# Supplementary material for: Discovery of RNA-binding fragments using biolayer interferometry
Source: RSC Med Chem. 2025 Sep 19;16(11):5629–40. doi: 10.1039/d5md00673b (PMC12483148; doi:10.1039/d5md00673b)
Supplement: MD-016-D5MD00673B-s001 [file MD-016-D5MD00673B-s001.zip]

Archive with 9 entries (8 files):
- mol files/
- mol files/fragment_2.mol
- mol files/fragment_22.mol
- mol files/Fragment_23.mol
- mol files/Fragment_24.mol
- mol files/fragment_25.mol
- mol files/fragment_29.mol
- mol files/fragment_31.mol
- mol files/fragment_9.mol
