# Supplementary material for: Discovery of RNA-binding fragments using biolayer interferometry
Source: RSC Med Chem. 2025 Sep 19;16(11):5629–40. doi: 10.1039/d5md00673b (PMC12483148; doi:10.1039/d5md00673b)
Supplement: MD-016-D5MD00673B-s001 [file MD-016-D5MD00673B-s001.zip › mol files/fragment_2.mol]

  ACCLDraw07282516582D

 15 17  0  0  0  0  0  0  0  0999 V2000
    2.4511   -2.8463    0.0000 O   0  0  0  0  0  0  0  0  0  0  0  0
    3.5318   -1.9886    0.0000 C   0  0  0  0  0  0  0  0  0  0  0  0
    4.0330   -2.0281    0.0000 C   0  0  0  0  0  0  0  0  0  0  0  0
    4.2510   -2.5016    0.0000 N   0  0  3  0  0  0  0  0  0  0  0  0
    3.9676   -2.9355    0.0000 C   0  0  0  0  0  0  0  0  0  0  0  0
    3.4662   -2.8960    0.0000 C   0  0  0  0  0  0  0  0  0  0  0  0
    3.2495   -2.4213    0.0000 C   0  0  3  0  0  0  0  0  0  0  0  0
    2.7466   -2.4213    0.0000 C   0  0  0  0  0  0  0  0  0  0  0  0
    2.4511   -1.9963    0.0000 N   0  0  0  0  0  0  0  0  0  0  0  0
    1.1025   -2.6839    0.0000 C   0  0  0  0  0  0  0  0  0  0  0  0
    1.1025   -2.1586    0.0000 C   0  0  0  0  0  0  0  0  0  0  0  0
    1.5379   -1.8959    0.0000 C   0  0  0  0  0  0  0  0  0  0  0  0
    1.9732   -2.1586    0.0000 C   0  0  0  0  0  0  0  0  0  0  0  0
    1.9732   -2.6839    0.0000 C   0  0  0  0  0  0  0  0  0  0  0  0
    1.5379   -2.9466    0.0000 C   0  0  0  0  0  0  0  0  0  0  0  0
  1 14  1  0  0  0  0
  8  1  1  0  0  0  0
  7  2  1  0  0  0  0
  2  3  1  0  0  0  0
  3  4  1  0  0  0  0
  4  5  1  0  0  0  0
  5  6  1  0  0  0  0
  6  7  1  0  0  0  0
  8  7  1  0  0  0  0
  9  8  2  0  0  0  0
 13  9  1  0  0  0  0
 10 15  2  0  0  0  0
 11 10  1  0  0  0  0
 12 11  2  0  0  0  0
 13 12  1  0  0  0  0
 14 13  2  0  0  0  0
 15 14  1  0  0  0  0
M  END
