# Supplementary material for: Discovery of RNA-binding fragments using biolayer interferometry
Source: RSC Med Chem. 2025 Sep 19;16(11):5629–40. doi: 10.1039/d5md00673b (PMC12483148; doi:10.1039/d5md00673b)
Supplement: MD-016-D5MD00673B-s001 [file MD-016-D5MD00673B-s001.zip › mol files/fragment_22.mol]

  ACCLDraw07282517182D

 14 15  0  0  0  0  0  0  0  0999 V2000
    2.4342   -3.3740    0.0000 F   0  0  0  0  0  0  0  0  0  0  0  0
    3.3831   -2.4131    0.0000 C   0  0  0  0  0  0  0  0  0  0  0  0
    3.8004   -2.6965    0.0000 C   0  0  0  0  0  0  0  0  0  0  0  0
    4.2911   -2.5708    0.0000 N   0  0  3  0  0  0  0  0  0  0  0  0
    5.0602   -3.0356    0.0000 C   0  0  0  0  0  0  0  0  0  0  0  0
    4.5564   -3.0023    0.0000 C   0  0  0  0  0  0  0  0  0  0  0  0
    3.9846   -4.2452    0.0000 O   0  0  0  0  0  0  0  0  0  0  0  0
    4.8370   -4.0174    0.0000 O   0  0  0  0  0  0  0  0  0  0  0  0
    4.3496   -3.8885    0.0000 C   0  0  0  0  0  0  0  0  0  0  0  0
    4.2294   -3.3947    0.0000 C   0  0  0  0  0  0  0  0  0  0  0  0
    3.7623   -3.2058    0.0000 C   0  0  0  0  0  0  0  0  0  0  0  0
    3.3069   -3.4316    0.0000 C   0  0  0  0  0  0  0  0  0  0  0  0
    2.8896   -3.1481    0.0000 C   0  0  0  0  0  0  0  0  0  0  0  0
    2.9277   -2.6389    0.0000 C   0  0  0  0  0  0  0  0  0  0  0  0
  1 13  1  0  0  0  0
  2 14  2  0  0  0  0
  3  2  1  0  0  0  0
 11  3  2  0  0  0  0
  3  4  1  0  0  0  0
  4  6  1  0  0  0  0
  6  5  1  0  0  0  0
  6 10  2  0  0  0  0
  9  7  1  0  0  0  0
  9  8  2  0  0  0  0
 10  9  1  0  0  0  0
 10 11  1  0  0  0  0
 12 11  1  0  0  0  0
 13 12  2  0  0  0  0
 14 13  1  0  0  0  0
M  END
