# Supplementary material for: Discovery of RNA-binding fragments using biolayer interferometry
Source: RSC Med Chem. 2025 Sep 19;16(11):5629–40. doi: 10.1039/d5md00673b (PMC12483148; doi:10.1039/d5md00673b)
Supplement: MD-016-D5MD00673B-s001 [file MD-016-D5MD00673B-s001.zip › mol files/Fragment_23.mol]

  ACCLDraw07242516302D

 14 15  0  0  0  0  0  0  0  0999 V2000
    1.0569   -2.5951    0.0000 Cl  0  0  0  0  0  0  0  0  0  0  0  0
    3.6994   -2.5676    0.0000 O   0  0  0  0  0  0  0  0  0  0  0  0
    3.6973   -2.0593    0.0000 C   0  0  0  0  0  0  0  0  0  0  0  0
    3.2515   -1.3100    0.0000 C   0  0  0  0  0  0  0  0  0  0  0  0
    3.2515   -1.8181    0.0000 C   0  0  3  0  0  0  0  0  0  0  0  0
    3.2515   -2.3264    0.0000 C   0  0  0  0  0  0  0  0  0  0  0  0
    2.8204   -2.5734    0.0000 N   0  0  3  0  0  0  0  0  0  0  0  0
    2.3724   -2.3322    0.0000 C   0  0  0  0  0  0  0  0  0  0  0  0
    1.9414   -2.5792    0.0000 C   0  0  0  0  0  0  0  0  0  0  0  0
    1.4954   -2.3380    0.0000 C   0  0  0  0  0  0  0  0  0  0  0  0
    1.4954   -1.8297    0.0000 C   0  0  0  0  0  0  0  0  0  0  0  0
    1.9265   -1.5827    0.0000 C   0  0  0  0  0  0  0  0  0  0  0  0
    2.3724   -1.8239    0.0000 C   0  0  0  0  0  0  0  0  0  0  0  0
    2.8055   -1.5769    0.0000 O   0  0  0  0  0  0  0  0  0  0  0  0
  1 10  1  0  0  0  0
  6  2  2  0  0  0  0
  5  3  1  0  0  0  0
  5  4  1  0  0  0  0
  5 14  1  0  0  0  0
  6  5  1  0  0  0  0
  7  6  1  0  0  0  0
  8  7  1  0  0  0  0
 13  8  2  0  0  0  0
  9  8  1  0  0  0  0
 10  9  2  0  0  0  0
 11 10  1  0  0  0  0
 12 11  2  0  0  0  0
 13 12  1  0  0  0  0
 14 13  1  0  0  0  0
M  END
