# Supplementary material for: Discovery of RNA-binding fragments using biolayer interferometry
Source: RSC Med Chem. 2025 Sep 19;16(11):5629–40. doi: 10.1039/d5md00673b (PMC12483148; doi:10.1039/d5md00673b)
Supplement: MD-016-D5MD00673B-s001 [file MD-016-D5MD00673B-s001.zip › mol files/Fragment_24.mol]

  ACCLDraw07242516302D

 15 17  0  0  0  0  0  0  0  0999 V2000
    2.8596   -3.5195    0.0000 C   0  0  0  0  0  0  0  0  0  0  0  0
    3.1484   -3.9378    0.0000 C   0  0  0  0  0  0  0  0  0  0  0  0
    3.6358   -3.7929    0.0000 N   0  0  3  0  0  0  0  0  0  0  0  0
    3.6698   -3.2865    0.0000 C   0  0  0  0  0  0  0  0  0  0  0  0
    3.1699   -3.1246    0.0000 C   0  0  3  0  0  0  0  0  0  0  0  0
    3.1476   -1.8100    0.0000 O   0  0  0  0  0  0  0  0  0  0  0  0
    3.9100   -2.2836    0.0000 O   0  0  0  0  0  0  0  0  0  0  0  0
    3.4028   -2.2495    0.0000 C   0  0  0  0  0  0  0  0  0  0  0  0
    3.0632   -2.6276    0.0000 N   0  0  3  0  0  0  0  0  0  0  0  0
    1.7561   -1.8247    0.0000 C   0  0  0  0  0  0  0  0  0  0  0  0
    1.7221   -2.3312    0.0000 C   0  0  0  0  0  0  0  0  0  0  0  0
    2.1341   -2.6292    0.0000 C   0  0  0  0  0  0  0  0  0  0  0  0
    2.6165   -2.4230    0.0000 C   0  0  0  0  0  0  0  0  0  0  0  0
    2.6506   -1.9164    0.0000 C   0  0  0  0  0  0  0  0  0  0  0  0
    2.2385   -1.6185    0.0000 C   0  0  0  0  0  0  0  0  0  0  0  0
  5  1  1  0  0  0  0
  1  2  1  0  0  0  0
  2  3  1  0  0  0  0
  3  4  1  0  0  0  0
  4  5  1  0  0  0  0
  9  5  1  0  0  0  0
  6 14  1  0  0  0  0
  8  6  1  0  0  0  0
  8  7  2  0  0  0  0
  9  8  1  0  0  0  0
 13  9  1  0  0  0  0
 10 15  2  0  0  0  0
 11 10  1  0  0  0  0
 12 11  2  0  0  0  0
 13 12  1  0  0  0  0
 14 13  2  0  0  0  0
 15 14  1  0  0  0  0
M  END
