# Supplementary material for: Discovery of RNA-binding fragments using biolayer interferometry
Source: RSC Med Chem. 2025 Sep 19;16(11):5629–40. doi: 10.1039/d5md00673b (PMC12483148; doi:10.1039/d5md00673b)
Supplement: MD-016-D5MD00673B-s001 [file MD-016-D5MD00673B-s001.zip › mol files/fragment_25.mol]

  ACCLDraw07282517192D

 18 20  0  0  0  0  0  0  0  0999 V2000
    3.5112   -1.3315    0.0000 O   0  0  0  0  0  0  0  0  0  0  0  0
    5.2967   -1.8969    0.0000 N   0  0  3  0  0  0  0  0  0  0  0  0
    5.6317   -2.2803    0.0000 C   0  0  0  0  0  0  0  0  0  0  0  0
    5.3709   -2.7241    0.0000 C   0  0  0  0  0  0  0  0  0  0  0  0
    4.8722   -2.6136    0.0000 C   0  0  0  0  0  0  0  0  0  0  0  0
    4.8336   -2.1067    0.0000 C   0  0  0  0  0  0  0  0  0  0  0  0
    4.3950   -1.8489    0.0000 C   0  0  0  0  0  0  0  0  0  0  0  0
    3.9499   -2.1025    0.0000 N   0  0  3  0  0  0  0  0  0  0  0  0
    3.5112   -1.8447    0.0000 C   0  0  0  0  0  0  0  0  0  0  0  0
    1.6990   -1.9377    0.0000 N   0  0  0  0  0  0  0  0  0  0  0  0
    1.3938   -2.3522    0.0000 C   0  0  0  0  0  0  0  0  0  0  0  0
    1.6883   -2.7680    0.0000 N   0  0  3  0  0  0  0  0  0  0  0  0
    2.6136   -2.8682    0.0000 C   0  0  0  0  0  0  0  0  0  0  0  0
    2.1752   -2.6106    0.0000 C   0  0  0  0  0  0  0  0  0  0  0  0
    2.1752   -2.0974    0.0000 C   0  0  0  0  0  0  0  0  0  0  0  0
    2.6269   -1.8419    0.0000 C   0  0  0  0  0  0  0  0  0  0  0  0
    3.0653   -2.0995    0.0000 C   0  0  0  0  0  0  0  0  0  0  0  0
    3.0653   -2.6127    0.0000 C   0  0  0  0  0  0  0  0  0  0  0  0
  1  9  2  0  0  0  0
  6  2  1  0  0  0  0
  2  3  1  0  0  0  0
  3  4  2  0  0  0  0
  4  5  1  0  0  0  0
  5  6  2  0  0  0  0
  7  6  1  0  0  0  0
  8  7  1  0  0  0  0
  9  8  1  0  0  0  0
  9 17  1  0  0  0  0
 15 10  1  0  0  0  0
 10 11  2  0  0  0  0
 11 12  1  0  0  0  0
 12 14  1  0  0  0  0
 13 18  2  0  0  0  0
 14 13  1  0  0  0  0
 14 15  2  0  0  0  0
 16 15  1  0  0  0  0
 17 16  2  0  0  0  0
 18 17  1  0  0  0  0
M  END
