# Supplementary material for: Discovery of RNA-binding fragments using biolayer interferometry
Source: RSC Med Chem. 2025 Sep 19;16(11):5629–40. doi: 10.1039/d5md00673b (PMC12483148; doi:10.1039/d5md00673b)
Supplement: MD-016-D5MD00673B-s001 [file MD-016-D5MD00673B-s001.zip › mol files/fragment_29.mol]

  ACCLDraw07282517202D

 11 12  0  0  0  0  0  0  0  0999 V2000
    3.1731   -3.1329    0.0000 O   0  0  0  0  0  0  0  0  0  0  0  0
    3.6305   -2.9007    0.0000 C   0  0  0  0  0  0  0  0  0  0  0  0
    4.0728   -2.1603    0.0000 O   0  0  0  0  0  0  0  0  0  0  0  0
    3.6305   -2.3925    0.0000 C   0  0  0  0  0  0  0  0  0  0  0  0
    3.2035   -2.1164    0.0000 N   0  0  3  0  0  0  0  0  0  0  0  0
    2.3039   -3.0890    0.0000 C   0  0  0  0  0  0  0  0  0  0  0  0
    1.8921   -2.8130    0.0000 C   0  0  0  0  0  0  0  0  0  0  0  0
    1.8921   -2.3048    0.0000 C   0  0  0  0  0  0  0  0  0  0  0  0
    2.3343   -2.0726    0.0000 N   0  0  0  0  0  0  0  0  0  0  0  0
    2.7461   -2.3486    0.0000 C   0  0  0  0  0  0  0  0  0  0  0  0
    2.7461   -2.8568    0.0000 C   0  0  0  0  0  0  0  0  0  0  0  0
 11  1  1  0  0  0  0
  1  2  1  0  0  0  0
  2  4  1  0  0  0  0
  4  3  2  0  0  0  0
  4  5  1  0  0  0  0
  5 10  1  0  0  0  0
  6 11  2  0  0  0  0
  7  6  1  0  0  0  0
  8  7  2  0  0  0  0
  9  8  1  0  0  0  0
 10  9  2  0  0  0  0
 11 10  1  0  0  0  0
M  END
