# Supplementary material for: Discovery of RNA-binding fragments using biolayer interferometry
Source: RSC Med Chem. 2025 Sep 19;16(11):5629–40. doi: 10.1039/d5md00673b (PMC12483148; doi:10.1039/d5md00673b)
Supplement: MD-016-D5MD00673B-s001 [file MD-016-D5MD00673B-s001.zip › mol files/fragment_31.mol]

  ACCLDraw07282517202D

 16 18  0  0  0  0  0  0  0  0999 V2000
    1.2641   -2.8324    0.0000 N   0  0  0  0  0  0  0  0  0  0  0  0
    0.8298   -3.0964    0.0000 C   0  0  0  0  0  0  0  0  0  0  0  0
    0.8298   -3.6045    0.0000 N   0  0  0  0  0  0  0  0  0  0  0  0
    0.8719   -4.6218    0.0000 C   0  0  0  0  0  0  0  0  0  0  0  0
    0.8719   -5.1299    0.0000 C   0  0  0  0  0  0  0  0  0  0  0  0
    1.3348   -5.3739    0.0000 N   0  0  3  0  0  0  0  0  0  0  0  0
    1.7691   -5.1085    0.0000 C   0  0  0  0  0  0  0  0  0  0  0  0
    1.7691   -4.6011    0.0000 C   0  0  0  0  0  0  0  0  0  0  0  0
    1.2919   -4.3570    0.0000 N   0  0  3  0  0  0  0  0  0  0  0  0
    1.2919   -3.8486    0.0000 C   0  0  0  0  0  0  0  0  0  0  0  0
    2.2149   -3.7307    0.0000 C   0  0  0  0  0  0  0  0  0  0  0  0
    1.7263   -3.5846    0.0000 C   0  0  0  0  0  0  0  0  0  0  0  0
    1.7263   -3.0765    0.0000 C   0  0  0  0  0  0  0  0  0  0  0  0
    2.1924   -2.9085    0.0000 S   0  0  0  0  0  0  0  0  0  0  0  0
    2.5032   -3.3128    0.0000 C   0  0  0  0  0  0  0  0  0  0  0  0
    3.0127   -3.3128    0.0000 C   0  0  0  0  0  0  0  0  0  0  0  0
 13  1  2  0  0  0  0
  1  2  1  0  0  0  0
  2  3  2  0  0  0  0
  3 10  1  0  0  0  0
  9  4  1  0  0  0  0
  4  5  1  0  0  0  0
  5  6  1  0  0  0  0
  6  7  1  0  0  0  0
  7  8  1  0  0  0  0
  8  9  1  0  0  0  0
 10  9  1  0  0  0  0
 10 12  2  0  0  0  0
 11 15  2  0  0  0  0
 12 11  1  0  0  0  0
 12 13  1  0  0  0  0
 14 13  1  0  0  0  0
 15 14  1  0  0  0  0
 15 16  1  0  0  0  0
M  END
