# Supplementary material for: Discovery of RNA-binding fragments using biolayer interferometry
Source: RSC Med Chem. 2025 Sep 19;16(11):5629–40. doi: 10.1039/d5md00673b (PMC12483148; doi:10.1039/d5md00673b)
Supplement: MD-016-D5MD00673B-s001 [file MD-016-D5MD00673B-s001.zip › mol files/fragment_9.mol]

  ACCLDraw07282517182D

 18 20  0  0  0  0  0  0  0  0999 V2000
    4.4827   -2.2946    0.0000 O   0  0  0  0  0  0  0  0  0  0  0  0
    4.0478   -3.0601    0.0000 C   0  0  0  0  0  0  0  0  0  0  0  0
    4.4827   -2.8028    0.0000 C   0  0  0  0  0  0  0  0  0  0  0  0
    4.9282   -3.0544    0.0000 C   0  0  0  0  0  0  0  0  0  0  0  0
    5.3632   -2.7971    0.0000 C   0  0  0  0  0  0  0  0  0  0  0  0
    5.8087   -3.0487    0.0000 C   0  0  0  0  0  0  0  0  0  0  0  0
    6.2505   -4.3177    0.0000 C   0  0  0  0  0  0  0  0  0  0  0  0
    6.2505   -3.8094    0.0000 O   0  0  0  0  0  0  0  0  0  0  0  0
    5.8087   -3.5570    0.0000 C   0  0  0  0  0  0  0  0  0  0  0  0
    5.3702   -3.8141    0.0000 C   0  0  0  0  0  0  0  0  0  0  0  0
    4.9282   -3.5627    0.0000 C   0  0  0  0  0  0  0  0  0  0  0  0
    4.4898   -3.8197    0.0000 O   0  0  0  0  0  0  0  0  0  0  0  0
    4.0383   -4.4793    0.0000 C   0  0  0  0  0  0  0  0  0  0  0  0
    3.5302   -4.4793    0.0000 N   0  0  3  0  0  0  0  0  0  0  0  0
    3.2730   -4.0406    0.0000 C   0  0  0  0  0  0  0  0  0  0  0  0
    3.5241   -3.5986    0.0000 C   0  0  0  0  0  0  0  0  0  0  0  0
    4.0478   -3.5684    0.0000 C   0  0  3  0  0  0  0  0  0  0  0  0
    4.3129   -4.0205    0.0000 C   0  0  0  0  0  0  0  0  0  0  0  0
  3  1  2  0  0  0  0
  2 17  1  0  0  0  0
  3  2  1  0  0  0  0
  4  3  1  0  0  0  0
 11  4  2  0  0  0  0
  4  5  1  0  0  0  0
  5  6  2  0  0  0  0
  6  9  1  0  0  0  0
  8  7  1  0  0  0  0
  9  8  1  0  0  0  0
  9 10  2  0  0  0  0
 10 11  1  0  0  0  0
 12 11  1  0  0  0  0
 17 12  1  0  0  0  0
 13 18  1  0  0  0  0
 14 13  1  0  0  0  0
 15 14  1  0  0  0  0
 16 15  1  0  0  0  0
 17 16  1  0  0  0  0
 18 17  1  0  0  0  0
M  END
