# Supplementary material for: Discovery of RNA-binding fragments using biolayer interferometry
Source: RSC Med Chem. 2025 Sep 19;16(11):5629–40. doi: 10.1039/d5md00673b (PMC12483148; doi:10.1039/d5md00673b)
Supplement: MD-016-D5MD00673B-s002 [file MD-016-D5MD00673B-s002.zip]

Archive with 54 entries (53 files):
- NMR_assay_data/
- __MACOSX/._NMR_assay_data
- NMR_assay_data/6_A1F2_7020410077.jdx
- __MACOSX/NMR_assay_data/._6_A1F2_7020410077.jdx
- NMR_assay_data/9_A1F6_7020610180.jdx
- __MACOSX/NMR_assay_data/._9_A1F6_7020610180.jdx
- NMR_assay_data/.DS_Store
- __MACOSX/NMR_assay_data/._.DS_Store
- NMR_assay_data/20_AA1B5_1202782.jdx
- __MACOSX/NMR_assay_data/._20_AA1B5_1202782.jdx
- NMR_assay_data/5_A1E2_7019040579.jdx
- __MACOSX/NMR_assay_data/._5_A1E2_7019040579.jdx
- NMR_assay_data/11_A1F9_1059746.jdx
- __MACOSX/NMR_assay_data/._11_A1F9_1059746.jdx
- NMR_assay_data/2_A1B2_7020410137.jdx
- __MACOSX/NMR_assay_data/._2_A1B2_7020410137.jdx
- NMR_assay_data/24_AA1D9_1880478.jdx
- __MACOSX/NMR_assay_data/._24_AA1D9_1880478.jdx
- NMR_assay_data/29_C1C4_1121255.jdx
- __MACOSX/NMR_assay_data/._29_C1C4_1121255.jdx
- NMR_assay_data/15_A1G2_7020410080.jdx
- __MACOSX/NMR_assay_data/._15_A1G2_7020410080.jdx
- NMR_assay_data/1_RSL-023.jdx
- __MACOSX/NMR_assay_data/._1_RSL-023.jdx
- NMR_assay_data/3_A1C2_1087258.jdx
- __MACOSX/NMR_assay_data/._3_A1C2_1087258.jdx
- NMR_assay_data/36_G1C4_7112901142.jdx
- __MACOSX/NMR_assay_data/._36_G1C4_7112901142.jdx
- NMR_assay_data/19_A1G11_1368496.jdx
- __MACOSX/NMR_assay_data/._19_A1G11_1368496.jdx
- NMR_assay_data/34_D1F8_7114830019.jdx
- __MACOSX/NMR_assay_data/._34_D1F8_7114830019.jdx
- NMR_assay_data/8_A1F4_1183245.jdx
- __MACOSX/NMR_assay_data/._8_A1F4_1183245.jdx
- NMR_assay_data/22_AA1C8_1200751.jdx
- __MACOSX/NMR_assay_data/._22_AA1C8_1200751.jdx
- NMR_assay_data/12_A1F10_1133683.jdx
- __MACOSX/NMR_assay_data/._12_A1F10_1133683.jdx
- NMR_assay_data/33_D1D10_125160275.jdx
- __MACOSX/NMR_assay_data/._33_D1D10_125160275.jdx
- NMR_assay_data/13_A1F11_1178789.jdx
- __MACOSX/NMR_assay_data/._13_A1F11_1178789.jdx
- NMR_assay_data/4_A1D3_7020710008.jdx
- __MACOSX/NMR_assay_data/._4_A1D3_7020710008.jdx
- NMR_assay_data/15_A1G4_1088043.jdx
- __MACOSX/NMR_assay_data/._15_A1G4_1088043.jdx
- NMR_assay_data/10_A1F7_1134976.jdx
- __MACOSX/NMR_assay_data/._10_A1F7_1134976.jdx
- NMR_assay_data/23_AA1C11_1901600.jdx
- __MACOSX/NMR_assay_data/._23_AA1C11_1901600.jdx
- NMR_assay_data/NMR_analysis_of_BLI_hits.xlsx
- __MACOSX/NMR_assay_data/._NMR_analysis_of_BLI_hits.xlsx
- NMR_assay_data/26_AA3C8_1433901.jdx
- __MACOSX/NMR_assay_data/._26_AA3C8_1433901.jdx
