# Supplementary material for: Discovery of RNA-binding fragments using biolayer interferometry
Source: RSC Med Chem. 2025 Sep 19;16(11):5629–40. doi: 10.1039/d5md00673b (PMC12483148; doi:10.1039/d5md00673b)
Supplement: MD-016-D5MD00673B-s002 [file MD-016-D5MD00673B-s002.zip › NMR_assay_data/6_A1F2_7020410077.jdx]

##TITLE=	20240718 A1F2 7020410077 6
##JCAMP-DX=	6.0	$$ MestReNova 14.2.0-26256
##DATA TYPE=	LINK
##BLOCK_ID=	1
##BLOCKS=	13   
##ORIGIN=	Mestrelab Research S.L.
##OWNER=	jan-ake
##$MNOVA/LINK_BLOCK_TYPE=	DOCUMENT
##TITLE=	(1) 20240718 A1F2 only.10.fid


(2)  #
##JCAMP-DX=	6.0	$$ MestReNova 14.2.0-26256
##DATA TYPE=	LINK
##BLOCK_ID=	2
##BLOCKS=	2    
##ORIGIN=	Mestrelab Research S.L.
##OWNER=	jan-ake
##$MNOVA/LINK_BLOCK_TYPE=	PAGE
##TITLE=	 #
##JCAMP-DX=	6.0	$$ MestReNova 14.2.0-26256
##DATA TYPE=	LINK
##BLOCK_ID=	3
##BLOCKS=	1    
##ORIGIN=	Mestrelab Research S.L.
##OWNER=	jan-ake
##$MNOVA/LINK_BLOCK_TYPE=	ITEM	$$ Molecule
##$MNOVA/ITEM/POLYGON=	(XY..XY)
5319.43,5835.77
5838.3,5835.77
5838.3,6218.33
5319.43,6218.33
5319.43,5835.77
##$MNOVA/ITEM/Z=	1
##$MNOVA/ITEM/ANGLE=	0
##TITLE=	
##JCAMP-CS=	3.7	$$ MestReNova 14.2.0-26256
##ORIGIN=	Mestrelab Research S.L.
##OWNER=	jan-ake
##BLOCK_ID=	4
##NAMES=	
##ATOMLIST=	
$$ AN	AS	NH
	1	C	1
	2	C	 
	3	C	1
	4	C	1
	5	C	 
	6	C	 
	7	C	 
	8	C	3
	9	O	 
	10	F	 
	11	F	 
##BONDLIST=	
$$ AN1	AN2	BT
	1	2	D
	2	3	S
	3	4	D
	4	5	S
	5	6	D
	1	6	S
	2	7	S
	7	8	S
	7	9	D
	6	10	S
	5	11	S
##MAXRASTER=	32768
##XY_RASTER=	
$$ AN	X	Y	Z
	1	-24278	-32029	0
	2	-23639	-31660	0
	3	-23639	-30922	0
	4	-24278	-30552	0
	5	-24918	-30922	0
	6	-24918	-31660	0
	7	-23000	-32029	0
	8	-22360	-31660	0
	9	-23000	-32768	0
	10	-25557	-32029	0
	11	-25557	-30552	0
##END=	
##END=	
##TITLE=	20240718 A1F2 only.10.fid

##JCAMP-DX=	6.0	$$ MestReNova 14.2.0-26256
##DATA TYPE=	LINK
##BLOCK_ID=	5
##BLOCKS=	1    
##ORIGIN=	Mestrelab Research S.L.
##OWNER=	jan-ake
##$MNOVA/LINK_BLOCK_TYPE=	ITEM	$$ NMR Spectrum
##$MNOVA/ITEM/POLYGON=	(XY..XY)
5321,5835
8722,5835
8722,8208
5321,8208
5321,5835
##$MNOVA/ITEM/Z=	0
##$MNOVA/ITEM/ANGLE=	0
##TITLE=	20240718 A1F2 only.10.fid
##JCAMP-DX=	6.0	$$ MestReNova 14.2.0-26256
##BLOCK_ID=	6
##DATA TYPE=	NMR SPECTRUM
##DATA CLASS=	XYDATA
##NUMDIM=	1
##ORIGIN=	Bruker BioSpin GmbH
##OWNER=	nmr
##.OBSERVE FREQUENCY=	600.07281942800000252
##.OBSERVE NUCLEUS=	^1H
##.SOLVENT NAME=	H2O+D2O+DMSO
##.PULSE SEQUENCE=	noesygppr1d
##LONGDATE=	2024/07/18 22:52:13.000
##.ACQUISITIONMODE=	SIMULTANEOUS (DQD)
##$ORIGINAL FORMAT=	Bruker XWIN-NMR
##$MNOVA/SCALES_VERSION=	9
##$PARAMETER FILE=	(acqus, ASCII, /Volumes/jahus0271/20240718%20A1F2%20only/10/acqus, 0)
$$ ##TITLE= Parameter file, TopSpin 4.3.0
$$ ##JCAMPDX= 5.0
$$ ##DATATYPE= Parameter Values
$$ ##NPOINTS= 12	$$ modification sequence number
$$ ##ORIGIN= Bruker BioSpin GmbH
$$ ##OWNER= nmr
$$ $$ 2024-07-18 22:49:10.935 +0200  nmr@CZC7319KW6
$$ $$ C:/Bruker/nmrdata/jahus0271/20240718 A1F2 only/10/acqus
$$ $$ process C:\Bruker\TopSpin4.3.0\prog\mod\xwish3.exe
$$ ##$ACQT0= -5.12477730502602
$$ ##$AMP= (0..31)
$$ 100 100 100 100 100 100 100 100 100 100 100 100 100 100 100 100 100 100
$$ 100 100 100 100 100 100 100 100 100 100 100 100 100 100
$$ ##$AMPCOIL= (0..32)
$$ -1 0 0 0 0 0 0 0 0 0 0 0 0 0 0 0 0 0 0 0 0 0 0 0 0 0 0 0 0 0 0 0 0
$$ ##$AQSEQ= 0
$$ ##$AQ_mod= 3
$$ ##$AUNM= <au_zg pcal=1>
$$ ##$AUTOPOS= <Barcode: 3003141373>
$$ ##$BF1= 600.07
$$ ##$BF2= 600.07
$$ ##$BF3= 600.07
$$ ##$BF4= 600.07
$$ ##$BF5= 600.07
$$ ##$BF6= 600.07
$$ ##$BF7= 600.07
$$ ##$BF8= 600.07
$$ ##$BWFAC= (0..63)
$$ 0 0 0 0 0 0 0 0 0 0 0 0 0 0 0 0 0 0 0 0 0 0 0 0 0 0 0 0 0 0 0 0 0 0 0 0
$$ 0 0 0 0 0 0 0 0 0 0 0 0 0 0 0 0 0 0 0 0 0 0 0 0 0 0 0 0
$$ ##$BYTORDA= 0
$$ ##$CHANFCU= (0..24)
$$ 0 1 0 0 0 0 0 0 0 0 0 0 0 0 0 0 0 0 0 0 0 0 0 0 0
$$ ##$CHANREC= (0..24)
$$ 0 1 0 0 0 0 0 0 0 0 0 0 0 0 0 0 0 0 0 0 0 0 0 0 0
$$ ##$CHEMSTR= <none>
$$ ##$CNST= (0..63)
$$ 1 1 1 1 1 1 1 1 1 1 1 1 1 1 1 1 1 1 1 1 1 1 1 1 1 1 1 1 1 1 1 1 1 1 1 1
$$ 1 1 1 1 1 1 1 1 1 1 1 1 1 1 1 1 1 1 1 1 1 1 1 1 1 1 1 1
$$ ##$CPDPRG= (0..8)
$$ <> <> <> <> <> <> <> <> <>
$$ ##$D= (0..63)
$$ 0 2 0 0 0 0 0 0 0.01 0 0 0 2e-05 0 0 0 0.0002 0 0 0 0 0 0 0 0 0 0 0 0 0
$$ 0 0 0 0 0 0 0 0 0 0 0 0 0 0 0 0 0 0 0 0 0 0 0 0 0 0 0 0 0 0 0 0 0 0
$$ ##$DATE= 1721335933
$$ ##$DATE_START= 1721335725
$$ ##$DE= 41.33182
$$ ##$DE1= 4.5
$$ ##$DE2= 2
$$ ##$DEADC= 0.5
$$ ##$DECBNUC= <off>
$$ ##$DECIM= 1120
$$ ##$DECNUC= <off>
$$ ##$DECSTAT= 4
$$ ##$DEPA= 4.5
$$ ##$DERX= 1.5
$$ ##$DIGMOD= 3
$$ ##$DIGTYP= 17
$$ ##$DR= 32
$$ ##$DS= 2
$$ ##$DSPFIRM= 4
$$ ##$DSPFVS= 21
$$ ##$DTYPA= 2
$$ ##$EXP= <NOESYGPPR1D>
$$ ##$ExpStatus= 4
$$ ##$FCUCHAN= (0..9)
$$ 0 1 0 0 0 0 0 0 0 0
$$ ##$FILCOR= 0.9566
$$ ##$FL1= 0
$$ ##$FL2= 0
$$ ##$FL3= 0
$$ ##$FL4= 0
$$ ##$FN_INDIRECT= (0..7)
$$ 0 0 0 0 0 0 0 0
$$ ##$FOV= 0
$$ ##$FQ1LIST= <>
$$ ##$FQ2LIST= <>
$$ ##$FQ3LIST= <>
$$ ##$FQ4LIST= <>
$$ ##$FQ5LIST= <>
$$ ##$FQ6LIST= <>
$$ ##$FQ7LIST= <>
$$ ##$FQ8LIST= <>
$$ ##$FS= (0..7)
$$ 83 83 83 83 83 83 83 83
$$ ##$FTLPGN= 0
$$ ##$FW= 2.4e+08
$$ ##$FnILOOP= 0
$$ ##$FnMODE= 0
$$ ##$FnTYPE= 0
$$ ##$GPNAM= (0..31)
$$ <> <SMSQ10.100> <SMSQ10.100> <> <> <> <> <> <> <> <> <> <> <> <> <> <>
$$ <> <> <> <> <> <> <> <> <> <> <> <> <> <> <>
$$ ##$GPX= (0..31)
$$ 0 0 0 0 0 0 0 0 0 0 0 0 0 0 0 0 0 0 0 0 0 0 0 0 0 0 0 0 0 0 0 0
$$ ##$GPY= (0..31)
$$ 0 0 0 0 0 0 0 0 0 0 0 0 0 0 0 0 0 0 0 0 0 0 0 0 0 0 0 0 0 0 0 0
$$ ##$GPZ= (0..31)
$$ 0 50 -10 0 0 0 0 0 0 0 0 0 0 0 0 0 0 0 0 0 0 0 0 0 0 0 0 0 0 0 0 0
$$ ##$GRPDLY= 76
$$ ##$HDDUTY= 20
$$ ##$HDRATE= 1
$$ ##$HGAIN= (0..3)
$$ 0 0 0 0
$$ ##$HOLDER= 561
$$ ##$HPMOD= (0..32)
$$ 0 0 0 0 0 0 0 0 0 0 0 0 0 0 0 0 0 0 0 0 0 0 0 0 0 0 0 0 0 0 0 0 0
$$ ##$HPPRGN= 0
$$ ##$IN= (0..63)
$$ 0 0 0 0 0 0 0 0 0 0 0 0 0 0 0 0 0 0 0 0 0 0 0 0 0 0 0 0 0 0 0 0 0 0 0 0
$$ 0 0 0 0 0 0 0 0 0 0 0 0 0 0 0 0 0 0 0 0 0 0 0 0 0 0 0 0
$$ ##$INF= (0..7)
$$ 0 0 0 0 0 0 0 0
$$ ##$INP= (0..63)
$$ 0 0 0 0 0 0 0 0 0 0 0 0 0 0 0 0 0 0 0 0 0 0 0 0 0 0 0 0 0 0 0 0 0 0 0 0
$$ 0 0 0 0 0 0 0 0 0 0 0 0 0 0 0 0 0 0 0 0 0 0 0 0 0 0 0 0
$$ ##$INSTRUM= <CAB AV4 600 MHZ BASIC>
$$ ##$INTEGFAC= (0..63)
$$ 0 0 0 0 0 0 0 0 0 0 0 0 0 0 0 0 0 0 0 0 0 0 0 0 0 0 0 0 0 0 0 0 0 0 0 0
$$ 0 0 0 0 0 0 0 0 0 0 0 0 0 0 0 0 0 0 0 0 0 0 0 0 0 0 0 0
$$ ##$L= (0..31)
$$ 1 1 1 1 1 1 1 1 1 1 1 1 1 1 1 1 1 1 1 1 1 1 1 1 1 1 1 1 1 1 1 1
$$ ##$LFILTER= 100
$$ ##$LGAIN= -5
$$ ##$LINPSTP= 0
$$ ##$LOCKED= yes
$$ ##$LOCKFLD= -6305
$$ ##$LOCKGN= 129.555419921875
$$ ##$LOCKPOW= -18
$$ ##$LOCKPPM= 4.69999980926514
$$ ##$LOCNUC= <2H>
$$ ##$LOCPHAS= 280.1474
$$ ##$LOCSHFT= yes
$$ ##$LOCSW= 0
$$ ##$LTIME= 0.349999994039536
$$ ##$MASR= 4200
$$ ##$MULEXPNO= (0..15)
$$ 0 0 0 0 0 0 0 0 0 0 0 0 0 0 0 0
$$ ##$NBL= 1
$$ ##$NC= 0
$$ ##$NLOGCH= 4
$$ ##$NOVFLW= 0
$$ ##$NS= 32
$$ ##$NUC1= <1H>
$$ ##$NUC2= <off>
$$ ##$NUC3= <off>
$$ ##$NUC4= <off>
$$ ##$NUC5= <off>
$$ ##$NUC6= <off>
$$ ##$NUC7= <off>
$$ ##$NUC8= <off>
$$ ##$NUCLEUS= <off>
$$ ##$NUSLIST= <automatic>
$$ ##$NusAMOUNT= 100
$$ ##$NusFPNZ= no
$$ ##$NusJSP= 0
$$ ##$NusSEED= 54321
$$ ##$NusSPTYPE= 0
$$ ##$NusT2= 1
$$ ##$NusTD= 0
$$ ##$O1= 2819.5
$$ ##$O2= 2819.428
$$ ##$O3= 2819.428
$$ ##$O4= 2819.428
$$ ##$O5= 2819.428
$$ ##$O6= 2819.428
$$ ##$O7= 2819.428
$$ ##$O8= 2819.428
$$ ##$OVERFLW= 0
$$ ##$P= (0..63)
$$ 8.05 8.05 16.1 0 0 16.5 25 50 20000 0 0 80000 80000 1000 0 0 1000 2500
$$ 100000 600 0 0 0 0 0 180 100000 8.05 0 1000 0 0 20000 0 0 0 0 0 0 0 2000
$$ 0 0 0 200 0 80000 46600 10000 30000 66000 0 3300 0 4000 0 0 0 0 0 0 0 0
$$ 0
$$ ##$PACOIL= (0..32)
$$ 1 5 0 3 4 2 0 0 0 0 0 0 0 0 0 0 0 0 0 0 0 0 0 0 0 0 0 0 0 0 0 0 0
$$ ##$PAPS= 0
$$ ##$PARMODE= 0
$$ ##$PCPD= (0..9)
$$ 0 70 0 0 0 0 0 0 0 0
$$ ##$PEXSEL= (0..9)
$$ 1 1 1 1 1 1 1 1 1 1
$$ ##$PHCOR= (0..31)
$$ 0 0 0 0 0 0 0 0 0 0 0 0 0 0 0 0 0 0 0 0 0 0 0 0 0 0 0 0 0 0 0 0
$$ ##$PHLIST= <>
$$ ##$PH_ref= 0
$$ ##$PL= (0..63)
$$ 120 120 120 120 120 120 120 120 120 120 120 120 120 120 120 120 120 120
$$ 120 120 120 120 120 120 120 120 120 120 120 120 120 120 120 120 120 120
$$ 120 120 120 120 120 120 120 120 120 120 120 120 120 120 120 120 120 120
$$ 120 120 120 120 120 120 120 120 120 120
$$ ##$PLSTEP= 0.1
$$ ##$PLSTRT= -6
$$ ##$PLW= (0..63)
$$ 0 6.4045 0 0 0 0 0 0 0 1.6614e-05 0.66455 0.051277 0 0 0 0 0 0 6.4045 0.084763
$$ 0 0 0 0 0 0 0 0.051277 0 0.66455 0 0 6.6455e-07 0 0 0 0 0 0 0 0 0 0 0 0
$$ 0 0 0 0 0 0 0 0 0 0 0 0 0 0 0 0 0 0 0
$$ ##$PLWMAX= (0..7)
$$ 104.7619 0 0 0 0 0 0 0
$$ ##$PQPHASE= 0
$$ ##$PQSCALE= 1
$$ ##$PR= 1
$$ ##$PRECHAN= (0..32)
$$ -1 2 3 0 4 -1 5 -1 1 -1 -1 -1 -1 -1 -1 -1 -1 -1 -1 -1 -1 -1 -1 -1 -1 -1
$$ -1 -1 -1 -1 -1 -1 -1
$$ ##$PROBHD= <Z151284_0002 (CP QCI 600S3 H/P/C-N-D-05 Z)>
$$ ##$PROBINPUTS= (0..15)
$$ <1H> <31P> <13C> <15N> <2H> <> <> <> <> <> <> <> <> <> <> <>
$$ ##$PULPROG= <noesygppr1d>
$$ ##$PW= 0
$$ ##$PYNM= <>
$$ ##$ProjAngle= 0
$$ ##$QNP= 0
$$ ##$RECCHAN= (0..9)
$$ 0 1 0 0 0 0 0 0 0 0
$$ ##$RECPH= 0
$$ ##$RECPRE= (0..24)
$$ -1 0 -1 -1 -1 -1 -1 -1 -1 -1 -1 -1 -1 -1 -1 -1 -1 -1 -1 -1 -1 -1 -1 -1
$$ -1
$$ ##$RECPRFX= (0..32)
$$ 1 0 1 0 1 1 0 0 0 0 0 0 0 0 0 0 0 0 0 0 0 0 0 0 0 0 0 0 0 0 0 0 0
$$ ##$RG= 101
$$ ##$RO= 0
$$ ##$RSEL= (0..24)
$$ 0 1 0 0 0 0 0 0 0 0 0 0 0 0 0 0 0 0 0 0 0 0 0 0 0
$$ ##$SAMPLEID= <>
$$ ##$SFO1= 600.072819428
$$ ##$SFO2= 600.072819428
$$ ##$SFO3= 600.072819428
$$ ##$SFO4= 600.072819428
$$ ##$SFO5= 600.072819428
$$ ##$SFO6= 600.072819428
$$ ##$SFO7= 600.072819428
$$ ##$SFO8= 600.072819428
$$ ##$SHAPPR= (0..15)
$$ 1 1 1 1 1 1 1 1 1 1 1 1 1 1 1 1
$$ ##$SOLVENT= <H2O+D2O+DMSO>
$$ ##$SOLVOLD= <off>
$$ ##$SP= (0..63)
$$ 120 120 120 120 120 120 120 120 120 120 120 120 120 120 120 120 120 120
$$ 120 120 120 120 120 120 120 120 120 120 120 120 120 120 120 120 120 120
$$ 120 120 120 120 120 120 120 120 120 120 120 120 120 120 120 120 120 120
$$ 120 120 120 120 120 120 120 120 120 120
$$ ##$SPECTR= 0
$$ ##$SPINCNT= 0
$$ ##$SPNAM= (0..63)
$$ <> <Gaus1_270.1000> <Gaus1_180r.1000> <> <> <Sinc1.1000> <Squa100.1000>
$$ <> <Squa100.1000> <> <Sinc1.1000> <Sinc1.1000> <> <> <> <> <> <> <> <Sinc1.1000>
$$ <Sinc1.1000> <Sinc1.1000> <Sinc1.1000> <> <> <> <> <> <> <Crp60,20,20.10>
$$ <Bip720,50,20.1> <> <> <Sinc1.1000> <Rsnob.1000> <Gaus1_180r.1000> <Gaus1_180r.1000>
$$ <Crp_psyche.20> <> <> <Gaus1_180i.1000> <Squa100.1000> <> <> <> <> <Reburp.1000>
$$ <> <> <> <> <> <> <> <> <> <> <> <> <> <> <> <> <>
$$ ##$SPOAL= (0..63)
$$ 0.5 1 0.5 0.5 0.5 0.5 0.5 0.5 0.5 0.5 0.5 0.5 0.5 0.5 0.5 0.5 0.5 0.5 0.5
$$ 1 1 1 1 0.5 0.5 0.5 0.5 0.5 0.5 0.5 0.5 0.5 0.5 0.5 0.5 0.5 0.5 0.5 0.5
$$ 0.5 0.5 0.5 0.5 0.5 0.5 0.5 0.5 0.5 0.5 0.5 0.5 0.5 0.5 0.5 0.5 0.5 0.5
$$ 0.5 0.5 0.5 0.5 0.5 0.5 0.5
$$ ##$SPOFFS= (0..63)
$$ 0 0 0 0 0 0 0 0 0 0 0 0 0 0 0 0 0 0 0 0 0 0 0 0 0 0 0 0 0 0 0 0 0 0 0 0
$$ 0 0 0 0 0 0 0 0 0 0 0 0 0 0 0 0 0 0 0 0 0 0 0 0 0 0 0 0
$$ ##$SPPEX= (0..63)
$$ 0 0 0 0 0 0 0 0 0 0 0 0 0 0 0 0 0 0 0 0 0 0 0 0 0 0 0 0 0 0 0 0 0 0 0 0
$$ 0 0 0 0 0 0 0 0 0 0 0 0 0 0 0 0 0 0 0 0 0 0 0 0 0 0 0 0
$$ ##$SPW= (0..63)
$$ 0 3.448e-06 1.5324e-06 0 0 0.0011976 1.6614e-05 0 4.1534e-08 0 0.0011976
$$ 0.0011976 0 0 0 0 0 0 0 2.44618e-06 3.802507e-06 1.775501e-06 9.575132e-06
$$ 0 0 0 0 0 0 0.015865 0.66455 0 0 7.4852e-05 1.6753e-05 1.5324e-06 9.8076e-05
$$ 5.4789e-05 0 0 2.2515e-06 4.1534e-08 0 0 0 0 0.023002 0 0 0 0 0 0 0 0 0
$$ 0 0 0 0 0 0 0 0
$$ ##$SUBNAM= (0..9)
$$ <> <> <> <> <> <> <> <> <> <>
$$ ##$SW= 29.758293125432
$$ ##$SWIBOX= (0..32)
$$ 0 3 0 0 0 0 0 0 0 0 0 0 0 0 0 0 0 0 0 0 0 0 0 0 0 0 0 0 0 0 0 0 0
$$ ##$SW_h= 17857.1428571429
$$ ##$SWfinal= 0
$$ ##$SigLockShift= 0
$$ ##$TD= 142856
$$ ##$TD0= 1
$$ ##$TD_INDIRECT= (0..7)
$$ 0 0 0 0 0 0 0 0
$$ ##$TDav= 1
$$ ##$TE= 298.0018
$$ ##$TE1= 299.7174
$$ ##$TE2= 0
$$ ##$TE3= 0
$$ ##$TE4= 0
$$ ##$TEG= 300
$$ ##$TE_MAGNET= 0
$$ ##$TE_PIDX= 1
$$ ##$TE_RAW= 299.7174
$$ ##$TE_STAB= (0..9)
$$ 2 2 0 0 0 0 0 0 0 0
$$ ##$TOTROT= (0..63)
$$ 0 0 0 0 0 0 0 0 0 0 0 0 0 0 0 0 0 0 0 0 0 0 0 0 0 0 0 0 0 0 0 0 0 0 0 0
$$ 0 0 0 0 0 0 0 0 0 0 0 0 0 0 0 0 0 0 0 0 0 0 0 0 0 0 0 0
$$ ##$TUBE_TYPE= <>
$$ ##$USERA1= <>
$$ ##$USERA10= <>
$$ ##$USERA2= <>
$$ ##$USERA3= <>
$$ ##$USERA4= <>
$$ ##$USERA5= <>
$$ ##$USERA6= <>
$$ ##$USERA7= <>
$$ ##$USERA8= <>
$$ ##$USERA9= <>
$$ ##$UUID= <c3caea40-29b3-4e72-bfb6-e19b025a09a8>
$$ ##$V9= 5
$$ ##$VALIDCODE= -1
$$ ##$VALIST= <>
$$ ##$VCLIST= <>
$$ ##$VDLIST= <>
$$ ##$VPLIST= <>
$$ ##$VTLIST= <>
$$ ##$WAVEMAKER= (0..7)
$$ <> <> <> <> <> <> <> <>
$$ ##$WBST= 1024
$$ ##$WBSW= (0..7)
$$ 8 10 10 10 10 10 10 10
$$ ##$XL= 0
$$ ##$YL= 0
$$ ##$YMAX_a= 3208483599.39844
$$ ##$YMIN_a= -4745645420.11719
$$ ##$ZGOPTNS= <-DFLAG_BLK>
$$ ##$scaledByNS= no
$$ ##$scaledByRG= no
$$ ##$shimCoilTempK= 300.15
$$ ##END=
$$ 
##$PARAMETER FILE=	(audita.txt, ASCII, /Volumes/jahus0271/20240718%20A1F2%20only/10/audita.txt, 0)
$$ ##TITLE= Audit trail, TopSpin 4.3.0
$$ ##JCAMPDX= 5.01
$$ ##ORIGIN= Bruker BioSpin GmbH
$$ ##OWNER= root
$$ $$ /root/.topspin-BladeEpu/local_acqu/20240718 A1F2 only/10/audita.txt
$$ ##AUDIT TRAIL=  $$ (NUMBER, WHEN, WHO, WHERE, PROCESS, VERSION, WHAT)
$$ (   1,<2024-07-18T20:48:45.999+0000>,<CZC7319KW6\nmr>,<CZC7319KW6>,<go4>,<TopSpin 4.3.0>,
$$       <acquisition in progress>)
$$ $$ C:/Bruker/nmrdata/jahus0271/20240718 A1F2 only/10/audita.txt
$$ (   2,<2024-07-18T20:52:13.437+0000>,<CZC7319KW6\nmr>,<CZC7319KW6>,<go4>,<TopSpin 4.3.0>,
$$       <created by zg on 'CAB AV4 600 MHZ BASIC' (CZC7319KW6) by user 'CZC7319KW6\nmr'
$$        on data set with UUID '204eb48c-4547-11ef-b966-001395264de6'
$$        started at 2024-07-18 20:48:45.999 +0000, POWCHK enabled, PULCHK disabled,
$$        completed at 2024-07-18 20:52:13.436 +0000
$$        configuration hash MD5:
$$        2C CE AA 86 5E 77 A0 E6 62 B9 BC D1 C3 42 5A 88
$$        double data hash MD5: 142856
$$        16 D7 4D B7 AF 0D 16 35 2D 3C 85 4D D2 B6 0D E3>)
$$ (   3,<2024-07-18T22:49:10.779+0200>,<nmr>,<CZC7319KW6>,<xwish3>,<TopSpin 4.3.0>,
$$       <ICON-NMR User ID: jahus0271
$$        double data hash MD5: 142856
$$        16 D7 4D B7 AF 0D 16 35 2D 3C 85 4D D2 B6 0D E3>)
$$ ##END=
$$ 
$$ $$ hash MD5
$$ $$ E3 0B A3 39 D3 1B 78 2B 32 59 D8 A9 A5 FB BC 68
$$ 
##$PARAMETER FILE=	(auditp.txt, ASCII, /Volumes/jahus0271/20240718%20A1F2%20only/10/pdata/1/auditp.txt, 0)
$$ ##TITLE= Audit trail, TopSpin 4.3.0
$$ ##JCAMPDX= 5.01
$$ ##ORIGIN= Bruker BioSpin GmbH
$$ ##OWNER= nmr
$$ $$ C:/Bruker/nmrdata/jahus0271/20240718 A1F2 only/10/pdata/1/auditp.txt
$$ ##AUDIT TRAIL=  $$ (NUMBER, WHEN, WHO, WHERE, PROCESS, VERSION, WHAT)
$$ (   1,<2024-07-18T20:48:45.999+0000>,<CZC7319KW6\nmr>,<CZC7319KW6>,<go4>,<TopSpin 4.3.0>,
$$       <acquisition in progress>)
$$ $$ C:/Bruker/nmrdata/jahus0271/20240718 A1F2 only/10/audita.txt
$$ (   2,<2024-07-18T20:52:13.437+0000>,<CZC7319KW6\nmr>,<CZC7319KW6>,<go4>,<TopSpin 4.3.0>,
$$       <created by zg on 'CAB AV4 600 MHZ BASIC' (CZC7319KW6) by user 'CZC7319KW6\nmr'
$$        on data set with UUID '204eb48c-4547-11ef-b966-001395264de6'
$$        started at 2024-07-18 20:48:45.999 +0000, POWCHK enabled, PULCHK disabled,
$$        completed at 2024-07-18 20:52:13.436 +0000
$$        configuration hash MD5:
$$        2C CE AA 86 5E 77 A0 E6 62 B9 BC D1 C3 42 5A 88
$$        double data hash MD5: 142856
$$        16 D7 4D B7 AF 0D 16 35 2D 3C 85 4D D2 B6 0D E3>)
$$ (   3,<2024-07-18T22:49:10.779+0200>,<nmr>,<CZC7319KW6>,<xwish3>,<TopSpin 4.3.0>,
$$       <ICON-NMR User ID: jahus0271
$$        double data hash MD5: 142856
$$        16 D7 4D B7 AF 0D 16 35 2D 3C 85 4D D2 B6 0D E3>)
$$ (   4,<2024-07-18T22:49:11.966+0200>,<nmr/jahus0271>,<CZC7319KW6>,<proc1d>,<TopSpin 4.3.0>,
$$       <Start of raw data processing
$$        efp LB = 0.3 FT_mod = 6 PKNL = 1 PHC0 = 0 PHC1 = 0 SI = 128K 
$$        data hash MD5: 128K
$$        4A 84 2C F7 E8 62 94 47 02 0F 8B 16 99 6A 25 A8>)
$$ (   5,<2024-07-18T22:49:12.841+0200>,<nmr/jahus0271>,<CZC7319KW6>,<proc1d>,<TopSpin 4.3.0>,
$$       <pk PHC0 = 55.23926 PHC1 = 0 
$$        data hash MD5: 128K
$$        C3 F4 87 67 17 6D 74 86 2C 1F BF 3C A0 E4 05 BA>)
$$ (   6,<2024-07-18T22:49:13.138+0200>,<nmr/jahus0271>,<CZC7319KW6>,<xwish3>,<TopSpin 4.3.0>,
$$       <ICON-NMR User ID: jahus0271
$$        data hash MD5: 128K
$$        C3 F4 87 67 17 6D 74 86 2C 1F BF 3C A0 E4 05 BA>)
$$ ##END=
$$ 
$$ $$ hash MD5
$$ $$ C2 66 50 56 F0 21 18 3A 5D 9D 86 FA 2B F2 26 E4
$$ 
##$PARAMETER FILE=	(datafile, ASCII, /Volumes/jahus0271/20240718%20A1F2%20only/10/fid, 0)
$$ 
##$PARAMETER FILE=	(format.temp, ASCII, /Volumes/jahus0271/20240718%20A1F2%20only/10/format.temp, 0)
$$ EDIT_PAR COMMAND FILE
$$ 
$$ DI_MODE         LONG
$$ ED_ENTRY        ACQU
$$ ORDER           FILE
$$ 
$$ 
$$ HEADER		"F2 - Acquisition Parameters"
$$ T_NAME		Date_
$$ 		TYPE	R64
$$ 		CLASS	ACQU
$$ 		SUBRANGE 0.0 50000000
$$ 		REL	"Date_=itodate(DATE)"
$$ 		INV_REL	"DATE=datetoi(Date_,DATE)"
$$ 		FORMAT	"%14.0f"
$$ 		TEXT	" "
$$ END
$$ T_NAME		Time
$$ 		TYPE	R32
$$ 		CLASS	ACQU
$$ 		SUBRANGE 0.0 1000000
$$ 		REL	"Time=itotime(DATE)"
$$ 		INV_REL	"DATE=timetoi(Time,DATE)"
$$ 		FORMAT	"%14.2f h"
$$ 		TEXT	" "
$$ END
$$ NAME		INSTRUM
$$ 		TEXT	" "
$$ END
$$ NAME		PROBHD
$$ 		FORMAT	"%14.14s"
$$ 		TEXT	" "
$$ END
$$ NAME		PULPROG
$$ 		TEXT	" "
$$ END
$$ NAME		TD
$$ 		TEXT	" "
$$ END
$$ NAME		SOLVENT
$$ 		TEXT	" "
$$ END
$$ NAME		NS
$$ 		TEXT	" "
$$ END
$$ NAME		DS
$$ 		TEXT	" "
$$ END
$$ T_NAME		SWH
$$ 		TYPE	R64
$$ 		CLASS	ACQU
$$ 		SUBRANGE 0.0 1e8
$$ 		REL	"SWH=SW*SFO1"
$$ 		INV_REL "SW=SWH/SFO1"
$$ 		UNIT	"Hz"
$$ 		FORMAT	"%14.3f Hz"
$$ 		TEXT	" "
$$ END
$$ T_NAME          FIDRES
$$                 TYPE    R32
$$                 CLASS   ACQU
$$                 SUBRANGE 0.0 100000
$$                 REL     "FIDRES=2*SW*SFO1/TD"
$$                 INV_REL "TD = nextpow(2*SW*SFO1/FIDRES)"
$$ 		UNIT	"Hz"
$$ 		FORMAT	"%14.6f Hz"
$$ 		TEXT	" "
$$ END
$$ T_NAME          AQ
$$ 		TYPE	R32
$$ 		CLASS	ACQU
$$ 		SUBRANGE 0.0 1000
$$ 		REL	"AQ=aqcalc(SW,SFO1,TD,DIGTYP)"
$$ 		INV_REL	"TD=tdcalc(SW,SFO1,1.0e6*AQ,DIGTYP)"
$$ 		UNIT	"sec"
$$ 		FORMAT	"%14.7f sec"
$$ 		TEXT	" "
$$ END
$$ NAME		RG
$$ 		TEXT	" "
$$ END
$$ T_NAME          DW
$$ 		TYPE	R32
$$ 		CLASS	ACQU
$$ 		SUBRANGE 0.0 1000000
$$ 		REL	"DW=1/(2*SW*SFO1)"
$$ 		INV_REL	"SW=1000000/(2*(0.005+DW)*SFO1)"
$$ 		UNIT	"usec"
$$ 		FORMAT	"%14.3lf usec"
$$ 		TEXT	" "
$$ END
$$ NAME		DE
$$ 		FORMAT	"%14.2f usec"
$$ 		TEXT	" "
$$ END
$$ NAME		TE
$$ 		FORMAT	"%14.1f K"
$$ 		TEXT	" "
$$ END
$$ T_NAME		D1
$$ TYPE	R32
$$ CLASS	ACQU
$$ SUBRANGE 0.0 1e38
$$ REL	"D1=D[1]"
$$ INV_REL	"D[1]=D1"
$$ UNIT	"sec"
$$ FORMAT	"%14.8f sec"
$$ TEXT	" "
$$ END
$$ T_NAME		D8
$$ TYPE	R32
$$ CLASS	ACQU
$$ SUBRANGE 0.0 1e38
$$ REL	"D8=D[8]"
$$ INV_REL	"D[8]=D8"
$$ UNIT	"sec"
$$ FORMAT	"%14.8f sec"
$$ TEXT	" "
$$ END
$$ T_NAME		D12
$$ TYPE	R32
$$ CLASS	ACQU
$$ SUBRANGE 0.0 1e38
$$ REL	"D12=D[12]"
$$ INV_REL	"D[12]=D12"
$$ UNIT	"sec"
$$ FORMAT	"%14.8f sec"
$$ TEXT	" "
$$ END
$$ T_NAME		D16
$$ TYPE	R32
$$ CLASS	ACQU
$$ SUBRANGE 0.0 1e38
$$ REL	"D16=D[16]"
$$ INV_REL	"D[16]=D16"
$$ UNIT	"sec"
$$ FORMAT	"%14.8f sec"
$$ TEXT	" "
$$ END
$$ NAME		TD0
$$ TEXT	" "
$$ END
$$ NAME		ZGOPTNS
$$ TEXT	" "
$$ END
$$ NAME		SFO1
$$ FORMAT	"%14.7f MHz"
$$ TEXT	" "
$$ END
$$ NAME		NUC1
$$ NONEDIT
$$ TEXT	" "
$$ END
$$ T_NAME		P0
$$ TYPE	R32
$$ CLASS	ACQU
$$ SUBRANGE 0.0 1.0e10
$$ REL	"P0=P[0]"
$$ INV_REL	"P[0]=P0"
$$ UNIT	"usec"
$$ FORMAT	"%14.2f usec"
$$ TEXT	" "
$$ END
$$ T_NAME		P1
$$ TYPE	R32
$$ CLASS	ACQU
$$ SUBRANGE 0.0 1.0e10
$$ REL	"P1=P[1]"
$$ INV_REL	"P[1]=P1"
$$ UNIT	"usec"
$$ FORMAT	"%14.2f usec"
$$ TEXT	" "
$$ END
$$ T_NAME		PLW1
$$ TYPE	R32
$$ CLASS	ACQU
$$ REL	"PLW1=PLW[1]"
$$ INV_REL	"PLW[1]=PLW1"
$$ UNIT	"W"
$$ FORMAT	"%14.8f W"
$$ TEXT	"power PLW1 "
$$ END
$$ T_NAME		PLW9
$$ TYPE	R32
$$ CLASS	ACQU
$$ REL	"PLW9=PLW[9]"
$$ INV_REL	"PLW[9]=PLW9"
$$ UNIT	"W"
$$ FORMAT	"%14.8f W"
$$ TEXT	"power PLW9 "
$$ END
$$ NAME		GPNAM[1]
$$ TEXT	" "
$$ END
$$ T_NAME		GPZ1
$$ TYPE	R32
$$ CLASS	ACQU
$$ SUBRANGE -100.0 100.0
$$ REL	"GPZ1=GPZ[1]"
$$ INV_REL	"GPZ[1]=GPZ1"
$$ UNIT	"%"
$$ FORMAT	"%14.2f %"
$$ TEXT	" "
$$ END
$$ NAME		GPNAM[2]
$$ TEXT	" "
$$ END
$$ T_NAME		GPZ2
$$ TYPE	R32
$$ CLASS	ACQU
$$ SUBRANGE -100.0 100.0
$$ REL	"GPZ2=GPZ[2]"
$$ INV_REL	"GPZ[2]=GPZ2"
$$ UNIT	"%"
$$ FORMAT	"%14.2f %"
$$ TEXT	" "
$$ END
$$ T_NAME		P16
$$ TYPE	R32
$$ CLASS	ACQU
$$ SUBRANGE 0.0 1.0e10
$$ REL	"P16=P[16]"
$$ INV_REL	"P[16]=P16"
$$ UNIT	"usec"
$$ FORMAT	"%14.2f usec"
$$ TEXT	" "
$$ END
$$ 
##$PARAMETER FILE=	(procs, ASCII, /Volumes/jahus0271/20240718%20A1F2%20only/10/pdata/1/procs, 0)
$$ ##TITLE= Parameter file, TopSpin 4.3.0
$$ ##JCAMPDX= 5.0
$$ ##DATATYPE= Parameter Values
$$ ##NPOINTS= 6	$$ modification sequence number
$$ ##ORIGIN= Bruker BioSpin GmbH
$$ ##OWNER= nmr
$$ $$ 2024-07-18 22:49:12.951 +0200  nmr@CZC7319KW6
$$ $$ C:/Bruker/nmrdata/jahus0271/20240718 A1F2 only/10/pdata/1/procs
$$ $$ process C:\Bruker\TopSpin4.3.0\prog\mod\sref.exe
$$ ##$ABSF1= 0
$$ ##$ABSF2= 0
$$ ##$ABSG= 0
$$ ##$ABSL= 0
$$ ##$ALPHA= 0
$$ ##$AQORDER= 0
$$ ##$ASSFAC= 0
$$ ##$ASSFACI= 0
$$ ##$ASSFACX= 0
$$ ##$ASSWID= 0
$$ ##$AUNMP= <proc_plasma_noesy>
$$ ##$AXLEFT= 0
$$ ##$AXNAME= <>
$$ ##$AXNUC= <1H>
$$ ##$AXRIGHT= 0
$$ ##$AXTYPE= 0
$$ ##$AXUNIT= <>
$$ ##$AZFE= 0.1
$$ ##$AZFW= 0.1
$$ ##$BCFW= 0
$$ ##$BC_mod= 0
$$ ##$BYTORDP= 0
$$ ##$COROFFS= 0
$$ ##$CY= 100
$$ ##$DATMOD= 1
$$ ##$DC= 0
$$ ##$DFILT= <>
$$ ##$DTYPP= 0
$$ ##$ERETIC= no
$$ ##$F1P= 12
$$ ##$F2P= -0.5
$$ ##$FCOR= 1
$$ ##$FTSIZE= 131072
$$ ##$FT_mod= 6
$$ ##$GAMMA= 0
$$ ##$GB= 0
$$ ##$INTBC= 1
$$ ##$INTSCL= 1
$$ ##$ISEN= 128
$$ ##$LB= 0.3
$$ ##$LEV0= 0
$$ ##$LPBIN= 0
$$ ##$MAXI= 10000
$$ ##$MC2= 0
$$ ##$MEAN= 0
$$ ##$ME_mod= 0
$$ ##$MI= 0
$$ ##$MddCEXP= no
$$ ##$MddCT_SP= no
$$ ##$MddF180= no
$$ ##$MddLAMBDA= 0
$$ ##$MddMEMORY= 0
$$ ##$MddMERGE= 0
$$ ##$MddNCOMP= 0
$$ ##$MddNITER= 0
$$ ##$MddNOISE= 0
$$ ##$MddPHASE= 0
$$ ##$MddSEED= 0
$$ ##$MddSRSIZE= 0
$$ ##$Mdd_CsALG= 0
$$ ##$Mdd_CsLAMBDA= 0
$$ ##$Mdd_CsNITER= 0
$$ ##$Mdd_CsNORM= 0
$$ ##$Mdd_CsVE= no
$$ ##$Mdd_CsZF= 0
$$ ##$Mdd_LrLAMBDA= 0
$$ ##$Mdd_LrNITER= 0
$$ ##$Mdd_LrRANK= 0
$$ ##$Mdd_LrZF= 0
$$ ##$Mdd_mod= 0
$$ ##$NCOEF= 0
$$ ##$NC_proc= 16
$$ ##$NLEV= 6
$$ ##$NOISF1= 7.934625
$$ ##$NOISF2= 7.601621
$$ ##$NSP= 0
$$ ##$NTH_PI= 0
$$ ##$NZP= 0
$$ ##$OFFSET= 19.57771
$$ ##$PC= 1
$$ ##$PHC0= 55.23926
$$ ##$PHC1= 0
$$ ##$PH_mod= 1
$$ ##$PKNL= yes
$$ ##$PPARMOD= 0
$$ ##$PPDIAG= 0
$$ ##$PPIPTYP= 0
$$ ##$PPMPNUM= 100
$$ ##$PPRESOL= 1
$$ ##$PSCAL= 4
$$ ##$PSIGN= 0
$$ ##$PYNMP= <proc.py>
$$ ##$RDF1= 0
$$ ##$RDF2= 0
$$ ##$RDFWHM= 0
$$ ##$RDINT= 0
$$ ##$RDPOS= 0
$$ ##$REVERSE= no
$$ ##$SF= 600.07
$$ ##$SI= 131072
$$ ##$SIGF1= 9
$$ ##$SIGF2= 5
$$ ##$SINO= 0
$$ ##$SIOLD= 131072
$$ ##$SPECTYP= <PROTON>
$$ ##$SREF_mod= 1
$$ ##$SREGLST= <1H.H2O+D2O>
$$ ##$SSB= 0
$$ ##$STSI= 131072
$$ ##$STSR= 0
$$ ##$SW_p= 17857.1428571429
$$ ##$SYMM= 0
$$ ##$S_DEV= 0
$$ ##$TDeff= 142856
$$ ##$TDoff= 0
$$ ##$TI= <>
$$ ##$TILT= no
$$ ##$TM1= 0
$$ ##$TM2= 0
$$ ##$TOPLEV= 0
$$ ##$USERP1= <>
$$ ##$USERP10= <>
$$ ##$USERP2= <>
$$ ##$USERP3= <>
$$ ##$USERP4= <>
$$ ##$USERP5= <>
$$ ##$USERP6= <>
$$ ##$USERP7= <>
$$ ##$USERP8= <>
$$ ##$USERP9= <>
$$ ##$WDW= 1
$$ ##$XDIM= 0
$$ ##$YMAX_p= 16930946
$$ ##$YMIN_p= -319240594
$$ ##END=
$$ 
##$PARAMETER FILE=	(title, ASCII, /Volumes/jahus0271/20240718%20A1F2%20only/10/pdata/1/title, 0)
$$ 
$$ 
##$PARAMETER FILE=	(uxnmr.par, ASCII, /Volumes/jahus0271/20240718%20A1F2%20only/10/uxnmr.par, 0)
$$ ##TITLE= Parameter file, TopSpin 4.3.0
$$ ##JCAMPDX= 5.0
$$ ##DATATYPE= Parameter Values
$$ ##NPOINTS= 1	$$ modification sequence number
$$ ##ORIGIN= Bruker BioSpin GmbH
$$ ##OWNER= root
$$ $$ 2024-06-17 07:41:48.056 +0000  root@BladeEpu
$$ $$ /opt/topspin/conf/instr/spect/uxnmr.par
$$ $$ process /opt/topspin/prog/mod/cfserver
$$ ##$ACBTAT= (0..64)
$$ 0 66 66 66 72 50 0 0 0 0 0 0 0 0 0 0 0 0 0 0 0 0 0 0 0 0 0 0 0 0 0 0 0
$$ 0 0 0 0 0 0 0 0 0 0 0 0 0 0 0 0 0 0 0 0 0 0 0 0 0 0 0 0 0 0 0 0
$$ ##$ACBTBLK= (0..64)
$$ 0 35 36 34 33 41 0 0 0 0 0 0 0 0 0 0 0 0 0 0 0 0 0 0 0 0 0 0 0 0 0 0 0
$$ 0 0 0 0 0 0 0 0 0 0 0 0 0 0 0 0 0 0 0 0 0 0 0 0 0 0 0 0 0 0 0 0
$$ ##$ACBTCTL= (0..64)
$$ 0 6 6 6 6 6 0 0 0 0 0 0 0 0 0 0 0 0 0 0 0 0 0 0 0 0 0 0 0 0 0 0 0 0 0 0
$$ 0 0 0 0 0 0 0 0 0 0 0 0 0 0 0 0 0 0 0 0 0 0 0 0 0 0 0 0 0
$$ ##$ACBTDI= (0..64)
$$ 0 -1062706419 -1062706419 -1062706420 -1062706420 -1062706415 0 0 0 0 0
$$ 0 0 0 0 0 0 0 0 0 0 0 0 0 0 0 0 0 0 0 0 0 0 0 0 0 0 0 0 0 0 0 0 0 0 0 0
$$ 0 0 0 0 0 0 0 0 0 0 0 0 0 0 0 0 0 0
$$ ##$ACBTDM= (0..64)
$$ 0 10 10 10 25 10 0 0 0 0 0 0 0 0 0 0 0 0 0 0 0 0 0 0 0 0 0 0 0 0 0 0 0
$$ 0 0 0 0 0 0 0 0 0 0 0 0 0 0 0 0 0 0 0 0 0 0 0 0 0 0 0 0 0 0 0 0
$$ ##$ACBTFHI= (0..64)
$$ 0 600 600 600 600 93 0 0 0 0 0 0 0 0 0 0 0 0 0 0 0 0 0 0 0 0 0 0 0 0 0
$$ 0 0 0 0 0 0 0 0 0 0 0 0 0 0 0 0 0 0 0 0 0 0 0 0 0 0 0 0 0 0 0 0 0 0
$$ ##$ACBTFL= (0..64)
$$ 0 248 248 248 248 8 0 0 0 0 0 0 0 0 0 0 0 0 0 0 0 0 0 0 0 0 0 0 0 0 0 0
$$ 0 0 0 0 0 0 0 0 0 0 0 0 0 0 0 0 0 0 0 0 0 0 0 0 0 0 0 0 0 0 0 0 0
$$ ##$ACBTFLO= (0..64)
$$ 0 15 15 15 180 91 0 0 0 0 0 0 0 0 0 0 0 0 0 0 0 0 0 0 0 0 0 0 0 0 0 0 0
$$ 0 0 0 0 0 0 0 0 0 0 0 0 0 0 0 0 0 0 0 0 0 0 0 0 0 0 0 0 0 0 0 0
$$ ##$ACBTINP= (0..64)
$$ 0 3 4 2 1 9 0 0 0 0 0 0 0 0 0 0 0 0 0 0 0 0 0 0 0 0 0 0 0 0 0 0 0 0 0 0
$$ 0 0 0 0 0 0 0 0 0 0 0 0 0 0 0 0 0 0 0 0 0 0 0 0 0 0 0 0 0
$$ ##$ACBTOUT= (0..64)
$$ 0 0 0 0 3 1 0 0 0 0 0 0 0 0 0 0 0 0 0 0 0 0 0 0 0 0 0 0 0 0 0 0 0 0 0 0
$$ 0 0 0 0 0 0 0 0 0 0 0 0 0 0 0 0 0 0 0 0 0 0 0 0 0 0 0 0 0
$$ ##$ACBTPO= (0..64)
$$ 0 500000 500000 500000 100000 5000 0 0 0 0 0 0 0 0 0 0 0 0 0 0 0 0 0 0
$$ 0 0 0 0 0 0 0 0 0 0 0 0 0 0 0 0 0 0 0 0 0 0 0 0 0 0 0 0 0 0 0 0 0 0 0 0
$$ 0 0 0 0 0
$$ ##$ACBTPW= (0..64)
$$ 0 100 100 100 100 1000 0 0 0 0 0 0 0 0 0 0 0 0 0 0 0 0 0 0 0 0 0 0 0 0
$$ 0 0 0 0 0 0 0 0 0 0 0 0 0 0 0 0 0 0 0 0 0 0 0 0 0 0 0 0 0 0 0 0 0 0 0
$$ ##$ACBTSB= (0..64)
$$ 0 16419 16460 8227 8260 0 0 0 0 0 0 0 0 0 0 0 0 0 0 0 0 0 0 0 0 0 0 0 0
$$ 0 0 0 0 0 0 0 0 0 0 0 0 0 0 0 0 0 0 0 0 0 0 0 0 0 0 0 0 0 0 0 0 0 0 0 0
$$ ##$ACBTSDT= (0..64)
$$ 0 2 2 2 2 2 0 0 0 0 0 0 0 0 0 0 0 0 0 0 0 0 0 0 0 0 0 0 0 0 0 0 0 0 0 0
$$ 0 0 0 0 0 0 0 0 0 0 0 0 0 0 0 0 0 0 0 0 0 0 0 0 0 0 0 0 0
$$ ##$AMPDFLT= no
$$ ##$AdmCrpWbWiring= (0..1)
$$ 0 0
$$ ##$AppEth= <no>
$$ ##$AppPort= <no>
$$ ##$BACSAIR= yes
$$ ##$BACSCAP= 0
$$ ##$BACSDEL= 10
$$ ##$BACSOPT= <>
$$ ##$BFREQ= 600.07
$$ ##$BGAETH= (0..9)
$$ <no> <no> <no> <no> <no> <no> <no> <no> <no> <no>
$$ ##$BIRDS= yes
$$ ##$BMPC= 0
$$ ##$BMPCTY= <no>
$$ ##$BPSUTY= <no>
$$ ##$BSAETH= (0..9)
$$ <no> <no> <no> <no> <no> <no> <no> <no> <no> <no>
$$ ##$BSMS= 2
$$ ##$BSMS19FLock= no
$$ ##$BSMSETH= <192.168.99.17>
$$ ##$BgaChFac2= (0..9)
$$ 0 0 0 0 0 0 0 0 0 0
$$ ##$BgaChMap= (0..9)
$$ 0 0 0 0 0 0 0 0 0 0
$$ ##$BgaChMaxv= (0..9)
$$ 0 0 0 0 0 0 0 0 0 0
$$ ##$BgaChRouting= (0..63)
$$ 0 0 0 0 0 0 0 0 0 0 0 0 0 0 0 0 0 0 0 0 0 0 0 0 0 0 0 0 0 0 0 0 0 0 0 0
$$ 0 0 0 0 0 0 0 0 0 0 0 0 0 0 0 0 0 0 0 0 0 0 0 0 0 0 0 0
$$ ##$BgaChShimMap= (0..9)
$$ 0 0 0 0 0 0 0 0 0 0
$$ ##$BgaChShimMaxv= (0..9)
$$ 0 0 0 0 0 0 0 0 0 0
$$ ##$BlaEth= (0..31)
$$ <192.168.99.13> <192.168.99.12> <192.168.99.17> <no> <no> <no> <no> <no>
$$ <no> <no> <no> <no> <no> <no> <no> <no> <no> <no> <no> <no> <no> <no> <no>
$$ <no> <no> <no> <no> <no> <no> <no> <no> <no>
$$ ##$BlaHpLpViaTTL= (0..31)
$$ 0 0 0 0 0 0 0 0 0 0 0 0 0 0 0 0 0 0 0 0 0 0 0 0 0 0 0 0 0 0 0 0
$$ ##$BlaNam= (0..31)
$$ <AV4 BLA2BB500 15-600> <AV4 BLABBH500/100 200-600> <BSMS/2 LOCK TRANSCEIVER 600>
$$ <> <> <> <> <> <> <> <> <> <> <> <> <> <> <> <> <> <> <> <> <> <> <> <>
$$ <> <> <> <> <>
$$ ##$BlaPN= (0..31)
$$ <W152248> <W144061> <Z109890> <> <> <> <> <> <> <> <> <> <> <> <> <> <>
$$ <> <> <> <> <> <> <> <> <> <> <> <> <> <> <>
$$ ##$BlaSN= (0..31)
$$ <000029> <000075> <01053> <> <> <> <> <> <> <> <> <> <> <> <> <> <> <>
$$ <> <> <> <> <> <> <> <> <> <> <> <> <> <>
$$ ##$BmpcEth= <no>
$$ ##$BmpcFw= <no>
$$ ##$BmpcPn= <no>
$$ ##$BmpcPort= <no>
$$ ##$BmpcSn= <no>
$$ ##$BmuEth= <no>
$$ ##$BmuFw= <no>
$$ ##$BmuPn= <no>
$$ ##$BmuSn= <no>
$$ ##$BnlEth= <no>
$$ ##$BnlFw= <no>
$$ ##$BnlPn= <no>
$$ ##$BnlSn= <no>
$$ ##$BpduEth= (0..7)
$$ <no> <no> <no> <no> <no> <no> <no> <no>
$$ ##$BsaChMap1= (0..9)
$$ 0 0 0 0 0 0 0 0 0 0
$$ ##$BsaChMap2= (0..9)
$$ 0 0 0 0 0 0 0 0 0 0
$$ ##$BsaChShimMaxv= (0..9)
$$ 0 0 0 0 0 0 0 0 0 0
$$ ##$BsmsAuxEth= <no>
$$ ##$BsmsLockNuclei= (0..15)
$$ <2H> <no> <no> <no> <no> <no> <no> <no> <no> <no> <no> <no> <no> <no> <no>
$$ <no>
$$ ##$CSW1= (0..31)
$$ 3 4 2 1 9 0 0 0 0 0 0 0 0 0 0 0 0 0 0 0 0 0 0 0 0 0 0 0 0 0 0 0
$$ ##$CSW2= (0..31)
$$ 0 0 0 0 0 0 0 0 0 0 0 0 0 0 0 0 0 0 0 0 0 0 0 0 0 0 0 0 0 0 0 0
$$ ##$CSWNUM= (0..15)
$$ 2 2 1 0 0 0 0 0 0 0 0 0 0 0 0 0
$$ ##$CmrEth= <no>
$$ ##$CmrPartNo= <no>
$$ ##$CmrPort= <no>
$$ ##$CmrSerNo= <no>
$$ ##$CmrType= -1
$$ ##$ConsolePnSn= <H03128OB/8058>
$$ ##$CryoCoolUnitEth= <192.168.98.2>
$$ ##$CryoCoolUnitFw= <20220413>
$$ ##$CryoCoolUnitPn= <Z161936>
$$ ##$CryoCoolUnitSn= <00049>
$$ ##$CryoProAccPnSn= <>
$$ ##$Ctb1Eth= <no>
$$ ##$CustRegisterNo= <>
$$ ##$DATSTAT= no
$$ ##$DPPFAC= 1
$$ ##$DateTimeCreated= <2024-06-17T07:41:48+0000>
$$ ##$Description= <CAB AV4 600 MHZ BASIC>
$$ ##$DrxFiltGrpDel= (0..23)
$$ <68,36,20,9,5,3,2> <68,36,20,9,5,3,2> <68,36,20,9,5,3,2> <68,36,20,9,5,3,2>
$$ <> <> <> <> <> <> <> <> <> <> <> <> <> <> <> <> <> <> <> <>
$$ ##$EcuType= 1
$$ ##$EpuMacAddress= <00:13:95:26:4d:e6>
$$ ##$FCubeDrxDevice= (0..23)
$$ </dev/bbu/drx3.5> </dev/bbu/drx4.5> </dev/bbu/drx5.5> </dev/bbu/drx6.5>
$$ <> <> <> <> <> <> <> <> <> <> <> <> <> <> <> <> <> <> <> <>
$$ ##$FCubeEth= (0..23)
$$ <192.168.180.14> <192.168.180.18> <192.168.180.22> <192.168.180.26> <no>
$$ <no> <no> <no> <no> <no> <no> <no> <no> <no> <no> <no> <no> <no> <no> <no>
$$ <no> <no> <no> <no>
$$ ##$FCubeRtdDevice= (0..23)
$$ </dev/bbu/rtd3.4> </dev/bbu/rtd4.4> </dev/bbu/rtd5.4> </dev/bbu/rtd6.4>
$$ <> <> <> <> <> <> <> <> <> <> <> <> <> <> <> <> <> <> <> <>
$$ ##$FCubeSeqDevice= (0..23)
$$ <> <> <> <> <> <> <> <> <> <> <> <> <> <> <> <> <> <> <> <> <> <> <> <>
$$ ##$FUNCMOD= <>
$$ ##$FuncModBisDat= (0..7)
$$ 0 0 0 0 0 0 0 0
$$ ##$FuncModFRange= (0..7)
$$ <> <> <> <> <> <> <> <>
$$ ##$FuncModPN= (0..7)
$$ <> <> <> <> <> <> <> <>
$$ ##$FuncModSN= (0..7)
$$ <> <> <> <> <> <> <> <>
$$ ##$GCUTYPE= 20
$$ ##$GCubeEth= <192.168.180.38>
$$ ##$GCubeFpfAddr= (0..9)
$$ -1 -1 -1 -1 -1 -1 -1 -1 -1 -1
$$ ##$GCubeProcDevice= (0..1)
$$ </dev/bbu/gproc9.7> <no>
$$ ##$GCubeRtdDevice= (0..1)
$$ </dev/bbu/rtd9.4> <no>
$$ ##$GCubeSeqDevice= (0..1)
$$ <> <>
$$ ##$GCubeSpfAddr= (0..63)
$$ -1 -1 -1 -1 -1 -1 -1 -1 -1 -1 -1 -1 -1 -1 -1 -1 -1 -1 -1 -1 -1 -1 -1 -1
$$ -1 -1 -1 -1 -1 -1 -1 -1 -1 -1 -1 -1 -1 -1 -1 -1 -1 -1 -1 -1 -1 -1 -1 -1
$$ -1 -1 -1 -1 -1 -1 -1 -1 -1 -1 -1 -1 -1 -1 -1 -1
$$ ##$GRADRES= 1
$$ ##$Gctu2Eth= <no>
$$ ##$GcubeSaCtrEth= <no>
$$ ##$GradAmpMaxCurX= (0..10)
$$ 0 0 0 0 0 0 0 0 0 0 0
$$ ##$GradAmpMaxCurY= (0..10)
$$ 0 0 0 0 0 0 0 0 0 0 0
$$ ##$GradAmpMaxCurZ= (0..10)
$$ 9.99999904632568 0 0 0 0 0 0 0 0 0 0
$$ ##$GradAmpName= (0..9)
$$ <GAB in BSMS> <> <> <> <> <> <> <> <> <>
$$ ##$GradAmpPN= (0..9)
$$ <> <> <> <> <> <> <> <> <> <>
$$ ##$GradAmpSN= (0..9)
$$ <> <> <> <> <> <> <> <> <> <>
$$ ##$GradAmpType= (0..10)
$$ 2 0 0 0 0 0 0 0 0 0 0
$$ ##$GradPowClkTime= (0..9)
$$ 0 0 0 0 0 0 0 0 0 0
$$ ##$GradPowIcw= (0..9)
$$ 0 0 0 0 0 0 0 0 0 0
$$ ##$GradPowImax= (0..9)
$$ 0 0 0 0 0 0 0 0 0 0
$$ ##$GradPowType= (0..9)
$$ 0 0 0 0 0 0 0 0 0 0
$$ ##$GradPowVmax= (0..9)
$$ 0 0 0 0 0 0 0 0 0 0
$$ ##$HpprCoverType= 2
$$ ##$LDUETH= <no>
$$ ##$LOCKCONF= <DLM>
$$ ##$LOCSWID= 0
$$ ##$LOCSWIF= 0
$$ ##$Location= <>
$$ ##$LtMasEth= <no>
$$ ##$LtMasType= 0
$$ ##$MAS= 0
$$ ##$MASETIME= 10
$$ ##$MASITIME= 10
$$ ##$MAS_CT= 5
$$ ##$MAS_SG= 0
$$ ##$MAS_TO= 0
$$ ##$MagnCoilPnSn= <BZH 425'600'70H>
$$ ##$MagnDewarPnSn= <D325'54-9636>
$$ ##$MagnetPolarity= 1
$$ ##$MasEth= <no>
$$ ##$MwscuEth= <no>
$$ ##$MwscuPort= <no>
$$ ##$NAMPD= (0..32)
$$ <> <HPLNA 19F1H> <2H> <XBB19F 2HP> <13C> <15N> <31P> <> <> <> <> <> <>
$$ <> <> <> <> <> <> <> <> <> <> <> <> <> <> <> <> <> <> <> <>
$$ ##$NFCU= 4
$$ ##$NRCU= 4
$$ ##$NSGU= 4
$$ ##$NumActDetuneCtr= 0
$$ ##$NumVpu= 0
$$ ##$OrderNo= <10254970>
$$ ##$POWCHK= yes
$$ ##$PRAMD1= (0..7)
$$ 6 0 0 1610612736 0 0 0 0
$$ ##$PRAMD10= (0..7)
$$ 0 0 0 0 0 0 0 0
$$ ##$PRAMD11= (0..7)
$$ 0 0 0 0 0 0 0 0
$$ ##$PRAMD12= (0..7)
$$ 0 0 0 0 0 0 0 0
$$ ##$PRAMD13= (0..7)
$$ 0 0 0 0 0 0 0 0
$$ ##$PRAMD14= (0..7)
$$ 0 0 0 0 0 0 0 0
$$ ##$PRAMD15= (0..7)
$$ 0 0 0 0 0 0 0 0
$$ ##$PRAMD16= (0..7)
$$ 0 0 0 0 0 0 0 0
$$ ##$PRAMD17= (0..7)
$$ 0 0 0 0 0 0 0 0
$$ ##$PRAMD18= (0..7)
$$ 0 0 0 0 0 0 0 0
$$ ##$PRAMD19= (0..7)
$$ 0 0 0 0 0 0 0 0
$$ ##$PRAMD2= (0..7)
$$ 0 1048576 0 536870912 0 1048576 0 536870912
$$ ##$PRAMD20= (0..7)
$$ 0 0 0 0 0 0 0 0
$$ ##$PRAMD21= (0..7)
$$ 0 0 0 0 0 0 0 0
$$ ##$PRAMD22= (0..7)
$$ 0 0 0 0 0 0 0 0
$$ ##$PRAMD23= (0..7)
$$ 0 0 0 0 0 0 0 0
$$ ##$PRAMD24= (0..7)
$$ 0 0 0 0 0 0 0 0
$$ ##$PRAMD25= (0..7)
$$ 0 0 0 0 0 0 0 0
$$ ##$PRAMD26= (0..7)
$$ 0 0 0 0 0 0 0 0
$$ ##$PRAMD27= (0..7)
$$ 0 0 0 0 0 0 0 0
$$ ##$PRAMD28= (0..7)
$$ 0 0 0 0 0 0 0 0
$$ ##$PRAMD29= (0..7)
$$ 0 0 0 0 0 0 0 0
$$ ##$PRAMD3= (0..7)
$$ 2147483644 2147483647 2147483647 603979775 0 0 0 0
$$ ##$PRAMD30= (0..7)
$$ 0 0 0 0 0 0 0 0
$$ ##$PRAMD31= (0..7)
$$ 0 0 0 0 0 0 0 0
$$ ##$PRAMD32= (0..7)
$$ 0 0 0 0 0 0 0 0
$$ ##$PRAMD4= (0..7)
$$ 16777216 0 0 536870912 0 0 0 0
$$ ##$PRAMD5= (0..7)
$$ 0 0 4 536870912 0 0 0 0
$$ ##$PRAMD6= (0..7)
$$ 64 0 0 536870912 0 0 0 0
$$ ##$PRAMD7= (0..7)
$$ 0 0 0 0 0 0 0 0
$$ ##$PRAMD8= (0..7)
$$ 0 0 0 0 0 0 0 0
$$ ##$PRAMD9= (0..7)
$$ 0 0 0 0 0 0 0 0
$$ ##$PRAMLED= (0..1)
$$ 0 0
$$ ##$PRAMPTP= 1
$$ ##$PREEMPTYPE= 0
$$ ##$PREREC= (0..31)
$$ 1 1 2 2 3 4 0 0 0 0 0 0 0 0 0 0 0 0 0 0 0 0 0 0 0 0 0 0 0 0 0 0
$$ ##$PTSFMX= (0..23)
$$ 1290 1290 1290 1290 0 0 0 0 0 0 0 0 0 0 0 0 0 0 0 0 0 0 0 0
$$ ##$PULCHK= no
$$ ##$PduEth= (0..7)
$$ <192.168.99.99> <no> <no> <no> <no> <no> <no> <no>
$$ ##$PramDutyCycPerc= (0..31)
$$ 4 2 2 2 2 2 0 0 0 0 0 0 0 0 0 0 0 0 0 0 0 0 0 0 0 0 0 0 0 0 0 0
$$ ##$PramPPowNucW1= (0..127)
$$ <> <> <> <> <> <> <> <> <> <> <> <> <> <> <> <> <> <> <> <> <> <> <> <>
$$ <> <> <> <> <> <> <> <> <> <> <> <> <> <> <> <> <> <> <> <> <> <> <> <>
$$ <> <> <> <> <> <> <> <> <> <> <> <> <> <> <> <> <> <> <> <> <> <> <> <>
$$ <> <> <> <> <> <> <> <> <> <> <> <> <> <> <> <> <> <> <> <> <> <> <> <>
$$ <> <> <> <> <> <> <> <> <> <> <> <> <> <> <> <> <> <> <> <> <> <> <> <>
$$ <> <> <> <> <> <> <> <>
$$ ##$PramPPowNucW10= (0..127)
$$ <> <> <> <> <> <> <> <> <> <> <> <> <> <> <> <> <> <> <> <> <> <> <> <>
$$ <> <> <> <> <> <> <> <> <> <> <> <> <> <> <> <> <> <> <> <> <> <> <> <>
$$ <> <> <> <> <> <> <> <> <> <> <> <> <> <> <> <> <> <> <> <> <> <> <> <>
$$ <> <> <> <> <> <> <> <> <> <> <> <> <> <> <> <> <> <> <> <> <> <> <> <>
$$ <> <> <> <> <> <> <> <> <> <> <> <> <> <> <> <> <> <> <> <> <> <> <> <>
$$ <> <> <> <> <> <> <> <>
$$ ##$PramPPowNucW11= (0..127)
$$ <> <> <> <> <> <> <> <> <> <> <> <> <> <> <> <> <> <> <> <> <> <> <> <>
$$ <> <> <> <> <> <> <> <> <> <> <> <> <> <> <> <> <> <> <> <> <> <> <> <>
$$ <> <> <> <> <> <> <> <> <> <> <> <> <> <> <> <> <> <> <> <> <> <> <> <>
$$ <> <> <> <> <> <> <> <> <> <> <> <> <> <> <> <> <> <> <> <> <> <> <> <>
$$ <> <> <> <> <> <> <> <> <> <> <> <> <> <> <> <> <> <> <> <> <> <> <> <>
$$ <> <> <> <> <> <> <> <>
$$ ##$PramPPowNucW12= (0..127)
$$ <> <> <> <> <> <> <> <> <> <> <> <> <> <> <> <> <> <> <> <> <> <> <> <>
$$ <> <> <> <> <> <> <> <> <> <> <> <> <> <> <> <> <> <> <> <> <> <> <> <>
$$ <> <> <> <> <> <> <> <> <> <> <> <> <> <> <> <> <> <> <> <> <> <> <> <>
$$ <> <> <> <> <> <> <> <> <> <> <> <> <> <> <> <> <> <> <> <> <> <> <> <>
$$ <> <> <> <> <> <> <> <> <> <> <> <> <> <> <> <> <> <> <> <> <> <> <> <>
$$ <> <> <> <> <> <> <> <>
$$ ##$PramPPowNucW13= (0..127)
$$ <> <> <> <> <> <> <> <> <> <> <> <> <> <> <> <> <> <> <> <> <> <> <> <>
$$ <> <> <> <> <> <> <> <> <> <> <> <> <> <> <> <> <> <> <> <> <> <> <> <>
$$ <> <> <> <> <> <> <> <> <> <> <> <> <> <> <> <> <> <> <> <> <> <> <> <>
$$ <> <> <> <> <> <> <> <> <> <> <> <> <> <> <> <> <> <> <> <> <> <> <> <>
$$ <> <> <> <> <> <> <> <> <> <> <> <> <> <> <> <> <> <> <> <> <> <> <> <>
$$ <> <> <> <> <> <> <> <>
$$ ##$PramPPowNucW14= (0..127)
$$ <> <> <> <> <> <> <> <> <> <> <> <> <> <> <> <> <> <> <> <> <> <> <> <>
$$ <> <> <> <> <> <> <> <> <> <> <> <> <> <> <> <> <> <> <> <> <> <> <> <>
$$ <> <> <> <> <> <> <> <> <> <> <> <> <> <> <> <> <> <> <> <> <> <> <> <>
$$ <> <> <> <> <> <> <> <> <> <> <> <> <> <> <> <> <> <> <> <> <> <> <> <>
$$ <> <> <> <> <> <> <> <> <> <> <> <> <> <> <> <> <> <> <> <> <> <> <> <>
$$ <> <> <> <> <> <> <> <>
$$ ##$PramPPowNucW15= (0..127)
$$ <> <> <> <> <> <> <> <> <> <> <> <> <> <> <> <> <> <> <> <> <> <> <> <>
$$ <> <> <> <> <> <> <> <> <> <> <> <> <> <> <> <> <> <> <> <> <> <> <> <>
$$ <> <> <> <> <> <> <> <> <> <> <> <> <> <> <> <> <> <> <> <> <> <> <> <>
$$ <> <> <> <> <> <> <> <> <> <> <> <> <> <> <> <> <> <> <> <> <> <> <> <>
$$ <> <> <> <> <> <> <> <> <> <> <> <> <> <> <> <> <> <> <> <> <> <> <> <>
$$ <> <> <> <> <> <> <> <>
$$ ##$PramPPowNucW16= (0..127)
$$ <> <> <> <> <> <> <> <> <> <> <> <> <> <> <> <> <> <> <> <> <> <> <> <>
$$ <> <> <> <> <> <> <> <> <> <> <> <> <> <> <> <> <> <> <> <> <> <> <> <>
$$ <> <> <> <> <> <> <> <> <> <> <> <> <> <> <> <> <> <> <> <> <> <> <> <>
$$ <> <> <> <> <> <> <> <> <> <> <> <> <> <> <> <> <> <> <> <> <> <> <> <>
$$ <> <> <> <> <> <> <> <> <> <> <> <> <> <> <> <> <> <> <> <> <> <> <> <>
$$ <> <> <> <> <> <> <> <>
$$ ##$PramPPowNucW17= (0..127)
$$ <> <> <> <> <> <> <> <> <> <> <> <> <> <> <> <> <> <> <> <> <> <> <> <>
$$ <> <> <> <> <> <> <> <> <> <> <> <> <> <> <> <> <> <> <> <> <> <> <> <>
$$ <> <> <> <> <> <> <> <> <> <> <> <> <> <> <> <> <> <> <> <> <> <> <> <>
$$ <> <> <> <> <> <> <> <> <> <> <> <> <> <> <> <> <> <> <> <> <> <> <> <>
$$ <> <> <> <> <> <> <> <> <> <> <> <> <> <> <> <> <> <> <> <> <> <> <> <>
$$ <> <> <> <> <> <> <> <>
$$ ##$PramPPowNucW18= (0..127)
$$ <> <> <> <> <> <> <> <> <> <> <> <> <> <> <> <> <> <> <> <> <> <> <> <>
$$ <> <> <> <> <> <> <> <> <> <> <> <> <> <> <> <> <> <> <> <> <> <> <> <>
$$ <> <> <> <> <> <> <> <> <> <> <> <> <> <> <> <> <> <> <> <> <> <> <> <>
$$ <> <> <> <> <> <> <> <> <> <> <> <> <> <> <> <> <> <> <> <> <> <> <> <>
$$ <> <> <> <> <> <> <> <> <> <> <> <> <> <> <> <> <> <> <> <> <> <> <> <>
$$ <> <> <> <> <> <> <> <>
$$ ##$PramPPowNucW19= (0..127)
$$ <> <> <> <> <> <> <> <> <> <> <> <> <> <> <> <> <> <> <> <> <> <> <> <>
$$ <> <> <> <> <> <> <> <> <> <> <> <> <> <> <> <> <> <> <> <> <> <> <> <>
$$ <> <> <> <> <> <> <> <> <> <> <> <> <> <> <> <> <> <> <> <> <> <> <> <>
$$ <> <> <> <> <> <> <> <> <> <> <> <> <> <> <> <> <> <> <> <> <> <> <> <>
$$ <> <> <> <> <> <> <> <> <> <> <> <> <> <> <> <> <> <> <> <> <> <> <> <>
$$ <> <> <> <> <> <> <> <>
$$ ##$PramPPowNucW2= (0..127)
$$ <> <> <> <> <> <> <> <> <> <> <> <> <> <> <> <> <> <> <> <> <> <> <> <>
$$ <> <> <> <> <> <> <> <> <> <> <> <> <> <> <> <> <> <> <> <> <> <> <> <>
$$ <> <> <> <> <> <> <> <> <> <> <> <> <> <> <> <> <> <> <> <> <> <> <> <>
$$ <> <> <> <> <> <> <> <> <> <> <> <> <> <> <> <> <> <> <> <> <> <> <> <>
$$ <> <> <> <> <> <> <> <> <> <> <> <> <> <> <> <> <> <> <> <> <> <> <> <>
$$ <> <> <> <> <> <> <> <>
$$ ##$PramPPowNucW20= (0..127)
$$ <> <> <> <> <> <> <> <> <> <> <> <> <> <> <> <> <> <> <> <> <> <> <> <>
$$ <> <> <> <> <> <> <> <> <> <> <> <> <> <> <> <> <> <> <> <> <> <> <> <>
$$ <> <> <> <> <> <> <> <> <> <> <> <> <> <> <> <> <> <> <> <> <> <> <> <>
$$ <> <> <> <> <> <> <> <> <> <> <> <> <> <> <> <> <> <> <> <> <> <> <> <>
$$ <> <> <> <> <> <> <> <> <> <> <> <> <> <> <> <> <> <> <> <> <> <> <> <>
$$ <> <> <> <> <> <> <> <>
$$ ##$PramPPowNucW21= (0..127)
$$ <> <> <> <> <> <> <> <> <> <> <> <> <> <> <> <> <> <> <> <> <> <> <> <>
$$ <> <> <> <> <> <> <> <> <> <> <> <> <> <> <> <> <> <> <> <> <> <> <> <>
$$ <> <> <> <> <> <> <> <> <> <> <> <> <> <> <> <> <> <> <> <> <> <> <> <>
$$ <> <> <> <> <> <> <> <> <> <> <> <> <> <> <> <> <> <> <> <> <> <> <> <>
$$ <> <> <> <> <> <> <> <> <> <> <> <> <> <> <> <> <> <> <> <> <> <> <> <>
$$ <> <> <> <> <> <> <> <>
$$ ##$PramPPowNucW22= (0..127)
$$ <> <> <> <> <> <> <> <> <> <> <> <> <> <> <> <> <> <> <> <> <> <> <> <>
$$ <> <> <> <> <> <> <> <> <> <> <> <> <> <> <> <> <> <> <> <> <> <> <> <>
$$ <> <> <> <> <> <> <> <> <> <> <> <> <> <> <> <> <> <> <> <> <> <> <> <>
$$ <> <> <> <> <> <> <> <> <> <> <> <> <> <> <> <> <> <> <> <> <> <> <> <>
$$ <> <> <> <> <> <> <> <> <> <> <> <> <> <> <> <> <> <> <> <> <> <> <> <>
$$ <> <> <> <> <> <> <> <>
$$ ##$PramPPowNucW23= (0..127)
$$ <> <> <> <> <> <> <> <> <> <> <> <> <> <> <> <> <> <> <> <> <> <> <> <>
$$ <> <> <> <> <> <> <> <> <> <> <> <> <> <> <> <> <> <> <> <> <> <> <> <>
$$ <> <> <> <> <> <> <> <> <> <> <> <> <> <> <> <> <> <> <> <> <> <> <> <>
$$ <> <> <> <> <> <> <> <> <> <> <> <> <> <> <> <> <> <> <> <> <> <> <> <>
$$ <> <> <> <> <> <> <> <> <> <> <> <> <> <> <> <> <> <> <> <> <> <> <> <>
$$ <> <> <> <> <> <> <> <>
$$ ##$PramPPowNucW24= (0..127)
$$ <> <> <> <> <> <> <> <> <> <> <> <> <> <> <> <> <> <> <> <> <> <> <> <>
$$ <> <> <> <> <> <> <> <> <> <> <> <> <> <> <> <> <> <> <> <> <> <> <> <>
$$ <> <> <> <> <> <> <> <> <> <> <> <> <> <> <> <> <> <> <> <> <> <> <> <>
$$ <> <> <> <> <> <> <> <> <> <> <> <> <> <> <> <> <> <> <> <> <> <> <> <>
$$ <> <> <> <> <> <> <> <> <> <> <> <> <> <> <> <> <> <> <> <> <> <> <> <>
$$ <> <> <> <> <> <> <> <>
$$ ##$PramPPowNucW25= (0..127)
$$ <> <> <> <> <> <> <> <> <> <> <> <> <> <> <> <> <> <> <> <> <> <> <> <>
$$ <> <> <> <> <> <> <> <> <> <> <> <> <> <> <> <> <> <> <> <> <> <> <> <>
$$ <> <> <> <> <> <> <> <> <> <> <> <> <> <> <> <> <> <> <> <> <> <> <> <>
$$ <> <> <> <> <> <> <> <> <> <> <> <> <> <> <> <> <> <> <> <> <> <> <> <>
$$ <> <> <> <> <> <> <> <> <> <> <> <> <> <> <> <> <> <> <> <> <> <> <> <>
$$ <> <> <> <> <> <> <> <>
$$ ##$PramPPowNucW26= (0..127)
$$ <> <> <> <> <> <> <> <> <> <> <> <> <> <> <> <> <> <> <> <> <> <> <> <>
$$ <> <> <> <> <> <> <> <> <> <> <> <> <> <> <> <> <> <> <> <> <> <> <> <>
$$ <> <> <> <> <> <> <> <> <> <> <> <> <> <> <> <> <> <> <> <> <> <> <> <>
$$ <> <> <> <> <> <> <> <> <> <> <> <> <> <> <> <> <> <> <> <> <> <> <> <>
$$ <> <> <> <> <> <> <> <> <> <> <> <> <> <> <> <> <> <> <> <> <> <> <> <>
$$ <> <> <> <> <> <> <> <>
$$ ##$PramPPowNucW27= (0..127)
$$ <> <> <> <> <> <> <> <> <> <> <> <> <> <> <> <> <> <> <> <> <> <> <> <>
$$ <> <> <> <> <> <> <> <> <> <> <> <> <> <> <> <> <> <> <> <> <> <> <> <>
$$ <> <> <> <> <> <> <> <> <> <> <> <> <> <> <> <> <> <> <> <> <> <> <> <>
$$ <> <> <> <> <> <> <> <> <> <> <> <> <> <> <> <> <> <> <> <> <> <> <> <>
$$ <> <> <> <> <> <> <> <> <> <> <> <> <> <> <> <> <> <> <> <> <> <> <> <>
$$ <> <> <> <> <> <> <> <>
$$ ##$PramPPowNucW28= (0..127)
$$ <> <> <> <> <> <> <> <> <> <> <> <> <> <> <> <> <> <> <> <> <> <> <> <>
$$ <> <> <> <> <> <> <> <> <> <> <> <> <> <> <> <> <> <> <> <> <> <> <> <>
$$ <> <> <> <> <> <> <> <> <> <> <> <> <> <> <> <> <> <> <> <> <> <> <> <>
$$ <> <> <> <> <> <> <> <> <> <> <> <> <> <> <> <> <> <> <> <> <> <> <> <>
$$ <> <> <> <> <> <> <> <> <> <> <> <> <> <> <> <> <> <> <> <> <> <> <> <>
$$ <> <> <> <> <> <> <> <>
$$ ##$PramPPowNucW29= (0..127)
$$ <> <> <> <> <> <> <> <> <> <> <> <> <> <> <> <> <> <> <> <> <> <> <> <>
$$ <> <> <> <> <> <> <> <> <> <> <> <> <> <> <> <> <> <> <> <> <> <> <> <>
$$ <> <> <> <> <> <> <> <> <> <> <> <> <> <> <> <> <> <> <> <> <> <> <> <>
$$ <> <> <> <> <> <> <> <> <> <> <> <> <> <> <> <> <> <> <> <> <> <> <> <>
$$ <> <> <> <> <> <> <> <> <> <> <> <> <> <> <> <> <> <> <> <> <> <> <> <>
$$ <> <> <> <> <> <> <> <>
$$ ##$PramPPowNucW3= (0..127)
$$ <> <> <> <> <> <> <> <> <> <> <> <> <> <> <> <> <> <> <> <> <> <> <> <>
$$ <> <> <> <> <> <> <> <> <> <> <> <> <> <> <> <> <> <> <> <> <> <> <> <>
$$ <> <> <> <> <> <> <> <> <> <> <> <> <> <> <> <> <> <> <> <> <> <> <> <>
$$ <> <> <> <> <> <> <> <> <> <> <> <> <> <> <> <> <> <> <> <> <> <> <> <>
$$ <> <> <> <> <> <> <> <> <> <> <> <> <> <> <> <> <> <> <> <> <> <> <> <>
$$ <> <> <> <> <> <> <> <>
$$ ##$PramPPowNucW30= (0..127)
$$ <> <> <> <> <> <> <> <> <> <> <> <> <> <> <> <> <> <> <> <> <> <> <> <>
$$ <> <> <> <> <> <> <> <> <> <> <> <> <> <> <> <> <> <> <> <> <> <> <> <>
$$ <> <> <> <> <> <> <> <> <> <> <> <> <> <> <> <> <> <> <> <> <> <> <> <>
$$ <> <> <> <> <> <> <> <> <> <> <> <> <> <> <> <> <> <> <> <> <> <> <> <>
$$ <> <> <> <> <> <> <> <> <> <> <> <> <> <> <> <> <> <> <> <> <> <> <> <>
$$ <> <> <> <> <> <> <> <>
$$ ##$PramPPowNucW31= (0..127)
$$ <> <> <> <> <> <> <> <> <> <> <> <> <> <> <> <> <> <> <> <> <> <> <> <>
$$ <> <> <> <> <> <> <> <> <> <> <> <> <> <> <> <> <> <> <> <> <> <> <> <>
$$ <> <> <> <> <> <> <> <> <> <> <> <> <> <> <> <> <> <> <> <> <> <> <> <>
$$ <> <> <> <> <> <> <> <> <> <> <> <> <> <> <> <> <> <> <> <> <> <> <> <>
$$ <> <> <> <> <> <> <> <> <> <> <> <> <> <> <> <> <> <> <> <> <> <> <> <>
$$ <> <> <> <> <> <> <> <>
$$ ##$PramPPowNucW32= (0..127)
$$ <> <> <> <> <> <> <> <> <> <> <> <> <> <> <> <> <> <> <> <> <> <> <> <>
$$ <> <> <> <> <> <> <> <> <> <> <> <> <> <> <> <> <> <> <> <> <> <> <> <>
$$ <> <> <> <> <> <> <> <> <> <> <> <> <> <> <> <> <> <> <> <> <> <> <> <>
$$ <> <> <> <> <> <> <> <> <> <> <> <> <> <> <> <> <> <> <> <> <> <> <> <>
$$ <> <> <> <> <> <> <> <> <> <> <> <> <> <> <> <> <> <> <> <> <> <> <> <>
$$ <> <> <> <> <> <> <> <>
$$ ##$PramPPowNucW4= (0..127)
$$ <> <> <> <> <> <> <> <> <> <> <> <> <> <> <> <> <> <> <> <> <> <> <> <>
$$ <> <> <> <> <> <> <> <> <> <> <> <> <> <> <> <> <> <> <> <> <> <> <> <>
$$ <> <> <> <> <> <> <> <> <> <> <> <> <> <> <> <> <> <> <> <> <> <> <> <>
$$ <> <> <> <> <> <> <> <> <> <> <> <> <> <> <> <> <> <> <> <> <> <> <> <>
$$ <> <> <> <> <> <> <> <> <> <> <> <> <> <> <> <> <> <> <> <> <> <> <> <>
$$ <> <> <> <> <> <> <> <>
$$ ##$PramPPowNucW5= (0..127)
$$ <> <> <> <> <> <> <> <> <> <> <> <> <> <> <> <> <> <> <> <> <> <> <> <>
$$ <> <> <> <> <> <> <> <> <> <> <> <> <> <> <> <> <> <> <> <> <> <> <> <>
$$ <> <> <> <> <> <> <> <> <> <> <> <> <> <> <> <> <> <> <> <> <> <> <> <>
$$ <> <> <> <> <> <> <> <> <> <> <> <> <> <> <> <> <> <> <> <> <> <> <> <>
$$ <> <> <> <> <> <> <> <> <> <> <> <> <> <> <> <> <> <> <> <> <> <> <> <>
$$ <> <> <> <> <> <> <> <>
$$ ##$PramPPowNucW6= (0..127)
$$ <> <> <> <> <> <> <> <> <> <> <> <> <> <> <> <> <> <> <> <> <> <> <> <>
$$ <> <> <> <> <> <> <> <> <> <> <> <> <> <> <> <> <> <> <> <> <> <> <> <>
$$ <> <> <> <> <> <> <> <> <> <> <> <> <> <> <> <> <> <> <> <> <> <> <> <>
$$ <> <> <> <> <> <> <> <> <> <> <> <> <> <> <> <> <> <> <> <> <> <> <> <>
$$ <> <> <> <> <> <> <> <> <> <> <> <> <> <> <> <> <> <> <> <> <> <> <> <>
$$ <> <> <> <> <> <> <> <>
$$ ##$PramPPowNucW7= (0..127)
$$ <> <> <> <> <> <> <> <> <> <> <> <> <> <> <> <> <> <> <> <> <> <> <> <>
$$ <> <> <> <> <> <> <> <> <> <> <> <> <> <> <> <> <> <> <> <> <> <> <> <>
$$ <> <> <> <> <> <> <> <> <> <> <> <> <> <> <> <> <> <> <> <> <> <> <> <>
$$ <> <> <> <> <> <> <> <> <> <> <> <> <> <> <> <> <> <> <> <> <> <> <> <>
$$ <> <> <> <> <> <> <> <> <> <> <> <> <> <> <> <> <> <> <> <> <> <> <> <>
$$ <> <> <> <> <> <> <> <>
$$ ##$PramPPowNucW8= (0..127)
$$ <> <> <> <> <> <> <> <> <> <> <> <> <> <> <> <> <> <> <> <> <> <> <> <>
$$ <> <> <> <> <> <> <> <> <> <> <> <> <> <> <> <> <> <> <> <> <> <> <> <>
$$ <> <> <> <> <> <> <> <> <> <> <> <> <> <> <> <> <> <> <> <> <> <> <> <>
$$ <> <> <> <> <> <> <> <> <> <> <> <> <> <> <> <> <> <> <> <> <> <> <> <>
$$ <> <> <> <> <> <> <> <> <> <> <> <> <> <> <> <> <> <> <> <> <> <> <> <>
$$ <> <> <> <> <> <> <> <>
$$ ##$PramPPowNucW9= (0..127)
$$ <> <> <> <> <> <> <> <> <> <> <> <> <> <> <> <> <> <> <> <> <> <> <> <>
$$ <> <> <> <> <> <> <> <> <> <> <> <> <> <> <> <> <> <> <> <> <> <> <> <>
$$ <> <> <> <> <> <> <> <> <> <> <> <> <> <> <> <> <> <> <> <> <> <> <> <>
$$ <> <> <> <> <> <> <> <> <> <> <> <> <> <> <> <> <> <> <> <> <> <> <> <>
$$ <> <> <> <> <> <> <> <> <> <> <> <> <> <> <> <> <> <> <> <> <> <> <> <>
$$ <> <> <> <> <> <> <> <>
$$ ##$PramPeakPowerW= (0..31)
$$ 4000 500 500 500 500 500 0 0 0 0 0 0 0 0 0 0 0 0 0 0 0 0 0 0 0 0 0 0 0
$$ 0 0 0
$$ ##$PramPowerSwitch= (0..31)
$$ 0 0 0 0 0 0 0 0 0 0 0 0 0 0 0 0 0 0 0 0 0 0 0 0 0 0 0 0 0 0 0 0
$$ ##$PramPulWidthMs= (0..31)
$$ 10 0.1 0.1 0.1 0.1 0.1 0 0 0 0 0 0 0 0 0 0 0 0 0 0 0 0 0 0 0 0 0 0 0 0
$$ 0 0
$$ ##$PreampModBisDat= (0..31)
$$ 20170630 20170802 20170802 20170720 20170720 20170802 0 0 0 0 0 0 0 0 0
$$ 0 0 0 0 0 0 0 0 0 0 0 0 0 0 0 0 0
$$ ##$PreampModMulAtm= (0..31)
$$ 0 0 0 0 0 0 0 0 0 0 0 0 0 0 0 0 0 0 0 0 0 0 0 0 0 0 0 0 0 0 0 0
$$ ##$PreampModPN= (0..31)
$$ <Z103205> <Z003473> <Z105186> <Z003524> <Z003530> <Z102449> <> <> <> <>
$$ <> <> <> <> <> <> <> <> <> <> <> <> <> <> <> <> <> <> <> <> <> <>
$$ ##$PreampModSN= (0..31)
$$ <00894> <01641> <00245> <01174> <01055> <00231> <> <> <> <> <> <> <> <>
$$ <> <> <> <> <> <> <> <> <> <> <> <> <> <> <> <> <> <>
$$ ##$ProdigyEth= <no>
$$ ##$ProdigyFw= <no>
$$ ##$ProdigyPn= <no>
$$ ##$ProdigySn= <no>
$$ ##$RGTYPE= (0..31)
$$ 9 9 9 9 0 0 0 0 0 0 0 0 0 0 0 0 0 0 0 0 0 0 0 0 0 0 0 0 0 0 0 0
$$ ##$RG_max= (0..31)
$$ 101 101 101 101 -1 -1 -1 -1 -1 -1 -1 -1 -1 -1 -1 -1 -1 -1 -1 -1 -1 -1 -1
$$ -1 -1 -1 -1 -1 -1 -1 -1 -1
$$ ##$RG_min= (0..31)
$$ 0.25 0.25 0.25 0.25 -1 -1 -1 -1 -1 -1 -1 -1 -1 -1 -1 -1 -1 -1 -1 -1 -1
$$ -1 -1 -1 -1 -1 -1 -1 -1 -1 -1 -1
$$ ##$RG_tab1= (0..127)
$$ 0.25 0.28 0.32 0.35 0.4 0.44 0.5 0.56 0.64 0.7 0.8 0.89 1 1.12 1.28 1.4
$$ 1.6 1.78 2 2.25 2.56 2.8 3.2 3.56 4 4.5 5 5.6 6.35 7.12 8 9 10 11.3 12.7
$$ 14.2 16 18 20.2 22.6 25.4 28.5 32 36 40.3 45.2 50.8 57 64 71.8 80.6 90.5
$$ 101 -1 -1 -1 -1 -1 -1 -1 -1 -1 -1 -1 -1 -1 -1 -1 -1 -1 -1 -1 -1 -1 -1 -1
$$ -1 -1 -1 -1 -1 -1 -1 -1 -1 -1 -1 -1 -1 -1 -1 -1 -1 -1 -1 -1 -1 -1 -1 -1
$$ -1 -1 -1 -1 -1 -1 -1 -1 -1 -1 -1 -1 -1 -1 -1 -1 -1 -1 -1 -1 -1 -1 -1 -1
$$ -1 -1 -1 -1
$$ ##$RG_tab10= (0..127)
$$ -1 -1 -1 -1 -1 -1 -1 -1 -1 -1 -1 -1 -1 -1 -1 -1 -1 -1 -1 -1 -1 -1 -1 -1
$$ -1 -1 -1 -1 -1 -1 -1 -1 -1 -1 -1 -1 -1 -1 -1 -1 -1 -1 -1 -1 -1 -1 -1 -1
$$ -1 -1 -1 -1 -1 -1 -1 -1 -1 -1 -1 -1 -1 -1 -1 -1 -1 -1 -1 -1 -1 -1 -1 -1
$$ -1 -1 -1 -1 -1 -1 -1 -1 -1 -1 -1 -1 -1 -1 -1 -1 -1 -1 -1 -1 -1 -1 -1 -1
$$ -1 -1 -1 -1 -1 -1 -1 -1 -1 -1 -1 -1 -1 -1 -1 -1 -1 -1 -1 -1 -1 -1 -1 -1
$$ -1 -1 -1 -1 -1 -1 -1 -1
$$ ##$RG_tab11= (0..127)
$$ -1 -1 -1 -1 -1 -1 -1 -1 -1 -1 -1 -1 -1 -1 -1 -1 -1 -1 -1 -1 -1 -1 -1 -1
$$ -1 -1 -1 -1 -1 -1 -1 -1 -1 -1 -1 -1 -1 -1 -1 -1 -1 -1 -1 -1 -1 -1 -1 -1
$$ -1 -1 -1 -1 -1 -1 -1 -1 -1 -1 -1 -1 -1 -1 -1 -1 -1 -1 -1 -1 -1 -1 -1 -1
$$ -1 -1 -1 -1 -1 -1 -1 -1 -1 -1 -1 -1 -1 -1 -1 -1 -1 -1 -1 -1 -1 -1 -1 -1
$$ -1 -1 -1 -1 -1 -1 -1 -1 -1 -1 -1 -1 -1 -1 -1 -1 -1 -1 -1 -1 -1 -1 -1 -1
$$ -1 -1 -1 -1 -1 -1 -1 -1
$$ ##$RG_tab12= (0..127)
$$ -1 -1 -1 -1 -1 -1 -1 -1 -1 -1 -1 -1 -1 -1 -1 -1 -1 -1 -1 -1 -1 -1 -1 -1
$$ -1 -1 -1 -1 -1 -1 -1 -1 -1 -1 -1 -1 -1 -1 -1 -1 -1 -1 -1 -1 -1 -1 -1 -1
$$ -1 -1 -1 -1 -1 -1 -1 -1 -1 -1 -1 -1 -1 -1 -1 -1 -1 -1 -1 -1 -1 -1 -1 -1
$$ -1 -1 -1 -1 -1 -1 -1 -1 -1 -1 -1 -1 -1 -1 -1 -1 -1 -1 -1 -1 -1 -1 -1 -1
$$ -1 -1 -1 -1 -1 -1 -1 -1 -1 -1 -1 -1 -1 -1 -1 -1 -1 -1 -1 -1 -1 -1 -1 -1
$$ -1 -1 -1 -1 -1 -1 -1 -1
$$ ##$RG_tab13= (0..127)
$$ -1 -1 -1 -1 -1 -1 -1 -1 -1 -1 -1 -1 -1 -1 -1 -1 -1 -1 -1 -1 -1 -1 -1 -1
$$ -1 -1 -1 -1 -1 -1 -1 -1 -1 -1 -1 -1 -1 -1 -1 -1 -1 -1 -1 -1 -1 -1 -1 -1
$$ -1 -1 -1 -1 -1 -1 -1 -1 -1 -1 -1 -1 -1 -1 -1 -1 -1 -1 -1 -1 -1 -1 -1 -1
$$ -1 -1 -1 -1 -1 -1 -1 -1 -1 -1 -1 -1 -1 -1 -1 -1 -1 -1 -1 -1 -1 -1 -1 -1
$$ -1 -1 -1 -1 -1 -1 -1 -1 -1 -1 -1 -1 -1 -1 -1 -1 -1 -1 -1 -1 -1 -1 -1 -1
$$ -1 -1 -1 -1 -1 -1 -1 -1
$$ ##$RG_tab14= (0..127)
$$ -1 -1 -1 -1 -1 -1 -1 -1 -1 -1 -1 -1 -1 -1 -1 -1 -1 -1 -1 -1 -1 -1 -1 -1
$$ -1 -1 -1 -1 -1 -1 -1 -1 -1 -1 -1 -1 -1 -1 -1 -1 -1 -1 -1 -1 -1 -1 -1 -1
$$ -1 -1 -1 -1 -1 -1 -1 -1 -1 -1 -1 -1 -1 -1 -1 -1 -1 -1 -1 -1 -1 -1 -1 -1
$$ -1 -1 -1 -1 -1 -1 -1 -1 -1 -1 -1 -1 -1 -1 -1 -1 -1 -1 -1 -1 -1 -1 -1 -1
$$ -1 -1 -1 -1 -1 -1 -1 -1 -1 -1 -1 -1 -1 -1 -1 -1 -1 -1 -1 -1 -1 -1 -1 -1
$$ -1 -1 -1 -1 -1 -1 -1 -1
$$ ##$RG_tab15= (0..127)
$$ -1 -1 -1 -1 -1 -1 -1 -1 -1 -1 -1 -1 -1 -1 -1 -1 -1 -1 -1 -1 -1 -1 -1 -1
$$ -1 -1 -1 -1 -1 -1 -1 -1 -1 -1 -1 -1 -1 -1 -1 -1 -1 -1 -1 -1 -1 -1 -1 -1
$$ -1 -1 -1 -1 -1 -1 -1 -1 -1 -1 -1 -1 -1 -1 -1 -1 -1 -1 -1 -1 -1 -1 -1 -1
$$ -1 -1 -1 -1 -1 -1 -1 -1 -1 -1 -1 -1 -1 -1 -1 -1 -1 -1 -1 -1 -1 -1 -1 -1
$$ -1 -1 -1 -1 -1 -1 -1 -1 -1 -1 -1 -1 -1 -1 -1 -1 -1 -1 -1 -1 -1 -1 -1 -1
$$ -1 -1 -1 -1 -1 -1 -1 -1
$$ ##$RG_tab16= (0..127)
$$ -1 -1 -1 -1 -1 -1 -1 -1 -1 -1 -1 -1 -1 -1 -1 -1 -1 -1 -1 -1 -1 -1 -1 -1
$$ -1 -1 -1 -1 -1 -1 -1 -1 -1 -1 -1 -1 -1 -1 -1 -1 -1 -1 -1 -1 -1 -1 -1 -1
$$ -1 -1 -1 -1 -1 -1 -1 -1 -1 -1 -1 -1 -1 -1 -1 -1 -1 -1 -1 -1 -1 -1 -1 -1
$$ -1 -1 -1 -1 -1 -1 -1 -1 -1 -1 -1 -1 -1 -1 -1 -1 -1 -1 -1 -1 -1 -1 -1 -1
$$ -1 -1 -1 -1 -1 -1 -1 -1 -1 -1 -1 -1 -1 -1 -1 -1 -1 -1 -1 -1 -1 -1 -1 -1
$$ -1 -1 -1 -1 -1 -1 -1 -1
$$ ##$RG_tab17= (0..127)
$$ -1 -1 -1 -1 -1 -1 -1 -1 -1 -1 -1 -1 -1 -1 -1 -1 -1 -1 -1 -1 -1 -1 -1 -1
$$ -1 -1 -1 -1 -1 -1 -1 -1 -1 -1 -1 -1 -1 -1 -1 -1 -1 -1 -1 -1 -1 -1 -1 -1
$$ -1 -1 -1 -1 -1 -1 -1 -1 -1 -1 -1 -1 -1 -1 -1 -1 -1 -1 -1 -1 -1 -1 -1 -1
$$ -1 -1 -1 -1 -1 -1 -1 -1 -1 -1 -1 -1 -1 -1 -1 -1 -1 -1 -1 -1 -1 -1 -1 -1
$$ -1 -1 -1 -1 -1 -1 -1 -1 -1 -1 -1 -1 -1 -1 -1 -1 -1 -1 -1 -1 -1 -1 -1 -1
$$ -1 -1 -1 -1 -1 -1 -1 -1
$$ ##$RG_tab18= (0..127)
$$ -1 -1 -1 -1 -1 -1 -1 -1 -1 -1 -1 -1 -1 -1 -1 -1 -1 -1 -1 -1 -1 -1 -1 -1
$$ -1 -1 -1 -1 -1 -1 -1 -1 -1 -1 -1 -1 -1 -1 -1 -1 -1 -1 -1 -1 -1 -1 -1 -1
$$ -1 -1 -1 -1 -1 -1 -1 -1 -1 -1 -1 -1 -1 -1 -1 -1 -1 -1 -1 -1 -1 -1 -1 -1
$$ -1 -1 -1 -1 -1 -1 -1 -1 -1 -1 -1 -1 -1 -1 -1 -1 -1 -1 -1 -1 -1 -1 -1 -1
$$ -1 -1 -1 -1 -1 -1 -1 -1 -1 -1 -1 -1 -1 -1 -1 -1 -1 -1 -1 -1 -1 -1 -1 -1
$$ -1 -1 -1 -1 -1 -1 -1 -1
$$ ##$RG_tab19= (0..127)
$$ -1 -1 -1 -1 -1 -1 -1 -1 -1 -1 -1 -1 -1 -1 -1 -1 -1 -1 -1 -1 -1 -1 -1 -1
$$ -1 -1 -1 -1 -1 -1 -1 -1 -1 -1 -1 -1 -1 -1 -1 -1 -1 -1 -1 -1 -1 -1 -1 -1
$$ -1 -1 -1 -1 -1 -1 -1 -1 -1 -1 -1 -1 -1 -1 -1 -1 -1 -1 -1 -1 -1 -1 -1 -1
$$ -1 -1 -1 -1 -1 -1 -1 -1 -1 -1 -1 -1 -1 -1 -1 -1 -1 -1 -1 -1 -1 -1 -1 -1
$$ -1 -1 -1 -1 -1 -1 -1 -1 -1 -1 -1 -1 -1 -1 -1 -1 -1 -1 -1 -1 -1 -1 -1 -1
$$ -1 -1 -1 -1 -1 -1 -1 -1
$$ ##$RG_tab2= (0..127)
$$ 0.25 0.28 0.32 0.35 0.4 0.44 0.5 0.56 0.64 0.7 0.8 0.89 1 1.12 1.28 1.4
$$ 1.6 1.78 2 2.25 2.56 2.8 3.2 3.56 4 4.5 5 5.6 6.35 7.12 8 9 10 11.3 12.7
$$ 14.2 16 18 20.2 22.6 25.4 28.5 32 36 40.3 45.2 50.8 57 64 71.8 80.6 90.5
$$ 101 -1 -1 -1 -1 -1 -1 -1 -1 -1 -1 -1 -1 -1 -1 -1 -1 -1 -1 -1 -1 -1 -1 -1
$$ -1 -1 -1 -1 -1 -1 -1 -1 -1 -1 -1 -1 -1 -1 -1 -1 -1 -1 -1 -1 -1 -1 -1 -1
$$ -1 -1 -1 -1 -1 -1 -1 -1 -1 -1 -1 -1 -1 -1 -1 -1 -1 -1 -1 -1 -1 -1 -1 -1
$$ -1 -1 -1 -1
$$ ##$RG_tab20= (0..127)
$$ -1 -1 -1 -1 -1 -1 -1 -1 -1 -1 -1 -1 -1 -1 -1 -1 -1 -1 -1 -1 -1 -1 -1 -1
$$ -1 -1 -1 -1 -1 -1 -1 -1 -1 -1 -1 -1 -1 -1 -1 -1 -1 -1 -1 -1 -1 -1 -1 -1
$$ -1 -1 -1 -1 -1 -1 -1 -1 -1 -1 -1 -1 -1 -1 -1 -1 -1 -1 -1 -1 -1 -1 -1 -1
$$ -1 -1 -1 -1 -1 -1 -1 -1 -1 -1 -1 -1 -1 -1 -1 -1 -1 -1 -1 -1 -1 -1 -1 -1
$$ -1 -1 -1 -1 -1 -1 -1 -1 -1 -1 -1 -1 -1 -1 -1 -1 -1 -1 -1 -1 -1 -1 -1 -1
$$ -1 -1 -1 -1 -1 -1 -1 -1
$$ ##$RG_tab21= (0..127)
$$ -1 -1 -1 -1 -1 -1 -1 -1 -1 -1 -1 -1 -1 -1 -1 -1 -1 -1 -1 -1 -1 -1 -1 -1
$$ -1 -1 -1 -1 -1 -1 -1 -1 -1 -1 -1 -1 -1 -1 -1 -1 -1 -1 -1 -1 -1 -1 -1 -1
$$ -1 -1 -1 -1 -1 -1 -1 -1 -1 -1 -1 -1 -1 -1 -1 -1 -1 -1 -1 -1 -1 -1 -1 -1
$$ -1 -1 -1 -1 -1 -1 -1 -1 -1 -1 -1 -1 -1 -1 -1 -1 -1 -1 -1 -1 -1 -1 -1 -1
$$ -1 -1 -1 -1 -1 -1 -1 -1 -1 -1 -1 -1 -1 -1 -1 -1 -1 -1 -1 -1 -1 -1 -1 -1
$$ -1 -1 -1 -1 -1 -1 -1 -1
$$ ##$RG_tab22= (0..127)
$$ -1 -1 -1 -1 -1 -1 -1 -1 -1 -1 -1 -1 -1 -1 -1 -1 -1 -1 -1 -1 -1 -1 -1 -1
$$ -1 -1 -1 -1 -1 -1 -1 -1 -1 -1 -1 -1 -1 -1 -1 -1 -1 -1 -1 -1 -1 -1 -1 -1
$$ -1 -1 -1 -1 -1 -1 -1 -1 -1 -1 -1 -1 -1 -1 -1 -1 -1 -1 -1 -1 -1 -1 -1 -1
$$ -1 -1 -1 -1 -1 -1 -1 -1 -1 -1 -1 -1 -1 -1 -1 -1 -1 -1 -1 -1 -1 -1 -1 -1
$$ -1 -1 -1 -1 -1 -1 -1 -1 -1 -1 -1 -1 -1 -1 -1 -1 -1 -1 -1 -1 -1 -1 -1 -1
$$ -1 -1 -1 -1 -1 -1 -1 -1
$$ ##$RG_tab23= (0..127)
$$ -1 -1 -1 -1 -1 -1 -1 -1 -1 -1 -1 -1 -1 -1 -1 -1 -1 -1 -1 -1 -1 -1 -1 -1
$$ -1 -1 -1 -1 -1 -1 -1 -1 -1 -1 -1 -1 -1 -1 -1 -1 -1 -1 -1 -1 -1 -1 -1 -1
$$ -1 -1 -1 -1 -1 -1 -1 -1 -1 -1 -1 -1 -1 -1 -1 -1 -1 -1 -1 -1 -1 -1 -1 -1
$$ -1 -1 -1 -1 -1 -1 -1 -1 -1 -1 -1 -1 -1 -1 -1 -1 -1 -1 -1 -1 -1 -1 -1 -1
$$ -1 -1 -1 -1 -1 -1 -1 -1 -1 -1 -1 -1 -1 -1 -1 -1 -1 -1 -1 -1 -1 -1 -1 -1
$$ -1 -1 -1 -1 -1 -1 -1 -1
$$ ##$RG_tab24= (0..127)
$$ -1 -1 -1 -1 -1 -1 -1 -1 -1 -1 -1 -1 -1 -1 -1 -1 -1 -1 -1 -1 -1 -1 -1 -1
$$ -1 -1 -1 -1 -1 -1 -1 -1 -1 -1 -1 -1 -1 -1 -1 -1 -1 -1 -1 -1 -1 -1 -1 -1
$$ -1 -1 -1 -1 -1 -1 -1 -1 -1 -1 -1 -1 -1 -1 -1 -1 -1 -1 -1 -1 -1 -1 -1 -1
$$ -1 -1 -1 -1 -1 -1 -1 -1 -1 -1 -1 -1 -1 -1 -1 -1 -1 -1 -1 -1 -1 -1 -1 -1
$$ -1 -1 -1 -1 -1 -1 -1 -1 -1 -1 -1 -1 -1 -1 -1 -1 -1 -1 -1 -1 -1 -1 -1 -1
$$ -1 -1 -1 -1 -1 -1 -1 -1
$$ ##$RG_tab3= (0..127)
$$ 0.25 0.28 0.32 0.35 0.4 0.44 0.5 0.56 0.64 0.7 0.8 0.89 1 1.12 1.28 1.4
$$ 1.6 1.78 2 2.25 2.56 2.8 3.2 3.56 4 4.5 5 5.6 6.35 7.12 8 9 10 11.3 12.7
$$ 14.2 16 18 20.2 22.6 25.4 28.5 32 36 40.3 45.2 50.8 57 64 71.8 80.6 90.5
$$ 101 -1 -1 -1 -1 -1 -1 -1 -1 -1 -1 -1 -1 -1 -1 -1 -1 -1 -1 -1 -1 -1 -1 -1
$$ -1 -1 -1 -1 -1 -1 -1 -1 -1 -1 -1 -1 -1 -1 -1 -1 -1 -1 -1 -1 -1 -1 -1 -1
$$ -1 -1 -1 -1 -1 -1 -1 -1 -1 -1 -1 -1 -1 -1 -1 -1 -1 -1 -1 -1 -1 -1 -1 -1
$$ -1 -1 -1 -1
$$ ##$RG_tab4= (0..127)
$$ 0.25 0.28 0.32 0.35 0.4 0.44 0.5 0.56 0.64 0.7 0.8 0.89 1 1.12 1.28 1.4
$$ 1.6 1.78 2 2.25 2.56 2.8 3.2 3.56 4 4.5 5 5.6 6.35 7.12 8 9 10 11.3 12.7
$$ 14.2 16 18 20.2 22.6 25.4 28.5 32 36 40.3 45.2 50.8 57 64 71.8 80.6 90.5
$$ 101 -1 -1 -1 -1 -1 -1 -1 -1 -1 -1 -1 -1 -1 -1 -1 -1 -1 -1 -1 -1 -1 -1 -1
$$ -1 -1 -1 -1 -1 -1 -1 -1 -1 -1 -1 -1 -1 -1 -1 -1 -1 -1 -1 -1 -1 -1 -1 -1
$$ -1 -1 -1 -1 -1 -1 -1 -1 -1 -1 -1 -1 -1 -1 -1 -1 -1 -1 -1 -1 -1 -1 -1 -1
$$ -1 -1 -1 -1
$$ ##$RG_tab5= (0..127)
$$ -1 -1 -1 -1 -1 -1 -1 -1 -1 -1 -1 -1 -1 -1 -1 -1 -1 -1 -1 -1 -1 -1 -1 -1
$$ -1 -1 -1 -1 -1 -1 -1 -1 -1 -1 -1 -1 -1 -1 -1 -1 -1 -1 -1 -1 -1 -1 -1 -1
$$ -1 -1 -1 -1 -1 -1 -1 -1 -1 -1 -1 -1 -1 -1 -1 -1 -1 -1 -1 -1 -1 -1 -1 -1
$$ -1 -1 -1 -1 -1 -1 -1 -1 -1 -1 -1 -1 -1 -1 -1 -1 -1 -1 -1 -1 -1 -1 -1 -1
$$ -1 -1 -1 -1 -1 -1 -1 -1 -1 -1 -1 -1 -1 -1 -1 -1 -1 -1 -1 -1 -1 -1 -1 -1
$$ -1 -1 -1 -1 -1 -1 -1 -1
$$ ##$RG_tab6= (0..127)
$$ -1 -1 -1 -1 -1 -1 -1 -1 -1 -1 -1 -1 -1 -1 -1 -1 -1 -1 -1 -1 -1 -1 -1 -1
$$ -1 -1 -1 -1 -1 -1 -1 -1 -1 -1 -1 -1 -1 -1 -1 -1 -1 -1 -1 -1 -1 -1 -1 -1
$$ -1 -1 -1 -1 -1 -1 -1 -1 -1 -1 -1 -1 -1 -1 -1 -1 -1 -1 -1 -1 -1 -1 -1 -1
$$ -1 -1 -1 -1 -1 -1 -1 -1 -1 -1 -1 -1 -1 -1 -1 -1 -1 -1 -1 -1 -1 -1 -1 -1
$$ -1 -1 -1 -1 -1 -1 -1 -1 -1 -1 -1 -1 -1 -1 -1 -1 -1 -1 -1 -1 -1 -1 -1 -1
$$ -1 -1 -1 -1 -1 -1 -1 -1
$$ ##$RG_tab7= (0..127)
$$ -1 -1 -1 -1 -1 -1 -1 -1 -1 -1 -1 -1 -1 -1 -1 -1 -1 -1 -1 -1 -1 -1 -1 -1
$$ -1 -1 -1 -1 -1 -1 -1 -1 -1 -1 -1 -1 -1 -1 -1 -1 -1 -1 -1 -1 -1 -1 -1 -1
$$ -1 -1 -1 -1 -1 -1 -1 -1 -1 -1 -1 -1 -1 -1 -1 -1 -1 -1 -1 -1 -1 -1 -1 -1
$$ -1 -1 -1 -1 -1 -1 -1 -1 -1 -1 -1 -1 -1 -1 -1 -1 -1 -1 -1 -1 -1 -1 -1 -1
$$ -1 -1 -1 -1 -1 -1 -1 -1 -1 -1 -1 -1 -1 -1 -1 -1 -1 -1 -1 -1 -1 -1 -1 -1
$$ -1 -1 -1 -1 -1 -1 -1 -1
$$ ##$RG_tab8= (0..127)
$$ -1 -1 -1 -1 -1 -1 -1 -1 -1 -1 -1 -1 -1 -1 -1 -1 -1 -1 -1 -1 -1 -1 -1 -1
$$ -1 -1 -1 -1 -1 -1 -1 -1 -1 -1 -1 -1 -1 -1 -1 -1 -1 -1 -1 -1 -1 -1 -1 -1
$$ -1 -1 -1 -1 -1 -1 -1 -1 -1 -1 -1 -1 -1 -1 -1 -1 -1 -1 -1 -1 -1 -1 -1 -1
$$ -1 -1 -1 -1 -1 -1 -1 -1 -1 -1 -1 -1 -1 -1 -1 -1 -1 -1 -1 -1 -1 -1 -1 -1
$$ -1 -1 -1 -1 -1 -1 -1 -1 -1 -1 -1 -1 -1 -1 -1 -1 -1 -1 -1 -1 -1 -1 -1 -1
$$ -1 -1 -1 -1 -1 -1 -1 -1
$$ ##$RG_tab9= (0..127)
$$ -1 -1 -1 -1 -1 -1 -1 -1 -1 -1 -1 -1 -1 -1 -1 -1 -1 -1 -1 -1 -1 -1 -1 -1
$$ -1 -1 -1 -1 -1 -1 -1 -1 -1 -1 -1 -1 -1 -1 -1 -1 -1 -1 -1 -1 -1 -1 -1 -1
$$ -1 -1 -1 -1 -1 -1 -1 -1 -1 -1 -1 -1 -1 -1 -1 -1 -1 -1 -1 -1 -1 -1 -1 -1
$$ -1 -1 -1 -1 -1 -1 -1 -1 -1 -1 -1 -1 -1 -1 -1 -1 -1 -1 -1 -1 -1 -1 -1 -1
$$ -1 -1 -1 -1 -1 -1 -1 -1 -1 -1 -1 -1 -1 -1 -1 -1 -1 -1 -1 -1 -1 -1 -1 -1
$$ -1 -1 -1 -1 -1 -1 -1 -1
$$ ##$RXFMAX= (0..23)
$$ 1290 1290 1290 1290 -1 -1 -1 -1 -1 -1 -1 -1 -1 -1 -1 -1 -1 -1 -1 -1 -1
$$ -1 -1 -1
$$ ##$RXFMIN= (0..23)
$$ 5 5 5 5 -1 -1 -1 -1 -1 -1 -1 -1 -1 -1 -1 -1 -1 -1 -1 -1 -1 -1 -1 -1
$$ ##$RheoNmrEth= <no>
$$ ##$SGUC1= (0..23)
$$ 34 33 17 18 0 0 0 0 0 0 0 0 0 0 0 0 0 0 0 0 0 0 0 0
$$ ##$SGUC2= (0..23)
$$ 49 0 0 0 0 0 0 0 0 0 0 0 0 0 0 0 0 0 0 0 0 0 0 0
$$ ##$SLCBCONF= <SHNV>
$$ ##$SPECTR= 13
$$ ##$SYNCTRIG= 0
$$ ##$SamChgEth= (0..3)
$$ <192.168.98.3> <no> <no> <no>
$$ ##$SamChgPort= (0..3)
$$ <80> <no> <no> <no>
$$ ##$SamChgProtocol= (0..3)
$$ <CORBA> <> <> <>
$$ ##$ServiceNo= <>
$$ ##$Sgu10PowerLevel= (0..7)
$$ 0 0 0 0 0 0 0 0
$$ ##$Sgu11PowerLevel= (0..7)
$$ 0 0 0 0 0 0 0 0
$$ ##$Sgu12PowerLevel= (0..7)
$$ 0 0 0 0 0 0 0 0
$$ ##$Sgu13PowerLevel= (0..7)
$$ 0 0 0 0 0 0 0 0
$$ ##$Sgu14PowerLevel= (0..7)
$$ 0 0 0 0 0 0 0 0
$$ ##$Sgu15PowerLevel= (0..7)
$$ 0 0 0 0 0 0 0 0
$$ ##$Sgu16PowerLevel= (0..7)
$$ 0 0 0 0 0 0 0 0
$$ ##$Sgu17PowerLevel= (0..7)
$$ 0 0 0 0 0 0 0 0
$$ ##$Sgu18PowerLevel= (0..7)
$$ 0 0 0 0 0 0 0 0
$$ ##$Sgu19PowerLevel= (0..7)
$$ 0 0 0 0 0 0 0 0
$$ ##$Sgu1PowerLevels= (0..7)
$$ 90 74 58 42 26 10 0 0
$$ ##$Sgu20PowerLevel= (0..7)
$$ 0 0 0 0 0 0 0 0
$$ ##$Sgu21PowerLevel= (0..7)
$$ 0 0 0 0 0 0 0 0
$$ ##$Sgu22PowerLevel= (0..7)
$$ 0 0 0 0 0 0 0 0
$$ ##$Sgu23PowerLevel= (0..7)
$$ 0 0 0 0 0 0 0 0
$$ ##$Sgu24PowerLevel= (0..7)
$$ 0 0 0 0 0 0 0 0
$$ ##$Sgu2PowerLevels= (0..7)
$$ 90 74 58 42 26 10 0 0
$$ ##$Sgu3PowerLevels= (0..7)
$$ 90 74 58 42 26 10 0 0
$$ ##$Sgu4PowerLevels= (0..7)
$$ 90 74 58 42 26 10 0 0
$$ ##$Sgu5PowerLevels= (0..7)
$$ 0 0 0 0 0 0 0 0
$$ ##$Sgu6PowerLevels= (0..7)
$$ 0 0 0 0 0 0 0 0
$$ ##$Sgu7PowerLevels= (0..7)
$$ 0 0 0 0 0 0 0 0
$$ ##$Sgu8PowerLevels= (0..7)
$$ 0 0 0 0 0 0 0 0
$$ ##$Sgu9PowerLevels= (0..7)
$$ 0 0 0 0 0 0 0 0
$$ ##$SguType= 4
$$ ##$ShimMaxVal= 130000
$$ ##$ShimPow1Ch2Sh= (0..38)
$$ 1 2 3 21 4 4 27 27 4 4 63 26 26 25 7 7 20 20 31 31 0 0 0 0 0 0 0 0 0 0
$$ 0 0 0 0 0 0 0 0 0
$$ ##$ShimPow1Imax= (0..38)
$$ 1 1 1 1 1 1 1 1 1 1 1 1 1 1 1 1 1 1 1 1 0 0 0 0 0 0 0 0 0 0 0 0 0 0 0 0
$$ 0 0 0
$$ ##$ShimPow1NChan= 20
$$ ##$ShimPow1TotIMax= 6
$$ ##$ShimPow1Vmax= (0..38)
$$ 20 20 20 20 20 20 20 20 20 20 20 20 20 20 20 20 20 20 20 20 0 0 0 0 0 0
$$ 0 0 0 0 0 0 0 0 0 0 0 0 0
$$ ##$ShimPow2Ch2Sh= (0..38)
$$ 15 15 33 33 35 35 25 8 38 38 23 8 14 14 36 36 32 32 23 63 0 0 0 0 0 0 0
$$ 0 0 0 0 0 0 0 0 0 0 0 0
$$ ##$ShimPow2Imax= (0..38)
$$ 1 1 1 1 1 1 1 1 1 1 1 1 1 1 1 1 1 1 1 1 0 0 0 0 0 0 0 0 0 0 0 0 0 0 0 0
$$ 0 0 0
$$ ##$ShimPow2NChan= 20
$$ ##$ShimPow2TotIMax= 6
$$ ##$ShimPow2Vmax= (0..38)
$$ 20 20 20 20 20 20 20 20 20 20 20 20 20 20 20 20 20 20 20 20 0 0 0 0 0 0
$$ 0 0 0 0 0 0 0 0 0 0 0 0 0
$$ ##$ShimPow3Ch2Sh= (0..38)
$$ 0 0 0 0 0 0 0 0 0 0 0 0 0 0 0 0 0 0 0 0 0 0 0 0 0 0 0 0 0 0 0 0 0 0 0 0
$$ 0 0 0
$$ ##$ShimPow3Imax= (0..38)
$$ 0 0 0 0 0 0 0 0 0 0 0 0 0 0 0 0 0 0 0 0 0 0 0 0 0 0 0 0 0 0 0 0 0 0 0 0
$$ 0 0 0
$$ ##$ShimPow3NChan= 0
$$ ##$ShimPow3TotIMax= 0
$$ ##$ShimPow3Vmax= (0..38)
$$ 0 0 0 0 0 0 0 0 0 0 0 0 0 0 0 0 0 0 0 0 0 0 0 0 0 0 0 0 0 0 0 0 0 0 0 0
$$ 0 0 0
$$ ##$ShimPow4Ch2Sh= (0..38)
$$ 0 0 0 0 0 0 0 0 0 0 0 0 0 0 0 0 0 0 0 0 0 0 0 0 0 0 0 0 0 0 0 0 0 0 0 0
$$ 0 0 0
$$ ##$ShimPow4Imax= (0..38)
$$ 0 0 0 0 0 0 0 0 0 0 0 0 0 0 0 0 0 0 0 0 0 0 0 0 0 0 0 0 0 0 0 0 0 0 0 0
$$ 0 0 0
$$ ##$ShimPow4NChan= 0
$$ ##$ShimPow4TotIMax= 0
$$ ##$ShimPow4Vmax= (0..38)
$$ 0 0 0 0 0 0 0 0 0 0 0 0 0 0 0 0 0 0 0 0 0 0 0 0 0 0 0 0 0 0 0 0 0 0 0 0
$$ 0 0 0
$$ ##$ShimPow5Ch2Sh= (0..38)
$$ 0 0 0 0 0 0 0 0 0 0 0 0 0 0 0 0 0 0 0 0 0 0 0 0 0 0 0 0 0 0 0 0 0 0 0 0
$$ 0 0 0
$$ ##$ShimPow5Imax= (0..38)
$$ 0 0 0 0 0 0 0 0 0 0 0 0 0 0 0 0 0 0 0 0 0 0 0 0 0 0 0 0 0 0 0 0 0 0 0 0
$$ 0 0 0
$$ ##$ShimPow5NChan= 0
$$ ##$ShimPow5TotIMax= 0
$$ ##$ShimPow5Vmax= (0..38)
$$ 0 0 0 0 0 0 0 0 0 0 0 0 0 0 0 0 0 0 0 0 0 0 0 0 0 0 0 0 0 0 0 0 0 0 0 0
$$ 0 0 0
$$ ##$ShimPow6Ch2Sh= (0..38)
$$ 0 0 0 0 0 0 0 0 0 0 0 0 0 0 0 0 0 0 0 0 0 0 0 0 0 0 0 0 0 0 0 0 0 0 0 0
$$ 0 0 0
$$ ##$ShimPow6Imax= (0..38)
$$ 0 0 0 0 0 0 0 0 0 0 0 0 0 0 0 0 0 0 0 0 0 0 0 0 0 0 0 0 0 0 0 0 0 0 0 0
$$ 0 0 0
$$ ##$ShimPow6NChan= 0
$$ ##$ShimPow6TotIMax= 0
$$ ##$ShimPow6Vmax= (0..38)
$$ 0 0 0 0 0 0 0 0 0 0 0 0 0 0 0 0 0 0 0 0 0 0 0 0 0 0 0 0 0 0 0 0 0 0 0 0
$$ 0 0 0
$$ ##$ShimPow7Ch2Sh= (0..38)
$$ 0 0 0 0 0 0 0 0 0 0 0 0 0 0 0 0 0 0 0 0 0 0 0 0 0 0 0 0 0 0 0 0 0 0 0 0
$$ 0 0 0
$$ ##$ShimPow7Imax= (0..38)
$$ 0 0 0 0 0 0 0 0 0 0 0 0 0 0 0 0 0 0 0 0 0 0 0 0 0 0 0 0 0 0 0 0 0 0 0 0
$$ 0 0 0
$$ ##$ShimPow7NChan= 0
$$ ##$ShimPow7TotIMax= 0
$$ ##$ShimPow7Vmax= (0..38)
$$ 0 0 0 0 0 0 0 0 0 0 0 0 0 0 0 0 0 0 0 0 0 0 0 0 0 0 0 0 0 0 0 0 0 0 0 0
$$ 0 0 0
$$ ##$ShimPow8Ch2Sh= (0..38)
$$ 0 0 0 0 0 0 0 0 0 0 0 0 0 0 0 0 0 0 0 0 0 0 0 0 0 0 0 0 0 0 0 0 0 0 0 0
$$ 0 0 0
$$ ##$ShimPow8Imax= (0..38)
$$ 0 0 0 0 0 0 0 0 0 0 0 0 0 0 0 0 0 0 0 0 0 0 0 0 0 0 0 0 0 0 0 0 0 0 0 0
$$ 0 0 0
$$ ##$ShimPow8NChan= 0
$$ ##$ShimPow8TotIMax= 0
$$ ##$ShimPow8Vmax= (0..38)
$$ 0 0 0 0 0 0 0 0 0 0 0 0 0 0 0 0 0 0 0 0 0 0 0 0 0 0 0 0 0 0 0 0 0 0 0 0
$$ 0 0 0
$$ ##$ShimPowMaxUA= (0..63)
$$ 130000 130000 130000 130000 130000 130000 130000 130000 130000 130000 130000
$$ 130000 130000 130000 130000 130000 130000 130000 130000 130000 130000 130000
$$ 130000 130000 130000 130000 130000 130000 130000 130000 130000 130000 130000
$$ 130000 130000 130000 130000 130000 130000 130000 0 0 0 0 0 0 0 0 0 0 0
$$ 0 0 0 0 0 0 0 0 0 0 0 0 0
$$ ##$ShimPowMaxUG= (0..63)
$$ 1000000 1000000 1000000 1000000 1000000 1000000 1000000 1000000 1000000
$$ 1000000 1000000 1000000 1000000 1000000 1000000 1000000 1000000 1000000
$$ 1000000 1000000 1000000 1000000 1000000 1000000 1000000 1000000 1000000
$$ 1000000 1000000 1000000 1000000 1000000 1000000 1000000 1000000 1000000
$$ 1000000 1000000 1000000 0 0 0 0 0 0 0 0 0 0 0 0 0 0 0 0 0 0 0 0 0 0 0 0
$$ 0
$$ ##$ShimPowNum= 2
$$ ##$ShimPowRcbType= 3
$$ ##$ShimPowRes= (0..63)
$$ 1e-20 1e-20 1e-20 1e-20 1e-20 1e-20 1e-20 1e-20 1e-20 1e-20 1e-20 1e-20
$$ 1e-20 1e-20 1e-20 1e-20 1e-20 1e-20 1e-20 1e-20 1e-20 1e-20 1e-20 1e-20
$$ 1e-20 1e-20 1e-20 1e-20 1e-20 1e-20 1e-20 1e-20 1e-20 1e-20 1e-20 1e-20
$$ 1e-20 1e-20 1e-20 1e-20 0 0 0 0 0 0 0 0 0 0 0 0 0 0 0 0 0 0 0 0 0 0 0 0
$$ ##$ShimPowRng0= (0..63)
$$ 1 1 1 1 1 1 1 1 1 1 1 1 1 1 1 1 1 1 1 1 1 1 1 1 1 1 1 1 1 1 1 1 1 1 1 1
$$ 1 1 1 1 0 0 0 0 0 0 0 0 0 0 0 0 0 0 0 0 0 0 0 0 0 0 0 0
$$ ##$ShimPowRng1= (0..63)
$$ 1 1 1 1 1 1 1 1 1 1 1 1 1 1 1 1 1 1 1 1 1 1 1 1 1 1 1 1 1 1 1 1 1 1 1 1
$$ 1 1 1 1 0 0 0 0 0 0 0 0 0 0 0 0 0 0 0 0 0 0 0 0 0 0 0 0
$$ ##$ShimPowRng2= (0..63)
$$ 1 1 1 1 1 1 1 1 1 1 1 1 1 1 1 1 1 1 1 1 1 1 1 1 1 1 1 1 1 1 1 1 1 1 1 1
$$ 1 1 1 1 0 0 0 0 0 0 0 0 0 0 0 0 0 0 0 0 0 0 0 0 0 0 0 0
$$ ##$ShimPowRng3= (0..63)
$$ 1 1 1 1 1 1 1 1 1 1 1 1 1 1 1 1 1 1 1 1 1 1 1 1 1 1 1 1 1 1 1 1 1 1 1 1
$$ 1 1 1 1 0 0 0 0 0 0 0 0 0 0 0 0 0 0 0 0 0 0 0 0 0 0 0 0
$$ ##$ShimPowType1= 8
$$ ##$ShimPowType2= 8
$$ ##$ShimPowType3= 0
$$ ##$ShimPowType4= 0
$$ ##$ShimPowType5= 0
$$ ##$ShimPowType6= 0
$$ ##$ShimPowType7= 0
$$ ##$ShimPowType8= 0
$$ ##$ShimSysActGrad= (0..63)
$$ 1 2 3 4 13 5 7 11 10 9 6 8 12 18 19 20 21 15 22 23 24 14 25 16 26 17 27
$$ 28 31 32 33 34 35 36 37 38 0 0 0 0 0 0 0 0 0 0 0 0 0 0 0 0 0 0 0 0 0 0
$$ 0 0 0 0 0 0
$$ ##$ShimSysAngle= <>
$$ ##$ShimSysFunc= (0..63)
$$ 1 2 3 4 5 6 7 8 9 10 0 37 38 35 16 15 14 13 12 11 28 27 26 25 24 23 36
$$ 22 30 29 20 21 34 33 32 31 17 18 19 0 0 0 0 0 0 0 0 0 0 0 0 0 0 0 0 0 0
$$ 0 0 0 0 0 0 0
$$ ##$ShimSysMatId= <292722ca.dat>
$$ ##$ShimSysMatrix= 1
$$ ##$ShimSysMinMaxUG= 130000
$$ ##$ShimSysOffset= <58>
$$ ##$ShimSysType= 4
$$ ##$ShimUnit= 3
$$ ##$SpectrOsVersion= <4.3.180.20230524>
$$ ##$TCubeEth= <192.168.180.38>
$$ ##$TCubeSeqDevice= <>
$$ ##$TopSpinVersion= <TopSpin 4.3.0>
$$ ##$TrxFreqFormula= (0..23)
$$ <TrxFreqFormula(2.0,600070000.000000,'TRX',Trx(1.0,'TRX 1200.1',2,5.000000,1290.000000))>
$$ <TrxFreqFormula(2.0,600070000.000000,'TRX',Trx(1.0,'TRX 1200.2',1,5.000000,1290.000000))>
$$ <TrxFreqFormula(2.0,600070000.000000,'TRX',Trx(1.0,'TRX 1200.3',1,5.000000,1290.000000))>
$$ <TrxFreqFormula(2.0,600070000.000000,'TRX',Trx(1.0,'TRX 1200.4',1,5.000000,1290.000000))>
$$ <> <> <> <> <> <> <> <> <> <> <> <> <> <> <> <> <> <> <> <>
$$ ##$TrxPN= (0..23)
$$ <Z148391> <Z148391> <Z148391> <Z148391> <> <> <> <> <> <> <> <> <> <> <>
$$ <> <> <> <> <> <> <> <> <>
$$ ##$TrxSN= (0..23)
$$ <02476> <00643> <00644> <00645> <> <> <> <> <> <> <> <> <> <> <> <> <>
$$ <> <> <> <> <> <> <>
$$ ##$VCubeEth= (0..23)
$$ <no> <no> <no> <no> <no> <no> <no> <no> <no> <no> <no> <no> <no> <no> <no>
$$ <no> <no> <no> <no> <no> <no> <no> <no> <no>
$$ ##$VTU= 2
$$ ##$VTUETH= <192.168.99.17>
$$ ##$ValueLine= no
$$ ##$VpuPN= (0..23)
$$ <no> <no> <no> <no> <no> <no> <no> <no> <no> <no> <no> <no> <no> <no> <no>
$$ <no> <no> <no> <no> <no> <no> <no> <no> <no>
$$ ##$VpuSN= (0..23)
$$ <no> <no> <no> <no> <no> <no> <no> <no> <no> <no> <no> <no> <no> <no> <no>
$$ <no> <no> <no> <no> <no> <no> <no> <no> <no>
$$ ##$WBREFAM= (0..31)
$$ 100.4 100 100 100 100 100 100 100 100 100 100 100 100 100 100 100 100 100
$$ 100 100 100 100 100 100 100 100 100 100 100 100 100 100
$$ ##$WBREFLM= (0..31)
$$ 1 0 0 0 0 0 0 0 0 0 0 0 0 0 0 0 0 0 0 0 0 0 0 0 0 0 0 0 0 0 0 0
$$ ##$WBREFPH= (0..31)
$$ 0.15 0 0 0 0 0 0 0 0 0 0 0 0 0 0 0 0 0 0 0 0 0 0 0 0 0 0 0 0 0 0 0
$$ ##$WBSGU= (0..31)
$$ 1 1 2 2 4 8 0 0 0 0 0 0 0 0 0 0 0 0 0 0 0 0 0 0 0 0 0 0 0 0 0 0
$$ ##END=
$$ 
##$DECIM=	1120
##$DSPFVS=	21
##XUNITS=	HZ
##YUNITS=	ARBITRARY UNITS
##FIRSTX=	11794.264701579302709
##LASTX=	-6062.8100359695672523
##DELTAX=	-0.068119594029018029624
##XFACTOR=	1
##YFACTOR=	1.5958787022770766217
##FIRSTY=	-24
##MINY=	-79810152
##MAXY=	4232728
##NPOINTS=	262144
##XYDATA=	(X++(Y..Y))
11794a5NJ0%J5J5K0Nj0NNnnnn%%Nj5nnK0%j5j0j0J0J0J0J0J0nnNJ0j5j5nnnnNJ0%k0%%NNn
11791EnNNNNNj0k0k5%%k0j0k0j0J5J0J0J5J0K5J5%%%%K5NJ0n%NJ0nn%%N%nnj0nj0j0j5NJ0
11788A0Nnj0J0J0%j0%%%nn%%nnnnnnnnj0N%N%J0J0Nj0nj0K0J5J0J0Nj0nnJ0NNN%nj0j5%nK0
11784A0J5J5nk5k0j5%J0J0J5J0%nk0j5k0%j0nk0NNJ0NJ0n%j0NJ5J0J5J0J0j0nj0%Nnj0nnN
11781c0%j0j5j0j0%%J0J0NJ0J0J0%J5NNNJ0NNNJ0%NJ0%NNN%J0J0nk0l0l0j5%NJ5J0J0Nj5k5
11778@k5nK0J0NJ0NJ0NnnnnnnnnNNN%K5J0%nnj0nnnj0nj0j5j5nJ0j5j0j0j0K0K0J5nj5J0K5
11775a5K5J5K0J0J5%k5j0j5NNN%NNJ5j0%nnnNj5j5J0j0j5j0j0nj0j0n%%K0K0J5K0Nn%nn%%
11772A0nnn%%N%k5%NNJ0Nj5j0%%N%j0j0NJ0NN%k0%N%Nj5j0J0J0%%N%j0j0J5NJ0J0NJ0J0NJ0
11768C5J0j0j0nj0NNnk5m0k0%%J0J0J0J0J5J5nl0nJ0J0j0k0k5%nK0J5J5J5J0J0nj5j5j5NK5
11765a5NNNJ0nnK0J5n%k0k0k0k0nNnnn%j5N%n%K5J5Nnj0K0L0K5K0nj0J5J0J5J0j0j0j0j0%
11762D0j5k5NNJ0%j5N%NNj5j0j5j0j5j0j0j5j0j0J0J0%%j5J0K5M5K5J0NJ0%j5k0j5j5j5NK0
11760b0J5J5%K5J5J0%j0k5k0j5j5%Nj0j0nj0NJ0%NK5J0n%N%NN%%%Nn%nnk0nNN%nNK5J5K0N
11756E0j0j5j0j5j0j5j0k5nJ0NJ0J0J5K0%%nnnnnnj5%NN%NJ5J5%nk5j0%n%j5j0j0NNK5K5J0
11753eJ0J0J0J5%k0k5m0k0%K0K5Nj5N%%J5J5J0j5N%n%%%%nj0l5k5k5%J0%nNK5K0J5%%nnJ0
11750c0J5n%%%NNnj5j5j0NJ0J0NNNNk0j0nk5l0j5%%%J5K0L0J0J0L0K0%j0nn%j5J0j0j0%nN
11747b5%NNNNNN%%n%%%%nJ0N%k0j5j5%K5L5L0L0%j0l5%j0J5J0J0J0k0j5l0j0N%nJ5J0J0nn
11744B0j0nnj0nj0nj0j5NK0Nnj0%K0K0Nj5j5j0J0%%nj0j0nj0nnnNK0L5M0J0j0l0l0j0j5J0
11741e5L0%n%%%%%n%n%%J0NNN%nNK5j0j0Nk0n%j0nJ0J0J0J0NJ0J0NJ0%j0j5nn%nj0j0j5j0
11737e0%%j5k0j0J5J5K0J0NNJ0J5J0nnnj0J5J0N%nk5%n%nj0j5NNnk0j0J5J5J5J0j0J5J0J0
11734EJ0Nj0%%%nn%J5%j0nj5J0%%%NJ0nNNN%%nnnnn%j0%%j5N%n%nNN%J0%J0NNnJ5J5nJ0J0
11731D5J5nk0k5m0j5N%J0%%%%%J5K0J5J5J5%k0k0j0n%j0%N%N%%J0j0nj0j0j0%j5j0nnnJ0J5
11728e5%%N%J0J5nnN%J5%nJ5N%%nNK0j0j0nj0%j0nnj5J0J0J5J0%%J0%%%%J0n%%%%n%j0j0%
11724a5NNNnk0nN%nnj0nJ0J0J0nk5k5%nJ5J5K0NJ0J5K5K5J0J5j0j5k0nnnJ5%N%j5%%%K5Nj5
11721C5l0j5nJ0j0j0%%n%NJ5K0%%j0%nk5k5j0%J5L5K0nnNJ0J5J0nNNNJ0J5%k0l0m5k5l0%J5
11718f5J5K5%J0j5k0nJ0K0K0J5j0j5k5j0N%J0J0K0%j0nJ5NJ5NNk0l0l0k5k0%J5L0NNJ0NN%
11715b5%J0NJ0J0nn%%N%N%k0j5%J0j5j5nnJ0J5K5J0%k0j0nN%%K0K0NNJ0%k0n%%%J0j0j5j5
11712b0j0NK0J5J0J0j0j0%%NN%%%%J5j0NN%%nK0K0Nn%j5j0j0j0j5j0nj0j0j5J5K0%j5k5k0
11709f5k5%%Nnl0nJ0L0L0K5%%NNJ0J0J0j0nnJ0%%j0j5j5j0NK5K5Nj0nj5j0NJ0NNNj0%nJ0N
11706@%k5nN%%nJ5K5K0J5J5%j0j0j5nj5J0J0J0J0%k0j5%%%n%%n%%J0NnJ5J0J5n%J5J5Nj0j0
11702F0j0nj5j0nj0j0j0nj0j0nnk0NK0K0K0K5%k0l0k5nJ0%%j0j5nJ5J0J0J5J0J0L0K5J0%k0
11700C5j0nnJ5J5%k5k0j0J0J0K5J5K0J5%k0k0j5J0n%nn%nnn%j5%j0%j0%N%N%%%%J5nj0J5J5
11696A5K0Nl0k5k5j0j0nJ0L5L0J5n%J5%J0N%nk5l0j0n%%%n%nnNj5k0m0k0J0K0K5J5nj0l5k0
11693a30k0J0J0J0J5J5M0L0J5K0nN%n%Nj5k5k0NNNNN%N%J0J5%j5k0j5k5k0j5j5NNK5K0N%%
11690e5%n%nK0K0K5K0nnj5n%n%j5k0nJ0J0j0j5j5n%nnj5nK0J5J5j0%J0J5L0K5J5Nj0j5k5j0
11687c0NJ5J0j0k0k0j0j5nj0j0nj0j5%K0M5L5L0J0%k0j0J0nk0l0nK0J0%%%nk5k0J5K5K0J5
11685a5K0L0%nk5j0j5nK5K5L0%%%%j0j5k0j0%k0k0%nJ0nJ0J0n%NNj5j5Nj0n%j0nj0%K0L0J5
11682a5j5k0k0k0%J5K0j0k0k5J0J5J0J0J0J0J0J0NJ0%k0NNNNk0j5NK5J0J5j5k0nj0%K0NJ0
11679ej0j0nJ5%NN%N%NN%NJ0nNNj0j5j5j5%%k0k0nn%K5J5J5nj5j5NnnNk0n%%%N%J5J0nnNN
11675e0NNJ5K0nn%nJ5J5NNj0J0NJ0j0l5k5k5NK5NJ0%K0K0%j0l0j5k0l0j0L0M5N0K5J0%%%K5
11672I5%nnj0j5j5m0l0k5k5%J5J0K5%%k5k0k0k5nJ0K5K5L0NJ0J0J0Nj5j5j0k0j0NNK5K5J0
11670A0J0j5j0j0j0J0J0nn%%nnNNJ5K0nk0j0K0N%%%N%N%j0j5k5nN%NNNNNNJ0NJ5J5J5J0j0
11666F0l5l0j5n%n%Nj0n%J0NJ0J0J5K0%%%N%%%%%n%k0nj0J0J0k0k5%j0J5J0J0j0NN%%%%J0
11663EJ0nj0k5k0k5nJ0J5J5J5K0K5Nj5nj0nj0NN%Nnk5k5%%NNNj0nk0j5j0nJ0J5J0J5K0K0J0
11660eJ0n%%%J0J0k0l0l5j0j0J0K0K0NNj5j5%%%%NL0L0J0j5k0j5j5NNNNNNJ0Nn%NNJ5J0nn
11657B0%nJ5J5NNN%j5l0l0j5J0J5NJ5%k0k5k5nnJ0%NNn%NN%nNJ0NNNJ0%NJ0Nj0j5j5j0%J0
11654b5L5K5J0j0J0K5L0%l0m5o5m5j5K0K0Nj0%J0J5J0%Nnj5k0j0nNJ5K0J5J5Nj0j0nNnN%N
11651b0J5%%J0NNNJ5NnK0J5J5j0m0m0k0%J5J5J5J5Nnj0J0J0%j5NJ0nk0k5k5nnn%nK0K0%K0
11648A0NJ0nj0NK0J5J0%j0j5%NJ0%nj0%J5%nj0j5nnJ5J5J5j0k5%j0%K0NJ0%j5k0%NJ0K0%%
11645D5j0j0%J5J0%nN%J5nl5n5n0%J5L5M5L0Nj5k0k0%%%%N%J0J5%j5j5j0j0k0j5nJ0N%NK0
11642b5K5L5L5K5j0l5m0l0j0j0J5J0J0%j0j5j0%NNNj5j5J5J5J5N%j5j0nJ0J5%J0nk0k5nL0
11639b5M5N0L5J5j5k5l5m5l5k0%NL0L5L5K0j0j5l5l5k5%%J0j0J0J5K0%j0j0n%%nK0J5K5L0
11636E5K5K5%k0j0nj0j0nj0j0j0J0J0Nj0%%N%%NnJ0Nnm5o5n0k5K0K0K0J5K0K0J5K0%%%%j0
11633@n%NK5%Nl0l0l5j0%K0N%N%Nj5j5j5Nj0nN%J5K5K0K0N%%NNj5k0j5%K0J5J5j5j5J5J5N
11630A0j0j5J0J0J5%NJ0nj0j0nnJ0Nj5j0k0NK0K5K5Nn%J0J0nj0k5k0j0j5J5L5L0J5nk5k0j5
11628A0j5j0%N%nj0j5J0%j5j5j5j5j0J5K0J5J0J0K0K0J0J5%K5j0l0k5l5j5nK0L5K5k5k5k5
11625e5N%J0L0L0N%nNJ0%%j0k5k5n%%nJ5%k0j0J5N%j5%J5J0NNn%J0Nj5j0J0J0%j5j0j0%K0
11622b0N%%j5%J5J0J0NJ0J0J0k0k0k0n%nj0l0m5k5%L0M0K0J5nnnJ0Nj5j0nJ5K0nnK0J5J5J0
11619B0j0nJ5n%Nk0NNK0NNj5n%J0J5J0nj0j5nj0%%j0nk0j5k5k5%j0K0J5%%j5J0J5J5J5J0J0
11616e%NJ0J5J5NJ0NK5J0j5l0l0k0j5%%%k0k0%J5nj0j0j5nNNK0j0%J5NNJ0Nn%%nJ0J0j0nj0
11613d0J0K0K0J5K0Nj0j5k5k5k0J0NJ0NJ0NNNJ0NNN%%j0NL0Nj0j0k0j5%K0J5j0k5nNJ0j0j0
11610@%n%%%%nn%%n%j5j5k0j5k0k5k0NNJ0J5L5M0M0Nj0l0l0l5%M0M0J5k0j5NK0K0J5j0k5k5
11607d0l0n%%%nJ5J5K0K5j0j0%%K0J5j0j0j5J0K0%k0j5j0nj0J0K0%j5k0n%NK0J0J5j0n%%j0
11604d0j0nnnnn%nnnnn%%NJ5%%NK0j0nj0j0j0j5k0j0NJ5L5L5J5%nnnJ0J0NJ0j0k5j0J0J0J5
11601c0J5J5J5nnn%%%%%%%%j5j0nj5j5j5n%j0J5K0J5J5K0NJ0%NNj5k0j5%K0J5%l0k5%n%nn
11597f5%J0J5k0j5J0K5J5%nj5%%J0J0j5%J5J0K0J5Nj5j5j5J0J0nnNj5j0j0J0L0K0%%%%NK5
11595E0L0K5K5J5nJ0J0J0J0l5l5l5l0l0l0j0K0K5J5%j5j5j0NNnn%j0nnK0J5M0K0Nk0l0j5%
11592A0L0K5Nl0k5k0%j0j0k5nJ5N5O0L0j0k5l0j0n%nj0j0%j5NK0K0nl0m5k0NNnJ5L5L5J5%
11589C5J5K5Nj0k0k0J0J0J0%l0n%%Nj0%%j0Nn%%nn%%%nnn%%%Nj5j0NJ5J5J0J0J0j0nn%j0n
11586ennnj0N%n%%j0J0%J5%J0NJ0NJ0J0J5K5K0J5j5l5k5k5k5j5j5%K0J5K0j0j0j0j0%nj5n
11583e5j5NJ5K0%%J0J0NNJ0Nn%J0NK0%k5k5nnnnJ5L0L0J5j5j0j5j5j0j5k0k0j0j0J0J0J5J5
11580b5%nj0j0nj0%J0%N%%%J5L0L0J0J5j5l5j0NJ5J5J5J5%j5l0k5j0l0j5j5nJ5K5K0J5J5n
11577ek5j0n%K0NNnnN%%%K0K0j0j5NNNJ0j0j0nnJ0J5k0k0k0n%NNNJ0K0k5l5l0j0K5L5M0L5
11574C0J5%j0j0nNJ0j5j5j5k5j0K5K5Nl0n5k0j0J5J5K0NJ0J5J0J0J0L0K5%nn%n%%N%k0l0n
11571eNJ0J5j0j5j0nJ0%NK5J5j0nj0J0J0J0NNNNj0NNNK5N%%m0k0J0J0L5J0l0l0l0nJ0J5j5
11568B0j0%nj5j5j0J0J5nk0k0NNNj0k5nj0K5L5Nk0l5%K5%j5k0nNNj5nj5NL5L5L5L5J5J5nk0
11565C0l0nJ0J5%%j0j0k5k5%K0Nnk0j0j5J0J5J5NNNNJ0NJ0J0J0NJ0J0j0j0j5%K5N0K5NNj0
11563A20k0k5j0j5j5j0%%j5j5j0J0%k0nnJ0J0J0j0N%J5nj0j0NNnnj0j0J0Nj0j0%nL5J0nnj0
11560b5J0J5J5NNNNNNJ5%j5j0j0j5j5j5j5j5L0M5K5nj5j0k0%%%n%%j5j0J0L0J0k5k0k0%NJ0
11557c0NJ0J0J0K0K0K0j5k5l0j0J0j0l0l0nJ0J5%Nn%J5K0%NJ0NJ0NnJ5K0%nnj0J5N%nnk0N
11554B0j0j0nnNNNK5J5K0J0nj0j0%%NNj0j5j5k0K0L0K0%%j0j5NJ0J5J0J5%nm5m0j0J0%k5m0
11551e5k0J0K5J5K0J0J5K5Nnk0m0k0NK0J0J5J0J5Nj0k5%J5J5K0J0nn%J5NNJ0J5nnk0k0m0l5
11548a5k5k0j5J0j0nj0l0k0nN%J0%N0M5L0nj5j5j0J5J0n%j0L0K5K0J5N%j5j5j5j0nnk5k0l0
11545h5l0m0k0%K0M0M0K5nk5k0j0Nnn%n%nJ0j0j0J0K0J5K5J5K0K0K0J5j0l0k0k0j5J5K5K5
11542eNj5nnn%nn%nJ5J5%NN%K5NNnk5k5l0k0j5NL5K0J5N%J5K5Nk0l0j5j0NNJ0L0K5J5Nnk0
11539C0l5j5%j0j0j0j0j0j0J5J5J5J5J5J5J5K0j0j0j5j0nj0nk0J0NJ0NNNNNJ5J0J0J5K0K5
11537A05NNj0j0NJ0j5j5nNJ5k0m0m0k0k0j5k0NL5K5J0J5K0K0K0%Nk0j5n%%%m0k0%K0K5%k5
11534el5j0j5J0Nj0nj0j0K0J0NnNJ0J0J0J5L0L0K0j0k0k0nj0k0m0k0J5L0K5j0j0j0%J0J5n
11531a0j0j5l0l5k5nK5M0M5K5nj5j0K0%j5j0N%%%N%%%%N%k5l0j0K5M5L0Nnj5J0NJ5J0k0k5
11528@J0L0L0K0K0%nj0j0j0nj0j0j5nj0J0J5j0j0J5K5k0k5j5nnj5j0k0j0nJ0N%%J0NN%%N%
11525b5K0J5%k0n%%nj0nnj0J5nj0j5j0NnnJ5J5%K5K0K5J0nk5k0k0k5NK0J5J0J0J0J0J0k5l0
11522c0l5j5j0%nnj0j5%NJ5j0j0j5j0NNj0%K0L0N0K0J5K0K0nnk5k5m0m0%J0Nj5j5NM5M0L5
11520eJ5K0K0%k0k0j5l5l5m0j0J0%%k0j0j0NJ0J0NK0%J0J0J0NK0%%%K0J5Nj5n%j5Nj0%J0J0
11517c0J5J0%K5NJ0j0j5j5j5J5nk0k5k0J5J0K0j0j0%K0L0J5nk5j5%J0K5J5j0j0J5N%N%%n%
11514B0nJ0Nnj0k5nJ0J5%j0nnN%j5j5n%nnn%J0J5j0nNJ5K0%Nj5j0NJ5J5j0k0NK5L5J0nl0k0
11511@j0j0k5k0J0L0K0NJ0J5%nnj0nnnn%k5j5k0k0j0J5L5L0K5Nj5j5j0j5nj0j0n%K5L5K0J0
11508A0nk0k5j5k5nJ0L0N5M0K5K0%j5j0j0j5k5k0n%j0J5K0K0j0l0j5j5j0j0j0j0j0NK0J5J0
11505c0J5J0J5j0nnn%n%%k0nJ5%j5j0NJ0nk0nJ5%k0l0k0J5M0K5K5J0j0N%%%%%J0J5nK0nk0
11502@l5k0%NK0J5J5nk0j5k0k0j0K5M0M0K5K0Nj5nnnj0nj0%nnnnnnnNK0J0j5j5NJ0J5%Nj5
11499@j5j0n%j0J5J0Nj5j5%J0NL0N%k0j5NJ0J0K0J5%j0k5%J5K5J5J5%k0nNNK0N%j5N%J0Nj5
11496G0%NNj5l0l5nj5j0k0k0nK0L0L0nj5j0NL0J0%j5nn%%%%nj0J0%J0J0%J5K0Nj0j5K0J0n
11493E0j5J0J5nj5n%K5J5J0j0j0k5l0k5J0J5J5J5nj5l5k5j0%J0J0NJ5K0%j0j5%J5K0J0j0k5
11491ej0k0%nj0N%N%nJ5N%j0j0J5J5K5J0j0j0j5j0nj5nK0K5K5Nnj0nj0j0j0J5K0K0J5j0l5
11488@l0l5j5nnj0%n%nnnk0j0K5L5L5L5M0J0n%NN%NNNNNNj5m0k0k5k0j5j5j5j0J0%%J0NNN
11484g5K5K0L5J5N%k0nnj0nn%%%%%%%%n%%nj0l0l0j0L0L0M5J5nnj0j5j0J5K5J0J5J0J5J0n
11481E5nn%j0j0%nnnk5k0j5j0j5n%J5J0J0J0J0J0J0NJ0J0J0K0K0%%j0j5j5j0k0j0k5nJ5K5
11479@J0%J0J5J5J0K0J5j5j0%N%Nk5nnk5j5j0k5n%NJ5j0k0nK0J5%%J5nk0j5K0J5nnk5m0j5
11476i5j0k0j0NJ0J5L5K5K0K0%%%J0nj5j5%K5J5j5k0K0j0%%%j0%j0l0k5nK5K0%l0l0nJ5J0
11473i0J5K0L0L0K0Nj0j0J0K5J0J5%l5m0n0l0l0j5k0%K5N0M5K5j0j0nj0j0j5J0J5J5n%L0M5
11470D5P5N0Nm0l5l0k0j5j5j0nJ5NJ0nj0k5k5nnJ0NJ0J0%nK0J5K0J5J0j5k0j5k5k0n%nnj5
11467e5j0j0J5K0J5L0J0J0n%%J5j0j0j5j5j5m5m5k0K5M0M5K5L0J0J0%j5nnj0k5j0J0J0j5k0
11465d0j5k0j5j0J0J5K0J5J5J0NK5K5J0k0k0j5k5k0n%NJ0J0NJ0J0NJ0%%J0nj0J5Nn%J0K0K0
11462G0j0k5n0k5nK0K0L0M0K0j0m0l5j5%K0j0k5j5j0J0J0J0J5J0J0J5J0NNJ0nNN%Nj0k0k5
11459A0%%%%%K0K5%k0l0n5l5j0J5L0K0K5J5K0k0k5j5J0K5L0J5K0Nnj0k0N%j0nk0%J0J0J5N
11457E0j5k0k0j5l0j5%J5K5J0NN%J5J5%Nn%K5M0K0j0j5l5l0k0J0%%nNJ0j5j0k5k0nJ5K0J0
11454a0nj0J0%%N%%%%%J0J0j0j0%%N%%%%%%%%%%%J0L0J0NNNnk5j5j5j5j5j5j0k0k0N%J0K5
11451e5M0M0L5nj5j5nNJ0j0j0j5j5j5J5nk5k0k5J5J0J5%%J5nj0n%K0n%nnJ0J0%j5N%%Nnj5
11448e5j0j0J0J0NJ0nj0k5NK0J5L0J0K0J5J0j0%nJ5J5J5nl0k5l0k5nJ5NNj0j0k5j0%K5K5K0
11445enj0j0J5K0J5k0k0j0j0j0%%K0L0K0K5L0J0j0k0j0%n%%n%Nnj5NNj0j5nJ5nk5j0%K0K5
11442B0%j0k5k5l5j5n%K0K5%J0J0M0J5%j5j5l0l0%J0Nj5NK0L0K0K5L5J0nj5j5j0nj5k0NJ0
11439A0L5M0J0j0j5j0j5j0j0j5j5%k0nK0J5Nj0k0nJ5J5NJ5%J0NNj0j5NK5J0j5l0j0nk0%j0
11436c0j5j0j5k0l5l0NN0N0M5K5nn%K0J5J5%k5j5k0%nl5k0N%k0j5K5M0N0J5j0j0N%NNl0j0
11434eJ5J0%j0k5k0n%j5j0j5%M0L5L0K5%%nNK0%J5J0Nj5nnj5l0l0l0j0J0J0J5j0%NNNNK5K0
11431E0J0%k0k0k5k0j5j5j0%%K5J5M5N0L0K0j0l5j5j0J0nnj0j5j5j5j0J5K0J5J5n%K5J5J0
11428I5nnj5j5%Nj0k0k5nnNj5%j0j0nj0%K0Nj5nJ5NJ0%j5%j5NK0nnj0j5%J0nj5j5NL0K0NJ5
11425eJ5%j0k0j0J5J5%j5k0l0k0nJ5K5J5K0K5K5Nnj5k5k5j0nNj5j0%j0n%j0%%%%J0N%nNK0
11422e5K0L0K5K5NJ0k5l0l0n5k0nNK5NNj0%j0j0%K0K0Nn%j0%%K5K5J5j5nnJ0J0J5j0l0k5j0
11419f5j0j0%K0K5L0L5K5J0j0j5nnnj5k5k0%J5K0%j0j0%NJ5K5J5nj0%K0NnnNK0K5L0J0j5k0
11416I0j5j0NNnk0m0l5k5%L5K5J0k5l5k0j5n%K0K0L5%j0l5j5nn%K5M0K0j0l0l5l5k5j0J0%
11413a25J0Nj0j0NL5N0L5K0j0nJ0K5J0j0j5l0n0k5NNNn%nnj0nnj0J0K5M5K5%l5l0n%%%%%%
11410h0%Nj5j5NK5n%%nJ0J0nnn%K0K0%J0K0nj5J0Nj0%%%%j0j0NJ0%%n%n%%%J0j0%%J0%K5K5
11407B0J5N%J5L0%m0m0j0j0j0j5NNNnJ5J5J0j0k0%NL0N%%%N%K0K0J5K0k0l5n0n0l0NK0K0j5
11404e5k0NL5M5K5j0nj0j0j0K0M5K5Nj5k0k5k5%j5j5nnk0k0%NK5K0J0J0J0J0K5N%nJ0J0NJ0
11401G0nk0j5j0k5l5k5k5j5NN0N0J0j5l5j0nJ5K0%%K0NJ0j5J0nnn%%n%K0K0%J5L0J0nj0j0
11398F0j5j0k5k0j5%J0J0Nj5j5NJ0J0%%N%%%NNK5M0M5K0j0m0l5j5nJ5J0Nk0l5l0l0k0k0j5
11396a05k0J5M5O0M0J0J5J0J5k5k0k0k0l0j0J0J5J5K5L5M0J5j5l0nj0j0j0nnnj0nn%nj0nk0
11393d0nJ5J0J5NJ5K0K5L0J0%k5k0n%n%%k0k0l0j0NNNNNNJ5nj0j5k5nL0L0K5Nnnnnnj0nnj5
11390b0j5j5j0j5nk5%J0J5L0L0nk5k0nJ0K5K0K0K0J5K0J5J5j0j5j5k0Nnnl0k5k0%K0J5NK5
11387A0M0J5NNJ0k0l0j5j0J0J5J5Nk5k0%%k0k0NK5K0K5K5L0J5j0j0k5k5k5k5k5%J5M0K0j0
11385C5k5k0nnK5K0Nl0j0j5J0j0j5j5NJ0J0J5%NNNJ0L5L0J0nk0j0j5nnj0l0j5k0k5j0nJ0K5
11382e5K5L0L5K0j0k5%J5J5J5J0J0j5l5l5k0k0%J0K5J5K5NNK0K0K0Nk0m0l0l5j0%k0k5NK5
11379d0K5K5K5J5nj5j0j0%nnj0j5J0Nnnnn%N%Nk0%J5%N%N%j5%NJ0J0NJ0J0nK0NJ0nj0j0nj0
11376A0nnnk0%nj5j0nj0n%K5K0NJ0J5K0Nnj0j5%j5j0j0j0%NnJ0%K0nj0k5l0k5k5J0J0K0Nn
11373a00J0J5K0K5J0%Nnk0j0J0%j5k0%J5%%J0J0NNJ0NJ5K0J5%k0l0k5j5NNN%J0nnj0%J0Nn
11370d0%%%J0Nnj0nJ0N%%J5NNNJ0NNNj0j5NK0J0j0k0k0NK0J5K5NnnNJ0%J0NK5Nj5j5j0nn%
11367E5k0j0j0nnnJ0J0Nj0j0nnJ5J5%J0%J0k5k0J0L0L5J0k5j5%N%NJ0NNk0nnk0k0j5k0nj0
11364d5nnJ0J5N%NNj0K0%%N%NNJ5J5n%k5%J5K0Nnk0j5j5j5j0J5K0K0L5%k0k5nnl0l0j0j0N
11361g0NJ0L0N5L5K0J0k0m0m0k0K0J5%%j0j5l5l0k0J5K0NJ0n%J5Nj5nj5%nnj0%%%%n%%%NJ0
11358h0J0J0N%J5J0K5K5%NK0L0K0j0j5k5k0k5%J0K0J5j0k5l5k0NK5K0NJ0%NNJ5J5J0k0k5j5
11355A0j0j5k5j0j5k5k0nNNJ0L0L5L5K5J0nj5j5J5J5Nj5j5%NNj0j0nnN%k0k5j5J0J0nnN%K5
11352b5M0M5L5%nk0k0J0%j0k5k0n%%%%j0j0j5NJ5J5K0J0%nj0j5nK0J5%j0k0j5j0%nk5k5nJ0
11349g5K0J5J0K5nk0k0k5n%NNJ0J0%nk0%J0%J0J5J0k5m0nK0L5K0nj0j0J0J5J5J0J0J5K0%%
11346D5j5j0j0nk5j0%J5J5j5j5l0NJ0J5NL5L0J0nk0%k0nj5J5L5J5J0Nj5nj0j0j0k0k0%nk5
11344e5l5k0J0K0K0J0J5J0%%k0k0nnK0J0%j0K0J5K0nj5J0j0k0k0l0j5nn%N%N%NNNK0L5M0J5
11341B0j5l5l5j5%NNN%J0N%%nnNj0%%n%nj0NNJ0%k0j0NJ5M0M0L0%k0j5%J0NJ0J5j0k0j5nJ0
11337@J0j0j5j0J0K0%k0j0j0%nJ0J0NJ0N%nJ5J0J0j0k5k5k0l0j5J5%N%n%j0%K0J0nNj0NNN
11334e5Nj5%%J0J0N%j5nJ0K0j5j0j0J0J5%%Nj5j5nNJ5j5NNK0L0Nn%J0J5NL5K5K5J0j0%j5k0
11331G5%%k0k5nJ0J0nnJ0Nn%J0J0j5k5l5j5%K5K5L0J5J5j5%Nk0j0k0k5k0k0J0J5K0K0n%k5
11329ej5%NN%k0j0j0J0J5NJ0j5l0k0k0J0J0J0J0K0J5L0J0j5l0l5j5J0%J0J0nJ5L5L5L0nj0
11326E0j0j5NNJ0%Nnk5k5%%Nnj0j5%J5K0K0K5J5J5nk0j5k0J0L0%j5k5k5l0j5nnN%J0L0J0N
11323@nl0m0k5J0J0J5J5J5J5J5J0nnK0K0J0k0k5k0NJ0%%k5k0J0J0j0j0%%N%nJ0K0K0K0%k0
11320@k5l0n0m5nK5K5L0L0J5K0%k0k5%J5K0K0NNK0K0K5NNNj5nj5J5j0j5j5%N%%j0j0nK0J5
11317D5J0J5J0J5j0k5k5j5k0nJ0K0K0J0nk5k5nJ5K0Nnn%Nk0n5m0nK5N0M0K5j5l0l0l5j5NJ5
11315e5J0J0j5j5j5j0J0J0J5K0K0L0J0K0J0J0J0j0l0l0j0NJ0J0Nnj0%J0%Nnj0nn%%Nk0j0n
11312c0NK5L0Nj0j0nnnnnnj0n%N%%%%%%K0J5J5%%j5k5k5j5j5nk5k5k5j5NK0K5M5M5L5L5%l5
11309A0m5l0nL0L5M0K0%k0%%J0k5k5k5k0k0n%J5K5K5K5K5K0K5%%j5m0m0k0N%J0%J0%NNn%%
11306@n%%nn%%j0Nnn%j0K0nnj0k0k0%K5J5%k0k0%%%%%J5K0K5J5J0J5J0J5nNNK0J0n%j5j5l0
11303A5j0j0k5k0j5J5J5NK5L5K0n%J0Nk5m0k5k0nnNk0j5Nnj0nj0J0J5K0Nj0J0K0K0K0K5L5
11300E5J5k0j5j5k0nj0%J5K5%%k5j0N%j0K5K5K5K5K5K5J5%j5l0j5NJ0k0l0l0k5k0j0%J0J0
11297a0J5M0L5K0J0J0N%NNj0k5m0l5j0j0%k0k0k0nnJ0J0K0%k0k0j5k0%L0M0K5j0%j0%l5j5
11294g5J0NJ0J0J5L5J5nl0k5l0j0%%%K0NJ0J0J5J5%Nj5nj0nj0j0n%%j0J0J0J0nj0NN%J0K0
11291a0K0nnk5J0J5K0J0n%%%nk5m5n0l0%%J0NJ5J0J0J0J5J0J5J5K0NJ5K0J0J5j0j0nj0J0n
11289D0j5j0k0%NK5K5nk0NJ0K0%nk0nk0m0l5j5NK5NNJ0J0K0L0J5%%NK5K0J5J0k0m0j5j0%%
11286C5%%%%L0K0%l0m5m0k0J0J5J0J0J5NN%%k0l0j5%J5NNK0J0J0J0J5j0%j0n%j0nn%%n%%n
11283a0j0%J5%k0nj0%j0%K0J5J0j0nk5k5nk0J5NK0nk0k5%J5J5n%%J5K0nj0j0NJ0k5%%%Nn%
11280h0%%%nNK5L5L0K5K5%l0l0nJ0%%J5J5%k5k0j0nk0j0NK5L0nj5j0nK0K0J5j0j0nj5j0J0
11277a5j0j5k0k0%j5j0j0J0L0L0K5J5L0K0j0k5k0j5k5k5%nN%J0%%j0J0J5J5K5K0J5K0J5J0
11274G0J5K0%nj0k5j5%K0%Nj5j5k0nJ5K0Nj0nNJ0nj0k0k0j0N%%nnn%n%n%nnNnn%nNJ0%Nn%
11271c0NJ0K0n%nNK0K5K5J5K0J5%k0j0j5j5k5nJ5J0K0nnnj5k0nJ0%k0j0n%%%%N%NNj5j0%J5
11268@N%nj0%%%nJ0j0%%J0%nJ5J5J0Nj0j5k0N%%nj5j0l0k5j0J0K0K0J0J5nK0L0L0K0J5J5K0
11265A20J0nNNnk5l5l5m0m5k5l0k0J0L5L0J0%Nj5k0k0NL5N0K5K5Nn%j5j5l0%NN%K0L5L5J5
11262A05J5J5nj0l5k5%%%nk5k0%%Nj5j0NJ0J5%nnj5J0NJ0J0J5j0j0nnnnj0nj0j0J5J5j0j5
11259b5j5nJ0J0J0j0j5%%%%nNK0M0L5K5k0l5l0k0k0l0nL0N0L5J5%NJ5nnj0K0%k0n0m0k5j0
11256g5J0Nj5j0J0K0J5J5%nJ5J5J5j5l0j5j0nJ5Nj0k5k0j0j0k0nK5K5J5J0%j5nK5L5K0J5J0
11253B0K5%k0j5j0J5K0K0J0NNJ0J0j5nl0k5k5nJ0J0j0nj0j0j5nJ5K0K0Nk0j0j0nnnj0%nNK5
11251b5L0L0%k0k0%J5L5J5k5m0k5j0j0nnNK0K0J5J0J0J5K0K0%J0Nnk5l0l5l0l5j0Nnnj5J0
11248i0K5L0nnNNNNn%k0l0k5l5k0nJ0K5K5L0J0J5n%nnj0nK5M0L5N%%Nl0l0l0j0J5NJ0j0k0
11245g0k5k5NJ0%nj0J0K5L5J0%%j5j0J0M0O0M0J5j0k0j0%%%j5l0l0j5j0%%j0nJ5J5K5K0J5
11242C5J5J0J5nj5l0l0nNnk0l5j0K0J5K5J0J0nk0k0%J0J5Nj0j5j5j5%j0n%j0j0J0J0K5L5L0
11239A0J5j0k5k5j5J5K5J0nk0j5j5%j0%J0M0L0Nk5k0%J0%NNNj0k0j0%NK5L5L0nk0j0NNj0N
11237B5k0n%J0L5K5K5J5J5nk0j5l5m0k5j0J0J0N%L5L5L0K0j5l0m5l0J0K0K0J5n%l5l0k0Nn
11234b5J0J0J5K0J0%n%J0J5%nj0nj0j5k0k0j5j0nJ5K5L0J0k0k5k0NJ5NJ0J5%J0k0j5j0k5k5
11231g5j0L0L5K0j0j5n%J0%j0k0NNj5nNnn%nNJ0NJ0NNNNJ5j0j0j5k5k0nK0Nnnn%%%%NJ0J0
11228e5J5J0J0j0k5m0k0%K5K0K0K5K5NJ0n%J5J5nnnnk0NJ0J0k5k0n%j0j0j0j0nj0L0M5K5N
11225B5j5j0nnJ0J0K5L0%k0k0k5nJ0N%j0n%K5J5J5K0J5j0k5l0nn%J0nk0m5j5J5%NNK0K0K0
11222B0%%j0j0%n%nj5j0NNJ0j0k5j5j0nJ0M5N5M0NJ5nj0j0j0j0j0%nj0k5k5k5j5j0l0l0%L5
11219a05M0M0J5J0K0nj0j0%n%nk0k0k0k0j0J0N%j5%K0J0%K0N5P0M0j0k0%nJ0%%j0k5k0j0k0
11217@j5j5j5j5j5j5j5%J0J0%j0%NJ5K0J0%nj0j0j0j5j0j5k5nL5M0K0%nNJ0j0k0%J0%J0K0
11214c5J0J5J5J5K5N%j0NJ5J0J0j0j0%%k5j5k5k0n%%%%%%%N%nNJ0j0nJ0J0nj5%%k0%J0j0k0
11211g0k0nN%j5k0%%K5K5J0NNL0J5J5nnj0nnnnnj0J5J0nN%NNj0nnnk5k5%J5L5L5K5J0nnnn
11207A0j0nnn%J0nk0n0k5j0J5NK0J5J0%k5k5%J5J5Nj0j0j5J0K5L0K5NJ0J0Nj0j0k0j5k0j5
11205g0j0%K5K5Nl0m5k0J0K5L5L5K5J5N%j5%J0L5K0K5j0nl5l5j5K0K0j0j0nk0j5k5j0J5K0
11202a5J5J5J0j5%%%%nnnnj0n%J0j5j5j0%J5J0N%J0nj0k0%Nk0j5j0J0NNJ0J0k0NJ5K0J5j5
11199c0%Nk0k0NK0L0J0k0k0nnJ0J5j0l0k5j0J0J5J0J5J0%j0K0J0J5j0%n%n%%nj0%J0N%j5j5
11196e5%NJ0j0j0J0NNJ0J5L0Nj0k0j5%K0L0K5nnk5k0j5j0j0j5NK0K5K5J5%k5k5j0NK5K5J5
11193D5%NJ0%%%%J0j0J0nl0l0k0nJ5J5J0j0k5k5k0k0nJ5NNn%%%j0J0J0j0k5l0%K0L5J0nnk0
11190h5k0k5k0nj0K0K0K0%J5J0L0N0N0L0K0%k5k0k0k5k5k5%%J5nk0%J0J0J0J5J0J5J0j0k0
11188@l0k5k0J0J0Nnk0j5J0J0J5NK0K5%%nnnnn%j0nN%%%%%N%N%%%%N%Nn%K0J5NNnJ0J0j0j5
11184A0j5j0nnnnK0NJ0NJ0NJ0%n%%%%%%j0j5%%NNj5j0j5Nnj0J0Nnj0k5J0L5J5NN%K0J0Nj0
11181C0j0J0J5%j0k5k0J0L0nj0j5%J5nl0NJ0J0j5k0%%nnJ5J5k0j5J5J5J5K0nnk5k5%nJ5J5
11178a5nj0J0J5Nj0k0k0%%J0L0J5K0%%j5k0k5j0%J5J0Nj5k5j0NK5K0nnnJ5%k5l0j0%J5K0K0
11175b5K5K0K5NJ5J5J5%j0j0j0j0j5j5j5%J5J0%%J0J0NJ0NNj5j5j0j5j0j5j0j5j0j5j5j0N
11173g0NK5K5J5%j5j0J0J0nj0j0%%Nnnn%NN%k0n%N%j0j0NK5L5J5j5j5k0%j0nk0K0K0L5L5J5
11170E0Nj0k0k0j0j0j0j0J0J0J0Nnj0j0%nj0J0j5n%nJ5J0K5K5%NNNj5k5k5%K0J5K0nk5k5%
11167c0%%N%K0J5NN%%J5J5L0Nk5k0l0j5J5J5Nk0k5nj0k0j0N%NNNNNN%J5nj0nJ0J0%k0%nNN
11163b5j5%N%J0J0J0J5nk0k0J0L5L0J0nnj0k5l0k5l0NK0L0K5M5J5J5nk0j5j0nj0n%%%%j0j0
11161a5J0NNNj0%J0J0Nj5l5l0k5j0J0NJ5K0K5K5J5j5k0j5J0J0%%%%L0L0L0nj0j0j0NJ0NJ0
11158H0J0j0k5k0j5J5j0%Nnnj0j0%j5nnNNJ0N%n%K5K0%k0k0nnNNnj0nnj5j5j0J5n%NNN%J0
11155c0%j5NK5K5J5K0%%%nNNNN%nj0nj0nnj0j0nk5k5j0J0J0j5l0nNN0N5N5J5j0l0k5%K5K5
11152G0nk0k5j0J5J0J0Nk0nnJ5J0%Nk0k0nnnj0J0NnJ5J0NN%nn%K5K5N%k0n%J5J5J0j0k0l5
11148B5k0k0j5j0J0NK0Nnnnj0%nj0%NL0K5NK0K0K0J5nj0nnnj0nnk5m0k5%J5K0NK5K0K5%l5
11145C5l5nnnl5j5%j0j5NJ0J0K0K0K0n%J5L0NNj0k0k0l0Nj0k0n%nn%nNj0k0k0%%J5L5K5Nj0
11142e5j0nJ5J5L0L5J0J0Nj5j5nnNj5%%nj0l0j5J0NJ5J0J5J0K0J5J0J0J0J5nnNj0nK0K5J5
11140A25k5m0k5%NN%j0k5k0nj5j5j0%%nNJ0J5j5nK0L0L0K0Nj0j5%nj5j5%%J5J5%nj0j0nl0
11137c5l0l0k5%%Nnj0n%J5NJ0NNNJ0NJ0%%%%%J0Nj5k0j5N%J0K0K5K0K0J5Nj0k0k0l0j5nj0
11134i0k0k0j0J0K5L0K5J0nj5k0%K5J5J5J0J0K5%j0k0k0j0K0K0K5Nnj5%j0nNJ0J5j0j0J0%
11131A5%nk5k5k5%J5K5nnnnnJ0J5J5n%%NN%N%%%%J5j0nJ0%NN%J0n%%%k0k5k5j0J5L5L0%j5
11128A0%K0K0%nnNNJ0j5j0J5J0j0j0j0j0j0nj0nj0nnNK0J0J5Nj5k5j0K5K0L5%j0j0j0nJ5J5
11125E0n%nnL5J5j5k0k0J0K0Nnnnnj5j5nJ5K5K5K5J0%k0j5nj0j0nj0nj0j0nj5j5k5k5nNL0
11122d5L0J5%%nNNNJ0%NNN%%%J5J5J5nn%k0m5m0j0j0j0j0J5K0K5K5J5j0l0k5j0j5j0j0J0J0
11119f5J0nn%J5J5NN%%%J0%J0J5L0L5J0j0j0j5j0n%%nj0j5nK0K0K0J5%l0k5k0n%%%%J0J5N
11116B5j5l5l0j0J0J5K5J0J0j0j5k0j0K5K0L0J0%j5j0j5j0j0%j5j5j5J5L0L0J0nj5nNJ0K0
11113B5J5J0J0j5j5n%J0K5%j5k0J5L0K5J5j0l0k5j0J0Nj0j5J0nj0NK0J0Nj0nk5m0l0nK0J0
11111b5K0NJ0J0J0K0K5J0%k0k5k0k0j0J0J5j5k0k0%M0%%j0k0%%j0J0nJ0%J0j0nJ5J0J5nnJ0
11108A0K5J5nj5j0j0k0k0NK5L0J5%k5j5nj5j0j5j0J0J5j0n%J0%N%NN%%NN%nk0j0j5j0j0j0
11105h5j5J0J0L5M0Nj5k0k0j0j5K5J5J5J5nj0%%NJ0J0J0nj0j0j0nj5N%j5k0k5J0J5K5L5O0
11102D5M0J0j0l5n0n0m0j0J0K5NN%J5J5K0n%%Nj0k5m0k0%K0J5%J5K0L0L0J0nj0%NN%Nnj0l0
11099ek5m0l5j0K5M0L5L5K0nk0j0K0K5%%n%nj5J0nnj0j0n%J5nj0j5J0%K5K0Nk0m0l5J0L5L0
11097B5J0%Nnk5k5%J0N%NK0K5J0J5J0J0NJ0J0J5J0j5k0l5l5j5nnJ0J0J0Nj5j0l5j5%J0j0j0
11094c5nJ0Nj5n%NJ0j5j0%J0K5Nj0j5j5j0NK5J5n%NnnJ5J5J0j0J0%J0N%%J0J0j0k5k0nJ0N
11091@nj0%j5%nnn%n%%%%%%J0J5J0L5L5K0j0m0m0k0n%%NK0J0j5j0NK5%k0J0J0%j5k0J0L5M0
11088E0K0%k0l0l5k0N%J5K0K0nk0k0NK5J0J5J0j0%J5J0J0nj0N%k0m0k0k0nnJ0J0J0J0L0L0
11085E0Nj0k0k5J0NJ5nj5l0l0l0k0j0j5j5J0K5L0K5J5J0%%nk5j0j5j0nNj0k0k0K0K0J0J5n
11082h0J0L0J0Nj0j5NK0Nj0j5k5NK0K0K5%%%nK0K5K5K0K5J5nk5m0m0m0j5%j0n%K5K0%j5j5
11079d0l0j0J0J0K0%nnnj0j0nk0%J0J0NJ0J0NJ0J0K0K0%%nJ5K5j0j5nL0Nj5l0l0j5%K5K5L0
11077D0K0J5K0J5nl5l5j0n%nnJ0J0j0j0%%%%k0k0J5J0%N%%j5j5NK5L0J0j0l0l0j0K0K0M5K0
11074F5J0k5k0k0j5Nnj0j0nk0k0j0J0J5J5%nNJ0NJ0J0j0j0k5j5j5j0J0NK5K5Nk5k5nnNNN%
11071f5j0j5K0K0%k0k0%M0J5J0j0J0L5L0J0j5j5n%n%J5J5K0nnK0Nnl0j0N%j0j5l0l0nJ0%%
11068d5N%K5L0K0%NNj0k5k5k5j0K0NJ5n%k5j0%%J5nj5k0N%K0K0K5J5J5nn%K5L0J5%J0J5nn
11065A00%nNJ0j5j0nk5l0l0k0k5j5k5NNNL5J5%J0J0L0J0%Nj0k5l0nJ5J0K5Nj5j5k0j5%%%%
11062d0NNK5K5K5%%%K5J5J0j0k5l0k5l0k5j0j5%K0K5J0j0k5k5k0NJ5J5J5J5L5L5M5K5nk0j0
11059G0j5N%j0l0l0j0%nNj5j5j5%K5J5Nj0NK0K5n%%%%N%%nk0j0j0J0J0J5%j0j5j0N%K0K5L0
11056E5%k0nnnj0nnj5Nnj0j5j0%%J0J5J5nj5k0nJ0K0L5M0J5Nl0l0l0n%J5J0K0J5j0nj5j0l0
11053c5l0j0K5K5nk0k0j0J0J5N%NJ5N%K0J0NJ0J0NNJ5nnj0J0J5Nj5m0j5j0K0M5L0J0l0n5l0
11051b5j5%NJ5K0J5j5l5j5J0%J0j0j0K0J0J5%k0l0n0k5j0J5K0J5%%J5J0K5J0%NL0J0nj0j0
11048a0J0Nnnj0J5L5N0K5j0k5%K5%l0l5k5j5NNj0j0k0k0j5J0J0nnNJ5J0j0j5Nnl0l5nJ5J0
11045a00K0K0J0J0k0k0nJ0L5N5L0Nj5j5k5m0k5NO0N0M5J0%nj5j0k0j5nj0k0k5k0J5K5K5NJ0
11043C5j0nj0j0j5j5k5J0L5L5K5J0j5l5j5%%nj0nk0%K0K0%NJ0J5J0J5%N%Nnn%J0J5K5j5l0
11040E5j5NNJ0j0nj5j5j0j0j0nn%J5J5J5NNNk0k0%%j5j0j0nN%K5L5J5j5k5l5J0NJ0NNNNNN
11037A5j0%nnj0%%J5J0nk5l5%J5J0J5J5J5J5n%Nj0k0j5l0j0NK5K0%j0nJ0J0%%l0k5k0%NJ0
11034f0NJ0j0j0j0j0%%J5L5L5J5k0k0%%J5J5J5J5K0Nk0m0m0k5l0n%NJ0NK0L5L0NJ0k0k5k0
11031d5j5j5j5j0nn%L0K5K5j5j0j5NJ0K0%N%%N%%NN%NN%NNN%NNNnj0nnn%k0N%%J5j0%NN%N
11027@%NNj0j0%K0K0Nj0k0k0j0J0K0K0K0K0%%k0j5k0j5%J5K5K0J0n%n%k0j5j0j0%j5j0J0J5
11025@L5M0J0j5m0l5l5j5NJ5J5M5N0J5j5k5k5k0k0j0NJ5%%j5l0l0k0J5J5J5K0J0Nj5k0k5j0
11022i0nNL5L5J5j0j5j0%J0J5%nJ5j0%%J0L0K0Nj0NJ0J0l0n5m5j5%%j0J5Nj0%NNN%J0J5%n
11019d5NJ0NJ0N%k0k5j0%K0K0Nn%nnNK0J0j0l0l0k5j0J5L0L0J0J5Nj5l5j5j0J0nnnnJ5L0K0
11016b0nn%nn%J0nj5%K5O0M5K0Nj0k0j5k5l0l0j5k5k5nJ5K5N%%J5J5K5J5N%J0J5K0Nj0k0k5
11013B0j0k0k0k0j0NK5K5%k0j5k0j5j5J5K5L0K0NNJ5K0Nj5k0j0%N%J5J0K5J5Nk0l0k5j0j5
11010b0j0j0j5%NK0J5%nj0j0j5k0j0NNK0K5J5J0J0J5K5K5K5j0j5%NNj0l0l0j0J0K5K5J0j0
11008F0j0%k0l0k5l0k5j5Nnnj5j5j0J5M0M5L5J5%%j5NJ5J0nl0%Nn%J0J0J5J0J0J0NJ0Nj5k5
11005C5k5j5j0j5j0j0j5J5K5J5J0Nj5n%J0j0%%N%k5NK0J5L0%%nn%J0j5j0j5%NK0J5Nl0k0k0
11002c0%nJ0K0J0J5%Nl0n0m0k0nnK0J0J5J5%%j0j5j5J5K5J5K0K5K5K0NNl0k5k5j5j0NK0L0
10999@K0K5j0j0nj0j0nj0nn%J5J5NNNN%%%%J0J0nj0j0j0j0nj5j0j0j0NN%J0N%%J0J0N%k0j5
10996c5nJ0NNNnj5nJ0J0j0k0J0K5K5nnJ5J5NJ0%NK5J0%%j5k0j5j5j0nk5k5n%J0J5J5nnJ5N
10993@Nnj5nNNnj0j0j0j0j0j0%j5j0j0K0K5K0K0Nj5j0j0K0K0%NnnK5L0Nj5k0J0K5K5Nj0j5
10990D5NNNnn%%K0J5J0N%J0j0l0l0l5k0k5l5j5nJ5%NNNJ5%%J5K0K0L5J5NNj5j0k0k0j5NN%
10987ej0nj0nJ0L5K5J5Nj0%j0k5k5l0j0J0J5K5K5J5j0j5J0NJ5k0l5j5%Nj0%N%J5J5J5nnJ0
10984A5J0%%nJ5%Nnj0n%j0nnnnnNNNJ5j0j0k5k5l0k0%J5NNnNJ5K5L0J0N%%J5J0nK0NJ0j0j5
10981C5j0k5k0j0%N%nj5k0%K5L5K0NNL0L5J0j5l5k5nk5n%%j5j0n%J0NNj0k0nJ0K0K0J5J0j0
10978A0nj0j0l5l5k5j0J0K0K5K5J5K0%%k0N%%Nj0nj0j0nj0j0nJ5K0J5K0J0K0K0Nj0l0l5m5
10975g5j5J5K0L0K0L5J5%k0j5j0%J0%%k0j5%J0NJ0NL0K5NNk0k5k5%K5L0J0k0l5l5m5k5J0J0
10973g5%J0J0L0K0j5j0j0%%%nj0j5nJ0K5K5J0L0K5K5J0k5l5m0l5j5nnnnN%J5L0L0L5J5j0J5
10970E0%j5j5%%J0L0L5M0K5%k5k5k5l0j5j5l0l0l0K0L5L5K0NJ0J5nl5k0k0%n%nj0j5j5j0N
10967f0NK5K5N%j5j5j0j5NJ0j5j0NNK5Nj0j5j0N%n%n%nn%%K0L0J0j0nnJ5NJ0%NJ5nj5%%k0
10964b5k5k5nJ5J0J0J0J0J5J0K0J0n%%%j5J0nn%%%%%%%%%%N%N%%%j5l0l5l5k0J0K5K5K5Nj5
10961d0j5j0nJ5J0J5J0J5NNj5k5k0j0J5%J0k5J0NJ0%NNN%NJ5%nJ5NNNNJ0Nj5j5j0j5NN%NK5
10958B5L0K5nk0k0k0k0k5j0J0J0NNj5j0N%K5K0NN%K5n%k5k0j5j0j5NJ0J0K0K0J0Nj5nj5j0
10955ej0nj5NL5N5K5j0k0nnk5l5nK0Nj5j5k5k5j0j0%L0L5J5j5j0J5K0%NK0K0J5%%k0k0nK0
10952C0M0K0K0%j5l0l5j0NJ5J0J5J5nk5k5%K0K0K0K5j0nk5k5nn%J5J0J0k0k0n%%%k5j5j5j0
10949d0J0J0L0L0%N%%j0nJ0J0%NnJ0K0M5N0K0nm5o0n0m0j0J0NK0J5K0J5nnk5k5j5k0nNNj0
10946c0k0nnNJ0L0L0K0Nj5nj0nJ5N%j5j5%%k0k0l0k5NNJ5L5M0K0k0j5%%NN%N%nj5k5k0j0N
10943g0NNNj5j5NK0J0J0J0J5J0NJ0Nn%J5J0%nk5j0%%nnJ0K0L0L0N%j0j0k0k0k0k0J5J0K0N
10940C0j5k0l5l0k5nJ5J0J0J0%k0NNJ0k0%nJ5Nj0j0nnj0K5K0J5J5K0L0Nj0j5j0j0j5m0j0J0
10938g0L0K5J5nj5j0%%j0nl0l5m0m0j0J5nNJ0K0L0L5L5L0K5NNL0K0J0j5j0nJ0J0J5J0J0k0
10935G5j5l0l0k5k0j0%nJ0J0nnnJ0J5NNn%J0J0Nj5j5j0J0K5K5L0K5J0%l0m5m5k0%j0l0k0n
10932a20J5J5J5J0J5J0NNJ0L0J5J0J0J0j5l0k5k0%NJ5K0J0J0J0J0%j5k0N%j5nj0NNN%J5nN
10929A5NN%nnJ0j0l0l0j0N%%NK0M5M5K0j5k5j0J0j0k0%NNnk0%%j5J0NNj0j5N%nnj0J0J0j0
10926b5%%%%J5L0L0nj5l5j5%J5K5J5j0j0j5k5k5n%%NL0L0K0%%n%%n%nnJ0J0J0J0%k0l5m0l0
10923g5j5j5NL5L5K0%nJ5K0J5Nj5j0j5j5j0nj0k0k0nnJ0%%nNK5J0k0j5k0J5L0Nj0%%%%N%%
10920e5%%%%%nnj0j5%J0L5J5J0J0K0J5K0K0NNj0j0l0nNJ0nk5nJ0Nj5nj0j0%nnnnn%%K0L0K0
10917B0%k5l0l0j5k0%K5NNJ5K0NNj0%N%%NNJ0J5L5L0J0J0%N%l0n0n5m0%J0J0j0j0nn%J0j5
10914i0k5k5k5k5J5J0J5K0K0L5J0j5j0j5NNNJ0NNL0M0L0N%%%%nNK5O0L5nm0l5k0k0k5j5j0
10911a5j0K0K5K5N%%nj5NJ0j0j5nJ5N%NN%j5l5l5j0%K0J0N%%NJ0nnJ0J5J0j5NNN%%K0Nn%j0
10908C5J5Nj0j0nN%J0J0%j0l0nJ0J5K0Nj5k0k5nK0J0NNJ0N%NK5Nk5j0nJ0j5n%j5j5j5N%%N
10905@j5j5j0k5j0j5%J5J0K5K5K0%k0j0J0K0J0J0J5j0k0k5j0J5J5nnnnJ0j5nNJ5J5K5J0J5
10902F0J5K5J0NnJ0nk0j5k0j5k5k5k0k5k0J0L0J0j0K5M5M5K0k5k0k5j0nNJ0Nj0l0l0l0n%%
10900f5%j5k0nNj0j5j5%J5L0L0J5nj5nk5j5j5k5j0%J0K0J0K0j0nnJ0J0nJ0%nJ0K0L5K5K5K5
10897C5J5j0l5l5k0k5j0nJ5K0K0Nj0k5j0J5L0K5J5J0J0J0J0%NNJ5%k5m0k5nnJ0K5J0nN%Nn
10894B0%J5J0%k5%NK0nl0l0j5nj5k0j5j5k0%K0K5K5nJ0K0K5J5J0j0j5j0%J0N%K0J5%j5j0J5
10891B5K5K5j5k5k5j5j5%N%J0J5L0K0j5l5k5k0k0k5j0J5K5K0K0K0NnJ0J5j5j5k0%J5J0%%J0
10889B0J0nj5j5l0j5J0j0nNM0L5K5L0L0J0%k0%J0nNJ0J0nj0%j0k0k5k5k0j0%J5K0K5J0K5K0
10886A20J5J5%k0k5l5j0k0k5j0j0%J0K0K5K0Nk0l5m5k5j5j5nNJ5J5K0NnNJ5J5N%%Nj0j0k0
10883b5%K5%nj0%J0J0nj0k5l0j0n%J0L0J5Nj0%j0j0j5%J5%J0%J0K0J0%%J0J0%J5J5n%J5J0
10880G0j0m0m5%K0L0K0%j0j0%%j0Nj5j0j0j0nk5k0n%J0J5J0J0J0J0J0J5J0j0j5j5l0j5%J5
10878e0%J0NNNNNNK5Nj0j5%NJ0j0k5k5k5k5j5%K5K0J0NJ0NJ0J0K0%nn%K0nn%%%J0j0k0%%n
10874b5%%%NL0K5L0nj5j0NJ0j5j5k0J0J0%j0nnj0j5NNJ0k0%K5K5J0j5j0J0Nk5k5j5%%k0j5
10872g5J0J5k0N%%%%j0J0M0L0K5nk0%%n%nnnnJ0J0nnnJ0J5j0nj0J0N%%n%k0l0l5j5J5J0J0
10868g0J5NNNJ0k0j0J5K0K5K5Nl0m0m0j5j0NJ0NNj0j0NL5K5Nj5j0j0nJ5J0J5J5K0J5J5J5K5
10866G5J0j0nj0nl0j0%n%%%%j0j0%K0%J0NNK0K0J0j0k0k0nK0K0j0k0k5j0Nnnj0k5j5K0K0K0
10863ENNJ5J5J5J5nk5k0j5j5k0j5k0J0J0J0NK5L0Nj0l0%J0nj0k5j0J0N%N%K5K5j0nj5%%j5
10860b0nnnnnnJ5J5J5j0NNK5K5K0k0l0l0j0j5j0nJ5%j0nJ0J0n%nn%%%%J5L5L5J5j0j0j0j5
10857Ek0m0k5k5j0NJ5K0K0M0M5K0j5m0k5k5%%J5nnJ0NNj0nj5NJ5M0M5J5%NN%k0%J0J0k0%j5
10854C5j0%j5j5%NJ0J0J0Nk0l5l5l0NN%J0Nj5j5%%NK5%%N%J5J0Nj0nK0NNn%N%j0J0%%NJ5K5
10851C5%nnNj0k5k0nJ5J5K0J5J5K5%j5j5j0J5K0K5K0Nnnl5l5m0l0k0NJ0J0nj0J0NN%J5nl0
10848d0l0j0NJ5J0J0J5%l0k5j0L5L0K5Nj0NJ0J5k5k0k0k5%nn%K0J5J5J5%n%nNNN%J5J0Nj5
10845A0%%nnNj5n%NNJ5%nnK0J5j0J5N%NJ0%J0NNNNNNJ0%j5k0j5j5k0k0j5j5%K0J0J0J0J0N
10842D0NJ0j0k0l5k0nj5j5j0J0%%%%%%J0NNNJ0NNN%j0J5J0K0j0J0Nn%J5K0j0j0j0j0k0k5N
10839b5K0NL5L0J0j5l5j5%J5J0%k5k5k5k0k0NK5L5%j5NJ0J0%n%%nj0%nj0nnnNJ0J0NJ0K5%
10836A0%%L5L0%k5l0j0NJ5J5J0j0%%nj5k0j0nnNK0J0%j5%nj0k0j5nNNnj5J0K5J0j0j0NJ5K0
10833EL0L0J5N%J0j0m0m5l0k0k5j0NK5L0K0J0nj0k0%J5L5K0nj5k5j5%%k0l5l5k0j0J0M0N0
10830d0M0K0K5%l5k5k5%nnJ0K0L0J5NNNNnNJ0Nnj0NJ5J5%j0j0j0k5l5l5j5n%J5K5%k0l0j5
10827i0J0K0L0J5j5k0n%J5J0K0L5L5K5J0%%j5l0j5k0N%J5K0%%NJ0NN%nJ0J0%%k5k0k0k0%n
10824EK0K0J0j0l5l5k0J0J5J5%k5%nJ5J5NNNNnk5k5l5k5j0j0j0j0%K5K5M0M5J5j0m0l5j5j5
10822a05k0J0J0J5NNN%J5J0K0J0j0J0J5J5K5%k5l0l5j5j0K0K0K5J0l5l0nK0M5J0n%%NJ5N%
10819B0j0j5NK5L0L0j0l5j5J5K0J5nj0J0J5%n%%%%Nnnj0j5nj0j0nj0%J0N%nj0NK0%%J0nnJ0
10816D5J5nl0j5%nk0j0nk0j0J5%%NJ5J0j5nK0L0j0k0J0K0J5nl0k5j0j0k0k0j0J0J5L0L0K5
10813A0J0k5k5k0%J0K5Nnj0J0J0Nnj0j0J0J0j0j5%j0j0nJ0L0M0L5M0J5%k0j5j0k0k5j5k5j5
10810c0nNn%J5K0L0J0J0j0k0k0j5j0k5j0nj5nJ5M0J5J0j0%%j0NJ5nNJ0NNNNK0K0J0nl0l0j5
10807enNNNk0l5nJ5K5j5j0j5j0nnK0J5L0L5J0J5j0nj5%J5J5n%J0j0j5j0k0j5NK0M0L5%j5j5
10805E5l0l5j5%K5J0J5%n%%J5%Nj5j5j5NK5J0Nj5nNJ5J0J0%%J5K0%k0k5k5%k5j0j0j0J5J5
10802@K5J5K0%%K0K0j5k0k5NJ0J0j5nj0j5K0%k0k0n%nnj0k5nJ0L0J0k0k0k5nK0J5J0nnJ5J0
10799a5J5J0j0l0j5%J0%k0k0%J0K0K5J5J5K0K0J5Nj0n%nn%n%nNnj0J0J5k0k0j5J0J0k0k0n
10796c0NJ0%j5j0k0nJ0%J0j0J5K5J0J0J0J0j0J0%nj0J0Nj5%%%nJ0Nj0j0NNJ0%L0K5nk0nN%
10793E0%Nj5k0J0K0Nl0m5m0k0%K5%%NL0K0K0N%%nJ5j5k0j5J0J5nJ5J0nj5J0K5%%%nn%%%%j5
10790B0%NJ0%%%%J0NK0%j5l0m0l5j5%J5J0L5L0K0%%k5k5n%%%%%k0l0k5nJ0L5L0K5J0k5k5j5
10787d5NJ0j5n%%%j0J0n%%N%J0%%%NNNj0m0m0j5NJ0J5nNNJ5J5%nNJ0j5l5k5nj0N%n%%K5N5
10784f5N0L0J5%j0j5n%n%%k0k0%j5j0j0j0NNN%J0%J0%J0NJ0NL5J5%n%J5J0%Nnk5k0k5k0l0
10780g5j5NL0%j0J0J5J0Nnj0j0j0%%j0NJ5Nnj0NJ5NJ0NNNNK0K0J5j0k0j5j0k0k5%NK5K5L0
10778C5J0Nn%k0k0k5%j5j5%nj0NnJ5nk0%%N%%%%N%%NNk0j5J0K5J0n%J5NNJ0NNJ0NJ0NJ0NN
10774D5nnnnnj0nnNNJ5nj0j0J0K5J5%nj0NN%Nk0m0m0k0%K0K5%nJ0J5j0l5k0J5L5K0K0K0K0
10771F0%j5k5l0NN%Nj0nJ0J0%%nk5j0j5nJ0J0j0j5k0%nnn%%J5M5J5K5%NJ0J0%J5J5J5J0j0
10768H0k0j5j0k5l0l0nj0nJ5J0nn%J0J5J5J0J5J0J5K5J5n%%k0j5j5%j0j0nJ5%NK5N%%k5j0
10765A0j0k5j0j5NL0J0J0%Nnk5m0m0l0nJ0L5M0L5K0K0K0%j0j0J0K0nk5k0%%j0nJ0L5L0K0J5
10763A00J5%k0l5m5m0k5J5K0L0J5J5k0m0m0m0j5nJ0L0L0J5NN%NNN%Nnj0J0J5%%%%j0nj0j0
10760b5k0j5j5J0K5J0Nj5j5%K0K0J0k0k5k0nj5j5nJ0K5L0J5j5k0j5l0j5%J0K5L5K0%k0k5N
10757g5K0K0J5J0%j5nn%Nnn%nnnJ0J5J5J5nnnnNN%%%%nnJ5J5J0%NNj5j5l0nJ0J0K5NJ0J0J0
10754D5NNJ0NNj5k0k5l0j0%K0J0J5J0nl0j5j5j5j5j0K0%Nn%NJ0NNj0j0NM0N0N0J5j5l0l0l5
10751@k0J5M0M0M5J0nj5j5j0j5%N%NJ0J0Nk0%nk0k5k5k5k0NL0L0K0J0%%j0j0nj0%nNNj0j5
10748EnnJ0J5J0J5j0j0J0NNNJ5J5nnj0j0nj0J0L0L0Nj0k5k0k0j0NJ5J5%j5l5j5%%N%J0J0N
10745B5J0J0J0NJ0Nj5%nk5nj0J0K0J5%%NJ0K0%j5j0l5l0m5j5k0j5%%J5K0J0J0J0J0j0j0J0
10742b5NK5Nj0j5%K5K5nJ5J5J0J0k0j5j5k0j5j5j5j5NK5J5J5j0k5l0l5j5J5J5nk5nJ5J5%j0
10740i0%K5L5K0nk0k0%NNJ0J0K0Nnk5k5j0NK0K0J0J0L5L0J0nl0k0k0nj0j0j0j0j0j0nN%NN
10737e5N%J0%nnnnnnnnNJ0J0NJ0J0NJ0j0k5k5j0J0J5J5J0Nk0%K5%nN%nnJ0J5%N%%NNNNnnJ5
10733B0J0N%%NN%nNJ5nk0k5k0%nj0NK0NJ5J0J0J0NK5Nk0j5J0J0%j5k0%NJ0J0J5nk5k0j5NN
10730B0k0k0k0J0K5Nj5j5nnJ0J5nnNK0J5nNNNNNNJ0J0%%%%j5k0k5%nnNNNj5j0j0NK5n%NNK0
10727B5%%%nk0j5J0K0K5K0J0j5l0l0j5nK0K5K5%j0j5Nj0nj0nNJ0Nk0k0nJ0J5nnnnK5Nj0j5
10724b0l0j5%J5J0Nj0l0l0j5J0K5K0%NK0K5J0%%%%l5l0j5%K0K5NNJ5%%K0M0L5K0j5j5j0k0
10721D0k0k0j5%J0L5M0Nj5j5k5j0j5j0NnK0NJ0nk0k5k5j0NL0K5L5L5J0k5j5nNN%Nk0j5k5k5
10718d0m0j0%K5K5NNNK0K5M0K5K5K5J0nl0n0l5l0j5NK0K0%%j5j5m0l5j0J0L0L0NNJ0J5J5n
10716B5k5k5k0k0%%J5%J0J0%%J0J0K5Nj5j5j5J0%NK0K0K0K0J5K5L0J0%k0j0Nj5k5%%J5%j5
10713H5j0nNn%nnnl0k5j0n%J5J0J0J5J0J5J0J5NNNJ0j5l0k0k5nnnK5K0nl5l5k5k5%nJ0J5j0
10710f5n%%J5K0NNJ0%%%Nj0%%%%%%J0nk0NJ0Nj0j0nJ5J5%nj5j0j0nj0k0k0j0J0%J5J0NK5J5
10707c5N%J0J5J0J5j0J0J5J5nj5l0k5k0j5k0j5NK5%j0%J5J5n%J5NN%NJ5%%K5J5J0N%nk0j5
10704A0j5l0j0J5L0K5K0J0K0K5Nj0k0j5j5%%j5k5k0j5%%K0K0K5J5J5L0K5J0k0n0l5k5k5nn
10701c5J0K0NJ0K0K0J0J5J0J5%j5j0n%nnnn%nNJ0j5j0j5k0k5j0J0L5L5J5%J0J0%j0j5k0j0
10698B5%j5j5%j5j0j0nnJ0J0nnj0NK0K0K0NNNJ0j5nk0j5k0j5n%K5N0M0J0m5n5l5NJ5j0j0j5
10695h0L0L0NJ0%NJ0j0k0k0nj0nj0j0j5nJ5J5NK0M0N5L0nl5l0j0nnl5l5k5J0L5K5%j5k0n%
10693g5N%j0j5N%J0J5L0M0K5J5j0k0j5%K0K5j0k5j0j0J0J0j0j5%NNj0j0nj0J0J5L5K5J0j0
10690D5%NNK0%j5k0j5%nj0j0nj5j0NJ5J5nnJ5J5%NN%J5J5n%j5j0j5j0j5j0j5j0%J5K0%%%J5
10687A0J5J0j0%nj0J0%nn%n%j0j5j0K0K0K5J5nj0j0l0%J0J5Nj0l0nK5K0J0j0%%%%%nJ5j0k5
10684@k5l0j5n%j5J0nnj0j5nJ5K0K0J5nj0Nn%J0L0L0J0%k0k5k5nJ5NNj0nJ0J5K0K0N%J5J5
10681E0J0J5J0j0j5J0K5K5K5K5%l5o0m0l0j0J0J0n%j0%J0J0%j5nJ5K0K5J0J0J0J0%J0j5l5
10678F0j0nNj5k5j0%n%%nl0m0m5k0nM5M0L5J0N%K0K0J5K0J5j5k0k0nnj5j5j5j5NNJ0N%J5N
10676eNNNNNK0K0Nk0k5%k0j5k5k0j5j0l0k5j5%J5J5K0J5J5J5n%l0NJ5J5K0nN%J5J5J0j5l5
10673e0l0l5l5l5j5J0K5K0K0Nj5NK5K0Nj0J0%%k5%NJ0J0J5J0J5L0L0J5j0k5k5n%nJ5K5K5J5
10670D5%j0j5j0j0%J5J0K5%k0nNK0nJ5j0k5l0m0k0j0NNj0j5j0J0%%k0j5J0K5K5J5%%K0J5J0
10667e%j5J0%N%J5nnk0j0nnN%J0N%L0J5Nj5m5n0l5k5%%K5L5K5Nnk0j0%%K0J0J0k0j5k0%NN
10664i0nk5nJ0J0j0nnnj0K5M5K5J5J5%nL0L5K5j0l5k5%nk5l0j0K0L5J5J0%%%%J5J0nj0l0l5
10661d5%%J5K0J5J5Nj5j5Nnj0nnJ0NK0%l5n0k0n%nJ0L0L0N%NL5L5L0L0J5%j5j5k0k0nj0J0
10658D5K5K5K0K0J5K0j0k5k5k0j5k0k0%NK0J5L5L5Nj5j5k0nj0j0nk0j0N%nnnnk0k0%J5J0%
10655A0k5j5%%%j5l0nNN%j5j0nn%k0J0nnK0K5J0n%K0K5J0n%%%J0J5K5K5%Nnnl0l0j5%J5J0
10652eNNNj0k5k0nj0J5L5K0J0%N%%nNJ0j0j0nk5%j0j5j5j0J5nk0N%J5j0j5J5K0J5J5NNJ5K5
10649C5J0nnk5j5k0%K0%j5k0j5%%M0M0M0Nl5k5k5j0J0NJ0J0nnNNNNnJ0NN%%NN%Nnk0k5n%N
10646@%%j5j5k5k0j0K0L5L0K0J0%nj5j5N%NNnnK0n%k0j0K5K5%nk5j0j0%K5J0J0nl0N%j5J0
10643ennnnNNJ0%J5J5n%j0%nnnj0nnK0K0J0k5k5%J0L5K0j5j0j5J0J5j0nj5N%n%nn%J5J0K5
10640C5J0m0l5k0%%NN%J5%NJ0NN%J0J0NnJ5J0nNNK5N%nj5j5%NNJ0j0l0m0m0k0%J5n%J5K5K5
10637@J0NNNK0K5J5j0k5k5nk5j0J0j0nnnNJ0k5nJ5J0J5J0J5J0J0J0Nj0j5Nnn%nk0n%Nn%nn
10634a5j5%J5K5J5J5nnj0j0NNNJ0j5j0nn%n%j0nnJ5%j0j0k5%NNJ0J0J0J0%K0K0%j5j5nJ0N
10630A5Nk0j0j5j0K0J5K0%nj0J5J5Nj5k5k5J5M0N5L5NNj5j5j0J0%j5nnNj0j5Nnnn%nnnn%k5
10627@nj5k0k5%nj0j0%k0nj0j5%J5L5K5K5K5K5L0J5K0J0Nj5j5J0J5J0%%%%K0K0Nk5l5k0j0
10625E0Nj0l0k0k0J0J5J0J0J0J0J0J0j0n%j5j0%nnNNJ5L5J5NK0Nnm0l5j0Nj0l5n0k0j5j0k0
10622a30j5%K0N0L5M0L0M0L0J0j0j5j0j0j0j0j5j0j5j5J5J5J5J0J5J0J0J5J5J5nk5k0j0J5
10619H0J5j5l0k5k0nj5l0k0j0K5K0%NJ5J0J0j0j0NNK5J0%k5j5nK0J5j0j0NJ0Nnj0J0J5%j0
10617B5%%n%%J0J0Nk0j5%K5L5Nj5m0n0m5l0nJ0L5M0N0L0j5l0l5j0NL0M5N0Nj5k0k0nk0j0n
10614Ej0j0nj0N%nk0j5j5NNj0k5j0J0L0J0%J0M0L0Nj0%J5NNNN%NK0K5J5nk5j5j0l0j5j0J5
10611A5L5K5J5nj0k5nj0Nj0l0k0J5K5M0K5Nk0k0%n%%k0k0l0k5nJ0L5L5%j5k0j0k0j5j0j0J0
10608f5J0j0j0nJ5J0Nn%J5J5nnJ0J0N%NNK0%j5j0j0J0Nj0j0j0K0K0J0J0J5J5J5J5K0J5%%k0
10605A05k0k5j5j5j0j0j5j0j0j0j5%%%N%K0Nj5k0nJ5J5Nnj0NK0J5%nJ5J5%Nn%k5k0j5%nk5
10602f5j5j0NNJ5J0j5k0NK0K5L0K0K5J0J5nnnj0%j0l0m0l0j5NJ0K5M0M0J0%%k0k0j0NJ5J5
10600B5NN%%J0NJ0j0j5j0j5NNNj5l5j5%NN%nn%%%%K5K5N%nJ0N%J0%NN%%%j0j0j5j5j0J0NJ0
10596A0j0j0nnN%NNk0j5N%j5%nJ5NNNNNNnnnnnnj0%%%NK0J5J5n%nj0nn%j5j0%%J5NNJ0%J5
10593@%J0J5K0j5l0l0k0nj0J0K0K0j0nk0%K5K0NJ0%%j5l5k0%%J0K5K5K5K5%j0j5%K5J0j5l5
10590A0%NJ0nnNNnJ0J0J0N%nJ5J5J5k0k5j0%%j5j5j5N%j5J0k0j5J0J5J0nk0%J0nJ0J0J0J0
10587A5J0%nJ5J5%k5l0n0l5k5j5j0j5%NL5K0K0Nj5j0j0J0J0j0k0j5J5M5K0%j5J0L0K0J5k0
10584a0j0NNN%j0j5k0j5k0j5J0J0J5J0J5L0K0j5j0j5j5j0j0J0J5J5J0J0NNn%%nNL0L0L5%l5
10582F0j5k0nk5k5nK0K0K0K0%k0nj0j5j0j0K0J0nj5j0%%%%NNJ0nl0k5%L0M5K5K0%j0j5j0j5
10579EN%J0%J5J5n%%J5NNnn%j0nj5l0l0NL0L0Nj5j0j5j0nK0K0%%K0J5nnn%j0j5j5N%%%%K5
10575C5NN%N%k5k5l0j0j0k5k5%K5K5%n%K0K0K5j0k5k0k5j0N%J0J5J5J0K0J0K0J0j0l0k0j5
10573d0j5k0NK0K0NJ5K5K5Nk0m0l5j5%K5J0%NJ0NJ0J5k0k5j5J5L0J0nj0k5k0j5%J5K0%k0n
10570e5%NJ0n%NNK0K0K0J0j0l0nNNK5nj0j5l0j5J5N%nj5nNK5M0K0j0j0k5k5j5K0L0K5K5%n
10567D5k0%L5L5K5j0k0l0j5k5k0nj0j0%%K0J0nnj0NNnn%%J5J0J0J5%nNK0L0J0j5l5k5k5j0
10564a5j0nJ5J5%k5nNJ0j0nnn%NJ0J0%J5J0J0NJ0N%%%Nj0j5K5J0J0j5j5J5K0%j5l0k5j5%K5
10561A0L0%m0o0l0%%j0%nJ5K5L0J0n%%%%Nj5%nNJ0J5K0Nj5k0j5j0j5j0n%NnJ5%NN%%%%nJ0
10558e0NnnnJ0K5K5%j0k5k5j5J0K5J0k0l5j0K0J0J0NJ5nnj5NJ0J5J5J0%nn%nJ5K5K0K5K0J5
10555A00%j5%j5%j0j0nj0nnJ0J5J0J5nnn%nnK0%k5%NN%k0j0J0NnNNNNnnJ5J5%n%%Nj0j5J0
10552F0K0J0j5l0m5j5%M0J0j0%NK0J0j0J0j0j0j0nj0j0j0j0J0%NJ0%NJ5nj0j0j0j0j0nj0j0
10549e0j0j0NJ0J5%k5%Nj0l5m5nL0J5L5L5K0nk5k5l0k5%N%J0NL0K5M0N0K5J0N%nj0nnn%n%
10546D0J0K0%l0m5k5nnj0%J0J5%%n%%%j0%Nk0l0j5nNK0K5L0K0Nnk0j0k0j0%J0J5K0K5J5N%
10543B5NNNN%%%%NNl0k5k5k5k5l0k5k5j0J5M5K5NNJ5L0L0J5j5nnj5nNNK5J5nJ0Nj0j5%j5k5
10540c0j0n%j5j5%K5%n%%%J0J5%J5%%K0N%NN%j5%J5K5Nl0m5k5n%Nk0j5NJ5K5%j5j5NJ0NJ0
10537d0%J0J0nJ0j0nN%n%%K0L5K0nj5j5j5k0%NNNn%k5k5j5k0n%NJ0L0M0L5J5K0%k5k5j0n%
10534a5NN%NNNNn%J0j0j0nnJ5nk5j5j0J0j0k5j0j5J0J0J5J5nj0J5J5J5n%J0J0NNk0l5l5j5
10531a00%J5J0J0%J0J0%k0%J0K0K0Nn%%J0NNK0K5K0j0j0nk0l0n0l5j0J0M0L5M0L5nl5l5nJ5
10528eJ0nk5k5k5n%%%L0L5J0k0j5J0K5K0J0N%%%%%N%%%%K0K0nk5l5l5%nJ5L5L0J5Nj5l5l5
10525a5n0k5j0%n%J5K0K0K0J5J5J5J5%%l0l0l0j5nnJ5M5L5J5Nj5nnN%J5nj0j5j0j5k0k0%K0
10522e0J0J0NJ5K0K0J0L0J5%j0j0%k0l0n0m0k5k5nNK5K5J0J0K5K5J0%N%%J0J0j0j0%%k5k0
10519c5m0n0n5l5%L0N5N5N0J5N%nj5k5%K0J5%j5k5l5l5k0K0L5L5K5J5J5J0j0j5%j0nk0NNj5
10517e5k0J5L0K0Nj0nN%nj0NK0%j0k5l0j0NJ0M0L5J5%j5nj0j0j0nnj0nj0Nk0%%%%J0J5%j5
10514f5j5J5K5L0K5J5J5j0k5k5k5%Nj5j0J0K0L0L5K5J0j0j0k0k0j5l0j0nJ5K5K5NNJ0NNJ0
10511E5J5%j0k0%NN%nk0k5j5%J5J0j0k0j0j0j5j0j0K0J5J5j0k5k0k0NNL0K0J5%%nN%nj0J0
10508c0K0Nj0%J0J5J0j5NJ0J5%j0%K0J0j5n%j5k5k0%J5NnK0K0J5NJ0J0Nnj0k5k0j5%%K0K0
10505D0K0J5nk0j0j5k5k0j0K5L0K5Nk0k5k0nj0Nnn%N%j5j5%J5L5L5K5N%%%NNl5n0m5j5%K0
10502e5J5N%L0M5L0Nn%j5l0k0J5j0%NNk0n%N%J0%%NNnn%n%nj0NN%NNK5K0j0j0j0%nnnnnn%
10499eNK5K0L0J0J0%NJ0k5k5j0nj5j0J5J5j5m0m5nJ0J5%N%NNNNNNNj0l0l5j0NNJ0NJ0J0NJ0
10496a5J0J0J0J0K0%k0m0k0nJ5J0nj0%k0k5%J0L5L0J0j0j5J0K5J0j0%%J5nnJ0J0J0J0J0K0
10493I5K0J0nk0k0k0J0J5J0k0n5j5%K0K5J0J0Nj5k5k0nj0j0j5l0nJ5J5J5J5Nk5l5l5k5%J0
10491a05Nj5J0nnk5%J5J5J0nj0J0J5K0J5K0J5J5J5J5K0j0j5j0nn%nNJ0%J0J5J5%nj5j0j0k0
10488a0j5j0j5j0nJ5K0K5J5J0J5J0J5J5nnJ5K0Nj0k0j5l0j0j0NNj0j5N%NJ0J0K5N0L5%k5m0
10485G0n0m5j5J0nk0l5k0%J5K0J5K0J5K0nl0k5%K0K5N%k0nj0nj0j5%J5L5K5Nn%K0K0NJ0nj0
10482C5nj0j0j5k5k5j0J5K0J5J5J5%n%J5K0%%N%%%N%%n%%k5j0j5NNj5j0NNJ0j0j5J0J0J0j0
10479@nK0K0%k5nj0%j5l0n%%k0j0K0M0Nj0%K0K5K0%j0k5k5nJ5K5J0%%j5k5l0n%%j5J5M0O0
10476D5N0K0%j0nJ0n%nj5j0nnj5k0k0%%j5j0J0N%j0n%nnnl0l0l0nK5J5J5J5L0K5J0J5K5Nj5
10473D0k0m5k5k5j5%J0nJ0J5J0NNJ5%K0J0nj0j0J0L0J5%nj5N%Nn%k0j0j0nj5j0j0nJ0N%K0
10470c0J5J0j5k5j5J0K5K0nj5n%nNL0K5J5nj0n%j0%j5k0%NJ5J0J5J5J5J0K5Nk0j5k0k0l0k5
10467d0j0j0n%%K5J5K0%nnn%K0M0K0Nm5m5m0j5NK0K0J0nnnJ0J0%%J5j0l0l0j5J5K5K5J5n%
10465a5NK0J5K0nNNK0j0j0j0j5j5J0%J0k0%%J0Nnj0j0j0%K0nn%nNJ0NN%j0J5J5j5k0j5j5l0
10462e5k0%nk0NK5M5K0K5N%J0J0NJ0J0NNJ0nnn%nJ5nk5l5l5l5l0k5%NK5M5N0J0n%%%%NNj0
10458B5j5j0j5J0Nnnnn%nj5J0J5J0%nNNNNK5Nj5j5j0NJ0j5%%%%n%%n%%n%%%%%J0N%K0NJ0J0
10455D5N%%j5J0Nj5j5J5L5N5K0J5j0j5j0nj0j5j0j0n%k0j5J0J0J5NNk0k0k5k0NK0K5nk0l5
10452a5k5l0nJ5L5K5L0K0Nnk5J0K5J5%j0j0j0j0%%nnnnk0k0%nJ5K0K0J5K0J5J0k5m0k5%J0
10449EN%%%j0j5j0j0j0NL0L0N%nk0j5j0NNj0nj5NNNk0j0k5nJ0%%NK5K0%%J5K0J5n%k0k5j0
10446d0J0J0J0j0j0nj5j0NNNNJ0%k0%J0K0K0J5n%j0nj0j0K5K5K5K5%%l0l5k0nK0K0J0J0j0
10443C5n%N%%J5J0j0nk0k5nj0%j0nJ0K0%l0k5%K5M0K5nj0NJ5%k5l0j0n%nn%n%nnJ0J0nJ0%
10440c0%J0j0J5J0j0NNN%%n%%n%n%j0n%NNNj0j5nNNn%%%%j0n%NJ5%nj0nNJ0K5L0K0nj0k0k0
10437b0j0j5j0j0k5j5j5NJ5L5K0J5%%K0K0K0K0J5j5j5j5k5k0%J0M0K5j5j0n%j0k5m5k5j0K0
10434g5K5K0NJ0K5L5J0J0j0nj5j0J0nk0j0j5%nnnj0j5%J5J5J0j5K5J5J5nj5j0NJ0nnn%n%j5
10431b5NJ5J5j5j5k0k0k0J5L0L0J5j0NNNN%%N%nnnj0%nnnk0k0j0%J5K0J5J5NNj0j0K0L5L0
10428G5j5l5l5m0nJ5J0j5k0J0%N%J5J0%j5Nj5nj0j0k5j0J0J0j0NN%nK5N5M0K5%J0%j5m0j5
10425a0NJ5K5%nn%j5j0nj0j0NNj0l0j0K5K5j0%K0J5%%%j5NL0J5k5k0nj0nnK0J5K0K0%k5k5
10422@l0%K5K5K5M0J5%k5k5k0J0Nk5k5j0K0J5J5%%k0k0k0j5j5j0K0%j5j5J0J5L0L0K5K5K0
10420H0j0j0j0nJ5J5K5nk0j5j0nk0k5%J0J5k0j5j0N%%J0N%J5NK5%j0nnk0k0k5%NL0J5K5%j5
10417B0j5j0k0j0m0k5J0K5K0%NJ5J5NJ0J0%j5j5%J0%%N%NnJ0J5Nnn%N%Nj0k0j0j5j5j0j5j0
10414g5j5%%K0N%j0J0nnJ0J0J5n%J5k0j0J0K0K5J0j0j0nnJ5J5N%N%Nj0j5NJ5L0L0K0J0N%j5
10411I5l5l0j0%%k5k5%L0J5k5l5l5j0J0M5L0j0j5j5N%J0nN%N%j5%NN%%j0J0nJ5J0NJ0J0J0
10408B5J0j0nJ0J5%%J0nj5j0j5j0j5j5j0j5J5J5K5J0j0K0J5K0J5j0j5k0NNj5j0k0j5k0j5J5
10405d5L0J5%k0j5J5J5k0j5nJ5J5K0%%J0J0J0J0J5nk5k5j0nnj0j0j0%J5Nj0%%j0j0j0K5J0
10403c0nj5nJ0J5Nj0n%nL0J5J5nk0J0j5J0K5%%j0J5n%%%J0Nj0k5l0j0nK0NNNk0k0nJ5J5Nj0
10400c0%nj0j0%J5K5K5K0K5J5%%k0k5nJ0L5L5L0N%j0k0l0l5l0j5%NK0K0J0K5nk0k5%NNj0j5
10397A0j0%J0j5NNNNN%N%J0%J0%%j0%K5%k0m0j5nJ0N%j0J0J0K0K0k0l5m0j5J5K5J0%j5j0j0
10394e0j0J0%K5K0j5k0k5%K5K0%nl0%%J0J5nj5%J0J5%l0j5NJ0J0J0J0J0j0j0j5%nJ0L0L5L0
10391E0K5K0%%j0j5%%j0%nJ5J5J0J5J0k0l0l0l0%j5k0j5j5J5J5J0J0%k0j5N%j5nj0nnj0j5
10388a00J0J0j0%%nnK0J0N%J0J5%Nnj0J0K0%nn%%nNK5J0j0j5j5nJ0Nj0Nnnj5j0j5j0k5nNL0
10385h5L5L5K0n%n%j0NNN%NN%Nj0nj0nj0nj0%%L0L5K5K0j0j5j0j5J0L0J0NJ0J5%j0j5%J0J5
10382A00nnj5j5j5NK5M0J5k5k5k0k0k0k0k0k0k5k0k5k5j5%K0L0K5K0K5K5J5%J5K0K0J5%n%
10379G5nNl0m0m0m0k0NK0M0M0K0K0NNNNN%J0%k5k5j5%Nk5l5k0J0J0j0nk5%J0J0NNNNJ0NNJ0
10376eNNJ0N%J5%J0N%J0NNNJ0Nj5k0j5j5j5j5l0nJ0J5j0%%J0NNJ5%J0NJ5nj5j5j0J0M0M0J5
10373A00k5k0k0j5l5l5j5j5nJ0J0K0K0K0K5%%%%J0Nnj5k0%NNnn%j0j0j5j0J0L0Nj0j0k5nK0
10370c5K0nn%nJ0j0nNNJ0j0nl0l0j0n%%%NK0K5L0M5K0Nk0k0%%%%%N%%j0j5NJ0K0Nj0k0k0%
10367b5J0J0j0J0%n%N%%k5k5nn%nK0L5K0j0%J5%%J0%NNl0k5nj0j0nj5j0NNk0k0NJ5L5L5M0
10364B0L5%%%Nj5j0j0j5k0k0k0J0J5K0j0j0%J5NNL5L5K0Nj0j0m0o0m0j0J5L5L5K0%%NNNNJ5
10361F5J0J0j0l0l0N%j0j0%J5J5J5nk5l0l5l0l5NK0K0NNJ0nk0nJ5M0M5K5j0l5l0k0%nj5J0
10359f0NL0nl5k5j5NK0%nnJ0J0K0%J5J0J5J0nJ0J5j0nnJ0J5%n%nj5nNNn%%nj0j0NNJ0J0NJ0
10355B0J0J0J0J0j5k0j5j5l0k5k0%J0NJ0J0J0J0J0J0k0j5k0k0J0NK5K5K0%J5NJ0J0%J5J0n
10353F5l0k5l0j0nnj0nk0%K5K5J0j5J0K5L0%j0l0k0k0j0j0j5%J5L5K5K5J5J5n%j0%%K5J0n
10350F5j5j0nnnnJ0j0l0j5nj5j0j0n%%nK0J5K0J5K5K5M0J0Nnl0j0%%%Nn%k0m0k5%J0nnj0n
10347d5nj5j5j0nNJ0M0L5N0M5L5K0j0j0k5l0m5m0l5l0k0nNJ0%N%K0L5L0K0K5NNNNNNNNj0j5
10344F0j0j5j5j5nnl0l0j5J5L0L0J0J5j0nj5N%%j0j5%K0K0J5J5J0J0J5J5nj0l0j5j5%NJ0J0
10341D0N%j0j0j0j5j0j0j0j0K0M5L0Nj5j0j5j5nJ0NNj5j5j5j0k0k5j0%NN%K0K5K0%j0%nNJ0
10338a5J0j0j0J5J0NJ5NJ0J0%J5J5Nl0l0k0nnnj0j5k0nJ5K0Nnk5k0j5%K0K0K0K5J5J5K0K0
10336F5K0J5nk0m0k5j5k0NNJ5J0J0NnnK0J5J5J5L0Nk0n0n0l5j5j0NNnnNJ0n%%N%%%N%NNJ0
10333b5J0NK0J5N%nnj0nj0nj0j0K5NNJ0J0J0k5k0k5l0k5j0%%NL0J0J5nnn%nL0M0N0K0j0j0
10330F0j5%Nn%%%%%nn%j5j0j0k5l0j0J5Nj0n%K5J0j0j5nJ0J5j0NN%Nj5%J0J0L0J0j5j0j0K0
10327EJ5j0j0%J0J0J0L0J5K0%%k0m0l5j0%j0%K0K5L0K0K0Nnk5k0nJ5J5j5k5k5j0j0j0nnj0
10324d0%j0j5j5N%K0%nK0K0J5%%%J0J5%%J0J5nj5j0nJ5K0L5M0J5%k5k0j5NN%%J0NNNNNN%n
10321A20k5l5l5NK0J0J0nj0k0k5j0J5K0j5m5n0l5k0%J5M0K0J5J5K5L5j0k5k0nJ0J0NJ0K0%
10318C0k0j5%K5K5Nn%j0nNNNNJ0J0L0K5Nm0o5n0l0nJ0J5L5N0L5J0%%%%NJ0%j5l5l0k0J0K5
10315D5J5K5K5K0K0K5K0Nk0k5l0nk5k5%j0nnn%nnnn%n%j5j0NJ0k5l0nJ0j5j0j5j5n%nnJ5J5
10312h0J5J0%k5k5%NL5L0J0j0k0j0J0L0M0L0N%NNn%J5L0J0Nk5m0k0NK5L5%l0l0j5k5m0m0k0
10309a05%j0NNK5K5K5Nj5k0nK5K5K0%j0%%K5%%%%J5J0j0j5%J0J0nj0nj0j0J0J0Nnj5NNk0l0
10306c5j5%K5K5K0%k0k5k5nK0L0K5j0l0l5nJ0K0J5J5j0k5l0k5%J0K0K0K5K5NNNJ0nj0j5N%
10304A0J5NnnNN%N%J5J5Nj5k0k5j5NJ5L5K0%k0j5k5m0l5k5%K0M0M0M0J0j0j0l0l0j0%J5J0
10301eK0K0%k5k5k5j0nJ5L0J0J5%N%N%K0K5K5J5%nnnJ0N%j0nj0j0nnnj0j5k0j0J5nnj5k0J0
10298a5J5Nj0k0NJ5NJ5J0j0j0J0J0%nNJ0NNJ0J5%%k0k0j5NJ5J5%nk0k5j0NK0K0K0K0NNj5j5
10295E5k0%%%%J5NN%nJ5J5J5J0NNNJ0NJ0n%k5l5%K5L5K5nnj5k5k5j0j5NNNNNj0k5k5m0l5l0
10292g0J0N5L5J0j5l5l0j5K0L5L0%k0j0nJ0Nj5%%%%NK5L5K0Nm0n0m5k0NK0K5J5J0nn%%j0l0
10289d5j0k5%NNJ0L0K5J5J5K0NJ0l0m5l5%K0J5J5nk0j5J5N0N0K5nj0j0j5l5n0l0k0J0M0L0
10286EL0K5Nj5j5J0J0nm0m0l5l0j0J0J0L0L0J0%k0k0nJ0J0J0J0k5l0l0k0NNJ0NJ0NJ5nK0%
10284e5NJ0J0J0J5nn%J5K0J5%NN%NnNJ0j0nJ0%k0l5k0J5L0J0J5%%nj0j5k0nNK0%k0j5n%n%
10280b5nJ5%%nj0%K5K0K5K5N%k5j5j0j0%j0%j0j0j0NJ0J0j0j0NNNNj0j0J0J5NN%nnj0J0J0
10277A0J5K0%k5k5%NK0L0J5j0k5j0J5M0M5K5%k5n0n0l0j0nNJ0NJ0N%J5nj5NJ0J0n%j0NJ5%
10275C5j0j0J0J0%j0k0nJ0K5J0J5J5J0K5K0J0J0%j5j5l5l0j5nj0j5j5nnJ0nj5j0nL0M0K0n
10272D5%k0k5j5%J0J5j0%%J0n%j0NL5J0nk5m5k5%J5L0L5J0%j5k0NNj0j5j5nJ5N%j0%n%K0K0
10269A0Nnn%K0J0j0k0k0l5j5nJ5K0K0J0NK0L0N0L5J5j5l5l0k5nNNJ0J0k0l0k5k0J5J0NJ5K5
10266D5%k0j5k5j0N%%j5l0m0k0NL5L5J5nj5NNN%%NNN%J0%nJ5K0K0Nj5NK0K0Nl0l0k0%NK0J5
10263C5J0%j0%j5j5j5nJ0J0L0K0j0k0k5k0j0nJ0N%j5NNJ5nnN%%j0%J0J0NJ0J0NJ0J0NJ0J0
10260G0J0J0NJ5J5%nj0%J5J5nj0nl5m0m0l0j5K5J5nk5k0Nn%J5L0K0J5nJ0J0j0%%K0L0J5j5
10257H5k5m0l0k5j0NJ0J5J0NJ5L0j0k0l5j5nnnK0J5j5k0j0k0j0J0L0K0K0nNJ0K0%J0J0j5l0
10255el0j0J0L0K5J0%k0j0nj0j0nj0j0nK5K5K0J0K0j5l5j0j0J5nj0J0K0J5K5L0J0%j5k5k5
10252B0k5%NN%j0j0N%J0K0%NJ0J5Nj0nnj0j0j0j0j0J0Nj0l0l5nNNK0K0J5K0J5J0nnk0J0%j0
10249@nK0M5K5nl0j5j5k0nJ5J5j5j5nJ0M0L5Nj0k5j0%%j0j5J0K5K5j0l0l0k5nj0J0J5K0N%
10246A0j0k5j5j5nJ0%%K0K5nk0j0j5%Nj0j0%k0nnnj0j5k0nJ0K0K5K0K5K5K5K0K0J0k0%nNj5
10243A0nn%J5Nk5k5k5NL0J0j0j5j5NNj0j0NK0J0J0%%J0K5K5%j0j5j0J0J5j0J0J5J0J5J0J0
10241I5K5%j0l0j5k0%K0K0%j0nl0k5k5j0J5J5J5K5J0nj0j0NNJ0J5K5K5Nl0l0l0%n%n%%j5J0
10238B0j0j5j0j0j0j0j0j0%%n%%N%%%NL0L0M0J5J0J0%NNNN%N%j0l0j5k0l5l5j0%%NNL0K5j0
10235@j5j5J0L0M0J0j0k5j5k0j0J5J5J5J0J0K0%l0l5k5nK5N%%k0k5k0k5%nNK5M0M5L0J0%j5
10232D5k0%K0%k0k0n%j5J0J5J5%%J0J0NJ0K0K0J0%l0NL0L0Nj5j5Nn%nnj0k5k0j5k0k0j5j5
10229c0nn%%%n%nJ0J0NJ0NJ0NN%Nj5j5j0%j5%j0nj0nJ5J0k0k0k0k0nNNNJ5L0M0J5%k0j5Nn
10226e0nNJ0J0NNJ0k5k5%N%%NJ0j0nNK0J0J5%Nnk0l0k0nNJ0K5J0J5J0J0J5NJ0%j0k0j5nNJ0
10223@K5K5J0%J5nj5l0k5j0j0NJ5J5K0J5J0K0J0J5K0Nj5m0j5J0nj0n%J0j5k5j0NJ0J0%j0j5
10220A0j5k0k5j5K5M0M5K5J5J0Nj5nn%j0j5%J0k0l5l0l0nnJ5%J0k0k0NJ5Nk0k0J0K5L5K5N
10217Ennj0nK0K0%%%J5J5%%%k0k5k5j5n%K0M0L0K0j0l5o5o5k5J5K5K0J5j0NNK0Nj5j5k0nJ5
10215g0n%k5k0%K0L5L5K5J5J0J0J5j0j0j5NJ0L5K0K5nnnnk5k5J0K5L0Nk0k5%L5K5%k0l5n5
10212A0l5l0j0%NJ0L0K0K0J0NJ0J0j0j0j0j5j0nk5%NJ0J0N%n%%NNK5K0Nk0j5%J0L0L0J0k0
10209H0m0m0k0j0J0K0K0j5j0k0nnnJ5J0K5%J5J0J5J0J5J0J0Nnj0j5NNNk5j5l5NL5L5J5k5k0
10206E5k0j0j5l5m0j5N%n%%N%%%K5K5NNj0NK5K0K5Nk0l5j5j0NNj0k5l5j5nK0K5K5N5L0j0j0
10203C0j5NN%J0J0j0j0k5%J0NJ5J5NJ0j5l5l5l0nnJ0J5K5K0K5J0nnnnk0j5n%J5%k5k5k5j0
10200i0%nJ5J5nnj0j0J5L0J0J5K5K5K0%k5k0%%J0J0NJ0%%l5l0k5j0J0J0N%j0j0%J5N%j0nj0
10197f5nnK0L0J5j5k0j5N%K0K0K5nl0j5%K5M0NNNNJ5J5j5l0l0n%J5J5nk5k5j5k0%NJ0J5nn
10195d5K5K5Nj5l5%J0Nnj0nnnj0J0L5K0J0nnK0J5NNJ5J5%J0n%k0j5m0j5N%N%K0J5J5j0k5n
10192A0J5J0J5k0k0k0k0k0j5J0K5K5J0J0k0k5j0j5nn%K5NN%J5L0L0J5J5K0K0k0k0k5k0k0k0
10189a0k0k0n%J0j0j0j0J0J0k0j5J0%K0K0j0l0k0J0K5K5J0NJ0J0NNK0%j5%K0K0J5J5J5J5j5
10186I5m0k0k5k5k0j5J0%%NNNNk0k5k5nN%j0j5%J5L0L5J0nk5k5%J0K5L0K5K5L5J5j0%k0k0
10184C5k5j0%K0%K0NNJ0J0J0J5j0n0n0nJ5Nj0j5k5n%J5K5K5J0NK0nnj0k0%NJ0N%nj5k5nJ0
10181a5%j5j0J5J0J0J5L0K5nk5%J5J0Nnj5k5k5k5j0%K5K5L5J5J0N%nk0j5NJ0k0l0k5NK0nl0
10178c5k0j0J0J5J0K0J0%nj5%%%%J5%j0K0J5J0Nj0%k0k0%J5K0Nj0k5k0l5j5J0K0K5J0J5K5
10175B5K0j5j0%K0L0N%k0j0%j0k5l5l0k0J0K5K5J5K5K0N%N%N%j0J0J5Nj0k0l0k0NK0J5j5l0
10172el5k0k0j5NJ5J5NK5L0K5J0NJ0J0NJ0Nj0nl0k0k0k0J0J0J0J5J0J0J0%l0k0J5L5L5J0J0
10170A05K0%j0k5k0j5n%J0j0k5l0j0j0%NNNN%NNnk5j0j5l0k0nnJ0J5J0K0j0J5K0K0Nj0j0J0
10167a5%n%%n%%%%%%nNNNNj5%J0J5%%j0NL0Nj0j0j0J0%%J5K0%k5j5NJ5J0j0J0J0j0l0j0j0
10164a5nj0j5j0j5k5nNNk0k0j0J0M0M0K5%j0j5nJ5L0K5J0j5j0j0j5j5%nJ5J5J5%J0J0j0J5
10161B5K5K0J5J0K5%k0k0k0k5j0l0k0k0nK0K0%k0k0%%K0K5J5j0nj5j0j5nK0K5K5J5%j0nNN
10158C0K0%k5k5k0k0j0NJ5J5J0J0J0Nnj0K5K0J5J5Nj5NJ0j0k0k0k0J0J0%NN%K5Nn%nn%%nn
10155E0n%j0j0nj0j5j5k0J0M0M5K5j5m5n0k5j0J0L0K5Nnj0J0J0Nj5k5k0j5j5nj0NNK5K0K0
10153a5K5J0nnj0j5j5j0j0j5k0J0NNJ0%%NNJ0j0l0l0J5L5K0K0J0Nj0j0k0nNNK5K0J0%J5J5
10150E0K5J0%%NN%%%%Nj5j5Nn%j0j0k5k5j5N%Nj0J0K0K0L0J5j5j5j5j0nnNNj5j0J0NNj5n%
10147@n%nn%%J0nk5nJ5J0%k0NJ5k0j5NJ5J5nnJ0K5J0%%%NJ0J5%J0J0%%n%n%Nnj5k0k5k5n0
10143g5k0NK5K0%NK5K0L0L5J0j0k5l5j5j0J0J5K0N%%%%%%%%NJ0J5j5j5j0J5K0J5Nnnl5j0N
10140C0L0N0K5J5j5k0k0j0nnk5k5k5k5l0k0nK5K0K0Nj5l5k0NL0K0K5K5K5J0%%j0j5k5k5nn
10138b5nJ0NJ0j0j0k5nJ0J5K5L0K5K5J0nj5j5k0k0j5k0j5j0nJ5K5K5J5%j5%J5%j5j5nJ0k0
10135b0k0%%L5L0L5L5NJ0%k5j5k0j5j5NK5J5J5J5J0Nj5j0j0j0j0j5NJ0J5%%J0nj0nj0nm0j5
10132a0j0J5Nnj5j5K0K5M0M5j0k5j5k0NN%Nj5nj0j5l0l5nK5L0L5L0L0L5j5nnnnk5j5j5N%K5
10129E0NNJ0NJ0J0k5k0k5j0%K0L5J0k0l5m0j5j0j0j5NJ0L5L0J0j0l0J0NJ5nj5k0k0k0j0J0
10127f5K5K5%l5n0j5%K0J0J0J0j0J5K0K5J0%Nk5k0j0K5L0J5nnJ5L5K0K5j5j5k5j0%%nk5nn
10124e%j0j0nk0%K0K5K5K5K5J5%j5k5l0l0k5j5J0%n%%nJ0J5L0K5K0J0j0k0k0n%Nj0k5k5NK5
10121b5Nj0%%J0nNNj5%K5%nnJ0J0n%J0J5NNNNJ0J5%j5k5k0l0k5k0j5j0NJ0J5NNnnJ5L0M5K0
10118E0nj5nj0NJ0K0nj0j0%nNJ0j5k0%K5K0k0j0j5%%J0j0j0j0K0K0J5J5Nj0j5j0J5J5N%nn
10115D5%%%k0J0j5%%j0j0nnnj0nj0j0nk0%J5K0J0K5L0L0n%j0j0k0j5%J5j0j0j5nNNJ0J0k5
10112b5k5j5j0NNnnJ5J0L0nnJ5K0K5K5K5K0K5j0j5k0m5m0m0k0%nj0NK5L0NJ0K5K5NJ0N%k0
10110D5l0j5J0K5J5%n%nk5k0Nj0l0j5j5NK5J5J0J0K5J5J5nk5k5%j0nn%j5j0%%J0J0nnj0NN
10107d0J0Nj0j0Nj0j5%J5J0J5%K0M0J0%%nnj5k0k0k0j5NJ0J0N%J0J0K0%nj0nnnnk0NJ0NJ0
10104a0J0NNK0%nJ5Nj5j5%NJ0J0J0J0J0%J5J0NJ0%j5j0j5Nnnj5nj5j0k0k5k0J5K5Nnj0k0%
10101c5J0K5J5NnNJ5J5%%n%nnJ0N%k0j0%j0J0nnnn%NJ0J0nj5J0L0J5%j0J0J0N%N%Nj0nj0j5
10097D5%NJ0%j5l5k5k0NNnk5j0nJ5%J5Nj5k0nJ0J5K0L0J0%k0k0%J0N%J5J0NNJ0j0j5j0j0N
10094a0J0K0Nj5k0j0J0J5K5K0Nnn%N%j5k0j0NJ5J0nj0j0j0j0Nnnk5j5NK5M5J0NJ0NK5N%n%
10091G5nJ5J0%k0k5k5k5n%K5J0nk0m0k5NM5M5NNj5j0%%%%j0j0j5j0j0j5j0j0NJ0NNNNNN%N
10088b0nk0J5L0M0K0J5%K5K5%k0l5m5j5%%J5J0K0J5J5j0k5nNL0K0Nj0k0k0j0k5k0nNJ0%K5
10086C5K5K0j0k0nj0%%%%k0nJ0N%j5k0k0%k5k0%J5J5nn%J5NJ0J0L0L0J0J5K0nj0k5l0l0j5
10083b5J0J0NJ0%K0nj5k0%J0J0nnNK0L0J0nnnJ0J0k0n%%N%n%nn%%nN%NN%N%%%nj0%nnnnj5
10079@j5nnn%k0j5%%%%%%%%%%J5nk0j5%K5K5%%k5k0%J0J5K0J5Nj5k0NL0J5k0k0nnnk0k0J0
10076i0n%K0K5K5L0Nj5j5j5j5k0J0K5K5J0j5j5k5k5k5k5j0j0J5L5M5N0K0%j5NJ0J0J5J5nn
10073D5j0nk0k5j5N%%j5l5k0NM0L5J0J0J5NN%nnNJ0%j5k0j5NNJ0j0j0j5%%NJ0J0J5j0%%NN
10070A0j0n%NNnJ0J0J0NJ0NNnnk0Nn%%j5k5nNJ0K0M0M0K0nk0nJ5K5K0j0m0m0l5k0NNJ0NJ0
10067C5L0L0K5j0k5n0l5l5k5j0J5J0J0NNk0j5%K0K5NNJ0nnl0j0J0N%NNj0l5l5k0NM0N0L0J5
10065B0NJ0J0NJ0K0%nj0j0k5k5k0nn%Nnnl0j5J5J0K0K0j0j0j0J5K0%%Nnk5j5j5N%J0NJ0NN
10062b0N%J5L5K0j5j5k0NK5J5%j5%J5L5J5nk0l5nJ0NJ0j0j5j5%Nnk0m0nnK0J5K0K0%j0k5l0
10059d0j0J0NNNK0K0N%NK0L0L5J5j5k5l0k0k0k0k0nJ5J0K5L0J0j0l0l0j5j0nJ0N%J5K0J5N
10056C0%nJ0J0nN%N%%NN%%NN%J0n%J0K5L0nk5j5%n%j5j5nn%nJ0j0j5j5J0K0j0nnnnnnnK0J5
10052C5J5J5K0J0k5n0p0k5K5K0J5J5K0J5%j5k5k5NK5L5J5NN%%%NN%%nJ5J5NJ0%Nj5l0l5j0
10050B5j5j5l0l0NK5J0K0j0%j5%K0K0%%l0l0l0NJ5nj0nnK0K5K5K0%J5J0nnj0%NJ0K5K5J0j0
10047G5m5m5k0nJ0K5NNj0j0nJ5J5nk0nK0K0J5J5K0K0j0j0j5j0N%NN%NN%j0j5j5j5j5l0k0J0
10044d0%%j5j5n%nnJ0J5%K0J0NJ0J0K0Nj0nN%NN%J5K0%k0j5k0k0j0j5NL0J0j0j0J0%nj0NK5
10041ENj5j0%J5NNJ0%N%K0nj5nnn%n%n%%%n%%J0J5J0J5K5K5NNk0k5%nNj0k0k0k5j5j0%J5n
10037c0k0k5k0k0NK0J0NJ0J0Nk0l0j5J0K5L0%%nJ5J0j0j0J0J0NNnk0l5j5NK5J5J0Nl0k5J0
10035h0J5J5N%J5j0j0j5J0K5%%%N%%%NN%nk0k5j5j0K5K0K0%j5%%K0K0J0NNJ0NJ0K0%j0j0J0
10032E5N%nnnNNj5m0k0k5nK0%NNNk5m5l0nK5K0J5k0k5j0J5N0L5J0k0k0J0NNJ0%k0k0%J0L0
10029a5J5K0j0k0j5j5nnJ0J5Nj5k0J0J5NJ0J5%j5m0l5j0J0J5J5J0K0j0%j5NJ5J0J0J0J5%j5
10026ek5j0k5k5k0nJ5L5K5L5L0K5L0K5nl0l5j0j5%%%%NN%Nj5j0NNJ0Nj5j5k0l5l5k0j0J0N
10023a10%NK5K5Nj5j0nJ5K5K5J0N%%%N%%N%j5k5nl0k5j5k0k5%K0L0K5J5NNj5k0nJ0K5J0nn
10020e5J0nJ0NN%%%N%%%%J0J0J0J0nj0k0%J5J5K5J0k0l0k5k5j0j5NJ0J5J5J0K0n%k5j5J0L5
10017eK5J0J5%NNj0k0k0nnJ0nk5j5j5j0J5K5J0%j5J5K0J0j0j0j5j0j5j0k0j0j5K0J5M0L5J0
10015B0j0j5k0nj0J0L0%%%%J5J0J0J5nk5k5l5k0nJ5K0%%%%%%%%%%Nnj0j0j0j0j0j0J0L0L5
10012a5K0n%nj0k5k5j0K5K5K5J0j0n%J5K0J5J5%%nnNN%Nk0j5j5j5j0nj0nNJ0J0NJ0j0j5j5
10009c0j0j0nj0nJ0%%Nk0J0J0J5nNNNNJ0%J0%NNJ5J5J0j0k5j5J0J5j0j0nj0%NNNNK0Nj0j5
10006EnJ0J0J5J5K0J0K0J0%k5o0n5k5%K5K5M0K0nnj0n%Nj5k0j5N%j0k5nK0J5K5J0j0j0j5j0
10003b5NNnnnj0nNJ0j0J0%j0J0J5Nnnj5j5K0J5J0j5n%%n%%NNNNnj5NL0M0N0L0K0j0j5l5k5
10000F0k5nnj5j0K0N%j5k0k0k0N%%NnnJ5J0K5J0n%j5j5%%J0%j5j5k0j0J0K0M0Nj0k5j5NJ5
9997c0J5j0J0%%j5j0j5j0nk0j5nnnj0%K5M0L0L0J5K0K0K0NJ0j0n%NJ5nk5l5l0l5J0K5K0J0
9994B5nj0k0l5l0j5Nj0j5NNJ5%NnNJ0L0L0NN%%%%%%%j5j5j0J5J0K0J5j5k0l0l0k5J0J0NJ0
9991f5J0J5J5J0J5J0J0J5nk5k0j0NJ5K5L0%l0m5k0j0%%j0k5j5nn%J5K0M0M0J0%j0j0%n%NL5
9988B5N0L0nn%j0j5%%j0k0k5l0j5NK0K5Nnj0l5k5J0J5J5J0nj0l0m5k5j0nNJ5L0K5K0J5N%j5
9985c0j0%%J5K5L5K0%j0j5nk0k5j0J5%J0j5j0%NK0J5J0L5M0J0k0l5k0j0j0%J5nk0l0k0%NN
9982d0J5K0L0K5Nl0k5n%%nnj0nnJ5NJ5J0J5%%J5j0l5p5p5k0J5L0K5K5N0M0K5J5%%k0k0m0o0
9980i0l5l0%J5K0M0M0N0L5nk0k0j0j5j0k5nj0l0j0J0K0L0J5J0J5J5K0J5%j5j5l0nNJ0j5k5
9977e5nJ0J5j5k0J0M0M5K0nl0k5n%%k0k5%nnnj0nK5K5NJ0J5J5J0J5nj0l5m5k5NM0M5K5%l0
9974a0n0l5k0j0J5K0L5M0L5J5%k0k0k0j5%J0K5N0M0nk0j5j5Nnk0k5j5J0%j5l0k0J0M5L0Nl0
9972b5j5j5%NK0K5J0J5NJ5nnnnJ0nnj0j0j5%J0J5j0j0j5nnj0nnJ5j0k0j0J5L0J0j5%J5K5K0
9969B0j0%nNn%K0J5K5J5L5L5%m0n0k5j0%%J0L0L0j0j5j0j0nj0j5j0j5J0NJ0NJ0J0J0NJ0j0
9966F0J0J0j0nNJ5J5nj5j0j0j0%%%%j5k0nj0nj0j0NNj0k0%NJ0nj5J0L0J0n%N%k0k0%j0nj0
9963f5k5nnJ0J5K0K0%k0j5NL5L0K0J0NNnnj0l5l5l5j0K0K5K5J0J0j0j0%K0L5M0J5%k5m0l5
9960a5j0J5J5J0j5k5k5J0%J5j0j5%K0J5%k0j0NK5N0M5K5nn%nj5j0j0nk5%K5%%%%%J0J0%k0
9957E0k0k5k5k5j5N%%Nj5J0%NNj5j5NK0K0J5j5j5j0NJ5J5NJ0%Nnj0NJ0J5%nj0j5J0Nj0n%%
9954a5%%%J0J0J5J5Nj5NNNNJ0J5j0nj0j0j5j0k5j5j5N%K0L0K5K5j0k5k0j0Nn%j0j0%%%%K5
9951@K0K5NNJ0n%j5j0j0nj0j0nj0j5%%%NK5K5K5K0J0j5l5k5n%NNNj5j0j5j0nj0K5K5J5J5J0
9948D0j0j0nnK0nnnnJ5J5NN%%NK5%l0m0m5j5J0J0Nn%k0k0l5l0%K0K5K5J5K0J5nj0j5k0j5l0
9945a10j0J5K5K0K0J5nj0j5N%nj0J0J0J0J0J0J0NNJ0j0nj0J0Nj0j0j5NJ0J0%%%nJ5J5J0j0
9942B0k0NK0K0j0k5k5k5j5NJ0L0L5J5nk5j0J0J5K0%k0j0j0%Nk0j5%%%%J0J0nnj5NJ0J5J5J5
9939C0n%nnK0L5J0J5%%%k0j0j5%k0j0j0k0k0j5j0k5l0k5NK5K5NNJ0J0K0K5J5%j0k5j5NJ0n
9937c0%n%K5J0J5nn%%%J5J5J0j0nNJ0j5j0k0n%N%Nj5j5j5j5NNN%NNN%J5nnk0nnn%NK0L0J0
9933A0J0nj0k0k5nJ5K5J5K0M0K5nm0l0k5k0j0NNj5j5j5j0J5J5K0j0j0%K0Nk0j5l0k0NK5K5
9930e5J5J0%NJ0K0K0K5%%nNK0J0j0nj0N%j0n%j0%Nnk5l5j5NNJ0J5j5k5k5j0%K5Nnk0j5nnn
9927a05nN%j0J0M0N0O0L0j0l0%K5J5%NJ5N%j0j5j5j5NNnnj0j0j5j5%%nj5k0%J5K5L0J0%nJ0
9924D0K0j0k5k0nNnnJ0J5J0nn%nNK5K5J0j0j0nJ0nl0l0j5%J0nJ0N%nJ0J5n%N%%%%%%J5J0n
9921D5j0j0J5J0j0j0k0j5k0k5k5nj0J0NJ0L5J5J0%K5K5L0J0J0j0j0j5%J0J5J5K0k0j5j5j5
9919E5j5j5j5j5j5j0J5J5K0K0K0J5%k5l0k5%NNNj0k0k0n%NJ5L0K5J5N%NNj5j5nnj0nN%j0k0
9916b0j0k0J0%nnnnnJ5%k0j0%K0L0M0K0nj5%NnJ0j0Nn%%nNj0%%%%%NNNNN%Nnnnnnnnn%NJ5
9912A0n%J5N%n%NJ5J0J5j0n%j0nnnnj5NJ0NK0L0O5L0Nj5l5k0k0l5m0l5l0j0nnK0J5K0N%NJ5
9909EJ5NJ0J5J5NNK5L0Nj0j5j0k0k0nJ5%k5j0J0nnj0nk5k5k5nj5j0NN0O5O5M0Nj5m5n0m5l0
9906d0j0J5J0%n%J5NNN%K0nn%J0j0l0n%K0L0K5L5K5K5j0k0k0k0k0k0K0L0K0NJ0%nk0k5%%j0
9903E0k5l5k0N%n%%NJ5j0k5k5%K0K5K5J0nj0NK0j0j0NJ5Nnnj0nJ0J0J5nj0j0j5k0%K0J5nj0
9900ej5j0j0%J5K0K5J5J0K5Nk5l0%J0J5N%%j5j5j0L5N0L0K0%j5j0k0j5j0nNNk5k5k0nJ0L0
9897D5nn%%J0Nj0j0%%%%nn%nN%nnj0NK5L0nk5k0k5j5k0%K0K5L0K0J5K0J5L0Nnk0l0l0l5%J5
9894B5j0nJ0K5J0j0j5nJ5nnnnj0j5NNK0K5L5K0nnj0j0nnnnj0K5L0J5k0n5l5nJ0%j0nj0K0K5
9891C0K5%Nk0j5nnnn%%K0K0NJ0J0Nnk5j0J0J5j5k0j5K0Nnnj5%J0J0%nK0K0NJ0NJ0j0j0j0j5
9888E0j5k0j5J0%NN%nnJ0J0N%nk0j0N%nj0NK5K5NJ0J5%%%%n%%n%J0J0J0J0J0L0J5j5l5l5m0
9885C5l0j5%L0M0J0j0k5j0nj0j0%J0NNNL5J5%j5%j5k5%nnj5k5k5j5n%j5l0j0NJ0K0K0K0J5
9882d0J5K0K0K0J5J0j0k5k5k0%nnJ5J5NN%J0%k0k5k5n%J5L0L5J0j0k5%J0J5nnnj5l5m0k5j0
9879a15NK5J0Nn%J0J5K0K0nnK0K0J5%nnnj0nk5k5nK0J5K5L5J5j5j5j5j5k0j0J5J5J0j0N%N
9876A0J0K5K5M0J5j5m0k5l5m0k0j0J0%%j5j5j0j5j5j0NL0L0L0L0L0K0nj5nJ0J5J0J5j0j0k5
9873B5m5m5k5j0K0K5K5NJ0%%J5nj0j0J0J0NNNNJ5J5J5k0j5nk0j0j5j5j0j5k5k0j5J0J0L0K5
9871e0K0%NK0J5K5L0nj0%n%nnnj0%k5k5k5k5N%J0L0K0nnj0nJ0%%NJ0J0Nn%J0J5Nk0k5k0%N
9867c5N%K0K0J5nk5k5k5k0%J0NNnnJ0J0J0k5k0NM0O0K5j0j5j0j5j0j0J5%%%%%%l5k5k0nNN
9864h0J5%n%J5J0J5j0j5k0n%nnnJ5J5K5%%NL0J0nk5%M0O0M0%l5l0k0k0nl0m0k5j0J0J0j0j0
9862a00n%K0J0J5J5J5N%K5K5J0nN%J5nj5l0m0m0k0NK0M0M0K5J0J0NJ0n%J5J5j5j5k0j5j5l5
9859b5j5%%j5j0%%J0J0J5J5nl0l0j0L5M5K5J0J0K5M0L5K0j0k5l0k5l0k5k0%nk0n%J0J5K5K0
9856C0K5K0j0k5l0j0K0nj0nJ0Nnj0j5NNNnJ5J5%J0J0NJ0nnj5j0k0j5n%j0j5j0nl5k5j5K5L0
9853g5N0L5J5%n%J5%j5k0NN%J0K5L0J0nnnk5m0k5J0L0J0n%K0j0k5l0l0k0nnJ5%K5L0L0J0j0
9850B0k0%J0J0N%%K0L0J0J0j5%%J0j0j5j5%K0K5K0NNk0k0j5k0k0n%Nnnnnj0nj0nk0j5%%n%
9847f0k0k0N%j0j0j0L0L5J5n%L0L0L0L0Nnk5k5k5nn%k5l5k0%J5J5J5J0J0%J5K0J5nj5nj5j0
9844c0l0l0j0J0J0J0J5NL0L0J5j0l0%Nj5j0j5K5K0L0K5K0nk0k5k0%L0L0K5K0%nj5j5NNnk5
9841E0l0k5k0j5NNNNL5L5L0%j5l5l5k0NK5L0L0Nk5m5j5j5J0K0K0NJ0J0J0J0j0l0l0l0j5nj0
9839f5J5J5J5J5j5j0k0j0NNNNnnn%J0J5J5J0nnnnJ0J0J5J0%Nnk5k0j5NNJ5K0J0nj0nK5K5J5
9836F0J0nl0NNj0J0J0Nnnj0J0%%%%%%j0N%%j0j0j0j0k0k0j0NJ0J0Nj5k5j5K0K5K5K5%j5k0
9833a0k0%K0K0J5K0J5K5j0j5k5j5J0Nj0n%j5NK0L0J5%k0k5k0k5j0J0%%j0J0J5nl5j5%NJ0%
9830d0J0J0%K0K0Nk5l5l5k0nK0J0J0nK0J5nNnnn%nn%n%Nj0%N%%%J0J5L0J5NJ0J5Nnk0j5j0
9827@nj5%K0K0K5J5NK0L0K0%j5k0n%k0nj0j5k0j0J0K0%k0l5k0k0k5j5%K0J5M0J5J0J0j0j5
9824ek5n0k5j0J5K5K5J5J0J5J0%k0m0m0k5%M0L5M5K5%Nj0j0nj0J0J0J0J0NJ0NJ0%%j5m5k0
9821b0k0nnJ0J0NJ0J0NJ0J0k0l0l5j5NK5Nj0k0j5NK0K5K5K5K0J0J0%j5k5k0n5n0j0K0J5K5
9819f5%%j5j0j5J0NK5K0K0%j5%N%N%%%%j0j5%J5K5K5K5K5%%k5k0k0k0j5NL0L0J0j0j0j0j0
9816ej0%NNN%J0%Nnnnnj0nj0nN%j0j5J5L5J5nk0k5j5L0K5K5K0%Nj0j5J0%Nj5j0nK0J5%NJ0
9812F0J0Nn%nnj5k5%K0j5l0k0k5%J0L5L5K0Nn%j5j0j0j0J0M0K5K5J0J0nk5k0NNj5k5j0n%N
9809C5j5k5k5j0j0k5%K0J5K5K0K0J5K0J5K0Nk0l5k0j0N%j0j0j0j5Nk0k5J0NJ0nn%NNNj0j0
9807e5%J5J5nj0j5K5K5J5nk0k0k0k0k5%NN%nn%%NK0K0K0K0J0nn%%%j5Nnj0K5%Nj5%NJ5nnJ0
9803e%%j0j0%K0M0M0L0J5%%nnj0k5j5j5k0j5j5j5j0%K5N%J0NNNK5K0J5k0k0k5k0NNj0J0J0
9800B0J0Nj5l0l0k5nJ0J0J0J0L5L0L5%l0l5m5k5j0j5j0j0K5K5K5K0K5%k0k0%j0j0NK0K0J5
9798A0j0J0K0K0NNnj0N%nj0%J5%j5nn%n%%%j5k0j5%%j5j0nnj0k5j0nJ0NJ0J0J0K0%J0J5K0
9795eN%nk0nNK5K5%j5j5j0nJ0J0J0NNNK0%J5J0k0j5NNj0j0nj0%J0N%j0NJ0J5j0j0J0L0K0N
9792I0nnJ5%%j5j5nJ0N%j0Nj0j0J0Nj0j5k0J0J5Nj5j0Nn%J0nj5j5NK0%n%j0%%%%j0nk0%NN
9788a5j0k5nnJ0L5L5L0%l0l0j5J5L0%Nnk0nnK5K5NNJ0%Nl0l5%K0J5J5K0J0k0l5l0j0J5L0L0
9786F0J0j5%n%N%%j0nJ0J0N%N%k0j5j0J0J5j5j5k0j5j5k0j5J0NJ5L0M5K5j0k5NK0K5nn%%j5
9783E5nnnnNJ0NJ0l0k5k5l0l0j5%J5K5K5K0K5K5Nj0l5l0n%K0J0J0j5NJ0J5%n%%k0j5j0j0j0
9780d5j0%%N%j5j0J0J0J5N%K0K0K0J5nj5NJ0J0K0%j0nj0nj5m0l0l0j5J0J0J0J0J0J5J0J5J0
9777EJ5J5J5J0j0l5k0k0NNJ0NJ0J0J5%nk0j0K0j0j0nj0NNN%nJ5%NN%N%N%J5j0nnnj0%J0k0
9774@j0k0J0nnNNj0j0j5J5M0K0K5%J5J5J5K0J0j0m0m5k5%j5j0k0n%%j5j5j5J5J5j5k0n%K5
9771h0K5J5J0k0j5J0L0K0nj0NJ5K5J0Nk0m5k5J0J5J0k5k0k0%%NNk5NJ0N%%%%nj0nJ0J5%j0
9768h0k5j5NJ0nj5NK5M5M5K5nnj0nj5%NJ0J5%J0NJ0Nnk0l5k5j0j0%K0M5M5L0%nk0%%nj0j5
9765B0j0%%nNNnnNNnnNNnj0NNk0m0l0k5k5nL5L5L5K0J0%k0nK0K0%j5k0%%j0NL0L0J0j5l0l0
9762c0k0J0L5M0j0nj0j0J0N%l0l5j5NNnnnj0%K0J0%j5NJ0J0J5NK0%J0J5NNj0j0k0nNNNN%J0
9759B0k0NJ5J0J0J0%%nnnk5l0k5l0k5NNJ0L0M5L5K0%%k5m0o0m0j0J5J5NJ0J0J5Nn%J5J0NJ0
9756a5j0nnN%J0J0j5nl0k5k5k5nJ5K5K5J5J0K0J0Nj5k5k0%J0NNnk0k0nNK5K0M0M0J5j0j5n
9753A0J0Nn%N%%n%NK0J5J0%nNK0K0J0j5k5k0j5%%k0k0j0nnj0nJ5J5K5J0J0J0J0J0j0k0j5k0
9750A0j5j0J0J0K0K5J5nj5%k0k5j5j5NJ0J5Nj0j0NJ0K0N%J0%NK0K5L5L0%j5l5l0l5j0K0L0
9747G5L0Nk0k0j0j0k5l0l5k5J0K5Nn%NJ0%J5J5J5NnNJ5%K0%NNNNN%N%%k0k0j0nj0j0%%K0J5
9744F0%nnL0K0nk5j5l0k0NK5nl5j0J0K0j0nj5k0j5K0L5L0J0%k0k5l0%J0K0K5K0nnj0nnK5M5
9741H5N0J5j5j0k5j0j5%j5l0j5J5K0J0J0%k0l0l0nk0k0j5%K0K5K5J0%J0J5K5J5%k5nj0k5k5
9738a5j5J5K5K0K0K0J5nj0Nj5k5nJ5J0Nj0%nk0j5k0k0%NNK5K0nk5k0j5Nnj0NNJ0%%%%J5J0
9735eNNj5j5NJ0J0J0j0K5K0K0K0J0j0j0l0l5l0nJ0K0K0K0J5%nj5j5nnJ0J0%%J0%J5nNk0l0
9732A0k5j5k0j5j5NK5K5Nnk5j5%%NJ0K5L5J5l0l0j5J0%K5K5L5J5NN%NJ0nk5k0j0J5J0J0J5
9730G5%j5nn%%%%k0l5l0l0j5k0j5J0%J5K5K5K5K5K5K5%j0nnnnn%n%k0J0%j5j0%j0n%j0j0n
9727e5%%NJ0j0j5j0n%%NJ0J5K0J5L5L0J5Nk0k0k5k5k5k5nNK0M5M5K5N%%k5k0l0j5n%j5J0J0
9724b0J5J5J5%nj0NNj5%n%%%%nj0J0%%%J5K0J5j0NK0K5J0%%NNJ5J5%%k0k0nnj0nk0%j5j0%
9720B5k0j5%NK5J5J5nk0l0%J0J0J0J0J5nk5j0K0J5%k0j5J0J0J0J0J0J5J0%Nj5j5k5k5k5k5
9718d0k5%NL0K5K5K5K5K0K0%l5m0m0j0j5N%%%NK0K5%J0j5j5NK0K0K0j0k0k0%J5%k0k5m5l5
9715i0%J5J0j0nnj0J5J5J0J5nnnj0J0k0%nnJ5%NNNN%NK0J0NJ5nj5j0nK0L5L5%j5l5l5l0j0
9712f5J0N%%j5j5%J5J0J0J0J0J0J0J0J5J5J5J0%l0k5k5nJ0J5K0Nj5j5%%%N%%%%j5l5k5J0J5
9709e0J0J0J5J0NNJ0n%NK0%j5k0%J0J0j0k5k5nNK5K5K5K5L0%Nk0j5nnj0NnJ5NJ0j0j5j0j0
9706B5k0k0j5k0NK0J0J0J5J5J5J0K5K5J0Nn%%nJ0J0j5j0j5k5%%nk0j0nk0%J0J5j5j0%J5NN
9703B5k0l5%j0nn%J0NNj0nJ5J0K0K5NNNNJ0L0J5%j0j0J5J0nnj5j5NK5J5Nnk5j0j5j0j0k0k5
9700ennJ0J0J0J0NK0J0J0k0m0m0j0J5M0L0K5J5j0j0l5k5j0%%N%J0K5M0K0n%j5nj5j0k0k5j0
9697a0N%%NK5K5J0%%NN%%J0j0%Nnnj5l0j0j0j5nj0j0nnj0j0J5L0M5M0J5j0j0nj0j0N%NNNn
9694D5j5l5j0J0L0K5J0J0K0Nl0l0j5%nn%nj0k0nk0nJ5L5L0Nnk5l5k0%nj5k0nJ5K5%%J0n%N
9691e0J5%k0j0J0K5K5K0%l0j0J0K5J0nj5j5j0nj5j0nnJ0N%K0J5%j0j0J0J0J5NN%Nj0k0j0j5
9688d0j5j0j5j0%J5L5L5J0J0K0L5%nNK5L0J0nj0k0m0k5l0l5l0l5l0J0J5J0J0j0J0K0J0L0J0
9686a0%N%J5J5NK0J5nNnJ5J5%nnk0k5j5j0nj5k0%J5L0L0J0%k0%j0NNnnj0J0NL0L0J0j5j5k0
9683E0j5nnj5NL0L0J5j5l5l0k0NNJ0J0J5J0J0n%%%NNNj5k5k5j5%J5J0J5K0K5M0L0%l0l0l0
9680E0l5k0nN%J5J0J0J5k0j5j0j5J0NJ0j0j0j5J0J5nk5k0j5%nJ0NJ0Nj0j0nK5L5L5L0K5J5
9677A00%j5j0Nk0k5l0j0j0%NN%j5j0%nnJ5J5J0nj0%J0J5J0J5nk0k0k0j0%nK5M0K0K0nk0l0
9674El0k5nN%J0j0j0NJ5J5K5J0%k0k0%%J5NN%nJ5J5K5K5K5K5%NJ5J0%j5l0m5n5l5j5J5K0K0
9671A0J5j0k0k5N%NNNNnnj5k0j5J0K5%NJ0J0j5j0j5j0j5nJ0N%M0M0N0K5Nj5k5l0k0k0j5j0
9668c5%NJ5Nn%J5J0%%%%%N%Nj0j0%J5J0J0nk0k5k5j0nk5k0k5j5%J5J5nL5M0L5%J0NK5K5Nl0
9665C5k5l0j0j0%K0L0J0j5k0nJ5J5J5J5J0j0J0K5J0J0l0j5J0J0Nj5l0m0m0j0NNK0J5J5Nj0
9663ek0%J0L0L0%j0j0NJ5Nnn%j5l0l5k5%J0K5M5M5K5k0m0k5j0J0K0J0nj5j5j0J0J5L0J0nk0
9660B5k0k0j5%J5J5%nj0j0nj5k0j0J0J0N%K0J5K5NNJ0NK0J5J0j0l0l0j5k0nj0j5k0n%K5L0
9657b5L0J5NJ0J0J0l0k5m0k0NK0J0J5nnnnnj0nnk0k5nJ0L0L5J5K0NK5L5L0Nj5nnnnnn%%j0
9654E0nl0n%NJ5J5J5%j0nnnk0k0k5l0j5NJ5L0L5%j0j0NNJ0N%n%%J5K0J5J0%k5m0l5k5J0L0
9651a5K5NNK5K5%k5k0k5k0NJ5K0J5J5J0j5l0l0j0J0K5K5J0J0nn%j0nnnj0Nj5k5%l5j5nnK0
9648f5%%j0j5NJ0J0J5%%%J0J0%%j0j0j0j0J5L5L0J5%k5k0nNNNN%k0k5%J0J5%%K5K0N%NNJ5
9645E0J0J5j0k5k5J0M0L5J0nk5j5k0j0nnK0J5J5J0j0j5j0l0l5j5J0K5N%nNK0NNj5j0n%%%%
9642A0%j0Nn%n%NnN%NN%nNNnk0j5j5J0%nk0l5l0NK5K5J0J5L0L5J0nk0j5j0NK5K5N%%Nnj0j0
9639B5J0K5K5J0j5j0j0j0j5l5l5k5j5J0j0%J5L5M0L0Nk5l0l5m0l0j5%NNJ0NK5K5K0j0k5m0
9636a05k5%N%J0J5J5N%nn%nnnNK0L0L5J5Nk0j5%J0J0%NK5J5%%J0J5J5J0nk0k5l5j5nNJ0%j5
9633b0nJ0J0J0K0NJ5J0K0Nnj0k5j0%J0nm0n0l0%K5K5J5K5K0K0Nj0nJ0J5nnnj0%j0J0J5j0k5
9630A5k5n%K5J5j0j5nj0j0k0%K5L5L0L0J0Nnj5l5m0m0nnj0J5J0NNN%NNj0J0%%nNJ5L0K5j0
9627D5l0j5nj0%J5K0%j5%K0K0K5J0Nj0k5l5j5n%%%%nk0k0j0NJ0K0%j0l0j5k0%NK0K5K5L0N
9624A0j0k0l0k5k0j0NK0L0K5%k0l5l5j0nJ5L0J5nnj0%J5L5K0J5%%j0%J5L5%j0n%Nj0nN%J0
9621B5J0NJ0NNJ0j5j5j0k0nk0k5%J0%NJ0J5J5J0j5%j0j0nj5k0nN%%n%N%%%%J0J0K5K5J5NN
9618D5NJ5J5NJ0J0NJ0J0nj5l5l5m5m5l0j5nj0nK0L0K5J5J0l0k0%J0%%J5J5%%K0J5j0j5j5k0
9615e0k5nK5K0J5J5K5K0Nj5NJ0nNNn%j0l0l5k5nK0J0J0j0n%NJ0J0j5k5%K0J5J0NJ0K0K0N%
9613E5nnk5k5k5k0%nNNN%NNk0j5%J0j5j0j0K5J5%%nJ0K0J0j0k5nNJ5K0L5J5j0l0m0l0NK0J5
9610c5J5J5NJ0j5j0%%J0K5J0N%K5J5NNNnk0j5J0%n%K0J5%J0J0J5Nj0l0j5N%j0k0k5nN%%%%
9606B5n%j0j0j0j5nj0j0j0j0j0%J0J5%j0j0j0%J0%%%n%%k0%K0Nj0j0NJ5%%J5J0%%K0J5J5J0
9603A0j0nn%j5j5j5N%J5K0L5K0NJ5J0j0j5k5j5NJ5L0J5k5k0J0K5K0J0j0nk5j5j0J0j0NJ5J0
9601E5Nk0k0l0j5nJ0J5j0j0j5k0nL0M5O0K0nj5j0J5K0j0j5k5k0j0%N%%%%n%n%Nnl0l0NK5L0
9598A0%j0j0j0j0k5k0j5J0J5K5L0J0J0NNNnk0k0%J0L0J5J5J0J5J0J0NNj5j5nJ5K0K0J0j5l0
9595I0l5nj0nj0j0j0k0nNj0k0k0J0NJ0J0%j5k5k5J5K0J5J5Nn%%%%j5J0N%NNK5N%nk0j5j5k0
9592f5J5L5L5J0%k0k0n%nk0k0NK5J0J5J0J0J0J0J5K0%k5%J0K0j0l0k5j5j0NK0K5L0nj5k0n
9589B0J5J0k0m0%K0K0%j5J0K0N%k0j0j0NJ0J0NJ5J0j0nk0l0l5j5k0j5%J0K5K0NNj5j0j0j5
9586g5L0L0K5K5L0J0j5l5%%J0j0%NJ5j0k5nJ5J5%%nnJ5j0nJ0%%%%%%%Nj5NNj0j5j0J0J0k5
9583ej0J5nj0%nn%%%%nj0J0NK0nJ5%nl0k0J5L5K0J0J0K0nk0k5J0J5j0n%%N%j5j5NNJ5J0J5
9580D5J0nn%j0k5m0l5l5k5k5n%NL5M5N0K0K0%k5j0J0J5K0n%K0J5L0K0Nj5nk5j0j5k0j5j5k0
9577b5%%%%j0j0nK0N%NNJ5nJ5N%j0K0K5J5k0k5l5j5J5L0N0J5nj5%j0j0nj0J0J0NJ0j0j0j5
9574B5nj0%%K5K0J5j0j5%J5J0%NNNJ0nJ0K0j0j0j5j5k0%k5j5nj0NK5K5K5J0J0nJ0J0Nj5m0
9572F0J0K5%k5m0k0j0k0k5k0k0l0j0K5K0%%%%%%%%j0j0k5k5l5j5j0J5L0K5L0L0J0nNNnn%K0
9569e5M0K0L0Nj5j0NNj5j5nJ0K0%k0j5k0k0k0k5%%J5J5K5K0L5J0nk5l0nj0j0j5%NJ0NJ0L0
9566b0L0J5j0k0k0j0Nj0k5k5K0L0K5J5J0nn%nj5Nj0nnnJ5J5j0n%K0L0L5J5nl0l0k5%j0nj5
9563d5NJ0J5%K0K0J5j5j0nJ5J0%k5k5k0N%K0J0J0%nn%j5j0nJ5%NN%N%J5nNNJ5nn%J0J5nj0
9560C5j0j0Nk0n%j5J0J0K0K5N%%%%%N%%%%J0J0j0n%%NNk0n%k0m0k5J0J0NJ0NJ0J0NJ0J5n%
9557D5Nnk5k5%L0M0K0%%J0j5l0l0k0J0K0K5J0NNJ0j5j5j0j0l5nJ0L0K5J5J5nnk0j5j0j5j0
9554A0j0j5j5J5L0L0K5Nj5j5J5J5J0j5j0j5%Nnj0nj0k5l5k0nK0K0J0K5L5L0J5nk5k0J0L0K0
9551A00J0n%k0j5j0J0NNJ5%NJ0J5%j5j0j5m0m0j0j0j5NK5M5K0nl0j5k0nj0j0j0nnJ5L0J0J0
9548A5J0J0j5k0j5j0k5%K0L5L0J5%j5j5k0k5j5nnJ0j0k5k0nnJ5J5K5J0%N%N%%%%NJ0nnj0j0
9545d5NJ5L5K5J5J0Nj5k5k0l0j5J0NJ0j0k5nJ0L0J5nN%K5K0J0J0j5l0%%%nn%j5Nnnn%%NJ5
9542EnNNK0nk0nJ0%j0%nj0NN%%%%J0nnj0j0nnj0nj0%%J0n%%%%%Nj0k5j5j5j0J0J5K0%%J0J0
9539f0K5Nj0J0J5J5K5J0%%nn%nj5NNj5k0k0NJ0J0j0j5j5%n%n%nn%J0J5J5J0J0%j0j5K0M0L5
9536E5K0n%%nk5k5j0n%k0%K0%nk0J5L5M0L0N%j5k0nK0J5J5J5Nk0k5k0j5j5nk0j5j5NK5K0%
9533C0j5j5NK0J0l5l0j0J5K5nj0j5Nj5j5%NK5K5L0L0NJ0%k0l0k5NNJ5J5J5J5J0J5NJ0j5k5
9530G0k0k0k0k0n%NNNN%N%Nj0j0K0%nj0nj0j0nnn%nJ5J5nnJ0J5NN%J0%NJ0%%%Nn%%j5NK5J0
9527F0nnJ0j0k0j0NL0M0%l5l5nJ5L0J0j5k5j0%J0J5%Nj0k0n%j0%J5K0L0J0j5l0k0k0k0nJ0
9524a5K0N%%N%J5K5K5J0j5j5k5l0k5j0J5K0K0J0%j0k5k0j5NJ5J0J0%k0j5%j0j5j0nj0NNnn
9521h0Nn%K5M0J5J0%j0%j5%j5NJ5K5K5J0%%j5k5k5k0n%K5L0K0K5K5K0J0nk5k5k0J0NnnNK0
9518G0K0Nk0k0j5k0k0j5k5l0k0%%n%%%N%%%%NNL0N5L5J5NNNNj5j0l0l0k0k0%K0L0J5nj0N%
9515EK0K0J5J5%j0j5k5m0m0l5j5%K5L0K0j0nNNj5j5j0J0J5J5J0k5l0l5j0J0%%J0L0M5%k5l0
9512h5j5nNK5J5J5NK5J5J5J5nnJ5J0J5nn%%%Nn%J0nnJ0%%J0j0NNk0j0l0l5%K0K5j0j5k0j5
9509d0J0nk0k0%J0K5J5K0J0j0j5j5j0NJ5K0J5J5J0j0j0j5J0K5K5%nnk0nK0J5J0j0NNNJ0J0
9506I5J0NJ0NJ0J0j0k0k0k5k5%Nn%%nj5J0J5k0m5o0n0k5J5M5L5K0L0N%%%Nj5j5j5j5NNJ5J0
9503b0%K0K0J5K0K0J5nk5k5j0nj0j0K0K0K0J5K0J5Nj5j5k5j5k0l0j5J0J0nnnj0nj0J5J0%%
9501a5J5j0nj0J0J0J5J5j0j5nNJ0J5K5%n%%N%k5J0J0%k0k5k5J0J0j0j5j0j5J5%J0N%J5NJ0
9498Ej0j0J0J0%%%%NJ0K5K5Nj5k5k0nj0nj0nj0nn%J5K0%%%nL0N0N0J5nj0l0j5k0m0k0j0J0
9495eJ0J5j0%%%J0K5K5L0Nk5k0nN%j0nj0j0j5j5j5j0%L0L5L5j0k0k5nn%K0M0J0J0J5J0%k0
9492I0m0k0j0j0j0nNJ0J0NK0J0K5N%%%%k5l0nJ0K5K0L0J5nk0j5j0j5j0nk0k5k5NNL5L0K5J0
9489H5%k0l0l0%nJ5j0l0nn%j5NJ5J5J0J0J0J0J0J0J5Nnk5k5j0nj0j0l0j5NJ5J0N%N%N%%NN
9486a5%%NJ0J5J0J0K0%k0j5k0k0l5l5j0NK0J5N%N%K0J5Nj5j5k0j5J0K0K0L5J0%k5k0j0nk5
9483f5j5j0%J5NJ5%J5NNK0K0%k0j5NJ5J5%%%%J5nNNj0j5nJ0J5nj0j5k0j0k5nJ0L0K5J0%%J0
9480B0j0k5m0k0J0J5J0J5K0NJ0nj0j0J5J0%nJ5N%J0J5K0N%K5L0%k5j5J0K5L5K0j0m5n0n0m5
9477b0k5%K0K0NJ0J5nnN%N%K5K5J0j5k5%K5L0K0%j0k5k0j0%K0K0%nk5k5NNNJ0NJ0k5l5k0K0
9474B0L0K0%%nK0n%J5J0nj5j0NNj0j0NJ5K0K0%l0l5j5J0J5J5nj0%J0L0J5%k0n%n%%%j0k0k0
9471D5k0J5L5M5J5j0k5k5k0%j0N%K5K0J0NK0K0NNk0j5l5m0k5%n%%%%%%%Nj0nj0nj0nnnk0j5
9468f5NK0J0j5j0NNJ0J0NNj0J0J5K0j0k5m0m5k5NJ5NNK5K5J0NK5K5Nk5nJ5j0%n%j0%J0J5K0
9465C0%J0nnnJ5J5J5J0Nj5j0j0nj0j0j0j5nNJ0%J5NNJ0NK0J5J5K0Nj0l0l5j5%%K0K0Nnk0k0
9462C5nn%J5L5K5K5k5n0m0k5j0J0%%j0J5Nj5k5j0K5Nn%%nn%%%J5L0L0J0J5J0L0K5nj0k0m0
9459E0k0m0j5J0J0%%nN%NNn%n%NNj0j0j0J0J0j0k5nJ5J0NJ0NJ0J5K5J0nj5j5k0J5%nk0k0j0
9456c5j0nj0J0J0J0NK5K0K5J5K0%k0k0nJ0NJ5j0nm0l5m0j0J0Nj5J0J5J5NNK5K5nj0j5J0J5
9454B0J0nk5nJ0%%%NJ0j0J0%N%nn%K0K5J0%k0k5l0k0%J0J0NJ0J5K0K0J5J5%k5k0k5k5nJ5N
9451A5N%NJ5J5J5%k0m0j5%J5J5J0j0j5j5%%%%J0j0j0j5J5J5nl0k0J5K5N%Nk0j0j5j0j0J0L0
9448c0K5%k0j5nK0K5K0K5%%%%%%%%k0k5k5j5%K0K5L0%Nk0l5m0j0NN%%j0J0K5J5%k0j5k0n%
9445g5j0j5k0%K0M5M0K5K5L0K0nl5l0l5l5k0%K0K5NJ5K0K0%nj0J0NJ0Nk0%%J0J0NK5M5M0K0
9442A80nj0j5nj0l0l0nN%nj0j0j5j0j0j0j0j0k0nJ0NJ5nj0n%%n%k0k0%K0L0K0k0j5k0k0%%
9439h0J5K5K0K0%j5k0NNNj0j0J0K5J5J5%j5k5k5l5nNL0J0J0J0J0NNj0j0k5%J5K0j0k5j5j0
9436f5%L0L0L0J5nj5j5%n%%nk0j0K0K5K5K5K0J5%j5j0k0j5k0k0k0j5k5j0J0J0J5J5NK0K5N
9434C0nj0J0J0%%%%%%%%J0J0nn%J5%J5%J0J5%%%N%k5l0j5%J0J0J5L5J5k0l5nJ5nNJ0NN%NN
9430A05Nj0l5l0j5%J5%%%%J5K0j0%j0nj0nnnj0nj0NK0J5J0NJ5nj0k5j0Nj0j5j5j0J0J0J0J0
9427A0%%K0J5J5j0k5nj0nnnN%J0%j5N%K0%%j0k5j0j5NNNJ0J0N%k5k5k5nJ5J0%J5K0n%%K0J5
9424A0%l0l0k5%nnn%J5K0J5J5K0nNNnk0l0NJ0NJ0J0j0j0j0n%%%%%%%%N%K0J5J0J0J0N%k5%
9421@K0L0K0%NNj0k5k5j0%j0l0k5nnJ0%%K0J5NJ0J5J0J5%NK0J5nj0j0nj5NJ0k0k5k5nNj0k0
9418e5k5k0%L5M5K5nk0j5n%J0J0J5J5nnJ0L5L5K5%l0l0nK0J5NNJ0NK0Nj0l0m0l5j0j0j0j0
9415c0nNJ0j0N%%%NNNNk0nNK5J0J5j0j0J0J0%%%j5j5j5J5L0K5J0j5k0%%J0J5NNj0n%j0nJ0
9412D0%k0k5l5%L5K5L0L0L0Nk0j0nK0K5L0J5k0k5k0k0k5k0k0k5k0k5j5%NN%%j0nnnnnnnJ0
9409i0L0M0K5J0J0L5L5Nl0m5k5%%K0K0J0L5L5Nj5j5j5k0k5j0j0j0nnNJ0J5j0k0k0j0j5j0J0
9406e0J5J0J5L0L0K5J0NJ5nj5j5j0j0n%j0j5j0J5J0nj0j5%%%Nk5j5J0J0J5%j0j0nJ0L0L0K5
9403G5nk0j5n%%%nn%j0%nnnN%N%J0J0K5L0J5k0l0N%%j5j5j5Nj0nj5j5nJ0NJ5%Nj0j0j5j0%
9400e0n%%K5N5M5L0nk5j5j5k0j5j5k0%%%%nJ5K5K0J0J0%%NN%N%j5m5l5l0j5J0J0J0L0L0J0
9397B0%nJ0K0NJ0K0K0K0%j0j0j0j5J0J0%NJ0K5K5Nj5l5l5k0NK0K5Nl0m5m0j5%K0Nj0k5%K5
9394@%j5j5nn%%j5k5j5K0M5J0k0j0K0L5L0J5Nj0m0l5j5NJ5L0K0J5K0J5nk5o0l5j0NJ5J5L5
9392A0K5%k0k0nJ5nJ0J0J5J5%%J0j0j0k0j5j0%K0M0M0K0%j0J0J5Nj5j5j0N%nk0k0k0k0nj0
9389@K0K5J0nk5l0j0j5%nj5j0%NK5%J5J5J0J0nnnJ5%%NNnJ0N%NNnnnnl0j5NNNj0l0j5J5L5
9386eK5K5NJ0Nj5k0%NJ0NJ0k0k0k5nnJ0%%j0J0NJ0j0nJ0J5nnk0n%K5L0Nk5k5J5J0nn%J5K5
9383E0%k5k5nJ5K0K0K0K5j5j0j5j0k5k0J0J0K5L0Nj0k0j5k0j5j0J0J0nl5%K5K5N%%N%N%%j0
9380B5nJ0J0n%n%J5J5%k5j5k0%K0%k0j0n%J0j0J5K0K5%j5nK0K5K0J0k5l0l5l5l0k5J5K5L0
9377a0%%n%%nJ5J0J5J0J0j0j5j5k0%nj0NNNNj0j5J5J5J0j5m0k5nK5L0K5J0J0L0nm0m0j5nJ0
9374e0J0J0N%%J0K5M0K5nj0%k0k0k5k0K0L0K5L5Nj0l0k5%%NN%j0j5j0K5M0L5j5j5j5j0k5k0
9371@%K0K5nk0j5k0j5j0K5L5J5J5L5L5N%j5k5k5l5j5j5%NL5K0NnnNNj5j0k0j5%N%Nj0k0l0
9368e0k5nL0K5J0%j5%%J5K0NJ0%NJ0J0NJ0j0nJ0J0J0n%%j0j5j5j5j5J0k0k0l5j0Nj0j0j0j5
9365a15j0nnJ5L0K5J0n%K0K0N%L5L5J0k0k5k0n%J5K0L0J0j0nnnj0J0J0L0%%NNJ0J5Nj5m0o0
9363A0n0n0k0%K0K0K0J5nk0j0j0k0nJ5L5J5%J5K0J5J5K5K0Nk5NK0J5%j5j0j0j0n0k5%J0J5
9360eJ5J5J5K0%nnk5k5j5%J5K0J5K0J0J0Nk0k0k5nj0j0j5nj5J0K5L5L0nk5k5%J0J0l0l0j5
9357e5J0L0K5%nJ5K0J0K0nnk0m0k5l0J5L5L0K0j0j5j0j0%J0j0J5N%k5k5%K5M0M0K5J0l5l0
9354D5j5K0K0J5j0k5m0l5J0J0NJ0J0NJ0J0%N%NL0K5nk5j0j0nK0%%j5j5j0j5k0k5k5l0j0j0
9352a00nnJ0J5K0J0nnJ0L0K5%l0k5NK0O0O0M0nj5j0j5j5j0N%n%%%%j5j0j0nj5j0j0n%K0J0
9349A0J5J0J0J5J0j0nnj0NNj5j0j5j0J0K5K5K0nl0k5k0nj0%%%%J5K0K5J0%%k0m0k0J0L5L0
9346E0K0%k0k0J0L0K5N%%n%%%k0l5j5K0M0M0K0Nj5j5j0j0J0J0j0k5k0%nj0j0l0k0nJ0Nnnn
9343a5j0J5J0J0J0NJ0K5%j0k5j0n%J0k5k5k5nK5L0%%j0J0J0J5%j0nnJ0K5j0%j5NJ5nnj5N%
9340A0NNj0j0J0J0Nj5j0J0L5N0M0J0j5j5k0k5l0j0NJ0%k0l0k5k0%%K0K0K0K0K0K5K0%k0j5
9338F0j5k0j5%J5K5K5J5j0j0k0J0J0K5J0J0nJ0NJ0j0j5k0k5n%K5K0Nj5k0%%n%nnnn%J0%k5
9335C5%n%nJ0K0K0J0J0J5J5J5J5K0n%k0j5l5l5j5%NNj0K0NL0L0J0j0j0j5j0j0j0k0k5k0k0
9332eJ5L5J5j0j0j5l0l0k0%%%%%NK5K5J0%%nn%n%%j0nnnJ5J5%%NNJ5j5j5j5l5l5k5nJ5N0M0
9329a5K5k5j5%J5L0K5K0%j5k0j0j5%K5J0J5J0J5J0J5J0J5J5J5nj0m0l5%J5Nk5k5nJ5J5n%N
9326F0K5K5K5j0nj5j0k0l5l0j0K0Nk0k0j5nJ5J5K5K5K0Nk0j5j0J0%%J0K5L0J0j5k0j5j5NJ0
9323F0J0Nnj0j5j0k5n0m5l0j0j5%J5J5J0J5J0J0J0j5j0K5M0M0K0J0N%j5m5k5nJ5K0K0K0J0
9321E5nj0j0nnk5l5k5k5%J5K0J0J5j0%j0J0J5K0M0J5%nj0%J5nN%n%j0j0j5j0j0j5j5nJ5L0
9318@K5J5nj0j0%j5j5nJ0j0k5j5J5K0%nnK0J0%%j5%j0%NJ5J5NJ0J0J5%j5k5k5j5J0K0K0J0
9315B5%%%n%NJ0nj5j5NK0L5J0nn%J5K5%%%N%nNJ5j0l0l5k5j0%J0J5nj0nJ0J0%%%NnJ0%%J5
9312F0nnJ0%j0j5%Nk0k0J0J0nnJ0K0Nnnj0j5j0nk0nJ5K0nk5j0j5%K5M5L5Nj0k5j5j0nj0j0
9309b5nJ5J5K0M0J5%%nj0%j0k5k5%J0K0nnj0j5j0J5J5J0J5nnNJ0NJ0j0j0Nk0nnj0nnk0k5%
9306e0K5L0L0K5J5%j5l0k5n%%%n%%k5%N%J0NNNNJ0NN%j5j5N%%j5k0N%nk5j5j5nJ5K0M0L0L5
9302D5K0K0%k0l5l5m0nK0K0K0K5J0J5nj0%k0k5%NNNN%k5j0j0K5M5L0%l0l5j0NK0K5K0K5NJ0
9300A10%J0k0j5k0j5%%%%nj5j0j0j0j0j5nJ0J5J0J0J5J5K5Nl0j0J0NK0nj5j0l0j0nnNj5k0
9297d0j5j5K0%%K0J0nnnJ0NN%NN%%N%%J0J0Nj5j5j0j0j5k5k0j5NL0N0L5M0K5nl0l0j5Nj0n
9294ej0j0nj0%nn%%n%nNN%NNNNN%NJ5j0J0N%Nj0%%j5l0j5%J5J0L0K5J0k5l5m5k0nnn%k5%n
9290a45J5%J0K5K5L5K0J5J0%nJ0K5N%nJ0%j5k5k5j0j5j5j0nNJ5K5J5NNJ5nnnnnnj5%K0K0%
9287A0%j0J0NL0K0J5nj5j0NK0J0J5K0J5J5j5l5n0m0j0%J0j0j5j0%J0%nn%%K0L0M5K5j5k5k0
9284C5k5k5l0k0j0NJ0j5%%%%J0J5J5J0J5J0K0J0j0j0j0j5j0k5nJ5j5J0K0N0O5L0%j5j0j0j0
9282G5j0j5j5j5k0J0Nj5j0k5n%NK0%j0%nNJ0nN%j5k0nj0nn%J0K5K0%l0k5%J0J0K0L5K0%%j0
9279A0nn%n%j0%nj5j5%Nnnj0nNJ5K0%%NJ0K5nk0j5j0nl5j0J0J0J5J5J5K0J5J5K0%%%%%N%%
9275E0%nj0J0%J5nk0Nn%%NJ0Nk0j0%J5J0J0J5%j5n%n%k5n%Nj0n%j5j0%j0nNK0NJ5j5J0L0N
9272D5J0NJ0NnnJ0J5Nk0l0l5l0nJ0J5K0K0L0J0j0k5l5j0%nnn%nJ5L5L0J0j5l0k0nJ5J5nl0
9269el0l5k0%K0K0J5nJ0Nn%J5J0K5%NJ0K0%k0k0l0l0l0k5nJ5L5L5K0nj0j0j5j5nL0L5K0%k0
9266En%n%NJ5J0J0%j5k5k5k0%K5%n%%NNNnnnj0%J5K5K5NNJ0L0K0J5j0n%%k0j5%NK0%j5%%%
9263G0%NJ0J0Nj5k0nJ5K0Nj0k0k0nj0j5%%NnnJ0J0%j0j5J0K0K0L0J0%%J0J5J0J5n%NK5J5j5
9260A75l0n0k5k5k0%K5K0M5K0Nj5%Nn%%k0l0l5l0l5j5%K0K5NNNNJ0J0Nj0k0%J5J5%%j0NN%
9257E0nnK0J5J0j0nk0l5j5j0NJ0J5%k0k0j5n%K0J5J5%k5k0k0nn%NNJ0NN%j5k0j0j0n%NK0K0
9254e0Nj0j0J5M5M5L0Nnm5m0l0j0j0j0nj0J0K5N0M5L5K0J0J5n%l5l0k5nK0L5K0J5j0j5j0n
9251G0j0j0j0j0k0nNNNNK0J5Nj5l0n5m5k5j5j5%L0M0M0N0K5NN%nm0m0k5j5J5K0k0j0J5K0K0
9249eJ5J5J0J5J5N%k0j5j0j5k5m0l5l5k5nJ5L5M0L5J0J0J0nk0k0j0J0K5M5M5J5j5l0k0k0n
9246eJ0L0L5K5Nnk5nj0J0J0nnnnJ0N%k0k5k5k0%J0NJ5L5L0Nl5o0k5j5%nK0J5K0K0J0J5%%J0
9243E0nk0j5j0%%K0L0Nj0j0%NJ5nnj0J0J0K0Nnn%j5j5j5%NK0j0l0l0l0l0j5k0J5L5K5J0K0
9240a0K0J0%j5j0k0k5nK5K5K0nk5k0nJ5M0L0L0K5Nj5j5nj0%Nk0j5j0j0%%nnNK0K5%%nnnj0
9237B5J0j5k0j5J5K5K0J5%J0J0K0K0Nj0k0k0l5k0N%J0j5%%K5J0j0j0j0NJ0j5nj0nJ5nnj0n
9234eN%nj0%j0J5J5NJ0%nNNNN%%J5J0j0j0%K0K5Nj0j0nJ5K0K5nk5l5l5nnnj0%%nj0j0j0J0
9231b5L0L0J0j0nj0J0K0K0nnNK0Nk0j5j5Nj5j0j5NJ0k5%j5j5nJ5J0n%K0M0J0j5Nnj5k0j5%
9228a5k0j5j5nJ5J0J0N%NJ5K0K5NNNNK0K5J0j0j5j5k0j5j0J0J5K0j0l0j0J0J0J0j5%NNNJ0
9225F0nnk0%J0J0K0J5%k0l5j5J5M0K5J0k0k5nnnJ0j5j5j0J0J0j0%%nk0k5nJ5K0L5L5K0j0k0
9223F5k0k0%nj0j0j0j0nj0J0n%%j0J0NK0K5N0L0nl5l0l0nnK5L0K0N%%%l5l5m0nj0J5L5J5J0
9220B0%%k0j0nnJ5J5J5K0J5J5K0J5NNJ5j0j0l0j5NK0K0J0J0j5j5k5k5j0j0j5j0j0j5j0j0j5
9217e0j5j0K0%%j5j5j0N%%J0Nnj0j5J5K5J0J5j0K0J0%nJ0J0K0N%%j0%J0J5%nnK0NJ0%nk0j5
9214B0m0l5k5j0NK0L5L0%NnL0K5Nnnj5NJ5K0J5J5K0j0m5n0j0J5J5n%%%Nj5J0Nj5%%n%%%%N
9211B5k5j0J0K0j0%j0%J0J0j0j0j5J0J0J5%N%%nk5j5j5j5j5k5j0nj0j5%K5K0K0K5J5nNNnn
9208c0j0K5M5M5J0n%%n%j0Nnnnn%nN%j0j5k0nNN%%J5K0NJ0NNJ0j0k0l5l0k5k0J5L0L0nk0l0
9205d0l5%%J0J0K5L0K0%nnnk0j0nj5j0j0j5K0K0J5K0Nnk0k0J0L0J5J5%%%%n%J0J5J0nNNnJ5
9202G0%N%NN%NNj0J5%%n%J5k0l5l0k5j0nk5nJ5K5K5J0J5J0J5%j5j5Nj0j0nj0%%N%j0j0%J5
9199A0L5K5J5j0k0k0nnJ0J0nJ5K0nk5k0%%%NJ0J0%j5j5%NJ0j0j5%J5nnn%nn%n%k0nj0%nj0
9195e5j0j5%NNJ5J5%k5%nJ5L0J0J0nnJ5J0j0j5j0nNN%%n%K0%k0%K0J0J5%NNJ5J0J5%k0j5l0
9192Ej0J0NJ0NJ0N%J5J5%%%%nNJ5%k5k0k5k0%J5J5J0NNN%nj0nj0K5L0L5J5nk5l0j0K0K0%j0
9189H5l0k0j0J0NJ0J5j5l0k5j0J0J5nn%nNJ0J0k0k5j0K0J5%nJ0j0k0j0%%j0nj0j0J0NJ0NJ0
9186c0J0NJ0%%%%%N%n%%J5J5K0J5%nn%%k0nnj0j0nNnk0j5j5j0J0K5NJ0j5NJ5J5n%k5l0k5j0
9183i0K5K0%j0NJ5L0K0L0L5J5%j5J0K0J5Nnj0j0%j0nj0j0j0j0NNj5l0k0j0j0J0J0L0L5J5%
9180G5j5k5k0j5j0NJ5Nj5N%j0%J0M0L0J0%%%n%K0NJ0nj0nj0Nj5%j5nn%NnJ0j0J0N%j0nj0j0
9177C0k0j5%%NJ0J0N%%K0J5j0m0m0nJ5J5%%%%n%N%K5K0J5nnj5n%%n%j5j0l5l0j0nnj5NK0L0
9174e0L5J5%%nj0nn%%K0K0K0K5L5J0Nk0k5k0j0J5J0NJ5J5J0j0k0J5K0K5%k5m0k5%n%nJ0Nn
9171D5j5j5j5k5j0J0J5J0J5K0K0K0K0Nnl0m5m0k0%%K5M0K5Nnnk0k5j0J0K5L0N%nk0l5j5%K5
9168A0L5J5J5NNj5k0%J0K5J5K0J5j0j5l5j5nnk0J0K5K0J5NNJ5%k5k0n%n%nnJ0j0j0J0%j0j0
9165D0k5N%k0j5%%N%%%%%N%N%K0K0j0j0j0NJ0j5n%Nj5%k0j5%J5M0J5NnnNj5k5k0k5k5j5N%
9162i0j0%K0M0L5L0J0%j5k5j0j0J0%K5J5J0J5J5nk0k0nL0K5K5%%j0%j0k5k0N%j5l0l5%J5N
9159b5nnnj0NNNNK5K0Nj0l0K0L5L5NJ0J0J0N%%k5l0l0l0l5j0K0M5M5L5%k5k0l0j0nnNN%%J5
9156B5nj5j5j5j5%NN%J5nJ0J0NJ0l0j5J0NK0%k0j5j0J0J0nj0j0J0J0NNJ0NJ0NNNJ5J0%nk0
9153B5j5j5j5j0j5l5l0%%K0J5K0J5K0K0K0Nnnj0j0NJ0K0nj5%n%%%n%n%NJ0%j5k5nNJ5J5%j0
9150a0nJ0K5Nk5j5%J5J0J5J5nk5j0%Nj5nnnnj5%K0%J0nnJ0%%N%j0j0%J5K0Nj0j5j0J0J5nj0
9147a5J0J0j0%NJ5nj5nNNJ0J0j0j0%K5J5Nj0l0k0j5%nn%%NL0J5J5j5k0l0j5nj0j0%%%%j5n
9144a00nJ5J0j0NK0K0K0nnj0nNN%nn%%NJ5J5J0j0j0j5nK5M5K5J5k0k0k0l5j5N%NNNNNNN%J5
9141A0J5K5K0L5J5%k0nl5k5k5l5j5j5j0%%%%J5J0J5J5nnnnn%n%j0J0K5L0K0K5NJ0nJ5K5J5
9138A25Nj5l0l0j0l5k0%J0J0j0j0NN%J0n%J5L5K5nj5l0l0l0k5l0k0nJ0K5K5K5K0J5K0N%%J0
9135D5%j0J0Nk5k5j5k0j5k5J0K5L0K5J5%nNK0K5%%j5Nnj0nk5j0j0NJ5Nnk0N%j0J0J5J0nk0
9132El0k5nnJ0J5K0K5K5%k5n0n0m0%K0M5L5L0L0K0J0%j5j0j5j0j5NJ0J5N%K0NNJ0%j5%L0J5
9129A00nl5j5nj5j0j5%j5k5nK0K5K5L0J5N%Nj0k0l0l0k5j5%K5NNNnJ0NK5K5K0Nj0%%J5K5J0
9126A15nj5l5k5j0N%k0J5J5J0%J5J5nk5k5nj0j0J0K5K5J5nk5m0l5nJ0j0j5J5K5L0j0l5l0j0
9123f5j0J5K5N%%J5J5J5nj0j0j5k0J5NK0%%%J5J5J0j0k0%NJ0NN%k0k5j5k0j0nj0k5k5%K5K5
9121g5K0J0J0K0J5K5N%k0l0NJ5J0K0K0NJ0NN%k0m0m0l5j5%L5M0K0j5j5N%nk0n%J0J0J0nk0
9118c0j0K5L0K5K0K5N0K5nk0j5j0j0j0j0j0j5j0k0NNj0n%k5n0n5k0K5J5%NK0L5K5J5J0J5J5
9115E0L0K0J5%k0k5l5j5NJ5NJ5J0N%%Nj0k0j5j0J5J0K5K0%j5l0j5k5j0J0J5K5K5J5nnnnk0
9112E0%J0j0k5l0j0K5M0K5J0J5J0J0j5n5n0m0NL0K5NJ0j0k0m0l5NK5M0J5J0Nj0k0j5%J5Nk0
9110a5j0nJ5NJ5M0J5%k5k5j5%NNK5K0K5NJ5J5NNnm0j0NNj0k5nJ0J5nnj0NNNj5l0l5j5j0K0
9107c0L5L5J0j5%J5L5L5j5l0k5j5J0j0k5k5j0K0L0L5J5K0J5J0J5%k0k0k5j0%Nj5nj0j0j0J0
9104B5nk5j5NK0K0J0J0N%nJ5J0j5l0j0J0K5J5nj0j0nnnJ0J5K0Nk0k0%K0K0J0J5%j5nJ0NJ0
9101A05j5j5l0l5k5k5j5j5%L0M5K0J5nk0NNK5L5K0N%J0nnk5l0l0nK0L0K0nk0k0k0j5%J0NK0
9098D5J5j0k0k0l0l0j5j5%%J5J5Nnnj0%%J5J0L5M0K5j0k5j5j5l0k5k0%NN%J0%K0J5j0j5%J5
9095c5L0J5J0Nn%%J0L0J5J0J0j0j5l0l0j5nNNJ0J0%k0j0nnj0NK0J5K5J5Nj0m0l5%J5NNnJ0
9093@J0nk0nnk5%j5j5nnJ5K5M0M5K0J5j0nnk5k5m0j5j0j5J0NJ0J0K5L0M5M5K0j0l0k5m0m5
9090c0l0%L0NK5K0M0L5J5%j0k5l0j0NJ0J0Nj0nj5j0%j5j0nN%J0%nnJ0J5%%N%J5J0nn%%Nnn
9087D0nj0NJ0J0j5m5l0nJ0j0n%nnn%j5J0L0N0L5M0L0J0j0l0k5j0%%j0j5nj5j5j5K0J5K5L5
9084G0L5K0J0J0J5%k5l0nJ0j0l0j5k0j0j5j5j5n%J5L5L0L0%k0nnNj5k0k5%J5%%%NJ5J5n%k5
9081B0k0%K0K0%k0j5l0j5J0L0K0%nk5nJ5K0K5j0j0K0K0J5j5j5j5%Nnk0j5J0Nj5j5k5J5J0n
9078b0%n%J5J0%nk5%NK5NN%j5%N%Nj0j0%J5K5K0NNNj0k5k0N%%%K0%nnk0j5l0l0k5J0K5M5L0
9075A0L0J0nm5m0l0j5NL0N5M0N%J5nj0j5NNj5j0%%NJ5J0K5J0J0J0J0K0Nj5l5l5j5NNJ5nj5
9072D5l0l0nN%%%J0NK5K5%k0j5j5%%NNk5k5NNN%K0K0Nk0k5J0J5J5J5J5%k0n%J0J5NJ0J0j5
9069E5j5j5J0NJ0J0k0j5l0k5k5nK0K5NJ0j0J0J0J0J5K5%j5l5k5j5N%%J5L0K5K5%k0nk5j0J5
9066B5K0Nj0nj0%J0J5J5J5L5J5k0l5j5%K0J5J0j0k5k0nJ5n%j0j0j0J0K5K0j0k5n0l0j5%K0
9064c0J5%j5l0l0%J5K5L0K5K5NJ0Nn%%%%J0nj0j0NK0J0K5J5K0Nj0k5l0k0k0j0j0N%%%J0J5
9061C5%j5j0j0j5k0NK5K0K0J5J0%k0m0l5m0j5K0M0L0J5NNK5L0J0k0l5l0k5k5n%nj0J0J0NN
9058c5%K0Nj5k5%J0J5J0J5J5J0J0J0K0j5k0k0nnj0nj0%%K5%%%%NN%NN%nJ0%%%nj0j0%K0k0
9055@j0j5j0j0j0j0j0nJ5J5K5J0J0NJ0J0j0k5l0l0j5%j0%nJ5J5nk5J0K5M5L0NJ0%Nk0j5k0
9052c0nJ5nJ0j0n%%%%%%%n%J0J5%l0k5j0J5J0J0NNNJ0J0J0J0j5l0k5K0L5L5K0nnj0j0nJ5L5
9049G0K5K0nnnnj0j0nj0%nj0l0nJ0k0j5l5l0j5J0J0L5J5%%%n%N%K5K0Nj0k0m5k0k0nnj5k0
9046a35j5J0M0L5J5K0K5J5K5K0L0K5J0J5%J0nk0j5j0%NNj0k0j5j0j0j0nNNJ0NnnJ5J5J5K5
9043A10j5j0J0NJ0N%nJ0j0l5n5m0k0J0NNNJ0NJ0J0nn%n%%n%k0k0NL5K0Nnk5nn%J5K5Nj0k0
9040@nj0j0nk0k0j0NJ0J5K5%L0K5J5%nNj0%j5j5NJ0NK5J0J5K0J5J5K0j5j5j5j5j0k0k5nK0
9037D5K0Nk0k0k0k5j5NK5J0j0nNK5J0%k0j5nnj5j5nNJ0j0J5J5J0%n%nNj0j0%%j0J0nj0j5j0
9034f5%j0%J5L5L0K0Nj0j0Nnj5J0J0J5J0%j5l0l0nK5J0nl5j5nK5L0K0J0j0%%nk0j5nNNK5K5
9031B5J0%j0k0j5k5k0j5j0NK5L0J5%j5j0j0j0%K0NN%j5j5j5nL0M0K0%Nk0j5k0j5%%J5K0J0
9029@j5j5m0k0%j0j0j5J0K5K5J0J0J0J0J0J5nj0j0nNJ0K5J5J0k5k0k0k0k0NL0J5K0%%%%J0
9026A0L0L0Nj5k0n%nk5j0j0l0j0NM0K5Nj0l5j5j5J5J5J0J0j0j5K0K0J5K0%j0l5l0%K5K5Nn
9023B0J0K0K0K0K0J0j0j5l5l5k0%N%%%%%%%%N%nJ0J5nnn%K5%%k0j5%nn%nJ0L0L5J0J5J5J5
9020A25j0j0j5l5k5nj5j5k0%j0j5nj0j0nj0nNK0L0L0L0L0%j5k0k0k0J0J0J0Nj0j5J0NJ0j0
9017@nj5J0J0K0%NNNnn%nj0j5%NJ0J5%j5%nJ5J5%NN%nJ0J0n%n%%j0NNj0k0k0k5k0k0j0K0L0
9014b5K5nnnJ0J5J0j0nJ5J5n%%j5k0k0J0K0K0K0j5m0m0j5%K0K0K0K0%k0%J5J5L0L0K5J0j5
9011A05k0l5k5k5J0K5J0J5j0n%J5L0L0L5K0%k0j0j0j5j0j5j0j0k0j0j5k0k5j5NJ0J0J0J5N
9009B5j0l0l0k0Nk0NNL0K5J0Nj5k0%J5nJ0J0J5j0j0j5n%j0%NNNNnK0%N%%%%J0J0j0nj0Nnn
9005a0n%j0%%n%%j0Nn%n%j5k0k5j0%%nJ5K0K0L0J0J0J0j5j5k5nK5L5K0NNNNJ0N%J0%j0j5j5
9002B0k0nj0j5k0nj0%K5J5J5%k0j0NJ5J5nnj0L0n%j0j0nk0nK0NJ0%K0J5J0J5%%%%k5k0J0j0
8999@nj0j0%nk0%nj0J5J0K5J0j5NK5K0L5Nj5j0J5J5J0j0j5j0j0NJ0L0L5K0Nl5k5nnnk5k5k0
8996@k5nJ5J0j0k0k0N%N%N%%%J0NK0%J0J0%J5Nj0%j5k5j5NJ0J0NJ0J0NJ0K0Nj0n%%k0j0nJ0
8993B0J0N%K0J5J0NJ0j0%k5k0j5nj0j0j0K0K5K0Nk5k5l0k0k5j0j5J0NK5K0K5%%j0J5J0%Nj5
8990@%nnk0k5%J5%%NNK0K0nj0k0nNj5%%j0j0l0J0L0K5K5K5nnj5j0k0nJ0K5L0N%k0k0k5%K0
8987a0J0L5L0nk5j0J0J0nj0n%%nk0nnJ0J0NNN%k0nM5N5N5J5k5l0l0k0k0k5%J5J5K5K0Nk5n5
8984B0n5l0K0L0L5J5J5%n%%j5j0j0J5nl5l5j5J0J0K0K0N%j5j5%nnnN%NNj0J0%%K5K5J5nk5
8981Ek5l0nJ5K0%%J5J0K0Nk0k0k0J0L5L5K0nNj0j5j0k5j5%nK0K0M0L5L0j0j5k0nnNNj5j5J0
8979G0%%%j0j0j5j0%%nnj5j5nnj0j5J0NNNJ5J0%%J5J0%nj0J5J5nj0%nj0nnnj0J5K0J5J5L0
8975H0K5NJ0k5l5n0m5nj0NNJ0L0J5J0j0j5l0j0J0L0L5J5l0m5n0k5J0J0J0j0%%J0J5J0J0%k0
8973e5NNNJ0k0%J5J0J0J5nnJ5L5N5L0%nnnj0nj0j0nj0j0j0j5j0j5j0k5nj0n%K5L5M0J0j0j5
8970C0k0j0j0J0K5L5J0nk5k0j0%j0nJ5L5L0K5nj0n%NnNJ0j0j5j5n%j5j0J0%j5j5j5j5j0J0
8967b5K5J0j0j0j5NJ5J0NNn%nNJ0nnJ0N%j5j5k5j0%%nn%L0N0M0J0j5k0k0n%j5j0j5j0nn%j5
8964e5j0%%J0J5L5J5J5nl5m5l0j5%j0J0J5J5J0nJ0L0K5J0J0n%j0nnnnnn%%K0K0K0N%J0K5K0
8961I0J0k0j0j5k0l5n0%K5J0nk5nJ0J0k0k0j5J5L5L5K0NJ0J0J0J0NJ0J0j5nk5%%nj5k0l0j5
8958d0%J0%j0k0j0j0j0%%J0L0L0M0K0%nj0J0K5K5J5j5l5n5n0k5J0L5L5L5J0k0m0m0j0J5K0
8956c0K5NJ0NK0J0NK0J0Nj0j5j0%j5J0J5k0l0j0j5j5k0NJ5N%K0K0K0J5nj0j0%%NK0K5%k0m0
8953A5k0n%K0K0%nj0%j0j0J5J0K5J5%J0NJ0nj0j5k5nK0j0j0j5nJ5%%%Nk5nJ0J5K5K5%j0k0
8950D0J0K5K5NN%Nn%k0k0k5k0k5j5%K5J0J5J0N%k5k5l0NM0J5j0k5%%%%NnJ5K5M0N5K0NJ0k0
8947A45k0j5k0l0l0k0nj0j0j5%nK0L5L5L0%n%NJ0j0l5m5m5j5NJ5n%J5K0J5K0J5Nj5k5k5l0
8944d5l0j5J0J5J5K0J5NN%%J0nj0J0L0K0%j0k0k5l0k0j5J0Nj0J0K5J0K0J5J0J5J0J5J0j5k0
8941D0j5%%j0j5%nj0j0J0J0nN%%N%%%N%N%%NNNNK5K0nj0nNJ0j0j0l0l0j0M0L5J0j5k5nk5j0
8938a5NNNNK5K0L0K0Nj0j0%K5%j0k0nj0J0J0%nnnJ5j0j0j5j5J0Nj5k0n%%j5Nj5%NK0K5J0n
8935D0n%nK0K0J0nk5m0k5nJ0L0Nnk5k0l0k0J5J0K0J0nnnnNNNJ0K0K0Nk0%J5NNj0l0m0l5k0
8932a00J0J0J5J5K0%k0J0K5J5J0J5J0J5J0nj0j0nnnj0nj0NK0J5NNJ0N%J5J5nj0j5J0L0%Nl0
8929G5n0k5k5%J0k0NK0K0K5J0j0J0%%j0k5k5k5nJ5K5J0N%%%K5J5%j5k5NM0M5K5%l0l5k5j0
8926B5K0J5%%n%Nnk0nNNK5L0K0K5J0j5m0p0n5k5nNN%j5j5j5j5nk0j5%%J5K5J5J5%j5J0L0L0
8923b5J0J5K0L5J0k0k5k0%N%Nj0J0Nnk5j5k0k5NL0K0J0NN%J0j0n%K0L0J5nnnj0j5%L5M0N%
8920A00J0j0k5k0n%nnnnnnnj0J5J0N%L5L0J0Nnj5m0n0l5k0K0L0L5J0K5J0j0l5o0k0J5J5NJ0
8918@K5K5J0NNNnj5j0j0j0%nj0nn%nk0%%j5k0j0NNnK5N0L5J0nj5j5k0j5j0J0J5K0N%%K5L0
8915H0J0j0l0k0j5j5%nK0J0Nnj5nnnj0nj0nnnNJ5nk0k5NM0M0K0j0k5k0J0K5K0Nk0j5j5J0N
8912@j5k5j5NK5Nj0nJ0J0K0K0K0K5k0j5k5nK0K5J0J0nJ0%j5l5m0m0k5J0J5J5M0L5Nk0%J0J0
8909D0J0nnNNn%J5J0k5k0%J0%j0nn%nnn%%%j0j0nnj5l0l0%J0J5L5J5Nj5k5k5k5nnJ5J0L5M0
8906b5K0N%n%nJ0J0J0%k0nNJ0K0J5J5Nj5j5m0l0k0NM5L5K5K0K5nl5m5m0k0k5NK5K5J5L5K5
8903F0K0%%%nj5k0m0k5j0J0L0K5J5Nj0k0k5j5l5k5%K0M0J5j0j0J0K5J5n%%K5K5J5%k0l5l5
8900ek5j0K0M0L5N0L0J5j0l0j5m0m5m5l0j0J0J0%%%n%k0%J5Nj5k0k0k5k5j0J5K0J5K0J5L5
8897e5J0K0K5NJ0nK0N%J0Nnnk5k0k5j0%k5NNK0nj5%NK5K5K0J5%j0J0J5M0nj5k5l0j5j0k0n
8895c5nJ0J5K5J0NJ0J0%Nk0k0nj0nnk5j5k5k0K0J5J5K0%N%%nj0J0NK0j0nJ5J5J0Nj0k0Nj0
8892a0j0J5L5L0J5J5nj5k0k5n%%nn%n%n%%%nnnK0J5%k5k5j0J0N0L0J5k0j5NK0K0%j0l0l5j5
8889a5nJ5J5K5J0J0J0J0NN%%j5j5nL0K5Nk5l0n%n%NJ0l5l0k5%Nk5nj5J0L0%%N%j0J0K5K5M0
8885F5K0%%%%%nj0m5m5m5j0K5J5nJ0J5J0Nk5k5nJ5K5K0J0L0L0%l0l5j5Nnj0nnNK5J0J0Nj5
8883A5j5j5j0j5J5L0K0K0nnj0%nj0nnj5l5l0j5NK0J5NK0J0NJ5K5J0%J5NJ5nj5J0K0Nj5m0k0
8880A0j0j5n%K0L5L0L0K5Nnk5l5n5l5j5NK5J0j0j5j5n%NK0K0NnnJ0%k0nj5%J0j5j0%K0L0N
8877@NNJ0NJ0%%k0nJ5K0%N%j5l0l0l5l0j0K5L0M5J0J5K5K5%j0k0nJ0K0K5M0J5j5l5k0m5j5
8874B0j0J0Nj5J0K5J0n%J0J5nk5k5k5k0%%J0j0nJ0J5NnnJ0J5NNnJ5J0NJ0Nj0j0j0j0J0NN%
8871D5%%Nj0nJ5J0J0k5m5k5k0NJ0%%J5J5L0J0N%k0k0l5m0nJ0J0J5%Nnnj0N%%%%J5nj5%J0J0
8868c5N%%%N%%N%%n%J0j0nNK5K5K5%k5nk0j5j5j5J0K5J0NJ0k0j5j0K0K0%%%%NNJ5J5K0K0%
8865I0%n%j0k5k5j0j0NJ0NNJ0%%nk5l5j5j0n%NK0K0J5J5J5J5J5J5J5J5%NNj5k0%J0Nk0k5j0
8862D5%Nj0k0k0%%K5L5K5J5N%Nj5l5j5l5k0nj0j0J0J0L5M0%nJ5J0J0j0k5j5NNnk0l0k0%J0
8859a5K5K5K5K0J0J0j0j5j0j5NNK5L0N%j0k5m0l0NJ5M0K0K5L0Nj5j5nj0k5l5j0J0N%nj5j0
8856B5J0%nk5l5l0nK5J5Nj5n%J0%N%%%n%%J0J5Nnj0J5J0%nnnNK0NnnN%%J0n%NN%j0j5J0K0
8853D0Nj0%j5nn%Nj0j0%J0%k0k5l0j5k0%NNJ0K0L5J5J5%k5k0NNK5J5nn%%J5J0j0j0J0J5nJ0
8850C0j0%J0K0%%j0j5%J0J0J0J5j0j0nJ5J5nl0k0NK0K0j5nj5l0nJ0J0nj5j0NJ0K5J0j0J0J5
8847E0J0J5J0K5L0J0j5j0j0j5j5j5j0k0k0NNJ0j5k5m0nJ5%J0J5K5L5L0%%nNK5K5J5J5nk5k0
8844A15k5k0m0l5%J5L5K5L0k0n5l0%%j0NL0L0%NK0K0nnj0nNJ0J0J0j0j0j0nj0j0j0j0J0J0
8841E0k5j5k5K5J5j0nj0J0J0NNJ5%j0NJ0K0N%NNJ0N%J0j0l0k0j5%nk5l5k0%j5j0K0L0K0%j0
8838a5%%j5k0j5nNJ0Nnj0NNJ5%j0J5K5L5J5J5J5J0Nk5k0n%nk0k0nJ5nJ0j5nJ0NJ5j5nNK0%
8835B0j0n%nj5J0k5j0nNK5J0%K5K0NNK0K5%j5k5Nnj0N%j0k0k5j0j0j5j0%NN%j5%J5%%%j0k5
8832g5j0Nj0%j5K0L5L0K0J5nk0l5k0j0nNJ0J0J5%NN%K0N%j0%j5k0k5NL0L5L0K5Nnn%nJ0J0
8829F0K5j0k0k0j5%%nk0k0k0k0%%j0J0%k5nj0K0L5K5L0n%%n%%j5N%Nj0l0j5j5j0J0K0K0%%
8826d0J5J0J5J0NN%%J0n%Nn%Nj0%%Nnj0j0nJ5%K5%l0l5k0J5J5%k0j5%NJ5K0j0n%J5K0J5j0
8823A0k0k0nnnn%K0L0J0J0%J5L5J0j5k0k0J0J0NJ0L5K5J0N%j0j5k5k5k0J5L5K5nj5nj5%nj0
8820F0k0l0j0K0Nnj0J0nNNnnNN%j0J0%nNK0Nk5k0%J5J5nNNj0%k0nK0L0K5j0l0nJ5K0N%J0n
8817H0J0J5J0n%j5j0j5j5nj5k5%j0nJ0J5j0j0NNJ0J0j5k0k0%%NJ0J0Nj0%J5J0%%j0j0%%j0
8814a0j5%J0j5k0j0K0L5L5K0%j5j0NJ5j0j0j0j0j0J0N%%nnnj0%J5K0%j0j0J0N%%j5NNNJ0J0
8811C5NnNK0J0j0l0l5l5%J5L0L0L5J0nk0l5l5k5%J5nj0%K0J5J0Nj0k5n%J5J5nj0j5k5k5k5
8808a05j0j0NJ5L5L5J5J0J0K0J5K0K0J0J0j0nJ5J0%j0l0m0l0%J5NnJ5J0Nj0j0K5J5K0K0%%
8806A00%%nj0j5k5m0nJ0K5J0J5J5J0NNNJ5nk0l5m5l5l0j0J0N%K0L0K5J0N%J0j5l5l0j5J5M0
8803A0M0Nk5l5k0J0J5NNj0j0j0j0j0j0%nJ0M5L5K0%%N%j0J0%%j5k0N%nnk0%J0J0K0K0J5%j0
8800F5j0k0l5k5nK0L5J5j0k0J0L0J0k5l5nNnj0j5NJ0K5L5L5K5j0k0k5nnnj0%nk0k5j5j0j0
8797f0j5J0K0N%J5K0K5M0M5K5Nj0l5l5j5N%nk0k5k0j5%%J0NK5j5k0nK0M0J5K5J5K0j0k5l5
8794B5nJ0J0Nj5J0NNJ0j0%n%j5Nj0%nnnj0J0j5j0NNNNNJ5J5n%%n%n%%%%j5j0K0J5J0j0J5n
8791D5nnJ5J0NNJ5j0k5k5J0K5%j5k0%J0J0J0J5NJ0J0NJ0j5k0j5k0%nj5%k0nK0nnn%J5J5J5
8788D5J5K5K5NNj0nk5l0k5nk0j5nK5NJ0J0J0%J5%k0nn%Nj0k0NK5J0J0J5J0J0J5j5j5l5l0k5
8785b0NJ5K0K0j0k0k5j0K0J5K5j0j5J0NJ0J0j0j0J0NnJ0N%%NN%%Nj0j0%K0K5K5J5n%k0k0n
8782H0n%k0l5m0k0%NN%K5M5J5J5J5J0K5j0l5l5%%nk5l0nK0M5L0n%nnnk0%J5j5j0k0N%N%j0
8779@nnJ5J5J0nk5k5k5nj0J5J5L5L0Nj5j0n%%%%J0J0nj0j0nj0j0Nk0j5%%%nk5k0k0%K0J5J5
8776g5K0K0NJ0K5L0L5J5J5%%Nk0j5nJ5J5nj0j0j0j5%nJ5J5nk0j0j0k0%J0J0J0J0j5j0Nj5k0
8773a0k0j5j0j5j0j0%J0J5L5J0nnj0J5J0L5K5K5K5K5K0Nj0nk0j5k5m5k0k0NNnj0k0%%nK0L5
8771A0K0%%J5M0J5J0j0j5j5nJ0K5K0Nj5k0j5k5j5nnn%j0nNj0nNJ5j0k0nJ0K0J5K0J0K0%k5
8768E0nj0j5k0nJ5K5L0K0j5k5nJ5L0K5j0m0l0j5Nj0nJ5L0M5L5Nk5l5k0nN%%nK0J0nk0k5l5
8765ej5J5K5L0J5j0nj0j0j0j5nj5j0J5L0L5J5K5L0J0j5k5k5j5%J0J0%n%J5J0nk0j5j0m0k5
8762b0j5J5L0K5J0J0%j5nj0%%%%J0j0k0l5j0J0K5J0nk0j0j0J0NJ0J0nnJ5K0K5L0J5j5%K0K0
8759A15K5nk5j5j0k5%j5k0J0%NNj0j0J5J0J0J5nj0%%nK0%Nj0k0nj0n%nj5m0l5l0NK5M0K5L5
8757C5J5K0J5j0j5j5k5k5j5j5J5J5J5J5%N%%J5%nn%nl0j5%J5K5L0L0nl0l0j0j0%nK0J5nK0
8754D5Nnk5n0l5%L5L0L5J0j0j0nnk0k5j5j0j5j0k0NJ5N%%%%J5J0nnNN%NNNJ0J5K0J5%n%%j5
8750El0nj0k0%NK0K0J0J0J5K0Nj0k0l0l5k5%K0L5K5N%k5nj0J5K5NJ0Nn%J0J5%k0j5n%J0j0
8748A0k0j5nK0J5%nNJ5J5j0NNJ0J5J0J0j0l5j0NK5K0Nj0k0n0l0nJ0L5L5K0j5l0k0NJ5nk0k5
8745c0nK0J0%nNK5J0nj0NK5J0%J0NNK0K0J0J5K0L0J5nj0l0m0l5j0J0J5%%nk5k5k0j0j5j5J5
8742@K0J0j0NK0K5%j0%NJ5K0%%nj0j5%j5k0nnk0NNN%J5J5nnj5j5j5k0%K0L0K0J5K0J0j0k0
8739F0k5l0k0J5L5L5J5%j5k0%j0nNj5nj0nn%%%%l0j0J5J0L5L0L5K5%j5l0n0m5m5k0J0K5L0
8736c0M0K0K5J5J5K5J0j0l5k5j5NNk0nk0nJ0NnnJ0J0nnJ0%j5nnj0nnnnnNK0%N%NNNnJ5J5J5
8733D5Nnk5k0nJ5L5L0L0Nnj0j5l5l5l5j0N%%%%N%J0Nl0j0J5L0L0J0j5j0j5k0NK5M5M5L0Nn
8730A25l0k5j0l5l0k5j0L0L0J5j5k5k5j0j0NNK5K5J5J0J5J5j5j0j0j0j5j0j5j0j0j0j0j0%
8727g0J5M0L5L0J5j0k5k0%J0K5K5K0N%j0l0k0j5nnnnJ0j0j5J0nj0nnnnnnNJ0NJ0NNNNJ0J0
8724B0j0j0j5%%NN%%k5k5J0J0j0k5k5j5%J5K0K5J0J0J5%%j5j5J0K5L0L5%k0j0nnJ5K5K0L0
8722A05N%%j5l0k5k5j5k0%K0J5J5NJ0Nnk0NJ0J0n%k0k5nNK0J5J5J0L5L0J0j5k0j5j0NJ5J5
8719A10nk0j5j0j5j5nK5K5j5j0j0J0j0k0%%nj0nnJ5J5J5J0K0%N%%%j5j0n%Nnj0J0J5%%%%n
8716E5nk0k0j5j0NL0M0K5J0k5m5m0j5J0K0%nk5k5k0nj5nK0K0K0K5K5J5%l0l5k5j0J5J5NN%
8713c5n%J5L5L5K5j0k0k0k0k0NNK0K5K0K0J0J0N%nnj0nj0j0%nK0J5J0j5j0j0j5k0k5k5NL0
8710A0M0K5J0J0%NN%j5j5%J0nk0k5j0J5J0J0k0j5J0NJ0%k0NNnJ0nnnnn%nn%K0J5j5n%J5J0
8707E0J0J0nk0l5j5J5J5J5j5j5j5k5j0NN%n%nK5%%nj0%K5K0J0J0NNj0j0j5%J0Nj5k0k0nK0
8704a5K0K5Nj0j0j0j0j0j0%k0k0%J0J0K0%J5J0%K0L0K5K0j0k5l0k0%J0%nn%nNJ0j0nnnj0%
8701a5j0%j5j0nJ0K0Nj0k5k0j5%%K0K5K0K5J0k0k0k5%J5L0L0N5L5J5k5m5n0l5j0%J5J5%nj0
8699b5n%J0L5L5J5NJ0K0nj0J0K0J0J0NJ0Nl0l0k5j0Nnnj5l0k0j0J0J0K0K0K0K0nnk5l0j5%
8696@K0J0J5j0l0k0nJ5J5nn%%j0j0NNJ0K0j0k0NK5L0K0J0N%j5l5m5m0k0NJ0NJ0J0Nj5k0j0
8693g0J0K0M0L5J5J0n%j0j0nn%j0j0j5j5NK0K5L5J0j0k0l0l5j5%J5NJ0N%j0J5NnnJ0K0K5J0
8690F0K5J0k0l0j5J5NNK0J0L5L5J5%j5k5l0n5p0n0l0k0nK5M0J5%%J5L0%j0j5%N%NNJ0NJ0n
8687EnJ0K0J0n%NK0J0j0%n%k0j5j0j0nj0j5Nnj0nnn%nJ0J0%j5j0J0K5K5J5j0J0K0J5%m5m0
8684d0k0nJ5L0L0K0Nj0nNJ0%nn%j0k0k5nj0k0k0j0K0L0L0J5K0%NJ0j5m0k0%K0J0J0K5J0J0
8681D5k5k0j5j5j0J5Nk0l5j5J5K5K0K0J5J5j0nN%J5nj0l0l0n%K5K0Nj0j0nj0J5L5L5J5%J0
8679G0j5j5j0J0K0J5K0Nk5n5m5j5%J5NNNNJ0NK0%j0j0%J5n%j0%J0Nj0j0j0j0%J5K5K0NJ0J5
8676G5L5K5j0j0j5NN%Nj5j5j5j0j5j5j5j5j5j0j5J0J0j0J0J5nnk5%%K5L0J0nl0j5%Nj5l0l0
8673i5nK5M5M0M5M0%l5j5j0%%J5K0NJ0J0Nnj0j0nJ5J0%l5n5m5j5K0J0%J0N%n%%j0j5nK0%j5
8670d0n%n%n%K0K0K0K0j5j5j0k0j5J0K0L0J0NJ5NJ0J0K0%l5m0l0j0J0J5nk5j5%J5NK5K5K0
8667D0K0J0%j0m0k5j5%J5NK0J0j0j5j0j5j0J5J5Nj0k5%j5j5j0%%K0L0L0L5L0nnnnj5l5j0K0
8664A5L5K0j0j5j5k0l0n%J0nk0j5j0k0j0J0L0J5J5K5%nn%N%%J0J0j0l0nNJ0j5j5n%J5n%n%
8661d5n%K0J0J5%%J5J0%J0NJ0NNNJ5J0j0k5%%J0nk0J5%j5j5k5j0K5K5K0nnNJ5NJ5J0J5%j5
8658I5NJ0nJ5%N%NNNNNk5k5nnNj5k0k0j5%%j5j5j5j0J0J5NJ0j5NJ0NN%%k5k0k0k0j0J0K5L5
8655eK5Nj5j0%J0J0NK0L0L5K0J5Nnk0j0NNnk0j5j5k0%%%j5j0n%%J5K0J5K0%%j5nnnnj0j0n
8652C0nNJ0j0k5l5l5j5%J0L0K0J5J5L0Nk0l0j5%nn%NK5K5K0%l0l0j5J5K0L0Nj5j0nj5k0j5
8649d0J5J0j0k5nJ0J5J0J5j0nnnJ5J0N%j5j5j0nj0J0J5K0K0%%J5J0L5J5%j0nk0k5j5nJ5J0
8646C0K0K0Nk0j5j5j5j5%NNNj5j5nNK0M0J5NJ0J5NJ0j5j0nj0nJ5J0j0k0j5J0J5%l5k5nNJ5
8644A5nJ0nk5k0j0J5J0%nnnJ0J0J0NJ0Nj5k5l5j0j0nNNK5K0J0NJ0L5M0L5J5k0l5k0J5J5J5
8641I5nj5l0l5k5k0j0nJ0NNJ0J0nj0J0J0%%%%N%N%%NK0M0K5J0%j0k0k5l5k5k0nj5j0J0K5J5
8638a0nj0j5j0j0J0J0J5K5K0K0K0K0K0K0%j5k5k0j0%j5k5k5J0Nnk0j5NNNNnnk0j5%K5L5K0
8635A5j5j5J0NJ0J5J0j0j5j5j0nj0%%K5J5J0J5J0J5J5%%%%%%%%%%%%nNK0j5j5j5J5J5n%n%
8632G0%%j0k5k5j5j0J5J5n%J0NNJ5%j0j0J0L0J5N%j0j0j0j0j0j5k0k0N%J5Nj5nnJ5J5%J0n
8629A5n%NN%%N%%%N%NJ0J0J0J0J5J0J0J5nnJ0J5Nk0l5l5l5k0K0L0L5Nj0l0k5k0j0%J5J0J0
8626C0J5j0nk5k0k5%J0K5L0L5L5L5N%j5j5n%Nj0j0j0l0k5k5nK0J5K0J5Nl0k0k0nK0J5L5J5
8623G5%nj0j5j5NK5L5%j0j5j0j5j0j5j5j0n%n%%%%%j0J0J0K5L0L5j0nk5%j0nNj5j5j0%K5J5
8620C5J0j0J0J5K0J0j0l0k5k5j0nj0j5j0NNK5K0K5L0K5%k0k0j0j5N%J0j5k0k5%nj5j0k0%N
8618g0J0nj0NNnnK5K5J5%%K0J5K0J0nNNJ5K0%%k5k5m5k5j5K5K0%j5j5%N%N%%%%%%%%J0NJ0
8614A0J0j5l0l0j0%J5K5%nJ0K0J5J0Nj0j0%nNNj0j0%%%%j0j0J5J5K0K5J0K5J5K0j0k0j5j0
8611F5Nj0j5k0nnJ0J5j0l0n0j0NNJ5L5L0J5k0k0j0j5K0M5K5Nnj5nj0k0n0l5k0j0j0k0%L5L5
8609e5K5K5K0j0j5j5NK0J0J0j0k5NNJ5J0J5J5J0j0nj0NNK0nj0j0%N%%n%%nJ0NJ0NNNJ0Nn%
8606H5%nn%%%j5j0%J0%j0j5Nn%k5j5k5k0%%NNJ0L0K5%J0J5J0j0nk0j5j0%J0k0j5%K0K5%k0
8603@j5N%N%%%k0J0L5J5j0j5%K0J5%%%%%k0k0%K0K5Nk5k5l0nJ0J5%N%NnnNK0J5nj0j5J5J5
8599C5%k5j5Nj0j0j0j0j0nJ0J5J5J5%K5J0J0J5%k5j5k0Nnnnn%K5L5J5k0j5%%nk5j0nNj5j0
8596d0j0J0L0%%N%NNNNj5l0m5nJ5J5J5J5J5J5J5K0%Nj5j5k0J0j0nN%K5K0J0J0NJ0Nj5j5l0
8593B5k0nK0J5K5K5%J0j0%k5k0nnn%NK0J5J0j5l0k0k5j5j5nJ0J5%j5%%%%NJ0J0J0J0L0J5%
8591E0J0nn%%nnNj0j0j5j0nk5k0j0NJ5J0J5J0K5K5NNJ0N%k0j5nnK0%Nj5j5%%nnnj0nj0Nj5
8587c0nn%K0M0M0K5Nn%k0k0k0k0%J5K0nj0k5nk0m0nK0K0Nj5%J5K5J5nj5k0nj0j5%J5L5L0K0
8584D5NJ5J0Nk5l5j5j0NJ5L0K5N%%J5Nj0n%k0NJ0J0%j0%j5j0J0NNj0j0k0NJ0j5j0j0J0J5L5
8581G0L0K0Nj5J5K0J0n%k0l0m0m5k5k0j0NJ5J5Nnk0%L5NNnj0J5J5K5J0j5l0k5j5nN%nK0J5
8579A5nj5m5l0k0NL0K0N%nNJ0J0J5J5%j5n%Nj0j0Nj0NK0M0N5L0J0J0Nk0k5m0l5j0k0N%K5J0
8576C5J5Nj0k0%K0J5J5nj5j0Nj0%%NJ0j0j0J5J0%j5j0j0j0j0j0j5j0j0K5N5M5L0Nk0l0k5l5
8573A0l5j5j5j0J5K0J0nj0NK0J5n%%j5j0k0k0J0K5K0K0K0K0J0j5l5m0k5j0J5J0K5J0NJ0K5
8570C5J5J5J0J0j5m5nK5K5K0%j0nl0NJ5J5Nj5j0J0K0n%j0j0j5J0K5%%nn%%%%%%j0J0%%nJ0
8567H0n%%%%k5k5l0nJ5K0K5K5%J0%NNJ0J5J0J5k5k0k5n%%J5J5j5l5m0%NJ0K5J0j5k0j5%J0
8564B0J0n%k0k0nnj0j5%%j0J0J0J5j5j5K5K5J5J5%%j5m0j5NJ5K0NJ0J0j5nnnnj0nj5NJ0J0
8561b0J5J0J5NK5%N%N%%%%%J0L0K5NNj0l0k5k0k5j5%J5K0K5J0J0j0j0J0nj5j0J0L0J0j5k5
8559F0j5NJ0NNj0j0k5k5j5j0K0%J0J0NL0K0Nnj0j5NK0K5J5j0l0l5k5%J0j5k0k5j5J0nnJ0n
8556e0nj0J5N0M5L0J0j5l0l0j5j0J0N%K5K0%k0j5J5J5n%k0nK5L0K0j0j0NJ5K5nj0l5m0j5J0
8553A5J0J0J0%%J0j0%j0J0N%NJ0nj0nNJ5J0%j5k5k0nNnj0j0k0nm0k0n%NNj5%M0M5M0K0nj0
8550B5j0j5nJ5L5M0%j5l5m0k5k5j0j0nj0J5J0%%J0nn%%%%%%%%J5K5K5M5K5J5nj5NNj5k5l0
8547EnK0K5J0j0j0J5J0J0Nj0j5J0J5k0k0NJ0Nj0k0k5k5l0%J5J0NJ0j5N%J0K0J5L0M5K5k0m0
8544F0m0k0%%NN%NNNn%%%%%N%%%J5L0K5L0J0k0l0l0j0j5j0l5l5nJ0L5M0M0L5J0j5l5l0nk0
8541A0l5l5k0k0k0N%J5M5K0J5J0NJ5Nj0%nNJ0j0nk0j0k0nj5j5j0j0J0K0K5n%K0K0L5M0M0K0
8538A20j5l0k5k0j0NK0J5J5J0J5nj0j5NNj0nj0nn%k5k5k0j0j5j0j0N%j5k5k0J0J0J5M0K0%
8536c0%%j0l0j0NK0K5K0J5n%%%j5k5nK0M0L5M0K0NnJ0L0K0J0Nn%%j0J0Nj5k5n0n0l0n%j0N
8533EJ5K0K0J5J0j0k5l5k0j5j5j5J5K0J5K0NJ0j0j5k5j5%J5M5K0%j0nJ5L5J5J0%j0j5j5%J5
8530H5j0%K5J5K0%j0l0m0l0k5j5%J0L0J5%Nj0j0%j5%nn%nJ5J5%k0NL5J5%j0NL0%%%%j5j0%
8527F0j0j5nj0%%%j5k0k0%K0J5NNj5j0NNJ5J5%j5%j5%N%J0J5J0J0L5K5J5j5k0k0nJ5%k0k0
8524C5%%n%%%%%%nnj0%J5nj0j0k0%NNL5K0j0m0n0m0j5NJ0L0M0K5%k0j5J0L0K5L0K5J0j0k0
8521F5k0NK5L5L5j0l5m5l0nJ5J0J0J5j0j0J5J0J0j0n%%j0k5k5j0%%%%J0J0k0j5K0K5J5j0N
8518D0NN%NNj5l5m0m5k5k5J5L5K5J0%%K5K0NJ0nJ5%k0k0%NNnnnnj0k0NNJ0J5J0NJ0nj0k0j5
8515d0j5k0j5J0K5K0J5J5J5J5J5k0k5k5k0j5J0nnJ5K5M0L5K0nk0k5k5j0%%NK5J0J5NK5K0N
8513I5j0nNj5j5N%j5j5j0%Nnj0nnnj0k0%K0K0%Nj5j0j0nJ5L5L0K0%j5j5%J0nk5j0J5J5n%j0
8509B5%J0J0K5%j0j0%nk0k5l0l5k5nNJ0J5J0NJ0J0J0J0J0J0J0J0J0J0J5J0J0J0NK5j0j0j0
8507I5nnJ0j0n%j5NNNj0j5%%n%K0J5%k5l0j0%J5NNj0l5l0j0J5K5K5L5%%k5k0k0k0%K5J0J0
8504B0NNj5l0m0j0nJ5K5N0L0J0%%%%j5k0nJ0J5j0j5j5nnnnj5k0nJ0N%%NJ0%%J0K5K0J0NnJ5
8501E5K0K0K0j0k5k0J0J0j0k5k5%NNJ5K0j0m0m0l5l0j0J0L5L5J5J0J0j5nNNK5K5J5J5j0n%
8498G0%k0k5m0k0l5k5nNNJ0J5J0nj0j5nNK0J5K5NnJ5J0K0J0NJ0j0j0%J5Nk0j5%J5%%%n%%N
8495B5J0%j0J0J0nN%j5j0j5N%j5nJ0J0j0%%NN%J5K0Nn%J5K0J5%j0j0nj0j5l5k5k0%J0J0L5
8492B0L0J0%j5j5%%J5NNNj0j5j5nJ0J0K5nj0j0%NNj0j0%%nL0K5J0nj0J0J0J0J0k5j0J0L5L0
8489A50K0nj5l0m0k5nNnj5j5j0j0nN%K0L0L0%j5l0j5j5j0k5nJ5%j5J5L0K5J0j0j0J0J0L5M0
8486A20K5Nj5j5k0k0k0j0l5j0NL0K0nj0j5NJ0K5K5N%j5%Nnk0k0%J0nl0j0J0L0K0%j0%j0k5
8484B5nJ5J0j0k5j0%j5j0nJ0J0nk5m0j5J5N0L0J0j5k5j0J5%NJ5K5L0J0%NK0L0J5k0l5m0l5
8481@nNnj0nL5L5J0nj0k0j0j5J0NNNK0nj0j0j0j0K0J5L5Nnj0%j5m0l5k0NNJ0K5K5NNN%j0j0
8478A5J5K0nk0l0NK0K5j0j0j5j5j0j5nK0M0L5K5J5N%k0k5J0NNj5nnnn%j0J5J5J0K0J0J5K0
8475A40Nj0j0nj0j0j0j0j0%%%%k0j5l0nNK5K0J0%k5k5%J0J0J0J0nj0j0nNJ0J5J0J0Nnl5l0
8472El0j5j5j0nJ5J0j0k5k5nNK5J0J5J5nJ0J0nJ5J0Nj0j0nj0J0L0L0J0%k0k5%j5j5j5j5NN
8469e0%%K0j0%J5j5j0k0%j0j5j0j0J0J5%J5K0%%K0L0J5j0nJ0J0J0J0%%nnJ0j0%%j5j5%k5k5
8466e5k5k0NL5L5J5nnnnnJ0L5J5K0Nk0j5%J5J5J0J5j0k5j5j5nnj5NJ0J5k0k0k0k0j0NK5K5
8464b5L5K0%Nn%J0j0j0J0K0%J5J0J5J0J0J5%j5j0nj0j0nj0%N%%k0j5l0nK0L5K5Nj5k0N%NN
8461F0%J0k0j0j5j5j5k0k5nK0K0K5K0K0nk5k0nj0nn%%J0K5NNNJ0J5K0%%NJ0J0N%k5j5j5j0
8458C5j5j5j0n%NK5L0J0nnk5k0k0k0n%j5NK5K0K5K5%Nnk5%%%N%%J0j0nJ5L0J0%%J0K5K5K0
8455A55j0k5m0l0k0j0nn%K5M0L5J5%nk5k0j5%n%nnk5k0j5j5j0K0M0K5J5k5k0j5j0j0j0m0l5
8452a05k0NL5M0K0%k0NK5M0K5J0k5k5k0j0K5L0L5L0L0L0J0Nnk0m5o0n0k0%J5NJ0J5Nnl0l0
8449d0j0J0K5J5nj5j0J5K5K5J5J5K0K5J0N%nk5l5j5%J0NJ0j5l0m5k5NL5J5J0j0%K5J0J5nJ5
8447G0L0K5J5j5l0k0k5k0k5l0j5%K0K0N%%%%k0j5k0j5%%J5K0NJ0J0Nnnnnk5k0%J5J0J5J0J5
8444@J5J5J5J5Nj5%%J0J0%k0nNJ0J5J5J5nnj0nj0nj0j0j0nnn%nnJ0K5J5%l5l0j0J5J5J5K0
8441E0K0J5%k5k5k5j0J0j0nnnNK0K5J0k0j0NNnj0j0nj0k0l0l5nJ5J0K5L0J5nj0%%K0J5J0N
8438B5J0J0NJ0J0N%Nk0j5N%nk0l0m5l5l5j0NM0M0L0J0j5j0j0J0%K5K0K0J0j0%k5k5l0nJ0%
8435d0%J5J0nn%%NK5L0J5j0j0J5j0j0j5j0nj0nK0K0%nNk0%nJ0J5K0M0J0k0l5j0NN%J5NNJ0
8432G0NnJ0J5nk0nJ5K0J0J5J5J5J5J5K0J5j0nNj5k5n0m5l0k5nJ5L5L0j0j5NK0K0j0l0l0j5
8429C0K0K0Nk5n%k0j5j0J0L5K5J0k5l0k5k5%%K0J5%J5J0J5J0nnnj0j5j5nJ0%j5j0nN%%k5j0
8426e0J0%j0%K0M0O0J5%l0k0%nnnJ0J0J0NJ0J0K0%j5j5J5J5nnj0%J0%j5l5l5k5NK0K5L0L0
8424H5K5J0%j5j0k0j5j0j5j5j5J5K0J5J5J5J5nl5k0j5J0Nj5k5k5nN%J5J0J0J5J0J5J0J5j0
8421F5j0j0j0NNnk0j5NK5M5J5NJ0J5%%j5J0Nj0n%J0j0j0J0J0Nnj0j5k0nNK5J0%%J0Nnl5m0
8418D5n5m0k0nJ5K5K0L0K5NNK0J5J5J5K0K5NNj5j0l5l5l0j0k5j5j5J0K0L5K5J5NN%%Nnk0k5
8415E0j5k5%nj5k5j5L0N5J5Nj0j5%%j0j0%%%n%j5nnJ5%n%nJ0%j0J0nNJ5K0J0J0NJ0j0k0j0
8412B5J5K0nj0k5j0%%j0J0Nj5j5J0NJ0J5K5L0nnj0j0nj0j0j5j0nj0j0NNK0nj5nK0Nnnk0%N
8409b0J5K0J0nNJ0J0NJ0%j5j0j0Nj5j0%j0%%j0j5k5%K0J0%n%j5l5k5J5M0O0M0K5%NN%k0k0
8406D5k5k0k0%J0L0K5J0nj5k5m5m0k5J0L5L0K0J0L0L5J0%%k0k0j0j0j0j0nj5%%nnK5K5L5K0
8403G5K5J5J5%j5nj0n%%k5k0k0k0nJ5L5N5K5nl0n0k5j0K0K5J0Nj0j5j0j0NJ0NJ0j5j0nnnJ0
8401C0NJ0j0j0j0j0J0L0L0K0j0j5k5J0K0K0K5Nj5NnnJ0j5%n%nn%j0%nnnnJ5K0nk5nn%J5K0
8397H5Nl0n0l5j5J0%NNNJ0NJ0J0NJ5L5K0K5%j5nn%%K0K0j0k5nj0%%k0k0NJ0J0N%k0l0k5j0
8394a0J0%n%%J5J5%%j5j5l0j0NL5L5Nk0k0%j0%nnnnnj5j0nJ5K5K5NNJ5L0K5J5j5k5l0j5NN
8391A5NNJ0%J0Nj5j0l0l5j0J0K0J5NJ0J0Nn%J5J5%j5j5%J0J5k5k0j5j0nJ0J5K0K0K0K0K5N
8389A05j5m0k0j0j0j5J0J5K0NJ0J0J0n%%%nn%%%N%N%%N%%NN%%NN%j0j0k5k5k0%J0J0J0J5J0
8385F0J5k0l5l0k5j0j0%J5J5K0J0J5K5K5NJ0j0%nnN%j0m0k5k0nJ5Nj0j0J0n%nNL5L5J5J5K5
8382A00%j5k0nnl0m0m0%K5L5M0J5J0j0%%%%j0j0j0j0j0j5%j5j0J5K5J0J5J0NJ0%j0%n%j0%
8380C5nj0j0J0J0n%j0J0J0J0NJ5J0J0K5%k0l0k0K0M0K0Nnj0l0l5m0k0nK0L5K5Nnk5k5k5k5
8377d0k0j5NK5K5J0NNJ0L0J5nj0k0k0j5j5j5L0M0K5Nk0k5k5%L5M0K5Nk0k5k5nnj0%J5Nk0j5
8374a5%J0J5nK0J5%nj5j0%J0J5nk0j0J0NnJ5K5K0%j5j0%%nl0j5%J0Nj5k0J0NNnj5j5nNJ0J0
8371b0N%k5j5nnj5%J5L0K0J0j0%%nN%%J0NNJ0J5%%J5%j0k5k5%%j5k5k5j5%J5J5Nnl5j5%J5
8368a00M5L5K0nk5N%N%%%%%j0j0j0nj0j0nj0J0NK5K5K5K5L0M5M5K5%J0%k5l0k5k0j5k0j5k5
8365Ek5%L0M0M5Nk5k5nj5N%j0k0k0%J5%J0%Nj5j5nn%nj0NNK0J0nNNNJ0N%Nj0%K5J5nj0j0%
8362C5%%%%%%%%%j0N%NJ5n%J0J5j0%%nnj5j5N%K0K0%%J0J0J0NK0%j0l5m5m5k5J5L5M0J5k0
8359D5%%%nj5j5J5K0%%%Nl0k5k0%%%K0J5nnnnnnnnnk5j5j5NK5K0Nnl0j5j5%K0J0J0J0J0j0
8355e0k5j0K0L5J5%n%nnj5nK0Nj5j5NK5K0K5K5K5Nj5j5%N%%%%nl5k5l0j0K5L5%j0j0J0NK0
8352B0nn%k5k5j0J0L0L0K0Nk0j5%%N%j0j0j5j0%%L0L5L0J5nj0nj0nj0%nnnnk0l0l0j0j0%J5
8349g0L5L5K5J0J5J0J0NNNJ0%J0J0k0m5j5%%j5k0j5%K0j0j0nj0Nj5%nn%nn%%J0K5NNJ0NJ0
8346A0J5K5Nj5j5j5j5NK5J5J5NJ0j0j0j5%j0nj0j0k5NJ0J0%j5j0j0NL0J5J0K0J0Nj0k0k0%
8344A0NN%N%%NJ5J0L0%l0k5k5k5k0J0K0K5K0Nj5l5k0J0K0%N%N%j0%Nj0k0j0NN%NN%J0%NNN
8340A0NNNNNJ0Nj0k0j0J5K5Nj0l0l5nK5K0NN%k0J0J5J5J0J5K0K5k0k5l0m5k0j0NJ0j0%K0K5
8337B0K5Nj5%N%K0K5%j5j5%%Nj5j5k5l0j0n%J0NNNJ5%K5%%%J0K5J5nNJ0%k0l0k5j5k0k5j0
8334f0J5NJ0J5j0J0J5K0Nnj5J5K0nj0%NK0nj0nJ5J5j0nj0J0N%n%%k0k0j5j5j5NL0K5NJ0J0
8331D5J0%Nk0j5J0K0Nj0k0k0j5NJ5J0J0j0k0k0k0k0k0k5k0J0K0K5L0K5J0J5j0n%J0J0%nnJ5
8329B5J5N%J5j0Nj5k0Nj5j0nj0J0J5J0J5J5J0J0J5nk0j5j0nk0k0nnn%j0J0J0%j5l5j0K0M0
8326a5J0Nnj0%J5J0J0j5j5k0l5l0%J5J5K0J5M0L5J0NJ0NK0K0J0nj5j0k5%k5j0j5j5n%n%j5
8323b0j0k0K0J0j0k5k5k0NK0K0K5%J0M5L5%l5l0k5k5j0%J0J5L0L0J5J5%%j0j0j0j0%%n%%%
8320Ej0J0NJ0nK0%J0NJ0nnnnn%j0%j5j0j0j0NK0M5M0K5nj5k0%%j5J0Nnj0J0%nJ0j0N%N%nN
8317G5J0j0%j0k0Nnj0j0n%j0J5K0%NNNj5l5l5j5%Nnk0j5nNK5M5L5L0J5nk0k5nJ5J0J0j0k5
8314B0l0nL0K0j0l0j5nnj0nNk0nnJ0K5K5J0k0k5j0%K5J5K5J5NN%%J5J5Nj5j0j5j5j5J5J0N
8311C0j0%J5J0%j5j0j0j0k0n%k0j0%K0L0NJ0NJ0NJ0K5K5J5%j0j5j5m0l5m5j0NK5N%N%nj0j5
8308e5k5j0%J5K0L0L0K0J0NN%N%nj0J0NJ0j5j0J0K5%j0j5j0J0Nn%%j5NJ0nj5%L5K0nm0m5l5
8305d5k0%J0J5NnJ0L0L0K5NJ5L5J5K0k0k0l5k5k0nnN%%k5k5%N%%%J0J0J0J0%%%Nj0nj0j5n
8302b5K0J5J5%nK5L0J5j5l5l5j5NJ5%J0NK0k0m0k5J0L0K5J0N%%%%%%%N%N%%nNNJ5K0Nk5k0
8299E0nK0K0nnk0k0j0nk0%%J5Nj0J5K0Nj5%n%nJ0N%k0j0j0nK5%nNk0%nNJ0%%J0j0NNJ5J5K0
8296G0%%J5K5%%k5l0j0NL5K0K5K0j0l0o0m0l0k0k0l0k5nJ5L0J5J0K0L0K5J0j0k0k0j0%M0L5
8293E0J5J0J0J5J0j0%%%%%nj0l5k0k0%K5K5NnnJ0J0j5l0m0m0nJ5J5J0NK0J0j0%j5j5j5j5J0
8290d0L0M5M0K0nk0l5l0k5nJ0J5J0J5J0K5K0Nl0l5k5J5J5N%K0Nj0m5m0k0K0L5J5%j0j0%j0
8288b0%j0%J0K0NK0J5K0J5%%NNK5K0K0%j0j5j5j0j0%j0j5k5j5j5%J0J0J5k0k5%K0J0Nj0nN
8285B5K0K5Nj5j0j0N%NJ0Nnj0j5j0%J5L0J0%j0l5l0k5j0%J5J5M0K5K0K0Nnj0j0nj0k5j0NK0
8282F0K5Nj0k5l0k5j0nJ0%%%N%NJ0L0K0J0J0j0k0l0k5nNJ0K5%k5n%N%K0L0J0nnk5k5k5k5J5
8279b5J0J0J5J0J5J0J5J0J5J0J5nnj5J0%Nj0j5nj0J0j0J0nj0nj5j5j5j5nj0nl0nJ5K5K5J0
8276A0J5J0J0Nj5nnnj0nn%%%j5l0%NJ0j0J5K0J5J0J0K0Nj5j5%nJ5nk0k0j0N%%J5L5L5L5K0
8273A25j5l5l0j5j0j0j0k5nNK5J0J0j0j0j0NNJ0%N%Nj5j0%J5%Nj5j0NK5Nj5j0j0j5nJ5M5M0
8270G0K5nk0k5k5k0J0L0N%J5%J0K5K5NJ0J0J0nnm5m0k0nJ0j0j0J0J0j0k5k5%M0J5K0%NN%j0
8268F0k5j0j5nnnnnnn%nNN%J5J5nnn%%L0L5J5j5j5%nj5J0j0j0Nk0j0l0j5NJ0nNJ0L0N0N0L0
8264A30J5%j0m0l5m0nnJ0K5L5L5J0J5nk5l0j0J0J0J5j5m0m0k0J0J5L0L5L0Nk0K0K0J5J5Nk0
8262A50l0j5NK5J0J5Nj5k0k0j0j0j0j0nn%K0L0J0%k0k0j5%%j5nk5%n%n%J5J0j0nj0J0J5J5
8259E0L0L0K5Nj5l0l5m0j0J0NnnnJ5K0K0K0J0L0K5%k5l0%j0nn%Nj5j5nj0j5%K5%l0l0nnnj0
8256d0NN%Nk0j5NK5L0J0j0nJ0J0J0J0%%j5k0%K5K5L0K5K5Nj0j0%j5l0l0j0NJ0%%%K5J5j0k5
8253E0k5j0nj0n%NK0K5J0J0J0J0J0j5j0NNJ0j0j0k0%J0NNJ0%k0l0j0j0nNK0J5J0nnk0k5J0
8250A0NNJ0NJ0K5K5K5Nnk5nnj0nj5j0j5j0L0J5nj0nJ5J0NJ0Nj5l0j5NNj5j5j0j5j5J0K5L0
8247C5J0nNJ5K0%%k0j5j5j0j0j0nj5k0%J5L0J5%nNNnl0l0j5J5L5J5J0nj0j0nj0nK0J5nj0j5
8244b0j5j5NNNNNNNNn%%K5J0j0j0J0NNj0J0N%NNj0k5l5l5nnnnJ5J0K5%N%K0K0K0K0Nnk5k0
8241@j5l0j0NK0J5J0J5J0J5j0k5l5l5k5j0%%NJ0K5L0K5K5J5%k0k0j5J0%n%%k0%J0NJ5n%J5
8238@J5J5J0j0j5j5K0J5Nj5%%%%j5J0%nj5J0J0K5J5J5nk5k0j5j0j5%J5L0L0J5nj0J5N%j0k5
8235D5k5j0K5L0K0k0l5l5j0%K0M0K5L0nj0nnn%k0J0NNj0j0k5%%J0J5J0%k5l5j5J5K0K5Nk0
8232C0k5%L0K5Nk0J0L5J0%j5j0j0l0k5j5K0L0Nj0j0NJ0NJ0K0K0J5nj5l0k0k5j5j0k0j0j5%
8230e0%K0M5M5L0j5l5nJ0Nnj0nnj5j0nJ5%J0N%K5K5J0j5l0j5nJ5j0j5j0j5%j5%J5%nj0NK0
8227eJ5J0K5J5J5K0J5j0k5l5nJ5J5J5J5Nj0k0k5j0j5%k0j0N%K5K5L0K5%l0n0l5m0j5K0L0L0
8224A0J0Nj0j0j0J5%%%%J5nj5j5NK0M5K5j0k5%J0K5K0N%J5nl5j5nnk5k5j5%J0L0K5J0j0l5
8221B5k5j5j5j5nJ0L5M0K5J0k0l0j0J5N0K5Nj0j5j5j5j5j0J0%%%%%N%N%%J5J0Nj0j5nNL0J0
8218I0J0j0n%%%%%%%%k0k0k0k0nJ5K0K0K0%j0j0nj0j5l0k0J5Nj0j5j0NNNJ0NNJ0NJ0N%j5j0
8215@n%Nj5j5%K5J5J5J0J5K5%k0k5k5k5J5NNK0L5L5K5j0j5j0k5n%k0l5k0J5NnnNN%%K0j0j0
8212@J5J0J0j0k5j5k0J0J0J5%j0j0%N%%%%J0K5L0J5Nj5k0k0J0NJ5j0j5k0j0Nj0nnnj0n%%%
8209d5%%n%nN0N0K0j0k0nL0L0J0K0K5Nj5j5j0k5m5l0NK5J0J5nj0N%%%j5j5k0j5k0k0%K5K5
8206@L0Nj0N%%%n%%nNK0Nk0l5j5K0L5J0j5j0N%%%%J0j0%%%%N%N%J5nNNN%J0%NNN%J0%NNNJ0
8203A20N%J0Nj5j0j0j0%%k0j5k5j0%Nj0j0j0n%%%%J5J5K5J0j5l5k5k0j5%J5J0K5L0K0%%%n
8200D5k5%J5K5%j5J5J0J5nk0k5l0NK0K5L0L5J5j0m0m0l5j5k0nj0k5J0J5K5J0L0L0J5J0n%%
8197G5%%j0K5K5K5j5j0NNnj0nnl5l5j5j5%%K0J5Nj5nnk0k5%J5NNK0M0J5j5l0n%K0J0J0%J0
8194G0J0nk0k0j0%j5j5NNK0K0j0l5l0k5k5%J5J5K5J0j0%nj0NK0L5K5K0nj0j0n%%%J5J5nk0
8191D0j5NJ0J0Nj0j5N%nn%nk0j0j0NJ0NJ0nk0j5j0J5K0J5J5J0k5k0k0NK5J0J5J5J0nnNN%N
8188E5J0NK0nl0n5m0nNK0J5J0NNK0K5J5J0J0J5%%K0K0J0k5j5Nj0j0nnj0j0nj0Nk0%j0j0nj0
8185A0j0k0k0%%L0L0K5L0nk0k5%%N%%J0%nJ0J5K0K5J0nj5nk0j0l0j5J0J0nNJ0J0K5L0J0k0
8182A00k5l0j5j5nj5j0NJ5L0K5J0j0j0NNj0%%J0%nJ0N%nNJ5nj5l0k0j5%%j5k5l0j0J5K5J0
8180c0%j0%J0K0J0J0%j0j0%j5nK0K0J0nk5j5k5j5k0J0M0L5Nj5n%k0k0k0j5%J0K5M0L5K5J5
8177F0Nj5j5%%J0k0k0N%J5K0nNnJ0K5NNj5j5n%nn%k0l5m0k0K5K5L0K5nj0n%NN%%j0%nj0j5
8174b0nJ5n%%%J5J5n%k5%J0K5L0J5j0k5k0j5%Nj5J0L0L0J0J0%j5m0m0nJ0K5K5K0%NNN%j5j5
8171D0j5j5k5k5k5J0J5J0%K5M0M0%k0j0K5%Nj0J0J0j0n%Nnl0j0%K0J0nj5j5%nj0NNNj5j0j5
8168a5j0nJ5J5j0N%J5j0J0NJ5K0K5J0J0J5Nk0l5m0k0j5j5nJ5K0J5%J0NJ5NJ0J0NJ0NNk5m0
8165C0l0l0k0k5j5k5%%%%j5nJ0K5L5K5J5J0%j0j5%K5L0L5K0Nnk0j5k0k0nN%k0n%K0K0J5n%
8162B0NJ0nl0l5l0l5nNK5L0Nj5j0%N%N%N%nJ0J5K5L0J0J0j5k0k0n%J0K5J5J5Nj0k0j5%K5J0
8159D5nnk0NJ0J5L0K0%J5J0j0k5l0nNJ0J0k5m0m5l0J5M0L5L0J5%j5l0k0NJ0K5K5L5J5%j5j5
8156I0l0l5j0J5M0L5J5%j0k5%Nnj5k0l0k5%J0Nj5nn%nn%J0J0J5J0k0j5%%j5k0k5j0nK0K5L0
8153a5%j0n%J5L5J5nk5l5m0k0%NJ0%n%%%J0J0j0n%J5J0NK5J5%%%NJ0%l5j0NL0K0J0nj5j0K0
8150B0J0%j0j5j0j0j0K0M0L0Nk5l0k0nK0L0K0J5NnK0J0j0k0j5j5j5%%%j5j5nNnnN%%%%nnn
8147b0nJ0Nnj5j0J0n%j5j0%J0J0j0%%nk0%K0K0K0nnJ0J0NJ0J5J0nnnj0J0NJ0%l5n0l0k5k0
8144a25J0K5K0NNJ5J5J5J5Nj0k5l5j5K0L5K5J0j5k5J0J0%nj5k0%%J0J5%j5nnK5K0%J0J5NJ0
8141C5%NJ0nNK0%j5l5l5l0l5k0nJ5J5nnNK0K0J0n%NN%J5NN%J0J5J0J5K0J0J5J5J0j0k5l0j0
8138D5J0J5l5n0k5%J5J5%n%%nnJ5J5N%nJ0M5K0Nj5l5k5j5j0%NNNJ0L5J5K0J0k0k0k5nnJ5J5
8135D5nn%nn%%n%Nj0J0NJ0j0j0j5j5l5l5NK0J5J0nJ5K5K0L5L5Nnk0j5j5J0Nj0l0j0nJ5NNn
8132B5n%K0J0nk0k0J5%k0j0NNnJ0j0j0%J5M0L5K0nk0l5j5nnk5l0l0J5L0L0J5J0J0J0J0j0j0
8130C5nj0%J0N%j5j5j0k0J0NK5j0k0j5%%%NK0K5nnk0k0k5j0L5O5N0J5J0j5l0j5J0Nj5l0k0
8127@J0NNnk0j0j0NJ0NNNNNNN%J5nk5k5k5N%k0k0j5J0J5%j5nnJ5J0nnNNJ5nnn%K5L5M0L5J0
8123H0Nk0k0%J5J5J0j0nj0J0NJ0J0%k5j0j5N%nj0nj0N%N%NNJ5nk5j5K5J5K5%j0j0j5j5%Nn
8120B5j0j0j0%%%Nk5%NNj0l0l5nNJ0J0J5J0J5K0Nj5l5nnnnJ5L5L0J5J5j5k0k5%%J0J5K0J0
8117C0K5L0J0k0k0k0%J5J5J5Nk5j5%J5K0%%nl0nk0N%J5J0K0J0nnK0K0L5Nk5k0j0J5J0j0l0
8115H0l0k5n%NJ0NN%N%J0%%J0NNNJ0NJ0j5l5l5k0nJ0nnJ5L0K5j0k5j0j0j5nJ5J0J0j5j5k0
8112b0nJ0J0NJ0%K5K5K5J0j0nj0K5J5%Nj0J0J0J0%j5k0NJ5J0nj0N%J5J5j5j0l0k5j5k0J0j5
8109C0l5l5nJ0K0J5%nJ5J0K5Nj5J0NJ5%Nj0%j5k0J0j5j0j0j5j5j0J5K0Nj5l5j5%J0%j5k0N
8106h5NK5J5J0N%J5K0K0J5K0j0nJ0L5J0k0l5l5NNNJ0J0NK0K0j0nj0j0j0j0nK0J5J5K5K5J0
8103A45nj5j0nk0k0k5j0Nj0nK0K0K0%NNj0j5k0j5%J5K0K0NNNj5j0NL5L0K5Nk0l0k0k5%K0K0
8100A25j0m5m5nK0L0J5J0NL0J5J0J5J5J0j0j5l0m5l5l5k5n%Nnj0j0nN%L5M0K0NNNj5j0nK0
8098G5nl5m0k0%K5J0J0j5k0nNj0J0J5J0%k5j5%NJ0K0J0J0nl5%K5K5K5J5%%L5L0%%j0j0j0k5
8095H5m0k5k0J0K5L5K0j0k0j5j0j0j5k5k5%J0L0J5K0J5K0K5Nnk5k5j0j0%NnNn%%nj0j5NJ5
8092A5nk0j0K0M5M0J5J0j5nnk5j0k0%%K0L0K5%j5k0j5k0j5j0nj0j0%%NJ0k0nNK0L5K5J0k5
8089D5l0j0NJ0NNJ0K0Nj5j0j5j5j5j5j5j5j5n%NL0j5J0NNJ5J0nj0J5NNNl0%N%%%j0n%J5N0
8086C5N0M0K0J5K0K5k0m0m0l5l5j5%J0nnj0K5J5j0j0l5l5j5k0NN%K0K0K0%%J5J5J0J5j0j0
8084C0nj0nj0nn%nK0M0L0L5Nk5n%nk0l0j0%nnnNN%%%N%%%Nn%J5nN%K5K0K0K0N%j5j5k5l0l0
8080A0k5l0j0K5K5J5%nnk5k5%L0L0L5%j0k5j5j0j0J0L5L0K5j5j0j0nK0K0J5n%J0j0k0j5j0
8077D0nk0k0%n%J0nj5j5nL0N0L5J0j0nnNk0l5k0J5J0Nk0j5NNNL0K5J5K0J0J5Nk5j5%j0j0j0
8074E5j0NNJ0L0M0J5%%l5m0l0l5l5j5NK0K5j5j0j0J5J0J0j5k5%L0M5K5N%Nn%n%k5%N%k0k5
8072ENJ0J5j0k5%nJ5NNJ5J5%nJ0J0NJ0K0J5%nnj0k5k5NJ0K5L0J0nj5j5n%nn%J0J5%l0k5k5
8068B0l0m5m5j5J5L5L5L5L5nk5j0j5Nj5k0k0%J5NNJ5%J0NJ0NNJ0NJ0NN%%j5k0nnnnj0j0J0
8065b0J0j5j0J5n%k0k0nJ5L5K0K5%n%nn%nnJ0NNJ0K0K0Nnk5j0J0NJ5nj5j0n%n%j5j5NNJ5N
8062B5nj0NNJ5nk0%J0j0k5k0J0J0nnJ0J0j0nJ5NJ0%NNj0j5J0K5J5J0nnNNNJ0k5m5j5j5J0J5
8059eNJ5N%J5%j5NJ0J5K5L5K5J5nj0j0nk5k5%j0l5l0k0J0K5K5j0n%nn%%K0L0K5K0j0k5k5m5
8056@nNK5K5K5J0j0k0k0J5L0K5Nj5j5k5k5j5%J5J5J5J5J5nj5j0nJ5Nk5k5nJ5J0%j0J0j5nn
8054B0%K0n%%%%%%%%%N%NJ0J5%j0NNK0K0%k0m0j5%j0%K0n%J0J5K0J0j0j0J0J0J5K0%j0J0K0
8050A50Nk0j0%J0%nNJ5L0nl5n5n5l5k5%J5L5K5%J0j0j0j5NNnnnn%J0%NNNNN%NJ0nnk0m5m0
8047e5k5j0%J0K5K5L0K0J5nk0k5k5j0K0L0K5nk0j5%J0nnK0K0K0J0nJ0K5J5K0nl0m0l5k0nJ0
8044eNK5J5J5Nj5k5k0k5J0J0J5n%%%J0J0j0j0%N%%J0J0K0%nnNL0L0Nl0m0k0j0NNJ5K0K5J5
8041I5j5k0k0j5%j5j0%J0J5NJ5Nj0j5k5j5j5j0NJ5J5J5J5L0K5J5Nk0k0k0k0k5j0k5k0%nNL0
8039c0J0J5%j0J5%J0J0NJ0NNNJ0nk0%%nNnJ5NNNJ0NNn%n%NJ0%j5l5k5j5%%K5K0Nl0l0m0k5
8035h0j5%J5J0j0k0nJ0M0K5J0k0j0J0J0j0nNJ0j0j0NJ5J5j0j0K0J5Nj0k0%K0%k0nnJ0J5K0
8033A0K5j0%K5J5J5%k0%J0J5nk0j5k0j5nK0K5K5%%NNnNJ5n%nJ0j5l5l0n0k5%K5K5L0%%NnN
8030C0j5j5NN%j0j5j0j5J0K5K5Nj0j5nj0J0J5nk0%K0n%n%%%N%nK0L5J5K0J5J5J5nj5j0j5j0
8027G5nj5j0NN%J5J5K5Nk0nJ0J0K5%J0J0nnj0j0j5%j5k5%%j0k5m0l5j5j0j0%K0J5%j0J0K5
8024a5J0J5J5J5J5J5j0j5l5k5j0nNJ0K0J5j5k0%K5J5Nj5k0k5nN%j0j0j0nJ5%K0J5%J0%NL5
8021C5N%NNNNJ0Nj0NNj5j5j0%J0J0J5nj0l0j0J5K0L5J5J0j5m0k0j0%j5j5k0j5nK5M0M0J0j0
8018F0j5k0nJ5K0K0NJ0NNj5l0k0k5j0j0k0nJ5J5%%J0L0K5J0j0j0NJ0J0K0J0J5Nj5k0k0%L0
8015A00K0Nn%j0nN%nk0l5l0l0l0l5nNL5K5K5J0NNK0K5%J5J5J0J0nk5j0j5l5l5%n%l5k5j0J5
8012f0J5L0L5J5j0nJ0M0M0K5j0m0l5k5%j0j0nK0Nj5%%%nn%J0J0j0nN%NNj5j0NNj5j5j0K0J0
8009eJ5%NK0%%K0J5J5nnj5j0k0nNK0K5Nj5j5j5j5%%J5L0K0J5%nJ5j0nj0j5N%nk0nK5%%%%%
8006G0NJ0J5J0%J0NJ5Nj0l5k5j0j0j5j5k5n%%nj0nj0NJ0NJ0j0NJ0J5nj0nnJ5nnj0j5NJ0J5
8003@%N%NJ0N%%nnJ5J5%k0j0nj0j0nj0%%%NnJ0%%NNJ5%nnK0J0Nl5j0j5K0J5n%j0j0j0NK0K0
8000B0J5K0J5j0l5l0j0j0j5j5J0L0L0J0nJ5L0L0K5Nj0j0nnJ0J0nk0m0m0m5n0k0J5K0K0K0%
7997c0J5J0K5K5J5%j0j5NNnnj0j5%nNJ0k0j5n%J5J5NK0Nj5%%N%k5n%K0J0J5J5J5K0J5J5K0
7994A45j0k5j5k0j5j5k0j5j0j0j0nk0%j0j0%J5J0J0NNK0%%%K5K0M0M5L0nl0m5m0l0j0J5K0
7992C5M0K5j0k5j5J0J0k0%nNnNJ0nN%j0j5J0NNj0k0J0J0nj5j0J5J5j0j5l0NJ0%J0%nk0j5J0
7989a5%j0j5j5j0J5L5L5J5j5l5k5j5NK5K0K0K0J0NJ0%l0m5k5NK0J5%Nnnnnj5J5K5J5j5k5l5
7986e0nK5L0K5%k5%J0J5J0j5N%j5%J5J5nJ0J0j0NNN%l0l0l0l0j5%K5M5M0J5%%J0J5nj0j0j5
7983C5%K5K0%nnNJ0NNnn%J5K5J0j0j0n%K0K0NNj5l5l0l0nj0%K5J5J5N%K0K0nl0l0l5nJ0N%
7980D5%%K5j5l5l0j5K5L5L0J5nnj5j0j0j5j0j0j5j0K5J0%J0NJ0J0j0J0N%%NN%nnnnnj0nnK0
7977C5J5%%NJ0J0NK0J5Nj0k5l0l0k5nj0j0nK0L5K5K5L5J0k0j5j5%J0J5%%%%N%%%NNNj5j5j0
7974G5J0J0K5N%K5J0%j5j5J5J5J0k0k5k5l0l5k5j5k5%K5M0K5%l5l5%J5L5K0J0J0J0J0j0n%
7971H5%%%j0j5nnJ0nj5j5j5j0%%L0J0j5l0k0K5L5L5J5Nj5nm5l5l0NJ5J5NNnnJ5L0L5J5Nk0
7968G5nj0J0NnJ5nk0j5j5NJ0k0%%k0N%%NnJ0%%J5J5K0J5J0N%j5j0K0K5K0j0l0k5l0N%J0%%
7965F0nNNJ0nk0j5j5k5nJ0J0J5j5j0l0nJ5J5%nn%n%%%j0j0J0J0K0Nj0j0J5K0J0J5NJ0%k0m0
7962@m0k5J5M5K0nnNNN%nl0j0j5j0nj0nK0M0L5K0j5l5k5k0l0k5k0k5NK5L0L0K0M0K0Nnj0N
7959A5%nnn%nnNK5J5J5nj0j5j0l0l0nK0K0K0N%NNj0j0%K5J0J0Nj5%%J0J0K0K0j0j0l0%K0J5
7956H0J5j0j0j5j0j5j0K0%k0l5l5nJ0L5L5L5%k5l0k5l5J0L5M5L0J5J5K0Nl0k5NJ0J5J5nj0
7954A00j5j5NJ0%k5j5%%N%%%k5nn%N%k0nK0J0J0j0j0k0NNNJ5n%nj5%%%%Nj0j0J0Nnj0j0j0
7950c5nJ0K0%l0nn%j5NK0J5NNJ5K0NJ0j0%J0j5k5k5%K5M0K5%j5l0j5n%k5k5%%NJ0J0L5L0K5
7947F0J5j5j5k0j5%J0j5%Nj0k5k5j0NN%J0J0NL5K5J0k0k5l0j0n%K0K5J0nk0%K0L0L5K5%j5
7944H0j5j5%j5l5nJ5K0J5%K0J0Nj0%NJ0J0j5j0NJ0nk5m5n0k5j0J5K0%nnnJ0L0M5N0K0J5J0
7942A25K5Nk0k0nj5k5l0k0nk5k5l0l0j0K0L0L5K5J5N%NNJ5J0nnn%Nj0j5J0K5K5K5K5J5nj0
7939A35j5j0j5j0j5Nk0l0n%nj5k0N%J5Nj0k5k5k5j0J5L5L5K0K0j0k0j0j5j5j5k5nNJ0J0NK0
7936c0J5%%NNk0j0nnnnNJ0J0NK0K0J0nk5%J0nnk5j0J0K5%j0nNNNN%j5nn%nj5Nj0%K0J0L5L5
7933E0K5Nk5k5k5k5N%J5n%%%%k0j5l0j0nnJ0J5J5n%J0K0K0J5J5K0j5k0j0j5j0K5M0L0%k5l0
7930A5j0NL0L0J5K0J5j0j5k0nJ0j0j5j0j0%%%%nn%%K0K5Nk5N%K0J5nk5j5j5j5j5j5j5NNj0
7927c0j5%n%%J0J5J0J5J5J0J5J0%%%n%J5J0k5l0k5j0j0NJ0J0NK5K5Nj0l5k5j0j0n%j0%Nj0
7924e5j5NJ5K0nk5j0j0NL0NJ0J5%J0J0J0J0%%n%j0j5nJ0K0Nk0k0%%n%J5J0j0nN%N%K0K0J0
7921E0n%K0K0%J0J5J0J5j5l5k5k5k5l0k0j5%NK0K5nn%K5K5%%nN%J0nj5j5%K5J5%k5%j0j5%
7918@K0L5M0K5J0nk5l5l0k5J5L5L5J5nj0j5j0j0%%N%K0K0J5J0NNk0k0j0J0%Nnn%N%%%j5nn
7915G5nj0j0nJ0J5%Nk5k0j0%Nj0k0j5NK5N0K5NN%N%N%%Nj0l5l0l0j0k0j5n%n%K0J5j0j5%K5
7912a5M0M5J0nj5l5k5k5nn%NK5L0K5nj0j0j5j5J0J5J0j0%%%%%Nj0n%j5k0k5nJ5L5L0L5%j0
7909E0j5%nJ0J0L0J5j0n%%nk5j5j0j5j0k5%j5NnnL0L5M0K0Nj5k0k5l0l0j0NK5J5K0j0%%%%
7906A0J0NM0J5j0k5k0j5%%%%j0J0%%J0J0J0J0k0l5k0k5k0%NJ0J5K0J5K0NNJ0NnnJ5J5J5K5
7903A00J0nNK0K0%j5m5m5n0l5nJ0J0J5J5J5J5K0J5%k5k5k5%%J5j0NNk0m0k0%M0M0M0M0J0N
7900A05J0NNk0k0%%j5j5NJ0J0k0j5k0j5NNNJ0j0k5k0NK0K0NNj0J5N%N%J5J5Nj0l0l5j0j5n
7897b0k0l0l0nj0NL5K0J5j0j0N%N%K0J0n%j5J0L0K5J0J5K0Nk5k0NL0J0J0k5j5%%N%%N%%j5
7894D0l0j5NK0J5K5J5nj0j0nj0j0j5%%Nnk0%%n%K5K0K0K5J0j5l5j0K5K5Nj0k5k0k5k0%L0M0
7892E0K5%J0J0%j0%j0nj5j0j0J0N%%J0K5L0nk5j5k0j5j5l5j0k5k0NJ0NJ0J0NNN%%%Nj0J0n
7889a5%%%%%%%J0j0j5j0j0nNnk0j5j0NNN%%n%K0K0K0J5J5K0J5K0J5J5%j0k5k0k0k5%%K0J5
7886B0%k5m5j0J0J0J0J0J0J0K0%NJ0J0nk0nJ5J5NJ0nk0k0%NNJ0J0%k0n%J5nj0J0%k0%Nnnj0
7882eNK0J5J0NK0n%n%%J0J0j0j0j0nNK5J0j5%%K0Nk0k0l5k0K0J5%NJ0nj0j0J0L0Nj5k5J0M5
7879H5K0nn0l5nK5L5%j0j0NnnnJ0J5%j0j0j5nnk0k5l0j5J5K0K0%%K5L0NJ0nJ0J0K5J0%NJ0
7877A20J5K5j0l0l5j0%nl5l5nK5K5K5NJ0j0nj5j5k0k5nn%nn%J0J0%j5nK0K5J5L0K0J0Nk0n
7874G5%nj0j0%j5k5k5j5%J5K5L0J5J0Nj0k0j5k5k0j5n%J5J5L0%Nnj5j0k5nNK5J5J0j0j0j5
7871a5j0j5j0j0j0nK0J5%J0J0J5Nk5k0nK0Nnk0j5J0J5K5L5L0K5J5N%j5j0j0j5%j5j0k0j5k5
7868d0j0J0L5M0J0k5k0j0l0j5NK5K5NJ0K0K5J5%j0nNJ0J0J0j0j5k0%%j0j0%J0Nj0j5k0k5j0
7865c5K0Nj0k0j5%J5K5L0K0J0J5J0J5k5l5j5j5k0k0j0NnnJ0%%%%J5NNK0%J5%J5J0%j0j0%%
7863A5n%%n%nj5%J5M5L5K0%j5k5j0j0k0%J5J0NJ0J0NJ0J0K5L0J0j5j0j0j5%nnn%j0%j0%nk5
7859D5k0j5j0j5j0j5j5k0j0j5J0K0L0K5J5%%j0k5k0j0%J5L0K0J0j0j0NK5K5J5%k0k0k0NL0
7857C5J5%nNK0J5J0%%nn%nn%%%j0k0k5j0%%j5j0j5nnJ0K5L5L0K5%j0nk0j5j5nJ0%%%%%%J0
7854C5J0j0j0%%NNj5NJ0j0j0j0NJ0N%K5K0J0J5NJ0J0j5k0k5j0nk5%NJ0J0NK0n%J5J5nk0k5
7851D5nnj5%nnnn%n%nnj0J0J5J0J5Nj0k0nL0K5K0%nJ5%%N%J5J0nnn%NnNJ0%k5nj0j0j0J0J0
7847G0k0k5k0nJ5J5J5J5k0j5nk0j5j0j5j0j5j5K0K0J5K0L0K5K5%n%Nj0j5NNj5%nnnnnk0NK5
7844C0K0%l0k0nJ5L5nnnnnj5nK0K0%NK0K0K5%J0j0k5j0j5j5j0j5j5j0J0L0J0k0k0%%J0L0K5
7841G0Nk0k0j5NJ0J0%k0k5k0J5K5M0M5K0j5k5k5l5j5NK5L0Nj5l0l0j5nn%K5K5J5j0nk0k0N
7839a0K0J0nj5j5J5J0J5J0J5J0K5%nj0J5J0J5J5%k5nJ0Nj0m0m0l0j5J0J0NJ0J5nj0j5N%K5
7836B5K0J5J0J5J0j0j0nJ5K0nj0j0%%n%J0J0j0j0nnj0nJ0nj0k0%%%nk0k0l0j0j0J0N%K0M5
7833A0K5L5J0J5%j5k0k5j5NJ5nnJ5J5J5nnj0k5l0nL0L0K5N%j0%nnnj0nk5m0l5k5%n%%K0J5
7830e0K0K0%%k0j5nK5L0L0J0NK5K5%k0l0k5j5j5NK5K5L5K0NNNj0j5nJ0J5nk5k5l0l0%%J5J5
7827C0nk0j0j0J0NJ0J0J0J0K0%l0l5k5nnJ5%NJ0J0J0L5K0j0j0j5N%nk5l5l0l0nK0K5K0K5j0
7824a5nk0%L0L0J0J5J0L0J5J5Nl0m0m0m0j5J5L5M0K5J0J5J5%j0nj5NJ5J0K0K0%k0l0l5l0n
7822C0J0J0nj0j0j0k0nJ0K0J0J5J0J0k0k0nnnnk0k5k0k0j5J0J5J5N%K0K0L0J5NNk0l5l5j0
7819e5%K5K5%N%%%j0m5l5k0K0L5M5J0j5l5j5J0L0K5K0%k5k5NM0L0%k5k5j0j5%J5J0j0k0k5
7816f0j5%K0K0Nj5k5nK0J5K5K5J0j5j0NL0L5L0N%k0l5l0j5j5k0k5j0NK5N5L0J0nK0L0J5j5
7814A00l5k0nNK0N%N%J0J0nJ0nj0nnnj0j5N%Nnnj0j5nK5N%nnNNj0J0J0J0n%nJ5N%nk5j5J5
7810D5L5M0K0j5j5m0k5j5NNJ0K5K5Nj0j0nk0l5l0j0j0J0K5J5K0j5j5NNJ0J0j0nJ0J0K0nk0
7808D5j5j0j5nJ5J0J0J5nJ0J5J0J0nnK0J5j5j0j5j5j0l0k0NNL0K0%k5k0n%%j5k0k0N%J5J0
7805a5nnJ0J5J0J0J0NJ0J0J5NJ0J0NJ0J0J5J0%k0j0%%%k0j0j0K0j0j0nj0j5NNK0K0J5%%nk0
7802H5k0l0k5j5J5L0L0K0J5J5j0j5j0j0nnnnNJ0nN%N%J5J0NK0K5J0j0l0m0l0%K0K0J0J5Nj0
7799A10k5k5j0J0J5NJ5nl5k5j0%%j0J0%k0j5%J0j0l5%K0%j0J0L0L5J0J5K0K0%j5l5l0l0nN
7796a0j5j0J0J5J5J5J5Nk0l5%K5L5Nk5k5nNK0J5nj0j0k0k0NK0L0K5K0J5J5nk0l0l0j0n%J0
7794A0J5%J0nJ0nk5l0k0nJ5K5K5J5Nnk5j5NJ5L0%k0l0m5k5n%K0J0J0J5J5K5Nk0j5j0nj0J0
7791c0K0J5J5nj5j5nnJ0J5%j5k5k0nJ0J0nl0j0NL5L0L0K5N%n%nnk0nj0nK0K5K0J0j0l0k5k5
7788c0k5j0%J5J0J5J5L5M0J0k0j0j5j0k0J0K0J5NK5K0N%%%nj0j0j0j0j0j0j0j5j0J5J0K5%
7785E0k5k5j0j0l0k5l0j0j5j5nJ0M0M5M0M0L5L5j0l5m0j5K5K0K5j0k0k0j5j0k0j0M0M0J0N
7783E5j0j0j5j0j0%J0J5K0J5J0K5Nk5l0j5NK5K5J0j0nk5l0m0l0nK0J5%j5NJ0K0K5J0%%%nj0
7780B5k0nJ0J0j0j5j5NJ0NNj0j0J5K0j0k5j5J5J5nJ0J5%j0j5NK0L5M0J5%nk5m0m0k0j0NnJ5
7777a5J5K5K5L0J5j5nJ0J0j0j0J0J0k0k5m5k0j5j0%J5J5%j5l5j5J0L0K5J5J5K0J5K0n%%%n
7775F5%Nnj0J0Nj0j0j5j5j5NJ5L5K5J5K0Nnm5m0k5%J5K5L0J5j5j0j0j5j0J5J0%NK0J0k0k5
7772E0k5l0k0nJ0nk5m5l5NK0M0K5J5nnj5k0%J5j0k5k5nJ0J0nJ0L0L5Nk0k0%J5L0K0M0K0%j0
7769E0NK0K5K5nk5k5nJ0nj0nj5n%J5K5%%K0J5%NJ0K5j0k0l5l5k5J0NNk0j5j5k5nNNJ0J0J5
7766A0K0J5j0k5k0%J5L0K5K5K5j5m5m0j0J5J5%%J5NJ0J5K5K5K5K0K5j5k0k5j5%j5j0J5J0K5
7764A45%j0j0l0k5m5k0nK0J5j0k5k5j5nNJ5n%NM5O0M5J0J5%%%%k0k0l5j0%k0l0l0%j0j5NN
7761c0%%k5j0j5K0K0J0j0%%J5J0J5J0K0K0J5nj0j5j0j0nnJ5J5K5L5K5L0%j5nnnj0nnnj0j0
7758G5nj0l5l5nK0K5NNJ5J5Nj0k0k5%nL0K5L0K5K0%j5l0l0k5l0l0j5NJ0J5NJ0NJ0NJ0NNNJ0
7755G0k0l0m0k0%K5K5K5L0K5L0J0k0k5l0l0nNL0K5J0J0n%nnk5k0l0j5K0N0M5K0j0l5n0nJ5
7752D5J0j5j5j0J0j0NJ0Nj0nNJ5nj0J0K5L0J0l0k5k0nNNNNJ0NJ0Nj5j0%N%j5%nj0NK0J5k5
7749C5nJ5J5K5J0j0j0nK0J5nj5j5j0J0nk0j0j0K0L0K5K0NJ0j0l0l0nj5k5j5j0NJ0%%j0J0J5
7747B5J5Nk5l5k5j0J0K0K0J0%%%NL0J0nJ0Nj0k0j0j5j5j5NK5L5K5Nk5l0k0j0j0j0j0nj5j5
7744g5J5J5K0%J0%J0j0nJ0J5J5J0nk5j5%J0N%%n%%%%%nn%L0J0J5nj0J5N%J5%J0N%%nj0%%j0
7740E0nnj0%Nj0k5%%J0nnJ5J5K0K5J0k0j5%K0%k0%J0NnnJ5J5K5nj5m0m0j5n%J0J0%J5K5K0
7737G0%k0j5k5j5k5nJ0%%NN%%nj0nnNM0L0J0nk5N%J5j0j5j0%%L5J0k0j5l0j0NJ0NJ0n%%K5
7734B0L0J0j0k5m0%K0K0K0k0j0j5j0j5k5l0j5k0NNL0L5L0%k0k5NJ0NJ0NNNN%%N%%NJ5J5J0
7731D5J5K5K0J5%k0k0l0j5J0NNNJ5K0%j0nk0l0l0%%NK0J0j5k0k0N%J5J0%%%K5J0j5j5J0K5
7729E0Nj0k0NN%%J0NNj0k0NJ0J0J0%n%j0J5J0nj5%J0J0NNNJ0NNNJ0k0j5j5J0n%j5k0n%%K5
7725F0J0J0Nj5nn%k0nJ5K5Nk0k5k0k0k5NK0J5J0nj5j5j0J0Nk0j0%J5J0j0NJ5%n%K0J5NNJ5
7722E0nNJ0j5l5nL5L5K0%%N%NK5J5J5J0J0k0m5k5k0k5k5j0K5K5J0j0j5j0J5J0J0N%N%j5j5
7720E0NK5J5J5j0j0k0j5nK0L0K0j0k0l5l5j5j5j0J5J0J5%NJ0NNNJ0J5%%%Nl0l0j0j0nj0k5
7717d0j0J0L0K0nnj0J0NJ5J5%j5k5k5k5j0J5J0K5NNK0M5K5%j0nJ0%%j5j5NK5L0J5k5j5l5l5
7714A5m5k5nJ0NNNN%%N%NNnJ5NNNJ0N%%n%nNj0n%n%n%nn%nNNNNJ0J5J0j5NK5K0Nk0k0j5k0
7710@J0J0J0J0Nk0nj0k5k5l5j0%K0J0j0%nJ5J5J5L0M0Nj5j0j5j5NJ0NNJ0K5K5K0%k5k5l0j0
7708A0J5J0%NK5K0K5J0J0nl0m5m0k5K0L0K5J0j0l0l0k5%%K0J5M0K0J5J5J5Nk0m0l5%K0NJ5
7705F5NL0M5K5nk5j5k0NNj5j5j5k0j5l5l5k0j0j0J0Nnnj5k0J5J5K0K5NJ0J5L5K0K0J0nj0k0
7702E0j0j5nNJ5L5%j5nn%%K5K5J5nj0j5%j0nj0j5%j5j0%J5K5%%k5k0k0j0K0J0nk5l0K0J0J0
7699eNJ0J0NJ0J5J0J0nk5k5nJ0%k0j5NK5K0K5K5Nj5j5j0k0k0%%J0J5J0J0nk5l0nJ0J0J5Nn
7696B5nJ5L5J0J5j0%%j0NK0J0k5n0k5j5j0l0l0%K5J5J0J0J0NJ0J0k0k0k0%J5K5K5%n%%%%%
7694B0nN%%%J0j0N%%j5nnnj0nnNK5J5J0NJ0j0j5k0j5j5k0J5L5L0J5%k0k5%nnJ5J5NJ0J0J0
7690E5j0l0k0k0%%J5J5Nj0k5j5J0J0Nj5l0j0K0K0NJ0j0j0N%%Nj5j5k0nK5L0K5L0NNNNNNNN
7687G0j0j0nJ5J5%j5j0J0J0j5j0J5J0%j5k0k0J0K5Nj0k0J0nn%nJ5j0%%k5k5j5J5K5%n%j5j0
7685c0j0j5%J5K5K0L0L0K0%j5k0j5k0k5n%NN%nk0j0nnK5K0J5j0l0j0%Nj5nnnnj5NJ0J5K5N
7682b5n%j5NK5K5K5J0%%j0nnn%Nj5j5NJ5J0J0%K0J5%j0j0nj0j0j0%k0%%K5K5J0J0J0J0%%%
7679H5%%nK0j5l0l0j0j0NK0J0J0J5nk5k5j5%%j5k0nL0K5K0N%%j0l0k0k5J0%J5K5L5%%%J0J0
7676E5J0J0nk5k0j5nk5j0j0%L5L0L5K0K0K5K5J0k5l0k5%%N%J0NK5%l0k5k0k5j5k0%K0K5nl0
7673@n%Nj5j5NN0M5J5j5j0j5j5nJ5J0nj0j0nJ0J0j5nnj5J0NN%nNNnj0%%J0nj5NK0L5L5L0N
7670A30l0m0m0j5j0NJ0K5J0j0l0k0nJ0K0J5J0J5J5nk5j5j0J5K5K5J5J5nnj5n%%%j5j0j0j0
7667C0n%j5j0k0NJ0K5L0n%%nj5j5J5K5J0j5l0k0k0j5NJ0nk0l0m0m0nL5O5O0L5J5j5k0k0k0
7664c0%nn%J5K5L0J0j0k5k0%J0NK0L5N5K5J0nnj0nj0j0j0j0nnJ0J5K5J5k0l0n0m0l0nnnnJ5
7661d0M0K5L0J0J0J5Nk0m0k0j0nJ0J5K0J0nk5n%NJ0K0J5%%%NJ0n%%J0J0j0j5%K0Nnk0j5j5
7658D5j0NnL0L5K5nk5j0j5k5m0j0NJ5j0nk5nj5NJ0NJ0%%J0NNN%J0J5nJ0J0J0%k5j0nNK0%k0
7655B5k0j0%J5J5NNnNj0J5%j5j5j5%K0L0N%k0j0k0%nK0K0L0M0K0nj0l0l5m0k0j5j0%J5J0J5
7653@K0J5K5%j5k0k5%J5J0%nj0k0nJ5K5L5nj0n%J0L0K0%j5nnnnj5%NNj5j0%J0J0J0%%%%NJ0
7649H0Nj0k5m0m0k0j0NJ0%nL5M0M5K0NNj5k5k5%K0K0L0K0K5J0j5l5k5%K0J0nj5l5l5k5%K0
7647B0N%j5j5%%n%j5J0j0j5k5j0nNK5L0K5J5K5L5L0J0NJ0nj5n%Nnj0j5j0j0k0nk0j0J0J0n
7644B5j0k0NNJ0%N%%%%N%k5k5l0j5%%J0K5L0Nj0j5NNJ0NJ0L5J5nk5k0j5k0%nJ5K0NJ0NJ0n
7641C0nJ0J5J0J0Nj5j5j0j0k5nK5L5J5Nk0j5k0l5l5k5k5%K0J5J5L5K0n%K0Nj0k5l0j0J0J0
7638c0J5J5%K5J0J5K5Nk0j5k0nnnk5k0nJ5K5K0K5K5J0nj5k0j0n%NJ5nk0k0nJ5L5L5L0J0Nn
7635A20%j5k5l0k5n%NJ0J5K0NJ0%J0Nj0j5k5%%J0nnJ0NNj5nK0K0K0Nj5nj0nj0j5k0j5k0J0
7632A0J5J5K0K0j0m0l5k0j5J5K0L0K0J5%k5l5j5J0L5L5N5L5Nl0k0j5j0j0K5%%nNJ0k0k0k0
7630E0%NK0K5K0K5K0%j5l0k0k5k5m0k0k0%J0K5K0%nj5j0j5nnNK0Nk5l5k0K5K0J5J5L0M5K0
7627I0nj5k0j0j0nj0k0j5nnJ5J0K5L0J0j5l5l0j0k0K5L0K5J0NN%NJ5J0j0k5j0J0j0%J5J0j0
7624E0k5j5NN%J0J5nk5j5%NJ0j0nj5l5j0NK5N%%L5N0J5j5k0l5l0n%K0J0NJ5N%k0j5nK5K5K5
7621F0K5j0j5j5j0j0nj0j5k0%K5K0%%NJ0J0J0J0J0J0J0NJ0J0j0%N%Nj0nJ5J0nk5k5j0J0J0
7618H5Nj5k0NJ0Nj5k5%Nnj0l0j5NNK0%j0nN%NN%%n%%%j0NJ0J0NJ0J0N%J0J0j5l0l0l5j5nn
7615f5NJ0NNL0L0n%l5%%Nj0%j0j5%K5K5L0K0J5J5J5J5%k5k5k0j5%%J0%K5K5J5j0l0m5l0nJ0
7612a0j0k0k5j5NK0K5j0nj0J5L0nJ5nNJ0J5J0J0j0%J0J0J5j0NJ0J5%k0j0nj5j5j5%J5%k5k0
7609b0k5n%NJ5J5K5K5L0L0J0J5NJ5nj0k5k5J0L0K0%k5j5l0m5m5k5j0K5J5nJ5J0K0Nk0%NJ0
7607B0J5%nj0%nNN%%%%%%%%nnN%%%j0k5j5j5j0J0J0j0j0k0J0K0J5J5j5j0j0j5K5K5L0K5J5
7603E5K0K5Nj0k5k0j5nK0J5nnnk5%NNJ5J5%Nk0j5j0nNJ5L0K5J5%j5j5j5j5n%j0NK0Nj5m0k5
7600a5%%%J0%j0J5J0L0%k0%%%K5J5J0nj0J5J0j0%nJ5Nj0k0k0j5k5j0k5k5j0nJ0K0J0nNJ0K5
7598eJ5NJ0K5M5K5Nn%j5nj0j0j0j0nnJ5NN%NNNj5j5l0l5l0l5j5j0K0L5L5J5%j0nj0NJ0%J0
7595A0j0k0j5nj0j5j5%%K5K5L5M0K5N%nk5k5nNnj0n%J0K0K5%%%N%%%Nnj0nj0nnnj0%N%%J0
7591B5J0nn%NN%%NN%%%%%%%N%nj0nnJ0%nk0l0l0j5%J5N0N0L5J0%%NJ5nk0l0j5j0%J0J5%j0
7588E0k5nj0%Nnj0Nj5n%j0nj0j0n%K5J5J5nk0nK5L0L0nj5j5j5NNNNnj0J0j5nN%K0%nj0nnJ0
7585A0NJ0J0j0nNJ0n%j0j5j0j0%J0N%K5K5K0%k5l0k0%NJ5J5J5j0%nn%K0NJ0%nnj5k5%J5J5
7581D0Nnn%%j5j0j0nj0k0%J0%%J5K0K5%j5nJ0K0J5J5K0Nnk5k0nj0%nNJ0J0J5J0J5k0l0l5j0
7578@%NNJ5Nj0%K5K5nj0nK0J0n%j0nj0nj0nk0%%%%%J0nnJ0NJ5J0J0J0J5J5Nj5j5nk5l0l0j0
7575b5N%N%NNNJ0%j0j0%%NNj0j5nJ0L0L0L0J5%J0nk0l5m0l5j0NNJ0J0%NNJ0nJ5M0L5J5%j5
7572H5j5k5j0nnnj0J0N%j5l5j5K0K0K0J5%J5J0J0nn%j0k5k5j0j5k0k0k0k0k0nj0nK0K5K5J0
7569f5j0NM0L0K0nNNNNJ0j0nJ5J5J5nk0%%J0J5j0j0nK0K5Nj5j5%N%N%n%j5k0k0%J5K5K0N%
7566H5j5k0l0l5j0K0NJ5n%%K5K0%nnJ5J0%%nk5k0k5j0j5nJ5K5Nj5j5n%nJ5K0J5j0j5nn%J5
7563@K0%k0k0j5j5J0J0J5L5M0L5J5K0K0%k5m0l0j0j0j0j0j5k5k0j0j0%J5J0j0nNM5N0K0K5
7561I0J0K0j0nk5k5k5k5k0%K0K0J0j0k5k5%J0K5Nj5j5k0n%K5K5K0%j5k5l0j5%NK5L0L0J5n
7558D5NJ0J5K0Nnk5k5k5j0j0nJ0J0J0J0nj0%J5NNNK0%j0j0%k5k0nJ0J5nNNJ5%k0k5j5NJ0n
7555e%J0J5J5NnNK0L5K5Nn%Nj0j0j0j0nj0k0%%nN%nNJ0nj0j5j0J5nnnnNJ0K0L0K0J0nk0l0
7552E5j0%J5J0NJ0J0%k0nnNJ5J5%%n%j0k0j0N%j5k5%J0K0%J0J0%nj0Nj0J5K0K0Nj0j5NNj5
7549H0l5l0NL0K5J0J0NNk0k5j0%n%%k0k0k0nj0j0j0K0N0M5J5J5J0J5Nj5j5k5l5m0k0%%NNN
7546a0n%j0NJ5J5J5K0NJ0J0J0k0k0j5J0K0K0K0j0j5k0J0J5%j5j5Nnnnnnn%nnJ5%j5j5%K0K0
7543C5%k0k0%NK5N0N0M5N0J0k5m0j5J0J5n%j5l0l5l5l0j0%%%%%n%nn%K5K5L5J0k0j5j0K0J5
7540H5j0%n%nj5j5nJ5%%k0j5J5J0j5k0nN%%j5J0Nj5j0nnJ5L0L5Nnk5k5k0k5J0M0N0L5j0j5
7537F0j0j5j0j0j0j0j0j0nnk5nJ5L5L5J5j5j5k5k5k5k5J5L5N5L5nnnnJ0J5j0k5j0J0J0j0j5
7534@J0J5J0J0N%J0j0j0j0j0K5K5L5J5%nk5m0m5k0j5NNJ0J0J0J0J0J5N%nj5%J5nj5j0NJ0N
7531C5J0J5J5%%k5k0k0j5j0J5K0K0K0nk0%%%n%K0K5NNk5k5l5j5J0Nnj0%%N%J0NnK0NNJ0N%
7528D5N%%%%%N%%%N%%%%%K5%j5k5%J5J5K0K0J0nj0nl0k5n0k5j0J0L5L0%NNJ0J5%j5J0J0J5
7525I5NJ0j0l0l5%J0N%%%%j5j5l5nM0M0J5j0k0k5%%%M0L5N%J0j5l5l0j0%nn%j0l0j0J0J0J5
7522eJ5J0NnJ0L5L0L0n%k0k5k5k5l0l5nJ0J0NJ0j5j5j5%NJ5K0j5l5l0j0J5J0K0J5J5J5M0L5
7519F0J5j5k5j0J0%J0NNN%J0NNj0j0n%n%J5J0J0Nk0%K0J5K0nk0j5k0Nn%n%j0j0n%j5NNJ0J0
7516E0J0J5K0N%n%%J5%Nnj0nj0k5k0l0k5j0nN%%%K0j0NNN%%NN%%NNNn%J5J5%j5k5j0%J5Nj0
7513A0j0j5J5K0J5J5J0J0K0K0j0nj5m5m5m0j5K5J5%nj0nJ5J0%k0k5nnNJ0K0L5K5Nnk0k0k5
7510d5NN0K5J5j0%K0J5J0J0NJ0j0j5j0%J0%j0%J0J0NJ0J0j5nj0j0j0k5k5%%J0Nnj0nJ0J0n
7507C0k0j5j0j0%%j0l0l5j5%J5K0K5L0K0k0k0j5nJ0J5K5K5K0NJ0J5%j5j0nNj5k0k0k5k5j0
7504h0J5j0nJ5J5J0nNJ0NJ0%k5j5j5J5J5J0J0J0J0J0J0J0J5K0K0J0k5l0j5nJ5%J5J0J0N%%
7502G5k5j0N%j0%j0%n%%%%nJ5K5K5N%NNK5K5%k5k0%j0j5%J0J0%nnk0NJ5K0K0j0k0k0n%k5k5
7499B0k0%K5K5K0Nk5k0k0k5J0K5K0J5NK5J5J0L5NnnnJ5K0nj5l5l5k0j0nj0j0%n%nn%%nn%J5
7495A5J5NJ0%Nnj5j0j0NL5K5J0nj5j0j0j0j0j0j0nK0J0%n%NK0J5Nnk5j5k0j5k0K0K0J5K0J5
7493F0K0J5K0J0J0Nj5j5j5%k5k0n%Nnj0nj0%nn%nn%%j5j5%k0l0nJ0L5L5K5NnN%%N%N%NJ0J5
7489F5nnl0j5j0l0k5j5J0J0NJ0%j5j5j5NK0M0L5Nj5%K0L0K5j0j5j0j5j0j0j5nNJ5J0J0J0N
7487E0J0J5%k5l0l0j5nNJ0J0NK0L5M0J0j0k0k0j0NK0J0L0J0j0j5k5k0k0l5k0j5j5j0K0M0M5
7484D0M5J5j5j0nj0nNJ5nk0nNK0Nj5nj5j5nj0j0N%K0%nj0J0NL5M0J0k5m0l5j0J0J0j0j5j0
7481a5J0NNJ5K0Nj5j5nJ0NK5K5Nj5k5l0j5%J5M0M0J5J5%j0k5l5m0k0n%nnj5k5l0j0NL0K0K0
7478c0J5J0K5NJ5J0J0K5K5K0J0%Nj0nnj5k5m0l5nL0J5J0j0%%nj0N%nnK0M0L5J5J0nnj5j5k0
7475I0nJ5K0%k0l0k0nj0%J5K5%j5l5k0NK5L5L0%k5l5l0j5%%nJ0%%NNJ5L5M0K5L5K5n%NJ5j5
7472A85m5o0k5J5K5J5%J5J5J0j5j5k5j5j5nj0%k0l0n%K5K5J0NL0L5J0%l5n0o5l5J5L0K5L0
7470E0K0Nj5m0m0j5K0J5J5K0J5nk0j5j0nj0k0%%K0L5M0L5J5K0K0K0j0k0j0j0k0j5K0Nj0%%
7467A00N%N%j5%nj5nk5nJ0j0nk5%K0nnl5NJ0N%J5J0Nj5%J0N%J0nnJ0NJ5J0J0K0K0%%n%j5l0
7464G5l0l0%%n%%n%%n%J0NNJ0J5J5Nj5J0Nj0k0k5nN%%Nj0k0J0K0L0nj5k5k5j5K5M0L0%l0n
7461B0J5K5%j0J0j0k5l5j5J5K0K0%N%j0nl0k5j5j0N%J5NJ0NJ5J5%J0N%j5j5nJ0NNJ0N%K0K0
7458F5%nnnNJ5Nj0J0j0j5k5k0k0k5l0l0NNJ0J0NL0L0Nj0j5K5J0j0J0NNNj5J0J5J5K5NNnj5
7455F5nj5j0k5l5nNJ5nk5k0j5k0nJ0K5M0K0N%nj5NJ0J0J5J0J5J0K0Nk0l5j5%L5K0Nj0%NN%
7452G0k5k5nL0M0j0k0k0j0J0N%j5J0nnj5j0%J0K0K0L0J5NNj5j5m0m0l0j5%n%j0K5K5%NN%K5
7449B0K0J0J5nj0j0j5l0l0l5l0k0J5K0K0K0K5L0K5L5K5j5j0k0j0%K0NJ0nk0nj5j0k5n0l0j0
7446i5j0%J5K5J0%%J0J0J0J0J0NJ0J0NJ0NNJ5j0k5n%%nk5%n%%j0j5nJ5J0J0J0J0J0J0J5NK0
7443G0J0n%j5NJ0J5nk5j0j0j5nj5j0j0nJ0J0K0%j0nnnnnJ0J5K0Nn%j0%NJ0L5M0K5%nk5j5N
7440I5NJ0%nnnj0j5nJ0K0J5%k5j0j0j5nJ0J5J5J5%j0k0k5k5j0j5k0%NJ0nn%%n%J0L5J5%j0
7437B5n%nn%%j5%Nj5nnNj0j5NJ5J0NN%N%n%%Nj0j5J0K0Nj5j0j0J0%nK0J5J0NK0K5J0%j5j0
7434F0j5j0k5k5j0%%k5nNj5j5j5J5N0M5M5L5K5NNj0k5k5j0j5%%J5J5%%n%%nj0NJ0N%j5k5j0
7431B5NK0K5J5NJ5L5K0nm5m0k5l5n0m5j0J5K5K0j5j0%%NJ0j0nJ5K0K0J0J5K0N%j0%K0K5K0
7428A05j0k5k0j0k0m5j5%J0j0k5k5J0NK5K5J0K0NJ0Nk5l0k5j0J0%K0M5O0M0K0N%j0nN%nk5
7425I5nJ5%Nj0k5j0j5nJ5nnnl5j5k0N%J5J0L5J0J0j5k5nJ0J0j0j0j5l0k5%M0M0K5N%Nj5J0
7423E5N%j5k0nnnnj0nj5%J0J0J5J0j5l0n%%NK5K5J0J0%k0l0k5j0j0K0K0J0nj0nnnj5%Nj5k5
7420h0%J5L5M0Nj0nJ0J0k0k5J0J5%%NNNNNNj0j5N%%j0J0NJ0NJ0NJ0J0nj0J5J0N%J5j0k5l5
7416B5k5%NNNN%nNj0k0k0%K0J5K0n%J5J5J0J5j5j0%J0j0m0n0l5nJ0nJ0L0N5L5M0K5j5j0j5
7414H0n%n%%NK0K0K0K0J5j0j0nj5j0%k5j0j0k0k0k5j5k0k0l0n%nL0L0K0J0J5J0J5%NJ0NNJ5
7411H5%j5j0j0j0l0j5%j0%j0NK0j0j0J5N%n%nJ0J0%j5k0nL0K5K0J5nn%n%nj5j5%J0J0NJ5J0
7408F0%J5K0%nk0j5j0k0j5j0j5J0NJ0NJ0NJ5%%j0%j0%nnn%J0NNK0K5L0J5j0j5j0j5l0l0n0
7405d0m5k5J0M5M0L0nj5j5NNNNj5j5NK5J5J5n%K0K0J0nk5k5j0nJ0J0%j5k0k5nJ5M5L5K0K0
7402I5%l5m5k5%K0J0k5%%%%k0k5k5j0%J5K5L0Nj0%%J0J0J0J0NJ0NJ0NJ0j0j0%%J5j0k5l0%
7399eNJ5nk0l0k0NK5J5J5J5Nj5%%j0Nn%Nj0n%J5J5J0K0%j5J0j0nNJ5J5nk5k5k5j5J5M5K5N
7396E5j0j0j0k5%K5L0K5K5K0J0j0k5%N%%%k0j5nK0J0k5l0k0%J5%nk0%J5nj0nn%n%%%%K0K0
7393C5J0N%J5J5%k0m0n0l0NK0J5N%j0L0M5M0L0J0j0k0j5k0%K0J5J0j0k0l5l5k0j0J0NJ0nj5
7390a5NNJ0nj0j5%J0%j0j5%NNN%J0NnJ0NnnNJ5J0nj0j0j0J0K5N%nNJ0nK0M5O0N0L0%l0m0l0
7387A35j0%nnn%j5l0k5l5k0j5nJ5K5J0L0J5J0%j0k5j5j0%%J0J5K5J5nk0nnN%%k0%J0L0L0J5
7384A10%j5k0nnJ0nk0j0nJ0Nnk0j5%NJ0nnNJ5L5Nnj0j5Nnj0j5k0%%J0%J0N%J5K0nj0j0J0%
7381D5Nnj0NnnJ0J5L0J0Nk0j0NNj0%nn%nnn%%j0j0NNJ5K0NJ5NJ5NJ0nk5j0j0j5nj0%%%nn%
7378C5j5NJ5nl5l5l0l0%NJ5N%K0L5K5%NnJ5K5K5nk5l0nJ0J0J0J0Nk0k0k5j0NNK5L0Nnj0nJ5
7375D5%k5j5k0NK0%nJ0K0M0K5%j5m0m5k0%NJ0%k0%n%nJ0K0J0J5J0J0J0J0J5J0j0k5l0j0K5
7372C5M5J0j0j0J5J5%nj0j0J0%%NN%%%k5j5j0l0l0k0%J0J0J0J0K5M0L0L5J0j0%%%j5k5k5j0
7369F0J0J0j0l0l0j5j5Nj5nnnnNj0%nn%j5k0k0J5J5K0K0K0%%%%j0j0nJ5K5K5J0N%nJ0j0n0
7366c0o5o5m5nL5N0M5K5L0L5K0%j5k0%%K0K0J5K5K5NN%%j0j5k5l0l0j0NK5J0J5j0m0p0m0j5
7363a30NK5K5%NJ0J0K0K5Nnk5k5k0j5j0J0J5K0J5K0J0j0%n%%nnn%%J0NNnJ5N%J0J0Nk0n%%
7360eNJ5J5%l0nNJ0Nj0j0j0j0k0k0%%J0NJ0J0k5j0J5L5K5J0%N%NJ5L0K0%nK5M0K5Nj5l5l5
7357A00l0j0NNj0J5J0J0Nj5j0nk0j5%J5J5J5nj0nj0j0nj0j0j0nj0nj0J5%Nj0k0l0%L5M0N0
7354F0K5j0k5l0j0j0%j5NK0J5J0J0J0J5j0nj5j5J0K5J5NnnNNNNnnnnk0j5NN%K0K5L0j0k5k5
7351F0nNL0M5K5nl5m5l0k5j0J5J0K5J5J0J5j0nj0n%j5j0nNNj0j5nNNj0j0nJ5NM5M0M0K5K0
7348A95nn%J0j0k0m0nJ0J0j0l0k5j5j0nj0j0n%Nj5j5j0K5K0nNK0NJ0l0k5j0nk0m0j5%%%J5
7346f5j0%nK5%nj0J5J0j0J5%%j0j0NJ0J5J5J5J5L0K5K5nl0k5j0j5L0L0j0%nnnnJ0J0J0J5%
7343H5%j5k0%J0%k5l5k0NK0K0%k5j5J0N%k0N%%%nn%nJ0Nj0nk0%NJ0NJ0J5L5M0L5J0j5nj0J0
7340I5NJ0j5nnNNj0m0l0l0NK0J0j0J0%NJ0NNnJ5N%k5l5m5j5nnJ5J5J5nNNN%J5nJ5nNJ0nnJ5
7336B5K0M0J5%j5k5%J0%nnj0nj0j0J0J0Nj5j0J0J0J5j0k5%NN%%J5NNk0nJ0K5K5Nj0j0k0l5
7333B5k5l0J0L0M5M5J0j5n0m5k5k5%nK5M0N0N0J0k0n0k5%%n%j5j5m5k5NK5M5N0L5K0J0j0%
7331A00%n%NJ0k5k0k0k5k0k0j0K0M5K5nk0j0nj0%%nnnL0K5K5J5j0j0k0%%j5j5%K5K5%l0j0
7328C0j0J0J5k0j5j0J0%%j0J5K0K0K0%%K0J5j5m0m0j5NK5K5J5j0%J0J5J5nnNNj5j0nnnnl0
7325B5k5l0k5j0J5K0K5J0j0N%NNj0J0L0K5Nj0k5k5j0nJ5J0J0J5j0k5j0j5NK0M5M5L5K0n%j5
7322A35l5j0K0K5J5%j5k5l0j0j0J0NK5%k0%NJ0NJ0%k5j0j5NNk0k0j0NK5J0j0nnJ5N%J5%k5
7319E0%nj0nnK0K0J0nj0j5%N%NN%j5l5l5j5J5J0K5J0nJ5K0K5J0J0%k0NNNNj0nj0l5j5nj0j0
7316ek5j0%%nnk0%J5J5J5J0j5m0l5k0K0J5J5J5J5%j0j0j0j5j5j5n%K5L0J5nnJ0K0K0K0K0K5
7314E0K0Nj5k0k0k0j5l0l0nJ0K5L0K5K5K0J5%k0j5j0K0J5J5J5Nj0j0n%k0j5j5N%NK0L0L0N
7311A15J0j5k5l0j0j0k5l5j5K5L0J5J5J5J5J5nj0j5J0K0K5N%%j0l0l0m0l5l5k5nJ5J0L0L0
7308eK5nj5nNK5Nk0k5k5j0nNJ5J5K0K5J0%N%N%%j0J5J0K5K0j0l5l5k0k0j5k0NK0J5J0K0J0
7305C0J5J0nj0NN%NNJ0N%%%k5j5l5j5j5k5nK5K5K5Nk0n%J5L0J0%%%%%j5J0Nj5%%J0nj0J0J0
7302E0j0nJ0J5j0k5nJ0K0%nNn%%%%J0J5j0j0k0k0J0L0J0nj0k0k5l0l5k5j5%%J5J0NJ0L5L0
7299@K0J0nk5m0l0nK0J5K5J5j0l0l0j0NK0K0NN%J0L0K0J0k0l0k5%NNn%%nJ5J0nj0k0%NJ0K0
7296eJ0j0k0j5n%J5J0J5j0k5j0J0K5J5n%%K5K0j0nj0k0j5NJ5K5j5j5nn%%n%n%%j5j0NNJ0N
7293b5NN%nNK0K0nk0%J0J0j0j0J0Nnj0j0J0%nK5L0K0%j0nNJ5J0J5J5J5nj5l0l0k0k5k0k5n
7290d5J5J5K0J0%%k0k0j5j5j0j5K5M5M5K0J5Nj5j5k5l0j5J0J5J0J5J5%nJ5K5Nn%NK0J0J0N
7288A25nNK5K0k0j0j5J0Nnj5k5l0j0j0k0k0k0k0n%J5k0j0nJ0J0j0nK5K5L5K0%nj0J0%j0%n
7285C0Nj0k5k5l0k0K0K5N%%NJ5K0Nk5j5n%j0k0NJ5NK0N%j0nn%nNj0nJ0L0J5NJ5J5J0J0%%J0
7282H0j0J5J0j0j0k5l0j0%J0%k0j0j0j5nJ0L0K5K0J5J5nk0k5k5j5%J0%J0NnnNK0M0L0Nk5n0
7279B5l0j5N%%j0J0%%%N%%nNj0NNn%%NNj0J0%%NJ5J0J0J0NK0%Nk5j0j0j0j0j0j0j5nnJ5J5
7276eJ5J5J5J5K0K5J0%j5k5k5k5nnk0NL5M0%nj0j0j0J0NJ0NNk0%nk5k5k0k5%K5K5L0N%j0J0
7273C5J0J0J0J0%Nk0j0%K5K5J0J0j0%%l5k5k0J5L0Nj0j0j0nj0j0nj0j0nj5N%K0M5K5j0k5k5
7270A5j0J5L0%nj0nK0%j0j0N%%%NNK0K0J0J0J0J0K0J5nk0%J5%%%j5j0j0l0j0nnn%nn%n%nN
7267D5j5j5Nnnnn%K5L5M0J0l5n0n0k5J0K0K0nj0J5J0J0NK0nJ0J0J0NNN%k0j0j0J0Nj0j5NN
7264D5nnnn%%n%%%n%n%j5NJ5J0nk5%%J5M0NNJ5%%j5j5%j5j0j0j0j5j5k0j5j0K0L0L0J5%NN
7260C0NNNNNj0j5k0l5j5Nj0NK0Nj5k0nJ0K5K0J0j0k0nK0J5nk0nNK5J5%%j5%nn%l0j0nJ5J5
7257a5Nj0nNNJ0Nj0j0K0K5n%%J0J5nj5j5%nnnJ0J0%k0j5j5NK5K5L0%%J0J0K5J0J0nk5l5j5
7254C5j0J0K5%j5l5k0%J0L0J5NnNK5%j5k5j0%%nj0j0j5%J0K0L0J0n%%%%J5J5K0J0K0%k0m0
7252G0m0j0NNnJ0K5K0K0K5J0nk5k5k5k5l5j0NNJ5L0K0J5J0%J0%k5k5l0k5NN%J0j0J5J0nk0
7249@j5k0k0J0M0M0L5K5%nk5m5k5%j0K0K0K5K5%j5j0nJ0J0J0J0j0j0k0%NJ0J5%j0j0j0j0J0
7246D5NJ0J0%%j5j5%K0L0J0nk0j5J5K5%j5k0k0k5j5j5NNNNnnJ5J5nnN%K0%j5NJ0Nn%N%K0j0
7243F0k5j5%J5K5J0k5k5j0%J5J5J5n%%K5L0K0%nJ5J0j0l0m5l5k0k5nNNJ0J5K5Nj0j0NNNJ0
7240D5J0Nj0nj0j0%K0J5%j5j0j0nNNnj5l0n%K0J5J5K0J5L0L0NJ0j5k0k5k5j5j0J0K5L5Nj5
7237H5k5%J0%%j5l5n0l5j0J5J0J5J0J5J0L0N0M0Nj5j5%N%nnnj0%%%%n%N%j5j0nJ0nnj0j0n
7234B0k5j0J0J0Nj5l0J0K5L5K0L0L0J5Nnnk0m5m5j5J0L5L0L0K5%l0m5m5l5l0l0k0%%K5L0N0
7231@K0j5k5k0j5%nj5%nnNj0%j0%J0%J0N%J0J0%J5J0J5J0K0J0J0J5K5K5K5K5J0j5m5m5l5j5
7228EnJ0J0nk5k5nJ5L0K0J0nNL5K0Nk0l0k5j5NJ5J5NJ0nJ0J5J0J0k0k0j0k5j0j0nk5k0%K5
7226b5L5J0%%J5L0L5J5nj5j5nnJ5J5J0j0j5j0m5m0m0j0nJ5L0M5L5J0N%NNk0m0k5l0j0j0j5
7223f5j5k0nK0K0%j5%J0L0K5K5L0L0K5nk0l0nn%j0j5NJ0NJ0j0nk0NJ5J0%N%%%j5%j0j5j5%
7220b0%K0nj5NJ0Nn%%%NJ0nnJ5nj0l0%%k5k5nnJ0%J0j0k5%J5J5K5K5L5J5J0%nnj5k0j0J5N
7217@NNJ0J5%nK5L0L5J5J5%k0l0k5l0k5k5%%nNK5M0K5%k0nnNK5NK5nk5k0k0nJ5%nnk5l0l0
7214d0%K5J5nk0k5nK5L0J5j5l5m0j5J5L0L0J5nnj5%%%nj0J0J0j0j0NNK0%nK0M0L5J5K0J5%
7211A30nm0n0l5l0j0K5K5J5%nnJ0J0J5J0%%J5K0%j5j0j0K0j0k5j0J0J0Nj5%%NJ0%%J0NK0j0
7208H5nJ5J0j0j5k0J0%j5j0nNJ5nnJ0J0nj0%nnj0%nnk0k0%K0K5J5J0nk0k5l0j5NK5K5J0NN
7205C5NNJ5J5Nj0j5k0k5j0k0J5K5N0J0j0k0j0n%n%j0j0J0N%%n%J5nnJ0M0J5Nk5m5k0j0%J0
7202EJ0J0Nj5k0N%K0K0N%j5j0j0j5J0NL0L0%NN%k5m5k5j0nj0j0nJ5J0J5J0J0J0NJ0K0%NJ5
7199G0J5J0%K5J0NJ5Nj0l0m5l0k0j0l0l5m0NM0M5N5J0nnn%nn%j0%n%%J0K0K5J0Nn%NN%%%n
7196I0nJ0j0k5j5l5k5n%L0%j5NNN%J5K5M5N0K0Nk0nnnj0k5k5j5j5%k5k5j0%nj5n%j5k0j0N
7193h0K5M0N0M0K0Nj0k5k0k5%k0j5nnJ0J0N%%%J0NnJ5J0%J0%J5%NNJ5%NN%k5j0N%%k0k0%n
7190B0nnnnj5NN%%K0K0M0N5M0%nk0k5k5k5k0K0J5J5%%J0J0K0%%k0k5l0m5k0J0L0L5J0J0N%
7187A00j5k5k5%%nnJ0J0j0j0j5j5j0J5K5K5K5K5Nj0l5l5J0K5K5J0k0j5j5k0N%N%l0k5m0k0
7184h0%%J5J0K5L0J0J0k0j5k5nNK5K5J0k5%NN%n%%NJ0n%j5k0K0J5n%n%%nJ0K0K5J0%nj0k0
7181B5%J0NNj5k0l0l5k0J0L5L5Nj5j5n%j5j0%K5J0nnNK0K0NNj0nJ0J5K0j0%%K0J5%k5m0l5
7178a5j5nJ0J0J0%k0n%NK0NJ0J5NK5K0N%nnnk0k5j0j5J0K0L5L5N%j5j0n%%%%k0k0k0j5nN%
7175enj5nnJ0K5Nj5NJ5J5%n%Nnk5k5k0%J5J5N%j0K0J5J0j0nn%nj0nnnJ5L5L0J0%k0k0nn%%
7172A0nNJ0nnj0NK0J5NN%NNj0nl0k5nJ5L5L0L0K5%j0j0%k0j0j0J0N%Nj0nJ0J0%j5k0%J0J0
7169G0k5k5k5k5j0K0K0K0k5m0l0NL0M0N0K5Nk0nnnj0j0n%nnnn%%n%nJ5J5J0J5%%%nJ5J5J5
7166H5%%Nj0nk5k5n%k0k5k5%K5K5NN%NNNJ0Nj5J0NNK5J0j0j0NK5J0j5k0k0%nJ0j5l0j0%%j5
7162b0J0K0J5K5%j5l5j5%L5N0M0M0Nk0%j0%%nj5%k0nJ5J5nk0%NJ0J0NK0%k5k0k0k5k0J5K0
7160F0K5J5K0Nj5J0Nnj0k5k5j5j0NNnn%nk5n%nK5%j0k5k5NK0J5J5J0%n%J5K0K0K0K0J0n%j0
7157A10j5j5j5j5k0NJ5J5J0K0%k0j5l5j5J0L0K5%nK0J5J5%j0j0nj0J0N%j5j5k0nnj5j5NN%
7154B0NJ5J0J0j0nj0NK5J5%nn%NnNK5J0j0nj0nNJ0j0J5%j5j0j5%J5J5J0nk5k0%NNnnnnNj0
7151C5%%%J0j0%k5k0j5J5K0K5K0K0J5nj0J5K5N%j0j5k0%K0J0nj5j5k5k5k5k5NJ0J0J5J5J0
7148C5%k5k0NJ0J5%%J5J0J5K0%N%%n%Nj5l0l0j0j5j5k5NNK0M0L0J0j0j0%K0K0%m0l5j5%%K5
7145A0J0J0J5K0J5K0%k0k0k5J0L5L5N5L5J0k0m0k5k5l0k5j0j5nj5n%J0j0j5j5%J5J0k0k0k0
7142f5j5nj0n%L0K5NJ5J5K0K5j0n%K5K5Nnj0j0J0J0NJ5nj0J5nj0l0k5k5k0j0j0%K0L5J5j0
7139A5j0nK0J5K5J5nj5k0j5k0%K0K5L0K5M0J5nk5k0nnk5k5k5nK0J5J0j0J0J5K0Nk0j5j5k0
7137C0j5j5j5j0J0M5N5O0J5k5l0l0j0j0j0j0j0j0j5n%N%j5j0nnJ5L0L0J0j0k0k0j5j5NK5J5
7134A5J0K0K0J0J0J5%k5j5k5%nnnnnj0J0L5L5L5J0j5j5NK5L0j0m5j5%J5K5NJ0j5n%Nk0j5j5
7131G5j0nnk0l5m0k0J5K0%%nnNNK5K0J5J5J5J5K0nk5k5k5k0k0k5NJ0J5J0N%J0J5nj0j0J0J0
7128B0j0j5k0l0k5k0%K0M0L0K0J0J5J0J5Nj5j0k0k0j5k0j5NK0J5j0nK5K5J5j5%J0J5%%J5J0
7126G5%%%%nk5k5k0%J5J0n%K5L0J5nj0J0Nj5l5j0%j0j0Nj5NM0N0J5nk5k0j0nNK5M5L0Nl5k5
7123I5%j0k0m0k0nJ0J5Nj0k5j0nnk5j5n%K0K0K5K5K5%k0l5m0m0k5J0L0N0K5nj5j5%K0M0K0
7120D5nk0nnJ0k0k5l0nJ0J0J5NK0L5L0K0J0k0j5l0j0k0j5k0k0J5J0nnj0J0L5K5L5J5NNn%j5
7117F0J0%Nk0n%J0%J0J0J5Nj5j0j5k5nnnk5k0%NK0K5K5K5J0j5%%%%%%n%n%J0j0j5j0J0NJ0
7114F0J0nj0k0%%K5J5k0j0NK5Nj0j5n%nnnnnnNJ5J0J0J0NK0%nnj0j0K0%j5k0j5J0L0Nj0j0
7111F0j5j0k5k0j5%K5K5K5K5J0j0k0m0k5j0J0L0L0J0NNNJ0j5j0j5k0j5j5k0K0J5J5K0J0Nj0
7108E0l0l5k5nJ0L0L0Nj5k0%%nnnn%%n%%N%%NN%NJ0K0J0J5Nnk5l0j5NK5Nj5k0K0J0L0J0j0
7105C5j0n%J5J5J5n%J0%NK0j0j0nj5j0j0j0nj0j0NL0K5M5K5Nj5%nnnN%nk0k5k0j5Nnk5l0%
7102c0J5L0L5J5L0K5K5K5%k0nj0nnj5%j5j0%J0J5%j0j5j0j0nK0J0J0nl0j5J0J0k0j5k0J0J0
7099C5J5K0L0J0j5k0nN%nnn%%n%nnnnj5j5nJ0L0L0K5%j0nnj0nnk5k5nK0N%k0k5j5NN%nJ0K0
7096@K0K0K0J0j0j0J5K0J0j5NJ5K0Nj0k0j5l0j0L5L0K0J0%k0j0j0j0j0j5j0nj0%j5k5j0%%
7093a5J5J0J0J5J0J0%K0K5J0j0l0k5nNK0K0J5j0j5J0J0NJ0nnJ0j5j0j0%J0nn%nj5j0%NK5N
7091H0n%nK0NNNN%J0j0j0J5J0nk5j0j5j0j5j0j5%N%NnJ0J0j0j5l0l5j0J5J5K5K0J5K0J5K0
7088I0J0j5k0k0j5j5k5j0J0J0nj0nJ5%%%%%Nnj0nnK5K5K5K5j0j5j0j5j0l0j5NK0NJ0j5j0n
7085b0K0K0Nnj5NJ5%nj5J5j0NNk0%NNNNnk0j5j0%J5%NnJ5%%K0j0J0%%N%%nJ0J0J0nj0%NN%
7081D5%nNj0%n%nj5j5j5j5NN%NJ0J0J0J5k0k0j5j5l0J0J5K5K0K0Nk0j0nJ0Nn%Nj5%%%%j5n
7078c5NNn%j0nnn%j0Nj5j0NnJ5Nl0nJ5L5L5nJ5K0K0J0%NNJ5J5%j0N%j5k0nj0nnj0J0%%NK5
7075E0K5J0k0k0k0k0%L0M5M0J5k5m0n0l0l0k5nN%%NN%NNN%NNNNnJ0J0J0%K0J5K0J0j0k5l0
7072El0k5k5nJ5J5K5K5K0K5%j5nnN%%k0j0NK5K5J5nj5k0J0Nnk0%%%n%%nn%%%n%%n%J5J5J5
7069C5J5K0K5J5%j5j5k5nJ0K5L0nk5%J0J5%j0n%k0j0k5l0l0nK0L0K5%k5k5j5K0N0M5J5%nJ5
7066A25J5nj5k5k0k5nnN%%NNNK5K5J0j0nnNJ0J5J5N%k5m0n5m5l0%J0%%J0J5N%K0N%%K0K0J5
7063G5%j5j5j5j0%NK0K5Nk5k0nnk5j0NNk0k5J0J0K0L0N0Nm0o0m0nK0L5K0%%J0J5nJ0L5K5J0
7060A05%j5k0%j0j5k0%K5L0L5K5J5Nj0j5nnk5k0l0j5NK0J5%j5j5k5k0%K0K5L0J0J5J0J0j0
7057A10j0k5j5%L0L0L5J5%nk0k0j5k5k0nJ0J5%%J0Nj5j0%J0J5J0J0%k0k5nj0J0k0l0k5%NN
7055EJ5Nnk5j5nJ0%%j0%n%NJ0%J0%nJ0K5K0Nnk0j5nJ5L0M5L5J5k0j5%%%%nnk0m0m0k0n%J0
7051a5J0K5L0K5J0%%J5K0J0k0m0m5l0j0j0%%nk0k5nJ5J0L0NJ5J0NnNJ5j0N%%%N%NN%J0%Nn
7048D5j0J5J0nj5%J5K5J5j0j0j5j0k0NJ5L0J5%j5k0k5j5%J5J0Nk5k0l0l0j0%J0K0J0J0J0j5
7046b0NJ5K0%J5J0NJ0j0j0j5nj0J5J5%J0NK5K0J0j5l5l0k0j0%J5J0J0J0Nnm0n0l0nNNJ0NN
7043e0J0NnnNK5J5K0Nk5j5j5K5K5J5J0j0nnJ5J5nnj5K0K0J0n%N%%nK0K5K5j0k5k0j5j0j0n
7040E0K0nnK0M0K5K5J5J0j5l5m5k5j5j0k5j5n%j0j0k5k5J5L0K0K5J0K5L5L0Nj0k0j5j5%Nn
7037G0j0j0k0l5m5k5nj0%J0K0K0N%N%%J5K5L0M0K5J5j0nk0k0j5nk5l5l0%J5J5J5J0k0k0N%
7034b5%j5j5%Nj5J0K0J5J5J5L5J5J5K5L0k0k5k0k5j5Nnk0k0k0J0K0J5J5K0K0K0K5J0k0l0l5
7032C5k5j0%J5J5L0K5nk0k5J5K0K0%k0k0nK0L0K0K0Nl0o5m5nJ5nNJ5K0J5J5J5J5nk5m0l5j0
7029a0J0J0J5J0J5Nj0nnJ5K0J0J5J5J5J0J5J0j5m0k5j5NNJ5NnnNNj5j0NJ0%j0j5%%j0N%j0
7026D5j0N%j0k0k0m0l0j0K0L0J0%NNNK5K5%NNNNNJ0%l0j5j0l0m0k5j5j0NK5K0NK5L0K0%n%
7023B0J0K0K0Nn%J5K5J5K0J5%k5m0l5j0K0J5nnj5%J0j0NN%%%%K0K0J5j5j5l0k0k5l5k5m0k0
7020a00NK0L5N0K5%j5j0j0nk0k5%J0%J0%j0j5k5j0%K5K5L0J0N%j5j5%%%j5j5%%NJ0%k0nJ0
7017e5K0J0%nj5j0J5K5L5L0L5K5J0%j5nj0k0k0k5j0j0NJ5K0K0%j0nj5j5j5j5k0%j5j0j0j0
7015g5K0K5J5%J5J0J0J5J0J0j0k5k0k0nJ0J5K0J5%J0J0J0J0NNJ0k0l5j5%K5K0%J0Nj0l5l0
7012A0l5j5j5nnNK0L5J0nnnJ0L5L0K5N%k5m0m0nK5M0J5%n%N%%N%%%k5k5k0NJ5J0J5J5%n%%
7009E5k0%NJ0n%J5J5K0J5%%j5j0nk0k5k0n%nJ5L0J0%k5k5j0N%nNJ0j0nNJ0J0j0j0j5k0j5k0
7006f5%nj0NK0L0L5K0N%j0NJ5%j0j0J5J0%n%%J5n%K0J0J0nK0J0%%k5j0j5j0j5j5j0j0nnn%
7003ej0%j0nj0nJ5K5NJ0K5N%J5nj5l5k0k5J5J5J5J5Nj0%j0%j0k0NK5L5K5Nnnnj0k5m0nL0K0
7000B0%j0nK0nJ5%nj0j5nnk0nj0J0NNNJ0J0J0J0j5%K0K0NNNN%j0%nnn%nj5j0j5j0NNK0%j5
6996Ej0k0%J0K5N0K5%Nj5k0nnnnj5k0j5j5NK5J5J0%n%j0J0Nj0j5J0J0j0J5K5K0Nj5l5m0j5
6994c0N%%%k5k0k0%%L0L0M0K5%%J5K0%l0m0k0nK0%k0k5n%K0K0J5J0j0nJ5K0K0nj0Nj5j5j0
6991@NN%J5K5K5J0%K5K5nj0j0j0Nj5nj0NN%J0j0J0%%Nj5j5k0k0%j0j0j0J0L5L0J0J5J0J0L0
6988A50n%j0NN%%K0%k0k0nj0%j0nj0j5l5l5l5nJ5NJ0nJ5J5J0J0J5k5k5%J0K5nl0j5nnJ5J0
6985@J0nj0J5J0Nj0j0N%%%J0j0j0J0J5%j0j0NNj5j5%nn%j0J0L0J0%%K0J5j5j5k0j5j5j0j5
6982e5j5j0J0K0J5NNK0%j0j0j5j5%L0M5K5j0j0%K0J5J5nk0j5%NN%J5%k0j0K0L5L5J5j0k5m5
6979E5n5m5l5k5%J5K5J5%j5j5NK0M0L5K0nj0nnnj0nj0NNNNNN%J0Nj0j0J5j0Nn%NNK0nn%J0
6976D5J5K0J5Nnk0m0k5j0NL0L0J0j0k0k5nNK5J0j0n0n0k5NL0K0K0N%nj0k5k0%J0j0j5%j0N
6973h0J5L5L0K0K5K5L5K0%%%n%%%%j0j5NJ0j0n%%N%J5J5j0l5l0l0j0j5J0J0j5j0%%Nnj0j0
6970b5%J5L5O0M0J0j5l5l5%K0K5j0k5k5nj5j5j0j5J0L0L5L5%j0k5nJ0J5%nk0NK0N%%J0j0n
6967G0j0J0NJ0%j0j0l0j0J0J0J5K0NJ0%k0l0k0j5J0L0J0J5K0K0j5l0l5j5%J5J5NNJ0nk5l0
6965A0l0j0j0%%%%%K0K0nj0j0K0L5L5K5K5J5%n%l0l5k0J0M5L0NNJ0Nj5j0K0K0%k0k5l0j5j5
6962F0j5k0k5k5k0k0j0J5L0J5%j5%M0K0Nnn%n%nk0j5j0J5M0M5J5j0l5l0%J5K0J5%%k5k5k5
6959a5k0%nK0K0NNNNJ5J5nj0K0J5%%k5k5j5NJ5K0J5J5K0%k5m0k0Nj5nN%J0NNNNNj0nj0j5N
6956@k0k0NNNJ0Nn%J5J0J0nj5J0J0j0%%J0j0%%J5%nnj0J0%n%j5nK0J5nNJ0J0NNNJ0k0%nJ0
6953E5J0j0l0j5k5k0k0%NK0K0K0K0%k0j5%K0K0Nj0j0k5l5j5%J0L0K5J0J5j5j0j5j0j0j5K0
6950b0K0K5j5%J5%%%%K5%%nnnnnnj0%j0j0j0j0j0j0nk5%J0J5%J5L0J0NNj0n%j5nnk0NJ0J0
6947b5K5NJ5J5J5J5nnj0j5l0n%%j5nn%K5K0j0l0k5nJ5J5J0%%k0%NJ5J5L0J0%%j5j5j5k0K0
6944eJ5J5J5j0j0%J0K5Nj5k0j5m0k5NK5L0K0%%%%%j0j5J0%J0j0k5%nj0nn%J0%Nn%nJ5K0Nn
6941@%NNJ0N%J0NNJ5J0N%l0k5j5j0%%j5NK5K5J5K0%k0k5k5k0k0j0NK5K5NJ0J5J5%k5j5%J0
6938B0NJ5%j0j0NNJ5k0nj0J0J5j5J0n%n%j0%NNj0j5nn%%%nnnJ0J0J0Nn%J5J0K0%j5l0l0j0
6934d0%J5NNj0j0NN%nNNN%k5%J0J5J0%j0%J0J0Nj5N%K0%k5%J5J5J0j0n%J5%nnnj5l0l0k5l0
6931a10nj0nL0L5M0J5nj0nk0nNJ0J5%nj0j0J0%K5J0Nn%K5K0nj0j5J0J5J0J5nj5j5Nj0j0J0
6928B0N%%J5%J0J0%nk0j0K0%j0j5j0J5nj5nk0%%%NJ0NK0K5J5%%J5K5K0%j0k5l5l0l0k0nJ0
6925b5J5N%%J0J5j0k5l5nNK5Nj0NK5K5K5nj0j0j0j5j0k5m0j0J0J0%j5nJ5M0L5K0Nj0k5j0%
6923a5Nk0j5nnJ5J5NNNnJ0K5K5N%k5m0k5j0J0J0J0nk0j5nj0J0J0K5K0J0J0j0%K0Nnk0NJ0J0
6920B5K0J5%%J0NJ5J5nnnnl5l5m5k5j0J5%n%K5M5M0J5nj5j0J0NNk0l5l0j5j5NK0K0K0J0NJ0
6917C5J0k5k5k0k5%n%%j0Nn%%%%%%%%N%%%%%N%%%J5NNJ5%J0Nnj0j5%j5j5j5J0J5L0M0M0K0
6913H0K0%k0l5k0nJ0%%N%nnnnK0M0K0J5J0nj5l5l0j0n%J5J5J5J5j0j5j0j5nJ5K0K5%j0j5N
6910F5j5j5j0j5j5j0j5j0%NN%j0nJ5NJ0%J0%NNJ5%j0j0j5%j5j0k0%K0J5J0%%K5K0Nj0j0j0
6907Ej0j0j5k0nK5Nj0j5j0K0J0j0%j0K5K5K5NJ0j0n%%nj5j0j0J5%j5nnnk5j5K0K0J5nl5m0
6905i5j5K0K5L5J0Nj5j5j5%N%k0nnK5M5L0Nk0j5%%J5K0K0K0j0k0j0j5NJ0k5k5k5J0K0K0J5
6902A0J0Nj5nn%nnn%j0j0n%j5k5k5%J5K0K0K0K5L0L5J5J5K0J5J0j0k0m0l0l5j5j5%%%k0nj0
6899f5K0K0K0J5J0K5K5J0N%j0J5j5nNJ0nnj5%nnj5%%%N%k0j5k0j5j0nk0NJ0L0K0K5NN%J0J5
6896F0J5J0j5j0j0nJ5%Nnk0m0m0k0K0K5K5J5%nj5k0%L5O5M5J5%k0j5j0j5j5j5j0j5J0n%%N
6893D0nnj0nJ0NJ0Nj0nk5l0m0j0K5N0N0K5NN%NN%J0nj5j5j5j5j5j5j5j5nJ0J0k0j5j5%K5L0
6890@J5j0j0%K0J0N%Nj0l0k5nn%j5j0k5k0%K0K5N0K5NnnJ0J0NJ5k0j0j0J0J0nk5%j5j0NJ0
6887a5Nj0n%nnJ0L0J0J0%%nj0k0Nj5j0j0j0%%j0j0nJ5L5M0M0K0nj0k5k0j0j0%%%Nj5j5%K0
6884a0L0Nj0l0j0j0K0J5%j5nK5K5Nj0j5J0j5j0j0k0Nj5j0j5k0nJ5J5K0K0K0L0J0%j5l5l5l0
6882h0%K5K5Nj0k0k5j0j5N%%nNK5L5M0Nj0l5j0NL0K5J0N%NNj5k0K0J5K0NJ0J5K0K0J5nj0n
6879A20k0k5nJ5K5J5nj5k0j5nJ5NNk0k0k5j0n%nnJ0j0k5k5l0nj0j0J0J5J5NJ5J5J0J5j0j0
6876b5nj0j0j0j5%%K5K5%NJ5K0J0K5K0%k0j5%J5K5K0%nnJ0N%%%j5j0n%k0j0n%j0j5%M0M5L0
6873A25K0nnJ5J0k0m5l5k5j5j0j0K0J0J0nk5j5NJ0K0J5J5j0%nnNNJ0J0%j5k0m0k5k0%nJ5J5
6870b5J5nj0j5j5k5%K5K5K5Nj0k5k0j5j5NK5L0N5M5M0K0Nnk0l0l5j0j0l0k5k5K0K5K5J5J5
6867E0%J0j5k0j5j5%j0k5j5k0K0K5L5J5J0J5J0J0nj0J0%%j0J0j0j5nNJ5Nj0k5j5%NJ0N%Nj5
6865A5l0l0j5J5J5K0J5K0nk0k0j0k5k5j0%J5J0J5M5L5K0J5J0K0%j0k5%J0Nj5j5J0K0L0L0J0
6862A45%Nj0k0k0NJ5J0k0l5l5j5nJ0j0k0k0j0%J5J5%%J0K0J0j5n%J0Nj0J0j0nnK0K5K5K0N
6859A10j5k5k0k0k0j5%J0L0L5J5j5l5j5%J0J0J5J5Nj0NJ0J0J0j0J0nl0j5j5nJ0N%j0n%%%%
6856C0nn%K0K0%j0nJ0NNj5k0%K0nnk5j0J5NNj0l0k0k0%K5%j5k0nJ0nj5j0nJ5N0N0M0L5L5L5
6853A70Nj5l5m0l5l0k5j0J0J5J5nj5j0NNN%j0j5NJ0n%j0NNNj0j5nj0J5L5L5J5j0nj0j0k0k0
6851a5%%nnnJ0j0k0%K0J0L5K0K5K5K5K0K5Nk0j5l0k5k0j5%%Nnj0n%%NJ0J5J0%NK0J5%l0n0
6848B0l5j0%%nJ0J5J5Nj5%%J0K5NNNJ0J0NJ0Nn%%nj0j5NNN%%NK5L0%k0n0k0NN%j5k5l0N%j0
6844b5j5j0nnnK0M0K5K5J5j5j5j0n%%n%nn%%Nj5j5l0k0J0NK5L0NJ0j0J0L5L0K5L0nk5l0m0
6841C0nnj0j0nj0NNk0j5%%nnj0j5j5K0L0NN%%K5NJ0K0Nnnj5j0NK5J5J5j5k0nj0%K5J0J5Nj5
6838E0j5k5%%j5j0j0j0J0L0K0K0J0J5nnNNNNNJ0NJ0j0j0J0K5K5nk0j5nnnn%l5m5n0j5NL5J5
6835@%j5NK0J5K0L0J0%%j5k5j0j0nj0J5K5J0j0j5j5k0j5j5Nn%NJ0j0j0N%J5K5K5J0N%%NN%
6832F0NN%%%%nn%nn%Nj0j0%NN%k0nK5L0K0%nn%k5k5l5j5j0K0N%%J0%Nnnj0l0j5J5J5J5J5K0
6829C0%nnj0J0L0L5K0nk0j5NK5K5J5nnJ5j5l5l5j5j5m0l5j0%K0nl0j5%J0NJ0J5J5J0J0K0K0
6826B5J0%J0N%NNNNJ0J0j0j0K5J5J0k5k0k5%L0M0K0nj5k0k0l5m0j0J0J5K0J0j0l0k5j5NK0
6823eJ5%J5NNJ0J0J0J0nNNK5L5K5nj5k0k5j5k0nnn%J0K5J5J5Nk0l5m0k0n%J0J0nj5j0NJ5J0
6820B0J0Nj0J0K5J0Nnj0K0K0%j5l5j5%K5J0%k0l0nNNnk0nN%J0j5j0NnnnnNK0%j5%J0NNk0j0
6817c0j0J0%Nj5j5nK0J5L5K0K5J0%j5k5l0j0NL0K5J0nnj0j0nj0nnJ0J0J0J5NJ0K0Nk0j5k5
6814B5j5%j5l5k0j0j0k0nK5K0J0k0k0%J0NK0L0K5K5nl0n5j5NK0K0J0%%nNK0J0nk0%J0J0%n
6811eJ0%NJ5K5L0J5j0nnj0j0j0%J5Nj0%%nn%nnnj0%L0K5J0j0k5k0nnj0n%j0k5k0%K0J0NNJ5
6808EL0K5J0j5nnj0j0j0j0j0j0%J5Nk0%J0K0j5k5k5%J0J5L0K0J0nnNK0K0j0%%%%nj0J5L0L5
6805A25K0Nj0nj0j0l0l0j0nJ0K5K0Nnk5l0k0NK0NJ0J5%j0k5k5nJ0J0J0K0J5K0%j0j0%%N%J5
6802I5J5nn%J5NNj5k5%nNj5k0j5nj0j0nJ5j0j0j5nJ5J0J5J5K0%%%%NJ0NJ0Nj5j5j5k0j5k0
6799a0j5l0j0J0NJ5J0K5L0Nj0k0%NNNNj0j5n%NK0NnNNNK0J0J0j5k5o0m5k5nK0L5L0K0M0L5
6796H0K0J5Nj0j0k5j0J0K0J0nk0k5j5nnj0j0%J0J5J0K0NK5nk0k0j5NNk0%n%K0J0J0%j0j5N
6794D0%nj0%Nj0k5j0NK0J0%j0j5k5k0%%J0L5M0K0nk5k0nn%j5k5m5l0j0M0M5L5J0J0K0%%j0
6791B0j0J0L0K5K0j0j5j0J0J0j0j0%%nNj0N%nJ0%%J0j0%j5l0k0k5nJ0K0J5J5K0nj0nj0Nj5
6788En%j0J0K5L0L0J0j0l0m5l0NNK0K0K0K0J0J0j0j0nj0J0J0nnJ0K0%N%NNj5%nnnn%%%%%%
6785G5%%Nj0j0%J5J0J0j0j0nnNj0n%n%j5%J5J0NNj0J0N%NNnk5l5l0j0j0%K0J5L5L5J5nk5j0
6782E0j5%J5NNj5%J5J0%%N%%NN%j0k5l0l5j5NK0K5K5K0j0nJ0J5J0j5k5k5k5k5j0j0j5j0K0
6779e5J5J0j0%nn%%%J0L5K5J0%%K0j0k0nK0K5J0k5%nK5K5nj0J5J0J5nj0J5N%k0l5l0k5NNj0
6776A0j0nnNJ5K5%k0k0k5k0nNK0M0N0N0J5k5k0k0m0m5n5k5%K0K0K5L5J0%k0nj0%K0NJ0n%%
6773@nN%L5J5%j5k5k5j5J0L0K5j5k0j5j5j0NK0L5J5j5l5j5nnJ5K0K0J5K0K0L0K0nk0m0j5J0
6770E0K0Nnk5j0j0J0Nnj0j5J0NJ0N%j5k5nJ5J5%J0J5nNnNL0J5nNNJ0%J0NJ0nj5l0k5j0J0n
6767E5k0J0K0K0K0K0Nnj5%J0J0nNJ0j0k0l0nJ5%j0j0k5j0J0K5J0Nnj5k0j5Nj5%L0M5K5j0j0
6764A00nj5j0l5k5j0J0%n%nK0J0nn%J0K5K5J5J0J5J0j0k5k0k0j0j0J0NJ5J0K5%J5nk5l0nK5
6761G5M0K0k5k5k5k0j5NNj5j0j5%NK0%nnj0J5%%N%j0m0m5j5J0J0n%J5L5K5J0N%K0Nnnk0%N
6758A5NK5%k0j5%%%%K5K5J5K5K0j5k0j0j5j5k0j5J0J5j0n%%NK5K0%k0m0k0J5J5J5j5J0N0N0
6756A30L5j0m0k0j0nnnj0%j0n%j5j5NNJ0%j5k0j0nL5J5K5J0%j0j0j5k0N%J5j0%%NNJ0j0j5
6753B0j5j0j5nnJ0Nj0j0n%%%L5M0L0J0%%k0k0%J5%nk5k5k5NK5L0n%NNj5l0k5nJ5L5K0Nnnj5
6750A0j5NK5M0Nj5k0k5j0%%j0j5j5nJ0NK5J5J5J5j5k0j5j5nNK5K5K0J5K0K0K5J0%k0l0k5m0
6747B0k0NK0L0J0%%%%j0NJ0Nj0j0%%%%n%%%%n%%%nn%%%k0m0k5j5%%NL0L0L5J5j0m0k0J0NN
6743@j5j5k0j5j5k0j5j0J0K5K5J5K0K0K5K0K0K0j5j5j5j0j0%%J0j0j0nNJ0%%j0nNJ0J5%nj0
6741A0J0J5j0nnnj0nN%%k5j5nL0J0%nNNNj0%%%%%%NJ0NJ0J5%J0J0nnJ0j0k5k0J0J0K0%k0k0
6737Ej0j0nJ5J5J5j5NJ5K0Nj0%j0nnj0j0nj0NNNNNNNNNJ0NNn%J0J0J0J0nnl0%J5J0Nk0j5j5
6734C0j5j5k5m0l5k0NK5L5L0K0K0J5K0K5J0J0J0j0j0k0nj5j5j0k0k0nJ5L5L0J5j0j0j5%nJ5
6731D5K0nj0j5j5%L0K5K0%j5l0k0n%Nj0nJ5J5j5j0k5%%k5%k0j0j0%K0K0NJ0J0K0%%j5k5k5
6729e0nK0K5L0J5K0%N%Nj5j5j5k0k5k5nJ0L0J5nj0j5l0l5j0j0%NJ0NJ0NJ0J0J0J0J5J5J0K0
6726B0J0J5J5j5j5nn%Nk0j5n%J0K5J0J5%%j5NJ5J0K5Nn%j5k0j5j5nnk5k5j5NJ0J0%%Nj0J0
6723b5j5j5k0k5J0M0M5M5J0j5j0j5j5nnM0L5J5%%nj5j0l0l0j0J5K0K0K0K0Nj5j5%Nj5j0%%
6720B5J0NNNNNNj0j0k0k0n%k5k0NK5J0J0J5J5J5K0j0J0L0N0K5k5n0j5J0Nk5k5l0m0l5%K0K0
6717a5J5K0J0J5j0nn%j5j0j5k0j0NK0J5N%nJ5J0J5NNj5j0nnnnj0l0l5l5k0NK0K5J0L0J5K0
6714ej5j5k0j0NK0L5L0K0Nnnn%k0k0%J5K0nnj5nK0%%j0j0J5J5K5K0L0K5J0J0nj0k5n0k5l0
6712Ek0nJ0N%J5K5K5J5j5k5%NNk0j5nJ5j0%J0J5L5J5nnj5j0J0J0%%Nj5k5j5nnj5j0j5k0K0
6709c0K0J0nk5k5%NJ0j0k0k0%K0M0M0L5J5j0%nJ0J0L0J0J0J0J0K0%NK0nnm0l5l5l5k5J0N0
6706F0M5L5Nk0k0k0k5l0l5j0j0%K0J5J5J0J0J5Nnj0nnk0k0j5J0J5J5%%j0j5J0NJ0nj0nj0j0
6703a5J5J0J0nnnnj0l0k5NK5K0K5%j5j0%%J0nk0j0nJ0L0L0J0j0nj0nNJ5Nnj5J0J5%j0n%%%
6700B0Nnj0j5%J5Nj0k5k0j5%K0L0NK0K5L0Nk5k0j0J0J5M0K5Nj0l5k5j5%L5J5%j0j0NNNNj5
6697G0%J0J0j0k5k0j5j0J0J0nl0k5l5j5j0K5L5J5j0nnJ5K0K5J5nj0j0NN%k5j0j5%nNK5K5N
6694C0nNJ5J5K5M5K0J0l0l0j0l0l0j0nnnn%%K0J5K5j0l0n0l5%K5K5J5J5NK5L5L0J5n%j0%j0
6692A00nnj0nnj0j5Nj0nnnnJ0K0K0%k0k5k5l0k5k0%nK0L5K0j0m0l0j5J0N%J5K0K5K5K0NNN
6689C5NN%N%%k5k5nN%J5nj5l5m0j0nnnNK5K5J0J0NJ0NJ0%j0l0l5k5%K0L5M0M0K0%nnK0K0L5
6685A20J0j0j0j0j5j5j5J5J0nnk0j5l0nJ0L0J0nj0j0NN%j5j5J5J5J0N%K0K5%%%%j0k5l5j5
6683A0nJ5J0J0Nj0k5%K0K0%nj0k5l0j0NN%%J5J0K0M0L5L5%l0n5n5k0K0Nj5k0nNNJ5J0K5%j5
6680El0l0n%n%L5L0L5J5K0%k0j5J5K5J0j0j0nk5l0l0j5j0k5%nj0%K5M0K0%K0K5Nj0l5k0J5
6677eK5K0K5N%j0J0j0l0l0j5J0K5K5J0nj5j5j0nnnNJ0NN%%NJ0J5%k0k0j5Nn%%J5K5j0N%K0
6674E0K0j0j0j5j0%k0j0j0J0J0Nk0nn%K0%Nj0J5L5J5%k5k5n%%%nj5k5J5K0J5J5%K5J0J0Nj0
6671F5n%j0nj5J0K5K5K0%j0nj0j0k5k5j5J0K5K5NNJ0J0J0nj0j5j0j5j0j5j0k0J0NNNJ0J0N
6668E0Nj0l5k0k0j0%%nj0NK5L0Nj5j0%k5j5%J5J0NNJ0n%J5K0K5K5J5%j5j5k0j0%K0K5K5J5
6665A10j5l5k5NK0K0Nj0nj0n%N%%j0k5k5%NK0K0J5L0L5K0k0l0l5m0l5k5%NNK0K0J0L0J0k5
6663C5k0k0NK0J5J5j5l0l0j5%%NK5L5J5nnnnK5K5%NNNnnnnnj0j5NJ0J0nn%NN%N%J0nk0j5k5
6659A0j5L0K5K0j5m5k5j5%K5K5K5K0K0nJ0J0NNNNnk0k5%n%%%J0J0%j5k0j0j5j5j5j5j5j5%
6656e0%NNk0nJ0NK5L0NJ0J5K0K0J5%nj0J0J0J5J5J5J0J0%k0j5l0m0m0m0l0k0%K5K5M5M0L0
6654I0%j5j0N%J5nk0j5j0NJ5J5Nj0l0k5k5l0k0%K0K0%k0nj0%%K0K0nn%nk0k0j5j5k5j0J5K0
6651a05NNJ5L0L5J5%k0k0Nnj0nJ5NNnJ0NN%j5j0nL0L0L0K5J0nk5k5%K0NJ0%NJ0nj5j0k0j5
6648A0l0l0nj0NK0K5J0%nn%k0k0%K5NNNJ0NJ5J0J0%K0L5K0%j5k5l0%n%%%K0j0j5NJ0J5nJ0
6645F5NJ0Nj0nnJ5K0K5j5l0k5k5nj0k5l0%L0J5k0k5j0J0L0L5L5J5j0j5j5k5k5k5k5nj0j5%
6642i5J5J5L5L0L0J0j0j0%J5J0NNNJ0NK5K5J0j5k5k5j0nk0k0k0k0%%%%%N%NnnK0J5J5J5J0
6639E0j0%K0L5K0j0l0j5j5%NK5K0j0nnnnn%n%n%n%nnnNj0j5J0%%j0J0K5Nj5j5J0J5%j5J5J0
6636E5nnN%NNk0k0J5K5Nj5nnK0%k0%K0K5K0K0J0nN%k5m0m5k0k0%J0NK5J0NNj5NK0K0J0j0k5
6633E0j5j0nj0nnK0L0K5L5J5J0J0J0nj5j0nj0%j0k0k5k0k5J0J0NJ0J5J5K0Nk5n0l0j0K0L5
6630D0K0%j0nj0j0%NJ5nJ0NJ0Nk5nJ5J5J5%nj0j0nJ0J0J5K0nk0k5j0J5L0M0J5j5l5k0nj5j5
6627D5j5k0j5j5j0j0NNNj0%nNK0J5J0K5K0K0nj5j5N%k0j5%%%%%Nj0nNJ5Nj5j0J0NNj0j0nj0
6624a5nn%K0L0K5K5%j5j5l0j5K0J5%nn%j5j5nL0K5j0%K0K0K0J5j0j5k0n%%k5j0nnL0L0K5N
6621A05k5k0%%Nk5k5m0j0N%%%J0L0J5J5%nJ0j5l5l0m0k0k5nK5K5J0j0%L0M5M5M0L0NNNj0k0
6618A00m0l5j0nnNK5K0NnnNj0j5j0%NNN%NNN%NJ5J5Nj5%J5J5nj0j0%k0j0nj0j0j0j5J0NNN
6615B5M0L5K0j0l5k5j5j5k0NK0K5K5%j5j0J0J0Nj5j0NK0L0L0K0J0nnnk5j5J0NK0K5J0j5l5
6612A30m5m0l5k5%J0J5K5Nj5n%N%%nj0%J5J0%j5j0Nnj0J0J5K0K5J0nj5k5%%j0j5J0nj0j0N
6610@K0NJ5K0J5J5J0K0%j5nnj0nnnk0k5j5k5j5k0l0j0J5L5L0K0J0j0%j5k0n%J0J5J5J0NJ0
6607C5J0Nj0j5k5j5%J0NJ0J0NJ0J0NK5K0Nnk0j5k0j5nK0K0nJ5NJ0J0%%Nj5Nj5nNL0L0%k5%
6604A10J5K0J0%%nk5k5j5%J0K0J5J0j5j5l5k0nJ0L5J0nj0j5j5j5k0%j5j0nJ5J5%j5j5k5j0
6601d0J0N%%j5NJ0K0NJ5nnN%nnk0J0%Nj0nNK5K0K0j0j0n%%nNN%j5j5K0J0J0j0j0NK5L0L0J5
6598A25nk5k5l0j0J5nk0%k0nNNnnj0nj5j5j5K0K0%K0J0K5NJ5K0%%n%Nj0%Nnnnnk0k5nK0J0
6595B5nk0k5%Nnk0%K0J0NJ0NNJ0j0j0j0j0J0J0k0k0l5j5J0K5J5%j0k5%%L0L0J0nj5j5J5L0
6592EL0J5j5j0j5j5j0%J5J0NN%NJ0J0J0J5NJ0J0NJ0j0k0k0j0n%k0j0NJ0J5J5J5%nk0j5j0K5
6589E0K0%j5k0j0J0K0J5J5%NNN%j5j5j0nnnJ0J5J5J5L5M5J0k0k0k5%nk5k5k0%j0j0nj0k5j0
6586b0%%K5L0K5K5%%%l5k0nJ5nj5k0NNJ0J0J5J0J5J0%K0L0L0Nk5k0J5L5J5k5m5l0j0j5l5k5
6583@k5j5j0nJ5nnnnK0L5L5K0nj0J0L0K5J0%%nk0l0l0j0K0K0K5j5j5l0l0j5J5J0K0J5nk0k5
6581a5nL0K5L0NNk5m5l0l0j0NK5K5K0nj0l5k5J0O5O0M0Nnk5l5l0j0j0J5L0K5J0N%nnj0n%k0
6578D0k5nj0J5K0M5L5Nnj0J0J0J0J0j5j5j5j5%J0k0l0m0nK0M0%nn%J0NNN%%%K0%j5k0k5k5
6575A0nJ5J5K5K5J0k5l5l0j5j5j5k0%%n%J5K0K5K5J5j5l0l0j5nK0K0L0L5NJ0j5k5k0j5%K5
6572A0K5L5J5j5k0%K0M0K5K5K0J5%j5l5m5k5k0k0k5NN%Nj5j5%K5K5%k0j0L0M5M5L0Nk0%j5
6569A35l0n0m5l5l5j5%K5N0M0K0J0Nnj5k0l0j0j0NJ0K5M0L0J5j0j5j5nnJ0J5K5J0%k0k0j5
6567F5n%j5l0j5NJ5J5J5J5J5L0K0Nk5j5k0J0J0J5K5K5%l5m0k5j0j5%nNJ5%k0l0l0j5NJ0J5
6564a5J0J5J5J5K5J0k5j5J0L0L5J0nl0j5j5NK5n%%k0j5j5nJ0K0K0K0J5L5L0nm0m5j5k0j5j5
6562B0j0j0j5%K0M0J5J0J5K5K5L5J5j0k5nJ5K0nm0l5m0l5k5j0J0J5J5%j0j0j0nNK0J0NNj5
6559B5j0nnJ5K5Nj0j5nK5K5L0J0J0k0m0k5%L0L0J0nNNj0nnj0j0j0j0nj0k5n0m5NJ5K5%J5J5
6556a0J0J5Nj5nnNj5j5%j0j0nnnJ0%%N%%NK0K0K5J5%j5j0j0%nJ5J5J0J0K5K5K5j5l5k0j0j0
6553C0%k0nnJ0J0%%%%nnNj5l5l0NL0J5j0nJ5NNNNJ5J5%%n%J5J5k5n0l5l5j0J0N5N5K5K5K5
6550A00K5J0J0Nj5n0l0j0J0NNj5j5J0J0NJ0j5l5l5j0K0K0N%%j0j0%J0NJ5%j0j0j0n%%N%NN
6547A0%NK5K5K0K5J0j0l0l0j5%J0Nn%j0%J0nj5j0nJ5j5j5J0J0j0j0j0NNj0J0N%j5k5k5J0L0
6544b5L5J5Nj0k0j5%K0L0J5K5K5K5%k0j5nnk5k0k0NL0L5J5K0J5K0%N%%k5k0k5k0j0%j5N%%
6541E0%%NJ0K0K5K5j0j0j5k0m0m0j5j0J5NNK0K5J5K5J5j5l0k5k0J5K5K5L0Nk5k5j0J0%%%%
6539F0J5K0L0K0j0%j5j0j0nj5j0j0j5NNN%NN%%NNl0k5nj0k5%J5L5J5nNJ0K5K5%NN%%%k5k0
6535G5l0l5k5nJ5J5J5J5K0J5J0l0k0j5%%k5k0J0J5J0J5J0J5%J0NNk0NJ5NJ0j0%%l0j0J5J0
6533F0%j0j5%J5%j5j0%N%N%%N%j0n%J5NN%j5NNNJ0%NJ5n%n%K5J0J5%j0k0nJ0Nn%j0%NNNJ0
6529A10j5j0%k5l0l0k5%K0M0L0L0Nj5%%k5k0k0k0j5j5j5J5K0K0K0K0J0j5k0j5J0J0J5J0j0
6527D5nK0K5K5K5%j5j5j5%%j5nj5j0NNNJ0J5J5n%j0j0nj0k5l0nJ0L5L0K5j0j5j5j5k0k0j5
6524a0k0J5NNNJ0%Nj0J5NJ0nj0J5J5J0j0k5k0k5k0j0nJ5J5J0J5nj0nnnnnnj0N%L5L5L0K5K5
6521A00K5K5K0J5%%k0%NL0K0%l5k5l0n%%k0k0j5k0l0k5k0%J0J0NK0K5J5J0%NK5J0j5nNJ5J0
6518A20j0nj0j0nnnj0J5L5L5J5nk0k5nk0j5%Nnj0j0nj5j0k5j0Nj5j5k0j5%K5K0L0K0Nj5k5
6515a5j5NK0J0J0nl0l0k5K0L0L0K0K5K5%%%%K0J5%k5k5j0Nnj5j0K0K0J5J5K5J0k0k5k5k0k5
6512A5j0Nnnj0%j0nJ0L5J0k0nJ5M0L5J0nnNJ0nk0k5l0j0j0J0NK0%j0l0l0n%%j5J0J0L5K0K0
6510E0NN%J0nn%%n%n%j5j0%k5j5k5j0NJ0J0J0J0M0J5%%%J0j5j5k0NNj5NK5K5L5J5K5J5K0n
6506A65k0m5k5%K0K5K5J5NNk0j0j5j0j5%%NL0J5J5J0j5j5l5j5NJ0NJ0J0%J0k0l5l5l5k5j0
6504a5j0J0J5M0J0nk5l0k0%J5M0J0nNJ0j0%nnj5j5j0J5K0K5%j0j0J0J5K0J0j0k0j5nk5l0k5
6501e0l0j0%J5K5K0K5K0L0K5K5K0K0Nnl0j0j5nJ5N%j5j5n%J5K0N%%NK0K0j0l0l0%J5J5j0j0
6498H5j0j0j0nnj0j0n%J5J5J0j0nj0j0K0J5J5nNNk0nnJ5L0N%m0j5nJ5K0n%Nj0j0j0NJ0%J0
6495G0J0L0J0j0N%nl0l0l5j0J0K0J5K0nJ0N%k0k0nK0K0K0J5NNN%NNNNk5k0k0k0%%J5J0K5%
6492A10k5l5k5NnnJ5J5J0Nnj0k0k0l5j5K5M0L0J5NK5J5J0NNJ5K0J0nj0j0j0j0nk0j0j0N%%
6489I5%J0J0%k0%k5l5l5j5j5l0l0j0K5L0J0J5J5J5J5nJ5NN%NnJ0K0K0j0l5k5J0J0NJ0Nj0j0
6487D5j0J0J5j0nj0J5J0J5K0K0J5K0nj0j0k0m0m0j5%J5K5L0J5k0j5j5l5j5j5j5j5%J5L5J5
6484A5J5K0J5L5L0j0l0k0%NL0K5Nnk0j0nNK0K5K5NNj0l0m0k5nj0%J5K0j0j0nnJ5K5K0N%l0
6481A00n%nj0j0k5k0j5j5j0j0J0NJ0J5J0J5Nk0l0j0nJ5NJ0J5K0Nnk0j5NNj0%j5j5n%nj0nK0
6478b5L5L5J0j5l0j0J0Nk0k0k0Nj0n%K0K5K5L5K0%k5k5k5j5k0j0j5j5j0%K0K0K0J0J5j0k5
6476d0nnNNJ0J0NJ0%%J5K0K0K0J0J5%Nn%j5NJ5%l5l5l5j5J0L0J5J5%k5j0j0NJ0N%nj5J0L0
6473D5K5K5NJ0j5j5nn%j0n%nnj0NJ5K0J0j0J5J0J0J5nnn%j0%nnnnn%nj0nnJ0N%k0k0%%J0N
6469D0j5k0k0k5nnn%NK0nN%NJ5J5K0J0j0j5J0j0j0k5k5k0nK0M0K5Nj0j0j0j0n%J5J5J0J5N
6467C0NNNj5j5j5J0%K5J0J5Nj5j5j0K0J5%n%nj5j5k0j5J0K0J0J5nj0nj0j0nnnj5%NJ0K5%n
6464Enj5j5%%j5k0j0J0J5nJ0M5L5J5J0J0n%NNJ5nj0J5j0j0nnj0nnnj5k0%%nj0j5j0J5J0nn
6461b5j5%J0J0J0J0j0j0%nJ0J0j0%NNJ5J0nnk0k0%%%%J5M0M0J0nnNNnk0k5k5m0j5%J5J0J0
6458b0K0K5K5K0N%nJ5J5K0k0l0m5m5k5l0nNK0J5J5nk5j0J0L0L0J5K0K0K0K0nnk0k5j5j5j5
6455@j0j0j0j0j0%%j0k5nK0NJ0NJ0NJ0J0K5K0K0K0J5K0J5%k0k5l0l5k0k0%NNJ0J0K5K5%n%
6452D5%n%nk5j0K0K0Nl0j0J0J0j0j0%%%Nn%%nNNNNk0nNL0L0L5M0K5j5j0l5l0k0J0J0J5%%%
6449H5%nnj0nk0k0%%Nj0l5nJ5L0L5J5%%nnJ0j0n%l0m5k5j0J5K0n%J0%J0N%K0L0K0%l5m0m5
6446e0k5NK0K0J5J5%K5NNj0j0NNK5K5J5nj5j0j0j0j0j0%%k5j0J0L0J0%j5J5L5Nnnj0nNNj0
6443E0j0l0j5J5%j0l0j5NJ5nk5k5k5j0j0J0NK0K0%j0k5k5j0J0N0N5O0L5%%Nj0k5k5n%%%%N
6440A5J0J5%l0k5j0J0L5L0J0j0k5%J0J5%j5nnJ5J0J0J5J0j0k5l0m0l5l5j5J0J0J0J0K5K0N
6437a5Nnj0K0J0J5Nnj0J5K0nnnJ5J5j0J0J0%NK0j0J0Nnj0j5j0j0nj0j0NNJ0NJ0J0NN%j5j5
6434E0%j0j0j0nN%NNN%NNNj5j5Nnj0nnK0J0NK5J0J0J5N%k0m0m5j0J0L0J0J0NJ0Nn%J0K0J0
6431A00N%j5j5%K0Nk0j5J0J5n%j5Nn%Nj0n%J0j5nk5k5%%%l0k5nK0K0%J0J0nJ5K5K5J5%K0J5
6428A10J0K5J0nk5k5j0j0j0j0%j0n%j0nn%J0K0K5Nj0k5l0j0j0n%j5k5nK0L0L5J0j0k5k0%n
6425a5j5NK5J5J5nnNnnJ5K5j0l5m0m0nJ5N%nJ5L5L5J5k0j5k0J5L5L5J5J5%N%NJ0J0j0nj5j5
6422H5j5j5k5k5j0nnn%n%L5L0%NK5M0K0nj0j5nNK0%j0j0%J5J0%j5j5%j0j0nj0nnnnj0k0nJ5
6419B0J0nnJ0J0nNJ0J5L5K5K5L0K5K5K5Nj5k5m0l5k0k0j0%j0l5n5n0k5k0%K0M0J5J0K0L0J0
6417D5k0k5j5j5J0K0M5J0nl0l0N%j0k5k5nnJ0J0K5J5J0NJ5NNK5K5K0J0J5J5%j5j0%Nnj0j5
6414H5nnj5Nj0J5j0k5j0nj0j0k5j5j0NK5K0J0J0J5J5K5J0J0j0NNj0%J0j0j0j5l0l0j5k5j5
6411e5k0%%K5K0J5K5K5j5j0J5L5K0J5%Nk5n5m0j0J5K5J0%k0k0k5nK0K0J0K5J0%k5j5K0L0N
6409E0nJ0K5L0J0j5j0k0j5j0j0J0K0J0K0nJ0J0j0j0k0j0nk5k0n%k0l0k5NK0J5J0Nj5j0%NJ5
6406a5J5J0J0N%J0J0%NJ0K5J5K5L5J0k0m0j5N%nJ5J0j0nJ5%%k0%j5j0nJ0Nnj0NK0Nnj0j5%
6403G0j5l0l5j5%j5k5m0k5nNJ5K0K0J0K5J0J5J5K0NK5J0J0J5NJ0%NK0J0j0k5l5n0l0j0K5K0
6400B0K0Nj0%J5K0K5J5J5K5J0%j5l5k5j5%NK0J0J5%k0k5l0k0nJ5J0N%%%J0J0J0%NJ0k0j0N
6397G0%%j0n%J5K5N0K5J0j5%nj0j5l0l0m0k5k0%NJ5K0K0K5K0J5J0%nNj0nn%n%N%%%%%%J5J0
6394A25K5%%l5l0l5j5NK5Nk0j5j0j0NNJ0J5NNJ0J5%%j0j5%n%nnNNK5M5K5nk0l0j0%%k5k5j5
6391B0%%Nj5j5nn%%%K0L0K5NJ0K0K5NJ0k0l5k0k0nJ5n%j5l0k5n%%%%J5J5L0J5%%nnnnk5k0
6388b0%J0J5nnNj5n%K0K0J5n%nJ5J0K0n%J0J5K0NnJ0k0k0j0k5j0k5k5nnJ0J0n%%J0J5k0l5
6385d0%J0L0nk5k5k5nnJ0J5M0L0K5NJ5K0K5Nj5l5k5k5%K0%J0j0j0N%Nk5k0k0k0j0J5L0K5K5
6382B0J0Nj5j5j5%k0j0nj5l0j5J5M0L5K5J5K0Nnk0nL0L0J5j5j5k0k5j5NJ5nk0j0Nl5l5j5J0
6379h0L0K0%J0J5K0K0Nk0j5%K0J5J0k0l5k0nJ5%%nnk0j5J0NM0L0L5J5nk0j5J0J5J5%j5j5%
6377D5j0j0nj0J5nJ0J0%NNJ0%j5k5k5%nJ0K0%J5M0L5nl5m5m0k0K0N0N0K5NnnJ0J0J0J0%nj5
6374A25nj0J0J5L0J0nk0j5k5k5k5k5nJ5J5J5J0J5%NNNk0k0l0k5k0j5%%J5K0J5%j0j0%N%%j0
6371A0%K5K0J5J5n%J0J0nk5l5%J5%nnj0J5%Nnnk0k0nJ0j0j5k0%J0N%nNNNNj5k0j5j5j5%%J5
6368g5K5M0M5K0J0J0%k5l0l5l0j0K5M0M5J5j0j0J5J0J0j0N%j0j0nj0k0nnnnnNK5K5K0%j5k5
6365C5%J0J5NJ0j5j0j5J0J5%j0nJ0N%nj5l5k0j5nnNNJ0N%J5NN%k0k0k0nj0J0K5K0M5K5L5j5
6362H0m5l5j5%Nnnj0j0J0N%Nnj5nJ5J0k0k0nL0N0K5NN%Nj5j5NNJ0nk0j5J0K0K5K5%nJ5J0N
6359A10j5j0j0Nn%j0k0k5NL5L5K5%l5m0k5j5j0J0J0J0nj0J5J5NnnJ5J0j5j0j0K0M0L5K0%k0
6356A20l0l0l5j0j5j5k0j5J0J0L0L5M0K5%j5j0J5J0J0j0k0j0NK0%j5NK0nk5k0nK0J0nj5k0
6353D0l0k5j5%NJ0%K0K0K5NN%%%%k5j0nNJ0J0NJ0j0k5k5nj0J0J5K5NNNNj0j0j5j0J0K5K0J0
6350G5%nj0l0k5nNnk0k0%%nnJ0J0J5j0nJ0NJ0j0j5k5j0NJ5K0K5J0%j0J0K5K5nl5m0nK0J5%
6347A0%NN%Nn%k5k5k0%K0%j0J0nnNNNL0L5J5n%%J0nk0j5J0%j0J5K5K5J0j5l5l0j5NJ0j5nk5
6344c0k5%L0L5%j0k5nj0J0L0K0J5L0L5M5L0nk5l5l0l0l0k5NK5K0j5k0J5J0j0l0k5j0J0L5K0
6342B5K5L5J0Nj5j0nJ0J0nnnnNk5m0l5l0l5j0j5NNK5K0L0J0k0k0J0M5M0J5%n%nNNK5K5K0%
6339A20j5j0nj0nnj0j0nj0j0j5%j5J0nk5n%K5J5J5K0J0K5Nk0k0k0k0j0NK0J0Nj5l0l5j5%%
6336f0K0J0J0J0J0J0%j0j5nn%nJ5J5j5j0k5%K0J5J0J5j0nj0nNK0%n%%K0J5K5N%nk0k0l0l0
6333d0nj0J5L0L0J5nk0j0j0k0k0NM0M5J5j0j0j0j5j5j0j5NJ5J5J5J5J0j0j5%K0K0Nj5NK0j5
6330F0k5j5k0j5j5k5nJ5L5M5M0%j5j0nj5j5j5j5%%%%K0J5nk5l0l5j0NL0K5J0J0NNJ5%k5k0
6328b5NJ0%k0j0nn%j5J0K5N0M0L0J0j5j0J0j0%nnJ5J5K0Nk0m0l5k0NNNNj5j0NK5L5K0nn%%
6325G5j0NK0K0L5J0j0nj0j0%nNj5j0l0k0k0j5j5k5j0J5J0j0%NJ0J0J0j5j0j0j5K0K0J5nj0
6322@J5K0J5%nnnk5l0NK0K0j5j5k0j0j0NJ0j0J5L0L0J5K0J5J5%k5nj5j0j0j0nj0K0L5J0nk0
6319E0j5j5nnj0nnnj0nNJ0j0J5N%%NK5K0j0j0j0NJ5J0Nk0k0%J5j0k0j0nj0j0%K5L5L0K5%%
6316G5n%k0j5k0k0nN%K5K5J5Nj5%K0J0N%J5J0%j5k5k5j5nJ0K5K0%j0k0k5k5j5J5L0K0nk5k0
6313@j5j0l0k5NK0K0J0j0%J5L0L5J0nnJ0J0J0J0%Nl0l5k0k5n%%%%%L5M0L0j0k5k0j5%j0K0
6311B0K5K0J5%nj5j0k0k5j0j5j0j5j0J5J5J0j0%K0NJ0NK5Nj5%k0k0n%K5K5K5K5J0j0%j0l0
6308D5l5m0j0J0%nJ5J5J5J5K5K5NN%nn%nk5j0j5NNNJ0J0L0L5N%k5j5j0n%j0l0nj0nj0k0j5
6305c5l5nK5K5K0%NJ0j0j5J0N%k0%K0J5J0n%NK0L0J0j0k5l5nK5K0nnj0j0K5%j5j5k0%%j5l0
6302d5l0k5k5NK5M5K5j5j0j0j0k0%%J5K5K5K5%l0l0j5j0J0J5J5J5%N%NL5L0J5J5j5j5k5j0
6299A0J5K0J5K0K5K5nnj5j5k0m0m0k5nM0N0N0K0j5l5l5k5j0NNJ0N%%K0J5J0J0NJ0j0j5j5j0
6296D5j5j0j0j5k5j0%K0nj0nj0K0J0J5J5j0%K5K5J0nj0k0%%%nj5k0N%nj0k5%L5L5K5J0j0n
6294D0k0%K5K0K5K0%nk0k5j0j5j0j5J5L5L5J5j5j0j0K0NJ0J5J0%j5k0k5j5j0nk0l0l0j0N%
6291d0%j0J0L5L5L0J0j0j0nj0%%j5k0k0k0%%J0nk5k5nK5M0M0K5K5L5J5j0j0k0nJ5%k5k0k0
6288B0%j0j0K0J5nk0j5K0J0nk5k0k5j5j0J5K0K5L5L5L5L5J5j5m0m0k0%J5%j5j0NNk0j5j0J5
6286eNK5L0L5J5j0k0j5j5j5N%j5%Nk0j0k0NNnnj5Nn%nnj5j5%NK5L0L0L0nnj0NJ0J5j0k5m5
6283c0m5k5nJ0NM0M0J0j5j5k0J0nj0k0J0K5K0K0nJ0K0K5J5%j0j0%%%%N%N%J5j0NNnnj0%%J0
6279F0nk0j5k0NNJ5J5L5L5J0J0j0k5j0J0%%j0nn%k5j0J0nk0j5k0j5J0K5L0J0%nJ5J5NNj0J0
6277H5K5%j5l5m0nnJ0L0J0Nj5k5k5k5k5nK0K0%j0J0J5K0nl0J0%NNj5j5NNJ5L0NJ0K0%%%%%
6274F5n%J0j0j0nj0j0j5j5j5J0%%J0nNNNNn%nnNj0%nk0j5k0j5%J5K5K5J0j0j5j5nnj0nJ5J5
6270d0J5K0K5K5NJ0NNnJ0J5J0Nj0l5l5k5nJ0J0K0%k0k0k0NK0K0L0J0NNNJ0j0nJ0J5N%j5j5
6268G0J0Nj0j0j5j5j5k0J5j0k0k5j0M5M0K5K5K5K5K0K0nk0k5j0Nj0j0nj5n%j5k0j0J0J0n%
6265D5j0K5J5%j5l5l0nn%l0k5k0J0J0K0K0K0K0K0%n%nj0%nn%j5J0L0K5K5%J5J0nj0j0j0j0
6262E5j0j0j0K0J5L0J0nnk5k5j5j5J0Nj5j0%nNJ0j0NN%%NNN%J0NNNNj5j5nnJ0NM0L5N0L5K0
6259B10j5l0n0l0l0%nnj0l0j0%%J5L5%l0j5%K5K5j5%NJ0J0J0nj0j0l5j0NNj5k0k0j5%J0NJ0
6256c5j0j0J0NK5J0%%NK0K0j5j0NN%%%%j5k0NJ5K0j0j0j0NJ0%n%%NNNj5j5%j5j0k0J0K5K0
6253ENj5nnJ0L5M0J5j0j5%K5J0N%%nk5%j0nnNN%Nnj0%K0J0nj5j0J0J5j5j5j0J0Nj0%nj0NN
6250C5J0nnK5K0%k0m0n0k5nJ0J0j0nJ5L5K5j0j0J0J5L5L5K0J5j5l0k5k5%Nj5nj0nn%n%N%%
6247@NN%Nnj0%nnnk0J0K0N5M0%n%j0n%%j0l0k5k5N%J5nj0J0J5J0Nj5j5k0nj0K5K0L5J0%%J0
6244F0J5K0J0Nj0j5j0nnnnj5j5%%J0J0K0N%%%nn%J0N%j5k5%J5J5NNnj0j5k0j0j0nJ0K5M0J5
6241I0j5j5j5nnj0n%Nk0k0%%j5j0j0J0J5j0N%N%NNK0K0L5K0J0j0j0j0nnj0j0nj5J0NK0%l0
6238A5l0l5j0J0L0M0L5J0nj5k0j5k5l5l5nL5N0L0K0%nnnj0J0J0Nj5k0m5k0k5j5N%J5K0J5L0
6235a0J5nK0J5L0J0k0k0nL0K5J0N%%J5J5nn%nk0k5l5j0nj0NNJ5K5j0k0l0l5j0j0j5NK5j0l0
6232h0j0J0L0J0j0J5J0J0J0K0J5Nj0m0l5l0j0%%%L5K5K5%j5Nn%%k0j5nJ5L0L5J0nnk0j5j5
6229c0J0NJ0N%%NK5K5L0J5Nj0l0k0%NK0%k0k5j0J0L0J5NnnK0K5%j0k0N%nnj0j0nNNNk0j0%
6226C5nJ5%j0j5%J5j0nj0j5N%J0NnnNJ0N%nj0j0J0J5%%j0j0n%%n%j5%J5NJ5nj5nJ0K0J5J5
6223E0K0%Nj0j0NJ0%j0j0NJ5N%%NNJ0NJ0K5J5J5nj5k5l0k0k0j5%NK5K0J5j5k0m0l5k0%J0L0
6220A0K5K0Nj5%%J5K5J0j0j5k5j5j5%%NJ5K0NJ5J0K0J0k0k0j5J5K0nk0k5j0J5K5J0nnJ0K0
6217A05J5nj0k0j5N%%%%%%%%N%k0k0nJ5K0%j0l5k5j5k0n%J5K5K0N%NJ5Nn%J5J5%j5j5k0%%
6214B5nJ5j0%NK0K0K5K0j0nj0nm0l5n0k5%J5K0J5%J0j0k0j5j0k5nNK0Nj5%K5L0L0L5L5K5j0
6211I5k5l5N%J0J5J0J5nnnnj5j0j0NNNj5j0k5%NNJ0NJ0J0j0j0K5K5J0J0nj0l0m5m5k5nJ5N
6208e0J0J0N%NJ5K0%k0NK5J5k0j0j0J0J0%J5%k5j0j5J5M0L0Nj0j0n%nk0k0j5%%N%NNNNN%N
6205B5J0j5j0l0j0NJ0K0%nnN%J0N%J5J0NNJ0J0N%n%j0K5J0j0k5j0j5nJ5%Nj0l0j5k0k0%j5
6202f0j5j5j5NJ0J5L5L0L0J5j0j0j5J0NNNnk0j5nK0K0%N%%%%%%K0K5L0%k5j5j5NK5K5J0J0
6199A20j0j0nj0N%j5j5j0Nj0j0j5n%n%%J5K0NNNJ0%%k0j5k5nJ0nj0j0J0L0J5J0nnNJ0NNNN
6196H0J5n%n%nNNj5j0nj0k5m0l0NK5L5J0J5NJ5nnk0k5j0j5J0NNNj0j5k5k5k5k5j5J5K5L0J0
6193e0J0J0J0J5J0J0J0J0nj5j5nnnj0%nj0nnnnnJ0J5J5J0%NK0J5J0j0l0j0%J5K5K5L0J0k5
6190F5k0k0K0J5j5k5nJ0J5j5j5j5J5K5Nj5j5NK5nnj0J5J5K5K5K5K0k0k5l0NK5nk5j0j5%k5
6188B0j5j0j0j5k5%J5J5J0j0%K5K0%k0j5%K0%j0nn%j0%K5%%NN%NJ0nnk0l5l5j5NJ0J0%%%%
6184f5J0NJ0J0K0K0%%J0N%J0J0J5J0j5k0%j0j5Nnl0j0NK0J5J0J5J5J0J5k0k0j5k0n%J5L5L0
6182G5J5NNJ0NL0J5%j5k5l0l5k0%j5j0nJ5NJ5J0%j0k0Nnj5j0J0J5J5J0NK0nj0nl0k5j0J5J5
6179A5L0K0K0N%N%j0j0%j0nnN%J5nj5k0j0nk5l5NNJ0J0K0K0NNnnnnNNN%%NN%%Nj5k0j5j5j0
6175b5J0Nj0j0l5m0j0K0M0N0N0J5K0J5K0J0j0k0k0j0j5j0NK0L5N0J5J5J0Nk0k5l0k5k5k0%
6173E0j5j0J0K0K0K5J5nj0j0nJ0Nk0l0n5l0l5k0k0NM0J5K0%Nnk5nJ0K5K0%Nj0j5j5k0NK5K5
6170eK5%%%%%%j0J0J0K0J5J5j0j0k5k0k5k0k0%nj0J5J0J5K0j0%%nK0J5K5J0n%j5l0k5j5NN
6167c0K5K5K5Nk0l5j0NK5K5L0J5j0nk0k0k0j5NK0J5J0k0j5j5k0%NnJ0%%%%K0J5%k5j5NJ0J0
6164EJ0J0%j5j0nJ5J0N%%NN%J0%N%NNNN%J0j0j0j0J0L0nk5nnnj0J0J0k0j0NJ5J5J0J5J0nk0
6161G0l5j5%J0J0n%nnK0%J0J5NJ0J0J0n%%%%%%%J0J0Nj5j0j5J0K5%j5k5k5j0j5j0j5n%%n%
6158enn%%%%%%%%%j0nj0nNK0L0L5NJ5K0%j5m5k5NL0L0%%j5j0j5j0k0k0k5j5%%J5K0%Nj5j5
6155e5nn%%%J5K5K5K5L0NJ0%%%%%%j5Nj0nk5l0j5j0k5n%J5K0K5J5J0J5J0K0%j0l0j5k0%K0
6152A0%%%Nj5j5j0j5NL5M5L0j5j0j0J0K5Nk5k5k5nJ0NJ0K5K0K0K0J5K5K0j5j0%k5j0nj0j0
6149H5nnJ0J5%NK0j5j0j5%k5j0j5%k5l0l0j0j5%K0K5L0K0J5%%j0nj0j0nk0l0k5%K5K0Nj0J5
6146b5M5M0M0K0J5J0nk5l5l0nJ5NN%k0j5nl0l0l5k0n%%%j0j5%J5L0L0%nnJ5K0K5K5Nnj0J0
6143C5NNN%n%%k5j0J0%nnk0k0k5l5%J0J5J5K0J5J5K0J0J5Nj0m0k0nK0K5K5J5J5nj0j0j0j5
6140B5nk0j5%K0K0J0j5k0j5%J5K0K0Nj0%%n%nj5k5J0NK5%%%K0K5J5j5l5l5j0J0%%J0L5L0J0
6137H5J0j5J5J5J0J5j0j0k5k5l5j5j0j0j0j0J0NN%K0L5K5NN%%k5l5l0%%J0J0NN%NJ0J0NJ0
6135F5J0J0J0NK0K0L0J0j0k0j5j5j5j0%%NJ0nk0n0k5NK0J0j0k5k5nK0K0K5K5L0J0j0%NJ0J0
6132A25%%j5l5l5l5l0nM5M0K0K5nnj5j0k0k0j0J0nk0nj0J0j0j5j5N%N%N%J0n%%J0J5k5m0l5
6129a00j5%J5K5K5K0J5K5J0%N%J0l5nNK5K5J0%nK0K0J5%j0j5%J5K0nj5j0k0k5j0j0NNK5K5
6126H5J5%j5k0j5j5nJ5L5M0Nj5j0j5j5j5l0l0m0k0K0M0L5K0%j5j0nj5j0j0%%nK0L5M0K5n%
6123I5j0J5J0n%%J0j0N%%k5l5nNN%nj0j5NNj0nk0k0%K0%Nj5j5n%%K5J5%%j0J5J5J5J5J0J5
6120H5J5J0j0nj0j0k5k5%NNk0%K0K0%nn%J5J5nj5j5nj0k5l0j5K0K5K0J5J5J0j5k5k0j5nK0
6118@K0j0k5j0J5L0K5Nj5j5l0k5nK5K5J5%j5%L5N0L0J5nJ5j0n%j5J5j0j5j0j0nj0nl0k5l0
6115a5k5k0k0n%K0K5K5K5j0nj0j0%%j0j5J0K5N0M0J0j5k0%%k5k5%J0L0K5J5J0Nj0j0nnN%j0
6112F0j0%k0j0nj0j0%j0%nj0n%NJ0J5L0L0K5M0J5J0j0j0nj0%j5j5nj0l0j5NL0J0k0m5k5NK0
6109@M5J0J5Nj0nJ0J5J5J0NJ0Nk0k0k0k0k5k0k0k0NJ0Nj0j5j5J5J5K5K0%j5j0%K5K0J0%NN
6106F0J5%J0J0j5n%j5j5k0%Nn%%%nj0J0J0NNJ5L0J5nk5%j0nk0k5j0K0M0M5L0%j0k5k0k5j0
6103D5%j5l0k5NJ0NnNnn%nN%K0K5K5K0%J0%J5%k0l0k5J0J5J0j5k0nNNJ5N%J0J0%J0nj5j5n0
6100el0NK5K0Nk0j5K5K0Nj5k5j0%K5J5%nk5nNL0J0j5%NK5K0%nj5%%%J0j0nj0j0%j5j5N%J5
6097A5K0J5L0J5J0%n%j5k5k0nnk0j0nk0nnj5j5j0J0J5%j5%J0J5j0nj5nK0K5M0M5L0J5nk0l0
6094D5k0k5nJ5J0NnK5K5K5%j0nJ0%l0k5nN%j5nnJ5J0Nj0j0%nNN%%%Nj0J0J5%J5J5NnnNK5J0
6091A10J0N%J0j5m5m5m0k5n%%J5J0J0J0K0J0j0l5k0Nnj5j5NK0J0NNJ5J0J0j0J0K5K5N%k0j0
6088D5j0J5K5%k5j5k0k0k5k0J0K5L0K0Nj5nnn%%%%j0%J0%j0N%K0L5J0j0j0nj5%%k0k5j5K0
6085a0K0j5j5NK0Nj0%K0K0L0J5%j0nk0l0m5l5n%J0%j0nNJ5K0J5K0J0j0nj0J0J0%nNj0%nN%
6082@J0J0%k0j5k5j0j0%%%%%k0k0%J0K5L5N%n%j0%%nnnj0%J5%n%%NJ5J0J5%K0M0M0%l0k5l5
6079@nnK0K5K5j0j5%%J0Nj0k0k5j5NJ5j0NNk5l0k5NK5K5K0J5K0Nj0%j0nJ0J5nn%%j5j0nK0
6076A5n%k5k0k0k0nNJ5J0J5J0K0J0J5J5nk0k5%J5L5J5%nnNj5l0nnnJ0J0nl5k5k0NL0J0J0K0
6073eK0J5J5J5J5K0%k0m0k5n%N%%J5K0%l5k5k0j0N%n%n%%J0J0J0J0j5%J0K5K5Nj5j5k5nJ5
6070eJ5J0NNNJ5%%J5K0J5nl5k5j0j0j5k5l0nJ0K5K5K0%k5k0k0k0nJ5NNn%k5j5j5J5M0K0Nn
6067c0j5NJ0Nnj0J0L0K5J0j0j5j0K0M0K0%k0k5k5k5k5nnJ5J5K5K0L5J5j5l5j5%%l0k5nn%N
6064e0K5J5J5%%k0j5nK5K5Nk0k5j0J5N%j0j0nJ5K0%%J5J0NJ0J0%k0j5%NK0J0j0j5l5m0m5j0
6062a10L0N0M5K0%j0J0J5J5%nJ5J5nj0NNNN%%nnJ0j0%%j0j0j5j0%%j0l0j5j5N%j5k5%%J0j0
6058f5%Nj5j5NK5J5nJ0J0NJ0J0NK0J5NNj0J0K0J5%j5nj0nnnnj5Nj0nl0l0%K5M0J5J5J0J0J5
6055G5k5j5j0j5j0j0j5j0j5nJ5L5M5J0k5k0j5NN%J0J0NJ0J0N%%%n%k0nK0K5N%%J0nj5j5k0
6053B5%j0j0J0L0L0Nj0j0j5j5j0k0nj5j0J5J5K0J0J0J0J0nnn%j0%j0%n%nnJ0Nj5j0J0J0nn
6050A0l5%J0J0K5%nnnnJ5J0K0J5J5K0%k0l5l5j0Nn%j5NK0K5M5M5J5j5k5k5j0j0nj0j0j0nj0
6047@nj0%K5J0J0%%K0K0Nnk0j5j0nj0nj0j0j0j0j0j0j0j0J0K5J0J5nk0k5nJ0J0%K0K5L0Nj0
6044B0%%J5K0K5K0Nk0k5l5k5%NNJ0L0L0J5j5j0NJ0j5l5j0j5j0j5J0K5K5N%nJ5J5J5J5n%nj0
6041H5J0J5%nn%nk0m5m0nJ5K5K5J0NK0nnj0k0NnJ5J0j5nn%K0J0K0j0k0j0J0NNnj0j0j0k0k0
6038@%%K0K5J0J5k0j5k5j0J0K5L5J0j5j5j5j5%nNNnj0%J5K0K0K0%j5l5k5%J5%j0j0J5nn%J0
6035B0J5j0k5j5j5NK5K0M0K5K5%k5m0m0l0j5%K0J5K0J0j0j5k0k0%%%N%K0K5J0J0nj5l0l0N
6032d5%N%J0K5K0K0%NN%j0j5k0nNK5L5L5%k0j5j0%%%%nnN%J0J0j0j0k0k5m0m0k0%J5K0K0%
6029d5nn%N%N%%%%L0L0J0j0nJ5K5K5j0j0l0k5l0j5K0K5n%NK5nk5m5k5n%NJ0K0K0J5J0K0Nk0
6026El5l5NL0K5J5J5nnj0nK0K5NNNNK0nJ0NNk0j5j5k5k0j5NK0K0NNnnJ5M0K0K5Nj5j5j5k0
6023G5l0m0k0J5J0J5J0J0Nj5J0K5J0nn%K5J0j0l5m5k5nk0j0n%J0K5K5Nn%NNj5j0k0j5%N%%
6020c5j5k0nn%j0N%K0K0J0J0J0J0nnnnn%j0%j5N%nj5j0N%J0NNNJ0Nj5l0l5k5%J5M5J5J5J5
6017c5J0K0j0%%%NNJ0K0nk5l5j0J5K0K0j0k0n%n%nJ0NNNJ5K0nnj0k0j5J5Nj0j0k0NK5L5M0
6014E0J5L0L0J5nj0nj0j5k0j5J0NJ0k5k0l0j5NJ0J5nj0J5K5J5Nk0n%nn%j0n%j5Nj0%j5j5%
6011c0NK0%J5J0J0J5J0J5N%J0NN%N%%k0l0k5j5J0M0K0Nj5j0nj5j5J0%j5k5NL0K0nk0nNj5j5
6008e%j0j0%j5%%J0K5J5nNJ0J5%j0n%%Nn%k5j0J5L5%k5k0k0j0%J0L5J0k0l5k5j0J0K0nnj0
6005f5nNJ0NJ0j5j0J0K5K0K0%j5%%L0J0j0j5J0Nn%nnJ5J0J5J0%%K0J5Nl0n0l5j5NJ0J5K0K0
6002D0L0J0NJ0%Nnj0Nj5j5Nj0n%N%l0m0m0NM0J5%k0k5J0J0j0nJ0M5L5J5J0J0%k0k5nJ5J5%
5999G0%j5N%n%nJ0j0%%j0j0j0j0j0j0k0%%%J0j0N%J0nj0%nnJ0L5L0J5%nNj0n%J0j0k5k0nJ5
5996@K0J5L5Nnj0j5%j0j5Nk0k5J0nj5J5L0K0K5%%%%j0J0J0j0nJ5N%k5k5l0k5%K5NJ0J0NK0
5993D5N%%n%Nnj0J0j5j0j0j5j0j0%k0j5j5%K5Nj5j5J0J0J0J0J0K0%J5J5J0L0K0J5K0K0K0K0
5990A80Nj5k0j5l0l0nJ5j5l5m0j0K0K0K5J5nj5j5j0j0j0k5%j5j0j5j0J0K5K5J0J5J0J0J5N
5988E0J5j5k5k0k0nnNNNNJ5J5K5N%n%%nj0%nj0Nnnj5j0J0K5K5J0J5K0J5nj5j5k5m0m5k0k0
5985g5j0j5j0NNJ0J0NL0L0J0%N%%NNJ0nnn%K0L5L0K5Nj5j0k0j5j5j0nk0j5j0j0j5J0j0j0J0
5982d0K0nnnJ0J5J0J5K0K5%J0j0j0nj0j0nj0nk0%NNK5N%k5l0j5nj0N%J0L0K5K5J0NJ0J0%j5
5979E5j5j5k0j5j5NK0K5K5K5J0%J5K0K5Nj0k5l5l0j0K0J0Nk0j5J5J5NJ0j0j0j5j5j5j0%NN
5976B0%j5j0k5j0J5K0J5J5nj0%j0%nnnj5j5NNnj0nj0K5L0K0K5K0nl0l5k5J0J5%%nn%%%%%K0
5973eM0L5K5j0nnnj0j0j5%J0j5nk5l0nn%J0J0j0j0nJ0n%J0j0l0l0k5k0j5NK5J5K5K0K5Nk5
5970f5k5j0J0%%nn%nJ0NJ0J0J0J0J0J0N%J5M5L5L0J0nl0k5nL0L0Nk5m5m5n0k5nNJ5L5L0NJ0
5967A5j0j0%%J5j0nj0J0J0j0j5nK0K5K5Nj5j0NK5K5Nj0k0k0j5k5%%J0J0%J5K0K0%%J0J0J0
5965A00J0j5k0l5l5k5nnJ0j0j0j0j5K0%nnj5J5Nj0J5J5J5J5%K5K0NNNNN%NJ0%NNNJ0j0J5J0
5962A25%j5j5k0j5k5k5j5%%NJ0j0%k5%L5K5K0nnJ0J5J0J5N%%k5%%n%k0j0nk5j0nj5j0j0j0
5959e0%K0nn%%J5J5J0K0J0J5J0J5K5Nj5j0%%NNk0j5k0j5j5k0k5nK0N5M5K5%N%%j5%j5j0l0
5956C0l0NNJ0NJ0NJ0J0NJ0nj0k5k5j0j5%k0m0k5J0L5L5M0J5K0k0k5l0j0j0J0K0J5K0%j0j0
5953E%%%%J0J0k0k0k5%%J0%J5K5%NNJ5J5J0J5l0l0l0n%%NJ0Nk0k0NJ5%J5J5J0NnJ5J0J5NN
5950G0j0%J0J0Nj5j0n%N%%nnk5%nnnj0nnl0j0J0J0J0j0j0j0N%J0J0%%nJ5K5Nn%j5NJ5J0J0
5947C5k5j5j0nnj0j5j0J0J0J5L5%%%j0j5J0NK0J5L5M0L0Nk5k5l5l5l5l5j0j0NL5K0K0j5n%
5944e%J0J5%%NJ0j0j0nJ5J0J0j0j5k0k5k5j0K0K0J0J0NNJ0NnJ5J0nj5m0l5j5J0L0L5M0N0M5
5941A45J5%j5N%j5j5k0k0j5k0k0j5j5j0J0J5j0nj0J5J0nnn%Nj5j5NK5%nnk0k5J0L0O0K5%%
5938G0j0nj5j5K0J5K0Nk5j5k0k5j0j0NJ0%nn%j5j5j5j5nJ0L5L0M0J5J5nj5J5L5J5J0k5l0l0
5936C5k5l0j0nNL0K0%%K5J5K0nnk0%nj0nnj0j0nj0J0nk0nnJ0J5J5K0K0J0j0k0k0%%j0j5j0
5933c0j5%%J0J0J5K0Nj5nj0J0L0L0J0nk0j5J0nk5k5k5nJ0K0K0nj0%%J0L0K0J5K5J5%nk5k5
5930D5nnJ0j5k0j5nJ5K0%J0j0k5k5k5k5k0NM5M5K0K0J0J0%nn%n%nnj0j5j0j0k0k0j0NNNK0
5927b5K5L5L5J0j0k0j5%K5J0Nk0k0j5j0NNj0j0nnN%N%NNNNnJ5NNNNNNJ0%j0j5j0j5NJ0NNn
5924D0J0J0j0nl5k5l0j5NJ5J5K0J5j5j5k0J0K5L0K0J5J5J5J0n%J5J5%j0j5%nk5k0n%J5J5%
5921G5j5nnJ5J5J5J0Nj5k0%j5j5K5J5K0K0k0k0nl0j5%j0j5J5K0J5%l5k5nNK0K5J5K0j0l0k0
5918B0k0j0l0j5k5NNn%k5nNK0%%J5j0J0NNNJ0%J5L0K0K0NnJ0J0j0l0j5j5nJ0J0K0J5k0%NK0
5915E0K0j0j0nj0J5%nk0k0nNNNNj0j0k5%K0K0%%N%j5j0j5j0j5j0k0nN%NNJ5J5nnNJ0NNNJ0
5912e%NN%%%J5j0%%J0j0j0J0%%%nK5K0L5J5j5j0k0nNNJ0N%%j5k0j0N%%n%n%%J0J5nNJ0NN%
5909G0%k0k0nj0nj0%J0NNJ0L0%j5k0%nj0j0j5j0j0J0K0Nj5NJ0J0Nn%Nj5J0j0nNJ0K0%nJ0J0
5906D5J0Nj0j0k0j0%k5k5%J5J0j0nNNNNNJ0NJ0J5%%J5J0%K0nJ0J0J5%j5j0j0j5j5l0j5NJ0
5903A5J0nnnnJ5J5j0%n%NK5K0Nj5m0l0k0J5M5M5K0j0%j5k5m0nK0K5J5%nl0j5%NN%k5k0nK0
5900a0L5K0%%N%%nNn%K5K5J5nNj0k0k0j5k0k5j0nJ5L0M0K5Nnk0J0NnJ5nj5nj0k0k0nNJ5J5
5897E5Nj0NK0J0NN%%%%%Nnnk0k0nNK0J5J0J5%nj5nN%nJ0nnNNj0%%nk0l0l0j5k5l5nK0L0J5
5893a5%K0K0K0J5J0k0n%J5nk5nJ5K0j5l5j5J5L5K5NJ0J5%j5k0j5k5k5k5j5%%%%NJ5M0L0K5
5890G5Nnj5k0m0k0J5L0L5K0Nnk0%j5j0k5j5J5L0Nk0j0NNNnj5nNJ5nk0j0NK5N%J0NNNJ5%nk5
5887C5k5l5l0k5J0K0K0J5L0J0j5k0j5J0J0K5Nj0nJ0K0J0nk0j5j5k0nj0j5k0j0N%J5J0NK0K5
5885eL0K5%j5j5k5j5NK0K0J0NK0K5%j0k5j5k0k5l0k0nJ0NJ0%J5%%J5J0J5nk5k0%NNJ0%J0l0
5882c5l0l5J0M0M5M0K5Nnj0nj0%k0k0J5J0Nk0k0j5%K5K0L0J5j0j0j0l0j5j5k0k0l0j5K0K0
5879g5J0%j5NK0K5K5J0%NJ5K5K0j0k0k0k0%J0K5NJ0K0K0J0J0J0%nnnnJ0J0%%%Nn%NN%j5m0
5876G5l5m5l0K0J5L0J0J0J0J5%k5k5NK0J0J0NL0K0%j5j0%J5nj0NK0K0n%%J0%nNK0%l0m0k5
5873G5k5nj0J5K0J0%nk5j0NJ5K0L0J0k5l5k0%J0K5K5K0%j0J0j0j5k0k0k0j5%nNJ5L0J5nn%
5870G0%k5n0l5k0nn%%%N%L0M0K0%%K0K5K0N%%nj5k5k5nNk0j0%NL0J0%%J0NNJ5%J0N%J0%k0
5867H0l0m0l5J0NNj0j5NJ0K5L5L0K5%%n%Nnk5l5j5NL0K0J0j0J0J5K5K0K0nj5k0j5j5j5j0J5
5864H5J5Nj5k0k5k5j0%%K0K0L0L0K0%nnk0j5j5k0nj0j0j0n%%K5K5Nj5l5l0j0%K0K5K5%j5l0
5862@k5nl0l0l0%%nnnJ0M0L5J0J0J5K5K5L0J0J0j0nNJ0%%%J0%%%k0j5L5J0nm0n0l5j5j5Nk0
5859g0NJ0J0N%%NJ0J0%%j0%J5J0J0%J0%K5K5%j5l0k5nj0k5k0k0k5J5J0J0J5J5L0N%nn%K0K5
5856C0Nj5j0NNnn%%%nn%nnJ5nj5j0K0K5J0nj0j0n%nk5j0%L5L0K0K5Nnj0NJ0nj5NJ0J0nn%%
5852G0%Nnk5l5l0l0k5j0L5M5N0NJ0%nnnnk5k5k5j5j0nJ5J0n%k0j0j0nK0K0K5K0J5j0j0j5k0
5849d5j0J0J5K0NNNN%j0k0k0nJ5L5M0M0M5M0J5l5l0j5j5j5nk5%NJ0J0Nk5k5k5l0J5J0J0J0
5847A5nk5k0nJ0J5%j0J0J0J0J0j5nj0j0nNJ0nJ5K5K5J5J0%N%%nk5k0k5k0k0k0nn%nNK0K0N
5844b5J0J0J5J0J5J5nk0k5%NK5J5J5J0J5N%K0K0L0K0nn0j5j0J5K0NNj0j5j0J0J0j0k0k5j0
5841F5%%l0k0nnnj0%K0Nj5j5%%j0J0K0M0M0K5Nj5k5j5nJ5NNNJ5K0%j0nj0j0nnj0nK0M0M0K0
5838A80j5k0k5j0nNJ0j0k0k5k5J0J5L5K0%l5l5l5l5k0j0nL0K5K0%j0J5J5J5J5NK0%j5m0m0
5835@l0j5NJ0NJ0K5L0L0K0K0Nk0l5l5j0NNJ0J0J5J0J0J0%K0J5nk0l0k0j5j0J0J0%j5j0%%j5
5833EJ0NJ5J0NJ5Nj0k5n0j5j0j5k0NK5K0K0%nJ5J5%J0J0%%%%J0J0nj0j0j0nk0nj0k0%N%K5
5830eK0M5K5J0j5n%K0J5%J0nnJ5nk5l0nnj5j5J0J0nnk5%K0%%k0j5%j0j5j0j0J0J0%%J0J5%
5827e%j0J0NNL0J0j0j0nJ5J0nnj0J5J0nnj0J0L0J5j5k0j0n%J5NNj5j5K0J5j5j0k5NNJ0%j0
5824B5k5k0j0j0j0j0n%J0K5L0L5nl5j5j0k0j5%%j0m5m0j5K0J5K5L5K0Nj0nnj0j5l0j0J5K0
5821a05%%J0nJ0J5J0J0J5J5K0L0K5NJ0j5nJ0j0Nk0N%j5j0NK5Nj0j0NM0K5J0nj5j0j5j0J0J0
5818G0J5NJ0j5k5l5k5nNK0J5nk0nj0j0j5j5nnJ5J0Nnj5NK5L5K5K0J0j0k0l5m0nnj0j0j5J0
5815f5NK0L5N0L5K0j5k5k5nNK5%j5m0l5k0j5%J0NK0K0K0j5k5j5%K0K5L5K5NnJ5J0J5j5j0n
5813G0N%%j5j0%%j0j0j0%nn%%%NK5K5Nl5k5j0J0J0%nJ5J5L0K5K0%k5k0k5k0j0j0J0NK5K0j0
5810F0l0j5NNJ5j5J0J0j0j5k0NK0J0Nj5nk5%N%J0Nj5j0j0j0%J5%%j0nnnnnK5K5NNK0M0K5n
5807I0k0k0k0k0j5k0nNJ0nl0nM0L5M0K5K0Nj0k5n0k5NNj5m0l0nK5K5j0nj5j5K0L5J5j5j5l5
5804g0j0j5j0%J5K0%%j0NK0J5nnj5%K5K0L5J5K0K0%%K5J5N%j5j5l0l0%L5K5J0j0l0l0j0%N
5801B0J0J0J0j0j5k0NJ0J0J5Nk0j5%J0K0%Nnk0m0k5J0NNNK0K0J0nj0j0nnJ0J0%%K5K0Nj5k0
5798C5%J5K0L5J5nl0k0k0nnj5k0j5k0J0J5NK0NJ5J0J5j0nnnj5%%k0j5j5k0j5j5k0k5j0K5K5
5795h5K5K5K5J5j0l0k0%J5M0K5J0%j5k0k5%nj0NJ5L5K5J5%NJ0Nj5nNK0K5L0J0j0j5k0k5l0
5793D5nj0nj5nJ5J5%j5nN%J0%k5nNJ5L0%j5j0j0J0Nnn%Nnj0N%n%%%nn%nnn%j5N%J0j5j0j5
5789e5j0%J0K0%nnNJ0J0%j5N%K0%J0J0j0nJ5L5L5J0j0j5j5m0k5j5J0K0K0N%k0k0j5Nnj0%K0
5786b0M0M0K0%j5k0k0%K0J5%%j5j0nnj0j5NNJ0nk0N%J0j0j5j0j5J0Nnnnnnn%nNJ0NJ0%nJ0
5783b5K0%j5j0k0j5k5%%K5L0Nj0j5k0NK0K0K0L0J0j0k5k0k0k0k0j5NM0L5K0K0K0Nk0j5k0N
5780en%n%j0l0k5k5nJ5K0K0NJ5Nk0l5m0j5k5j0%L5L0L0J5%nj5NK0K5L5J5j5j0k0nNNk5k5j5
5777i0j0K0L5L0J0%k0j5j0k5nJ0J5K5Nj0j0J0N%%%nj0j0j0K0M0M0K5%j5k0j5k0%n%%K0K0J0
5774C5L0M5M0J0j0j5k0k0k0NJ0J0Nj0j0nk0k5k5k5k5k5J0K0M0J0J0K0%k5l0NK0Nj0j5k0j5
5772d0%nj0nj0nnNK0J5J0%NK0K0N%k0k0nnj0nj5j5j5j5J5J5K0J5%k0j5%J0J0J5L5L0J5NNN
5769E5Nj5m0k5j0J0J5J0J0J0J5NNJ0J0J5J5J0j5j0j0k0nn%j5l0j0j0NJ0J5j0nj5nnj0j0NN
5766d0j5k0%K0NJ0j0NJ5J5J0NJ0NJ5K0J0j0j5j5j5j0nL0N0J5j0k0l0nj0k5k5j0K0K0%k0k0
5763e0j5j5NL0K5L0K5%n%nK5K0K0K0%%%NNNj5l5m5l0j5k0k0k5k0k0NK0J0J0J0J5J0J5K5K0
5761B0J5%j5J0n%nj0J0j5nj0k0N%J0L0M5M5K0k0nnk0m0k5%nj5k0l0j0Nj0J0L5L0M0K0J0j0
5758F0m0m5k0k0j0J5M5M5J5%j0%j0k5nJ0nn%NK0N%%NK0J0j5l5k5%%J0k0j5j5k0j0NL0M5J5
5755A0Nj5k0k0%NJ0L0M0M0K0j5m0l5k0J5j0j5j0j5j5%N%NJ5%j5NNK0%nj0k5j5j5N%NK0J5L5
5752eJ5%l5l0k5k5%nJ0J0K5L0Nj0n%j0j5NNJ0j5%%J0K0Nl5j0%%j0j5%j0j0N%J5%k0J0J0J0
5749i0j5l5l0j5K0K5J5nNNN%k0j5NK0K0Nj0k5k0j0J0K0Nj0n%J0j0j0NK5%nk0%NN%J0NJ0NN
5746a05J0NJ0NJ5K0%l5n0k0%K0L5M0K0k0l0k0l0k5j0J0K0%j0j0NM5M0L5%k0l0m0j5J0K5K5
5743g5J0K5J5K5K0N%NNNNN%j0j0j0j5j0j0k0n%%%%%%%%J0%L0M5L0L0J0n%k0l0k5l5l0j5j0
5740e5J0J5nnJ0NJ0Nj5j0J0NNJ0nk0j0j5NJ0j5k0nJ0NJ0NJ0J0NJ0J0N%%%j0j5J0NJ5nk0k0
5737d0k5n%NNNK5K5M0M0K0k5k0k5j0K0J5j5m0k0K0J5J0k0l0%J5L5K0K0K5K5j5j5j0j5J5j0
5735F0j5j5nnnn%Nj5j5k5j0N%Nj5j0nk0k5%J5K5NK0J5M5K5J0N%n%%j5j0j0J5K5Nj0j5l0l0
5732c0l0l0j0J0K0M0NJ5J0J0J5K0J0j0j0J0J5J5j5k5n0k5nK0J0NN%N%%NN%NN%%N%%%K5K0N
5729G5%nk0l0l0%K0K0Nj0J0J5J5j5m0m0k0j0NJ5J5J0J5J0J0L0K5J0j5J0J0Nk0k0nJ5nNj5k5
5726B5k0k0n%k0%K5L5M0%%k5j5k0NJ0NNNnnj0nj0k5l5j5nnK0K0NJ0N%K0K0M0K0Nj5j0J0M0
5723A00J5n%j0%j0n%%nnJ0J0L0J0j0nj0j0%J0%Nj5nj0j0%n%k0j0NJ5J5nnj5%J5J0%%j0j5j5
5720C5%nnk0k0j5j5J0L0J5J5K0J5NJ0K0K5K0j5l0k5l0j0J5J0NNn%j5k0j5J5J0J5J0j0j0J0
5717E0J0J0j0j0l5l0m5k5j5%J0NJ0K5J5J5K0K0J5K0K5K5M0J5nk5j5NJ5J5%j0k0k0j5NNj5k5
5715E5k5j5j5j5j0J0J5nj5l5nNL0L5K5K5J5nk0n%%k5nNj0%J0L0K5NNJ0K5Nnk5k5NK0J5%j5
5712I5k5k0k0nK0%NJ0Nj5m5l5j5NK0L0J0j0j5%%%%j0nn%J0NNJ5J0%NnNJ5L0K0Nk5l0m0m0n5
5709i5l0nJ5K5K5J0J0J5N%nk0NNJ0NJ0J0NNNNNk0j5nn%n%J5L5M0NJ0J0L5L0%l5m0k5nJ0j0
5705D5l0l0l0nJ0J0K5%J0J5K0NN%j0j5%K0NJ0%k0j0nj5j5j0j5j0j0l0%NNNNL0J5j0n%%%%j5
5702d5j0j0J5%n%nK0%j0n%%%%J0J0nj0nK0L5L5L5J5J5J0n%k0k0j0j0j0j0n%%nn%J0j0j5j0
5699a5NNnnnnNNJ0J0j5NJ0J5J5Nnj0nj0J5J0%k0j0j0%Nj0k5j0J0nn%nj0NJ0J5J0J5NJ5%K0
5696C5J0J0k0j5j0Nn%j0%nj0J0Nj5j0N%J5L0K0J5%%j0nj5j0%k0k5%J0J0k0k0j0j5NJ0k0l5
5693a10k5NL0K5J0J0N%NNJ5J5nnN%J0%k0nJ5J5K0J5L5L5NJ0N%j5m0m5m0l5j5J0L0M0M5L5J0
5690A05nl5l5j0%Nj5j5j0j5l0l0%K5J0NK5K5J0j5j0j0nj0j0j5j0n%NJ5L0L0K5J0j0%nJ5J5
5688E0%%NNJ5K5L0J5k0j5j5j5%%%%l0k5j5%NK0L5L0J5J0Nj0j5j0l5l5k0k0k0k0j0J5K0K0J0
5685@J0J5J0J0N%J5Nk5m5l5j5K0K0K0%k0k0%L0K5K5%j5j5j5j0nn%nn%n%j0nj5NL0L5J0k0k5
5682b5%j0J0J5L0L0J5nk5l5l5nK5K5j0j5k0k0k5J0K0K5J0J0L0K5J0nnk0l0%L0K5Nj5NNj0l5
5679A0m5k0NNJ0%K0%nk0j5NK5L0M0J0j0j5l5m0j0J0nj5k5j5NJ5J5J0j0l0nNK0%J5M0M0J5j5
5676A5l0l0J0NJ0NJ5J0J5J0J5J0K0%%j0j5l0j5j0k0j0NNnk5nj5%J5%K5NJ0J5J0J5J0NJ0%k5
5674B5nj0j0K0J0nk5k5k0N%j0%K0K5K5J5J5J5K0%j0k0k5j0j5k0nJ0J0Nj5nj0J0J5K5K5J0j0
5671E0k5J5K5K0L0Nj0j0k5J0J0Nnj0l0k5k0j5j5j5NNJ0%j5j0NK0M0J5nk5k5k0nJ5K0K0J5K5
5668E5K0%l0l5l5j5j0n%%nn%j5l5j5%J5K5L0J0nj0l5l0j5nJ5L5J5J5L5L5N0K0%j5l5k5k0j5
5665d0J0J5J5%j0nnj0l0l0j0J0L0L0J0j0NL5M0J0j5j0J0NJ5Nj5m0k0j0K5J0%l5l0nK0J5%j0
5663b5%NK0J0%j0l0j0NnnJ0K0J0J5L5K5J5j0nj0j0nk0%nk0nNn%%J5nj5%J0K5nk0%J0K5%k0
5660A5k0l5k0k0k0J0nNJ0K5J5%J0J0N%J0j0Nj5%K5%%%%nj0NJ0%k0nj0k0k0%%J5J0J5J0%nn
5656c5nj5j0k0n%K5K5L5J0nnJ0K0J0%nk0%%J5%Nnj5j0nnj5nnj5%j5%%J5J0J0%j5j0J0K5K5
5653EK0%%K0J0n%j5k0j0NJ5Nnj0k0j5j0%J0j5k0%NJ5Nj0k5l0j5nJ0J5L0J5J5J5Nk0k5l0nn
5650i5NL5K0%Nk5k0l0j0J5K0NJ0L0K0J0%j0J0%j0j0j5nJ0J0nj0j0k5%%NJ0J0J0nj0%J5J5L5
5648A0K5J5K0J5%j5l0k5J0J0%Nnj5NJ0Nj5j5nj0%%Nnk0l0k0j5%nj0J0J5J5K0NJ5%j0k0nL0
5645c0N0M0Nl0n5m5m0j5nJ0J0K5K5nm0k5%L5L5K5J5J5j0l0l0k0NL0M5L0J0j0j0j0j5j0j0j5
5642e0k5%%K5L0L0j0nnnj0j0%Nj0%J0L0J5j0J0J5K5K0J0J5nnk5k0k0J0K5L5J5J0j0l5k5l0
5639B0k5nnK0NJ0NJ0nl5l5J0Nnj5j0nnJ0K5L5L5J0nk5k5j0NJ5J5NNj0j5k0nnJ5K5K0K0%k0
5636C5k5j0j5j0j0%n%nn%%K5L0L0NN%%J5J0J5k0m5l0k0k0j5K0L0L5L0K5K0Nj5j0NNJ5nj0j5
5634G0%J0Nj0j5%J0Nj5j5k0j5NK0L0L0%k5k5%NNNJ0J5L0K0K5j0k0j5j5nj5k0j5j0Nk0k0k5
5631b5J0K0K0J0nnJ0K5L0nk0j5J5J5J5j0j5k5k5j5j5j5j5j5%NL0%%N%%nNj0%%j0NJ5J0J5J5
5628B5J0J5J0J5nj0j5j5J0j0k0j5%Nj5j0m5k0J0J0K0J5%k0k0%J0L0L0L0K5%l0j0nnnJ0J5j0
5625A0n0m5l0j0%n%%K0K0J5K0J5%j0nnnnJ5J5L0J0J5j5k0k5nJ0K5L5L5J0nj5j5nK0L0L5%%
5622A10l0l0l0j0nnj0l0k0%K0K0J5%k0%L0L0J5nj0j0%%%%%%J0nk5j5%L5L5K0NJ5L5M0K0nj0
5619A80l0k5j5k0l0k0k0k0j5%%Nk0nnj0j5J0NL0K5M0J5J0k5k0NK0K0J0nj5j5%NJ5Nj0l0l0
5617@l0j5J0L0NNNNNNJ0NNNJ0%nK0K0NNNJ0j0k5j5k0j5j5j5j0m0l0k0J0J0K5K0J5K5K5nnk0
5614Ej5%%J0J5J0J0J0Nj5j5%J0%NL5J5%k5k5%J0J5j5j0%J0j0n%K0L5%j5%j0nnnk5j0%n%Nj0
5610@k5l0j0NNJ5%J0N%nJ5J5K0%k0j5j0nj5l5k5nNK5L0L5L0J0n%nnnn%n%J5NNK0J5J0j5j0
5607D0j5j5j5N%%Nj0j0k5k5j0K5K0K5j0nJ5J0K0NnnJ5j0NNk5k5J0K5K5nk0k0K0%j0nN%%Nj0
5604Ej0NJ0J5%nj0%%N%J5J5J5J5J5J0K0J0Nj5j5Nj5%j0nnnJ0J5%%j0J5n%k0k0j0J5%l5n0m0
5601f5%nJ5J5J5K0NJ0J0NJ0J0J0J0%%n%J0J0j0j0nJ5j0k5l0j0NNNNNNJ0J5J0j0j5j0j5j0j5
5598a5j5j5j5J5J5K5N%J5K5K0j0j5j0n%L0J0j0k0k0j5k0nJ0K0K0j5j0j0j0K5K0%Nn%%nn%%
5595A0nJ0J0J0J0%%nk0m5l5l0J0%%j0J5nj0j0%K5K5K5K5K0K5NNK0K0%m0k5j0%%J5L5K5K5J5
5593A35%k5m5l5l5%J5L5L0J5nnnnnj5j5j5K0K0K5K0K0%k5nJ0J5j0j5j0j5j0j0j5k0nj5k0N
5590b0Nj5j5%L0M0K5j5j0j5j0j5j0J0K5L5L0Nk0nJ0n%J0J0NJ0j0j0nj0J0K5L0%j0j5%k0l5
5587D5j5j0j0j5j5l0nN%J5L0K5K0N%J5J0J5J0%k0nj0j5l5m5m5%J0J5%j0J5M0M5%k5j5k0j5
5584d0j5k0J5J5K0%%n%J5K0J5nNNnk0k5l0%J5K0K0K0%j0j0j5J0N%NNJ0L0J0J0j0k5m0m5k0
5582g0J5J0J5%N%k5j5%%K5K5L5J5k0l0j0J0J0M5M0K0K0J0J0%k0k5k5k0%j5j0j0j5nj0j5k0
5579e0K0J0K0%nj0j0nNJ0K5K5j0l0j5NJ5J0nnJ0%J0NJ5J0J5k0j0j0nk0k5j5J0K0K0K5K5K5
5576H5J5%N%N%l0l0j5%%K5L0%l0n0l5j5K5M5L5%j5j5nnk0k0j0n%NNNNNNNn%nnnk0j0K0J0J5
5573@nNM0K0n%j0NJ0J5NN%%j0l0k0k0NK5J5J0J0%j0m0l5l5j5j5NL5M0K0%NJ0J5%NN%nk5k0
5570A0j0K0K0K0K0j0j0k0k0j5j0J5J5K5L0J5%Nj5k0k5j5NJ0J0j5j5nJ0%k5nj0%j0l0l5j0J0
5567i0L0L0L0J0J5nj0l0k0j5nJ5NJ0NNNJ0j5j5j5j5%K0L0K5J5J0j0nNNNNJ5J5J0J5k5k5k0
5564B5k5k5nNNJ5J0J5J0%N%%%NN%NK0J5L5K5K5NJ0%%nm5m0k5NJ0%NN%j5NJ0Nj0l0m0l5k5k5
5561f5j0K0L0L0L0L5Nj5nnJ0J5k0k0k0k0l0j5NNNNJ5J5%n%%%N%%%Nl5l5k5J0L5L5L5L5J0%
5558G0l5k0j5NJ5J5J0J0k0j5nJ5K5K5N%NNNJ5j0nK0Nk5l0k0NNk0j5%%j5k5j0%%J0J0J5J0n
5555A5nK5L0J0J0J0NJ0J5J0J0j0NNj0j0NNj5k5n0m5k5m0NJ0J0J5K0NK5L5J0Nl0k0J0J5L0N
5553H5%%NNk0k0k0k5nk0j0K5M5L0K5K0nk0j0J5nk0j0nj0n%k0j5j5j0j5J0L0K5j0nj0j0j5j5
5550c0j0J0J0NJ0J0J0J0J0J0j0%j0nNj5nnJ0J0J0J0K0J5J5nj5j5N%J5nk0j5j5m5l0k0%K5J0
5547d0J5%J5K5K0K0%j0j0k0k0%J5J5K0Nj0%n%nj5j5%NN%%k5j5nNNJ0J0J0J5NJ5J0J5%NJ5j0
5544G5j0j5j0j5l0m0k0J0L0L0M0K5%k0nj0J0NJ0J0%k0nj0j5m0l5j5%%%Nj0nJ0J0%nK0L5M5
5541C5J0j0NJ0J5nl0k5j0J5J0j0j5NJ0K0%j0%k0%J5NJ5N%j5j5nNJ0J0K0nk5k0nK0L5K5%%n
5538G0%%nk5nj0%j0j5%nj5nnj0%j5%J5J5%N%NNNNJ0%J0NNj0j0j0n%J5K5%%J5M0L5J0j5l5l5
5535E0k0k0k0k0nJ0L0L5K0%k0j5J0K5K5J0j0j0j0j0j0j0j5nn%J0j0NJ0n%nJ5K0K5L0L0J5j0
5532A40l0l0k0nk5k5k0k5%nL0L0K5L0J5k0l5l5l0k5k5nNN%%J5K0J5NJ0J5n%J0NK5K0%k0l5
5529@l0j5NK5K0Nj5j0%j0nN%j5j5j5NNj5n%j0%%J0%NNN%J0%N%NNNnJ0%N%NN%J0%NJ0%K5L5
5526G0L0Nk0l5l5k0j5j5l5l0l0nJ0J5J5%NJ0J0L0K0J5%J5L5K5%j0j5%j0nj0nj5j5%J5K5J0
5523C5n%J0N%NNNNN%nj5k0nnj5j0j0nn%NJ5Nnj0j0J0K0K0K0J5%%j5j5nJ0j0nk0nNj0k0nN%
5520c0k0j5%%J0J0J5J0Nj5N%J0J5nJ0J0nNj0n%k5k0NJ5%j5j5%Nj5k0J0K0NJ0J5L5K5N%NNn
5517D5n%j0nJ0K5NNNJ0j5m5k5J0K5j0m0n0j5NL5%J0NJ0J0J5%K0N%J5J0L5J5Nj5nj0nj0k0k5
5514B5j5NL0J5k0k0k5k0j5%%nj0NL0M5K0K0J5J5Nj0j5nj5j0%N%Nj5j5k5nNK5K5Nnk5l0l5n
5511d5J5K5NJ0J0J0J0N%NK0K0Nk0m0l5j0nnNK0J0J0n%j0%nnn%nnNK0L5Nnj0%n%nk5l0l5l5
5508a00j5J0L0M0K5J0NJ0K5J0j5j0k0NNJ0NNj0nN%nN%nNN%k0%K0nnj0j0nnnnnnJ5J5J5J5%
5504C0nl0l0j0J0J5K0K5K5J5nk0k0m5k5j5j5k5nJ5J5N%%%K5K0L0L0M0%k0j5j5%J0J0NNK5K5
5502A00J0j0k0k0nnj0nk5j5m0nJ0J0NJ0%nj0NK5L5J5K5J0%k5k5N%j5j5j5J0J5nJ0J5j0n%N
5499C0N%J5J0J0j5l0j0nJ5K0k0j5j5nJ0NNj0J0%%J0J0J5NJ0J5K5nk0k5j5%k0m0j5%J0NJ0J0
5496eJ0J5NJ0%%n%n%%n%%n%%K0M0M0J5%%j5j5%J0J0nnj0nk0j5%Nn%nn%%%n%%%%%%%%j0nnn
5492B0N%J0L0J5J5%k5m0m5k0nK5K5NNj0j0j5j0J0J0J0J5J0nj0j5nNNK0K5K0%k0l0l0k5n%N
5489c5K5K5%N%%%NNNJ0NK5K5J5l0m5l0j0J0%%J5J0%j5k0j5nJ5K0M0M0K5k0l0k0k5n%J0J5J5
5486F0J0nnk5%nk0l5l0%J5J5J0J5K0NJ0J5%j0j0k0%NJ0j5j0j5j5l5nJ0J0J0J0L0L0Nnk0%n
5483EJ5K5K5K0K0j5n0l5l5nnnnnn%nl0j0M0L5J5j5j0J0%%NN%NK0K0L5K0Nj0j0j0j0j5k5k0
5481a0j5%K0%j0j0%NN%%N%N%%j0J0J5%j0j0%N%%%n%%n%%%NNNNNNNNnj0J0J0M0J5nk0m5j5%
5477@K0%l5j0j5k5k5k5k0J0K5N0M5L0J0j0j0k0k0n%%%%%j0nJ0J0J0N%J5NJ0NNJ5j0j5j5nn
5474eNj5k5k0nJ5%k0j0j0%%NK5J5n%J5N%NNNNN%%j0j0%Nk0j5NJ5nk0k0k0N%j0%J5J5%n%J5
5471f5J5K0J5n%nK0J5%j0J0nnk5j5%J5L5K0Nk5n0m0j5NJ5K0J5K0J5J0Nj5l5k5j0J0J5K0K5
5468eN%j5j0j5nNNK5N%NNNNN%J5%j0nj5j0NJ0%NJ0nnnJ0J5%%%%J5K0%k0n%J5J0N%%Nl0k5n0
5464b5m5j5n%J5K0K0NNJ0J0K0K0K5K5J5%l0k5k0%n%NNJ5J5J0k0k5l0k0Nj0j0l0l0j0J0J5J5
5462g0J5J5J5j5k5j5j5NL0L0K5Nnj0J0NK5J0j0k0j5NJ5J0NJ0nnJ0J0n%N%nJ0J5J0%j5%nJ0
5459F5J0J0j0l5j5NNj0k5m0k5%%%NK5K5%l0l5j0%J5K5K0J0j5%%k0k5NK0L0L0J5K0N%j5j5k0
5456@j5%L5M0J5J0%NN%NJ5J0Nk0k5l0k0k5J0%J5J5J0J0J0J0nj0%j5l0l5k0N%%nnk0NJ0J0%
5453b5%N%NNNNj5j5K0K0J0Nk0k0j5k5NK0J0J5%j5j0NK0J0j0j0%%%J0j5j0j0j0J0J0%%%Nl5
5450f0j5%L0M0L5K0K5J5J5J5j5k0j5l5l0l5m5j5%J5J5NNJ0NNN%%J0J5%%N%NNN%NJ0K5K0j0
5447G0j0J5M0K0k0m0k0j0j5l0%K5K5nk0l5j5K0M0L5Nnj0j0K5K0%%j5j0nk0j5%%J5NM0K0j0
5444A00k5k5nJ5J5J5J0J0j5%%j0nNj0j5j0nJ0NNj5j0N%%%%nJ5K0NNnJ5J0j0j5j5j5j5j0J0
5441C5J0Nj5j0j5j5nL0M0M0J0J5nj0nnj0l0j5k0K5K5%l5m0k0j0N%%K0K5K0K0%j5k0%K0K5j0
5438F0k5j0j5j0j5J5K5K5K5K5K5L0%k0k5l5k5%K5J0j0NNJ0j0j5k0k0k0%%%j5k0%k0k0j0NK5
5436d5J0%%J0J0K0NNNNJ0%J0%NJ0L0%nNK0J5%j0j5%Nj0nnj0j5j5NNj0nnj0NN%NNN%Nn%%nN
5432E0J0%k0j5J0Nj5%nNj0k0m0k0%nJ5J5K5J5nNJ0K0K0n%N%%%J0j0%%nk5k5j0J0L0K0J5K0
5429H0J5L0J0j5k0k5j5J0Nj0l0k5k0k0k0j0J0J0j0%%N%J5N%nJ0L0L0J0K5N%j0k0m0l0l0j5
5426f5j0J0J0%K5J5J0L0M5K0nl0j5nnk0k5j5%J5K5K0J5%j5k5k5j0%j5l0m0l5l0J5K0M0M5K0
5424d0Nnj0Nn%K0L0K5j0j5n%%Nnk0l0%j0%j0nK5K5K5K5L0%%nk5j0nNJ5%%%%NNJ5L0J5K0J0
5421A25nnnk5k5%nj0k5l5j5N%n%J0J5K5L0K0%j0j5k0j5j5l5k5k5NK5N5L0K0k0k5j0j0j0j0
5418d0nJ5J5L0Nj0j0%J0M0L5K5J5l0l0l0k5m0k0nj0%J5K5K5J0j0j5k0%%K0J5J0J0j0j0j0n
5415a5J0NJ5J0L0L0J0j0k5l0l5l0l5%J5K0K0j5l5l5%J0L0NK0K0J0j0j0J0J0j0%%J0J0J0J0
5413B5nk5m5k5J0J0J0J0K0K0N%J0J5K0J5j0J0K5J5J5nj5j0j0nN%%j0n%NJ0%k0l0k5nJ0J5K0
5410E0K5K0j0nj0l5k0%j5j5nnJ5J0NNN%nk5j0J5j0j0k0%L5L0J0J5j0j0k0j5NNnj5j0J0J0j0
5407b5J0L0N0L0%j0nk0%%%l0m0k0%J5L0J0J5nNNJ5K5J5%k5o0m0j5%%nnNNnj0NK0K0J5K0K0
5404D5J0k0l5j5nk0l5k5NK0K5J0j5NJ0J0%N%%%%%nJ0N%j5J0J0N%k0%K0%J0J0j0j0k5j0J0J5
5401a5K5K5J0j5k0J5K5K5N%nk5%Nj0nj0nnj0k0k0j0NL0J5k0k0k0J0J0J0J5j0NNNJ0%Nj5j5
5398a5j0J5j5nk0nL0L5J5nk5k5j0nj0J0J5J5L5NJ0nk0j5k0J0J5%l0k5j0J5J5L0J0NJ0J0J5
5395D5J5n%j0j5K0J5K5Nj0j5nJ0J0nk0k0k0k0NK0L5%j0N%nk5%%%%N%%NNNNj0j0K0M0L0J5n
5392A30nk0k0k5j5k0l5l0nJ5J0J0j0j0nJ0K5K5Nnk5%J0J5%nJ0N%NN%NJ0J0J5J5L5M0Nj5l5
5389A30m0l0j5J0L0L0K0K5j0j0%J0J0j0nj0%j5j5j5j5nnJ0%nJ5J5J5nnn%%nnnnnNj0k5k0l5
5386a0k0nNJ5NNJ0Nk5l5k5nK0L5M5J0j5l5j0J0J0J0J5J0J0K5%%nn%j0N%j0nn%%J0J0j0j0l0
5383ek5l0k5NJ0NJ0K5NnJ5J5J5J0nN%%%%%%%nj0nnJ0L5L5M0J0J0K5K5%k0k5k5j0nnJ0J0k0
5380A00%nN%%%%nnJ0J0Nj5j0k0%%%NNnk5k5k5NK5J5J5%J0k5l5l0j0K0K0K0Nj5j0k0k0NM5M0
5377F0M0j0l0m0l5%n%n%n%nJ0J0J0NJ0J0L0M5M5J0j0j0j0k5m5k5%J5L0K0J0%K0K5Nm0m0k0
5374E0k5j5l5n%J5L5M5L5J5k0l5l5j5J5K0K5N%NNJ0j0l0l0j5%J5K5J0N%J0J5J0J5NN%k0l0
5372G5k5nj5l0l0j5NK0%%K0N0L5J0nnJ5J0%nnnj0NNk0j5%nnnk5nnJ0NnN%J0nnJ5nJ0j5k0j0
5368@N%j0%j0%K5%%%%J5J5Nj5j0NNK0nj0nnj5j5%NJ5nnJ5j0j0J5J0Nj5nnJ5J0j5j5nNJ5J5
5365C0J0%J0%%j0k0Nnj5j0%%J5J5%%j5l0k5j5j5nNK0N%K0J5J0J5J5J0J5J5J0J0j0J0nk5k0
5362C5NL0K5J0%N%%J5K0L0J0j5k5m5l0k5k0%J0j0k0k5l0j5j0J5K5K0J5%J0K0M5J0%j0nJ0J5
5360I5%nl0nK0Nnn%%j5j0%J0NJ0j0j0l0j5J0N%k0j5%J0J5J0k0k0j0J5K0NJ0k5m5k5j5J0Nj0
5357h5j5K5M0N5K5Nk5k5NJ5K0Nj0%%J0J5J0J5J5J0J5J0N%N%k5m5n0l5k0%J5J0J0L0K5Nj5n
5354D5%k0j5%j0j5k0l0k0j0%K0K5K5K0j5j5j0K0L0J5%j0%J0%nj5nJ5J0j0%Nj5j5J0J5K0n%
5351B5J5nj5k5%L0K5J0J0j0j5j0j0%nNJ0K0N%j0j5Nnnj0%Nj5k5k0NJ0%%nk5k5j5J0j0nj0j0
5348a15j0nNK5L5M0K0Nn%%nk5k0j5j0NK0K0N%%NJ0K5K0j0k0n%Nj0n%j0j0NN%nj0%J5K0K5K0
5345D0K0J0Nnj0nj0J5j0j5j0j5NJ0J0K5J5%j5k5j0K0J0j5k5%J5Nj5j5Nnj5j5J0M0K5J0%j0
5342E0k0l0k0%J5NJ0J0NNJ0j0nnj0nnj5NJ0L0K0K0%%k0j5j5k0j5j5j0J0K5J5NN%NJ0nk5l0
5339b5nnj0nnj0J0L0L5J5J0J0J0nj0J0%nk5j5nK0%N%%j5k0%%NK5K0Nk0k0J5J0nnk0NJ5NJ5
5336D0j0j0J0M0L0K5j0j5j5%Nj5j5j0j5j5j0J5K0J5%k0k0k0nJ5nj5j5nJ0J0J0K5L0L0%j0j5
5334F0nk5j0j5j0%k0%%%J5K0J5%k0nn%%%J5L0L5J5%j0nn%J5J5nk0k0j0l0l0NL0K5NNNJ0k5
5330D5j5Nj0nl0nN%nJ0K5J5n%J5K5NK0J5J0k0l0j0j0j0nj0K5L0Nj5k0k0k0k0k5k0nJ0K5%j5
5328d0l5%K0M0M0K0NJ0j0j0nj0nj0j5NJ0%J5%k5m0m5k0J5J0J5K5J0k0k5%K0K0%J5J5j0%J0
5325eJ5NNN%%k5%J5J5J0j5k0k0j0nNJ5K0L0J0Nj0%nj0j5j0J5K0j0j0j5Nnj0NK0NNj0k0nNK5
5322B5L5Nj5n%J0J5nj5k5j5k0nNNK5K5%k5l0k0nnJ0NNJ5nJ0NnK0J5J0NnNNnJ5J5Nk0m0m0k0
5319c5J0J0J0%%J0L0J5nn%J0nk5k0j0nJ0K0K0J0k0m0l0j5NK0K5J0%k0k5j0%K5K0%j0k0j0J0
5316d0%nNK0L5J0k5l0j5nJ0NNnJ0%Nj0NK0NK0nJ5Nk0NNL0K0Nj0Nn%j0%NJ0nk0nNK0J0J5%%
5313I5N%%%l0j0%J0k0l0l5j5j0%J0NN%%J0nj5%NJ0%j5NJ5Nj0%%J0J0%j5N%N%nNnNNJ5%j5k5
5309b0j0%j0nj5k0nJ0J0J0J0%%J0K0M0K0J0J5%NJ0%nNJ0J5Nj5l0m0l0%NK5%Nj0nN%J5L5K0
5306I5K0J0nk0k5j5k5j5j5nJ5K0K5Nj0k5k5j0j0J0J0K0NnJ0J5K0J0J0j5j5N%j0J5n%NJ0NN
5303I0k0m0l0l0j0j5j0J0K5L0K0%j0j0%nN%L5J0j0j0j0NJ5J0nnk5k5k0k0%j0j0J0J0J0n%n
5301e5K5J5J5%k5j5j5j5l0l5j5K0M5K0K5L0L0K5Nj0j0j5j5K0J5%nn%%%n%J5J0L0%l0l0k0k5
5298c0k5nK0J5j0j5%K0K5L0K0k0k0k0k5k0k5k0k0%%J5J5J5Nnj5j5NK5K5L0K5%%%J0J5J5nk0
5295A5k0%J0J0nk0k0NNNNj0j0J0J5K0N%%nJ5NNJ5nnj0j0n%N%%j5j0J5nnj0k0j5J0J0Nj0nj0
5292d0J0J0J0J0J0J0J0J5k5k0j0J0K5K5J0J5K0J5J0K5J5j0k5k5l0k0%K0J5%k5l0j0j5k5nJ5
5289a0J0J5J0K0J5%n%%j0k5k0%J0%J0J0nk0j5j5J0J0%NJ5J5J5J5%k5k0k5k0k5j5NJ0K5L0L0
5287C0K5J0nj0J0Nj0l0k0k0%%n%NJ0J0L0K5Nj5j0%nJ0N%j5j0n%%j0j0k5k0nn%k0j5j5j0K5
5284i0K5J0J5J5J0J5%Nnj5nn%nJ0J5J0nj5j0J0L0L0J5j0nnJ5K0J0j0nj0j0nNnk0k5k5Nj0l0
5281f0l0j0NK0K0K0L5K5K0k0l0k5%Nnk0j0j5%J5J0K0nNJ0J5J5NNNNJ5J0n%J5J0J0%j0nJ5K0
5278A05K0Nj5j5J0J0Nj5j5%j0j0N%j0k0j5k0NK5J0nk5nN%%nj0j5nJ0K5K0j5j0nnJ0K0K0K0
5275H0%%%k0l0j0j0j0j5%J5K0N%%nJ5J0J5j0k5k5%K0K5K0Nj0k5k5j5j5j0J0K0J5J0j5%%%%
5272A0n%%nnj0J5L0L0J5j0nnnJ0J0%J5L5J5k5n5l5j0J0NJ0J0%k5k0%J0J5J0j5%nNNn%nnNN
5269B0k0j0j5NNj0%%J5M5L5J5%%j0nk5k5k0j5j5k0%L5J0J5J5K0J0J5Nj0n%J0Nj5j0J0J0%k0
5266E0j5%%J0J5%j0nj5N%J0NNNJ0K0K0%%j5j0j0J5%k0j0j0nl0m0l0l0%J5J5%j5j5J5N0N0K5
5263E5nj5j0nnj5j5k0NJ5K5J5M5L5M0J5%J0k0k5k0k5n%K5K0NNNnl0l0l5l0j0K0M5M5K5NNJ0
5260A50k0l5l5nn%NNJ0j0J5N%j5l5j5Nnnj0j0K5K0J5J0j0k5l0j0j5j0j0NJ5j5k0k0J0L5J0
5257c0N%K5J5J5NJ0NJ0j5j0nn%nNNj0j0k5%%J0%NNNK0Nl0k5m0k0j5J5J5J5NNNNN%J5J0nnN
5254eNj0j5%J5%k0%J0K0J0J0NJ0J0NJ5j0j0N%%%J0J0%j5NK5K5J5J0Nnk5k5l5k5l0k5%J0Nn
5251b0%n%NNJ5K5Nj0k0l5l5%K0K5J5nj0NJ5J5L0J0j0j5nk0nNJ0j0j5j5NK0L0J5%j0k0j0%%
5248@Nj0j0J0J5L5L0K5J0J0%k0l0l0l5j0k0nj0j0%K5NJ0j5j0j5j5%J0J5nJ0J0J0J0%K5J5j0
5246B5nj0%J5J5J0%k5k5%NNk5k5%J5J5J5K0J5L0L0K0%nn%%J0Nj0j5l0l5j5NJ0nNJ5L0J0j5
5243G5nj5j0J5J5K5%%nnnJ0J5%j0nl5nnj0nk0nJ0N%nj0%%%k5m0k0k5j5NJ0J0J0J0J0J0J0J0
5240c0K5N%%%K0NJ0nnJ5J0K5Nn%nj0k5k0k5k5nnj0nJ0J0K0K0j0j0j0NNNJ5%n%j0J0%N%%NN
5236A0j0J0J0J5J5J0J0j0j0j0j0j0j0j5%k0l0l0nnK0K0J5K0NL0J5K0l0k5l0NJ5M0K0%k0j0
5234A5j5j5j5k0j5j5NK0K5K5NNnnNJ0nnN%%k0l5%%NJ5J5J0J5k0k0l0j5%n%L0K5K0j0j5N%n
5231c0k5k5k0nK0L0K5L0K5K0%j5k0nn%Nn%n%j0j0nJ0NNK0J5J0j0k0j0J5M0M5J0j0j0k5k0l0
5228A0k5k0N%J0nj0K0J5Nj5k0NNnj5j0nNJ0K0J5j0%NJ0K0J5nk0j5k5l5k5%L0M5N0K5%k0j5
5225B5l0k5j0NJ5K5J5j0l0l0%L5L5K0J0%nj0J0j0k5k5j5NNj0j0%J5L5M5M5K0j0j5j0j5k0n
5222D5NK5K5NJ5k0j0k0%NJ0J0%%j0l5l0l5k0nNNnn%nk5nJ0K5J5%j0%n%J5K0NK5Nj0j5j5N%
5219eN%nk5k5k0j5NJ5K0L0J0%J5J5%%J5NNJ5K0K0j5k5k0k0k5j0K0L5J5J5J5J5J5%Nj0k5l5
5216E0k5J0J5J0J0j0j0k5j5%L5K5j0l0l0nnnn%N%%%NN%nnJ0J0L0nj5NJ0J5%j0J0%nJ0K0j0
5213F0k0k0j0j0nnj5j5k5j0nNK0M0K5nj5j5J0K5K0K0%%%%nj0NJ0J0j0nJ0j0J0J5j0j0k5j0
5210A5J5M0L0%l0k5k5n0m5j5K5M5K5NNNNJ5J5Nj0j5k0k0k0l0l0k0nK0J5NNJ0J5J5J0%%%%%
5208a5%j5J0NNnj5NJ0%j5nn%nnnnnnJ5J0n%J0%NNN%Nj0k0J0K5L5L0K5nk5k0j5NJ5nnj0%%%
5204A0%J5K0J5J0J5k0l0l5nJ5J5nj0j0J0K5J0j5%%J0J0nj0k0k0k0k0l0j5%K0L0K0K0%j5j0
5202b5nk5%K5K0Nk0J0J5K5J5nj5j5n%n%J5K0L0J0%j0k5k5j5j5NNK0J5L5M0%j0k0k5j5nnk0
5199@j5j0%K5%j5%nK5NnNj0%J0J5J5j0nJ0K5J5%j5k5j0NJ5J5%j0k5k0%NNn%j0%%%K5K0J0J0
5196F5J0J0nn%nnn%nj5k0j0J0Nnk5j5N%%N%%N%%NNN%J0%Nn%nnj0l0j5L0K0%k0j5%N%%NNK0
5192EK0L5L5Nk0k0k0k0k5nj0nnj0nj5l0%K5L0L0N%%k5%%%nN%nJ0%%j0J0NJ0j5j0%L0M5M5K0
5189A10j5k5k5k5l0k5k5k5nj5j5J5L0K0K0L0L0K0Nj5j5j5j5J0j0j0NK5J5nl5l5l0l5l0NK5
5186a15L0L0K5K5J5%%%%%%nj0%%k5j0J5K5J0nJ5K5nl0n0m0j0K5K5K5%j5k0nnN%Nj5j0%L0L0
5183a5K5J0NNj0l5j5%K0K0j5k0j5j5%j0%nn%nj0%j5k5%K5K5K5K5K0K0J0J5J5%%j5l5j5j5k0
5180e0%NJ0L0L0J5j5k0k0j5j0nj0j0j5%J0J5N%J0Nj5j0j5j5nJ5M5M5L5K0Nj5l5l5k5k5j0j5
5178i0NK5J0J5nj0nj0J0J5K0Nj0j5J5K0J5n%n%%%%nJ0Nj5j5j0NJ0J0J5j0k5j0nNJ0nnnnJ0
5175c5NNk0j0J5%%k0k0k5k5j5J5K5L0K0K5L5M0K5%l0j0NNnj5j5j0NNn%j0K0%%%%nnnnJ5nn
5171ej0j0J0J0j0j0j0J0J0k0k0k0j5NL0K5J0%%%nnj5j0K5K0K0nnNNK5J0nnj0nk0j5j5J5K5
5169A0K5J0J0Nj0l5j5J0NNNNNNNJ0J0%j5%J0J0%l5l5j5NNJ0K0K0J0J5K5K5Nk5k5j5j5J5J5
5166G5J0Nj5nk5k5j0j0%j0k0%k0k0NJ0J0NNNj0nK0K0J5NNJ5J0NNj0k5k0nn%K5K0J0k5m5m0
5163f5j5%%J0K5M0K5J0nj0k5k0nK0K0N%J0NJ0J0NJ0NJ0Nn%%n%j0%j0J0J5j5k0k0%%NJ0J5K0
5160G0J0k0k5k5j5NJ0J0N%nj5k0j0j0j0j0j0j0j0j0%K0K5J0K5K0J5%%J5Nk0j5nJ5n%j5k0n
5157c0j0j5j0j0J0J0J0J0%N%K5L5J0nj0%%J5K0J0J5%nk0l5k5k5j5NK0J5J0J0NJ0k5l0j0J5
5154a5K0K0nk0j5j5k0k5J0L5K5j0j0j0j0j0J5L5K5K5NNNJ0NJ0%J0NnNnj0%J5n%k0nK5J0nj5
5151H5%nnj5k0nJ0j0k5l0J5J5%j0%%Nnn%j0j0%n%nn%%%J5K0J5L0M0J5j0j5l0m0m0m5nM0K5
5148b5J5J0nj0j5j5Nj5k0k5%nNnNK5M5L0nk5k5nj0k0j0J0M0K5K0L0J5nj5%N%Nj0%k0k5k0%
5145d5J5J5nNJ0j0k5j5NL5K5J5J0j0j5j5j0j0%j5%J5J0J5J5nnnnnnnnj0%K0Nj5k5k0%K5L5
5142a0L0J5j0j5nnn%j0nn%nnk0k0k0k0n%n%J0K5J5k0m0m0l5NL0M5M0L5J5J5%j0nJ0J0nl0j5
5139g0NL0L5K5K0j0l5k5j0J0J5NJ5J0j0j0n%j0j0k5l0k0j5j5j0%J5K5K5L5J0J5J5J5K5K0%
5137F0m0l5k0%J0nj0%J0L0K5J0N%%Nj5j0k0k5l0j5j0nJ0J0L0K5J0j0%J5K0K0%k0%%%NK0M5
5134I5M0K0nk0l5n0m0j0NnNj5k5j5j0nj0j5nK0%NJ0%J5%j0j0%k0nnnj0j5NK5M5K0NJ0J0Nj0
5131a5k5j5j5j0j0j5NNN%NNN%J0NNNJ0%J0Nj0k5k5nJ5J0J5K0j5j0nJ0J5J0J0J0J5%j5j0%%
5128a5nnK0nNJ0J0K5J5k0j5k5J0N%Nj0k5l0j5j0nJ0J5Nj5k5k0J0K5L5L0L0Nk5k5k5k5nJ5K5
5125d0K0J5%NNNJ0j0J5K5Nj5j5%%N%N%j0j5j5k0nJ0J5j0j5k0nnnj0J0j0nN%n%%J5K0%%%%N
5122d0L0K0Nj5j5%NN%Nnj0J0NJ0nj0j0J0Nj0k0k0J5J0K0K5K5J0j0k5k0k0l0l5k5nj0n%K5K5
5119h0L0J0J5%J0%J0NJ0J0N%k5nj0%%n%n%J0j0j5j0j5j0k5k0n%%%NL0N5K5nj5k0%K0K5n%j0
5116b0NM0M0L0j0j0j5j5j0j0nj0nk5j0N%%K5L5M0J0k5j5N%Nl0nnk0l5k5j5J0J5J5J0%NNNJ0
5113e%NK5J0%%j0n%j0k5j0%%%%%%j0j0NJ0Nnk0k0j0j0nj0J5J5NK5L0L0%%%k0j0j0j0j5j0j0
5110g0N%J0%NNNNJ0%%J0%J0%NJ5K0J0j0k5nJ5L0L5%k5m0m5j5J5J5NNj5j0J0J0%k0n%%J5%n
5107b0%%%N%%J5j5%NNJ0k5k0j5J0K0J5L5L5J0nnj0nj0j5j0k5%%NNNK0J5J5J0%k5k5%j0j5%
5104a5j5j5l0l0k0nNK0J5J0NK0%%nJ0K0K0K0K5K0%%%%l0l0m0k0J0M0L5J5nnnnJ0J5nj0j5j5
5101eNK5L5M0%j0k0Nj5j0j5j5j5J0K0J5%%n%nnnn%nNK5K5Nk0k5j5%j0j5j0j0j5j0nj0J5L5
5098a5K5K0%k0j5j0%%nnnnj0J0L0L0J0J5j0nk0j5j5j5nJ5k0nnnj5l5j5%K0J5J5K0K0K0Nm5
5095e0l0k0J5L5L5J0%j0j0nj5l5n0k0L0N0P0M5L0Nj0j0J0NJ0%j5j5k0k0k0k0%K5K5J0j0J0
5092C5%%%%%%%NN%nJ0J0j0%%n%NNj0j0nnj0l0m0j5j0NNj5k0k5NJ0M0L5K0Nj0n%%N%J0J0%k0
5089b5j0j0J0NJ5j0%nj0j5J0J0J0NJ0J0j5J0J5J5K5J0K0K0j0j0k5k5j0J5J0j0j0nNJ0NNk5
5086B0k5l0j5J0j0NNj0nj0nN%K0K0J0J0NK5K0%j0j0nj5j0k0%nk0j5j0L0M5M5K5Nj5k5l5m0
5083d0k5%NK5L0J0nj0j0J0J5J5%k5%J0J5J5j5k0nj0J5L5J5NnnK5K0nl5k5k5J5L5L5J5J0J0
5081A20j0nk0k5k5j5k5k0J0K5K5Nnj0NK0%nj0J0J5%j0nN%nJ0N%J5nK5NJ0j0n0n0m5k0%K5M0
5078@O5L0%k5m5l0j0J5J0k5k0J0NNj5nnnnnj0j5j5nJ0L0L5J0J5nj0j0j5%NNL0NNJ0Nn%k5k0
5075b5l0j0nnNK0K0NK5K5NN%nn%%nnn%nn%n%Nj0k0nNNnj0nnJ5J0J5J0K5K0J5%l0l0j0nnJ5
5071eK5J5K5%J0j0j0NK0J0j5m5n0m0j0NNnJ0J5K5N%J0J5K5NN%NNNNNNK5J0j5j5NJ0L0j0l0
5068H5j5j5k0k5j5Nn%j0J0%n%N%N%NN%NNK0J0J0nl0k0k5l0n%NK5%NNNNNJ0J0j5j0J5K5j0k5
5065@l0%J5K5NL0K0Nnk5J0%%J0J0L0M0L0L5K5K5K5J0k0k5j5j0k0k5nJ5K0j5j5k5k5m0m0k5
5062B0k5l5j0J0M5M5K5Nj5j5l0k5k0j0nj5j0l5l0%J5K5J5K0J5J5%J0K5K0nK0J0%j0k5%K0J0
5060E0nj5n%nk0nJ5j5l5j5L0L0J5l5l0l0j5J0M5K0%j5k0nj5j0Nj0j0j0j0J5J0J5J5J0K0J0
5057b0J5K0L0L0K0j5j0j0j5Nj0nNn%%nJ5J0%K0J5K0NnJ0Nj5l0l5j5nJ0J0j0k0m0k0j5j0NK0
5054d5K0K0K0Nj0k0k0j0J0J5J5J0%nJ5J5J5%nNJ0NN%%j0k5j0j0n%j0nNJ0%%%%J0J0j0j0NN
5051B0J5j0j5j5J5J5NNj0nj5NJ0Nj5k0J5J5%NnNL0J0Nk0j0J0nk0l0j0NNN%J0K5L0J0%%nk5
5048D5l0l0j0K5J5J5J5J0K0Nnm0k5j5%%%%%%N%%J0NN%N%NJ0J0j0l0nnNNnnnJ5J0J0nn%%N%
5045B5J5J0nnj5n%%j5j0j5NJ5K0J5%k0k0k5k0NK0J5J0J0NJ5J5J5j0j5j0nnn%J0NK5%NNJ5J0
5042H5J0j5k0k0j0j0j0j0j0j0NNNj5n%%Nj0nk0k0nK5L0L5K5j0k0k0j5N%J0j5j0%%%Nk0%K0
5039c5L5K5K0J0k0k5k5j5k0%K5J0J0J0J0J0J0K5L0Nj5Nj0j0j0J0J0j0l0j0n%L0K0nj0j0NJ0
5036F0j0k5m0j5nL0L0L5J5J5nj0j0n%%%j5j5j0%NK0Nk0j5l0j0J0J0J5j0k5n%%j0j0K0J5J0
5033eNNK0L0nj0j5J0K5J5nj0j0J0Nj5j0k0k0%K0J5J0J0J5K5K0J5nj5j5j5j5k0k5k5%NJ5nj0
5031@J0%J5%j0J0n%k5nNNJ5J5Nj0j5j5J5L5L0J0j0k5k5J5J0J0J0NNk0k0k0NL5L5K5N%j5k0
5028I0l0NK0K0NJ0k5k5k0k5%%nl0j5j5j0J5%nJ5L5M0J0%%K0%k5k0j5%nnj5j0nK0K0Nnk0k5
5025b5NK0nk0%%Nk0l5j5J0K0K0L0Nj0j0j0j5nj0j0j0j5k0%L0J5Nj5j5J0J0NJ0NJ0nJ5L0L0
5022B0K5%m5m0m0k0j5j0K0K0K0K5K0K0J5J0J0J5j5j5%nJ0K0j0nj5NNJ0J5J5j5j5J0K5J0k0
5019F0l5j5J5K0K0j0k0k0nj0k5k5k5l0k0%L0L0J0J5NK5K0L5K0K0%J0j5l0k0k0j0nJ0J5K0N
5017D5nn%K0K0K0j0nnnj0k5k5k5j5J0J5M0K5Nnk5k5j0nj0j5NNJ0NNnj0K0J5Nk5j5nJ5J5J0
5014B0%j0j0J0J0Nk0l0k5j0j0J5J5J5K0j0nN%J5J5j5nk0J0J0J0J0j0NNk0Nk0j5l0j0j0N%J0
5011g0K0K0J5J5J0J0J5%j5j0nn%nNJ0j0j5k0nJ0%J0Nj0j0j0j0J5J0nnJ5J0K5J0%%j0J0n%%
5008A5%%%k0k0J5J0K0Nnk5k0%K0J5%N%%%N%%j0j0%K0J5J5K0J5%j5k5k5k0k5j5NJ0J5nj0j0
5005c5j5k5%J0L0K0K0J0J0j0j0Nj5k5k5%K0J0J0j5k0l5l5%J5K5K5J5J5J5J0%j5j5%NJ0J0N
5002@J5J0J0J0k0l5k5k5nJ0%N%J0%J0J5L5M0M0J0k5l5m0l5l0%J5J5J0J0j5l5l5j5K0L0L0J5
5000a0n%K5K0%k5k5k5k5j5N%j5nn%j0J5J0%j0j5j0j0j5J5L0M0L5Nj5j5N%K0NJ0%j0j5%J5K5
4997@K0K0%l0j5j5%%J0j0k0j5NK0L0K5J0j5nnk0l5k0j5%K0J0J0k5k0J0J5J0J5%nJ0K5J5%j5
4994ek0j5j0NJ0nnnnj5j0nJ0n%j0%n%n%J0M0K5K5K0L0M0J0j0nj0nm5k0%J5J5J0j0j0J0%J5
4991E0%j5NNk0%%nnj5j5NNK0Nj0k5m0l5k5%K0J5%%J5J0K5NnJ0J5J5K5nk0j5l0j5J0J0%j5k0
4988f5Nnj0nnj0n%K0nn%%L5N0M5L0k0n0n0n0j5j5J5J5K0J5M0N0L5J0%j0j0J0K0K0k0k0k0k0
4985B0k0j5l0j0nj0J0J0K0j5nJ0J0NJ0J0J5K5%%j5Nnnnj0nnj0j0j0j0nj0j0j0J0K0J0J5nJ0
4982b5K0J5J0k0k0k0%%j5k0nnNK5J5J5j0j5J0J0NJ0J0NNNJ0NnJ5NK0J0j5nnj0nl0k5j5K0M5
4980B5M5J0k5k5l0nJ0J5J5J0j5J5NK0%k5m5m0k5%K0j0nNK0K0J0K5L0J0j0nnnj0l0j0nn%%n
4977c0k5j0j5nJ5K0K5M0M0M0nm5p0n5k0j0j0K5K5Nj5j0j0J0J0k0k0%K0K5L0J0J0L0L0L5Nj5
4974F0j5NL0Nl5n5n0k0J5K5J0k0NJ0NNj0k5m0j0K0L0L5K0%j0nn%NJ0%j5nnnnk0NJ5nk0k5N
4971h5%nj0j5%J0J0J5%j5NJ5J0nn%J0%NN%N%NN%NJ0nN%%%nJ0K0nj0k5k5j5NJ0J0Nnk0nj0%
4968i0J5NN%k0j0J5%%j5%J5NL0K5%l0l5nJ0Nk5k0n%n%%n%n%%J5J5K5N%%L0K5K5%nJ5J0J5J0
4964D5Nj5j5%Nnnj5j5J0Nj5j0l0j0J0NL0L5J0J5j5j0j0j0n%%nnn%%J5J0%nNK5K0k0l5j5J0
4961a5%k5k0nj0J0j0j0j0k0k5nK5M0M5L5K0k5k5k0k5j5j0k5j5j5J5L5K5J0J0J0k5j5nK0J5
4959f0J0NK0%l5l5k5j0NNK5K5L5L5J0nj5k0nJ0%J0NNJ0K0K5J0j5j0j0k0k0k5k5j5k0J0K5N
4956f0K0K0J0j0nnj0%J0J5J0j5j0nj0nj5%J0L0K5J0n%NJ0NJ0K5Nn%J0J5j0k5k5j0J0J0J5J0
4953F0J5Nk0l5k0%J0nj5j5nn%nK0K0J5K5J5Nnj0%nNnJ0K5M0K5%l0k5nnN%NNNNNK5K0K5K5%
4950B05Nj5j5k0j5%NNNk5k5%j0J0j5k5l5j0J0J5J0K5%%%j0%Nj0j0Nn%%%n%j0NJ0J0nnk5%J5
4947E0J5n%j0%K0K5j0k5k5NK0%nn%nj0j0j5j0j0j5nj5NJ0NJ0J5K0nnJ0k0l0l5j5J5K0J5nj0
4944d5nj0N%K0K0%%%NN%N%nj5nK0%%j0j5J5J5J5l0m0NK0K5k0l5k5k0k5J0L5L5K5J0%Nnj0%
4941b5nnn%nj0k0j0J0L5K5nk0%Nk0l5l5%K0K5J5Nnj0nj0%J5K5Nj0j5nJ0J5K0%j0NK0K0K0n
4938B0k0%J5NNJ5K0J0j5j5k0k0j5j5j0J0K5K0%j5%J0J5nk5l5%K0Nk0k0%J0J0k0k0J0K0L0K5
4935A0L0K5K5J0j5l0l0k0nJ0K5J5J5NnnJ0J5J5%k5k5j0%%j5j0j5j0N%%%%NJ0nk0%J5%K0%n
4932A5nk5j0j5j5k5k5k0%K0K0K0K0nnl5l5k0Nj0j0J0J0j5l0nNL0M5L5J0%J0J5%nnJ0J5nj0
4929d0j0nnnj0nj0%j5NJ5J0NNNN%nn%NK5K0J0j5l0k5j0%J5J0J0J0J0NJ0%k0l0k5nnK0J5%J0
4926e5%NJ5L5K0K0j0k5j0J0j5l5l5j5nnk0%K0K0%Nk0j5j0J0j0nnn%%K5K0M0M5L5J5j5j5j0
4924@J5%%N%%Nj0J0%nj0l0nj0nj0nJ0K0K0J0J5j0l0n0l0NNJ0NL0K5L0L0K0%j5k0%%%%%nN%
4920B5%%k5k5n%k0j5k0j5nk5k5nnk5j0j0j0J0L0N0N0K0NNK0nJ0J0NNNNNNNNj5j0j5j0l0l0
4917h5l0NJ5J5%%J5J5J5J5J5J0J5J5j0nj0j0J5nj5j0j5j5NK5J5J5nk5j5nNNnnj5%%n%%J5M0
4914@N0M0K0j0j5k5l0NL0K5J0nN%k5k0j0%j5k0k5j0Nn%J0K0L5M0J5l0l0j0J0%J5J5Nk5j0n
4912C0Nnj5j5n%j5j0%nN%%%%J0nk5j5NJ5K5Nj5l0j5nJ5%j0k0%J0J5K0J0K0K0%k0l5k0J0%j0
4908g5J5L5N0L5J5%%j5%NN%%N%NJ0nj0J0%k5m0m0k5k0l0k0nJ0J0nj0%K0Nj0l0%J5%%J0K5L0
4905e0K0J0Nnj5j5n%J0J5J5K5J5J0nk0j5l0j5n%NK5J5%j0j0j0J0%J0j0J0K0K0N%NK0J0j0k5
4903B5l0k5j5%n%n%NJ5%j0N%NN%J5j0NNj0nnj5Nnnj0j5%%J5Nnj0%J5L0J5j0k5%K5L5K0%Nj0
4899B5nNK0NJ0J5K0J5K0N%k5l5k0k0n%J5N%J0%j0k0l0nN%j5j5j5j5j5nK0L5M0Nk0m0k5J0J0
4896d5Nj5j5nJ0J0J0j0k5k5j0%J5K5nk0j5j0j0j5k0k0nNK5L0K0J5L0L5K0j5l5k5%K5K5%j5
4894e5l0j5j5k5j0j0%nJ0NJ5J0L5L5J5J5J0j5j5nK0L0L0J5j5j0%%k5k0k0j5j0nNL0J0NNK5
4891EK0N%n%nk5j5J0J0%nj5NJ5J0J5K0J5K0%k0m0l0k0j5N%%j0nJ5Nj5nJ5J5nnJ0%%K5K0J0
4888C0k0l5k5j5j0nj5k0%M0L5K0%K0K0J5J5%nnnNj5%nnnnnnnnnnnj0%n%%%%%%%%%%%%%%%N
4884d0%nJ5J0J5%j5J0N%J0J5j0%J0J5%nnk0%nJ5K0J0k5j0j0J0n%J0nk0l0j0%nj0j0J0L5N0
4881B0L0L5K0j0nk0j0j0j5j0j5j5j5j0k0j0j5nj5j0nnJ5M0K5L0Nj0k5nJ0J0J5k0j5Nnj0k0
4879g0k0k5nj0k0K0J5K5J0j0j0nK0K0J5K5K0j0j0nj0%%j0NNJ0K0K5J5nJ0J0NNJ0Nnnj0nj0
4876C5j0nj0%%j5k0nj0j0nNJ0J0N%nJ5J5J5%j0j0N%%%J0j0%N%N%%Nj5NK0J0j0N%K0%j5k0j5
4872@J0j0%j5j5k0j0k5nnk0l5k5%K0NJ0J5L5K0j0%NJ0J5%nJ0NJ0NK5J0%%j0J0J0J0N%J5nk0
4869B5k0l0j5J0NNJ0J0J0%j0nJ0K0j5j5j5j5j5k5nk0j5%%K5J5J5L0J0nk0nK0J5J0j0N%%N%
4867e%%n%%NNnj5NJ0n%nJ0L0L5%k5l0%K0K0J0J5nnK0M0Nnk5n0l0l0NNj0J0J0j0NNJ5nn%j5
4863eNnN%k5%%n%j0n%%nj5k5l5j0%J5L0K0Nk5l0k5j5nK0K5K0%j5%K0J5J5NJ0K0J5NJ0K0N%
4860B5j5j5nK0K0L0J5nj5k0%j5k5k0J0L0J0%J0K5K0J0N%Nj0k0n0m5l5k0j0J0K0%%n%K5K0N
4857a5nn%%J5J0nk0nJ0L0J0k5k5%NnN%%nj0J5K0Nk5j5J0J5J0k0j0j5j0k0k5nnJ5K0K0NJ0K0
4854b5K0J5%J0NNJ0K0Nnk5J0NNNj0%n%N%%%%J0j0k0m0m0k5%K0K5%k0nJ5J5K0%nnj5Nnj0K5
4851a5K5L0J0J0j0k5m0k0nJ5K0%NNN%%k5j5k5k0k0k0nJ5M0K5%k0nj0%Nj0j5nJ0K5J5J0J0J0
4848b0J0J0Nj0j0k0nJ0Nnj0nnJ0J5j5j5j0K5J5%J0J0NJ0%%%n%n%nNnl0j0l0j0n%n%NK5J5J5
4845c5n%J0K5J5J5nnnnj0j0k5l0k0NK0K5L5L5J5k0l5j5%Nnn%j0%%nn%nj0%%J5N0L0NJ0NL5
4842H5J0k0m0m5m5k5j0K5J5K5J0L0M0K0%%J0j0k0k0j0nk0NnK0J0N%%%n%n%%j0j0k0%J5K0J5
4839C5J5%j5l5m0j0NNj0j5NJ0J0%%N%n%%nK0L5L5J5nl0k5nNJ0J0J0NNnk0l0j0J0J0J5J0K0
4836D0j0k5k5k0%J0L0M5L0%%k0k0l5l0j5NK5J5%l0k0%K5M0K0K5%j5j0J0J5%j0n%J5NNk0NJ5
4833G0J5nk5nj0j0nj5j0nj0j0J0J0J0K0J5Nj0k5k5j0nJ5J0K0L5L0nk5k5l0j5NJ0%k5k5j5N
4830f5NNNJ0J0K5L0K5nl0l0j0n%%NJ5K0%N%j0J0n%j0J0J0J5%nnnJ5J0J5j5k0j5k5k5J0NNn
4827b5J0%j0nNK0J0K0J0%J5J0K0J0j5j5nk0k5k0k0NK5K5J5N%j5k0j0%J0j0j5j5J0K5K5J5k0
4825B5j5k0j0NJ0K0K0J5nl5l5j5K0K0K0%j0k0k0j0J0K0%k0j0J0J0j0j0%J5J0J5J5K5K5J0%
4822G5k5m0l0%K0K0nj5j0J0%%n%%%j0%nn%J5%k0l0k0%J0J5J5K0J5J0Nj5j0n%Nj0NnnJ5J5K0
4819B0%k5l5m0k0J0M0L5K5J0J0Nj5j5n%n%k5k0j5j0%K0K0M0L0nl0l0k0n%N%NJ5L0K5NJ0J0
4816E0nk5k5nJ0j0k0k5j0J0K5K5L5K0J0j0nj0K0K0K0%nn%j0%k0k5k5N%NK0J0l5l5j0K5K5J0
4813B5nj0J0J0J5J0k0j0j0nJ5J5J0nl0m0k5j5%NNJ5%j5k0j5J0J5K0%nnNK0K0K0nJ0N%k5j0
4810a5j5k0l5j5J5L5L5J0N%%j5l5j0NJ5L0K5J5K0K5J0nm5k5j0J0Nn%nNj0nJ5K0K0J5nj5j0
4808C5NNNj5k5n%J5NJ0j0l0j0j0n%J0L0M5K5J5j0j0k5j0J0J0K5K5Nj5j0j0j0k5n0k5nN%%n
4805c5K0J5J5nj0J0J0J0nn%n%nj0Nnn%j5j0%NJ5K0%j0k5k5k5k5nK0L0J5%nn%J0%J0nNJ5j0
4802b5j5k5j5%nk0%J5M0M5J0J5J0J5Nj5%J0N%j0j5%k5Nj5j5%nJ5K5K5L0J0J5J0j5l5l0j0n
4799El0k0k0l5j5NL0K5K5%%k0j5k5nM0M0K5%%nn%nnnn%K0J0J0nnJ5J0J5%m5m5k5nnk0l0j5
4796a40K5M0J0J0%j5nnJ0J0N%%%nnJ5L5J5nnJ5L0J0j0j0%%J0J0%k0k5l0k5k5k0%%%%K0L0K5
4793b5%k0j0%J5J0J5K0nk5%%%%%n%nj5k0k5k0NM0M0M0J0j0j5j5j0j0%n%N%%%%J0nj0j0%nk0
4790h0j5j0NK0J0nnNJ0J0N%J0%J0%NNNJ5J0K5J0j0j0j0NL0L5K5%nl5n0n0k0K5L0J5%j0j0%
4787@j5j0J0NK5N%k0l5j5J0N%%j5j5k0%L5L0K5NJ0N%%nNJ0J5j0nj5j5n%J0j0k0j5NNJ0NK0
4784A0K0Nk0nJ0Nn%%%%k0j5l0l0%nK5L0K5J0K0NJ5J0j0nk5j0j0NJ5J0N%k0k0j5j0k5k5k0n
4781a05%K5K0NN%J0L5J5nk0k5k0j0N%%j0j0J0NNnnJ5J5L5N0J5j5l0nnj5j5j5j0j0J0L0N%n
4778b5J0J5N%N%J5%j5l5j5J0K5K0J0J0nNK0J0J0J0J0k0k5l0k0NNK0%j5k5l0j0%J5L0L5%Nj0
4775B5j0k0j5k0%J0NNj0%%N%K0J5M0J5J0j5m5m5m0k0%%j0j0j5nk5%J5L0K0K5nnj5j0j5J0N
4772a00K5K0J5%%nnj5j0nnn%%K5J0J0j0k5k5j0J5J5J5J5K0nj0nj0J0%nJ0NNJ0NJ0J0N%j5j5
4769c0%nj0j5%J0J0J0J0J0J0%K0L0L5J5nj0k5j5%NNn%j0k5k0j5J5%k5k5nnJ5L5K5K5K5K0%
4766H0k0j0j0N%%N%NN%j0j5nJ5NJ0j0k5k5j0n%j5j0k5n%%j0J0n%%%J0J0J0J5nK0J5%n%j0n
4763b0nn%j5%%j0NK0nj0nnJ0J5j0nn%K0L0J0NNj5NJ5L5K0Nj5j5%NNNJ0M5L5K0n0o0o5m5l5
4760g5j5j0K5L0L0%j5j5J0L0Nnj0J5J0J0j0%k5l0l0k5%K0M0K5L5J0nj0j0NJ0K0%j0nj0nj5
4757eJ0J5J5%k5j0nn%j5J0nn%%J0J5K0J0J5J5J5J0%k5j0nJ5J5K0M5Nj5n%K0J5NL0J5K0J5J5
4754B60M0K0K0%j0k5k0j5J0K5O5O1N0N5P0P0M5K5O1J20J40J36J45J45J66J70J86K10K41K61
4752B727K55K36K00J46R0J5m0j15j66k25k66k86k76k45j96j65j25r1n5k5K5K0M0P6J05J40
4750A799J61J95K21K25K11K35K51K51K35J81J15M5j0j00k21k90l56l61l31l01k81k55k31j95
4749A193j91j60j46j15r5n0k5l1j0j0nj0nJ5NJ0j5k0nnl0k5k0nK0K0K0Nj0j5j5k0k5nK0K0
4746B60nK0K5M5M0M6M0M0K0%J5M0N5N5N0O6Q5J20J20J41J45J76J90J91K10K26K25K26K15K11
4744C293K00J56R0Nm5j15j71k15k41k35k26k21k10j76j35q5o0k5J5P5J00J00J11J45J80K01
4743B511K21K20K21K40K76K91K55K01J40P5J1o6j25j45j71j90j81j65j15p1NM5Q6J05J00J00
4741C874O6K5k0r1j55k11k20k41k45k21k00j86j70j51j25p5l0J5L5N0O5Q5J11J35J80K06K41
4739B747K70K66K61K45K11J50J00J5n5j35k11k70l31l46l46l36l26k90k36j80j31j20j00q1
4737G71n0l0k0nj5nj0m5m5m0m5l0k5k6l0j0j0nj0j5Nj0j0%n%j0j0J0L5K0L0J5J0J6%J5M0O0
4735E11K0J0%J0K5L5M5P5P6Q5O5R5J16J35J50J71J75J81J75J86J85K06K15K01J55P5J0n5j10
4733C223j66j90k21k45k66k46j85j40j11r5m0J5N5Q0J06J00J20J40J71K10K41K56K55K51K46
4731C564K45K11J60Q5nr5j80k36k81l00l46l56l46l16k66k25j91j60j20q1n5o0q0r0o5n1n
4729C55j0j0n%%n%k0j5k0j5j0%J5J5J5J5nnk5k0k0k5nK5K0%j0j0j5m0l0j5nj0k5j5NM0N0N0
4726B15L0J5%%%%K0L5K0%J0L5M6N0M5M5K5K5M0M5P0R6J05J05J26J50J65J71J85K11K10J91
4724B486J70J31Q5K5m0j00j21j25j05q6p0l5NN0P1J15J35J36J25J05R0R6N0%m5q1q5p5o0k5
4722B822k0J0K5K5J0j0l0n5o6r0j20j00q1n0k5J0M0Q1J20J15J16J15J15Q0O5M1k0m1l0nJ5
4720C062N6P0P0N0L5K0Nn0j05j46j65j65j41j20p5k5K0N0O5R5J05J06J00J00J06Q0M0k5q5
4718C133j11j10q0m5k0j5NM0M0%m0r1r5r0r5r5r1o0m5%L0O0R5J31J50J51J50J50J06R5N0M0
4716C343K5L0L0K5M6J5nm1p0j00j40j66j80j76j40j05p1k5K5Q1J25J45J36J30J45J46J30P0
4714C428%o0o0q0j00r6n5j0J5J5J0j0k5n0j00j31j10r0q0o5n6k0J5O6Q0J25J45J46J40J21
4712C108R0M0K0%j0j5k5m0j5J5N0P5P5L0j5p0r5j21j30j30j41j20r0n0j5L0O5R5J05J16J20
4710B952J00Q1O0L5j0p0q1q5o0m5m0k5j5k5n0n1n0o0q0r5j16j30j20j01p0n0j5K0N5Q0J01
4708B040P5N0K0l0p0j35j71j75k01j90j86j50j31j10r5q0q1o0n5n5n0l5j5%nN%%nk0j5j0n
4705E5%%%%nJ0j0nj0j0j0k0%j5j0j0nnnj5j5nJ5J0K5L5L5J5j0j5j5k0k5%J5K0J5Nj0k0k5k5
4703f5k5%%J5K0K5L0J5J5l0k5m5m5j5J0K5K5M0%N%%%nk5j5N%j5%NK0K0J0J0J0NJ0J0L0nk5
4700B0k0k5k5k5l0j0nNJ0J5L5L0L5J5nj0j5j5j0nnnn%n%n%nJ5K0j0l5n5nNM0M0M0J0%j5j0
4697b5NN%J0K0N%nnJ0N%N%N%%%%%J5J0j0%j5J5NnJ0J0nj0j5j5k0j5j0nk0l0k0k0j5J5M0M5
4694c0K0j0j0j5nk5j5j5k0j5J5L0J5%j0K0L0J0J0j0j0%J0Nnj5%n%%j0Nj5%L0K5%k5l0k0J0
4691h0NJ0K5K5J0k0nk0j5j5k0%NJ0J0J0J0L0L5L0L5J0J5J5J0j0l0l5nNj5%%J0N%J0j0k0m5
4688a5m0k0NJ0J0j0j5J0J0%N%NJ5J5Nj5nj0j0nj5j0%j5j5j5%K5J5J0nk0j0j0K0M5N0M5K0j0
4685E0m0n0l0n%%j5J0J5nnJ5N%NNN%J0%NNN%K0K0L0J0k0j5k0j5NL5J0j0k5k5j5l5k5nk0j5
4682a30J5K5K5K0%%K0K0J0J0J0J0J0J0J0J0j5j5l5l5j5j0nJ0K0nk0j5nJ5NNnn%K5K5K5L5J5
4680G0%m0l5m0l5l5l5%J5J5%N%J0K0K0J5J0NJ0J5nj0l0l5j0nJ5J0NJ0J0J0J5NJ5n%nnk0nN
4677d5N%J0%Nn%J5J0J0NJ0NJ0J0NJ0nj0nj0Nj5j0n%%%%Nn%%nk5j5j5N%k5l0j5%j5%J5L5L5
4673e0J5J0j5%%nn%n%N%%J0J5j0nj0%nnk0j5j0NK5%j5j5%%%%K5K5J5nk0j5k5j0J5N0N0K5j5
4670A0l0l0j5nJ5N%NJ0J0%NJ5%Nk0l5l0k0j0J0L0L0L0L5Nnk0j5j5j5l0k5j5nJ5NJ5J0J0J5
4667e0K0Nj5l5l0k0nL0N0N0K5Nj0N%J5J0Nnnk0%%j5j0%nnnK5J5j5j0J5j5j0j0j0%%k0k0nn
4664h0j0nj0%%j0l0k0%J5K5K0L5K0J0%%J0NJ0nJ5NJ5J0J0k0l0l5j5%NN%J0%J5nnJ0Nnj0nn
4661e0K0Nj0n%J0J0j0j0%%%%j0j5%J5J0NJ0NM5K5nj0j0j0k0%%%k0k0j5NK0K0L5J5%j5k0j5
4658a5j5j5m0k0j5j0J0J5J0J5J5J0J5J0J0j0N%nNJ0j0%nJ0J5%%j0J0%j0j5k0J0L5K5K5J5J5
4656G5j0l5k5NJ5nj0j5j0j5%Nj5j5k0K0J5M0M5M0J0l0l0nNj0k5l0j0J0L0M5N5K0j0k5j5j5
4653E5l0j0J0J0j0nnnj5j0j5nj0j0k0%J5L0L0J5k0k5j0%J0K0Nj0j5NJ5K5J0Nj5j0K0Nnj0N
4650B0%j0J0K0Nj0%k5j0%%%j5j5%k0k5j5NK5K0K5J5J0%j0J0NNN%k5l0%K5J5%k5k0j0K0J0n
4647b0nnNJ5NnnJ0%J5%j5k0nj5k0j0j5k5%j0%K0J5J0K5J5k5k5m0k5J5J0K5K0j0nJ0L0NJ5%
4645d0J0J0%NJ0nN%J0nj0Nj0l0l0nnnJ0NNJ0j5NJ5J0J5J5J0j0k5%J5L5J5%j5k5j5k0NK0%j5
4642d0nnn%nnnnJ5J0J5J0Nj0n%J0K0N%NNj0nk0%K5J0k5k0l0J0J5J5L5J5nk5j5j5NNK0J5%%
4638A0%k0m0k0J5J0J5J0L0J5k5k0l0l5l0l5j5%K5M0N0K0j0nj0j0j0nJ5L5M0J0%N%NnJ0%NJ0
4636E0J0J5J0%j0k5m5l5k0K5K5K0j0k0n%j0j0NJ5J0%K5L0L5J5K0j5j0j0j5j5j5j5j5j5%J0
4633EJ5k0l5l0J5K5K5%K0%%j5j5nj0nnN%N%K0J0n%j0J0J5K0J5K0Nj0k0k0nj0nk5j5j5K5K5
4630@K0%j0J0Nnk0%j5j0J0L5L0J0J0Nj5n0k5j0%%k5nN%J0%%j5j0J5K5K0J5J0NJ5J0j0N%K0
4627F5K0nk0j5NNJ5k0j5nJ5J5J5j5l5k0%NJ0J0K5L0J0k0j5j5k0%J0J0%j5j0j5j0j0J0%N%%
4624@%Nn%%%n%j0NL0L0K5%J0Nj5l5m5k0k0j5J0J0J0N%%n%j0J0J5L5K5j0j0j0Nk0k5k0N%nJ5
4621c0J5J5K0K0K0%j5k0j0NJ0j0l5l5j5%K5K5J0NnJ0%NJ5NnnNK5Nl0o0m5l5%M0M5L0K0j5l0
4618b5l0j0J5M0L5K0j5k0%%%%%%j0j5J0NJ0NNNNNJ5%%j5j5Nk5j5%nK5%nK5L5L5nj5n%j0nj0
4615D5j0j0nNJ0%j5l0j0NJ5K0J0l0m0n0j0%K0K5K0Nj0nJ0J5K5Nj0k5l5l0j5j0nN%NNN%J0%
4612i0J5K0J5J5J5J5K5Nj5l5l0k0J0NJ0J0J5%%j5nNNnN%%NnNJ0nj5j0j0j5j0nk5%L0N0N0K5
4609E0%j5k5l0%NJ0J5J5J0J0j5%nK0J5J0J5nj0k0l0o0n5nJ0L5L0K0%NJ0J0j0j5j0nK0NJ0%
4606A5%J0J0J0j0j0k5Nj0nnj0%J0k0l0j0%K0J0NJ5J0%%K5K0%%j0nj5j5J0NJ0J0N%%%J5K0j0
4603E0nn%Nj0j0NNNnj5k0NNJ0J0J0L0M5L0j0k5l5k0j5NJ5J0j0j0k5nj5%nnl5j5J5K5J5k0k0
4601d0j0n%K5J0J5nk5nj0%K0J5J5j0m0l0l0NM0K0Nj0j5nnNK0K5K5J0NK0K5J5J5n%j5j0j5j5
4598C0n%j5j0j5j5k0%%K0M0M0J0l5l5m0nNJ0J0j0j0%%J0J0J0J0J0J0nJ0K0J5J5J0K0J0K0K0
4595A45NJ0%j5k5k5k5l0k0%N%nj0%nn%J0J0j0j0nnnJ5n%j0j0nj0%nJ0J0j0l0j0J0%%j5NJ0
4592f5J0K5K5Nl0k5k5%Nj0n%J5L5L5K5K0J0J0j5k0l5l5l0nJ0J5j0J0K5K5K5J0%k0j5k0nJ5
4589a5J5nk5k0nj0J0J0K0L5L5L5J5j0j0j0j5j0j5j5j5j0J0J5J5J5NK5J0J5N%NNJ0%N%%n%n
4586A15%nj0NnnnnJ0Nj0j5k5k5nj0j5k0l5nL5K5K5j5k0k5k0nL0K5K0n%NJ0j0j0j0j0j0%J5
4584a5J0Nk5k0j0j0%%j5l0l5%M5M5L0NNNJ0J0J0NJ0J0NNJ0Nj5j0k0nJ0j0k0k0l0n0l0%K5K5
4581h0J5K0Nj0%%K5K0J5J5J0J5Nj5l0l0j0NK5K5N%J5J0%nj5j5j0nk0%J5K0j0j5nJ0J5nj5j0
4578a5j0n%%K5Nk5m0k5%J0J0J5J0J0N%J5J0NJ0J0j5j5j5K0K5J5J0nl0m5l5%L0K5L0L0J5K0
4575H0J0j5j0j5%nj5nnj0j5%j0j0nNJ0nk0J0J5Nj0nK5M0K0%nK0K5Nnk5j5j5J0K0%j5j5k5l5
4572a5k5nJ5NJ0J0J0J0J0J5J0%nNnk5l5l5l0%N%NJ0J0K0L5K0%nk5j0j5k0j5j0J0J0J5J5%N
4569b0J0%J0J0%Nnj5k0l0j5NJ0J5K5L5Nj5k0k5j5j0N%nNNJ0NJ0%%J0%j0l0l5j5K0K0J5%j5
4566f5j5%%J5%J0K0Nj0k5l5j0J0K0Nn%NN%%J5%J5K0Nj5k0%J0J5M0L5K0N%%%j5k5nNJ0N%J0
4563F0Nj5nnJ0%%k0j5nJ0Nj5j5NNnnj0%%j0J0j0l0j0nnJ0j0nk5l0k0%J5J5L5L0nk5k5j5%%
4560a30J5L0L0J0nk5k5j0NK0J5K5K5J5%N%%%%NnJ0J5K0L0J0j5k5l0k0%j0%j0%%n%j5j0%J0
4557d5nnj0nn%K5K5K0J5J5K0%k5k0%n%%%%%nnJ0Nnj5nj5J0NJ0J0NJ0J0J5J5nj5l0j5%K5K0
4554C0J5nj5k0%nK0J5J0j0j5j0j0NJ0NNJ0J0%%nj0J0L5L0Nj5j5j5n%%k0k0k0%%j0j0j0j0J5
4551b5L5L5J5%k5j5j5J5L5L0J5Nj5nnJ5N%nj0nk0j0j5%J5K0K5J0Nj5k0j5%%%j5j5j0%J0J0
4548D0j0j5nJ0K5nj5nJ5K0J0nj5k5j0NK0K5%j0k5k0nJ0J5%nnnJ0j0%%J0Nn%%J5L5K5nj5k0
4545E5nj5j0j5j0J5K0K5J0j0k5k5j5%%j0N%N%NnJ0N%%J5L0K5K0Nk0m0l0j0J0J0Nj0%k0j0N
4542e%J5nnnNK0J0nj5j5NNJ0J0K0J0nj5k0k0k0j5j5k5j0J0J5J0J5L5L0K5J5N%j0%j5nnj0n
4539B0j0nnj5NNK0K0%%j0%Nnk5l5j5J0%%j0j0J0J0Nnj0j0NNK0L0J5nj0j5J0J0J5nnnJ5J0J5
4536D5j0nNNJ0%%nj0%k0k5k5j5l0k5j0L5N5M0J0j5k0j0j0J0J5NNnnj0k0%NN%J5K0J5Nn%%N
4533C0K0L0%j5j5k5j0nK5K5Nk5k5%%%%NJ5J5Nj0J0K0J5nj0j0nn%%k0j5k0%K5K5J0j5l0k0N
4530@K0Nk5%NJ0NNK0J5K0K0J0nnj0k0j5k5nnk0j5J0K5K5Nnk0j5nnn%%K5L0L5K0K5L0nj0l5
4527A10j5k0nnJ0J5j5l0l5k5j5k0k0%nj5j5k0J0L0L0NJ5J0K5L0Nj5nJ5j0nN%nk0l0NNK0nn
4525a5J5J0K5J5%j5j0k5k0j5n%J0NJ0Nnj0%n%%j0j0j5k0j0J0J0K5L5%j5j5l0n%NNK5L0L0J5
4522C0nj0j5k5k5k5nnJ0J0J0j5j0j5K0L5M0L5K0J5J5j5j0J0NK0k5j5J0%%j5k5k5k5j0K0J5
4519@K5nj0j0J0K0K0%%nj0%%%%j0j5j0j5j0j5j0j5NK0J5nj0NJ0L5J5K0K5K5J5j0j0j5%%NJ0
4516I0NNn%nnk0k0j0j0j0j0j0j0J0K0J0J5j0j0j0l5j5%%j5k5k0NK5J5J5%nJ5L0L5J0j0j0j5
4513A0J0J0J5K5Nj5j0j0NNJ0j0nj0nj0j0%nj0k0%%J0j5j0j0J0%J0NK0K5K5J5J0j0k5k5nJ5
4511B0K5L0K0J5NJ0j5j0j0l0m0l5k0j5k0j5J0J5J5J5%NJ0J0NJ0J5J5j5l0j0J0J0j0j5j0%%
4508c0j5j5j0J0J0J5J0K0NK0J5J5%%%%J0j0j0J0J0K5Nk0j0NK5Nj0j0k5j5j5k0j0j5j0J0n%
4505c0J5M5K5K5nk5l0%J5L0M0J0k0k0k0k0j0l0k5j0NK5L0NNj5l5l0k0%K0K5K0K0K0K5%%%n
4502E5k0m0k5l0n%L0L0Nj5j5NNNNNK5K5K5K5j5l5k5k5nnj0nN%N%N%NNJ0J5J0J0J0k5k0k5l0
4499e0l0j0J0%k5%K0K0K0L0J5k5k5nJ5%j5k0Nnj0j5%%Nj5l5l0l0nK5K5K5J0L5L5L5J5J5nn
4497@k5m5k5NK5K5J0j0j0%K0%%k0k5m0l5k5k5NJ5K5K5J5K0K0K5K0K5K0J0J5J5Nnl0k5nJ5K5
4494C5L5J0nnj0j0nj0nnj5k0j0J5J0%NJ0K5J0nNj0j0j5l5k5k5k5J0K0K0J5%NJ5K5K5J5J5K5
4491A00J0nk0k5%nk0l0l0j5%J5%k0k0%L5M5L0Nj5nN%l5m0j0j0J0K0NJ0j0NK0J5NnNNnJ0N%
4488C5j5nk0k0nj5j5j5j5nnnnJ0j5%Nj0J5L0N5L0L5J0J5j5j0J5K0L0Nj0j0l0k5k5k5j5%J0
4485a5J5NJ0J0J0J0NJ0J0N%%Nk0m0k5k5k0j5j0j5NNN%nj0j5j0%%L5L0M5M0K5k0l5l5j0J5J5
4483a0J5J0j0nn%nj0J5%%J0J5nn%J5K0%k0k5k0k0%J5J5%k0k0j0J0nj0j0%J0K0J5J0%j5nj0
4480e0nj0j0nNJ0NJ0NJ0J0J0%K5K5L5K0Nk0l0k0nJ0NNK0L5K5Nj5k0k5j0j0k0j0%k0j0j0j5
4477d0j0nj0j0j0J0J0K0%nj0j0j0j0nJ0J0J0J0%K5K5K5Nnk0k0j0nj0nj0j0nj0J5L5K0K5%j5
4474enj0J5j0%N%Nj0J0J5J5J0j5J5J0NJ0%%%%nn%nJ0j0l0l0k0nj5j0%K0J0J0%K0J0J0J0J5
4471D0K0J0k0j5j5k0%K0NJ0%Nnk5k0%K0J5nj0J5J0%%J5K0J5%J5J0%NNN%N%NJ0nj5j0nnnnK5
4468A20J5K0K0K0K5J5K5nnJ5J5j0j0J0L5P5J06J10J10P6P5J15J45J71J85K16K30K16K36K65
4466B636L06K96K66K40K01J35M5p5j71k40k86l16l51l40l21l01k61k30j86j55j26j00j05r0
4464D71n0l6k5l5k0k0j5l5l0k5k5k5k0J0L5M0M0K0j0k5k0nj0nnj0n%K0%nj0J0J0K0NK0K5K0
4461B75NNJ0J5k0k0j5NJ0j5j5Nj0nN%j5j0NNJ0NK0K0J0nk0K0L0P0N1N5N0O0O5O0M5M6O5P5
4459I52J00J26J35J40J46J70K06K25K11K25K61L06L51L66L71L30K86K56J95J36N0%m0l5m6
4457E423m0l5l0k5p5j15j71k15k56k86k85k76k36j95j61j30q5%N0Q0J25J71J95K01K00K11
4455D040J85J31L5m5j31j80k51l11l55l71l51l21k71k15j91j60j46j20r5p0p6o5m5l0k5k5
4453E41l0j5l5k0k0k5k1j5NK0K1L0J0%k0j5j0k1k5nnJ0J0J5NnJ6J5K0J0NK5K5K5L0K0nj0k5
4451E31k5j0%%J5M5O0N5M5M0O6Q5R0J20J36J60J61J40J50J76J95K36K61K85K71K71K40J81
4449C980J10L5j5p0j15j61k00j96j85j36j05p5l5K0Q0J35J76K30K71L21L26L11K50K11J55
4447E318R5O1Nl0o6o5q5q0q0n1p5j05j60k21k76l21l55l81l61l46l16k81k50k06j65j26r5
4445I82o5o5q6q0q0q0o0l0j5j5l1l0k5l0l5l5k0J0K5K0NJ0k5m0m0k0%NnJ0J5J5J5k0j5NJ5
4443A85K5J0NK0nj0l5k5k0k5n%N%N%k0k5%J5K0K5%j0nJ5K0J5K0K5K5K5nj5k5j0K5M5N5N1M5
4440D41M5L0K0N5R5J46J35J10J06J25J45J91J90K11K30K36K51K45K31J75J11M0l5j21j65k21
4438C022k70l01l06k86k75k56k11j65j45j26j00r0r5r1r0n5k5j0NNJ5L0Nj5nn%nj5N%j0%j0
4436A25K5J0j0k0l5j0%Nnk0j5nj0J0Nnj0j0J0J0%%%nNN%nk0%J0Nj0j0%%N%nj0%nN%j0NK0J5
4433D0L0K5%j5l0m0l5nNj5k5j5l5k5l0l0K5L5M0K5%n%%n%n%NNN%J0NNNnJ5J0nNJ0NN%%J0J0
4429A0j0n%J5J5nk0k5%J5nj5k5%J5K0NJ0%nj0NJ0NJ0nnJ0K0nJ5J0K5K5J5k0k0j5k5k0j5j5
4427a5k5k5k0%NNJ0J0%j5j0J0J5K0J5J5Nnj0J5%j5k5j0J0J5%NK0K5nl0k5k0j0nNJ5J5n%n%
4424d5%j0k5j0nnj0J0J0J0J0nK0K0nJ0J5NJ0J0J0NJ0%J0j0%J0J0nnk5%%j0nj0j5n%N%Nnn%
4421b5J0K0%%j0j0%J0J0n%n%n%n%j0%j5j5k5k0%%NJ0%nJ0%NNN%nk5k0%%%J5M0L5K0%k0j5%
4417d0j0Nj0k5k5k5%NK0N%j0k0k5j0%K5K5J5%nnk0l0k5n%k0NJ0L5L5L0J5%j5%J0nk5j0NK5
4414i5K5J5J0J5j0j0j5%Nnj5%j5%%%n%%%%%J5J0%J0J0NJ0j0nj5nnk0nj0J0K5J5%nJ0J0K5K5
4411@J5j5m5l5j5J0K0K5N%%NJ5J5%%j0j5%J0%j5j0j0%%K5J0J0%j0k5k5j5j0nl0l0nNJ0NJ0
4408a30J0N%J5K0Nk5j0%%n%J5J5J0J5J0K0J0J5NJ0J0N%j0NK0K5Nk0l5m0j5J0J5J0j0nn%n%
4405c0%%%%%%%%%j0j0nnnj0nj0J0J0nj0J5K5%k0k0n%%NNk0j5nNJ5K0K5K5%j0j5NK0L0K0J0
4402C0Nj0Nj0%nj5k0%NJ0%j5l0n0k5J0K5%nnj5Nn%Nn%J5J5J0J0J5nj5j0NK5K0J5L0L0K0Nk0
4399E0m0k5n%%nk5k5nNK0J5J5nk0j5j0j5j0k0nn%nnJ0J0Nk0j5%J0L5NJ0%nNJ0J5nNJ0J0Nj0
4396e0J0J0J5K5J0n%n%j5k5k5k0j5J0NNnj5%%N%%%N%j0J0Nj0%%J0Nj0k0J0K5J0j0%j0J0J0
4393e5%nNNJ0L0M5K0Nk0n%j5k0j5j5j0n%%J0J0%%%J5K0Nn%%J5%%J0J0Nk0k5nJ0J5J0j5j5k0
4390a5l5j5J0NNJ0NK5K0K0N%Nk0l0k5j0j0J0J0J5K0J5J5Nj5k5nnnJ5K0NNNNNNnJ5%NJ0nj0
4387F0k5k0k0J0J0Nk0m0j5j5j0%K5L5K0j0j5%NK5nk0nnj0nK0L0%j0k0j5k0k5nM0J5J0j0NK0
4384a0%j5j5j5NK0%%l5k5k5j5n%%%K5L5K5NNK5J5J0J5J0nk5k0j0nk0%J5K0J0J5J0%l0k0j0
4381d0Nn%NK0K5Nk0nJ0K0J5j5%j5j0%j5nj0J0J5J5Nnnnj0j0j0j5j0NJ0K0K5J0j0k5l0j5nj5
4378i0%%K5L5K5Nk0j0nnj5k5%J5K0K5J0j0k5j5j5n%%%N%nk0j5%M5N0L5Nk0n%J0J0%Nk0l0l5
4375f5l5k5j0j5%n%K5J5J0Nnj5NK5M0M0NN%%N%%n%%%NJ0j0j0%%n%J0J0%j5k5j0J0J5J5nk0
4372b5k5n%nn%%%%%%%%K5N0L5Nj0j0j0j5%%k0j5k5j0%%NJ0NNK5J5%Nj5Nnnnnj5NJ0J0J5J0
4368A0J0J5J0J0J0J0%j5Nj5%K5J0NJ0J0j0j0l0k5j5j0J0N%nnnj0j0j5j0k0k0j5J0NJ0NJ0N
4366d5J0J0NJ0J0nj0j0J5J0nk0k0j0Nj5j0j5j0K0L5M0J5NNj0k5j0nK0K0%NN%%j0J5J5J0K0
4363G0Nj5j5k0%K0J5J5j5l0l0j5K0K0%j5k0NM0L5Nnl5j0nj5j0NJ0J5J0J0J0j0k0k5k0k0%K5
4360a5K5%k5k5k5k5nJ0L0Nnj0Nk0k0k0nK0%nj0NJ0j0%%%%nnNj5nJ0M0M0L5J5%%%%%NN%%NN
4357B0%Nnj0Nn%%j0J0j0j0J0j0N%j0J0nnJ0%%Nnj0nj0j0%j0j5%NNJ0L0L0L0Nj5j0j5k0j5j5
4354d0j5k0j5j5l0l0%K5K5J0J0J5L0J0nNNJ0L5L0L0K5K0n%j5j0j0j0j0j0j0%%k5j0%NJ5NN
4351C0nn%%k5k0k5k0n%J0K5J0nj5%K0K5L0J0k0m0l0j5J5K0K0nNJ5J0J0NJ0K5J5j5k5o0n0k5
4348a00nnnJ5K0J5J5%%nnnj0j5%nj0NK0J0J5%J5K5%NK0J0J0K0K5J0%l5l0n%k0k0k5j5j0J5
4345f0%N%%N%J5K0J0j0j0J0K0J0%nJ5j0l5j0J5K0%n%%N%N%j0j0j0j0J5J5j0m0l0nJ0L0K0N
4342b0nk0k0%J0K5K0J0nk0k5k0j5NL0K5K5%%j5j5%j0j5k0nM0K5K5Nj5k5j5J0K5K0L0J5Nk0
4339D5n0m5n5l0nL0L0L0%NL0K5K0Nj5k0j5j0j5J0L0K5J0J5J0J0Nj0k0k0nj0nj0%%%K5K5%%
4337D5j0K0K0J0j0l0k5k5k5k0J0j0nJ5J0L0N5K0j0l5l5k5k0%nnnj0nNNj5j5%n%nnnnnNNNN
4334a10NN%J0NNnJ0N%N%J5J5nk5k5%NK0nnn%n%n%%J5K0nnj0K0K5J0n%J0J5J5n%j0nNj5j0n
4330c0nnnnj0j5j5k0j5J5L5L5K0%n%j5j0k5k5j5NNNn%nnnn%%K0K0K0nj0j0J0%%nJ5L5J5nl0
4327e5l0j5j0%n%%j0j0nJ5J0J0NJ0J5J0J0J5%%K0K0J0J0NJ0nnn%j0%j0%j5k0nj0k5k5%nj0
4324a15nj5j5k0%J5K5L0L5K0Nj0l0j0J0J0J5%j0j5k0j5%L5K5K0j5l0l0j5NK0K0J5K0K0K5K0
4321B0J0N%j5l5l5%Nj0n0l0k0k5j0NJ0J5J0J0J0NJ5J0J0J0K5K0K0K0Nj5k5k5%nn%k0k0%K0
4319h5L0L0L5M0J5nj0nNJ0j5l0l0k5k0k0NJ0J0NJ0L5L5K0%nk0k0l0j0n%nJ5J5K5J0J5K0Nj0
4316E0nj0j0j5j5l5l0m5k5j5NJ0J5J0J5J0J0%%nnj5k5%%NJ0J5K0K0J5J5j0k0j5%%K0K0j5j0
4313f0j5j5%%J0J5%%j5j5j5j5NNJ5L5L5J0nl5n0l0j0J0K0J5L0K5Nj0k0j5%K0J0J0j5k5l5l0
4310a55k5nK0K0%%J5J5j0n%j0NK0J5J0J5J0K5K5K0nk0l5j5j0J5J5J0J5NN%%%k5j5j5j0j0%
4307i0%j0j0l0k5k5%K0M0J0J5nnJ5J0j0nk5nJ0J5NNj0j5N%N%j5%NJ0K5%nnj0j0J5NJ0%%nN
4304i0K5M0K5K0nk5k5k5k5nJ5K0K5K0K0J5J0J5J0nj5k0l5m0j5K0L5J5nnj5j0J0J5Nj0%J5%
4302@%nk0k5j5nnj5k0n%j5nnj0j0%J5K5L0J0K5K0NJ0K0L0Nj5l5k0j0J0J0nj5n%NJ0N%N%nn
4299c5NJ5J5J0nnk0nJ5K0J0nj5l5l0k0J0%j0k0k5l5k5NM0L0K5K5K5J0j0j0k0j0NK5J0%%J0
4296c0K5N%Nn%J0nJ0nk5l0k0J5L0J5%%Nl0m0k0j0%K0J0N%NNJ0n%J0J0J5J5J0%j5%j0J0J5K0
4293C0Nj5k0j0k0j5NJ0J5J5J5Nj5%J5%Nj5%NJ5N%j0k5l5n0l5j5j5%%j5%%nnj0N%K5K5J0nj5
4290a40NJ5%k0j5%NJ0NJ0K0L0M5K5N%nj0j5Nn%j0k5%J5%NNJ0J0%k0nJ5J5J5j5nJ0NN%J0j0
4287@%m0l5k5NK0M0J5J5%nj5j0nj5j5nj5nk5nK0J0K0%nnnj0J0j5k0l5%L0J5J5J5J5L0K5K0
4284ENj5j5j5j5k5k5k0%J0NNj5nJ5%NJ0J5K5Nnk5j5j5NJ0J0J0J5J5j5l5k0nJ0%J5nj0k0J5
4281a10J0J5J0J0J0J5J0j0nNj5J0Nj0j5j0nj0j0j0j0j0j0j5k5%K0K0K5K0K0J0j0nNL0K5K0
4278@%k5l0j5NJ0K5K5K5Nnj0J0nN%%k0n%k0l0j5j0%Nj5j5k0l0k0j0J0K0J5%j0NNJ0K5j5NK0
4275i5NJ5%nJ5K0Nj0j5%%%%J0J0j0nn%j0K0nNnk0k0j0NNj0k5k0NK5M5K0K5K5L0Nj5k5n0l5
4272a00nJ0N%nn%J0J5%J5Nj0J0N%J5nNJ5L0L5K5%nl0NNnNk0n%j5j0%%j5j5%%J0J0%%J0NJ0
4269A0Nn%j0%n%j0%NNNNN%j5l0l0j5j0j0n%J5K0K0K0j0l5m0k0j5NJ5NJ5J0K5M5L0L5%NJ0J5
4266F5Nj0k5m0m5k5nK5L0%j0j0J5J5J0j0J0NJ5n%%j0j0k0k5%J0J5nj5j5J0K0Nk5l0j0J0K5
4263f0NJ0j5j5nj0J0NJ0J5%j5j0J5M5M0L5j5m0m5l5j5%%K0J5J0N%k0k5k5k0k5j5j5J0J0J0
4261a55J0J0J0J0J0K5J5L5J0%j5j5j5nJ5K5N0M5K5N%j0j0m0m0j5N%j5m0m0k0NNJ0J0J0J0J0
4258g0J0J0j5j0J0L0L5J5j5l0j5j0K0K0%j5j5j5j5j0j5NJ5J5J5K0J0j0l0l0nnJ5J5J0J0n%
4255e5j0j0nj0k5k0%%J5J5NJ0%%j0nJ5K0K5L0J0j0k5k5k0%NJ0j0j5N%K5K5K5K5J5K5nnnk5
4252A0j5j5J5M0K5nk0j5k5k0n%j0%j0%j5j0j0K0M0L5K5J0%k5j0j5j0nj5NJ5K0j0k5k0%K5K5
4250@nj0k5k0%%K0J5nl5k5nJ5J5J5nj5j0%n%nJ0NJ0NNNJ0N%N%%%%%%nnj0j5j0j5j5J0Nj0j5
4246a15J0J5J5%k5j5%J0J5n%%nJ0J0NNNJ0%NJ5J0j0j0k5k0k0%NNK0L5Nj0l0l5k0J0J0J5Nj5
4243a10NNNNj0l0l0j0%J5NJ0J5%j5j5J5M0L0J5Nj5k0nK0M0K5J0j0l5j0J0J5%j5j0%J0NNj0
4241d0j0j5%J0nNk0j5J5K0K0nj5nnJ5J5J0%j5j5j0j5j0J5K5%j5j5J0J5k0%%%N%%%J0j0NJ0
4238e5NJ0J0NNN%nn%%Nnnk0k0%K0%%j5j5%%J5J5J0NJ0j0k0l5l5k5NNJ0J5%%J5K0J5%k0k0n
4235a10nJ5K0N%J5nl5m0k5j0J0K5N0K5J0j5j0j5NNJ5J5J5K0J0nk0j5l0k5J5L5N0N5nk5l0l0
4232d0j0NJ5J5J0nj5m0l0l0j5j0j5NJ0L5J5K0%Nnj0L0K5%%k0k0%nj0%j0nj0K5K0J5j5j0j0
4229i0j0J0J0J5j0nj0J0k0j0j5nj0nj0%%J5K0K0K0n%n%nnj0l0l0j0J0L0L5M0J5%k0k0nnNK5
4226g0K0J5%k0j5j0N%nj0j0n%Nj5j5nn%j0J0NK5K5J0K0J0J5%%n%J0J0j0nj0j0NJ0%n%n%n%
4223e0%%n%%nnnnj5j0%NJ0nj5J5L0Nj0j0%K0%NK0J0Nj0j5j0j5j5J5L0L0J0nnnnk0k0%%K0K0
4220a5nk0j0J0J5J0nnnj0j0%nj0nnnj0nnj5%J5J5j5j5k0nJ5J5K5K5K5K5K0nk0k5j0j0j0j0
4217h0k0k5n%j0j0nj0J0L0L5M0nk5k0j5%k0k0%j5j5J0L0L0J0j0j0j5j5j0J5K5K5K5L0nn%n
4214f0k0k0nK5K0K5K0K5nm5n0k5J0L0L0J5j5j0k0j5%nJ5J5%NN%NNNNj5%J0J0N%NNJ5J0%nj0
4211ej0j0j0%nnk5j5NNL5J0J5nn%%j5J0nn%nn%n%k5k0nK5L0L5K5Nj0j0j0j0n%k0k5%J5M5L0
4208A5K0K0J0nm0m0l0J0J5K0N%K0L0K0j5k0l5n0m5l0n%K0J0J0NK0M0L5J5k0k0j5j0J0NL5K5
4205C5J0k0n5p0m0j0J5L0J5%k0NL5L0J0nj5%nJ5J5J0j0nJ0J5j0j5j0j5N%nj0j0J0NJ0j0%%
4202f0N%N%j5NJ0J0j5l5l5j0%K0J5J0J0NJ0J0%J5J5%j0j5%J0%j0j0%J0K5Nnk5k5k5k5j0j0
4200a45nJ5L0L0J5M5L0J0k5l0k0%NNJ0J0J0J0J0J0K0Nj5l0j0NNj5k0k0%nn%%J0%k0k5j5nK0
4197a00K0L0L5J5%k0j0nj5nj0j0K5N0N5K0k5n5m5m0j5%K0K0J5K0%%j0nJ5J5K0J5nk0j5k0l0
4194g0l5k0%K0K5K0Nj5l5j0J5Nnj5%L5L5M0J5J0j0k5%%%nj5k0%K0K0J5%k5j5k0k0j5j0NJ0
4191i0NNj0j0%K5J0J5K0K0N%J5J5J0j0k0j5J0L5L5Nk0k0nJ5NNj5j5j0j5j0j0j0j0j0%L0M5
4189B5K5K5%Nnk0j0j0l5j5Nj5j5j5J5L5L0M0J0%k0m0l0k5k5j0J5J0K0j0k0n0m0k5nJ5NN%%
4186a55K5K5J0k0k5%J0J5%j0J0j0k0Nj0nj5J0J0K0%j5k5k0NL5L5J0j0j0nj0J0L0K0j0k5nN
4183a15K0NJ0nk0nnJ0J5k0k0NK0K0%l0l0l0l5NK0L5L5J0NJ5L5L0J5Nnnnj5j5nJ0K5Nk5k5j5
4180g5NnnN%j5l5m0j5%NNNJ0NNNJ0Nnj0nj0j0j0j0nJ5K5%%J5J0J5J0K5K5L5J5j5j0j5j5J0
4177d5NJ0J0NJ0NJ0j0nNj5nnnnnJ5K0j0l5m0l0j0j0J5NNj0j0J0L0K0nJ5J0J0J0J0J0%%%k5
4174d0j5%j0nJ5K5K0j5k0k0k5k5J5L5L0J5J0K0J0j5l5k0m0k0nN%l0l5j5K0N0M0K5J5nnj0j5
4172g5nk5l5j5K0J5J5%nJ0J0J5NNj5j0nNj5j0%j0Nn%j0NnnJ5J5J0j5j5%J5K0J5J5j0nk5l0
4169a35k5l0j0J5L0N0L5J5J0J0K0nj0j0%k0l0k5k5k5l5j5K5M0L5K5J0%l5l5k0J5M5L0J5j5
4166h0k5j5%K0K0%j0l0j5k0k0nnJ5K5K5J5%k5m5k5J5L5L5J5J0J5nj5j5l0k5j0j0nJ0K0L5K0
4164a05nJ0J0j0nj0nNNNN%J0%J0%%N%NNNNk5k5%J5L0J0k0m0k0NNL0L5L0K5L5J5k0m5o5n5m0
4161a75j5%K0K0K0K5k0j0j5j5J0K5J5J5J0K0K5NJ0J0%k0nj0%K5%NJ0Nj5nk5%%N%%j5l0m0m0
4158a75j5%J0J0nj0K5M0M0j0j5j0NNJ0nnk5k0j5K5L0J0J0%nj0k5k0k0j5J0%NN%J5nNJ0NNn
4155a35J5N%J0NnJ5J5nnnJ5J5N%N%NN%J0K0K5K0K5Nj0k0k0k5k5nnnnj0l5m0m0NM5L5M0J5n
4152d5nk5k5n%%n%nj0j0j0nnk0%J0J0NJ5K0K0N%NN%Nnj0nJ5L0Nj5n0l5j5NK0N%k5l0nnnj0
4149b10NK5J0J5%NK0K5NJ5J0J0J5J0J0J5k5j5k5k0k5j5k5k0J0K5K5%nj0nJ5K5K0K0K5nk0j5
4146h0j0J0NJ0k5n0m5l0j0NJ0K0K5J5j5j0NK0K0j5l0k5%J0K0K0K5L5M0Nj5j5NJ0J0j0j0NN
4143f0N%j0j0%K0NJ0j0j0j5k0l0j0J5J5J5J5K5%%K5L5J5%nk5n0m5l0%nn%NNNNNJ0NNnK0J5
4140f5%J0NJ0J0j0j5%NJ5nj0j0j5J0J0J5NNN%nNJ5j0k0k0j0j0k5j0nJ5K0L0L0K5J0nk0k5l0
4137g0j0%j0j5k5k5k0NJ0J0L0L5J0%nJ5K5J5nj0k0j5j0NJ5J0k0k5l0k0j5J0L5M0M5K5Nj0j5
4135c0nJ0J0n%nn%j5N%j0k5l0l5j5%J5J0NK0K0J5Nnk0k5k5j5j0j0J0nj5j0NNJ5L0L5M0L0J5
4132b0Nk0k0j5k5l0m0k0%J0nnL0J0J5j0NK0J5J5j0j0%K5J5J0j5j0k5j5j0%%NNJ5J5J5K0J5
4129d0%%%n%n%%n%nn%j5k0%J0L5K5%%j0k5k5j0K0M5J5nk5k5%nJ0J5J5M0J0k0k5k5NNJ0NNN
4126b5%J0j0nj0j0nj0j0nj0nnj0N%j0k0j0nj5k0nK5L5L0NNnnnn%K0NNNJ0J0NNJ0NNnnj5nN
4122e0NJ0J0j5j0m0j0J5J5L0J0nnK5K5J0nj0j0j0n%%k0j5%NJ0J0J5j0nJ5K5J5j0l0j5j0J0
4120c0K0J5%nj5j5%NJ0NN%k5l5j0J0J5L5J0N%nJ0K5J5j5l0m5l5k0nj0j0NL5M0K0NJ0j5j5%
4117d0j0J0j5j0j5NNN%J5J0%k5l0k5j0NK0%j0nJ5NK0J5K5J0nj5j5j0n%%nJ5J5K5Nnk5k0j5
4114i0k0k0j5k0%K0NJ0J0J5%NnNnk5k0nj0J0%NJ5k0j0j5j0j5%K0K5L0J0nk5k0j5K0L0J0j5
4111a40k0%%%n%%%%J5j0j5j0J5K0J0j0%%%NN%NNNNl0nnnNNK0NnnJ5J0%k5l0l0k5%K0K0L5L5
4108a15K0j0j0nk5k5j5%L0K5J0J5J5j0K0J5J0NJ5J0K0j0k0k5j5j5j5%J5K5J0nk5l0J0K0J0
4105g5%k0k0j0NK0K0J0J0Nl0l0l5k0k5nnJ5L0L0K5K0NNJ5J0J0J0J0j0j0nj0j0j0nj0J0j0n
4103i5J5%%%nJ0nj0J5%%%Nn%J5J0K5Nj0N%%j5j5j5j0nnNNnk5k0k5NK0J5nk0k0j5j5NJ0%%%
4099a75%%%NNj5j0%K0M5M0K5Nk0k0k0j5k0J0j0nJ0NJ0NK0J5n%%nk5l0k0%j0k5j0J0K5NnnJ5
4096a75J5J5J5NN%nK5K0NJ0J0NK5K5Nj0k0k5%K5%J0k5k0j5J0j0%j5j5%%N%j0nj5j0NNL0K5
4093g5K5NNJ0nk0k5k5N%NN%NJ0nj0j0j5j0nJ0Nj0%%%%n%J0J0nj0j0j5K0J5%j0%K0J5%j5NK0
4090h0K5j0nnK0J5%k0k0j0j5j5K0K0J5J0k0n%J0j0%j0k0k0j0J0L0L0K0%j5nN%j0j0j5J0J0
4087h0J0j0j0%nNJ0J0J0nj5%nNNJ0J0NJ0J0Nnl0l0J5L5L5J0nj5j5k5k5k5k5j0nJ0J0K0J5%
4085i0%nK0%J0J0nj5j0NK5K0Nk0j5l0nNJ5j0j0nJ5%NN%%NK0K5NN%n%%j5%J0J0J0j0N%j0j0
4081c5k0%%%J5nJ5Nnn5n5o0l0j0J0NJ0J0J5NK5Nk0k0k0k0nNK0J5L5M0K5J5NJ5J5J0%J0j5j0
4078e5l5l0l0l5j5NJ0J5K0K0K0K0K5L5NJ0%%j5k0%K0J0NJ0Nj5l5j5j5k0j5j5NJ0j0j0j0J0
4076a35NJ5J5nk0n%J0J5Nj5l5j0J0L5J5%nJ0K0K0J5j5l0l0j5NJ0J5nN%%nj0nK0K5J0j5j0n
4073i5nJ5J5J0J0J5J0nj0nnNJ0NNJ0J0k5k0l0NJ5J5J0J0j5j0nj0j0j0J0K5K0J5J5nj5j0k0
4070e0k5j5k0%K0K5L0J0nj0J0%j5j0NJ0J0%l5m0l5k0k0k0nnJ5K0K5K5nj5NL0M0K0%nj0%J0
4067e5J5nk0k5k0NJ5J0J5J5K0K0J5N%%j5k5m5l0j5J5J0J0J0nj0nj0k5k5NJ5J5K5J5J5nk0k5
4065a15j5%%k0j5nJ5K5K0J5J5j0k5l0nJ0J5L5L5Nl0l5j0J0j0NnJ5NNNNJ0NnNJ0nj5j5NK0L5
4062d0K0nk5k5l0j5nJ0K5J0j0nJ0K0K0NJ0J0Nj0j0j0j0N%%N%%%%J0nj5k0J0%j0j5k5k5l0j0
4059a80K5K0K5N%nn%j5j5nJ0J0J0NJ5%Nj5j5j5j5j0J5L0L0Nk0j0%J5J0J5K0K5N%j5m0m0l5
4056a55m0k0NK0J5L5K5K5%nk5j0j0j0K0K0K0NNnnJ5J0nk5j5j5nj0j0nNK0L0K5nm5l5j5j0J5
4053a70N%nnj0k5j5j5j0J5nj0L0K5L0J5J0%k0j5%%K0K0K0K0j5j5j5NM0M0K5%%%%nk0j5N%N
4050f0j0k0j5k0N%j5k0k5J0NJ5J0J0NJ5J0K5Nk0k5l5j5j0j0k5k5%K5L5J5NNj5j5J0NNk0j0
4048a90J5K5L0K5NJ0NJ0j5k5nj5j5j0j0J0K0nnj0NJ5J5nnNK0K0NNj0%Nn%k5%%N%Nnk5n%nn
4044a40nJ5J5j0J0NNNk0n%NK0%j5k0N%%%j0j0NNNN%j0J0L0K5J0J0NJ5Nk5l5k0l5j0%k0%J0
4041a65J0J5J0k0%%nNNK0K0J5J0NJ0%k5l0l0j5NJ0L0K0%%NnJ0%%Nj0NJ0Nj0J0K0K5J0%nk5
4038e0l5l5NM0K0%k0%j5k0l0k5%%J0N%k5j0k0nNnj5j5j0J5L0M0L5J5j5k0nNnnnk0nJ5L5L5
4035a05M0K5J0%nNNj5l5j0J0N%nk5%n%Nk0k0j5J5L0L0Nj5j5NJ0NNNNN%%N%%%n%%K5J0%k0j0
4032f0j5j0j5j5j5k0j5J0L0L0J0nJ0n%j5k0l0nK5M5L5L0J0k0l5l5l0j0J5L5J5J0K5J0j0l5
4030g5n%nnNJ5Nk0j5%J5J0nl0l5k0j5J0n%%%j0j5k0%L0L5L0NJ0J5K0Nk0k5k5k0k0nK0K0K5
4027a20J5nj5%NNn%%%%%%n%J0j0j5J0J5nk0k5nnnn%K0M0M5N%NNnk5k5nJ0L5L0J0j0n%J5nn
4023e0%%%NN%J0%j0J5%%nk5%nnnn%%nj5j0%NJ0%j5k0J0j5j0NJ5K0nk0nj0NK0K5K5J0j5j0J0
4020g0K5L0j0nnj0nnnnnnnnn%nnn%J0J5N%K0nk0k0%%J0j0j5j5l5l0k5nK0K0J0n%%NK5J0nN
4017a40NJ5L0K0nk0j5k0k0%J5K0K5K5K0NN%N%%Nn%%j5j5j5j5j5j5k0j0nj5j5%j0nj0n%%J5
4014b00J5Nj0NK0K5%j0k0nj0NJ5J0J0J0J0%j5nnl0k5l5k0j5nJ5K5L5J5%l5m5l5k0j0J0K5M0
4011b60L5%j0nj5j0j5n%k5l0%J0M5L0K5M0L5N0L5J5J0NJ0j0j5k0NK0K0Nj0m0n5n0l5j5n%n
4008b40%J5K0J5K0L5L5L5K0K0K0nm0m0k5k0j5j0J0K0%%nnnJ0N%k0k5l0j0n%%j0J0L0O0N5L0
4005d5Nj0k5k0k0j5k0j5j0K0K0K0M0K5J0nj0J5K5L0L0N%k0l5m5l0j5j0j0k5m5m5k5nn%NJ0
4003b50J0J5K0J0nj5NNNk0k0%K0K0NNj0NN%K5%K5J5nNNJ5J0K0%%%J0NNNnk0nj0j0j0j0j0n
4000a35J0K0K5%NK0J0nnj0nnnnn%%%%j5nJ0NNJ0NNnnJ5J5%J0j5j5k0k0k0k0j5j0k0nK5K0K5
3997a30K5Nnj5j0j0j0j0j0K5K5j0m5k5J0J5%NNNNK5K5K5K5NJ0J5%j5l5m0j5%%j5j5nnJ0j5
3994a75j5%NJ0%%n%n%%n%nnn%nnk5k0K0M0M5L0J5j5k5m0m0k0k5j0j5J0NJ0j5j0J0NK5K5J0
3991b25j0k5l5nNNk0j0j5J0K5L0J0J5J0J5Nj5n%J0J0NJ0J5J5M0K5j0l5k0k0%K5J0J5J0Nnj0
3988a40k0%NNnj0k5k5L0O5O0L0k5m5l0nNNJ5J0nNK0K0Nk0j5%%n%%nnJ5j5%N%%l0j0J5J0%%
3985a15n%%%%%j0j0j0j5k0j5k0J5J5K0J5K0J0k0l5j0NJ0J0Nnk5l5l5nK0L0L5J5j0j5J5J5L0
3982a30K0K0L5J0L5J5j5j5j5k0l5n0n5l5j5NL5L5L5J5NN%%N%%%%%NK5K5Nnnj5l0j0NnnnnN
3979a25j0l0nNnN%j5j5k0J0K0NJ5%J5nk0j5J5J0k0k5%K0K5K0K0K5L5L5K5Nj5n0l0%K0K0j0
3976f5j0nNK0K0J5K0Nj0l0l0l0l0j5%J0L0K0%j0k5k0%NJ0n%%nJ0j0%%NNN%J0%nJ0J5J0nj0
3973i0J5J5nnNJ0j5j0j0%%nl0j0k0k5j0k5l0j0NJ0NJ0nJ5J5nNJ0J5%J0NNJ0J0J0J0J0J5K0
3970g0J0j0nnj0j0k5k0j0NJ5nj0nj5J0J0j0N%%Nj5k0j5j5k5k5k5k5%nK0J5J0J0K5K5J0j5l0
3968b50j0K0K0K0K0NJ0L0K5NNNNJ0NNJ0n%%%j0J0%%n%%%%%%Nj5NK0J5J5J0J0j0nnn%k5k5N
3964g5NNNj5j5%%j5Nnj0l5k0J5L5L0K0n%%n%%nnnj0%J5Nn%%nk0nK0%nj5N%%Nnk5k5J0L0J0
3961a15j5%Nj5%J0J0nnk0%%j0nnk0j5k5j0NK0J5N%j5j5%K5L5M0K5K0K5J5j0k5l0l0k0nJ5J0
3958a35NnnJ0J5J5%nj5j0NNj0J0Nj5l0l0nj0NJ5K0%%J0J0J0J0K0%k5k0n%j0%%NN%j5j5j5j5
3955b15J5L0K0K0Nk0nn%%J0L0L5J5%%j0J5J5nk5k5k0Nj5j5k0j0J0K5K0NNj5k5k5NK5L0L5K5
3952e5L0nnj5k0l5l5l0k5k0NJ0K5K0K0K0K5j0k5k5k0k0k5k0k5J5J0K0K5K0K0L5L5%%j0j5k0
3950a25n%%%NJ0J5nnNJ0K5L0L0Nl5l5k5J0K5K5J0J5%nnJ0J5nk5j0J0K5J5%j0j0%Nj0J0%j5
3947b0k0k5j5j5j0k0%%j0l0k5k5j0J5J5nk0nM0L5M5K0NNnk5j5j0k0K0J5J5Nj0NNJ5J0j0l5
3944a15l5j5K5K0N%J0Nk5k5k5j5%nj0j0j5j0%k0j0j0nj0Nk0n%k0Nj0j0nnn%nnj0J5M5M0M0
3941b45L5K5nj5NJ0Nj5k0%K0K0Nj0%%%%K5L0L0K5K0J5j0j5j5j0k5l0j5K0L5N5M0J5j0j0J0
3938eNJ0%j5j5l0l0j5k0k5k5k0j5j0K5L5K0%N%N%N%%%%%N%%N%%%%Nj5j5N%%nj0%nJ5J5J5K0
3935h0%%k5l0k0K5L5M0J5%NNNJ0%NN%NJ0j5j0j5NNj0k0l0k5k5k5k5k5k0%K5K0K5K5K5L0nm5
3932a25m0k5nK0K5L5L0%Nj0j0%Nnnj0%NN%Nn%Nj5%nk0%nn%%j5j5k0Nnj0K0K5K0K0%k5k5%%
3929a75K5J0j0j0nK0K0K0NnnnJ5J0%j0nj5j0j0j0j0j0nJ5N%%%NJ0K5K0N%J5K0J5J5J5J5J5
3926B0L0L5L5J0nl0m5m0l5j5j0nJ5J0N%%j5J0NJ5J5nk0%n%n%%%J0j0N%%%%%%n%%%n%%%%j5
3923e0m0m0m5j5%%nn%j5j0J0J5j0k5k5%NNNNj5j5j0j0nK0nJ5NJ0J5K0J0n%K5K0%NNJ5K0%k0
3920a40j0K5J0J0k0j5NN%k0nj0nJ0K5K5J5J5j5l5n5l5k0%nJ5L0L0L0L5J0nnk0k0k0k0L0K5
3917a30%k5l0%%n%NJ0J0J0NJ0NN%k5k0nK0L5L0J0j5j0NN%nj0j0j0j5k0k0k5k5k0%%N%NJ0J5
3914b25Nj5k5k5nj0%%K5L5L0K0j0%k0k0k5k5n%K0J5n%J5J5NN%j0K5J0nn%%J5J0%%NNJ0J0%
3911a55k0k5nJ5J5K0J5%%j5%J0L0M5J5Nj5j5J0L0K5J5K0%k5j5k0K5K5Nj5k5k5j5j5j0j0J0
3908i0J0NNNJ0NNnj0j5l0m5m0l5j5K0L5K5K5K0%k5j5j0nj5N%%j5j5%J0n%NL0K0J5M0M0L0J5
3905a0j5j5%NN%%j0j0nNJ0j0j5j0j5j0j0j5j0j0j0j5j0j0j0j5j0%J5J5nj0nJ5K0Nk0k5k0k0
3902b60J0J0J5%%J5K0j0k5m0k5%K0K0K0J0NK0K0j5k5l0j0J5K0J5K0J0NJ0J0j0j5j0nk5k0k0
3900b55k0%%J0j0j0nK5K0K5N%%nnj0j5k5j5%%J0J5J0J5J0J5J0J5nl0k5j0J0L5L0%j5j0J0J5
3897a85K0%j0j0j5k0j0J0L0L5K5NNN%k0%K0J5K0J5J5J5nNN%j5m0k0%K0Nk0j5j5j5k0%K5J0
3894a30J0nl0l0k5nNK5L5N0M5M0K5%j5k5k5k0k5J0J0j0j0%%J0j0nj0j5j0%Nk0j5l0j0%%j5
3892b25j0NL5M0M5L0%%%%%k5k0%nNj0k0k0nn%nnnj0%NNJ0Nj5%J0J5J0J5nj0J5K0nnJ0%NJ0
3888a15J5J0%j0nk5j5j5j5k0l0j0J5J0j5j5nJ0J0nj0J0L0K5N0K5Nj0j0nj0nNJ0J0J0J0L5L0
3886b5J0k0k5nj0nk5j0j5k5k5j0%N%NNJ0NNNNNJ0NnJ5J5%j5j0J0NJ5J5k0j5j5K0%n%%j5NJ5
3883a10nk5k0l0j0%nJ0J0Nj5NNJ0Nn%Nj5k5k5%L0M0J5J5J0J0j5k0j5%NNNnj0J0J0n%n%J0J5
3879a30nk0j5J0Nj0k0k0J5J0j5j5j0J0%j5j0%N%N%J0J5j0nNNj0k0%nn%j5NnnNj5j0J0J5J5
3876b45K0K0J0K5K0J5nnj0nNj5j5J0%%j0J0K5K5%k5j5J0L0K5%nJ5J5K0%%K0NJ0NJ0nk0k0j0
3874f0k0m5j5J5J0Nk0nJ0J0%j5j0nNj5k0NK0K5K0J5J5nl0l0k5k5j0J0K0K0J0J0NJ0J5L5J5
3871e0nnnj0l0j5N%nj5%nj0K0J5%k5%nNK0J5j0j0j5J0Nnj0%K0K0%nj0nj0j0j5j5j5%%K0M0
3868a25L0K0J0j0k5%j0k0j5nnJ5nnnnNN%NNNNN%K0J0NJ0J0J5Nnnnnl0j5NJ0J0NNN%j5j0nJ5
3865i0J5J5J5j0k5l5NL0M0Nk0k0k5k5k5k5k5l5j5k5l0l5k0K5J0NK5L0J5J0%J0j0k0j5j0nn
3862b95nk5j0K5N0M5J5j0j0J0N%J5%NnNK0J0j0k0%J0%%J5J0J5J0L0L0M0K0nl0m5m5k5%NNN
3859a40J0k0j0j5j0%J5N%J0%J5J5%%%K0NJ0j0nJ5K0J5k0k0k0nnnnj5NK5K0L5J0%Nnj0j0J0
3856f5N%nj0j5j5%K5%j5j0%nj0j5j5n%NK5K5K5J0J0nk0l0l0j5NnJ0K0Nj5j5j0j0k0%J5J5K0
3853a40J5J0J0NJ0j5j0k5l0k0NK0K0K5N%nnj5j0j0J5J5%%j5j5l0l0NL0L0Nnk0l5l0k0J5L5
3850b10M5K0K5K0K5Nj0m5m5m0k5nK5K5K5J0J0NK0M0M5L5J0nnnk5l0nk5m0k0%L5L0L5J0%%J5
3848b5j0k5nj5k0k5k5j0nNJ0J0NK0J5J0nj0j0nj0NJ0J0Nj5l5l5j0nK0K5K5%k0nJ5K0n%j5k5
3845a65m5l0nK0J5L5K5K5J0J0J0nJ5K0J5J5nJ0J5Nj5l0l0k0%K0K0J0NJ0j0j5NJ0J0nnnJ5J5
3842b5J0J0Nj0j0l0k5%NJ5j0k5l0k5l0k5k5NNJ5J0N%NNNNK5L5%k5l5j0%K5K0%k5k5%n%%%%
3839a85Nj5l0k5k5%%%J0J0NJ0j5l0k5k0J0NJ5nNNNNNNNNN%K5K0%k0NNJ0J0nn%K0K0K0%NJ5
3836a35J5NK5J0J0J0J0J0J0K5%j0j0l0k5l0j5L5L5K5J5Nk0k0k5nj5l0j0J0J0J0J0j0k5%%J0
3833a20J0%NNnk0k5k0k0NJ0K5%l0k5j5J5L0L5%%j0nnnJ5J5K0nnj0%K0J5J5nk0k0k0K5K5K0
3830h0J5j5j5k0nNNnnnnj5j5nJ5J0J0K0L5M0j0j0j0J0N%%n%nnj0j0j0NJ5J0j0k5j5j5%K5N
3827a00%%k5j0j0NJ0j0j0j0j0J5j0%k0j5J0K5K5nnK0J0%k0k0k5%k5j5nK0M5L5K5Nk0nnk0n
3825a55K0M0M0L5J0J0NNk0k5l0j0%n%j0j5NNNj5j5J5j0j0nNJ0j0j5nnnj0J0nj5j5j0j0j5k0
3822b45k0k0j0j5J5J0nnk5nJ0J5L5J5nJ5K5K5J5%J0J5J0nk0%J5K0K5J0%k0nnK0J0J0nl0l0
3819a50k0k0nnJ0J5j0nj0j0%K0K0J5nm0%J0J5%m0k5%J5J5k5j5k0NNJ0NNN%J0J0J5nnJ0K5n
3816a80nnj0j0nj0j0j0j0j0J5n%j0j0J0J0J0J0J0J0J0J0J0J0K0J5nk5nn%K5J5J5J5%n%k5k5
3813a65j0NK5L0J5K0%Nj5j5j5j5N%N%J0J0J0J5k0j5k5k0k0NJ0J0NNNj0nJ5M0K5nk5j5j0%%
3811a30n%J5K0K5J0k0k0k0k5j5J0%NnK0L5L5L5J5j0nk0k5%K0K5L0Nj0l0l0nJ5%N%nk0l5m0
3808a50j5j0j5J0J0n%k5k0nJ5M0M0K0K0J5k5m0m0l0NK0K5%j5%%K0K5n%k0k0j0j0j5J0J5K0
3805a65J5J0J0K5K5NJ0J0j0j0J0J0j0nj0j0j5l5l5j5j0j0j5%nj0nnnn%K0NJ0k0k0k5l5%J5
3802c10K5N0K5L0J0J0NN%%nnNN%%j5J0NJ0%j5j0nN%nn%j0NNJ0J0nnJ0J5J5Nj0nn%J0N%nNN
3799a20%%%nJ0j0j5j5l5k0NNJ0J0N%J0%%K5L0L0K5J5%k5j5N%k0j0K5N0J5j5m0n5l0l5k0%%
3796b10j0nJ0N%%J5J0%%nj0%%K5Nj5j5l5k5j0j5NNK5J5J0j0nNK0%j0n%K0J0J0NJ0J0J0K0L5
3793a00K5K5j0m0m0m0j5k0N%%j5k0%%%j0j0j0j5%J5%NNK0K0J5N%%K0NJ0nnJ5J5J0%j5j0n%
3790a70%nj0%n%j0nj0%J5L0K0nk0j5k5j5n%K0J5K0J5%nNJ5J0Nn%J5J0J0j0j0J0n%Nnj0n%j5
3787a50nj0%j0k0j0nJ0K5L0M0J5J0j5j0%J5J0j5k0k0k0j0NJ0J0J5L5L5j0j5l5k0nnJ5%J5J0
3784a05%K0nJ0J0L0M5K0nk5l0nJ0nn%nNnn%K0J5nk0m0m5l5j5K0M0L5J5J0k0nj0Nk5m0j5NK0
3781a40K5J0j0k5l5%J0K5J5K0j0j0j0j0j0j0j0j0%nk0Nnnj0nJ5J0J5J0J5J0J5J0j0j0j0nn
3779a70J5L5M5N5K0J0Nk5m5n0k0NN%NL5J0%j0j5%J5J0%%%nJ5NJ0J0Nk5m0l5k5k0k0k0j0NJ5
3776b00L5%j0j5k5j0nk0%J5%%K0%J5NJ0nnj5%%j5nn%n%nJ5J5L5N5K5J0j5k5j0nNK0J0K0%K5
3773f5L5J5J0%%k0k5k5k5j5k0k0%j0nnNj5n%%N%%L5J0j0nj0J5J0J0NJ0%nK5K0NK0L0L0J0j0
3770A0nk0n0o0n0n0l5j0N%j0%J5L5M0M0K0Nj0k5l0k5j5%j0n%%J0j0%%%%n%%n%%%%%%%%N%j5
3766b60j5NK5J0nj5N%NN%Nj0NJ0%Nj0k5k5l0%K5L0L5J5J5NJ0j0l5l5j5j0nk0k0%K0K5K5K0
3764b40J5NNNNn%j0nk0m0n0m5j6j5%%nk0j5NJ5J5K5J1K5M5O5O0K0j0l0k5l0k0nK0K0L5M0K0
3761a50%nj0%%%N%K0J5%j5j5NL5J0j0k5m5l0j0NNj0k5k5m5m5k0J0L5J5J0%k0j5j5j5N%j6k0
3758d11%%j5n%L5L1K5K0NJ5K5J5J5nj0j5l5l0j0J5K5J0j0j0NK5L5J5M0K5K0k0m0l5nNL0J0
3755b10%J0J0K5J0k0j5j5j5j5j5j5j5%%j5l5m0nJ5M0K0%J5J0L0L0J5%n%nnj0l0l0k5nJ5J5
3753b85K5K0K0Nj0%%%%%%J5K5L0J0j5j5k0k0j0nl0l0k5nJ0J0J5J5J0J5J0NK0K0NJ0j0nj0j0
3750b10J0J0N%NNj0nNJ0L5J5n%k0j5k0K0L5M0K0%j5m0l0l5%L5K0K0J5J0j0nk0j5n%j0j0J5
3747a50J5Nj0k5k5l0l0%J0nnj5%J5J0J5J5K0K0%j5j5j5l5l5j5J5K0Nj5j0j0j5NK0K5K5K5K5
3744a85L5N5K0Nnj0Nj0k0j5j0J0J0j0j5k0NK5J5j0nnj5n%J5J0j0j5k0k0k0NNj0J5NJ0L0K5
3742a30Nj5l5j5J5K0j0j0j0n%%%K5M0K5Nk0k5nL0M0L0J0nj0J0nNNJ0J0%j5%%%k5k5j0NN%K5
3739e5K5K5J0j0k5k5k0k5nj0j0J0J0j0j5k0j5k0nNJ0K5L5K5J0j0j5%NJ0n%K0K0NJ0%J0%k0
3736e0k0l0l5k0j0j0%K0J0%J0NJ0NJ0nk0l5j5nj0nj5J0Nj0nj0%J5%n%n%%n%J0NJ0NK0K5Nj5
3733a60k0n%k0k0%j0j5j5k0nN%%nk5k5nN%%j5j0%NJ5K0L5N0L5J5j0nJ5%N%n%%J0J0j0j0K0
3730a70K0%k5NL5K0J5K0L0K0%j5j0j5j0n%j0l0k0nK0L5M5J0j5j0j0J0n%J5%j0j0nj0k0%j5
3727a25j5j0j5%j5k5k0j0%k5k0nnJ0J5j5j0NJ0J0%j5j0nn%nNj0n%nnNj5J0NNNNNNNJ5J0Nj0
3724b70n%NK0J5J0j5k0j0N%nJ5J5k0j5n%n%K0K0Nk0k0J5J5J0N%%%%%%NL0K5M0K0nk0k5nNN
3721a60NNk5k0k0J0K0M5L5L0J5K0J5K0nnJ0K0L0L0K5J0l0k5k5l0j0j5%nl5m0k0%J5nj0j0j0
3718a45K0K0K5Nj5j0j0%nj5k0m0k0%Nj0j0j0n%K5NJ0j0nj0nJ5L0L0J0J5J0J5Nnj0nj0NK5K0
3715h0N%%nj0j5j5k0m0l0j5j5k0j5k0j5J0J0j0j5k0%nJ5J5nj0NK0K5J0J0L0J0J5K0K5%%k0
3712a75k0nj0nj0%N%%N%%%NJ0%J5%%nK0J5j0k5k5NJ0j5k5j0J0K5J5%J0J5nN%j5k0%nn%k0J0
3709b30K0K5M0K0%%j5%J0L0J5N%j0k5m0m0l5l5k5NK0J0j0nNJ5J5nnk0k5j5j0%%NK5L0J5Nj0
3706b45nL0M5M0J5NK0%k0m0l5k5k5k0j5k5k0k0k0j5j0K5L5K0J5K0K0J5NNJ5%l0j0J0L0L5J0
3704a65nk5k0%J5K0J5%k5l5n0j5%K0K5K5L0K5%k0nj0J0J0%k0J5J5nnJ0M0L0K0k5k5k0%J5J0
3701a25j5m5k5k5%K5n%k5m0k0k5%nJ0J0%j5k0J0J0J5j0nJ0NK0Nj0nNNj0k0nnnnNNj0j0j5N
3698c60Nj0n%n%j0onnL6L0J0nnJ5K0M0J5J0J5J0L5K0NJ0nnj0nJ0J0J5NK0K0L0J0Nj5k5k5n
3695a10nj0%j0n%j5j0j0j0j0%%j0l0%nj0j0nj0j0n%%J5j0nJ0n%nk5k0j5m1l0nj0K0nJ0NJ0
3692c96NOJ0j0ok5k5j0j5k0j5J0N%J5N%K0nJ0K5J5J6J5J5K0K0L0O0O0L5Nj0k0k0K0J5K0K0
3689a00n%j5NJ0nl0k5m5m0nK5K0J0j5j5K5K5Nj5l0j5J0%%j5k5%NJ0j0K0J5K5%k0j5j0j5j5
3687b75%nk0k5j0%K0J5%NN%nnj0n%k0%nJ5L5L0J0Nk0k0%j5k0nNj0l0j0NL5J5N%J0j0l0l0j5
3684c85J0J5K0%NNNk5m6l0nK0M6K5L0L0%j0j5j0j0nK0M0L5Nj0%J5K5K5K5J0nk0k0J0J5NNJ0
3681a40%J0NNNN%nJ5j0l5j5J0K0K5N%n%K0J5NJ0K5K5Nnj5%J0J0nk0l0l5m5m0l5j5J5O0P5N0
3678b5K5Nj0l0l5k0J5K0j0j5j0%k0j5nNJ0NNnnj5%J0J5NJ5J0J5Nj5nJ5N%J5J0j0nJ5K5K0K0
3675C5J0J5j0nl5n5m0j0N%j0j5j5k0k0k0j5k0NK0K0N%K5K5K5n%%N%k5l0k0%k5k5l0j0j0k5
3672c00k5j5%NJ0L0L0K0K0K5J0j5j5j5j5k5%j5j5k0k5j5N%k5k6%M1L5J5K0J5J0J5J5J5nj0
3670b45j5J5J0K5Nk0nL0L0J5%NNK0%J5J0nnJ5L5K5K0Nj5l5l5m5l0N%J0j5j5%J0L5NJ0%%NJ0
3667a10%J5K5K0Nj5j5j0nj0L5L5L0Nj0j0nj0%J5K0j0nn%j5j0nj0nk0k0j5k0%J5L0K5%J0J5
3664d0K5K0j0j0j5J5J0J5J5J0J0J5J0%%j0J0nn%%K0M0L0K0nj0j0nk0j5k5n%K0%k0NL0K5j0
3661A25m0l5l0NK0K0J5nm0l5k0%K0K0j0j0l0l0l0l0NNnk5m5m0l5l5k0j5j0J0K5K5Nj5j5j5
3658c20k0k0l6l5j5%n%nnJ0j5j0J5M0L6K0K5n%j5nNJ0Nj5j5K5L0L5K5K5L5L5M0K0L0L0J5J5
3656a5j5j5j0j0%K0J5J0Nj0J0J0J0J0n%%%n%J5j0k5j0J0J5NJ0j0j0l5l5nJ5j0k5k0j5NJ0J0
3653a10J0k5%K0K0J5nj5j0nnNNJ0J0K0K0J0j5l0l0j0j0NL0K5nj0nj0l0l5k0k5m5l5%K0j0j5
3650b90K5%%NNK0M0K5L0j5l5m0m0j5J0j0nj0j5%%NN%k0j0J0J5j5j5k0j5k1l0k5k5%J0J0%N
3647d51J0J5NN%%%J5J0J6%j6OJ0J0Nj0j0NL5L5M0K0K0L5L5L5L5K0J5K0J5%%k5l5l0%Nnk0j5
3645a40%%j0j5j0K0J5j0nj5nJ5J0nNNN%j0nk5%k5k0j5%K0K0%j5nJ0K0J0j0J5J0J0NNNNN%%
3642a30%Nj0nK0J5J5J0j0NNJ5J5J5K0J0N%%l5n0m0l5m0l5k5n%Nj5k0l0k5k0nNN%%NJ0J0J0
3639c30%%k5k5k1k5j0J0L0J1Nj1%Oj6j5j5j5j0j0K5M5L1J0nJ0K5M5M0K5%k5m5k0nK0K5K0K0
3636b25j5l5m0j5J5Nn%NJ0j5k5%%NNNj5j5N%J0J0NNNNJ0J5J5J0K0J5K5Nj5nNK5K5Nj0%j0%
3633a75J0J5%NJ5nj5j0J0K5K0%%nk0%K5J5K5Nn%%n%%n%%nNNJ5J0L0J0%Nl0k5l0j0J0J0K5%
3630e0k5m0k0nj0nnnj0%j0%J5J5NK5J5J5J5J5%l5k5nNL0K0K0%N%%L5L0K0J0NNNNk0k5m0m0
3627f0m0m0l5j5j0j0l0n0o0m1j5J5J6%j6k0l0j0%K5J0%j0j0l0nJ0J5K0J5J0J0n%K1M0K5L0
3624b80M0M0L5L5K0M0L0J0nj0J5J5%J0%%Nj0k0%NJ0J0L0K5K5K5%j5m0l5j5j0nk0k5j5k5nn
3621a15j5j5l0j0%n%%NNNj5%K5J0NJ0J0K5K0N%N%%Nj0NNN%nJ5J5L0J0%%j5j5j0j5%nk0k0k5
3618a25nJ5J5J0J0nj0J5L0K0K5%J5L0L0%k5%%%k0j5J0L0K5J0j0j0j5j5l0l0k5k5%K0J5J5J0
3616a5nnnnj5%Nj5l5n0n0nK0K5j0l5j5j5k0j5k0k5k0k0j5j5m1k0J5N6M5L0NN%J0J5J5n%l0
3613b80j0nn%k5k0nNN%NJ5J0%nK5K0K0K5J5K0L5NJ0J0J5%J0J0J0J0j5j5%J0nnj0%l0l0j5n
3610a95NNK5K5K0%%K0K0nk0k0K0M5Nnl0l0j0j5l0l0k5%j0J0J0K5K0%j5k0j0NK5L0L5Nj0nj0
3607a40nj0j0nj0%J5K5J0J0L0J0J5J5K0NJ0nj0k0%NN%%n%k0k5J0J0K0Nk0j5j0J0K0L5L5L0
3604D0%k0%J5nk0k5k0l0j5J0K5J0j0%%l5n0j5K0K5Nk5l0m0k5j0%J0k0l0k5%K5K5N%nnk5l0
3601c00l5k0k0k1k0k0j5l0j0%J0J5L0L5J0%J1M5M0L5J5J0K0J5J0K5M0K5Nj5k5j5J0J0L0L0
3599g0J0K0J0J5M0L5K5J5j0nk5j0j5l5k0j5%%j5l0k5k0j5j5k0k0k0k0j5J0N%%nj5NK5K5%j0
3596b10nnk5l0k5k0NJ0J5J5J0Nj5l5l5j5nnK0K5K5J5L5M0K0%k5k5l0nL0N5L5NJ0%k0k0k0j5
3594b15NL5N0K5%nnk0k0m0nnk0j5nnnK0Nk5j5m5m0l5j6%K1K0K5J0j0j5j5NNj0j0j0J0J0J5
3591c50NNNNJ5J0Nl0k5nJ5J5n%%j5j0n%J5%%%J5J0%j0m0m1m0k0j5j0j0j0J5J0j0l0j0%%J0
3588e36K5K0K5%%J5J5J5J0K0J6J5K0k0m1j5J5K6K5K5K5M0L5K0K0K0K0J0J0%J5K0J5NNJ0j0
3585f5j5j0k5m0n0l0j5j5j0J5M5M0J5%j0J0J0J5J0j0n%%j5l5j0N%%Nk0k5nnnnj0j0j0nj0j0
3582c10K5K5K0K0J5J5Nl0k5l5nJ0J0J0j5k0j5j5nnj0nnnj5%%J5J5%J0J0K0N%J5K5K0J5J5K0
3580a80J0L0M5M5L0Nj5nnNNN%K0J0Nj5k0n0l5k5j5%J5k0l5l5j5%k0k5k5k0k0k5%J5J5nj5k0
3577c85k6l0k5%j0%NK0J5%%j5k5k5nnj0nNJ5NK0Nj5k0%K5K0nj5J0J5K0J5K0K1J0J0K0L5J0
3574c00%j0J5L5J0j0n%%NK5K0J0n%%%%%nj5nJ5K5%j5k0j0J0Nj0J5L0L5Nnj0J0J5K0L0M0J5
3571c5%N%%k5k0%K0%k0j5nJ0nk0j5j0n%j0%J0NNK5N%%K0K5K5K0K5L5K0Nk0j0j0l0k0l0j5%
3568f0nnNK0L5K5%k0k0nJ5K0K0J0j5j5j0Nj0k5l0j0J0nk0%L0N5K5K0J0%Nj0j0J0j0%Nj0k0
3565A0k5nn%nj5l0l0k0nJ0Nj0j5k5l0l0k5NJ5K0%%%n%%J5J5L0Nnj5%k0k5l0N%%k0k5k5j5N
3562c20K5K5J0j0k0m5j5k0j5J0%%J0j0j0k6l5l5%J5NJ0J0j0j5k0j5k0L0K5K5NJ0K5K6%k6k5
3560d26nn%%l0k5j5J5K5NJ5K0%NN%N%NN%nn%j5j0NJ0j5j5NNJ5J5%l0m5k5J0Nk5j5k5j5%k0
3557e96j5%j0j5j0nNK0J0J5J5K5J5nj0nj0nJ0J0J0J0L0M5N0K5J1J0NJ0J5J5J5J5J5J5J5J5
3554b35%%%NJ0J0nj0J0%NNk5l0l5j5j5j0j0j5%j5j6%OJ0NJ0J0J0NJ0J0NJ0J0NJ0J5%nk5k5
3551c15%k0%j5l0l1j5nnj5j5%k5j0%K5K5K5K5L1K5K0K5J5nk5k5k5k6k5%J5J6K0J5%k5j6nJ6
3548c80K0n%%%NJ0J0NK0nJ0J0K5K5K5L0NK5K0M0K5NnnK0%NJ0Nj0k0J0K0K0nl5nJ5M0O5L0K0
3545A00J5K0J5J0nk0j5%NJ5j0j0J0NK0NJ0k0l0k0J0K0nk0k0%%nk0m0n0l5j0K0J5k0m0m0k5
3543a65k5j5nj5l5l5j5j0k0l0l1k0%NJ0nj5N%%j5k0Nj0nj0j0K0K0M0M1L0L5L0J5nnj0K5L5
3540b15M5M5L5J5%J0Nnk0k5l0k5%J5J0J5nj0nJ0j5k0l5k0j0j0k0k0nj5l0l0k6j0j0nj0j0n
3537d41J0L0L1J5n%n%%%Nj5j0o%J6%%j6%K1K0%j5k0K0J5J0J0J0NL0J5K0J0N%n%nJ0J0%j5k0
3534b60NK0K5J0J0N%n%%K0L0J0j0nj0NK0M0L5J5j0%NNk5k5j5k5%%j5j0k5nj5j5j0j5Nj0k0
3531b65k0%nj0j5%%K5K0K0J5%N%n%%j0j5J0J0k0k0k0j5l0l0j0on%n%%n%%n%%%%%%%j0k0j0
3528d51j5nJ0J0j0j0l0m0l5k0J0J5L0M0N0K5%j0K0%%J0L6K0j0j0j0nj6j5K0L6K5K5NK0J0j5
3526b90m0l0k5j1nNJ1J0j0k6j5l5l0nK0K5N%%L0J0J5nk0j0j0k5j5j0k5j0%NJ5K5NJ0J0J0J5
3523d26K5L1J0%j0%K5L5N0M0M0L5J5NNn%n%nn%nJ5L0K5J5j5k0j0J0NJ0%J0J5%J5%j0j5nk0
3520i0l5k5nNK0K0K0K0L0L5J5J0%j5k0k5j5%J5J0J5K0K5J5j0j0k0nJ0NnJ5K0NNnNNj0nl5j0
3517@NJ5J0Nnj5N%N%K0K5L0J5Nj0l0l5l0j5k5k5k0k5l0j5J5K5L0J5Nj5k0Nj0k0j0j5nj5k0
3514a75nNJ0nJ5J0%NJ0NNNJ0NK5J0j5k0%J5%Nj0J0k0%%j0NNJ0j0j5j0%Nj0k0j5nN%j5k5k5
3511b30l0k0%j0j0j0j5nj0j0j0nJ5J0J5J0J5J5J0J5nnnj0%nj0%%J0N%J0%NNj0k5nNJ0nj5j5
3508c25j5l5j0K0K5J5k5m6l0j0J0J0j0j0nj0j0J5L0L1L5K0J5Nj0N%j0%nn%n%NK5%NNNNN%J0
3505b75J5nNNk0n0m0k6j0%J6K0NK5K0Nj5k5l5j1l5k0%J0L0L1K0L5M0K5J0j5l5j5j0%J0K0K5
3503b70NK5J0J5J5K5K0%j5j5J0K0N%%j5k0k5k5j5K5K0Nj0k0NNNNj5j5j0j5j5j0j5j0j0j0j0
3500c45j0k0k1Nj0nl0k5nk0j5k0j5j5k0nNK0K0J5K5K5J0%k0k5l5k0j0j0k0nJ5N0N0N0N1M5
3497c40N5N0K0Nnj0J0J5J5nnNNJ0J0j0J0J0nN%N%nj0%j0k5nn%J0j0j5k0N%j0j5k0%%j5nj0
3494c15nj0nnj0j0j5j6%%ONNJ0NNK0%m5m6l5%K0J5%nNJ5M6M0K5K0K0K5K0%j0j0N%N%j0nJ0
3491b30J0K0%nj0j5j5k5j0l0l0k5NK5K5Nj5NNK0L0J0J5nj0k5l0l5k0nJ5L5M0K5L5J0J0NNn
3488a90J5K0K0J0k5k5%K5K5K5j0nJ5%k0NJ5J0j0%%%%nNJ0J5%j5l0m5k0NJ0J0NJ0J5k0k0k0
3486a90k5k0j5%K5K0Nj5k5k5k5k5nJ0J0%%J0N%NN%NnJ0NnJ5%%J5nn%K5K0Nj0Nj0K0%NJ0j0
3482a85nk0k5j5%J0Nnj5NK5J0j5j0j0%%j0k0k0j0K0Nj5l0l0m1l5j5K0L5K1J5Nnk0k1nN%j0
3480d11j5j5N%j0j0j0j0j0L0M5O1N0M0K5j0l0j0J5K0J5NNJ0%K0J5Nnj0%j0j0%j5j0nJ0J5%
3477b15k0nnNJ5K0K0J0%l5l0k0nk0k0k0j5k0j5j6k0nJ5%Nnj0J0J6J0J0J0J5j5j0J5M0N0M0
3474b20L0K5NN%Nnj0j0j0%j5j5NJ0J0J5J0%K5J5Nj5j5k0j5l0k5k0%J0J0K5%j0j0k0l5n5l0
3472c75n%J0NK0Nn%k0m6l5k0n%%K0NJ0J0J0K5%n0p0m0j5J5L0M5M0L0nj5k0j5j0NN%k5k5k5
3469e36J0L0L0J0j5k0J5L0L0%j0j0K5N1M5L0J0j0%%NN%Nk0j0J5J5J5nNNL0N%%nnnnk5k5nJ5
3466b75J5J0J0j5n%K0J0%k0k5l0m5n1%J6J0j0oJ1K0J0%n%K0NNJ0N%J5L0K5L5K0j0j0j0j0j0
3463b35nk5k5k0j5j5j5N%J0%J5J5%j5l5n6m5m5j0j0j0j0nj0j0nNNj0j5NK0L0L0%j5k5k5%J5
3460e56NN%J0J5%j5j0NN%%nnk0k0J0K5Nj0n%%j5%K5M0L5L5M0J0j5%nK6M5L0L5J5nj0j5%%n
3457b95n%%%%%n%%J0J0%K0J0J0J0J0nj0%K0L5J5J0J0j5l0m0l5l0j0K5K5J0k0n%%%J0j0k0%
3454b95NK5L0Nj0j0j5j0j5j0J0L0L5J0nn%nJ5J5J5J5K0K0K0K0%%N%l0k5k5k5j0J0J5J5k0l5
3451b15m0j5j5J0NK5J0J0%j5%J5J5nl5j0j0j0nk5j5j0k5j5NK0J5%j0k0k0oj5j0nk0k0nJ0M5
3449d11L6J5nj5k1%N%nk5k0n%J0K5M1M0K5j0j0nJ5K0J0j0j5nJ0J0nn%j0m5l1j5n%NJ0J0J6
3446c75J5K5J0j0%%nnnj0nnJ0K0Nj0j5k5j1J1L0N0N5L0Nnk5l0l0j0Nnj0j0nj0k0J0K5J0j0
3443c35j0J0L0J0J0J0J0K5K5J0%nJ5K0K5K5J0j0l0l0j5J0L5K5L0L0L0J0j0k5n%NJ5J0J5K0
3440ej0k5l5m0k5l0nJ0J5K0NnNL0K0K0J0J5J5J5K0J5%%Nl0k0k0%J5j0k0l0l0k5nj5l0n0m5
3438b75l0j0%N%%K0K5L0L0L0N%%J0NNJ0J5J5L0L0K0%J0J5K0K0%%Nk0k0Nj0j5j0j0j5Nnj0n
3435g0nn%k0NJ0J0K5J5%j5k0k0J5L5L5M0M0K0NNNJ0NL5L0J0%N%nj0j0NJ0k0l5k5k5nj0l0m0
3432En5m0k5j0j0l0n0m0k0%J0L0J0%nnJ0Nj5l0l5k5J0J5K5J5K0K5K5K5K5K5J5K0J5J5j5l0
3429i5l0n%K0Nk0k5l5j0J0K5J5nnj0J5%K0N%k0n0l5j5j0J0J0%NJ5J5J0k0l5k0k5k5k0j5%J5
3427c35K5L5J5k0j5nnJ5J5J0NJ0NJ0J0NJ0J5K0J5J5L0K5J0NJ0J0NNNJ0NNnn%j0J0Nj5j0nn
3424f0n%k0j5%%%j5l5l5m0k5j0n%N%%%NN%J0J0J0J0n%J5J5J5nJ0NNNK0%j0nJ0J0%%%%K0j0
3420a15%J5K0J5J0k5j0j0j5j0k5k5j0nj0j0k5%J0j0k0k0j0nk0%K0L5M0K5j0j0j0j0j0j0j0
3418b60n%%NNj0J5%%N%N%K0K0Nk5m0k5%nJ0L0K0K0J0J0J0J5%J5J0J0NJ0nK0J0J5J0j5nk0k5
3415a30j0l0l0j0j0Nj0j5Nnnn%NNJ0NJ0NJ0NJ0K0K0Nj0k5k5j0J0J0k0m0l5j5%NK0K5%j5j0
3412b75J5J5K0j0l0k0j5j5k0j5j5%J5K5K5nnk5k5k5l1k0nJ0N%J5K0J6J5K0K0K0J0K0J0k5n
3409b90%j0nnnJ5J5J5J5J5J0K0Nnk0l5n0k5k5k6l0k0k0k0k0%%%%K5M5M0K6Nj5j0oj0j0j5j0
3407d36j0l0j5J0L0K5L0J6J5%k0oJ6J0j0k6k5j0J0J5%j5k5%J5K5L6J5K5N5O0N5L5K0K5L0L0
3404b5J0%j5j0j0K0K0K5L0nj0J5J5K0J0j5nnk5l5j0Nj5k5j0%j5m5m5m0l0l5j5%J0j0k5j0n
3401c15nj5l0m6n0n0l5k5j0%nk0k0k5m0l5k0J5L5M5M0K5J0nn%%nj0%j0%%J0N%L5L5M5K5J5
3399d41%j0j5j5j0NJ0K0M0K5L1%k5k1n%n%nj0k0nJ0K0J0j5l5l5j5NK5Nnj0k5k0n%N%J5J5K0
3396d91K5K0J5n%%%K5J0J6Nj6NJ6L0K5L0M0J0nJ0L5M0K5K5K5J0k0m0l5k0%J0J5j0nnn%nNN
3393a85nk0l0l0j5j0j0j5NL0M0J0nk0NK0NJ5NJ5Nk0k0%J5K0J0J5J5L0nJ5L5J0K5N%J0L0M0
3390D0L5%k5m0l5l0%J0K0nj0%nj0j0n%j5j5l5k5l0k5k5l0l0j0nk0l5j5j6%k5n0m5k5nl5l5
3387f21n0k5j0j5j0j5%k0j1j0NN%%K1K0J0k5m6m5k5n%NnJ0K5K0K5K1K5K5K5K5L0N0N5K5J0
3385e01j0NK5J5J0J5J5J5K0J6J5%NK0K0L0J5N%NJ0J0NJ0K5J0j5k0k5J0N%k5k5%J5nl5l0k5
3382c65%%k0m1k0n%j5j5j5j5k0k0j0J0j5j0j0j0nJ5L5L0NNK0K5L0J0j0J0%%J0L1M0M5K0Nj5
3379b90l5%J5M0L5K0j0nj0j0j0j5j5j5j0NL5K0K0n%j5l0j0j0%k0k5l0j1J1K0K0J5J5K0%nn
3377c00j0J0N%nj0%K0J0J0nj0j5j5nJ0N0N0N5N0L0K0%NL5L0N%k0%nj0j0nj0nk0j5%%j0j5j0
3374a15j0J0%%J0N%J0%NNNNNJ0NNj0k0J0K5L0L0j0l5k5n%%j0j5k0nNJ0j5j0k0k0J0J0L5M0
3371f0Nk0j5j0j5j5j5K0K5L0K0NJ5J0L0Nj5j0NN%J0j0%%j0l0n0n0l0j5J0j5k5k0%%j5k0k0
3368b90%J5N%j5k0n%%J0J5K0j5j0NK5L5L5Nl0k5%nnj5k5%%j5k0l5l6j5k0%nK0J5nnj0j5nj0
3365d51j5J0J0L0K5L1K0K5K5K5L0L5K5M0M5N0L0J0nJ5J0nj0nJ0J0Nj5%nj0j5nJ0K0K0%k0%
3362EnK0J5j0k0l5l0j5j5j5l5k5k5k0%k5k5k5nL0N0N5L0nk0l5j5J0Nnj0nnj0J0K5J0j0l0m5
3360b60j5J0L0N0J5N%J0K5K5K5NNj0j5%n%%%%j0j0N%nk5j5j5j5n0o0m0k0%K5K0%l5n1k5l5
3357d61j0J5J5%%NK5J5nJ0%ONNNNNn%%K5%%N%%j5j0nN%j0j5k6k0J0J0%j5k0NNJ0J0NJ5%nJ6
3353c85J0nm1o0m0k0j5j5%%j5j0%nj0%j0k5j0j5nnj5j5l0j0J5N0L5%j0nj0J0%%%n%%J0NNN
3350f46J0J0NNN%J0J5nnNK0L5L5K5NJ0J5J0J5k5k5j0K0K5K0K5K6nl6k0j5j0n%%J5nj5l0l5
3348e26l0nK0M0K5Nk5k5k0k0j0J0K5M0L5K5K5L6J5nl6l0j0K0J5J5OJ0Nj5j1k0NJ0j0k0k0N
3345d46J0J0j0j5j5nnnnk5%Nj5N%K0J5j0k5m5k5j0J0%j5l0l0k5j0K5K5J0j5j0NL0K0J0nj5
3342f16j5j0j0%%%%%%%N%%J5L5L0J5j0j0j0j0j0k0J0M5N5M0L0L0K6N%k1k0J0J0n%j5j5k0j0
3339d66j5j5nNNj0J0NJ5%j5%Nnj0n%%nJ5L0L0K5Nj0k0k0%%k0k0J5J5%NN%j0j0nnn%k0j5k0
3336e41k0j5k0j5j5NJ0J5J0J0NJ0J0J5J5j5j0k5k0J0L0M0K5NNJ0L0K5K0J6%j0j1j5nNJ0J6
3334c85J5K0M5L5L5J0NJ5J5%k5%%J5j0nL0K0%nj0Nj5l5l0l0l5n%%K5J5J5K0J5nj0k5k5j0N
3331c05J5J5L0L0J5J0Nj0k0k5NNNNJ0j0j5k0nnj0j0nnnj0nnNj5k5k5k1%j0j0%J5K6K5K5K5
3328c05k0k0j5J0Nj0j0NJ0j5j0J0L0M5K0j0l5n0l6k0nJ5J0Nn%J6J5nj0j1j0NNj5j0k0%J0N
3325d26NnnN%%Nnj5j5J0K0J5NNJ6J0J5NJ5J5J0J5J0%NK0J5J0J0nj5%Nj0NJ5%nl5k5j5NJ0%
3322c00j5%j0nnnnNj0j5k6n5l0%K0M0M1J5%%nj0%NK0K0J0n%%j0j0nnj0NJ0K0N%%j0Nn%Nnj0
3319c45nj0nj0nnok0j5j5J5%%j5k0nj0J5J0nk0%J0M0J5n%NNnj5m0l5l5l5nL0K5L5nnj5k5m0
3316e76j5%Nj0%nj0J0N%k5j0J5n%K0L0M0M0J0J0j0l0l5l0j5J0NK5O0N5M5J1j6j5nJ0J5nN%
3313c91%Oj1j0%j5k0k0%%nnk0%j0j0j0nJ0J0k0k0k5l0NK0L0nk5n%K0j0nj0J5J0j0nj0J0J0
3310e66J0NJ0NJ0J0J0J0K5K5L0K5OK5L5L0K0J5J5K0M0M5J0j0l5j5j0j0j0l0l0j0j5%Nj5j5
3308c30j5N%nnnnk0k1%%J6J5k1l5l5NJ5j0j0nk0Nj0j0j0nj0j0j0n%k0j5%J0NK0n%%K0J5J0
3305e11K0L0L5K5K1K0K5K0K0%%J0J0J0J5j5NJ0j0j0j5J0Nj5l5k5k5J0J5J0J5J0J0%k0j5j5
3302c50j5j0%J5L5M0J0k5k0k0j5j5nk6j5j0j5k0k5k0l0j5%K5J0J5NNK0%j0j0j0j0NK0J0Nj5
3300d86l5k0k0k0%K0M5O0O5M1K5%%%%j0j0k5k6l0j5J0L0K6L0Nj0j0l1k5k0NK0J5J1J0NNNN
3297c55NJ0Nn%j0NL0L0L0L0L0J0nj0j0K0J0nNNK0j0l0l0l0l0j5J0j0%NNj0j0J5K0K5NJ0j5
3294b50k0m0n0m6l0l0nnj5NK0K0N%j5j5j0J5N%nJ0Nj5j0k5m5l5k0%J0NJ5NJ0J0J0J0Nnj0k5
3291e61j0%Nj5l0j5l0k0NK5K0J5L5L5J5nNK5J5Nl0m0k5nNK5J5J5K5Nj0nk0j5j0NL0K0J5L0
3289d51L0J0%J0j0J0L1J0K0%J5L5Nnk0n5n1m5k5l5k0j0J5j0l0l5j5N%j5l5j5k5j0%K0M0M0
3286f21L5J5%nj0%NK0J5NJ5%%k0j0n%J5NnnJ5K5M5M0L0J1j1l0k5j0J0K5M1L5N0O0O5N0N0M0
3283c5Nj5k0l0j0NJ0J0N%%%%J5%nj0k5l0l5k0k0nk0j0N%nk5j5l0n0l6j5j0j0j5k0k5nnj0k5
3280e36j0k0k0k5j5%j0k0j5j5J0j5k0k0j0j0j0j0%oj0k5j5k0j5k0nnJ0L5M0K5j5k5k5j0k5
3278h82j0J5K5K5J5%j5k5NJ5%J0N%k0l0k5k5l0k0NK5J5N%NJ0%J0nk0k0nJ0J0J0NK5L0L5K0
3275g97J0Nnj0%L6M5L5L5M5N0L0K0%J0J5Nnj5j0%K5K0L5L0J1nj1%J6J5%nk6j5j5j5k0j5j5
3272d91%%J0j0k0m0n5m5k5j0j0k5j0J0J0j0nj0J0k0j0NNj0j5K0M0K0K0J0K5J0j0nj0nj5k0
3270f91j5J5J5NJ0J5K0%J5J0%j0k5k0j5j5j0j5j5j0nk0m1k0nNJ0J0nK0J6K5N%J5K5N0N0L5
3267e66J5j0k0J0J5J0J0J0J0J0J0K0J5J5J5k0l5m0j5NJ0j0j0%N%Nnn%n%%nnNNJ5nK0K5Nk0
3264e11j5%%k0j5%j5j0%K0L0j0j5j5k0k5J0j0%%L5N0N0L5J0J5L0L1M0N5O5O5O0L0%j5j5J5
3261f5M0M0K0%J0J0j0k5k0j5l0m5l0l5k0K0J0J5NJ0J5nk0k5j5l0m5m5n0m0l1j0NJ5k0j5j5
3259d46j5j5j5K0K0NJ0NNK5%J0Ok6n0l0m0k5k5m5m5l0k5j0j0k5k1k0k5j0nj0j0nnnj0j5j5
3256i27nJ0%j5nn%%NK5K5K5M5M5K1Nj0%NNNJ0%J0K0K0K5NJ0K0%NK5K5J0J0J0J0J0j5l0j0k5
3253f01k5j0%J0J0j0j0NN%N%%n%%%%%NK5J0j0%K5K0%%%L0L0J0J0K0Nj5k0%nJ5j0j0k0j5J0
3250e16K5K5J5%J0J0%%J0K5K6K0nn%n%Nk5oJ6nj1n%%j0j0%%NJ0%J0ONNNNj5n%onnnJ5J6K5
3247c50K5J0J0j0j0nl0l1l5j0J0L0L1M0M0L5J0K0J5%n%J0K0K5J5j0j5j0nn%K5K0%j5NJ0J0
3244a30%%j0nnK5L0J0nnk0j0K0M0J5K0NNK5NJ5J0Nj5l5l5l0j5k0k0j0%k5m5n0k5%%k5m5k5
3242c80k6j5j5l0l5m0k0j0NJ0j0l0k5l0k5k5NL5L0K5Nk0n%j0%%J5K0K0K0L0L0J5K5K5L0J5
3239c91nNOJ0J5K5L5K5Nj5j5l0l5k6k0j5j5k5k5l0l0k0%%n%%j0j0NJ0Nj5k0j0K5K0J5K5J0
3236e26%k5k5l5j5%NK0K0L0M5M0L5K0K0K1K0K0K0K5K5N0M5K0K0K5%nl0j0NJ5J5J0J5j0l0l0
3234a55m0l0k5l0l0j0j0j0j0j5j0j0j6J0OJ5%k1k0k0k0l0j0j0K5L5L0J5nj0J0J6o%%k5k0n
3231d41K5M1J5j5j0j6%NNnm0j5k0J0J0j0nk0%n%k5k0j0nj0nl5j5J0K5NNj5j0nnJ5L0L0J0%
3228e21%%J0L5L5K0J5K1J5%N%%%N%%j5l6k5j5J0K5K5J1nj6l5k5k5k5j5k0N%J0J0%l0l5l0n
3225f21J5Nj0k0NNNNNNNJ5J5n%K0J5K5K5M0K0J0J5J6K0J0nj0nl1k5j0NJ0Nj5j5J0K0J0n%J5
3222d01K1NJ0Nk5%J0J5L0Nnj5l5l1l0k0j5j0k0j0%%j0k5l5k5l0n0l5k0nJ0J5J0J5J5J0Nnj0
3220f86K0K0K0K0J0j0N%Nnj0J0J5J5j5j5k0nNK5%J0NNNJ0J0J0j0j0nNJ0%%k0k5j0%K0K5J5
3217e46K0K5L0K0%j0%K0K5%NK0J1J0J0J0J0NJ0j5k5l6k5j0nk5j5nNN%j0J0j5j0j5j0j5j5j5
3214e71j0j5k0k0l5j5k5k0k0k6OJ0J0J0nK0NJ0J0NJ0J0NJ0J0NJ0J5J0J0K0K0J5nj5N%%%%j0
3211e71nj0j5Nk0k0j5j0Nn%nn%%%%nj0nn%%%j5j5k0%%J5J0M0M0K0%K0J0K0K5NN%%k5l5k0J5
3208f01L5M0J5j0j5l5k0k0nJ5J5%NNNJ0J5%j5j0j5j5j5j0k0j5l0m5l5l6j5K5L1L5L0Nj0j0
3205g16j5NJ0J5Nnj0k5k5nN%NNNJ0nnK0J5J5NnJ0M0N0N5L5J5j0J0L0L5K5Nk0j0NJ0%NJ0%k0
3202d16k5l0j5nk0j0j5m0m0l0k0j0l0l0k5k6%K6M0K5J0nj5l0k5%J5J5j0m6n0l5j5NJ0j0j0
3200h92NNj5J0%J5%j0J5j0J0K0J5nl5k5J0J0N%J5K5Nk0l5l5nJ5K0%k0j5%J0L0K5%J0K5J5J0
3197g97K0J1L5J5nk5m6j0K5M1J5%NJ0K0J0%K5j0j0J0J5K5N0M5K5J5J5L0K5J0k0k5k5NN%%%
3195d66%N%j5j5k0j5l5n0o0n5k5k0o%k0l5j5%J5J5k0j5j5k0m5m5l0j0%%nJ5L5L5L0K5n%J5
3192h72L5J5%l5l0k0J5L0N0M1K5L0J5j0j0j5k0m1m0%j0%j0nj5%N%J5L0K5K5nJ1K5L5J5j5l5
3189g46k5%J0J5J5j0NJ5N%J5NJ0J5K0J5K5K5NNK0K0J0nK0K5K0j0j5%%%nnj0j0%%j0j5nJ5j0
3186e46k0m5m0k5k5NK5M5K0nk0j5%Nj5j5nl0k5k0Nj5j6k5k0k0j5nj0NNj5l5n0o0l5j5j0nj0
3183a097j0J5J0K5%%%J5L5N5N0O5M0M6K5J0J5J5J5L5M0M5L0K5%%j5j5k0J0L5L5J0l0l5k5n
3181e51J0J0J0J0%nn%nj0nn%%k0l5l5l5%K0%NJ0L5L0J0J5%K5J0N%K5K5J0k0k5m5m0k5NK0%
3178e76j0J0N%j5j0J0Nnj5%NK0J5%nnNnnN%n%nJ0%k0j0l0j5J0Nnk5k5%j0%K5L5J5nj5l0k0
3175f91n%N%N%%J5J0%j0j5nnj5k5j5j5%NnnN%%%%L0L0K5Nk0j5j0J0J0%J5%j5k5k5j5J5L0K5
3172f96K0NJ0J0%k0nj0j5k5k0j0%k1k0j5j5%j0k5k0k5%%J0j0nNj5j5j0%NJ0nj5j0nnk0k0m0
3169a052k0%%J5J5L0L0nl5k5j0%K5K0Nj5j5k0j5k0nJ5nj0j5NJ0J0NL0M5K0J5l0k5%L0K5NN
3166i62%K5K0nnNj0k0k0J0NJ0j0l0j0J0J0J0J0n%%%NL0L5L5J0nN%K0nnJ5J0J0%K0L6J0j5m1
3163g92l0NNK0L6L5K5J0j5j5nJ0J5K0Nnk0k0j5k0%K5J0Nnnnj0j0nnn%J5K0%l0j5j6l0j0%j0
3160h37%j0nNj5%J0K5K0nk5k5j5nJ5Nj5k0j0%K5M0K0K0N%j5%j0nnj5k5k5J0M0K5K0%j5j0%
3157h27J5Nj0l0j5j0j5l5j5k0j0N%N%NNNNJ5K0K0K0K0K0K0J5J0j0j0NNj0n%J0N%J6J5n%J5
3155g46K0N%K0%%NK5K0Nl0k5k5nJ0%j0NNJ0l0l0k6k5j5J5J0j0j5NN%NNj0j5j0NL5K5M1L5N0
3152f61L0K0K5%%NNNNJ5J5J0j0m0l5%NJ0J0J0N%nj0NnnnnJ0nnJ5%%NNNNNJ0%%NJ0J0j0j5k0
3148e71j5j5j0NJ0L0J5j0J0J5J5K0nnk5k5j5j0k5n%%nl0k0k5j5K5K0%k0n5l0j6J0%nnj5%K5
3145g77K1J5nl1k5l5NJ5J5n%%NJ0nnj0%K0%%%%J5J1noj0nnJ0nnnnnj0j5k0k0k0j5NJ5J0J0
3142h72j5j0J0J5J5j0j5%%nnnj0NNj5k0nj0n%j0j0n%nn%nj5%K0L0K5K5K0L0L0L0K6L0K0%k0
3139g41k0j6k0nj0J5J0K6L0L0J0j0k5k5%J5J5%%nJ0J0J0%nj0J0%%J0J5j0j0J5J0J5J0j5k5
3137f86k5l0j5j5oOK0%k0k1%K1J0J0J5Nj5l1m0n0k5nJ5L0K5K5M1L5K5J0J5j0j0k0%j0j5%N
3134g36J0J0J5J0J5J0J5K0K5NNj5j5j0j5l0k0k0NL0L5K5j0l0k0j5%K0nj0k5j5%J0nj5nnj5
3131g71oj0%j0k0%J5K5K1NNj0k1O%onnj0nnnnnj5%%j0j5%%j5nnj0%n%K0K0nK0J0%nj5nj0j0
3128h82j0nk0J0nk0j5j5%Nk0j5j5nNK0J0k0l5k5k5l0k0K0K0J0nj0j0k0nJ0j5j0k6k0Nj0j0
3125a208nj0nj0%K0NJ0n%NK5K6K5Nj5k0k1k0k5j0J0Nn%%J0nl5l5l0nL0L5M0K0J0j0k5k0%J5
3123a228J0%%%%%%Nn%Nk0j5NJ0J0J0J0k0k0j5J0K5K0J0L6K5Nn%nnJ5J5Nnk0j5j0nj1j0j5k0
3120a218j0l0j5k0j5j5j0J0K0J5J0NNJ0K0Nj0NNNNNNN%Nnj0J5J0K0K6L0J0j0j5j0j5%K0NN
3117a127NNN%K5%k0m0m6j5%K0K0K1K5K0N0L5J0J0J0nj5l5k0k5%nK0J5J5J5%l5j5j5k0m0j6
3114a168K1L5L0K0nj5k0k0j5k5k1k5j5NNNJ0NL1Nj1m5m5l5k0%%%NNL0M5M5J5nj0j5j0J0nn
3111a208k0k0J0J5K5N1M0K5J0j5l0l5%K0L5K0%%n%j0j5j0j0NL0L5J5J0k0k0k5l0j0k0J0L0
3109a117N0N5L0j0j0NL0K5J0j5l0j0nJ0J0%j0j0N%j0%nJ5NJ0K5M0M5Nk5j5j0J0J0J5N0P6N0
3106f96L5J0j0j0j0NK5NNj0k0nJ0L0L5L5nl0k0j5J5j0k0l0l5%J0J0K0%k0j5j5J5J0j0%%n%
3103g16l0l6m0k5nNJ0%j5nj5l5l0k0j5nj0k5m0n5n0k6k0k0k5nNK0K0%j5%j5k5j0NK0nk0k5
3101a298k0K0K5K5K5N%J0nk0k5j5k5k0j5j0%NJ5J5J0NJ5J0J0J0K5L0K5K1J5J5K0M0K5J5j0
3098a027j0j0j0%K5L0J5NJ0K5K5K5%J0J5J5J0%K0M0K6j0j1k0l5l5j0J0j0k5l0k5j5n%k5l0
3096a037j0j0j0m0k5J0nnJ0NK0%j0J0j5k0%k5j1j5j0j5nn%nnn%nj0j0nj0j0j0nnL0N0M5L1
3093a147l1n5n5l5j0j0J0J0NJ0J0j0n5n5l0NJ0nj0NK0J5K0%NJ0K0K5NNnJ0K0K5Nj0k0J0M0
3090a243L5L5J6NJ0j0j0j1j0j0j5%nnJ0L5L1K0K5J0J5%NJ0J5%%J0J0J5K0J0j5l0l5k0k5nn
3087a112j0j0j5k6%%%Nk0l5n0k0NNNj5k5m0m0k0n%J5J5NNk5m5o5m6l0l0j0J5N0N1M5K5NNk5
3085a463l0%n%k0k5%L5M0K5NNJ0%NnNJ0j0%N%%%%J5j0nJ5NNJ0K5n%J0K5J5nk5k5nj5j5NJ0
3081a383%l0k0J0L5M0K5%N%J0K0J5nnj5%n%%j5k0J0J0K0NnJ5K5J5j5j0%%%nj0%j0%J0%k0k5
3078a328j5NJ5%k5k5m0nj5j5k5l0j5%J0K5j5l0j5%Nnk6m0m5n5l5%j0nNk0j0nJ0L0J5NK0J5
3076a694j0k5m0j0J0J0%l0nJ5J0k0m5k5J5N0K5J0j0k5k0k5k5l0k5k6k5k0j5%%nnk0Nk0k0%
3073b070%Nk0j5Nnnj0J0j5j5NJ0Nj0j0J0J5J5K0J5L0L5K0Nk5k0nj0J0NNNj0j5j0n%K0J0J0
3070b005J0NJ0J0J0J0Nk0j0j5K0J5J0OK5K5%J0J0L5J5K0%%nnK5K5Nj0nJ0K5M0L5L5L0L5J6
3068a543j6j5j5j5j5k5k5nJ5J5K0n%J0J0J5J0k0NJ0L0K1K0K0J5L0L5L0%j0k5%K5j0j5%j0j0
3065a443j0k0%NJ5k0l5k5J5%j0l1nNnJ0n%L6K5N%%J0J5k5j5NNj0j5nj0nj1nj0%j0j0NM1M0
3062a503K5NK5J0nj5j0j0k5k5%nK0K0J0nk0%K0M0K5%j5NK5J0J0j0j5k0k0j5j0NK0L0L5K0n
3059a373k5j5NJ0L0K5L0J0j5j5j5j0l0l5l0k0j0%J5J5Nj0J0j5l0j5k0n%nj0onk5k5nJ5J5J0
3057a574n%j5NJ0J5J0O%k1l5l0l5l0l5k0j5%NL0J5K0j0j0NL5O0M5L6K0j5k6k0k0k0k0k0k0
3054a679k5%J5J0L0nj5NJ0J5J0J5J0J5J0J5J6J5J5J0K5%J5J5N%nk0k0j0nJ0NNj0j0NL0J0J5
3052a448L0J0j5j0l5l0l5l1m0m0n5k5J0K5L0J5j5k0nJ0%k0j5%NN%k0j0nNJ0L5M0K5J0nnnn
3049a629nNK0K0%nJ0K5O6O0N0K0nj0%k0j5j0k0j5j0nk5l0k6k5m5m5m0j0J5K0K5K5J0NK0K0
3046a579K0K1n%k6k5j0j0j5n%%j5J0J0Nj0j0J0J0J5NJ0L0K1j6k5k5%J0j5j5j5j0j0j5nj0k5
3044a719l0nJ5NNJ0NJ0J0J5%%k5nJ5j0nj0j0J0%J0NNNJ0N%nNK5J0j0J0%J0N%k0%N%%j5NNj5
3040a664n%%nj0J5Nnj5l5m0m5%J0J0%nn%K0NJ0j0j0NNj0J0J0J5j0nj0nJ5J0nnNnn%n%k5m0
3037a834l5l5j0l1m0l5%K5L5K1J0j6k0k5%J0L5J6Nj5j1NK6K0K0K5Nj5l0j5NJ0j0j5j0J0K5
3035a894K5J5%j5j0%j5m0j6N%%O%%%%L0J5%j0J5J0J5J5J5M5M5N0K5J0j0j0l0l5k5nK0K0%N
3032a729n%%%k5k0nK5K5J0j0l0m0m0k0k5nj5J0L0K5J0j0j0NN%k0%%n%J5J0J5J0J5J0J5J0J0
3029a759NK0nJ0J0NNj5j0l5l5m0m0k0%nn%nnnnnok0m5m5l0l0k5k5n%%nn%nnJ0J5%j5l5j5N
3026b225L5L0j5l0l5NK0J0J5NJ0J0J0j5k0l5l0l0j5J0N%k0j0j0j6k5k5j0nJ0K0K5K6Nn%NN
3023b315J5%k0k1k0k0J0J5J5J0K6K0Nk0J0J0K5%j0%J5L5J5nJ0J0K0K0NK5L0L0J5Nk0k0nK5
3021b055L5M0%k5n0k5k0%NNK0%%N%NnK0k5n0n0m5n0j5NK0K5NJ0J5J0J0k0l5l5j5N%N%j0j5
3018b300j5j0j6j5j0J5nj0j0nk0j5%%j0l0j0J0NNNNJ0j0k0j5NJ5L0L0k0k0j0k5k5j5%nNNJ0
3015b491J0J5J5K0J5%k0l0k5j5k0j5k0k5l0j0j0%Nj5j5k5n%%%k0nj1j0nj0n%K0L6J5nk5k1
3012b737j5NNN%J0j0k5j5k5k0j5J0J5K0j0j0j5j5l5l0nK5K0Nj5j5j0k0j5l0j0%nj0Nj5k5k0
3010c047k5k0NJ5K0%j5l5l1j5J5M6M0K0k0j0N%J0J0J5M0K0K5J5%NJ0nk5k0k0k5k0n5n1n0n0
3007c223l5j5Nj5m0l5m5k5J0M0L5K0j5j0J0K5L0K5J0J5J5n%J5K5K0J0L0K1J0j6l5j0j0%J0
3005c153%k0j5J0J5%j0k5k5j0j5j0j5k5j5nJ0L5M0L5L0J0nj5nJ0K5K0NJ0J1J0N%J0J0K5K5
3002c017Nj0k5NL0N0K5%NJ0NK0%j5l0k0j5l5l0j0%nk5k6nj0Nnk0l5l0%%k0nJ0L5J0N%J5K0
2999c138%k0l0k5j0%J5L0Nl0m0k0%k0k0k5k0J0J5J0J5J5n%l0j0%%%%k0k0j5j5j5k0k5l0j1
2997c499j0K1J5K0%J5J0J5K5J0J0K0K0K5NJ5K0NJ0J5J0J0L5M0O1L0NN%NNJ5K0J0j0k0j5l5
2994c062l5nJ5L0nk5n1l5j0N%K5K0j0j0j0NJ0K0K0O%oON%NJ5j0k6l0j0j0nk0l5l5m0l5m0l5
2991c408l5m0nnJ0k1l0l5l0l0l0%J5K0J5J0nnj5j0j0K0NJ0k0k0k5k5l5j0nJ0K5K0J0J0%%n
2989c679n%K5K0K0nl0l0l0k0k5k5k5m5m6m5k5l5l0l5l5l5l5o0o1k5j0J0nk5j0nnj0j0K5%j5
2986d381j5k5j0NK0L5L0N0N1M5M5M5M0L0L0M5K0J0nn%J0j0k0l5l5k5l0l5m0m0m0m1m0m0l5
2983d396m0m5k5j5k0j5l0k0k0k0J0L5O0K5J0J0L0M5M0M0M5M1M0N0L5L0L0L5L0L0L0M0K0O%
2981c879NNj0l1l5m0k0j5k5m0l5j5%NNj0nn%nn%%n%%Nj0j5J0K5L0J0J5NM0L5Nj0j5K0L0O0
2978c920K5j5l5l5k5l0l5j5k0l5n5m5m6k5k5l5k0nJ0J5%k0k5J0K5J5K0J5L5N1L5K5M5O5O5
2976d010M5M5K5K6K0K0%%nnnnJ5J0J5J5%%K0M0M0J0k5l0NJ0J5L5J5%J0J5NJ0J0NL5L5%j5l5
2973c584j5NJ0k0m0l0k5j5NJ5K0L0O5M5N1K0K5K0K0M0M5J0J0K0L5O0L5M1L0L5L5K5K5NNl0
2971b972k5k5k5l0k5k6%j5l0j5k0k5k0j0%J5j0k5k5k5m0l0%K0K0%Nn%J5J0K5Nn%%%J5j0nj0
2968c323%J5J0%nJ5NNnJ5K0J5L0J0j5k5n5n0l5k0J5J5J5J0k0m0o0n6n5o0o5n5o5o0p6p0q5
2965d105n5L0J20K06K20J96J50J15J01R5P5N0N5L1L5L0NM0P0P0P0M5N1Q0Q0P0N0O5O1N5N5
2963a784L0L5K5Nl0n0l0l0k5l0m5l6o0o0n0n0n5n0m1o0q5q0o0m5l0l6o0o5p5n0l5l5k0nk5
2961c097k6k5k5k5k5l0k0j0nJ5L0K0Nj0k0k5k5j5%K5M5L5L5L5M1L5L5L0K0K5K5K0K0J0L0M5
2958b802M0Nk5k0k5j5%l0k5j0l0n0n0m5k0k6l0m0m0k5j0j5k0j0m0n0o0m1l5n0l0j0%Nj5n%
2956c649%j0j0k5k5j0k0k5k5j5%j5l0k0k1j0j0k5j5j5j0k0k0nk0j5l5l5k5j5k0k0k5m1j5N
2953d291K0L1%j0NK5NJ5j0nnnNK0K5NJ5K0%%K0L5M0L5J5%k5k0j0j0J0nk5n5n0k5%%%%J0j0
2950d205%%NNnK0%k5N%j0J0NNnl5n1l0l5m5k5j0K0K5K5J0k0j0j0j0k0l0m0k0j0j5%%%nJ5J5
2948d506Nl0k5j0k5j5k0Nj0nK0J5j0l5l6l5l5l5N%NJ0J0L0K5K0N%%%%%%%K1K0K0K0J0K5L0
2945d531J0NJ0J0J0J0J0nJ5J0j5k0m0%nk5k0j5j5j5j5k0m1j5%%j5k5k5k0m0o0o0n0m6k0J0
2942e058L1N0L0J0nj0J0NK0J0J5J5K5L0J0j0k5NK5L0K5Nk0l0%%%%l5l0l5l0k5l5m0k6NNNO
2940e042j1j5J5K6M0M5P0P0O0N5N6N0M5K0N%j0l0j5k0J0J0%j5j0J5J0j0l0l5l1l5k0m5l0l0
2937d832k0k0k0k0j5k0k0k0n%k0k5l1k5n0p0n0l0j0l5m5m5n1m5l5NK5J0%N%%l5l5l0l5k5k0
2934e694m0m0l5j6%J1%nk1k0l0k0j0J5J0nk5k5k0k5%nk0k5j0j5%k5k0j5j5nk5k0nj0j6j5m0
2932f281k5n%J5Nnj0k5%J5J5Nj5nJ5J5nn%K0J5L0J0nk0k0nk5k5k5k5m0m5m0m5l0l6l0l0%%
2929f667%nj0k5m0n5n5m5k5j0k0m6m0m0k0m0l5k5j5l0j0Nk0l0k5J0J0nk0l5l6k5%J5J0Nn%
2926g404j0j5NL5O1P5O5L5K5L5J5nk0n0q0q0o0l1j5j5k0k5k0k0l5l0l0%NNj0m0o0o1n5o0n0
2924g940l5l0k5l0n0n1o5p5n0k5NL0L0L5J0%%%J5NNnn%k5k5k5j0J0J5K0J5j0j5NK0J5M5M0
2921h176K6K5N0M5O5O5O0M0M6M0O0N5K0%k0k0k0k0l0l5m6m5m5n0m0m0m5p0p6q0r5r5q5o1m0
2919h637m5m0m0l5j0%nk5l5k5NK0J5%n%K5K0K0K5K0K0K0K5K0L0M5M5K6%j5k6k5k0j5nK5N0
2916h552K6nm1j5%J0k5l0l0n5n5o0n5n1j5nj0l0n5o5m0m0l5o5j06j30j86k05j91j35q5n0k0
2914a0406L0J15K11K95L26L31K91K40J71J35J21J15J00J35J86K36K25K26K10K11J85J66J25
2912f020P5L0j0n0p0p5q0j01r5r0p0p6o0n0q0j25j66j80j76j95j91k15k16k05k11k05k11j90
2911i308j96k16k30k16k20k06k30k36k41k10j86j60j45j46j30j25j51j45j31r0p0n5m5l0k0
2909a3138k0k5NNJ0J0K0L5Q5J10J36J65J81K30K51L01L10L11L36L66L76L66L71L91L86L61
2907h065K85K01J00Nm5j30j91k25k11k20k36k61k45k31k10j91k00j96k00k06k36l10l71m52
2905a2041m91n21n21m97m46m06m01l91l76l21k80k16j76j35j20j00p6k5L0P1J00J05Q0O5L1
2904a7058J5j5l1m5r0j30j61j95j81j55r5m0nK5P0J25J66K05K26K10K36K41K40K06J70J66
2902a5900J50J65J41J15Q0O0O1O0R0J05J41J35J05P5N0J6k1n0o5q0j00j21j55j70j91j75j71
2900a5650j65j26j25j20j15j21j35j35j06q0q0p5n6j0NL1K5M5N0N5L0nk0NNNj0j5%j5j0%n
2898a6923nk0J0M0N0N5%o5j20j56j60j30r1m0k0l0o5r5j16j15j35j71k15k36k55k61k41k10
2896a9720j76j55j10j16j10j25j01j05j25j56j85k11k15j96j55j65j61j35j36j30j35r1p0
2894b2984q0q5j05j11p0j0L0O5J21J75K21J85J46Q0j0r6j10j10r5j01j25j55j61j30r5o5k6
2893b3701L1R5J40J81J95K11K15K26K50K81L11L26L41L31L35L66L66L26L01K76K65K71K71
2891a7790K60K41K21K20K16K20K66L26L56L51L20K16K0k01l35m06l76l11k46k50k66k86k81
2889a7515k40j86j60j76k60l51m41n52o71p67q73r47j003j032j063j118j153j218j298j359
2888c2383j383j339j298j243j179j092r73q37o97n71m61l66l16k36j40K5J70K46K71K85K86
2887d3231L21L66L66L11K45J91J05%q5j36j70k16k30k31j90r5nM0K5J0j0o0j51k45l41l56
2885d3772l21k26j10m0k0j0L5J00K01K40K21J30L0r5j85k31k36k50k61k25j56j30j00j06j25
2883d5642j86k60l41m56n72o71p12p92q63r12r87j038j093j108j108j077r98q57o82n16l51
2882f1222k01p0M5J51K30K86L36L71L61L66L35L26K46J95J41O5m0j15k01k96l96m61m96n16
2880f0560n42o21p62q68r02q82q83q77q47p87p52p07p67r47j103j103r72q17p57p42p62p87
2879g8747q32q63q37p82p02o86o92o52n31l76k61j50k0J00J95K41K31J30Nj30k91m46n57n76
2877h7229n97o36o67o77p52q02q17q17q67r63j057j163j269j278j238j138j023q97q07q17
2876a05511q57r13r97j093j153j208j309j438j549j675j839j970k031k060k075k096k120k146
2874a34040k160k081j990j975j970k015k121k255k341k367k356k356k336k286k235k031j609
2873a70524j067m52K51R83J704K421L118L680M060M366M748N128N459N690N814N871N935O000
2872a06815N830N349M787M457M321M131L659K762J314n82k647m627o431p895r009r810j0382
2871a21588j0782j1124j1515j2036j2587j3119j3575j3811j3790j3710j3756j3971j4347j4928
2870c04639j5565j6217j6853j7551j8272j8944j9520j9971k0202k0343k0683k1310k2177k3230
2869e75477k4383k5455k6343k7305k8569l0163l2097l4384l7005l9753m2790m6174m9718n3302
2868a072918n6972o0942o5208o9885p5224q1164q7450r4012j00915j08048j15428j23327j32091
2867b243584j41745j52452j64414j77482j91388k06231k22338k39667k58311k78973l02524
2866d579109l29429l60458l96587m37923m83540n32953n85754o39557o90013p34339p74387
2866a0544049q15400q60981r07081r41498r54100r51919r61296j010042j106663j238786j389298
2865b1681113j548868j712283j866898j990853k065669k090146k079800k051296k008223j941333
2864d1036482j838977j695221j511619j295527j056491q01314n31299k43231O9003M13219
2864d9527939P96241J218483J670323K132899K581595K990227L335296L598632L767677L835058
2863b3601508L799217L665165L443625L149563K801060K417833K019567J624705J249959R09237
2862A478423O12522L65652J70489K5200p4998j36732j67341j74525j65641j46879j23117r8268
2861A564785p5279n5693m0214k8884k1270j6543j3991j3088j3240j3780j4342j4783j4954
2860A228724j4732j4172j3324j2267j1194j0381r886r524r259r029q672q086p454o968o697
2859A077079o642o858p384q111q938r745j0342j0737j1109j1555j2051j2557j3094j3660j4056
2858I20240j4212j4071j3640j2989j2316j1841j1535j1354j1289j1234j1048j0728j0397j0176
2857G53410j0021r920r921j0111j0587j1359j2232j3003j3510j3650j3290j2457j1239r820
2856E92290q251o783n684n023m717m748n138n785o486p034p348p389p144o707o036n208m361
2855D88448l600k997k572k431k632k958l313l755m381n023n584o021o311o422o406o347o231
2854D11464o035n875n845n896n915n860n755n629n539n460n293m993m687m416m196m016l875
2853C22179l739l600l544l624l815m035m261m467m592m717m917n189n414n434n193m762m221
2852B46655l645l098k526k010j639j449j464j719k181k657l058l363l660l980m351m697m848
2851A96310m612m045l354k787k336j930j529j103p42n71n97o96q43j057j339j659k030k517
2849A62563l058l564m005m296m407m376m306m201m025l795l554l258k933k597k301j930j523
2848A04434j138q78o66m97l76k95k61l01m11n21o32p32q77j053j183j318j444j494j534j539
2847H7284j504j503j494j509j474j484j484j428j269j193j208j213j058p72n11l91l91m46
2846F6952m61m21l36k96l41m21n31o67q72j113j329j473j494j414j308j203j118j028r12q57
2844D9357q38p97o51m66l46l51l46l21k86k65k61k61k75k46j76j05n0k0%k0m5r0j06j25j65
2843D2745k26l01l61m11m21m41m41m41m56m97n16n51n67n81n62m91m21l41k81k65k56k31k00
2841C3486k11k05k06k00k41l01l01k80k81l11l26k85k51l01m56o52q17r42j063j153j253j339
2840B2111j408j469j514j524j499j468j424j384j348j349j323j308j239j132r73q12o57m80
2838b00l16j80o0L5J00J30J76K45L15L61M06M31M61M97N56N57N41N16N02N06M61M11L41K71
2837G063K05J96K10K11J85J71J15J00J81L26M41M96N06M61M12L45K86K36J90J66J50J25Q1
2835A2858N5N5N0N0N0J5k5q5j15j36j60j75j81j50j51j55j86k35k61k86k75k56k71k90l11
2833I429l16l11k86k55k56k51k25k16j90j86k00j96k00k16k45k71k86k86l05k81k51k05j66
2832C829j20o5m0l0l0l0k1%OK0K5N5P5N5M5J5%%J0j0k0n%NNNj5l5o0m0l5l5%J5L0K5K5K5J5
2829C694%NNj0l5j5Nnn%J5L0M5N0N0J0k5m5q0q5j00j21j30j20r6q0o5o0l5j5k0l5%L0O0R0
2827B907R0O5P1P0O5P0R0R6R5J70K26K71K95K91K86K55K56K31J95J56R0O0J5l5n0n0n5l6m0
2825F150n0p0o5q5j26j55j55j51j50j31j00q5p5m0k0nj0K5L5J5k5n5q1j10j45j91k10k06j65
2823C564j36j25j20j16j30j55j81k20k66l26l71l96m26m26m05l91l96l76l36k96k20j41m0
2821b431M0J36K15K96L51M01M41M51M65M87M86M56M16L56L01K46K15K11K05J61J10J15R0P1
2820D291R0Q5J10J06Q0Q5R0J26J50J30J06J10R5M0l5q5j30j66j95j96j85j86j90j86j80k01
2818C759j85j86k00j71j70j66j75j70j86j60j46j15q5r0q6r0j10j51j55j55j66j85j86j80
2816I0j65j40j00j01q5o0n0q5r6r5j00r5q0o1k5l5J5P0Q6J35J90K41K91L05L00L01K81K86
2814A218K90K71K36K05J81J70J35J21J10R0J06J35J15Q5M6N0J5j5k0l5m6m5p5p5r5j16j15
2812B942j10j00r6q5r0n5j0nn%NK0N0N0N5M5M5O0Q6R0Q5O5L0J5L6M5M0K5K5J5L0L5L0K5J0
2810C403J5J0%K0K0%%J5J0j0l0j0J5j0k0j5%nnl0m5n0m5n0l5j5j5l6l5m0l5m0m0k0J0M0M0
2808B962L5K5K0K5K5J6onnK6M5O0O0P5Q0O1M5L0J5J5J5K0M0N0O0O5M6N0M5M5M0K5L0K5K5K0
2805D205K0K0K0K6L0K0Nj5j5nk5l6n0o0n5n0l0k0nJ0J0NJ0J0J5J0Nnk5l5l0l5l5m6k5j5j5
2803C789k0j5j5j0j0j5j5k0l5l5k0J0L0K5K0K0%Nk0j0j5j0%L0L0K5J0J0K5K5K0n%k0m0o5p5
2800C604p0n6n0p0p0o5n0m0j5NNnm1o0q0p0o5l5j0nj0%k5m1k5j5j5m5p0o0m0j5%J5L5K5K0
2798B491J5nk5k0NJ5J5J0L0M5M5L5J0J0Nk0k0k0k5k5k5k5J0Nk0k0k0j5l5l0l5l6k0nJ0%j0
2795B300l0m5o0o5o0n0j5%%k5l1k0J5J0j0m0m0l5m0k0J5n%J5N0N0K0K5M1M0K5n%%nJ5L0N5
2792B105L5J5J5L0N5N0Nj0nj0nJ5L0K1j0k6k5l5k5nK5J0nnJ0J5%nJ5L0L1L0L0%k5m0m1l5j5
2790B245%NL5L0K6Nk6k5k0k0nL5M6M5L5K0j0j5nK5M5M0N5N5N5N6L5M0L0L5M5J5n%n%n%j0n
2787B902Nj5k0j5%%%l0n5n6n0l5k5k5j0j5%k0j0j0k0%NJ0NNj0j0NL0K5J0j0nNJ0J0Nj5j5k0
2784B536k0m5m0j0J0J0NK5%j0K0K0K0N%K0K0L0L0N0O6Q0O0M5J5K0K0J5K0K5K5J5L6N0P5O5
2782C308N0j0l0k5k5j5n0p5p6n0k0nJ5j0m5m0m0l5j0NNJ0k5l5l5m1j5%NJ0j0k0l5k0k0j5k0
2779B556NK5K0J5J5J5J5J5J5J5nk5m0l5l5j5%N%%n%j0nnnnnL5L5M5K5%Nn%J0J0J5J0J0M6L5
2776B797J5J0j0n%Nj0J0j0k5k0j0J5K0K5%j5k5k5nnNK5L0Nnj0Nj5l5j5%J0j0k6l0nnj0k5k5
2774B596l0l0m0k5nk5m5m5m1m5m0m5l5n5m0m0k0j5j5k1k0j5k0j5NK5K5%l0l0j5j0k5k5l0k5
2771A734j5l0k5k5k5k5l0k6m0l5l0j0K0J5%NJ0J5J0J5L0L1L0K5K5K0J5nj5j0%L0N0N0L0J0
2769A824J5J0K0NJ0J0J5NK5K1N0L0K0%j5l0m0m1m5m0k5m5n0n0o5o0p6n5m5m5k5nj5l5n0l0
2766A173m6k0l0l5j5k5k0j5k5k0%m5o5r6r5o5k5M5J05J41J30J25J16J00R0Q5Q6Q5P0M0Nj0
2764A744%nJ0M5Q0J16J20J15J21J30J35J21J05P5P0P5O6N0O5O0N0L0J5k0m0n0o0r0j16j10
2762B907r5p5q1q0n5o0o5p1p5n5m0m0j5j5J5N0N0N0K5M5M6M5%j0nJ5K5K5M0M5N5L5M5M6L0
2760B757N%Nn%n%k0k6k0k0j5j5NNj5j0n%j0j0k0l5m0k0J0j0k0j5K0N0N0N5M5K5L1L0L0L0%
2757B817Nj5k0%K5K5L5L5N0O0O5O1O5O5L0N%j0j0n%l0n0m0J0J0j0%%nk5m6m5k5n%j0m5m5l0
2754B892l0k5%NNJ0J0J5L5N5N0O0J5J1J0K0K0K5L0M0L5L0L0M0M0L0L0L1NL0M5M0L5K0%nk0
2752C669k0k0j5J5K5L0K0%nnnj0J5J0L5L0L5%k0k0%%k0N%j5k5k0m0j5nj0k5k0l0j5j5NJ5L5
2749C569M5M0N0L5L0K5M5M0K6L0K5K5J5%k0l0k0k5nj0K5K0K0nk0k5j0NK5K5J5%j0k5l0k6k0
2746C854nN%NNNN%J6J5L0K5K5N0N0K0nj0%%%j5%Nk0m0o0n0n1n0n0m5n0l0j5J0J0nj0nj0J0
2744C619J5J0J5K0J0nm0l5j5k0l0j5J0K5NJ0J0L0J0NNK5K5K0M0M0K0K5K0L1M0Nk5o1o5o0m0
2741C679k5j5l5n0m5l1l0l0m0n0o0n0n5n5o1n0l0k0l0n0m0j0K0L5L5K0J0NNNJ0K0J0j5j0%
2739B967%J5J0N%j5j5%n%k0k0nNnk5m0m5l5l5k1j0j0J0J0L1K0L0J0j5k0k0nK0J5nj5l0k6k5
2736B681k5nJ0K5K0%k5k0j5j0J0J5%j0k0J0K5K0K5J1J0j0NK0J5NK0K5J0%%L0L5K0J5L5K5J0
2733B992nNK0K0L5J5J0j0nJ0L6K5L0J0J0J0J0J0j0j0J0J0J5k0l0nNJ5J5nj5k0j0l5k0k6k0
2731C072l0l5j5j0j0k0k0j5k5j0Nnj0J0K0K0J0J0j0k5k0j5%%%j0m5m5m5k1J6K5N0L5N%j5j0
2728B812Nj0j5j5NJ0j0j0J5L5J5nk5k5k5k0nj0l6k5j5j5j5j5j5NNK5M5K5L1j6k0nj0Nj5k5
2726B636NJ5K0K0K0N1N0N0K5L0K5K5K0J5J0%nJ5K0%Nk5k5j0J5J0j0m5m5k5l0k0k0j0Nj5j5
2723B787j0j5K0K0J5K0k0k0k5j0J5L0K5K5K5K5J0L5N0N0L0j0l0l5k0k0j0j0%K0K5K5J0J0%
2721C037%k0k0l0l5k5k5j5k0m5m5o1m0k0k0n%k5m0n0k5nJ0K0J5K0J5L0K5N5L0Nl0m0m0k0K0
2718B581J5J5J0J0nk0k5k5m0m0l5m0j5J5K5J0nl5m5k6nj0J0%%k5j5NK0K6onJ1J0J5n%J5NK5
2715B396Nj5%j5k5NJ0J0j0m6l0j0NJ0nj0j0j5j5j0J0Nj0j0%%NJ0%k0k5k5J0K5K5Nj0j5J0J0
2713B225%Nj0j5j0j0j0nnk5j5j5%Nl0k5%J0J5NJ5J0K0J0J5J5j5l5k5j5%J5J5J0Nk0k5k5k0
2710B040j5j0j5k0N%k0j5j1n%%K6%k1j0j5J5J6ol0m5n0n0m0k0nNJ0K5L5L0J0K5J5nm0l5j0
2707A764K5J5J0%J0N%j5j0NJ0j5j5j0j5j0NN0O5N0J5%j0n%J5K6K5K5%%n%%k0k0k5l1k5NNJ0
2705A909J0K0L6K0nk5k6j5J5M6M0K0j0j0L0L0K0%k5j0J5J0n%nj5k0j5k5k0%k0k5l1k5nnk5
2702A854l5l0j0NNJ0J5%nnK0K5%k0j0j0j5j5l5m0l0l5j5j5%NJ0NK0%n0m5l6j5K0J5L6L0J5
2699A619n%NN%J0J0nj0J5L5J0J5L5L0L0J5J0J0J0J0N%N%J5J5nnk5k5nk5l0k5j5j0J0J0K0J5
2696A779nk5k5k0l0k5j0j0nj0nJ5%%%%N%%NK0K5K5K0j0j5j0j5%K0L5K5%%%%J0J0J0J0J5J5
2694A824J5%j5J0J5J0j0j5NK5J5j5k5nJ5J5K0%j5k0l5l5nNK0J5J5J5J5J5j0nNj0k5j5l5j5
2691A764j5l0l0j0J0K5K0K0K0K0K0J5%Nj0k5m0n5n5m5nNn%%J5K0K0%nk0k0k5n%j5j6k5j0N
2688A518N%k5k5k0%J0N%j5j0J0L0L0J0j0%%j0k5l5j5J0K5K5K0K0K0M1NnJ5M5O5M0J5j0j0k0
2686A729l0l5j0J0J0K0%k0k0j5k0k0k0j5Nnj0onnj0%nnnj5j0%Nnk0k5%K0J5K5K0J5J0OK0K0
2683A594Nj0k5m1l0l0j0NK0J0J0n%%nj0nn%J0j0l0j5j5j5n%nJ0K5M0M5L5Nnj0n%%k0j0j5N
2680A483J0n%j0J0NNnnJ5K5J0J6L0J5%j0K5K5K0k0l0j0nj5j0j5ok5k0nN%j5nJ5J5%%j5nJ5
2677A508nJ0j0j0j5l5m0l0m5k5k5J5K0N%J5K0K5J5J5K0J5NK5J5J0j5m0l0k0K0L0L5K0L0L6
2675A564L0J5J5J5Nnk0nJ5K0K0J5%nK5K0J5j0nj0nnl0j5nnJ0nl0k5j5j0k0NJ5J5nJ5NJ0J0
2672A624J0Nj0%%n%nn%j5k0j5j0NJ5J5%NK0K0j0k5l0j0j6j5l5l5k0j0J0%nJ0K0K0j0j0j0j0
2669A443K0J0Nj0NNJ5J0nJ5L5L1L5L5NNj5j5nnn%J5J5J0J0K5K5J5k0k0j5j0nnnj0%j0nj0j5
2666A599nJ5J5j0j0j0J0K0J0J5NJ0J0J5K0K0nl5l5j0K0J5%j5k5l0j0k0%k5j6nNJ0J6N0N0L5
2664A699NJ0J0J5%k0l0k5j0j5J0K5L5J5k0j5j5j0%%j0nNM0M0M0L0L0M0J5j5l5k5nnk5k5k5
2661A729%n%K5K5L0J0J0%l5l0nJ0L5J5J5nk5nnJ5L5%j5%K5K5J5j0j0NNJ0J5J0J0J0L1J5K0
2658B000J0J0N%J0%K5K0Nk0nNL0L0J0NJ0J0nk0l0l0k5j5k5k0%J0j0J0%NN%%j0J5J5NN%Nk0
2655B025m5l0%K0L0J5%k0k5l6l0l0k5nN%j5k5k5k5k5j5%Nj0k5l5m0l5l1j5NK6K0J5nj0j0k0
2653A554j6nJ0L1NJ5Nk0k0k1j5NJ5j5k5l5j5j0j5l5l0k5k5j0J0j0k0l5j0j0j0nnJ5J5%N%J0
2650A253J0K0J0J0j5k0l0k5%j0J5L0K0%j5m0l5l6nnK0J6K5J0nk0%NJ0J0N%j5k5NJ0NJ0Nnj0
2647A188NK0K0K0L0L5Nnk5k5j5j5N%K0J0NJ0K5L0K5K5J5Nj0J0NN%N%%k0l0l5j5j5%NK0K5K5
2644A388J5%%j5j0j0J0K0J5J5J5J5J5J5J5J0J0J5%j5k0l0l5l5j0J5Nk5l0k5nj0%nk5j0%%j0
2642A268nj5j0J5%j5k5k5NJ0j0k5j1nN%J1j6j5l5l0l0l5j5j0%J0K5K5K5L0NJ0J0J0J0J0J0
2639A162J1k1j0j0J0NnJ0K6M5M5L5K0J5%j5j0J0K0J0j5NJ0J0Nj5j5l5l5k0k0k5k0%%NK5L0
2636A243J0nj0NJ0k0l0k5j0onJ1j1nNNnj5J0K6Nj0j6j5%%J5K6J0j5j0j1nJ6J5j0nj6j0J0k0
2634A132n%j0%J0K5%NJ6nj1k5j0J0%nj0k5k5k5j0nk0j5k0k0j5n%k0l0m5m0l1k0%J5L1J0%n
2631G97K0J5K5J0L5J0K5K5J5K5K0K0K5J0L0L0J0J5J6J0J5J0J0J0J0K5K5J0J0J5J5J5J5J0J0
2629A393j0l0%nNj0j0j0NJ0NN%k0k0k0j0l0k0j5%K0J5nNJ0k0k0k5j5k6k5NK5K1%k1k0n0m5
2626A042m5m5l0j0k0j5n%n%k0k0k0j5l1l0j0nj0J0nnnnnj0NK0L5K5J6nNNn%k6k0j0nk5%J0
2623G06NnJ5M0M1K0K0J5J5J0J5Nj5nnNj0j5J0NNJ5%j0J5K0%%%K0L5M0K0%%j0j0J0J0%%nnN
2620A027%J5J0K0K0%Nk0J0M0L5L1J0J0J0J0J0%K0NNJ5%%%nn%%nnk5k0l0nK5L0J0j5j5j0NK5
2617A243L0L0J0j0nj0j0nNJ0NJ0J0J5K0Nk5k0nJ5J0nj5j5j5j5N%%Nk0j5j0j0j0j0NJ0k5k6
2614A162%%j0j0j5k5%nL0%k5l0j0j0NK5J5nj0nK5NnJ5NK0J5nnk5j0nj5l0j5NK5L0J0J0J5L6
2611A178K5J0j5NJ0J5J5NnnJ0J5%J0J5L0Nj5j0J5Nn%%%%j0j0j0j0j0j0k0nNj5j5j0nNnk6l0
2608A132j5NJ0K0J6J0j0l1l5l5l0nK5K0%j0J0J5K0%k0j0n%j0NK0K5J5J0L1K0%j0nJ0%%Nnn
2606A183nj0%j1j0Nj5N%j0n%nn%nn%n%nnnnn%k5j0%NJ5N%j0j5j0%L0L0J5Nj0l0m0j5J5J0K5
2602A067K0K0J0J5%j0j5j5j0k5k5l0k0%%Nj5j5n%%j0Nj0j0Nj0%nj0j0j5j0j5%J5K5j0l5m5
2600H07j0J0J5%J0J0j5j5N%j0l6l0j5k0%J0N%%n%j0j0j5j0K5L5J5NNj0k0k0j5j0j5j0n%n%
2597F46n%%n%%%%j0j0j0K0K5K0%j5nNJ0K5J5J0j0k5m0k0J5L0L0J5K0nNNJ0nN%L1L0L0nl0l1
2594G71m0nK0J5j0j0J5M1K0%J0J5%j5nnJ5K0J5J5n%nnJ0NJ0J0j0j5j0j5J5J5nk0l0k5m1k0
2591G41%Nj5j5l5j0nJ5K5%%K5J0J0J5N%k5k0nnJ5NNk5k5%j0J5K0J5J5J0J0NJ1J0J0J0J0J0
2588H32J5J0J0J5J0J0J5%n%nJ5J0%j5j0j5L0L0K0j0nK0J5K5J5K5nk5l0nj0nk0l0k5k5j0%%
2586H67J5%J0J0NJ0N%j5nj0j0nj0j0NNj0k0j5j0NNj0nj0n%j0j6Nn%%%NJ1%j6k5k5%J0K0%j5
2582G31l5m0%L5L0%%%%j0j0j0j0k0k0nn%%%%J0j0j0J0K0K0%l0k5NJ5K0nn%%j0j5%K0%J0NJ0
2579F66NJ0J0Nj0j5%NNj5j0nJ0J0NJ0NJ0J0J0J5K5L1J5j5j5k6nJ0J5J1J5J0J5j5k5J5K5L0
2577H52J0K0%nnN%%N%NN%j5j0%J5J5N%k5k0%K0Nj0j0NJ0j5k5j0NK0%l0j5j5j0J0NJ0j0n%L0
2574H22M5M0L0nm0l5nNnj0J5J0j5n0n6l0NK5L6L5M0M0L5L5J5n%%K0J0J5J0L5K5J5J5J5Nj0
2571A132nK5K6j0m6m5l0%K0L5J0Nj5j5j5j5j0j0nnk0%K0K5J5J0Nj5m0n0l0n%nj5k5k0j5nN
2568H62nnj0nj5j5%NJ0nnJ0J0nNNnk0j5NJ0j0k0j6%Nj5j5j0nj0%J5L5K6K0j0NK5M5N0K5k0
2565I32n5l5NK0K5J5K0%%%K0J5NJ0J5J5J0j0J0K0J0J5n%nK0K0%k0k0j0%N%Nnk0l0j0J5K5J0
2562A037j5l5l0k0k0%%J5J0L5L0K5K5K5nk0nJ5J0Nj5n%NJ0Nk0l5l0j0K0M0L0J5j0%nj0%%N
2560A072nk5l0k0j0J0K0J5l0m5l0nJ0L0J0%j5j0%nNJ0L0J0j5nj5j5%J0%k0m0m0k5k5l1l0l5
2557G06%J5L5L6L0K0j0j0nj5j0j0J0Nj5k6n0m0k0nNK5K0%j5j0%%j0%nj0j0%%K5K5K0%k5l0
2554F46k0%N%j0j0NL0K5J0j0%J5NNj0nJ5J5Nj5k0n%%n%nj0%nnj0nK5J5nj5j0j0j0nm5m0l0
2551E01j5nJ0N%%%%%j0j0NJ5K5M5L0L5K5J5nk5l5%J0j0%j5j0j0J0J5J0J0K5J5J5nk0j5k0k0
2548E91K0J5K0J5J0%nNL5L0J5Nj5n0m5k5j0J0n%K0K0J5K0K5%Nj5k0j0j0J0K0L0L0K6K5K5K5
2546H57K5K0J5L5L0L5K0J5L0J5%j5l0j5n%J0K5J5nm0n0l5l5%%J5%k0k0j0j5j5k0k0j5k0k1
2543G56j5k0j5k0k0k0j5j0l0k5j5J0j5k5l5j5%K5K0J5j0J0%J5J0J5J0nnj5NK5L5L5K5Nj5l0
2540F41o0l0j0J0K0K5L5K5L0K5NNK0K5K1NNK5L0NJ0J0K5J5J5J0K5J0j5j0j0J0L0K0%j5k0k0
2538I47nNJ0K0J0J0K0J0K5%K5K0Nk0j5j0J5J0nk0K0K5Nk0l5k5l0k0k0j0%k0m5l5k5j5%j0n
2535G92k1%nj0J0J6K0Nl0l6k0j0j5j0NNNj0nnj0k5j5j5k0j5k0k0k0l5l5k0%J5J0NJ0J0J0J0
2532E01j5j5J0M5M0M0K0Nj5j5nJ0J0NNNK5L0nnL5N5N6L5K5K5J0j5j0J0L0L0K0K0N%nnNj5k5
2530I62k0nJ5J5K0n%nnk5m5l0j5J0L5NJ0j5k0l0l0m0k6k5k5%j0k5m5l0nK0K0%%nnj0n%j5j0
2527E81j0%n%nn%j0%J0J0k5%j0NJ0j5%%n%j0NK5K5%l5k5nJ0K5J5K0J5J5J5K0J5J5K0J5%J5
2524G21L0K6K0K0J5K0n%n%NNK5K5K5N%%k5l0l5k0J5L5L0J5nk0k5j0nl5o1o0l0j0J0J5NNj0
2521F81j5K0K0nk0j0%K5NN%NNj0%j0%nnn%k5k5k0J0K5K5%l0l0j5J0K5K5K5K5K5L0J0k5k5n
2518G16%%%NJ0NJ0J0N%J6o%n%Nj0j0N%%j5j5k0j5%Nn%%%NJ5nj0k5nJ5nk5nNNk5k0NL5K0Nj0
2515F66k0%nnnnnnnNNNNj5l0m0m0l5l0l0l1n0n0l0nJ0J0K0L5K0Nnnnj0%K0L5L6M5K5J5J5K0
2512E31M0L5M0N0K5k0m0k0J5L5K0nm0l0j5J5J5J5j0j5k0J0L0K0J5L5K0J0J0L1L0J0J5nj0k5
2509H17k0k0j6k5nNK5L1Nnk1j5j0j5j5j5j0k5k5k0k5k0k0k5k5%%%nj5j0NNK0J5J0j0k5k0k5
2507D51k5J0J0J0NK0%NJ0J5nk5k5j0j0j0nJ0NJ5J0J0J0J0J5K0K0K5K5J0L0L5J0%%J5J5NNj5
2504G06l5o0n5m5j5K5L5K0j0k5nJ0J5nj0nnJ0J5j0k5k0%J0N%J0%J0%NJ5n%k5j0j5j0j5j0j5
2501D56nj0%K0K0%j0j0%%%%%%%nJ5J5J5J5J5J5K0NJ0%J0Nl0j0J0L0L0N%Nn%J5K0K0j5m0n5
2498E76n5j5j0nK0L5M5Nnk5l5l5l5j5nJ5NNj0l5k5j1J6L5J5%j0nNNK0nJ0J0NJ0k5k5k0k5N
2495D06K0K5Nk0j5j5j0k1j5nk5l5l0l5l0j5NJ5J0j5j5NNnnn%NK5M0M5L5J5L0L1M0M5M0J5J0
2493E56J5Nj5nnL0M5N5O0N1L0K0J0J5J5J0J0J5J0j5j0l0n5k0k6j5l5k5k5l0k5l5k5l0l0j5
2490D81k0k0k0j5k1k0k0%J5K0%J6J0J0J5j0nJ5L0K5N%%K0K0K5K0K0K0K0K0K5L0K5L0K1Nk1
2488G71l5k0k5k0k5m5o0m5k5j5j5j5j5k0m1l0k5j0nNj5m0m0k0n%k0j5l5k0k5n%k0j0NN%nN
2485B5nj0NK5L0J5NJ0J0J0j0NNj0J0%NJ0J5L0L0M0K0K5NNj0j0J0K0K0J0Nnk5k5%J0L0K0K0
2482C75NNONJ5K0n%%%j0J0J0Nj0j0%nn%nnnnNJ0k1j0n%%nnnj0nNJ0j0j5nJ0L5L6J5J5J0J5
2479D61J0J0NJ5j5NJ5J5K5K5K0%j0J0L0K5K0k0m0l5m5j0%k0J0NK0K5NNK5K0J0nJ0L0L0K5N
2476G16j0l5n5m5j0nJ5K5K5K5%%nJ5L0L0J0Nk0m0j5j5N%%NNJ0J0J5L5K0K5%j5k0k0j5NJ0J0
2473G26J5NK0%J6J5J0J0K0%J5J0L0K5%%NNJ0NJ5K0%%K0N5N0K5%k0l0l0m0l0l5l5m5m5o1o0
2471F96o5n0m0k0%%k0j5l5l5l1l5k0j5NK5L5M1nk5j1J1J5j0l6j5nnj5j5j5j5j5J0J0k0n0n5
2468A55l5k0%%J0j0NN%Nj0J0Nj0NNj0J0NK0K0NNNK5K0K5M5L0L0L6L5L0L5J0J5%k0j0j5J0L0
2465E11J5J5L5L5L0K5K5K5J5J5K0J6K5K0J5%k0m0l1l0j0l0l5l0l5l5nK0K0nk0m5m0m0k5%K5
2463D31L0L0L0J0%j0J5J0J5Nj0%NK0K0j0j0J5K5L5J0NJ0J5J5J0K0Nj0k0k0k0k0n%J5J5K0J5
2460G16NNK0K5L6J5nk5m6m5k5nnn%K0NN%Nk0k0j5k0l0j0k0k0j0J0Nnk5%J0J5nnK5K5L5J0N
2457F31%J0J0K0%J5J0J5J0nnJ5L5NNJ6nJ0k1n%k0Nj0nnj0j5%%Nj5k0nnnnnnnnj5j0%J5NK0
2454F51L0N0N6L5%NL0K5K5L0M0L5L0J0J0L0M0L0J6J5J0j0nK0J5nk5m1m5k5%K0Nk0l0k5l0k5
2451I77k5k5nnk5k0m5m5j6k0n%j5j0J5J5K5nk5m0l5l5j0NNJ5K5%%%J5j5l0k5j5j0K0K0L0J0
2449F71%%k0k0m0k5NJ0j0k5k5n%j5k0k5l0j5j5%nj1k5k0k5nnk5j0j0j5j0l0k0%j0j0j0K0%
2446A70k0j5%K5K0%%j0k0%J0K5K0%nnnJ5NNJ0J0K0L0J0NJ0L5N1M0L0K0K5Nj0%K0K5K0K0M5
2443F36L5J0Nl0k0k5l0j0k0m0l0j0%J0j0j5j0NNj0j5j5K0nj0j0nJ5J0%J5L0M5O0M0Nl0j0j5
2440E71%k0k0%K0M0M0K5%j0nnnj0l5k0k0j5j5k0NJ0NNK5K0%j0nJ0J0n%NN%J5L0K5J0J0j0k5
2437F31k0%J5K0K5K0NJ0K0L0K6K5%j5l6m0n0o0n0m0j0%K5K5Nj5k0j5k0m5k5j5%J5n%j5k1j0
2435C70J5K1J5L0K0K5J0k0j5j5k0Nnm0n6p0n0j5k0j0NNK0%j0nNJ0K5L0%NK0K5J0J5nnJ0NN
2432C45J0NNNNNNJ1NN%N%J0nj0J5K5K0nnk5k5l6j5%K5NJ6K0K5NNj0J0%l5k5k6j0K0M1M5L5
2429E01%k0%%NJ0J0J0NK5K0J0nnj0%J5J5J0j5j5k0j5j0NN%j0l5l5j5nJ0K0j5k5k5j6j5N%%
2426C70Nnl0l0n0j5%L5L5M0J5J0nj5j5l5k0NNL0L0K0Nj5k0k0%K5L0J6j6j0J0L1L0J0J0NJ0
2423D81J5J0J0J0N%NNj0J0N%J0J0NJ0J0NK0nnk5m0k5NK5J5nl5n0m5m6k0j5j0NK0Nj5k0N%%
2421C35%N%N%%%%NJ0J0NNj0%J0J6K0K0%j5j5NJ0K5K5%%j0K0nNJ0J5J0j0nnj0%K5L0K5J0J5
2417E91J5L5K5NN%J5j0j0nNJ0nnnnk0j0J0%k0k0j0j0j5k0%k5k5k5nJ5%j0k5j5j0%j5j5j1j0
2415C70nnj0K0K1K0NNJ5K5J5J5J5J5NNJ5L0L0L5Nk0k5l0k5NL0N0M0K5%%%%K5K0%%j0j0k5l0
2412F66k0k0l5l5k5%%j5l0l0k0nj0k5l6j5J5L6K0Nnk5k1k5j0J0%L0M1K0nj0k5j1J1J5K5%k5
2409D11nk1%J1J0J5j0nnNNn%%N%nNK0K0NNJ0J5K0nnJ5J5J5J5%nj0j5J0Nnnj0nk0l5m0j5%%
2406D06j0k6l5j5%%K5K5K6j1j0j0j0J5%k0k0NJ0J0nnJ5K0n%k0j5J5L0K1j0%%%J0J0L0J5nk0
2403D36n%K0L5K0%l5l5j5%%NJ0L5L5Nm0n0j5nn%%J0J0J5J0NNj5nj0j5j0j6l5l5l0l5j5j5N
2400B20%j0J5NJ0%%nn%K0L0%k0nJ0J0k0k0%Nnj0k5nj0k5j5%NJ5J5M0L5J5%k0k0%j0nJ5J5L5
2397B80L5M0L0%j5j0K5M6NK0Nnk0k0nK5K0j0j5l5n6o0n0k0nk0NNNJ5J5L0J0NN%NNNj0NnJ5
2394C00L5K5J0K1K5M5K5NNNK5K0K5K0N%n%j5l0j5k5k0J0J0J0%j0nJ5J5j0J5J0N%j0%K5Nj5
2392E56k5j5j0Nj5k0k0j0J0K5L5J5j0J0K0J5%k5m5k5j0j5J0j0%NN%%%%Nk0j0K5J5%j5n%J0
2389D61%J5K0K5%j5l5l0k5nnJ0K0K0K0K0j0n%K5J5n%J5L0K0NK0K5J0%nNK5J0J5Nj0k5nNnj0
2386F46j5j0%%J0%nj0J5J5nk5k0%nNNJ5n%Nj0l0k5m5m0l0%j5J0K0L0K0j5j5J5K5K0K0M0L0
2383F21J5nk5l5l0j5j0j5k5n5m6k0NK5j5k5j5nJ0L5L1J0J5K5L0K0J5J0nnk0j0J5J5J0J5nj5
2380E21%K0Nj5j5k5m5l5nNJ0j0NNNnnj0m6l5j5J0K0J5K0K6J0k6nJ1K0K0NNNJ0L0L0L0L0K0
2378E96L5L5J5J5K0k0j5j5j0%J5L5L0K0K6nonk0k5m5l0m0l5l0m0l5k0j0nk5k1nk0j5nJ0Nk0
2375C35NJ5%k0j5%l0k5j5J5K0L5J5Nl0j5j5j5j0J5K0K0j5l5n%%K0K0L5L0L6L0nj5k1%Ok1j5
2372C55k0j5%%%%%%%N%%J0%Nj0k0%J0J0J5J5n%k0k0l5l5k5k5j5j5J0J0K0J5nk0k5k0j5k0k0
2369I5j0j5%J0n%j5%J5K5K5M5N0L5L0M5K5Nj0j5J0k0j5%%L5L5K6K0j5k6m5l0l5j0j0k0j0j5
2367B10k0k0k0j0j5l0l0l0j5nL0L5%Nj5k0j5j5%n%n%%%nNj0%%%%%%nnNK5J0L0M5N5M5L0L5
2364B70L5L5K0nk5m5k5n%NJ0K0K0J0NL0K5J6J5J5J5J5Nj5m0o1m0m5k5l0nNnl0n5m5l5j0J0
2361C5J5K5K5K5%nj0j0k0nj0j0j0j0j5%K0K0J5%%J0J0k0%nj0j5nJ5J5J0J5K5J5nl5l5nJ5J5
2358H5J5%%J0J0j5l0l0m0j5NNL5L5J0J0N%J5K5K5J0n%NJ5J5n%l5k5j5J0K0nl5l0k5n%K5NN
2355H5nk5k5l0k0%K5L0M5N0L0L5M0K0J5j5j0J0%N%NJ5J5nnj0j0j0j0J5nk5k0j0J0j0j5%k0
2352A65j5J0K0Nn%NK5N0P0L0Nj0j0J0J5J0J1j1%J6J5K0K5%k0j0nj0j0k6nj0nk0J0J0J0J0J0
2350C85%%j0j5J0J0N%nj0K1K0nj0j6NJ6J0L5M0J5K0K0L0L5K0nk5k5%K0J5K5K0NJ0NJ0k0m0
2347F21l5k0k0k0l0%K0nk5m0k5%J0J5k5k0nJ5Nj5k1k0j5j5nnj0j0NNNj5NNj5j5%L0N0N1L0
2344D41J0Nj5j5j5K5K5K5L0J5K0L0M5M5M5K0N%%K0K1noOK0J0%nJ5N%NNJ0nj5j5%n%nk6k0n
2341G46nj5k0%k5k5k5k5k5k5k0k5k5m5m5l1k5m0m0m0l5k5j5l5m5l0k5k5l0n%n%j0%nnJ0%J0
2339e5%L5J5j0nnnNK0J0J0j0j0K5K5K5K5J5J0K5M0J5K0n%J5NJ5J0Nj5n%nn%nnnJ0j0k0k0%
2336A80K0J0J5nnk0%NL0L5M0NJ0k0j5l0nN%j5j5n%nn%j0n%k0j0nJ0K0J0J5K0J5K0J5K0J5N
2333C25NK0L5L6K0l0k0NL0M5L5J5%nj0nNj5nnj0nk0j0%k0k0%j6j5nk0j0j5k0k5j0%J0j0nJ0
2330B65L0J0J5K5N1O0M0K5NNNNnJ0K0K5J5NJ0J5nnj0%%j0j0nj0k5k5j5k0k0k0k0j0j0k0nN
2327C96j1k0k0j0j5j0k0m5m0l5k0%nj0l0m5n0l5k5j5j5j0J0J0%j0j5j5%J0L0K0Nn%J0J5K0
2324eJ5J5J5J5J5K5L0L5L5K0K0K5M5O0N6L5NJ0L0O0N5K5j5j0k0J0J0%k0j5j0j0j0j5j5j0j5
2322D96%%%%%%J0j0j5k0nN%%j5k0j0j0NJ0n%n%k0k1J0NK6%j5j6j5j0%J5J0J1j1k5%J5J0J6
2319C96J0J0J0Nnj0nK0J5J5j0j5nnJ5L5J0nk5k5%J5%Nk5l0l6j5k5k0k0k0k5j5k0k0j0j5%n
2316A50%J0L5L5J0k0l0l0j0j5j5nnJ0K5K0K0%J0J5K0%k0k0j5j5NNJ0J5j0J0J5J5n%j5Nnl5
2313A70l5k0N%k0k0n%NK0J0J0j0nJ5L5M5M5L5K0K0%j0l0k0k5j5k5j0J5NJ5J5K5J0k5%J5K5
2311B85Nj0k0L0K5J0j0j0NK0%nnNN%nj0j0NJ0K5NNNJ0J0k0j5l0n%%J0K5K0K0nnk5k5j0nk0
2308B90k0j0j0%k0l0l0%NN%l0k5l0j0nn%%%%%%nNJ0J0%k0nJ5%%J0J0J5NJ5J0J0J0J5J0J0J0
2305B15K0J5nm0n5l0k0j5k5l0nK5L0nk5k5%n%%j5j5NNJ5L5K5K5NJ0K5K5K0nj0j0J5J0K0J0
2302B15NJ5K5%J0J0NJ0j0j0Nk0nK5K5%m5m0k0k0l0l0j0j0j5j0%J0J0%k0l0k0%K5L0J5nNNn
2299I5j5j0j0K0J5M0L5J0NJ0Nj0j0j0j0j5k5%%%nn%J0j0j0J0K0J5K0K0L5J5J0J0K0Nl5n0n0
2296A45k5%%j0k5o0n5m0J0J0%k0k0%J5J0l0n0m5k0L0N0M5M5K0K5NNNnk0%nn%j5j5nL0L5L5
2294E0L5M0K5J5j5k5j5j5J5J5J0Nj5j0%%%%L0K5K5K5K5Nj5j5j5J5L5K5J5J0J0J5j5j0k5%j0
2291B70l5l0m0k0%%J5K5K5K5K5%j5k5m0k5j5k0k0nj0j0nk5j5J0j0j0k0nNJ5nj0j5%K0K5K5
2288E5J5J5J5J0J5J5nk5j5j5NK5J5J0K0M0N0O0M0Nj5n0m5k5nJ0J0%NJ0j0j0%K0%k0j5%%j5
2286A95%L5M0M5M0L6K0nn%n%%J0%NK0J5%%j5NK5J0j5j0J5K0%%k0j5j0k0j0J5Nj0k5l1m0j5
2283C05%%k0k5n%%k0k0%nJ0J5n%J5J0%j0nnnj0nj0nNN%NnnJ5J0K0J0M0L0M0L6K5Nnk0j0J0
2280D11J5Nk0k6k5nJ5Nnk5nJ5NJ0%J5K6J0%%J5Nk0j5k6n%Nj0j0nj0j0nnj0n%nnn%%nm5k5j0
2276B10nNJ0NNnk5k5nj0k5l5%K5K0%NL0L5L0L5L0L5K5J0%l0l0%J0NNj5j5l0l5j5%J5K5%NJ5
2273B90J5Nj0nj0nJ0nnk5k0nnN%k0j5%K0K0K0K0K0K0K5J5J5j0nJ5J0%%NJ6J5L0L5K5K0K0K5
2271E71N%N%%j0k0l0k0k0k5k0nJ5K0K0%n%nNL0L0NnJ0K5L5L5K5Nnj0%j5n%k0j5N%J5J5%j0
2268F31m0l0j5%K0K0NNNj0k0k5k0k0k5l0j5k5k6j5j5%Nj0j0j0j0NNj0k5j0%n%j0%%nj5k5n
2265B20K5J5J0j5j0%J0%NK5K5K0K5Nj0k0k0%J0NNj0k5j0j5%%n%J5Nnj0j5j5J5J5J0j5j0NJ0
2262B70j0nJ0%%j0J0K5K0J0NL0K5J1J0J0L5L5J0K5K0K0K5nnnl5j5k0%nNNJ5%j0NJ5J5NJ0J5
2259E71J0k5k5k5k5j5j0j0J5K0j5j5j5NNl0l1k0nj5j0n%nn%nn%J0J0J5J0K0Nk0k0NNNNl0l0
2256C00l5l0k5k5%nN%NNj0j0k5%K0J5J0j0nN%%J0J0%j5J0L0K5K5K5L0M5M6M5N0K5Nj0l0m0
2253D71k5J0N%j5j0nk5k1ONK5%%j5l1n0l0j5j0j0NNj0%j5j0k0l5k0K0M0K0j5j5NNNj5j5NJ0
2250B10K0j0k0j5%J5J0%J0K0K5J5J5J0J5%%%%nn%NK0K0%%N%K0J6J5J5Nj0%nj0j5N%K0K0%k0
2247D16m1m0k0l5m5k5k0NJ0NK0J5J5J0J5%%j5l0l0k5l0k0k0n%k5k5j5%J5J0K5K0K5L0j0nk0
2245A35k5j0K0M0M0J0j0%Nk0j5J0L5M5K0NNJ0J0%k5l0l0j5j5J0NK0K5K0Nj5l0j0j5%n%nj5
2242A85l0k0k5j0j0l0l0l0nj0k5k5nL0K5L0J0K0K5M0M5L0%m0m5l5%J5J5K0J5L0L5J0J0N%J5
2239B35nj0j0J0K5%%J5J5K5N%J5j0j0j0nnj0j0nk0j5NK0K5L0L0K5K5J6m1n5l0j0%%%K0J0J0
2237C00%NNK5M0L6K0J5K5%j5j5k5j0J5J0J5j0j0n%%j0J0Nj5j0J0L5N5K0j5n0p1o5l5j5J5K0
2234C05%l0l0k5k5j5k0%%j0j5nnJ0%K0nj0j0NL0M0K5%k0nNK0M0K5L5K0K0J5K1L0M0J0%j5j0
2231D61%Nj0nnj5j0j5j0j6nnj0J0L1M5O0K5%%nnj0J0%Nk0j0J0K0Nj0j5nK0J5%l0m0l0j5k0
2228D01l1k5k0k0j5l5m0l5j5%N%j0J5nJ0N%%%%k5j0%%n%K0K0J5L0L5J5j0nJ5L0N0M6K5J5n
2225D41nj0j0j0j5k6k0J5Nj0j5k0k0l0%J5L5N0M1K0j5j0J5J5J0J5J0J5k5j5k5j5l6k5j5J5
2223C45%j5k0l0%N%j0j5%J0nn%NK5N%NNJ5nn%k5nNK0J5J5J0NNJ0NK6J5%j5j1j5l0m0m0m0j5
2220B05J5J5%j5k0%j0j0j0j0nnj0nJ5K5K5M5O5N0J5n%%%NNJ1j1j0j0J0J0j0nk5NK5%%%%j5
2217C55k0%K5J0m0n0n0n5m0l0%n%J0j0nj0%J5L5M0J0m0n0l5%%K5K5L5J5J5J0k5j5k0J0Nj5
2214A25l0j5%J5L0N5K5%k5l0k5k5k5nN%J0Nnk0l5l0k5nj0j0J0L0K0%k0k0j0J0J0j0nnJ0J5
2211a5j5j0J0NJ0j0k0j5j5K0M0M0M5J5%j5m0k0j5j0nnK5L0J0J0K0Nn%j0%nnn%j0nnnl0l0n
2209d5L0N5N5M0J5j5l0k0J0L0L0J5nk5k0j0nnnk0NJ0L0L5M0%k0j0j0nnj0%j5K0L5L5NJ0K5
2206B50L0K5M5M6K5K5J0nnk5j0K0L0K5nj0nJ5NK0J0%K0NJ0J0j0j5j5nj0j0nl0k5k5l1nj0K0
2203C85K6%k6j5j0j0j0j0j0nnj5J0%%j0j0J0J0J5M0K0J6J0J0K5L0J5%j5l0j0j5n%NK5L0K5
2200D96K0K0N%%%j0l5j0nj0j0nK5M0J0j5j5k0nN%K0Nj0l0l5l5l1j0nn%K0L1J0%%J5j0j0j6
2198C85nj0NK1J5K0J5J0j0l5l1l5l5j0nj0%k0l5m5l0j0%J5j0nj5j0j5j0j0NNNJ0J5J0J0%K0
2195A65J0J0J0J0NJ5%J5J5J5%nJ5NNNL0L0L0J6j6j5j0nK0L6K5J0j5j0j0j5j1j0j5J0K1K0N
2192D16NNJ0K0%n%J5J5nj0k0Nj0nj0nNNK5K5NNK5K0L0K5L0L0J5L0L0L0J0k0k5m0l5l0k5m5
2189E46o5q0p1n5l0j0n%NJ0nl5k0NNJ0l5l0j5J0K5K5J5J5K5L0K5K5J5%k5j5%L5M5M6M5L0%
2187D96j5k5k5k0NJ5J0j5j5%K0K0nn0n6l0J0K5K5Nnj5l5n0n5o0n5l0k5j0j0nj5l0n0m5l0k0
2184a70nJ0J0NK5M0N5L0L0M0K5K5J5K5N5P0P5O1N0K5Nnnj5m5o1j0L6M5J5k0m0n1l5k5%j0n
2182B70nNNK0K5J5J0NnnK0NN%%%nnJ0%%j0%K0L1M0J0n%J5J5nnNNJ0Nj0k0nJ0J0nk0j5%nk0
2178D21k5k6k0n%j5j0%J0Nj0l0l5k0%j0j0J0K5L5L0J0J0J5NJ5J6J5J0J5J5K5M0M0M0NJ0j0
2176E96nj0j0n%%K0nl5o0n5n1j5J0L1L0K0j0k5j5j5k1m0n5l5%K0L5M0J0j0k0%K0K0L0J1J0
2173D06L0L0L0K5%K5K5K5K5J0J0J0J0J0NK0%j0j0j0j5j0j0k5%j5j5j5j5%k5k0nnk0l0l0j0
2171D01nk1m0k5k5nj0J5K0J5J5J5nk0n%K5M0M6L0nj0j5nJ0%%nk5k6j0K1K0K0J5NNnnk5%NN
2168D31%nk0k1j0j0j0j0J5J0j0n%nNN%l0l0j5k0k0l0j0J0J5j0nnnJ5J5j5j5%j0J0Nj0l0k0
2165A50j5j0j0k0k5j0j5N%J5nJ0NNNj0j0j0j0j0j0nj0j5J0J0j0j0J0%nnnNj0nnJ5j5l0j0J0
2162e5J0n%nj0nJ5J5%nnJ5J5J5J5J0j0k5J0K5K0NNK0K5N0J5%J0j0j5k0J0Nj0k0j5%nNJ0%N
2159A10%%j0j0nJ5K5%K0J0N0M5L0Nnj0%%J0Nnn%N%%nnj5j5N%nk0k0%K0K0NNj0J5K0K0J0J5
2156C20J0j0l0l0j5%K5K0K0K0Nk5nj0nnnj0%k0N%N%NN%%nk0k5j0L5L0J0K0NJ0J0J0J0NJ0N
2153C70N%j5j5%L0M6M0J5nNN%k0nj0j0j0K0J5Nj5k0k5k1%nk0k5l0k5l0j5NK0Nk5m0m0k5j0
2150A25Nn%nJ5J5K5K5L0%l5m5l0j5j0k5k0%K0J5J0NK0J0J5J0J5J5J0J5J0J0nj0J0K0J5%j5
2147B45j0K5L0M0M0%m0n0j5NNj0n%j5j5J5%j0j5j5%j0NJ0Nk0k5J5%j0j0%K0J5NNJ0J0Nnk5
2145B05l5l0j5J5K0K0J5J5J5nl0NK5K5Nj5k5j5j0j5j5n%%j0NNj5j5J5N0L5J0J5J0K5M0L0L0
2142C80%j0NJ0J1NNK5K0K5K0j0j0j0j0k0nL0N0O0L5%l5l0k0k0l5k5nJ5J5J5J5k0o0o1m5j5
2139B95J0%NnJ0J5J5j0NJ5J5J0j0nnj5j5j5l5l5j5L0L0M0L5K0%nj0j5k0j5j5nj0%%j0l5%J5
2137B60L5J5Nj0m5l5k0%K5K0K5K0L5L5L1Nn%j1nj0k5o0o0n5m0l0l0j0j5j0J5%j0k0k0k5%%
2134b5j5j5NK5L0K0K0%%J5J0K5%%NK0K0M0J5K5K0K5M5K5J5nn%K0J0Nnj0j5j5j0nn%j0l0n5
2131B15n5l0l0k0k0j5J0J0j0l0k5k5%%j5k5J0L0J0J0NNNj5k0k5J0K0K0K5K0K0%NK0J5L0J0
2128A45j0J0L5N0N0M0M0L6J5NNNNJ5J0%%l0j5%%nnj0l1k5k5%%%nj5l5n0n0l0nl5l0m0m0k0
2126d5%J0J0J0J0j0j5%%j0k5n0k5J0NK0J5NnJ0J5J5J0K5L0L0%NK5L0L0J5L0L0J0K5K5L0J5
2123C15nnj0k0l5k5j0J5L5K0Nj0k5k5k5j0J0%%j5j0n%NJ5J5j5l0l0NNJ0%NnNK0J0%j0%NN%
2120A80%NnNJ0K5L0L0%l5n0m5m0nJ5K5L0nk5j0%%nj0j0%j0%J5L0K5K0%Nj5l5j5nJ0J0Nn%%
2117A45j0J0J0J5NnJ0J0nk5k5j5NK0K5K0J5J5J0J5J5J0J5J0J5J0J0J5J5NJ0J0j5k5j5k5k5
2114B80l0k0nNNNJ0%J0J5Nj0j5NJ0j0%nj0j0nk0l0l0k5j5j0nk0k5l0l5k5j5nk0k0k5j0J0K5
2112a00K0J5J0nj0J5K5M5M5K5J0nnJ0%%%%K5NJ0K5%j0l0l5m0k0j5j5%NK0K5j0j0%j5k0k5%
2109c5J5J0J0%j0n%J5K0%NK0K5K5%NK0K5Nj0k0%N%%N%N%j0j0J0J0%J0j5j5j5j5J0%J0J5j0
2106A10l0l0nNJ5N%j5j5j5nj5K0K0J5%%NK0J0J0J0J0J0J5J0J5J0J5%%L0N0N0J5J0%J5J5J1
2103C96K5J0NK5%%n%nnnnnk0j5j6k0%%k5l5p0o5m5n0k0NNJ0NJ0j0K0J5J0J5j5l0l0k5j0j5
2100A0j5l5l5k5nJ5j0l0j5NNK0K5M5M5J5N0M5K0k0j5j0J0j0j5j0j0k0j5j5j5j5J0K0M5M5K0
2098A10J0NJ0J0%%j0nk5l0l0j5j0j0k0k0%j0K0J5L0L5Nj5j5NN%K5J5K5K0J5J5J0NJ5L0L5L5
2095B90nj5l5k5k5nL0N5L0J0nn%%%j5k5k0j5%J0J0J0Nnnk5j0K0J5J0J5K0M0L0M1K0nk0m6k0
2092C30k5%J5%J0nn%%j0nj0J0%Nj0j5J0%%j0N%K0J5Nj0j5j0k0k0j5J5L0K5K0K0K0%Nk0l0%
2089C25J5J5j0j0j0j0j5k0%%j5j5j5j5k5l0j5J0J0J0J5J0J0J0J0J0%nl0l0l0k0k0%%NN%%n
2087A15k0k0j5J0L0L0%l0m0k5NNJ0L5M5N0K0%J0J5j0k5j5n%NNNj0j5l0nNJ0Nj5j0%J0J0j0
2084A35j5%J5L5K5L5L0K0j0j0NJ5J5J5Nn%j0j5nj0n%nk5k5nJ0L0L5J0nk5k5k5nJ0M5N0M0L5
2081C85K1K0%k0j0NJ0J5NN%NJ5J5Nj5nk5k0k0o%l0l5k5j0nl0j5k0j5j5j5J5J0nN%%%K0K0j5
2078B20j0%NJ5%k0j5nk5k5k0k0%%%%Nl0k5j5%K0K0K0J5nk0k5nk0j5k0K0K5L0%k0j0j5j5j5
2075@nk5k5j0%j0n%j5l0%K0L0L5L0J0J0J5M0M0Nk0l5k0J5J0J5k0l5m0l0j5J0NnJ5K0L5M5M5
2073A05M5M5L0K5K5K0nn%K0NNNk0j0n%k0nn%K5NJ0M0K0N%n%J5J5nk5j5j5k0k5k5k0nJ0K0K0
2070B80nnj0nl5l5m0o0j5k0j5k0k0k0k0k0j0J0Nj5%%%n%J5j0j0k0j5k5j0NK5K5M5J0nk0k5
2067i5j5%K0K0J5nnJ5K0K0K0K0K0j0k5k0j0J5L0L0L5J5NNK0%nk5k5%nJ5J0K5K0K0M0L5K0%
2064B65k5k5j0K0%%k0l5k5j0%%k5l0nJ0NnnNJ5n%NJ0%nJ5J5J5Nj0j0NJ5J5J5n%J5J0K0J5J5
2061B55K0J5K0J5j0j0j0j5j5nj5j0%%%%nNNnj5%%k0nj0nj0nJ0N%j0J5L5L0K5K0L5J5J0j0j5
2058C30j5j0J0L0K5%l0l5l0Nj0j5k0k5j5j5NJ0%nJ0L0J0Nj5k0j5nNK5%k5l5k0nj0J0J0%J0
2055A55J0K0L5J5K5J5j5l0j0J5L5K5j0l0l0j5j5J5%l0l0l5n%nk0j5k0k5k5l0k0%%J0J5%J0
2053a5J0%K0N%NJ0NNNN%n%nM0L5L0M0L0K5M0K0%k0nnJ0K5%%k5l0k5k5k5l0j0J0Nj5k0k5%J5
2050A10J5%j0NJ5J5n%nnj0l0j5k0k5k5k0J0J5K0NL0L0J5nj0nj0j0nJ5J0%%nK0NN%k0nL0M0
2047A65M5L5K0L0L0L0K5N%j5j5j5j0NJ0%j0%%K0M6L5J5nj5m6m5l0j5k0k0k0J0K0K0K0j0nk0
2044B70k0j5nJ5K5J0j0j0j5k0nj0j0j0j0j0K0K0L5L0L0Nnj0j0j0K0J5K5NNj5m0m5l5%NNj0
2042B10%%NJ5nj5j5nL0J0j0j0nJ0J0Nj5nnNJ5J0nj0J0nnj0J0L0nk5n0j0j0j5NnK0n%J0J5%
2039A75nj0j5k0n%K5J5k0j5%K0J5M0L5N0L0J5j0nJ5K5M6M5L0J0J0NJ0NNNNK0J5%k5m5m0k5
2036D31k5k1j5j5k0j5j5j0j5k5nj5j5j5j5j5j5%K5%j5j5NJ0J0nn%nNJ0j0j0n%%%n%%nNNN%
2033A60NN%NJ5J5%j0j0J0J0J5nnJ0J0J0J0n%J5K0J5J5L0L0K6j1%OJ5J5nk5l6l5l5%K0K0NN
2030C35nj0j0j5j5j5k0k5j0j5J0J0nnnJ0J5nl0k5j5nNJ0L5J0Nj5%j0j5k0nJ5L5L5NJ5Nk0j0
2027B25j5n%j0%nnnnj5l0l0j0NK5J0J5%N%NN%nJ0K0K0J5J0NNJ5L0K5%j5l5j5j0NN%%%j5k5
2024B05j0NNJ5K0Nk0j5%K0K0J0j0N%%%%%NJ0k0j5k5n%NJ0J5K5%nnL0L0J5j5k5j5j5j0%nnn
2021B30%%NJ0j0j0Nj5j0j0j5j5nnNJ0NN%j0NK0J0k0l5j5k0k0k5NJ0J0J0J5J5J5J0J0NL0J5
2018B20j5m0m0j5j5k0j5j5j5j0NL5L5L0Nk0k0N%J5nk5m5k0J0L5M0M5K0K0NnnJ5J0Nj5j0nn
2015A75nj0L0L5L5L5J5K0nk0k5j5j5%%%%%%J0j0j5j5j0nnnj5k0k0n%%k5%%j0%%nJ5J0J0Nj0
2012A25k5j5j0nNK0K5K5J5%nn%nnJ5K5K5nk5l5j5l0k5k0nJ0N%%n%n%Nj0J0j0%Nl0k5k0nk0
2009e0k0l0nNL0K5J0nk5j5j5%K0K5%k5%J0M0N0L5J0nK0L5K5K5K0K0%%J0J0K0Nk5k0j5%j0k5
2006A60l0nK0K5Nj5k5J5K0K5J0J5J0J5K5K0NJ0%J5Nk0nJ0%Nn%J5J5M5K1j5j1l5m0m5l0J0J5
2004B55j0k5NNN%K0K5j5j0NJ0J0J0k0j5k5n0m0k0J0J0K0K5K5K5n%%%J0J0Nk0n0m5l0j0%%%
2001A00%NN%NN%N%N%%%J5Nnj0J0J5Nj5nnJ0J5J0J0J0J5J0J0K5Nnj0%J5L0Nj5j0NNNJ0J0J5
1998C20J0j5j0j0nJ5Nj5j0%NJ0%J5J5J5J5j5k5l0k0nN%J5K5J5nNNj0l5l5l5j5K0%%J0J5j0
1995B35n%nNj0j0J0j0%NNNNNNJ5%%%j5N%nn%j5j5k0j5j5j5j5j5l5l5l0nNJ0K5%j0j0J5L0K0
1992I0K0%j5k5k0nJ5K5K0K0K0J5nj5j5NNj0j5nj0k0%%%nl5k0k5nj0k5k5j5%nJ5L0L5N0K5J0
1989G0Nnj0nnk5%j0j5%K5%j5m0k0J5L0M0J0j0nJ5J5J5J0L0M5M5L0%%%%J0J0J5%nj0nj0%N%
1986B45%N%N%k0k5nl5k5k5j0j0%K0M0M0K5K5K0K5J0NNj5l0%J5J0nn%j0j5j0NNnj0nnnnn%N
1983B25L0J5J5J5J5K5J0nnnnnnnnj0j0nj0j5%%j5j0nK0M5K0K0J0j5l5l5n0l0k0l5m5m5j0J0
1980C5K0J5K0J5Nj0J0J0J5nJ0NNJ0%J0%NN%%Nnl0l0l0NK5J5J5NNJ5L0K5%J5J5%k5NL5K0J0
1977C05k0j5j5l5p0m0j0K0L0K5J5K0K0J5K0K0K0J5nn%j0Nj0%nk0k5j5K0Nj0j5k0n%J5K0%%
1974B40J0J0NNNj0nnNJ0J0j0j5Nj5j5N%K0%k0k0k0k5%J5K5K0nnj5NK5K0Nj5%J0nn%J0NJ0J5
1971B85K0L0K0NJ0n%nK0NJ1%j6%nnJ5K1Nnk6%k0k0k0k5k5j5j5nk5l0l5j5NK5K0L0K5J0j0m0
1968A95l5j5%%%j5j5nJ0L0J5N%NNJ0J5nnK5K0J5J5J5K0J5J5M0L6M0Nk0j5k5m6m0j5NNk5k5
1966B55k0J0L0L0L0L0K0Oj6j5k0k0nj0k0k5k0n%%j5k0l0l5%K0J5j0j0j5j5k0nL0L5L5K0%n
1963B10j0nj0NNK5K5J5nk0%n%J5J5K5Nn%n%j5l0m0k5NN%N%%%J0j0J0J0Nk5k0j0J0K0K0K5K5
1960B55J5k0l0l0k5nnk5k5nJ5J5J5k0k5k5nK5L0%k5m0k5j0nj0j5j5j5j5%K0J0J0nJ0J0J5J0
1957C0J5J0j0j0J0J5J5K5L0L0J0nj0k0%L0L0M0K0j0m0m5j5j5j0j5j0NNL0M5L5K0J0J0j0j5
1955B30k0j5%j5j0j0%K0M0M0J5J5j5j5J5J0J0j0k0%K0%n%%nnnk0k5m5l0nJ0K5Nk0j5j5j5J5
1952A30J5K5j0j0nj5NNN%N%Nn%NN%Nnl0nj0n%nnnnj5j5%NK0%%J5K0%NJ0%Nk0k0%nj0%j5nJ0
1948G5K5L5J0k0%j0Nj0j5nj5j0n%nnk0k0j0%NnJ0J0J0J5NNJ5%%NL0NNnJ5K5J0%j5NJ0J5%j5
1945A60l0k0k5%NK0J5Nk0j5l0l0j5j0%J0L0M5M0NN%k0k5%J0%j5j5N%j0nj0j0n%Nk5j0%K0N
1942D0j5nNNN5M0K0nk0NM5O0M0j0k5k0J5J0Nj5l0l0k0nJ0J0J0J0K5L0nk5j5j5k0m5k5nK5K5
1940A35%%N%j0j0NJ0NJ0j0j0NK0L0L0K0K0J5J5J0j0k0k0l0j0%nnnJ0j5l5l5m0l0k0NJ0J0%
1937E0N%%K0K5J5nl5l0j5j0j0j0nj0J5nj0j0nJ5K5K5J0J5J0J0J5%j5j0k0j0NNJ0J0J0J0%N
1934I5J5K0J0J0J0J0J0J0NJ5%%J0j0%N%N%J0N%j5NJ0J0L5L0K0J5k5j5k0J0J0j0j5j0nnJ0j5
1931B55k0j5n%Nj0j5j5nK0J5%j5l5m0j5j0j0J5K5L5%%%j0nJ0J5J0j0nJ5%n%%K0J5j5j5%%k0
1928A60l5m0j0j0nJ5K0n%%K0J0NK5K5K0nnl0k5j0NJ0J0J0nK0J0NJ5J5J5J5j5j0l0l0NK0K5
1925B10K5J0k5k0k5j0NJ5K0NNNJ0J0J5K5Nj0j0l0l0k5nnj0l0l0nNK0J5%J5nJ5J0J5J5k0l5
1923A45k5k0j0j5j5nJ5J5n%nJ5J5NJ0NNJ0NJ0NJ0J0NJ0NNK0nj0j5j5%J0%k0k5%K5K5J0k5m5
1920A35m0%NN%J0J5j0l0nNJ0nJ5K5K5%j5j5j5NJ5J5%j5j0k0%J5K0K5nnNj0J0K0J0N%k5j0n
1917A55L0L5J0j0j0j5j5k0k0k0k0j5k5l0j0J5K0K0K0J0%J5L0M0Nj0k5k0nJ5K0%k0k5k5j5%
1914H5J5N0M5L5K0N%%%%K0L5K5nk0nj5l5k5k5nJ0J5nj5k5k0J0K5L0K0J5J0j0j5l5k5NJ5J5
1912B20%%J0J5%l0m5k0J5L0K0NnnnJ5K0N%J0NJ5J0J5N%j5nnl0l0nJ5K5%l5m5k5nNJ0J0NN%
1909A80N%%%N%j5l0k0k0Nj0m0j5NJ5N%%%%J5J5K0J0NJ0K0K5K0J5J5K0J0j5k0j5j0%nnnk5j0
1906A60J0%k5m0k0J5K5M5N%Nj5N%%%%l5k5k5%j5j0k5k5j0K5N0N0J0k0j0NJ0NJ5J0n%k0m0m0
1903D5k0NK5J5K0K0J5nj0j5%K5J5K0K5Nj0l5l0k5j5J0L0K0NJ5J5j5j0j5j5j5l0j5J0J0J5%
1900H5K5L5J0j0nk0k0%%J5K0J5K0%%%%%J5K0%nj0j0nj5j0j0j0j0j0j0j5K5J5K0K0J5%l0k0
1897A30k0k5k0k0j0nnnJ0L0J5K0J5K0K0J5nk5j5k0%NJ5j0k0k0k0k0NJ5L0L0J5J5nnNJ0NNJ5
1895A70J5J5J0J5k0k5k5k0k5k5k5nJ5j0k0k0%NNk5k0k0k0NK0L0L5K5K0K0K5J0J0J0J5K5K5
1892B20Nj5NNj5j5k5k5NNJ5J5%nn%J5K0NNNNNNJ0Nj0j0j0j5%Nk0j5k5k5%J0%%k0k0k0nJ0K0
1889A00J0j0j0NJ0n%%J5J0nnj5j5j5j0K0K0K5K0%%N%nNJ0j0NJ5J5%J0K5Nnj5j0j5j0j0%j5
1886A45k5k5j0j5k0NNl0l0k0NK5K0J5J0nnNNj0j5n%j0NK5K0K0K5L0J5J5K5J5nk5l0j0j0j5
1883A15%%K0K0%j0NK0K5Nj0n%%%%%j5j0NJ0NNnk0j0j0j5j0j5j0k0nnJ0NnN%NNnJ5J5%NJ0K0
1880A45%k0nNJ0nn%nJ5K0NK5M5M5J5l0m0j5n%l0l0k0nnnJ5J0K0%L5L0L5L5Nk0m5m0j5J0J0
1877A90j0j0k0j0j5%J0J0NNJ0NNNNK5K0j5j0NJ0NNk0j5k0j5k0k0j5j5nJ5K5j0j5j5K5K5NN
1874A45J0nn%J5J0J0NK0%k0%K0K5N%K0nl0l5nK5J0J5NJ5J5k0l0l0k5l0nnnJ5L5J5Nnj0Nn%
1871A70%nn%%%nnJ0nNL5L0J0J0nk0l5k5n%Nj0j0j0j0%%NJ0K0NJ0j5nnj5nk5%%j0nK0K5K5N
1868A60J5J5K0j0l0l5l5nL5M0M5K5L0j0k5n0m0l0j0K5J5%k5K5J5N%j0n%%K5J0j0l5j5k0j0
1865I5k5k0NK0M5L0%%%nk0nN%n%J5J5Nnj0K0Nnk5j0NNj0n%nnnnn%%%%Nj0nk5k5j5k0l0nK0
1862a5J5J0K5L5K5J5J0J0J0%%NNNNn%nJ5Nj5l0l0j0J0L0L5J5Nj0k5k0nNJ0NNj0j5j0n%%K0
1859A25nk0n%J5nj5j5J5J0NJ0K0Nj5j5k5J0J0j0j0nj0K5L0M5J5j5k0nNK0%NJ0%k5l0l0k0j0
1856G0J0M5N0L5J0j0J0j0%%J0Nj0j0j0Nnnn%nnj5j5k5j0K5L5K5%n%n%j5Nj0nNj0j0Nn%nnN
1853A40NNNj5NNJ0J5J0J0J0J5J0J5J0Nn%%j0J0%nNJ0%j5j0J0J0j0NN%NN%J5nk0k0j5NNj5k0
1850B00k0k0%NNj0k5nJ5J5nl0j0NM0K0K5J5K0Nk5l0j0nnj5NJ5J0NN%%K0nj0l0l0j5J0J0NN
1847A55NNK0K0%%k5m0k0nJ5n%J5J5J5%nnnJ5J0K5%j0k5l5j5J5J5J0nj0j5l0j0%K0J0J5j0%
1844A25K0J5K0j5j5NK5K0NNK0nj5j0NNnj0nnn%n%k5nN%%%J0j0NN%Nj0nj0nj0nj0j0%Nj5j5
1841G5nnn%%K5J5J0J5K0J0J5Nj5%nj0j0l5k5NK5K5Nj0j5j5j5n%%n%%n%J0J0J0J0K0K5%%J0
1838A60J0J0NJ0J0NNj0k0j5j5nk5l0%J5J0nnj0J5%NNK0Nk0j0J0J5N%n%NK0n%j0N%%NNNn%J0
1835A80NNj0l0j5J0K5K0%j0k0n%NJ0nn%n%%%%N%K5K0L0J0NN%Nj5j5%%j0j0%nJ0NNJ5J0k0n
1831B25j5J0J0nnnn%%%%%%J0j0k5k5l0k5%J5K5K5K0K0K5K0N%j5j0%%K0J5J5K0J0j0nk5j0J0
1828B75J0%j0l0k5nNNnj0nj0J0J0NJ0j0l0l0j0K0J5K0K0J0nk0j5nJ5K5K5J5nj5j5J0J0nnj5
1826B30%NJ0%J0%k0nj0J0Nj5j5j5j0j5j5j5j0k5j5k5j5nJ5J5J5%%J5L5J5K0%Nnj0nnj5j5j0
1823A10J0J5J0Nj5%K0NJ0nnj5Nnj0%j0J5J0J5J0nl0k5j0J5J0J5Nj0m5m5j5NNN%nnj5j5k5k0
1820c5j0K5L0J0%%NnnJ5K0J0%k5%J5J0nNJ0%NJ0J0%K0J0NJ0J0L0K5J5%Nk0NK0L0L5K5K0J5
1817C55j0j0j5l5l5l5l5%N%N%J0J0L5J5j0j5j0NJ5J0%k5k0j0n%k5k0l0k5%%J0K0K0Nk0NJ5
1814A50K0%j0nNj5j0j0%nJ5J0K0L5L5K0J5J0nnnnJ0%j0j5j0j5k0nj0Nj5k5k0j0K0N5L5J5%
1811B45k5j5k0j5k5j0l5j5k0j5%%K0J0J5J5J5K5K0Nj5l5m0k5j0J5K0K5J0J5K5K5J0%k0nk0
1809A50Nk5k0%%nj0j0j0j5nJ5J5L0L0N0K5J0j0l0k5nNNk5k0nNK0K5K5Nj5j5j5j5l0k5k0%J5
1806H0J5J5J5J0NNNK0K0%%%nL0L0j0l0m0k0NJ0J0J0K0K0L0K5K0%l0l5n5m0%L5L0J5Nj0j0N
1803B05K0L5L5K5j0j5NK0J5%J5nj5l5k5j5j0NJ5J5J0J5Nj5k0m5l5m0l0j0J5M0L5J5%%j0NJ5
1801B30J5J5K0j5j0j0j5J5L5L0K0%nn%nn%%J0NJ0J0%k0l5l5l5j0J0K5K0Nk0j5j0j5%K0nn%
1798B20nj0j0J0L0K5%n%NNNJ0%j5l5o0n0l5%%NJ0NNJ5nk5k5j0j0nj0J0K5J5J5K0J0J5J5J5
1795A75J5nnk5m0l0l0k0k0%nJ0N%K0NJ0J5J0K5L5Nj0l0l0j0j0J5L5J5%j0J0L0L0J5J0K0J0
1792B40%%J5K0nk0m5l5%L5K5Nk5l0k0nj0j5j0j0NNj0k0k5nJ0K0J0N0M0K0Nn%%j0j5J0J0J0
1789B15L0K5J5J0%J0%k0l0j0%K0K0K0J5J5K0j5j0k0j0k5n%J5K0%j0nK0K5J0j0%Nn%k5k0l0
1787B60l0NK0K0NJ5M0K5%k5n0k5n%%j0nNk0j5j5%Nnj0j5%j0nj0n%%%%K0K5nl0k5j0j5NK0K0
1784A45J0NJ0J0nnnJ5L0L5j0%J0J0J0j0%K5NJ0Nj5k5m0n0k5k0j5NNNnj0j0j5j5N%K5%j5j5
1781G0k0%K0K0K0J5j0j0j0%%k5k0j5j0J0NK0K0nJ0J0J5J5%%k0k0J0NJ5J0NK5K5Nj5k5%j0n
1778A30j0J0L0K5J0nn%%%%n%nn%k5j0j0j0j5k0nK5K5J0j0k5l0l5j5NJ0K0K0L0K5J5nn%%J0
1775A45n%n%NNJ5J5K0K0K0j5m0l5k5nN%K0K0%%j0j5j0j5%%J5J0%nn%K0NK0J5J5J5Nj5j0k5
1772A70k5k0%K0L5K5J0k0l5j0j5NNJ0nj0j0j0j0nJ0L0J5K0K5K5J5j5k0k0j0j0J0K5K5N%k5
1769B10j0j5nk5j5j5j5j5k5nN%NNJ5%K5M0M0K0J0j5k0m5k5nNJ0J0J5n%K0K0K5J0N%k5l0l0
1767A50k5k5j5J0L0L0J5j0k5l5k0nJ0J0j0%J0NJ0K0Nk5l5k0%Nnnj0NNnn%NNK0K5K0K5K5J5
1764A80J5J0J5%j0k5k0j0J0J5%Nj0%J0J5nk0l0l0j5NNJ0%J5L5K5J0NJ5NN%k0j0j5N%%k0l0
1761A45k5k5nK0L5L5K0%k0k0%nnK0J5J0NNJ5J0NK0J0nk5l5m0l0j5NJ5J0k0%K5O0M5Nnk0m0
1758A95n0l0%K0J0k5j5Nnnn%j0j0nNN%K5K0K5L0L0L5M0J5j5j5j5k0K0J5J5%l0n5m0k5j0j5
1755A10j0%J0J5n%NNNj5k0k0NK5J0J5%j5k5k0%K5K0j0nnnnk0%NJ0nj0N%J5J0J5k0%nJ5J5%
1752A20%j0j0k0n%%K0Nnj0j5NJ0J0J5K5J0NL0K5K0%j0j0J0j0j5j0%NnJ5K5K5%NK5K0Nj5n%
1749B80%j5j0%J5j0%k5%%n%j0j0j5j0nj5j5nK5L0J0J0j0nk5k5nJ5J0%N%%NK0Nnnnj0J0J5N
1746B15j0%%%%n%N%N%l0k0J0K5K0%k0m0n%n%%J5NNK0K0%%n%%%%n%nJ5K0J0K0N5M0%k0%%nN
1743C35k5nj0J0j5l0l0m0l0NJ0M0L5K0J0j5j5j5k0k0j5j5%Nj0j0nj0%NN%N%J5nnnNK0%%%%
1740A75NN%k5j0j5J0J0NM0L0J0L0K5K5K5j0nJ0J5K0Nj0nn%n%k0j5%%K5K5nk5%K0J0Nj0j0j0
1737C45j0nj0j5%j5J0J0j0j0j0%J5K5J5K0nNK5K6Nj5j6l0j0j0j0k5k0l0j0%K0K5%j0k5k5j0
1734B10%%Nj0k0k0J0J0j0l0j5N%j0k5k5l0k5NK0NJ0J0N%J0NNnJ0K5K5J5%J5K0J0K0%l5m5m0
1731A10k0%K0J5K0j0j0j0J0J0j0j0nJ0J5nj5j5J0K5NN%k5nnJ5J0j5k0J5N0J5j0nJ5%%nl0%
1729A45k5j0J5L5N0L5J5k0k0k5k5j0j0J0J0j5j0N%NNj5j5j5j5nJ5J5K0%k0j0NL0N%J5K5K0
1726B15j0l5k0k0NJ0NNNNJ5%%N%NJ0J0%j5%Nk0k0j0nj0j0nj0NJ0K0%j0j0j0j5k0nJ5J0L5L0
1723A65L5N5M0J0k0m0k0nj0j5%J5NNj0j0NK0K0NnJ0L5Nj0nNNK5J0j5j0k5n%%j0n%j5j0%J5
1720B45J5%NN%j0nj5j0k0k0%nN%N%NN%N%j5J5J0NN%%%j0j0%J5nj0j0NK0K0NJ0J0J5J0J5J5
1717C25n%nJ5N%J0J0%k0j5%J0Nk0l5k5k5%%J5K0K0%j5m0l0j5J0NN%j0j5k0j0NNJ5L0L0J5n
1714B45j0nj0j5k5l0j5J0J0J0J0nnj5%K5K0J5nnn%j0%nj5Nj0j0%n%nL0N5L5K5nk0k5k5nnj5
1711A85j0j5j5K5J5J0k5%nnm0l0j5nj0J0%J5%%nJ5J5NNj5j5K0%j0j0%%n%J0j0j0J0%J0j0J5
1708A00%NNNj0j0j0j0j5NL5M0K0%j0j0N%N%K5K0J5nk0j0k5m0m0k5J0L0K5K0%nnN%%J0J5nj0
1705A35j5j0J0K5J5%%j0k0j5N%Nnj0k5J0K0J0J5K0K5J5n%J5J5nj5k5j0NL0M0M5K5Nj5k5k5
1702B55j0j0j0j0nl0l5l0nK5L0K5L0K5J0Nj0l0m5l0%K5L5K0J0j0k0l5k5%J0K0Nj0l0m0n0m0
1700A0%K0NNNNJ0J5J0J0J0J5NJ5J0J0J0J0nnk5m5nJ5J5K5J5J5K0J5J0J0%k0k0j5n%j5j5j0
1697A35j5NL0K0J5%nnl0l0j0J0NK0%j0k5k5j0J5L0NJ0j5j0J0L0J5j0j0k0NNJ0NK5L0nk5j0
1694A65j5J0J0J0L0K0j0j0j0nj0j5NN%j0k0k5k5%J5K5K5L0K5K5J0j0l5m0l5l5nj0J5NNJ0N
1691A25NNj5l0m5l0%L0N0M0M0J5nk0l5j5NNJ0J5J0J0J5J5nl0m5m5l0nNJ0NJ0nnJ0J0L0J0j0
1689A10j0nJ0n%J0J0j0nj0J5J5j5nnJ0J0%k5k0%K0K0%%nj0%j5%L0L0K5J5J5K0Nj5j5NN%%k0
1686A85k0j5Nnnk5j0K5K5Nl0k5%K0M0L5J5J5j5j5k0%J5J0L0L0L0n%NNK0K0J0k5l0k5j5j0n
1683B45k0l0l0%%%j5j0n%%J5L0K5L0J0J5%%%k5k5k5nj0J0n%NJ5K5J5K0%N%%J0J5J0J5J0J5
1680C35J0J5NJ0NNn%J1J5Nk6k0%j0j0nnnj0J5N6L0J0%%M5K0K0M5L5L5L5J0j0n%k0j5k0j0J0
1677F06%%j0Nj0j0J0NL5M0L5M0N1N5L0K0j0j0k5k5k0k0k1k0j0k5m0l5j5j5k5m0k5%K0J5%n
1675E51j0NK5K5%j0j0J5J5K0nk5j5j5nnk0k0k5k0k0k0m6k5j5j5%nn%n%n%nJ0%N%%%Nj5j5j0
1671B85j5j5j5j0k0Nnj0NNj0Nnnj5%J5%j0j5J0J0J5%j0%nJ5J5%j0n%nn%nk0k0nk0k0J5K5K5
1668A70K0J5K0J5K0%%j0nj0nj0k5j5nnNNk0j5k0nj0J0Nnj0NK0J5j0k0N%N%%%N%J0K0K5Nnk0
1665A70j0j5NJ5J5NJ5NJ5%j0l0l5m0j5J0K5K5J0J5%K0M0K5J0j5k0j0%%k5l5j5J0K5j0m0k5
1663A10k0%%j5n%K5J0J0J0J0Nnj5%K0nnn%%J0nk5j5n%J0nnNn%%j0J0%nJ0nj0J0%%nN%%%%N
1659I0nJ0N%J5j5NJ5J0K0J0K0J5NK0K0Nj0l0m5l5%%j0k5l0j5k0NJ5L0J0nnNn%nJ5K0K0J0n
1656A30j5j5K5L5K5k0k0%N%nnJ5L0Nnl5k5j0J0K5L5J5N%j0J5L5%j5k5%J5j0j5j5N%k0k0J0
1654A55J0Nk0n%k5k0m0nJ5J5%%%%k5j0j0j5nj0J0N%K0L5N5M0J5Nk0nj0k0k0%nNN%NNJ0NN%
1650A55K5J5%k0k5nJ5M5O5M5L0NNNJ0K6K5K5%J5L0M5O0N0N0M5N6P0O0M5K0J0k5o0p5r6r5p5
1648E76n5m5m0l5j6j5j5k0n%%%%%%%nN%k0m0l5k0j0J0J5J5Nj5k0l5k5%J0J5J5J0J5J5nk5k5
1645A80l0nL0K0K0L0J5%l0k5j0J5K0L0J0j5l5l5j5%L0M5M5K0%n%J0J5Nnk5%%k5k0k5nnJ0J0
1642B45nl0l0%J5J0NJ0NNM0J5n%k5k5k0k5j5%K0K0L5J0j0j0k5k5l0l0%%n%%nn%J5K0nnJ0N
1639A50J0N%n%n%nj0J0K5M5L0J0k0k0l5l5k5K5M0K0NNK5K0K5K0K5K0%m0m5n0j5Nnj0nnk0N
1636A70%NNNN0N0M0K0K0j0k5k5j0J0k5k0%nj0NNNnj0l5nj0K0nj5k0nK5J0J5J5K5K5K5nj0j0
1633B85j0j5k0k0nnK0K0K0K0nnk5k5nn%J5J0NNk0j5J0Nj5j0j5%J5NK0K0J0K5J0NL0J5K0%%
1631C70J0NJ1J0%%k6m0j0j0j5j0l5k0j0J5L5M0J0N%%J5n%Nj0J0nj0J0j5%%%%j5j0NNk0k5j0
1628B60K0L5J5%nk0k5k0k5%nJ5J5J0%%J0nnj0%nj0%j0J5J0%K0J0J0J0J0NNNNNNNNJ0NNNnn
1624C75J0J6K0j5j0j6%n%nnNJ5L6M0K0n%K0K5K5J5nk5k5j0j0j5k0nj0j5k5nL0J0nn%J5J0N
1622D51K0J0J0K0J0J5K5NJ0K5K0J0nk5j5j5j0K0M0N0K5K0K5K0Nj0j0NNK1M0M5M0K5Nj5j5J5
1619I17J5L5M0K0nj5l0j0k0k0k0J5K5Nj0j0K0K5L0K5L5N5O6M0K5K0J5%k0l0l5n1o0l5%J0j0
1616A057j5j0J0NnL0L5O1P0M5M5M5M5L5L0M5K6K5K5M0M5%j0nNNL5L5O0N5O5O1O5M5O5O5Q5
1614B320J16J30J56J75J40J36J45J75K16K51K80L26L41L86M26M97N61O52P52Q72R82J083J158
1612A2276J253J374J499J609J734J845J930J955J910J775J554J268R17M97P5l06o42q42r07
1611C0774q67p12n02k35P5M16P87J143J449J744K046K331K661K993L304L579L719L735L549
1610F1989L153K552J754P97k35j228k046k611k913k947k788k441j950j343o72J5O67J238J759
1608E2750K221K667L123L584M031M391M622M667M491M036L273K206Q87o36k186l539m587n243
1607H0758n520n479n138m587l900l168k416j680j002l91J35O12J032J439J820K165K422K551
1606E9653K507K286J874J228L71o21j669k617l384l930m211m251m065l740l298k808k306j829
1605B9190j379r72o27l31o0K01M16N71P12P87Q07P47N86L26k5m26q47j268j604j905k086k165
1603B0648k191k100j950j750j554j368j193j018q47p12o17n46m66m01l46l06k76k35j91j55
1602B426j56j30j30j16j20r5r5o1o0o0p5p5o5o6o5o0m0m0n0k5m5m1m0m0j0j5j0j5j0j5nk0
1600E76k0k0k0k5k0k5k0k0N%J0%J0%N%J0j5nnj5Nnj0%n%onj0k5k5l5l5j5J0K5K5NN%k0nj0
1597B70J0NJ0J0J5J0J0J0Nj5j5Nj5j0j5j0%J5NN%J5%J0k0j0j5j0n%%%%%%%NNJ5L0L0K5J6j6
1594C80k5k0k5k0J0J0J0J5K0K0J6ol0j0J0J0NNK1K5J5J5J0K0NNNJ0%J0NNj0j0j0j0%%NK5M0
1591E56L5N0L0K5J0j5J0nnNK5M5M1L5L5J5%j5k5j0K0M5N0N0N0N5L5L1N0O0O0N0P0P0N1O0P5
1588A724R0J00J26J55J56J40J10J10J21J00J00J06J05J05J35J81K15K46K81L41L91M51M71
1587F060N52O51P62Q82J003J128J338J675K195K918L709M397M782M888M852N023N625O707
1586E9147Q071R354J0191J0532J0342R574P906M998Q87l850q271j1525j3229j3495j2743j1424
1585E6465r891q326o838n504m376l509k827k286j870j549j293j083q77p22n77m81m21l66l01
1583C368k71k30j96j60j25j16j10j10q5n1n5n0o0m5k5k0k0k5j0k0k5m1n5q5j00j00q6q0q0
1581I32q5q1p0n0m0k5k0k5k0m0l5l0j0Nk1k5nNj5k5j5NK0L5K6on0l5k0Nnj0k5k5m0l5l5j5
1579I5%NNNJ0k0j0j5j5nJ5L0M0Nl5n0l5k0J0L0J5j0k0nK5L5L5J5j0l0m5nNL0M5J0j0k5n0l0
1576B0j0J0L0K0%%k5k0j0j5j0k0J5K5NJ0J0NJ0%J5J5n%%NK0J5J0j0k5nJ0Nnj0j0J0Nn%%nn
1573G5nnn%Nnj0k5j5%J5K5nk5j0NK5K0%nJ0L0N%k0k5j5k0j0j0k0j0j0J5K5K5K0%j5j0J0L0
1570F0J0j5NJ0J0K0j5k5l5k5j5%n%NK5%nj0NL5K5J5%j5j0J0J0J5K5J5j5l0k0NJ0Nnnk0j5j0
1567B5nj0nj5j5%J0%K5L0L0NNj0j5k5k0j5j5l0k5j5J5K5K0J5%J5K0Nj5j5k5%%%K0J5K0J0J0
1564D5k0m0n0l0%K0L0K5K0K0NNNJ0j5l0l0j0j5K0K0L5K5%j5k0J0NNK5NNnJ5NNk5l0nj0j0j0
1562eNJ0%J0%NJ0%J5K0J5J5K0K5J0J5j0k0nJ5nj0nnnn%K0L5J5j5j5k0j5%%%k5j0j0J0J0NN
1559A05j5NK5N%l0j0%j0nj5j5nnNj0j5j5N%NNnk0j5k0J0J5J0J0J5L5K5K5J5%%j5l0k5l0l0
1556b0j0j0NNNJ0NNNJ0J5J5J5J5nJ0K0K0K0J5nm0l5m0k0j5nJ5NNNNJ0J0%%j0J0L0K0k0j5j0
1553E0j0j0j0%k5j0j0J0J0K0L5N0L0J0j0n%%nj5j5nJ0N%NNnJ5NNj0j0j5j0j0j0j0j0%nn%n
1550C0n%nNJ0j5j0n%j0%L0L0K0j5j0J0L0L0L0L0Nj0j5j0n0k5N%nk0j5Nnn%%%%J0K5%k5m0j0
1547eN%K0K0j5j0n%k5m0j0J5L5J0%%%%N%%NNK5J5J5J5%j0j0k5k5k0k0nK0K5K5J5J5n%NJ0J5
1544I0%Nj5n%%J0j5j5NNnj5n%n%%%NNj0j0%K0K5K5J5%j5k0j5J0J5K0K0K0L0L0K5%j0j0nJ5
1541B20J5J0j5k0j5%J0N%j5j0K0J5L5K0J0K5K5K0K5L6N5M5L0K0j5k0l5o0m0j1nNnJ1J0j6j5
1538C70J0K6Nnk1K1J5K5K5K0NK0J5L5N0L5K0j5l5m0l5k5k0k0k0k5k5l1j0j0%K0K6K5nl0k6
1536C70nJ0L1M0L0K5nk0k0j5NNNk5l0m6m5k5j0J0L5K5%j0j5nJ0%j5l0k5NK0K0k0l0m5k5k0
1533A60j5%J5N%j5k5l0m5k0n%n%%%n%nj0K5K5J0NNNJ0J0nnj5j5NK5J0nj5%K5K5k0k0%J5J0
1530A10J0J5J5n%k0j5k0j5k0k0j5j5j0j0J0L0%J0j0%K0nk0k0NM0L0L5J5j0k0j5j0j0%Nj5j5
1527C5K5K5N0J0%k0m0l0l0j0n%NNJ5J0j0nN%J5nj0nj0j0nj0Nj5j5k0NNJ0K5M5K5j0l0j0j5
1524@J0j5k5k0j5J0j0%k5j0%%K0J0J5nnj0K5K5K5Nn%%%K0J5%nJ5J5NNNJ0J0J5J5J0J5J5J5
1521A80J5J5K0K0K0J5K0K0K0K5K1K5K5%nK5O0Q5P0M5L0%m5n5p0o0o0n5o1m0m0k0%j5k0j5j5
1519A80j0k0j0j5%nJ0j0k5%%N%%l0k5j5j0j0j0j0J0n%%%%n%k0%K0n%n%%%J0K5K5K0J0k0n%
1516D5J0J0%%%%J0J0J0NK0K5%%%nn%NNj0j5k5l5k5l5%J5NN%NN%J0%N%j0l0k0J0M0K0J5K0N
1512A00J0NNL0K0j0j0k0k5l0j5J0L0N0L5nk0m0l5nL0K5%j5k5J0J5k0j5j0J0%%J0K5K5J0%%
1510A55n%k0k0j0j0%k0nn%K0%%J5j0nJ5K5K0J0nm0m0m0j5j0nJ5J5J5J5%nJ0j0%j5j0K0K5%
1507G0%nnJ5J0N%n%%J5%nj0j0nj5nJ0J5L5L5K0nk0n%n%%j0l5l5nK5M0Nnk0nj5j5Nj0j5k5j0
1504@%L5J5Nn%K5L5K0K0%nk0k0j0nnJ0J5J0nNN%%NN%%N%j5k0j5k0j0k0nk5l5k5%K0L0K0K0
1501D0L0K5K5L0J5J0j0j5k5j5k0k0k0k0k0k0k0%%j0%J5%%j5%J0J5nj0%%J5J5K0Nnk0NK0K5
1498E0J0j0%J0J0nNNNNNN%j0NK0J5K0%%J0J0J5J0j5j5j5k0j5j0j5j5l5l5j5%J0J5J5J0J0N
1495E0Nk0j0nNK0%NJ5nNJ0J0Nn%%n%n%nJ0NJ0J0J5K0%nJ5J0%j0j5%J0Nj5j0j5j5%nk0k0j0
1492D0NNK0NnN%J0%J0NJ5J5%nj0j5j5j0j5l0j0N%%K0K0L5K0%j0%%j0l0l0j0%j0%J0J5%%J0
1489E5J5%j0J0%j0j5j0%J0J5nj0l0k0j0J0%K5M0M0K5j0m0l5k0L0K5K5K5%k0j0j0%Nj0J0J0
1486A00J0%j5j0j0nj0k5j5nnK0nJ5J0J0J0J0J0n%n%k0k0NJ5K0K0K5J5k5k0k0%N%%N%NN%J0
1483A05NJ0Nn%J0J5j0l5j5k0k0j5k0j5NK0M0L5M0j0k5l0k0%NNNj5j5NNJ0NJ0j0j0J0L5L0J0
1480A35NNj0k5j5k0NNJ5N0M0M0J5k0j5nk5nj5j5k0j5k5l5j5%nK5K5NNNNJ0NNNJ0NNJ5%k5k5
1477A10l0k5k5nK0J5%%j0J0J5Nnn%%J5n%K0NN%k0m0m0j0L0L5J5NJ0J5L0NNNNNJ0NNnj0k5%
1474A45%%k0j5nJ5NNNNNNj5J0Nj5l5k0NK5K5K5K5K5%Nk0j5j0nj0nnj0j5%n%%%j5J0nnnk5l5
1471C5l5nJ0K0K0J5J5%%NJ5K0%n%nj5m5k5%K5K5N%%%%K0J5K0nj5k5nJ0%j5j5%%K0J5J5nk5
1468H0j0nn%j5j0j5%J5%j5m5j5J0%j0k5j0%K5K0Nnk5j0%J0J5%%J0j0J0%%N%N%Nj0nnn%%j0
1465e0n%%L0L0L0L5L0L0K0K0Nn%k0m0m0k0J0K5L0J0NJ0N%%j0j0J0%nk0j0N%nnnn%j0J0J5j0
1462I0nj0%K5J5J5NJ0nnnnnk5k5j0J5J0J5K0k0j5nJ5J5J5K5K5Nk0k5m0k0k5k0nnj5nj0NNJ0
1459A0J5K0J5J5j0k5k0j5j5J5J5L0N%%N%j5%%j5j5j5%%J0%k5k5%K5K5L5J5K0J5j0j0j0%nJ0
1456G0NNNnnJ0J0J0k0l5l5m5k5j0nJ0J0L0J5NK5K5J0%N%%N%%%j0J5%%%%%%J5J0J0L5L0L0J0
1453B15nl0l0k5nnk5m0k5%K0K0NK0K5J5nl0%NJ0J0j0j0nj0n%%J5%j5j0nn%j0%nnnJ5J0K5L0
1450A15J0k0l5l5k5k5k0K5L0L0%%NNnJ5L0K5J5J0NNnk5k0k5k0k0NK5K0Nnk0j5j5j0nj0nj0
1447Enk0NJ0NNNj0nNL5J0J5J0J5J0J5J5J5nnnnk0%%%nj0%K0J5J5J0l0k0k0J0J0j0nk0j0%K0
1444G0J0k5n%J5J0j0nJ0K5K5%nnj0l0m5j5J0K5K5%%%%K5K0%k0l5m0k5j0K0L0K0J0j0j0%Nj5
1441C5nnnnNNJ0J0k0nJ0K5K0Nj0k0n%NJ0%n%%%N%%%J0K0K0K0K0NJ0j5j0j5NNJ0K5K5%m0m5
1438A10k5k0nNJ0J5%j0l0l0j0%J5K0L0K5J0nl0j5j5k0k0k0nJ0K0K5L5K5nnj0NJ5J0j0j0NJ5
1435A05J5N%%NJ5%%k0k5J0J5nk0j5j0nNK5M5Nnl5j5Nj5k0l0j0K0K0nl5m0%J5K5N%%NK5NNn
1432F5NK0L0%l0l0j5k0j0j5J0J0J0J0j0n%J0K5K0J5J5J5%%j0l0j5l5j5j5nNN%NJ0%%J0nnn
1429B0%%Nnj0j5l0j0K0L5M5J5NJ0J0Nj0j5j0NK5J5J5J0J0k0k0k0j5k0%K5M5K0NN%Nk0k5k5
1426H5J0NL0K5K5K0Nk0nj0K5K0K0K5NNk5l0j5j5%%J0J0%N%N%j5l0m5m0l5j5%%%nn%%%%J0J5
1423E0J0J0J5J5J0%j0m0m0m5k0nJ0K5K5K0K5K0%k0j0j0K5L0L0K5J5%k5k5k0k5m0k5j0L5L5
1421F0M0K0Nk0k0j5k0NK0K0J5J5K0j0nk5k0j5NJ0J5J0J5nnN%N%N%J5j0j0j0j5j0j0j0j0j0
1418E0j5J0L0K0nn%M0K5j0j5%K0J5%k5k5l0m0k0j0J0%NJ5nj0j0k0k0%K0M0K5%%j5k0j5j5K0
1415A5L5K5%%K5L0L0K5K5O0L5j0k0l5l0k0k0k0j5k5J0L0L5K5J5j0j0j0NJ0K0%j0k5k5j0j0
1412A50nk0j0j5%J0J0nj5j5J0L0%k5j0NJ5J5j5j5j0J0j0j0nj0J0J5J0J0n%K0J5J5nk5k5l5
1410F0j5%Nnk0nj0l5nn%j0J5%%J5J5J0j0k5J0L0J0J0NNNJ0NJ0NNJ0NJ0nnnnnnnnj0j5j0j5
1407B0k5k0k0NK5J0%%N%J0L5K5K5L0K5L0J0j0l5m5m5j0%NNNJ0NJ0Nj5nj0J5J0J0NNN%nJ5J5
1404A35%l5j5j5j5j5j5j5nnj5Nnnn%%%K0M0L5NK0nNJ0NJ0%NNN%j5%j0J0Nj5j0%%K0K0NJ0N
1400A60J0%j5j5NnNj5j0j0J5J5J0J5J0nJ0%%j5j5nnn%k5j5%J5K5%k5j5NJ5N%k0j0J0K0J0k0
1397A10k5j5%j5j5j5nnnm0k5l0nJ0NJ0J0nNJ5J5Nj5nJ5K5L5K5j0j5k5j0NK0J0j0j0j5K0J5
1395C5J0NNNj5j5nk0k0nNK5J5J5K0J0%K0K0K0J5nj5j5j0nnnk0j5%nJ0J0NN%%n%nk0l5l0nK5
1392@K5J0k5k5j0J0%J0%%N%K0K0%k0nnJ5J5K0%%j0%%%n%%nnJ0NJ0NNJ0NJ0j0n%NNJ0%k0l0
1388E0j0J0NN%j5j5k0NJ0J0%N%N%J5K5%j5k0j5k0k0nnJ5K5L0K0K0NJ0j5j0%n%nNK0K5%nk5
1385I5k5nJ0J0J5Nnn%j5l0nj0k5l5j0K0J5L0K5M0J5j0j0j5n%K0K0%j5k0j5k0j5l0j0NJ0J5
1382A5Nj5nn%j0J0K0L0L0J0j5%%%nJ0j0j0j0J5J0J5L5K5j0k5l0l5k0%K0K0%N%%%j5j0%NJ0
1380F0Nk0k5j0nnnN%J0K5J0NNJ0Nk0j5NJ0J5L0L0Nl0k0%nk5k0%N%j0l5j5%nj0%N%N%%%NJ0
1376a5J0%K0NNJ0J0L0L5J5J0K5K5%k0l0l0m5k5nnnnK0J5%n%J5J5%J0NNNj0j5k0nnk0l0k5j0
1373d0J0K0K0J0%j0J5K5K0nj5nJ0N%%%%%NNNN%NJ5n%j5j0nj0j0j0j0%j5j5%J5K0J5j0k0j0
1370Ej0J0L0K5J5J0j0nj0j0j0j0j0j5K0%nnN%%%K0J5Nnj0NJ5J5%k0j5j0j0nj0j0k0j0nJ5K5
1367EM5M0L0nk0j0j5j5j0NK5L0nk0l0k5%J0N%K0K5K0nm0m0j0J5K0J0nnJ0K0K0NJ5NJ0J5NJ0
1364A60J0%k5j5n%nk0k0j0j5NNj5j5%Nj5j0nJ0K5%j0k0k0j0NNj0j0nnj5j5nNJ5nk5%K0N5M0
1361C5L0nnNj5k0k5l0j0K0K0%%NN%J0j5%%K0K0NK0J0J0j5nNnk0j5nNL0J0K5L5M5K5j0j5l0
1358A50j5%J0J0J5J0NnJ0K5L5J5nn%k0l0n0m5k0J0K5M5K5J5%nNNnj0k5l0j0nnn%NJ0%j5j0
1356A10J0K0M0Nnj0k0J0K0J5%j0k5l0j0j0%k0k0%J5K0nnNJ0J5j5m0l0k0%J5J5Nj0NJ5K0J5
1353A00K0%nNJ5K0%k0l0k0%L5M5L0j0nk5nJ0j5l0m5l0nJ5nk0J0K5K0J0J0nnNK5K5%l0l5l0
1350E0nNNJ5J5NNJ5L0K0%k0j5j0j5j0nJ0K5J5k0l0j0%NJ5N%n%%%N%NNnJ0J0K0NL0J5j5n0l5
1347I5j0J0%J0%%n%J5Nk0nnJ0Nj0j0nJ5L0J5n%J0J5J0%nNJ5J0nNJ5K0%nj5j0m0n5l0nK5L5
1344A30L5L0j0k5nj0NNnj5k0nj0J0J0%%j0NNj5n%nnnj0%%nj5k0l5nL0K0N%nNJ0J0NJ0%nJ0
1341I0j0J0Nnnj0nj0j0nj0j0J5J0J0J0J0nJ0J5K5K5J5k0l5m0k5j5J5K5L5J5j5NJ0J5%%%%j0
1338A25%k5k5k5k5nJ5L0L5J0nnnnnj0j0j0nNNJ0j0k5k5%j0NNK0K0K5Nl0m5k0%K5M0M5M0J5
1335A50Nnn%%nnj0n%%k0j5%nJ0K5L5L5K0nl0k5k5%NJ0j0n%K0Nk0%K0NNj0j5J0K5J5%j0j5%
1332A55%N%J5J0K0J5J0J5J5J5N%j5j5n%j5%nnj0nj0%%j0j0NN%j5j5J0J5%l0k5j5nJ0J0K5K0
1329A70j0k5k5nj0nj0%n%n%nn%J0J5J5J0nNL0J5j0%J0%%N%%j5j5k5j0J0nk5l0j5J5N%J5%n
1326F0%nnnn%j0j5NK5L5L0nk0l0k5NJ5K0L0K5J0j5j0j0%nj0j5k0nK5L0J0%NL0L5Nk5k0k5k0
1323I5%J5J5J0NNj5j0j0J5K0%%K5Nj5j5k0j0j0j0j0j0j5j0nk0J0J0J5J5K0L0nk0k0n%%NN5
1320A35O0K5j0nj0k0k5nj0j5k5j5j0j0nJ5J0%nJ0J0%%%K0K0K0j0j0%nj0k5o0m0%K5K5j0j5
1317B0k0%%n%J5J0%j0%K0J0j0%nK0J0nnJ0J0J0n%NnJ0J5j0j0k5j5J0nk0k5nJ0nk0j5J5L5K5
1314C5K5NNNNNJ0NN%%J5j0j5j5J5J5NN%NJ5J5J0j5j0j5nJ5K5L5L0%k0m0k0j0J5%j5k5k5l0
1311E5k0l0j5%J0J0j5j0j0j0j5j5NM5O0M5J5J5%J5J0Nj0j0j0j0%%j5k0k0nNNJ0%nk0NK0NJ0
1308H5j5NK0J0J0J5J0k0j5j0J5L0Nj0k5k0j0nnj0l0k0j5NNK0J5J0J0NJ0%nk0k0l5m0k0j0N
1306g0%%K0K0K0NJ5J5K5K5J5nnj0%j0j5NK0K5J5nK0L0K0j5k5k5%J5K0NnK0NJ0nnj0%J0j5n
1303A50%nj0j0j0%j5j5%j0k5k0nJ5J0J0K0K0%j5%J5K0L0J0j0j5j5j0j0J5N%j0j5k0j0%Nj0
1300F0J0J0j0k5n0k5%J5J5%J0%NN%N%K5K5k0k0j5%L0nj0k0k0j0J0K5L0L5K0K0NNJ0Nnj5l0
1297A00j5%j0nj0K5M5L0K0J0Nj5j0j0j0k0%j0j0j0nj0j0J0%J0Nj0K0J0nn%nnn%j0%J5K0J5
1294A35j0l0k5m5k0%%%%K0%%nJ5J5K0J5NK0J5J0J0Nj5j5k0k5nK0L5K0k0k5j5J0J5J0%%k0k0
1292H0nj0nj0%%%%J0J0%k0NNJ0L0J0%NNK0%l0j5NJ0j0j5nJ5J5M0M0J5J0j0%%k0l5k5%nk0k5
1289G5nJ5L0M0J0j5j5j5j0j5j0nk0l5NNJ0%J5K0J5Nnj0j5nk0nj5k0n%nNnj0J0Nnj0J0J5K0
1286C0j0NJ5J5j0N%j5K0%nj0j0NJ0j0%%%%j0%%j0n%j0Nj0J0J0K0L5K0Nj0l0j5NNK0%j0l0l0
1283@nJ5L0Nj0%%J0K0J5J5nnnn%j5k5k5j0K0K5J5Nj5k0NK0K0%%K0J5J0j0k0k5k0k5nNj0NJ0
1280B5K0K5J0J5J5K0J0%nnnnnNj0l0j0%J5%J0%Nk0k0nnj0l0k5J5L5L5L0J0J0Nnk0k0k0j0k5
1277B5k5j0J0L5J5J5J5J5Nj5k0k0j0j5j0j5J5J0J0J5%J5K0%n%k5k5k5l0j0J0Nj5j5k0j0J0
1274g5K0J5K5K0K0K0K0%k0k5NJ0NNNNN%NNN%nj0%J5K0Nj5k0k0%%J5nn%n%%%nj0j0j0j0%K0
1271B0L0K5J5J0K5J0J0N%j5k5n%Nj0nj0j0%%K0J5K5K0J0k0l5l5k5nj5J0K0J5NNj5k0%n%nJ0
1268E0L5L0J0nk5k5j0j0K0J0nn%J0J5J0nj5j5j0Nn%j0nJ0J0L0Nnj5nJ0J0nl0nK0%k0l5n0j5
1265d5J0J0J0J0K0K0J0nJ0J5J0J0j0l5k0k0l0NJ0K5L0J0%NJ5J0J5J0n%k5k0k0j5k0K0j0J5
1262B5K5K5L5J5J0J0%%k0k0j0j0j0nNNK5K5nk0l0l0J0N%%j0nJ0J5n%%%N%%Nj5j5nNJ0nj0k0
1259B0k0j5j0NL0J5K5K0K5Nn%%J0J5%j0NNj0%%%%j5k0nj0%nk0k0%%%%J0N%k0J0J0Nj5l0nJ5
1256@J0K5L5K5J0nj5k0%nJ0%k5k5j0J0NJ0NJ0NK0K0%%k0k5k5j5j5NJ0L5J5%l5l0k5nK0L5J5
1253C5J0J5%%J0J5K5%j5nNj0j5%%j0l5l0k5k0j0nJ0K5K5N0M0K5J0j0j0m0j5k0nNJ0j0j5j0
1250@j0J0NJ5J5j0k0j0%%K0J0nnnJ5K0NJ0J0%J5J5L5J5nj0J0%J5J5J5J0nl0l5l5l5l5j0J0
1248B5Nj0j5k0NK0L5J5nn%NJ5K0L0j0l5k5k5n%nJ0NNJ0NJ0J0J0N%J0K5K5K5J0k0l5m0m0k0
1245B5NL0K0L0J5K5J5nj5j5NNJ0J0J0J0%j5l5l5k5%NNnnnn%nnnJ0j0j0J0NJ5nK5L0K5%nj0
1242A25nj0n%%nk5j5j5%%j0nj0j0j0nNJ0J0j0NNj0j0%K0J0NNj5nj0%K5L5L0J5nl0l0l0k5%
1239eL0N0K5J0J0NNNJ0%NJ5j5l0n0n0l5j0J0K0K0K5K0L0J0j5m5m5k5nK0J5J0NK5K5J0J5nn
1236I0nj5%NJ0%k5j5j5J5J0nj0l0k5NNNNnnj0%J5M5L5K0%N%%J0J0nj0j5NJ5k0k0j5J0J0j5
1233F5k5j0NK0nj5k0j5K0L0J0nk5l0l0%L0L0%j5n%J0N%J0%%j0K0J0%n%%%%%%j0j5k0nNN%J0
1230B0K5NJ0K5Nj5l5l5nn%nN%K0K0%j5%j0nJ0K5J5J5Nj5n%%%%L5M5K0%j0j0j0nj5j0nj0j0
1227G0NK0J5nnk0Nj0nj0nnnj0nNNnk5j0j0NNj0j0n%J0NJ5L5K0J5K0%%j5nnj0nj0nN%%Nn%n
1223D0J0K0%j0j0nj0%J5K0%j0j0nj0J0J0%k0j0K5K5Nj0k0j0j5%J0k5j5%%NJ0NNNJ0J0NJ0J5
1220G5J5n%%J5K0J0j0N%nj0NJ0J5%k0k0l0j0%J5NNJ0NNJ0NNJ0J0Nk5nj0nK0%Nk0l5nj5%nJ0
1217F0J0K5K5K5J5J5J0J0j5k0j5k0k0j0NJ5nj0nj0J0Nnk0m0k5l0%K0J0J0j0J5K5K0K0K0J0
1215A20Nn%nnNNj0j0k0N%nNJ0j5j0j5j0j5NJ5nk0k0%K0K0J5K5L0J0j5j0j5j5j5l5l5j0NJ5
1212eJ0n%%K5J5nl5l5k5NL0K5M0L5K5J0nnnl0l0l5k5J0J0J0NNnnk0j5k5j0j0J0K0M0NJ0NJ0
1209B5%J5J0NJ5J0Nj5j0j0K0J5%%%%%%%NN%%NJ0J0J0k0k5k0k0k5nJ0K0J5J0j0%%%%j0J0J5
1206G5nnJ5K0K0%k0nnnj0J5j0j0k0k0k0k5j5j5NK5K5J0j5j0NJ5%j5%J0J5L0L0K5nl0l0j0J5
1203E0K5K0J0NK0%j5m0l0k0%K0J0J0%J5L5J5nl0l5j0J5J5nk5m0j5NL5N0J5J0j5k0j5j5j5l0
1200@k5k5k5j5NJ0L0L0J5j0j0J0J0J0J5j0J0Nj0j5j5NK0J0nj5j0nn%%J0J0J5Nj0l5l5j5N%
1197f5J5nNJ0NN%N%NK5N%nj0k0nJ5K5K5L5K0J5nj0j5%nnnJ0j0j0J0J5J5nk0k0j5nK5M5L0K0
1194A45K0nj5k5%j5j0k5%NL0J5K0k0k0k0k0N%j0J0J5K0j5j0j5%j0n%Nnk0k5J0L0L5L5J5J0
1192A35j0j5j0J0Nnj0%n%NNNJ0%NNnj0j0nj0j0nj0%%%%J0J0Nk0j0j5NNj5k0j0J0Nnk0j5nj0
1188c0nnJ5J5n%k0nJ0L0K0K5NNNJ0Nk0l5l5k5j0j0j5K0M0M5K5Nj5N%NN%%N%nk5j5j5nn%K0
1185A5J0J0j0nNK0J0J0%%K0J5J5J0K5%j0j5j5k0l0m5l0j0J5J0J0J5NNj5j5j0k0J0NJ5L0L5
1183G0J5j5l5n0nJ5J5J5K0K5K5J5n%k0k5l0k0k0l0j5J5J5%%NJ0NJ0%%N%%n%%J0K5%l0j0j0
1180a0NK5J5nj0j5%%%%NJ0j0J5L0L0nk0j5%NJ0nnnnL0J5NNNK0J5J0%%k5k0nj0j5j0J0%nJ0
1177G5K0K0j5n%%%%%J5Nk0k0nJ0J5J0k0j5NK5K5%l5k0%K0K0NJ0j0j0J5J5j0%j5J0J0J5NJ0
1174A60%nnnm0l5l0l0j5j0J5J0J0Nnj0J0M0M5M5L0J0nj5l5j0K5M0K5k0k5l5j0j5j0nnnNNj0
1171H5j5j0J0Nj0j5nNJ0%%J0N%nNJ5K0Nnnj5j5j0j5k0k0k5k0K0K5K0K0K0K0J0nk0l5k0NJ0
1168C5J5K5K5K5J0K0K0J0k5l5j5nnk5k0j0NJ5J0J0NNNnn%K0K0N%nk0nK0K0NJ0nj0%%%k0l0
1165I5j5%J0J0%nnnj0%J5K0nj0j0J0NNj0j0j0n%NNJ5J0nk5l5j5%K0nK0J5Nnnnnk5j5NK5K0
1162G0%l5j0K5M5L0J5j5j5k5j0%%J0K0M5M0K0j0l0k5j0j5j0j0k0j5j5n%k0j0K5M0L0J0j0k5
1159H5j5k5k0%J5NNJ0j5nNNJ0%j5j5j0NK5J0j5j0NL0N%j5k0%J0K5Nj5k0j0J5nk0j0J0J0J0
1157D5J5%nK0J5K0J5%%N%K0K0nk5j5Nnnj5j5J0J0J0Nnj0j0j0NK5K0j0l0k5j0j0nnNJ5J0nN
1154G5%J0K5K0Nk5k5J0K5j0%j5NK0L5M0J5j0k5l0k5k0%K0J5j0k5l5j5n%%%NK5K0J5K0J5J5
1151A60K0j0j5j5m5k5l0j0j0j0n%NNJ0j0j0nnNJ0NJ0j5j0%%j5m0nL0K5NM5M0L5nl5l0k5j0
1148A5J0NK0%j5j5j0J0L0L0J5J0J5J5J0j5%n%%j0j0n%%nk5k5k0k5j5J0J5J5J0J0J0NJ0K5K5
1145A20J5k0k0j5j5NL0J0J0nnj0%J0J5%k5k0%j0j0j0j5nn%M0K0Nj5J0J0J0J5nN%NK5K0J5K0
1142B05K0J0J0L5K5N0O6O5P0Q0R5J26J20J15J11J40J45J21P0J0n0j01j30j60j66j65j71j30
1140F16j10r5q1n0l5l0l0l5k5k5%NNj5l5m0k5k5NL5L0L0J0N%J5J0J5J0J5J0J0J5n%%%%nj5
1138A60J0%%l5l0l5m5nJ5M0M5J5j0%%K0K0J0Nj0j0k5l0l0l0%nn%j5j5NJ0%%N%%NnJ0K0K0%
1135G5Nj0J0NK5K0nj5k5%nn%k5k0l0j5nnn%K5L0M5K0%%%%nnnnNNnj5k5%%NJ0J0L5K5J5j5m5
1131G5m0j5J5%n%nN%k0J5K0K5J5j5m5m0k0J0M0L5K5nk5k0K0J0J5J5%%j5j5%K0J0J5%NNNj0
1129A05n%K0%j5l0l0k5NL0L0J5%%J5Nj5k5l5k5%NK5J5K0J5J5nj5j0J5%j5nnJ5J5nnNJ0NNn
1126A15nnn%J0j5j5nnnj0Nj5n%%J0K0K5K0NJ5J0NJ0NN%nk0k5j5j0k0j0nJ0L5J5k5k0j5Nj0
1123E5j0nK5L5M0J0j5nJ5N%%K0K0%j0nl0k5l0j5%nj5j0k0j0nj0nj0Nj5n%nnJ0K5J5J5%nNK0
1120D5K0%nj0nj0K0J5L0Nk5m0m5k5%K5K5L0L0L0K5%j5l5k5NK0K5Nj5j0j5j0j0nnNJ5j5m5m5
1117d0j0K0K5NN%n%%K5L0K0%k0j5j0J0J0J0J0Nj5NK5K0J0NJ0Nn%nnk0k0J0J0nnnnj0%n%NL5
1114A10J5K0J0K5L0Nj5l0m0l5k5%NJ0n%Nj0N%nJ0J5L0J5L0M0K0k0n0m0l0k0j5j5NK0K5NJ0
1111A10NJ0j5j0nj0j5j0j0j0l0k5nJ0J0%%J0NNNJ0nn%n%%j5N%J5NN%j0K0J0K0%%K0K0J5%N
1108A35j0nNj5j0%%j5%%J0nk0%J5%j0NNnnNn%J0Nj0j0k5%N%J5NJ0J0L0NN%N%k0m0k5l0%NJ0
1104C5J0J0J0K0K5NN%nj0j0m5m0l0l0k0nK0L5M5L5K0%J0K0J5Nj0k5l0j0NJ0J0J0j5k5nNJ5
1102F5K0K0J5J0J5%k0k5m0k5j0nNJ5nk0j0NJ0j0J5J0L0J0NJ0J0J0J0k0k0j5J5J5%K5K0%k0
1099A20k0%%J0%J0k0j0k0nj0J5J5Nj5k0j5NJ5L5j0nNJ5Nj5k0k5l0l0j0J0K5K5J0J0%J5M0J5
1096A25J5N%J0K5J0N%nn%nj5j5%Nn%nj0j0j0n%J0j0k0j5j5J0J5J5nk0k5k5k0nL0L0K5%j5j5
1093E5j0j0J5J0NN%nJ0J5Nj5j5j5j0nNL0J0J5j0l0k0j5n%j5J0K0K0NNJ5K0J5J0NJ5J5K0nk5
1090A45l0j0J5%%%%k0l5m0j5nK0K0K0K0nk0j5%J5%j5j0%J0NJ0%%J0J5%N%%J0J0J0%NN%%%%
1087A30%N%%j0nj0j0nnj5%%%n%L0J0j5j0%K5K5J5n%J0L5L0%k5k0nJ5nnnJ0%%%%%%%%j0k5j5
1084A30j5j0J0K0J5nj0%%NK0J0J0j0k5j0%%Nk0k0nj0j5j5j5j5%%NN%%%Nn%nnNj0%nN%%N%%
1081B5%N%%%%%N%%j0%J0J5J0J5nnnj0Nj5j0nn%k0k5J0J5J5K0L5L5K0nj0k5k5NN%k5m5j5J0
1077eK5K5NJ0j0nJ0J5J5J5K0J5%j0j5j5j0l0j0J0NNn%J0%nJ0nNJ0j0K0J5%j0j5%K0K0%%J0
1074A35J0j0j5%nNk0j0NJ5L5L5K0%j5j5n%%k0k0nj0j0n%%NJ0J0J5nnj0j5nj0j5%nk5nJ0K5
1071G0J0j0j0J5K5J5Nnj5NNJ0%j0J0%j0j0J0Nj5%%Nnj5J0Nj5%%%%%nn%J0j0k0j5k5j0%%J0
1068A5J0K0L0M5K5K0nj0J0J5J5N%NNj0NNj0j0nk0l5l0j0nK0L5M5L0%l0k0j0nk5k0k0k0j0k5
1066B5k0nNL0J5K0L0K0J5j5nN%j0nnnj0j5k0N%J5J5J5K0K5L0K0%j5j0%J0Nj5nnj0nj0nj0n
1063A15j0nNNNNj0j0k5nk0m0k5%L5J5J0NJ0%nJ0J0nj0J0J0%k0nL0N5M0J0k0l5m0k0K5L5M0
1060A75K0%nj0NJ0%j0j0nj0%nl5j5%J5Nnj0j5k0k0NK0NJ5J0J0k0k5l0k0K0L0L5J5%j5j5nN
1057I5J0J5%k0j0J5L0L5K0J0j5%j0k5k0k0NL0M0M0L0%j5k0k5nnj5k0j5k0n%%%%%%%N%NL5L0
1054A85K0%j0Nj5k0N%nk0k0J0J5nnN%N%k5k5k5l0j0J0J5J5K5Nnnj5%J5J0J0j0j0l0j0j0%%
1051D5j0J5K0J5J0NK0J5%j0nL0L5J0%k0j0j0NNnj0nj0j5j5l0k5k5%J5L0K5K5Nj5l0k5k0Nn
1048C5%j0%%j5j0J0L5L5J5%%j0%j0%K0K0K0nnnnn%j0%k5j5j0K0L0L5K5%%nn%%J0NN%J5%J0
1045A95%J5J0NJ0%l0m5n0j0%%j5k0k0j5n%K0J5J5J5J0n%k5%L0%j5j0%J5Nj0j5j0%NN%j0%n
1042E5k0j0%J5K0NJ0K0L5L5J5j5nj5j0K0J0nnk5j0j5j0%Nnj5k0j5%%J5NJ0Nj5j0J5N0L0J5
1039A65k0m5k5j5J0Nj0n%%nnJ0%j0nJ0K5K5L0L5J5nj5nj5l5o0n0k5%K0L0K5L5K5L5K5%j0%
1036A60J0J0j0k0j5k0k0nJ0K0N%NJ5Nnl0m5j5J5L0J0%%J0J5J0N%j0j0J5Nnnn%j0l0k0%J0J5
1033A00Nj0k5l0nJ0J5J0J5%j0n%J5J0J5J0N%j0NNK0Nj0j0j0J5J5%l0k5j0K5M0K5J0%k0n%J5
1031A75J0J0j5k5k0%K5K0%k0l5k5k5l0nJ5L0K5J0J5K0J5j0j5j0j0J0%j5k5j5J5NJ5J0J5J0
1028A50nk0k5nNK5K5J0%nK0J0J0k0m0l5j0%J0J5K0J5K5J0%k0k0%J5J5Nnj5j5j5%NNNNK0J5
1025A85J5J5nj0k0j5l0k5j0J0K0K0K5Nj0nNJ5K5K5L0L5K5J0nk0l0l5l0n%J0J5nj0j0J0K5L0
1023B75J5l0n0nJ5%j5k5k0j0K0j0l0j5%J0j5j0J0Nj0n%J5J0%%%k5k5k5k0K5L0L5J5J5J5J5
1020A80NJ0%nk0j5NK0L5K0j5l5l5%K0K5K5K5J0NN%k0j5j0j0%%n%l5m0l0nJ0L0K5%j5j5J0j0
1017A30N%%n%nJ0NNNNNJ0NNNK0%k5l0l0k5j0J0n%J5J5Nk5j5%J0J0NJ0%j5nJ5K0K5%J0nk0n0
1014I5l0NK5K5L0K5Nk0j0NNj0j0nj0nnk0k5k5j0J5L0L5L0J5J5J0Nj0l0k5n%%j0j0j5j0J0J5
1011A00K0J5L0K5J0Nj0n%K0n%nn%%j0J0Nj5nNN%j5j5k5k0%J5L0K5K0Nk5m5m5k5j0J0L0K5K0
1008A45K0NJ0Nj5k5k5j5j5j5j5J0J5J0nn%J5J5J0J0j0n%N%J0k0%%k0k0k5j0K0Nj5j0NK5K0
1005I0L5M5J5j5m5m0m0m0nJ0J5K0J5J5K5K5J5J0K0J5J0j5%J5J5%l0l0l0l5j0J0NJ0J0L5Nk0
1003A30k5l0j5j5k0%L5L5L0%J0J0K0K5J5J5j0nk5k5j5j5nJ5J0J0%K0%N%%%N%%nk5j0j5j0j5
1000A05j0j5%K0NJ0j0nnj0%K5L0L0%l5k5j0J5J0Nj5NN%N%k0j5l5l5l0j5NJ5n%J5J5K0%%NK5
997G5J0J5K5%nk5k5j0k5j5NK0J5J0J5j0j5j5j0J5K0J5J0NK0nnj0nnj5NK5K5J0J0J0J0j0k0
994A40k5nnnj5k0k0J5M0K0J0J5K0Nn%n%j5k0NNJ5J5j5j5j0J5%N%%n%%nJ0j0j5j5k0j5K0L5
991A25K5%j0nj0j0j5j0j0j0NN%k0j5k0%K0J5%k0k0k0nN%K0J0J5J5K5K5K0%l0l0%J5J0j0k5
988F0l0j0J0%n%%%nJ5J5K5J0nJ5K5K0NJ0j0j5J0J0%j5l0l0l0l5k5%j5j5J5L5K5K0j0j0j0j5
986Ej0j0j0nK0K0J0j0J0J5NNJ0j0k0j5%%%NJ0J0%j5N%K5K0%%J5J5J0J0J5J0K5L0Nj0j0%nj0
983A70j0j0j0j0J5J5Nj5j5%J5K0%%k0j5%nn%k5%NJ0n%nn%nNj0%n%%k0nj0j5J0%j0l0k0J5K0
979B0J5J0N%J0J0j0%%J0NJ5L5K0j0l5l0%K5M0K5K0%j0j5k5l0k0%%%%k0%L0L0J0n%K0J5nnj5
976A35j5k5%Nnk5k0nJ5J5K0NJ0%%J0L0K5Nk0j5k0j0J0NL0J0n%NJ5J5nj0j5k5m5l0m0j5%nJ0
973B0J0J5J5J0NNK0L5J5nk0k0k0j5nJ5J5%j0j5J5K5L0K5Nj5j0j5k0k5k0%J5K0n%%NJ0NJ0J5
971A40K5Nj5l0l5n%%J0J0L5L0K0K0n%J5J5J5n%N%%l0l5k5NM0L5K0nk0m0l5l0k5k5j0J5K5J0
968A20%j0NK0J5K0%k5l5l0nJ0%N%%%%J0j5%%N%j0N%nnK0L0J0%k0j5J5J0J5NN%J0%nK0K0NJ0
964B10K0%k5k0j5Nnj0k0k0j5J0n%j5j5NJ0NJ0J5J0J0NJ0J0NNj5l5l5k0N%Nj5k0k5j0j0k0%
962a5J0K5J5K0NJ0K5K5K0Nk0j5l0j0J0J0J5%%k0j5%K5%l0k5j0J5K0K0K5K0NNNNK0K0%k0k5
959A45l5m0k0nNNN%J0NNNJ0J5nN%J0K5N%nJ5K5J0j0l0j5%J0NJ0J0j0j0k5j0J5J5%j5nn%n%
956A20%j5j0NJ0k0k0J0J5%N%NNNJ5n%n%nj5J0j0nN%%%j0j0NJ0NJ0%k5NNj0J0nnnnnnj5N%N
952F0%%N%N%J5J5K0J5k0k0l5j0%j5j5NK5L0K5L0K5Nj5l5m0l0k0NJ0L0K5K0K0K5K5K5j5l0m0
949A25nJ5J0K5Nj5j5j0J0J0NJ0J0NNnj5k5%%N%n%l5n0k5J5J0J0N%k0NJ0%Nnj0J0J0J5Nnj0
946H5nnnj0NNj5j5N%NL0L0NN%nnnnJ5J0J0J5nl5m0l5j0NJ5J5M0M0L0J5j5k0l0l5k5%j0J5n
943F0j0n%k0%J0K5L5%j5NJ0NNNL0J0n%%k0%J5Nk0n%NNj0j5n%n%j0nnnNJ5k0k0j5J0J0J0N%
940G0j0J0K0K0L0J0j5j5k5j0K0K0J0j0l0l5j0j5j5%K5K0J5%%K0%%j0J0n%%%j0nj0j0L0L0K5
937A45L0M0M0L0J5nj0nj0j0l0n0m5j5K0J0nk0j5%NJ5J5L5L0K0%k0k5j0j5j5m0j0K0J0%l0%
935I5K5Nk5k5k5k5k0J0K5K5nj0J5J0NNJ5n%nK0J5nJ5J0n%j5k5NNNj5k5j0J0K5L0K0K5%NNn
932A80nJ0j5j5NJ0J0j0k0k0N%%k5j0NJ5J0j0j0%J5K5J0%j5k0%J5K0%j0j5l0j5nj5j0J5K0N
929A00n%K5K0j0nnN%%n%%%%nj0Nk0l5j0nM0M0J5j5k5j5NnnnJ5M0L5L0M0K5N%k5l0l0l0l5j5
926I5k0%N%k0j0%NJ5K5%%J5K0N%nk5k0j5%%k5j5J5L0L0J5K0J5%%j0nN%j0%j0%%j5N%k0j0J0
922I5K5Nn%j0j0K0K0J0j5k5j5j0j5j5N%nj0Nn%n%n%%nn%nJ0j0j0%K0J5Nnj0%%J0Nn%N%K0K0
919I0%Nk5nJ0M0L5%j0j0J0J0J0J0NJ0J0NJ0J0NJ0NNJ5nk5l0k5l0j5NK0K5nk5k0NNNj0j0%%
916A25%Nj0k0J0NJ0J5nl0nJ0K0K0K0NNNnj0%j0K0M0M0K0nk0j0j0K0L0L5J5j5l0l0j5j5l5l0
913A65j5NNj0n%k5%J0M0K5nk0k0l0l5j5j5NJ5K0J5nJ0J0%%nN%%%%%%%%j0j5J0J0J0J0Nk0l0
910I5k5k0K0K5L0L0L0nj0k5%%%j0J0%j5k5k5j0j0nj0J0J0J0Nnj0nj0j0j0j0j0K5K0nnNL0J5
907I5j0j0J5K0j5NNN%nn%K0J5%j0j0K0K5j0nnK0J5nj0j0J0N%n%%l0l0j5%K5K5J0j0k5k0nj0
904G5%N%%K0K5K0K0J5k0l5l0k0%NNJ0K0K0Nj0j0j0j0J0J0NJ0L0L0K5nk5k5nJ5j5j5k0%nJ5
901A35K0nk5k5nn%NJ0nj5j5%J5K5%j5k0nNJ5J5L0K5nk0j0nNj5j0nj5%K0K5L5J0J5%j5j5j0
898A45j5j5j5J0%J0N%L5L5L0%j5j5l5l0k5nnn%%%j5j5j0j5j0j0k0%%K5J5J0J5J5J0K5%NNN
895A25NNNNN%nk0m0k5J0K5K5%%%n%J5K0n%j0l0j0%%j5k0NJ5Nj5nNJ0J5%%J0NJ0NJ0j0nj0j0
892A00K0K0L0J0%l0m5l5l5j0NL5M5M0L0Nnj0j5nK0L5K5j0nj0j5j0%nn%k0k5k0k0j0nj0nk0
889C5j5nNJ5j0nJ5J5K5%j5j0n%K0%n%%%K0L0K5L5K0J0J0NNj5l0nJ0nk5k5J0Nj5k5j0N%%J5
886A10J5J0K0K5%Nnj0j0nj0j0j0n%J0J0N%NJ5%nJ0Nnk0l5l5k0nNK5L5K5L0Nj0j0l5l0j5l0
883E0k5k5k5J0J0%K0NJ0NJ0K5K5%N%nnnnj0j5%J0L0M5L5L0J0nj0l5l0j5k0j5l0l0j5%J0K0
880D0Nk0J0J5L0L5L5K5J0Nj0Nnj0k5k0k0l0l5k0J5J5J0j0j5k0k0j0J0K0L0L5K0J0j5nNNK5
878A25K0J0k0j5%%j0j0j0j5N%nk5k5j5%J5K0K0K0K0NJ0j0J5%j0j5J0L0M0L0J0j5k0j5k0nj0
875A35j5l5k0NJ5%J0j0Nnj0N%nk5n%NJ0nnJ0K0K0j5j0%%%%%%%%j0nJ5K5K5Nn%%%%%%%%%nj0
872A10k0NNL0L0J0%J0j0m5m5l0NK5N%j0J5K0N0M0K5%k0nnk5%%k0j0j5j0J0nj0j5n%%%nJ5J0
869A10j0nj0j0j0n%%nk0j5%K5M0M5K0Nk0k5n0l0J5K5K5J0nn%%nj5k5k5j5%J5M5L0%j5j0%%
866G5NJ5K5J5NK0J0nnJ0J5nk5l0l5k0%NK5K0Nj0nNN%Nnj0J0J0Nj5j0NNN%j5j0J0J5K0nnJ5
863A50J5j0l0l5nNj5k5l0j5nJ0L5%%%Nn%%%n%n%J5K0J5J5nk5j0j0j0J0J5K0J5K5J0nl0j5%
860H5J0J5K0L0J0K0J5J5J5n%%nnJ0J0nj5l5l5j5%J0K0K0K0%k5m0k0%J5K5K5J0nk0k5l0l0k5
857F0nnK0K5K5Nj0l5l0j0J0K5K5%NK5NJ0j0j0k5k5l0k0j5%L5L0J0k5l5k0%K0L0M5K5J0%NK0
854A60%J5J0J0j5k0l5l0j5nnj5NJ5L0K0J0J0n%%%%%nJ0nj0J0J0K5J0NJ5%k0m5j5j5k0k5nJ5
851G5J5J0J5J0nk5j0j5j0J5K5K0%%J5K0J0J0Nk0nJ5J0nk5j5k5k0J0J0J0J0j0j0j0nNJ5NJ0
848A30Nj0%%n%nnK5K5K0%k5k5nnJ0J0J0J0j0nj0j0J0J0%J5L0Nj0J0K5K0%l5j0j0J0K5K0K0
845B60nl5%J5NNj5j5j5j5nj0NK0J5K0K5N%k0nj0j5NK5K0K0%NJ0Nj5k5j5j5j0j5j0j0j0j5l5
843A25j5j0j5j5%J5%J0NNNJ0%%%%%%%%J5J5%j5j5k0nj0J5j0nJ0M0L5N0L0J0j5%J0K0J5nk5
840B60j5j0j5j5k5k0k0nNNj0nnj0NNJ0L5J5k0j5NL0K5J0J5nj0k5k5j5J0K0L5M0K0Nj5%nnn
837B55nJ0NN%k0n%j0j5j5%j0j0%nnJ0J0J0Nk0j5j5J5L0NJ0%j5nnJ0NJ0J0%j5j0J0K0%l5l5
834A65k0J5K0K0Nk0k0m0l0%%K5J5K5K5K5J0J5NNJ0Nk0l5l0l0m0l0k0J0K5L0J5nk0j0J0NNN
831A25J5J5NJ0j0%%N%NnnnnNNK0J5L5L0J0j0l0k5k0nnnk0j5k5k0j5K0M0M0M0K5nnNNJ0%j5
828B35l0k5l0k5j0j5J0K0%nnJ0J5NJ0j0nj0J0J0nl0j5nj0j5%J0J5J0L0L0J0j0k0k5n%NNNj0
825A25j5j0j0NK0L0L0%N%%k0k0k0k0k0k0J0J5J0%nJ0K0j0J0N%%%NJ5J0nnl5l5n%J5J5K5J0
822A35%nK0J5NNNNK5L5K5%j5j0j5k0n%Nj5j0J0j0nj0j5j0j5j0j5k0nj0j0nnJ0K5L5L5K5N%
819A85nj0j0k5%k5j5m0l5J5N0L0L0J5K0Nj0nj0j0j0j5j0NN%nnnnn%nj5j5NNJ0J0nn%J0%NJ0
816A10%J0Nj5j0NK5K0nk0j5j5J0%nnj0J0K5J5j0NNJ0NJ0J0J0NK0%%N%%j0j0nK0%%j0k5j5j0
813A45%Nk0%j0j0%J0nk0k5NL5N0K5%J5J5nnj0j0J0%j5j0j0nnnj0nnnNNNJ0K5K5Nj5l5j5j0
810A25nk0k0k0j5nJ5K0K5K5K0J5nnnnnj0nj0nn%%%j5J0%nj0nJ0nJ0J0nj0k5k0j5NJ5j0k5l0
807b0J5L5M0J5j5j0j0j5%K0J0NN%J5J0%%k0j5j5j0j5N%Nj0j0L0K5L0L5L5J5j5m5m5l0%%NN
804F0J5L5K0K0NJ0J5%nnk0%NNK0L0L5J5j0j5j5%%nnl0l5l0k0k0j0j5nj0J5L5K5K5j0l5l0j0
801E0NNJ5J5K0j0j0j5nj0%%J0j0%NL0Nnj0%NJ0J5K0K5%j5m0m0l5k0J5L0K0K5J5K0Nj5j0NJ5
798A35J5Nj5j5j5j0j5%nk0j5j5%J0J0L0L0K5Nj0j0%J5L0L0K5J0NJ0l0l0l5j0%k0k0k5j0NK5
795I5N0L5Nk5k5nnj5k5j0%L5J0K0%nK0NNj0j0%%J0nk0j5nJ0%%nl0nnJ0J5J0Nn%j5%NNK0Nj0
792A20nj5j0NK0K0%j0j0N%J5K0L0nNNn%j5k0k0k0j0NN%J5n%nJ5J5NJ0J0J0N%J5J0NNj5l5j5
789A55Nnnk5nNK5J0J0j0j0j0j0j0j0%K0K5N0M0K5J0nJ5nj5l0l0j0NNnk5l5l5j5k0%K5K0M0
786A60L5K5nk0l5N%%j0m5l5j5j0J0J0J0J5L5K0%nn%nJ0J0n%n%NNK5K5nl5k0k5%K0L0J0k5k0
783A35k5j0j5k5J5J0K0K0K5K5nk0k0nn%j0%J0Nj0j0J5L0L5K5J5j5j5k0nnk0k5k5k5%j0J0N
781G5J5J5j0j0K5K0K0j0k0k5n0k5J0K0K0%NK0J5K0K0%k0k0j5%Nnk0l5j0NJ5K0J0J5%j0NN%
778I5%K0J5nj5j0%NN%nK5L0L0NNnj0j5k5m0l0k5%K5K0J5n%NJ0NJ0J0J5%NNj0J0K5%%NNJ5j5
775B05k5j5j5k5j5J0L0K5J0J0j0nk0k0k0j5j0J0NJ0K5M0K5j5l0m5j0j0nj5k0j5NJ5j5j5j0
772B5J5K0M0L5K5K5%n%%NJ0nnk5j5j0j0J0J5nN%J0%J0J0J0J5K5K5Nj5nnk0n%k0k0%J5%%K5
769B10K0J5%N%N%N%%N%j0l0j5J0J5J0J0j0%K5K5%j5j5k0j5j5j5%Nnk5l0l0k0%K5K0K5K5%l0
766A60l5k5j5m0k0NM5M5L5L5J5%l5j0J5M5M0K5K0J5J0J5%j5k0k0j0NK5K5K5%k5k5nnN%J5K5
763C45K0Nj0nNJ0%J0j0j0%j5l5l0k5j0K0K0L5J0%k5k5j0j0%K0J0j0m0l5j0NNK0Nj5J0J0J5
761B50nl0l5l5l5j5NJ0J5J0J5J5nk0k0nJ0J0J0J0J0J0J0J0K5K5Nj5k5l5m0k0j5j5k5j0NN%
758F0NK0K0J5K0L5J5j0k5j0j0j0nj5j0j0j0nJ0L5L5J5K0K0J5j0j0nJ5nj0%j0J0J0nj5l5j5
755A35%L5J5NnnNNNJ0nnj5j5N%j0k0j5J0%K5J5K0Nk5m0l5k5J0J5L0L0K0N%%j5NJ0K5K0nk0
752B05k5l5j5j0k0k0k0J0K5K0J0J0J5nj0j0j5j0%nk0j5%K0K0N%J0K0J0N%k5n%%nj5%K0J5L0
749A65M0K5K5L0L5K5%k5k5j5l0m5m0j5%%nj0%J5K0%j0j0nk0k5nnJ0%NNNN%N%%N%N%Nj0nnN
746A25J5nj5j5K0Nk0j5NK5K0J0J5K5L5Nj0k5j5J0K0J0j0Nj0%J0J5K5J0j0NJ5J5NNJ5J5K5K5
743C85J1J0K5M0L5O0O5Q5R1P0N5P0J05J81K05K41K21J70J50J36R5J5p5j56k10k31k45k06j70
741A228j56j50j30j11q0p0p5o0m1j0nk0j5k5m5l5k0NK0J5%j0l0k0%K0K0NN%%j5j5j0J0J0N
739A95j5l0%L0K5Nk5n0l5nJ5J0%%K0K0J5nm0k0%n%%%n%%j0j0NL5M5L0%j5nnj0nj0%J5K0NL5
736B20M5M5J0k5j0nj0l0l0l0j5NNNnn%nNNJ0j0k0k0NK0M0L5%l0m5k0NJ5J5J0K5L0NNk0k0j0
733B00l0k0j5j0J5NNk0k0j5NJ5J0j5j0j5j5k0k0nJ0J5J0K0M0N0Nj5j5nnj0j5%nK0K0L0J0n
730A80%j5m0l0j5%K0J0J5j5NJ0K5L0%%%j0j0j0nj5j0j0j0%%j0J0n%%%j0j0%J0nnn%j5j5j5
727B5NNK0K5M5M5N0L5Nj5l0k0k5k0l5m0j5J0NJ0J0k0j5j5j0J0L0L0J5%%%n%%n%j0nj0nj0j0
724F0nj0nnnnNNj5j0J0L5K5K5J5L5L0Nn%j5k0n%j5j5j5NJ5J5N%j0J5L0J0J0j5k0J0J5K5J0
721B20j0%j5j5j0%J5J0J0k0k0n%%nNJ0j0j5j0j5NNK5K5Nj5j0J5K0J5nl0l0l5j5NK5K5Nj5k0
718A20N%j5j0NnnJ0j0k0j5NK0%nJ0j0%N%%J0K5J5K0%L0L5%j5l5k0NNJ0k0m5o0m0N%%nNK5K5
715F0Nn%j0j0j0j0%N%k5l5j5nK5M0J5%NJ0L0J5K0%N%%%NN%%%J5J5L5J5nnk5j0J0j0k0k5J5
712A25M5K5Nj5j5k5l5m0k0NK0K5J0J0K5K5NNNJ0%J0NJ0J0NK5N0M5N6M5M0N0O0N0K5K0J0J0
709G21Nk0n0o5q0r0o1k5k5k5m5j5%k0m0l0j5%K5K5J5nj0k0j5j5%NK0K5%J0j0k0nJ5M5M5J0
707B60j0N%Nnj5k0%J5K0%j0k0l5l0j0%n%NK0J0J5J0nl0m5m5j0%K0K0j0j5l0k0%K5J0%j5NJ5
704G5L0L0L0L0J0K0L5N0P0O6O0M5O5O5O0O6P0O5O0P5J01J10N0%o5r5j26j45j25j11r5r5q5
702C96n1k0nj5l5m0o5m0l0l0m5k5j0J0J5NJ0J0NJ0J0J0J0nk0j0j0j0j0j5nK0K0K5K5%NL5L5
699A60K5J0J0j0k0k5l0j5NNK0K5K0k0k5n0l0j5nj0J0K5K5NJ5nnj5j0j0J0N%%J0K5L5N%NK5
696A80N0L0L5L0L5L1L0M0K5J5J5L0L5J5J0j0nl5n0p0o6o5m5j5j0%k0l0j0Nj0k0l5k0%j0l0
694E5k5j0NJ5K0Nk0nK5L0K5%nnnnK0J5n%n%%n%%j0nj0nN%j5j5j5j5j5j5k5nj5j5k5j0NK0L5
690c0Nnl0k5n%K5K5L5K5L0K0%nnNN%N%%%%K0N%j5%j5j5Nj5j0j0nK0K5K0K5J5j0l0j5j5Nnn
687E0K0Nnk5NK0K5K5K5j0l0l5l5j0K0M0L5%j5nnNK5M0M0J5%%j5j0j5m0m0m5nJ0j0nJ5J0K5
684I5N%%J5J5J5J5%K5K0Nj5j5j5j5j5j0j5j0nJ0K0K5K0K0J5j0nnn%k0j5%%%%%n%%%Nj0J5K0
681A70nl0k5k5l0j0j5J0L0M5M5K5L0J5j0k5k5%%k0j5k5k5NNNj5j5k0K0J5L5J0%%L0K5L5%k5
679A95k5j0J0nn%j0J0j5%%nnj0nk0%K5K5K5K5K0K0j5n0l0j0J0NJ0J5%j5nnJ0J5k5n0m5k5N
676C5K5L0L0j0k5k5j0L0L0J0J5nnJ0j0n%Nj0nj0%K0NJ0%j5k0k5j5J0NJ0J5L5K5j0j5j0K0%
673A45nj0nnj5NJ5%nk5k5j0N%j5nj0j0%K0NJ0J0J0J0J0j0j0nK0K0Nk0j0k0Nj5j0J0nk5nJ0
670C5L5J5K5j5k0k5nJ5K0%%%K0J0NJ0nk0j5j0nj0j0%%k0k0j0nj0n%K0K0%K5K5NNk0%J0NNJ0
667I0j0j0j0j0J0J0K0%nj0J0K5K5J0j0l0k0j5%%nnJ0j0%%J0J5K0Nk5k5l5nj5l0j5J5L5K5K5
664F0K5NJ0J0J0J5J5J0j0j0j0n%l0j0%nj0k0%nj0Nnk0j5J0J0J0J5%n%j0nk5k5j0J0L5L0L5
661G5L5J5nk5k0j5%K0K0K0J5J0k0k0k0nnJ0Nj5j0nJ5J0J0nl0k5j0%K0J5J0j0k5k0NNJ0n%%
658C0nL5M5M5J5nk0l0l0l0l0k5nJ0K0J5J0N0K5%Nj0j5j0j5k5k5j5NK0K0J0J0L0L0J5%k5k5
656A00k0j5j5%K5K5J5J5NJ0%j0l0l0m0%K0K0J5nj0nJ0N%%j5k0NK0L0j5nj0%%%%NNNj5j5%J0
653G0N%nJ0N%%N%NJ0k0k5l0nJ0nnK0NNnK0NNnK0N%J5K0J0j0j5N%K0J5nk5m5m5m0k0nJ0%%J0
649eNJ0J5%J5J0J0J0L0L0L0L0K0%j5k0l5j5j0j0j0k5l0j0%J5K5j0j0j5J5M5K0J5%j5j5NK0
647A25K5%j5j0nN%%k5nJ0%%%%n%%k5j0j5nj5j0j5nj5j0K0%Nj5j0nnn%j5k0N%J5K5J5j0k0%
643d5L5K5Nk0k0%%j0j0%J5N0N0K0j0l0l0j5j0j0NK5L5Nj0nj0%K5L0J5%NJ5J0%%J0%N%%nl5
640A10m0l0l0j0%nJ5L5L0K0Nnk0j0%K0J0J0J0J0J0J0K5K5%J0%j0k5m0l5k0J0%%j5%K0J0j0
638I0j5j5%K5J0J0%NJ0%k5k5j0%%J0%NJ0NJ0N%NJ0%j0k0k0j0J5K0Nnk0l0l5j5J0K5L0J0J5
635H5J0J5L5K5j0k5k0k0j0%%J5%NJ5j0k5l5l5l0k5j5%K5L0J0J0%NJ0L0M5M0K0J0nnj5j0j0
632A35j0j0j0nnJ5NNj0j0K0%k0k5m0l5%K0NK5L0L5J5nj0nj0J0L5K0J5nk5k0j0k0j5j0k0l5
629B0l5J5M5L0nk0j0j5j0j5j0k5l0j0K0J5K0K5K0K0L0L0J5k5l5j0J0J5%nj0j5k0j5j0%J5J0
627B5NNJ5J0J0%J0J0j0nnJ0J5J0J5%NJ0NJ0NJ5J5%k5j5NJ0J0J5J0K5Nm0n0o5l0NN%%K0M0K5
624A35%%%nl0l0l5%K0K5L0J0j5NK5K5J0j0k5k0k0k0k5j5j0%NK5M5K5K5J0J0J0NJ0Nnj5m5m0
621I5k0%J0J0K5K5J5nnnj0j0k5k5j5K5L5L0J0NJ5%l0k5%%j5k0nK0J5%j0nnnnJ5J5J0%k0k5
618H5k5j0NJ5%%%NJ0%NJ5nnj0J0Nnk0k5k0j5j5%NJ5J5L5L5J5Nk5m0m0k0nK5L5M0L0J5j5j0
615A15NNnj0k5k5m0k5k0J0K5J5J0nj0k5k5j5nJ0K5K0J5J0J5NJ5J0J0J0J5J0J0J0%j5n%NNn
612A25j5l5k0%M5J5nj5k5%J5J0NK0L0L0J5J0NJ0Nk0l5m5j5%J0N%j5nj0j5j5nJ5K0K5%nn%n
609A05n%%j0j5NJ5NNj0NNJ5%j5k0%K5J0Nj5k0k0k5l0j5%K0J0J0L0M0L0Nnnj5%J0L0K0K0J0
607B10%k5l0k0j0NM5N0K0k0l5k0J0%j5j5nj0j0%j0n%nnNj0NJ5J5Nj5%J0L0%nj5k0j0%nn%J0
603A10J5%%%J0J5J0nj0k0j0Nnj0j0k0j5j5%J5L5K0Nk0k0%NJ0NJ0J5%%j5j0k0k0nnJ0J5K5L0
601A30K0%n%j0j5%J0J5k0m0k0j5j0Nj5k0j0j5nNNn%j5nK0K0J5%%J5J0%J5K5J0j0j0J0J0J0
598A05j0j0j5j5j5nj0J0J0K0K0J0Nnk0m5k0j0NK0M0K5L0Nj5J0NNNk0k0NL5K0N%J0%Nj5k0j5
595A25m0m0l0NNJ0J5J0J0NJ0NNNNnk5n0m5j5%K0%l0l5%K0L0L0L5J5n%j0k5j0J0J5K0NNNJ0
592G0l0j0J5L0K0J5j0l0j0J0J0J0j5j5%J0J0nj0j5nj0%NNJ0j0j0k5%J5K0L0K0j0k5k5%%Nj5
589B5j5j0nNNN%J0%J5%j5j0NNNj5%%k0j5l5nL5L5M5L0J5J5J5j5l0l0j5L5L0L0K5NNj5k5m0
586H5n0k5%L0M5K5J5K5%Nj5j5nnnj0nj0j0J0%Nj5j5J0NNJ0NNNNK0K0K0J5nk0j5j0j5j0j5j5
583H0j0k0j0j5nk0l0NL5N5K0J0NJ0%j5nnk5k5j0J0J0NK5K0L0J5N%j0J0NJ0j0j0nj0nj0j0n
580I5j0j0%NK0K5J0J0K0%l0n0l0j0%nj5J0%%J5nNNN%nnnnn%j0%j0n%J5J0j5j0J0J5J5J0j0
577E0n%J0K0K5L0Nl5m0l0NK5K5J5K0j0j0k5j5J5J0L5L0K0NnNnk5k5j0J5nk5l0%L0J0j0%NK5
574A25J0j0k0k5l0j5NNNNJ5J5j0j5j5j5NK5K0J5j0j0NJ0J0J0j5j5j0J5J0j0j5k0K5J0n%NJ0
572I5NNj0j0j5j0J5%nl0l0j5K5M0K5J0nk0nnJ0L5J5J0nnnnj0nk5k5j0J5%Nnk0j5j5%K5K0K0
569F5K0K0K0K5L0J5j5j0j5j5j5j5j0j5%n%%k5nNNK0K0J5nJ5J0L5%j0j0%j5j0nj0nk0j5NK0
566I5J5j0nj5NNj5j5j0NNj5j0j0%K0NJ0j5j0%J0N%K0J0n%%K0K5%K5K5NNNL0L0%m0o0m5k5J0
563H5L0L5L5J0j5n0m5m0j0K5L0L0%k0j5%%%%j0NNj5Nj5%nnnnnNj5j5NK0L5L5K0%Nk0j5k0k0
560E5j5J5M0N5L5%k0k5j5l0j5j5N%j0nnn%%NK5K5K5Nj5nnNK0n%J0j0NNJ0%NNNNNj0j5NnnN
556A45j0j0nNJ0J0Nj0j0J5J5%k5m0k0l0l5k5nJ5L5K5Nj0NnnJ5J5NN%%J0N%k5%%J0nj5j5NN
553F0NNj5j0nK0K0K5Nj5m0l5k0j5j5j5j0J5L0L0K0%NJ5J5J0J0NK0%j0j0%%%%j5j0nj0j5%%
550D5j5k0%J5K0Nnj0J5L0L0K5Nk0k0j5NN%%%J5nNNK0K0K0K0nnk5k0l0j5nJ5n%k0k0k0k0l5
547a5j5J5J5J5J0%%J0K5J5nNNK0%nnN%%%N%j5j5j5j5N%J0J5J0J5J0J5J0J5nn%%j0%n%NJ0j0
544A25nj0J0J5j0j0nJ0J0j0NJ0j0m0l5j5k5l5m0l0j0J5J0J5K0J5K0J5K0n%j5NJ5J0j5k0j0
541a0J0Nj0k0nN%L5L5L0L5J5nj0j5j0j0k0l5l5k0j0j0NK0L0L5K5K0K0K5K0J5K0K0j0j0l0k5
539A25j5j5k0j5J0L0L5%l5l0k0J0K0K0J0%%%%%j5j0NN%%%%j5j0%J0J5nj5l0m0k0%K0J5N%j5
536A0%J5K0%j0J0K0K0K0J5J0nnj0nnl0k0nJ5J0J5J0J5K5NNK5J0Nj0j0N%%%nn%j0%j0Nj0k5
533A10m0m0k5j0nJ0J5NNJ0J0NJ0NNNj5j0%%Nnk5nNNj0j0j5%J5J0K0L0Nl0l5j5J0nK0K0K5L5
530A00K0NJ0J5J5Nj0l0j0J5L0K0K0j5j0j0j0J0L0Nnj0k0k0j0nJ0K5K5J0J5j0j0j0j0k5k5l0
527A00l5k0j0NK0J0nk0j0NL0K5%k0l0k5NL0L0J5K0J5J0%K5K0L0M0K0k5m0l0%%j5NK0J5nl5
524A70l5k5j5n%j0NJ5K0NNJ0NN%NNJ0J5Nj5k5j5%k0m0k5n%nJ0K0j0n%J5J5Nnj0nj0NNj0j0
521E0NJ5J5J0%j0J5K0Nj5j5k5%NJ0%j5k0j5j0j0nj0k0nJ0N%n%%nnL0L0J5J0J5nJ0j0nn%nn
518E0%NK5K5N%%%%j0nj0nJ5L0L0J5j5l0k0k0%nn%k5k0k0k5j0NnnNJ0J0NJ0J0nJ0L5L5K0nj0
515A00J0J0Nj0j0l0k5%K0J5J0NJ5j0l0m0j0NK0K0%j0n%K0J0j0nnJ0J0K0n%%%nNNNJ0nnJ0J5
512A35K0K5J5K0J5N%nj0k5k5k0%%J0K5K5J0%j5j0j0j5j0j5j0%nnl0j5nnJ5%J0j0j5j5%K0N
509H0N%nNK0%J5J5j0NK0J5J5J0nj0k5k5k5k5l0k5k0%K0K5J5%l0nL5M0L5J0%j0j5j5j5j5nJ0
506H0K0K0N%J0%J0NJ0%NNJ5K5J5J0J0J0j0nnj0j5k0j0NK0%j5k0j0J0%nnk5nJ5N%j0k0%j0j0
503A00nk0j5%%J0N%J0L5J5J0j0l0k0%J0j0j5k5nN%j5j0nnNnj0J0K5J5J5NJ5J0j0NJ0j5NN%
500I5%j0j0NJ0J0Nnj0nJ0K5K0L0K5Nj5nnj0j0j0j0j5j0J5K0Nl0k0k5k0k0k5%J5%%%%%%%%%
497B5j0J0%nJ5J5K0N%k5k5%J0K5L0J0j5k0n%j0j5k5nNJ0NM0L0J5j0k5l0j0j5N%NN%J5K0%%
494G0j0J0%J5K0J5Nj5j5j0J0M0K5Nj0j0j0k5j0%%k5k0nJ0J5K0N%k0k5j0j5nNNJ0j0j0J0j0
491B5J5J5nJ0J0J0Nk0nJ0J0NJ0Nj5k5%J0J5%j0nJ0J5J5J0K0K0Nj0k0k0l0l5j5NK0K5Nj0l0
488E0n%J0nNK0Nj0NL5L0n%Nj0l0m0k5j0j5J5J5nj0nj0j0k5nJ0K0J0%%J0J0K0%%j5j0%%K0J5
485F0%j0k5k5nJ0L0K5K0n%l0l0j0L0O5M5L0nk0k5k5nNJ0%%J0NK5J0%%j5%J5%j5k0nK5L0J0
482A85%%K0J5J5J0j0j5j0j5nnj5k0nj5NNJ0%j0j0n%%J0J5%%nj0NK0nj0j5NK0J5%j0k5l5j5
479H5NK0%%k0j5nnn%k5%J0NJ0%j0n%%N%j5j5J0J5J5n%%j0n%K0J5nl0l0j5k0j0J0nJ5J5%J0
476A0J0J0NL5NK0K5NK5L0J0NJ0K0nnj0J0L0J5J0%nj5NJ5NNj5l0m0l5l5l5l5j5%j0nj0J0L0
473E5L5J5j0m0m5j0j5j5j0j5NJ0J5K5%j5J0J5L0Nj5k0j0K0L5L0J0j0j5NJ5J0Nk5l5l5k5l5
471e0k5k5l0j5J0L0K5K5L0L5J5K0J0k0l5j5L0M5L0nj0J0J0NK0%j5j5nj0j5j5j0j5j0K0M0K0
468I0NJ5L5K0K0J0NJ5nJ0NJ0%J0nj0k0j5j5%%%k0nnnJ0j0k5j0k5k5j5k0k5k0k0NN%Nn%NK0
465eNNK0K5N0K0N%%%%nj0j5nJ0K0%nl0k5%J5J0j0j5J0K5J5J0%j5k0j5j5J0Nj5j5k5nN%%%%
462A5%%NJ5J5J0%j5nnj0%nnNL0M0L0j0j5NK5nk5j5j0l5k5j0L0L0K5J5NJ0j0%Nj5k5l0nNNJ0
459E5NJ0NNNL5J0nnj0J5NJ0L0J0nm0k5%J0J5NNnk5%%%%j5j5j5k0l0l5j0J0J0J5J5J5K5Nj0
456F0j5NK0K5%j0j0k5j5m5m0j5J0L0J0nj0J5J0%l5m0k0J0L0K0%%J5M5M0%j5j0K0J5j0%j0J5
453F5J0nj0%J5J0J0j0j0%n%%NJ0%j5k0k0J5J0NNj5j0NNL5L5K5nl0l0k0%NNJ5j0j0j5K0J0J5
450I5J0Nj0k5l0j5NJ0J0J5J0j0nk5j5k5%nJ5J5J5K0M0K5%j5%J5J0%J0%k5j5N%%j5j5l0l5m5
447c0l0j5%j0J0K0J5J5J0J0J5J0j0%NK0K0%k0j5NK0M0L5J5j5%NJ0j5l0j5nj0%%Nnj0j5nnJ5
444D0K5J5NJ5L5L0K0j5j0j0k5k5k5l5k5nJ5%nj5N%%%NNN%NN%J0NK0J5J0J5J0NK0Nnj5j0j0
441A10Nnj5%%NJ0%J0%N%nJ0K0L0J5%j5k0j5j5k0j0j0k0l0j0K0L5K0%K0L5Nk5k5NNK0Nk0l0
438A00j5J5K0J5%J0%%K5%j0k5l0n%J5L5L5N%l0l0k5%NnnJ0J0J5%j5l0m0m0%J0N%K0J5K0J0
436I0n%J5K0Nk0l5k0%k0k5k5j5nJ5J0j5nnNK0J0J5J5%J0J0NK5K5L0J5NNj0k0m0l5j5%K5K5
433H5J0J0j0j5k0j5nnnk0k5k5nNK5K5N0K5Nj5l0k0k5j0j0n%J0%J5L5K5L0J0j0k0j5j0j0nJ0
430D0K0J5K5Nj5l5m5k5k0%J0J0J0j5k5nK0L0NNJ5J5K0K5NNj0j0%K0nn%nJ0J0NJ5NJ0J0Nnn
427A40nj0nj0nj0Nk0k0k5j5k0j0j5%J5NNnj0J0L0J0J0j0nn%%K0K5K5J5%k0k0k5k0%J5J5L5
424I0M0M0J0k0j5k0%%n%k0k5nNJ0%%N%NJ0L0L0J5j0k0k0j0%%%%%%%%nnnnn%j0%J5J5K0J0n
421A40k0k5k0k0nJ5NNnj0J0%J0J5%%k0nj0k5l5m0k0NK5NnnJ5J5%j0%J0J5K0NnnNK0K5L5L5
418A45L0J5nnJ0j0m5o0m5k5nn%n%NJ5J0j0j0J0J5J5J0L5M5M0%J0nk5%nnnl5n0n0l0J0L0J5
415B5K0K0K0K5J0k0m0l0%K0K0%Nk0j5l5l5j0J0J0K5K5L5J5j5j5J0L0M5NJ0%%J0NJ5%k0k0k0
412A20k5k0k5k0k0%J0J0nK5K5%j5k5nN%J0J5J5nk0nj0%J0J5K0M0L0%l0m5j5NJ5K5K0%l0l5
409F0j5%J0L0K5K0k0l5l0j0J0K5K0Nj0k5k5k0J0K5K5%nk5k0j5j5nJ0L0K0J5nk5k0nJ5L5M0
407A00K0%j0j5j0%%j0k0l5j5%J0J5J5J0J5N%K0K5J0j0k0j5%J0j0j5k0NK0K5K0J5Nj5nj5j5
404I0n%K5L5J5K5K0j0l0n5l0k5k5l0j5j5NJ0L5K5J5N%%%%N%%l0l0j0nK5L0K5nj0%%%NNK5J5
401A10%j0k0l0k5l0j0J0J5n%J5J0J0%NK0J5j0l5k5nJ5J0nk5j5%M0L5K5J5j0k0j0%%J0NNNN
398I0nk0%%%Nj0K5J5%k5k5l0k5%%%n%%%nJ0NJ0J0nnJ5K0NNNJ0NNJ0Nj0j5j5j0%j5j0j5J5L0
395E0N0N5K5j0m5n0k5%J5J0J0J0%k0k5nJ5K0NJ0j0j0%%%k0k0k5J0NJ5nj0nj0j5%J5M0M0Nj0
392H5l0l0j0J0K5L0K0%n%NJ5J5%j0j0K0K0j5j0j0nj0nj0j0j0j0%%%%j0J0%%n%%%k0k0%K0K0
389E0j0k0j0%n%nJ0J0NJ0J0NJ0J0k5k0j5%J0J0J5M0L5J5%k5l5l0k0j5nnJ5J0N0K5nk5k5NN
386E5Nj0nj0nN%NNJ0n%J0NJ0NNK0J5%%j5j0j5j5%nj5k5j0J5K0M0J5K5K0j0k0j5j5J0k0j5j0
383E0j5%n%nJ0J0j0j0K0L0K5K0%%k0k5m0m0k5NL0L0L0L0K0Nk0j5k5%NNNJ0J5%l0l5l0n%NK0
380B5K0K5N%K5%Nj0k0n%j0j0K0Nk0k0j0%J0j5%N%%j5j5%K5L0n%%J0J0J0Nnk0k0nj5Nj5l0j0
377c5NJ5J5k5nJ5J5%%%nj0j0%J5K0K5j0nj0NJ5J5K0K0J0j0l0l0k5n%nJ0K5J0J0NJ0%%nJ0K0
374H5K5%l5l0j0k5k0j0J5J5K0nnnnJ0N%j5l5j0NN%NL5N5K0Nj5NM0K5%j5k0nK0n%%J0j0m5l0
371E0J0K5j0k0k5nK5K0L5J5NJ0j5l5m0k5%J5J0Nj5n0m0k5nK0L5L0K0j0NNnk5k0k5%J5J0N%
368b5%K0J5J0j0%%nnn%nnj0j0j0j0K5K5L0K5%Nl0k5k0k0j0J0j0J5J5K0L0%%J5Nj0k0j5%K0
365B5L5M0%%%%J5n%J0nn%%j5Nn%nn%%j5NJ0j0j5NNJ5K5J5%j5k5j0%%nj0j5k0N%N%%%%%%nn
361B5%n%%nJ0L5M0J0k5k5m0m0k5J0L5L5K0K0J0nj0k0nJ0n%j5k0NK0J5nJ5L0J0nm0j5j0J0K0
359F5J0K0K0%%k0l5k5j5k5J0NNj5j5nnNNj0J0J5NNj0nL0L0J5j0%J0J5J5%k5m0m0k5j0J5L5
356A0N0L5J5%J0Nj0k0l5l5k5j5J5L5L5J5nNJ0J0N%%J0NJ5J0nk5j0j0J0J0j0j0j5j0nj0j0n
353D5%NJ0L0J0K0%NNj0k0k0k5l0j5K0K0K0NNN%%j0%%J0J0nk0m5m5k0%%K5K5j0nj0J5L5J5%
350E0j5k0k0k0NK5L0L0K0J0nn%n%nj5k5k5j5%K0K0%j5NK0K0L0%j0j5j5NJ0J0nnNN%%%%nnj5
347E5Nnnj5%K5L0K0J5J0j0k0k0j5NJ0J0J0N%nj0j0J0J0NNj0n%k0k0N%nj5j5j0NJ5J5J5nNN
344G5J0J5J0J0J0J0J0J0j0j0j0j0j5j0%k0j5k5%%J0j5j5j5j0J0J0J0J5J0%Nj0j0%J5J0Nj0
341E0nj5j0j0%j5j5nnNJ0J0N%%J0K5J0J0J0J0nm5l0j0%J0NNNNNNJ5J0K0J0J5J0NK0J0J0nj0
338A35J5K0nnj0j0n%J5nj0j5j0j5J0NNj5%%j5j5j5j0J0L0K5K5%NJ0nNJ0%J0nn%%j5NnnN%n
335A40k5m0l0NK5M5N0K5Nnnl5l5m0k0j0NNNK5K5K0K5%Nn%nnj5k0j5J0j5j0j5j0k5k5j5k5j5
332d5J5L0K5%%K0K5K0K0%Nk0j5l0n%K5J5J0J5J5nk5k5j0J5J0K5L0J5%j0k0j0j5j5NK0Nj5l0
329G0j0nj0k0j5j5k5k5j5NJ5J0J5J5J0K0J5J5j5j5j5j5J0L0K0K0NNnk5j0j5nJ5K0K5J5%J5
326A10K0J5K0NJ0k0l0k5k0k5k5k0k0k0k5NL0K5J0j0j0J0J0NJ5J0j5m5k5J5O5N5L0j0j0%k0
324I0l0NK0J5K0J5J5nj0l5k5k5k0k5nK5M5L5K5K0L5J5l5n5m0m0k0j0L0M5N0J0j0j0k0k5j0
321F0l0l0k5nJ5J5J0J0j5nJ5J5nj5%J5J0j5j0j0j0J5L0K5K5K5Nnk0m5m0k0k5j0K0L0L5K5J0
319G0J5K0nk5j5j0l0k5j5%K0K0%%J0J5K0N%N%%nJ0J0nj0nJ0J0%%%%%%%%n%J0j0k0k0k0k5K0
316B0J5J5K0%NJ0%J0NJ5nnnJ5J0K0J0nnJ0K5L5Nj5k0k5j5k5m0m5j5J5L5L0K5nk5j0j5j5j5
313D0k5nJ5K0J5j0J5J0J5J0%N%N%%%%nj0Nj5k5n%Nj0%%K5J0J0Nj5k0k5k0k5NK0K5Nj0J0J5
310F5J5K0J5%%nK0J5nj5l5l0k5l5l0nM0L0L5J5J5%%n%n%n%k0k0j5NNj5k0k0J0J5%j0m5k5K0
307e0M0J5nk5k0n%j0NNNJ5%j5NJ5J0K0%J0J0J0J0J0J5NJ0%J5L0L0%k5nnj0j0%k0j0j0J0J0
304H5K0%k0k5k5k0l5k0K0L5L5J0j5k0k5%K0J5J0j5j0NK0%j0nnK0%j0j0j0k0%K0L0L0J5J5n
301A00j0j5%%%%j5j0NJ0Nj0%%NNJ0NJ5J5N%k0k5nnnj0nl5k5J0K0K0J5J5nnj0j0NNK5Nnk0l0
298B0j0nK0K0K5K5K0J0nl0l0j5k0nj0J5J5NNnNNK5J5%j0j5J5Nnj0k0nJ0j5nnj0%nK0L5K0L0
295A25K0K0J0k0l5k5%j5l0k5j5j0j0J0K5K0%nNNJ0J0j0k0%K0J5nj0J0J0J5%nn%%l5l0nL0M0
292H5J5k0k0%%NNk0k5m0m0l0j5K0L5L5K0%J0%N%%nJ0L0L5%k0%K0K0J5K5K5J5nnk0l5j0NNj0
289A20j5j0j5NJ0%%j0j0J0J0j5j0k5k5l5j5NK5M5M0K5%j5k0nj0NNnnk0k0k5k0%%%%J0L0M5
286F0K5%j5j5NN%%Nj0j0n%nn%nn%NJ0J0J0K0K0%%J0J0J0J0L0J0n%%k0k5k5l5k0j0j5nj0J0
283B0NNNJ0j5j0J5L0J0%%J0K5L0L0J0j5l5l5j5%K5K0K5J0j0j5k5%%J0NNj0j5j0j5nnj0nN%
280F0J0L0J0nj5NJ0J5%k5k0nj5j0k5j0J5J0L0K5Nj5l5l0j5j5%j0%n%nn%J0NJ0J0J5J0J0J5
277D5%J5L5M0L5%j0nk0k0k5l0j0J5J5K0K0%j0nj5j5k5n%Nj5j0j5j5nJ0L0NJ0J0Nj0l0l5j5
274c0NK5K5K5K0Nj5j5j0NNJ0J5j0l0k0NNJ0J5J0K0J0nk0l5j5J0%J5L5K5Nk0k5j0j0%K0J0J0
272G5nNJ0NNN%l0l5l0nJ0J5K0L0K5J0j5l5l0j5j5j0l0l5n%K5J5J5%%%%%%L5L0K5L0K0K5J5
269A55%k0k5%J5n%j0J0%%j0j5j0j0k0k0n%n%%%n%%%%%%%%%%%J0J0J0J0L5L5K0k5m0j5%N%j5
265F0k5k0%K0J5K0J5J5%J5L0L0%Nj0j0k5k5j5NK0J5Nk0n0m5k0NJ5J0j5k0k0j5%%J0J0J5K0
263B0%j0nnJ5J5J5%%%J5K5J0J0NJ0%k0k5k5l0NK0K5J5nj0j5j0j5nnnK5J0%k5nM0M0L5J5nj0
260A35l5l0j5j0nJ0J5J0%j5j0j5K0K0%k0j0j0%%j0j5%NJ0K0J5%%J0NJ0j0j0j5j5%J0K5nj5
257E0j5j5J0Nj0%J0nJ0N%N%J0NJ0K0L0K0J0nk5j5J0J5K5K0k0l5n0n0k5nJ0L0K5J5J0j0%%J0
254H5nj0NJ5nj0J5J5N%nN%J0J0J0J0%%j0j5%%j0j0j0j0nl0k5nL0M5K0j5k5l0j5%nJ0K0K0K0
251I5K0J0J0j5k5j5k0k0j0J5K0Nk0nJ5K0%nnk5j0%M0J0%j0j5J0j5NNnk5l5j5k0k0k0k0n%J5
248h5L5M0J0%nN%%NNNnj0%k5k5l0%K5K5K5L0%%J5M5K5Nj5nj0J0J0J0Nj0j0K0K0K0K0J0nj5
245A70l5k5l0k0j5NJ0J5j0j5NJ5J0%N%%J0NNNj0NJ0J0J5k0nJ5J5%j0j0N%k0l5l0j0%nj0J0
242C0L0L0J0nj5l5k5j0J0J5%J0nk0k0%K0K5J0J5Nj5j0j0%J0%j5j0%J0Nj5k5k0n%J0j0NJ5K0
239A5L5M5M0K5Nk0j0l5l0l5%%nnj5NJ5K5L0K5J5j0k0j0J0M0J5j5m5m5k0nNK0j0k0j5nj0%n
236b0nj5j0J0J5J0J5%%K0K0Nj5j0NK0K5L0K0J0k0l5j5nJ5L0J5%j0J5J0Nj5k0j5l0l0j5J0K5
234D5J5%%J0j0j5l5k0%J0K5J0%j5nJ0K5M5L0N%%%j5j5k0j5j5j0j5j0k0k5k5J0K0K0Nj5j0J0
231a5L0J0NJ0J0NN%J0J5NN%k0j0j0nK0%j0j0Nnn%n%k0k0%j5j0j0j0J0K5J5J5K0J5K0J5J0j0
228I0%NJ0J5j0nk5k0nnnk5k0nN%NNNN%NNNj5j5k0k0%K0L5L0K5J0J0%%j0j0j0j5nNNJ0J0%K0
225I5J5%j0j0n%j0J5K0J5J5nj5j5j0Nn%j0%j5NJ5L5K0%k5k0k5k5%%NNj0J0%%j5k0l0n%K0J0
222B0J5NNJ0N%nNK5K5J5K0K5%j0l5l5j5J0k5k0j0J0J0Nk0j5k0k0j0J0K0K0K5L0J0j0k0nnj0
219C5j0NL0K5J5nj5j0%NnnNK5K5Nj0j0j0j0j5j0j0j5j0nj0j0n%j5j0J0L0M0L5J5%j0j0%%%
216H0%K0J5nk0j5j5%%J0k0j0j5nj0nnK0K5J5K5K0Nnk0l0l0K0L5J0j0N%nnNK0%k0k0%J0NK0
213I5N%J0K0K0%m0l0l5k5j0J0NJ0j5k5m5k0J0L5L0L5L5J0k0k5nK5K0L5%j5nk0J0%j0j5j5%
210D5Nj0j0k0%%K0J0J0NK5M5M5J5%j0j0k0k0k5k0k0k0k0k0%J5K0K5J0J5J0J0K0nk0k0j0%n
207F5n%n%nj0j0nJ0K5%%j0L0N%%%j0%nNNj5j5J0J5J0J0NJ0J0NK0J5J0j0l5k5k5%NK5L0J0%
204A45Nnk5l5l5NL0L0J0j0nK0K5J5nk0l5l0l0N%J5%nJ5NNn%K0J5L5J5Nj5%NN%%%%%nnj0%n
201A45nnnnj0nj0nnnj0NNNNj0nJ0J0%nj0l0l5k0%NNNj5j5%%%NnJ5L5L5J5K0L0N%nj0l0k0k0
198E5%%j0j0J5K5K0N%n%%Nn%J5%j0j5k0nJ0J0K0K5J5nj0j5l0k5j0j0j0k5j5%%NJ0M0K0nl0
195B5j0%nnK0J5J0J0K0K0K5K5K0%k5k0j5%n%n%k0l5m0l0k0nJ0NJ0NJ0NNk5l0k5j0k5j0J0M0
192g5M5K5K5%%j0J0%n%%J5J5K5K5J0J0K0L0J5%j0j5j0%N%j5j5j0nk5k0j0%K0NJ0%%J0J5J5
189A25j5j0nj5%%j5j5j5J5J0nk0NJ5Nj0nNJ5L0N%k5%%NN%%nnK5K5J0NK0J5K0J5j5j0j0k0n
186A50j5k5%J0NNJ0NJ0NJ0J5J5J5J5k0j5j5k0N%N%k0j5j5k0j5j5k0j5%N%Nk0j0l0l5j0J5L0
183a5L0M5L0J0j5k5j0j5k0k5J0K0K0J5J5nnj5k0l0k5nnj0%%j0j5NL0M0N0K5K0%J0J0J0j5j5
180I5k0NNj5j5j5N%k0k5l0m0k0nJ5L0O0M0J0j5j5j0j0K0K0L5J0l5l0k0%J0N%J0K5K0K5NJ5
177A25J5nj0nnj0nnj0J5K0n%k0%J5K0J5J0k0j5J5K0j0j5j5j5NNj0j0j0j0%Nn%nk5l5%K0K0
175D5L0J5nj5k5%%%NK5L5J5nnj0nj0j0j0j0nnj5J5L5J0%%J0L0J0Nnk5j0J5J0j0k5k0NJ0l0
172F5l0%NJ0%nJ5K5NNnj0k5j5j5k5j0NK0K0L0J5n%nk0k5j5J5L0Nj5k0%NNL5N0O5M0nm5n5k5
169I5j0n%%NJ0nn%j0%nnnnj0%Nj5j5j0NNNNK0K5Nk5l5k0nNJ5K0L0J0%%n%nnNj0j5NN%j5j5
165B0J5J5nk5k5j5NJ5K0%j5k0j5%K0K5nj0%K0K5J5j0n%J0K0%NNJ0NJ0NNJ0j0J5J0j0j0J0J5
162A50%k5%J0%j0J0%j0nNJ0K5K0J5Nj0l0m0l5j5%Nj0J0%k5j5j0nk0k5%K0J5NK5K5K5K0n%%
159A05n%j5j5N%J0j0nl0k0j0N%nnNK0%N%N%n%nK0%j5nN%J0j5j5nJ0N%n%%j5j0%J0K0%J0j5
156B0nnNK0K5%nnnJ5J0%%J0J5n%%J0J0NJ5nl0k5j0J0J5J0J5Nj5k0nK5K5Nj0%J5J0N%%j5j0
153A25NN%%j0nj0j0j5j5j5j0j0j5j5N%j5j0nnnJ0L0J0%l0nK5M0L5%N%NNK0K0Nj5j0N%J0j5
150A20j5%%k0j5k5j0J5L5L5L5J5n%Nj0l0k5l0NN%j5k0j5j5%J0J0NNnn%%%%%n%%J0%J5%j0j0
146D0K0K0n%NNNNJ0nj5j5j0J0L0L5L0J0j5j0j5j0l5l0k5J5N5N5K5%%%n%nk5j5j0j5j5j0j5
144G0j0nj0nj0nnj0J0K5J5J0J5J5NK0%j5m0m0l0l0k0j0N%N%L0%j0NK0K0nj0J0NNJ0J0n%N%
141D0%%%K5K0NNj0%K0K5L0nj5j5k5k5K0J5J5nk5nnnnnJ5%j5j0j0j5J0NnnJ0J0L0J0nj0j0n
138G0J0L0K5J0j0j0%nNn%n%nk5j0%%%j5j5%%K5J5j5l5l0l5k5k0%J0J0J5J5J5J0L5J5nk5k5
135ej5Nj0j5k0NK0L0M0L0J0j5k5j5J0J5J0J5J5j0m0m0l5j0J0%%nNJ0L0K0J5NnnN%j0J0j5n
132A5Nnn%nn%n%nnj0nj5j5j0J0K5NnNJ0J0%K0NNnJ0M0K0Nk5l0j0%K0Nnj5k0nJ5K5K5%%J5K5
128A10Nj0k0j5j0j0nj0nnnnnnn%j0K0K5j0j5%K5K0j0k0%J0J0K5L0L0J5j0%Nj5j5j5j0j5K5
126I5K5J5J0j5nnj0l5k0k0k5j5k5k0NK0K5J0nJ5K0K0J5nJ5nj0%NK0J5%k5j5k5j0NNJ0K0K5
123A00J0j5l5j5NK5J5j5k5l5l5l0nJ0J0J0J0K5K0N%K5K0N%J0J5K0%nj5%J0j0k5j5K0J0j5l0
120E5j0%k0j5%J5K0%nj5%K0K0J0j5j5NJ0N%k0k0k5%J5L0L0M0K5j0nnj0J0J0J5NN%N%J0J5%
117A85j5j5N%j5j0nj0nnj0n%j0j0Nj5j0j0j5j0j0J0L0K5%%%%k0j5k0j5j0j5nK0J0J5J5J0N
114E0%NN%N%NNJ0j0j5%%%%%%%%j0j0J0NJ5NJ5J0%%J0K5J0%k5k5k0%%k0nj0k0%NNnK0K5L0J5
111A15j5k0k0nnnnJ0J5N%%N%Nk0j5nnnnJ0J5J5J0J5J0J5J5j0j0j0nj0nNj5k0j5J5L5J0Nnj0
108H5NNNNN%%NJ0J0%k0j0j0J0NJ5K0Nn%J5K0%k0j5k0j5k0m0k5NL0K5J0k5j0j0K0M0L0J0%j5
105A35J0J0%K0N%nk5k0k0%J5%k0k0%K5Nk5k5nJ0K0M0K5K5nnJ5nk5k0m0k0N%K0%J0J0L5K5%
102A80%k0%J0J0J5nk5m0l0J5M0M5Nj5k5m5m0m0j0K0M0M5K5K5K5J0nm0k5NK0%l5j0%%j5j0j5
99H5j0J5J5n%nK0N%J5J5J0j5k0J0K5%NNNl0k0j5J0J5j0nj0j0nj0nnnNN%N%J0nNNJ0%J5K0n
96A40n%n%nJ0Nj5j0n%J0j0%%n%J5K0%%%K0NJ0j0j0nj0j0nnj0k5k5J0N%k0nj0nj0J0L5J5J0
93I5%nn%nk0%j0j5%J0NJ0J0J5%NJ0Nj0l5j0nj0j5j5N%K0K0L0J5J0nnnJ0J5%%j5J0L5L5K5N
89B10%n%k5l5l5k5j0J0J0NJ0J0J0K0%nj0j0nJ5J5J0K0nn%j0%N%%j0j0%J5%nk0k0k0k0%%%n
86G0NJ0K0Nj0%nj0Nj5j5nL0L0J0j0N%nk5m0m5l0%K5K5K0J5J0k5j5J0J0K0nnJ0NJ0J0Nn%J5
83A10J0%l0m5m5l0k5%%J0J5J0J0J5L5J0K0%J0L5K0%J5J0%k0l0k5k5%L0L0J0nk5j0%J5K5Nj0
80A25m0l5j5j5j0%J5K0J5J5%%n%%NJ0NNNJ0j0nJ5J5NN%nn%NN%nj0j5j0nNk0j0nNJ0J0j5j0
77F0NJ0%k0nNNj0j5K5L0K5nj5k0k0j0%K5J5J0NK0j0l0n0l0k5k0k0%K0K0J0J0NJ0J0J0J0J0
74E0j5j0j0j5nj0j5%j5j5J0M5M0J0j5j0%nJ0nk5k0k5j0nK0K0%k0l5m0k0J0M0N0N0K5%k0j5
72@J0J5K0J0J5j0l0l0j0j5K0J5J0j0j0J0J0J0%K0L0J0N%K5K5J5%%k5k0nNN%Nj5j5l5l5k0n
69@NK5L0J5j5k0k0k5nnJ0J5J0J5%Nj5j5k5k0nJ5L5%j0J0J0J0J0J0J0J5Nj0j0%J0J5%Nj5j5
66F0k0J0Nj5j5J0Nj0l0NNN%K0J0NJ0J5J0J5%n%%%%%%k0k5nj0J5J0%nJ0M0L0J5j0k0j5j5k0
63G0j0J0L5L5J0nk0j5J5%n%%nnj0j5j0j5n%k0k0%K0J5%%%J5K0%Nj5j5j0j5J0%j5l0j5J0J5
60A0J0J5K0K0K0K0K0J5K0j0j5k0k5k0k0J0NNNj0j5k5%K5M0K0J5J5nk0m5m5k5%J0%Nj5j0%J0
57A0n%%K0L5J5%k0l0NL0M5K5n%J0J0J0NNj5l0l5j0NN%J5%Nk0k0k0NL5L5J0nj5j0nnJ0J0J5
54A25K0NNnk0j5j5nnj5nj0j0k5%K0L0K5N%nNN%NN%%N%K5J0J0J0J0J0J0nj0j5l0m0k0j0J0j5
51G5j0%J5NJ0j0j0k0j5l0k5%K0K5K5K5Nnnj5J0K5%k0k0n%nk0k0nJ5J0%n%J0NNNK5%j0nJ5J5
48H5%k5k5nnj0j0%K0K5K5K0%%Nj5j5j5J0J5J5Nj0k0k0J0K0J5J0Nj5l5j0nJ5M0J5nk0j5j0%
45F5nK0L5K0NN%K5Nj5m0m5k5J0K5K5J0N%J0J0J5K0%nn%j5j5NN%%k5j5j5j0%%k5j5NL5N0K0
42A55k0l5k5J0J5n%nnnk0k0nJ5K5nk0k0%K0J0J0%NJ0Nnj0k5m5l5k0nj0nJ5L5L0J5j0k0j5%
39b0K0K5K5K0k0j5J0L0J0j0j0k0k5nnJ5J0%NJ5J5NNN%J5J0J0j0k0k0k0k0k0J5L5L5K5J0j0
36A20l5m0m0l0j5L5L0L0NJ0J0n%k0k0j5j0n%J0J0J5J0NK0L5L0K0K0nk0j5j5k0k0j5j5k0j5
34B0j5%K0K5K5K5%j5j5k5j0K5N0M5Nj5nnj0n%Nk0j5j0j0NJ0NNj0nj0j5J0NNJ0%k0k0j0j0J0
31C5K0%j0k5k5j0J5L0L0J5nl0k5n%K0J0j5nj0j0nj5NJ0J0J5J0J5J0L0K5L0%k5k5k0%J5K0k0
28H5j5k0k0n%%%K0K5L0L0nl0n0k5j0NNNJ0J0K0J5J5nj5j0NJ0j0j0j5%%Nk0k0j0J0%K0K5L0
25H5J0N%nnnJ5J0nn%NJ5nn%l0j0j0j5j5j0k0j0j5NJ5J5%%J0J0NNJ0K5M0K0nn%nk0j5%%j5k5
22D5j0nNJ0%nnnJ0j5%%J0Nnnn%K0K0J5%NJ0NNN%K0K0Nj0k5k0J0K5K0%k0j5k5k5m0l5nJ0J5
18A5K0%%nk5m0m0j5NK5M5L5L0J0%%j5k5k0NK0K5%k0k0j5k0nnnk0j5j0j5j0j5J5L0J5k5k5k5
16a40%M0M0K5Nj0J5NN%k5nj0NJ0J0J0J0L0K5L0K0j0j0j0%K0%k5%%Nk5m0j5%%J0K5K5NNj5J0
13E0J0%J5J0J0%N%k0l0l0k5nNK5L0J5NNNNj0l0k5j0%%%nJ0J0J5J5J5k5nn%K0NJ0j0j0nnN%
9D5J5J5j5j0j5j0NJ0k0k5j0J5M5K0%%nnNJ0k0j5j5J0K0K0L5L5J5nl5n5l5j5j5%NK0K5NnJ5
6F0K0K0J0j0j5j5nnj0n%J0J0%%J0J5nNn%K0K0%%nj0j0nj0j0j5j5nNJ5J0j5k0%J0K5J5K5J0
3A20%k0l0k0nj5nNJ0K0Nnj5k5l5k5j5%L5M5L5%k5k5j0J5L0L0J5j0J0Nj0nJ0Nj0j0%j5n%N%
0F0l0j0%K5K0N%N%K0j0j5k0k5j5j0J5K0J0j0%J0K5Nnj0j5%K5%j0nnJ0J0%J5J0NJ0Nj0k0j0
-3G5j5j5j5j5j5%K0nk0k0j5NK0J5K0j0j0J0J5K0j0j0J0J5K0J5J5%nnnj0nN%j5j5N%NNJ5K0
-6I5L0J5k0j5l0nJ5J5J5J5J5%k0j5%j0K0M0L0J5J0J5k0l0n0n0k0nK0K5nk5j5j0j5J0K0J5N
-8H0k0J5K5Nl0k5%Nj0k0j5j5k0nJ0J5J5J5nNL5M0K5k0k0j0NNJ0J5J5Nj0j5NJ0J5K0K5Nk0l0
-11A35k5j5NNj5j5j5%NJ5J5J5J5K0J5J5J5Nj5j0%%Nj5j5nn%nnn%nnnJ5J0J5j0J0%j0j5j0j5
-14I5j0j5j0j5j0j0j0j0J0J0nK0L0L0K5J0%%k0k0k0k5j5NN%N%j5j0%J0nnk0J0L0K5K5L0%k0
-17A05nj0k0k5k5k0k5k0nK0K5K0N%Nnl5k5k5j0NK0J5nj0j5J5J0J5J5J0J0J0J0%Nk0k0nj0j0
-20c0nJ5J5%%%J5NNJ5%%j5l5%J5J0J5%K5K5J0J0j0j0k5l0l5j5NJ0J0N%%k5k0j0j0j0j0nnn
-23a00nJ5J5NK0%j5k0k0nL0M0K0j0k5j0J5J5%J0J0J5J5K0J0k0k5j0l0k5j5%J5K0J0j0m0k0
-25a05J5K5K5J0K5Nj0nnJ5L0L5K0nk0%J0nJ0j0NnnJ0%l0m5k0nk0j0j0J0Nnj5j5NK5J0J0J5
-28c0J0N%J5K5K0j0j0j5%%nnJ5J0n%NNNJ0j5j0NK5L0%j0j5n%nj5k0k5nJ5J5J0Nj0j0n%M0J5
-31E5J5j5l5k0j5NK0L0J0j0j0%J5J5%%j5N%J0J0j0j0k5k0j0j5%%K0M0M0K0NNj5k0j5j5%%N
-34E0j5k5k5NL0J5%nj0%j0NK0J0J5%j0NNJ0Nk0l5l5j5%%J0J5Nj5k0k0j0j0k0%j0J5J0j0NN
-37h0N%%n%K0M5N0L5K0%k0l5j0j5j5k5k5J5J0J0nj0NK5Nnj0%K0Nj0nNJ0%j0nnK0%k0j5%nn
-40c5j0K0L5N0M0K5J5nl5n0m0k0k0nNJ0J5L0M5M0%j5k0j5J5%j5l0l5k5k5%J0K0J5j0J5Nnj0
-43a5%%N%K0L5L5J5j0nj0j0NK0J5Nj0l5l0j5j5%nnNL0M5K5J5k0k0%k5k0nNK0J5%k0j5J0J0
-46D5J5%%j0l0%%j0j0%K0K5nm0l0k5k0J0J0NNJ0J0%J5J5J5J0J5J5J5J5J5nn%nn%%%nJ5K5M0
-49A60K0j0m0l5j5Nnnk5k5nJ5J0NNNJ0NJ0J0nnj0%k0j5N%j5j0k0j0j5j0j5j0k0k0j5j5J5L5
-52h0N5N0K5Nj0k0NNj0J5N%NNNJ0%N%%n%J0J0nj0l0l5l0NK0K0NNNK5L0L0%j5k5k0nnn%k0j5
-55A5N%%j0nn%n%j0NN%NK5L0nk5nNK0K0nJ5%N%n%%J0J0j0j0l5l5j0%K5K5NNn%%%j5j0nJ5J5
-59E0K0J5K0K0K0K5J0k0m0m5k0k0j5l5m0m0k5NL5N5L0J5J5%%%nk0j5nK0J0nj5j5%n%nNNJ0
-61eL0J5%J0J0J5J0j5N%NNNj5nk5%k0j5k0nK5K0nnnL0J5%J0J0K5L0J0nl0m0k0%J0Nk0k5nK0
-65C5L0K5n%k5k5j0j5l0j0J0L0L0Nj5j0%J5L0K5K0K0K0Nk5k0j0nk5l0k0%J5J5J5J5J5J5J5
-67A25K0Nj0k0j5j0j0j0j0k0k0l5m0%J5K0Nj0l0nNJ0J0L0L0L0J0j0l5l0j0J0L0J0J5%J0NN
-70G0NK5%nk0k0j5j5nnnj0nnk0j5N%NNNJ0nJ5NJ0K5K5L0L5J0j0j5j0%%J0J0NJ5Nj5%%nnk5
-73I5j0NNk5k0nj5nnj0k5k5l0J0M5M5M5L0J0j5m0nJ5J5j5k5l0j5K0J5%J0%NNNNNN%NJ5nnn
-76H0Nj5k5k0j0K0L0J0nnJ0L0K0j5l5l0l5j0K0J5J0j0%K5J5K0j0k5k5k5NK5K0J0l5l0k0j0
-79b5NNnL0K0K0Nj5NN%nk0%%%J0J0j5j0j0j5J0NJ0NNj0j0nJ5J0NJ0%%J5J5K0k0n0m0j5j5K0
-82b5L5K5K5J0Nj5j0%n%nj5j0j5m0l0NK5N0K5%j5k0NNNNNNNJ0nJ0J5nj0m5l5j5J0L0L5L5M0
-85A05Nk5l5k5%K0nn%J0j5k0k5%L5L0L5J5K0nnj0nk0j5n%%k0j5nJ5n%J5j0nJ0J5J0j0NNj0
-88E0nnK0L5L0K0j0J0Nl0k5k5k5j0l0o0l5j0nJ5J5K0J5K0L5K0%nn%n%nj5NL0L0L0L0J0%j5
-91A20j5N%%%%%%%%j5k0%%%j5j5j0j0J0J0L0%j5j5%nn%j0%nnnnj5N%Nj0j5j0NJ5J0j5j0%K5
-94eL0J0j0n%K0NJ0L0L5L0L5J0k0m5m5m0k5k0nJ5L0M0M0J0nj5j5k0j5nJ5%NNl0j5j5nL0K0
-97F5Nj5j5NN%NN%%%j0j0J0J0NNNJ0k0m0l0k0NK5J5J5J5K0J5J5k5k5nj0%NK0K5J0N%%nk5k0
-100E0%J0J0%%J0j0k0j5NL5K0%nnj0l0k0nJ5J5K5Nj0j5j0NNN%%j0J0NNj5j0j0j5NJ0K0K0L5
-103A10J5J0J5j5j5k5%J5K0j0l5n5n5j5%J0NJ0J0j0j0%nJ0K5J0J0J0j5NK5J5nj0J0J5J5n%
-106H5j0j5j5j0J5M0M5J5%j5l5j0l0k5j0j5J0NNN%k5j0n%%NNM0L0L0J5j5j0J0Nj5l0j5%nn
-108D0nJ0j0k5%NN%j5nNJ5J0N%j5nnj0k5m0j5%J5J5J0J5K0M0J5K0%%N%NJ5J5J0J5j5l0k0n
-111F5N%j0j5%NnnJ0L5L5K5Nnnj5j5j0j5j0J0K5K0J5j0nk0Nj0j0j0nj0j0nnJ0L5L0J5k0nn
-114A10j5l5k5N%Nk0NK0J0Nn%%%NNk0k0%K0L0Nj0l0j0nJ0J0J0%%J0J0J5Nnk0k0n%J0j0k5k0
-117E%nnl0j5%j5j0%J0J0nJ0K0Nj0j5J0J0J5J5J0nn%J0J5%%NN%K5J5%k0k0nJ5J5K5J0j5j5
-120F5%J0J0%j5j0%J0J0j0j0j5J0J5j0k5n%Nnj0NNnn%j0NNNnj5%%N%j0J5J0nNNNNj5%%j0l0
-124a5j5nJ5M0K5J0%j0%%j5j5NJ5K5Nj0k0k0j0J0J0nl5j5%L0N0L5J0nNj0j5k5%K5K5%j0k5
-127F0j5j5k0j0%NK0K5K5K0N%J5nnk0j5j5j0j0j5j0%nJ0K0Nj5j0NJ5Nj5k0J0J0%j5%N%%Nj0
-130A0J0j0nNj0J0NNNJ0NNNJ0K0K5%NJ5K0j0k5m0n0k0J0K5J5nk5j5nnj0j0j5j5j0%%j5k0n
-132a05J5L0M0K0J5J5K0J0J0Nj5k5k0l0j5%J0NN%Nj0k5j0Nnnj0NJ0K0j0j0J5J0J0J0j0j0%
-135b5NN%%K0J5%nnj5%NJ0K5K5J5j5k5k5k5k5l0k5j5j5NK5M0J5J0J5J0nNN%%%nJ0j0N%%%N
-138E%N%NNj0j0J0J5NJ0Nk0NNJ5nJ5K0Nj0k5k0nnk5k5k5%J5%j5k0j5J0nnJ5J0J0J5%K0J5N
-141@K0J5K5J0NJ0J5L0J5j0j5j5n%n%k0j5j0J0%%%k5l0nK0K5Nn%%%nn%j5j0%J0K0K0J5%j5
-144F0j5j5j5nk0j5nj0%%K5J0nk0nNK5J0J5K0K0J5nj5j5j5k0%n%n%%N%J0M0O5M5J0l5k5%n
-147A05n%%nnn%j0%k5k5k5%K0J5J5J0J0J5Nj5m0m5l0%J0J5J5J0J5J0J5J0%j0j0j5K0J5K0j0
-150G0j0j0J5J0Nj5k0k5nn%J0K0K0%%j5NJ5J5j5j5j0j5%%nj0nnj5j5NK5K0Nj5j5%J5J0j5k0
-153a5j0NK0K5K0%Nk0l5k0NL0L5J5J5Nnl0l5j5k5k5l0nK5M0M0J0j5j5k0%J0%k5k5J0J5K0j0
-156c0nJ0J0J5J0K5K0nk0k0nK0K0K5%j0j0%J5J0J0J0k0NK0L0L0L0J5k0l5k5nk0j5j0K5L0%
-159A30k0j5%%NJ0j0k5k5k5NL0J0J5j0nj0j0l0k5%L0M5L0%j5k0k0l5k0j5n%%j0J0nJ0nJ0N
-161a5%%%J0j5l0j0J5L5J5%K0K0Nk0k0NK5J5j5k0%NK0%k0j5j5%J0L0J5J0Nj5l5m5k0K0K0N
-164enN%N%nj0j0NJ5NJ0J5n%J5J5%%%Nnk5l5l5k5nK0J5NNJ5J5%j5j0j5j5NK0K5NK0J5J5K0
-167G0N%j0nK0Nj0%%nNJ0J0J0%j5j5j0J0K0J0nj5j5J0nnnj5j5NNJ0nk5%%K5nnnJ5J0j0%k0
-170C0j0j0j5j0j0j5%N%Nj0J5%Nk0nNK5NN%nj5%K0K5J5NN%nj0nJ0J5J5j0m0N%%j5k5n%%J0
-174a5J0J5%%nNK5K5K5%j5%NK0J5J5nj5j0j0J5%j5l5l0j0J0K5M0J5j0k0k0j5j5j0j5%J0K0
-176B5K5%Nj0j0%Nn%nnnj0j0J0J5J0%n%NJ0J0J0%J0%nnNK0J0%nn%j5k0k5l5k0k5k5j5K5O0
-179eM0J0%j0k5j5j0J0%Nn%Nj0NNj0Nnnj0nNK0K5K5L0K5%k0k5j0%J5K5K5J0J0n%J0J0NNnl5
-183A15m5l5j0n%N%K5NNj0k0j0%%Nj0j0j0j0NJ5K0J5J5Nnj0j0NJ5n%n%NJ0J0J0j0NK0J0%j5
-186I0%j0l0j5%J0NJ0nn%%J0J0nnnnn%%j0j0j5j0j0nL5K5L0%%j5k0%%K0K5NN%J5j0j5j5nj0
-189E5J0%n%%N%nj0nnj5%nj0NN%NnnNNJ5J0%k5nNJ5nj0nj0j0j0j0nj0J0K5K0J5K0K0K5J0j0
-192A00l0nJ5NJ0j5l5l5k5nnJ0J0K0K0K5K5K5j0l0j5j0j5j0j5N%J5J0nk5k0%NNnnnnJ0J5J0
-195A0J5K0J0J5J5j5k0j5j0j0n%K5L5M5L5L0J0k0m0l0nj0j0Nnj0j5nNnj0j5k5k0nNK5nk5k5
-198e5k5nn%K5%j0%NK5Nj0NNK0M0NJ0J5J0J0Nnj0j0J0Nj0nk5k0j0j0k5j5j5J5J5J5K0J0K0
-201B5J5J0Nnnj5nk0j0J5J0j0j0J0J0j0%%J0nnNJ0nj0J0N%Nn%%%J0nn%J5Nj0%NNJ5%j5NJ5
-204F5J0nk0j5%%j0nj0j0J0J0J5Nj5l5l0j5%K0NJ0K0%NK0%k0nnj0nk0%K5J0NJ0nk0l0l0nN
-207g5K0M0L5J5J0k0K0j0k0l0j0J5K0%J0K0L0L0Nj0l0k0J0J0nj0NNnnNNj0n%%%%nnNK0K5J5
-210A00%j5j0j0J0j5nn%j5k5k0N%Nj5NK0M5L0J0j0l0k0j5NJ0L5K0J5J5nnJ5J0J0k0k5%%n%
-213I5nnnnj5%Nj5%nj0%j0nNj5%%%nj0N%j0nj5k0j5j5K0M0L0J0%J0%nj0k0%N%%J0Nj5k0k0
-216d0%%j0NL0M0L5K0Nnk0m0m0k0nNJ0L0M5L5nl0l5l5k0J0J0%j5J0K5L0J5Nnj5j5j0J5J5%
-219C0Nk0k0j5k0j0J0L5K5%nNNj0%J0K5K0J5J0k0l0k0nk5k0NL0L5J5J5j5k5j5k0%%j5J0NJ0
-222A0j0J0J5K0%nN%J0J5J0J0N%k0k0%nK0%k5k0l0j5NJ0j0j0nj0%J0K0K0J5J0J0J5j0nk5l0
-224a0j5j0k0nj5J5K0J5K0K0%Nj5j5j5j0nj0j5j5j0nJ5L0J5J5nnJ0J0j0j0j0j0nJ5K0K0J0
-227A0j0K0J5J0NJ5J0nk5m5nJ5J0L0NJ5NJ0K5J5K0%%%%%%%Nnnk0k0j5Nj5j5k5k5j5NK0K0K0
-230F0K0J5%J5%j0j0j0j0k0k5k0k0j0j5%J5J0J5J5J0K0J0nk5j5%%J5J5J0nk5%%K0K0J0NNN
-233H5nl0j0J0J0j5k5j0J5K5L5J0Nj5k5k5%j0nj5j0NK0J5K0K0K5J0j5j5j5k0%j0nn%N%j5l0
-236a5l0k0J5L5J5J0J0%NnNK5K0NJ5J5j5m0m0j0J0K5L5J5J0NJ0K5K5L0L5Nj0j0l0m5m5j5j5
-238F0j5k0j5j5k0NK0L5L5J0Nj0nJ0K0J5J0nj5nj0%j0%K0J0J0j0k5nJ5L0K0j0k5l5k0Nj0j0
-241D0%%N%%%%%j0j0k5%J5K0L5Nj5k0NJ5J5nj5j5nj0j0j5k5%%k5NK0J5NNK0NJ0J0J0J5NK0
-244I5J5J0J0k0%%J5K5J0nk5l0j5j0j0j0k5k0j5j5Nnj0%nn%J0L5M5L5J5j5k5nJ0K0J5K0J5
-247A35J5J5J5%k5j0j0j5j0j0j5%%%%j0j5NJ0%j5k5k5j5nNK5L0L5K0%n%n%j5j0NNNJ0J5l5
-250G5m0k0%K0Nk5l0nj0k0nK5M0L5%j0J0K5K5J0Nj5j5k5k0j5j0K5K5K0%%n%K0K5K5N%n%J0
-253A55j0l5k0j5%nK5%%%j5NNK0J5Nj0k5j5j5NK5%k0nJ0L0j0j5%J5%NK0K0K5J0k0j0j5nJ5
-256A45J5%k0l0%%j0l5l0j0nnK0K0K0K0K0K0J5K0%k0n0m5k0J0j0j0nNK0K5j0m0n0l0N%%k0
-258g5k5l0J0K5L5L0L5K0nj0%J5J0j0k0k0j5J5L0L5L0J5j0k5l5k0%%J5J5J5K0j0l0l0k5%%
-261b5K0J0K0N%NNN%nj0j0%K5J5J5J0J0J0nl0l0j5j5k0j5nj0k5k0j5NJ5L0J0J5%%nj0Nj5j5
-264f5j5j0K0%N%%M0J5nnnK0L5L5K5Nj0j5k0l5l0k5%%K0K0J0j0N%K0K0%k0%nJ5J0nn%NK0j0
-267E0k0k0%%nj0k0nNJ0J0j5j0NNNK0K0K0J5J5nj0k5k0j5n%J0L0K5%%K0K0Nk0j5k0%n%nnj0
-270B5nj5NJ0J5K0Nnnnj0nj0j0j5%nj5nNJ0J5K0J0J5%l0l0l5nK5K5K5NNN%J0N%J0j0j0nj0
-273B5nj0nnnK5M0M0L0L0Nl0l5l0l0j0N%%J0L5M0K5j0j0j0%k0m5m0l0NK5L0Nk5k5j0J5J0J0
-276B0Nj5j0l0l0nJ0K0K0J5K5J0J5J5J5j0l5j5k0j5j0K0J5Nj5%K0j0nnnK0K0L5M0K5J0%%k0
-279A25l5l5j5nj0n%j0%j0%J0J5K5J0NNK5K5%%%%j0j0J0J0NJ0nj0k0%J0J0%j5k5k5l0l0j0
-281a5NJ0J5nj0J0J0nJ5J0J0%K0J0NJ0J0%%%%%nJ0j0nnj5l0k5k5j0J5nJ5K0K5J5J5J0J5J0
-284A20Nk5m0n0k5l0j0L5N5N5L5J0j5k0k0k5k0k5k0J0J5NJ5K5Nj0k0j5j5J0K0Nj5j5k5j5k0
-287e0N%nnJ5J0NNNNNK0K0NK5K0J5nj5j5k0k0k5l0k5%K5L0Nj0K0J5K0J5j5j5j0j5%k5k0nJ0
-290c0%nJ0NN%J0J0J0J0J5K0K5J0n%n%nnnj0nN%j5j5j0j5nJ5K0K5M0L5J5%j5j0j0j0nj0j0
-293H0nj0j0n%j5J0%K5K5%k5k5nj0K0K0K5J0NNNNJ5J5n%j5j0NNK0Nj0k5j0j0j0j5k0k5%nk5
-296Ek0j5NL0L0K5%J0j0j5NJ5J0J0J5j5l5k5k5J0J5J0J0N%J5nNNNNN%N%nk5j5j0k5k0m0nK0
-299c5K0J5%j5j0nJ0J0J0J0J0j0j5k0j0NNNNJ5K0K0J5K0J5J5J5NJ0j5j5j0N%n%L0L0Nl5m0
-301H5j5%J5J0j5j5j5j5j0j5j0K5L0K0%n%j0%j5k0n%%k0j5j5j0%L0nj0n%J5%j0k5nNK0L0M5
-304D5K5J5%j0j5j5j0J5K0J5J5L0L0J0j0nnk5k5l0j0k5j5J0Nj5j0%%j0Nj0l5l0j0NK0J5J0
-307c0J5J0J5J0J5J0J0J0NJ0j0j5J0J0%j5j0J5%N%%%%J5J0J0J0J0J0J0J5j0nj0j0nj0j5%j0
-310H5j0nj0nJ0nk5k0j0NK5K0Nj5j5j0nnnk0%nj5N%%j0k0nJ0NJ0j0J5J0j0NJ0J5%Nj0nj0j5
-313d0%J5%nj5NJ5J0%k5k0k0nN%K0K0J5K5K0K5Nl0k5j0J5%J0J5L0J5j0nnj0j5%%%nj0j0j5
-316a5j0j5j0J0K5K5J0NJ0K5%j0%nj5nnNNJ5J0nk5%K5J0k5j5%J5%%nj0k5l5j5NNNJ0J0J0J0
-319@J0J0J5%NnJ0J0J5%j0l0k5k5l0k0nNK0M5L5K0K5NNJ0L0K0j0k5k5nnj5%J0nN%J5nNNNN
-322A00%NN%NNn%nj5k0j5N%N%nk0n0l5NL5N0K5Nj0j5j0j0N%%j0nnJ5K5K5%J0J0J5Nj0j5j0
-325I0k0m0k0nJ5%j0j0k0k0j0J0J5nJ0NJ0j0j0J5J5K0J5K0%j5%%J5L5K0K5nk5k5k0j0j0k0
-328B5k5k0%NJ0J5j0n%K0K0J5J0%J5L5J0j0l5l0j5j0l5k5j5j0n%NJ0J5%k5j0J0K0K5J0NJ0
-330EJ0n%j0J0J5J0%k0j0j0J5J5%n%nK0J5nk5nJ0J5nj0j0NJ0L0J0j0k0l0j0J0J0J0J5j0l5
-333@m5l0NK0M5L5K5Nj5%j5N%nj5j5j0j5j0j5J0L0L5L5J0J5j0%n%NJ5Nj5j0j5k0j5%N%%%K0
-336D5%N%NJ5J5%%j5k0j5NJ5J5NJ0j5k5l5l5j0J0J0L0NNNNJ5K0%nn%J5K0%%%%NJ0Nj5nNK0
-339A20%k5k0l0l5j0%J0J0NJ0nnnj5j0j0J0j0j0j5j0J0L0K5L5J0j0J0J5%l0k5k5j0%nNNK5
-342A5K5L5K0%N%nj5j5j0j0j0j0j0NNj0j5j0NNJ0J5Nj5j5k5l5j5%k0k0%J0NJ0J0K0K0K0K0
-345@J0nnJ5J0K0L0L0L0j0j5k0nnNK0K0K5%l5l0k5j0nj5NJ5J0J0%k5k5j5Nj0nnJ5K0K5J0J5
-348G5J0J5%NN%J5K0nnk5%J0J5L0J0j0l0j5%j0j0k0%nk0k0j5nnK0K0K0K0%N%N%%NNj0j0j0
-351H0j0N%j5j5k0%J0J0J5J0nk5nj0nj0l0j0nnnn%n%nn%%%NNj0J0%%N%%%N%N%%%J5J5NNK0
-354B0n%%NK5N%NNK0%j5j5m0j5%K5K5Nj5j5N%NNJ5Nj0nN%%NJ0J0K5%j5J5J5J5J0j5k0k5j0
-358F5j5nj5j0j5j0j5j0j0j0j0j0J0NK5K5K5j0n%K0K0%J0J0J0NJ0j0k0j5j0nk0%j0nj0j0j5
-360d0k0%%K0J5J0L0K0K5K5N%Nk0j5j0K0K0Nk0l0k0k5NNJ5%%%nk5l5k5%K0K0K5K5K0J0k0l5
-363@j5J5J0J0%J5J5J0%j0%nj0k0nj0J0NNK0K5J0J5J0J5J0K0Nj5k5J0L0N5L0K0k5l5n0l5k5
-366H5j0N%nj0%%%%NNJ0NJ0J0%%n%l5l0k0j5nk5j0NNj0k5l0J0K5K5L0K0Nj5j0k5k5J0%J0N
-369b5nnJ5J5NNK0K5J0j0nj0J5M5K5Nj5m0k0%N%NNN%NNNNNj0nj0J0J5%%N%j0l0k0nL0L0J5
-372A10%J5nk0j5nn%nNJ0%k0m0k5nK0K0J5J5N%%N%j0j5J0J0J5J0J5K5J5%k5m0k5j0j0k0k0
-375@nJ0N%%J5K5Nj0k5nN%N%j0j0nK0K5K0j0k5m5k0J5M5M5J5j5k5k0NJ5L0Nj0k0m0k5j5nn
-378d0N%K0K5J0NJ0J0J5%j0j0j5J0%n%%%nK0J5j0j5nJ0J0n%%%%J0J0J0J0j0nk5NJ5K0J0j0
-381H5j5k0j5j5k0%%K0J5J5K0J5J0j0NNk0j5k5j0NN%J0N%NNJ5nnk0j5j0nJ0K0K0%%j0j0K0
-384F5K0J5%l5n5m0k0%%nJ5J5K5K0K5NN%%%%Nj0%%%Nj0k0n%j0%%%J5nNNN%%%j5N%nj0NJ0J5
-387D0J0J5Nk0k0k0j5K0L0J5j5%K5K0%%k0k0n%k0NN%K0nn%NJ5L5Nnnj5NNK0J0j5l0l0j5j0
-390B0k5nNK0Nj5NJ0NJ0NN%k0nJ0%%nj0NJ5J5K0L0%m0o0n5m0nJ0NNL0M5N0L0n%nn%%nnK0J5
-394H5K5J0nn%K0J5J5%k0l5j5nj0l0k5k5%%N%k0k5j0J5J0J5n%J0K0J0Nn%%%%%%nn%%%%%%%
-397A0nJ0Nj0j0%%j5J0J5J0J0J0Nk0j5l0l5l5nJ5K5K5K5K5NJ0NJ5%k0nnnnJ0J5Nj5l0j5nn
-400b5%n%nj0%NK0K0%k0l0k0%J5J0NK5%J5K5%J0Nj5j5%nnnJ5J5Nj0J0J0J0Nn%J5J5NJ0NJ0
-403A10j0j5J0K5J5j0j5K0%%N%NN%Nn%%nj5j0NNj5l0k0k0j0J0J5J5J5J5J0J5%%j5l5m5k0j0
-406@K5K5L0J0j0k0j5j0%j5l0l0K0L0L0L0L0N%j5j5k0k0j0J0K5K5j0nj0j0nj0j5NJ5J0nk0
-409B5k5nj0j0NK0K5K5J0J0%%%%J5J0K5Nk5k0%K0J5J5K0K0k0j0j5j0N%j5j5j5%J0j5l0j5J0
-411C5Nk0k5%j0J5%j0j0j0NJ0j0nj0J0J0%nJ0j0j5k5k0J0K5L5J5J0K0L0L5J5%%nl5k5k5j0
-414A0J0NK0K5K0J0%J0j0l0l5nN%j5k0%K5L5L5K5J5J5J5Nnk0l5k5k0j5nNJ0j0j5j5j0%NNn
-417A5nnJ5NNNJ0J0K0J0%k5l5k5%K0J5%J5J5nk0k0l5j5%J0J0NK0NK5%J5J5j0j0j0j0j5%j0
-420A0j5%j0j0%%%%j5j5j5nJ0%j0j5j0%J0%Nj0nJ0J0J5J5n%j5NK5J0J0J5J5J5J0J5K0Nk0l5
-423B0l0l5NL5N0K5J0j0%%%NJ0j5l0l0%n%k0l0j0%j0L0L0J5J5J0N%nK5L5K0K0J0nj5k0k0j5
-426G0l0l0j0n%J5K5J0J5J0J5J0N%j5m0l5j5j0J0J5J0nnj0nnk5j0j0j0j0NK0L5L0J5nj0j0
-428Ej0J0%%k5nJ0J0K0nj0nnn%n%Nj0j0J5J5J0j5n%J5J0L0K0J0%%%j0%j0l0l5nnJ0K5K0NJ0
-431D5%NK0J0J0j5k5l0k5l0k5NJ5J5J0j0%Nj0nJ0J0%J5%J0J5n%J5K0J0%k0l5j0J5L0J5%j0
-434E0%%NnJ0K0N%nnJ0J5nJ5%J5%K0NJ0J0j0k0nJ5K0J5nl5l0j5%J0j0j5%k0k0j0J5J5Nj0%
-437F0%k0k0l0j5NNJ0L0L5K5J0nj5k0j0k5%J0N%nJ5N%nnnnnnnnnNj0k5k0j0j0J0J0J5NJ5J0
-440@K0J0J5%%%j0nl0NK0K0%nn%J0j0J5Nnnk5%nj5NJ0%nJ5K5J5nj0j0J0n%%nj5NJ5J0nnj0
-444C5k0NK5M0J5nk0k5k5k5k5nnnnK0K0M0M0K0K5J0nj0l0l0j0j0l0k5nNJ0nj0%%j0l0j0k5
-446a00nNK5J0K0J5K0J5K0J5K5K5Nj0j0J5K0J5Nj5j5%nnnj0%nnnj5j0j0J5Nj0nNJ0J5j0nj0
-449C5j0nj0j0j0j5%J5L5L0K0K0Nnk0k5nN%nj0nj0nj0nj0k0j5k0J5J5J0J0j5%K0NNJ0NnJ5
-452B5J5J0J0j0nj0j0nj0nj0n%NK0K0K5K0K0nl0j5%J5j0j0j0j0%%%%j0n%K0NK0M5K0J0j0k0
-455A00l5l0j5%J0j0j5j0j5J5J0J5J0J5J0k0j5l5l5k0nJ0J5Nj0nJ5J5%j5j0NK5K0Nk5n%%J0
-458b0n%J0j0J5K0J5%j5j5j0nJ0j0j0j0nJ5J5J0J5J5J5J5J5nnnnj5j5%Nnj0%j5%k5%N%N%%
-461b0%%N%J0J5%j0j5j0J5K0J5nnJ0K0n%J0J5nNJ0NN%NJ0%j5l5l5k5%K0J0%NJ0J0J0J5Nnj5
-464E5J0NJ5j0j5J5%n%K5M0J5j0j5nj0j0nj5l0j5J0J0J0nk5k0%J0NNJ0J5%j0%J5J0J0Nk5m5
-467B0k5k5%NJ0J0NJ0J0J0J0J0J0J0j0nN%%Nj0nj0j0k0j5%%%N%NJ5J5J5j5j5j5J5J0Nj0nn
[truncated: 6,275,172 more chars]
