# Supplementary material for: Discovery of RNA-binding fragments using biolayer interferometry
Source: RSC Med Chem. 2025 Sep 19;16(11):5629–40. doi: 10.1039/d5md00673b (PMC12483148; doi:10.1039/d5md00673b)
Supplement: MD-016-D5MD00673B-s002 [file MD-016-D5MD00673B-s002.zip › NMR_assay_data/9_A1F6_7020610180.jdx]

##TITLE=	20240718 A1F6 7020610180 9
##JCAMP-DX=	6.0	$$ MestReNova 14.2.0-26256
##DATA TYPE=	LINK
##BLOCK_ID=	1
##BLOCKS=	19   
##ORIGIN=	Mestrelab Research S.L.
##OWNER=	jan-ake
##$MNOVA/LINK_BLOCK_TYPE=	DOCUMENT
##TITLE=	(1) 20240718 A1F6 only.10.fid


(2)  #
##JCAMP-DX=	6.0	$$ MestReNova 14.2.0-26256
##DATA TYPE=	LINK
##BLOCK_ID=	2
##BLOCKS=	2    
##ORIGIN=	Mestrelab Research S.L.
##OWNER=	jan-ake
##$MNOVA/LINK_BLOCK_TYPE=	PAGE
##TITLE=	 #
##JCAMP-DX=	6.0	$$ MestReNova 14.2.0-26256
##DATA TYPE=	LINK
##BLOCK_ID=	3
##BLOCKS=	1    
##ORIGIN=	Mestrelab Research S.L.
##OWNER=	jan-ake
##$MNOVA/LINK_BLOCK_TYPE=	ITEM	$$ Molecule
##$MNOVA/ITEM/POLYGON=	(XY..XY)
5320.58,5832.01
6094.02,5832.01
6094.02,6290.78
5320.58,6290.78
5320.58,5832.01
##$MNOVA/ITEM/Z=	1
##$MNOVA/ITEM/ANGLE=	0
##TITLE=	
##JCAMP-CS=	3.7	$$ MestReNova 14.2.0-26256
##ORIGIN=	Mestrelab Research S.L.
##OWNER=	jan-ake
##BLOCK_ID=	4
##NAMES=	
##ATOMLIST=	
$$ AN	AS	NH
	1	C	1
	2	C	 
	3	C	 
	4	C	1
	5	C	 
	6	C	1
	7	C	 
	8	C	2
	9	C	 
	10	O	 
	11	C	2
	12	C	2
	13	N	1
	14	C	2
	15	C	2
	16	O	 
	17	O	 
	18	C	3
##BONDLIST=	
$$ AN1	AN2	BT
	1	2	D
	2	3	S
	3	4	D
	4	5	S
	5	6	D
	1	6	S
	2	7	S
	7	8	S
	8	9	S
	9	10	S
	10	3	S
	9	11	S
	11	12	S
	12	13	S
	13	14	S
	14	15	S
	15	9	S
	7	16	D
	5	17	S
	17	18	S
##MAXRASTER=	32768
##XY_RASTER=	
$$ AN	X	Y	Z
	1	-29635	-30601	0
	2	-28591	-29998	0
	3	-28591	-28792	0
	4	-29635	-28190	0
	5	-30679	-28792	0
	6	-30679	-29998	0
	7	-27547	-30601	0
	8	-26503	-29998	0
	9	-26503	-28792	0
	10	-27547	-28190	0
	11	-25459	-29395	0
	12	-24414	-28792	0
	13	-24414	-27587	0
	14	-25459	-26984	0
	15	-26503	-27587	0
	16	-27547	-31807	0
	17	-31723	-28190	0
	18	-32768	-28792	0
##END=	
##END=	
##TITLE=	20240718 A1F6 only.10.fid

##JCAMP-DX=	6.0	$$ MestReNova 14.2.0-26256
##DATA TYPE=	LINK
##BLOCK_ID=	5
##BLOCKS=	1    
##ORIGIN=	Mestrelab Research S.L.
##OWNER=	jan-ake
##$MNOVA/LINK_BLOCK_TYPE=	ITEM	$$ NMR Spectrum
##$MNOVA/ITEM/POLYGON=	(XY..XY)
5321,5835
8722,5835
8722,8208
5321,8208
5321,5835
##$MNOVA/ITEM/Z=	0
##$MNOVA/ITEM/ANGLE=	0
##TITLE=	20240718 A1F6 only.10.fid
##JCAMP-DX=	6.0	$$ MestReNova 14.2.0-26256
##BLOCK_ID=	6
##DATA TYPE=	NMR SPECTRUM
##DATA CLASS=	XYDATA
##NUMDIM=	1
##ORIGIN=	Bruker BioSpin GmbH
##OWNER=	nmr
##.OBSERVE FREQUENCY=	600.07281942800000252
##.OBSERVE NUCLEUS=	^1H
##.SOLVENT NAME=	H2O+D2O+DMSO
##.PULSE SEQUENCE=	noesygppr1d
##LONGDATE=	2024/07/19 00:48:28.000
##.ACQUISITIONMODE=	SIMULTANEOUS (DQD)
##$ORIGINAL FORMAT=	Bruker XWIN-NMR
##$MNOVA/SCALES_VERSION=	9
##$PARAMETER FILE=	(acqus, ASCII, /Volumes/jahus0271/20240718%20A1F6%20only/10/acqus, 0)
$$ ##TITLE= Parameter file, TopSpin 4.3.0
$$ ##JCAMPDX= 5.0
$$ ##DATATYPE= Parameter Values
$$ ##NPOINTS= 12	$$ modification sequence number
$$ ##ORIGIN= Bruker BioSpin GmbH
$$ ##OWNER= nmr
$$ $$ 2024-07-19 00:45:25.948 +0200  nmr@CZC7319KW6
$$ $$ C:/Bruker/nmrdata/jahus0271/20240718 A1F6 only/10/acqus
$$ $$ process C:\Bruker\TopSpin4.3.0\prog\mod\xwish3.exe
$$ ##$ACQT0= -5.13114363357315
$$ ##$AMP= (0..31)
$$ 100 100 100 100 100 100 100 100 100 100 100 100 100 100 100 100 100 100
$$ 100 100 100 100 100 100 100 100 100 100 100 100 100 100
$$ ##$AMPCOIL= (0..32)
$$ -1 0 0 0 0 0 0 0 0 0 0 0 0 0 0 0 0 0 0 0 0 0 0 0 0 0 0 0 0 0 0 0 0
$$ ##$AQSEQ= 0
$$ ##$AQ_mod= 3
$$ ##$AUNM= <au_zg pcal=1>
$$ ##$AUTOPOS= <Barcode: 3003141350>
$$ ##$BF1= 600.07
$$ ##$BF2= 600.07
$$ ##$BF3= 600.07
$$ ##$BF4= 600.07
$$ ##$BF5= 600.07
$$ ##$BF6= 600.07
$$ ##$BF7= 600.07
$$ ##$BF8= 600.07
$$ ##$BWFAC= (0..63)
$$ 0 0 0 0 0 0 0 0 0 0 0 0 0 0 0 0 0 0 0 0 0 0 0 0 0 0 0 0 0 0 0 0 0 0 0 0
$$ 0 0 0 0 0 0 0 0 0 0 0 0 0 0 0 0 0 0 0 0 0 0 0 0 0 0 0 0
$$ ##$BYTORDA= 0
$$ ##$CHANFCU= (0..24)
$$ 0 1 0 0 0 0 0 0 0 0 0 0 0 0 0 0 0 0 0 0 0 0 0 0 0
$$ ##$CHANREC= (0..24)
$$ 0 1 0 0 0 0 0 0 0 0 0 0 0 0 0 0 0 0 0 0 0 0 0 0 0
$$ ##$CHEMSTR= <none>
$$ ##$CNST= (0..63)
$$ 1 1 1 1 1 1 1 1 1 1 1 1 1 1 1 1 1 1 1 1 1 1 1 1 1 1 1 1 1 1 1 1 1 1 1 1
$$ 1 1 1 1 1 1 1 1 1 1 1 1 1 1 1 1 1 1 1 1 1 1 1 1 1 1 1 1
$$ ##$CPDPRG= (0..8)
$$ <> <> <> <> <> <> <> <> <>
$$ ##$D= (0..63)
$$ 0 2 0 0 0 0 0 0 0.01 0 0 0 2e-05 0 0 0 0.0002 0 0 0 0 0 0 0 0 0 0 0 0 0
$$ 0 0 0 0 0 0 0 0 0 0 0 0 0 0 0 0 0 0 0 0 0 0 0 0 0 0 0 0 0 0 0 0 0 0
$$ ##$DATE= 1721342908
$$ ##$DATE_START= 1721342701
$$ ##$DE= 41.32545
$$ ##$DE1= 4.5
$$ ##$DE2= 2
$$ ##$DEADC= 0.5
$$ ##$DECBNUC= <off>
$$ ##$DECIM= 1120
$$ ##$DECNUC= <off>
$$ ##$DECSTAT= 4
$$ ##$DEPA= 4.5
$$ ##$DERX= 1.5
$$ ##$DIGMOD= 3
$$ ##$DIGTYP= 17
$$ ##$DR= 32
$$ ##$DS= 2
$$ ##$DSPFIRM= 4
$$ ##$DSPFVS= 21
$$ ##$DTYPA= 2
$$ ##$EXP= <NOESYGPPR1D>
$$ ##$ExpStatus= 4
$$ ##$FCUCHAN= (0..9)
$$ 0 1 0 0 0 0 0 0 0 0
$$ ##$FILCOR= 0.9566
$$ ##$FL1= 0
$$ ##$FL2= 0
$$ ##$FL3= 0
$$ ##$FL4= 0
$$ ##$FN_INDIRECT= (0..7)
$$ 0 0 0 0 0 0 0 0
$$ ##$FOV= 0
$$ ##$FQ1LIST= <>
$$ ##$FQ2LIST= <>
$$ ##$FQ3LIST= <>
$$ ##$FQ4LIST= <>
$$ ##$FQ5LIST= <>
$$ ##$FQ6LIST= <>
$$ ##$FQ7LIST= <>
$$ ##$FQ8LIST= <>
$$ ##$FS= (0..7)
$$ 83 83 83 83 83 83 83 83
$$ ##$FTLPGN= 0
$$ ##$FW= 2.4e+08
$$ ##$FnILOOP= 0
$$ ##$FnMODE= 0
$$ ##$FnTYPE= 0
$$ ##$GPNAM= (0..31)
$$ <> <SMSQ10.100> <SMSQ10.100> <> <> <> <> <> <> <> <> <> <> <> <> <> <>
$$ <> <> <> <> <> <> <> <> <> <> <> <> <> <> <>
$$ ##$GPX= (0..31)
$$ 0 0 0 0 0 0 0 0 0 0 0 0 0 0 0 0 0 0 0 0 0 0 0 0 0 0 0 0 0 0 0 0
$$ ##$GPY= (0..31)
$$ 0 0 0 0 0 0 0 0 0 0 0 0 0 0 0 0 0 0 0 0 0 0 0 0 0 0 0 0 0 0 0 0
$$ ##$GPZ= (0..31)
$$ 0 50 -10 0 0 0 0 0 0 0 0 0 0 0 0 0 0 0 0 0 0 0 0 0 0 0 0 0 0 0 0 0
$$ ##$GRPDLY= 76
$$ ##$HDDUTY= 20
$$ ##$HDRATE= 1
$$ ##$HGAIN= (0..3)
$$ 0 0 0 0
$$ ##$HOLDER= 564
$$ ##$HPMOD= (0..32)
$$ 0 0 0 0 0 0 0 0 0 0 0 0 0 0 0 0 0 0 0 0 0 0 0 0 0 0 0 0 0 0 0 0 0
$$ ##$HPPRGN= 0
$$ ##$IN= (0..63)
$$ 0 0 0 0 0 0 0 0 0 0 0 0 0 0 0 0 0 0 0 0 0 0 0 0 0 0 0 0 0 0 0 0 0 0 0 0
$$ 0 0 0 0 0 0 0 0 0 0 0 0 0 0 0 0 0 0 0 0 0 0 0 0 0 0 0 0
$$ ##$INF= (0..7)
$$ 0 0 0 0 0 0 0 0
$$ ##$INP= (0..63)
$$ 0 0 0 0 0 0 0 0 0 0 0 0 0 0 0 0 0 0 0 0 0 0 0 0 0 0 0 0 0 0 0 0 0 0 0 0
$$ 0 0 0 0 0 0 0 0 0 0 0 0 0 0 0 0 0 0 0 0 0 0 0 0 0 0 0 0
$$ ##$INSTRUM= <CAB AV4 600 MHZ BASIC>
$$ ##$INTEGFAC= (0..63)
$$ 0 0 0 0 0 0 0 0 0 0 0 0 0 0 0 0 0 0 0 0 0 0 0 0 0 0 0 0 0 0 0 0 0 0 0 0
$$ 0 0 0 0 0 0 0 0 0 0 0 0 0 0 0 0 0 0 0 0 0 0 0 0 0 0 0 0
$$ ##$L= (0..31)
$$ 1 1 1 1 1 1 1 1 1 1 1 1 1 1 1 1 1 1 1 1 1 1 1 1 1 1 1 1 1 1 1 1
$$ ##$LFILTER= 100
$$ ##$LGAIN= -5
$$ ##$LINPSTP= 0
$$ ##$LOCKED= yes
$$ ##$LOCKFLD= -6306
$$ ##$LOCKGN= 129.396636962891
$$ ##$LOCKPOW= -18
$$ ##$LOCKPPM= 4.69999980926514
$$ ##$LOCNUC= <2H>
$$ ##$LOCPHAS= 280.7959
$$ ##$LOCSHFT= yes
$$ ##$LOCSW= 0
$$ ##$LTIME= 0.349999994039536
$$ ##$MASR= 4200
$$ ##$MULEXPNO= (0..15)
$$ 0 0 0 0 0 0 0 0 0 0 0 0 0 0 0 0
$$ ##$NBL= 1
$$ ##$NC= 0
$$ ##$NLOGCH= 4
$$ ##$NOVFLW= 0
$$ ##$NS= 32
$$ ##$NUC1= <1H>
$$ ##$NUC2= <off>
$$ ##$NUC3= <off>
$$ ##$NUC4= <off>
$$ ##$NUC5= <off>
$$ ##$NUC6= <off>
$$ ##$NUC7= <off>
$$ ##$NUC8= <off>
$$ ##$NUCLEUS= <off>
$$ ##$NUSLIST= <automatic>
$$ ##$NusAMOUNT= 100
$$ ##$NusFPNZ= no
$$ ##$NusJSP= 0
$$ ##$NusSEED= 54321
$$ ##$NusSPTYPE= 0
$$ ##$NusT2= 1
$$ ##$NusTD= 0
$$ ##$O1= 2819.5
$$ ##$O2= 2819.428
$$ ##$O3= 2819.428
$$ ##$O4= 2819.428
$$ ##$O5= 2819.428
$$ ##$O6= 2819.428
$$ ##$O7= 2819.428
$$ ##$O8= 2819.428
$$ ##$OVERFLW= 0
$$ ##$P= (0..63)
$$ 8.06 8.06 16.12 0 0 16.5 25 50 20000 0 0 80000 80000 1000 0 0 1000 2500
$$ 100000 600 0 0 0 0 0 180 100000 8.06 0 1000 0 0 20000 0 0 0 0 0 0 0 2000
$$ 0 0 0 200 0 80000 46600 10000 30000 66000 0 3300 0 4000 0 0 0 0 0 0 0 0
$$ 0
$$ ##$PACOIL= (0..32)
$$ 1 5 0 3 4 2 0 0 0 0 0 0 0 0 0 0 0 0 0 0 0 0 0 0 0 0 0 0 0 0 0 0 0
$$ ##$PAPS= 0
$$ ##$PARMODE= 0
$$ ##$PCPD= (0..9)
$$ 0 70 0 0 0 0 0 0 0 0
$$ ##$PEXSEL= (0..9)
$$ 1 1 1 1 1 1 1 1 1 1
$$ ##$PHCOR= (0..31)
$$ 0 0 0 0 0 0 0 0 0 0 0 0 0 0 0 0 0 0 0 0 0 0 0 0 0 0 0 0 0 0 0 0
$$ ##$PHLIST= <>
$$ ##$PH_ref= 0
$$ ##$PL= (0..63)
$$ 120 120 120 120 120 120 120 120 120 120 120 120 120 120 120 120 120 120
$$ 120 120 120 120 120 120 120 120 120 120 120 120 120 120 120 120 120 120
$$ 120 120 120 120 120 120 120 120 120 120 120 120 120 120 120 120 120 120
$$ 120 120 120 120 120 120 120 120 120 120
$$ ##$PLSTEP= 0.1
$$ ##$PLSTRT= -6
$$ ##$PLW= (0..63)
$$ 0 6.4045 0 0 0 0 0 0 0 1.6634e-05 0.66534 0.051338 0 0 0 0 0 0 6.4045 0.084865
$$ 0 0 0 0 0 0 0 0.051338 0 0.66534 0 0 6.6534e-07 0 0 0 0 0 0 0 0 0 0 0 0
$$ 0 0 0 0 0 0 0 0 0 0 0 0 0 0 0 0 0 0 0
$$ ##$PLWMAX= (0..7)
$$ 104.7619 0 0 0 0 0 0 0
$$ ##$PQPHASE= 0
$$ ##$PQSCALE= 1
$$ ##$PR= 1
$$ ##$PRECHAN= (0..32)
$$ -1 2 3 0 4 -1 5 -1 1 -1 -1 -1 -1 -1 -1 -1 -1 -1 -1 -1 -1 -1 -1 -1 -1 -1
$$ -1 -1 -1 -1 -1 -1 -1
$$ ##$PROBHD= <Z151284_0002 (CP QCI 600S3 H/P/C-N-D-05 Z)>
$$ ##$PROBINPUTS= (0..15)
$$ <1H> <31P> <13C> <15N> <2H> <> <> <> <> <> <> <> <> <> <> <>
$$ ##$PULPROG= <noesygppr1d>
$$ ##$PW= 0
$$ ##$PYNM= <>
$$ ##$ProjAngle= 0
$$ ##$QNP= 0
$$ ##$RECCHAN= (0..9)
$$ 0 1 0 0 0 0 0 0 0 0
$$ ##$RECPH= 0
$$ ##$RECPRE= (0..24)
$$ -1 0 -1 -1 -1 -1 -1 -1 -1 -1 -1 -1 -1 -1 -1 -1 -1 -1 -1 -1 -1 -1 -1 -1
$$ -1
$$ ##$RECPRFX= (0..32)
$$ 1 0 1 0 1 1 0 0 0 0 0 0 0 0 0 0 0 0 0 0 0 0 0 0 0 0 0 0 0 0 0 0 0
$$ ##$RG= 101
$$ ##$RO= 0
$$ ##$RSEL= (0..24)
$$ 0 1 0 0 0 0 0 0 0 0 0 0 0 0 0 0 0 0 0 0 0 0 0 0 0
$$ ##$SAMPLEID= <>
$$ ##$SFO1= 600.072819428
$$ ##$SFO2= 600.072819428
$$ ##$SFO3= 600.072819428
$$ ##$SFO4= 600.072819428
$$ ##$SFO5= 600.072819428
$$ ##$SFO6= 600.072819428
$$ ##$SFO7= 600.072819428
$$ ##$SFO8= 600.072819428
$$ ##$SHAPPR= (0..15)
$$ 1 1 1 1 1 1 1 1 1 1 1 1 1 1 1 1
$$ ##$SOLVENT= <H2O+D2O+DMSO>
$$ ##$SOLVOLD= <off>
$$ ##$SP= (0..63)
$$ 120 120 120 120 120 120 120 120 120 120 120 120 120 120 120 120 120 120
$$ 120 120 120 120 120 120 120 120 120 120 120 120 120 120 120 120 120 120
$$ 120 120 120 120 120 120 120 120 120 120 120 120 120 120 120 120 120 120
$$ 120 120 120 120 120 120 120 120 120 120
$$ ##$SPECTR= 0
$$ ##$SPINCNT= 0
$$ ##$SPNAM= (0..63)
$$ <> <Gaus1_270.1000> <Gaus1_180r.1000> <> <> <Sinc1.1000> <Squa100.1000>
$$ <> <Squa100.1000> <> <Sinc1.1000> <Sinc1.1000> <> <> <> <> <> <> <> <Sinc1.1000>
$$ <Sinc1.1000> <Sinc1.1000> <Sinc1.1000> <> <> <> <> <> <> <Crp60,20,20.10>
$$ <Bip720,50,20.1> <> <> <Sinc1.1000> <Rsnob.1000> <Gaus1_180r.1000> <Gaus1_180r.1000>
$$ <Crp_psyche.20> <> <> <Gaus1_180i.1000> <Squa100.1000> <> <> <> <> <Reburp.1000>
$$ <> <> <> <> <> <> <> <> <> <> <> <> <> <> <> <> <>
$$ ##$SPOAL= (0..63)
$$ 0.5 1 0.5 0.5 0.5 0.5 0.5 0.5 0.5 0.5 0.5 0.5 0.5 0.5 0.5 0.5 0.5 0.5 0.5
$$ 1 1 1 1 0.5 0.5 0.5 0.5 0.5 0.5 0.5 0.5 0.5 0.5 0.5 0.5 0.5 0.5 0.5 0.5
$$ 0.5 0.5 0.5 0.5 0.5 0.5 0.5 0.5 0.5 0.5 0.5 0.5 0.5 0.5 0.5 0.5 0.5 0.5
$$ 0.5 0.5 0.5 0.5 0.5 0.5 0.5
$$ ##$SPOFFS= (0..63)
$$ 0 0 0 0 0 0 0 0 0 0 0 0 0 0 0 0 0 0 0 0 0 0 0 0 0 0 0 0 0 0 0 0 0 0 0 0
$$ 0 0 0 0 0 0 0 0 0 0 0 0 0 0 0 0 0 0 0 0 0 0 0 0 0 0 0 0
$$ ##$SPPEX= (0..63)
$$ 0 0 0 0 0 0 0 0 0 0 0 0 0 0 0 0 0 0 0 0 0 0 0 0 0 0 0 0 0 0 0 0 0 0 0 0
$$ 0 0 0 0 0 0 0 0 0 0 0 0 0 0 0 0 0 0 0 0 0 0 0 0 0 0 0 0
$$ ##$SPW= (0..63)
$$ 0 3.4521e-06 1.5343e-06 0 0 0.0011991 1.6634e-05 0 4.1584e-08 0 0.0011991
$$ 0.0011991 0 0 0 0 0 0 0 2.449121e-06 3.807079e-06 1.777636e-06 9.586645e-06
$$ 0 0 0 0 0 0 0.015884 0.66534 0 0 7.4942e-05 1.6773e-05 1.5343e-06 9.8194e-05
$$ 5.4855e-05 0 0 2.2542e-06 4.1584e-08 0 0 0 0 0.02303 0 0 0 0 0 0 0 0 0
$$ 0 0 0 0 0 0 0 0
$$ ##$SUBNAM= (0..9)
$$ <> <> <> <> <> <> <> <> <> <>
$$ ##$SW= 29.758293125432
$$ ##$SWIBOX= (0..32)
$$ 0 3 0 0 0 0 0 0 0 0 0 0 0 0 0 0 0 0 0 0 0 0 0 0 0 0 0 0 0 0 0 0 0
$$ ##$SW_h= 17857.1428571429
$$ ##$SWfinal= 0
$$ ##$SigLockShift= 0
$$ ##$TD= 142856
$$ ##$TD0= 1
$$ ##$TD_INDIRECT= (0..7)
$$ 0 0 0 0 0 0 0 0
$$ ##$TDav= 1
$$ ##$TE= 298.0007
$$ ##$TE1= 299.7163
$$ ##$TE2= 0
$$ ##$TE3= 0
$$ ##$TE4= 0
$$ ##$TEG= 300
$$ ##$TE_MAGNET= 0
$$ ##$TE_PIDX= 1
$$ ##$TE_RAW= 299.7163
$$ ##$TE_STAB= (0..9)
$$ 2 2 0 0 0 0 0 0 0 0
$$ ##$TOTROT= (0..63)
$$ 0 0 0 0 0 0 0 0 0 0 0 0 0 0 0 0 0 0 0 0 0 0 0 0 0 0 0 0 0 0 0 0 0 0 0 0
$$ 0 0 0 0 0 0 0 0 0 0 0 0 0 0 0 0 0 0 0 0 0 0 0 0 0 0 0 0
$$ ##$TUBE_TYPE= <>
$$ ##$USERA1= <>
$$ ##$USERA10= <>
$$ ##$USERA2= <>
$$ ##$USERA3= <>
$$ ##$USERA4= <>
$$ ##$USERA5= <>
$$ ##$USERA6= <>
$$ ##$USERA7= <>
$$ ##$USERA8= <>
$$ ##$USERA9= <>
$$ ##$UUID= <1c89ccda-16fd-46f8-8b5e-956144609aed>
$$ ##$V9= 5
$$ ##$VALIDCODE= -1
$$ ##$VALIST= <>
$$ ##$VCLIST= <>
$$ ##$VDLIST= <>
$$ ##$VPLIST= <>
$$ ##$VTLIST= <>
$$ ##$WAVEMAKER= (0..7)
$$ <> <> <> <> <> <> <> <>
$$ ##$WBST= 1024
$$ ##$WBSW= (0..7)
$$ 8 10 10 10 10 10 10 10
$$ ##$XL= 0
$$ ##$YL= 0
$$ ##$YMAX_a= 2661708291.94531
$$ ##$YMIN_a= -4080601770.76562
$$ ##$ZGOPTNS= <-DFLAG_BLK>
$$ ##$scaledByNS= no
$$ ##$scaledByRG= no
$$ ##$shimCoilTempK= 300.15
$$ ##END=
$$ 
##$PARAMETER FILE=	(audita.txt, ASCII, /Volumes/jahus0271/20240718%20A1F6%20only/10/audita.txt, 0)
$$ ##TITLE= Audit trail, TopSpin 4.3.0
$$ ##JCAMPDX= 5.01
$$ ##ORIGIN= Bruker BioSpin GmbH
$$ ##OWNER= root
$$ $$ /root/.topspin-BladeEpu/local_acqu/20240718 A1F6 only/10/audita.txt
$$ ##AUDIT TRAIL=  $$ (NUMBER, WHEN, WHO, WHERE, PROCESS, VERSION, WHAT)
$$ (   1,<2024-07-18T22:45:01.563+0000>,<CZC7319KW6\nmr>,<CZC7319KW6>,<go4>,<TopSpin 4.3.0>,
$$       <acquisition in progress>)
$$ $$ C:/Bruker/nmrdata/jahus0271/20240718 A1F6 only/10/audita.txt
$$ (   2,<2024-07-18T22:48:28.910+0000>,<CZC7319KW6\nmr>,<CZC7319KW6>,<go4>,<TopSpin 4.3.0>,
$$       <created by zg on 'CAB AV4 600 MHZ BASIC' (CZC7319KW6) by user 'CZC7319KW6\nmr'
$$        on data set with UUID '5e10c048-4557-11ef-ab31-001395264de6'
$$        started at 2024-07-18 22:45:01.563 +0000, POWCHK enabled, PULCHK disabled,
$$        completed at 2024-07-18 22:48:28.909 +0000
$$        configuration hash MD5:
$$        2C CE AA 86 5E 77 A0 E6 62 B9 BC D1 C3 42 5A 88
$$        double data hash MD5: 142856
$$        88 EB 90 25 88 38 E9 BA 4B B1 56 8D F3 13 76 37>)
$$ (   3,<2024-07-19T00:45:25.776+0200>,<nmr>,<CZC7319KW6>,<xwish3>,<TopSpin 4.3.0>,
$$       <ICON-NMR User ID: jahus0271
$$        double data hash MD5: 142856
$$        88 EB 90 25 88 38 E9 BA 4B B1 56 8D F3 13 76 37>)
$$ ##END=
$$ 
$$ $$ hash MD5
$$ $$ 61 98 BE 1A 86 76 1B C6 57 6E D4 62 C5 4A CB C1
$$ 
##$PARAMETER FILE=	(auditp.txt, ASCII, /Volumes/jahus0271/20240718%20A1F6%20only/10/pdata/1/auditp.txt, 0)
$$ ##TITLE= Audit trail, TopSpin 4.3.0
$$ ##JCAMPDX= 5.01
$$ ##ORIGIN= Bruker BioSpin GmbH
$$ ##OWNER= nmr
$$ $$ C:/Bruker/nmrdata/jahus0271/20240718 A1F6 only/10/pdata/1/auditp.txt
$$ ##AUDIT TRAIL=  $$ (NUMBER, WHEN, WHO, WHERE, PROCESS, VERSION, WHAT)
$$ (   1,<2024-07-18T22:45:01.563+0000>,<CZC7319KW6\nmr>,<CZC7319KW6>,<go4>,<TopSpin 4.3.0>,
$$       <acquisition in progress>)
$$ $$ C:/Bruker/nmrdata/jahus0271/20240718 A1F6 only/10/audita.txt
$$ (   2,<2024-07-18T22:48:28.910+0000>,<CZC7319KW6\nmr>,<CZC7319KW6>,<go4>,<TopSpin 4.3.0>,
$$       <created by zg on 'CAB AV4 600 MHZ BASIC' (CZC7319KW6) by user 'CZC7319KW6\nmr'
$$        on data set with UUID '5e10c048-4557-11ef-ab31-001395264de6'
$$        started at 2024-07-18 22:45:01.563 +0000, POWCHK enabled, PULCHK disabled,
$$        completed at 2024-07-18 22:48:28.909 +0000
$$        configuration hash MD5:
$$        2C CE AA 86 5E 77 A0 E6 62 B9 BC D1 C3 42 5A 88
$$        double data hash MD5: 142856
$$        88 EB 90 25 88 38 E9 BA 4B B1 56 8D F3 13 76 37>)
$$ (   3,<2024-07-19T00:45:25.776+0200>,<nmr>,<CZC7319KW6>,<xwish3>,<TopSpin 4.3.0>,
$$       <ICON-NMR User ID: jahus0271
$$        double data hash MD5: 142856
$$        88 EB 90 25 88 38 E9 BA 4B B1 56 8D F3 13 76 37>)
$$ (   4,<2024-07-19T00:45:27.026+0200>,<nmr/jahus0271>,<CZC7319KW6>,<proc1d>,<TopSpin 4.3.0>,
$$       <Start of raw data processing
$$        efp LB = 0.3 FT_mod = 6 PKNL = 1 PHC0 = 0 PHC1 = 0 SI = 128K 
$$        data hash MD5: 128K
$$        FC B9 10 8F 68 D4 6C CD 78 94 0C 45 3A 63 A1 B0>)
$$ (   5,<2024-07-19T00:45:27.964+0200>,<nmr/jahus0271>,<CZC7319KW6>,<proc1d>,<TopSpin 4.3.0>,
$$       <pk PHC0 = 55.0415 PHC1 = 0 
$$        data hash MD5: 128K
$$        9C B1 A7 D8 E3 B5 F7 E6 E8 DE A1 4D AA 24 E9 67>)
$$ (   6,<2024-07-19T00:45:28.198+0200>,<nmr/jahus0271>,<CZC7319KW6>,<xwish3>,<TopSpin 4.3.0>,
$$       <ICON-NMR User ID: jahus0271
$$        data hash MD5: 128K
$$        9C B1 A7 D8 E3 B5 F7 E6 E8 DE A1 4D AA 24 E9 67>)
$$ ##END=
$$ 
$$ $$ hash MD5
$$ $$ C7 9B F3 1C CD 02 B1 CA 18 77 56 CC 93 D9 3D 22
$$ 
##$PARAMETER FILE=	(datafile, ASCII, /Volumes/jahus0271/20240718%20A1F6%20only/10/fid, 0)
$$ 
##$PARAMETER FILE=	(format.temp, ASCII, /Volumes/jahus0271/20240718%20A1F6%20only/10/format.temp, 0)
$$ EDIT_PAR COMMAND FILE
$$ 
$$ DI_MODE         LONG
$$ ED_ENTRY        ACQU
$$ ORDER           FILE
$$ 
$$ 
$$ HEADER		"F2 - Acquisition Parameters"
$$ T_NAME		Date_
$$ 		TYPE	R64
$$ 		CLASS	ACQU
$$ 		SUBRANGE 0.0 50000000
$$ 		REL	"Date_=itodate(DATE)"
$$ 		INV_REL	"DATE=datetoi(Date_,DATE)"
$$ 		FORMAT	"%14.0f"
$$ 		TEXT	" "
$$ END
$$ T_NAME		Time
$$ 		TYPE	R32
$$ 		CLASS	ACQU
$$ 		SUBRANGE 0.0 1000000
$$ 		REL	"Time=itotime(DATE)"
$$ 		INV_REL	"DATE=timetoi(Time,DATE)"
$$ 		FORMAT	"%14.2f h"
$$ 		TEXT	" "
$$ END
$$ NAME		INSTRUM
$$ 		TEXT	" "
$$ END
$$ NAME		PROBHD
$$ 		FORMAT	"%14.14s"
$$ 		TEXT	" "
$$ END
$$ NAME		PULPROG
$$ 		TEXT	" "
$$ END
$$ NAME		TD
$$ 		TEXT	" "
$$ END
$$ NAME		SOLVENT
$$ 		TEXT	" "
$$ END
$$ NAME		NS
$$ 		TEXT	" "
$$ END
$$ NAME		DS
$$ 		TEXT	" "
$$ END
$$ T_NAME		SWH
$$ 		TYPE	R64
$$ 		CLASS	ACQU
$$ 		SUBRANGE 0.0 1e8
$$ 		REL	"SWH=SW*SFO1"
$$ 		INV_REL "SW=SWH/SFO1"
$$ 		UNIT	"Hz"
$$ 		FORMAT	"%14.3f Hz"
$$ 		TEXT	" "
$$ END
$$ T_NAME          FIDRES
$$                 TYPE    R32
$$                 CLASS   ACQU
$$                 SUBRANGE 0.0 100000
$$                 REL     "FIDRES=2*SW*SFO1/TD"
$$                 INV_REL "TD = nextpow(2*SW*SFO1/FIDRES)"
$$ 		UNIT	"Hz"
$$ 		FORMAT	"%14.6f Hz"
$$ 		TEXT	" "
$$ END
$$ T_NAME          AQ
$$ 		TYPE	R32
$$ 		CLASS	ACQU
$$ 		SUBRANGE 0.0 1000
$$ 		REL	"AQ=aqcalc(SW,SFO1,TD,DIGTYP)"
$$ 		INV_REL	"TD=tdcalc(SW,SFO1,1.0e6*AQ,DIGTYP)"
$$ 		UNIT	"sec"
$$ 		FORMAT	"%14.7f sec"
$$ 		TEXT	" "
$$ END
$$ NAME		RG
$$ 		TEXT	" "
$$ END
$$ T_NAME          DW
$$ 		TYPE	R32
$$ 		CLASS	ACQU
$$ 		SUBRANGE 0.0 1000000
$$ 		REL	"DW=1/(2*SW*SFO1)"
$$ 		INV_REL	"SW=1000000/(2*(0.005+DW)*SFO1)"
$$ 		UNIT	"usec"
$$ 		FORMAT	"%14.3lf usec"
$$ 		TEXT	" "
$$ END
$$ NAME		DE
$$ 		FORMAT	"%14.2f usec"
$$ 		TEXT	" "
$$ END
$$ NAME		TE
$$ 		FORMAT	"%14.1f K"
$$ 		TEXT	" "
$$ END
$$ T_NAME		D1
$$ TYPE	R32
$$ CLASS	ACQU
$$ SUBRANGE 0.0 1e38
$$ REL	"D1=D[1]"
$$ INV_REL	"D[1]=D1"
$$ UNIT	"sec"
$$ FORMAT	"%14.8f sec"
$$ TEXT	" "
$$ END
$$ T_NAME		D8
$$ TYPE	R32
$$ CLASS	ACQU
$$ SUBRANGE 0.0 1e38
$$ REL	"D8=D[8]"
$$ INV_REL	"D[8]=D8"
$$ UNIT	"sec"
$$ FORMAT	"%14.8f sec"
$$ TEXT	" "
$$ END
$$ T_NAME		D12
$$ TYPE	R32
$$ CLASS	ACQU
$$ SUBRANGE 0.0 1e38
$$ REL	"D12=D[12]"
$$ INV_REL	"D[12]=D12"
$$ UNIT	"sec"
$$ FORMAT	"%14.8f sec"
$$ TEXT	" "
$$ END
$$ T_NAME		D16
$$ TYPE	R32
$$ CLASS	ACQU
$$ SUBRANGE 0.0 1e38
$$ REL	"D16=D[16]"
$$ INV_REL	"D[16]=D16"
$$ UNIT	"sec"
$$ FORMAT	"%14.8f sec"
$$ TEXT	" "
$$ END
$$ NAME		TD0
$$ TEXT	" "
$$ END
$$ NAME		ZGOPTNS
$$ TEXT	" "
$$ END
$$ NAME		SFO1
$$ FORMAT	"%14.7f MHz"
$$ TEXT	" "
$$ END
$$ NAME		NUC1
$$ NONEDIT
$$ TEXT	" "
$$ END
$$ T_NAME		P0
$$ TYPE	R32
$$ CLASS	ACQU
$$ SUBRANGE 0.0 1.0e10
$$ REL	"P0=P[0]"
$$ INV_REL	"P[0]=P0"
$$ UNIT	"usec"
$$ FORMAT	"%14.2f usec"
$$ TEXT	" "
$$ END
$$ T_NAME		P1
$$ TYPE	R32
$$ CLASS	ACQU
$$ SUBRANGE 0.0 1.0e10
$$ REL	"P1=P[1]"
$$ INV_REL	"P[1]=P1"
$$ UNIT	"usec"
$$ FORMAT	"%14.2f usec"
$$ TEXT	" "
$$ END
$$ T_NAME		PLW1
$$ TYPE	R32
$$ CLASS	ACQU
$$ REL	"PLW1=PLW[1]"
$$ INV_REL	"PLW[1]=PLW1"
$$ UNIT	"W"
$$ FORMAT	"%14.8f W"
$$ TEXT	"power PLW1 "
$$ END
$$ T_NAME		PLW9
$$ TYPE	R32
$$ CLASS	ACQU
$$ REL	"PLW9=PLW[9]"
$$ INV_REL	"PLW[9]=PLW9"
$$ UNIT	"W"
$$ FORMAT	"%14.8f W"
$$ TEXT	"power PLW9 "
$$ END
$$ NAME		GPNAM[1]
$$ TEXT	" "
$$ END
$$ T_NAME		GPZ1
$$ TYPE	R32
$$ CLASS	ACQU
$$ SUBRANGE -100.0 100.0
$$ REL	"GPZ1=GPZ[1]"
$$ INV_REL	"GPZ[1]=GPZ1"
$$ UNIT	"%"
$$ FORMAT	"%14.2f %"
$$ TEXT	" "
$$ END
$$ NAME		GPNAM[2]
$$ TEXT	" "
$$ END
$$ T_NAME		GPZ2
$$ TYPE	R32
$$ CLASS	ACQU
$$ SUBRANGE -100.0 100.0
$$ REL	"GPZ2=GPZ[2]"
$$ INV_REL	"GPZ[2]=GPZ2"
$$ UNIT	"%"
$$ FORMAT	"%14.2f %"
$$ TEXT	" "
$$ END
$$ T_NAME		P16
$$ TYPE	R32
$$ CLASS	ACQU
$$ SUBRANGE 0.0 1.0e10
$$ REL	"P16=P[16]"
$$ INV_REL	"P[16]=P16"
$$ UNIT	"usec"
$$ FORMAT	"%14.2f usec"
$$ TEXT	" "
$$ END
$$ 
##$PARAMETER FILE=	(procs, ASCII, /Volumes/jahus0271/20240718%20A1F6%20only/10/pdata/1/procs, 0)
$$ ##TITLE= Parameter file, TopSpin 4.3.0
$$ ##JCAMPDX= 5.0
$$ ##DATATYPE= Parameter Values
$$ ##NPOINTS= 6	$$ modification sequence number
$$ ##ORIGIN= Bruker BioSpin GmbH
$$ ##OWNER= nmr
$$ $$ 2024-07-19 00:45:28.011 +0200  nmr@CZC7319KW6
$$ $$ C:/Bruker/nmrdata/jahus0271/20240718 A1F6 only/10/pdata/1/procs
$$ $$ process C:\Bruker\TopSpin4.3.0\prog\mod\sref.exe
$$ ##$ABSF1= 0
$$ ##$ABSF2= 0
$$ ##$ABSG= 0
$$ ##$ABSL= 0
$$ ##$ALPHA= 0
$$ ##$AQORDER= 0
$$ ##$ASSFAC= 0
$$ ##$ASSFACI= 0
$$ ##$ASSFACX= 0
$$ ##$ASSWID= 0
$$ ##$AUNMP= <proc_plasma_noesy>
$$ ##$AXLEFT= 0
$$ ##$AXNAME= <>
$$ ##$AXNUC= <1H>
$$ ##$AXRIGHT= 0
$$ ##$AXTYPE= 0
$$ ##$AXUNIT= <>
$$ ##$AZFE= 0.1
$$ ##$AZFW= 0.1
$$ ##$BCFW= 0
$$ ##$BC_mod= 0
$$ ##$BYTORDP= 0
$$ ##$COROFFS= 0
$$ ##$CY= 100
$$ ##$DATMOD= 1
$$ ##$DC= 0
$$ ##$DFILT= <>
$$ ##$DTYPP= 0
$$ ##$ERETIC= no
$$ ##$F1P= 12
$$ ##$F2P= -0.5
$$ ##$FCOR= 1
$$ ##$FTSIZE= 131072
$$ ##$FT_mod= 6
$$ ##$GAMMA= 0
$$ ##$GB= 0
$$ ##$INTBC= 1
$$ ##$INTSCL= 1
$$ ##$ISEN= 128
$$ ##$LB= 0.3
$$ ##$LEV0= 0
$$ ##$LPBIN= 0
$$ ##$MAXI= 10000
$$ ##$MC2= 0
$$ ##$MEAN= 0
$$ ##$ME_mod= 0
$$ ##$MI= 0
$$ ##$MddCEXP= no
$$ ##$MddCT_SP= no
$$ ##$MddF180= no
$$ ##$MddLAMBDA= 0
$$ ##$MddMEMORY= 0
$$ ##$MddMERGE= 0
$$ ##$MddNCOMP= 0
$$ ##$MddNITER= 0
$$ ##$MddNOISE= 0
$$ ##$MddPHASE= 0
$$ ##$MddSEED= 0
$$ ##$MddSRSIZE= 0
$$ ##$Mdd_CsALG= 0
$$ ##$Mdd_CsLAMBDA= 0
$$ ##$Mdd_CsNITER= 0
$$ ##$Mdd_CsNORM= 0
$$ ##$Mdd_CsVE= no
$$ ##$Mdd_CsZF= 0
$$ ##$Mdd_LrLAMBDA= 0
$$ ##$Mdd_LrNITER= 0
$$ ##$Mdd_LrRANK= 0
$$ ##$Mdd_LrZF= 0
$$ ##$Mdd_mod= 0
$$ ##$NCOEF= 0
$$ ##$NC_proc= 16
$$ ##$NLEV= 6
$$ ##$NOISF1= 7.934625
$$ ##$NOISF2= 7.601621
$$ ##$NSP= 0
$$ ##$NTH_PI= 0
$$ ##$NZP= 0
$$ ##$OFFSET= 19.57771
$$ ##$PC= 1
$$ ##$PHC0= 55.0415
$$ ##$PHC1= 0
$$ ##$PH_mod= 1
$$ ##$PKNL= yes
$$ ##$PPARMOD= 0
$$ ##$PPDIAG= 0
$$ ##$PPIPTYP= 0
$$ ##$PPMPNUM= 100
$$ ##$PPRESOL= 1
$$ ##$PSCAL= 4
$$ ##$PSIGN= 0
$$ ##$PYNMP= <proc.py>
$$ ##$RDF1= 0
$$ ##$RDF2= 0
$$ ##$RDFWHM= 0
$$ ##$RDINT= 0
$$ ##$RDPOS= 0
$$ ##$REVERSE= no
$$ ##$SF= 600.07
$$ ##$SI= 131072
$$ ##$SIGF1= 9
$$ ##$SIGF2= 5
$$ ##$SINO= 0
$$ ##$SIOLD= 131072
$$ ##$SPECTYP= <PROTON>
$$ ##$SREF_mod= 1
$$ ##$SREGLST= <1H.H2O+D2O>
$$ ##$SSB= 0
$$ ##$STSI= 131072
$$ ##$STSR= 0
$$ ##$SW_p= 17857.1428571429
$$ ##$SYMM= 0
$$ ##$S_DEV= 0
$$ ##$TDeff= 142856
$$ ##$TDoff= 0
$$ ##$TI= <>
$$ ##$TILT= no
$$ ##$TM1= 0
$$ ##$TM2= 0
$$ ##$TOPLEV= 0
$$ ##$USERP1= <>
$$ ##$USERP10= <>
$$ ##$USERP2= <>
$$ ##$USERP3= <>
$$ ##$USERP4= <>
$$ ##$USERP5= <>
$$ ##$USERP6= <>
$$ ##$USERP7= <>
$$ ##$USERP8= <>
$$ ##$USERP9= <>
$$ ##$WDW= 1
$$ ##$XDIM= 0
$$ ##$YMAX_p= 11625054
$$ ##$YMIN_p= -263128257
$$ ##END=
$$ 
##$PARAMETER FILE=	(title, ASCII, /Volumes/jahus0271/20240718%20A1F6%20only/10/pdata/1/title, 0)
$$ 
$$ 
##$PARAMETER FILE=	(uxnmr.par, ASCII, /Volumes/jahus0271/20240718%20A1F6%20only/10/uxnmr.par, 0)
$$ ##TITLE= Parameter file, TopSpin 4.3.0
$$ ##JCAMPDX= 5.0
$$ ##DATATYPE= Parameter Values
$$ ##NPOINTS= 1	$$ modification sequence number
$$ ##ORIGIN= Bruker BioSpin GmbH
$$ ##OWNER= root
$$ $$ 2024-06-17 07:41:48.056 +0000  root@BladeEpu
$$ $$ /opt/topspin/conf/instr/spect/uxnmr.par
$$ $$ process /opt/topspin/prog/mod/cfserver
$$ ##$ACBTAT= (0..64)
$$ 0 66 66 66 72 50 0 0 0 0 0 0 0 0 0 0 0 0 0 0 0 0 0 0 0 0 0 0 0 0 0 0 0
$$ 0 0 0 0 0 0 0 0 0 0 0 0 0 0 0 0 0 0 0 0 0 0 0 0 0 0 0 0 0 0 0 0
$$ ##$ACBTBLK= (0..64)
$$ 0 35 36 34 33 41 0 0 0 0 0 0 0 0 0 0 0 0 0 0 0 0 0 0 0 0 0 0 0 0 0 0 0
$$ 0 0 0 0 0 0 0 0 0 0 0 0 0 0 0 0 0 0 0 0 0 0 0 0 0 0 0 0 0 0 0 0
$$ ##$ACBTCTL= (0..64)
$$ 0 6 6 6 6 6 0 0 0 0 0 0 0 0 0 0 0 0 0 0 0 0 0 0 0 0 0 0 0 0 0 0 0 0 0 0
$$ 0 0 0 0 0 0 0 0 0 0 0 0 0 0 0 0 0 0 0 0 0 0 0 0 0 0 0 0 0
$$ ##$ACBTDI= (0..64)
$$ 0 -1062706419 -1062706419 -1062706420 -1062706420 -1062706415 0 0 0 0 0
$$ 0 0 0 0 0 0 0 0 0 0 0 0 0 0 0 0 0 0 0 0 0 0 0 0 0 0 0 0 0 0 0 0 0 0 0 0
$$ 0 0 0 0 0 0 0 0 0 0 0 0 0 0 0 0 0 0
$$ ##$ACBTDM= (0..64)
$$ 0 10 10 10 25 10 0 0 0 0 0 0 0 0 0 0 0 0 0 0 0 0 0 0 0 0 0 0 0 0 0 0 0
$$ 0 0 0 0 0 0 0 0 0 0 0 0 0 0 0 0 0 0 0 0 0 0 0 0 0 0 0 0 0 0 0 0
$$ ##$ACBTFHI= (0..64)
$$ 0 600 600 600 600 93 0 0 0 0 0 0 0 0 0 0 0 0 0 0 0 0 0 0 0 0 0 0 0 0 0
$$ 0 0 0 0 0 0 0 0 0 0 0 0 0 0 0 0 0 0 0 0 0 0 0 0 0 0 0 0 0 0 0 0 0 0
$$ ##$ACBTFL= (0..64)
$$ 0 248 248 248 248 8 0 0 0 0 0 0 0 0 0 0 0 0 0 0 0 0 0 0 0 0 0 0 0 0 0 0
$$ 0 0 0 0 0 0 0 0 0 0 0 0 0 0 0 0 0 0 0 0 0 0 0 0 0 0 0 0 0 0 0 0 0
$$ ##$ACBTFLO= (0..64)
$$ 0 15 15 15 180 91 0 0 0 0 0 0 0 0 0 0 0 0 0 0 0 0 0 0 0 0 0 0 0 0 0 0 0
$$ 0 0 0 0 0 0 0 0 0 0 0 0 0 0 0 0 0 0 0 0 0 0 0 0 0 0 0 0 0 0 0 0
$$ ##$ACBTINP= (0..64)
$$ 0 3 4 2 1 9 0 0 0 0 0 0 0 0 0 0 0 0 0 0 0 0 0 0 0 0 0 0 0 0 0 0 0 0 0 0
$$ 0 0 0 0 0 0 0 0 0 0 0 0 0 0 0 0 0 0 0 0 0 0 0 0 0 0 0 0 0
$$ ##$ACBTOUT= (0..64)
$$ 0 0 0 0 3 1 0 0 0 0 0 0 0 0 0 0 0 0 0 0 0 0 0 0 0 0 0 0 0 0 0 0 0 0 0 0
$$ 0 0 0 0 0 0 0 0 0 0 0 0 0 0 0 0 0 0 0 0 0 0 0 0 0 0 0 0 0
$$ ##$ACBTPO= (0..64)
$$ 0 500000 500000 500000 100000 5000 0 0 0 0 0 0 0 0 0 0 0 0 0 0 0 0 0 0
$$ 0 0 0 0 0 0 0 0 0 0 0 0 0 0 0 0 0 0 0 0 0 0 0 0 0 0 0 0 0 0 0 0 0 0 0 0
$$ 0 0 0 0 0
$$ ##$ACBTPW= (0..64)
$$ 0 100 100 100 100 1000 0 0 0 0 0 0 0 0 0 0 0 0 0 0 0 0 0 0 0 0 0 0 0 0
$$ 0 0 0 0 0 0 0 0 0 0 0 0 0 0 0 0 0 0 0 0 0 0 0 0 0 0 0 0 0 0 0 0 0 0 0
$$ ##$ACBTSB= (0..64)
$$ 0 16419 16460 8227 8260 0 0 0 0 0 0 0 0 0 0 0 0 0 0 0 0 0 0 0 0 0 0 0 0
$$ 0 0 0 0 0 0 0 0 0 0 0 0 0 0 0 0 0 0 0 0 0 0 0 0 0 0 0 0 0 0 0 0 0 0 0 0
$$ ##$ACBTSDT= (0..64)
$$ 0 2 2 2 2 2 0 0 0 0 0 0 0 0 0 0 0 0 0 0 0 0 0 0 0 0 0 0 0 0 0 0 0 0 0 0
$$ 0 0 0 0 0 0 0 0 0 0 0 0 0 0 0 0 0 0 0 0 0 0 0 0 0 0 0 0 0
$$ ##$AMPDFLT= no
$$ ##$AdmCrpWbWiring= (0..1)
$$ 0 0
$$ ##$AppEth= <no>
$$ ##$AppPort= <no>
$$ ##$BACSAIR= yes
$$ ##$BACSCAP= 0
$$ ##$BACSDEL= 10
$$ ##$BACSOPT= <>
$$ ##$BFREQ= 600.07
$$ ##$BGAETH= (0..9)
$$ <no> <no> <no> <no> <no> <no> <no> <no> <no> <no>
$$ ##$BIRDS= yes
$$ ##$BMPC= 0
$$ ##$BMPCTY= <no>
$$ ##$BPSUTY= <no>
$$ ##$BSAETH= (0..9)
$$ <no> <no> <no> <no> <no> <no> <no> <no> <no> <no>
$$ ##$BSMS= 2
$$ ##$BSMS19FLock= no
$$ ##$BSMSETH= <192.168.99.17>
$$ ##$BgaChFac2= (0..9)
$$ 0 0 0 0 0 0 0 0 0 0
$$ ##$BgaChMap= (0..9)
$$ 0 0 0 0 0 0 0 0 0 0
$$ ##$BgaChMaxv= (0..9)
$$ 0 0 0 0 0 0 0 0 0 0
$$ ##$BgaChRouting= (0..63)
$$ 0 0 0 0 0 0 0 0 0 0 0 0 0 0 0 0 0 0 0 0 0 0 0 0 0 0 0 0 0 0 0 0 0 0 0 0
$$ 0 0 0 0 0 0 0 0 0 0 0 0 0 0 0 0 0 0 0 0 0 0 0 0 0 0 0 0
$$ ##$BgaChShimMap= (0..9)
$$ 0 0 0 0 0 0 0 0 0 0
$$ ##$BgaChShimMaxv= (0..9)
$$ 0 0 0 0 0 0 0 0 0 0
$$ ##$BlaEth= (0..31)
$$ <192.168.99.13> <192.168.99.12> <192.168.99.17> <no> <no> <no> <no> <no>
$$ <no> <no> <no> <no> <no> <no> <no> <no> <no> <no> <no> <no> <no> <no> <no>
$$ <no> <no> <no> <no> <no> <no> <no> <no> <no>
$$ ##$BlaHpLpViaTTL= (0..31)
$$ 0 0 0 0 0 0 0 0 0 0 0 0 0 0 0 0 0 0 0 0 0 0 0 0 0 0 0 0 0 0 0 0
$$ ##$BlaNam= (0..31)
$$ <AV4 BLA2BB500 15-600> <AV4 BLABBH500/100 200-600> <BSMS/2 LOCK TRANSCEIVER 600>
$$ <> <> <> <> <> <> <> <> <> <> <> <> <> <> <> <> <> <> <> <> <> <> <> <>
$$ <> <> <> <> <>
$$ ##$BlaPN= (0..31)
$$ <W152248> <W144061> <Z109890> <> <> <> <> <> <> <> <> <> <> <> <> <> <>
$$ <> <> <> <> <> <> <> <> <> <> <> <> <> <> <>
$$ ##$BlaSN= (0..31)
$$ <000029> <000075> <01053> <> <> <> <> <> <> <> <> <> <> <> <> <> <> <>
$$ <> <> <> <> <> <> <> <> <> <> <> <> <> <>
$$ ##$BmpcEth= <no>
$$ ##$BmpcFw= <no>
$$ ##$BmpcPn= <no>
$$ ##$BmpcPort= <no>
$$ ##$BmpcSn= <no>
$$ ##$BmuEth= <no>
$$ ##$BmuFw= <no>
$$ ##$BmuPn= <no>
$$ ##$BmuSn= <no>
$$ ##$BnlEth= <no>
$$ ##$BnlFw= <no>
$$ ##$BnlPn= <no>
$$ ##$BnlSn= <no>
$$ ##$BpduEth= (0..7)
$$ <no> <no> <no> <no> <no> <no> <no> <no>
$$ ##$BsaChMap1= (0..9)
$$ 0 0 0 0 0 0 0 0 0 0
$$ ##$BsaChMap2= (0..9)
$$ 0 0 0 0 0 0 0 0 0 0
$$ ##$BsaChShimMaxv= (0..9)
$$ 0 0 0 0 0 0 0 0 0 0
$$ ##$BsmsAuxEth= <no>
$$ ##$BsmsLockNuclei= (0..15)
$$ <2H> <no> <no> <no> <no> <no> <no> <no> <no> <no> <no> <no> <no> <no> <no>
$$ <no>
$$ ##$CSW1= (0..31)
$$ 3 4 2 1 9 0 0 0 0 0 0 0 0 0 0 0 0 0 0 0 0 0 0 0 0 0 0 0 0 0 0 0
$$ ##$CSW2= (0..31)
$$ 0 0 0 0 0 0 0 0 0 0 0 0 0 0 0 0 0 0 0 0 0 0 0 0 0 0 0 0 0 0 0 0
$$ ##$CSWNUM= (0..15)
$$ 2 2 1 0 0 0 0 0 0 0 0 0 0 0 0 0
$$ ##$CmrEth= <no>
$$ ##$CmrPartNo= <no>
$$ ##$CmrPort= <no>
$$ ##$CmrSerNo= <no>
$$ ##$CmrType= -1
$$ ##$ConsolePnSn= <H03128OB/8058>
$$ ##$CryoCoolUnitEth= <192.168.98.2>
$$ ##$CryoCoolUnitFw= <20220413>
$$ ##$CryoCoolUnitPn= <Z161936>
$$ ##$CryoCoolUnitSn= <00049>
$$ ##$CryoProAccPnSn= <>
$$ ##$Ctb1Eth= <no>
$$ ##$CustRegisterNo= <>
$$ ##$DATSTAT= no
$$ ##$DPPFAC= 1
$$ ##$DateTimeCreated= <2024-06-17T07:41:48+0000>
$$ ##$Description= <CAB AV4 600 MHZ BASIC>
$$ ##$DrxFiltGrpDel= (0..23)
$$ <68,36,20,9,5,3,2> <68,36,20,9,5,3,2> <68,36,20,9,5,3,2> <68,36,20,9,5,3,2>
$$ <> <> <> <> <> <> <> <> <> <> <> <> <> <> <> <> <> <> <> <>
$$ ##$EcuType= 1
$$ ##$EpuMacAddress= <00:13:95:26:4d:e6>
$$ ##$FCubeDrxDevice= (0..23)
$$ </dev/bbu/drx3.5> </dev/bbu/drx4.5> </dev/bbu/drx5.5> </dev/bbu/drx6.5>
$$ <> <> <> <> <> <> <> <> <> <> <> <> <> <> <> <> <> <> <> <>
$$ ##$FCubeEth= (0..23)
$$ <192.168.180.14> <192.168.180.18> <192.168.180.22> <192.168.180.26> <no>
$$ <no> <no> <no> <no> <no> <no> <no> <no> <no> <no> <no> <no> <no> <no> <no>
$$ <no> <no> <no> <no>
$$ ##$FCubeRtdDevice= (0..23)
$$ </dev/bbu/rtd3.4> </dev/bbu/rtd4.4> </dev/bbu/rtd5.4> </dev/bbu/rtd6.4>
$$ <> <> <> <> <> <> <> <> <> <> <> <> <> <> <> <> <> <> <> <>
$$ ##$FCubeSeqDevice= (0..23)
$$ <> <> <> <> <> <> <> <> <> <> <> <> <> <> <> <> <> <> <> <> <> <> <> <>
$$ ##$FUNCMOD= <>
$$ ##$FuncModBisDat= (0..7)
$$ 0 0 0 0 0 0 0 0
$$ ##$FuncModFRange= (0..7)
$$ <> <> <> <> <> <> <> <>
$$ ##$FuncModPN= (0..7)
$$ <> <> <> <> <> <> <> <>
$$ ##$FuncModSN= (0..7)
$$ <> <> <> <> <> <> <> <>
$$ ##$GCUTYPE= 20
$$ ##$GCubeEth= <192.168.180.38>
$$ ##$GCubeFpfAddr= (0..9)
$$ -1 -1 -1 -1 -1 -1 -1 -1 -1 -1
$$ ##$GCubeProcDevice= (0..1)
$$ </dev/bbu/gproc9.7> <no>
$$ ##$GCubeRtdDevice= (0..1)
$$ </dev/bbu/rtd9.4> <no>
$$ ##$GCubeSeqDevice= (0..1)
$$ <> <>
$$ ##$GCubeSpfAddr= (0..63)
$$ -1 -1 -1 -1 -1 -1 -1 -1 -1 -1 -1 -1 -1 -1 -1 -1 -1 -1 -1 -1 -1 -1 -1 -1
$$ -1 -1 -1 -1 -1 -1 -1 -1 -1 -1 -1 -1 -1 -1 -1 -1 -1 -1 -1 -1 -1 -1 -1 -1
$$ -1 -1 -1 -1 -1 -1 -1 -1 -1 -1 -1 -1 -1 -1 -1 -1
$$ ##$GRADRES= 1
$$ ##$Gctu2Eth= <no>
$$ ##$GcubeSaCtrEth= <no>
$$ ##$GradAmpMaxCurX= (0..10)
$$ 0 0 0 0 0 0 0 0 0 0 0
$$ ##$GradAmpMaxCurY= (0..10)
$$ 0 0 0 0 0 0 0 0 0 0 0
$$ ##$GradAmpMaxCurZ= (0..10)
$$ 9.99999904632568 0 0 0 0 0 0 0 0 0 0
$$ ##$GradAmpName= (0..9)
$$ <GAB in BSMS> <> <> <> <> <> <> <> <> <>
$$ ##$GradAmpPN= (0..9)
$$ <> <> <> <> <> <> <> <> <> <>
$$ ##$GradAmpSN= (0..9)
$$ <> <> <> <> <> <> <> <> <> <>
$$ ##$GradAmpType= (0..10)
$$ 2 0 0 0 0 0 0 0 0 0 0
$$ ##$GradPowClkTime= (0..9)
$$ 0 0 0 0 0 0 0 0 0 0
$$ ##$GradPowIcw= (0..9)
$$ 0 0 0 0 0 0 0 0 0 0
$$ ##$GradPowImax= (0..9)
$$ 0 0 0 0 0 0 0 0 0 0
$$ ##$GradPowType= (0..9)
$$ 0 0 0 0 0 0 0 0 0 0
$$ ##$GradPowVmax= (0..9)
$$ 0 0 0 0 0 0 0 0 0 0
$$ ##$HpprCoverType= 2
$$ ##$LDUETH= <no>
$$ ##$LOCKCONF= <DLM>
$$ ##$LOCSWID= 0
$$ ##$LOCSWIF= 0
$$ ##$Location= <>
$$ ##$LtMasEth= <no>
$$ ##$LtMasType= 0
$$ ##$MAS= 0
$$ ##$MASETIME= 10
$$ ##$MASITIME= 10
$$ ##$MAS_CT= 5
$$ ##$MAS_SG= 0
$$ ##$MAS_TO= 0
$$ ##$MagnCoilPnSn= <BZH 425'600'70H>
$$ ##$MagnDewarPnSn= <D325'54-9636>
$$ ##$MagnetPolarity= 1
$$ ##$MasEth= <no>
$$ ##$MwscuEth= <no>
$$ ##$MwscuPort= <no>
$$ ##$NAMPD= (0..32)
$$ <> <HPLNA 19F1H> <2H> <XBB19F 2HP> <13C> <15N> <31P> <> <> <> <> <> <>
$$ <> <> <> <> <> <> <> <> <> <> <> <> <> <> <> <> <> <> <> <>
$$ ##$NFCU= 4
$$ ##$NRCU= 4
$$ ##$NSGU= 4
$$ ##$NumActDetuneCtr= 0
$$ ##$NumVpu= 0
$$ ##$OrderNo= <10254970>
$$ ##$POWCHK= yes
$$ ##$PRAMD1= (0..7)
$$ 6 0 0 1610612736 0 0 0 0
$$ ##$PRAMD10= (0..7)
$$ 0 0 0 0 0 0 0 0
$$ ##$PRAMD11= (0..7)
$$ 0 0 0 0 0 0 0 0
$$ ##$PRAMD12= (0..7)
$$ 0 0 0 0 0 0 0 0
$$ ##$PRAMD13= (0..7)
$$ 0 0 0 0 0 0 0 0
$$ ##$PRAMD14= (0..7)
$$ 0 0 0 0 0 0 0 0
$$ ##$PRAMD15= (0..7)
$$ 0 0 0 0 0 0 0 0
$$ ##$PRAMD16= (0..7)
$$ 0 0 0 0 0 0 0 0
$$ ##$PRAMD17= (0..7)
$$ 0 0 0 0 0 0 0 0
$$ ##$PRAMD18= (0..7)
$$ 0 0 0 0 0 0 0 0
$$ ##$PRAMD19= (0..7)
$$ 0 0 0 0 0 0 0 0
$$ ##$PRAMD2= (0..7)
$$ 0 1048576 0 536870912 0 1048576 0 536870912
$$ ##$PRAMD20= (0..7)
$$ 0 0 0 0 0 0 0 0
$$ ##$PRAMD21= (0..7)
$$ 0 0 0 0 0 0 0 0
$$ ##$PRAMD22= (0..7)
$$ 0 0 0 0 0 0 0 0
$$ ##$PRAMD23= (0..7)
$$ 0 0 0 0 0 0 0 0
$$ ##$PRAMD24= (0..7)
$$ 0 0 0 0 0 0 0 0
$$ ##$PRAMD25= (0..7)
$$ 0 0 0 0 0 0 0 0
$$ ##$PRAMD26= (0..7)
$$ 0 0 0 0 0 0 0 0
$$ ##$PRAMD27= (0..7)
$$ 0 0 0 0 0 0 0 0
$$ ##$PRAMD28= (0..7)
$$ 0 0 0 0 0 0 0 0
$$ ##$PRAMD29= (0..7)
$$ 0 0 0 0 0 0 0 0
$$ ##$PRAMD3= (0..7)
$$ 2147483644 2147483647 2147483647 603979775 0 0 0 0
$$ ##$PRAMD30= (0..7)
$$ 0 0 0 0 0 0 0 0
$$ ##$PRAMD31= (0..7)
$$ 0 0 0 0 0 0 0 0
$$ ##$PRAMD32= (0..7)
$$ 0 0 0 0 0 0 0 0
$$ ##$PRAMD4= (0..7)
$$ 16777216 0 0 536870912 0 0 0 0
$$ ##$PRAMD5= (0..7)
$$ 0 0 4 536870912 0 0 0 0
$$ ##$PRAMD6= (0..7)
$$ 64 0 0 536870912 0 0 0 0
$$ ##$PRAMD7= (0..7)
$$ 0 0 0 0 0 0 0 0
$$ ##$PRAMD8= (0..7)
$$ 0 0 0 0 0 0 0 0
$$ ##$PRAMD9= (0..7)
$$ 0 0 0 0 0 0 0 0
$$ ##$PRAMLED= (0..1)
$$ 0 0
$$ ##$PRAMPTP= 1
$$ ##$PREEMPTYPE= 0
$$ ##$PREREC= (0..31)
$$ 1 1 2 2 3 4 0 0 0 0 0 0 0 0 0 0 0 0 0 0 0 0 0 0 0 0 0 0 0 0 0 0
$$ ##$PTSFMX= (0..23)
$$ 1290 1290 1290 1290 0 0 0 0 0 0 0 0 0 0 0 0 0 0 0 0 0 0 0 0
$$ ##$PULCHK= no
$$ ##$PduEth= (0..7)
$$ <192.168.99.99> <no> <no> <no> <no> <no> <no> <no>
$$ ##$PramDutyCycPerc= (0..31)
$$ 4 2 2 2 2 2 0 0 0 0 0 0 0 0 0 0 0 0 0 0 0 0 0 0 0 0 0 0 0 0 0 0
$$ ##$PramPPowNucW1= (0..127)
$$ <> <> <> <> <> <> <> <> <> <> <> <> <> <> <> <> <> <> <> <> <> <> <> <>
$$ <> <> <> <> <> <> <> <> <> <> <> <> <> <> <> <> <> <> <> <> <> <> <> <>
$$ <> <> <> <> <> <> <> <> <> <> <> <> <> <> <> <> <> <> <> <> <> <> <> <>
$$ <> <> <> <> <> <> <> <> <> <> <> <> <> <> <> <> <> <> <> <> <> <> <> <>
$$ <> <> <> <> <> <> <> <> <> <> <> <> <> <> <> <> <> <> <> <> <> <> <> <>
$$ <> <> <> <> <> <> <> <>
$$ ##$PramPPowNucW10= (0..127)
$$ <> <> <> <> <> <> <> <> <> <> <> <> <> <> <> <> <> <> <> <> <> <> <> <>
$$ <> <> <> <> <> <> <> <> <> <> <> <> <> <> <> <> <> <> <> <> <> <> <> <>
$$ <> <> <> <> <> <> <> <> <> <> <> <> <> <> <> <> <> <> <> <> <> <> <> <>
$$ <> <> <> <> <> <> <> <> <> <> <> <> <> <> <> <> <> <> <> <> <> <> <> <>
$$ <> <> <> <> <> <> <> <> <> <> <> <> <> <> <> <> <> <> <> <> <> <> <> <>
$$ <> <> <> <> <> <> <> <>
$$ ##$PramPPowNucW11= (0..127)
$$ <> <> <> <> <> <> <> <> <> <> <> <> <> <> <> <> <> <> <> <> <> <> <> <>
$$ <> <> <> <> <> <> <> <> <> <> <> <> <> <> <> <> <> <> <> <> <> <> <> <>
$$ <> <> <> <> <> <> <> <> <> <> <> <> <> <> <> <> <> <> <> <> <> <> <> <>
$$ <> <> <> <> <> <> <> <> <> <> <> <> <> <> <> <> <> <> <> <> <> <> <> <>
$$ <> <> <> <> <> <> <> <> <> <> <> <> <> <> <> <> <> <> <> <> <> <> <> <>
$$ <> <> <> <> <> <> <> <>
$$ ##$PramPPowNucW12= (0..127)
$$ <> <> <> <> <> <> <> <> <> <> <> <> <> <> <> <> <> <> <> <> <> <> <> <>
$$ <> <> <> <> <> <> <> <> <> <> <> <> <> <> <> <> <> <> <> <> <> <> <> <>
$$ <> <> <> <> <> <> <> <> <> <> <> <> <> <> <> <> <> <> <> <> <> <> <> <>
$$ <> <> <> <> <> <> <> <> <> <> <> <> <> <> <> <> <> <> <> <> <> <> <> <>
$$ <> <> <> <> <> <> <> <> <> <> <> <> <> <> <> <> <> <> <> <> <> <> <> <>
$$ <> <> <> <> <> <> <> <>
$$ ##$PramPPowNucW13= (0..127)
$$ <> <> <> <> <> <> <> <> <> <> <> <> <> <> <> <> <> <> <> <> <> <> <> <>
$$ <> <> <> <> <> <> <> <> <> <> <> <> <> <> <> <> <> <> <> <> <> <> <> <>
$$ <> <> <> <> <> <> <> <> <> <> <> <> <> <> <> <> <> <> <> <> <> <> <> <>
$$ <> <> <> <> <> <> <> <> <> <> <> <> <> <> <> <> <> <> <> <> <> <> <> <>
$$ <> <> <> <> <> <> <> <> <> <> <> <> <> <> <> <> <> <> <> <> <> <> <> <>
$$ <> <> <> <> <> <> <> <>
$$ ##$PramPPowNucW14= (0..127)
$$ <> <> <> <> <> <> <> <> <> <> <> <> <> <> <> <> <> <> <> <> <> <> <> <>
$$ <> <> <> <> <> <> <> <> <> <> <> <> <> <> <> <> <> <> <> <> <> <> <> <>
$$ <> <> <> <> <> <> <> <> <> <> <> <> <> <> <> <> <> <> <> <> <> <> <> <>
$$ <> <> <> <> <> <> <> <> <> <> <> <> <> <> <> <> <> <> <> <> <> <> <> <>
$$ <> <> <> <> <> <> <> <> <> <> <> <> <> <> <> <> <> <> <> <> <> <> <> <>
$$ <> <> <> <> <> <> <> <>
$$ ##$PramPPowNucW15= (0..127)
$$ <> <> <> <> <> <> <> <> <> <> <> <> <> <> <> <> <> <> <> <> <> <> <> <>
$$ <> <> <> <> <> <> <> <> <> <> <> <> <> <> <> <> <> <> <> <> <> <> <> <>
$$ <> <> <> <> <> <> <> <> <> <> <> <> <> <> <> <> <> <> <> <> <> <> <> <>
$$ <> <> <> <> <> <> <> <> <> <> <> <> <> <> <> <> <> <> <> <> <> <> <> <>
$$ <> <> <> <> <> <> <> <> <> <> <> <> <> <> <> <> <> <> <> <> <> <> <> <>
$$ <> <> <> <> <> <> <> <>
$$ ##$PramPPowNucW16= (0..127)
$$ <> <> <> <> <> <> <> <> <> <> <> <> <> <> <> <> <> <> <> <> <> <> <> <>
$$ <> <> <> <> <> <> <> <> <> <> <> <> <> <> <> <> <> <> <> <> <> <> <> <>
$$ <> <> <> <> <> <> <> <> <> <> <> <> <> <> <> <> <> <> <> <> <> <> <> <>
$$ <> <> <> <> <> <> <> <> <> <> <> <> <> <> <> <> <> <> <> <> <> <> <> <>
$$ <> <> <> <> <> <> <> <> <> <> <> <> <> <> <> <> <> <> <> <> <> <> <> <>
$$ <> <> <> <> <> <> <> <>
$$ ##$PramPPowNucW17= (0..127)
$$ <> <> <> <> <> <> <> <> <> <> <> <> <> <> <> <> <> <> <> <> <> <> <> <>
$$ <> <> <> <> <> <> <> <> <> <> <> <> <> <> <> <> <> <> <> <> <> <> <> <>
$$ <> <> <> <> <> <> <> <> <> <> <> <> <> <> <> <> <> <> <> <> <> <> <> <>
$$ <> <> <> <> <> <> <> <> <> <> <> <> <> <> <> <> <> <> <> <> <> <> <> <>
$$ <> <> <> <> <> <> <> <> <> <> <> <> <> <> <> <> <> <> <> <> <> <> <> <>
$$ <> <> <> <> <> <> <> <>
$$ ##$PramPPowNucW18= (0..127)
$$ <> <> <> <> <> <> <> <> <> <> <> <> <> <> <> <> <> <> <> <> <> <> <> <>
$$ <> <> <> <> <> <> <> <> <> <> <> <> <> <> <> <> <> <> <> <> <> <> <> <>
$$ <> <> <> <> <> <> <> <> <> <> <> <> <> <> <> <> <> <> <> <> <> <> <> <>
$$ <> <> <> <> <> <> <> <> <> <> <> <> <> <> <> <> <> <> <> <> <> <> <> <>
$$ <> <> <> <> <> <> <> <> <> <> <> <> <> <> <> <> <> <> <> <> <> <> <> <>
$$ <> <> <> <> <> <> <> <>
$$ ##$PramPPowNucW19= (0..127)
$$ <> <> <> <> <> <> <> <> <> <> <> <> <> <> <> <> <> <> <> <> <> <> <> <>
$$ <> <> <> <> <> <> <> <> <> <> <> <> <> <> <> <> <> <> <> <> <> <> <> <>
$$ <> <> <> <> <> <> <> <> <> <> <> <> <> <> <> <> <> <> <> <> <> <> <> <>
$$ <> <> <> <> <> <> <> <> <> <> <> <> <> <> <> <> <> <> <> <> <> <> <> <>
$$ <> <> <> <> <> <> <> <> <> <> <> <> <> <> <> <> <> <> <> <> <> <> <> <>
$$ <> <> <> <> <> <> <> <>
$$ ##$PramPPowNucW2= (0..127)
$$ <> <> <> <> <> <> <> <> <> <> <> <> <> <> <> <> <> <> <> <> <> <> <> <>
$$ <> <> <> <> <> <> <> <> <> <> <> <> <> <> <> <> <> <> <> <> <> <> <> <>
$$ <> <> <> <> <> <> <> <> <> <> <> <> <> <> <> <> <> <> <> <> <> <> <> <>
$$ <> <> <> <> <> <> <> <> <> <> <> <> <> <> <> <> <> <> <> <> <> <> <> <>
$$ <> <> <> <> <> <> <> <> <> <> <> <> <> <> <> <> <> <> <> <> <> <> <> <>
$$ <> <> <> <> <> <> <> <>
$$ ##$PramPPowNucW20= (0..127)
$$ <> <> <> <> <> <> <> <> <> <> <> <> <> <> <> <> <> <> <> <> <> <> <> <>
$$ <> <> <> <> <> <> <> <> <> <> <> <> <> <> <> <> <> <> <> <> <> <> <> <>
$$ <> <> <> <> <> <> <> <> <> <> <> <> <> <> <> <> <> <> <> <> <> <> <> <>
$$ <> <> <> <> <> <> <> <> <> <> <> <> <> <> <> <> <> <> <> <> <> <> <> <>
$$ <> <> <> <> <> <> <> <> <> <> <> <> <> <> <> <> <> <> <> <> <> <> <> <>
$$ <> <> <> <> <> <> <> <>
$$ ##$PramPPowNucW21= (0..127)
$$ <> <> <> <> <> <> <> <> <> <> <> <> <> <> <> <> <> <> <> <> <> <> <> <>
$$ <> <> <> <> <> <> <> <> <> <> <> <> <> <> <> <> <> <> <> <> <> <> <> <>
$$ <> <> <> <> <> <> <> <> <> <> <> <> <> <> <> <> <> <> <> <> <> <> <> <>
$$ <> <> <> <> <> <> <> <> <> <> <> <> <> <> <> <> <> <> <> <> <> <> <> <>
$$ <> <> <> <> <> <> <> <> <> <> <> <> <> <> <> <> <> <> <> <> <> <> <> <>
$$ <> <> <> <> <> <> <> <>
$$ ##$PramPPowNucW22= (0..127)
$$ <> <> <> <> <> <> <> <> <> <> <> <> <> <> <> <> <> <> <> <> <> <> <> <>
$$ <> <> <> <> <> <> <> <> <> <> <> <> <> <> <> <> <> <> <> <> <> <> <> <>
$$ <> <> <> <> <> <> <> <> <> <> <> <> <> <> <> <> <> <> <> <> <> <> <> <>
$$ <> <> <> <> <> <> <> <> <> <> <> <> <> <> <> <> <> <> <> <> <> <> <> <>
$$ <> <> <> <> <> <> <> <> <> <> <> <> <> <> <> <> <> <> <> <> <> <> <> <>
$$ <> <> <> <> <> <> <> <>
$$ ##$PramPPowNucW23= (0..127)
$$ <> <> <> <> <> <> <> <> <> <> <> <> <> <> <> <> <> <> <> <> <> <> <> <>
$$ <> <> <> <> <> <> <> <> <> <> <> <> <> <> <> <> <> <> <> <> <> <> <> <>
$$ <> <> <> <> <> <> <> <> <> <> <> <> <> <> <> <> <> <> <> <> <> <> <> <>
$$ <> <> <> <> <> <> <> <> <> <> <> <> <> <> <> <> <> <> <> <> <> <> <> <>
$$ <> <> <> <> <> <> <> <> <> <> <> <> <> <> <> <> <> <> <> <> <> <> <> <>
$$ <> <> <> <> <> <> <> <>
$$ ##$PramPPowNucW24= (0..127)
$$ <> <> <> <> <> <> <> <> <> <> <> <> <> <> <> <> <> <> <> <> <> <> <> <>
$$ <> <> <> <> <> <> <> <> <> <> <> <> <> <> <> <> <> <> <> <> <> <> <> <>
$$ <> <> <> <> <> <> <> <> <> <> <> <> <> <> <> <> <> <> <> <> <> <> <> <>
$$ <> <> <> <> <> <> <> <> <> <> <> <> <> <> <> <> <> <> <> <> <> <> <> <>
$$ <> <> <> <> <> <> <> <> <> <> <> <> <> <> <> <> <> <> <> <> <> <> <> <>
$$ <> <> <> <> <> <> <> <>
$$ ##$PramPPowNucW25= (0..127)
$$ <> <> <> <> <> <> <> <> <> <> <> <> <> <> <> <> <> <> <> <> <> <> <> <>
$$ <> <> <> <> <> <> <> <> <> <> <> <> <> <> <> <> <> <> <> <> <> <> <> <>
$$ <> <> <> <> <> <> <> <> <> <> <> <> <> <> <> <> <> <> <> <> <> <> <> <>
$$ <> <> <> <> <> <> <> <> <> <> <> <> <> <> <> <> <> <> <> <> <> <> <> <>
$$ <> <> <> <> <> <> <> <> <> <> <> <> <> <> <> <> <> <> <> <> <> <> <> <>
$$ <> <> <> <> <> <> <> <>
$$ ##$PramPPowNucW26= (0..127)
$$ <> <> <> <> <> <> <> <> <> <> <> <> <> <> <> <> <> <> <> <> <> <> <> <>
$$ <> <> <> <> <> <> <> <> <> <> <> <> <> <> <> <> <> <> <> <> <> <> <> <>
$$ <> <> <> <> <> <> <> <> <> <> <> <> <> <> <> <> <> <> <> <> <> <> <> <>
$$ <> <> <> <> <> <> <> <> <> <> <> <> <> <> <> <> <> <> <> <> <> <> <> <>
$$ <> <> <> <> <> <> <> <> <> <> <> <> <> <> <> <> <> <> <> <> <> <> <> <>
$$ <> <> <> <> <> <> <> <>
$$ ##$PramPPowNucW27= (0..127)
$$ <> <> <> <> <> <> <> <> <> <> <> <> <> <> <> <> <> <> <> <> <> <> <> <>
$$ <> <> <> <> <> <> <> <> <> <> <> <> <> <> <> <> <> <> <> <> <> <> <> <>
$$ <> <> <> <> <> <> <> <> <> <> <> <> <> <> <> <> <> <> <> <> <> <> <> <>
$$ <> <> <> <> <> <> <> <> <> <> <> <> <> <> <> <> <> <> <> <> <> <> <> <>
$$ <> <> <> <> <> <> <> <> <> <> <> <> <> <> <> <> <> <> <> <> <> <> <> <>
$$ <> <> <> <> <> <> <> <>
$$ ##$PramPPowNucW28= (0..127)
$$ <> <> <> <> <> <> <> <> <> <> <> <> <> <> <> <> <> <> <> <> <> <> <> <>
$$ <> <> <> <> <> <> <> <> <> <> <> <> <> <> <> <> <> <> <> <> <> <> <> <>
$$ <> <> <> <> <> <> <> <> <> <> <> <> <> <> <> <> <> <> <> <> <> <> <> <>
$$ <> <> <> <> <> <> <> <> <> <> <> <> <> <> <> <> <> <> <> <> <> <> <> <>
$$ <> <> <> <> <> <> <> <> <> <> <> <> <> <> <> <> <> <> <> <> <> <> <> <>
$$ <> <> <> <> <> <> <> <>
$$ ##$PramPPowNucW29= (0..127)
$$ <> <> <> <> <> <> <> <> <> <> <> <> <> <> <> <> <> <> <> <> <> <> <> <>
$$ <> <> <> <> <> <> <> <> <> <> <> <> <> <> <> <> <> <> <> <> <> <> <> <>
$$ <> <> <> <> <> <> <> <> <> <> <> <> <> <> <> <> <> <> <> <> <> <> <> <>
$$ <> <> <> <> <> <> <> <> <> <> <> <> <> <> <> <> <> <> <> <> <> <> <> <>
$$ <> <> <> <> <> <> <> <> <> <> <> <> <> <> <> <> <> <> <> <> <> <> <> <>
$$ <> <> <> <> <> <> <> <>
$$ ##$PramPPowNucW3= (0..127)
$$ <> <> <> <> <> <> <> <> <> <> <> <> <> <> <> <> <> <> <> <> <> <> <> <>
$$ <> <> <> <> <> <> <> <> <> <> <> <> <> <> <> <> <> <> <> <> <> <> <> <>
$$ <> <> <> <> <> <> <> <> <> <> <> <> <> <> <> <> <> <> <> <> <> <> <> <>
$$ <> <> <> <> <> <> <> <> <> <> <> <> <> <> <> <> <> <> <> <> <> <> <> <>
$$ <> <> <> <> <> <> <> <> <> <> <> <> <> <> <> <> <> <> <> <> <> <> <> <>
$$ <> <> <> <> <> <> <> <>
$$ ##$PramPPowNucW30= (0..127)
$$ <> <> <> <> <> <> <> <> <> <> <> <> <> <> <> <> <> <> <> <> <> <> <> <>
$$ <> <> <> <> <> <> <> <> <> <> <> <> <> <> <> <> <> <> <> <> <> <> <> <>
$$ <> <> <> <> <> <> <> <> <> <> <> <> <> <> <> <> <> <> <> <> <> <> <> <>
$$ <> <> <> <> <> <> <> <> <> <> <> <> <> <> <> <> <> <> <> <> <> <> <> <>
$$ <> <> <> <> <> <> <> <> <> <> <> <> <> <> <> <> <> <> <> <> <> <> <> <>
$$ <> <> <> <> <> <> <> <>
$$ ##$PramPPowNucW31= (0..127)
$$ <> <> <> <> <> <> <> <> <> <> <> <> <> <> <> <> <> <> <> <> <> <> <> <>
$$ <> <> <> <> <> <> <> <> <> <> <> <> <> <> <> <> <> <> <> <> <> <> <> <>
$$ <> <> <> <> <> <> <> <> <> <> <> <> <> <> <> <> <> <> <> <> <> <> <> <>
$$ <> <> <> <> <> <> <> <> <> <> <> <> <> <> <> <> <> <> <> <> <> <> <> <>
$$ <> <> <> <> <> <> <> <> <> <> <> <> <> <> <> <> <> <> <> <> <> <> <> <>
$$ <> <> <> <> <> <> <> <>
$$ ##$PramPPowNucW32= (0..127)
$$ <> <> <> <> <> <> <> <> <> <> <> <> <> <> <> <> <> <> <> <> <> <> <> <>
$$ <> <> <> <> <> <> <> <> <> <> <> <> <> <> <> <> <> <> <> <> <> <> <> <>
$$ <> <> <> <> <> <> <> <> <> <> <> <> <> <> <> <> <> <> <> <> <> <> <> <>
$$ <> <> <> <> <> <> <> <> <> <> <> <> <> <> <> <> <> <> <> <> <> <> <> <>
$$ <> <> <> <> <> <> <> <> <> <> <> <> <> <> <> <> <> <> <> <> <> <> <> <>
$$ <> <> <> <> <> <> <> <>
$$ ##$PramPPowNucW4= (0..127)
$$ <> <> <> <> <> <> <> <> <> <> <> <> <> <> <> <> <> <> <> <> <> <> <> <>
$$ <> <> <> <> <> <> <> <> <> <> <> <> <> <> <> <> <> <> <> <> <> <> <> <>
$$ <> <> <> <> <> <> <> <> <> <> <> <> <> <> <> <> <> <> <> <> <> <> <> <>
$$ <> <> <> <> <> <> <> <> <> <> <> <> <> <> <> <> <> <> <> <> <> <> <> <>
$$ <> <> <> <> <> <> <> <> <> <> <> <> <> <> <> <> <> <> <> <> <> <> <> <>
$$ <> <> <> <> <> <> <> <>
$$ ##$PramPPowNucW5= (0..127)
$$ <> <> <> <> <> <> <> <> <> <> <> <> <> <> <> <> <> <> <> <> <> <> <> <>
$$ <> <> <> <> <> <> <> <> <> <> <> <> <> <> <> <> <> <> <> <> <> <> <> <>
$$ <> <> <> <> <> <> <> <> <> <> <> <> <> <> <> <> <> <> <> <> <> <> <> <>
$$ <> <> <> <> <> <> <> <> <> <> <> <> <> <> <> <> <> <> <> <> <> <> <> <>
$$ <> <> <> <> <> <> <> <> <> <> <> <> <> <> <> <> <> <> <> <> <> <> <> <>
$$ <> <> <> <> <> <> <> <>
$$ ##$PramPPowNucW6= (0..127)
$$ <> <> <> <> <> <> <> <> <> <> <> <> <> <> <> <> <> <> <> <> <> <> <> <>
$$ <> <> <> <> <> <> <> <> <> <> <> <> <> <> <> <> <> <> <> <> <> <> <> <>
$$ <> <> <> <> <> <> <> <> <> <> <> <> <> <> <> <> <> <> <> <> <> <> <> <>
$$ <> <> <> <> <> <> <> <> <> <> <> <> <> <> <> <> <> <> <> <> <> <> <> <>
$$ <> <> <> <> <> <> <> <> <> <> <> <> <> <> <> <> <> <> <> <> <> <> <> <>
$$ <> <> <> <> <> <> <> <>
$$ ##$PramPPowNucW7= (0..127)
$$ <> <> <> <> <> <> <> <> <> <> <> <> <> <> <> <> <> <> <> <> <> <> <> <>
$$ <> <> <> <> <> <> <> <> <> <> <> <> <> <> <> <> <> <> <> <> <> <> <> <>
$$ <> <> <> <> <> <> <> <> <> <> <> <> <> <> <> <> <> <> <> <> <> <> <> <>
$$ <> <> <> <> <> <> <> <> <> <> <> <> <> <> <> <> <> <> <> <> <> <> <> <>
$$ <> <> <> <> <> <> <> <> <> <> <> <> <> <> <> <> <> <> <> <> <> <> <> <>
$$ <> <> <> <> <> <> <> <>
$$ ##$PramPPowNucW8= (0..127)
$$ <> <> <> <> <> <> <> <> <> <> <> <> <> <> <> <> <> <> <> <> <> <> <> <>
$$ <> <> <> <> <> <> <> <> <> <> <> <> <> <> <> <> <> <> <> <> <> <> <> <>
$$ <> <> <> <> <> <> <> <> <> <> <> <> <> <> <> <> <> <> <> <> <> <> <> <>
$$ <> <> <> <> <> <> <> <> <> <> <> <> <> <> <> <> <> <> <> <> <> <> <> <>
$$ <> <> <> <> <> <> <> <> <> <> <> <> <> <> <> <> <> <> <> <> <> <> <> <>
$$ <> <> <> <> <> <> <> <>
$$ ##$PramPPowNucW9= (0..127)
$$ <> <> <> <> <> <> <> <> <> <> <> <> <> <> <> <> <> <> <> <> <> <> <> <>
$$ <> <> <> <> <> <> <> <> <> <> <> <> <> <> <> <> <> <> <> <> <> <> <> <>
$$ <> <> <> <> <> <> <> <> <> <> <> <> <> <> <> <> <> <> <> <> <> <> <> <>
$$ <> <> <> <> <> <> <> <> <> <> <> <> <> <> <> <> <> <> <> <> <> <> <> <>
$$ <> <> <> <> <> <> <> <> <> <> <> <> <> <> <> <> <> <> <> <> <> <> <> <>
$$ <> <> <> <> <> <> <> <>
$$ ##$PramPeakPowerW= (0..31)
$$ 4000 500 500 500 500 500 0 0 0 0 0 0 0 0 0 0 0 0 0 0 0 0 0 0 0 0 0 0 0
$$ 0 0 0
$$ ##$PramPowerSwitch= (0..31)
$$ 0 0 0 0 0 0 0 0 0 0 0 0 0 0 0 0 0 0 0 0 0 0 0 0 0 0 0 0 0 0 0 0
$$ ##$PramPulWidthMs= (0..31)
$$ 10 0.1 0.1 0.1 0.1 0.1 0 0 0 0 0 0 0 0 0 0 0 0 0 0 0 0 0 0 0 0 0 0 0 0
$$ 0 0
$$ ##$PreampModBisDat= (0..31)
$$ 20170630 20170802 20170802 20170720 20170720 20170802 0 0 0 0 0 0 0 0 0
$$ 0 0 0 0 0 0 0 0 0 0 0 0 0 0 0 0 0
$$ ##$PreampModMulAtm= (0..31)
$$ 0 0 0 0 0 0 0 0 0 0 0 0 0 0 0 0 0 0 0 0 0 0 0 0 0 0 0 0 0 0 0 0
$$ ##$PreampModPN= (0..31)
$$ <Z103205> <Z003473> <Z105186> <Z003524> <Z003530> <Z102449> <> <> <> <>
$$ <> <> <> <> <> <> <> <> <> <> <> <> <> <> <> <> <> <> <> <> <> <>
$$ ##$PreampModSN= (0..31)
$$ <00894> <01641> <00245> <01174> <01055> <00231> <> <> <> <> <> <> <> <>
$$ <> <> <> <> <> <> <> <> <> <> <> <> <> <> <> <> <> <>
$$ ##$ProdigyEth= <no>
$$ ##$ProdigyFw= <no>
$$ ##$ProdigyPn= <no>
$$ ##$ProdigySn= <no>
$$ ##$RGTYPE= (0..31)
$$ 9 9 9 9 0 0 0 0 0 0 0 0 0 0 0 0 0 0 0 0 0 0 0 0 0 0 0 0 0 0 0 0
$$ ##$RG_max= (0..31)
$$ 101 101 101 101 -1 -1 -1 -1 -1 -1 -1 -1 -1 -1 -1 -1 -1 -1 -1 -1 -1 -1 -1
$$ -1 -1 -1 -1 -1 -1 -1 -1 -1
$$ ##$RG_min= (0..31)
$$ 0.25 0.25 0.25 0.25 -1 -1 -1 -1 -1 -1 -1 -1 -1 -1 -1 -1 -1 -1 -1 -1 -1
$$ -1 -1 -1 -1 -1 -1 -1 -1 -1 -1 -1
$$ ##$RG_tab1= (0..127)
$$ 0.25 0.28 0.32 0.35 0.4 0.44 0.5 0.56 0.64 0.7 0.8 0.89 1 1.12 1.28 1.4
$$ 1.6 1.78 2 2.25 2.56 2.8 3.2 3.56 4 4.5 5 5.6 6.35 7.12 8 9 10 11.3 12.7
$$ 14.2 16 18 20.2 22.6 25.4 28.5 32 36 40.3 45.2 50.8 57 64 71.8 80.6 90.5
$$ 101 -1 -1 -1 -1 -1 -1 -1 -1 -1 -1 -1 -1 -1 -1 -1 -1 -1 -1 -1 -1 -1 -1 -1
$$ -1 -1 -1 -1 -1 -1 -1 -1 -1 -1 -1 -1 -1 -1 -1 -1 -1 -1 -1 -1 -1 -1 -1 -1
$$ -1 -1 -1 -1 -1 -1 -1 -1 -1 -1 -1 -1 -1 -1 -1 -1 -1 -1 -1 -1 -1 -1 -1 -1
$$ -1 -1 -1 -1
$$ ##$RG_tab10= (0..127)
$$ -1 -1 -1 -1 -1 -1 -1 -1 -1 -1 -1 -1 -1 -1 -1 -1 -1 -1 -1 -1 -1 -1 -1 -1
$$ -1 -1 -1 -1 -1 -1 -1 -1 -1 -1 -1 -1 -1 -1 -1 -1 -1 -1 -1 -1 -1 -1 -1 -1
$$ -1 -1 -1 -1 -1 -1 -1 -1 -1 -1 -1 -1 -1 -1 -1 -1 -1 -1 -1 -1 -1 -1 -1 -1
$$ -1 -1 -1 -1 -1 -1 -1 -1 -1 -1 -1 -1 -1 -1 -1 -1 -1 -1 -1 -1 -1 -1 -1 -1
$$ -1 -1 -1 -1 -1 -1 -1 -1 -1 -1 -1 -1 -1 -1 -1 -1 -1 -1 -1 -1 -1 -1 -1 -1
$$ -1 -1 -1 -1 -1 -1 -1 -1
$$ ##$RG_tab11= (0..127)
$$ -1 -1 -1 -1 -1 -1 -1 -1 -1 -1 -1 -1 -1 -1 -1 -1 -1 -1 -1 -1 -1 -1 -1 -1
$$ -1 -1 -1 -1 -1 -1 -1 -1 -1 -1 -1 -1 -1 -1 -1 -1 -1 -1 -1 -1 -1 -1 -1 -1
$$ -1 -1 -1 -1 -1 -1 -1 -1 -1 -1 -1 -1 -1 -1 -1 -1 -1 -1 -1 -1 -1 -1 -1 -1
$$ -1 -1 -1 -1 -1 -1 -1 -1 -1 -1 -1 -1 -1 -1 -1 -1 -1 -1 -1 -1 -1 -1 -1 -1
$$ -1 -1 -1 -1 -1 -1 -1 -1 -1 -1 -1 -1 -1 -1 -1 -1 -1 -1 -1 -1 -1 -1 -1 -1
$$ -1 -1 -1 -1 -1 -1 -1 -1
$$ ##$RG_tab12= (0..127)
$$ -1 -1 -1 -1 -1 -1 -1 -1 -1 -1 -1 -1 -1 -1 -1 -1 -1 -1 -1 -1 -1 -1 -1 -1
$$ -1 -1 -1 -1 -1 -1 -1 -1 -1 -1 -1 -1 -1 -1 -1 -1 -1 -1 -1 -1 -1 -1 -1 -1
$$ -1 -1 -1 -1 -1 -1 -1 -1 -1 -1 -1 -1 -1 -1 -1 -1 -1 -1 -1 -1 -1 -1 -1 -1
$$ -1 -1 -1 -1 -1 -1 -1 -1 -1 -1 -1 -1 -1 -1 -1 -1 -1 -1 -1 -1 -1 -1 -1 -1
$$ -1 -1 -1 -1 -1 -1 -1 -1 -1 -1 -1 -1 -1 -1 -1 -1 -1 -1 -1 -1 -1 -1 -1 -1
$$ -1 -1 -1 -1 -1 -1 -1 -1
$$ ##$RG_tab13= (0..127)
$$ -1 -1 -1 -1 -1 -1 -1 -1 -1 -1 -1 -1 -1 -1 -1 -1 -1 -1 -1 -1 -1 -1 -1 -1
$$ -1 -1 -1 -1 -1 -1 -1 -1 -1 -1 -1 -1 -1 -1 -1 -1 -1 -1 -1 -1 -1 -1 -1 -1
$$ -1 -1 -1 -1 -1 -1 -1 -1 -1 -1 -1 -1 -1 -1 -1 -1 -1 -1 -1 -1 -1 -1 -1 -1
$$ -1 -1 -1 -1 -1 -1 -1 -1 -1 -1 -1 -1 -1 -1 -1 -1 -1 -1 -1 -1 -1 -1 -1 -1
$$ -1 -1 -1 -1 -1 -1 -1 -1 -1 -1 -1 -1 -1 -1 -1 -1 -1 -1 -1 -1 -1 -1 -1 -1
$$ -1 -1 -1 -1 -1 -1 -1 -1
$$ ##$RG_tab14= (0..127)
$$ -1 -1 -1 -1 -1 -1 -1 -1 -1 -1 -1 -1 -1 -1 -1 -1 -1 -1 -1 -1 -1 -1 -1 -1
$$ -1 -1 -1 -1 -1 -1 -1 -1 -1 -1 -1 -1 -1 -1 -1 -1 -1 -1 -1 -1 -1 -1 -1 -1
$$ -1 -1 -1 -1 -1 -1 -1 -1 -1 -1 -1 -1 -1 -1 -1 -1 -1 -1 -1 -1 -1 -1 -1 -1
$$ -1 -1 -1 -1 -1 -1 -1 -1 -1 -1 -1 -1 -1 -1 -1 -1 -1 -1 -1 -1 -1 -1 -1 -1
$$ -1 -1 -1 -1 -1 -1 -1 -1 -1 -1 -1 -1 -1 -1 -1 -1 -1 -1 -1 -1 -1 -1 -1 -1
$$ -1 -1 -1 -1 -1 -1 -1 -1
$$ ##$RG_tab15= (0..127)
$$ -1 -1 -1 -1 -1 -1 -1 -1 -1 -1 -1 -1 -1 -1 -1 -1 -1 -1 -1 -1 -1 -1 -1 -1
$$ -1 -1 -1 -1 -1 -1 -1 -1 -1 -1 -1 -1 -1 -1 -1 -1 -1 -1 -1 -1 -1 -1 -1 -1
$$ -1 -1 -1 -1 -1 -1 -1 -1 -1 -1 -1 -1 -1 -1 -1 -1 -1 -1 -1 -1 -1 -1 -1 -1
$$ -1 -1 -1 -1 -1 -1 -1 -1 -1 -1 -1 -1 -1 -1 -1 -1 -1 -1 -1 -1 -1 -1 -1 -1
$$ -1 -1 -1 -1 -1 -1 -1 -1 -1 -1 -1 -1 -1 -1 -1 -1 -1 -1 -1 -1 -1 -1 -1 -1
$$ -1 -1 -1 -1 -1 -1 -1 -1
$$ ##$RG_tab16= (0..127)
$$ -1 -1 -1 -1 -1 -1 -1 -1 -1 -1 -1 -1 -1 -1 -1 -1 -1 -1 -1 -1 -1 -1 -1 -1
$$ -1 -1 -1 -1 -1 -1 -1 -1 -1 -1 -1 -1 -1 -1 -1 -1 -1 -1 -1 -1 -1 -1 -1 -1
$$ -1 -1 -1 -1 -1 -1 -1 -1 -1 -1 -1 -1 -1 -1 -1 -1 -1 -1 -1 -1 -1 -1 -1 -1
$$ -1 -1 -1 -1 -1 -1 -1 -1 -1 -1 -1 -1 -1 -1 -1 -1 -1 -1 -1 -1 -1 -1 -1 -1
$$ -1 -1 -1 -1 -1 -1 -1 -1 -1 -1 -1 -1 -1 -1 -1 -1 -1 -1 -1 -1 -1 -1 -1 -1
$$ -1 -1 -1 -1 -1 -1 -1 -1
$$ ##$RG_tab17= (0..127)
$$ -1 -1 -1 -1 -1 -1 -1 -1 -1 -1 -1 -1 -1 -1 -1 -1 -1 -1 -1 -1 -1 -1 -1 -1
$$ -1 -1 -1 -1 -1 -1 -1 -1 -1 -1 -1 -1 -1 -1 -1 -1 -1 -1 -1 -1 -1 -1 -1 -1
$$ -1 -1 -1 -1 -1 -1 -1 -1 -1 -1 -1 -1 -1 -1 -1 -1 -1 -1 -1 -1 -1 -1 -1 -1
$$ -1 -1 -1 -1 -1 -1 -1 -1 -1 -1 -1 -1 -1 -1 -1 -1 -1 -1 -1 -1 -1 -1 -1 -1
$$ -1 -1 -1 -1 -1 -1 -1 -1 -1 -1 -1 -1 -1 -1 -1 -1 -1 -1 -1 -1 -1 -1 -1 -1
$$ -1 -1 -1 -1 -1 -1 -1 -1
$$ ##$RG_tab18= (0..127)
$$ -1 -1 -1 -1 -1 -1 -1 -1 -1 -1 -1 -1 -1 -1 -1 -1 -1 -1 -1 -1 -1 -1 -1 -1
$$ -1 -1 -1 -1 -1 -1 -1 -1 -1 -1 -1 -1 -1 -1 -1 -1 -1 -1 -1 -1 -1 -1 -1 -1
$$ -1 -1 -1 -1 -1 -1 -1 -1 -1 -1 -1 -1 -1 -1 -1 -1 -1 -1 -1 -1 -1 -1 -1 -1
$$ -1 -1 -1 -1 -1 -1 -1 -1 -1 -1 -1 -1 -1 -1 -1 -1 -1 -1 -1 -1 -1 -1 -1 -1
$$ -1 -1 -1 -1 -1 -1 -1 -1 -1 -1 -1 -1 -1 -1 -1 -1 -1 -1 -1 -1 -1 -1 -1 -1
$$ -1 -1 -1 -1 -1 -1 -1 -1
$$ ##$RG_tab19= (0..127)
$$ -1 -1 -1 -1 -1 -1 -1 -1 -1 -1 -1 -1 -1 -1 -1 -1 -1 -1 -1 -1 -1 -1 -1 -1
$$ -1 -1 -1 -1 -1 -1 -1 -1 -1 -1 -1 -1 -1 -1 -1 -1 -1 -1 -1 -1 -1 -1 -1 -1
$$ -1 -1 -1 -1 -1 -1 -1 -1 -1 -1 -1 -1 -1 -1 -1 -1 -1 -1 -1 -1 -1 -1 -1 -1
$$ -1 -1 -1 -1 -1 -1 -1 -1 -1 -1 -1 -1 -1 -1 -1 -1 -1 -1 -1 -1 -1 -1 -1 -1
$$ -1 -1 -1 -1 -1 -1 -1 -1 -1 -1 -1 -1 -1 -1 -1 -1 -1 -1 -1 -1 -1 -1 -1 -1
$$ -1 -1 -1 -1 -1 -1 -1 -1
$$ ##$RG_tab2= (0..127)
$$ 0.25 0.28 0.32 0.35 0.4 0.44 0.5 0.56 0.64 0.7 0.8 0.89 1 1.12 1.28 1.4
$$ 1.6 1.78 2 2.25 2.56 2.8 3.2 3.56 4 4.5 5 5.6 6.35 7.12 8 9 10 11.3 12.7
$$ 14.2 16 18 20.2 22.6 25.4 28.5 32 36 40.3 45.2 50.8 57 64 71.8 80.6 90.5
$$ 101 -1 -1 -1 -1 -1 -1 -1 -1 -1 -1 -1 -1 -1 -1 -1 -1 -1 -1 -1 -1 -1 -1 -1
$$ -1 -1 -1 -1 -1 -1 -1 -1 -1 -1 -1 -1 -1 -1 -1 -1 -1 -1 -1 -1 -1 -1 -1 -1
$$ -1 -1 -1 -1 -1 -1 -1 -1 -1 -1 -1 -1 -1 -1 -1 -1 -1 -1 -1 -1 -1 -1 -1 -1
$$ -1 -1 -1 -1
$$ ##$RG_tab20= (0..127)
$$ -1 -1 -1 -1 -1 -1 -1 -1 -1 -1 -1 -1 -1 -1 -1 -1 -1 -1 -1 -1 -1 -1 -1 -1
$$ -1 -1 -1 -1 -1 -1 -1 -1 -1 -1 -1 -1 -1 -1 -1 -1 -1 -1 -1 -1 -1 -1 -1 -1
$$ -1 -1 -1 -1 -1 -1 -1 -1 -1 -1 -1 -1 -1 -1 -1 -1 -1 -1 -1 -1 -1 -1 -1 -1
$$ -1 -1 -1 -1 -1 -1 -1 -1 -1 -1 -1 -1 -1 -1 -1 -1 -1 -1 -1 -1 -1 -1 -1 -1
$$ -1 -1 -1 -1 -1 -1 -1 -1 -1 -1 -1 -1 -1 -1 -1 -1 -1 -1 -1 -1 -1 -1 -1 -1
$$ -1 -1 -1 -1 -1 -1 -1 -1
$$ ##$RG_tab21= (0..127)
$$ -1 -1 -1 -1 -1 -1 -1 -1 -1 -1 -1 -1 -1 -1 -1 -1 -1 -1 -1 -1 -1 -1 -1 -1
$$ -1 -1 -1 -1 -1 -1 -1 -1 -1 -1 -1 -1 -1 -1 -1 -1 -1 -1 -1 -1 -1 -1 -1 -1
$$ -1 -1 -1 -1 -1 -1 -1 -1 -1 -1 -1 -1 -1 -1 -1 -1 -1 -1 -1 -1 -1 -1 -1 -1
$$ -1 -1 -1 -1 -1 -1 -1 -1 -1 -1 -1 -1 -1 -1 -1 -1 -1 -1 -1 -1 -1 -1 -1 -1
$$ -1 -1 -1 -1 -1 -1 -1 -1 -1 -1 -1 -1 -1 -1 -1 -1 -1 -1 -1 -1 -1 -1 -1 -1
$$ -1 -1 -1 -1 -1 -1 -1 -1
$$ ##$RG_tab22= (0..127)
$$ -1 -1 -1 -1 -1 -1 -1 -1 -1 -1 -1 -1 -1 -1 -1 -1 -1 -1 -1 -1 -1 -1 -1 -1
$$ -1 -1 -1 -1 -1 -1 -1 -1 -1 -1 -1 -1 -1 -1 -1 -1 -1 -1 -1 -1 -1 -1 -1 -1
$$ -1 -1 -1 -1 -1 -1 -1 -1 -1 -1 -1 -1 -1 -1 -1 -1 -1 -1 -1 -1 -1 -1 -1 -1
$$ -1 -1 -1 -1 -1 -1 -1 -1 -1 -1 -1 -1 -1 -1 -1 -1 -1 -1 -1 -1 -1 -1 -1 -1
$$ -1 -1 -1 -1 -1 -1 -1 -1 -1 -1 -1 -1 -1 -1 -1 -1 -1 -1 -1 -1 -1 -1 -1 -1
$$ -1 -1 -1 -1 -1 -1 -1 -1
$$ ##$RG_tab23= (0..127)
$$ -1 -1 -1 -1 -1 -1 -1 -1 -1 -1 -1 -1 -1 -1 -1 -1 -1 -1 -1 -1 -1 -1 -1 -1
$$ -1 -1 -1 -1 -1 -1 -1 -1 -1 -1 -1 -1 -1 -1 -1 -1 -1 -1 -1 -1 -1 -1 -1 -1
$$ -1 -1 -1 -1 -1 -1 -1 -1 -1 -1 -1 -1 -1 -1 -1 -1 -1 -1 -1 -1 -1 -1 -1 -1
$$ -1 -1 -1 -1 -1 -1 -1 -1 -1 -1 -1 -1 -1 -1 -1 -1 -1 -1 -1 -1 -1 -1 -1 -1
$$ -1 -1 -1 -1 -1 -1 -1 -1 -1 -1 -1 -1 -1 -1 -1 -1 -1 -1 -1 -1 -1 -1 -1 -1
$$ -1 -1 -1 -1 -1 -1 -1 -1
$$ ##$RG_tab24= (0..127)
$$ -1 -1 -1 -1 -1 -1 -1 -1 -1 -1 -1 -1 -1 -1 -1 -1 -1 -1 -1 -1 -1 -1 -1 -1
$$ -1 -1 -1 -1 -1 -1 -1 -1 -1 -1 -1 -1 -1 -1 -1 -1 -1 -1 -1 -1 -1 -1 -1 -1
$$ -1 -1 -1 -1 -1 -1 -1 -1 -1 -1 -1 -1 -1 -1 -1 -1 -1 -1 -1 -1 -1 -1 -1 -1
$$ -1 -1 -1 -1 -1 -1 -1 -1 -1 -1 -1 -1 -1 -1 -1 -1 -1 -1 -1 -1 -1 -1 -1 -1
$$ -1 -1 -1 -1 -1 -1 -1 -1 -1 -1 -1 -1 -1 -1 -1 -1 -1 -1 -1 -1 -1 -1 -1 -1
$$ -1 -1 -1 -1 -1 -1 -1 -1
$$ ##$RG_tab3= (0..127)
$$ 0.25 0.28 0.32 0.35 0.4 0.44 0.5 0.56 0.64 0.7 0.8 0.89 1 1.12 1.28 1.4
$$ 1.6 1.78 2 2.25 2.56 2.8 3.2 3.56 4 4.5 5 5.6 6.35 7.12 8 9 10 11.3 12.7
$$ 14.2 16 18 20.2 22.6 25.4 28.5 32 36 40.3 45.2 50.8 57 64 71.8 80.6 90.5
$$ 101 -1 -1 -1 -1 -1 -1 -1 -1 -1 -1 -1 -1 -1 -1 -1 -1 -1 -1 -1 -1 -1 -1 -1
$$ -1 -1 -1 -1 -1 -1 -1 -1 -1 -1 -1 -1 -1 -1 -1 -1 -1 -1 -1 -1 -1 -1 -1 -1
$$ -1 -1 -1 -1 -1 -1 -1 -1 -1 -1 -1 -1 -1 -1 -1 -1 -1 -1 -1 -1 -1 -1 -1 -1
$$ -1 -1 -1 -1
$$ ##$RG_tab4= (0..127)
$$ 0.25 0.28 0.32 0.35 0.4 0.44 0.5 0.56 0.64 0.7 0.8 0.89 1 1.12 1.28 1.4
$$ 1.6 1.78 2 2.25 2.56 2.8 3.2 3.56 4 4.5 5 5.6 6.35 7.12 8 9 10 11.3 12.7
$$ 14.2 16 18 20.2 22.6 25.4 28.5 32 36 40.3 45.2 50.8 57 64 71.8 80.6 90.5
$$ 101 -1 -1 -1 -1 -1 -1 -1 -1 -1 -1 -1 -1 -1 -1 -1 -1 -1 -1 -1 -1 -1 -1 -1
$$ -1 -1 -1 -1 -1 -1 -1 -1 -1 -1 -1 -1 -1 -1 -1 -1 -1 -1 -1 -1 -1 -1 -1 -1
$$ -1 -1 -1 -1 -1 -1 -1 -1 -1 -1 -1 -1 -1 -1 -1 -1 -1 -1 -1 -1 -1 -1 -1 -1
$$ -1 -1 -1 -1
$$ ##$RG_tab5= (0..127)
$$ -1 -1 -1 -1 -1 -1 -1 -1 -1 -1 -1 -1 -1 -1 -1 -1 -1 -1 -1 -1 -1 -1 -1 -1
$$ -1 -1 -1 -1 -1 -1 -1 -1 -1 -1 -1 -1 -1 -1 -1 -1 -1 -1 -1 -1 -1 -1 -1 -1
$$ -1 -1 -1 -1 -1 -1 -1 -1 -1 -1 -1 -1 -1 -1 -1 -1 -1 -1 -1 -1 -1 -1 -1 -1
$$ -1 -1 -1 -1 -1 -1 -1 -1 -1 -1 -1 -1 -1 -1 -1 -1 -1 -1 -1 -1 -1 -1 -1 -1
$$ -1 -1 -1 -1 -1 -1 -1 -1 -1 -1 -1 -1 -1 -1 -1 -1 -1 -1 -1 -1 -1 -1 -1 -1
$$ -1 -1 -1 -1 -1 -1 -1 -1
$$ ##$RG_tab6= (0..127)
$$ -1 -1 -1 -1 -1 -1 -1 -1 -1 -1 -1 -1 -1 -1 -1 -1 -1 -1 -1 -1 -1 -1 -1 -1
$$ -1 -1 -1 -1 -1 -1 -1 -1 -1 -1 -1 -1 -1 -1 -1 -1 -1 -1 -1 -1 -1 -1 -1 -1
$$ -1 -1 -1 -1 -1 -1 -1 -1 -1 -1 -1 -1 -1 -1 -1 -1 -1 -1 -1 -1 -1 -1 -1 -1
$$ -1 -1 -1 -1 -1 -1 -1 -1 -1 -1 -1 -1 -1 -1 -1 -1 -1 -1 -1 -1 -1 -1 -1 -1
$$ -1 -1 -1 -1 -1 -1 -1 -1 -1 -1 -1 -1 -1 -1 -1 -1 -1 -1 -1 -1 -1 -1 -1 -1
$$ -1 -1 -1 -1 -1 -1 -1 -1
$$ ##$RG_tab7= (0..127)
$$ -1 -1 -1 -1 -1 -1 -1 -1 -1 -1 -1 -1 -1 -1 -1 -1 -1 -1 -1 -1 -1 -1 -1 -1
$$ -1 -1 -1 -1 -1 -1 -1 -1 -1 -1 -1 -1 -1 -1 -1 -1 -1 -1 -1 -1 -1 -1 -1 -1
$$ -1 -1 -1 -1 -1 -1 -1 -1 -1 -1 -1 -1 -1 -1 -1 -1 -1 -1 -1 -1 -1 -1 -1 -1
$$ -1 -1 -1 -1 -1 -1 -1 -1 -1 -1 -1 -1 -1 -1 -1 -1 -1 -1 -1 -1 -1 -1 -1 -1
$$ -1 -1 -1 -1 -1 -1 -1 -1 -1 -1 -1 -1 -1 -1 -1 -1 -1 -1 -1 -1 -1 -1 -1 -1
$$ -1 -1 -1 -1 -1 -1 -1 -1
$$ ##$RG_tab8= (0..127)
$$ -1 -1 -1 -1 -1 -1 -1 -1 -1 -1 -1 -1 -1 -1 -1 -1 -1 -1 -1 -1 -1 -1 -1 -1
$$ -1 -1 -1 -1 -1 -1 -1 -1 -1 -1 -1 -1 -1 -1 -1 -1 -1 -1 -1 -1 -1 -1 -1 -1
$$ -1 -1 -1 -1 -1 -1 -1 -1 -1 -1 -1 -1 -1 -1 -1 -1 -1 -1 -1 -1 -1 -1 -1 -1
$$ -1 -1 -1 -1 -1 -1 -1 -1 -1 -1 -1 -1 -1 -1 -1 -1 -1 -1 -1 -1 -1 -1 -1 -1
$$ -1 -1 -1 -1 -1 -1 -1 -1 -1 -1 -1 -1 -1 -1 -1 -1 -1 -1 -1 -1 -1 -1 -1 -1
$$ -1 -1 -1 -1 -1 -1 -1 -1
$$ ##$RG_tab9= (0..127)
$$ -1 -1 -1 -1 -1 -1 -1 -1 -1 -1 -1 -1 -1 -1 -1 -1 -1 -1 -1 -1 -1 -1 -1 -1
$$ -1 -1 -1 -1 -1 -1 -1 -1 -1 -1 -1 -1 -1 -1 -1 -1 -1 -1 -1 -1 -1 -1 -1 -1
$$ -1 -1 -1 -1 -1 -1 -1 -1 -1 -1 -1 -1 -1 -1 -1 -1 -1 -1 -1 -1 -1 -1 -1 -1
$$ -1 -1 -1 -1 -1 -1 -1 -1 -1 -1 -1 -1 -1 -1 -1 -1 -1 -1 -1 -1 -1 -1 -1 -1
$$ -1 -1 -1 -1 -1 -1 -1 -1 -1 -1 -1 -1 -1 -1 -1 -1 -1 -1 -1 -1 -1 -1 -1 -1
$$ -1 -1 -1 -1 -1 -1 -1 -1
$$ ##$RXFMAX= (0..23)
$$ 1290 1290 1290 1290 -1 -1 -1 -1 -1 -1 -1 -1 -1 -1 -1 -1 -1 -1 -1 -1 -1
$$ -1 -1 -1
$$ ##$RXFMIN= (0..23)
$$ 5 5 5 5 -1 -1 -1 -1 -1 -1 -1 -1 -1 -1 -1 -1 -1 -1 -1 -1 -1 -1 -1 -1
$$ ##$RheoNmrEth= <no>
$$ ##$SGUC1= (0..23)
$$ 34 33 17 18 0 0 0 0 0 0 0 0 0 0 0 0 0 0 0 0 0 0 0 0
$$ ##$SGUC2= (0..23)
$$ 49 0 0 0 0 0 0 0 0 0 0 0 0 0 0 0 0 0 0 0 0 0 0 0
$$ ##$SLCBCONF= <SHNV>
$$ ##$SPECTR= 13
$$ ##$SYNCTRIG= 0
$$ ##$SamChgEth= (0..3)
$$ <192.168.98.3> <no> <no> <no>
$$ ##$SamChgPort= (0..3)
$$ <80> <no> <no> <no>
$$ ##$SamChgProtocol= (0..3)
$$ <CORBA> <> <> <>
$$ ##$ServiceNo= <>
$$ ##$Sgu10PowerLevel= (0..7)
$$ 0 0 0 0 0 0 0 0
$$ ##$Sgu11PowerLevel= (0..7)
$$ 0 0 0 0 0 0 0 0
$$ ##$Sgu12PowerLevel= (0..7)
$$ 0 0 0 0 0 0 0 0
$$ ##$Sgu13PowerLevel= (0..7)
$$ 0 0 0 0 0 0 0 0
$$ ##$Sgu14PowerLevel= (0..7)
$$ 0 0 0 0 0 0 0 0
$$ ##$Sgu15PowerLevel= (0..7)
$$ 0 0 0 0 0 0 0 0
$$ ##$Sgu16PowerLevel= (0..7)
$$ 0 0 0 0 0 0 0 0
$$ ##$Sgu17PowerLevel= (0..7)
$$ 0 0 0 0 0 0 0 0
$$ ##$Sgu18PowerLevel= (0..7)
$$ 0 0 0 0 0 0 0 0
$$ ##$Sgu19PowerLevel= (0..7)
$$ 0 0 0 0 0 0 0 0
$$ ##$Sgu1PowerLevels= (0..7)
$$ 90 74 58 42 26 10 0 0
$$ ##$Sgu20PowerLevel= (0..7)
$$ 0 0 0 0 0 0 0 0
$$ ##$Sgu21PowerLevel= (0..7)
$$ 0 0 0 0 0 0 0 0
$$ ##$Sgu22PowerLevel= (0..7)
$$ 0 0 0 0 0 0 0 0
$$ ##$Sgu23PowerLevel= (0..7)
$$ 0 0 0 0 0 0 0 0
$$ ##$Sgu24PowerLevel= (0..7)
$$ 0 0 0 0 0 0 0 0
$$ ##$Sgu2PowerLevels= (0..7)
$$ 90 74 58 42 26 10 0 0
$$ ##$Sgu3PowerLevels= (0..7)
$$ 90 74 58 42 26 10 0 0
$$ ##$Sgu4PowerLevels= (0..7)
$$ 90 74 58 42 26 10 0 0
$$ ##$Sgu5PowerLevels= (0..7)
$$ 0 0 0 0 0 0 0 0
$$ ##$Sgu6PowerLevels= (0..7)
$$ 0 0 0 0 0 0 0 0
$$ ##$Sgu7PowerLevels= (0..7)
$$ 0 0 0 0 0 0 0 0
$$ ##$Sgu8PowerLevels= (0..7)
$$ 0 0 0 0 0 0 0 0
$$ ##$Sgu9PowerLevels= (0..7)
$$ 0 0 0 0 0 0 0 0
$$ ##$SguType= 4
$$ ##$ShimMaxVal= 130000
$$ ##$ShimPow1Ch2Sh= (0..38)
$$ 1 2 3 21 4 4 27 27 4 4 63 26 26 25 7 7 20 20 31 31 0 0 0 0 0 0 0 0 0 0
$$ 0 0 0 0 0 0 0 0 0
$$ ##$ShimPow1Imax= (0..38)
$$ 1 1 1 1 1 1 1 1 1 1 1 1 1 1 1 1 1 1 1 1 0 0 0 0 0 0 0 0 0 0 0 0 0 0 0 0
$$ 0 0 0
$$ ##$ShimPow1NChan= 20
$$ ##$ShimPow1TotIMax= 6
$$ ##$ShimPow1Vmax= (0..38)
$$ 20 20 20 20 20 20 20 20 20 20 20 20 20 20 20 20 20 20 20 20 0 0 0 0 0 0
$$ 0 0 0 0 0 0 0 0 0 0 0 0 0
$$ ##$ShimPow2Ch2Sh= (0..38)
$$ 15 15 33 33 35 35 25 8 38 38 23 8 14 14 36 36 32 32 23 63 0 0 0 0 0 0 0
$$ 0 0 0 0 0 0 0 0 0 0 0 0
$$ ##$ShimPow2Imax= (0..38)
$$ 1 1 1 1 1 1 1 1 1 1 1 1 1 1 1 1 1 1 1 1 0 0 0 0 0 0 0 0 0 0 0 0 0 0 0 0
$$ 0 0 0
$$ ##$ShimPow2NChan= 20
$$ ##$ShimPow2TotIMax= 6
$$ ##$ShimPow2Vmax= (0..38)
$$ 20 20 20 20 20 20 20 20 20 20 20 20 20 20 20 20 20 20 20 20 0 0 0 0 0 0
$$ 0 0 0 0 0 0 0 0 0 0 0 0 0
$$ ##$ShimPow3Ch2Sh= (0..38)
$$ 0 0 0 0 0 0 0 0 0 0 0 0 0 0 0 0 0 0 0 0 0 0 0 0 0 0 0 0 0 0 0 0 0 0 0 0
$$ 0 0 0
$$ ##$ShimPow3Imax= (0..38)
$$ 0 0 0 0 0 0 0 0 0 0 0 0 0 0 0 0 0 0 0 0 0 0 0 0 0 0 0 0 0 0 0 0 0 0 0 0
$$ 0 0 0
$$ ##$ShimPow3NChan= 0
$$ ##$ShimPow3TotIMax= 0
$$ ##$ShimPow3Vmax= (0..38)
$$ 0 0 0 0 0 0 0 0 0 0 0 0 0 0 0 0 0 0 0 0 0 0 0 0 0 0 0 0 0 0 0 0 0 0 0 0
$$ 0 0 0
$$ ##$ShimPow4Ch2Sh= (0..38)
$$ 0 0 0 0 0 0 0 0 0 0 0 0 0 0 0 0 0 0 0 0 0 0 0 0 0 0 0 0 0 0 0 0 0 0 0 0
$$ 0 0 0
$$ ##$ShimPow4Imax= (0..38)
$$ 0 0 0 0 0 0 0 0 0 0 0 0 0 0 0 0 0 0 0 0 0 0 0 0 0 0 0 0 0 0 0 0 0 0 0 0
$$ 0 0 0
$$ ##$ShimPow4NChan= 0
$$ ##$ShimPow4TotIMax= 0
$$ ##$ShimPow4Vmax= (0..38)
$$ 0 0 0 0 0 0 0 0 0 0 0 0 0 0 0 0 0 0 0 0 0 0 0 0 0 0 0 0 0 0 0 0 0 0 0 0
$$ 0 0 0
$$ ##$ShimPow5Ch2Sh= (0..38)
$$ 0 0 0 0 0 0 0 0 0 0 0 0 0 0 0 0 0 0 0 0 0 0 0 0 0 0 0 0 0 0 0 0 0 0 0 0
$$ 0 0 0
$$ ##$ShimPow5Imax= (0..38)
$$ 0 0 0 0 0 0 0 0 0 0 0 0 0 0 0 0 0 0 0 0 0 0 0 0 0 0 0 0 0 0 0 0 0 0 0 0
$$ 0 0 0
$$ ##$ShimPow5NChan= 0
$$ ##$ShimPow5TotIMax= 0
$$ ##$ShimPow5Vmax= (0..38)
$$ 0 0 0 0 0 0 0 0 0 0 0 0 0 0 0 0 0 0 0 0 0 0 0 0 0 0 0 0 0 0 0 0 0 0 0 0
$$ 0 0 0
$$ ##$ShimPow6Ch2Sh= (0..38)
$$ 0 0 0 0 0 0 0 0 0 0 0 0 0 0 0 0 0 0 0 0 0 0 0 0 0 0 0 0 0 0 0 0 0 0 0 0
$$ 0 0 0
$$ ##$ShimPow6Imax= (0..38)
$$ 0 0 0 0 0 0 0 0 0 0 0 0 0 0 0 0 0 0 0 0 0 0 0 0 0 0 0 0 0 0 0 0 0 0 0 0
$$ 0 0 0
$$ ##$ShimPow6NChan= 0
$$ ##$ShimPow6TotIMax= 0
$$ ##$ShimPow6Vmax= (0..38)
$$ 0 0 0 0 0 0 0 0 0 0 0 0 0 0 0 0 0 0 0 0 0 0 0 0 0 0 0 0 0 0 0 0 0 0 0 0
$$ 0 0 0
$$ ##$ShimPow7Ch2Sh= (0..38)
$$ 0 0 0 0 0 0 0 0 0 0 0 0 0 0 0 0 0 0 0 0 0 0 0 0 0 0 0 0 0 0 0 0 0 0 0 0
$$ 0 0 0
$$ ##$ShimPow7Imax= (0..38)
$$ 0 0 0 0 0 0 0 0 0 0 0 0 0 0 0 0 0 0 0 0 0 0 0 0 0 0 0 0 0 0 0 0 0 0 0 0
$$ 0 0 0
$$ ##$ShimPow7NChan= 0
$$ ##$ShimPow7TotIMax= 0
$$ ##$ShimPow7Vmax= (0..38)
$$ 0 0 0 0 0 0 0 0 0 0 0 0 0 0 0 0 0 0 0 0 0 0 0 0 0 0 0 0 0 0 0 0 0 0 0 0
$$ 0 0 0
$$ ##$ShimPow8Ch2Sh= (0..38)
$$ 0 0 0 0 0 0 0 0 0 0 0 0 0 0 0 0 0 0 0 0 0 0 0 0 0 0 0 0 0 0 0 0 0 0 0 0
$$ 0 0 0
$$ ##$ShimPow8Imax= (0..38)
$$ 0 0 0 0 0 0 0 0 0 0 0 0 0 0 0 0 0 0 0 0 0 0 0 0 0 0 0 0 0 0 0 0 0 0 0 0
$$ 0 0 0
$$ ##$ShimPow8NChan= 0
$$ ##$ShimPow8TotIMax= 0
$$ ##$ShimPow8Vmax= (0..38)
$$ 0 0 0 0 0 0 0 0 0 0 0 0 0 0 0 0 0 0 0 0 0 0 0 0 0 0 0 0 0 0 0 0 0 0 0 0
$$ 0 0 0
$$ ##$ShimPowMaxUA= (0..63)
$$ 130000 130000 130000 130000 130000 130000 130000 130000 130000 130000 130000
$$ 130000 130000 130000 130000 130000 130000 130000 130000 130000 130000 130000
$$ 130000 130000 130000 130000 130000 130000 130000 130000 130000 130000 130000
$$ 130000 130000 130000 130000 130000 130000 130000 0 0 0 0 0 0 0 0 0 0 0
$$ 0 0 0 0 0 0 0 0 0 0 0 0 0
$$ ##$ShimPowMaxUG= (0..63)
$$ 1000000 1000000 1000000 1000000 1000000 1000000 1000000 1000000 1000000
$$ 1000000 1000000 1000000 1000000 1000000 1000000 1000000 1000000 1000000
$$ 1000000 1000000 1000000 1000000 1000000 1000000 1000000 1000000 1000000
$$ 1000000 1000000 1000000 1000000 1000000 1000000 1000000 1000000 1000000
$$ 1000000 1000000 1000000 0 0 0 0 0 0 0 0 0 0 0 0 0 0 0 0 0 0 0 0 0 0 0 0
$$ 0
$$ ##$ShimPowNum= 2
$$ ##$ShimPowRcbType= 3
$$ ##$ShimPowRes= (0..63)
$$ 1e-20 1e-20 1e-20 1e-20 1e-20 1e-20 1e-20 1e-20 1e-20 1e-20 1e-20 1e-20
$$ 1e-20 1e-20 1e-20 1e-20 1e-20 1e-20 1e-20 1e-20 1e-20 1e-20 1e-20 1e-20
$$ 1e-20 1e-20 1e-20 1e-20 1e-20 1e-20 1e-20 1e-20 1e-20 1e-20 1e-20 1e-20
$$ 1e-20 1e-20 1e-20 1e-20 0 0 0 0 0 0 0 0 0 0 0 0 0 0 0 0 0 0 0 0 0 0 0 0
$$ ##$ShimPowRng0= (0..63)
$$ 1 1 1 1 1 1 1 1 1 1 1 1 1 1 1 1 1 1 1 1 1 1 1 1 1 1 1 1 1 1 1 1 1 1 1 1
$$ 1 1 1 1 0 0 0 0 0 0 0 0 0 0 0 0 0 0 0 0 0 0 0 0 0 0 0 0
$$ ##$ShimPowRng1= (0..63)
$$ 1 1 1 1 1 1 1 1 1 1 1 1 1 1 1 1 1 1 1 1 1 1 1 1 1 1 1 1 1 1 1 1 1 1 1 1
$$ 1 1 1 1 0 0 0 0 0 0 0 0 0 0 0 0 0 0 0 0 0 0 0 0 0 0 0 0
$$ ##$ShimPowRng2= (0..63)
$$ 1 1 1 1 1 1 1 1 1 1 1 1 1 1 1 1 1 1 1 1 1 1 1 1 1 1 1 1 1 1 1 1 1 1 1 1
$$ 1 1 1 1 0 0 0 0 0 0 0 0 0 0 0 0 0 0 0 0 0 0 0 0 0 0 0 0
$$ ##$ShimPowRng3= (0..63)
$$ 1 1 1 1 1 1 1 1 1 1 1 1 1 1 1 1 1 1 1 1 1 1 1 1 1 1 1 1 1 1 1 1 1 1 1 1
$$ 1 1 1 1 0 0 0 0 0 0 0 0 0 0 0 0 0 0 0 0 0 0 0 0 0 0 0 0
$$ ##$ShimPowType1= 8
$$ ##$ShimPowType2= 8
$$ ##$ShimPowType3= 0
$$ ##$ShimPowType4= 0
$$ ##$ShimPowType5= 0
$$ ##$ShimPowType6= 0
$$ ##$ShimPowType7= 0
$$ ##$ShimPowType8= 0
$$ ##$ShimSysActGrad= (0..63)
$$ 1 2 3 4 13 5 7 11 10 9 6 8 12 18 19 20 21 15 22 23 24 14 25 16 26 17 27
$$ 28 31 32 33 34 35 36 37 38 0 0 0 0 0 0 0 0 0 0 0 0 0 0 0 0 0 0 0 0 0 0
$$ 0 0 0 0 0 0
$$ ##$ShimSysAngle= <>
$$ ##$ShimSysFunc= (0..63)
$$ 1 2 3 4 5 6 7 8 9 10 0 37 38 35 16 15 14 13 12 11 28 27 26 25 24 23 36
$$ 22 30 29 20 21 34 33 32 31 17 18 19 0 0 0 0 0 0 0 0 0 0 0 0 0 0 0 0 0 0
$$ 0 0 0 0 0 0 0
$$ ##$ShimSysMatId= <292722ca.dat>
$$ ##$ShimSysMatrix= 1
$$ ##$ShimSysMinMaxUG= 130000
$$ ##$ShimSysOffset= <58>
$$ ##$ShimSysType= 4
$$ ##$ShimUnit= 3
$$ ##$SpectrOsVersion= <4.3.180.20230524>
$$ ##$TCubeEth= <192.168.180.38>
$$ ##$TCubeSeqDevice= <>
$$ ##$TopSpinVersion= <TopSpin 4.3.0>
$$ ##$TrxFreqFormula= (0..23)
$$ <TrxFreqFormula(2.0,600070000.000000,'TRX',Trx(1.0,'TRX 1200.1',2,5.000000,1290.000000))>
$$ <TrxFreqFormula(2.0,600070000.000000,'TRX',Trx(1.0,'TRX 1200.2',1,5.000000,1290.000000))>
$$ <TrxFreqFormula(2.0,600070000.000000,'TRX',Trx(1.0,'TRX 1200.3',1,5.000000,1290.000000))>
$$ <TrxFreqFormula(2.0,600070000.000000,'TRX',Trx(1.0,'TRX 1200.4',1,5.000000,1290.000000))>
$$ <> <> <> <> <> <> <> <> <> <> <> <> <> <> <> <> <> <> <> <>
$$ ##$TrxPN= (0..23)
$$ <Z148391> <Z148391> <Z148391> <Z148391> <> <> <> <> <> <> <> <> <> <> <>
$$ <> <> <> <> <> <> <> <> <>
$$ ##$TrxSN= (0..23)
$$ <02476> <00643> <00644> <00645> <> <> <> <> <> <> <> <> <> <> <> <> <>
$$ <> <> <> <> <> <> <>
$$ ##$VCubeEth= (0..23)
$$ <no> <no> <no> <no> <no> <no> <no> <no> <no> <no> <no> <no> <no> <no> <no>
$$ <no> <no> <no> <no> <no> <no> <no> <no> <no>
$$ ##$VTU= 2
$$ ##$VTUETH= <192.168.99.17>
$$ ##$ValueLine= no
$$ ##$VpuPN= (0..23)
$$ <no> <no> <no> <no> <no> <no> <no> <no> <no> <no> <no> <no> <no> <no> <no>
$$ <no> <no> <no> <no> <no> <no> <no> <no> <no>
$$ ##$VpuSN= (0..23)
$$ <no> <no> <no> <no> <no> <no> <no> <no> <no> <no> <no> <no> <no> <no> <no>
$$ <no> <no> <no> <no> <no> <no> <no> <no> <no>
$$ ##$WBREFAM= (0..31)
$$ 100.4 100 100 100 100 100 100 100 100 100 100 100 100 100 100 100 100 100
$$ 100 100 100 100 100 100 100 100 100 100 100 100 100 100
$$ ##$WBREFLM= (0..31)
$$ 1 0 0 0 0 0 0 0 0 0 0 0 0 0 0 0 0 0 0 0 0 0 0 0 0 0 0 0 0 0 0 0
$$ ##$WBREFPH= (0..31)
$$ 0.15 0 0 0 0 0 0 0 0 0 0 0 0 0 0 0 0 0 0 0 0 0 0 0 0 0 0 0 0 0 0 0
$$ ##$WBSGU= (0..31)
$$ 1 1 2 2 4 8 0 0 0 0 0 0 0 0 0 0 0 0 0 0 0 0 0 0 0 0 0 0 0 0 0 0
$$ ##END=
$$ 
##$DECIM=	1120
##$DSPFVS=	21
##XUNITS=	HZ
##YUNITS=	ARBITRARY UNITS
##FIRSTX=	11794.264701579302709
##LASTX=	-6062.8100359695672523
##DELTAX=	-0.068119594029018029624
##XFACTOR=	1
##YFACTOR=	1.5958787022119715893
##FIRSTY=	76
##MINY=	-65782076
##MAXY=	2939088
##NPOINTS=	262144
##XYDATA=	(X++(Y..Y))
11794D7k0k0j9j8LJ7J2NNL%NJ0nNKkl%kn%Pj0nnJ0K8N%KL%j5qpj5%%j5pKNJ2K3J0Kj7j0nP
11791A7NNNj0j0LK%Ll%Qnk0j7k0j8LJ7NJ3J5Kklj7nNK0J4Qlj9j3nJ0J7QqkNJ0K0Nk3k9l0j3
11788e0%J3J7QlJ3K9K5J5pk0m5l5j0LJ0J0J0nqJ0Lnl%Qj0%%nnnnnnqpJ0J0PQlkJ2J0K7J3n
11784A5k0j5%J3J4J3j3rj3j2Nnn%%qQ%l%%LK%LK%LKj2j3k0pK0J5J7J8PpK%%K%%pnQj8j0Ln
11781c2nJ2J3J0J4J0J0J3J0J0qk5k2j0pj0j0nlnkj8k0NQK5PJ5J5pk0j3j2NNPNLNJ5lj2j3j2
11778e2j0PK5J8J4%%rNJ9Nj0j2kRJ0n%NQl%QJ0%j3j2PK0Nj2j8k9k5j3knKNLNNKNNJ3l%J3M
11774BLNN%Kpj7k5j0%J0Pk%P%Q%PPkNNNKNNklk%KnpNJ2J8K0Pj0j5k5plnnkKrj8QJ2Pj7k5p
11770d7%KplNkK%%%LPQPQPQJ4Lj0N%qmlklknlklnklNLNNKNJ2mPPnJ0J3nPQj3pqj0mqj7%nn
11766c7Nj0%%j0KK0J8J7J7kj8j2j0%kl%k%lkl%klNj0%k%%l%pqQPk%J5K7J5%PJ0J3%j8j7j2
11763a2Knkj0NNj0qj0kJ0J5J5%j3%J5PQ%J5J7kJ0PJ5Lj5j3j5j5j9qj5j5QP%J5LNMLJ7%j5j4
11760gk5j0KNJ8%j3j5l0%J0QPQPQPJ0QR%%%%K0K3Kk7k5%K0K0K2Nkj5k5k0j5%NNpj0%%KLJ4
11756BL0L5J5j0j0j2j0j5j3j0j2QPPQPQPQNj3knlnknj0j0j7nj0j3j0j0j0nQJ0j5j5NK0J7J8
11753c2K0J7Kj2kn%%%Kk%Pp%l%k%lk%lk%lkl%klk%lk%l%kJ5NPJ8J9Lj0lkklnnkn%KL%KL%K
11749a0nnLj3j5j7j0K0K0P%LJ0J0RJ0knlnknklk%NJ7J7%j5l2k2k3%%L%PK3K2K0J5lLj5j2%
11746bMQJ5%j5j5j7j8LKLKLK%LPnLKpqkJ5K2J0nqJ5J8%%J0J0qnj0J0Qj0KLj3J0knj0NK5lj0
11742D2j5L%%%lj7j0j0pj0j0j0%lJ3J2K0J7Qj8j2LNPlmlkJ2J0J0J5J0J0K0Nk0j8npk0l2j8
11739c5J0J8%nlNNNNPNQPJ0QPQqnnnpnnnlJ0LKLNKLNj5lnklj2KNLNNNNNNlknnlklkqnnpnn
11735a0npJ2J0J2J0K8K5Ppj3j2j0j5k3mRJ0j0k4k3j0QJ0PJ0NQPNPNJ0LNj5j3LNPK3lk2k5l0
11732c0j7l%%Lqn%pj8Nnp%NJ0lNLPLNKNNJ8K0J7J7nk2j7qpPJ0J7K3P%j2j8j2n%LnqL%lk%N
11728b2NNPNNNNqj4nj8j0npj0j5KJ8L5K7K%NNkj3j4nnnnj3j5j2J2J8K0Pj5j7j3nLJ0J5J7Q
11725a2KLPkj3j2j3j2PQPQPNJ5KnNk%l%%kpnqpqnj5%J5J5K5J0j2j0j3j2PJ0QJ0PJ0PJ0npn
11722A5nnpnn%lj0NK0J5qk2j2nNK2Nj0nLPp%K%%%%L%qQKnL%qpqpqpqnQJ0J5PLJ7J7Lnlnm%
11718bqj2NKLKLKLMLKNLNKNkNKk2j7lJ0K5K5J0k5l7m0k3plk%KK3K5%j5%K5K4K0nnnNLKL%k5
11714@k0kNK2K7Lj0j0j0j0j0j0k0kJ2J3J2J5J2J3J7J3KLJ0lLNKLqk0j2j5k3pj5j5QNlJ3KN
11711@KNj2k7k5j0KJ8PQJ5lkJ2LNKNJ5J5K5Pj2j3j7j5qm%j3k0j7lJ3K2K0L2J8nlpnl%k%l%
11708B2k%lnklknklk%Pp%K%LRK3L2L0K0nj5j5k0j7j8LK5K0J5Kk%%lklklnj7j0j3j0j0rj0j5
11704b7j5%J7J5%j5j5j5k0j2j5NK0J2J3J0J0%J5PNJ7%NNLNNNNK%klkj8j5%J8Kj2nnNj0%kl
11701eklk%lj0LPj0j0QK5Rpk2j8j7lJ5J8K0J7J7J3j8j0NJ8Nqk0k4k3k2%K2K0Qq%J7K5K0j2
11698C5k3k2pnKLlj5j2j8j0J8M2L7K3Nj5k3l2j2NPQJ7J2kj5j0%J5K2LKQKLnj3LNj0n%%j5j5
11695a0%pqj7%J0nlJ0J5J5%j5LJ0PKNNnJ0Lj0lkj2j0qJ0J7J0j0pNNKN%j9k3LJ0K2K5J0j5k8
11692Bk7j2KJ0QP%%%%%L%%lklknl%pj0k5k5j3%J8K0KLJ2J5kj3pJ2K3K0Kj5j2j3J3PpK%%L%
11688b2%%%K%%%%%Nkj3knj3nj0j0pj8j7k8pK5L2L0K8K7J7kj2J2J0%J7Lqk%lkl%pqmqnpqnn
11685d0n%pl5j3J5%J3J0KJ5QJ0J5N%lklLnqLK%nNNpN%%lnLK0Rrj5j3LKj0nnnnNLNKNNLK%j2
11681c7j5KJ8K0J9K3Nlj7l5pqj7%NK0K2NJ2K0J8J2K5K3K5K5qj2l0m0k8%J3J5lklkqpnj0k5
11678Ek5%Qlj5l7l8j7J7N3M2K2nj4k3pNKnn%klklklN%pJ0K2J0j0pJ0K7J5K0qk0j4qj2KNj2
11675b7qLnl%LK%L%PkJ0K7K5J2j5j0j0j2NNKNLNJ5qp%lj0Lj0j2KNPNNNQJ0Kj2k5k2j0%J7J2
11671BNJ0J0j0k2l2nJ0J0KNQ%lJ5P%j0k2k2qJ0J3J5J2nknlklj2N%J0NN%RJ3lj2pnj3l5k2j0
11668i2PK3J2nk0QPkJ2J8J7nj7k3k2k3k0pKJ0L8L5J7nnJ0pnPLnnK%LJ0nPNNNj7k5%J7K5J2
11665BJ0L0K5J0j2m3k4j0NJ2J2Nj0k4k3pNK0l%k%%KQnj0lj5kK0K0K9J8j3j5k2pPkj8l2m8m2
11662a52l0lK5L5J0pNKNL%K%LKLJ0%qJ8M5N7K5lk2j8rk0KK7LKNLPNJ0QnNJ0nlQNlj7j5j3j5
11658BLK7K3Nnk0j5qj4qkj8k0j2PJ5Lj3j0Nk%%%NlpNJ5%NJ2J0NQRkJ0J2kNJ0NNqj0npqpnp
11655gnJ0Rn%J0%QKJ8J0N%j0j5lK3K0%j8klk7l7l5k0%N%nnKLlQnqQNqLNqQK%kNN%PLlJ0N%
11651c5%QP%%QNNnPJ5qj7nJ3J9nj2pnj0lj0kJ2LNJ2LRJ0N%LPnj2j3j7pK0K4L0K0kj0Nj0j0
11648D5J5J0qj5l5l4j3NK0QJ7K0J0j0j8nQ%%K0J2j2j8kN%%nnJ2L8N0L7Nj2k5k5k0l0k3k0k2
11645b0j5kK0L7M0L0K2pl3k5j7k0k2lJ3PK%QJ2%p%qnLj0knNJ4LJ2J3NJ2Nkn%lj0Lnqnj5j0
11641Brj8nJ3J9J3KJ5Ql3l9j5PJ8K7L5J5l%klLJ5J5NK2K8J7k2j0Knpj3kqpKJ0J3KJ0QNPk5
11638A12n0m0l2j7NJ7K5J0j0k7k5j0J7N%%%LKNK2L0NNK8K5Nj3j0k0pNNNPj0j0kj5j3J0plL
11635C5j0j5PJ8K2j2j3J0NQNNPkJ0J0lNNj7qpk0j3j2j3j2%%%%%%PmMJ5J5J0J0J3J0J0j8j7
11632E0j0k5j5j2j5j5j5nKK8J0j0lNJ0nnJ0J0pNKJ5J5K0J5J5J5J2J5nk7j5j3k2j5PK0J3PJ8
11629H0Nj5j5k0j8j5j2j5j5J5J5J5J5nqnm%J7J5KnJ5J0kJ2K8J0k5m8l2k0nJ5J7J8J5K0Kj7
11627D0k0%K7J0J0Npj3N%l0l9l8k7%K2M8K9QJ5K7K3K0%j5j8j7j8k2l7l8pqj5j2J0K5M5M4L3
11624F5Nk8l2qNNj0k%klklJ0Ppl0k5j0%J8KLKNNNnJ0J5Lk0k0nlklkJ5NPQJ0PJ0j0j0K0J7J0
11621C2nnJ0J0pk3k4PL2K3J7NNNNLKLKNj0l7l8k7k5k0nJ5J3Pp%KJ5J5%j2qnNLj0j0j5j5J0
11617e7K5L2Nj2j3j5%QK2J5%nnPQPNQPQPj5%%j7nqnpKLpPJ2J5j0j0j4j3j2j3J5J5J5J5%%%
11614B0%j0PNpj5j2k5qJ3J2J3J2J2nj9lQRpk0j5%NNQNj0qpNJ2J5nnJ0J0K5L0J0J2NNj2k5k0
11611C5nKLqpqj0%j4j8kJ2nj7j8pPJ5J5L0L0nk3j2J2Nrlklknnlnknlk%J5NPJ7K0Lj0j3Nrk8
11608c0j7lj2j5nJ0%%J0nKLnqj2%K5K2L0J7nmlnj5LKj2j3Lnqnkj8L%j8j2%K0K2L5J0j2j0l0
11604g2lJ5J3J5J5J2J5j0j0j5LJ5%Pj0%k%%lkPpj0PNj0j0LK5Rpj5k0nJ0J8J9Nrj8nJ0N%p%
11601a7nnnlnnLKkPK0L5L7K0J5j2k8l0k9k8pPJ0NQJ0MJ3J7%pj0j0j0pJ0K2L5K7Nj2j0KNJ3
11598H5lk2l0l5j7PL5K5J7J0J3J7Lj8j7k0k0lkKkj5J0%qJ3K%J5%QJ2kk5l0l5k0%NQ%j5%J5
11595c7K5L9K5%l0l4k0qQPJ0J0J0KLKLKLKLKJ3J5%PJ0J8Kk2nJ2J5k%Ppk8k2qJ0pk3j7pJ2K2
11592B2J0K5K0J3K2J0pk3k2qQJ5K0NqkKj2k5m3m4k0PK3K4J0K5J5J5K3%qklJ3J2Nl0m0j5%k
11589C0j5j5j5j5j2%K0K4J3%PJ0J3K5K2J0j7m3l7k5kl%%k7j3LJ5L2K5PnJ5K8K5J2j7%qj5j0
11586D2j0%j5j5mPK5J0j0KLJ5J0PJ5LJ7J8%%%l%klklj0k7j8k0k7j0k0k0K0K0J2K8K0K0J7J8
11583A10lk7j3j2j5j5k3pK0K0K2K0j0j0pqj7J5%n%lL%%J5NNJ5lQPl5l7l2l3j7Pnj0K5K5K3
11580bK2nqppnqLj3nnnnNNNNNNNNJ2J0K0Qj3k5k7j2Kj2l5l0j0J5M5N7L2J3j0nJ5J0J2J3nl
11577F7nknlnnknj3LKj5Nj0%%j7J0%j2Pj0pNnnJ0j5j0PLNNNNKNLlk0nj2j8kK2N0M7L0%j7j0
11574F0nqpKJ0K3nk8j7j5l0j5j5j7j5NK0K2NQJ7J5J0NK2J3Pnk0pj5j8mk0nJ2J7L8%l0l2l5
11571e7l0j5lj7nK0K0K2K0QPJ5L%J7NP%j2j5Llj2j0lnpNj3p%j0nKnj0NL3K2K8K7j3k4k0j3
11568d5LJ7J0J0%j2nnqnnnJ5L0L0J7J8L2K0K3Nj0J7j5pPNj0k0l5m0k0k%K%nJ3N%KNJ3lk2k2
11565bj0k5l8%K8L2Lj5lkj0NKnLJ2NJ0J0KJ5LlJ5J0%J5kKJ3nlNj0k7l5l7k3J8L0K9K0%pln
11562A7klj9PPj7j0Lnqj2%J5K7L2J3j3l4j8k0pK0PLnj3pj0qpnj0k3%J5J5L3L0ll0l5%L3K7
11559b0Qn%%J5lPQlJ3J2%k5rj8j7lK5J0J2LK0K0NJ2J3K0Nqpj0j0qj0pj3pj0qrj0j0%j5%J5
11555b2%J2NNJ2%j9j8l0j2PJ0QJ0nlj2%K5K5K4K8j5j3j5rj3j2k0nJ0J0KJ8PJ0J0J0J0J2LJ7
11553F7QJ0J0J0qpqnpqpqL%%%%lj5QK5J2j5m2l7k0J0K5J4J5j2j3%J5K3nl5j7J5K2ql4l3pl
11550f5j5j2KJ5L3K7J7J8K0NK2K3%l0m0l7k5l3l2qLj3NK0M0M3J9kP%LKNNLj0j3mj3NL7L5Q
11547G0Kj2j5KJ0J8K5Pj2j3nk0pPp%j0k8j7j2j0qj2nJ5K7N0N0K2kl0m5l3j7nJ0Nj0%%pPk%
11544a7J9K3J0L0K5Pk2m0k3j7k5j7KQJ2k%lklj0%Nj0j2Nqj0K8K5K2K5Kj0klnknkj5j8k2j0
11541f7J2J3J2J3Kj0j0LK5K4K8K5J0PK8qj7j8k7j5qk2j2j3j2j3k2lJ8M0K7L0Nj0%%%%N%j0
11538C0J0Nj0j0j0k0nJ7J8K0K0KL%Knj7k0lNK3K0Pj5j2j5j8j2j0%j7j5lkj5nJ5qQJ0nNPJ3
11535a2L9M0J3j5l3j2k7k3pj8k0klQqJ3K5J5J5J4rKNklNp%%j0NJ7Nn%L7L3nk5j8k%PJ0Qj0
11532D0l0j5N%j0pnqkj8L%j5j0nnnnJ0KLKL%J0J2K5K3J4nj4j0j0%K%LnNPp%KNkk0%KNQJ2k
11528a2l0k0NJ0Kp%Kpj5lQPLKK8L4L3J5PQKj0l0l7j7j5k0j5J2K5K0J5K0K2Lk3k4k0j3nNJ5
11525b0J0Qnj5k3%L3L2KNk%j5j7RL0K5J3%j5j5%NPNQPQNPj5k7l3j5J5J3K5Pj2j8j5j2pP%l
11522B%L%%KLNNK5M0%l5l3j2NNj5j2j5j3QPQPLj5j3LKNJ3%k3k2l3j7%l%%%%%%klklk%l%NK0
11518a00J0J0K3NJ5J2pn%j3nnnp%K0NP%j5nnJ0K8K5Rrj0j0j0j3j2j0j3j2%%J5L5L5J7qmqp
11515a7j0J2J3nj8k5LK0NqnQK2K5J0%j0lnJ0J0pl2m3k7lJ3NKNLKNj0k5k0j0LK0K2LNqj2Nq
11512h0nnnK3K5J0NK0L7K5j5l0k2nlj7lK0K5J7L%qj0j7k2l0j5NK2K0NQNPLNMLL5J5qj2lJ5
11509D7N%k0l4k5k5j5%nj0KK0L3K9J8KnnQNPJ0j7qNK3J7J0Lk3l5l7k5%NJ5K0L0L2L3J5lpk5
11506G0l0l3k2NJ2J5QJ0%j3pnqppj0qpPQJ0PJ7J8J2pj0j0KJ8K5%j3j2j5K%j5nmnnk0lLKJ0
11503b0J0%k5k0pJ0K5Kj0kl%j5j7%L7L3J9Lj8j4k5j3J0J0J0J3RK5J8J7nj7j5j0l%LK0K7J0
11500G2nn%J8PQK5PpPJ0J3nk5k8l0l2k8k4j0qk5j5j0j5j2k8l0%J3J5J5J5J7J5N%K0J5LJ0J0
11497b2lkNn%K%%j5j5QK0J0j5nNj0j0j5qK3K0J7K0Nj7j0Kj0kKj2j8j0QK0Nqj0QK7L2M0K5Q
11494I0qk5l5k4j0j0k5j3k2k8pj3j2j5qQK7J8J7J8K2J8K0J7J7J5K0J3Ppk5l8j9J2K5KpKnn
11491GJ0LlQK%J3KLJ2kj5k3j7j7j8j7k0j8nJ5J3%k0nJ5K2K0J0J3J7M5K5NNNNNKLk0m3l5kK2
11488B7J5NLj0l8l2pqj5%J0K8K4J3PQK0%%ql5l2j2J5l%LlpNNKNLJ4k%J0J0KkJ5NNJ2kk8l7
11485a0l7k5j5J0K5L0J7Npk3k7%J2J5J0K0K2Qj0j5k2qJ3lk2k5j0qkj0KJ8J2NJ8KJ3J2J0L5
11482C5L0J5%j5j0lJ5K3lj5pK0J7nk7j0j3k7j8NK8K0KnQqk2l5k7k5%J7QPNJ3J4Lj2lkj3pq
11479c5pnJ2J5J3J4kk7k0nlNQlpj5KL0J8KQJ4J8J2QJ7nj5pj3pqppj0j0K0J9L%K%LKpm2n0k3
11476i5NK3K2L0K7L3%K%L%%lLJ0qnJ0j2lj0pKj5j0LPK0J8J2pk3k5kK2L5M0J8j5k3j2k5l0j7
11473bk3k2lJ5J3%lNk%PnpJ0J9L3L5K0Pj5m0l0nnknpnnqk%lk%lklJ8KJ3J2KJ8J0J2k%j3Nk
11470C0nl%pqppk3k2lJ3PQJ0PJ0J0J0J0qk0rj0KL0K5NKj7nqpqppPJ0PQPJ3nJ7Lk3j5%J8K0
11466E5J7J8J7pk3k2J0J0qk5m2j7J9J8%j3j4%%lJ5M2K5K8J2j5j5j5LK0J5Kk0j7j3j0j2j3N
11464B7Lj8l4k3k7l0j8pJ7L3L7K3K4K3K5%j3m0l4lJ0LNqJ0%L%KLKLMLNk0j7nK2kj5j5%J0n
11461c7nJ2%LKLj5j5j5j8J8J7J3J5Nj0j0Nnl%%j0QK0L7K7K8Nqj2j0j5j3j5j2j5j2j5j0k5n
11458i2L2L0J8j0j0j3j2j0j3NL0K5J5kNPj5k7k8j5NK3K2QJ5J4NK0L8K0Ppl0l0l0k7m8l0K3
11455h2L7J3k5k3QJ2j5nQL2L0K0L7Lk3j2nnj2j3nNNnJ0K2J5nj2qkPj4l0j3kJ5J5PJ0J2pk2
11452b2k0qQK5K2Ppj5j7j0NlpPJ5J8nk0j0Nq%J3J2pk5j0PJ5L3J2%J0NKk%%qNj2NL5K5J0nj3
11449F7j0j2j3kJ5KLJ0%J5%k8l0nQJ2J5J5J3K%%%%LnKk0m5l7k2j0KklnplnknPj0k2j0PJ5L
11446i7j0j3NK3K5K5K2K5K2K5K3Nk0j8NK8K5J5J2K0J5Lk8l7m0k0nK0J5L2L0K0pm5m3j0LJ0
11443F0PklnkJ0lj5l2k2j0lkKL%KJ7K0kj5k5j0knJ0K2J7J5klNpK%LKk0nNK3J7%npj5j5j2j3
11440b0QJ9K3J0%n%%j0NlnLk5j7lklj5j7qNJ8L5J4L%J7J3qj7nJ2J3%k8k7j2PNj7k0j8LK0K
11437e0klj0LJ2J0L%J0nNNKNkPJ2mMNNNLNJ0lQNP%j0k5k2j0j7j8j5k0LJ7QPLnNK0K2Pj9nJ5
11433gK7L5M0J7Lj0k5k8l0l7k2PK5J7J5J5K0K8Nk0k0l0k0j2l0l5j0PQPNQPQPpqLj3nnnpJ0
11430f2lkJ0%KLKNNLNj0j8J0K3K0J2j0j5NQRLj0L%q%np%%%%%%%%%NnnPkKnLPpqJ0K0Pnj2k5
11426c5k5j5nJ3K5PLNK9L0Lk0l5l7k3j2lJ3K5N%lQK0J2pqQPQPklPJ8K7J0%pl0k0j2nJ0J2J0
11423A5J0j3k7k7j0PK5L5L0L0J5nk0l3l0j4j5lJ5QKNPJ5%%LK%kKQnK%kKJ3j0N%%%K%j0QNn
11420D0qQKpPkqQnlLqLlpNJ0K0K2Npj8j7j5NKQKNLP%nnnplpj0%qrlj0j7N%j5qJ0K5Qj5NK2
11416EJ5k5l5j7NlpJ0L2K0J2J0k%%J2L3J5qk5l2l2j3kNKLKLPK0J0j3j7pJ2J0nkKj0nL%ln%
11413b0Lnj0PNpnKQqnNk%l%nNnnLj0q%Lj0j5j0k0nJ2K0J8J5J2kKQNNNK%k%%l%nLJ0nj0J5P
11409enLKP%J5kKJ0J3qj2m0l2k3J5K8K7J2L%J0nj3J5Npnlj2kKj2nlpPLnk0l5l3j7J0M5O0M9
11406C2L5Qj8l7l2nJ0Nqj2j3pKpqQJ7L2L8J7kk0j8nj2j2nj8pPklLnj5J0L5K4J3nk2k8nJ0n
11403c0j2%j5l3l0LK7J3lQJ0PJ0QJ0j5j8k5j0QJ5J5J2J3J2J5J2j7j7k0j3pKNpnNnlLnj0PK3
11400e7L2L7J5LnqNj0%%p%lkkK7L0K7K8PLJ2%j7k8k7j8NK8K0Ppj8l5n2m0k7KK8L0K9M0K8J5
11397I5Kj2k5j5PplL%NK%QJ0lk0k0kK2Lk0j3%J5QKJ8K5K5Kj0Lj0l%j7Nnj3nk2j8j0rj8j7n
11394d2KK5J5J0L7K8J0nk5l5l5k0QK5K2J2J3NJ0Kj7k8k4j8nJ3P%LNJ2lj2j5j5j2j5j8j5j5
11391a10J3J2K0J0NK0J0J3PpnPk%Ppl%j0Nkn%lJ0J0NJ2J8N%K0Nk5j8%kj7qpj0j0j5lL0M5M5
11388F5L0Nj0k0m0l7k0l%j5j5J5J8l%%kJ7J7J3lj4KJ7K8K0Pj0j7j0lLJ5K2kk3j7J7J3j0k0
11385C0j0NKpnKLnqQK7K8nl3l0mK4K5Nj0k5k4j8kPpqQ%%%%nqknJ5L2K2K5Nj0k%n%%%j8j5N
11382GK0J5pqj0j9k0k3k0k2j8k0j7j5%K2K0K5QnPL0M0M2K8NNJ0lj7j8k0j7NJ7J5J0NNNNkJ2
11379H2LN%l%%k%%lj2j3kk3j0j0j2j2PNNPNQPJ0j7j3j0QJ7Lj5j7k8j5K8K4J3j3pPJ0J0K0N
11375E2nnJ3L0Nj8l2l5k5j0J3J0nlj2NJ2K7L5J0pnnj0J0PQJ0%KJ0nk0nNK3Nj3k%j5j5k0j5
11372Ej5j2k3pJ0K5J5J4J0j5k9l3pN%lQK2K3Nqpj0j0nnnlLJ7QJ0J2J2J3J2J0Qk5n5n2j5J5
11370h2J5J2J0L3M4N0L3Pk0l5l7k3LJ2J3K5Nj8l5k4k5k8j7%J7L8L4L8L5Kk5pj0NNlJ0Qj0l
11367E2NnLn%%j8pn%j3j4KkNRnLNKLj3j2j2j3j7qkk0l8j0LKklK5K5K3J2K5J0j2j3j2j3nJ0
11364e5M3N7M7L0J8Nj8k7k5j8kK5J7%k5m2k3J3KklNpk2k3nQJ0PJ0PJ0QPpnqpj0pj5qkj8k2
11361g7lNpk3l0k0klk0j2J2K5L3J0J2J0J3J0PJ8%J5P%J5PpkN%lJ0pRJ3PJ5Nj7lnpj0pqJ5L0
11357C5K0K5L0K0j0l5l0k3%QJ0J5K0Nqpj8kPNJ0Lj0k0k5j0KJ3J5Nnj5J2K8K5Pk0l7k3j2%K2
11354C2J0J0QJ0J0J2J8Nk0j8k0k2k0k0k0k0LnqLNj0lLJ0K5K2J5J7K3J5K0Kj7j5%j3nj5pnj3
11352Brqpnnnk3j5J8M2L2K5j2k8mKp%qnpnqnpnnnj5%%%J0n%J0nJ0%nNlj0J0%%K0L8K7K7Ll5
11348A5j5j0j2nj5nj0j0j0qK3L5K7K7J3qJ5kk5k0l0j5J3L0K7J7J5L0L0J3j5k8k2k0j3j0j0
11346A2j0NNNNpqpnj0kj5%KklNJ0nnJ0QJ4J0J3K0NK0Nj8j0j5j7k2qj2k0qNNp%%n%J7%NJ5%
11342b0j5nnLNKLK7K7L0K8PkJ7nk5j5k2k0lLnNlkPpk0l0k7k5nJ0J0lj2Knj0nnj0kJ2K0J3K2
11339f0L5L0N%lj7j5nj0j7j5qpK0J5nj5qJ5K3K5J2%j7NJ5PJ0nj5%j5k0k7qK0LKJ0%QNlJ0Q
11336a2k3m5k7KJ5QJ0Nqn%K5J0j5j5%J5J3%k0qJ8J7NkPknJ2QlknKj2j5k5KK0K5K8L2K5K0J2
11333H7%k2j5Nlj0j0nkj3j7k5l5j5NQPNJ3lnJ3J2kPQNJ7L5M2J3l3m5k9q%nnK5K5K2K8J2%L
11330I0J0j5l3l0j5nJ0J0kKNJ5kj8j5j2j5QK2J7J3KpnKpK%nnknnnnLj3knj5KQJ2nl0j5kPK3
11326c7L0Kj5j0LKLKkNJ2kj3J3L4N5J3k3m2n5k7lj2k3j2KK3K7NQPNJ0QPJ0nj2j5lQPnl0k7
11323g2J2K8J2LKJ3nnqLj3k2k3J0QKNLKNQNNNNNNMNJ3lj0j2k0nj2j5j0j5J0L5L9Nj9k0lJ3
11320b2J2j2j3J3L4K0nk9l0nNPkj8j0plk%nL0K5K4K5K0k2k8k7k2nj5j8J8J7J5J5J8J4J8J7
11317D7npnn%j3j9NL7M0J0k8m5m2k5pk8k7qJ5K5J0K3K0J0J0J7Krk3k5j0LJ7QJ0L4K0J3j0k5
11315A0j2%J2K0nk5j7j3j2nj8k2nj3j5J8J7QK5J5J2J3J4J8J2pk0j7j0J0J7J2klJ3KNQNJ5K2
11312H2Lk3l0j2j3k7k2nNK0lnLnNK0J7KJ3J5J5Pj5l2k5j7k0nPK3J5j3l2k3J5K5K3J4knLqj0
11309b0NNpk3j5nK0M0L2J8Kj0k7k5j0kJ5J4%j2j5j7j5J5J5J5J2%%%%j0Pkk%lNnpPLnNJ7K0
11306C5Nk0j8j4j8QK2K0Pnk2j2j3NNLNNMNNLKLKNLKL%%l%%%k%j0qj0rj8j7j8J0L3L4K3qkl
11302B7nnk%lknlmlK5L0J0j3k7%K7L8K2Qlk0l0l2l0nLKj0j0%%%%pqQPJ5J5lj9KL0L7K0j0k5
11299D2j2NJ0Ppj0NKL%j0k3k4qJ0J2J0J3J5q%j5j7j5LJ9NppP%lQnj0j5k0nNK0K0Pnj9k5k5
11296f7k0NL0J7%j2nnj5NNj3k2j5%J7K0K3J2K5J7Lpk5k5j3NJ0K0Lk0j3pNPpj3j0LNJ5J2j2
11293f2k0j3J5K5QJ2L%J5J0KNJ2LJ0J0Nnj5j8mJ4%j9k0j3LJ7K5lk9l8k5QNNJ2kJ0J2kqpqj0
11290g5kJ2L8K7j0l5l0j5J8L7L3J9Ql%N%%k%K0Kj5k2j0KknNK0lk7l2j8J3L0J7%PJ8K7L5J0
11287I7pk5l0qJ3K2J5J0%kj3j5l0k9j3pqnNJ8L4J3j3k7k7k0j3NJ8M2L5K2LPNNNLKJ0nj7k8
11284D7k7k0%J5J2%k7k7j0PJ3J2J2J3J5%%K0%J0J2%j2j5j8j5l2k5j0QJ7L2M0L8J5j3k7k8p
11281B5PQqj7j7KJ7J8J2j5j5nJ3N%j3j0j4j0j3j0j0j0l7l5k0PL8M7K5%k0k0l0j2lJ5L8L7K8
11279bJ2j0pPJ0J0Pkl%knlQqj7Pmj0NNlj7k3j2%J7J3Nj0k8j7%J2K5K3J0j3j2KLj8pJ2L0L2
11276B2Qk8n4o3k7J7L0J8L0J0lNNNN%Q%j5j3kj0j0lj5j5%nj5nnj0%%J5L8L7M5L0K2kk3l2m0
11273d5j5%J3K2K3K9K5Nj0k5k2pj0NKLKj5l2l3j5J5M8L5K2J0nJ0nj3j2j5j2j5j3kk3k7lNj0
11270a10LPL3L5K7K0J5NN%j3j7k0nNK2K8%j0j5nJ0J0nl2k0J2K7L0K0Nj0k5k0j0pj2k0k5j0
11267g2NK0J7LPknj8m0k5J0K5K3K0K5J4Nj2knj5j5%lLNK7L5J5lk0k4q%p%KJ3RNNJ3J2Lj3k5
11264Gk9nK0L2L5K2Nj2j5k5k8k7j2J2K2Npj5j2NJ5Pnj2%J0J7J2pj7k0nJ2K0%l%%j2j0kPJ7
11261BQnk5k0j2NJ7Llj0j2J0L0K7J0nj3j4nPPLJ2klQJ5J5%j8k7k5j7%J5%qj2k0j3j7j0J2%
11258i0J3NPJ5L%K0K9L8L7K8J5j0l3k0nQJ0nlQ%%lj5j7nlj5j4lnnklnknlpqj0kJ2L0K2J8l
11255A7j7j5pqj5pj0nJ0N%P%LPNK0K2NQK5J7Qj3j5pk0j3rj0j5j8j7NJ5Kj5k0LM0L0RLnl%p
11251ek0j2J7M5L7Lj3knj3l0j4J4K8J5Kj5nQP%pqLJ2QJ7Nj5k2k3j4qpqnkJ2K5M2M0K0J0kn
11248A10j5j5nJ0J0j3k5j0j2lJ3J5J0%lnLPJ5J0kk0k8nkqklK5M0L5Ll5m0k0j0lpnKj4j8NK5
11245A0K2J0j7k7l8l7l0qJ0K5L5K3NJ5J2%j7j3nnj0j5%nLK0L5K4J0QNNqj5j7j7j5j0NK7M2
11243D2K0nplLj5qLnnnnnlQJ0J0J2plk7l5pJ0J2J7J5J3J0j0j8j9j3LJ5J4J5J8J0%J5%j5j3
11240D2k2l5n2l8k5pPJ8J5J5J7J8j0j5k3J3J0PNkKLnJ0Pn%QJ2klJ3J0nj5k5l0j5NJ2NJ3K5
11237d2L0K9K5NpqLPNJ3%l0n2n8k7KJ5QPJ3J0J0J0nlklLK0J0J2NNKNj7l0l0k0%J5QNPQPQN
11233a7J9J3J0K2NJ3J5%%qQNj0K%j5j5k7qJ3J5J5J2L%KLJ5J7J5J8%NPnl0k7k8l0pj0qpj5k
11230a7qj0j2j3k2nJ5J7J8J7L%%Knk0k0nQPkJ5lj5pj0j8l0l7j0KNLNK7J0NL0N3L4Nj0J8L2
11227E2K3K0lj7j0j0j5j8k4j0lk%%%J7J0PJ0QK5nl0l0k7l0j0J0l%%LKLJ5J7J8J7PNK0%pnj8
11224A2NJ3J7K8Nl0l3m4k3QPJ0QJ0PJ7LnJ0%K%%J3qLNqJ0J3j3NLk5k3k2k2k0k3j0k2k0J7M3
11221g7M7K8J2K0K2J0kKNNLNNl0l0k5k7k0nj5j5j3j5j2j3%kK0L5M2M0Pj9k3k0kJ2Lj5j0KK0
11218d5L0J5L0L2K3Nj5j3j7k3j0j0j9j0J0L4L3J7Llj2j0nNKQ%nk0k3n%%J0kk0j2q%QKj7k0
11216e7j0J2K8J7J0j5k5k7k8pJ0K5K0%j8j0%LnJ0KkqQn%NqQnnNJ0nqJ3%%NlLKLKQ%qJ3PQK
11212b0J3K7L7L0Np%J2K3%k5l8l5j0nppj0qj2nlQJ2nLPNLnnqnkqj2%J0KJ0QKJ3PNK5K5K7J8
11209I5%j0qnj7k8k5j7QPJ2NNNNQKLN%nj0k0l7k8k2j0j0KJ5J0NK8J7NnJ3K7K2J8J7J8K5J0
11206A35nj5nj3j7lpj3kJ0N%NN%P%kPpk3k2k0lK3J7Lj3k0j7j5j7j3J5L2K0LnlLNJ0%J2NNJ3
11203H0%lj5j7nqj7j7nnj8j0pj8kj3j0knJ7L5J5%J3N%qLnk5j3NJ3PnL%KLqJ0K5J0nj2j8k2
11199e2l0j5NKK3M2N0L5Nj3pK%pqpj8%J5%k2j7j3LqkJ0J0J0Rj7j7j3k0k7j0K0L7K0j7j0J5
11196c7K5Pj0j0NQNNM%mR%L%K%%%%LnJ0qQK5K2Nj0j5k5pNnKLKNJ3nj8j0J3K0%qj0NK0K8Pj7
11193F5j0KK5K3nj5%j5nqj0kJ5K2J3K2K3J2J3K0J0%k0k5j0qkj0j5lnj5pqj0j0kj8j7lrj0l
11190a5j2KJ3L4L8%k0j3pnqNj0k9j0KJ0Q%J0%J2%nJ5K5J2j0j2%J0J2nj5l2l2j3J5L0K5K0J5
11187F0Nj5k8%kj0Kklkl%mnKj2j8j7j0k3j0j5j5J3K2J0K3L2L2J3nJ2K5K3J0j0j5j5j8j2j3
11184Bk2pJ5J2K2J0pqpqppqpnqj0kKj2j5KJ3J7J8J2pKK0L0K5J0j5j0NNNNPp%Kk2l8k4k5l0
11181g7j3pK0M2L3J7%KQJ5qj7j0PJ5K5nj5k2k7j0nJ7L0J2j5k9j5K0J4rnJ0%%qQKklNJ2nnJ0
11178A2NkKNnJ0LlQlJ0knJ0PpP%k0j7l0nL7N8M0lm2m3k9nKj5pKJ0K2K5J5J3K0J2J5K3K2k0
11175A32l5k7nJ7Lj0k8l5pK5K7K5K5M5J8j0k8m0l7k0lJ3J0qk7nJ0%%J0J5PJ0Qj0l5l0j2%n
11172a7qpqj0p%%l%k%Ppj5J2J3j5qJ0k%%%%nJ0j0NKQK2J3J5J4rl3j7lJ5J5k%j8LL7K7L3J5
11169G0j0k5k5qJ5J5K0Lk8l4l5j8%%L%KL0J3qpj3j2j3j5QK5J5J2QPPQqpPL3%j3%nj0NknJ2
11166A7J0LK0J0PJ0J0j5j5nk5k0nk2nNK0K2Qq%J8L0K5j3l2m8l9j5nNJ2J3NK0M2M0J2k2l8k0
11163A2j0QKJ0K0Lj0%J2k0k9l0m0k3NL5J3K0J0lNQJ2L0K5J5J2kJ5%j5k3k7j5J0J0KJ5J8KJ0
11160I2J0j0k7j8k0k9j5j5k8l0j2K0L7L0J7mnnKJ2j2j0Npn%qj2KJ5kJ0P%J3J4kK%kKNnL%q
11157GQNqLKnL%j5j2%j0qj2lJ0J0NJ3RJ0J0J0QK%QJ0lNL%j5qj0j2lj2nK0K7K3K2K3K2K5K0
11154A82j5l7k0k8k0k2k3j9k5nK7M0J2%J3KklLnj0NlknPQn%NKLj3j2nj5j5nj0j0j0%pn%j0
11151e7nnnlp%NJ5K0Kpnk0%K0K0L0J4LJ2QPJ8lNJ0j2l3k5j2%J5PQPNJ0NK0K0K8J2kj8k0nJ3
11148I5lj2l0l0j3QPklj5j7j2j5j3j2j0NL0K7pl3k2j8npJ5L2K8J5j0qK0J7J3lj4j3pPK0K0
11145B5%j5k2k5k3k5%J3M0L4QPQJ0J2J3j0k8k7k7j3j2qj0k0NK3K0K0K0Nk0j5%J7J8J4J8J0
11142D0qpPJ3j0l5k0LKLKJ0J0J0J0lj7k2k0j8QK2K5J2kPNK8J2nj7j5j3k2l0l2j5J7L3L2K2
11139B2Nnj2k5j5N%nj5QK7K0%qNJ8K0N%j0qn%j0j2KLKJ3n%J2J8nm3l4j3k%PLNPNJ3Kj7k5l3
11136h0j5kNlNJ8J7K0J3K0J2J0K0J0j0qJ0NklQJ5P%nj5k5j0K8J5%j8k2j0NJ7L3L0J5Nj0k0
11133H5lQlj2j5nNqpnj0J5J0nk8l2j2P%j2k5j3NNJ8K2NJ5J7K0J0%j7j8%kj5k0LJ9K0K5K3n
11130F5j3kj8k0k9l0j8NM0M0Pk0kK5J0qpPQ%j8j5%j2nkj3kJ2QKkRJ8qj2nkj5j0nj0qNJ3K0
11127a7K4J3j0k7k5k3k5k2k3j5nQK7L0K5L0K5NnkK%%NklNLnj0k5j5k0k3j0j5j5nQL0K7N3L7
11124A0J0j8k2j0LJ7QKj7k5lJ3Kk0k5j2J0J2QJ0PQNJ5J4Lj0j2lj7PL0K2J0j5l9l0k3LK2K0
11121c0K8J9nj4k5Kpj8QJ7J0%k2j5qQK5K0K2J5%j0j3rj3j0j0j2j0j0j5qj0J0K8L2Qj3nj0j0
11119f0QK2K8%k0l8j5J3K2L5J5j0nJ2L3L2Qnj3j2qk0nJ0L3L0J0qk2l8l2k5j7j0k0j0NK5K2
11116c0Q%%Ppj8j5kK5J5lplK5M0L7K8Kj0j0%%p%nk5k5KJ8L2K3J7J3nnnnnqnnpj0qpqj2%j3
11113A7j5%pj2%j3j0k%PkPLNKLJ2klJ2%LJ2nLNKLnJ0%%J2pnJ2QqkNJ5Pkj8j5%J5Nj2j3j2j3
11109BNLj2k8l5k2j0%J0K0L7L7L3KLKLKJ8J7QqnNLlkKj0k5j7j5j8j4k5qj0NLqL%%%j5k0%J5
11106g2M0L7K5Kl4l3j5J0NNLJ0PQJ2%j0k7k3j2nJ7K5J8J2lj9l0k5%J2L0L5L7K8J2J3%k0l3
11103D2m0j9lQJ7J0nNJ7K8Kpnnj8k5l2k2j0KJ3J2NkKJ8J4%rk5j8QK2L2J5pk0k5l2j8J5L0K8
11100bJ7NlLKNkKLlJ5J0kNNNNnnnnJ2Qnk5k5k5j5nLJ5PJ0KJ0J0LNJ5J7kj8l0kK5J0nk0j8Q
11097A5L2K5J0kj8j2j0j3j2j0j2lJ2J3lj4%J2K2J5%j7l0l7m0k3%QqkNNnlNJ3J5K5Pj2lj2n
11094f7J5K5J7K0J2J8j3j7KJ8J2k0k9k3pPK0K0NPQNJ0PNQNPkl%k%l%%QK5J2J5nk0j0j2k5j3
11091D2%j0kKJ8L7K8ql5l7j8%J8K2J0QJ0J0lkj3LKk0k0LJ5%j5k5k0j2%K4M3L5J7Npj0j3nn
11088G2k0j0j0j0pqppj0j3nLj5k0NJ2k%J2L3K4L%nnj7k0NK0J2J2J0J5J3J2pqpnk0j5j0NNl
11085Gj9l3l0k0nJ0N%nJ0J3nlJ5J0%QPLJ0J2kj0j0j3j0kk3j7lJ5J3J5J5J2J5J0J7K8M0L0N
11082A15l0m5k3%Lnk0l2k0nPK0J8Nj0k3k2j3J3J5J2NnknJ2QK%J0J5kk5k0k5k5j3j0k0nL0M8
11079f7L5L4J3lQPNQPNJ0K5K3J0j3j0j2j3j5j2j8j2k7k5j0NJ0J2J3J2pk5j3j5pj0qnQJ0PN
11076e5J0kqJ0QqLNKLKLKLKLNNlJ0NKJ5kj3j2LJ7Nj3k%j0j0j5kJ0K7L5Pk0k9j5J0PNpnKK7
11073B2K5Nj2j8LK0J7J5%j2k0k0k0j7j8NJ8J7nnJ0J0NK%j7m2m3l2nJ5J7K0J8K0K0J7J7nl2
11070ek2j0qQJ5J5Ppj8k5j5K0L8K9J3PK3K0nk0k0qnNJ0j0l7l0k5j7qQL2K0J3%j0qpqk2m0k3
11067a30j0j7j5J5N0M5K0PL%NJ7J0nLK9K5%j2j8%%j5ppj5%J7L2L8J7j0k7l8pNNNPNQ%J2%j7
11064C0j3%j2nkj3nJ0Lnj5l8m0j5NJ5K0NJ0K0QJ5J0nKQ%PP%kJ0J5K2L0J8J0nk5j8kNPj2k0
11061D0j5j3j0LK2QNj0j0%ln%K3J2j5k0j4%lj2k0k8l0j7KJ0LJ0M5N2L2J8J5K0Nk0l5k8k4j0
11058a7KJ5K2K3J0nlNpk0nj5j0j0j7nJ2K5J7J8L7K0QJ5Nnk0k5l5j8j0NJ8N%lQJ2J5LKK0K5
11055A17L8K5qk7k3nLj3j7j5nnj5j8k0k4j3LJ5J9%j2j2j3j2nP%%LNnJ0J5J7J7K0%L%%j8j2
11052B0j5j2%%%%j5j3NJ5J5NKJ8Pj7l0k2j0%j3kj5l0k3j5NK5J5J5J8J5J5J7J3J2J5PJ3k8l2
11049b0j0J8L4J8j0j0j0j5nJ0L5L2J3%j0qpj3j7l7m0l0nJ2K3J7Lqj7nJ2K5K7QlkPJ8lk2k5
11047b0%J3R%rj8k5l5l0j5NJ5K3K0K0K0Kj0p%NJ2QJ0K2J7J3j8l9l0j5NJ7J5QK2L2Qqj0J3K5
11044G0K2J0j2j3j5j2qpj3%pqnpJ5J2J8J2NK0K5%k%j3LJ5Kk7m8m7k2qnnJ0J3lLK7J5J5j0P
11041B2K0L5J8NJ5J5j5j5j5j5j0j0k0nK2K0pj0k0j8j4j8LJ7J0J0%%%%KK3L7M0K5J0nk2k0k3
11038H7k2k3k7k7j0J2J2J5J3J7nk0j0j2j2j3kk0k8k5l5k0J5K8K7J8KL%%j5j5j3j2J5M7M0J7
11035Brk0nK7M0L2nj7k0nj3j2kNPl%NL%NqnLNqrRK5L8L5K2J0pJ0nk3k7l5k3%NNkKnpKj2k2
11032a2j8j5j0LlnK5K5K5K5K7J5kj5k0k5l7j0K2K0%j0nkq%J0J5J5J2j0k5j9j3j0j0j2qLNn
11029f2J0L0K2NplLj0NJ9J0j2j2lNJ2nrMmlPJ5J5Qj5k7k3j5j5%J0L0K7LJ0K7j0k0nj9j8k2
11026d2m3nL8N0N9L3j5l0k3k2nJ7NLJ5lJ5L%J5KNnl2j8j2k2j5j0k3j0K3lQP%J3lknnnnlj7
11023g2NL0J5K4K5kj0Kj0rJ7NlNNLKj0k0k2pJ5J2J5J5KLN%KLKLqj0npk7k3j0J5L7K8nk5j2
11020bJ2K2L3KnL%K%LKJ0QJ5P%J8J5Nj5j8j0j7k0qj7j5%J7J5%j5k7k0j7%J7KJ0J3NNJ5%nl
11017D2kKj0j7PL5K8j0k5k3j5j9j8pJ7Q%RLNPnnknknlnpj0Nj8j5%j7qK5J0kj5m3nK5K8J5J5
11014c2J5J5J7K0K2J5j2l3j7j7nJ9J8%lJ3J0%NPLNnnj0lkj8k0LK7J5k0l4k8kPJ5%pKnkKL%
11011b2J7M5L7K0kl0k3j2j8j0pk0j2nj0j0k5KK5K3J0%NNJ7J5J7J8nk3j7nJ0J0K7K8M2L3J0
11008A60nk0j8k0k0k0k5k7j5pqj5%K5M0L0qk2k0k2k0qJ8J7pl5l8k0nK3K5K0K2J3lNNNNnJ2
11005A2J5K0J5J8nj8k7%NNNPk0j5j9l8l5k0klLJ7M5M5L0Nj8j5k2%J5J2J8K0J7J8lj7qpj0J7
11002F2J0nNQKNLj3knj5l3m7l0pnKL0L3RrqpnJ2K5J7Llnpqnp%Kmj8k0NK8K4QNJ0Pnkqknln
10999A7nLj5j2%J2J2pl0j7PK0L2J5J5k%j8l2k0k2lJ3NNK5K4K5K3K0Nj0k5nL0K2kj8j7j8k2
10996C0lnnknnlmMLKNLNKNj2j0j2j0nJ0K4L0J8nl0j0nlNj0j9j8pJ7J5J7J8K0J5%k8k5j4j5
10993b2%%j0j0NNK0J7L5L2%k5k0j0pj7j5qpJ0%%KL%KLKLKN%pPK2Qj3j2kMmPK7L0Qnj5j5qj5
10989A2nJ0J0n%QK%nj7k0k%KNkk0l3l2k0J2K8K0K0L2J5Nj0k5j2NJ2Q%%PlQL0L5Pp%%nk0k0
10986C0nNK0K0Kpk3k5j0nj2j5nkj5j3npnlnJ3J2J3J0J0PLJ0Rj7l5l0pPK8K7J5k0l5k5%J5J0
10983f5QNNPQKLKLj0j3LK7L7K3M0K2pk5j5j5k0j8k2j0J3J0J2J2pk2j5j3k2qLK0Kj0nLJ5J7
10980b0nk0k7k5nJ0J2J8J2J5QJ0PQj3k7l3j0NJ5NJ3K0KJ8RpPK3L5L5K2J0nl2l3j0L%qk0m4
10977b2m5l5qK0K3K2Lj3kNPnpNq%K3K2Lj5NJ7J2NLnnKkl%kk%j0N%qLnj3j2j3j7j3j0j5p%K5
10974i2M0J5KLK7M0J5j5j8j0Lj2j3LK4K3J0nJ0J5J2J0K3J5nk3k2KJ5J0pk3k7l3k9l8k0kN%
10971g2j3k7k3j5nJ3K0K2NplJ5J8K0J2k%J0J7K7M0L8J5j0l0l3k0nj2j2qj0pqnQK7M0L2J5N
10968G2pj3j7NJ5J0j3k7k3NNNNnnnpnnnnp%Kj0Lnn%lklklklkJ0J7QJ5J7PJ5J5QJ7J8Nqk2k0
10965D0j3j0NNplJ3K0J7K5K3J2j2l5k8l2l5j7KJ8L2L2K3Nj8k2qJ0QN%qk0j0nNNpj5kRJ5K0
10962D2K0J3Pkk0k0j3J5K3Pj5k7k8j4j5j5lK0K7J8J2L5K5J0pk3m0l4k0nj0NJ5K7K2K5K3K2
10959A02K5J3Pj5k0k0k2j8k0j0kk0j5nj7qQJ0J0J0NJ4J0QlnLj0Ppj3N%j4qnpnj5%K0K2K2K3
10956D0j0j0%j5j5j5k5j0k%j5l8m5k2PK0J5J5J5J5NK3J0J0K0KJ3J4j4j3j5j2k3pj5j3K0K3
10954f7J0K7J8J7K7J3%j8pqnpj7lJ0pK%L%KLj5%qpJ7L0J2L3K5J2L0J3m0n5m7m8pJ5K%NLKL
10951c2j3l0k7j0K7L0L0L0J7K0K5J0j0j2j0j5qj0ppj5lkj8j5j7j8j5J3J2J8J5J2K8K4J3qj0
10948A2kj7nqj5%K3J9K3K5NNKNNLNKQqpN%lk%j0nKj2k3J0j0pqnppKj2j5KJ3J2NK0K0NJ2J5
10945G7j0j0j0j2qj0j9lJ0j2KLqQ%%%KJ5qk4k3QL4K3lk0j4%%K%nnj2KK5K2K5K5Lk3k2lkk0
10942@j7lJ3RLJ7QJ0K0Nk5j3j0k2k7lL3L2%k3ppqpqnQK5J4J5K0J5J8J5%j3pn%j3k5QJ5%k3
10938C2k0nnNrj0PklJ2J5j2j2%L7L2Nj0j0nk2j0j0j2j0J0K4K8J0PJ0kJ5KNLNJ2J3lk7k5l0
10936C5l5k2qpqnJ3L0J7J7J5j5l7k2NK0J9Nj5l2l2k0J7K8L0J4QNNPnJ5LN%j8npqnppRJ3J0
10932B5J5KJ8J5K%kj0NJ0J2pk5k5k3k2k2nJ2LNKLNK%Lj0PK7J0nm2l7j3J3L0K7L0M5K0j5j3
10930G2j7j5qpqpnnj5%L0L0L0L0Pp%%j0qkj5qnpql2m2k0NK2K0pqnpnnqpj8%J0QNPJ5%QJ0l
10926a5knlk0k0%J5J3nk3k5pnnnNJ7J3J2J0J3K0Kj2j5j5j5J7J5J5J5NpqQlkl%nklknlklLJ7
10923c0QJ0PJ0J0Pkn%j0Kpp%NKkRLKQ%NN%J2K0K0kj5j3j2nk0m2j8klklklQnlNNJ0QPQJ0lJ7
10919GK0J8J7K3J7J8L0Pk2l8l0k7j3J3nlnj2qrqpj3nNJ5J3MJ5QJ7Qk3j0j7j7qk2k8nkKL%K
10916g5%LNPJ5J5QJ5RJ5QPklN%%nNK8K5Pj2k8m0m9j8J5K8L4J8qkqkqpj0p%j5nqj2KnkqJ8L5
10913a2L4L0L0Qj0k8l2k7k8j5J3K7K7J0J5J8Nnqpj0qnpqLKLKnJ0%LqnnnJ8L2L0J8j3j2j5j3
10910D7nk2k5LJ4J5J8J7pk3m2m2j5%PL3PnLKJ3nNPkRNLJ0J5J0J2Qqj7l8k9j8J0L5Nk0j0Ln
10906b2qnnLj3knKL%KL%%Kj0k7j5j5NK2J3J5J0J2K5K2J8qk4k3nklkk3k5nK3M2M0L0Kpk3k2
10903ej0%j5pqLj3k2NPj0%%J3nj3J8NK2K5Qj0j3j2j3nknlkqklJ3K5J5J7J5J5J5J7J5J3nk3
10900E2k5pJ2J8L5L7L0J5J0pj8l7l5k3j0Nklk7l7k3pJ5J2j5j2qQL5L4K3nj3j0LK%J8J5%lk
10897E0k5l7k8QJ5J5J2J0L5M7K8J7j0pqj0k2k3k7j8QJ0j3l4nJ7Kj2kK2M5K0j3j5l0kJ2J8j8
10895C2j2%KknlnNj0k%klj2NK2K5L5J7nl2k8j0LJ7J0J0klknnlklk0j7k7j0%J7J0QJ7J7K0J5
10892E7klj7j8kK5L5L7J8Kj2k5m0k8nnQPQPkk0qj0pj0j7l%%%%j0pnJ2J8Nj5j5j8kNNK2K0K0
10888Enj7k0j3%NQNPQPJ0PJ5K3L0Pj0pj3j0LJ0J2%nj2j8kJ7J5nj7l3j9J7L0L5J7Nj0nj7k0
10885D0qj0j0j2j0L%j5j3k0NK3J7J0kKPkl%k7k2k0nJ7J5LPJ5QJ2J7QKJ5J3%j5l3k9j5NJ5j0
10882b2k8nLKnNNnJ3K7L5L0L0J7j0k2k5j3QJ0J0nk5k5lK3PJ8K0J0J0PJ0%j2j5%J5lk2k0KJ5
10879F7K0Lj0NK0K7J8j3j7nNJ7Qj3k2j3LqnkJ0J0j8l2k8k2pKK5K7J8nqpnJ0L0K7J3k3n2n2
10877bk5NK4J5j5j2j2j3kPLKL2L5M0K5LqNpk0j3k2j8kNJ0qj2j0j7qj2nqpKJ3J0NNJ2PQlj0
10873Bpnpj3k5LJ7J5K0J7J8K0J7J5kk0j8kj3J0QqLKL%J2K5K5J3j0j0qj5l5m2m5l5j5%J8K7
10871d5M0N7L3Kl0l2l0l0nK3J7KNK0K8%k8nJ8J0Kplkj3pqj0j4%j0j0nn%qj2%K0K5J0%J2Kj9
10867a2j8k0k2j3j0LL2M8L9K5J0j2k8j7j7j5%J7K5J5J5K2Qj0j3j2j8kj3j2kPNPQJ0K0K2Qj0
10865G0j8j7j5j3j4j8pNK5J4J5NJ0NQj0j0j0qpj0kj0j8kJ2K2L8L2J0knj3m0l7kJ9J3KJ3Nj3
10862B2k4j5nj5qj0k0j5pKJ5J3PQPQNK5Rpj5nJ3KLNj3%klklkj3j2j0j3j2J2K5L0L0J5%j3j2
10859@k0k5j0J0J8J7J0nk0j5pj3NJ5L3J7%j2k3pP%%QJ5J9Nk7k0k2k8kJ5J0%K2L0K0L0K0Pp
10856G0k0l8l4KK5L5L0L2L5J3J2K0Nj7j5k3j7k8m0m5k4j3LNj3j5%K0K0pj0qpj5J0K5K5J7P
10853B2Nk9n0l5j0J7K5K3K0K2K0Kj7k0k%lkJ2J5J2J5kl0k7%K4K5L0K8J0j5lkj0k8k2j8j9j8
10851c5k7j3kJ5KNL0J5nnLJ5J7K%J8J0NK%%L%KJ3nl3j5NNK3K0K0K0j3j0j2j0j3j0j5j0kl%
10847A2klk%lmnnnnnnnnnj3LlnkqklK0L3L2J7klJ0J3PQj3l0j9j8k2qJ3J5PnLNk8j2J7L5L0
10844B5Nj3j0%%k%lkklLJ4J8KLJ7J0LJ0Kj2l3m2nJ5pj3j0j2j3k5l0j0J5K5K8M0J4j4j5KK0
10841ePppPPpN%j2j8l0nNkl0k8j0NK8L0L2M2M8L0%j5j0lj7nlj5nnj4Kj0kKj2j0NK7K5PQJ2
10838D7QJ7J8%j8kJ0P%QPpl3pNNj0l5k2l%%k5j5pqJ0K5L5K0NK2J3nqnnpqpnnlnklmlnj2j5
10834c7qj5NL0J8RQqNkpMLnJ0J0PJ3PJ0J0Npk0j8j2j5j5j0j7nJ2NkJ0lkJ2%QJ9pj0j0NK7L5
10831E2K8nl0l5l5j7NK7K5Kj0J3lk4k5NJ2%J3M2L0%k3k2j3J8M2K8Nj5j0qj0pqn2n0j2M5N7
10829C5L5PnpJ0J2j0j2qk2nj3j5kk0LJ0NPj5j2PK2M0K3lk7m0k5j2N%KLKNNNNpPPpPknPJ5J3
10825C0K5Pj7j5j5j5kR%NJ0nLPk0k4k0k0%J5J5%P%nJ0L%KLJ4J3K0J0qk5j7j0nK0J2%J5LJ2
10822D7J0k%l%k%l%%%L%%%K%kKj0NK8K7L3K5Nj3Lqj2K%j2j0l5l5j3J0LlJ3Nj0qNJ8L2M0J5
10819A52k2l5k5k8QL5K0J5Nk3j5%J5J8k3l7qK8K0nj5j8j7k0qpqpNPkJ2L5L3J0lk2k5k5k5j7
10816b2k0k5j3J8L0K2K5K5K5Pj5k2k0qpNKrj0j3NK2K3lk7l5k0NK0K3NNKKLKNLKklklK0Nj5
10813A7j5NL3%k8k4%J9NNj2k7j0j3j0j0j0LK2J0J0J3J0J2J2klQj0k7k5PL0J7p%J5K5K2K3K2
10810A12NNNLj3l0j7k0J0K2J0pnll2l8%M8N5M2K5J3j8m5m5j7qn%LK%%J3J0lj7l8l4k0J2J3
10807gJ9Qj8j7j7k0k5k3pJ7K3K0K0K2J7Lk0j7j3j2nPL3J4Nj2k7k8pNJ2J0pk8j2%NPK3K0J5
10804a7lpNK4K5J5%j2q%%%%%j7j7%j3j0j0j0nnkqJ5J3ll0pPK0L5K3K2Kj2K%L%%%%l%%k%lk
10801EPpK%L%j5j5NK0Nk0plnnnnL%KL%KL%J2J3RJ3lnklj2k0k2j0PQlJ5J5J5Kk4k8j2J5L2J0
10797ej5kNqQKklj2lpj0lj0kNK5J2J3K4QK0J2Nj0nLj0%Pj5j5j2j5j7j5j5j8j5J3J5NJ7K5k
10794b2PK0P%NNNNQNj3j0kj3j4lpj0K0J7K0K0j0k5qj9k8j2j0l0j0KnklJ5J5kJ0J0PQNNJ5l
10791b5%J5LNnqpnqnj5LKNNNNNLNPQPPppqpj0j0j0j0J0J2NJ8L2J5j3k7k7%J2J5J2kk5k2J2
10788c0J3lk7l0j3L0K5Qnk0J5K7LJ9K0J3K2K3Ppk5k5j3j0k7j7j8k2k8k2k3J0J3NK0L5L5M4
10785B2L0nl2j7j5k0nj3j2J2J5LK0J0nNKJ2K5J8J7L%J2nk7j8k2k2nP%LJ4J8K0J5j0qpj3j0
10782A2pnj0LJ7PJ0J3J0NJ5K%J0%nJ0J3qj7j0j0k3pk0j7j0K%nNNkP%j2%J2K7M0K5pk5k3k0
10779Gk4j8QNnJ7L0L5M2K5j0j7k0j0nj3j7%nj5lrqLnlpKn%L2M5M3L0J5j3m2n3l4j3J7K8Kj2
10776B0j5NJ0J0J0J0j0l0k5j0NNkJ0PKNNkKNnkKLn%j5j7KJ5K2K8J5l%klnnJ3j5k5qk4j0J0
10773a7J2J2J3j3j2j0j0k0nj0j5J5K8J7J7kj7j0q%J3J7LnJ9J5knnqnmqpnPN%J2NNNNj0j0r
10770gj0J0K7K0J7L%K%%%J0nj5%j2j3kj8ppnPPpNKmPJ7J8J7J8J5J5j8m5m0k2knJ0PQRNLK0
10767C5qk0j9l3j5K0L3L4K3%%j0NJ2j0j5J8%lJ0pj5Nj0qnnpnJ2J5NK3K0NJ2J3nk3k0pNK2K0
10764I7Nj0k2j8k0j7j7j8j7NPkJ2L0L2M5K0Nk0m2l3k9j8k2k5J5J5PK0L0L2J5j0j0j0J0K5K3
10761I0J0j5j3%%%%j0NLj0j8j7j5j7%K4J8Nk5l7l0l3j0Ql%J0K5J5J5J8J4L5Nj7j3J3J7klk
10758D0nj0qkj5pqpj0NKLK%%%%Nj0l0l2j5J2K8K7nj7NL0K9L5L0L0Nj2lkJ5J2%k7m3l2j5kK
10755@KJ3lk2k5NNj2j3j2j5nj5j5lJ0K8K0J7K5J0J7J8J0%k0l0nK0NPnJ3J0lj0j7j5j5pj5k0
10752f7nj8kJ5K5J0lNNj2j0j0j3J3K5J5J5K2Ppj5pJ0%%J9J3lj7lJ3P%kqj0kJ5Nj3k2pP%k%
10749a2lQqk2k3kJ5J5J7K7J0QlnJ0K5L3%l5k8LK0K0K0Nj0j3j7lj2j3j2j3rj3K0L2K8K5Kj2
10746G5nlnnj0k7l0j5nQL4N3N5L2klLj5l3l2l5l3k7nQPL%J7L5K5K5J5j0j0j0nJ0%Kj5j2nn
10743D5lpnnnnlknnNj0klklj0LK7K5K7K8qk0k5nj5j7j2j5NPNNj5l2k3k2j5lpqJ3K7K0K3K5
10740b7K2%kj0j0k5k8QJ0k0j5J0L7K8J5Kj0k2l5j0KJ8M0L4K0%J0K5K8J0J0J0%k3l2m0k0%P
10738A7J3lLJ2J3KQP%j5j5kqj2j5lJ3KLJ2j2l0l2qQJ7J8RJ8J5J2J8Nn%KLlLlknqknnj0lNJ0
10734D2NNNQlJ0J8Nlk%ql0m5j9lLNj3klj0pJ0NlQlNLNJ0PJ0KJ3J0NJ2kJ0%j5l3l4j3kN%%N
10731b2lLKj5j2j3j5nJ3K5K7QRQJ0J0J2J0Q%j5j8%j0pj0pPPJ5Lk0k0l0j5QNNNJ5lQPknlnN
10727b0j0j0NJ5%LJ5K2K5lk%KJ5J5J5kPQJ2J0J0J3Ppk8m0l2k0k5k5QL4K8J2Lk0j8%j2j2k0
10725b2nK2K2Nk0j9NJ4L3J0nKNnp%K0K0nj5j5j0qNNkj8%K8K7Nj5j5j2j0j5k7k5J0K5K2Kk2
10722a0k0kJ0Pj5l0j7J0J2QPJ0%j0j0LNJ5PJ0Lj0qkPJ3%lpPK7L3J5J5PQj0k5l5l2l5l0J0K0
10719d2K2NQ%%Pj0nLJ0Rkk0k2nnqpJ2J3J0J0J2J2J0J0L%%K%LNKk5j9nPK2J8J0K7J0n%QKLq
10715H7J0J0j5k2qJ3J0j3l0k7j3%QNj3j9j0PK5K5J2j0j5j9nNKNKNNLNlnklj0L%pq%Nj2%ln
10712b5Nj2J5K2PNj0J3L0J5lkJ5Nk0j3LNK0K2Nj5j5j2j5lK3J7Lj0k5k5j3kj2q%J0L5K5J7n
10709G2j7k0qj0j7j5j0Llj0QNj0qQJ0Knpqj7%K2K8J2l%LK0J7QKn%kj0PknPLNNNKNNk%%nk3
10706D2m0l4k3J3L5L2J7K8K5K7K5pk0k3nj2j8j0k0%L%Nj0J0n%%%N%j0NJ0j0%%%%%%%%l%L%
10702C5qQPj0npPQJ5J2nj7qJ5LNqQPnk%%%l%k%%%K%L%KLk0k0j0KL3L0J5lnpqpj0j0nj5qQl
10699A7%k%l%QJ0J0J0NNNNPk0m0l7k7NK0K0lj7k3k2j8LNJ0K0K2J8J9J8nk7j0J0RnmKK%LNN
10695A5Kj9m8m7l0nPNnpj3j5QK2L5K3PLNL0L4%j2j5j5j2NK2J3J4%%LKNK5J3J2J3%j3k7k3n
10692A2%%j2j5j2j3j0j2k3nJ5J8J5J5J7J5J5J5%%J0n%KL%%l%kJ5J5nk0j5KpnKLnj8l4l5%K7
10689d0K0J8PPK8K5PJ0LKLKj5j5nk5k0pNK2J0J0QJ0Ppk8l0j7PJ5LK%L%j0qrqpqj7%K2K2K3
10686B5K5K2kj8k0j0j0j0rj0j3j2j0NNnJ2LNKNNLNNMNNNLK0PQKj2lp%J7J5kl5m7m5l5nK2K0
10683f0L%J5L5L4K5J0j2j5j5%j0qj7k0LJ7J7Nj7j5j7%NPnk0j0J5K5K5Nj0nk0k2nNPQPNNJ5
10680eklj7k0nJ7J5J5J7J0QnnNNj5k7k8j2J0PL7M0K3lj5LPQJ5J5lk5m0l4k3NK0L5K2Q%%%%
10677F0lk%%lJ3J7pk3k5k5k4%%%%%%qNJ0J0J0J0PQJ0PK0Nj5j7%n%lJ0N%j7j5j5J2J3Nj0l%
10674A7k%%K%L0J0J3qk2k3pNK0L0%j0j3k5p%l%%%L%%k0j7j8k0j7j8j5j5j5%K3K0K2J3KLj0
10670g2J2J5J5K3K4Lj3rPK0Nj8j4MK0K0Nl0m4k3plkNJ5Kj2j0NPJ5L0L7L5L0K3j5l3j7j3pj0
10668B5qJ5%j5k4j5j0nKQj0j8j2K%%%%%%%J8K0PK5K0J5K0J5PQNPk2k5k5k3k%l%rPNpPK2K8
10664E5Kk7l0j5J3KKLNJ0KkJ2J5nNN%QJ0n%qplj2lnj0j0k4l0l3k0kJ0K7M0N7L3Pj5k7l5l5
10661d0k5j0j7j8QK0NK0M0L7M2L8Kk2j5lknlnNj2j3LJ7J5j2j8nJ5%%%j7qnk7k5j0J5J5pk5
10658e2k3nJ3L2L3K4J0j7m2k5j0lK3L0K7J7j0k2k2nJ2J3lkJ2%j2l5l8NQNNNKNLJ7K0J7J8l
10656B7j7qpk2nJ5J5%%lkj0l3k2k0KJ5QPj7k8k7j3J8L2L8J7J0nLKL%K%J0J0PJ0J0QJ2Qnk3
10652B2k0mqk2j3j2J0J0J0J0PQ%J2L0J2k0l2pR%%ppj0qpqpqkJ0%KK0J8lj5nJ3KL%%J0nKJ5
10649EJ7LnK2NQKLj8l5j4%nqk2NJ7K0J0lJ3%nJ2%Lj5j5PK3L0L0J0qj0pj0j0%KLK%%J0nj2j5
10646D0j8j2j5j2k0qK0L2K5L0K0Npk0j0qj2j0j0j2j0j3LKLKj2j3QK2J2kPQPJ0J0QJ0l%J0n
10643F2QPknj5j0j3j0j0pj0kK2J7Lnl%pNK2J5Qj3k2nk3k4%J2J2kk7k0j0lkPpk0J2K8K0nj8
10640d0k2nqk0j7nNPNNJ3K%J5J8NPJ5J0J0J0J2pqrqpqpqQPLPJ7%j9j8J8M4L8K2nk7k3j2k2
10637bnJ4J5%%%Lj0k2NJ9Lj3n%%k%%%KLKj2LJ9L0L0J8Kj2ln%nm0j0J0%klkl%%pKNj2j2Mpn
10633a0nnknlnJ3J0J2J0J5K0J7J0j7m5l7k0l0j3NJ8%j5nlJ0L0J3K2L0L2L5K5J5kk3k0QL2L5
10630A52Qj5k8k2k0l0j5l0j5J5K5K5K2pnNj3k2KL8M0J0j5l0l0k3k0k2k0NNQNJ5J4nk2kJ0N
10628b%J9L0L5J3k0k5k5k3k7j0NJ3PQJ4%QPNQnj5qp%J2J0Llj0j2lpL%nlk%%NK9K5J0pj5nj3
10624A7k7k5j2J5K7L0J0qj0nj0pj2j0j0j0J0K7K2J0kj8j4lJ7K8K0K5K2kk0j5KJ0NNJ5%j5k5
10622E7k7j8%J3J5qk7k2lNj5m2k5k5j3J5J0K0K3J2J8K2L0J2j5%J3L0L0J2kj0k8l7j8J0J0L
10619B5%J7J3nNJ0nJ2J0klj0j5%nj2qpl%k%J0J5J0J0Nj3l2l2KK5J0J5nnlkKK0J8KL%j5J0K5
10616I0K7L5K0l2n3n2l3kJ2NNQqLKk5pLJ9J3J2J3J0J2J0LJ7J3%l5n0k0nj5j5k%l%QnKLlJ3
10613gL4L5K8J0%j8k5k7l2j8pP%%klklkn%%lK3J7KJ3J2J5J0pj3j0j0j0rj0j0J0PQPNPnJ3L2
10609E7L0kl0k0J0K0K2Lj3j2KJ0J3j0k3j2%nj5Kj7k0NLj0l%klklQPQPJ0J2pk7l3k2J0L0J7
10606eJ7K8J5%j3%j0nnj0%J5J5J5J3%lNnk5k7j5l0nJ8NNJ9J3K5J2pj5k5lQ%PQnJ5J5qpKnp
10603C5nnKj0LJ0lJ3P%J0Lk5j5j3k4j3k2l3pK0K2kj3k5j2J5M7L5K0K7L3J2plQlj2%j3j7k8
10600A2k2j7lkj3NQj5Nn%K2J0J0J0J0J2J3j8plj9k0k8m0j5L0N0K8nl5k3J0K5K5J2kj5j7k0
10598d7j8k2J2J5kK2K3lJ3J4rj0j0q%J5J5%k5k7PL3M4L3J5Nj0k3k0j5j0Lln%J5NNJ8KLJ0%
10595F0j8pqJ5L0K3J5Kk5nj2j8kj5j3J0J0QJ0PQPQJ2j2nJ0j3NJ3j3pJ0lkK%j2J0PpJ5q%J0
10592A02kKpl3j7k0j3LnqNJ0J5kj5k5l0j5npqnK5K5K0K7K8J0K0J7j0j2j3j0k2j5qk2l5k7K
10589h0L3L5J2k0k5j7lQK2K8Kj2j3NNNN%LPnP%j2J5Kk4j5lJ0LqK0K2K3M0J2k0k2l5j7J2lk
10586@J2Q%PNklklk%lkn%Nqj2J0nn%j5Lj3plj5%LlQqk2l0lM8N5M9L3J5Nj3knj5j5j8j5nNj0
10582BQJ0lJ0Lj3klj0k9k8%L8L7L5J2Llk0kj5j0J2Q%%J0P%NNQKk2l8l7k0j0NQqnJ0QlK5M0
10579C0M0K5J0PJ8KplpnnnnnnnnnPQNPk2k3l0j7%J7J8%%j0j0%KkqQKpJ0qk2k2l0j8QNPNpq
10576f5kj3J3L5K2J7kk5k7lK8K2j5k7j5nk0qLlnQL0L5K9L8K7L3M7K0k7l0l0k8pP%knl3j5j4
10573a2lnklQNKj5k5j0J5J5J0J0J0J0J2J3J5J2nknl%%J5J5K3Nnl3l7l5k2k3j5k0j5j5QK0J5
10570g2J5J5J7J3J4K3Ppj0j3j2nQ%j5j5KnpJ0J0J7J5Nj7k3pJ0PnpnnJ2K5J7J8lk0pj0NK7K5
10567D7QJ0nKLlnknnnqnJ3nj8nJ3J0nk0j2KJ7K3KLNKj2j5j3j2j2k8j7NL5L4K3Kj5k9l5j0K5
10564b2K7J2kj0j0j0j2NKLKLKNLnnnnJ5K9K5K0J0pk0k5l0j5%%j5k7j5%J7J3J2J3J2j2l3l5
10561i0k0NK8L0M5M9K5Lj5j3j5j5pNPj0j2j5j5j5NNNNK0K0L0J5KK0J0Qj0k8j7k0j8j9j8j7
10558d7lkj0KJ5J3J5J2J7j0k7k7qJ0LKQK2J3J2J0lnJ3J7J5%j2k3kj5j2qk0j0j2j0J5K0j3k
10555d7J2Q%qp%j3j0kj8%QNNj5k3j2PK5J8J0Knj2k5k5j0J2M0L5K0LJ0K4J8j5j5KJ3Nj3rM%
10552BJ0NNLPK0j0j5k9l5j0lQJ0KJ0K2L0Qk8l4j0J5K7K0J2J0kj8j2nqj4k0l%k2k0lj0k2j5
10549a22j3QK2J8J0J0J7K0N%klkJ5J2J2J3K2Nkk3j5%pj0J2K5K0J8J2J3nk0k0k3j2%PQPJ0L
10547D5j5k8k7j2J0K2K2J5%j2j5j0PJ3J5KLJ5lj5j2j5j2J4J8K0J5KLJ0nj3j0j5j2j3rk5%J5
10544a2J4K5J3nj8j0pJ7K3K0K0qpnqk5k2l0j5LNj0j0k0j8%J5K3K0Kk5k2KK5K3J0J2J0J2LK
10541B2QK7K8Nj8j7KLK%j5l5k2k2%J5NNPPK0K5K5K5J5j0k0j7k0k0k0PK3J7QJ0J7K5J3nj8k7
10538H0k5j0PJ5%j5p%nJ2J3l%J3J0Knk%J7L5K5nl2k3j0J0J0QPj5k7j8kj3j2j3j0k2nLl%%K2
10535GJ5Lk3l9l8k0LK7L3K2Qj3j5L%qj0pqj2qj2lJ3L0K7J3%K%%Nkj0PLj5nnKj2q%LK0J2QR
10532BJ0J0QJ5lj7l0l0j2KJ0n%QJ7J3%MJ0n%Npj7j5KJ8lj7j5%J2K8L4J3j8k2KJ5J3Nql2l7
10529c7l5j5%NK2L0K8R%J3%j5k7l5qj2qj0%J3L0L0J2K0K0J2Lj5KK8K2J5%npk0l0l0j5l2k5
10526f7j5J5L7K3N%MJ5J5Llj7k5k5j0NJ8L2J0KQN%j5l2l8l7k0j3j0nJ0K5L8K7K0J3MJ5J5J0
10523D2pk3LK5J2J3lpql0j0QJ2J3J0j0k8pJ0Kkj3L%plK2L8L7LqQqk0j0J3J2j0j2j3j5k5k4
10520a7nJ0P%%PJ0kNKJ3lj7l0m0l5kK2M8K9J5QlNQnk5j7%J0k0l5j8K3L5K2J0nnj0j2qJ0L%
10517a2J4LNPQKJ3J7%NJ5QPklklknnlpnk5m0k2J5K4K0LnqLKkqNQ%%PLPkPLj0j3Lnnln%%k%
10513A0l%p%Npk0l5m0j0K7N8M7J7j7j5j2j5lj7l0j8J0L8L0J7j0l5l7k3pKpqJ0M0K5M0M7K3
10511G0nj8j7qklk%nKQqj2kK2K5NKnJ0J3j5l0k7j3j2j3j2k5k3l0j5J5L3L7J8nnqnJ8L0K2K2
10508B7J3J0J0J0J0J0J2Nj0k5j2k5k8l4j8J0QJ5J2J2pk0k7%J5J5J4J8J5J7K5J0k2k3k5k4j3
10505b0k7k5j5j8QK5K7J0QJ0J0qnnkJ0L4L3J5%%%l%k%%PJ0%J3K2nLJ5lj5pqL%lk0k7j5J0N
10502D5%k0qpKLKL%KJ0nj0Lnqklkkl5j8LK%j7k3LJ0K5M5M9J3j3l2k7nnJ0L7K7J3%j5j3j0%
10499B2j7j2j0j3j2NKNLKNLNJ0J2NJ7J0J0QJ0NNj5l3j5j2KLlJ5K0K0%j5k5k0pNJ2J5%L%KK3
10496E5K2j2m0l2KJ0J2pnk0k0k%k0j5lJ8J5%j0j0J0K5L7L5J2%nkj0qnj7k0nJ7J3PK3K0ll0
10493C2j2K7L8L0N%%J0qk7j0NJ0Pnj2l8k7%Kkj8%L5M3J2j5k7l0j3j0rj0j0j0qj0j2J2L3K4
10490BK0J3K0J2k7m5k0QJ2J5K%kJ2K3J7J0J0J3Pkj8j2nJ0K5K5J0%j5qpj5lj7qkj3k7m0k5J0
10487c5K0K0K5J2j2j0j8kJ7J5K3qkJ5NNKJ0NpnKLnl%Llj5J0%pn%J5J2%kJ5K7J8k0m5l0nqQ
10484D0NKNk2k0j5k0nK3J2NNJ2Nj2j8kJ2J3Nqk%J0J0%j0qQK2K3%k5l0k2RK3K0J7QK2K3N%q
10481A17nnnnnnnnnkj0j8j5J5K0Qj0k5k0lLK0N%j3j2J2J5kk0j5%J5L5J7J3%j3nj0j0pj3j0
10478A7j0rKKLKLK%Lqpj0j0%j7nqnkj5PJ8L0L2J7klNj0j2j2nRQJ0j0l5k7j3J3J0J0J0J0J0
10475bK9L5J5j7l5k0pJ4K3K5L7L8K5J0lj5j5l0k2k0j0qpj0qpqpJ5J2NK3J2J0J0J0Lj0k8l0
10472C2l9k3npKLnk0j8%NJ0J0L8N2M0Pk7k8%J8J5K5J0j0j3kk0k8l9k5PJ8J7nnJ5J5PK3J2J3
10469G5J0J2kj5j0qj0pk3kqk2j2j3J5J8J4J5%%%kPj0j5J0J8%j3k9j0NPj0j7J0J7J7NNLKJ5
10466D2pj8j9%K4L5J8Ppk5l0k0k0nn%%k%%%%%J7%LJ7K0K2Qj0j0J0J2j2%Kklj0k2k7nJ2K7J5
10463C2%%LK7K5%k2l5j8%Lk2k0j0qj0pK0K0K0J9K3J7K8J5j3j2nj8k0knj8l2k0klpPK3K2Nj0
10460a0k%Nq%%J0J2%J8K2K0J3j5k3k7l2j8%LKLK2K2K3K2kj5j0nqpqnJ0L8K2K0nnnnQPpk3j0
10457D7j2j3j0j2j2j3j2nqnnJ3L0L4J0j5j4j8j5j5j5j5j5j0LK7L3L2J7J0nj9k3pJ0J2J3K2
10454B0P%%%%%J8J2k5k2KJ8Nj5j5J0J0J5J5J2J3qk2j5j3pJ0%%K%L%K%LN%Kk%j3l7l5j2KLN
10451d7KJ5L%J5NPNNql2j5j7KJ8J0J0NNJ4kPQNPNQPNNNK0n%K5QJ0k3m7l8l2l2k3J5L0Qj8j7
10448e7PQnKNnQKLPJ0J0J0J0J0J0J0%j8nnj7%pqkl%klkj8QM2M5J5k3k5k4k5k5j5%nnJ0M0K0
10444a2J9K0LJ5J2J0J0LJ5K2J0Lk3l2l3QN5M5J0j3k7j5j8k5pj3NknPj2qQJ7J5K3Pnk0l7m7
10442a2m0j3K0K3K0K2L2J5LKj5J0J3j3pJ0j3j2j3j0QK7J5J5L8M0Pk5l7k3kl%j5k7m2k3J3K2
10439A0K2nn%j2lkNj0pRrNJ2j5%Lj3k7j8k0k7j3k0j7K0L7K8L0J0j5qQJ5J5nk0l8j2J2L0K8
10436b2Kj2j5NNPNLNKNnJ0J0l%J3NKJ8%qK0nk0j0pj0j0j0j0j0nj7nK5J7J5K2j2m5m2j3K5N3
10433b2M4L3K0NK2Nj0k0k0j2j8j5j4j5j5j5j5j5J5L0K2J7kj5pqpqpqJ3K7K7J5klkl%kj0NP
10430A7NQJ0NPQPklklknPj0k7j0qk4%K7J2QNqj5J0K5K5L5J8nlj2lLj3j0%k0j2j3k2j7j0k3
10427d0j0nj2%j8j2%qj0NJ3%J5J0NJ0NJ7J5J0J7%k7k5%J8K0J9K0kj5qrnnlnj0%Lj5nnk0PL0
10424c5M7L3nl0j0K0L7kl%nnk2k7%J2J7K5J0j5k2%K0L5Pj5l5k0n%K5K3Kk2j3QK7K3J0j0j8
10421F2j0k0%LnJ0%%K%k%nlk7l2l8k5J0L0LK7L0NJ7K3PQJ0Kj2l0l0j5j5j5nk0k0kL0M5K2J2
10418B7L0J3k5k5j5l0k5%L5L5PJ3J2Q%J2K0nk0j7l3j5J0n%QlQNlnj9k0nJ0J9K0Qnk0k7lJ3
10415a2J2J7J0QqkK%%k%%%lLNqj5J3L2L3J0lj2nlj7j3%kj3J3L5L2Qlk0k0nK5L5J0nj7j5qk2
10412G0k3j2j8j7J0K2J5J5pk5j3j2nplkJ0L4K8J5J2Lj5k8k7j8%J0%j4k3NK0K0K5K2klklNj0
10409E2k%j5j3j5j2l0l0%%QPQPJ0QJ5Kj5l0k0k5j2j0%L5N5M9K3nKJ0J3lnkqn%pj8NJ8J7J3
10406G5K0nk3j2j3j7k7k5j5m0l8j7%J7J8J2K5J5K0K5J2kj2nnj0J5L2L2K0Qj0k3k5k7l2k0l
10403f0J0Qlj2l5l8pK2L0M0J8PnnNK0J2J8K0J7J8J5J7j2j3j2j3j2j5j3j0pnnnnpj8LK7J2k
10401@j0LJ4J5%j2k5k5j7Nqk5l5k0QL7M5K0NJ0J7kk%%J7M0L5J7j2k8j7k5k3j7k5j5pPQlkP
10398d5LKpPJ3q%QlNNNQNk5j8J8L2K5KJ3K0J5J7J8J2j5l2l0k0nJ7K3qm0j5J5K5K0Lnk8n2m2
10395f2j0PK0K0J8J7Pj5p%j0k%j0j0qj5nj0j2j3nQJ7J5J3J2J3J5PJ2%NNJ0LlJ3J2kNPNNNN
10392H2klklk%l%j2K%j0Lqj7J0NKLKk0l2k5k2qQPpJ2kj0J5J5J5K9Nj0j0k4%Nj0%Kk7j3nK0
10388d5L3J0k5k5nJ0J0nJ5J5NJ9J0J0K8Kj0Qj3Lnlpnj3k7k7j0PQJ0J0K%L%KLnPJ0lnJ3KLK
10385B2Nk%lkPj0%%%%k%%%j0NJ0nNKNLKQK0K2L3J5nqpqk2l5k8k7J0L2K3J7%j2qnpj0j8%%k
10382A0k0l5j0J5K8K9Lj3kn%kj0NRJ3J5J5NK0J7Llk5j5j5pk3j2j2lJ5NNPNQNPQPNQNNPkj5
10378F0nqpqnnj5LK2K3j0l5l0j2NNNNj0j0PL2J3J2J8J5PNj0l7k8rJ7L7%kK%kK0L5L5K5nk3
10375A32k0k7l0l3k7k0j7KJ8J5J4pk0j7nJ7J8RJ0J0J0J5J0J3J2nnknJ2J0pk5j0NKj0m4n5m0
10373i7lJ5J3K0J5J7J8K7J0PNNNNLNKkk0k3kK0J5J7J8nqpqpnqp%nqNnkNj0j5k2j8j7%K5M4
10369A7M0J3j5lN%%%%%kl%Nj0j2PJ0%j7l0n7l3QL5L5PJ5L2M0M0K8%k3l2k5k8j5J5Ln%l%%N
10366D7J8M0M2%j7lj0plLj0j8k0LJ7J3Nj5k5j5j8k2j0J5PJ0J3j0l7l3j0%J0J5LJ0L4N8M2n
10363A17k5j7j0q%nnj7k5%K0J5%%J2J5LNJ0Nj5j3Lqpnn%K%L%KkNKkKk%K%%%%LlNknNPplNJ8
10360G5J2j5j2J0K5lk2k8k5k7k2%K5J4QJ7J3K0Ppnnnqpnnj3LKj0pKp%PQJ0PJ3J0NJ0qj2j0
10356C5j5nj0nj0j7nJ0K0PplNklk%lklkJ5J7J5J7QqLKj7j3j0j2j5J0L0K5K0Nqk5l2l0j7J0
10353b7K2J0k2l5l0j0KJ8K0K2%j5J0J8PJ5PJ5K3Nj0NNj0j3j0j0j0mRL3L0J2LJ5%k8m2k0PN
10351B2J0K8lj2j8j7j0j5LK2K2%j5k2LK2Pj0j2lJ0N%nj0j7%%QJ2KQK5K2Qj0j5j8j2j7j8j5
10348c5k0j0LK5K5J7J5K5J5J2K5K8J0j5j8j7j8j2j5j5j3m2k0QK2J8qk2k0%J5J2%%j5j5%J5
10345d0J5J5J5pk0k0qJ3J2J3J2klklj0NnnJ3J0J2J0lj5pnkJ4NN%k%%qN%kKNLNKNNLlklkl%
10342B2j2KQk0j7NPNJ0PnnnmK4K8K2K5J3lJ8%qJ8K0qj0p%j5l5l8l7l7lK0QPPNL0j0j5%j2j0
10338eK0K0K2K0j2k3j5j7k0j2k3j0NJ8K0NJ7PJ5J5np%qj0Lnnnlmnn%j3LJ2J5NK0K0PK0J0j7
10335G0j0j0k3pj8j7pKJ0J0NKJ3J2%J3PQPLJ0J5%j0j5j5j0k3pk0j0J3MJ0QJ0J0J0J0qpnj0
10332C0qnpqmj3j5kN%J2M5L5Nk0l5k5nJ3J2nk0j7nJ5K2K2J8j3j5nj4lJ0kPlj2%plK2LJ0J5
10329C0%J2J0k5k0j9k3LJ5J0PPJ0J0QPLNKJ3nPNj5j2j5j5j3j2j2j3j2Knnnnpl%J8PNQNNP%
10326b0%j7m3j0pj0j0j5%K0K2K3K0%j3j2PpnKj0nkK5L5L4K3Pp%%Nj0j5J0nnnk%KKLK%L%j2
10323bk8k0k2j8k0k7j3QPJ0J0J0J0J8Kpk3LK5M5M2K2J0knK7K5j0l2k3k0j9k5j3K0M0K5KQ%
10320D0k3j7kL2L2J5pk3l2l7j8QK7K2J3%%J0j0K%L%j3nnj2pqpj0KQ%PK2K0Nk0k7l0pNPJ0J0
10317b0J0J0J0J5Pj2k2k0j5nnq%j0kqnNLPNLPJ0L%NK5L4K8%l0m0LL7K7J0pNK2K8J2j5l5k7
10314D5j8j2j3j2nQPnk0pJ2J8RNJ0Qj3k2k0j0j2J0K7K7K3PJ0J8lk%lNLj0j0j0j5l7l5nJ7N
10311b5NQPPQNPJ8%nlklnK0L5L8nl8n5l7k2qLJ5J2J0K0NNPNL3L2J5pnlK5J8Nk3k0j7lJ3j5
10308H0l3k0pN%lklnkJ0j5l0nQPk5k5LK0K0NKJ7QPQqj2j5k7j3LKJ8J5K2J0j0j0kj5k0lJ5K7
10305BL%KNn%nkkl%kj0NnlLj0%lQPQNJ9K3Nj5qnj7%J7J8K0J7K3K2J3j5k3l5k2J0J7J8qpj0
10301E5l0k5j0kJ2kJ2K5K7J0k5l7l5j5QL2L2L5Qj0qJ8J5PQKj2j5j3j2j3j7j5j5j2j0q%j2n
10299e2K0L7K2Nj0j5j7k2k0nJ0J5J5J2J5J0qj9k3pPLK0J2J2k%KJ8K5K5J5J5K2J0k7m0m0k8
10296A2pPJ5L3L5J7%j2k5qj0k7KL%N%KL%nqpn%j0j2Kkj0j0%lj0npJ0nnJ0%%K%QnlNJ0pj3J3
10292b7K2J0j2q%J0LMNLKLNPNQj8j5J5J8Ppj0J2pNJ0nj8j2J0K0Nj5q%pk2k3pqQPnk5k7k5k8
10289a35j7j5lK3J7%QJ2K0K3K7J3KJ3%J0J2K0K0J2nk2j8n%%LKkNJ0qLPQKj0j0nj0j4PK7K5
10286E2Npj8l9k8%K5M0L2Qk5l3k7j0LJ5K4J8%j5j0j0j0j2NNj5l0j8J0K8K0%j3j5LK0K7K5K7
10283E7J8Nj0k3k0k0j7j7%J7J5%NN%NJ2n%Qj0l5l5pK0K7J5L5L2K5J0n%QPLnJ5J5l%J0J3lj0
10280A57j2nj8j7nlk0k5j2k0k0j5LJ7K7J0%Q%lj2lj0k2k0nK0J5K2K5J5nj7j0j8pj5k0nJ3K
10278a0J0J0qK0K3j0%%j0NK2LJ5J2L%%%k8l2l0l0Lqk0J3K7J8K9K5J0nj2J2K3NJ5J5nl3k5j0
10275D2J0J0J0J0nj2j5%J0K7M5N3K8qk8m5n5n0k0J5L0K8J2j2k8m0nL3J0j5j5J2J0j0kKLqk2
10272El5k2%K2M7L8J0K5K5j3l0k5k0j2k0k2nPJ8J4J0Lj3knKJ5J3N%PJ5j0k2l0l2k0j0j3nj2
10269i7lJ5Q%K0J0J0J7QJ4K5%pnj5%j0pqpJ0K2J5J5qk0j2j2%K%L%KL%J7J5K7J0LN%%ll0j5
10266A7j2PK0J8J2j2j0j3j2j0j2j0j3%Lj0PklJ3j0nK0PNNPJ3%NNKLNNKLnk3k7kqk2j3j2lK0
10263d5J8%J2J0J0J0KLKNLK%LJ0nKLj0J0%lpj8j2j0j2j3j0j0J0K3J7J7J5K0J8J5%j5qpm3l7
10260b5l7m0KJ5QJ2QJ0PJ0J5J3J4J5J8J2J8J0Kj2k0Nnj3j0pj5j7j5j5%J0J0K4K5J3j0nJ0P
10257D7J0Qj0qj2j0lj2j7%%%K%j2j0NJ7J2k%J5K2L0J3k3n0k9j5%%%KLlkPpqNJ3j3j5Lj5nn
10254g2Nqk0k0kJ2J3l%klQJ0PJ0J5LNJ2QPJ0PQJ0PQJ2QJ0PQJ0PQnj0j8klj7j0qnnplNj2j0
10250eNKLKLK5J2kj0j5j5pPJ7J8K0J7J5J8lj5j7k8k7k0j0pj0nJ2K7K5J8Nj3plnnnnNQNKQj3
10247B7kK5K7J8Nk0k5qj5k0j7PK3J7NQNN%j5j5lj0j0ppJ7J7K5J3lj7j5j0j5j7k0j3NJ8J9L
10244Ej5l0l2j5lJ3J0NK5M2M2K5j0k0j5j5NK5J0J3ll0k5pP%nJ3J5J7%j7%%%%l%Lnj0k5kK2
10241A0J7%j2k5LK%%%%k%j0j0j8kJ2%j5k5k0NK5J8j8j2NK5K5J0lj5k7j8J5L8K9J5j7l0j7n
10239d7J7J8j3j2j0j3J3K7J3K2K0J5J7J8nk0j5nj3K0J8j0qpPL3PJ0J8Nj5j5j8j5nQJ0nnJ0
10236G0Pnk7l8k9l0l0j0J0J0J0PQPNJ5%J5K2J5K5J5Lk3m5l4k5j0NJ7J8Nk3j2J0K7J5J7J0n
10233B2k0k7j7J0Pj7k5j8LJ0J5nlJ0Q%PNK0J7J0K8J5qk7j8J3M2L8J5lnNj2j3j2j5j3k5nnj9
10230a2k5j8pJ7K0J3J7J7K3Nqk2k2j0J2J2%j4j3kj0nqpK%%L%KnNJ5LKJ8RNJ0J0J3J7K0Nk5
10227F2m2n0j7J0J0J5J2KK0QJ0J7pk5k3j4%nj3%J5J5%k0k2l0j5%KLKLKLNKJ3PQK5K2Kj2j0
10224a0kj3nnj0pqk7k5qJ5L3L5L7L0K0%j5k3k7j0%J5K0PJ0K3PK0K5Lj0k0l0j0J0J0J7Nj5j5
10221D7j7j8j2j5j0j7j8j7NK0%qp%J0J0KJ5J5Lj0k3j2lj2q%QL0L5J2lQPNJ0J0Qj0k3j2j2K
10218eK2J5J0J8%j8k2j0Kj0kJ5K%J8K0K7kj0NN%PJ8J7J8J7Nj0%kl0l3l5k7j3%J5L0L0Qj8l2
10216D5j5J7L0K5K0Nj2k0l0k5k5l0j2J5L2K7K0Qnk3l5j7N%k7k8kPJ8J2QK2K2J8%k0k3j9k8
10213d0j7J0K0K0J2J5J5K7Qj0qj2j5J5Kj5k7j5J3L7K0%j0k0%J5j3m7m5pK7J0NklLnqNp%J0
10210c7KkJ2K7J5pqrj0qj2qj5j7qnN%%%%LlLlj0QK0J0qk2KK0J0QJ2LJ0PLKpJ0K2J5nk0lJ3
10207A5J0nKLP%J0L3K5J2kj3j7lkj8j2nj0j5qpKK0J8PJ3J0K0Nk0l3k7k5j2qQK0J4QJ2J5Qq
10204D7pPNkqQPp%NJ5J2J5J3K2N%j7k5k5j8k%J5NJ0l%J3j0j3j2j5j3NK3J5Nlk7k5qppnqpq
10200c0%j0nJ3KLJ2J3Mpj2lJ0K0NlkNj0plj5kj0j3%K5M0M0K5nk3k2j0%PLPpj5KK5L3J2Lnj3
10197G7k0k2j3pj3k7l7m3l0j5QK%J3K0K7J3PNkNnKJ5J0kj5j8QJ5KnpJ0P%%QK0K2PnLPpj8r
10194gKJ2QPK0K5K5J8%j5nnj5%%j5j0%nj3kj0j3kPNLJ0P%j2k2nK9L8J7Lj0l0l0k0j0j0j5p
10191e2J0K2K5K2J8PLK0K5J7%j2j3j0j7j0j3j2j0qJ0J3M0M0Nk5k3nJ3%Kj0k5j7j5%K5K0Kp
10188E5nk0%K0J7J8J5J2nl0n7m5j7nnNPkJ2QNJ5%RQlJ5J5kPQPNNNj7l3k2k2j5%j0qj5kj0q
10185h5NK5J3J5J2J3K2Nk0k2l0j5NNNPNj0klk%j0NKNNQNPkJ2QNJ4%j2k7l3j2J7J3L0Nk0nj5
10182d7j5Kj7k3J0K3K0K0K2%%PpL%K%nklknlknnqpnK0K0J2K7M0K3nk8l7l2j5KJ3J0MK0J0J5
10179D7K0NLj3nnnnj7KLj3klj2KLj2PJ0PJ0QJ0J5%lnnnpnnnqnppnqj2%J5J5K4J0j0j2j2j0
10175a2NNnJ2J2nkJ2Np%K%%pP%k%%%lJ0plJ3KLNKJ0klnkqknln%NnNJ3qnJ3PJ5K0Lqk2k3j2
10171A5j3j2j7j0J5K0J4J8J5J2J0J5J3PJ3Pkj5l3m5l7nK2K8L2J5Lj3j5j5k5j0rj5j0j0PL0
10169@J7J8Nq%%QnqN%plkq%%pl%%knLlkj3k0j2k0j3LK0K7K0kk8n0m0l2nK5L7K3Pkk3l0l2k0
10165a87J7L8K7K8K5L2L2K3K7K3K2K3j5l8l0k0kK2K3lj5k2k3j2nQK%J0lnJ0QqnQKnJ0pj3p
10163ej0j2j0j0j3j2J7J3J0J5nk8j7j3LK0J0J0KJ8J7%KLKLqQPpN%qQNnK%%L%%KkJ0qj5%rj0
10159a2j8nkj8nL%n%lknJ7J3J5J2J5J2J0K0J0kNPkJ0%NK0KQJ5j0k8k0j5nLKnk5l2j7l0m8k7
10156a37J7M3M7L0PJ0Lj3r%qnnnk2qNK0J3J5Mk7l2j0J2L5J8Mj4j8kJ0%KL%KLPK5K5Ppnj3p
10153B0j0j2j8nL0L5Pnj2j0J0K7Qj0%%qk2k0pRJ0J3J2knJ0j0k5j0J0J2j0ppj0nlnknJ0K9L5
10150D2J5J3J2J3Nk0l5m0k0nJ5J5J2%NQJ0J0j5l0j2j5j3j5J0K5L0Nj3j2nk0j2j0j5j5nlj7
10147a02PK8M2K0nj5j5J5J5J2J5j0k2j0j2J0K7klk%PNPNQPQPJ5J5K5Qqj0%j5j2KnnpnKj5j5
10144A7j5k2j0K0J7J8K0Pj0L%l%%knnlnj2KLj3k%klj7k0NJ7L%KLJ2nPNklmlknNj0j0qj0j0
10141e5j0j0k2KK8K7K5K7K0kj8j9k0j8j7k0NK2J0J3K0J9rqkJ2J5lNLKNLKLNj8j5k4qJ0K2K5
10138C2J3j5j3j2j5j2j3k0nK3L7M0K5lklkj0j3j0j0QNNJ0k3j9j8j7lJ5J5%j2j5PK3K2Nj3j4
10135gnnqnk5k7j0J5L7J8%%KLKLj3j2j3j2j0nJ7L0L0L2Ll3l9j3%%J8J7J7J8NNNPLJ7J8Kkn
10132G5nlpqLj0j5KpqJ3J2J0J0%k7k0n%lJ0pnP%%j0rqj0pqj7%PQJ0J0lJ3J4kPJ0j2l0pNnl
10128c5j0j0J3K5J7J7kj7nJ2%Kj7j7NK0K2K5J0j5j0J0K7K5pj0qj0nnLj5l0j5NNJ2%j0k7k7
10126e2%J5J5lknnnk0l3kPj0pP%j2j3%J0K5J8K0KLKLK0J7%j7j0Nlnnnnnpnj0qK3J7J8J7J7
10122GL%J7L3J7knnnnnqj0nnNK5J5J3J5%j0k8k2PL0J3NK%LJ2nk2k3k5Qnj3j2lJ8K5J2kNPj0
10119F2Q%nPpqQPp%NqNJ3j0k0k0k8j2j0pPL2L3K0Pj0j2j5j3j2j2nlj7k0l0nK0J5L2L2J5j0
10116B2k9k8j2%KL%KLKLl%k%lkj0NK0K0%j5k8j0K0L5J5j0kRLNNNnj8j7kK7M0J7pqnpj0j0q
10113A2j0r%K%%%%Llj5k7l0j3J8L5K5K4L0K5J0j2j5j5j8j5NNNNNNLPj0j0j0j0K0K0J8J7Nj2
10110G0l5l3j7j7j8j7KLKLKLKLnnnnnlk%qK3L5L2K0K2J8K0qk2j5j5PK3K2Nj7l5m0j2J0K7K0
10107C5K0L2L0Qqk0l7m5j7%%K%NKrJ4J3J7J5J5j0j2j0j5k3k4J2L5K2Lqk5k2k2k3k5j5J0M0
10104d0N0J5qnJ3K5K0Kj5j7j8k4j0PJ0PJ0Qq%%j5m2m2j5PNQJ0M5K9kj7nJ2K2L8J7J8J2nj2
10101I0l0l3j5j7l0l0j7NJ0PQK%J5J5pk0%K7J3lpnj5j5j5j8LKK3K0K7K7Qj0j3j2pk0j5j3k7
10098i2j0J2J5J5J3K5K2L0J7Lj0qnNQNNNNNKnk0j5j0QPJ5L0J0kj8l2k3k2kJ2L2L5J5J8j3l0
10095E7l0j2J0J0J5J2J0J0J0J0QJ0k3k0l0j5QPknnlkl%klJ3J5nj8k9j3k7m3k2%l%K5M3M2K0
10092B0Nqk2NK0J0j3l2pPQk5k8NNJ5J3J5J4L5L3J0n%%qk2k8k4nJ2J7K0Nk5l4l5j5%J5J2J5
10089b0J5J7J8K0J7pPJ3J2L0J5pqk7l0m5m2l3j7nJ5Nqj5J5k%K%J0QJ5L0L7K2L%%%j5j8j5j4
10087bj0N%%%%nPk%j5j3k7l0k0NK0K2Qj0%%%%nNJ5lNJ3%J0J0Kk7m3m5k0K0M8L5L0J0j5j5J0
10083b7PQK2lj9j3j2k5nKkqK3K2J8J9J5kPNpqpqmnqnj7j8kK5K0K2nm2k3%L0M0P%J0LqJ0%%
10080C2L%N%j0j0j0qNNNN%j7j5%J0K5K7J0pk5j8j2NK2NJ8J2j5pNKnj2J0KNJ3%lJ5NNj0pj0
10077E5j0j0j0qnJ3M2M0J3%%%nqk2j5j3j5k0j5j4nj8k5LJ5J5J7J7Nnk%j5m2m3j5LJ7J3J2J3
10074d7J0J2J3J4J5K8J0k5q%k7j0Lj5KK0K0J2L0L5J8j3k7j8%kk0nqnpJ7L3K0K2QnJ0lk5k7
10071E5l5k0J0J0J0J2k0j5rk3l0l2%L5K5J0J9J8J0qpPJ8J2J5J5pn%j3k2k0k0k2%%%K%%%%%
10068b5k%%qQJ0q%J5K5L5K2K3J0PN%j5k7NNj0k8j7lnj2j2qj2j0nj8pj3j7lj2qJ0K8K5J5J2
10065b5K5K5J0j0k7j8j7j3Nj0%J8L0L7J7j7j3j9l3j7PK3J2NPNLK%L%%K%L%%%Kj2j2KK0J2J5
10062D7J5J0nk0j7j0k0j5kJ2K5K0Nj0l0k7j3LJ0N%J5K4K0Npl3k9j8NK0M5M7K0k0l2j5KK3N
10060F0qj2j0Kpk3k4j0%J0KJ0J0KLJ0NNNNJ7k%lj2P%j0nL%J0J5lkJ5PLj8j7k3j7k0j2%J2k
10056b2j0lnK0L2L5J8J2K0J3J5%%l%k7k8k7l0KL%Kkj7j5%NK9L3PkNPnk7j8nnrPK0K5Nj3j2
10053C0KK5K3K2K3%j3kj0j0nj0qJ8K0K0K0J5lk0l2k0N%j8j7j5k8j4j0k8l2qK0K3Kj0pNJ2K8
10050gJ4J8K7J0j0pj0qk2KK0K3NNnJ2j0p%j8nnj5%nmnlkJ4L3L7L0Qj3j0QPQNj5j8pk3j0LJ5
10047F0L0L0Pj2l8m2j3J0L0K8J2npNJ7J0J0pk5j5j8j5k0j5j5J0L8K7J3Kj2j5KQPQJ0J5%%J2
10044A27J8j5k8k7k5l0j0J2%%LKNQPNklL0K8J0J0K0Kk2m8m2k5qmnnKNLMNNJ3%nJ0L0L0lk5
10041F2k2qJ8K2K8J2k0l2m3j7knlknKL7N5K3j0k0k0k3j7KJ5j0l2k7j0%J7QJ0%j3pnnqj0pJ2
10038f0nkNK%%Llj7j5%J2L3M2N5N5L2Lj3nnj5kK0Pj5j5pPQn%J5NNKJ0K8j0m3n0k7qpnnnK%
10035GLKnLPpnJ2j5l7j2K2L7K3lj7j3pj0j0pj0KNLKN%pJ0L4L8K0qk0k2KJ0QqnNk0j0J0J5L
10032C0j3j2%Kj2k0QJ9J3nj5kJ2NNnnnknnnnP%kPNklNK2J8qpj0NJ0J0L0J0qj0LJ0J0Kpj8p
10028E0j8l2k2nNJ0%lJ3MN%QK7J8qj0kj3k2m2j5PLj0j5KM3M2K2%k2j8%%%Lj2lpj0nq%j2j3
10025f5NJ5Nk2j0J2J5QNlj5j5j5LK7L0L0K5J0nj8pJ0J7%k0k4%Rnj4lK2J5LNJ7J3N%NlN%LK
10022G7%nknnnnlnpnlpKj0j0L%p%l%kj0PJ2J5J3K5NK2K0QNqj2NNj3klnj7j0j0n%j0k3j9lK5
10019A0J0%j3NJ0Nj2j3LNj2qL%qnL%J7M5L2kk8k5pj0k0j7j0%l%%k2j5NK0J2kJ0Nj8k5l0j2
10016a17NPNJ0L3M2M2L3J0NJ2Lqj5k2l3k9k3kJ2J5%knlLJ0qj2j3j2j5%%K7K3J0j5l0k0%K7
10013e0M5L0Kj2j5KQKnrlNK2K8Pk2j3Lnqj0kJ0qkPNknPK3K2K3J7j5m0k7k7j8nj0j2j5j0j3
10010i5j0%LK%K5M0L7K3KNJ3lk0%J3J5J2J3J2J3qk5j7j0j0nnnJ0J0J2J0knNj3j7j8k4j3NQ
10007a7NPK0K0L0J5j0qj0j0j2ql2l2k0J5K5lpj0j0j0J5L0J9K0%j5pp%lQqpJ0l%LNKK%j7j7
10004c2lK0K0L5J5qnj0p%KpJ0J5J2kk0j3j0j7nJ5J5Kj2j0J7L8L2K0nk5k5k0j5%J8J2K8K7J5
10001A17k%nlj5k7l8l4j8kK5K4K3K0Kj2nnPQj5k0%J7K8K7Lj3k7k8j2Nlj7j7%j0j0qpKLqQL0
9998a2Pj2nnJ2QKP%N%pk0k2nk0j3j5j5%nJ0M0L3J5q%%pKnklj0NNK0J5J0J5J2J8J2kl%kl0j0
9994A5NJ2J0kKLKj7l5l2j5KJ3L0L2L2L5K8J5ql0k2j0j0j0j3J0QNP%j2l5l7qpj5%L0L9K3j0
9992C0j0Nlj0nnj2LJ2L0L2J5J5Qj0k5j5Knj0LJ0J2kj5l5l2j8kPJ0kj3Lnq%J3K5M2K2Lj5k0
9989B5K%LKk%l%k%j3NL3L0Ppj0j0lj5l5pPQqppqLNKLj3j2j3j2k3k0k7j3J0QJ0J0J5K0J7J8
9985b7J5J7J2J5L8K0l%j7j5j5j8pPk%l%k%Nj0l%klkkJ2J0KK0QNPQJ7J5j2m8m2j7J7J7j2j2
9982gj3j5%j7j5%J2J3NK0K7L0Nj0l%Qj0j3LNj3LJ7J5Nkqpnj3j5j2j2J7J7J5J8j0l3k2j5j0
9979d5knnNPJ5%j5%J3K2Qj0NlkNNqk0m7l8k5QK2J5J5LKJ0%pJ2J0nNpj0PJ3L7L5K0J5J5J5J5
9976A05J2J3J7J0nk2l3m7k5KJ5K0N%LKj0pk3nNj0j0NK8K5ql5l9j3J8K2J5Kj0k4l0lJ0J3qn
9973b5Lj3nJ0J0nj2j5PK0L0J2pnJ0J0J0J2Nk2nnlnnnj4j5NK2K5K7K3K5J2kk5k3pj0j0qNLP
9970D2NNLNNj5j5j5j5PNk2k2k8%L3L2L2J5pq%%%knl%kj5j3j2j2KLKLJ7J7K0J8lk2%j8l4l3
9967e0j5LK5K5K7K7Qnj0J0J2J3KK0J3k3m0k7k2k3%J5K5J0%j8j2%J2L0L3L0M0K7pk5j5j5qk0
9964G2k0n%%%%L%qQK2Qj3j0%%N%j0QKp%%Nqk2l5j7J0J0J2lnj2l0k2k0j0NlkJ0L0L0K9L3J5
9961E5Ppl5k5pnj3k2j0NJ7J8J0j8l2l3k2KQ%KQJ0KQJ0NK0K2K5J0j5k2k5k5qQK7J8%KJ8J7K
9958A2J5Qj5l0l0j5j7n%K7M3J7l%j2j0j0j0%QK0L2K2Nj0j2j0Nl%nklnpj7k0nKkK%nj5k0nK8
9955e7L7K2mk0nNJ5J7K0J5ll0k4%J4J8J0nj3plppPPQPNQlJ8%PQKNJ8J2Qj5k3k0k2j0k5l0n
9951d5QJ5J5RppJ2M0K2NNkj8l2k2MK0L8L7K3J5J7J0J3lk7k3j0pqpnqpnqj0j2j3nJ0K8L0Nj5
9948G5l0k8j9k5k5l0k0PK3J7J5NK3J9QqnLj5j7j8kJ2LKLNKNNLlnj2k3j0J3M0K9Lj5J5L2K0
9945G7nm0l9k5lJ5J3K2Pnj9j3J5K7K8nl3k2j0%k%Kk%PplknlnnknK0K0K7J2K3K0K7J0j2l8k2
9942D0k8pJ7J0kk5k2nJ2J5J7K0J8j8j7k3rJ2J0K5NK%%Lj8j5%K8NqpJ0J7J8j0j0PK3K0Nnk8
9939H2j5j2j0NKj0%%k%qknlklj2Kkj7j0j0j0qj7nK5K5L2J7Nj0nkj5j7j5j5lkK0L4NQNPL0K3
9936H0Kj0j0j0j2j3j5j2j2j3kJ0J0nJ2%kJ2KkqQK5J0j3j0NK3K0Nj3k2k0j8mnnnj5%Kj5J0J0
9933b5QJ0j0j0J2K7M3L2J8%j8k2k0k0k3LK0J7J0%J3lm2m7k8nK3Nnk3j5j5QK5K0L0K9K0J3n
9930E0%Nk3l2l0k2nJ2Q%%PLNK%LKL%KLlNJ0pML%KLKkNL0J0j0j3npqnpnpnj3nJ3K4J0nNNLK
9927B2J0kl2j8J3K7lk9n0m0nJ0NKJ8L5L0J4rl3m0j0NLNJ0nJ2J3nKLP%j2J5PplknlJ3J5j8j5
9923e0%NnQKnNkn%Nj0%K2M2L5Qqk%Ppj0J0PJ0j2k8j0QPpk5J0L0J5KJ0J3l%kj0Nlnklk0k5k7
9920b0j2K0K4kj2PNk0k7j8%j0j5NLN%J2nLPJ0J8J5J4J5J8J5J5PNNQ%PJ8ql2m0m5l2j8QJ5L0
9917bK4J0K3K0qpqpj3j0QL5L2K8qk2k0PK5K0Q%NPj5j0j2j3nj5j7nj0j3%j5j0J8L2L0Npk8l5
9914B2j0j2j7nJ0K2K2J3j5j3nj9nP%%%kNlkRJ0kKJ0QNNJ5L5L5Nk3pnJ0K7K8J0k3l2nJ2J5K0
9911A57J8J7%k2j8nQql0k0j5pqj5LJ0J0KLJ2J3NKK0M5L1%j3j3knk0k3k7j0NK2K5plpk5j5j0
9908H0N%l3k0%J8J7pj3k2k5j0NNkj5qpKJ8J7%j0k5k0j5j0j0j7%L0M7N2L0NNLKj0m0k9j5%J7
9905eJ5L2L3L5J2j0k5l2k0J0J2J5Qnqj5nJ0NNj0k7k3j4nnj5KK3L2J5NNj0j8LJ0K5J0J0J2J0
9902A02J8K0J5nj0qk2m0k5j5j8j9RK3J7J5pk3k0nJ0J3KK0J0J0J0J3j8j7k8j0%j5k7j2j5%J7
9899c5J8J7N%%j2KNj2lnklQK9K8J0J0J0K2K3J0j5l5l5k0j5k2j0KLKNLJ9J0j7j2j3%J5J5%j5
9896a0j7k3k5k0k2NK7L3K7K5K5J0qj0j2j2j3kJ2K7J0kl7n5l5qJ5K0K0K0J8NKJ0PQPL3J2Nj0
9893F2pnlj2k8j9KNnj7j5lJ3K5K2J7kqj0kqpj5%J3Rkk7l5j5J5K7%pKnLKpPQnNKj5j0QK2J0
9890a5J3RJ0K3NPJ8K0J0j3j2nPJ5pj3%%j2j3Lj0j0Kj2j0lnppnJ0NRQKJ0QPK0K3lj7l5m0j7
9887b7%lj0j2KK3K2K5K5L0J7Qj5l5l3j0knj7j8npPK5L2K3Nj8j5LKLKklklK0L8L2J8lj7j8n
9884G7j2j3j2j3nklnj7k0%J8J4rnJ2KLNNj3rj0j0J0K4K3J2J3J2j2k8j7j7%J7K0Ppk0nPJ0p
9881B0PNj5k7l5pPQqNK0L5L7K3K%LNJ2klJ0K3j5n0n5l0j5%J5J0QlkNqk%%%J0K7K7J3j0j0j3
9878B7j0j2j2j3j2j3j0j0j2KL0N0L7Qj0%%qplnj2KQj7j8kJ7J0KnNklNN%kNNlkJ0N%J0%qJ5
9874D7QnnJ0J7J0pj5Kj2k8j7j5j7k3pJ0K2%j2qQPJ8J9K0K3K0J0Kj0k5l7l2k0lJ3L0K7J7pj3
9872B2j5ppj3j2n%K0J2PJ0J0K3Kj2nj0qNQNJ0J2J0J3J0J0j5l5k0nJ0Nlkj8k4%K4K3L0K0J7
9869A02%nk2k5k8k0mJ2K5L0L5J0lnj2k5j8NK0J8K0Kj2l5m0j5PJ5J5Qnk0j8kJ2K0J8%l0m0m2
9866e2j5%nlL%L0N2M2Ql3m4k5J2K8K7K5Pnpj0qpqj0pPNQNPQPQNNJ2kqpj0j3K8K5K2K5%j2j5
9862A05%lk0k5m2l2j8pK0J2nj5j7j5%J5L2K7LKLj3j2nQK2K2QNPNK0K0Qj0j8l2k5k3pJ0qmR
9859GJ0L3J7kj5k0%KQj8j2%%Kj0Nnj4J0Mj2QPNPkJ2J3nNqn%pj8mRJ0Lqk2j0NLnKJ7QJ0J0J2
9856D2K0Lk3j7KLqk9j0KJ0Lj3k0j5j5k7qK8M5L9L0%k5k4%lj5j0kPQPQNPPL%j5pj0j3j5j5j7
9853g7qkJ5M2M2L3J0lj0k0k9k8j2KJ0J0J5J5J7J8j0nqpqmj0lj2KLj3%kj0KQJ0PJ0QRJ0QNK
9850C2J3%k5qJ5K3J5NJ0J2j0k5k2j3j2k5l0pKJ3J5NKJ7K0%j0LK0K2Lnqk2j8j7nJ3J2lj2k2
9847b7k8k0nK3L7K0KppJ4K5K8J0j0j0J0Kk%%K%%%nj2nJ5J7Nj0j2k0lJ5J3lj2KJ0NnnNLnPk
9844E5nKklJ0kk3l4k8nLqj5pNJ7L0K7L3L0J5J5K0J0%nk0j8k5k2j0J0L2L3J0j0qpj0qj0j2j0
9841E0j0KLlLJ0nlJ0J3K5L5J0j8%%j7qpqj0LKj2j5l0k7j0KJ5PNK0K3L0L2J8j5l0k8k0j5j5
9838A2k2pPK0J7J5QJ5J7Nj5k0k0j7j3rj0j0k5j0lkj0J0J2L0L5K2knlJ0J3lkNPklNQnj5j0N
9835C5K2K0K0K8J2Lj3j5Lnj3j0npj0%j3j2NnqnknlJ0J5K5K5Qqk2k3j2J0ll0k7j2KLj5j8j0
9832f5NJ8K0K0J9J0J3PJ0j2k8k7j0NLJ2K7L3J5%%K5K2J0pj8j7j8k0QNnl5j5j7PPj4j3k0pK5
9829b2L7K0nj5lJ5J8PNpq%%pk0k7j5KNklj7j8j5j5L%%%J0L7L8J9Nj0J3L0M7K3k5k3%J5J0p
9826I5j3j2j8j7%J7QPNQnl3k7j0nkJ2J0L0J2nnk0%J5klkqkJ0PNQJ0KJ5Lk0j0qk5j0J0K5K8
9823H0%j3nnnnknnlkl%k%%qQK0L5L0K0J0j0nNl%klklj0j0j0j0kj3j7%j3j0j0j0mj3j7%J5J2
9819eJ5J5J5J2J5J0pk8m7m5l0pPJ8PQJ7LPJ5J5Nnj2qj0J3K4K3J2Lk0m0l2lJ8J0KJ2QKJ5QJ0
9816D5J7k%j3j5%j0j0ppqj0pj0lj2j3kJ2k%J5K0K0%j3pPQqpNl%K7M8N0K5J0J2QPnpqj0pj0
9813A20Kj5nJ0L%nPQqpk5k5j0Nql2k7KK0J0J0J0J0J5K%j2j5%j3pqpNNJ5Kk2KJ8K0Kj2nn%%
9810C0%%j8%J0L0K8L0nl0j0Pnkl0m2m3k7nJ5KNL5L5L5L2Lk0j8%kj8pql2l2j8J0K3K5Kj0k5
9807e0k5k5k2k0qJ5J8PLJ7%LK0J0PNJ8K0NKNJ0K7QKj2l0j0J7K5J0nkPJ0Lk3m0l4k0nKLJ7K5
9804a0L0J2QnPkj5j3k2nNNNNPNQNlnQj0nKnkK%%%%k%lJ8K0lk0j7lkj7k0nqk2j0PK0L3L9L8
9800E5Pl0l2j7%%lj7l0k3%J3%j5KJ8J7Lj5%J7K3K0RNK0K3NJ5J2J8J0lk5k2nJ2J3j0l0k0j8
9797Bj7j5j7j5nPJ0J8J7%j7k0nqj0kJ7K8K7J5J2J3NJ5K0Nj3j7qJ3J2pnJ0Nnqk5j5j5k2l7k3
9794h0J8J7QnNNJ2J0J0%K%L%%K%knnnnknnNJ2%J2J8J0qNK0J3j0j8J5J3Knk5nLK5L2J3k0k5
9791E5nJ0%%%l%nnk2k0nj5j5j7qJ3K5J9K0J3K7K8J2j5kKj7j0n%j5qQn%qLJ0j5j0j3j9qj5j2
9788e2j5j5KJ8NJ0J0NJ7%j2nj3j0LNJ0%k3j7j5k0lK3J7QJ2K3K2J0k7l8k7l5j8Llj2J5L2K0
9785i0K3K0%PJ5LJ2J5N%J2NNkj5j0j0j2l3m2qQlQPNK3PJ5J5QJ9Qj8j9k5j3NJ3J0J0J0%%RQ
9782A0%J0KpqppPPJ3K%j2j5LJ9K8J7K3Kk0pqpj0j8%J5K5K5J3k0l5l8j9qLn%NlQlk0j5J8L9
9779BM5J5j0k7nK%nj0%pnkNRpj5l0m0j0NK3L5M7O7L8P%J3lk0k7j8npj8LPNLj0j0j3j2j0j0
9776ej2j0K0J7K0K0J0lJ0%j5plk2k5k2k5k8kJ5qJ3J7J8L2Ppj0pj0NK9J8J5PnJ0nk0k5k4k0
9773c7qpj5KJ3L0L4J0LK0J5%j0j5j0j3j2j0j2j0J7L2L3J7J3lk0k2lnnkqnnmMNLNNNNNqk0r
9770bj3j2j3j2j3J0J3KJ8PJ0J0J0nlnmJ4%ppj5%J9J8KK0Lj5%%J2pk8%QPkj5j5knqpnj0qQK2
9766b5K5KppJ2J0J2J0J3J0PQ%j3pnl%NJ8K2Nj2j0j0j3k0k9k3NJ5L0J7J8J5J5J7%k5k5j2j5
9763C0k0l2k5qk%NJ7Nj0klLJ5K0J2pqj2lQK4J8KLqj5j4%J4%j2j0%J3J9J8J7J0nQ%j3j2k3n
9760A2J0J0J5J3nnnlpnlnNNLPj2j0j3rqj7k5lJ5K3K7J2%nn%j2KLj2%l%kl%klJ0nnJ3nNNlL
9757bKKL%KLKNNNNQNNNNKJ3%%J0PLj5nj0j5lj7j5nj0j2j0j0j0qpj0nnJ2L5M7K3j3j5nN%kn
9753Enj0kKj5l5l7%J5lJ3K0K2L2J5%J5J8lj5k7k7j0NJ5J4QJ2Nj0k7k7j3LJ2J3J0qk2qJ0Ql
9750c5LJ7J3MJ3lj7l0j2J2K5K7kk5k5%J3K2K5J0Pj5j2K%pnnj5l7m3j5LKLNKNLNqpqnLJ7L3
9747e7M5M2L2K3lpnj8kK2J5nj2lJ3J5lNJ3J7%pk3k2qL%J2nkJ0K%pk0j3j2NK0J0J0%KJ5pl5
9744E5k3%%LPLNj5j0J0K7Nj7j8LNj8klnnnmlnnkqQJ0nqJ0QqLKL%%%l%J5Kj0k4k8j2J0PJ8K
9740b5LJ5RJ0J0J3j3j2j2j3j0pj8kj5%J5K7J5k%J4QPJ5Lk3k2k5k2k3pJ5K0K2K3L2J7%j7j8
9737Gklj4l5m0qQ%%K7M0N0K0l0m0j7NPK3K9L0K0nj2%NPpqNNj2l3l2j7nJ2J8J9j0rnJ9K0p%
9734B5lklklj0NnmMpj0NknJ2J0J2J3J2J0K0Nj0j0j0j2j8kj0j2j3j5j0QL0Nj8l2j5K2K3J0P
9731eJ0PQj3j4qQJ4Lj7k0j0j3NK8K2J0j3j2knJ7L2L8J2Nj0j2%J0Pj0pNNj3j5%%J0nj0j5j2
9728A5KJ0QK0%lnkJ0KLKLJ0nj3j2j0j5k0pnk0l0j5k0k8j0nJ8K2K0K3J5K5K9K3K0J0Nnk0l8
9725Gk7%J8Rnj2pJ7L5N0K5%nlpnj0j0j5qJ5Nj2k8k5j2kJ4K5J3j3j2J0KkJ5J2Lk8j5kPnj7j5
9722b0pqj5QK7J7J5J5K0J5J5Nj7k8j7PQj8k9k0qk%KLNNJ2K0K0J5Kj2l3k9j5NK5K4Np%%nk0
9719a5k0nJ0J3J2J2K5L5J0pj3LK0K0j3l5l5j5LJ7J3P%j0knj0k2k3pJ7M5M0K0Pk0j2%KQPNk
9716H0nPj0k5j5J5Qj5k5k5j2NJ7J5J0KJ3J2%k7k3%Qj0k5k5j0nLnNJ0K5K5Rrj0j0j3%L%%Nl
9713c0pJ0NNPNJ0PQPnj0J3L2Q%%PJ8%PJ3lj0kj0l0l5k2m0n0l3J3L7L0%j7j3LJ0nJ0K7J0%j5
9710c5LJ5PQMNQNNNJ5%%NK%L%P%kJ2J0Lj0j0lj7j5l0l2j0K0L2M5J7j7lL3L5Km2n5m2k5qNK0
9707b5K7K0J8L0K7J0kj3pnqnJ0K8K7J5pj3j0pj0qj0nkJ5J0%j3j5k0pJ2K0Lk3l2nJ2Qnj0qk
9704A5qJ5J3nJ0NNKpk5j0j7k0j3pk5k0N%j8kJ2K8L7K8Kpj5lJ3J2k%%%K%%J0lj7%J5K2L0J5
9701G2Lj5j8pJ0K2nnLqj2j8j0j7j2j0k3nJ0J8K2J0J0K5J5J2j2k8k7j2J4Nl2l7k0L0N4N0M5
9698I7L5K5%j0k2k3pNJ5J2Nj0m0l5j5nJ3nP%k0pqrqj0pk3k7k8j7j0%L0N7N7L0Nj5j7k7k8j7
9695e7KJ3PQNJ2J2Nrj0PL0L0L0K7L3J7J3nk3l0k5l0k2nPkNPkJ2%k0k%K7Np%%j0j3k7%J5K0
9692E0K2Qj3m2l2j8J3K7L2J3lkj0Knpnnj0j3j2j2j0j3j2j5%%qQK2L5M5K0j0PK8K5J7L%J7K0
9689A57Nj7j8pPQql0j7KL%k3k0k%%%%J5J7nk0k2j8j9k0k3k2j3k5j5LK2K3J5nlJ3N5N7K5j0
9686F5l3j5QL5O0M5lk7m5k0PK3K7L3J2j0j5Lj0qj0j0NL3Ppj0J0J2kk5k3j5%kj0%J5J2%j0k5
9683G7k5j0l0k2J0M0K2%j5j7KL%Nk0j8LJ7L5K0Nj0pj5k0qkPLN%%%%%%l3n9l8kK2L3L2J7J0
9680A7j5l2k5pPL3M4L3M0K0nk5j8LNNKLKpNL0J5Kj2j3k7n3m2j0K5M2L3K0J5J7K0Qj8k7l5j5
9677F0j5j8j7k0k2k8j7NJ2K0Lj5KJ8K2J0%J0%P%pJ0K5J5lj5k7k2NPJ5J5J5J5J0j3l0k7l7k5
9675e7%%J5L0K7J5lnj2KJ0J0K0NJ3J2J3J0j5j5j5j5j8j5j4j5J5J4J3J7pk0k2nj0j0J2K5J2
9672A7nnJ3K%pJ0%%KLJ0K5K2Qnk0j0j3NLNNKLJ2nL%%KJ8J7Lk3k7j0PQ%j8pj0j8l2l5j0J5L0
9669a0K5K5nlknlkj0N%KJ0nj5j2LK4L5L0J3nk5k8k7k7qJ8J2n%j7qpqpqnJ3L0L4Qqpj7lLMN
9665GNkl%%rMkkKKmRL%KL%lj0QK5K7L8K0qpqpj0j0%j5k0j8k9j0PQK2lj9k0l0j5J7L8L2J7j0
9662B2k7j7j8j2NnqJ5J5J3J5RJ3J0J5K7K8ql0k2NK5J0nk0j3j5j2j3kj7j3Nnnnknnlkj5PLj5
9659g7l%k0kj3j2K0K0K0J5ll2k3j0J3J0J2J3K7K3K4K5QJ0J7Lj8j7k3rnl%k%J2NNPNNQj8j7
9656@j7j5j8j7j8j7NJ7J3J0J7L%J5K7Nl0l0kK2J0QJ7J5J5J7pk5j3j2j2KpnnnqnLNKNJ8J9J5
9653A7J8ql2j7j8LJ7J0QKKmPPpKLlkNj0k%j5J0K4K8M0J5%%nlkj8j7lLKnQL7L8J0J0K2K3j3
9649A87l7n0m8l2j8J0K3J7j0j7j5%J5J7J5L%NNNNNKJ0kj3j5j5j7nk3j9nJ5K7K2K0pj0%j8n
9647B7J3%Kj2qQJ0J0J0Kk7j0KQJ2knnlK3J7nk0l0kJ5K0J7nj5%%%%LK0J7%k5l7l5k0k%K%Ll
9643c0kl%j0LlkJ0PK0Lj8j7k5j3J5L8K5K4Nj2l%%LJ2nNLKLqk2k2qJ3J2J5J2NLj3j0j7j7lJ3
9640a2J7%j2j5qNQqj5j2k3pJ5J5K2Qj3j5j2j8nk0j7nqpKL0J8KnkPQlJ3J5lQPNLJ0K5L2J7%
9637D7%J8J7K8J0j3j2nk0j5lj0j2j0qj0rPNNNJ5J5J2j0k0k0kJ0Pj0j4j5k3k5j7J5L2L3Ppj3
9634a5j2J0J0Rmj0j0%J2NPK0M8M5K0j3k7k3k0k5k2k2k0j0J5%%KLKLKLKLlJ0%LK%J0nNKLKQ
9631B5PQPNNJ5%nK3J2kj3k7k0k3k7k7j3J3L7K2%LK%%Ll%k%qj0pj0pj0qj0LNJ0lkJ2LNNPPQ
9627A5NPQJ0k0j5j5j5j7j5j5j5KK3J0J0J2J0J7LKj2nnnnpnNNKNNNkJ2J5J5J7J5nk2j3j0k2
9624a0k2nK0J7J5J7K0Lk5l7l5%J5NPL2L3L0L0K2%l0m2k8kJ5J2Lj3p%%KLKpPJ0pj5j3j2j2j3
9621a5J0L0K7Nj7nnnlnkj0j0pj0j5nj0qkPQl%QJ0nj3j5k2qNK5J3J2J5L%J2j0l2l3j2lnpKK8
9618h2K7K8K7knlnLqpKNNQNKPJ5%j2%qppnqp%lLnqk0kL0L5M4N3L2Lj0nqkj8k0kJ0lk2k5lK0
9614D2J0LJ0NNNnj5j5lJ3J7K3J0Knj7m0k0nj3j2pNK4L5QJ0NJ2K3Nj0k0K%nLN%j8l2l3j9%P
9611eLPJ2%LJ2QN%j3k7l7j5NJ7K7J0Nj5k4qQKnj5nK0K0LKN%%j2j0lnpj3kqk2k0qnkK0L5J7
9608d0%j5k5nNklJ3K2J8J5J5J4K8J0j8pnj8j4nj5j0%%nNnNJ0qnJ8L2L5J2kj8k7j7lK0J7%L
9605B5%Kj5j4j3j2J0K2J5J2Lj5nnqrj8kK2Nj7m3k5J3L0M9M5J5j7n2m8l5j2j5j0k5k5j3K5L5
9602a25L8K5K7K5J0j5j2j5k0j0lK8J7NJ0J3RJ0J0j5l7k5%K5J8N%%j0NJ2J5%k5k0kJ7J5Pp%
9599E%nnknJ2J5%k5m2qK0K0Qj8nklJ3KLJ2kNPJ0L0K5J2j0j0k2nL0K7J0j0k7l3j7J5M0L5J5
9596A15Kj7k5j5k8pJ7L%NKLNj3n%j7qnj0mlnNpk8pNJ2J3%KJ0PQJ2NklklLqn%%pkl%nj2NJ2
9593eL%J4L8L0j8n0m4j8LK5L4K3N%qnkqj0kpqJ2J3%K0J0j5k8k7k0pJ7J5LqNM2M5J8P%kj0j3
9589F7kj8k0j5j4j5j5j3j2k0%J5K7L0L2L0L5L3K0Kj2k8l5j7PLj5j0%J5J0j8j7nKLnlklkqp
9587@nj2k5k5qJ3K0K0nj0NJ5J2Nkj3j2qJ3Kj7k8k0k5l2j3K0K0kj0J2M8M0J7LlpNNlJ0%j5p
9584b2j3j0nJ0J5pj8kJ2K0NQPPNJ3J0Pkj5j3kj0j0pj0K%pNPpnPNJ3PPJ5NQJ2Lj5k0J0M0L7
9580A02J5NLj0j5NJ0KQJ0j3j2j8j0nk0j7qLK0J0J2NJ3K0Knknnnnnnlkj3LKj2Kpqj0pq%J0K3
9577E0nKJ8NNj0l8j5k2j7Nlj2nn%j0lJ5%QP%QNlJ0LKLMLNqmqnnnj2%J7J8K4J3k3l4j3J3K4
9573BK8ql2m0l2j5lJ0J0J3J0K2L0L2K3%j8pnlJ5LJ0J5lNJ0pqK8N0L2nj5j7j5l3l7j5nlk%L0
9571E0K7K8K7QqQnk8l0k7l0nJ0nPL5L0L8K7pk5k3pNK0J2J5%%J0nj5j2j3j2k0k0j0k8k7j0j0
9568b5k7nJ0nPK3L4M5J8j3j2j5j5j3j4nk0j3%pqnj0nnnJ3J5lkJ5NNJ5L2K2K8J5KJ3J0%%J0
9565A05nk5k5l8j7pqJ3K9L3Pk0l5n2l0j2j3%%pPJ5J3J7J5NQk5k5k3NL3M5J7%J2J0klnklnk
9562@kMLNPnJ3NKpPQj0j3j2KJ5Nj2j5j7J5K9K3K0qk2k5qNK3J5J2QPQJ0NPK0nk5k2l5k3nJ0
9558B2L%nqpnnnknj0NK9K8L7K0LKj7j5j3NJ5J3J5J5K5K5Kk7n5o0m2j0K5K4K8K5J5%nnqnJ0
9555G7K5K3J0qpj0j0j8nJ8J5K5J2j2j3kj8j7%j3j2qnk0%j7j7j0NJ0Rj4j3%%%LJ0PNj0j7lJ3
9552a2J2nj7l5k0NK0J5J0KNNNLNKN%j5j5%K0K0K5K0J5J7%%pnk8l5k4qQj0j3nj2qJ3L0J9K0
9549B7K0K5K8J2klNpj0Nnlkl%kj3j0kNPj0j7l3l4k3kJ0%%K%Q%lJ0NLNNK7K5lj7j3NK0Lk3n
9546A7J0J3J0KkJ2L0J3Pj0nJ0J8J0ql5o0m9k0NJ5J7K%LK%%k%PnpPkl%kk%lknnnlnnknPL0L2
9542B7Nk5k7k5l0k7j0J5J5nlNplJ3L0K7J5J5J2J5QKNLKNpJ0J2kj8k0j7j7%J2Kj2kJ9K8Ppn
9539D0k0j5j0Pj2j0j2j0j3j2j0J2L3L4K0NNQJ5lNNNLNNJ2kk3k2l3j7LJ4J0QK0KJ0J0nknnn
9536E0nnnJ0NPQPQPQJ5J2J5J5j7j8j0j7m0k5j8j4k0j3J0K5J7Nj5k4j0J2J3j3j2j5lK0J8%j5
9533b7j0J0K5K9L3K5%j3k7l5l2k8j2J7K3K0J7KL%K%LKLJ2J8K0Pj5j5j5j7K%LK%%pPK5J8Nj0
9530G0J5K2N%nnk0k0klj0k5j7lK0K8P%nJ0J0%NNJ3lLJ0j3j5nk0j0j2j8nLJ7J5QJ0J2J3J0n
9527I0l%nj2%K7K0J3NJ2Qj5k8j7j8pNlklklknlpnj3k7k5j0J0L2K5K0J5Qj0k5l8l4j5%NlLN
9524c7J0J2j0k5pNj0KK0K0%j7j8k2l3pK5M2L3K9L3J2pj0j0j0qj0pj0j0pj0j0J0K5J7J0J7J5
9521D2Lj5l2l3%K3J7NNJ5J5Nlpj5KJ5J3J5J2kl%kj0j3j0j5nj7k5%L5K7L%J2kk5k5j0j2j0j0
9518c7nJ0%KK0K0K2K3NPLNk5m3l7k5J0K3J5J4Lj2lkRJ0J3J0N%%Kpk0k5%J2J5J3J7%%%%QJ0
9515F5PQj3k7l8pPJ0J0QJ0J0lJ5K3K2j2l8k7k5l2k0%J5PNK2K0K3K0J7pl0j8J5K8K0K0%j5n
9512I0qk2k8j0K0J8Nj8j7%K%Lqpj5%j0pqplk%l%k%%PK3K2PK0J8J5J5Kk0j7%j0j3j0j0NQPJ0
9509D2NNJ5%LN%Kj2j3j7j3nkk0j7qQK0L4K3ll0m4l5j5PLK0K2K7M3N0L5J7J3%k8m0l7k0nj0
9506B5j0%J5L7L5J5%j0k7l8k7j0KJ5%J0J3j5j3j2j2PPK3K5K2K3Pj7k5qLJ5K0J7J8K0J7Lk0
9503A50k5l0m8l0NJ8J5j5j5K%LKLPJ8K0J0qk7l0j5j7lkj0j0J0K4J3J2klj2j2KK7L5J5j5l2
9501C0k5k5k2k5j5J5Ppj5j0j0j0J2K5J3K5K7J0K2K5j2j0j0j0%%%%Pj0LKJ3L0K5J2kj5k3LK2
9498G2M0J5j0j7j5lkj3j0j0j5j0pj0j0%%L%%%K%k%l%J7J5j2j3j2LPPJ8%nnj0j2lJ0PQPJ0j2
9494B0k7j8j7KJ8J0J0RJ0J0J5kq%kj8%J8K2J8Nlk%%nk3knnlnLK2L5J8KJ3J0ql2k8j2lj2k8
9491Bl7kJ5NNlJ0J0lkJ2LKNLNKQKNLNNnJ0J0lnJ3KLJ0nqk0j7j5qk2j7j0q%Lj0lklkJ0L2K0
9488A0J7QPNQj3j5j0j0nJ0K8L2%k5k0nJ8K0K2J3Nj3j2NJ5L0L7J0k0k2k0k3k2k0k5k2KKL%N
9485A0NJ0Kk9j5J0L4L0nl2m0l0j7qJ5J3J5PK3K2K7K3K2Qj8k0QJ7Lqk2k5j0J5J0lk2j0j0l0
9482b5j7NKNLL2L7L3L5J7pk8k7l0k8l2l0j2J0J7L3L2K2%%k%j3j0j0j0rj0qj0QK5J2J5K5J0
9479F0J5J7j0j0pqj7%%k0nqK5K5QNPN%k%%l%%kj0j3j2j5k5k5k2k5NL0M4M5K5J0Lk3k7j3NJ0
9476D2kk0k2%J2J2nk2LKKLpnnn%J5J4kqk2k2nnJ0J2K3K9M0K5j0l2j3J3Kkj5nqj5j4j0PK5J7
9473B7Lj3%K8K5%k3pJ0J2K0Nj5j5pJ0J0qpJ0Kplj2j5n%j5j0nnnLJ4K8J2pj3j7j0J0J7Nj0n
9470A2LNK0L0K0K0nk0k0j8k0NJ8Kj0l5k9j5PK0K7L0K0Qj5k5j5KJ8J0Kk5k0rMLj0j7k0lK3J0
9467a2NPJ2J0J0K3NnKklJ3KLj5k3j7nK0J5%k5k0j2NPj5l5l5j7PK8M2M0L0J5%PQK0K2Nj7l3
9464G2l2PK3J2j2j3j2j5j0nJ0J7Lnj0j8l2l0j7NK2J3J2Qj0K%klk%KJ8K4%klnknlmlJ7L5L8
9461H5J2k%nlj0pj0qpnj0qj2j5PK5J5J5j5j5j0Ql%k7j2PJ0KLKLJ2J8J2j2l5l2j8QPQK9M5L8
9458I0%qp%J5J5lLj0j3%%j2j3%J3K0K7Qj0j0j3j2j3k5l5pj2k8k7j3LKkJ0K%J3nj0qj2lJ5K8
9455d7K0K0J4knJ5P%%J0J5NNJ3J2NJ0J3j0%%qLlj0Nnk0LL2L0K0j2l3j2j0k5nk0k3j4j8nk%
9452c2qLqj0NnnNj0pNj3LJ7QJ5J5NJ9J5J0NQJ0KNNJ3lj0j2j5j3k0pkk5KNpJ0NlkNqj7%j5J0
9448d7L2J3K2K5K0K7J5nj0j2nj3k2k3j2J2J3J0J7K0J8L0J5j0j0j3j0nj7l5m2k0J2M5M5M0K5
9446A45NlQql7n8n0k9k3%QK2L0PJ0K0NJ8J0J0K0Kknj3L%j3npj3l0k9j3QPkJ4J5klJ3J7kKJ0
9443F2j0pj8kJ5K5K7J3nqj5k%j8%j2l8k4l8l2%%j5J0J7K0K5J5kj5j5n%%PklNLKQL2K7J3K5
9440F5J7J0K5J5j0k5k7%j8j7l%%%%kNJ2nk5j0J8J0k0j7KJ7L0L5L3L0nk5j8pk0nJ2J8K7J0k
9437A30j5k5j0J5Nj5l0j0K2L5L3J5%k0l0k5k0j0Kj5LK0K5L0J5K2J3j0k0j0J2Qj0j3l0k7j5
9434D5lJ5K0nk2j0J0J0ll2m2m3k2NL0J2J3%%J0nlnklnkn%j3j0%j0nj5LK7L5L2K8NlQnk8k4
9431a7l5k3J8K7K3J9%%%%%k%%qmKj2j3LqpJ7LKJ7NQ%J2N3L2J3J2j2k8k0k0j2j3j2j3rj3j7
9428c2nKNNLNKnJ0L5L7J8nqnLj5j5NKj7j0NJ0j3k9nJ9M0M8M7O3L5j2m6o7n0k8%K0J8j3j2j5
9425C0j3j2j2k0nK2K0%j5LJ7PQnnnnqmnnlklk%lklk0j7k3j7NJ7J0J3KNLNKLNKJ3J2J2J5J3
9422C0J7LK0Pj7qNnnklQL0L2Qj5%j3j0pq%j2j5Kj0j0j2k7k5j3J0QJ2J0NK0J7L%k8k7kKJ5K2
9419A2kj5j7k0j8QNPNJ8%%J2Nj0pNK4L0L3K0k0l5k8k4l5j8J8L0%%KLj0j0j0j0J0J0J0J0KJ7
9416GJ5LKLKLnJ0%Kj2qj0pJ0J0j0k5l7j0K2K3K2Nnk2j8nJ8J7J7J8lk0j7nQK2L7J8j0l0k5l
9413GJ5J3Nj5lklknlNpj0N%j7j5%qj0pj0PNkJ2J0kNPLKL%J7J7J8K0NNJ7nk2k5k3k2J3K7K0
9409D5J7nj7nj5k0kj5j3j5j2j0j5nJ2nJ3%KLNPJ0J0J0J0QJ2J0NK5L0Kj0J3Ppnnj8NK0K3L0
9406A35J5j3k7j5j8j7Ppnj3j2j3j2j7l3m0j2J7K0J8J7J0k%J0J2K7L5Nj5l5k9k0j8j5LL0K9
9404BLj5j5%%pPJ5J0pj5j5%J2J8K2J0lj2j2%RK3K2J0Lj5j0KJ3J0%J7L0J5pnJ0K0j0m3l7j0
9401D5PK0K5Qj3j2j3j2k3k7l2j5%J0NPJ0K5K7J0kk0k0lJ0Qnk0nK0L0J5%J5J5lj5k5k2k0pj0
9398a2j0nJ2L0K5J7J0J3NJ0Pj7qLKNNNK3K5Kk5k7l0l3l0kklnnk2k3pJ5J2J5J5J5J7J3J7Nl5
9395B2k0mlj7qp%J2L0L0Nk5k2NJ9K3nlj7j7MK3K5nj5j5NK2J8Nk5k5j7nqpKL0L5J7J3J2j0j2
9392F5j3j0j5j0j9nqnpnJ2kqj0j7lJ5J3%%%%J2J3J4J3K0L5L7J3j5l0k3k5j7%J5J7kk3pqkJ2
9389A7NQJ5J5J5J2Qj0j0NJ5Kj5l0k7k3%J8K0J0lk5j7nPK3J5lk5j9lJ2Lj7l0qK3L2K0lj0%%
9386A7J0nj5%kKnp%nnnnnkJ2K2J8J2Lk3k2LJ4J5K3J5nk0j8npKLnj2j5k0j3QNlJ5J8J9K5J8
9383E0lpj3klj0j2%J5J7J5J8J5J5K0J2LqNnpNlknn%j0lnj0LnNJ0j0NK%Lnj0j3kj8l2k5j7j3
9379d5j0l0LJ0K2K0J3N%qQJ0KPK8K7j2k5k3j2k7l0j0J2K3K2J3Rrj5j3j2lJ3K7K7J3%j5k7k8
9377d0k2nKLlJ0L0L5K0qk7j7%J0NKPLKJ0J0Lj3j0j7pj8pj3j0LJ7L0K0L0M0J7pj5q%Nj2nj0
9374D0j0j0qnj2j0npqQK5K4Qj5j3LK5L5L2J3lplNj5k5l0j0J0J3nj5l7m5l5qK0K3K5K5K4K5
9371D2J0j2j3kJ0NKplnnnnnnmnnqnkj5KK0K0K0K2L0J5Lj5NJ7QPj5l0k2k5k0k0k7j5%J5PQj5
9368d7j5nk3j5J3L0K7J3J5K7Kk7l0j0QJ5Kj7k0qN%k%lL%j0J0l%NQPNJ5L%J5NPpJ7M2M3j3l7
9364E0j8J3Kj5pnnq%kK0L5K2kKJ8Kj0l2l5l0l2j3NJ3%lJ5QNPPQq%L%%%%j2qkj8k0l0pK0J2
9361e5J3NK0J5PJ2J3Kj2l2l3j5J8M9M8J2k0m5k4j5j3j2j8kNJ7M0L7M0M8L0nl3m7n0m7k5qn
9358h5j5j2j3j2nJ0L0L5K7L0K7L0%%QnnKpK%j0j2KJ3nj5l0k7j8kJ0J5NKJ8J7KkK2L5J8Pj0
9355G7j2j8k5j2lkk2l8j2J0L2K3%nlkPK0K0Pj7k3j7j7KK0J0PLKLKLKLK%%%%%%%%pqj0p%j5
9352b0j2%nnj3LJ2J3qk2qJ5K3L4K0LK0J2%J0J5kj3nJ8J7kj5j0j0k0l0nJ7J3J0K0Kj0j7k5q
9349A2J5K0K5J0pj0%j5l5k0J2K8L7J0k5k5LM0L2Qj8knk0k8k2l2j8L2M8K5l%J5J0Lnqk5m5m2
9346b5j7J2K0Q%KKj4k8k7j8K0L3K2K7L0L0J0j2k3m2l7k5KJ5J0J0QJ2K0Kj5j4J4J5nnJ5L3L0
9344I5J2Lj3j7j8j7k0k3k4k3k7J0NPNK3K2K2K3K0K2J8K0nk0m0m3kJ2NQn%J0nKLj0J0J5J2J3
9341H5J5ql0m7m7lJ0NLKLK%J0PJ0QPJ0NQnqk2m5m2j0M2M0Kj2klLJ9M0M0K0Qj8j5%L%%J2J0
9337A12pk3pJ0J0qk2j0J0J2J3J2pk0k3LK0J7J3J5J2J5K3K0j5m0m5m3l0kNKNNnl9n0n0k5j3
9335a50K3L7M3K5KNL%KLJ4J5J8J5K5K2L3K0nnqnk%%l%%k%J2J5J3J0K5%l3l7m0k3j0NK5K5J0
9332A22j5j7j5j0K5L0Nk3l5l7l5j7N%KLKJ0nnJ2%LKLj2j3k2nJ5J7J7J5%kJ0qpP%kJ0qNL%K
9328C2%L%j3pnnnj5LJ2J2K3J0%%%%j5k5j5j5%K5J0J0K0J5J7J5pj8k0pJ0KQNlj5pj0j5%nj2
9325gj3nnj0LK0NJ2J2NJ3J0j8k9k5j8%J3J2LJ2K0J0K2K8NNL0J0nPLj8l0l0k0nN%%%%nNj2k5
9322a0k0j5pKj2NJ0J2K3Nnk0k8%K5M7M8K7Lk0j3pPNQNqpj0qj0pqnkj0j2%PJ2QJ0J0J2J0QN
9319G0j3knqkKj5Nkj3J0LnPnk7k7j3J3K9K8L7K8Nj0l3l2j5j5j7j0J2M0M2J5%Ll%J3J5J5J0
9316A30j0k3j7j5k0l5l2j8QL2L2J3k0k5l2j5KJ0%J0%pnnNj0j8QL7L7J8Nnlnkj8j7j7j8J0J0
9313b5J0J3RQj0k5k7j0KJ8NnKLKLP%Lj0k0PJ8Kpk3j0QJ7L3K9J8Kj5klnkqnnmKKpPJ5j0kJ2
9310A7QK7L0Npj5j3j2qpk7m0m5k8k0NM0M3K7LnJ2L%RJ0J3J0NJ7J8%k5k8k4k5lJ3KL%%K%k%
9307a2j0NJ2%k2k3k5k2nJ7LKJ3nj0j0J0K7L3L4J8nk5k2k5k8k7l0k8l0NJ0K8M2K8L0L0K7Pp
9304A0j7J4M5K8nj8j2j3k2nJ2J5J5J5J0nk7k8j9lj2j0J5J7J7J8%l%kl%k%PQPQPNJ5k%j8j5
9301D7kj5j5j0j2J7J7kj8k2LJ7J7%%J0nj2j0PK8Kj5%kl%n%Qj0%%n%Nj0lj7j2j0j0j0nj5j5
9298i2lK0K3NNKN%kPnk5j2J0J2K0K5Pj9KK5J5P%J0J8nlJ5LNnlNj0j0NNj0nNn%K3Pj0j7k5m0
9294a5l7k5%K7K8%PQlJ2K0K3j3pKNQNj0J2NknPLnPnnJ0J3K0K7J0nj5j0j0k7l3k7k7k5qJ3J2
9291c5K0J0PK3L5K7J3lj0NknJ5J2%k7m5m0j2K2K5K2K8K2pk3k2qJ5J3J5J2%j2qnpqpqnk5k4
9288glLKk2k8j2KK0K8K4K0Lj0j5nJ7K3%%%%J0lnJ0%%%LPJ0j0k7j0NKj0NLNN%KL%KLk0l2j3
9285a5kqpnNK0L4L8L7Lk3nJ0J0pj8j5LK0lj7qp%j3j2%J5J7J3J5qk5m4m3j5J3K5K7j2k8j5k2
9282g2j0J5Nl%QNNnJ7M0L5J7K3L2Qj0lj0j0pqj5nNpnKklQj0qpqpqmqpqpqpK0K5J9K8NPNQq
9278F2j0pj0j8j9k5j0K2L7M0K3lnNpj0Nnn%%%lQqL%KLKLKL%Knpnnj5Kkj3J3J5J2J3NqnLj0
9275F5j3nj5pPK8L0M0K0j0k8k5j2k3k0J5K8K0J5%j8j2n%%nKNj0n%J3j3k7k8j9lpj5lJ5L7L3
9272D5K7J3K0K0%%Nnk8l0k7l3j7pqj5j5pj3j2J2J8J2J5K0QJ2J7%%NnL%lLJ0NJ5%j5k8k9j3
9269b5NJ5K0Kj7j5k2j3J3K7K5J5J5Pnl0n2k7%J0J2LnJ5K9J8Kj0k2j5LJ5PPNQJ0J2QJ0PLNP
9266H2kj8k2KL0K8K0j3m0l5l0j9k8l0l0k2qJ8L2L8L2K2K0J3j3k0rRJ8J0nj8j7j0LK2K5lk7
9263Em0k0LJ2K5K2K5Qj8j2j5j5j5j0pqj2j0j0NL0M0K4Q%PQJ0P%pnlk0j7LJ4J5LJ0J2J3PNJ3
9260I0P%j7l0nNj5j8pN%lnknkJ4K3J2k7j8LJ0K5K7Qnj5j5l3k4k0j0k5k8nJ3J0J7J3K2L2L3
9257C5K5Pj0nLlj2j5%j0j0%j5pnj8%NNJ3Kk0k0pn%%J7L8K2J7J5LKpk0j8j4j8k%K2L0K2Nnp
9254C5nnqnpnPJ0QJ0qnj2%J2QJ7J0k2j8j7j7KJ0kRJ0%J0%J0%QNnJ0J0nNNNKJ0knJ0PNj0l2
9251E5k5j5NJ2p%%nl%klQPj0k9k8j0LJ2NQ%J0J4%J0QPQJ2QPQPQlj5pqpj3j7lQJ0qk2pP%kJ7
9247A5L2L3J5lknlj7k0lJ0J3j3k2n%%%%Ppj3J3K2J8lkqJ0J5J5NQqpqJ0J5j0m2m5k2KQPnnJ0
9244EJ0J0J0Nj8k9k8j2NnnL2L0J7J8J0Pj5l2l2qLK%j5j5%K0K0K0K2K8K7J0nklL0L3J0nk5k0
9241A10qn%j2k0k3k2k0l0j2k3k2KL0J5J5J5J5K2J3nlklNj0%kqL%qLq%knpnnlpj3%QNJ0N%J2
9237eJ2L%J0KLJ0%PNklj0LJ2J0kk5k0j5j0%QK2J7J3%%%lknl%LPj7k7k0k0nJ2J3J5PplnJ0K7
9234B2K5Nk0k0nJ0%%%L%K%%%Llj2j5%J2K5K3J7L0K3Pk0k7k0j3pj3kJ0PJ5LnlL%KL%%%%%lj0
9231E2k5l7l5LK0J0nk5k5PK0K5K7J0nk4k5%K2K2K8J7Lj3LL0L0L0L2K0pk3k5k0k2k3k2lnkq
9228C2klklk0k2nK0J7J5K0J8M5K7J0Q%%nk5k5k5k5k8k7k5k2k5j5J0K0L2K0Nj2j5k5j0nK2M5
9225eK7K0%LKj7j3j2J2J5J5J0J0J8L0J7pk5k3j7k0nnK%L%j3j5j2j2j3j2k0nPJ0%J8L2J7kl
9222A2j0rqj0NLNNnlknK7K5K7K8%j5qnpnj0qpk5k2J5L7K7NNnkk0j8j2j2j0j3QPQPJ2J3K7K8
9219H0J7Nj7j8nj7m3l9k3p%K5L7M0K7%j5j7%lj2k7j8QK0J7lj4j3k7l0j0PK8J0nlnJ0L5M0K7
9216F2J5knnnnlkNj0k3l7l5k5j0j0NL3L7K5K%kk7m3k0NQL0M0K9Lj3j2j0j0pj0PJ5NJ7QJ0K0
9213E0N%PJ0nnn%J8KNj0l2j5KLj5k0j2j0k0KK5J5PJ0LKJ0kPQ%J5Ppk5k3LJ0nj5j5k5l5pPQ
9210f7K0K5J5Kj2j0J5K2PJ0nLKnQNlQ%KLKLKLq%Nj0pN%qkN%%j0j0%PJ8j5l5j7KJ3J7K7J8P
9206E7j7k0J0J2%j0j0LK7K5QPJ0Lk0l5l8k2L%KLk0j3NJ8J9Nj4j5qJ0NknNl%NLKLMj9m3l2N
9203h7K5J2J3J2J0K2NJ5K8K0J5lk0l7m2l8j0nJ3L0L2J2np%Nj3p%j2lj0l5k5j5nK3M5L5Ppq
9200a5Q%lJ0pPPkJ5P%J3Kk0k0j2k2j3%K0K5NNj5l0j7n%KJ0J3J0J2pnJ2L0L5J7j2l3j0QNJ5
9197D5K0Nj5j5j0J0Pp%%%%j3Q%q%j5j2kj5nj0qNJ3K0KPJ5K3Kk0k5rJ4K0K8J7Lqpqj2nj5j5
9194E%%J5J2QK0K5J2j5k5j5k5j9lJ5NNJ0J2J3PpNJ7Qj3m0n4m0j5%qkK2M5M7J8j8l2j7lK3J2
9191A0qj7k7lJ3K2K0P%%J0J3J0J0lnkn%lknj0j8LJ7%j0plNknj5kK4M0K8Kj2k3j7j8nkj7j3
9188b5j2nK2K0Nj0k5nJ0L%J7K2L3L5L7K8J0j3j2j0j0j3pqj2lpj0j0lJ3L5L7J0j7k3k7j5j0
9185D5NJ7K8K2J3KLj0j8j7j0%j0j8k0k2j0PK3K7Qj8k0kJ5N%j0qLJ2K3Nj0k8k5kJ7Lj5k2k3
9182c5j5kNJ0K0K9K0J0%kJ5K5J5J5lj2nnKklNklN%kNnj0j8l0nJ0J5J5J0Q%j0j3l2j3NJ8L0
9179F5L7L8K7Ll0j8npnKpj3N%j2k8m2l7l0j0J0K0L0K2K5K2K5QJ0nk5k5n%j0j3j0pj2nK4K0
9176C2%QJ7J8Kj7j8k0j7nPK0J3K0J7Qj8k5j5nJ0QKj5k5j2plQKnnN%%%%QPNPppqpPJ7K0Nnk0
9173Gk7kK0L2M0K0j8k2k3k0nJ3J0lQL2K8Nnk0k0j0j5k0j2j5NJ7PJ3NJ5J7NQJ5NJ5J0J0J0J2
9170A47j0pqpqpj0lLJ7QJ0ql2k3j5pk0k5k7j0NJ2L0K5M2L3Nj0k5k5j0KJ5J8KLJ0%j8m0l7k0
9167b5QK2P%pnK2J8%j8j0J3L0L2K0Lj5l3l5k9l3j5QK5J7%kMK0L0J5klk0k0k0j7knnnKpj3N
9164d5QKNJ0J8K4K3K0J5J2J3J0lk7k0j0j3L%j5j8j7kRJ0pnj7j5n%PJ3K7K2J8%j8pqnkj5PK3
9161B5K5L5J7%%%klklkJ2%k2k0j5KLj8nnJ3L0L2Qj0q%%k2l8j5j2j5j5L%%Kj0QlkK5K4Nj0j7
9157ej7nK2L7J3lkj3k2k5j0J8%j8k0knlkNPNQj3j0QK5K2Pj4j3j0pj0j0nj0J7L0L2L3N0K5j5
9154I5j5j5j5k0j8NK3Kj2j0KJ3J5J2J5J5J5K3Ppk0j3j2nlnknlj2Nqk2j3j0mj8j7lNK3K2PJ3
9151C0J7J3J2J8j0k5k5k8k4j3J5L2J8lkj5j2j3j2k5k5j3K3J5J5J7J5%j5k0NK0J7K0K3%j8p
9149B0qk7k7qJ0J5J5j0m7k8LK7M0L5J7L8K2k0j7k3k0%%k%l%k%pk0k0nJ5J5J7J5J2J3J5J0J2
9146G2J3J2J3qnpnnqnnj0j0j5j0NLL2L3Nk0j5%k0n0l7k8k5kJ5J5J0j0N%nlklK0L3K5K2L2J5
9143F7%j2j3j5j0QJ0qj0j0NK0J8J2klK0L5K3K7Lj0l%k0j5j7lkj5j5j5PK3J2J3%k5l5k3k%K
9140B2k2l0j5J5K8J4%j4j3j5j2KJ8J0PpqJ5K7K5K3Kj5j2j8k2j0kRJ8K2K8K7J3j3j5j5LJ7K3
9137A10lj7j5KK0J0J3lkk5l8k5j0J0J5Nj2k3l4m3l0%K8L0L2L2L8PQPJ0pnKj0k2qJ3J5PJ0L
9134I5j3l2k0J7L0J5Lqk5j5Lqj0pqpqj4j5NK0J9Nj5j7L%qQK4K8K5K7K3Nnk0k3pJ2J3J2nk2
9131H0k5k5qk%KNJ5kPQlJ5J0J0K5%j7j5j8j7%%l%k0j7KK0L0J5QPNNj5l2l0l0pNKj0j2NJ5J4
9128BJ5J3nk3j4j3j2j0j0j5nJ0L0L0Nj0j0NJ5J4j4j5j5j3k2j0J5J5K2J0kJ5K9L8K2j0l0j7
9126C0j5j3pj5l5k5pNKLNPJ8K5J5K4J3J0J5J0j8k0k5rKNNNKNpJ2J8J5qk0NLPNQK2J8J0NnN
9122A10lJ0J5J3J0J7Ll8m2j8nj2j3NK3K2Lj8k0j5k5l9l0k0NNJ5J5PJ3J4J0J5nj5nj2pnj0n
9120c2KJ0K0M7N3L7J3j5l3l0j0LNK%QJ2kk8k0LJ2pl5j5pNK2K2Lk0j8J8K0j3j5nJ0Qqnnj4%
9117b%j5j5KJ0J0LJ7J7LJ2J0Lqj2NqknlQJ0J0PLj3l5l2NK0J2Q%nj0KJ5M0M3J0j5k0l0j3LN
9113E0J0KNL3K5J2j0j0%j7k5k8j2J5Nk5m2k8plklJ8M2L7K3NlkKpk8j5j2k2j5%J7K2J3lj5m
9111bJ9J3%J0PQP%J0J8qkqj2nqpj3pj0j0j0j0j0j0pj0J7L3K9K0Nj5n%QJ5PJ5K5K5Nj0j0j0
9107I7j7nj5j5j5j5lknl%rj0KL0M0K5j0k3k0LJ5lk%n%%Ppnk3j9qk%%%j3j2j3j5J3K2K5Q%%
9104gj0NPNKj2%K5L5M2L0J5j7l3m2l0qkPK0K5K8K2kl3m2j8QJ2QJ0J5J2j5j7k0k0j7j0PK2L3
9101D0K5Kk2j0J5J2J3J2J8J0nk3k2j5%J2J5kk5k0nJ0NK%L%%PkKLj0n%J2J8Nj3k0kKNnLnqQ
9098D0nlnLNqkNl%%%%%k%%%%%KNQNNNNNJ0J0J2J3J0J0K0Nqpj0qj5l0k2k3j0j7k7lJ8RJ0K0
9095C2J5J0J3J0J0nk0l0n0l0J3L9M3K5J2kj5k8j7%Knk2l2k0NJ7K0kj0lK0K0J5%j8j9KK5J5
9092C5NJ2J8nl3m7m7l0%J5J5PQJ5J7Qk0KK3J7J0%NNNnlLlkj5PK8K5nm0l0j0K2L3%j3klk%%
9089B5%lLNlkP%%k0k4k5j8nJ8J0NJ2K7L3J2pqj2qpk2k3nJ0J8J9J0j0Llp%pq%Ln%%nNNqj0j7
9085d2NK0Nj0j0KQnKNpPQn%NK%N%kNK%J0lk2pKK2L3K7J0nJ0K8K2J0J0Nj7l0l0j5PLlnj0Ln
9082E0nj3kK5J2pj5%J2LK%j2nnj3n%j2k0j7k3j5LK2M7M0QKJ3%nqnpnJ0Kkqk2l0kK9J5j7k7
9078a2lJ0%NJ0J0J2Qj3k5k9j0Kj2n%J5L5K7K2K3KJ8J0j8j7k3j7j0k2l0nL0K4Ll%QN%KL%Kp
9075B5j8rj3j0pnj3l2j8J3L5N2K7J3J5L0K0nlLql2l3nN%%M0N0L5nk0k7l3k0pj5l2m3j7PJ8
9073d2K5K7J2kj0j2K%j2qnpqj7j8j2k0j5PK5K8J5J7%Lqpk0k3k5kL0M0J5%%J5lpnnKpj0N%%
9069d2NK0L2J5q%K0K8M2L5Qj8l7k8k2k8k2k2NPNNJ7J8J0K2J3qk2k5J0M0M2L3J2Llj2k8l7l8
9067D7k7k7j5lJ8K7K2J8Nnj0j8%J3K0K5J0KK8K2NQnk0l5m0j5j0NJ0J0nl3j5%QNqpj0pnqj2
9064c2%J0PJ3RJ0J0K0Lj0j3j0j2j0j0j7lQJ0J0RJ0QJ0J2QNNNKj2l8l4%KQK4J0J5k%J0J2nk
9060E5KNNNklJ0J3qk2%K5K0ll7m0m5l0kK2J8J7KNLKj2l7m8k7k3LJ7K0K3K0M0M2K5N%%Pp%l
9057F2%k%lk%nlknnlklLJ7QPJ8KNJ8%J5J5KJ3J0PJ0j0j7j3j5j7j0j0j5j8j0j5j2j5pnj5k3
9054e0pK5L7L5J0nnj0K%n%nj2PJ0K0K3Ppk0qj7nJ2kNJ0%lQJ0KQNKJ3%J0lj2nnqp%j0KJ3PQ
9051H0PJ0LJ0%j3pqLj3j5NJ5K3K2J8nj5qp%J5KJ0J5%J8%j3nk0nj2j0j5nK2L3K5K5Pl2o0o0
9048D0m0j2KNJ0J7K3J0j3pj0qJ0L3K7J0%plkj0%nn%qNpqNp%j0j8j7nj2j3j5pJ5L5K4K5K5K8
9045A00K0L0Kj2Pj2lklkj0j0j3j0j0j0j0j2KLKL%KQnqj2j5lJ5K5J5K3K2J5K0J8k0m3m0k0k
9042D5lLlj0QnlJ0pNKkPnLPk2q%pnj2%J2NJ0J0NJ5J5%j3k7k0j5LJ4J5Lqpqrqpqj0%%k%%l%
9038d0%J0J0J0J0k0k0j7k0nK5J5KLJ7J3NJ7J7J0K5J8J0L0Nk0j3nk7k3pj8j5kJ2NNJ3lQJ0N
9035E5KNNj0j0j2j0k5k5k2k8p%L2N5O2L5NknNPnj2lj5nj0j0%j7%J7NQ%J5K7pl3j5J3K7K0k
9032A10qk2j8J0Qj5m3k2PK5QNNNJ0PJ0QNKkJ0%KJ0kj8j5k5j0J0J3J2J0nk2k0nNK2J3J5J5%
9029A10PJ0pqpql0m5l4l5j8Npj0K2J8NK7L0NJ2K8Nj0%%%lk%k0l8l4j8%LKLlk%%j0NlkJ5J2
9026c0QK2J0J2K8Kj7j3j5j4PK0K5Nl%nkNj3j0Nkj8pp%L7L0NKj2k3Qnj5j5%J0PK3NJ0J2J3J0
9023I5nqLj3nnnnLKL%K%L%P%%j5k5nJ3J0%%K2K3Nj3k2l3k2q%kJ0L0K5J0nqLj3j7N%j5%J0J0
9019D5KkJ2Q%lj2nj0k3k2k2k0j5j3k0pK5J0NL0L0PkJ4L3K0J0nKnnLJ7L3L7J3j8l7l5j8nLJ0
9016F5qk2k5k7j8kJ2QNJ2J2J5J8PJ8K0Pj5pnk0j5qj5p%KQnk2l0l5k0K5M2L2K8J0k3j9k0qp
9013c7PK3K9J3lj7l2k3kJ2L2L3J5j5j5nKNpqpnkJ4J3%NPK3nk3j2j7j8j5j5k7qJ8K2K3L9K8
9010D5Kk0k0rj0j5lQK4L0Qj3nLJ0J2J5L3M0K0qj5nLl%Lk0j8j2k0k8pj0k5k2j8LKj7k0nl%k
9007i2J5J7J3J5Pnj0Q%nNJ7J5PJ3J2J5J0kl3m4n0j8K3L7L0L0L0L7K0Qnl%pk0k5qNj7k0P%j5
9004A7nnJ3J2J8J2NJ8K5%j0qj0pj0qj7%%J2J5%%%J5J3L0L5K5j0m0n0n8l4j0N%lK0M0L2K0p
9001I0l3l0j2PNJ8Kj2qj0j0LKj2k7qQl%k5j0QNqk2j3j2nJ2K5K8J5j3nJ0K3L7M0K0nk0l0%J5
8998D0J2J5J5%%%%J3J5j0j3pj0j5lJ0K3K5J0%j5k0NJ7K0K3K0K%%%k2l8l7k0k8k2l5l5pK0M0
8995a2K2J2J0J3J0KLJ5J7Nkj5l0k3pl%k4k3j7lK3L7L2K5K3J0j0k5l0j0NK5K0K0J5lj0j0k0
8993F7kJ0K5L0P%j5j7lQj0qQj0NNj0j0NKj0pKNnk0QK0J2J3%KJ0pqnpnnqnj7j8pk3k2nk0j2
8989e7J2K0K3J4%J8K2K3%j3l2l0j2j5k3pNJ7J5QJ4J0J3J0j0k7k3j5NJ5LJ2J7Nklj0pJ5J7J3
8987D0J0J0Pk5m9m8k7J7L0J3K9K8J7K3K2Lj0lklnklj2N%j3Qj0j0NPNJ0J0nK0K0nj7l0j0J7
8984F7J0nk5k7lnJ3J0J2nj0J3%j8pqLj3j2NNK0K7K8J5Kk0k0k2k0nK2K8K7K3Pj2j0NKnpnnj8
8981E7j5j7j5j5j5k0p%K5K9LPK8K2Qj0PLj0%%lkj0qk0nj0rj8kqnknJ7L2L3J5Nj0lklplnLK
8977C2LNk0j5PJ5Qj8l2l2j0NK7K3J4kqJ8L5K7%k7lK0K0nm0m0k4KJ5K7K5K0Lj3nknJ0lNQJ2
8974H2Nj0j5pJ0K0PpqQqpnnnq%pj5NKj2k0j5QJ2lNNK3L5J7nkKLKLlLPplj7j8kJ7K0J3K2kk0
8971A00j3pj0j0j3j2%%qLJ5j5qJ0J0J0LJ7K5K5J0j5j5nkj8l7k3kK%pPj0j7j7lK0K7%k2m0k7
8968g2j3LJ7K5K5L5K0K0J2pk0lkqklpj5KJ5j0kJ2K3J7kj8J0Lj0J7K0J3j0j0lkNqj0NQj0l0
8965C0j3%J5pj3ppqpnqpqnpPQJ0NJ2LlJ5L5K5J0nPK5K5Qnj3j0j0j0j2j5j0J0lj7l3k9j5lJ0
8962c5J3J0J2J0KLk2l0qK0L7L3nk3j2j0nkNj0lkj3LJ7Lj8j7nlQj0J0K5J5J4J8J7K3J0NNNK
8959I2LKLKL%j8l2k0lj0j0klk%j0PJ3j3l4l3NK3J5J7K5J0j3j2J7J8PpK%LKLNnJ0J7j0k7j8
8955B2NLj5l0k2k0lK3M7L5J7Nj0k5nJ3%Kk%Ppj8j7j5j5J8M7K7L0Qnj8l5k0kj0j3%kPrKKL%
8952EpqJ5L0PLNN%KNkqJ0Lnj0k0k3nJ0J5K5QlpnnJ2J0J0J3nn%J5K5Pj0j0j2NKj2j5k5nK0K2
8949H2K3J7Lj5j8j2KLqj5j7J0PQPNNNNj0j0j0j0LNKNLNKN%L%KpJ0Kkl%%nj5m5k9k3kJ0L2L5
8946E0Nj0k5j0j2j0NNKj0j0NJ0PK0NnJ3J2J8K5J0lj7l0j8k2k2%J7J2Nnpnnj2j5k0qK3K0PP
8943BL0L3%%J0J0nlLNKK8L5J5nnqk5k2qj2%J2K8J0k8m5l2k7k8j7nqpJ5L0L2J5lnj2j2qQ%%
8939gj3j2k8kJ5J2Nj0%kJ5J2J3J2J0nPK8L2Qk5k5j8%NQlklkK2L5L5J8qk2j3j5k2j0j8j7qJ0
8936A2k%%%%KppKj2j3LKj0k0kPK5L0L2J3j0j3j0j0j0NK3J5J0K2Nj2k8j0QNj3nj0j2nj0j0j2
8933c2nJ5J7J2K0K0J5J8J5NlN%pPJ0j0npj3nJ8K2J8K0J7Lj8l0k0pj0NJ7Lk0k5k0nNlkj3j0
8930A7%J5K8K5J5J5qk7j5j5lj2j0PJ5QPQPJ0LNnj8l0l5j4K%LJ2K2K5K8K7J8qj0j0j2j0k0q
8927E2j2j8NK8K2Npj8j7j3j0pqpj5kqj0QK0J4J0nk4k0qkPJ3nlJ3P%LKLK%LqQK2K5%k0KK0J3
8924F0Nj0%%j0l3j4%J7J5J0K0J0j5j3j7j5j0j0j0j2%j8j0pnJ5J0K%J0LNJ0nj3j2j8k2lJ3K5
8921e2J5nlJ0J0J0J0J0PJ0QJ7NLJ5Kj2n%q%Npk3j0J5K3KknNNJ7J8Kkk8k2j3%k%%%l%%QJ7K0
8918F7Nk%J2L0J3lpqnpPJ0J0J0J5Nj2l3n0n0j9Nqpj3p%j5KJ0J3Kk5k0J5L8L2Pkj0J7L0J0L
8915F5j5nKNLj3j2%%Kj2j3kJ5L2L8J5Kj2k5l0nJ2J0klJ3J5K0K2Qj8l0j5kj5k5j3j7j7KK7K3
8912C0J0j3j5j2j0%K5J7QJ5J5J2J3j0k3j5j7j8j0k2pNNJ2K5M0K0J0n%J2L8L0Kj2k3k0nQPk7
8909I5k5j0NJ5nqLJ5J2Q%j0%lNpk0j8nK0K0nk0k0k0k0kK2K0J8NKj2j5j5j5j2j5PK2klk%J0
8906A5PJ0J3PQJ7%knj0k8l4k0qJ0J3J4nj9j8kJ5J7PrqNJ5J5nk0nJ0Pnj4j5NK0K2K5L0J5nk0
8903F5k5k8k7nL2L5K0N%kqk7j3j5QK0J5J2klj2NK2K5L3K0nk3j5j2l0l3j0Q%%K%LPLKpj3j0
8900A7pj0p%j3k0nJ5J5%LqN%k%lK5J0j3rj5J0Nj0l%j0Llnkn%lJ5j2k3%K5M2J5kJ0P%%J0j0
8896C2%Ll%nk0j9nPK0K2J0j7j5qk2j2j5k0j0J0L2K8RK0Lj8j7j2%K4K3J0J0nl3m2k7lK3L0L2
8894B0L2L3NPNNkj8j7lQJ0ql0l5k9j5PJ3J2K2J0j2j3j2j2j5j5j5j8k5j0J3J2J0J5J3J0PK0
8891a5J3J2NNJ2kk0k2k0k0j0J2L3K9J5K0QK2K3K2K5K3%j5k3m7o3m4nK7M0K0ll0k9nPJ0NNP
8888B7NLJ7QPpqk0%K3K0%j3j5LKj7NJ5NPNQJ5%j5j5j5j5%Nk3l4k3pj5j8NK3J2J0K0NkK4K8
8885D5K5Nj0NK0K5ll2l5j8L%KpJ0%Nj0J0K0J7%j7k5k3j9k3pPk%l%%%QNJ0Pj7%J0K4J8KLK0
8882E5J0J0J7Nj2nlj2j3kj0qJ3K2J0K0Ll0j5qj5k0j9j0PK2K8J0j5lL8M5ll7n3l9%K7L0KL%
8879D5%lpj8j5rj0j3k0n%LqQM0J7pk5k5lJ3J2Nj2j3NK3L2L0K7J0pqQJ0K0J7J3j3j7lk5l2k5
8876A5l0l0%%%LJ0J5J0J2%pMpj0kj5lQNPNNNKNK3K5J0k0l8k7NK5K0J2J5J8%j5qpj5l0k7j5
8873d2K0J7K0J7QNKNklj2Pplnkqj0ppJ9K0K0K0K0Npk3l7k0PL3J7pk0k5%lj0NNQJ5Nk3j9l0
8870c2j3J3J2K0P%%%%j2j0j2j0L2N0K7M3J2k0k%j8j7j8k0k5k2k5k2PQ%J2J3J2J2J3L0K7K5
8867I7K8Nk0lnj5%pqj5j7j0k3j4j5j5j5J7J8J5J4nj9j0j3nJ0LKJ8J7J7K0J0klJ0J0n%QJ5P
8864I7NJ5j2l5l5j3nJ0Q%qpj0qmMK0L8L2K3J2j0k7l3j5J0K3J7J0Nk%q%%pKpj5nlj7l5j7nP
8861eJ7J0QK2K0J0K0J3k3k0j7k8j7k2k3j7lJ0NN%J0NQJ0K2L2L0K5J3j8l7l8pK2L0Qlpj0nP
8858F2%L%lJ3qj5Llj7nnj0l%L%KN%kN%K%%j0j7k2lJ0K7L0J3j0j8nj5j4nJ4K5N%%Qnj0nnnn
8854ElmKKJ5J8L2K0Nj2lknlpqnnpJ2nk0k7j2NJ2J2J0Nnj7%K5J7Q%KLql5k4j0J0J7J7J5kj8
8851B2k4j8pK0L7L5K0Nqk2l8l4k0NJ7J2Q%%J7J8K%J8J2%pqj0pj3j0pj0K2K8K2K3K%k%k0l8
8848D2j5J5K3Nqj5j7lK0K3KL%Kj0plj5j0pj0qklNrj5j3l0kJ5J5L2Pklj4%Ppj0J0J2J2J5J5
8845D2knnnPj0%%j7lJ8K0L0Nk0m0l2k0nPJ5J5K5J0j0qkj5%J5KNJ5L%J7K0K0L5J0j7l3m5j2
8842C0K5K5L2K0L%K%%%L%j8k0j7j8j7k0k8rlk%l%%j0NNj0%%k%lkNj0j0NnnlnJ0QJ0PJ0QRJ0
8838A2J0J3NK0J7LPJ5j2k8j7k3k7j2k0k0lQnJ0J7J8J7J7J3J5PJ3nk0j5j3j0rj0j0NKNNJ0J0
8836A5J0Pnk2j7j0j0lnkNJ5%J5J9j2KJ0pJ0J5j0k0k7k3k5j0J3M2N7M3K5J5lj2k3k2j8k0j7
8833ej7k0j0j3K3M7L7J0knj3j0j2j0%k%l%k%%NJ2J5KQJ5J5NKJ0NNQKJ3%j8j7qk5m9m0j5K0
8830c7N2M5L5J7J3Nj0k3k7k8kJ2Nj0k5k9lj2j5%nKj2j5%K5L7L0J7j2j3j2KLJ0lk4qQK2L2K3
8827G0K0N%j0nqJ0J0QJ2J8KLK0qj5j0j0kj5j8%nj0j0%nnpnj0j3J0J5J5j5j2J2J8J7Lj3kNP
8824F7J8Kj2k3j7j5qj0rNJ7K0PJ0J8J2J0L%Pnj7l5m0j5%QKPQKQKQPLPJ3lQNk0k3k5j4%J4J3
8821B0KJ3nnJ5j0J0Kk%j8nnJ5L5K0K0nl0j7j5NKJ0K5J5%j5j7J0Pnpj0j3J5J3J2J3nk0k5j8
8818B7k7j7%J2J2LlLJ0K2K0K0J3j5l0j8%K0K0L0J8Kpk5j5j8j7k0j8j7%%%LJ7J2%j5k9k0j0
8815e7NK0K0NNJ4J3KklJ8J2k%l%kj0PLnnPJ5J5J3j5m0l2nR%L%%%KkPnJ0K5L8L7K8j5k5j8k0
8811F7j7k0k5j2NJ9K3Nj8j5j2j5pJ0K4J0j2lK0K5Lj3j0k%qLnj5J2Nj2%KpK%j4qkJ5K9L0J8
8808G5J2J0K0Lk8m5m7k7lk%%%%qQJ7J7J8K0K7J0K0K0j2k5k3j5j2k5k2j0nqJ5L2K3K0%j8pj8
8806Gk7k7k0KK0K0LNKLJ0K%J2LKLN%KJ5pqpnj0k2qLnj3nJ0K5J2m%PK5K7K5K3Kj5j0kj0l8m7
8802a5m7k3J8L0K2N%QlLPK0nk5pPJ2nj9nJ2K7L0L0K5pl0k5j3NJ5J3Pj0k7l2nNn%NKKkNlj7
8799a5pqj0pj3kJ7M3L4K5nl2k0j2KQPNlJ3J0lNLNK%LJ0nnj0j3kPnj0j0j9qNK0K7Nkj8l2j5
8796c5J8L2j0j7nJ0J9NJ3J5j0k3j2j2lK2QPK3KJ0J3%K%L%K%%Lj0j3LKj2lknJ0K%J3nKLPpj3
8792E2J0Lj0Nqj7j8k4j3J3J2KK0NJ0K3lLJ7J0QNKkJ0%KJ0nnk0k0pj5k0nk0k2Nj3j2K0J9J3
8789B0L0PJ0J8Kj2k5k0j8LJ7K0Lk0j8k7j0nnj2NK2K5K5K5Nk3k0kj0j2j0j0nP%%L%K%klj0N
8786b5K5K5L7J8j0j3Lk8pqk2%J5J2%K8K5lJ5J5%k%%j0NNj0j3k7l5qK0L5L5K0j5j7j5j8j2j8
8784B2j2j2j8j7K0M2L2J3Kj5k5j0J3J2npj5Kj0pKj2j2Kj5%J8J4K5J5j5j0j2j0LJ9QJ0J5J0
8781F0J0J2K0L8L7K1l%Qqk8j0j2l0m5m8j2J2J8%j3k5l4k0PL0M7M8L7Lk5k5nJ0j5l0j8j9j5
8778b2j8k5j2J7J5J8J7J7J5K0J5Lnj0NKplkj8k2k5j7j0l0k8pNJ7J8J2J0J8J2J3NPNNJ0KLJ0
8775C5Nj3j5J0nkNnj3rJ2N7O0L0j7k5k8k5l2k3pLlkJ4J5J8J5PK0J3J2%j5j2lnj2j0lnQ%%K
8772E2L%%j0k3k2pPJ7J8J0lknln%nkKLlNJ3j0%J0j0nqn%j0j2LNq%LnPJ2pl5k7%L0L7L5M2L0
8769A12j2l8l2j8nJ0LK%kJ0qnJ0pPK3K0K0K2%j7nqj0NLj0k3m0l7k2%J2QPQNJ7%l%Qqj4J0M
8765Br%%%%l%%%K0L5M0J7klj2%K0Kk7m0m0j2KLNMLNJ5%nK2Lj5lklnklNNJ3%k5k2k3k2NK2J0
8762b0J3J9QJ5J5NKJ3%qJ8%Kpk3j2j8k0pk2j0J0PQJ0j3k7k5j5lK3PQK0J7NNpqJ5K7L0J5j0
8759F2pKL%K%k%%j8k0j5j4NJ9J0J5pqpqLj5knlJ0J7J8L0K5Pj0j0pNNnnnnlnknnnnl%L%K%L
8755C5%Nj5j3j2j2%J4K0K3lk0l4l8nK3J2%NNLNqn%J7K0K3j0qj7k0j7j8%%J5M0L7K0%%NQJ0
8752I0K5Pj5l2l0l5l0k2j0NKkJ0J5K0K4J3J7K3J7K0j5j2j3j2nlj2k3j5LJ2L0J3nnJ2L0M0K3
8749A55nj5j3pJ0P%LJ0j8l2k5k0nJ0J0nNNN%j0k5k8j0j2k5k5pK0L5M4K0kNPnj0kj8n%j5j4
8746g%J2J0J2J5J3J2J3J2k%lkPQlj0j5%J5K3K2%j7PLj3l2l0k8k4qpk5qLJ5J7pj0qj2j0nj5
8743h2j5lL5M5K5%nKj2k5k5j2nKK3L5J9LJ2J3J5J0J0J0nl0k8j0kj2qkqnj5%K0J0J3J9pk0k0
8740c5nNK3J9Q%lJ3M2M8L5K2QKLNlk5m0m0k2qLqLlJ5NNNNJ5kj0j0lj7k0lpj5nKpKJ5J5%k2
8737A0m5m5j7K0M2L3J4QK5L7L3K5Pj2n%%%k0l5k0lj7j0K0L0K5J7kqpnj5j3j5j7j3j5j4j3J3
8734gJ4NK3J5J2J3J2j2j0j8pJ0K2K3J0lj0npqplj0nQnNJ5J7%k2l5m0k0LJ7K2K3K5KLNKK0K0
8731A12kj8k0k0k0k0m4m0j8nK3K5%j3%K3PQK7K5J2j7j8j2j0k0j7nk3nK8M5M7K5j8l5k7k0J0
8729c0L5K7J8NK%NK5L5L0K8K3j1k5j7j5nnqj2%%j0lpj5KK5K5Nj0k0pj0k0j0qJ3K5N%%NNn%
8725I0%J0qnQJ5J2K5Nj5k5k0k0klklj7k3j5j7%J7J5NJ8L2M5L3K5J5lj5k5j2j5k0nJ2%QKLJ0
8722A35lj5j5k5pnlNj0k7l2k8k7k3nK0J8PnnJ0K3L2L2K3lj0kqj7Knj2Kj0p%pn%qpJ7J2mPN
8719A0NPNNQNNPLNNnqNJ3%j8kKj2l3l2nNk0l7j3J3K7K8J7L%J7L2L3J5qj7j0qQJ7K3Pk0j7j0
8716F0j3j7j5%%j5k5j5k7k0PQJ2QJ7K5K7J5J8J7pj8kJ0J2kj0NJ5Pj0j7%K5K0j8m5m4j8kNN
8713b2qp%J2L0L0K0J0K0Nj0k5k3j5%J5K5J3lj5l0k0kJ5J7K8J5%j5j5j5j8pPJ5J5K0K5Qk0j8
8710E7j2%lj2j3j0r%%RK0L3J2Lj3k0k0k9j3LJ9Nrj0NJ7L5L2J5Nj2j0j3j2j8j5j5j2j5J3K7
8707A5K5J5K2Npk0k3j2NK2NJ0QJ0nnnnnqpqJ5J3j3k2k3pLJ9J0pNNK2K0%j5j2j0qj2nJ2J0n
8704B7k0l4j3J3L9L5Lk8k0mK4Ql%j0NJ8K2K3J5J7J0kk5l0lJ5Qk3l7m2j5J5L9L3K2Q%P%pj3
8701G7j5pqj7j8nJ0%%J0J5k%J2NNLNJ0%J2kj3k0k7j0j8j7k5j0QJ5J7QK2L7J3j3%J5NQKNNN
8698A02LNNNNKNNj2j5nk0j0j3j2j5nlnnj9k3kJ5J9Npk2k8l0nQK0L2M0J5j3j2j2j3j7%K0J9
8695GJ5%k2k0kJ5NMK0K3j0qLJ7J8%nnqn%J5J3lj2m0n0nL3L2J7kqpJ7K8J2J0K0Qk8k7l0k8k4
8692a7j0J2J3RJ0J3J2J0J0J8NqpK0K0J7j7m3j5j7j5j3j4PPQPQJ0J0Pj5j7nk0j2j3j5j2PQJ5
8689b2%j0qJ3K5K4K5J0j7n0n0l5pJ2L3L0J5nlnkj0j0j5lJ8J7K8J2KLK%L%K%%kj0Nnlnkj0j2
8686b2k0nJ5J5J5J4J8%k0k2nnlnJ0J0J0J0J7LJ2Qnl3m4k0L0M4J8KQN%j3j7%PQj5%K5K2QPQ
8683I5Pj5j5j5j2j8j5k2pJ9J8L2J3j0qj2j0j0j0j0j0pj0j8klnk%l%%%j2j0J0L0J7Lnl%k%%
8680c7l%j0QNK2K2QJ5K0J5J5KLKLK%J0nk0j7k0k3j9j8j7j8pNK0L2K7J0QPJ3J2K3Pj7j5j8j7
8677C5nlkl%J8Nk0l2nK7L0K%J0nj7j3J8J5lkl%pj0qpqppqj2KnpNj3j0NJ8L4K8K7K8K7L8K0
8674A70j5j8pk3k7l0j8J5klk%%%Pnplknlk%lj9j8J0J0Kj2j2N%J5J4LJ0J5KJ5J0J0J3J0j8k0
8671F2pk8l4j8LKQK2K2QK%j0QnlQj0KQKLKLKLj5j5j5j5j2j3k5%K8N2N0L2j0l5k2k5l2j8QL2
8668EK5lj2j5j5kJ2K7K0K0kj5j8%K5K3%KL%NNj8l2k3k2PQj5j7J5J2Pj0%%J0J3PJ3J7LJ0J2
8665H7L%qQK5Pnj7qnpnj0j0%j5j8%j0pk5k5kJ2K0J7L0J8qp%j3j7nj2j3j0j0j0j0j0J0L0L0
8662eJ2J5J3J5K0K0K0J7kj8j0pj0qpqpqj0pPJ0QPk2k0j7j5l3LL2L2K3qLJ7kk3j5kNKj5k9j0
8659c7KLj0nlLj0j0PK5K8RJ0QJ0Nj0j3NJ0j7qNkl%k%klklj7k5%J7J5J8J7J5J7J5J3J7pk3k2
8655D0k5%K0K2K5Qqj0klklklj2KJ8NJ2J5J0J3K0Pj2j0j3j0k%j5j5k0nJ2J0K0Nj2j0lJ3J0l
8652H7j0j0j0j2j3j0j0j0J8K2K0K0%%Qnl0l0k7k8%K5J7NpPK3K2J5%J0QPQPNJ0pk3k2j8kj0
8649E0j0%K2K5%j5j5j7k0qppqQPPQNNKQJ0nNNJ7L3K0j5nJ2K3K7Nk2k3k2j5j3pk0j8j5pk2m3
8646e5k7qQJ7L0L0J5Nj0lk%J2NNLNKQJ2J0j2j8pj0NNlk4l8k0pNJ2J5J0nj0j0k%K2K3Kj0j7
8643c2PK3K2Pn%J8K0nqnj0j0j7j7j8j7j0NnlJ8J5J7J7LKj2k7l0j8LK0J7J8K4J3qj9j5j3j2
8640d7j5k5qJ5J8J5J5J5J5J4J5J8K7K8J5%j5nnlJ3J0lj0l5l0j5NK5LK0K2J0j7j5NNJ0%j8l2
8637D0k8k4qpqpPNQNK2K7J3j8l4k0J2K7J5K0J5J8NKQ%%j8j7lLKNNLKkNJ0qLNnnj0lLj3j0%
8634D7LK%Llj7l5l5k0NL0M7M8K7Nk2k5j0k5j8%J3J5lj2qnj4lJ2N%kj7j3nkPJ0%p%Nqj0Nkn
8631c7nlLj0nKj2KK5K5K7K0Qj3p%P%NQNNNNNNNNNKNNNNLNNNNKj0j0j0j0j0j0j0j0kJ0NKNL
8627G5NKnpj5%K2K0K3K0nj8j2j0KLKLlnJ3j5l0l3l7k5J3J5MK3J5J2J3J5%%K%%L%%%%l%%k%
8624H0%J0K2L3Kj2j0j3j2j8j5j7j8k%l%LNPNNNJ3%l%K5K5J0k5n2n5k7J0L9M3J2J0J3J0lkl
8621I7k%%l%j0j0J5K3J2kj3l0m5k7j5%NLMNkpj5KQPJ0J0KJ3K5nk0j8k2j7NJ7K0Kj0j9j5j5
8618c7k5k0KJ8J5K5K2J7%%%kj7j8%K2M5N0L8Kk5k5pJ0PpqJ0J5J8lj7nJ0J0n%K%Ll%k%%l%k
8614A10j8j7j8j7J2J3KJ8J2j5j2J2J5J0pk3j0j0j2j3l4k5qNJ3J0NJ7K0PJ3J5%j5qnj0pqpj0
8612@j2j0j3kNJ7L5K0k3l4k3kNN%lkj3LK5K4L3K0KknK%pnqQj3k9l0k5qLK0K2K5L5J7j5k7k5
8609a0j7lQKLKNJ0%nPK0L8L5K0Nl%QJ0lj7j0nk0k0qj2j8J0K5L0Nj2%J0K7M0K0kl0k3nkk0j5
8605H0J0K7K0j5m0l5k2j8rj3j2lJ0J3lk2k0k0k3k5%K5M3L2J5knNNRLnJ2N%%NJ5p%J2pJ0J0
8602F0PNj2j5j0NK5L5K0Pnj0j0j0j0k2k0k0%Pnk0k9k3pNK0K7K2Lj0j7j8k0k0J0QJ0PK0K0K2
8600C2J8lk0j0pKLKLNKL%nk3j9n%PJ7K0K0J3qk5k0j7pnnnnnJ0L5L7J2p%j5k5n2k8NJ3J5J5
8596c2PnpKJ5L2J0LJ0PJ8KNJ3Kj5npnnj8%QlJ0Lk8k4l5k0J0%lJ5J8K0J9K3j0qnkPL8L5Ppk3
8593G2k5pqklkl%k%%j3j7k0j2%J7K5K5K0K5J7LNJ2J8J5k0l5k5j0nNJ0Nj0qNQ%KNJ3lkJ2%n
8590H2n%Qj0lNj2j0nJ2J3Pj5k2NNlj7k8rPJ0J0J0J5J0%l%%LKJ8J7Nj0m0k5QL5K0qpj8k2qQ
8587C5L2K5J0pj0j3nkJ5J2%k2k5lJ3PJ0pnj0qJ0J8PpnN%%K%npnqj7k3kJ2%nj2NPj0kKQJ5J5
8583D0J0PNpqnpK2K0Nk2k0k5k2j3NK2L3J5%nKj7j8j9lK2L0K0Qqpk0k8k7j0j0k2nJ2K8K2Pp
8580@pNPNPNNNLJ0PJ5%j2lj0j0j0kj3k7j2KK8K7K2J8J7J8J7Lj0j8j2KJ0Q%%%%j5j3j2j5j5
8577C0j3j2j2lJ5J5%PQJ7Lnlnkj5KLj3NK3K0Nj0NK0J7L0LqnkJ2J5kk3l2l5k3nklnJ3J2J0J0
8574F2J0J0J8Kpj0qj0pqpj3j0pnJ0K0Nj5j3kJ2K0J8J0J0J0J0lk%lkl%kl%k%l%k%lklk%lpN
8570F5KLKNk%j8j7l0k7j0KQNNPJ7J8K7J3NNKLJ0PQPpnqnnJ3J2nj7k0k0k3j2j3j4j3knJ5K7
8567A5L0K5J0nnqpnj5j3j2j2j3j0k0kJ7L2L3K2J5%j7k0lklklnklkJ5NNJ0NPNQNNNJ5J5Pnk5
8564I2j0NL%j5j0qj2l0j7k0j8k0k7j3J8L2K3K0K9J8K2K3J0lj2l0lnpnk0nJ2J0K8Kj0pj5NJ2
8561D2J3J0J0lnj5j2%Kj5LK2L5K5kk0k3k2k5k0KJ8J5K2J8NNNNnJ2%Lql2l3pJ0J2J0L8L5K2
8558A52NNLKj0j2k0j8j0k5m0k2NK%%QK2K0Nkj5l0l0k0pnnj8k0j0j0pqK3N0N4J8KQKLnqj2%
8555B0K0J7K8J0j0j3j2j3j7lNQK2K0Qk8k0pJ0j0j3j2KL%J7K3K2J5kj8j7lnknnnlnklnkJ0J0
8552C0J2QJ7LJ2J3j5j5j3j7NKj7k7k0NK7K5J0NNPj0pj3pj8%rj0NPkJ4NNJ0J0QK2L0K8J7kj0
8549A35k3k2n%%%%K2M3M2OqqnQJ5J3J5j0k3k3k7k8kJ5Pp%%lj7l5l3k7KJ3J2K0Nj0j2j0nqn
8546A7j0rqj0QJ0nk3k0n%J8%KLKLKNLPQPPklJ0J3K0%j5j5j5lNNK8K2K5K3Pnj2j3QNqk5j7n
8542D5KLNK0K0Nnk0k8%QPJ0QJ0PJ8Kj7j8k0j7k0k0j7j8J5K7K0K3K0J7K0J8J5j5l0j8nK0K0
8539A17K0J0l0m0k2l3j5j9k0j5j3j5j2K0J7J8J7%kl%%kK%NL0L2L0J3%qk2j3LNj3l5nJ3lk4
8536a2k5l%QJ0K2K5J0J2K5K3lk7m0l5l2KJ8K0J9Qj3j0k2k2k0k3pJ7QNPQPJ0QPQPNKNNLNNK
8533C2j2j0j2j0J0K4K0J8j8j7qk2j2j3k2nqj0nnJ8L2L0J5NPLNKQNNJ5J7K5J0l0l2l3l2QJ9
8530A7J0J3nl0k2q%J3NNJ4%%J5K3K0K2K0%j7qpK%j0QPpj3J0Qk0nlnnnpK0L0L0J7j7l3k2k5
8527C5nJ2LK%%pPL3L0Nl0j8J0K0K3J2kj5l3k7j5PN%kl%QnqQqk7j5j5NK0J0J0J2j0k7k7m0m3
8524a05j0K8N7O5M2K3%k8k0j0p%lkl%klj0pj0j0pj0j5%K5N2M7L0%j7j0nj5j0nj8QL2K5J0%
8521A02k%lk2k0%J2K8J2k2l5%NNn%NlLNlkPNJ0J0J0%J5J5%j5j0j5j2j5j3j7j3%Qj3J3J0j0
8518C0J2pj8j7k5j2K5L2M0K2Lnj0Nnlklj2nk5%K5J2L3Pj2j3j5j2j8j5j2j2J2L0K5K0K2K0K3
8515A40K2kl0k0j0j0k5k3j0LK2kk8k7kJ4J3PJ3PJ0QPQJ0K0J0lk0l2j5J2K8L0K%j7%J7J0Ln
8512A35j3j2qj7l5qJ8J0NK0Kj0j7j5j5j3nJ8K7K8J5nj0j0j3j0j2k0q%k2l5j7KLqLJ2L8N7N5
8510A10K0nk3l7m0k3J8L2L0J5j2l5l0k0kJ2J0Kk0kJ0K0M0K2N%j2j0lj7nKklj2N%q%%%%%k%
8507C0%K%K0pl8j2K2K5Lj8j5LK0Nj8j5LJ5K0Kk2KK3K0j0qj0j0pqnpJ0J2J3J2NJ8K5%j5lJ8
8504A00J7J0knJ0KLKLNKLNKK0K1Nj8j8l0j2Kj5l5l2m5k5nnj2j5PK3J0q%LNNNNKNJ7j0j9k0
8500c2k0k5%J7QPJ5J8NK2M0K2LKJ0QJ7%j2k8k7j0PL5M0Nj5k7l3k0k0l4k5%K5K4%j4j5j5j5
8498e7j8QK0J0J0J2klJ3K4J3nl%K0J0J0QP%J3J0Ppk0%%%%j0j0j0qj0pqpj5j2J0K7L2Qnk0k0
8494A5l%Lj5j5pNJ2J2J5J8K7K8J0lknnnnqpqklpk8l2k0%J3KNLNNMQNPpqQNq%%ppqpj0qpq%
8491e0%%%L%qNJ8KLK0%J4J5Lj3j4k0j0J5J5J4J5%k%%j3j0mJ2K2J5kk5lJ5J5%%K3J2QJ0J0K0
8488A30Nqnnnpqnpj3j2j8l7l0k7k0PJ5L0K7J8j3k2pJ7L5L5J2pj0%%j3k2k5nNPj4k0j0j0KJ0
8485c0J3KL%PJ5L0L0J5lj0j0kJ2J0J3J2nnJ5K3K5%k0k5k3p%J5K0J5K0J7%j7m0m5k3%J8K7L
8482I5lN%NJ5J3Nj3k5k7j3QNPQKJ0J3%qpqpnqj5%LnNnNl%%npj5nNj8j4Kj0j7j0j3j2j5j0j0
8478a02KJ8PJ3J7LJ2J0NNNP%QJ2nL%j0PJ3J5J5J2k7l0k0l0kK2LJ0P%J2%kJ5lJ3K2J5K3J7j0
8475A07j7k3pJ5K2J0K5M0K0j0k5j0k2l0nqpKj2j3Nj2lj7k7j5k3j5%j0j0J0J0kJ5J2NK0LMK0
8472B2QJ2j2k5j5j5j7j5j8j5kK7J3NJ0J2J8NlNk%Mkj2J2J7QJ5J2J3Kj2l0l7k3NK8K7J5%j3
8469B7j0QK2L0J8K%J8ql2k3j2k3j9k0j5NL0J9J3J2pNNl%k2l5j7PL2N0N0L3K7Qj5nKk2o5n3
8467A7k9k8m2l3j0L0K8J0J0K7Qj5nN%J0J5%PPQN%qQj0nKj0NK0K5L8J2kK2J3lLk5k5%PQK0K
8463A22pqj0pj0j0lj2j5Kj0j2Kj5pkj5%%j5k0k3pK2J3J2J5J5M0N5L2%k2l5m0k3kKN%LJ7J5
8461D2QJ0J0J2J0pJ0PpJ5K5Kk2l0j5lJ3N%j5l0j8%J3L0PklQP%NNkJ0P%%Ll%%%%%j2j3j2j3
8457E7j2j5j3j0nJ0J0nj2j5LK4L3J7j2l3j5kJ5K5%j3j0%K0J0j0k0j5LK0K5NKNLNNNKJ5klJ3
8454A10Kj0klk0j7KJ8J2J0J3J0ql0l2qNNQPQPk0k2j8j5j4j5%%%Kj7PK5K2J8%PJ0J3J5nk3l0
8451B7%J5J5%LKLK0K2%j2k8j2KJ5NQj5l0j3j0j7nK2M0M3J7j5j5j7j8j7j8k4qklklklNp%%l
8448c5kPj0j0QL5L4J8%j3j2lj7j7k0k5j5K2M5M0K7Nj0nklpnlLKQNJ5M7M5J8k3m5m0k2NK2J5
8445H2J3lj2%j0j3%pn%J7QPQPJ8%qj0j0pj0j0j0j3kJ0PklJ0%L%j3Qj5j0KnnJ0L%J7%J0QKJ5
8442H2J8J7J0kk3k2nqj7nj5j0qj9lJ7NJ0J8PJ5J8Nj3k%j5j0%k5NK5J5K2J8nj3j0j0Lnj0PK3
8439H5L0M0J7k0k2j3k5n2m2j0J0MrqN%L%KNNNNNPkJ5NPQP%J0K0pj3j5k2j0NK5J7J0pk5nK7
8435G7L5J0j7l3k7m3k9J5N2M2J3j3k5l7l5k5j2Kj5LK2K3K2K2L3J5K5K5lj0Lj3m0l0l4l5KK0
8433a5%J5J7LJ5J0k3j7k0j7j8j7l5qJ8KLK2J5QKJ8J5KNJ5PJ0J0J0J8K0K7J3j0j0j0j0J2J0
8430A12QJ5j3k7j8j7j0Kplpn%nqJ0%%LK%Lj0%%j3%pnknnnlj2Knnnn%j0Qj0j8Qlk0j5%J0K8
8427g2K5J5K5K4J8K7K5kj0k0k0qLL0M2L8K2Nj0m7m0j5PK3K5J0qpj3n%j5j5%nnklplnkKNQK
8423D2NNkPNj0pNJ5Pkk8l0k2l0k2J2K8K7J0J0qkNl%Lnj3k4l5qK5K0Lj0j0qj0j0J8J5KK8N2
8420E0L7J3j5l0j5nJ2K8J2k0l7k3pJ2J5pnnnk0k0kK0Pj0kNJ0nlQKLKKkJ0J5qj5kJ5K5%KJ0
8417E2nNNLNKLKLJ5J5nk0nJ2NkKL%KL%J2nk2j8%J5K5J3j8l5k7nJ5J2Lj0l%j7NK0K2L0J5Lj0
8414A20j3Lnj0%j5k3LK7J3j0l8m0j0NL5L0J5%pj8j0j0k0pnJ7L3K2K3Kj2k0j8%J3K0nk5j5N
8411E0L0K5J0lk0j0j2j3j2j5j5qj4k0nnnnnPNj0pnKK0L5L0K7Qj0k3j2KJ8K0Kpk8k2pPJ7pn
8408ElppNNj0NlpPJ2L0L3J5lj0j0kl%klk%%nj8k7l5pPK3K4L8K0Nj8k0L%%%qpqp%j5j2%J0J7
8404EK0Pl0l2klJ0LlJ5NPQPnnnmnnNj0k3k2nJ7J5K0K2J5NNJ5%LJ0NNP%nQJ0qLKpk3j5j5NK5
8401E7K0Nj7l3k2k2qJ8J9pl0k2qQ%NJ0K2L2K0j5k7l2qK5K7LnKK3K5%nPK5L5K0j2k3j0knk5
8398G0m0j3J3K2L5L3K5J2Nj7k8j0%pnj8j7j5k0%L0K5%k5k8kJ5NK2K3N%j8j7nK0J7J8K0nlQ
8395A30j0k3j5%J8J0Nj3k7j3pNNnqnnknnlpj0J2L0LK%LPj7lknnnnJ5J2J3J2j7j5j3k2m0m2
8392g2qj0j5LL7M8L2J5J5J0K0K2K3K0nnqnpqpqK0K0kj5k0j8k7j8np%J5L7J8j8k0%K3K5%l5
8389F0l8k0NQPj2k7j5j8J3J2J3J4J3J5NK5K5Kklj2NJ2J3qk2k0KJ5J8J7LnnlJ3KNLKNLj3j5
8386I7j5j2j5j3k5nnnmnPj0j5J0K7K8K7K8Pj0pNlj5%j2qnj7%lkl%kl%knnj5LJ9K3L2J5QNj0
8383H5j0k0k3J3J0%j5k5k2j0j3kj8k7k5nJ2NQJ5K5M0J2qNK0K5QNPj0%%J8J5nk0j8kJ7J8KL
8380I0%%k0m0j8J8K7J3NP%%k%%%j0N%l%%J8J7Lk5m0l0qnNNNNpj0pj0%j5j5%qpqj0nnj5%J0
8376i0%nJ3P%kJ5K7L3L4K8J0j3l2l0j2j0j3j2KL%Kk%j0PJ8L2L5K0k0l5l2j8pJ0%KK5K5K0L0
8373E5K2%j2k0j8nj5rqj5k0kJ2K8K7J2kj0lpk5j7KJ0J8J9J8K2K3K5Pj7m8m2j7J9L3J7knK0
8371G0J5nj8j5pk3j0%%%LPK5K8Nk0nj0k0j8pj2j0PK5J7J8J0nlQJ7J8lj7k5j3%p%nj7j5k5j3
8367e5LJ7J3N%J7J5J7J8J7kk0j5nKK0K3K5K7J3lj5l2m0k3QJ2J0knlkj0lQj0k7l0j8kJ0K5L4
8365A7K8J0nj8j5j2j5j7PK2K3K0j0lJ3K7J3%j3kqp%j5K%j5j7j0J0K0KplLnK%%%L%KnLKK3L0
8361H0J2kj0j3j0LNqnpnj0qnnj2kJ2L0K7K0K5K5kl%k%NK5L8Nk1k7j5qpnqj2l0l5qNK0J0J3
8358G5J0J2J8Nj0j3j2j5j3j2j3j2KK0J8K%kj3NQPJ8Nk0k0k0k0j2KKj2klklJ0K5K0K0J0K5K7
8355A17J0j0QNj0j0Pklj2j3k0nJ8J5J7J8KLJ2pNK%Lk8m7l5l5k0Qqj0klJ0j2m3m0LN0M2K0j2
8352a2j3J0K5J7J8k0j8nk2LK7J2J3PQJ5%qnpj0qnnnLJ7J0J0k%j0NKj2%lJ8J5J5J5J2J5K5Q
8349A55qpNj5l0l3l2l0l5pK5K7Pn%LKj2nlj2%Lj5lnnnnnnnK0J8K0J7J7K3K5J2pqpqpqpqj0
8346B2NQj0K0J7%K8J5nNPj5l0l2j3j2KnkKK0J3J0j0j3%j2j3K5J3nJ5J5J0J2Nj2j8QL5L2nk2
8343A10j3j5j5j5kJ0KLKLJ7j0k5k7l5k2K2K2J3L2K5J3K0K0j0qNj7k8j0K0L5%%Qqk2k5k5k8
8340B2kJ2LNPpJ0nj0J2k%j0k0j3rj3j5j2j3J5J5J5J5PK0K5NknnnqpnnK5K2K0K3%j5j3LNK0
8337A05L2kj3j2j5j3k7l3l4k0%KpJ0KNNQnJ2J2nLJ5NKJ8%PQ%K%L%%KLqQPpKL%%j0qLk0nj0
8333C0qj0%kPnpPk%lNJ8j0l0j5J8L2K5L0L5J7k2n0m5k7nJ7J2%J3NJ0J0nJ0J0nKQ%NKj0pKn
8330E7nklJ0J8K2Qj3j5k2qnk2j8kJ0K2K0J5nl2k5j0j2k8j5k0nJ0Q%qJ3K%K0K0K2K0J8K2K8
8327I0J0lj0j2nqj0pj3npqnpplj0j7lnj5J0K5K0J0K5J2j7m2m3k2NK5M5L2%j3j0J8L5L0L2K8
8324A45Nj3nk0m0m2l5j0QNPpj5j3%K5L2K0Qj3k5j5%%j9l5qK5K8J4%nkkqk0m2m0j8K5M3K5K2
8321a5QRK3L0K7J5j2l3k5pPNJ0Nk0k9l3k5j5%LNNK2M0M5K2QPNNLqnK5L8K7Nl0m0k0%%pJ0L5
8318A25K7nk2j8pj0qj2nj5nnj5j0lppnj0qkJ2K5L0J2J3Nj0k8l2%J7N%j0p%j2j0j0j0PK8K2
8315B0J2K5K0K3K0j0qj0pj5j3j2j5j3j2j5j2NKnJ0%%J2mj3LqpNKkj5j5PK5K5PQPQJ0nj0J2
8312D2K3Pj2j3J0J0pnqpnJ5L0L0J0nj0j0j0j0j3k7j5j8NK0J3J2%LKLJ0J0Pj0l7k5l%J0J3J2
8309D7J0j2l3k7j2%J5NPJ7K3J7J8j0j3j0j2%K0PQJ0PQJ0j0k5k5j3LK0J7Lj3j5j5j2j5J0L0
8307D0K7NNNNj5k7l3j2pqj2%PQJ4LKK0QJ0j5k8l2pK7K7J3J5J7Lj8k0k9l0j0Pnk2j3J8L2L2
8304GK5J5%%nkj0l5l5pNNPQJ2J2J3J2Qqj2J2K0K0K0K3KNJ3lj5j2k0l5l0j3kJ5J7K0J3lklJ8
8301G5L2M8M5J8j8k0k0j3l0k5j0j7j8j7KK5K3J5j0j0j0%lk%j8j7j8j4k3k2j5KJ3K7O0M5K0
8298A00l%J5K0NK5Ql0m0l3l5l4l3j2NJ7L2M3J5lklkK5K5nm0l3nQJ0k0j8rKJ2J3J2J5J3J2K3
8295I5Pj2j5j3j2j8j2j5j2l%Qq%%%%k%lkPpqQPQJ7KnnnmnlnnK5K2K5K3Nk0l8l7j5kJ0K7M7
8292E2L0K0Lk8k7k5qj0j2j0pk5k8pK0K2K3K2K5J5J2j0k5k9k8j5j2j3QJ2J0LKQK5K2J0KL%%
8289C0qNK8K7L5J8j5l0k3k2j8k9l3j0J0K3J4J5kk0k0kKLNNNKNPkJ2J5kJ0J0NPpnqpqnpnPK8
8286D5J2J5QqL%%j8k2NK0K0K0K0J2J8J2J3j0k5j0k3k5k2k8k5nJ0J5j0j2j0j5j2j8j7nK5M9
8283BL8J0j8j0LKj2NNNNPNQNJ2K8L2Qqpj0qk5k5k7k5j0pj8kPQJ7Kj4KK0K2K0J8J7J8L0M2J8
8280A95qj5j7j0k8k0j5k2j8j2qj0pJ7K3K0K0J0J0k0k0nlk%PL5K8J0J7Qj3k7n0n0l7lK2L0K5
8277E7L0L3K0%nqk2k3pk0k8k0j9j5%K0K4QJ0J2J0pk8j2j5k7j8kJ5K2J5J5K7Lnn%NqpPJ3KJ0
8274E7QJ0PQJ0%%K%L%%%lj7k0lnj7k3k%%%%NlpPQnqJ0klj0LK5J0k5l7l3pKQJ0nnj3kK2M0M0
8271D0K2QKkk0k3%J8J0lkJ0lk7l0k2j0NK5K9J8K%J8J0lj5l2l5n0m2j5nNJ0K0J2J8K0L5K4J8
8268D0J2NkNPpj5k5k0j7j3kJ2L0L2L0J8j0j0lLj3l0j2NJ0%j8pp%%qj7nJ7L7L5K8L0K2J0pn
8265A35nnq%J3j5l3k5l2l0j7nJ0K4K3K5PQJ0J0j0k8j7J5J0j5%K2L8M0J7Lj3k7k3j0j7j5j5
8262D5%K0K0J7pj8k5k5pj0NJ5Kj0k4j8%NLqk2j5J2L5L2K3nj8j7j7j8knnnNKJ3lLJ0KNJ2J0
8259A2J3J5J5L2L0J5Nj2l3l2lJ3K0J7pj8nQJ7Lj3k0j5j5j2J0L5N2L8K0j0k5m5m8k7j3QJ5%
8256D0j8plJ5L3K5K0K0K5Pk2m0k8kj0k8k9qQJ7J0J0K0J7%j7k0PL0L8K2pk3j5j5k7l0k7k5%
8254c7L7N5M0J0lLNlnj2KK0Lqk5j7j8k7j3QJ0PJ3KNJ3%nJ2J3nPQPQNNKNJ8nj3k7k8j2lJ3n
8250F5l5j3j5QK0J7J3J2J3J0J0j0k8j5k0j5%Lj5KJ5J8nj0l5k2k0lJ5NNj2j3j0j2j8J8L2K8
8248a7PJ0PQJ0PJ0J0L5L5K3nm0l8j7lNNK5M0L3Pk5l5l5l5k0QPnnJ3L0L0J2j2k3m0l7k2J0K5
8245bK4J0K0K0K5J3j3j0j2j3j2j0l0%J5J7j5j2j0j0k0kJ7J7J8K2kk3j7lLNNNK2M5K8j8k0k0
8242E7k5k0j7nJ7J5kk7k3pJ5J5J4J5kk0j7%qQK9L0J3j5j0J0J5J7kk0k0j8J0J0K3Nj8j7l0n
8239a0J7NNj0j7QPPLJ5K7K3Kj2k8l0l4k0J0K2K7J0NK0K0Lk0k0%K0J2J3J2J3qk2j3j5klkq%
8236C2kj5J0J0J5K2N%%j7J0L0Nj8kNNl0n5n0k5QJ0J0J0PJ0K5K7K5K5J0J0J0J0QJ0NNj0l5m0
8234G5nj0k5j3j0LL0J5J2nk2j3j2KL0K3PQPQPk5k2j5l3j5kj7nJ7J7QK7L8L5J0k8l7j3pPk%
8231E0%%%KLK%%pNPp%%l%klkl%%QK5K2Qnj8j2j3k2k0k7j5J0PQRJ8K0J7J8%%J0nlkj5KJ5LJ0
8227I5J0%%J2j2k5k8m0j9%%%K%L%%KKLKLKNLJ2L0K8J0%j5qnk2nj5j3J0K8J5J7J5%J0Qk0k3
8224G7k2k5%%%%%%%%Nj0%%l0k7KL7L3L2L0L3qk2j3j5j2j5k8pJ2J3J2J3PNj2l3m2k5NK0K2K0
8221C2J3k0k7lJ2J5LK0L7L8L2J5j7l5l0j5k5k5nJ0J0nj5j3j4j5qLJ7L2L0K0Nj2j3j7l0nL0
8218B5L0J5j0j5nj5j0KJ8K5%l5l2j5PJ0J0K0PnNLnqnLj5k5j7%J5J7J7K8J0%j8j0kJ0K7L0Q
8215I5j8j0NK0L0Nk2l3j5J0K5K5kk8k2qk2j3J0J8%j8pnnlnkj2j3NK2K8Nj3j2nJ0%KNkqQJ0
8212C5J0J7Nnknnj0j5j0j3pPK3L5K5%j3j7k0j0J0K0Pj0%L%K%Lqpj5lJ5K8L0J2j2j5nk3j5j2
8209C0j3j5NJ8PJ5QJ5K2%k7l3j0Nnk9j5j3kJ5K9M3J7J8K7J0kj0j5%qj2nj0k0k8l2j5kJ2J3
8206a2%j0J5NlJ2K5J8J5Nnj0NKpnKkk3j2qkj7j8kJ0KJ0Q%J2lJ0K5Qj5j3%LK%%%k9l0j5j3j5
8203g5j2KK0NJ3K5K2K5K7J5J3K7Lk5l3pPQPJ0QPpl0l3j5kP%%ppKJ2L3K7J3lj0npqNkl%k%l
8200D7j2j3j0j0QK5K7J0j2l0k3j4%J4J5%k0k7k7k0j8pKL0L8K2J2nmqj0pj0j5k3nL0L8J7pl3
8197c5k2j0PJ3PQJ5KNJ2kNPNNQJ0J0J0PQJ5%j0k5l0j0J5K5K0nl8k7KK8L5L2K0pm0m3k0n%k
8194EPkj5LK2K5NPNQnnlnknnqnk0j7kKK7K5Q%K%%L%J0ql2k7k5q%J5K5M5M2J8KLK0K2K5J3k5
8190A70n3n0k5k0kj8kJ2L0K0K0%j7qplnplnkj0KJ3J5K2Nj5j2k0j5lnj7QK2K0K5K0Nk0l8l4
8187gqL0M0L7K0K3NPj0pk3k0QK5Pn%J8K2nl0m0m2k8NK3J2J3J0J0PQj3k7l0j3kl%k%l%kJ5P
8184C2LK0PQPQJ7Lj5k0qLlkNJ0J7%j7k0j0l0l7l3j7%J5J5Ppj0P%plklkJ7L5L7J8%%lpPj2n
8181B5KnklkNPNQK2K3%j5qkqnl0k4nJ2L0L2J0npqpj3J0Q%J5nJ0J2npj0j5l3l7k7k0J0K5K2
8178a5LqLK4K5Lj0P%j0%%%%k2j2lK2L5K8K5Pj7m5m0k2j0KK3K4K5%m0l4l5k0KLJ0J5J0j5j8
8175h0%J3K5K0K0j0j0l%k2l8k5J0M0M0K0K0J2%k0j9j5%J2J2J5J5J0K3K2Qj3j2j5j5nj8k2L
8172bRK5K8J2j7j5KK0K0Nj7j5j3j5nQ%%j3j2k2nJ2J2K0pj3%LJ7J0J3K5K7Lj0qpj0qj0j2j0
8169B5qnJ0J8J5L5K0%lk0k2lJ5Nj0j5j5k5j9nK2L5L5J5%j0j0j3j0m0k2pPNJ2K0QqkK0L0J0
8166I0Kj5l0k5j5LJ7J3K0K2J0pj3j0j2J0J0PJ0QPJ8%k0l3l7k0J2L0K8J2%j2j5%Nk0l5l2j0
8164b7J2QnNlkN%KLKk2j0J5J2K2J5QL0L7K8J7kl3m2m3l2j0pj8kJ0J0J0RmnlnNNkRK0pk5j7
8160b7nPJ0p%PL%NlK2L8L7K0Nkqpj0j0nj3j7nPK0J5J0NK0K0Nj2j3pj8kJ0lNQJ0PQNj3k2l5
8157F5l8pNPj0pj0pq%J2L8K7K0kqLKLKL%%%nqj2l%j2j8Lln%kl%kl%%k%l%%klklmJ2J2J3J5
8153E0J2J3J2J3j3k0k5j2%qpK%pj0KJ0ppRJ8K2kj8k5rK2M0PnpJ0J2kKNJ8nl8m7k7J0J9J5N
8150B7kK%QPQP%J3J5%nK2J5%j7j8pk3l0kK7L8J2kNPpk3j2j3k5nk4j0K4LNK5J2J3J2J3qj0p
8147G0qj7%j0j5NnlkJ0qj5J3Kj2p%nnKpNJ9J5QNK2L3ln2l7j0J2J7L0L0J8l%Qqj0QNqpKj2%
8144G0J0j8j0Nnnnkj0nnqJ5K3%k5k7j5K2L0K7K5K5K5J5J0K5%k5m2m0k8j2%Kj5j0QPpqQKnj0
8141A2%%j2klj2KJ0J2J5QJ0j0j5J0K5J5K7J3k3l5l5k2kJ2PLnj2j3nJ0QRQJ0J0%K0K0J2K5J3
8138A20j0j3j2j0nj0j3%QNPQPNLP%j7j5lQj0lQj0PJ8j5l8k5j7QK4K3j5l7l3k7j0NNJ2%J5J3
8135c2KJ3J0J4L5K0K3%k8k2n%%%%K%L%K2J0K5J0nkqnj2k5k3j7PK3J5J5PJ8K5%k0k3k0k7j8
8132GpJ2K0L5K0k2k0j3K5J5nNQNNJ2nl2n5m0k2j0KQNlJ5J8NJ4J3J2J8PJ8P%J3%j8l0k5k4j0
8129a7nj5nK0K2J5K7pj5%j5pnk0NK9L8M2K8qj7j8j0LJ2J3%j5k5k8j7j2qNk0j7Pk0%J3NJ0J5
8126a7L2M7M8L0Nj0nlnnLj0qLKnj0Nknnj5lj2j3pj3nLJ2K0%LJ7LJ0Pj7%lk7k0lJ0M8J7pk3
8123F7j7PK8K0lj5pqj5%Nj7lK5J5LJ5PJ0J3nlLqj0LNj3klklknKpj3%Lj5qkj3kJ5%%J5PNNQ
8119H5lk%lklNpj3J0%p%lklJ5J3J5J5J2J3J7J3qk7j3j5j7j3k2j0J0J0J7Nj7k0k0k0pj0j3p
8116c2lj7qpKJ8J2NJ5NJ0J0nj7j5qj5j2k8kL0K7%kPK3K2Pj0j0%j7l7j3J3nj0j5J0K7K8K7M2
8113E2K3J5L0J0k5k5qj0k7l3rRQqJ8L5L2%j2j5%K2K3K2K5%j5nnpnqnLKLKK5J5kj8j7j5j5j5
8110G0NJ7J0J0%k7k5%%Kl0k5pPL%%K%Lj3rRK5J3j0KLJ5J2K0Nl2l8l9k8j0LJ7L3J7KLJ7LN%
8107D0Kkk3l9m0KLKL%K%LK5L2L2K3J0j3l2l0k2j8LJ7J5K5J5K5K5KLK7J0J3J5J2kj5j8kJ0P
8104A47j2k8l0pKJ3J7%j2k5l3j7lQJ5J5K7LnnnnnJ2L3L2Lk0k8m5m0k7j0%j0nJ8K5Rj9l3l0
8101h0pK0K7L5LqJ2L8L5j0k5l8r%nlNJ2J0J0NJ5K3lnNLnk5j3QJ7Lqj2NlkKpj0k0k2qj5NK8
8098a7J9J0knJ0j5j2J0K4K3K0K0K0K2K5K5J8Nj8j5Lj3n%j7l0j5qpk0NK5K7kj5k8k0j5j5j0
8095Gj2NL2K3J2Lnqk5k7k7j3NLJ5J9LnJ0J0lk0kJ7QK0J5J5J5J0qk2k3LJ0%j5k3j0j4j5%J5
8092blJ2K0K0K5J8qk2k5qJ3J7J3J2K0J0NK0J3j8k7k3j5j7j0KNj5j2j8j7pPJ3Kpj0PJ5L0K5
8089F0K0Kj2lnk7l3j7QJ9K0L5L5K8%j3pNlk2k3pKj0k7qj0rj0j3j5j2j3pJ2K0L0J7NJ0J8K7
8087F7K5J3nj0%qnpqpnj8%nj5kj0npNJ9J5QJ5J2J3J2kj8j0j0j2j0lj7pMkk%l%klkJ2J2J8K2
8083E2Lj3k5j5mRQlLPNJ8J7Nj7j8k7j0J7J8J5J7Lk5k0nJ2J3J0J0nl3j7j2PK2J8J5J5J5K5P
8080A17j0j0kj8l5k5%J0klklJ5J8J5J5J0J0J0J0%lk2l8l2j3QPkJ5J2kk5l0pPJ0nk5k5j0LK5
8077c2K5NMNNNQj5l0nK3PNJ0J0NJ2K0nk7n0l0nQJ0J0nlJ0K7J3k7k8QK0K2N%PQ%NJ0nJ0NlN
8074F2LKLJ0nj5j0j8j2j0NK5L0L0J7kqj2j8k0j2lNkNL0L2J0kKK3J7Ll5m0k3LJ7%j5k0k2j8
8071A2LJ7K5Qj3j2k3nJ5J8Nj0qLJ7J8nk0k0j0J0K0J5J2pk3k7k0kRK5J3NK7K8J0J7K8nk0k0
8068A10nPpk5k8J0K5K0J3j8l5k7k3j2J5J0qn%j0%%pPpj2KL2N0L5K3%lJ0%j5l0k5LJ5J7Qqk
8065A00Kk0l7l3j9KK0J5J0%%%%l8l2j2NPQPQKj2lnk0k2%J5J5lQJ2%J5J7%NJ8J7LJ0J0J7Lj8
8062G7j7k0k0lkqLl%QJ7K5j0m2l7j3L0M2L0Lk0j0qpP%npk0k2qLlnQK2L2M0K0QP%j2k0j3LK0
8059G0K7K3%qkj0k5j5j5lj5l2j0QK7K7K3J2J0kj5j5j5k0PJ5J3NK%J0J5J8j0k8k0j2qj2qkn
8056EnnLqj0LJ2K0K0J5J7J8lk0j7k3k4j5KJ0J0NKkqNQj0lLJ0PNJ5LJ2J8lj5j5j0k2k7j3nn
8053d0k7j5K2L5K3lj2NJ9K0pqNK5K5K8J0nKLNk3l5l7k2qNK0Kj2knnqpn%J5PQJ4J5L5Nj2j0
8050D5j5j3j0rj0j0J2K5L0J0j5j5j5j2qQ%lNNlJ3K0K5%j5k3j7KJ5J3%k3k2nnk0k0pNK7K8L2
8047B5L5K7J0QP%j5j5j2j5j3NK3K0Nj5j8j7j8j2NNj3j2j5nk0j0K5N2N5Lm3k7qLK0J2J0Qq%
8044E2%%k%%%%j8J3J5NK2Nk5j7j8k5k7j0K0L7Lj3j0Nk%j2RL5K5L3K7%L%%j5j0lj7k0lj2j5
8041C5N%K%L%%Kj5j2j5pRK5K0J5J3J0PJ0j2k8j5k2j5J2j0%Lnj0KJ3nnJ0j3l9l3k0K5L8K4K8
8038C0J5j5KLj5qj9nK2J2K3K0J5J5J5J2pk5nk0j8kk5nJ0lQKL%K0M0N0L2Nj7l5k0K%J3J2J5
8035A52J0%j5j0pj0qpqQJ5J7Qj5k0k3j2j5j5j8j2%L0K5%j5k0k8j2J0J0J0J0qpqj0QPQPknl
8032B2nj2k2k5j0J2J0J5J3MK0J8Pk%Nnj0PLnj0qpnqmk0NJ0KK2kj5k0k7j3QPJ3PLJ7NJ2J5K0
8029D7J8J7LKLKnj5j7%J0K5K5J0j0j3kj8j7lj5j2J5NNJ5K5K2%pPJ0K0%l0j7j8l0l2l7m0k8
8026h0j2KLqpNK0L5M0L7N0L0nk3j5j2k0j3pj8j9lK2J5kNNlNpqQl%Nnj0LJ5L2K5J8lj5J8Pj2
8023I5k0j3Q%j0Kj0j0Lnj0nnN%lN%%pNL7K8J5nk8k5l0k7k0k2%J7K3J7K2K3Nq%Lj0J0Nqk5l4
8020a2j0J2K5M0M7K0j2nJ2K8K0J7Nk2k0k5KQnj8k0nNNJ0%j5l0l2j5K%pPQnqJ0J0LNJ2J5%N
8017F7J3l%k%J2J5QJ5K7J3%j5l3j2j3k7l3kJ0J2K0Lqk2j0J2%k%l%kqj0j7%K2K5pj0qnj7%K0
8014B5K2K0K0L%J0nj5j5NK0J7Nl0m2qnLqj5J0K5K8L5J7Npj8pnk3l2k8rM%rj3NK2K5K8K2K5
8011A07J0pj3nJ3P%LK%L%%J0nj0j0j3j0j0j2j0j0j0qpqK0Lj8j7PL0L0J0NLKLj5l5m2nJ9J8
8007B5Kj5k4k3pJ5J2J3K2Nj5m2m3j7J0K7J8J7LNJ2%kJ2NNnlklj9k3nK0L5L7Lk5j3J3L0K7J0
8005I7nj7l0k8plnNrj5j5lJ5J3lj5j2j5j5j5KK8K5%j3l7l5j0KJ8L5K0PQK0K7J0lj5k4k3kJ2
8002c0K5K5J2J5n%K0L3K2J0J0nj7k5j8k5k0%K0K0nk0pJ2Lj5nlklj0NK5L0K8K5J2J5J8Ppk5
7999A45j8j7lkj5KJ3PJ3Nj3l7l8j5L%KQPQJ0N%j3j2%NqkK%k%%nlQj0qNLqN%kP%%L%j0k3k4
7995b2qQJ5NJ4L3K7J5j0k2j5j0lLK%LL7L5J3lj7k5k8j5k0nJ8K0Kk5k4KPL%Pj7m2l5k0J0L0
7992e7K0J7K0J7J8K0K7J3J2K5J3PJ0Qj3l0k0j7j3j0j2j3kk3j0rKKLKpJ0%%K0K0J7K0j2j3n
7989E7j7nJ2J3nNKJ3nqj0j0j2j0qk4KJ2kJ7%LJ5J0Nnnqnnnnn%%%%rPl%NQJ5%nK2NLJ0j5lk
7986D5nnnlNLPLNKNLKLNKLKL%nk0k3nQK2K3N%j8j2nj8nj2j0NNnJ0J2j0j2J5M2J5j5k0k5LJ0
7982C5K7M5M8L0Kk2m3l5k7j8Nkj3j0%j5%Lj2lkJ7L5L0J7Nn%%%%nLqk2j5j0J2K0J5J5pk3j7
7979E0j0NK0K0Nj5k0k5j5KJ8J5PNNNNj7l5j8k4j0K5J4kPpk2l5l3kJ7M3K2Pkj7j0lj5kJ0Pj5
7976d0k2j8%K8N0L7J5qLPQj3l0klj4Mk%kKpPk%qnpn%j5j5KLPj2l3j5J3L7N3J7%PJ8J5J0J5
7973H0J5NJ7K0Qj5k0k3j0LK%j7k0j8LK0j0k8m2j7J7L2L3K0nk3j5j2nk0k0nQK0K0RJ8K0PK3
7970G5Kj0Ln%nj3NQlj5l2l7j3kNK0Pj5j5nJ0J0nQK2K0J0J0K0K2Qj0NNj3k%nlpqpj0j3kKj5
7967Gj4qJ5J7QnlNJ0J0J0QPj0l0k9j8NK2K3J5J2J3j3k7k3rj0qQJ2J2K3J0j5j5lJ3KNnnJ8L0
7964G0J7plJ5Qqk7l0j0j3j7nk%lkJ0qpPkl%%%%%%nnJ0J0J7K0Nk0k7%J5J5k0k0%J5K5J0KNK5
7961E7K0QPnklknnnlLKnQJ0nnJ2NNNQj5l0j8k2k2qQJ9J3%qnpqNQNqj0QNNJ5%J0PQPpj0qj2
7957C0j5qLL0L7K5Nl0l7k3n%NLNKJ3J0qk7k7PL2M3K5K0L2J8qk5k2j0PJ3J5J0P%j7l3l0j7%
7954E5J0PJ5K0Npk3j2j5qj2qj0QPQPQNKJ0kj5j3kj5j5j0j2j0PJ7L3M2L3Kk2k8j2qj0QJ5ql5
7951A2k2j0LJ7J0K%J5K5K3%j3NJ3%j3j7%J0lQqj5J0knl%LNNNPQNPj7k0lK3K2kj5j5k0qJ3K2
7948F7J3lj0pl%j7j8k7j0nnJ0QnnNNNPpMK0L5L3K0nlLKj7l5l8j7pPKLJ2nj2k7l5j3K3J7K3
7944a2J9pj0pj0%J2NNPNNQNNlJ5J0kNPj2j5j3j2j2j3j7nnPJ0nNNLNKLNKKNLKNNNNQNNNlk0
7941C2j5kK0K0K0K0qk2j3j2J0K2QK0J0j3J0nk7l0l0l0j2j3j2j3LKLKK8K5K7L0nnNj0n%j0N
7938C0lklnNj2j0KmqknKK5K0N%l%%k0j9k3k0J0J0J0J0klj5QK4K5K8K7klNj0m2m2j3K3K4K8
7935E0L5K0%K%LKNNLNNKLNk3k2Nnj8pj0j8kj3j0j0j0rj0J0J2KJ8PJ0J8Kj5%Lk3j2%qpNK0J7
7931D2QJ2J3K0Nqk2k5j0Nj3j7PK8Kl0l4nK0L4L8J5j0nJ0PnNNnknlnknlpqQk0qLk0NK0J2K5
7928G2J3j5qj7j3J0LnJ0J5j3%QN%j3l7m7k3LK0J5KJ3Rj4j8j5j7nKj7J2M3M7N7L8lj7j5nJ0
7925I0K5K0J2j0k5j7j5j8j5k7j0J5K2K8J0j0qk0nJ3N%J7J5L%J7QPL3nk3j2k8j2%%%%%%J0n
7922H5j0NPj0pPJ3j3k2k3J0Nk0k0nmJ7KklknJ2J0Qj0%%%lQqj2j2j5j3J0K2J5J5pk0k0kJ9N0
7919E2M3K7nknnnnnnKL%Kk0l7l3j9J0K4J8K0J0lNNk%j0Nnl3j5j4j0qj0pqpqpj0qJ3L0K0Nl
7916b0%NQNML0J8qj0J5J0J3J0J0PJ8%j3l0k0k2j5lK0K3lj7j5lJ3KJ0Q%j8j0%QK5J5j0k5qJ8
7913D5J2%J3Nj8m2k5J2K0J8J7K3J0lj0j2lpj3kj5qpj0p%%qj5j2J2K8K7J5j5k7k5j5j3J3K0
7910b2Nj0j8QM2K5J5lk5k9l3k0LJ0PQJ5K7L7J0LJ7NQPQJ5%j5k3j5k0k2j8j9j5qQ%%K%%NJ5
7907a0L0L0J7QJ0J5%qj7j8pPK0K3Pnj7j5qj7j0lk0k7k7j3J3K0K2J5K%J8K7K0Ln%%nqpnqnL
7904D5j3l2j0J0Kj2k2j5PK5J5nj0LJ4J5L%lklNk2j2J9L3J7Lqj7j5k2qJ7K3K5K0%j5j5%J5K5
7901H0L0J2pnqpNJ5J7Lj0k5j8j5j7lnj7k5k5nJ3KNkj8%QJ0nj5%J7K2K3NN%nJ7K8J2pk3k0j5
7898B7j2j3j9nJ2K0J5K0Nj0qLlkl%%kJ5J5J5Kj2k8l2j7nJ0NJ9K0QKLj0J0J5J2J5J8j0nqpj0
7895F5j0J2K8K7K8J2J3J0Pnl2m5m5j8j7k3k2%J5J2J5%%j2k7l3j0K5K3Rj2kJ2K0K0J2J0klj0
7892D7L%J7L0L0kl0l0l5j5PK3K2K0K3J7%J3J2j2j0j0j0j0j0j0j0qk0j5j2J5K0J5J7pj0qpP
7889E7QNNPj7j3LPQNPQNj5l0k5n%lpj0pqj2J0K7L0K2QKLKN%j7k5j3nnLK2J8Kj5j7j8j4nJ9
7886A2K0npJ0l%j0NQj0j3j2nk0k7k8pJ0J5J0K7K8MLK2M0L8J2Qj0j5j8j7j5k3kK0J7nk2j3j0
7883A2LJ7J3J0PJ0K3%j0NNj0%J5J0k5l5k5j0Nj0j0k2k3k0pJ0K0K7Lj3j2KLnPK8K7j3k7j0J5
7880a0J5J5PQJ0Pj2j3LL2K8Nj0j0%J2J5%j0pj8l2l0k2j3J3J9J0kj7k5%K0J0RnkNNKK8M0J5
7877I5k0l5k3%J8J2Qnqj0n%%L%K%%%%j7j5%PK3K0J0lkj0KJ5K3K7J3j0k8k5j2lnkqj5j5QK0
7874C0K7J8K2K3qk2j3j2j3j2j3j0j0NJ8L5K2J0J0kj8j7k0k0j8j7k2j3j7lJ5K0Lk5j5nnlLn
7871g7lJ8L5K9Qqj2j7k8j7%J5J5J2J5J3J7J5K5J0lklnpk8k7kJ0K4K8J2j5j7k8kL2N3K5Kk%
7869A10nlQPNQPJ0j5k7k0k0k0k3pP%%K3K0%j8j7%lj5ppj5lQNlJ2J8%J2J3nqnnNK0QJ0qk5j2
7865B0j3%LKLL0L0%l5k5k2nJ2J2j2k7k5%KpNK2Qj3j2J5L2K2K3K0Nqk2k3k2k0k2K%LKJ0J0Q
7862a2J0J7KJ0J5J5J5J5J5LnPnj5k2k5j8NN%J0%j2lnknlnNQNPQNJ2%plLj0j5KL3J7k0l5j7
7859EJ7K3J7J8K0Nj0n%Nnl3l0kJ0J0%%NPk%PLKLKLNj3j0pj0KK5K0Nkk5l0nKpKn%Q%J0K2L0
7855I2L5K3nKkqk%lkj8j5j5j7j3j7j3j5nmJ2L5J2%LJ0lj0npk5k0nJ7L0K5K8K7Qqk%%k8k2n
7852F5J2J3J5J2Lj3j7j8k7l0nJ0j0k2k8kK2K2K0LnnJ5L2J3J2Qqj2j0nPK0K0L0J5kk0j0j3j0
7850I7j0k0nQNPQk3k0l5j4KKNNkJ2NNj2j5J7J8PpqJ0NNNNQPQPj2j3QK2Qj0%%lj5k0NK5N0N3
7846A90K5j0k8k2k3j5k7l0j5nqk2m0j5J0K5K7NQNJ0PQPJ0LNJ0%j3LJ0N%j0l0m0j3NJ5L0K8
7843H5Nj5q%QN%J2Lk0k0j5N%j3j0j2NL0M7M0L0Qj5k0j5j8j2k3k7j0J0J2J8NKNNK5K3J2%k2
7840A25qNJ0J5%j7k3Llj5pj0nj0j8kNnj0j8j4lJ0K7K3J7Lj8k2j0K7L8Pj7nK2K3%j0NNNJ0l
7837A32pk5j8j7j8k0k0j7pj0qj0J5K8K2J5J2klQKLKLJ0K2K3Ppj8pj8k2k3k5j9%J5L4M0K3J0
7834A05j8m2k5qLJ7LN%KNLP%Lj0j5Nj3p%j5pj3k5k5m5k5kl%J8L5M2L5K7K5J3NKJ3lj5pPK3
7831H0Nj0l%J0J0Lj3l2k8pNK2J8J2%j7k0lknlpk2k3NJ8J7J0l%QNK0K5%m3l9j5K4L0K5L0L0
7828A17L0L8L8K5j0l5k1LPj0k2l3k2nNK2npNj0lJ0Nkj8l0k5k5l2j7NKpj5j8kKJ8J7LJ0J4J5
7825A7QnlLj0n%nk%%%%l%k%%%lk0l2j0J0Pnj2lJ5J3%j0nK7M2J8nj3%Lj5l0k2qQJ0J7J8J0R
7822GJ5K0J0LNJ2K0J5kj3k7k5j8NJ5J5J5J8J5j0j3j2j0k5k3k9j5NJ0NNPj0j0NJ0Lqpj0j5l
7819d5L5M0M5K7Lj0j5j5J2QKj5l0l0k7j5J3L2K0l%QJ2J8Kpq%j2k0j8k7j2J0J0%J4L0K3J0j3
7816E2pNPj0k0j7l2nK2L2L8K2nj7k0j0j0j8j7j0K0L5L0%k5k0KJ0j0j5rJ2L2J5j5l0j7J0J5
7814B0L2J3J2Qj0%j0KJ5K3Pj0j7qj2k0lJ3J5J2J3J2j5l7k3nJ5J0K5L0K3Nqj5%LNj3m0m0j5
7811A2LKLNKLKL%%N%K0K0nj3j0NJ3PK3J0j0j5qJ5Qlj2j0lj7j5qj2qnQPklQKLJ0J7J8PJ3J5
7807A10NJ7K3J0nNKj0k5m0m0k7j0%NPQJ0K0L5L5K5PJ8K3Kj2k6k5j5npqkk0k5k0k3%J8PJ0L
7805F0J2J8%nlj0k%nlLJ2J3J5J2J3lJ3Nj0%J2J0kk0l8l7k5qpKNknPK5L3L5K5K2J0pj8k5j5
7802A12j0kq%Npk5j0PJ3%j5j0nNJ2J5%k0k5l0j7kJ2J0K%J8NNJ7%J3Nj0Kpnnn%j0J0L0K5J0
7798A05j0j5Nk3pJ5nK%k5k2lLKLKNLNKL%PkqJ0QnqLNqk0j5j4j8j7j8j7j8NK0K0NQJ5%J7J2
7795A2kPNJ3ll2m7k0J5K7K0kq%pJ2M0K5K5K0J0K2Nkk5k3pqpk5m5n0m0pJ7K5M0M5K5PQJ5%l3
7792D7m9n5l0%J2J0NJ3J0KJ8J5KJ2J0%J3J5%PQlJ3%k5%k0j0qk2%QPPQPJ3PQNPNNpj0j0j0q
7789C2k7k2nJ2J2J3J5J2J0J8Nj0NnnKNnJ3nk0j8kJ2K3K5J0j0j0j0j0J0K7J5J8qk0j2j3QPj2
7786H0k8m0k2J0K2J0J3J0J2J3J5J2J5%%Qn%lklJ8Kk2n0n3k4lJ5K5lj5j4%%%KK2J8nj0j0J0
7783B0J2J5NLP%QNKQKJ0NNJ3%PQnj8j5kj8pqj5nplpnlj0%npLj0j3L%j0qpj0lj2nKj0j7PL0
7779f5K0QJ0J2Qj0KJ0J0K0K2kj8k5pLqj7k5j5KJ8K0Kj7j5NJ5K7J2J5J3J5Nn%%nk3k4k8l0j0
7776g5K3L7L5K5J2j0j2nj0qpKNpKK5K0QJ5K7K3K0J2Qnl5m0l3LK0J0K7M3K5Pj7l3l7l5l5j3
7774A7NJ0J3J0J2j5k2k5j0K0L0J0k0j5lJ3lj5npj2nJ0K4L8L7K5N%%%pk0l8m2j7lN%nJ0J5J5
7771C5J2J8Pp%Kklj0%Qql0k7k7lJ3J2QMmj3nJ0L2L3K2K3PQnnnnnnnq%%k%j0j0lQK0Nk0j3n
7767D2LPpj0qpqj7kj0j0J2K7Qk5k0NK7J3nlkn%%Pnk4qQJ5Mj2n%LnlL%l%%LN%PK7J0kj3%QN
7764C0lpj8j4j0lJ0NLPK2L5M8L0j8m7l5PK3K0J0lk%lnkKnj5%nj2J0J0j8k5pJ5N%N%KNkJ2J3
7760G0%J2NkJ5nj8j2j0nj5j8kj3r%j5qknlj5%L3M7K7%J5J5pk3k5nQK2M8M0J5lj2l3m2k0PK3
7757G5J2kNNj3k7k3j7nJ2%Nj2j3rj0NJ9K8%N%%%J5J5J5J5%K%%pnqpnnKj2k5k5lJ0J8K0J5J7
7754H2kj8nplJ5LNPj0pN%l%%kJ0L2L0J5%k7k3l0j7lJ3J2J5J3J5K0K0Kk7l8l7k0lQNlJ3L0J5
7751A00nnqj0pj0j0j3j0j0QPQJ0nj0nnj0qNL5M8M7L0J3j0q%j5k2nJ7J8qk5j2j5nk0k0nj0j5
7748B0j8mj3j2j3j2J5J5KK2K0NK0J0knnnKj2lknKQnj0J0lkJ0qj2J2Nj0N%nJ3J0%nJ2J0nk0
7745C2k2k5j5j2J0L4N8M0Kj0k%qpKj2k3j7j5lLj0PK0K3L5J2nknnKNK5M0K8Kk5m0l2j5%J0%
7742H0lL%j0qpqQNKJ0Nj7j8NNNQPj2k5k8pNJ2J5J0J5J3J5J2pk5j8j5QKj2J7QqJ3nn%lkj5N
7738C5Nj3LJ2pJ5%NJ2nj5j2qk0j4qk0nK8M2L7L8J2%QPkj0j5lJ3KLJ0qk5pk0j8j0l0nJ3NJ0
7735C5J5%J7J5Lqk2j5j3NK0L3lpPknj0k5j0k3j2J2J3j3j9qnk0pK0KLKk0k0QL2N0N0L2Qk0j5
7732H0KQKpl3m0k4PK2Qj8nLnPNkj2KK2K5J5%J0Qlk%%j0KNj0k0k0k0j7j2KpnK0J7K7J5k7k5
7729a0nJ0K2K5L3J5j0l3l2j3j4j5k0qklK0L3M9L0J0J3lk%lnknnnlnnJ3J0K0Kj5j5j5j7j5J2
7726C2K8K5qk5j7j3j7lJ8K0j5l7l8j2K0K2K0K2Nj7j2KJ0K5L2Qlj5k2lK0J8lj5j7Nj0qk%J2
7723C2M0K3j0m0m3k4k5l5j8%LNKj0J5K8L2J5j2nJ0J2K2J5K3K7J3qp%%K%k%%%nJ2N%kj5j8k
7720E5K0K0K5J7%j5j0kj0%Nj0k3j5NJ3Kj2Knk7j3NJ3K0Kpk5k8%J3J2QJ0J7LJ7L5K3K7J0%J5
7717A92kj5k8l2j5nnj3LKj2lkk0k3k7j5J3NKJ5Kj5r%J4L3L0J5N%nN%k8k0pj0j8k2pJ5J4J3
7714B0J5J0j0lQn%l%nj7k5%K0K0K5K2%L%%J5J7%k5k2j0j0k8j7j7k5j0%J2J5%J0J0QPNj2j3
7711a5NLj3k%j3NJ3J0NJ7M2M0J8KJ0J0nk0j2j0KJ8J0PQJ2J5Lj3j5k0l5n0m4j5J2J0j5l7k5
7708h2qJ5K8L7M2L3J5KnnJ8L0Pnk0nnknlpj0j8nkk0qj0mJ2%KLNKNpqNQK5Nj3j7J0J2Nj0k5
7705A7nNK3K7J5pnk3k2j8%Lj2k0PK7K8J0j5j5%J0K7QqLKNLNKNLNNl%k%l%k%%%%%%%%%nnj5
7701F0KQPJ0J0nnnkl0l0l7k0PK0J5J2QPpl0k7J0K7J2k2pJ4J5J8J7K8J0j5j5j5k0j8l4l3k2
7699h2lklklnklJ3J5nk3kJ0L5L2J3J5J4J3PJ3NPkl0k3pnnLJ4K0K0kj8j7lK0K5J0nj2l0j7R
7696BJ8K0K5L0L5K5J0KJ0%k2n3m5l0QK5J7J3J0K0J2J5Lj5k5l3j5j5j5j5LK0J2QJ0J0J0J0j0
7693I0k5j0k3j5j5j4j5j5k3j0K3K0J2npPQj3k0J0K8J9J3J2nk0j9NK9K0J3NnlLNqk7k5%J5P
7690B2LJ0Nj5k5j7j5nJ7L7M0K3J0%J0lQJ0Nj8l2k3LJ7QJ0PLj5j3nJ0L5K5K0kk0j8j7lkj5j3
7687F2j5j5QNNKJ3nJ5%j0lj0knj3kqj5%kj2%j0j3LJ2K0K7J3lJ3K5K7K3Pkj5l3l7l3j5LPkj2
7684bnPPnj2j0%QnJ2K2L5L5K0J8J2%k2k5k5k5k8j9lJ5K7L0J8Nqklj2m3k7k0nQJ0nk0lJ0J5
7681b0L2L5L8K7%j5pJ7J8qk2j3J0K0nk7l0lJ0Nj7j8%k%%%l%L%%qnnpnnj5Lqj0Lj5lnj5%K0
7678e5J8K2J7J0L0J5J8J5qkJ2%LJ0nk5k8k7k7KLMLPJ0QJ2QJ0J0PnnLj0n%Ppl8j9RK8K0%j3
7674D2k5j9j5KJ7K0K3L0J5%%Nqk7l3l7k0J5L0L5J5%q%pj8%kj3pnpqklknKnj0QK2K2L5J8%q
7671F2p%J2K0K0J3j0j8nk0k5l0k4k8%QnJ0J7J0PK3J7J0K0Qlj2j8k%k0k3L%l5k7lkK2K0LNJ4
7668GkJ5J5%PJ3NNNNNNNNk3m0k7k5pP%%QPNJ2kJ2K0pj8j5l2nK5L2M0K3l%nk%lj2NPj0pPK8
7665I0K2j5k7j5j0j5j3QK2K0Qj3j0j2j5j3j0j4qK5M5L2L3J2nJ8nk0j0j5j5k3j0j7j8%QJ0l
7662B2j7j0%K5M2K5Nk7m0k0%lNLNKQNlJ5J0kKNNLNKj2j3j7j3j5j2j2j3QL2K7J3%j8j5%J0J0
7659C2J3J0J0J0K0Nk5j5j5k5nK5J2NkqLj0j0%Kj0kJ5nJ5J2klJ3J7QK2J0%L0K3lnl2k5j3NJ3
7656A15J5Kj5j5j7j5j5j5l0nPJ0K5%NK0J5QKJ8K2kj8j5k7j3QKLJ0%PJ3lj2l%j5j0kqp%KpN
7653D5L2K5pl3m2l7k5%J5J5J7J7K0J5J5J5pk3j2j8knnnnlj4KK2kNK0J2J0J0J3nnnlknk0J0
7650D5Kj5J0j0j0Qj3NNj2%%J7L5K3K2J5j2m5m8k9nJ2M2K0nk7j3K3L5K7K5J8nJ0Pk7k3k5k2
7647F0qQlkNq%Lj0KNj0j0Qj3NJ3J0J7NJ3J2J0J3k0m5m8j7NK2K5QKLqQPpKLqj0pj0j0qppMJ0
7644A2J3Nj5nK0K0K2K3J0k0n0l7j0J7L0M0L2QJ2nk5k7k5j3knlk0j7nLJ0NMQNPQNJ0NPNQNN
7641H0NnnKn%NplN%%j7j5PJ5J8Kj0LNJ5J0j5KLqj7k0j0j0KK0%k2k0q%%pnQ%%nnJ0RNQK7M3
7637I0K2pk0k0l0l5j5J3PPNJ0J8lLJ2NNNQNPQNj0l5l0j5qpj2nJ5Kj0k5kJ7K5J7%LJ5K0L5K7
7634A22J3qk2l3l7k0KJ3J2QJ0PJ3PLN%PkPJ0nnnLj3k7j8%J3L7N0L0%j5j2j8j5k0nnk0j5kq
7631D2j5k2pRK0klk%KK0J5NQJ2K0L%NK%k0l5l2k3kNK%j9j0PJ7K8L0J5J0j0j8pNPpnN%%NnN
7627F0nnNlkNj0k0l2l5j8nJ0L%K5K9L3K2Nj0j2NJ0nk0l2j5lnj2KJ8J9Lj2KK2K5Qn%Kk0l4l3
7624d0j7J2J8PK2J5J3J7J5%L%%%K%%knPj0j0N%p%j0j0Kkj0%nK2M0L3K5PnnNpk3k2qQqk7k8
7621A7j2j0pj0nPK0L5K0qj5n%LnNlj7j0J7J8Pj2j8j9qK0J2%nLnk0j7k3j5LJ7J3NNNNNKNNN
7618A0K0L0L0J5%j0nn%j5nnnqnj0k%lklk%l%kPpl0m0k5j7j5j0NK7O0N5K5nnqnpj8j9j3LJ7
7614a0J0j0j7nJ0PnnnpnlJ3L0L4K3Kj5k0LKLKpqJ3L0L0J2pnj3j2nPJ5%k0k0plnnLj3j0%%%
7611Bpk0k2j8%J3J0n%PQ%NNnnlnnnnnJ3J0KJ8J0RJ8Kj5l2pJ5L2J5J7QKLKLj3j2j5j3k9m0k0
7608g7J0J7J3KLJ5L2L2J8%NJ7J8nlK5L0J5QKl2n0m8l0j2KJ8J0J5n%KK0L0L5K5j2k8l5k5pj0
7605D0PQj0j0k3k4j0qLNj0k5l8j2J0K2J8NNK0J7K2J8lj7j7lJ0J2NJ5Qj3k9l0j0N%nnJ0K5J2
7602@j7j8J0J3PPL0M3K2j0k5j5pPJ3J7J8J2%%L%j3j2j0qj7l3k9l0j8J0J8K0J2%pnlJ5K7L0
7599E7J3j3j0j2j3j0QK7J5J3Pp%KJ5K8K0k8n7l3nQNNqpPL3K7J0j7j5J2J3Kj0knj0k5j8j7N
7596A0K0J5J0j3j2j3j2j0j2j0j3QNJ7%%J5J5%PQJ7%k2k0J7L8K5%j5j8j5l2l0j5%K3L9M0L0
7593I7kj5j3k2n%K%Lnk3k7j2nK0L4L8K2kj5%NNNNj0j0KJ8J7Lj5k3k0k0j7j5j7j5j8j5j7j8
7590a00NK0J5J0K0Qj3j7qpqpK0K0PK3K9Nk0l7l0j0QJ0J7LJ5PNK0J7NnklnQJ5J7Lj3k5j7j7
7587a2j5KK3K2%qj0LK5L5J7j7l0l5j7PK0K0J0k3j9k0k3k0QP%J5L0M0M2L3PNJ5%n%nnJ3J2N
7585A52J5Nj7j8Lnj0qpj0j3k2qkk3j2qj4%J7K7L0J5Nj2k0nJ5J7k%q%%j5pnj0j0qpNKNLlJ3
7581D0J2kj5qJ3K5NlJ0%k7k3LNlj5j5mk3l7j5J5L2K3%%J9J8K0K0J5J5J2J8K5Pk5plNJ5pk8
7578A12k0nJ3j8l0m7n5k5LL0M2L2J3j8l2k2%J2K0Krj3NJ2J0pk2nPNnNJ7J0J0J3J0NJ5PnNL
7575H0KN%LKj2n%j0lknj0K%pKj0%kj8j4k3pJ0K2K5J0lj5pqkJ2Q%KN%LJ5J2Nj0k0kJ5K0K5J0
7572A00j0j0j0qNQJ5J2nk2k3nJ0J8J7J8J7K0Qqk2l5l5k3pN%qp%J0K0K2L0K5J3lj5j7j5j5j8
7569E2j7%qpj0PK5L0J8qk5k5npnn%l%%kl%kK7L3J2j2j8j5n%QJ5J0j5l3k9j3NpnJ2L0Pj9j8
7566c0NJ0pKNLJ7K7K3nj5PL0K8J0qj0pj8nJ0QPpl0l0nJ7Qj5k3j7j7k0k3nK3K7J8J7L0L7J8
7563I0j5k5j0J5L5K5J7J8lk5m2l0KJ8J2%pnj8j0NK3K0Pj2j8j2j3LK5K7J3%j0j5%J5K5K0qk2
7560A15k3pnnnNJ5J2k0l5l5j4%J2KLJ0J7%LJ2K3J0j3j2lQPkKNLNj5j3J3J7Nk0j5LK5K0j5l3
7557F2m0k4MK5K5J3%j8l0k4%L7L7K3J0lj0LlnpqNj2lJ5NNJ3%NPQPkJ5lJ5J3lj0j5j2j3kk0
7554H5j0j0k3k5j9k3nnj5LJ7K0J7K0Lj3knj5j7nk3k5j0K5L8K7J0K0K2J0j2j5J2QqnJ0%%%L
7551F0l%L%j3J0Qj0qpj0qnpj5%k%K%nQ%%RJ0J0J3PJ0K3lj7j8l5pM2M3J5k0l5j3J5K8K2kk0
7548G5j8%J5J3KLJ0NNj0k3j5j5k7j0j2k3knlnplNj0j2J5Pp%PkNPJ5J8Mj4qj7j0J2J0QJ5J9
7545A7NNK3J0lNNk0k0k5j4NJ9%J8K0NJ2J3lklkNj0nNnn%nj0KkqJ3K5J7J5%j7%j0k3pj5j8L
7542A5J7J0J0LKL%NKkNJ0nNNP%kJ0lpNj3n%knl%Lll7k0J2K8Pl0pqnpnpJ2J2J3J5K%J8J5J7
7538I2Lj5l0l3j5J0J0LKLKLPLNnJ0%k5k8j2J5J2NLK2L3K2j0k7l0j3j5j2j2qQJ9K3K7J0LKk
7535F5lj7l5l7k3nJ0J3J2J3J2j0k7j0J7K3RJ8K0K0qj7k0nnnlLNnJ0KLKLnlnnnmlnL%NKKK0
7532B2Lj0nnJ0L0J0J0nlK3K2J5Lj3j2j3j2nJ2QlJ0L%Ppj8j7qLJ2J5K3J7pj5k0k8j2qJ0K8J0
7529H0qk0l2l2k3j0pj0j0qj5k2nJ5J7J0J3K0J5J5J7J5J2J3J0J2j5k5j0k2j5p%P%J8L7L2Qq
7526F2%%%L%Kj5NNj7k5k2%J9K3J5J0lpk3k0pKJ3J2LPJ3J2LNKLNlNQnj0k5k0j8j2k2k8j0Nj2
7523f2k5j0lJ0J5M0M7L5Nj0j7l2l3j5J0K5J5J7J8K0K2J3NqpKklj2KJ0nj5pl0k0LJ4L0J3PN
7520F7nk0k5%K3K7L3J7%pnnnj8k7k8l7k5j2nNNNPJ3N%J2J7NQK0%J7K3lk7k8l4j8QL2L0J5K
7517F2J8J2Nj0k5l0j0nj5rnj0qj7%J7J5K7J0pj0j0pj3j2PJ5K5J2j2j7nPJ7J3j5l0l5j0K0M7
7514BN3J7kk0j8j0%kl%k%l%J8K0J7J8nk0j0j0KLNKLNKLJ7J8J7J5nk2j3j2lkk0k0lJ5L0L0%
7511A07Lnk0k3k2KJ8K0Kj2k5j0J2k%j5j5k0pPK0L0%j5j3j2j5j5j5j2j5J5K7J5%j2J2L0J5j0
7508B5l5m2l0qK3L0K7Lk5j8kPK5K5J0qrj0qJ3K7K0J7nk5k0nmRK0K0J5Lj5l3j2KLj2j0j0j0
7505c2j0J0K7K7J0J5J0J8L0J0lk0l5nJ0pPNj0L%j3NNj0j5QNj3%K0NQNPQPnnnkj5K%j2l%kl
7502D2kqknJ5J2j0k5l4j8J3K7L5L0M0K5nk0j3j2NNNKj0l2k0k3l2j7PL5L2J8Nj0j0j3j0j0j4
7499bj3j0j2%J2NNJ5%PQj0j2qj0j7nj0j5J0PQP%J3J5%j3j2nk0j3j0j7nK2L8L7K2%L%Kj2j2
7496gj0j3J0K5K5J2L%K%L%K%L%%%J0nnPJ5QJ2J3J0J2k2n0m3k2NK0J5j0k5k5pNK0L4J3NJ5K
7493F2J3J2J0J3J2NkJ5J7j2l8n2m0k7k0PNJ0J0PJ3J0J5J0J2K0K3Nk5m0k8l7j7Pj7%J0NJ2N
7490a0J2J0NJ8J0PK5kj5ql0kL0L5M7K5j7k8j7k0nK0J2knk0k8%LJ7K8KkJ2Q%j0j0qj0NK8L0
7487A40Nj3j0j2j5nk0j8plNL%NJ2K3lk2j5k3k2lkklNJ7L3L7K0Nj2k8j2%KJ0QPJ8Kj7j8j2k5
7484C5k3j7kRJ5K5K0J8J5PJ0J0j2k5k3j2lNnNQnnPNj0j7J5M2M3K2Nj2j3j7j0KnpNJ5Nnk0j3
7481H7j2j8j0%J0J3%%J2J3lklLnk0j0NJ5k0k3kJ2J8nk5j0lkl%p%lkNJ2J0QJ5PQJ0j3j2j0j8
7478B2nj7k0n%j0nnklklpPK3K2L2K3N%j8j5LJ5J2nj7q%NQ%qpPQK5K0%k3m0l2j7nK2L0J7Nn
7475B7pqpj0j0j2j0lj7k0lJ5K0J3K0K4J0J0K8PQKJ3K7J5Qj0j5q%%nj2j5lQKnj0k2n%J5L2L3
7472A20K0K0lkl0m5k3%pk3l4l0j3J3J7L2J8Knpqj0pj5k5%QqpPJ8J0j8j5%kqNK3Pj2j3LNKL
7468c7%j0j0KJ5L3L4J8%KK5L3K0NJ7J3j3j5pj5j3j0j7nPJ0%J8J7L3Nj8k2qnk5k0j2k0j5k2
7466a2j5j3k0j7NL0K0lj0j0nJ8L0K7K0Kn%kj5k3%K5J5QPJ5L8K2Nkj8k7l5j0J7J8j0j0J2K0
7463I2nk0pJ2NkKJ5J8KNJ5J3Nj0k8k0j5j7j8j2k3j2pNK4L0Nj7q%klkKj0j7J0K7K8NnJ0K2K0
7460A12J0pj3j0j0nj2j5l%%J0klJ0%L%j3plpnNqk5j4K2L5K7Qnj5J2K0NK3J5NK2N%j5j5pPJ0
7457A47j0l2l8k7j0%KJ3J2kk0l0k2k3j7qQK2L0K2%pNNk0l0j0J0K0L2L5K0Lj0j8l0k0k2pJ5
7454a2J2kMJ3J2LJ2QJ0NJ2pnPj5m2m0j2nPJ5pj0j0J2K3J7K2L0J3j8l5l7j2KJ8PJ0J7LPJ8n
7451D5k5j5pPK0K0J0Ppk0l5k2%K4M5L5J3j5l0%J5PQ%J7J5Lj8k2j5k8kNj0PklQqnLq%%nj0N
7448GK0K3K0K0K7J3L2J5k7k8j7l5k8k2l2j5K9P0O0L8nl0j8j5pJ5K%LKJ3lj7lpj5qpj8kNNJ2
7445G2%k0k2l7j0J2J2J8J5NK2J0J5J0LJ5%l3m7n0l5kJ0qJ0Qnj3J3L7K2j0k2LJ7PJ0LPj5l4
7442gm5k0J0K2j0pJ2K8L4J3lnnklnJ8L2K5J8nl0j8k0j7j7k0j3K8N4L8L7Nk2j0lLJ2J0Nj7k5
7439G5k3k2j3j0j2j0j0j2j8kJ2J3J5J5J2J2K5Q%qj5Qj0qNj0nK0J8lJ0QNJ0lj7Kj5k2Nj0qK3
7436C5M2L8K2j0k2k5j0lnnLj3LKj0k0pj7j5nk0lj7k3%K5J3K%%LK5K4LnKK5K0N%kPpqQlkl%
7433D7k%lkPj2n%%qklj0%K0NJ3J5K7K8Ppj5q%k0l2l0qNJ5K0kk5l7l8pj0j8j0NK5J8J5nj8%
7430f5K0J8lJ5NNJ2NQJ2Lk0k2k8j5J5K8K7J2Qk3l4l8k5pPK0M5L7J8J0P%LN%KL%nnqnpqnnL
7426B5KNLJ0%%J0K5L5M0K5j5k0k5j5j0k8l5kNJ0J0J0PK3%k5lJ3Pkj5k5k5j3kK2J8Nk0nK0J5
7423F0NnPnj7k0l0j0J0J0K0Nj5qJ0K3PpnPknNqpN%qpl0l0pNJ2J0J0K5M2M3K0J2pj5l5l8k0
7420A2kNJ2J3K0P%pnlj2NL2N3M7L6J2k2m3l5j0j0k3j0J0J3Nj0lLj0KLj0nKLnk3j5QJ7nnLq
7417D2k7j3J0J0K0Lk0j5lJ5QJ0nJ5NNPNQPQJ0PQk8m5k5J0LPNNklj5%Lj3klknlkPJ0K5N0N5
7414A52L8J3j6j7k0l3j5Lj0%%j0Nln%%%%%%%%nnknnnnnk0l2l0j8J5L3K2K5J0PJ5LPQNNJ2n
7410A07k5k2j8kj3j2K%L%KLJ0lk5pNJ7klnkj0j0QK4QqNLJ5K7K8J0j5l3kJ0J2kJ0PkJ5J5ln
7407A17k2j3j2PK3K2Qj0j0%j8npj8%nklkl%k%k0j5NK0K7K3L5J7npnqpnqpnnKj2k0k3%K0QK2
7404G2K3Pj0j2j0j3klklklkqnk0j2j0l7k3pNJ2J0J3J2NK0J2J0J3J5%J7J8KJ0J3lj7qpJ0Pk2
7401F5k0nJ0J2nnJ0QnKLKLKL%Knnnnj0LKj2k5k2%J2KLNKJ3J2J8Kk5m9m3l0j2J2LlK0J8lk0
7398f5QK0NJ5J2LKJ5K0J5j5j3LKLKJ0J3ll2qJ0klQPJ0NQJ0lJ5J8PJ8J2k7m3m5k4%K%LKKLK
7394Gj4j5k3pJ5J2K0J2J8L5L7J3j8k5k5k5nnpnJ7J0pk0k5QK7M7M8K2kj8p%nqpqpqpPk%lkP
7391E2pnNKnj2NJ2j5pNKpnKNpj0KnnJ3J5qk2k0NK5J5NlL%K0Nk0j8nLn%Nnj2RJ8PJ0K0K0QJ5
7388A05J5nk3k0p%NKLnj8j0j2qpj3kj0pnj3j5k5j7j8QJ5PJ8J7K5L0J5J0J2LJ0PnkN%%K%j5
7384E2pj3j7qj4qj2nJ0KLj8j0QK2Np%%%%nNK4L3J2j7j8m2m2k0K5M5M2K7J5%QPpqj7%KLK5M0
7381A20J5qk5k2k0k0k0k0l0j5QNJ2K7J8K2J0kNKQJ0j3k7k5J2M3M0K2kk8m5j7qj2j3QK5J2J5
7378F7kl%kPK0J3J0J0PQJ0qkk5m0l5j8nJ0J3J7J5J5J0K5L3Nj0j3j0j2k5k5k8k5k4k3l5j7N
7376h7PkJ7L0J5pnJ2J0LJ7PJ0NJ3J0lkJ0KLqJ0J8J7kj5PQNPj0k2k8nNJ8J0J0Kj2lknnlnnK0
7372G2J8nqpNL0J7%j7k0K%j5m0k0j9nJ9J8K0K0J7L%K%L%K%QPJ8%j3k7k8j2NKNLj0l8l4j0l
7369c5J3NPQMQNPj0pNlklkJ0PK3KJ0J3J0J0NNJ7pl8m0k5LJ5J5K7J0NLnPJ8%k3k0j7k0j8j7
7366a5k0k0kK0K0J9K3K5lknnJ5J0J0J0K0Pj0j5pJ0Nlj7j5j0k3j5QK5K2K0Npk5m5m2k8kJ0P
7363d5J0J0J8PKJ8K7J0j2j3l4m5k5NK0L0K4K5%pj0KK8J2j0pnJ5J0K%%L%%%KLKK0J8Nj0k3k0
7360F2j2k0k5k7j3K0L5L5K2%j5j7%j3j0pqJ0K8K0J2K8J0K5J5k0k3k7j5KJ0J5%pk0k0qJ5J3
7357G0J5J5J2J3J5J0Pj0k5l5j5pj3j0QK5J0J7Qqj0NK8Kj2j3k5k2k3k5k4%J0J7L2K0NpKL0K8
7355A20Kk5l0pPnl0k7%PJ5K0Qnk5k7lk%%%RpkNlklk%lNnj7nJ7J5J0nnJ0J7K5K5J5J8Kk5j5
7351F7%J8J0KJ0j7m0l0lL%%lkl%NNJ3%NJ0qJ0Qk0m2k5%J5PPK5K0Qk0k8nK5L5J8%J5PJ0J5K0
7348A47Qj0j3pj0j0j0j0j0KNLKNLKNLKNLKNLNj5j5j5j5j3j5j7j5KLqJ0LnJ0qj7k7k5k0qJ8
7345f2M2K7K5J8j5m0l2KK0N%NNkP%NN%J5NPJ3%J0Nk5k8k4k5J7L2K3K5J5j0J0KkJ0J2nj2q%
7342G7j7j5%k3klj7pnPL2K5J5J3j3kK%k%%l%j0NL0J8j8k5pJ0nKLj3Qj0k8j0k7j2J0PJ0J2%
7339A2LP%nJ0%%J3qJ0%pJ5lNNNnJ0Qk0l0l5l2qL3N7L5Pkqj5j2j8j2PK5QJ5j3l0j7j7lK2J3
7335B5KJ8NJ0J0J0J0PQj3l0j7k3k7j2l0j5J7K5J0K7L0J3K5K0lJ5J0Lk0k5k3k2k3pj5j2J5J4
7333A2J8J7J8J5K2J0j5j2qk0j2nk0lJ8K2J8K0j0qj0j0j0j2j0j0qrj0j0j0nJ7N5N5K5%j5j0
7330I0lj2nj3k7k3j2LJ7J7LN%qLnk3j4j0j0qJ0K7K3Pk2l5k5%J0J8J0j5j5J0K7K0K0L0K5lj7
7327G0j3LJ7J8Kj2k5k5j5j8kj0j0kJ0K7L7J0j7j3Qnn%lJ5K8K2J3%j8j5k%l%%L%%%j0qpj3J0
7324D2Q%J0ql2k0j2KK0PJ0J3n%J0KLKNkJ0P%J0%QNqpj8%J5%j7k0J5L7L3K0%j0nnj5l0l8j2
7321C0KQNPJ3J5J2J5k%l%j5j5k5j2J0j0qQK5L5L7K5k0j7j8j7j3j0QK2L0Nj2j3j2k8l0j2lJ5
7318C2QNnj0qnnnnmnlJ7L5L0J8Nj0j3LPj7nnj5nJ2J0j2k8k4j3J0J0K%%LKLKLJ0J0J0PLj3j2
7315C0Kk%J0j0j5l2l8j7J0NL0M2L5J0qpKj7nn%J2J5kj3j0j0j0pJ5J7j0j5j7NNj7k5nJ0J0q
7312d0j0J3N%nJ0K2L0L5K0j8k7k5j7nKQnj3LK7L2Lj3k0j2KJ0QPJ3L7K5j0k0k7j0PJ5J0klQ
7309G0PkJ2K3J2npPNk0j7nnk0k3J3K2K3J0nj0j0qj5k2j3NJ8nj5j5%J2Nk0j2kNPpj5j3J5J5
7306e%j5l0k2j5%J2K0K0Nj0NJ8J9NkJ5P%NQJ5%j3%Lj5k3j2LRppPPLKpJ0KLNKNQNKj2k3j4R
7302GL3L2QPQJ0PQql2k5j3kJ2L0K8J0nKL%j5j5KNQPQlkPpk8k7l0k8k2LK2K2K3N%%J5J7J5J5
7299A17nk0k2nlk%lK0L5L8K0j3j2j5j3j2j3k0nJ5J5L0Nl0l2l0l5lkk%MK0J0J5%j7j5%K0K5
7296F0K0K0%j5j5Kj0j0pj0nnnlnnnmqpj0nJ5K7L0J2pk8j5j2j5LK4K3Nlj5l4nK0J2lNJ3PQP
7293D2QNNj0j0m0m0nJ8J0%J2J2J3J2K8K7J3j3%J3NKLj5k5m3m7k2J7M2L3J5lpj0j3nj2j3J3
7290A5L0L0J5J5%k5l3k0kPLJ2QKQPNNQj0k8l5l4k5j0NJ0%NJ0K9M5M0L3K0NPJ3J0PJ8Lj3k8
7287A67k2j8%J8PJ0pnj0nk3k2NPNpj0NKnkNKJ0QKJ5kKQNj8l0l7k5j3k7j0J0K5K2J5LNKNNN
7284H2J5kk3k2k5k3mlk%J7L7L3J7Lj0j3Lj3k7k0j8k4k5qJ5L3K9J3nJ2LlJ3K5J0k0lJ3J5nk3
7281F7kP%%npnqnj0npKN%LJ5lkJ2J0K8K5J0j5m0l8k0pKklrk3k0j0LJ2LJ0J5Nk0j8QK2J0J7
7278GJ0J3J7J3J5J5K2J0j0j5j7j0qj5j7qJ3K7L0Qk3l0nJ0J3J2K3Pj2l%j5k2k5k0k0QL2K5J5
7275G0J2K8K7J3Nj5%nl3l2l0l3l4j0KJ0J5K2L0J3%PNLKNLNj3%Lj3plnnkNJ0lk5nJ0K3J7K0
7272I2K8J2kj0j3kj8j5j5j5j7j5k2nNJ4J8NKLk0l5l2k0J7L0K5J7K8K2%j2nnj0nqnLJ7J8Kp
7269D5l3l2nK0L7K3j5k8k4j3J5K7K5NpqLK5L2K5J8Kj2lk%lNJ3J7%l2m8m7l2KJ7LJ2L3K0Kp
7266G5nKnkKj0p%nKQnqQNqj7j5k0j2NJ9J5J0J0K0K3PQK0J7J3lj2nnqnj0%kJ5J2%QJ2QPj5j7
7263A30j5j5j0k0k0qj0npnqnmnl%%LlQqJ0J0J0L5M5K5lk2j5qj5j5pqk0j9nJ0PJ0PJ0J0J8K
7260F2klknlknnJ0NNNJ0nNKK5J3k0l8l7k0J0K5J7LJ0J0j5k0j8j5LK7K3Pj2j8j2j3NK0K5N%
7257F2Ll%QPJ8%j8k0j7k3j2%K0K2K5j0m0l7j7J7M7N0K8J2%j5nnj5LJ2K5L5Qj8l2l3j7KNLK
7254G7kk0j3j2j3j0j7nJ5L0L7J0klj5LPNQPQPQN%j3pnnnk0NPQJ0PJ0J0QJ0k3k2k3k0l0j5j9
7250a7k3j2j0KL0M0M5Pj7l3j4nJ2J2J5J8J5j0j0j3j0j0j0pj0K7N5L8M0qk0%j7j8j7l0j3K0
7248D2LJ2J0klQj0j5j8k2j0nkNj0j5j5j8k0QJ0%J5K5M2M5K7nk0j0j2j5j3j2j2k8k5k7k5J0
7245a07M0K2K3KLJ2kPNlJ3J0J0J2J3k0k3j0k2%L7K5QJ2kNNKJ8PQPQPNK0Lk3k0k0j7l3pJ2K5
7242G7Lk0m0l5j7%KLNKNNkJ0L4L5K0pk0k5k3k4k8j2K0L4L0L0L8K5nqnpJ0PQJ0j3k5j7j5nl
7239E7k%NK0K0Pj5j5k2qj2j0j0qkj5k7PL2J8lkJ5J7NK3Nj0%Kk%%%j3j0k0nj2j2j0j0lkj0N
7236c2M2M7J3J5K%LK%%%%j2j3j2j3j5j2j3rj0j0qj0pq%j7l5k8j0NK3L5K5L0L0J7%qNJ8J5J0
7233E5J2J3J7Qlk7k3pk0k0j7j8j0LlkK5M2L7L0J3nj5l3l5j7J5L0Kj7lnpqJ5K8j5l7k8j7lJ5
7230c5kJ2J0%LJ2J2J5J8J2J5J5J0J8Nj0j0NKj0pKnkNj0k5j0PJ0NkJ0ll2k0lJ0J5J8M0N0K5
7227A75Ppj5j5j8j7j5lnj2NL0L0J5nl3k0nQKpKpj3j5k2j0%%%%NnqNK0J0j0k0%LKL%%J2nj2
7224C0%J2J3j0PK8K7J3j3k5l0j2j8j2j2j5j5j0j8kJ2J0%QNPNk%l%j7k0J2J3PQPQRQJ0J0%N
7221D0%%J0qNLqQNqk2l2m0j5KJ3J0J0j3nJ3K7K5J2nj2qQJ2J8J0J0Kpk5%J7J8qk2j8j7k2l8
7218e5j2J0K2K5Lj0j0NK7K5J2QJ0PJ0J0QJ0nk0k8k7m2k8j2%J0K5K4J3J2L3K5J2kj5j0q%%k
7215F0k0n0l5%J5NQNNK7Nj3j2NK0Pj5pqJ3K7J0pnJ0J0nnJ0PnpJ0J2J3j0k5l8n2k7lNQPQJ0
7212b7PJ0J0%%%%%%%%K%L%KLKNpNJ2J5L3J5qnQPkJ5KNNNj2j3pPK8J5j8l2k0nJ5J5lkNqj5j2
7208F0NK0J2kqpj8j5j7j8j0LK5K5K0NJ2J3j0k3j5j5l0k4k5k5PL3K7J2J0J3ql2k5p%J7%%J0
7206epPPNQqJ0L0L0K3PJ5J5nnpnnqpqLKk7l0j3j0j0j2QMQNNPNJ0plklJ5J3j5j8kJ0KQ%%qJ0
7202D2K5K5knJ2J5J0J3k3n0l5l4nqnpPNNNQMmJ7L5L2L3L5Pk2m3o0n4k3LJ5PQJ0PKj2nnnnn
7199c0nJ3K7K7J3%j8pj0J0J0J2QJ5%PNK3Pk5m0l2j5NNpk5k8nL0L2L0L5L3K0Nj0l5l5m5l0N
7196b5LNNNKnJ0M7M3L0%ll0m2m7k5%J5J7%l%%LK%LK0K2Lk3j7j7%J7lj4j8kK4J0J8K0J5J5J7
7193I7J8L0M2K3j0k3k5k7k5j0j0j0qJ5%k0k5j0pj0pk0lj2j3%LKLK0L4L8J7Nl0m9l5nJ0%KJ8
7190a7J5J7J5J7J5J8J0Nqk2l8l9m0m8l5j7lJ8K2K0J8J0K2L5J0pnJ0RJ0J0NJ3J7%QJ0J7Lj3
7187H7%Lj3j0%kj0qknqnpnn%K%%QqpPJ5K0nk0k4%J2J2L3J5qpJ0J2J0J0nnNj2lklnpnqpqpq
7183A7n%J0J3lLJ2kPJ8J5nj8m0j0J3L2J5Lj5k5j0NK0L2K8J2%j5j2k0k5j5q%%pnKp%PQPJ0Q
7180E0J0PQk0k3k0j7k0j7j3k2j8QK7K3PQJ2N%J7J8KLK0J5KLKQlnJ0Nkj0k3j5j7j5j2j8j0%
7177c0J5M0L5J7%%J5J5J5J8J7j7j3j5j2j0qj0pk5k8kJ2J3J7J3J5nj8j0j2j5%K2K0NNLNqpj3
7174E2nLj8p%j3LK0L0J0NKJ3K0NPK5QJ5J7Ll3o0n2m0j2J4%LKLNNlQJ2nj2j5j3rqQK7L0Nj3
7171D2j5NJ3%lj5j0j9%K4L0J3j8l7k2k0l0j8nK0L3L4J5j0%J0LNNJ0qJ3N%NNP%l2m5l2J2M0
7168A0L2K3nj8l2l7j5J2K5K2J8%j3j0kKJ3J0PQJ5J7NLnq%Lj5j3LJ2%%J5J3lk0k2%J5J5%qn
7165F7npJ2J3j0k5l5j7nJ0K4J8J7%LKpJ0NnqQJ5J5K2J0k2l8m0k2j0LK4K8J0lj0j2PJ8K5K5
7162A10Kj2k0j8LNJ2nj0j2lk0j2NnnKJ5K0LnlnkJ0J0J0J2LNKLj8l5j2J7L0L3J7K0NN%k0k7
7159A10k8m0m2l2KL2L3L2J3J5%k3l7m2j8J0K2K5J3j5k8l4l5qJ0J5M0L2K3NqkqQj3k7j2%J7
7157EJ0J2L0K8K2kj8j7k5j5J2J0J0pj3j5pj3k2%L2L5J3%lJ3P%LKJ0nj2j0j3j2j5j0j3j2pn
7154a7lpnJ7L5L7K3NK0J2j2j3j2j3k%l%j0Q%qNknN%%nKJ3%NPk2k8k2k5j2j3j2j5lQK0L7J7
7151GpnJ7L0J8lpKNLKL%K%kn%qNj0knk5l7l5k5qQK5L5M9L5K0Qj5k0k8j0kNNlpk2%K7L7L5J8
7147A10%qLnlJ0J3J2J3j5k5k8j2K0Kj7j8k0k0nK0M3K7nk2k8l2qNJ5J3PK0K5LJ7J5kj8pj0q
7144G7j0j7lQj0%Kk0j5%K8J2nQPQPJ5Lj3%pnnJ2L3L5J5lk5k2nnnnj0k3j2j8k2pj5j5J7L5K5
7141D5K5j0l8k9j3nJ0NLNKnPK8J2j0j0kJ2J8lNQnJ2NLNNqnnnnpnnqnj2KnppnJ2%%J2%QNNJ7
7138E2J5J0J8lk7k3pNKj0J5QlLNnNJ2j0nQPp%nlkj3%Qk0qj2j7qQK2K7Q%NPnkNJ0nk0nk0j0
7134A0J2K0K3J0KpnKp%KpNJ7LJ2J8KNJ5J3%J0Kk2k8k5j7lJ8J5Kj5k5k5j5NK0J0J0J3J0J2J0
7131A07nnnnnn%pk5j3j7j7KK5L7M5M3K7j0k0j7j3j5j5%J5NNJ0LJ2Lk0k3l0j5QNJ0PK0K8L7
7128A67J3j8l0l0j7j3n%j5j2%j0qLKnQJ0qJ5%kPJ8L7K8ll0l7k5j0NK0J5%j5k5lQPkqJ0k%J5
7125E5J5J5J5j5j5j0j8j0J0Nnj2J5n%K2LJ2J5j7j8j7k0qNLlnLj3LL0J2kj3l2j0K0L2K8lj7
7122E0j5%PLKJ0J3J0J0k0k0k3k0k9l0l3l0QL0K0J7J5J5J5J5PK3K0PLj0nlpnNj3j2NnnnlLj0
7119A0j0j2j0j0J7J7L0J0j0pj5lJ8K2K8J2nj7k3pqk2j2j0PK5J5J5nk3j5j2k7l0m0k3K8M7L5
7116b0L5L5L5Nl3n2l2j0J5L7M0J7L%%J0qnQlkPp%KnkNj0%%lkPQPQNNNNlk7m0m2l8j0J5L0J2
7113GkNPJ5LJ2J0NQNNNNJ2kl0l0m2k3k%j0NJ0KJ0QnJ9QKJ8J5J5J2kk5k8k%%KLlLJ2pq%nnj0
7109GLj0KK3L7N0J5j7j3j7j8knk0J0K2K3L7J3k3k0k2k3QNPNpl5k3j4%J4J3NK%LN%KL%%%Pn
7106D7%L%K%%L%%%K%L%K%L%K%J0QJ0J0PJ0QJ0j5j5j5j5j8j5j2j5j5J7QnKNnQJ2pK%J8Kj5L
7103E0J0J0j0k8j0j0NNnkKj0QJ0%j3j7kJ7J7pqNQj5k7k8j2J7M0K7K8Nj3klkq%kJ2L8L5Pk7
7100I5n5m2m0j8%J3K7J5LlnK0Ppk2k3pKJ8J0qj2j0nlj2KK3K5Kj0nJ3J7J7J3J2LJ5K7K8J0j3
7097A17m5m7l0pJ2J2J3J5K7K8L5K2%klkj8j5j7j5J5J5J2J5J5J0K0Nj7j5k0k0j0j3j0j2j0j3
7094D7j2j3J3K2K3PQ%j8l2k0j0lNJ8L5J7%%j5l2m2k0KJ8J9NQJ2NLJ5J2NkNJ5J5L2K0Lj0l3
7091A27k0j2j3k0k2k3k2j5j5k2qK3L7L7K5J5%j5l0k9j5lJ3J7K0Nk3j2KK3K7LK0K0PNK3K2N
7089A57j7k8k7l8m0j2K0K7J3PJ3Pj5j5j0k0k9j3QPLj5j3L%J5J2NL5K2Qj0j5lNNk5k2lJ3K0
7086C5J5nk3pNJ5J0j5j5j7j0J0J9K3J0NnqNJ3J7%k5k0nJ5K0Lnj0NK0NJ2J3nk5k3pj0%l%kl
7083B7klJ8PNJ5j0l0k0j2J2M0M0L5J3j0j8l5l2j8J0L5L8M2K0LnJ0J7J3j5l0l0j8j0kj5lLj8
7080F7plj2j3j0j2J2%k2k0%J5PNLJ0J2%%%QK0K2J8lj2k0j8k2j8j2nJ2K8K0Nl%J3K2QnqpK0
7077I5K0K2K3%j5l8l2k0PJ0nkJ0J5lk2k0nqpnnnPJ0K0J8Pk7m0k2j3L%%NK2NNNNPNQPpk3j9
7074bnNK2L0K%LqNk%l%knnlk2k0kJ4L0J8nlLJ7J8KJ5J5J3j3l7m0j8kNj0j5j5j5%%j5pqj0p
7070h2qpnqk%J7L8K7K8Pj0j0j0LK9K3J0j3j0j2J5L0L0K0PNK0%k5j5nnj7j8nQj0j5J0L2K0p
7067H0l3l0j2NJ0nj5j7lK0M7M5J8qk2j8j5j7j5m0m7l5%L5O0P2N5L2LKnl0l7k3j7%J5J5%k0
7065E0k3kKK5L5L5J8Pj2k0l5m0k0J0K5K2QJ0qpPklNpnk0k8%J5J5K3J0j5l%j5j7%%j8k0Qlj4
7062gnnnnKK0J0J0J0J5J0J2j2j5j3j0j2j0j0j0kj0J0L4M0K3ll0pqpqj4n%j5k0PM0M0J2nk0
7059B2l2m2l5j8kJ0nj0J7K3K7L5J7Lnp%nj8pqJ3K7J7K3NNNPNNQPJ5M3L7J6j6k5j7k5l0k3l5
7056B7k2lNQlkN%%PpK%j2j5j5j2J2K0PK0K3j0J0J0NJ2j0J8L2QK0K5j5m3l7k0j8k2k2j5KJ8
7053gJ7KnLnKklk%PK5K3J2QK5J7J0Lj0%qj0klj0j0j0l5m4l3j0J8L2L2K0klj5j5j2j2qQ%%%
7050a2%%%J0J2J2J3J2J0J8Knl0l0j0mqnnpk0l0%L5L2L5L7J5J3J2J3Nj3Qqj7j8k5j2NJ5K0K
7047G7j5j7j8j7%l%kPNQPkJ5J7nj7j8j7j7NJ7J2J0J5J3K0Pk5j0pk8j2J2nkJ5J5J5J2L%qQj0
7044F0k5j3j5j7j5j7j5j0Pk%J7L3J4L3Pk0klj2j2k5lJ5J3K4J0pKNj0k%lkl%k%lkNnj0J2Ll
7040BJ0K0K0J5NQJ5lk2k0k5k3%J5J0LJ5N%J2Nj0%%k%lk%j8pqpqppPJ0J0J0J7L0L3J0k8m7m5
7037el2lK3KJ3M%LKLKN%NK3J0J0j0l0j8j4j0j0qj0J0L3L2J2k5j9nJ4K3J0k8l4j0J5J2pj3J0
7034a5nkPkk0l0m5l0KK0J8J7K3J7%j2j8%K8K2K3K4K0Nk0j7lJ3NKpk5kK4M0Lm0n0m2nKQJ7N
7031d5J3J2J3J4J3J2pq%j2l0j5kJ2LKLKNQNMNNNNLKpPM0J3k5k5KLnJ0%Kk2l2j8kj3j0NQlJ0
7028c5J3lNQNNMQlJ3NNKLPLlJ3KLnk3QK7K8%j0j3kl%%j0LlnJ3J0K0Pj7j5k5j0PJ3J7Nnklk
7024F5lNJ0nj7j3J0J8K2K5Qj8l7k3p%NJ7L0nk7l0j3J0QJ0PJ0K5K5J0j5j5j0j2j5PK0J8J0J2
7021A22J3J7Qj0k5k0j0qK0K0nk0k0k0k0pK2J5kj5k5nl0m7l5%J2Lj3j0NJ5M3L4J8K7J0j2j5
7019C0KJ8J7%j7k8l4j0J0J0lk7l0lJ3J2L0L2L3L0K5J2kj5j3nj0j0kPJ0kj5nj3j2J2K5K5J0
7016A07j2k3j2k8j7j7k3j2%J7K0%J0J5PJ8l%Nn%%pNK2K3%j0j8j7k5j5n%n%J2J5j0j9qQlkJ7
7013EJ0qk2j5j5k2j3QJ5J2J3J7L2L0K0Nj5j0%pj3k7m5l2lK5L5K0PJ5J8N%%NNlL%lNJ8L7K3
7010A35KK3J0j0k0j0j5k5j8k5k0j0j0QL2K0J3nk0k3k0k4j5q%K3L2J2QKJ3J7%j7k0j3%K8K5
7007G5J0PK5%l2l3nkj5k5k7j0J0PLJ4L8J7j0l0%J5J0Nk%lkn%lklknlNj0j0QKJ5K8lj0LK0K5
7004I0Pj0%%%%%Llk%l%k%%KJ0J5%k0k0j7k3k0pJ5J7Qj0j0PJ5kj8k7j0%pnJ0J2J5J0j8QK5K2
7001E7J0n%QJ5K2Lk0k5j8j7k8k2LJ9J8K2J8K0J7J5%j7k3kJ2LKQ%j8l0l7k0l2l0%%l%kj3j2
6998a02%PNJ0J3K5M7M5K7nj7j3j2j8j0j9qJ5J5J7K0LJ2J3KpqLj5n%qnNJ5K0%pKLj0q%kj0n
6995C0j3j2nKJ0%QNqnLJ7M0L3K0K%J0nk7k5l3k5p%KnnK5L0kqJ5J0kk0j0PJ8J0Nk5n8m2k7K
6992f5J8J7J5K2J5J8L0J5K2Nj5klnknnP%LPnQJ7j0j0NnnNpk3J5J8J7L8J0qnk0klj7qnkJ2J3
6988A15lk0k0k2k5J7N%J8%j5nnj0qnnNK3J0J2J3J5K2J0k2qK5M0J8nk0k8k2l8m5j9nnnn%j8
6985d0k5LK2J0K8Rj2k2j3k0k5pK0M5K5lJ0J7Ll%LNJ5J7Lnlj0kPnNkk3l2l5j7J2K0J0K2K0J5
6982D2K5Qj8l0k7k0kJ2%QRnkJ0J5J7K5J0%kj0KLj0lkk3j5j7j7k5j0J7M0M5K5qj7j5j0j8p%
6980@NlJ0L0L5L5K8Pp%%j0k3j2j5qLqk%nnlk0k2k5j5NJ3KJ2J3KJ5Lj0l0k2j5%P%NJ0%nJ3L2
6976B0L5K2M0J5j5J0%j7j0j5j3pPLnj3k7j3j9lK2J5QPNLJ0KQJ2kj3j2j3j7k0qrj8j0NLqk2
6973e7j0J7M3L9K5%l0m4l5lJ8J5J2K5PQNNNKj5nkJ0J2J0J0NLnJ0J0nKNj7j5j8k0j5j7j7j5
6970d2KLj8J8L9J8L2L3j3k7l0j3QJ0%K0NNNNqj0j0j0kl%%j2J2L8N5K7Llk0l7m0k8LJ0lk2k2
6967b2j5%K0J9Nrj0Nj0k5j5j8QJ7QJ0J7LJ2J0PQNJ0PQNPj0j0j2j0K2K0J8K0%j5Kj2j5Kpj0
6964E0nnqnnnnnQNlJ5J3J0lkJ2J5kk8k5plK3K5Nj5j8k7k5k5k7nJ5J7J8J0L2N0M7K3j3l0j7
6961G5nqpnj0j0nJ5L0J5k5k8klj0k4j0j3j0j0%J8PQJ0RQJ0NKNQPQj5l3l4l5j8%LKkJ2K5K5
6958a5K0L5K5K2K5K5J0j0L%j3k5l2l5k3nJ5J3K0%nqk0k0%J5%j7pj0%j8j5%J0K5L0Ppqrj0j8
6955c0nJ8J7nnnnJ3RJ0J3K7K8J7NJ3Nj5k5l0j0qnj2lj4k8j7lLKQJ7K7K5L0J8j5l8l9j8pNK7
6952eL5L2Qk0k0k0k0%%J2J5L0K0Nj5k2k8pJ2Qnk2l0j0lLJ2j2j0NKJ0J0J0J0N%NK5L0J7kqJ0
6949G2J3J7Nkj0j3kj0qj0p%Pkk0k8pNJ2J0J0%J8L2K3Kkj8kNKLKpj5j0N%qklnknnj0nnnqnQ
6946A0qLKQK5%k8LN%K%L%%%KpPkl%knnk5m0k5nj7j5j5j5%K7K3K5K7K5M2M5K8Kj5j5nk2n2j5
6942b7J2J5J7J5J0K3L0J7Qj5l0l3k0J0LPJ3%PJ0QJ0PJ0J8Nk0j8k0k0klklknlkNNqJ5J0knJ2
6939F2LNKLNKNLlj7qpqpk0lJ0nNNkJ2LKLl%%k0j5QK2J8K5K2J8Kj5l2l8k7KJ5K0Np%%j8k2k0
6936a0j5j0kJ0L2L7J5%kNKj5l5j7LK2K2%LlLJ5Nj5k5qLn%J5K5K0J7QKj2l3l0j5j7k5%J5J3
6933bMLK2L8M2Qj8p%%j3j2%lj5j7lJ8Kk0k0nK3M5L0Nj3p%j3%Nj5pk8l2kRQJ7Nk%qkNj0qNn
6929GLPpj5j5QJ9J5LPJ5J3J0J0J0J2%j0J8NlJ3lk0pj3j7j5j5k3j0kk0j7nJ5K0J7J7K0K3K7
6927I7J0j5m0l5j9qLKnkKpPK2L3L0K2LqQj0j5j0j8j2J0K0J7J0Lj5j0lpnj5%J5K0K5J2pj3j5
6924G7pj5k5j5k2j5j3k5pj3j0K3N5N4K0j0pj5j0j0j0j2j3k2nK0K7L2K3q%kj0j0lkj0pnnqk
6921b2lLnj0NnlK3J9K3K2pj3%j7PJ5kJ7J5%J3PpPLlJ0k%Nj3j5LK5L2K3j0l0m5k3pL0L2K0N
6918A22pj5l0l5j5PLj5K5L2K0L3K7NnnNj5k0j0j7j8j0j5j7J2J0J0J0QJ0J7%j5l0l2j8J3l%
6915B2J3J0%%PL3J5%qk7j0K2L8L0K7L8K3j0l6l0j7j8k7l0j8L%qQPj0J3nj0Pj2Kkj0NqpK0%
6912D0KJ3lJ8%k5j0J5J0%j0k0NM5L0%k0k5j5j5lK3K0J2%j5j2j5j8pk2j8j0j0LK0K9J8lj2k2
6909gj5lLJ0%PK0K0J5J2QJ7J5K5K5J8lj5nj2k3pj0k0k0j0j3j7qQPnk2pJ2J2J5J8K5Nk5l3j5
6906BJ3K0J0j0j8pNJ5J2j7%NJ0J7J8Kk2l0k3NL8L5L5K0nk8m5l5j2J0K2J0J8J7LJ2J0pj8l2
6903E5k5J2J3j3k5k9qQJ0MNrj0J0PnpKJ5Kj4nPJ5j0nJ0%K%%J0pK%pP%kK%QL5K5J0%j8pj0n
6900E5nnnnnj3LKNLNPNNLNNNNKNNNj2KLj3k2k3%K0k%j0k0k0k0nJ8K2Pj2j2PK0PpKK0L8L5K0
6896A35nj3k7m0m3m4l5NL0L0K9J8J5nk3l2j5k5k7j0KK5K5L2J8lkJ0J0J5J0NNNNL7L3%l0j8
6894A02j2k0j3QK0J0J2nk7j5j5NKNNpP%kL0L0Kl5m2k8l7l5k5NL8M2K0NJ7J3J0K%J5nJ3J2k
6891A05nlklnknlj2j0qj5j7lj7pJ4%mJ9J0kJ7LlLlLl%%%pJ2nNQnKNnQK%L%KLqpqpqpqp%%%
6887A0%K%%%ppnqpqpnJ5J5J9J3PK5J8J0PLj0J2NnJ0kk3j0j0k5j5j2j5j5%QnPQnJ0KkK2J2Q
6883D0J5PJ0J3j0j0j0j0j3pj0j0%PkJ0K7L5Nl5n0l7pJ5J5K7L0J5Nqj0NLqnL%%KL%K%%pk8k2
6880epPJ5J7QJ0J2K3%j8j7k3j7PNkJ2J8n%J5J5J5K0J0nk0j0j5j0Nj0lNj2j0%J0PnJ5J3lJ0
6877G7NL%nPNn%Lj3j0j5pJ2L0K8J5qj5pj5j0j0j3j2j8j5k2pJ2L7L3J7K0J0j5j7k3k7k3k2j0
6874c0J8J4ppqj7%K0K7L2K0%j7j3n%%pNK5K2J5K8L0Kj5j2KLKL%l%%%%nLnk3j0j7j3j2k3nJ0
6871B7J8K2Q%%Ppj8k7l0j5%LnPJ2LJ0PJ0J0J0QlklklklkPQPQNPQPkKJ5j0j7qj2j5NNJ0lj0
6868E7k7qk2j7%J9K0NNLPJ3J2J3J5NJ7K0Qj5j3j2j3j2j3Lk3m2k5pnJ2J3J2J2J3nNNPLNKpj0
6864C5j5%NNJ0Pj7j3j2j2KK0J0J0qk0j2j2j5%L0M9M5K3NNPj0J0pj3j5k2qNQPQJ5J7%k2l3j7
6861E5NKpnNL0L2j5l5m0pK7J5%pqpj0%J7J3%j5j8j7j5PK5K5J0pqpqJ0K3K2J0LKL%j3j5j2j5
6858E0j8j5k2pPJ0j2k5%%Pnj7NK2K0J5%PQnlnknlnmMLNKNLKNnnNj0nklkKNLNKNNLnqj5%%j4
6854a2nn%%%%PnLKQK4J5J8J5J5K5J0J0J0J2J0J3lk2k5l5j0J5L0K5qk2n0l3j2lJ3L0K7J3j3
6852H7l5l5j9MNQJ0PL%%N%%Ppj0qj0j0QPJ0QN%K7L3Nk3j5%J0K3K5J0nk3k2j0qk5j7j3pPL3
6848D5K7J5j2l0k5j8mj0j0NP%J0J2%%J5K0K3J5K5K2%j5j7j0k8l5nK3K0k0l5k0NJ5K2Qj0qQ
6846C0Kkk5l0j7lpj3j2NK2L3K4K5Qj3%k%lnk%qpNKpKkpNRJ0J5J0pk0j5pnN%%nk0j0j0qNK5
6842c0K8Mj2nLNJ9J5QNqLnk0k7k3k2nJ2LKL3L2J2nkJ2J5klJ0J0nj0pk3nNNNNpqj7%J7L3L2
6839H2J8K0Pj2k0qj0pj0KLlNJ0nk7k8k7k5j0J5J3lkJ5NMNQK0K5lj0LJ7QJ0%l%%k%%lLKLKN
6835I2kPnk5m5l9k5KK0J3J2K2K8nqJ3J0J0J2nnnnnnkn%%K%NkqJ0J5%J3J0k0k3k2k0lnknkl
6832a0Qj0k0nJ2J5klj0NK7L3Ppj5j0j3j2J0K7J8J5J7pk3k7nnqmnqj5%NQNPPQNPK0J5QK2K3
6829A10Pnk0k7l3k7l0l7k5NL2M0L7J3J0%%l%k%lkJ0J2J0J0J8%k0k0k0k3j7k0LJ5J7KJ0J3J7
6826E7LnnnnqnnpJ0J0J0Pj0l0j7j7qNK7K8L0K7Npj0qj5nJ3K0K5J0qj7j8pj3nkJ0K0Pj0j7%
6823E5K5Pj5k5j5QJ2j7k3j4PL5L7Lk8l5k2pNNKP%nrk0NJ7K5L0J7NJ5QN%j5j3kj0qj2nNJ5K0
6820G5%j0k5l0j0J0K2J3nj0lJ3L2K3Ppj8k0l0k5j9nJ0K%J0kKNlk%kl%klk%KnpPk%%NJ7J5L7
6816E7J8%nl%n%%pn%k0j8j4j5%K4K0L%%%%j8j7LJ7J2j0j7kJ7K0PNnkj3k5pJ5L2L3PJ0QJ0K
6813A12j2lknqnpnnqnLKJ0nNLJ2kj5j3j2J0J2%k2k3j2j5j2j3K0M7M5K0Lj0j5K%j5nnQPkJ5
6810G5NPQNj5j8pk8j5j2j5j5pP%%%LqQJ5J4J8J7K0K0kj5l0j3nK3K7K5J5J3J0J0J2Qj3k7j8
6807A02j7k0lJ0J5J0nQ%k5j0PK3J7pj0lj2j3nJ0K3J5j8l0j5%J3Kj0NLj0lnJ3J2k0kPJ5Qnq
6804F2QPkNKj2j5KJ8J7Nnj7k0qJ0K3K2J5J0kql2m3l0k2p%J5J4pj7lJ5Prj3j2NKj2n%j0lJ5
6801c5NQJ5RJ0J3J5NK0K2Npk0k3pJ0K5K5J0qj5j0j0nQPk%NPkqpj8k%J0J0KLL2L0Lnj0j0j0
6798A00k8k7j3%%nk%J5L5K7J8%j0qknnnnqnknj0lLj0l8rRQnj5kJ0J9J3lk5k4lJ8J7qk4lK0
6794eL2L5K8Pj5l7k8%pj2j3kNPJ0NKJ3NNJ5KkJ5K0J5J7J8qj5k0pqk0k2j0Pnk2k2j3LJ2K2K0
6791B7Nk%J0NPQJ0PQPj2j3LJ5K2%j0j0k0nJ3J0nj3pJ2J5%J8Kk0k0k0k2lklkj3NnmJ4%kJ5N
6788C0NPNQj0%%lk%n%%J0j0N%%%J0qpJ0%%%KQPQJ0%J5NPJ5%J0J3nJ5NNPpj3m0m2l0KK0QJ0
6784H0J0J0qk2k3pqkNj0l%j0NQJ0K5lj7k0j8j9J0K4K8Pkj8k0kJ2J0J5J5nkNj0j0j3j0j2NK
6781A2NNLKnJ0%%J8j0j8J0pqnnnmMLnPJ0nkJ0J2J8J2J3J5J5J2J3KL%%KL%%j0k5j8j7j8j7k5
6778A0j0J5J5J7J8qk2j3j0kJ2NNQKJ3%l%klK0Nk0m7m2j5J0K5L2L7J3lj0j0j2j0nJ0K%J8J2
6775E7J5J3qk5j7j5KL%KQnKQJ5J7NK3K2QJ7J5j0k7j5j8j7j5j8k0%k%%l%%%k%%%lkj0KK3Pn
6772B7k0j2j2NK2K0Nj8j5%LK%NQNNNPLNNj0%lknlkKQJ0lLNNKpnqj0k5k4j3J5L0Nk0l7nP%%
6768c5K3L9M0K3qk2j5j8k0nJ5J8J0j3pPK3K2%j5NJ8PJ0pnqnQJ0PQqk5k0pKJ8J0J2K5K8nlQ
6765A45K0J0J0J0nKLk5l0k5k5k5j0J0J0Pj7j3LJ7J8Kk2m3l7j5kPK5K2J3j0j0%j5j2%J4K5J0
6762D2%NNj0j5j0j0J0K8K5J0%nnlLqk2m0j0Nnn%J5PNQPk0k4j3Llj0QL0K4J0nJ3L0L0J0PJ3
6759A30Nj0k3k5j0j5j2j5j3LK%LNNNNNN%PLj5j8Lnj3npNNJ0NlJ3PNk%l%k%q%J0j2lLn%KpP
6756B7nnN%%J0nj7qNK0K5Nj0k0j5j4j3j5J3J5J2J2J0klQK5J5lj2j5%PN%%k%j5j5NK5Kpj0K
6752D2%j5k0j9j0J0K2L2K8J0lj5j5kJ5K5K5K0%j3J0J8J7Nj2k0j8j7j5j8j7k0K%L%N%%KQJ0
6749F0PJ0QJ0PJ0k0j7k0k3%j2k7j5j3K0M0K7K8K5K0Nj3%J0LJ5Kpj0j3j7k3pj8j7j5j5lLK0
6747B5L7K5J3PLlk0j5pj3j2j8j2PLlJ0QlQNj5j0lj5pJ7N%kj3j4lJ7K3K2K0Nj0nLPJ8J2Qnk0
6743H0j8pj0lQJ0lj0J0L3L2J0nn%%kKp%Pj2k0k5j8l0l9l5j8k%lJ3K0J5J5J0lj0LJ7NpnlJ5
6740EJ5J0j3j7kPK%%%%%%%L%PK3K0PJ5J5K0J0j5k2j3%J0kj5l0m5l7qK0K3K2Nj5%lQJ5Nj0k0
6737@j2j3LK2K2J8%KJ3nj5lj0l2j5%QP%kJ0J2lkJ2J5klJ5J3lLJ0lj0knj3L%qj0j0J0K8K7N
6734G7j7lJ8L2J0j5k0j0j7k0lJ5J3lLJ0J0%lLKn%%%kNlpPJ3J5nk3j7k0l8pK0K5%j8j5j4j5
6731b2j5J2J3NJ7J5%KJ8PNQJ0j0qpqj0pj0qNLKNLKNLJ2J3J0J0J0PJ0Qnnk5m5j5j3j4j3LK9
6728A2M5M5K5QKk2m5m8k2j0J2J5J3J7nk0k4%J2J5J5J5K5Kj5j5L%K%%k%l%%pPQJ0%J5J5%l3
6725F7m7l2qkJ2J2mj3k7j3J3L0K7J2J3J2J3J2J3J2J0pk5k3j0j2j3j0j0rqj7nKLNKNLNKJ5J5
6722B0K2Qlk0k0nk2l7j0J2J8N%K2K7%j2j5LK%LRnLKLKJ3lj7nJ0K0J2%j0pJ0Pj2k8m4k0PK0
6719c5J5%j0kJ7J7kj5kJ0lk0l0j5QNJ2%nj2j5nNNNql0k5J0M3N5K9Nr%J7J2Lnnnj0k2k0j0K
6715d5K0K7K5Lj0j8j9j0NK0L2J5nj0j0k5k0j2NP%J0K5K2Lj3nQL0L0J0j0l0k5k3%J5K0K5Qn
6713G0j5k3j0j2j5PK0J0J8K5J7J8K2J8%j3l0j5kNNqnj2lpk3l7m5k5LPK3K5K4K8K5%lk%NK0
6710I0K2NJ3J7J3J2LNj8l2j5%qj0j2%%j3j0%pnnnqnNL%j8l2j7lQPK2K3J0j0lK8J7Nj0QJ7Q
6706I5nj5j0lj0plQJ0j3l0nLlnNNQNKQKLK7J8Kj2qQJ5J2J3lk2k3pJ7L3L2K0Lqk%k0k8m5j5
6703E2%nj5j7%j3rJ4J3K0L5J7pj0k8k7j3LJ2%j5nmj8nJ5J7J0kP%n%K3K7J5%LJ2J5Qqk2nJ0
6700I5Pnk0j0J5J3J5J2kk8j5Lqpj3pnj5j5j5k0j0LK0J0J2J2Qnk7k3pKK0J2K0K8J0nqkj3k2
6697A0j2K4L5kk5j5nKLP%k0k2k2k0j8J5M5M7L5J3lplQKLNlkPJ0J8J7J0j0j7j8j0J5K0K3J5
6694A55lk2j3pj5j0qj7l3k7j0QRJ3j0k2j8j0J0J8NNJ4%j0k%j5j7qj5j7J0K5J7J0J5J2QK0N
6691E0qk7l0LL7K5J2J8J7K8J0j5j3j0j7m0k5KnkKL%KLKLK0J7J5J8J2kk5k3j0NQj0j0P%pKL
6688D5NK%QJ7pj8kJ0K2QqN%J3K0J0K2J5J5J8J0j8l5l0k5k7k8l2k2lJ0J2nJ5%kJ2Ln%%%%%%
6685C0%KQ%k5qJ0J8qk0j2j2j0j3%j7k8j2PQK2K0K0K0K0Nqk2k5pJ0J2NpqQJ7L2L5J8Nk0m0l5
6682ej5%pqQNPQNPJ5lNLKN%%L%K0J5lk0%J8J2%l5l5LK0lk5j9n%%%KL%J2kk5KJ5J3K4Qlj7q
6679BQJ2j2j7j8%J8K2Pk2l7k0PK0K3L2K2klj7j3j4j3nJ0J0nk2k5l8j7KNnJ3J7K0J8K0lj5j2
6676d7lNNJ3KLK0J4NJ5J3J0J2NLJ2kKQNNnnj0%Kj0k%qNK0L3Pj5k7l3j2nj0j0j0qrqk0j2KJ8
6672b7K0Nj0j8LK2M5L5Nk0m8k9lJ0J2kj5pPK2J8NK2Qj5j5j0j5k0nJ5J5J0nk2l0k3j5k0j5Q
6670a02J2J5Qqnj2%J5L0L2J3%%nNJ9L5M3J2j2j8j7j8j2k3k4qkN%KL%NKLJ9J0J3NJ5K5lkJ0
6667H5Pnpk5l0k7j5J9M5M3J2j2j5j5k0k0k7j3QJ0PJ0J2J5K3J0qQ%%qp%J5K5K5J0qj2j3l0k7
6664D5k5k2k0k3LK0J0PJ2J0J0J3qpnqLKkj7k3pPQJ0qj2j3%kj5j8nK3L0K9J3J2J8J2QK0K0P
6661A12nnnnnpnnlknlJ0J0J0J0J8J7kj5k8l0k5pnJ0K0J5J7J5nl0l7k0plpj8nJ0K0L5L5K0j0
6658G5k5l3pJ7K5K0K0Qnj3j2%J2L8K5j3l5m0l5l4k8k5j0K3L7L0N%PN%kNJ2p%nj3Nj0%Lj0l
6655GJ0J3lj5K3J2n%J8J5%KJ8NPkj5qpj8knj8nklnknlk%J5J5%j0lj0ppj8k0kK7M2L8L5J5K
6651A17J8Kj0k7k5j0J0K5K7J0nj2lj2j5q%NJ3Nj0k0qQ%lk%j0Nlj7j0qNQJ2%j2j5j0j3QK5K5
6648F0Pj7l5l0j7NL7L0J2Qqj0QnnNj0j8j7k5j0K3L7L0L0lk5j0j5nJ3%%J0J2K5%k2j0k0k0J0
6645B5J5J7NnkNj3NLNKLKJ0kj5%lj5l7l2NK2K0K2K8J2j2m0k3k2LJ7J0PJ0J3J0J0j0j3k7%J5
6642C0J7J8J7J0K5L8%k3l2m3j7J2J5J3J5%k8k5%QNJ0PpqnplNJ0nj2j3j2j5Kpj0LK4K8K7K5
6640I2%%k%j5j8j5j7KLKLNKLKk5k9j5l0l3j5J5L5L5K7Q%J5L2K3J7%j5pqj0pqpk3k0rk3m2j5
6636h7K7M8M2J0n%NK7K8Kj5j2k5j3J5J0K3Nj0NnnlnknJ5J2J5J3J5J2K0Qj0l0j3k2j5j5j3k0
6634B7l4k0J0K4K3nk0j7%KNkqQnlLj3j7k0KLK0L5M2M0K0nk8k7k5qK0K0K0J8%j8pqj7j5k2n
6631gPK2K0J5LJ7L3L7Lk3m0m0l0j0knJ5J7J8J7LKLKklj7k0j5j3%J8K0Kj5j5%%J3J5J0nNKJ5
6627G2J8j0k5k0lJ3J5J0PK5K5K3J7J8J8j6j7j5k0j0k3j5j5j0j0j2j3j0pj7nJ4J3J7J8PK3J2
6625I2J3Nj0%%lk%lklNpl%k%nlLj0KpnKj0k%j3p%nnJ0L0K5J0j8l0j5J5K8L0J2%Nkj3j5nkn
6621G5nnnqnQPQJ0NPJ3KNpj0NKpj0K%k2k0lj5j2j3rJ2K5J5K0nk0j3j0kJ0KLlj7j7%NJ4J3J0
6618C5Pj2k8k2nK0K2K5L3L5J2j2k3j5NJ8L7K3K2Qj8k7k3j7j5%J7J5%j5pqk2j8kJ0NNJ0Kj2
6615F5k5l8mJ7K7L0J8qn%j0j2%j3j0kj3np%K2K0Lqk7k0j2lknlJ3J2J2J3PQPN%j7j0n%K%L%
6612B0%K%%L%%j5j5LJ4L5J8J0nj0j3j5j2%%J0nj0J5J7j5j0j2NJ7QNKj7k0lLJ7K8J0j5j5k0
6609A5lNK3J5J5j0k8J0QJ2LlJ3P%knNj0j8kJ0lj0LK2J5j2k8k0k0j9j0J0K4L0K8J0lj0pNPj7
6606E5k0lJ8%j8j2%Kj0j2NJ0J2J5J3Nj0%%j0j3j7lJ8K2K0J8NKJ5klJ3J0lpPJ0j2m0m0k8j0
6603BLJ7K8K2K8K5K7Lj5PLj3l2j8%J5K0K3%k5l3j5QPpk0k5nJ7J5NK3L0J5j0j0nk0k5k5j3N
6600C2J5J0kk0j8kK0K5K2K3K0K5K7J5OKJ0nj8l2l8j7qpnqpnqnkJ5J2kk3k5k0k2QL2L0J2kj5
6597D5lj2lJ8J2%kJ5J2k%qLqp%j0%qk5j5rlNpPK2L3K7K3Pj5Lnj0j5k3pqk0j4nJ9O0N3L0lj2
6594A35qpqpnqQPpk5j8j0nL%%j0k3k4k8j0K3K9K3KLK0Kpk0lk%lj2j0j0j2lJ0K7K8K5P%%kj0
6591E5k5l5kK2J7%j0LJ7K0Lj5j0nJ7Lj5j5j0N%nlnklpnpnqnpnPQJ2LJ5MJ0J0QK0K2QPJ8J5
6587A20J0N%j5k5l3j0N%j0%%j5%kj0NqkNj0nK%pnn%pKJ5PJ0klk2k5j0J5K0L0K0%j3j7k0pN
6584a2J2PLqpj5kKJ0J0J5J0j0nPJ5J8NNNPNQJ0Kj7k8k2k3j2j2k5k5j3J8K0L0K9L3J0j8k2j3
6581Gj4k0lK0J5%nj2j8%L0M7M8K7Lj5qnk2k5lJ3PnL%j0m0l7j3NNNNK0J7K3J7J5%j5l0k0j9
6578gj8k0NJ8J0J0Mrj5PJ0nNNKN%LJ7Llkk3pJ5J5J5J2Qj0J0J0J0J0j3j0j0j2j3j0j0j2J5J2
6575B7J5J5J3J5J5J5%%NK0J7kj5l0k8k7k8k7k2qJ5J3%%J9L8K7nm5k5NL3K2J0nk0k2nJ5J2J3
6572F5J2knlkJ5J5nk0j8klk0l2l2j3LK5K4K8L0K2K3%j3knlnQNPNpqpj0qNNj0%%%%pnnnj3L
6569C0Kj2j8j9nK0K9J8Nj0k8j2%J5K7K8J0J0J2%j2l0j8Npj0KK0J8Kk%j3NkJ0J2kk3k5l2j7
6566a7J7K0K0J7J3lkJ0j0l5k8j2QK4J0nk5k2NNNj0j5j5nJ0L0L0L5L0J0nj5j8LJ5K7j0j7j8
6563E7knj0KJ8Kj7k0K%j5J3Kj0k%J0J0J2J0J0J0J0J0Qj0%%%%qNLj0nlj0k7l3pPQk2k5KK5L7
6560C2K3J5J2Qj0j3k7k8j2%J7J0J3KJ8J5Kklknj3j2%KNLj0l0l2nKNJ3K7J5lj2j3j2j2KLKL
6557gNMmRJ8K0K0J7j0j2j0j5PLKLJ7J8K2J0j7l3l5j7K%NLJ0J2J0J0J0J0J0J0%k%lQj0K%j2
6554I0j3j5j2qj7k0nknNnRJ8J2J8K0L5M0J7j5k5k2k0j8j7k0j8QJ7K8%k5l3rNJ9M0M5J8qL%
6551A15j0j3k0k2j0J0L0L0J5PJ3NJ0J0J7K1Pj2j8j0j8k0nj2j3pj3k0%QJ7J8Ppj8k0p%J0J7
6548I2J8J2j7k8k0kK2L0J8j5k5k0KJ5Lj3%LKLKj2l8k5j7pJ7NKJ3NJ7NNJ3J0%Kk0k2k3%K8M5
6545H5M5L0Nlj7k5k3k2k0%J5NPNQKNQj0l0l0j8j5j9qNNJ7%j2%J0K7K3PJ5J8J5J5J2J8J2kj8
6542A47l2l3l5l7l2j3LK5K4J8NPJ0%j7qpj0qpp%%%%%%%Kkl%k%lk%J9K0K3J7J5%k2k3j0j0j0
6539BrlJ2J0kj7j8LJ5J9Nj5j4j3J3K9L0Qnk3l4k5j0%J7NQNPK2K8L0J7nnnpj3k7k5j0%J7J8
6536C5N%J5J0Kj2l3k7j2%J7NJ2J5J3lk7l2j5J7L0M2M0J8Nqj5j2j0qQKnj0j0j2j3K0K0J8K0
6533A05nlknj3k2k8j0%k%lNkqQN%PLj5qJ3K2J0LJ7Lj3kPL3L5K2J0pj0j3kk0j8nj0j5k2l0l7
6530b2j5J7L0L5J7J8Ppk5k5k0k2k3k0kPK3K9K3Pj0kJ0%KkJ2J0nnj5j2nJ0K7K8J0J2Lj3k7j0
6527E0NK0K7K3K5Kj7k0k8l2j5J0L0L2Qlj7k0nj5j3j7j0nJ0J0l%J0J0npj0j0qj0pj0p%%%KJ3
6524gJ9nj9j8j7k0j8LJ7J8%lkq%L3M7K7k%j0j0lj0ppj0j3j5j2j3LK7J8J2J0J2J3J2J0J3J7
6521H2Llj0j7%j0j5%j8j9k5l3j7J7L0K5J7K5J0Lk5k5LJ4J5%j2nn%pj0KNj0%%%k%%J0K4K5Q
6518E0k0m5l5k2PM0M2Qk5j0QPJ2%QPJ0QJ7%nJ3%%K%J0npPkl%k%%PK3K0Nlk7n0l8l4qQPK0J7
6515B2J0K8M5L2Qk3k5k7k8l0j7j7NJ7nnj2%J5lQPPQJ0J0qnJ8L2J8nm0m3l2k0j0J3K7K7Npn
6512EnknJ4L3K7J3nk0j3j5j2j5j2j5j5j8j5j5%K8K0NPQPNQPNPJ5J8K2J0j2j0k0j0J5J0K5K5
6509A05J7pk3k2PQNPJ5J3J5j3k0k0kJ5j0j3j0j2NKNLNKnQJ5j3j7nKK0nl0m0l4k3NK8K7K2J0
6506D2L%%lknJ0j3LNKL%KL%%K%%%L%%qpj3pPnj0j0rNK7K7L3J7nn%j5l2l8rK4K0j0j0j2j0j2
6502a2NK7K5NJ7pj0J7J8J7Lk0l3l2j8QP%%J3L0K7Qj0j0j0j5nlJ5L0M0K3nk5k0j3j5L%Ppj0
6500F5j5k0j5j0PLJ5K7K3K%%%LK%Llnklnklkj5j0nk0nj2j8kPJ3J9NLKJ5K0K5Qj0j3NNNNnn
6496H2j5k2l5j7NKj7j8kK2J7pj5%kNJ0J7N0K2nk0k2j0j0j7j8NK2K0L3J5qpKpk5l7k5qj5k2
6493g7NK0J2J3J5L2L2J8nnnnlk0j7lL5L3J0lpj0l0m2l0PJ8J4J3%qppPPnJ0J3KK0QJ0J7Npq
6490G2j0J8L0J5k3k2lK5K3%k0j8k2k0NNKNLNKLKj5npnnk0NK5K0K2K0%j2qplknlnkj0KklQj0
6487E0l0l0m2k0NJ7J8NJ2J5J2J3J0J5K0NJ0J2J0J0Qnk8k5j5J3K7K5J0kk5k8j5Lj0qj0j0kJ2
6484C2K3Nj3k2nk0j7nK2M0M0K2J3nj8k7l3nLqknJ2J3nj3%J3L5Nk0l5l0pJ0RJ3J2klQJ0PQn
6481E0nj3kK0Nk0j8%J5J3NlJ3J0lpj5k0nJ0K5K0J0qk2k3j0NK5J0J3J0qQlQ%KNnJ3KLJ0lNN
6478A27%k%l%k%l%%Lnk0l8l7k2j0j0j8kJ5K5J4K3J5NNJ0J5%KJ3%Kk2l5k0j8rKJ7J8L0J2pj0
6475F0qpnJ0J0nNNNKLK%L%KJ0plkNj3j7k3J3J0qnj0nj2Kpnl%k%j0Nklkl%k%lj0QNNJ2%PQP
6471B2QJ0NJ0P%J3PNpq%j5nnpqk0nkj7j0J2L0L2K5K5J8Kj5j5k%j0qNNJ5knq%L%%%lk%NPj2
6467H0l0j5N%j8NNnJ3KLKLJ0J2LJ7QJ0J5Kj7l5k8k7j8k9l5j3QL2M7M8L0lk5m2k2J2L2J5LK
6464F2J0pnl3m7m5l0j0J0J0K0J8J0K5J7J7L3J0ln%J8K5J0j3j0pqQPnkj3LJ2J3lk5k2j0J5J2
6461F2QNqpnJ0%%KLqJ0k%K%k%l%k%qNQPQPk0k0l2j3nk%J7L3Pj0j2k8k7l7k3pP%%NK3L2M0L2
6458E2L0J8J0Pj0k0j0j0j0j0j2lklkk0k0kK4J3lkJ2L0J5k%j5%NPJ3J0J5Pj0k7k5j0j3%J8K5
6455G0J0nKNk5k5k7k0kJ2L0L0J5J7J8J0lk7k3pNKJ0K5L5K0J3nj0l5m5l0qQj3j7lK0L5L3K2
6452A17K3J5%ql5m5k7k8k2j7%J5J9J5n%QPkj3j2j2j3NK0J0J2J3J0J0J0Kj2l0k8pJ7K3K0PQ
6449G0PQqnJ5K3PpK%j2l8m2j3J0LPJ3PQPQJ2J3J5Pj0k5j7j8pj3j7%J5K5K2J8PJ3J2J0J8L2
6446A82L1J5Nlj5l0k8k2j0PQnk5l3k5j0kqJ0QJ5K5J0j3k2k5j5lNK5K3Nj0j0KLKL%%K%%LJ0
6443H5nqJ0Qnj8j5k5j0p%Nj3rj0j0j0J0PJ5L2K3J5ll0l4l5k0qNNLNql7l8nK0K3K5K5PJ0QJ0
6440g%%K%%L%%L4L5L0L3J0nNPl7l5m3k7PK0J8J5nnlk%J7K3lnnpqj2l3k7j2l%j5J0K8K4M0K0
6437H2QK0K7%LNj3Nj7n3l2k8nL3L5lk0k0k0j9m0k8LL0K7L0L2K8Kl2j8j2nPk%J2j0nJ0J0QJ5
6434E0J0J0J0J0J0%lQqk7k8m0k4%%K%k7l0KM0M7K8KJ8M2M8K0Pj0k7j3j7k8j0k7j8%j0LqNJ5
6431C2J3PJ5Qqk2j5J7M3M7K5j2k8k0plpnlj7j5%J2K5K3J5Kklkk3l7l8k4%J4QNL5J7J5L3J5
6428A35J0K2Qk0j0%k8m0k5kK5K5J0%j5l3j7lJ3K7L5K0j2m8m7k8j2J0J2J0J3j0qpqmJ2K0qp
6425A5NnnNj3Lnj7lkj8j5%k0kNJ5J7LJ2J0J3RJ0J5%K0J8%NJ5KLk3l0l5j9nJ0J2PNJ5K3Pj0
6422E2k0k0kj7q%J0K7M0K3%NK0K7L0K5K8kk8j8j0j7j8j5j5k0j2k5j3QK5K5J0%PQ%j0j0%j8
6419G2k0nJ5J5QqLlj0j2k0nK0K5K5K0J5NK2Lj8k7l3j5j7k5k5j2nnj3LKn%%%%k%lj0j5%K5K5
6416a0L5K2nj5j5nnj2kj0j3LJ5K9K8J7Qj8kN%%%lj2P%j7nnqnpnNPQNJ5%J0Pk0j7j7j8k%lk
6413c2j8j7k0j5%J5NPJ5J0LJ7L2J8Nq%L%%lkj3LJ2j5k7k7qJ0J5M2M8L0j5m3j5QK5K2%j5pj0
6410C5lnj5LPNK0%k5k2k2k0l3j5J8L5L0L2L2L0J3%j5k8l2j3kJ5J5J2J3J5j0k8k7qrP%%%K%
6407GLnJ0J0lk2nJ7J5%k%%K%LKpPJ0j0j0j5kK2J8Kpk0j0lNJ3PJ3J0J0J0J0J0J0nj8j7nJ2%
6404G2k5k7j8mj5qJ3K9K3K0L0K7L5K5%j2%j0j5lpj0j0qkj3pKknlklk%%%%%%%%j8j7j5j5l5
6400c5l0j0J0QPJ3L2L5K5PLNqpNlklkqj0J5K0J5pKQj0j8k2qJ3j3k0j9j8LJ7J5J2J0Qj0k0n
6397@KJ5%j0knPNQNNJ0NPNQNNPNQN%l%kKkqQJ2J5J0K3L2K3J8qk8l2k5j5j8l5m0j5NK3J7Ql
6394F2j7k3k7pKJ7K5J8J5%KJ5J5J3J5Pnj2J0J0l%Qql0l0pPQJ5Kj5j5j5k0j2j3rj3nK0L5L0
6391F5Nj0%l%%k%qpnj3nnnnj7nQJ4Lp%%qnnnk2j5lJ3K0J7L0J2LJ0L0M2%k5k0kj0j5j3j0%k
6388A5lkPQ%j3l2l0j0NQJ0J0PK5K2K8K2%j2nnj0j0qpqj0mqLJ7J0J0J5J0J7QnJ0K2QNj0k8l2
6384E0l3j7nJ2K5K3J0PQJ0qp%%K%pJ0KkKkK%%QNk3l2k3J0K8K0N%lK8K5J0j5l3l2k8j2J0K7
6381E7K8J0J2K8J7J8J0%j5l3m5m7l3pK2J8NPNQqpj0NPj0%QJ2kk0qJ3J7J3N%j0j3j0QK5Pnj0
6378G2j2j0j0nJ2Nkj5j0%qj5NJ5Qj3j7kMmM%J0%QK0q%J5kj3j5%kj3j4%J7K0J5nj0KK0K8J7
6375I2j2l5k0qj0j2nJ0J0KJ5J8NNJ5NNNNNj8l7l3pNJ2J5QN%PK0J3PK0J5j2l0k0lJ3Nk0j8L
6372D5NNqQJ0qLN%NNJ2J5Nj5k2k5j5NK5K0Nnk3j2j8klklQPkj0PK3M5M0J2pj3j2nj5l0m8m4
6369b7l0k0lnJ3J0%j3j0J3K7L8L4K5J8J2j2k8l0j0LNJ2K0%pnj3j7l0kJ0J0J4QNj0j0NJ0J2
6366B2pk2j3LKJ0J5%nnj2KJ5K7L3J2pqpj0k5k2PJ0J0J0M7M3Pj7l0m0k8j2NK0J0j0j3kK5K0
6363F0%j8j0j0Lj5j2Kk%K%kMJ0kk2qJ0J7LNlj4j0j0j0qJ0K5K7J0kJ5J7pk3k0j9k0k3J5K8J9
6360A2J8K2LKpqj0pj0qrqLNKNKNNLqpnpqnj5LK0K2K2K5J8K5L2Qlk7l0nJ0J0J0J2Lj3j0LPJ5
6357A22nk7l3l0j0NLnPK3J7%j0l0j2nKNkj0j2KJ2L3L0J5%j8j7%j8pj3j0pnkj0j3%%j2j0ln
6354f5j0j2Kj2lK0K0K0K0K0K0L2J3j3j2PK3J5J0J2J5j2j8k2nNK2K3Nl5n3l0k%pj0NJ7KnK3
6351B5L0K0Nj3klknnnnqLPNNJ0Nj2l0m0l2j0l%QJ0%%qn%J0J3J0J2J0J0J0J0L0K5Nj0j0j3j2
6348D5j5j3j5j4j3NJ3%J4K8K2Lj3j5k0k4j0%J7J5Kj4j5k3pNK0J5PJ0KLPJ0%QNlj0k0LJ7%k0
6345A2j9j5j5j5j5j8j5l0kL0M7N3K4J3J2K0Lk0k3k9j5K7L0K7K8Pj0pPkn%lnpnnqnnj0J0Nk
6342D5J0L0J2pqQNPQKLNKQPk2k3j5l0l7j2K4J0k2l5j7J0L2N0N5J7k2l8l5l2j2NJ9L5N5N8K7
6339A82pk5j5K%LNn%J0j0k5k5k5k5m5m0k7%J5J2J5J5k%K4K8K5%j8k0%%%%L0K5K5K5pl5k5j3
6336D7j7J2J8L2L8J7%kj0qpqj0pNj8l7k3L%PK3J2J3lj5j7%j3j0j0ppJ4J0nj5l2pJ5K2K2K8
6333E0K5lklkj3j7%L0L0J7pl5m0l7k0lK0J7K0K3PQNP%j2j5%J0J2J0J0K0NNJ8nk0j3j2j0j3
6330F7j2j3J0J0J0J0Lj3knj0j0j3j0nJ3L2L0J5kPQnqpnnqk0NJ5%j7k0K0K0J0K5K5PJ5J5Nj0
6327A77l2l3j0QJ0j3k2k5nJ0L0L0K0j3pnj0qNNQNqQPp%Kk%qk2j5j5PK3J2J3%%lkqk5%K5Qj8
6324I7j2NK2Qj0j5l0l3pNJ2QJ0J0NKLNj0j0j0j0k0j8NK0J3J0J2J0j0pj0qj0j0j5kKLKLKLK
6321B2NQJ0PQql2k5j0j0LK7K5K2LJ2J3NPNQlJ5J3lj5j5k2j0j5k0nk0j2RJ8L5K5K2J0j7qpq
6318G2j0NNj5l2j3Nnknlmlj0j0J3K4L8Pnpk3nJ5J8K7Lj3j2j0j0qj0pj0pqk%J9M0J0J0J3J0
6315H5Pn%L%l%%%%j5m0m9k3%J8PQJ7Nj3LJ7L3M7N3L2Ql8n5n5m0k2NJ7K0NQNNNNJ2%j7lJ8J7
6311H7k0l5k2k5j5J3M4M8L0J2L3J5j0l8l0j5pn%j3l5k9nL2M5L0K0Kk7m8k5J0K3J0qj7j5lJ3
6309B0K7J8J2J5J5kk0j8kKJ0LPQj5l3l2k0NK7K0J0LlJ3J2klJ3NKnQK7Lj0j8%QlN%j5pnnqn
6306F7npj0J7K3J0nnJ0K7J3qp%J2J8%k0j5j8j7j5j8j7j8pPQq%L%KLKLKj5j4J2J5L0K2Lj0l5
6302C5l0j0NnnnnQj0qQJ2J5K0J5j3NK8K5J7Nj0k2qQPpqpqj0j0j0pj0PQPJ3J5L0Nj8j7nk0j0
6299B0J0K0K2Nk0j7k0k5j0k7l3nJ3J7J8J2LnK0L4K3Pj5j7J0%qJ5nk2j3ppj3j7lJ0K3J4J8M2
6296F7K8J0K%QNKkNJ0qnnpnqnpnqpnqk5k5kJ2K3J7kj8k0j7j2k0k0NJ7K3PPQPp%J7L3K0nKJ5
6293I2QPj5k7k3j7nK2J3J2J5J3J0%j5l0m3k7%K5M2M0Qk0l0k8nNNJ5J0J0NLNKQ%nJ0Nlj7l3
6290D7j5kj5nNNJ0NlJ8NNKpj0NPj5j0Qnlnklklknnlmj3LKj2J2K7K5J5kj5nj0k3pJ7J3Kn%%
6286B2%kK%K3L2L3K0J5nj3l0j2%Kj2j5%K2K0NNJ0kj5l3l2j8nJ0pJ0J2J3%l0lJ0J3nk3j7%J5
6283A5J2%k2k0NK0lk9k0qNK0LKQK4L0K5QqpPJ3J5J0J2Qqj5%NNklnkJ2N%J5NQPNJ8J5Qqj3l0
6280A47m2n3m0kL2K5Lqklkk3m2l7lJ3KN%J5J7%ppPL2L8K5J5J5J7J3ll0m5n0l2pJ0RJ0J3NN
6277C5PNQNNPkqnK0L3J7kl5m0k8k0j9j0J2L2K8%j0qk5j4Knj2nlj2KK8L2K5PQlk0l4j5lnj5
6274d0k0pPK0K8Kpj0KL0M7M5J8nj8%J0Lj3k7j0j3pJ2K0K5L3J5j3l0l2j5%qknl%klJ8J2J8L5
6271A10M0L0J5lklNj0k5k2KJ3J0lk7k3QJ2kl0l3j5nJ0pk5k0nJ0K0K5J0j0k0j3j5kN%k5k5j2
6268e7KJ5K3K7L2K3KkKnl0m4k5j3pJ0L2L0J2kNJ0nJ7NNQKJ3%k5j5J2L8J2%LJ0J2QJ5Nk0k5
6265A15j8k5k0k2k8j2K5M2L8K5%k8k2nnl%kn%Nj0j3j5k4KK5M2M8K0j0k5j8j7KJ8J0PLj5j0
6262G5lJ5K8K5K0qk5j5j5j5j5j5k0%%pNKnpPJ8J2J5J5knK0K7J8j3m0m5k0QK5K2K0Nj2k0j0
6259F5J2Qqj2nj3j2nj3j5kNJ7K8%l8l4l5m0nqnnK5K8J5L0Nj0%KJ5M0K5K7K8%J0J7K3NJ0J5
6256A90j0l3k2k0k3j5l7j0J2nQJ0PNQNPQKJ0J3%J0Kj7l5l8k0J0nnJ0LnJ0nnPL%NK2J8Nl0l8
6253A2k7l7l3nK3L7J5j0nJ3PnQKnQRnJ0J5NJ3K0KJ8Pk2l0j5J5K2%l7l5j0QqLJ9K8L0K0J7L
6250A00nK2J0LPJ0Lj3knlnnnj2l5k5k3k9j5k3k7j8j7NK0K7L3K7K7K3l%J8%j5j5lkj0j5%J0
6247A5Pnk9l0k3pJ2LJ2J5LJ0K2K2QNj8j0kKJ0J8%KJ0nJ0L3J5j5k8l0kNK0L5J7j5k7l5l2j5
6244a7K%j7j5%K2L0K2K8K5j0k8j5J3K5J7K0LJ7K8lk0j7NJ2kk5k3npj8j7j0PNQNNKNNJ0J0p
6241G5k5j5J2LqLJ0J2kj5k0k8rlkNqpNNj0k3m0l2k5KM0L8PJ0J0NJ0Lj5j0%lN%%L%KLJ5J5P
6238EK0PplNLJ5PNpk5k5p%qj0NK2M0L3K5qm0k7j8j4%J4K8K5Pnj7%J5NNnlkl%nj0NJ0QJ0Pp
6235G5nj8%J3lk2k3kL7O5O3M3J5%l5n6m2k3k0k7k3k2k2k0PL5M5J5lj5l0l7k0QK5J0KNPJ0N
6232A7kJ2K3Kk5m4l0j5nJ2J0J3J0J2QJ7K0PQNNNj8k5k4j3kJ0J2lj7nJ5J5Pj9k3j5nJ0LKpq
6229d5kj3J0K5J3J7J5PLj0j0j0J0K5J2LPQj3m0k9j5J5L9L3K2K8J5%j5k5j8j0j0j2k8k9qK8
6226gL4K0pk5k2k3k2l%%kJ5J5J2J5KLKLJ7K3lk0j0pj0j0J2J3J2J5L%j0j8j2%K5K2Lj0j3QJ7
6223E7K5K3K0Kj2q%nj0j2%J5J7j5j2l0l3m2k0k%l%kj5j0K0K5J2j0pJ0J0PJ0l%LK0L0J0qpq
6220D2j0j0plj4qpqQl%%%%LL4O5O3L5Pj5klnklnJ0J0K0Oj8j5j5k0qNklj0j2j0j0j3j0j0j2
6217C5%J5J2%j5j7j8j4j5j5NK2K7L0K0j5l0j0QPQNNPJ3L0K7J3Pl2m3m2l0j5kJ2J7J5LKL5L0
6214I7nl0l0j5kJ2L5M5K3%%l%kJ5J0j0k5j8kNKJ5J8nk0k0nJ2J8J5%j3k7k8j0kJ5K0Pnk0k2
6211D5n%K2L8J2j5k7j0Kj7m7m5qJ5K3K9J5kqQK0J7J0knlkk0k0j8j9J0J4LJ7QqN%j2j3k2nK2
6208BK8K7K5L3K5J0j0j5KQNj0l3l7l3j7lJ3L0K2J5%j5j5kNNNN%j5j8kPK5Npj0PJ3J0qk5l0
6205B7k9qQRJ3K7K8K0nj8k0j2%qpqpqpk%lk%%%%NK2K7K8J5Kk0k0j5%J8K7K0K0j0j0knNj0k3
6202F2k0QPNNNNkJ0NKJ0Qnl0l0nPJ0j0j2j3j0kj5pqj0j2j0j3NLNNK7M2L8L2J5kPNk5k7k5k5
6199A5nJ2LKj0j2j0j2j0j3j0j0NK0J3J2J2J5J3J5%%%%%%%%j0J0Ppj8j2%L0J0%PQ%j3nnQK0
6196G5J7Npk3j5j7qpj5%J2K8L2J0j0plj5k0knj3%K0J5NLJ7J0NQnKLNlnQJ5%%J5K7J8j8l7l5
6193H5j5NKJ5J5J0J8KkJ5j0j0j0j0j0k0j0J0J7kqj0LKpl0l0KK8K5N%J2QKj0p%j5k3j2J0J5
6190E5lpnq%j0pnKj2j0LJ9L0J8K5Nj5j8QKk%Kpj8k0pJ0K0J5J2J5J5J0J8Pj0Llk5l2m0k3rj0
6187a2j3nJ5K2K5J8J0nP%j2j5qj5j0mKj2l5j0KJ0QJ7K0Pkj7j5nj0nJ0L2N2M8L2Qj0m0m0j8
6184B7LqL%qLlkPnk4k5j8NK3K4NQKQNj0%l%%pK%nnLKp%%j0%Lj0q%%pnJ2QnJ0%%J0KNKQK0K0
6180E5Nk0k0j5k2j3NJ8L9M3K0Pj0j7k0qJ8J5qpnqknj5KQKpJ5J0nNNnlnknlj2NJ0J2J3J0J0
6177I0J0K0Nj5j5j8j5j5j7k5pPJ0KJ5K5K5Lj5nqk5k0j4j5j5j5lLPK0K5J7pn%%J0nNlpPK3J0
6173E0J0K0K5J0lj7l0k5j0J0K5L0L5K2J0j5l0l5k5j0J0J3nlknJ2J0J5QPnl2k5j8j5j9qJ0J5
6171A0%k7k0lNK0J7rj0J7K2J8%j8j0j0mRk%j5j5NNNNJ7J0Qqk0j4NJ4LnPK3L0K7K8K7Npk5l8
6168H2m2l3nK3L2K0Ln%%l%kl%knPL%lNQqk5k5k4k5qJ5Q%J0J7J2J3Ppj0Kkk0nj2j5lj0j2J7
6164c0L0K5K0%j5j0lL%J2n%Q%PQJ5J7QJ7K5K5nk5j0QJ5lj0j2nJ7pk0k5l5k0nPL0J0nj2j3k
6161C0Nj3k7nJ7QPJ0L5M0J5pk3k2j8%K0K0J5J3J0J7j2k3k5pN%j8l5j5kj5pJ4J3Kk4k3LK2J2
6158A2j2%K2K3J5%J0J0nlklklklLPJ5kj8kK2J3nj5nj3j2lj2q%J8J2%J3N%J7%%J0nkNn%Pj7
6155H0l5l3LK0J2J0J5J3J0J5K0NNJ7pm5n0n3k9KK3M2K2kPJ8lklkk8m5m2k7KK3J5J0NPPNJ3
6152B0KNJ3nq%plnj2KL0M3J7kqnj2l%pl0l5j2J0J9L3Nj5%l%%pNPkJ5lNNLNlj0nplnLqk7j2
6148a7%J5L2M7N0L0j0m2l0k3l7k7j3QJ7J7Lj8pK0L7L3K2K0%j5j0LKj2j5nnj5j5qj0j0nNkl
6146GK0J5pj8kK5J0NJ0PNJ0%plkJ5J0j3k0l2l0l5k7J0K2J8J4K0L0L3J5j5l3l0j7j0Nn%J2J3
6143B5J5J5lkj5Nj0l0k2qnK3K2l%%j7QJ2lJ0Lj5k7l5qJ5M3K9K8PpKLj3%Lj8nkqkK5M0L7K3
6140A35qk5j7j5nlklklj0%%k0Lj5k2j8l5j2L0M0M9K5j2j0k5nKn%%%%k%k0k2k0k3LK0NJ2QK2
6136eK7NkJ0PkJ0J7QJ5Nj3%k%l%%j5j5k5pNN%J5K0K0K2J8nk0nj3k0npj8kNJ2pnJ2Llj2j0l
6133A7j5m2l5kK5L5L4K5kj0J0nlJ0J0QJ0J5KNJ3ql0l5nLJ5J5%Nj0k0J0N2N0J5j0k5k2k3k2
6130F0j0J2NkNNNNj0j0j0j3%%%%%%%%L%K%pJ0KnNkKLnJ0j0PQnKLKL%KLKpPL3K5ll0l5k2J0
6127E5K5J7J8J5K2QJ0J2Nj0k7k5j5j5j3j2j3QK2K5Qj8j7k0j8p%j3LJ7J0J5J3Nnj0Pnk7k3p
6124B0NK2J8PLnn%%nqLlkPp%%%lklknlklkj3j4j3j2J0K2J5J5J5%J5%k0k5k5j7%J5RNJ3PNJ5
6120D7QPJ3NJ5%qJ8K7J5j5l7l3j7J2L0J3lQPj2k8j7k3pqnpJ5L2K3K0Pp%Kj0QlkJ2%NNj5l2
6117F5k3k7nlj4K%j2nnJ5J4J5J5J8J5K2N%j7qpj0j0j3j0pj0%j5j5%j0j0pqj0pPJ0QNK5K2K2
6114A7K5K0Nj0k5l2l5nL3L4K3%Kj7l0k2k3QNlJ3K4QL0J0K0J7J8J5%k5j0j0k0nj5j5lnklkl
6111GklkklklknlJ0J2J0J0QJ2J8Kpj0%k0qpj7%J4J8J7J8J7j0k2k8%%j0QlnrMJ3J5K2N%l0l2
6108e%L0J5j0qJ0J0%J5L3L2J3lpqj0pk5k3k7k3rqpj0NNNNJ9K0K0K0QnKLJ5J5NK0M5K0j8j7
6105A60k3j7j3k5l5l7k0NNKQNlklklkk%MQPQNJ0J5%j0Pnknnlnnk0j2j0nQK%J7J8J5K0J2nk2
6101D0k8%J8NJ0nj0j3%pqJ5L3K2j2m0m2k5KQK0L2K5NnPQPQPJ0j2k8k2nJ2K3J7J0pk3p%nj0
6098C0qp%j5klj2KK5K5K7K5nj7j8kJ0K5J7J5Nj2j3L%j0j3LKj2j5Kj2l0k7j0J0L2L5J0j5l5
6095A0l7j3%%Q%lJ0L%J0PPQJ2J0j0k4l0k5qJ0K8K5RpNK0J7QJ2J0J3J0%%%%qQNqk2k8l0j9l
6092a0J0PLNJ7J5J0Lj0NnnNJ5J2Nj5k7m0l2j8kJ0J7L2M8L2J3j5j0PLqLnj3k0j5j7j5j5k2q
6089e0NJ5J5QJ2J2J0J5%%Nkj3J3Pj0L%%%%lk%%%k3l4m0j8k%NPLJ0lJ3J7nQJ0PPQJ0KJ0J5j5
6086C2nQJ0j0lJ0kNKLKLPkj3k2k3rj3k0k2j0PK0J8J0N%k0l0k5%K5J2J5J5J3J2J5Pj2k2k0K
6083b5LNJ2K7K5J3%j5j5n%qj5N%pj2NJ2J2J5J5Qlk2k8mK9M5L8Nj5j0%%%%%K2J5%j5j2K0M0
6080A60K5nj3NNnj7l3m5k0%J8K0J2J5nk5k7k3j0J3P%%Qlj7j3pqj4k0lL0M0J0lj2j3j2j0PK3
6077C5K0J0%j3npJ0PQPNLJ0%nNK7L0Qj8m5n7k3LK0K0PNQNJ0J0J7Nk7j0KNK0Lj3k7m0k0j0l
6074BmKJ2J5J3J0J0J0NJ2K3ll2l0l3l2pNnl%kKnpNKpK%%Ll%k%L2L2J8NNK0L0K5K2J3%Kk5k0
6070A17k0k2%Pj5k7j8LqpnPNkKLK%%pj0KJ3Nnk0pPJ7L0J0J8Pp%%%l%%%%j2j3QL0L2Qj3j2j8
6067H2j5j7k0j3k4j8j5nK3J0NKJ7QPLJ0J7nLJ0NKLKj0j2l0j0lJ0J0Qk0j5%%%%pqQK2K0%nl
6063C2QKQNlJ0J3lk0k0QNk3k4j3J3J4j0j2pj3k0nK3K5K7Pj7j7k5j5%J7J8KLlkJ4K5K8J0nk5
6061C5j0NJ0J0j5k8l2l2j5PJ0J0J5J8K4J0J8K2K0J3nk3j2j3j7j3j7j0J3K7K0J7Lk3j2lkJ5
6058D0PLJ5J5J0nj8j0%J8PNpk3nJ8J2kJ0%PN%J5K0nj2k8l0j5Nnj5l9m3l2KK0k%PpNNnJ0J5
6055c2K0K4J0pj5j2q%QJ2%pJ7J7j0pPLqLlnLKnrP%nKkj2KLj3k%j8QK2K2L5J8Kj2lnj2j0j0
6051A5j0j0j0j7lJ5J5K2J0kj8k4%J2LRJ0J0J3J0J0%lk%l%nknl3m2LL0J9M5J8k0l5l2k0nNJ0
6048a7n%J7NPQPQJ0nnlnNj0nNnK3K0KLJ7J8Knpnqpqnnk0%pj0qrqpNNlJ0J0nJ2%j2nnj2lj2
6045c7j3%%J8J2NJ0J2LJ7K8L7M8J7l0l5l2l5m2l8j0K3M2K7nj5LJ7QJ2NQNPplLj0j0KnpJ0N
6042E0NPJ0klJ0J8J2j2m8l5pJ0Nqj2j2nJ2L0K0J7j5n4l8k7j3Lj0%J2L0L0J3J4J3K2L3L5L7
6039A47J5kj0k5l0l0j3NnknnKj5j0j2j0j0J0K5L0J0j0j0qJ3K0Kj5k0j2%%j3ppqpnnnlNL%j5
6036d7j5J2K5K5J7J8NKNLJ2kj5j8k9l0k3NJ8K0K4J3j0j0j0j0k2k3LK5L4N0K5J0kj8j0pJ7K0
6033H7nl0l2l0j2J2N0M5K5lJ3J2pk5j5j3nnj2KK3K2L3K0NNJ2%k5k5k5k5j0j0j0j2lj5j0pN
6030@PNNJ5kJ0Pkl%kn%lkl%klj7k0kJ9L8K0J2j2qj0j2j3J3L0K0K0J0K7L5J0npK2K3Nj7l6l7
6027A30k5k8k2n%j8l2l2k0KQNnlknlklklknlJ3PJ0J0QJ0J7Kj7j7lkNPj5k7qJ3K0L7K7L0Np
6024E0j0j3j0j0nj9j0j0lJ0J3lkJ5KNJ0J2K0Npk8j4j5%J2J5K2J3j8l4j8J5M0M2J3j0k5k0k0
6021A0j2%J9L3L2QKnNLnJ0%%NnKj2j3Lqnj5LJ5J7K0J5nj7k8%J3Kj0j7qQ%nq%kj0nnln%L%K
6017B2L%K%%%J3j0k8k7l5k2qQK0j3kJ5PkKLKLnJ0J0q%LJ5J2pj0J2J7J0pk0k2nnqkJ2L8N2M5
6014I0K5KnL%qk2m5m5k7j0NJ0J0J5J2PJ8K2QNj0n%lnLqk5j2j5k2j3j7j8j2j3J8L2M0L7K8J7
6011F7%j7k3j2KJ8K7J3%Nlpj5l0lNpnnlpj0LnnKQR%J3lkJ2L3K7Nj2j5j0j0j8j5rJ2J0PpnK
6008A7%%Nk%NlLNnnNJ5J5lj7j5NJ7J8K5J0%j0k3j5npqk0j7nJ5L5L2K0Nj0klkj5k0%J5K2K3
6005A00J2kk0j0j0l0k8kNJ7J3J0K0J0K0K2NLj0j5KQPj0l0k7l0m0k0pNK2L2L5J3nn%qk%%%l
6002D7NJ0K0J5J0j0m0m5j0K3J7pj0j5lJ3K7L0Qj0j0KJ3PNQ%lNJ3nm3m5k0NK3K2K3Ppj8LL0
5999I0K2QNj3k5l7k0J0J5L0L0J2%j0%%k0l5k0kJ0K2K3J0%k3l7l3nnrj0J5K4%j0n%NK0K0NQ
5996F5NPNQPj0k7l3j0kJ7J8K0K5J5KJ3NPkj3j2lj2k5j5j5KK3J0J2J3NJ2Ql0m5m3l2j5J0K3
5993gK7K5K2K3K5K0J0j5j8k5l0l5k2j5kj0qNQNPnj0nj0npj3kJ2J3PJ5J3RJ5Qlj0j4%J2KJ5
5990B7Nk7l7j5J0J0NKJ8J2%J0Ppqj4lK2L0Qk0k8l4qLKQPNJ5K2M5N3J0k3k7l5n0l7j3K0K5J5
5987A0KnL%K2L0J0j0j5j2qkKj0%K3PJ0LJ2J8KnJ3K0j0m0l0k3p%J0J2K8K5K5J0qj2j5k0j3l5
5984A7k9k0KJ3Kkj0KJ0NQqNK5K5J2QJ5Nj5k8k7j7j0lJ0K5K5K0K5K0%j0nnk0j8k7j3J3J0nj8
5981A2j4KK0L0K2LnKJ5Q%qj2k0l3k9j8LJ2%pj0KJ0p%KpnNj0PL0L5N0K2pj8j2j5j3j7j3j2P
5978GK3J2J8K7K3Kkqk0k2q%j7j3%pqpp%j3k2NK7J2kkPK2K5Qj5l3k2LK4J5Lqn%knKJ0J5kPQ
5975E5NPnnkn%KJ0K0K3N%j8l5m0k4lNnL%NKnJ0J2LK0NKJ8J0NNj0lklkq%kk0j3nj0rj0qQPJ0
5971EPpnpqNnpJ0K7L0L7K0j0j7j5j3l2lj0k4%KpNJ7J7Lk2k8j0J8L4Nj0mK%NK%J0k%Pj2%j5
5968e%J7Nnk2l0J3M2L2L0nNK0k%PpnNlkj5m3l9j3J3K7J0L0L0NK0K0nj8j0j0k0k5l5j4RLPN
5965B2knnnnn%j0J5%pJ7J0nJ2%LJ2%QNNNKQj0nNj0KNj0j0j2lj7nj0j5knJ0J2nkJ2KNnk%nj2
5961a7NlpPpqQqQj5PK3lJ5J0J2J3J2J0QqpPQj0lL%%%%nNj0PLj0%lklk%qkNqpKNj0pNnlnkN
5957Ej0kJ4N%QKJ3lkJ2kN%l%kJ7J3j5n0l0nNJ3qJ0L0L2K3NNK0K7pl8l7l5k5nQK4K5K8K0j0
5954H0l5j8k5j7nk0pJ2J8K4J0J0K0K3Nqk2j8j2nlp%J7L3L7J0kj5k0lK5M0J8j0j8j7j3k5m0
5951A7l4j5%%KLKJ3J4%%j9j8kK0Kk2k3LN0N2K0j5j8j7j7j8kK0PPJ0QJ7Ll3m4m8l0LJ7J0J3
5949f2J0J0J2J0klk2m0j5lK0K3%K%LPQJ7LJ0J0J2J0lJ0K0J8M0J5l%pqpqpj0qj0k0nnk0rj0
5945a7j0j0%K%LK%L%J0J0J2J0KJ8J2QJ5J5J5J2J3J5K7%l0m2m8k7K0M0L5K0J0j0k3j0QPk2k3
5943G2%%k%qkNj3%kqk5l2j7KLJ0J2j2k5lNkN%J7K2kPJ5J8NNKLKQlJ0kk3k2l0j5%J5L7L8J2
5939H2k2k8j0j2j0j7lNJ3J2NJ0J0J0J0K%%%L%%%K%%%Llj0QJ0Kj7k8j2j3pP%rj3LK4K3L0K0
5936H0j8m5n2l7j3LJ7L0J0nj2qQPpqj5kj5qL3M5L7L7L8L0J5nlk0l5m7j3j5j4j5j3j5j7j3Q
5933g2L0M0M7M5J0j3k5j7Knj2j0j0j0j0nNNkqQNnPJ7J0J3J0J0J0PQ%j8l5j5kqrMK3J7QK0J0
5930H0J0J7kj8pj0lj2j5nNqLn%%%%j5j3j2j2j5j3j2j8QJ0NPpj8J0K8L2J7LnlLL0K7J3lpJ7
5927H7LNJ0%K%%Lk5j0PJ5Nk2j0lpnj5%J2J0K0NJ3J0NJ2J8j3l7m8j7J0K2K3lk0j0j0j0j0j5
5924GkNPJ0Q%J5J5%NJ5KJ3KJ0J3%PnpPkl%k%j5j3kqj0pj0KLnKL0Nj0j0pqj0pj3j0j9nK2J2
5921B7kj8QNNPj2k5j7j5j3LJ7L0J0%PQNJ0nJ5Pj7l8k7LK0J2J0J2nkJ0L7K5nl0pPNpj0NqnJ3
5917E5KNJ3KQK0nlnnnpnk0KJ8J0k0m5k2j5%J5%%KLlPLKQlJ0%%J0%QKj5Nj0n%p%%lQnlNnLP
5914A7j2nKrNnlK5M0K7L0K3nl8m0j2PLj0%j0j5KQq%L%KnLnk7j8j2J0J7J0J5nk5j2j3j5pj3
5910h0j2j5qJ8N5M7J7j2j2J2J7Lk8j7j0QJ7kqj0%Lqj5QJ5qLPNNkRJ3NPQj3k7k5j5%J0J3%J0
5907a2P%J5J2J3K2Qj3j7k0j3LlpPLn%%pKLqklNp%J9QPJ3NPJ3J7%J5Qk3j7j3k7j7nk0nJ0K2
5904@K2J0J5NNJ3J0NKJ3nl0k0j3kK7J3Pj0k2k3j5j2k2j3j7nK5NPJ5LRJ0Lj0nKp%p%N%KLM%
5901BQ%KN%QlQK2j0k5pPK5NLlj7k0k7j8klpPL3L7L5K0Nqj5k5k7l0k2j0Nj3k2j8j2nK2J3%J7
5897f0QNJ2NklNJ0J3nlpqJ3L4L8J0j0qQJ0qpj8j5%J5K5kj3j5nNQqj2j7k5qLK0J4QJ0PNJ3J5
5894F0%%J5K0K2J3j5l5l5j5KK3Kj2j5KLNNj0qpqNklj7k2nKJ5K5K5K5K5%k5k0nj0j8j9n%j0
5891b7j5KJ8Pj5k5p%KpnJ5K7M2K8%k3kL2J5kj3l2j5kKPpk7k0lNLK%LqQJ5PNJ7J8KLK2K8K5
5888A05J2kj8k2j3%J0LnqnQNlNJ3J5%j3k7l5qK3M2K8j0l3l5k5j2K5M5K2%k5j0J0Lnj3j7lp
5885B0qppJ2K2L3N%j5k0nlk0j9lnkqk2j0NK0L7K2J0J0%Lj0n%nnlnQJ5K2NJ0J8K2Nl2l3j0N
5882D7K0K8Nj3j0NNj0nk%qj0NLqklk%KNNNNLNKNL%j8k2j8nK5L5K3Pnk7k8pJ0Nnl0k7qJ5L0
5878C5L5%KL%NKLNlklk%lklklklk%q%Nj0j2PNj2j0PJ3NNJ0J5%lJ5J3j3k7k5m0k0pJ0K2K7L8
5875G0K0Nl%%knnnj5k5NJ5%l%kj5j5J5J7nnJ3J0%%KLK7L8Kl2m3j7%j0j5%NPJ0J0pnj3j0pj0
5871@j0pj5qJ8%J0L4M0K3NlNnkKj0j5pJ0K2kk3j2lklkqLj0k3k2k2%J2J0J0J2J3KNJ0K5K3n
5868G5k0k3Lnj0KNklNL3L0L0L2%k7j5qkk0k3Lj3LNj0n%nlJ0NQPNNJ5%j5j2nk3m2j7l%LJ2J0
5865ePNJ5J8KNLP%nJ0Qn%KNkk0j0J5J5j5k3LK2Lj0q%kk0j0j0pj0j8kKNJ0LlJ3J4nkJ0Pnl2
5862b0m7k3kK%J8M5L2K0L0L0J0j3k7l0k0pj3j2KK5K7kqj9k5qJ3%k0k3pnq%J8K2K5J5K0K0J5
5859E0K2L5K3Ppk5l3l7k5k7j5lJ8K7J7kqJ3L0K5J2nj7qj5k0k5k4j8kJ5PLJ4NLJ5PQKJ0J5L
5856G0j3k5l0rPJ0P%LPNQJ0Kpj0J0k0m0k5J0J8J2pj0J7L2L5M3K7kq%j2k8m0m5k4j0qj2%PL0
5853a5L2J0NQKLKLP%j0kj3pnj0qmqLl%J0J2J0J0%k0l4m0l3j5K0L5L0K5KkkPJ5nnJ7Q%NNKL
5849E0Pnk5k9j8nj5nJ3L2K2K5M5L8J7Qj8j5j0k0j7j5j5j8j0NklLnJ0nl0j5J3NnJ2L5L5J7J8
5846A05K5J0j5m0m0j8QPQJ0J0K%J3J5Nj0k5k5j3LK0NqnQKnkNPJ5j0k5pNj0%J7Qk0j5j0Nlk
5843A0J2J3J5J2Lj0q%kj0k8l4j8J0J8K7K5J7%j7%%k3l4j8QK5J9kj2%j0k3pNJ7K7%j7j2%l%
5840b5kJ2J0LJ7L5K5J0nj0j0k0qLN%KLKLKJ0J0J5Nj0k7k3j5j0N%p%%%Kj4KK0L0K5J7Qj8j0
5837F7nj2nj8p%j8j2J2L0K8j0%K5K2J0pKLNKNL%%%%j5j3pj8j2KK0K5Nj0k0l7m5k0K7M5L3K0
5834A00%nj0l5l3j2nJ0J0nj3j4j5j5PK3J4J0QlnQPnLKLJ0nJ5K5L5M0K5Nj0k3m0n0l7j0J5K2
5831D7Nj2k0KNN%nk0pj2m3l7nK0J7%NJ3NJ5J7Lnn%j0lJ3K4M3M7L3Nk0j5%nj3%Lj0PLnl%j2
5828G0k8j5k2k5j2k0k3kl%klklk%qNpj0NnlJ5J3J5J7J5J3J5J2pk0j0j5k3pj0j8kJ5%J0K7L8
5825b2N2J7j5k7l0j2J0L7L5J7LKLKLK%%j2l0l7l%PK0pk7k8l5k2NL2L5Llkj3LJ5J2kk5l8k0
5822i5NL5M8M7J2j2j5qJ0K3Kpj3Qj0qpqnpj2lNj0nLlk%lNNJ0L%J2NNJ5J7J5J8J2J5K3Pj2l3
5819H7l2j3LPQK%pj0%%j3p%Knj0QNqk%j5k7k8j7NJ2QNJ0PJ0QPJ0PQj3j4j3j2j3j2k5nL7M7
5815BL8M2J5LK2Lk0j5j3k2k0j5k2j5k3l7m0j8K8N0M0L7N0N5N7M3nl0j3k0j2qj5npj5%j8k2
5813E5k5l7j3K2K0J3L2L0J5k5k2l0lJ3J2Qj5nlkn%lj0QNq%%%kj8j7k7j0J0J0NJ7J0J0J7Qk3
5810A7j7j7j8LK0J0J2J0J2J5J0j5j7qk2j2j0j3j0%K3L9M0L5J0k5k5l2l0l0l0kL7M0M5L0Pm0
5807D2n4l8j0nJ0J3J5K0Pkk0k3%J5J5J5J5nk0k0nLJ7J0J0J0J2J3J0j0j3j7lJ8K0K7J3j5j3
5805E7nk0k0kk2qnj7qpNL2K5P%j4Kj2j5Kj2n%KnJ0K5L5M0K2pk3k5pNK2J3J2J0QJ7Lj8k2k3
5801E2j7j0NNj0%%qNQKQP%J0J0kk0l5l7k0NnKLlnj2N%j5Nqj0Nkl%L%Kj5nK8M7K3lNJ5Kk2j7
5798b2%J0K4K3J5J2klJ3lNQ%nJ0J0n%NJ2nnQ%lj5m2m3j4J7K5L2J5kqnj0j7k8k9j5K0J9Qj0
5795@j2%K4J0Nj2KJ5Qj3k5rJ9K0L3J5qj0QK0J7Lnnj0j0nJ0J2J3j3k5k2NJ2kj0NJ0j5k5k3k
5792EK0K0%j5l0j5QJ9J8L7K0kk5l0k5k7k5j0PNpk3j7k8j2K0L5L7K0nknnJ7L2K3K5lj7j3p%
5789B0%nk0m0k2j0J2K8K7L5K2J0pk5m0k2J5K7K7J0QKj2j3j0J3J7J0nj2j3nklkNKNLlJ3KLJ0
5786E5J5J7Npk3j5j5k2j0NJ0K5Nnl0l2j8j0QL0M4M5Qk5k8k0kNK0M2L3lj7qj0pqpqk5k9j0N
5783a7NKJ7K0K0J8NKJ0J3K0Kj5l0l0k0LPLJ0KQJ2kPQNPj2j3j2j0j3j0j7nJ0J5K2L0K8Kk7k5
5780E5j0NK0K0K2NQnj0j5nPQj0j3j2j0qj0j0%j5pqj9k0j0J5L0J9J8J2nknlnnnklklklmKnL
5777bJ7J2QJ2J0J5Qj0PLnKn%%j7k5k8j2NJ2%J5J8%J2Qk5k0j7k3kJ2pJ0J2j0J2%j2Lj3k%j3
5774c5p%lJ3NNPQlJ2J5J8J0K2J3J5K0Pk2m0k8l4m0j8LK7L0K2J3j3k2k5j0J3K7J7K3K7%j2N
5771F5j0j0lj0j0npqrNj0qLlplk%nj3LJ0j5%%q%J3L2N0K0k0j0NJ0k0k7k8k0pJ5L0K9L8K7p
5768G0k5j5j3%K8NJ2K0LK0Nj5j0j5j5k3j0j5j4PJ0lJ5J3%J7Lj0nj8n%j7j5%j0j0nj2j0j0q
5765h0j0%LqQNn%%J2QPJ0NJ3NPJ3KNJ2%J0nJ0L3K0j3l5j5pKL0K0J0pj5%J5KNkj5qpj0qj2l
5762GkPQ%%PN%pj8j9qj0k0j0j7%K0lJ3J2%QJ0lJ5J2%QJ0lJ8Kj2%%j0Nln%%%%%%k%j5j5k2j0
5758d7J5J2J5J2J5J8J2J3qk7j3j5mRLKLK%Lqk4j5j3NK3J2J2J5%J3J0PJ0QNql2l3j2k2k3k5
5755g5k2K2K3J5K7K0K0K2J8%j8k0klk0pj0k2k0k5k3J0QPJ3%%J5ql5j5J3L2J5j2PNkJ5KNLj5
5752c7nnqp%j5j0j0j0j0j0j0nj3LJ7J0J0J0J0J0J3K0K0K0J7lj7j2nlJ0Q%NNNMQPkJ2j2l7k0
5749d2k0j8%pqLj5j3L%%J0nqJ0J0pj0%lj0j0NLqj5LL2M8K5NJ2J8PpnPnLNqj5k0k5j5j5k0k5
5746a50j0K3L7M0K3nl0k3j0NJ3%J2N0K3lj7j8j0j0k0k2qk5j0K5L8N2J8j3j2k3pJ0K2J0K0n
5743a0k2j5qnLlkKn%%QJ2QJ0J5%KJ5J5J0j0k5l0j0J5J3J0%PNPQ%J0Nlj0k9k5j5qJ0J5K3P%
5740@j0k0k0pKJ3J2NJ3PPJ0%%LlNkj0P%j2nn%pj0%J0%J0K9L3K5%j0qpk0k5nJ5L0J2nnp%J7
5737F2L0K5K0Qk3k5j7%lk2l0l0k2l0k8nQlLKLJ0nJ7J3Nqj2qJ8K7J5P%pj2k3j2Nj5j5j8pK0
5734h2M2L8K2Pkj0J0J5Nj5j8nLKpj5k7k3k5j7k5k5j5J2L5K3K2J5J5K5L0K5%j0j0nqJ0J0QJ0
5731D0PQK0K2Qj3j0kj0qj0plj7m5l7l3k0j2J0K2K5K5J5J0Lj3j2j5j5K%%%NknNJ0nlJ0J3L0
5728gL4L8Nk3l7k7%K2K2kj5j7KJ0%j5nplk%nk8k0NJ8J5%nqNLNNKJ5J0QJ4LJ5J0j3pj0j0j0
5725a0j0j0pJ2J5QJ4Lj5k2j5lJ0L0L2J8qk2k7k8j5j0kNJ7K0NLJ2KJ0L0M0M3K7Lj5nnnnnqj5
5722I2j2j5j5j5j3j2j2k3j5LK0J5K7L2J8PJ0J3NKJ5J3Nnj3pqpqpqpqnpJ2L0L5J3j5qj2j3n
5719I2j5j7nJ0lj0J8K2J0nj2K5N0M0Lk3l3j5j2j0qpqpnqpPNQNNPNQj0j0j0qj0pj0nKJ5K5K0
5716A02nk7n3l9NJ7J0J2NJ5J5Lqj7k0nJ2kk5k0nJ0J3J9L0J8Pj7k5k7k8k0j5%L0M7L5Npj3J3
5713D5K7J0nk0k2j0nJ0nk3k4k8j2PJ5QJ7L0K5J2nkJ0%NP%NK3K0Nj0j8j5j2j8%Lj8j2%Pk0m2
5710c5m0l5j7KK8M7M5L0J7K5K0Lj3p%KQJ5ll5m2k2%RJ3lnj2nJ2K8NnlNQnNKpk0j5pqj5k0k
5707e2%PQ%J0%lJ0J3Pj2k3nL%lQJ5J7Kj2k0k2j0J2L0K2J8P%j0j0j7NL0K0%lQJ5J5Nj5k3j7
5703C0qnQJ5Nk0k3rNKj0kNnNNnlNPJ0kJ5J5KQJ0%K%LNKJ3lk2k5J5L7J5nj2lJ3K0K0J5J7J5
5700A82J8J5k8k5l0k5k7k5l0k5KJ3%J2QNnJ2K0Qj3j7lNL%%%K%nNJ0j2k0k5l0j5%J0NQNNNM
5697BNNQNj0qrqkj5qkJ2M0L7J5j0l0k9j3QKLRJ3%KJ3%NPk%PkKpk5qj7NK5K2Q%%PpqQNqNJ8
5693G5J5Nj5k3j7k3j0%j2knj0lj0%%%k%%%lLKLKLKLKLNNNnRJ5nk2k2qpj3nJ0K5K8J4%j2j2
5690a2KK0K2Qk3k4j3J0K7J8qnLKnNK0J5Q%j3kJ2Qk5m3k9lJ3J2K7L0K5Qqk0j0QJ7Lj0l0l5j5
5687a0j5nLNK0J9NJ0J0NJ0%j5j5%LJ5K0lj7j3nk2l0k0pJ0j0k0k3nQPQJ2QP%J0K3Nnk3l5j7
5684i2J7K5J0nj2j5k3j2KJ8L2K8K5PPJ5K0Nk2k8j9k3j0J5QlnJ3L2L5%%l%pk0k7k5m3k5QK5
5681g2J7J8J5J7NNNPnJ5J3nj5j8j4j8j2KK3K4K3K7Lj0j8J5J0j5k%nlj5j2j2j3k0nj2j0j3N
5678g5K8K7J3J2lk7k7j5%J2K0K0K0K0J5%j8k7k2NJ7K0Nqj4j3LJ7K5L0KNJ3lk0l5l7k0%j5j2
5675f2%J5Kk0k0%J8NNNNNNNNNKNLJ2kj5j3nk0j0j5j0j0j0QK2K5L%K5J0nnJ0J0%KNKmJ9J5k
5672C0J2QNPLj5k3j7j2j5NJ9L5L3J2j2k0k3j5%%%%%J0J5knj0NK2K0J8j0l0l3j5j4qQJ0RNp
5669EpRQqj2l0l7j0PQJ5L0K9L5knPK3%k3k0k0j9k0j8%J5L0M2L3K0K2J0j5k7k5j8l2k2NJ2k
5666gk8k7j0qnpJ5L5K7J5%j7j8nJ8%KJ8PPQJ0qpqpk5k2K%J0J0j5j5pPQqj7j5%lk0k2j8K0L8
5663i2M0K2K5PmqQnj8j0pNK2J3J2J2%NQJ0NlJ3PpqJ0k%%%J0K2K3Pkl0m8m9l0qJ5J5J0PJ0J0
5660B2NNQPK0K0K0J8J5%J0Pl7n8o0l2kJ2NQNPPQqNNp%Kj0QlkNq%%%%rj0j0j0j0j0k0lJ3J0
5656e2J0J0J0J0J0RJ0NLj3l4n3k5%J5K5J5K3K0J9J8K0Nj3l5l2j2KJ3K9K3%k0j0NK2J8J2J5
5654G7J5k%Kj2l3l5k2j0p%N%nJ0NNNPlJ5J3%k8k4j3J5K5J7QJ2QJ0J2Lj3l2k0k0j2j0k0nJ5
5651d2J7kj8nJ0pj8j0J0QJ7J8Nj8j7%%%%NPQKj2l3l0j5K0K8L0K2kj0%qj5j0j0j7qNK8L0L0
5648gK4Npj5pj5j3nknlJ8L2L0K0Kj2qkqnnnNNNNNLPNNNJ3%NPNNpk3k2j0lkl%klQqk9k8k7l3
5644a00j2NK2K5K3%k0k0KQKL%KnJ0K3L7L0L2nl2k5j0J0PJ0QK2LJ2J0j2j3nJ0J0J0kk8m0j4
5641gJ9K0J3j0j0j0k7j0J0J0J7Kj5j7j0Q%lklkl%k%lJ8J5lk0k2NK5J2pnPNj0k7l3pPJ3J0J2
5638d0K8K9L0L0%k%%j5j3j5j2j5j2NK2K7J8NPnk0j7qj0j0j7kJ7J7J3K2Qj0k5l5k5j7j0lQK0
5635c2K2N%J2K5J5J5%j2l3l4k3QK5K2J2L0L5K8%j8j2l%j2j8j7nj0j0lknlLj0nLPK2QK0K0P
5632G7J8J2nkj3Llj0kqj5k0k2j2j0k3k2qpPNK0L3J2pnJ2J2%k%PJ0kj3j0j2j2PK5J5K0j0j3
5629B7%j5kJ5J5qLNqk0k9j3kJ2J8J7j3rPK2J8j3k5pPJ0Lj5nnpj0qpJ0Pj7k0NK7L5K2Qqj5j4
5626bj3Lk0k0nK2L0J5lkj0LJ4J3j5j5kJ2KNLKJ0nj5j4j5j3QK0J4J3J5J5K0Ppk3j5j5LNNNN
5623D0K%%J3j3l0k7j7nj3j2KLK0L7M0K2LKknKJ8K2Qnk0l3m7n2l0J0NJ0J0lkJ7L2J5LJ0J0P
5620D7j2%%%%j0Pkl%k%l%kPQJ0PNNJ5kJ2J3j0k3l2nJ2J0klkn%nlkJ0j0j0PNpqQl%Qq%Lj0N
5616B0J5%j0k5m5j7J7J5J5J5J2J3Kk5j7kl%Qqk7l0qQJ0PL0M2K0nj7k0j2j3k2nJ2J3K2Qqpj8
5613d0kJ2K5K7J3PNJ3%lJ5NLlklkj3LNj3j2Kj0nK5K5K3K2pl5k8j2PNNNJ0j2l3k9qNklK7L3
5610E0J7j7k8k7%LPJ0PJ0Lj0lnknj2KK5K7Lj0lplnJ3PQPNj2j0KJ0J0j0k7j5%j0pj0j0j8kJ7
5607b5L0K2K8J5KJ8Kj5k7l8j0QNPNJ8J2J3J2pk5j8j5LJ5K0%lklnplK8K5nnNj0l0k0NM2M3K5
5604A35Nk3pJ2%kPj2%%j0qj0pj0qj0plkj0KnkPj0pJ7J0%%J0J0kj0j5j0j3j2j0j7n%PJ0%kJ2
5600eJ0%KK0J8NnlQj8k2k2l5j5K0K5L2J7J3J7J3J2j2k3j0k2nJ2%LJ0%nJ2Lj0%nq%Qj0j0J0
5597B5KnJ3K2J3J5J0J0KJ3K5%m3n0k5j5k4j5qj0j5%J5K5L2J0k0l2l7j8J3K2J5J8K%J0nnkn
5595b2nnnlnJ8K9K3K2Qk0j3NNK5J3J2J5J5J3J5j0k3k5pJ2J3J0J2Lj5nnk0NqpKNLNj8l5l7j2
5592a7J0J2J2J3KK3J7LNKLKLNnJ0%%KLK%LKLNlJ0L%J5nk8j2k0k3J0J0J0Qnqpqpnj5%NK0K7
5588I2LnnPL3L7J3n5r0n7l3NJ8J2J5J5J5K0J7K5J3%Kj0Qnlj2KL3J7j5l0k5k7k3k4j3Lq%J0
5585b5L7L3J5Kj5%j2k0k0J2M3N2L8J5j5l0m3k0NJ5J5kk5m0l7k5KJ3%J5NKJ7J3Nnk2j0j3k2
5583d7nK7M2M3L2J5%j2l0l0j5k2l5l0k3nJ0pJ0J5J2K3Pj7j5nK0L5Rj2l0k7%K2NNj2k5l8k5
5580a35LK7M5L3J5K4K8Pj2nNJ0J2J5Q%qNp%PpP%k5k0k%K0J7L%nj3NQJ0K2NkK5K5nk8m2m5l0
5577@pj0Kj5j2j0j3j5J3K5J5J5J0qJ2mlJ0%KpnLj0j3NpnK5K7K7K5Nj2lnk2l7m0j8%kK%J0L5
5573a5L5J0%K0J5%j0nqj0nK0NLJ0j0qQNj0%%qj0pnJ0L0J7J8K2Qk3m0l0j2k0k0j0Nkn%lklJ3
5570b7J5NJ9K0QJ5J2%%k%j0k5j5j5nnj5LK0K4K5K3Kplk%nn%lkl%j0Qn%lkK7K5nl0j7j8j9k3
5567c0%J8J9K0J8K5K2J3K5J5j0j5j5qj2j0lj7l8j5pJ2K0L5L8J7j7j5PJ3J5nj8k5j2Kkj0KJ0
5564F2QKLJ0PLqN%pKnLnj3knj0qpj5%J2J0NJ5J0QK0%qj5j2j3l0k7j2J0J7%KJ8K0NPJ8J0K0
5561A10K2J3qj7k0qkj0nlNJ3J2NLJ2J3%qpqpj3j0j2j0qj2k3kKklNj7j7j0K7M5L0j3m2l0nL
5558a2J4J0QK0Nj3k0k4nJ0K4J3K2K3J5nj5lnnnnpj5%K0K2K8J5nj0qpj5j0j3j5j2j3j2j2lk
5555b7%lk%lkNKLNKNQ%J4L3K0K0J5%j3k7k3l0l2j7K0K0J2K7K3Pj2k0KQj0J0J0n%NK2J5pj3
5552F7j7k0k0j7j3k5l2nPK8K5J2j0j0j0pj3NknK2K0J5%j2j3J8J7%%l%LK%LJ0qNLNKNQ%KLK
5549D7J8K0lj7lJ5NNklklnkNj3%klklnklLKNLk5%K0J5k5m2lL2M5K0pk3l5k9j0NPK5L2L0Ll5
5545E5l0lK3L5J2j5k2k8k5k4j8QJ7L%J2K5M2K8J2j0pl%k%j3j2qJ0K0Qj3j2J0J2k%j3LKj2n
5542F0lnkj5NPj7k0j7RJ0L%%%NKnJ0%k%lK5J3%j8k0J0K5K3Kk0j7%K7K8J0J2J3Nj3k7l5m0j5
5539A0%J7L0L0J5klklklp%nk8k5pJ0J7J8J0q%%np%lnknl%klnLlJ3J5lk7k5j0J5L0L2J5j0j0
5536E7j7qLJ0%NNNPNNLNNKj7qNK3Nk0l3pPK3K7Nk0l5m0j9PPLj0l2l0j3NK8K5Nj3j0j0j5j0
5532g5J5L5K3%k5j0KJ5M2L8J7LNPNNJ0Lj5k8m0k7j2KLnj3j2%J7QPNPJ5%j0knj0J5L5K0K0%
5529I0j5nn%J5PLlj5j5nk0k5j9NK9J8j8k9j0NJ2J0qk4%K4K0Lqk2nNnLj0K%pPQlJ2Q%J0K%L
5526B5%KJ8J5J5J7NQJ0%j3l0l0j5j0NklQqj2J2J0K0K3Pj5j2j8j5k4k5k5k8j5QK0Nq%K0L3K9
5523GK5Qj0k5k5nQK4J8J5NPJ3J5Nj3k5k7j3%QPK8L0J7Nj0k0k2k5k3QNNPNQ%J0J2klJ3Nj0l
5520F2%nnknJ0Pj2l0k2l5m0k3kJ2K8L7L0Nj7lK7L8J5qj7nnk0qknpRJ0QJ0K%LNnPQqk0l2l2
5517d2j8j7j5%L0M0K4J3lNLj3rlJ2J8K0J7LJ2J0pj0lj5pnqpqpJ5L2K0K3Pk0k0k0%J8j3j2j3
5514B7j2K%%LPpnPL5M8K2kj0j0NN%%j5j5NNlj5k0pJ5J2J0j5j0NJ5J3lk7m3m2k7lJ0QJ0PNj0
5511b0pNJ0J0RJ0J3%j0qppK2K2K3P%%j0pNNK2Qj3j2j5%NPK0K0J3%%%%%nk0m0m3k4%J7J5K5
5507D5K2J5%pk5j8J3J7J8j3j0LNNKJ3%k3k2j0J0K7K8K2Npk0k5k5j3J8J0qk0l0k2LJ7J7L0J3
5505F0qpk5qJ5J5K3Pj5j5j5j5pPL5L5J3%qpj8k%KJ0kk3k2l0j5J8L2K5K2Lj0k5m0m2j5J7K0
5502a5J5J5J5K0L5L5J7nj7l%LqpKj2l5l8j9MK0K5K3K2K0Nkk5k5j0J0J0J0nk8l0l2j7NNKLL2
5499B0L5K7J3qj0J0J0QJ0Kj2l3l2j3K0J3nPNJ3lj7k0%J7kj5qpnJ0K%nJ3%%KL%KLK%LlnnkK
5495D2j2lkj0Nnnlnk%j5J0J0j5j7j5J2J3NNNMJ8K%J8J2kNNKj2k8l7m5l2nK2L5J8lkK%J0nj5
5492c5j7J2J3lj7j8kK0K0K0J9Nj2%lknklJ2J3KK3J0J0J7Lnk3j2j8j2j2j3j5j0j2J0K2J5pk3
5489c5k2qJ8L5L4j2j2j3j2j0j0j3j2PNLNPQNPK3K4%j2j2%j0qj0j0k0kJ7K0Nk0l7l5j5%K0K0
5486h7K2K0K0K3J9K5kk0j5lJ3K7K5J0nk2j0j5NK5J2J5NQk5k3pj0qnj0pj0pqpnnnK0M4L0Nk0
5483C2j5%j2k7k8j0kJ5NPK5K5Kj2l2l5lpJ2J3J0J2K7L0J0j0j0j0kj7j0j3j2j0%KL%qp%J2K0
5480c0K0Qk0j0KK5K2J3J2K5K8J2%k0k2J0L5K7J5QNNPpnqpj8k7k0k0%l%%J5J5J5J5NQK0K0J2
5477A87j2k8l0k0j7nl%%L%PNJ5%pnqpl%k%l%k%j0qpj3J3J2K5K8K7L0J0j2l5l0l3l5j2NKj0
5474A2k4j3QJ0Nj0j5J0K4K5j0l2k5pnlJ0QKj2k0k5qpJ2J3J7J3J5K2K7J0NQJ2k%NK%QK0K0N
5471A10nk0l3n0k9NJ7J2QKLNk3k2k2k0j3J0J3J5J7K7Qj7k8j0J5N%LNK2J2J8K2Qqk0j5j2qN
5468A2kk5m7k3NK3J0%lj2%PJ0kj3k2j5J0L5L0K0qj2j3j2j5j0j8k2nJ0J2K3L0J7pk5k3npln
5465a00J8L0K7J5kj8j5pJ5K0J0J9J8Kj0k0mK9M8L2j0k2j8j2nNKnkqnnnnNj2j2%j3nJ3K7L0
5462D5J2j0k2j5j5j0QNj0NNMNJ0%kJ2%j7%j0pqkqnJ0J0nnJ3KLRJ3J0J5J0J0K0Kj5k0l0j2%
5459A0qj2LJ7J0J5J5qk5j2j2RL3K7J8%j5lj0k0nj2j3LKJ5pj5pk0qJ3J7K0J2%%L%%%%KkNJ2
5456D7n%J3KLj0j8nL3M0Nk0k3k0k0j7k0k0k0l2j3QPJ0J3PQK0KJ8L9K8K7J0j5%%QPJ3%j3l0
5453F7k0k5l2l2m3k5J5J8J0K5NqL%PK3J4J3J0J0J0PLj5qnj2j3rj3J0K5J7K0j2j3kj8%J3lJ0
5450B7J5kNPNNQNqpj8kj0j0j5lK8L0K7K5Qk8o0n4m0lK5K5K0NJ2J3lk0j7kNK2K5Pj0j2l2m5
5447d7l5qK3L5J7J7K8J5%j5j5%lnj2k2nJ2K5L5L0J2kj3k0k0k2j7j5j5j5j5j8j0k2j0K0K0K0
5445g2K2K5K7J0J3K2J3j3j5pJ0J2pk3k9k8k0kJ2NNJ5K3L2L5L0J7pm0m5l0j0j0j0j0nj7k3%
5442i5L0M5K2K3K5K2pl3k7pMJ0J0QJ0J0Kj7j8j0QJ7J3j8j5j4j3j5nQJ2K2K3J7nj5j7lQK%J0
5439B7NLJ5%lJ0J3ql5m9k8NJ8K5J4%%%j2k0j5j5j0QKNNLJ0J0J0P%j2PL5K2NnNK3J0KL%%j5
5436H0j3kJ2NNK3K2%j2k8j2j3k5k0QKj2qknp%%k0l5l3nkq%K5M3L7K2Npk0j2NJ9K8K7J8lj0
5433G2p%Nj0nlnknNj0J0%%%Kj5nLj5nJ7L5L3Ppj5j5j5k0%%%Kk0l4l3j7nJ5%J5K2K3PlmRK5
5430C2K8K0Nk3l2nPkk8m9l5j3%J0J0J8J5J2J5J5J2K3J0j0qpj0qppq%%J5J5PQj3k4j5KQPJ7
5427GL8L7J3lj7k3nLKk7k7qnpnj0qpj0j5j3j0j2qQL0L2J8J7J7J8lj9qj0npnnnnj5KJ5J5J3
5424b2J5lk0pj0j8kL0M4K8%nk0j0KK5K5Nj7l8l4qpnnJ2L0K0K0NNPNj2j0k0nNKj4l0l8j0NL
5420g7NPLNNKK5L7M3K2NLPJ0k2k3pqj0n%J8NPknJ7L3L2K0Lj0j5j5j5j5%%k0l8k2j0J0J0Kj2
5417Ej2KJ5J5K0J5J2nk5k5%J5QPNNJ3lnpqpk5k5pJ5L7M0K2%k7k8j5j2j0j0NNl%kknnqnLj5
5414c7lkK2L7L0L0J5J3K2Qk3l7m3k2J0K5K5PJ0nnJ0J8J7kj8l2l0j8J0K5QKN%%%%pNKplj7j8
5411B7pj3rj3j2lklklknlkn%j0j0k5l0nK7L5L3L2K5J0qj5Lpk0j3nK0L0J5J5PLJ2J3KJ0J0j2
5408H5j0j0j5j5k8j7NK2Qqj2l2j5J5K9J8k0k7lQPQR%j4k0KK0K0K0K5NPQPj0pqpk0j5j5j7k5
5405d2j0KJ5J5%%j0j0j0j0j2%l%%%k%%NPQNK0K0K2K0J7J5J5J5J3nj8k7k5qNK0J3lpj0k0j8
5402BLJ7Qqj2j2nnj8j7qQK0L4K0J5kk0l7l8j7lkj0KK0L8L9L3J7%k7j5qLnqNJ8Ppk3pkNRJ5
5399B2K8K5J2j7l8k7k0j2J5K2L2J5j2l5k2q%p%J0J0RJ0%%%k%lQqL%%%%%%%%%KnJ0npPklkl
5395Bm%n%nlknJ2j5j2J0Kpj0N%qLnj0j0k5lQPK0K8K7J2Lj5j7qpNPJ0j2k5k0lLPQNPQNJ0J5
5392g%nj5j5nNNJ0%l0l5j3LJ2NnJ8K5Ppj5j3J5K8L0J2q%QN%%KJ3qk4k5j5lnj2j3QJ5L2K7K0
5388B7%j0n%nkpnj0lLj0qLj0%nnP%%Qqn%J3L0J2pq%j0j0LJ2L2K8J7J3j0k0nJ0J7%k5l5j9%
5385a2Nj0j5NK9M0K5N%%j2l8l4%J4J0Llnrk5j0J5K9L3J0qkNJ0l%Qj0k0j5qj4j3nk0pJ0%nN
5382d2lkKQPQPQRkJ5J2QJ2J0K5J8J5Kk7j0K0L5J5j3k5k5kK0K2kj8k2j8k2k0j0j5j5k%l%K5
5379EL5J5j3j2lQPJ5Nj0l0k2j5nK0M0L0Kk5k5j7j2lK0K2QPj5j5j2j2%K4J8Nj3k0j9j5PNkJ2
5376eNNNNK%L%K%J0nk2j7j0ln%K8K4J8j8j2J2K8Pnj2l3j9qJ0J0KJ5L0K3K0K7J8J5l%k0m2l3
5373E2nK0K5QNNj3j2j3j2j3j5j5j2lmnlnknlQPQPNPNQl%pk2k8j7j0J7J8J0%KJ0J0J2J0LN%
5370D0KNkj0J0K2Qqj5j2KJ0QPnj2J5n%J0qj0Q%qJ0N%j2m0m0k0LJ5K9N3N2K5%klJ8%NJ0lj2
5366A45nj3Lj5k0KJ5%j5k2lJ3lj7k5k3j7knl0l0nNJ7J8NJ0J7J0J0j0k7k8j0NJ3PQ%k5k0qJ5
5363f0J8J5J5J0l%J0pRJ0pj7k0k3j7KJ5J5Ll%k%J2J3nk3%K8J4j7j7lQK5J7J2Lk5j2RJ0J0Q
5360C0J0qj0nJ0%%L%%K%%%Llklk%%l%j7j7NJ7Pkj0j0j0%Nj2k3j5%J5J3J2J3J4NNJ5K5K8J2
5357I7nj2j8k7k0k0pJ0KnJ0nkPKJ5J3P%%NK0K0nj7k5k0l0m0l5l0pJ0J0K2K5K0K0J3nj8l2k5
5354h2k3j5K3L2L3K2J2K5Qnk0j0kj3kNK9L3Nj5l3l2j7KLnJ2J0J3lk7k3j2J0J5K0K0Nj8l0n
5351e5K5L2K5J8nj5j3nj4l3k0nNK3K0Pnj7j0NK5K7PQJ0J0K0K2K3K0%j3pnqnQJ0nj8l7m3k2
5348a0LJ7J7LKQKk2k0J7L8L5%j8kJ7J5K5J0j5j2qk2k3k5l2j5QJ9L0K8J0j5l3l0j2j2j3j2j0
5346e7j0J0K5K7J0j0pk0nj3j2PK3J5J5%%%%j5j5NK2LKKNNNNNkj5qrqj0pn%K7K2Nj0j4j3j2
5343c2%KQK2K7J8j0qJ3Pj5k7k7j3QPpqpK0L4L8K2K3KLj0j3j2j3pJ0K0K0NNj5j8j5j5j7j3j2
5340@j5J3K4Lk3k4j0J2J0QPlJ3L0J5nqklk5l7l0j5pJ5K2K3J7%lj7k0kJ7J8nj8l5m0l0j5J8
5337a27J5J7J8K5K2L2J8J0J2QJ0PnLKj2j5j5j3LK%LKLKLj0qpj0pnj5%J2K7K5J5%j7qpqnpn
5334a0QL2L0J2kj8k2k8k2j2nK0L2J7Qj3j2j3k2pNNNNJ2KkJ2%k4k8LJ5J5J4J8J5J2J0J3Nj0
5331G5qNnkNj0j8j7j8j7%%%%j2j3j2j3k%K5L2K7J8KJ0%pnnlnnnnpnpJ4Qj3k2j7lQ%nqnnK0
5327c5M2L3NlJ8M0L2K0J0pk5j3kNNJ2Ll0n0m5k5j7k3k7j0KK0K0K8K4K0Lj3j5%%rnnl5m0k0
5324a12NPLJ5KkJ0L0L5K7NJ5K0lk7j3j0j2j0j2j0j8j2PK3qkPj0pJ0PplQJ0nk0nJ0K0l%k%J0
5321b7J2J3RK5L8K0j5l5j3J5L0Nj7qknk0k0lJ3K0K2J3lk0k0nJ3K0K0J2j2l5l3j4%J2K7M5L3
5318A10Pnj0j7j8j2k3l9j5J0qpPL0K5Pj0j0Qj0KQqj7lpj5nQK9L3J7J5pj8j7%lj5j9j8%J8J9
5315A7K3L0J5lklnj7k3j7j5kK2J5NnlnnpnqpPJ0QP%%J3j0k8k7k7l3%%%%k%%%j5j8k7nL0L2
5312i0L5L3KLKLNKLKJ0J0%J5Nj3k9l0m0j3nJ3J7J5J5J5Np%lk%j3LK7J2ppPPJ5L%J5J2nl2m5
5309c0k7PK3K0K4K5kqnn%kPpj8j4NJ9K8K5K5K5Nj8l2l5%J7J0Nj5l0j5j9l0j5J0L7K5Kk2pJ4
5306B%QJ0NPQN%%Ppk0j3J0K0k%Pn%Q%Kpj3%j7k5k5nJ0J8J0j0j8kJ0P%J0J0KJ8NJ2J3NJ0KQ
5303H0PLNNKK5J8nj5k3k2j8k7qQl%K0J8Kk2n5m2j0PLqJ0pj0lj5%L3M7M0M0K5Kj0j7k0j3NJ8
5299G0J0qk2l3j9k3l0j7J0K5K2J0pj5k0lJ3J2J5J5J2J5K0Qj3l0j9j8%J5J2Lnk2k5lJ5J5j5
5297c0j2nlklnpqnJ3q%QKL%KNNLNKNLNnk0k3kJ0K5J5J5Pj0pPJ0J2K0Q%J0%%nk0j8pj2j3j0
5293d0j5nJ0NkPQNNqpj3nJ5K8K9J5J8Pj0k7j8%J0K3L2K3ql2KK8K0Nj5k0j8k0j5J3Nj0j8rj0
5290a2j8k5k2KJ0K3J5PK5K2kj8k4j8kNKNQJ9L8K2QJ0K0J5Ppj5lNNklN%k%K%%j0pqpj0qpqL
5287D5NJ0%lJ0J5pj8pqk2j8mnj8l2k8j0J5J5J3J5J2J5J7J5J8PpKLKJ8J2Npl0k8j0QJ2J5J3
5284E5KK0J8Kkj0k0Nlj5j7%%%%%l%%%%klk%%qQJ0J5K2L0J8j0k8j2%KLKL%K%%L%%J7J5Nk2m0
5280F0m3k2NPQnnpRJ3J5K5NK%knlkJ0J0nk0j5NJ5J7J8KnnNj0k5j2j3j2j7nPNlJ3K0K2Lj0K
5277E2NJ8L2K5J3KLJ5Kj7k0k5k8k0nnpqkNK0L5L2nm0l5j2NPQN%j5j0qpqnpj0QRJ3J7K3%j3
5274D2j0J0Npj8j5LJ7K5K5K3K5Kk2l3l2k3j9l0j3NLlJ3K9K8Nj0j3J3L5J5%k5j0j3LNj3k4k5
5271b7KK0Nj5j5QJ0PNkJ2PNNQlnklj0NJ3L0K7J3NNJ0qk0k0nK3L2L3J7pk0k3k0k2j3J3J2kk5
5268F5l0k3pJ0J0j5j2qQRJ0J3J2J3J2J3J0lklknnlnQJ0%k8j7%NNlkj3k5j4j5j0PK8M7L5ql7
5265C5l5j0LlnJ3RK3J0%%j3j0j0rj8l0j2J2K0NNK2L3L5PpNNKLqk0m2l7j5j5j3j5kK7J8NJ5
5262a7J5lj7j8j7j0KJ0K3K5Rrj0j0j0J5K9L3J7npnqj2j3j2j0J0K5J5J7QqpPklNpj3j2lj9j0
5259a2j0j3j0J0J0J0J0J0J0J2J3%K%%pk0k0pqk5k2j0J2J3J2J3L2L5J7J8PJ0j0k2k0k3j9k0
5256b2k3k0k0k0k0LK2K5K5Q%%lklklklkNPQPkJ2J5%NK7K3Nnk3k0r%qj2k3k7k5qJ5J8L0J5K
5253c0J5K5K2J8nnqnkqj0kJ0lj0rk0j8pK2L0K0%nJ2K5K5J3l3k5LL5J2j7k0j0J0Kpj0n%n%K5
5250D5K5%j0J0L0J5qj2nlj5j5nj0j5kl%pKnpK%%nLNn%KNJ3J5Nk0k5j7k0nPQlkPLKK2M0K8K7
5246I7J0j0nQ%K%LKLNKpqQPJ3nk8k5l0l0k2pj3j2KK8L7J5%qj2l0k0NQJ0lnJ0K2M8M5K2kj5
5243A15j8l2l3k7k7%K4J3J0J5J5J2J3j3j2nk0j0j3rj3j2j3j2j3k5nj5j2KK0QJ0j0k5j5j5l
5241a50K0L5M0L5L7J5%%klkK0L2L0J8j8l2l3k0LKLNnlnknnnnJ2kj7lJ5J5%k5k2qLK0J0nj0
5237a7j0J0K2L0L0K5%j3k7l8l4j5J0J2kNN%j5nqnnQK5K2lkK0L2Nj0J5J8j0k8l0%kk2qLJ7J0
5234A5J0K2NLJ7kj8j0j0kj5j7%lkj0NNj0qQlklkJ0PpnqpPK5L7M0L3J7L%%%j5j5j8j5l5m9m5
5231f7l5%J7QJ0J2J5LK0J2J0J2J3K%%L%N%%PNJ3%k3k5k2k5pqpqQNPNJ0J0kk3k2lJ0J0NLJ0
5228b7%%J0K9L0L8L0J2j0l2l5k8j5mPJ2J8K7J0Qlpj5k3n%%%%j0j9j8j0J0K0J7J0pj5j7nJ0
5225gJ9K3J5PQJ0Kj7k8k5j4j5qNJ8Pj0nNpj5j8kKJ3J7K5L0K2%j5l2k0j2j3knq%J0J3J0J0%
5222gj0%j0j5qLK%QK5L2K0J0K0J2LnKnkKkl%%LlNK0K0Lqk2m0m0k5LJ2J2LNNNNJ0lJ3PNpqk0
5218C2j7KK8J0lj0j2j3j5%J8K2Lj3j0nJ0J3qQNj0J2L%KLlklkNP%j5m2m0l2nJ7J8J5J7J7%J0
5215A7J0Lj3j2KNNQNK0J5J0nk5k8LJ5J7J5J5J5J5kj0k5l5m0k2J2K0J7J5%k2k2nqk%l%nK3M2
5212D0M0J2j5k2n%%j5j5nj7l3j7%J5J7Ll%k%k0j3nJ8K5J7PpkMK3K5Kj2j5KJ8%j5j3j0QPj0
5209A2j2j2%J4Qj0pPJ7K5%k5j9J7L5K5Nj3p%j3k7k5j0LJ7J5NnlLj0k2j3k2j5j3j0j7lK3L5
5206d7K2QNK2L7L5K0Nj2k8k0pKkk0l0l0j5J3K5L4Qj0lpj2k0l5l3k0QM5N5M2J5%nj3j7%NNJ5
5203D0J2nk0j5pKJ8M2K3Ppj5%%j5l5j5J0L5L5J0k3k2%J5NPj0j0j2j0l0l0m2k0K0J7K0K0PQ
5201A0NPLj5nlj4j5KK5M7L0%j7j5l3k9j5nJ0K%J3J2K0Nlklkj0k2k3pJ0J5J0J4Lj2nlnpNj0
5198c2KJ8J0PJ0J0J0J0Nj0nlnklkNK2K5%j5j2k0j5KLKNLKLKnpKj5j2Lqp%%%%%%K%K0L5L2J8
5194I0j0l5k3k0kJ2J3lpqrj0j0j3j0j2j0j3k2%J5J5J7J5K3PNK0J5%l2m5k8knk0%J7J8KJ0J0
5191d5J0QJ2J5K0Pk2pj5j8J3L4K3K5K0K5L0J7j7k8j7k0k8j7k0k2PJ0pJ9J3lJ8%j8j7j5j5%
5189b5K5J0J0j0k5j7j5j8j7l0nL2L8L2L5NKJ5kK%%LJ5J5J5J5Nj0lk%lklk%l%%%j7J0lk7j5
5185C0j3j2j2k5lJ0J0J3RJ3J0J5J2nLJ2j0l2k7qLnk0j0j0j0J5L0K9J0j2qQqLPp%KpNK2Qnj8
5182A2J3L0K0J5lj7nj3k0%J5K3Kk5j5pnqnnK0L0L5J3j5k0k0k0qnK3K7Lj0%%NK0K0Nnk0j5j0
5179E5K%L%j5l3k9j8NLNKK7J8Kj5nnj4%J0j3l2k8J3K0NJ7M7L3Nj8l7k0pPL0L2J0nj0pj0qN
5176B7K3J2J5kl%kqpqpk8k2j0J5K7K0Qj8j5j2k2j0%qj7PK8J9L0K3nk0j0j0nJ0PkPK3J7Q%l
5173G2%kj5j5j5j5%K%%QPQJ0J0PQPQJ0PQqp%j3k2j8k7j5KJ3J2Nj0j7j7qQK2K0J0j3k2k2q%
5170b5K0K0KNQKQk3k9k5k3j7j5k0qk%K%QK2J5J5L3L2J7pj7PK7J8j8l2k5k0QK2QJ7K2J0QK0
5167G0J5PJ5J0k0j7j0k3j2K0KkP%%QPJ3J2Nj0k5k7j5Nj3j5QKj5Qj0nJ2pPQn%KLj5nnj5%%j5
5164d0%k%lpNlkK5M7M2K5Lk5k0lj2lkj0%qnmk3k5l0j7J2M0K0K5Kk2j2nlj7j8kKJ3J0NKJ3P
5161b5NK2K3K5K2J0J0kl0l0lL5L3KNLKJ0p%NK%LKJ0QJ2J0l5m7m8l0j2%knj3LnqJ5%LJ5NMJ3
5157A5%%K%%pN%lJ5J5J3J5J2J3K0Nj8k0j0k5k0%K3J7J0j7l8o2n0k2qplJ3L5L7J8K0K7J2Qj3
5154B7j0Lnnnn%j5pnnqj7NL0M4M0L8L2Nk0l5l7k3j0QPJ3J0J0KLNNnJ2LKNQJ2%k2k3k2k8nn
5151Gj4%K2K5J5K7J0j7l%nknlnj0j7lJ8Kj5k5k7j5nj0nkPL5M7K5nj7j8k%k0l2k5NL0J5nj8
5148d0k5LKkNPJ0%j2k5k0nJ5K7K5J8NKnk%nnj0%K5J4ppNRJ3Nj3nmj3nj0j2nnj3j0pj3kj5l
5145a15J5J8K0J5K2J0QK4L0J8%j0j5k3j7j7NJ9J5Qqk2k5pnlQj0nKp%NPnj2k3j2PK0K0K3J2
5142a0LRK5K8Pk0l7k5k7j8QJ5KklJ3L4M0J0Npj5j0k0nJ2J5J8J5Nj0%%lkNqNQNNNNNNlk%lk
5138H0lklj2j3j7j3knj0k2k0lJ0K3J4J5nj9NK7L5nl0l0j0NJ5J2J5J5nk2k0n%%j0QNj0K%nk
5135a7nnK0Nj5j5j3j0LKJ0pj0j0NJ7K8K4QPK3K0J5j3k5l0j7j7j0N%J7J0J0qmK4K5j5k7k2j5
5132c2j5k0k8j0%J5J8%J0J5NJ0lj7j0j0J2Qj0l0k3j0K3M0PnkNJ5%NJ2NNK2nj9j0k0j3QJ7J3
5130b2J2klnklnLnj3Llj0LJ7J5NK0L7L5K0j5k7k5k0j7l3m0j5J3nlJ0Qq%LJ7J8PK3J4LK0Nk3
5126Gj2j5k2NJ7J0QJ2j0k0l2l8j2J5L2Lj3pnqpKj2j0%j5%J7NQJ7NJ8J0J0Kk0j2qnj2qnpK0
5123i2J2%j5k7k8j2J2J8PK0J8PL3Kj5knj8j7lL0M8L7K2nk7k0j0k0j2J0K5J0J9J8J2K8Ppj5
5121D5k0j0nk0k5%K5K2L3K2Lj0%nnNn%%l%%k5k2k0k2J0J0%J5J7J0K7Qj0j5k8%J5NK5Nj2k0
5118B0k0j2nNKnkk0k5%J2L0K7J5Lj3j2Kj4k3j7j5nK5K5lNJ3nJ2J2kJ0NnJ0J5n%PJ3nqQJ2j2
5114E5k8pJ5J0j5k8k7j2KJ8J2PmMNnpj7k0qK3J2J5K0NlQ%lkj3LJ5NK0Nqj0j5nJ0L0K8J0NP
5111A12nJ0j7l3l2j5k0j0QK2KnnLqj4qj0k0kPK5L2L0L3L0K5%k8m0m2k3j2Lj5l0k8j7KQPQJ5
5108e7K7K5J2rk5k8j0NJ3J2Nkj5j3nkNL5K7nl0k2j0J7M3M2K2nknnj3%Nj0k7nJ5NNj0j0Nj0
5105a0nLj0k8j2PQj3l0j2K5L0J2J5K7K3lLK0J0PQJ0j5l0k8j4%J4L0M0M0Lj5l0k3nNK0J3%j3
5103G7l0j2k0k7nJ2K0K5J5j0j3%j7j5kJ4K0J5npJ5qj2qplj0j9NJ2NJ0J0j0k2k5qj2%J7L0K7
5100B2J8K2K3J0lj2J5Pj0%%nj0l0m5k2pk3j2k0%K7N3L2K2Qqk7k5k5k2k5nNK5Nq%%LKNNj2K
5097d5K5K2J8%J0J2j2j0j0j2%j5qnk7j8%K0K0K0K0K0j0l5l5j0K0K0%j5%J5QNNNMNK8L0L7K0
5094A22j7j8k0j7l0k7qJ0J2J3K5Nnlpnj3LqnK0L8L5K0%lQj0%J5NK%j5l2l5qK8K2kl3l5nnj5
5091Bj2LK4K8J0lk0l7l5k2NK0K2K0K0Kk2j7%j3j0k2KJ3K2K7J3K5K0K5J5lj7k0lkNK5L2Qk0
5088A10j3%J0J0j0k7k0k5l3j4nJ0P%PJ0QPQPNQJ2K3%k3k5k0j5k7l0nJ3PnnnnNJ3J5Kj2%K0
5085gJ9Lj3%pk5j7lJ3L0K2j5k7j8%K0J8nj8j5pj0j3j0j0NJ3K0%qkJ2L0J3PK0NnnK5K5Kk0m4
5082bl3j5kPL0L0J7Lj0k0j0j7j5j0qpj3K3K0J7K0K0nk0k0npj5%K0Kj7j8%%k%KNkJ0K7L5M2
5079E7K5j2l0l0j2lk%K4K5J0j0j2J7J5%%k0k2k0j7%K4L8M2K5J0NNpqj7k5nJ2Q%k0qJ5J5K3
5076A15K0L0J2j5l5l5j7lpj0%j0k3j2J2K8J7kqkK2J8%nj5k0nnlj2k3k4j0PJ5K5K5K5K2Nj2
5073H5nKnnLj0nqpj0nnnqkj7KL5K5Pj0j2PQj0j0l%klkln%Nj2nK%%pKQqpPJ3J0PJ8J7NQJ5P
5069A02j0pNlnNp%%Nnk3j0J3J0Nj0qNj0NNpqJ0J0nl5j7J5L2Qn%PLPQ%j3k7l0j3J0K8K7L5J5
5066A17%j2k8j7lJ3lk7j3J3J0nnqnNQNNK7J5kq%J8J2LJ0PQJ0PQPJ0QQPQJ0PQPJ3PQPj5k0j7
5063B28j5j8j8j5j7j8k0l2nNJ0K5lk7k5k8k7kPpPL5L2J3n%J2J3lnkqnnkj0lJ5%pK0J0lkJ0
5060A05J2nk2k5j0lLj3l5j7J2K8%j5lnpPLqK5J3j0j5lJ0QlQlLNKLKLKLKLlklkJ2J3J5Nql2
5056E5k8j2KJ5M3L5J5j3k0l0l5j7%NNKLNNPNQPJ0J8Kk0k0k2k0%%%l%%%%%QJ0lj0pj7nJ9K8
5053C0M0J2k0j7%J5J2LPJ0NJ3J5Kk0j7j5k3l0j0pk5k5QK2J5P%J0LPK8J5J0%k5j5j0KK0J0Q
5050G0J7Ll0m8k9j5lJ3PJ7K3Nnj5j2qJ0K5J7J5J8Nj8j7%l%kJ5J5K5Pl2l5l3l2j5%j2nJ7K5
5047b0K7J5LKJ3nqj5j9lJ0nj0J5J0n%PJ3J7J5J3J0J7K3Nj3j2j3j2j0j3j2j5j8l2j0J8J2J5
5045A0J5J7%j7qpqppqJ3J2J0J2J3J2J8Nnnqpnnqnk9m3j5%J0knJ0K5Pj0j2NL0K4J0nnnnnpn
5041epj3l0k0k0j5%J5L3K0L7L5K5J2knJ0PQJ7Lk0k0k0k5nnnpnnk3NK0Qj3j2nJ2J0kj5j5NK0
5038a7K4K5L3J7pl5l8rJ9K0%j2nlnn%j2pnnnj5KK5K5J0j5k5j2nK0L7M0M5L0qk2j0k0j5j3k7
5035A5qkj0j0%J0J0k5m7m8k0K0M8L0J2J5L0J5%J0PJ0j7m0k7j0%j3NJ3K9K8J7QKN%j7l5l2j5
5032c7lQ%Knk2KK8L9K8NNJ5K7K5J8%l%pj8m0n0j2NK2K5Qj0k0j0j5k0j2j8j2NK0J7NJ2nkJ0
5029A0KklNJ3J7j0k2lJ0J3nj8j2NK0K0J2nk2k7j3J7M0K0Nkk3j5%pj0lj2j5kKL%KQlQ%j0%%
5026a2qj2K%j2nj3pj3j0j0j7lK3L5Nqj2j3j0j0%L5M5M5K0J0J0J5K2J0nj7j3nnj2j3nK8J7j2
5023F0l5k7j8pPNnNkKLnqLj0q%nnNNNQ%PJ0kj8j7j0k5j0NK2K8J7NNJ7J8J0j0j8nQKk%%%%%
5020A0nNnpPPpj7j8J0J0Lj3knlJ0LKJ3nNMj4j5j5j5j8j5j5j5LJ5J7%j2k5j8k0J0K5J8J7K5
5017f5L8M2J7kj8pj0j7lj2j3NNnJ3J7J7%j4qQ%lk%lkKLj3J3J7J7kj7qQJ7L5PQJ2%%j2j8%j2
5014C5j0j0j0J5K0J5J5J5J5J5J5nlklJ5L5L1J7pqk3m7m8k0nnk5k2%J5PJ3j0l0k7j3QNlj7j0
5011e7j0j0k0k8kK7M0M0K5J7LNJ5PQJ7Ll0k3j0j2pnJ2K7J5j5j7l2n0k8J3J0l%k%%KLNJ5K2
5008c0K8J2PJ5K3K5J7j0k2k3k0%pj0j7j8j7j8k0j5k5j0J0J8J5J5J7J5K3J0lkJ9L0Lk5k5k0
5005c5kJ2L5L5K0qj7l0l0l7k3NJ8PLnnnnqnnnn%J5J3NPQJ7%L%qNLn%lkj8k0%J3K5K7J0kj3
5002a5kJ2Npl0l0qQNK0L2L2J3nk5m0m5k7qpj3%K3L5M0K2NNLKj7qNK2K5Q%j8l4k3J3K5K4J0
4999C2L0J3j0l8k7j5LJ0MQNNNNNPNNj7j5j5j5%%%%J7J5J8J7j5j5j5j2%%%KmKPp%%k%l%k%%
4995gKLKj5j5J5J3Pj0j0NK2Qj3j2j2j0j3j2K%QlJ0K5K2Qlj9j0j0j0NlkK5Rkj7k0PL7M3J0j3
4992D7l2k7j0j0j8nJ8J5K0J4J3J5J2J3j0k8j7j5LJ9J8Nl3m4l8l5j5J0j2KK5K8K7K8J5J4J3
4990B5J5j0k3j4j5KLNKLKLMk%k%lk%lJ2%%J5NNJ5knlnknnlnK0K0K8J2%j5j7%nlklknnlLj3
4986A7klnnmnKj0knnqk2KN7L3qk9l5k0qQJ5K2K5J2kj0pj0J2N%J5PLJ2Nnk0k0mj3j5j7j0Pp
4983e7nP%nNnnj5j0pqj0j5kK0K5L0J7K5K2K5K5j0j5j0j0j0j2j0j0j2j5lk2j8nk0nK5K5K3L0
4980b7Kj2n%J7L0K2K3L0lm5n7k7J0K0J5Pj0NknNq%Lnl%k%l%k%n%%j8j2%J5K7L7J0k9l3LK7
4977eK0J0K5J5j3j0k2nnk0j7n%%%%J0qL%nqj7%K0K0K2K0Pn%L%K%%QNNNKLK%Lj3k5l9k8%L3
4973gL2J0J2J0J3J2J3J5J5j5K%j5knnqLKLK%LKLj0j0qj0j7qLk3j7j7k5j3J0J0J0J3%K%LK%
4970a0LKJ2K8K2J8j0j0lk0nnj5%ppnqJ0J0J2J0J0J3J0J0j0k8l2nQRJ3J0NK2K8%l3l2m0k5j5
4967f0J0K0K8M9L3%j5l3j2PQj3j2j2j0KNNNKNNNLNNPNLNNnnnnj3kKj2j7j0j8j2J7J5QK2Nq
4964A7L%K%%%%j5pkj0lj5%J8J9J8K2nk0%j7j7lj2j3kj8j7nKJ8J2NJ0J0J8KpPj2KLj0lkJ2J0
4960eJ0J0J0J0J5Nll2l0pJ7KQJ5lj7j0j0j0j0j0j0nkPj0j0J0plK3K0K0J9LNNKj2k7k5j3QJ0
4957c7J0PklnkK2L0J5j0k7l0lJ0Qj0j3J0J8J0J7J5J5J5J0J5J0nj8k5k7k5kJ4kj7qpqpqnNN
4954d5NQKLNKK0J2pk2k0nKJ8K7J2nj7j7j0qQJ7K7K8J7J3Nqk2k8k7k0nklJ3J2J7QPp%%PJ8P
4951D2j2l5k0%J3J9K0Nk2l2j5nj0k8j7lQKLKLnJ0K2K3L0J4LKkk0l2j8k%J2J5J3J5PPQPpq%
4948A2j4j8j7k0k3j7j8k7j3K3K2K3K5K2K0L0J5j0j0j0j0j0j0pqkJ2K8K9L0J5nk2l5l7k0nN
4945e7NK5L7K0K0J2%j2j5k3pJ0PK3Kj2k3k4qJ8L4M3M0J7j0k7l0k0k3j7k0LJ4QP%LJ0nk7k5
4943b7j3LJ5%j5j5k5qJ0J3NNlJ3NNNPJ3%NPPNQNqj7j7qQKk2k3k7j3J0QK2%j2k5j5qLKkj0j5
4939a37%J0PLJ2L0K8lknnK0K7K0nk2j5NK2K2Qj3j9j5j5j0N%qJ0J5J8PkPNlLKLKj2j0j0j0j0
4936d0j0pj0NL0K5Pj0j0j2j3%kqLK0Nl0m3k5%J8J5K0K2LNJ7J5nN%j0k7l8l2j8kJ0J2J5LK2
4933g5K8J7kj0nqQL2L5K5Pnpj3j7nPNQNK5K5Kj5k5k7k0nn%QJ4Qnj7j0KLnj8k5j7k0k0lK0M0
4930f0L8K4Qqj2kJ4J3%j3j2pJ0J4Nj4k0j5j3NK5L5J5nKK3K2Lj8k2j8k7j5LJ5PJ0J2NJ8PLK
4927E7kPQnKLj8k5j7k0pPJ5J2K3K0Kj7k0j0nNK5L2J8PL%qj7j3%nj0pj3kj0j3LnnLJ2K0lj2
4924A5j3k2pNK0J7J0nnlnj2Lj0lJ7K3L0J5j0qpj3LNKLj0qQJ0J7J0nk2l0k2J4L3L0J7%pj3j5
4921E2k0j0J0K5K8Nqj7qj5k2k0k0j7l0k5j8kNL0M7M7K8J2kk0j3j0j4j3j2j3j2j3kJ2K8L7M2
4918E2K5J3lk5j7j5l0k0k2k5k0lJ0NQ%PJ3%j0Nnlkn%nPK3K0PJ0K0K5PpJ0J5j3k7k0J5L2Lj3
4915D2kq%%k%j3j5j2j5j2j5j3j5pJ2%LK7L3L2K7K5Lk0j0k0j8kK0K7kk8j0%knKJ0L%j3j4j5
4912b2%K2J2pk7k0j3klj2j8j0nLJ0Ppk8nJ8L2L8L2L2J3nPK0J3PNj0l7k8%J5QJ0KNNLNqk7l2
4909bl8k2j3LK5K5Kj2j5j5k3j0QPLJ5KNJ0%J3Nj8k7q%%nj2nJ0K7L3Pj2nJ5J5J7J5Pkk3k7j5
4906d0%QL2L5K5ll0k5rRJ0j0pj0pj3j2j3j5j0j5j7lnJ0nJ3K2M0M5J7%j5j7knk0l0%M0K5%k5
4903c2l5l0j3NLJ2QPJ0J0J0QNj3p%qnj0nNQj8l0j2KpqLJ5J5KNJ5QJ2J5J5J3J5J4J5J8J5j0
4900D5j5j3j0nj9k0lkql5l0j5J0J8L5L2M7M8L0Nk0l3m0k7kJ7J0nnNj2lnj2%qpnn%KLKLNP%
4897d0nnJ0L3K9J3nnPJ8J0J2LJ2K3lj0%%pj5NlpKJ8J5Kj5k2j3k7k3j4k5j3LJ5J7Lnnj0lj0
4894d0n%j2q%pn%qj0%J3%%J5K5K0nj0NNNNlQNl%j0p%J5L2L5J5j8k2k0k0Lnk5l5k5PK3J5J0
4890d2J5L4N0N3M2J0j2k3k2k0k0j3n%j5j0klj2j5j7k0j3j7J0K2K3J5KNJ2QJ0J7Nj0NQj5m2
4888bn5l5nJ0J0lkPQJ2LNnnNJ2J3K0Pk0l2l8k0NJ8K2L0K5J2rj0J0K2J2pj8%K0K0LNN%nlNJ3
4884F5K5J0lj5l2k5k0j0Lj5l8l0pJ7K5J5J5QJ0R%n%mqLnlpj8k0nK0L3K7ll2k5QK5Kk5k2KQ
4881d7qpJ0J5NKpnqK8N2L2NLNJ5j3k5k7l7k0nNnnnnlklkK2K3J9K3J7Lj5k5k5j7j0lkPJ0K3
4878a2K7J7Lj3k2j5NJ5J2J5J3J5J0ll2k3%QKNQK7K3P%j5kj0k3k5k2k2%%K%%%J0pqj2k0lJ0
4875e5K3K0J2Nj2q%%J5K2nj2%pqj0J5L7L0K0K0J3%j5j3j5j2k0k8k9j3J3J7J0lk2pPJ5J2kj0
4872@j0LKpJ0K2L7L5K3j5l8l5k0j2j5k2qNLj5l5m0k8LK5M0M7N0L7M0J5j2k8l7k0pPJ2J0QJ5
4869D5J5l%J3NNPL%j3j5%pj0j0q%%%%NnnQ%K%LNKkNPj0j0QK0Ppj8LK7K0Qj8j7qk7j5%j0j2
4866gPNNPJ0J5NJ3Pj7j5PK5L3J0nj5nlj7k5l3j2J5J5PLK2L3K5Nn%PJ0nl2m0k5KJ5nkJ2kj0
4863D0nj0nlj2KJ3L2K5J8%j3j2KNJ5J8Kk7m0k3NJ3qk7k5j2nJ0K7PpK%pj5j7nPQ%J5K7M5M0
4860A00K5j3n0m2k2nnlnj0pj8kJ2K3K7J0nlnpK2L0Qj5qnj5kNNql4l0j3k5k2%J5NPkPJ8M0L7
4857A5J5j3k7k2qJ3J2Nj2lkj0NK2L0K0%J2J0nk2k0nJ2K3K0J2LNJ0lj0j0j2j0k3k0j4k3NJ8
4854gJ2PJ3J5PJ5K3nl5m0j7lpj3J0K5K0J0nj5Nk0k2Nj3j0J3%qJ8P%%J0J0J0J0J0J5NK5lm5
4851C2m7o2l3J0K8L2J3J5J9K5J3j3j5j0rk3pqk2j8j0j2j3NL3J7J8J5J5J2J2J8j0m2m3j5J8
4848f2M2N2L8Pj7l5k3k4l0k0J7M0L5K0j5k7k0j8j0kj5nK5K0K7J7Nj2j0KmqLj0lJ3%NJ4j0J0
4846A2Lj5pj5j0J0K4J5J8NNJ2%LJ0lJ0k0m7l7k0j3N%nLJ5K5l%K5PJ0%LK%LKL%j8j9k5j3LJ5
4842b2J7LnRmKPpJ0nj7%j3j2qj0k5%K3J5K0J5lj7j0j0lk%lL%%%j3k0NK3M0J5j0k5k3J3M0M2
4839C5nl0j2j5%J2LPJ2%%J3j5l7m0j3J0L5K8J2J5lpJ5J5j0PLk3l9l3l0pPj5J0M5M8N7M0j3
4836H2k5j7k3j9q%K5L2J8j3l0k2pNJ9J8Pj0k5k4j3QPkj5j5lnj0j5k%j3k0NNLNNPNNQNNNNN
4833d2NP%Qj0nKnklkJ2J3J0J2PJ5K0Lk5l7l5l0l8k2J2K5J0J3J5J0J5J2J3J2J5Kj0k4m3k2P
4830h0K5J8Kj2k5lQNlkKJ0plQnKkj5Kj5j2%lj0NJ5J0J0J3J0J0J2pqpqnj0j5%Lj5Knj0Nj2K
4827a20L8L7M5L0lj7qj2k0j0j0j7KK8J7QNlL%K%L%%J4K0pj5k2k8j5LKJ3lk7k3k5k5QL0K5J5
4824f2K0K2NL0K0qQJ2NQNNll2l0nJ0PK3Kpnnnnnqmlknlklj0LK9K3K2L0Lj3Lqj5j7nk0k2nj5
4821c7j5NK0J5J0j0k3k0j2%PJ3lLPQKQJ7NJ5J0PJ3PJ8Kk0k0LK0J7%l2n2n0l5k3nj7j0nJ2J8
4818a27nk8j2J5L7L8K5L2L2J3lNNLnj0NJ2J3KJ8L0K0Kj0pk3k0j0pKplk%lkk3j9k3j7%J5J5
4815b7K%%Qnk0j0PJ8%j5j5%J5Nj3k7j8j5k2j3%K5M0M3J7pPQKJ5J7%j7lJ3K0Nn%Nqj7j5pqj5
4811c0k0kJ7LJ0J5Kpl3l0pP%LJ5J5J2J5J3M%J5NQJ7%nLnqLnNnk8j9lJ0L%KLqk0j5p%K7K0P
4808BJ3KLJ0J5%j5k8k4j0k5j8k0k7nJ5L2K3l%QK2J8J2J5J5K2Qnk3k0j0j4k0k8j2nnKpnK%k
4805i2%lJ3qj5LK7K3j5nK2J8J2NQRpn%j0k2j5j5k3k0QK5K0J5PNJ3K4K5L8J5j0k8k5j7pnlj0
4802b5nnj0kJ0N%J5K2K2%j2k7k5k0nj0nln%J8L5L7K2Qnj8k4k3k5k5j0QlkK0L7L3J9%j5ppj5
4799b7lpj0j5l%k0j2KM5M0Qj8j2KLj0nlk0l5l5k0nJ0L0L3L5K0lkl%%%LKL%K%%%J3J5lk7j3
4796d5LPQNKNLK2K2j0pj3j2j2j0j5j3j5j2K2N5M5L2QJ0J0PnkKj0l2l5l2l0j0Pk%l%%kNKJ3
4792c2%nJ2J3nqnj0pnj0j8LNJ7NJ5J8KJ3RNNJ3lk2k2l3j7J2J5NK0J5PJ8J0lkj0KK5K8K7K3
4789A25j5l8m2j5Pp%N%j0j0%kj0nnlklkk0k3kK5M2L5K5K7J8j0j5l5k3j7kJ2J2nkJ0PkJ0%j0
4786B5j3j0rj8j2k3pNK0J7QJ2J2J3J2J8J5ll0l2l5k0QKLKNNQNNJ0KkJ4kj7qj0kj0k3NN%%Q
4783d2N%J0%nJ0%KL%KL%KL%KL%KJ2klJ0NLNNJ0J5K0Nj0j8k7j0P%LNNNKNL%KLKLlLlj7j5nq
4779A7j2j5npj5j8kJ5K2J5K2K3J7K0K0pj3%j7k0Nj0j5%j3j4%nJ0RnkJ2%LKj0knnkKj0nQqN
4776a5LqQqpqj7%J5J7J5J7K0Lj5n0m5k5nK8M0K7LNKj2j0KnLNn%KnNklklQj0j0J0KNJ5Lj3K2
4773BJ5pJ0PLJ5lJ0J3lLqj0Lnj0Nj0j3Lnn%j0klnLnKk%Kn%Lj0PLnNlj0k2nK5L2Pk2k7lJ0J0
4769b0%j0J3Knpk3j7j0NK5J2J3Nqk%nlj2KJ5%k2k3l2l5%K7L0J0nj2%qJ3L7J0nNNNj0%K3L4
4766A7L5J5knnnn%%l%J0pKLPQJ5K7K8L0J2j2qpj0j0k8k7nPJ0J3Nj0l0l3j5j5ppqnJ5L0K2K0
4763F2J0nj2j3k2k2KJ5lklkPpKLj7j8k7j0J2J0NJ8K9J5K8K2%j2nqj0j2j0j0qrqpk0j8QJ0%
4760d2l0j8K3L5L7K0lk2l7k8pPQk5k3J5L5L0J8nlnnpnqpK0J0lk0j2KJ3PLPK0pk5k8j7j3k0
4757a15j2PK3J7L5L0K0J7plJ3K%NLJ0J0NJ0L0J7%pq%j0k7k5k8pJ0J0NJ2Q%%l3k9j8j0QK5J2
4754EJ5lk4l3l5j2KJ8J0l%klk5l5k7lK5M0N3N2J5qj5rqj7j3nNL0K5Pj0j0%kj5j5LJ7K5K5J0
4751E0ll0k4qnpnnJ0K5L4L3J5KJ0J0Lql2l0j3LJ0j0j3j0rj0qpj0J5J2J5J2Nkj7l3k2qJ5J3
4748c7%lklklJ8L4L3K0Nj0%PQlkNPnj5pj3j5kj7j8kPJ0J0J0J0PK3Kj0NNj0n%%j0QKNk2l2n
4744a2J2NKj2j0k5j2%lj2k3j5NJ8M2L8K4kj3k2k7j3j2j5k5k5lJ5K8M5L5K7P%N%k2l0pj5j0
4742e7j0k0j8j2NL2L8J2%nLJ2J3PknPJ7nj4%J4J8Kk5l4j3kNNj3k2j5j0PK8L2J8J7J7plj7j5
4739a5nNK2K0N%j5k9m0l8pJ7L5L5K0qk9m5k5j5KJ0J8K0J5J7J8J7J7J3J7K0Qqk2k8j0Qj0k0
4736a0l5l0j2qpKNNNkPK3qLJ5J2NNJ0QPJ5J5KkKj2k7l5k0PLj0k8J3M5L9%k2k7k0NK0K0NJ0
4733bR%j2k2qJ3J2J7J3nk0j7lJ8J7nk2j3J0K0Kj9k3kJ0KLJ2K0L5M5M0J2LNnk0j8nnj2nqj0
4730E7pqj0%J0Nk5k0mJ4Nk7m2k8%K3K5L2J5K%%%%L%%j8k4k0NK5L4J0j5j2K%j2l2k3pJ7L8L7
4727B5L0N%j8k0k4j8%nj2j8%j2j3%%%%%%%%LNPNpqLJ7M3K7Pnj7k2j3J3L2J7%L%%k0k7lK2J5
4723A7%j2k5k7j3K3L5K7L0J0qpPLj0l%klpl%j5j7%pj0qp%J5J5%RJ0J0QN%KL%KL%qj0j0p%j7
4720bj5lK0K0J0j5k7k5k0lJ8M4L8%j0qNNj5k9k0KK5J2NQPJ3j0k3%kl%pnpnqnj2KLJ5J7LJ2
4717EJ2J3J2j0pqnppj5Knplnknnlj7j8j5j5NL3M2M2K5J5LN%j5k3j9nqQK9J8J5%j5j8j2j0N
4713EJ5Kk4k5k0k5NKpk0j3j2PNQNPNQJ0j0qj0pJ5%qk2j5KJ5J5pqkJ2K5J0j0n%J5J5%j5j7l
4710h5%LNj0k8j0J8K2J0pPJ8J2%L%Kk0nLK0lkj5j8npnnPN%J5nJ5J8q%%k%lk%l%k%nl%%%%K0
4706e5QJ0J0J0PJ0klknlklnNklNnQnK%%QqkNNn%NK%LKLK%KLK%NkNlj4nqkj3j2%lJ5Nj7j0q
4702f0LK5PJ0J5NJ7J0LK2J0n%NL0Nj0kqpqpJ2J3j0l3k7j3QJ5lj2j5%NJ2J0QJ7NJ0J0nj0j5
4699D2kKQnl0k7lK2J5j0p%J0nK%nLl%Lj0knqj2%Kj5QJ7QJ4QJ5K0Nk3j7j7k0k3j2l0j0L7M3
4696a7L7L7Ql0qnpJ0J7j5k0k7l7j5J7L3L2J7%pl%nJ0Q%KLJ5lnJ3l%J5j0LNj5j5j3j2k2qj0
4693c0j7J0J0KJ5QPJ2NJ0%QNNNKNNNNLNNPLj3Lj0qLj3j2KJ5J8PK3K0J5PK5J8q%J6lJ3lQK5
4690B48NPK3KK0J8KJ3nlQ%KL%KL%KL%NNNK3J2J3J5J2K5Npqj0pqj0pq%J5QPQPQJ2L5O0N1M7
4686F66M5N5N1M7O0P6O7O8P0J00J31J55J53J55J56J58J93K25K73L54M41N49O39P17P84Q53
4684G241R25J010J092J224J378J549J742J935K083K181K183K075J842J464R50L28l20r40j502
4683B8440j980k316k504k536k462k316k092j838j571j344j130r35p75o39n31m41l46k66k28
4682B190k23j95j68j31q7p3r3o8k5k7k5k3k2k0k5k1k2k0k3k5nk0j2j0k3nj7j6pk3j5j2j5j3
4679F81l0kJ5K0J7K0j2j3j2j5qpj8kj0j0j0j0j3j8k0nK3N3M5L0K2L5N8N5M5M3M3M5M0M2O3
4677A180Q0Q5Q8P0R8J13J13J07J23J41J63J80K26K93L68M69N74O57P22P87Q64R35J013J100
4675A0549J241J426J619J802J990K144K260K301K213J963J539R57L09l61j000j579k066k413
4674B4894k615k664k567k373k136j887j634j399j160r78q22o94n64m41l46l01k63k23j86j53
4673A488j05p8p5r8r5j03q7o5m8l5j8m5m2m3m3k5j2k3k0j7k0j8k3j7k0j8k0k0k0j7k0PK0L0
4670B55Lj5J5K0L2J0J0J0J3J5J5K3Nk3k5j3J8qk2k0nj3j2j3j2j0j5j3j0j2j3k0nKLnm5m8n0
4668B2k0j7k0NL0J5NKNNkJ5NNPJ0J0J0K5K8Pj7m5m5n7m0nPL%NPK5M2K5QJ5J5J0qk7l0j3j2
4665A5k0nkl%kk5j0J0J0NPNNk0k0l7j0PQKJ8M2K7kj7j5J2J0j2j8j7%J7NNNQNNMNJ8Nj3j9l0
4662c2k3QL0J0nNKJ2NkJ5Nj0nKNj0Nkj5%%j5j5%Nk0k0j5k7j3J3J0KK0J0%J8%%J5KQ%qQqj2
4658d2J0%j0lj7j8nJ0K8J7J8PnNLnRLlJ3NPJ3j8k7k7j3pl%nklplnnnknlj2KLKNLNKNNkPJ3
4655f2lLJ0nJ0Nj0nKnLj0KJ8j0%J2kJ0KLJ5J5J2J5J5J5k5m5m2j8klj0k5l0pJ2K5J8J7L0J3
4652c7K7J2k7k7l3l0%%L%K%J3lnJ3K%K5K0J0K8J7J7K8J2j2k8j7j7KJ7J5L%k5l2KK0NJ5J5j3
4649A7j2j2j5j3j2j3j5k%j0NlnQj0j3j0k0pJ7J5J8J5K2J8L2Pj7l5m2j8NNJ8%KJ8PQKNJ3nP
4646b5NLN%j8npj0qpj0%l%%%%pPJ5NnK0L0J5%pn%lpj8k5kJ7Lj8k0NJ8Pj0k0j0J0K8L0K0Kk
4642gJ9K3Pj2j8%J0j2l5l5j5nJ3J2J5J5J3J2NJ2Q%J5M0L0k0n0m5k5p%Knj5kJ5K2K5J5lj5m
4639bMk%p%%n%J9J5NJ3J2J8NNJ5PQNj0k8l2l8k7j0LKj2Nj0k3j7KJ8J2%J3NnnnnnlLj0qQK0
4636d7L5J0PKJ5J3lj2k7j3LqpJ0J2NJ5%J7J8KNkqQl%%knqpnqnnpj0j2j8kPK5K0J2K8J7J8K0
4633A00Kk2j5lj0k0pj3j0QK5L2L0J3lj0l2m3l4l5l0j3LK0K2K3J5K9K3J0J5J5nk0j3j2k3j4
4630bKJ7J3lnK0M0K3%k8l5l0j7PJ3PJ8Pj7k0j5j5p%NqnLlkJ0KkJ5PLPN%%l%J5J3K5Nj0k3k2
4627A0j0PJ8J7J0NNNQPQj0l0k8j7%J5K0J5K5J2nj7j8npk3j9nK2L0Nj0k3j0rj8k0j0QK0K7K7
4624C2J3j3pKJ8Nql0l4l0j5%NNKnpNPLPQ%J0J5lLJ2KQJ0KNJ3qj2j0qmj0k0KQJ0Nj0j3j0LL0
4620gL4K8J2kk3l0pJ5J5Nk3j9j5j5j3j5j2NJ7L0L0J7%plnNj0j7k0%J8PPJ0QJ2J3J0J2k%lk
4617F0%lk%nlklplnkKJ3Nk0l7j5K2K2pqmq%kl%k2k0nK0J7J8K7J2%knlj2j5kNJ9Nj5j4%l%%
4614a0QPpl3k0J5N2L8Kk5j7nnj2j5nnk0qj2k0nqj5J0L3K5J5K5J7L0J5j0k3j4RJ3lk4j8LK0
4611bRJ0J0J3PJ0L%%KpNPpj3j5j0j5l7k0nNK5L7L8K5nk0j0k0l7l8k2lQl%J0kj3j2KJ8K7J8
4608b7K2K2Qj0j5KLKLKppKp%nnJ5J2J5J7J0J3J2J3NNj5l0l8j2PLj7j8j5j7PK3J7J0nKNp%%
4605@pN%K%%PnJ0%k2j5NJ3%j3nn%QnJ0N%%P%NJ5nKQNNnJ0PkP%kJ0J0K0K5Pj2j3j5j2NNJ0K
4601H7k0kJ7J8PQJ2LJ0J0PQJ7J8kj8k8k2k3k5j2Knpnnlpk3j7k5j2k0k0j8j7j0%J2L3J2%J3
4598e2KJ0J0LJ2J3MNJ5NLJ2L%PQ%J0J0%l0o0k2K5K4J5kj5k2j5J2J2j2k5pJ0J0%qNpnJ7K7M0
4595D7L3L2J5nj2j0j5j0j5j5j3j7j5j5k2j0J5J2J3J4J5J8J0K0J2J3K0J0j0j5j3j2m8l4nJ9
4593GJ3KJ8Nj3k0k2j0J8L2L5K0NJ2L3M2M3K8J7Lj3N%j5l0m3m5l0k7k0lJ3%j8j0k%J7L5L5N
4590A22k0j2%nnj5%Kj2lnknqkKLqJ3PnLKJ3NKJ5M3K7kk3k0j2k8j2J2L%J5K5K0Nj3j5j7j8j7
4587E5k3k0k2j7lK0J0KJ3NNPk0k7j2l0j0Pj2%%qknJ5J5NK0J0J0J9Nnj4lj2j3nj2nJ5L0K4K0
4584C2K0Nj0k5l4j8J0nk2m0j3J0J3J5J5J2J5J5K2J0npnqmqpn%K%%L%K%NQMQ%J0J2%j0kqpK
4580Gj4j3Lq%Nj0k%nKJ0L5L0J5Kj2nqk2k0k0j7j3nJ3K7J8Nj5j8LK%LJ5K4K8J2l0k4qQJ9Qj0
4577A5j7lJ2J8ql7l7k0%L5M7M0M0K0j3l2j8j5pj3r%j3j0%pqnn%J5J5kqpK0J9QqpPJ8K0nj8
4574A7k9j3kJ2K7M5M5K3j3m0l2k3j9j5NJ9K0J5pj5j8kJ5K0J7kj5nK%Llpk3k4qJ0J3NJ4J8n
4571B5k0k0l0j5%J3K2K3J9L0L3M7L0nl5m5m2j5k2l0qJ5L2K5J3j0j5j7j0KJ7J5J8J5Kk5j7%
4569A5k0j0nNJ7Lj2k0k5%J5J5K2Pkk0k2j5j0%J0J7J3J2%j7j0nj0qj2j0PJ0QPj0pJ7K0J0j5
4566c5pNK2J0j2j3pnPJ0klj0NK3K2NPJ0pk5k7NK0MpkJ4NNnnLJ7K3K0j0qk0kJ2K3L0Kj2j3k
4563G0nj0k8m4l0%J5J0j3pP%%J0npNlklklkNNPNkJ2J0kNPKNNLJ2kl0k7l8k5QK7K8J0NPnJ0
4559@J2nNN%%%%j7j7KJ7K8J2%j7k5k5j2j0qnQL5K7J2Nj7k7k5l8k0J0L0J8K0J2J5J2J5J5J0
4556E7LJ7L0Lj5m0k8pKK0J0J0J0J0Qnl0l0lJ0J3nj8k9l0j5j3J3L7K2K0QJ5J5nk0m5m0pJ5J0
4553b7nl%%klK3M7L2Lj3pnnnJ0j3k0NK0K3NNNKj0k7l3mPJ0J0J0%l%k%%l%K0J8PK3J0nj5l3
4550E2l7l7j5%KNLNj3j0kj5l8j7KLJ5J5K0J5J7J8J7J5J2nNQKNNNnJ3%KJ0kNNl%%%%%k%j5l5
4547C0l0j7NNNMNNJ3lNNLNJ2kk8k2pj0qn%J8PPQJ0PJ3j0qpnk5k2%J2LKLKLNNKj2k5k8j2J0
4543f7J0J0J0NNJ2kPQMNnpNj0j7P%j2n%J0j5j8k0J5J0LNJ0lkJ0%%K5Rk2l5j0K5L5L2J5pk5
4540A0k5k5k2lJ5L3M7N0L5lj0Lj3l5l2l5l0QK5J7J2NNJ3K%J3%PQqJ8ql0k2l5k0kJ5NNPNPN
4537A7NNNQNKNLPpj5J0L2J8j5l0k8k9j0J2K0L5M7J0k5m2l5l2k0P%j2j3kj5nK0K5K2J7J8PN
4534C2K0J0J3J0J0qj2j8nJ5K3J5J7j0l5k2k3k2k2k5j8J0L3K9J3Nj3j7PNK3K5PLL0PJ8J5%J5
4531A60Kk5k2k3k2qpKj5m2k5NK0%j5j5%Lj3kl%K3J0PJ0J0K0Nn%Pj0k%l%LNPNnJ0J3lj2Nln
4528D7knnnJ2J0J0J0J0QJ0Pj2k5k0k0KK3PJ0%k%%l%Qqk2nnk5l7m0nK2QPJ0J0J0J2J8NnnKj0
4525A2j2KmqJ0J0J0J2%K0J5%%j5k0%j0j0j7%K0K0J2K5Lk5qj0J0Q%J2NNJ5%pqk0knj5j8kKn
4522GrPK2Qj3j2KJ8K0Kk2k0k0k0j0j0pj0j3j0j0j0%pj3LK2K5K5K5L5L7M0L0J5j0k2k8l5k2
4519A0l5k0nLlLJ5J2J3J4pk2k3pNK%QJ2klJ3J0RJ3J2j7k0j7j8LNnJ2K0N%%k7k8pJ0%PJ5K3
4516a2K4K0L3J5j0k0qNL0K8nl0m0l2l8l7j0J2K5L5L2K8Nlpj8j0j2NKk4k5k3j0j5j2KK3K2Q
4513d7nlLJ2L0Qj8kJ0J0RJ0J5K0%%pnm0l5j7%K0K0NNj0j0%%%%j8j7qk5NK8J7QlklnklklQK0
4510b7J5J0Mkj7l3j5QJ7K8PLnRK5Nj0j5k4%J5J2NlNK5K3PL%J0J0Kj0k2l0l3j7%K2K0Lj3j7
4507@k0j2J0J0J0J2J0J0J2J0QnnNJ0J0%j0j5nJ7J8NnK%pk3k5pJ5J5J5J5lklkj8k0j7j7PPQ
4504B0PK3J7j5m2l2nj3k7l3j5kJ2J5L3M2Q%%%lj0j0pj0%J2K0nl0l2j0NqnklQK5J7J5J0nL%
4501c2lk0j0j2NNNNJ0K5K4J0j4j3NK0K2nj7j7NK2J0J2j5l7l2j8J5L0K2K0K0J8J7J5j2j5NK0
4498I5Kl2k0j0%l%%QKj7l0m2j8K0M7K3j0%J5Kj0j2Kj7l2l0k0lJ3J5%nKK3L0K4K8J0j5j3n%
4495A7j7k5k5j0J5K0J8K2K0nj3Lj3pPklJ3J5J5J2%j2lj0%K0QNNKQ%j8l5k0k4k8j7KQnj5j8
4492i0kJ0PJ0J3J5KJ3Pj0j7j5j0NK2K3J0KK0J2J3KJ8J7Lj5j5k0j5l%%%K0L5L5J8j0k8k7j0
4489D5k5k2lJ5J5lk0j9j0PLnl%klk%l%K3L4K8K7nk2lk0k0npj7j0N%qp%lnJ3lnJ3NKLNKNLN
4486bMLNNj3LpnnnnqJ3N%J4K5K8J0j5m0l0%K5J7%LK0L0Pl2l0q%%nj2j0kj5k3NL3L9K5%k5j5
4482GL%qQPpJ0nj7qk2qj0k7j3j5QK5NK0K2kNK0Kj2q%J8K4L3J2j7l8k4k8j7lj7qNLNPJ8J7J3
4479a7J9QqJ0nk7k7l3k5J8K7K3J7%pNj0%lj0NK0L0L5K0PLk8n4m5j3knnn%qLK0NJ0J2NJ8Nl
4476a5K0NPJ3NJ0J0KJ5K3lj7j8k2k0KJ0nJ3J0lJ5knKp%Kj2nKk%j3J0Lj0Pnk2j2k0j8J3J2Q
4473a7J7PJ5L3lj7j3j7j5j0pk3%K0J8J7K0NnPkk0qj2j7PK2J5J0NnkNJ7L3L0J5j0l3j7k5qJ3
4470D5L0L0%k8k0nLKnJ0L%KLk0l5l2k0KL%Kj2l3k7j3pK5M7L0J0nLKNLMLnpKj2nnnqJ0Q%J5
4467gPNJ0PLK0PQk8m9l8l7k3j0J3J2K8L0K5K4%k4k0nJ5J7QK2lk4k0nJ5J5J4J5K3KJ0J3PJ0
4464I2kJ2J3l0n5n2k3nNK3KNNNJ0PJ0J0j5j5QK2Lj3j0LNj0k0l7l8k2qNK0K3K2K3J5K9L3J5
4461G0j0j0%k0qj0ppj0KNj0k%j3LJ0Pj2k8k%j0KK0J8K0J7j7m3l7k0KJ5J0J3J0J0J0J0nlnn
4458d0klklklQM2L2J8lkKNLKLNKLk0k5j3K3K5Pk2l8k9j3QPJ3%k0k3k2k0j0K5L7L5J5Kj2j2
4455a7PK2K8%j8j2k7k8k7k8k2qQK0L5L0M4K0j7m5m0k2%L0J2J3J2J3J0RK8Nk5l7l0j8LJ0K0
4452d2J7j2j0PQPQPJ5K0Nk3j4j3k2%%j5J2Nj2%%J2J0J0J3PP%J5M3K7j0j7j3k2k0j2j3j0j2
4449c7j0j3pk3kPLPQPQNNnk0j8pJ0K7J3K0J7J7J5K0j5j2j3j2klnklklkJ7J7J5K0K5J0K3J5
4446A15j0j0j0j0j0j3%k0k0pj0k0J0K2J5J3Nj5%qj5LlrNMkJ0J0qJ5%j7Pnj0%rj3%J0j7j0N
4443c2Nj3j0LJ0n%PL0L5L2L0Lk5j5nqj7k0l%J0J0%J3NKJ0pk0lj7j2nk0nJ0qLNKL%Kpq%j5k
4440e2j0nqQL0K5J0nj5j5lnJ3J2kPQNMLnj0LK4Qnj3k4KK7M3M7K3qk0k7l0m0k2j3Llj0%kj3
4437f0L%q%plJ5QKkJ2J0kqj2k8LK0J2K8J0nnnnj0lj2%J0PJ8KJ0J2J3Nj8l4k8k5k0j2%K7M3
4433d2M2Pj7k0k5l7j3J3J7J8J5J0j8n2n0j5PK3K2kj8J0K5K8NPK3qk2j5j3nQ%K%%LKK0K0K0
4431b5K0j0j0pj3%J5J0L%J2J2%pnj7%%j8j0kj0j0qj0%j5j2K%J8J2NJ3J2J0J0nLPj0L%qNkk0
4427f2j8kJ5K0PK3L2J7j2k7qK0P%pnpqpnqpJ7J8J9J3nj8j4j0nqnpnlk2J0L2L7M8K7kj8j7j0
4424C0qpj5%j0pj0qQNNPNNJ2%pk0j2j5j3j2k5nJ5K5K2J5nj2j0j0%%%K%%%%k%l%kl%kJ0J0J0
4421c7J2J0J0J0J0J2J3PJ3nl5j5j7j0K%nJ3L7M0J2j5k2k3j7k0k0k0k2PQPQ%J2J3lj5k7k8j2
4418a12K0L0K5K2J5pl8n2m0k5k0J0J2L0K0K3K5K5L0J7j2j0k3nJ5J8J4J8PQPQPQNPj2k8k2j8
4415Bj9k0k0k3LKQKLNqJ0J0kJ2%pJ7J3n%nKp%lkl%%%%%%L%j0q%j5%j0k5J0QPK0LPJ5LJ2%k7
4412d2j3pk3kKk2l8k2J2K0Lk3j7N%K5K2QJ2K0K0J3P%j0J5QnlJ3%J5J9kJ0J2J3J0j3j2j0j3
4409Grj3j0j2NKQ%nJ2LKj5j2qj7J0K5J5J7lj4Kj2j5%qj0kk3nj2k3Nk2nJ2kPQJ0PQJ0nlNM3
4405d2M4K0j0j7pj8k0nLK0J7L%j5j5lnj5j0j0NkqJ0K3L5L9J5j0l2l7j0NNqJ8L2L2N0K3lk0
4403G7k2nKknNNn%N%J0J5lk5k2k3k4%%qLJ2j2j3J3J0lkJ2J0nJ2kqpj5kNPk2k0NK0J7Nj0k5
4399d0k2j3k2nj5j3pPL0K8K2K0K8J4k2k2lJ3Nj0%K%L%K%%pPk%l%LKNLKLKL%j5nqj5kj0j0P
4396f0Qj3k7j0K7M8K7J0PQJ0k0j7j8j7k5j0J5J2k%j0KJ0QJ0J0J0RQJ0qk4j3j5j5j7k3j0J5
4393i0%%J8PQPQ%K%LK%L%%j3nnnpqnJ5J3J2J0K3NJ2J2Lj3knlkklj0pJ2K5J0nKL%l5k5pj3%
4390e5J5L0K0PJ5J8j8j2lj9l3j7NKj0j0kk0l5l5qK8M5L5%j8J0QlJ5%LKLJ0PQJ0PJ0PQJ7J5
4387F2K5Qj3j2j5j5k8k4k3k2qK0L3L4J3lj5k9nnlnkJ2NLNNMN%%%%k4qLJ7PpLKKLPnkk0j0j2
4383c7l8k0L%lnJ8L5M2L0lj7%J5J2%j7l0l2j8QNPQJ5%PQlnknnlnkJ2J5K0Pj5j4j5j5j0qnj0
4380g5J3L5K0J9NNNNQNPNk2k0j3k7m7m5j8J8M5L5J2J3J4J8%k2j5%j0j3pqpj0j5lL3M5J4j9
4377a7l0l3k2l8m5j8L1M0M2L3qj0pnJ2L3K7J5NNNKNNLKnk0rj0J0K4J8J5%j3j0npnj5%J0lL
4374A0J0NKNJ0j2%j5%%j0j5L%k3j7KQK7K5J0nj5lj4qj0j5klNQlLNKLqpj0nJ5K7K0K0J5nJ5
4371E0%k3k5k9j8j0kqplpj0KnJ5J3%PQPN%%k%%l%kqpj3pqj0j0nLK2QJ0K7LNK0J0NJ7%k5j5
4367b5j5k7j5nk0lK0J5K3K0K0PJ5J2nk4j5j5k0k3k2k0PJ0QJ0PQK0%J5PNJ3J0l%J0%P%L%k5
4364a0j2qj2j3k2nJ5NNJ2K3K2Npk0j3Lqj0j2j3j2NPJ0QNNKQJ2nj5pJ5Nj3j5j2j0j3j0j0j2
4361a27j8nK3K7L3K2Nj0pNJ0K2K5Ppj5pj5lN%%L%qQJ2kPQ%J4K0nj7j7KK5J5Nj8j5nmnnqpn
4358c2qkj0j5KK3J7J5K7K5Qj0k3j5LPQj3j2j5j2lj7j0j0j3j0NK5k%j0J0%%KL%K%Lqk5k0pJ2
4355a05J5J3J5Pk0nnnpnnJ0J2J3J2J0J3J7Lj3m2l8j2J2K5K3J7K3K0Kk5j7NK5Pj2j3k0pJ0K2
4352b5K5J0qrPNJ2J0Lk5k0nk%j8k0j5QJ7K0nnj2j0k0l3k0nJ3J2J0K5M3K7j2j0%KLj3nkPQP
4349b5QPNNPK5K8J2k5l5j4j3j2k0k5j3k7j5KJ3K7L3L0J0nj3nj0j0j0j2k0nJ2%j7k5j5%K7J8
4346a02qj5NL0K8J2K3K0J7Kj9k0lkj0%K0Kj0k0k7j8%J5M0L0J5%j0kj0qj0j0pj0k0j8k0j0N
4343a25K0J0J3K0K0J7J8J2lk2k2%J5J5Kj5pJ0K4J8J0j0j8QNKQKK3J7NLK0J7Lj3l5m0j2k2l0
4340c7l5j8QK5K2J0K0J2K3J5KL%KpPJ3j3j2k5k5j0NJ5K0Nn%K5K7J3NJ5Nj3j0%k0m7l0nJ7K8
4338C0Kj5j0%J0J0%%%pNK0J5lk5m2n0l0pJ0J0J5J0K0J0nk0k0j0NK0K2Nj5j5kNKLJ0J2NJ3n
4335a2k8k0j2j0nK5N7N0L0J0k3o0o9n0k0%K0J0J0K5K5J0j5j5PK8K0ln%pKnk%nlp%J7J0nk2
4332d7k0j0J0K0J0J5nk5l3k0nJ0QK5M2M5K5J0lk2k0lJ8J7Qlk0l2l2j5%PLKQlJ0%kJ0J0Kj5
4329b0k5j7nnPLK%NQ%J0%j0qpj3%j2j3%nLPJ8L0J7Lj0j5%J5K7K0N%%l%J8L5J5j5l3k5l4k8
4325e5LL0J5nj5k8k2j0J5J5j5j3%NJ3K0PnLK0K4%k7j0J0QNlpj5lJ0Q%%PJ3nqLln%knKnLJ5
4322a2J4K8K0%j0j0qj2nPLj7k5qJ8J2nLNKNKLKLqj4j5qJ3J5J4J3j3j7j5j5j0kqpJ0PQPpk8
4319f5k5j2lnn%J3J5K0J0%KNkj0%J0J0J0lk5k5nJ0N%nNJ0j0p%qk5k2%J0K2M0M0L5J2k0l9l5
4316g2k8j7nPK8K5J0lk0pJ5Nlj0QNj0lj2j8%J5K3J7J8J7Lj0k3pPLnj5j5nPL5M0K0lpj0j7n
4313b2%%%lJ5kj8j7%KQK2L0L5J5%qpj8kJ5J2nl5k7j5j0pnnlnJ8L5L2K0PQNPpj0Kj5l2k7j3
4310c0%J0J0J0J0NKNNnJ0LNj5j5j2j3QK4K5Q%%PpqQ%lQPNQJ2%QPj0j0j2j0j0j5lk0j0pj2j0
4306b7j0j0qpk3kJ2J5K0nj2K%%j2j5KJ8J0PK3K2L0J7nj0nnkK0J7kk3k0pJ2J5Lqj5j7pPJ5J2
4303B2%QJ0PQJ2Lj0j0nj8k9k8nJ8J5K9L0J8j3l5k7j5QJ7PJ5Lj0l%%LN%qj7j5pnnnn%qp%nq
4300f5pq%K0J3Kpqpq%J8L0L4J3%NJ5NJ0J0Nlk0k2nlj2l5m5m5k7qNJ8L2K8K5J0NPQj0qpqkP
4297d5N%nj7k0qLj3j0LNJ2J3Nj3j2nk0k5k8nJ5QK5M2M8L7Lj0q%%k%lkNj0j8k2k8j2J0J0J0
4294h2J0%%NKj7J0L0K5J2kPNPQNPj2k7k0j8j7k3pk3k7j3J3L7J3j5qQJ0lnJ3K%NNK8N0N2K5
4290G5j0j0%k0j8j9KJ5%j7j3%L2M8L0ql5m0k7QK4L0kl8l9k8j7KJ0J0J0J0J0J3J2J2LKNLK5
4288E0K0J0k5m3l7j7n%%%%nqpqJ0QJ7Lj3NLj3k0j7j8j7PL0J8K0%k8j7lJ8K0Kk2k0k0l0j5N
4285a62NNPnJ0L0L0M0K5L%NNMNj4k8k7j5J0J0j0k8nK3J7%nj0j5%J0QJ2J0J0J3K2%k0k2%J2
4282c5j0j2j0j3QJ0PQPQPQj0j0j0j3kk0qpPK5J5J5J3J2J0J2K8J0k5l7k8j0%J5LNJ0ll7m0k3
4279a20%Nj0%k%%K0L5J7kPQk0k3k0k0nJ0QK2K8K2Lj3j5j7j8j5NK0J0J5LKNLj5j5NK5K7J3%
4276a2j5j3j2%Kkj5k3k0nK0L0J3J2nkJ0K0J7Kj9k5k3k0kJ0M0L0J7Nj0l2l0j8%j2k8j2J2L8
4273g7K2NNJ0K5J5%lmJ2J2%knlJ0J0%L%Nn%Pj0k2l5l7k5nqpqLj3j2KQPQPQP%J5K5K0K0K0%
4270A0j5j5%NK2K5%j7m2l8k5pJ7L8L2J0j5j5j7qj0k0%J8K5%j5k5j5j3LJ2K0Lk5j3LK5K0Nj0
4267f7NK0K0K0K9J5K0Lj5k5l2l3l5l5klnkj3j0J3K0J7Llnpj0lJ3K0Pj5j2j0KK0L3M2K7kj7
4264a2l5k0qLJ7Qqk5j7lj0j0NL3N2M2K0pqp%K%%Q%nJ2N%QNk3k0j4lJ5j0l0k2lLNlpNlkJ5J5
4261c7K2Qqj7j0j0qJ3L5K7Kj0j9j8knNJ5J5Kj0kJ7J2j2j5kPkNJ9L3L2J5Lq%pj0nqpl3j7lJ0
4258A2LnqLKk%KpNNn%KLlj4k5j8NJ0pk5k8j0J0J5j0k0j0NK0L3K5J7J3nnnqnnj2%K0K5K7K0
4254D0Nj5q%kqj0%mlnnnk0j2J5K2K2Nj4l3l2j0%NPLPLPJ5kJ0PJ0Lj3l0k7j8j2k0k3nJ8M2L8
4251e2K5J2%k0k5pj0nqnknlj7k5lK0L3K5K2J5J8L2L5J5k0l5l5k0%QK2M0K2Nj2NL7L0nk2j0
4248G5Nlpj0nPk0l7l7l0j5j3J3L5K5Kj2nnlnklnnknnnqkJ2n%J3nPJ3nNKkJ0J7J8nj8k5l5m0
4245a30k0kJ2J5K5Qj8l2l3j5LJ7L0L5J0nkj3LK5K5J2J3J2J3J2J5J2J8nnnnNj0j0KJ0pKLj5
4242Ej5J2J5Nj0k%%%qNJ5%J0J0QPkJ0J7k0l7k0NK2J8J2pk5j5j3j4j5k0q%J5kJ5K2K2npnk2
4239b2j3j2j5j5qk0j2j3LL0K5K7M0J7J0J0J3J0PJ0QJ0lj7qj0j0j0j0j0j4j5k5j0J2J3J2J3
4236bMrnlNp%%k3pJ5J2Npl%%%%%%L%%j0Nnlj0NNj0k7j0J0J5nlplnkK0L5NNlJ3L4K5pk8j7j7
4233a7k0j8j0j2lL8M9L5K5Qnnl0m2l5l8k0NJ0QJ2Qll2k3pJ5L0K5K5J5K9L3J2j2l0l0j2NNJ4
4230BLk2k0k0k5l8k5J5N0L5Qk0l5j3j2KK8K5Pj2j5j0j3J8K2%L%KnJ0J0pNNKLKLKNLNKNLKJ2
4227Gnk2k2k3k5nK0QNJ7K5K7J5k0l4l0k3%J8PQJ5J7%%LNj5k5l8k0kJ0K5K0NqnNK3K2J0j2k0
4224c7j0nnnnj3pPM0L8Pj2n%j0lnj2k5k0j8k5k5j0K5M0L3K0qk0LJ5J5j0k3k2nKJ8K7%nLNj0
4220f2j3j2j0j3kPJ0kKJ5QJ0J5L0K7J5NKJ5k%PQ%j0j0k3nJ8K0J2K3nj5j0j0j5k5k2J2M0L2
4218F7Q%nqpnnj5j8%J5J8%%k0j3%J5J3j0k0n%lpk0j2j3pJ0qnNJ3J7Ln%KJ8J4NJ5QJ2J0j0k0
4214B7nk0j2pqj5k2nNJ0%j5l3j5QL2N0M0K7Q%j8l7m2m3j2J2J3J0J5J7L%J7K0Nj2k8k0k2j5
4212h7%PLj3nNJ3J0PJ0LlJ3K0lk7k0j0K2J8nj8j7j8j7KJ8PJ0J5J5pj3kK0K5J7Npj5j8kPnk0
4208f0k0kJ0K5L2J5J0J0J5J7K0J0nk2k3p%j0j3LJ7LPJ5kk8k4lJ5J0PJ8Pk2l5l5LJ7J5%j5l0
4206e5m0j2PkKQK7K5K8K2Kj4j3LK4J8J0k0j8NL3J2%j7j5%PJ3j5k7k5j8j0kPJ5J3J2LNRkk2
4203a7k5k0l0j3NJ3PNQj8l0l5j0NNK0L5M0M0L5PLj3k7k5k0pJ0NPQnlnnj5k0NK3K5%j5j5lJ5
4200e0Q%NNNKknln%k%lj2lJ3K7K2J8%j5j7lLk3m0l5nK3Nj0j0NKnj0NJ0nk5k5j5k0klQPK5K0
4196a35L0J5J0QJ0nj0J0Kj0%%%%k%J2J0nnk7k5j0J5L0Nj3pJ5K5J5J7J8qk2k0j8%J5K8Kk5j7
4193g2lK3L2L0K2J0j2l%j2j7k3p%%%lj2j5j8j2PK8J2J5L%%%j5j5NK0J5%%J2%j5%pj0Nj0KK8
4190a2K4K8K7%j2j0lk5k2k0k0kJ5%J0J0%PPkkq%Nj2n%J7NkJ9J5%J8Pj0pj3pj0j0pj0KQnJ0
4187bMkJ2klJ3KNNQ%Kj7n2m0k5j5KnpNKNLNKNNJ8J5J0J7nk2j0j3j0QK0L5M2L7J0k7m0l2j8
4184e0%J0K5J3J9K5Qk0m2l8l2j5Knj0npJ2J0J0J0%%J5j2k0nj8j2%J2J5%LJ2J5%%LJ5nl8j5
4181a15J8K5Pj5p%%nKkqN%nk%%lkJ0P%j0j0j7nJ0K0K5Nk5l5n3j5J8K7L0J5%j0nnnQNlQK5K0
4177g2J0K2QJ0J7%nLlpJ0Nqpj8j7j0KkKkj3j7k0qJ5J8K0J7j0j5j2j3j0j2j3j0Q%lJ0J5LNJ2
4174i5K8K5J5K9K0QK5J0j0k0k3p%%nj7l0j3QJ0%K%LKNLNPK2K0QJ7J5K3J0nnnnqnLj3k7k5k5
4171b0k5kJ0NKnnnkj3LqpJ2J3J0J2J0J3RJ0j0k4j5j5NK0K4Ll0l0j2NJ2J0kl0j0KK5K5%%j2
4168d2j3k0%K3K2LNKLlj7k5KJ3J5J5J5K4J0j0j0j0LJ0J0j0j0pj0j0qpqnK3PQPJ0PN%j7k2k3
4165d5l7l3nkKpj0k0j8j2qQL5N2M5J8k3j5p%l%%%%%Qqn%pnJ7J0k0j5j0knqnpj5%NlNLP%pJ5
4162a37L0K5L0K7J0j2j0J0J0l%J0J0kqJ0J0j5l2k5KK5K3Nj3j7k0j5j8j5j7j5J0J2NJ5J0QK0
4159e7N%J0PkNNKNpj5j0j0j8j2KK8M5L2Kj5k4l0l0k3K0M8M4K0nk0j9j0j8k0j5k2j5j8k0j2
4156a67NK2K3PLJ0J5K5L5K4J5kj5j5j0QlNQ%NKNNKLlQJ0l%Qlj2KJ8J2J0%k7j5l2l3j7j8kK
4153h0J3K2K5Qqj2j8j2j5nJ5KLJ0nNNnnj8k0j2J0L5L0J5j0nj5j8j2KK0J8K5K7J5j5l0k5k0
4150f0k0nJ3J5J5J5lj5j0QK5L4K0K0J3lpKJ0J0j7l5l5j7nnNL2L0J7nj5klnknnnkj5KLj3nk
4147c2nnlkj0KK3K2L0K0J0J0j5l5k0nLK%J5J7%k9l3j7%PQPQj0k8k7j3LKL%Kk5m2l0oJ3NNN
4144a70LNPLK7K0QJ7K0J5J8nqj2%K2K3K2K0lk7j7j5qk2j8j5klk%j8j5%J5K0QKLKK0QJ0K%%
4141d0%%j5nK0K5K5K%j2j2j5j3QJ0NPpl3l5pKNJ3lJ0QNPj0NJ0j5j7j8NK3J0J2J3J0KLk0l5
4138f7k8k5nJ0J5J3J5J5Nj0%lkn%lkJ2J3lkJ2NLNK%LJ2nkJ0J9K3K2K3%j5j8%Lj5lklkNqk7
4134a0j2J0Ppnj5%L2L2L5L5L0J8k0o5p0m2k0nJ0NPQj3l2k8j2PJ0%J8L5L5L4L8L0J5qnklkl
4131G2j0Lqnk0l0k2k2PNQPklj2NK0Nj5j5k0k8k2k3%J0NLJ2J0NK0J3NJ2J0NplL%lnLJ2J3J7
4128A5Pkk5k5kK2M2L3L0L0Pj2j0nqk7m5k5j2k5j8J0K0J3J4J8J0K5J0n%KpqNknK%pPJ0j0kP
4125E2kKJ8j3j7j0J7J3Nnj0PJ0K0kk8l5l9m5l5nJ7J3NKkj0J0K2L0K5L0K0Nnk0l0lJ5J0kj5
4122A5qpj2lj5nJ8Nj3k0k%Knk5l2l5k0K7N3M0L7K2n%J5M8K7%k2l8k2j0KJ0NJ8%k0k5k7j8k
4119d7J2J0Ll%klk%lk%lk%nKj0QK5K4K8K7Nj0n%j5k0Lk5k0nj7j0KNNNLNJ2kqL%nqLq%J0QJ5
4116a7PkK2J2%%j7j7nlk0j2qj5j5j2j3J0K5J3K0K0n%J7QKJ5%j7k5k0k5k8j5k7j8NJ3%J2J5
4113a20%J5NQK5J0J2J0kk5k5l0KL5L5J8nJ0Pj0j0kj5j0j0j0qkl%k%lk%KLKLK%LKLKNLnJ2%
4109f5%J5klJ3J2kNNnk0k0qJ8J5J7J5K0K0K0J7%k2j3j0K0J5J5J8NK2K3J0j5j0j3j2lj7j8k
4107F0j5j8j2j5PK0K3P%%k2l7k3LL7M0J5J2J3J5J5K0J7J5J0J1J7Ll3m8l7l8j2KLj3knnlnk
4104B0j0Kj2KJ3j5j5%K0K0K5K0J2k5l5k0L%j7j8j5j7j0qj0pnqj5LJ0K5K0J7J8K0K4J0nj9j3
4101a5j2k0qj7j3NNQN%J2J5%j0QK5K4pl0k5pNK0J2J3Rmj3l5n5l5nJ0LNnJ0J7J8J0K7L0L2J3
4098B5nk0k2k0k3QNPNj0j2j3j2J5%k0k0j0J2L8K5J5j0k5k8k2qJ5J5J5J8j5j5k3j0J3J2Lj3
4095a10j0LJ7J8K0J7J3%k3k5QK5J7J0pk3k5j0pj0j8%J5K3K7J5nj5j2j3kj5j8kPJ0J0QJ2J3
4093f2J7Nj7j8LK2Lj3j2%%j0lnnn%plJ3KNJ8K7Nk0l7l3j2KJ3K7L3J2J5%k0k7j0lj5LJ0J7K5
4089f0QJ2K0J5J2J5QK2Nj7k0j8j9j3j2k0lQK2K0J3nlknnlnk%KkKk2l8l5j7nK2J0NK0LPJ8%
4086f2%%%j8j7NK0J5J5%lnnnnk%%nK2L5L5K0ql9l5j0NNlJ3J5%J2J0pnKj2k3k0l2j5J7L5L3
4083b2J7nk0k2nj8j5j5j5pj0j5lJ3K7K8J2j5j2l%j0j2J0K5L0K5J2j5j0pj0j0j5J2K8K7J3J0
4081bJ2J0Nj0lkPpl0l0j0j2j3j0J0K5K5QPQNNqk2k8l0l7l8k5NK5L8K7J0nJ8M2K8nj8j2j0P
4078d0J0J0Qj0j0K0J7Kk4m0m3%J3J2%J0J0QP%j5nkJ0K5K7J0qrj8nNp%%j5j5j8j5k7k8j2j3
4075a75j0nJ5L0L5L3L5L0%k5k0nJ0K2K5PLKK8L2Qj5j8QK7J5j7l3kJ0Kk5l2pPNklknj8k0LJ7
4072c0J5Lk0j8k%j0NJ0qk2lJ3J2nk5j7PK3K5K0K2kj5j5j8j7j8j5kql5k5LK7M3NPNQnk0j0j0
4069a22j0J5J0nlK3J0Kpl0k5j0J2L8M0J5Kn%kj3j7qj5nJ0nQK0N%K5J7LJ7J0j5j5j7j5j3j7
4066i2k3pJ2K5J8K0J0nJ2%k5k0k0k5LJ5PNJ0kKNnJ3KLJ2K5K7J0j0pj2j0J0J0PJ0j5k7j0k5
4063f7j3J8NlkNPkJ0J2%J8J4LKJ8nk2j0j0j3j2j3j5npKj0j7lJ0K5O3M4Lj3j7k5l5j2L5M4%
4060Gl2m7k0PL8M5L2j0k5j5kqj0pPK0L2M8J7j5l5k5j2J0J0j0pj0qnJ0QlQKNNJ5M0L2J8J2J3
4057A35J5J2k2j8j7j8J3J5PJ5J5%pJ7L6L2M0L0J0pj0PNpnN%%qQK7K8M0K3J5J2%K5P0N6N5P2
4054G21P1O7O5P6R2J08J10R8P5R3J30J58J86K23L06L86M36M71M64M58M79N24N89O97Q32R57
4052H872J081J148J163J127J001Q32N86K78q2m54p74j021j178j228j170j076r60q29o94n62
4051F060m21k81j55k5P5J73K71L48M04M48M92N58O60Q19R93J138J261J328J316J236J070Q09
4050A8577M59N8l54p62j118j398j559j594j517j398j281j143j010q72p45o26n12m01l28k71
4048B205k05j41r2p6j15j28j20j15p3m8o2n8j3kj3nj5k2j5k3m2n3n5m3kk0j3npj0j8kK0K0
4046F34K2K5K3K2QL5O0M5N8N5N0O0M0O3J08R8P7P8J08J53J85K21K70L46L89M08M06M22M51
4044D920M88N49O57P82Q82R68J032J058J035R25P77N62K68n3l96p12r52j093j130j078r80
4043H509q75p59o32m96l61k46j43k7R0J96K93L81M63N14N47N91O82Q22R90J161J285J329J308
4041A5622J241J128R05N89J63l36q15j208j481j614j637j594j497j366j205j055q98p57o39
4040C546n36m29l46k80k29j70j25j08j20j11p2p8q3o7m3n0m3m5o0n8o5n3j7%j3j0Lnj0Nk3
4038C05m5k7l3l5j0k8k2J5M0L2K1NPQNj5l1l0j7j3j2lj7lj0k7J0K5L5M5K5j3k0j0k0j0QKn
4035A32j0NNj2J2j5k0J3%j5Nj0nJ0qQ%%KLJ0K7K8J2j0j0j0j2nP%LK5L8L0L0K0NJ2J3J2J3N
4032C43K0K0QNK0K0KJ5J8%%%%PnpJ0J2J3J2J3J5J2NK6L5L2M0L8N3Q0P2N6O0M5L0O5R0O5P8
4029A423Q3R3J05R0J03J45J61J50J55J68J83K23K74L28L86M56N29O04O89P92Q88R90J083J193
4028A1294J313J434J576J722J842J953K050K121K123K007J775J469J072N82N0m89j002j454
4026C1438j827k096k258k278k206k070j880j649j389j115q45n97l61j27R2K99M53N74P05Q52
4025A3715J022J196J344J466J529J521J466J351J136Q47M84Q7l35p65j160j479j722j880j960
4024A7863j955j892j767j622j461j304j138r57p92o57n46m66l89l08k61k10j68j33j23j10
4022A604j06q0p0n5m5l0l3m5n0p5p1n5m2l3l7l8l0m3m2l0l6o0m0m5n3l7m3n2k3k8n0j0LnJ0
4020A25nk3pj8j7qk5j2j5kJ2KLNKNLnj5%j5j2lj0j0j0k5j5j7j5j8j5j5NJ3J7%QJ5J0Pklk%
4017a07j3Nknl%nkNj0%lQNlJ3NNNP%J5NQJ5KJ0J3j5lK3K0J2%lJ5pnKj0knknl%klk%Ppl0l3
4013h5j5J0K8K5Nj0k0k5l0j5KLJ2kk3k5l5j8LNNKklnkNj0j0NJ7J6PK5J5J3K5Pj7j8j7j8%J8
4010a52PJ0J3J5qk2nPL%PJ0LJ5K5K7J0j5l7l8j5kPnj2J5K2Qj0j3nJ0%%J5kk0k3J0L5L0J5j0
4007g5j7j0j5k8l5j2J0L5M0J7%%kqNK0L3K5K4L3J7j7l3k7j2j8k7k8k0k2k5k6k0k2k3J0QPQ
4005b30lk0j5kK2M8M0L0L3J5nqJ3Pl0m5k2J0K2K0J0k%PQqNLnPNkNP%J3Nk3l5l5j0Lnn%j0j3
4001a95LJ2J8J5J5J2J5J5J3%j5nj0j0nlj2qJ0k%%%%%PQJ2NkJ5K0qkNJ0j0%%Nlj5%kj5nnj5
3998a32%J0J0J0J0J2J3J0J2NLnJ0L0Ppj0j8k5l0j5K0K3Nk0j0qk0kJ0nk3k5kK2K3lj5j7j0k5
3995a82k8j0J7L8QnnNJ7%LJ7NQK0nj8l2m0j3J3L0L0J5J0K0PJ8J7NLK0J2%j5k5pl%pqQlkPp
3992f2j0J0PQJ7%l0m5m0l7k8j3%J5J6Kj3k5j7j3QK0K2K6K5K5J5J7J8J5J0nl0k3pPQqkK%kn
3989a22l%pk8j2KJ0j0l5l5qJ8L5N0J3j3pJ0K2J5J5%k7k0k8l5j8QL5K8J2J3J7K0J0J8J2J8J0
3987a7nj8k2nPnk0l5k5k7l6k0j0J5L1L5K2K3L7J5k2k0J0J0l%k%j8j5LJ7L5Nj5kKJ3J5%j3k7
3984h7k5j3J0QJ0J2K3K5K2K2ppqpj3j2j0j5j3j0j2j3k2k8m0j3J5K8L5J5J0J0J0Qj3k7k3j5
3981a70j0pKj3j2Kj2lLj3nkK0L3K2K8L0K0L7K0p%Nj3j7j3j5j2qNQqj2lj7lK0K0K0K3%qQqj2
3978g7J0qkJ0PQJ0lJ5J3%l%nkNqk%NPQPPQPQj5j7j0j8j2NJ5K9M3J7pk8l7l0j5Lqj7nj3%J5
3975h0LJ0%qklj7j8j7j8J0QJ0J0PJ0QPQn%K%%%%j0j7j3j5j0j7j8j0J3K7K8J0lj5j2nnqQj3
3972a60m0k3QK8L7M0L8M0Pk2nnl0k3k2k5j3j0nj3LNj0J3K7L3M2K3k0k8k2k3LJ2pJ5J7nJ0J0
3969a00%J5J3%nn%j0k0j5j0k3m0k8kK7K3J0K0J5kj0j3%QPJ0QJ5J2J5J8J7J0J3J7%j2Kpj8Q
3966c7Nj8nkk0KJ5J3j0k5k8j0K3L5L0Nj0qj7j0J2K3K2Qj0j5NPNNj7l3k5k5j7lj7nK7M5M5K8
3963gRkj5k7m8m2l8k5qJ8J5%%J5QP%%%L%%K%J3J2J3J2K5NJ3J5%lk%K5%j0j0qpnqNQk0k3np
3960i7qnpqj0p%%%l%%%%NLlJ0LKLNNNPNkJ2J0kqj0j7lK0J8K2K0k2l8k7k5qJ0%LJ2J5K3Pj5
3956a00j5j5j5nnnnJ0J0QJ0Nqk%l%kl%%%k%%lkJ7%%J8NPQPQJ0PQPQPQqnLj3j2Kpj0NNnk0k3
3953a10j0NQJ0PNj2j0NJ0Pj2k8k0j7k3j8l0j2J2j5nQlk%lNj0kl%kj0NK5K5L5K0%klklpJ0j0
3949a82j3J0Nj0qnnnJ5L3L0J5%kNj0j8j5j5k0lK3NQPQNPkj8k5k5qQK3K7L0L0L5L0J0nLNqn
3946c0nnj5%%j7J7J3J2J3J0J2K0KL%%%%l%%klnklnklmlknNj3kl%%j2J0K5K2j0l7KLj0PpnK
3943c5j0j2j8k7nK2NQK7J5J5L0Pk9l0l5l3nnj7%Nk0nnj0qk0lj0j2qj0QPJ0QPJ1PJ0j0k5j3
3940b18j5QK0J3J2J3nJ2%j0J8K%NNnJ0J0pNNJ5J7K3J2nk2j3j2NNnJ0J0nJ0KpP%%%%%%QPkJ2
3936e0J3%lJ5J3NKJ7J5%l2m5l5k0j0J3J7Lk5m3k2%K7M3J5lLJ0lj7j8%j2j0j0j0%PJ3nj3l2
3933a87l3j0PJ3L5M5M5K5k5m5m5n0l3nK0L3M0K0LJ0J7nk7j8k0l0qNn%%pKk%J7NQJ8%KJ8J2
3930a55nLNJ2nNNJ0%nJ3J2nkJ2LK%NLNj3J5Nj7q%nnj0kNj0j0Nnnlnpqj0pJ7K8K5J7%kNnqN
3927a00Lqpqpj0K0K5J2L0K5%J8J4J3J5J7J3J2Q%J5J2%K3lj7lLk3l5l7%K5nqkn%%%%nPQlpP
3924C2%kK0Nqk5l7k0J0K5J5Kj9k0%%Nlj0Qj0KNj0%k%NqQ%%Ppj3k0j5k0j2j5l0lNLPNQNPNJ5
3920a00J5NK3K0NK0Ppk3j5j5j7j5j8j5%%%%%%pPK3K2K5K0Lj5qnj0nj5%K3K5K0K2J5j2nRNn
3917B%Lk0k0k0k2j8k0k0j7k3pnk1j2j0j3j0kJ2J0kNNJ5lJ0J3LK0PJ0QPJ3k3j0Lnnj8Npnlk
3914a92K0L2K5K5kj8j0j0j0pj8kPJ0K0Nj5j5j2j8k3LM0L8J0J0KJ5L8L5PNJ0Pj2k7qpj0j0j3
3911g5j0j2j0k3k2k3k3kJ5J0NJ5J3J2J3J2J5J0J5J3lNQNNNNj5j5j0k5lk0k7%J5J5K7J3j3j0
3908i0k2nPj0%%%k%%k0k0k3j8LJ8J0Pj0l8k7j3kJ2QNJ7L8K5K5J5L3K5K2K5K5J0j8j4j5j5j8
3905e0J0J0K0Nk0NJ5J7J0k4n3n5l2NJ2J5klk%l%%%NLJ5qk5k5l7k1J8K3Kk2m1l2k0%K7M3M5
3903a70K8P%j0m0nK0Q%NKNLJ5J7J5J5K0J5J5J8J0J2J0J0Nj0k5l2qQ%%lk%lK0K3J9K3J5%j3
3900D2l0k4qk0j7J0PQPQj0k5l5l8k2j0NJ2J3J2J5QK5K5Kk7m5l3J3K2J5J8K7J8Kj2k0nKknj0
3897h2k5k0j3k2j3k5j5NJ2J8Nj2lJ8L0K2K0L5J5%nj2NPK3K2Qj0j5j3j2qpqnj5%npj0NPj0%
3894a15%%%nJ0L%KNLK%L%%K0K0%k0k3LJ7K0J0QqnJ3K7J5lk2k2j0j0j3pk0lQPj2k8pJ7M3K7
3890e0J0QK0K2J2j2j2j3NL%j8k2q%kJ2K8K4J3nnnnnnnknlNJ8J9K3Nk5l5l5j7%KL%Kkk0qj0
3887a00k7k8pPJ8J5Kk5j5%J8K0Nj0j0NK7K8M0K0nnnqnpnnj5KLj3knlnNLNNlJ3%Nj5l0k8j0
3884a50nK0L5M0J8qk5k5j5j2%%J0PJ8Kj0k5k5j0LKLNKNLN%KLK%LKLNK0J2J3K0NJ2J3Kj2nl
3881c5Lj3nkj0j3j0p%Knk0k5j2K0L5J5KnnpqQPj0j2NNNPnJ3NNPNnpnqnpj5KK8L0J2j2l3k7
3877a12j0NNqk2k5j5J5K2M0J8Kj7l0%%l%LJ0J5lpj5k3l0l0j3NJ8Ppj5j3%%k%j5j8NJ0K0%k
3874b35lNNNNJ0J3J0J5LJ7K5%l5l8j5J0J6J5%%Knj0k3k7j3nQJ2LKJ3PQJ0Qnnqq%j0j2%PNQ
3871b10PklJ0J3K5J5Lj3j5kJ5L0K0NPJ8J0j0k5k3j2%J0J0J0K5L0L2L2Qk0k5j5%NNQNnl0k5
3868g7j0NPJ3%j0qkl%%K3K7J0k5l0k2j3j0j2%lj0nknn%KnLJ0j0KLqLKpNnj0PJ3J7K0J0Lqj7
3865a37j8j5kPK0K8Nqnj0J0L0K0K5J5J0Lj8j5nLnj8j2nj8j7qLJ2nj7k0lJ3K2J5kNJ0J7K8P
3862e5NLKLJ2K0Qlj5k5nnnnpq%J5K3%j3j2j0nk3k2j5j5j5j8NJ0NQPNQNJ5%KJ3NPLPLj5%qp
3858a12%j0lLj3LJ5K5J0j3j0j7j5j8j5J0J0J0J0K5K5Lj3kj3j7k5j5lNNQNqj0LKJ8J7QPJ0Q
3855h7nnnnj3j7qQJ7K5Qj8m0k7j5KL0M3N2K3%j5j0nk3k2j3%J0nj5l0k0J0K8K2%J3K0nj8k2
3852a37%J5lj7j3n%kqNK0L3L5K2kj0qnpnnnqJ0L%%%%%J7K0Lk5j8nJ8K0J0J0lnkJ5J2kj0k3
3849f5j0QJ2%k5k0j0QJ2J0J5kqJ5QNJ0PK3K4J5k0o2o2m8k2J5M0M7L8j5l0k0KQqk7k8klJ3J2
3846a40LKLKknlnk7j8J0J0J0J3J0J0j0k3j2j8qpJ5L3NNNNPJ0J8KJ0J3J2J0%%J5J3Kj2j8m7
3843a02l0NK2M0K8J0qj0LNj0j0j5NqnNkJ0%k3j0QJ7Qj0l8k2NK7K3Pkj5j3nQK7J5J8L0J4Nj7
3840a0j2k3k0k2nk0k0qj5j5j0j8%J6PNJ0NNQP%%QnPN%kqnn%j0klj2lj0plj3nn%J0NONNJ2L
3837a67qj0pqlj0j2nj0k3k5pPK0J3J2J8J7K6J7J3K5K0J2LqnklnklJ5L0L3J5J5J2kk8l2j5K0
3834e7K7K0Lj5j8%%LlpNJ2j2l8l0j0LJ7L8K5K5K7K0Nj5j8j7j7k0j3j5j2j3j2j5j3j2qj5k0
3831a95nJ3lj3l0j7j0J0J7Nj2j0NJ0J2J3J0J3J5J2J3J5K7K8J5nj5lj2j0j3j0j0j7nlk2%J7
3828a70NQNNJ5lj2j8k7qK0L8J5j3k0nNK0%j0j0LJ5PJ3J2QJ0NJ0J5ll5n0k2qk0j3j5j5k0j0
3826b73NK3J0J2J8Kj2k0j0NNq%J5J3%k0k0k3j7j3J5L3L0Nj3j7j8j2NK0K7K5K1%qJ3K7K8J2
3823a15pj5j0j3QPNQNPNNpk3j5j2NK2J3J2K5L0J0J0pk0m5m0nK2J5L%J5J5lJ3lnJ3L0L0nl0
3820d7k8j0pk5k8nK5L3J7%QJ2J5NK0Nj2j3j5j2j8j2j5j3j2nKj5j0kqj0QP%QJ2kJ0Kkl%kj0
3817a52NPj0k0j5LK2K3%j8j5j5j3j7nPK3K0J0kj8pqNK0J8L0J5Ppk3j0%QJ0qj0QP%%%kJ2J3
3814a02J0J2J3J0J0J0J7J3%k5l3l5k5j5nj2j5lJ3Kj2k8j0%Kj0k5j7nJ2K3Kj0NLJ0J2%j0pj0
3811b35q%K5L6K5j3LK5K2L3K0Nj0j0PQj0l%j0NNJ5J0QJ2NJ8Kkj0j0nqpj0j0%lLnqNLnnP%%
3808h0%k%%j0j0k5k3j5QK5K5NKNNNNQP%k%%n%%lpj0qpj0qj0j0%j7qj2qj0qpnJ2J3lj0j0J8
3804b00J8Kj2oK3K3J0j3j0NQNPnJ0J0kNNKNkJ2LKj0p%j5l0j5k8k3k7k5l0k5lJ0LN%l%%J3J5
3801b90k3m5l5qNJ1KLNKJ3J2K0QPK0J5J3K0J7J8K0%%K3L7K0j2l3j7k3k3k7j3J3K7L8L5K8K
3798a15pj5KK8K7Lj0j8k0pNJ7K0Lqk2k0j0lQP%kJ0P%LPJ3lk0k5l0j7J0L0L2L0K3Nj5k0j8j0
3795a25j5j5NJ8K0NPJ5J3J0NJ5J0PJ5J5J2J5J3nk0l2k5j5KJ5K3J9Lj5j2NPJ0j5j5j5j2j3k
3793f7nJ5K7K8Mpj2j3k2l3l0pJ7L8K5Pj2j0KK0K8J9Nk2l5m0l0j5LJ0PQJ7Lj8k0j7j8%J5J0
3790a25%%j0j7K%kJ0nnP%kj8l8l7j5%%J0lj2lpqNL5K5J0J6P%l0l0NL7L6J0K2K5QJ5L2J3K2
3787a5J3j0%NPknRLKK3qk9j5k5k8npj0nlj0j0k%PN%NN%QlLPn%NNnpqj0j0QP%J0J5J0J5J3N
3783d2nj8l7m3k7qK5J8KQJ7J3J2J8J2Npl%nj2%j3k5j7j8k5LK7K0Nj2j8j0k0kK7QPNj2%qpn
3780a67qpK5K2K5K0NpNnj0j8k5nJ8J7J8K0j3j2lk0j7nj5j0J0K5J7J3Kj5%j0j0%j5%%j2%nj5
3777a87Nj0lJ0NJ8Kj5pJ0K5L5K2j2k5KJ8K2nj7j8k0k0knj3NK0L3L2K0k%lkj3j0j0j0nJ3%P
3774a10K8M5L9K8nk0j7j0k0k5l0j8%J5NNK5K3J5K5Kk0j5%j0j2j0j3j0j0j2j0%l%%k0j7J2J0
3771a40j0k2k3j3QJ8J2J3J7J8nk0k0l1k5k2j8kqj7j0j3LL2L5J8Kkqj5k2KK0L8K8L0J2j5nQ
3769a52J2J5nk0j5j0j0j5q%nnknnlJ8J7J8K0J0K5J8J2nk7l0lj5k5j5j3j0NJ8L3M2J5k%NKN
3766a15N%LKLKLK%L%%%J2Qj0k3l0nJ0J0QK2J5J5J5j0k0k7qJ8P%%QKLNJ7J5Lj3k7l3pK0L0N
3762e7j0KK5K5kj0k0j5j8j7j8j5j7lnknJ2J3J0J0nk0k5lK3NPK3K7K3lj0j0%J3L2L5K2%kJ2
3760B7kk3k2kJ0J2kqj5j5pj8l5k5k2k3k8l0j5NK3K3Pj3j2%k3l5k2qQJ0K0L0Kj5j0K8M0M3K5
3757a17k0n0n1l5nJ3K5J0lj7k3k2l0j5%PNQK2M0M5K1KNLKJ3J0J0Pj0l0j2k1j2KJ8L0J5Lqk7
3754a92k8PK6J2QqL%NKkk0k8j0%J5Nnj0j5lkNnj3LK7K3j3nK0K3J3l%J0J5%kJ5J5KJ3Pj5k2
3751a27k3j5pKNj0j7j6j5j5LJ7K3%qLnl%%k%K%QlnJ0L3L0K0NJ3J2J8%j3k7k0k0qK0J5J0pk3
3748a40j2NJ0PknJ0J0J2nkJ0P%Q%NNNPj2qpqpqkqnK0L0J8J0lk0l0l5j7lNJ0J8J2J3J0J2K0
3745f0Nj2k3k5j0J0K0K3J2nk5j5j0QJ5j0k5k3pK5M0K7%j7j3LJ7Qj5nqpnqpj3pKj2j5KJ0LN
3742a47J0K7L8J2nk0j7j3LKkj3j2k5k0%J7K3J5J2%j0j5k0pJ2N%J8J0KQPNLj3j0k2j5%J7%j2
3739a52q%%j0j0%L3L0J5j0k5k8l0k8pJ7L8L3K7K5J3J2NNLNqpPNK3nk8j2NK7L8K2NNJ5lJ0Q
3736F0PQj3j5QK0J2kj0qj0pk8k2j2NJ4L5K3K5J0j8l0l5k9l3k7%J7J8J5J7nj7k5k5j8kK5L0
3733d2K7K7J8K2j2j3NLNN%j8l4l8k7j3J8M0L7K2J3nj0qpj0k2m5m3k5j0NK5K8J0nj3j0j0pP
3730a10Npj0J2K8J0lkJ5PQPQj0j0K0K0%j5j5k3k2j8n%nQJ2nNK3J5j5l0nJ7Lj5j3L%j0j3NL
3727a27j3j0LKnnj0%J5L3L0J5J0j8j2KJ0Qj3k5LKLK%%%%Qq%L%%K%j0NNj0k%j0Nj0k8k5j2P
3724a80J5J0J0J3%%J0K2K0pqpqj0p%%qk0j7j0J7J5Nnj0QJ5J0KK0M5L5Lk0l0k8k2n%%KLj0q
3721a40m0l5j3L3M3L5j5l0k3k3nK3J5%j2k3j8j5k0j5k0j7l%%%%kK%nJ0pJ0L2L0M3K0j8j7j8
3718b38j7NK0KJ8PNK6lLJ7nJ3K5lj2j5m3j5J2K8K5J0J8J7J8k0m8m8k0kj3j0k0nK0M8M8L0J0
3715a12PQj0%%K%J3nnJ2%%k0l2l8k0K0K5K8J5nqj0p%j8npk3k3k7j5PNJ8%PQlJ3J3%lJ3lj8
3712b03pnPL6J7J8J0j5j0NnnnnNPNNNNNNJ0J0J0J0QJ2J8Knnj7%K5K2K3J9Nj0%klklkK%pNk
3708blPpklj5LNj8klJ0J0%J5J7nk9m3l7%J0J0%j5j3%LNNNNNKNpk3j2j5j3j5j5j7j6j5k2qJ3
3705b40J2J5J5J3J5J3J2j0k5j5j5qQJ2j0NNj0J3NLJ5lQNPNNNNQNNNNNKJ3ll0j7J5K7K8%j8
3702h5j5%LJ5qkJ2nJ0Q%NKk0j7Kl0m7l6m2m3n5j7J0J2J5J5J3J5J0j0%%N%j0J0%%K%M0K5pk3
3699b43k7nL0L0J5j0lJ0J6K0J7J8PK5K3J0%Kk%%n%%PLNNKNNNkJ2LNKNLNRnNLKNLKnnnknkj3
3695a5LJ4J3J5J5J5J2K8%l8m0l9m0k0lnj7NNNNKNJ3nk0m3l0l0j3J1%o%kK%J6M0M5J0j5l0m0
3692a72j5K5K2K3K2NNLNNNNNKJ8K5lj7j8j7k3J3J5nK2J3NJ0J0nnlkj5KLj3j7j3pk0k8%j5k0
3689a65j0j7k3qj0k0j7qkJ2NNNNQNl%klk%l%J0K0K6PK0J8J7J8J2J5J8J5J5J5J5J4LJ0J2%j5
3686A7k7k7j0J7O2N0L0%j7j3nK3K2pm3m5l9k3nj2l0k5j0NJ7J3J5j0nqnnnknj0NK5L0j5k5k8
3683a30j0NLJ5%k3%K5J0pj0qj0pqpnPK5J5J5J0kj5l0j8kJ7J8%%Ppm0m3l8m0j7K0N0N0L3J5
3680a37K2K5Lj0lkk0k0k0k3l5l8j2%J5J2K5J0j0QK8L0L2K0J0j5l0l0l5l3k7l0qJ0L3L0%KN
3678b18QNPOKNNklj0NK8K5L2K0%j0nnnnj0%K0K8K5K2%k0l5m0j0J0k%KJ8L5M5K2J0J5K0Kl2
3675A0m7m3j7k8k7j8k8k5l0k0QJ0KJ5J3NJ0J0J0J0QJ2QN%J2M0K8j3j7%K2J3PK5J8lj0k0LK0
3672b2K0PKQKQP%J3j0k5k0j0NK0J2J0J8PJ0J0J5QJ0J0lj5j2lJ3K5K7J5J0NJ0Lj5l8n2n8j7
3669A0Kkj5k7k0nJ0Kj2n%J7J0pk3j5j2j5j3J5J3J5J7NQlJ3lj7qj2J2J0J0J0J0J0J0J0j0pj0
3666b2qj0pj0qL%K%J0pqQJ0j5k5l3k0nnk0k2j3KK1K0Kk0j8npqpqpj8%K0K5K3K5K5K3K5K0%
3663g2j8j7%Kpnk3j7j0NK2kj0nqj0l5m0l0j0J7K8L7J8LKJ8K2%l5l8k0J5J8L0J8ql8n0l5k7
3660c15j0NK2K5Lj5n%lnj0j0k5k5k0k0lK3L8L7K3lnJ3J7J5J3%lJ0K5Qj0j3nJ0%%J3J0qk5j2
3657b40NJ2L1J2j2m8m8k0QK2K0Lj3k0j7j0j0qpnJ2J3ll0j2J5L2J3j3pJ0J7K0QK5J5j0lJ3L0
3654b00L5L0L0L0K0Qj5k3k0%J5J8qj2k8l5k5QL0K7K8L2K8L2Pj0p%k%%lkl%j2j5k0nJ5J5J5
3652b2J5Pp%%l%klJ0npJ0%lJ0pj3j2j3j2j5j0k3nJ3J2J3J5qk7l5n3n0k8J3M0K0j5k3k2qj0
3649b63j5kNNk5k5PNNQj3j2J0K5J7J3J5J5J5J5K8J0j5j8j3j5LK5K3Pk%lklk%lNK3J2J3NJ7
3646a00K5%nkNj3k5j2%J5J7J5K0J8nj8j0j0j7j8j5j7%l%kJ5J5J2J3lk7j5j3k%%%PK0K3PkJ2
3643i5LKLk3l5l7%L0J0J2J3J0J2J3qpj8%QPpl3m7m6l0nJ3J2QK0J7J8J3K5J5J7J0K5J5J3K2
3640b5Qqk0k2q%J8J7L%J7J5Lj3j0j2j3J3%k0k3l2nPJ0QJ0j5k8j0j0k0n%LNKkJ2L5L3J5nk3
3637i5k5j2j0j3j2j5j3j3j2J2K8K3K0K2K0%j5k5k5k7k8nJ0%%KNLK%L%LJ2J8j8j5k5qJ3J5J0
3634a90J0K3NlnJ8L0J7pk3k2qpqj0L0K8J7j0j0j0j2j0KJ8J0J0J0J0J7Lj3j2j5j5qk0k2nno
3631a98klj0LnlJ0J0J8Nj7j8j5j8k7l0%J2L%NKJ8J7J8J7J6J7J5J5K0Qj3j0%%%%NQk0l8j5l
3628b03pqJ3L3K0K0K0K0J7K0K5Lk0k0k5qQP%j5QK5K5Pnpj5j5j3j5j5j5j5j7j3l5k8j5pqQK2
3625b43J5Lj5j5%KL%j3j2KJ8J7Lj3j2lkq%kj0j0NJ2L3L0J2k0l0l2k3j2nqpnNnk0j3%J0K5K0
3622c23K3L5M0M3L0Pkqpqj0kPNklj2KJ3J2kj3k5j3LNj3k2j0j8k0J0K0J0J5K0K1K5J5nj3j2
3619a82nlQK0qj5nj0j0nqnpnq%j0j7lkk0l5m0n6k5QJ5J7Nj2k0j3k0nN%k%%KkPQKJ3K7K8L8
3616c55M5M2K3Pj0j5pj0j8k2k5k3k5%J8NNJ0J0J0J0J0J2J0J3KNNNj0J8K%J5J3J2J3J3J7J3
3613a57J2j7k0j6j7%K5J5J0K0K0J0K5K5Qk5m0l3j5l0k5KLqJ0J3J3K5P%%%%%%%kJ5J5J2J5J3
3611i2%NPj0j0%j5j2Knpnnqnj0k5j5j5j5j5j5k0J0PQPk0k5k2k3j2Kpnnnj6LJ5J3J2J5QK0J2
3607b98J3J5J2K3PNK3J3J5Kj5klnlj2KK6K7K5K8%j3J0j5k0j7l0j6pqLj3j2j3j2j5m3m2j3K3
3605c55M0K5j3j2J0K7J5J8qpqj0j0pqpj0j0j0j0nJ0J5qklknPQK7M8L7K5%k5m0k5klk%%lK0
3602b78J5QK2K3PL3Qj3j2k1nklQqk7k8n0j2J7J8K2K0K3K0K0K3J0J2J0J3J0J0J7N%L%%K%%L
3599g7J2J3J0J2J0J3K4%l7m7k3pJ5K0KK5L3Rj4l5n0l8k7lK0K8K0L0L0K0K7K5Nnj8l9o5m8k7
3596a57l0k1j2PJ8Lql%l0m0l5l2l3l5l8k5j5LK0K5J2L%J5J5J8K2J0J3K2J8J5J0lkJ0nPNnJ5
3593b43QPJ0j2k5k5j5J7L5K3K2Oj1nNNK8M8M0M2J5j2k8j2Nnnqpqpj0j3nj5j5nj5j0qN%nk2
3590b30l8l7k3LK0K5KQK0K2NnQKkNlnQNnNKNK1M0M2L8Pnpk3k0k0k2m0o3n3m5m8l0pj0KLlQ
3587d38nJ0J7pj5%J7K0LKJ3kqNQqnQl%%%L%K0L7K8L0L5L5K5pJ5L7K8K0J7L3L0J4pnpnqnpn
3584c7qnpnj3j7k3nJ0J5J8J0J5Pj5k5j5j5m0m8j7J7J1j6k5l2l3l2j3j2j5qK0M5M3K7J8J0q
3581b23k5j2j5PK3KNJ0%j5l0k2k3l0k7l8k5qQNqnj0j2lJ0Qj0k5l0qLJ5J2Nk0k2KK5J3J0J0
3578d73J2J0J0K0J3J0K5L3K7QnJ2Nj5k5k7j8LJ0J0%lJ3Kj2l3l5k5j3kK0K2K0J8L0L5M5N5K8
3575a90kj8l5m8k0pqk0l7l3j3LK2J0kj5j8%J8K0J8J7K0J0%j7k8NK0J3J5K2K0J5J8J7Nn%%%
3573b28%k%k3m0l0k5pP%k%%%Kj0Q%%K2L5L0K8K2Qnk3j2j3j5j7qk5k5pPLk0k8k3k2%J2QnlQ
3570d18nNK%L1K5Pj0j5J0K3K2L0J5kj0lK5L3j0k8j5kJ5nk3nj2j8pj0j5l1l0j2J2L3L8K0nj0
3567c55NnnPK3K7Lk0l0nJ2nJ3L5L5L0J2J8K5%pnllj0j2%Ppl8n5l0kK5L2nl2j8j2J0K0J0J7
3564b98K3J2J8J5J2kj5l3l0k2nPK3J5%PJ5K8L5J0nj5j5qpqpnnnnn%PJ8M2M1K2J0nN%QK2J3
3561i2J5l%j2j3LKpnqp%lkKQK2%k5k7j3J0NLqj5j7qQKk5j8J0Lj5k8j7k0l0k3k2k8j8kJ2J8
3558c88%%J5J3%K%L%j3plJ0L0K5nl0k2J0K7J3qj7qQPQPQJ5K0J2J5Lk0j8kNPkJ0J2kj8k7k0
3554c25lj2j3j0j2j3j3l7l8k5QL5L5K0nj8j7J0J2%j5pqJ5J5LK0K3NJ5J2K0K0L0J0%knlknJ2
3552b68L5L5J3nnql2l0nJ2K8K2K1NPnJ3J7K0J5J8nl3l0nJ5L0L5J3k0j8k0k0j2Kpj0J5J0J0
3549a47J2J0J0J8KnknnNJ7M3L7K5Kj5j4J0K2K7QJ7J8J5J5PpKLqpnql2l3l2l2k8l2k8l0j2j3
3546a75k3pJ3J2J3J2kk5qj3k7j3j5l0j7j8k5j5LPNN%J0Q%j5l0l6j0L1M7L8L7L5J5Lql5k0K3
3543b50N2N1K5%j8k7j3QJ2k%KnLKnQPK3K7NJ8K2J3J7pk8k5j2j8k0k5j2j0k1j0j2j3j0k0n%
3540b73LP%p%k3m2m8k8NJ8%j0q%NLKQj0j5j3nJ0K3J5K0J8J2K5J0j0j0j7qQ%KQK5N0M5L0nj0
3537a90Lj6pJ0j3NQj0J0qj7j8LJ7J0j5m2n8m2k8j5%Pj0%LNNlJ3K0J8L2Qj3j2j3j5j2j8j3j2
3534d23qQl%pPk%%%%KpP%k%%%KLKNLj3LL0N5M3K2J3lj0j2PK8K5Pkj8j2j5K0M5L3Ppj3%klk
3531a87lnlnnkj3LqpNj3LK5J0J3J2J5J0J0%k7k3nj8j5j5j5k2l5l3k0k8k7k5k5j3j0J3K5J0
3528d53nKQ%NK5M3K2K3J7Lk0l0nJ0J2J0J3J5J2J8j8j5%kK%J0K8Kk5j7%J2K5K8K2J5QKLlk0
3525b18l2l5%L0K5J7QPJ1noj5k7j5lJ3J0nj5l5j8NQk0l3l2j6LJ8L2Qj8j5%J0LJ7J0j0j7lJ3
3522c45J7K3L7L8Kk2k0KJ3nKNkj8j2K0K0J5NJ2J5%pk5j8j2NK0J5PNj0j0QJ5L5K5K0K5J0%j7
3519a07lJ5J0%J0K3J7J0kk5k5nNJ0NPQNPQPNQPNPNQk0l5l0k5%NnQJ2%kJ2J5Qn%K5J4Lj5k0
3516c0k0j2l0m0m0k3lJ6K5K2J8Kj2lnk5j5pK2K8K7K8L0PpKL%%%%%%%%nlknnnqpKNj2l8o2m6
3513b33k5k7k0nK%%kl%kJ2K8L7L3J8J2J0nk2k1nJ5J6J7J3%j3j7%PJ0k2k3j8k0j7k3LJ7J0Q
3510b55qnj7%L2J3j8l5l7k0l%LJ7QJ0KLKLKLNKLK0NPpl5k8j2j5j3j2j8k0nk0qK0L5L8K0%%
3507c38%kNNJ2kPNQNJ7J8J0K2J5J5J6J7j5l0k3k0k0k2l5j0KLKLK2K0J0k2l3pJ5lk5k5LK%L
3504c70%%KLKLnnnnk3k3%J5K3NNK3L2N0M8L3K0Ppk8k0j3NK0NJ1J0PJ0J0J0J0klklknlklnj5
3500a80NK0Qj0j5l3nK3L5L5Kj0j0j0j2j3j2qk0k5nJ2pk3k0LM2O1M5J5lQPLJ0J2LNJ5J0Nj8
3498e5l0j5k2k8j0j0k8j5NL3J8qk0k5lJ3J8L0Ppqkj3l5j8NLnqnpnnlnklnk%%l%k2k5lJ8L7
3494b73L8K0lQJ8L7M5K0K3K2K3nlklj7k0j8k0k5m5m0k8nnnnklNj0j5j7k5qk%%%j5j5j8j5q
3491d16npnk8m5m5k0J3L7L5J8NqnNQK5L0Pj0j0j0j2lknlNJ0K8M3L7Lk8k7k6j0QJ5J8l%J3K2
3488c48K3Pj7j3%Lj5l3j5nJ2J3J0K0NNJ8L0M7M8L8Pj5l3j5kJ0K3J7pj3QPJ0NK0J3lk0LJ0%
3485a42J0K2L3L0K7J0j5l2k8pPK3L7J3PJ7Lj7l5l0k5qQPpj8k5k0k5pqqnK3K5K5K5K0K5K3J7
3483b5J3nk3l2j0qkj0l3pPJ0%j2j0%%P%QK0J7%j5kNNlpP%nj5j7j0k0j0P%nQPJ5%k2k3k8j7
3479b40j3N%j0klklklklK3L0L3K0%k8j8nNK0L1Nj3nj0qj0pj5%NJ7J8Npk6j5j7qj0j0j2j0q
3476c08j0j0j7k5l1j5J8L8L5J7nk0j2j3j0QK7K8PkNNJ2K8K5J2NJ3J5Nj5Lnj1pl%j2q%j0k%
3473b45lLnKnpKK0K0Nj7k5j3k5k2%lnLJ5PNK0K8J2kj0%J5J2Lj5k8k7j5%J5J0P%%n%QqnNLn
3470b75j5J2L0K0j0l0k7j0%J7kj8j0pl%j0LNqj0J0J5K5L0J5npqnJ3L5K7J8J5J5kl0k6kL3L2
3467a50J3lNNpqpqpqpqJ0K0NK0K8K7Qqj0klj0pqLj3j7lJ5K3J7J8lj7j8%j0pJ0K5L0J0lJ3J5
3464c2lkJ2Q%k5n0m8k2j0j0qqLLqQK7J0j0j0k5k5k0k3pK0J2kj0nJ7K3lj7j8%%LPLnJ2NkKj5
3461b48k5J3L2L6J2%J0Qql5l5qkJ2J0J3J2J3nlJ8L3L2J8Nj0k8l0j0QPQPQJ0J0J2J0NQJ7Lk8
3458h5k0j7k8L%qNQq%L%PJ5kNPNNnnnkqnLj3knj8NK3K2L0J5k5m2l8l0KK8J3J7K5J8L0K0lj2
3454g2j0lnnNj0k%j3Nkj3Lj0nlj2KLlLK%LN%J0K5J7J8J7J8J2K0J0j5%kl0l8k2l8nJ8NKpj8
3451a40QK2K0pm0m3j2J2L3K7J0QJ0Nj3k5k5j2NJ2J5Nj7k3k0k0%PkQ%KQlj0j8j2j3j2j5j3j5
3448b93NJ5J3KJ5QNJ2LKLKJ0kKOj1p%j5qkk0KL5K3L0L0K0nl5m5k3Q%j8j0nj7lJ0%NJ3L0M3
3445a67M2K8%j5Kj5j5%nj0p%%nqLj3LJ0NNPNQNPnnnkJ2L0K3K2L0L0%l7n8n5n0o0m8j0K0K3
3442b75K0K7K8K0J5J3K2QPJ8NJ5J2pj5l3j5%nj5j0klj2l3j8LNKLk0l0qJ8M0K5%j5j3kj8%n
3439b48j0%J5J5%k5j5k5k0j2N%qj5k2KJ8NnK%LNlNnk0j7lk5nnj8l0l0j5J3NJ2J8N%nj0%Nj0
3436d73j0NJ0J2J5J3J2J3J8J2J0J0J8K%%k2l8k5%J5J8l%j3NK1J0J7J3j5j3pj8%J8L0M0K2J5
3433b63J3K0M5L5kj5j3J5L8K2klQqk5pNJ5Knj5m2n1k2%J7J3J2K3Qj3j3pj8j0N%pj0Nlpj3j7
3430b90j5j5j3j5j0j0l3QK3J5KNnQJ2klJ5L5L0K3M0M3J7j5j7j8%J5L0K3K2K8K5lkNnj0NJ7
3427c5L3K9K0Nj0QJ5J0J0PQJ0PJ5K5K5J0kj8nj5k5l2l0k3k5j0J5J3lk0j4qLj5j8NK5L2N5O0
3425A37L0pl0j0qj7j8nJ0nk2l0k7j0k0k0KJ5QJ0j0j0%j5k5k5lJ3%%l%kj5l8m0k8kJ0J2J3%
3422a85pqj0J5L3L0L0J5J0J0qpnqJ0Qj8k0j0J5Nk7j8kKLj5l%k0NQ%j8m8k0J3J2nj7k0nn%%
3419b85NJ5J7nk0j7j5j5j8l2l8j3LK5L0K0NL3L2K5J0J0J0J0QQPJ0NK5QKLj5%J0K7L3K0Nj0
3416f2nqk0k0j0j0%j2l8j8L%nj8k7k5k5k5j5lNQK0K0Nj8j7j8j5LJ2K8J0lnJ0K3Kj7j8l0l0
3413c68l5l0k8k7m0k3J8K0K0J7%j5l7l8l5k3k0nLK0K7K6J5%k0k1kJ0K0L8L0ql2l5j3KQQK2
3410e51J0j2j3LJ7K0K3Pk2k0k3QPQP%J3NNK0K0J7K0J8J7K3J8qpqnJ3L0K2K3NNPQlJ3J2%%%
3407b48NK0K8J3qqLj3j2Kj0pj0qj5k2k5j3QJ2J0J0J0pqQK5Pj0j5j0npqpj0qj0LKL%KLKLPK3
3404b95K0PJ3nj8l2m0l0k3NK0K5L0J5Lnq%%plk%KLKpJ0Nnqj0j0pJ2L0K8J7j2j3QK5K2J0j2
3401b40j0J2L8L5J8PNL3M0L0Nj0j0j3j5QK7L8K2j0k2k3j2j8k2j5j8j7j5j8k0k8j0J0J3qk5
3398b38j0J5Qqj2j5PK0J8Ppk3j7j8l0j2K0L7K8K7J6J7J8J0qk0k0j0%J5J3Kk2k6k2k3k7k5k8
3396c43k2qJ8L5K7J8j3k5k7j0j0lj2j8%qpK8K5K2K3Kk5%L5L0Lj5j0K7M3M0K8J2nQ%k5m3m5
3393b50k0J2J8PK3J2%QQPQPNK3K0J5K2J8lj7k8j0kqpqj0pqLJ2J8K%J5J0LJ7J8nk5j5j3kK5
3390a02M5K7j7m5n8l5j3J3J3J2J3J5J5J7J5J3j0m8l5k5k3l7l8k0k5j0j7j8pk8k3pnnj3NQP
3387d46J8NJ2J3J5J0j0l0qk2j3J0knJ2J3J2J0nl0j5j2NK0J0J2L6L5L2L3ll0j2j3kJ5NNJ5%
3385c05%J5KLPNj5J8J5j3QNnJ2LKLNKJ8J5KJ3J3J0J0KNLKLKNL%J5NNJ2%QPpj0qj0j0pj0ql0
3381a75l0l5k3J0K5Qk5m8l0%J8J0J0j8j7KJ8J0NJ0PJ5%nj0j0j0j0pj0qJ5J5J8J5J5J2J5J5
3378b03L1K7K8K7%pNj0k8l0m8k0J8J5L0J0p%nlnpnlqnj0nLj5nqpj5k0nJ0K0J5J2K5J8j5l8
3376b43l5k2l0l0j0Nn%K0L2K5K8K0NJ7J0J0J8J5J3J2J5J3J2NpqNQj0%%k0l5k8k5k0j0K0M5
3373a85N5M8L2J3Kpnlk2k3k2j8kJ0J2nj7k8l0k0j3nnj0k7k3j5l0l5k5l3k5J0K8K5J5j0j8j7
3370d28nJ2K0J6K0K5J7K8K2J3KJ3NNN%PJ3Kj2k8n5m2j0J0NnnPK5K3K0K7L0J5L6J7nLq%Qj0
3367a62qQNJ2J5NJ0QlJ5K8%l3m0m0l8l5m0LK7QJ5%qQqj5nk7%J5J7K8PL%lLl%Nnj2%lpj5%K
3364b63j5kJ0nP%%J3j0j0%j5q%j2j5KK3M0L0L0QqJ0nqnj7lK0K1K7J5j0k5k3j0NK1J2J0Nj0
3361a70Qqj7j6j2j5qpPL3M0K0kl3k8k5l5k5J3K2K5J0j5j2j5j5qk2j3j2k0k0k3k0PJ0K1Knn
3358c88k0%Nk0j3Lk0k0j8k2j0k5l0oQJ0J0J0nplnK0L5K8K5J0j5%%nnNj0j0NlnK3K5J5K7K6
3355c75K0L0J5NPQNPQNPj0p%j5j5%qpnnNj0l3l5j5NK5K0L8L5J7k2l3k5j2lpqL%j1j7j3%J8
3352d08K5J8lj5k5k0NJ7K3%k0l3m0k7j0J0J2j0nj0pj5k8k5j8%J5J3%j5k5l0l3j5NL8M7L8K3
3349e48KkNJ2K0L0K5J8%j5j8k0k0j7PK8J5J5J2J5J5J3K0Qj3k3k5k0j2nj3j5j7n%%K0M0L7K3
3347d08J0lk2l3l2k5KJ0QPJ3%PQlknn%qLj0nj0qpk3k5j0J5K3Nj5j3K0K0%j5j5LPQNPpqJ0K3
3343e03K7J0J8K0J7J8nlknlklklknK2K1J5%k6j2k5j5Kkj5k3k5j2j0j3j2nk1j7qnpj3NJ3L2
3340e84L6J2J0J0QPJ0QJ5%j5l3l5j2l%j5j3nJ3L3L0J5qk5k2NL0K2J3qk0j2j3L%KLJ0J0K5K5
3338d68PpJ5M2N3K8qpnqnnnQL0L0M0K7kk5j3J0K5K5J0j2j3QJ7J0pk0nnj5KJ5K5K6J7J0%NN
3335a45NNNNj5j2qj5k0nqj7j8k0%J8L7L8K0%k0k2k8j5J0L5L0J5Nj0l2l3KK3K5Lj8j2j1k0l0
3332b53k5l7k5k5j5j8k5k0j3k0j2nKJ8L7L0K6Pj0j5j3j2j3j5j5j5j5j5j0j2qJ3K5K5J5J2K3
3329d28K5J0QKNL%%%%%%%%J5J0KJ8L2K5J3j3k2j8%J5J0nQPk0j7j3k0j0LK5K2Qk0j5KpqLj3
3326c58%J8J2%j5k5NJ3j5k0lK5K5K5K5K8J5%J0J0qpqnk5k7k3k2lJ3PLNPNNNNNNj0k5j2k0k0
3323c75j3k5j0J5K5K3J5J5lj2l0j8%%j8l2k0KLj3l0k5j2PJ5J3J5PJ8K5Pk2nK5M0K3nj8j8l0
3320d41nJ0J0nk2nj5l8j7KLqpJ2L0J0LlJ5K3L0L8K0j3k5NK3K5K7L3K5PpK%QNPNQNPQlJ3J0
3317a85nl0n5m3l7k5%J7J8%KLKQJ2K0Ll5l5k3LK5J0k0l8m5qJ5K5K0M1L0K2L3J2kj3j0J0K5
3315b53K8j3k5k2j3j0QJ2M0N0K6lk0j3k7l5qK0J8lj2KJ5J3NPQKJ1Pj0nNlkl%NOPNJ0NNQj0
3311a62j0j3j0QNj6l0j0Lj3knj3pj0j8j7k8j2Pj0k0l8l2j8pJ0J2J5J3J2%j5j2%J2L0K3K0Q
3309c50PJ8%qpJ0K5K0lk0j7j0NnlnknnKj2lnnnj0nnqnpKj2k0PJ8J7K3J8L7K5nk7m3l0j0qQ
3305d23NlJ0K6K0Kj5l0k8k7l0j3NknPJ3k5k0j5KLj0PM0L8J2nknlkJ0NKQNlJ3K5M3L2L3L5L2
3302b33M1K7j0j5k0qJ0nk5k5k2k0l0j3%J5K3M7N8L8l%J3J2pk3j2KLj0k6j7KJ3J5J3J7J3%l0
3300a92m3m3l0j2J0Pkj5j0qk%qLj0Nnl%L%KnNQqj0j0j2j3j8pnj8k2qpk5k3npk3m0k0k0l5j3
3296f94K3L7K5kj5j0j0qpj0qpj0j3pJ7K8L0J5lJ3K5L8K5PJ3K2Q%KNQlJ3lk2j8l2j8QPQPkl
3293e21Nj0%k%lkJ2J0kj3pJ0L0K0L7L8K3NNJ2kk8j8kJ8J2%k3k2%J5NNQNNNPQlJ3M5L0Nk3m7
3290c35k3J5M3L2Nk7l0j8J5L0K5%k0J0L3K7J0%j5j5LJ7K8K8M2M5K3lk2j3j2k3m0m3k2l0m0
3288c00l0l0nPL%%KnLJ7%j7j8j2Nnqj8j7j5j8j7j8k0j5J5J5J8J5J7J3NK2M1L0PLK2K3K5K2
3285b38QPJ0Lj3l0k7j5nPNkqj2l0m8l5j5j3j0j5kJ2K8L7M1K5%j3nkJ0K5K5J0j5k3nj0k2l3
3282c93k8l7k0J0K5K2J5pj8pj5j0j0k0lNK3K2Qj0j5j8pNL2K8J0K0K3J7J8J7Lk0j5j0KLj0%
3279c65qp%nj1LqLK0J0J0J0J0J0J0kqj2KJ3L0L7J0k2qj2k5j8k2j0lpPM0N8L0J2K3K5J3J0J0
3276a47J0k0k3k8j0J8L0L3J5j8l0k8k2j5lNk2j0lnj5l2m5n1l0j0j0j0j0j0j2NPk2k0KJ5J5
3274e06%NJ5J0J0LJ5J7QJ2J3J3J0J2J0L5N3L0ll0k7j3j2qLj0k3j0kqpk3k8l5j2J5K7L5J0L
3271c93j5l0j5K2L5J8j5j3j2j5j3j7j5j5j8j5j2j3j5klj8k0nQL3K7J3j3k7k8qklkj0lLj3j2
3268f51qj0j2J7K0J8K0K5K3K2K5K5K0L3J7J5L6L0J5%qj0%LKLKJ0kNNnP%L%K%Lj3k5j7j5k3
3265c93j8j7j8NQNNj0l5l3j2nJ0J5lnJ3KLJ0J0j3l0knnlQPpl3l8k5J3K3K5PNK8K0J7J8K0l
3262d36nklnkl%kK0K2klnJ8L5J3J0K0NK2QNK2L8L8Nk3k0nj3j5kJ5j0l8l0j2NNj8l2k8k5k5
3259d58k5k5k3%J5NQPNLNK5Pj0j2k8%J5J5K3K2K0K6K2K0K3K2K3K0%j5k8QK7J5J5K0J6K0NK
3257a65j0l8k7j0k0k5J0J2%J5J3PNJ5J0QJ0J0J3%lJ3PkNNJ2J3KJ8J2QK0Nqj5j5pj3j2j0j3
3254a45j0j0j0j5j0j0j0j0j0j3pj0k0nqj5pj3j7lj0j5j3pKK1J5NK0NJ2J3nqpqLj3j0kj5k6
3251d01j7k0j8j7k0k0nnnnlj0j2KJ5J8Kk5n0o5m3k0j0j2j0qJ3L0K5K0J0J0KJ8PJ0J0J3J2K8
3248e56K8J2J3L2K8J0%%lk%%%%j3%J8K0J0J5nlLQ%j8l5qJ0J3K0K3K0K0J2J3K5K7J3k0k8k5
3245c23l2k0j0NKLNNPN%J3L2L3M7K0j2j5j8j5j0j2j0j0j0j0j0j0K0J7K0K3NNk0k3k2qklnj7
3242c60k5%K2K0%k2l1l0j5j5J3J0J2J3J2J6NK2K8L0L2K8Kk2k3k2k5qNQJ7%j2j5k0qnNJ3lj7
3240c65k0k8j5j0k8l7l3k5%Qnk3k5l0m3m5k7NK0J2J0k0n3n0j5L0O6N7M0QnKLlJ5NNJ0kNPL
3237e96j3k5m2j5J2K3J7J0nj2j3j0LNj0J0L7L8J0k5k5nK0J5%j0nj3%J3Nj0k5k5j3klQL2M8
3234e96M5K8%KQnJ0K2K8J0qQK2J8J2QNNNJ8K0nnj5j5j0PJ5J5K5J3KLqj5k7j3J0Llk5k5qj2
3231d28j8j5j2%PJ0nk0l0l5j7J0J2J0J3J0J5J2J0J5K0K5J0klkl0l0j3%Qnk3j0j0j0j2j8nJ0
3228e56QK2K3K0Kj2k5l0l0l3l3k5k7l0k5nJ2LK%J5NNJ5N%J5K5M0M1K7L3L5L0L2J8J5nk3k0
3226d31kJ2K0J8K5L3L2L3Nk3plkJ0j0j8j7lK3L0J7J0J0K5K6J7NJ0nm0n3k0k5k0k2KLj8l2m3
3223d28j3%LJ2J3KK3M8L5Kj0j5J0L3K0j5l0k0k0k0lj2j6j0j2j3j2qk2j5j5k5qj7j5nllklk
3220e91Nqj2NJ0L5K0K0npNK2Qj3k5k2k5k8qj0j0j0j0pj0j0KLNKLKNLj3j5j0j2J0K7K5J3nP
3217f29L3L0L3L0J2nj0nQJ0qklnNLlj7k5j3J0J0L3N0M5Pj0j0j0j2nJ0%KLKLKk0j0pk0j8j2
3214e18k3j0Lj5k6m2m0k3j5LKj5j7PK3Nk0j0nJ0%K%LnKnk7k6pnlJ3L8M5L7L0N0N1K7nj5l0
3211e56m5m8l2j8j0j2j3nJ0J3nk5k0J2L5K8PNLJ5J5J2J5J3J5J3J2K3K2J5LlJ3K7L5L3K0J0
3209c68J0j0j2NKnnnqnklknlklNNkJ0NNQNnj1%J8K3Ppj5k6npk0j3j2j3j2qQK7L0K8L3J2j5
3205c63l5n0m0j8j0QJ5J5J0J0nnlkj0k5k0nK%%J3J5lj5j5j7j8knllnkk3j7k0nJ5J7J8K0K5
3202e61J3l6l7k8j0nK3M7L1j3l8l0j7nqj5%pqj0nk2k0k1k0%J8J0J0K8M2M8N0L3J7nkJ2J5p
3200e33k0nK7M3L7K5K5J3k0k0k3pq%%%%j5k0QK0K7K5J0j2k0j8j5LqnnnpqNj2j8k0j7j8j8%
3197f09K0K6ql0l8k7j5qJ0K3K7J3%j5k5j8%J5J5J3J2J8J2kk3k5j0J5K3L8L7K0QqQqpPknKn
3194e26%J5J8%j0qJ0L0J8Kj7j8m0k0J0K5Npj5j5nlp%%J2J0NLJ0J5l%klknlk%NK5K0PLlL%J2
3190d51K0K3Ppk0m5m5k3%J0k%J0lj5l7k3J0K3J2j5j8j0j7j5nK%j7j0nqQJ0qk5l2k8k8j2nj8
3188h12%K0L6K7Lk3j0QJ2K3K5L0J5J5N%J5K5K0L0J5LJ0J5lj5k7k5j5j3NJ8L2L3K0Kj0k0l2
3185e43l5j8l%j2J0J0lj5l0l0j5LJ0J2K0J5J5nj7j5q%pj0KJ8L0K5K0K0Nj0k0j0PJ1j6j7j8
3182f24j7k0lknlNNLNk5k3k5k2l3j5lJ3J8J7K0J8K0J5K0J2kk0k5KL3L7L3M3P0N7K8NQJ0NP
3179c58K5M0M0K3Kk0j7lLNj0l8m0k2j8k0j8%NN%j5l7l8k7k8j5j3%kl%J6J5%k3l3j5j0pPL5
3176f09L6L5J0lj0pqNQqk5k5qJ3KLk0l5k3k5k0k%J7J5%QPkJ2NLnJ0K0qk0k0j2j5qJ0K8L0K2
3173f19J0nknql5n2n0l6kJ2QNNNJ0K8K7K5Nj0pj0qj2j0j0j8nJ3J0NK0J2J0J0J3NqnN%npKQ
3170f76Pkj0k0j5PK0K5K0kqNJ8K0Kkj0j3kJ7K8K8J5PJ3J7Lk3j5k0k0lJ6J2kPQKJ0J0J0%J5
3167e01L3K2J0j2k0j0J0J5J2Qj5k3%J5Qk3l0k2PL8NqpPK8J2kj3l0k2k0nJ2J8J2kj5NJ7QN%
3164d73P%k7l8k5pKQK7M3K7Nj2j0j5PJ8KLnn%nj5j3J8K7J8%j0J0J7QJ5J3J0J0J2QJ0K0Kl0
3162c43l2k3l8l7k3NK8L0Kk0l5l0kJ2J5j0pj3kKj0pKj2lJ0K8Kl5o0o8o0m3l2j3kJ7J5%p%q
3159h07kKj2j0KJ5J5J5J1k3m8m0k7NJ7J3J0J2J3J2J3J7NnK3J3KJ3PQJ2J3J0J0J0K0KnnQL2
3156f24M6K0j5j6j2N%j3Lj3j2KJ5K0QK3K2QK0J7pqnnnpnnnqnnnpopj0k3nk0k5%k0j2J0PJ0
3153f79J0J0J0J0J0npqnK3K5K5K3%j5j6LJ5K5K3J7J0j7k3J3K2K0L0J5nk2k0qQK0J2J3%%l%
3150d41klQqnJ0kK%L%%nj8j2qj0j5kj8j7lj2j3j0j0qj5J3K5J3J7K0J0L5NnLj3Nnnnnk0j7k8
3147e71j3QJ0J0J0NQ%PJ5kNPj5j5j7j5qk3k0j0%LKLKLKL%Nj0J0J5J3lj5j0NJ0J0%LK%kJ2L
3143e58NNKNNNQJ2%j2j3J0K5K3nk8k5nnnnj5j5j3j7k3nj7j5J2J0J3J0J0J0J2J0J8J5pqnkJ2
3140e66J3%%%lknj8k0l3j5LKQPK3M0K3j3l5k3L%j5j3j5j7j5J2J8J7NLK0Nnl0m3k5j0N%NLK5
3137f81L5K0Kj5j0j2k0qk%%%K5N0M5K8J2nNN%%L%%%J0nk8j0j0k8k7j0j8j7lK5J3J0J2J5J3
3134e81J3J7J8J7J5J8%k0j8pPQqj5j2J0J0j3j2%Knnnnnkj1LnnlkKK8K0QPK5J5J3ql2k5j0l
3131e61J3KN%L%%nk3j2j3nnnnK2K3J8K0Ppj0Pknj0NPQj5j5J0J2nk0k5j0j5k8k0j7k0k3J0K0
3128f89J3J2J3J0lk0NJ8J0Pklk0l2j0J5J0qk0kJ0J0lnnkKpl%j5j0j2j0j0j3j0j3j2j5j3j2
3125h44Nlj5k7j8J0J3NnNPpNJ2NQ%j8j2%J2K0J3nqnk5l7l3j5nNNnkNJ2NJ5Nj0k0j2J0K0J0
3122i19j3pj0j0j0j1%J1J0lLJ0NNnl%pqLKpj1kJ3Nj6j2KJ6J2nj5nNNJ3K5K7J3KLnj8k0nLK
3119i32kJ2J3L5M0J0j0k5k5j0%PLKLj5k0k3l0j8J3K5K0J0Lnqk0k0nJ0J5J3J5lk0j0j0pPQq
3116i62j8j0%J8J5%j2j8PL3N3L5Nj3p%KJ8K0KLJ5J2%pj0j0j0KLqj2j3LJ5K0L0Kj7k3pqQPJ3
3113h24J7NJ5K1nk6l0k5k5k5k7%lklLK%LK%N%J8K0J2nk7k3j0QJ2J8J5J2L0L3J5l%J3PLLNK
3110g64N%j5Lj6knj5%PpJ0nqQ%lNNj2l8l5l2nL2K3K2Nj2%lJ3M0N5M3J2j2k3k0j0k8k0Nkk0
3107h19nnk0NJ5J7QK5J5J5J5J5J8J7J3J5qk0k0j0N%LKNLKLJ2J3KK0J0J0J3J2knPj2l0l3l2
3104g06l5j3j2j6j2j3j2Nk3n2k5KJ5J0J3J0J0%j8j0j0%j7j8kJ0j0KNL%NKLK7K3Nlk0j7nK2
3101h77M5K8L5J8j0lJ0J0j5k0J3%j3Kpn%lnNj0Nnj7J2Lj0n%lkJ7K0K1J7J0K5K5J0j0k0j7j5
3098g41PK0J0J8NlJ0kNNj0J2Qj0K%kKNpk5l5m3j8J8J8J2K5J0NK5nk0j7k8j5j2j1j0j0pPK0
3095g82L3J8j3m3m7j5j5k0qLK0J7QK0J2J0J8qj5Nk0k2Nnj5%lpK%nk%%PQKJ0Nj0J8J2j2qJ0
3092h32%LqQNKQKk0l2k5k3k2k0k1k0j7k3k5j2K%NLk8k7k8k8nJ3LKqJ1J0nj3j3kj8l5k2%%L5
3089a220L2M1K7NNNLk0m0l6k2%%qNK3K2J8Lk8k8j0J5K8M5M3K7kj8j7lNQKj2l3k0J3L0K2Qj5
3086a097j3nkJ0J0Nj3j7k0%%j3j5j3j0nJ3K3K2K5K3J2%NNj5l0k5k2l3l5k3J0K5K5K5K6Pj2
3084a147lknln%QK5K7Nj5pk0j0%%N%qJ0%LKK0J0NJ3PLJ2J3Pj2k5l3l2l3l0j3Lnqklnkj5j3
3080a278J0J8K5Ppk3NQNKLKLKklklnnkq%J0j7l3j5L%j5k0k0%K0Ppj3j5nnj3LJ2Nj5k2nPNk
3077a398qLnnj0k8n0m7j6J0K6K2K3Nk5m0j3KkqQL0K8J0qpqpl6l5k0QK0lk5j0J3L0K2K1J5l
3074a521k2k1j2j0j0j0NNnJ2J5J5QK0L0L3J2nk0kPK5K8Kk0nLJ7Lj3QNKNj0j0kJ0L0J5ql5n0
3071a476k2qpj0j3j0j0j5j0j8n%J5K5K3J8J7nj7k3nlkk5k3j0J8K7J5j0p%K0J5LnqnqpJ0%K
3068a559J1K5J7J8PQM0L5J7pnJ7M1L7QJ0KJ5M0L5K6llK6K0Nj5j8pqqp%KK3M0M0K5%k7k3pJ0
3065a097J0Kj5k0k0kJ2LKj7l1k0k0J0K5J6j1l5l2j8LKNJ0NL%KLPNJ3K7J8pk6k2j3j5k7k8j0
3062a303LJ0J0J2nk5k5QK2J3j0l0k8j5j5J0K5L0K8L2K0J3j5k8k5j2J5L0L0L0L0K0nj8k0j2
3060a200NKj0k0pJ5J2K5J0j0j0j7lJ8J7%%%%NOlj8j7j8NJ8K5K3J5J0J2K8K0J7%k5k0k%K%L
3057a087k3k2k0k6k5LJ0K0L0K0k0l0j3kj8kKJ3J7NnK3K0%npqnpopnPJ1PJ0klj8m5n0l2lJ3
3054a285%j5l5l8j3%kj0PQNPK1J5J7J3nk0j8j3j2j3j2j0KLKNJ8K3J5K5K5PJ3K2J8Kl2m8l2
3051a340k3qJ0K1K5L0J5K2L0K5K3nk8j2j3NK3J5J2J8K0J0K3PpJ2nk7k3j7k8j8%kj8k5k0k5
3049a298k2j8k8l0j5nnplNj2j0Kpl5k3j2k0j8l0j0PQPNK0%J1J0K0K5J2L3K7J5J8K5J8q%J5
3046a333kNJ2kq%j2l%j5lknK5J0QJ0J0J0J2%J8K2nj7j8k0k0k0k3j7k0k0k0k0k0j0N%n%K5J2
3043a456J0J5%nK0L3L8M2K8lj7k0lJ3K0K5J0j3j2qj5pJ0J0n%PJ0kNNKNL%J5lpJ5K%N%Nkk5
3040a250l3k5l0m0l8m7l3NJ5J0J0Nj0QqklnkJ2nk2k3j5kj3nNLJ2%NN%QJ2Lj3k7j3Nkj1OJ0
3037a538PNL0J8lnj2lkj3nnj0%nK0L8L7M5L3J0Qnj6j2nj5qpj3j7%K0J7J3l%J0%nnL%qj2KJ5
3033a401Nk7m8j2lj5pNqj0QJ7Qqk0j0j0j0j0l3k5nN%plnNnpNqnpnk8k5kJ0K7J3nj5lJ8NNj0
3030a666k5m5m8nP%NK5L3L8K5J0K0J7J0j2k8l7q%J5QNK5K2K8K2Lj8%pj0N%qpNJ2j2k8j0K3
3027a611L0Pnk5k7j5%j0j0J7K0J5J8J2nk0k7j3nnj0k2nnk0j5j3j3j5NNk0l0k0Nkk0j5l3l0
3025a932j5k0nJ5J8J5%NJ2J8K7L0J5k7n5m8l0k5KK8J2j0l0l2qLj5j3NK0K3Kj2k3j2k8j2K0
3022b082L2L8J5%%%%q%J5L5M6L2K5kj3j2j8j2j0lJ5L3L5K0nl0l5qNJ3J2J8K2J0j2j3kk0l3
3019a897l2l3l5j8j5j7j5lJ3J5lk2k3k5k0kJ0NKL0K0%j0j0NK8K5J2Q%J7J8%J0J0j3k5l0j0
3017b030kJ2J0LJ7K8K8J2nk0k3nnLJ0nj3LJ2K8Nk0k5m3n0k2nj0m3l5j0j3j7lJ5K3J2klJ3l
3014b178nknj5k3nK3Nk5j5%J2Nj2k5k5k8k3k5l5j7l0k8j2j0j3j0NLNKpj8k0lJ5J8L0Nj5j5
3011b516l0j0qk2m0m5l0j3kJ5L5L5J5%J5L2L0J5Lj8j5%J0J0J3QJ0J0J5Kj7k5l3j5KJ0NNK6
3008b518PNK0J3j5l3k8l0m0l7l3j7%lj3kJ3J2kk8k0j0l5m3l0kj0j5qJ0K5L3J5Nj3QK5KK0J5
3006b757J0J5J6J2J3J5J2LKLKL%KLj3j2j0j5j0NK5K5K0%l5m5n1l2%J5K2Qqj7j8kJ5K0Kj2n
3003b774nlknlJ3J5J5J7J3J3K2N%j0j5%%j5lpj5NKj2l5k8LK7L8K5J0%J5L0L3J5J0J7K5LPK5
3000b529NK1J5%PJ0J5LNJ2K0LKK0J3NJ2Qj5k3k2j8%J8J7%j5l2k8j5nJ3J7pj3j2j5j3j8j2j5
2997b566j3NNNQ%J0J2kj0j0k0nnj8j7lpqnnnnknqQNqnj7k5lQJ0K2%j7j5k8j3J8J5J5J8J5J7
2994b654J5J8K7J0K0J8lk0j0pJ0L5K3K0K2K0L0K0J5L0L6J0j6l2l3j7KLNKk2l3k5k7j3j5j3
2991b549j2j3j2nk0l3k7l3l0k3l5m5j5%LNNj0J2J3j0qj2j0j0j3j0j0qj0QNqj2j5k5j0l0o0
2989c072m1m0k7%j3j5QP%J3J7kPQj0k8k5j0k0k0j5k0k5j0j3k2l0l5k0J2LKpj0NJ2Nj2k0lK3
2986c443J2k0j0QJ7J5J5J0K3K2J0J5K0K3K0K3J7kj5j3kJ2L0K0J8J7%NQnj5k0lkNK5M0L3J7
2983c070L0K5K3J0qk0m2n8m8k7j5k0j5j5%J2%QK2K0kj0PJ8J5J2K3L0J8k0n1n2m0j0K7K0%p
2981c210nlJ0L5M3L0J3KpqqnJ3K5K3J7K5K8K0J0NK7M8M3K7Nnk0l0j0j0pj0l8n3n0j5J0K5K5
2978b985K5J0J0K3N0L8Pj7j5j5l0l1pql0m2k8nQql7k1%LK5K8K5K5J0K2L3L0L5K0J0j0pPL0
2975b822K8J7LJ0J2J5J3J3J2QJ0J7NJ3J5KJ8PJ0J0J0J0J0LJ7L8L8L5M0L7L8J8%%%qk5m0l5
2973b398m3l5l7k6k2l5m5m3m3m5m7l8m0m3n2o5n1j0J0pl0j8QK2L1L2L8O0P8P7O3O3O5O2O1
2970b503O0O7N6M0K5L0L5J7K0J8J8J2kk5k6nJ3j3l7l5j5l0k3k5k8k5k5k7k5k5k5j6k0k5pK2
2968b554M3L3K7K0p%K0K0M5L0L3N5M5L5J0PL3N3M5J2j0%NLKJ3nk0j0Nl3p2q6j00o8l2k0k5
2965b448k3l5j8L1Q7J11Q5M2j5n7j06j20j03q5o8p2q3p3p0m5pqj7k1kNNQNPQKQK0%j3k2j0
2963c097J5L2L0J5J3J2J5K8K5K3K5K7K5K5K3J5%J0Pk5k2k3k2k5k3k7j8%J3PNLKJ0nkJ2J0%
2960b862J3L0M7N0L3L3L2L3L0L2K8L0J5j7l8k5J2K3J3J7K5Qnj8k5j7k6k2k5m8p0o5m3l7l5
2958b874m6o5n2l0k8k0j8k0k0l5l2nlL%KLKNLNJ5J5J7J8J2J8K2QJ3NJ0PJ0J0QPJ0QJ0PJ0Q
2955b977J2L%j3j7%j0j3j0j2j0k0l5m8n3l5j7j3l3m5k7m8n7p1p2n8l0j8k2k5k3k7j3K0L8L5
2952c744J2LnnnnJ5K0J0lk0k0kJ7L5L3J5nnNJ3J2Lj8k0k2k8l3l2k3J5K8K2pm5n0k5j3j3j2
2949c902nP%j2lpK%J0nk5l0l2k5J5L0K2J5J3KNJ3J5J8J5J7pk0j3j3NJ8J0Qlk3j2J5K8Nqj0
2947c867%%nk5k5k5j5qJ5K5L5L6L7L0K8J0nj8k7k8j7n%j8l3k0nQnk3k5%K5M8M0L3L2L0L0L0
2944c707k%%%J5J5J3J5J2J3J7QKj5j0kJ2L0K8J2kj0qnj2j0j3j0J3J7k2m5j8Q%j3pJ0l%%Ln
2941c676Kkk8k0nPK5K8J0QL0M7M5J3j3pPNj0k5l5k5k0pj0m1o0n7k0%j8k0k0j8k0k7j0qpj5
2938c997%K0J7%j7l3k0kNJ2nk7k5k8k0k0l0l0l3m0k5KK8K8Kk5k8k7l0j0j0l5m3k8LNl%Lqk0
2935d494k5k5l0k7k0l3l0k5l5l8l5l2l8l3m2l0j5j3j5j3j5j5j5j2l0k8m5j5J8K2K0K0J5J3
2933e115J2J5J5J3J2J6qq%j2nnqn%LK%LK%%Nj0k2J5L0J8K0L5L5L2L5L8LKJ8ql5k3k0l5l5j5
2930d990J5L0nk0j0j5%j5j5kPpNKk8j0LJ5L8J0k5k5k6l0j7l0l3nk5k2j0k8j8j7k8pj8j5j5
2927e386j7j8j5LJ5K5lLJ7J5%kl0l3kK7L5K8L7M3N3O0M0K2K0K6J2j5k0k0j5J0J5J5Pk5l2k8
2925e133k5k7k8l8k0k2l8k5l2p3q8p7p8p5p6p2p5p8o5l5j0lkl%l0k8l0l0k0k7l5j8k3l0k7
2922f496k5m0m8n3l7j5j5j5j3j5j2j3j5k3nj0j7j0%nnJ2J5Ll0p3n8k2q%QJ0%j0j0j5qJ0K5
2920g038J8K0K5K5L3K0K2K5J5K8M3L2Qk8m5l3nK0K3L0L0J8nl0k5j0J2L0K0K0j0m2l3k0k0k0
2917f847j0k5n0m5n1m7l3k0l0k5j8l5l2j8l2l3k2l6m0k0l0l0m3l7m0m0o3p8p0o8p5p5o0q5
2915h263j11r2j16r2j5K0K%QNqJ8N0P0P0N3K0nm5q3j10j33j55j56j60j81k18k55k56k28j81
2913a0547j33j32j48j38j35r1n2p5p6o5p0o5o5l8%L3O7J03J43J20J21J17J18J18J18J43J42
2911a0487J03Q0O3N3J7pj0k8m2n8m8l0j7lK3K2J5L0O3O5N5P3J20J46J35J33J18J15J15J16
2909i070P2N5P6O0N2O8O5N5Q3J00R3Q8J40J63J43J53J83J83J75J93K06K23K36K48K65K26J78
2907e288J38J33J32J13Q8Q3Q0J18J35J10O3J5k0m8j05j55j81k10k54l10l79m28m92n49n96
2905g807o19o52o87p22p36p37p10o56n79m72l73k98k51k13j93j63j25r3q0p8p3n5k7%J2K5
2904a6362N5Q8J11J30J40J56J40J23J23J47J96K63L11L23L26L11K71K25K01J65J53J50J68
2902a2086J83J91J53J02N8J8Knk2m3m3l5l0l2l3m0m0m5m0o3q5o0p8q0p0r3o5m8m8n2l8l0k
2900a2599Nl3l3k2k0l8m7n3n3m7p3n5k3n%J0NNJ0J0QJ0j3k0j0k7m3q8j25j43j35j25j11r2
2898a3970q8r5r8q0l6%j2l0n0p8p8m7j3K3J0PL3P0R3O7j0p7j43j93j78j33j05j15j51j83j78
2895a5838j53j12p8m0j5k3l7o3r8j23j50j61j22r6j17j58j81j58r0kM2O0M8M8O7R3J20J26
2894a7211Q7O3L8k0n8l3K3N0L3J7J0%l2o3p5q3o3j0k5o5j03j05r0r5j11j40j91k00j86j70
2892a8808j45j21r5p3o7n8p8r2j08j25j41j65j98k21k43k83l11k83j71k7L0l5j73l11l78l79
2890b3059l21k43j78j05j8N8P0P8O3N0M0L0N8Q0J05J18J23J15R0P0L3m3j28j82k19k55l59
2888b3929n13o80q32r27r95j040j058j091j107j136j145j113j050r40p95o56n47m81m56m31
2887d0922m04l38k48j93k08k31k28k48k66k11j47j36j45j30r8p3j7L5R5J70K56L46M11M26
2885d2504M29M18M06L91L59L36L43L38K99J95Q8Pp7j76k43l21l58l44k98k48k23j81j02j5
2883d1481N2J23J71J57J18J13J25R1L5%j8o5j10j48j76j63j20q5o3l7nKn2j06j60k06k53k68
2881d2529k93l39l76m33m92n43n89o22o67o87o66o39o30o14n64m81m16l81l98m64n19n19n04
2880e4365n28n57n39n44n66n72n31m59l86k95k08j43j06l5O3J60K26K58K46K61L08L66M23
2878e7523M59M94M99M56M16L53K43J06lp0j15j51j43j83k58l33l89m46n04n13m82m78m99n21
2877e9585n29n27m98m22l81l23k20r3J2R6J45J08J7o0j00j56k40k66k23j48q8p2j28j75j11
2875f3967J33M56P70J057J279J398J449J439J401J338J321J439J674K030K532L161L850M647
2874c2593N579O569P630Q702R739J0655J1432J2054J2452J2485J2126J1500J0732R926R234
2873A18222Q727Q346Q019P612O832N327L012J43k867n565p499q502q697q372p807p256p006
2871A02669p133p620q487r640j0885j1961j2678j2916j2650j2040j1304j0662j0181r911r823
2870e5222r757r590r274q870q407q003p850p983q412r146j0134j1226j2354j3523j4680j5723
2869b20154j6693j7748j8901k0110k1478k3117k4944k6892k8959l1090l3113l5058l7060l9166
2868e94483m1277m3394m5580m7773m9881n2081n4486n7079n9839o2872o6128o9522p3143p7129
2867a394667q1417q6019r1178r7157j04038j12014j21277j31742j43171j55746j69713j85137
2867b873276k02040k20774k41602k64654k90614l20423l54112l90804m29704m70294n11525
2866f569822n52060n90741o26938o62930p06545p66882q44215r26672r99815j056923j097284
2865a5400827j118533j116589j092747j057965j030805j032412j078842j172595j298851j431058
2864b6831224j541977j613113j638312j620547j564229j470057j336876j166424r64474p38488
2864d0485721m95225k39026K9416L12395O12234R28632J257985J593530J924720K237860K517968
2863b9805232K750008K920117L017437L036088K975688K841168K642221K392156K106216J800232
2862c323901J489820J189288R10352O61869M49724K76738J42707M5076k0568n9824p8863q3435
2862A598983p8457o8181n6029m4319l4293k6489k0808j6588j3224j0482q251o432m948l895
2861A206587l178k561k016j619j358j208j158j138j073r47q48q12r02j379k426m010o146q803
2859A165005j1795j4763j7470j9751k1435k2418k2784k2713k2303k1695k1045k0357j9515
2858I06961j8513j7500j6538j5670j4908j4167j3289j2267j1266j0370r564q896q434q188
2858G27391q149q249q429q607q765q840q760q457p996p436o793o103n459m953m592m308m159
2856F07336m123m140m229m369m421m334m173m025l880l677l472l358l351l434l582l840m291
2855E40637m933n742o557p319q018q579q963r247r399r301q876q176p394o710o253o053o069
2854D13048o216o506o961p537q015q289q334q136p745p249o732o171n599n146m792m485m266
2853C00869m188m216m256m323m417m481m517m584m657m702m730m737m695m576m419m241m018
2852B25112l725l431l231l128l060l053l048l008k945k930k965l038l085l031k900k802k790
2851A72942k829k863k877k852k780k662k486k301k126j985j912j890j800j596j286r28o09
2849A37160l86l21l45l96m42m31m18m24m38m69n29o17p44q92j013j120j229j290j324j366
2848A22966j403j404j444j521j589j614j647j689j757j805j832j845j797j735j672j609j561
2847I5042j484j356j206j052r30q10o87n69m36k68j25p8j18j50j73j45j08j08j88l38n19p07
2845H3487q97j078j208j331j446j554j607j589j536j437j318j156r70q02o81n99m99l56k58
2844F3165k28k21j88j58j30q5J2Q5J21R0J2j00k18l18m26n49o47p34q02q25q10q29q72r10
2842E4435r15q65p79p02o24n79n62n76n72n41n14n26n74o19o65p34q42r33r87j053j128j155
2841C7990j168j176j175j126j047r98r40q97q50q24p67p12o64o67o94p40q29q98r30r47r83
2840A8958r95r70r37q80p84o47n09l83k74j68m5P6J72K44L05L66L79L01J85Q8L7j0p5j70k66
2838A3998l53m01m47n08n64n72n59n14m58m06l51l31l06k78k53k43k43k44k38k30k28k16k33
2836E822k51j83j05m0k3l2k3k7l5n3p5j10j61j83j70j13m3j5m0o8r2p5n1o2j08j48j55j58
2834C223j81k10k36k50k49k10j46r5m0K0O5R3Q0N0K5k2k0NL0M8N7Q3J13J25J15R1N7J0l7p0
2832B524q1l5j5j7nj8m3k5m0l2nnnql0n5n0l3k0j0%k2n3k5l8m5l5m5l3m0n2k5l1m7l8l2m3
2830A388l5n0n0l3o3n0m0n5m3k5j2lk7o5l5PQk8m3l7k3j2K7O3P3O7Q3J00J11J05J15J00O6
2828A584M0M0Q0J18J25J33J35J28J13J10J08J10R8R5R6J02J11J22J68J86J43J10P0O8P2P3
2826D338Q8J15J08J25J63J91K03K13K05K08J91J73J85J78J28J05J23J10Q8P3N2M3N8M7J0l0
2824G491l5p2j43j71j73j93k30k61k81l08l38l76m31m67m66m36m06m04m18l91l74l66l58l76
2822A7m13m16m16m16m11m11l86l71l56l11k43k23k45k01j10n3j5L0Q0J43K13K71L13L74M18
2821c138M32M21M33M44M44M38M41L95L31K56J98J55J31J00O2L3QJ7K0J5J8N5R3P7O0P3P0M8
2819B130K3K7M8N7P1O5O2P1P2P0P3J03J05Q3J20J36J40J38J38J37J43J36J35J20Q6Q7J13J25
2817D814J01O5M0no3j03q7o8r0j05j08j26j27q8n0n8n5n3n2j5Nqnk5m2l6l0l2qj5l2o1q0o5
2815C333p5j10j08j13j10j21j32j31j18j05j05j03j00q5m5k0NL0L0L0L5K0K0K0K3lk0%j5j8
2812A909%j0j0LJ7J0QJ0J0J0J5J8L2K3K7L0J5j7l3l5l0l2l6nkj3LK0K5L0J8K5K5J7L0J8%J0
2810B135J3J0J0%K0PpNKJ8M2M0K3L5L8K5M0N0M8M0N5L7K8M0K5j0k2j8j5j0qj5%LKJ3lj2j3
2807B671l2n0n0k6LJ8K2K3K5K2K5K5L5J8j0k8j7j8k7j3kl8n2m3m8n0j7j8k0j5j0q%j7n5o0
2805B163n6n7m0j5k5l8l3m5n5k7KJ8J0J0k5n3l3m0l0j5k7k0K0L2K8K5J5%J5NKJ5QPM3M0M3
2802A867M2L8M3N0L5J0K5L0NNQqJ0K5QKL0L5N3M5M0L0J3L0J5nj0qpj3j0j0j0NLP%j5l2j5k5
2799B341k8j5j3l0l0k0kJ2L0L3Nl3o2n0%K2K0J8K2J5j7l5m8j0K0J8L0J5%nqLnnlk%%nKJ0j2
2797B178k3K0K0K3j5l5qK0J3lkJ5L0L7K8K7J8Nnj8j0J8K8L0J5J7QPpqk7l3l8k2k5k5k3k2k3
2794B185k5k2k3j0j3nj7m5n8o5o5m5k0j5%qk5l8k2Nnl3k7j5j3k0nJ3K2K0J5pj3j5nQK2J8J5
2791A644K0J2QK2K5J0LNL%k8l0k3NL3M3K5j0l6m5l7k3l5k7PK3J7J3nj3j2nJ2Nj5k2j8QK0K2
2789A601K0NklJ3J5j3k2k8nJ8PLJ0J7M8M5K5QPJ0J8J2J3J5PJ0K0J8L0M0J3Knj0LJ0J0Nj0m3
2786A937m0k8%J3Nj3k7k0j3NK0K5L3L0K8M5N2L0QlNJ5J3%PQ%J5K0J8J7J8J2J0K0L8K8J0lN
2783B343pj6j2NK5J8J0nk3j3j5k5k7l0k0nJ5L2L8J5Kj2k8pKNpj8j5j5j5kJ0J2K0K5J0j2j3
2780B245%NkNJ7Nk0m7l3j2KJ0j5j2lNNj2j1LNNQKk0k5k8k2qnnpnqLj5n8p0p3n2qJ8%J0K2L8
2777A837L2K8L0L0L8K5J0qkPK8L5K5L3J5j0PLKNNNLKLKJ3lnJ3J5J2K5Qj8j0j2j5j0lLj3p%
2774B183lj2k5l3l0l3j7m5m8k0J7Lm3n5j7j0j5j5l0l6l7k3%K8J2J0L0J6l1m2l3j0QP%j7j5
2772A619%%j5lpj3Lqj0Lj3j3LKknP%%%%knlnK8K5K8K7J5%J0J0%J5J3%J5PQJ8PJ0J3NKj2nn
2768A767nnj8%lk7k8%J0J8J0J7NQJ5%%J5Q%nl3k8j0K3L8L7K0NkqNLqQqk2j5k5k1Lnk0l5k5
2765A659lL0N5M3L5L5M8P8J02R8P3M2pn8j05j05q3p3o0k7j0k6j5J5L6K0K2Nj7j0KkJ2K0nk0
2763A804k0k2k6l7m0l3m7o1p5p2o3m0k3m0k7l3l3k7l8k7j8m3j5J0klJ3M3L7L3N0O8P0P2P1
2761A406P5Q5Q8P0M3K2K3L7N5M6N2M8N2Qk0k0l0m3m2k8j8kqj5k0l7l5k0nNqQL2L0M0K5nk7
2758A867m8m5k5nL3M0L7L8K5M5M8L2M3M0J8KJ0J5J8L0K5J7%j0pnJ5J5%K7K8%J0K0J0J0K3N
2755B401k0j8k0j8j7k0j3k5m0n2n3m3k0j5j7j5k0j0l3nK8L0K0L5L5K0L2K8LJ7J3Nnnq%K8N0
2753B253M0L8M5L0Kk5nkqnQNPQj8j7nk3k3pj5k0KLKLJ7K3PK6K7K3L5K0Kpj0Kkk0j3n%Q%PJ8
2750B431KNJ5kqnkJ2K8K5J7J6K2K8J2klNj0nLj0NK0L2K3L0L0K3L5K0J5M0L0J7J5QJ3J2NJ3
2747B960J5Kk0k0k5k3k7m3m5k7qj0pql0l0m8o2m8j3K5M8M8K7K0L%K%%%j5k0LK5J7J3L2K1J7
2744B749K0K3J5K5PK5M3K5J0LJ2K3K0J2K0J0l2m0l5k0oQJ3Kk3k5k0j7nK0J0j5j3QJ2j5j5J0
2741B844J3nk5k8j2qkj5j0j0j5qj0j3%j5m5k5pj0j3l0k5j8k0k5j7k0k5j8k0k0nNQlnQJ0qk0
2739B333j0j8j5nLl%pJ0Pkj0j3k5n0l2qLJ2J3Kk0k7k8k5k8k7nPNkK%nNK3J2j2j3%J0J0LlJ0
2736B077%NJ8KJ0J5NJ6J5NK2J5LK7L8K5PkPk%N%%%%PK3J8J0J7J3J2J3J5%j8k5j5%pj0NKj7
2733B356l1j5klj5k5k0k5j7m3m0k3%J5%k0k0j2k0k3j0J8K7K3K0Nj8j2%PNJ3Kj5l0k0k0pJ0
2730B015NnlNJ8M0L5K8L0L5K2Nk2m3k0J3L2M8M5Ppl3l5k2j5PK8K0%qLJ0%J0J7K0K3J2LK%L
2727B328lOlNLKNLP%NNnnnkKK5L3K7J3J5%k8k0nNK0J3lk2k3nkj5KJ5K8K0J7M5K8J3%j5l1n5
2724B443n2j8%j0j0j0pj1j0j0j0j0j0n%n%klklK3M0L0K8PpKLK7M0L0L3J3oON%KQK2K8J7Lj8
2721B591j5j5l2l1l5j7k8k5j7j5nk3j3j5nk5npj0q%j5k2KJ8Nj5j8%LqJ0K3M7L8L3J5lQPNJ0
2718B388QPpJ5J2kk0k0k0k0k1k0k2k0m0l5m5n8m5j8p%J0Pj5k7l0l6l7k3k0J0Nj2qQPpl0k5
2715A787NL0K7j0k7j3k0l8l2j8J0K8L0J0pk8k0j3NJ8PJ0J6j6j0j5k5k0%J3KnpNNnK%nnpnN
2712A664Kj0j0k0j7KK0M0M0K8ql2m8l7k0J2K8J2kk5m0k0J5K0L0K7K5J3j5j0NNj0lkj0k0j0
2710A619PJ8%k8j7%j0lkqnpnnqnqpnnlj2j3NJ8K2Lj0j5j3knj5%j5j5%PJ5J3J2K5M3N0M3M5
2706A699K7J8J0J8L0L0J5Pj2k0l3k5k0qplklknKNj0j7j0j8j5j7j8j5j5k2j6k7j3K0M1L7K3
2704A629nnnnnnnnl%k%lklkk0n1m0k5%K5K5%k2l5l8k5j0NLnq%nnqnnj0J5J3Kk2k8k5k7k8L
2701A218K%LqplJ8K2J0kj0j3LK2J5kj8LK5K7%pqklklnknlNK3J2J5J3J2J8J3%J7J5LJ0J2J3
2697A446Nlk0j2j0k5j8j5%K0Qqpj1NJ1J0%j5k1NL3L3K0%lk2k8k8j2l0k3j7k0k0k3j7k0j8k5
2695A125j3%klK5K3J0qnQQPQPNNNQNlk0k2j6NK1Kj2j3KK6K7J5L3K5J7%nJ3L0J5lkNJ5L3K5
2692A431P%LK0Nj5j5qQl%j5j2j3J3L0J2k5l0k5j0%qj5l0k0N%j7k0NJ5Kj7k0j0NJ0J0J5J5J7
2689A300J0%k2k5k5k0lJ0K0%k2l0k5qj0NNKLLNKNLNlnj0LL0L0K5J0j5%J5K2L3K7Ll8k7j0K
2686A280j0k5j7qpj5KK0K8L0K0Pj0k0kJ5J5L0Nj3j2j8j7%lj0j5k2nJ2J0kl0l5k6pNJ5J3J5
2683A193J5%j5j5%KLKLKLNKLKLPK8K7L0L0K3K5K3K2knlk%Kk5k7k6kJ5J3j6l2l8l5j7lJ8J7
2680A255Lk0k3k5j2j3j3j2qQ%%J0J0Kj0m5m5l5LJ5J7kj8k0kPK3lknlQnqQJ7J5kk0KK5K5K8
2677A130PQK0K3L2L0QnJ2K5K5J3lkqnnnpqJ0kk5k8k5k5k5k5k3k2l0j5nJ0%K%%%%k%PnpJ0K
2674A062k%K%%j7j5j8k0K0J8J7J5Lj5j0%PK3J5J5L7L1J0nqj5j3j2j8pJ0K2K3J0qj5QJ5J3J0
2671A188PQJ0PQPk0k7k8j5%J5K8M0L2L0L8K0Nj0qNJ3j3l0j0J0J3qj0j5%pqnnnLPnj0J0Ln%
2668A263NPkj3j2j3j2nj5j8%J0K0K5Np%Kj2k0l3l3j7NK7L6N2O5M3Nl0l5j5NKj7j8j7j8j2j0
2665A193j0j0NNj5l1j2Kj2lj0j2k0lK3J0qj5NLnJ2K5K3Nj3NK0K1KQNNNNJ0NPkJ0J5lkJ2J0
2662A270%%J0J3lpJ7N%K0J8J5J8J7J8J2K0Qk0k3Qnj3j2lJ0J0J0J0J0QPQJ7J5j0j7lJ0LNK0
2659A496L7L6K0j0k0KK5L0J5km0m3l3kK2J3lk7n3m0j5L%P%nQJ0%%Pkk0j8%j0j0kj8l3m2k3
2656A260NJ8K5K5K5L0L0L0L0K0Qnk0j3pj8l5m7m6j0J8K7K1PJ5M0L8J0P%%j7j5j8k0j5QJ2Q
2654A431j8k2%%n%qk5k0j3k2j3k0j5nnnknnlkk3nj0j8k2m0j0J2L5L6J2kNj3j3%L1K5Pj0j2
2651A203j8k5qJ3J3qk0k0PQKNkK%%%k%Pnk5l2qQL2K8J3%j1l2k5j5NJ2nj2lj0plpnNqnNj7k0
2647A010NK0J7J8K5J2Lj8k0NJ0QJ5J0J2J0J0J0QkoJ1J5J5qk0j3j7m8m2k3LNNnlnnJ5J3nk3
2644A027k2j0j0PJ0K3L5%k0l0j8pj8lK6J7Lj0j5K%j0%kPK5K3PJ3K0K0J2NNkPJ0nNNj5k2j8
2642A077QJ7pl3j5nQNlkj3nJ8M5N0K5J3%J2J3%j3pj0j0lj8j5%%QJ0KkJ5J3lk3k5k5k2k3k2
2639A035l3j7lk%l%k%lnk0j0j3j0j2j5j3j0j2j0j0PL0L5Ql3l0klkj8l0j7KK0J8Kj0k7k8j0
2636G44%lpPklJ0plJ5J8K3j8%K5K0J5kqpk3j2PK0J0nj0j0k%Nqj0j0j0qj0j0j0j0j0j0kk0q
2633F61pj8%j2j3j0j0j3j2k0qJ0nk5k2k3NL8M0K0K%kk0lK3K0J5J8K2J0L0K8K7Lj8nK0J8J5
2630G79K0kk3nK3J7%nK0K0pk5j8kJ5K0J2J5K3K5K2Nj5k5k5j7lNJ0K0L0K5K3J5NN%NNkNNKk
2627A000J0Pkk3k5k8j7j3LJ5L0K0J0Nkj0k3k3j0QlQK5J8j6l5k0j2j5j8j2ql0m8m7m0l8l0j7
2624E94%K2L0J8%j8j7lNQ%J0P%%QJ5j5k5k5j3J0K5L3M0M0K2kj3k2j8k0NJ0J3K7L6K2J0pqN
2621H09J0j2k5j6NJ6Kj5j5Kkj0q%nj0j0kqpj3knk0k5%J7J8J2K5J8J7K5J6%J2Q%lQK%NLnPQ
2618H27NJ2Lj3nK0J8J2klJ0NNJ3%NJ0PNNQKNJ0Lj8k7k0KK0K3J0J8L0Nl0k8%%k3n2m5k5j0l
2615G94j5%kqnnnqj5%K8J0j5l%J0J0%kj0j3kJ2Qj5k3j2lJ5K5L8K8qk7k3qJ3J5J0J0QJ0qnn
2612G99nJ8L0K2K0J0j7j5PJ0J0K0Nk0k2KJ3Pk2j8NNNLJ0Nj8m0l0j7j1nj5pJ0NlJ0J6J2J0J3
2609H17J2K0Qj8pJ5J7J5J5J5J5K0J0J5J8j0k0j5j3LNKLnj8j5n%J3NPJ3Kj0k7k3%kj5j5qj0
2606H29j2%l%%n%Np%%qNLnl%k%l%%%J0nm3l0LK0K8lk8m0k5j2k0k0nnk0N%j3knPNK8M2M8L0
2603G44lj7j0j0j3j0pj8j7lQK5K5P%j5k0klj7j5lL%KLj3j2j3j2k3k0j0k3%K5J0J0%%J0npJ0
2600E61%K%%J0pKN%LKLNLKLJ0nj5j8k5j0J2J3KK3L0QK0K2j0j0j0p%J7kJ5J5%J0J0k0j5j8j5
2597F21j7j5j6j7nJ2L%J2nj5J5L1Kl0l3k7j5%J5J2kNJ0%j5j3LJ2K0J8J8lk3j7nNJ0J0NKj2
2594E56j0lJ0QJ5Nj5k5k8j0kPQ%NNKNNNLNK2K1J7K0K5J3K2J8PQj3k7m3l0pK7L8J7Nnj2qj2
2591F54nK2N0N0K6nk3j8j0j0j7j8j2k5l8l2k8nKQqkJ2QNK5L8N5J5k3k7k5k5k0lj3j2nJ2J3
2588E86kj8%L5M5K5%J8J7J5J8J7J5LqQql2k5J2K5kj8k0klj5pqpN%%k5j0J2J3NNKL%k5k5k5
2585E99j3J3K7K8K5Nnk5j3%QNNj0qNJ3J5J5J2j0k5k5j0%j5l5l8k0j7k8j2K0J7K0J8K0K0K5
2582F06J0Lk5j0j6j2j3j2j3%%%%pNPpnnnnnnj3LK0K2L3J5lnj5LJ5%J2QQPQNJ7J8nk0k3k3l5
2579E38j7k3k0k2j8j0QJ2J3J0k0l3l3j0j2lJ0K8K5Qqj5LPQJ2J3K0L2L3K0J2J8J0J0J8L2L3
2577F89L0J0nJ0J2QPj2l0l0j5NNNNNNKNJ0J0J8KJ0J0QJ0Qqk3l5k0k0pj0j3k7l5qNNQPJ5L3
2573F64J5k5m5k0Nj3l0k8LKnnLJ7K0K3K0K0K3K2K5K0K0K0K0K3K0K0K0J8L7L5L6L5J0nk8k8
2571I64pJ5J0pl1l0pNK0K2Lj3k0n%Ll%j7m3o2m8j3%j2j3j2j3j2qj0j0%kj0Nlnknj8l8k2k5
2568E21l8j5l0k7PN%J3J0nnJ2L0J5j2l8l5j7J5K7J5J8qk0%J5LN%j3k2NJ2nQPj5j7l8lJ6KJ3
2565D11J2NJ0kJ5NNJ0PLKNNQK5L0Nk0j8l0j2K0L2M3J3%k1j0j2j0j0j0j3j7nnk0j0j0j0j0J0
2562D26K5PK5K3PK5J3nnqn%j2lnj2%%j3nnnk%J5PQJ0PQPj0k2j5j3NK3J2J3J0PQPQPJ0QQPQ
2559F09J0PQPQnlnpk0m8m0k3QK2QK2J5J6J5J7LNnJ0J0nNNKNLNKLJ2k%J5lJ3J0lJ3%k8l0k7
2555F39k8nQ%%PpK%LKpPJ3J2K3J0J7J5J5J5pqnpk3NLk5lkj5K%j5nkk0j8j8k0pqJ0L6K7Ll3
2552E86l3j2Nnnnqj0klj2nnnnj0nNj3nkk3k5nJ5J8K0Nk0l5k1nLPJ6J2QK%LKK0M0M0J8nj8p
2549E11j5j0J2K8L0K0J0J5J5QlnQKpqLJ7L0L3J7Nj2k3l7l0KL0M0J5J0QJ7LlNkj3j0j0j2%P
2546G01Q%k0k0k0k0k8k8k5nK0L3J5j7k8j5j3nQP%J3K5K3%j5nk1l7j8QK2J5j0l0k2%NJ5J2J0
2543E38J8J2k%J2K3K3%j3j0kK0K7J3J0NnKK3K7%k7j0KJ3Pj0k2qL0N3N5K8J0lk2l0l1k5j0J0
2540G31Qnj3j2lkl%j7j3pj8m2m3j0K5L5L0Lk8l2k3nN%nqLnk8j7j0j8k0l2l0j8nJ2K6K5K7J3
2537D71J2QPQNnqnpq%L0N5M6K5J5K5J7LKj0k2k8j5nNJ8L2M5K0j2l5m8l2j0nj3k5k5j5lK8L2
2534E73%nnpqnj2j0j0j0K5L2K0j7n0m3l5pPNkJ5J0NJ5N%J5J0NJ0K7M3N0M0J0pl5m5k0J7M3
2532F49M5J5j3k5j5j5k5j0NnpP%nj0Nnk3l0m5k7j5k3k0pPK0L8L5K2%%%L%%lLj0PK8L0M0K3
2529F44K5L7L5K0kk8k2j0J2J3J0J7J3L3L5Pk0l0l3k0LKLKNL%Nlj7j8knj8j0j2j5qk0nLKj7
2526F14l6%%j2PLj5nlj2j5j3j0LK7K3NJ7kQPkJ2LNlnknlnkol0m2l3l2j8Qnq%kPpj5j8k5j0
2522C48KLj8l0k0Q%j5l0lJ3J2nklnknlkKK0M0M0K0J8J8J7j2j0J0K2J5%QJ0K0L0L0J7NJ0J3
2519E86kk6k5nJ3%j3j2KL8N3N2L8K2kJ0J2QJ0J0QJ0PQPJ0QNP%j5j0pj3k8m7m8k7PK8J0l0m5
2517F14n3m8j7J0K2K5pl3l0pK0K0K2K0K6K0K0K0K0Nlkj8nJ8J5nk0j3j2j3j0j2j1j0nnpk5m0
2514D86m3k7j8j5j0NL8L5J7%kqJ3J0%%%KK8M0M5K5nk0k0qJ3J3NK0K5K7J0j0kJ7J0kj0j5J2
2511F81K5QJ0PQj0k8j7k0nlj2KpnnnNPNNNLJ2kk0k0k5m6o0m5j7PJ5J8PK3J2kj3k7m0l5j8%
2508C78KLKLJ0%kJ2LKQK%J5J5%QJ0J7Lj8pqk0l5k3nLNj0qk0l0j5kJ5L0K0J0J0J3Kj5l0qJ3
2505C58n%lkj3Nk%j8m0l5k0nQKLPK5L5J8PpJ5L2L8L3J0PL5M3K2J0j2j3NNJ0LlJ0J3lkQNlJ8
2502F04J7%j7k6%J8J0J8qk2k6j5%kj5j0k3k5j0QJ5J0J2J8K5L3J5k0l6l2k0Pkj0J5Ppj0J2L5
2499E43K3J0qkj8k0kKJ0QPQPJ3Lj1l0j7j8m0l2k0PK3L2M8J0k5m3m7k8kNqJ0K0J5Lk0l8l3j7
2496C28%J0%lJ5QJ5J8Nj3k3k0j2PL5K8J3nnnnPL3M7N0L3L3M0K5lj7k0lnk0j3j0j0nj2lK0K3
2493E81K0K0K5K0Qj8k0j2k0k0%ll%j0NNj2lklnklnklkj0%Nj0j0KNj0pNlkKnnnJ5K8L0J7j0
2490E68nj0j5j5j0j5j2j5j8pj0j3nJ8J7K0J8J7nl5n0l8k7j3LL2L1NnNql8o2o5m3l3j7k3kJ0
2487A30K5K7K6L7K3j3k0NK3J0j0j0J2K0J5%j7k0j5J2J5nnLql5k0NLJ2K3J7J5Qj5lkk5j8NJ5
2484B45J3J7K3J0K2J5J5K0J1j3lL%lpPJ6K2K5J3Kj7j5%%%PkKLlNpk5j3j5KK6J2J0J0j5pNl
2481D13kj5J0J2J0K3NJ7J8NK2K0K3L5J0l0n8o2k5K7O3N5L8L5L7K3j0l3l0LL0J2pj8l0m2m6
2479E38l2NK7L0K1j1l2k8l0l2j0NNj3j5j7j8j5j8j7k8j0L0J5J8L0K3K0L0J5%j3pj0qpqpnq
2476D13j5%pqj0nk3k0j0k5k7j0k0k0k8j3j0l0j7k0j5j8j0J5L%NKLKnnLj0k3k5kJ2M0M0Qk5
2473I0m8m7LL7P0P0N5L3l%J8L5L0L5L3L2NLK0j3j5j7k8j3j0l0j5j5j5%J3K5M0K3lk8pJ0%%
2470C73j3NnkK2K6K5K2K8K2L0J8NqL%j0PklnklkJ7L6L2J8%%l%klQj0k8k8l7k0qNQqj2j5k5
2467D56qj7j8j5j5%J5NQPQPQlJ5J8%%J5J2kPQJ5lJ0Q%J2Nj0J0pqQ%lJ3NnK3KNJ5kl8m8n0l7
2464D31%J2NN%%NkqJ0Ll%J8J5%k5k0j8k5pPj2NNj3NnNNkJ0NlLKK0K0%j5k7j3K0L3L5K7J5j0
2461E18k5j7KJ0NJ3L7M1Nk1j7NK5L0J0j5m5l5qK0klJ0pnJ2N%L%%KQnKN%L1K2QNK2L0Lj0J2
2457F86%nk5l7l3k8k2nk0j0qk2j3j5j7j3k0j3j2k0k3pPQPJ0J8%J2J1K0L2K8K5K7K5K8K5Qj5
2455E94j8Qj1j0Lj3%J5kJ5J3nJ5%k0k6k0k2k3k2k5k3j2l1l0j5j5l0k2k3k2k3k3k5j5k7l5j0
2452F5J0P%J5M8L0lj5l2nJ2J3K5K2J6K7J8nJ2QPQPQK7K5K8K5K8K7J8L2L5J3K8K5j8l5l5j3
2449E08NK0K3Pj5j2j5j5l%klQj0%%qnpqkj8j5%J5J8nk0l0j5J5L2L3J7K3K7%j5nnpNNn%%Pp
2446E16k0k0k3k0j5k5k8j2j5j3j7j0lk0k7%K2J0J8J7%kJ5M0N0L5J3j8l0j7lJ0K0K0J3L0Pj5
2443D83Qqj5j0k0nJ3lpl3m5l5%J7K0K8K3K2K3K5K2K3J0Nk5n5m3%L0K0j5k2k3j2qLq%Kj0%k
2441C73k0j5j8j7j3j7k5j0%J5PLj0j3Qk0k5%j6j2J2K8K8J5K%Nkj0KK5K5K0K0j7m0l5k5qNJ5
2438B40J8J7J8J5L2M8O0N0N0K0j5l2k0K%l0l0j5J3PNJ3J0K0L5K5K8PnLKj3j5k2qJ0J0J0J5
2435E78k%l%j2NPj0k5k2k5k5qJ0%%M3O7N1N2J3j5K%j5Nj5%Lj5Kj0k2k3l3j7qNJ5j2l0j8k5
2432D68k5nK0K5npJ0lklk%lk5k5j2l1l2j8J0L8J8%J0J2J3J2J3J5nj5qnj0pqnj0QPpj3j5KJ8
2429C93J0nj8k0l0j2NNJ0J0J7QKK1J7%j5l3k5k2j3J3NqkK%%kKJ0nj7lJ0J5K0K3%k8l5j0Ll
2426B95pPK5M3K5J0kqj0%%j3LJ0NKONP%nk0k0qJ3K8K5J2nj2k0lJ5QKK0K5J5j7j5KNLKNQj5
2423D51j0J5J0Kk5k5pl%j5LJ0J0PJ8K0Pkl3l2nKnkNJ0K0J7J0Nj0k%J0J2Lk8l0j5kj8j5j8j7
2420C28j5qj0J8L2J3nnJ2K8Nj8j7K%L%J0PQQqk5j5j5j0PNj0k2k5l5j8LKpPJ0nnJ3l%%L%Kp
2417B38Pklklkj8j0J5K0Npj0lJ5J5%kJ2L8L7K0j0k7k8pPJ3J2pl3l7l3j2J0K0K0K0K%J8PNJ5
2414C15L%%NK0L2J3%%j0NK0J8J7j0k0k3knnlk0nJ3K2K6J0nj8k5l3k2qj5j2nL0M7K5kk0j8j7
2411C18n%NK0L5K0%j5j5%j8j5j5j5J8J5J5J7K3QJ7J5J3J7J0K3M5N0M8N0M7N1N5M7L5M5P1O7
2408A102P8O3M7L5K0L1L0J2j0m5n5o0o5p1n5k7k8n8p0o7n3l3l7m8m7m1m5m2j8kj0j0j8%nj3
2406C85j7%J7K1K0Kn%%pj5j8l5k0qJ0K3K0KQQ%j6l2l0lJ0J3Kj5nk%%K%NknJ0KLNKNNLNk0k3
2402C10k7j3J8L5L7K0%%%%L%lNQK3K2QK0J7J8J5lk0j2nj8pj3j0j0pqpqj0qpKLNKpJ0Ppj5l3
2399C30l5l7j0J7M0K3j0k5j0KJ5K0K5J5QNPNLQJ2%pKnkKj0Loj5pj3j0J0K8K5J0j0j8j7j8p
2396C43k3j5j2k3npk5k8k8pPLnlLlj5m5l2j5KJ5L0M5M1L7K3J0PJ8Kk0j7k3j7j3LJ2L3L2J5
2393C00klpJ7K8J2LKK0J5kk0j3j0J3K7K8J0LNK%J0nj2J5L0J5nqQJ0PQJ2J0j2k5qpNPLNJ7J8
2390E26K0NJ2J5QQJ5%j3l0k0j8j2KnnJ3L5L3J7LKL%K%Qnk5m3m5k3NK3K0Pj2j0j3j2j8k2ln
2387D43k0k2qK0J8nk0k1kJ5NNj2j3J5J8J5%KJ3J0J0J0J0K7K5M3M0K3%k3m8k2nJ2K0ONlk0l0
2384E36l5j8QK5L7K8J0J5J0j2j8l5j0J2Llk0m0m2k3k0j7k3j5PJ5L3J0NJ0J0K5N0M8K8nk1k2
2382E46nJ2Qj3k0j7J0J0j5nlnnnpNj3nL%%KJ8L7M0K6J0nj8l0l3k5pKklNLKkNJ2nNL3L2J8L
2379E99j0%%lkk3k0KJ8P%NQJ5%%J5QJ5K0KJ3J2LJ2J3j5n0m8l0j5k5k3pj0j5nqj5j5kj0j8n
2376C93j5j0J5KLJ5J5J3J5lj7qj0j5j3k0j0J5K6K0J7J3nNN%PN%pqj7lJ5J3PK3L2L0J3qk0k2
2373E06PM0M6K7J8KJ3K0PJ8lj2qkk0nJ2K3K2kk3n0m7m8l0qNJ8K0PnNNpk8n2m8l2j3lnp%J0
2370C73J0lj5k5k5j2KJ5QNlk7k5lJ3J2K5Qj0qkj8j7k0j3k7k6j0k0k2J7J5kK5K0NJ3J5nnnn
2367B28qnknPK3J5J2J0pnJ0NK0K7%pqj0j0QK0J2J5J5J3K3PJ3K7K3K0J0K7L0QNKnJ0QnKLj3
2364E68j0j2j0k5k5l0k5l3l5l5l3j0pj0qnj0nnLJ7J0QJ7J8J5J7pqj0pnnnqknj8NK3lJ3J2J0
2361C20J3J7QJ2J5J3J5J0J3K0NPj5j2NK0J7K8J2pqj0pqj0pj0J5K5K0J7QJ0j5j5nK0K7J5Oj1
2358E73k0j7%J5J7%j7j5j8j7qnpqk5k2j5k8l3j2k5k3j7j8LK7L3L0NqkJ7K0L6K0N%lLk5m1l0
2355C45J3L3L2Qlklnklnkj3j3pJ0J8J7Nj2l1l2k5qj2j3%K5K3K5K5K5K3K5K5K2Qj0%%J0J0P
2352E33J0J0J0J3J0nnqnLj0%lnNJ5L3J0LKJ0Qj8l2m6j2k0k5j0j3j0NK3L0Nj8j0LJ0%j5k0j0
2349D51KJ5K3J5PNQK2K5Nj7k0j0%lkJ2K8L3J5Kkj0qkJ0K0Nj0NK5L0J2J0K0J0j2k5k0lJ0%%
2346F81pj3L%j0KplJ0LKnQJ0nJ0J2NJ3J7K0QKNL3M5L8K0K0K5M0L0J5LJ0K5J0J0K7K8M3M2L0
2343A255K3K2M0N3L8J0qQJ2J3J5J2L3L5L5L3L2L3M0K8PNJ3%qJ5M8P5O8O5P7O3M3M0N2L6M7
2341B408N8N2N1N5N0M8N7O5O3N8P5J00J28J13J12J41J43J28J52J86K10K21K36K38K68L01L28
2339F045L48L86M04M51M91N29N92O36O82P42Q15R00R85J105J241J391J591J858K165K554K985
2338B8896L492M040M590N095N560N962O337O802P432Q266R272J0384J1462J2349J2833J2771
2336A55543J2068J0650Q467N564K068j762n629r164j2003j3934j4936j5096j4608j3678j2462
2335H1088j1153r828q547p342o206n195m334l584k945k427k007j670j431j218j050q90p52
2334A0509o47n84n18m67m31l93l76l86l86l74l36l03k88k96k91k70k53k18j86j70j53j43j18
2333B922j13r3r5j08r7r6j05r3p5p5p5p5o8p3p0o8o5m0kJ2k0l7k5k6k5k2k3k2k5k5j5k8m0
2330A115k5l5l3l5l0l5l5k5l8l2l3l3l0m2k5j5j8j8j7qk2j5j5j5j5j8j5j5j5k3pKNONNPNN
2328D18nkj0KK5K5K8K5Kj2Nj0%lj0NL5N0N1L5Nk0nqNQj0l5m8l0KL0K0nk0j7%%l%nj5j7nnk3
2325D53nj5k0j5l0j0K5L3L2K8k3l5k5k5lJ0pJ0L8K7M3L0j0k0j3j7qJ0%kNlJ0pk3j0k0j7j8
2322C73j5nk5m8l7%J5J2NNJ3j8m5k5k8j0J3NnNJ5LJ2QJ0PQJ2QPJ0QPJ5NL0M3L5L3J7nJ0LK
2319D88J0%J0kJ0N%Kj0j0%nnj5NJ8J5K5J2nj7lj5j5J3nnKpl%QJ5KK0J3NK2Oj1QJ5j8l2k8l0
2316D88l5k0k5l0j5J5L0J3K7K8Pk7l8j2KLj5l8n3n2m0k1j5j0k0kJ2kNj5m0l3j7qnk5NK5J5
2313F2pm8m7l5j5j0n%K0L8M7M2J0j2qLq%QJ5J7NJ0J3K0NNL5K2J0kj8j5nJ3J5PK1J7J0NK5J5
2310B80p%J2NLNNKL%KLK%LK%%Lk3l5l2k5nKQqk3j5%J5K1ql5m8l2k0nP%%J3L5K5Nj3k0k2k0
2307F5k0k3NQJ0PnpnnlJ3L2M3M0L0J5N%pq%j0k0k3j0j2k0j5j5k0j8j2k2j5j5j5k0nqK0J8J2
2304c5n%QNnk0k5nK0L2K5J0NJ0Kj5k4l3j0J0J0J3J0PJ5J5Kk0m4m8k0j5kKj2j3npj0j3J5L8
2301a32L0J7NQJ7K3K2K0lj2%K0L5PLNPJ0kPQqJ3J5nJ0L2K0J5J6K2K3J7Lq%kJ7L5L3K2Npl%
2298C60knlkKnj0NLj0%lLJ0NNj5l3l0j5knnnqk5k0j3kPkNJ8P%nk3k5pPJ5J5J1J7J5%QJ0NJ2
2295B65J5LKLJ7L3K0KJ8PJ3LlJ5J0%NQJ2QJ0J5NJ2J0J0%n%nj2k0k5j3k5m0m3k2PQqk2lNj5
2292B80l2k8LK0NJ0J0nqj2NJ2J0knPL3K5J2%pl%klj5j2%%J2Nj2k8k7j0%K0PQJ0Nj3l0j5k0
2289B10k0j3j0k0j0npl0m0k5Knk0nL%j7l3k7NK5K5KnpPJ0pqQKnNJ3PJ0J2L3N2N0K3J0J8J7
2286B30J8K2J8J7L%K%LKk5k7j5j5j0j3NK0K8%qk0k5l0m5l0qpk0l0j8kKQK0K2J0J3K0L0J5q
2283A52k5k2j0NKnnknlJ0J0Qj0k0nJ0K0K2Qlj7k5%J7J5J5J8Kkj8LJ2L0L1K5J7j5j0pj0j0%
2280B03%qQJ0K5L5L0K7%nk2l3l7k8j5nqnnnnpn%%k8l2j8nkk0l8k9j0KK3L2L2K5%j7qpKJ0J3
2277G0lLK%L%%K%NLKNJ3J2Npj3nJ8K2LN%KLj3p%lj0j5%L0J5k0l2k5lJ3J2QPQJ0J0J2QJ0j3
2273A52l2k5j3%J8J2NNkK0L7K8nl5l8k5j0J0J0pnk3NJ8J7J8K2J8J7K8J3j8j0j0k0nj8k2nl
2271A22J5QNJ0KJ5%k2j5j3k2NK0K2NLJ7J3QPJ0J8Knj2j5nj3j3%j7lK0J0LJ8%J0J0%J0lJ3K7
2268B70M0L5L0J0j5n%Nj0k%j8J3Pj5%%%%p%Kj0pNq%nnknl3m0k5l8j7Nlj2qnkqJ0L0K0J3lk0
2264A67m0l7k8QL0M5M0J3%lJ3J5J2J8J2J5kK5L2L3L5L5K8M2L3L7L3M8N2L3L5N3M0M0N2K6M0
2262A030L7k0m5l3l2n8p0o3n7p5m8n3o7p8o5k8J5M3L0Kk5l5j0J5L3K5K3K2K3%j5Kj2k0Nlj5
2259C78j5j5k3pJ2J5K3J0j5j8j5j2k3pj8j5QPK0LKJ8PQJ2kNPQNNNNKNOoJ1KLJ2J0J0J3j3k5
2256D08j7j8PQNQj0l8k0k0k3nj2k0j0j8k0poj2j0nqj0j0j0Lnj0KK0J5kk3k2NM0L7J8LJ2J0
2253B30QlpJ2K8L5L7K8NPJ8kNJ2NNNj0j0L%j0Nj0j6nj2j3j0pnj0l8k5NK5K0j0k7j5j3Lj0l
2250B30%j0j0%LK0K0NJ2J3KJ8J7Nj0k0l5k7NL2L3J0k0k8l0NK0J3lj5j7lkj5nj0k1k0l0j7k3
2247I2k2j5l0NK2NJ5J0J0J0J3KNJ5%nK0NNj0j2j3j0L0J3j3m2l5lK5K5Nj0k%%%%%%%j0NK0N
2244A30lk5l7j3J3K7K5%%K8N5L0nnLNNK%%J0pj0j0j3j3kk0j8kPQPJ0QJ0QJ0qnknj8PM3M5L5
2241C10K3l%K0K0K1J7K0L3M2J5%kl%%LKNpJ0Pnpnj5%lj7Kj5j5j0k2qpk1k2nJ0J0PJ1ql5j8
2238C35j7nPNk%N%%PnpPk%Pj0j5j7j5k0k8j0j5k3j2K%j2nnnqknlklklkqpqnJ3L0K7J8Kk0j0
2234A47kj8nnj2nnj5KK3K2K5K5J3J3J2J3J2J5J3J2%j5j2qnl0m8m2k5J2M0M3L8K5Pkj5j3j7
2232B13j3J3nj8l0n3l7lJ0Q%PLKNNL%NJ0nKj0nknnnlkNJ0nj5j5%K2M8K5nk0j5j0j5j0J0K0
2229A15J7J3qk2j3j0J0L5L0J3Kj2j3%QPJ0QQJ0%J5K0NJ0K2QJ7J3J2NQJ7LnJ7K1qj3j2k3pJ2
2226C45K0J5J6%nPpj1QLoLJ0J5%LJ5J0Kpj3j0j0j0qj7lp%%j0lklkj5j3pk0j5qk5pqk0j3j0
2222A77k5%K8M3L2J8NqQK5J7J3j5j5nk3j2j5j5j3J5L3L0J5nnj5KK3K5K7K6qnnnlklkqkNj0
2219C43j5j5j5j5j5k0j5j5j3j5j3j5l2l0k0J2K8J0lj5J0J0%J8K2K3Qj8j0KK6K2LKJ0kk0lJ5
2217B30J5pk3k3nQK3J2J5Qj0l%J8J5qk5j7j8j8j7k0k3k0k0%LKL%K%%j0l5l7j3NN%J3J7J8J5
2214G5J7j2j3j2j5j0j0qj0kJ2K8L7J5j0j2J2M3K2j2k3j7k0lK0K5J0K0K0Nj2nlLj5j3LJ0J5
2211A55qk7k3j0J3J2QPJ8%k0j8j5j7j5J0L5J7nl0j7j5%%K%%L%%Kj2j5PK3K5K2K5J5J3J2J3
2208A90K0NJ5J3%Kk%K7J0j2j0l%%%kqj0LK5K2%j2k0k0k0j8j0j0qpJ2K8K5J3k5m1m0k5QK5J7
2205A57J5J5J6K5J0K0J7J5J8PQPQPNJ0QKLNK%LJ0nj8k0k0k0k0k0j7k3pJ0%%%K%%L5L0K5L8
2202C63NqQnKJ8KQJ5%J0Qk0l3l5j8kPN%%%kKK3L8L2K3NqQj0k8l0m0k3j7%%j5j0l%j2nNlk%
2199B58%l%k2k0j3k5k3j5k7j3J5J3J5J7j0j5j0j2%J2M3O5N3L5J2J5J8PLJ8M5L2kk0k5k0lJ0
2196D08j0k0j0k0lNj5J3Nj0NlnJ0LNNKnJ0K3K0L5J3k5k5k8k5KJ5kJ5J3lJ8Kj0N%j0%kj0K%
2193C93qQqpNlkPQQPQPJ0Qj0qLj5J2L5K3K0PpNnk5l3l7k1J8M5K8L0L7K3M0L0J8L5J7L0K3K0
2190G79K0K5M0L0nk7m5o6n7n3l5k0l3k7k0l5l0k5k8k5k3k7l3j5k7k5J5L5K2K3Pk0knj3j0j2
2188B53j5j5j0nk1%%nLj0NNj0j5j3j0k0m7l5lJ8J0nqJ0J3lQPQK2J5J8J2J5K3Q%lNj0%%j0N
2184A90K0K0K5K0K0K3K0K2K3K0K0K3K2K3K0K0K7L3K8K7K8L2K5K8qk5pk5m0n3n0m8m5o0o8o2
2182B68n5l6k2qk0j7%lpqj0pqj0pj0qnpnm2m0j0K0J5lLJ5J5J4mk0lJ3J0nnnlnJ8L2K5K5L2
2179A07L3M2K8L3L5L0L2K0J8nk0nJ5%KLKk2l3j7lj0j0kJ2J3lNQNNPQPJ0%J8PLNj3pKj2lnn
2176C40K0J5QK3J7J0J0J5J8%k5k3LNnj5j3%J3L0K0K%j0J0pk5l0k1pj0k0qj0pj0qj0j2qNpn
2173B68Nlkl%knj3L%qj0Lnj8j2oJ6K5J5K7K3K2L0K0nnpqklklk0k2KJ3J0nk0l0l3k0kJ0J2Q
2170B38lpj5l1l2j3QK0K2QJ3J7J8J5NnPnk2l0l1k0pJ0K7L3Lk0j8lkj8j5%J0J8J7J1nj3j5q
2167A62%j7j0qj5j7NK0%qj0NK8M2L8L0K5K0K0K0J0J0J5J0j5j5j5j2j0j0qj0j2j3J5K0Qqk2
2164B68l5m3k8kK2J6PK3PpqpqNNQNPNNJ0LKJ0%k2nJ2K3K5K7L0K8K5L3L7K0%j0nplnnkk5k0
2161D21PJ0pqj0pj0qj0j0j0j3pj0j0j0qj0k7k8j0J3K5K0%j3j0j5k0n%%L%nKK0L5K3Nj3j2J0
2158B88K5J5J5Nj0l0l3%J8J2NNJ5K3Nl0j3QPNj0p%nnJ5L0L2J1lj0lK3K0Lj0%J7K8J2LJ0Kj5
2155D73k5j0k5k5j3j2k5k5nlk7o3l8J0K3kj0J2L5L8J7LnNlj0QKpnK%%L%nP%%J8J0J0J7J8J0
2152C78PJ6J5Nj5k3%lk%q%Npl0j0J5NKLqQJ0nnJ2L%KLKLKL%j5nnj0nqpJ5J7J5J6J5J5K2Qn
2148D46nqpl0m8k3LPj0k7l0k8k5m0m3l7k0%%lkl%J3J2J5J5L3M5M3L0J0j5j3L%j5nqNj2j0K
2146B15NL%j8k3k2nJ2Nj2k8j0QK2J3J2%kPpl0l3j2J0J2J5%%nn%J8M2M3M0K3%%J7L5K3Pj5j7
2143C43k3nJ5J3J7J5nk2NL0M5M5L3P%j5j7lLKpqLj8l5l3l7l5j3j0j0j0j5k0j7j5j8j8j7j8
2140A32pqpnj5%qnkJ2NLPNLNK0NJ5J5KK0J1J2NNNNJ3K7K5J0j2k5l5l3l0qJ0J0nk2k3nkJ0L5
2137A75L3J0j5j6j7qnj7NJ0K7K6J2pqL0M8K5k0l3k0NNQPK3K2pnnnj0k5j5J2M8M5Pk0k7j3N
2134B90NQPNQj5l0nqpj0qj0pj0j0j1j0j0j0j0j2j0l0l0l0l0l0k7m0k3K5K5K5K3Nj3j2NPQP
2131ePK0K0NN%J5L5L8NNL2L3J5%J3L0K5%PK3K0K5Nj8m7m5l3k7l3j8NNLKK6L7L0J5npqnJ3L0
2128B98L0Nj0j0PK3J5j3j5j5k%k8k7nJ0PQnnk3nJ8J5Kj2j0KL3N5O0L3j8j5k0j8Qql0k5j0J8
2125C18K7J5j0J3J2J6J2kj0j1j0plJ3J8J7NNL0L3Pplnnpj5j8j0L%k3m0m3k2k0k0k3k2KK0K3
2122B53K0K0lj5j7k0k8j0kJ5K0nj8j8pk5l5l3j0NL0M8L8L5K2k%J5L7K0j2k8k0k2k8j2J7L8
2120B63M0J5k8n2n1k5%J5QPJ6KQJ0lk0j8nJ6J2J5J5J8J5k0m5l6pNNPQ%j8k5m5l2qQPnpK0J7
2117A02kj8NK0Nj0j0NJ0J0J5J8J5J7J6J7J5J8J7J5%K5M8L5qpj3j2j3j2lk5k5%J0J0%J8J7L
2114C28KJ8Kj5klJ8L5L0J8qk0j2j3j5j5j5j3pqnplklkqJ8M5O3M7L8K0Ppqj0pj0j3j0pj3J5
2111D43QqNLnPj2k8k0k0j0l0k3j0j5J0Qj0K%pPQqJ0pl8n7n3m0PL3K7J3qj0%j5kJ5KNL6L5L7
2108B85L5K5L0L3K0j5k8l2j5j0%lpq%nknNJ2pl0k3l5k5NJ3%J2L3K2Qj0k5qK5L8L0J0j8kJ2
2105C40J0J3J2QQK0%%PkKNkNlj5k8j5k7k5j5k8j5j5%Nj2n%j0%J0J0K0PLJ7J5NQnlNk%Nnk5
2102B83l8l2k6pPj0QJ3PK0Nj7j5k6j2lnj2%Nj5lkj3%kj3npKj2%J0nJ0NlQ%PJ3NJ2L5M1M5K7
2098B85Qqk5l7l1k7K%j0j2J0K5L0L0L5L0K0Nj7j5qQlknk0k3kj5j5j3j3pj0qpk5k5qJ8L5L0
2096A80L3L2K5K3%j5k5l0nPJ3J0NK0L2L5J3lnnQj5l0nK2L8J7J8J0k8o0n7l5l1l2l8j7NJ5J5
2093A40L0J2J0K8K8J5j8j2j5j5nk3j0j3k0Qqn%K0K8M3K7J5K0K3%j8j5kK5Pj0j2j3j0J0K5Q
2090B98PJ3J0KK0J3Pnk2j0j3j0j2k0nnqnpnn%qj2KLj3k5j8LJ0%nj8m2k0lpj5%J5J2LKJ5J0
2087A27%%j7j8nK3J2J0L0L6M0J7NJ5J5Lk5l3kL2L0%LKLqnnkqK0L8L7K3J3K7J0j7l3k8k7j8
2084C20nK0J3J0qpPJ3Knl5l7k3l5l2l1l5j5QJ0j5l5k3NL0K0J5K8J0J7J8j8l0l0j5kJ5%J0K0
2081A55K5K8J7J5L3K0K0J5%J2QJ0J0J7Lj5qQJ5NQlj5nnnnnj0nnlkKpk8l5l5k7j1%nnk0k2n
2078A35J5J7kk0k8k2j0%J2nj2%J2J5Lj0lk2k3k2NK2K8J5j0q%J0K3J5N%qJ0J3J0J0nnJ2K6J0
2075B08nlJ0K8J0nqk5l3l7k0%J5J7L0M8N0L3%l3l2j8J5K5J0j2k0qLNJ7Npj8j5QK5L2K5NJ3
2073C38J0NJ2J0J8Q%L7N5L0j2k5j8k0pPJ3j0m5m6k2nnnJ0J0NKQKpj3j7lLk0j8%Lj3j0LNj3
2070B60j2PJ5L3L0J5J0Kj0j2k0k0nJ0J0Nj8l2j5KQK2NQKj5p%%qk5k5LJ7J3K%J0Nj7l3k8j7
2067A75lJ0J8J8%j5K%J3%j5j1j0LK0J5J3J2J8qk2j5j3J0J0J0J3J0J0J7Lqj5j0j5j0j0pj0j8
2064A85NK5J0LnNK0NKNNLNJ2kk3k2k3k3k2k3k5k2J0J0J0J0J2J0J0Qj3k7l5qQNJ7LPL5J5J8
2061B05nj8j2j0NNJ5%%J5NNj0j0Nk3l2j5k5k5j3j5j5j2NL0J2J3J0j5j5J0J5KJ3J0Kj2lnLJ7
2058A12J0QPp%lk0m5l0K3N0N5Kj0LK%LJ5J5J8J5L2L0L0L0%j2NqQM5L0J5J0J0J0J3nj0nnJ2
2055D58J5LJ7Lj0lkJ2K5J5J5Qk8j7lk0k0l0j2J0J0%K0J2nQN%J5j0J7M0M3N0L8J5J2J5J3L0
2053G64L5L3L2N0P3P0N5O1O2O0O6M2P0J16J17R8J00R3J08J23J40J35J31J48J50J40J53K11
2051C436K25K24K18K03K08K13J98J68J30J15J16J35R8M2pk8o0j05j06r0r0p8r7j13j28j40
2049D687j03p5p1p0p2p3o0n0k8j0J3M7P5O6N5N2P3J03J18J15J13J27J58J41J40J03R0J05R1
2047E860O0N7M6Pj0n0p5j11j65k26k58k55k49k50k56k40k11j96k08j95j68j48j65j51j12j01
2045B230j10j03q8p2q3q0o8n0k0kj1l0m0n2m0j5k3m0j5k0k8j5j2l0k3j5j0j8k0pnN%Kj2j3
2043A067j0j2J0K5K7Qqk5j5j2%K7J0J5L3L5M3K7QKLPL8N5M8M2N3M2M1N7M5N5O3M3N0O0M8O2
2040B067P1Q7Q5Q1P2R1P2R0J23J23J20J26J33J20J13J40J86K10J86K05K33K41K50K89L26L73
2038F213L89M13M34M48M79N09N44N74N84N96O29O57O49O34O22O04N72N13M62M06L38K61J73
2037A7703R7K5o2j53k31k83l26l78m04m01l86l73l76l39l03k76k38k13j65j33j15q3k3K8P5
2035A2667J18J63K13K38K56K95L19L43L71L91L89L68L41L16L03K58K21J53P5lp5j65k41l48
2033A6966m39m96n29n64o12o66p02p37p29p07o72o17n71n36n12m86m69m23l96l69l46l10k76
2032D802k31j95j71j55j71j42j18j13j13j20j03q8p5p7q3p0o8o3p7q8j03r0r5p3n8k7nL7L3
2030B100Pl0m7k8j0j0L%K%NNj0J5L0LK2K3PNJ5N%J8%J3K0J2K8J0J2K8PK5L5J8L0L0M0M8L8
2027B524N0Q2Q1P2R0J06J23J25J05P0Q8J23J38J35J50J78K13K46K63K51K61L08L48L64L91
2025F885M13M41M87N14N33N59N84O07O16O10O01O19O32O04N81N47N04M23L51K68J81P0l8j35
2024A7457k03k81l61m18m44m16l73l54l41l18l06k88k56k10j66q5j7L7O5J01J27J66J98K40
2022A3554K99L53L71L84M16M41M43M74N11N29N02M81M71M74M83M52L98L31K63K06J30P0Lo3
2020B1976j13j50j83k21k53k73k81l05l31l14k93k56k35k21k10j86j70j53j38j23j15j18j13
2019A7221j15r0q0r6q0l7l6m0k7lJ3J0NK2N3L8L0J5%PJ0K8M3M0L2Lj0%qn0o0m5o5r3j05j11
2016A6419r2r6j10j05r3n3l2m0m0l8k0K0O5J10J38J21J32J68J88J86J68J45J25J11O2L8K3
2015A7500nm1o5q0r5j10r1q2j01q2q8j00r3q8o7n3o8n5m3l7m0l3k7k0k6k0j5j2j3j7l0l3l5
2012A5735l3l7n8q5j10j33j58j73j85k09k43k73l11l18l26l48l94m16m18m11m27m36m28m49
2011I356m76m64m36m08l97m06m01l73l36k98k78k54k23k10k08k13j98j53j36j05q0o8n0k0
2009C165Lj5l3k8j2KJ8NJ5M0L8K5N2Q8R5R3R0P8R3J20J46J60J48J48J60J55J26J13J10J43
2007E341J35J03Q0O5O5O6O2M3M2O1L2%%NplNpKNj0LlpNlkPNNQNPNJ0J5J8J2K0K3QK0J7%kl
2004F258k%nNj0p3q8q5p5r0j03q8j03j10j03j13j00m7k8l5l8j2j3l2KJ8J0K2J3PK0K5LJ0K3
2002E063J2J3j3l8j5k7n5n0n6n2l8m0m5l5k5n0m5k8j3Lnqj5n2m0k5m8n0n3m0nJ0%Lj0k5nk6
1999D072n2m0m5n0o3o8p0o3q2j11r7q8j20j23j03j28j48j45j48j45j36j20j25j28j10j13j11
1997A340j10q8q5r5p8o5n0n5n8m7m3n8l5j5k0j7j0j8k0j5k0j8j7j8j5j7j3k2qJ3J5J7J5kl
1995B65klklkqJ0j0pJ0lk%lj7l1k5k2k5k5k3k2lJ3KQj3j5LK7L3K0nl0j3LJ7K8NPQJ0j8k7k0
1992I0j8j0NLqQqkKQK0J5J2J5J8J5J2j0j0j0j2j0j3pj0lJ5J3%PQJ0Pk%%l%%j0QPj2lL%l%%
1988A37j2l%j2qnkqQK2J0K0J0J5K3Qn%Kj0k3m0m7j5NJ5J7NJ3J2J5J0pj0Nj5j8Nnj2Kj2%qp
1985G5%qkj0j0j3pJ5K2QK5M0K7kl0l5k8j2N%KnNJ3n%J0PJ0QJ0J0PK0Lj5nnj3j7l%j7j0lj7
1982E0%K0K0K2K3qLNj0l%klLKL%KL%%nm0l5j0NN%J2L3K5L2K8j3l2j0k5j0Nq%knlkqnk2NK5
1979G0J7K8J7K0K3J5K0K3J2j7m1l0nK0Lj8l0pJ7J5J0j7k0NKpJ0J7J8J5J5nk0j5qNK0J0J3J3
1976B13J2J3J5j5j5k0qJ8J5PK5%l0j0j0j2j1k0nNNQPQQPQlJ5NNNJ0NQk3k0k0k0j5j8j7j5l5
1973H5j3K3K5L0K7K8K5kk5nj8k0nk5nPQK0KJ3J2LJ8K%LKLKJ0nj2j0j1j2j0j0l3NQnJ2kk8k2
1970I5m0j5J5J5K5J0j3j0k0nK0K0L0J8k3l2l3k2lk%l%k%lQNJ0NPQNNJ5NK0Nj8j7k3j2K0L2
1967A02L0K5Lq%k%%%l%%%%QNlJ3J0lJ3lpj5j3j2j3j0%j7m3l7nK0J5NJ0J0J5NKJ8J5%K2Nk0
1964A37klk0l5l7j0L0M7M0L0N%J3J0%j5j3kk5j8pk0qK0K0K0K3lj7qpj5j0j3j0J8J5J0K5M0
1961B05M3Pk0j5Lj0qJ0J8K2QJ2J8K2QNPNNNLK7j2k0j3j5j7j8j5j2j5l5%J2%QNnj5k3j3QK0
1958B05J8J2j0k5k8pPK0K1K0K0K0lk7m5m8k8kKJ5K0K0Lj5j5k5k8j2PJ0kk3k7lQPJ8J5nk5l0
1955C5j0nnj0j0j0j0NJ5K0L0K7K3lj2j5q%NLKNLKNLKK0NkK2L0J5%kKLk3k5%kqk0k2j3NQPn
1952H2j2j3%J0J5K3J5NPJ8K2L3L0K8J2J3PJ3nk8m5l5lJ6K7L5L3L2J5%k0j7nJ0Kj5j0%kqk2
1949B63l3l2j6NJ3Lj3nK3K7J3nj8k5j5j3J3K3J0j3j8j2KQPJ3J3j5j3K%OKj5%%j5nlnkk0lJ3
1946A45J7K8Kpq%kJ2J3kk8m0k3j2%NJ2J5%j2%%Kkj8NL0M0K3nj5nj3l5k2lJ3K5K7K5K6J2J0
1943B35J0J5J3%k0k0j3k5m3m2j8QK0J7K0K0%j5j0k2k3pJ0J0J2J3Nj5j0Nnnj0KK3K5K2K6J0
1941B18J2j5j7KK5M5M0K0Nj7j5l%%%J3J5qk5l5l7l6l5j5LK5K2nj7j0j0j0j0qpJ0L5K7J0pm5
1938A40l3j7%J5NNJ0j5k3l7l3j5J8L5Kj2j3QKLKNNK3M2M3K0nk3k2l3l2l0l5l2j8pJ0J7J5J7
1935GJ5NNQKNNNNJ3L0K5J5nj5j0qJ3L2J0k7j8j7k5j3%J5J5LJ0J0PJ0L0L3L0L0J0j2k0J0K7
1932B70Ll0l8l0j3J3L5L0kl5l1j2KJ8K8J0%KJ0J3KJ0Qj0l0k3j0j3kK3K2%j7j1pj0lj5nQn%
1929A55PnNNk%K%LPkj0J2K3J3J2K8J2K0K5J0j7l0k0k8m0m0l0%K0J7nj7qklnLK2M3L8lm3l5
1926A37j0NJ8KJ5L3K0Ln%%qL%j0j1%J1nj8l0l0k0PNk0j2PJ5J0j2qQ%%%KnJ0Qnj0j0NK0Nqj0
1923A02NJ8%nk0j5j0KJ5K0N%%pNK2Qj3k7k5j0KJ8J2Qj3j2lj7j8kj5j3j0j2nj2lJ3K4L3L7K3
1920A05KnnK3K7J8J0lnQJ0lnJ0J6NKJ8J7J5%LKj0k0l2l6k0j0klj0j0k%j0q%LJ0J7%QJ5J5P
1917A67nJ3K5K8J0j3k7k3lL%%%l%%plNj2j8j7lJ5K0J5%j0k2k3j5k2q%%pk0j3J3J0nNK7L8K0
1914A35J7J0K0%k0j5kJ2K5J8J8NN%J0K2J3%j0j5j3j2j5j3j3k5nLKLK%QN%j3j7l0qQnk5l5j8
1911C2nnj5j7nj0j5nj5kJ5L0M2L0Kklplj2l%j2j5k5k5J0K8L4J8j8j0nJ0L8J2QlnQJ2K5K3J0
1908A45j0j3l2k8j7j3J0J8K2J5%pNNj0%lnLJ0J2J3J2K3PJ3J5%%%%QqlNpqpqLKpj5nJ7L5L6
1905B28K7K8J7Nj5j7j0k3j5j5k0j0q%NJ5K8J0nj2lJ0NLlLJ0nNK2J8Nj3k7k3j5kj3l8l7j0J0
1902A15J2J8J0J2klNNNN%%kk3k2k0j3K3L7K3Pnj7k0k0PJ5J5nk2%J2J0%nNNk%K%%pqpj0qpl
1898A17j2j0lj2lj2n%j3pNNJ5K2J8nj3j0LNj0nn%j0j5l5l2j8Q%lJ3K0J9K0K3j0j3j0j0K3K5
1896F0K5J7Nk0j7%nl3m4m3l7j8QL7M5L5M0M5L5J5j8l0k2KJ5J5QqnLPQNPQNNNJ5J2j5j5NJ3
1893A75Nj3k2j3LK0K0Kj0k0j7nJ0K5K5Pj2j0%K5K5%j5j8j7k0j8l2l0j5j0J7L8L0J0j5l0k8
1890F7pK0L0J2j0j2nj8l2k5j3J3K0J5lk0LJ5J5%KJ3%PJ0LK0lk5k5%Qqj7j8pPK5K3PJ8J7K3
1887A45J5lNNk%KNkj5l0l3j2K5K0%j3j0j5k2qJ3J2K3Nj5j5k0j3j2k0k7lL0L5K2L8L0Pj2j0
1884A25lpj3%Qk0j8NNN%QNNPkKk0k7NK2J0J8K0%%J2nLKkNqj7j0j0j5qpj3J3L2K5J8lj2j3%
1881A27NQJ5K%J3K0j0m8p0o4n0k3J8M2N0M0K2pk3%K8K2klj7j3pj0PK8K7J3lj5l0l7k8NL0K0
1878H2K3L0J7%knnqpj0lQL5L7Lk5k5k8k5QL5L0J5%%Ppk3l5k7k8nK0J5%J3J0K0Nj5nK2J8J0
1875A75nm0n0m0j5lNQJ7J8NNNlJ0kNJ0nPQ%J5nJ2J0Llj2j0lkj0j5KN%NLNKQlj2k8l2j0J7K5
1872H2Qj8%J3NNlJ0LKK3K7K3K5pj1pqL%k5l0NL2K5J0J6J2J3J2J0j0k7l1j0j2j0j5nj8k0nL
1869I5K%LJ2j0LKQPk2k3j2KQj8m0l4j8kKLNKK5K5K7K5M3M2K8%k0k3j0K0J0kj0l8n7o0l5J3
1866b2L9M3K7LqpqpJ2K8L2Qk0k0%J2%j7j5%qnnpnnnnJ5K7J8K0J7K0J5J5L1nl6l7j5lj0p%J5
1863A15PQPJ0QPL%%KpPNpNNKNLKJ1lqj0pqj5kj3j0j0j0j0pj0j0j0j0j5j3k2pL2L5J7pk3k5
1860A7kJ2J8J5K5J0nlLj0k0k0KJ8J7K0K0K0J3J0j0k8j2J0M0K0nnJ7L1nk1j0j0j0pj0j3LNN
1857A45KLKnQK5Pj0j0NNLNqk5k5pJ2J5J3J5K5M8N2K3nj8j0j2j5j8pk3l0k8j0NJ0J0J3Pj0k2
1854A60k8j0Lnj3QL2K3j0l3m0k0j2KK8K0Kj0j2nPL%qp%k0j5k3j2%K2K3Nj5j5%KkJ0L0L7K3
1851A25J2kj5k0KK3J5j3l0k7j5J0J0KJ8P%J0%j7l0l3j5NQKJ3NPJ0Llkj0Kkqklj0LPj2%%qL
1848B5qj2j5%J2K5K5J8j5j5j3j7j2j3k0nQK0J2J5J0K0J7J0K3J0NK5J5J2J8J0lk0pj0k3nkk0
1845A00PQNPNQPQqj0pj0nqpnj3nkJ2J3J0lk7j5j5l%k5k0mqLnqNK2L3L5K0%j5j5lkj5j5l%J3
1842D0%J0P%J3%j0qpj3pj0qpNK0J0J5K5L2J3j3k5p%qknj0k5k5j7NJ0nj3pqj5k7qK8N0M2L5
1839G0L2K8Kj7j0%%%KLNKNLKL%lk0k2k5m3k7j2KJ3J2NJ7L5kl5l0j5LJ7K5P%LPLNqJ0J0pP%
1835F2j5j2qj5K3N0M7K5j0k0nk2j3j5j2j5PJ3KJ8KJ3J2NJ3J7K0Qj5j5k0j3K3M0L3K5PplNj7
1832B18l6k5k5k2k8l2j8pqj9MM0M3N0L5lk7j8j0pk0k8%J5J8PK3K0Pk7m3k7j8l2j7KLNN%J4
1830A2J5%J3PJ8%j5l5m2qK3J9Lj2j5%L2M7M0J5%%pqj0pj0j0qj0%J5QNPQJ5%NNNNNNnJ5K0K0
1826A85K0K3lj5j5%j0j0lj5pj0qpPQPQPNJ5%Lj0j8J0j0pKj5k0k2l0j3NQPNnk0k5nj5j4k0q
1823c5%%pNPp%KLJ7QRJ0J0QJ0J0nKN%LJ0nj0NlnJ5J5Lk5m8j7J5J2J8K0J5J7NNNNQNNN%lQq
1820A27L%qQJ0J2LJ7%J5K1lpj1j0j0pqpj0lJ5K8K8Nj3j8k0k2k3nJ0J8J7K5J0j5j5j7j5nP%
1817A27%k7k5j0Kkk0j0J7K3J0j8j5j2KQPJ0pKLqplJ3L2K0Lj3j2J5L0J7pk8j5QJ5%k3k5kK0
1814I5J5%NNPNLK0lk7l3nJ3J2%j5j5%J5K8L2J5nnnpJ5Kj7j8j2j5k0qJ0J3J0J2Lj3k7k8k5n
1811B7J3J0J0J0K7K3J5KK3K7J8%j5j3j0NQj0k0k0k8j7%j0j3LJ5L0L5J5%qj2%%nqL%qklnkn
1808A05nnnlnNJ8J0J0J2J3J7Npj0j0j0j0j0qj0j0j2j0qJ5K3K2J3Kj0j7NJ0KJ0J3%J0J2%pq
1805A52pj3K0J8J7J6KLKLlk%%k6j5NK0J6NJ5PK0J0J0J5LnKn%%%kJ2J0J0J0L3K0Nnj5k0qk2
1802C13j5J0Kj5j2k8k0k0LJ7K0%j2j3LKJ0J5j2k3k2nJ2J5J3lj0pKJ5J0J0L8M0K5nk8k7m3k0
1799B35J0K5J5J5J3%qpNJ7L3N0N5M3K7J3J0PJ0J0OKLNj0j1j2j3knPJ0kj5m0m0l0l0j0Nnj8
1796C73k8k5m2m5m3j8J0Qj0k5l5j5J5L2J0nj0j5j5l0j2%K0K0NNj0k3j5j5klklQPQPj0p%j3
1793E2j0QKnnLNnNJ7J0J3KJ3KJ3K0K2j2m0k8nNJ8K5K7Qj3k0j0j2j5q%knNJ7J0J0J0j0nNJ5
1790A32J5J5J5LKJ0knj3k2KNkKLNlkJ0L3N5K7Lj5j8j7j8kNJ0nqj2j6pJ5K8L0J5lj2lj2j8k0
1787B05j3k0j2%J7K6J0j0k8k8j2%J5PNn%%%NpPJ8K0K5J8qj2nj0j3l%j5j5k5k7j5%J2NNJ3K
1784A32kJ5nk0j8nj0j5j5pnJ0J0nKLlQJ5J7%k0nK0J3%j0qJ3K7K5J5nj5j2l%j2k8k2%J0J0K0
1781A15J5J5K0J5K0J5LJ0J7pl8l8j5pK5K7K1L0L2J8j5l3j2KnnkJ7kl8l0nJ2Nl7l8pL0M0K8
1778A98NNK0L0L5J2%Ll%%%n%kj5qpqpj5lkKNkN%qJ0QnJ0lk2l3l0k3j0nnnJ3L7K8J5J0LJ0K
1775B40kJ5P%j2j3j5pj3j3kj8l7k8j2KJ3PLJ7J5K0K3J0j0j3j7qK3K0L0J5%j0j2%%%KLKknN
1772B23Pnk2l1j2lj2qj2qJ0L0K5J3nj3n%nkj0lkj3QnN%nNNlLNnPJ0n%Nnj5j5nJ8J7K3J3J0
1769B08nl1k5QK7K1J0Kk5k0%nJ0j0m0l5j5KNQK0J5J2K0J8J7K1J5K0K0J7j0pnj5j3k7n3m8p
1766A00K5J5NPJ0QJ0j0nKj2j5NPj7l0nJ0J0nnq%K3M7M3K5J5kj3J8K0Kk7m5k8k3j0J5K3Pj0
1763A82j0k0kJ5K2Ln%%KLK%J1J0PJ0QPJ0NNj2k8m0j5j5k0j8NNLNNNNNKLqJ0J5J5Lk5j5qj7
1760A30j0qkJ7L3N3M0Nj3k5j7k3k3k0j7KJ8lj0Lj0j3j2PK5kl%%pJ0%%%%K%J0J5J0J3KJ8J5
1757B10Lnk1j2j0NK2J3J3K5J2j2j3j5j2PK3K2Qj5j5NNKQqnpnnnqnLj3j3L%j3nnJ0QJ0QqqK3
1754B05K0Nj0%k%%%KkJ2J3%j8kJ7K0nk2k8%J5J8J7J8J7LJ2J3j5lK0K0J3j3k5k7j0j0k0%NK0
1751B73J0J0K0NJ5J2NLnJ2K5J3j0qklj0%Lj5q%NQNPNNNQJ3J2J3J2%j5k0k0k0qNK0K8%nk0k0
1747C68j0KJ8J0qj5p%J5NNL0J8qnnnj7j8m0k0j3J0L5K8K5L5K5J3j3j0nnknJ0J0ql0l0k3j7
1745C43j0nKJ0J8J0J7J8QK5K5K2LnJ0L7K8NPJ3K5L0J5Lj5j3k0k5j3J0J3J5Qj0%J5L0K2QNK2
1742G06K3J0J7J8lj7NL5J8KnklnLJ7K8L0M0K0Ppj0PK3L3K5L0J0nNNKNLNK0K5J5K7N1N2N0N3
1739A368M8K7L0M5L3L8M0L5L7M8L3M7M8N5M8L0L0M7R6J17J21J13J10J25J40J43J41J43J25
1737C461J30J48J66J78J95K01K10K21K45K63K69K78L03L34L50L66M24M76N34N82O36P10P77
1735A1457Q54R43J045J183J333J487J676J870K083K326K574K838L113L396L644L913M203M514
1734E4452M835N151N416N595N617N459N098M517L669K579J309o3j459k822m073n116n920o427
1733G7817o644o630o439o116n687n201m684m156l637l148k734k351k016j709j469j246j050
1732A2900q97q10p42o84o16n67n11m66m19l76l61l51l26k98k73k41k13k28k25k13j86j60j41
1730C596j25j28j23j23j45j30j08j08j05j03j05j03j03j02j01j00p3n5n5p3q2p3m8n2l0j5
1728A228k0l0l6m0pqpj0j0j0j0k8m3n2m8l2qj0nQJ0qk5m3m2k8npnlj5L%j3j2Nqpl0l3l3l0
1725D93pPQnqJ0K0L5J3J2K1Kj2l3k0k3k2k3k2k3pqnnJ5L0L3J5%K%%%%%%k0k2k0k3j7k1k0j7
1722C33k3nJ3J5lkPj0j5j2j5j5l8l2k1QK5J3k0l3l0nJ2J0L3J5knNJ7K0Lqk2j3j3j0NK1L5K2
1720B60K0K0K3K7J8K3K2pqk3n0o0l0pNPnpJ0%KLKnk0k2oJ1nk8k5nlklnnnk%%J0nNKL%J5J0
1716A55J2J0K6K7J3j5lJ3%%j8l5l3j7k5%PK3L2Npj0nJ2J0nj7j8LK0J5k3m2n8n0m4j3J3J2J0
1714b0NJ7J5J5J8J2J3J2J3J2LK0J5J2J3L0L0J3j8l5k5k5j8%pqQPQJ0PQPJ0NQJ8%j6j7j5k0
1711A40J5J2NJ8L0J5pnnqnnj5j3j5j7j3j2k3p%lL%%%%%KL%Kj5j5%K5K8J0Pj7j3LK2K5Lj8n
1707A32nj2KNj2j3j2J5J7klklNQj5l3l2l5nL2K8K0Nj0nPK3L2Nj0LnKLJ0%k8j0J3M0M5J3j0
1704B03k3k0j0NJ7Lj5nnj0k3kL2L0J5j7l0j0KklnpqkKQJ2%%J5J0Lqpj8knj3pqNK0J8Kj2k0
1701A05j8j7qpj3plj0nnj7LJ9K3J5%PQqj0QL0L2K5j2k5j0N%qLj0j0%%J2J3%NJ0J0Kpj5j0j0
1698I0j0j0j5nJ7L3L0K2J8J0j0k0j0J0%l%knlj0k2k3pj5j8j7j5j0j0NNK2Qj3j5kJ2K0K3K5
1695H0K7J0j2j3j2J7J8lk%lQPQPJ0QPQqnLj3plnnnJ0QnKQKLl%%%%%%%j0npqNLj0j3k0k2KJ5
1692G7K0K0J8K2Qj0qNJ5J3qk2j5j3j2j0PK3J7J3KL%Kk7k8l2j8nK0K0K3K7J0kj8l2j5KNLK%
1689A02LNKNLNNKNQPnJ3J2klJ3%j3j2Knnknk8l0LL5M5K7K1lk5l5l5k8p%nlNJ3J7Lj8j7j5j8
1685D2j2J0K7L0J8J2nj7j5J0K5K7Qj5l8k7j3LNJ2J3NnnKLJ2K0Nj0LK2K3lk2j8knlkj3j2j5
1682H0j5lj2nJ7L3K5Ppk3l0j2J5J0NKJ3J2QNJ5K5K0J5L0L3M2L0j2j8j2n%nqj0l0j5pk6kL5
1680B20L5M3K7L%%lJ0pqJ0J0J3K2NJ3J8NJ7K5J8K0K0J7%j0k5m2k5PK3J0nk5k8nK0J5%QPJ0
1677D68NK0K0K0K3J0L0K8J0K2L8M5J2l0m7n0k8nNLlk8l2l0k5KJ8KJ3J5NJ2J3%KL1L2K5%l5
1674F16l5%K3K2%k5j7j1l7m5m8n2m3lQnJ0J5NK5%k0j0l0j3Nj0%%j2NNj0j8j5j5k0j7j5j5j8
1671A80lJ3NLNNJ2kk0j8k0k3J5J0J0J0knNj3l2l0NK7L3L3%%%j3k0NK0K0J3L0K7J3K0K2J3J2
1668C65J3J0J3J0J2J0K3K5K0K2L0J3K8K2J0QnK0PNJ8%j8j5j7j5m8m8m5m7j8kj3j3l0n2m5l3
1666B20k8j2k0k3LK0PJ0%k%%j0PNpj3Lnnj0nlnnJ0L%KLNK%Lj0J0%l%%%%%%%%L%j0lQj5nKn
1662A22kj3j0j2j0j0j0k0lJ0K8K0J5J7K3J7J8PNOPNQNNnnj0lJ8Nj8j8pNKnLJ3lj3j7qJ0K3
1659A95K8L0L2K3lk5j5j0j0%j2k3l8k0NK8K5j0j5j8LL0N8L5j0l0k3j7j0j1nj0l0k2%NNj0n
1656A20KpK%kJ0PJ3J0J5K2J6qk5j5KJ0Lqj2k3kKNnk0j5nK5M5M3L3Kj7lJ0K3%j8k0k3j0j2j0
1653A60j3LNKNnJ0J0pKLK%LKL%NlNK3K8J7pj0KLj0j3kJ0Nk3m5l0lK3L5K0Qqj2j6nQJ0K5K8
1650B53J0j8k7l1j5%QJ2%k5j5j7k8k0j5j7k3k0nLL0L7M5L0%J3nlQ%nj0PK0K3Lj6J1J2LJ2Q
1647B33j0k0l6l2l0j3J0J5J5nj7j0PK0Qk0k0KJ8J5K7L0J6nj3j3nj2qj0j0nJ0L%J0%qJ0pk3
1644A17j7j0J2K0J5J8lkj0%Pj0nLJ0J5PJ5J8NJ5J0j0j2%j8k0Kj2j0%NJ7nl5j5l0k0J5K8L0
1642A40J7kqpn%K0%J5J0NNJ3Kj3klknKnLL0J3J5J5J7K8Kk0k7l5k0NlqJ1K5J2j7l3l3%J3J0
1638A80PQJ5LJ0J0K0Kj2j0k0lj2j3j8n%J5J5LJ0J0QJ0%j3j5LJ7K8J7K5nk7j8j2k3j0j3k0k
1636A65Kn%Llj0NQl%QNKJ5%k7j3J8L3J0j3kN%qn%KpqLPQlJ3J3%NPnj2j8lJ3K3K7J3j5j5k0
1632B18j3pk3j8pKL8L3PK8K5J7K3nl8k5j5nK0J5klkj5NKj5Nj0pPklJ8K0Kk5n3m2j0PJ5K3K0
1629B05K0J3J5PJ5J8NJ2J5%NJ3lNNQNk3j7j5k0k5ql0j2KL%KJ0kj0J7L0K8L0L0K0J8j6j2nq
1626C50nnl0j5nJ3J7LKJ8L0K5Npk8k8k5k5j2J5J5j3j5%J8K0J7J8Pk5k0Nnj7j0j0j0j0lJ5N
1624B75NQNPQJ0K7K0J8J8K0J7J8%j5nnl3k0j0J2L6J0j5l1k2KJ5J8QPQJ0%J5K5qj7j8j7k1O
1621C91J7J0J0J3J0J5J2J0J3J0J2L3L3L2L3L2L3L0L0K0plJ3K0J7%j7k5k8k5k5k3nNK3K0J7
1618G56K1K2M0L8J7NK3L7L6K2QqnNNJ5J0J0J0J0J8Kj2k5l3pK2L3K7L3K0K8L5J7NJ5L3M2L3
1615A363J8K0L0L5K0K2L5M3M5M5M5M1L0J5lJ0L5O0Q3R0R3R0R6J17J36J25J25J31J55K03K26
1613C579K48K83L21L56L96M54N03N69O52P29Q05Q85R42J020J108J208J319J448J574J692J780
1612B1871J825J829J767J645J466J215R05N77K65k2k81m64n48n29m29k66o0J71M21O77R49
1611C2984J214J506J825K170K527K862L123L316L419L371L171K815K283J627Q69O6p05j376
1609F7067j880k198k318k221j932j524j061n94j42L10P72J251J755K278K785L316L777M113
1608G3554M271M213L978L532K817J875P67m36j635k747l667m298m642m695m514m173l712l171
1607E7317k592k015j451r02l81J58O89J168J589J920K138K213K138J908J506R47K74n14j346
1606F4764k153k833l331l611l740l687l476l146k782k406k013j632j278r33o11l18l8K26M36
1604B7438N96O72O42N43L97J80j10m34p64j108j419j679j847j943j995j965j870j737j614
1603A1983j466j286j108r65q35p24o19n17m38l96l46k86k25k01j88j48j15j35j36r5r5j05
1601A554r1p0o5o8o7o6o7p3o3n2o3o8m7j3pnj3m0n5m3m5k5j0j5k0j5j5k0j3j7j8nk2k3pk0
1599B28j0PK3PK0J0j7K%j0Nklj7lkj5qnj8k%j8j0kj3pqj0LJ0J7%NJ0J0Nklj5NL1K0K5K7Lj8
1596B55j0pl3l8l5l2l5k3J0M3L7J8k5l3%J5kJ0Pk%Kj5k7k0k5NJ5%J5%j0J0j3pNlknlNj2nK
1593C2klLJ7J3Kj2l0k0j7KJ7J5NQJ7NJ3Kk5j2qQL2J5J8%j3kqnnj0klNL%KLlNnpnnj0nqklN
1589A7Qlj0J0%nK3J7j2m3m4j0K0J7J3J2K2Qj0j3j9n%%PkMLnJ0J2NK0Nj2k8j4j8LJ7J0PJ8P
1586D2QJ5nj3kj3j0kJ0j8l9k8nK8N7O0L2j0l2m0m0l2KJ5LJ2NNJ2L%J2J5kKL%K%L%Knnnkqn
1583B7nnj0rk0nJ7J7J5K0Lj8kqj0%j4%NKKNLKJ0%NK3K0Nj3j7k8p%n%%j0NklNKJ3nNNNKpj5
1579Ek0knk0k0l%%%LlNj2J0K2QK5RNL3J5J0%l5l0kRJ0J3J5j3pqnj7%nj2KJ5J5%KJ8KJ3K2Q
1576G5J5J5lk7m0m7l3j7J0L2K7J5J8K5J0j8k7k8j9k3np%J2J8K0MLJ7K0kj8k4k3NNj2m0m5k0
1573a32K%L%J0K2L0K8J7plK3K9J8J7%j5j7j0KNj0nnmnnnqnknj3NJ5L0L2K0pj0qj0k4k8pJ7
1570b5L2J8J5J2j0j0pqnJ0j0QPpKLj0j0pq%K5L7K0j2j3nK3K0lj2j3k%%lknNj0l5l2l3l5QK7
1567f0J8J5K5M2L7K3lk7m8m7l0NJ0J0klklJ8L2L2J8Nqk%j0PJ3J2kj5l3l2j2KK0L5K2Q%%J7
1564H7N%%NK0Npj5j3j0QNKj0k5k7lK3J7Nj0k%j3j2k8l9m3l7j5PL8N7N5M0J0n%Kj0plj5j0p
1561B5j0j0lj7j7nlj7k0%L0M9N0L0J5%j7j5nK0J7K0J5j2k0l8k7l%%k2k2nJ0J7J5L5L0J7%p
1558A00k3j7j8k2j8j7nK2K3Kj2j7j8nJ3K2M2L3L5K0nk3k2k5k5j0qnpj5%pj0PQPNPNNQNJ0K
1555D7j7l0KK0Qj8j9RJ0Nj0rMQJ0J0J2J3J0J0J0J0J0K0NnJ0J5J5J2j5l0k7j3j2j3j2l%kl%
1553D7kl%NLNKJ3nNNl%kk8l2l0QK4QnPK8J2j5l0k7j2KJ5L0K5K2nnk2KK5J3KL%KL%KLKLKLN
1549A10KK0K0Npl3l0pqkJ5J0nj3j0K3K5Pj7k0j3j7k0l5k0L%nk0k3%NK0J5J0J5J5J5J5lkqn
1546B7Nj0j0NNnnQK2Qj5j3J3K2nk0nJ3KLNJ7K0Nj7j8j7k0qpj0j0%j5j0knJ0PkKQ%PL2N3M7
1543A17L5J8Nj5k3j0kK2K8%PJ3lkJ5J3%NPJ3%k8l0k8l0k5J0M5M1J5J5K7L3M0K2J5K0J3kj6
1540C80l2j0lQj5l5j0J5L0K5%qj7J2L3J8K2J8K0K0K0lnkn%lk%j8j5NK5J8J0nk0k5qJ0K3L5
1537E06N2N1M0L0J2J8K0j8m5l5k2j0qpj1l7l8l7l5l5k1kNJ5J3J5J5J5J5K2J3NK0J5PQnl3o2
1535D51k5j0k0k1j0j2j0j0j8kj0j3%%%kj8j7KJ5K3Nj0j8k7k8k5k8NQKJ0nJ3J0kl3n0n5l0N
1532D0J2kJ5J5KJ0J0J0J0J3J0j3%kj0KpKnl2k0%NJ2kj3l0m4j8J3J9NkK2M3K2NJ8J5P%j7l3
1529H7j0kqpj3pj0j0lNQlnQNlj5nj4qK7M8M7K5j5k5k0j7k0KK8J5J0J7K3Nj5qj0j2lJ0L3L2
1526A67nj7qj2k8pJ5PLqnkj5j3j5j2PK0J5J0J3%j5l0l5j3NQJ5J5K0Pj2j3j5j5kNPk%PLKJ0
1523F2QL5M2J5Lk5k0qpj5lnj5kj0k5qJ8J0Ppj0PLNnJ2L8K2pk5j3nj2qk0j0nk2j0kj0qLj5j8
1520f5NK0J8K2K0j0qrj0nnnnlnpnJ0KkJ2L0J2rlLRJ5%%J3%J2K5K8K2L3K0Knk2k3j0j5j2KK0
1517A12K0Nj2j8k2qJ0J8J2J3Nj3%klknlQPNQqnk5m2k8j0NJ3J0Nql5j2PLj0k0k0QJ0%l%%%L
1513b7%KkPJ3nk0qJ8J5J2J2J0J5J5J0K0Qnk3j7qk2j0j5j5kl%knlnkPJ8j0k5lL%KQK0K2Nj5
1510a0j2k3pJ5J5J0K2L5L0J0n%lQqk5j2NJ2kk0k3LK0K0K2K0klnnLqj0NJ3N%J7M5K8nj8j2J0
1507A55nl%j5knj5%%j5k8j7KQJ7QPJ8J2J0J3J2J3lj5l2k5qp%PLk0k8l2j5NNJ7LNK0NJ2J5N
1504H7J0%nj2k3j0nK3L2K5J3J7Nk0l2l5k0KK0J8PnnNJ3nj5l0l5j5%PJ8%J5J0K%J5J5K3lk2
1501H5j5lklkK%pJ0K0K2NQqk0m2m5k2nJ0J7J2J0J5J0%kl%J0J3J0J2J0J0J8Nj3j2j3j2l5k8
1498B2j0Qlj0knJ7L5K5K3K7K3Kj5j2qj7l3j7lj5j2qn%J5K5K3Kj2J0L2J8nk5k8nJ0J8K0J2%
1495A17%j5j7k0l0%L7L8NPJ5kj8j7k0k0j8k0j7j5j0J3M2O0N0M5J8j8m3m2l8k2j0J0K0L2K8
1493A25Kj2j3J5J8J5J5nl5n5m3j5j4k3pJ0J2J2J3PQJ0P%j7j3%nnnmnnlnQPPQ%J5NJ0%K%%J5
1489E7J8J5J5lj5npJ5K7L3J2LK%Lj5j5j5j3nnknk0k0k0k0qnpnpnnnPK5J2J5J5kk8k2j7%K0
1486gJ9J0knJ2LKLNNKLKQNlJ0J3lLNj3l7l3j7LKNNNKNNj2j0J5J7k0m4m8j7J5K0K0J7K3K4K5
1483D7K5pnnnNK0J2J3nlQj0j0NnnJ2J0J3J0NKnJ3%%%K%%j7l5k3%j2j5%%N%%%%Kj2j0j0j0P
1480GNkJ2J8PLJ7nl2k5j0J0J7QK0K5K7L5K3lk0nj2j5%lj5l0k5J0L3L7L8K7pj5k0k5j0PQJ0
1477A25J0j3j5j2j3pPK0L5J8l%J5Lk0j5%J2Qj0k8%K8K0NlN%%QlJ3nj8pJ0J7LnnKJ8K0J0K8
1474B58lk0j0pnnK0L0Nj5l0l3l0k3nJ3J7QNK0M0K8lk7l8l0j3%J8J7%j7j5lK8J5nj0qnJ0L6
1471B08L0J5K%k%%%%%j0NJ5j5k5k8k5l0k0nJ5K0%KJ3j0j5j0PK5J3J2kk8j7j5k8j0J0QK5%m0
1468I0l8k7%L5Nj8kK%nQK7L0pl0k8kK2L8J2j2nJ0J0lnJ3J0nnJ0J0J5qk5l0kJ0J2Lj5lkj0N
1465I0Pj0nQL0L0L7K3QnJ0J0K0Kk2k0k8j5j3j2nj8l2k0K%kj5j0j3%j5nn%%J0nj2j2PK0J0n
1462B0KNLNPNLKLKnk2NL2L0L0M3K2nk2k5j0J5qJ0NNLnJ0K7J3pq%J8J5Kj0pK0K0J7j0pJ2J5
1459B75kk0k5nnqnJ5J8J7J5J8nm8p0m3j2NL2K3Pl2l3j7%qpJ0K2L5Nj5j2j5j3J0K3J7J5J3J0
1456A85K0Nj8j5k0k0pqpqJ5L3K0K3KLNNJ2L0Lk3m3m0k2nlkj0PJ0J3J5J2j5k0j5j5k5k5kJ2
1453F2NNk2k5j5J2K0L3L5L7L5L6K0lk0j7NK0nk8l8k7j3LJ5J7%%%%pk0l0j3QP%%J5J3J0j5l0
1450H5l0k3k0%J8J2J3K5K5Pj7j3LKj2nn%lknPpj0NK2QJ5J7J5J3K7Qnnnnnj0nnk0k0l0l5l7
1447a2j0PL5L2J5pnNKJ8J7J5J3qk2k3j0J3J2L3L2J0kk8j0knj0j0j0j0qJ0K3L7K8K5nnnlJ5
1444A87L3J8nk0k3lknlpnqp%j5qpj3l0l5j2K5K2J0j7l5j5qJ0J8J2J3J5J0PJ0QJ0PQJ0Nj5%
1441A40lj2NnnPQJ0P%J3J2%j7l5l8j2J2K8K0K2QJ0j0l0l3pPQJ2J3J0j0k8k5k2nj3j5NQqkl
1438B7npqj2%L0N0O2K3k8k2k8k5k5nJ8J5j0k8k2j0NK0K0J0k0j8j7j7NK0RJ0%j5%pj5LqpL7
1435EN5L5M5J5k5j3LJ5J7QJ7K1Nk6m2m0j3%%J3J2J3J2Lj0lknl%npNlkl%LnnPJ0nnJ3%%KLK
1432A17L%KQ%%J7NNJ0LK0nj0KpqLj5k3LL2J3j5l5k5lJ8J0%%K%LKLKK3K0K0K0pj0j3j0Knj0
1428A67QnlklJ0QKJ3j5l0k3k0nK0NNQJ0PQKLK%LKLKj0k%j3p%j5%lklknKpNJ7L0K5K1Kj2j1
1425A92klk0j7lLnJ5M0L8Kk7k6j7j3NK3J8%lK0K0nm0m0nnqkJ5K7K6J5NqQnnNl%QK2K3J0lk
1422B73J0L7L0kl0l0j3N%pk0qnk0l3m0kK5J2NQJ5K0QJ5J5%qNj0j2Nnnj0j0nj5j8lpj5K%nQ
1419A60K0L5M5J8KNJ3nlJ3%KJ3J0J0J0K0KJ3J3J2J3J2J3j0k5j5j8K%pNPpqJ0%L%KLLKLL2M8
1415D76L5L7J5%K1%j6j5k2j0J5J5PK3K0J8K0K0j0j0j0j0K5K5K7K8K2K5L6J7pk3j5j3L8P3N5
1413I32N0O0N5O0N8N8N7N8N8O0O5O3O5Q5J03R3R2J06J05J05J03J05J05J06J05J40J38J46J32
1411C468J18J03J08J10Q0Q3Q3Q2J16J12J06J20J13J15J20J08R5Q1P0J05J61J78J60J80K34
1409F409K53K35K48K94L18K98L09L33L36L31L35L49L43L24L10L19L06K75K28J91J65J28J03
1408A2740Q3O0M5L0J2k0l0l2j5j5j3k0l0j8K0M6N0N0M0O5J08J25J03J28J43J17R3J08J20J06
1406A4199P0M2L0L3K0j7m1n2n8m5l5o5j26j75k06k33k43k63k63k93l34l41l35l26l26l39l30
1404I948l34l46l20k91k86k96k80k61k38j98j78j51j27j16j00r5q5q3r5p8n0p3o5o0p5q1o0
1402E526p7j03j33j63j63j65j63j68j71j73j73j70j73j70j71j73j48j25j45j33r8j13j23q7
1400B045p0o6p0o5p8q5q8p0l2nk0j8j7j8j8k0k0k0k0k2J0J0J0Pj2j5j3j7J2K3J5J7K3M2M1
1398A376K7pPN3O5L8PJ8L2L5M5M5M1M0N2L3N8J12J21J05J28J60J78J78J61J45J40J33J50J98
1396C874K14K03K08K05J78J96J90J88J88J88J83J65J48J66J48J22J18J26J12R6Q0R0R3J00
1394G579J15J06J12J58J71J53J75K06K30K66K93L28L46L24L51L76L88L84L83L81L79L91L68
1393A3963L48L31K98K61K36K00J61J45J03O5R0Q0J8qNLl3n5r7j11j00r8j15q8q8r2q3r3j02
1391A5144j01j13r5q5r3r5p8m5k7n1k5QJ2J1J0j0qnk0n3r7j28j48j61j98k55l04l55l76l79
1389A1880l58l74l81l73l76l76l64l86l56l10k94l00k96k66k45k69k45j91j70j91j73j53j40
1387E293j00p5r3r3r0q8q7r3r8q5q0j01q7r6j20j38j20j35j61j55j68j53j33j33j45j25j13
1385B228j23j23j10q3o0p5o8o5p0o0p6j12j06o2m0k3qpk3l5l7k5m3l3nj2k8m5m2j3j5j2l3
1383E56l3l5j2%NPJ5J3qk2j3j7j5j5j5j8k5qj0pnnNKkj8j5j5LK0J7Npk3m2k8pqj7l1l2j5l
1380A22kj0NJ7L5M1J5%%%lk%Nqj5j5j5j5l%%%J5J8J5J5nk0k0q%j7j8%NNJ0NQPNNJ5%QQPQJ7
1377B40%j0j0k5k5l0j5NPkj8pj0k5k3k7k3j7J0L5N0K5%j5j5J2J0Npk0k0nnK%pJ0J5J7J5J8
1374A15J2nk2k3NM0L5Qj8l5l5k0pqj7%M0L7K3nj5j5j8j7nlknNK0J0J2J0J0K0Nj0j2k0nj3j2
1371F0j3j5l0k9k8l0j0J5M3K5KNLMJ0K3M7M5K3Nlklpj8m5l2j0K0L2Lj0j0Pkn%lk%lkJ0P%J5
1368I2K3K2Lj5nnqnpj0nqj5Lqnpqnn%%L%j3J3NqJ3J5J0J2j2j5j5j3nN%%L%%KNJ5J8KNkPK3
1364I5J0qk0k2K%j2j5qJ0QnJ5J0Kpj3pNK2K3Nj0j0nPJ5J5K3NnK%j5k0k2k0k5j8LJ7J5QK0J7
1361H7pj8j7j5j3j2j2J2J2J0J5j2j0j0qkJ2LKQq%%kKQnj5%PK0K0J5J8J2Lj0qLJ5K2K8J5%j0
1358A55nlpnnnnlnk%j0j0KNQj8j7k0qL%j0qk2k0k0nkj8j5%K3L5J9K3Nqj0j0J3J2J8lj0pj3
1355A2j4j3j2KJ5K2%NK3J7Lj0j0j3j2k2k3LNJ2J2J3J2QJ2%j5j7nJ2J0J0J0pj0PLNKQK0J5J2
1352A07J3J2J5J3Nqj7j5l3l5j7n%%J0K0J7pl0l0j7j8kJ5J2J5J5J7J0J0QJ0J0J0PJ0j0k5j7
1349G5j8j0j5j2J5L2J3%j8j5j5j5j2NK2K5Npj0j3j2j0k5l0pJ2J3J2J5M5M0K0PnkKj0l0l2j0
1347B5PJ5J5J0pj8k0LK0J5%NPLk5k8LL0K7k%J2K8K0K0J5J8K5J0j0j3j0j3%K6J7Lqk2j6j5j5
1344A57j7j5j8knnnqnJ5L0K3J7QNj0qj0j2j8j7j8j7j5k0qk0rPK5L0KLJ7J8Ppj0P%%J0npK0
1341A10L0L5K3PJ8J5J5nk3k2qnk0m8m2k5j5KJ5J8J0lj7l5l7j3J0K2K8L7M3M5K2Nkk0j0j3j0
1338A37pqpk5k3kJ5J7L5K8K5L3L5Kl7n1m0j7j8j7lNNnpKJ5K3Pj2j3J8J5nk0j0j3j2j0J5L0
1335A00K2K5J3J5qk2j3NQj5j0NNj3k7k5qJ0%Lk5k8k4nKK0K0Nj5j5NK0L0K5K0Kj7j5nJ2K5M0
1332A47K3K2QQqnnqnnklj7J7K8K8K0K5J5%j5J0%qklnkj3j7k0nJ0J5j5n1m7k8kj3k5k7l7j3
1329c0K8N2M5L2J0J3ll7m5l3nK3J5%KJ5K8J5K0K5K2K1Kj5j8j2j3k0j2k0k3j0%k%%%%Kkj0N
1327F5nlJ0J8lk5k7j0J0J2J8K5L0J5%lk%lkl%%%pPkl%kPJ3j0k8k5j0J0Qlj2j5lK0K3J5K5L5
1323A60J7Lqj5k0j5j5NK3J0J5J5PJ8J0pnqqpqj0pPNj2l0j8QKj5k%lklknlj0k2k5qklklmqp
1320a7nJ5K7K2J8K2%j0k5l2l0l7k8J8J5J7J5J5J7J5K0pj0nqnpqmPPJ0QJ5K5L7N5L8%k8k7n
1317A40lklJ3Pk5k0j2KpqLj5j3%pqj0pPQJ5%j5nK0K0L0L0M2K3j5j5j8k0%%%L%%%%NNPNnJ3
1314A65J0lpnk0%qj0pqj0pqpj0qpqJ0J3KJ8J0J0NJ7L0K8L0L0%%J8j0m5m6j5K0K5J3pqk0k0
1311A50k3k0j7k0j8k0k5rK2L7K8J0qj0nnkl%J5K0nk2k3k2k3k2LJ7J7J3J2K8%k5j3kK2L3L2
1308A17%k5k0pj5j8pqj0pPQNNlk7k2qJ0J3J0J2K0K5lj7nnnnqrRK8J0nNKj5j0k0kPK5K5Qj0
1305E5l0j3j9l0j3J0Qj3j5j7j0J0K7K5J0NJ2QPNQK0%KJ0NQPQql2l5j7nRJ0J8J7J0kj3j2lk
1302B5J5J2kj0j0k0lK8M2L0j5l0j2%J0J2K0J5J5Lj5lnj2%J5K5%k5k3nkk0k0lQJ2LJ2L3J7%
1299A17plj5j2nj3j2j0j5nnlkj7NKj2j0lnpqnnnJ8M2M0K2K3J5lk0j7k0k3j9PPJ0J0J8L7M5
1296A32Qj0k5l3p%%%K%%J0pnnnqnpqnpqnpJ5L2K3K2J8J5J5J7nk2k0nqj0pnqpqpqkJ0j0l5p
1293a2J0RLj5nnnnnkqpnqpqnpKK0J8KJ3J2J0J2QJ0J0J5%J5J7%pq%j7nj0qj0kl%kj0NknNMQ
1289A0NlJ3NKJ0NQNNNJ2%j2j3j5j7nk0j7nPK2K5J0j2j0j3rMNK0L8M0K5Ppj8j7j8j7%J5K5l
1286I7l7k5j5j8pnQK4J8J2J5J3J7J5J8J7LNKLKLPnk2m0m3m7j3J0K3K2J8J5J5J5J5j0k3k0%
1283H2J5QPk2k5k5k5qrqj0pj0qj0NQNNNNJ2%NNkRLKNNK0J8J7K0J5Lk5k3kJ0J7J8nk0k3k7n
1280C0K2L0L3nk0j8npj0qj0j2%qpj2j3QK4J5J8lk2j5lJ8K2L%lLJ7%LJ5PQlJ3J7Nj0k2k5j0
1277F0KJ8K5J0j0j0lJ5J3l%j7qpqj0j2lJ0K5K5J0j0j0j2j0NPNQ%J0J0lj0k0j7j5k0j3k5rP
1274@PJ0QPJ0QPK3K7J5k0l7k3kqLPLKNNQKpPpKNpnNl%k%%%l%nj5kJ5K0Pj2j5k0j0NK5L5J0
1270I0j8l0j5%pqK0K3K0K0KLKLJ7K5Lk5l3l0l0j0j2nPQlnNJ5L0J3j0j0NNNPLKLNj3j2j3j2
1267D0l0l0nQNNNMQPkJ5Kkqj5j9k0KJ8J4L0L3J7nklknnnlnnkqQNPNNNNQj0%nl3k0k2%J5j5
1263a0nJ3K7J5nlJ8J5%%J7K3K2Qj8pk0j5J2L3L2J8qj0j2j3j0j7j5j5j3J0K8J0k5l3nK8K7Q
1261A05j0%%nPL%KJ8J5%j0k5k8j0k2k8l2j0J3L4L5J5Lj5qpj0qpnK2M0K8K7Qq%%klj2NnqNj2
1258I5nnnnnqnnLNJ2%kJ5KNklklklklpqpqj0pqpJ2J8J5J5J5J5K0PL%lkJ0qj0Q%j5nnk0j8j7
1254D5k3m4n0j8J8M7L0J0J2LKLN%%Ppk3j9l0j5PQqK0L0J5L0K5lkl%j7k0K2M3L7K5nl0pNPp
1251A25j3NnnLNJ2kNPQNnnnlklj2NNPQJ0j3pqpj5j3k2qJ5J3K5Pj7j8j7j8J3J2LK0J2kPQj0
1247A10qj0pnlnkKJ5K8qj0j0k0pK%L%j3j2j3j2KLKLPJ0%J3J5lJ0QnJ7K0nj2Kj5kJ5J2L3Kj5
1244A32j2j3j2%J7J8%k0k0j8j7qJ8J5lQNNPJ0J0Lk5k0lJ0J3J0J0J0J5KK0K5%k2k3j0J0%LK
1241A52%NJ8J7Lj8j7k3j7NNNKQNNNnlLj0k0j5PQlklklk%lpj0qpJ2L0L5J0k5k0j5%k%J5L0L0
1238A75Nnnk3l7k5lJ5%LJ5J5%j5j5NNlJ3J5K0%j5k8k7j3LJ0J0PJ0J8NJ5J2j0k7k5j0qpnnq
1235E7nnn%%%%J5J3Nk0k5qQJ0J5J2K0L5K5NL%j5j5%%%j3npJ0J0j5j5j5lNNklNj0k7l0j3NJ0
1232A7J3KK0L3L0K5J2J0J3qk2k0j5j8j7j0KpnJ5J5Ppk0j8nJ0K0J8Kj2j0NK0K0qk2j3j2%KL
1229F5Knnj2%K2K3L2J8j0qj0j0pj0j0j0K%%%%L%%KLKL%KJ0kj3L%qJ3L7L3J7j0k5j7j3k0j2
1226G5lJ5J3Nqk0l7l0j2J2M2M8M5K0PJ8J8Nj3j0j3j0j5j5j2j5J2J3lk0j7nKJ8K0Nnj0j5%J5
1223A20J5%j5%J5K0%j0nJ2%nJ0L0J3j0j3j2j0j5j0j5j5qj7KJ8PQ%j3j5LK0K7Nk2l3j7qj5j2
1220C0NJ2J0LJ7K8J7Nk0j2%NNJ0Nj0k3j7j5j0k0k3mJ2L2M5M3K2j5m0k2NNqpPK5L5L0K8J3P
1217B15j0k3j2k0k0qNkl%%Nnl2l5j3J0J0NJ0J0nj2j3kJ7K5K0K0J0QPQlkJ2J3QKqk5k0%Qlk2
1214A30k8pj0lk%lJ3J0J2J3j8j7j8j7NK0J0J2J3J2J0J5j5j2nk0nj5j8plj0j0kJ0J0nk5k0p
1211gRK5K0pj0nJ5K0J2nk5k7j5nkJ2K2J8J2j2k8k2j0LNJ4K0M3L0K5Pn%%pk3k7lK3K5Nj3j0
1208I7k0k2qJ0K5J5J8J0n%PNnnQNNJ2K8L8K7K3nk5nl%pnnnnnlnj3n%j5j7%qj0QNJ0NNNJ2k
1205A70j8k0k2l8k2KJ5K3J7K8K7K0Nj2j0KJ0%QNJ5J5J0nj5nNK8K5Pnk0p%Kj2j8j8k0j7k8l2
1202I5j5J2L3K2%%J3L0J0k5m0l3j5k%%KLJ0K5J5K0PpKL%K%LKNLNKNLNj0j0j0qJ0K8K5J3j3
1199B25j2j3j5j8nK0M8M5K5J5%k2k0l5j5KLnJ0KLNNPJ8L2J8j8l2j0J5J0J0J0J2%kqNJ5J8L2
1196C80QNNK5M3K2J0J8M2M8L3K5%k8k7l1kK3K2L5J8k0k0nK0M2L8L0N0M5L3J5J2K8N3O0P7Q1
1193A213P7O0M1M5M0M0M3M7O3Q5Q3J02J01J03J02J16J35J43J60J43J38J73K10K26K26K30K28
1191D373K36K53K66K80L14L13K96K73K78K88L11L09K90K53K11J90J53J11O2K3nm8j10j68k00
1190H552k46k76k76k93k96l03k86k68k65k66k63k56k36k28k03j85j68j58j38j35j41j17r3
1188C456q8q5p0m3l0l2j3J0J8K0M0N5O3O2N5P3Q5J13J30J28J18J33J43J65J73J70J73J73J88
1186E383J98K08K36K36K35K38K36K36K20K38K71K68K48K23J96J85J61J08N2nn2q6j18j47k06
1184H762k48k86l36l63l51l48l36l19l08k86k50k28k18k03j83j83j93j76j75j58j66j63j55
1183C130j28j15j08q8o7p8p8o0m7n6n5n2n5n8n0k3pj5j5j3j7j6j2qj0j5%L3M8N0L2K8L5L3
1180B143K7M0N5M5N1M5N5O8R2J06J20J10J13J13J05J03J18J65J90J81J75J71J60J53J73J73
1179E050J58J60J78J96K20K33K44K48K60K81K88K84K90K76K41K15J86J83J60J40J18R3P0N5
1177I827M3L0Nk5n3p2o6l2k0k5k5j8nkk0j8J0L8N0M5O0Q0J18J10R6J05J05R0P3O3M2M0J5j5
1175A0649l0n2n8o8n2p0j11j25j13r5q3n0l0l3m5m7k5J2J8K0J2J8K5N5Q3Q7P1P5R0Q5J03J18
1173A0434J23J20Q3N7M8N0M0K8K%Lj5n0j11j38j32j18j23j25j16j25r5q0j01q2o5n3o3n2k5
1171I319Nnj3nqj7lpm5n0o1o5q5j08j43j80k08k23k31k43k81k95k89k63k65k49k23k00k08
1169E351k31k30k11j88j75j66j48j50j43j53j65j53j33j25j33j15r1o5p0r5j16j05r3o7n0
1167A980m8m3l0m2l3k0j0j0k0l3j5j7l5n5m3%L8M7M5K8J2NK3L3M7N5K8J0J5M5O0N0N5R6J13
1164B331Q5J13J20R3J05J13J12J06R5J20J58J68J53J70J93J96J83K03K15K19K10K23K23K08
1163F115K01K28K40K21J91J70J50J13O8M7J0m5j02j48j73j86j75j91j90j91j85j98k23k21
1161E526k20k21j88j63j83j70j33j18j25j28j25j26j25j25r6r5j00q8o2n6o7m8j5%j2lK0K5
1159B779K5K8K0L5P0Q5Q1O7R3J18J18J30J55J58J56J60J83J95K19K30K23K23K11K10K13K11
1158F396K03K11K10J96J75J33J00O3K5l3p7j11j48j85k18k53k63k86l13l04k91k90k91k86
1156D363k65k51k36k20j98k08k06j93j58j33j20j15j08j10j08j10p8p0q5o8o0o8o5n5l5k0
1154A020%%l0n6n0l5j7k8m8n2m8k0Lj3j5k2l1j2lkPpk8l2k8l2l3j8k5k7lJ0J3lJ3L0K5J3q
1151D08k0l5m8k2J2Nk0l2j5J0KnNQnk3pJ5J5j0j3j0j2j1pj0j0l%klJ3K0%k8l2j8kPJ0K0J8
1149A65J0NqnLnKj0LJ7QJ3J2J3j0k3k8k2lK0J8%KnLKj0p%nnj0%lj0%p%j0j8NK0Qj3j2qJ0%
1145A02%Nn%%%LqQl%k%PplNk%Kk%%lLNPJ0L%J2J3KQJ0J2Nj2lJ3K8K5PJ5K5J8K0J2K5N1M2L5
1142D88O0P3Q5J03J18J25J33J40J18Q0N1K7km3r0j23j50j51j43j28j12r6r2r8q8n2l0m3l8
1140A22pK5K2%J0J3NJ3J2knj3m0n5m3NL8L7K0Llj7k5k3j7lK0K0%LKLnqpnnnnlj2j5PK3Pj0
1137G7j5J0K8K0%qk%j8m0l0k0j7nQJ0MJ0J5j0j0J5K5J3%j8pJ2J0J8K7J3lj0j0Qqk2j3%Lj3
1134D7k5LK0J7NLKNkqnK3L5K0j0k5k3j2KJ8J7nl0j2J0nqj0klp%qk0nL3K0Nj3k2NKLN%%KLj0
1130C5J0PpnPQqk5k4k5k3nK0L5L5Nj3nnJ5klj0j9j5NJ4j2k0pNK0NNJ9J5J3K0J0qk2%K5K5%
1127I5k5qJ0J0knJ2J3NnnJ7M5K8Nqpk3m0m7k0nPNpj0%l%%K0J5pj5k0NJ5K7K3lj2NK2J5kj5
1124A05k8l2k8pK5L5K7K8Pp%KLKkNJ2p%J0nqnnknlknlLJ5K7J0kj5k0lj0j0J0K5J8J7N%Q%l
1121A82QNlj5k0l2j0J0PJ3J0lpqnnnkqj5k2k3j7PJ5J5Nnknnlnplkj3j5LK7J8K7J8Nj5j0%j0
1118G5lpqkj5j3nj2nnj2J0J7NK0J0J2J8Nj0j3j5pK0N0M7K3%j8j7nqj5j0j0LJ2NQJ5%l3m5l2
1115C0qK0L5M3J0k3k0QKnJ3l%Qqk%j3LL0K5K0L0%k3j2nk3kqj5%J8J0KJ5NQPLj3pnnj0nnqn
1111A12pnqpKj2qJ8%KJ0nkNJ0nj5l0m5k7lK2K0nLK0NJ2J8Nq%j5%K5K3K2K3Pl2qj0j2qj7nP
1108G2J0J0J0QJ2J5Lqj2l0KJ8J2J5K0j0k5j5j5j2j3pj8m2k7J0J7K2J3J2K5J3J0K0PNK5J0J0
1105A72%k5l2KJ8J0K5Pj2k0k8j0QJ0J0J2J5J0j5k2j3nNNk%j3k0k0j0%kKk%%nj3kJ2K3J5qj5
1102F7J3NNJ2QK0K0J0nk3k5kNNPNj7k8k5k2PJ8NJ5J2QJ5Nj0k8k5j0kJ7K3nj0j0qj7j8j7kl
1099ej2lJ3K7P%NJ0QnNKj0k%J2L0L3J5j0j5j5lkqpqpKj2j3LlLJ2K0K3K5Pj5k0j2NJ7LKpj5
1096H0j0%J7L0L0J5%j0l0k7k8k7k3j2NK0J0%%J0J2J5J0pk8m0j7PK8K2K3K5J5Kj7k5k3j7%K0
1093E5J2J3K2L0K3nl3j5Nknj5l0j3j0K0K8K0PJ0Qqk2nlJ5J5%NJ0J3KJ0%nJ3K%Qlnk0k5nj5
1090A02j5j5j5k%Nj0KL%%k8k7kRK8M5M0L0J0lkPNkKLlkj3LK5K3K2K3Pj2l0l1j0%j0l0n2l8
1087D2pJ0%j0NJ7Nj0j0Qlkl%j0nnnNL3M0K2J3%k8k7k8n%kj5%K7K5L5J0k%j3j2k8m5l4qLKk
1084a7J5J9K3nj8j7kJ7K0NNlkJ5L0K0K%%J5J3%%J0Nk0l5l8j0k%PJ0pk5qJ0%%LK0J5KJ5J5n
1081I7l0l7j3j0j2kJ2J7K3J2J3PpKJ5J5%j5j2j5j5j5KK0J8J7pj5l%kqQ%l%%%%%%LKLN%KJ0
1078H2nj2j5k3j0LnnPJ8K7K0K3J0qk0k2qkKJ3K5K0J0Nqpj0qj0pj0j0qj2k5KJ5J3J2J8J2J3
1075A00J2J3l%klpqj2%PK0K3J0J7J8Pk2l5k5j0nk3l0k0nJ0K3K2QPQKQJ2%NQPJ0J0QNJ0J2L
1072A95j0k3j5k0l0l0j5%J3lj5%nNQlk0kJ0J7QqnQ%K%LNNNNk3j0J8M2M8J2pk5lkj3Lqj0Lj5
1068I5nJ0%%KL%KJ0J0%K0QPJ5LnlnknnnnNj3j2NnnnnlknlLj3j7NL0J2j2l5k3nkK5K0Nj5j5
1065F0NKnJ3J2J3NK0J2J3J2J5QJ0J0QnqLj6j0pk0lJ0J3K0Qk1k0j0l0k7j0j5l0k5k7k5l0%%
1062g2j5J0K7K5K7K5%j5pnnJ0pPK5K7K5K5j5m0l0k4k8j5J3L9K5J5pqLJ7K5kj0qj0pqJ8KNJ0
1059F7QJ0J0j5j5j5j8J0QNP%j2j8LJ0NPQj5l5k0k2l8k2%L7N0M0Pj2j0J5M7M8K7J3lj5k2k0
1056A15k3k2NNJ2kj3j2K5M7M3K5%k5k8j5k2k3k2k5l5j7PPJ0J0LJ7QPklQq%K5K0NJ3J2J5J3
1053A60j5j5%k5k3pj5j8j2J0nlJ3J2J0J3PJ0QJ0J0J0lk7m5j0J7J8Pj0pNNnP%j2Knj0%pqkn
1050D0nnnJ5J0J0J2j2j0j5nJ0L0K5J0%lk%n%%qj7l5l3j7nJ3lQK2L7M3J7LK%%Nj0j0Nkq%pl0
1047F5m0m7k0PJ8J5J2K5K7K3K2Qk0q%j2j5j8j2nk0k0nQN%J4J3%PJ3PJ8NK0M2L8J2k5l5k0k
1044A00K%pj0NK7M3M3K7QNNPk0l2l1k0j7j5NK5L7L1Pl0m5l3%J8N%J2kk0k5l0j3J0J3J0J2N
1041A12pj0NN%NKj2j0nj8j5Lj3pJ7K5K8J5lpj0lkj0j0lLj0j3L%j0lplkKnj0NNj0NQlJ5J0%
1038E2LJ0KkJ0nKQqQK0KJ5J3lnNj0k0k0l0j5QPQPJ0LJ7%l0j5k2k5KJ8lJ5K3nKJ8J2kJ0NKJ0
1035A07%QPnk0l2k0j3pK%LK0M2L5K5%%J3Nql0l5l2j5NPJ8J7Qj5k8k2KK8J2kj3j2lJ5K3J7%
1032A07k0j7n%%lLPQKQKQP%J5J0Npqkj0k0k5l0j5%J2J0NQ%nJ0J7J8%k0k3j7nnlJ0J8K2K5J8
1029A15Pj7k8j0QPj7l8l9j3J0J5PnkK5O0O0L2Lj5q%kqk2j3knj3j0j7k0j0PK0K3Nnqpqpqpj0
1025C0J7J5J3J5K2QJ5J7J3J0J0J0Qj1k7l3k0nJ5J8nj8pJ5K2Nj5j5LKLKnnnnk2k3kJ2K5Lj3
1022I2j5j2KQJ0J2J0J3J2J3J2J0J0NLj5l5l0j8NLj5l3j7lQj0qQK5K2K3K5J0J5k0j8j5kK0K0
1020A30K0Nnlj0p%j3k5k2nJ2K5J0NQKK3J2J0J3J3j1k5nplJ5J0Q%J5J8%J0J0j0j8nk0j5qk2
1017A35qNL%J0J2k%J0j0j5j0j0k0j5j8QK5M0K5nj3j2nKJ8j3k0k0npqnLNNNNKNLnk3k0nJ5J5
1014H2J5J5J5J8K5Pj2j5j5j5qpj5%qj2j5nJ5%j8j7lJ5kj5%L0L2K3Ppqk0k0j0%J5J0Lqk2qj0
1011C2QK2J5knnnln%J8L5K0K7J8j0NNl0k8k5k7j0lj7lpj0qpJ7J5K0J8J5J5J2J3L0%k3k0k0
1008H7kKLKNLk0k5j0J5J2pqj0pqpj3%L3M5L0J5Nj0k8k7%%%%%J2Qk0j5lK5K3J0nKLJ7%j5j5
1004A02pNNqj2j5J2K8L0L2K8L0%j5nnpqqj0J0j2j5J2%Lj0j3J0J0nk5j5j5%J8K7J0pnk3k2j8
1001H7k0pJ0K%LKL%j0j3j2j3klpk2k0KK2K5NQNN%J0K2pKJ5LJ0J0PJ5LJ0J2NJ0nk0j5j0LL2
998A62K0J0kj3pqkj0j5l%%j0NQqN%nLK2L0K3pl6m2j5nj3j0j2j5j5j5J0KkJ5J0lQPJ0K5J0J8
995A30Kk7k0lNLJ2%LJ2LNlj0plJ3L2L0J3Nlj0Q%nlkNk0k8J0pj8pj0l%pKLqnL%qp%Nj0j3Nk
992F0k5k3%J0J8J7J0K5K3nm0k5%J5J2K5L8J7j5k2k3nJ3PQ%J5J0J0J0J0j0j0j3j0j0j0pj0n
989H5K0K0nJ0J0J7Lj0NnlplnknJ0%K%LJ0j0j5l0l0j5lJ3NNJ5J7J5J5pk0k0qkk0qj2j0j0k2
986g%M2M5K7Lk5k5NL2K0nm0m0j7lj2j0NPmJ4LKJ3lNJ0NNLNJ2%%J8NPQJ0PQJ0PQPJ3lQNKnk2
982A65l8m0k2j0KJ8J5lj7%J5J7Lk0nJ7J3K5J2j0j5j2%lj0k7k0nJ2J3K0K2J0j2nnj3k7k0qJ3
979D5J5qk5k2lJ5J5%j7k5k0k0j2J2L0K7K0NJ0J8J0Nj3l0k5j7%J5K7L0J3j0j5%lj7j8j0K0M8
977G0M2K5nk0l2k5qNQNPQNPj7l0j5Kj0n%Q%PK5J8j0qLNNNK%kKJ3lk2k5j0qpqn%Lp%%%%l%K0
973A5L7L3K0PpqL%qklLql0j7J2%kj8j2lJ8M0L5J7j0k7j8k0k5k4lJ2J8J7K3J2Qn%N%%KkKj0
970G7j0Lqnj7KK0Lj5k0%%%%J7J5K0J3PK3K0J0Pn%L%%K%j2lkj5k3k2nJ7K0J8J5K2L1Nk3l5k0
966A30j3pk3NJ8PQK0qk7j8j2nlj0j2%qj0J8L0K5J7J5J5Nnk2nJ5K7J3lj7k0k5qQPpqkJ2K0L
963A40%j8k7j3pnNK0J7J0pj0qpj0qpqJ8K7K8J7kj5j5lJ5J0j2k5l3pJ0J2K5J3J0K5K2kk3k5
961A27j2KJ5LJ0j0lNJ0K0J5j2j0NK7J3j3l0kJ0nj8k2nJ7Lj8k5j0L%qkPLNK2M0L5K3Qnk0k6
958A72j7lj2j3j7k0j8j7qpk8j7kJ9M5M0J5j0j5pK%%%J0QKj2k8k7j3NK0J8KLnj8l5l2nK3J4
955A2LqJ0K5K5K0K0NLJ0PQJ0PQJ5%j5j5%lk5k2qQNj0qQlkJ0nqQJ5J2kj5l3l0kJ2K0J8J0J0
951A10J5Kj7l0l8j5J8L0K2K0J0npJ0%lQnj3j0j2j0j3j2j0j5J2J3J0J0M7M8M5J8nl3n0l8j7
949I0PLj3NNNNLNNKNNJ8%%J2NNj0j0j5j0j2j0j0j0qNQqL%KLnJ0KLlk0j0j0j7k3k4j3K2L8L7
945G7K3J0J0PQqp%j3%J3NKj0l5l0j7j3j0j0rJ9K0K3K0%K%Lj8j7lK3L7K5j0k2j8j5j5j7qK0
942D2LKkk0qj0nknnnnknJ0J0%J7J0J0J5J0KJ8L7M0J8j5m8m5j5Qlnpj0j5lJ5J5j0k2l2k0PL3
939bM7L0J0J0J7J5Nl0m0m5j9qJ7J8J0K7K0K0L8J2npqn%%pNPp%%j8j7j5j5KK0K5kqpqj0J3K7
936A12K5J5Lj5lnnnnnj2j5j3j2J0K5J5J5ql0j5j5NK0J0J0Qn%Kj5j7nk0KL0J0J3lk7j5j3j2
933C5NqnK3L2K5K3J0nJ7klJ3KLPQK0km1m2m0m5KK3%J5PQJ7Nj0J8J0nNNJ5qnpj5%j0qpqj0Q
930G5%nKk%%%J7J0LJ7LNJ2J5J0J5Ql0m5m5l0qNn%Qq%%j5j2j5j0J0K2J8J7J0NJ3L0L2K0j5l0
927A07k2q%%J0K8K5J5nNK2L3J0j5l8k0QK5J0lj0j0j7l0k5j0PJ5L%NK2J5j5k0pJ7J8J0nk5m0
924H5m3k2%J0J5K7L0L0J3j0k5k5nJ2J3J5J2J8%KQqk5l7l5k8k7j0LJ7J0J0J0J2K0Nnk2j8kn
921B5j3j4nj3j2%qj2NJ5L0K9J8Nl%%%kK2L0Lj8j2%qpqnLKnQPnpJ0Kkqj7lK0L5L5K0QqLK5K5
918A90Nj3j5kKNJ3J3k1j7j3j2j0j3j2j3j2j5%KpNKnnNJ3J2J5J3J2J5J5J3KLKLKN%Lk0l0l0
915A05k0qkKJ5QPj2k8pK5M2L3J2%pq%%Nnpk3k2qj2k0j5j5lJ5J0%QNPNknlkK0L5K7K5kj5Kj2
911A50j3%j5%LNNJ0NNPN%QJ7nk2k5k5k5lnnn%j0Lj0k0k3l4j0K0K7J5L2L3J0j5l3LPpJ0KLJ2
908H7klJ3N%j0k0j5j5J0K2NK0L0K5L8K0j8k5j2l0k8j2l3j7K2L3L2J8L0J2K3J8k0l6l7k0k0
905I0j0%K5L0K0k0l0qpqpJ5J7J8J2Qj3l7k8k5j2K5L7K8J2j2nJ0J0J2J0klnk%k8m2l5k0J0L7
903F7N0L0LJ0K0J2j5kNnK%kj5j5j8j7j5j5j5j5q%j5LK5K2L3K0nNJ0qnJ0nLKj2j0Kkqj0%Ln
899I5nKklk%PQPQPQJ0Nj8l0k7j5lJ3J0KK0K8J2L0K5J8K5K0Qj0n%l%j0Lqk2j6j2j0j8k5p%K
896A22j0QPp%Kpj8k5%J8J2J5J5%k7l3LL0K7L0L0K6ql8m0k7j3j5%K5K3K7K5Lj0nlj5j7j5j5
893A00qnj7j8j7J5K5K7J3J0J0J2j0k2k3pNJ7K0NLN%NKLKLqpnnnnnqk0k0k0k2lK3L7L8L2J5
890A67j5l5k5%J5J5%Lqk0klnkKLlj7k8j2%K0K2K5K0LqpqpnnnnnnnnlJ3KLJ0nNKJ3J0qk5pq
887E2%J3nnnnKj2j0K%Q%k0j5j5NJ7kj0nn%J0%j5j2NJ7L0J2%%J5K3J5%j5NJ0J2Lj0j0j0j0J2
883G2K5K3J5qnkj0nnj5%%j0j0%KNkj8j7lJ8K0L0J0qpj0J5K0J2kKJ5J3nl0k3pJ0J2QJ5J7Nj5
880A47k5pKknPNJ3%k0k3k0k0pPK5L3K5J7J0LNj0nKj0%j0nQq%LqLj0KK8K5ql7m5m5m5m5l7k0
877a07PL8M5M4O3L5lj5pqnJ3J0lj2j5j5j3LJ7QJ0J7J5QK5NqL%lk%lk%j3NnkNqj5J3%j3J3j3
874A12pPnklk%lk%l%j0QJ0J0J2J3J2J3J0J2k2m0k8k7j3j2l0lK5K8K5K5K0K0Nk5n3l7qJ3K5
871G0K5L5K0Nk3j7%NKNNNQPNLNJ7j0k0m0l7k0%K5J0J0J0j5j0KLj0lklJ0J5nnJ8P%%LNlj5l0
867G2k0k5k0kj7qJ8K4K8K0J0%nJ0%k3j0j0j7j3k2j0J0QRJ0QPJ0Qqj0npqplrKJ5J0PJ5K8K7
864I7J3%J2QKLnqLJ2J5LK2J3nNNj5k3k7j3LJ0KJ3J0KJ0Lj8k0pk5l5l0l5k7nKj5J0L3K9L8L2
861I7J5J5K3J0NlLKNJ5K1NKJ8K5lj5k7k1k0k2k3k2k3Nj0j2Nnnj3%J8J5j3j0nJ3NKJ0K3J5J5
858A35lj5j5%kn%lnklkqpk0k5l0l0nQNK2K2NLKJ8M2L3J5J5J0nk5k5k8j0J5L0K8J0l3l0j7N
855G0J7J3J2J3J0J2J3%j3j0nj5j7j0NJ2kl3j7J5%j8k2KK0QJ0NPQPJ0QJ5Kj5j5j5j7NKnJ0L
852H5%KLlk%lj5LL2N0K0kj3k5j5j5NK0K5J8J5%qk0k7qLKNLlj7j5nj0k0j3j2j8j5%K5L5L0J0
849A07kj3j2qj2j0NJ0J5L2M0J3lpqj0pPL8L5J0nj0j0qk2k5k0k0j5J0K7L0J0J0K0Lj5l0m0j0
846A00J0N%J5K5J0nk0k0nPK5J8J0%%lnj2KJ8L0L8J2pj3j5pnnk8l8j2J5L5K5j3k7k5j8J3K0
843A50K2J0%pj3NLj3pKJ5K8K0K0Ql0l6m0j0QlklknlL%nJ0K2L8L5K3lj7j0qj3j0k0nK0L3J3
840B23j5j3j5j3j2qQ%%%K%LqJ0%%L%K%npqpk8m2n0k0J5L5K5K5K0Ppk0j8j5LK0K2K3K7K3J3
837A98J0J2J3lknlL%J0nk5k8k5l0j5%qpPQPQj8k0j7j8K0L5K5K8L5J0j8l2j5j0k3pJ5%KJ5Q
834A35NJ0Pj2j5j3j5pj5k0lK3M0L7K5J3lnJ1oj0pn%J5J0Nj0KOj1j0Q%qpqpqj7%j0j0NKJ3l
831A27NNJ0L%J2J5%j2nJ5K3%j6j0%j0klj0j0klplJ3L0L8L2K3j0l3k8j2k3k5%J3PNQNKQNj3
828A67j2NK0Nj0j8k0%J3K5J7J1J7J3k0l3l3k0nJ3J5%k8LL2L8Qj8l5l0KK8K7Lk0j0KJ8%j5j5
825A40%PJ5J3Pj2j5KK5K6Kj5j5k0l8l2k0n%j0NJ7Nj2k0k3j7KJ8K2Qj5j8LKQKNK3J5J0PJ8J0
822A30J0K2Nj2k0k5qQJ5NlLKNLNN%nj5NNj3n%%plnj0k5kK2J3PJ5Qj0j8pj5l0j5K0L2Nj0Ll
819H7j5j5j5j7J5J5J5J5J2J5J3J2J8J2J3J2Oj1%%j5j0k7n3n2j8K3M2K5J3PL3N0K3%j8nQ%l
816B10Q%k0l3k5k0l0j8QK2K3P%LK%pj0j0qj0pj0j0J5J2NK0J8NK0Pj0l0l5pJ2LJ5J0k0j3QJ5
813A15Kj2j8QL5K5J0nj3j0j2j0lNnQl%Qnj3nj5pPQj3k7k5NK0K0K%LKNQPNj5l0l0j2PK5L0Q
810I0%PQ%NK0J0J2Nj2Nj0j3nj0j0QNPNJ0J3%J5J7%j5k0plnnk7m0m8k4J0K2K5J5J0K2J5J5J5
807A37nj7lJ0Qqj7qLlkj0%Kj0J0L3L0J2j2nqj5j2k5l3j0J0NLJ5K0J7J5K5L0K1J0J2Lqj7l3
804A70k5k8j0QnlnkKn%knK%nLn%%%J5J0KQPJ8KkKNn%L%lQqpPk%n%J7J5J3J3%l8m8l5l2k0n
800B0K2L3J7J3J2NL%PQlQ%j0k0k3pJ2J5J3J5lnnnLj0q%NJ0QPj2l0k3j5LJ0J2K8M0K2%nJ3K5
797B05J0nj8j7j8k2nqK3J7K8K0%j5j8%Q%%nlkj3J3K8K0j0k6k0j5nj0LJ7J8K0lk5m2l0k0nJ2
794H2K8K7J5%Q%%J0nKNj7k0j8j5NJ8K2Nj2j5qj5j5J0K8L0J7j0k2k0nqp%nJ0J5qj7j0J0K5N
791A25j0k0j3pnqnK0L5L5K3%%J5j3n7n5l0J2M8M5L2J0NkKLj0NNj0qj0nj5j2qnj2NPkJ2J0%
788A32NJ0J0J8J2J3J3J2J3J5j5k0j3k0j5j5k3j2nNn%NqL%NK0J7Qj3k5k0j2nKpNK2L8L7K1%
785B08%K5L2K5nk7m5l3j3%J0j0j7k3pKLlQ%KJ3q%J0kNPkKNpKJ0j0j0J0Lnl%j2NKj0pKQJ0P
782A57Qj5l3k0k0%K3J7NJ3J5J2J3nlknj0Knpj3j2j3j2k0nk3pJ2J3J2J3KLk8k7k5%L0M2M8K5
779A55lk0k5pKJ8qj0pqkJ2J3lQNJ5lpqj0pqpk3NJ8K0K0K2j2qj0pj0KNj0%k%lLJ5J5%J0J0J0
775A55Pknlkj3Qj5KJ8J2L0Ol1l2m0k5qJ0J0pNNKLPQPQPQJ0Ppj3pqj2n%j5j0lJ0Qj8j5NK0J3
772I5l%J0K5J0LPj5%K0K5K3Q%K%J5J8K7K0L5J8k0k8k5j5j5nnJ0J3J0Kj7l0k3qklJ0%j5l2k3
769A22n%%J5L3M3L0Kk2k6k2k0j8pk5qk2k3pKJ8J2QJ5PJ3J0NKNLPLNNlJ5NNQN%J0kj6j7k3k2
766A25nK5M5L0Qj0qj2lJ3K7J3lj7lK0L8L7K0N%J3n%J0%Kpj8j7nJ0K2K8J0nKp%%qklJ3J0J3
763D01J2K0L8J7k0m0m0l0k3k2q%%j2j8j0NK0nk7j3j7%nj3pqj0j0qp%j5k3k2lJ3Kj2j3NNN%
760A02j2j0PJ8L2K8J0KNK8L3M0K2Qqk2l8m2k8j8%NLKLnl3k5j0k0j7k0k0J2J5J3J2J3J2J3J2
757A22L5M8M8L0J5%k0k3j7%%j8l5l5m0l5k8j2NJ7J8K7K8K2K3K3L0J7kj0nnj0j0nj1l2k0KL
754A40%PJ0nNQNKLK%LJ8K0Kk2m3m5k5qJ3J2pk3k0nJ8J2j2k3NJ8J2n%J0NNNQJ0J0J2Qj0k5j8
751I2j5k5j0QJ5Kj2qLJ7K5K8J7QKK5M1M2K8qk0l2l1j2J2LJ3J2QJ2J5LK0Pj0LKJ5J5%k5k2k3
748B40k5k3k5k7k5k8QPQPQNJ7%%%j0J0J3J2%k5j0J3%%%l%kJ5J5J2J6J5j0k6k5k7k5qJ5L3K7
745A72J0npqj5%J8K0K0K0NNLNJ5l%J3L2L3L5L5K5M3L2L3M8N7N3N2N8Q0R3J08J13J52J73J88
742A711J86J65J46J05N0j5p0j18j45j86j98j95j73j61j43j30j28j33r2o0n8l3j2j3j5l0k2
740B33k3k8j5%J5j0j0j0p%%%%%K%%kqklklj0NLKNLL2J5J0j7n5n3j7NPj7j8J3J2K3K5J5PQn
737A25J2K0J3J5J5j5j5j5j8J0NQPpqpj0lNJ0j0pk5l5k8j2NK7K5K0Lj5j8QK2J8J0J7J5j2j8
734A37LK2J5NNj0k5l7qJ8K5J2J5NJ0Qj0k8k7j0J0J2J3Nj3l7m5qQn%Ppj3j7lK8J5J5K7K8K0
732A65L3J5j3l8m0j2J2Qnk3m0j5NL0L5J8J0j3j5pqj5j7qj7j0NJ0K0K0J7Lk0j8k5j5J5J0J0
729F7J0J3L0J0j8l0nJ5J8J5J5J2npJ2k%%Kj7j5j3j5nJ3KLK5M2L1L2J0j5j7J0J7Lj0k3j2j1
726A87j0j2j3j5k2nnnnnK2Qj3j2j8kK0K0J2kk5k5j3j2j0j5J0K7M3M7K5j2k0k5lnknlnJ0J0
723A17K8J2j0j2j0j3j7nJ7J8lk0j2j5j0PJ5J8J5J5K2Qj8j7j5j5j5j3pJ0%%j3j2j5j0j0J0L0
721E5K7NpnK%j0Lnj0Nlp%nj3LK5K5K2K5K8K7J3j8n7o8l0%J5J3l%pj3K0K5K5J3nj3j0k%j3j7
717E5j5k3j5NK3K5Nj5j0J0K5K0J0qj5nN%%NJ5L5M3K3qk3k0j0j0k5k2j5j5%%j0j3pj0qpnpP
714a0QPJ0J7K3J7J8lj7j5lJ3L5L7J3k0k5k5k0KJ3PQ%j3nkNK7L3K7K0Lj0k3m0k5n%J5K0L8L2
711A87L1L0J2pKpqk0l3j7j3pj0J2J8J7J8L5L8K2NK0L5M8N0N0M8K8NPJ8J7pm3o5q0o8n3m2k8
709B45k5l8l5k7k5j0KJ8J7Nj5j7j3j0j2j0k8j5LJ5L7K8J2K3K2L0K8K0J8Nj0k3k3pj0j8LK5
706A85J8PLNKNj2j3j0j3k%l%pKNj2j3k5k5j2J0J0J0PLj3p%qnnnK0K8J7L0K8J8K5K5L0K7J8
703C48M5Q5J11R5R5P5O3N0N5M5M8K7pm3o2p6j00j18j17r8p3n5l3k2l5m5m8l0j5k5l8l5k0n
701D2J8L0L0K7J0QK5J8J5J7K0K0K0K0K0j0j0j0j2PQNNJ5%NPj7l3k2k3k7k3k5k3NK0K1Kpk1
698A77k7lQK0K3Ppk1j2j3nj0npnqnpJ2J3K5PpPK5K6J5J5K2L5M0K5K0K1nK0L0L5J5J2K3Pj7
695E21l3n2n1l7l5l5l5k8j2KK0J5Lk0j0lJ3J5lQNPQK0K2K0K3J7K3K5J0j5m3n0n5l7k3kPLl
692B05j8k7l0j5lNN%nj7j8j0%J8J5K0K7J0j5m0l5k0k2j3j5j4j3%K0L2L8J7kj0lJ3K2J5kj5
690A00k8k2NNj8l7l0NK0K0%l%%L%J0nKLqJ0QN%j8j7j7PK2J0k%J0L0J2k%lJ0K3J5Kj2k3l2l3
686B7j5L%NJ2J8L0K0K0K5J7k2l5l3k0pPNkKLKknk3j2j3j2j5j2j3J8K0J7K0lj7j7%K2M0M5J7
683A17J0%LNqp%j0j3LKj2k5j8NJ3J7M3N2L6Kk5k3l2j5j8k5j0nJ0%LNNNNj3j0J5K0J8Kknj0
680A10j0j3j0J0K5K3J5j3j7j0j5NNj5l0j8J0K8K0%lJ5J5J0K0K0Npj8k2nJ0K0J7J0nk0j5j0
678A37j5%J8K7J5plJ3Nj0l0l3j7j5nk3nQPpKLK%QNPNQPNNNj0klklknPQNPj0l2l5j0J0PJ0J0
674G2K5K8Nj0nJ2J8j0NNKL%j8j2%j0qj0plj5pnPL3K5J2J3j5j0Nlnklj0j0j0j2j0j0qj2j3%
671A7nplmlkPK2M8M2J0j2k3l5k5%L0M3K0NK%LKj2j3pnKj2nnnqnpnnJ0J0%J7QNK5lj7Pj0p%
668H5j5nnj5j8k5rJ2J2J5J5QNJ5%j5%lj5k0j7k5p%J7K0NlJ3NKK3K0K0K0j0k0j5j0%L0J0J5
665A15qk2nj8k0pj5j3nJ3KLNKNQqnNj0j5J0nnLKNLKLNNj3L%j3Lj0lmPP%J5NLJ7%pnKj5nnp
661A0qJ3lkJ2LKNLN%J0nKLKLPQlJ3K0ql0m7m5pJ0K7PJ0j2k5j2J2M7M8K0qk0k2J5K7K8J2J0
658A37J3j0l3k7j5J7L3J7LJ5J2nnnpJ2J0J0QKj0nnj0l0k5j2j0j0j0j0j5j3LL0M5K2j0j2KK8
655A25K7Lj5k8l0j2%J2QPJ0J0K0Lj0k5j5j8nnj2Kpj0J2k0k5pk0k0J3J0J2J0PnpPQqmRJ5K0
652D2L3Nqpk0nPk0pNKK0J0J0J3J2J3J5j3k0k2qJ0J5K0L3L7K8kk8k5j0%K0PL%J0Kp%nj8m5m7
649E5j3J0%NJ3J2L0K8J7J8J7K6J0j8m0m8j7qk2j5nqQNlLNKLK0J5nj8k2k5l7l8l2qNJ8J2Nk
646d2K0M2L5K0KJ3J2j0k5k7j5PJ0K3K5J0j5m5m0pJ7K5K7Npj0l%J5K0J8%j8plj0kPJ5J3J0N
643A10j0j8QJ5%k3k0j5k5k4j0J9M0L0K5L0Lj3j2K%j5j2j5j5%%j0k0NK5Nqj0QJ2J3J2J3J2J3
640A25J2J5%%k%nKNj2j0j8j7j0j3NK3K5Pj5l2l0qQKnnpj0qLj3j2K%kKL%K5N0L5NqnLnKJ0n
637A12j7%K0J7NLPLNPJ0Lj0NPJ0Qqk0l7j8kj3j0NJ8L7J8lk2m0m0k0j0J0K0K0Ppk0j3j7J2J8
634F0Nj0q%knqkJ2QJ0J0L0L2J8j0j8klj7%J5J0Kj2l0l3pJ5L0K0K0Pj7j3L%%%KLKk2l0NK2K0
631A12Qq%K3K7pl3k5j2lknlklklK3K2K8K2J3ll2n3o2k5LMNQPN%kl0l0j2K0L2L5K5L5J2j2k0
627H0k0l5j5KQJ5%lJ3K5L7N3L5Nj8k7m5m8k7NJ2QJ0K0K0J7K5J3nlJ0J5kk3k5nnj2%NNNNNJ0
624A45NNJ2LJ7Ll5m3j7lLj0k8l7l5k0nQKJ0L2M3M5L0K0Kj2%%j3j2%nj3j0pj0j3%j7j0qJ0K8
621F0K2J0j0j0j2j0qLNj0j8j5k2j0LKLKLKLNPP%J5L0J8Kj2lkj3Llj2j5%Kk%%j5j2k0j0J0K5
618bJ4J8J5lj5k9k0qJ0J8Kj0j0NJ5J2J8J7J5J5J5J8j0qpqk2k5qK0L%KLNNNNj8nkk3npj5%j7
615b2PL2J8K0KJ3J0lkPpk5j0J0J2k%qN%%J0nj5k0LK0K2kk5j3K8M0J7pk3k5nJ0Qj0K%K0K0%
612A07j7k0qJ3J5Kj2j3NJ3J2j2j5%K7J8NNj3l2l0lK5J8Kj2k8k2j8k2k0j7k0nK5J5%J2J0J0
609@J0J5K0J5J5J5J7J5J5QNKLj0m0l5j0lJ5K0nk2k0lJ3PLj3l2l7k3J0K3J2NK0Kj0j5j7plK5
606EM0M0J5%J0PLlk0l5l5k0J3L0M7L3%j3j5Lj0qJ0QJ0Pnpqnpqj7%qj2j0qplNj0k2j5LK0PK2
603B7L3Nm3m7l0k%J0NNJ0J0J5PPK3M7L8ql5k2j5j3NklK3J2nj7j0J0K5L2J0J0QJ0lj7j0j0l5
600F0k0K%kqknK%k%j5k2lK5L5M0K0lpnqpj5n%k0qkJ5K2J5QNj0lnnnnpnj0J2J0QJ0PQJ7%%%
596A07klkl%klklkj3NNj0pPQqj2j3k5nLJ2J8Kj0l0k4j0J0K4K3J7J0klJ3K2K3J0qj5j5j7j5
593E5K%pj8k5r%RJ0J0nkJ0K0J2j0pNK2K0%j2j5KJ8L2K0Q%J0ql5l2j8k2l5k2j0PK2Nj2j0LK7
590A5L0K7K8J0PQJ0KLlj7j3j2J2K8L0Kj0pk0j8pk5l8k5nnrML0J8j0j3pJ0K5K2J5Lk0k0j5%
587D0J5J2%j7j8%J8J5%lk%%%%Kj0Ql%QJ0Kj2k5j3QK5J7Lj3j2k3nJ3J0NNj0j0NKLKpj3J0NK0
584F7Nj0j2nJ0KLNPQP%J3NNj3k7k8j2J5M0M0J2nnnpnqnplnklnknlNpqQj0NNj0j0qpqkJ2K3
580E0qj2j8k2pJ0J4K0J3PK0K3Nnk3j7j0nPj2J0Nj0Pknlj0LK2J0kk3k0LL5M2K8NJ0%lj5j7l
577I7nj7j8knP%%K3J7Lk0k3nJ3J2nnLj5nj5j8kPK0Qj0k8k2nJ3J2J5J5J5J0%k5k5j0NPJ0K3
574E0Kk5j5NL3L7K5Nj0j5j7k0k3k5j4j8kK2K0K5L0K5%l0m8l7l7%K5L9M3J5qj0j2j0qNNj5k9
571a7k0k3j2k5l0lkJ2L8M0L5L7J7%NNNNNLnJ0J0nKNkJ0%Kpk0j3j2j8j2k0pK7L0M0J7j2k5k0
568E0k0KK3J0J0J2J3J0J2%k%%k5k3k5LM5M2K8Pj5j2k0j5lnknk0k0%J5J2kj0q%L%%%%K%pP%
565F7kJ2J3KK0J8L5J0j5qpj3pk5k8j0J8NNNPQJ0PJ0K3J2K8J0j0j3j2j0lkq%Npj8J3j3k2nk3
562H2j0j2k0qJ0K5L0Qj8knj8LJ0J2kNJ0KJ0QNNJ0J7%%J3nl3j5j7j5j5k5j3J3J5J7Qnk0qj7
559C5l0lK0M0M0K5pk3l2k5nPQJ5%J7K5J8M0J0k0l0l3j7%J2J0LNJ0J0Knj7k0lQK5K0J5NlQ%
556A60KLKLq%Lj0j0N%j0j5%%j5j3%pj0J5l%J3NNKNnk0j2j3j2j3j5j2NNKQPNnJ0J8qkJ2J0k
552H5NNqnpqj7l3j5K3L5K0j0k5KJ8J0PJ5klJ5M0K5pk0k8j0k0j7PQJ5Knnj5%%j5nnnknnK0L2
549H7K5K3%j3pnqpqn%%%LJ7M5K8L0Lj3lnNj2j0Nj3j2j5j0j0j0k0n%l%%k%%lj7k3k7j2K9L0
546E2L0K8Kj2nnqnnn%%%%J3J0nl%kK2L8K0K0KNkj8j0j0kk0qpj5%NNK5Pj2j3j2NKj0m2k8J8
543D5J5PnnQK0J7%j7j5j8j7j5NK0J2J3J5L2L0J5Nj2nnk0j5j8j7j5j8j7j8klrNK4K8K2K5K3
540A20%j8j5k7j0nK0L5K0%%Nj0j8j7l5l8m2k5J3M7L5K5lk2k3k4j8QK4K3K5K2K3K0%j5l5l8
537B7kL5M2J8%j3j2%NNNPQPQJ0k0l3j2K0K2K3NP%l7n5m0j0Pj2NKLNNnqLK0K2K5knNK0K0Kj0
534A22j0k0nJ5J3k3m0k5LKQJ2L0K8J5qpqpJ0J0j8k0j5QJ0PJ8%j5Kpql2l8kK2J3PJ0J3J0J0
531I0J0J0J0J0j5j5j8j5pk5j5j5KNLKLKNLJ0J0PJ0J0J0K5Lk8kL2L3j3l5l0j2j8%Lj8kJ7L3
528G5L2K5Qj0j3NNNNJ0j0L%k3j0J0J3PpqQqk5%K5K5%j7j8j5j5%K5K5K8Pj0l0l0j2J0K2NJ5
525A37K0LKk2l3k2nj5j5j5NJ5L2K8L0Ppj3j0j2j0%J2QNNNJ7kk5k3l2j8LNNKkj8pj3pj0j7l
522a0K0K0K5K0K2K3L5J5l3k7qQK5L0J0j3j2l3k7j5%J2J3lj2j0J5J7J5J8qk0pj0j0j0j3j2j5
519C5j0PJ3PJ0J5LJ0J0PQK0KLK0NP%k7j5j3j2j5l0lK5J0%j5l0j5J5L8L5J0Nj3j2j0j3j2k3
516E2pJ5J2Qj0qQKLnJ0K0K0%j5j5%K0K0NKLNj0nqnk2k3kJ5J0nnJ0KLKLNPj2k8l2j0J2J0kJ5
513G0L5L5J7Lk5k0J5J7J5J3L0K8Ppj3j0k0qj5j5j7j5j0j0j3j0j0j0j0j2K5L7K8L0%l%kj0n
510A35qpqpqpl%knKk5m0l9l3pJ5L7K2J0j2j2K%J7M5L8L5Kk2j5j3k2j0J0J0J7Lnn%j3nnnnL
507E5KJ8qkJ2LNKL%KNLj0J2K0pJ0Pj2l0k0j8J0M3K2K8Kj0kn%Nj0J0L0L0L0L3%j5Kj2l5l6l7
504A35l5nK0K0qj0k5l7lQPJ0J0QJ0J0Pj5k7l3j2J7L3L7J5LN%%%K%%k7k5k5k3NNNQlJ0J5kK
501I2J0NNQlj0J3KnJ0nj5%j7nqj5kj3j7nk0nJ7J8K2J8NnJ2nkPL%KLKLKLJ0l%J3KQNPJ0%k2
497A35k8k7j8J3L5L0K0lnLnj3L%qpqj0pqj0pqklj0LNj0qNJ3K5L0J0nj0j5lJ0J0J8Nj0k3k5
494G7p%KLNK0K0%j5j8QJ7%L%%%%KQqj7j8l2l5l2k8j2J2K3L4M0K0Qk0qkj8%j0pJ7QJ0J2J3J2
491H7NJ5J3lNNj5l2k8k2qnj5%K0K5K5K0Nj0nLnlNj0j5j0j5j2l2k5j3J3K7L0K5L5L5K0nl0j5
488H5nj0j0l8k7j0Q%Kpj3j0QKnNJ8J7Pj2KK0K5K8J0%j3j2J2J5J0kj5j5l0l0k7j0PNj0pNJ5
485a2J7Kk4nJ0J9L8L0K2Nj0pj5qQJ7%k0k0npJ2J3%%%%J7J8K0J7J3K5K2J1NPNNNNNNk2k3k8
482A72k0j7l0k8j5j0nLj5q%Lj3n%J3J5j8j2NK5M0K2J3%J5L2L3J0j3k2j3LJ2nj5l5m0k7k0k0
479A0qJ5M3K2Nj2KJ8K0K0lj5k5j5%J5J8K0K0J7QPkj0k3j2J0J5J5%qknPN%pj8k5%J0K0L0Np
476A80J0lkJ3j1j0J3J0J0J8PJ0K0NJ5NkK%QnKLk5k5k3k2%J0J5lj0j0nj3j7lj2j5j0k5j8j5
473G2j7k0k8pK5L0L5J7j2k8k7j8J0LlK0QKQP%NJ5p%J0KNnknlknlnk0j7l0j2KJ2J5LK%%%%%
470C2%%J3J0NJ5KJ3J7L%PN%LNKLj5j8pk5j8j0k5j0K5M0L0L0QnKLJ7J8J5J5K5Qk5l8m8k7j0
467I0qj5j5kK5K5%k5m3j2Knp%%%%l%%%%k%%%%l%%j2j5Lqpqn%J5QNPQPPJ5J3J5J2k2n0m2k8
463h0kK5J5KJ3J2J3RLKLNK5L7M8J5%j8j0j0j0j0j0j2j0k8j5j4KJ7QPM8K7Lk5j3j2j3j5%K0
460E2QPQPJ8Kj0j0j0j2j0j0j3j0QPQPpj0J2K8Kk2k0l%j2k2NJ7KJ5J5nknlj2j3rj0J0K2L2N
457E7j0j5j2j5k7k8j2J0J2J0J3J0J9NJ3J5K5J0j3j2NKNLK%J0nLKLKj2j3k2qpk3j2j0k%%%N
454a7K2J2J3J0PNQKj2l5l0j7J0K4K5L5J8lnQNK0nk0k3k5k2k5k7j8K0K8K9%%J5kqK0J8K0Nk0
451F5n0n0j2J2J5J8K4J3qpj0lQL7L3J0k0k5lJ3nk5qj0nJ3J5lLJ2LJ0NNJ5%KJ3NNqk0j7j0%
448E5%%%J0J0J7Lj0k5k5j5j3j7k2nNK0J7J0N%lQJ5K0J7J5K0K3L0J2k0l7l0k3k0kj3j0NNQN
445D5K5M0L0L2K6J0nj6k0j0k0j5j7j8k2j3nJ0J8j0l0j8k9k3NJ3KJ3PPQPJ3J0J0J0nnnnJ2J0
442G2J0J0J3j5l8k2j0NJ5j3l9j8J5K2J0NQJ2J0J0J3J0j0j3j5j2lk0j7k%RJ0%QP%J3J2%LJ0
439F5J0%PNj0k5k7qNJ3K2NpKj0%%j2q%nj5ppJ2K7K0K0j0k2l3nJ3J0J5J2nknqnnknJ7J8K2J3
436H5nk0j0j5lknlkln%LJ7J3J0J0J0J0J0j3j2j3j2nk3j5mKJ7J8NPJ5J8Kkj8j5pP%nJ3K0K0
433I5K0K0lj7qpj3j0j0j2j0j3j0j0J3L7L3J5lnNj0j7k0lK3L5L7%k7l3l2j3NNLPNklk%KJ8L0
430A15qk2k0l8j7NKNNJ5J0J3J0Kj0klj0pj3pJ5L0J7K0Lj3Qj0j8j5pk5k0PJ8K2J5pl8m9l0k0
427g2nJ5J2J3J5J2J0PQJ0qnj2%NNNNNNJ5n%k8k7kJ9NkK5N0L0Kj5%J3KNJ3NJ7Lk3k0k0k0nn
424F2nnknlkk3j7KJ5K3%k3j5LK2K0NLqj2PQJ0PJ0k%k8l5k4NJ2K2K5L5M0K0LKL%nk3k0p%qk
420I0lpnqpK2J3j8m2l5kPJ0KJ0J3%j5k7k5j5J0K5J7J7J5K0K5J0QKkJ0KLKLlk%nj0K%pj0j0
417H0nj5j5j0nj3nJ3N%J0%NNnnj0nnnnnNK0K2Lqk5k9nK4L5J5j2qj2j8n%%%L%%%KQJ0J2QJ5
414F5P%J8J2%LJ0j0l5k3k0QL2K3J0%j8j2nlQnJ0J5J5L0Nj8j7k0j8nknlNQNNPQJ2%k5l5j2N
410C5Nj3j7J0L0K7L3K5J2j7l5k8j0npj0J5Nqk7k2J2K5K0J0KNQj5j5qk5j2j2j5j3nklnNJ8J2
407a5J0J0J0J0Pj0k7k5j0J3K2J7J8nj8j4nNJ2KJ5L0K3%qnp%j0l5k0kPJ7J0pk0PN%J0NLJ0N
404D0NJ0%J0%q%n%pk0PL8L5Nk5l5j5J7K8Kj0Npk0l5l7j5J0K7L0J5lj2j0lj0%%kK7O5N8L2k
401A85k0j3j2j5j0j5j0%J2J5kj8k0k0k2k8rPJ0j5k7nJ7Lj0KnkP%Lj5%K0J9J0LlJ3NqkK%kK
398B7kqnnnpnnpNKNNk0pJ7J5PQNPJ3PJ0QNPJ3%qpj0qknlkKJ5L8L7J5nLNKNNNJ3J5J0J3J2j2
394B23k8k8j2NnqNj5j2Knklknlj2%K0Nj8j5j2J0Nj0NPJ5%k2NJ5J7J0nLKkJ0NKLK%Lj5j3nj7
391A05k5k5nJ2J5J8J5J7%LPpj8l5l2k3kJ2QNK2K0Qj8j2Kkqpnj8%nj7pj0J2K5J5K0K2Qnj5j0
388F0J2L5K5J5knJ2Nk2m3k7lJ0Q%lNNklk0j7nj3j5j4j0KLKLKKLKNNnJ3KLJ5nnj0j5%K2K0K3
385G5K2J0QJ2Nj2k5k8j2qj2j3kJ5Nj3k2j5LJ2K7QnJ2nj2j0k0nK2J0k0l7LM4N5M5L0J3qj5j5
382A22k2j5k0j3Lj0nNnqLPkl5k2nJ0N%J2K2J8J5J2LPQNNNNPNj0l2l3j2%J5J0K0K7Lk5l0k5
379C0l0k5%L2L8J5KQJ0j3k7l0j0KJ3J2Q%K5K7kl5k0L0N0K7Qj0j3j7k5j8j7KK5J8Ppj8j2j0
376E0j8J3K5K5J5NJ0J2j0k0j2j3j5j2j5j8%j2j5LJ2N%J7J3J7K8Nj0j3k0plj2lpq%pnJ2J5K5
373E2Qj5j8pk0kK2J2L%qplQPJ0QlnJ3J2J5J0j0k2k5l0l2k3j2nqj2j3j5%%pqJ0L0K8J2J5K5
370a0K2J5L0J5j0pj0j3QKLNPkJ0lk0k7l0j7lJ3L4L5K5nk0k0j2j0NNJ0PJ3PNkPK0K0%j7j8k
367F5%lkNnj0PK0J0j0j7lN%%Qqj2J2K3K2K8K2%j2qnj7k8l0j2%J0J2NkKQK0K5K0%j8nnj2k5
364H0l8k2nKNNK0K0QKJ0K8L0L0K0Qj3l5l5j8j2k0j8j2nqk0j9j8j2PK0J3J2nk2j0PJ8L4J8J5
361F5J0qj2k5nnj3k9k0NK7K7K5Qj5j3pPJ3N%J7J5%J3Pklk%j3j2KLNNj3l7l2k5J0K2nj2J2K5
358B0L0KpPK8K5J7NJ3Pk2k5j5j8kKQK5K2J0QnqQK0J0K0J0qk0j7j3pNNn%%%%%%%%KLqJ3J5J7
354A77nk0knqkJ2J0kl0l5%PJ0j0p%j5l3l5l9k8QK2J5J5J7J8L0J2pPK8K7Lj3k7m0l3k9j8J0
351a5J5J2K8Pkk3j0plJ3KNJ3l%J5J3lkJ5K0K0qpnlnknqnnknNqj2J0lkNK0J0J2%Lj3l7m0kK7
348B5L0J7J8nk0j3j2J7J8K5K5L0K5K0K0Nk0m0m0n0l5j0j0qpK0K2K0K0K3Ppj8nJ0Qqkj5j3n
345F2j2j0k3nJ0Lj3k7k7j3NJ3J5K9L5J5knKj0j0j2j8mj3j2j3pJ0K5K4J0K8J5K0J7J3n%PL%
342A20J2nj7lkj8pqj7l%L%K%LK%klklklp%j3k2l5%K8K7L2L0J8J7kj8%J3PLnqnpnnqnpnnqn
338D7nj0nLKLNKLJ0nnKklj5N%pNNnJ5L0L5L0L5J0j5qNknlkPQNPLj3l2l3k2KJ8K0%%%lQNj5
335A20l0l5qNNkJ5KNQPQNJ2klJ3%KJ3nqj0%j5j5%j0j0knlnnknnj0qpqJ5L3L0J5%KK3M2J8L5
331B15J5j7m1m5m0m0pJ7J3nJ5J2J3J2j0k5j5j7K%%%K8J0%j8j5kJ7K0K5J0j0j2nqLj5nqpj0
328E0lj7j8kj0j2j0j0J7J7J0K3J7j0k5k4j0j0j0j3K0nk0k2k0NK5K0NKNNJ0J0%J7K3K7Lj0k5
326B5k0k2k0j0j3NL3K7L0J2pj0qj0j0J0J0J3J2J0J0J0J0j2l0k0j8j4J2N0M5L5K2Qqj0j5j2
323A20j3k0l5l0k4k8kK2Qk3k2lJ3J7J8K7J5KLKL%KLKpnKj2m7k0NK0J9Qj5j2NMNNJ3J5J5J2
320F7j7j8j7j5j5nkj5j5nJ2K5K0J0J7J8nk0j5nKJ0NNQNJ5%qj7j0j0j5j2J7J5J5NK0Nk0j8j5
317Bj9qQKk%%%KQK2J5K0J5J5K2J0nnknk5k0%J0K5J5j0qk7j5K0L2K8Kj5j0NNNN%%%%j7j8QJ7
314A07Qj0j5J0Nq%%j5j5j2j5j3LJ7L5M5M8J5j8k2j8k2k0j5j3j7j0nJ0%KLJ2J5Lnnj0%K5L7
311A17L3L0L3Pj2qnqnnpqpqLNKLNKLKj0j0j5j0j0j0k0kJ2J5J8J0nk0k3n%LKLnPJ0pk3k2k0
307C5k5l0j5k5k7J0J0%J5K5K2Lj3NJ2QJ0KJ0K5nk7k0KJ0k7k7j0J5K0J4J5K5M3L0J5%j3j5j5
305H7j5Nkj5l5l0NK2M0N0J5j5j5j2k8k7j0J2M0K8K0ql0k7j0lj2j3L%j3j4KJ0P%J5J8KJ0J0
302F7J0J0QJ0j5j8pk3k0j0j4j8pnqpK2K5J7K8K0nKJ8nj3pnj5j3j2j2KKNNLJ7J8NPJ5J5LKj5
299H2j0kj3npnqJ3J2k%J0PLq%Nj0m5j5QK5PkJ0%KJ0J0%pqpqj2nj5lJ0nJ0LlJ8qJ3J5KLJ5M5
295A25L2Lk3k7j3NNj2m0l0k0j7lj5pJ7J8PK2K3Kl0l9l3j7KNLNKNL5L5L7L5K0QJ2J8k0j8j5
292A02j5nJ0pNPpJ2npNlklk%lNK8K2Qnk0k0nj5j5j0j3QK5J2J5J0j7j0KNj0k2J2Lj3k%lklk
289E0qpj5K%j5nkJ0L7K0K0Nj7nnj0KNj0pPj0LJ0PJ0QPj5j2NJ5J5J5J5%k5k0nqpqnk5k2k0k2
286d2PQj3K3J9j2LJ7J0L0L5J0j5K%j2k0j0NK0J7Qj0k0NK0J7J0NJ5K0Nk0k0pk5k3j2k0j8QP
283B7QJ0PQJ0PJ3J5J7J0nk7k3pJ2K5Lk0k8j2l3j5QJ2J3J2J3J2J0J3J0PJ0J0K0L0Qj8j5k0j7
280A20j8j2KJ0j7l5l3j7PK5L0K5K8Nk3j2lk2l0k5k0pPnL%KpPJ0J7J5J8J2J3J0J5J5%j0k8k7
277D5j5J0P%j7j3k%j3j2LKklNNkKKJ0J0%J8L2J8lk%%%KklNj0kj8j2j3j0j0j7nQMQPkj7%L7
274C5L7K0L%NNKLnk0k0nJ2J3NK0K5J0j8m0m2j8J8J7Nj0k%%%%%Kk5j5%j0pKj4k5qK3L4M3K5
271H0qk2l8j9%%J2J0J2J3NKLKJ3lk7k5lnmn%j5j5%K5K4Qj0j0PK5K8K2NJ8J7NK5J3J2Nj7l8
268A27l5nnknPJ0J8%j0k5l0nPK3L0Nk0l5l0k7j5KK5K7L3J5Nqk0k2j8j9%J4J0QJ0K0K7Ll0l5
265B5j0PJ0pj0j3rNPj0j5%QPNK0L7L8K2Qj0qj7lJ3J2J5j2k3k0k5k5k2k2j3j2j0j5J5K5J7J7
262BJ5J5K3L5J7pk5j3NNkJ2J0QnlQPkk8k2k3LK0K5J0nnqpJ7J8J0nl0l3k0j7%lj7kK2K2J8l
259D2kJ2J8J7Lj0qJ0K3J0j5j5KJ5J0nj2j0J2kqpqNklnknlknlnLK%LKj0j7j5j2J2K5K5nk0k5
255A0k5QNMNNLKNJ8J7j0pNNNNnnNj0lK5K0L%J5K7L0Lj3k0k0pj0qpj0qj7lK5K3L2J8nnnqnn
252A07j7j8j5K0L3J7Lk3k5k2j0PK3K5Kj2nnlnJ3K5L0J0%l0l8m0k2Nj0qnpnknnnlj2KJ8K7L0
249D0K0Nj0Ppl%j2NJ2J8nk3j2NJ5NnnlJ5K0J3j0j3kJ0P%J3nlJ3%%qQPplQnqnknnnn%KLKNJ8
245A00M0M2J6j1m0n2j8j0j2k0k8j4lJ2J5%j0k7j5%J8K4K0K3%j8j0NJ8L0L2J5Nj0k5j0J3J2
243A07j5j5pPJ8K7J5Ll8n2l3kJ0K0K5Ppj3j0j5QNJ0KkJ2J0kNNKLKNLKknKpk0nl%J0nk5l0j7
239ekj0j0j0%Kj5Lqj2NJ2%nK0K0K2Lj5LKJ0J7J3qLP%j7k7m3k0NK0K0K7J0Lj5k0NK2J5J3K%
236D2j7j0lNJ3J2K3J7pj3NK0K5K5J3lj7l0l0j8j2j3Llplkn%lJ3J5lj0j2J0K7M0K5QKkj8l7
233F5m3k4k5k8k2J5L0K0J7L5K0l%%K3K0%j3k5k2j8LJ7J5Lj0j0j3j0j0ppj0k3k2KJ3J5K2K5
230A5J5Kpl%nkKn%K0J0QNPJ0L%j5l8l4j0J2J2J5QNJ0NPNQN%j0k0k3k9k8pPNknj5k5j5NJ7K8
227d7K5J7Pk4k5qJ3K7J0kj0k8j2K0L7L5K5PkKkj3j2j5J5Nj0%N%%KLJ0%k0nNK5K7J3PNK8M0
224A80K3j3m0k5qkJ2K0Qqk0k2k3k0m2l7j0q%J0J3%J2P%J8J0PJ0QNJ2J3%qk2j8j7l5l0j0LJ0
221c7J5J7J0J5K0J5J5nnnnJ5L0L5J0k8l5l0l5pNnlJ3J2J3J2J3J0J2J3nKQqj5j5LK0lj7j0n
218E5J7K3K0K0J2pj8l2j8kqj5kj3j5knj2j0nJ2J2K0QPNQK5L2K0%pj5l0j5%NlnQNk3l2l7l3
215e0j2J2L5L5L2K8J0j0k3k5j0QJ7J3Pkqj2l%j5j2%%j0nknnnnJ0PPQJ0PQJ0Nqj2NK0PQK0J7
212A07QJ2J8j3k2k0j0J0J7NK0K5J5Q%lj0l2m0k3j7k3k0pJ0l%%%%%QP%J3J2%kJ5lpqkJ7J0p
209F5k3k5j0QJ5Nj0l5k5LK7M5M5J5qj2nNNj8l2j0lpqj2j5kNJ7Nj7j5%J5K4M5M0K5J3nql2l3
206E7pNKQNNKLKJ5%j2k8j2J2K8K5K7J5NNj0j2j3j0j0j2j0j3npqpl3m2m5k5NL8K7J3J2J2K5
203C2K8L0J5qpj8j7k0j5j3J5M0N5L0L%Knkqnj0k2m5m5k2KJ7J8L0J0qj0j2PJ0J0J3J2nkk0k0
200D0nJ7Qj0j5j3nJ3K0J5J0J0PJ0J8J7K0J5J0nnJ0K3K5pnqpk6k2k3j2%J0J5%k0j8j7j0nk0
197E5j3j5k0pKJ5J0J3J0PJ0J0kj3j0kPQj0k3l2j0NJ5K2J8J7J8L0J5lk0l2k5k3j0pNKnj0j7
194a5j2j5nKk%J2L7L3J7K5J5nk0J0L0J0j7l8k0j2lK0L8L7J5k2l8l5k7k7j5KK3K2J2K3K0lj7
191E5j5nJ5J5nj5j0J7J0nj0kj3nnplj0pj7NJ9%mqLPPNJ0J0QPQlj2qn%J8PQJ2NNJ3Nj8l5k7
188B0lNkNK0L5M2J5j2j3j5j2j5j3j2j5lK3K5nj5j5l0j0%pq%J3Mj2j5%J3lj2k3pPJ0QKLPJ0
185a0LRQPK5J8J0lk5k0pnPN%kPN%j0NLj0nKnkJ5J5K0Pj0k2j5j5j0j0j2qQ%j0k5j3J5K0K8L2
181B0M2M8K7j0k5j7j8j7k0k8rNPNJ0L0K5Kj5nK3J5lkj3j2qkj5k5k2k8kK5L9N0M8L0J2j0j0
179A47j2j3j0j0j0j0j0j0j0j0LK%LK%LKnkj5PK0K8K2K3J5lj0j0m0n5l4%K2K0J0L0J5%j0k5
176F0j3LJ2N%%%%J3K7L0J5%J3J2kj3l2k5j8LPQNJ7K0kk3kNqj7k0nPK3J5j3l5k0QNPQJ7K3L2
173A52Qj0k0k3p%nlLlkPpj0PNj0npnqpqj0n%LqQl%QqLKL%j5j8NK0L0J5Lj5k8l9k5J2L0J7n
169B2nJ5J8J2J3J2kNPkJ2J8ql2l5j5N%J5J5%nqK5K3lj5pqj0j0pj3j0NJ5J3j0j5J2K5J8J7k
166A00j5l5l5j3LJ7L3K0K2J8qk0k2nJ7J5kqQPpj3j5k2qLPNNNLJ5l%J3K0qk2k0k5k0j0J2J0
163B2nLNKNLNqJ3K2L8M7J8j5k0l0qJ0QJ7Nj0j0j0j0j0j0pj0KK0QPnl0j5j7k8j4PPK0K3K0J7
160H2L0J5pn%J5J7%k2j8k7j3%J5J5Lj5KQk0j5Ppqj2j5j3j2J0K5J7J8j0qk0%J8J7J8J5K0nl8
157G7m2k3nj4j5J2K5K5J0Nk5k0KJ0J0J5J0K0LKJ8J0nk8k7j0j3j0j0k%l%j7j7NJ7Lj3j2NKj2
154c7%l%Lj0PNnpPJ3KJ3Nk0k5%J5K0J5J2K2K3lk2j8j7pPK5J0J5J2J3%%%%l%%%kKJ0pj8j0Q
151E0K2J5J3J7J5j2j3NK3nl3k7nPJ0J3J0K2K5Lj5k3j7j0k8l2k8l7k2J0K5K7J0NJ2QPK5K5N
148A02j0k0nJ3K0%nPnj5pJ0K5Kk%KLKLK%NJ0nj5j5j5j5j2j3j5j2j8pLK7N5N2J5pqk2m0n0k7
145gPL0M2L8K2J3K0K0Kpk3k2k5k5k0k0nKK5L8K2N%pqpqk0kK0J2NkNnk5m0l3l2j0NLqj2nNN
142c2K0Pj2j5J0K2J7J5J5J3NJ5L5J7pl3pNJ2J0%Lnk0k8j0QJ2%kK0L5J2j2k0l0l0k3j0J8M2
139G2N8L5Pj0j5k0j0j7j5j5j8j0kKj5j0LNj3j7kRK0J3Ppnlklkj3j2nJ0J2J5nk2j0j2J0K2K2
136C2K5J5Lj8k2lnkl%k%l%%QJ0J2J0QJ0J5K%j2j5%PQj3k7j3LJ2J3qp%J2J5%QPL3J7pnJ2J5
133A47j0k2k3L%%j8l2m3l9qNklJ0QJ0J0K4K8Pj7k3k2k0k2KK8K7K7LNk0l2k3p%%j0KK8K4%L
130EPK3L7L3K0qj2j3%%pj0qj0nnnj0pnPL8J7K0kj5nJ0J5j0j3j5J0J8j0k3k7qQK0K0Pk0l0k0
127A2k7j7lJ3K0J4NNJ3K0NNJ5Nk0j3%%k0npJ2J3J5Pj0k7k5j0%%kNK2L7M3J7pj0j0j0j3j0j0
124D7j2j0q%j5rlpqJ5L0L2J5nnpnlkKplK3M5L0J0lk5k5k2Nlj7%NlNJ3K0%k3pnqpj0j0j8kK0
120B0J2J5K0J0J8K5Pj2nlj5pj0nqkK2K3lj5j5j0k2l3k9j0PK0L7L0K8J0J0ql0pNln%k%l%k%
117E5l%k%lJ8J5nk0l3k7j5J3K4K8nnJ7J8J7J8K0M0J7j7k0l5l8k0klj5QJ7Npk5l2j8J0L2K0
114D2J5J5J8J7K0J8J7Nj0l5l2l3l5j5J0pnnnJ5J5nk0l5j0NNJ3K4K5J3NKL0L3J5j0k5k5lJ5
111G7NNNLNNqj0pqpj0qp%%j5J5K7K8K7L0j5l5l2j5NNlJ3K0K2J3L0J7j7m8m5k5J3Kj2%J5J2
108G2kj8l5l7j2J2K7K8J7nknqnnnnNNkJ2LNNKNNLNKLnPJ8nk0k0k3k0pK0K5NPK3M5K0PNpj3
105A32j7%KNj7l3j2j0j5j3NK5J3J2L0K8J0j0j3j5J5J5Qj0%%%%l%QJ2pl3l0pJ0Pk2k0k5k0k0
102a5j7k8j5K0J5J8J7J2K3K7J3KNK3M0qk0j2j0k3j2NJ7J3PJ0J3%%%%%%qQJ0lNN%j5l0l7k8
99B7pJ2J5J0J0J0J0J3J2J5J3lklkj8l5m2j3J3K5J2K3L5K5ll2k0PK8J5j0k5k0j0j5j3j2j5j3
96A7%K5K3PLJ5%j0j0j0qj0j2j0j0PJ0QJ2npj3LJ7L0L5J3k3k2l3k0j0j4k5%J2K0K0J7QK2K0
93I2Nnk0k2qj0k2k2q%%pPJ5J5PK5K0NQK2K8L2J5j0j0j2j0j3LKLK%%%%K8K7Lj0j5j5k5j0NK
90A17kJ2K0K0%j5nJ0%L%%J5j3l0k7%%J2J3J5J2j7l0k0k0lJ5NNK3K5Nj5k5j0j8k0kl%klk%l
87D2J3K5J5J5J7pk5k3NJ8K0Nnlnnnpj3%QPJ8Kk%K5L0J0j5j0Nj5j3j2j3L%K%J0nj7l0k5J0M0
84I0L7j2l8l2k0j3j0LL0K7knk5j3j2J7J8%%J0qj5j5QK2K3Nj3j2k5nJ5K0%lJ0pk8k7l2k0J2
81d5K8K4J3Nk0j5LNMQNNPnJ3L0J5qnK5K5Lj0lnknqpj0j0Kj5l7l5k0QK0K2J2J5J5J3K%J0kj0
78F0NK5K5J0P%J8K0Nj8j7%%%%j5j5j5j5KLk8l0nQK%pP%k%%K%J5J5kj8kqknnnKj0%LNK5K0J5
74G5nqJ3J2nkj0j3J0J8Nqj0NQj0qQNq%%%%k%j3j2j5j3l4l3j2J0L0J5lj5j0NJ3K7J7QnKL3K5
71I0Pj7k5qnkk0j5j5j5NNj7k3k2nKLK2M8O2L5Pj7nnk0k0k3j2kK2J2QJ2J8K2Qj3j5j2j5qkn
68B5lnnknNN%PK8J2nkqQJ2J3Kk2j5%J2J3K2Qqj7j8j0J5L0K8J7J3PJ5%%pnnj0nNj5q%j0kJ0
64A20J7L0K8J5pk8l5k3j2j0lj2m0l3j7%J0KNknknJ2J2J3J5NlQK2K0Nj2k8k0pJ7QNN%j5k3k
61C0NJ7K0K0J5kl0k8j7j5NNNNNj5nnnn%pj0PJ7Nnk2QK9L5Q%%j0PK0K3Kk2j8kJ0%j3k0j7%J7
58D7J8J5J5lj7nnqnpj0j0qL%J0qNLnJ0J5J2J5J5J3J5J5J7npPj2j3j2%%J7%j2j5k3pPJ0LKL
55I5KJ8K0qnpPk%l%k%j8j7lkJ0lk0k0pJ0K%%%Qqpj0j0j0qpLK7M5M0L5Pk7k3j0j0%j5k2k3j5
51GLJ0Pj0j2nK7L5K0LNnlnnJ3lpj0l%J5L0K3K2J3j5l3l0pqQP%J5%%%Lj5j3j5j2nlj5LJ2J0
48E2NJ8J5J7K5J3j3j2j3j0nnNj0j7j8QJ0n%lkJ2J3nk0%%%%J0J2Lk3k7j0KNkj5j5%NK2J8J5
45E5J2J3J2J3Kk5m2k8j4lJ7J8K0K0J7J8J2kj8k0np%J5J2kqpk5k8l2j7KLnJ2k%%%nlk0j7j0
42g2J7K8K7Np%%MQNPQJ0J5%%KK0L5J8Nk3m7m0j3J0L0L5L3%k5l0j5K5K5J7LNK0J2J5K0Qqk5
39A67l7n3l5j2KLJ0j0%%Pj5k9l3%K5J7NLJ7K5kl8l4k0NL0K7J0n%J7J5kqpK0K2LNNNlk%l%k
35I5l%kj8pqj2j5K0J7J0J3nl0l0k7l3k0LL0K2J0KNLKQJ0J7%knj8LK2K0K0K3j0qj0p%%%%j5
32G0j5k0j5j3j2j5j2J5J5J2J5Nj0l0l0k0nj7j3j7lK0K0L3L2L0L5J0J0j3l0%klk%lJ0pk3rJ2
29EJ2L%J2nj0j2j7nK7L2J0pj3pk5%K5K7L3J7Nj0k%nnnnlnknJ0L5L5J2nkj0nqnpn%J5K0nk3
26A12k5l2k0nJ0K%J0J0j2k8k4j3J0J0J0J2J3J0K0NJ5J5%%%K%LJ0nj5j8LJ7K5kj5j5KK0J5N
23A37j5k2k5j3NK0J3J2K3K2K0kk3l2nJ5%j5j5k3k0nQl%pq%j0LK0K5J5j5j5qJ8K2J3j8k5k5
20D2k0pPNQJ0j0nj3klj4k0%NKkJ0J9Qj5pqj2j8kJ7L7L8M5L5J0lj5j7k0qnJ5J3J5J5J0J5K0
17A75Nqk2l0nKNJ3%%J5NNKLJ0lj5pNK0J0Nj0k3k7l0l5k5KQ%J0K7L8J5%j5k5l3j0K3K5Pk0l7
14E5k8j7lknPJ5J0Q%J2J0NQPQPJ0L%j3j2lj2k5k5j3NJ5J3J0qk7k5plknKJ0K0J2J5J0pj8k4
11gl0qQJ7L5K7K3J0qk2j8j5klkn%kj3k0k0k2nJ5J7L0L2J8KnnL%KQ%lJ0Qlj5j0j2j2lNP%NK8
7D0L0lm2m7k8j5kPJ3K0J7K0J0%NJ7K8K0Ppj8k7j0J0Nlj7q%NJ5kk5k5l0j7NNKNLKNNNQlklk
4b2l%klQ%J2K7K5L0J0j2k0j5J0J5nj0j0nlkq%Npj0NJ2J0J5J3j0lJ5K8K5J0%j8NJ3J0J0nJ7
1A57J3l%J3J0%lQ%k5k5j5J0J0%l%%LKpPQnlNQj0qNL3J5j5l0k5k3k2k5qQK5L0J5J0J5J2nnn
-3A52p%j0j3Lnnlknlnkj0j0k0lJ5J5K8J0j8j5l2l3k2NJ7K3%KJ5J8J5K%J5J8%k0j8j2NKj0p
-6G0PJ3J5j3j0J8K0J5K0K5J0lj5j7lNNNNJ5J6J0nl1j5NLNj3j7k0k3l7m5m5pnqnLK0PJ0J2J0
-9A2J0J0J5J3KJ8PQJ0PJ8K0nk3pqk7m5k8kJ2J3K0L0L2J8%K%%%%L%nlknlknnlj7j8kJ7J8K0
-12A20J7J0j2KLJ7M3L3K2j5l7l6j7KLnPnk0j7nJ7K0J8J7j0k2k0j5j5j5k5qpNJ2j0nJ3j0PJ8
-15G5NK2Qk3j0j5j7j0PJ3j5KL%%nnnlnknlJ5J8NK0J2J3K0Pj7j5j0k3l7l2k5J2N5O0K7nj5%
-18I7j0j2j3j2j5j3j0j0k4%J5J4J8K0J5J5J5J5%%k0l5m8k9nK2J5J5K7J0K0K0L0J3j8j5k0j7
-21G0j0k8j7j5nkj5%Pj7nlj0j0Qk0k5J0j0j0J0J2%J8J7%J3J0nJ0J0qNLNKknlkKj0Npj5%qj0
-24f0LNK2L7K3%l7l5qJ8L2L2nk2j0j2j0j3j0j2j5j3j5j2J7J5J8J7Lj0%lj2NKj2lklkj0KNj0
-27a00LJ7QJ0j0l3j7j8j0Qj3NK5K8L0K7J0J0QJ0RJ0J0Qj0k5j5j5%K5J0J0J2%%J5%QJ2knj3
-30D2j2j3%j5j4%lNQJ9L0J3q%J3J5j0j0PJ3Nj0j0NJ5K5J2j2l3l2j0nqpNPNQNj3j0L%qn%%p
-33Ep%%qj0NJ0J7J3J5nj8pj0KJ8J2QKj5j7j7k0lLJ7J7LNJ5J0j8k9k3pJ0J5J4QqkNNNK0K0P
-36F2k0l2l0k7l0j3NLK0L5L4L5L0J8J7NNQNNNPNk2j8k0j7lJ3J5lpPNj0j2j5k3j0n%J5j7qj7
-39@k2qJ0QJ4Q%J7J5NklkqnnknNK%j5k4qJ0QPJ0npJ4J5%%k9k3kJ5J7nl0k2%J5PLJ0%PQj3N
-43a0%p%nq%QNqk2j5nqJ3K5K5J2J0J5Nnk0j2KJ2Npp%J2J0PJ3J0J0J0J0J2pnj0lJ5%j2j5k0
-46C5l%J0J0nj2j0%%l%K8K2K3K0j0m8l5k0LK7J5J3K2K0J3K5L7J0k5l0k7k8k7l0j5j5k5j0k
-49d7j8j0j0pqk2KJ8J7K0K0K5J3J9K0%LqQK7K8j3l0j5%Lj5qj0pj0LKLKLKKLnnnnknj8QNKN
-52b0QKNJ2k%Kk%%%lkj0k5j7j5NPQNJ5lQPkJ2J2nppj0j0qpj8kK%LKLNNNKJ0K8M4N3L0j3l7
-56G5l0k3k9k8NLKLlj7j8kJ0J5K0Pj2j0j3j2KLKLP%nJ0K3K9L5K0j0k2l3nJ0J8K7QlL%lj5k0
-59B7j5j7J0PLJ0J0qj5l2l7j0J7L0L2J5kl%%k2l0k2qJ3J5J0J2K0Nj0j0nj2lK3J4NJ0J5QJ2
-62F2%j5Lj5k3j4l3j0K5K2L3K0N%Nnnj5k0lJ3L2L0J5LJ2J8%j8j5j7j5nnnnnnlpj3%%j5nmq
-65a0p%lklkl%kNNPNkJ4LNqmqpnqpnKLKLKLKLK9K8M7J8j5j8j7k0j8j4%J2J5j3j9lJ2J5Qnj3
-69GLJ7J8Nj0j3NklklJ0J3J0J0J0J0J5KklJ0j5k%lkj3j5j2j8j2j3j4j3pj0nqJ3L0K7J5%%q
-72B2Nklk%KNNQL2L3K2kk5l0k3pk0lJ0J8K7K0J3Pj5k2j5PJ3J5%KJ3K0J7j2k5l5l0l5j0Nnk
-75bRJ0J5J0j0k5j7j0%K5M0L5J7LPJ3qk2j8j0Lj3k0k0nJ0J8L0J2j2l3l2j5%nj2qnpqk2j5J0
-78h7K7K0L0L0K5PnLKQJ2J0j7l0j5%KLJ5K7J5Lj3j2KpqnpPNQ%lk0k7l7k3j0QPQPLJ0J0lnJ0
-81a0J5J5J5J7J8nk3k5j2Kkj0%%K0M0J7J8J2kJ0n%P%L%Kpnqpnqnp%lNnLJ5Kj5j7nJ7J5Qq%
-85G7%kj8j7nJ5K0J5J5J2j2l3k5j2j8j9nNJ2J2NQJ2J0J0nklnnpnqK8Ppj8kJ0P%LNJ2kj0j0
-88D5j5j0j3k7k7j3NJ3NJ2K5L2L8K2%%%%J0J3J0J0Nj0q%pj8pj5qj0pj0j5KK0K8qk2l5k2qL
-91a7nlLn%%j5nJ2K3J0q%Q%nqNLqLnqpj5lJ3K5K2J5Nj8j0%QJ0KJ8J7K8L0J7%j0j0%J3J2K0
-94A57Q%lklpk0j0j3j7qj2j5NNlJ3lNJ3nnnj3%LKnj7j3kJ7L0K3J7kj3j5j0nj7qQL0K7QKJ0
-97A32Lj8k0j7k0l0k8J0L5J0%LJ0J0lk0l0k0j2n%QMJ0LJ5%J0J0j5k0k2j0J2J0K2Nk%lknlk
-100A5nJ0Pkqk2pJ0J7J5K0J0nNJ0K5J5lj7NL0L0Kpj8j0k5l2l5nnJ0J0J5K2J0nj2j8k0j5J3
-103C0L0K5J2kj5j8kPNpqj2k5NK2J3%k0k3k9j5%J2K5J0qj2k2NJ7K0J0J5J0J0nl0j8j0%J5N
-106B2QJ2J0J0J0j7j5KK0J8Nqk5j7k5j5%j0k5j5k0LJ0j3J8L0K9L0L5J5%kj0k0j5PJ8K5Pj2
-109H0j0j0NJ0J0nk0j5j0qJ3K5L2kj5j0qkj0j5%nqnnnnmnRJ0J5NLJ7J8%J2K0J3j0l8l2k3N
-112A7J8J2L%j0j3k5k4nlLnj0Nj3LK5J7K5K5J5K7L5J0pj0qj0pj0j3kJ5L2L3J5j0l8n7n0k5
-115b0pJ7M2K8P%j7n%Nj5j3k9m0l5k3LJ2K8K7J3nj0qJ0K3K4J0QK0Kj2j3j0j2j0j0k2%PNJ8
-118gKJ0J0KJ8K5K5L2J8lnNj2j3j2j5j5qk5j0j2lJ5NQJ0PQJ0k0k0lJ5K0nj5k0k0k2LJ9J8K
-121B2j5k7j5J3K0J9klJ3J5J0J0PJ0j0k5j7j8%J3K2L5M5K5%%j2j0k5k5k0k0j8j9qNPppP%%
-123eJ5L2L5J0knqnknnlknlpnnqnLj3kklkJ4L3K2K0J0j2k0j3%J3Pj0j5j5j0LKplkq%LNP%N
-127B2N%QPplQJ5J5%j8l0j7j5kJ9M0L8K0Nqk%qLKj0j5j2k0j5J0K0J2J5QJ0J0J0J0J0J2Qj0
-130A50k3k2qJ0J3K0Nk3m5n2m2l0j8j0J0J0NLJ5J2NJ5Ppj5nJ0J2%rk0j8nj0j2PK8J7J0J7J8
-133B5J7j0nLK5K0lpk0k3j5kj0plJ5K0K5K7K8J0lk2j0lnj0j0j2qk0kJ2L3J5J5%j5%Kj0QJ0
-136G5J2j2j3pJ0%%J0J0Kj2k0nKJ8J5Kj2j3%K5K0Qj8j5k0j7k0l2l3j7J5K7L0J2%j7k2%K4J0
-139B2K0K0J0J0K0LlnNj2PQJ5lj2k8l0j7K%J3nj5j0j3j2npnnKJ8PJ0L0L0M5M5J2j5k5k2j5
-141I0j3k0pK0M5M2K5%klkj5l0l8l5l2l2nJ0K7J5PQNPNN%j7nqnkPL3K5J2%knPJ5J8L0J2kl
-145A87j5j5j7j5lkPj0j5j2k3pNK0J5J2J3L0K5J2j0j0%j7k5nqk0l7k0j5KL0M3K0j3j2Nnnq
-147H2J0%%J3J5nj8pqj5k7k0%NNK0K0J0K2J0kk3k0k2k5k0KL0L3Nj3j7k0j3LK0K2J5Ll%k%j0
-150E5Nnl%%pN%l%%NJ3%J5K0nJ0J0j8j2nk3k5%L5M0J8J0J7J5nj7j8pnnlkj3LNj3j2j0j3pN
-154E0K7L0Lj0k0j3j5%K5K0Llj0kj0k3k2k3j9j0Nn%J0J2J2J3J5NlJ5J3lJ8KnQK%j5j5pk0j5
-157B0Kj5kJ5L0K5J5%j5qpqpj3pPJ0QPNNLNK7K3j8l0k2nNK2K5K5J0j5k7l0j0Pj2l0k5j0QJ7
-160A0KJ8J2j7nKLnj0NJ7LPJ5%j2nqnk0k2nJ3J7J5J7J5J5J3J5j0k0k3pPj2lQPnk0K0J8J0K2
-163I2J0L%KL%PJ5pl8m7n2l5K5O2M2L5Qk0qkn%lknlNj0k2k0j3k7j7k0l0j0K2K8L0J7Nj0j2
-166gK%j7Kj2l5l3kL0K0KNK0J3J2K0Pj2l0l2j0%J0J0NJ2K7K5J5k7l2k5l0j0K0J2kNJ0NNK4
-169BK3K0K5J5Kj5k2%K5K0KJ3J2J0J3qk2k0qnk0l0%K0J0J5J5pk0k3plQqQNlJ0%j0QK2K8J7
-172A17LJ5J0j8l0k5j7j5qnj2j0pk0lJ5J7J5K0K5K3Nj3NJ8PQJ7%j2k5qLnlj2KJ0j5k5j2NJ5
-175E5P%LNqpqpl0k7j3J3K7L0J2j2j0%qnLJ0K5lk5pNK2L0K5J3j3l7m5k5%J5J7K0J8KL%%%k0
-178E0l8l7k0QK2K2%QJ7pj3nj2j0LNNKK0K0L0J0qj0pj0lknlLj0q%K8J5lj2k3NJ5K3J0nKLJ2
-181H7%kJ2kj0j0lpn%j3l2k7k5l5k5nPK0K8L2L2L0L%J0nj5j8pk2l0k0PL3K7J7K3K7K0Nj0j7
-184G5lQJ0lk2l3j7l0k2KJ8J7KN%L%qj2Lj0nj5%J7K5Pj7kK4K3nj0qj0rj0J4L0L3Pj0pNK2Q
-187I0j5j5Nj0l3k9qJ7J8K0nl%kK%k7k7qNk%lkj3NJ5%J0QPPJ8%J7J3J2J3J0J0K0Nk0k3k2k5
-190C5k0k0k7j3J0K5L2L3K0Nj8j7j5j3j9nJ2J5J2J8J5J5K5P%Ll%QJ0j5k8k5k7j3j0klLK0K7
-193E7K5J3J0lj5l0j5pJ5J7J8Pp%%qk2j5j5j0qj9lK7L3K2QnPL0K8J7%%j7l3l2j5Kpqj0pl%
-196B2LK2K3J0k3m0k4j0nnPK0K2NLKLN%KL%NNlJ3%KL%Nk0l8l4j3LNj3k0nQK2J8J9K3M2K0k
-199I0k0k0j0j5NNPK0J3J0J5J2J3J5j0k3k2j0j0k5j8j5ppj8%NNNNJ7J5J8J5j5j8j2j3LK0J0
-202C5J5lkj5NqpqpKj4j3LNKNNNNNNPNQPj7j3J0L0K5J3KNnpJ7L8J2j0l5l2j0qj0pl3j7LJ7
-205A5J0J0K0L0K0nk8k5QPj0k7k7l0l5k5nJ2L0K8NNNNPNPNJ0J3%J5K0K0J2j5j0j2KLqpqpN
-208E0NJ5%lJ3J5lk0j7k3j7l7l8j5LJ7%%J5J0QJ0J0J7L2K3K0%j3npqpqj0J5L0K0J8J2nLKj7
-211A10l5l3k2nnlnJ8L2L5J3j8m0m4j5KL0K7J0QJ2J8KLKJ3J7J0kk0k0j3LKj5k5l5j7PQPJ0
-214B7J3PQJ7%j7k3k7j5nkj0%J7Lj3j2J0K4J8J5L2L0K0nj2lNQJ0lnj2k5l3l0k9%J2K5L2M0
-217I2L3L0J5j0k5k5j0q%Qj0j8kKLJ0Kpk0l8pJ0J5Kj2lk%%%Kj0NK0K5K5QKN%L%K%%%L%J7J8
-221A50%j3k7k3j7j8k0j7j7l3l2k0PL3K7K5J0l%klJ0K8K5J0j3j0j2j3nJ3KLKLNKnJ0L%KLK
-224G2Lnnnnlnk%j8LJ7K8L2J5Lj0l0l0qNj0j2k5k5j0j0K0K0KLKLNNKLJ0nnPK8J0k0l8k2LR
-227BmMQNNNPQPk%l%k%n%NKNLnJ0J0ql0m2m7k5J2L3L5L7K2K0j0pqNJ3J2J0j5pNlnj2KJ8Kj7
-230E5k0lk%%J7L0L0J5%k5j7J7K8L0%%lkk3j7k3k2j8kKLJ0K2J0j5pNK7K8K7K8Pk0j2%qpj0
-233A35qNNQNNKNNJ5J6%%okk5m3l2k0j0j0%J5J5%j0qj0j0k0kj3rMNJ5kNPJ5%k5k0rk8k5j2
-237g2J7M3L7K5J2kPK3K7K8J5J5%k5n0l3k2j0Pj2l%k%PpNKQKj7j5J0K0K0Pj0j7k3nJ3K2J0
-240E7J3J2Qqk2k5qJ8%NJ5%J2J5k%j5j0qj0pj3j0Q%lJ0%QKLnqnnnkNqj4J2K2L3NJ5J2NJ0n
-243A07nJ0K3J5j3j2j5j5j8j7Ppl0k8mK2K5J7j0k7k5j2K4Qqj4j0j3kL2K5J2kj5PJ3PJ0k%j0
-246E0k3k7j7NPj0j7qQj0j8pJ0K5K5K9K8K0Pj2k0j8k9l5l8pPL%lJ8K7M0N0M5J2j5k2j5%J7
-248H2K0L0K0Nj2j3j7j0nk0k0nlnj5LK2Nj2k0l0k0j7lQK5Rmj3kNNNj0nKNK2L0Nl0k7kN%J7
-252A0K0K5Pj5k0j5j0NK0N%pKK0QPpqLKpJ0j0k5k0j0QJ9J5J3Kkj3Qj8k0kK5K5K0L2J5j0l2
-255G5l5j3NJ5J8NJ0J5K0Nk0j5KJ5J8%j5k3j2j5k3j0J0L5K0pk5k3LPj0j5j9nnlLnKnnL%lk
-258b7KK3L2L7K0Nj2j5NJ0J0qk7l3k9j0NPPJ3NNKnQJ5j0lJ0J3%KJ3KQNNKj7j8LK7L3K0J2j7
-261A35k8kJ5K0j0k0k0k0j3klpj8j5n%%Ql%QJ2nj7qK0J3J0lj0J3PQJ5NNJ2J3N%%nk5k3k2q
-264C2J8J2kk5k3k7j5%J3Nj0j0NNj0%%PNQNPPNQNNKQNNNKNj0klklknnnlnJ3J7pk5l7k3j0N
-268e0QPJ0QJ5J2J5J5NK0K0Kkk0j3j0j2j3j0r%%J4M3L5K0%%nnnnqpqpK%LKL%NK%J5K0K3nl0
-271A00n3m0j4%RQPQ%j3kJ0J2k%J5J5%lJ0M3N7L1qj8j7j0j3pj0j3j2j0j3nknnlnj5NK3K2L0
-274A07J3j0l5l0j8pJ0K0L0K5K7Qnk5k5j3Nj0j0k5k2qQJ7J8%J0J2kj0k8j7j5kJ9K3nj5l2l0
-277d7j8pJ2L0M2J8nj3kK2Qj0qNJ5Nj5k0nQJ2K0Nk0j0kNlNkj0qnLj2j3LNJ2J2LJ0nKL0L5L8
-280A25K0Nk3l5k2qknlk%lQqk2k0lJ0J8J7K0J5J5%j7j8knlkPK5L0Lj0j0j3j2k3k2l0j5J5J7
-283A2L5L0J8%j3j5k%%lJ0J0%J3J5%%J5K2J8Nj3j0LJ7K0Lj0j8j5j2qpqj5j5k2j0J2J5J3J5
-286A05j0j3j0j0j0j2k3kJ5K0Kj2j0J2J5J3NNK0J7Nj0k5k5k0pJ2J3nnNj3knnlnnklJ3K7L3
-289H5J0lK3L5J5NKpl5j5j3%%NNpj0k3j0QNK5Kk0k0pPk%qpj0qj0plrJ2L0J7J8lj7j3pJ0J5
-292F0J7Lnk8k2j3J5L0K0K0kj5nqk0npk0j5pj5qNK0J7J0J0J8K0NNj3j2%nqpqnJ0LNK5M0L2
-295A37L0Nj7Kj2l8l5l7l5j0%k0NK3J9K8K2nnnpnqnnQJ7J8Kj0k7k0j2RK8L5J0qpj0qLNKLJ2
-298G2kj0J5L2J8L7K3j5l0k8j7l0n0l5l7NK0PJ3Nk3k0LK0K0J2K5K0J2K0J0pj8k0pJ0J0KJ5
-301G7K3lQJ5j5k3k2j5j8k2l0nJ0J3J9J0%K8J7Nkk5k5nNK2J8Pnj2k0nK7J0k0m0l4j8kPK0L5
-304A0L0K7K0kl0m8l2j7lQj5nJ5K5L2L7M3K5PkNKpPJ5j0j2N%qp%nnj5k3j7k0k0j5k5j0J5L2
-307GL3K0Kj0n%j5%pnKj0Nnk2%L0M5L5J5Nj0qpqpj0j0j0j0qJ3%%J0nJ0nj5j5nk2k0nj5j5q
-310f5j0k2KK0K0K3K0KLJ2lrqj7lNK0K5Kj2j2k8kJ2J5J2J5kk5k0kPK3K4Qj3j0j2j2nJ0K%L
-313gKnJ0J7J5J0K5K8L0%l3o2m2j3%J5J2J3J5J5%J0Pk7k3j4k8k2J0Kj5J3M0K2K5J2J3K5Kj2
-316H5j5k3j2nnNj0k5j0j7j8kJ5J5lQPJ5Kj2j2j0j3j5j0K3M7M5K7Lk3k5%K5J3j8k0QJ7Qj5
-318E0j0PQK2K0Qnj8k2nk0k5k0j7k3j5J0M5M0J5NnNNlJ0J5J3K7Nj7qk2qQPK3%j8J0kj0qL%
-321H0n%lpNJ7L0L3J7j7l3k7k0qQ%lNkqQP%NNLNNNj3j2nj8k2nnj8kJ5KQKQJ2%j0j2j3j0rj3
-325a5j0j0J0J3J2J0J2J3J2J0QqL%nKj2KK8J0k0l5k0J5K5K2%k5k2nJ0K0J5J2L0K0pl5l8j5
-328C2kNNqkKK5L8M0K0j5l0j5k3nK0J0L%nNqk2qnk5l7j2J5K7K0Nj8k0kPNkqNQqkJ2Nkj3l9
-331b2k3k2j0K2kPK3K5Pj7j3pK5M9L3J5Nj0j3j0QK2Npj3NNk0j0kj5%j3pJ5J7J5J5J3K0NK0
-334A40Nj3NpnKj2N%j3plnpnnqnpnqpj3%%%%Lnj8l2NL5K0L5L0%%PpqpqpNPQNj0k3pk5k0pk3
-337b5j2%nqLlpJ0j3kJ5nJ2K0J5K7J3nJ2Qqj5l9l8j2NK2K3PkNMkpKPrqQj0PQJ4K8%j8j5j7
-341a0j2J0K7K7J3NPNNnpNj3k2j5k2j5J7L5J7L0Qj8klj5k5k9nNJ2K0NPNK8L5J2k0k5j0j0j0
-344D7nJ0Lj5k3NK3Kpk5j3%NQNPNJ0LJ0J2%j7j8j0k2j7J0J9K3lj5l9l5lK0J5%NLKLj0l%J5
-347a0M0M2J8NNl%%kj0j3%pqpnnnNqj0Np%J2J3J2J3nj3j7k8k4qJ3J2j0j5j2J2L2L5J5pj8l0
-350Bk4k0j8pK0M7K0P%%J5kj0qj0j0%Qj0k2l0nJ0J5K0Nj8l7j8J8L7L7L5K0QPQNKj2k8m2j5
-353@pNK4Nj0nLlkl%klk%p%KpqLlknlnkNNKj7k0nJ5J5%%NnnPK5L2J0J5J3J5J5J5K7Qk8l2l0
-357E0l3l4l5j5KJ8J7L0L5L2J8K2K5%j2lnj0plj0k0Llj5klNj2j8j7kK2L0K7K5Lk3l7k5j3N
-359A2LNKJ0L%J2J5LPJ3J7LJ5Pnj2qJ8J7Qj5j8j5%Nj7k8k2nJ2K8J2NNnk2j3j2qnj2Knnnm%
-363b%lK5L0J2pqkl%knlpKK3L5L5K0%nk5l8k7nPJ3J0nj8pq%Qj0j0NKj0QJ7J0QJ0J0J0J0lk
-366I5lk%%l%pnJ7K5K0p%J7QlNLk0l3k7k3pPNpJ0J2Lj0m0k8rKK2L3M0J5qj2qj0j5nk0n%kJ0
-369C0qnQPpnlj5LK2K8K2K5J3%NNj5l0l0j8LNj0J2J3j0lJ3qpqnNQj3j0j5j4J2N0K5J0qpj3
-373E7j0NLKj2nqLNKN%LKLKL%j8l2nPJ0QnqQJ0nKQqnnnnnnmJ2L0J7J8lj7qpj3L%J7K5J0%j7
-376F5k3j2nlnj9k0lK3K2K5K5Pj7j3LNKL%J7j0j0J5J5%j5k2l%k%j5lK0K5Q%lQJ7kk3j5j0k
-379E0%j0j0j0j0j0j0pj0qJ0L0L0J2k0l4l8j5J3J0PJ8J0J2J7Ql%p%%qklj4k0k0j3j2KK5K5
-382a5QlLK7L0K0J0j3l7k5j7j5%PNLNNJ4K8K0L0J2j7j3nnj5j7j0qj4PK5K2J3J0K0K0NPnk0
-385A02l7l3k5j2J0J2kqpJ0J0Kj0p%KJ5NQ%j3%%kKn%NpnKklK0L3K0K5L5K7nl2m0l3j7%J0J5
-388F5%l0j5J0J7NnLJ2J3PJ8Nj0%KNkk5j3NJ5L5L5K3qp%%j3l2m3l7l5l0j5LJ0%PJ0K5K5J5
-391E0PNQJ5J2Nj0k7k3j7qLl%n%LqNj0pLlnkl%QPkKj0pK2K0Nk8l7j2KpnJ2K3J7J7K3J5K0J5
-395H5qj5j2j5j3j0j9nJ4L0L3J2pk3k7l2k0lJ3K0MQqrKLj3l7l5j8nJ0K0K3K2K3K2K5K5K5n
-398H0lnkqkNj0l0k0l0j5K0M7N3M2J5j0l0k2j3j0j7nJ5K5K7J0L%j0j5k3NJ8K0J0lJ0%k7k0
-400G5qj5l5l4j3L%j5j3L%NNk3k7j0NJ7M3N4M8K2Nkqj7j5Kpj0NK0J2QL0K7J8j0l5k5J2K5J3
-403A35%j3k7l0k5qJ0K0K0J5kj3j2j0PJ0Lj0k8k7%K0J2QqnNJ0K5K5J3PQql2l3k0J0K8J2kj8
-406G2k2qQPpk0j8LJ7J5N%pNNJ0KkJ0P%NNLKnk0j2j3j7j3j5rRK5K3J5PK3K5PQJ7Qk0m3l5k2
-409D0qQnNKLNN%k3m2m5k0j0NK0L5N7N3L2K0K0K8J8nj8k5k8k0k2k5k0k5j3N%J5K5J3nk0j0
-412B5j0j0pRK5J8J7nnknq%j5LJ7J0QJ7QJ2K0L%%qk2l0j5PNLJ7J8Kj2k0j5j5qK3K2nj0k7k5
-415A0j0J2K8L0J2pqpj0l3l2k5l5k5j0J3J2J8K2K8J2NJ2J0LPJ0NQNPJ3%j3k0k2j5J5J7%k7
-418A5m5k0knKJ3J5%%%%lNkqQK2K2K8K2Lj3j2KLKLKQlnQJ5Nj3k2j0j3kJ5K5K7J5J3J5L0L3
-421A98Pk0m8m2k5k3k5j7k0LJ9QJ0%j8j9k3pJ5L2L0K0J7kj8k0kNPkJ5K2knJ2%L%%J0nj5Kn
-424G2l2l8j7%LJ2J2J3J5J0nk8k7k7k5j5j0qpJ2L3L0K9L0L3Pnj0QNk3n4n5k3NJ8%J0L5M4L0
-427E7Npl3k7j2J9K8J5K0L5J5j8k5k2nJ0J0nj8l5k2j0NK0M2M3N0L7Lk0qj2qp%j5k8k5j2J5
-430E5NN%j5j8j5j2j5j2KK2K3K7J0j0j2j0j0qpnJ2%LJ0nNNK%LNKLK%Qj0l%knlkNPpJ5K0K0
-433I0Nk0j3%K3K0J0lNLqj0k5%J0kk3k7N%KL%l%%j0p%j5l5l7k3LL0K5L4K3KLqQK5K0K2K3q
-437A17pnqLJ5J5%l3m5m0l4k3NK0K0kj8j0pJ0K5J7J5J7kj5k8k2j0J8M2M0K2L%%j8l7m0k2%
-439b2J7J7LKpPNLNNk5k2qJ8J4J5K0J8j0j3k2lJ5J8K7Nj0k7k8j2%J5J5%J2J0%J5NQNNJ0lk5
-442G7k5k5k5k2k5pj0j3p%KK5L8L9J8j5k7l5l8j7%Nj0qNL3L2J5j0j5j5%K5L5M0J7Llkj0KK3
-445G0K2K5K3qpj0qpqj5%QK5L0Pl7l8kK2J5%%J5Nj2l0l0lJ5NNJ3K5K5J5qj0pqj5%j5nJ8J2
-448A17QK5J0J0J2J0K3K3j0m3o3o2l3l2l0nNJ3K2Npj8k2nJ2J3Nj0j5J0J7LKJ7M8PnLJ0Pk0
-451E7k5nnpqnj4j8kJ2K0K5J0J2NJ0Lj8k5l4j0J5K2J7K3lk0j2n%q%klmKnkJ2P%J0%kPJ3qk5
-454Gk4j0J7L0L5J0J2J8Nnk3k7lJ5J3J5J5j5j5j8j0J3L7L0J5J0k0m2k8%QKNnJ0Qnnj3kj3p
-457D0j0j3klkPj0j9j0PJ5J0J2NJ8J5NK0Ppqj0pj0nj8npk7k3j0NK0QJ2J5NJ0J2J5QNJ5lpn
-460G0nlnLqj7j0J0K0j3m7m2j5lkqLK5L2L2K3qk2k0pNK2J7QJ7J5K0J0J3J2J8J0%nk8l7k3p
-463E0j8j7nKj2Pnk%nJ0J0lJ8J2NJ0Npk3k5nJ0J3J5J0J0Ppl3j7lJ3lj5pPK3PJ3Kj5nQJ7J5
-466F7LPJ3l%L%%j0NPj0%np%nnnlQJ0PJ0K5K8nnj5j5j0k0qk2k5nNK0J0J5J5j0l3k2qQJ2J3
-470C5J5l%J0nk0j5pqj4j8kJ5K7K0K2L0J3K2K3j5k8k7j3j2NPJ5K3J7Lk0m8m7m2l0qj0j7%L2
-473g5N0M5L5K7J0K3J5j3k7k0NJ5lk5j7j5j3pJ0PpqJ0%%L%%%l%K5J0j2j5NNNNK%J0nnk0j7
-476A5nJ7J8K0J7pqj5LK5K7J3J2K0Lk8n0l2k0%K%kNK2L0J5npqk2j5j8j5j7k5j0K5K2K5K8K
-479E7j2nnnlklklj0Nnklkklklklklknj0KJ5J8j5j3J3J2klQL2L0J0J0Pj2k8m2j5%%NNJ7K3
-482D0Kj2lkk3j9%J5J9pk7j3p%lkNJ2K7M5L0Qk5l3l4k0lNJ3J0J2J2LKLKQKLKp%Nj0qLj5KJ8
-485C5%j3k2pNlkNK2K0Ppk3k2n%J2J8%NJ7QPQq%L%KpNPp%K%%k%Kj0p%j5lpqK0L0Lj3j2%J7
-489E7K3J0j8m2k8j2k2k5j0J0qk7k5J2K8K2J8J2Q%J5K7K2Nj2j0qpqrj0j0j0J0J0J0RJ0J0J3
-492D0J2nn%j0j0L%nK0M5L7K5LKNkqk2j5qk0j0j2j5j0qnpPJ0j5j9lK2K5%pK5K0nk0k8l2j5
-495b0kJ0KQRJ0J0J3J0J0J7Lqpj0qk7k2MNpj7NK7L7K0j0l0pPQqnklnLnj0PJ8L7M0J5pqJ3L0
-498A50J5K0Kk2k5qpk3m0k7j0%lpKpnKkl%kn%PrqQnlk%lklkJ2J0NJ7J0QJ2J0nk0j2j0j2j0
-501a2j3j2nqnkJ0L2L5J0J0j0j5J0Nj3pNJ7J8PK3lk7j0j5qN%klkPpPK5J3J2nk7j8j2qJ0%%
-505A2%%LKJ0L0K5J0k2l8l4k3QJ9LK0K2NJ3J5j5j5k8pJ0J5%J7M0K5pk5l3l5j2KK3K5K2K3n
-507A00lLj0j8k0LJ7K0K3j5l8m5l9j5K5J7K0%j3k2pJ0J4Nj2j2KQqpPklQqnL%lnQNlj7j3K5
-511b0L7M3Nq%kJ0P%J0%nJ0J5kPQql5k7j3J0L3K0J7L3J5J7K6j1k5j5j7j0k0k8kJ2J8K5Pj7
-513A20m3l7k5%J7LJ2J5kK0KkJ5J5%%J5KQlj7j0j0qj2k3Lnj5qpqplrnJ9QNKJ0K0nj5j0k7%
-517eJ2J5K5J0pPklNp%%qj0pqj5%rqNNkRJ0kj2J7K7Nj5j2NKNLnnqnnnpn%k%%j0NNqnLKpNn
-521b7nNKQlJ0L2J0%j0nQPn%%%LlQJ2kNNNNj3j0j2j0nj5j5kJ2K5J5K0%k3j7lppqnpqkj0nJ0
-524c7K%K0K2Lj7j8nK8M4K8K0Kj0j7nJ2K0K0J3%k5l8m0k2KJ5K5J0K5L0J3qnj2k8k5j5j0Nn
-527A7k%%%%k0kJ7J7%L%%J2kNNqJ0J3nj3Lnj0qnj5%K5M0J5pj0qpj0NNNNNKnJ0J0nk7k8j0p
-530A0qrJ2K7M3N2K8qm0l5j2Knnj0j0j0j0J0J3j0k5j2J0MrNMJ5%k2LK4J0LPLNl0lJ3J7J8K
-533F7k0k0k5j2J2J0J0J3J2J0J3J0K0PLK0PJ0Nj5l0l0j0J5J0nnNQqk0k0l0l9k5lJ5J5%L%%
-536a7%KN%NK0J0j3j2nJ7K0kj5k0%J0Nj2k5k0lJ0kk0k5j3K3L2K3Nj0J7J5J5J5J7J5%k2k5n
-539A5PJ8J2j0k7k5j0J3K9L3J5qj2qkKk%NNJ2K3J0j0l3k7k3kJ0K0K5Pj5j5j2j3rj3nNK5L5
-542D5K2K5K3K5Pj7l0l8l5l9l0J2M2L3J7LJ5J5J5J0qk5k5pnnnnlnknnnnnPNL0M0L5J0j7l3
-545G7k2k8k2k2j5J0K4K5J3J0%J5J0lj7l3j7j5klQPk0k0j7J0Kj2k3k2j3%K3M7P2N8J7J8J0
-548A30nk5k3j7lJ3L0L0K0nqnnj0j0pj0PQj3k7j0KK3K2K3P%Lj0j0nJ2K3Kpk3k7j0PJ0L0L3
-551A60K7Nk0k0kJ2J5kj3l0k5%J3J5lk5m0m2j8QK5K5K0nj3K3L5K2%%NNj2l8m7l5nK0J2kJ5
-553F5%j3j2k5qQK5K2Qj5j5NK0J0J0ll0j2Kj0j0%j7np%J4NNQPJ0QJ7K0J8K0j3j0j2j0NNNN
-556A00%j3l5l5l7j2KLJ7J5J7J8KLKLNNKNk2k3%J8L5L7N3K5j3l7n3n5l2j7lJ3J4J8K0J7j0
-559E2j0k0kJ0J2J3J2K8K5J5k0m3o2o5m2j0J2L5O5N2K5pj0lj7j8kJ7J5nk2k0nJ5J2%j5j5L
-562EK2K5J8K7Lj0lklnklkl%k%l%%pPQnP%nJ0%%QlnJ0Qnj3k%j5j0lj7%Kn%%%%%%%klkK2J3
-566E5nk0k8j4%J4J3K5K5J0lj5j0pj3j0j0rMkj2J2NpqQRL%J5NJ0NPj0j5j0j0j2j0j2qLJ7J0
-569eJ0J2J3J5J2j7j3QK5K2Nnj7j5%j0j3pj0%j5j2%J9K3J5%nJ5J7%QJ0J5KnJ8K0lk0j7lkj5
-572G5PJ5J5J5J8J7pl5k0qpj0q%j5k2KJ5J0J3J5j8j7k0j8QNJ0J0lJ3K0nnK2J3lpj0K0K0j8
-575A02l2m0j3NLnJ2L0J5nnkK0J7%pnj0qpqpqL%nP%%L%NJ7L0nm2m5j5K0J7Lqk5NLNK%%J0n
-578B2k2pJ4J3J0J0J0J0J5PJ3J2nLlkKn%%nnj0k%j3p%KJ3%J0L2J8%nl0k3kPJ5J5J8J2j0k2
-581A05KK3K2Lk0j5j8klj7j0j0j5j0J0PJ0Qj5lK0K0Lj5lnnkqLj0%J0j3k2j5PJ5%j0Lnk2j0
-584a2NJ4NLJ0%j0qJ3K7LnPnk0j0J0K0kk0k5KJ5nj9k0j0NNj3j7k3%K3J5K5K4J5kqpnk%%lk
-587gj8nJ3J9mk0j8j0Np%J7K8K9J8qnnnJ3L5K2J8lj2j3kj8l0k5j7NJ0PQPQJ0PklQJ7J3Pj0
-591G7k7l0k7KL5L7J8%%K0J7J8K2pk3j7j0nk3j7j0%%j0N%lk%n%%lk%q%K3J0j0j8k2nJ0J7Q
-594C5lkj5k0j2%J9L8L2J8nj8j0L%lknl%%Nkk0nJ5K2J0npJ2nnnknnlkj3NnnQj0j0Pj2k5k5
-597d5j0LJ7J8KJ3J2J2J3J5J0J2J3nnlnnknnk0j8j0k4j3j5j2j8j2NK5K5J0J0PJ0klk%J4J5
-600B2%k4m3l2j8k%%KLJ2J8NK0K5K7J2j2j3rj0j0k3nj7j3QK5J5J2J0kk5k5j8LPJ0L8L4L3J5
-603E5NNNNKLKLPQj3k7j8pNKj0pqpj2%qpNPNPNQnJ2J3qk0j7j5j2nPJ8K9M0L8J0j5k5k5l8l4
-606c2k5KL0L0J5K0K5K5K7K8PQqk5j7%nj8j0j0k0nJ5J8%j3nK0J3l%k%lnkqnQj8m0l7j7lk2
-609f7k8j2K2L0K8J2J3K7Kpqj0rqj0j7%J7L2K3%k3k2%%K2K0J8%j5j3nj9nnqnpnnn%J2J8%%
-613b2J7NPLj5j2Knpj8QK5L4M8K0%qLJ5NKnl2k8j7KK0kj0qLKK3Nl0l5k7nPJ0J0J0J0PJ0QJ2
-616D7LJ2J5%NLNKkNJ0nj0k5k0j8k2j5j7j8J0L5K7J5pk8k9k8k7j5KK8K7K8J4J5J0J0j2l5k5
-619c0pNPj5j2KK0L5L7K8J2Lj3j5LNNnl3l9m8l0%J0%j0pj8k0kJ2L0K8J7J0NLKLj5j3NJ5K0
-622a0Nj0pj5KK0LqLNj0%%%%%J7J2LJ5PLK0J2J3K2Qk0j3pk3k7j0k0j7KK0PJ3K7K8K7K3j3l0
-625G7j5k2k8j2K0L5L5%j0j0NnqNLqj0NK8L2L8K7QnKNj7nlj7j0qj5pKk5k2Kpj8j5j0LKLK%
-628B7NJ3j0qj0j0rj0j0j0qNK3J4QJ7J3K2Qj0NqkKj2Kn%J5LJ0P%LKJ3j3m7n0n0k7j8kJ7L5
-631f0L3J5PpnKpk3j2j0PK5NK3J9nJ0J0NQnJ2J5pm0n0m2k5qkJ7K0J0K5K5J0K5K0nj0nnqnj2
-634a0LJ4K5L0J3k0l8l9j5K7L7J3nl5l5kK2K0nk0k0kl%k%NPn%NJ0pNNnJ0%%J0l%J5J5%PQK0
-637E5KnK3J5%j8k2k3k0kJ2kPLKQNj8%pj3%j2j0kPQ%J7J0N%K0J2QJ5Pj0k5k7qK3K7L3J7j0
-640A07l5k5k0j0%%j0p%np%j5j3kJ5K7K5K2kJ5K0J7K0Ll0m3k0NJ8%k5j3J0J0QPK0K0J0pj8
-643G2l2j5lJ8K5Pn%Nkj8k0knj8j4lnNNkNKkMJ0klJ3PJ3qnK3J0qk2k8mMJ8J0Nj0k7j0qkJ0
-647a2J9J3KLKnk2l5j7%NK%j0plJ3J7J0nk0LJ7J8L2Nj3j0NQKNkk0l2j8J8L4J0j2k0k0npPK0
-650b5K3M%%J5J5K3K2Qk0l3l0l2pPQnqK5M0L0NKj0l5k9k3LK7M7L3J7Nj0j2j3pNNqk2j0KK3
-653E5J7Npk5k8plk%lj7j7%J7L0J5nnj8j7j7j8LJ7J0QJ0RJ0J0QPNQK0K0%j5j0j0j8l5j7j5
-656b5j5j5j7J5K7K5L7K8Pnk7k3nJ3J2J8J5J5qpqpKj2j8LKj2j3NnmnnPPJ0QPQJ0J0KnpPpN
-659E0J0qj2nK0K2Nk0l2l7k5j0NJ2J5Lj8j7j0J7K8RJ0J0J0J5kNJ2n%J0J3lk5k0%J5kj8j5n
-662G%j4qnj0kj5%J2J8K4J0NJ3K0K5K2Qnk3l2l5k5j2lJ3J4kPQJ7%j0pj7lJ0K5K0K0N%nJ0K2
-665A02J5Nk0k2j5%J5lk0j0nJ3K7L3Pk0k2NPk0l7qJ3Kj5j7k0%kJ4J5J0J5knJ0Nqj0%kqNJ3
-668D0J0qk7J0J0nnj5%%J2K8K5nm0m7l5j0j5k5KM0L8K9K8L2K8J0qLKNNkj5k5j0J2J0NNNNQ
-671A10NNPLKj2j3J3J0qk5nQPnj0NJ0j2k5k5l5k0LKNKNNLNNKNQj3j0j0rj0j0j0q%J5J8%nn
-674a7J5K9%%%%J3n%J0PQPNj5l0k7j5nLn%J7J5nj7k8k0kJ0J5J5J5J4J3J2J3J0nl0k2j0KJ5
-677EKJ0J3NJ0PLj0lkj5K%j0NLKNQNJ0Kl2j8LPJ0Lk0k5%QlN%L%KPK3J5J5J5J2J8J0j0k8k7
-681E0j5k3j4k0k0j8j2J2K0L0K2K0L5L0J3%j3j5k2k0k0qLlkKpj5NJ7j2l5j7J2K5L0J2pNK5
-683E0L0J5KQJ0Kj0k5l7k5j0j2j8kJ2NNKQJ2nJ0npP%%nLnk0k7%J5J2K0J0ql2k7j0J5L7L5K2
-686E7NLNKQ%lJ3nnNj0j3k0LK0j0k0j0j0J0L0J5J7K3J7Lk3j5k5l2j5j5k7k5j5J5M2K7K5Nj0
-689D2j2%%j3j0%L3M5K7pk5j5k0k5k7k5nJ0K2L7J8j5k3k4l0k0k0lL5M5M5J7pk5l2NL4K8j5
-692D5m3l2k0nJ3KLK5K4K3K5L2J5j5l2k5qNK0K5K3nnj5j5j5j8j0k7l0pK2K3j5l3nJ3KLqpq
-695f0nQNJ7%j0j2j0j5J5K5J5J7K5PK3J7LKLK%J5NNkj5qnQJ0PQj3k7l0j3NQNJ0PNJ5%j2j0
-698E0k3nnj9k0l%J3NNJ2%PQlnknnlkkRK5K8J2k2l8l4k3pJ7NNK0K0K5K0nlNj0k0j5j7j7PJ0
-701eJ0J0PQK0KL%J2nnJ3qQJ2nQN%PJ8qk7k8l5k4J2K7K3K0lkl%klklJ0QPQj3k7l0j3LJ7J8
-705D5PLJ2K5M3L0nl8l7qpqpK0K0K0K0j3j0pj3kJ2LNKNQlj0k7k3j5k5k0j9k0qpj0j0Nj8k0
-708a05QJ0J2J5J3J2J3J5J2J2J0J5J3j0k8k2j0LJ4J0J0QJ2J0J0J0J3J2Qj3k5k5j5J3%KJ0%
-710E2QJ5l%QlNNLNKj2j5PK3K2Qj3j2qplJ3J0nj5qLj5k0k3Nj2j8j4j3n%J3K4K8K7K8Kj2%n
-713G5k0k0k5j0J0J7J8J5PpKL%K%LPnL%%j5j5lLPNNQNPLqk0k5k7m0k5QK2J0j5k5pnJ0J2K0
-717c0J8%KJ7K5K8K5K5K0ql7m5l3j4NMmk0k0lJ8L2L5J7Nj0knj3l7l0j7nJ2J0k%J7J0NNJ2J8
-720C0Kj0kK5K2J3%KJ0J3KLJ2Lj0l3l0l5nJ5Nj0k0pNK5K5J0j5j8j2j7j5%lNkj0PQj0KJ0NN
-723@NNNPNNQKJ5kKJ0pq%j0j5%kj0KJ0NJ0QN%J5J7J8J7J8K2J8J8J7j2l6l0j7j8l0k7j5qQJ5
-726D5K0K0K2Qj8j0kql2l8k2nLJ2J0NK0J5J2J3J5J5J7J5J8nk5j0j3l5l7k7j0qJ0L0L2M5L0
-728A27K5kk3k2k0k3LJ5PQPQK2kk5k3LKj5l0k7J0K0J5nk0J0PQNNNNNNNNNnnnnnnnnj5l0k7
-732gj3%J5PQJ5J7K5QqNK8K5J0qj0j2J2J5Nl0l2nPJ0%%nk0j7lJ8J7Npj0PNNl5n2l0NL5L5J7
-735E7J8K5J0j0qj0pj3j2j5j3j2j2j3j2qj0pqpj0j0lK3L5M7M0L2J5Nj2k8j2NPJ3lj2l0k0l
-738A2%Lj7j5%lJ0QRQJ0PK3Kj0LKj2%n%l%J0K5L8K7K0J8Kj2k0j5j5j5j5j8j5LNJ0%lJ3NKJ0
-741I2J0QJ0j3k7j8j7k3nJ0nk9k8kL5L4L3L7L3Nqj5j2k5KK3J5J2QPj2k5j0Kj0k7l0qQJ5K0
-744G0K0J2J3lj7k8j2j3j5j2j3j2k2qK0K0K7J8j0qj0pNPNNj7l0l5j0LNNNJ5J5Ppk8k5k0QM5
-747c2M2L0J2nknj0nqpnNNPNNQPN%%%%j7j5%K0J7Lj3j2nJ2LKpNJ2J3K7J5Nj0j7j8QK2QPpk3
-750H7k0k2nJ0J7J5J8J7%LK%LNJ0lm0m0k2PK0K0K3K0J5Nj8j5k2j0PQlnknlnQqj5QNj3n%kn
-753D5%%l%k%q%j5l2l0j5J5J3J0nnPJ8L2K0J7J0kj0j0nJ0lj0%j2lnJ3K7Q%KLJ5j0k5k0j8%
-756A7j0r%RJ3lj5k9l5j3J8L0J7LK9M0K3lk5plkPK5L0Lj3nj2j3j0j2nj5lK8PJ3J0J0K0Kk0
-759I2l0l5j7J5L2L0J5LPJ3nj5l0l0j8j2nlJ5J0J3lk2k2j0%nlJ0K7L3K5K5K2K8K0Kkl3l0m7
-762F0n0l2j8kJ7K0K2K5K3K2pnnlk0knk3%j7pqJ3K4L0J3j0j0k3kJ2J5kl3j2j2PK2J0J5J0J3
-765F5j0k5k3p%%%%PpKLlkPp%%%%k%%lPrK%NPnJ3J2kNJ0J0J0PJ0k0k5j2k7j3j2j5j5j5j3k2
-769a12qJ0QJ0J0J0J2LJ7J8J7K7J8j3pj8kK0K2L0J5pqpqnk%qk5l4l3k7qK0K5M2K0J3K2J8l
-771G2j0Lj0nnnqklknj5k2KJ7N%nNL5J0pj0J0PQPNJ0J3%nj8nL3L7J5j5k7l8m0k7PL5L3J5%
-775I5NPJ5%l5m2k8LJ2Q%J7J8KQJ5%j5j3Lj5nlj2nj0j5%nj2nq%J5J5%NJ2J3NPJ3J0J0qpK2
-778I2K3Nj3kn%lklj7k0k3j7qkJ5L2J0nLNj0l5l5pj0lJ8K9L3J7Lqj2%NJ0Kj0j2NJ2J3j0k5
-781C5lQNnqLNqj0NklJ3J5J2J3J2J0K0Lj5l3m0j2KLPLlJ5J8K0Nj0l0l0qK0J8lk5k2k5k5NL
-784d2KNLKNLJ7K2L0J3P%K3L7J0j2m3n5k5k4j3j0j7k0KK0J8qj7nK0J5J5J7j5j2j5j3%J5QN
-787c2l%QJ5K7J2nj0j7kPK5L2J0k0l5nJ0K3j3m7l7j5K2M3M2M7M3L7J8lk%Kj2m3n2l5qJ5J3
-790E5J2K5L0J8nj5l0n%%qk2j5%J7J0j0k2qLnj5j5j5j7%lN%kPJ8J9J0k7m2l3j7nlN%%nj5j2
-793a37nJ0K7K5J8J0K0K2Nnk0j7nPL3K9J3KLlk2k2j3LJ7J7K8K0K0J0j3pPj0NQj0k0k5%J5J7
-796E7nk2k0k0j2n%K0K4J8NJ5K7Nk0l5nK3L7K3K2K5K3j5l5j3l0k7j3l2j3QP%J5J5kPQNPNL
-799H0lk7j8j2j5j5k7lJ0J0L2kj2j5j5j5NNNNJ0K4K5J3j5k5l5pJ2%J0J0J0PK0Llkj3LKNLN
-802C5NNNKLNKLk5l0k5k5kK5J9LPK3K2Qk5k5nJ0L2Nl2k7k0J7K7L0QPJ8%qk0k5plkJ0j3k4k5
-805c2k5k8kJ2LNJ5NJ0J2J0J0J0J2pnnnnnkqJ8K9K5K3K2K5K3K5%j0Kpj0%nn%%K%%%%%j7j8
-808I7j7j5j8j7k8pLPPNNQNJ0l%k%%%J5j0l5k0J7K5%j5nnNNNNLKK0pj3Lqnnpnnj2j5j0j3L
-811d7L0J7J0Kk2j2nNK9K5J0pj8j9lPK3K7Qj0qj2j0j0qj2nj0LNj0nNj0NJ2J5K2Qj3j0j4j3
-814b5j7k0lK0L8L7J7Lk3k0j9j8kK0L7M0%k5l5k0j5j7j5j8NQK7M0M2K5NLJ0lj0j2nnnnqkN
-817C5j0j0NlnLKLKLKnJ0J5J3K5Kl0l2j3Lk5n2n0k5K0L5J7j5j7lJ5K0J3J5J2J5%%L%J4J8J7
-820D2J5Lj0lnj2k5j7j8LNKNLNNMmJ9J5%J0J0QPj0j0k0l2l0l0j2KJ5J0J0J3J2J3J7P%j7j5
-823a0kJ0K4L5QnJ0J0qpNK7K5J3j3k0l5l5j7KLlj0nJ8K2J3Kk5j5%J0Lj8k4nJ7M0K0qk7j0J5
-826C0K2QNqj2k0l0k2j0J2K3Pk5l7j0PLqj5j0QK5Ppj0PQnKLNNNNqQK5L2L0K7J5j2k5j8j0p
-829B5j3LJ7K8K5PNknj5k0l0%l%%QJ7K3NnJ0Ppk3l2l5k0J0J0J0J0J0PQJ2J0kk5k5j5kqpnK2
-833a0J5%pk5l0qJ5L0L7J3J0N%j8j5LK0K5K0N%%qNJ3j5k8l0l7k2PK3J4J5%L%Knnnnnmnn%J2
-836@J2%NQJ7LPL5K8J0K0%j3k7k0Nlj7j0qpj3k2qkkj0j3J0K2L5J8nl%%k0l4qJ5K7J3%J7J5
-839G7%j0NNj2l%klkJ5J2kqj0J8K0PpKL%PJ0kk0j8%J8K7L0K0Qj8m5n2l8k5r%%%J4L3M0J5q
-842I2%J3K2J8nj5l0l0j5k0K%nQK0J7kj8j2NPJ0Qn%NJ0PK0K8K7Lk8l7l8l0p%PQKJ0J3lNNn
-845F7j2k3kK2NNK3K0Pnk0k5k7lQqk0l4m5k0PL0K0j0pJ0K7K0K0K2K3%j5lj0j2j0j3j0LPJ5
-848B7kk3k2kJ2J2QK0L0%k5j0qj5mj8kK4K5K8K5J5NK2kk0l5n0j3J5J5L0J0j2k5k5j0KJ8M0
-851F0M0K7Nk2l8l0j0J3J0KJ0J8%j3LlpNK0J5Nqk2k5j0Knk%%n%lJ0QJ5KLJ5NPj0l2k8j2KJ5
-854C2LJ2J3lkJ2QlJ5kj3Lj3k%j5%j0j0J7LlQl%Nkj0Kj5npj5%K2J8Nk3l4qK5K5J0%k0l2q%
-857b0plQJ7K0Nj3j7k2qj2KNj0nLqLK2L5L7K3J0qk2l3l9j5J0K7K2J5L0J5pnnqkj0j5%J7Ll
-860C2K3J5%J7Lk3j5k7j5nnj2NK4M5K8L5M7K0j2k0k5k3k2k5lJ0%NJ5J5J3J5j3k0nk2j5%j5
-863D5nNNNNnj0k5KK8J5K0K0%j8%j2j5%j5lpj3pqnpj2%lJ0J2%rlpqLJ0K4M5L0Nk5l5j0J3L5
-866G0K7J8N%J7J0j0j7l5k5j3npqj0pqJ8K5K7J3J2Nj2k8j2N%j3kK%pN%K%j5LK7K3K5J0lQN
-870A25%lQ%%nKJ0pk0l0%K2L0K0k5l5k7l0lQj0J0PQ%j3k2j0KK0L0%j5j2nJ2LKJ0J0QJ0J0P
-873A02QJ0nk0k0nj3j5k5pK0N%%qj0J3L0J2klJ3K7J5%j2j8l2l5k0lNk%Pj0rNK7K7K8K7J0k
-876A15J0K7L0J8Nj0k3k0k2k3m0m2k5KJ3J5j3j5kJ0J2nLNK%LKLNKLKLK%J0npqj2j0qj0j4l
-879a5J0PJ0J0J0J3J0J0qk5l4KJ0PJ3J5J5J7%%K8K5J0j5l8l5k5k2%%%%J0K7M5M5K3nm0m0k8
-881D2j2k0k0kJ9L8L5K7Lj3j5NLnJ0J7J8NKL3L0J3j0n3n3l0j5k2l5j0J5%KkNJ2k%J2K0K5L0
-884A02J8nnj5%lnknnlLj0l0l3k7k7l0PM0L7J8KnnNNNNpj0j7%J9L0K0LNJ5j0l0k3klNJ8K7
-888G2K3J5j3m0l2k0j2nj0j0qpj5%J2K8K9J3Kj5rl%plklklkJ7J7J8K0J5J7J5J5K0J3nj8k5
-890I2%J5J3J5KLJ5Kj2l5l3j7j8k0j7j2lQL4L3K2Qj0qj2k0lJ5K8K5J5j5m0l5k0lLj0j7l0j5
-893e7NNJ5PLK0K2L2Nj0klj5k0j9lpj5k0j5qk2j8J0K5K8L0K7J5J5KLlj7j0lNQj5k2lK3J7K
-896A7p%J5%%J7%%Qnk5l0m0j7J0J0J0J0J2J3J4J3nnJ5L2K8K%Lk0l3l0k2kNPknj0j8%J8J9J8
-899B0K2J8J5lj7l0%J7J5j5k0l2k7k0KK3J5Ppj0PK0M0L5K0lknnnlnnj5j7j5j5j2j3j2j3j0
-902f0LK2L5M0K0Nj3nLNj0k0j8kJ2K8L0J7j0k2l3l4k0J0L4L3J5lpq%J8L2L3K0lpPj5nj5j5
-905I7nj2j3k0nNQj0k5k2k0qK8K7K2Qk0nJ2K3K7%p%qklQqj5J3Kj0k%lk%%%%j0NPpqJ0LnN%
-909E5nNql2l7lK7J5%%J5J8J7J0Qqk5k5m7m5l7j0L0L2L5K7J0LKJ3KNNNknlnNLj0j5PK0%k2
-912C0j8NJ8lj7k7j5lQJ5J4Q%j3j7LJ9J8K2K0J0J3ql7k8j5NJ8KnNnQ%lQNqQnPJ3Pj7k8k4q
-915a5LJ0J4J3J5%PJ3%%J2K0nk2j0J2K0k%Kkj5j5J0K7L3Pnj5k2%J5K5K2J0nj0l2l0j0lQk0
-918F0l3k2lL0L5K3Knj5j7%%qLKnpKLj0n%Nj0Knj2j7l0lJ8PJ3J7lkNq%kNnk5j5k0k0%K5K3
-921b7%j3nL0M5L5K0Kpnlnp%j3npj5qj2pJ4K3J7K0LlQnnPpNPj2nNq%Nj2k3k2l5j2J7K7L3K0
-924E5J7J8J5J5nk5j0j3k0j5k0j2J0J7QK0j5j5lk2j5nk2lQPJ8NKJ7J8KJ0K0QJ2K0LJ7Qj8l0
-927H2l2k0NNNNj0j3k0kJ7K0J8J7J3%PQNNJ2%j2j5j5j3j5j2k5qQnKN%LPnNQj0J2QnKLNNNK
-931F7NNNNk2nqk2k0nj2j5KLJ5n%RNLJ2J0J5J3PQJ0PK0K3j5l8l0kJ0PJ8Nj8j7l3pPQK5Nj5
-934D5j8%%%kPnj7l2k8QL7L7J8%PQPJ0J0J0NNJ3%k3k2l0k0%K%LNKkNJ5%PJ3NJ0J5%j0j0k0
-937G0nNlLKj2j5k0l5j2KJ8K4J3nnJ5N%PLj5l0k7j0J7L5L7K0LNKLNKLK%%%%%%n%Nk2k0KK5
-941I2J5kj0j5k3k2J0L5K0%KJ8L0%j8k5l5k2j0nj8k4k0nN%lJ5J7K3Ppj8j9nPJ5K0Nj5j5j5
-943a5j5nK0K0lj4%J9K0Lj3j5j7j2J2K7L3L5J7nl2l3j2lJ3J7QPpnlLj5j0j8j2J2K5K0Lj5j5
-946B0KNQJ0Nj0j0nl%nj0NLj0pqJ2L0L3K2K0Nj0k5j7PK3K0PQKknk0j3nJ3K5L5K2Npj0j0nj8
-950A32k5j0J0J0pnnqklnklnkl%L%K%L%KJ5K3L0J2k2l5l8k0j5n%j5k2k2qJ8K7K0K0P%QK7L5
-953A17L3J5qnk0j5j7j5l5l8j2KNQPQJ2pnJ2%%%%j0l2l0nJ8L4L8K0j3j2nk3j0j0j9nNNJ7%
-956Ek2k5PQK0L4M3J5KLK%j0pqj0J3K5K5J0nqk0m7m5k0QJ9K0J0j7j3nJ0J0nLKL%K%L%%N%%
-959D0k5l7m3k0K0K0Nk0j5LJ5K7J5%QRJ0J0J0J3lknlklkl%kl%k%lklnkknlklJ5M0L2J5Nj0
-962H2klNj0j5J0L5L8Nk5l0j8k7k8j5j4NK2K7K3L5J7j7k0J2J0J3J2J3J5j8j5k2qNNJ8%k3k0
-965G7k7j8LK0K5%k5j0J0J0PJ0QPLj0k3m0k0Qj0plJ2J3lj2j0j7lK0N0M5K0qk2m5m5j5K0M0
-968C5K5K0K0K0J7kj5j0qpqpqpqpj0J2J0J3J0J0PJ0J0K8K7Nj0j5j7j5j8j7k0k8j2K7K8J2j2
-971H5k5j0PQ%j5qj0LK0J5Kj7j5k0j5j2J4K8L0K7Lk5m0n2l5qJ5K3K0K9J8KL%K%%L%J7J5J5
-974I7J5Qj8n2n5pPk%nlklpnk0NJ7K0K0K2K8K7Qj0j3j5k5pK%LK%L%Nqk0j2j0j2j3j2j3NNN
-977d5NNQNNKL%Kj2j5J0K2L7M0L8M2Lk3j5%npnqJ8Nj0k5j5j3j2j5KL0K8%j5j5PJ8%j0%q%%
-980F2%%%%%%j0kKj2j0Kj2%PNJ3NJ0NJ0NK%LnNnj0NJ2Nk7n0j5J7L3K5J5%j0k8pNlk%lpNK2
-984F2Qj0j8k2k5l0j5nJ8L7L2J5J5J0J3L5L0Pnk0k7k3k2k5l0l2j8LJ0j8l0p%Kj0j0LJ7L3K2
-986c0K5J0j7qNJ3L4M0L0kk3j5J0K3K2L0J5j0j2Pkk3l2n5k8%J0J3j3j9J4K8Pj5j0nklnLj0
-989@j0LPPLJ5PJ0QJ0nnlnkj0j8NK3Nj0k0lNQnqj7j0j2j8j0nk0nJ0LNKLN%J7L3K9J8J0j8p
-993B5%J5J2J8J0j0k0k0j3LK0K0KNJ8K2%pnqpqj0kj0J7L8K7K3J0j5nKj5j2j3j2NNj0l5m0q
-995A2LNPK5K5Qnnnnj0%Kj0j7lJ3K7K5J5%j2j5PK8K0j5l0k5k0j0k3j7j2qj7j3j2j8%J3L0L5
-998gK7L2L3J5j3k5l0j0pj3mj5%J7K5L7J0pnj3k5k2pKJ7K0Lj0lK0K5QKNN%j2j0lj0kKj2l3
[truncated: 9,524,693 more chars]
