# Supplementary material for: Discovery of RNA-binding fragments using biolayer interferometry
Source: RSC Med Chem. 2025 Sep 19;16(11):5629–40. doi: 10.1039/d5md00673b (PMC12483148; doi:10.1039/d5md00673b)
Supplement: MD-016-D5MD00673B-s002 [file MD-016-D5MD00673B-s002.zip › NMR_assay_data/20_AA1B5_1202782.jdx]

##TITLE=	20240718 AA1B5 1202782 20
##JCAMP-DX=	6.0	$$ MestReNova 14.2.0-26256
##DATA TYPE=	LINK
##BLOCK_ID=	1
##BLOCKS=	19   
##ORIGIN=	Mestrelab Research S.L.
##OWNER=	jan-ake
##$MNOVA/LINK_BLOCK_TYPE=	DOCUMENT
##TITLE=	(1) 20240718 AA1B5 only.10.fid


(2)  #
##JCAMP-DX=	6.0	$$ MestReNova 14.2.0-26256
##DATA TYPE=	LINK
##BLOCK_ID=	2
##BLOCKS=	2    
##ORIGIN=	Mestrelab Research S.L.
##OWNER=	jan-ake
##$MNOVA/LINK_BLOCK_TYPE=	PAGE
##TITLE=	 #
##JCAMP-DX=	6.0	$$ MestReNova 14.2.0-26256
##DATA TYPE=	LINK
##BLOCK_ID=	3
##BLOCKS=	1    
##ORIGIN=	Mestrelab Research S.L.
##OWNER=	jan-ake
##$MNOVA/LINK_BLOCK_TYPE=	ITEM	$$ Molecule
##$MNOVA/ITEM/POLYGON=	(XY..XY)
5321.58,5833.04
6026.82,5833.04
6026.82,6188.11
5321.58,6188.11
5321.58,5833.04
##$MNOVA/ITEM/Z=	1
##$MNOVA/ITEM/ANGLE=	0
##TITLE=	
##JCAMP-CS=	3.7	$$ MestReNova 14.2.0-26256
##ORIGIN=	Mestrelab Research S.L.
##OWNER=	jan-ake
##BLOCK_ID=	4
##NAMES=	
##ATOMLIST=	
$$ AN	AS	NH
	1	C	1
	2	C	 
	3	C	 
	4	C	1
	5	C	 
	6	C	 
	7	C	 
	8	C	2
	9	C	2
	10	C	2
	11	O	1
	12	N	2
	13	O	 
	14	O	 
	15	C	3
	16	C	3
##BONDLIST=	
$$ AN1	AN2	BT
	1	2	D
	2	3	S
	3	4	D
	4	5	S
	5	6	D
	1	6	S
	2	7	S
	7	8	S
	8	9	S
	9	3	S
	7	10	S
	7	11	S
	10	12	S
	6	13	S
	5	14	S
	14	15	S
	13	16	S
##MAXRASTER=	32768
##XY_RASTER=	
$$ AN	X	Y	Z
	1	-30301	-20182	0
	2	-29479	-19707	0
	3	-29479	-18758	0
	4	-30301	-18283	0
	5	-31123	-18758	0
	6	-31123	-19707	0
	7	-28576	-20000	0
	8	-28018	-19232	0
	9	-28576	-18464	0
	10	-27854	-20617	0
	11	-29040	-20829	0
	12	-26959	-20300	0
	13	-31945	-20182	0
	14	-31945	-18283	0
	15	-32768	-18758	0
	16	-32768	-19707	0
##END=	
##END=	
##TITLE=	20240718 AA1B5 only.10.fid

##JCAMP-DX=	6.0	$$ MestReNova 14.2.0-26256
##DATA TYPE=	LINK
##BLOCK_ID=	5
##BLOCKS=	1    
##ORIGIN=	Mestrelab Research S.L.
##OWNER=	jan-ake
##$MNOVA/LINK_BLOCK_TYPE=	ITEM	$$ NMR Spectrum
##$MNOVA/ITEM/POLYGON=	(XY..XY)
5321,5835
8722,5835
8722,8208
5321,8208
5321,5835
##$MNOVA/ITEM/Z=	0
##$MNOVA/ITEM/ANGLE=	0
##TITLE=	20240718 AA1B5 only.10.fid
##JCAMP-DX=	6.0	$$ MestReNova 14.2.0-26256
##BLOCK_ID=	6
##DATA TYPE=	NMR SPECTRUM
##DATA CLASS=	XYDATA
##NUMDIM=	1
##ORIGIN=	Bruker BioSpin GmbH
##OWNER=	nmr
##.OBSERVE FREQUENCY=	600.07281942800000252
##.OBSERVE NUCLEUS=	^1H
##.SOLVENT NAME=	H2O+D2O+DMSO
##.PULSE SEQUENCE=	noesygppr1d
##LONGDATE=	2024/07/18 17:45:54.000
##.ACQUISITIONMODE=	SIMULTANEOUS (DQD)
##$ORIGINAL FORMAT=	Bruker XWIN-NMR
##$MNOVA/SCALES_VERSION=	9
##$PARAMETER FILE=	(acqus, ASCII, /Volumes/jahus0271/20240718%20AA1B5%20only/10/acqus, 0)
$$ ##TITLE= Parameter file, TopSpin 4.3.0
$$ ##JCAMPDX= 5.0
$$ ##DATATYPE= Parameter Values
$$ ##NPOINTS= 12	$$ modification sequence number
$$ ##ORIGIN= Bruker BioSpin GmbH
$$ ##OWNER= nmr
$$ $$ 2024-07-18 17:42:53.951 +0200  nmr@CZC7319KW6
$$ $$ C:/Bruker/nmrdata/jahus0271/20240718 AA1B5 only/10/acqus
$$ $$ process C:\Bruker\TopSpin4.3.0\prog\mod\xwish3.exe
$$ ##$ACQT0= -5.13114363357315
$$ ##$AMP= (0..31)
$$ 100 100 100 100 100 100 100 100 100 100 100 100 100 100 100 100 100 100
$$ 100 100 100 100 100 100 100 100 100 100 100 100 100 100
$$ ##$AMPCOIL= (0..32)
$$ -1 0 0 0 0 0 0 0 0 0 0 0 0 0 0 0 0 0 0 0 0 0 0 0 0 0 0 0 0 0 0 0 0
$$ ##$AQSEQ= 0
$$ ##$AQ_mod= 3
$$ ##$AUNM= <au_zg pcal=1>
$$ ##$AUTOPOS= <Barcode: 3003141322>
$$ ##$BF1= 600.07
$$ ##$BF2= 600.07
$$ ##$BF3= 600.07
$$ ##$BF4= 600.07
$$ ##$BF5= 600.07
$$ ##$BF6= 600.07
$$ ##$BF7= 600.07
$$ ##$BF8= 600.07
$$ ##$BWFAC= (0..63)
$$ 0 0 0 0 0 0 0 0 0 0 0 0 0 0 0 0 0 0 0 0 0 0 0 0 0 0 0 0 0 0 0 0 0 0 0 0
$$ 0 0 0 0 0 0 0 0 0 0 0 0 0 0 0 0 0 0 0 0 0 0 0 0 0 0 0 0
$$ ##$BYTORDA= 0
$$ ##$CHANFCU= (0..24)
$$ 0 1 0 0 0 0 0 0 0 0 0 0 0 0 0 0 0 0 0 0 0 0 0 0 0
$$ ##$CHANREC= (0..24)
$$ 0 1 0 0 0 0 0 0 0 0 0 0 0 0 0 0 0 0 0 0 0 0 0 0 0
$$ ##$CHEMSTR= <none>
$$ ##$CNST= (0..63)
$$ 1 1 1 1 1 1 1 1 1 1 1 1 1 1 1 1 1 1 1 1 1 1 1 1 1 1 1 1 1 1 1 1 1 1 1 1
$$ 1 1 1 1 1 1 1 1 1 1 1 1 1 1 1 1 1 1 1 1 1 1 1 1 1 1 1 1
$$ ##$CPDPRG= (0..8)
$$ <> <> <> <> <> <> <> <> <>
$$ ##$D= (0..63)
$$ 0 2 0 0 0 0 0 0 0.01 0 0 0 2e-05 0 0 0 0.0002 0 0 0 0 0 0 0 0 0 0 0 0 0
$$ 0 0 0 0 0 0 0 0 0 0 0 0 0 0 0 0 0 0 0 0 0 0 0 0 0 0 0 0 0 0 0 0 0 0
$$ ##$DATE= 1721317554
$$ ##$DATE_START= 1721317347
$$ ##$DE= 41.32545
$$ ##$DE1= 4.5
$$ ##$DE2= 2
$$ ##$DEADC= 0.5
$$ ##$DECBNUC= <off>
$$ ##$DECIM= 1120
$$ ##$DECNUC= <off>
$$ ##$DECSTAT= 4
$$ ##$DEPA= 4.5
$$ ##$DERX= 1.5
$$ ##$DIGMOD= 3
$$ ##$DIGTYP= 17
$$ ##$DR= 32
$$ ##$DS= 2
$$ ##$DSPFIRM= 4
$$ ##$DSPFVS= 21
$$ ##$DTYPA= 2
$$ ##$EXP= <NOESYGPPR1D>
$$ ##$ExpStatus= 4
$$ ##$FCUCHAN= (0..9)
$$ 0 1 0 0 0 0 0 0 0 0
$$ ##$FILCOR= 0.9566
$$ ##$FL1= 0
$$ ##$FL2= 0
$$ ##$FL3= 0
$$ ##$FL4= 0
$$ ##$FN_INDIRECT= (0..7)
$$ 0 0 0 0 0 0 0 0
$$ ##$FOV= 0
$$ ##$FQ1LIST= <>
$$ ##$FQ2LIST= <>
$$ ##$FQ3LIST= <>
$$ ##$FQ4LIST= <>
$$ ##$FQ5LIST= <>
$$ ##$FQ6LIST= <>
$$ ##$FQ7LIST= <>
$$ ##$FQ8LIST= <>
$$ ##$FS= (0..7)
$$ 83 83 83 83 83 83 83 83
$$ ##$FTLPGN= 0
$$ ##$FW= 2.4e+08
$$ ##$FnILOOP= 0
$$ ##$FnMODE= 0
$$ ##$FnTYPE= 0
$$ ##$GPNAM= (0..31)
$$ <> <SMSQ10.100> <SMSQ10.100> <> <> <> <> <> <> <> <> <> <> <> <> <> <>
$$ <> <> <> <> <> <> <> <> <> <> <> <> <> <> <>
$$ ##$GPX= (0..31)
$$ 0 0 0 0 0 0 0 0 0 0 0 0 0 0 0 0 0 0 0 0 0 0 0 0 0 0 0 0 0 0 0 0
$$ ##$GPY= (0..31)
$$ 0 0 0 0 0 0 0 0 0 0 0 0 0 0 0 0 0 0 0 0 0 0 0 0 0 0 0 0 0 0 0 0
$$ ##$GPZ= (0..31)
$$ 0 50 -10 0 0 0 0 0 0 0 0 0 0 0 0 0 0 0 0 0 0 0 0 0 0 0 0 0 0 0 0 0
$$ ##$GRPDLY= 76
$$ ##$HDDUTY= 20
$$ ##$HDRATE= 1
$$ ##$HGAIN= (0..3)
$$ 0 0 0 0
$$ ##$HOLDER= 542
$$ ##$HPMOD= (0..32)
$$ 0 0 0 0 0 0 0 0 0 0 0 0 0 0 0 0 0 0 0 0 0 0 0 0 0 0 0 0 0 0 0 0 0
$$ ##$HPPRGN= 0
$$ ##$IN= (0..63)
$$ 0 0 0 0 0 0 0 0 0 0 0 0 0 0 0 0 0 0 0 0 0 0 0 0 0 0 0 0 0 0 0 0 0 0 0 0
$$ 0 0 0 0 0 0 0 0 0 0 0 0 0 0 0 0 0 0 0 0 0 0 0 0 0 0 0 0
$$ ##$INF= (0..7)
$$ 0 0 0 0 0 0 0 0
$$ ##$INP= (0..63)
$$ 0 0 0 0 0 0 0 0 0 0 0 0 0 0 0 0 0 0 0 0 0 0 0 0 0 0 0 0 0 0 0 0 0 0 0 0
$$ 0 0 0 0 0 0 0 0 0 0 0 0 0 0 0 0 0 0 0 0 0 0 0 0 0 0 0 0
$$ ##$INSTRUM= <CAB AV4 600 MHZ BASIC>
$$ ##$INTEGFAC= (0..63)
$$ 0 0 0 0 0 0 0 0 0 0 0 0 0 0 0 0 0 0 0 0 0 0 0 0 0 0 0 0 0 0 0 0 0 0 0 0
$$ 0 0 0 0 0 0 0 0 0 0 0 0 0 0 0 0 0 0 0 0 0 0 0 0 0 0 0 0
$$ ##$L= (0..31)
$$ 1 1 1 1 1 1 1 1 1 1 1 1 1 1 1 1 1 1 1 1 1 1 1 1 1 1 1 1 1 1 1 1
$$ ##$LFILTER= 100
$$ ##$LGAIN= -5
$$ ##$LINPSTP= 0
$$ ##$LOCKED= yes
$$ ##$LOCKFLD= -6304
$$ ##$LOCKGN= 129.471969604492
$$ ##$LOCKPOW= -18
$$ ##$LOCKPPM= 4.69999980926514
$$ ##$LOCNUC= <2H>
$$ ##$LOCPHAS= 280.4849
$$ ##$LOCSHFT= yes
$$ ##$LOCSW= 0
$$ ##$LTIME= 0.349999994039536
$$ ##$MASR= 4200
$$ ##$MULEXPNO= (0..15)
$$ 0 0 0 0 0 0 0 0 0 0 0 0 0 0 0 0
$$ ##$NBL= 1
$$ ##$NC= 0
$$ ##$NLOGCH= 4
$$ ##$NOVFLW= 0
$$ ##$NS= 32
$$ ##$NUC1= <1H>
$$ ##$NUC2= <off>
$$ ##$NUC3= <off>
$$ ##$NUC4= <off>
$$ ##$NUC5= <off>
$$ ##$NUC6= <off>
$$ ##$NUC7= <off>
$$ ##$NUC8= <off>
$$ ##$NUCLEUS= <off>
$$ ##$NUSLIST= <automatic>
$$ ##$NusAMOUNT= 100
$$ ##$NusFPNZ= no
$$ ##$NusJSP= 0
$$ ##$NusSEED= 54321
$$ ##$NusSPTYPE= 0
$$ ##$NusT2= 1
$$ ##$NusTD= 0
$$ ##$O1= 2819.5
$$ ##$O2= 2819.428
$$ ##$O3= 2819.428
$$ ##$O4= 2819.428
$$ ##$O5= 2819.428
$$ ##$O6= 2819.428
$$ ##$O7= 2819.428
$$ ##$O8= 2819.428
$$ ##$OVERFLW= 0
$$ ##$P= (0..63)
$$ 8.06 8.06 16.12 0 0 16.5 25 50 20000 0 0 80000 80000 1000 0 0 1000 2500
$$ 100000 600 0 0 0 0 0 180 100000 8.06 0 1000 0 0 20000 0 0 0 0 0 0 0 2000
$$ 0 0 0 200 0 80000 46600 10000 30000 66000 0 3300 0 4000 0 0 0 0 0 0 0 0
$$ 0
$$ ##$PACOIL= (0..32)
$$ 1 5 0 3 4 2 0 0 0 0 0 0 0 0 0 0 0 0 0 0 0 0 0 0 0 0 0 0 0 0 0 0 0
$$ ##$PAPS= 0
$$ ##$PARMODE= 0
$$ ##$PCPD= (0..9)
$$ 0 70 0 0 0 0 0 0 0 0
$$ ##$PEXSEL= (0..9)
$$ 1 1 1 1 1 1 1 1 1 1
$$ ##$PHCOR= (0..31)
$$ 0 0 0 0 0 0 0 0 0 0 0 0 0 0 0 0 0 0 0 0 0 0 0 0 0 0 0 0 0 0 0 0
$$ ##$PHLIST= <>
$$ ##$PH_ref= 0
$$ ##$PL= (0..63)
$$ 120 120 120 120 120 120 120 120 120 120 120 120 120 120 120 120 120 120
$$ 120 120 120 120 120 120 120 120 120 120 120 120 120 120 120 120 120 120
$$ 120 120 120 120 120 120 120 120 120 120 120 120 120 120 120 120 120 120
$$ 120 120 120 120 120 120 120 120 120 120
$$ ##$PLSTEP= 0.1
$$ ##$PLSTRT= -6
$$ ##$PLW= (0..63)
$$ 0 6.4045 0 0 0 0 0 0 0 1.6639e-05 0.66558 0.051356 0 0 0 0 0 0 6.4045 0.084895
$$ 0 0 0 0 0 0 0 0.051356 0 0.66558 0 0 6.6558e-07 0 0 0 0 0 0 0 0 0 0 0 0
$$ 0 0 0 0 0 0 0 0 0 0 0 0 0 0 0 0 0 0 0
$$ ##$PLWMAX= (0..7)
$$ 104.7619 0 0 0 0 0 0 0
$$ ##$PQPHASE= 0
$$ ##$PQSCALE= 1
$$ ##$PR= 1
$$ ##$PRECHAN= (0..32)
$$ -1 2 3 0 4 -1 5 -1 1 -1 -1 -1 -1 -1 -1 -1 -1 -1 -1 -1 -1 -1 -1 -1 -1 -1
$$ -1 -1 -1 -1 -1 -1 -1
$$ ##$PROBHD= <Z151284_0002 (CP QCI 600S3 H/P/C-N-D-05 Z)>
$$ ##$PROBINPUTS= (0..15)
$$ <1H> <31P> <13C> <15N> <2H> <> <> <> <> <> <> <> <> <> <> <>
$$ ##$PULPROG= <noesygppr1d>
$$ ##$PW= 0
$$ ##$PYNM= <>
$$ ##$ProjAngle= 0
$$ ##$QNP= 0
$$ ##$RECCHAN= (0..9)
$$ 0 1 0 0 0 0 0 0 0 0
$$ ##$RECPH= 0
$$ ##$RECPRE= (0..24)
$$ -1 0 -1 -1 -1 -1 -1 -1 -1 -1 -1 -1 -1 -1 -1 -1 -1 -1 -1 -1 -1 -1 -1 -1
$$ -1
$$ ##$RECPRFX= (0..32)
$$ 1 0 1 0 1 1 0 0 0 0 0 0 0 0 0 0 0 0 0 0 0 0 0 0 0 0 0 0 0 0 0 0 0
$$ ##$RG= 101
$$ ##$RO= 0
$$ ##$RSEL= (0..24)
$$ 0 1 0 0 0 0 0 0 0 0 0 0 0 0 0 0 0 0 0 0 0 0 0 0 0
$$ ##$SAMPLEID= <>
$$ ##$SFO1= 600.072819428
$$ ##$SFO2= 600.072819428
$$ ##$SFO3= 600.072819428
$$ ##$SFO4= 600.072819428
$$ ##$SFO5= 600.072819428
$$ ##$SFO6= 600.072819428
$$ ##$SFO7= 600.072819428
$$ ##$SFO8= 600.072819428
$$ ##$SHAPPR= (0..15)
$$ 1 1 1 1 1 1 1 1 1 1 1 1 1 1 1 1
$$ ##$SOLVENT= <H2O+D2O+DMSO>
$$ ##$SOLVOLD= <off>
$$ ##$SP= (0..63)
$$ 120 120 120 120 120 120 120 120 120 120 120 120 120 120 120 120 120 120
$$ 120 120 120 120 120 120 120 120 120 120 120 120 120 120 120 120 120 120
$$ 120 120 120 120 120 120 120 120 120 120 120 120 120 120 120 120 120 120
$$ 120 120 120 120 120 120 120 120 120 120
$$ ##$SPECTR= 0
$$ ##$SPINCNT= 0
$$ ##$SPNAM= (0..63)
$$ <> <Gaus1_270.1000> <Gaus1_180r.1000> <> <> <Sinc1.1000> <Squa100.1000>
$$ <> <Squa100.1000> <> <Sinc1.1000> <Sinc1.1000> <> <> <> <> <> <> <> <Sinc1.1000>
$$ <Sinc1.1000> <Sinc1.1000> <Sinc1.1000> <> <> <> <> <> <> <Crp60,20,20.10>
$$ <Bip720,50,20.1> <> <> <Sinc1.1000> <Rsnob.1000> <Gaus1_180r.1000> <Gaus1_180r.1000>
$$ <Crp_psyche.20> <> <> <Gaus1_180i.1000> <Squa100.1000> <> <> <> <> <Reburp.1000>
$$ <> <> <> <> <> <> <> <> <> <> <> <> <> <> <> <> <>
$$ ##$SPOAL= (0..63)
$$ 0.5 1 0.5 0.5 0.5 0.5 0.5 0.5 0.5 0.5 0.5 0.5 0.5 0.5 0.5 0.5 0.5 0.5 0.5
$$ 1 1 1 1 0.5 0.5 0.5 0.5 0.5 0.5 0.5 0.5 0.5 0.5 0.5 0.5 0.5 0.5 0.5 0.5
$$ 0.5 0.5 0.5 0.5 0.5 0.5 0.5 0.5 0.5 0.5 0.5 0.5 0.5 0.5 0.5 0.5 0.5 0.5
$$ 0.5 0.5 0.5 0.5 0.5 0.5 0.5
$$ ##$SPOFFS= (0..63)
$$ 0 0 0 0 0 0 0 0 0 0 0 0 0 0 0 0 0 0 0 0 0 0 0 0 0 0 0 0 0 0 0 0 0 0 0 0
$$ 0 0 0 0 0 0 0 0 0 0 0 0 0 0 0 0 0 0 0 0 0 0 0 0 0 0 0 0
$$ ##$SPPEX= (0..63)
$$ 0 0 0 0 0 0 0 0 0 0 0 0 0 0 0 0 0 0 0 0 0 0 0 0 0 0 0 0 0 0 0 0 0 0 0 0
$$ 0 0 0 0 0 0 0 0 0 0 0 0 0 0 0 0 0 0 0 0 0 0 0 0 0 0 0 0
$$ ##$SPW= (0..63)
$$ 0 3.4533e-06 1.5348e-06 0 0 0.0011995 1.6639e-05 0 4.1598e-08 0 0.0011995
$$ 0.0011995 0 0 0 0 0 0 0 2.449938e-06 3.808349e-06 1.778229e-06 9.589843e-06
$$ 0 0 0 0 0 0 0.015889 0.66558 0 0 7.4968e-05 1.6779e-05 1.5348e-06 9.8228e-05
$$ 5.4874e-05 0 0 2.255e-06 4.1598e-08 0 0 0 0 0.023038 0 0 0 0 0 0 0 0 0
$$ 0 0 0 0 0 0 0 0
$$ ##$SUBNAM= (0..9)
$$ <> <> <> <> <> <> <> <> <> <>
$$ ##$SW= 29.758293125432
$$ ##$SWIBOX= (0..32)
$$ 0 3 0 0 0 0 0 0 0 0 0 0 0 0 0 0 0 0 0 0 0 0 0 0 0 0 0 0 0 0 0 0 0
$$ ##$SW_h= 17857.1428571429
$$ ##$SWfinal= 0
$$ ##$SigLockShift= 0
$$ ##$TD= 142856
$$ ##$TD0= 1
$$ ##$TD_INDIRECT= (0..7)
$$ 0 0 0 0 0 0 0 0
$$ ##$TDav= 1
$$ ##$TE= 297.9999
$$ ##$TE1= 299.7155
$$ ##$TE2= 0
$$ ##$TE3= 0
$$ ##$TE4= 0
$$ ##$TEG= 300
$$ ##$TE_MAGNET= 0
$$ ##$TE_PIDX= 1
$$ ##$TE_RAW= 299.7155
$$ ##$TE_STAB= (0..9)
$$ 2 2 0 0 0 0 0 0 0 0
$$ ##$TOTROT= (0..63)
$$ 0 0 0 0 0 0 0 0 0 0 0 0 0 0 0 0 0 0 0 0 0 0 0 0 0 0 0 0 0 0 0 0 0 0 0 0
$$ 0 0 0 0 0 0 0 0 0 0 0 0 0 0 0 0 0 0 0 0 0 0 0 0 0 0 0 0
$$ ##$TUBE_TYPE= <>
$$ ##$USERA1= <>
$$ ##$USERA10= <>
$$ ##$USERA2= <>
$$ ##$USERA3= <>
$$ ##$USERA4= <>
$$ ##$USERA5= <>
$$ ##$USERA6= <>
$$ ##$USERA7= <>
$$ ##$USERA8= <>
$$ ##$USERA9= <>
$$ ##$UUID= <c4f33356-08a5-415d-a2d7-720b3ae229d8>
$$ ##$V9= 5
$$ ##$VALIDCODE= -1
$$ ##$VALIST= <>
$$ ##$VCLIST= <>
$$ ##$VDLIST= <>
$$ ##$VPLIST= <>
$$ ##$VTLIST= <>
$$ ##$WAVEMAKER= (0..7)
$$ <> <> <> <> <> <> <> <>
$$ ##$WBST= 1024
$$ ##$WBSW= (0..7)
$$ 8 10 10 10 10 10 10 10
$$ ##$XL= 0
$$ ##$YL= 0
$$ ##$YMAX_a= 2891508236.98438
$$ ##$YMIN_a= -4449581102.46875
$$ ##$ZGOPTNS= <-DFLAG_BLK>
$$ ##$scaledByNS= no
$$ ##$scaledByRG= no
$$ ##$shimCoilTempK= 300.15
$$ ##END=
$$ 
##$PARAMETER FILE=	(audita.txt, ASCII, /Volumes/jahus0271/20240718%20AA1B5%20only/10/audita.txt, 0)
$$ ##TITLE= Audit trail, TopSpin 4.3.0
$$ ##JCAMPDX= 5.01
$$ ##ORIGIN= Bruker BioSpin GmbH
$$ ##OWNER= root
$$ $$ /root/.topspin-BladeEpu/local_acqu/20240718 AA1B5 only/10/audita.txt
$$ ##AUDIT TRAIL=  $$ (NUMBER, WHEN, WHO, WHERE, PROCESS, VERSION, WHAT)
$$ (   1,<2024-07-18T15:42:27.287+0000>,<CZC7319KW6\nmr>,<CZC7319KW6>,<go4>,<TopSpin 4.3.0>,
$$       <acquisition in progress>)
$$ $$ C:/Bruker/nmrdata/jahus0271/20240718 AA1B5 only/10/audita.txt
$$ (   2,<2024-07-18T15:45:54.889+0000>,<CZC7319KW6\nmr>,<CZC7319KW6>,<go4>,<TopSpin 4.3.0>,
$$       <created by zg on 'CAB AV4 600 MHZ BASIC' (CZC7319KW6) by user 'CZC7319KW6\nmr'
$$        on data set with UUID '55bd5018-451c-11ef-99ea-001395264de6'
$$        started at 2024-07-18 15:42:27.287 +0000, POWCHK enabled, PULCHK disabled,
$$        completed at 2024-07-18 15:45:54.886 +0000
$$        configuration hash MD5:
$$        2C CE AA 86 5E 77 A0 E6 62 B9 BC D1 C3 42 5A 88
$$        double data hash MD5: 142856
$$        46 26 B4 32 01 0C 72 61 A8 3C A4 24 7D C9 08 13>)
$$ (   3,<2024-07-18T17:42:53.467+0200>,<nmr>,<CZC7319KW6>,<xwish3>,<TopSpin 4.3.0>,
$$       <ICON-NMR User ID: jahus0271
$$        double data hash MD5: 142856
$$        46 26 B4 32 01 0C 72 61 A8 3C A4 24 7D C9 08 13>)
$$ ##END=
$$ 
$$ $$ hash MD5
$$ $$ 9E AA 06 D7 6A D4 58 1B 9D 29 DE 4C 79 0F 3B 42
$$ 
##$PARAMETER FILE=	(auditp.txt, ASCII, /Volumes/jahus0271/20240718%20AA1B5%20only/10/pdata/1/auditp.txt, 0)
$$ ##TITLE= Audit trail, TopSpin 4.3.0
$$ ##JCAMPDX= 5.01
$$ ##ORIGIN= Bruker BioSpin GmbH
$$ ##OWNER= nmr
$$ $$ C:/Bruker/nmrdata/jahus0271/20240718 AA1B5 only/10/pdata/1/auditp.txt
$$ ##AUDIT TRAIL=  $$ (NUMBER, WHEN, WHO, WHERE, PROCESS, VERSION, WHAT)
$$ (   1,<2024-07-18T15:42:27.287+0000>,<CZC7319KW6\nmr>,<CZC7319KW6>,<go4>,<TopSpin 4.3.0>,
$$       <acquisition in progress>)
$$ $$ C:/Bruker/nmrdata/jahus0271/20240718 AA1B5 only/10/audita.txt
$$ (   2,<2024-07-18T15:45:54.889+0000>,<CZC7319KW6\nmr>,<CZC7319KW6>,<go4>,<TopSpin 4.3.0>,
$$       <created by zg on 'CAB AV4 600 MHZ BASIC' (CZC7319KW6) by user 'CZC7319KW6\nmr'
$$        on data set with UUID '55bd5018-451c-11ef-99ea-001395264de6'
$$        started at 2024-07-18 15:42:27.287 +0000, POWCHK enabled, PULCHK disabled,
$$        completed at 2024-07-18 15:45:54.886 +0000
$$        configuration hash MD5:
$$        2C CE AA 86 5E 77 A0 E6 62 B9 BC D1 C3 42 5A 88
$$        double data hash MD5: 142856
$$        46 26 B4 32 01 0C 72 61 A8 3C A4 24 7D C9 08 13>)
$$ (   3,<2024-07-18T17:42:53.467+0200>,<nmr>,<CZC7319KW6>,<xwish3>,<TopSpin 4.3.0>,
$$       <ICON-NMR User ID: jahus0271
$$        double data hash MD5: 142856
$$        46 26 B4 32 01 0C 72 61 A8 3C A4 24 7D C9 08 13>)
$$ (   4,<2024-07-18T17:42:54.951+0200>,<nmr/jahus0271>,<CZC7319KW6>,<proc1d>,<TopSpin 4.3.0>,
$$       <Start of raw data processing
$$        efp LB = 0.3 FT_mod = 6 PKNL = 1 PHC0 = 0 PHC1 = 0 SI = 128K 
$$        data hash MD5: 128K
$$        DC 92 F2 C6 B9 83 42 20 AA FE 88 E9 D0 0B 5E FA>)
$$ (   5,<2024-07-18T17:42:55.842+0200>,<nmr/jahus0271>,<CZC7319KW6>,<proc1d>,<TopSpin 4.3.0>,
$$       <pk PHC0 = 55.30518 PHC1 = 0 
$$        data hash MD5: 128K
$$        2B E6 D8 93 51 F0 E7 51 E9 F3 4B 54 45 62 1F 35>)
$$ (   6,<2024-07-18T17:42:56.185+0200>,<nmr/jahus0271>,<CZC7319KW6>,<xwish3>,<TopSpin 4.3.0>,
$$       <ICON-NMR User ID: jahus0271
$$        data hash MD5: 128K
$$        2B E6 D8 93 51 F0 E7 51 E9 F3 4B 54 45 62 1F 35>)
$$ ##END=
$$ 
$$ $$ hash MD5
$$ $$ 38 8F 70 4D 90 DE 6A D9 C9 C1 50 9D 9F 43 80 B9
$$ 
##$PARAMETER FILE=	(datafile, ASCII, /Volumes/jahus0271/20240718%20AA1B5%20only/10/fid, 0)
$$ 
##$PARAMETER FILE=	(format.temp, ASCII, /Volumes/jahus0271/20240718%20AA1B5%20only/10/format.temp, 0)
$$ EDIT_PAR COMMAND FILE
$$ 
$$ DI_MODE         LONG
$$ ED_ENTRY        ACQU
$$ ORDER           FILE
$$ 
$$ 
$$ HEADER		"F2 - Acquisition Parameters"
$$ T_NAME		Date_
$$ 		TYPE	R64
$$ 		CLASS	ACQU
$$ 		SUBRANGE 0.0 50000000
$$ 		REL	"Date_=itodate(DATE)"
$$ 		INV_REL	"DATE=datetoi(Date_,DATE)"
$$ 		FORMAT	"%14.0f"
$$ 		TEXT	" "
$$ END
$$ T_NAME		Time
$$ 		TYPE	R32
$$ 		CLASS	ACQU
$$ 		SUBRANGE 0.0 1000000
$$ 		REL	"Time=itotime(DATE)"
$$ 		INV_REL	"DATE=timetoi(Time,DATE)"
$$ 		FORMAT	"%14.2f h"
$$ 		TEXT	" "
$$ END
$$ NAME		INSTRUM
$$ 		TEXT	" "
$$ END
$$ NAME		PROBHD
$$ 		FORMAT	"%14.14s"
$$ 		TEXT	" "
$$ END
$$ NAME		PULPROG
$$ 		TEXT	" "
$$ END
$$ NAME		TD
$$ 		TEXT	" "
$$ END
$$ NAME		SOLVENT
$$ 		TEXT	" "
$$ END
$$ NAME		NS
$$ 		TEXT	" "
$$ END
$$ NAME		DS
$$ 		TEXT	" "
$$ END
$$ T_NAME		SWH
$$ 		TYPE	R64
$$ 		CLASS	ACQU
$$ 		SUBRANGE 0.0 1e8
$$ 		REL	"SWH=SW*SFO1"
$$ 		INV_REL "SW=SWH/SFO1"
$$ 		UNIT	"Hz"
$$ 		FORMAT	"%14.3f Hz"
$$ 		TEXT	" "
$$ END
$$ T_NAME          FIDRES
$$                 TYPE    R32
$$                 CLASS   ACQU
$$                 SUBRANGE 0.0 100000
$$                 REL     "FIDRES=2*SW*SFO1/TD"
$$                 INV_REL "TD = nextpow(2*SW*SFO1/FIDRES)"
$$ 		UNIT	"Hz"
$$ 		FORMAT	"%14.6f Hz"
$$ 		TEXT	" "
$$ END
$$ T_NAME          AQ
$$ 		TYPE	R32
$$ 		CLASS	ACQU
$$ 		SUBRANGE 0.0 1000
$$ 		REL	"AQ=aqcalc(SW,SFO1,TD,DIGTYP)"
$$ 		INV_REL	"TD=tdcalc(SW,SFO1,1.0e6*AQ,DIGTYP)"
$$ 		UNIT	"sec"
$$ 		FORMAT	"%14.7f sec"
$$ 		TEXT	" "
$$ END
$$ NAME		RG
$$ 		TEXT	" "
$$ END
$$ T_NAME          DW
$$ 		TYPE	R32
$$ 		CLASS	ACQU
$$ 		SUBRANGE 0.0 1000000
$$ 		REL	"DW=1/(2*SW*SFO1)"
$$ 		INV_REL	"SW=1000000/(2*(0.005+DW)*SFO1)"
$$ 		UNIT	"usec"
$$ 		FORMAT	"%14.3lf usec"
$$ 		TEXT	" "
$$ END
$$ NAME		DE
$$ 		FORMAT	"%14.2f usec"
$$ 		TEXT	" "
$$ END
$$ NAME		TE
$$ 		FORMAT	"%14.1f K"
$$ 		TEXT	" "
$$ END
$$ T_NAME		D1
$$ TYPE	R32
$$ CLASS	ACQU
$$ SUBRANGE 0.0 1e38
$$ REL	"D1=D[1]"
$$ INV_REL	"D[1]=D1"
$$ UNIT	"sec"
$$ FORMAT	"%14.8f sec"
$$ TEXT	" "
$$ END
$$ T_NAME		D8
$$ TYPE	R32
$$ CLASS	ACQU
$$ SUBRANGE 0.0 1e38
$$ REL	"D8=D[8]"
$$ INV_REL	"D[8]=D8"
$$ UNIT	"sec"
$$ FORMAT	"%14.8f sec"
$$ TEXT	" "
$$ END
$$ T_NAME		D12
$$ TYPE	R32
$$ CLASS	ACQU
$$ SUBRANGE 0.0 1e38
$$ REL	"D12=D[12]"
$$ INV_REL	"D[12]=D12"
$$ UNIT	"sec"
$$ FORMAT	"%14.8f sec"
$$ TEXT	" "
$$ END
$$ T_NAME		D16
$$ TYPE	R32
$$ CLASS	ACQU
$$ SUBRANGE 0.0 1e38
$$ REL	"D16=D[16]"
$$ INV_REL	"D[16]=D16"
$$ UNIT	"sec"
$$ FORMAT	"%14.8f sec"
$$ TEXT	" "
$$ END
$$ NAME		TD0
$$ TEXT	" "
$$ END
$$ NAME		ZGOPTNS
$$ TEXT	" "
$$ END
$$ NAME		SFO1
$$ FORMAT	"%14.7f MHz"
$$ TEXT	" "
$$ END
$$ NAME		NUC1
$$ NONEDIT
$$ TEXT	" "
$$ END
$$ T_NAME		P0
$$ TYPE	R32
$$ CLASS	ACQU
$$ SUBRANGE 0.0 1.0e10
$$ REL	"P0=P[0]"
$$ INV_REL	"P[0]=P0"
$$ UNIT	"usec"
$$ FORMAT	"%14.2f usec"
$$ TEXT	" "
$$ END
$$ T_NAME		P1
$$ TYPE	R32
$$ CLASS	ACQU
$$ SUBRANGE 0.0 1.0e10
$$ REL	"P1=P[1]"
$$ INV_REL	"P[1]=P1"
$$ UNIT	"usec"
$$ FORMAT	"%14.2f usec"
$$ TEXT	" "
$$ END
$$ T_NAME		PLW1
$$ TYPE	R32
$$ CLASS	ACQU
$$ REL	"PLW1=PLW[1]"
$$ INV_REL	"PLW[1]=PLW1"
$$ UNIT	"W"
$$ FORMAT	"%14.8f W"
$$ TEXT	"power PLW1 "
$$ END
$$ T_NAME		PLW9
$$ TYPE	R32
$$ CLASS	ACQU
$$ REL	"PLW9=PLW[9]"
$$ INV_REL	"PLW[9]=PLW9"
$$ UNIT	"W"
$$ FORMAT	"%14.8f W"
$$ TEXT	"power PLW9 "
$$ END
$$ NAME		GPNAM[1]
$$ TEXT	" "
$$ END
$$ T_NAME		GPZ1
$$ TYPE	R32
$$ CLASS	ACQU
$$ SUBRANGE -100.0 100.0
$$ REL	"GPZ1=GPZ[1]"
$$ INV_REL	"GPZ[1]=GPZ1"
$$ UNIT	"%"
$$ FORMAT	"%14.2f %"
$$ TEXT	" "
$$ END
$$ NAME		GPNAM[2]
$$ TEXT	" "
$$ END
$$ T_NAME		GPZ2
$$ TYPE	R32
$$ CLASS	ACQU
$$ SUBRANGE -100.0 100.0
$$ REL	"GPZ2=GPZ[2]"
$$ INV_REL	"GPZ[2]=GPZ2"
$$ UNIT	"%"
$$ FORMAT	"%14.2f %"
$$ TEXT	" "
$$ END
$$ T_NAME		P16
$$ TYPE	R32
$$ CLASS	ACQU
$$ SUBRANGE 0.0 1.0e10
$$ REL	"P16=P[16]"
$$ INV_REL	"P[16]=P16"
$$ UNIT	"usec"
$$ FORMAT	"%14.2f usec"
$$ TEXT	" "
$$ END
$$ 
##$PARAMETER FILE=	(procs, ASCII, /Volumes/jahus0271/20240718%20AA1B5%20only/10/pdata/1/procs, 0)
$$ ##TITLE= Parameter file, TopSpin 4.3.0
$$ ##JCAMPDX= 5.0
$$ ##DATATYPE= Parameter Values
$$ ##NPOINTS= 6	$$ modification sequence number
$$ ##ORIGIN= Bruker BioSpin GmbH
$$ ##OWNER= nmr
$$ $$ 2024-07-18 17:42:55.982 +0200  nmr@CZC7319KW6
$$ $$ C:/Bruker/nmrdata/jahus0271/20240718 AA1B5 only/10/pdata/1/procs
$$ $$ process C:\Bruker\TopSpin4.3.0\prog\mod\sref.exe
$$ ##$ABSF1= 0
$$ ##$ABSF2= 0
$$ ##$ABSG= 0
$$ ##$ABSL= 0
$$ ##$ALPHA= 0
$$ ##$AQORDER= 0
$$ ##$ASSFAC= 0
$$ ##$ASSFACI= 0
$$ ##$ASSFACX= 0
$$ ##$ASSWID= 0
$$ ##$AUNMP= <proc_plasma_noesy>
$$ ##$AXLEFT= 0
$$ ##$AXNAME= <>
$$ ##$AXNUC= <1H>
$$ ##$AXRIGHT= 0
$$ ##$AXTYPE= 0
$$ ##$AXUNIT= <>
$$ ##$AZFE= 0.1
$$ ##$AZFW= 0.1
$$ ##$BCFW= 0
$$ ##$BC_mod= 0
$$ ##$BYTORDP= 0
$$ ##$COROFFS= 0
$$ ##$CY= 100
$$ ##$DATMOD= 1
$$ ##$DC= 0
$$ ##$DFILT= <>
$$ ##$DTYPP= 0
$$ ##$ERETIC= no
$$ ##$F1P= 12
$$ ##$F2P= -0.5
$$ ##$FCOR= 1
$$ ##$FTSIZE= 131072
$$ ##$FT_mod= 6
$$ ##$GAMMA= 0
$$ ##$GB= 0
$$ ##$INTBC= 1
$$ ##$INTSCL= 1
$$ ##$ISEN= 128
$$ ##$LB= 0.3
$$ ##$LEV0= 0
$$ ##$LPBIN= 0
$$ ##$MAXI= 10000
$$ ##$MC2= 0
$$ ##$MEAN= 0
$$ ##$ME_mod= 0
$$ ##$MI= 0
$$ ##$MddCEXP= no
$$ ##$MddCT_SP= no
$$ ##$MddF180= no
$$ ##$MddLAMBDA= 0
$$ ##$MddMEMORY= 0
$$ ##$MddMERGE= 0
$$ ##$MddNCOMP= 0
$$ ##$MddNITER= 0
$$ ##$MddNOISE= 0
$$ ##$MddPHASE= 0
$$ ##$MddSEED= 0
$$ ##$MddSRSIZE= 0
$$ ##$Mdd_CsALG= 0
$$ ##$Mdd_CsLAMBDA= 0
$$ ##$Mdd_CsNITER= 0
$$ ##$Mdd_CsNORM= 0
$$ ##$Mdd_CsVE= no
$$ ##$Mdd_CsZF= 0
$$ ##$Mdd_LrLAMBDA= 0
$$ ##$Mdd_LrNITER= 0
$$ ##$Mdd_LrRANK= 0
$$ ##$Mdd_LrZF= 0
$$ ##$Mdd_mod= 0
$$ ##$NCOEF= 0
$$ ##$NC_proc= 16
$$ ##$NLEV= 6
$$ ##$NOISF1= 7.934625
$$ ##$NOISF2= 7.601621
$$ ##$NSP= 0
$$ ##$NTH_PI= 0
$$ ##$NZP= 0
$$ ##$OFFSET= 19.57771
$$ ##$PC= 1
$$ ##$PHC0= 55.30518
$$ ##$PHC1= 0
$$ ##$PH_mod= 1
$$ ##$PKNL= yes
$$ ##$PPARMOD= 0
$$ ##$PPDIAG= 0
$$ ##$PPIPTYP= 0
$$ ##$PPMPNUM= 100
$$ ##$PPRESOL= 1
$$ ##$PSCAL= 4
$$ ##$PSIGN= 0
$$ ##$PYNMP= <proc.py>
$$ ##$RDF1= 0
$$ ##$RDF2= 0
$$ ##$RDFWHM= 0
$$ ##$RDINT= 0
$$ ##$RDPOS= 0
$$ ##$REVERSE= no
$$ ##$SF= 600.07
$$ ##$SI= 131072
$$ ##$SIGF1= 9
$$ ##$SIGF2= 5
$$ ##$SINO= 0
$$ ##$SIOLD= 131072
$$ ##$SPECTYP= <PROTON>
$$ ##$SREF_mod= 1
$$ ##$SREGLST= <1H.H2O+D2O>
$$ ##$SSB= 0
$$ ##$STSI= 131072
$$ ##$STSR= 0
$$ ##$SW_p= 17857.1428571429
$$ ##$SYMM= 0
$$ ##$S_DEV= 0
$$ ##$TDeff= 142856
$$ ##$TDoff= 0
$$ ##$TI= <>
$$ ##$TILT= no
$$ ##$TM1= 0
$$ ##$TM2= 0
$$ ##$TOPLEV= 0
$$ ##$USERP1= <>
$$ ##$USERP10= <>
$$ ##$USERP2= <>
$$ ##$USERP3= <>
$$ ##$USERP4= <>
$$ ##$USERP5= <>
$$ ##$USERP6= <>
$$ ##$USERP7= <>
$$ ##$USERP8= <>
$$ ##$USERP9= <>
$$ ##$WDW= 1
$$ ##$XDIM= 0
$$ ##$YMAX_p= 12948280
$$ ##$YMIN_p= -288400502
$$ ##END=
$$ 
##$PARAMETER FILE=	(title, ASCII, /Volumes/jahus0271/20240718%20AA1B5%20only/10/pdata/1/title, 0)
$$ 
$$ 
##$PARAMETER FILE=	(uxnmr.par, ASCII, /Volumes/jahus0271/20240718%20AA1B5%20only/10/uxnmr.par, 0)
$$ ##TITLE= Parameter file, TopSpin 4.3.0
$$ ##JCAMPDX= 5.0
$$ ##DATATYPE= Parameter Values
$$ ##NPOINTS= 1	$$ modification sequence number
$$ ##ORIGIN= Bruker BioSpin GmbH
$$ ##OWNER= root
$$ $$ 2024-06-17 07:41:48.056 +0000  root@BladeEpu
$$ $$ /opt/topspin/conf/instr/spect/uxnmr.par
$$ $$ process /opt/topspin/prog/mod/cfserver
$$ ##$ACBTAT= (0..64)
$$ 0 66 66 66 72 50 0 0 0 0 0 0 0 0 0 0 0 0 0 0 0 0 0 0 0 0 0 0 0 0 0 0 0
$$ 0 0 0 0 0 0 0 0 0 0 0 0 0 0 0 0 0 0 0 0 0 0 0 0 0 0 0 0 0 0 0 0
$$ ##$ACBTBLK= (0..64)
$$ 0 35 36 34 33 41 0 0 0 0 0 0 0 0 0 0 0 0 0 0 0 0 0 0 0 0 0 0 0 0 0 0 0
$$ 0 0 0 0 0 0 0 0 0 0 0 0 0 0 0 0 0 0 0 0 0 0 0 0 0 0 0 0 0 0 0 0
$$ ##$ACBTCTL= (0..64)
$$ 0 6 6 6 6 6 0 0 0 0 0 0 0 0 0 0 0 0 0 0 0 0 0 0 0 0 0 0 0 0 0 0 0 0 0 0
$$ 0 0 0 0 0 0 0 0 0 0 0 0 0 0 0 0 0 0 0 0 0 0 0 0 0 0 0 0 0
$$ ##$ACBTDI= (0..64)
$$ 0 -1062706419 -1062706419 -1062706420 -1062706420 -1062706415 0 0 0 0 0
$$ 0 0 0 0 0 0 0 0 0 0 0 0 0 0 0 0 0 0 0 0 0 0 0 0 0 0 0 0 0 0 0 0 0 0 0 0
$$ 0 0 0 0 0 0 0 0 0 0 0 0 0 0 0 0 0 0
$$ ##$ACBTDM= (0..64)
$$ 0 10 10 10 25 10 0 0 0 0 0 0 0 0 0 0 0 0 0 0 0 0 0 0 0 0 0 0 0 0 0 0 0
$$ 0 0 0 0 0 0 0 0 0 0 0 0 0 0 0 0 0 0 0 0 0 0 0 0 0 0 0 0 0 0 0 0
$$ ##$ACBTFHI= (0..64)
$$ 0 600 600 600 600 93 0 0 0 0 0 0 0 0 0 0 0 0 0 0 0 0 0 0 0 0 0 0 0 0 0
$$ 0 0 0 0 0 0 0 0 0 0 0 0 0 0 0 0 0 0 0 0 0 0 0 0 0 0 0 0 0 0 0 0 0 0
$$ ##$ACBTFL= (0..64)
$$ 0 248 248 248 248 8 0 0 0 0 0 0 0 0 0 0 0 0 0 0 0 0 0 0 0 0 0 0 0 0 0 0
$$ 0 0 0 0 0 0 0 0 0 0 0 0 0 0 0 0 0 0 0 0 0 0 0 0 0 0 0 0 0 0 0 0 0
$$ ##$ACBTFLO= (0..64)
$$ 0 15 15 15 180 91 0 0 0 0 0 0 0 0 0 0 0 0 0 0 0 0 0 0 0 0 0 0 0 0 0 0 0
$$ 0 0 0 0 0 0 0 0 0 0 0 0 0 0 0 0 0 0 0 0 0 0 0 0 0 0 0 0 0 0 0 0
$$ ##$ACBTINP= (0..64)
$$ 0 3 4 2 1 9 0 0 0 0 0 0 0 0 0 0 0 0 0 0 0 0 0 0 0 0 0 0 0 0 0 0 0 0 0 0
$$ 0 0 0 0 0 0 0 0 0 0 0 0 0 0 0 0 0 0 0 0 0 0 0 0 0 0 0 0 0
$$ ##$ACBTOUT= (0..64)
$$ 0 0 0 0 3 1 0 0 0 0 0 0 0 0 0 0 0 0 0 0 0 0 0 0 0 0 0 0 0 0 0 0 0 0 0 0
$$ 0 0 0 0 0 0 0 0 0 0 0 0 0 0 0 0 0 0 0 0 0 0 0 0 0 0 0 0 0
$$ ##$ACBTPO= (0..64)
$$ 0 500000 500000 500000 100000 5000 0 0 0 0 0 0 0 0 0 0 0 0 0 0 0 0 0 0
$$ 0 0 0 0 0 0 0 0 0 0 0 0 0 0 0 0 0 0 0 0 0 0 0 0 0 0 0 0 0 0 0 0 0 0 0 0
$$ 0 0 0 0 0
$$ ##$ACBTPW= (0..64)
$$ 0 100 100 100 100 1000 0 0 0 0 0 0 0 0 0 0 0 0 0 0 0 0 0 0 0 0 0 0 0 0
$$ 0 0 0 0 0 0 0 0 0 0 0 0 0 0 0 0 0 0 0 0 0 0 0 0 0 0 0 0 0 0 0 0 0 0 0
$$ ##$ACBTSB= (0..64)
$$ 0 16419 16460 8227 8260 0 0 0 0 0 0 0 0 0 0 0 0 0 0 0 0 0 0 0 0 0 0 0 0
$$ 0 0 0 0 0 0 0 0 0 0 0 0 0 0 0 0 0 0 0 0 0 0 0 0 0 0 0 0 0 0 0 0 0 0 0 0
$$ ##$ACBTSDT= (0..64)
$$ 0 2 2 2 2 2 0 0 0 0 0 0 0 0 0 0 0 0 0 0 0 0 0 0 0 0 0 0 0 0 0 0 0 0 0 0
$$ 0 0 0 0 0 0 0 0 0 0 0 0 0 0 0 0 0 0 0 0 0 0 0 0 0 0 0 0 0
$$ ##$AMPDFLT= no
$$ ##$AdmCrpWbWiring= (0..1)
$$ 0 0
$$ ##$AppEth= <no>
$$ ##$AppPort= <no>
$$ ##$BACSAIR= yes
$$ ##$BACSCAP= 0
$$ ##$BACSDEL= 10
$$ ##$BACSOPT= <>
$$ ##$BFREQ= 600.07
$$ ##$BGAETH= (0..9)
$$ <no> <no> <no> <no> <no> <no> <no> <no> <no> <no>
$$ ##$BIRDS= yes
$$ ##$BMPC= 0
$$ ##$BMPCTY= <no>
$$ ##$BPSUTY= <no>
$$ ##$BSAETH= (0..9)
$$ <no> <no> <no> <no> <no> <no> <no> <no> <no> <no>
$$ ##$BSMS= 2
$$ ##$BSMS19FLock= no
$$ ##$BSMSETH= <192.168.99.17>
$$ ##$BgaChFac2= (0..9)
$$ 0 0 0 0 0 0 0 0 0 0
$$ ##$BgaChMap= (0..9)
$$ 0 0 0 0 0 0 0 0 0 0
$$ ##$BgaChMaxv= (0..9)
$$ 0 0 0 0 0 0 0 0 0 0
$$ ##$BgaChRouting= (0..63)
$$ 0 0 0 0 0 0 0 0 0 0 0 0 0 0 0 0 0 0 0 0 0 0 0 0 0 0 0 0 0 0 0 0 0 0 0 0
$$ 0 0 0 0 0 0 0 0 0 0 0 0 0 0 0 0 0 0 0 0 0 0 0 0 0 0 0 0
$$ ##$BgaChShimMap= (0..9)
$$ 0 0 0 0 0 0 0 0 0 0
$$ ##$BgaChShimMaxv= (0..9)
$$ 0 0 0 0 0 0 0 0 0 0
$$ ##$BlaEth= (0..31)
$$ <192.168.99.13> <192.168.99.12> <192.168.99.17> <no> <no> <no> <no> <no>
$$ <no> <no> <no> <no> <no> <no> <no> <no> <no> <no> <no> <no> <no> <no> <no>
$$ <no> <no> <no> <no> <no> <no> <no> <no> <no>
$$ ##$BlaHpLpViaTTL= (0..31)
$$ 0 0 0 0 0 0 0 0 0 0 0 0 0 0 0 0 0 0 0 0 0 0 0 0 0 0 0 0 0 0 0 0
$$ ##$BlaNam= (0..31)
$$ <AV4 BLA2BB500 15-600> <AV4 BLABBH500/100 200-600> <BSMS/2 LOCK TRANSCEIVER 600>
$$ <> <> <> <> <> <> <> <> <> <> <> <> <> <> <> <> <> <> <> <> <> <> <> <>
$$ <> <> <> <> <>
$$ ##$BlaPN= (0..31)
$$ <W152248> <W144061> <Z109890> <> <> <> <> <> <> <> <> <> <> <> <> <> <>
$$ <> <> <> <> <> <> <> <> <> <> <> <> <> <> <>
$$ ##$BlaSN= (0..31)
$$ <000029> <000075> <01053> <> <> <> <> <> <> <> <> <> <> <> <> <> <> <>
$$ <> <> <> <> <> <> <> <> <> <> <> <> <> <>
$$ ##$BmpcEth= <no>
$$ ##$BmpcFw= <no>
$$ ##$BmpcPn= <no>
$$ ##$BmpcPort= <no>
$$ ##$BmpcSn= <no>
$$ ##$BmuEth= <no>
$$ ##$BmuFw= <no>
$$ ##$BmuPn= <no>
$$ ##$BmuSn= <no>
$$ ##$BnlEth= <no>
$$ ##$BnlFw= <no>
$$ ##$BnlPn= <no>
$$ ##$BnlSn= <no>
$$ ##$BpduEth= (0..7)
$$ <no> <no> <no> <no> <no> <no> <no> <no>
$$ ##$BsaChMap1= (0..9)
$$ 0 0 0 0 0 0 0 0 0 0
$$ ##$BsaChMap2= (0..9)
$$ 0 0 0 0 0 0 0 0 0 0
$$ ##$BsaChShimMaxv= (0..9)
$$ 0 0 0 0 0 0 0 0 0 0
$$ ##$BsmsAuxEth= <no>
$$ ##$BsmsLockNuclei= (0..15)
$$ <2H> <no> <no> <no> <no> <no> <no> <no> <no> <no> <no> <no> <no> <no> <no>
$$ <no>
$$ ##$CSW1= (0..31)
$$ 3 4 2 1 9 0 0 0 0 0 0 0 0 0 0 0 0 0 0 0 0 0 0 0 0 0 0 0 0 0 0 0
$$ ##$CSW2= (0..31)
$$ 0 0 0 0 0 0 0 0 0 0 0 0 0 0 0 0 0 0 0 0 0 0 0 0 0 0 0 0 0 0 0 0
$$ ##$CSWNUM= (0..15)
$$ 2 2 1 0 0 0 0 0 0 0 0 0 0 0 0 0
$$ ##$CmrEth= <no>
$$ ##$CmrPartNo= <no>
$$ ##$CmrPort= <no>
$$ ##$CmrSerNo= <no>
$$ ##$CmrType= -1
$$ ##$ConsolePnSn= <H03128OB/8058>
$$ ##$CryoCoolUnitEth= <192.168.98.2>
$$ ##$CryoCoolUnitFw= <20220413>
$$ ##$CryoCoolUnitPn= <Z161936>
$$ ##$CryoCoolUnitSn= <00049>
$$ ##$CryoProAccPnSn= <>
$$ ##$Ctb1Eth= <no>
$$ ##$CustRegisterNo= <>
$$ ##$DATSTAT= no
$$ ##$DPPFAC= 1
$$ ##$DateTimeCreated= <2024-06-17T07:41:48+0000>
$$ ##$Description= <CAB AV4 600 MHZ BASIC>
$$ ##$DrxFiltGrpDel= (0..23)
$$ <68,36,20,9,5,3,2> <68,36,20,9,5,3,2> <68,36,20,9,5,3,2> <68,36,20,9,5,3,2>
$$ <> <> <> <> <> <> <> <> <> <> <> <> <> <> <> <> <> <> <> <>
$$ ##$EcuType= 1
$$ ##$EpuMacAddress= <00:13:95:26:4d:e6>
$$ ##$FCubeDrxDevice= (0..23)
$$ </dev/bbu/drx3.5> </dev/bbu/drx4.5> </dev/bbu/drx5.5> </dev/bbu/drx6.5>
$$ <> <> <> <> <> <> <> <> <> <> <> <> <> <> <> <> <> <> <> <>
$$ ##$FCubeEth= (0..23)
$$ <192.168.180.14> <192.168.180.18> <192.168.180.22> <192.168.180.26> <no>
$$ <no> <no> <no> <no> <no> <no> <no> <no> <no> <no> <no> <no> <no> <no> <no>
$$ <no> <no> <no> <no>
$$ ##$FCubeRtdDevice= (0..23)
$$ </dev/bbu/rtd3.4> </dev/bbu/rtd4.4> </dev/bbu/rtd5.4> </dev/bbu/rtd6.4>
$$ <> <> <> <> <> <> <> <> <> <> <> <> <> <> <> <> <> <> <> <>
$$ ##$FCubeSeqDevice= (0..23)
$$ <> <> <> <> <> <> <> <> <> <> <> <> <> <> <> <> <> <> <> <> <> <> <> <>
$$ ##$FUNCMOD= <>
$$ ##$FuncModBisDat= (0..7)
$$ 0 0 0 0 0 0 0 0
$$ ##$FuncModFRange= (0..7)
$$ <> <> <> <> <> <> <> <>
$$ ##$FuncModPN= (0..7)
$$ <> <> <> <> <> <> <> <>
$$ ##$FuncModSN= (0..7)
$$ <> <> <> <> <> <> <> <>
$$ ##$GCUTYPE= 20
$$ ##$GCubeEth= <192.168.180.38>
$$ ##$GCubeFpfAddr= (0..9)
$$ -1 -1 -1 -1 -1 -1 -1 -1 -1 -1
$$ ##$GCubeProcDevice= (0..1)
$$ </dev/bbu/gproc9.7> <no>
$$ ##$GCubeRtdDevice= (0..1)
$$ </dev/bbu/rtd9.4> <no>
$$ ##$GCubeSeqDevice= (0..1)
$$ <> <>
$$ ##$GCubeSpfAddr= (0..63)
$$ -1 -1 -1 -1 -1 -1 -1 -1 -1 -1 -1 -1 -1 -1 -1 -1 -1 -1 -1 -1 -1 -1 -1 -1
$$ -1 -1 -1 -1 -1 -1 -1 -1 -1 -1 -1 -1 -1 -1 -1 -1 -1 -1 -1 -1 -1 -1 -1 -1
$$ -1 -1 -1 -1 -1 -1 -1 -1 -1 -1 -1 -1 -1 -1 -1 -1
$$ ##$GRADRES= 1
$$ ##$Gctu2Eth= <no>
$$ ##$GcubeSaCtrEth= <no>
$$ ##$GradAmpMaxCurX= (0..10)
$$ 0 0 0 0 0 0 0 0 0 0 0
$$ ##$GradAmpMaxCurY= (0..10)
$$ 0 0 0 0 0 0 0 0 0 0 0
$$ ##$GradAmpMaxCurZ= (0..10)
$$ 9.99999904632568 0 0 0 0 0 0 0 0 0 0
$$ ##$GradAmpName= (0..9)
$$ <GAB in BSMS> <> <> <> <> <> <> <> <> <>
$$ ##$GradAmpPN= (0..9)
$$ <> <> <> <> <> <> <> <> <> <>
$$ ##$GradAmpSN= (0..9)
$$ <> <> <> <> <> <> <> <> <> <>
$$ ##$GradAmpType= (0..10)
$$ 2 0 0 0 0 0 0 0 0 0 0
$$ ##$GradPowClkTime= (0..9)
$$ 0 0 0 0 0 0 0 0 0 0
$$ ##$GradPowIcw= (0..9)
$$ 0 0 0 0 0 0 0 0 0 0
$$ ##$GradPowImax= (0..9)
$$ 0 0 0 0 0 0 0 0 0 0
$$ ##$GradPowType= (0..9)
$$ 0 0 0 0 0 0 0 0 0 0
$$ ##$GradPowVmax= (0..9)
$$ 0 0 0 0 0 0 0 0 0 0
$$ ##$HpprCoverType= 2
$$ ##$LDUETH= <no>
$$ ##$LOCKCONF= <DLM>
$$ ##$LOCSWID= 0
$$ ##$LOCSWIF= 0
$$ ##$Location= <>
$$ ##$LtMasEth= <no>
$$ ##$LtMasType= 0
$$ ##$MAS= 0
$$ ##$MASETIME= 10
$$ ##$MASITIME= 10
$$ ##$MAS_CT= 5
$$ ##$MAS_SG= 0
$$ ##$MAS_TO= 0
$$ ##$MagnCoilPnSn= <BZH 425'600'70H>
$$ ##$MagnDewarPnSn= <D325'54-9636>
$$ ##$MagnetPolarity= 1
$$ ##$MasEth= <no>
$$ ##$MwscuEth= <no>
$$ ##$MwscuPort= <no>
$$ ##$NAMPD= (0..32)
$$ <> <HPLNA 19F1H> <2H> <XBB19F 2HP> <13C> <15N> <31P> <> <> <> <> <> <>
$$ <> <> <> <> <> <> <> <> <> <> <> <> <> <> <> <> <> <> <> <>
$$ ##$NFCU= 4
$$ ##$NRCU= 4
$$ ##$NSGU= 4
$$ ##$NumActDetuneCtr= 0
$$ ##$NumVpu= 0
$$ ##$OrderNo= <10254970>
$$ ##$POWCHK= yes
$$ ##$PRAMD1= (0..7)
$$ 6 0 0 1610612736 0 0 0 0
$$ ##$PRAMD10= (0..7)
$$ 0 0 0 0 0 0 0 0
$$ ##$PRAMD11= (0..7)
$$ 0 0 0 0 0 0 0 0
$$ ##$PRAMD12= (0..7)
$$ 0 0 0 0 0 0 0 0
$$ ##$PRAMD13= (0..7)
$$ 0 0 0 0 0 0 0 0
$$ ##$PRAMD14= (0..7)
$$ 0 0 0 0 0 0 0 0
$$ ##$PRAMD15= (0..7)
$$ 0 0 0 0 0 0 0 0
$$ ##$PRAMD16= (0..7)
$$ 0 0 0 0 0 0 0 0
$$ ##$PRAMD17= (0..7)
$$ 0 0 0 0 0 0 0 0
$$ ##$PRAMD18= (0..7)
$$ 0 0 0 0 0 0 0 0
$$ ##$PRAMD19= (0..7)
$$ 0 0 0 0 0 0 0 0
$$ ##$PRAMD2= (0..7)
$$ 0 1048576 0 536870912 0 1048576 0 536870912
$$ ##$PRAMD20= (0..7)
$$ 0 0 0 0 0 0 0 0
$$ ##$PRAMD21= (0..7)
$$ 0 0 0 0 0 0 0 0
$$ ##$PRAMD22= (0..7)
$$ 0 0 0 0 0 0 0 0
$$ ##$PRAMD23= (0..7)
$$ 0 0 0 0 0 0 0 0
$$ ##$PRAMD24= (0..7)
$$ 0 0 0 0 0 0 0 0
$$ ##$PRAMD25= (0..7)
$$ 0 0 0 0 0 0 0 0
$$ ##$PRAMD26= (0..7)
$$ 0 0 0 0 0 0 0 0
$$ ##$PRAMD27= (0..7)
$$ 0 0 0 0 0 0 0 0
$$ ##$PRAMD28= (0..7)
$$ 0 0 0 0 0 0 0 0
$$ ##$PRAMD29= (0..7)
$$ 0 0 0 0 0 0 0 0
$$ ##$PRAMD3= (0..7)
$$ 2147483644 2147483647 2147483647 603979775 0 0 0 0
$$ ##$PRAMD30= (0..7)
$$ 0 0 0 0 0 0 0 0
$$ ##$PRAMD31= (0..7)
$$ 0 0 0 0 0 0 0 0
$$ ##$PRAMD32= (0..7)
$$ 0 0 0 0 0 0 0 0
$$ ##$PRAMD4= (0..7)
$$ 16777216 0 0 536870912 0 0 0 0
$$ ##$PRAMD5= (0..7)
$$ 0 0 4 536870912 0 0 0 0
$$ ##$PRAMD6= (0..7)
$$ 64 0 0 536870912 0 0 0 0
$$ ##$PRAMD7= (0..7)
$$ 0 0 0 0 0 0 0 0
$$ ##$PRAMD8= (0..7)
$$ 0 0 0 0 0 0 0 0
$$ ##$PRAMD9= (0..7)
$$ 0 0 0 0 0 0 0 0
$$ ##$PRAMLED= (0..1)
$$ 0 0
$$ ##$PRAMPTP= 1
$$ ##$PREEMPTYPE= 0
$$ ##$PREREC= (0..31)
$$ 1 1 2 2 3 4 0 0 0 0 0 0 0 0 0 0 0 0 0 0 0 0 0 0 0 0 0 0 0 0 0 0
$$ ##$PTSFMX= (0..23)
$$ 1290 1290 1290 1290 0 0 0 0 0 0 0 0 0 0 0 0 0 0 0 0 0 0 0 0
$$ ##$PULCHK= no
$$ ##$PduEth= (0..7)
$$ <192.168.99.99> <no> <no> <no> <no> <no> <no> <no>
$$ ##$PramDutyCycPerc= (0..31)
$$ 4 2 2 2 2 2 0 0 0 0 0 0 0 0 0 0 0 0 0 0 0 0 0 0 0 0 0 0 0 0 0 0
$$ ##$PramPPowNucW1= (0..127)
$$ <> <> <> <> <> <> <> <> <> <> <> <> <> <> <> <> <> <> <> <> <> <> <> <>
$$ <> <> <> <> <> <> <> <> <> <> <> <> <> <> <> <> <> <> <> <> <> <> <> <>
$$ <> <> <> <> <> <> <> <> <> <> <> <> <> <> <> <> <> <> <> <> <> <> <> <>
$$ <> <> <> <> <> <> <> <> <> <> <> <> <> <> <> <> <> <> <> <> <> <> <> <>
$$ <> <> <> <> <> <> <> <> <> <> <> <> <> <> <> <> <> <> <> <> <> <> <> <>
$$ <> <> <> <> <> <> <> <>
$$ ##$PramPPowNucW10= (0..127)
$$ <> <> <> <> <> <> <> <> <> <> <> <> <> <> <> <> <> <> <> <> <> <> <> <>
$$ <> <> <> <> <> <> <> <> <> <> <> <> <> <> <> <> <> <> <> <> <> <> <> <>
$$ <> <> <> <> <> <> <> <> <> <> <> <> <> <> <> <> <> <> <> <> <> <> <> <>
$$ <> <> <> <> <> <> <> <> <> <> <> <> <> <> <> <> <> <> <> <> <> <> <> <>
$$ <> <> <> <> <> <> <> <> <> <> <> <> <> <> <> <> <> <> <> <> <> <> <> <>
$$ <> <> <> <> <> <> <> <>
$$ ##$PramPPowNucW11= (0..127)
$$ <> <> <> <> <> <> <> <> <> <> <> <> <> <> <> <> <> <> <> <> <> <> <> <>
$$ <> <> <> <> <> <> <> <> <> <> <> <> <> <> <> <> <> <> <> <> <> <> <> <>
$$ <> <> <> <> <> <> <> <> <> <> <> <> <> <> <> <> <> <> <> <> <> <> <> <>
$$ <> <> <> <> <> <> <> <> <> <> <> <> <> <> <> <> <> <> <> <> <> <> <> <>
$$ <> <> <> <> <> <> <> <> <> <> <> <> <> <> <> <> <> <> <> <> <> <> <> <>
$$ <> <> <> <> <> <> <> <>
$$ ##$PramPPowNucW12= (0..127)
$$ <> <> <> <> <> <> <> <> <> <> <> <> <> <> <> <> <> <> <> <> <> <> <> <>
$$ <> <> <> <> <> <> <> <> <> <> <> <> <> <> <> <> <> <> <> <> <> <> <> <>
$$ <> <> <> <> <> <> <> <> <> <> <> <> <> <> <> <> <> <> <> <> <> <> <> <>
$$ <> <> <> <> <> <> <> <> <> <> <> <> <> <> <> <> <> <> <> <> <> <> <> <>
$$ <> <> <> <> <> <> <> <> <> <> <> <> <> <> <> <> <> <> <> <> <> <> <> <>
$$ <> <> <> <> <> <> <> <>
$$ ##$PramPPowNucW13= (0..127)
$$ <> <> <> <> <> <> <> <> <> <> <> <> <> <> <> <> <> <> <> <> <> <> <> <>
$$ <> <> <> <> <> <> <> <> <> <> <> <> <> <> <> <> <> <> <> <> <> <> <> <>
$$ <> <> <> <> <> <> <> <> <> <> <> <> <> <> <> <> <> <> <> <> <> <> <> <>
$$ <> <> <> <> <> <> <> <> <> <> <> <> <> <> <> <> <> <> <> <> <> <> <> <>
$$ <> <> <> <> <> <> <> <> <> <> <> <> <> <> <> <> <> <> <> <> <> <> <> <>
$$ <> <> <> <> <> <> <> <>
$$ ##$PramPPowNucW14= (0..127)
$$ <> <> <> <> <> <> <> <> <> <> <> <> <> <> <> <> <> <> <> <> <> <> <> <>
$$ <> <> <> <> <> <> <> <> <> <> <> <> <> <> <> <> <> <> <> <> <> <> <> <>
$$ <> <> <> <> <> <> <> <> <> <> <> <> <> <> <> <> <> <> <> <> <> <> <> <>
$$ <> <> <> <> <> <> <> <> <> <> <> <> <> <> <> <> <> <> <> <> <> <> <> <>
$$ <> <> <> <> <> <> <> <> <> <> <> <> <> <> <> <> <> <> <> <> <> <> <> <>
$$ <> <> <> <> <> <> <> <>
$$ ##$PramPPowNucW15= (0..127)
$$ <> <> <> <> <> <> <> <> <> <> <> <> <> <> <> <> <> <> <> <> <> <> <> <>
$$ <> <> <> <> <> <> <> <> <> <> <> <> <> <> <> <> <> <> <> <> <> <> <> <>
$$ <> <> <> <> <> <> <> <> <> <> <> <> <> <> <> <> <> <> <> <> <> <> <> <>
$$ <> <> <> <> <> <> <> <> <> <> <> <> <> <> <> <> <> <> <> <> <> <> <> <>
$$ <> <> <> <> <> <> <> <> <> <> <> <> <> <> <> <> <> <> <> <> <> <> <> <>
$$ <> <> <> <> <> <> <> <>
$$ ##$PramPPowNucW16= (0..127)
$$ <> <> <> <> <> <> <> <> <> <> <> <> <> <> <> <> <> <> <> <> <> <> <> <>
$$ <> <> <> <> <> <> <> <> <> <> <> <> <> <> <> <> <> <> <> <> <> <> <> <>
$$ <> <> <> <> <> <> <> <> <> <> <> <> <> <> <> <> <> <> <> <> <> <> <> <>
$$ <> <> <> <> <> <> <> <> <> <> <> <> <> <> <> <> <> <> <> <> <> <> <> <>
$$ <> <> <> <> <> <> <> <> <> <> <> <> <> <> <> <> <> <> <> <> <> <> <> <>
$$ <> <> <> <> <> <> <> <>
$$ ##$PramPPowNucW17= (0..127)
$$ <> <> <> <> <> <> <> <> <> <> <> <> <> <> <> <> <> <> <> <> <> <> <> <>
$$ <> <> <> <> <> <> <> <> <> <> <> <> <> <> <> <> <> <> <> <> <> <> <> <>
$$ <> <> <> <> <> <> <> <> <> <> <> <> <> <> <> <> <> <> <> <> <> <> <> <>
$$ <> <> <> <> <> <> <> <> <> <> <> <> <> <> <> <> <> <> <> <> <> <> <> <>
$$ <> <> <> <> <> <> <> <> <> <> <> <> <> <> <> <> <> <> <> <> <> <> <> <>
$$ <> <> <> <> <> <> <> <>
$$ ##$PramPPowNucW18= (0..127)
$$ <> <> <> <> <> <> <> <> <> <> <> <> <> <> <> <> <> <> <> <> <> <> <> <>
$$ <> <> <> <> <> <> <> <> <> <> <> <> <> <> <> <> <> <> <> <> <> <> <> <>
$$ <> <> <> <> <> <> <> <> <> <> <> <> <> <> <> <> <> <> <> <> <> <> <> <>
$$ <> <> <> <> <> <> <> <> <> <> <> <> <> <> <> <> <> <> <> <> <> <> <> <>
$$ <> <> <> <> <> <> <> <> <> <> <> <> <> <> <> <> <> <> <> <> <> <> <> <>
$$ <> <> <> <> <> <> <> <>
$$ ##$PramPPowNucW19= (0..127)
$$ <> <> <> <> <> <> <> <> <> <> <> <> <> <> <> <> <> <> <> <> <> <> <> <>
$$ <> <> <> <> <> <> <> <> <> <> <> <> <> <> <> <> <> <> <> <> <> <> <> <>
$$ <> <> <> <> <> <> <> <> <> <> <> <> <> <> <> <> <> <> <> <> <> <> <> <>
$$ <> <> <> <> <> <> <> <> <> <> <> <> <> <> <> <> <> <> <> <> <> <> <> <>
$$ <> <> <> <> <> <> <> <> <> <> <> <> <> <> <> <> <> <> <> <> <> <> <> <>
$$ <> <> <> <> <> <> <> <>
$$ ##$PramPPowNucW2= (0..127)
$$ <> <> <> <> <> <> <> <> <> <> <> <> <> <> <> <> <> <> <> <> <> <> <> <>
$$ <> <> <> <> <> <> <> <> <> <> <> <> <> <> <> <> <> <> <> <> <> <> <> <>
$$ <> <> <> <> <> <> <> <> <> <> <> <> <> <> <> <> <> <> <> <> <> <> <> <>
$$ <> <> <> <> <> <> <> <> <> <> <> <> <> <> <> <> <> <> <> <> <> <> <> <>
$$ <> <> <> <> <> <> <> <> <> <> <> <> <> <> <> <> <> <> <> <> <> <> <> <>
$$ <> <> <> <> <> <> <> <>
$$ ##$PramPPowNucW20= (0..127)
$$ <> <> <> <> <> <> <> <> <> <> <> <> <> <> <> <> <> <> <> <> <> <> <> <>
$$ <> <> <> <> <> <> <> <> <> <> <> <> <> <> <> <> <> <> <> <> <> <> <> <>
$$ <> <> <> <> <> <> <> <> <> <> <> <> <> <> <> <> <> <> <> <> <> <> <> <>
$$ <> <> <> <> <> <> <> <> <> <> <> <> <> <> <> <> <> <> <> <> <> <> <> <>
$$ <> <> <> <> <> <> <> <> <> <> <> <> <> <> <> <> <> <> <> <> <> <> <> <>
$$ <> <> <> <> <> <> <> <>
$$ ##$PramPPowNucW21= (0..127)
$$ <> <> <> <> <> <> <> <> <> <> <> <> <> <> <> <> <> <> <> <> <> <> <> <>
$$ <> <> <> <> <> <> <> <> <> <> <> <> <> <> <> <> <> <> <> <> <> <> <> <>
$$ <> <> <> <> <> <> <> <> <> <> <> <> <> <> <> <> <> <> <> <> <> <> <> <>
$$ <> <> <> <> <> <> <> <> <> <> <> <> <> <> <> <> <> <> <> <> <> <> <> <>
$$ <> <> <> <> <> <> <> <> <> <> <> <> <> <> <> <> <> <> <> <> <> <> <> <>
$$ <> <> <> <> <> <> <> <>
$$ ##$PramPPowNucW22= (0..127)
$$ <> <> <> <> <> <> <> <> <> <> <> <> <> <> <> <> <> <> <> <> <> <> <> <>
$$ <> <> <> <> <> <> <> <> <> <> <> <> <> <> <> <> <> <> <> <> <> <> <> <>
$$ <> <> <> <> <> <> <> <> <> <> <> <> <> <> <> <> <> <> <> <> <> <> <> <>
$$ <> <> <> <> <> <> <> <> <> <> <> <> <> <> <> <> <> <> <> <> <> <> <> <>
$$ <> <> <> <> <> <> <> <> <> <> <> <> <> <> <> <> <> <> <> <> <> <> <> <>
$$ <> <> <> <> <> <> <> <>
$$ ##$PramPPowNucW23= (0..127)
$$ <> <> <> <> <> <> <> <> <> <> <> <> <> <> <> <> <> <> <> <> <> <> <> <>
$$ <> <> <> <> <> <> <> <> <> <> <> <> <> <> <> <> <> <> <> <> <> <> <> <>
$$ <> <> <> <> <> <> <> <> <> <> <> <> <> <> <> <> <> <> <> <> <> <> <> <>
$$ <> <> <> <> <> <> <> <> <> <> <> <> <> <> <> <> <> <> <> <> <> <> <> <>
$$ <> <> <> <> <> <> <> <> <> <> <> <> <> <> <> <> <> <> <> <> <> <> <> <>
$$ <> <> <> <> <> <> <> <>
$$ ##$PramPPowNucW24= (0..127)
$$ <> <> <> <> <> <> <> <> <> <> <> <> <> <> <> <> <> <> <> <> <> <> <> <>
$$ <> <> <> <> <> <> <> <> <> <> <> <> <> <> <> <> <> <> <> <> <> <> <> <>
$$ <> <> <> <> <> <> <> <> <> <> <> <> <> <> <> <> <> <> <> <> <> <> <> <>
$$ <> <> <> <> <> <> <> <> <> <> <> <> <> <> <> <> <> <> <> <> <> <> <> <>
$$ <> <> <> <> <> <> <> <> <> <> <> <> <> <> <> <> <> <> <> <> <> <> <> <>
$$ <> <> <> <> <> <> <> <>
$$ ##$PramPPowNucW25= (0..127)
$$ <> <> <> <> <> <> <> <> <> <> <> <> <> <> <> <> <> <> <> <> <> <> <> <>
$$ <> <> <> <> <> <> <> <> <> <> <> <> <> <> <> <> <> <> <> <> <> <> <> <>
$$ <> <> <> <> <> <> <> <> <> <> <> <> <> <> <> <> <> <> <> <> <> <> <> <>
$$ <> <> <> <> <> <> <> <> <> <> <> <> <> <> <> <> <> <> <> <> <> <> <> <>
$$ <> <> <> <> <> <> <> <> <> <> <> <> <> <> <> <> <> <> <> <> <> <> <> <>
$$ <> <> <> <> <> <> <> <>
$$ ##$PramPPowNucW26= (0..127)
$$ <> <> <> <> <> <> <> <> <> <> <> <> <> <> <> <> <> <> <> <> <> <> <> <>
$$ <> <> <> <> <> <> <> <> <> <> <> <> <> <> <> <> <> <> <> <> <> <> <> <>
$$ <> <> <> <> <> <> <> <> <> <> <> <> <> <> <> <> <> <> <> <> <> <> <> <>
$$ <> <> <> <> <> <> <> <> <> <> <> <> <> <> <> <> <> <> <> <> <> <> <> <>
$$ <> <> <> <> <> <> <> <> <> <> <> <> <> <> <> <> <> <> <> <> <> <> <> <>
$$ <> <> <> <> <> <> <> <>
$$ ##$PramPPowNucW27= (0..127)
$$ <> <> <> <> <> <> <> <> <> <> <> <> <> <> <> <> <> <> <> <> <> <> <> <>
$$ <> <> <> <> <> <> <> <> <> <> <> <> <> <> <> <> <> <> <> <> <> <> <> <>
$$ <> <> <> <> <> <> <> <> <> <> <> <> <> <> <> <> <> <> <> <> <> <> <> <>
$$ <> <> <> <> <> <> <> <> <> <> <> <> <> <> <> <> <> <> <> <> <> <> <> <>
$$ <> <> <> <> <> <> <> <> <> <> <> <> <> <> <> <> <> <> <> <> <> <> <> <>
$$ <> <> <> <> <> <> <> <>
$$ ##$PramPPowNucW28= (0..127)
$$ <> <> <> <> <> <> <> <> <> <> <> <> <> <> <> <> <> <> <> <> <> <> <> <>
$$ <> <> <> <> <> <> <> <> <> <> <> <> <> <> <> <> <> <> <> <> <> <> <> <>
$$ <> <> <> <> <> <> <> <> <> <> <> <> <> <> <> <> <> <> <> <> <> <> <> <>
$$ <> <> <> <> <> <> <> <> <> <> <> <> <> <> <> <> <> <> <> <> <> <> <> <>
$$ <> <> <> <> <> <> <> <> <> <> <> <> <> <> <> <> <> <> <> <> <> <> <> <>
$$ <> <> <> <> <> <> <> <>
$$ ##$PramPPowNucW29= (0..127)
$$ <> <> <> <> <> <> <> <> <> <> <> <> <> <> <> <> <> <> <> <> <> <> <> <>
$$ <> <> <> <> <> <> <> <> <> <> <> <> <> <> <> <> <> <> <> <> <> <> <> <>
$$ <> <> <> <> <> <> <> <> <> <> <> <> <> <> <> <> <> <> <> <> <> <> <> <>
$$ <> <> <> <> <> <> <> <> <> <> <> <> <> <> <> <> <> <> <> <> <> <> <> <>
$$ <> <> <> <> <> <> <> <> <> <> <> <> <> <> <> <> <> <> <> <> <> <> <> <>
$$ <> <> <> <> <> <> <> <>
$$ ##$PramPPowNucW3= (0..127)
$$ <> <> <> <> <> <> <> <> <> <> <> <> <> <> <> <> <> <> <> <> <> <> <> <>
$$ <> <> <> <> <> <> <> <> <> <> <> <> <> <> <> <> <> <> <> <> <> <> <> <>
$$ <> <> <> <> <> <> <> <> <> <> <> <> <> <> <> <> <> <> <> <> <> <> <> <>
$$ <> <> <> <> <> <> <> <> <> <> <> <> <> <> <> <> <> <> <> <> <> <> <> <>
$$ <> <> <> <> <> <> <> <> <> <> <> <> <> <> <> <> <> <> <> <> <> <> <> <>
$$ <> <> <> <> <> <> <> <>
$$ ##$PramPPowNucW30= (0..127)
$$ <> <> <> <> <> <> <> <> <> <> <> <> <> <> <> <> <> <> <> <> <> <> <> <>
$$ <> <> <> <> <> <> <> <> <> <> <> <> <> <> <> <> <> <> <> <> <> <> <> <>
$$ <> <> <> <> <> <> <> <> <> <> <> <> <> <> <> <> <> <> <> <> <> <> <> <>
$$ <> <> <> <> <> <> <> <> <> <> <> <> <> <> <> <> <> <> <> <> <> <> <> <>
$$ <> <> <> <> <> <> <> <> <> <> <> <> <> <> <> <> <> <> <> <> <> <> <> <>
$$ <> <> <> <> <> <> <> <>
$$ ##$PramPPowNucW31= (0..127)
$$ <> <> <> <> <> <> <> <> <> <> <> <> <> <> <> <> <> <> <> <> <> <> <> <>
$$ <> <> <> <> <> <> <> <> <> <> <> <> <> <> <> <> <> <> <> <> <> <> <> <>
$$ <> <> <> <> <> <> <> <> <> <> <> <> <> <> <> <> <> <> <> <> <> <> <> <>
$$ <> <> <> <> <> <> <> <> <> <> <> <> <> <> <> <> <> <> <> <> <> <> <> <>
$$ <> <> <> <> <> <> <> <> <> <> <> <> <> <> <> <> <> <> <> <> <> <> <> <>
$$ <> <> <> <> <> <> <> <>
$$ ##$PramPPowNucW32= (0..127)
$$ <> <> <> <> <> <> <> <> <> <> <> <> <> <> <> <> <> <> <> <> <> <> <> <>
$$ <> <> <> <> <> <> <> <> <> <> <> <> <> <> <> <> <> <> <> <> <> <> <> <>
$$ <> <> <> <> <> <> <> <> <> <> <> <> <> <> <> <> <> <> <> <> <> <> <> <>
$$ <> <> <> <> <> <> <> <> <> <> <> <> <> <> <> <> <> <> <> <> <> <> <> <>
$$ <> <> <> <> <> <> <> <> <> <> <> <> <> <> <> <> <> <> <> <> <> <> <> <>
$$ <> <> <> <> <> <> <> <>
$$ ##$PramPPowNucW4= (0..127)
$$ <> <> <> <> <> <> <> <> <> <> <> <> <> <> <> <> <> <> <> <> <> <> <> <>
$$ <> <> <> <> <> <> <> <> <> <> <> <> <> <> <> <> <> <> <> <> <> <> <> <>
$$ <> <> <> <> <> <> <> <> <> <> <> <> <> <> <> <> <> <> <> <> <> <> <> <>
$$ <> <> <> <> <> <> <> <> <> <> <> <> <> <> <> <> <> <> <> <> <> <> <> <>
$$ <> <> <> <> <> <> <> <> <> <> <> <> <> <> <> <> <> <> <> <> <> <> <> <>
$$ <> <> <> <> <> <> <> <>
$$ ##$PramPPowNucW5= (0..127)
$$ <> <> <> <> <> <> <> <> <> <> <> <> <> <> <> <> <> <> <> <> <> <> <> <>
$$ <> <> <> <> <> <> <> <> <> <> <> <> <> <> <> <> <> <> <> <> <> <> <> <>
$$ <> <> <> <> <> <> <> <> <> <> <> <> <> <> <> <> <> <> <> <> <> <> <> <>
$$ <> <> <> <> <> <> <> <> <> <> <> <> <> <> <> <> <> <> <> <> <> <> <> <>
$$ <> <> <> <> <> <> <> <> <> <> <> <> <> <> <> <> <> <> <> <> <> <> <> <>
$$ <> <> <> <> <> <> <> <>
$$ ##$PramPPowNucW6= (0..127)
$$ <> <> <> <> <> <> <> <> <> <> <> <> <> <> <> <> <> <> <> <> <> <> <> <>
$$ <> <> <> <> <> <> <> <> <> <> <> <> <> <> <> <> <> <> <> <> <> <> <> <>
$$ <> <> <> <> <> <> <> <> <> <> <> <> <> <> <> <> <> <> <> <> <> <> <> <>
$$ <> <> <> <> <> <> <> <> <> <> <> <> <> <> <> <> <> <> <> <> <> <> <> <>
$$ <> <> <> <> <> <> <> <> <> <> <> <> <> <> <> <> <> <> <> <> <> <> <> <>
$$ <> <> <> <> <> <> <> <>
$$ ##$PramPPowNucW7= (0..127)
$$ <> <> <> <> <> <> <> <> <> <> <> <> <> <> <> <> <> <> <> <> <> <> <> <>
$$ <> <> <> <> <> <> <> <> <> <> <> <> <> <> <> <> <> <> <> <> <> <> <> <>
$$ <> <> <> <> <> <> <> <> <> <> <> <> <> <> <> <> <> <> <> <> <> <> <> <>
$$ <> <> <> <> <> <> <> <> <> <> <> <> <> <> <> <> <> <> <> <> <> <> <> <>
$$ <> <> <> <> <> <> <> <> <> <> <> <> <> <> <> <> <> <> <> <> <> <> <> <>
$$ <> <> <> <> <> <> <> <>
$$ ##$PramPPowNucW8= (0..127)
$$ <> <> <> <> <> <> <> <> <> <> <> <> <> <> <> <> <> <> <> <> <> <> <> <>
$$ <> <> <> <> <> <> <> <> <> <> <> <> <> <> <> <> <> <> <> <> <> <> <> <>
$$ <> <> <> <> <> <> <> <> <> <> <> <> <> <> <> <> <> <> <> <> <> <> <> <>
$$ <> <> <> <> <> <> <> <> <> <> <> <> <> <> <> <> <> <> <> <> <> <> <> <>
$$ <> <> <> <> <> <> <> <> <> <> <> <> <> <> <> <> <> <> <> <> <> <> <> <>
$$ <> <> <> <> <> <> <> <>
$$ ##$PramPPowNucW9= (0..127)
$$ <> <> <> <> <> <> <> <> <> <> <> <> <> <> <> <> <> <> <> <> <> <> <> <>
$$ <> <> <> <> <> <> <> <> <> <> <> <> <> <> <> <> <> <> <> <> <> <> <> <>
$$ <> <> <> <> <> <> <> <> <> <> <> <> <> <> <> <> <> <> <> <> <> <> <> <>
$$ <> <> <> <> <> <> <> <> <> <> <> <> <> <> <> <> <> <> <> <> <> <> <> <>
$$ <> <> <> <> <> <> <> <> <> <> <> <> <> <> <> <> <> <> <> <> <> <> <> <>
$$ <> <> <> <> <> <> <> <>
$$ ##$PramPeakPowerW= (0..31)
$$ 4000 500 500 500 500 500 0 0 0 0 0 0 0 0 0 0 0 0 0 0 0 0 0 0 0 0 0 0 0
$$ 0 0 0
$$ ##$PramPowerSwitch= (0..31)
$$ 0 0 0 0 0 0 0 0 0 0 0 0 0 0 0 0 0 0 0 0 0 0 0 0 0 0 0 0 0 0 0 0
$$ ##$PramPulWidthMs= (0..31)
$$ 10 0.1 0.1 0.1 0.1 0.1 0 0 0 0 0 0 0 0 0 0 0 0 0 0 0 0 0 0 0 0 0 0 0 0
$$ 0 0
$$ ##$PreampModBisDat= (0..31)
$$ 20170630 20170802 20170802 20170720 20170720 20170802 0 0 0 0 0 0 0 0 0
$$ 0 0 0 0 0 0 0 0 0 0 0 0 0 0 0 0 0
$$ ##$PreampModMulAtm= (0..31)
$$ 0 0 0 0 0 0 0 0 0 0 0 0 0 0 0 0 0 0 0 0 0 0 0 0 0 0 0 0 0 0 0 0
$$ ##$PreampModPN= (0..31)
$$ <Z103205> <Z003473> <Z105186> <Z003524> <Z003530> <Z102449> <> <> <> <>
$$ <> <> <> <> <> <> <> <> <> <> <> <> <> <> <> <> <> <> <> <> <> <>
$$ ##$PreampModSN= (0..31)
$$ <00894> <01641> <00245> <01174> <01055> <00231> <> <> <> <> <> <> <> <>
$$ <> <> <> <> <> <> <> <> <> <> <> <> <> <> <> <> <> <>
$$ ##$ProdigyEth= <no>
$$ ##$ProdigyFw= <no>
$$ ##$ProdigyPn= <no>
$$ ##$ProdigySn= <no>
$$ ##$RGTYPE= (0..31)
$$ 9 9 9 9 0 0 0 0 0 0 0 0 0 0 0 0 0 0 0 0 0 0 0 0 0 0 0 0 0 0 0 0
$$ ##$RG_max= (0..31)
$$ 101 101 101 101 -1 -1 -1 -1 -1 -1 -1 -1 -1 -1 -1 -1 -1 -1 -1 -1 -1 -1 -1
$$ -1 -1 -1 -1 -1 -1 -1 -1 -1
$$ ##$RG_min= (0..31)
$$ 0.25 0.25 0.25 0.25 -1 -1 -1 -1 -1 -1 -1 -1 -1 -1 -1 -1 -1 -1 -1 -1 -1
$$ -1 -1 -1 -1 -1 -1 -1 -1 -1 -1 -1
$$ ##$RG_tab1= (0..127)
$$ 0.25 0.28 0.32 0.35 0.4 0.44 0.5 0.56 0.64 0.7 0.8 0.89 1 1.12 1.28 1.4
$$ 1.6 1.78 2 2.25 2.56 2.8 3.2 3.56 4 4.5 5 5.6 6.35 7.12 8 9 10 11.3 12.7
$$ 14.2 16 18 20.2 22.6 25.4 28.5 32 36 40.3 45.2 50.8 57 64 71.8 80.6 90.5
$$ 101 -1 -1 -1 -1 -1 -1 -1 -1 -1 -1 -1 -1 -1 -1 -1 -1 -1 -1 -1 -1 -1 -1 -1
$$ -1 -1 -1 -1 -1 -1 -1 -1 -1 -1 -1 -1 -1 -1 -1 -1 -1 -1 -1 -1 -1 -1 -1 -1
$$ -1 -1 -1 -1 -1 -1 -1 -1 -1 -1 -1 -1 -1 -1 -1 -1 -1 -1 -1 -1 -1 -1 -1 -1
$$ -1 -1 -1 -1
$$ ##$RG_tab10= (0..127)
$$ -1 -1 -1 -1 -1 -1 -1 -1 -1 -1 -1 -1 -1 -1 -1 -1 -1 -1 -1 -1 -1 -1 -1 -1
$$ -1 -1 -1 -1 -1 -1 -1 -1 -1 -1 -1 -1 -1 -1 -1 -1 -1 -1 -1 -1 -1 -1 -1 -1
$$ -1 -1 -1 -1 -1 -1 -1 -1 -1 -1 -1 -1 -1 -1 -1 -1 -1 -1 -1 -1 -1 -1 -1 -1
$$ -1 -1 -1 -1 -1 -1 -1 -1 -1 -1 -1 -1 -1 -1 -1 -1 -1 -1 -1 -1 -1 -1 -1 -1
$$ -1 -1 -1 -1 -1 -1 -1 -1 -1 -1 -1 -1 -1 -1 -1 -1 -1 -1 -1 -1 -1 -1 -1 -1
$$ -1 -1 -1 -1 -1 -1 -1 -1
$$ ##$RG_tab11= (0..127)
$$ -1 -1 -1 -1 -1 -1 -1 -1 -1 -1 -1 -1 -1 -1 -1 -1 -1 -1 -1 -1 -1 -1 -1 -1
$$ -1 -1 -1 -1 -1 -1 -1 -1 -1 -1 -1 -1 -1 -1 -1 -1 -1 -1 -1 -1 -1 -1 -1 -1
$$ -1 -1 -1 -1 -1 -1 -1 -1 -1 -1 -1 -1 -1 -1 -1 -1 -1 -1 -1 -1 -1 -1 -1 -1
$$ -1 -1 -1 -1 -1 -1 -1 -1 -1 -1 -1 -1 -1 -1 -1 -1 -1 -1 -1 -1 -1 -1 -1 -1
$$ -1 -1 -1 -1 -1 -1 -1 -1 -1 -1 -1 -1 -1 -1 -1 -1 -1 -1 -1 -1 -1 -1 -1 -1
$$ -1 -1 -1 -1 -1 -1 -1 -1
$$ ##$RG_tab12= (0..127)
$$ -1 -1 -1 -1 -1 -1 -1 -1 -1 -1 -1 -1 -1 -1 -1 -1 -1 -1 -1 -1 -1 -1 -1 -1
$$ -1 -1 -1 -1 -1 -1 -1 -1 -1 -1 -1 -1 -1 -1 -1 -1 -1 -1 -1 -1 -1 -1 -1 -1
$$ -1 -1 -1 -1 -1 -1 -1 -1 -1 -1 -1 -1 -1 -1 -1 -1 -1 -1 -1 -1 -1 -1 -1 -1
$$ -1 -1 -1 -1 -1 -1 -1 -1 -1 -1 -1 -1 -1 -1 -1 -1 -1 -1 -1 -1 -1 -1 -1 -1
$$ -1 -1 -1 -1 -1 -1 -1 -1 -1 -1 -1 -1 -1 -1 -1 -1 -1 -1 -1 -1 -1 -1 -1 -1
$$ -1 -1 -1 -1 -1 -1 -1 -1
$$ ##$RG_tab13= (0..127)
$$ -1 -1 -1 -1 -1 -1 -1 -1 -1 -1 -1 -1 -1 -1 -1 -1 -1 -1 -1 -1 -1 -1 -1 -1
$$ -1 -1 -1 -1 -1 -1 -1 -1 -1 -1 -1 -1 -1 -1 -1 -1 -1 -1 -1 -1 -1 -1 -1 -1
$$ -1 -1 -1 -1 -1 -1 -1 -1 -1 -1 -1 -1 -1 -1 -1 -1 -1 -1 -1 -1 -1 -1 -1 -1
$$ -1 -1 -1 -1 -1 -1 -1 -1 -1 -1 -1 -1 -1 -1 -1 -1 -1 -1 -1 -1 -1 -1 -1 -1
$$ -1 -1 -1 -1 -1 -1 -1 -1 -1 -1 -1 -1 -1 -1 -1 -1 -1 -1 -1 -1 -1 -1 -1 -1
$$ -1 -1 -1 -1 -1 -1 -1 -1
$$ ##$RG_tab14= (0..127)
$$ -1 -1 -1 -1 -1 -1 -1 -1 -1 -1 -1 -1 -1 -1 -1 -1 -1 -1 -1 -1 -1 -1 -1 -1
$$ -1 -1 -1 -1 -1 -1 -1 -1 -1 -1 -1 -1 -1 -1 -1 -1 -1 -1 -1 -1 -1 -1 -1 -1
$$ -1 -1 -1 -1 -1 -1 -1 -1 -1 -1 -1 -1 -1 -1 -1 -1 -1 -1 -1 -1 -1 -1 -1 -1
$$ -1 -1 -1 -1 -1 -1 -1 -1 -1 -1 -1 -1 -1 -1 -1 -1 -1 -1 -1 -1 -1 -1 -1 -1
$$ -1 -1 -1 -1 -1 -1 -1 -1 -1 -1 -1 -1 -1 -1 -1 -1 -1 -1 -1 -1 -1 -1 -1 -1
$$ -1 -1 -1 -1 -1 -1 -1 -1
$$ ##$RG_tab15= (0..127)
$$ -1 -1 -1 -1 -1 -1 -1 -1 -1 -1 -1 -1 -1 -1 -1 -1 -1 -1 -1 -1 -1 -1 -1 -1
$$ -1 -1 -1 -1 -1 -1 -1 -1 -1 -1 -1 -1 -1 -1 -1 -1 -1 -1 -1 -1 -1 -1 -1 -1
$$ -1 -1 -1 -1 -1 -1 -1 -1 -1 -1 -1 -1 -1 -1 -1 -1 -1 -1 -1 -1 -1 -1 -1 -1
$$ -1 -1 -1 -1 -1 -1 -1 -1 -1 -1 -1 -1 -1 -1 -1 -1 -1 -1 -1 -1 -1 -1 -1 -1
$$ -1 -1 -1 -1 -1 -1 -1 -1 -1 -1 -1 -1 -1 -1 -1 -1 -1 -1 -1 -1 -1 -1 -1 -1
$$ -1 -1 -1 -1 -1 -1 -1 -1
$$ ##$RG_tab16= (0..127)
$$ -1 -1 -1 -1 -1 -1 -1 -1 -1 -1 -1 -1 -1 -1 -1 -1 -1 -1 -1 -1 -1 -1 -1 -1
$$ -1 -1 -1 -1 -1 -1 -1 -1 -1 -1 -1 -1 -1 -1 -1 -1 -1 -1 -1 -1 -1 -1 -1 -1
$$ -1 -1 -1 -1 -1 -1 -1 -1 -1 -1 -1 -1 -1 -1 -1 -1 -1 -1 -1 -1 -1 -1 -1 -1
$$ -1 -1 -1 -1 -1 -1 -1 -1 -1 -1 -1 -1 -1 -1 -1 -1 -1 -1 -1 -1 -1 -1 -1 -1
$$ -1 -1 -1 -1 -1 -1 -1 -1 -1 -1 -1 -1 -1 -1 -1 -1 -1 -1 -1 -1 -1 -1 -1 -1
$$ -1 -1 -1 -1 -1 -1 -1 -1
$$ ##$RG_tab17= (0..127)
$$ -1 -1 -1 -1 -1 -1 -1 -1 -1 -1 -1 -1 -1 -1 -1 -1 -1 -1 -1 -1 -1 -1 -1 -1
$$ -1 -1 -1 -1 -1 -1 -1 -1 -1 -1 -1 -1 -1 -1 -1 -1 -1 -1 -1 -1 -1 -1 -1 -1
$$ -1 -1 -1 -1 -1 -1 -1 -1 -1 -1 -1 -1 -1 -1 -1 -1 -1 -1 -1 -1 -1 -1 -1 -1
$$ -1 -1 -1 -1 -1 -1 -1 -1 -1 -1 -1 -1 -1 -1 -1 -1 -1 -1 -1 -1 -1 -1 -1 -1
$$ -1 -1 -1 -1 -1 -1 -1 -1 -1 -1 -1 -1 -1 -1 -1 -1 -1 -1 -1 -1 -1 -1 -1 -1
$$ -1 -1 -1 -1 -1 -1 -1 -1
$$ ##$RG_tab18= (0..127)
$$ -1 -1 -1 -1 -1 -1 -1 -1 -1 -1 -1 -1 -1 -1 -1 -1 -1 -1 -1 -1 -1 -1 -1 -1
$$ -1 -1 -1 -1 -1 -1 -1 -1 -1 -1 -1 -1 -1 -1 -1 -1 -1 -1 -1 -1 -1 -1 -1 -1
$$ -1 -1 -1 -1 -1 -1 -1 -1 -1 -1 -1 -1 -1 -1 -1 -1 -1 -1 -1 -1 -1 -1 -1 -1
$$ -1 -1 -1 -1 -1 -1 -1 -1 -1 -1 -1 -1 -1 -1 -1 -1 -1 -1 -1 -1 -1 -1 -1 -1
$$ -1 -1 -1 -1 -1 -1 -1 -1 -1 -1 -1 -1 -1 -1 -1 -1 -1 -1 -1 -1 -1 -1 -1 -1
$$ -1 -1 -1 -1 -1 -1 -1 -1
$$ ##$RG_tab19= (0..127)
$$ -1 -1 -1 -1 -1 -1 -1 -1 -1 -1 -1 -1 -1 -1 -1 -1 -1 -1 -1 -1 -1 -1 -1 -1
$$ -1 -1 -1 -1 -1 -1 -1 -1 -1 -1 -1 -1 -1 -1 -1 -1 -1 -1 -1 -1 -1 -1 -1 -1
$$ -1 -1 -1 -1 -1 -1 -1 -1 -1 -1 -1 -1 -1 -1 -1 -1 -1 -1 -1 -1 -1 -1 -1 -1
$$ -1 -1 -1 -1 -1 -1 -1 -1 -1 -1 -1 -1 -1 -1 -1 -1 -1 -1 -1 -1 -1 -1 -1 -1
$$ -1 -1 -1 -1 -1 -1 -1 -1 -1 -1 -1 -1 -1 -1 -1 -1 -1 -1 -1 -1 -1 -1 -1 -1
$$ -1 -1 -1 -1 -1 -1 -1 -1
$$ ##$RG_tab2= (0..127)
$$ 0.25 0.28 0.32 0.35 0.4 0.44 0.5 0.56 0.64 0.7 0.8 0.89 1 1.12 1.28 1.4
$$ 1.6 1.78 2 2.25 2.56 2.8 3.2 3.56 4 4.5 5 5.6 6.35 7.12 8 9 10 11.3 12.7
$$ 14.2 16 18 20.2 22.6 25.4 28.5 32 36 40.3 45.2 50.8 57 64 71.8 80.6 90.5
$$ 101 -1 -1 -1 -1 -1 -1 -1 -1 -1 -1 -1 -1 -1 -1 -1 -1 -1 -1 -1 -1 -1 -1 -1
$$ -1 -1 -1 -1 -1 -1 -1 -1 -1 -1 -1 -1 -1 -1 -1 -1 -1 -1 -1 -1 -1 -1 -1 -1
$$ -1 -1 -1 -1 -1 -1 -1 -1 -1 -1 -1 -1 -1 -1 -1 -1 -1 -1 -1 -1 -1 -1 -1 -1
$$ -1 -1 -1 -1
$$ ##$RG_tab20= (0..127)
$$ -1 -1 -1 -1 -1 -1 -1 -1 -1 -1 -1 -1 -1 -1 -1 -1 -1 -1 -1 -1 -1 -1 -1 -1
$$ -1 -1 -1 -1 -1 -1 -1 -1 -1 -1 -1 -1 -1 -1 -1 -1 -1 -1 -1 -1 -1 -1 -1 -1
$$ -1 -1 -1 -1 -1 -1 -1 -1 -1 -1 -1 -1 -1 -1 -1 -1 -1 -1 -1 -1 -1 -1 -1 -1
$$ -1 -1 -1 -1 -1 -1 -1 -1 -1 -1 -1 -1 -1 -1 -1 -1 -1 -1 -1 -1 -1 -1 -1 -1
$$ -1 -1 -1 -1 -1 -1 -1 -1 -1 -1 -1 -1 -1 -1 -1 -1 -1 -1 -1 -1 -1 -1 -1 -1
$$ -1 -1 -1 -1 -1 -1 -1 -1
$$ ##$RG_tab21= (0..127)
$$ -1 -1 -1 -1 -1 -1 -1 -1 -1 -1 -1 -1 -1 -1 -1 -1 -1 -1 -1 -1 -1 -1 -1 -1
$$ -1 -1 -1 -1 -1 -1 -1 -1 -1 -1 -1 -1 -1 -1 -1 -1 -1 -1 -1 -1 -1 -1 -1 -1
$$ -1 -1 -1 -1 -1 -1 -1 -1 -1 -1 -1 -1 -1 -1 -1 -1 -1 -1 -1 -1 -1 -1 -1 -1
$$ -1 -1 -1 -1 -1 -1 -1 -1 -1 -1 -1 -1 -1 -1 -1 -1 -1 -1 -1 -1 -1 -1 -1 -1
$$ -1 -1 -1 -1 -1 -1 -1 -1 -1 -1 -1 -1 -1 -1 -1 -1 -1 -1 -1 -1 -1 -1 -1 -1
$$ -1 -1 -1 -1 -1 -1 -1 -1
$$ ##$RG_tab22= (0..127)
$$ -1 -1 -1 -1 -1 -1 -1 -1 -1 -1 -1 -1 -1 -1 -1 -1 -1 -1 -1 -1 -1 -1 -1 -1
$$ -1 -1 -1 -1 -1 -1 -1 -1 -1 -1 -1 -1 -1 -1 -1 -1 -1 -1 -1 -1 -1 -1 -1 -1
$$ -1 -1 -1 -1 -1 -1 -1 -1 -1 -1 -1 -1 -1 -1 -1 -1 -1 -1 -1 -1 -1 -1 -1 -1
$$ -1 -1 -1 -1 -1 -1 -1 -1 -1 -1 -1 -1 -1 -1 -1 -1 -1 -1 -1 -1 -1 -1 -1 -1
$$ -1 -1 -1 -1 -1 -1 -1 -1 -1 -1 -1 -1 -1 -1 -1 -1 -1 -1 -1 -1 -1 -1 -1 -1
$$ -1 -1 -1 -1 -1 -1 -1 -1
$$ ##$RG_tab23= (0..127)
$$ -1 -1 -1 -1 -1 -1 -1 -1 -1 -1 -1 -1 -1 -1 -1 -1 -1 -1 -1 -1 -1 -1 -1 -1
$$ -1 -1 -1 -1 -1 -1 -1 -1 -1 -1 -1 -1 -1 -1 -1 -1 -1 -1 -1 -1 -1 -1 -1 -1
$$ -1 -1 -1 -1 -1 -1 -1 -1 -1 -1 -1 -1 -1 -1 -1 -1 -1 -1 -1 -1 -1 -1 -1 -1
$$ -1 -1 -1 -1 -1 -1 -1 -1 -1 -1 -1 -1 -1 -1 -1 -1 -1 -1 -1 -1 -1 -1 -1 -1
$$ -1 -1 -1 -1 -1 -1 -1 -1 -1 -1 -1 -1 -1 -1 -1 -1 -1 -1 -1 -1 -1 -1 -1 -1
$$ -1 -1 -1 -1 -1 -1 -1 -1
$$ ##$RG_tab24= (0..127)
$$ -1 -1 -1 -1 -1 -1 -1 -1 -1 -1 -1 -1 -1 -1 -1 -1 -1 -1 -1 -1 -1 -1 -1 -1
$$ -1 -1 -1 -1 -1 -1 -1 -1 -1 -1 -1 -1 -1 -1 -1 -1 -1 -1 -1 -1 -1 -1 -1 -1
$$ -1 -1 -1 -1 -1 -1 -1 -1 -1 -1 -1 -1 -1 -1 -1 -1 -1 -1 -1 -1 -1 -1 -1 -1
$$ -1 -1 -1 -1 -1 -1 -1 -1 -1 -1 -1 -1 -1 -1 -1 -1 -1 -1 -1 -1 -1 -1 -1 -1
$$ -1 -1 -1 -1 -1 -1 -1 -1 -1 -1 -1 -1 -1 -1 -1 -1 -1 -1 -1 -1 -1 -1 -1 -1
$$ -1 -1 -1 -1 -1 -1 -1 -1
$$ ##$RG_tab3= (0..127)
$$ 0.25 0.28 0.32 0.35 0.4 0.44 0.5 0.56 0.64 0.7 0.8 0.89 1 1.12 1.28 1.4
$$ 1.6 1.78 2 2.25 2.56 2.8 3.2 3.56 4 4.5 5 5.6 6.35 7.12 8 9 10 11.3 12.7
$$ 14.2 16 18 20.2 22.6 25.4 28.5 32 36 40.3 45.2 50.8 57 64 71.8 80.6 90.5
$$ 101 -1 -1 -1 -1 -1 -1 -1 -1 -1 -1 -1 -1 -1 -1 -1 -1 -1 -1 -1 -1 -1 -1 -1
$$ -1 -1 -1 -1 -1 -1 -1 -1 -1 -1 -1 -1 -1 -1 -1 -1 -1 -1 -1 -1 -1 -1 -1 -1
$$ -1 -1 -1 -1 -1 -1 -1 -1 -1 -1 -1 -1 -1 -1 -1 -1 -1 -1 -1 -1 -1 -1 -1 -1
$$ -1 -1 -1 -1
$$ ##$RG_tab4= (0..127)
$$ 0.25 0.28 0.32 0.35 0.4 0.44 0.5 0.56 0.64 0.7 0.8 0.89 1 1.12 1.28 1.4
$$ 1.6 1.78 2 2.25 2.56 2.8 3.2 3.56 4 4.5 5 5.6 6.35 7.12 8 9 10 11.3 12.7
$$ 14.2 16 18 20.2 22.6 25.4 28.5 32 36 40.3 45.2 50.8 57 64 71.8 80.6 90.5
$$ 101 -1 -1 -1 -1 -1 -1 -1 -1 -1 -1 -1 -1 -1 -1 -1 -1 -1 -1 -1 -1 -1 -1 -1
$$ -1 -1 -1 -1 -1 -1 -1 -1 -1 -1 -1 -1 -1 -1 -1 -1 -1 -1 -1 -1 -1 -1 -1 -1
$$ -1 -1 -1 -1 -1 -1 -1 -1 -1 -1 -1 -1 -1 -1 -1 -1 -1 -1 -1 -1 -1 -1 -1 -1
$$ -1 -1 -1 -1
$$ ##$RG_tab5= (0..127)
$$ -1 -1 -1 -1 -1 -1 -1 -1 -1 -1 -1 -1 -1 -1 -1 -1 -1 -1 -1 -1 -1 -1 -1 -1
$$ -1 -1 -1 -1 -1 -1 -1 -1 -1 -1 -1 -1 -1 -1 -1 -1 -1 -1 -1 -1 -1 -1 -1 -1
$$ -1 -1 -1 -1 -1 -1 -1 -1 -1 -1 -1 -1 -1 -1 -1 -1 -1 -1 -1 -1 -1 -1 -1 -1
$$ -1 -1 -1 -1 -1 -1 -1 -1 -1 -1 -1 -1 -1 -1 -1 -1 -1 -1 -1 -1 -1 -1 -1 -1
$$ -1 -1 -1 -1 -1 -1 -1 -1 -1 -1 -1 -1 -1 -1 -1 -1 -1 -1 -1 -1 -1 -1 -1 -1
$$ -1 -1 -1 -1 -1 -1 -1 -1
$$ ##$RG_tab6= (0..127)
$$ -1 -1 -1 -1 -1 -1 -1 -1 -1 -1 -1 -1 -1 -1 -1 -1 -1 -1 -1 -1 -1 -1 -1 -1
$$ -1 -1 -1 -1 -1 -1 -1 -1 -1 -1 -1 -1 -1 -1 -1 -1 -1 -1 -1 -1 -1 -1 -1 -1
$$ -1 -1 -1 -1 -1 -1 -1 -1 -1 -1 -1 -1 -1 -1 -1 -1 -1 -1 -1 -1 -1 -1 -1 -1
$$ -1 -1 -1 -1 -1 -1 -1 -1 -1 -1 -1 -1 -1 -1 -1 -1 -1 -1 -1 -1 -1 -1 -1 -1
$$ -1 -1 -1 -1 -1 -1 -1 -1 -1 -1 -1 -1 -1 -1 -1 -1 -1 -1 -1 -1 -1 -1 -1 -1
$$ -1 -1 -1 -1 -1 -1 -1 -1
$$ ##$RG_tab7= (0..127)
$$ -1 -1 -1 -1 -1 -1 -1 -1 -1 -1 -1 -1 -1 -1 -1 -1 -1 -1 -1 -1 -1 -1 -1 -1
$$ -1 -1 -1 -1 -1 -1 -1 -1 -1 -1 -1 -1 -1 -1 -1 -1 -1 -1 -1 -1 -1 -1 -1 -1
$$ -1 -1 -1 -1 -1 -1 -1 -1 -1 -1 -1 -1 -1 -1 -1 -1 -1 -1 -1 -1 -1 -1 -1 -1
$$ -1 -1 -1 -1 -1 -1 -1 -1 -1 -1 -1 -1 -1 -1 -1 -1 -1 -1 -1 -1 -1 -1 -1 -1
$$ -1 -1 -1 -1 -1 -1 -1 -1 -1 -1 -1 -1 -1 -1 -1 -1 -1 -1 -1 -1 -1 -1 -1 -1
$$ -1 -1 -1 -1 -1 -1 -1 -1
$$ ##$RG_tab8= (0..127)
$$ -1 -1 -1 -1 -1 -1 -1 -1 -1 -1 -1 -1 -1 -1 -1 -1 -1 -1 -1 -1 -1 -1 -1 -1
$$ -1 -1 -1 -1 -1 -1 -1 -1 -1 -1 -1 -1 -1 -1 -1 -1 -1 -1 -1 -1 -1 -1 -1 -1
$$ -1 -1 -1 -1 -1 -1 -1 -1 -1 -1 -1 -1 -1 -1 -1 -1 -1 -1 -1 -1 -1 -1 -1 -1
$$ -1 -1 -1 -1 -1 -1 -1 -1 -1 -1 -1 -1 -1 -1 -1 -1 -1 -1 -1 -1 -1 -1 -1 -1
$$ -1 -1 -1 -1 -1 -1 -1 -1 -1 -1 -1 -1 -1 -1 -1 -1 -1 -1 -1 -1 -1 -1 -1 -1
$$ -1 -1 -1 -1 -1 -1 -1 -1
$$ ##$RG_tab9= (0..127)
$$ -1 -1 -1 -1 -1 -1 -1 -1 -1 -1 -1 -1 -1 -1 -1 -1 -1 -1 -1 -1 -1 -1 -1 -1
$$ -1 -1 -1 -1 -1 -1 -1 -1 -1 -1 -1 -1 -1 -1 -1 -1 -1 -1 -1 -1 -1 -1 -1 -1
$$ -1 -1 -1 -1 -1 -1 -1 -1 -1 -1 -1 -1 -1 -1 -1 -1 -1 -1 -1 -1 -1 -1 -1 -1
$$ -1 -1 -1 -1 -1 -1 -1 -1 -1 -1 -1 -1 -1 -1 -1 -1 -1 -1 -1 -1 -1 -1 -1 -1
$$ -1 -1 -1 -1 -1 -1 -1 -1 -1 -1 -1 -1 -1 -1 -1 -1 -1 -1 -1 -1 -1 -1 -1 -1
$$ -1 -1 -1 -1 -1 -1 -1 -1
$$ ##$RXFMAX= (0..23)
$$ 1290 1290 1290 1290 -1 -1 -1 -1 -1 -1 -1 -1 -1 -1 -1 -1 -1 -1 -1 -1 -1
$$ -1 -1 -1
$$ ##$RXFMIN= (0..23)
$$ 5 5 5 5 -1 -1 -1 -1 -1 -1 -1 -1 -1 -1 -1 -1 -1 -1 -1 -1 -1 -1 -1 -1
$$ ##$RheoNmrEth= <no>
$$ ##$SGUC1= (0..23)
$$ 34 33 17 18 0 0 0 0 0 0 0 0 0 0 0 0 0 0 0 0 0 0 0 0
$$ ##$SGUC2= (0..23)
$$ 49 0 0 0 0 0 0 0 0 0 0 0 0 0 0 0 0 0 0 0 0 0 0 0
$$ ##$SLCBCONF= <SHNV>
$$ ##$SPECTR= 13
$$ ##$SYNCTRIG= 0
$$ ##$SamChgEth= (0..3)
$$ <192.168.98.3> <no> <no> <no>
$$ ##$SamChgPort= (0..3)
$$ <80> <no> <no> <no>
$$ ##$SamChgProtocol= (0..3)
$$ <CORBA> <> <> <>
$$ ##$ServiceNo= <>
$$ ##$Sgu10PowerLevel= (0..7)
$$ 0 0 0 0 0 0 0 0
$$ ##$Sgu11PowerLevel= (0..7)
$$ 0 0 0 0 0 0 0 0
$$ ##$Sgu12PowerLevel= (0..7)
$$ 0 0 0 0 0 0 0 0
$$ ##$Sgu13PowerLevel= (0..7)
$$ 0 0 0 0 0 0 0 0
$$ ##$Sgu14PowerLevel= (0..7)
$$ 0 0 0 0 0 0 0 0
$$ ##$Sgu15PowerLevel= (0..7)
$$ 0 0 0 0 0 0 0 0
$$ ##$Sgu16PowerLevel= (0..7)
$$ 0 0 0 0 0 0 0 0
$$ ##$Sgu17PowerLevel= (0..7)
$$ 0 0 0 0 0 0 0 0
$$ ##$Sgu18PowerLevel= (0..7)
$$ 0 0 0 0 0 0 0 0
$$ ##$Sgu19PowerLevel= (0..7)
$$ 0 0 0 0 0 0 0 0
$$ ##$Sgu1PowerLevels= (0..7)
$$ 90 74 58 42 26 10 0 0
$$ ##$Sgu20PowerLevel= (0..7)
$$ 0 0 0 0 0 0 0 0
$$ ##$Sgu21PowerLevel= (0..7)
$$ 0 0 0 0 0 0 0 0
$$ ##$Sgu22PowerLevel= (0..7)
$$ 0 0 0 0 0 0 0 0
$$ ##$Sgu23PowerLevel= (0..7)
$$ 0 0 0 0 0 0 0 0
$$ ##$Sgu24PowerLevel= (0..7)
$$ 0 0 0 0 0 0 0 0
$$ ##$Sgu2PowerLevels= (0..7)
$$ 90 74 58 42 26 10 0 0
$$ ##$Sgu3PowerLevels= (0..7)
$$ 90 74 58 42 26 10 0 0
$$ ##$Sgu4PowerLevels= (0..7)
$$ 90 74 58 42 26 10 0 0
$$ ##$Sgu5PowerLevels= (0..7)
$$ 0 0 0 0 0 0 0 0
$$ ##$Sgu6PowerLevels= (0..7)
$$ 0 0 0 0 0 0 0 0
$$ ##$Sgu7PowerLevels= (0..7)
$$ 0 0 0 0 0 0 0 0
$$ ##$Sgu8PowerLevels= (0..7)
$$ 0 0 0 0 0 0 0 0
$$ ##$Sgu9PowerLevels= (0..7)
$$ 0 0 0 0 0 0 0 0
$$ ##$SguType= 4
$$ ##$ShimMaxVal= 130000
$$ ##$ShimPow1Ch2Sh= (0..38)
$$ 1 2 3 21 4 4 27 27 4 4 63 26 26 25 7 7 20 20 31 31 0 0 0 0 0 0 0 0 0 0
$$ 0 0 0 0 0 0 0 0 0
$$ ##$ShimPow1Imax= (0..38)
$$ 1 1 1 1 1 1 1 1 1 1 1 1 1 1 1 1 1 1 1 1 0 0 0 0 0 0 0 0 0 0 0 0 0 0 0 0
$$ 0 0 0
$$ ##$ShimPow1NChan= 20
$$ ##$ShimPow1TotIMax= 6
$$ ##$ShimPow1Vmax= (0..38)
$$ 20 20 20 20 20 20 20 20 20 20 20 20 20 20 20 20 20 20 20 20 0 0 0 0 0 0
$$ 0 0 0 0 0 0 0 0 0 0 0 0 0
$$ ##$ShimPow2Ch2Sh= (0..38)
$$ 15 15 33 33 35 35 25 8 38 38 23 8 14 14 36 36 32 32 23 63 0 0 0 0 0 0 0
$$ 0 0 0 0 0 0 0 0 0 0 0 0
$$ ##$ShimPow2Imax= (0..38)
$$ 1 1 1 1 1 1 1 1 1 1 1 1 1 1 1 1 1 1 1 1 0 0 0 0 0 0 0 0 0 0 0 0 0 0 0 0
$$ 0 0 0
$$ ##$ShimPow2NChan= 20
$$ ##$ShimPow2TotIMax= 6
$$ ##$ShimPow2Vmax= (0..38)
$$ 20 20 20 20 20 20 20 20 20 20 20 20 20 20 20 20 20 20 20 20 0 0 0 0 0 0
$$ 0 0 0 0 0 0 0 0 0 0 0 0 0
$$ ##$ShimPow3Ch2Sh= (0..38)
$$ 0 0 0 0 0 0 0 0 0 0 0 0 0 0 0 0 0 0 0 0 0 0 0 0 0 0 0 0 0 0 0 0 0 0 0 0
$$ 0 0 0
$$ ##$ShimPow3Imax= (0..38)
$$ 0 0 0 0 0 0 0 0 0 0 0 0 0 0 0 0 0 0 0 0 0 0 0 0 0 0 0 0 0 0 0 0 0 0 0 0
$$ 0 0 0
$$ ##$ShimPow3NChan= 0
$$ ##$ShimPow3TotIMax= 0
$$ ##$ShimPow3Vmax= (0..38)
$$ 0 0 0 0 0 0 0 0 0 0 0 0 0 0 0 0 0 0 0 0 0 0 0 0 0 0 0 0 0 0 0 0 0 0 0 0
$$ 0 0 0
$$ ##$ShimPow4Ch2Sh= (0..38)
$$ 0 0 0 0 0 0 0 0 0 0 0 0 0 0 0 0 0 0 0 0 0 0 0 0 0 0 0 0 0 0 0 0 0 0 0 0
$$ 0 0 0
$$ ##$ShimPow4Imax= (0..38)
$$ 0 0 0 0 0 0 0 0 0 0 0 0 0 0 0 0 0 0 0 0 0 0 0 0 0 0 0 0 0 0 0 0 0 0 0 0
$$ 0 0 0
$$ ##$ShimPow4NChan= 0
$$ ##$ShimPow4TotIMax= 0
$$ ##$ShimPow4Vmax= (0..38)
$$ 0 0 0 0 0 0 0 0 0 0 0 0 0 0 0 0 0 0 0 0 0 0 0 0 0 0 0 0 0 0 0 0 0 0 0 0
$$ 0 0 0
$$ ##$ShimPow5Ch2Sh= (0..38)
$$ 0 0 0 0 0 0 0 0 0 0 0 0 0 0 0 0 0 0 0 0 0 0 0 0 0 0 0 0 0 0 0 0 0 0 0 0
$$ 0 0 0
$$ ##$ShimPow5Imax= (0..38)
$$ 0 0 0 0 0 0 0 0 0 0 0 0 0 0 0 0 0 0 0 0 0 0 0 0 0 0 0 0 0 0 0 0 0 0 0 0
$$ 0 0 0
$$ ##$ShimPow5NChan= 0
$$ ##$ShimPow5TotIMax= 0
$$ ##$ShimPow5Vmax= (0..38)
$$ 0 0 0 0 0 0 0 0 0 0 0 0 0 0 0 0 0 0 0 0 0 0 0 0 0 0 0 0 0 0 0 0 0 0 0 0
$$ 0 0 0
$$ ##$ShimPow6Ch2Sh= (0..38)
$$ 0 0 0 0 0 0 0 0 0 0 0 0 0 0 0 0 0 0 0 0 0 0 0 0 0 0 0 0 0 0 0 0 0 0 0 0
$$ 0 0 0
$$ ##$ShimPow6Imax= (0..38)
$$ 0 0 0 0 0 0 0 0 0 0 0 0 0 0 0 0 0 0 0 0 0 0 0 0 0 0 0 0 0 0 0 0 0 0 0 0
$$ 0 0 0
$$ ##$ShimPow6NChan= 0
$$ ##$ShimPow6TotIMax= 0
$$ ##$ShimPow6Vmax= (0..38)
$$ 0 0 0 0 0 0 0 0 0 0 0 0 0 0 0 0 0 0 0 0 0 0 0 0 0 0 0 0 0 0 0 0 0 0 0 0
$$ 0 0 0
$$ ##$ShimPow7Ch2Sh= (0..38)
$$ 0 0 0 0 0 0 0 0 0 0 0 0 0 0 0 0 0 0 0 0 0 0 0 0 0 0 0 0 0 0 0 0 0 0 0 0
$$ 0 0 0
$$ ##$ShimPow7Imax= (0..38)
$$ 0 0 0 0 0 0 0 0 0 0 0 0 0 0 0 0 0 0 0 0 0 0 0 0 0 0 0 0 0 0 0 0 0 0 0 0
$$ 0 0 0
$$ ##$ShimPow7NChan= 0
$$ ##$ShimPow7TotIMax= 0
$$ ##$ShimPow7Vmax= (0..38)
$$ 0 0 0 0 0 0 0 0 0 0 0 0 0 0 0 0 0 0 0 0 0 0 0 0 0 0 0 0 0 0 0 0 0 0 0 0
$$ 0 0 0
$$ ##$ShimPow8Ch2Sh= (0..38)
$$ 0 0 0 0 0 0 0 0 0 0 0 0 0 0 0 0 0 0 0 0 0 0 0 0 0 0 0 0 0 0 0 0 0 0 0 0
$$ 0 0 0
$$ ##$ShimPow8Imax= (0..38)
$$ 0 0 0 0 0 0 0 0 0 0 0 0 0 0 0 0 0 0 0 0 0 0 0 0 0 0 0 0 0 0 0 0 0 0 0 0
$$ 0 0 0
$$ ##$ShimPow8NChan= 0
$$ ##$ShimPow8TotIMax= 0
$$ ##$ShimPow8Vmax= (0..38)
$$ 0 0 0 0 0 0 0 0 0 0 0 0 0 0 0 0 0 0 0 0 0 0 0 0 0 0 0 0 0 0 0 0 0 0 0 0
$$ 0 0 0
$$ ##$ShimPowMaxUA= (0..63)
$$ 130000 130000 130000 130000 130000 130000 130000 130000 130000 130000 130000
$$ 130000 130000 130000 130000 130000 130000 130000 130000 130000 130000 130000
$$ 130000 130000 130000 130000 130000 130000 130000 130000 130000 130000 130000
$$ 130000 130000 130000 130000 130000 130000 130000 0 0 0 0 0 0 0 0 0 0 0
$$ 0 0 0 0 0 0 0 0 0 0 0 0 0
$$ ##$ShimPowMaxUG= (0..63)
$$ 1000000 1000000 1000000 1000000 1000000 1000000 1000000 1000000 1000000
$$ 1000000 1000000 1000000 1000000 1000000 1000000 1000000 1000000 1000000
$$ 1000000 1000000 1000000 1000000 1000000 1000000 1000000 1000000 1000000
$$ 1000000 1000000 1000000 1000000 1000000 1000000 1000000 1000000 1000000
$$ 1000000 1000000 1000000 0 0 0 0 0 0 0 0 0 0 0 0 0 0 0 0 0 0 0 0 0 0 0 0
$$ 0
$$ ##$ShimPowNum= 2
$$ ##$ShimPowRcbType= 3
$$ ##$ShimPowRes= (0..63)
$$ 1e-20 1e-20 1e-20 1e-20 1e-20 1e-20 1e-20 1e-20 1e-20 1e-20 1e-20 1e-20
$$ 1e-20 1e-20 1e-20 1e-20 1e-20 1e-20 1e-20 1e-20 1e-20 1e-20 1e-20 1e-20
$$ 1e-20 1e-20 1e-20 1e-20 1e-20 1e-20 1e-20 1e-20 1e-20 1e-20 1e-20 1e-20
$$ 1e-20 1e-20 1e-20 1e-20 0 0 0 0 0 0 0 0 0 0 0 0 0 0 0 0 0 0 0 0 0 0 0 0
$$ ##$ShimPowRng0= (0..63)
$$ 1 1 1 1 1 1 1 1 1 1 1 1 1 1 1 1 1 1 1 1 1 1 1 1 1 1 1 1 1 1 1 1 1 1 1 1
$$ 1 1 1 1 0 0 0 0 0 0 0 0 0 0 0 0 0 0 0 0 0 0 0 0 0 0 0 0
$$ ##$ShimPowRng1= (0..63)
$$ 1 1 1 1 1 1 1 1 1 1 1 1 1 1 1 1 1 1 1 1 1 1 1 1 1 1 1 1 1 1 1 1 1 1 1 1
$$ 1 1 1 1 0 0 0 0 0 0 0 0 0 0 0 0 0 0 0 0 0 0 0 0 0 0 0 0
$$ ##$ShimPowRng2= (0..63)
$$ 1 1 1 1 1 1 1 1 1 1 1 1 1 1 1 1 1 1 1 1 1 1 1 1 1 1 1 1 1 1 1 1 1 1 1 1
$$ 1 1 1 1 0 0 0 0 0 0 0 0 0 0 0 0 0 0 0 0 0 0 0 0 0 0 0 0
$$ ##$ShimPowRng3= (0..63)
$$ 1 1 1 1 1 1 1 1 1 1 1 1 1 1 1 1 1 1 1 1 1 1 1 1 1 1 1 1 1 1 1 1 1 1 1 1
$$ 1 1 1 1 0 0 0 0 0 0 0 0 0 0 0 0 0 0 0 0 0 0 0 0 0 0 0 0
$$ ##$ShimPowType1= 8
$$ ##$ShimPowType2= 8
$$ ##$ShimPowType3= 0
$$ ##$ShimPowType4= 0
$$ ##$ShimPowType5= 0
$$ ##$ShimPowType6= 0
$$ ##$ShimPowType7= 0
$$ ##$ShimPowType8= 0
$$ ##$ShimSysActGrad= (0..63)
$$ 1 2 3 4 13 5 7 11 10 9 6 8 12 18 19 20 21 15 22 23 24 14 25 16 26 17 27
$$ 28 31 32 33 34 35 36 37 38 0 0 0 0 0 0 0 0 0 0 0 0 0 0 0 0 0 0 0 0 0 0
$$ 0 0 0 0 0 0
$$ ##$ShimSysAngle= <>
$$ ##$ShimSysFunc= (0..63)
$$ 1 2 3 4 5 6 7 8 9 10 0 37 38 35 16 15 14 13 12 11 28 27 26 25 24 23 36
$$ 22 30 29 20 21 34 33 32 31 17 18 19 0 0 0 0 0 0 0 0 0 0 0 0 0 0 0 0 0 0
$$ 0 0 0 0 0 0 0
$$ ##$ShimSysMatId= <292722ca.dat>
$$ ##$ShimSysMatrix= 1
$$ ##$ShimSysMinMaxUG= 130000
$$ ##$ShimSysOffset= <58>
$$ ##$ShimSysType= 4
$$ ##$ShimUnit= 3
$$ ##$SpectrOsVersion= <4.3.180.20230524>
$$ ##$TCubeEth= <192.168.180.38>
$$ ##$TCubeSeqDevice= <>
$$ ##$TopSpinVersion= <TopSpin 4.3.0>
$$ ##$TrxFreqFormula= (0..23)
$$ <TrxFreqFormula(2.0,600070000.000000,'TRX',Trx(1.0,'TRX 1200.1',2,5.000000,1290.000000))>
$$ <TrxFreqFormula(2.0,600070000.000000,'TRX',Trx(1.0,'TRX 1200.2',1,5.000000,1290.000000))>
$$ <TrxFreqFormula(2.0,600070000.000000,'TRX',Trx(1.0,'TRX 1200.3',1,5.000000,1290.000000))>
$$ <TrxFreqFormula(2.0,600070000.000000,'TRX',Trx(1.0,'TRX 1200.4',1,5.000000,1290.000000))>
$$ <> <> <> <> <> <> <> <> <> <> <> <> <> <> <> <> <> <> <> <>
$$ ##$TrxPN= (0..23)
$$ <Z148391> <Z148391> <Z148391> <Z148391> <> <> <> <> <> <> <> <> <> <> <>
$$ <> <> <> <> <> <> <> <> <>
$$ ##$TrxSN= (0..23)
$$ <02476> <00643> <00644> <00645> <> <> <> <> <> <> <> <> <> <> <> <> <>
$$ <> <> <> <> <> <> <>
$$ ##$VCubeEth= (0..23)
$$ <no> <no> <no> <no> <no> <no> <no> <no> <no> <no> <no> <no> <no> <no> <no>
$$ <no> <no> <no> <no> <no> <no> <no> <no> <no>
$$ ##$VTU= 2
$$ ##$VTUETH= <192.168.99.17>
$$ ##$ValueLine= no
$$ ##$VpuPN= (0..23)
$$ <no> <no> <no> <no> <no> <no> <no> <no> <no> <no> <no> <no> <no> <no> <no>
$$ <no> <no> <no> <no> <no> <no> <no> <no> <no>
$$ ##$VpuSN= (0..23)
$$ <no> <no> <no> <no> <no> <no> <no> <no> <no> <no> <no> <no> <no> <no> <no>
$$ <no> <no> <no> <no> <no> <no> <no> <no> <no>
$$ ##$WBREFAM= (0..31)
$$ 100.4 100 100 100 100 100 100 100 100 100 100 100 100 100 100 100 100 100
$$ 100 100 100 100 100 100 100 100 100 100 100 100 100 100
$$ ##$WBREFLM= (0..31)
$$ 1 0 0 0 0 0 0 0 0 0 0 0 0 0 0 0 0 0 0 0 0 0 0 0 0 0 0 0 0 0 0 0
$$ ##$WBREFPH= (0..31)
$$ 0.15 0 0 0 0 0 0 0 0 0 0 0 0 0 0 0 0 0 0 0 0 0 0 0 0 0 0 0 0 0 0 0
$$ ##$WBSGU= (0..31)
$$ 1 1 2 2 4 8 0 0 0 0 0 0 0 0 0 0 0 0 0 0 0 0 0 0 0 0 0 0 0 0 0 0
$$ ##END=
$$ 
##$DECIM=	1120
##$DSPFVS=	21
##XUNITS=	HZ
##YUNITS=	ARBITRARY UNITS
##FIRSTX=	11794.384715257785501
##LASTX=	-6062.6900222910844604
##DELTAX=	-0.068119594029018029624
##XFACTOR=	1
##YFACTOR=	1.5958787022831888436
##FIRSTY=	-32
##MINY=	-72100136
##MAXY=	3237072
##NPOINTS=	262144
##XYDATA=	(X++(Y..Y))
11794b0J5J5J5J0j0j5k0j0nn%j0j0NnnJ0J5J0J5K0NJ0J0J0j5l5k5k0j0k0j0J0J5J0J5J0J5
11792a0J0J5%nj0l0l0k0nJ5J0%NNk0nJ5J5K0Nnk0j5NJ0J0Nj0n%%%n%%%n%%%%%NJ5J0J5NJ5
11789A0J5N%n%n%%j5NNj0n%n%n%nnn%n%%n%J5%J0J0NJ0Nnj0nj0nnj5%J0NJ5NJ5NJ5N%N%%n
11785D0J0Nnnj0nj0nnj5%%J5%J0J5%%J5nnj5%nn%j5j0j5j0j5J5J0K0J5NK0K0Nj0N%j0l0j5
11782@k0k5nK0J0%%NnJ0J0j0N%J0j5j0%n%nnNJ0NJ0NJ0NNnnj0nnj0nn%N%N%NN%%%%n%n%%j0
11778c0nj0nj0j0nnNNNJ0NNNNJ0J5J0J0J0J0J0J0%j5k0%nj5nj0nNn%%%nN%n%%%%%%j0j0nn
11774f0j0nj5%NK0J0J5J0J0J5J5j5nj0j0nj0j0nJ0L0K5J5%j0%j5nj5nj5%J5N%NNN%N%N%J0
11771A0NJ0%J5%%J0J0Nk0k0k0j0%%J5N%j5j5nNK0K0J0%%NJ0J5%N%J0nj0j5k5nj0l0k0j0NJ5
11768c0NJ5J0J0J0Nnn%j5j5j5j5j5j0j0K0L5L5J5J0j0j5k0j0k5l0k0J5J0K0K0J5J5K0J5nk0
11766A0k0%J0J5J0nj5j5%nnnnk0j0j5K0J0J5J5J0j5N%%%n%N%%%N%%%%%%%N%%%j5j5j5k0j0
11762h0j5k0n%J5L5L5J5K0K0K0%%%%%%nNnj5nj0nj0j5%%NNNN%NNNj5%nj5NnnJ0J5J5J0NK0
11759D5J0J0nj0j0nj0nj5nJ0nNN%NN%%NJ0nNN%Nj0n%k0j5%nj0j0J0n%%%%%%nn%j5N%j0J0J5
11756b5J0J0J0J0J0J0J0j0%N%%%%N%nNNn%Nnnn%j0nNj0n%Nj5j5j0%%J5K0j0l0l0j0J5K0J0
11752b5J0Nj0j0NJ5J0nnj0j0nnnnk0nJ5J5J0j0%%J0NJ0J0NJ0NJ0%%%%n%%%%%nk0k0k0nK0N
11749c0%j5j0n%%nJ0NNJ0J0NJ0N%%%%%%n%J0%NJ0N%N%K0J0k0l5k0n%N%NN%N%J5j0J5N%K0J0
11746E0%J0NN%nj5k5j0NJ0N%%%%NN%nN%%N%%%j0k0j0j5j5j0j5j0NNNNJ0%NJ0%%%%n%%nj0j0
11742d0k0nNNJ0L0L0J5Nj0k5k5j5%NNNk0nJ5%%%J0%%NNN%J0NNNJ0NNNNj0nn%n%nJ0K0K5J0
11739H0j0j0j5j0k0k0k0k0%%j5J0J0J5J5J0J0N%j5l0k0nJ0K0K5K5K0nk0j5j0j5j5k0nNNJ0
11736d0J0NNJ5%j0j0j0j5j0j0k0%J0L0K0K5%j5n%J5J0J5J0J0j5%%j5nnj5nj0j0j0nnnnnj0
11733i0nnK0K5K5K0K5K0Nj5k5j5j5%J0J0J0J0J0%%NNN%%J0n%k0k5n%J0K0nj5K5K0K0Nj0j5
11730D5j5%%j5k0k0J5NNJ0J0NJ0K0%%N%%%NNnnnK5K0Nj0j5k0j5j5j0j5J5L5L0J5j5l0k0k0
11727A5j0J5NN%N%%N%N%nnnnnnn%nnJ0j0l5j0J5J5J0NJ0NJ0J0J0J0j5j5j5j5j5j5j5j5j0n
11724h0k5NL0O0N0L0J0k5j0nk0nnj5k5nk5j5J5K0J5J5%%j5NJ5J5j5j5NJ5K0%j0l5k5j5K0L5
11721a0L5K5n%n%n%j5N%nnNNK5K5Nj0j5k5j0nj5nnk0j5j0NK5K0Nk5l5m0k0%K5L5L5K0j5l0
11718e0l5j5NNJ5%K0nJ5%j0j5j5j5J5K0L0N%j5j0%j0nk0%K5L0L0K0j0nNj5j5j0nk0j0j0k5
11715a05%J5M0M0J5n%%%k0j0J0J5J0J0j0nk0k0nK0L5L0J5J0J5j5j0j5nj0j0nnnn%nj0%nj5
11713d0j5j5j0j0K5K0K0J5j0j0l0k0j5%%n%nj0%nn%J0J5K0L5L0L5NJ0%%J0n%%%N%%%%%%%%
11709D5%%%%%n%%nk5j5j5j5j5j0j5NJ0NNNJ0NNJ5J0%J5J0J0K0%l0l0j0NJ0J5K5Nk0j0k0j5
11706b0j5k0j5k0J0J0J0J0%J5J0N%j0nnnnnn%NnJ0N%NNnnnj0Nj5%nj0K0J0nJ0NJ0J0k0nK0
11703c0J5K5%%%k0j5%K0K5J0j0l0j5j0J0J5J5nj0j0%%%n%%j0J0J5J5J5K0j5j5j5j5j0nJ0K5
11700@%%N%K0NNK0NJ0J5Nj0j0j5j0j0j0j0j0k0nJ5J5J0j0%Nn%j5Nn%n%j0j0J0K5J0J0nn%%
11697A5%%%%%nj5k5j5j5nL0J5J0nnn%n%j5NJ5J5K0J5j0k5j5j5NNNNnJ5N%N%NN%N%N%%NL0J5
11694G0K5Nj5k5k0%%K0%k0m0l0j5K0J5j0j0nj0%N%N%N%Nn%j0N%n%%nJ5NNJ0NNJ0nnJ0j5%%
11690e%%NK5K5J0k0j5j5j5j5j0%k0nnk0%NK5%K5K0K0N%%j5l5l5j5j5NNNK0J0J0j5j5j0j5j0
11688a05j5K0J5J0j0j5K0L0M0J5N%%j5J0NJ0NJ0j0j0nj0j0j0k0%NNNNJ5nnJ5%NNNNN%J0NN
11684D5nK0n%N%%N%%N%NN%N%Nnk5j5k0J5J5J0J0nk0j5j0NNNNnj0J0Nnk5%K5K0Nnk0l0l0j5
11681c5j5NJ0K0K5J0J5NK0%j5k0k5J5nj5l0j5NJ5K5N%NNj0nj0j0nj0j0n%%NNnJ0nJ0nNJ0%
11678b5nJ0J0%j5%j0j0J0J0%K0J5%%J0j0l0k5j5%N%%%N%%%%%%%%j0NK0J0j0j5j5nNK5J5K0
11675eJ5J5NN%Nj5j5j5j5J0J5J0J5nj0Nj5nn%nJ0K5K5J0%j5j5%n%%n%%%nNj0j0J0j5Nnn%%
11672a0n%k0k0%L0J0J0J5J0K5NJ5J5j5k0nk5j5j0j5j0j0NK0M0NJ0J0J0J0J0k0k5k0k0k0k5
11669e5j0j5j0j0NK0J5J5NJ0NNNNK0nn%j5Nj0nj0%%N%N%%J5nnnj0nnnn%j5j0J5L0L0J0j0j0
11666a5j0nj0j0j0j0nnl0j0%K0K0%k0j5J0K5J5J5J5J0J5J0J5%k5k5j0nn%j5%K5K5K0%%K0J5
11663C5k5j5%%k5m0m5k5NL0N0N0L0j0j5nJ5J0nj5j5j5j5j0j5j0j5j0NL0L0J5K0J5J5J5Nj0
11660C5l0k5J0K5K5J5nj5l5%J0%NJ0K0L0Nk0j5k0j5NJ0J0N%j5nnj0nnnJ0M0K0K5Nj0%nk0l5
11657B0l0k0%%j0J0J0%NJ0NNNNNj5j0%nj0j0%j5j5j5j5j0j5j0j0k0NL5K0NJ5NJ0%NN%N%NN
11654c5j5%%j0nnj0%NJ0nK0J5%J0NNN%%N%%Nk5k5l0k0NNJ0NN%nNK0%nnJ0K0nk0k0nJ0J5J0
11651d5J5%K0L5K5J5nm5k5j0J5K0K0NNj0k5j5J0nnk0k5nk0%J0J0Nj0k5k0k0nNK0L0K5%J0K0
11648b0K0Nj5k0k5j5J0J5K5K5J5j0k5k5k0j5n%L0L0K0J0NN%NnJ0N%j5j0%k0j0j0j5nJ5J0%
11645b5K0J5NK0Nj5j5j5j5%J0L0L0J5NJ0Nj5l0j5k5k5j5l0j0NK0K0N%J0J0NN%K0nnj0%k0j5
11643c5k5nJ0J0J0%J5J0NJ5Nj0%nj0J0j5j0%K0J0J0K0K0NK0J5j0j5j5j0nj5j5%j0k0nK0K0
11640A5J0j5l0j5k0j5j5nK5K5n%%Nj0Nn%%j0nJ5K0K5J0nj0j0%Nj0j0%Nj5k5j0j0k0k0J0L0
11637i0L5K5L5L5K0J0j5l5k5k5nJ0J5%j0Nj0j0%%j5%j0%j0nJ5j0NJ0n%N%n%%%%j0J0K5M0M0
11634D5K0Nnn%Nj0m0k0NK5K5Nj5m0k5k0j0K0J0%J5L0K0K0%k0k0%j0n%nj0N%j0j0%J5K5K0j5
11631B0nK0K0J0j0j0NNN%Nj5%nk0J0%j5n%%n%nn%%N%N%%%%Nj5j0k5l5l0j5K0M5N0K5nnJ0J0
11628C5j0k0k0l0j5J0J5%J5J0j0NNJ0nnJ0K5K5K5K5j0nj0j0j0j5j5j0k0k0nn%NK0L5L5L5N
11625A00j5%k5j0j0k5j0j5k0j5j5l0j0J0J5J5J5K0J5L0J0j5j5j0j5%NJ0NNK0J5k0j0j0J5J0
11622B0J5J0nk5nj0j0j0%K0K0K5J5nl5l0%%j5j5k0NK0J5J0NNNJ0J5L0K5%l0m0m0l5nK5M0L0
11620C0J5nk0nnj0nj5j0K0K0J0j0l0l0%L0J5J0Nk0k0%j0j0nj0J0K0J5J5K5NK0J5J5j0nNK0
11617H5j0k0l5k5k5j0K0L0L0M5K5N%NNk0j5j0j5%NNN%NN%k0j5k0k0j0j0J5L0J5J0J0J5J0J5
11614A15J0J0J5%k0k5j5%nj0n%n%%n%nj5k0k0j5j0NNj0j0j0j0j0J0K5K0J0J5J0J5J0J5J5j0
11611G0l0%K5K0%k0k0k0j5nnnn%n%%k0%J0L5%NN%nj0nj0j0nj5%N%J0%j5j0J5K0J0J0J5Nj0
11608A5nK0K5J0nl0l0k5l0k5k5j0j0j5nK0J5K0J5J5J0J5J0J5J0J5J0nnnnnnnj0%%N%%%J0j0
11605a5N%%%%Nj0J0J0J0NK0K5L0nnnj5j0j0j0j5j0j0nJ5%NNNK0nl0l0%%j0j5j5j5j5j0J0L5
11602e5K5N%j0j5NJ0J0NnnNK0J5NnnnJ5K5K5J5N%%k5l5k5nnNJ5NJ0J0k0j5j0%NJ5%nl0k5k0
11599g0%%Nnj0l5j5J0K5M0K0J5N%%%n%Nnj0NN%K0%%J5NNN%j0J5%%N%k0k0k0J0%%k5l0nNJ5
11596e0J5J0%J0Nn%j0NNj0j0J0n%n%Nj0%%J0N%J5J0NJ0NNj0n%NK0K0Nk0l0l0j5%K5J0J0Nj5
11593@%n%K0K0%J5K0J5J5%k5k0nJ5Nnk0j5%nJ5J0nk5nK5K0K5K0%j5k0%j0nj0j0NK5J5J0J5
11590A05J5J5Nj5o0m5k5j0J0%nJ0J0NNk0k0j5k0%K5J0J0J0J5NJ5K0%j5j5%n%%n%n%n%n%k0
11587b0j5j5k0j5j5k5j0J0K0J5J5J5L0K0nnj5NL0J5Nnk0%n%nJ0J5NJ0%nl0m0k5NL0J5NJ0J0
11584@%k5l0J0NNNJ0NJ0J0J0NNNNNK5K0nj5j0j0j0j5%k0k5%J0NNJ0J0NNJ0%%%%K0J5j0k0k5
11581A5j5k5k0%J0%NJ0J0NNJ0J0%J5J0j0%Nn%J0j0j0nj5j0%k0j5nJ5K0K0J0Nj0k5m5k0nj5
11578i5k0%%%NJ5K0L0J5nJ0J0%j0J5Nnk5nJ5J5%k0nj0nnj5%J5J5NJ5L0%J0J5%k0j0nk0%J0
11575a0k0m0k0K5K0J0j5nnNJ0NJ0NNJ0NnNn%%nn%%nJ0j0nNNnNK0K0Nj0j5k0nNNK0%nnnnk0
11571c5%K0K0L0J5%j5j5J0%nj0%nj0K5K5j5m0k5nJ5J5nj0nnn%%nj5j5J0K5L0Nj0j5%nJ0j0
11569c0%%j5J0J5K0K0K0j5k5k0j5j0J5%%N%J0nj0n%j5j5Nj0j0NK0J0J5%K0K0Nn%%nNj0Nj0
11566enj0j0j5J0k5j5%%%j5J0K0J0J5J5J5J5J0J5j5j5j5j5j0j0k0nJ5K0K0J0nk0k5NK5L5K0
11563C0J0K0%j5k0k5j0j0J5K5K0%j0j5nL0K5Nj0j0J0n%%%nnNnj0J0Nj0%J5K5J0J5Nj5m0n5
11560@k5%nk0nNK0J0%%J0J0%j0k5k0j5n%Nj0k0j5J0K0J0K0J5J0J5J5%%j0J0K0K0k0j5nJ0J0
11557B0%nN%%J5J0J0J0NJ5K0%j5j5j5j5j5j5j5j5N%N%%%%%J5Nj5k5j0%Nj5%J0N%J0nJ0Nk0
11554c0N%j0nnnn%%%%%%%nJ5%NJ0K0K0Nj5n%%j0nnnn%%%%J5J5%k0j0N%j0%nn%%L0K0J0%j5
11550ek0%K0K0K0K0j0k0j0j5NNJ0nN%J5nj0nj5j0m0m0NK0J5%%K0J0J0K0%%nnn%nnnNj0n%j5
11547d5j0nNL5J5nnJ0J5J0J0J0J0j5l0l0j5%J5NJ0Nk0J5K0Nj0j0NJ5J0l0l0m0k0nJ5J5nNJ5
11544e5J5%k0k0%K0K5K5L0J5Nk0nj0K0%j5k0k0%nJ5K5M5L0J0%%%%j0Nn%l5n5o0l0J0J5%K0
11542e5NJ0J0NJ5NJ0J0K0K5L0J5nj5j5nnnj0%k0J0Nk5%nnnnn%j5j0k5k5j0J0J5K5J0NK0J5
11539ENNnl5l5j5Nj0nj5%nj0nj0J0M0K5J0%j0nJ5J5%%J0J0n%j5j0nj0nj0j0J0NJ5L0L5K5N
11536D5nnj0j0n%j5j5nNJ0%NJ0nJ5%nk0k0nJ0K0K0J0K0%j0l5j5n%J0k5j0NK0L0Nj5j5nJ0%
11533a0%%%nnNj5j0%j5NNj5l5k5J5K5L0K0K0L0K0NK0J0j0k5l0j0Nn%%%NJ0nj5nNL5L0J0j0
11530F0j5J0NJ0NNNNNNJ0K0%k0k5k5k0j0J0%%l0j0J5J0Nj5%n%%j0%j0l0k0j5j5%L0K5%k0k0
11527g5%K5K0K5K5J5%J0J0j0m0l5j0NJ0J5J0%J5K0%nk0nk0j0j0k0n%N%N%NJ0nj5j5j0j5k5
11524a20nL0M5N5J5k0j5j5k0k5j0J0K5J5J0J5k0o0n5%N0P0M5J5%NNk0j5j0k5l0%K5M5M0K5
11521H0Nj0j0j0k0nNNnK0%NNNnJ5%%K0j5j0J5J5J0k5k0k0k5NJ5K0%k5k5j0NNj5j0J0n%n%%
11518a0%k0k0l0j0%K5L0%j5nK5K0N%N%NNk0l5j5nj0j5K5M0J5j5l0NM0L5K0J5J0J5k5n0l0l5
11515e5j5NK0L5K5K5%j0n%%nn%j5%J0j0%NN%%Nk5k5nJ0K0%k0k5k0%J5L0%%N%nk0nk0k5l0j0
11512a40J0K5%NK0M5N0K5Nnj5j5%N%J5K5L0%j0j5j5j5j0j5nnn%j0nNj0nj0nnk0Nj0j0J5K0
11509e5J5K0J0K0L0Nj5J0Nj0k5j5k5j5%NJ0n%j0l0m0k0J5K0Nj0nJ0J0J0NJ0J0NJ5J5Nj0J0
11507a5J5J5K5K5J0k0k0n%Nj5nj0j0NJ0NNnJ0L5L5L5K0Nj5j5k5j0l0k5j5nK5K5%k0k0k5k5
11504b5nK0NnN%j5j5k5j0K0K5K0K5J0J0J0J0K5%nk5l5l5%%J0NNJ0NN%J5NNNNNNJ0NnJ0NNj5
11501H5l0l5j0k0l5k0k5j5j5j5j5J0L5L0J5K5M5M5N0L5J0k5m0l5j5j5j0NK0J0J5%k0nj5j0
11498A0m0k0k5nJ5%NJ0nnJ0K0N%k0k5k0k0k0l0nJ5K5L5M0M0L0J5l5j5%nJ0NNJ0j0nJ0K0J0
11495C5Nk5j5j0j0J5J5K5J0j5j5K5L5K5j0k0j0j5j5j5k0j5J5K5L5J0j0k0l0j0J0j0k0l0l0
11493h5nK0L5L0K0J0J0Nnj0J0K5M0N0K0j5k5k0k0l0j5k0k5%n%nj5NnnJ5L0K0K0N%J0%j0j5
11490D5k0nJ0J0K0N%j0k5m0p0n5j5j0%J5NNJ5M0K5K0J5%J5nj0k5k5j0j0NJ5N0N0M0Nk5l0k5
11487e%K0J5K0J5j0n%j5k5k5j5j5%J5NK0NJ0K0J0J5%j0nNJ0N%j5l0k5k0J0K0J0J0nN%J5j0
11485B5J0%N%K0J5K5J0j0l0l0j0j0j0j0nj5nnj5%J0%N%N%NJ0K0J0J5NK0K0Nj5j0%k0j5nk0
11482@n%NnNJ0nN%%j0nK0L5J5nl5k5k5k5k5k0j5NL0O0O0L0J5J0j0nk0k0k0n%k5k0j0nNN%N
11479b5N%J0N%N%J5K5M5M5K5k0n0l0l5k5NK0nk0nJ0L5J5N%j0%%n%j5Nnj0nl0k5l5k0%K0L0
11476e0Nj5%K0L0J5nk0nN%%n%n%K0L0L5K0j5%%j5k5l0m5j0nNJ5nj5%j5n%j5k0%K0J5%j5%%
11472a05NK5L0K5J5J5N%j5j5j0j0J0K5K0%j5Nj5j0j5j0j0j5j0j5NNj0J5J0j0NNN%J5j0j5j0
11470h0%L0K5K5K0%%j5j0j0N%NNNNj0K0K5M5M5K5j0k0k5j5j0j5nk5k0k0%n%J5L5L0nk0j0j0
11467B5J5K0K0J5j0k0j5j5j0n%j0j5%nj0NN%NK0K0%j5j5NNJ0j0j5J0%J5%j5n%%n%NN%Nk0k0
11464b5NL0J0nj0j0%%%Nk0%K0L0%j5m0l5j5J5K0J0j5j0J0K5J0j0n%J5J0%j0j5k5nK5%k5j0
11461f5nK0%n%k0j5J0K0J5%k0k0l0j5NK0N%NJ0NJ0J5%%NK0K0j5nJ0L0J0j5j5j5J5J5j0k5l0
11458f0k5nJ5K5J5J0K0J0k0j0NJ5M0L0K0N%J0nk5l0l0k5j0K0M5L0K0nk5k5NJ0j0j0k0k0J0
11455@J0J0Nnj0J0J5nnj5%j0j0k0m0j5K5L5Nj5%K5L0n%j0nj0nj0nk0NnK5K0%J5J5J0J5n%n
11452D0%N%j0j0J0J0j5l0k0J5nj0nn%nj5Nnnnj0j5NJ0M0K0K5L0L0L0%n5p0l0J0L5NnnK0K5
11450C5NN%NNNk5j0J5J0J5nk0nnnn%nk0j5j0nj5nj5j0k0J0K5K0J0j5j0j0J0J0n%%%%J0K0J5
11446a0J0nk5j5j5nJ0L5L5J0nk0l5l5l5%%j0j0K5K5J5%j0j0j0nJ5J0j0J0K5M0K0J0J0J5L0
11444H0Nk0j0k0NNJ0J5j0nJ5%%J0%nk0j0j0k0nj5j0NK5L0Nl5l0j0J0%J5J0J0J0J0J0J0nl0
11441B5k0j0%K5J5NJ5%j5l5m0j0J5nnj5nJ0Nj0n%%%j5NJ0j5nNNJ0NJ0J5%J5Nj0nnnnj0%n%
11438e5J0NJ0NNJ0NJ0NK0N%K0J0Nk5m0j0NK0K0NJ0nn%n%n%j0nk0j0j0l0l0j0J5K0%j5NJ5K0
11435c0%%j0j0K5K5K0%n%J5K0k5n0l0j5J0J0NK0K0NJ5K0J0J5nk5k5j0K0J0K0J5%n%nn%n%%
11432D0%nN%%j5J5%%%%J5nnJ0j5j5j0j0j0j5j0j5J5J0J0J0%K0J5%J5%j0nk0k0NK0NJ0Nk0N
11429B5J0N%j5j5j0j5NL0K5J0j0J0%j0J0j0j0J0n%n%K5J0nk0k5nN%nnnnk0nJ5K5L0J5nj5j5
11426B5j5NK5J5j0j0j0nj0j0J5K5%j5k0nN%nk5j5NJ5K0nNJ5%J0K0%J0NJ0Nj0K0J0%nj0j5n
11423F0K5K0k0m0n0m0j5j0nN%%%N%NN%nNJ0j0j5J0NJ0%j5j0J0L0L0J0j0l5k5k0nNJ0k5k5N
11420a15J5Nn%%J0%%J0J0M0L5J0k0l0m0k0J0J0J5J0%K0J5Nj0nnnj0nj0nJ5NJ0NK0N%K0J5N
11417C5K0Nk5o0n0l0j0j0k0nK5K0J0L0J5J0j0k5NK0Nj5k5nK0J5J0j0%%J0nnJ0NNJ0nnNK5L0
11414B5K0%J0J0L5J5Nk0l0l0j5j5nNNn%%N%%J0J0N%J0J0%nj5j5n%k0j0n%K5J5%j0k5l5nJ5
11411c5J0K5J0j0k0k0nnK0M0M0L5K5K0J0nk0l0k5m0k5k5nJ5K0J5%j5%J0L5N5M0j5m0l0k0j5
11409B0nNJ5j0n%NJ5nN%j0J0%%%%%%%%nNNj0j0nk0Nj0j0j5n%%%%J0n%Nn%Nnj0J0%nL0M0M5
11405H0K0J0%nJ0j0k0k0nj5j5j5j5nj5nj0K5K5K0K5Nj5nnnk0j5J5L0J5nj5k0k5k5k0j5j5j5
11402i5j0j0NK5L5L5J0j5K0L5L0J5k0nj5k0nK0J0K0J5Nnk5m0m0k5j0NK0N%l0k5nK0J5nJ0K0
11400c0J0K0J0NJ5nk5k0nNL0K5J0%%%n%%%%NnNK5Nk0l5m0m5k5j0NK0M0L0K5M0K5Nj0k5j0j5
11397C0j5k5j5l0j0J5J0J5J0nj5k0%J0L0K0K0%j5j5n%j5j5n%Nj0J5%J5J0k0k5nNK0%j0j5N
11394e5NK0K0NK0J0K0J5NK5J0J5j0k5k0j5j0nj5%N%nk0k0l5j0K0L0J5K0NK0L0K5K0k5l5m0
11391A5k0j5K0J5K0J0j5l5l0k0nJ5K0L5Nj0j5%J5J0%NNJ0Nj5j5j5j5j0j5j5j5J0J0J0J5J5
11389a5NNK0NnnJ0K0K0j5j0k0j5%K5%j5j5NJ0J5J0K0J5J5K0N%j0j5%nj5nnk0%j0nj0j0nnj0
11386b0Nj0N%nn%J5NNJ5L0K5J0j5nj0%J5Nj0j0%nk0k0j0nk0k0nj0nnj0L0K5J5L0K5J0nk5j5
11383@NJ0NJ0J0j0j0j5j5J0K0J0nj5j0j0j5NJ0K5K0M5L5j0m0l0j5%K0j5l0nj5%J5NK0nnJ5
11380B0K0%%j0J0nk5m5l0NK5J0j0N%K5K5Nj5k0j0J0K5%Nnk0nj0nnk0n%k0NJ0N%NNNN%%n%n
11377d5%n%%j0j0nK0L0K0K5L0N%l5k5j5J0K5J5Nj5j0k0%J0NNj5%j5%nj0%NnN%J0K5K0J0%k0
11374A5k5l0j5%K0L5L0J5%nNNnj5k0k0k0k0%K5NJ5%nN%j0J0%nNn%%j0j0%NJ5nj5k5k5k0%J0
11370i0K5K5J5Nn%L0M0M5K5J0j0l5l5k0m0j5J0j0%J5L5M0J5j0j0k0l5l0k0NK0J5%k0k0%%n
11368e5%%J0J0%J0NNNJ0J5NK0J5NJ0J5j5j0j5j0k5%k0j5%%j0N%n%nn%n%Nj0nN%%N%%N%Nk0
11364f0j5j5j5NK5J5J5K0%%K5K5L0%j5J0J0NNJ0NJ5n%%%%j0J0n%j0k5l0nNK0J5J0N%%Nn%J0
11361H5j0j5k0l5l5%K5M0L5K0J5%nj5k0N%j0j5k0%j0j0nj0j0nJ0K5J0nj0J5K0%nk0k0k0J0
11358a5K5J5j0%N%N%J0K5K5NnNK5K0Nnj5nj5j5nj5j0j0j5nj5j0j0j5nNK5K0NJ0NK0K5J5Nn
11355A00k5l0l0j5J0NNNJ0j0l5l0j0%K0K0%j0k5l0j5K0J5K0J5NnNNj5nnj0%K0K5M0J5j0l0
11353A5l0nJ5NNnnj5k5j5%J5J5N%N%nk0j0nJ0J5J5J5J5J0j0k0k0k0k0k0j0j5k5k5j0K0K0M0
11350i5M0L0Nj0NN%N%%%%%%%%%%%nJ0j5%nNj0Nj0k0k0j5N%%K0L5L5K0J0j0k0k5nnk0j5j0J0
11347g0K0K5nnNJ0J0J0%J5NN%j5j0j0%j5k0%k0k5k5k0J0J0J0J0%NnNL5L0M0K0L0J0nl0l0l0
11344b0l0l0nJ0N%%NN%j5j5j5j5%%nJ0L5M0L5M0NN%Nj0l0l0j0J0J0J5J0%%J0j0j5j5j5j5n
11341e0%%%n%%%k5%nj5k0nj0j0J0L0J5K0M5L0J0%%j5nnj0j0nj0nK0J0%NJ0J5%k0j0nk0j0n
11338f0j5nk0%K5K0NNJ0Nj0j0K0K5%N%J0K0N%L0L0K0nm5n0m0k5nn%j5%J5J0J5J5J0K0%l0j5
11335c5%J0K5K5J0K0J5j0l0l0n%K0J0J0J0nnJ0J5K0K5J0k5l0l5k5nJ5nN%k5k0%J0K5K0K0n
11332C5%nnj5J0Nj5k5m5j5J0J0NK0%%%n%j0Nn%NNK5M5L0L5J0nk5k5l5k0nJ5N%%%n%Nj0j0J0
11329EJ5L5K5K0M0J0l5l0m0m5n5l0K0L5M5J0nnnj0J0NJ0J0k0k0k5j0j5NnnJ5J5nk5l0nJ5J5
11326f5Nj0n%%nj0%L0Nj5j5nJ0J0j0%N%%%%%%NnN%%NN%J5J5J5J5J5K0J0K0j5k0j5j5j0k0k0
11323e0j0%J5J5%J5NK0%%NJ0n%J0nJ0J0nnJ0J0nNNnj0nn%j0n%nJ0J0%N%J0%nk5k5nNn%N%L5
11320C0L0Nj0j5j0j5k0nj0j0k5%K0J0J5K0L0Nj0j5k0nnj5nj0NJ0J5%%j0j0%%j5j0%L0L0J0
11317A5%k0j0j0j5nJ5NN%J0J0%k0j0k5j0J0K0J5J5K0K0J5J5%l0k0nj0nk0NM0M0L0nj0l0k5
11314B0j5k5k5l0j5J5K5J0nj0J0J5L0K0J5%k0j0J0J5J0j5k0l0nNK0K0Nj0j5k0j0nJ0%N%J5
11311a0L0K0Nnk0m0k0k0j0nJ5J5K0J5J0L0L5Nk5m0l5l0j0J0Nnk0j5%K0K5%j0k5l0%J5NK5N
11309f5J0K0J5J5J5J5J5J5J5J5n%%nk5k5k0k5J0J0K0Nj5l5j0J0N0L0J5nk5k0j5nj0k5l0j0
11306g5%K0J0J0K0M0J5k0m0k5j0NK5M0L0L5j0j0Nk0k5m5l5m0j5J0K5L0M5J5J0j0l0l0nJ0J5
11304c0J0K0J5%%%%%k0n5l5j0j0K5K5NN%NK0J5K0J5K0K0J0K0j0k5j5k0%j0k0k5j5%K0K5J0
11301En%J0K5K5NNNNl5l0j0j0nj0j0j5j0n%N%N%%N%NN%N%N%Nn%j0NNN%j0j0j0K5K5J0%nJ5
11297B0%n%%J0J0%j0k5j0J0K0K0Nj0k0j5J5%n%nj0NJ0K0K5J0J0K5K5Nj5nk0j0Nj0j5k0k5k5
11295a0%J5J5K5K0J5Nj5j5%%k0j0j0K0J5%l0k5k5k0k5m0nL0M0M5M5M0K0%j0nnj0nnnl5m5m5
11292g0k5%L0K0J0%j5%nj5Nj5%N%NNJ0%%J0%NN%N%NNJ0J0L0K5J5j0l5k0NJ0J0J0%J5J5%l0
11289D0j0j0%J0Nl0j5j0M0N5M5NNnk0%j0k0k0k0j0nk5k5k0k0%K5L5%j0J0%%k0j0Nj0n%k0n
11286g5n%NM0L5M0K5Nnnj5nk0k0k0j5NL5L5J5nn%J5J0K0Nnj0J0nk5m0k5k0j0nJ0J0J0J0K0
11283B0NNJ5K0%k5k0j5j5nNK5%nk5j0J5%%%j0nN%J0%j5NL0N5M0Nnn%j0j0j0j0j0n%j0j0J5
11280D0L0L5nk5k5nnJ0J0%nJ5%Nnn%nl5j5%J0K5nk0k5k0nnJ0K0J5N%J0J5J0J0N%N%J0nN%j0
11277G0k5k5j0k0k5j5k0J0K0L0NJ5K0J5J5Nj5nnnnj5%L0L0J0J5%k5n5l0%K5M0K5%k0nj0j0
11274C5l0%L0K5%k0k0k0l0k5NL0L0J0j0j0j0NJ0nnnnN%NNl5k0J0L5M0K5Nnk0k0n%nJ5J0NJ0
11271D5J0nJ5J5%j5l0j5j5N%NNNNj0j0j5j0k5l0k5k0j0J0%NJ0NJ0NJ0J0NJ0K5L0K5K5M0K0
11268A20J5j5m5m0k0nj5j5J0Nl0k5%J5J5J5J5J5nl0k0j0K0K0J5nj5j5NK5%j0nnJ0NNNJ5%N
11265B5J0j5j5j0j5j5j5nk0NJ0J0NJ0NNJ0J5J5K0K0nL0J5NNnl5l0m0j5j0j5J0J0%j0k5%NK5
11263c0J0nj0J5K5J5%j5J5L0L0J0nl0l0%nJ0NN%NNNNj0Nj0j5l5l0k0j0J0K5L0L5J0NNJ0j0
11260E5k5j0j0j0j0j0NNJ0%nJ5j0J0J0J5j0k5k5j0J5J5nj0J0J0K5K0%k0l0j0%J5j0j0j0j5
11257d5%n%nJ0J0j0nk0j0L5M0K0J0J0nn%Nnn%Nj0NJ0NNJ0NJ5%%j5J5L5J5J5J5j5m5n0l0%L0
11254D0J5%J0%k5k0nN%%N%J0K0j0l0k0%N%%%%j5j0j0j5k5j0NK5J0J0J5J0j0j0j5j0j5j0k5
11251a05%J5K0nk5j0k5l5j0L0K5K5L0K0%J5J0N%NNN%NNnJ5K0nj5k0k0k0j5k0%K5NJ0J0J0n
11248b5nj0NJ0K5K0J5L0J0nk0k0k0l0j5N%J5nJ0NNNNNNNk0nJ5K0nk0j0j0j5j0j0j0%nj0NJ5
11245e0K0j5j5l0nJ5J5J0J0nK5N5M0L0Nj5j0j0k0l0j0k0k0n%Nj5k0j5j5k0J5K5L0J0%j0Nj0
11243e0j0Nnj0J5L0K0K0K5J5Nk5j5j0k0j0%K5NJ0Nj5j0nnj0nnJ0J5J5J5L5K5k0l0m0k0j0J0
11240b5j5j5K5K0J0%nJ5K5%l5m5l0NK0K0Nnj0NJ5J0K0NJ0J5K0NnNNn%NJ5j0l0k0%K0J5J0J0
11237H0K0J0nk5l5l5l0j0J0K5L0%j0k5nK0N0M5N%nJ5Nj5l0k5nJ0J5j0k0nJ0%%%%NN%Nj5j5
11234D0NK5NNj0j0j0l0j5j5k0k0k0k0J0N%J5J5J5N%k0j5J5K0Nj0j0N%%%%j0J0%%%%%%Nnj0
11231d5J0J5J0J5J5nnJ5L5K0Nk0k0j5%J0Nj5n%j5l0k5J0NNNNNj0K0J0n%%%%nJ0K0K0J0%k5
11228C5k5%L5K5J0j0j0j0j0k0k5j0NJ5J5j0j5J5L5Nk0l5nL0L0J0n%Nj5j0K0J5K0J0j0nk5m5
11225A5m5k5j0J0%%N%J5%N%J0%nnl0m5k0%K5K0K5K0K5K5NNK0%k0j5j5k0NJ5J0J0N%Nk0m5j5
11222e5J0L0J0NJ0NJ5J0J5J0nnj0nnnnj0%nj0%K5K0K5K0nm5l0j5%%%%nj0nj0J0NJ0J0J0J0
11219B0J5J0%j0nnj0j5j0j0nJ5K5j0l0j0J0J0j0nnnj0%NJ5M5K0j0k5k0NJ0NNnj0N%j0nnNj0
11216c0nnNNNk0k5j0J0J5J5Nj0K0J5NNJ5K0K0K5J0J5nl0l0m0k5j5J0J0k0m0k5%K0K0NJ0J5
11214c5NJ0J5nNN%NJ5n%K5K0%k0j5j5j5j5nj0j0j0j5nj5n%Nj0Nnj0N%%%%J0K0J5J5K5K0K0
11211B0K0nj0nn%NJ5j0j5k5k5j5j5%J5L0Nj0%K5K5K0J5N%k0k0%J5J0j0k5nK0M0M0L0J5nj5
11208A30k0l0m0j5j0%nnk0j0j0NK5nk5k0j5%K0L0J5K0J0nj0j0j0j5j0NL5K0J0j5j0NNj0%%
11205A0j5j5k5nj0J0L0L0J0j0Nnj5k0NL0J5J0J0J5nj5j0nj0j0j0nNNJ0NNNJ0N%NnJ5NnNNn
11202F0J0J0n%J0N%nnj0nnn%j0%J0J0%nj5nj5k0j5l0j0J0J5K0J0j0%%j5n%nnj0n%j0j0%n%
11199g5NK0K0NK0J5J5J0J0nnJ0K0K0nk0k0%J5K5J0nnN%%N%%%%%j0m0k5k0NJ0J5nnl5k5j5j0
11196g0%j0%K0L5L5K0Nj0j0NNK0K5J0j5k0j0j5j0j0J5L0J5nl0k0j5Nj5l0k0j5j0%n%NJ5L0
11193e0J5%j5nJ0K5J5%l0l5k0j0%J0J5J5J0n%%NJ5K5K5L0J0k0j5nJ0L0K5Nnk0j5%j0j0nj0
11190A0j0nj0NK0L0M5J5j0%Nj5k0k0k0k5nj0Nnj0N%nnNn%j0%Nj0nNNK0K5%j5j0j0k0k0nL0
11187e0M5J5j0k0n%%%Nj5k0j5j5nK0J5NNJ5J0Nnj5k0%nk0k0%J0J5J0J5NJ5K5%j5j0j5j5J5
11184d5K0K0J5NNnj5k5j0J0J0L0L5J5J5j0nj0nn%k0J0N%k0nJ0K0j0k0j5%J5%j5l5l5j0K0L5
11181b5K5L5L5L5K0j0l5m5k0k5NJ0J0Nj0l5l0j0nJ0N%K5K0%k0NJ0J0N%J0J0%n%nnNj0j0Nn
11179a0j0j5%%Nj0j5k0%K0K0L0J5%j5j0NK0J0K5K5J0k5l0k0%J5k0j0j5j5j0nk0n%j5j0nNJ5
11176i0K0NJ0J5J0J0%j0k0k0nNK5M0L0J5k5l5j5NNJ0J0K0K5Nk0j0j0k5k5k0nK0K0K5K0K5%
11173D0%N%nNJ0nJ0NJ5Nk0l0k5k0k0%%j5j0nj0nj5j0k0nNK5K5J5J0NNj5j0J0L0L0J0j0j0j5
11170a5k0nNNNNJ0NNJ0NJ0Nj0%Nj0N%%NJ0NNJ0NNNnk0nj5l0k5nJ0J5K0J0K0J5J5J5J5J0nk5
11167H0m0j0j5j0j0%J5J5%j5l5k5k0J0K0J0J0K5NJ5J5j0j0j0j0K0%k5k0nJ0K0j0j5k0J0J5
11164b0L0J0k5m0l0j5%K0K0K0j5j5%J0J5%l0k5l5k0J5L0K5K5M0K0Nnk0j5j0k0k0%j5j0nj0
11162a15nj0%K5M5M0%j5j0nj0j0k0nK5K0K0K0J5nNNk5nJ0K0Nj5nnNj0%n%%nnJ0j0j0NJ0J0
11159a5J0J5NJ0J5J0j0n%j5l0j0%J5j5j0K0K0%N%NJ5%nJ5NNNN%%J5nl0nJ5J5J0j0NN%%%%j0
11156G0l0m5n0J0L5K0K5nnJ0j0j0J0%nk5k5%NK5nk5k5k0nK0J5J5k0%%NNj5l5J0L5M0J0nnn
11153a0j0%j0nj0J5J0K5Nj5k0l0j0K0J5K0K0J5K0K5J0NNnJ5%%Nnj0l0m0n5m0j5J5L0K5J0K0
11150A0J5nk0k5%nk5j0j0K5N0J5nj0Nj0nNj5nn%%NK5K0K5%j0%N%NJ5K0%k0k5k0nj0K0J5J0
11147D5J5Nj0l5l0J0Nk0l5k5NL5K5NNJ0Nj5l0l0j5%K0K0%nJ0%Nk5nJ0J5J5nJ0J0J0NNJ0%%
11144C0%%%n%%%J5%j5l0j5J0K5K0K0J0nnj0j5l0j0Nnj0%nnn%%%NNJ5Nj5j5%J5J5J5j0nJ5K0
11141C0M0L5K5j5n0n5m0l0%K5K0%N%%%%%%%n%%%N%Nl0j5J5J5J5N%l0nNJ0j0nj5nk0k0%j5j5
11138a25J0J0%J5nJ5J0NNJ5J0NK0nNJ5J0N%l0k0%NNnnJ5J0N%J0nj5m0l0k0nJ0NNNj0J0%j0
11135i0J5J0nk5%J0L0K5J0%j5k5l0j5%NK5M5M5%j5j0%Nj5j5NNk0j5NK5K0K5K5J0Nj0k5l0j5
11132b5NK0J5K0N%j5J0J5L5J5%NNK5K5J5k5k0j5k0k5k0k5j5k5nJ0N%N%NNNJ0J0J0J0NJ0NJ0
11129H5j5l5l5k5l0j5nJ0J0J0J0NJ5K0N%N%N%N%Nj0nj0j0N%%k5k5%K5N%NJ5j5j5k0J5J5nn
11126c0nnJ0J0J5J0J0J0NJ5J0j0%NJ0nj0J0%%%%J0n%%%nnn%n%n%%j5NJ0J0j0nl5l0j0J0NJ5
11123a5J5J0%j0%n%n%n%NK0J5L0K5J0k0%%n%l0k5%J0L5J0k0m0k5nJ0K0%N%NJ5Nk0k5l0j0%
11120e0K0K0K5J5K5L0J0nk0l0nj5NnJ5J5nk0nK0K0K0J5nk5j0NJ0J0K0J0J0nj0j5k5k5k0%K5
11117D5K0K5K0nk0l0m0m5l0J0K0J0K0K5L5L5K0J0j5n%k0k0l5l5k0%J5K0J0%j5j0n%Nj0nnj0
11114c5%j0n%j0%NK0J5K5K0%nNJ5%k0j0j5j5j5k5l0j0J0J5J5J5K0K0K5%j0nnj0%%NJ0nJ0%
11111A0NN%n%%%n%%j5j0j5j0nj5k0%K0L0M0J5k5k5J0J0%k5j0j5J0J0NNn%J0L0M0L5K0Nj5l0
11108F5k0NK0J5k0k0nj0j0nNNNNJ0J0NN%j5nnk0k0k5nNK5J5J0%k0j0nj5%J5N%j5l0l5k0NL0
11105g0L5J0NL0K5Nn%NK0K5%j0j5j0N%k0k5j5K0K0K0K5J5nk0j5J5J5%k0k0J0J0K5%J5J0J0
11102A25J0%l0j5j0nnj5k0k0k0J5K5J0J5nk5j5j0J5J5NJ0j0j0%N%%%%%%%%N%%%N%nJ5K0K0
11099I5L0K5n%nnj0l5k0nj0j5k0j0k0j5nJ0K5L0nl0m5k5%%J5J5K5K5%k0k0k0%J5J5J0K0J0
11097B0nk5k0nj0J0%%J0n%NN%J0L0L5J0%nN%nk0nnj0%j0j0j0j0nj0j5%NK5J0K5J0J5K5NJ0
11094H0nnJ0%nn%Nj5l5l0k5j0j5k5nnnnj5%Nj0j0NL0M0L5K0J0nN%j0k0j5j5nNK0K0%%NK0J0
11090B5J5NnnNNnnJ0j0j0j0nnj0j0nJ0K0J5J5J0K0K0J0%j5nj0nnk0NK0L5M0J5j5l0l0k0k0
11088D0nj5j0j0j0j0j0k5k5j5J5K0J0L0J0N%%NnNJ5j0nJ5%%J0n%NnNJ0j0j0j5%K0k5n5o0k5
11085a45J0L0N0M5K5NK0K0k0j5j0j5nJ0J0%k0nJ0K0K0NNnJ0K5J0nk0k0nk5k5j0j5k0nJ0nN
11082e0nNJ0nnJ0N%%%N%%N%%N%N%NN%N%NN%N%%%N%NNj0NK0L5J0k0k5m5nNJ0j0%%%%%J0J5%
11078B5k5k0k5k0l5k0NM0L5J5K0L0K5J5j5m5m5j5J0L5J0NNJ5L5K5j0%Nj5l0m0k5J0L0J5Nj5
11075A5j5%K0L0L5J5l0n0n5k5NK0J0J5K5K0L0J5j0nk0nnk0k5%J0nl0k0%J5J0NNJ0NNnj0nj0
11073c0nnj0nJ0J0j0K0M0L5j0k0%J5J0Nk0l5l0k5j0j0j5j0K5K0K5K0K0J0K5Nk5m0j0NJ5%N
11070eJ0J0J0%K0J0j0NN%N%%%j0j5Nj0j0nnNN%NNNNNj0j0%j5m0m5%K5M5K5%k5k0nj5j5%J0
11067e0J5%NJ0%J5K0L0M0J5j5l0%J5%nnNnN%nJ0%J5nk0l5l5k0J0%%J0%NJ5%j0J0%j0J0nnN
11064E%n%%%%%%J0Nj0K0J0nJ0NNJ0NNK0nJ0J0k5k5k0k5k0%K0J5J5k0n0k5n%%%nJ5NJ0J5nJ5
11060a0NJ5K5K0J5nk5j5j0%NnNN%%%j5k0l5j0J0J0J5J5J5L5L5K0j0n%j5k0k0j0k5j5NK0L5
11058D0j0l5k5n%L0J5J0%n%nJ0j0j0J0J5J5K0K0%%J0nk0j5j5j5NL0K5J0j0j5K5K0j0j5j5j5
11055E5j0nj0nj5j0K0K0J5j0l0l0j0j0j0j0NK5J0J5J5J0J5J5NN%NNNj0J0K5J0j0j5nk0j0j0
11052D5NJ0NN%j0m0m0m0k5nJ0%K0K0N%J5J5%j5%%j0k5j0J0K0J5L5K5K5K5Nj5k0k0k0NL0nn
11049D5j5NnnJ0j0j0Nn%%j0k0J0L0J5%j5l0k0k0k5j0Nn%nn%nNK5J0J5K0L5M0J5j0k0k5j5n
11046enJ5L5K5Nl0m5l5m0j5NNNNJ5%J5K0%k0j0K0J5k5l5l0l0k0K0M0O0N0L0K5nk5l0j0j5j5
11044c5k5l5j0J0K5K5J5K0K0J5K0J0J0j0l0j0NNj0%%n%%NK0J5nk0m0m0l0NJ5K0M0K5n%K0K0
11041E5J5K0nk0j0j0nk0j0j0j0NNnk0k0NK0J0J0J0j5%%J5J5%%J5J5J0NJ0Nj5j0j5j0%%j5k0
11038@k5j0%K0L5J5j5l5k0J0L0K5K5Nn%NNk0l5nJ0L5L5J5k0k5j0%%nk0l0j0NJ5j0j0j0n%%
11035c5N%%NnJ0%K0J5NJ5J0K0%k5m0l5l0J0L0K0K0N%J0nj0j5j0j5NJ0NNJ0NN%K0Nj0l0l5j0
11032d0J0NNnk5nj0nj5%J0%J0NNNJ5Nj0Nj0%J5k0%%%N%%%%%%nnnj0j5k5l0j0J5M5M0K5Nn%
11029b5%%%n%%n%%n%n%NJ0%j5j5j5J5J5%nj0N%%n%J0n%%%%j0NNj0n%K0J5K5J0nk0l0%J0J0
11025c5J0J5%K0J5NNj5j0nnj0k5NK0nNk0l0n5l0nj0j0j0K0M5M5M0%%Nn%Nj0%%J0K5K5J0k0
11022A5j0j5j5%NNN%NN%j0j0nk0j0nj5nJ0L5K0J5%k5k5NL0L0J0j5j5J5L0K0Nl5m5l5%J5J0
11020b5%J0J0NJ0J5N%K0J5M0M5J0j5l0l0k0l0m5m0nK0J5%j5%J5L5N0K0%k5k5k5j0NK0j0nj0
11017@nnj0nnnj0j0%J0J5J5J5J5J0K0J0J0%NNN%J0nl0m5m5k5NK5NK5J5J5NK5L0K0N%n%j0l0
11014G0k5j5nnN%J0NNNNN%%%%j0j0%NJ5nl5l5k0nj0j0NK0J5J5NK0K0N%k0j5n%nj0k0j5K0K5
11011@K5K0J0%K0%j0nNj5Nj0nnk5k5j0j5nJ5M5K0%k0l0k0j5%K0J0%nj0j5NJ5N%NJ5K0nj0J0
11008A0L0J5nj5k0k5j0%J5%J0J0K5J5NNJ5J0nl0l5k5k0%n%j0NJ5NN%N%%%%%%%%J5J0J5J0J0
11004E5J0K0Nl0l5l5l0J0L0K5K0j0j0j0j0j0j0j0j0j0j5l0%j0k5j0j0NK5J5J0L0J0NK5J5J0
11002EJ0J0nnJ0L0L5J5%k0k0k0k0k0l0k5j0NJ5j0l0k5j0K0K5K0%K0J5J0J0K0K0J0j0m5n0l0
10999h0nJ5L0L0M5K0NNNnk0j0NK0L0L0K0K5nj0k0m0l0nK0J0j5j0j0j0J5J5NNj0j0j5j5NK0
10997E5K0L5L0K0%nnnj0k5j5j5j0nk0k5k5%J5J0J0J0nk0nNNnK0N%k5j0N%j5n%nnj0NK0K5J5
10994C5j5NL0L0J5Nj0j0l0l0j0K0K5J0j0k0%J5L0M0J0k0l5n0m0l5%K0J0%%n%j0NJ0K0K5L5
10991F5K0nk5k0j0J0%nj5l5l5m0k5nJ0K0J0J5J5J0J5J0J5J0J0J5J0J5%%%%N%nNK0J5J0K0J5
10988A40j0k5l0j5N%nn%j5%N%J0%j0k5l0l5l0nNK0K5K5L0L0J5NK5Nk5k0%J5Nj0k5l5k5nJ5
10985eK0J0nNJ0%j5m5l5j0n%J5K5J0k0j0nN%L0K5J5nj5%%%%n%j0%NNNNJ0NJ0%j5j0j5j0k0
10982d5n%k0k5NJ5K5J5nnJ5%n%%%%N%nNK0L5N5J0%%J5J5n%Nj0k0k0j0j0k5k5j0K0NK5K5K5
10979I0Nj5j5j0J0nnk0k0j5J0K5K5J0nK5J5%j5l0l5j0NK5L0Nl5l5j0J0NN%j5k5j0K5J0j0j5
10976b0j0k0%j5j5n%NJ0nj5j0J0K5L0K5L0K5J5k0nNK5K5L5K0k0l5k5k5k5j5k0j0NK0J5J0K0
10974D0Nnk0nN%NJ0NJ0J0j0nj0j0NNN%k0l0m0j5j0NJ0K0K5J5nnnj0nnj0J0K5Nk0k5j0J5K0
10971b5K5K5J5NJ0J0%k0l5k5l0j0j0k5%L0N0O0K5j0j5nk0k0nj0j5j0J5J5j0NNN%J5J0J5J0
10968E0J0J0K0%j0k5k5j5%k0k5k0k0%J5K0Nn%Nnnnnnnj0%%NJ5nnJ0K0nj5Nnn%nnnJ5J0J5J0
10965b0NK5NJ0%j5j0nNk0j0%nj0nnnnnnNJ0J0NK5K5J0j5k0n%%nJ0K5N5M0L5L5J5nj0j5l5m5
10962G5m0m0nJ0%nj5j0%j0nJ0L5L5J0j0k5l0n%j0%%k0j5j0k0K0K0J5K0%j0j5%%k0nnN%NNN
10959f0%N%J0J0NK0%J5J0N%NJ0n%J0%Nk5k0k0k0NJ5J0J0J5nj5j0k0k5%J5K5%j5j5J5nnJ5J5
10956a5L5K0K5Nk0j5NJ5M5N5J5k0j5l0j5%NJ0%l0l0l0k5j5nk0%K0K5K0K5J0nNNj0J5%%%N%
10953F5%%%N%j0j5%k5k5k5nJ0%nJ0j0%N%%N%%%N%N%J0J5%K0J0J0J0J0j0j0k0nJ5%k0k5j0N
10950eJ0J0L0J5j0j0j0j0J0L0Nj0j0J0L5L5J0%j0j0j0j5j0j5k0nj5j0j5j5J0NJ0J0K0J0%%
10947E0NNl0l0n0l5NK0J0J0J5J0j0k5j5j5J0L5L5J0k0j5%%l0k5j5K0L5L5K0j0j0j5k5nK5K5
10944@K5%k5nJ5J5K5J0nk0m0nJ0J0J0nj5k0%%K0j0%N%%j5l0k5NL0L0J0j0j0nj0j0k0%K5N5
10942A5M0N%j5j0k5j5k0k0j5J5J5%n%%k5l0%J5L0L0K5N%nk0J0J0J0nl5j5k0l5j0M5N0K5J0
10939C0j5k0j5k0NK0J5J0%n%n%nNnnNNnk0j5J0K0J0K0K0Nnk5k0j0%NJ0nNNJ0%j5K0%%nNNn
10936B0nnj0n%j5j5%L0K0Nj0l0nL5L5%k5k0%nj0%j0l0l0J0L5N0L5J0J0J0j0N%n%j5NJ5J5j0
10933G5k0%Nj5J5J5J0k0k0nN%%%nN%l0j0J0J5J5J0NK0L5K5J5j0j5j0NL0K0Nnk5k0nj0k0j5
10930H0j5nk0k5l5j0J5J0K0K0J0J0j0j0NNj0%nj0k5k0j0j0NL0L0Nj5j0N%j0nNNK5J5J5J5J5
10927H5K0J0nk0k5nJ5K5J5J5%k5k5j0J0nl0k5nK0%J0J0%NNK0%J5J0k5k0l0j5%J5NJ0NJ0NJ0
10924H0%j5%j0k0k5nK0%nn%n%J0j0l5k5l0l0J5L5L0J5J0j5k0J0K5K0K5K5J5%k0k0nj0nn%n
10921A0%%Nj0%%J0J0K0%J5J0J0J0%%%%j0k0m5m0l5nJ5K0NJ5K0%Nj5j5Nj0nnj0N%NNK0N0M5
10918I0K5j0k5l0j0%K0J0J5n%j5%Nj0n%j5j0NNJ0J0%k5l5l0j0K0j0j5k5k5%J5NN%J5NNJ5K0
10915a0J5K0n%J5j0j5j5l0j0K5NJ5K0K0K0J0%J0j0k5l0l0nL0J0Nnj0Nj0j0nj5j0j0j5%nNJ0
10912e0j0N%N%J0J5J5NJ5J0J0J0%nj0%%K0K5n%N%%k0l5m0k0%J0J5L0L0K5J0nj5%%k0k0%j0
10909Ej0j5%%j5%j0j0%NK0K0NNnj0NK5M5M5K0j0k5k5j5j0nj5nNJ0J0NJ0J0J5Nnj0j0%j5j0
10907C5nk0n0n0n0k0j0%K0L0L0K0L5K5Nn%NnNJ5j0l5l5j5NJ0J5K0Nn%L0K5nk0nNNnj0N%N%
10903e%nj0J0L5L5J0%j0NK0K0Nj0j0k5l0l5k0%J0N%N%nk0j0j0nj5j5nNJ0K0%J0J0NJ5%j0n
10900b5%%nj5J0%J5NJ0K0K0K0j0k5j0%K5J5Nnl0k0NJ0Nj0N%nj0J0J0n%N%N%J5J5NNJ0J0J0
10897I5nJ0J5j0k0l0l0k0l0j0%K5K0K5K5K5K0nk0l0j0n%j5n%nnl0k0J0J0%%NnN%%J0%N%%N
10894@%NNj5j0j0j0j5j0j0j0NK0J0J0J5J0%K0L0K5Nj0m5k5nn%J5K5M5J5k0n0n5k5NK5J5J0
10892a5nnJ0L0K5L0K5nn%j5%nk0NJ0NNK0%J5K0%j0%Nj5l5m5k0NJ5L0nj0j5%%j0nj0j0nj0N
10889b0j0NK5L5L0L0Nj0%nnNn%NJ0J5%K0%J0J0j0nNj5%nj5Nj0j0j0j5%k0nj0nnnnj0nnnnn
10885b5%nn%nnJ5K0J5J5J0K5J5J5%N%NJ5NnnnJ0k0m5k0j5j5Nnn%%nnJ0j0nn%j0nnnnJ5NJ0
10882c0J5%%J0K0L5N%k0m0nJ5L5L0%j0j5k5nK0K0NNNJ0NJ0J0NNNK0nk5k5l5k0nj0nnJ5J5j5
10879B0k5k0NNN%nn%%K0J0J0K0%J5J0n%nj0J0j5j0NN%NJ0nJ0N%Nj0%%n%%nNN%NN%%J0J5L5
10875A30J0%J5nk0l0l0j0%K0K0%k0k0k0j5%%nj0k0%J5J5K0K0J5J5L5%k0k5m0j5K5K5Nj5k0
10873D5nJ0K5L5K0j5l0nJ5J5nnJ0J5j0j5j5k0k0j0k5k5j0J0J0nj0j5j5J5J5J5J5%%%nJ5J5
10870C5J5%k5k5j0nnnj0J0%nNn%NnNnNK0K0nk5nK0%NJ0%nJ0nj5j0j0%j0j5%J0K0K5J0%NJ5
10867D0j5m0m0k0nJ0n%J5NJ5K0J0K0J0J0J5J5j0J5nk5k5l5k0j0NL0L0Nj0NnnL0K0Nj5k5l5
10864b0j0J0J0j0l0k5j5NK0J0nNJ0nJ5J5nNJ0J0NnJ5J5nJ0%J0nj5j5j0L5N5L5j5m0l5NJ5N
10861F0k5m5l5l0k0%L5N0N0K0K5j0l0j0J5M5K5%k0j5%N%%%k0j0j0j0j5j0n%K5K5%k0k0k0j5
10859a5NK5J0J5%%j0J0J5J5J5J5J0nl5k5k5k0l5j0K5L0%j0n%nnL0K5K5K5J5%nm0n0n5l5j0
10856i0K0K0L0J5%nj0nk0k0nK5K0K5Nj5%Nj0J0J5J0%k5j5J5Nj0nn%nn%k0N%j5nnJ5J0J5J0
10853b0J5J5J0J5J5n%J0NNnJ0J5K0K5Nl5l0j0Nj0j5k0nj5j0k0%K0K0J0K0J5nl0k5j5%%j0n
10850c5j5NL5L5L0Nn%NJ0%j0j5j0j0j5nnj5j0k0J5K5n%%%%J5K0nNK0%J5NNK0nj5l0l0k0nN
10847a0N%nNJ0nnJ0J0nnNN%j5k0l0nNK0J0J5J0%k5l0k0nJ0L0L0J5k0l5%J0N%j0k5k5j0NK0
10844g5J5J5J5K0K5Nnk0k5nnJ0K0j0NJ0%NJ0j0%%J5j5j5J5M0K5N%K0%j5l0l0j5nK0K0J5K0
10841G0K0Nj0l0l0j0J5J0%j5J5K5L5j5k5k5j5J0J0NJ0j5l0l5j5j5j5k0nJ0K5J5K0NNN%J0%
10839@NNNK0K5%j5k0j5j5l0k5j0K0K0K0J5K0J0j0%%%%%%NJ0K0nk0%NK5L0J0l5l0k0NJ5k0J0
10836C0J0NJ0J0%k5k0nnl0l5NK5K0Nnnk0%J0J5K5L5Nk0l5l0j0J0J5L0K5J0%%k0k5l0j5j0J0
10833c5%k5l0k0J5J0J5J0Nj0j0%K0K0NNJ5K5K5J5J0%nj5j5n%J0N%j5j5j5j5J5K0K0J5Nj0n
10830D0%k5k0j5k5j0%k0nJ0NNJ0J5J5J0j0j5j0K5L0NJ0NJ0J5N%K0J0J5%k0k0%J0J5nj5k5k5
10827B0k0k5l0m0l5l0%J5K0J0J5K5L5O0N5M0K0%k0j5j5k0j0j5%J5J0k0l5k0nnj0k0NK0J5K0
10825A0J5K0J0nk5k5%K0NJ0j0j0j0j0J0J0J0J5%N%k0l5j5J5N%j5nnj5NJ5K5M0N%%nJ5%N%%
10822F0NNnJ5NNNNJ0%k0l0k5k5%K5L5M0%j0k5k0j5j0j0j0j5j0%k0nj0j0j0%nn%L0K5M0K5%
10819D0j0nn%nnnj0nj0nj0%j5%n%n%n%j0NJ0J0J5J5J5J0J5J0j0l0j5k0j0%K5L0J0NNJ0nj0
10816A5nnj0%%nk0k0j5j5k0NK5K5J0NNJ0j5l0k0k0NK0J0J0%j5j5NNNJ5NJ0J0J0J0J0J0J5%
10813B5j5l0k5k5J0N%J0N0M5L0%k0k0k5j5K0J5K0K0J5nk5k5k0j5k5j0J5J0K5Nnn%j5nj0Nj5
10810c0%N%%%n%%N%N%J5K5K5J0J0NJ5%l0k0k5l0j0NNj0J0K0K5Nj0nj0j0nj0nj0NK5%K0J0J5
10807D0J0J0%m5k5j5nnk0NK0K0K0K0nj5k5NNK0K5J0%NK0j0n0m0j0K0L5J5Nj5n%n%nJ5K5nk5
10804B0m0l5k5j5J5L0L0K0%k0j5%L0K0N%j0k0NK0Nk5j5j5NNj0k5J5M5N0K5%k0j5l5l0l0l0
10801h5nJ0NNJ5K0J5K0J0j0l0k5j5J5K0L5K5J0j0k5j5j0NL0L0K5Nj0j5k0j5j5j0k0k5j0NN
10799f0J0L0L5K0%nnJ5K0K0K0K5N%%Nk0m5n0l0k5%k0%NJ0%N%NK0K5j5nj5%Nj0nnj0%nJ0N%
10796c5J0%nJ0%l0k0nJ5K5J5K0n%n%nn%%J0K5K5J0NJ0J5K5L0J5k0m0l0k5l5l0l0j5NJ5L0M0
10793A5J5J5J0J0NJ0NNJ0NN%N%k0m0l0l0nj0j0%NJ0J0N%nNj0k5j5%K0K5J5J0%k0j0k5j0NJ5
10790b5J5J0J0J5J5Nl0m0m5k5J0L0J5J5K5J0J0K0K5J0j5j5%nj0N%K0J0NJ0j0J5nj5j5j5j5
10787B0j0j0j0j0j5%k0nJ0NJ0J0NJ0J0J0%nn%%%n%NnNK0L0K0nj0j5k0j0NK0J5J5J5K0j0k0
10784G0l0k5nj0%J5J0J0K0%K5K0Nj0j5NL0L0J0j5j5j0nj0j0j0j0j0j0k5j5k0k0%K5NJ5%j5
10782@nnk0k0nJ5J0j5nJ0J5J5%j5j0NK5K0K0J0N%nj0J0J0N%j0J0%j0%n%n%nJ0J0%J0j5l5l0
10779a5j5nJ0N%%J0NNj5j0j0j5j0j5j0j0%L0K0J0J5J5J5J5%nj5NNk0j5J0J0J5j5j5N%nJ0J0
10776EK5K5J0j5j5j0k0j0%nnnnnnK5L5M0K5%j0l5l5k5j5j0%J5L5J5%J0Nj0j0j0N%nNN%k0k0
10773b0j0nJ5L0J5j0k0%J5J0%J0%%J0%N%%J5nj5k5l5k5nJ5L5K0Nnj0k0j0j5j5j5N%NJ0M0L0
10770B5L0J0J5j0J0NJ0L0J0j0j5k0NNj5j5nJ0j0k0l5k0NJ5J5K0K0K0%k0j0j0nJ0J0n%NK0j0
10767G0k5%K0J0n%%%nJ5J0nk5j5J5K5J0%j0nnJ0%%nnj5%nj0nnj0k5j0j5nk0j0j0k5nK5M5N5
10764B5J5j5j5k0k5k5k0%J5J5%%J5M0L5NJ0k0l5j5J0%n%K5M0M5j5j0j0j0j0j0nj0NK0J5J0
10761G0j5l0k5j0%%N%N%nJ0J5J5J0J5J5J5J5J0nj0nj0nj0j0nj5k0nk0l0l5%NnJ5J5nJ5J0J0
10758a0Nk0k0l0j0J5M5M5K0%nj0n%j0nnj5j5k5nk0j5k0j0NK5K0J5%nL0L0J5%%NJ0%%J0K0%
10756E5j5k5l0j5%K0M0M5K0N%%J0j0j0%j0j0Nj5j5J0j5NJ0j0%nJ0nk0nnk0j0j0k0%NJ0NJ0
10753a5NJ0nJ5J5J5j0k5N%%Nk0j5j0k0k0nL5M5J5nJ0J0J0J0NJ5nk0j0j5j0j5j0j5N%%N%n%
10750b0%L0J5%k0l0j5L0L0%%%%%N%NN%N%N%NN%%n%J0nj5J5NNJ5N%J5J0Nnnj0nnj0nnj5j5j5
10746B0j0nNJ5j0j5j5j5j5%J5J0L0K5N%k5l5k5j0J0K0%%nNK0K0L0M0K5Nnj0j0j5j0m0l5k5
10744c5NJ0N%J0J5j5j0k0l0k0nK0J0J0J0J5J0J0J5J0J5%j5l0m0j0%J0J5J0J5J5J5K0NK5%N
10741G5%N%k0%K0K0J0j5k0%J0N%NnJ0K5K0j0n0m5k5nj0k0%%%%j5k5l0j5J0J0J0J5J0J0J0J5
10738a5NJ0K5%nnj5%%j0%j0%J0J0K5M5L5J0l0l0j5%NK0nl0k0k0NK0K5J0NnJ0Nj0%%nnNnnJ5
10735E5J0nk0m0j0K0K5L0Nj0j5j5j5j5%%N%J0NK0K5J0nj5m0m0j5NN%NJ5%j5NJ0J0K0Nnl0k0
10732c0j0j5k0j0Nj5%K5L0L0K5K0J5J5K0%%N%%%%%%%%Nj5j5j5j5l5l0j5J5K5K5K0Nj0k5%%
10729A0j0n%nJ0J5K0N%nj0n%k0k5k5j5J5K0L5L5K0%%k0N%j5nnk0NNNNNJ0NNJ0nn%n%%Nnl0
10726A0k5nJ5J0K5K5J0j5l0k5k0j5Nj0j0nj0%n%J5K5nk0k5k0k0%K5M5M5NNnj0j0J0J0j0N%
10723a0j0J0%nJ0j0nnnj0NJ5K0%k5k5k5%M0K5Nnj5k0j0J0K0L5J0J0J0J0nn%%%%%j0k0k5l5
10720e0k5j5K0J5J5K0J5M5L5K5j0k5k0j0j0l0k5k0nJ0L0L0J0J0NJ5nk5k5k0l0m0nK5L5K5J0
10717@K5K0J0NJ0%nk0k0j0nNNn%n%%nnn%Nj0nNNN%j0k0nJ5L0J0NJ5k0k0j5NK0J0K0K5L5K0
10714A20nk5k0j0%nnnnnj0J0k0j5NJ0J0j5%J5J5nj0k0nnJ0K0nj5k0j5j5j5j5%J5J0L0J5%j5
10711b0j5j5J5%%k5j0J5L0J5NNj0j5nJ0K5J5N%nnJ0K0J5L0K0Nnk0n%%j5l5m0nL0N5L5%j5k0
10708G5j5k5k5m0k5k5j0K5M0L0L0J5J5K5K5J5%nNL0L5%l5l5m0m0k5j0k0k0NK5J0J5K5K0K0
10706I0K0J5%%J0k0l5l5k0j0j5j0j0J5L0K0K0%k0j0j5nnnnk5k0nJ5K5K5J0J0j5j0j0k0%j5
10703c5k0%K5K0K0K5K5J0%j5k5%K0K0Nk5k5%j0j0j0j5K0%%K0K0K5%j0j0j0j5j0l0l0j0NL5
10701b0L5L0J5j0nk5m5l0j0nJ5J0J5L0K5j0k5j5k0j0j5%K5J0J0NJ5nk5nJ0K0K5%j5l0k5k5
10698h0nJ0J0L0K5J5Nl0l0l0j5N%J0J0J5L5L5K0j5n%K5NJ5%%J0n%NNNj0J0K0j0n0m0nK0J5
10695C0j0m0j5j0J5L0M0K5%j0l0j5j0k0j0k0j5k5nNJ0Nj0j0K0L5L5K5L0K0Nj5k0NK0K5%j0
10693H0k5l0k5k5nn%J0J5K0Nnl0j0%NJ5%nJ0K0L5J5%j0k0k0k5j5%K0K0%j0j5k5nj0k0j5j0
10690i5%L5K5N%k0l0NK5L0L0L0J0J0K0NNj0j0k5l5k0%J0J5K0J5J5Nj0j0k5n0n0j5K0K0L0L0
10687A0K0J0%nJ0%%J5nk0k0k0k5J0J5J5J0%J5%j5k0j5J0K0J5J5j0k5nJ0N%%Nj0J0%n%%J0J0
10684D0nJ5K5K5Nk5j0nj0j0j0j0j5nN%nJ0%N%%Nj0Nn%%j5J0NNNNNJ0NNNNNJ0j0nNJ5K0%k5
10681H0k0nK5K0NnJ5%%nl0l5l0j5j5J0K5M5N0Nk0m0m0j0j0J0NNNj0j5J0K5K0j0k5k5j0J0L5
10678C0L0K0J0J5J0j0j5nk0k5l0j0J5K0L0K5K5J0k0m5l5k5j0k5j5J5J0K0NJ0NnJ0%NJ0%nn
10675B5k0J0J5Nk0k0k0nk5nL5M0M5L0K5J5j0k0k0l5l0k5j0%%j0k0k5j0L0K5K0nj0J5K0j0k0
10673b0j0J0K5M0K0nl5n0nK0J0%J0N%Nj0k0k5j0J5K0J0K0J0%NJ0%J0j0J0L0nk0j5j0N%nj0
10670B5j5k0nj0j5j5j0n%n%n%nnJ5K0NK0L0L5J0j0nn%nnnnnK0L0J5L0M0K5l0n0l0j0k5k0k0
10667b5%J5K5J0J0J0J0Nj5nNnJ0J0%nk0j5nJ0K0J5J5k0j5k0k0%J0j0J0N%%N%J5NNJ0J0%J0
10664G5Nj5nnj0l0k5j5%J5K0j0l0n0k0NJ5J0K5J0J5K0K0K0k5k0k0k5j0nJ5L0L0K0nj0j5k5
10662b5k0j5%J5NNJ0NJ0J0%K5%K0J0J0J5J0NN%NN%NN%N%%%%j5J5J0J5k5n5l5j5nJ0J0NJ5%
10658E5m0m5j5%K5K5L0K5J5J5%l0k0NK0K5K5J5%k0nnj0nnj5%j5%N%%j0NnnNj0m0l5j0%nn%
10655f0%l5l0j0NL5L0J0J0J0J0J5J0j0k5j0J0%%n%j0NJ5J0L0Nj5k0k5j0J0J0NNK0%%K0NNN
10652C0Nl0l0N%nk5l5nL5L0J5j0NN%%K0J5%k0l5%J0J5K5K5K5K5J0j5k0m0J0K5K5NK0%k0k5
10650G0n%nnj0nnnk0k0m0nJ0J5J0J5J5j5l0l0nJ5%Nnk5NK5K5NJ5J5J0j0N%K0K0L0J0j0j5k0
10647E0nnnnnl0j5%J5NJ0j0J5NNJ0Nj5k5l5j0J5J0J0J0nnk0%J0J0NJ0j0j5j0j5j0j5j0j5%
10644i5n%n%nn%J5J0J5J5K5K5K0nk5k5%J5%nk0k0nnJ0J5NnN%%N%N%NnJ0J0n%J0%NJ5nk0nk0
10641e0n%K0L5K0j5k5NK5Nj5nNnNK0M5M0K0NnNj5l5l5l0j5k0k0nnnnJ5%j0nj5nK0L0L0K0n
10638A5nl5n%K0N%k0j0NJ5J5J0J0J0NJ0J0j5k5l5k5nnk0l0j5NJ5K5K5L0K0J5N%J5J5%J0J0
10635G0%K5J0k0j5nK0K0%k0j0j0k0m0j0J5L5K0k0k5k0J5K0NN%%NN%%N%j5%nj5J0j5%NJ5J5
10632E5Nj5Nj0nJ0K5J0K0j0k5j5j5j0j0j0j0NJ0NNJ5J0J0J5k5k0j0k5l0j5%K0M5M0J0Nj0l0
10629B5j5k0j0nK0L0K0K0K0K0NNJ0%k0l0k5k5j0n%j5k0N%j5%K0K5j0j5k5l0j5NJ5J5NK5L5
10626A5M0K0j0l5l0k0J0N%Nnk0j0j0k0k5k5k0NK0J5Nnnk0NK5K0L0K5J0J5Nj5k5k5nJ0J5J5
10624a5J5J5nj0j0l0l0k5j0NL0K5J5nj5nnj5nK0%NK0J0NK5J0J5J0J5L0K5Nj0k5k5j5j5J0%
10621C5NNj5j0j5j0J5L0K0J5Nk5j5nj5%j5nnj5%j0j5%j0nj0nk0%L5L5K5J5%k0l5l0%L5M0M0
10618D5K5J0j5k0k0K0L5J5j0l5l5j0J0Nnk5k5nJ0J0J0J0J0J0k0k0l0j0NNJ0J0NJ5%J5NNNN
10615B5J0N%J5NNJ0NJ0J0NNnj0k0nj0nj5j0k0k0l0j0J0J0%K0K5NN%j0%K5K0Nnk0J5Nj0%%J5
10612F5J5J0J5J0J5K5%j5j5nk0k5j0j5j5N%N%J5n%NJ0J5nk5j5%%J5N%NNJ5K0Nnj5k0J5J5n
10609I5nnn%k0j0j0j0j0nj0j0J5K0J5j5j0K5K0K0%j5k5j0J0n%k0j5j5k0K0J5J5J5%k0k0%n
10607a0j5k0nJ5NNJ0J5%%J5K5J5nk0j0j0J5K5k0l0l0j5J5NJ0J5j0nj5%%j5j5%K5NNL0NK0J5
10604D5J0J5J0J0k0k0k5J5M5K0N%%%NJ5K0N%%%k0l5l0k5j5j0NL0J5%%nnnJ0J0n%n%%j0l0m5
10601b0m0l0k5J5J0L0J0%J5K0L0NJ0NK0K0J5k0l0l0nK5J0J5nJ5K5nj0j0j0j0j0j5j0j0NNj0
10598@J5NnnJ0K0K0nj0j0NJ5J5%%j0N%n%%nk5l0NJ5K0K0K0j5k5%nK0%l0k0nL0K0NNK0J5%n
10595I0k0j0j5j5j5j5j0%n%nJ5J0j0nk5k5nJ5L0L0J0J5%nJ5J5J0nJ5nnnnnj5%%k0%%%n%K0
10592C5%k0k5j0NK0K0Nnk5l5%J0J0N%%k0k5j0NK0J5j0j5nnj5l0J0M0L5J0J0NJ0NNJ0NNNn%
10589D5nn%%j5Nj0j0j0nNJ5k0k5k0NJ5%j5nnJ5J5K0NN%K0K0NJ5J5Nj0k0nK0K0K5K0nj5j0j5
10586H5k0l0m0l0NL0J5nk0k5j0K0J5nL0K0%j5l5k0j0j0%K0J5NNK0K0NJ0J5J5Nj5l0k0k0l0
10583c5j5l0j5%J5J0%J5NNJ0N%J0nNJ0N%nj5j0j0%k0j5%%N%N%NN%J5J5nnj0k0NL0N5L0j0j0
10580C0NL0K0J5K5Nj5k0m0l0l0m0k5k5l5k0K5L0K5K5%j0k5j5j0J0L0L5K0N%nNJ0J5%NN%J0
10577D0NK0Nj0j0%J5L5J5nNJ0j5k0j5j5j0k5j5j5j5J0j0%nnj0NNnN%j5NJ0J0k0k5%J5%j0j0
10574g0nJ0J0J5L5M0K5N%%%J0j0%NJ0j0m5l5k0nNNNNJ0J0J0J0j5l0k5j5%j0NK0K5J5Nk5J0
10571a5J0J5L0J5J5J5nj0k5k5j0nj5j5l0j5J5K5L5J0J0J5J0%%%n%%%%%n%%k5k0%K0J0Nk0k5
10569a5k0nnJ0j5k0m5k5NJ5J0NNNNNnJ0N%%NnNnJ0N%j0j0J5L5L5L5M0L5nk5k0j0j5j5k5nN
10565@NK0L0N0L5%k0l0k5k5l0k5j0J5J5J5%%K0NJ0J0NJ0K0J5Nk5l5k5j0J0j0k5l5m0k0nNK0
10563g5K0L0J5K0L0K5K0%k0nj0nj0k0NJ5L5L0K0Nj5j0nnl0l5nnj5k5k0j5nJ0L0L0J5j5j0K0
10560A5L0K5K0j0j5%k0m5m0m5m0nL5N5M0Nj0nNNJ5%j5j0j5K0K0J0nj5J5K5J0NK5K0J0K0J5
10557A50nl5k0j0k0k0k0j5nJ0Nnl0nK0J0J5K0J5J5j5j5j5j5l0k5l0k5nJ0NNJ0J5J0J5NK0J0
10555@J5%N%N%%J5nk5k5k0k5%J5NNL5K0%nnj0K0L0K5nl0n0j5Nj0nj0J5K5M0J5J5K5NN%%%N
10552A05%nNNNNNk0m0k5k5nJ0%%%N%%J0J0J0NNNJ0N%Nk0m0m0k0J0nn%nnn%%nJ0J0NJ0NJ0n
10548eJ5K5Nk0j0j0J0J0j0%%j0J0%j0nNJ5L0L0J5nj0j0nk0nK0J5k0m0l5k5j0%nnn%%nj5%K0
10545g5K5NNNNN%N%J5n%N%N%%J0nnJ0J5L0L0J5%j5nj0j5Nnj0K5J0j0k0l0j0%K0J5%nl0m5m5
10542h0k5%NL0J5K0K5J0k0j0%%j0J5K5L0J0j5J5K0J0J5J0Nk0l5k0J0j5j0N%%%%N%%J0J0J5
10539E5J0J0J0J5J0j5j5k0n%K0NJ5K0%nn%j5l5l5j0J0J0nj0J0Nnj0%Nj0k0j5k5j5K0M0M5K0
10536F0Nj0j0%k0k0j5NK5J0j0nK5M5K5nj5nnNNk0%nj0%nj0N%J0%k0k5l5j0%NJ5%n%J0J0J5
10533A5J5%k5j5j0NK0L0J0k0j5k0nJ5J5J5Nj0nJ0K0Nj0k5nj5J0Nj0j5k0j5j0nJ0K0K5Nj0k5
10531c5j5k0k0J0K5J0K0K0K5L0J5J5%k0l5l5k0NK0K5K5%j5k5NK5K0J0nj5l0l0j0NN%nj5j5
10528e0nK0J5n%K0J5%j5%J5K0J0J5J0k0j0%%j5j0%j5nNNJ0NNN%J5j0k5j5j5j5j5l0nJ5J5J0
10525e0J5J5J0J5J0J5J0j5j5J5L0%l0l5j5J0J0nj0J5J0K5K5J5K5J5%k0m0l0k5j5N%j0NK0K0
10522B0J5j0j0k0j5n%J5J5K5J0k0j0J0J5NN%J0%k0j0j0j0NNj0l0j5NK5K5N0M5L0j0k5k5j5
10520F5N%J0nj5l0l5nNM0L0J5nj5j5j0j0j0nJ0%k0l5k5nJ0nJ0Nn%NnNj0J0K0Nnj5j5k0k5j0
10517a10J0N%K0J0K0J5J5L0Nnj5J0K5K0Nnk0j0j5%N%%nNJ0nnN%%J5J5Nk5k0%%Nj0j0nj0%N
10514a5%%N%%%N%%%%N%%nNJ0nnnJ0J0j5l0nJ0%%j5j5%K0J5L5K5K5J5Nl0l5j5N%j5j5%nnk0
10510e0k5nj0K0M0K5%j0%Nj0J0K0J0j0%%%N%%n%J0j0j0J0%nJ0J0J0Nnk5l0nj5N%j0%K0J5N
10507eK0Nnk0j5nNJ0NJ0%j5j0%J5Nj5k0j0J0NNNJ0nj0j0NK0L5M0K5J5N%l0m0l0k5j5k0%J5
10504c5%j0J0NnNK5J5J5J5J5J5J5NnN%nJ0%%%%J0nN%%%nl0j0j5%L0L0%nj0nj0k0%%k0N%nJ0
10501D5%%J0j0nj0j0nk0n%j5J0M0L5J0nnj0j0k0k5k0k5%%NK5L0J0j0j5j5l5k5k0J0M5K0K5
10498@J0j5k0NJ5j0NN%N%N%N%NN%N%J5J0L0K5J5j0k5l0j0nk0%j0j0j0j0nnNj5n%nnN%NnN%
10495d5N%N%%N%%N%N%J0%k0nJ5J5%%%%N%%%J0NNJ0NJ0NN%%%%j0j5nJ5K0%j5k0j0j0J0Nn%j0
10491EnNj0%nj5nk0nNnnk0l5k5NM5L0J0K5K5J5nl0l0nj5%j0k5j5K0J0K5L5L0K5nk0j5nJ5K5
10488B0L0J0k5j5l0j5NJ5NJ5NnnN%%nNnk5nj5j0j0nj5j5%K0J5K5NNnNJ5K5K5nk5k0j5nN%%
10485b0n%NnnNnn%nj0N%J5Nk0j0nNK5%nJ0K0J5%NJ0J5J0NJ5J5NJ5Nj0j0k0l5l5l5j5%K5J5
10482a0J0nk5k5j5nNJ5J0J5J5J0NK0%j0j5%nnnnj0j0nnj5%nnNK5M5M0Nj5j0nnk0l5m0k5%K0
10479i5L0Nj5%n%%j5J0Nj0%%j5nNNK5L0K0j0k0%j0j5k5%J5J0K0N%j0j5%NN%n%%NJ0NN%K0n
10476c5J5%%%NN%J0j0j0k5k5nNK0J5J5J5L5L5J5%j5j0n%Nk0l5nj0j5%NK0J5J5J5J5J0J5J0
10473I0nj0J0Nn%%nj5nj5nj5j0n%K0J5Nnk0j5l5n0m0k0%L0L5L5N%J5L0K0%NK5J5%j5k5k5j5
10470@j0nk0j5%NK5K0%nnN%N%%J0J5nl0k0J5M0K5J0%k5m0l0%L0L0L5J5nk5n%nj5k5n%N%j0
10467a5J0K5K0nj5k5j0J5J5nj0k0%K0J0j5k0k5j0NK0J5J0NnK0J5J0nJ0J0%j5N%%%n%k5k0m0
10464e0k5j5J5M0L0J5%j0nj0n%K0NJ0J5%J0J0N%%%%%%%Nj5j0Nj5%nj0%l0k5%NK0K5J0J0%n
10461B0J5J0%%J0J5L0K0K0j5l0j5%J5j0k5k5m0k0%J0NNNNL0K5Nj5m0l5k5NL5J5Nj5j5j5NL0
10458@J0%j5j0J0nN%nJ0%%J0NJ5Nk0%J0L0J5nj0j0%%J0j0l0k5k5l0nJ5J0%j0J0%%nN%%J0N
10455c0J0J0J5N%K0K0L0L0K0J0J0j5l0nnj0nj0j0nj0NJ0J0J0%J0J0N%j0k5j5NJ0j5l5j0J0
10452B0L5K5j0j0K0L0M0L0J5j0l5n5l0%nNK0j0m0m5k0%J0L0K0K5NJ0k5k0nK5L5j0j0%K5K5
10449A10nk0k5nj0j0k0n%j5nj0J0k0k0J0L0L5J0nnj5j5j0N%%N%N%NJ5K5L0J0j5j0Nk5m5l5
10447d0j0nK0L5K5K5J0j5%%%n%%nJ0J0nj0k5NK5L5K0k0l0k5%K0J5nm0k5j5K0N0P0O0K0k5l0
10444A40l5l5l0j0J0J0NJ0NNK0J0J0j5k5j0k5l5m0j5%N%k5l5%J0M0L5NNNNJ0J0NJ0%%%N%%
10441D0n%J5nk0k5j0%j5%J0J5K5J0J0K5K0J0j5l0k5k0k0k5k0k5NK5J0J5J5J0J5J0%j5j5%J5
10438A0%k0k0%L0K5J0j5%K0L0K5j5l0k5%K0k0k5j5J0J0j0%%j5J0NNJ5%k0k5j0l0l0%K5M5L5
10435EJ5%j0nnj5%%j5Nj5j5%J5K5N%NNNnnNN%j0J0nj0j0nj0j0nn%N%N%NN%nnj0l0j5K0L0M0
10432a0K0NNJ5N%J5K5j0j5l5m0nJ5K5J0n%nn%nn%%nNn%%%%J0J0J0J0%K0J0N%nj0%%j0n%%j5
10429B5n%j0Nk0%K0%nnJ5K0%j5j0J5NnN%%%k0k5k0k0J5J0J0J5K5L0NJ0Nnj5l5j0%nj0j5%j5
10426c5nL0K5L0K5J5J0j5k0j0J0nnnn%nnnn%Nj0j5J0%j5nn%j0%%%J5K0M5J5nk5l0j5j0%J0
10422e%j5j0%J0K0L0J0J5J5K0J5Nnk5k5j0j0k0n%%NnN%nNJ0n%L5L5K0%k0k5k5k0%nK0J5%k0
10419C0l5k5k5k0%J5J5M5M5M0J5NJ0NNj5k0k5nj5k0j5k0J0NJ5%j0%J0K0Nj0j0k5nnj5NnJ0
10417a5N%N%%J0N%%k0k0j5nK0J0nk5m5l0k5nJ5K0K0L5M0K5J0k0j5n%%nj0NNj0l5m5j5J5K5
10414a00L0L5K5nl5k5j0j0J0J0K0L5L5Nj0nK5L5J5j0j0NNJ0j0%Nj5%J0K5K0Nj5NJ5%j5k0j0
10411H0Nnnj5k0%k5k0nk0j0nnnnj5NnnNN%J0J0%NJ0j0j0j5%K0K5L0K0nnk0%Nk5j0%%J0NNN
10408a0NNJ0%NnJ0N%J5nNK5K0Nnl0j5k0k0k0j5k0K0J0J5J5Nj0n%%n%%nJ5%NK0nnK0K5K5K5
10405A10K5nj0nnk5N%k0nnnnj5nJ5K0K0J5%j5k0k0n%k0j5k5nJ5K0Nk0nJ0J0J5J5n%J0J0NN
10402F5N%%%%%%%nJ5j0j5l0l5j5%NJ0J5J0J5J5J5J5J5J5K0J5J5k0j5j5k0l0l5l0l5k0j0NK5
10399d5%NJ0%J0%J0J0J5L0M0Nnnnj0l0m0l0j0%J5L0M5L5%j5nJ5L5J5k5k0%J5K5n%%%%nnk5
10396H0l5j5nJ5J0J0%j0j0%J0J0%Nj0k0l5k0NJ0K5K5nj5j5k0k0k0j0NJ0J0L0J5%j5nK5L0J5
10393F0j0k5j5k0nN%Nj0J0nNJ5J5K0J5nk5k0j0%%J5n%NJ0nj0j0j0j0j0nk0nL0L0K5Nl0k5%
10390b5J0%j0n%n%%nJ0NJ0J0NJ0J0N%NN%%N%%j0k0k5j0NK5K0J5J0K0K0J0j5k0j0k0j5%j0%
10387A0nj0Nj5k0k0j0NnNK5M0L5J5K0L0K0Nj5k5k0j5k5j5J0J5J0J5NJ0J0J0%J5J5%%k0k5%
10384H5K5J5l0l5k5j5NK0K0%j5k5j0J0K5Nk0l5k0k5j5%K0L0J0NJ0Nj0j0nk0k0l0nJ0%%NNj0
10382g0J5%%%N%%NnnJ0J0K0J0J5Nnl0l0l5l5j5J5M0K5nnJ5J5J0K0J0J0J0J0K0N%k0j5NJ0J0
10379E0%N%%N%N%J5J0K5Nk5l0nj5nnnM0K5J0k0%NN%j5j0%n%%Nk0k5k0N%k0%J0J0nJ5n%NNJ0
10375C5j0j0k5j0J5J0nnJ5J0nnJ0J0Nk0j0n%j5nnk5k0k0k0k0k0l0j0K0J5K0K0K0K0K0K0L0
10373eL0L0L0%nnnJ0%N%NNnJ0J0nnJ0nNnNJ0nnN%N%%j0k0j5j5j5j5j5j5j0k5k0j0L0M0M5L0
10369H0K0J0nk0l5m0k0k5N%N%J0%nJ5nj0j0K5K5J0j0k0k0NJ0N%nn%J0NnK0%NNNK0J0j0j0j0
10366C5K0NnJ0J5K0%j5k5j5k0k0%NNK0Nnk0k0j0n%nj5k0%J5J0J5K0J0J5K5Nj5j0j0j0nL5K5
10363F5%k0l5j0J5L0K5%nj5j0j0j5NK5J0J0%k0j0j0%j5j5%K0K0K5J5J0k0nNj0NK0L5L5K0N
10361A75j5j5l5l5k0j5j5j0j5j0k0k0j0J0L0K5J5J0J0j5l0j0Nj5NJ5K5J5K0M5L0J5nk5l5l5
10358D5k5l0k0%J5%j5j0%j0%%j0K0K0J5K0J0j0l0l5j0%j5NK5L0L5K0K5J5j0k0j5j0j5j0J5
10356A5J5J5K0%%j0J0n%%%%%%%k0NJ0k5m0l0J0K5J5J5J5K0K0K5j5j0k5k0k5k0%K5K0Nnnnn
10353B0k5k5NJ5j0nnnj0J5K5M0M5J0%n%Nj0NNnj5J0J5J5nk5k0j5k0j5k5k0k0k0J5L0K0J5K0
10350B5K0K5J5nnn%k0J0nj0n%nnnn%nNNNNnJ0J5nnj0nnj5%Nj5j0j0J0L0K0J5K5J0%k0j5l0
10347B5k0J0K0K5J0n%J0L0K0%k0k0%nk0j0J0j5k5m0j0%NNK0K0Nj0j5j5j5%K5J5NNJ0Nk0k5
10344a0j0J0K0K0J5%k5nJ0J0K0J5L0L0K0j0j5j0j5j5N%j0j5k5l0j5J0%nJ0K5K0%k0k5j0nn
10341a0j0j0j0j0l0j5K5L5K5%j5%K5K5J0N%J5NL0L5Nj5j0J0K0J5k0k0k5l5k0k0l5k5k0j0N
10339g5K0L5K0NJ5J5%%%%N%J0nk5k0J5J0J0J0J5L0J5j5l0l5j5l0j0NJ0J5J5K0n%%%j0j5j5
10336a0j0J0K0K5N%N%%%%n%Nj5l5m0j0J0K5L5K0J0j0k0j5j0j5j0j0n%j5nn%nk0%K5K5NNJ5
10333b5%k5l0j5K0K0K0%NNJ0NJ0j0j5j0j0J5L0K5J5nk5k5nnJ0nJ0J0J5Nnl5j0%K0nj5k0%%
10330e0k0j0j0nj0k0%M5M5M0M0K0%NJ0J0%k0l0l5k0%J0%j5n%j0%j0NNJ0K0N%K0J0J0NJ0K0
10327G5n%K0J0Nj0l5l5j0%J5J0Nn%nnn%n%nnL0K5J0J0J0J0j0j0j5j0j0j0j0j0N%J5%k0nK0
10324C5K0%j0n%n%%nnj0j5%J0L5K0K0M0K5Nj5j5j5j0l0j5j5j5k0l0j0j0k5J0L0K5J0J0L0K0
10321F5J5J5%J0J0k5k0k5k0l0l5%NJ0K0J5J5n%n%n%j0%Nnj0J0j0Nn%nnNj0%nn%J5L0K5J0%
10318D5j5k0%Nj0%%n%%%%N%%J0nN%nj0k0NK0L0K0K5nj5j0j0j0j0j0j0j5k0l0nJ0J5K5J0nJ0
10315eJ5nNNNJ0j5nNk0k0NM0N0L5nk5j0%%Nnk0m0l5k5nNnNJ0K0L0J0k0j5j0k0nJ5N%J0%J0
10312a5%NNj0J0K0K5%k5m0l0nnJ0NJ0J0J5J5K0J5J5J5L0Nj5j5j5j5j5j5j5j5k0k0%K0K0L0
10310A0K5K5J0L0L5%l0l5l0l0k0j5NL0J5J5nk0j0nJ5M0J0nNNk0j5k0k0%%k0m0l5k0NJ0J0K0
10307g5L0J0j0k0j5j0K0O0M5K5nj5%k0l5m0j0L5K0%NK0J5J0J5J0nk0m0m5nK0NNK0K0K0K0M0
10304A00L0J5nk5j5l0j5j0J5NNJ0J0j0l0j0J0n%k0j5J0J5%j0j5N%N%%NnnNJ5Nj0l0m5k5%L5
10301c5M0M0%k5k5k5nJ5K0J5K0K0nk0j0j0nnNj0nnNj0%%%%J0nj0J5K0J5K0K0%k5j0j0%J5%
10298C5NJ5%NNNNNN%NNNNj5%%k5k0J5J0j0nj5n%k0nnj0j5j0j0J0L0K5J5%n%nk0k0NK0NN%K0
10295D5J0M0Nk0nnnnnnnj0%nJ0J5L0K0j5j0%n%%nnj0NJ0K0nj5j0nj0nk5nK5K0k0m5m0k0nK0
10292e5M0N0K5%nk0j5k0j0k0J0J0J0J0N%N%NN%Nj5k5m0nJ5J5K0J5J5J5J0J5j5j5j5j5k0k5
10289c5l5j0N%J5L0M0K5NN%J0NNnnj0nn%j0%j0J0J5nj0j0J0J0J0%j5m0l0j5%J0n%J0nnNJ5
10286c0j0N%%Nk5nJ0J5J0J0J0J0K0J0J0J5%%n%%nj0NNNj5j0J5J5%k0l0j0K0K0J0j5n%n%%%
10283B5J0j0j0J0%%NN%%N%j0j5j0j0j5j0k5%J0J5nk0k0nJ0J5J0%nj0j0nj0K0L5J0%%J5J5J0
10280B0J5NN%NJ0nJ5nj0j0j0j0j0nj5j0NN%Nj0l5m5%L0K5L0L0NNj0J5J0J0J0J5nnnnn%n%%
10277E5j0%nnNNnl0k5l0k5k0j5%Nj0NK0M0M0M5NJ0K0K5J0%j0k5k0j5k0k0k0k0n%%nNnn%J0
10274d5J5Nj0j5nJ5K5NnJ0nNN%J0nJ0J5nj0j5J5K0K5K5j0m5n5m5l0j0K0K0J0%%%n%%j0Nnj0
10271h5Nj0%J5J5J0J5J5J0K0J0NN%J0J0%j0m0l5l5j0NNK0J5J0J5J0J0J0nk5j0J5K0K0j0j0
10268A5%nNK5L0L0j0l0j0J0K0J0Nj5j0nNj0n%nJ5%N%k0j0j0nnj0%K0K0K0K0J0k0m0l5k0nK0
10265@K5J0J0nnk0nK0K0NNNNj0nj0j0j0J0%%%J5M0M0K0J5J0j0k5k5nj0j0l0j5k0l0k0j0j0
10263d5j0j5J5K5K0K0J5K0K0K5K0K0Nj5nnnj5j5n%%J5J5j5l5j0K5L0J5%j5j0nj0j0j5NL0K5
10260A05K0j0k0m0k0k5N%L0K5K0%k0k0nnj0j0k0nJ5L0J5J5K5k0l0%J5J0j5l0k5k0%L0L5K0
10257F5k5n0l5nJ5nj5j0j5j0%K5J5J0NK0K5%j0nnJ0K0%k0n%K5Nj0NJ0NN%k5k0%NJ5l0k5nK5
10254b0M5L5J0%k5k0n%n%NNJ0k0k5j0J5M5K5J5k0j5NNnk0k0n%%NNnJ0%N%%J5%nJ0NN%NN%N
10251G0%K0J5%j5j5%nj0j5nj0j0%%%%K0J5j0j0k0k0n%nk0k0n%%N%K5K5j5j5%J0K0K0J0J0J0
10248D5J0J5K0J5K0k0j5j5j5%J5J0%j0l5m0j0J0J0J0NJ5J0J0J0J0J0nJ5L0J0Nj0nj0j5%k0
10245H5nj5j0j0j0k0%j0j5j0j0nj0j0nj0nNj5%NL0L0L5J0J0J0n%n%%J0%k0j0J0J5L0L5L5%
10242A40l0k0%k0nJ0K5J0K0j0k0k0j5nk5j5j5j0nj0nnj0%j5n%k0Nj0j0nnnJ0K0j0k0nJ5K5
10240g5%n%nK5J5nk0%J5K0%NJ0J0NNJ0J0Nj0K5J0n%j5j0j0%k0j0n%%%NnNnJ0L0L5N0K0j0k0
10236I0k0j5k0j0J0K5L5K0j5l0l0k0k5k5NNNNJ0J5%K0L5K0J0j5j5l0l0j5j5j0J0L0K5J0j5
10234C0j0NNJ0NnJ5J0nk0l5l5k0j0j0k0NJ5L0L5J5j0j5J0K5%%%%J5K0J5J5k0j5j0k5k5j5k5
10231e0k5J5J0J0J0L0M5M0L0nl0k0j5k5m0l5k0%NJ0%%J5L5M0J5K0K5J5Nk0j0%%k0nj0j0j5
10229B0j0j0j5nk0nK5M5L5L0J5k0l0l5j5j5j5j5J5K0J5J5K0K5M0N%j0k0nnk0k0j0j5j0j5j5
10226c0%J0NNNN%J0J0%J5NNJ0NNj0nj5l0j5J0K5M0L5J5J0j5j0k0k0j0NNJ0%Nnnk5k5k0%Nn
10223e%k0j5nJ0J5M5L0K5Nnj5k0l5l5k0j0K0K5L0K5K5L0nl0l0k5j5NJ5L0NNNN%%%n%nNnj5
10220D0%j5l0l0k0j5J0J0K0%%L0K5J0nj5%J0J0j5nnJ5%%NNJ0%%J0N%NN%J0J0n%j0%j0j0%%
10217E5j5j5j0nk0k5k5j0J0%nN%%%NNK0M0K5L0%j0%j0%nj5Nnnnn%NN%nJ0Nn%J0j0J0K0J0J0
10214G5K5L0K0J0nk0j5j5k0k0j5k5j0n%%nJ0K5J5J0J0n%%j0k0k0n%%NNnN%%nk0j5j0j0%J5
10211b0L0K5J5Nj5k0k0k5k0j0%J5K5K5L0K0%j5k0j0NJ5J5J5J5nl0j0j5J0K5K5J0nk0j5j0n
10208C5NJ5j0nJ5%%j0j5j5j0l0l5j5K0J5J5j5j5J5J5%nJ0J0J0NnK0N%J5%J0J0nJ5J5n%k5k0
10205C5nj5j5k5nNNnj0j5k0J0K5J5L0M0J0%nj5%%j5nnj0j0N%k0k5J5M5M0K5j5k5m0k0nJ0J0
10202ej0k0m0m0k0nNJ5L5L5M5L0J0nj0m0j5NNK0L0K0K0K5%k5k0J0L0Nnk0l0k0k5k5j0k5j0
10200h0J0K0J5J5J0J0K0NJ0j0l5l0l0j5nj0%%%%K0J0J5J5J5J5J5J5j0j5nk0j0j0k0nJ0J0J0
10197d5J5J0J0J0J0J0J0J0Nj0l5l0j0nL0J5J0Nj0n%j5j5j5j5j0%J0M0P0M0nk5j5%j0nN%%N
10194D0j0k0j5j5NNN%J0nNNj5k5k5j0nK5K5%J0K0J0J0j0l0k5j0%J0J5%%K0J0NJ0%%J5%J0J0
10191F0%J0J5J5J0J0J5K0Nj5j5j5j5j0k0k0nnK0J5nj5k5m0j0J0n%J0j5j0j5j0%J5J0NJ5%J0
10188@J0K0K5K5J5nk0j0j5k5l0m0k0J0L5L5J0J0%NNNJ5K5K0Nk0l5l0j0NnnN%nNNn%%J5J0K0
10185F0NNnj0Nk5k0k5j5%K0K0N%NNNN%%J0NNN%K0n%J0%k0j0n%j5j0j0%NnNJ5j0N%k0l5l0k0
10182g0J0NJ0NJ0NJ0J0NJ0J5%nj0nJ5K5J0j0l0l0j5N%k5l0j0J0NNK0K5L5J5J0J0nnj0nnnj5
10179eNJ0NJ0M0K5L0%Nnj5k5l0j0nk0l0j0NJ5J5j0nNJ0K5%%nnJ5NNnk5k0nj5j0NK0K5J0%%
10176C0Nj5k0l5m0n%N%K0K5K5J0j0j5j5%K0K0%j0j5NK0L0L0J0nj5k0%%j0j0j5j0NN%J0N%N
10173B0N%nNK0L5L5NNk0m0l0k0j0J0%NNJ0NNJ0NJ0J0J0J0J0J0k0l0j5k5nJ0J5nnJ5N%%%%%
10170F0Nn%N%J0J0L0K5J0k5k0NK5J5j5l0k0l0l0nj0j0j0j0j0nj0%K0K5M0N0L0K0j0k0j5j0
10167H5NNj0k0l0j0%j0k5k0%NK5K5K0J0j5j5k0j5k0j0nnj0NJ5J5NJ0N%J5%J0J0%%j0%nj5J0
10165A0j5%NJ0J0NJ5N%J5J0J0J0J5nj0nnj5j0k5nJ5K5K5J5nj0j0K5L5L0Nj5j0j5l0l5m5l0
10162ek5nJ5K5L0J0nj5j0j0l0k5k5l0NJ0NNL0K5K5K5Nj5j0%NJ0NJ0N%nk0j5%J5K5J5J0%j0
10159E5j0l0k5j5NJ5K0NnJ5NNNNJ5nk0k5l5j5J0NJ0NJ5nnJ0N%%NnnnnJ0J0j0k5j0%%j0nj0
10156e0nnNJ0J0NNNNNK0J0j0k0j0J0NnJ0K0J0K0J0J5K0Nj5l0l0j5j0nnj0J5L0K0K0nk0j5n
10153B0j0%Nk0%nnn%NnJ0j0J0Nn%nn%n%j0%K5M5K5N%j0l5m5k0K0L5L0J0J0J5J0%n%nj5NNj0
10150F0j5%Nj5l5l5NL0K0K0K0nJ0j0k0j5k5nJ0K5L0N0L5J0j0k0k0j0j5k0j5k0nJ0J0%%J0%
10147D5J0nJ0%%J5nnJ5J0j0nJ0K5J5j0j5k0k5nj0nk5k5j0N%J5n%J0%J0k0%j0nNJ0J0J0L0L0
10144G0L0L0nj0%j0%k0k5%%N%Nj0nj0nj5%j0%%K5J5J0%NK0K0J5J5nk5j0%NJ0J5Nj5l0l5n0
10141Em0j0j0J0J0K5L5J5nnnj5m0j5NJ0J0J0K0J0j0l0k5nNK0K5J0J0K0%l0j5j5j0k5k5j5J5
10138h0J0J5J5j0nj0j0J0NM0M0%k5j5n%NL0M0M5J5j0l0j0%nj0nk0%k0%J0J0%j5l0k0k5j5N
10136h0J5L0J0%NN%j5j5nNj0nNNJ5K5%k5m0m0l0N%L5L5K0NK0J5nNNnNJ0J5%nnj0j0%%%%Nn
10132a0%%J5J0K0NK0J0J5J0j0j5j5j5j0j5nj5nJ0M5K5%k5k5nK0K5j0j5k0k5k5k0nK0%J0K5
10130eK5L5J0J5N%Nj0m0l0k0j0J0Nnj0k0k0j0J5J0J0K0J5J0J5J5k0k5k5j5J0J0J5J0J0nN%
10127A0%N%%%J0%J0nJ5nJ0N%J0%%NJ0%NJ0%J0K0K5Nk0l5l0nNJ0J0J5%%k5n0m0j5nk0%NJ5M0
10124A0M5L0nl0j5nj5j0nJ0L5L5J0j5j5J0K5%n%%j0j5%k0%j5j0nn%Nj0N%j0NNJ0J0J0NJ0J5
10121G0%%%%%J0j0%%j0k5j5k5j5k0k0j5NK0NJ5NJ5J5Nnn%j0k0k0k5k0%Nj0J0L0L0K5L0J5%
10118D0NJ0j0l0k5j5%L0J5k0j0j0J5L0K0J5nk0NJ0J0Nj0Nnn%nn%%J5J0NJ0J5%J5%j0j0n%n
10115H0j5Nj5j5nk0j5j0j0j5J0J5J5J0J0J5J5J0j0j5j0j5j5j0k0nJ5L0%k0j5J0J0J5K5Nk0
10112B0k0k5k5m0j0NK5K5J5NN%J0J0J5K0L5L0L5nm0k5k5nJ0K5K5K0%N%j5m5l5j5%Nk0k5K0
10110a0M5K5J0j0j0NNK0nk0m0l5k5nJ0L5L0nk0k5%K0K5%j5j0K5K0nj5j0j5j5J0M0L0J5nnj0
10107E5NJ0L0L0J0k5l5m0k5n%j0%J0J0J5J0M0K0Nnk5k0k0%J0NJ0Nj0j5k5n%%%%nnj0nNj5j5
10104c5N%n%%%%n%%n%%%%NNj5NK0K0K0%nJ5J5Nnk5j5%J0Nj0nnnNJ5K0Nj5j0j5j0J5M0J5j5
10101D0k0k5j5l0nJ0%%Nj5j5%K0J5K0K0K0K0Nj5N%NK5K0J0j5j5NN%NNNJ0NNJ0%Nj0l5l0j5
10098D0j0j0nj0K0K0J5K0%k0nj0J0K5K5J0j0j5%K0J5j0l0k5j5k0nNnJ0J0K5K5J0NNj0j0nj0
10095G5j0j0j0j0j5j0j5j5n%K0K5J5j5k5j5K0K0N%%nJ5L0J5n%J0K5Nnj0NNk5k0j5J0J0J0N
10092H5k5m0l0j0J0j0%J5J5%k5l0k0NK0J5J5J5J5Nnnk0k0%K0L5L0L0K0nk0k5j5%J0J5J5J5
10089A00N%k5k0nJ0K0j0j0j0k0j0nNNn%%NNnJ5J0%%j5j5%J0K0J5J0%k5j0j0nJ0Nnk0l0k5k0
10086e5nJ0Nnnj5j0j0j0K0K0L5J5%j0j0NJ0J0NNNJ0%J5%j0K0%NNNn%%nk0k0J0NNNj0j5k5n
10083b0%J5J5n%J0NNJ0Nnj0nnk0%nj0J0J0J5J0nnK0K5Nnj0j5nnNj0j5j5j5k0nk0k5nK0K5K5
10080c0K5K0K5K5K0j5k5l0j0J5J0J5J0nj0Nj5%j0j0NJ0K0J5K0J5J5K0J0Nj5j5%j0nj0nn%%
10078H0n%%j0NNj0nNnNj0%J0j0%%n%n%k0k5l0j5J5NJ5J0J5J0J5J0J0nk5m0l5n%nK0M5M5M5
10075A00J0j5j5k0nj0j0j0nnnnj0nj0nNJ0j5k5l0k0NK0L5L5L5J0%%Nnj5l0l0j5NJ0NJ0J0J0
10072@J5k0k0%K0J5%j5j0nj0nnj0j5l5k0k5%J5J5%NK0J0NL0L5J0k0k5%%K0K5K5L5K0Nk0j5
10069E0%j0j0j0n%%n%J0j0%%J5J5J5J0%%k5m0m5k5%nJ5L0L5L5J5nj0m0l5j5NJ0j0j5%J0L0
10066b0L0L5K0Nj0%%n%nnj0j0nj0k0%%k0nnnnnnj0nN%%NK0K5M0M0L0J0j5j5NNNNJ0J0J0J0
10063A30k5k0l5j5nk0j0nj0j0k0%%J5NNJ0J0NJ0%%%%k0k0%K0M0K0%nNj5k0k0k0nJ0L0K5J0
10060E0j5j0k0j5nn%j5k0%j5j5J5K5J0%j0J5%j5%nJ0J0M0M5J0j0l0l0j5nnk0NJ5J0J0NN%J5
10057A5K0J5j0k0%J0NNn%%%K0J5nk5j5j0j0j5j0j5k5nJ0J0K0L5M0L0K0nl0n%J5J5j0k0j0J0
10054F0J5J5J0j0l0k0k0nNnNn%NnnN%%j0NJ5j0l5k5nN%nK0L5L0J5nj0l5k5k5n%J0J0L0N0L0
10051G5Nk5l0k5k5k5nJ0nNJ5J0J5Nj0k5k0j5j0nJ5K5J5J0J0j5%NNnnN%nNJ0NJ0J0K5J0j0j5
10048B5nJ0K0NN%j5nnj0nnnj5%Nj0%nj0Nj0%Nnn%j0%%nJ5J0J0J0J5J0J0J0J0J0J0J0K0K5J0
10045A35j5j5nnk0j5j5nk0nJ0J0j0nj5k5%J5J5L5K5K0nk0j5j0J5J5K0K0K5J0j5l0j5N%k0k0
10042E0j0%NJ5M0J5nk0k5n%k0l5l5n%nnK0L5K5K0J5%j5k0nJ0N%%%nNJ0k0l0l0%J5K5K0%k5
10039A0j0j5%k0j5%%J5K5K0L0L0K0j0l5l0nj0J0J0J0J0n%%K0L0Nj0j0%N%%%%j0NNJ5J0J0%
10037A10k0Nj5k0k5k0k0k5%K0K5K0%k0j5k0%NNJ0NNNJ0J0NN%n%nK0Nj5j0NNJ0NNNNN%nn%n
10033F5%nnj0j0j0j0%%j0k0l0nJ5J0J5J0J0J0K0%J5Nl5n0n5l5%K0J5N%j0j0%J5NK5NK0L5L5
10030D5K0%j0j5Nj0j0nn%N%%j0k0%L0M0K5Nnj0j0j0j5j5j0j0j0%%k0j5nnK5K5J0%J5n%k5k5
10027c0k5l5nK5M0L0K0J0j5k5j0%K5K5J0%NJ5K5K0nk0j5nnj5m5k5k5NM5K5K0Nk0nn%K0K5n
10025E5m0m0nn%%L0L0J0J0nj0j0j0NNnnNj0j5k0J0J5NNJ0L0J0J0J5J0J0nl0l0l0k5j0K0L5
10022B5L5J0nj5l5l5j5%NN%%j0j0nK0L5L5J5nnj5N%j5%n%J0L0M5J0%k5k5k0%K5K5%NNNJ0K5
10019A40K5J0nk5k0j0NNNNj5j5k0nN%j0m0m0m0J0K0L5J5j0nnJ0K0J5J5nk5k5l5j5nJ5K0K5
10016B5K5K5j0nnj0nnj0nnnnj0%J5%J0J5nNJ0nJ5NNJ5nJ5%j0j0NNJ5Nj0k5j5l0j5k5k5k0n
10013g0J5L0M5N0L0J5nk0k5l0k0nJ0J5K0nj5k0j5N%%nj5j5NNJ0NNNNNn%Nj5%n%nj5%%j0k0
10010e5Nnj0%K5J0J0J5J0J5J0N%N%j5j0NK0L5J5J5J0j0j5j0j0j0j5nj5%J5nJ5N%J0%k0l5l0
10007b0l0j0j0nj5nj0k0%J5K0J5K0L5J5J0J0K0Nj0l5k5%K0M0L5K0Nnj0j5j0j5j5k5NK5L5J0
10004G0k0l0nK0J0nk5l0n%j0k5k0j5j0J0K0L5L5M0K0Nl0l5k5j0nj0K0M5M5K5%j5j5j0NNk0
10002C5j5j0NK0%NJ0%j0j5%j5l0l0j0%K0NJ0nl0l0nNJ5K0NNK0nk5m5k5NM0N0N0L0%j0j5j5
9999A0j5%J0J0%NNnNK0nj5l0j5Nnj0j5%nj0j0nj5%nK0J5N%K0J5Nj5%NM0K5J5nj0%NNN%N%N
9995F5j0j0%J5L0Nj0j5j5nNJ0nn%nj0j0NJ0j5l0nK5K0%j0k5nNJ0j0%n%nn%nnJ0K0K5%k0j5
9992@k5j0j0K0J5%NJ5NN%j0k0NK0Nj0l0nJ5K0M5J5J0J5J5k0k0J0K0J5nj0nj5%NJ0%J5Nk5k5
9989F5nnk5l0%L5L5K5nk0k0j0J5L0J0j0k5m0k5n%J5J5J0J0J0J0J0J0K0%j0k0k0nJ0K0K5J0
9987A10Nnn%Nnk5m0j5NnnnJ0%l0m0l0j5J0L5O0L0%NJ0J5nj0j0j0j5NN%N%k0n0l0j5%J5L0L0
9984@J5nj0n%n%k5k5NJ0J0nN%NN%NNNJ0%nJ5J0%k0k0J5J5%j5j0N%J0j0J0K0nnJ5%%%N%N%%
9980C5N%nJ0NnNNk0nj0j0j0j0k0%NNK0%k5k0k5k0%J0K0L5J5J0J5K0j0nnnnnnnnj0j0%%j0j5
9977f0N%J0J0J0NJ0NJ0%n%nK5%nk0%NNnNJ5%j5j5j5J5J0n%nnn%Nj0nNn%NK5J0J5J5J5J5J5
9974H5%k0%J5K5J0nl0l5k0%nk0l0k0%%K0K5K0j0l5k5J0K0K0NJ0k0j5k0j5%%%%j0NJ0j0j0K0
9971e5NnN%nNK0J0nk0k0nNK0N0N0L0nj5j0k0j5k5j5nK0L0J5K0K5J5l0l5m5k0NL5J0%nn%%n
9968Ej0N%j0%j0nnnnNNNNJ0NNNj0nj0j0NJ0K5M0K0nl0l5nnk0%J0J0j0nk5j5J0K0L5K5J0k5
9965A0%J5K5K0J0j0j0k0j0j5nJ0NJ0J5Nj0l0l0j5NN%J0nJ0N%Nj0nnnn%nnj0j5%K5K5K5K5n
9962C5%Nj0%%n%J5nNNJ0NNNn%n%n%j5N%j5j0n%j5nn%K0J5NJ5J5J0J0nnj0nnnj0nnj0nnnj0
9958a0nj0K0%%K0J0NJ0J0%%%%%nJ5j0j0%nj0n%j5NJ0J0J0J0%j5k5k0l5nL0L5N%N%J0%NNJ0
9955E5%NNj0j0nj5j5%j5n%%N%L0J5j5nj0J5J0%j5k0J5K0K0j0l0k0N%j0j0j0nJ0J5J0J0j0%
9952@J0L0L0J0Nk5j0j0j0J0%nNnnNJ5J0K0J0j0%K0L0Nk0l0k0j5k5k0J0%k0nK0L5K5j5l0%K0
9949D5L0K5j5%K0L0%j0m0l5j0nk5l0n%nnk0j5j0J0M0N0K0NnNn%NJ5k5k0k0N%j0%j0nK5L5N
9946D0%k0j0%K5K5%NNNj0j0l0%j0k0j5j0J0J5%K0L5J5Nj0%Nk0l5l0NNl0k5l0j0K0J5K0J5K0
9943a5k5l0k0k5k5NK5K5J0L0N0N0J5j0NNj5NNk0n%j5J0nJ5J5%J0J0%K0nn%%l5l5m0k5J5N5
9940B5M5K5nl0k5j0%n%n%n%nNNJ0NNJ0NNk0m0m5j5nJ0%N%nK5L5J5J0J0J0k5k5k5k5j5L5L5
9937@M5nj5nj5%j0j5%J0%NN%J5K0j0j0NK0L0NJ0K0nk0l0l5k0%J5J0%j0j0J0L0K0K0%k5k0j5
9934B0%K0Nk5j0%nJ0NN%J0NNnnj0%Nj0n%Nj0j0J0nnnNn%%n%n%nnNNn%%%%J0J0J0N%K0J0N%
9931E0J5J5n%k0J0L5K5L0Nj5j0k0j0j5k0%nj0j0nNk0j5j0NK0M5K0j5l0l0nJ5K0J5nj5nk0j5
9928@j0NK0K0K0J5J0k0n0k0J0J5J0J0J0J5k0j5l0NJ0n%Nj0k0n%nnj5j5j5j5J0L0NK5J0J0K0
9925A5%N%J5J5J5nnl0l0nNJ0k0k0nn%k0nj0%K0L5L5%l0k0nJ5J5%k0j5%J5J5J0NJ0Nj0l0l0
9922f0j0j5j0NK0K0%j0nN%j0J5%%j0NJ0n%Nj0j0nK0K5K0j0%K0K0J5j0nj0j5nK5M0K5Nm0n0
9919ej5NNN%Nj0j5j5j0%J5L0K0J5J0nk0j0%NJ5NNJ5K0J5j5l0m0j0%%j0nj0%j5NJ5J0J5%K0
9916A5%J5Nj5j0%Nj5%nnJ0J0nJ0%nJ0J0nnJ5%%j0J0J5J5nj5nJ0J5nk0nj5k0J0%j5l0j5%J5
9913c5K0%Nk0J5M0L0J0Nnj0j5nJ0%%J0K0j0NJ5J0J5K5Nnk5k5j0k5k5j0l5k5k5NK0M0O0M5K0
9910A20j0nj0j0k5k5k5k0%K0NJ0%J0%Nnk0nj5J0L5K5J5K0K5K0K0NNj0j0k0k0%K0Nj0l0l0%
9907G0%j0k5m0m0j5N%nNK0K5J0J5K0J5nl0l0j5j0j5j0nJ0L0K5L0J5K0K0J5nk0k5j0j5j0j5
9905ej5j0k5%%K0J0J5j0n%nnj0nnJ5M0K5L0J0K0J5J5%%J0j0nnnnnn%j0l5l0m5k5j5K0L0K0
9902eK0j0k5k5j5j5n%J0nnJ0L5L5M5K5%j0j0n%k0nnN%N%NNJ0nnNj0%%j0%%J0K5J5K0j5j5j5
9899D5k0j0nj5j0NNK0nnNj0%%n%nJ0K0L5%%l0k0j0%NnJ0J0n%Nj5k5k5j0NJ5J5J5NJ5J5%j5
9895A0k5l5j0K5K5L0K0Nj5nnj0nj0nK0L0L0K0Nj5j0n%j0l5l0k0NJ5K5L0K0Nj5m0j5J5L0J5
9893F0nk0j0%n%%nnNj0j0k0j5j0J0L0K5NNNJ0nnk0j0j0j5n%J0J0K0j0k5NL0L0Nk0j5j5k0N
9890b0J5J5NK5K5L0K0J5J5j0l0k0k5nj5nj5%J5%j0nNJ5J5NK0Nj0j0NJ5%%J0Nk0m0m0k5k0%
9887d5K0J5nJ5%%n%K0L0J0j0j0k0n%%nj5j0nNJ5NJ5J0J0J0J0J0NJ0NJ0nj5j5k0k5j5K5L0J0
9884F5%L5L5J5k5k5j5j0j5j0NNNNJ5nNN%nk0k0j0J5L5L0J0j5k5j5j0nk0%L0K0K0L0K0%k0k0
9881A15J0J5K5Nk0k5k5j5nN%%nk0j5j0k0nJ0K5K0J5J5K0Nk0j0%%K0K0%k0k5j5%J5K0%k5m5
9878C5n5l0nnj0j0%J0K5K0J5L5J5%j5l5k5J0L5L5K5K0J5j5j0k0nj5j5nk0k5k5%J5K5K5K5K5
9876F5j0j5nj5%J0J5n%%n%%%Nnm0l0j5%K0NJ5J0K0Nl5m5j5J0L0L0K5J0K0J5Nj5k0J0nnJ0j0
9873D0k0j0l0j0J0J5J5J0J5J0J5J0K0J5K5Nnj0k0nnk5j0j5j5j5j5j0nJ5K0nN%M0L5L5L5nl0
9870A25o5m5nNJ0J5J0J0J0Nj5l5m5j5%%j0J0L0L0J5%J0J0nj0nnj0nj0nl0k5nJ5L0K5Nj5NL0
9867D0K5Nj0j5J5K5Nj0%Nl0k5l0k5J5J0J0NJ0j0m5k5NJ5J0J5J5L0L0K0k0j0l0n%%k0l5j5%
9864e0j0j5K0L0K0K5nnj5NM5N5L5%%k0l5n0l5j0L0L0J0nj0J0%j5k0%K0K0L5J0k5nJ5J5Nj0
9862I5n%%n%n%%nnnnk0%nj0j0n%%%N%%%%n%j0%J5J5j0k0l5j5%K0K0K5K0L0L0K0J0j5nJ0K0
9858A35J5Nj0j5k0k0k0nnN%k5l5k5nK5M5L5K0%j0n%j5k0j5j5n%J0j0j5j0j5%K0L0Nj0k0j0
9855a0K0L0L0J5j5l0l5j5%%j0J0%%j0J0J0J0J0J5%j5n%k5k5l0j5j5NJ0J0NNL0M0M0L5J5%l0
9853G0nNK5K0K0L0J5k5n0m5k5j0J0j0J0J0J5J0J5%%j5N%j5j0nk0l0k0k5%J5J0%%J5J0%j0k5
9850c5k5j0J5L0NL0J5%J0Nj5k5k5j0nj0Nn%J0L5M0J0nj5j5j0j0%J0J5%J0L5L0Nk5m5k5j0%
9847a0K5K0J0nNj0j0nj0nnj0n%nK0M0O0L0%k0k0k5NJ5L0J0l0l5k5j5j5NJ5J5Nl0k5k0j0nN
9844d0J5NJ0J0NNJ0J5Nj5l0k5j0J0J0%j0j5%J5K0J5K0K5L0K5%k0k5NJ5%k0j0nnN%%K0J5nk0
9841E5k0j5k5j5nnn%%J5K0%k0k5l0j5L0L5M0L0Nj0k5l5k0j0J0L0L0J5NNNj0k0k0j0NJ0J0N
9838B0K0K0Nn%K5K0K5J0%j5l5l5k0j5j0j5j5n%J5J5%j0%K5K0J5%J0%K0NNJ5J0J0J0J0j0%%
9836A40j0%nj5NNnJ5nj5j0k0j0J5K0K0J0j0k5k0j0%K5L0nl0m5j5J0%k0nnNJ5J0J0J0nj0J0
9833E5%nnNj0nj0j0nj0%j0l5NNj0j5k5%J5J0NK0L5L0L5K0j0j0k0nNNNk0l0j0j0j0j0NNN%K0
9830@J5J0J5Nj0k5l0l0j5nJ0NnJ5M5L0J5nk0nnj0n%%Nnj5J5K0k0j5j0NK0%nj0%J5N%J5J0N
9827C0J5NNK5K0%k5m0k5NL0NNNnnnj0Nj5k5l5k0j0J0J5NJ5K0J0NK5J0J5nj5j0j0j0nj5nnn
9824b0%n%n%nJ0J5J0J5%K0K0%%j0%nnj0%j0n%j0nnnnn%nJ0j0nJ0%%nK0K5K5J5J5nk5k5k0l0
9820c5j5nJ0J5%%%%%%K5K0NJ0J5nnj5J0L0L0M0J5nnk0j5j5j5j0J0K5M0M0J5k5k5j5k0l0l5
9818D0k5j5nnN%%Nj5j5j5j0n%j5Nnn%%%J5NJ0NJ0J5%J0J0J5NJ0J0K0%j5nk5l0j5NJ5L5N5M0
9814A20Nj5k5k5l0k5j0NNj0%%%%K0L0L0K5k0l5l5k0%N%J0J0L0L0J0j0j0j0nNJ0nJ5J5%K0N
9812A15%K0K0%j5k5j0k5j5k5k0j0j5N%%j0J0Nn%J0L5M0L0J0l0m0l0nJ5J0K0Nnl0l0nJ0J0%
9809B0j0j5%nNnk0k5k0NK0NJ5J5M0L5L5J5n%Nnk0k0j0Nnnj5j5nJ0%j5l0nK0NNnJ0J0n%j0j5
9806a0%Nk0j0NNL0J5K0nk5k0j0K0J0J5J5j0l0k5n%%J0%nJ5%%%Nn%j0j5k5j0J5K0L5L5K0Nj5
9803D5l0j0K0K5J5nj5nj0nnj0k5j0K0L0L0K5Nnk0j5nnj5l0j0j0%L0M0K0%j0nK0%nk5k0j5j0
9800a0j0j0nJ5L0L0K0nJ5%NNNN%%NJ0nj0J5Nnk5k0j5l0m0nk5k0%L0J5J5J0K0J5J5%j5nnj0
9797A0j0nnk0k0k0k0J0K0J5J0N%J5nk5l0%%J0J0L0nj5j5l5%J5K0J5K0NJ0K5K5K0%k5k5nnn
9794e%nJ5NNNJ0NNJ0NNNNj5k5NK5M0L5K0J5j0k0J5nk5m0m0k5k5l0j5nn%nj0%%nNK5J5J0J5
9791a0J5J5J5NNJ0NNNJ0Nj0j0k0nj5j0nj5nK0J5%J0J0NJ0n%nn%nj0NN%NNJ5J5%nj5k0%K0J5
9788G5J5k5k0k5k5j5K0J5J5J5J5J5nNNj5j0j5j5j5k0nk5j0J5K5K5J0J0k0j5%K5N5L0Nj0%n
9785A00%%j5N%%%%j0NJ0j5j0nj5%j0j0j0nnN%%K0K0J5K0k0j5k0j0J0K0J5J5k5m0m0k5j0N%
9782e0%K0M0L0K5Nj0%%j5K0N%j5k0k5m5m5l0j0NJ0J0%K0Nj0%NNK5K0J5j0J0%%%%N%%N%NJ0
9779A5%nJ0J0J5%j0j0nNK5K0J0%k0%%NK0J5Nnj0%J0NNNJ0nJ5J5Nk0l0m0m0l0NK5L5K0N%j0
9776G5j0l0l0nJ0K0L0K0Nj5k5k5j0j0nNn%%%%NnK0K0%J0J0J0J0J0NJ5%j5l0l0k0j0nnnj0%
9773b5nn%NJ0K5K5K0J0j5nn%J5%j0%n%%%nj5k0nL0K0NJ0nJ5J0J0J5j5j0j0j0j5j5k5nN%k0
9770b0l5l5j5J0N%L0M0M5K0nnj0%%%L0K0Nj0%J5J0j5k0NL5L5L5Nj0k5m0k0k0j5Nj0nj5%J5
9767C5Nk0k0NK5J0j5k0k5k5j5j0J5L0M5M5K5K0nk0nN%K0%j5k5m5l0m0m0%L5O0M0j0k5l0j0
9764c0K0J5L0Nk5l5j0J5J5J0J0K0K0%j5k5l5l5m5k5%L0K5NJ5K0K0J5j5j5k0nJ5K0K0J5L0K0
9762G5K5K0j0j0j0j0k0k0k0k0k0%J5L0M0J5j0l5k5%J5K0K0K0j5j5J5J5Nnk0j0j5k0NJ0J0K5
9759G0L5J0j5m0j5%J0NN%nJ0NN%N%N%NJ0nj0J0K5%k0k0j0j5NNJ0J5nl5k5j0J5J0N%N%K5K0
9756A00%k0k5j0n%J5%l0k5n0n0l0nK5K5J0J0J5J5J5J5NK0J5J0%%%%J5J0%j0m5n0l0J0NJ5K5
9753a0K5M0J0NJ0j0k0j5j5nnnnn%n%%K5K5Nk0j5j5k0J5K5K0K0j5j5j0j0j5j0J5J5N%%%%%%
9750A5n%%%%N%nJ0K5J0j0j0nn%nnnj5NJ5J0j0j0j5%NJ0K5J0J0nk0k0k5j5nJ5%NJ5%NNJ5nN
9747B0J0NN%Nj5l5m0l5k5nJ5J0NNnJ0NNNNnJ0nk5j5k0%J5J5J0J0j0NJ5NJ0j0nj0j0nnk0NJ5
9744h0L0K5K5%J5nl0l5j0J5J5%J5L5M0L0L5L5L0j0l0j0l0k0j5j5k5l5l0j5%NNJ0NJ5N%K0K5
9741D0L0M5J5j5k5l0j5nK0%NK0%%J5%k0j0j0nj5nj5%%n%J0j0%%nj0nn%j0j0%J0%%J0NJ0nK0
9738B0K0L0M5M0K5k0l0l5l0l0j5nnJ5K5j0j0j0k5nj0j0k5k0NK0Nl5k5j0J5J0J5%nJ5J0N%J5
9735c5J0J5J5J5j0k5l0nNNJ0Nk5k5m0j0K5M0M5K5j0k0%L0L0%j5j5nn%K0L0J5K0%j5j5j0j5
9732C0j0N%n%%%%j0J0J0n%J0%N%N%%k5l0m0k5J5K5K5J0%k0k5N%%NN%N%Nj5j0j5j5j0j5j0j5
9729a25NK0K5%K0J0J5K0%K0K0Nk0k0k0k0NNJ0%%J5N%NJ0NNk0nJ5K0n%%n%N%%k0nj0j5nj5n
9726e0j0j5j5J0K5O5O0K0nk0k5k5k0j5j5J0K5K0%j5k0j5%nJ5Nj0n%%%Nj0%N%%%%%%%%%%%N
9723b5%Nj5j5J5K0n%%%NN%Nj5j5NK5K5J5j0nj0J0J5J5J0nj0j0l5j0NJ0Nj0j5NnnNj0%n%n%
9719c5nn%NNJ5%J0NNJ0nn%%n%%nNJ0NNJ0NNJ0J0J0K0%k0k0k0k5j0k5j5NK0%k5l0k5j0%J5M0
9716f0L5K5%j0k0j5j5j0nj5l0j0NK5M0M0J0%nK5J0%k0%J0J0nN%N%%NN%NNJ0NNNJ0NJ5J5J0
9713A25j0nnK5K0j5k5l0j5k0k0k0k0j5NNj0l0j5%K0J0%nJ5NNNJ0j5nk0nJ0J5J5L5K5%j0j5
9710B0N%NNj0%nnnj0%nnJ5NNnJ5%Nj0j0j5j0j0j0k0%J5L0L0J5k5k0j0J0J0j0nN%N%%n%j0%
9707b0J5K0K5M5L5J5nj5nnj5n0l5k5j0%J0J0NJ5%j5j5%L5N5O0L5j0nj0nk0%j0j0Nj5n%nj0
9704F5nnj0j0j0j0N%j0l0nK0K0J5J0J5NJ0%N%N%%N%j5j0j5j0j5j0k5nJ0J0nl0j0J0J5j0k0
9701e0%J5K5J0nJ0%j0j5J0Nk5k0%K0K5K0L0J5%j0j5%J0J0K5%k0k5k0k0k5nj0k0j5J5M5K0J0
9698A0J0M0L5Nk0k0%Nnj5J5Nn%%j0j5k0nN%%NJ5J0J5Nj0l0k5j5J0K0K0NK5%nnl5m0j5J0M0
9695A5J0j5l5j5J0K0L0K0%k0l0NNJ0%k0m0m0j5J5L5M0J5K0J0J0J5J0NJ0J0%j5j0nJ5J0J5J0
9693A10nnJ0L5J5j0k0l0l5k0j0J5L5L0J5j5j0j0nk0%J0N%k0j0j0k0j5j5k5nJ5J5J5K0J0K0
9690F0K5%j0k0j5k0n%%nj0N%nj0k0nk0j0j0k0nNN%J5NJ0J0%nNn%Nnj5J5%NJ0N%J0J5%NNJ5
9687A5%NJ0NNj5j5j5k0l5l0j5J0N%NJ0NNnJ5K0J5%j5j0NJ5J0K0J0%nj0J0J0J5%k0nj0%J5n
9684A0J5L5L0J0j0j0j0%j5l5j0K0M0K5J0j5j0Nj5%%nnj5%J0nk0l5j0j0j0j0%NN%%N%%%%j5
9681d5J0J0J5j0k5nJ5%%L0K5L5K5L0N%k5l0k5j0J5nj0nn%%Nnl5k5nJ5J0J5L5%j5j5k0j5%n
9678d5%%J0NNNK0%k5k0j0NNj0nj0K5K5K0J5j5k0J0L5L0J0NJ0L5M0nk5m5n0m0k0N%NK0J0J5
9675B5M0K5%%J0K5J5J5j0j0j0j0j5%j5nj5N%j0J0j0n%%nn%k0j5k0k0j0j0k0nL5N0N5L0NNJ5
9672A20j0l0k5l5k5nj0n%%K0K0%k5l0l5k0J5L0L0K0K0J0J5J5Nj0l0l5k0%j5n%NJ0%K0J5K0
9669B0J5J0nnNJ0n%J0L0M0K0j5j5j5k5k0J0J5K0%N%%N%%Nnj5l5m0j0K0K5L5J5Nj5l5l0l5l0
9666c5j0nNnnNK0J5K0J5J5%J5Nj5k5k0k0J0J5K0Nj0k0k0nj0N%j0%%j0J0K0K0K0K0%j5j5NJ5
9664B5J0K0J5J5J5J0J5J0nk0k5k5nj0%%%%%nN%%n%n%K0K0j0k0k5j0J0K0J5nj5j0%%%%nNj0
9660A5NJ0j5nN%%n%j0j0j0K0J0J0j5j5%n%%nnnnL0K5%k5j0NK5K0nnnK0K5Nnj0j0nj0j0j0j0
9657@nj5%n%%n%n%NN%NJ0N%NJ5J5J0J5J5J5j0j5l0j0%J5J0K0K5J5%%%%%N%%%NJ5%k5k0j5k5
9654D5l0j5%j0j0j5NK5L0M0Nj0%J5N%J0N%J0nk0j0j0j5k5k5j5NJ0K0%nN%%nk5k0j0n%%K0K5
9651eJ5%j5k0k5%J5K0L0L0K0K0NJ0K0J5NJ0J0J5%k0k5j5j5m0n0k5%J5J5J0J5nk5j0%nj0j0
9648b5nj0nJ0K5K0J0NnJ0nj5l5k5k0%K5K0NK0K5K0K0N%J5nk0k5k5k0j0nj0%j0J0%nJ5J5J5
9645EJ5J5%k0j5J0J5K0%%nnn%j0j5N%%%%J0j0N%%NnN%%nNJ5j0%NL5J5k0nj5%j5k5j0j5k5%
9642e0%%J5j0J0%NN%N%J0%N%NJ5n%J0J0%J0%%k0k0%NNj5k5%K0L5K0J0J0J5L0K0%Nj0%k0j0
9639I5j0K0J0K0J0Nk5k0%J0J5J0J5Nk0l5k5k0%J0K0K5%%nl5l0j5%J5J5J5J5J0NJ5nj0k5k5
9636E5j5k5l0k5l0nj5nj0NK0K5%Nnj0J0J5K5J5K5L0J5K0K0nk0nk0j0j5j0j5%J0N%J0NNNNJ5
9633G0K0%j0j5k5j0j5k0k0j0NJ5NJ5J5K0nj5%NJ5%j0N%j0%n%nj0j5nj5j5nj0j0j0J0L5M0L0
9630C5L5L0L5Nj0n%k0l0m0m0m5m5l0%K5L0K5J0nn%J5K0J0J5J5nm5l5n%J5J5Nj5j5NL0N0L5
9627F5M0%j0k5k5j5k0k5k5j5%J0J5%nK5L5L0j0m5k5NK0J0NK0nl5k5nNK0J5J5J0N%J0nj5k0
9624ENK5K0K5K5K0nj0K5J5%%l0m0k5j0%j5j0j0j5j0j0j0j0J5L0J5K0N%J5j0l0l0k0m0k5j5
9622a15K0K0J5J0J5J5%%J0j0j0j5J0J5L0J5J0J0NJ0NNj0k0l0l5k5NJ5K0J0K0K5NN%j5j5j5
9619A0%K0K0J0j5k5k5j5K0J5nnnnnNj0j0Nj0nj0%K0L5J0j5l0k5k5nNN%K0J5K0L0J0%J0%%K0
9616E5J5%j5k0k5NN%%K0J5J0nj5j0j5j0j0j0j0J5N%j5j5j5j5%%j0NJ5%j0l0k5%J5nNK5L0K5
9613b0K5K0K5K0j0j5nk5j0j5j0j5nnnn%%%%k0%L0N5N5L0%k0nj0nj0j5j0j0j5%J5J5%J0NNJ0
9610E5j0nnj0j5%j0n%K0J0J5J0J0J0J5Nj0j5Nnnn%NK0K0Nk0k0k0k0J0K0J0J5Nj5%nk0k5k0
9607@k5J0J0K0%%%%%%%nNNJ5NJ5NJ0J5Nnl0j0NNNl0k5NK5J0j0k0J5K0Nj0j5nJ0j0nnnN%NN
9604B5nNK0j0%nj0%%nnnNN%J0NNN%nnnnnnnn%NN%J5K0K0J5K5L0%j5k0j5m0n%nJ0nJ5J5J5J5
9600A00J5%l0o0l5k5j0J0%N%%NNNNK0%J0J5%k0k5k5k0nJ0L0K0K5K0%%%k0j5k0J0J5J0L0M0
9598I5K5J0k5l0k5k5%K5J0J0J0K0J5J0nN%%N%k5l5j5NJ0J0j5l0m5l0k0NK0L0L0K0%j0j5%J5
9595C5%J0Nnj0k0j5k0j5J0K0NK0J5j5N%J0j0n%K5J5l0m0k5nnJ0NNNJ0J5NNJ0nj5j5%J5K5L0
9592F0J5%j0nnj0nj0nnk0j0j5nk0j5n%J5K0N%K0J5Nj5n%k0j5%Nj5k0NJ5L0J5J5%%%N%NnN%
9588A5%%k0nnj5%j5%J0J0K0J0nJ0NK5K0Nj0k5NK0%j5k0j0J5J5%nj5%K0%j5k5k5%N%nj0K5K5
9585A5K0J0J5j5k0k5k0j5nK5M0M5J5%j5l0m0nNJ0N%K0K5NJ5K0%k0l5l0k5k0%nj5nK0M0L5n
9583C5k0k5%L0K0%j0n%n%%NJ0Nk0j0NK5M5K0J0nj5k5nNj0j5J5L0J0l5l5m5j0N%j0l0j5NJ0
9580f0J0%%J0NNJ0%nj5j5nNL0K5J0J0%k0l5j5%j5nNK0K5NJ5K0J5J5J0N%J5M5L0%l0l0j0%J5
9577A00N%k5k5j0J0%n%n%nN%%%nk5nk0k5k5j0K0J5K5K0J5J0%%N%N%NNNK0nj5l5NN0L5j5m0
9573F0l5k0Nj5nJ0J5K0J0k0k0NJ5j0m0l0j5%K0J5NJ0%%J0Nn%NJ5J0j0l0nJ5Nnj0nK5K0J0J0
9571D0NJ0l5m5k0%K0n%K0%n%Nj0J0j0J0J0K0J0K0L5L0J5j5j5l0l0k0k5nK0J5K0%NJ5J5J0k0
9568G0k0j5j5j0j5j5j5k5nK5J5J5L0K0j0k0l0j0j0l0%K0J5K5J0nj5j5nM0M0J0N%K0J5%k0l0
9565D0l5j5J5K5Nk5l0k0NJ0N%J0NNNnJ5N%k0l5l5k0nJ0J0Nnl0l0j0K0J0J0J0J5NJ5J5J5J0
9562b0J5J0L0%k0j5k0k0j0j0j0j0J0NJ0NJ0nNNnJ0J0nNJ0NJ0NJ0NNj0j0j5j0K5J5L0J5nl5
9559C0j5k0n%nn%%nN%%%%%j0j5NK0L0K5K5K5K0%k0k5k5k5k0NK5K0J5Nn%Nj5j0j0j0nj5k0%
9556b5n%N%K5M0M5K0j5k0j5j5k0j5j5j5%J5NNK0nK0%NNJ0%j0nl0m5l5J5L5M5K5J0J5n%J0%
9553H0Nl0l5l0l0j0J5N%%NN%j0j5j5j0J0L0K0J5Nj0n%Nnj5J0J5K5K5J5k0m0m0k0j5j0nJ5N5
9550a0O0K0j0k0nNnj0%K0J0j0k0nNJ5J0k0k0j0J0J5J5nk5l5l0k5%K0J5%j0k0k0j0NK0L5K5
9548b0K5L0K5j5k5k5j5NK0J5J5nJ0NNnJ0NNj0N%nj0%J0j5%n%j0%n%nj5%j5%K5K5L0K0%k5n
9545E5J0L5L0Nk0l5l5l0j0n%J0n%J5NJ0NK0K5L0K0nj5j5l5k5k0nn%n%%%j0N%n%n%%j0%J5N
9541@J5NJ0J0%J0K5J5nk5n%J0J5nNN%%NJ0j0j5l5m0j5J0M0L0K0NJ0J0Nnnnj0j0nK0K0NNN%
9538A30nm0k5k0NJ5J5Nj0nnj5k0k5l0k0NJ0J0NK0K5J0k0%nj0%j0nnj0J0J0K0%nnj0nNj0j0
9535c0NK5L0L0L0NNJ5nk5l0l0k5j0j0nn%%%k0j0J5L5K5K0K5L0j0m0l5k5%J5J5L0L5J0%j5j0
9533F0j0j0%J5J0J0J0J5K0NJ0J0nj5m0m0l5l5k5%%nNK0L0J5nnNNNJ0NN%NNj5%j0J0j5n%%j0
9529En%j0Nnj0J5J0K0%%NJ0K5K0J5Nk0nJ0J5J0nj0j0nj5nj0j0J5J0nk5j5J5Nnj5J0Nnj0Nn
9526B5%J0J0%J5L5J5nnj0j0j5j0nk5j5j0NNNNJ0L0L0Nnl5l0j5N%NNnJ5J0nJ5%NNnnJ5j5%%
9523E5nnnnj0n%k0k0%M5K5k0j5nK5K0n%%n%%n%%n%%n%nJ5j0k0nJ5J5L5J0nk0k5k5nJ5J5J5
9520D5k5m5k0J0K5K0L5J5j5nj5j0j0j0j5j0k0nK5K0K5K5%nJ0j0k0j5J0J5J0j5j0NK0NJ0K0
9517G0K5NJ5K0%%J0j0j0l5j5l0l5l5%nJ0J0NNj0k0k0j0nJ0J0nk0NK5K5K0K0K5K0K5J0Nl0k0
9514F0k0k5k0%NnNK0J5K0J5%n%%NK0K5%j0j5j5j5k0nj0k0k5j5%J5K0%k5k0j5j5k0j0%J5K0
9512g0NnnJ5L5L0J5NL5L0%k0j5%%%Nj0j0nj0J5K5K0J5J0nnk0k0k5%J5M0K5Nnj0k0nk5l0l0
9509ek0K0L5L5J0Nnn%nk0k0k5k0nn%j5%n%nn%K5L0J5NNK0NJ0NNK0%NJ5n%j0%L0Nk0j0j0%j5
9505G0%J5Nk5k0%J0N%%N%N%j5%j0j0%nj0k0k5k5j5NNNJ0N%J0%nJ0J0%%J0K0n%J0NJ0%NnJ5
9502E5%N%%Nj0j0%J0Nnj5m0l0j0%NN%J0%J0J0%nj0j5nJ0J5K5K5J5j5m0k5NNNNNN%J0nj5j0
9499a5j0j0%%j5m0l5j0L5M0L5NJ0J5L0K5K0NNNNj0j0k0nj5j5nk0j0k5j5k0%K0J0J0J0NJ5L5
9496C5L5K0Nn%%j0k5n0o0l5nJ5K0K5J5K0K5L0J5%j0nnnj0%j0j0%%j5k5l5m0k0NK5K0J0NnJ0
9493e0n%nk0NK0K0K5J5Nj0l0k5nNL0L0K5J0J5K0L0L0j0k5k5k0k0%NNj0j5NNj0j0k0j0J0%K0
9490A0K5L5L5K5J0k0k0k0j5k5j0NK0J0J5nnn%Nj0j0J0%%J0%%J0%Nnj5nj0nj0k0NK0L5L5K5
9487A35n%nj0j0l0k0j5l0j5l0j5J5J0NK0K0K0%NNNj5l0l5j5%%K5N%%%J0J5%NJ5j5k5J0J0%
9484A5k0j0NJ0J0Nj5k0j5j5k0j0J0M0L5J0J0K5M5K0J0J0nj5j0j5j0j5j0j0nJ0J0NNj0l5l5
9482a0l0j5nN%N%j0NJ0J0%j0J5L0K5J5j0%NJ0j0j0%%n%Nnj0N%n%%NNNNNNNJ0j0nj0nj0nnj0
9478ek0%j5j5NNJ0%j5j5j5j5K0L5J5NnnJ5K5L5K0j0j0k5k5k0NJ5J0J5J5J0J0NJ5J0j5l0m0
9476@k0J5J0J0J0J0j0nj0j5k0j0J5J5K0J0J0%j5l0j5%%j0NL5K0K0J0L0K5J0j5l0k5j5NJ0K5
9473G5nj0j5k0j0%%%%NNj0j5k5j0NJ0%%J5j0J0%%J0N%N%j0j0NK0j5l5m0j0j5%J0L0J0nJ0N
9470c5NJ0NNNnnk0l5j0NNJ0K5K5J0J5K5K5J0j0%J0k0l5n5m5j5L5N5K5nNK0%j5l0k5nJ5K5J0
9467A5j5nJ0J0Nj5j5k5j5%J0NNJ0K0J0K0M0N0L5J0j5m0l5l5j5nnnj0k0j5j0K0J5%j5k5J0J0
9464c0%j5n%J5J5J0j0j5j5k0k0%K0L5L0L0J0j0j0nJ0K0J0j0l0k5J0L0L0NNNJ0k5k5k5k5nK5
9462@J5%k0k5k0k0k5j5%J0Nj0j0%n%%nJ0J5J5J0NJ5NJ5K0%nk5j5%NNnj5k0k5j5J0M0L0N%%
9458d5J0j0j5%L0N0N5L5K0K0K0J0nj5k5k5j0nj0l0l5j0%NJ0M0Nj5j5j0N%j0%nj5J0n%%nNJ5
9456B5Nj5m0k0j0K0J0Nj5NK5M0N0K0k5l5l0%J5N%k5j0%J5N%nNJ5J0n%NK0K0nk5j5K0J0n%N
9453G0J0j0k5l5m0k0j0J0NnnJ0nJ0L0L0M0K5NnnNNNJ0NNNJ5%j0%j0j0k0k5k5k0%NK0K0Nk0
9450D5l0l0j5NNJ5L0L0K0j0nNJ0j0k5nNJ0%j0j0N%j0%nj0j0j5n%%j0j5nJ5K5L5J0j0l0k5k5
9447e5k0NNJ5J5%%j5%Nj5l0j0J0NJ0j0J5M0K5L0J5j5j5j0%%nj0j0nj5NK0K0K0NNnn%j5k5n
9444b5K0L0L5Nnj0j5j5%%nNJ0NNJ0n%k0n0j5NK5K0J5K0K0J0J0NJ0Nk5m0l0j5j5k5j0J0K0K5
9441@J0k0k5j0J5K5J0nj0K0J5K0J5nl0k5n%%N%%J5K5J5K5J0k0n0k5%%NJ5L5L5J5K0J0j0k5
9438I5l0j0j0nnk0k5j0J0NNJ0J5%J0J0%%%%%%n%nk0j5nl5l0nJ0J5%%J5%J0J5%%k5j5j0k0j0
9435i0j5j5nNj0J0K0M0L5K5nnk0NJ5L0L5J0j0l5k0k0j0nnnnnnj0J5NK0NJ5J5J5Nj0k5k0k0
9432e0n%nnj0%j0N%NK0nNN%J5K0K5J5%j0J0L0L0J0nj0j5j0j5NNj0nj5nj0n%j5j5k0K0J0K0
9429@J5nl0j5NNNJ0Nnj0nK5K5L0j0k5k0nNNJ0NJ0J0NJ0J0NK0NJ0J5J0J0j0j5j5j0j0Nj5k5
9426D5m0l0k0J5K0J0%%J5j5l0l0N%nJ0K0K5K0K0K5nk0k0j5%K5K0%k5nj5nnj5%nnj0nj0j5j0
9423h5j0J5K5L0J5%%K0J0L5J5%j0%%%%%%J0j0nj5K5K5J5n%J0j0j5k0n%NN%J5J5K5Nj5j5j5
9420H5k0j5j5NK5K5K0K0nk5k0j5j0%l0l0nJ5J5L5L0K0%k0k5%nJ0J5%%%%J0n%NNN%Nk5k5m0
9417A5j5%J5L5M0M0K0j5l0k0k5k0k5%J0J0NNJ0NNJ0J0J0J0L0L0Nj5k0k5k0k5%nk5m5l5%K0
9414b5J5k0%N%NJ0L0M5L5L5K0j0j5j5j0k0k0j5j5k0NJ5J0J0J0J5J0J0J0K0K0Nnk5k0j5n%%
9412H5%n%Nj0k0k0k5k0NJ5J5J0%N%Nj0j0NJ5K0K5Nk5l5l5j0%%J0K5K0NnnNj5k5k5j5NK5J5
9409A0J0J5K0M5N0J0%j0j0k0l0k5k0j0j0nj0nnj5n%j0j5%J5K0J0K0L5M0J5nl0j0J0J0nj5n
9406F0j0k5k0m0j0K5L5M0K5j5j0nk5j0nj5j0nK0J5%NK0NJ0NNJ5%k5l0k5l0%n%nNK5J0J0K0
9403C0%J0J5NJ0J0J0NN%N%%N%%k0j0j0j0j0j0n%J5L0j0k5j0j0l5j5k0K5M0L5L5L0L5J5j5k5
9400A30l0j0J5J5j0k0k0j5k0j5NnnJ0K5J5J5%%n%N%N%J5nj5l5m5k5n%%K0NJ0%k5j0nj0J5%
9397c0%K5K5j0j0nj5Nj5nJ0%N%%NN%K0NJ0J0J0J0NN%%%k0j5J5J5%nj0N%nnNJ0NJ0J0%J0K0
9394A10n%nj0%k0J0Nk0k5l0N%j5j0j0j5j5NJ5L5L5M0N0K5%%l5l5n5l5j0K0J5J5K5N%k0k5n
9391A5%k0k0%K0K0K5K0K0%J0J5nj0nnj5j0j5j5j0j5j0j5%%j0NJ5J5nk0j5NJ0L0J5j0nJ0J5
9388C0J0j0l0N%%%NJ5J0J0K0%J5J0j0j0nj0j0n%k0nj0J0K5K5Nnj0NK0J0J0j5l0l5j0%%N%n
9385A0N%%nl5l0j0NK0%K0L0K5L5K0nk0j0J0J5j0l0l0l0k5nJ0%Nj0J0J0nnJ5%NNN%%J5n%n%
9382@%j0N%nK0J5J5K0k0j5k5n%K0J0J0J0J0J5Nj5j5k5nk0j5k5nNNJ0NJ5%NJ0Nk0%j0nnj5%
9379d5J0n%J0%Nj0J5J0j0J0%N%NNj5%Nj5k0nNNj5j5%K0L5Nj5j5k0j0N%J0j0k0j0J0J0K0NJ5
9376c0J0NJ5J5J5J5J5j5k5j5j5nNnJ0K5L5M0K0J0j0k5l0l0j5j0nJ5L0L5J0j0nj0j0%%nNNj0
9373E0nNNj0n%%n%n%nJ0j0J0j0nJ0n%%%%%nNnJ5N%%J0J0nj0j5nk0l5k0j0NNJ0NJ0NJ0NJ0N
9370A0Nj5l0l5j0N%J5K0n%j0nK5K0K5K0K5K5nj0nnk0%NJ0J0K0%k5j5nNK0%n%%%%K0J5L0L0
9367A55Nk5n0n0m5j5j0j5j0j5%J5NNJ5%NJ0nnJ0L0K5J0Nj0k5n%%j0nk0%K5M0M0K0j0l5k0k0
9364A5j5j5j5j0NL5J5J5j0l0l0j5J0J5%K0J0nNNL0J0n%j5%K0K0K5Nn%J0%j5nj5NJ0j5k0j5
9361C0nJ5K0Nj0l5m0j0nj5nj5k5k5nJ5K0K0%%K0J5K5K0K0K0nj5k0%J0%NJ5%J5NNnnj0j0nj0
9358B0j0%K5K0K5K0J0%nl5j5nNNj5k0%%J0%k0k0m0k0nK0M0M0K0j0k0n%NNJ0J0J0J0J0J0J0
9355I5j0k0j5j0j5j0k5nJ0J5J0J5j5k5l0j0J5K0J5K0L0NJ0K5J0k0l0l5nnk0k0k5nJ0K5L5K5
9353C5L5L5NNJ5%k0k5l5j5NNJ0Nnj0nj0NJ0K0K5J0j0l0l5k0%J0%j0nNj5j5nj0j5J0J0K5L0
9350B0K0K5nk0k5k5%J5J5J5N%%K0K0%k5m0m5k5j0N%nK0K5K0K0J5%j5l0k0nK0K0Nj0j5NK5N
9347B0k0n0l0j0L0L5M5L5J5%k5m0l0nNJ5k5j5nK5K0N%j0j0k5l5k5j0J5L5N5K5%j5k0k0j5j0
9344g0J5L0L5K5K5J0J0k0j5n%%k0k0%NNJ0NNNNNNNk0l5k5%K0K0%%j0J0K0M5L5K5%k5k5%k0
9341G0j5j5j5nnnj0%j0j0nJ0J0NJ0J0NJ0N%nj0%nnn%l0k0l5j5J0NJ5NK5K0K0K5%NNNNNNNJ0
9338H0N%Nj0l0m0k5j0K5M0M0J0n%Nj5m0m0j5%NNNNJ0%NK0J0J5J0J0j5Nnj0k0k0nJ0K5L0J0
9335H5k5k5j0K0%%J0%%%%nN%j0Nnj0j5nj5n%j5j0J0J5j0j0j5j0k0Nnk0J0L0K5L5K5Nj5nnN
9332B0j0n%j5%J0L5K5K0Nk0%K5K5%Nj0%nl5m5m5l0k0NK0L5L5N0J0l0l5k0J0NnN%nnk0k0nJ0
9329c0J5J5J5NK0J5J0Nj0j5J0Nj5j0N%J5J0%k0k5l0j5k0k5nK5L0K0K0L0nj5j0nnj0n%j5K0
9326@M0L0nk5j5j0j5%j0j0j0nk5NK0K5%j5J5J0J5J0Nj5j0NK5L5J5k0k0k5nK0J5J5K5J0j5m0
9323D5l5k0nNN%%%n%Nnj5J0L0K0L0K0%j5nn%N%N%NNNnnj0%%nj0%nnNnl0j5%K0J0j0%Nk0n%
9320ek0m0k0NL5L5J0L5K0NJ0K5nj5%%j5n%Nnl5j0NJ0J5nj5nk5j5J5J0NJ0NJ0J0J0J0J0%NN
9317H0%%N%N%J0j0J5%%%Nn%k0l5k0nJ5J5L0K5K5Nj0nj0j0j5j5j5k0j5j5j5k0%N%%nJ0N%%K0
9314A0J0J0J0J0J0J0%j5j0nNJ0nl5k5j5N%NJ5K5K5K0%j5k0j0J0nnj0j0k0nK0K0L5J5nnNK0
9311H5J5J5j0j5nj5nj0NN%Nj0l5l0j5J0J0J0J0J5j0J0%NN%N%j5j0nnnj0nj0%J5K5L0J0nnL0
9308H5K5K5%j0j5j0j5NK0K0Nnk5k5j5k0k0k5k0%NJ5K0K5J5%j5k0j0j5J0L0K5J0J0j5j0j5j0
9305C5j0nnn%j5j0NJ5L5L0K0J5Nj0l0j0k0j5j5k0k0m0m5k0J5L5L5J5J0K0NJ5J0J5J5J0J5J0
9302I0J5j5%Nj5k5j5%J5j5%%j0Nj0j0J0%J0J5%j0j0NK5K5Nk5m5j0Nnn%%%N%%%%%J0NNN%J5
9299E0nj5l5l0k0NN%J5Nnk5l0nJ0L5M0NJ0NNJ5NJ5NNNJ0N%NJ5%j0j0%k0nnj5%%%NNnJ5%%%
9296F0%k0J5J5J0l5m5m5l0NK0K0N%K5L5L5J5n%J0J5nNj5nnj0nnnj0j0j0j0%J0J0NNJ0K5nk0
9293E5k0m0j5J5J5%l5l0k0J5L5J0j0%J0NJ0%J0J0K0K0NK0J5J0J5J0N%J5NJ0NNnnj5n%j5j0
9290A25%j0j0j5nnj5j0nJ0%nJ0J0n%J0N%N%l5k5nJ0k0k0%K5L0L0L5K5nj0nnj5%nj5%j0n%j0
9287E5%Nj5k0j0J5J5K5J0k0j5nnnn%j0j5%%NnJ0nNN%%J0J0NJ0%J0NK0L0L5J0j5m0l5k5%%j0
9284C5NJ5J5nk5j5j0j0j0%Nk5l0j5Nj5NJ5L0K5K5L0J5K5K0%j5nnk5j0J0K0K5J0j0j5k5j0N
9281F0K0j0nnnj5j5j0j5j0j5j0j5NNNNnJ5J0nNNJ5nnJ5J0%%%%%J5nNNk5j0J5J5K5Nnk0k0n
9278B0J5K0%nn%J5j5nJ0%nn%K0J0j5k0j0J5n%%nNj0%N%%nj0K5K5K0%NJ5%J5J5NJ0J0J0J0k0
9274A60j5j5k0j5j5k0j5%nj5J0K5Nk0j5nk5l0%J5J5J5K0j0%nnJ0j0j0Nj0Nn%n%%%nJ5NNNJ0
9271C0NN%%j0J0J5J5j0k0%NJ0n%%n%J0J0j5l0l0j5NJ5K5K5M0K0j0nj0j0L5%m0l5k0%j5j0L0
9268A5K5nj0nK5K5nk0l5m0j5M0N0K0%N%J0nj5k0%K5J5j5nJ0%%NNj5j5j5j0j5J5L0L0Nk0j0
9266F0%k5k5nK0%nnk0j5n%J0nJ0L0L5L0K0NJ0j5k5n0l0NK0L5K5K5K5NJ0j5j5j5k0nj0j0nn
9263E0j5nnk5J0nj5j0nk0NJ5nNJ5NK5N0M5L5%l5m0nnnnj5j5j0j0J0L0K5J0J0%j0j5k5k0NK0
9260D5J0J0J5J5J5J5J5J0nk0k0nk0j5j0j5%K0J0J0J0J0J0J0%k0k0%j0j5j5nj5k0j0k0J0L0
9257A0NK5%k0nj0j0j0j0nnJ0nNNn%NJ5L0K0K5K0K0K0K0J0J0k0l5k5k0%J5J5NNJ0nl5m0%J5
9254E5J5K0J5nk5k0j0j0k5l0%J5J5J5J5%nnnn%j5Nnj5j0j0%j5nj0%%j0J0J0J0nnj5j0J5K5
9251c5nj5j0K5L0J5%J0K5J5NK5%j0n%n%nn%j5k0NK0L0L0J5nk5k5nj5k0j5j5NNNNj5j5J0K5
9248B0M0M0J5J0nnn%nnj0n%k0n%nJ0%k0k5j0J0NJ0J0NJ0%J5K0%k5nnk0j5j0%k0k0J0L0J0j5
9245A0%K5J0j0k5nnk0j5k0NL0K5J0J0%nj5k0%K0J0N%J5J0Nj0nj0j0nj0nj0nJ0NNnJ0%N%N%
9242A5NNnN%K0J5%j5k0NK0J5k0k0j0N%nk0j5j5j0j0j5J5L0K0K0%N%%N%nJ0J0NJ0NNNK0nj5
9239G0j5k5j0K5L5J0nk0m0l0k0%J5M0L0nk0k5j0nk0k5Nj5j0J0L5K5nn%K5NN%k5k5k5k0nn%
9236h0nL0L0L0L0J0J0J0%j0l5l0j5%J5J0J0NJ0K0%k0j0n%J5%j5k0j5%J0L0J0J0nn%J5J5%j5
9233D0nJ0K0K5J5%l5m5k5K0M5M0J0j0l5nnJ0L0K5L0Nk0j5j5k0k0nj0j0j0j5%%j5k0nL0J5j0
9231A5k0NK5L0J0j0j5j0NK0NNNnJ0N%%N%nnk5l5j5%J5Nj0j5NK0%n%j0J0L0L5J5j0m5k0%J0
9228C0NNNNNNJ0J0J0J0Nj0l5l5k5%K0K0%%%%N%NN%%%Nj5k5n5m5k5%L5M5M0J0%nnJ0K5J5%k5
9224D0l0k0j5%K5K5L0J0Nk5j0nJ5L0J5NK0Nj0k5k0k0j5k0l0j0J5J0J5J5J5J5J5J5J0J0J0J5
9222A30L0K5nm0nNJ0J0Nj0l0j0n%j0k5k0k5k0NK5M0J0j0k0nN%nj0j0nN%NNnNN%J5J5nl0j0
9219C5nJ0J0J5L5K5J5%j0nj5nnj0n%j5j5%Nn%%%n%%n%%%J5K0%k5l0j5j0K0L0M5J5j0nj5j0
9215G0j5m0k0n%J5NK5L0L0L0K0N%nNK5%%%%j0l5k0k0k0k5l0j5NN%N%NJ5nk0j5%J5J0K0K5L5
9212A00J0nj5j0j0%Nj0j0J0j0%%nn%J0NJ0%%J5NNj0k5k0j5J0K0J0J5nl0k5j0nJ0J5K5L0K0
9210A05%%nnk5j5l5%%J5K0Nnk0m0nK0J0nk0j5J5K0%nnJ5J5Nj0j0NJ0j5n%%%%K5K5NJ0K0J5
9206A15J5j5nj0j5nj5nj5j0%nj0k5k0nJ0M0M0L0J5J0nnNJ5J5L0%j0k0k5nk0k0j0NL0Nl0l0
9204D0k5nNJ5L5M5K5Nnj0%J0%j0Nj5nnnj0J0j5k0N%j0k5k0NNk5k0k5j5%J0L5M0K0%nn%J0j0
9201C5k0nJ0L5L0Nj0k0nj5j5j5nNNj5j5NJ5J0nNL0K5K0%%%J0J0%NNJ0%k5j5j5k5k0k0j5k0
9198b5NJ5J5NK0NJ5J0j0j0%j5Nj5j5N%j5J5k0NnnNNJ5K0NNK5J5N%k5j0j0j5j0j0j0k0j0%N
9195c0J0%j5k0K0M5L5%k5j0j0NJ0Nnn%NN%NJ0%NJ5j0J0Nnnk0J0%j5j0%K0J5J5K0J0K0J5J0
9192A40K5%j5j5k5k5m5l0k0J0Nj0%%n%%J0J5%%J5J0Nnn%j5n%nj0j0l0k0j5NK0K5%l0k0k0J5
9189h0NK0J5J5%j0nn%nj0%J5K0J5K0J5J5K5J5n%J0j5j0j5J0J0nnj0n%nk0J0J5J0K0J0j0nj5
9186E0l0j0J5L0K5J5J0K5%k5k5l0l0k5k5m5j0K5M5M5L0J0%nK0%%J5nNNN%nnj0nnnNj5k5nJ0
9183D5J0Nj0n%l0m5k0%K0K0K5M5NJ0k0j5n%%n%%%%j0J0Nj0j0j5k0j0j5j0l0%J5M0L5J5Nj0
9180A5%nNNJ0NJ0NJ0Nj0Nnj0Nj0n%j0nj0j0%j0j5%K0K0K0K0J5K0K5J5nk0k5nJ0K0K0Nnk5n5
9177D5m5J0L5L0J5k0k0l0j0%J0J0J0K0Nj5k5j0N%nJ0j0%%%%%%J5nJ0J0%J0nJ0L5L5%%j5j5
9174A00j5j5nj0j0nk5l0j0K0J5k0nNJ0J5NK5M5M5K5%k0k5k5k5nnj0nnnnnnj0K5K5J5%%J5N
9171I0nN%%NnN%k0nj0j5%j5nK5K0K5K0J0k5j5%nj0nnnj0nnK5NJ5J5n%n%k0k5l5j0L0L0Nj5
9168D5j0j5k0nNJ0j5l5k5J5M5N0K5NJ5K0nk0j5j0l5l0j0J0j0m5m0j5J5%NJ0K0K0K0K0K0J5
9165C0L0J0j0l5k5j5J0J0K0%%n%nnnj5NK0K5j5n%J5J5%%%%%j0NNj0k0k0j0l0j0NK0L5K5K0
9162E5K5K0J0k0nnj0j0J0L0K5NK5J5j0k5k5j0Nnk0l5o5m0j5J5K0K0K0K5K0K5Nj5l5j5NJ0n
9159B0j0j5nJ5NJ5Nj5nnj5j5nk0nNnj0J5%%nNL5M0M0M0J0nk0l5l0j0%K0J0%J5Nj0k0j0k0k0
9156a5j0nk5%K5NNJ5J0J5NJ0%L0M0%l0k5nj0k0k5%L5L5N%%j0j5%%J5NNnnj5%J5Nj5k5j5nj0
9153a0j5%k0j5nNK5NK0J5J0K5%%nNj5J5J0K0%nk5l0j0NK0J5J5%%%N%%%Nnnnnnnj0%%nNj0%
9150A5%n%J5%J0NJ0NJ5%NN%%L0J0L0J0l0m0l5l5m0k5J0L0K0n%J5NK0J0J0K0K5L0J5j0j0nj0
9147A25k5j0k0k0k0j5k0k0j0j0j0j0j0n%j5NM0O0M5j0l0k5j0%J5NJ0NNJ0J0nj0j0%K0L5K5
9144I5L0J0nNNj0j5j5j0nk0nj0j5%k0n%%%Nk0k0nk5nNj5NL0M0L5L0L0J5K0K0j0k5j5j5l0k0
9141D0j5k5k0J0%j5%J0J5%l5k0K0L5K5Nnk0k0%K5J5nnNJ0J0nnNJ0nj5J5Nn%NJ5K5L0J0k0l5
9138G0k5k5j0Nn%K0L0K0K5J0J0j5l0k5j5%K0%%%Nj0j5k0j0Nj5j0%J0J0J5L5M0K5j5l0l0k5
9136B5j5j0K0K0nk0k5j0n%%J5K5J5J0j5%NNK5L0Nj5k5j5k5j5k0j5j5K0K5L0K0K0M0L0K0l0
9133A25n0n0l0J5L0M0L0L0J5nk0l0l5m0k5j0J0J0nj0%nnnnnnNNnJ0J5j0%J0K5L0L5K0%j5k0
9130G0%n%n%nnnnK5Nj0k0k5nJ5J5J5J0J0J0%n%%%K0J0Nj0k0k5nnJ0J5nnj0j0j0j5j0j5j5n
9127b5%j5k0k0%J0L0J5N%nNJ0%J5NJ0nJ0J5nNNNNNNNK0J5J0j5j0k5nj0j0nj0nj0nj0NNNNK5
9124D0K5Nk0m0l0j0%NNJ0Nk0%K0K5NNNN%N%%%%%%J0NJ0%j5j5J0K5M0L0%l0n0l0nK5K5NJ5J5
9121A15Nj0k5m0l0j0k0k0J0M0M0J0k0k5m0j5K0K0K0K0K5K0%k0nj0nj0%K0K0%nnnnk0k5%K0
9118C5j5j0j0n%K0J0J0Nj5nnj5j5l0%J0K5L0J0J0J5j5k5j5J0K5K5J5NNK0j0nnn%J0%J0N%j5
9115I0l5j5%j5nJ0%j0J5K0Nk0k0n%%n%j0n%%j5j0%L0K0%j5j0%%nK5N0M5K5NnJ0j0k0k5k5k0
9112D5J0J0j5l0j5j0j5j0NK0NJ5L0K0%j5j5j5nk0k0j5J0J5J0j5j0NK0K5K0K5%NJ5%j5k5l0
9109A5nJ0M0L5K0%n%%n%j0NJ0J0Nj5j5j5K0J5NNj5j0%%%nj0nk0%N%K0%k5k5l5j5N%nJ0J0J0
9106A5J0J0NN%k0k5%K0K0J0J0%j0nJ5K0K0NJ0NJ0J0nk0l0m5j5%%J5J5J0k0j5%K5K0nnnn%n
9103E0nn%nj0nNj0n%%NJ5J5L0Nm0m0l5k0%J0L0L0J0j5j5k0NK5L0K5Nj5k0j5k0k0%K0L0K0k5
9100B0l0%J0%j0%K0K5K0J0%nj0nj0k0k0nL0K5L5L5K5J0j5j5NJ5nnnk5k0NJ5J0nj5j5J0K5K5
9097A35Nj0k5j5k5l0l0%%j0k5k5n%Nnj5%K0L0M5K5J5J5nnj0j5j0J0NNN%j0l0l5j5J0Nj0j5
9094d5%J5L0L0Nj5j5j5NNJ0J0j0j0J0J5J5J0J5M0K5Nj0%%j0k5k0j0j5j5%Nj0J0K0J0%%Nj5
9092E5m0m0k5NK0K0%%%%J5J0Nj5j0j5J5K0Nj5k0k0j5J0J5Nj0l0k0k0%K0NJ0nJ0L5L5K5J5J5
9089G0K0nj5j0j0%j5j5%NJ0NJ0NJ0NJ0%k0k0%%%j0k5k0j5%K5J5K0L0J0nJ5%%%%J0nl0k5j0
9086B0j0j5J0L0L0Nj0k0k0k0%L0N0K5%k5j5N%%NNNnJ5N%NNk5k0k0k0J0K5J0K0%j0%%nnnnn
9083E5k0l5%J0J0K0%%nj0n%nk0J0J0J0J5J5%%j5NJ0NJ0J0l0l0k5nK0nk5k5j0j5j0J0J5J0J5
9080c0J0K5NNK0L0K0nj0j0J5K5N%l0j0j5NNj5l5j5%J5L5K5J5%k0n%n%j0nnnnJ0%%K5K0Nk5
9077F0j5%K0K5%%n%K5Nj5k0j0J0%nj5j5j0k0N%N%J5J5J5J5nk0l0l0k5nNK0K5Nk5j0j0Nn%j0
9074c0%j5%K5L0%j0%K0K5%j5nj0j5nj5k0nJ0N%J0J0%%J0K0M0K0j5m0k5%%%k0k0%J5L0K0K5
9071E0J5%%J5J0NJ5%l0m0k0NJ0NJ5%nj0j5%NJ0NJ0J0J0J5Nnl5l5j0K5J0J5K5M0L0J5nN%j0
9068A60J0%nn%J5nNNnj5nj0m0k5J0K5K5K0K0K5j5l0k5j5k0k5k0k0%J0NJ0%NJ5%j0nj5nK0N
9065G0j5k0k0nK0K0N%nNNj5n%nnj5NK0Nk0k0n%nNJ5%%K0J0nNJ0L0J5j0m5m0j5NL5K5%l0j0
9062A5nNNnj0j0nj0nJ5L5L5Nk5j5nl0k5j5K0M0L5J5N%nn%NK0J5J0nnJ0j5j0j5j5nJ0K5L0N
9059A15j5m0l0l0nJ5%NK0K5K5K0J0J5j5l0k5%J5J5J5J5K0J0%K0NNk0l0l0k0NN%J0k0l5l5k0
9056a0NJ0J0NJ0J0NJ0Nj5nnNN%j5k0NK5L0J5%J5J0j5j0J5J5N%j0J5%nN%J5J5j0j0k5nk0k0
9053F5nnj5k5l5J5L0K0J0NNN%j5j5%nj0j0n%%N%k0nJ0J5NN%J5NJ0NJ0nnnnj5j5j0NJ5nj5k0
9050a0l5j5%J5K0%%n%nJ0J5J5J5nnJ0NK0%l0m5l0NL5M0K5%nj5j5l5j5k0k0j5J5L0L0K0nj5
9047b0nj0j5%nnJ5M0K5K5J0j5nNNj0l5k0NK5K5L5J0nk5k5%%%%%nnNNJ5K0Nl0m5k5NJ0nk0k5
9044g0%L5M5K5j0%J5J0j0j5nj0j0nJ5L0J5j0%J0J5%k0l0j0nj0nj0j0j0j0%j5k5J0%%NNNNn
9041f5J0J0J5J0J5J0nNL0L0Nnj0NJ0J0Nj5j5j0k0nk0k0j0J0J5J0J0%K0K5n%nj5N%j5j5J0K5
9038D5K5M0K0%nNj0n0n0l0j5Nj0nn%n%nNj0nNK0M0K0j5k0%L0N0J5Nj5l0N%N%NNK0%l0k5j0
9035B0K0K5K5Nj5j5j0l0nj5j0j5j0NN%J5J0J5J0J5n%n%NNJ0NNJ0nJ5K5Nj0j0j0K0%N%%N%%
9032A15NN%j0j0nj0k0%nj0nn%n%nj0%L5L0J5nj5j5j0j0j0K0K0j5k0nJ5J5K0J5nl0j0nj5j5
9029B5j5j5l0j0J5J0J5J0L5L5J0j0k0m5l0l5nj5J5L0L0J5j0j0J0L0J0J5nl0j5j5j0J0%%%%
9026eK0j5j5%K5K0NNNNj0nk0%NJ0k0l0nJ5%%%nj5NM0K0j5l0k5NJ5K0%j5j0nNK0J0J0J0J0J5
9023E5Nj5l0l5j0K5K0L0J5%k0nj0j0j5k0nj0j5j0j5K0J5J5K0J5J5K0J5J0nnJ5K5K0nk0j5%
9020H0j0j0J0L5K5J5NK0J0j5j5%K5J0j0l5j5Nj0k0l0nJ5J5j0j5k0nJ0J5J5%%j5nk0k0nk0l0
9018c0m0j0NJ0J5%J5L0K0K0K0j0NJ0Nj5n%nn%nnJ5NJ0%%k0j5m5m5l5%J0K5K0K0K0K0J5J5%
9015D0k5j5j0%J0J0NNN%J5NK5K0J5l5k5k0J0NJ0J0NnnJ0L0J5j0k5k0k5k0j0J5J5%Nj5%N%N
9012C0J5J5nk0k0J0J0N%k0nJ5NNj0j0NJ0NNJ5%k0k0%J5L0L5J0%k0l5l0j0K0J5L0J0J0Nj0j0
9009H5k5k5l5l0m0k0j0K0L0L0M0J0nj5l0l0j0NJ0J5J0J5K0J5J5K0%J5J0K5K0nk0j5j0%%nk0
9006F0k0j5j5J0K0K0Nj0m0m0j0J0M0M0J5J0J0K5%k0k0k0k0%K0NJ0nnj0j0%k5k0%nnj0k5%n
9004e5K0M0L0K5Nj5k5j0k0k0%K0J0J0nnj0nNj5j0%j0k0j5j0NL0J5J0L5J5J0J0J0%j5m0l0j5
9001d5K0M0K5Nj0k0j0NJ0J5j0j0J0J0j5j0j0J0K0Nj0k5k0J0K0K5J0%J5nj5j5k5nJ5J5K0K0
8998F5%%%%%N%%j5k0k0j5nJ5NL0K5J0j5j5J0K0%j0%%n%n%Nj0%nn%n%n%Nn%NnNNnN%%J0nJ0
8995F0%%Nj5k0J0K0K5M5NNn%nj5Nj0n%j5j5k5j5J5M0K0%k0k0nj0j5%k0j5NJ0k0nN%nk0nK0
8991a0K0N%J5%k0NK5K0K5J5N%l5m0j5NJ0J0%J5NnN%%NnNN%J0%N%NNj0nk5N%k5nj0N%nJ5J0
8988D5J0Nnj0K0M0L0j0j5j5j5l5m0n5k0J0K0J5J5N%J5%nJ5%Nnnnnj5%nj0J5NJ5NJ0J0J0J0
8985E5J0J0J0Nj0l5l5j0nJ0J0%NNNNK0L0L0J5j0j0j0j0j5j5k5j5K0J0K5J0J5J0J0J0nm0k0
8982F5j5J5L0K0K0%k0j0j0j0nj5%j0j0j0j0j0nj5j0j0j0j0j0NK5J0J5J5J0K0J5n%j5Nnn%n
8980C0j0j0k0j0%k0k0%NNNJ0%j0%K0M5K0%nJ0J0K0K5Nnj0J0n%%%n%%%%%%%j0%%j5%j0j5%J5
8976E5J5j0k5j0j0k5o0m0j5J0L5M5L5K0Nk0k5j5NK0K5J0%j5l5l5k0nJ0%%NNj0j0j0L5M0M0
8974B0J5j0%J0L0K0nj0l5k0k5nJ0NJ0J0NJ0J0J0NJ0J0Nk0l5k5l0%J5NNJ0J0NJ5M0K0nnK0J5
8971A25NnNK5%n%j5j5k5k0j0j0j5nJ0%%NNj0J5NNL0nj5k5k5k0nnn%nnn%NNNNNNNNNNJ5%l5
8967A0l5l5j0K0%k5k0%M0M5K5J0J5J0J0L0J0NNj0nl0n0k0k0l0j5J0K0J0nk0NK0K5nnNj5%%
8965b5%%J0K5J5K0J5K0K5J0n%Nj0%%%nj0j0nj5j0nk0%n%K0J5K5L0%j5m0m0l0j5J0L0J5K0%
8962D5n%nnnnnK0J5j5k0NK0%j5%%%%n%%nK5K0K0K5K5J0k5l5l5nNj0l0l0j5J5K0L5L5K5%nJ0
8958I5j0nj0J0Nk0k0J5J0nnnnJ5K0%l0o0k5k5nK5K0K0K0K0%J0J0nJ5J5nJ5k0k0J0NNj0j0k5
8956C5k0%K0J0J0k5k0NNJ0J0nJ5NNNK5K0Nj5j5k0k0%nnj0nnNj0j5%nj0nnj0nNNNNNNJ5%k5
8952b5k0%K0O0P0L5K0nl0l5n%J5%J5j0j0j0j0K5K5K5K0k0m0m0k0nNNnNj0%%J0J0%j5k5j0J0
8950B5L0J0nj5nJ5J5J0k0k5l0l0k5NK0%l0k0nNK0L0L5J5J5Nj5l5m5m0j0%K0M0L0J5N%J0NN
8947C0N%N%%%N%k5j0%J5K5Nj5k5j5%J0J0N%J0N%J0J5nj5k0j5k0NK5J0J5j0k0k0j0K0J5K0K0
8944F0nk0j5j0j0j5j0j5J0J0NJ5J0J0K0%NK5J5J5k0k0k0j5j5Nnj0nnj0nJ5NK0Nk0k5k0k0N
8941f0J5%J5K0%NK0NNJ0NJ0J0NNnnnj0%j5nn%%%N%%%Nj0NnnJ0j0%%k5k5j0J0K5J0K0K0J0n
8938D5NNNNnJ0Nj5%nJ0Nnj0j0j0J0K5J0J0j0nnn%nnnnnN%NN%%J0nk5l0m0k0K0K0K5K0L5K5
8934I0Nj0k0j5k0j5nN%NNJ5J5j5l0%L0M0K0j0%J5j0l0l5l0k0%J5L0nnn%%n%%NJ0NJ0%J5nJ5
8931F0J0%J0Nj0m5l0k0n%n%NJ0nj0nK0M0L5Nj5k0k0j5Nnnj0n%j0nJ5N%J0Nj0J5K0J5K0J5J5
8928H5K0L0Nj5j5j5j5j5k0k0j0n%j5NJ0J0K0Nk0j0nl0J5K5K0J0J0%%%j5l0k5NK5Nj0j5NK0
8925B5K5L0%%%%j0J0J0j0j0nk0%J5L0L0J0nk0j5j5j5j5j0j5n%NK0K0K5J0l0k5j5J0J0nj5j0
8923A5nNj0%%n%%n%k5j5n%J0NJ0%K0M0M0K5nj0l0k5k0j0nNJ0Nk0m0l0j5J0K5L0nnNNJ0J0%
8919eNJ0Nn%Nj0%%%%n%%%%n%N%L5J0K0J5K0J5J5%n%%k5k0j0k5k5k5k5k0NJ0J0J0J0NJ0J0N
8916B5J5J5%j0j5j5j0j5j0J0k5l5nK0M0K5J0nk0NJ5J0J0NNJ0NNJ0NJ0NJ0NNn%Nj0n%nn%k0
8913G0j0j5nj5j5nJ0n%J0K0K0j0j0j5j5j5j5%N%%nj5j5nJ0K5M0Nj5k5k0k0nj0L0L0N%J5%J5
8910B5L5Nk0j0j0j0nj5j5j0j0j0N%nK0J0J5J5Nk0j0n%J0L0M0J0j5m0m0%nJ5L5M0Nk0l5m0k0
8907e0J0L5K5J0j5j5j0j0J0L0%k0k5NNJ0NJ0K0K0K0K0%k5k0nNj5nnn%j5NK0K0J5K0Nm0n0m0
8904d5nK0NN%J0J0%%J0%%nk5j0j5NK0L0%k0j5k0j5j0K5J0NJ0J0J0J0j0n%j5nnnnNJ5J5J0J0
8901A5J0K0%J0j5j0NJ0J5j5k0%J5K0%%J5J0N%K0K0Nk5k0k0k0j0NnnNnn%N%%N%k5k5nK0%%K0
8898B5Nk0l5l0j5NJ5J5j0J0N%J5K0K5J0J0n%Nk5k0k5j5nK5K5%j0J0K5K5J5%j5k0nnNj5n%k0
8895eNJ0NNJ5j0j0j5%J0J0J0J0J0nl0m0m5k5j0J0J0J0J0J5L0N5N5L0k0m0m5k0%J5NJ0J0J0
8893D5J0N%%J0nN%%NJ0J5J0Nj0l0l0j0%N%N%%N%L5K0nk0NJ5j5k5k5k0k0k5%K0NN%%%Nj5j0
8889b0%J0L5L0%j5j0N%j0nj0m0l5j0J5J5K0J0L5K0nj5j5j5j5%J0%J0NL0L0J0nJ5J0nnj5k5
8887D0%%%%%N%%%J0nnJ0Nn%%nk5l5m0k0%J0K5J5J0nk5k0l5l5k0K5N5N0L0J5NJ0NNN%Nj5k0
8883B5j0j5NNN%%k0k0%%NK0nj5j5J5L0K0J0k5k0%%nJ0j0j0j0n%J0J5%%k0k0nK0K5K0K0J0J5
8880E5K0Nj5j0j0J0K5K5J5j5k0nJ0J0j0nJ0J0j5k0j0j5J5K0K0J5%k5k5nj5j0k5nJ5%j0m0k5
8878e5n%J5nnnj0J0NL0N5L0J0K0K5%l0k5nj5k0k5n%j0%%n%J5j5j0nJ5K0K0N%nj0j5k0nJ5K0
8875@K0J5L5K0L5J5nn%j5k5k5m5j0%N%Nk0k0j0k5nN%n%%J0K0K5J5j5%J5L5Nk5j5%nj0j0j0
8872b5j0j0J0NL0L5L0Nnl0j0NNJ5j0j5j0j0k5k5nJ5%%N%%NJ5nnJ0J5nj0K0N%%j0nnnnnnN%
8868b0NN%NnJ0J5K0J0k0j0J0J5J5K0J0j5J0NJ0%J0J0j5%Nn%%%j0j0J0Nj0l0nK0M0K0%j5k0
8865I5k5j0nnnK5M0J5nj0j0N%J0K5L5K0%j0l5l0n%j0l5k5j0k0j5j0j5j0%J5L5L0K5Nj0j5%
8863E0NNJ0J0%j5j5NNJ0nj0nj0j5%nj0k0k5k0k5j5nNK5J5k0n%NK5M0N5M5J5%n%%%%%k0j0n
8860F5%k0j0%j0J0%%J0nj0J5%%%%J5j0N%NNnj5m5k0J0L0K5NnJ0L0K5J5j5k0k0n%l5j5%j5j0
8856a0%K0L0J5%NJ0J0j0j0J0K0M0K5Nnk0l5n0j0L0K0nnj0j0n%Nj0j5l5j0NJ5J0j0k5n%J0j5
8854b5j0k0n%NNj0%NnN%NNNM0L5%l5l0%N%NJ0NNJ0N%%n%J0n%NnNNK5L5J5nj0%nj5NK0J5K0
8850A25K0J5K0k0j0j5j0j5j0l0nNnk5l0j5K5K0J5%k5l0l5j0J0j0%J5M0N0L0%k0k5nk0j5nn
8847e%nK0L5K0K5K0J0nk0k5j0n%j0nNK0NK0J0J5J0N%j5k5j5J0K0%j0nnj5j5j5j5J0K0NK0N
8844H5NJ5%j5nnj5nNJ0nnJ0%%N%%N%%J5j5k5m0m5k5j0nj0nJ0K5K0J5%NnNnk0j5j0NK0K0NN
8841@nNnj0J0Nj0k0j5j5NL0K0N%J0K5Nk5j5nNK5J5J5nk0%J5J0%j0%%j0%j0%n%N%NN%%%%k5
8838A0j0j0NK0J5J0J0j0j0J0nnNj0j5l0l0j0NK0K5NNJ0J0Nk5k5k5NK0J5M5M5K0nj0k5k0k0
8835B0j0N%%NK5K5L0%k0l5k5k5J5K5K5%k0%n%nN%NNJ0K5L5Nl0l0l0l0k0j5j0K5L0L0K0NJ5
8832H0NJ0J0%nj0k5m0m0k0nJ5K0K0J5J5J0Nj0j0j5NK5J0%k0nK0J0%%k0m0l0%K0K0j0j5N%J0
8829A0NJ0J0j0l0k0j5J0J5J0%J5%NJ5J0NJ0j0NNk5j0J0K0J5J0NK0K5Nj5j5j5k5k5j5j0%J0
8827B0L5J0j0%Nnk0j5j0j5k5l0j0NK0J5J0%K5NJ5J0J0J5J0n%%n%%j0NNnj0J0j5k0j0k0k5j5
8824e0NK0M5M5K0NnNNnn%Nj0k0k0k5k0nnnnk0j5k0j5J5J5K0J0J0j0j0NJ0J5K5NJ0K0J5J5L0
8821A05L5J0j5l0m5m5m0%K0K0NNJ0J0Nj0j5J0L0Nnk5l5n0l5%K0J5J5j0k5NJ0%NJ5J0K5Nj5
8818ek0k5j0NJ0J0J0K5K5K0L5K0NK0J5L0L5J0j5l0n0n0l5j5nj0j0k0k5K0M5N0M0%j5nnj0j0
8815F0nj5k0%%N%J0N%NNnnn%j0n%nNNJ5n%k0NM0nj5nj0J0j5n%j0%Nj5%nnnNK0%J5%K0J5%j0
8812D5k0j5j5%nj0NL5K0k5l0l5k0k5l0j0J5L5L5K0%%nnJ0J0K5J5K0NnNJ5J0%j5l5l0j5%J5
8809a0K0%nn%j0k5j0j5k0j5NL0K5L0K5%j0j5k0k5j0K0M0K5%k5k5%J5j0k0l0%K0K0J0K5J5%
8806B0k0k0j5%J0L0L0Nnk0j5j0J0K5L0J5%j5k0k5k0k0j0K0%NK0K0J5K0K5K5j0j0k0%nj0j5
8804D0nj5nj5j0J5L0K0J5L0J5K0%k5k0%J0%J0NNl0k5k5l0k5nL0L0nj0k0l5l0k5J5J5%nj5j5
8801i0%L0M0L5K5K5J0NJ5J0NJ0J5%j0j5j0j5k5nj0k0nN%n%%%%J0J0NJ0J5%J5Nj0k0nj5j5K0
8798D5%%j5k0l0nNK0J0J5L0J5K0K5K0%j0l5k5k0nnk0%%J0NJ5L5J5j0k0k0n%NJ0NnJ0%Nn%l0
8795C5l5k5nk5j0NJ0%J0J0N%J5J5%NJ5K5K5Nj5nNn%Nj0j0NnJ0J0n%Nj0J0J5Nk0k5j0N%j0J0
8792C5J0J5NNJ5K5nk5j5J0J5nj5Nj5j5%%j0k0Nnj0nJ0%%%N%%J0%nJ5%NJ0%nnj0nnnj5NNJ0
8788B0K0Nk0j0j5k0j5%L0J5%k0j5nJ0J5J5J0J0J0J5J0nj5nj0j5%k0%K0K0K5K0NNNN%%%%l0
8785G0k5k0l0k5nNK5M0K0k0l0j0K5N%nJ5%%NNnJ5K5J5nj5j0k0k5n%J0K0%%J5J0%j0j0j0j0
8782C0j0nnj0%K0M0M0M0K5j0l5k5l0l0k0NK0K0J0NnJ0j0j0nnj0j5%j5nj5l0l0j0NK5K0J0%
8780b0%N%nNJ0nj0J5%%%N%%K5K5L5J5nn%nNj0nN%nn%n%Nnj0N%nNNNJ0J5nJ0J0k0nNk5j0%j5
8776D0nJ0J5J0J5M0K5Nnj5k0k0j0k0k0k5j0Nn%%j0k5nk0l0k0l0k0k0J0K5L5J5J5M5O0M5K5
8773A05j0k5k5j0k0k5k0k0k0k5l0%NK0J0J0J5J0%%nNnJ5K5M5L5nk5j0J5K5j0j5j5%%j0l5j5
8771d0NJ0nJ5NNJ0NJ0NJ5J0j0k5k5j0k0j5j5Nj5%K0K5K5K0N%nJ0K0K0K0J5nk0j5j0j0j5nj5
8768@j5NL0K5J0NJ5Nj0j5j0j0j0k0nj5j5j5l0nL0M5J5%j0%j0%%J5J0N%j0%nl0j5j0K5M0L0
8765D5K0n%%n%%nj0Nn%j0NNJ5%J5J0NK0%k0k0j0l0m0l0j0%NK0K0J0j0%J5M0L5Nnj5Nj5nnj5
8762C0j5j0j5NK0J0J5Nj0j0%n%nn%%nn%%J0j0k0j5%K0J0k0j0NK0L0M0K0%j0j0N%nj0J0%nn
8758E0%K0L0K0K5j0j0j0j0j5k0j0j5m5k5nNNK0J5J0K0J5K5J0j0j5j0j5j0j0nj5j5j5J5K5%
8756A5nNn%j0j0Nk0N%j5k5j5k5k0j0nK0L5K5K0K5K5K5K5J5L0Nnk5m0j0j5j0j5J5L5L0K0nj0
8753H0j0nj0k0l0j0J5J5J0J5L0K0Nk0j5k5k5j5J0K0K5Nnk5k0j5nJ0J0nJ0nNN%%J0j0NN%%%
8750C5n%nK0J5j5k0m0m0m5m0j0%K5K5J5J5J5J5J5K0K5NJ0NJ0J0nJ0J5%nn%nj0Nnnnnn%nnn
8747B0nNNNNNN%J0k0j5nk5j0J0L0L5L0K5M0K5Nnk0m5p0n0k5NJ0J5J5J5NNN%NNJ0nj0m0k5k5
8744d5nj0J0M0K5K5K5K5%nn%j0%n%%nj0Nnj0nnJ0J0nk5l0j0%nnJ0L5K5L0J5NJ5NK5J5J0K0
8741A80J5nnnj0l5m0l0j5j0nJ5J5J5K0j0nnnj0k0nNK0J5J0k5m5m0j5%NnnJ0J0n%J5%N%NNN
8738A0nJ5%%NNNN%Nj0J0nnj0j0j5K0J5%j0k0j5nJ0Nn%%%%%%NL5N5O5K5k0l5m0k0nk0k5%L0
8735D5M5N0L0J5J5Nl0m5l0k5k0j0%J0J5nn%K0K0%j0n%N%NJ0J5Nk5j0J5N%j0nk0nL0J5L5J5
8732A65nk0j0j5j0j5nj5k5j0J0K5K0J0j0k0k0k5j5nj5k0k0j5l0j5J0K0nnnnnnj0NK0L5L5K0
8729e%j0nnNJ5L5L5L0J0Nj5j5nJ5L0J5j0l5k0K0L0L0K0j5k5k0j5j0j0j5l5l0l0j5K0K5K0J0
8726B5J0j0NJ5J0K5Nj0%nj0j5k5nJ0M0K0nl5k5k0J0K5K0J0%k0j0j5j0j0j5nJ0L0K5J5j5k0
8724B5%L0K5nn0l5k0NK0L0L5K0j5l5j5nJ5L0J5K5K0K0K0Nnk5k0%%J5J5K0L5J0j5m0l5k0n%
8721I0%%j0nj0n%j0j5%J0%%J5L5L5%l0k5NJ5n%n%nj5j5J0K5K5J0j5j5nnj5%%%nk0l0k0NN%
8718@k0k0nK0J5K0J0%k0j0j0j0j0j0j0J0K0K5NJ0J0%k0k0j0J0K0J5NJ0J0J5%k5l0k5nJ5J5
8715@J0j5nNK0K5K5K5J0NNJ0j0%Nj0k5l0k0l5k5j5J0J5NK0L0K5nk0j5j0%J0J5nNJ0J0%J5%
8712G0J0Nj5j0k0nJ0L5%k5m0l5j0%%%N%n%n%nn%n%%%n%%k0J0L0J0nj0nK0K0nJ0K0K5J0j0N
8709E0L0L0Nnj0k0j0%J0j5j0Nj5%j0%%j0n%%%%nJ0j0nN%n%%%%j0J5%%N%N%J0j0%N%nnNL0K5
8705H0%j5j0j0j5j0k5j5J0K0J0%j0j0nn%K5NNj0nNK5%l0k0j0K0K0n%J0J5K5NJ0%j0nNJ5K0
8703A05J0nk0k0j0k0k0%%J5J0J5Nj5l0k5j5J0K0j0nK0L5K0%J0J0J0%NNJ5nnJ5%k0j0j0K0%
8700A10j0k5k0K5L0%nNK5Nj5j5%%%%j0j5l0j0n%%nj5k0k0k0NJ5%k0j5nK5K0k0m0nK0L5Nj0
8697c0k5k5j5J0NK0%NNK0nJ0NJ0NJ5J0K5Nj5j5N%K5K0J0k0n0m5j0K0L0J5j0nnJ5nj5NK0K5
8694D5K5K5J0j5j5J0J5j5k5m0nNJ0j0j5j0j5j0j5nj0nK0J0NJ0n%k0j0j5J5K5L5L5L0J0j5k5
8691D0m0l0m0nK5M0J0J0NJ0%%%nn%J0L5K5J5Nj5j5k5k0k0nK5J5%nj0Nk0l0j5NNnn%nNnj0J0
8688c5J5L0L0J0j0j0j0j0%%%%%%%%nn%n%n%nNJ0J5%NJ5nJ5k0l5k5k5NJ0NNNNNJ0NNNNK5K5
8685F0K5K5nnj0j0%j0j0NNJ0j0k0nJ0J0nk0%NJ0J5L5J0j5k0j0j5k0%J0%J0j0%%J5L0K0j0j5
8682H5nK0J5%j0nj0j0nj5j5%k5k0l0j0J5M0J0j0k0%NK0NJ0j0j0NK0K5L0j5l5k5NM0K0Nj0k5
8679E5k0k0%J0J0J0J0J0J5J0J0nj0nj0%j0k0NJ0%J0NJ0NNNNNj5j0k5k0nL0J0NnK0L0K0Nnj5
8676A25j5nk5j0j5j5j5k5j0J0J0nk5nJ5J5K0J5K5j0j5j5j0j0N%j0%%%n%%J0J5L5K0j0j0k0
8673C5j5k5j0K5M5M0K5NNJ5nk5k5l0k5j0J0nn%nJ0j0NNNNNNN%Nj5nnj0n%nNK0L0%j5j5l5n
8670@J0NNNL5J0J0j0nn%L5K5Nj5nK5K5J0j5k0k0k0k0nnk0Nj0nj0n%N%Nk5nJ5J0nnj0nnnn%
8667b0%K0J0J0n%J5J5J5%k0k0k0k0nJ5J0j0j5j5nnn%j5nj0j0J5J0K5L5K0nj5k0%nj0J0%NJ0
8664b0%K0%NJ0%nj0J0%j0j0NK0Nnj5%J0N%nnJ0L0M0J0j0j0nJ0j0k0j5j5nNJ0J0NJ5NJ5J5N
8661A00j5j5j5j5j0k0k0j0K0K0K0K0J0%k5k0j0J0J0j0NNnNj5%nn%j0%nj5NK5L5K0J5J5j0J5
8658A00j0nJ5j0N%n%j5nj0nj5j0n%NNnJ0nN%%j0j0NK0L5L0K0J5J5K0J0j5k0l0j0n%n%%%%%
8655A05nj0J0L5L0nj0NJ5nm0n5m5k5j0%J0NNNk0k5l0k0NJ0NJ0NJ0NNJ0%nJ5J5j0J0NNNJ0N
8652D0nj0%K0J0k5m0l5j5J5M5O5L5Nj5nNJ5NN%j5%j5j5%Nj5k0j5K0J5Nnj0Nj5k5k0j5j0NJ5
8649a0L5M0L0K0J5%n%j0j0k0nk0j0J0K5L0J5nj5m0l5j5NJ0j0nJ0J0J0J0%nnJ5N%%J5J5j0j0
8646H0j5NL0L5K0j5l5j0K0%%nn%nNK5nl5nJ5%%j0nj0nj0nj5%nj0nj0nj0j5%K0K5K0%k5%K5
8643D5N0J5j0j5j5j0j0j0K0L0L0J5j0j5nj5j0j5j0%NK5L0K0k5m5n0l5%%Nj0j5nnJ0J0J0K0
8640@J5J0K0J0k0k0j0j0NJ0nnn%%n%%j5j5J5K0J0J0nnl0l5j0J0J5J0J5J5%%%%l5l5k0J5K0
8637f0J5K0K0%NJ5nNJ5J0N%K0L0j0l0l5j0NJ0J0J0J0Nj5%nj5NNj5J5K0NK0K0%l5n0k5l5l0
8635g5k5j5J0%%NJ0J0J0J0NJ0J0J5K0J5K0J5J5K5J0%nj5NJ5J5j0k5k5nNK0K0Nj0l0%K0NN%
8632I0k0j0n%K0K0Nk0k5k0k0NK5J5J0L0L5J5j5k0%j0j5j0j5j5j0nj0%nnnnnNJ0NNNNJ0NJ5
8629F5J5%K5N0L5Nk0m0l0k0J0J0%J0%k0l5l0k0j0J5N%Nn%%n%%%K0K0J5K0J0%j5l5l0j0%K0
8626C0J0%K0nj5k0l0j5J5NJ5J0J5%k5l0nj0j0n%%j0J0K5L5L5K5j0k5l0j0k0k0l0j0NJ0K0N
8623d5J0J0NK0K5L0L5K0Nj0%%k0%Nk0j5k5j5k0k5NL0J5j0k0NL0L5J0k5k5m5j5J0L0M0J0j5
8620C5m0k0%J0L0nnnnJ5J5nk5nJ0J0j0nNJ0nj0NK0L5J5J0J0J0j0j0j0j0l5k5nJ5%k0j0%%K0
8617@J5Nnnj0%L5N5K5nj0j5k5j0nnNn%K0L0j0l5l5j5%J5K5J5K0J0%j5l0j5K0NnnN%%j0NNj5
8614B5%%%nJ5J0J0J0NK0J5NNJ5J0%j5k5l0j5nJ0L5L5J0%j5l5m0j5J5K5K5j0k5k5J0J0k5k5
8612A0l5k0NNNNN%J0NJ0Nj0nnj0nj0j5NnJ5J0%%J5NNNNN%J0%nJ0K0K0J0k5j5%K0K5k0k0j5
8608C0j5k5j0j5j5NL5K0J5L0J0k0m5l5NK0J0J5J0K0J0j5%Nj5n%j5N%%%N%%J0nnN%%%N%%NJ0
8605D5NNJ0Nk5k5j5j5j5j0k0J0L5K5%nNj5j0k0k5j0K0J5K0K0J5K0K0K0nj0Nj5l5j5%J0K5K5
8602G0%j5k0k0k0k0%K0J5NJ0J5NJ5J0j0nJ0%%j0J0J0N%J0J5%J0J0l5k5m0j5nJ5nJ0L0M5M0
8600A40K5J5j0m0k5j5J0%j0nnnnJ0J5K0%l0m5l0J0K0J5nk0l0k5nJ5K0J0K0K0j5j0j5j0l0l5
8597f0nJ0J0J5K5NJ0K5K0J0NnJ5j0j5j5K0J5J5J5J5J5NnJ0nm0l0n%j0j5k5nJ0L0K5J5n%nn
8594G5nnn%%%%N%%%%k0l5l5k0J5M0L5K0%%K0M0K5j0l0n0n5m0k0j0j0NL5L0K5NJ0K0J5K0J5
8591A05J5j0k5k5nk0k0NK5%NJ0%k0l5k5k5nJ5nNN%N%J5K5K0J0K0j0l0l0j0j5j0j5N%%NJ0N
8588c0K0Nj0NJ0k0l5k5NL0L0J0K5K0Nj0k5m0nNK5L5J5J0NK0K0NJ0J5J5Nk5k0k5k5J0NNk5k0
8585C0nj0j0j0j5%%nnJ0j0n%%%%%%%j5J5K0K5L0J5%j5j5%K0L5L0K0Nj0j0%j5j0k5nnk5j5j0
8582ENNnNJ0nNNJ0J5nK5K5K0nnNJ0j0l0j5j5j0J0J0nk0k0k0j5%%J0J0j0k0l5j0J5J5Nj5nn
8579f0%%nnj0j5j0j5K0K0K5J5N%%NnJ0J5nj5%K5L5NNNNJ5%l0l0l5j5nJ0J0NJ5J0L0L0N%l0
8576C5j5j0J0K0J5NK5J5nk5l5j5nj5j0j0j0%j5l0k0N%J0K0J0J5J0K0K0J0%J5J5%%J5NNNn%
8573H0%Nj0n%K5Nj0j0j5%%J5J0Nj0nj5%NJ0Nnj0%J0J0Nj5k0j5J0J0nn%j5nj5k0nj5j0k0nJ5
8570d0%NJ0J0NK0%nnj5Nnj0j0%%%j0%Nj0Nnnnj0nK5K5K5K5K0J5nl0nJ5J0j0j5j5j5k0j5j5
8567f0k5j0N5O5O0L0K5%l0n0l5j0J0J0%k5j5nL0M5K5j0j5j5nJ0%J5J0J0NJ5J5%j0l0k0j5k5
8565B5NL0J5nl0m5k5j5J0J0K0nnnnNnj0N%%%%Nnj0J5nNNN%J0J0nnj5J5L0J0J0J5k0l0l0nJ0
8561a5L5L5J5j0k0nJ0K5J0j5nN%j0j0%nnj0nJ0J0NJ0J0J0J0Nnnj0nj0%nj0%j0n%j5Nnj0NN
8558A0j5j5nK0M5L5L5K0%j0k0l5k0%nN%%NnnJ0NnnJ0NK0L5N0L0%k0k0nl5l5l5k0j0%%k0j5
8555b0j0N%j0j5NM5M5K5NJ0N%J5%%J0%j0nj0j0j0nj0nj0nJ0L5J5J0n%J5J5J0nk0l0k0k0nK5
8552F5J5%j5k5l0j5J0K0K0J5j5k0j5j5k5j0j5k0j0K0N5O0N0L5J5J0k5n0n0k5nj0%nj0n%n%
8550c0NNNj5j0NK0L0%j5j0NN%NJ0j0j0J0J0J5J0l0l5j0NK0K0K0J0k0l0l5j5j5%%K0K0J0J0
8547a5J0J0NJ5J0J0J0NJ0J0J0J0NJ0j5k0j5j5j5j5j5j5j0NJ5L5K0K0Nj5N%%%j0Nn%N%NJ0j0
8544G0J5%Nnk5k0%NL5L0J0k0l5m5m0k0J5K5K5J0nNNN%J5%%%%N%%Nnj0j0k0nNJ0NNK0K0M0M5
8541A70J0k0l0l0nnJ0J0K5K0%k5k0%J5J5K5J0j5j0k5k5k0%NNNNnk0k5%K5J0j0j0nnk0k0nJ0
8538B0K0K0%n%%J5K0J5J5j0k0k5nk0k0j0j5%J5K0N%K0J0N%%n%%n%nnk5j0j0k0%J5M0K5%k5
8535D0k5j0j0%J5J5J5%%J0J0%J5K0%nk0l5j5J5J0K0nl5k0j0nj0n%%%NK0M0L0L0nk5J0L0M5
8532A55K0j5k5l0k0nJ0K0j0m0k0NJ5NJ5j0j5J0L0J5Nk5k0n%nnL0K5Nj5l5j0NJ0j5k0k0j5%
8529@K0K0%J0K5L0Nj0j0nj5l0m5m5k5NK0NK0K0L0L5J5nj5k0j0j0j5k0n%K0K5%K0J5J5J0J5
8526I5j5l5l0k5NM0N0K0%J0J5Nj0nNj5Nnnnk0k0%j0j5k0nJ0N%J5%J0J0%nk0l5%K0K0J5K5K0
8523A00NK0Nk5k5k5k5l5l0j0J0J0L0K0K0%j0j5%Nj5j0%%J0NNNNNNJ0J0%J0K0%J0Nj5k0j5j5
8521D0k0j0l0n%J5nJ5L5J5nnk0j0l0nJ5K0L0N%l0k5j0J5K5K5J5nj0j0nJ0NJ0J0n%%nnNJ0j0
8518E5j0J0K5L0K0%J5NNnk0m0k5%J0K0K0%K0Nj0j0j0j0l5nNNJ0nj0j5j5j5N%NNj0j5k0j0J5
8515eJ5J0%NL5L0L5Nj5l5k5j5NK0K0J5%j5j5k5j0NJ0J5Nnj0j0n%k0j0nK5L5%k0l0k5j0%M5
8512B5M0M0J5nj0nj0k0n%k0k0nnk0%K0L0K0L0L5Nk0j5j5j5j5j5%j5%K5L0L0K0k0l0l5k0%J0
8509C5NNK0K0K0K0J0nk5k0k5%N%nl0k0j5j5nNL0L0J5j0j5j0NK0J5J0n%Nnk5k5nNK5J5J5L0
8506A00L5M5K0j5k5k0k0j5N%j0k0k0k0k0%J0J0%NJ0J5nj0j5j5j0J0L0J5K0nj5j5%j5j0nj0
8503A5j5j0nJ5J5Nj0j5%K5M0K0j0j5k0j0%j0n%%%J0K5K5J5%j5k0k5l0j5J5K5K5J5nk0j0j5
8501A0nJ5J0nj0j5j0j0j5%nj5NJ5L0M0K0nj5nNnnJ0NnN%%NNnJ0j0%%J5NNj5j5j5J5K0L0J0
8498A00j0k0k5l0%J0K0J0K5J0J0n%Nj0j0%J0K0J5j0k5k0j0J5K0NnnJ0%%J0nm0n0m5m5k0%N
8495i0M0O0M0K0J5Nj5k0k5NNnJ0%%NnJ0j5Nj0nNj5%L0J5K0K0nk0j5j0k0k0k0k0NJ5K0NNj5
8492A0j5%nj0nn%NN%NNN%NN%J0J0J5J0j0j5J5L0L5J0%%j0m0k5j5J5K0K5NNn%%n%n%nj5j0n
8488D5k0nj0j5nNK0J0J5Nj5j0%Nnl5k5j5J0L0L5K5K0L5J0Nj5nj0J0J5K0%%nNj0k5k0NJ0J5
8486A05L0L5J0%j0%j0j0nnnk0n%k0l0k5%NJ0n%NJ0nJ5nj0j0j0j5%NL0L5K5Nk5j0K5K0Nk5l0
8483H0k0NJ0NK0%j5nj5j0j0J0K5K5J0K5J5j5n0l0nJ0J0j5k5k0j5%K5K0J0NN%j5k5j0NK0Nj0
8480C5nNNnnJ0NK5L5Nj0j0j5j0k0j0j5j0j0J5NnNJ0NN%J0J5n%%%%j0J0%nNnN%nNJ0nk5k0k0
8476@k0%K0K0Nj0nj0j0%J5J5nJ0nNnnk0k5nJ5K5K0K0j0j5k5NJ0J0J5N%nj0NnnJ0J5J0k5m5
8473a5l0j0J5L5M0K5K5J5%nn%j5j0nnj0nj0j0nj5%j5%n%n%K0K0j5j0j0J5L5L5L5J5K0%k0l0
8471H5m0k0NNJ0%k0j0j5k0NNj0J0K5L0J5J5K5K5Nk0k0k5j0%NJ0j0nk0k0nnK0K0K0K0K0J0J5
8468A30J0k5n0n0k5k0j5nk0k5NM0M5J0j5j0J0J5K0nk0%%J5J5N%NN%j0%nj5NJ0j5j0NK5Nk0
8465B0nK0K0NNJ0N%K0NNk0l0m0m0k5nNK0NJ0j0J5J5nJ0N%%Nj0nl0NK5K0K5J0l0l5l5k0J0%
8462d5NNNK0K0Nnj5j5J5J5K5J0j5j5k0NK0%N%NNk0j5%K5J0j5j0N%n%%%nN%nJ0K5K0j0j0K5
8459F5K5J5%j5l0m0%NJ5j5nNL5N0K0nk0l5k0nJ5Nj0N%%NJ5nj5m0k5k5k0k0%K0L5L5K5J0J5
8456G0K0J5J0j0l0j5k0k0j5j5k0%%N%%K5J0J0J0J0J5J0nJ0%%L5J0j0j0j5J0J0j0n%n%j0%j0
8453F0k5l5k0nJ5K5J0K5J5nj5nj0nJ5J0n%k0j0nk0j5k0j5J5K0J5K0K0L5M0K0%nnnnj0%j5j0
8450G0n%j5k0k0j5%%nJ0M0M0J0l5o0k5j0j0l0k5j0J5J0K0J0j0k0j5J0K0NNN%%J5J5Nj0k0%
8447e5J0K5J5nj0j0%NnNJ5K5J0K5J0%k5l0j0%j5%M0N0O0L0j0m5k5k5k0nJ0K5%k0j0j0%j5j0
8445@%nJ5J5%J0J0J0N%n%%n%n%%%%%%%%%j5l0k0j5nL0J0J0J0J0J0J5J0J5J0J5%NL0L5%l5k0
8441A20j0j5k5k5j0K0J0%L5K5L0M0K0j0l5l0j5j0J5Nnk0m0l5k5%%N%NnnJ0J0J0NJ0J0NK0%
8439I0j0k5l0j0j5%J5L5Nj5%n%K0L5M0M0Nj5m0m0j5k5l5l0nK0J0%%j0NJ0%NJ0NNnK0%J0NN
8436F5K0K5%j5j5j0j5j0J0K5K5J0nj0j0j0j0nj0j0N%N%N%%NJ5J0J5J0k0k0k5j5j5Nnnn%j5
8433eN%%j0J0K5L5M5K0J0nN%nNJ0nj0Nnnj0k0n0m5l0%J0K0J5L5M0J5nk0k0j0m0l0j5NM0K5
8430C5J0nj5n%k0m0k5j0NK5M5M0K5%k0j5nj0j5k0nJ5NJ5J0J5J0%K0%j0j0Nnnk0NK0%j0k0k0
8427eJ5%j0J5K0K0J0K0J5J5K0%%J5j0%J0%Nj0j5%k0j0j0k0%n%n%%n%%n%j0%Nj0%%j0J0j0%
8424B5%n%nnJ0%nN%nN%%%%J0nj0J0J0NJ0NJ0NJ5%nk0j0j0nk0k0%nj0Nj0k0k5NK0J0J0J0J0
8420ej5k5j5j5j0J5L5L5M0L0K0j0k0k0k0k0%K5M0M5K0nk5k0j5Nnj0%k0j5j0j0j0k0%J0J0J5
8418EJ0J5J5J0J5%%%%N%N%k0k0k0j5NK5J0J5L5L0L0L0K0%k0o0o5k0NJ0j5l0l0j0nJ5M0M0K0
8415H0j0k5k5j0j0%j5j0nnj0J0K5N0N0K5J0nk0nnnnj0n%j0j0j0j0j0K0Nk5k0j5J0nnL0K5L5
8412G0K0J0NNNj5l5m0j0J0K0K0J5j5j5j0k0k5j0j5k0J0L0K0J0j0%K5K5L0K0Nj5j5nj0j0NN
8409G0j5l0l0J0J0K5L0J0nk0l0k0l0k5NN%J0J5J0J5J0J0j5n%K0J5K5J5j5j0j5j0j0%K0J0%
8407E5k0%L5M5L0K5K0nk0l5k0%J5NJ0J0N%J5%%%%%l0l5n0k0NK0K5J0nj0J0J5Nj0l0j0n%J0
8404F5NNNNJ5%%J0J5%k0l5%nj5N%NJ0%l0k5l5k0J0L0J5K0J0n%NJ0J0NJ0J0J0NJ0%%%%%%n%
8400A10nk5k0j5%%J5nj0J0K0M0J5Nm5m5j5%Nk0%J0J5%j5nl0N%%NNk5k5l5k0J0NJ0NK5K5M0
8397B0J0nnnnJ0K5L0J0j0j0j0j5j0N%nn%Nj0k5l0k5l5NJ0%NJ5nNNNNJ0N%J5K5j0k5k5nK0L0
8394eL0J0j0l0l0nJ0K0K0J5K0J0J0k5k5j5J5L0L5Nj5n%nnj0nk5k5k0k5j5k0j0k0J0L0J0K0
8392e0J5J0K5Nnk5k0nl0j0NK0L5K5K5L0J0%%NN%J5nj0j0nj0j0j0nnj5NJ0j5n5l5J5M0L0Nj5
8389a5j5J0J0J0J0NN%NJ5nNJ0l5l5l0l0k0k0K0J5J5K0%K5J5j5nJ0J0NJ0J0J0J0NJ0L0K5L0
8386A35K0k0l5k5k5j5Nj0nnnj5NNNJ0J0nJ5NN%%%%%%J0nm0l0k0NK5Nj5k0j5%K0K0Nk0m0m0
8383a00j5J5L5L0K5NJ5J5K0M5M0K5%%%%j5k5k5j0nnnnN%k0m0j0j5nj0NK5K5J0%%K5M0J0j0
8380I5N%j5k0NK5J5J5l5m5j5Nnnk0j0J0K5L0N%k0k0n%L0L5K0j5l5l0j0NJ5N%NJ0J0J5J0J5
8377A05k0k0j0k0k5%L0M5L5nl0nj5nj0j0k0%%k0k0m0j0J5J0j0N%%J5L5M0M0%k5m0k0nJ5K0
8375B5%j0nnJ0J5k0k0j5NnnL0L5Nnj5j5j5k0j0j0j0j5NNNNJ5L0J0k0l5%K5M5K0K5L5J5Nj0
8372A05%nJ0NJ0NK0nNJ0%j0l5l5k0J0M0K0j0n%j0k0k5NJ5j0l0l0nNJ5J5NJ0j5m0l5j5NK5L0
8369A0J5K0K0J5NNJ5nl5m0j5N%j5nnJ5J5NK5L0Nj5j0n%nnj0k5l0j0%%N%NNN%J0J5J0J5nj0
8366B5K0K5K0nk0k5nnnnnnj5%nj0j0n%nNj0%%j5J5L0L5L5L0J5j0nJ5nJ5K5nk0k5k0k5NK5J5
8363H5J0j5k0k0j5l0n%K5J0J0J0J5%N%NNN%Nj5j5l0j0%%%%j5j0j5j0J0L5J5K0j0l5k5j0J0
8360b5J0NK0L0L0L5L0J5K0j0k5j0Nnj0%j0j5%%%n%Nn%%j5k5k5k0j5k5k0k0NK5K0NJ5J5J5J5
8357C5NJ5NJ5j0n%j0l0l0j5NK0NJ0K0J5L0J0k0j0j0NNJ0K0K5J0j0NJ5j5k5k5l0k0%J0J5nk0
8354B0k0k5k0%K5J0N%j0nnNJ5NJ0J5J5J0j0%K0L5L0J5%k0k0l5m0m5k5nJ5J0%NJ0J0%%J5N%
8351B0j5j5NL0M5K0Nj0j0k0m5m5j5J0K0K5K0L0Nj5j5%K0J5K0J5%j5j5NJ5Nk0m0l0l0j0j5J0
8348d0J5K0N%k5j0nNNn%J0j5j5j0J0L5J5Nj0%j0nnnnnj0%J0L5K0J5%k0k5NnJ5J5%%J5J5%%
8345D0K0%J0J0NJ5%k0k0l5j5J0NK5nnnj5nnj5nj0j0%nnnnnnNNJ0NNNNNNk0%nJ0L5L0K0N%j5
8342E0l5k0j5nN%NN%j5k0J0K5L0%k0j0N%NNN%%%Nnj0J0K5J0nj5l0j5J0M0L0j0l0j0j0J0nn
8339@J5nNNK0K5nk0%Nn%Nj0%%nn%%n%j0N%%j0NNn%%nn%nJ5J5nk5j0K0J5nNNNN%J0NNJ0%%N
8335G0nk0j0j5%%%%L0L0Nk0j5j5k0k0%%%n%%%%%nj0NnnNj0J5J0J5J0%K0NNK5nk5k5nnnnNN
8332ENNNNNN%j5j5Nj5nj0j0J0n%N%NN%NNj0J0J0nN%J0N%J5NNJ5%NJ0J0NJ0NNN%j5j0j0nj0
8328G0j0j0%nJ0j0%%%%nJ0%%%%N%%%%%%%j5NK0%nl5l5l5j5J0K5L0L5K5%%J0j0k5j0J5J0J5
8325G0J0J0J5j5k5k0j5j0J0Nj0k0k5%K0K5K0K0L0j0j5j0j5j0k0NK5O0L5J5k0n0m0k0n%nj5
8322@J0L0L0M5K0J0n%NNnJ0j0j5l5m0j5J0M0K5K5%nj5NJ0j0l5k5k0%K5K0nk0nj5l5j5k5k0
8319e0NJ5K0Nk5k5nJ5K5J5K5K0%NJ0nj0j5j0j0j5NK0K5L0K0Nj5j5nnj5j0j0j0j5N%N%NNnN
8316A5J0j0j5J5M0K0k0k5l5k0nJ0J5J5J0J5Nj5nnj5%%j0J0K0J5J0nl0j0k0%%nJ0J5J5J5J5
8314D5NJ5j0l5l0j5%J5J5J5nk5l5j5J5M0K0NJ5J5J5K0J5J5K0Nj0k0nN%%j0j0nj5j5nnj5n%
8311B5%%j0N%nNNnJ5K5J5j0nnNJ0nk0j0%K5K0J0K0J0j0k0k0j0j5k0k5j0nnj0NL5L5K5j0n%
8308E5j0%nK5M5M0%j5nj0j0NNj5j5k0j5k5j5j0j5j0NL5L5Nk5k5J0Nnj5j0j0%J5NNj0j5J0K5
8305B0J5j5l5k0J0L0K0K0n%%n%nn%%%n%J0n%J0l0j0J5J0J0j5k0J5J5J5J5J5nk5k0j0nn%n%
8302e%n%%%J0%l0nJ0K0L5N5K5%k0k0j5k5j0j0j0j0J0L5K0J5L0J5j0nnJ5J0NNJ0NNj0m0m0j5
8299D5J0j0nN%%%%nJ5NNNNnJ0L0%j0j5%N%NN%j0J0K5J5%j5m5k5J0K5L5L5J5nj5j5j5k0j5k5
8296F5k5j0nnNj0l5j0%J0M0L5J0nj5nnj5nJ0Nn%NJ0nk5l5m0j5L5N5N0M5Nk0j0%K5Nk0k0m0
8293C0m0j5%N%J0N%J5NNJ0NJ0J0%%Nn%N%Nj5NNj5n%j5NJ5J0j0k5j0NNnNNNNNNJ0NnJ5N%J0
8289H5%J5%j0J0Nj0n%%%j0j0Nj5k5k5%J5n%n%NnJ0nnJ0NnnNJ0nnJ0N%%N%%J0j5n%nn%j0nk0
8286a0k5nJ5L5K5%l0l5j5J0J5J0NK0NJ0NJ5J0NNJ0J0nk0l5k0k0j5NJ5J5%l0k5n%L0L0K0J0
8283D0j5l0k0j0j0k0l0j5%NL0M0N5L5N%j5k5j5j5k0k5nL0M5J5%J0NJ0j0%Nn%%%J5J0J5J5k0
8280H0k0k0k0k0j5%N%NK5M5M0J5Nj5l0m5n5k5j5J5nnJ0j0%%J5J0NK0J0J0J5J0j0j0%k0nj0
8277a5nnj0J0L5L0J5j0l0k5j0J0J5J5j0NJ0J0%%%%%%j0J0K5K5%j5j5j5k0k0j0j0nJ5J5J5k0
8275@j5j0j0%J0J5%j0j0j5j0J5K0J0j5j0J0L5L5J5nj5k0%nNJ0NJ0NJ0J5%nn%j0j5%J0k5j5
8272A0k0l0j0J0K0K5J0%NNnJ5j0nJ5K0L0K5K0nk0j0j5j5Nj0nnnj0%NJ0J0J0L0K5%j0j0J0N
8269A20j0%n%n%%%%j5k5nK5K5%k5j5n%%%N%N%%NJ0nk5l0l0k0nK0J0NL0J0j0j5%J0J0%NJ5K0
8266H0Nj0k0j0j5j0NK0L5K0Nj5k5j5%k0nJ0%NN%NN%%N%NnnNj0l0j0NJ5J5%J0NJ0J5NJ0Nk5
8262H0j5nj5j0k0%K0L0M5J5j0nj0j5nk5j5j5%NnJ0j5nj0j0%K0%J0Nj0Nn%%%%%N%NJ5nNJ0j5
8259D0j5J5K0J0j0%%%NK0j5j5k0l5j5J5J5J0K0J0j0nNn%%%k0j5J0J5J0k0j0Nnnn%NJ0J0J0
8256C5k0nK0J5J0j0l0m0k5nJ0K5J0J5J5J5j0j5j5nNNnJ5L5L0Nl5n0l5j0%%J5J0Nnk0j5j0J0
8253f0K0J5J5J5K0L5J0J0%NNj0%j0l0l5l0%J5Nj5j0NK0J5Nk5k5j5J0K5M0K0K0J5J0J5J0J5
8251A30%%l0l0j0nj5nj5j0j0j0J0J0K5K5L0L0K0j0%J5nj5k5j0K0%j5j5n%n%J0J5Nk0k5k0N
8248D0K0K5%k5k0k5k5j0NK5K5J0%j0l0j0NK0K5K0j0k5NL0M0J0j5k0j0n%j0j5j5j0NNNNNNN
8245E0Nj0nnj0nnj0nk0j5j5j0%K0K0Nj0J0n%K0L5K5L0J5J5K5Nj0j0j0j0%%%%j0J0%%k0k0j5
8242E5k0J5L0J5K0J0k0%%j5J0nnJ0L0K5J5k0j5k0j5k0%%Nk0k0nK5J0J0J5J0J5J5J5J5j5k0
8239A35j5k0nk5j5j5nJ5N%NNN%%k0j5nJ0K0J5J5%N%Nj5j5k5nJ0J0J5J5%K0K0Nk5k0m0j0%N
8236D5NJ0Nnk0k5j5nnj5j0j5j0j5j5j0nj5j0J5M0M0M5K5J0Nnn%nj5NL0J0J5NJ0L0J5j0l5l0
8234F5k0n%J0K0Nk0l0J0%j0j5NNj5j0nj0nj0%j5j0%J0K5K5J5j0j5k0nNJ0J0J0J0J0J5N%%%
8231D0%Nn%%J5J0%K0J5NK0Nj5k5nk5k0j5J0J0J0NnJ0k0l5l5j5J5K5L0J0nj5j0j5nj0%nNK5
8228EL5K5Nk0l5l5nNK5J5J5Nnk5l5j5j5nNK0J5J0J5J5J5J5J0NNNNj5l0n0j5%K0K0%%%%J5J5
8225D0%k0j0NL0M0L0K0nk0l0l0k5nnk0k0k5nK0K5K0Nj5j0n%j0j0%J0N%J5K0K5J5k0l5j0%K0
8222A0J5L0J5K0j0k5k0j5j0NJ5j5m0l5k0J0J5N%J5K0K0L5Nnj5k0nK0K0K0K0K0Nk0m0l5n5k5
8219g0%M0M0M5L5K0nk5k0k0%J5L0J5%NJ0j0n%j5k0%nk0j5nj0j0%K0J5N%K0K0%N%N%nJ0J0n
8216A00j5j0j0j5l0k5j5J5K0NNK0L5L0J0j0j0j5j0j5k0nj0k0k0j5NK5Nj0k0J0J0%%NJ5%nJ0
8213B0K0NK5Nj0k0nk5k5NK5N0L0nj5k0j5N%j0nj0nn%%%%K0j5%N%%%%J5K5%k5l0j0J0J0nj5
8210@k0%L0L0J0j0l0l5%nNj0k5J0K5K5M0K0K0J5K5J0%l0m0n0m5j5J5L0K5K5%j5j0j0j0j0j0
8208b0j0j0j0k0%J5L0L5M0K0j0j0j0j5j0J0K5L0Nj5j5l0j0J5J5J5K0NNK5nk0k5l0j5%%nJ0
8205B5%%J0nj0J0Nj0%%%NnK0NJ0NNnJ5K5K5J0j5k5j0k0j5j0NL0L0L0L0j5m0m5l0k0%N%NNj0
8202B5k0j5j0NL5K5J0NNnJ0NnJ0%%j0j5Nnj0nj0j0j5l5%L5L5N%J0j0%J0K0L5M5K0k0n0l5k5
8199D5j0%%nK0K0%j5l0NJ5K0K0K0nl0j5l0l0k0nJ0J5nNJ0nJ5NNK5nl0m5k5NJ5%%J5K0nJ5J0
8196B0j0nj0nl0k5j0K0N%l0k5J0M0K5K0J5J5K0J0Nn%%k5j5k0k0NK0K0%Nj5k0NJ5%j5k5%K5
8193a0NJ5NJ0J0J0k0j5k0j5j0NNj0%j5j0%J5L0L0K0j0j5j0j0nJ0L0L5K5J5%k0k0k5l5j5N%
8190a0nNJ0%j5l5k0J5K0L0J0J0K0Nl5nJ5M5M5K0j5k5k5nJ5J5Nk0j0%N%k5l0j0J5NNJ0J5K0
8188G0J0j5k5k0j5j0J0Nj0%%%%J5K0nk5k0nJ0K5Nj0N%k0j5J5K0n%Nn%%N%J0J0J0J0%J5K0%
8185I0n%nnj0%%j0j0%Nj5%j0%nn%Nnj0Nn%nk0j0nJ0K5K0K0K0%j0k5j0NL0K5J0J0K0%%nn%n
8181A00j0nnj5Nnj0%%J0j0N%N%%J0J5K5K0Nj0k5k0j5k0j5NK5J0J5j0n%j5j0N%j5l0l0nJ5K0
8178A0J5j0j5j5j0nJ0J5L0M0Nj5l0l5j0NJ0K0%j5%J0J0K5J5%k0k5%K0K0K5L5M0K5j0l5k0k0
8176I5k0k0l0j5nj0nj0Nj5j5NJ0J0n%j5j5J0L0J0J5J0NJ5nj0j5%k0m0m0k0J5N0N0N0L0J5%
8173A00nnNj0l0l0k5k5k5nK0J5L0J0%Nj0%K5K5nl0k0j0j0NK5L0Nk0k0k0%N%%K5J5j5j5j5N
8170@%K0J5J5J5J5J0nk5l5%nnnNNnj5nJ5M0L5M5K5J5j0J5Nj5l0l5j5%NNj5nnNj0n%n%%nn%
8167D5j5NJ5J5k0k0nN%%NNJ0%J5K0Nj0k5l0nJ0nk5k0n%nJ0nN%%Nj0k0k5j0J5J5K5J0nn%j5
8164d5k0k5%K0L5L5K5J5%%%%%NJ0nj5k0l5l5j0NJ5L5M5L0j0j5j0J5J5K5L0J5nj0%%nk0k0j0
8161F0%nNj5nn%%nn%%K0L5N0N%%k0j5k0j5k0k0k0k5J0N%J5%NNNj0nj0j0N%nk0m0k0j0NM0L5
8157b0L5M0L0K5M0K0j5l0l5j0j5%nnNj5n%%%%N%%%N%%J0n%%J0nj0Nnnn%%%nJ0L5L5J5%k0l0
8154H0n0j5n%j0j0k5k5NL0N0L0nnnnJ0J0J5%J0J0J0J0%%j0J0n%%nNNNJ0J0%NJ0j5j0j0j0m0
8151F5k5nJ0NNNk0k5nJ5K0n%n%%%%%NJ0J5N%K0J5%nJ0n%J5J5j0j5j0%nnJ0%j0j0NK0L5L5K0
8148A95j0l0j5J0J0J0j5k5k5m0k0nJ0J5K0K5K0J0j0k5n%n%%j5j5k5nJ0J0J5%j0nj0K0J5%%
8145H0J0J0Nk0k0l5j0J5J0J5J0%Nj0NJ0j0%NNj5j0Nj5j5j0J0K5K0Nj5N%J0K5J5J5j0l5k5j5
8142E0J5J5N%j5j5NNnj0j0NJ0j5j5j5%J5K0j0j0n%%%%J5K0K5J0j0k0j5j5nnn%nnnnJ0J0J0
8139B5J0NJ5J5%j5j5k5nK0J0K0J5Nj5%%j5NNj5%NNnl0l0k5l5k5k0J0K5K0J5K0M5M0J5N%k0
8136F0k5j5%K0K0NL0J5j0l0k0J0NK0%%J5J5%k5nj0k0j0j0k5nnJ0J0K0K5K0Nj0j0J0Nnk5m0
8134A5m5k0%K0J0J0K0NNK0N%J0nJ0%j5J5K0nk0k0J0K5L5J0J0J0j0l5l0j5nJ5L0%j5j5k0%N
8131D0NL5J0k5l5l5nJ0J0J0k0l0j0J5L5K5K0L0%l0j0%n%%%NNNN%NNj0j5%J0J0J5j0k5m5k5
8128b5%%j0NJ0J5%NNN%NNNJ0J0J0J0J5J5j0k5m0k0j0J0NNnJ0M0J5k5k5nK5L0J5%k5m0m5nK0
8125a0J5K0NNJ5%j0nj5nnnj5%J0J0K0Nj0nj0j0%%nL0M5N0J0k0k0k0nnnk0j5j0NN%NJ5j5NN
8122C5%N%Nk0j5%%K0%j0k5k0J5K0Nn%J0J5k0j5%K5J0%j0j0nj0nj0j0n%k0N%N%N%%%J0nN%%
8118b5N%%J0NN%NN%NJ0J5%l5j5j5J5K0%nNK5K0Nj0J0%Nn0n0j5J0J5J0NJ0NNNJ0NJ0nnj5Nn
8115A5nj0nj0j5j5j0nk0k0%J5J5J0K5L0NK0K0nj0j0nnnnnk0NK5J0J0NnJ5nnnnn%nn%J0NNN
8112B5%J5%nj0j0nj0nJ0L0K5K5Nnk5k0j5J0NJ0j5k0%J0K0K0J5%j0n%%%%N%NNj0j5l5k5k0n
8109c0J0J5%%k0J5K0J5K0K0N%J0%k0k5k0k0j5K0J5nnn%nn%%%k0J0K5K0K0%J0J0%j0%j0nnj0
8106B5n%n%%K0L0L0K0J0j5nNn%%nk0k5l0j5%N%NK0n%J5K0K0L0J5%k0k0%N%J0%k0l0l5j5j5
8103eJ5%%%J0%J0J0%J0N%J5K0nJ0J0J0Nj5j0j5j5%J0nJ0j0k5k0j0nK0J5%J0N%NNj5%K5K0J0
8099A10nnk0%J0K0J5%j5k0nJ5%k0j5nNN%nj0N%K0Nj0j5%K0J0J5nj0J0J0k0l5m0k5j5%nJ5J5
8096@J5J0nk5k5nNK0NJ5j0j0nnJ5N0K5L5N%J5%k5m0m0k5j0J0n%Nnj0J0J0%%J5%NNNJ5n%J0
8093E0K0J5%j5J0J0J5N%%NK0J0nj0m5k0j0j0N%J0J5nnnJ0K5J5nN%J5%J0%j0N%j0l5k0NK0%
8090I0nn%J0J5nj0l5l5%%J0j0l5k5j0NK0K5K5K0Nj0k0k0k0J0L0M0J0j5j5NK0K5j0l5l5nNN
8087A5nJ0J0%NNnnnnJ5J0J5J0j5l5l0k0nJ0N%NJ0K5K0J5j0k0k5NK0L5K0L0K5K0Nk0j0Nnk5
8085A05m0m0k5l0k0nNJ5J5Nnj0J0L0M5J5Nj5j5%%nk5l5k0J0NK0L0K0K5K0%k0l0k0%NK0L0J0
8082H5nk5j5%NJ0NNnj5%J5%%%k0k5%j0k0j0j0NK5K0NK0J5J0J5nk0k5nK5K5n%k5k5j0%J0J5
8079C5J0J5L0J5j5k0j0nNNNj0k5l5k5nJ0L0Nj5j5J5K5L0%Nj5k5j0NJ0n%J5N%NJ0nJ0N%N%N
8076G5N%j0%%j0NNj0j5k0J5J0N%%k0j5nj5nnJ0J0%J0J5K0Nj5j0j5k0k5l0k5%J5nj5j5%n%%
8073a05K5K5L0J5j0k5j0NK5L0J0nNNNNN%J0%j5Nj5nnj0j0%%J0K0%k5j5k5j0J0NJ5NNJ0K0%
8070A5%%nNn%%nNJ0%k0l0j5J0K0K5J0%k0j0%K0J5Nj5j5%K0%j0j5k0j0%K0nnj0%N%%J0J0K0
8066A0Nnj5%K5K0NN%J0j0k5k5j0NJ0J5Nnnnnnn%j5J0J0J5NK0L0L5K0j0nnj0J0J0J5L5K5J0
8063B00nj0k5j0nnn%k5k0l5l5l0j0J5L5L0K0%j5nnnnj0%NJ0K0%nNNnk5j0NJ0K0J0j5l0%NN
8060D5nnN%nj5j0%NK0Nj5j5k0j0J0J0K0K0nNJ5J0NK0%j0%j0n%j0%NJ0J5%k0k5l0j5%K0NJ5
8057C5%j5l0k5k0NK5K0%n%K5K5M0K0%j0nj0j0j0j0j5j0j0j5j5nNJ5K0NNJ5K0N%nj0N%j0Nn
8054D5n%n%%j0J0j0nJ0%%N%%%J5nnJ0%Nj0J0K0NJ0J5nJ0J5J5J0nk5k0j5n%k0k5k5l0k5nK0
8051c0M5M5%j5nnnnnn%nJ0j0j0J0nnNj5j0%K0L5K5K5J5%J5nNNJ0nJ0k0l5l0m0k0j5j0NN%J5
8048a0NNJ0J0n%%%J0J0j0nk0nJ5J5J5J5J5J5J0J5J0J5nnl0l0k5j5J0J0J5K0L0L0J5j5j0NJ5
8045A50J0nk0k5k0l0k0K0L5K5K5Nj5l5m0k5%J0nk5k5j0j0NK5J0J5NJ0k0l0k0nJ0nj5%K5K0
8043@K0%NJ0%nnn%nj5J0J0NK5NNK0K0%nn%j5j0j5N%k5k5nJ5j0j0j0j0nj0J0M0L0J0Nk0j0n
8039B0j0j0j5j0j0j5%nj0Nnnn%J5K0J5K0J0K5K5J0j5j0j5j0j0J0J0nK0L0L0j0l0l0j0NJ5N
8037D5j0l0k5j0J0J5J0%J0N%J5J0%K0%NJ5%J5J0%j0l0j5k0k5l0j0j0n%K0M0L0J0J0N%J0J0
8034I0%k5j0NK5L0Nk0m0j5K5L5J0k0k5l0j5%K0J5Nk0j0k5j0NnnNJ0nNN%NnJ0J0%%NJ5nNJ0
8031F5j0j5k0%L0M0Nl5n5l0nJ5J5n%J5L0M0K0j5l0l0j5J5J5%j5k5nJ5K5J5K0J5J0nj5NK5K5
8028A30J0j5NK0Nk5m0l5%K0J0J0NJ0J5%Nj5j0N%k0n%k0k0l0l5k0nJ0L5M0M0J5J5%n%%k0k0
8025F5k0k5k0k0j5k0%J5NNJ0J0NNJ5J5J5J0J0j0j0NJ0J0K0%k0k0k0k0j0J0%nN%N%k5k5NK0
8022a0L5M0K0Nj0j0j0j0J0L0K5J5j5nj0j5%k0j0j0J5J0J5J5J0J5J0J0Nj5%%n%j5NJ0J0J5J0
8020A65k5j5k5k0j0%%K0J0j0k5k5%J5J5nj0j0j0j0J5L0L5J5J0Nj0l5k0k5l5j5NNNNN%J5%N
8017D0NnJ5J0J0J0J0K0%J5J0j0j5j5j5j5j0j5j5NNNJ0nJ5K0j5J0%N%nNJ0nnnj0nnnj0nj5j5
8014A0%nK0nk0k0J0NnK0K0K5%k5j0j0j0j0j0J5N%l0m5k5%J5n%K0J5K0NK5K5Nnj0NNNJ0%NN
8011D5%%k0j0j0%k0j5nJ0N%J5J0N%J0J5J0J0J0nl5l0j0NJ0J5%J0J5NJ0j5j5k0j0J0K0K5J0
8008F0%j5j5nJ0k5k0NK0K0K5J0nk0k5%J5J0J5J5n%n%%J0nJ0K5N%j0j0%%nnnnn%%j0NNj0%n
8005E0j0k5k5j0L0M5L5L5Nk5k0%nj5j5nJ0J0J5J0k5k5j5k5j0%%nl0j0%J0L0L0K0j5k5j5j0
8002c0%j0j0nnNJ5NJ5%NN%j0n%J5L0%j0j0NNJ5nnNJ5J0j5j0J5J0K0J5%k0k5nK0K0J5nj0j0
7999F0j5k0j5j5k0k0j5k0nj0K0M0N0J0%J0nk0l0NJ0N%J5nj5j0j0NJ0NJ0NNJ5%J5J5K0J5nJ5
7996A05K0J5J0j0k5l0k5k5j5J5J0J0nn%J5J0%j0j0J5K0%%%%j0j0j5j0nk0j0j0%K0NNJ0NJ0
7993E0J0NK5K5Nj5j5k0j5J0J5NJ5j0l5l0j0J0J5J5J0j0k5k5j5J5J5NK0K5NJ0K0nj0nj5%j5
7991E5j0nJ0J0j5l0l5j0K0NK0L5L5K0j0j5k5l5k0NK5J5J5nj0J0K0J0l0m5j5N%j0k0NK5K5L5
7988F0K0J5k0k0nJ0K0%j0n%j0j0nj0N%nk0k5j0K5Nk0k0%J5L5K5K0J0J0J0J0N%%Nnl5l0m0l0
7985c0nj0%j5nnj0nJ5K0J5J5J5K0J5J5J0N%J0K0J0j0NJ0J0nm0j5nnJ0NJ0%j0j0n%K0K0Nnk5
7982F0k5k0j5%K5L5L0Nl0m0l5nnj5j0nJ0J0J0J0J5J0J5J5j0l0l0nK0J0J5K0%%%%J0J0%J0n
7979F0j5nj5nj5j5nJ0L0L0J0J5%NNJ5%NNj0j5j0j5nj5k0%%J5K0%%K0J5%Nk0k0Nj0j0j0j0j0
7976A5NNJ5L0J5j0j5%%%%nnn%%K0K0%nnj0nK0K5J0k0l0k5k0nj0NJ5J5%%J5J0%k0nj0j0nnj0
7973@%J5NNJ0NJ5%j0j0NNJ0J5nk0k5%K0J5%%n%K0%J5J5J0J5NJ0j0l0k0k5J0J5J0J5j0j0nj0
7970G0nnj0n%J0N%NNJ5nj0J0j0n%nn%%%%%%%%%N%%%%%%%n%j5Nnnj5NK0M0K5L0%j0n%l0k5l5
7966C5k0j5j0k0%J0K0K0J5%%N%%%%%%n%%j5j5k5j0J0K5J5J5J0j0j0J0J5j5k5k5j5j5J5J5N
7964a0NK0K0J5j5j5J5L0L5L5K5J0%%Nk5l5m5j5%nN%k0j5j5j5NNJ0NK5K0L0J5Nj5nj0Nj5j0
7961F0%nn%nNJ0Nk0k5n%K0J0%nj5j5j5J5L0L0Nj0nj0nnK5NNj0j0Nnj5N%nn%j0j0nj0k0nK0
7957eK0M0J5nnj0j5j5j0J0J0%J5K0%J5J0k0j5NK5Nj0j5N%%nNnNJ0j0j0k5%L0J0J0J0J5%NN
7954A20NJ5nl5n0k5J0J5%j5j0%N%Nk0j5j5j5nNK0Nk5k0j5k0j5k0nj0k5J0K5L0K5L0J5%J0J0
7952eN%j0j5k5k5nK0J5J0n%NJ0NJ0j5j5J0L0L5L0J5j0j5j5N%J5L0%k0j0%K5K0J0J5NJ5nl0
7949A15j0j5nJ0n%%%%%%Nj5k0k5k5%J0K5%j5j5j0nJ0NJ0j0N%nJ0%%%K0K0K0J5%j0l5l5j0J0
7946B0NK0n%K0NK0J5J0nk0j5j0j0N%nJ0J5K5Nk0j5j5k0j5k0J5J5%k0nK0L5L0K0j0m5m0m0n
7943c0nK5M0K5j0j0NJ0J5K0j0k0l5l0j5j0nJ0K0K0NN%j0j5j0j0j0k0NJ5L0L0K0j0nnnNj0%
7940A5nj0%J5K5K5J5J5K5L0Nj5k5l0j5j5l0j5k0j0%L5K5K0NJ0J0%j5nj0%j5nj0J5J5NJ5J5
7937I0J0J0J5j0J0Nj0N%j0Nj0l0k5j0n%j0%J5J0L0%nk0j0j5%J0NNN%N%K0%k5k0j0J5M0L0K5
7934A40J5K0J5l0n0m5l0l0k0l5j0J0L5L0K0J0%J0NNN%J5J5J0L0Nj5k5l0j5%J5J5%j0%j5%n
7932F0J0J0%NNJ0%l5m5m5l0J0L5K5J0J5j0j0J5nnJ0j0j0k0k0nk5j0j5k0K0K0K0J5M5L5J5n
7929F5k0j5k0j5k5k0k0j5j0NNj0Nnn%L5M0K5j0k0k0K0N0K5L5K5L0K5k0l5k0n%j0%j5Nnj0j5
7926C0j0j5j0j5j5j0j5J0J5J0J5J0J5J0J5%NJ0%k0j0K0J5nj5k0nK5M5J0nNL0K5Nk0m5l5l0
7924B5k5j5NJ5nj5j5%J0J5j0k0k5j0J5J0J5NNJ5NJ5J0J0NnN%%NNn%J5%Nnk0j5j0j0k0j5j5
7921d5J5K5J5J5J5K0J0J5J0j0l0l5nJ0n%Nj0n%L0L0J5j5l5l0l0m0n0l5nJ5M5K0n%J5K5L0J0
7918@J0j0J0%NJ0J5NJ0J0J5Nj5j5j5j5j5k0K0J5K5M0L0L0J0j0j5J5J0k5l5l0j0Nn%K0K5K0
7915A25K5NNJ0%l0m0l5l0m0j0J0NJ5J0nl0k0nL0N0M0L0J0%j0nnnj5nNk0k5k0%J5L5L5M0K5
7912A70j0k5nk5m5l5j5%J5%%J5%k0nj0%J5NJ0%NJ0nj5j5j0j5K5M0K5L5K5Nnk5nN%nk0j5j5
7909F0k0k5j0NK0J5NK0%nk0k5j0j5k0nk0j5%L0K0J5nNJ0J5%j5l0k0J0%j0nK0K0nj0l0l0j0
7907i0%J5M5M0Nk0k5J0J5L0K5K0K5Nk0j5k0%K5L0J0j0j5k0k0l5k0%NJ5%K0L0J0NNNj5k5l0
7904A5j0%nnNJ5J0J0NJ0J0J0J0NNJ5%j0nn%nj5NJ0nnJ0N%nJ0NnJ0%nNN%n%j0%j0nNj5j0j5
7901D0l0l0l0j0%J5K0L0L0K0Nj5j0%Nnj0J0%n%nL0J0L5J0J0%%J0k0l5k0k5%J5J0Nnj0nnj0
7898B5nj0nnnn%K0L5M0J5nj0nj5k5k5%NK5J5K0K0K5L0J5Nnj0k5n0m5l5k5J0K0J0NnNK0J0J0
7895F5%NnNk0j0NJ5%k0l0%J5j0k5j5nJ0J0%N%NNj0J5J0n%NK0nk0j0J0J5Nj0n%%NJ0j0j0j5
7892@j0j5k0j0j5j5J0K5K0K0J5J0J0J5NK0J5J0nk0k5nNj0j5k0j5J5L0K0J5J0NJ5%j5nnj5n
7889D5nnnJ0NnNNN%k0l5l5j5nJ0J5%%K5J5J0K0J0j5k0NN%NN%J0nj0J0%%NnnJ0nJ5N%nJ5N%
7885G5j5k5k5j5NK0J5J0j0k0nk0j0J5L0L5%%%%%N%%%k0j5%NNJ0J0NL0K0J0%l5n5m5%L0J5J0
7882D5J5J0J0J5n%n%J0j0N%k0%K0K0j5l5k5k5l5j0NK0NJ0J0J0J0J0J0Nnj0j0j0J0NNNj0j5
7880B5j0j0j0j0j5nJ0L5J5K0J0k0j0nJ5%j0K0M5%l0k5k0k0nK5K0nk5k0j5%K0L0M5M5L0%j5
7877A25k0NK0K0Nj5k5l5m0n%J0J5nl0j0K0J0j0N%%NnNJ5nl0j0%K0J0NJ5%nk0k5nJ0K0J5J5
7874G0%j5j0%j0nj0nnJ0%NK5M0N0K0j5l5j5l0l0k0%J0K5K5L0K0j5m0l5j5nJ0%J0%NNNnNJ0
7871F0nj0J0J0j0nJ0J0j0nJ0nNN%J0nj5j5K0J5J0%%NJ5nJ0Nj5j0j5j5nk5j0j5%%J0n%%N%%
7868B0Nj0J0%%%NN%N%N%NNnnj0NJ0J0K0Nk0k0k0k0l0nK5M0j5n0l0l0j0j0NL5L5J5K0M0K0N
7865F5j5j5j0J5%%Nn%N%NNNK0K0K5J0j0l5l5j5j5j0J0L5Nj0%%j5k0j5j5j5j0j5j5j5j5J0K5
7862f0K5J0K5K0j0j5nj5%K0K0%%j0j0%%k0j0n%J5J5nj0j0j5j0%J0N%J5NNJ0J0J0%J0j0k5k0
7859c5j5NK5J0K0J5L0J5K0M0J5%j5l0m0j5J0k5l0k5k0%K5J5J5NK0K5%%nj0Nj0%n%j5nj5nJ5
7856A0L0K0K0Nnj5m0l5k0K0L0J5j5l0k5k5%NL0K5K5nj0nNNnj5%K0L0J0%K5j0n%j5%nj0%j0
7853B5%%n%%nj5NK0J0k0j5j0J0%%J0J0NK0L5K5%nj5nj0j0j0j5%k0%NnJ0%N%N%N%N%N%NJ0%
7850F5nJ5L0J0%j5j5l0l5k0k0l5nJ5K5K0K5L0Nj0Nnk0j5k0k0NJ0J0J0NNNJ0NNNNK5K0K5J5
7847A40Nj0nnNj5j0Nnl0l0j0%j0n%nnJ0j0j5NJ0L5M0J0l0l0j0J0L0L5%l5k0j0%%n%n%%%J0
7844C5NnJ0L5K0%j5l0l0nNJ5K5J0K5NnnN%nJ0j0j5k0j5k0j0NNnnJ0J5nk0k5k5k0nJ0%N%N%
7841d0J0J5L5L5J5J0j0J0j0l0m0m0l0nJ0N%N%j0J0K0L5L5K0%j0%nNJ5K0N%n%%n%n%k0k0l0
7838@j0NK5K0J5J0nJ0nNNN%nj0nnk5k0k5k5nnn%K0K5K5K0NJ0J5%%K0NNNj0J5j0N%%%j0j0n
7835G5j0k0%Nj5k5%J5K0J0nnJ0NNNJ0j0j0nj0J5K5K5J5Nj5j0%J0K5K5J0j0k5m0%nNNnj5l0
7832E5m0m0l0n%K0M5L5J5NJ0NK0K5L0Nl0m0m0j5NJ0NnnJ0J5%%K0j5k5l0j0%nn%K5Nnk0j0J0
7829@J0J5K0NNj0%K0NJ0j0j0j5%%K5K5Nj0j0j5j0j5NNj5k5j5%J5K5K5K0%j0nJ5Nk0l0l5k0
7826b0J0K0NK0J0J5K0J5nk0j0j5k0k5k5k5n%J0M0L5K5J5J0%%j0%%nJ0j0j0j0%J0L0K0J0k0
7823I5k5j5l5j5k5j5k5j0J0L0K5J0Nj0j0%NNj0j0nj0K5K5K5NnN%N%%%nJ0j0%%nk5n0k5NK5
7820c0N%%J0NNJ0J0n%nnNnnN%n%K5K5K0nj5j0j0j5nNN%NK0K0K0K0J5Nk0k5k0k5k0k0nL0K0
7817C5N%%%%l5l5k5J5N0K5J0J0%nn%J0Nj5l0k0k0l0j5nnJ0j0k0J0L5K0N%%%%%N%%%Nnl0nJ0
7814e0J5J5M0L5J5j5k0J5J5%l0k0nJ0nk5k5j0J5N%K0M0L5K0%N%%j0k0k5nNJ0J0NK0%J5Nnj0
7811I0nj0j0nnj0j5%j0j0J5K0K5J5%k0j5n%J0%Nj5l0k5j5j5Nj5%K0M0L0K0K0Nnl5m5l0J0K0
7808@K5J0j0j5j5NnnJ0K5L0J0J5K0J5J0%nn%j0nj0j0j5l0m0j0%J0J5nj0nj5nnj0j0nK5Nk0
7805e0j5j0NK5L5M5J0%n%%%%%n%j0J0j0%nNj0%%nN%nNnj5J5Nj0j0J0j0N%nJ0J5%J5J5NK0N
7801H0j0nK0K5J0%nJ0K5J5nk0j5k0k5j5nJ5J0%j0l0k5j0NL0K5J0J5J0j5l0k0k0nk5k0%NL5
7799A0L0K0j0%NK5K5Nj5j5J5J5%nj5NK5Nj5j0j5J5J5j5j0%j0j0j0n%j5j0J5J0%k0j5K0K0N
7796F5N%J0J0n%J0M5L5nk5l0j5k0k5j5Nnj0Nj0j5NJ0J0NJ0M0K0Nj0l5k5j5J5K0Nj5j5k5k5
7793a0k0k5NN%J0K5M5M5K5NJ5NJ0j0j0k0%NNJ5%j5J0nn%%Nj0l5k5j0NJ5%J0J0NJ0J5%k5l0
7790E0j0J5J5%k0k5nK0L5L5K0nJ5NJ0J0J0J0%J5K0nm5m5j5j5j5nJ5L5%NJ0%%k0j0j0k0nnj5
7787E5j0%%nn%nnJ5J5%K5J0J0J5NNj5%nNj0j0%J0J5J5Nnm0l5j0J0K0J0K0J0J0k5l0%J5N%n
7784H5k0k5n%j5%nj5%K0L5nl5nJ0J5nk0j5nj0%nn%n%nL0M5N0J5nj0j0n%J0J5N%N%nk0j5j0
7781E5k0nj5j5%%NNj0J0%%NN%NNN%NJ5Nk0j5j0NNj0nNn%j5NNj0j0N%nn%n%%%%%N%%%NNj0J0
7777a0%%%%%j5%j5nnnj0J0NNNJ5%%K0nj0nnJ5nnj0NJ5L5L5J0nk0k0j5J5J5J5J5%nK0J0%NJ0
7774A05Nj0m0m0k0n%J0J5%j0k0nJ5J0%k0%NK0J0nj5j0n%j0%NNNNnJ5N%K5K0NL5J5K0J5K0N
7771A75j5nn%j5n%k0j5l0j0%l5l0%NNJ5%J0J0%J0J0j5n%%nj0NL5L0M5K5nk5k5j5nnnnnnn%
7768E5j5j5k5nJ5J5J5K0K0L0Nj0j5k0j5k0%%%%%%%%NK5J5J0J5J5J0J0J0j0l0k5k0k5j5%J0
7765C5nj0J5%n%%J5K0j0j0k0J0J0J0%j0j0%j0nn%%N%N%NK0j0nJ0J5J0j0j0J5J5K0nj5k0j5
7762D5j0nJ0J0Nj0nm0m0l0j5nK0K5K5J0K5J0J5j0l0j5k0J5J0J5J0K5K0J0j5k0J0J5K5K0K0
7759A25Nk0m0l5k5NM0L5K5NJ0j0m0l5j0K0J0nNNnJ5nn%nNn%%NK0L0M5K5%k0l0m0l5k0%%NN
7756E5NNNJ5%l0k5k0l0j5J5J0j0j0%J0J0J0NL0L5J0j0j5l0k0j0%NK0K5K5K0j0k5k5j0J5J0
7754D5J5K0nn%%n%n%%nj0NNNj5j0j5j0l0m0j0M0M5L0K5K0J0k0k0k0l0j5j5nnj0K0L0K5K5J0
7751G0%J5%nk0l5k5k0nK5J5J0n%J0nnNK0K5J5nj0k0nJ5nj5k5%J5j0nj0nK0M0K5K5J0nj0J0
7748A15%%%%J0nj0NK5J5j0k0nnNK0NJ0j0j0nnk5k5k0nj5j0k5j5%K5%j5n%NNM0M0K0nk5k5k0
7745B5k0J0J0%j0j5%J5J5M0N0K5j5m0n0l5n%K0J5K5K5K0j5k5k0j0k0j5k0j5nj0K0L5K0J0N
7742D0nK5M0K5Nk5l5k5l0l0j5NJ5K5K5K5K5J0nN%N%N%j5l0k5j5%K0J5NNJ0NNJ5n%J0K0nk0
7739A05l0l0j5nJ5Nj0j5J0nnNn%J5NNJ5%J0J0%%%%%%%%J0K5K5J0j0j5j5j5j0%%j5Nj0%nj0
7736E0k5j0J0J0Nj5l0%K5J5NK0%J0J5%%n%L5Nk0nj0Nn%n%j0%nnnj0J5J0j5k0j5%%j5j0nnj0
7733b5J0K0K5J0J5K0J5K0n%n%j0%J0j5nNn%j0Nj5NN%J5nK0nnJ5%j0Nj0%n%nj5j5nk0k5%nk0
7730b5%%j0N%%n%J0J5NJ5k0k5k5j0%L0M5N0J5%nj0j0nNJ5Nj0j5NK0J5j5j5l0nJ5J0J5N%j5
7727D5j0%J0J0Nj5j0k5l0k5j0J5L0J0nj0J0J5NJ0Nj5%nj0nn%nnj0N%nj0NJ5K5K0K5J5K5L5
7724A25J0nn%j5k0J0%j5j5Nj0nnj0nnJ0J5NK0NJ5K0%j0j5k0j5j0k0k0nJ5L5L5J5Nj0nnj5%
7721H0nj5nj0k0NK5J5K5K0J0J0j0l5l0j5K5L5Nj5j0%J5nk5l0j5j5j0NnJ0%N%NN%nnk0NK5K0
7718D5J5L0L5J0k0l5l0n%K5L5L0J5j0k0m0l5k0nL0L0%j5j5j5k0n%Nnj0Nn%j0l5l0j0NK0NJ0
7715d5K0NNK0J0J0J5J0L0J5L0J5k5l5l5l0K0K5K5J5Nnj5k0k5j5%J5L0L0Nk0k0k5nJ5J5nk5
7712C5l5k0j0k0j0J0K0J0K0%j0j0NJ0J5J0J5J0K0K0J0j0nNJ0j5k0NJ5j0j5nJ0N%j0j5j5j0
7710A5N%J5K0j0j5nJ5N%%NN%%N%NJ5%NJ5K0K0J5k0j0%%j5nj0Nj5l0j5NNNj0J0K0j5l0l0j5
7706a5J0J0J0J0M0M0K5NNK0K0%k5l5l0k5j0J0%%%k5k5l0j0J0J5L5K5L5L0K5J0j0m0m0j5%%
7704E5j5j5nnj5nNnnL5K5L0L0K5%k0j0%j0l0k0N%%N%%j0J0K5L0K0j5k5l0j5J0J0N%j0k0nJ0
7701D5J5J5Nj0j0j5%J0J0%%j0N%NJ0nk5j0NL0K0nj0j0Nj0j0nnj0Nj5nNn%%n%%%NJ0%k0l0k5
7697e0k5k0n%L0M0N0L0J0%N%%NK5J0J0J5j0l5l5NL0K0J0nj5j0j0nJ5J5j0nk5j5k0%nJ0j0k0
7695@k0k5j0%NK0K5%%J5M0L0%m0m0l0%L0L5J5j0NNNNNNNNJ5nj0j5j5j5j5j5j5j5NK0J0J0n
7692A5%j5%K0J5L0Nnl0m5m5j5K0K5J0Nj5nnNK5K0N%%K0L0K5Nj5j5%%%%J0Nk5k0nj0nnJ0J0
7689C5NNJ0J0NJ0j0nnj0J0k0nnnNj0N%n%%%%%%nNNnj5nj5n%J0J5nk0j5k5j5NK0K0J0nnJ0L0
7685A0L5K5J5J5NJ0nj0m0k5j5%%j0j5%%j5%n%K0J0NJ5NJ0N%j5k0l0j5NL5L0K5K0N%%j5k5k5
7682B0j5j5k0j5j0NK0L0K5J5%NJ5J0J0J5%j5k0%Nk5j0nn%n%Nj0nNJ0K0K0J0j0k5j5j5j0%j0
7679a5j0nnnnNK0J5J5J0J5J0J5J5J5j0j5nj0%J5K0%k5k0j5%Nj0n%nnnn%nj0NNj0K5M0M0K0
7676A05j5l5l5k0j0j0j0j0NJ5J5NK0NNK5J0J0J0J0j5k5k0k0k0Nj0j0nj0nj0NNNNj5j0K0J5
7673b0L0L0L0L5K0Nj5j0%k0k5k5j0j0NNNNj0J0K0%nnJ5nk0k0j5%%j0NK5J0J5J5J0K0J0j5k5
7671F0k0k0l5l5k0%J5J0NJ5J5J0K0NJ5J5NK0J0J0K5%j0j5j0j5j5j0j0j5j0%j0%Nj5n%nJ0J0
7668EnJ0%%NK0K0%k0nNNK0NJ5j0k5k0%J5%N%J5K5NJ0NJ0L0J5%nK0K0%%j5nk5m5m5l0j5nj0
7665@N%nNnn%K5J5j5k5j5%J0NJ5J5J5j0l5k5nk0%K5L0M0M0K5K5J0j5k5l5j0J0J0J0J0nk0j0
7662F0nNNk5k0%K0%J5%J0NJ0NNJ5Nj0NJ0J0J0nl5l0j0Nk0k0k0J0j0j0j0n%j0J5M0L5J5Nj0
7659F5n%n%nnJ0j0j0NK5J5J0K5K5Nl0m5l0l0k0j0J0J5n%NN%Nnk0k0nnN%%J5K0K5J0J0J0NJ0
7656G0nj0j0j0%j5j0j0K5L0Nj5j5J0K0NJ5J0n%%n%%%nn%%Nj0j5j5%J5L5K5K0J0J0j0k0j5j5
7653I0nnk0%%j5Nj5k0j5J5K0j0%J0j5k0j5NK0%j0nn%NN%J0K5M0N5L0J5nj5%k0l0k5l5m5l5
7650c5n%nj0NNj5l5m0%L5M5M5L0J5nj5%NJ5K0K5J0K5J5nk5m5n0l0k5k0%nNJ5K5J0J5J5J0j0
7647A0k5l0nK0M0L0%k0%K5J5j5k5j5k5j0NNj0%%N%k0J5K5L0J0nnk0j0n%J0J5L0L0J5%j5j0
7644F5nJ0J0NJ0J0NJ5Nj5l0k5j5j0J0M5O5L0j0nk5k0j0nk5j5k5k5j0%J5K0NnK0%NJ0%NNnn
7641H0%j5nnj0nnj0j0nj0j0k5NL5L5K0j5j0%K5N5K5j5k0k5j5Nnj0nj0nj0Nj5k0NJ5n%J0%N
7638B5J0nJ5J0j0k5j0J0n%%NJ5j0J0NN%Nnj0N%nNnk0j5k0j5n%K0M0K5nJ5J0j0l0k0j5J0NJ0
7635A5NNJ0NNK5L0J0j5m5l0nnJ0J5NJ5J0J0K5%k0l5l5j5%NJ0Nj0N%nn%n%NJ0J0NL0K5Nk0j0
7632E5j5k5nNK0J5J5n%nnnn%n%%J0nnJ0N%nj0nnnnk0N%%%N%N%%K0K0L0J0j0j5j0j5j5j0j0
7629Ej5%k0k0%K0J0K0K0J5J5J5J5J0%k5k0l5k0NNJ0j0N%N%%N%k0%j5l0k5NJ0L0M5M0L5nk0
7626F5k5%k0%J5K5J5%J0Nj0j5K0K0K0J5nk0k0k5j5k0j0L0J0%%j0j5%K0K5L0J5Nl0k0nj5k0
7623D5j0j5nJ5J0%NJ0J0%J5%%J0L5J0nj0j5j5k0j5j0k5k5n%J0NJ0NJ0J5%nj5J0L5K5J5nk0
7620H5%NnNJ0j0nNJ5K0J5J5K0J0j5n5n5l5%K0NNJ0NJ0N%NJ0NNNn%nnJ5J5J0J5J5J5J5J5k0
7617A95l0n5n5j5%j5j0j0j0k5%L0K5L0K5%j5%nNL0J5J5J5K0nk0n%Nj0o0n0l5j5%nn%K0J5K0
7614A0J5J0NJ5%j5j5J0K5M0J5j0l5j5%%k0k0j5k0j5NK0J5J0%k5j0j0%%K5M0M0M0%l0k0%j5
7611E0j5l0l5j5J5J0J0J0J5J5j0k5k5k0nK0K0Nj5nn%%j5NNNJ0N%J5NNJ0NNJ0L5J5nnk0k0k5
7608A0k0J0J0NJ5K0%J0J5J0J0J5Nj5j5k5j5j0k0j5j0l5l0J5L0N%j0j0l5j0J0J0nnj0nK0O0
7606a5N0K5J0NJ5nk5m0m5k5NK5L0J0%N%%%%%%%Nnj5%K0M0M0K0Nk5k0k0nnJ0J0%%k0k0k0J5
7603C5J0J5nj0j0J5J5%k5%K5K0Nj0j0K0K5J5%l0k5j5j5%%j0j0j0j0j0nk0%nnNj0%%j0N%%%
7600e0NJ0J5M0N5M0K5%NJ5K5J5K0K0Nk0k5l5l5m5l0j0k5k0nNK5K5J0%nj0%%j0j5NJ0Nk0l0
7597a0k0j0nJ0J0J5K0J0J0K5K0J0k0j0N%J0J0j5k5k0nNNj0%nj0NN%NN%%N%%NnJ0nnJ0J0J0
7594E5J0J0j5l0k5k0j5k5k5j0%K0J5J0%j0n%J5M0M0J0J0k0j5%nj0j0nJ0J0J5NJ0J0K0%nj0
7591E5j0nj0j0j0j0%n%nj0nnnK5K0nk5j0NNK0L5L5K0%nnj0nnJ5NNk0j5l5l5k5j5NK5K0J0L5
7588C5L0K5K5J5%nk0j5j0j5N%nk0nnJ0J5K0Nk0j0NJ0L0J0J5%%k5k5k5k5%J0j0J5%%J0nnn%
7585C5j0%nnnj0j5j0j5nJ5L0L5%j5nn%j0n%n%j0%j5j0j0J0M0K5K0nk5k0j0J5%%j5J5L0J0j0
7582B5nNL0K5NK5J5J0K0j5l0j5k0j0J5K0J0J5Nj5k0k0J5J0j5j5nj0nNL5L5J0nj0k0NJ0K5K5
7579A65J5nk5n5n0k5K0M0L0K0j5j5nJ0J5nk0m5l5j5j0nJ0J0%k5j5%J5J0J5K0L5L0J0j0k0k5
7577D5j0J5K0J5j5j0j5n%j5NJ0J5J5J0j5k0k5j0j0j5NK5L0J5j5k0J5J5J5J5NJ5J5N%k0%k0
7574H5nj0j0nNNNJ0%k5j5%J5J5n%nnk0n0l0j5J0J5J0NJ0NNJ0NNJ0NJ0N%%%%%n%%Nj5nnnnn
7570A0j0J0j5k0j5nJ5L0L5M0L5L0nk0k5k0k5l0j0NK5Nk0nnJ0NJ0J0NJ0NNJ0j0k0j0J5Nnk5
7568C0l0j0J5J5K5nk5j0nnl0k5NN0N0L5K5NJ5J0n%j5%M0L0L0j0k5l0k5l0l5k5j0j0k0%K0L0
7565D5L5K5J0J0j5k5j5J0Nnj5j0j0%nnj0nnj0nj0j0nNJ5NJ0NNK0%J0K5J5j0j0nK5K0%%k0l5
7562E5l5k0j0J0J5K0%k0j0J0NK0J0N%J0Nnj0j5l0j5nJ0J5K5K0K5%%%%j5j5k0j5k0j0j5k0J0
7559c5K5K5J0%J5J0nnj5nj0NL0K5J0J0nN%j0j0j0j5nk0j0j0NJ0NJ0NNNNJ5J5%k0N%NN%j5n
7556E5j0J0%%k0k0J0L0L0J5NJ0J0Nnj0J0nn%n%nnnJ5J0j5j5k5j0%nnk0j0j5J5J0nnk0nJ5J5
7553B0K5K0J0j0k0J5L0K0nnnj0%n%%j5%J0J0K0J5Nk5j5k0%K0J5%j0k5j0NJ5L0L0K5%j5l5l0
7550H0k0NJ5J5N%j0j0nj0nnJ5K0J5nj0J5%%k5k5j0J0J5j5j5j5J0J0K0%%j5j5k5j5NK0L5K5
7547H0%j0k5k0J5NJ0nj0N%NN%N%l0k0k0%J0J5nk0k5j0J0K5J0J0j0nNL0L5L0L0J0j5l0l0j5
7544D5k0J5J0J5K0nj5j0NK0NNj5nnnnnnJ0J5K0Nk0l0k0%j0%J0L0J5nj5k0j0nJ0J0J0j0j0J0
7542C5N%N%j0k0j0j5j5j0j5j0j0%K5M0M0J0%nnN%nNnNK0L0K5%k0k5k5J0Nnk0k5nNj0j0Nnn
7538a5n%%%J5n%NN%NK0J0J0J0J0K0%nnj0nJ0J5k0k5%J0J5nj5j5NK5L0L5J5j5k5l0nJ0J0NJ0
7535A00J0NJ5NNJ5%k5k5j5%j0j0j5j0%k0j0j0j0j5J0NJ5%%J5J0NJ5J5%L0K0nl0n0k0nnk5%
7532b0%j5J0M5N0J5l0%j0j5%NNNJ0NNNJ0j0k5j0j5k0j0k0j5J0NnJ0NNNNNJ0J0J0J0J0nK0J5
7529H0j0J0N%N%NJ5J0nl5%%%%j0J5%%%N%%nnj5%K5K5J0k0l0l0l0l5j0J0Nj0nj0k0%NNNJ0J0
7526b5L5J5J5Nl0k0%NJ0K5%k5k0%J5J5K0J5J5j5m5m0k5k0NK5K5K0%J0N%k0j5j0K0K0K0J5L5
7523H0J0j0j5k0l5k5k5k0j0j5j5J0K5L0NJ0J5K0NNK0J5J0j0k0%k0j0j0k5%Nn%N%%NNNNJ0N
7521A5NNJ0NJ0n%J0%%J0nnk0j0j5J0Nj5l0l0nNK0nj0j0%NK5NJ5K0k0m0k5j0nj5%%J0NJ0NJ0
7517f0J5Nj5k5k5k0%J0%J5L0M5M0L5L0K5J0j5l5l5j0%%nj0N%nn%J0NNNJ0NNJ0j0j0j0j0NJ0
7514C0J5%j5j5j5j0J5J5K0J5K5Nnk0NL5J5J5%k0j0j0nj5j0n%J0N%%j5nn%K0L5M5Nk5j5%nk5
7511H0j0j0%NnJ0J5nN%N%NNj0k0k0j0nk5k5j0K0%%K0NNJ0NL0M5J5nj0nk0%J0j0J0nj0k0j0
7508E5j5%j5nnnnj5%Nk5k5NN%J5%%j5j5%K5K0J5L0L0J0j0j5j0j0J0L0Nnj0J0Nj0%%L0K0%j5
7505I5j5k5l0j5%J0L0j0m5l0%L0L0L5J0nnnj0nk0k0k0k0J5J5J0J5%%%n%nj0%Nj0l5l5%L5O0
7502A5M0J5j0nJ0%%J0n%%j0J0nk0nJ5K5J5nj5nJ0K5Nnj5J0Nnj5%J5J5J5K5Nk0n0m5k5NL0J5
7499G0J5Nj0k0k0nNM0K5j0l0j5k0J0J0J0J0J0J0J0Nj5l0l5l5k0nNK5L5K0K0J0j0j0nj0nnn
7497C0nK0L5L5J5j0k5l5l5l5j5J5L5L0%j5k0l0j5nnNNK5K0J5k0j5J0L5K0nnk0m0k0%J0J5J5
7494A5M0M5K5j0k5l5k0j5j0%%J0K5J5K0K0J5nk0j0j5%K0J0J0j5l0k5k0j5n%j5NJ5NNJ5nNN
7491C0nj5j5nNM0L0L5L0%nk0l5j5%NK5J5%k0j0NNj0j0%J0j5j5j5J0K5%j0%nnj5%j5j0nnj0
7488b0NL0J0K0J5K0J0J5N%k0l5m0k0nJ0K0L5L5J5J0j0j0%%l0k0n%%%NJ5L0L0J5j0j0j0j0j0
7485H5j5nj0j0j0j0j0J0J0J0L5L0K5J5j5j0k0j5k0j5k0k0j5k5n%NJ5%nk0k5nJ5K5L0Nj5nj5
7483b5NJ0j0%%j0NK0L0L5K0j0%%j0k5l0%%N%J5M0K0%%nNNJ0Nn%%nn%Nj0j0nnnnnn%k5K0K5
7479F5K0K0K0J0%l5k5j0Nj5j0nJ5NJ0J0Nj5l0k0k0k0j0NJ5J5%j5%j0nJ5J0%k5k5%K0L5M0K0
7476F5j0Nnnnnj5%J5NJ5J0nnnnJ0J0%l0l0l0n%%%J0K5L0K0%k0n%%j5nk0j5j5J0K5K0J5j5j5
7473Ek0j0NL0J0K0J5%NJ0J5%J5Nj5k0j5k0J0K0J5J5Nj0J5j0k0j0k0k0j0k0k5j0J0Nnnj0j0
7471e5%L0N5M5K5Nnk0l5k5nNJ5J0J5J0j5k0j0Nn%%j5j0nnj0j0%%j0j0NK5L0L0K5J5%j5l0j5
7468B0Nnj0J0J0J0NJ5NK0%k0k5k0k5j5%%j5Nj0j0NK0L0K5K5L0K0%j5k5j0j0k5l5nL0L5%k5
7465B0j5nJ0K0K5Nk0j5k0j5NK0NJ0J0j5m5k5nNJ0j0Nnj0J0L0K5L5K0K0J0j0l0j0k5l0nNK0
7462A0J0J0n%%nk0J5K5K5%j0nn%nj5J0%%%N%%%%K0K0Nk5k0%nj5nnj0nK5K5K5K5K0%j5l0j0
7459F0N%nk0k0J5J5%n%nj5j5J5J5NnK0L5nl0k0j5J0K5K5J5j5nj0j5j5l0m0j5J0K5K5NK0J5
7456E5K0J0J5%l0k5l0k5nJ5J5K0K0J5K0K0K0K0%j5k0%nj5j0nk0j5j0k0k5l5NM0M5J0%nj0k5
7453A5nk0nN%%N%j0J0K0K5M0J0%j0j5%%NJ0NnJ0NNj0nnj0nnnnn%%%j0NNj0%%j0%%J5J0k5j5
7450A0%J5L5J5J0%nnJ5K5J0j0l0l0j5J0J0NJ0J0NJ5Nj0Nnl5l5k0J0Nnj0NN%j0j0K5J5J0J5
7447F5J5J0K0K0Nj5k5l0j0j0n%j0j5nnJ5M0M5K5Nj5j5k0m0k0J5K0NN%j0m0n5l5k0%J5J0J0
7444e5J5J5J5L5M0K5nk5k5k5j0j0NNnl5m0k0K0L5K0J5K0J5J5nN%%N%J5n%J0N%j0j5j0k0j0
7441Ej0k0j0K5K0K5J5k0k5j5%L0K0J0j5j5j5nK0M5N0K5J5k0j5j5k0j0J5J0nj0J5%%nj5j0j5
7439E5k0l0j5J0K0Nj0j5nJ5nN%j0n%%nk0J0J5L0L0J5%Nj0k0k5k5%J0J0K5K5J5j5j0k0j0j0
7436A5j5j0j5%J0L0L0L5M0J0j5nj0nj0j5n%j5k5NK5K0NNN%%k0%J5J5J5k0j5j0n%K0J5J0J5
7433A25J0nk5k5nJ5J5K0J5j0nNj5j5Nnj0nn%j0nnnnJ0NK0%k0%%k0nj5j5nnJ5K5K0M5K0k5k0
7430H0%J0K0nk0k0l0j5J5J0J0J0%%%%%j0j5k5j5J0J5L5J0%J0J0n%%nj5nNNJ5NM5M0j5l5m0
7427H5j5j5k0K0J5K5J0%k5k5l0%J5J5L5K0%n%Nj0m0k5l5l5k5j0%K5L5K5J0j0nNJ0K0J5NNj0
7424F0j5k0j0k0J5J5K5J0nj0k0%j5l5l5j0J5K0J5K0NJ0J0L5K0N%l0k0j0J0K0J5Nj0k5l5j5
7422a0%j5l0j5NK0J5L5L5J5N%%%J0K0K5J0j0J0J0j0nJ0%%nj5%J5%l5m5m5l0%J0K0k0k5j0K5
7419c0L0J5nj0nnj0%J0K5K0J0nk5k0j0NNNNK0K0K5K0J5J5J5J5J0J0%k0m0m0k0nj5j5j5j0k0
7416c0j5l5%K0K5J5Nj0J0J5L5J5J5%Nnn%nk0k0k5j5J5L0M0M0J0J5k0j5k0j5j5N%j0k0k0nn
7413a5j5N%j5nnJ5J5J5J5%NJ0L0K5K5%nJ5J5J5J5nj0Nj5nnj0nj0J0Nj0l5l5j5%nk5k5k5%K5
7410c5K0NJ0J0NJ0NJ0NJ0J0%nJ5N%N%K0J5%j5k0%J5J5J5n%%j5m5l5k0%n%%NK5J5J5J0J5J0
7407A00J5nn%nj0k5k0j0%%%%n%n%J0j0j0J0n%%nJ0j0j5J5N%%%j0l5k0J0L5L5J0J5nnnnJ0N
7404E5J5L5J0J0%k5k0%J0J5Nj0%%j5j5j0j5nJ0N%K0K0L0J0%k0j5j0Nk5nn%J5NJ0n%J0j0N%
7401I0nNJ0J0K0%J0J5J5J0j5N%j0j5NNj5j0NJ5k0l5l5j0NJ0L5L0J0nj0j0nNJ0K0%k0k5k0k5
7398E5j0NnnJ5J5J0J5Nj0%%j0k5j5j5k5j0k0k0NK5J5J5K5NJ5K0%%j0N%k5nj5nj0k0%J5L5K0
7395F0K5K0%j5k5k0%NN%%J5K0Nj0k0k0%%nk0m0l5k0NL5L5M0J0j0j0nJ5K5L0M0J5%j5nnk5k0
7392H0k5l0nnj0j0nj0j0nNK5K5Nj0k0j5j5%J5J0NJ0J0nl5l0j5%J5L0K5J5J0NN%k0j5k5nK5
7389eM0K5%%N%nNM0K0J0j0j5j5l0n%%nNj0k5k5j0%Nk5l0l0NJ5K5K0L5L0K0j5l5k5k0J0L5L0
7387D0J5K5N%%NJ5j5l0k0j5l0j5NNNNK0K5L0J0J0j0n%Nj0j0NJ5J5Nnj5j5J0L0M0J5j5l5k5
7384I0k5k5k5%J5J5%k0%J5K5M0L5L0J5%k0l0k5nNNnj0J0Nj0%nnnNJ0%k0l0l5nJ5J5J0j5j5
7381B5nk0j5j5K0J5K0J5%n%%NK0K0Nj5l0l5j5NNJ0J0%%n%J0j0nNN%nk0k0j5j0K5J5J0%k0l0
7378e0%K0K0J0j0j5J5L0L5J0%k0j5j5j5NK0J5J5%nn%j5j5k0j5j5j5K0L0L0J5nk0NK5K0J0k0
7375F0k0k5k0nj0j0j0J0NNJ0K5J0K0J5J0j0J0nk0l0l5j5K0L5L0L0%j5j0nj5l0l0j5nnn%J0
7372d5J5J0J5K0K5K0K0Nk5nj0j5NnnnK5K5nj0j5k0j5NN%Nk5nK0K0L0K5K0Nk5k0j0J0K0nk5
7369E5l0nK0J5%k0l5k5k0l0l0j5NJ5J0K5J0%%N%J0L0M5M5J0nNJ0j0j0j0j0nj0k0NJ0NJ5%n
7367E5j0j0j0j0j0j0j0NNN%J0%nJ5J0J0n%j5nNK5J0NK0nl5m5k0NJ5J5J5J5J5j0k0l5%J5J5
7364B0n%J0%Nnk5j0j5%L5J5J5%k0j0j0nK0%NNj5k0J0K5K5L5J5J0nj5J5L5K5j5l5j5%nk0k0
7361E5nj0k0%NJ0%%J0J5nk0j5%K5J0NK0%j5l0m5j5L5J0%j0%K5J0J0NJ0K0%k0j0k0k0nk5k5
7358c5nJ0J5J5J5J0J5J5J5j5j0%k0j0j0j0j5NNJ0%j0J5J0nnJ0K0j5k0j0NK5M5L5J5%l0k0k0
7355D5l0k5k0%K0K0L0L0J5nk5j5j5k5j0J5J5%j0j0nJ5J0NJ0J5nl0k5k0nJ0L0J5NJ0J0J5K0
7353H0j0k0k5j0K0N0O5N5K5nnk0m5q0o5l5nNJ0J0NJ0J0J5NK0K0%J0J5J0J5J0J5%%J5j5m0n5
7350F0k5j0nNn%J0j0N%nN%nNn%NnJ5J0%nK0J0nNn%%j5J0Nj0%J5NNNJ0NNNj0n%J0NNk0k5j5
7346E5NJ0J0k5j0%k0j0j5k0j0j5j5j0j5J5NnnJ5N%l0l0nNK0J5J5J5n%nnK0L5M0J5NN%N%N%
7343F5N%%%%nnj5k5m5k0J0L0M0M0K5%m0j5NNj5j5nk0k0nJ5K5J5J5K0K0NK0K0Nj5k0k0k0k5
7340C5l0l0k5j0j0nj5nj0%J5M5K5NnK0J0J0J5J0J5NJ5j0j0nj5nj5k5NK0L5%j5NK0K0Nj0k5
7338E5k0k0%nnNJ0J5K0J0k0j5k0j5%K0NJ0J0NJ5Nk5k0k5k0%K0M5M5K0J0j0k0k5k0%j5nj5j0
7335ej0nJ5J5%k0j0j0j5j0J0L0L5J5J0L0Nl5l0nNJ0J5J0J0%l0k0j0j0j0J0L5K0%n%%Nnk0k0
7332@n%%j5j0k0j0%NNnj0j0k0nK0K5K5J5nJ5%NJ0%J0Nj0%K5K5M0K0%j0j0j0j0nj5j0k0j0%
7329B5j0nj0j0%k0%J5N%j0j5j0J5K0J0k0j5NK0Nnk0k0nJ0L0K5J0Nk5l5j5%J5J0J0J0M0M0L5
7326A10K5nl0j5j0K0J0j5j5j5%J0L5M0L0nn5l0l0j5j5%J5K0j0k5j0%K0Nnj5nj0nj0nnJ0L0
7323B0J5K0NJ0K0K5L0J0nj5j0j0nn%J0K5j0j5l0k5k0J5J5K5J5k0k0NK0L0%%k5j0j0j0j5j0
7321D5k5k0k0j5l0j5%j0%K0L5M0J5%%NL0NnNJ0K0%j0j5nj5k0j0J5K5J5K0N%nl0k5j0K0K5L5
7318A05J0%j5j0nj5j0k0nJ0%j5l0l5k0nNJ5J5J5J5J5L5J5nk5m0j0J0K5J5J0nj0k0k0j5NK5
7315A0J5J0NnNnnj5J5L0J0j5k0j5k0j5nNn%J0J5J0%NJ0NNJ5%k0k0j5k0J0K5N5M0j0m0l5k0
7312ENNNNK0K0%k5l5j5k0l0k0nJ5J5K0J5K0J5J5J5J0J0J0j5nnJ5K0%k0m0n5o0l5j5%%nK0L5
7310i0M0K0J0j5nnJ0N%j5j0nJ0M0L5J5%j5k5j0%%%K0L0K5NJ0nJ5%J0NN%N%Nj5%%J0K0Nnk0
7306A15nJ5J0nk0j5j5k0nl0k0j0%%%NJ5K0j0j0j5NJ0J0j0nnJ5J5J5n%J0J0J0J0%NnN%%J0j0
7303I0nN%nj0NNj0j0J5%%NK5K0J0J5%NNk0l5l0k0nJ5J5%nj0j0nJ0K0J5J0nl0j5j5%K0K5%k5
7300F5j5j0l0k5j5%nj0%L5L5J5%j5j5nK0Nj5l5nJ5J5j0nnn%NN%J0J5J0j0k0%K5J0J0n%J0%
7297D5NN%J0%J5%k0nJ5J5nj0%J5K0J0%%k0k5k5k0j5j5j5j5N%nJ0NJ0J0J0%J5NJ0NJ5%J5J0
7294H5NJ0J0j0j0j0j5j0j0j0j0%J5J0NJ5%NJ0Nj0l0l5l0j5nj0j0j0NL5L0J5%k0nnK5K5K5K0
7292H5K0K0j0l0k5j0J0L5K0j0k0%NK5nk5k5j0k0j5k0k0%%j0NJ0J5nj0j0k0K0K0J0J0%J5J0
7289C5J0%K0%k0k5N%k0k0%N%J5nj0j5J0L0K0%NK0Nj5n%k0j5k0k0nnK0L5L0%%%J5NK5%j0j5
7286F5j0j5j0j0j0j5j5j5nL0K0J0k0j5n%J5M0M5L0j0k5N%%k5l0j5nJ0Nj5j5NL0%%k5l5k5N
7283e5L0L5J5%j5l0l0nJ0J0J5J5J0Nj5nnNK0NJ0nnn%j0n%nNK0J0J5J0J0K5Nnnj0nnj0nnnn
7280C0Nj0%nj0NK0J5J5K0J5J0J5J5J5%j5l0k5k0nK0J5Nj0nNJ0NN%%%%%%J0j0nj0nJ5K0Nj5
7277A15j5j5j5k5l0j5j0k5k5k0J5J5J5J5J5%%NK0L0%j5k0%K0J5J5J0j0l5l5k0nM0L0J5N%K0
7274H0NJ0nj5j0j0NNj0l0l0j0nnj0J0K5K5J5%j5j0j5k0j5k0J0J0J0J0K0K0J0nj0n%L0n%Nj0
7271C5N%n%%%%%%N%N%NNNnK5J5%nnn%J0K5M0Nj0j0nj0j0J0Nn%NnNnk5k0j5nnj0k5l0%K5K0
7268C5J0nN%NN%J0J0nJ0%j0%nnnj0nnJ0J0NJ0J0NJ0J0%nj0J0nn%n%N%%j5j5k5nj5j5k0j0J0
7264b0L0L0Nj5j0J5J0n%n%%%%nN%j0J0J0%J5%NNJ0NJ5J5K5J0j5k0j0k5l5n0n5l0J0L0L5L5
7261B0M0K5%j5%J5J5K5%nj5k0nj0nj0nJ5%%N%J0%nJ0K0j0m0k0%NK0K0L0J0%k0k0%NNk5k5%
7258D0J5N%K5j0k5k5j5N%j5k5l0NM5K5K5%nJ5J5K0J5nl0k5nnNK0j0j0K0J0nj0j0k0%M0M0K0
7256A25nk0k0k0k0J5M5L5K0%l5j5j5j0%Nj0j0nnj0j0j0nnj0J0%%j5k0J0K5n%nn%%j0NJ5nJ0
7253A5Nj5j5J0K5L5J5nnNK0K0Nj5j5nk0k5%j5j5k5nK0K0K0K0j5k0%j0k0%J0Nj5l0k0nNL0M5
7250A5N0K5Nnnj0j0k0l0l0k5j5l5l0j5N0N0K5J0K0K5L0K0J0%J0%j0j5k0n%%N%k5k0k5k5j0
7247c5nJ5L0K0NJ5J5n%Nj0j5j5k5nNK5K0J0j0j5j0j5nJ0J0%%J5J5%%j5k5NL5M0J5n%J0J5n
7244A15nl0k5j0nn%nn%j0NNJ5J0J0J5%k0k0k0j0N%K5K5K0K5J0J0NJ0J0J0J0J0nnl0m0m0m5
7241A5k0J5J5K0nj0J0NJ0J0j0j0k0%J0K5L0J0j5j0j5j5J0NNJ0NJ0NNnj0nj0k5k0%J0Nj5j0
7238A5N%n%%J0J5J5J0N%J0K5K0Nj5l0j5nnJ0N%j5j5%nnn%n%%nn%nK5K0J0k0k0%L0L0NNNJ0
7235A10k5%K0K5Nj0nn%%%nnj5j5j0%J5%NNJ0J5%k0l0l0k0nk0j5nNJ5K0L0L0Nj0l0k0l5j5J0
7232b5K5L5NJ5Nnk0j5k0n%NJ0nj5j5nj0j0nJ0L5K5K0%NN%J0%N%NN%J0j5j5j5j5nk0k5nJ5J5
7229eK0J5K0J0Nk5l5l0j0J5M0L5K0N%nn%j0n%j0j0%j5%J5J0J5NJ5J0J5J0j0j5j0j5j0j5j5
7226B5j0nJ0%%nJ0J0nj5j0K0K0J5K0nk0NNJ0NN%N%K0%j5l0k0k0%K0J0J0J0J0J5J0J5J0k0k0
7223I5k0k0%j0%nK0K0J5J5N%k5l0k0%j5nj0j0%j0l5j5J5M0L0L0M0K5N%J0nl0l0l0k5l5l0j5
7220f5J0L0L5Nn%%J0j0%%%%%%N%nNJ0j0%%j5J0n%%nnnJ5L5M0NnnN%%%%%%nj5j5l0nNK0K5N
7217F5j5j5l0j0NK0J5J0%n%n%%J0j0k0NJ5L0L5J5Nj5m0m5k0%K5K0K5K5j0nj0j0nj0j0nj0J5
7214C5%%%%%N%%%%k5m5l0l5%%%%%%%%J5K0J0K0NK5J0J5K0K0L5Nk5m0m5k0nJ0J0%NNJ0Nj0j0
7211ennJ0M0L0K0j5l0k0k0k5k5%K0L0M5J5nj0nnj0%Nj0NJ0j0%NJ0K5K0J5%%%%j0l0k5k0J0
7208B5J0J0J5Nnj0J0%n%%%nn%%nj5%K0Nj5k0N%%%nj5nJ5K5J0j0k5j0%J0J0nj0NJ0J0n%J0N
7204D0NNNj0%Nj0n%nnj0j5j0j5j0j5k0%J0K0L0L0M0L5K0%j5l5l0k0j5j0J0K5J0J5nk5n%NJ5
7201C5nk0j0j0J5J0L0L0K5J5%j0m5n0k0NJ5nj5k0nK5M5M5K0k5j5j5nn%%j5NL0M0N0K0n%j0
7199A50j0j5l5k0J5K5K5k5m0l0k5j5%K5%j5k0nJ5J5L0L5J0%%%%%%nNK0K0K0K0nk5j0j0j0n
7196A05nj0nnj0nj0nnn%K0M0L5%m0k5j0l5l0j5%%Nj0j0l5j5NK5J5J5K0J5j5j5j0j5J5K5K0
7193A5K0K0K0L0J0j5k0k0k0%K5NJ5%j5nnnnj0nnnnnnj0nnK0J5NNj5%K0K0J0nk0k5k0j0j5J5
7190a0K0L0K5%N%j5j5k0nnJ0J5K0%%J5K5J0%k5k5j0K5K5nk0j0%%nNNNJ0NNJ0NNj0nj0nnj0
7187F5k5J0NNNNNNJ0%J0k0j5%nj0j0nN%N%NNNnnk5k0nJ0K0K5Nnl0k5j0NK0J5J0%%%%%%%%%
7183D0j5j0Nj0j0Nj0j5%%j0nnj0%J5J0J5J5J5J5J0J5J0%nJ5N%nJ0J5%J0J5k5k0k5k0j5j5%
7181A0K5K0J5J5%nj5nj0nk0%j5%J0%%N%J0%%NN%nJ5NnNJ0J0NJ0NNNJ0j0%%%%n%nj0nnj0nj5
7177E0Nn%n%%%%%J0L0J5J5%k5k5nnk0nJ5J5%nk5l0k0j5%K0K0J5nnj0j5nJ0L0K0J5N%k0k5%
7174A5J0M0K5K0%j5k5j0J0nn%n%nK5J0nk5j5%%j5nnNj5j5%K5K0J0NNN%nnnnnNj0k0k0l5j0
7171e5NJ5NJ5K5NJ5J5K0K0%k5m0k0%NNK5J0J5J5n%J5NNk5l0j0Nj0n%j0j0nnj0nj0nj0j0%n
7168f5J5J5%%J5J5%j5%%j5nnnnNK0J5J5NK0J5J0J0%N%NNJ0%n%nnj5k0j0k5m0k0j0J0J0J5K5
7165a0J0%J5J0NJ0J0J0J0k5m5j5J0K0NNK0J5J0K5J0k0k0j5k0%N%%j5j5j5j5k5k5k0k5K0M5
7162e5K5L0L5J5Nj5j5Nnnj0NJ0j0%N%%%n%%%%nN%%J0j0N%J0j0j0j0j0j5j0j5j0j5J5J0J0J0
7159c0J0J0J5J0NJ5K0%J5J0J0J5n%%%%nj0NNJ0j5l5l5l0NL0%j0j5%k5m5k5K0K5K5L0L0%%n
7156C0nl5o0k5%K0K0K0K0n%%n%%n%%%%%NnnNn%nn%J5%j5NK0M5M0K5%j0k5j5%K0K5K0%nnN%
7152A00k0m0m5j5n%J0j0j0J0j0j5nJ5J0nk5l0nJ5L5L5L0K5K5L0j5k0nNK0Nj0k5j5k0NK0L0
7150G5K5%j5j0k0k0j5nJ5NNNNNNn%nnnnNj0nnj0NK0L0M0J5%nj0%%j5J0j5nj0j0nN%Nk5l0j0
7146@K0M5K5J5%k0l0k0nJ5J5nl0k5j0NJ0J5NJ5nj0J0J5nn%N%J0j0j0j0nNJ5k0k5nNJ5j0j0
7143a0J0J0j5%Nj0NNnnNJ5N%K0J0NK0%J5J0NJ5J0J0NJ5nnJ0j0k0%nNNNj5l5m0j0NNNnNnk0
7140B5j5NK5L0M0K0j5l0k0%J5j5j5j0j5nJ5J5M5M5J0k5k0m0NL0J0nk0k0nnj5k5%J0nnJ0J5
7137D0Nj0nK5L0%k0k0%K0L0K0J0%%nk0l0k5j0%NJ5J0J0%j0k0%K0J5N%%Nk5l0j5K0J0J5J5J5
7134I5K5J0nl0n0m0l0nJ0L5L0K0%j0j0%NNN%N%N%J0NNNJ0%NNnj0%j5j5%j0nj5j0nj5j5nk0
7131c0%NJ0NJ0J0NK5n%%nn%%j0NK0J0J5K0L0L0J0nj5k0j5j5k0k0k0k0NJ0nJ0J5nNN%j5j0n
7128A5j0j0nj0nJ5NNNNNNn%nnn%j5Nnnn%j0NNj0%J5L0M0K5K5K0%j5l5l5m0k0NJ0NNK0L0L0
7125H0Nj5nk5j0N%nj0l0nK5L5M0K0Nj5j5nJ0NNj0l0n%nnnj0j5%NNL5L0M0J0j5j5nNJ0J5Nj5
7122A20nnNj0nNnnnn%n%j0nnj0nj0j0k0nK5L0j5l0l5NJ5K0J5J5K0K0j5j5k0nj0J5%%N%N%J5
7119F0J0K0Nj5k0l5nn%%nj0j0%NK5K0Nk0j0K0L0Nl0l0j0J5K0N0N0K0Nj0j0nj0%nj0j0l0j0
7116F0J0NNj0m0m0l0nn%%K5NJ0N%NJ0%NNNJ0NNNNNNNJ0NNNNNN%%%%%n%nNnl0m0l0l5j0J0J0
7112b5J5%K0L5K5Nnnj0nJ5nnnnnJ0N%J0%%N%j0%K0K5J0nk0j5j0N%%j5j0nnj0nj0%j5n%%K0
7109A0NJ0J0J5K0%l5m5k5NK5K0j0j0NJ5K0%j5k5k5k0k5j5j5J0K5M5J5%K0M0M0K0n%nnN%J5
7106A15K5J5%m0n0k5J0J0k5l0k5%J0j0nk5j5J0L5O0M5K5%j0l0l0j5J5NJ5nj0j0j0NNj0nJ5
7103C5NnN%N%J5J0J0J0K0%J5J0n%n%j0%n%nn%%k0J0%j0%NJ0n%NN%j0nj0j0nj5j5nL5L0J0j0
7100I0j0j5k5nJ0J5K0%j0l0k0k0j0j0j0j0j5nj0j0J5L0J5L0L5L5NNK5K5k0l5j5J5%n%j0J0
7097H0j5n%%j0j0j5j0j5j0j5j0j5K0L5K5K5J5L5L5J5k5k5l0l0J0Nj0J5L5L0K0j5l0l5m5k5
7095@%%%%%%%%J0K0L0Nl0l5j5J5J0J0J5J0L5L0J5j5k5k0k0l0k0%J5K5j0j0nnnnn%K0L5L5K0
7092A00k0l5l0k0nN%N%%%NNj0J0nk5j0NK5J5%%J5K5K5K0l0n%%j0j5%nj5%J0J0%nJ0J0j0nl0
7089A0k0j5NK0J0J0Nk5k0%L0N0M5L0Nl0n0l5nJ5NNJ0J0J0J0j0j0NM0K5%nk5%J0%Nj5j5j0k0
7086F0j5j0j5j0j5nJ0K0K0Nj0%%k0k0%nk0j5j0K0%%J5J0J0J0N%j5%K0J5J0k0nnJ0J0nnJ0%
7083C5Nj0Nj0%Nj0nNJ5K5K5K0L5K0J5J0Nj0m0m0l5m0j0nJ0%j5n%nN%J0K0K5Nnj5j5nnJ0NN
7080C5N%NN%%J0n%N%%j5%Nk0j5Nnj0nJ0J0j0j5nJ0J5J0NNJ0NJ0K0%nnn%j0Nnnj5j5nJ0J0J0
7076D5k0j5j0J0J0K0%NNN%k0nj0%Nj0k0j0j0J0K5K5K0nk0l0%K5K0K5J0j5j0nj0nj0%j5j5%
7073eNK5K0J0%%%%j0j0j0j0%K0L0K0nk0nL0NNj0j5j0k0%k5k0nk0j5%K0J0J0NJ5NJ5%NN%J0
7070E5NNNn%K5K0Nj5l0j5k0j5%K0J5%%J5L5K0%k0k5k5k5k5k5j0%J5Nj5n%nj0J5L0NNNNJ0n
7067B5nJ0%%N%J0J0J0J0%K0J5%nnj0nj0j0nj0nj0j0n%j5j5%J0J5%K0J0J0J0J5j0j0j0j0nj0
7064B5j5%J5J5J5J5J5J5J5J5%k0nj0J0K5K0J0K5%J5J5nnnnk0k5k5k5nJ0N%J5J0Nj0k5k5nJ0
7061H5n%j5NJ5J5J0J5nk0k0n%N%Nnnnnn%k0NN%nJ0%%N%NNJ0Nj5j0nk0j5j0j5j5J5L0L5J5N
7058H0j5n%k5j0j0J0J5J5Nk0%J5J0NNJ0nJ5N%N%%%k0m0k0k5nn%nn%n%%nJ5J5J5J5J5J5J0J5
7055H5NJ0j5j0k5j0J0J0n%Nj0%N%%%%%%%%%%%%N%%Nj0J0%Nj5l0l5j5N%%%%nJ5J0Nj0j5J0L0
7051B0L5L0J0nJ5nnk5l5m0l0j5K0K5M0L5%j0k5l5j0%%%NK0J5Nk0k0nK0J0nk0nJ5J5L5J5j5
7049E5l0l0k0J0J5K0Nj5nNJ0K0J5nk0l5m5j0%J5K0K0K5M0K0Nj0k0k0j0J5NJ0j5Nnk5j0J0J5
7046C0NJ0j0j0j5nNK5K0N%k0k0k0j5NNK5J5J0K0j0NNnJ5n%nn0m0j0%%j0J0L0K0%k0k0k0k5
7043g0j0j0J0K0L0K5K0NN%K0J5NNJ5NJ5nJ0%NK0NJ0j0l0j0nNJ0nk5k5nnn%l0j5%J5K5L0L5
7040A00K5K5Nj0j5k5l5l5k0J5L0L0J5j0k5j5k0nk5l0%NJ0K0NNK0J5Nj0j0k0nnk0j0j0J0J0
7037a0%J5J0NNJ0nk0j5j5j0j5j5j5K0J5J5J5K0J5K5J0NJ0%J5J0NNNn%J0j0nN%nj5j0j5j0j0
7034D5k0k5nK0%j5NJ5K5Nk0n0m0j5K5L0J5%j5%%J0j0l5l5J0K5K0j0j5l0l0j5nK0L5K5J0j0
7032f0nj5k0%J5K0K0K0L5L5K0nn%j5J0j0nnnNNNNJ0NNNn%nnNnj5NNj0j0Nj0n%nJ0J0J0J5n
7028E5J5J5%Nnk5l5l5k5nNJ5J0K5J0j5J0K5L0%j5j5nJ5J0j5l0j0Nj5%J0NM0L5J5j5n%%%%%
7025H5J5J5K0J5j0k5j5j5%NJ0j0j0k0%K5J5nk0l0l5j5nJ0K5%j0k5j5k0J0K5J5J5J0K5J5K0
7023I0K0J5j0k0j5k0J5J5J5J0J0j0k0m0k0nj5j5NN%N%NnJ0Nj0nNNnj5J5%NJ0NNJ0j0J5N0L0
7020A40K5nk5k5l5k0j5j5k0nJ5K0L0J0J0J0NJ0NJ0J0Nk5k5k5k0%J5K0%n%%n%%n%Nn%%%nj0
7017E0NL0N%k0k0l5k5k5NK5J5J0NK5J5J0N%nNL0J5j0k5n%nj0j5nj0j0J5%%j0j5j0NK0K0J0
7014F5nnk5nJ5L0%j0k0k0j0j0j0%NJ5J5J0K0NJ0J5J5nnJ0J0nk0k5k5j5n%K0L5K0%j0k5k0j5
7011B0%K0K0Nnnj0nnnnj0k0m0l0k5J5L0L5J5%J5%NN%%J0NNJ5nl0n0k0%NK5M0M5K5%nk0n%J0
7008G0J5J5j0k5k0nK0L5L5J5j5l0k0n%n%J5K5L0L5J5j0l0j5nj5l0m0k5j5nnnj5%J5K5J0j0
7005A5k5l5j5j5J0L0J5L0K5nj0j0%NJ0J5K5L5K5J5nl5k0k0j0%nJ5K0Nnj5j5NNnj5l0j5NK5
7002B5J0Nj5k5k0j0%%nj5k0nN%J0NnJ0%NJ0nN%nJ0%%J0J5J5N%K5NJ0J0%N%J5%N%%nn%j5k5
6999D0k0k0k5k0k5j5J0J5J5J0%j5%nn%nnj5k0J0K0L0K5L5K5J0J5J5NNj0j5NK0J5J5K0nk5k0
6996I0nNJ5NJ5J5Nj5k5k0n%k5m0k5nNJ0J5J5J0J0J5K0N%%l5l5nL5J5J5k0l5k5k0J5M0L0K0
6993H5J0k0l5l5j5%K0L0K5J5k0j5J0NJ0%nn%j0J5J0J5J0J5K0J5J5nk5k5nnj0nnj0nj0nj5k0
6990A5k0j0J0K0NK0O0N0L5J0%k0j5j0k0k0j0l0l0m0j0NK0J5L5Nk5l0NNj0nNj5k0j5NK0%%%
6988a0%k0m0l5k0nJ5%J0J0L5K0K0J0NNJ0N%L0M0L0Nj5j5%N%%L5M0%l5o5l5%Nj0k5nk0k5nJ0
6985d0K0L5J0nj0NK0J0J5j0NK0L5J0k0l5l0k0%nj0J5n%J0L5J5J0j5n%%nJ0L0L0N%k0j0j5k0
6982F5k0k0k0k0k0j0k5k5nJ0K0Nj0n%K0J5K0K0nk5k0nNNK0%J0J0J0NJ5n%J5%J0J5%j5NJ5L0
6979I0K0j5n0m5l5l0m0k0NL5N5N0K5Nk0j5%NnJ0J0NJ0J0NJ5NJ0j5k5j0k5m0l0j0NnnK0L5L5
6976B5K5Nj0j0j0NL5%nnNJ5K0L0J0j5j0k0nj5NNj0n%%n%j5j0Nj0nj5NnJ0J5j0j5l5l5k0NK5
6973e0K5NJ5K0J5J5nk5j5j0NNk5k5J0N5O0J0m0l5k0J0K0L5M0K0%%J0j5j5k0j0l0k0j5k0k0
6970d0j5j0l0%M0L5J5nNJ0nJ5K0K0J0k5j5J0L0K5j0l5k0k0j5k0K0J5%n%%J0NNNJ0J0NNnk5
6968B5k5nJ5J5K0J5K0%%K0L0K0j0j0K0%k5k5m0m0n0l0NL0J5J5K0J5K0J5j5m0l5j5nJ0NJ0J0
6965@L0K0K0K0J5K0J5J0j0l0l5j5j5%k5m0l5k0NK5K0%j0NK5NJ5M0K0J0j5j5j0j0j5NL0K0J0
6962H5nj0j5%NJ0j5l0k0%nj5nK0O0O5L5j0l0m5k5k0%K0j5nj0n%j5k0NJ0%k0l0j5%j0nJ5K5
6959d5K0K0L5L5J5%k0k0k0k0k0J0K5K0J0J5NJ0Nj0l0m0%K5J5J0NJ5J5%J0j0Nn%%nNNJ0J0J0
6957A20%nk5m5m5l0J0K5K0J0K5J0%j5j5%nj0j5%%NNNNNNNJ5K0L0Nl5l0j0NNNNN%NNNK0Nj5
6953I0k0j0N%n%NJ0n%NN%j0j5j5j5j5n%k0j5NM5M5%l0k5j0nk0j0j5J5L0J5K0J0j0N%Nnj0J5
6950D0J0J5J0J5k0j5k0k0j5j0J0L0J0n%NK5L0L0L0J5J5j0k5k5k5J0J0K0K0L0J0%%%n%%n%n
6947A85nnnj0n%nl0j0k0k5j5j5k5j5nnJ0M0K5nk0k0j5k0j5J5L5L0J5j0k5l0nJ0J5%j5%NJ0
6945A5J5nj0m5m0k0%J0J0NNJ0NNJ5J5J0J5K0NK5Nj0nj0j0j0NK5L0K0j5m0k0j5NK0L5K5j0l0
6942F0k0J5J0j0k5j0K0J5nj5l0k5k0%NN%NNnNL5J0K0K0K5%l5m0j5Nnn%J5J0NJ0%J0%%k0j5
6939A0%NJ0J0Nn%NK0K0%j5l0k5l0k0nJ5J0J5J5j5j0k0nJ0K5J5J5J5K0J0J5nl5l5n5l5j0J0
6936h0J0%%%nN%%NJ5J5J5K0J5K0J5J5J5%J0J0NJ0J0N%j5j5%J0Nnl5k0k0%K5NNj5l5j0j5%N
6933@%%j0j5k0%K5L0J0J5Nj5j0l0l0j5nJ0N%J5K5K5J0j0nj0j0nj0nn%%L0L5K0Nj0nj5k5l5
6930c5j0%k0j5L0M0K0%%%j5j5Nj0nj0j0j0j0j0j5nj0j0n%K0M0M0J5NJ5Nk5k5%J5M0M5K5%%
6927I0%n%nj0nnNN%J0J0%NN%nk0J0K0Nj0k5j0j0j5nNK5L0Nl0k0J5L5L0j0m0m0k0J0nj0nj0
6924@nj0K0J5K0K0J0Nj5l0j5J0J0j5n%n%%N%NJ0n%J0NNnJ5K5K0j0j0j0j0j0j0j5j0%k0k5j5
6921d5NJ5Nj5j5NJ0K0L0NJ0L0NK0L0K0%j5l0k0k0l5k5l0j0K0M0M0K0%n%j0%j5%%j5nNJ0j0
6918B5%%j0NK0K0%k0j0K0J5nnj0nnk0%%k0nJ0J0nJ0K5L0J0k0k0j5k5k5%L0N0L5J5%j0j5l0
6916E0l0j5nnnj0n%n%j5nNL5J5j0j5l0l5k0j0J5L0L5L5K5J5k0%nnn%nj0NJ0j5j0NJ0j5l0l0
6913h0m0k5nJ5N0L5NJ0NJ0nj0%j0n%K0L5M0J5Nj0j5k0nk5j0k0k5j0J5K5J5K0K5K0J5K0J0j0
6910H0j0J0J5J5nk0j5NJ5L5M5K5j0k5l5l5m0k5j5Nj0%nK5J0NK0NJ0J0J5Nj0K0NNJ0%j5l5l0
6907E5k0%J0J0Nj5k5k5j0j5k0K0N0M0J5j0N%K5K0NJ0k0l0m0l0j0k0k0k0j5k5j0K5M5L5L5K0
6904E0j0NJ0J5nJ0NnNj5NK5J0nk0m0k5n%K5J0J5%j0nj0j0j0nj5nJ0j0N%J5j0nJ0n%%%nNNn
6901@k0j0K0J5%%N%k5k0%K0M0L0J5K0J0J0J5J0%J5J5Nj5j5j0k0j0j5k5nnj0j5Nj0nnnNJ5J5
6898D0J5%K0J5J0j0j0%j5nnj0nj5%%j0j0%Nj5l0k0nj0NK5N0M5L5J0%j5l0l5k0nnj0j0%J0N
6895a5nj0l0j5L0L5J5j5j0J5J5J0NK0J0J0K0Nnj5j0j0m0k0nNNnJ0n%NNnM0L5K0j0l0k5%N%
6892C5j5j0nJ0J5nl0k5%J5J5Nn%nj0J0n%J0K0%k5k0%K0K0N%nNJ5NK0NJ0J5J0J0%j5j5%j5n
6889F0j5n%%nNNn%%nJ0J0%NNnJ0nj0k0%j0j0k0%%J5J5%%J5NNJ5nj5l0l0k0%J5J0%%J0%J0J0
6886B0%J5NJ0J0%J5J5%k0l0l5j5J5L0Nk5k5k0m5j0J5K5Nk5k5nj5k5J0K0J5J0J0J5J0J5NJ5
6883a0K0Nj0J0%%J0nnJ0J5K0J0K5J5nk0l0l0l0NL5J0l0j5nJ5j0%NJ0nj0J5L5K0M5K0j0l5k5
6881F5k0j0j0j5%J5K5M0J0j5k0j0k0j5NK0L5L0J5k5m0nJ0N%k5J0j0j5nj0nj0nJ5NNJ5nNJ0
6878D5j0j0j0nj0j0j0nN%NNN%N%nm0l0j0M0L5L0K0%Nk0l5k5k0%nnnj5NJ5J5L0L5K5Nnk5k5
6875a0j0J0K5M0L5K0%j0j5N%%k0k0nNNNNNj0n%nnJ0j5k0l5l0k5%J0NN%K5J0J0J5J0J0J0j0
6872C0j0j0j5j0j0j0j0j0J0n%K0K0j0k0j5NJ0J0%N%NnJ5L5L5L5J0j0j0j5j5j0j5J5K0K0J5
6869A00nk5j0j5%N%%j0l0l0j0NJ5NJ5j0nj5k5j0J0J5M5O5M5Nm0l0j5J0Nn%nn%%n%%nj5N%n
6866B0n%nJ5%J0j0J5J5j0J0N%J0%%NNNK0j0l0l5nJ5%Nj5k0k5k0nj0j5nNJ5K0K0K5%j5k0nj5
6863d0j5j5j5j5j5J5K5J5J5L5K5K5Nk0k0NJ5J0k5j5NJ0NJ0J0NJ5K0%j0k5J5J5K0nk0%NK0J0
6860A00J0nj0Nj5k0k5k5j5j5NJ0L5K0NNK0L0K5J5nk0k0n%NL0K0J5k0l0l5k0j5%k0nNj5%%N
6857B5K5K0J0NNK0%j0j0%k0j5l5m5j0J0L5K5K0J0nj5j5k0l5%K5J5%nK5K5J0J5%%NK0M0J0j0
6854A50l5l5k0j5k0j0k0k0k5j0J0K5K0J5J5nl0k0j0n%J5J5J0nk0k5n%%K0K5K5K5K0J5K0K0
6852A10J5j0l0j5NJ5K0Nj5l0k0k5J0J0J0j5l0k5nNK0K0L0J0Nk0j5%J0M0K0k5k0k5k0nNNnj5
6849@NJ5Nj5j5%NJ0nnj0NJ5J5j0j0NNNNnnnnnnnnn%j0Nnn%%%J5J5NK0%J5J0%n%%n%j0NJ5J5
6845F0J5J5J5k0l5k0%N%%K0J5J0K5NJ0J0Nj0l5k0k0j0NJ5J5j0j0NK0K5J0nk5m0k5nJ5L0L0
6843I0K5L5J0j0m0m0k0nk0j0k0j5J5J0J5J5NK0L0L5J0j0j5j0k0j0j0k5j5j5j0j5j0j0J5L0
6840EK0K0nk5j5j0j0NK5L5L0J0%k0j0%j0j0%%%%j0J0%%J0L5K0J5J5%j5l5k5k0k0%J5L0J5n
6837G0nNJ5J5J5J5nn%j0Nj5Nj0n%j0j5%J0K5Nk0j5j0nnnl0k5nJ0M0K5%%NN%J0J5K0L0J0nk0
6834A30l5n5l0NK5Nj0j0j0K0%j0k5m5k0k5j5%K5L0K0NJ5L5L0J5%%K0M0K0nl5n0l5k0j5nj0
6832b5NJ0K5K0K5NNnnk0k5j0j0K0K0K0J5K0K0nnj0n%nk0%K5%n%j5j5J0K5L0J0%Nk0j5j5j5
6829F5l0k0J5M0L0Nj5j5j5j0j5j0J0K5K5Nj0k0j5j5j0J0%%n%n%J5J0J0J0J5%k5l0l0k5j5K0
6826b5M0M0J5%l0j5J0J0NNNNk5l0nJ5%j0nnk0k0NJ5L0NJ5J5J0K5J0J5K0nk5k5n%k5m5l5k0
6823f0J0L5N0L0J0J0K5L0Nj0k0J0K5K5Nj0Nj5k5m0m0k5%%J0nj5j5J5K0Nj5k0J0K5K5L0L0K5
6820A55J5%k0j0nj0j0j5j0nk0k5k5l5k0L0M5L5M0J0j0l0l0k5k5l5j5NM0L5J5%%nnJ5j5m0k0
6818b5NK5K5J0j0k0l0nj0j0nnl0j5J5M5N0L5J0J0L0Nj0k0j5j0k5nk0j5j5j0k5%K5K0L0J5%
6815B0k0nk0k0n%%%%%J5J0%k0l0k5k0%K5J5J0J0J0J5J0L0L0Nj5j0NK0L5K5J0%k0k5k5l0k0
6812a0%%n%J5K0J5J5J5K0J5J0nk5k0j0j0%j5%J0J0J5J0nNJ0j0k0j0j5j0nJ0L5L5L0J5nj5l5
6810H0j5%J5J0n%NJ0J0J5Nk0k5l0j5%N%J0NNk0k5k5%K5J5k0j5J0J5%j5j0j0l0k0%J0K5K0N
6807@nn%L0K5J5K0J0nj0NK0L0%%Nnk0m0l0k5j0%Nj0n%j0NJ5nJ0J0NNNNL5K0%k0l5k5j5j0j5
6804b5nNL0L5J5%k0l5j5j5n%NJ5K5J0N%K0J5%J0J0J0J5j5j5nNNj0%j5j5nk0nnk0NN%NnJ0J0
6800A5nJ0%NNNNNNNNNNNNNNj0j0nj5nj0k0%K0K0L0J5k5m0m0l0J0N%J5NNJ5%j5j5j5j5J0K5
6797eK5NJ0J0J0NNNJ0J0nnj0%nnnnnnnj0nnnj0%j0%j5%nnj0J5K0NK0J0J5J5J0Nk0nnj0j0j5
6794E%K5K5L0nk5k5j0J0J0J0%J5L0nJ0K0nnNnn%%%k0j5j5j5j0k0l0%J0NNJ5NJ5%J5%n%%n%
6791D0%%J0J5K0Nj0l0j5k0nN%n%%j0J0NNJ5%NNJ0NJ0J0J0%j5l0l5j5n%nnK0K0M0L0K5%j5j5
6788H5%%%%J5J5K0Nj0k5l0j0K5L0Nk5j5k0k5j5%NNN%NNN%%N%NnNNj5%%j5j5J0j5%nNN%NN%
6784C5Nj5j5%K0N%Nk5nNK0K5NNJ0Nnm0m0l0nK5L0L5K5j0k0l0nnnnJ0J0J5J0J0J0J0J0N%NN
6781A00j0n%J5J5%j5k0%nn%nn%nnnn%j5j0k0%k0nk0nNNNNK5K0j0nNJ0N%NN%NNN%N%J0%NNn
6777F0nNK5Nj0j0J0K0L0K5K0J5K5J0Nj0nnj0l0n5m5j5N%j0l0j5%J0%J5Nj5%J0%J0%NJ5n%N
6774F0J0nn%%j5n%Nj0m0k0j0NJ5J5K0J5j0J0Nnk0k0%L0K0J0j5k5%NN%%j5j0J5K0%k5j0%%n
6771ek5k0k5j0J5K5J0%%%NNK5K5J0%%J0J0J0J5j5NNj0n%%n%%j0N%n%nnk0j5j5nnj0K5L5L5
6768F0NJ0%%j5j5%K0NJ0%j5nnj0J0J0nj5j5k0j0%Nj0J5J0K0J5J5J0j0k5k5j5J0J0J0nk0k0
6765a0j0N%J5nJ5J5J5K0J0J5K5Nnnj0j0nj0j5%NNNJ0j0nK0J5Nk0j5%%j5nnnj0nj0%j5k0%L0
6762A0J5nk5j5J0J0J5K5N0L5J0k0k0k0k0j0NJ5J0J5nk0k0nnJ5J5NJ0K5K5J0j0nNJ5J5%k0l0
6759A10j5N%nk0k0n%nN%j0J0J0nk5k0nJ5N%j0k5k0nJ5J5K5K5K0nl0l0j5j5j0NJ5J5K0L0K5
6757G0L0%j5nnj0j0k0%K0K0K5K0j5j5j0j5N%%Nnk0j0j5j0K0J0%k5n%K0J0J5j5j0j5NJ0J0%
6754D5%%%%j0l5l0nL0K0NNNNNnJ0J5nj5j0j0j5K0K0K0K0j5j0j5j5J0K5J5K0j0l5m0j0K5K5
6751E5J0j0l5j0J0J0J0nk0j5nnNK0J0K0nk0k0k0nJ5L0J0nnNL5L0L5J5Nj5l5k5k0k5k0J0NJ0
6748C0J0K0%J0J5J0J0J0J5nj0nnnnj5%%k0Nj5nnNj5k0k0N%%k0j5%J5L5L0K0%j5j5%nk0j5j0
6745b0%J0N%N%nN%%%%nJ0N%nj0nK0K0J0%j5j5%J0K5J5NK0N%j5j5l0k0j5J5NK0J5L0L0Nm0m0
6742C5k5k0%j5j0J0J5J0J0K0NJ5J0j0n%j5j0%j0n%N%k0k0j5NJ5J5NJ5J0K5L5J0nk0j0%J0J0
6739G5nj5j5%j0j0%%nn%%%K0L5J5NNJ5%j0k0m0j5j0j0j5k0J0K5K5j0j0K0K0K5J0J5J5NK5L0
6736A70Nj5k0j5j5j5j5j5j0k5NK5K0Nj0l0l5l0j5%J5K5L0L5K0j0nk5NJ5K0J5K0Nj5J0j0k5
6734I0k0NJ5K0K0%k0j0k0k0j5k5%J5K5K5M5N0K0Nk0m0m5j5%j0j0%J5NNNNNNNJ0NNK0nJ0Nn
6731A60j0%j5j0j0nnk0%k0nJ5Nj0l0l0k0K5L0L5K0j5l5l5nNJ0NN%%L5J5%j5k5k5m0j5J5K0
6728@K5J5nl0k5nJ0L0K5J5j0k5k5%NL0L0J0j0j5%L0K0Nl5m5j0%nj0%J5J0NNJ0J5%%J0%N%N
6725G5N%NnJ0nnJ0%%J0J0NJ0k0l5l0k0k5j5NK0K0%J0K0N%nJ0%%K0j0l0j5NJ0J0NNNJ5J5NK0
6722A25J0nk5l0k5j5k5k0%J0%Nn%%nnK0M5K5K5J0J5J5NnK0j0k5k0NJ5j5m0k5k5j5k0j5j5n
6719d5K0NJ0K5K0%j5j0%j5%J0J0J5NK0Nk0k0N%nNK0J5J5J5Nj0n%Nj0n%%NNnJ0nNNk0j0j5k0
6716B5l5k5j5NK0%J0J0J5J0J0J0J0NNNJ5k0k5m0j5J5%%NK0NJ5J5Nk0l0l0k0NJ0J5J0NK0J5
6713D0NK5Nj0nj5j0K0J0J5J0K0J5l5m5m0j0%NJ5J0J0J5J0J5J5J5j5l0k5j5N%nJ5L0J5j0nK5
6710I0K5K5K5nk5k5n%%%%nj5j0j0j0j0nj0NK0K5%nk0k5nNnJ0nnJ0Nn%J0%NNNnJ0J5j0J0%N
6707H5%%%J5%j5l0m0j5%J0%%%%N%J5nj0%K5L0J0NNJ0%N%%N%nNnl0nk5k0j0k5j0N%N%K0K5N
6703D0L0K0J0K5J0nl0l0j0J0J0J0J0J0J0J0J0j0k5k5j5j0k5k5j0nNJ0j0%NnJ0J0NJ0J0NJ5
6701F0K0%j5nnj5k0%j0j0j0J5J0nnj0%J5K0K0%j5j5J5K0J0j5j5%%Nk0nnNJ0NJ0K0L0J0k0l0
6698E0j0%J5J5nJ5%k0l0l5k0J0N%J0%k0j5%NNNJ0j0nnnJ5M0P0N0K5nj0l0k0j5k0j5j0N%nj0
6695C0K0J5K0K5Nj0j5nJ0J0nj0J5Nnj0J0%%NJ5K5nl5m5k5NJ5Nj5k0j5K0M0O0M0J0j0nNj0k0
6692A45J0K0K0j0j5j5k0l0l5j5k0j0%J0j5k0j5j0NJ0K0J5NnnJ5K5nk5k0j0J5K5%%%N%J0j0
6689D5J5%n%%%Nj0N%%%%%nJ0nnK0L0j0nNK5Nnk0m0m5k0K0J5J0%J0J0%J5%J5NJ0K0J0J0nn0
6686H5n0l5j5%K0K5N0K5j0k5k5k0k5k0%J5NJ0J5L0L0J5J0%j0l0j0NJ5J0K0Nj0Nj0nNj5Nj0
6683H0j5%J5j0J0%NNnJ5Nj5%nJ5J0NK0Nj0l5m5k0NL0K5K0%nj0j0j5j0nj5NJ0J5L0J5nj0k0
6680H0k0k5k0NNK0N%J0%J0%NNNnj0j0nj0nj0nk0j5k0j5k5nJ5J0J5K0L0N0M0J0k0k0l0j0NK5
6678F5K0Nj5k5l0k0j0nJ5J0J5J5NNN%J5n%J5N%%N%J0%%%k0j0j0j5nnj5J5K0J5K0K0J5K5J0
6675A60nk5k0j0j5j5k5j0%k0j5%J5L0J5L0L0M0J5%%j5j0j0J0n%Nj5k0j5j5j5j5j5j5j0j5k5
6672b5nnj0nnJ5L5K5K0K0Nk0l0l0j0%J5K5L0L5K5k0l0l0j5j0Nn%%J0J0K5L5J5nj5nL0K0nk0
6669I5k0nnm0l5nJ0K0K0J5K0L0J5K5K0j0k5k5j5k5j5j0k0k0J5K5K5M0J5J0j5%%n%nnn%j0j5
6666F5nj0j0K0NNNNK5nl5j5k5k5k0j0NK0Nj0j0J0NJ5J5NNK0K0Nj5j0j0J0J0J5nl5k5k5%J5
6663Ej5j5j5j5NN%J0NN%J0K0%J0J0nm0k0j5nJ0%NJ5K0K0J5K0K0j0j5nJ0J0%j0j5k0%J5K0K0
6660F5K0J5J0j0k5k0%J0%%k0j5nK0K5L0K0j0j5j0j5j0%NJ0J0J0j0l0m0l5j0Nj0j0J0J0N%J0
6658a0%k0j5J0K5L0K0J5J0k0nJ0K5L0L0K5L0M0J0k0l5l0k5k5l5k0nK0K0j0k0k0j0n%%nj5J0
6655A0%j0%%j0J0K0L5M5J5j0k5l0j0nj0n%K5M0M0J5%m0m5nL5L0nN%%nJ0K0NJ5J0j0k5l0nN
6652A05J0J5Nj0l5k0j5J0L0L5L0M0K0J0j5k0l5k0n%J5J0%j0j0nj5j5nj0j5j0j5j0j5nk0k0
6650b0%J5M0L0K0%j5J5k0k0k0l0j0%K0K5nnj0j5nJ5L0L0J5NNJ5%l0k0l5k5%K0J0%K0J0j5l0
6647A0k0%%J0j0k0j0J5L5M5N0L0nk0j5j0nJ5N%j5m0l5j5j5%%j0J5M0L5K0nk0k0nJ0nNN%J0
6644E5J0%nJ5N%nj0j0nJ5%j0k5j0%J0J0K5Nnj0k0%NN%J0j5nk5J0%j5j5NNj5k0%J5J5%NJ0n
6641Ej5j0K0L5%NN%N%%%N%nN%k0j0n%j5j0%j5%%j0n%j5%K0NNK0L5L0Nj0nj0nJ5K0%j0k5nl0
6637Ek0j5NK5NJ5nk0j0j0j0j5nj5k0nj0j5K5K0K0K0Nj5%%%K0L5M0M0K5Nj0k0j0j5j5nJ5NN
6634G0J0K5J0k5j0%nj5j5nj0j0J0n%k0j5k0NJ0K5L0n%K5K5NJ0j0%%n%j5%nJ5K5L0Nk5l5m5
6632C5k5k5j5k5j5j0%K0L5J5%NJ5J5NJ5J0k0j5k5j5J5J5J5J5Nj0j0J0L0N0M5Nl5l0j5J0J5
6629A10K0J0%j5%nj5k5k5j0K0NNNJ0%J0NNK5%j0k5k0k0NJ5Nk0k0k5nj5nj0j0j0J0L0L0J0%
6626D5j5j5J5J5J5j5%K0%J5%K0%l5j0K5L0J0j5n%NnnN%%Nnj0j0%J0J5J0k5k0nnNj0j5j5j0
6623A5j5J0K5L0Nnj0nj0nj0j0nnnk0J0L0L5J5K0J0j0l0k5l0%j5k0NNJ0NNNNNJ0nnJ0%Nj0J0
6620C0L0K5Nnk0J0K5K5J5j5k5j0J0J0j5l0j5J5%j0l0j0NJ0J0NNNJ0NJ0J0j0j0nj0l5k0NNJ0
6617B0J5J0J5J0J5J0J0K0j0k5k0m5j0%NK0J5J5J5%l0k0nj0j0%j5nj0j0nNnj0J0K5L5L5L0K5
6615A15K5K5K5J0Nj0l5k5k5l5k0k0j0J5K0K0J0J5J0J0%j5m0l0%J5J0k5k5nJ5M5L0nk5l5l0
6612Ej0NN%NN%J0nJ5K5K5%j5j5k0k0k0j5J0j0%K0M0M5J5%j5j5%J5L0K5K5n%n%n%nnj5k5j5
6609H5k0l0j0k5k0J5J5J5K0J5J5J5J5Nk0k5Nj0j0j0nNJ5NJ0J0J0%J0L0nj5k0j5J0%nnJ5%N
6606I5N%J0nj0k5l5j0j5l0k0k0nJ0NnJ0%%J0NJ5K5Nj5%L5K0J0%N%j0j5K0K0%j5%j0nnnn%n
6603C5nnnn%nJ0J0J0NL5K5Nj5j5k0k0k0nnL0K5J0J0J0J0NJ5K0Nj0j0j0j0nj5nj5%%%%nNJ0
6600H0j0j0j5J0L0n%%%nn%j0Nj5n%j0j5j0j0K0K0K0K0L0K5Nj5m5l0%j0%k0NM0K5J5nj0nn%
6597H0j5Nj0k0NJ5%J0J0K0%NJ0J0%l5k5j0j0j5nnJ0J5%%L5N0M5L0J0j0k0l0k0l5k0J5L0K5
6594A50K0K0%j5l0k0%j0j5j5j5nk0l0j0k5j5%K5K0NnnJ5L5M5L0j0k5nnj0nnj5j5%J0J5K0J0
6591I0K0J0J5J5j0l5l0j0nnl5m0j0Nj0%j0nnnNK0J5Nj0%K0L5J0%J5NNK0NJ0%j5nj0j5%%j5
6588D0nj0j5%j0j0nj0NJ0NNNNNN%J5J5%%J5NJ0j5k0k0j5J5J5J5J5nk5%k0nJ0NNN%NNnk0j0
6585A5j5J0J0K0%%J5NN%k5m5m0nK0J0Nk0k0%K5K0Nj0k5l0j5NK0L0M5N0L0K5%l5n0l5k0k5l0
6582g5j5J5L0L0J0J5J0J0L0K5NnNK0K5Nnnj0j0k0k5k0k5m0k0j5J5J5J5J5J5J0K5J5J0Nj0j0
6580F5NJ0Nj0k0m0l0k0%J5K0nj0nK0J5%NNJ5%%J5%J0nj0Nj5j0%nnnJ0J0nk5j0NK5M0K5J5%
6577A05j0nj0nk5j5NK5L5J5n%nk0n0m5k0%J5J0%NJ0K5J5j5m0l0j5J0J5L5K5N%N%nj5k0nj0
6574a0j5n%N%%j0k0%K5L0K0j5nnK5J5%Nj0n%n%%j0j0nj5%J0J5L0L0K5J5j0j0nj0%j5l0k5n
6571e%j5j0NNJ5n%k0j5j5%K0J0J0J0J0%NJ0K5K5Nnnj0NJ0J5J0%j5j0k5m5l0l5%L0J0J0J0j0
6568b0j0NK0NK0J5j5j0%NJ0J5Nl0k5k5j0J0%nj0NJ5J0J0k5j0K5L0L5J5J5K5NJ5nJ0N%NNNj0
6565A35nnj0NNnk0k0%NK5J5J0%k0k0k5%J5Nj5j5k0k0%j0j0j0J0K5M0L5j0j0j5J5K0Nk0l0j0
6562D5nnK0J5K5J0%n%nj0%%nnn%nj0NnnNK5K0Nk0k0k0k0k5m0l5k5J0L5L5J0J0J0J0J5%J5J5
6559F5%N%%%J0J0J0j5m0m0j0NJ0NJ0J0J0J5%K0K0%J0J0%j5l0m0l0l0nj5%K0K5K5K5L0NJ5j0
6556I0nj0nj0nj0nj0j0nj0j0nj0nnJ0K0j0NJ0NNnnj0%J0J0%l0j5j0nK5K5Nj5k5%J5K5K0J0
6553D0J0J0NK0J5nk0nJ5Nnnnj0nnj0nnj0nnj0Nj5k0J0K0J5L5J0k0k5k0J0K5J0k0j5j5%J0J0
6550A5nnnnn%j5NJ5L5L5J5j0n%j0j0Nn%%nn%J0%nJ5J0%%NNk0j5n%k0k5NJ5%j5%K0J0j0j5k0
6547b0k5k5k0%J5NJ0J5K0J5K0K5J0K5J5k0j0k0j5j0k5j5j5NJ0J0NJ0NJ0NK0L0L5J0nj0j0n
6544H0%NN%l0k5m0k5%J0%NL0K0Nj5k5nK5N0J0j0K0nk0l5m0j5%NJ0NnNK5M5L0L0J0j0k0k0k0
6541F5k0j5%K0L0J0J5J0J5j5k5k0j0j0j0j0nK0L0L0K0j0j5nj5k0nj5j5J0%NNJ0%nJ0J0J0N
6539H5J0J0NJ5N%%%%Nnj0NJ5J0j5k5k5j5J5J5j5j5j0j5k0%j0j5nj5J0L5N5N0L0J5%%Nnj5N
6536A65Nj0nNJ5nj0J5J0nm5m5k5%n%%%N%N%NNN%NNL5M0J5nk5k5k5l0nJ5k0j5k5nK0K5K5K5
6533A15j0n%j5l0k0%J0K0J5J5J5%k5o5o5k5L0L0L5j0j0J5L0L5J5j0nN%nJ5%n%%Nj5%n%j0%
6530G0nn%nnnn%nj0%nn%nnn%J0%NN%J5nJ0J0J0J0J0NNJ0J0%k5k5k0%j0j0K5K5%j5j5%L0K0
6526I0Nk5j5%NNj0l5nN%%J5K0j5j5j0J0L5L0J5j5m0k5nJ5K0nnJ5K0j5nj5j0j0j0nj0j0%%K5
6523A5M0K5%K0J5j0j5j0j0j0nk5NJ0K5J5K0J0nk0l0k0%j0j0J0L0K0J5J5J5j0k5l0%J0J5nn
6521G5Nj0%%n%%%%%%N%%j0k0NK5L5%k5nk5k5k5k5NJ0J0J0NN%J5NN%J5J5J5L0J0j5j0k0j5j0
6518F0l0k0k5nl0l5nJ0J0J0J5J5J0J5J0%n%%%%%%nnJ5L5M5L0%l0l5l5j5%K5K0%j5l0nk0k0
6515d5%K0K0NJ5J0NK5%J5K0%j5j5k0k0J5J5J5J5Nj5j0NK0Nk0j5j5j5k0j0J5J5J5K0J0%nK0
6512H5L5J0j0j0j5l5m0j0K5K0j0j0nJ5%N%N%%j0nj0j0k5l0%J0J0j0%N%NN%J5%J0NJ0Nj0J5
6509D0L0K0k5l0k0%%J0L5L5J0nl5k5j0J0K0J0NNnK5J0J5NNNJ0NNNJ0nj0j0%j5k5n0n0l5k5
6506e0j0J5J0J5K0J5nJ0J5j0J5%J0J0j5nJ5L0J0n%J0NNJ5%%J5%J0%Nj5j0k0k5%K0K5K5Nk0
6503A40l5l5j5NJ0K5%%nk0k5k5%%K5J5nNJ0K0J5J0K5Nj0k0j5k0j0nj0j0nnk5NJ0K0K0J5j0
6500G0k0j5j5%J0NN%J0J0nj0l0k5j5j5%K5K5Nn%%%Nj0J0j5nnj0nJ5L5M0Nj5j5k0j5j5j0NJ5
6497@%J0J0K0%J5J0%%N%J0%j0J0J0NJ0N%nNK0J0j0k5l5l0j0j5NJ5L0L5J0j0k5j5J0K5K5%j5
6494A05k0k0%l0m5l0j5Nn%J0K0M5O0M0%nk0j5j5NJ0J5%m0m5k5NK5K0K0L0L0K0Nj0j5l0k0k0
6492D5j0nj0nJ0J0NJ0nnj0N%J5M0M5K0%k0k5j0N%n%nNj0%K0M0L5%l0m5m5k0nj5j5J0K5K0J5
6489H0nnnn%J5J0NK0K0j5j0j5j0j0j0%K0NJ0nj0j0nj0j0j5%J5L0L0J0%j0%j5l0k0NJ0%%J0
6486F5j0j5j5K0J5nnNj5n%%nj0N%%n%%%j0k0k0nJ5K0J0K0L0Nj5j5nJ0NnNnj0NJ5K0nk0m0j5
6483a0J0M0K0%k0k0%N%%J5K0nl0j5j0j5j5J0K0L0Nk0%j5j5NN%J0%J0J0%nj0j0nj5nJ0L0J0
6480B5j0nJ0K0K0j0j0nJ5NN%NJ0nJ0NnNNj0j5Nnnj5NNNJ0J0k0j0J0K5L0j0k5j5n%NnNK0NJ5
6476A05K0NJ0J5nk0j5j5j0j5j0j0k0Nnj5%j0%nk0nJ5L0K0K5nj0l0%K0J5J0j0nNK0J0J0K0L5
6474A55L0J0j0k0m0l5k5nJ0J5j5k5k5%J0NNJ0%m0k0%%j5NK0L5K5nl0j0j0Nj0NJ5K0J0K5L0
6471A05Nl5l5j0K0M0L0J0j0j0Nnk0k0j0j5k0%L0M0L0J0%NJ0K0%j5%nj5m5m0j0j5J5N%J5L0
6468I0K0%nnj0j0nj5nj0j0j0j5k0j0K5K0J5K5J5J5J5J5k5n5n5k0NK5K5J5nk0k0nnJ0N%J0%
6465A0NN%K0J5NNJ5J5NNj5j0NJ5J0j5k0j0NNnJ5K0j5k0k5nj0k0%L0K5%j0j5j5j0nJ0%NNK5
6462E5K0Nj5k0nk5k0nJ0K0Nn%%%NNNj5k0J0K5J5j5j0J0%NnNK0%NK0M0J5%n%k0nj0j0j0j5j0
6459E5NJ0nK0M0L0%l0k0j5k5j0J0J0J0J5j0k0j0j5nj5%j5l5k5NM0K0%k5k0J5J5J5J5J5J0J5
6457G0J0J0J0nJ5NNJ5nk0m0l5k0%NnJ0%NNN%NnJ5%%%%%%J0nk5k5l5k0J0NNNJ0j5%n%nj5N%
6453d5%%%N%N%j5j5J0K5L0L0M0K0j0l0l5j0J0NJ5NN%J0nj5k0J0J5L0Nj5j5%J0NN%%%%%%%N
6450G0nK0nJ5K5K0%j5%j5j0j0j0j5j5j5K0J0nk5k5j0J5J0J5j5%%NNj0J0K0K0K5J5K5K0K0K0
6447B00nk5j5k0j0k0j5k0%%j0N%n%nJ0NJ0J0nJ5J5%nnj0nnj0nj0nj0j0j0k5l0%J0J5K0J0J5
6444D0M5K5J5j0j0k5j5k5p0o0nK5M5K5L5L5J5%NNNj0l5l5NK5J5J0J0J0j5l5%nj5J0NNJ0J0
6442F5%J5J5nk0j5l0j5J0J5J0J5J0J0NJ0Nj5k5m5k5j0NJ5K5K5L0K0Nk0nnj0nj0nnnj5%j0n
6439Ej5%K0K0L5N%j5j0j0j0J0%nj0NJ0j5J5j0nJ0%nJ0j0j0k0k5j0J0K0K5J0k5j0J0J5K0J0
6436D5j0k5j5NK0%j0%NJ0J0K0M0M5K5Nk5j5j5j0k0l5j5NJ5L0M5M5K0%Nnk5m0o0l5j0K0K0J0
6433G5N%j5J5K0J0%nJ5J0nk0j5j0Nnk0j5k0nJ0K5%n%%%NJ0nN%N%nj0k0%K0K5J5K5Nj5j0Nn
6430A00j0%nj0nj0nj0nnj0%K0K0NJ5J0J5Nnk5j0k0l5l0k0J0M0K5K0j0j5k0nN%NK0n%K0%J0
6427G0J0%J0Nj0%J5NJ0nk5l0m0k0nJ0NJ0NNJ0J0J0J0%Nnk0l0j5NJ0J0Nj0m0j0J0J0j5k5j0
6424f0K5Nj5l0NJ5L5L0Nnl5l0nNK5J0K0j0j0J0K5K5J5NNj0k5j5j0NJ5L5K0K5K5%j0j5nj5k5
6421F0k5NJ0%j5k5k0k0%J5J0nk0n%J0L0L0K5nj5l0k0j0J0J0J5K0L5J5%nK0L0K0%k0k0k0k0
6419G0k0k5k5k0k0J0K5K5J0J5K5K5J0%k0k0%J5nj5k5j0J0J0J5J0J5%j0%j0j5NJ0Nj5k0k0n
6416A0J0n%j0j0%j0NNj0nNj0NJ0%J0J0NNNNJ0J5J5j5l0j0K0L0K0nj0j0nj0J0J0K0K0K0j0l0
6413H5l0k5nNJ0K0K5K5%k5k5l0j0n%nj0k0k0%J5J5%J0J0NJ0j0j0nj0J0M5M5J0%k0k5%K0K5
6410A00K0K0J0j0j5k0k5k5nJ0%k0nnJ0L0K0K0%%%%nk5j5j5%J5NJ0J0J0NJ0j0n%j5nj0j0%n
6407E5%%%%%%%%NNNk5k0k5k0j0J0N%K0M0L5K0Nn%nn%%nnj5nnj5nnj5J0J0%J5J0NK0nnnj5%
6404E5%J0K0%j0j5k0nNK0K5N%N%NNn%Nj0j5j5j0NK0K0J0nnj0nk0k5m0l0k5J5K5K0J0NJ5%%
6401C5%Nj0j5j5%J5M0K0K0J0nk0k0j0J0NJ0N%j5k0%%k5j5nJ5%j5k5j0j0K0M0K5K0Nk5n%J0
6398D5J0nN%%%j0nNJ5J0K0J0j0l5l5nJ0K0J5J5J0%NNnnNJ5%j0l0l0k0l0j5N%K5K0Nnj0j5n
6395a0%K5J5J0Nj0Nn%%n%n%J0j0j0j5k0nK0L0L5J0nk0k5nj0k5j5j0n%J5L0K0J0J0j0%J0%N
6392D0%%N%J0NNNJ0NNNJ0J0%j0l5nJ5K0Nj5j5j5k0NJ0K5K5K5J0j5j0j0nk0j0nj5%J5K0L0J0
6389A25j0%j5%NNK0Nj5N%j0%j0%nnn%nn%nnJ0NNJ0%N%NL0J0j0k5l0j0J0K5K0J0k5k0%Nj0J0
6386A00N%J0nnJ5%NNj0nNj0N%j0J0j0nN%n%%j0j0j0nj0j0j0j0J0Nj5j0k0j5%K0J0j5k5nj5
6383e0nNk0J0NNNJ0NNNJ5J5J0J0K0NJ5J0Nk0nnnj0nj0%nj0Nnj0n%NNnJ5N%%J0J0NJ0J0J0J0
6379H5J5Nj5j5j5j5j0j0%J5L5K5J0nj0j5k5%nJ0nJ0%NNNN%NN%NJ5j0k5l5m5k0n%%%%nj0NJ0
6376b5J0J0J5L5L5K0j0j0k0j5J0K5K0J5%k5m0m5k5NNNNJ0NNNJ0%nJ0K5J5%j5k0nJ0J0%n%n
6373E0l0j0NNJ5Nk0j5k5j0J0J0K0K0J0%k5k0j0%%J5K0K5Nj0%%nN%nJ0nNNNN%Nj0j0nj5j5m0
6370c0%J0J5K0nk5l0NJ5K0J5%NJ0J0J0%K0n%nNj0N%nJ0N%J5J0nNJ0J0J5j5k5k0%NJ0k0j5%
6367D5NN%nk0j0J0K5N%n%K0J0%k0l0j0K0L5L5K0nm5m5nK5L0J5nl0j5j5j5j5k0j0%K0J5L0M5
6364I0K5%NnJ5%k0k5j5%K0nk0j0j5k0m0j0K0K5N%%L5L0Nj0j0j0J0J0j0nNj0NN%J0J0n%NK0
6361A10%j0l0k5j0NJ5Nj5J0K0L0K0%j5k0k5nK0K5J0J0K5K5k0l0k5l0j0nnj0j0J5L0N%j0J5
6358H5J0nk0l0m0j5NN%K0J0j5%%J0J5Nj5%nn%nnJ5J0J0J5j5j5j0J0L0K5j0nJ0j0l0l0j5J5
6356EJ5J5NN%J0NNnj0l5l5j5J0K0M5J5j5k5l0nJ0K5K0J5nj0j5k0j5j0k5k5j0J0K0M5N0N0J5
6353A05N%nj5j0j5J0J0NJ0NNJ5%J5%%J5nNN%K0J5j5n0o0j0J5J5%j0j5%%j0j0%Nk0j5%j0j0
6350ej5nNNNNNJ0nJ5J0J5J0K0J5J5J0K0k0j0j5j0m0k5j0J0n%J0j0%J0%%K0J5K5J0%L5J5J0
6347A50nj5k0nnk0k5%J0J5k0k0j0N%%j0j0j0j0j0j0%k0J0%NNK0N0M0L0%j5nnk0%nj0nn%j0
6344C5j0nn%j0nj0j0nnj5%J0%J5%j5nJ0K5L5L5K0j0j5%%k0J5K5K0J5j0j5j0j5j5j5K0J5J0
6341H0j0N%%n%nL5Nk5j0nnnnnj0j0nj0j0nj5nj0j0nK0L0M0J5K5Nnk5l0j0J0J0K5%j5k5k0n
6338eNK5nn%nNJ0NJ0NNJ5%nN%%%%%%%%nJ0j0J0J5j5l0l0j0J0j0l0j5j5j5j5j5j0J5K0K0J5
6335d5Nj0l0l5NL0K0J0K5K5L0J5K5K5K5K0%%j0J0n%n%k0k5l0j5J5NJ0J5K0K5K5K0%k0j0j0
6332A35nnNj5%%n%j0NJ0j5l0nJ0J5K0K0L0J5j0j0nj5nnj0j0nj0nn%%j0J5%n%%j0k5l0j0nn
6329eK0L5NNJ0J0NJ5NJ0%NJ5j0k0l5m0j5K0L0L0K5nnnn%NNNj5j5J0K0K5J0j5j5m0j5K0L0K5
6326A40nj0K5%j5m0l0j0J0j0NNj0n%%%%%%nJ0j0J5n%Nk5j5J0J5M0K0nj0J5J5K0J0j5m5k5k5
6323D0l0k0J5L5K5%k0k0%N%NNNNNj0j0J0K5j5l0l0j5%K0J0NK0nNJ0J0%J5%%Nj0J0Nj0J0nn
6320G0J0%%%N%Nk5l0nJ5J5nj5l5j5nK0K5N%N%J0J0%J5NJ0NJ0j5j0j0j0j5nj5nk0%K0J5NNn
6317D0J5j0nNK0K5J0j5nj5n%k0j0j0j0j0j0K0NnNN%N%N%%J0nN%%%%Nj0J0%%%K0K0Nnk0j0j5
6314D0nj5%K0K0K0j0k5l0j0J5J5L0j0j5j5k0%Nk0k0k5j0J5J0J0J0j5j0nK0K0%NN%NNNN%j0
6311A0nnNj0n%j0nNj0n%Nj5%K0J0J0NJ0%J5K0J5nl0%J0J0n%nJ0j0j0NNj0j0nj5j0j0nk0nK0
6308c5%J0J0J0J0J0NJ0n%%J0n%N%%N%%%J5j0j0j5NK0NN%j5nNK0K0j0j0j5l0k5%L0O0L0Nj5
6305A00l5k0k5k0%K0J5K5J0n%nnk0k0j5k0j0J0J5L0L0J5j5l5l0j0NK5%%k0j5n%j5NK0K0K5
6302B5K0nk0j0j5j0j0k5%NJ5%J5K5K5j0%%%j5j5nj0nj0J5N%K0L0K5%j5%%%%n%Nj0%NJ0n%J0
6299E5j0J5J0J5K5Nnk0j0j0J5J0K0J0k5k0k5k0l5l5j5J5K0Nj5j5nK0J5nj0j0j0j0NL5K0K0
6296B5K0K0K5J0nk5l5nK0J5J5nj5j5J5L0K5%j0j0nnl0l5j0J5K5L0L0L5%j5k5l0l0%J0K5Nn
6293H0j5k0j0j5j0J0%%J5K0J5K0%%j0J0n%%nNk0nnj0nk0%J0J0NJ0K0%J0J5%%Nn%N%%j0j0j5
6290G0j0j0j0j0j0j0J0J0j0N%NNK0K0K5J5J5%NNj5j5j5j5J0J5J0J5%%n%%%%%k0k0k0k0k0j5
6287A0l0nJ0J0J5J0J0J5J0J0NJ0%NnnnL0n%l0k5%%j5j5j0J0J5K0NJ0NNj0j5j5j5nk0j5j0N
6284c0K0NJ5J0NK0NJ0nnJ0%%Nn%N%%%%NnNj0j5%%j0j5%nnnnJ5K0K5M0K5Nnj5j0j5k0nN%nj5
6281D5J0K0nk0k5j0J0L0J5J0j5j5nJ0J5K0K0nNJ5%nn%n%n%k0j5j5j5k0j5j0k5%J0NNJ5%%J5
6278B0j0nJ0K5M0J5j0nj5%J0J0%%%n%%%%j5NK0L0K0%j5l5l0l5l0l5nK0M0M5L5J0j0n5o0n0
6275g0k0%L5M0J5j5k0j0J5L0L5M0L5J5k0j5k0j5J0J5K5N%j0%nj5nJ0M0K5j0j5j5%%%Nk5k5
6272F5k5l0nj0j5%J5K5L0J5j0j5j0j0j0nj5%J0J0NJ0j0nj5nK0L0L0J5k5n0l5j0K5N0K5nl5
6270B5l5j0J0J0NJ0J5J5M0L0K0%nnnj0J5J0j0k0l5l5k5j0J0%%K5L5M0K0j0k5m0l0m5k5nJ5
6267c5J5nj0k5NK5K0NnJ0J5nj0J0L0L0K5NNj5j0l5l0j5J0J5J0J5n%j0NNJ0NJ0J0NJ0J0%j0
6264I5n%nn%j0%nNj0n%nnnj5j5%j0k0j5nJ5L0%j5k0J5L0%k0j5k5j0NK0J5J5J5J0J5J5J5J0
6261H0J5J0K0J0%l0l0j5%j0j5NJ5Nl5k5l0k5k0NK5K0J5L0K0K0J0j5l0l0k5nk0j0NJ0J5%%J5
6258b0J0Nn%j5NJ5J0J5J5NJ5J5Nnl0k5j0j5k0NL0N0M0J0k0k5k0J0J0%j0nK0K0Nk5m5m0j0%
6256c0J0J5J5J0J5%j5j5k5j5NK0L0K0J0Nj0J5N%j0J0L5Nk5o5m0k0J5K5J5J5L0K0Nk0j5j0j0
6253B5J0N%%%nN%N%j0k5%L0K0Nk0j5NNK0K0L5L5K5J0nk5k5l0j5%J5K5J5nk5l0nJ0nk5j5k0
6250B0n%nJ0J5j0nj0j0nJ5L0L0J5NNNN%N%N%n%n%n%nj5j0j0j5j0j5j0j0J0J5J5J0J5J0J0J5
6247A00Nj0nk5l5j5J0%n%nnnnn%K0K0%k0k0%NK5L0%j5j5NK0J0k0k5l5j5j5J0J5K0Nj0k5k5
6244f0j5NJ0%J5L5L0L5L0L0K0%k0j0k5j5NJ0J0%j0k0j5%n%J0J0%J0J5K5%j0l5k0k5k5k0nK0
6241a0L0J5K0L0L0J5k0m0k5k0j5nJ0%NN%NN%L5K5Nj0k0k0j5NNJ0NJ0L5K5%j0nj0%J0nnj0%
6238I5%j0%nnnNj0%NJ0nJ5J5Nj0l0j0J0J0j0l5l0j0J5L0M0J0k0j5J0J5%k5j5nJ0K0K5J0%j5
6235H5k0NJ0%%J0K0K0nj5k0nNK5J5nl0l0nj0nj0nJ0Nnnj0nK0L0L5J0j0k0j5j5j5NK0NK0J5
6232A05NJ5NJ0nl0l0k0j0nk0%nj0%nnj5%nk0j5nnJ5J0L0L0K5J0nk0nJ5J0nNJ5J5N%j0j5l0
6229B5nJ5K5J0%nj0%N%k5j0j5j0J5L0L0J5J5nj0j5k5j5j0j0j0j0j5j5n%J0%NK0J0N%k0j0J5
6226eJ5NK0L5L0%j0%nj5k0l0n%NJ5NnK0J0nj0k5j0k0nNnNK0K5L0K0n%%nnJ5%%J0%J0nj5nj5
6223G0j0j5k5k0J0J5L5nj5nJ0K0J5j0k0m0NL0L0Nj5k0nJ0J5%nn%NK0J0J5J0J5J0J5%Nj0j5
6220A35l0n%J0%k0j5n%j5nnnnj5%j5%nj0NK0J0J5J5J0J5J0J0NNJ0nnJ0J0J5j0m5l0l5j5j0
6217@nJ5J5L0J0J5K5L5%l5l0m0l5k5j0J0j0k0%J5J0%j5%K0K5K5J0J0J0J0j0k5l0j0j0nJ0J0
6215eJ5%J0nk5k5j5nJ0K0K5K5J0j0nK0K0K0j0l0k5j0NNJ0L0J0K0k0l0j0nJ0J0j5j0NNJ0j0
6212B5j0N%j0%nn%n%j0k0k5K0L5M0J0J0j0nk0%%k0nj0NJ0NJ0NNNNJ5j5%%J0J5nk0j5j5j5k0
6209c0J0J5J5J0K0nl0l0k5j0%%%K0K5L0J0K0J5J5K0%j5l5l5j0J0NJ0L0K5J0nj5j0nj0J0Nn
6206E5j0J0J0j0l0l0m0k5J0L5K0K5nk0k0nN%nl5k5J0K0J0j0j5NK0K0NJ5J0J5J5J5J5J0J5J0
6203I5J0Nj5l5l5nnnj0j0j0nn%K0J0NN%NK0J0nk0l0%j0nnj0nNL5K5NnnJ0J0J5%j0m0k5k0%
6200d5J5J0NJ0NJ0N%n%nj0NJ5k0k5k0nK5M0L5K0%j0j5j5j5J5J5K0J0j0l0m0l0nK0M0L5J5%
6198F5k0k0l5j5%K0K0NJ5Nnl0k5j0N%nJ5N%N%N%%NnJ0%%j0J0%%%%%%%nJ0j5%%Nj0K0L5K0K5
6194I5%j5k5NK5K0Nj5k0k0k0k0nnJ5M0J0%J0J0nj5k5NK0K0K5K0%nnj0%nnnNJ0nJ5N%N%Nnl0
6191A05l5k5nk0j5n%nn%nn%%K0J0J0J5NK0%j5j0nk0n0l5nK5M5M5N0M0J0K0J0J5K0K0%k0k5
6188A75k5k5k5J0NJ5J0J0NJ5Nl5m5l5m0l0k0%J0J0k0k0J0M0J5k5k0j5NL0L0NJ0NJ0J5N%K0
6185I0J5nJ5%%nl0m5k5j0k5j0nN%N%NN%J0L0K5J5nj5k0nJ0J5NK0L0K5J5j5k0%%k5j0j0j5j5
6182B5%%%%n%Nn%J0J0%NJ0NNL5L0N0K5%J0nNj0l0l0j0k0k5k5j5%%n%%%%%J5J0J5J5J5J0J0
6179A35J5J0nk5l0j5NJ5NK0N%nk0j5l5l5j5j0nNJ0J5K5L5L0Nj0k0J0NNNnk0k0nj0j5j5j0K0
6176C5K0J0K5NnNNk0k5k5J0L0L0J5j0n%nnnj0nj0k0k0k0k0%K5K0%nk0k5j0Nnj5J0M0L0NNN
6173D5%J5%j5j0k0n%NJ0%k0k5%K0K0K5K5K0nj5%j5%K0J5%j0k0J0K0J0j5nNNn%N%%Nnj0j0j5
6170E5nj0j5j0j5J5J5J5J5NK0K0NJ0j0%%%nJ0j0%NJ0nl0l0K5K5Nk0k5k5j5j0j0j5NNNN%N%
6167A5%L0L5J0j0j5j0j5j0k0J0K5K0%j5nj0%%Nj0%%%%J0K5K5J0j5j5k5nj5j5nk0j0K0NnJ0
6164EJ0NN%nNK0J5Nj0l5j5k0J0J5j0nj0j0nnj0nJ5J5L0N%NJ0nk5k5j0K5K0J5K0K5J0J0J0J0
6161A10%j0j0%nj5j0n%j5k0NJ5K0J0K0K5J0K5J0J5%J0Nj5l5j0l0n0l5NK0K0J5j0j5k0nJ5K0
6159F0K5J0nk0l5k5j0J0J0J5NK0NnJ0%j0j0nj5j5NL0K0j5l0l5j0NNNNJ0N%J0L0J5K0K5nk5
6156H5m5m5nJ0N%nN%%J0NJ0N%J0J5%nj5j5nk0nJ5K0J0nnJ0l0l5l0k5%J5J5%J5J0NJ5J0J0K5
6153D0NJ0J5K0Nk0l0l0k0NJ0J0N%nNnnNnNJ5K5K5J5l0l0nNK0NJ5J0%%j0NJ5J5L0J0l0l5j0
6150H0%K0j0k5k0nK0K0%%j0%n%nn%nnnnnn%nj5k0%L0K5K5L0K5J5k0nNJ5J0J5J5%k0j0nj5n
6147A15nj5n0o0o0m5j0N%%NJ0NJ0J5L0L0J5%NJ0j0J0%nJ0K0K0L0J5j0j5j0j5%j5j5%nj0j0
6144en%N%N%NN%J0J5K0NNNJ0k5l5l0j5J5J0J5J0J5NJ0J0K5J5j5l5l0k5nJ0K5K5Nj5j0j0NJ5
6141D5J5nk0j5j0k0j5j5j5nNL0L0K0J5K0K0%NJ5nj5j5%%J5J0j0k5k0j0K0K0j0j5nJ5K5NN%
6138H5j5%K0K5J0k0j5k0j0nj0nj5j0j5j0nJ0K5M0J5%j0n%%N%J0J0J0J0NJ0J5Nl0k5k5l0NN
6135D0NJ0K5K5L0K0nj0j5%nk0j0j0J0%k5k0j0J0%%%%%n%%j5J0K5L0L5K5j0k5j5j5NK5J5K0
6132A50J0K0J5J5j0k5j5k0%n%%n%n%j5j5j0j5J5K5L0J0%%J0j0k0m0m5k0J0NnJ5N%%NNj5l5
6129A5m0j0%J5L5L0J5nj0nJ5J5J5J5%J0K5L5j0l5m0m0j0J0J0K5K0L0J0%k0j0j0j0n%k0j5%
6127E0K0L0N%NN%nn%K5Nj5j5k0%%j5j0nj5nnJ5K0j0k0nJ5K0K0K0j5j0NNJ5%nk0j5j0k0j0k0
6124Ej0N%NN%NnJ0%j5nnnj0j5%L0Nj5j5nJ0N%J0J0J5J0J0J0K0Nj5j5j0j5J0L0K5J0NNNNN%
6120A15%NJ5J5k0k0j0NNj0j0%nj0J0J5nl5j5%%j5nj0nj0NK5J5J5J0K0J5J5j0NJ5j5m5k5%n
6118D0k0l0m0j0J5L5M5J5nk5j0j5n%K0L5L0J0nk0k0l0l5j5nJ5J0%J5%nJ5J5J5j0k5l0l0m0
6115a00k5NNJ0NK5K0J0L5K5Nnk0j5j0k0%%J5%J5L0K5%j0NL5J5J5J5J5J0J5J0%j5l0m5l0m0
6112@l5k5j5J5M5N5M0J0k0nN%n%nnnN%%%%%N%j5j0j5j0j5j5j0j5%%N%N%%%%%%n%n%%NNj0J5
6109c0%N%NK0J5K0K0J5K0K5J0%%nnj0N%nNK0J0J0j5l0k0k0j5%Nk0nnj5N%NJ0NNNNNJ5Nj5j5
6105D5l0nJ5Nj5l0j5K0M5L5J5%k0j5n%nk5k0%J0K5J5K0K0K0K0K0j0k0j0NK5nk5k0j5J0j0k5
6103D5nj5j5nJ0J0nk5%%%%NK5J0J0J5J5J0J5k0l0l5j5J0N%J5Nj0%%j0NNj0j0j0j5nK0L0L5
6100F0J0n%J5K5L0J5%nj0nNJ0j0Nn%n%%%%%%%N%N%J5n%J0j5k0j5k0j5j5k0j5j0j0j5nJ5L0
6096C0K0K0J0j5J0j0%%%nN%nk0l0k0%K0K5J0nj5J0J0J5NK0L0L0J5%l0m0l5l0j0j0k5nJ5J5
6094EK0K0%j0j5nNNn%j0j0nj5NNj5k5j0J5K0J0Nj0n%J0nJ0K5J5%k0%J0J5n%J0%Nnnn%J5M0
6090H5L5K0%k0nj0j5%j5nnnn%j5Nj0%J0J0J0NK0%NJ0K0J0j0k0nJ0J0%j5%J0K5L5J5%j5l0l0
6087A15nNJ0j0k5l5k0j0%k5l5k5j0J0K5L0J5L5J0k0j0NNK5NK0K0NK5Nnnnnnnnnk5k0k5k0N
6085A5K0NJ5K0K5M5J0%nk0NNj0N%n%j5J0J0J0l5n0k0nj0j0j0J5N%NNN%%j5j0nj0nj0j0%J0
6081a5J5nNNJ5nNNNN%Nj0J0L5K0J0j5k5nk0k0N%%Nk5j0NK5J0J0J5J0j0nJ0L5L0J0j5m5m0k0
6078B0J5L0M5L5J5%nm0l0j5%nn%Nj0N%nK0M0L5Nk5k5NNj0N%l0l5l0l5j0j5J5K0J0j0N%NJ0
6075A0NNNNJ0NnnnnM5J5k0k5m0k0%J5K0J5J0K5K0J5K5Nk5m5m5k5j0J0N%%%NnJ5N%l0l0%K0
6072b5%%NJ5K0L0K5Nj5j5%j0j0k5nk0j0J0Nj0k5j0N%j0n%nnK5L5K5L0%j0n%%j0j0%%n%%j0
6069b0%%%nN%%%%nNJ0%nJ0%%J0nnj5j5%J0K5L0J5j0j5k0l5k0%K5L0J5nl0j5n%j0%J5K0L5L0
6066E0L0%k5k0j5nnJ0N%nk0j0%J0J0J5%n%j5NJ5J5j5%J0J0%j0Nj0j0J0J0j5l5l5nNK0NJ0K0
6063A0NJ0J0NK0%%K0%J0J5nk0k5l5j5j0K5K5%%K5K0%j0j0j5j0j5j5%k0j5Nj0n%j0j5NK0L0
6060@M0J5%j0nn%NJ0nj0K0K5k0m0m5l0J5M5M0K0%j0k5k0j5%NJ5K0K5J0Nj5j5l0k5k0nnJ0j0
6057d0NK5L5M5J5%k5k5%j0%nj5j5j5j5J5K0J5J5L0K5j0nJ0J5J0J0J5J0NJ0j0l5k0k0j0j0n
6055D0j0%Nj5j0m0k0%N%J5K5K5j0j0%j5nnj0%j0J5J0nnJ5N%NJ5J5%J5J0J0J0j0k5j5j5NK5
6052C5J0J5NNj5l5k5k5%J0J5nk5k5j5Nnj0J0NK0K5L5L0%%j5%%j5N%Nl0k5j5K5M0J0J0j0nN
6049B5K0K5%J5K0J0J5nnnnj0%Nj5k0k0k5j5%K0J5Nj0k5l0j0NK0J0J0nk0k0nJ0L0J5K0%%J0
6046E5%l0nJ5J0%j5j0nnnj0%NJ5L0K5L5L5J5nj0k5k5j0k0k0j5k0j5NK5K5J5%NJ0j5l0k5j5
6043a0j5%J5L0L5K5L5K5J0j0nNj0%Nj0j0%n%l0k5l0l0nK0J5nl0j0%J5N%nk0k0NJ5L0K5J5%
6040D5k0J0K0NJ0J0NJ0NJ0k0j0%j0nnn%%J0n%N%%%nnj0J0j5%nj5k0j0NJ5Nl0k5j0NJ5J5N%
6037a0%NNNnj5k5j0NJ5J0J0%j0%J5J5nn%%K0K0K5nk0k0J5J5J0N%nJ0K0J5N%%%k5k5k5k5nJ0
6034A5%%N%%%%%J5j0nJ0J0J0J0J0K0%NJ5J0j0k0l5j0n%k0k0nK0K5J5J5%j5j5k0nk0j5j0K0
6031a0L5L0K5Nk0j0J0Nj0j0j0j0j0j0j0j0j5nj0Nj5j5J5L0L5K5j0j5NNJ5%j0j0nnj0j5%j0
6028b5j0NNNJ0NN%J0%%%%n%Nj0%N%n%%%nJ5J0J5k0nj0J0K5K0K0J5%j5j5J0J5nk0k5nJ5J5J5
6025G5J5%N%Nj0k5k5nK0K5J0j5m0k0%%j5J0J0J5J0%J0NJ5J0J5J0k0j0k0j5j0j5nj5%J5NNn
6022B0J5J0nj0j0j0j5%n%j0%nK5L0L0K5M0K0j0nj0j0j5l5m0j0NJ5J0J5%nJ0nj0J0nnJ0j5%
6019D0%Nj0j0J0%NNJ0NNnJ0j0l0k0j5j5J0j5NJ5L0K5K0n%j5Nn%k0J0J5J0J0J0j5j5l5l0j5
6016b5J0L0K5NJ0NNNJ0J0%nk0k5%J5L0K0K0j0l0k5k0nnn%J0K5K0K0J5K0K0K0k0m0k5k5k5l0
6014A0l0k5J0J0%J5J0NJ0NNNN%J5nk5l0j5k0j5k0%K0NNK0J0J5J5%j5k0%k0J0K5K5NNJ0NNk0
6011B5nnnj0nnNJ5M0M0K0j0k0k5j5J5J5K0NNJ5%k0l5l5j5%%j0k0k0NM5M5K0nk5k0j5J0K5K5
6008G0Nj5nj0NNj0J0%%j0J5J0J0K0Nnk0j5j0NK0NJ0Nj5nj0J0NnJ0K0K5%k5l0m5l5j0NK0J0
6005B5J5nk0k0%j0J0K0M0L5K0nnl0l0k5%L0K5L0%j5k0%%j0j5j5l5l5l0j5J0K5J0J0K5K0J5
6002B5K5J0J5nJ0J0nJ5J0nnj0j0j0%j5k0NNJ5J0J0j0nnnj5l0l5j0%J5J5%%l0k5J5M0M0NNn
5999D0n%nnnnnNNJ5K5M0M0%k5j0%Nj5j0nj0nnJ0J5nNN%NK0K0nk0n%J0J0J5%nj0j0k5l0l5l0
5996eNL5M5M0K0Nj0k5k5j0j0J5J0K0J0nJ5J0%j0j0j0j0k0k5l0j0NK0J0J0K5K5M0J5j0k0l5
5993A00l0j0NK0L5L5K0j0%J0nk0j0j0nj0nm0l0l5l5k5j5NK0K5J5K5K0J0NJ5%j5%j5nnJ5J0
5991E5Nnj0J5J0j5k0NK5Nj5j5k0%J5L5M5K5K5J5Nk5j5j0%nj5nj0j0n%j5j0%%j5%nj0nnnnn
5988EnnnnJ5K5L5J0J0K0K0L0Nj5l0m0l0k0j5j0N%J5%k0j0J5K0J5K5nk0k5j5K0M0J5k5j0Nn
5985C5%J0nk0nNNJ5J5k0k0N%NJ0k5j5J5J5J0NNk0k5nJ0K0K0J0Nn%NNK5J5Nk0k5j0j0%J0J0
5982F5%j0j0k0nJ0N%j0j5k0k0%%j5k5NK0J5J0nnJ0K0L5J5j5j5J0L0K5K0Nnl0nj0J0J0%%%l0
5979E0m0l0%L0L0Nj0j5NJ5NJ0N%NNN%j0J5L0K0%j5j5k0j5k5l5k5j5J5K5J5J5%K5NNnnK0NN
5976I0n%%nK0J0nk5k0J0nj0k5NK5K0NK0K5%nk0k0j5k5k5k0k0l0J0L0J5j0k0j0NL0L5K5Nnj0
5973E0j5j0J0J0k5k5k5k5j0%NK5J0J5N%NNN%J0nnj5j5j0j0j0j0j5nj0j0%J5L5L0K0j0j0j0
5970c0j0NL5L0J0nn%j0j5%nnj0J5J5j0%J5J0%l5k0nNJ5nj5l5k5j0NK0K5K0L0K0K0%k5k0j5
5967b0J0%j0j5%J5L0K5K0j0j0NJ5J0NJ0J0J0Nj5j0j0j0k0nj5j0%%n%%%j0NJ0J0%K0%J0K0n
5964F5k0j5l0j0j0%nnj5k0k5j0%K5K5N%K0J5NJ5J0j0k5nK0J5%K0L5J5k5m0k0J5L0Nk5j0%%
5962A5J5J0J0J0J0J0J0k0j5k0k0K0J0J5K0N%nJ5J0J5J0j5k5k0NJ0%j5j0nl5k0nJ5J5K0K5J5
5959H5%k0k0NJ5K0K0K0L5K0Nj0k0k0k0j5k5k5k0l0j0%j5nJ0K0J5Nnk5k0j5j5%NL5L5Nj0j0
5956@J5K0NnNJ0J0N%%%%J0j0N%%N%%N%%%%%%nj5k0NK0%j0j0nK0J0nk0l5k0N%nj0NJ0j5j5k0
5953e5nNK5K5J5J0J0J5J0k0k5k0j5NM0M0L5J5J5j5j5k5l0j5nK0L0J5j5%J0J0n%NJ0nnJ0%%
5950A00Nn%Nj0j0nj0nj0j5nJ5N%J0J5%k0k0l0m0l0%J0L0M0J5%nn%J0K0J5J0j0n%j0j0nj5n
5947B0K0K5%k5%K0NNJ0K0J5J0j5k0k5j5NK0K5%j5k0k5k0Nj0%nNj0n%%%J0j0k5j5%L0M5L5L0
5944A00Nk5k0J0K0L0K0J0nj0J5nNnNK0j0l0k5m0k0%J0%%Nl0m0l5%J5NJ5K0K5L0J5j5m0k5k5
5941b5j0j0K0J5J0j0%%j0J0j0NJ5J0J0J5%j5Nj0j5j0k5nJ5K0K0K0NJ0J5%nnj0j0NNnJ5J5K0
5938I0K0K0Nk5j5%%J0J0%j0j0j5j0%NN%K0%j5%nNl0k5nJ0J0n%N%J0NK0K0Nk5j0k5k0NJ0J0
5935E0NJ0NJ5%nNJ0j0nJ0%%j0N%nK0J0%k0k0NJ0K5J0J0%j0j5j0N%J0nj5j0N%J0%nJ5Nn%l0
5932G5k0K0M0L5%J5J0Nk0k0k0j0n%%nk0j5J5J0k5k5j0J0%nJ0J5%k5l0j5j5nK5N0L5L0nk5k0
5929F0nm0j5k5%K0J5%j5nNNK0J5J5Nl0j0nNK0K0Nj5l5l0j5NK5%N%k0l0j0J0K0K5J0N%J0J0
5926C0J0J0J0nk0l0k5k5nJ5J5K5K0K5N%j5j5k5j5J0K0K0%j5k0J0K0J5J5%K0K0Nj5j0k0%%L5
5924I5L0N%nk0Nj0j0nnj5Nj0nnnnj0Nk0nK5K5J0j5j5j0j0nj0j0j5nj0NNJ0J0K0K5J5j5k5j0
5921EJ0K5J5%k0%nn%%n%%%NK0K0Nj5k0k0k0j0j0j0nNN0O0M5K0j0j0j0k0j0J0J0j0j0NNJ0j0
5918I0%%j0%nnNj0n%%NNnk0l5l5k0j5NnnJ5M0L5K0k0m0m0k0J5L0K5K0K5J5J5K0J0K5J0J5N
5915A55nk0l0l5k0j0NNnj0k0j5j5nNL0%k0k5j5nnJ0Nj0l5k0%K0K0K5K5J5nJ0K5L0J0nj0%J0
5912F0L0K0NnnNnj0k5j5j5nNn%j0NJ0K0L5M5L5J5j0j5l5m0k0%J5J0K0M0M0L0K5nnk5k5j5%
5909A75nk5l5l5nJ0%j5k0j0J0j0%J0j0%%nN%j0n%nn%nJ5J5K0N%l5k0j0%J0NNNNNN%%%%K0%
5906E5Nj5NJ5L0L5J5k0l0j0n%nn%n%nJ0K5K5J0j5j5j5j5k5l5l5k0nJ5NNnnJ0J5K5J0Nj5j5
5903@%J0J0NJ0%k0%%J0J5j0j0NJ0J5nk5l0k0%Nk0j5j0K0J0nj0%K0%NK0K5J0J5J0J5nj5nnj0
5900B5nj5n%j5j0n%j5j0%nn%n%n%%K0K5K5K0K5K0K5K0%j0Nj5n%j0nn%%nnn%nnj0nnK0K5L0
5896I0K0K0%j5k5j5Nnn%N%%J0n%Nj0j0j0j0K0%k5k0n%nnk5k5J0J0J5nnJ5J0%J0NNNnJ5K5K0
5893H5Nk0j5nJ5K5M0K0j0l0l0j0j5l0k5k0k5j5%J0J0J0%J0%J5K5Nj5j5J5K5K5J0%k0j0nJ0
5891D5L5K0J5J0j5n%nnnnJ5J5K5J0j0k5k5nN%l0l0nJ5N%Nk5j5%nk0j0nJ0K5K0J5nk5l0nL0
5888EJ0j5j0nJ0nNL0K5Nj5m0l0k0J0Nj0J0%j0J5N%nNJ5j0nNnNJ5K0nk5nJ5nJ0%%n%n%j0%L5
5884A5L5%nj0j5j5j5%J0J5nnj5k5%J5J0j0k5l0k5%M0M0L0%N%j5k0J0J0J0NJ0J5NK0%nl5l5
5881a0%NJ0J0J0J0NNJ0NNNJ0%N%N%N%Nj5j0j0j0j5j0j5nj0J5%%k5j0J5J5NNnJ0L5J5%j0k5
5878D0j5NK5%k0j0nN%NN%N%N%j0J0j0k5k0NJ0K0%j5l0j0N%nnJ0J5nj5j5%L5L5L0%NNNk5k5
5875B0nN%%J0J5NK0L5K0k0l5l5k0%%J0J0j0K0J5%%K0nj0%n%K5J0J0NK0K5nl0m5n5k5k0j5J0
5872c0K5M0K5N%NJ0J0J0NNm5n0l5j0%K0K0K0K5J5J0J0J0N%j5j5NK0M0L5K5Nj0k0m5m5k5J0
5869G0K5j0k0k0nj0NNnnNNn%K5J0J0%K0K0%Nj0%%j0Nn%nj0nnnnn%k5k5%J5K5j0k5k0%J0%N
5866A5J0nNJ0k0j5%K5M5Nk0l0%J0NN%%%%Nj0j5%L0Nk0k0j0NJ0J5%%%NJ0J0J0J0J5NJ0J0NN
5863A35j5j0k5k5nL0Nj0j5j5j5j5%%NJ0j5nk5j0J0J0n%nj0%nj0NJ5nJ0J0%J5J5nNNj0J0%N
5860D0%%j0j0nnJ5L0L5J5j5k0j5j5l5l0k0J0J0J5NnK0K0K0nk0j0J0L0J5nnj0NNnj5k5%%N%
5857B0%J5j0J5nNJ0j5%%J0L0J5%k5m0nNK0K0K5K5J5nk5k0k0nk5l0nJ5J0J5K0k0k0k0j5j5%
5854c5j5nK0N0O0M0K0Nnk0l0l0l0l5N%NNnJ0N%j5nnj5l0j5j0%J0K0j0l5%M0M5L5J5j0nJ0%
5851C5N%%n%j0%J0J0%k5nNJ5K0N%J0%J0%j0J0NnnNK0j0j0k0k0nj5J5J5Nj5N%NN%Nj5n%nj0
5848B5nnNJ0NNK0nnJ5J5nJ0NNN%NJ5%k0j5k5%%Nn%NK0J5nNNJ0j0k0J5K5Nk0j5j0J0n%J5K0
5845A25j5j5k0k0NN%k0j0j0j0Nnnj0nnj0%%l0k5j5J0k0k0NK0M0L5M5M5J5%nj0j0n%k0k0%J0
5842B5J5J0J0J0J5J5J0k0k5k0J0L0K5K0nj5j5j5j5NK5L0%j5j0J0nk0k5nJ0L5J0Nj0nj0k5k0
5839D5k5j0J0J5NNnk0%nJ0J5j5j5NK0L5L5K0nk0l5l0k5k0nj5j5K0K0L0J5NJ0NNl0k5l0k5%
5836d5J5K5K5L0L0J0nnj0nnj0j0nj0%%n%Nn%%NJ0NNNNNNj0j0j0j5%J0L0L0K0%j5l0k0nNJ0
5833E5j5NJ0J0j0m5l5k0J0J0J0J0K0J5%NNJ0j5k0j5j0NNJ0K5L0L5nj0nnnJ0J0nNJ0NNj0J0
5830A10n%%%%%n%j0%j0nj0nK5Nk0j5j5J0n%k0k0k0k0J0J5NJ5Nnl5l0nNK0M0M0M0K5nm0n0m5
5827c0m5j0J5L5L5L5L5K0j0l5l5j5NJ0NJ0J0NJ0J0NK5K5%j0k5nnk5l0k5NM0K5N%k0k5k0k5
5824b5k5NJ5J0J0j0nnnJ5M0L5J5K0J0j0k5k0J5nnnnk0NK5J0%k0k0nK0K0nn%nJ5J5J5K0%n%
5821A00%l5l0l5l5nN%%%%%Nj5NnnnnnnL0L0L0L0Nj5%nNj0j0NJ5J5J5J5%j0n%%nl0l5j0%%j0
5818b0nn%j5nnnj0K5L0K5L0NNNN%k0j0j0j0%Nj5NK0K0NN%%%J0nJ0nl0l0j0J5L0L0J5j0l5m0
5815@m5l0k0J0L0K5J5J5J5J0%%N%%J5J0NK0Nk5k0NNNN%N%N%%J0nnJ0J0j0j0%%nl0k5%K0L0
5812F0J0%nJ0J5J0J0K5%j0j5j0N%%n%nnk0%J0%k0k5j0L5K0j0j5k0j0k0j5j5J5J5J0J5K5Nj5
5809D5k5nN%%J0J5NJ5L5J5Nj0J0%j0j5nnnj0NnJ0nN%j0J0%j0n%nnj0%NJ5Nk0l0nNK5J0nnk0
5806B5k5nJ0J0K5K0J0Nj0k0j5j0%J0J5%j0%NJ5J0nk5k5J0L5L0J5j5j0j0j5j0j5j0j0NJ5K0
5803D5Nn%nnNN%Nk5l5m0k0J5J0K0N%%nnNj0j5%K0NJ0J5%J0%N%NJ5j0nnnnJ0J0%K0J5J0J5J5
5800A00j5k0k0k0nn%nK0K0L5L0K0j0k0k5j5j5%%j0nj0j0nj0nj0J0NJ0N%J0K5j0k5k0k5k5N
5797e0NJ0J0%%%%J0j0nNK0K0Nj5nK5J5Nm5m0k0NJ0J5L0L5N0L0J0J0nnj0nnl5l0j0J0J0J0N
5794F5K5J0nk5l0l0j5J5K5N%%NNj5j5NNN%N%N%nj0j0nk0%nj5NK0J0J0J0J0J0J0j0j0j5j0j0
5791Ej0j5j0n%nnj5j5nJ0L5L5J0nnj0j0nj0j5NL5L5Nj0j0NK5J5J0J5J0J5J0nnj0n%j5j0nn
5788E5nNj5%nj0%j0nj0nNJ0J0NJ0%J0nnk5l5l0k5j5NK5M5L5Nk5%K0K5nk0%%k0j5%nj0NJ0J5
5785e%nnj0nJ0J0J0J0J5NJ0J5NJ0J5N%%%n%%%n%k0k0%nk0j0j0NJ0NNNj5j0nk0k0%K0L5L0K5
5781F5J0Nj5m0l5m0j0NJ0J0L5L5J0%nn%l0j0%K5K5%nk5k0%N%L0K5L0K5j0k5k0j5J5J5J5J5
5779A00J0j0j0J0nn%%j0j5j0j5nk0j5n%%Nn%%%NJ0K5K5Nj0l5k0NJ5J5j0k0l0%J0K5L5L5L5
5776A15Nk0m0k5j0nj0j5%j5%nnk5nJ0K5%%%%J0J0J5NJ0J5NJ5%j5j0%%j5nn%j5j5%J5Nk5k0
5773d5nJ0J0%j0J0J0j0NK0K0N%K0K0Nk0k0l0j5J0J5J0J0J0%NNJ0%NNJ5J5J5J5Nnl5l0k5k0
5770A5k5k0%J5J0NJ0NNJ0J0NnJ5K5%j5k0j5%NJ0nk0j0J5K5K0J0Nl0l0j0K0K5K0J0J0nj5l0
5767E0N%%NNj0j5nJ0K0Nj5k0j5nj0j0NK0J5L5K0K0%k5m0m0j5nNNJ5%j5k5l0j5%%%L0O0M5J5
5764G5j0k5l0J0NJ5K0K0J5j0n%j5j0%nnnJ5NNNJ0NNnnj0nj5%j0nj0j0nJ0K5J0j5j5j5J5L5
5761F0L0J0j0l0l5j5j0J5K0%nn%%nn%Nj0%%j5n%k0l0k5NNn%nnNnnN%J0%NK5M0L5K5%k5j5j0
5758@J0J5J0J5J5nj5l0l5j5%J0J0NNNJ5%J5Nn%nnk0j5j5k5l0m0nNj0J0K5L5K0J0NK5K5nm5
5755c0m0l0j0NJ5J5Nk5k0k0j0J0K0N0L5K5%j0nnj0j5nJ0K5K0n%J5K5%m0m5l0%j0k0nN%nJ5
5752a00N%K0nj5j0%j0J0Nn%J0nNJ5J0J5J5J5J5J0J5j5j5j5j5%K0K0Nj5j5j0k0j5k0j5j5K5
5749a00L0%nNK0K0NNnN%nN%nN%j0J0Nj0N%J5J5NK0NJ5J0N%j5m0m5m0j0nJ5J0J5K0Nnk0j0j0
5746f5%J0J0nNJ0N%%%j0%K5Nj5j5nj0nj0nj5j5nL0K0j5%NJ5K5%j5%J0L0L5J0j0j0%n%%nnj0
5743eNnJ0K5j5j5nK0K0j0j0k0nnk0nj0j5nj0j0j0nk0%%NnJ0J5n%NNNJ5%k0j0%L0M0J0l0k5
5740h0j0J0nNK5Nnk0l0nK0J0K0J0J5J5%j5k0%J5J5K0J5J0j0l5k5k5%J0L0L5L0J0n%j5j0nn
5737@k0k5%L5J5nj0J0J5NJ5%j0j5Nnj0%nNJ0%J0J5%J0%Nn%nN%k0J5J5NJ0J5J0J0NJ0K0%k5
5734A15k0k0J0Nj5k0k5%J5K0%k5k0k0k0j5j5J0L0J5K0J5%%J5K5j0k0k5%%n%%nNnk0j5J0K0
5731A0L0%k5nnnn%k5k5j0K0K0Nj5j5%N%NJ0J0%J5J0NJ5N%N%%j5k0NK0K0J0k0j5j5J5NnJ0J0
5728D0%K0NNK0%j0%j0nnnnnnJ5M0M0j0k5l0nj5j5j5j0j5j5j5j0%J0N%J5n%J5K0K0J0K5%%J0
5725H0j0l0m0l5l5NL5K5J5%J5J0NJ0NJ0%NNj0j0k0nJ0M0M5K0k0n0l0k0k5l0j5Nj5%K5K5L0
5722B5K0K5K5L0J5nj0k0%NJ0J0Nnj5nj0%%j0NNj0J0j0nk0%J0J5Nj0k0j5J0J0K0%K0%j0%%%
5719A00%j5N%j0J0N%J5%NJ0Nnnj0%%n%%j0nJ5L0Nj0k5j5nl0k5j0L5L0L0M0K5J5%j5j0j0l0
5716A30m0k0nNnj5j5j5NJ0j5n%Nj0j0NJ0NJ0J0NJ0J0Nnk5j0j5j0j0k5%J0K5K0J5J0j0j5k0
5713Ej5j5NK0K5L0J0j0j5j5j0j5j5NJ5M5L0L0Nk0j0j5j5k0N%j5J0J0j5nJ0%nj5NNj0j0NJ0
5710B0J5nnj0j0NK5L5L0J5%j5k0%%j0nnn%j0nn%k0k0%J5K5K5K0%%%%%%nNnk0j0j0j0j0nj0
5707@k0j5J0J0J5J0NK0K0NK0J0j0k5l0nNJ0NJ0J0J0%J5j5l5l0j5k0l0l5j0J5L0J5L0J5K5K5
5705E0J5J5j5k5m0l5j5nnNK5K0J5K0J5J0K0J5J0k0l0j0%Nj0nK0NNJ0%NJ0j0J0%l0j5k0NNn
5702B0nj5%J0J0j0k5j5n%j5J5M0O0M5Nk5k0%J5K0K5J5J5J0j5k0k0nN%nl5l5j0J0NK0NNn%%
5699G0k0m0l5k0J0L5M0M0K5N%k0k5j5j0%J5J5K0J5J0%J0NNj0nk5l0j0%J0K0NNnJ0nnJ0NnN
5696A05nl0l5m0k5j5nK0%k0l0j5K0L0K0K0Nj0k5l5j0NJ5J0J0J0K0J0J5nl0k5j0%Nj0J0Nn%
5693e0N%NN%j0j5l0%M0M0K0NJ0j0j0NJ0%nJ5K5J0Nj5j0j0j0j0%J0L5L0Nk0j5Nnj0Nj5j5j0
5690A5k5%K0J5K0K0NJ0J0J0k0nJ0K5K5%j5k0N%%Nj0j0nnj0j0nnj5%j0j0nj0nn%K0K0NJ0J5
5687F0J0J5nj0nn%Nnk0l0l5%nK5NNK0K5K5J0N%Nk0m0k5j0k0j5J0L5M0L5J5J5j0k5j5%J0NJ5
5684I5J5K0J0k0j5j0k5j0Nj5Nj0nnnj5j5k5nNK5K0J0%%n%%nNnnnj0nn%j0%%%L0M0L0L5J5j5
5681A15j5k0j5Nj5j5k5n%NN%K0n%J0nnnnn%j0%N%NN%NN%%%j0k0k5k5J0NNk5j5%K5M0M0%l0
5678A0m5k5J0J0J5Nj0%%J0J5J0n%NJ5K0k0j0m5k0J5L0K5N%%NJ5NJ5%Nnk0l0j5J0J0J0J0J0
5675D5J0J5J0J5J0n%j0nnj0J0j5nnnnj5N%j5nNn%n%%%j5N%n%n%%%NNNNNNN%NNNJ5J0%%j5N
5671E5J5K5NNN%nnj0nj0j0nnj5N%j0j0%nnj5j0j5j5nk0j0j5NK0J0J0J5J0J0J0J5%nj0j5j5
5668c0J0J0NNj5l0k5k5NK0J5L0L0J5k5k0nJ0J5J5N%j5J5K5N%j5j5%j0j0nj0J5K0N%k0J0J5
5665B5K0J0j5l0l0j0Nj0l0k5j0NK5L0K0L5K0K0Nj5j5k0j5nK5M5M5K0%k0k0%L0J5%nj0J0%J0
5663A35%l0m5l5l0NL0L0NJ0J0nJ5N%J5nl0m0m5l0NK0K0J0J0K0%k5nJ5J0j0k0k5l5j5NJ0%J5
5660c0j5k5k0j0NK5J5J0K0M0K5%k5k5j0J5J0nNJ0NNK0n%%n%nnNnj5N%j5%nn%NJ0J5Nj5l0l5
5657e5j0N%nk0j0k0%K0J0J0J0J0J0J0J0J5j0%nn%K0K0%%k0k0k5j5J0J5K5L5L5K0J5J0J0j0
5654I5l0l0j5J0J0J5k0k5j0J5J0k0m0j5%nnNK5L0J0j0J0Nnj5k0k0j0J5M5M0J5%l0k5j0j5k5
5651d5j5j5j5%J0k0j5k5%J5Nj0J0nj5j0%K5K5J0J0K5K0J5J0K5J5J0nm0j5%%J5nNJ0nJ0%%N
5648A5NJ5%j5j5j0K0N%k5k0n%%k0l0nnj0NK0L5M0K0K0J5j5j0nJ0J0nj0j5%k5nj5nj5j5j0J5
5645f0J5J0Nnj0%J5J0%NJ0N%j0m5m0k0j0J0K0M0L0L5J5%k5l0j0J0J0J0J0J5j0k5k5l0k0J5
5643h0K5J5nj5k0nK0J0j5j0NK0Nj0l0j0j5NJ5L0M5L5J0j5l0k5j5NJ5NNJ0K0K0NJ0K0K0J0J0
5640I5J5Nk0l5k5k5j0J0%%n%j0NJ5J5J0j0j5%L0J0%%j0%J0j0j0NNj0nn%%j0NJ0K5J5K0%k0
5637G0nj0m0l5l5m0NK0J5J0K0K5K0K0Nj5nnn%J0J0L0NJ0k5k0l5l0%J5J5%k0j5k0j5J0J0L0
5634b0K5K0J5J5J0J5Nj5%nnnk0%J5J5k0k5j0%L0L0L0J5Nj0k0j5k5j0j0j0k5k5j5nK0J5M0J0
5632C5j0j0j5%J5K5K0NnnK0NJ0J5j5%K0K0Nk0nnnj0nnk0k0k5j5k0k0j5k0%J5K5L5M0K5J5%
5629H0N%%N%nJ0j0nj0nj0j0nj0j0J0NJ0NNJ0J0Nj0NNj0%%n%%%%%Nj0N%%%%%%%nNJ5%NNJ0N
5625A05J0NN%%%Nnj0J0j5m5o5n5l5%J0L0L0M5L5nj5j5k5j0J0L5L5J0j0%%nk5j5j0k0k0j5j5
5622e5k0K0J5J5K0%%K0L5K5J0nj0K0L5J0j0m0k5nNJ0J5K0N%%j0Nj0nJ0j5nj0k0%j0j0k0%%
5619A0nn%%%%nNJ0NNNNNNK5K0K0K5J0J0j5k5n0k5NK0J0j0l5k5%K0J5%j0j0J0K5K0j0m0j5k0
5616a5n%k0Nj0j0NK0M0N5O5L0nl0m5l5k0%J0Nk0n%j5NnnL0L0J5L5Nk0k0N%%k0m0m5m0%K5J5
5613c0%J0J5J5J0K0J0k5j0k0k0NK5J5J5J0J5J0J5J0J5J5J0nk0%j5j5nj0j0%%%%Nnj0NL0K0
5611A00%j5J5NJ0J0K0Nj0k0k5j0J0J5J0nJ0%%J0%N%n%%j5J0%j5k5m5n0k0J5K0J0K0L0K0L0
5608A20J5j5m0l5k5NK0J0J0j0l0l0nJ0K0K0K0nk5j0j5NNNNj5j0J5K5%nN%%NNnj0k0k0j0J0
5605eK0K5J0Nn%%%%%%j5k0k0j5J5K0K0J5j0nj0j0Nk0nn%NJ0nnJ5N%%N%%j0j0J0NJ0K0j0l0
5602Enn%K0J0J0J0J5j5k5k5j0NK5K5Nnk5j5j0NNNNNNNJ0N%NJ0j0J5%%J0j0%%j5J0%j0k0k0
5599Ej0k5k5j0L5L5K0J0Nj0j5l0k0k0%K0J0NJ0J0J5%j5j5l0nK5M5L5L5J0j0j0Nn%nn%n%%n
5596F0%n%%j0nnNj5j5NK5K5Nj5k0j5l0j0%K0J0NK0N%K0Nj0%%%n%%j0j0j0j0j0j0j0nNK5J0
5593A5K0J0J5J5J5k0l5m0j5%NNNJ5%J0NJ0J0J0NJ0J0NJ0j0l0m5nK0J0NK5K0J5J0J5j0k5l0
5590F0j0j0j0k5k5k5k0nK5M0O0M5K5j0k0l0l0k0%K0K5j0j0j0j0nj0nj0NNJ5%J0J0nJ5K0J5
5587H0K0J5J0Nk0l5k5j0NK5%Nj0j0k0%j0j0j0nk0nK0J0nNk5%K0K5J0J0J5J0K0J0J5J5j5l0
5584H5k5j5%K0J5N%k0j5%J0L0K5K0j0k0nk0j0j5k0nn%%%L0J0j0j0k0n%Nnnj5%%J0NNNJ0NN
5581D5%%%%%nJ0nk5j0l0nNK0K0NJ5NJ0J0K0L0%j0j5%nj5j0j0j0j0NN%J0nJ0N%n%j0%NN%j5
5578D0k0%K5K0L0K0Nk0j5J5L5K0%k0l0k5k0k0%K0Nnnk0k0%%NK0Nnk5k5j0n%NK0K5L0J0NJ0
5575H0J0J0NK0%j0j0k5nj5j5j0j5%NJ5nN%J5nN%%%nnnnK5nm0m0m5k0%%K5K5L0K5NNj0j5m0
5572d0m0k0%K5K5K5K5K5K5%j5l5l0j5j5%%N%K5M0N0K0j0%nnj0n%j5%n%%nnNnk0j5j5j5k5n
5569h0k0k0K0J0K0J5J5J5K0K0%%K5L5K5%l5m5l0J5nj5j0nk0nK0J5K0J5K5J5K5J0j0j0%k0j0
5566D0nk0%%NN%NNJ0%nNNnj0J0%%NJ0nJ5K5K0J5k5l5j5J0%k5nk0j5J0J0%J5NJ0NJ0K0K0%k0
5563H5k5k0l0k0%J0NJ0N%NJ0nnnnK0J5j0k5k5nJ5J5Nj0j5J0nK0J5%K0%J5J0j0%j0nK5%j5k0
5560D5k0J0%j5Nj5j5NK0J5K0K0J5K0K0J5Nk5j5j0j0j5k0j0L5Nj5j0nJ5J0Nk5k0J0J0Nj5j0
5557D0%J5J5J5K0j5j5j5j5l0l0nJ0M0L0J0nJ0nnJ0K0J5j0k0k0%nk0l5k5%%N%%NNNNNJ5J0n
5554B5L0L5J5J0j0l5m5m0l5j5Nnj0j0NL0L0J5J0J0J0j0m0l0j5J5M5L5K0J0%%N%j5m5l5l0%
5552f5K0J5K5J5j0j5j0NL0K5J0J0NJ0nl5l5%L0L5%%%K0L0N0L5%l5l5nnj5%j5j0j0j0J0NJ0
5549H0J0J0J0NJ0%k0j0j0%k0j0j0J0N%J0J0NNNn%n%nnnnNNl0l0k5l0j0K0J0J0J5J5J5J5K5
5546G5J0nN%%%%J0j0j5j0k0j5NNj5l5l5%J5J5%j0%%nK5K0%J5J5J0J0J0nNJ0N%NNnj0j0nnj0
5543E0nnk5nj5j0NL0L5%%j0j0%j5nnj0%j0%nnn%nJ0L0L0J5J0L0J5K0K0%j5k5n%j0%nj5j0j0
5540E5nj5%k0NNNNNNJ0Nk0k0%L0K0J0j5k0k5nNK0%j5nn%J0J0Nk5k5k0k5j0nL5O0N5L5J0k5
5537A00k0m0m5k0K0J0j5k0%n%%j0nn%J5J5K0J5J0K5K5J0j0%Nj5%%%%k0nNK5L5%nj5j5%Nj5
5534E5j5%nj5j5l5k0k5K0M0L5K0J5%%k0k0n%J5J0j0j5j0NNj0nj5%K0NN%%NNNJ0NNJ0J5nNJ0
5531H0N%%J0J0nj0j5k0j0k0j0j5j5nJ0J0nNJ0NNj5Nj0%n%nn%%N%%%%%J0NnJ5J0%%J0Nj0%%
5527C0n%%nj5j5j5j5j5j5j0j5k0J0K5K0J0%K0%%%N%%%%%J0J0J0J0K0K5Nj0j5N%j0k5l0%K0
5524@%N%NN%NNJ0%j0J0N%%J0J0K5K0J0nk0k0nj0N%nj5j5%K0J0k0j5NN0N0L0%l5m0k5k0j0k0
5521ENK0K5L5L5K5j5l0k5j5j5nj0j0nj0nj0%NK0L0M0J5N%N%J0%J0n%N%%N%%NJ0j0k5l0l5l0
5518B5J0%j5K0J0n%J5%NnJ0K5K0Nj0m0l5j5n%k0nj0L0K5K0K5M5M5Nk5m0m0k5k5j0j0K0K5n
5515D0k0j0j0j5j5k0nJ0K0K5J5J0L0J0K0%%Nnj5j5j5j5J0K5J0J5K0%k5o0m0j0%Nj5NK5K5M0
5512E5K0n%nJ5%%J0j0%%NNl0l0l5k0nJ0K0K0K0K0nj5j5nnJ0n%J5j0nJ5%j5k0J0K0K5L5J5n
5509A00nnnnj0nnn%J0j0k5j0J5J0J0J0K0%nJ0J5J5K0J5Nl0j5%j5j0l5l5l5l5j0N%nN%J5nJ0
5506c5L0K5J5nn%nj0l0j5k0%%N%k0j5J5K0N%nJ5K0K5Nk0l5nNJ0j0j0j0j0NK0L0L0J0%nl5l5
5503e0%L0L0J5j0%J0K0K0L5J5j0j0j0j5nnnnJ0J0K0%%nn%j0nn%K5K5L0nm5n5l5j0K5Nj0j5
5500enJ0K0nj0K0J0j0J5%NJ0k0%j0J0K5Nj5k0k0k0%J5K0K0K5K0Nj5j0%J5NK0Nj0j5j0j5k5
5498D0l0m0k0nnj0nNj0j5NJ0NJ0J0J5NNJ0K0K0K0K0nk0k5nNNnj5K0J5nj5k0nJ0J5j0k0nJ5
5495a0K5J0J5%k0j5%K0%j5k0k0%K5K5L0j0j0%k0k0k0j5K0K5K0K0Nk0k5j0%J0J0j0nnJ0J5n
5492A0nJ5J5%NJ0J5%%K0K0nj5Nj0j0k0k5l0j5k5nJ5L0L0J5Nj5j0j0j0J0L5M0K0%j5j5j0J0
5489G5J0J5k0j5%%N%nn%j0j0%%nNK5L0Nk5k0j0nk5k5j0J5%k5m0l5j5%J0J0%%%%NJ5K0%k5N
5486h0K5K0L0J5J0N%J5K5K0J5k0j5Nn%j5NNNJ0NJ0NJ0N%n%%Nj0j0J0j5j5nk0k0nk0nn%%%N
5483eK0J5J5%J0k5k0k5J5M5M0K0nk5k0%nj0N%%NNN%j5J5J0%j5l0l0k0NJ0Nj5%%k5j0J5J5J5
5480a0L0J0L0K5K5Nj5n5n5l5j0J0K0K5J5J0L0L0J0j0%%j5j0nj0nK0K0K0J5j0j0j0j5j5j0k5
5477B0%K0J5j0j0j0J5%NK5J5nk0k0j5k0j5j5J5L5L0Nj0%%%%%%J0j0nJ0%NJ0%%J5%NK0K0K0
5474A50J0nl0k5j5%N%J0%NNnk5m0l0l0k5%J5K0J0k0j0%K5Nj5j5nJ0%NK5M0K0j5j0nj0j0NK0
5471D0J5J0L0J5j0m5m0k5j0NJ5K0K0J5nj0nj0nJ0%N%%%%j5j0k0j0J5L5K5K0L5K0L0K5n%l0
5469A50m5j5J0j0nk5k0l5j5NK5K5Nj0k5k0j5k5%L5N0L0Nl5l5l5j5nJ5K5%J5J5NJ0J0%k5m5
5466b5k0J0J0J5%K5J0J5J5J0%j5j0nj0j0j0j0NJ0NNnl5l0nnJ5%J0J0%NJ0NNJ0%%J0%NJ0%%
5463C5NN%%J0J0J0J0J5J0NK0Nj0j0nj5j0j0j5%nJ0%N%J0N%n%%n%%j0%k0l5m0k0j5NK0N0N0
5460F5L5K5j0Nj0j0n%j5k0%%k0j0nnN%%NNnNnj0NJ5J5J5%k0l5m0j0nnNN%NK0NJ0L0J0%%J0
5456E5j0l5k0l0nk0j5NJ0%J0K0K5L0J5l0m0m5l0N%nJ0K5NK0K0K5J0J5K0N%NNj0J0N%j5j0j5
5454B0j0nj5k5%J5NNK0J0NJ5J0j0j0j0nnj0nnj0J0K0L5J0NJ0J0K0%k0l5l0j0nJ5J0J0J0J0
5451E5J0J5J0J5nj0nnj0nj5Nk0k0k0j5j5j5k0j0j5J0K5K5J5K0K0j0j0J5Nnj0J0Nj0NJ0J5n
5448C5j0l0k5j0%J5NJ0K0%NJ0J5%NJ0J0N%K0%%%NnJ0j0J0N%nJ0K0K0%k0k5l5j0K0J0J0K5N
5445A30Nnl0l5k5nj0k0NL0K0Nj0k0k0j0nNN%NK5K5J0j0j5j0j5j5j5j5n%L5L0Nj0j0j5j0nJ5
5442A0J5%NJ0J0NNJ0J5%k5k5k5k5J0J5J0Nj0l0k5j5n%j5NK5L0K5K5K5%k5j5NK0K5%l0n0k5
5439c5NK5K0nj5NK0J0J0j0j0k0%J5K0j0k5j5l0l5j5nJ0L0L5K5J0K5J5j0nj5nK5K5K5K5Nj5
5437A05%nNK0NJ0J0j0m0l0l0l0l0l0n0m5k5%K5J5K5K5K0K5J5K5M0%l0l0k0nJ5K5%nn%nj0%
5434b5j0nJ5L5M5L5K0Nj0j5j0j5j5k5j0%K0Nk5nnnj0l5m5j5NK5K5K5K5L5J5%j0%nj0%nnK0
5431C5NJ5J0Nj5j5%NJ0J0N%j0nnnj0j0nJ5Nj0l0j0J0nnJ0NJ0NnJ5N%J0J0j5l5n%j5NNNNNK0
5428C0n%J5%n%n%%j0NJ0NNNJ5nNNL0K5J0k0k0j5k0k0nN%NNNj0m0n0k5NK5J5J5J5J5j0l0l0
5425e0nJ0J0J0J5L0Nj0j5J5K5K0K0K0NJ0J5J0J5NJ0K0k0l0l0l0Nj5j5j5%K0K0L0K0%k0%nj5
5422I0NJ0J0j5k0j5Nnnl5j5J0Nnj0j5%J5L5K0K5J0j0nNnN%n%j5nnj5%nnj0N%%j0NJ0j0%J5
5419D0NJ0%J5J0Nj0j0j0j0nj5nnnK5J5%J5N%J5J5Nj5l0j5Nnnnj0j0nj0j0j5nL5K5J0j0j5k0
5416eJ0J5L5L0%%k0nj0j5k0NK5K0J5%%J0%J0k0m0k5k5%J0J0nNNnJ5%J0j0%nnNj0j0J0nK0J5
5413D0%J0J0J0%J0Nnm0m5l0%K5L0J5nk0l5l0k0j0J5L5L0J5Nj5j0%j0nnnJ0J5J0J5NNNJ0J0
5410E0J0j5l5j0J0J5L0K5%k5k5j0K5%J0%N%%NNj5k5j5NJ5K0K5Nj0j0m0l5k5j5J5J5K0K0J5
5407C5K0J5J5Nk5m0l0%K0J5J0NK0K0Nl0m0k0J0J5J5K0K0K5K5%k5k0%nN%k0nnj5j5j0j0J0L0
5404D5L0J0j0j5j0j5NNN%l0m0l5nL0N0K5nNk0%J5N%l0m0l0%NJ5Nk0j0%J0NK0NnnJ5L0J5%j0
5401B0nnn%K0J0NNJ0J0NJ0J0nnnnn%j5NNNNNJ0NNN%k0j5%%J0J5nj5k5k5j0%J5K0%j0j5j0j5
5398enNJ0nnj0nj0NJ5J0NJ0J0J0NJ0J0J0J0%%%%N%%Nj0j0%J5K0N%k0k0nNK0J0Nnj5k0j5l0
5395B0n%K0J5J0J0J5Nj0k5k0j5J5K0J0%%k0k0nJ5K0K0N%K0J0J5J5k0k0l0j0J0J5J5J0nnj0
5392I0j0j0nk0nK0%j0k5%%n%j0j0j0j0nK0L0L5nj0nj0nnnnj0J0%n%%%%%%%nJ5j0j0J5%%J0
5389B0%nJ0J0nn%%j0%nNj5n%nj0J5J0J0J0j5l0k5j5j0K5J0NJ0J0NJ0J0J5K0L5K5K0k0n0n0
5386A0j5K0K0K0j5j5J5K0K5j5j0%J5NNNNN%J0Nj0l5k5k5%K0K5J5%j5k0k5k0k0nK0K0K0J0J5
5383F0nk0k5k0%Nj5j0j5j0j5j0j5j0J5L0L0J0n%%K0K5N%j0k5k0j5K0J5K0J5K0J0J0J5J0nn
5380H0j0nNn%%j5j5J0J0nk5k5nJ5J5L0J0J5K0K5NN%%%k0k0k0k0k0j5l0j0%J5J0J0J0J0J0J0
5378E5J0NK5K5J5nl0l5j5J0%j0%j0%nj0nnnj0nnj0%J5NJ0NNK0%nj0nnj0%j5%J0J0K0N%K0K0
5374G5NnJ0%NnJ0J0n%J0NNnJ5J0nn%%nj0%%nj0%%j5k0k0J0Nj0j0j5%nj0%j0j0j5J0L0L5J0
5371F0j5j0NNK5J5Nj0l0l0k0K0L5L5J5k0l0k0j0K0NNNN%Nnk0k0nJ5K5K5J0nj5k0nj0k0j0j0
5368@%L0K5NJ5J5J5J0Nj5k5l5m0k5j0%%%%%%NJ5nj0%J5L0M0N0M0K0%Nk0l0l0j0n%j5j0j0J5
5365F0%j0J0j0nJ5L0N0M5L5K5j5k0k5nnj5k0k0j5%K0nJ5NNJ0Nj5%%j5%j0j5%nj5j0j0nj0j5
5362C5%nJ0N%NNNN%%NnnNJ5j5j5j5j0k0k0J0L0L5J0J5J5J0%%%n%nJ0L0L0K5%k0k5k0k5k5j0
5359G0j0nj5j5j5k5j5J5J5J5J5J0n%NN%%%j0j5k0nJ0K5K0J5Nj0k5k5k0NJ0J0%%%%nk0k0nN
5356c0nnJ0Nn%Nj0k5j5j5NK5K5N%j5j5%%J0%J5%NN%%NNNj5k5l0j0L5L5L5L0K5J0nj0J5K5L0
5353A35J5j5l0k5j5k0k0k5j0k5%K0L5NNNNK0J0J0K0nj0Nnk0nk5nJ0K5K5J5%NK0j5j0j0j0j5
5350G0%%n%nk5k5nnJ0J0%%NJ0NNNJ5nnj5%k0nk0j5j0J0L0K5J0nk5k5j0J5K0J0K0nnk5k5%J0
5347eJ5L5K5nj5l0nJ0L0J0j0k5k5j0NK0K5Nn%%n%n%%j0NNK0K5K0nk0j5k0k0j0NK0K0Nj5j0
5344C5j5j0j5j5%k5J0N%NJ5j0%J0J0nnJ0J5j0N%J0N%j5l0j5NK5Nj5m0%K5M5K5%k0n%N%j5n
5341@nNJ0J5%j5l0k5k0J5L0K5K0%k0j0j5J5nj5j5NJ5M0L5M0K0K0nk0k0l5m0k5NJ5L5K5J5%
5338H5j0j0NJ5J5J5Nnn%%k0k0k5j0j5NK0K5K0K5K0nk0j5k0nJ5J5Nj5%%nJ5%k5k0k0NK5K0K0
5335A05K5J0%j5k0%nnn%n%n%J0K5K0J5nk0j5j0j5k0j0j5Nj0k0j5l0k0%K0M5L0J5NJ0J0J5N
5333A05nJ5J0%NNJ5%l0k0l0l0nJ0nk5k5k0NK0%%J0K0L5J0%nnj0k0l0k0j5j5k0%J0%N%NN%%
5329d5NN%J0nJ0%j5NNj0j5NnnK0K5L0J5%j5j0j0j0%K0J5L5K5%k0m0k5N%j5k0k5j5n%K5K5j0
5326c5nK5J5J5J0J0J0k0k0j5k0j5J5L0M0J5%k0m0m0k0nJ5J5J5J5J0L0J5%k0J0NJ5%j0j5nk0
5324Enj0j5nnNL0L5N5L5%k0k0k0j0l0m0l5k5NL5N5N0L5K0Nk0k5k0j0%l0j5j5nk0j5%J5L0N
5321ENnJ0K5K0nj5k0k5k0k5j5k0J0K0K0Nj0k0nN%%NnN%k0%K0K5N%NJ0NJ0J5N%J5J0J0j5k0
5318B5j0j5J0K5J0K0K0K0%k0nK5NN%%Nnl0l5l0l0k0J0%nNJ5N5L5J0j0j5J0k5m5l5l0NJ5j0
5315d5K5NNK0%j0j0j5j0K5K0K0K5j0n%j0nnnnJ0J5J0J5J0J5J0J0%j5nnj0j0nj0NNN%j5j5K0
5312E0J5nj0j0nj0nj0nNNJ0%nJ5J5nNNJ5nNJ0%J0j0k5j5j5j5j5j5j5J5M0M0J0Nj0nn%%n%%
5309E0%%Nm5m0k5NNJ0L0N5K5L0K5K5Nj0%nj0j5j0j5J5%k5k5l5k0k0l0k0j0J0K5M0L5J0%j5
5306C0j5n%J5%j5%%NNnK0K0J5J5j0k0j5j5nNJ0nJ0nN%j0j5l0nNj0k0j5k0%K0K5J0NJ0Nk5%
5303c0K0K0J0%%J0nNL5L5Nk5j5k5k5j0j0N%k0j5nN%j0J0NnN%N%N%j0k0NK5L5%nNL5K5Nj5j5
5300E0l0l5j5K0L0%j0l0j5J5M0M0J5k0l0j0%K0L0NNJ0%j0k0%L0J5j0j5nK5K0Nk0m5m0nj5j5
5297b0j5j5k5nj5k0nnJ0J5K5K0M5J0k0nJ0K5L5J5NNJ0J0nl0l0k0nnk0l5l5k0J0J5%J0K0J5
5295d5L0L0K0%j5j0%Nnj0J5%%%%K0K0K5J0%k5k5n%j0l5l5nJ5L0J5K5L0L5K0Nk0m0l5j0NJ0
5292C5j0N%j0N%j0n%nnnnj0nj0nj0nj5%J0J0J5J0J0J5J0J0NJ0J0%%J5J0nk0k0k0k0j5NJ5L0
5289B0K5K5J0j0j5j5j5j5J0J5J0J0J0J5J0J5n%%n%nJ0j5k0k5m0j5NNK0%k5k0j5K0M0M0J0n
5286F0nj0k0nK0J5K0K0K0K5J0j5k0j5k5k0%%n%n%%%nNJ5nl0j0NK5J5j0k5k5%nn%k0J0K0K0
5283B0L5J5%nk5l0j0j0J0J0%K0J5K0j0j0J5K0Nj0N%N%J5J0n%m0l0k0K0K5J0J0Nj5nk0nK0K0
5280H0K0J5Nj5m0m0nK5K0%j5j5j5j5k5nk0j5N%J5%j0K0N%J0J0K5%l0j0k5k5%%j5NL0K5L0L0
5277C5J0%k5k0j0%j0nK5M0N5J5j5j5k0k0j5NK0K0M0K0j5n%%%%nnj0nJ5%l0l0m0j0%n%j5j0
5274d0nNK0L5K5L5J5n%j5k5l5nNN%J5K0K0Nj5n%j0%j0nnj0j0j0nk0j5%J5K0NJ5J0J0j0j0k0
5271a0l0k0NK5L0J5K0Nnk0j5%J5%j5j0nNj0%n%%nnNj5%nNj0nNJ0K5L5L0L5%j0l0k5k0NK5N
5268C0NNNnj0nj0j5%j0j0NK0K0Nj0J5J0K0J0Nj5m0l5k0k0n%L0L5L0Nk0j5%J5%j5k0j0J0j0
5265b0%nNK0j0j5nJ5J5j0j0J0NJ5%%j5k5m0k5j0nj0NK0L5L0J5nnj0k0%L0M0L5J0j5%K0L5K5
5262A25%j5j0j0nNJ0Nj0l0k5k0NJ0J0j5j5k5l5j5%J0M5M0J0nj5j0j0k5k5j0J5L0K5K5K0J0
5260G0%%nj0%%j5nnN%j0J5NnnJ5J5K5K5J5%%nk5l5k0j0NJ5J0J5J0K5J0nl5k0NK0%k5k5n%j5
5257B0k5j5%K0K5K5J5%k0nj0K0L5L5K0%j0nnj0j0k0l5m5l0j0NJ0K0J0j0m0l5k0NJ5K0J0nJ0
5254d5J5J5J5nJ0J0nk0m0k5l0j5%j5%nJ5L0M0L0Nk0j0nJ0J5nj5j0k5nJ5K0K5J0J0%%NJ0J5
5251B0%nk5j5J5J5K0K0J0%k0j5k5j0NK5NK0N%nJ5K5J5nj0k5k0%J5nk0j0j0j0j5j0j5NNJ0%
5248b5J0L0K5J0nk0j5j0J5M0L0K0%j5%j0j5k0k5j0J5J5J5J5%J0J0%k5l0l0k5%J5NJ0J0NJ0
5246C5J0nj5j5nJ5Nj0k5l5j0K5M0%nj0J0J0NK0%nnj0nK0J0J5J5j0k5k5nJ0K0K5Nnj0NNJ5n
5243G5j5l5m5l0j0%j0%K0M0M5K0n%J0j0j0J0j0NNj0j0j5K0K5J0n%Nnnnnnnnnj5k0k0j0K5N0
5240D0N0K0%j5j5j0j0j0j0j5nj5%j5j0j0j5%J5L0K0K0%k5j0nNK0L0NJ5K0J5J5%j5j0nnJ0j0
5237I0k0l0j5NJ5J0K5J0j0m0m5j5n%NJ5%k5j0J5J5%j0J5L5L5J0j0nNJ0J5%J5Nj0l5l5j0J5
5234C5J0k0k0J0J5Nj0j0NNJ5J5Nj5l0k0k5j5j0k0nNnnJ0%k0m0m0j5%K5K5J5NNJ5J0J0NJ0K5
5231d0J0%k5l5j0J0M0K0%nK0L5J5j5m0j5j0k0j0NK0K0NJ5J0%nj5j5J0K5K5J0%k5j0j0J5K5
5229C0K5J0J5nj5nnJ0J0K0%l0n0m0k0j0j0J0n%J0K0L0Nj0j5k0nJ5K0K0J5K5M0Nj0k0k0NK0
5226F5J5%k0k5j0%nnN%%NJ0j0N%J0nN%nJ0NnJ0NJ0%J5%%J5J5%K0%j0l0l5j0nn%%k5j0l0j0
5223c5%NnNJ0nN%%J0N%NNN%%k0%j5l0k0%J5J5J5K5O5P0M0j0l0m5m5l0l0%K0K0%NJ5J0NJ0N
5220G0K0Nk5j0%K0J5%k5j0NNnk0j0j0nJ5NJ5nn%J0NNnj0j0nk0nNM0J5nj0%k5k0l5l5k0nnJ0
5216h0J0K0M0L0%j0%nn%j0NNnNNj0J5J0nj5j0J0K5n%%%nj5j5nj0j5j0nj0J5nJ0%NnJ0NN%J0
5213b0J0%nJ5J5J0J5J5J0J5K0N%nj0%nnNj5j0Nnj0%j0%nj0J0Nj0%%J0j0%J5J0NJ5%J0J0j0
5210H5NJ0j0%%n%k0l5l5k0j0j5J0K5L0L5K0nk5k0nJ0J5J5%nj5%J0L0K5K0Nj0l0k5k5nJ0J0
5207E0nk5j0J0K5K5J5%l0l0j5J5K0J0j5k0J0J0K0j0j0j0j5k0k0k0J5J0J5J5J5K5j0nk0k0n
5205a0NNJ0%J0L5J0Nj0nk0k5%k0j5k5nNNNJ0NNK0nnk5%Nl0l0j0K5M0L0M0L5J5j5j5l0j5%J5
5202B5M0K5L0K0J0k0k0j0l0l5l5k0%J0J5J0j5l0NK0K5J5NNJ5NJ5K0%k0k0j5k0j0Nn%NJ5K5
5199F0%k0m0k0nK5L5J0nk5k0j0nJ0n%%J0n%J0J0K5K5J0j0j5j0j5j0nj5nJ0NJ0NNj0%%%%%n
5196Ej5k0k0j0%K5K5Nnj0nnNJ5K0NJ0L0J5J5nk0k0n%J0J0N%j0NJ5K5nk0j0NK5nk0k0nJ5J0
5193F5Nj0j0Nnj5k0%nk0nj0K0M0L5K0%n%nj0j0j0j0NK5L0l0l5k5j5%%J5J5%nJ5NnJ0nN%nJ5
5190E5J0n%J0NNnnJ0j5nNnn%nn%n%n%nnj0%nnnnNJ5NJ0J0J0J0N%j0%j5j5j0j0J0J0L0Nk0k0
5186B0nK5K5J5%j5k0k0j5k0k0%nk0k0%J5L0L0J0j5n%j5NK0L5%N%Nj5j0j0j5%%j0J0n%%%j5
5183b5nk5%nk5k5NL0L5J0%j5j0%L0M0K0J0j0j0j0k5%j0n%%J5M5L5K0%%%%%N%%nnn%l5j5J0
5180D0Nnnj0nk0Nnj0Nj0j0NJ5J0J5J5j5j5k5n%%K5M0K0nJ0J0j0l0l5j0J0NJ0J0j0nj0nnj0
5177b0%nNK0L0nl5m0j5%NJ0NNJ0NJ0J0K0K5K5K5%%%%j0k0k5nJ0J5J0J5nnn%%%%N%Nk0m0l5
5174b0l0l0l5K0K0K0K0K5J0k0j0%Nj5J5M0K5%%J5J5l0m5k0%nj5J5K5L0J0%N%%%%J5j5k5l0
5171a5k5l0K0L5L5K0%J5NNnJ5J0n%k5j5j5J0%k5l0J0M5K5J5%j5j5nj5j0j0j0j5nj0j5%%nN
5169e0%n%%NJ0%J5NJ0NJ0n%%%J0K5%l5j0j5nJ0j0n%j5n%J5L5K5J0N%NN%NK0K5%k0k5l0j0j0
5165@J0NNNJ0nNNK0K5nk0%N%%J5J0J0k0m5m5j0K0M0K5Nnk0k0j5k0j0NK0L5M0J0nnj5j0j5j5
5162B5nnnj0n%n%k5NNNK0J5%k5j5NL0K5J5%J0N%N%%%%%Nnn%n%%n%k0l5nK0K0K0K5K0J5%j5
5159A00l0k5k5%K0%n%nN%%%Nj0j0N%nj5J0K0Nk0j5%%%%NNNNJ0NNNn%n%n%j0%n%n%nnNj5j5
5155b0k0k0j5k0%J5L0K5L0M0K0%j0j0n%n%nk0k0k0k0%nj5%J5L0K0K0%%J0nl0l0j0J0nj0n%
5152f0j0%n%J5J0K0J5NK0J5NJ0%l0l5k0k5nn%%n%K0L5L0K0%nj0%%l0k5L0L5K0Nj5j0j0j0j5
5149b0j0j5k5nK0NJ5J5NNJ0%nJ5J0nnnj0nj0nj0%NK5K0J0j0nj5j0j0%nn%j5j5NL0M0J5j5k0
5146a0j0J0j0j0n%k0%K0J5nnNn%j5J0%j0n%J0j0j0J0n%%%n%%j0j0NL0J5nj5nNJ0J5%l0k0%
5143g5J5L0L0J5j0l0k5j0%J0L5N0M5K0J0%j5l0k5k5k5l5nK0L5J0nk5%n%nn%j5%%n%%Nj0%%
5140e5nj5nj0j0j0j0n%J5J0NNJ0J0J0J5J5J0J5nm0k0k0%L5L0NNN%NnnnnnnnnJ0J0%j5j0j0
5137f0NK5K0NJ0J5nk0k0nJ0J0K0Nnnnnj5j5k0n%J5J5J0K0M5J5nj5j0N%k0k5nJ0K5N%%nnj5
5134@%K0J5K0J5J5j5k5k5k5nJ0L0J0k0j5NK5L5L5K0k0m5k5l5j0J0J0j0j0N%nk0k5k0k0NJ0
5131h0J0NJ0NNJ0j0j0k0%M0M0J5N%K0J0Nnj0nnk0j5J0K5Nj5%%%n%%j0Nn%J5K0j5j5k5j0K0
5128@J5%nNj5N%j0J0nn%n%%j5NJ5J5K5J0j0k5j5k0%%n%%%%%k0nJ5L0%%J0nnnj0nJ0J0K0%j5
5125el0k5k0l5j0K0M0M0K5J0%j5j0nM0M5L5nk0l0%J0K5j0nNj0k5m0m5k0%J5J5NNJ5K5%j0%
5122@n%K0M0L0K5J5%J5Nj0nNk0m5l5k5%%NN%k0j0j0k0nJ0nNNJ0NJ0%NJ0%J5J5k0j5J0K5nk5
5119A0nJ5N%k0j0J5J5%k0j5%j0j0nj0%%%Nk0j5%K5L5K5J0j0K5K0K5J5nk0nj0j5nj5j0%n%n
5116@j0NNj0%nn%j0NJ5j5k5nJ0J5j5k5nK0L5J0j0%j0nJ5K5L5%j5j5k5J0NNL0Nnj0%J5J5%k0
5113C5l5k0k5k5k5l0j5%L0K0J0J0K5K5J0NK0L0K0J5j0j5l5j5j5NK0J0%nl0j5k5k5j5nK5J5
5110e5%NNJ0Nj5j0J0K0K5J0%j5%K0J0%j5%%j5%j5nnnj0J0NK0J0nj5k0nNK0K5K0J5nk0m0k5
5107e0%K0L0M0K0Nj0j0%nnj0nJ5Nnj0j5j5J0J5J5%j0l0k5nnJ5J5%j5k5nN%nnk0nj0%J5L0L5
5104a5J0j0N%%%%%J5J5%k0k5%J5J0J0j5%%%%n%J0J5Nj0j5%K5N%l0k0j0k0j5j0k0%L0J5J0J5
5101c0J0J5J5N%nl5l5j5NJ5%NN%J0NNNnk0j5j5nJ0%%N%%NJ0K5M0M5K5j5l5k5j5nj5nNK5K0
5098B0Nj5l0l0j5nJ0%NJ5K0J0K0K5Nk0k0nNJ0j0k0j0j0NK0%j5k5k0NJ0J0%%%%j0j0NJ0K5J0
5095b0nk0k5k5j0J5K0J0%K0K5J0NK5M0K5Nn%nk0k5k0k5j5%J0%NNj0k0J0L0J0nj5j0Nnj0J0
5092a0%%%NNnj0J0K0J0j5j5nj0J0J0%%%%%%%%k0k5l0j5%Nnj5k5nJ0K5L0J5K0L0K5J0nk0k0
5089a5nJ0L0J5J0J5J0J0j5Nnj5m5m0k0K5L0L5K0j0l5l0j5nJ0J0K0K0j5l5k0NK0K0J5NJ0J5
5086D0%k5k5k5l0l0NJ0K5K5J0%j5k0%K5J5nNNnnj0nj5j0nj5%NL0K5J0%j0k5k0j0J5L0M0L0
5083D0L5J0nk0k5k0NK0J5%Nnk5l0%J0NJ0J5J5J5J5J5Nj0k5m0n0l5%K5J5L5L0K0J0j5n%%j5
5081D5n%NJ0j5l0l5j5nK0Nnk0j0J5J5L5L0J5nNJ0NJ0NNnj5j5nNNj5l0l0j0k0j5j0K0J5%j0
5078d5%%J5L5L0j5l0k0J0K0%j5k0J0K0J0nnJ5J5L0Nk0l0k0%J0%j0k0k0%N%J0N%J5nnj0NL5
5075EM0%nj5%nnnNj5j0Nj5%J0J0K5K0nj5k5k5nK0NNk5k5nK5M0L5M0J0nj0j0j5l0nJ5N%J5J0
5072F5J5k5k0k0k0l0j0J0J0K0NnnNj0%J5J0NnnJ5J0K0J0j0k5l0nK0NJ5n%J5%J0J5nnj0nj0
5069C0%j5j5NnJ5K0nJ0NnK0K0Nnk5nnJ0J0%N%N%NJ0nk0j0l0j0L0M5J5nk0k0k0k0nnNJ5K0N
5066E5l0j5K5M0M0K0K0nk0l0m0j5nJ0J5J0n%J0NJ0J0J5J5J5J5J0j0j0J5J0L5L0J5nk5j0j5
5063B05j0j5j5j5k0m0k5k5m0k0%J5NK5L0J0nnj0nnj0nnNNNNNNJ5nk0k0k0k5nj0J5L5L0L0J5
5060H0j5k0%%k0l0NJ5K0%%%N%NJ0nj0j0j0j0j5j0%L5O5O0L5j0m5m5k5j0nnnn%%%%%%%%j0n
5057A0j0j0%K0NNK0K0K0J5nk5j0j5k0k0j0l0j5k0j5j5j0J0K0M0J0J0NJ5L0K0%j0%K0J0N%k0
5054E0k5%M0L5K0j0l5m0m5m0j5NK5K0%j5k0%J5NNJ5K5L0L0L0%j0n%%K0K5%k5j5%J5J0J0K0
5051A50%j0%nnj5l5k5k0j0K0J5%n%nnJ5J0NJ5K5J0j0j5j5j5j0j5%%J5nk0j0J0K5L0M0M0L5
5049B05j0k0k0j5j0k5j5j0j0J0j5J0K0J5K5J5k5m5m0l0%%j5J0K0J0NK0K0J0j0k5l0l0l5k0
5046f0j0J5L5L5N%nNJ0J0NJ0NJ0J0Nj5j0j5j0j5K0K5K5J0nl0k5nj0j5%NK5K0J5j0J5K5K5J0
5043A40j5l0j0j0j0k0%j0j5j0j5k0%j5j0NJ0NNJ5j0j0j5k5k5nK5K0K0K0K0J0nj5j5k5k5nK5
5041e0K0NJ5K0L0L0J5nnnJ0j5%nnn%%j0J0n%%%%%J5nk0j0J5J5j0l0nNJ0J0K5K5K0nl5l0k0
5038A5nj0j0NK0J5J5%K0K5%j0nj0m0l0k0j0N%K0K0N%j0k5l5NK0J5J0%K0J0J0j0j0j5nnj0N
5035a5K0L5L5K0k5k5k5%%J5j0%J0j5j5j0j5J0K0J0J5Nj0j0NJ0NNj0j5j0NK5K0%j5j0J5J5%
5032F5j5nJ5J0%j0%%J0L5K0j0n%K0J5NJ0NJ5nj5l5m0j0NJ5L0%k5j0k5j5j0NJ0nnJ0%%J0K0
5029H5K5J0K0J5K5N%nn%j0nnj0J5J5j5j0l5k5k5l5l0j0%J0M0K5K0J5%j0l0l0j5J5L0K5NNN
5026A00Nj0j0j5j0nnnn%K0J0J0J0J0J0J0nj0nj0j5j5j5k0j0j5k5j0j0j0j5nJ0j0nk0j5J0J5
5024i0L0J5K5J0k0j5%nj0j0nnj0nK5M0L0L5L0K0Nj0l0k5j5nK0K0n%j5j5%NNJ0J0%K0K0Nj5
5021G0%J0k0k5l0l0k5nJ5N%K0NNK0K5K5L0K5J0%NNj0j5j0j5j5l0l5j0J0NNK0J0L5L0J0j5m0
5018G0m0k0j5k0k5j0J0NNj5nJ0K5K5Nj0nnJ0K0J5N%l5l0%j5nnnK0L5K5K5J5%%J0NNJ0%j0k5
5015E5l0j5j5k5l0j0%J0N%%J0NNJ0J0J0J5%J5K0%%nj0nK0NK0%j5k5l0j5%J5K0%nnj5%j0j0
5012b5%j0%J0NNnj5NK5L0J5j0k0NN%J5J5%l0k0%K0%J5K5L5J0j5j0k0j5j5NJ0J5%j5l0k0k0
5009b5j0NM0N5K5J0J0K0Nj0k5m0j5j5j5k0N%%N%NNn%n%nj0Nj0%J0K0K0J0%Nn%k0l0l5j5NJ0
5006d0NJ0NJ5%K0L5K0J0k0N%n%n%%j0k0l0k5k0%K0NJ0J0NK0%k0k0k5j5j0nK0L0L0K0%j0k0
5003eNj0j0j0j0j0j0N%J5nnJ5J0%j0J0NnJ0n%NN%%NnNNnNNN%N%N%NN%NN%J0nj0j0j0nk0j0
4999b0%k0n%%nNnn%K0J5J0K5K0J0K0J5Nj0%nn%%nnj5nj5j0nj5nNJ0K0%NJ0J0NJ0Nk0l0j0N
4996A0j5%%NnNJ0nN%nj5nj0j0nL5N0M0%k5l5k0j0j5j5%%j0Nj0NJ5j5nj0J5K5J0%j0J0L0J0
4993C0%j5k5%K0J5J0j0l5l0NJ5L0K5J0J5%K0K5Nj0k0l5j0%J5J5k0k5nK0K5K5nk0k5k0NK0J5
4990E5L0J5j0j0j5j0j5k5k0k0J0K5J5J5j5j5NK5M0K0k0l5l0m0k0j5j0nJ0J0NNJ0L0J5j0nj5
4988b0K0J5J5J5%j5k0k5k0j0K0J5%k0%J5J0%NJ0NNNJ0%k0k0nj0j5j0j0NJ0%J5J5L0L5Nj5m5
4985@m0j5K0K5K5K5%%J5J5L0nj0l0l5k5k0J5J0J0J0J5%%N%j5J0J0j0Nnj5k0l0k0nJ5J5J5%
4982a0%J0J0J0J0J5J0j0l0nN%nN%%N%%%N%j5nnnj0j0%%K0J5NJ0J5J5J0j5j5j5j5n%k5j5j5
4979e5NK0L0K0%NJ5NJ0%J5L0K5J0k0k5k0nj0k0l5k0nJ5J0n%J5L5J0k0l5n%J5J5%j0k5k5k0
4976e5%K0NNNJ0NJ0K0%k5k0k5k5nk0k5%L0L5K5j0j0j5j5j5NL0J5J5Nnj0J0J0J5nk0j0j0%J0
4973d0K5K5%%NJ0J5N%j5l5m0j5k0j5k0%K5J5J0NNj0J0K5J0K0K0J5%%J5J5nJ0J0j5j5nk0j0
4971A5j0j0j5%%%%%%%nJ0J0NJ0NNJ5%%%k5k0m5j0%%J0NJ0J0J0J5NJ5%j0n%nnJ0j0k5nJ0J0
4967b0nj5l0k5%nJ0J5M0N0M0J0nj5k0nj0j0%J5%j0l5k5j0J0%%%%j5NNj0n%K0J5K0J5nk0k5
4965e5%j0J0J0nNNJ0nnj0%j5k5n%%n%J5K5K5j0nK5K0K0%nnNNK5K0Nnk0k0j5J0K0K5nj5l5l5
4961c0j5NJ5K5NJ0j0j0l0k0k0NJ5J0J0J5L0M0J0j0j0j0j0j0j5j0j0NJ0NNJ0J0NJ0NNJ5%j5
4959D5l5l5j0k0%nj0%J5K0nk0l0k5k0J0N0M0J0J0nJ0nnJ0NnNN%NN%N%J0J5Nj0l0j5j0J0j0
4956b0j5k0nJ5K5L0J5K0J0J0K0k0k0l0nNJ0L0%j0%Nj5j5l0l0j5%J5J0NJ5K5N%k0%K0L5J5n
4953F5j0nJ5K0j5j0nnk0k0%L5L0Nj0J0nn%nNj0k5m5l5l0n%%%J5L0L0J5%j5k5NK5K5J5j5j5
4950A0l0j0%J5J5L5L0L0%k5k0j0Nn%%j5%nk0nj0j5J5L0K0K0%j5nj0nnnnnnj0nn%k0J0%%%N
4947c0%N%NNNN%J5nNJ0NJ0NJ0j0j0j0j0j0k5k0j0J5J5K5J0%NK0j0j5k0j0nJ5Nnl0k0l0nj0
4944a05J0L0K0K0%%j0l5k0nj0j5%NnJ0J5J5K0J5%n%%j5j5l0j0J5J5J5J5J0J5K5Nk0k0j5k0
4941h0j0%%j0%nnnK0K0K0K0K5J0K0K0%%NnJ0nnN%j0j0nJ0J0K0%k0l5l5k0%NJ5%nN%%N%%N%
4938b0%%NnJ0%%J5NJ0J5NNK0%%j0j5k5m0k5j0J5K0J5J0%J5J5J5J5%j5k5m0l5j5j0j0j0J0J0
4935h0K0L0L0K5J5NK0J5NNnl0m0k5%J0J5J0%j0j0J0NNNJ0N%J0Nj5Nnj0Nnn%j5j5%j0j0j0n
4932c5nJ5J0%j0nNK5J5%j0k5k5j0%K0L0M0K5Nk0k5k5k5l5l5k0%NJ0NJ0J5K0J5J5K0J5J5J5
4929D0N%J0j0k0m0l5k5NK5K0J0NnNj0%%n%%n%n%nn%nn%n%%%%n%n%J0NJ0J0NNNJ0%nJ0j5Nn
4925b0%%j5nj0j0j0j0j0nnj0%K0J5J5j0j5j0J5N%j0J0%%K0L5M0K0Nj0nn%nJ5J0K0K5nk0k0
4922D5%j0j0k5nj5j0%Nj0J0n%%%J0J5j0j5k0nJ5J0NNJ0NNJ0NJ0nk0%J5J0J0j0k0%K5L5K0j5
4919G0j0k0j5j5j5j0j5J0L0K0J5j0k0j5j5j0k0k5n%%%%J0j0N%%%%N%%N%%J0N%J0N%NNJ0%N
4916eNJ0%Nn%j5%J0J0%k5m0nJ0J5J5%j0k5l0j0nN%k5j0j0J0NJ0J0J0J0%K0K5M5M0K5nm0n5
4913b5m5l0k0NK0K5%l0j5nJ0K0K0J0NJ0Nj5m0l5k0%J0%NK0J0NK5J5J0J5J5nj5j0nnj0k0%J5
4910g5J5NK0K0NK0J0nn%j5n%j0n%%%%j0j5%K5K0J5K0J5nk5j0j5k0k0k0k0j5NJ5L0K0N%j5n
4907e0%J5J0J0NJ5N%J5J0J0%%%%J0j0%Nnj5j0nnj0j0j0nnnj0k5k0nK0K0NJ5J5J5J5J0J5J5
4904E0j0k5l0j0J5L0M0N%%J0L0K0%j5l0j0j5k0j5k5k0j0l5k0nJ5j0j5l0NJ5J5K0K0J5K0J5
4902a0K0NNJ0nj5l5l0k5J0K0NK0M0K0NnNNJ5nN%N%n%%j0n%n%l0l5l5k0nNN%N%J0%j5k0J5K0
4899f0M0M0K5%k5j5J0J0%j5j5n%j5j0n%%%%n%j0NL0L5J0nj0j5k0n%%%%N%%%Nn%%k0k0NK5J0
4895b5%J5Nj5k5l0j5J0J0nK0M5L5%k5m0j0nNJ5J5K0J0Nn%nJ5K0nl0j0j5j5nNK5K5NK5J5j0
4892E0k0nJ5Nnj5l5l5k0j0j5J0L5K5L0L5K0%n%nj5l0l0k0j0j0K5K5J0J0NJ0J0J0K0Nnnnj0
4890D5nj0nn%J5K0%k0%K5K0nk0j0j0j5nj5nNJ0J0J0k5k5l0k0J0NNJ0J0N%J5NN%J0NN%N%k0
4886Ek0%j5j0j0j0%NnJ0J5J5L0J0N%%Nj5k5l5l5k0J0K5K0J0NK0%j0J5%%%N%Nk0j5k0k0NNK0
4883d0K0L0K5Nj5j0k0l0nJ0K5K0J5J0nN%j5k0j5k0%%%%%%%%nJ0n%J5J0K5%j5k0l0j0N%NNK0
4880b0K0K0K0nk5j5j5nN%%J5J0J0J0nnnj0%%%%%%n%%k0nj0j0j0j0j0%K0J5%j0%K0K0K5K5J5
4877E0%j5j5j0j5N%J0N%NJ5nN%NNnJ0%%J0%j0J0J0j0N%%k5j0j0j0j5nj5k0nJ0nk0k0j0J5K5
4874e5%%%%J0K5n%N%Nnj0%K0N0N0L5K0j5j0j5j0j5j5j0j5j5j0k0n%%J0nNN%NJ0J5J0J0NK0
4871H0K0%k0k0k0k0j5j5l5n%%J0nj0n%J5J0J0k0j5k5nNNj0k0m0k0NK0J0J0K5K5K5K0J0NJ0
4868eNnj0nnK5K5K5K5J0J5j0l5n5p0l5J0L5L0J5nk5k5nJ5J0nj5j0%n%nJ0J0J0NNJ0J0NNn%
4865b5%%%%%%J0N%NN%Nnn%nj0%nnn%nnk0k5nK5L0L5%%K5L5J0J5j0n%j0j5nnj5nj5nj5nj5j5
4862f0%K0L5M0K0Nj5%n%%nk0l5j5%J5%%%nN%nJ0J0nj0J5Nn%Nnj0nj0%j5nnn%J0j0nJ0Nn%K0
4858c5L0K0J0%j5m0k5nJ5J0nk0j0J5K5L0L5K5K5J5j5k0n%n%j5%j5%J0j5j5J0nj0nnJ0nnJ0
4855@J0nk5l0nL0M0K0k0k5j0%J5K0L5L5K5K5Nj5l5l5m5l0j0%%n%J0L0M0L0L0K0j0j0j0l0l0
4852C5k5j5k5k0n%j0%J5J0J5J0j0l0k5j0J0K5M5M5L0J0%J0J0J0j0k0j5j0j0k0%NN%%nJ0nn
4850B5J0j0Nj0j0%j5j5%j0j0J5K0K0J0NnNnj0j5j5j5J0L0K5J0J5NJ5Nj5l0k0k0j0%NJ5J5K0
4847D5nj5j5j5%%%J5%J0K0L5M0J5Nk0k5m5m0l5j0NNNJ5N%%nNJ5J5J5K0%%k0j5j5l0j0K0J0
4844@j5k0j0NNj0j0J0J5L5L0K0J5K0K0J0j5m0m0j0J0L5K0j0j0NN%j5l0k0j0nnj0nnj5n%k0
4841g5%j5j5%j5nJ5L5K5K5NJ0J0J0J0K5K5J0j0j5j0j5j5k5nK0K5J0%%K0K0J0K0K0j0l0l5l5
4838B0m0m5l0k5k0k0k0k0j0J5L0M5M0L0K5%j0j5%%k0nnNn%NNNNNj0J5M0L5K0NnnK0K0K0J5
4836A15J0j0k5k5nJ5J5%j0j0J5K0K5NK0J5J0k0l0j0NK5%k0nJ0J0nnj0j0nj0j0nj0J0J5J0J5
4833A25J0J0J5J0nnnj0nnnnj5j5k5n%J5K0K0Nk0l5l0nNn%%j5nnnnnnnnj0NL0L0K5L0N%%N%
4829A00%N%nj0Nj5k0k0NJ0%%J0nk0m0m5j0K5K5K5L0K5Nj5k5m0l0m5k5k0J5K5K5K5J0NNJ0J5
4827A5J0J0K0Nj5J0J5K0%k0nnj5%nJ5L0L0J5l0m0m5j0NK5K0%%nnnk5k0j0j0nnj0nj0nj0k5
4824a00k5l5k0NNNNK0K0J5J5K0J5L0J0j0K0J5j0J0NNNnnj0nk5k5nJ0J5%j5j0J0j0nNK0Nj5
4821d5j5j0nnJ5J5nk0%n%%%%j0NJ5L5Nnj0nj0J0K5L5J0j5j5%J5NNNNnN%j5j0j0j0nj0nk0j5
4818g5J5K5J5j0nN%j5nK0K0Nk0nJ0L0J5J5nk0k0nJ0K5M0Nnj0nj0l0k0J0%k0k0j0N%%%%%%N
4815d0%%%J0nk0k0%L0K5J0Nk0j0l0k5j5%J5NJ5nK0NNnk5j5j0%L0K5J0J5L5L0J0j0l0l5l5k0
4812g5%NK5J0Nnj0n%nnj5j0NN%%J5L5K0%J0K0j0nNj5nk0j5J5L0L0%j5j5j5k5j5%%%%%%%%J5
4809c5J5K0J5j5k0j5j5nNJ0nj5J5%%%n%%%nJ0j0NK0J0J0J0J0K0Nj0nj0j0nj5%j5j0j0j0j0
4806g5k0%j5j0J5J0J5J5J5J5J0J5N%%N%Nj0J5J5K0K5J5nk0j0j0j5J0j0nnnnnnk5m0l5%L5L0
4803d0L5K0nk5j0nJ5nj5nJ5J5nk5k5l5k0K5N0M5L0k5m5l5l0j5%K0M0J0J0NJ5n%%n%%nNN%N
4800b0NJ5%nJ5J5K0L0J0%%k0k0k5nNJ5J0nnk0nnj0nj0j0j0j0j0j5k0nK0K0J5K0NNNN%J0J5
4797B0nj0j0j0J5K0%j5j5%nNj0%nj0Nn%j0%n%n%NK5K5J0J5J5L0Nl5m0m5l0%n%nnnJ5M5M5L5
4793D5j0k5k0k0k0k0k0%J5L5J0n%J0K0K0J0j5l5l0k0NL5M5L0J5%%nn%nnnJ0j0N%j0J0%nnn
4790B0nnj0nnnNK5J0J5J5J0J5J0n%nl0n5l0NK0K0%nnj0k5l0l0k0k0%J5K5K5K0K5J5%NN%J5
4787A5%NN%%J0j0J0%N%%N%%NN%%nn%n%Nj0l0l0l5l0NNJ0%nK5M0M5K5Nk5k0j5J5J5J0NN%%j0
4784D5l0m0l0l5%J5K5K5K5K5L0%j0%j0k0l0l0j5%J0J0N%nNnNL0K5%k0k5nJ0J0%NNJ0K0K5N
4781F0j0k5j5k0J0K0Nnj5%J0K5N0M0K0J0J0j5k5l5l5j5%j5k5k5j5%NK5L5L5K0%j5j5l5k5j5
4778b0j5%%J0K0K5j0%J5J5N%J5Nj0j0J0%j0%%%nj0J0%nj0Nnnnnnnn%NNNNJ0%J5%k0j0k0j5
4775b5J5K0J0K0J5N%K0M0J5%j0k0j5k0j5l5l5j5%nk0nJ0NN%j5k0%K0J0nk5NK0L0J0j0k5j5
4772f0%J5J5J0NNNJ5%NJ5N%J0%%J5nJ0K0K5K5nm0n0m0nNNJ5L0L5K5J5%l0j0%nk5l0j0J0NJ0
4769D0K0%J0J5J5J0j0j0j0j0j0n%k0j5%nj0j0nj0j0J0%%J5K5M0J5n%Nj0k5l0l0m5n0k5nJ0
4766a35J5L5L0Nj0NK0NJ0J0NJ5%j0nk0nL0J5L5J0nk0k0j5nNJ5j5j5j5k0j0j5NK5L5Nk0j5N
4764c5J5NK0Nj0j0k0nnk0j5nnj0NJ5N0M0j5m5l5k0nNM0M0L0K0L0K0j0j0j0j5l5l0l0m0l0j0
4761a40J5nnJ5M0L5M0M5J0%J0Nj5l0k5j5%j0j0NJ0J5J5J0nn%nj0%Nj5%%nn%n%%k5k0%K0L5
4758b5K0%%J5K5K5J0j0k0%K5K0%j5k0j0j5j5nJ0K5K5N%j0nj0j0j0nnk0nj5j0%k0k0%NL5L5
4755@NNJ0nJ0J5nNNk0l5l0k5j0k5l0nNL0K0Nk5l5j5J0K0J0NK0J5nK0%%K0NNJ0J0NJ0K5K5%
4752F0j5nN%nnn%j0%nl5l5k5j5%K0M5K5J5nj0nj0j0J0J0J0J0j5l0k5j5k0%nj5j0%j5%K0M5
4749g5M5K5J0j0N%J0Nnk0k0k0NJ5K5J0nk5%%nK5NJ0j0j0NJ5j0nNK0J0j0l5l5k5j0NJ0J5%J0
4746d5J5J0J0j0nnj0nj0nnj0J0J0j0N%%N%n%%Nj0%%NNK0%NNNNn%k5m5k5k5nn%J5J5NJ5J0J5
4743g5J0NJ0NJ0NNJ5%k0k5l0j5K0M0L5K5j0j0k0n%k5k0%J5J5%%k0%NL0L5K0j0l5nJ0NK0K0
4740C5J0J0j0k0k5k0k5j0%nj0nnnnNNNNJ0%j0J5L0J5l5k5k5%J5nN%NNj0NJ0J5k0j0%L0K0J0
4737b0nk5NNJ0L0K5K5Nj5j0j0nj0j0j0k0nJ0nN%J5nnJ0Nj5j5NN%nj5j0NK5K5J5k0k5m0l0N
4734a00J5K0j0nj0K0J5J5NK5M5M5Nk0l0j5nl5m0%L0K5K0K0J0nk5k5k0%NJ5%K0NJ0J0J0K0K0
4731H5J5j0k5m0k5J0K5K5Nj0j0k0j5k0Nj0j0Nj0%nnK0K0J5K0j0k5j0j5%%NnJ5nj0J5K0K5L0
4728F5J5Nk5nj0%%nNj5l0m5l0nK5L0L5J0nk0k5%%J0K0J5nj0K0J5Nj5j5j0J0nnJ0j0j0N%nn
4725a5%j0nj0j0l0k5j0K0L5K0NJ5%k0nj5NJ0%J0J0%%J5K0K5K0K0%k0j5%j0J0%%J5nnJ5j5j0
4722C5j0j0nj5%k0k0k5l0k0K5L5L0L0NNJ0%NNNNJ5J0Nk5l5j5k0l5k5j0K0K5n%%%nnn%%K0%
4719e0l0m5l5k0J0K0L0L0K5N%NNnJ0%%Nj0%n%%j5J0J0NJ0J0J0J0nK0J5%j0j5j0J0n%k5l5m0
4716a05k0N%N%%%n%%%%%%nJ5L0K5J0%NNNNNj5%NK0J5j0nJ0j0J0K0k0k5l0m0k5K0L0J5L0K0
4713eJ0K5J0l0m5m0l0j5%J0J0L0K0nk0k0J0L0L0K0K0%%nj0nnj0j0%j5j0%%j5%nnj0n%nnj0
4710a15nnnJ0NJ0NK5K0J0j5k0j5%%%k0j0nj5%K0J5L0J5j0%nJ0J5K0NJ0%J5nNnNJ0j0NNj0j0
4707a5nJ5L0J0nk0m0k0%J5j0k0k5nnnnn%nj5Nj0nj0j0nj0j0nJ0J5J5J5J5J5J5J5K0J5NK5J0
4704ej5k5k5j0K0K5J0K5J5%Nn%nnnnn%NNJ0N%J5J0%J0j0%%%l0m0m5k5NNK0J0N%j5j0J0J5J0
4701d5J5%%N%k5k0%J0L0K0J5J5%nK0N%J5%j5nNNJ0J0j0k0j0J0%%n%n%k0k5j5k0%K5J0J0J0
4698@%%NN%NNNNNNNNNNN%%N%%J5j0l0l0m5k0j0J5L5L0%l0j0j0NK5M0%nk5l0l0k5NJ0K5K5J0
4695@nk5j0NNJ0nl0m5k0J0K0J5j0J0NK0K0J0j0l5l5J0K0L0L0L5K0J5J0%%j5j5j0j0nj0j0J0
4692E%%%%J0j0k0k0k5j5J5K5K0j0k0j5J0J5j5j5N%nnJ0K0J0J5Nj0j0j5nJ5j5nj0j0NJ0NNn
4689e5%nK5L0L0nnnk5j5j5NJ0%J0NNNNJ5J5nk5k5nJ0K0J0nnJ0K5M5M5K5j5k0j0k0l5l5%nn
4686EnnnJ5J5k0j5j0%j0l0m0k0j5J5J5K0K5J5K0%k0k5k0J5K5K5L0K0%j0l0j5k0l0%J5J0%J0
4683e0N%j0l5NK0J0j5k0J5N0L5N%j5j5j0l0l0l0j5K5L5K5Nj0k5k5%K5NJ0j0j0J0J5K5M5L0
4681D5J0k5m0l5j5%J0L0L5J5Nk0k5j0k5j5j0J0%%J0K5K5J0k0k5k5j5K0K0J0Nk0nJ0J5L0J0
4678B0nk5j5nJ0Nnnnnnnn%n%n%j5NJ5L0K0j0l0j0J0K0Nn%nl0m5l0NJ0%k0j5N%NK0K5N%%%%
4675i5K0L0M0J5NNnk0k5k0nJ0nk0k0nJ0J0K0%j0l0k5j5K0L5L5K0%nn%j5nnj5%K0NJ0J5L0L0
4672C5J0k0l5m5k0NJ0J0N%J5K0%j0nnnj0nnnNK0J5Nk0k0l0j0n%n%%%%%j0%K0L0NJ0NJ0%%J0
4668b5n%N%%J5Nnnj0j0NK5NNnJ5n%j5k0k0k5j0K0K5L0J0J5j0j0j0j0nj0j0j0%%nJ0%%N%j0
4665e5nJ5K0K0Nnnj0j0j5j0K0K0K0J5nk0k0j0j5j0j5j5nJ5L0L0J5j0l5j5k0k0%J0L5J0%nj5
4662g0%J0N%%n%%%%%%%%%J0J0K0L5L0L5%%nnk5k5j5j5j5j5N%N%%Nn%K5%k0k0l0j5J0J0L0L0
4659a0K5L0%j0l5l5k0%J0L0M0K0j0l0j0N%nnj0nj0K5K0nk0k0j5n%%%j5J5N0M5L5N%%nnj5k0
4656C5k0k0j5k0%L0L0K5%nNNN%L0Nl5l5j5NK5K0J5%k5k5j0J0J0J5J5J0n%j0j5%J0nj0nnnn
4653A5nj0nnj5NJ0NNJ5nJ5J0J0k0j5j5j5j5j5j0k0%J0J0nNNNNNJ0NNJ0J0NJ0%n%%%%%nnnn
4650a0nnnj0N%%N%NNN%%%%nn%%%k5k5l0k0j0j0K0K0J0k5l5nK0N5K0j0k5k5nJ0M0K5j0l5l0
4647a25l0j5J5K0K0NN%%%%J0n%%j5k0k0j0L0M5N0K0j0l5m0j5J0N%J5L0L0L5N0M5K5j5k5l0
4644E5j5k0k5k0nNL5L0%j0j5n%j5k0n%J0J5K0N%nNJ5J5%j5l5k5k0J0L0J5K0K5J0J5K5J0%N
4641A20NJ0nJ0%j0k5k0k0k5k0NJ5j0j5l0k5nJ5K5K5%NJ0nk0j5n%%J5M5L5%k0j0j0k5l0m0j5
4638f5J0L5M0J5k0l5j0n%%l5l0j5K5K5J0K5K0N%j5n%NJ0%j5j0j0j0j0j0N%NNNnl5k5j0NK5
4635a00M0L0J0j0n%Nj5j0k0j0j0NK5K0L0J5%j5j0nnj0nn%%K0J5J5L0N0N5K0j0j5l5m5l5k0
4633a0%Nj0j5k0NJ0J0NJ0J0nl5l0nM0L5nk0j0j0J5L5L0K0j0nj0j0nnk0NJ0J0J0J5Nj0j5NK0
4630D5J0J5J5J0j0l0l0%J5NJ0K5K0K5K0N%J0nj5j5j5j0k5j5l5nnn%j0J0K5J0J0j0k5k5j5%
4627b0n%nK0J0J5J5J5J0J5J0nnNj0j5nj0j0j0nk0n%nn%n%n%%Nj0J0NnnJ0j0k5j5j0J0K5K0
4624c0J0%j0%nJ5M0K5K5Nk0j5nj5j0%j5%K0J5Nj5l0k5j0NL0L5L5K0%j0k0j5j5J0J5K0%K0N
4621I0%j0k0%K0%j5k0nJ0L0K5K5J0J0%nk0k5l5l0l0j5j0%J5J5Nl5m0k5NJ0J5J0J5NnnNNK0
4618eK0NNj5l0j5%J5L5M0J5J5%j5nJ0NnN%n%k0l5l0k5%J0J5%j5J0J5J5J0L0Nk0k5j5%j0j0
4615b0J0L5K0%n%n%nn%%%%Nj0J0%nn%nnj5k0nNJ5%j0l0j0j0nJ5J0K0J5J5K0K5J0NJ0J0k5l5
4612B0l5j5nNK0J5J0k5j5NK0K0J5%nJ5%J0NN%NnNJ0j0%J0k0k0j0k5j5k0k0j5NNnJ0J5j0%J0
4609c5N%j5J0K0K0j0j5NL5L5N5L5nj5k0j5Nj0nJ0J0%l5l0%K0J5k5k5J5NK5Nnk5m0k0K0L0K5
4606E5j0nj0J5J5n%%K0K0Nnnj0%K0K5K0K5j0j0j5nnJ0J0j0NJ0%NK0J5K5J0nl0n0m5k5%J0n
4603G5%j5k0%L0L0%l5n0j0j5k0k5nj5J0J5L0K0K5NNNN%J0NNk0%j0j5nj5nj0J0K0K5Nj0k0k5
4600a0j0j0n%j5k0k0K0M5L5K0J0j5l5k5%%%%N%j5NJ5Nj0j5%L5J0%j0nJ0j5%%nnK0L0Nk5l5
4597c5j0K0L5K0Nk5k0k0%K0K0J0NnNj0Nn%%nj0Nn%J0J0%j0j0J0L0L5K5%K0J0J0%%Nnj5k0n
4594A00J0J0J5Nj5k5l0j0n%j0%K5L5K0k5l0k5l5k5J0L0K5J0J0%k0l5l5j5J0M0L0%l0l5nJ5
4592a0K0K5J0n%Nj0j5k0%nJ5K0nj5%L5N5L0%j5j5nnNJ5J5%j0j0nNNn%%n%%%%%%%N%%N%Nnj0
4588A00NJ0K5J0j5j5%%%%n%n%Nn%%%%Nj0j5l0k0k5%K0J0J0k0k0k0k0%%%nNNJ5K5L5K5%j0%
4585G0nnnnnj0nJ5J5K5J0NNj0n0m0m0nK5L5K0%%NK0J5J0k0k5k0k0nK5K0nJ5J5J0J5%J0J0K5
4582A40J5k0l5l5k0j0j5j5n%%%NnJ0%%NnNJ0L0%l0%K0J5%k5j5J5J0J5nj0j0nJ5%J0K5J5nj5
4579G5j5%nl5k5%j0j5k0%K0K5K5N%Nj0nJ5L0J5j5k5j0nNJ0j0k0m0m0k0j0J5K0K0L0L0%j0n
4576eN%j0K5Nj0k0j0J0nn%%j0%Nj0%%J5M0L5K5J0nl0l5j0j5j0j5j0j0k0nK5K0K0K5nj0n%j5
4573b0%nnNNNNNNNNJ0%NNk5nJ5K0J5J5J5K0J5nk5k5l0j5J0J5%j5j5%%%%%%%%%%N%%N%N%nJ5
4570C5J0nk0j0J5K0j0j0j0j0l0k5nJ5L0N0K5nk0k5k0k5NK0K5NJ5J5K5Nnl5l0j0J0J0L0n%n
4567D5j0Nnnn%NJ0NN%j5m0m0nK0NN%J0%Nnnnj0nnnj0J5nJ0NNJ0nJ5J5J5L0N%k0j5j0l0k0j0
4564d5K5J5K0K0K0J0J0nl5l0l0n0k0N%%J5L0J5nj0%%n%Nj0j5%K5J0nk0%J0nJ0J5J0J5J5J0
4561B0J5J0J0j5o0m0k5NL0K0J0K0NK0J0J0J5NK0%k0nnj0nj0%J0L0K0K0Nj0m0p0l5j5K0K5%
4558a0j5Nj5j0J5K5L0%l5k5j0J0J5L0Nk0%nm0k5nJ5J0NNj0nj0J5J0%nJ5N%N%NNk0%J0J5K5
4555A5K0K5K0%j5nj5j5k5k5j0K0M5M0K5j0nj0j0nj0j0nj0%nnNJ0nj5l0k0nJ0K5K5K0%%j0%
4552B5nj5Nnj0%%J0nk0j0NK0L0K5J5nj5j0j5j0j5n%j5j5Nj0j0J0J5J0J0nnJ5K5L5J0j0%NJ5
4549G5J0NJ0nj5l0k5k5nJ5J5K0J5nj5j5k5j0%%%%%%N%j0J0J5J0L0J5%j0l0l0l0k5J5K0%j5
4546d0nK5K5K0J5J5J0J0J0j5k5k5NL5K0J5n%nn%nnn%%N%%nJ5j0l0l0l0l0nJ5%N%N%Nk0n%K0
4543c0J0j5j5j5%L0M0K5NNNNNNJ0%NJ0NNNNNN%k5l0NJ5J5J5K0K5L0J0j0k5n0k0K0K5Nj0j5
4540A15j0m0l0k0nnnnn%Nnl5j5J5L5J5j5j0NK5J5K5K0J5K0K5J0J0j5l5m0k0j5j5j5j5%K0L5
4537C5%J5J0Nj5j5NL0Nj0nNj0%j0%%j0%j0j5j0j0j5nJ0L5L0J0%%NJ0%nJ0J0%k5k5l0k5j0K0
4534a0J5Nk0k0%%nNj0j5k5%K0K0L5J0nnJ5L0K0n%J5J0NJ0J0j5l0l0j5nNJ0nnJ0J0nj5j0nk5
4531b5j0j5j0j5nJ0nN%%N%K0K0NL0L0Nl0m0l5k0j0J5J0J0J0J5K0K0%k0l5J0K0J5M0L0M0L0
4529A40J0%N%j5j0j5j5l0l0j0J0J5J0J5J0nk5k5j0%%%%%N%N%%J0nj5j0NK5J5%nJ5K5K5j0n
4526A05j5j0j0j0j5j0j5j0j0J0%%%%%%%n%n%%n%NNJ5%NJ0NNJ0nNNk0k0%L0M5M5K0k5k5k5k5
4523F0k5j5j5k5nK0K0K5J0Nj0j0%%j0j0%K0K0K5J0nk0j0j5nj5nj0j0nj5nJ5nJ0NK0nJ0NJ0
4520C5NNNK0K0nn%nn%j0Nnn%NJ0nJ5J5%%l0NK5NJ5NNj5j0n%j5j0nj0j0j5j5j5j5J0K5K0J5
4516E5NJ0NJ0%k0l0l5k5J0K5L0J5%NN%%K0j5m5l0k0k5nj0J5M5L0J5n%NN%j5j5%j0J5K0J5%
4514E5%J0J0J0J5%%%%N%%%%nnnNnNj0l5m5k5J5L0K0nj5%J0N%l0j0NK5J5J0j0j5nJ5N%j0j5
4510B0k5nNJ0J5L0K5J0%j5J0J0J0N%j5Nj5NJ0nk0l0k0nNNj0l0k0nJ5NJ0K0J5J0k0k5j5j0l0
4507f5l5m0j5%J5K5K5K0K5K5L0J5j0k5j5k0%L0K0N%j5%K0J5J0nj5j5NJ0J5j0j0J0J0J0J0J0
4505F5Nj5l0l5j5J5J0nk5k5j0J5J5j0n%nn%j0NK0K0NL0J5K0K5J0k0m0l0l0nJ5J0%k5J0L0N5
4502E0N5L5Nk0m0m5k5%J0j0%%J0J0K0%j5l0l0j0j0J0%%NNj0J0L0K5L0K0nj0nnnj0nnk0k0k0
4499b5j5j5J0L5L0J5J0J5J5%%%%%n%%J5k0k0K0K5K5j0m0k5nK0J5%nn%%%j0Nj0j0j0J5L0J5
4496H5j0j0nK0K0nk0k0k0k0n%Nj5j0NNj0J0M5M0J5%j5j5%%%j0j0l5%J0J5j5l0%J5J5j0m0k0
4493d5j5nj0j5J5J0J0J0%K0J5NnNK0j5%J5%Nk0%J0L0K0K5nk0k0k5j5%%NJ5K0K0j5l0l0nnn
4490c0K5K5L0Nj0%%%%j0l0k0k0J5J0J0J5K5Nj0j5j0J5NN%%NK5K0j0m0n5m0l0%nJ0J0NJ0K0
4488d0J5K0K0N%%Nnnnj0nn%j5nJ0J0%%%K0j5nj0%j5%J5J5%J0J5J5%nl5l0j0J5L5K5K5J5%J5
4484H5J0j0j0j0j0j0j0j0j0%N%%nJ0K0j0j5%K5L5%k0l0m0j5%J0NnNNj0k0%K0J5nNJ0nJ0J0
4481B5J5J0J0J0J0J0J0j0nk0k0k0NN%j0%n%%Nnj0NL5L0K0k0l5k5NK5L5K5nk0j0j0j0j0j0j0
4479B5%k0j0n%K0NJ0nK0J5nJ0nj0J0nnJ0j0nnj0j0k0k5%NK0%%nJ0J5Nnj0J0n%%n%%j5j0J5
4475eJ5Nnj5J5Nn%%J0nnNJ0k5j0%Nj5j5NNN%J5NJ0J0%%j5j5nnj5j5%NNJ5L0L5K0N%j0j5j5
4472B5j0nJ0%NJ0J5K0%j5m0m5m5k0NJ5K0J0%k5k5k5j0l0n%K0J0J5J5J0NK0K5L0L0K5j0l0l5
4469c5j0K5L0Nj0j5j0k5nJ5J5K5J0k0k0k5j0J0J0J5J5NK0K5%l5l5k5J5NNNJ0nj0nj0nnnj0
4467g0J0J0NJ5%%%%n%%%J0J0%J5NNJ0NNNk0l5j5Nj0nj5NL0K5M0K0%n%J5J5%NJ0%NJ0nj5m0
4463E5n0l5NK0Nj0%%N%N%N%N%K5J0j0j0%%%%%nJ0j0k0k5l0k0L0L5L0L0N%N%k0j5nL5L0K0j5
4460I0%J5J0J5J0nk0j0nj5nj0j5l5m0j5N%J0J5N%%%%J0j5%%K0J5j0j5l0%J0K5Nj5nN%%n%N
4457@nnN%%N%k0j5%K5K5%k0j5nNN%n%J0j0nNJ0j0%J0J0nl5l0%N%%n%L5L0L0L0K5Nj5k0j5l0
4454Ek5j5k0nJ5L0J5J0J5J0j0k5k0j0K0L0K0K5Nk5nnj0j0%j5nK0NN%%J0nj0J5Nn%N%Nj0J0
4451D5J0j0nj0j0j0l5l0NJ0nj5j0K0M0NJ0J0K5K0K0%nnk0k0l0nJ0J0l0l0%J5L0J5J0j0k0j5
4448b0j5j5%L5N0K0nJ5M0M5j0k0j5K0J0j0k0nNJ0j0j0%%n%nm0l0j0J0N%K0J5K0nl0k5l0l5
4445e0k0nJ5K0K0L0Nnl0j0J0K0J5J0J5n%NJ0nj0k0%N%nk5l5k5%K5J5NNJ5K0K0J0k0k5l5j0
4442d5j0j5j0%J0J5nj5j0J5L5J5Nj0%%%%%%nNnj5J0nnn%j0%NK0K5%j0k5l0n%NJ5%j0j0k0%
4439a00J0L0K0K0L0J5K0K5NnJ0j0NNnNk0m0m0j5j0J5J0nj5j5%K0L0K0Nnj5j0j0J0J0NJ5%n
4436A5k0%K5M5M0K0J0j5l0m5l5k0%j0J5J5J5n%j0j0l5l5k0nnNK5K5n%nJ0J5nj0j0j0j0j5j5
4434a05NK0K5J0nk5k5k0NK0M0N0N0L5Nk5j5j0j0j0k0nj0j0j5%K0K5L5J5J5K0J5J5j0k5j5k0
4431D5%J5N%NNNNnj0j0m0k5k5%%%%J0K5M5K5J0l0j5j5N%k0k0j0%nnnj0J0j5%%j5N%J5L5J0
4428@j5j0%J5K5K5N%K0K0J0nj5j0nnnnj5j0k5l0l5nJ0N%j5j0k5nK0L5L0%k5k0nJ0K5%j5j0
4425g0J0NnNK0K5N%N%N%Nj0J0J5j0%J0%NN%%J0J5n%J5J0nJ5n%J0N%NNnNJ5j0l5m0l0j5k0n
4422c0NJ5Nnj0NJ5%nJ5NNJ5nnj0nj0j0j0j0nJ0nN%N%%J0nj0%j0nn%%j5J0L0K0nnJ0L5J5Nj0
4418D5nnj5k0nJ5J0K5J0k0k0k5j0J5K5K5K0K5K0%j5k5k0k5k0%J5J5%nnj0%M5M0%l0j5j0j0
4415C5k5j5k0k5j5K0M0J0j0k5nk0j5n%%%nnnnJ5%l0k5j0J5L5L5J5J0j0k5nJ0J0nJ0K5K5J0
4413A0NJ0J0L0K0Nl5m5nK0J5%nJ5J0%j5k0l0l0l0l0NJ0NJ0J5L0L5L0J5j5nj5j0j5j0k0j0J5
4410b5J5Nj5k5l5j5NN%NK0M0K5J0J0nk0l5k0nJ5K0%%j0j0J5L0K5Nj5k0%NJ0nNnn%%%%nK0J5
4407C0J5J5j0k0k0j0%K0J5N%j5n%N%nJ0J0nNN%%N%J0%j0J0N%nNNnJ5j0nk0j0j0j5j5nk0%j5
4404d5j0nk0%nj5%J0%J0NNnJ0K0NK0J0K0J0J0J5nk5k5j0j5k0j5j5N%NN%NN%J0%nJ0NN%N%N
4400b5%%N%%%J5j0j0J5J0J5%k0j5NJ0N%n%nJ5nnl0l5j5J0J0L0n%L0J0J0J5J5j5k5j0k0j5j5
4397f0k0j5NK0J0J0J5J0J0J5j0nnnj0NNL5K5J5NN%%k0j5k5k0j0%NNK0M0M0nk0j5k5n%K0J0
4394D0j5k5k5j0j0k0n%%%nK0K0NK5J5J0J5J5nk0k5nJ0j0j0J0K0Nj0j5nj0j0nj0j0nnnK5L5
4391a0L5L0Nnnnj0k0m0k0NK0K0J5K0NnnnK5K0%%j5k0j0nj0nj5%j0j0j5k0j5J0K0K5j0j5j5
4389f5NJ0K5K0K5N%J0NK0K5%j5k5k5j0j5j5j5j5j5k5j0K0%NK0L0L5J0%n%J0J0%nk0k0j0nj5
4386d0%NJ5J5J5n%J0L5L5K0N%k0k0j5k0k0k0j0NK0J5nj0NNJ5%j5nk5%J0J0L0%j5j0j0j0k0
4383b5nJ5J5J0j0nJ0NJ0NJ0J5NNJ0nnnj0j0%%j5j0j0%j5NJ5%J0J0j0NNk5k5l0k0NL0L5K5K5
4380D5%j5j5nj0j0j0NNJ5nj0j5j5j5N%%N%%%%nJ0n%N%N%%%%NNj0%%j0J0J0j0j0J0K5K5J5N
4377C5J0J0%%nn%%n%k0k0k5j0%J5NJ5K0K0J5K5J0%%J0nj0j0nnnnnnJ5K0K0%k0l5l5l0j0k5
4374e5k0J0K5K0J0%j5%n%J0K5n%Nj0k0l5l5k5%L0L0L0L0L5J0nnj0J5Nnnk5j5k0N%J5nj0J5
4371e%N%%%N%N%Nj5%Nj5Nnj5Nnnn%nnnnJ0J0NJ0J0NJ0J0%n%%n%n%J5L0K5J5nj0nnnnn%J0L5
4367I0L5Nk5l5l0l0j0NnnNJ0J5%k5k0nJ0J0j5nJ0nN%%%%%%nJ0j0J0%%nNL0J0j0j0j0nnj0n
4364b5j0j0nj0j0nj0K5K0L5J5NN%N%N%%L5K5J0j5k0j0k0k0nj0k0%nj5j0nj0J0j5J0L5K0k0
4361b5k5j0K0J0nJ0%nJ0%nNn%NnNK0M0M0K0j0l5l5j0j0J0%nL0J0nk0nnj0nnj0%j0nJ5L5M0
4358E5K5J0J5K0L0K0%j5J0j5k5m5k0nnk0k5%L5M5Nk5nnNj5n%j0nj0nK0L0L5J5k5k5k5k5k0
4355ek5l0j5%L0N0N0J0K0nl5k0k5l5k0N%N%J0j0N%N%J0nm0k5j0J0J5J0J5J5J0J0J5NJ5NK0
4352D0%%%%%j0J0n%j0j0nj0j0j0j5%J0J0J0J5J0J0J0J5NNnJ0J5nNNJ5K0NK5K5NNK5M0M5J5
4349C15Nnn%j0NK0J5%j0l0l0j0j5n%k0nj0nj0k5j0j5j5k0j5k0j5j5j5j0j5J5K0L0J0N%%%%
4346H0N%%%%%%J0n%Nnnnj0n%j0n%j5j0nJ5L0L5J5k5l0k0l5k0l0l5j5J5L5M0J5nn%nnJ0J5n
4343A0NJ0%J0k0k0j5k0j5k0j5j5%K0K5K5M5L0J0j0k0j0j0k0j0NK0L0M5K5J5Nnk5m0m0j0J0
4340ENj0%n%nK0K5%NK5L0J0n%j0nnj0nnnj5k0j0k0j5j5j5j5J0NNNJ0NNNNj5j0%j5%nj0%K0
4337e0NJ0J0NJ5NnNj0%Nj0n%nj5j0n%J0L5L5J5%j0nnNJ0j0J0J0J0Nj5l5l0j5j0NNJ5L0J0n
4334A5nj5k0j0NNj0k0k0j0j0NK5K0Nnj5NJ5NJ5J0J0K0%j0j5NK0NJ0%k0j5j0%Nk0j0%%j0j0
4331e5K0L0M0Nn%%N%N%%%%%N%%N%%%%%%nj0NNnJ5K0K0J5K0K0J5J5K0J0J0j0k0%K0K0J5NJ0
4328B65j0j5nJ5L0K0J0K0J5J5K5K1J0Nj5nnnonnnJ5OJ0j0J5J5%l0j1j5k5k0j5k0k0j0nj0j0
4325B30nj0j0j0j5l0k5j5k0Nj0nl0m0m0k5j5NL0K5K0NJ0K0Nj0n%%k0nj0j0j0j0nj5j0k5nK0
4322g0K5K5K0K5J5nj5l0k5j0J0J5j0j5j0NJ0%j5nJ0J5K0NNK0nNk0k0%j0j5k5%J5K5Nk5k5j5
4319i5J5M5L0K0J0J5NNk0l5k5j5J5J0nj5Nj5nJ5J0%N%NJ0K5K5J5NnNL5L0Nk0j0%NJ5nl0k5
4316F0%%%j5n%k0nnj5%N%j0j5k0k5j0K0L0J0%J5K0K0j0j5%J0J5%j0j0J5L0K5J5%k0l5m5n0
4314e0l0j0NK5L5J5%NNJ0J0NJ0NNJ0NnJ5J0nnk5k5j0%J5L0j5j5j5k0k0nK5K0nk5k5j0n%%K0
4311d0M0M5J5n%J0Nnm0m5l0j5%J0J0J0J0%k0j0j0j0nk5N%NNJ0NNJ5%nnnnK0M5M5K0j0nj5%
4307B5J0NJ5%j0j5j0j5NK5K0Nj5j0k0j5nJ0%NJ0L5L0J0nk5j0j5n%j0J0j0%%nN%J0%j5j0j5
4305ej5J5J5J0J5Nl0j5nNK5K0J0J0K5J5J0Nj0%%n%%nJ5K0K0J5J0K5K0J0j0k0k5j0j5k0k0j0
4302A00j0j0j0j0nj0j5Nj0J5J5%%J5%J0j0nnnj0nnj0j0nj0j0NNJ0NK5K0J5nK0%k0l0k5k5k0
4299c0k5%L0N0M0J5NJ0J0NJ5%K0J0J0J0J0J5J0J0J5NnNK5M5L0nk5l5k5nNj5k5l0j0%k0j5%
4296A35j0j0nnk5l0j0j0j0j0K0K0nk5l0l0k0%J5K5nj0nnNJ0nj5j5%K0K5J5nNNj0j5%k0nj0
4293f0j5nJ5J5J5J5NK5NJ0K5j0k5k5k5k5J0N%n%K5K5J5%j5nK0%NNNN%N%%%%N%%K0M0L0K0%
4290A55k0j0j0nj0j5%NJ0j5l0k5j0j5%j0k5%L0M0K5K0J5%j5k0%j0k0k5nJ0L0%k0l0j5NJ5n
4287ek0j0nNJ0J5NNJ5J0Nnj0nj5k0k5m0j0K5K5K5L0L0J0l5l5j0NNnnnnnnnj0nN%M0L5J5K0
4284D0K0K0j0nj0%%%j0J0J0K0J5J5nj0nj0j5%%j0l5j5NJ0%j5j0nl0j5%J5%k0k0%J5N%K0NJ0
4281b0J0N%%%nK0N%j0j5j5J5K5K0J0nk5j0NJ0j0l5j0J0J0N%N%NJ0NN%J0NNNNNNnj0j0j0nj0
4278A0j0nnk5k0nJ0J5J0J5nk0k5N%NNNN%NK5M0N%%j5%nnNk0%nj0n%j5%j0j0%J0J0J0N%%J5
4275eJ5J5j5k5k5n%%K0K0%j0NK0L5M0K0Nj0%nnn%nn%j5NnnNj0k0j5k0k0%K0NJ0%j5j0j0nn
4271c5j0j0J0J0NNK5K5K0K0L0%n%Nj5l0l0k0%J5%k0k0J0J0nj0nnnnnn%j0j5%J5K5K5J5NJ0
4268B0J5%j0nk5NJ5nj5k0k5nnJ0K0K5K0%j5%%j0k0k5J0K5L5L0K0J0%j0j0Nj0j0nj0NN%k0k5
4265a0j0J0J0J0J0J5J0J5J0J5J5NJ0J0J0k0k5k5j5J0Nk0l5l5k0%J5NJ5NNJ5J0J0J0%n%nj0
4263B5%J0j5j0J0Nj0j0J0%nj5nk0nK0L0K0%j5nNK5J0Nnj0j0J0%%%%%%%%n%J0j0nNJ5j0nJ0
4260E0K0K0j0j5n%n%Nj5%nnj5%J5J5J5nk5l0j0NJ0%k0k0%%%NnnJ0n%J5J5J5J5J5J5J0J5%k0
4256F5j0j0%j5k0NnnnnK5Nj5j5N%NN%%J0n%%n%J0j0j0J5NL0K0K0NNj5l5l0j5nK0K5J5K0K0
4253A00Nk5k5k5j0NL0L0NJ0NJ0%K0J0J0k0j5j5k0j5j5k0k0%%%%n%Nnj5k0k5nJ0K0J0K0K0J0
4250C5J0j0j0nJ5L0J5j5j0N%k0nK0M5M0K0%j0l5j5k5n%L5L0J5j5l0l5j0NL0L0L0K0%nj5j0
4248A45k0nNNk0l0k0NK5K0J5j0nNL0%l5m0l5k0NNn%Nj0j0J0%nNJ0J5%%J5J0%J0j0J5j0k5l5
4245A0m0k0nJ0J0%j0K0N%J5%nJ5N%J5n%nj5NK5L0L0K0%k0k0nJ5j0j5l0n%%nnk0j0J0M5M0K0
4242I5nj0NNj5l5m0j5nK5L0L0K5L0J5%j0j0J0J0J5J5nj0j0nNNj0%%J0j0%%J0j0%%j5NK0L5
4239A80L0K5K0%NJ5J5J5J0j5%j0l5l5m5l0k0nK0J5J0%K5K5J5nN%n%k0n0l5l0j0%%j5Nj0j0
4236E0NJ5J0J0K0j0l0k5j0%J0J0NJ5%%J5J5nNN%J0%NJ0Nj0k5j5nNNJ0K5K5Nnj5k0j0NNNNN
4233A35NJ0%NJ5J0NJ0J0J0NNJ5J0NK5K5Nj5k0l0l5k0j5j0NK5L5L5K5J5J5J5%k0nJ5K5L5L1
4230D16L0N%nJ0J5nJ0%N%j5k5k5j5j0%J0L5O0N5N5L0J0j0%%K5K5K0L0K0K6K5K5L5M0K0M5L5
4227A007L5M5K5K0K5L6L5J0NL5N5P5N5P0P1N5N5P0R5J11J10J05J10J11J10J05J46J95K36K55
4225C473K91L51M21M66N07N46O12O91P57Q23R07R82J083J163J238J289J353J399J408J409
4224B1169J404J398J364J333J278J224J183J153J092R93Q62O97N11L01Q0j60m16o67q92j063
4223C2844j188j303j364j368j369j343j304j278j258j248j214j178j128j077r93r12q22o97
4221A1800n72m56l36k05n5Q5K15L61N22O51P92R63J113J248J394J559J724J890K045K171K281
4220B9190K336K361K346K276K145J955J700J353R53N11M0m46r23j378j805k150k442k646k783
4219C2593k827k817k727k587k391k166j945j759j549j359j203j072r08p77o51n77m86m06l61
4217D025l11k76k30k01j65j46j35j45j46j45j30r6r0o5n0m0J0j5l5l5k5k1j0nnn%j0k5m5l5
4215A393l0m0k0k5l0l5k5k6l5n0n0o5p0q0p1m5m5m0o0n5m5l5n6m5m5k5nNK5Nj5n%J0nnj5k5
4213B15k0NJ5J0j0j5j5j0%Nj0k5j5J0J5%Nnk0j5k0l0nJ5J0J0J5%k0k0nJ5L0K0K0%nj5NNj5
4210A30n%J0NJ0N%K0NNj0nj5nl5k5NNNj0j0N%nnN%n%nNJ5%j5l0j5NJ0J5%k5k0nJ5K0K0J0J0
4207I0NJ5Nj0%%k5m5m0k5NJ5J5Nj5%K0L0K0K5J0NK0K0J5K0N%J5%k5k5NM5L0J5%j5l5l5j0N
4204A55NJ0%J5%J5J5NN%%NJ5nj0J5K5NJ5K0j5k5k0j0j0%j0%K0L5L5K0J5J5K0J6J5J5K0J0n
4201D51j0nj5%j5j0n%oJ1j1O%%%j6k0j5k0j0j5k0j0k0n%NK5%k0j5j5nj0j5l5k5nN%j5j0%%
4198A05j0j0%%k0j0%J0M0K0K5j0j5nj5%k0j0nJ0K0J5J0j0k5k0j5Nnj0J5Nj0N%nNnNn%Nnj0
4195D5j0j0j5nj5j0j0NK0K0Nj0k5k5j5NnnNnNn%J0J5%J5K0%NK0nnnnNj0j0NNK0K5N%J0K0J5
4192I5M5L0J0nk5m0l5l0nnnnJ0J0NK0K0J5L5J0j5k0j5j5j0J0n%J0K0K0J0J0%K0j0k5l5m0k5
4189C5%K0J0N%nn%k0nJ5K0J5%l0k5J0L0L0J5nj5l0n0l0%K5J0k5k0NJ5L5L5J5j0j5NNj5j0%
4186D0nnnnj0%nNn%n%%%nj0k0%%k0j5nJ5N%K0J0NJ0J0J5NK0NJ0J5J0J0k5m0k5l0m0nJ0M0K0
4183ej0k5k5nK5K0%%J5%J0NNJ0%n%%n%%n%j0nj0nk0%nj0J0K5J5K0J0J5J5J5K5J0j0k5NJ0J0
4180I0nk0k5nK0L0J5%k0k5k0m0j5n%%%n%%n%%J0nl0j5NJ0%j5k0NJ5K5K5K0M5L0K5nj0nj0n
4177F0NNj0l5k0nj5j5%%%%%k5k0%NK0K0NJ0J0J0NJ0NJ0J0j0j0Nj5nj0nj0j0nnj0nj0j0nN%
4174g0NNK0K0nj0nJ0J0%j0J0K5L5M5M0K5j0k5k5l0k5k5j5%K5N0K0k5m5nL0J0N%k0nj5j0j5
4171ek5j0NJ5K0%%%n%Nj0%Nj0J0J0j0k0j0NK0J5J0k5k0%%%%%n%nn%%nN%%NnJ0j5J0K0J0j0
4168b0k0k0j5%K5M5M5Nk5k5m0n0k0%J5NJ0J0NJ0J0NNJ0NnJ5K0j0%J5Nnnk0j0j5j5k0l5n%L5
4165h0K5N%%n%n%j0%j5l0l0j0nJ5J0%J0%L0M5K5NK5J5%nn%j0%n%%K0NJ5NJ0K0%nJ5N%j0J0
4161H5J0nl5l0k5m0n0n0l0%%J5J0NL0L0Nj5NN%%Nn%%NNNNNNJ0NJ5M5K0L5K5J0nk0l5l5m0l5
4158e5%%nNJ5L0L0J5j5k0j5j5%nNnk5j5NJ5K5K5L0J5k5m0l5l0J0L0K0K0NN%J0j0j0j5%J5L0
4155B0K5K5j0j0k0nJ0J0k5l0k5k0k5k0NJ0NJ0J0NNJ0NJ0NJ0%%Nn%N%%j5j5j5j5l0k5j5J0N
4152a20j5%L0K5J0j0%N%j5j5J5nnj0NL0M5M5K5K5K5K5J0k5l5l5k0k0k0k0J0L0L0J0j0j0k5
4150a5NNJ0J0J0J0NK0%%Nj0N%%%%nnnn%nnn%%%%j5j5k0j0k5k5j0J5K0J5K0K0NNN%l5l5l0j5
4146a05%%L0K5M0M0L0J5Nj5n%nj0%nm0k0n%NJ0K0K5j5k5k0j5j0J0J0j0j5j5%K0M5M0K5Nj0
4144E5j0j0j0nJ5L0L5J5K0K0K0j5j0j5j0J5J5J5J5%%%nN%J5nk0l5k5l0l5l5k5%L0L0j0nj5
4141B0J0J5J5%%J0nNj0j0NJ0Nj0k0J5K5K0j0nJ5K0K0%%J0j0NN%%j0j5k5nk5k5k0%K0Nj5k0
4138A5nNNnn%%j0j0%j0nK5Nn%k0nK0K0J0nnJ0%nj0l0l5l5j0NNJ5J0J0j5nk0nJ5%k5k5NNNN
4135a15J0%j0J5M0L5NJ0j0j0m5m5j0J5K0j0k5nJ0K0NNJ5K5nk0l5k0J0J0J5J0J0J0J5Nj0l0
4132i0k5j0%K0J0J0Nj5j5NJ0NK0%%NN%J0K5J5J5Nl0j0j5nnNJ0K0K0nk0k5NK5J5nj0J0j5l5
4129f0l0%M0K5J5NNNj5j0l0j0j0j5nj0J0L5L0J0nj5m0m0j5NJ0J0L5M0NNj0Nj0k0j5J0K0Nj5
4126e0%n%n%j0Nnj0NJ0J0J0J5J0J5J0J5%%%%%%%%l0l0l0l0NN%J0%NN%k5k5l0k5nJ5L5M5M5
4123d0L0K5nj5%nj5%j5j0j0k5l5m0k0J5L0K0K5L0NK0J5%%%%n%%%%%j0NJ0L0K5J0j5k0k0k0
4120c0%nN%j0J0%n%%n%n%%nNNNNK0K0NK5K0k0o0m0l0nNK5K0%j0k5j0J0Nnj0nj5%J5K0K5J5
4117c5J0NK0%j0j0%j5k0k5l5j5K5J5j0j5J5L0%k0l5k0%NNJ0J5nj0k0k5nJ0K5K0J5nj0j5%n
4114a40j0%j0nL0J0NK0J5K5N%k0j0j0nk0k0%J5J0K0J5K0J5K0J5j5l0k0k0nj0j0nNJ5J0NNJ5
4111g0J5NnnNj5l0j5J0J0NJ0J0J0NNJ5%j5%k0%J0K0J5J5N%nNJ0J0K0NJ5%k0l5k0nJ5K0%nN
4108A0j0NJ5K0%k0j5j5k0j0Nj0%J5J0J5J5j0nnj0k0k5%J5nj5nj0j0nj5NJ0K0K0J0J5K0K5N
4106A5nk5nk0j5j0nj5j5J5M0K0K0J0J0J5J5%k0k5nK5K0%NJ0J0NJ0nk0m0m5k5J0K5J0nN%n%
4103a5Nj0l0j0J0J0nnj0%%j5%%nNJ5j0%J0N%J5L5L0J5j0k0k0j5%%k5m5m0k5%%J5K5L0J5%N
4100g0K5M0L0J0k5m5l0nL0L5L0nk5j5j5l5l0k0%J5J0%nj5J0L5J5%J0J5nj0K0L5J0%K0%m0l5
4097c5j0%Nn%%J0K5L5%j5k0j5k0j5J5L5L0%j0j5Nnnnnj0nj0j0nj0k0NK0K0K0K0%j5nn%%n%
4094c5%%n%J0J5K5Nj5j0k0j5%n%nNK0K5%nnnnnnj0n%NJ5n%J0N%j0k0j0k0j5j5j5j5nnj0nn
4091a70nj0nJ5J5J5J0J5J5J5J0%j0j5Nj0nj0nnnj0nnj0nnJ0K5L0%K0K0K0J0%j5j0nj0j0j0
4088a05j0J0J0L0nj0j5k5nJ0NJ0NK0%NJ5n%J0j0%%%%Nnj5J0J0J5nk0j5%NNNj5%nJ0J0J0J0
4085d5NJ0K0%NK0NJ0j0l5l0j0nnNj0n%n%nk0j0j0NJ0nJ0J0k0k0J0L5M0K5%j0m0m0j0J0L5L0
4082e0J5Nj5NK0K5J0%j5k5j5J0K0Nj5n%k0k0%J5J5%k0k0N%%NN%j0J0J0n%NnJ0J5nk5l0j5n
4079a10j0NJ5L0J5%J0J0j5l0k5j5j0j0J0M0J5j5m5m0k0NK0M0M5M5J5%k0j5%L0L5K0%j5j5j0
4076a5j0j0k0j5j0j5j0N%n%%%%j5j5J0L5L0%j0j0%%%%nnj5m5l0k5j0K0L5M0M5L0nk0j5j0j5
4073a10j5j5j0%J0J5%j0%J5J0nk0l0l5l0J0L0K5J5J0L5K5J5J5nnNj5k5l0k5j0J5NK5K0J5%
4070h0j0nNJ0J0nNJ0N%J5nNj0%nj0Nnnj0nj0nnj0j5NK5L0L5K5Nj0k0J0K0j5l0l0k5j5j0%N
4067a25K5J5j5j0NK5K0nN%nn%J0j0%j0j5%N%nk0k0k5%L0N0L0K0N%j5nnj0j0j5%J0J5J0J5J0
4064b5J5J0J5%j5nnj0nnnj0nnj0j0nnj0J0NNJ0NNK0nj0j0k0j0j5j0j0j5NJ0NNJ0NNNJ0J5N
4061f0j5k0%K0J5%j5j5%J0J0nk5k5j0%J5L0L5K5Nnj0j0j0j0j0j5j0%J5NNNNJ0Nn%Nj5Nn%n
4058g5%%%n%nJ0j5J0nj0N%%n%%n%n%%j0%J5J0NJ5K0NJ0J5nJ0J0nN%N%Nj0j5%nnn%k0j5j0j5
4055i5j5j0j5j0j0J5K0L0K5J0k0k0j5nnj5J5L0K5J5K0K0Nn%j0k5l5k5nN%%%k0j5j0J0Nj0n
4052a50NnnJ0J0j0k5m5k0nM0N5N5L5J5j0k5l5l5k0k5NK0K0K5K0L0J5K0J0K0Nk5l0j5K0M0K0
4049A0k5n5n0k0k0k0J5L0L0J0j0k0l5k0J5K5L0L5K5nnNJ0K0K0J5k0l0l0%K5M5M5K5nj0l0k5
4047@k5l0k0nJ0%NN%%N%%N%n%nj0Nj0n%J5K0J0K5J0K0J5K0J0n%NN%NNj5j5j5k0nk0k0nj0n
4043e0%nk5k0J0J0%NJ5%%K0nJ5%nNK0K5K0nk0nk5k5nNnk5m0nJ0n%J0j5%%%J0J5n%J5%J0NJ0
4040f0NJ0%j5l5m5nJ0J0j0nJ0n%J0NnJ5J5nNJ5NK0J5J0%j0J0M0L5J5k0l0n0m0l0nK0J0N%%
4037h0J5J0N%%j5m0l5k5j5J5L0L0J5j5k0m5m0k5NK0J5J0K0J5NK0J5NK0NK0%%K0L5J5%j5J5
4034A0J0J5J0NNJ0%k0l5l0l0nnj0j0j0nnj5nl0k0j5j0%K0L0K0j5j0J5J0nN%Nj5j0%K0L0L5
4032f0K0%n%j0l5l0l5l5k0J5K0L0J0J0NJ5J5J5K5J0nk5k0n%J5K5nk0k0k5k0j5%J5L0J0%NN
4029i5%J0nJ5N%nJ5N%%%J0nnNL0L0J0j0j5j5nk0k5nJ5J5J5k0j0NNj0l5l0j5j5k5nJ0L0K0J5
4026a10j0nj0j0l5l0J5L0K5Nj5k0l5k0J0M0M0M5K0%j0k5l5j0%J5J0J0n%J5j0%Nj0N%k0j0n
4023a50j5j0j0j0K5J0J5K5L5L5J5j0%nNj0nj0nn%Nj5J0L0J0nj5k5j0K0J5nnk0%J0j5m0l0%
4020a65L0J0J5N%%N%%J0n%J5J5%k5k5k0k5j0L0L5L5K0nk0k5j5NnnnJ5L5M0K5Nk0j5nJ0%N%
4017c0%N%J0j0nJ0J5Nk5k0k0j0N%%%j5j5nj0nnNNJ0NJ0K0J5j5k5k5NJ0%j0j5k0l0j0n%J5L0
4014a50J0K5nnj0nn%k0NnNn%K5J5j0j5l0j0j5NJ0K0K5J0nk0l0%K0J0K5J0j0k0k5nNK0J5J5
4011a30J0J5nnk0j0J0K0M5L0NNj0j0nj5Nnj0N%nNnj5NJ0J0Nk5n0l0k0J0J5J5J0J0Nj0%J0J5
4008a10K5J5%J5J0J0%J0N%J5N%%k5j0j0j5j5j0j0%K0NJ5%K0J0NJ5n%J0J0nJ0%j5k0k5nK0J0
4005b0J5J5J0nk5k5k0%j5nJ0K5K5J0nk0k0nn%j0%n%n%j0J0Nn%j5%J5nl0n0m0J5M0L0K0NN%
4002i0J0%J0%J0J0NJ0J0n%NK0K5J5k5m0l5j0J5Nnl0k5j0j0k0k5n%K0%J5J0N%J5K5K5%j0k0
4000a00k0k5k0%%%%J0L0L5M0K5J0j0nk5k5k5l0j0nl0NJ0K5L5J0%N%nJ5j0nJ0NNNNNNNN%n%
3996e0n%n%nNNJ0%J0NNNj5j0j5j5K0K0J0K0K5%k0k5k5j0%J0J5J0%l0NNJ0%nJ0K0K0j0nk5m0
3993g0m5k0nJ0J0J5J5J0k5l0k5k5NM5L5J5K5K5NNJ0j0k5l0j5Nnnnj0nnk0j5nk5l5l5j5J5K5
3991b35Nnnj5J0K0J0NN%J0NJ0J0Nj5j0NK5J5%nj0K0J5K0J5J5K0K0J0j0n%j0k5J0%j5j5%nj5
3988a15%J0nk0k5NJ5L0N%N%Nj0%%n%nnnnnnnnnj0k0k5l0j5K5M0M0K5nj0j5%j0nnj0j5l0nJ5
3984b15K5J5K0K5J0%NJ0%J0J5%j0n%J5J5J0nk0k0k0j5k5NK0J5N%J0%k0l5j5NK0Nj5j0NJ0J0
3981a45nj0nJ0L5L0Nk0k5k0nnJ5J5N%NN%%k0J5n%nnJ0NJ5j0J5N%Nj0k5l5j0J5NNJ5L0Nj0j0
3978a15k0J0NJ5L5L5L5L5J0n%Nn%nj0nnnnj5j5k0l5l5nK5M5M0K0Nnl5n0m0j5K5J5J0NJ5K0
3975d0K0J0nj0nj0j0nnj0%J0NNJ0K0J0j0k5%J5K0NnNnj0j0j5j0j5j0j0j0nJ0%%NnN%nnk5k0
3972a45nNL0L5K0NNnNJ0NJ0%j0k0k0J5Nk0l0j0J0J0J5J0J5Nj5%J0Nnk0l5l0k5m0k5j5J5L0
3970b00M0M0L0L0L0L5K0nnnnNj0%%j0%Nj5j5j5l0l5k5%K5J5Nnk5m0k5j5n%%J5J5%J0J0K5n
3967a40k5k0l5j5K0L5L5K0J5%j5j0K0K0nk0l0NNK5K5J0%k5m5m0j5nK0L0K5K0J5%%J0%J0J0
3964g0nj5nj0j0k0nnk0nj0nnj5%nj0%NJ0nl0k5m5j5J0J0J5J0J5J0K0N%J0J0%%NJ5nj5j5j5
3961b40j5J0K5K0J5%%%%N%J0nJ0K0K5L0K0nk0l5k0j5j5k5l0j0j0l0k0%J0J5%%%%J0J0J0J0
3958b40NJ0K0%%K0J0NNNK0%j0j0%j5J5L5L0J5k0l5l5k0%NJ0NJ0L0K5J0K0j0l0j5j0j0j5nK5
3955a45K0K0K5K0J5K0K0j5j0j5j0%NN%NNJ0n%%n%j5NJ0j5%n%nNj0n%j0j0j0j0J0L0K0K0L5
3952EL5K5k5m5m0l0j5K0L5L0K0Nj0nnnnNj5n%nnl5l5l5l0%%j0J0nJ5J5nNJ0J5%j0J0%%%%n
3949a25J0%J5K0nK5%%K0J0j0N%J0j0N%NNNNj5j0J0J5K0Nj5l0k5j0J0J0J0K0K5N%NNnk0k5k0
3946d5k0nK5J5Nj0j0j0j5NNj0l0m0l0j5%nj0j5%NJ5J0J5%j0k5l0k5nJ5L0K0J0%k0nnJ0L0J5
3943a65Nn%NK0J5J0j0j5nJ0K0K0%j0k0k0k5j5j5j0nJ5NJ5L0M5M5K0Nj0J5K0K0J5nk5l0l0m0
3941a05l5k0%J5L0L5J5j0k0j0J0K0J5%j5k0nn%%j0n%n%j0%nj0j0nj5%j0j0N%N%NNnJ0N%NN
3937a60%nnk5j5J5L0K5j0j5l0k5%J5NJ0NNJ0N%N%J0%%%Nj5j0k5l5m5k5nj0NNN%nj0J5K0J5
3934b65J0J0J0K0NJ5J0N%j0J0%nNnnJ0N%J5K0K0K0K0L5K0j0l5k5j0N%j5j0%J0J5K0NNJ5J0
3932d5J0j0nj0j0n%nj0K5L0L5J5Nk0l0k0j0NK5K5L0J0%j5j5j5l0l5k0j0k0j5%%n%NNJ0N%N
3929a15J0NN%N%j5m0l5j5J0K5L5J0j0j0j0j0nJ5NNJ0NNNnnnnj5Nj0nJ0J5J0J5%j5%%J5N5N0
3926@K0NJ0NNNJ0NJ0%J5K0%k0k0%L0J5%j0k5j5j5j5k0%Nj0NK0K0L5Nl0l0N%nk5k5nJ5K0J5
3923C0J5%j5l0m5n0l0j5%NJ0%J5J0NK0%J0J0NNJ5%k0k5l0l0k5l0nJ5M0L5J0j5J0nk5j5NK0
3920a20K0Nk0k0nJ0%%NN%N%NJ0nNnnNj0N%nNn%%j0NNj0%j0j0nNj5j0%NK5K0J0M0L5N%k0k0
3916g0j0k5l0j0j5k5j5J0K0L0N0L0nk5k0j5k0j5l0j5k5k0NJ5J0Nnnj0%L0M0L0M0J5j0J0%J0
3914g0J0NJ0J5Nk0k5nJ0n%Nj0j5J0K5J0%j5k0nJ0K5K5K5nk0m0m0j5j5NNJ5K0J0%j5j0NNJ5
3911h0nNNN%j5j5k0j5j5j5k0j5J0J0J0J0L0J5Nj5K0Nk0l5m0j0NN%K5K5%nNK0L0K5K0J5j5n
3908e5NK5K5K5K5J0j5m5k0%Nl0m5m5l0nJ0%Nnnnj0j5%J5M0K5M5M5L0%N%%k5m0m5j5nJ5J0%
3905i5%N%N%%J0nj0J0nnn%j0Nnj0J0j5%%n%%NNNNN%J0J0J0K0Nk0l0l5k0j0nk0n%j5j5%J5K5
3902a80K5J5J5nk0m0k0K0K0N%J0J0%nJ0NNj5NJ5J0nnJ0L0L5J0nn%%n%Nj0nn%%n%%nnN%K0K0
3898d0nj5l0k5k5k0j0J5J0K0J0%k0k5j0J0K5J5Nj5j5j0j0nJ0%j0j0%J5J5J0K0NK0K0NJ0j0
3896g0j0%%j0%nnn%nj0%Nj0j0J5j0J0n%N%nN%%N%nNN%N%j0j0NJ0K5J0nk0k0nNK5J5j0k5l0
3892a45k5j0%n%nnnn%n%%NNNNNJ0NnnK0L5L5J5%j0nnNj0nnnnNJ0J0J0%nJ0K0J5J0k0k5%%%
3889h0%nJ5%J0%NN%Nnnk5k5k0%J0K0NNK0nk0j0j5j0k0J0K5M0K0j5l0k5j0Nj0j0%K0L0L5K5
3886c5J0j0k5j0%nk5k5j5nK0K5K0K0nnNj0n%j5NNj0j0J0K0J0j0k0k0nj5j0k0NJ0L5L0J0%j5
3883i0l0k0k0%K5M0M0L0K0J0j0k5k0J0Nk0l0j5l0j5%L0K0J5J5K0K0J5j0k0j0j0J0J5K5Nnk0
3880c0nj5j0j0j0j0n%J5J5j0j5%L5J0j5k5j5Nj5j5%%J0J5nJ0NJ5Nk0%J0L0L0J5nj0j0J0J5
3878eK0K0N%%%j5j0%j5%k0nNj5j5%j5nnj5J5n%NN%NNnnn%nnn%j5j5j5j5%K5K0%n%Nj0n%j0
3874a30%J0nj0J0NnnN%nNj0%%nNJ5K0K5J0j0j0nj5n%J0j5l0m0k0J5NJ5K0NJ0K0K0J0Nj5n%
3871a00j0nNj5nnj0nNj5k0J0K0J5K5J5k0l0nJ5J0j0%J0K5K0j0j0%J0J0NN%J0NNJ5J0J0NK0
3868A0J0J0k0%j0j0j0nj0j0%%J0nN%nJ0J0J0J0J0j5k0j0k5l0k5l0l0k0nJ0K5M0J5j5l0nK5
3865a35NN%k0k5NK5M0K5k0m5m5j5j5nj0nnN%NJ0nJ0N%J0J0NNJ0NK0%j5j0j0j0j5J0K5L0J0
3862a30NJ0J0NJ0J0J0NK0J5Nk5k5k5k5j5%J5L5J0nNNJ5J5j5k0j0J0%%nn%nn%n%J0K0J5J5j0
3859e5j5%j5l5k0%J0j5j5j0j5K0L0K0K0K0nNNNl0k0%J0J0J5J0J0%l0l0nj5nj5%%n%Nj0%%N
3856a65NJ0NJ0J0J0%nk5J0K0%nn%%%%N%%N%NNJ5nm0m0j5%N%%N%NN%K0K0Nk5j5nK0K0Nj0%%
3853a35%%%N%%%%N%j0J0Nj5%%n%n%Nj0j0J0nnNj0%NnNJ5nj0J5K0L5L5K0J5Nj5l0j0J0j0%K5
3850d5%k0j5N%k0l5n5l0%K0J0%nJ5J0%K0%n%j0nNj0j0%J5n%J0K0K5K5K0NK0J5J0j0k0k0nn
3847h0J0J0nnk0l0%L5J5%j5k0l0k0l0k5NK0K5nk0%L5K5J0J0K5j0j0j0j0j5j5j5k0nJ0nNJ0
3844a70J5J0J5nn%n%%N%%%N%%%nJ0nNn%J0j0%NN%j0J0NJ5NNJ5NK0%n%j5%nj0Nj5n%j5%J5%
3840a05j5k0nj0j0n%K0J0%j5k0J0NK5K0J0K5K5%j5j0j0nj0l0k5k0nn%%N%J5J0J5J0J5J5J5
3838i0J5j5j5j0J0J5%k0j5%K0J5N%K0J0N%j0nnk0j5k0k0l5j5%K0L5J5K5%NNK5J5%j5k0k5l0
3835a40j0j0%j0l0j5J0J5K0K5M0J5j0k5k0k0k0k0J0M0L5K0NnNK0L5J0N%J5%j5l0l5k5%K0K5
3832g0J5J0%j0j5k0j0NK0J5J0n%nk0k5%Nj0J0J0K0J0J5Nj0j0%K5Nj5k5nNJ0n%%j0NNnJ5n%
3829f0N%%Nj5j0%j5%%j5NJ0nJ0J0%%J0nn%n%nn%k5l0j5nNj0k5l0j5j5L0M0J5n%J0N%J5n%N
3826a45N%%nj0k5l5k0%J5L5L5M0L0NJ0K0%NJ0%J0NNJ0%nk5k0j0nNj0m5k5NJ5K0K0K0%l0k0
3823a10nK0J5k0m0m5j5J5J0j5k0j0NK5L0M0K5K5J0J0j0k5m0k0NK5J5j0l5l0j5j5nnn%j0k5
3820b55J5L0M0L5L5%k0j5n%K0K5K5K5nk0k5k5j5n%J5J5n%j0j0J0L5L0L5nl5m0k5n%J5K0J0
3817i0J5Nj5j5N%j0j5NJ0K0K5Nj5k5k5j5NJ5K0%n%nj0nj0j0n%K0NJ0nnn%J0K0j0l0j0%NJ0
3814a30Nj0%nJ0J0NJ0J0%K0%j0Nj0%n%j0NJ0M0M5L0J5nl0l0k5j0%K0J0NJ0J0%NJ5%k5k0j0
3811d0l0j0J0K0L5nnnnk5k0k0k5j0%j0%J0J5K0Nj5k5l0J5L0L0K0j0%J5J5nj5j0j5j0j5j5j0
3809a45j5%%N%%N%%J0%j0J5NnJ0%j5j0k0j0N%K5L5M5K5%%NNJ5%k5k5j0J5J5K0K0J5j0k5k0
3806e0j5k0j5k0k0nJ0%%%NnJ0J0L5L0J0j5m0l0k5k0%K0J5K5N%nN%NNnJ0%%J5J0J0J0Nj0nn
3803f0j5j5k5j0K0J5J5K0NNJ5%k5k5k5l0j0%nj0nnNj5nJ0%%%%N%n%n%%%j0J0K0K0K0K5J5j0
3799i0k0k5j0j0j5j0j5j5j0j5j5j0j5j5K0J5L5J0j0nk0nJ5NNJ5NJ5K0L0K5J0j0j0%%%NJ0J0
3797a00%j0k5j0J0L0Nj5nNJ5K0K0J5nnj5k5k5j0%J5nj5%j0j5nj5nj0j0j0j0J5K0K0J0nk0l0
3794b15%J0L5K0K0nj5k0%%NNNJ5K5L0J5nk5%K5L0J0%J0K0J0Nnk0j5j5NK0Nnj5j5%J5N%j5l0
3791g5k5l0J0M0K0K0%nj0j0j0j5j0j5j0j0nk0nj0j0n%nnn%n%J5J0J0J5J5J0J5K0n%J5L5K0
3788c5J5%Nj5l5l0k5j5l5k5k5nn%nJ0j0%%K0K0L0K0K0K0K0K0Nk0m0k5J0L0J5j0j5j0j5j0k5
3785a75nj0j5j0K0L0L0K0J5K0J0J0j5j0J0%K0K0Nk5k0l0j5K0K0J5nk0k5J0K5K5K0K5K0J5%
3783B5k0k0nnnnj0nj0j0J0J0%J5L5L5L5L5J0nl5l5j5%nnj0j0%j5J0J0%J5J0%J5Nj0k0j5j0
3780a0l0k0j5nK0J5j0nk0J0J5J0Nj0nNJ0J5nk0n%J0J0j5j0j0K5K5J0j5n%J0J5%%%NM5L5K0
3777A00%j5j5k0j0N%nk0l0k0%j5j0j5j0nk0j0Nj0%j5%%j5Nj5nn%j0j0%%k5k0nj0j5j0j5J0
3774b80K0J0J5NJ5K0N%nnnj0%J0j5nJ5N%%J5J0%k0nK0J5NJ5j0j0NN%J0%%J0%%J5J0Nj0nJ0
3771a15K5K0J0j0j0%NNNJ5K5J0k0l0k0k0l5l0k5j0K5L5L0J0j5n%Nj0J0J5J0J5%NN%NNJ0nj0
3768f5j0k5nJ0nk5k0nJ0J0%nJ5J5j0nnL0L5K5J0%Nnl5l5j0k0l0l0k0J0J5nk0k0nJ5J5n%Nj0
3765b10j0j5nK5J0Nj0k5%Nj0J0j0j0nj0NNL0L0J0nk5n%j0nN%K0NJ5NJ5K0%%%%n%n%nJ0j0n
3762a70%NJ0Nk0k0j0NJ5J5%j5k5J0K0nk0k0j0J0J0K0K0j5j0J0NJ0NNNNNNNNNj0j0nj5j5%k0
3759b00nK0L5L0K0J0j0%%k0k5l5j0NK0K5Nj5k0nNJ0%k0k0j0J5J0K0L0L5M5K5NJ5K0N%K0J0
3756D5J0j0k5k5j0k0j5l0j0nn%nj0%nnnnj0%%j5j0%J0NJ0NNK0K5K5Nm0n0n5l5j0%J0J0%J0
3753b20NJ5nj5k0%J5J5%%J5NNNJ0nJ0J5nJ0Nk0nj0j0j0j5j0j0J0J0%J5J0%%J0L0j0k5k5l0
3750b35j5NNN%%%J5nnJ5J5J5J5K0J5J5K5NJ0j5%%n%%n%%%%%%%%%%J0nj5j0NK5NNNJ0J0NJ0
3747d5J0NJ0J0NJ5NNJ5j0j0nj0nnj0nJ0J0J0J0j5j5NN%%L5M0L0j5k0j5j0j0k0%N%k0k0j5J0
3744c0K0K5J0%j5k5j5nnj5NK5K5NnJ0%%j0J0J0j5l0k5k5l0j0j0nJ0K5K0Nj0l0j5j0nn%J5J5
3741a15J0NNNJ0%%J0Nn%J0K0J0Nk0j0%J5K0%j5j5%J0%j0j0k0j5%J5%j5k0NJ0J0J5J0nnnnj0
3738i5k5l0j0J0L0K0K0K5M0L0L0J0j5N%j0%%j0n%%nk0%J0L5K5J0j0j0%%k0k0j0j0j0j0j0N
3735c0Nj0%nn%%nNnj5J0Nj0%%%%J0nj0J0NNJ0J0J5K0J0nj5%K0K0K5J0%j5%%%%%n%%NJ0nnj5
3732D5j0J0J5%k5j0j5l0k5j0J0J0NJ0J0J0J0J0J5j0nnnnnnnJ0J0J5Nj0l5k0k0%J0%J0Nn%N
3729c0J0j5m0m0k0k0k0k0j5j5j5j5J0L0J0K0J0j0N%%%N%J0J5J5NJ0J5J5Nn%%j0%n%j0nnnn
3726a35nnnj0K5K0K5K0%k0nj0J0NJ0J0J0NK0%k5k0k5k5j5l5l5j0J0J0j5l5m5nJ0J0J5J5J0
3723b45nnJ5K0K0j0n%K0%%%NNK5J5J0%%L0K5J5%nJ5J0NNNj0k5l0j0J5J0J5J5k0l0l0j5K5K5
3720i5%%j0Nn%K5K5M5J5j0n%k0j0j0k0%K5K5J5k5k0j5k0k0%nn%j0J0n%%nL0K5K5%nK5L0J0
3717A5nj0nJ0N%L0J5k0m5m0k5K5K0N%NNNJ0J5%j0j0k0%K5K0L5J0k0k5k5k5j5l5m0j0NJ0k5
3715a40k5nK0L5L5L5K5nnj5j5k0j5n%%n%%nnNj5%j0J5J5j0k5l0nJ0J5j0nk0%K0J5J5J5j5j0
3712a45j5j5l5k0%J5L0N0M0M5J5nNNk0m0l0k0nNN%%%N%%%%nJ0j0Nn%%%%n%J0j0l0m0j5J0L0
3709a85K5J5j5l0k0nJ0J5K0K5Nk0l0l0k0nK0M0M0L0%j0j5%NJ0%NN%J0J0nnJ5J5J0J5J5j0l0
3706g5l5nK5L0Nj5k5nnl0l5k5NL0L5J0K0L5nn%n%n%%j0%J0j5k5j5J0J5J0J0K0%j5k0k5j5N
3703a40K5J5J0J0j5%%K0L0L5J0%j0j0%j0j0j0K0L5L0J0j0k5l0j0J0K0nnj0J0J0J5J0j5l0l0
3700e0j5nJ5N%Nk5j5nnNj0j5l0k0J0J0j5l0k5j5j5k0k0k0J0J0J0J0%j5j5%%nJ0j0j5m5m6j5
3697d21J0K6J5K0J0nnJ0L0M0L5J0l5l0%L5M5K0N%nj0j0n%J0L5L5K0NNj0j0J0J0J5J0nJ0%n
3695h0%k0NJ0J0k0k0nJ0nNn%J0j0l5o0l5NL0M5K0j5k5l0k5j0%nk5j5J0%j0j0nj5j0m0l1l0
3692d36j5J5K0J0NK6M0N5M5M0K5%K0J0J0J0J5J0J0J0NJ5%k5j0j0nj5j5j0Nj0k0Nnj0nn%J0
3689a80nJ5%NJ5nk0j5k0j5J5K0NK5NNNNj0j0j0j0nJ5N%%NJ0%NNnJ0%%J0nJ5nj5l0k5NK0K5
3686a40J0L0K5J0%j5nj0k5j5J5J5Nj5%%l5m0n0k5%j0n%NK0J0J0%j0nnJ5NNJ5K5K5K5K5K5J0
3683h0L0J0j0j5k5nnk0nj0j0nj0j0nj5nj0j5nnj5j0%j0j0%j0%j0l0l0j0J0J5J5K0J0k0l0l0
3680c75k1NJ1%J0%k6k5%%nJ5M6M5K5nl0l5l6j0%K0K6K0K0%k0j0nN%J0%J5L0K5J5N%N%j5j0
3677b75k0j0J0K0J5J5L0Nnk0NK5K0J0Nj0n%NnNnj0j5k0j0N%%J0N%%NK0Nj5k5j0k0l0j0K0K0
3674b60K0J5j0k0k0nj5j5k5nJ0K0J5J5J5J0k0k0%%%%%K0%J0J5nJ5Nnj0j0nk5k5nJ5J0j0J0
3672b95nNJ0N%%NJ0%N%%NN%NNN%N%j0Nj0nnn%j5k5j5k0k0%K0J0J0J0%nJ0L0M0N0K5NNNJ0j0
3668a40J5J5j0k0k5l0j5L5O0M0K0nj0J5K0K0NNj5n%%nJ5L5K0K5J0J0J5N%j5j0l0l0k5j5J0
3666a0K0J5L0J5nn%nk0k5j5k0NM0M0Nk0n0l5l0j0%%j0n%J5K5K5Nnk0l0l5l0l5%%%NN%nNNj5
3662a80Nnj0N%nnj0nnnj0j0%L0O0N0L0J0j5k0k0m0l0k0%K0L0L0K0J0n%Nj0j5%K5Nnj0NL0J5
3659e5nk0j5%J0J0J5J5nk0l5l0%J5K5L5J0J5%NJ0nk0l0l0k0j0nnj0j0nnj0%J5NNNNNN%%j0
3656a50J0J0J0nk0k0k0l0j0NK5J5J5J0J0K0Nn%j0%K0K0K5K0K0K5L0J5j0nj0nj0j0j0nl0k5
3654h0m0k0%%%%J5L0K5K0nk5j0j0%K5J5J0Nj0%n%nnnnj0K0L5K5K5Nj0j0nNJ0%%%%%%%Nj0j5
3650a0k5%J5L5K5K5J5K0K5J0%j5j0nj0N%l5m0j0J5nk0k5nnnk0j0j5k0k5j0K0J5%k0l0j5N%
3648a60j0j5NNj5k0nJ0L0n%%%J5J5Nj5j0j0J0L0J5NJ5J0K0NJ5K0%NnJ0K5J5j0j0%K0%j5k0
3645b0j0K0J0nj5j0nJ5K0K0K0Nnk0l5k0nJ5K0%k0k5k0k0nk5n%j0j0NJ5j0j0j5nk0m0m5k0K5
3642b65L0L5M0N5K5N%K0NJ0j0n%nj5%%j0nJ5J0%NNNNn%nnj0%%j0%J0J5nj5k5j5k5m5l5j5%
3639b35j0nJ0J0J0L0K5J0j5k0k0j5nJ5J0%%J5%N%nnnnn%nNNJ5%%J5J5%nNK5L5O0N5M5J0%j0
3636F0NJ5K0j5m0n5l0nJ0J5K0L0J0k0j5j5%%NN%J5NJ0NJ0J5j5l5l0nJ5N%k0k0J5J0J5Nk5k0
3633d5j5j5nJ5K0K5J0N%j5l0j5J0J0nl0l5l5l5l0NL5L0J0J5L0K0K0N%NN%%J0nk5k0k5k5%K0
3630a05NJ0j0nk0nJ0nj5j0j0K5N5K5k5n0l0j5nnNK0K5K0Nk5j5j5J5J0J5nj5j0nn%%%J5L0N0
3627g0N0N5K5J0%nk0k0j5nJ5%Nnn%k5n0l5l5nn%n%%j0NJ0j0j0J0NJ0%J5K0K0J0nk5k5j0J5
3624a20nk5k0j0NN%k0j5j5J0K5j5NK5L0%NJ5K0K0J0k0j5N%%Nj0nnnk0%%j5J0NnJ5NN%NJ5J0
3621i0J5J0Nj0l5l5nnnnnnj0nj0k0k5j0J5J5J5J5L0L5%%j5NL0L0J0j0j5j0j5j0%N%j5nnnn
3618a55nn%%%%%nj0J0L5L5J5nK0L0L5J5NM0K5J0j5j0m0n0l5%L5L5J0J5nnnnk0k5j5J0K5L5
3615B5nk0m0m5k0k0m0nNK5J5J0nk5k5j0%N%N%%N%J5J5J5J5J0J5J0J5NNk5l0%Nnk5j5J0K5L0
3612g5K5J0%NJ0L0J5nk0k0k0k5k0j5k0k0k5k0k0k0J0J0%K0J0%J0J0NnJ0j0N%J0nj0%nnk5k0
3609b15j0K0K0nnj0j0j5%L5Nnj0J0J0j0nJ0j0l0l0nL0L0J0nj0K0L5M0K0J0J0K0K5Nk0j5l5
3607i5m5l5j5%nj0%J5K0%l0m0l0j0%J0J0J0J0%J0J5%%J0J5%J0n%NnJ5%%NnnJ0K0J5j0j0NL0
3604a15L5L0L0L0K5Nj0nnm0l5k5%%j5j0j5j5j5j0j5j5N%j0k0l5j5NNJ0J0J0J0L0N0O0K5J0
3601d0j0nk5n5k5%K5N5M5K5J0j0NNK0J0N%j0nJ0J0n%NN%%NJ0nj5k0j0k5j5k0j5k0j0k5l0l5
3598a85m0l5k0j0J0%j5j0%J5nj0%J0NNJ5J5Nnk5nJ0J0Nj5j5NK0J0%%j5%J0K5M0M5M0J5k0l0
3595a45k0%NJ5nj0j0NJ5N%j5j0%j0nnj0k0k0k0j5k0J5K5K0nj0Nj5l5j0%K0J5J0NK0%J0J5K5
3592a85K5L0N%j0nj5l0k5k0k5j5J0L0L5M0L0J0j0nNN%J5K5K0%j0j0NK0K5Nj0j0N%nJ0j0%J5
3589c0J0nNJ0J5nJ5L0K5J5%k5j5%K5N0L5M0Nj0k5l0%NNnJ0j0%%%%j0k5k5k0%%j5n0o5n5j5
3586a40nnj5nJ5J5nk5l0l0k5j0k5j5j5l0nj5k6j5%j5nK0M6N0N0K5%j0j0j5%K0%N%%NJ0L0M5
3584a60M5J5J0%n%J5J5%l0k5l0l0k0l5l5j5%J0J0NJ0J0NN%j5j0nnj0j0j0NJ0N%J5%J0%nk5
3581b80%Nnj5j0nnnJ0j5l5n1m5j0nJ0nk0j0j0%J0J0nnk0j5NnnK5K0%J0J5L0K0nJ0K6J5J5J0
3578c45K0K0N%N%%K0%nnK0J5J0%j0J5NK5M5N5L5J0J0K5Nnj0J0K5K5%%J5K0NNNNJ0J0NJ0%J5
3575A30L5J5J5NK0L0K0K5L5J0k0l5m0j5J0K0K5J0Nj5k0k0j5J5%j0J0Nnj5k5k5l0k5k0j5l5
3572E5l5l5l5k5l5l0k0NK5N0M5K5%k5j5J5K0J0%N%l5o0o0l5NK0Nj0j5j0l5l0l5j0nj5j5j5
3569c55j5k1nNJ1K0NNnJ0K5K0NNNNJ5K5Nnk0j5nj0j0nnJ0j5m0k5k1nJ0J6J0K5J0J0K0K5NK0
3567b55N%nnk0NK5K0%j0l5k5k0%K5J0nl0j5l0k0j1J6K0%j5j6ONnNnk6k0n%J5L0K1%k1j0j0
3564d11nj0j5nNN%J5NN%J0nk0k0%NL0K6J0%k1j5j0j5j0j5j0%N%%%Nk0J5N0N1L0J5nJ5N%NN
3560b95NNl0l0l0k6k5nj0j5k0n%k5n0n0k5j5nn%nK0L5K5K5K5Nj0k5l5l5j0NL0L0L5L0K0K0
3558d71J0K5J5J5J5J6L5N%k0%J5J5nj0j0j5j0J5K0K0J5K5K0%k5l5n0k6NK1M0L5K0j0l5k5j5
3555c60NK5J0J5J5J5J5J0J5NNJ0J0J0NJ0nNJ5j0k0j0J0K0NnnN%N%%%N%Nj0J0n%K0Nk0k0k5
3552b05j5J5J5%nK5L5O0L0Nk0l0l5l0l5n%%j0j0j5j0j5j0J0M0K5%%Nj0j0J0%%j0j0nj0j0j0
3549b50nj0J0K0K0Nl5m0j0%j0j5j5j0j0j5j0j1J1NNJ5NNJ0J0K0L0L5K5K5L0K5L0Nj5J0j0%
3547a15%%%K0K5J5L0M0M0J5nN%NNn%J0j0k0j0nk0k0nk0j0NNNJ5nJ0K0nj5nj5j0j5j0j0j0j0
3544h5n%J5L0%nk0j0j5k0j0k0j5j0k5%J0J0%%J0NNJ0J5K0NJ5J0NK0Nnk5l5k0%%k0l0j5J5N
3541a80nj0j5%j0%j0j0%j0j5%J5J5J5J5J5J0J5J5Nj5j0NK5K5L5K0J5nj5j0nk5m5m5l5%K5M5
3538a60L5J0%j5k0j5j0%k0j0j0k0nj0Nj5m0l5m0m1k5k5l5j5J5L5M5J0%N%%k0k0%K0J0j5k5
3535d56l5j0J0K5M0L0K1J5NJ5K5J5K5J5NNJ5NJ0J5%k0l5l5k0nJ0%Nnj0j5%K0K0K5K0J5J0j0
3533b35k5l5nK0%j5k5k5k0j0NJ0M0J5NNnNJ0J0J0J0J0J0J0J0NK0NnNJ5j0%J0J0nk5%%k5j0
3530b25j0k0nNNnJ0N%NNJ0J0J0J5Nj5k5m0nJ0J5%k5j0K0J0K5J0K0J5J5K0M0Nk5%K5NJ0nN%
3527h0j5Nj0nNj5%nj0j0J5K5L0J0nj5j0%j0nNk0k0N%k0j5nJ5nl0o0n5k5nj0%K0J5N%nJ5j5
3524c15nJ0%nnj0nnj0%k0NK0J0J5K0J5J5K0J0%j5j0j0nj0j0nnj0J0j5j0J0Nj0l0j0J0J0%j5
3521c65%j0%n%j1n%j5NJ0%%NJ1%J5%nJ5K0M0L0%J0K5K0J0J5K0J5J5J5K0J5J0J5J5%nn%j5j5
3518h5l0%K0K5K5K0J5nNJ0nJ5%Nnk5j5nJ0L5L5J5k5k0k5k0l0k0%J5j0%%nk0m0j5l0k5%K5J5
3515a70j0k0j0k0%nNj0%nj0%j0j5m5m5j0J0%%J0n%J0NN%J0J0J5L0O0O5M5J5j0J0NnJ5%NN%
3512g0%J0K5M0K0J0K5J0nk0j5j0%k0k0nnnk0%%j5j5%N%nJ5l0j0nK5N0J5j0k5j0%K0L0Nj5j0
3509d0NNnj0NnNn%%%%%j5j5k0k0j5k0j0k5k5l0l0k5nK5K0nk0k0j0l0j5k0k6j5j0N%j0%%j0
3506d41%Nj0nNnn%nJ5NNJ5NJ5%J6L5K0J0M0N5L5J5J0J5J5K0J0NK0J0J0J0%k0l0l5j5NJ0j0
3503a45j5J0L0J5j0%J0NNNJ0NNNNJ0J5NJ0J5N%J5%j5l0n0m0m0j0%%J5J0J0j5%K0K5NJ0NNj0
3500i0nNj5k0NK0K5Nj0l5l0m0k5n%j5j0NL0M5M5J0k0%%Nj0N%J0nk5nJ5J5%k0NM0L5J0j0j0
3497g0j5l5l5j5%J5J5%k5l5m5j5nJ0NJ0J0J5K5J0j0j0%j5l5j5NNj0j0j0j5j0k0J0K5J5J5j5
3495b80j5%J5K0%j0j0J5L0L0J5K5K0L0J0k0m5l5j0NJ0J0L0L5N%J5NNJ5L0K0K0NNk5k0j5%j0
3492g0nj0j0nnk0%j0nnj0nnj5%%j5j0l0l0j0j0nNj5k5k5k0k6%K1NJ0%NJ0nk5nNK5%j5nnNj5
3489c85j1%K1Nk1k0%%%%%%j0NM1K0j5l1k0%K0K1K5Nnk0j6j0%k0k0nJ5J5J0NK1%k1k0l5j0%
3486d66%N%N%NNK0J5K0K1nk1nj5k0nK0K0K1J5j0j6nJ1J0n%N%%L0M5M0L5J0NNNj0j5J0K5M0
3483a50K5j0l0m5k0j0NJ5N%K0K0nNJ5NJ0J0Nnnnnj0%nj0j5k5k0j5l5j0L0M0L5K0Nj0j5J0L0
3480a50L0K5J5%k0NJ5K0%%NN%%%N%nk0j5nj5j5nj5k0j0j5j0j5k0j0j5j0%Nk0%nj0%NK0K0N
3477b45J5J5J0J5%nNnj0Nj0NK5L0L5K0n%Nj0l0l0J5L0K0%nK0K5Nj5J0L5M0j0l0nj0j0j0J0
3474e0Nk5k5nK0K0K5J0k0l0l5%%J0j0%%j0NJ5K0K5J0l5l5m5l0%K0NJ0J0NK0%k5j5k5k5%nj0
3471b25nk0l0k5k5%J5J5%nk0k0nNnk0j5k6nK0K1K5K5J5%j5j5j5k0j0NJ5M0K0%J5J5J5J5NK5
3469b15J5%J0J0J0NJ5NJ0J5J0J0j5k5k0k0NK5J5J0j5k5j5k0k0k0k0j5%K5J0J5%j5%j0NK0N
3466b20J5K0K0L5J5j0j5%j5l5j5k5k0j5Nj0nk0k0NJ5L0L0J0j5k0k0%n%NJ0j0l0l5l0l1j5J0
3463d11J0j0nn%j5k0k0k0k0j0%L0K5K5%j0k5k0nnJ5K0M0L0N%j5k0%K0K0K1K5K0K0J0nj0NK0
3460b90L5NJ0J0J0J0J0J0J0%Nj5j5m5m0j5%J5L0J0k5k5j0k0k0%%%%%%n%j0j0nk1%k0j5nnn
3458d51j5%J0nk5nK0K5%k0k0%J5L0J5%J0NK0J1%J5J5k0%%n%n%NNNJ0K0L0Nk0j0j0%J0%Nj5
3454c40j0K0L5L5N0N0M5L0J0NJ5%j5j0J0J5j5l5l0j0NK5M0L5K5K5Nnl0l0m0j0%Nj0l0l5k5
3452a95nJ0K0NNNN%Nj5k0k5l0j5J5J5J0%K0L0J0l5m0m0m0j5%nn%nJ0%J5L0L0L5J0j0k5l5j0
3449b85J0%j5j5k0k0nJ0L0M0M0K0K5K0J5J0K5K0%nK5M0M5K5nj0j5nJ0J0Nj0k5k5NJ0L0J5K5
3446E0M0L5L0%k0j5nNNnj0k0j0k0J0K5K0J5l5o0n0m0j5j0j5j5NNJ0%j0m5l5j5j5nj0j0%j5
3444b50k5J0K5L0K5L0Nj0n%NK0J5J5K0M0L0L0Nk0j0n%J0j0j5m0m0k0J0J0J5%%nj0k0%K0K5
3441i0nnnJ0%N%%N%j5k5k5j5%nj5NJ5J5J5K0nnk0k0nL0O0L5J5k0%%nJ5nJ0J5n%J5%NN%k0l5
3438e5l0k5k0j5j5J0J0Nnm5n0l0k0J0J0K0J0j0j0NK5M0K0NJ0J5J5NJ0J0K5L0J0j0j5%J0K0
3435b5J5%%j5nj0k0l0nk0j0j5%%L5K5%k0k5k5j5j5nN%k0j5%%j0j0Nj0%nnJ0K0J5J0j5k5k5
3432b60j0k5j5j0l0nN%nK5K5K5K0L0J5K0K5L5J5Nk0l5k5k0j5nn%j0nn%n%N%N%%nNJ5%j5k5
3429b80k5j5nJ5L0NnnNK5L0L0L0L0%Nnnk0k5k5k0l5j5K0L0M0K0%j0n%Nj0j0NJ0N%K0K5K0N
3426a10j0k0k0k5j5NJ5NJ5J5nnK0L5M0N0K5nl0l0nNK0J0J5NJ0J5K5J0k0l5k5j0J0%N%%%%%
3423a5%%%%%n%%k0j5%NK0K0J0nj0j5l5l5l0j0NJ0j0%N%NNnj0k5k0j5J0K5K5J0%l0j0k0k5k0
3420b30j0nj0nJ0M0N0M0L5K0nk0k5nj0k0l0nnk5k0nj0k0j5j5NnN%%%nNJ5NJ0J5%K0J5Nj0j5
3417b35k0n%J0J5%j5NN0M5K5nj5k5j5j0NK5J5%j5n%%j5k0j5j5k0J5j0k0l0l0k0k0k1k0k0k5
3414d56k0k0NNNNJ0J0J5J5J0J0J0J6K5L0K5K5J0j0nNJ0%NNk5k0k5k0k0%j0j6J1NNNJ5J5J0
3412c25J5J5J0J5J5j0j5j0j0nK0NNK0L5L0K5Nnj0J0K5L0J0j5j0j0j5j5Nj5n%nnj5%J0j0j0
3409b15NL0Nj5j5J0J0j0nK0J5Nk5k0nK0K0n%n%J5%NJ0NNNNN%NNK0K0K0K0J0NK0%nk0j5j5k0
3406g5j5%K5J5NJ0J5J5J5K5Nj5j5j5j5J5%j0l5l0j5NJ0k5l0k5l0%nl5m0m5l0j0nNk0m1m0k5
3403d81k0l5j5j0j5%k0j0nk0%K0L5M0J0nj5j5j0j5j5j5j0%NJ5%nJ0L0M0K0K0J5nJ0J0nl5l5
3400e36nL5L5K0L5L1L0J5J0K0J0J5K0NK0J5%J0J0J0NNJ0Nj5%nj5j5nJ0M0L0%NN%nJ5K5J0n
3397i5j0K5N5M0J0k0l5m0k0nnn%%J0NJ0j5l0k5j5%n%%n%n%%n%%J5L0K0K5K5J0j0k0l5k5nJ0
3394a45J0J5NK0M5K0N%K0K0%k0l0l0k5n%%%%%N%J0j0J0%nN%N%nj0K0L5J0J5%%K0J5J5nk5k5
3391a5l5k0%%%Nj5j5j5j5%%N%J0J5%j0l0l0nJ0J0J0NJ5j5nj0j0j0j0j0j5j5l5l5j5k5nJ0L0
3388b95J5K5K5J5j0j0j0j0j0j0nj0j0j0j0n%NJ0%nJ5NNj5nJ0L5K5J0%k0j0%%j5nj0nj0nJ0
3386c00Nnj0m5m1k0nk0k0%j0j5nj5k0%j5j0j0j0j0j0j0j0k5Nnk0j5%K5L0L0L0K0M0L5K0Nj0
3383d46nNK5L0M1K5NK5J5J0J5J5NJ5K5%j0k5j0J5%%j0j5J5K5J5j0J0Nk5l5j5J5K5NNK0K0N
3380a70l5n0j0j0k0nJ0Nk0l0m5l1J0K6K0J0%K5M0K5J0%NJ0J0NnJ5J0%NK5J5J0J5J0K0NNk5
3377a10j0j0nj5k5NNn%%J0n%NJ5J5J5J5NK0K0N%J0L0j5n0l0k0%j5%J5L5J0NJ5%j5m0l0k0j5
3374a80j5J5K0J5k0j0N%%Nnk0k5J0J5%j5%nNJ0L5M0M0NK5K0J0K0K0J0k0j5k0k0k5j0k0k0k0
3372a40k0k0k0n%%%n%Nj0k5m0l5k5l5l1m0k5J0J5NK0NK0J6NNnj6J1L5J5j5l5j6N%j0%K6L0
3369c45K5K5L5J0k0j5j5j0k0j5%nnj0nj0%J0%nJ5J5nNJ5NK0K5NK5J5J5K0%J5NJ0J0J0NJ0K0
3366a15M0L0L0L0L0L5K5j0j5k5%J5K0K0J5Nj5j5Nnj5Nk0j0l0k5j5NJ5NJ0nj0nnk0%%j5k5l0
3363i0j5l0l0k0k5k5j5NNj5nnnn%N%N%%%N%J5NNj5l0l0k0%NJ0L0K5L0%j0%J5L0J5NK5J5J0
3360a25j5nJ0L0J5N%j0j0l0k5j0nL0%J5J5K0K5J0J5K0K0J5NNJ0NNJ0%J5NK5L0%k0n0m5k5n
3357b0J0J5nK5K0%j5l0k0j5l5k5k5l0k0j0J5K0nk0j0%L5M0K0j5k5j5K0K5Nj5l5k0%K0K5K0
3355i5j0k0l5l5k0nNNnN%%Nj0j5l5n0l0j0NJ5%k0j0nk1j0k0j5J0K0K1J0K5K0%k0NJ5J0J0N
3352c05J0J0NNNNJ0NJ5k0k5j5J0j0n%%%%J0nj0J0%nn%%%j0NJ0J0J5%J0j0l0m0l5l6k0J5M1
3349c80L5nk0k1J6%j6K1L5K0K0K5J0j5j0%%%%NNl0l0j0j0j0j0k6k0j5k5k5k0k0k0j0nj5nN
3346e76J0k0l0l0j0l0k5j0j0J5L0K5K5L0K5Nj0j0N%J0J5nm0m5k0%NJ5J0NJ5J0J5J0J5J0%K0
3343e46J5NJ0J0J5K0J0K0NK0%K0M1J0k0l1k5l5l5k5j5k5k5j5J0J5J0J0K0%K0Nj0l5k5j0j0
3341e96J5J0%%J0%%K5Nj0l0k5j0J0J5J0J0J0J0NK0K0%NJ5J5%J5NJ5J0%N%Nl0l0l0l5j0j0j5
3338e66j0j5j5j5j0L0M0J0nNL5K5J0J5K5K5NK0K6L0J0j0%J0M0K5K0%j0%L5J5J5K0J5J0K0M0
3335h0M5M0M0J5nk0m0j5j0k0j0j5k0j5j5j0Nn%n%%nNnj0N%nNj0j0N%j5%n%nNK5J0J5j0l0k0
3332a95j5j0j5nj5k0nk0j0K5J0nk0j5j0J5K5N%J0nJ0NNNK0J5K0J0j0k0k0j5nnj0N%j0%nk0
3330c00k5%K0nj5nj0n%n%n%j0%J5K0J5J5M5K5J0nk5k5k5k0j5j0J5K5K0K5K5J5j5m5k5l0j5
3327c50nnj5nj1%j0l5j0J0J0Nj5j5NN%%NK5K0Ok1k0j0J5J0Nj5%n%NnN%NN%NL6K5J5j5j0j0
3324c65nj0J5M0K5M5L5N%nk0k0nk0j5nk0nJ5K0M5O5L5Nj5k0j0j0k0j5k0k0j0j0Nn%%%n%nn
3321c10nnK0L5M5J5k0nNK0J0j0N%k0j0J0K5K5Nj5j5j5N%nnnj0nj5j5j5j5j5k0%K5M0L5nk0
3318b55j5j5j5j0k0k0k5nNK5J5J0%j0j0nj5l1l5j0N%%NNNN%%nL0L1K0NJ0J0Nj5nnj0nnnK0
3315c40K0K0K5M0M0J0%%%%Nj0Nn%j0j0j0j0nj0j5%nJ0L5L0%l0l5%M0M5NJ0J5nl5n5m5l0J5
3312b95J5%%%%j5l0l0j5nj0oj0%%%%Nj0N%j0J5%N%%J6nk6k0k5k0j5nJ0L5M0L1%N%NK0nn%n
3309c60n%nnnJ5J0NJ5K5%NK0L5L5L5L5J0nnJ0L0J5%j5l5n0k0NK0K0K0K0j0j0j0j0j5j0K0K0
3306a50%%J0nj0J0%%j5J0%%K0K5K0K5J5%j5l0m0k0l0l0k0NL5N0L0%nk5m0j5j0NK0%j0l0k0
3303b40m0m5k0j0j0j0nNNK0nnl1l0j0J0J0J5J6NJ0J0NK0L0L5J0Nj0n%j0%nnJ0J0J5%j5k5l0
3300c20j5NNNJ0j0j0j0j0k5k6k0k5j0j0J0L5K5J1%k1j5%%k0j5k0k0j5n%%nn%n%k0k0j5j5k0
3297f21NK0L5NNJ0J0NL0J0K0L0L5L6L5K0K5K5K5nj5j0nnJ0%%J0n%NN%NN%%%%K5%k0k0n%n%
3294b65j5k0j0j5k0j0j5j5%J5NNNNK0nk0k0k1k5NK0J6Nj6j5j5j5j5J5L5K6NNJ0NNJ0%J0L0
3291b95K0J0j5J5M0N5N5M5K0%%j0j5j5j5N%j0J0M0K0nl5k5j0j5k0k0k0l0j5k5j5l0j5j5k5
3289c60k0k1%j0j5N%J0J0J0J6L5J5k5m6l0nnl5l0n0k0J5L0L0K0J0NNJ0J0L5L1J5%j0j0%%j0
3286c85o%j5j5J0L1K5Nj0j5%j6%nj0n%j5nNNj5k5m5l5l0j0nnnj0nNj5nj0Nj5k5k5%K0NNnj0
3283f81nJ5J5j0l0j0NJ0Nk5j5NNJ5J0J5J5NJ0K0J0L5K5K0%j5k0%J0%NJ0K0N5M5K5nk0k0j0
3280d56J5K0K0J0nk5j5k0j5j5k0j0k5j5%K0K0Nj0k5j5n%J0j5j5j0J0Nnj5j5n%j5Nj0j0j5j0
3278f76nj0nj0j0j0K5K5NNNNJ5K0J5J5j0k5k0j0nnnnnnnnJ5Nj0K5L0N0M5L0Nnn%n%j0%K5J5
3274d86J5K5K0J5K0K6j5k1j5k0j5j5k0j0k5nnk5k5l5j0J5M0K0L5L0J5j5l5l0l0k0%J5J5nk5
3272f01k5k5j5nk5j5%K0L0Nj0k0m0m0k1nJ0J6J0K5J0j0j0j0j5k6j0J0K1K5Nnk0l1nJ5J6K5
3269g46L0K5K5J5nj0nj0NM0O5O5O0L0nj0nj0j5%n%nnnn%nn%nnn%nk5m0m0k0J0L5L5J0nnj0
3266e71nj0nj5%J0j0NNNN%Nj0j0j0j0j5j5%%%J0K0M0N0K5NnJ0%k5m0n0k0nJ0K0J5K5M5K5K5
3263d71K5K0K0Nj0k5j5j0%K5NL5K6J0%j5k1%K1K0K0J0nl5n1m0j5NNj0%nnnj0k0k5j0J0J5N
3260e21K0Nj0m5l5k0k0k0k5%Nj0m0l0j5nJ0J0J5L0%k0j0j0k5nj6nj0j5%%j5J0M5O1M5J5j5
3258f71k0l0j0J0NnnJ0j0NJ5J5K5J0J5J5J0J5M0L0J5%nj0nnNL0M0M5N1M5K0J5N%N%N%J0%j0
3255b75J5K0L5J5K5J5nj0k5k0j5l0j0k0k5j0%%j0j0N%j0k5k6NK1%%k1j5j0nj5nk0l0nJ0L0
3252d56M0M1L0Nl5k1j0Nj0n%NnnNJ0J0J6J0%k1k5k5%%J5L5K6K5J0j0j5nJ5K0j0j0nK0K0J0
3249c00K0J5J0Nl0k5j5%K0K5NNN%%%n%Nj0n%l5m0l5l6k0Nnnk0m0l5k0NNnJ5J5J5K0K0k0j5
3246e06k0j5j0j0j0j0J0L0L0J5K5K0J5L0K1K0K0K0j0k5j5j6k5j0j5k0k0j5j5k0k0j5j0k5k0
3244f21l0k5k5l0k5j5l6l0l5l5l5%%%%J5J5J0K0M5N0N6M0Nn%%n%J0nm0m0j6%NJ1M0M0M5K0
3241f26J0j0%%L0L5L0K5Nj0k0j0k0j5NJ5%J5J0NJ0NNJ0%NNNNN%J0J5%j5j0K5K0j0nnj0J0j0
3238d56j0Nj5j0j5j0j5j0j5j0%%k0NK5Nj5k0K0K0K0K0J5K0%K5M5K6j0k1NK1J0J5n%n%k0k6
3235d06J0J6k1l5k5k5k5k0l5j5%%%%J0j0N%J5J0J5J0J5J0J0J0%j5j0nNJ0j5l0k0Nj0j0j0j5
3233f01%k0j0j0j0j0j0j5j0j0nk5j0j5k1nk0nK5M1L0L0J0j0%%j5n0m1k5J0K5J6K5N5P0M5K0
3230e51%nn%%NN%J0%NNNJ0J0J0J0%NJ0J5J5nk5j0J5Nn%%%%%nj0NL5L0%NK6K0K5K5J0M0P0Q5
3227a05O5L0j0n%n%%%nj5NK0J5L0J0J5K0L0J0j0j5j0j5j0j0j0j0l5k5j0J0%Nl0l5%%nnJ5J5
3224h5j0k5l5l5l0l5m0l0m5l1J6K0NK5N0N0M5N5K0K5L5K0k0m0l5k0j0n%nk5k0nJ5N0K0%Nj0
3221a40j5j0j5l0l5m0k5j5N%nj5m0l6k0n5m0k0j0j0nnnnnNj5m0m0m5m0j1nnj0j0%L0K6M0J5
3219g01%nJ5K5J0K0L0NNK5J5n%NJ5nNNn%j0nNj0j5NJ5NJ0J5J0NK0N%%nNK0J5j5j5%%%%j0%
3215d91j0%J5J0j5k5%%%%nn%%n%j0%K0%J0J0J0nl5k5NL5L0J0K0K5nj5k0j0nJ0L0M0L6Nj0j0
3212c85j6j0j5j5J5J5nk5k0j0k0j5j0j5nn%j0k5j5J0J0n%J5J0NNNNNNNN%nj5k0m0k5j0NNJ0
3209f06NJ0J0K5K0M0L0J5Nj5NK0M0M6M5M0K5j0j0k0j0k0j5j5j5j5k6k0J0J5J1J0%K0K5K5K5
3207b75K5Nk5k0%J5M0K5K5J5j5%%j0k5l0j0NK5J5j5l0k5nNj5n%J0nk0j5nNK5K5Nj0j0j0j5
3204c25j0j5nj5k6%j0k0j0k0j5j0j0k0j5j0nk0k0%j5%NK0M0K5j5l0k5k5k5k5k5j0nk0j0N%
3201g16nK5N0M0K5nj5%j5j5%j0j5j0j5j5j5j0j5j5j5%%%%N%%%J0J0K5K5M0L5J0%j0%K0L5L0
3198e31K0nj0nnnn%j0j5%j0j5j0j0J5K0K0J0J0%N%l5l0l0l5l5k5N%j5j5j5j1OK5J0J5Nj0%
3196g26%j5j0j5j1%J6M0L5J5nNNnnj0n%J5L5M5M5M0J5%NJ0nJ5N%j0J0J5%k0k5l0j0k0k0k5
3193f01%M5M0K0j5k5l0j5j5j5j5nN%%nj0nnNJ5NJ0J5J0J5J0j5k0j5j5j0k0k5%J5L0K5K0K0
3190e76J5J5J5%k5nj5j0%nnnnj0nnj0nj0J0L0K0K0J5J5NK0K5L0L5K5J0J1J0%j0k1j5k0k5n
3187d66J0J5J5J0K5Ol1l5m0l0j0nnj0k0j5k0j5j0J0Nnl0k5j5J5L5K0NnJ5K5K0J0J0j0n%L0
3185e26L0%j0j0j5j5j0%%n%NnnNJ0K0K0NJ0k0m0l0%L0K5%k0k5l0j5%J5NJ0NJ5%J5%j0j0%J5
3182e61k0j5J5NJ5K0NNK0J0J0j5l0k5j5%J0NNNnJ0nk5j0NK5J5%NJ0J0J0J0J0J5%j0nK0J5n
3179d56j5k5l0k5k5l0k5l0l0N%J0%%J0%Nn%%K0L0J5j0j0nK0Nk0j0J0J5j5k5nnl0j5k0%L0L5
3176f56L5Nj0nnnl5l5j5NK0K5K0J5Nj0j0j0j0j0j0j5j0N%nJ0K0J5K0K0%K0J5Nj0k0l5l0k5
3173g16%J0J5J5J0J5J5%k0j0j0j5l5m0j1J6J5J0K5L5N0N0L5%k0j0J5K5%nl5l5k0k5nj5j0j0
3171f91j0NJ0NJ0L0M0M0K5J0j0j0N%j0n%n%%nn%%nNj0j5Nj0%nj0n%j0%j0%%nj0NJ0L5NNJ0
3167e86N%NN%nNJ5nj0J0n%J5L5L0K0%k0nj0j0j0j0j0j5j5j0j5j5j5j5j0%J0J5%NJ5%J0nj5
3164f16j5%J0K0K0J5%j5k0%nk0l5m0NN%NK0J5%j5j5nJ0%j5l0k0j5%J5J0Nj0k5k6nJ5K1K0K0
3161g16k5k0j6j5j0K0J1NJ5L5K0K5n%%%n%j0NK0nnK0K5K0nj5j5k5m0l5j0NJ0J5J0J0j0nnn
3159g31k0k0j1j0%j5k0nK0K5n%nnj5j5j5j0k0NJ5L0L5J5j0nK1L0K0%j0j0j0j0nK0NNnJ0J5
3156g16nNNnJ0L0L0L0L0J5K0J5J5n%%%nj0nj0j5j0%NNNM0M0J5nj0j0%J5L5M5K6J0%k0N%k1
3153d01m0m0k0K0O5N1K0j0k0j6%nj5j0J0J5J6j6j5J5K1K0nj5%k1%%J6J0n%J0J5n%J0%%J0j0
3150c45k0l6l0k5j0j0%k0l0k5%J0nnnn%nn%J5K5L0J0k0j5k0j5j5j0j5j0nn%J5K5Nnk0j5NJ5
3147e96J0j5k5%K5K0%j0k5j0nJ0N%nnNnJ0J0%j5j0NL0J0N%j5NNnJ5nnj0%nnj0nJ5J5%%k5n
3144f21J5K5Nnl0l0l0j0nnNNK0K0K0N%K5L5M0L5L5nl5j5j5k5k5k0k5k0%J5K0J0k5m0m0k0k5
3141g36k0k1J1N%K0nJ5J5%k0k0l1j5L1M0L5L5K0K0K5M0M5M5NJ5J0J5J0J0J6%oJ6L0J5k0m1
3139c91nN%%l0k5k5k5k5k5l0k5NJ0N%NN%J0K0%nnj5j5NL0M0M5K5%j0k5l0j0nj0nnJ0J0j5l0
3136e61k5l0n0o5l0J0O5O0M0J0nj0J5J5J5J5%j0nK0L0Nj5j5J0Nj0j0k0k5J0K0n%j0NK0K0j5
3133e26j0NL5L0L0M0K1K5Nk5m1l5l5nnnnNj0l5l5n0m5k0K5O0M5J0j0j0j0NJ0%j5k5k5nk0j5
3130f71j5k0l5l0k6k0j0%L5N6O0M0J5%Nj5j5j0j0j0j0j0j5j0j5N%N%j5%NN%Nk0l6l5j5NJ0
3127h17j0nJ5L5K6K5%j0j0j0%j6m0m0n0l5j5J5%%%%J5n%%%%%%Nnj0j0j0j0nj5nj5NNNN%N%
3124i87%K5J0j5j0j0J0J0n%%%%%%%%%j5nnj0nnnL5L5L0M0K5J0j0j0l0k5k5k5k5k5j5l0k5%
3121a092L0N0J5NNJ5nk5k0nJ5J5J5J5K5k0k5l0k0%j5j0NJ0nK0J5%NJ0NNNJ0K5K5%j5nJ5L5
3118h97L5J0K0K0NJ5J0J1NK5nm1n0m5k5j5NJ0NNJ0Nj0n%%n%nj0j0j5j0%k0k5NJ5K5L0J0j0
3116i22j0j5j0K5K5J5L5K0K0L0K1%N%%%N%%N%%%N%%%j0nj0j1nnj0j0nnNj5l0j5NJ0%%%nN%
3112h62%%%%nn%%n%nk0j5j0j0j0k0nL0L0L0L0Nj0%nJ0J5K0Nk0k5k0k5k5m0m0k5k5nJ0J0j5
3109a057l0j5K5L0L0K5J0N%N%j5k0j0k0NNnJ5L0M0L5M0n%%%J0K0K0J0%k0j0nj0j0j0j0%N%
3106h87NJ0K5L0J0J5K1K5J0j0k0j6j0K1L5K5K5K0%j0k0k5j5nJ0M0M5N0M0%nj0Nn%j0Nj5k5
3104f16k5j0j5k5k5j0j5Nnnk5k1NNNnj5j5k5J0%k0nN%nj0l0j5j5nJ0NNK5K5M0M0L1nk6l0j0
3101h17j5%%J5J5J0j0J0J0J6%N%J5j0nJ5J5j0m1m5k0J0j0j0J0J0K5NJ0nn%k0n5m0k5k0%%%
3098i67k0k0J0%NNJ0K5K0J5%j5nj0j5l0l0j0J5M5M0K5%%%%N%N%NNN%J0nnJ0%%%%K0K0K0J5
3095g97J0nk5k5j5NJ5Nj5j5%K5K5L0J1J5J5J5J5j5k0k0k1k0J5M6M0J5%%k5l5n1k0j0J0N%%
3092h17N%N%NJ0%k0l5j5%j0j0%J5J5%k5k5l0j5k5n%k5m0m5l0NJ0K5K5J5J5Nk0l0l0nj5k0j0
3089a147%n%NJ0%J5L0K0j0m5l5%L0L0L0J0nk5j0k0j5j5%%k6m0m0k5k5m0n%j0NK0J5nk0j0K5
3087a333N%nJ5K0j0NJ5NJ0j0NK5L5J5J0J5J0nnj0Nj0n%j5Nnn%%%%%%NL0M6M5K5J0%nnj0nn
3083a087j0j0nj0J0Nj0N%%%k0k5k1k5k0k0k5k0j0%%j0j5N%j5k5k0k0k5NK0J5NJ0J0J0J0NJ5
3081a318J0J0J0L0J5K0%k5k0n%K0J0%j5l0k5k0%K0K5Nn%Nj0k5k0J0J0NNJ0%J0j0J0j0k0m5
3078a363l5k5k0%%j5J0J5NJ0j5m0k5k0k0nK0K0Nj0nnk0m1m0k0k5j5J5J5J5J5K0NNJ5J0Nj5
3075a574l0k5k0NK0J5NJ5J5J0J6%j1Nj0nNNnl0j5NJ0j0nj0j0%j0j5%j0%j0j0nk0k0nk5j0k0
3072a789nK0L0K5L0J5J0j5k5%NJ0K5%NJ0%J5L5K5J5nj0j0j0j0J0%n%nn%Nj0l5l5m5k5j5NK0
3070a744K0K0K5J5K5L0J5Nj0n%J5K0L6L5L5J5j5%j0j5K0K5L0%j5k0nJ0NN%K0K0NJ0J5J0J5
3067a338NK0K0%k0k0k5k0k0%%k0l5k0nJ0J0%%NNN%J5K0L0J5L0L0J5K0K5L0K5J0j5nJ5L1J0
3064a142nk1%J1N%j0j1nJ6J0NnJ5%J0%%J0nj0J0Nnj0j5j0j6j0j5j0j0j5N%j5k0k5NK0j5n%
3061a283j0%%Nnm5m5%N0O5L0J5j5k0nJ0L0K0J0j0k0k5j5j0%J5J5K5J5NK0J0J6J5J5J5J0N%
3059a092j0J5J0K5%k5l5m0k1NK1J0%%j0nj0oj0nj0nnJ0%%NN%Nn%%%nn%%NL1K5Nk0n1m5k5k5
3055a293%k0nK0J5L0J0J5K0nl5k0nJ5J0K0J0K5J0%l0k0n%%J0%%N%%J5nk0k0j0nnj0%%n%n%
3052a293j5NL5L5J0j5J0Nj5l0m0k0nK0%j5k0k0l0k5j0J5J5K0J5J5j5n0l0l0J5L5K0K5J5J5
3050a353K5J0j0k0j5j5J5K0J5J5nk5j5k0%%%%%%nNJ0K0K0J0j5k0k0j0j0N%nNj0%%%J0j0J0
3047a388K5J0%j5k0k0k0k0k0k0k5j5K5M0M0K5%%Nnnj0j0j0j5nnj5n%j0%%nn%NNNJ0NNJ0Nj0
3044a458nj0nj0nnj0j0N%n%K0Nk5j5nK0L0K5J0Nj5j5%J0%J5%%k0m0l5k6j5%J5Nj5l5m0k5j5
3041a699nNL0M5L5J5j0NNK0K6Nj0j0nj6nj5nj5K5K0L1K0nK5K5K5J0k0m0l5j5k1j5k0j0nnn
3038a619j0nnj0%n%%n%%%j5J0nn%%n%NK0K0NJ0J5K0J0nJ0J0%%NJ1nj1j5k0l5m5k5k0J0L0M0
3035a639N5N6J5%%J5%%%%NNJ0L0K5nm0m0l0j0%j1n%nnnnn%J0J0J0J1J0J0NJ0%j0l6m5k5k5
3032a654j0j5%%J0K0NK5J0j5k5j5j5l0j5k5l0j5n%%n%nnn%k0k5%k0j0j5j5K0J5K0J0K0J5K0
3029a804J5J0J0J0J5%j0j5NJ5K0K0J5j5k5l0j5j5j0j5j0j5n%k0l5j0K0L5K0J5j0j5j5J0K5
3027a829J0nJ0J0nJ5J5j0k5j5J5J0j5nj0j0nk0%j5j0j5k5l1j5nk0m0k0L0N0K0j0l0j5%J5%
3024b005k5m0k0%J5J0Nj0nk0%J0K0J5K0NNnk0%K0M0L5K1K0J0K0%j5j0nNK5J0J0J5%k0l0k5
3022a919j0NK5%j5nnNN%%J0nnJ0K0J5%k5k0j0J0K5L5K5%j0%j5j5nK0K0J0K5J0nnJ0J0NJ0%
3019a764j0k5k0k0k5k0k5k0j0o%j5k0k5l5k0j5nj0j0K0J5K5J5J5K5K5NJ6%N%J0Nj5l1m0k0
3016b025j0J5J5K5K0J5k0l5l0k5m0k0j0J0nj0nnk5m0l0l0k0J0%j5l0j1j0l0m0k5%%j0k5j0
3014b481k5k0nj5j5j5j5j0k0k5m5l1l5m0j5J0M0M0K1N%%J0J0n%%j0NJ5J5J0J5Nk0j5%J5NN
3011b636J5L0M5M0L5L0Nnk0n%nn%j0k0%Nj0l0l5m0l5j0%nk0l0n1o0m5j5J5j0k0j5j0k0nnj5
3008b972k0k5l5j5k5l1j0l5nNJ0j0nN%%%%J5nk0j5K0J5K5K5L1K5K5L0L0K5%k0j0j0j5%j5n
3005c017K5L0M0K0%nNj0nNNnj0NK5L0K0j0k0l0j0n%j0%K0K0Nj5k5k0k0NL0M0L0J0L0N0N6M0
3003b671L0N%NK5K5K5%l0m0n5l5l6l0j0%J5K5nJ0J0J5Ook5k0l5m5l0k5J0J0NNJ0J5J0%K0M0
3000b777M0K1K5L5L0K0j5l0k0k0j0NJ0NJ0J0J5nl5l6k0J0L6L0L0L5%Nj0j0%%j0l0m5l6k0j0
2997b767k0j5k5l0j5J0J0NK0L0L5M6K5nj5k6k5j5%K0K5J0j5k5nj0nnj0nnNj0k5k0j0K5K0K0
2995b802K5K5J0NK1Nj1nnnNK6J5J0J5j5%%nk5k6l0j5%K5K5K6J0N%j5k6k5k0k5m5m5k5k0J5
2992b922K5L0J5Nk5k5NK0K0N%%n%J5J5K0NJ0j5j0NJ0J0J0J5J0J5J5J1j1l0l0j0j0j0%k0j0
2989b842j0j0j0%k0k5k0l5l5k5K0K0%k0k0k5m0l1l0k0l5l0k0l5n5m5l5l0k0l1k5j5l5k5k0
2987c634m5m0l5m0j5N%nnK5O5O0O0L0K0M0K6M0L0L5O0M0L0J0J0L0K0J5%J5K0J5%k5m5m5j0
2984c243k0k0l5m5k0K5J5j5k0j5J0N%nJ5NNN%%k5k0nj5j5j5j5%%j5NNj0nNk6j0k0k0j0k0j5
2981c599j5j0nnnnn%j0%j5%K0K5Nnk0j0%%j0nnj5%K5L5M0K0Nj0nNJ5L5K5K6K5K5K5K5L5L5
2978c308M0K5N%%%J0K5K5NJ5J5K5J0k5k5l0l0k5k5l0l0J0%NNnn%J5K5L0nj0J5J5J5J5J5K0
2976c168K0J5J0K6K5J0J5J5J5K0J5J5J5J5K0K0K0J5j5j5j0j5NK5J5J5%%Nj5k5m5l5l5%nj5
2973c027J0L0J0K0K5J5%nK0M5N0M5N1M5M5L0O5N0N5L0J5K5J0%%NNONK5K0%k0l6l5l5m0l5m0
2971b516m5l0j0J0j5Nj0k5k5j0j5k5k6j0j5%K0L1M0K0Nj0j0j5k5nK0K5L0J5N%K5M5O0L0Nj5
2968b466J5J5j0l0l5l5j0N%K0J0J0%J0K5M5L0J0%L5O1O5M0K0k0l5l5j5n%Nnj5k0J0K5K5K0
2965b235L5J5%k0k5o0j01j30j25j01n5l0m0m5l0k5l5k5%L5O0Q0N5N0O1N5O0N5N0O0O0K6J5
2963b310J0nj5l1n0o0o0o0n5m0j0%J5J5K0L0J0J5J0%m0l5nK5M0L0L0M0K0J5%k0l5j5%j0n%
2961b536NJ0nk5l0k0m0l5l5l6l5l5l5m0l0j0nnnj0nnn%NJ5nj0j0j0j0l5k5k0m1j5j0K0K1o
2958c108k0nj5k5k5l5j5j0j0nj0l5m0m0l5m5n1j0j5%%%%J0J0j5l0n5n0l0j5%J5K5nm0l5l0
2955c799m5o1k5K5M1J0%J0N%nj5%K5K5L5J5K0K5%k0k0%K5J5%%n%l0l5k0m0k0nJ0K0J5J5J5
2953c794K0%J0J5%j5nK0K5J5J0K0J0J5J0J0J0J0j5n0o5n5n5j5J0K0NJ5J5%k5nj5l6l0nJ0J0
2950c900J5K1J5N%N%j0j5j0j6j5nk0n%k0j0j0%J5%NM0J0%nk0NK0K6K0%%J5k0l6nK0nk5j5n
2947c935%%%NNn%J0NK5K1J0Nnj5m6k5k5k0l0j5l5k5k5j0J0j5%%n%j0j5k5k0k5l0j1l0k0j5
2944d341k5l0j5j5l0j5k5m5l5m0m0onnj0n%Nj0j0J0nnnj5j5%J5K5K5K1Nnj6J1K0J0j0k6%%
2941d662j5NJ6J0j0k6l0k0nJ0J5K0K0J6%%%Nn%%%J5K0j5j5l1j0%K0L1Nm6o5n0j0J0j0k0k5
2939d852nJ5J5nJ0NNNNNK5K0L5O1O0L0K0J0K0K0Nk5j5NK0K5N%J0nnk0m5m5l5k0k1m0j5j5j5
2936d747j5j5j5j5k0k5k5k0l5k0k5k5k5k6j0k0j5j0k5k0j5j5l0k5k0k5k0l5j5J5J5J5nj5%
2934e328K0K0J0nj5j0n%nnj5l5m0j0%k1j5%J0NnK6M0L5N0L5K0J5K5M0K0nk5k5NNnk5l5j0k0
2931e283l0k5m5l5m1l5l5l5l5m5k5l0l5l0l0m6k5j5j5j0j5j0j5j5j0nn%nn%nnj5k0j0k0k5
2928f090j0j5k0j5j0j0j5k5k6j5J5%k0j5%NJ0j0k5k0Nnj5k5k5nJ0L5M0K0%j5j0m0m0k5j0k5
2926f441m0m5k5j5k0nj1K6J5K0J5%%%%J5nj0Nj0l0j5%NK5K0M0L0K5Nj0l0n0n0n1k5k0j5j0
2923f687j5j0l5n0n0l0l5k0l0k5l1l0k5l0j5j5l5n0o0o5n6o0k5J0%j5nnnnk0k5nJ0J5j5k5
2920g574nNJ0K5K5J0K0J5K0%J5L5L6L5K0K0Nk0l5m6m5n5m0k5l5l0l0j0j5l0m5l6l5k5j0k0
2918g870j5nNK0L5K5%nK5M6M0M5N0J5J5K0K0%N%NJ0K0L5N5L6K0K5L5N5P0P0O0L5K1L5K5K0
2915f897%j0l0j0NL5O0J00R0M0%k0nK5N1N0Q5R0J10J11R5Q0O5M5L6M5L0j5q0j61k10k31k21
2913f642j90j61j40j30j36j30j05p5n6o0m5l0m0m0k0k5J0J5K5J0j0n5p5p6j05j20j20j36j35
2911h797j20j36j50j41j35j20j11p0n0l5j5k0l5l0j0j0l5o0o1n5p0j00j31j35j55j61j35r0
2909a1173n5m6j0K0L6N5M5N0N0N0L0L5N1L5L5M5R0J00J06J05J05R0Q6Q0R5R0Q5R1R0O0O0O5
2907i349O6R5J25J56J65J85J91J65J41J00R0M5nl0m5l0m0l5k0%J0Nj5j0NNj0q5j66k76l55
2905h922m32m41l96l56l05k46k21j80j71j20q0p0p0p6o0q5r5j56k20k66k96l00k51j96j55
2903a4166j10j11j20j45j51j30j30j56j75j86k05j71j55j65j81j55j26r0j10j35j31j20j00
2902a7424p6l0%M5O6R5J10J25J06J30J20J16J20J25J21J30J15R1L0k0m6m0l5k0nL0P5R1O0
2900a5795M5L0O0P0Q6P5N0Nj5l0l0m0k5l1m5m5k5l0m0m0k5l0j5k5l5o1j10j65j76j85j91k05
2897a6993k26k30k31k36k25k26j95j61j15n0J5O5J05J71J90J81J25R5N5j5j25j95k36k26k10
2896a8893j96j70j40j41j30j00q6o0q0j10j46j85k06k40k51k66k65k61k71k90k86k96k56k20
2894b3545j51o5k5j5l5p0q5n0l6l0m0n0l5j5j5%K0O0J00J21J20J35J61J75J56J40J45J41Q5
2892b2703K5k0n5j05j26j45j81k15k21k10k31k50k71k61k05j66j30j15j16j05p0n0n0n1k0
2890b6047J5P6J10J40J31J15R5P0P1R5J00J00J31K00K86L66M11M46M71M86N07N21N11M77M66
2889a9650M31M26M31M26M21M06L71L31K36J45M5l5j20k01k55l21m21n37o76p87q27q13p82
2887b1756q07q22q12p97p57o87o16n57n01l91k71j75j40j11o0L0J26J90J75J36J10Q5O0L6
2886b8312k0r1j55k01k45l01l56l96m31m46m46m01m01l96m02l80l51l21k91k96l11k75k51
2884c5476k20k11j90j76j95k16k16k05k31k30k36k56k75k51k15j96j95j91j90j76j45j11o5
2882d0068k5%M5M5M6Q5J25J10P1L5j0n0q1j45k06k65l06l66m01m26m01l86l76l51l26k81k45
2881d4153k51k81l25l61l56m01m56m87n06m76m36m26m92n91o42o12n76o62q32j022j123j138
2879e6605j073j043j042j098j153j233j334j419j418j369j323j258j223j264j328j369j393
2878g7945j374j228j023p92n76l86k36j30k5Q0J45J36N5n5j96l36m06m66n11n87o36p02q02
2876h7996q72r08q82q62q37q58r47j033j072j058j058j053j052j043r98r52r22r83j053j108
2875a07547j193j303j394j363j253j068p57l21K26Q42J494K010K361K572K652K621K552K597
2874i6272K867L394M226N368O778Q331R921J1409J2633J3459J3791J3534J2687J1400R900
2873D3426Q357O928N684M622L544K251O92j228l449n770p845r459j0513j1013j1209j1439
2872C579j1955j2768j3831j5013j6082j6773j7024j6853j6337j5605j4869j4161j3515j2898
2871b04105j2397j1961j1555j1118j0638j0036r364q843q557q461q497q663q827q933r169
2870c51124r700j0627j1846j3304j4888j6368j7745j9155k0688k2398k4372k6679k9120l1561
2869f19575l4078l6660l9216m1732m4279m6796m9216n1664n4304n7022n9749o2606o5735o9173
2868a331805p3058p7640q3029q9150r6067j03742j12064j20957j30646j41174j52472j64745
2867b676549j78409j93599k10334k28820k49362k72141k97785l27353l61017l97634m36560
2866e829563m78949n26122n77199o29264o79821p28644p76979q25797q75616r28860r90709
2865a3847523j064332j144861j221211j285629j339194j387153j431290j468043j491993j500501
2865b7181730j498379j498084j511551j539017j566725j575809j552201j489334j386250j245636
2864d2044716j072019q70482o46130m03193j42417J40276M51062P93444J165297J557830J956033
2863c9115015K340198K688954K982211L203179L339958L386851L344227L217430L016174K753861
2863h841972K446461K111384J766152J427076J107998Q19536N69025L60373J94131O8230k1144
2862B007250p9109j11502j24125j22385j11161r4654p6091n7709m1051k6969j5716p263j474
2861A138041K035L765M100L409K166P57o92k151l423m467n404o336p189p915q472q833q993
2860A090398r013r023r003q898q718q582q447q396q462q547q552q417q231q031p955q086q412
2859I45625q792r179r545r780r780r620r464r369r410r624j0071j0537j0909j1143j1214j1034
2858G86154j0677j0211r725r364r284r515r961j0577j1234j1750j1926j1695j1129j0291r334
2857F29481q502p945p600p469p525p765q075q432q768r003r088r034q852q552q071p434o637
2855D90729n775m953m381m101m101m371m857n419o021o632p168p500p569p369o973o387n724
2854C91428n103m532m030l665l524l539l634l815m126m496m853n118n254n258n234n188n048
2853C15011m742m347l879l404k958k617k331k095j930j890j925j995k186k491k948l464l955
2852B65854m361m642m817m918m983m978m907m657m276l820l404l013k571k136j694j243q37
2851B04597n67m26l31k71k85m36o82j053j554k155k833l494m040m447m687m817m848m762m572
2850A58337m311m000l664l329l023k737k486k266k035j810j624j529j434j363j299j253j203
2848A18971j153j113j093j108j143j188j178j163j178j228j258j308j419j539j624j654j665
2847I6959j629j559j489j408j319j228j153j063r37q12p72q27q83r27r32r33r72j008j007
2846G6101r88r88r87r88r97j023j073j052j003r62r48r57r78j002j038j108j203j313j359
2845E6134j358j339j323j294j263j308j334j323j243j133j028r47r13q82p92p07o36n92n26
2843C6193m66m47m66n16n97o21o22o37o66o57o07n31n16n27n86o57o97p01p12p67q22q47q33
2842B1695q12p67p67p82p82p37o71o32n96n37m81m51m06l86l61l16k91l06l71m51n11n77n86
2840I118n61n27n01m71m46l56k76j40NJ60K86M31N36O22P07P92Q72R02Q83Q97Q92Q62Q17P32
2839A6236O27M71L16J80N1p1j40j80k11k46k90l21l01k81k65k06j35m0L0L5J5nl5o5n1l0l5
2837A5053n0n5m0p5j36j55j45j31j20j55k01k41k55k46k05j66j40j36j50j70j76j60j26r5
2835A1524q5q5q5q1q5q0p5l5j5J0np6j65k76l61m01m31m16m16m01l61k86k05j61j35r5m5k5
2833F647nj5m6q5j60j86j65j45j51j75j76j35j00o6l0J0M6R0J00J05R6R0J00J10Q6N0K5no5
2831E845r1j00q5j10r1r5j10j41j15n0l0l0j5%j0j0nn%j0j0j0j5j0Nk0l6m0j0NK5L6O5O0P5
2829D862N5O5O0O6O0O0O0P5N0M6O5O5M5M0O0J11J35J45J46J70J86K05K21K20K06J95J56R5
2827G925O0L5K0%k0m5q5r5j01o5q5j20j76j75j76j70j91k05k51k66k95l26l26l06k85l11l21
2825C644l16l16l36l40l16k91k61k40k16j70j31q5o5m0k5k0k5k0k5k6k0l5o5r0q5p0o0m0m0
2823a25n5m0k0l0l5k5m5m6l0k0l5o0o0o0k0L0Q0J15J31J35J15J20J35J60K01K30K16J90J96
2821A348K46K70K71K46K20K11K00J66J20R5N0N0O1O5M0K0K0L0K5K5L5M0N6Q5J05J15R6O5K0
2819D396K5K0K0L0J5%k0j0k5n0r0j11j25j15j21j55j55j61j55j76j95j96j75j40j26j25j30
2817A950j21j20j05p6o0m0n0n0m5l5j0j0n0o6p0m5n0m5l5n0m6l5m0m0k5j5K0J5n%J0nnL0L5
2815G11M5M6L5J5%NNl5p1j05j30j25j11j20j30j15o0l5nK0N5P5P5R0J00J30J11R5Q5P0L5L1
2813G92M5O5Q0O5P5P6O0K5NJ5M5Q0Q5R1Q5P5R0R6Q5Q5R0P0N1O0O0P0N0P0N5K0%J6J0j0J0J0
2810B752J5j5n6p0o0m5j0nj5j5k0j5j5k0NJ5%nk0%L5P5P5Q5P1N5M0N5P0Q5O1L5M0K5K5L0K5
2808C288K5K5J5L0J0%J0Nj5j5j5m5p0p5l5nnj5k1l0l0k5l0l0o0o5o5o1o0o0o0o0p0q1o0k5
2805B220J5K5L0J5j0j0k0nk0n0p0o5n0o0o6p0n0j0J0L0M5N0M5N1N5N0O5P0Q5O1L0J0K0J5J5
2803B456K0K0Nnk5%J0J0%j5j0j5j5n%j0%Nj5J0j5k5l5l6k5nNJ0j0k5k0l5k0j5nj0j0NK0J5
2800B185J5%K0K0Nj0l0l5nL5L0K5M0M1M0J0%k0l5m1j0k0k0nL0L0nk0j0j0NNj0l0m5l0l5l0
2798B080j0j0l0m5o1o5m5k5k5m0p0o0l5k6l5j0J5J0n%J0N%K5K6K5K0K5K5K5K0N5O0M5O0O1
2795A995M5M0O0M0K5j0l0%J5J5Nj0j5nk0k0%nk0l5l0m5k5n%%%%J5J5%j0nj0j0J0n%Nj0k1j0
2792A929k0k0k0k0k0k0k0k5k0nj0j0nnj0nnj5J0J5L5K5K5K5K5J0J0nK0M0M6O0R0Q5N5M0M6
2790B331M5K5j0k5NK5J0J5J0J0J0Nnl0k5j0j5k0k6j5%nj0%K0J0j0k0nK5K1%NK0J5Nj5j0NL5
2787B396L5L0L5L5K5K5L5K0J5J0J0NJ0nnJ0K0J6ok0k0l5k5k5k5l0l5k0j0nnj0j0nj0nj5k0
2784B386j5j5nl1j0j5j0n%j5k5J0nj5j5k5k5j5J0J5%K0K5J5%k0k5k0k5k5j0k0%L0N5L0%j0
2782B195J0L5L0K0K0K1K5J5n%j5NJ0J0J0J0Nnj5NL0L0L0L5J5K5L5J0k5l5m0k5NJ5NJ5J0Nj0
2779B516l0k0j5k5j5j5%J0k0j5Nj5j0J0NJ0J0NJ0K0%l0k0j0K0K5K5K5K5j0nnj0n%nj0%nnj0
2776B411J0nJ0nk5l5k0l6l5k0%Nj5j5NL0L0J5K6K5J0J0NJ5L0L0K0L5L0K0K0L0K0nk5o0j5%
2774B526j0j0j0J5L5L5J0K5K5J0j5k0NK0J0k0k5m0k0nj5j5l0n5n5l5k6NNL1L0J0nk0k5l1l0
2771B280l5j0j5n0m5k0k5k0k0nj0nnnn%j0l0m6l5l5l5k5l5k5J5K0%k0j5j0j5j5j5j5j5k0%
2769A624nnn%n%%%NL0M0K5J0J5K0K5M0L5L0J5j5nN%%%%%%n%K5K5Nj5NK0L6N5K5K0L0J5Nj5
2766B110n%NL5L0Nl5q0j26j40j55j71j70j51j50j30j21n5NK0J5J5N%%J5L1M5N0L5K5L0N5P0
2763A112P6J10J35J56J40R5P0N6L0K0L0J5N%n%%k5p0o6l5n%J5NNJ5nk0k5k5k5%%n%j5k0NJ5
2761A764M5M5K5L0L0M6M5L0K0NJ5J0%K0K0%j0j0k0k5m0k0j0%k0k0%K0J5%j5k0nnnj0k6n0n0
2758A824l0nJ0%NJ0L0K5J0j0j5J0J0J5J5J0J5J0j0nJ5%%nJ1K5K5K5K5M0K0K5K5M5M0M5M0K6
2755B351K5L0J5nl0j5j5NK5J5K0J5K0K5J0j0j5j5j0nnj0NJ5J0K5NK0K5K0K5K0K0K5K0K5K0
2753B701K6K5J5L0K0K5%%J0j0nj0NJ0J5nj5k0l0j0J0J0nj0J0L0L5K0nj0j5nK0J5J5j0k0K0
2750B882K5J0J0L0L5J5J0J5L0K0J0j0NK6K0Nj0j0j6j0%k0k0%NJ0%J0L1J5j0%n%j1nnnnnnn
2747C062%nj5N%j0k0m0m0k5%NNNk5k5%K5K5%j5l0k5j5Nnnk0k0%nn%nn%J5k0j0j0J5K0J0NN
2744B807j5%j5J0K0K5%j0%n%K0L5J5%NJ5N%%N%NN%L0L0L0L0J5L5M6J5NJ5J5NJ0J5NJ0j0nj5
2741C208nnJ5J5nk5l5k5m1m5n5o5p5q5r1p0m0m0n0n0l0m0n1n0l5k0%j5j0J0j0%%j0N%%j0j0
2739B155NNK5J0nk0j0J0L5L0J0J0J0J0J0J5j0k5l5nJ0J0K0L5J5%J6K5L0J0Nj0%nj5k0%nL5
2736B386J5k5l5l6%J5J1j6k5k0j5NnnJ0NJ0J0J0k5k5k5k0k0%nj0K5K5K5K0K0J5J5nj0K0M1
2733B356M0N0L0J0J0J5J0nk5k0nN%K0K0J0nk5l0k5n%k0nnNNnJ5NNNNnn%nn%nn%%%%l0m0j0
2730B331%Nk6m0l5k0NL0J5%k0k0%J5K5L0J5j0m0l5j0K0L5L0L1K5M0L5K5J5K0J0K0%k0nnNJ0
2728B506nJ5L0J5%NN%j5m5n5l0nK0L5K0Nj0j0J0Nj0%n%%j0j0j0nJ0L5K5K0N%N%K0K0J5K0K0
2725B641J0j5nJ0L0K0J5K1K5J5nj5k0%K0Nnk0j1k0j5j0NJ0j5k0m0m0k5nNK0NNJ5J5J0J5J0
2722B641K0J5K0J5J1K5K0J0J0J0J0J0K0L0%j0m0n5o6o5j5J0Nj0k0k0k0k0k0k5k0k0j5j5k0
2720B406j5j5k0j5k1l0k5l0l0k5l0k5k5l0j5nJ0J5K5K5K0J0nNNJ5n%J0%%J0%%%%%J0J5Nj5
2717B205k5nK0K0K5J0%N%K5K0%k0l5m0k0k5l5l5k5j5nnj0k5j5j5%J0Nk0m1k5n%nj0j5j0j0
2714A849k5l0l5j5J0K5L0J5j5nnk0k5k0j0J0J0J0%nj0NJ0j5k5m0l0l0k5j0NK0NJ5j5j5j5n
2711A574%J0%J0nj5j5J5L0K0L0%J0J5j0j5nk0j0j0j5%nJ0NNJ0NJ5%l0j0k5k0NJ5J0J0j0j5
2709A569l6n0n0l5j0nnNK5L5L5L5J0j0%J0J0nj5k0%L0L1K0Nk0k1j5%K0J6k1k0nK0L6L0K0J0
2706A629NnJ5M0L0Nl5m0l5j0n%J0NNK5L5K5L0J5J0J5J0j5k0j0k0nJ0%%NJ0NNJ5%j5k5k5nJ0
2703A699J5K0J0nl0k0j0%%j5j0j0j5nk0k5k5m1l5j5NL5K5J0nj5j5NL0L6K5J0nn%j5k5j6n%
2700A538J0J1J0J0J0J0j5J5nnJ5K0K0J5J0k0j5j0K0J5J5K0%%m0n5m5l1j5J0J0nnj5N%K0L1
2698A559L5J0j0k0m1%J0J6J5K0J5J5nk0k5m1nJ0J0%j5j0j0k0j5k0k0nnn%nnj0j0l0m5m5l5
2695A238J5L0K0K0K0K0K0J5K5nk5k5n%j0%j0J0K0M0L5L0J0j0k0k0NK0M0L5nl0k0k0l0j5NK5
2693A448L0L0K5J0nk5k5j5nnnnnn%nn%J0%j0J5J5nj5K0K0L0J5j5%NJ5L6J5%j0k6%%%n%j0j0
2690A523NJ0J0nk5k0k0nJ5Nj5l0j0J0j0k5k0NL5K5J0J0j0n%Nnn%j0nnj0j5%nj5J0J0nJ5J0
2687A433NNN%n%%%nnN%%J0nj5j5NL0nk0j5%j5%k0%J5K0K5J0J0K5K5J0j0k5k0j5l0nk0k0j0
2684A358nj0j0nj0j0nK5M5K5nl0l0l0k5nJ0J0n%J0J0nk0l0l5j5%J5NJ0%J5J5Nj0K5J5%NJ5
2681A318%j5k0n%K0J0k0l5nJ0K5K5K0K0J0J5K0NK5K0NJ5nNN%J0%Nm0m0n0l0nj0%nk0%J5K0
2678A318%NNnnk0j0j5j5j0k0j0nj5j0nj5oj5n%n%%%%%%%%K0L1M0NNJ0j0nJ0NJ0j0nN%nj0N
2675A238nn%nJ0K0K5Nj0k5k5j0%k0j0j5%j6k5N%NJ0nN%J0%j5k0j0k0NL0K5J0k0j5NK5L6L5
2672A228L0J5j0j0j5j0%k0j5nj5%J0j5oOj6NJ6K5J5K0nk0j5j0%j0nK5L5Nk0%%K0J5%NJ0J5
2669A278%J0J0%K0%J0J5nJ5nN%nJ5NnJ0J5J0J0J0J5J0J0nnnnj0%nnnJ0J0j0k0l0l0k0j5K0
2666A323M0L0j5l0j5%Nj5%nj5k0%NJ0nk0l5l0j5nK0n%K5L5K5%NK0M0K5%l5j0%K0L5K5J5J5
2663A443K5L5J0K0K6L5K5J0j0m0l1j5NK1J0k1j5nJ0%Nl5l0l5l0j5J0NnJ0NJ0J0NJ0%NJ5k0
2661A458k5l5j0K5L0J5j5l0l0j0K5M0M0K5J0J0NJ0J0OJ0NNN%N%J0NNj5NJ5J0K5K5nj5k0j5
2658A614j0Nj0j5j5j0J0%J5K5L5K5Nj0j5j5k5j0J0K0K0J5NK0M0M5J5%j0l5j5l5m5o0k5J5L0
2656A609K5J0nN%nl0j0j5j0%k6n5l5nJ0N%j5j0nnj0l0m5j0NnnJ0J0NJ5nj5j5nj0nj0nnNK0
2653A323M0N5L5j0nK0L5L0L1J5Nnl1m5l0j5%j0j5J0K5Nk0l5m0l0m0m5k5j0j0j5nj5nj6j0k0
2650A122m5l5k0j5J0N%j0J0j0J0J5J5K0J5j0nj5%J5L5K5K5K6K5K0K5Nl0j5%K0K0%k0m5m1k0
2647A127nK5K1K0K0M5L0nk5j5NNj5j0nk5%M0M0J5nnj0Nk0k5l0l0l1k5l0k5k5k0nJ5K5J0nN
2645A057%J0%NNJ0NNJ0J0K5N1N0K0k0j5J0M0K0J0j0j5k0j0j5k5nj5j0j5j1k5n%nnNN1N0L5
2642A258%N%nNL0L5Nj0k0k0k5k0j5Nj5n%NnNK0K0nk0l5l1l5l5n0n5l5nJ0J5J5J5j5j5l5%%
2639I37NK0nnj0k0%J5NJ0K0%J5J5J0nn%j0nnn%j0%n%k0J0J0k5k0k0j5k5k0nJ0%j5NL0L0Nj5
2636H82l0l0k0K0J0j5l0l1j0%%n%%J0K6K0J0nk0j1nnK1L0K0K0J0nj5k0nNK0L0J5J0Nj0k0j0
2633H62j5nJ0N%j0nNJ5K0Nj0j5k0NNJ0NK0J0J0K0J0NK0%%Nnj0j0%J5K0K0Nj5j5%J0L5K5nk5
2630A012k5n%nnj5l5l5j5k0l0l0j5oJ1%%J0%N%%nj0%j1nNj0k0J0Nj5l0j0NN%%j0k0k5%K5K5
2627G06K0J0J0j0k5l5l0%L0K5J0J5NN%J0nk0k0%K0K0L0J1%%J0j5j6j5k0k0j5j5l0j0%%J0n
2624F41k0%K0K0K0K0K0K0J5J5J1J5L0K5L0L0Nnk0j5l0k5nK5K0J5K0K0%k0j0j0J0NK0%NJ0N
2622I32NK0J5j0k5k0nJ0K0NNJ0nJ0J0NNJ5J0J0J0J0J0NJ0J0j0m5k5NK0L0%k5l5l5k5nJ0J0
2619I47nj0j0J0L0nj5%K0K5J5K0K5%k5j5nj5l0l0j0l5j5k5k5j0l0k1j0j5nk0l0k0nJ5J5Nn
2616F81%NJ0L0J0K5J6K0K5J0j5l5j6k5nK0J0NONj1J1J0%nJ0J5L0L5N%j5j0j0NJ0NJ0NNN%J5
2613I07%j5l5j0%nj0NJ5J5%L5K5Nj0J0K0M0K0%nj0k5j0j0NNj0k0nJ0Nnj0j5k5nJ0nk0k0j5
2611H32N%j5k5j0J5L0L5J5J0J0k0l0J0J5J0J0nK0J5%%J5NJ0NJ5K5nl0l0J0L5L0J5K5K5J5%
2608A092nj5k5j5J5J0j0j5j5j5j5j0nk0k5j5k0k0%K5J5J0L0L0M5J5j0l5l5j0j5K0J0nj5NK0
2605I72%k0m0nJ0K0J5K0J5NJ0NNj5l0k5k5l0l5j5J0M0K5%Nj5NK0L0K5J0N%k0j0%%Nk5j5nJ5
2603I42nk5k5nnj5%J0J5J0J0J0j0l5l0m0m6k5NK5J6oj5k0k5%K5J0%k5k0n%nnK5N%l0l0l5k0
2600F01K0L5K0%n%n%%n%j5NJ5K0j0j5K5K5Nk0n0n0m5k5%nj0k0k0J0L5K0K0N%K5%K0L0K5J5
2597F76%k0l5l0l5l0l0l5l0m6k0K0N1L5L0N%J5nj0J0J0J0L5J5j0n%L0K5J0j0nk0k5j0J0L5
2594F11L0J5J5K0Nnk5j5j5k0j5j5k0NNJ5%NNNNNNJ5%NJ0NNj0nj0n%j5j0%J0J0J0J5NJ0J5N
2591F86J5nj0J0%k0m0m5n0l5%K5M0M0L0K0NJ0%j5m5k0NL5K0%j0k5k5j0K0J5J5J5J5J5K0K0
2589G21J5J5J0j0%%n%Nnj0J5%%N%%NN%N%%O%Nj6j0nj5nj5nj5l5m5n0l0j5%Nk0k5j5NJ5K0L0
2585E36K5K5J0K0K0J0J5K0K5Nk5k0l0k5NJ0J0NJ0NK5%k5k0l0k0K0L5M0J5%nj0%J0%J0Nj0k0
2583F76l0l5k5k5nJ5M0M0J5nj0j0k0j0J0%k0l0%K5L0L0nk0k0nj5%J0J0K5K0%k0m0j5J0nl5
2580E51l5%%NnN%%j5J0J5J5J5j0k5k0j0J0K0J0%%j5j5%%J5n%nn%n%%%%J5j0NN%NNJ0NN%J5
2577E61NNJ5NJ5J0j0j5k5l0k0%K0J5Nj0nK5J5J5J5K0J5J5K0J5%j0%nK0J5K0M6L0J0k0m6k5
2574G31j0NK0J0J0J1J0j0l1l0nnJ5J0%NJ0NNJ0J1J0J0NJ5%K0J5K5K0L0J5K5K0J5L0%k5j0J0
2571A007K5nk5k5k5j5K0L5L5%%N%j5j5nj0nj0k0j0j5j5j5j5j5j5%nj0NJ0j5%%%j0j0n%j0j5
2568G87Nj0j1nj0j0j0nj0J0J5J0J0J1J0J0J5K0K5J5Nj0J0L0K5K0J0nl5n5m5k0nj5j6j0J0%
2566G66j5k0%nl0n5l5J0K5K5J5K0K0Nm0l5k5J5L5M5J0j5l5l0%L0J5Nj0%nnNnNn%%%nN%nj5
2563F61nnk0j0nk0%nJ0J5nj5nNK0J5%j5m0k0j0%%J5J0j0k0k5NK0%%J5K5J5J0k0l0k0j5k0l0
2560D71nK5M5M0K5%nj0%%j5n%J0K0J0j0k0J0K0J5J5%j5k5k5l0NL0K5NJ5J5K0K0J5K0%%%N%
2557G16%NnNk0j0%nJ0j0k0k5k0NK0nj5j5%%K0K0NJ5J0J5J0nnnnk0k0nJ5K0NJ5J0K0J0J0K0
2554G66%l0k5%K0J5K0K1nj6nj0nj0j0nnn%nj0%Nj5%%n%Nnj5J5j5k0k5nJ5K0J5K0J0j0nN%%
2551F86n%Nj5j5NK0Nk0j5j0J0Nj5%%n%j5n%j5j0nj0nk0j5k0k0J5J5J5J5nj5j0nk0%Nj5l0j0
2548D51NJ5J0J0J0NK0K5K5J5j0j5k0nJ5%J0N%j5j0nNJ0J0NJ0J0NJ0J0NNNJ0NJ0Nj0N%j5nk5
2545F11l0j0j0k5k0j0j0%K5L0K0k5m0k0NL5L5J0k0K0N0M5j0n0m0k0k0j0K5J5L0L5L0L0L0J0
2543G21Nk5n0l5%K0M5K5J5nk0l5k0l0k5j0J5J5J5K0k0j5k0k0j5k0J5J0J5J0J5%%J0L0K0J0
2540F66j5l0j0NJ5j0j0j5j0K0J5j0j5nJ0J0nJ0J5NJ0NJ0NJ0J5J0j5k5k0j5J0J5Nj5n%j5J0
2537F31Nnk5k0%K0%k0nj0%%%%J5J5J5J5NJ5K5nl0j5k0l0j0N%j0k0k0k0k5k0k0k0k0J0J0NK0
2534D41N5N0L0J5K0%J0J0J5J5L0L0O1M5K5k0j5NK0L0%%%%J5J0j0k5k0%J0%nj5k5k5l1nj5k5
2532G06%%%%k5k0nK5K0nk5j5j0%nnnk5l0l0j0%J0M0L0L5M0L0J0nJ0%J0J0K6%j1k5k5k0N%n
2529G01NJ0j0J0n%j0j5%%K0NJ0k0l5l0k0j0j5J5K5L5J5Nj0j5nnJ0Nj5k0k0nJ5J0%j0Nj0N%
2526F21K5J5NJ0j0J0%l5l0l0l5k5%j0j5j5j0j5j0j5k0j5j6k5m0j5J5K0K0K0K6%k1nj0J0L1
2523D06L0Nnk0j0j5j6k0k0k0n%%j0%K0nJ5J5nJ0J0%j5n%j0%%j0J0K5L6N0O0L0L0%N%J5nnJ0
2520E81Nnnj5k5%J0%k0l0l5l0k0nNK5J0j0j0%%K0J5J5%k5j5j0NL0J0L0L5L5L0J5K5K0Nk5j0
2518F31%NK0NK0K0NK0Nk5m5l0l5k0%%NK5K0Nk5m0k0k0j5j0J5J0j0j5j5J5K0Nj0k0NK5Nnk0
2515E06j0J5L0J0j0j0K0K0J5k0k0k0J0L5M0N%nn%k0N%j5%n%nnnnnJ5%k5k0k5j0%%NJ5J0J0
2512E21K5L0J5k0l5k0N%%J5K5K0J5J5J5J5L5J0J0J0%Nj5m0l0k5nJ0J0NJ0J0k0%J0L0L5K0J0
2509G26k0j5l0k0%NNj5j0k0k5%J5L5Nk5m0n0o0n5n6m0k0l5l0k0l0l0k0j5K5N0O5K5Nj0k5l0
2507B15l5j5j5k5l0m0j5%J0J0%J0NJ0NK5M0L0L0Nnj0NJ5J5J5J5j5k5k5j0NNk5k5l0k5J0NK0
2504A35K0K5J5nj5k0nj0j5j5nj5j0k0n%%J0nN%nJ0NK5J0J0K5NNK5K5M0L0L0Nj0J0j0J5K5K5
2501C65J0J0K1K5NJ5%j0j0k5j5%K0K0NK5J0j5J5L0K5NN%NJ0%nJ5NNN%J0NN%J5J0J0J0J5J0
2498F66J0J0L5L0L1L5K5L0M0K0%k0%j5j0nj5nj5j0%j5k0%nj5j1nj0nj0j0nj0j5k0j0k5l0l0
2495E86j0nK0J5J0J5j5j5j5k0N%NL0K5K0j0%j0NNj0j0%%j0nj0j5j0nj5j0nk0k0k0k0J5J5J5
2493E01J0nl5k0k0k5k1l0j0K5L1M0K0j5l0k0k6k0nj5nJ0L0K6K0K0L5L0K5L5K0L0L0J5L0M0
2490G21Nnj0j0nk5k5j0l0k5k0k5k0k0k0l5l5k1%OK5K0K5nk5k0nJ0M0M5M5M5M5J5J5J5K0NN
2487G11nJ5N%NNJ0J5j5j5K0M6M5K5NK0J5J0K0NJ5J5NJ0J0Nnj0J0K5Nk5l0n5n0l5k0J0J0J5
2485H47Nj0k0k5k0k6%%%nj0l0m5m5l5l5l0l5%n%%%%%nN%J0j0j5k0J5K0L0%k0n%%K0J5L0J5
2482E61Nj5n%J5j5k5k5%K0L0J0nk5j0j0nk0k5m5n6m5k0NK0K5N%J0%J0N%J0%j5n%%J5K1Nj6
2479C85j0j0j0nJ0M6K0%j5k0%J0NJ0J0n%%nj0j5k6nNM1M5O5N0L0J0N%J5J0Nl0k5k5l0k5j0
2476D96k5j5J0K5J0J5nj5k0%NK5L0J0J5J0j0m0m5k5j0j5j0k0k6j0NK6L0Nj0k5l1j0J0J5J6
2474C91J5NN%J5K0K5K0K5J5J5K0J5J5J5J5K0K0K5K0K5NL6L5Nnnj0nk0%%k1k0j5nnJ0%j0l0
2471F81k0K0M5K5Nj0nnJ5K0nk0m0m0l0j5%J5NJ0j0k0k5l0%K5M5K5K0nk0k0j0J0%%%%%%%%K0
2468F56J5%j5m5k5k5k5j0nk0j5k0j5j5j0j0j0nJ5%Nnk0k1nJ0K6K0K0J0K0J5J5J5J5J0J5J5
2465E76%j5j5n%%%K0M5L0L0J5j5%%K0J5J0K5L5K6J5nj0%%j5j1n%j0%L1L5nj0j5k6j0%NJ0n
2462G66k0m0k5l0j0J0j0%j5k5j5k0l0l0k0NK5J0nl0l0j5nJ5%J5K5K5K5N%NK0M0M5N0N0L6J5
2460H12%J5K5J5nnJ0J5J5L5M0K5nJ0K0J0J5%j5%nk5k5l5k0nj5j5nnj5k0nN%j5k5l6j5%NJ5
2457G71OJ0j6l5m0l0j5NJ5Nj5k5NK0J5%%J0nj5J0J0k0k5m0m0k5j0J5nNJ0n%NJ0L0J5J5K0J5
2454F56K5J5%%Nnj0k0m5l5l5j0NK5K0K5L5J5J0j0j0NL5J5J0%NK0K0%j0%J0K6J0nk6k0j0nn
2451G31j0%Nj0J0K0M1M5J5j0l5m1j0N%K1%J5K5L0Nk0m5n6k0J5Nnk0l0l0j5NNk5k0N%j5j0n
2448E71J5K5K5J5nk5j0j0n%nnNj0n%J0NJ0Nj5nNL5J0NJ5NK0J5%K5J0%J5J0%J5J1Nnj1k0%k0
2445G31j0j0j5j0k5m5n0o0m0k0j5%n%%%N%%%nn%n%n%J0NNNNN%NJ0nj0m0n1k5NK0K5J1K5K0
2442D36nj5k0NK5L5L5L0M0K5L0L5nj5j0j5nj5j5nNJ5%J5NJ0J0%J0nl0l5k5m5n5n0k1j5nk5
2439C30l5m0n%%nj5k0NNj5j5j0j0J0Nnn%j5%k0k5k5j0%K0L5K0%j0nJ5n%J0K5L5L0L5K5L0M0
2436C80K6j0j6j0j0k0n%k0k5j5nK0L0j0j5k0k0NNJ0%nj0Nj0%J0j0j0NNnJ0K0NK5J5NK5NNj0
2434C55j5%Nj5nnJ5NnK5K0N%%nk0m5m5m5j0K0L0L5K5%%%M0L6Nk6j5NJ5J1K0K5L5K0Nn%%J0
2431E06J5n%%%%%%nn%k0j5nj0j5j0j5NN%%N%J0n%%%Nj0NNj5K5J0j0k0%NN%Nj0j0Nj0nnj0K5
2427D26%j5k0j6J0%n%%J1oj0J0%%J1J5K5J0j5%J5L5L5K5j5l0k5k0k5k5j6n%k0l0m5n0l0k0
2424A85J0K0L0K0%%J5nk0j0nj5j0k0j5L0nj5k0j0J0j0%%%J0j0%J0j0J0K0L5M5J5k0k5k5k0
2422A95K5N0N0L5NJ0NJ0j5j5j0j5j0J5L0L1nk6k5nK5N1M5K5K5J0k0j5j0J0J0j0NK0J0NJ5J0
2419E46NJ5nj5j0j0j0j0nj0J0J0J0J0Nj5k5m5m0m1m0l5j5NK5L0nk0j0j0J5L0K0K0Nj0k0n5
2416C00l0l0%%j5NL0L0M0K0%%nnn%j0nnnj5Nnnn%j0%j0nk0%K5K5K5K5NNNNJ0NNNn%nnJ5J6
2413D01%l1m0j0%J0J5J5K0J6L5K5Nnk0J5L0L0j0nnj0nnj0n%%%%nj5j0K0Nk0m0l6k0j5k0k0
2410B80NNNNNNNN%j5j5%%k0k0NJ0J5NJ5L0nNJ5J5Nj0l5j5nJ0Nj5%K5L0J0NJ5Ooj0j0nj0j0
2407C40nnj5%Nj0l0j5j0K0K5%n%K0nj0K5M0K0J1j1J1J0J5L0K0nk5k5k5k1nK0K1J0%%J0%J0
2404D36L0n%%n%N%%%K0K5K5J5nk5l0l0k5nK0J5J5K0J5%j5nnj0j0j0nj0nm0m1k0NK5K6K0J5
2401D26J0J5nk5j5j5%J0j0J5%%NNK0L5L5K0%nnnJ0J0Nj5j5j0NL5J5K0K0J5K5K5NM0J5J5K0
2399G51K0K1K0L0J0j5N%j5l5m1m0l5k0k5%nNNnm0n5l5k0n%j0n%J0J0k0o0l6k0nJ0j0k5k0j0
2396B85j5k0j0k0j0j0k5l0j0NK0L5L5K0J5L5K5%j0k5k5k5k0%K5L0J0j5j5j0j5j0%L0L0%J0
2393B90K5J5J0NL0J0J6J5J5K0K0NK5K0J5L5M0L5L5M0L5L6L5M0M0M0M0M0M0M0M0M1M5M0M5N
2391A323NJ0Nnk0m5m5o6o0p0n0k5k5k5k5l0k5k5k5k1l5l5k0NNNN%j0nnnnnnJ5nnJ5%%NNM0
2388G16M5J6Nnonj0J0Nnj0J5N6O5O5N5M0J5K0K5M0M1K5L5L0L0L0M5L0K5K0Nnk5m0m5n0n5m0
2385A208m6n5o5l5j5k0k0j5j0%%j0l0j5%J5Nj0Nj5N%n%j0j0j0j0j5j0nk0k6l0k5k5J0M0L5
2383G61K1n%Nj1k0j5%K5NJ6K0%%nNN0O0N5M0K0K5M0N5P1O5P0P0O0L0J5%%J5j5m0o5q0q0q0
2380A183q1r0q5r0q6m5k0l5l5nnnnk0N%j5k5k0k5k5k0%K0K5K0J5K5J0%k0k5%nj0nnj5%nnK0
2377D91J5K0K0nk5j5j0j5j0j0j0j5nk0nK5K0L5J5%k5n0l6OK5J5J5J5J5J5J0%j5j0j0%j5nj0
2374D36k5j0j6k0m0m0j5J0nk5l5m0k0nK0L5L5L5K0K5n%%%%J5J0%k5k5k0k5j5J5K5K5J0j0J5
2372C10K5NNj0l0nK0M5M6L0J0K5K0K5K0K0L0K5O0N0L0J5J1J0J0%N%%J0nN%%J0J5nJ0N%J5K5
2369H92M0M5K0NnNnnl0j5j5m5o0n0n1m5n0m5m5k5J0J5K0Nnj5k5%j0nnj0%j5k5l5l1nK1%J0
2366D11NNL5J5Nnj5nNN%j5j0nNnl0m6k0j0j0k0k5j0j5k0j0k5j5j5%K0K0%j0j0k5l0k5j5%J5
2363A00K0K0L0K0L0L0M0K5Nnj0NJ0NNJ0J0NNJ0K1K0J5K5K5J5J5K0J0j5NnNnn%Nnj0Nn%%nJ0
2360E11J0J0J0%J5NJ0n%%n%%j5NNNJ5nk5k5m0j5J0M5L5J5%n%nj5N%nn%n%%J5K0nl0n5n5l5
2357C91J5J0J0J0J0j5l0l6j5%j0nj5nj5j0%k0nj0nJ5L0M5K0Nj0NJ5L1N0N0L0NK0J5K5J0K5
2354F36NJ5nk0k5j0nj0j0k0k5k0k5j0j5k5k5l1%NJ1J5nj0j1k0k0j0%J0nk0k5%J5K0M5L1J5
2352D16J5NK0K0K5K0J5K0K0K0%J0%NK0j0%J5Nj0N%%%%%%%%%J0j0NNnK0J0J0NJ0J0J0n%n%n
2348G01%Nj0l0l0j5J0%NK0K0j0j0k5k5j5j5k5nj0j0j5NJ0L5K5K5J0J0NJ0J0NK0Nk5%%%J5J0
2346F86K0N0N1L5NNJ0K5K5M0M5M0M0J5j0k5k5nj5j5j0j0k5j0%k5j0j5j0j5l5j0nnk5k6nJ5
2343G71nnk0j5NNJ0%j5l5l5k0J0K0J5J5%nNn%J0NNK5J5J5K6M0L5J5%nj0J0L0J5j0%Nj5j5J5
2340I07K5K5K0K5K0K5N%K5K0L5M6P5P0P0P0P5Q1P0M5L5%k0n5p0p6p5p5p5p0n5o6o0n0n0n0
2338I22n0k0nj0k0j0nJ5L0J0%%J0J0J0NJ5%J5J5%J5nnJ5%NJ0%NN%NJ5nJ0Nk0j0NK5n%n%%n
2334I97%%%NK0j5k5nL0M5J5nNJ0n%Nj0k0k0NK0%%%%J5j0J5%nJ0J5nk5k5NM5L5J5%j0j0k5k0
2331A072j0j0j0Nk0m5o5m5nJ5K5L0J5j0j0j5%NJ0J5NNJ5J0NJ5n%J0L0M5M0L0N1K5L5M0K5K0
2329A348K0K5%NK0N0N5L6Nk1nJ0j5NK6L0L5K0%%%%J5K0J0K0J5J5K0J5K0J5K0J0J5%J5NJ0J0
2326A899J5N%%K6M0M5M5N5M0J0J5K5NJ5J0M0N6O5O5N0M5M5N5O6O5O0N0K0K5K5M0M5N1M0M5
2323C203L0N0O5Q0J06J40J35J41J45J65J96J95J76J80K01K25K31K56L11L50L91M27M76N16
2322H391N36N72O12O91P72Q27R08J017J138J309J504J734J990K311K697L113L544L945M332
2321D1943M732N158N609O136O773P494Q281R074R770J0286J0447J0131R259P730N635L068
2319A61526J65k872n810q422j0482j1886j2582j2633j2126j1209j0021q732p449o286n234
2318C5947m306l549k908k391j960j624j354j157r88q22o82n61m77l76k85k31j85j66j15p0
2317A1740k5L5J05J60K26K86L56M46N31O17P07Q27R47J098J268J489J760K090K441K818L193
2316C3115L604M035M452M862N279N765O351P048P785Q512R244R841J0176J0151R605Q451O668
2314A54944M331J574j399m366p068r339j1019j2041j2412j2166j1480j0462r263q006o813
2313D5015n759m878m075l414k858k431k085j810j564j343j188j048r28q12o96o12n66n12m56
2312G980m31l86l91l56l26l06k65k46k15k01j90j61j30j21j10j05j00j21j35j50j36j40j20
2311C138r1q5q0p0o0l6n0o0n5l5j5J0M5K5L0K0M0O1P0O5P0J00J01J10R0P0P5Q6N5N0K0k0o5
2308C609r0j16j20j55j76j90j91j50j36j30j40j21j10p5r0j01q5p0m0j5k5k5j0m0n6p5o5o0
2306I52m0k5N%Nj0j5%nk5m5n1j5J0K5Nk5k5k5l0k5nJ0K5J5Nnnk5k5%J0Nk5k0n%%n%j0J0%n
2303E86%J5J5nJ5NNJ5J0K0J5J5J0K5K0J1K5K5K5L0K0K5J5L0N5L5J5J0L5L0J0nj0J5J6j0m6
2301A122o0n5n0k5%j5k0l0m0n6m5l0j5NK0%%j0k0%j0j0%J0J0k0k5nnnnK0L5%j5k0k5k5k5k0
2298E36nJ5K0Nj0l0j0K5K0K5K5NJ0J0NJ0NNNNj0j5k0k0%NL5L5M5L5J6nk6j5j5NK0NJ0j5l0
2295G16k0k0l5l0k0m0n0k5j5l5k0k6%K1j0j1j0j0N%NN%N%Nk0j0k0j5K0K0nk5k0j5k0k0j5%
2293B40K5K5J5j0nJ5M0M0K1%j5j6j0L6M0J0%nNNN%nk5k0nn%l6l0n0k0nnJ5J5J5Nj0k5k0j5
2290B35k0k0k0k0m5k5NL5M0M0M0M0L0K5L5K1J5K0J5J5J5K0nk5l0nk0k0onj5%J0J0k0k5j0N
2287C35nnj0nj0j0nj0j0nj5k0j5j5k0j5j5j5%J0J0NNNNNNj0nnnj0J5L5N5N5L5J5j5nj5j0%
2284C10%j0J0%n%%j0j5j0j5j0j0j5j0k0k0k0k0k0k0k5j0NNJ0J0NJ0%J5M0M0NNJ5L0M0J0%%
2281C00%%k0j5NK0K0K5K5J5Nk0j5nn%nnj5Nj5J0%K0L0nNnj5NL5M1L0j5l0k1nJ6J5J5j5k0k6
2279C65j0K0J0%j5j5%NNJ5NOJ0J0Nj5l6l0j5j0NJ5j5k0l5l0k5k0J0K5K5NNJ0J0J0j0NNk5j0
2276B50NK0%k0j0n%J5NJ0Nk5k0%J5K5K5J5K0nj0K0J5j0%J5K0L6K0L0Q5O5Nj0k0%K0K0K5Nn
2273F51k5nnnj0j0nj0j0nj0nj0%J5K0%j5j5k0j0K0J5K0K0%J0J5nk5k5l0k5k5k5l0k5j1nj5
2270C65nk5m0k5l0l0%j0k0%J5NNnj5j5%K5L5M0K5Nn%%J5J0J5J0J5J5nK6J0k1j0NnnnnNNJ5
2267C85nj0nJ0K1L5L5L0J0k5j0%K0J5K5K0K0k0m0m0k0j5j0N%Nj0m1k5k0%k0%j0j0nj0k0nN
2265B65K0J5%nj0j0%nnnnj5N%K0Nj5nj5%L0L5J5nj5NK0J5N%k0%j0k0%nj5NJ5K0%j5NL5J0J0
2261C55j0J0K5J1%oJ6K0J0k0m6l0nJ0N%J0NNj5j0%K5K6J0l6o5n0j0%NL0N5N0Nn%L1N0N5L5
2259E51Nj0l5j5k0l0m5k6j0K6K5J0j0j5k6k5j5m0m5o0m0K5N0K5Nj0j0j0j0j0%%nk0k0nK0L0
2256B05J5k0k5k5m0k5k0K0N0L0nk0l0l0j0J5J5J0J5J5J5J5J0J5J0j5l5l0NL5K5J0nk5%L5N5
2253B60M0J5K0%%K0j5l0l5nNK0K5K0K5L1j1k0k0nnnj0J5L5L1J5J5K0J0J5K5Nj5j5k5k5k5k1
2251C80j0L1L5M0nl0j5j5%%%n%m1l5j0%j5l5m0NK0J5J0J0J0J0J0j0j5%k0k0%j5j0%J5NNK0
2248B75K5K0K5j0j5k0nJ0L0K0K0%NJ1NNL5N0N0J5nJ0NNJ0J0NK0L0K0L5N5O1N5O0M5L0M5L5
2245A082J0%J0%j0l5j5l0n0o5n5n5m1l5l0m5m5l0k0NN%J0NNNNNJ0%j5l5nnj0n%n%%%nj0%K0
2242E21J5j5k0nJ0K0j0k5nJ5K0K5M0L0L0K5K5K5K0K5K6K5K0L0L0K0M0P5R0J01O0J0k0k5N%
2240A253k5n5p6r5r5p5n0m1k0l0l5m0m5m5m0k0nnj0k5j0j5j6%N%%nj5k0nnj5k0nNnnNn%%n
2237B85j5k0k0j5k0k0j0k5k0j0j0k0j0k5j0j5k0j0l0nK5M0L5L5J0%J0%%J5N%J0J0K0N%K0J0
2234B05NJ5NJ0J0NJ5J0J0Nn%%J0nnNNnj0NJ0K0%k5j5NK5K5nk0j5nj5nnj0J0K5K0K0%j0j0%
2231C10nk0n0m5NJ0%J0K0K0nj5j0%nj0Nj0l0m0n5m0nK0L0L0L5L5J5%%J5j0j0j5n%K5J0NJ5
2228B30J0J5Nnj5k0nj0j5j5n%J5J5Nnk5j5j5%%nNNj0J0%NM5L0J0j0l5k0k0j5J5K0L0K0nk5
2226A95k5k0NK5K5K5K0nj0%%%%Nj0nJ0J0K5K5J5j5k0k0nnJ0M0M0K5J5J0K6L0L0J5k0j0NL5
2223D96K5J5J0J0J0J5J5J5J0%NN%j0k5m5m5n0k0n%k5k1k5k5nj0j0j0j0n%k0j0j0k0nj5j0N
2220B00k5l5k0j0J5J0J0J0J5j0j0j5nj0j0j5nnj5j0nJ0K0J5J5J0k0m0l5n%j0%K0J5J5K0L0
2218A15M0L0L5J0NNJ0k0k5j5k5k5k5l0j5NK0K0Nn%nNj0%K0L5J5NJ0J5J0J5K0N%K0J0%J0N%
2215C00J5%j5%nnn%j0j0j0j5j0K5L0J5L0J0j0l5l0m5k0j0Nnn%nnN%nnk5j5j5j0j5k5nN%N%
2212G0NNNNJ5L5K0K5J5nk0l5j0nj5nNK5J5J0%j0k0NK0M0L5K0%j0j5NK0M0L0L5J0J0J0J6nn
2209C91%o%OL5L0Nk0k5NJ5K0K0K0J0J0k0k5k0%j5j0j5j0k1nNNONj1k5k0j5j0K0L0M1L0j0l0
2206C96n1l5k0nNJ5J5j0k5k0j5j5j5%J0J5NK0L0L0K0j0k0nk0j0k0j5j0%K0K0%j0nj5j0k0n0
2203A70n5j5nJ0NN%J0%NNnnk0l0j5J5nnnk5NJ5L0L0K5L0N0N0K5nk0k0j0j5%j0%K0L0K5L0N
2200C25NJ0N%J5NJ0nj0j0NJ5L6K5K5nl5j5j6OK0K0Nj5l6m0l5n5m0k5j5J5K5K5K0J0K0K0L5
2198C45L0J0n%L1O0M5L5%j5j0nNJ0k0k0nJ5K0j0J0J0NNnnj0%nnnnnNJ5j0l0l0l0l0%J5NNJ0
2195D26N%NJ5nm0l1j5j5j5j5j5l0m0j0L0K5L0L0L5J5O%j1j0k5k5k0nj0j5j5j0j0j0K5N0N5
2192C55K5NJ1NJ0k0j6j5k0j5j5j5j5NL5L0J0K5K6K0K5L0L0L0L0L5L0K5L5L0K5K1Nk6n0o5p0
2190E71n5m5n5n6l0j0k5k0%J0%NN%N%nk0j5j0NJ0K5K0L0K5%k0k5k0k0k5j0l0l5nNJ0J0J5N
2187B20J0nnk5n%K0%l0n0l0%%NK5K0K5K0K5nk0%j5%K5J5NJ5NJ5J0j5k0j5k0j5k5j0k0K0L0
2184A80K5K5K0K5L5K0L0M1M5K5NK5M0N5O0M5K5Nk0l5m0n0o5o0m5l1j0l0l0j0NJ0nj5j0j5N
2181B80J5L5K5J5J5%Ook0k0%K0L6L0NNj5nj0nnk1n%k0j0nj0%j0j0nj0k0k0j5k0nJ5K5J5l0
2179B40m5k0%NNJ5Nj5nNK0J0j5nNK0J5J5J5K5J0K5J0J5K0J0K1%%K0L5J5K0K0K5K0K0K5K0l0
2176E96k5l5k0%k0m0m0k5k6j0J0L1L0N%%%j5j5j0j1Nk0j0%Nk0n5o0l0j0n%%K5J5J5n%NNj5
2173B25J5L0K5M5K5K0M1M0J0%nnnj0j0j0j0J0L0L0J5%N%NJ0J0Nj5j0k0J0J5nnnnNJ5NJ0L5
2170E71K0%Nj0K0K5J0J5NK5%k0j5j5k0k0k0k5j0%%%%k5m5l0l0j0%%j0onNj0j5j5nk0k5nj5
2167B75j0j0J5J5j0%J5%NK0K0J5J5j5m5m5j5J0J0J5J0J5J0J5J0J5NJ0J0NJ1J0N%nl1l5l5j5
2165B90j0j0nJ0NNNJ0j0l5m0k5J0L0K5K5K5K5J5%J0NJ5nNNN%k5m0k5l0j5J5J5Nk0k0%J5%j5
2162B45nNK0J5J5J5J5j5k0k0J5J0%j0j5%nnJ5J0L0J5j0j0j0j0j5j0j0j5j0j5j5j5j0k0nk0
2159A30k5%J5J5J5K0J0J5J5J5%%k5m0k0k5nnj0j0%N%j0j0%J5Nnl0k5N%Nnj0j0k5l0l0%J5n
2156f0%%%%NNnnnnj0Nj5j0%nk0%j5nj0nj0k5k5%J5nk0j5nJ0J5J0J0J5J5J5J5J0J0L5M5M0K0
2153A5K5J0K0K5K0K0J5K5L0Nk0l0l0k0%J5J5K5%%K0M5L5J5NJ5J0K5K5J5J6K0K0K0K0K0K5K0
2151E36l0l0k5l0k5j1k0j5k0j5NK0K5L6K5L0J0J5K0J0j0j0k0j0j0j5j0j0%n%%K0K0nk0l5k6
2148C65%J0Nnl0l0k0j0nk5j0j5j0j0l0%K5J5Nnj5J0J0%l0n5m5j5j5NJ5J5J5J5J0K0J5K0NK0
2145B20K0NNK5J5J0J0j0j5J5J5J5j5k0NNJ0NnJ5NnJ5J5J0J0J1J5K0%j0k0k1j5k0k0j0k5k0
2143B65l5j5l0m0j0k5l0j5k0k0j0k5j0j0k0l0l0nNJ0nl5l0j5k0k0j0NL5N0N0N0L5J0J0J0J0
2140C0j5k5l5nNJ5K5L5L0L0J5%NJ5J0NJ0N%%J5j0k0j0J0K0J0j0%%%%j0NK5K0%j5%J5M0M5K5
2137C10K5L0K0%%%%O%%%NNj0J0j0k6j0j5j0k0k5j0K0J5%k5nJ5J5nnnj0%j0nNk0nnj5nj0j0
2134B05j5nJ0K0NJ5M0K0J0j0j5%j0j5k5m0j5J5M0L0nk5nNj0NM0L5K0nk5k0J5J0%%J0nj5j0
2131B75j5j5%n%nj0N%j0k0k0j5k0%J5J0N%n%nnnnj0K0%k5k5j0j0nnj5j0j5j5j0j5j0j5nnn
2128d0nNK0J0NNj0k0J0L5L0L5L5K0%nK5K0j5l0k5k5k5NN0M0K0L5L5j0j5k5nj5j5k5%K0L0L5
2126B15J5%j5k0%j5N%n%%%nk0m0l5k0j0K0K0nj0J0n%NK5J0J5nk0j5nJ0K0J5J5J0%nK0L0K5
2123B30L5K5K5Nnk5k5j0J0K0J0NJ5NK0NJ5J5%j5n%j0nnnj5j5j5j5k0j0j5k0J0%J5nj5j0j0
2120A90j5k0j0nk5k5j0L0M5K0NK0J5J0K0K5NJ5j0k5l5k5nk0j5Nnk5l5j5j0j5j0%J5%J0L0K0
2117A20J0k0%J5J0nNN%N%%N%K0K0nj5l5%J5J0nj0nnnJ0J5j0J0NnJ5%NJ0%NNN%Nnj0k0l0k5
2114A15%J5J0J5NJ5j0k5j0k0j0j5j5j0nJ0J0K5K5Nk0j5nJ0Nn%J0%NNNN%j5j5l0j0K0K0K5J5
2111A40K0K0J5K0J5%l5m5j5K0K0J5n%J5J5n%%nnnj5k5m0j5nJ0K5J5NNNnnNJ5L0K5K0J0nl5
2108B15l0%J0J0%j0j5NL5L0K0J5NN%%%%%%nk0m0l0k5k5k0J0J5j0nj0nj5%M0N0K5nNK0K0J0
2105B75nk5l5n0k0nJ0nnj5j5j5nk0nJ5K5M0M5K0%%nj0nj0%%NnnNNnj5j0j5j0j5j0j5j5nNJ5
2102H5j5%J0J0nj5NL0K5J5j0nk0j0k0j0J0J0K0K0J5j0nnj0j5j5%NJ0NM5M0K0nl0k0nK0K5M5
2099B40L5J5J0J5%%Nj0j5m0k5k5k5nk0j0J0J5NJ0%j0l0m5l5NM0M0L0J5j5%%J5NJ5L0L0Nj0
2097B70k0k0j5k5k0%J0K5L5Nnj5%J5%J0N%NNN%%NK0N%nk5k0nJ5k0m0l5k0j5k0j5j5NJ5K5%
2094A25K0K0K0K0J0j0J0%%j0k0k0k5nNL0J5Nj5k0j5j5k0nNK0J5J0%k0k0nK0L5L0K5K5K5L5
2091C00J5Nk5l0k0k5k0nK5L5K0J0j0k0j5l0j0k0k0j5j5nN%%N%NJ0k5k5k0k5nnk0J0J0J0J0
2088F5J5j5nj0j0j0j0J5K5K5J0J5K0%k0j0nj5j0j5j0NNnJ5K0M0M0K0NNj0j0k0%K5K0K5Nn%
2085B25J5J5J5j5%K0K0nk0l5k5k5l0k5l5j5j5nj0nNL0L0NJ0N%NNNnJ5NJ0NJ0NJ0nJ5M0M0K0
2083C10nk0j5%K0J5nj0nj5j5j0j5j5J0L0K0J0k5m0m0k0j0k5j0J0K5K5J5j0%nnNj5n%k5k0k0
2080I0k0n5n0k0J5L0Nl0l5j0N%n%%Nnj0J0n%J5J5%K5J0J0K0J0NK5J5J5k0NJ5L0L5Nj0j0NK5
2077A60M5J5j5m5k0nJ5J0J5K0J5J5J5J5L0Nnk0j0J0Nj5J0J0%k0l5l5j5J0L5L0%l5k5j0nl0
2074A40NJ5NJ0%%J0n%N%%j0j0nk0j0nk0%J0L5L0K0J0J0NJ0k0k0k0k0NJ0%J0%k0j0nj5nJ0K5
2071A60K0%j0%nj5j5j0j0k0k0j0K0K5K5K0Nj0j0%nnnj0j0j0nj0l5nJ0j0j5J0K0L0K0NNJ5L0
2068A60J0K5K0J0L0K0J5Nj0%%j5nk0l0k0%J0L0N0M5K5N%%N%%%%%NJ5J6L0J5nj5m1k5m5n0k5
2066B40nn%nnnnnk5k0k5k0j5l0k5j5J0K0K5N%k5k5%NJ5J0J5%J0J5nl0k0l5k5k5j5k0k5N%K0
2063f5K0M5M5K0Nj5k0j5k5j5nL5N0L5K0%%J0J5J5NK5%NJ5nj5k5k0%L5N5N0J5%%J5NJ0J0Nk0
2060C20l0k5k0j0K0J0NK0J5K0J5K0K0K1J5j0k6k5j0J0K5J1J5J0N%J5J0%%NJ0nm0k5j6j5j5
2057C45j0k0j0j0k0l0l0nJ0%nN%nJ0Nnj5k5k5j0K0M5N0K0j0nk0n%k0j0j0J5J5K5NJ0K0K5N
2054C25j0nj5j0j0j0j0j0%nj0NJ0N%j5k0j5%K5K5nk0j5%J0J0%%J0j0J0J5j0NNnJ5NnK0K0J5
2051C20K0J5K0K6Nnk1j5j5j5j5j5j5k0j5l0j0L0M0M5K5K0L1J5%k0J0K0L0L0Nl0m0j5Nn%nJ5
2049D21J5nNJ0NJ0j0nj5%%j5j5NnJ5J5nJ0J0NNk0k5j0k6l0j0l0j5nk0j5n%k0k0NK0K5L0K5
2046C10J5j0m0n5n0l0j5nJ5n%J0J5K0K0J5K0K0J5K0%Nj0J0Nn%%%k0k0nnk0j5j0%j5k0%j0j5
2043A35%k0j5nk5nJ5K0J5J5L5K5J5j5NL0K0J0j5k0k0j5j5j5k5nK0L5L5K0Nj0j0NL0L5K0J0
2040C20J5J0j5l0k0nnk5%k5nj5k0j5NK5%j0j0NK5M0M5K5J0nJ5nj0j0j0j5%k0j5%nJ5K5K0M0
2038C45L0K1j1k5NM1L5L5%%NJ0J0Nj5k5j0%K5K0J0l0m5%nnnj5j5j6k0j5j5j5k0%k0k0nJ0N
2035B60j0l5m0m5j5nN%NNJ5J5K0J5J5K0J5J5L0J5J5L0J0L0L1NJ0%nJ0K0M5M0K5nk5j5j5nk5
2032D76k0nNJ0J0J0NJ5J0N%n%n%n%nk0k0k0k0J0J5J0J5J0J0NJ0J0NNJ0Nj0%%n%%%NK0J0J0
2029E71K0N%K0N5L5K0J5L6L0L5L5N0O0N5N5M0L6N5R0J05J20J26J10J05J31J60K21K40K66K96
2027C198K90K91L26L81M31M86N22N51N77O21O77P57Q22Q92R23R12Q92Q53P72O76N72M66L41
2025A7229J90O6n1j60k61l81n01o47p42q27q97r47r73r77r53r27q57p82p02o27n56m82m26
2024C809l71k90k56k41k15j71j35j20j26j15j20q0q1q5p0p0n5o6o0k5k5k5k5m5m0j0j0k0l5
2022H22k5k6k5nj5j5j5j5k0nJ0J5NK0M0M6Nl1j5j5j5j5k0J0L0K5j5k5l0j0j5k0k5j5%n%n%
2019E86%j0Nnn%j0%%Nj0l5l5j5NJ0J0K0%j0j0j5j0K5K0K0K5J0J5J5J5j5NK5K5L0L0L0L1o%
2016G71j0J0K1L5L0L0L0L5L0L5L0L0M5P6P5M5L0K5Q0R5P1L5L0N5Q5J05J16J20J25J21J35J76
2014B722J95K21K40K61K96L56M11M46M71N06N62O31P02P42P77Q52R18R92J053J103J128J133
2013A6718J087J028R22P77O37M91L21J56k6j75l21m86o17p57q82j002j118j193j224j238j218
2011A1880j168j098j002r13q27p27o26n47m51l96l51l11k65k46k20j96j75j41j15j10r6r0
2010A809j00r0p1o0m0m0n5p0q5r1p0n0n0m5m5l0l0j6k5m5o5o0m0l0j0%nNnnJ0nNNJ0NJ0k0
2007E06l0k5k5l0l1l0l0NN%J0NK0J5J0K6NJ0J5nk0j5ok5nj0j5j0%nnK0L5L6J5j0n1m5k0n%
2004B85Nnj0J5Nn%j5%K0J0nl5k0k0nj0j0%%%%J5j0nJ0N%%k5j5k0j0L0L5K0J5J5L0K0k0m0l0
2001B20j0J5J0j5n%k0%%%%%j0J5j0j0K0J5j0J0NN%k0l5k5k5l5k0j5l5n0m0k5%M0M0K5nj0j5
1999b5k0j0NK5K0J0n%n%%%Nnk0nL0M5M0J5%j0nj5j0j0J5K5K5J0j0l0k5j5NJ5K0N%nJ5j0j0
1996H0J0Nj0k0l5l5k0NL0L0L0L5K5J0j0J0L0L0NJ5nK0N0M0K0J5j0J0NNNN%J6n%J5nJ0nJ0%
1993D16Nj0j0%k1nj0nnl5l0nJ0j0j0k0k5j0nj0nnj0nnk5j0%K0L0%k0k0Nj5j0%j5%k0nJ0j0
1990I0k0J5K0J5j5j5j5NJ0L5K0N%nNNj5j0j5j5N%J0n%NNNN%nj0J0J0K5J5j5j5j0j5NNj0j0
1987A10nj0J0NJ0J0%j5j5NNK5J5K0%%k0l5k5J0J5nj5j5k0k0nN%%j0NJ0j0j0J0%n%nJ0j0nJ5
1984C5j0J0%%N%n%%%K0M0M5J5k0l5m5j5%NNNJ0K0M5N5L0K5J5L5L5Nl5l5j0%nnk5l0l5j5NN
1981A45J5%J0J5J5J0K5L0L5K0k5m0l5k5j0N%nJ0J0J0NNJ5NN%NN%nJ0J0%k5j0J0J5J5%%j5j5
1978B50j0J0K5K5NJ5J5K5K0%j5k0k5l0k0j0j0j0j5%J5j0J5J5K0j0j5nJ0%%J0k0l5l5k5j5k5
1975A15j0%K0J5J0NK0L0%m5k5%nj5k5k5j0j0NJ0nnNJ0nn%nn%%j0%J0%%J0L5L5j0l0j5J5%n
1972H0nnnnNNJ0NK0K5K0K5j5k5k5j0NK0J0J5NJ0J0NNJ0NNNj0j5NnnnnJ0NJ0NJ0NJ5%%k0k5
1969A85%J0K5K0J5%l0j0j5k5nNK5J5J0NJ5%l0j5j5j0j5J5K5J5j0nJ5J5%NK0NJ0J5N%%Nnj5
1966B75k0nk0m5k5j0NK5M0M0K5Nj0Nnm0k5NL5J0m0k0%J0NNNn%k0J0J5L5L0K0J0nJ0%j5j5j5
1963B85j0K0K5L5J5j0n%j5l0j5%J5J5%k0l0j5j0nk0k5nj5k0nj0nnk0%%j0%J5nJ5J0NNJ0j0
1961A50nnj0K0L0L5J5J0j0n%%%n%N%nNL0J5j5j0n%nnJ0J0k0j5j0J0Nj0k0k0NNL5Nj0k5k0j5
1958A50NL0L5%k5j5nNJ0nnNj0NJ0Nnj0j0%J5K0J5n%J0K0K0J0k0n%K5K0%nn%Nj0%Nj0%J0j0
1954B75nNJ0j0nnJ0K5K5J0%j5%J0nNj5j0%NK0%j0k0j0J0J0j5k5k5k5k5k5l0k5k0nK5J0NJ0
1952A40J0J0J0%nj5k0l0l0%J5J0%%J0J0%J0J0nn%j0l5k0J0J0M5Nj0J0nL0J0J0J5J5Nj0j0j0
1949A80J0L0Nnj5j0nnn%Nn%Nj0J0J0j5N%%%%%N%NJ0J0NNNK0n%j5nj0j0j0%j5k5k5k0k5K0M5
1946A50L5K0%Nn%N%N%k0%%J0K0Nj5j0nJ0%Nj0j0j0K5J5J5nk0%nNK5j0J0NnNNNNj5k0NK0%j5
1942B35j0nK0Nnk5j0nNNNk0nnj5%nj0J0NJ0NJ0NJ0J0%J5NJ0NJ0J0J0NNJ0J0NJ0K0nn%nn%n
1939C25n%%%J5J0M0K1%%m1k5J5L0J1j6k5j0nnnl5j0l0j0N%%%%%N%%J0j0NN%%j0NJ5K0%k5k0
1936B50nNL0n%k5m5n0l0%J5L5K5NK5J5L0K5K0L0Nj5j0j0J0%%K5NJ5J6L5J5K0%j5k0NK0%j5
1933D36k0J0NJ0j0l0%nn%%J0J0nNN%J0%NN%J0%NNk0j5nk5k6nk0nnK5K0nK6J0NK5J0J5M0N0
1930E51N5L5L0Nk0j0n%k5l0nJ5J0J0K0N%%J0N0M0L0L1M5O5M5M5J0J5K5M0L0J0K0L1L5N5O5
1927A338P5P5J06J00J05J00J21J20J20J26J35J60J96K15K71L06L21L66M11M61N06N72O51P32
1926G689Q17Q68R22R83J057J143J228J329J403J479J524J544J509J379J143P87L86l1m81r17
1924B5761j304j614j834j930j950j840j689j539j379j208j043q97p72o57n56m81m37l96l45
1923C890l16k81k56k40j91j80j81j60j40j36j00r0p6o0r0q5n5m5l5n1o5n5n5l0l0m0k5l0l6
1921G56l0l0j0j0j0j0j5%k5%%k0j5nJ5Nj5l0l5k5j5J5L5K5K0j5m0n5k5%L0M0K0nk0j5J5J5
1918E16J5J0nl5l5k5%N%K5K0Nl0n%l5l5l1j0J0nJ0%NL6J5nj0%K0J0NNJ0NJ0J0J0K5%K0J0J5
1915E61J5K0M5M5K5%%N%L0L6M5K5L0M0M0K5N5P0O1N5O0O0O0O0P0Q6P5P5R5J11J40J75K11K26
1913B732K00K46K85L36L66M16M82N56O22O66P12P42P97Q62R03R67J048J158J258J298J269
1912A7921J168J012Q07N27J55k15n92r17j208j449j589j629j575j463j324j173j022q93p52
1910E789o31n42m86m31l66l06k70k46k06j55j15j21j15j10r5q6j00q0o5n0m5o6p0o5l5m0m0
1909H52o5n6m5l5j5m0j5nJ5J5%nnn%nj0n%n%n%j0N%j0j5l5k5k0k5k5k6l0n%nnj0nnnn%n%n
1905B90%n%n%%n%%%%k0l0l0j0%J5J0J0%J0J5nj5l5m0j0K5L5N0K0j5k5l0j0NJ0%K0%J5J0%J0
1902B60J0nJ5%J0N%J5J0NJ5j5l0l0j5J0n%J5J0J5nnnnl0l5j5%j5l0l0j5NK5L0L0K5J0j0k5
1899A95m0k5%J0%J0%k0nj0%j5j0nnK0NNNJ0J5%J5N%J5K0%NJ5l0k5k0k5%K0NJ0%nnl0k5j5n
1896F5J5NJ5J0J5L5K5J5nk0j0N%NNj0l0m0m0k5nK5J5L5J5J0nj0J0K5J0nk5j5%k0nJ5K5K0J5
1894A65J5K0%j5j5J0J5J0K5L5K5Nj0%%k0j0k5nNNNk0l0j0k0j0J0j0j5k0nN%%NN%%%J5J0Nj0
1891A45k0j0J0L0K0j0j5k0k0%%N%J0N%NNJ0NK0L0L0J5J0k0l5m5l5j0K5L5L0%k0j0%j5nnj0
1888A40j0nj5NK0J5N%K0K0%nj5j0nj0j5k0nL0J5%k0j5nJ5L0J5J0n%J5K5J0nk0j0J5J5Nnn%
1885B20N%%%N%j0NL0K5Nj5nj0k5k5k5nK0J5J0Nj0j0%%%%J0J0nnk0%K0K5K5N%%k0k0k0J0K5
1882B45J0nj5j0K0J5j0k5l0k0l5k5j0%K0J0J0J0J5%j5nnnK0M0L5J0k0j5j5nL0L5K0nj5k5k5
1879B05nnk5k0k0k0n%%N%Nj5j5k0j0J0K5J5J5Nk0j5%J5K5L0J5%k0k0l0k5j0J0K0J5L0K5K0
1876A90nj0nj0K0L5L0K0Nk0nnj0k0nk0%J0%NNJ0J0%NJ5NN%%%%%%%%j0j0nj0k0%j5j0J5J5J5
1873B20J5J5J5J0J5N%J0nj5j0k0j0J5J5K0J0j5k0k0j5k0k5k0k5k0k0NJ0Nj0NK0M0K5K5J0j5
1871B25nNN%%n%nj5K5L5L0J5Nj5j0nj0j0j5j0j0j0j5K0%nJ5n%J0nJ5J5%J0N%J5K0NnNK0K5
1868C65%j0k0k5k0k0k0k5k0k0nNK0L5L0K0J0nk5j5%%nK0L5J5j0l0l0j0J0J5J0J5J0L0K5J0
1865C65j0k0j5j0nnn%J0J5J0J5J5J5NK1J5Nnk0j6j0NN%Nj5j5j0nj0%J0J5%m5m0k5j5%%J5J0
1862B55%j0k0j0k5j0k0k0j0%J0J0N%J5J5nk0l0%N%%%NJ5NJ0J0k0k5k5k0K0L0L5J5Nj5nn%%
1859A70Nn%NN%J5J0L5M5L0J5J5L0J6j1m0k5l0l0j5m0m0l0k5K0K5J5n%J0J0%k5n5m0l5j0%N
1856B0NNL0N0M0L0Nnk0j5k0%K5J5J5K5M0N%j0k0N%%%%j0j5k0nk0NK0K5L5K0nnk0j5k0j5k0
1853A60k0j0l0j5k0k5j5%nj0NL0L5L0L0%%j0NNJ0nJ5L0J5nj0NJ5NJ0NJ0K0nm0l0k0k0l0l0
1851H5nJ0K0K5NJ0k0j5j0k0NNnJ5K0J5K0K0N%%%%%%%%%%%nNJ0j5j0j5j5j0k0j0j5j5J5J5J0
1848A10J5J0J0J0J5%%l5l0k0nL0N0K0nk0%%%%%J5j0%%N%N%NK5K5Nj5l5k5NK5K5Nk0k0k0%K5
1845A80J5K0L0J0nj0j0j0j5j0k0%J0J5J5j5k0k0J5J0j5j5%%NJ0J0Nj5l0k5k0J5L0K0K0k0m5
1842A15l0k5NN0M0J5n%n%n%NK5K0K5%j0k5j0J5K0%J5M0M0J5%j5j0%nJ0j0k5l0l0l0j5j0k0
1839A40nK5N5L5L5L0K0j0j0K5K5J5Nj5j5k0j5%%j0N%n%nNj0n%n%%%j5J0J0M0L5J5J1j6l5l0
1836C15l5l5k5j5NK0K0K0L0J0j0j0j0j0n%k0n0m0k0n%J0J0NJ0J0J0NJ0K0%k5k5j0nnnJ0NJ5
1833A75NJ0J0NJ0%k0l0NL0M5L5M0K5J5j0j5%J0%J0j0j0Nj5j5%%j5%N%J0NK5K5J0k5m0l0l0
1831B50k5j0J0J5J5nNJ0L0K0J0k5nnk0nj0k0j0j0NNNJ0NNNJ0%j5%n%j0Nj0k0l0nK0K5J5K5
1828B60K5K5L5L5L1L5L0J0nnJ5N%nNNn%j0j5%J0J0NJ0Nj5j0Nj0K5L0N0M5L5L5M5M6M0M5M5
1825I22O0R0P5P6O0O5O0P0Q1J10J35J30J41J50J51J45J40J36J45J35R1O5M5M5M5M0K5nl0l5
1823C363o0p5r5j11j05j00j11j25j30j15j31j40j31j30j10r0j06r0p5m5o0n5l1j0j0l0k5%
1821A067L0N0J5ONK0K0N0M0K5N0O5O0N1P0Q5J25J36J35J35J26J45J45J51J45J50J51J45J31
1819C529R5R0P0N5L5K1%k6o5p0o5n5o0p6j20j30j31j20j20j35j36j30j05j31j40j51j25j25
1817A679r5o1o5o0o0n0j0J0L0K0K5M0M0L5N5O6R0R5J25J46J45J36J30J40J36J45J85J81J75
1815C428J46J45J30R1Q5N0M0K5%k0l5n5q5j21j00j05q5j06j45j55j71j65j56j50j30j51j50
1813B055j36r0r0r0q5p6n0m5m5m5k5%n%%j5NK0J5J0K0M0M5L5K0L0P1Q5J10J15J11J30J30J36
1811B386J30J65J66J80J61J50J25J11J05J05J06R0P0O5L5k0l0l0k5n0n5m0o1r0j05j00j01
1809C443j00j05r5p6o5m5j5k0l0k5nK0P0Q5J06J20J35J56J70J86J85J70J56J40J41J40J35
1807D977J11Q5O5L5%nl5q0j11j35j30j31j40j45j66j90k26k10k16j95k01j80j66j85j66j40
1806B120j15j06r0q0q5n0m0j6J0J6J5%Nj0J0K0L0L5M5N5Q5R1J10J10J25J46J55J51J40J65
1803C047J91J95J81J90J86K25K26K31K15K01J65J25Q6Q0P5O5J5k0n0n5q0j06j15j45j86k20
1802D722k16k20k16k46k45k31j95j71j70j86j50j00p1q5q5o0m0k5j5J0J0NJ5K5M5O0P5R1J00
1800B431J25J40J66J85J71J85K21K40K36K21K20K01J75J41R5Q0J00Q0P1M0nm5n1q0j00j00
1798E143j21j40j70j96k10k06k05k16k26k30k11j80j71j50j55j56j30j15q6n5n5p5p0n5l6
1796A523k0NN%J5M1M0K0K5M0P5J10J31J25J25J26J25J25J31J60J60J61J60J91J85J91J90J61
1794D326J65J76J55J40J26P5M0J5J5%m0p5q6j00j25j51j35j25j61k05k26k15k16k15k36k31
1793B691k15j86j75j55j36j30j10r6p5n5n5n0n5m6o5o0n0o0q0p6o0n5k5j0nl0l0nJ5Nj0l5
1790E16l0k5nj0j5k0k0j6k0NK0L1N0L5J5nnk0j0k0j5k0l6k0k5k0NK5K0J0j0%%k0j5NK5J0n
1788C65NNk0k0k0k0j0J0L5L0Nj0%%j0J0nn%%j0NNn%%j0J0n%j5j0j5j0j0nK0M0L5M1J0%j0l1
1785C75k0j5l0j0J5J5J5K0nk5n0m5k5j0NL0K5J0J0J5K0Nk5j5k0k5j0j0j0j0l0l0j0K0J5J0
1782A75NK5J5J0K5J0j5j0k5j0%%%NK0J5K0K0J0%k5l0k0j0%%NJ0NNJ0N%J5K5K0K5K0j0k5j0
1780C10j5NL0J5J5k0k0k0k0k5k0J0J0K0K0J5j0k0k5%K0K5%m0m0k0%K0K5K0K0J0L5L5M1K0j0
1777D16l1o0n5m0j5k0k0j0J5L5K5K5K5Nk0k0nK0K5K0%nnnj5%%k0k5k5NNNJ0j0nnNK0j5j5j5
1774B00j5j5j5J5J0j0NK5M5M5J0nj0j5K0K0J5J5j0k0j0k5j0%j0nnj0Nj5j0K5N%%J0J0%NNJ0
1771B85N%NK0n%NN%J5n%J0J5J0J5J1j1k5k0k0N%%%j5j5J0K0nl0l0j0Nl0k0nj5%J5K5L5J5j5
1768B55%%J5K0%j5nK0K5%J0J0%%J0%J5j5k5k5j0%n%%J5K0L0L5K6nk6k0Nj5j5NM0M1%k5k1n
1765C65J5K1k6k0k0k5j0j0j5j0%J0NNJ0J0J0J0J0j0l0l0l5nL0L5K0Nn%J0J0J0Nnk0k5l0j0
1763B55NK5L5J5K0J0nNNNNnJ0%%%nn%j0%nnj5j5j5j5k5nk0k0nk5l5%J0J5J5J5K0K0L0J5j0
1760B90j0j0j5%nnnj0k5l0nJ0K5K0J5%k5j5j0J0J5J0J0L0J0NNJ5J5nk5j5k0l5l5l5j5J0J0
1757A50K5K5K0K5J0J0J5%j5k5l5j0%J5J0Nj0j0J0L0K0Nk0k0l0l0m5k5%n%n%%n%J5J0K5Nj5
1754A25j5j5j5j5NK0L5J5J5%%L0L0K0Nj0j0j0j0k5k0%K0NNj0l5j5%%Nnj0nnj5k0k0nNK5K5
1751A00J0K0L0K5K0K5K5K5K0J5n%N%%%%nk5k5j0K0J5J5J5J5k0j0J0%nn%nj0Nj5j0j0nnj0J0
1749B45k0m5l0J0N5L5NJ0K0L0L5L5J1nk6nk0k0k0k0j5k0j5%j0%nj0n%j5K0J5nNJ0NNJ0J5K5
1746B90NNK5K0%Nj5j0nj0j0nj0nJ0J0nNJ0j5K0J5J5K0K0K1j0k6l0nJ0J5J5NNJ6nnon%nj0n
1743C60nNj5n%nnj5N%k0nnnj0k0%J5j0nJ0%%%%%%N%j0J0%%%N%N%N%%%%j0k0nK0M0L5L0J0%
1739C85OJ5J5J5J5%N%NNN%Nj5j0k0nj0J0L0M0J0%J0NK0NNJ5nnj5Nj0nNj5nNnNL0L5L0L5J5
1736F66K0NK5M0N6N0M5N0M0L5N5L0M0M6O0P0R0J10J21J25J40J66J70J71J65J61J80J96K05
1734C333K11J90J61J35J25J10J06J05J00Q0L6NNk5o6q0o5q5r5j36j25j35j41j40j56j90j76
1732C087j85j86j75j90j81j90j76j15q5j01r5j10q0n0l1k0j5j5j5j5j0nj5NJ5K0Nk0k0l0j5
1730I87j0j5j0j0J5L0K5K0L5L0L0L0L6L0L5L0L5L5N5P5J01J10J15J00Q6J15J45J61J50J71
1728B742J85K06K10K16K35K61K51K60K31J80J51J45J35J46J50J21J45J25R0N6L5M5L0J5J5
1726F381L0K5J0J5K5K0J5J5K0j5l0n0n5k0k0n0n5o6q0j00j10j26j20j20j36j40j60j81j90
1724D732k16k30k21k31k40k76k66k50k36k05k06j70j41j05q5q5r6j05j15q5m6k5m0k5J0K5
1723A067Nk5m5k5j5%J5N%J5N%N%N%%J0K0L0L0K0L5K6K5M0N0O0R0R0P6P5O5Q0J46J55J55J46
1720B436J35J35J51J80K21K35K31K26K25K36K20K31K41K10J86J60J20J21J25J10R1O0L5J0
1718F331J0K5J5J0j5l5n5o5q6j10r5j00j26j40j56j75j65j61j35j31j25j20j36j20q5j05j26
1717C824j60j81j80j80j81j60j36j15j20j21j40j35j26j45j50j26j00o5n0o0n1n0n0m5n5m0
1715I02k5j5Nnk0l0l0NK5%j0k0j6NK6L0Nk5m1k5j5%K0L1L0J0nJ0M0P0Q5P0N0O1O5P0O5O5P5
1712A538R6J10J25J46J65J76J70J75J96J95J81J50J36J35J25J06R0P0N5L5M0M5K1K5M5P5Q0
1710D506O5M5J5Nnk5j5n%nk0k0nj5j0k0j0j0k5o0q0r6r0r0r5j01j00r0j10j11j30j50j56j70
1708B817j66j70j71j65j65j66j65j31q0q0p0o5m5n6n5o0m5j0J5nl0n0m0k5l0l6k0NJ5%j5k0
1706G16j0NK5%k5j0j0Nk0j5%K5L5L0L1K0J0L5N5P5P5Q0P6Q0Q0Q5P5R6J05J20J16J15J30J51
1703B361J55J40J21J20J40J31J20Q0O5O6O0O0L0j0k5k5m0n0n6n0n5q0j05j26j25j35j41j55
1702B471j61j45j45j51j45j50j46j35r5o6n5n5o0n5o0n5n6o0n0o5n0k5k5k5k5k6k0k5k5k0
1700B95m0j5J5K5K0J5%%j5nj0j0nnj5nJ0%nJ5j0%Nj5%j5l5j0J5L0L5Nk5nj0nnj5%L0K5L0K0
1697C10Nk5m0l5l5k5k0%%J5J0J0NNJ0NK5K0Nj0j0%K0K0K5%Nn%j5n%k0%J0k0j0Nnn%nnnJ0N
1693B25j0j0k5nJ0J0Nk0k0%j0k5j0NL0K0%k5j0%K5K0%%%%N%%J0NK0K0%j5k0k0j5k0J0K0K0
1691B00NJ0NN%%nNnk0nJ0K0%k0k0J0Nnj0j0%J0J5N%%NJ0J0K5L0J0j0k0l5j5j0%Nnj5j5%%j0
1687A65%nj0j5j5J5M0K5%j5nk0k5nnJ5%NNNNNj0J5j0N%%%%J0K0K0%nk5k5j0k0k5nJ5N0N0J5
1684B30j0j5%J0%k0j0%%J0nnJ0J0j0%J0J0J0K0NJ5j0l0m0l5k0n%J0J5J0J5J0NJ0NNJ0J5%j0
1682B25NJ0j5k5k5%K5K5Nj5m0j5NJ0J0j5%K0L5O5N0L5L1NNJ0NNNNNnj0nnnnnj0J0j0j0J0K5
1679D26K5K5L0J5J5J5J5L0L5L5K5nk5j0j5j5j5k0j0J0J0J0J0j0k0k5nNJ5L0M5L5K5K0J5K5
1676G71M1L5K0K0nj0k5m5m6m0m5l0k5l0k5j0nj0j0J0J0J0J0NJ5J5NJ5NJ0J0j5l5k5k5j5l5
1674D96k0k5k0j5j5k1%l0l0%J5J0L0%J6J5J5J5%%%nJ0j0J0nj5j5j5j1%Nj0m0n0l5k5j0%%n
1671B10k5k5k5l5k0NJ0J0J0K0K0K0K0L0Nj5l0j0j0NNj0k5j5J5L0L0K0N%%j0%J0j0k0J0J0j5
1668B00%nJ0J0%J5K0K5%j0nnj0nj5l0m0j0J0K5J5J0nl0l0n%K0K5K5K0Nk5k5%K0NNnk0k5k5
1665A35k5j0NN%j5nj0NNNNJ0K5L0J0j0l0k5j0NJ0%J5J0J0K0Nj5j5j5k0%%%%%%%%J0J0%J0J5
1662A55j5l0l0j0K5NNNNJ0NJ0J5K0J0%%%nnnj5%K0K0K0K0J0k5nnJ0J0J0J0j0j5j0j5J5J5K0
1659B50J0j5k0nk5k0j5J5J0J5%%J5J0NJ0J0NJ0NNj0k5k0k0%J5J5K0L0L0Nj0j0nj0j0nj5j0
1657B40j0Nj0%%j0NJ0j0k0k0%K0%k0j5%K5J0N%L0L0%nNNJ5%k5k0k5k0k5NK0nk0k0nK5N0L0
1654B50nk0k5k5NJ0j5k5l5j0L0M5J5j0nj0NNJ0J0J5NJ5nj0K0K0K0Nk0k0NK5K0K0N%%nnj0n
1651B95nnj5%J5nJ0NNJ0NJ0J0NJ5Nj5j5k0k0j0j0nJ0K5L0Nj5%J5K5j0k5l0nJ0J5NNJ5%J5K0
1648C75%j0k0k0j0k0j0k0j5nN%%%%J5j0j5j5J5J5J0j0Nnj5l0nK0Nnk5j0N%J5K5L0K5J0j5k0
1645B65j0J0J0K0%k0j0j0J0%nNnj0NK0K0K0K0M5L1J5Nn%j0%nnj5onl5k5j0J0J5J0J0Nj5%n
1642C40k0k0%J5K0Nj0NK5K5J1j6k5j5%nk5k0j5nnk5k5l0j0NK5K5%J0%NNNJ5%j5Nnnnnj5NJ5
1639B45J0J0J5J0J0K5NJ0K5K0O%l1j5j5nJ0%%N%%Nj5j5j5j0N%k5k5j0NNj0%n%%j5%j5nj0j0
1636A75nj0J0J5%K0K0%J5J0n%n%NN%j5l0%J0J0J5nj0j0j5j0j0K0NJ0k0k0%nJ5J5%N%%Nj5j0
1633A85k5l0l0j0K0K0K0NNK5J5NK5J5nNN%N%J0%%nl0l5k5J0K0N%J0%NJ0%J0Nj5nl0k0k5nJ0
1630A55J5J5K0J5K0J5J0K5K5K0J5j5k0j5j5k0%NJ0K5L0L0nj0k5k5k5k5%J5J5%j5NL0K5NJ0
1627C40K5nj5j5l0j0%j5k0k5k0%J5K5L5J0nj5j0%K0L0K5K0%j5k5k5nK0K5L0J5Nj5k5k5j5n
1625C00L0L5M6%l1n0m0k5%NL0K0K0K5K0%j0j0nnNL6L0%NJ5K5J5j5j5j5j0%Nj0k0nJ0K0K5J0
1622D66j0j5j0K5J5nj5j5J5K5L0K0%j0J5K0J5J5J0K0K5NJ5K0J0K0nj5k0%%NL0M5N6O5L5J5
1619I17J0%%k5l5k0nk0m0l6k0J0NK0K1J0K0K0J5K0J0J5J0K0L5N0N0M0K5M0J6j6j5j0j5j0j0
1617A102nnnJ5L5K5L1J5K5L0J5%NK5M5M0L0J5K0N0M6K0NNj0j5k1J6L0K0K5M5Q0P0N0P6O0O5
1614B075P0J05J41J45J35J46J60J76J90K11K35K66K91L10L41L96M62N41O22O91P57Q22Q93
1613A0181R72J073J168J288J419J544J649J750J849J915J920J825J664J394J053O86L31k5
1611C3656l36n61p17p32o62m96k55M5L30N97Q62J133J439J774K116K461K782L113L384L579
1610E3512L625L514L223K717K030J213L16n86j404k095k552k737k672k391j980j484r37l56
1609E0956K05P52J273J775K286K812L329L810M205M487M592M466M086L444K506J329J0j369
1608I4954k687l805m662n178n329n143m717m146l519k837k121j453q22k51K61P62J238J674
1606E2219K045K306K447K426K261J904J379O67j96j143k050k867l544l961m140m071l845l489
1605C8348l043k571k116j659j243q57m97j85P5L16N01O27P12P37P06N77L66N0k96o77j052
1604B8819j414j734j955k081k155k121k015j855j659j479j268j093r42q22o97n97n01m21l46
1602C664l06k71k20j96j90j71j55j40j41j30j00o5p1q0q5r0q5q1p0o5n5m5k0j5l5l6l0m0k5
1600F51j5k0k5j5k5j5k0%nJ0j5l0l5m0k6j0N%n%%%%j5j5j0k5l5n5o0l5J0J0Nj0k5%K0J5NN
1598A50Nk0k0j0NK5J5J0K0J0nl0k0j0K5L5L0%l0k5nK0NnnNN%%Nnj0j0nj0j0j5nK0J5nl0k0
1595I5j0K0J0j5l0l5j5NJ5J5J0J5K0K5J5j5j0k5nj5k5k5nL0M0M0L0J5J5nnNk0m0m0j0J0Nn
1592H0j0NNj0j5k0j5j5j0NL0L0Nj0J5J5K5J0j0J0n%n%%n%n%nn%n%n%NN%J0NN%NJ0%N%Nk0%
1589A15K0K5nj0l0l0j5l5m5j5J5L0L0N%J5K0%%k0l5k5j5j0Nj5%%j0%J5L5M0J5j0k5l0l0nj5
1586d5J0NK0L0L0M0M0J5%j0nj5j0nj5nj5k0k5%K0L0L5K5J0j0nj5n%k0j5%%K5K0Nj0%J5L5K0
1583A80%j0k5j0J0Nnj0j0j5j0k0nj0j5J0J0J0J0k0k5l0j5nJ0%NN%NNnnj0n%j0j0%%%NK0N0
1580E5K0j0k0k5nj5j0NK0K5NNJ0%J0NNNNnj0Nj5j0%j0nnj0j0nj0n%j5%J5L5M0K0nk0k5k0n
1577A5J5K5Nnj0J0%NN%%J5%J0j0k0J0L0K0nj0%j0j0j0j0j0j0j0j5J0J0NJ0NNNJ0NN%N%j5k5
1574E5m0k0nNJ5L0N%J0J0J5j5l0l5n%J5NK0Nj5nNK0J5%j5j0nnj0nnJ0J5K0J0%K5K0%J0j0j0
1571I5J0nnn%%j0j5N%j0j5NK5L0L0K0nj5j0j5nj0j0nNNJ0J0J0J0J5J0nnj0%NK5K0J0j0Nj0
1568A80Nj5l0k5j0k5k0k0k0%NK0nNJ5%J0K0K5L0J5j0k0k0j0j0%nnJ5J5J0J5%%n%J5J5nk0j0
1565A25j0%j5l0k0j0J0K0J5%NJ5K5J0nj0k0k5j0%J5K0%nJ5J5%j5k5k5j0K0L5L5K5J5J5J5J5
1562B30n%%K0K0nk0l5k5j0j0%k0j0k0j0k0j5j5j5J0J0J0J5Nj5n%%nj5J0%NJ5%NJ0NN%j5k0
1559F5%%k0j5%K0K5K0K0J5k0j0N%j0j0N%nJ0j0j5%J5M0J0J5Nj0%j5j0nj5nj0j5%k5k0%J0N
1556D0j0m0k0nJ5L0J5J5%k0j0NK5K0K5J5J0nj5j5J0L5Nj0%%n%n%nj0%nK0K0j0j0NN%J0J5N
1553A45k0l5j0%%j0j0%j5%K0%%K0M0K0J0%nj0j0nnnnnnj0n%j5nj0j0J5K0K0J5%J5nl0j5J0
1550I0L5J0N%j0j5k5%nJ0%%%%K0J5%j5n%J0K0J5Nn%nNj0k0j5%j0nnnnj0j0%%j0NJ0J5%J0N
1547I5J0NNNJ0%j5j0nj5k5j5%n%%K0L0L5K0NnNNj5l0k5nj0%%NJ0nj0j0j0j0k0l5l0j5%K0J0
1544c0J0K0L5L5J5nl0l5l5k5nNK0K0K0L0J5J0J0NJ0nn%%NK0J5J0J5J0J5J0%nj0NJ5K5J5K5
1541B55L5L5K0%nnk0N%J0j5k5j5%%j5J5L5L0J5J0k0j0%L0K6K5L0L0K5K5L0Nj5n%N%J5%k5l0
1538E06k5l0k5k5k1k5j0K0K0%K1L0K5L0K5K5L0K0K0M0L5J5Nk0m0m0n0n0m5m5j0K0N%nj0nn
1536D06nnnoj5%K6K0J5%nJ0K0K0%k0l0k5k6l0k5k5k5k5l5k0nJ5NJ0J0J0J0J0J5NJ5nj0J5N
1533B95nm5o0l5j0J0J0nk0j0j5j0j5k5j0J5K0J5J5%l0j5j0%%j5J5L5K0J0j5l0l5k0J5K0NN
1530G0K0Nj0%%NNNNNNJ0NnnNj5%nn%nnn%Nj0nnj0nj5nj0K0NNL0K5K5K5j5m0k5k5nK0J0NNj5
1527G5j5Nj0j0Nj5k0k0m0nJ0J0J5J5K0J0j5j5J5M0K5K5L0K0%j5j0j5k5j0J5J5nl0j5Nj0j0
1524D5J0J0NJ0%%J0nj0J0N5N5K5Nl0m5k5j0k0j5j5%K0L5L5J5Nj5k0j0j5k5j0k0k5j5nJ0J5
1522D0%nJ5K0j0j0j0K0K5nNK0j5nK5J5%NJ0nJ5L5L5K0j0m0n5l0nJ0L0J5K0J5nJ0%j0l0k0k0
1519A15k5j5l0j0K0L0M0J5Nj0j0%N%j5K0K5M0M0K5%j5%j0l5m5m0l0m0k5nJ5J5J5J0K0J5%k0
1516I0l0j0%j0nN%j5K0J0j0N%J0J0J0J0J5J0%K0nj5j5%j5nj0j0j0N%nNj0nNK0K5L0J5%k0j5
1513A00nJ5K0j5j5l5l0j0NK5%j0k5nJ5j0NNj5n%NK0J0J0L0L0K5L0K5Nj5k5k5m0l5l0j0Nn%
1511B0J0J5J0J5J5J0J5J0j0j0%j5k0%nj5J5NJ0J0%j5k5m5k0nk5nJ5J5J5K0K5L0K0L0J0l0m0
1508E5m0j5%j0j0L0K5J5L0J0nnJ0%%J0nnJ0%%N%nJ0J0N%J5M5L0%l0l0l0m5k5j0%nnNNNNK0
1505G5K5J5K5j0k0k5nn%%%J0J5NJ0j0l5k5k0J0NJ0NK0J5J5nj0J5K5L0M0L0Nj0j0j5nJ0J5L0
1502B50L5J5k0j5l0j5%k5l5k0%Nk5m0m0j5j0NJ0J0NJ0J5%J5J0%j5k0NL5M0K0Nnj0nj0nj5l0
1499H5l5k5J5K0K0J5J5Nj0nnj5%NNK0%j0j0j5nJ5L0K0K0J5j0j0j5J5J0j0k0j0nj0nj0nk0%
1496F5J5J5K0J5J0K0K5Nnj0nj0nN%k5k5k5NK0%nk0k0NNJ0%%J5%N%NN%NN%NNNnj5j5k0NJ5N
1493A10nk5k5l0j0%nJ0NJ0J0J0NK0%j5j0k0j0K0J5K5J5j5l0l5j0K0M0L5K5J0%K5nk5k5k5k5
1490F0k0%nj0j0nj5%J5K5K5K0%K0K0L0K5Nj0l5nj0NJ0J5J5%%NJ5J5%N%J0j0k0m5m0j5J5L0
1487A30L0J5j5m0l5k0%NJ0%J0%NN%%J0n%NNnnnj0%%K0j0l5%nj0NNK0k0k5J0K0J5J5J0J0J0
1484A25J0J5j5l5l0j0J0K0M0J0%J0NNJ0J0N%%J5nj0J5Nj0j0k5k5j0l0j0k0k5K0J5J5J5K0J0
1482A35L0J0k0%nj5%k0j0nJ0NJ5J0J0NNJ0J5nj0l5l5j5%J5J0J5J5J0%nj0NK5K5J0k0k0k0l0
1479A10j0J5K5j0j5J5K5K0K0L0J5k0l5n0k0nnNN%J0j5nk0nJ0J5NK0J0J5K0Nk0j5NK0NJ0K0
1476B05%j0j5k5nNL0J5K0%j5nnj5%nj0j5j0j5j0%Nj0J5K5K5Nj5j5k0j5j5%K5M0M5J0k0nnn
1473A85nnnj5l0k5j5K5M5L0L5J0n%Nj5j5k5n%%%%Nj0j0NK0Nnk5k5nj5k0J0K0J5J5%K0K0Nn
1470A90K5J5Nk0l0j5k5l5j0%N%Nj0j5%J5L5L5J0k0k5l0l5k5j0NJ5K5J0NJ0K5K0J0nNJ5j0N
1468A70NnNnk5k0j0nk0k5%J0L0K5J5NNJ5j0k0k5l5k0nN%%N%N%nJ0K5L0K0J0j0j5k0nJ0J5K0
1465A55Nj0l5l5j0NK5J0nj0j0%%%%%k0k0nJ0NNJ0J5K5M5M5K5%nNNJ5K0%k5m0k0J0nj5k0nn
1462A40j5j0j0n%%j0nNnnK0J5K0K0K0J5L0J0k5l0l5j5nN%%%NNNNNJ0nj5k5l0k0NNNNNJ0NJ0
1458A15J0N%K0NNK0%NJ5J5N%J0N%k5j5J0K0L5J5%k0l0l0j5%J5%j0k5j0j0J0N%%N%%J0%Nnj0
1455A60j0K0K5J0nk5j5J0J0J5N%J0nk5l0k0J0J5%%J5Nk0%nj0nnj0K0%%nk5nK0J5J5J5J5J5
1452B00NK5K5Nnk0j0j0j5NK5L0j5j5j0j5j0J5J5j0j0j0k0nnk5k5NJ5J5K0J5%k0j5nJ0J0J0
1450A75J0%j0n%J0L5K5J5J5k0%nK0J5J5J5J5%l0k5j5j0l0l0j5%j0n%%%k5k5j5%K0j0nk0%%
1447G5j5k0NK5K5nnNK0J0J0NNnJ0K0J5K5J5j5m5l5k0NK5K0j5j0j5K0K0NJ0j0n%%nNNJ5%j5
1444A60k0j0J0K5Nj5Nn%%%%k5j0J0J5K0NJ0J5NJ5L5N0L5J0J5Nj0k5k5j0nN%NK0K0%k0j0NN
1441C20J5K0J5J5J6J5%NJ5L5N5M5M5O0O0O6O0L5O0O0R0J11J25J15J26J25J40J71K00J96K00
1439B616K16K15K41K36K50K61K56K65K41K05J36N0k5p5j41k00k81l06l26l00k91k71k56k40
1437B476k21k00j66j20j00p5r1r0q0o0m5l5l6l5l5m0k0J0K0L0L0K0Nj0j0%%j5j5L0M6O5R0
1435A323R0J00R6J05J30J51J70J55J66J90K06J90K06K51K80K71K61K70K66K16J60J20N5Np0
1433E363j75k51k91l30l36l36l26k91k55k26k05j66j40j31j10q5o0l5l5k5j6j0%NNK1M5M5
1431A649L5N5Q0Q0J01J10J30J46J50J70K01K31K35K51K50K96L21L21K91K35J91J30O0l5j15
1430E569k01k70l31l66l76l81l61l51l21k70k41j96j50j15q0q1p0m5l5m5l5j5%Nnk0l5j6K6
1428A188M0L0K5K0K0K0L5M0M0M0P1Q0Q0Q0J05J31J50J51J65J80K06K46K50K91L11L36L56L71
1426E058M01M36M36M36M51M26M11L66L21K61J95J51J15O5J0n0j10j76k35l01l51m26m76m97
1424F917n06n01n07m71m31l96l41l06k75k61k51k05j56j05o5o5q5j01r0q0o5m5l5m1m5l0k0
1422A438k0k0j5J0K5K0J5L5N0O6O0P0P0R0J16J20J45J81J95J91J95K11K40K66K91L21L51L66
1421E083L91L71L76L30K71J96J15L0q0j91k85l61m37m76m76m61m26l81l46l06k51k05j50j26
1419B205j00r0o5n6l5k5k5l5l5j5J5L0N0O0R1J15J40J61J60J70J66J80K16K36K50K66K91L30
1417D651L31L36L31L26L01K50J76J00J5j00k06k60l21l96m31m21m01m17m01l66l05k56k16
1415B320j65j25j36j50j05p0o1o0p0n0l0k5k5k5l5j5NJ5NJ5K5L0L5K0J5K0NK5M5O5P6J00J20
1413A794J45J71J60J51J65J96K20K36K40K31K41K75K91K81K76K65K31J85J11N0j5r1j65k41
1412E403l00l61l81l71l51l36k86k55k41k46k40k06j65j36j30j10r5p6o5m5m5n5m0l5n5n1
1410G26l0l5j0j5k5m5l0j5Nj0%nnk5j5j0k5l0l1l0k5k5nJ5K0J5n%J0%j5l5m0j5J0L0K5nnN
1407B95j0m0k5j0NNnk0m0m0j5NNJ5J5K0K0%N%NN%N%j5l0k5j5NJ0K0Nj0j0nj0j0j0J0L0L5J0
1404A85J5K5J5%j5l0j5%j0j5j0j0j0j5j0j5j5j0j0J0L0L5%j5j0nNJ0K0N0N0K0nk5m0l5k0J0
1402A35K5J5j0j5j0nnnk0N%j0nnnnJ0J0J0J0J0NK0Nk0j0k5j0NK5J5J0j0j5j5j0j0J0K0L5N0
1399B05L5Nk0j0j0j0j5%%nNj0NNj0j0%%j0%nn%l0l0nJ0K5J0K0K0j0nnn%J5L0M5M5K5J5nj0
1396B95%nj0j5nJ5K5NN%Nj5n%k0k5k5%J5nnn%J0j5%%%Nk5m0j5nj5j0n%n%J5J5%l0j5K0J5j5
1393A10nJ0n%N%NNj0J5%%nj0j0nJ5L5L0K0NJ0J0NNNNNnnk5n5j0k0j5j5j5nJ0L5%%NNNJ0NJ0
1389A65j5j0J0K5L0J0j5j5NNNJ0K0M5L5K5K5nl0n0n0n%%K0J0K0J5j0j0j0nj0j0j0nk0j5nk5
1387A50k5nk0j5NJ0nl5m5k0NK5L5L0%%j0j0j0j5n%J5L5L5K0nnj5j0j5j0k0j0j5j5nJ5N%NN
1384E0j0J0L5Nj0j0nJ5j0J5K0K0j5j0%J0NJ0j0J5J0%nK0NNk0k0NK0%j5nnj5Nnnn%j5NJ0NJ0
1381A15J0J0NJ0J0%k0nnk0%j0j5k0l5l5j5NM5M0J0K5K0J5K0Nk5k0nnn%nnnn%nJ0NNJ0nNNJ5
1377A30J5K5Nj0k5l0n%%n%J0j0N%j0j0nj0%j0nj0k5l0nJ5J5K0K0J5NNN%NNN%nj5k0%J0L0J0
1374A10K5J5Nj5l0n%j0Nnj5j5%J5Nj5l0nK5K0%NJ5%J0%N%%J0nnJ0NJ0K0%J5J0J0J0j0j5nj5
1371A60j0j0j0j0%%J0nl5k5J5K5L0%k0j0%N%NJ0%j0J0%%J0nn%nnn%n%K5M5M5K0nl0k5j0k0
1368A50k0j5k5k0j0j5k0k5j0J5J0J0J5M0M5J0j0nJ0%%%NK0K0nk0l0k0j5l0m0j5%J5j5j0j5
1366b5nJ0K5K0K0J0K5K5J0%j5nj0%j5j0%NNNNNJ0J0%NNJ0%J0%%J0Nj0j0Nnn%j0Nj0j0%K5N
1362A30j5k0%K0%J5NNJ0%%j5%j0j0nj0%%%NnN%nN%n%j0%n%nNJ5NJ0%J5K0nJ0J5J0Nj5k5k0
1359A25k0nNK5L5L5K5Nnj5j5k5nJ5J0J5J5NNk5k5k0N%j5j5j5K0J5K0J5J5J5j0l5m0nNJ0J0
1356A55J0j0k0nk0k5nj5j0NL0K5J5K0K0K5J0j5k0j5k0j0N%nj5l0k0k0%K5J5NJ0J0J0J0J0N
1354A40NJ0L0J0j0j0nJ5%J0%k0k0%j0j0nj5J0J5J0J5L0K5j5l5l0n%K5M0M5J5Nj5j5j5j5j5
1351A90j5k0j0j0NJ0j0%J0j0Nj5k0k0k0J5J5J0J5J5J0j5k5k0j5NK0K5K5K5K5%j5j0%J0J0j0
1348A85l0l5l5n%NK0J0J5J0J5J5J0NJ0nm5l5j0NJ0%J5K5nk0j5k0j5j0J0L5L5K0J0L0J0nJ0
1346B25N%%NN%%%%%J0j0N%j5j0j5j5j0j5k5n%nnnnnn%%NNNNN%NNJ0NJ0j0K0J5nj5j5j5j5J0
1342A35K5L0%j0l0k5k5nnj5NJ0L5K0K5%k0j5%N%%J0N%NN%%n%L0J0j5j0j5Nnnnnnn%K5K5%J0
1339A95K5J0J5nj5k0%nj5j0j0nj0j5%J5L0M0J0%%n%J5J0J5J5j0nj0nJ0J0%J5J5J0j5k0l0n
1336B40J0J5NNJ5%j5l0k5k0j0NK0L5K5K5M0K0NnNnN%nNJ5NJ1J5L0N5M0L5M5L0J5nk0NM0N5
1333G36N1O5N0O5O0O5P0O1P5R5J20J21J10J25J41J55J55J71J55J71K05K41K46K65K61K71K55
1332D561K71K41K25K01J60J10O6Nl6o5j15j75k01k16k15k36k60k81k81k76k55k71k66k55k16
1330B220j90j61j55j30j06p0n5n5o5o0l6k0j5j5k0m0l0l5n%m5m5l5k0%k0j0nJ5K0K0J0J5J5
1328H72J0K0L0L0K0NnnL0O5N5O1K5L0M5Q0R0R0R6R0J10J41J40J70J71K00K01K10K51K76K81
1325C885K80K81K86K85K86K71K30J91J50J36R0O5%l5n5q0j06j50j85k16k21k10k01j65j35
1324D677r6n0k0K5M5P0R1J20J40J81K15K36K01J40J15R5O6L0K5%o5j16j55j76k10k41k70l01
1322D772l06k96l11l00l01k71k55k21j96j65j55j41j25j30r6n5m0m5o5o0k0NJ0%nj5%J0NN
1320A233NL5N0N0M0K5K0N0R6J15Q5P0R6J25J30J51J40J65J86K20K26K11K10K26K40K61K56
1318D717K35K36K05J76J50J26J10J15R0M5K1N%j0J5M0L0L5L0N0N0N5N5L6Nj5l1o0j00j20j31
1316F165j40j80k26k51k85l06l06l01l11l00k86k86k71k30j81j50j40j21j30j05j11r0o5l5
1314A358m0o0o5n1k0J0NJ0J5J1j1j0k0%J5J5K6M0L5L5N5Q0R0R6R5J20J51J50J55J56J65J66
1312B777J80K11K45K71K66K45K31K00J96J60J11P0M5K0j5n5o0q1j15j60j81j65j51j45j45
1310C955j46j35j15r1m0%M5P1R0R5J15J26J55J46J55J30J11Q0O5L0%l5r0j06j25j30j61k00
1308C995k36k35k41k41k45k31k35k16j91j65j75j61j40j00o6m5o0o5o5m0k5l5j1k5k5k5l0
1307F66k5k5j0j0nj0nj0nj0Nj5nnNN%J0J0%NNK5J5NL5N5N5N6L0K0J0N0Q5Q0O5O6Q5R0Q5P6
1304A559J00J20J40J41J55J46J65J75K01J90J76J65J41J35J20R1O0L0J5J0nl0p0j16j40j81
1302C493k10k21k25k31k10k06j95j86j55j41j25j15r0o1p5q0j10j01q5q0o5n5k5j5j0j0nj5
1300C91ok5%Nj0j5k0k0k5nK0J5nj0l5l0k0nj5k5j5k0k0j5j5k0j0J5J0J5J5J5J5M0K5J0k0m5
1297A40l5k0j5k5j0%J5NJ0%%%Nn%J5M5K5%k5j0nJ5J0nj5%K5K0K0K0%%j5j5J5J5Nj0nnNNj0
1294A85j5m5l0J0K0K5Nj5j5j0nJ5J0k0l5k5l0J0J0NJ0%j5%nj5%Nj0NK5K5J0j5J0K5L0J5%%
1292A50j5k0l5l0l0%NnJ0%%J0nN%%N%NN%j5k0j0NM0M0NNJ0j0j5j5j0nj0j0k0nj5j0J0L0K5
1289E5J0%j0k0%j0j0Nk0NNK5M5L0L5J5j0l5l0k5j0j5j5J0L0Nn%NN%J5nj0N%j0%nj0N%j0%n
1286D0nnn%n%j5Nj5N%j0j5nnj5nJ0K5M0O5M5K0j5nk5k5j0j5j5nNL0nk5j5j0%j5%%j5nn%K0
1283eJ5Nj0l5l0j0%NJ5n%J0NNJ5%J0J0L0L0nj0j0Nnj0%j0n%j5J5Nn%NN%n%%K0L0J5%k0nNK0
1279H0NK5Nn%N%NNJ5K0j0j5j0j5l0k5nK5K0%NNnJ0N%J0nnj5j5%j5j0j5nk0k0l0j0L0M0L5L5
1276A00Nj5n%nj0j5NK0j0k5k5l0k5nJ0L0J0nJ5J0J5J0J5J0j0j0N%n%%j0N%%l0j5J0J5NNK0
1273F5nk0k5l0j5J0K5L0J0K0K0K0K0%k0j0nj0j0j0nn%%%%N%%j0j5J5K5%Nj0J5J5K0J5K0nl0
1270A15n5m0j0%K0NL5L5nl5k0J0J0%k0k5%K0K5J0j0J5K0J5J5nn%nnnnnj0nk0k5%NK5K5J0N
1267A05%%%%%%%nj0j0%%j5n%K0M0L5K5Nj0k5m0l0j0L5L5J5N%n%j5j5Nnj5nj5n%k0NK0K5M0
1264A55K0nN%%n%%NnJ0J5j0nK0Nn%nn%j5N%j0j0nNj5j0%%j0nj0n%j5%%j0j5j0%%J0Nj0k5j0
1261B5K5J0%nj0J5NK0K0j5n%NK0n%J0NNJ0nNNN%%N%%j0NJ5%j5j5J5L0L0K0j0k5j0j5j0J5J5
1258A85j0l5nK0J5J0L5L0J0nk5nk5k0nJ0J5%J0J0Nk0k0k0j5j5k0j0k0J0J5NJ5J0Nj0k5k0n
1255H0J5M0M5K0k0l0k5j0%%J5J0J5J5Nnj5l5k0l0l0k5%K0K0%nNj5NJ0J0K5J0%K0J0J0%K0K0
1252A80%j0j0nj5k5nn%k0k0NK5L0J0K5K0K0nk5l5l5j5j0J0J0J0nnnJ5NNNN%Nnj0NJ5K5L0J0
1249B00j0j0j0j5j5nl0m5k5l5k0j0J0J0J0j0nNNL0L5K5K5NNj0nk0%%NJ5%j0j0j0j0NK0J0J0
1246A10J5J0K5nj5j5j5k0%%j0J0Nj5j5k0j0NK0M5L5K0NNj0nj0j0Nj5k0NK5J0J5K5J0J5L0%
1244B40j0Nn%j0n%j0j5N%j5k0j0j0k0j0j5k5n%%%%%%j0NK5NK0J5J0J5J5J0J0nk5l0m0l0j5
1241D0k5m0l0%K5M0K5J5J5K0%j5k5k0n%%J5K0Nn%K0J5%j0l5m0j0%%j0J0L0L5J0nnJ0L5L0%
1238A35l5l5%%j0%%J0J5J0J5nl0l0%J5J5nk0j0%J0J5NJ0%J5NJ0K0%j5j5nJ0NJ0j0l5nJ0K5
1235A00J0NJ0NNnnj0nnnj0n%%%%nN%%j0j0nj5N%nk0k0nK0K5%%j0J0K0K0Nk5j0j5K0K0J5nk0
1232G0l5l5j0NNJ5K5M0L5K5L0L0K5%k5j0j0j0j5j5j0j5j5N%K0Nk0k0n%NK0J0J0%j5J0N%J0
1229A40NNN%nj0Nj5%nj5%Nj5j5Nnnj0nn%j5%nnnnJ5K5L0J0nnj0nj5j0k0nJ0L0K0J5K5K5K5
1226A80K0K0Nk5l0N%j5l0m0j0%%n%j5k0j5%nnnJ5J0J0nK0NNj0j5k0%nJ0NN%J5NNj5m0k0k5
1223c5J0K5L0L0K0j0j5k0%J0K0K0J0J0J0J0J0J5K5Nj0k5k5j0nj0nnNJ5NJ0J0%j5k5l5j0J0
1220E5Nn%J0J5%j5j0j0j0j0j0nJ0J5K5L0K5J5j0j0nj5nj0N%%%j0k0j5j5NN%J0J0n%J5nNJ0
1217G0n%N%NNNK0nj5%nk0j0k5k5nJ0J5K5N%n%nJ5J5J5J5J5K0K5J5nJ0J0nm5n5l0j0j0%j5%
1214B0J5%NJ0J0NNJ0J0J0J5Nj5%J0K5L5j0l0k0j5j0J0Nn%%%%Nj5J0%j5j0nj0nj0j0N%nJ0n
1211D0NJ0nNK5K5NK0J0K0J0%j5Nj5%J0nk0l5j0N%nJ0J0nk0k5l0k0NJ5L0N0M5K0j5k5%%l0l5
1208F5l0j5nnJ0K5K0J0J0j5j0J0Nj0j0Nj0NJ0j0nN%n%nJ0nl0nNK0J5K5L0J0nj0nj0k0j5NK0
1205H0K0j0j5%nJ5NNj0j5nj0k0nJ0L0L5L0M0L0J0j0NnnN%n%j0j0n%j5nnj0nj5Nj0j0k0%J5
1202A00%j5l0j5N%j0j5j0j5j5j0j5j0j5%K0J5J0NJ5K5%nJ5%N%%%%K0j0k5k0k0%nj0%nNj0K0
1199b5J5K5Nn%%nK5L5L0L0j0k5j5j5%Nj0J0J0NNJ0NJ0J5nNj5J0j5k5k0J0J0NNNN%K0J0%j5
1196A20j5j5J0J5nk0k5%J5NNNNN%K0J5J5J5j0k5k0j0%%%%J0n%%%%nk5l0j5NNJ0J0NJ0J0J0
1193A00J0J0j0l0j5k0k0j5k5j0%K0J5J0J5J0J0J5%%j0J0K5J0j0j5k5k0k0k5%K0%J5K0K0K5
1190I0K0K0K0K5K0nk0k0nj5j0nj5l0j5J0J0Nk0Nj0j5%K5K5nJ5J5n%nnnNj0j0%%j0j0nNj5j0
1187C5%J0K5L5%nk0k5nJ5K5%j5j5%J0L5Nj0j5NNj5n%K5L0j5m0n5m0j5j5%K0J0NJ0J5NJ5%%
1184C0Nj0J5j0j5J0L0Nj0j5%J0%NK0J0NK0j5l0k5j0j0NNn%%%%NNNNJ5%NJ0%NN%NN%Nnnnj0
1181G0%nj0%%j5%j5nnn%%J5J5J0K5L5J5j5j5nK0K0%%%%nk0j5j5j5j5k5nNk5j5%M0M0K0%j0
1178G0nnnj0j0j5%J5L0L0J5%j5j0nj0j0nj0J5L5K5K0%k0Nk0j0nnj5j0j5k0j0J0L0J5J5J5n
1175I5nJ5NK0N0M5K5J5nk0k0l0l5j5j5k0j5j5j5j5k5nJ0%nJ5NNnJ0L0L0J0j0k0j0j0j5k0%
1172C5j5j0%NL0M0M0L5J0%k0l5l0k5k5j0K0J5Nnk0J5K5J5j0j5J0J0NJ0%NJ5%N%%NJ0j0k5m0
1170G0n0l5j0K5K0%%K5O0L0%j0m0l0k5J0J5n%J5J5K5L0J0nj5j0j5N%N%N%%Nj0j5nk0k5l0n
1167A0J0J5%NJ5J0J0J0J5j5j5j5j5nk5k0j0J5N%K0J5%J0J0K0K0K0K0j5j5j0j5j0J5%%%%%%
1164H5J5NJ0J0%j5l5l5j5NnnM5M0K5%%%l5l5n0k0j0nNJ0NN%J5nJ5NNJ5nJ0J0NJ0%NNNN%N%
1161A05J0J5k5k0nnn%J0J0J0J0nl5l0j5J0NnJ5NN%NNnn%%%J0j0nj0J5L0J0j0NNJ0J5k0k5%
1158H0n%nNK5J0NL5L0J0j0nnNM0K5%k5m5l0l0l0l0k0nJ0K5K5%J5J5J0j5nNN%%%NN%Nnj0nn
1154A05nnnnnnnnn%Nnl5j0K0M5n%%%NNN%NNNNn%%%%%%nj5j5%l0l0l0j0J0K0K0K5K0J5K0j0
1151I0k0j0K5N0L0Nj5%nm5m5k0%j5J0nnNL0K5J0NN%%j5l5%K0K0K0j0j0N%k0l5k5%j0j5NK5
1148B5NK0J5J0K0J0%%%n%%nN%J0J5nnj0k0%J5J0K0J0j0j5j5j0n%%%n%nNN%%J5%NJ0%%J0%N
1145A30nJ0Nnj0k5k5j5K0K0J5K0J0%J0%j5nk0nJ5J0K0J5%nj0NL0L5K0k0k0k5NJ0L0M0M0L0
1142C35M5O6O5N0O5J10J21J15J05J21J15J05J00P6M0k0q1j25j65j56j50j35j16j00j00j01
1140C85p0n5l5k0l0k0nj0%nm0l5n%J0K0K0NK5J0%l0m5l5k0%J0J0J0J5%nj0NNN%NJ0%J0%%%
1137H5Nnk5j5J5J0Nj5%n%nj0N%NJ5n%J0%J0%NJ5%j0J5J5j0nj5j0j0j0j0k5%NnJ0%N%N%J0J0
1134F5J0J0J0NJ0NJ0k0j5%K0K0K5J5Nn%%j5k0j0k5k0j5k5k0J0L0K0J0%k0nj0k5k5l0k0%K5
1131b0NJ5L0L0L0K5J5nN%NN%Nj0nj0j0NNj5j5k5l0j0K0K0K0K0K0K0nk5k5nnnnj0j0%M0M0K5
1128A55J5nj0k0k5j0NNNNk0m0o5o5l5j5NJ0NNJ5L0K0K5J5%j0J5%k5l0j0K5M0N0L0J0NNJ0j5
1125A10l0j5j0%%J0nj5j0j0J5J5K0J5K0Nnj0j0k5nNNk5l0nK5J5%J0NJ0N%%%%j0J0nn%%%n%
1122F5%%%%%%%j0J0NnnN%%NnnN%%%%%%%%%%%%N%%%nk0NK0K0Nj5j5%NnNJ5j0nJ0%%N%%N%Nj0
1118H5l0nK0M5L5J5j0k5m5l0j0%nk5k5NK0K0%k0l5k5k5%J0j0J0L0L0M0K5nj5J0K5L5J5j0k0
1115A00j5k0n%J0J5J5J0nj0j5%K0L0K5L0%j0l5l0j5j5k0j0nK0J5%J0J0J0N%%%nNnn%nj5j5
1112G0nj0j0j0j0%%%%J0nnJ0%nJ0j0J0n%NJ5K0L0J0J5K5K5J0nj5j0j0j0j0j0nj5NJ5L0L0J0
1110A90nnk0k5l0k0J0J5J5J0NNNNNj0j0k5l0l0j5nNj5j0%%%%%K5J5J5K0j0k0j5j5j5j5j0k0
1107c0%n%K5K0J0j0j0J0J0NJ0j0%NJ5K0Nk5nk0%%J5NNj0j5nnNJ0j0j0J0L0L5J0j0j0j0Nn%
1104F0nnn%j0j0K5K5NN%NJ5J5k0k0%%%%NJ0NNNnk5m0k0J0K5K5J0%J0NK0J5K5J0j0l0k5j0n
1101I5J0%%nk0k0nnn%n%%n%J0J0J0J0J0nl5k5%K5J5J0J5J5J0J0%j5j0j0%k0k0%L0J5nn%J5
1098I5NJ0J5J0j0k5j0J0%%J0J5J0J5%l0j0j5j5j5j5j5J0J5J0J5J5K5%k5j5j0J0K5K0%k5k0
1095H5J0J5%l0j5%nj0NNK0nJ5J5K0Nj5j0j5j0j0J0N%K0K5%k0k5j5J5J5J0J0J0J0k0k0j5k0
1092F5k0%K0K0K5K0%k0k0j5j0k0j0K0NnNNNNNNNNNL5K5J5NNJ0NNnn0n5l0nJ5J5j5l0l0j5j0
1089a0j0k0nK0J5J5J5J5%%K0NNNNNNN%j0l5l5j0K0K0L0J5nnnn%nJ5M0M0J5j0nK0K0Nk5n5l5
1086H5j0K0K0nm5m0k0J0L0K5J5j5k0j0nj0J0j5%%N%%%%%J5j0nJ0%%%N%N%NNNnJ0nJ0NN%%J0
1083I0nNNj0J0%%%Nn%%n%%J0nnJ5K0K0NNl0l0j0%J5J0J5J0nnj0n%nj0j0J5L0M0K0n%j0j5j0
1080A50j0nj0j0nk0%j0j5J5j5j0J0n%n%j5j0j0j0j5j0j0j0J5K0M0Nk0j0J0nk0k0K0J5%NK0
1077D0K0K0NNj0%j5j0j0nk5k5j0J0J5J0J0J5J5NK0N%k0n%j0l5l5nK5J0N%%%%NNK0K5L0J5%
1074A15j5j0%nj0j0%j0nnnj5%K0K0L0J5nJ0K5M0K0j5l0k0nj5nj0j0j5j5j5J0%%NK5J0K0J5
1071A30%j5nj0j0n%K0K5J0j0j0j0K0K5M0J0l5m5m0l5nJ5J0nnnj0nJ5%N%%J0nnk0j5j0J5J5
1068D5J0J5J5K0nk5j5%J0NJ5nl0l0j0NJ5J0L5L5L0L0K5j5m5m5l5nJ5J0j5l0j5K5L5J5J0J0
1066A15K0K0K5J5nk0j5j0j5j0j5j5J5J0J5J0K0K0J5j0%j0m0m0l0%J5J5J5nj0j0k0k0nK5M5
1063A10J5J0J5Nk0l0j5J5K0j0k0k5nJ5K0j0nnnnnNj0%J0NNNNNNNNK0nJ0NJ0NJ0j0%Nk0nN%
1060A40J0j0l5l5nk5j5j0%N%N%NN%NJ0NJ0NJ0nJ5j0l5l5j0NNNNnj0Nj5j0nnnNK0J0j0k0%K0
1057eJ5K5j0j5l0%L0L5J5J0%%NN%N%N%J0nj5j5j5j5j5k5l0j0L5O0N5L5L5%j0NJ5%k5k5j5n
1054A15nj0J5M0K5K5J5nNNk0n0m0k5%J5%NNJ0j0J5J0j0l0k5NK5K5Nj0j0j0j0J0NNJ0N%%J0
1051A40K0K0K0K0J0nJ5j0j5k5j5k5l5j0%K0%J0J0NNNJ5%%k0j0j0N%%Nnk5j5j0%n%%J5L5K5
1048A60K0%l0j5j0k5j0k0j5NNnJ0L0J0j0j0%%%%%n%nK0nNJ0J0N%J5j0n%j5Nj0j5N%J0J0%j5
1045A00nL5N0M5K0Nnj5j5j5k0k5nj5j5j5k0K0J5J0J0J5N%nm0l5k0NK0L0J0%NN%Nn%K5J5j5
1042A60j0NL0J5J5j0l5k5k0%NnNN%%%NnnN%%n%N%nN%%%%NnnJ0Nnj0J0NNj5l0nK5K0%k5k5%
1038I5J0K5%nK5N0J0l0n5m0k5j5NnJ0N%j5nj0j5%J0%%K0K0K5J5K0J5K5J5J0K5J0J5J5Nj5l0
1036B15%nJ0j0l5n%J5j0j0j5nJ0Nj0k5j0%J0j5j0%j5nJ0J0J5L0M0L5J0j0l5k5nnj0j0nNNl5
1033A00m5l5%NJ0K0J5%J0N%n%nNnj5J0J5%nK0J0%NJ0%nJ0j0nJ0j5NJ0NnJ5NNNNJ0J5J0j0j5
1030A70%K0J5J5%j5k5k5%Nnnnnj0nnnn%%%%j5NK5L5L5L0J0Nj0%nnnj5k5k5j5NJ5K5J5nl0j5
1026A45j5k0%%K0j5j0J0J0j0NNj0Nn%J0j0j5J5K5K5K5K5J0l0k0%%%N%j5j5j5k0%k0j0nNK5
1023A10K5NJ0K5K0N%k0j0j0j5%nj0nj0nnNJ0J0NNJ0NJ0nj0nnJ5K5L0J5NJ0NNnj5j0j5%%nk5
1020A75n0l0NL0J0J0j5l0k5nL0N0L5J0j5j0k0k0j5j5j5%Nj5j0%K5K0K5L0K0nk5k5k0%J0NJ0
1018A40J0%j5j0%J0J5K0Nj5k5k0j5%J5J0N%J5J0N%nn%%J5M0M0K0Nj5k5l5m5l0k0j0j0NN%%
1015I0%nnNNj0k0nNN%K5Nm0l5k0J5L5J5nnK0K0J0%%K5K5%j5nNK0J5NJ0j0n%%N%k0l0l0k0J0
1012I0J0%J5J0L0J5K0k0m5m0k5j5%J0J0K0K0nk0j0%j0%j5%nn%K0L5K0nNK0M0L0j5k0J0J5K0
1009B10%l0j5l5m0k0k5l5m0k0K0K5K0L0K0K5L0J5nj5j5j0J0L0K5J5nk0k0%j5j0j5j5J0NNN
1006I5%J0J5%j0nJ0L5J0nJ0Nk0l0l0k0J0NNNK0j0k0k5j0j0nj0J0NNJ0nJ0K0j0j0j5j5j5K0
1003C5K0J0K5L5J5L5J5Nk0j5nK0Nj0l0k5j0%K0J5J5NnNJ5K0%k5k5m0j5%%J5%nN%nJ0N%nk5
1000H5J0K0K5K5K0Nj5j5J5Nj0k5k0J0J5%%NnJ5nj0K0%k0nj0nj0j0nnj5j5%NJ5k0k5j0%K0L5
997I0K5K5%j5%J0nNK5J0%k0k5nj0k0m5k5n%NJ0K0N%K0K0Nj0%nnj0nj0%J0J5NJ5Nj5l5l5%J5
994C5J5%nJ5J5nn%Nj0k0k0NK0J0%NJ0J0NNJ0N%Nnk5l5l5k5J0K0J5J5K0NL0J0NK0K0Nj5k0k0
991A05k0NJ5J0J5J0J0K0%j0k5k5j0%K5M5M0L0j0m5m5m0k0nNNJ0J5NNK0J0J0j0k5j5j0k5J5
989I0L5K5nj0j0%nj0j0%J5J0j5k0k5j0NK0NJ0J0NJ0J0NJ5%%j0J0n%J0j5j5l5l0k0nJ0K0nj5
986D5j0j0j0k5nnk0J0K5NK0L5L0J0j0k5j0k5j5J0J5J0J0%j0k0J0K5K5K5L0%J0%%J5n%J0%K0
983A90K0%m0n0l5n0k0%%k0j5%Nj5k0k0%K5O0N0K0j0j0%Nj5nj0nj0%n%%%%j0NK0%J5J5J0J5
980I0J5J0J5J5J5K0k0k0j0k0nNK0J0%j0l0m5k0J5Nj5k0k0J0J0NNNNNJ0NNk5k5k5k5nnJ5J5
977a5L5L5J0n%K5L5K0j5j5%%N%j0j5%%%%nN%nn%j0nn%nj0J0J0J0J0NJ0J0NJ0NnJ5%%%NJ5J5
974A75j0k5nNJ5j5l0k5l0l0j5NM5M5K5%j5k5j0J0J0j0nnj0%j0nj0%NJ0NJ0J0NNJ5j0j0Nj5
971H0nnnnnJ0%%nNN%nN%n%%nNJ5J5K5J0j5j5j5k0nnnK0J5K0%k5k0%K5K0J0%%J0J5K0J5K0j0
967A85k0k0j0j0%j0nK5L0L0K0j0k0k0j0J5J5J0K0Nj0l0l5j5nk0j0k0k0NK0K5%j5j5j0J5K0
965A00j5%nJ5J5j5NK5L5Nj0l0l5m5o0m0nK0M0M0K5K5K5K0K0%k0j0j0%k0j5n%nnk5l5l5k0%
962e0NJ0NJ0K5K0K5K5K0nk0k0n%J0J5L0Nnj0nnJ0J5%%n%J5%j5k0k0nj0J5L0L0J0%l5n0m0j0
959eJ5L5K5nNJ5L0L5nk0j5j5n%j5j5k5NK5L0J5nNNNj5l5l0nJ5K0K0J5J5%nJ0J0NJ0j0nnj0
956A20Nk0nj0nk5k0j5J0K5J5J0J5j0NN%N%%j5j5k5nJ0J5J5K0N%%k0NK0N0L0J0j0l5m5j5j5
953H5k0j0%N%NN%J0%NN%NNN%NJ5J5K5J0J0K0K0J0j0nj5nj0j0j0j0j0j5%k0j0nk0%nJ5K0nN
950A10J5NJ0%NN%nJ0N%j5j5j5j5%J0K5K0K0nj0k5l0%J0nn%NnnNJ0nk5j5NK0nj0%j0NJ5%J5
947A05L0K5%j0j5nJ5K5NnJ0nl5l5j5J0L5K0Nj0%k0k0nnk5k0j0%nnN%j0Nj0j0j5j0j0J0L0K0
944D0K0J0J0J0J0J0J5J0Nj0j5j0j5nk0k0%%J5%J0L5K0%j0%L5K0NJ0j0k5m0k5k5k5k5l5%J5
941a0J5L0J0j0j0k5%J5K5J0%j0J5N0K5k0j5n%J5j5%%%nN%J0NnNJ0nk0k0k5k0%K0J0J0j0j0
938D5j0j0J5L5K5K0NNJ5nk5k5l5k0J0J5J0J5J5J0J5J0j0j0j5j0j0j5k0%J0L0K5J5J5K0K0K0
936B00Nj0l5l0j5J0L0L0j5j5j5j5j0NL0L0K5nk0k5%nnnJ0Nj5l0l0j5%K0L0M5M5K5J5%l0l0
933A85k5k5k0k5J0NNNJ5J0j5k0nN%n%%%%n%J0j0%J5J0NJ0NNNK5K5%j5l0j0J0N5L0J5%J5Nl5
930B40n0m0m0l0k0J0J5K0nNJ0%nJ5nNnNL0K0nj0%K0NNnk0m5m0j5K5M0L5L0K0%k0l0l0j5j0
927A10%L0L0%m5n0j5K5K0J0j0k5NJ5J0%k5l0%J0J5K5K0J5J5J0NJ5J5%NJ5J5%k0l0l5j5NNj5
924A30l0l0j0%K0NJ0K0NNj0j0j5J0K5L0J5j0j0j5nK0K5M0L0J0nk5l5l0l0k0j5j5j5m0l0j0
921a5NL0L5L5K5J0j0%%J5K0%%j5j0J5L0Nk0l0j5NJ0j5l5j5NJ5N%N%%J5J0K5Nj5k0l0j5J5J0
919I0nl0N%nNK0J5J5K0j0k0j5k0NJ0NNNN%J0%l0k0nJ0K5K0J5J0J5%j0k5nK0J5nk0l5k5K0K5
916A05J5%%J5J5nk0l5l0k0NJ0J5Nj5nJ5L0K5J5%NJ5J5J5J5j0j5j0j0j0j0j0nj0nNK0K5J0%
913A70k0j5j5k5nnnK0L0L5J5Nj5%%nnNj5j0nJ5J0j0l5j5%j5j5j0j5k5nNNnJ5%NN%j0j5j0j0
910@j0j0j0n%K5N5L5J0j5n%Nj0n%%n%j0J5nNNnJ0J0nNNnJ0K0K5nk0j0j5k5nL5L5J0j0j0j0
907A05nk0l5k5j0J0K5L0L0L0J5J5j5k0%nJ0j0k0k5NJ5%j5m0l5j5NL0K5K0%%J5K5%J0J5%nn
904A30Nn%n%NNj0J5L0J0%j5nnj0nj0nj0j0N%N%K5K0j0j0j0j5%j5l0k5nJ0J0j0NNK0K5j0j0
901H5nJ0%%%%%%k0j5j0k0j5j5k0j5L0L0L5L0n%nn%%n%J0K5K5Nk0k0%K0Nj5nnj0NK5K5J0j0
898A35l0l5l0j0J5M5L5%%k0k5l5%J0J5J5J5J5NNN%%N%%J5Nj5l0l0j5%J5L0J5nj0%K5K5nk0
895A35k5%J5%%K5L5M5J0k0l5l0m0l0n%J0J5%K0NNJ5nk0k0%J0L0L0J0nk5j0j0%L5L0Nk0k5k0
892A40j5%K0J0J5n%n%K5K0J0N%Nk0m0l0j0nnj5j5j5j5j5j0j0j0j0%J5L5L5K0J0j5j0nJ5L0
889A30K0%j0%nnNj0nnn%n%j5Nj0nNj5%n%%NJ0j0nl5l5j5J0K0M0L5L0J0J5J0J0%nk0m5k5NK0
886I0J5J0nnNJ5J0K0%K0NNJ5K0%j5k5l0j0NJ5j0%nj0%nn%%j0j0N%j0n%n%%nK0J5nk5k5NJ0
883H0%nNK0J5j5l5l5j0K5M0L0L0K5K0K5K0j0j0j0j0k0k5k0k0NK0J5J0j0k5j0k0k5nk0j5J5
880D5K0L0J0%K0J5L0J0nk0l0k5j0%n%%L0L5M0K5%%J0Nj0j0k5k5J0J0K0j0j5k5k0nJ0%j5nJ5
877A30K0K0N%nNJ0Nj5k5%J5J0n%%j0nN%%k0j0k0j0j5j5j5j0J0L0L5L5L0%k0l0k5j5NK5J5J0
874A50k0k5j5NNj5n%j0n%%N%%%Nn%K0NN%j0k0l5l0j0NJ0n%%K5L5L5K0J5N%%Nj5k0k0j0J5L0
871A25K5J5Nj5%nk0k0k0k0j0NK0L0K5K5K5L0%%N%j0j0j0j5k5k5%K5L0J5nnj0j0l0l0k0k0%
868G0J5K5N%k0j0nj0j0j5k0%K0K0%j5j5%%J5J5K0N%%%%j0J0n%Nj0NK0NJ0j5%J5K0K0Nj0j5
865A40j5NNJ0j0nk0%NNJ0NK5K5J5j0m5l0j0j0N%K0K0J0J0J0J0%%j0k0l0j5%NK0%nj0j0%J0
862A15J0k0j5l0j0k0j5k0k0J0J0J5J0%J5K0%J0J5NJ5NN%J5L0K0k5l5k5n%L0J0NNJ0J0J0J0
859A75NJ5j0nJ0%%N%j5j0j5j5%k0l0J0NNNJ0K0%J0J0nj0nnj0nnj0N%J5nk0k5k0k5NM0L0J0
856A20nJ5K0j0j5Nnj0%J5K0%j0J0%%%n%%NJ0J0N%J5NNnnj5%%j5j0%%%NNk5j0J5J5%%J5j5k5
853A30k5K0L5j0j5j5j5nj0k0%K0K0J5L0K0J5L5Nnj0j0j0j0j0j5n%NnJ5N%%NJ5nNNNJ0N%j0
850B10j0k5%j5j5%k0j5k0NK0K5K0K5K0nk5j5j5k5nj5j5nNL5L0K0J5%k5m0k0%%%J5J0NNj0n
847A20nJ0j5%%%%%%nJ0n%nk0j0j0N%nJ5L5L5K0j5%nnnnj0j5%J0J0J0J5j5nK5K5K0K5K5K0n
844B70nj0nn%nnk0k5J0J5%j5j0nj0k0j5j0j0k0k0j0J5N%K0NJ0J0Nj5m0m0j0K0L0K5L0J0%J0
841A60%nk0k5nK5nk0k5j5J0Nj0k0j5K0N0M5K0j0k5j0J0Nnj0N%nj0%n%n%n%j0%n%J5J0j0k5
838G5nJ0%%j5k5%K5L5J5J0L5M0Nl0k5j5%j0n%J5%J0J0K0J5J0nl0k0j5%%nNL0M0J0j0%nj0%
835A85J0J0K0%%%%j0j0k5k5j0j5j5j0j5j0j0j0n%K0M0M5K5%k5k0nn%nj5%Nj5j0NK5L0M5L5
832B30nk0j0NJ5k0%j0nn%nnnnn%j0j0%k0%N%J0NL0L5Nj5j0j5j0j5NJ5L5M5Nk5j5%J5J5K0J5
829B65K0J5J5K0j5l5k5k0k0k5m0j0nj5k0%J5L0L0J5j5j5j5j5NNnJ0J0J5J0J5n%k0m5l0nK0
826A15Nnnj5Nnj5%j0j0%j0nJ0J0J0J0L0K0%%nJ0J5nnJ0N%NK0K5Nk0j5NJ0k0m0l5k0%J0%J0
823A00NJ0J0J0nnnnnNL0K5Nk5k5k5%%%%%nJ5L5J5nk5k0NNj5j0nnk0%%j5j5%J0J0J5J0J0J0
820A00%J5K0%j5l5k5j0nJ5%n%n%%n%J0NNN%J5nJ5J0J5J5J5J0J5K0Nj5%%j5nnj0j0j0k5k0j5
817G0n%%%%K5J5Nnl0k0j5NK0J5J0J5J5J0J5Nj0nk5l0j5nNK5N%k0j0NK0J0NJ0K0%j0%K5K0N
814A75j5%n%%%nJ0J0K5j0j0k5l5j0%J0%J5%k0j0j0%nj5NK0L5K5K5J0k0j5NNnj5j5j0nk5m5
811D5m5l5k0NJ0%nj5j0n%J5K5K5J0J0j0nNJ0M0K0K0nnj5j0j0J0NJ0J0NJ0NNJ0j0%%j5k0%K0
808I0K0J5j0j0%nJ5J5nnnnNj0j5J0%nj0Nn%%nJ0K5K5J5j5j5j5j5j0nj0j0K0J0J5M5L5K5J0
805B20k0l0j5j0j0nnJ0J0J0nnJ0j0l0k5n%K5J5J0J0J0K5%k0k0k0k0NJ0J0N%J5K0nnnj0j0n
802A25l0j5J5K0K0%j0N%J0K5K0K5Nj5k0j5k0j5l0l5j5J0N0N0L5J0j0j0j5l5m0k5j5%N%%Nk5
800D0%J5J0J5j0J0%NNJ0NNJ0%J5NJ0NNj0m0l5j5nJ0N%K0J5%j5nJ5N%%l0j5j5J0K5J5J5NJ5
796A30j0k5j0J5n%K0L5M0M0L0%%k0k0k0k0k0J5J0J0J5n%n%n%j0N%%%NNn%%j0j0k5l0j5J0L0
793A45K5j0nnnk5k5nK5J5%%nNNNNJ0J5NJ0J0k0m0k5NK5J0J5k0k0k0k0n%j0L0J5K0nk5%NJ0
790A20nk5j0NK0K0NNn%J0J5%%k0m0m0k5NK5K0%%K0J0K0K0J0nj0j0J5%j0j0%N%j0%nn%j0NN
787A15J5NJ0L0K5%nk0%Nk5m0l5%K5J5%NJ0J0J0J5J0nj5j0%j0j0j5%J5K0J0K0M0L0K0nn0l5
784A80k0%J5K5K5J5j0k5n0n0l5nJ5J0J0NNNJ0NNNnnk0k5k0nL5M5K0k0k0j0J5J0j0k5j0j0N
782H5Nnnnnn%j0%L5K0L0L0J0N%j5j5k5NK0L0%j5j5j5%K0%J0j0NK0j0k0J0K5K5%nnJ5%%J0j0
779B20k0k5l0k0NK5K0nk0k5nJ5nk5k5j0nJ0J0J5J5%k5k0j5NK5K5K5K5K0K5%k0j5l0j5NK0J0
776A60%nJ5L5J0Nk0%k0k0%k0j0k0j0K0K0L0J5%k5n0m0nJ5J5nNJ0%N%%%%K0K0j0j5k0nj5j0
773G5NK5NK0J0J0K0NNK0J5N%k5%k0k0j5%nk5k0%K0nj5j0%NK0K5Nj0j0j0nnK5N5L5J5j0j0J5
770B20NNJ5Nj0k5l5l5l5j0NJ0NNNN%k5nj5J0%NNNJ0N%NNJ0NnnnnJ5j5n%NNJ5L0L5J0j0m0l0
767A50j5j5l0%K5K5%nN%nk5j5nL0N0N5N0L0J5J0J0NL0J6j6j0n%nk5m0l5j0NK0L0L5J5J0nn
764C50J0nj5j5K5K0j0k0l0Nj5j5J0%NJ0NNJ0NN%j0j5%Nk0nnnj0%j5nnj0%Nj5n%n%j5%Nk5l5
760A50j5K0L0J0k0j5k0k5j0J0%J5%%J0nNNn%J0J0%J0J0%J0NNK0%k5j5j0%j0%J0NNN%J0J0%
757B05nj0j0nj0j0%j5j0%nj0j0%nj0J5J0J5J0J5J5J0J5J0J0NJ0n%J5J0J5Nj5l0m0m0l0j5j0
755I0J0N%J5K5K5J5J5L0K5J5nk5l5l0k0%K5K0N%NNj5j0j0j0j5j0j5j0N%%Nj5k0%K5L0%k0j5
752A15nJ0%NNK0K0NJ0J5L0nnj5j0j0j0j5j0j5J0NNNJ0NJ0%J0j0nNj0Nn%NnnNK5Nj5j5%%l0
748A45m0l5l0%M0N0L0K0N%j0%j0%N%%%%%Nj0J0nk0l5j0J0J0j5k5j5j5%NL5L5N0M5M0K0J0n
746B90nk0j5Nj0nj0j0%j0j0J5%nN%nN%Nj5j0l0j5NK0K5K5M0M5N0M6K0L5N5N0O0P0P0N1N0P5
743I42J15J46J75J91J75J55J46J20J00O0J1m6j10j55j91k25k41k11j75j35j01q5o5n0n0m0
741D56m0m1o5m5l5j5j0%%nNJ5J0j5l5nNJ0j5l5l0j0k0j5j0J0M5N0K5Nn%%j0j5k5k5k0nnj5
738F5Nj0n%j0NJ0nJ0NJ0nJ0M0K5K5M0%j0nN%K0%J0%k5l5k0k0%J5K5K0%nnJ0J5j5k5j0J0Nn
735A70l5k5NNj5j5k0nnNNnNNj0J5NNJ0N%J0%J0J0J0j5k5l0j0%K0J0%J0NNJ5J0J0NK0K0Nj5
732A85k0k5j0k5n%k0j5nj5nNK0%K0K0%J5J0%j5%nnnnj0NJ5J5NJ5%J5Nnk5k0m0j5%K5K5K0J5
729A40J0nJ5J5J0J5NJ0J0%k5k5l5k0j0j0j0nnj0j0j0J0n%NnJ0n%J0j0k0J5K5L0M0K0j0k5l0
726A05nk0k5j5k0n%%%k0k0NK0J5K0%%J0J0J0J5K0%NK0J0%J0J0K0%k0k0k5k5j0K0M0%k5m0m5
723B5j5J0L0L0N%J0NK0K0NNk5k0n%nj0k5j5%J5L0K5K0%k0j0nNNk5n%NnJ0J0nl0k0J5M5K5K5
720A55M0K0j0l0k5j5j0j0K5K0M0J5Nj5k5k0NJ5%j5nnk0k0J0K5nnj0NJ0J0J0J0K0L5J0k0%n
717B15nnnj0nnk0%nnj0j0nj0j0j5l5%j0k5j0j5nJ0L5L5L0NK0K0nn%nnnn%nnn%j0%k0J0K0K5
714A25j0nJ5J0J0J0k5k5k5k5l5j0NM5N0NnNJ5K0NK5J0nl0k5nk0k5NJ5J5j5k0N%J5%k0%NM0
711A25L0J0j0n%K0%J5J0NNJ0K5K5J0L5N0L1NK0M0P0O0N0K0K0J5J5nm0n5n5p0p0p6o5k0n%k5
709B20n0l5NK0j5l0k0k0j5k0k5nnJ5NNJ0N%J5J0J0K0%J5J0J5J0K5L5M0K0k0l0k0k5k0%j5j5
706A25Nk5k0%j0j0j0j0K5K0K5K5J0J0J0Nj5l0m0j0J0K5nk0NJ0NNnj0nn%K0L0N0N5O0N0P1N0
703D76O5O5N5O5Q6Q0O5N0N0N5M0L6Nn6j00j30j15j26j20j15q1l0j5j5j5j5j5k5m5m0l0k5N
701H5L5N0M5J5j0l0n5n5m0j0NJ0nK0L0M0M5K5Nj5j0n%j5nnnn%nNj0Nnk5j0k0k0%Nk5m0j5N
698a5K5K5NNNNJ5K0J5K0J5K0j0j5n%%nK5M5M0K5K0J0J0K0K0M0K6M0N0O5O0O0L5K0%j0k5n5
695F46n5l0n5p0p1n5l5m5n0l0j5j0k0nj0nk0NJ0K5K5J0j0k5k0k0nNNj0k5l0nJ5J0J0NJ5K5
692H0%j5k0k5j5J0J0K0J0j5k5k5j0NK0K5J5j0j0nK0J0N%n%n%n%%%N%NN%N%N%%Nj5j5NK5K5
689I5L0L5J5j0l0k5j5nk5k0nJ5L0NL0L0K0j5nj0j0nj0j5j5k0k0j5k0j0L5L0L5J5j0k5l0k5
687B5k5%K0K0NJ0J5%J5K5K0%k0j5j5j5k0j5nJ5L0M0K5nl5j0K0Nn%Nj0N%nJ0j0nN%%N%%J0N
683A20%%J0J5K0J5J5Nk5m0m5m5l0k0J0J0J0J5J5J5K0J5K0%j5k0NnJ5L0M0J5j5l5k5j5J5%n
681A10j5k5%K5L0K5Nj5J0L0K0J0nj0j0nnj0j0nk0m0m5j0NNK0%%N%%J0j0j5J5L5J5nnNJ5J0
678A40J0K0J5nk0%J0J0%k5m0l0l0j5j5k5nK5L5L0K5J0j0%%%k0l0n0k5J5K5L0J0J5J0J5j5%
675I0K5K5J0k0%%l0j5J0J0nj0nj0nj0%nJ0K5K0K0%NJ5nl5l0k0J5L0L5J5j5nk5k0k0k0k5nK5
672D5J5nJ0Nnnj0n%%NN%N%N%%%%%%%NNK0J5J0Nj5%%j0j0k5NL5L0J5j0nj0j0j0N%%NJ0%k5l0
669G0K0N5K5k0k5k5NNk0k5nj0NNNNJ0NJ0NJ0K5K0J5%%Nnj5l0m0j5J5nj0J5N%J0NnJ0N%%j0
666A05j0nnnk5NnnNj5%n%nNNN%J5%NNn%%%J5K0j5j5j0J0J5j5N%%%%nJ0j0j5j5j5j5NL5L0J0
662I0n%j0nJ0nNN%NN%Nj5nj0nnj0nNNNNJ5nJ0Nj5j5j5j0j5j5j5j5NJ0%J5NNNNnj0nj0nj0n
659b5nnJ0nNJ5J0%%k5nJ5K5J5Nj0%%NJ0L0M0J0n%NJ0J0Nk0nK5J5j0m0j5%J0k5l5j5K0%nn%
656C5%%%J0J0J0J0J0J0J0N%j5j0nj0J5nk0m0k0J0L5M5K5J0Nj0nnnj0j0%j5k0j5l5nJ0K0K5
653E0J0%%j0NNj0%nNj5j5NK5J5K5K0%nNnj5J0nn%nn%nnn%nNJ5nnJ5nJ0%J5K0j0j5k0k0j5N
649E0J5NJ5NJ5J0J0nj5j5%k0nnj5J5J5J0J5K5Nj0k5j5j5k5n%K0J5Nj5%K5K5%k0j0%j5Nn%k0
646D5k0k5j0J0L5L5J0NJ5K0nk0j0NK0nn%j0j0N%j5%n%n%J0J0%NJ0nJ0Nk5j5nNNj0l5%L5K0
643H0NJ5J5K0N%j5k0%j0j5j5nnnn%nn%nJ0J0J0J0L0L0J5j5m5k5%L0J5NJ0J0NNK0nnj0j0n%
640A25%%%J5nk0l0m0j5j0J5M5L5nk0%K0NJ0NL0L0Nj5k0l0j5J0j5l5l0%J0%J0%NJ5nk0nNK5
637H5K0J0j0k0NNN%J0n%NK0J0J5K0J0%k5k5nNn%%nj0%Nj5j0%J0L0K5J5Nnj5NNj5%nj0j0k0
634A10nj5j0j5j5Nj5k0J0N0M5N5M0%j0nj0nj0nn%J0J0nJ0N%Nnk0k0nk5nj0k5J5K0NK0K0NJ0
631A85J5J5J0J0J0%nNj5m0n0l0NJ5%nnNK0J0J0Nj5nnNK0J5%j0l0k5j5j0%Nj0j5j5%NK0J5%
628A00k0k5%L0J5k0j5j0NK0%k0k0k0J0K5N%NN%J5J5J0J5J0J5NK0%%j0J0%%nNnNNj0N%J0nl0
625A50j5NJ0j0nnj0j5k0NK5K5Nk5j0%N%J0j5J0J0nnJ5%Nj0m5l0k0NK0NJ5J0J0K5%j0nj0j0
622I0j0j0j0j0%nnNJ0NJ0k0k5k0J0M5L0%nk0m5m5l0NL0L5K0J0%%K0J5J5J5%%%j5j5%j0nj0
619E5n%%J5J5L5K0Nj0k5l0j0J5J0j0k0m0j0j0NNj0n%nJ0L0L0J0K5K0K0K0N%k0l5k0k0nNj0
616E5Nn%%%%Nk0k0%K0M0J0l0l0nn%nnj0nj0NNJ5%%J0%J5NNJ5%Nk0j0%J0K0K5J0j0k0j5j0J0
613E5L0K5J5j5j0j5j0nnj0%J0J5J0J0%j0%n%n%j0%%%%NJ0J0k5l0l0k0J5K5L0Nj0j0j0k0%%
610A5N%NJ0Nnj0k0j5%K5L5L0j5k5k5k0%K5K5K5K0L0K0J0j5k0j5k0J0J5nl5n5m5j5NL0L0NJ5
607C5NJ0J0J0J5J0j5%K5K0nk0k5j0J5j0j5l5j5%nj5nJ5K5M0L0K0%j0l5k5j5j5%nn%j0J0J0
604A0j0j0%M0N5L0M0Nnj5j5k0j5k5j0l0j0NJ5K0%NK0J0J0Nk0j5%j0nj0j0J5J5J5J0J0K0K0
602A40Nnj0%j0k5k5j0K5L0N5L0nl5l5j5%%nj0J0n%%%j5k5l0j0%K0J5J0j0%k0k5k0j0J5K0N
599B0j5j5Nnnn%J0L5K0K5NL5K5J0K0j0k0k0l0j5nJ5J0nj5nn%%%nJ0n%%%J0nj0nj0nj0nj0j0
596@J5J0%K0J0J0J0J0NJ0NJ0j0j0j0j0j0nnj0J5K5K0K0j0nNj0nnj0%NNJ5%%K0NNnnj0nj0n
592A00nj0j0j0j0j5j0j0j0j5N%NN%%%NNN%j5k5j0NJ5K0N%nJ0J0NJ0j0k0j0j5J0J5K0J0j0N
589D5J0j5nN%n%N%NnJ0%%Nj5n%%K0NJ5nl0j5j0NJ5J5J0J0J0K5NnJ0L0J5j5k0%K5j0n%j0k0
586A05j5k0j5j0k5k0j0%%J0nj0%nK0J0J5nk0j5NJ0J0NNNJ0%k0nj0K0M5L0K5N%%%nl0l0l0m0
583a0l5k5%J5J0nNJ0J0J0J0NK0J5J0J5J0K0J0J0K5L0J0j5k0j0k0j0J0K5M0L0K0k0l0k0j5j5
581A25j5NK5L5%j0l0k5j0k0k5k5j0nJ0K0K0K0j0k5k5k5nK0J5J0nk0m0l5j5nJ0NnnN%%nNL0
578d0L0K5L0J0NJ5NnJ5M0L0nl0m5m5k5NK0K5J5NJ5J0%n%nj0j0j0j0j0j0j0j0%nj5NL0L0Nn
575F0J0L5K5K0%j5j0nJ5J5j0k5l0%K0J0j0j5NL5%%Nn%j5nj0nnnnl0l0nK0J0J0J5J5J0J0K0
572A25Nj0%Nj5j5j0k0nJ0J5J0J5J5j0j0nNK5Nl5m0l5%L5Nj0k5l5nJ0J0%nJ0N%J5K0NK5K0N
569A10K0J5n%n%Nj0j5J0%j5j0N%K0J5%nl0k5j0J0K5L0%nk5k0j5Nj5j5k5l0%K0J0K0J5J0K0
566H5J5NK0%j0k5nk5l0l0k5l0%n%%%NN%J5%nJ0NJ0nJ5J5n%J5%n%%%%%NnK0J0%J5%K0%nJ5J0
563A00nnJ5Nnj0k5j5j5%L0J5J0K5L5J5j0k0nnk0l0k5j0NnJ5K5K0L0L5K5J0nnnnj0j5j5j0j5
560A20j5j0j0%J5J5%%j5k5m0l5j5nJ0%%N%NJ0J0NJ0NJ0J0%J0K0nj5l5j5l0j0K0%%J0NNNj0
557A5J0K0K5Nk5l5k0j5j5j0J5J0K0K5L5J5nNJ0NNNNnk0j5nJ0L0J5K0NnN%%%%%nj0l0l5k5j0
554B5k0k0n%nNnnNnNNK0%j0j0j0nK0L0L5J5Nj0nj0%%J0nnJ0j0J0J5J5K5J5j5j5j0k0k5k5l5
551b0j5%Nj5j0j5K0M0K0K5J0J5J5Nj5j5Nj5%Nj0k0NK0J5K5Nn%%j0%nj5j0j5J5L0K0Nj0K0J5
548A20J5J5j0j5k0j5J0nk0l0l0k0k0%K5M0L5L0J0J5nj0nj0%k5k0J0J5%nnJ0N%k0%J5L0K5J5
545A50j5k0l5l5k0J0L0M0N%j0j0j0%Nk0j5nNNk0%nn%nnnnnnj5NJ0J5J5nN%J0K0L5J5nNJ0K5
542A40J5nJ0nj5l0l0nNj0j0NJ0j0k5nJ0J5J0J0K5J5j0l0k0nNnj0J0J5J5j0j0j0j5nJ5L5L0
539A15K0K0nj0j0nj0j0nj0j0j5j5nJ0L0L0J0%%%nJ0Nnj0j5%J0J0NJ0j0j0J0J0nnK0K0%k0k5
536A25j5j5k5j5k0k5j5nJ0K0L5L0J5NN%nj5k0k5l0j5J5J0%%%n%J0J5NJ0%%n%NK5NK0L0L5K5
533B00J5K5J5nk0m0k0k0j5l0k5j5%nnNNnk0%%K5J0j0NJ5J5j5j5%K5M5M0K0J5Nnk0k0n%J0J0
530A90%j5l0j5j0J0%%%%k0j0j0nj0j0NJ0NNn%%l0l5j0NJ0J5K0K5J0%N%%%%%%j0j5j5j5K0J5
527H0J0J5%k0j5%j0j0j0nnJ0J5nJ5%NJ0nnj5%j0nj0nJ0N%J5NNNJ0NNJ0k0k0nJ0K0%NNNNNN
524A15J0n%n%j5k0l0l0m0%L0M0L0K5K5%Nj0nnn%nnk0k0%K0Nk0j0%Nj5%%NJ0%j5l0k5j5K0K0
521A5K0K0K0J5%J5NNJ5J0J0nj0%K0Nnk5l5j5j5nN%J5K0K5K0K0K5J5J0NN%j0k5n%nl5n5m5j0
518C5K0L5L5%k5j5%%J0NNNNNJ0J0nnJ0K0K0nj5j0k0nNn%k5k0N%k0j0j5j5j0J0nnNJ5K5K0j5
514F5j0%J5J0N%NK5M0M0K0nnJ0j0nk5l0k0j0J5M0K5%n%n%%n%%n%J5K0K5M0K5%%l0k5k0l0l5
511A60k5l0k5%%N%N%nJ0J0%nJ0K5K0%k0j0j5nJ0nNj0k0k0%J0L0K5J5nk0j5m0j5nnn%K0K5N
508H5j0J0NJ0J0Nj0l0l0j0NNJ0NNK0K0Nnk0k0%nJ0J0K5L5K0%nj0j0j0j5K0J0K0J5J0J0%J5
505B10%j5j5%%%%%NnJ0nj5j5k5nNJ5K0Nk0k0l0j5j5k5l0j0NJ0K0NJ0J5J0J0%k0j0%j5nj5n
502B0j0j5j5j0K0J5J5J5K0J5NK5%nn%NNJ5nk0k0k0k5%K0J0NJ0J0J0J0NNJ0J0%J5NNN%nN%%
499A60%%j0k5m0nK0%m0m5j5J0L0K5K5K5J0k0nN%j0k5k0nK0J5NnnNNNJ0NNNNJ5%NJ0j5j0j5
496A10j0j5%K5K5L5J0nk0nk5j5J0J5%k5k5j0j0nnNNj5l5nJ0M5K5%%n%%n%%j0nj0j0nj5nn%
493A5K0K0%nnj5%j0k5k0j0J5K0J5K0NJ0J0J0j0nj0nNj5NK0K5J0j0j5nnj0j0j0j0J0L0J5K0
490I0J0nj5k0k0k0NK5J0J5nn%n%%n%%%J0nm0m0j5NK5K5K5K5M0K0j5l0j5j0j0j0%Nnk0j0%K5
487C5K5K0J5J0nk0k0k0k0j0j5j5j0nJ0K0M5L0K0nnj0nK0L0M0J5Nj0k5j0k0j5k0j0k5nj5k0
484@nk0%L0K0J0NK5K5Nj5nj0j0j0j0nj0j5NJ0M0J5%l0j5L5N0M5L5K5j5l0k5%J0J5nj0j0k0
482A30nl0k5l0k5%J0K0nnJ0J5nm0k5j5J0L0K5Nj0j5j5j0k0j0NK5L0J0NJ0J0K0K0J0%J0j0k5
479H5l5l0j0%nnJ0NnN%nNNnN%%N%J0%J5K0L0K5L5J5j5l5l0j0J0nj0k0k0k0%K0K0K0L5M0K5
476A80j0j5NNJ5J0nk0j5J0L5L5K5J0K0J5J5n%NJ0nj0j5nnl5l0j5j0j5j0N%k0l0j5J5nn%n%
473A10%j0%J0L0M0J5j0nk5k5nj0j5k0k0k0j0j0j0j0%k0j5N%K5J0J0J0J5K5N%J5NJ0NNJ5%l0
470I5l0l5k0%K5J0k0j0J0K0K5K0J5J0j0NN%J0j0J0%N%%%%J0nnJ0NN%N%N%%J5nNNnNJ5j0%j0
467A75nj0nnk0%NJ0j0k5k5j0%J5j0j0%j0nnnnNJ0NJ0NNNNJ5J0%l0l5k0n%k0m0j5J5L0L5J5
464D5%l0k5k0J0K5K0J0Nj0J0J0n%L5L0Nj5j5k0K0L5L5K5nj0l0k0k0%J5K0%j0j0nj0k5k5nJ0
461E0NN%k0N%%%N%J0nj0n%J5J0K0nk0k0j5J0L0K0j0k0k0%%nnnnn%j5%%j0NK5K0NNnNnk0k0
458@n%J5M0O0L0J0j5k5l0k5nNJ5K0J5j5k0nK5Nj5%J0J5nnnJ0J0N%%%NN%NNnnNJ5J5J0k5l5
454A10nnJ0L0J0k0l5l5nL5L5K5J0%j5nJ0K0L0K0%j5j5j5n%J0k0l5n5l5NJ0J5%nk0l0l0j5%
452c5NJ5J0K0K0J0J0%J5K0Nl5l5k0j0j0j0nJ0L0L0J5%%Nj0k5k5k5%J5J5J5J5K0K5J0Nnnk0
449F5k0j0j0j0j5k5k5k5NJ5J0J5J0J5K0J0J5j0k5k5j0J0J0NJ5L0L0J5k5k0nJ0J5nnnn%nJ0
446D5J5J5nJ0Nnj5J0Nj0k5k5j0J0L0J5K0%k5l0%J5%j0k0j0j0NNJ0n%%%N%%j0k5k5nJ5J5J5
443eJ5J5%nj0NNL0J5%k0l5k0NK5J5J0NNJ0%j5j0NL0J5K0J0nj5k0k5j0%K5nK0j0l5l5j0%k0
440b5nnj0nj5NJ5K0K0K0nk5j0j0j0J5NNNNNNK0K0K0J5K0J5K5J5j0%%j0n5n5m0nK0M0L5K0J0
437A00j0%%n%n%j0%nn%k0j5l5k0j5NK0M0M0J5%nnn%j5j0j0j0m0m0nL0N5M0M0K0%j5j5%J0J5
434A10J5J0nl0j5k0k5k0k0k5J5J0J0J0N%J5nN%J5j0K0J5J0J5J5J5K0Nnj5%j5j0nj0j0j0j0
431G0j0j5J0J0j0l5k5NK0K5%Nj0J5NNJ0J0k0l0l5j0J0J0%K0L5K0n%J5L5K0%k0j5j5j5n%j0
429G0%Nj0n%k5j0k5j0K5K5K0Nj0NK5K5J0nj5j5nj0nnj5%nnnJ5J0NK5L0%j5j5j5j0j5j5j5j5
426@j5J0M0K0K5NJ0J5%j5j5k5j0J5J5J5K0%NNNk5k0k5k5nnnj0J0J0J5J0j5j5j5j5j0J5NnJ0
423EJ0J0J0NJ0J0NNj5nnJ0L0K5J0NJ0nl0l5k0J5J0j0nj0j0j0nnnNNJ0J0NJ0%J5J0NJ0J0J0
420A15J0NJ0nnn%j0nn%j5j5j5j5k0k0nnnnK5K0J5Nj5j5nM0O0L0j0k0j0NJ5nj0nk5k5j0j0%
417C5%n%J5J5J0J5J5k0k0k0k5k5j5J5J0J0j0j5l0j0J0K5J0Nnk5j5NJ0J0nnJ5J5NNNNJ5nJ0
414C5J0NJ0NNNNNN%J0%NJ5J5J5J5NNj0j0j5nl5m0nJ5%NJ5J0Nj5l5m5k0J0K0K0K0K0K0K5L0
411A55J5j0j0j0j0%j5nnj5k0J5L0%n%%j0j5%k0j0j0k0n%%%Nj0J0%nJ5j0NN%%N%%%j0J0J0J5
408F5J5J5J5K0J0j0l0l0j5NJ0J0J0J5J0J0J0J5NK0nl5nNNnn%%n%nn%n%n%n%n%%%%%N%%%NN
404A10K5nk0l5m5j5NNK0%j5nK0K5%%n%nnm0p5n5l0nK5L5L5M5K5J0nnJ0K0J5%k0nK5J0%J0J0
401I0K0%l0l0j5J5L0K5Nk0k0k5l0k0K0K5L0J5J5K5K0J5j0l0j5k0k0%nj0%J5J5%j5l0j5k0%
398@J5NNJ5K0K5J0j5nj0j0j0j5k5%J0nNNJ0J0NJ0j0j0j5nJ0J5J0J0%j0nnnk0k0%%NJ0%NJ0
395B5J0NJ0N%J0J5%k0l0j0%j0nnJ5J0nNJ0NN%nN%%Nj0NJ0j0%%K5J5j5j5j0j0j5%%K5J5J0J5
392H5j5NnJ0j0nNJ0j0%%nNNj0%%NnNnnNJ0J0J5NNJ0J0Nn%l5m0m0l5j5J0J5K5L0J0%j0nj0k0
389A0j5NK0K0Nk0j5J5L0L0J5J5%j5l0k5%k5n%%N%%L5L0Nj0j5k0n%j5%%NK0J5J0J0NJ0J0NJ0
386A25J5%j0nj5nj5nk0nJ0nJ0Nj0K0J5n%k0NM0NnN%nj5%j0l5k0J0NNK5K5J0j0j5j5j5j0j5
383D5j0j5%%M0L0K5K0%k0j0%Nj0l0j0NK0%k0nnJ0L0Nl0l0j5l0k5K0K5K0K0K5J0J5K5L0J0k0
380A50m5n5m0j0K0J5K0J5K0nk0j5nn%n%%nn%nNJ0nJ0L0nk5j5j0k0nNK0L0J0nK0%J0nj5k0N
377D5NK0J5J5J5J5K0N%k5j0j5j5k0j0j5NNJ0%%NJ5nnj5j5j0k0n%l0j0j5j5j0J0K0J5J5K5j0
374Ek0k0J0M0L5J5Nk5nj5j0nj5j0J0J0J0J0NJ0NJ0K0J0j0k0j0J0J0j0k5k5k5k5K0L5L5K5n
371F5nk0NK5K5L0K5nj5k0nj5nk0j0%l0k5%M0K5J5j0%j5l0j5j0%nN%NnJ5N%nJ0J0%NNNNN%k0
368D0k5k0k0%K0J0J0%%%n%%%%nNJ0n%%N%NJ5NNK0nNJ5nj0%j0nnj0%N%NNnJ5Nn%nj0%Nj5n%
364C5%J0nNK0j0NJ0j5j5j5j5j5j5nk0j0NK0L0K0%NJ0J0j5j0NK0J0j5k0j5%%j5nJ5J0%J0j0
362A0J0nj0J5N0N5K0nl0k0k5k0k5k0j0k0k5j0J5J5J5K0%NNN%N%NJ0N%NJ5%%J0%nNj0%%n%%
358E5j0j0NJ5J0j0k5j0J0Nnk0k5%J5L5J0k5m0%NJ0j0nnj0nJ0J0J0N%k0k0%K0K5K0K0J5NK5
356H5%j0%j0n%nnk5l0j5K0M5K0%j5NK5K5%j5k0J0J0J0%%Nnj5nj0j5%j5j5%nK0K0%l5k5j5j5
352c0%NK0M0L0L0J5nNK5M0K0j5l0m0l5l5nJ0K5J5Nnk5j0J0Nj0j0NNj5n%k0%J0%j0j5k0k0N
350c5N%j5k5J0L0L0L5L0J0j0nNnm0k5j5J5J0NJ5K0K0K5J0j5j0j5j5J0NNNNNNNJ0%%k0k5k0
347C5%K5J5nnnN%N%%j0j5n%j5j5%NN%J5N%NJ0Nj5%%k5k5%K5L5J0J0j0k0l0k0%K5K0n%nK5K5
343H0nNnj0Nj0%Nj0nNj0J0K0M0L5K5K0K0J5J5k5n0n0k0NJ0%J5%j5l5l5k0nNn%j0j5%NJ5NJ5
340C5K0%NK0nj0%n%nnnJ0j0N%N%%%%%N%j0J0J0j0nJ0nNnN%%nnj0nnnj0nj5k0l5nNK0J0J5J0
337@J0K5M5N0K0J0J0j5k0l0l5l0l0k0j5NJ0K5K5j0nk5k0j5%K5K0J5K5%j5j5k0nNK5L0K5Nk0
334F5j5l0j0J5J0J5J0Nj0nnk0%%J0NK0M0L5L5j5j5j5j5j0j5j5j5j5j5j5%Nj0J0%%%%%%nJ0
331B0n%NnJ0J0NJ0NJ0J5%nnnj0nj0Nj0j5%%j5NN%k0j5J0K0K5%J0K0nNN%J0%NJ0nnk5k5nj5
328A5k0j5j0%K0NJ5%J5J0NJ5j0NNj0J0Nnj0nnnj5%nj0nj0nj0nj0nnNK0J0J0J5J0J0J5J5J5
325G0K0J5nk5k5j0J0nNNj0J5%NNJ5J0J0J0J5K0%j5j0k5j0K0J5L0Nnk5k0j0j5j5l0nL0L0L0
322A25L0J0j5n%j5j5j0j5k5%j5j0k5nJ5J0J0j0%%N%%%j5j5%K5L5M5%k0nJ5J0%k0k0l0j0NK0
319F0J0J5nj0nn%K0K0NnJ0%NJ0j0nJ0J0%l0l0j5%k0nj0nj5%J5L5K0K5J5nNNk0l5m0j5N%NN
316B0K0K0Nk5j5j0k0j5l5l5j0NK0K0K0J5K5K0K5K0J0j0%%n%j5NL0%k0j0j0J0%%%NJ0%NNNN
313I0j0j0nj0j0j0%j5j0j5j0j0NJ0J5%k5k5nK0M0L5K0nnnnnnJ0NNK5L0j5l0k5%K0K0j0nNj0
310F0k5j5J5J0J0J0NNK5%%K0Nj5%nj0NNnl5k0J0J0j0J0L0L0K5%l5m5o0n5n0nK5N5N0L5J0J5
307I0J0J0nj0j0nNJ0j5l0j5%%k0j0j0j5nNJ5K0%j0l0l0nJ5K5K0K5%NN%Nk0m0l5nK5J0J0L0
304A5L5L5L0%%%%j0nnj0nj0nnj5k0j5j5j5j0nk0l0j0NK0K0L5K5L0J0j0NJ0NK5L5N%%j5NJ5
301A30J0K0%k0m0m0k5%%J5nk0nJ5N5N0K0nk5%%%%Nj0%nnJ0%%J0nnNNj0l5l0j0J0n%%k0j5%
298B0J5L0K5J5%j5nnj5%Nj5k5j5%K0J0J0J5Nl0m5j5J0K5L5M0K0nj0nj5j0nnj0k5j5nK0L5J5
295G5J5L5J0nj5l5l5j5nJ5K0%J0J5J5J0k0k0nnk5m0j5NJ5L5L5K0J0j0J5K0K5J0j0k0j5j5j5
292H5j5j0j5j5NK5K5K0%J5Nj5k5j0k0%L0K0NNj0%n%nnn%l0j5nk0j5k0nJ5K0NK5K0J0J5J5N
289A05j5n%k0NnnnJ0NnNNJ0%l0l0nJ0J0nk0l5k5k0%K0%J0nJ5K0K5L5J0nnk0%j0nk0NK5K5L0
286H5K0j0k5k0j0j5J0Nn%J0J5nNNJ5%NJ0J0NJ0J0NJ0j5k0k0j5j0k5j5j5j0J5NnJ0n%N%Nj5
283A5J5K5Nnk0Nnj0J0K0J0j0k0NK5K0NJ5J5J5J5j0j0j0j0j0j0%j5j0NNj0n%%nJ5K0K5J5j5
280A15j5j5j5nnnnnn%nj5N%nj0NNnk0k0%K5K0K5L5J5K5L0%j5k0k0l0j0j5l0m0%K5L0M0K5K0
277A10K0j5j5j5j0l5n0k5Nj5j5J5K5K0K0J0J5J0J0j0l0k0k0J0NJ0J0NNNNL5J5Nj0l0j0J5M5
275A05L5nj0j5NJ0nJ5Nj0nN%l0n5m0NK0K5%J0J5K0Nj0j0j0j0k0n%k0k0k0k0k0NK5J0J5nj0
272b0J5L0NNNNJ0J0J5J0k0%K0K5K0nl0k0j0nnn%J0NNNNnJ0J5%j5l0k0k5nK5L5M0K5%k5k0l5
269E5j5NJ0J0J0j5l5l0j5J5NJ5J0J0J0J5NNn%%%%nN%nNnNn%%%%%%%nN%J5M0L0K5Nk0m0m0j5
265F0nNNnn%j0%NJ5K0L0K0J0j5k5nNnl0l0j0J5J0J0j0l5j0nNJ0NJ0NJ0j5j0K0K5K0K0nk0l0
262E5k0k5k5nJ0J0n%NJ5j0nl0k0j0J0K0J5J5%NN%N%J0nnk0k5%K5K0J0J0K0J0j0k0j0J0NnN
259D0J5NJ0J0J0%J5Nj0j5k0k5k5j5K0K0Nk0J5K5N0M5K5J0j0j5k0k5l0nJ5Nj5j5k0k0j5n%N
256B5J0NNJ0J0NJ0k5k5k0k0k0%J5L5Nnj0J5M0L5k0j5l0j5%K0K0J5K0K0K0J5j5k0nJ0n%J5k0
254A10l0l5j0k0j5j0%J5J5%j0j0NL5M5N0J5k5m0m5j0j0j5j5j0j5k5l0j0J5L5L0M5L0J5%J5
251H5%j5j0%L0J0Nj0j0NJ0%Nk0l5l5k0%J5NNNJ0NJ0nn%n%nj0NJ0NJ5NnNJ0J5K0%k0k0j5j0
248D0%NJ0Nj5n%nJ0n%%%N%%J0j0j0k5k0j0nK0K5nj0N%nJ5L5K5K5NJ0K0%nj0Nk0k0l5m0k0J0
245EJ0NNJ0j5j0NJ0L0K5K0k0k0k0k0%J5K0nnnnj0nK5NJ0Nj0j0NJ5K5M5Nk5k5l5k0J0J0J0N
242G0J0j0J5nk0j5j0k0NK5J5J0L0L0M0K0%%%nnk5k0j0j0j0nnnK0%NJ5nk5l5j0j0j0j5j5j5
239a0k5j0%K0J0J0K0K0K0J5NN%Nnk0nj5J0J0nJ5%j0n%j0%nn%nnnJ0j0j0NK0K0L0J5K5K5K0
236A70K5j0nnnN%%k0l0j0K0Nnnnj0j5j5k0j5m0k5J0L0M5M0J5%j5j0j0NJ0NJ0J0L0K0Nj0k5
233A50k0k5k5N%J0nnJ0N%j0J5%%J0n%J0N%J0%j0%nnnnn%j5j5j5j5%nj0l0j5nJ0K0Nnn%J0N
230A5J5NJ0J0NJ0NJ5J5L0K5J5j0k5j0NK5K0nk0k0l0m0k5j5%K5L0Nk5j5J0J5Nk0j0k0j0j5N
227E%n%nj5J5J5J0J5K0J5J5J5J5nj0j0j0j0nj5n%%j0NNnnNNn%N%%%%%%N%nN%nJ0nNnj0k0k0
223@j0J5L0K5J0nk0l0%%J0J5Nnk5k5j0J5%J5K5M0J5%%%nn%j5%nn%j5Nj0k0j5NJ0%j0n%nNn
220e%N%J5K0K5K0%j0J0Nj5l0k0k5%J0J5J5J5j0nNJ5L0Nk0j0%NK0J5N%k5k0nNK0K0Nj0j0j5
217G0j0k0l5l5j5J5K5K5K0J5j0k5k5nJ0K5L0K0NnK5L0K0j0j0j0j0l0m0n5l5nK5M5L5J0l0m0
215a0k5j0%J5NJ5J0nnL0K5K0NK0J0j5k0J5K5%n%n%N%%J5K0nk0l0k0k0k5nK5L5M0K5Nj0k5%
212A05J0%%k5m0m0k5j5nJ5O5O5N0NNN%J0%j5m0l0k5k0j0J0K5J5NJ0J5L0L0Nj0k5j5l0k0j0
209H0m0l0j5NL0K5J0M5L0J0%j0j5j5j0j5j0j5j0j0j0K5K5NNNN%%Nnj0J0%j0%nn%j0%nnnnN
206E5j0k0J5nj0Nnj0J0J5J5%l5%j5j5%k0j0j5n%K0J5J0J5J5J0J5nnnnJ5L5L5J5J0%j0m0l5
203D5j5nJ5J5J0J5J0J5J5K0J0j0j0j0j0j0j5j0j0J0J0J0J0L0L0J0j5n5o0l5k0NJ5%J0Nj0%
200A5%%%%nJ0NJ0NNN%J0K0%j5k5l0j5NJ5K0K0nk5nK0K0nNNJ5j0j5l5j0l5l5nL0L5L0J5nnj0
197B5J0L0L5J0J5J5NJ0k0j5NJ0Nj5k5j5j0nj5j5j5j0j5%K0K0%J5J0K0Nk0k5%K0K0K5K0K5n
194A50j0Nj5%nj0nnk0%k0j0j0j0j5nJ0%%J0nN%%%J0nN%%NN%nJ0J0L0%l0l5m0k5NK5K0K5K5
191G0J5nj0J0%%%Nn%J5j5n0n0l0nN%%J0L0K0%j5%%%Nj0J0J0j0j0NK0L5L5K0Nj0J0K0J0J5N
188A60nk5m0k5%J5K5NnnN%%nNK0J5nk0k5l0j0J5J5J0J0J5K0nj5k5j5Nj0nj0k0k0j0J5J5K0
185E5J0K5nk0k5nnj5%N%k5k5J0L5L0J5%nk0Nnj0n%nJ0%NJ0%J0%j5%j5j0nj5j0j0nj0j0nl5
182i5k0nJ5J5J5K0K0J0K5K5J5J5NJ5NJ0J5NJ5%k0j0nJ5L0K5J5J0nl0l5m5l0j5J5K5J0nj0N
179F5K0%J5j0k5j0k0j0j5j5j5%J5K0%J0J0J0J0J0j0%%Nn%Nn%J0j0%N%%n%n%n%n%J0Nj0K0K0
176H5j0NJ0J5%%J5NNJ0%%k0j5j0nk0k5Nn%NnN%nJ0NJ5K5NnJ0K0J5L0L5K0j0j0j0j0j0j5j5
173A50j5j0j5k0j0k0K5K0nnnK0J5%J0NJ0NK0L0K0k5n0m5j5J5%%J0nj5j5%J0Nj5j5%N%J0%n
170G5J5J5nk0K5NnnJ0%%NJ0NNk5k5l0k5j0nj0j0nj0j0%NL5L0J0K0K5L0J5J5nNJ0nJ0J0nk0
167A55m0l5k0nNN%%NJ0%j0J5N%nn%j0k0J0j0j0N%NN%%N%j5j0k0j5nk0k0nnNn%N%%%%%J5L5
164@L5J5Nj0N%N%%%%nJ5NJ0J0n%J5J0K0K0nk0k5k5l5j5J5M0K0K5%j5nnJ0K5L5Nnk0j5j0%%
161A25N%j5nNJ0J0nl0l0nj0j5%J5M5M0K0%nnnNk5m0m0%J5K0%j0j0%j5nnNj5m0k5J0L0nk0n
157c0j0NNN%NNNNNJ0J0NnnJ5J0K5%k5j0J5M5M0K0%nnnNj0%nnj0nj0j0nj0n%%%%%%%Nk0j5k0
154A5k0j5j5l0j0J0J0J0J5NJ0J0NL0L0Nj0k0j5k0k0NK0J0J0%J5J0NL5M0J0n%%k0j5j0n%j5
151G0nnj0nJ0j0%%J5nj0J5NJ0J0NNj0k5m5k0%K0K5%NnJ0J0L0L5J0l0l5m0k5j5j5k5%K5M5N0
148G0L0N%k0l5k0k0%nN%N%NN%J0K0K0L0K0j5nj5j0%%%nj0j0j0J5N%k0l5l0j5NJ0k5nJ0K5L0
145A5J0nj5j5%NN%nNj0NK5J5J0J0J5L0nnj0k0%j5j0k0nJ0nj0J0K5J5nk5j5nj5j5J0K5L5%%
142D5J5NN%J0K0nj0%K0NM0L0nl5l0j0%j0k0j5j5k0j0j5k5%NK5K0J5j0k0j5j0j5j0j5j0nNK5
139d5M0M0K0J0nnj0nnk0%%j5j0%K5K0K5J0%%NNN%j5j5%L0L0K5NnJ0Nk0l0l5n%K0K0%k0k0k0
136D5nj5j0k0nj5j0j5%K0K5K5K5Nj5j5NK5K5L0K0Nk0k0j0J0nj0j0%j0j5nK5K0NNJ0%j0l0k0
133D0j5J0J5J0J0K0J0j5k0k5j5J0K0%nnnNnnNJ0NJ5J0j5nJ5L0J0J0j0nK0J0J0j0l0k0J0NN
130A10J5K5K0Nm5m5k5%J0J0%j0j5nj5j5j0j0j0nJ0%NJ0nJ0%j5%nj0%j0n%nK0L0M5%k5k5NN
127B0%%J5K5K5M0M5J5j0k5l0l5nNj5nj0NNk0k0NK5%J0K0%J5J0J0J0k0k0k0k0nK5J0J0NJ0%
124A05k0k5nJ0J5j0l0k5j0J0K0J5J5j0l5k5j5L0L0%nnj0%K0NNNk0k5j5nK5K5K0L0K0j0j5n
122H0k0j0j0k0%n%%%j5J0%n%n%%nNn%NJ0J5%k0k5K0M0L0Nj5j5J0NNJ0J5J0%K0NJ5J5%nk0j5
118A15j5j0k0j5j0k5j5k0k0j0k5l0%L5O0O0L5k0k5nK0J0J0J0J0j5k5k0k0n%n%K5L5L5K0J0
116A35n%k0nK5M5M0J5J0J0j5j5l0k0k5j5j5j5j5k5k5k0%L0L5J0nj0Nj0k5j0J5J5K0j5J0J0
113I0J0%l0j5j0K0J5K5J5j0j0j0j5j5nk0j0L0K5K5L0L5J5L0K5Nj5j0%%j0nnl0m5m0l0j5%%
111D0j0N%j0J0Nn%nNk0j0n%J0L5M0L0J5%k0k0k0l0j5j0%n%nnn%N%J0%NNN%J5J5NK0K0%K0J0
107A30nnnnnnj0%nn%nk0k5J0J5%%%%N%NNnJ0nJ0J0j0NNj0N%n%%%%l0j5%K0K5J5k5l5k0J0%
104B5j0j0n%j0j5nK0K5N%%J0nnj0%%j0n%nK0J5%J5J0J0J0nk0k0nN%J5nk0k5l0j5%J0J0NM0
101A0M0J0%K0L0M0Nn%%j0k5m5m5k5j0J0J5nk0j0J5K0J5%j0K5M0L5%k5n5m0k5nJ0K5J5K0K5
98F5K5K5K5K0%j0k5k0%nj5NJ0NNnnj0nn%k0NJ0NJ5J0%K0NNK0Nk0j5%j0j0NK5K5nnJ0J5J0J0
95A95j0j5k5j0nk5k0n%NN%J0%NNnnnn%nj5J0j0%nn%%%%nj0K0M5L0J5%nL5L0K5J0nj5j0nNj5
91B05k5j0%Nk5k0n%nn%nnnJ0%N%J0%NNNJ0J0J0J5%nJ5K5%j0k0l5m5l5j5%nj0J0NK0K5J0J0
88A25K5J0K0Nj0Nnk0l5l5k0nJ0%J0J5L5K0j5k0nNJ5%nnnj0NNj0NJ0J0NNJ0NNnl5o0l5J5K5
85F5L5J0J5J0J5NNK0J5%j0l0k5j5NJ5J5N%j0j0%NJ0K0%j5k5l0j5NJ5J5N%%%%%%%%NNNNj0j5
82A20j5n%J0nk5j0K5M0M5K5%k0nk0%NJ0%j0k5j5%nj0k0m0k5%n%nj0NK5L0M0J5K5J5nl0n5l5
79C5j0nJ5K0K5L0J5j5k0j0NJ5J0Nnnnj0j0k0j5J0J0Nj5k5k0j5NJ5NnNN%NJ0%nk0k0%J5K5L0
76F5Nj5l0l0k0NJ0J0J0NNJ0Nj0j0nj0NL5L0%%k0j5j0J0J5J5J5nnn%J0nnJ0J0n%NNnnNJ5J0
73A10Nk5j5j5j5j5j5k0j5j5K0J0NK5%K5K0NNN%N%%%%J0j0j5l0j0j0nj0nJ0N%N%NNj0j5k0n
69a5J0K5L0J0j5l0j5k0%K5K0Nj5j5%K5K5K5J0n%J5NJ0j5j0%k0k5j0k0j5NK0J5J0%%l0k5j5
67b5j0J5J5J5J5K0J5K0J5L0Nnj5j0j0nk0j5n%N%%K0J5nj5nNJ0J5%j0NJ0J0nk0j0J5K0j5k5
64F5m0j0N%%NJ0n%J5J5K5%j5k0l5m0k5nJ0J5J0K0J0K0J0K0J0j5k0k0j5nnj0%nnnnnj0j5%K5
61d5K5J5L0M0L0K0nj0nnj5j0NJ5j5l0m5j0J5J5J0K0J5Nj0j5k5k5k0nJ0K0J5K5J5k0l5m0j5
58f0%NNNJ5J0K0M0L0J5j0j0j0j0nJ5K5J0NNnnnn%j5nnnn%nj0NnnJ5L0L5J0nj0j5j0N%j5j0
55E5l0k5%J5K0J5k5n0l0j0%K0K0NnK5L0J0%J0M0L0j0k5nJ5J5K0j0l0nNNj0j5j5n%%n%%n%N
52D5NN%%l5l0l0j5nJ5L0L0J0j0j5J0j5n%nJ5M0L5L0J5nj5l0l0j5j5k0j5j0J0K5M0K0J0%%%
49G0%nK0J0k5l5k0%%K0K0J5J5%N%%%%%%%J0j5m0k0%K0K0K5J5nNNnl0l5k5k0NK0J5Nk0k0j5
46a5NK5L0L5K0Nj5k0j0n%nj5k0%%N%NNNNNnn%K5K0K0%k0k0j0NK5L0%j5k0l0l5k5j0J5K0K5
42C5L5L0%J5J5nk5k5j0j5l5nK5L0J5j0j0nj0j0j0J0NNN%NJ0nNN%J0nJ0N%J0%NN%%N%%%N%N
39A25%nNJ0n%%k0k0k0j5k0k0k5j5%K5J0NK0NNK0j0k0j5j5j5j0j5j0nJ5L5L5K5NNL0L5K0j5
36A40l0k0Nj0j5j5k0k5j5k0NL0K5J5nj0K0K5K0nj5j0k0j5k0j5k0k5j0nNj5J0L0L0L0L0N%J0
33G5n%J0J0%%J5L0M5L0Nk0m5l5j5%J0nk5k0j0N%j5J5L5K5nl5l0%J0J5%j0j5Nj0%nj0%nk0J0
30A0nk5j5j0nJ0L0L5Nk0j0nn%j0nnnj0%K0L0K5K5J0nk5k5NM0L0J5j0%%n%K0K5%k0nj5j0j0
27G0j5j5j5J0%j0J5nNJ5j0%J0nNJ5j0nJ0nk0nj5j0j0nj5nNn%J5K0J5J5nj5k0NJ0L0M0%j0k5
24E0k5j5J0J5J0J5j0j5j5j0j0k0l0NK5L5%j5J0J0J0L0K5NJ5J0j5k0j5k0NK0K5%k0k0l0j0N
22B0K0%j5nj0J5K0K0K5L0J5%k0nj0%%J5j0j5j0j5j5J5L0L5Nk0m0l0l0%K0J5%j0n%j5j0j0k5
19b5%K0K0K0K0J0J0J0J0nnnj0%%K0J5L5NnnNNj5l0j0nj0j0j5j5k0j5k0j0j5j5j5J5K5K5J5
16EJ0K5Nnj0K0K0J5%NJ0j5j5J5L0L5J0j0j5j0j5NJ0%j5j5%J5J5%k0k0%J5J5J0%NNnj5k0n0
13D5n0l0j0%j5k0j5J0J0M0L5K0%j0%nNJ0NJ0NNJ0NJ5J0J5J0L0K0J5j5k0l0k5k5m0m5l0%K0
10c5K0J5%J0n%Nj5k0j5j5J5J5J5K0J5K0K0nnNK5K0L0J0J0nj5m5m5m5j0J5J5K0K0J0J0nnnj0
7E5%nj5nnNJ0NJ0NJ0J5%%%nNNj0N%%J5J5%J0J0J0J0%%%%N%%%nnj0nNJ0nl0j0j0NNnj0nnNJ0
4I5J0N%J5J5%J5J5K0Nj5k0k0j5k5k5k0k5k0J0L5J0k5k5nK5K5K0L0K0j5nj0j5j0j0j0j5j5j0
1A5k0nJ5J5L5NJ5J5K0NJ0J5K0J0l0k5k5l0j5%J5K0Nj0%%j0j0%NK0j5l0l5m5k5%J0J5J5K5J0
-2E%nK5M5K0%k0j5j0n%J5N%%N%NNnnk0l0%K0J0K5J0J0j0%%j5j0NNJ5J0j0k0nJ0Nn%%nNJ5J5
-5I5nk0nj0J0K5n%Nn%j5%K0J5J0%k0J0K5M0K0%j5j0j0l0j5nNL0J5K0K5K0J5K0J5K5J0L0Nm0
-8C00n5n0m5j5j5k0j0j0j0nnnj0nnj5%j5NJ0L5M0J0%k0j5j0j0j0j5j0J0n%J0N%NNJ0J5Nj0
-11F5nj0NL0K5%K0J5J5J5K0J0J0j0%%l5l5m0l0NNnJ0L0J5j5nk0j5j5j5k5nj5k0%J5M5K5Nk5
-14D0k5%L0M5K0j0k5l0l5k0J0M5M0J5nn%nNJ0J0J5%J5J0NN%K0j0m5m5k0nj5k0nk0j0j0nj0
-17d0j5%J5L0K0n%J5J5J5J5J5k0j5k0j5l0nk0j5j5NM0K0%%%nJ0n%Nj0K0J0nNNNJ0j0j0Nk0
-20@k5k5j0J5M0L0nk5NK5J5J5N%N%N%nNK0%k5k0j0%j5%J5N%J5J0NJ0Nnl5l5nJ0J0J0J0J5%
-23F0NNJ5%nJ5J0Nk0l0n%j5%nj5nnl5k0%J5J5K5L0J5k5l0%J0Nn%%j0J0J0j0k0l0k5k5J0J0
-26g0NJ0K5M0M5K0N%%%j5j0j5j5j0j5%k0l5k5j5J5J0J5K0J0J0K5J5J5j0k0k0j5N%nJ5%%NN
-29@J0J0J0J0nj0nnl0l0m5k0K5K5L0K5K5K0k0m0l0nK5NNJ0%NJ0NJ0NJ0NNNnJ5NN%j5j5%nj0
-32B5k0%%j5j0nnnj0nn%J5L5M0K5K5J0j5o0n5k0J0K5J5K0%j5nnnnnnJ5J5K5J0J0K5J5J5j0
-35I0k0k5j0J0NJ5%%k5m0m5l0nJ0J5J0J0NNnnj0nJ0K5K5NK0%nl5k0%M5M0K5%k0k0j0nj5l0
-38a5nJ0J0j0J0L0L5%j0k0k5j5%j0n%j0Nj5NJ5L0M0J0k5m0m5k5J5J5J5K0j0j5j0j0%%%%%%
-41e5%%J0J0J0J5%K0K0Nk0k5%K0%j5k0N%J5K5nj5l5l5k0J5K0J5J5M0L5J5nk0k0NK0J0j5k0
-44B0j0N%j0j5nnnnK0K0K0K0NJ0NL5L5J0n0o0m0l0k0j5J5L5L5K0%%N%%%%N%N%%nJ0K0j5%J5
-47H0%Nnj0nj0J5J5j5k5k0%K0K0J5j0Nnj5l5l0k0NK0J0J0NJ0NNJ0n%J0K5Nj5j5j5J5Nn%j0
-50D5k0NNj0l5l0nL5N5M0%j5j0nk0j5NK5%K0J5Nj0j5j0k0m0m5j5L0J5%j0k5k5nNK5J0n%J0
-53d0J0n%J0K5J5j5j0j5j5J0K5M5N0J0k0k0%nk0j5k0k0j0j5J0%nJ0J0J5N%j0j5%J5N%J5NN
-56B0NJ0%j0Nnk0J0K5K5J0n%Nnk0l0n0o0k5K0M5K0K5M0J5J0%%%%k5j5j0%J0N%nj0k0%%K0J5
-59B5%j0j5k5nnJ5J5nj0j0nj0nJ5J0%nj5nj0nJ5NNNNJ5nJ0J0J0NNNnJ5N%k0m0k5k5j0K0J5
-62d5K0K5J5Nj5j0%N%J5%j0j0j5j0NNJ0NJ5%NJ0K0K5L0J5j5l0nK5J0k0j5J0nn%n%j0j0%K5
-65F5L5J0k0k0k5j5nK0K5J5nj0j0%N%j0j5N%J5K5j0j5k5l0j5NJ5J5L0L0N%k0k5k5NJ5K5K0
-68H5nj5%%n%J0K0nl0k0k5k0NK0%l5m0j0J5K5J5J5K0n%J0J5k0k5j5J0%j0n%K0L5j5l0k0k0
-70e5j0NK5K5L5K5%j0k0k5k5k0%J5NN%%NnNnnNN%%J0K0N%%k0nJ0K5N0L0L0K0K0J0nk5l5j5
-74A05j5nj0NNj5%%J0j0%%n%%nNnnNJ0j0N%N%j0nj0j0j0nk5%K5K0J5%l5l0j0J0j5j0J0L5K0
-77C0J0Nnl0l0j0J0nj0J5L5N0K0j5j5%K5K0NnK5J0%J5NNJ5k0j5j5k0j5k0k0j0%NJ5n%J5J0
-80H0%j5j0J0K5K5J0j0k0nnnm0l5k5J0nj0%K0L0L0J0N%nj0j0nj5j0nj5%%%n%%%%j0J5N%NN
-83A0J5nj0j0NK0J0j0nJ0K5J5K5K0%k0j0nj0NJ0j0j5k0j5j5j0j0k5%K0K5J5K5J0NJ5nj5l5
-86B5l5j5NJ0%J0J0NNJ0NNNNNNNNJ5%J5NJ0J0NNNj0j5j5j5nNK5L0K0%k5m5o5m5j5J0NJ5J0
-89ENj0%nN%%NN%%NJ0J5NJ5j5l0k0k0j0N%n%%%%J0K5L0L5M0L5K0N%n%nJ0j5nnj5j5nk5m0k5
-92A5j5NJ0J5Nj0%K5J5Nk0j5NK5J0k0j5NL0K5Nk0%K5K0%nj0j0nk0%nj5nJ0%%nJ0J0j0%nn%
-95F0nj0J0j5k0k0k0j5NK5J5J0N%NNnk0k0%NM0L0J5J0NNNJ0%k5m0l0J5K5M5M0J5k0m0k5k5
-98E0l0k5k0k0l0j0J0J5J0J5J5K0K0nj5NK0L0J0j0m0k5j0K0L5J5%j0j5k5nK5L5J5N%nk5%n
-101D0Nnl5n%J5K5%k5j5nNK0J5nnNK0J5%J5NJ0J0J0J0Nj5%%j5Nnnnk0j0j0j0j5j5nJ5L5L5
-104I0K0%J5M5L0K0j0j0j5j5k0NK0%j0nnNj0nNk0k5j5k0%K5J5J0NK0K0Nj5l0l0j5J0nk0l0
-107C5o0k5NJ5M0L5K5J5nN%nJ0N%J5%NJ5%%nnnn%nnnnnnNj5j0NJ5J0J0J0nl5l0nJ5L0K0J5
-110A15J5%j5l5j5%nj0j0j5%j5j5nj5nJ0L5K0K0J0NK0%k5k5k5k5J0NnJ5NNNNNNJ5nNNJ5%k0
-113F0l5m0j5nJ0NNN%j0J0K5%n%l5l0j5K0L0L5J5j5k0k5%J0K5K0M5O0L0%j5j5k5m0k5l0J0
-116B0J0%K0NJ0K0%n%Nnj0%J0j5%%n%%nNj0nnj5Nnn%nj5%K5M0K0J0J5j0%nk0k0k0k5nn%n%
-119e%nNnNNNJ5NnNJ5K0k0j5nK0K5nk0nnK0J5%J5NJ5Nj5k5j5N%%j5l5%J5%NNN%%J0J0j0k5
-122B0j5J0Nj0j0J0Nn%N%%nNJ0j0%N%%%%%%%%%%J5J0J0J0L5K0J0nk5k0k0k0k5k0k5k0J0J0
-126c0J0J5J0J0NK0K5J0J5K0%l0j0j5l0l5o0j0J0K5K0K0%%N%%N%NNN%NJ5%nK0NNJ0NNJ5NN
-129A10%j0j5Nj0j0n%nJ0nJ0%J0NNk0nJ0K0K0Nj0j0nj5nj0k0nnj5nNNnj0J0J0j5j0j0k0nJ5
-132a0K5L0J0j0%%j5j0%j0%nJ0J5n%J5J5j0%%n%k5j5J0J0NJ0NNJ5k0m0l0k5j5k5j0NJ0J0J0
-135g0K0K0j5j5K5K5nj5%K5K0%j5%J5L0Nj0J5j0NNnJ5nn%nnnNj0k5j5k5j5j0nL0K5NNnJ0J0
-138B0%%J5Nnj0J0K5J0%k0l0l0nJ0J5J0K5J0j0j0j0nj0j0j0j0nk5k5nJ0J5K0J0K0NJ0J0J0
-141C0J0NJ0N%k0m0j0j0j0j5J0J0NJ0NNj0J5M5K5j0k0j5NK5K5%l0j5nk0n%k0k0nNK0L5%k5
-143@n%J0J0%NNnJ5%j0j0%J5J5nk5m0j0NN%%K5M0K5Nk0j5%J0nN%j0nnnj0nnJ5NK5Nk0k0k0
-147a0k0J0K0J5J0J5J5K0J0nk0j0j5%k5j5nnJ5J0%NJ0J0%J5%NJ0NJ0NNnj5%j0%j0j5%Nk0n
-150A5nj0n%nj0J0L0L0J5NK0J0j0k0j5j0j5J0K5L5%k0nj0nnj5%%j5n%nnj0%J0NNNNNNN%l0
-153A5k0%NK5L0NJ5J5J0J0j5l0k0k0j0j5j0j0J5L0L0J0j0j0j5j0j0j5k5%%N%N%J0%NJ0J5J5
-156C5J0J0J0J5NJ5j0l5j5j5J0k0k0nJ0%%j0j0%J5K5K5J0j0NK0J5J5nnk0l5k0nk0j5J5J0J0
-158A0J0j5NJ5K0K0K0j0l0k5nK0K0%k0j0nnj0nnk5j0j0k0j0%K5L5L5K0%%J5L5J5nNnk0l5m0
-161@j5n%J5L0L5J5nj0%j0NJ0J0Nk5j0K0K5J0j0%%nj0J0NJ0Nj5k5k5j5J0NK0K0L0J0k5l0n
-164F0N%j0k0k0j0j0j0j0nJ0J0j0J5%%J0K0L5L5K0j0m0k5k5%J0J0NnJ0J5nJ0NJ0NJ5%J5nj0
-167A00l5l5j0%J5K0%j5k0NK0J0%j0j0j5j0NNK5L5K5K5J5j5nJ0%%J0j0nj5j0j0j0j0k0%nn
-170D5%%%n%%N%J0NL0M0L0L5K5nk5n0n0j5N%K0J0L0J0j5j5j5j5k0j5k0k0k0%K0L0M0K0%%n
-173A00k0l0%%%J0n%NnJ0J0K5J5J5NNK0K0Nk5m5m5k5j0K5K0K0%Nj5j5%J0K5N%NNL0J5Nj5l5
-176A25m0nNNJ0J0Nj0k5l5j0K0K0L5L5L5%m0p5p0l5%L0L5N0N0J0k5k5j0J0%j5j5k5l0k0nN
-178b0%%nJ0%Nj5J5L0K0NK0NJ0k0m0j0NK0NNNnJ0NJ0J0NK0nJ0NJ5j5j0k0k0k5%J0NN%k5%j5
-181B0%K0J5K5J0%j0NL0K0nj5k5l0l0l0n%%K0J5NNJ5K5%%%j0Nn%n%NJ0J0J0j5NJ0J0J0j5k5
-185H0l5k0k5j0%nj0j5NNK5L0L0K0nk5l0l5j5NNNJ0J0J0J0J0K0Nm0m0k5%J5n%J5L5M0L5M0
-187A25J5j5k5l5j0%j0nj0j0j5%K0K0K5K0J0J0j0l5l5j0J5NJ5L0L5Nj0j0j5j0k5nj5j5nnn
-190EnK0J0j5j5k0%J5L0J5j0NNn%nn%%j5NN%J5nNNNNn%%%l0j5J5J0%%N%L5J5%j5k5nK0J5J5
-193H5J5nl0l0j5l5j5j0K0M5M0nnj0nn%j0%j5l0l5nL5K0%nnJ0J5j0k0j0J0K0K5K5K5K5k0m0
-196D0k5l0nJ5J0nj0j5NL5K0NJ5J5J5J5J0J5K0Nk0k0j5NNj0nJ5J0nj5l5l0k5%nj0NM0K0j0
-199D5l5m0k0%%J5J0NK0J5K0Nk5%J5NJ0nn%j0k5k0J0J0K0K5K0K0%k0k0nL5L5%l0k5j0k0k0
-202Ej5nk0%J5K0L5J5nnnj0nn%j5J0NNJ0NN%NJ0j5k0m0l0%L0M5M0J5j5l0k5j5K0M5J0j5j0
-205D5NL0Nj0j5%nnnNj0j5J0j0J5N%J0J0NJ0k5k0J0M5K5J0k0j0nnNj0j0nNj5k0k5k5k0nK0
-208b0K0Nk5j5NK0J5J0j5k5nJ5J0nj5k0J0K5K5J5j0n%K0NNK5J0j5j5k5nNL0NJ0K0J0k0k0k0
-210D0k0%%J0nk5nJ0K0nj5j0nj0nj0j0%nj5NJ5L0M0J5k0k0nk5o5l5nJ5L5L5M0L5L5K0%j0%
-213G0L0J5%k0k0k0k5%J5J0NNNK0%k0j5k0k5j0k5k0j5NL0J5J5K5NK0J5J0J5j0l0l0nJ0J5%
-216D5%J0j0nJ5J0nNNJ0NNJ0NN%%n%Nj0%%j5Nj0j0nnnnNNNNk5nJ5J5J0j5j0NJ0J5j0k5N%%
-219E5%%%%%nnj0Nnj0nnj0l0j0k0NK5J5J5L0N0M5L0j0k0j5j5nK5J5%j0k5k0k0k5k5NK5j0j0
-222B0nj0NJ0NJ0K0K0J0k0k0k0%nK0J5J5K0J0j0j0NJ5J0nk0%N%%K0J5Nk5k0%J5J0K0%k0%n
-225A05%k0m0l0j5nnj5j5N%K5L0K5K5nnnnnnnnNNnJ5J0%%NK0nJ0J0%J0NJ0Nj5j0NJ5J5j5j5
-228A10k5k0nJ0%Nj5l5k5nJ0j0j5l0j0J5J0NNNJ5J0%J5K0J5J5K0J0j0l0k5N%%NJ0J0%j0nn
-231D5K0K0J5%NNnk5k5j0l5m5k0J5L5K5NNj0j0nk0%nj5J5J5L5L5K0Nj0j5k0k5k5nNL0L0J0
-234F5J5j0j0nj5%%J0j0nNJ0j0%n%j0%n%nn%Nj5nj0NJ0j0j5K0J5J0nnJ5K0K0L5J0nj0j0j5
-237G0%nNj5%nn%k0j5j5j5j0NK5M0K5NL0Nnk0j5j0%%n%%%j0NNj5%%J5J5k0j5J5K0K0J5j0%
-240I0K0L0J0k0m5k5%%k5l5l0k0nJ5L0K5J0J5%j5j0%nj0nn%K5K0%j0k5k0j5%J0NJ0J5%J0N
-243B0NNN%K5J0%%k0nJ0K5K5nj5Nj5j5J5J5K5J5j0k0k0k0n%m5m5j5L0K0K5J0J0nnJ0J5K5N
-246I0%Nk5k0k0k0j0j0NL5J5K0J5K0J0nj5j5j5nK5K0K5Nk0k0n%k0k5j5NJ0J0N%N%j5k0J5J5
-249E5K5j0j0nj5j0j0j0j0j5j0j0NNK0%%K0NN%NN%N%%%j5k5l5l5k5%K0J5L0%%L0M0K5%N%N
-252G5%%j5m5m0k0nJ5M5L0nk0nj0k0nJ5L0%j0l0j0nNJ0n%%%NJ0NK0%k0k5k0k0nJ5%NNN%J0
-255c5j0j0k0%K0K5J0L0M5L5J5N%nnj0nk0nj5j5j0nj5nJ0N%%N%NNnNJ0j0J0N%NNN%J0%%J0
-258G5Nj5n%nnn%NJ0J0NJ5K0K0j5k5l0%%j0l0j0k0NJ0nJ5N%J0N%nn%n%j5NJ5Nnnj5j0NK0K5
-262D5K0%j0%NJ0K5J5Nj0k0nj0%J5L0L5J5k5l5l5l0m0j0N%nJ0K0J5J0NNN%%NJ5j0j0k5l0j5
-265a0J5J0NK0J0N%J5J5%%K0%%%%%N%Nj5k0j0J0N%k0k0n%n%Nj5%%nK5J5NNJ5J5Nnnnj0Nj5
-268G0j0Nj5%%j5j0%j0%J5K0K0J5K0J5K5J5k0j0j5j5N%J0nk0k0j5k0J0J5K5N%J0J0%j0j0k5
-271F5%J5NJ0J0K0%k0k0%n%j0J0J5J0J0nnNj5nnNj0l0l0k5%J5L0Nj0j5j0k0nJ5J0J5J5%%%
-274D0%J5j0nNnk5j5j0%N%%K0K0K0J5j5m0j5K0L5nj0j5J0N%J0J5%J5J0%J5J5%J0J0%j0m0k5
-277F5nNj0k0k0nj0%K5L5NN%J0J5nJ5NNK0Nj5l5m0j5NJ0L0K5J5j0k0j5j0J0J5K5N%%j0N%j5
-280A00nnj0nnj0nj5j5nNK5K5J0NJ5K0%j5k0j0k0j0J0Nnk5j5J0K0J0NNj5j0nk0l5k0NL5N0
-283E5K5J5%J0K0K5K0j0k5l0j5J5K0Nj5j5j5j5j0j5n%Nj0j5J5J0j5k5j5NJ5J0nj0j5J0K5K5
-285E0J0j0J0K5L0%k5k5%N%J0%j0j5k0%K5L5K0J5J0J0j0l0l5j0J0J0Nj0k0NNj0j0NN%%NN%
-288G0NNJ5J5NK0j0l5l0j5nJ5J0%%J5NNj0j0j5j0%%k0j5j5k0J0K0J0k0n%%%Nnk5j0%K5J0N
-291eJ0J0J0J5J0J0%nJ0j0%%%nN%%Nj0J0K0j5m5m0j5%NJ0J0J0K0K5K0K0J5Nk5k0j5j0m0m5
-294e0m0%M5O0L0%J5K0J0nNNn%n%%n%nNj5%%nn%nn%n%n%%nNK0J0NJ5J0J5N%j0nnj0n%j5j5
-298E0k0k5j0NK5L0J0N%NNN%NJ0j5j0J5K5L5J0j0j0k0k0l0j0NK5J5J5Nj5nnnnnnj0nnnk5k5
-301EnK0K0K0Nk5j5%L0K5j0nNj0nJ0n%n%K5L0nk5l5%NJ0NNj0nj0j0j0%nnNj5j0%M5M0K0Nn
-304A00j0k5NK5K5M0J0j5n0l5l0nj0k5J0J5J5K0K0%%%n%%n%nj0Nk0nnnj0J0NJ0NJ0NNJ0j0
-307F5j0j0j0j0j0k0%J5J0NK5L0L0Nj0n%%j0%nnnj0%Nj0n%Nj5nn%j5J0K5K0L5K5J5k0m5k0
-310F5n%N%%j0k0j0%nn%nnnk5k0NJ5J0nNJ0NNJ0N%%n%n%NnnNN%nNJ0j0N%nNNnnNJ5Nj5k5k5
-314b5j5nK5K0K5%j5l5l5k0NL0L5L0L0J0j5l0m0%K5J5J0%K0J5%%j5nj0j0nj5nJ5NJ0J5J0J0
-317F0J0J5j0j0nj0J0J0j0k5k0NK5L0n%%K5Nj5j5J0%j0j0N%n%%k0k0NK0J0j0nJ5nNJ0n%nn
-320E0nj0%J0j0k5%J0K5K5J5nk0j0%nK0j0k0j0J5K5J5j5j0NNNJ0Nnk5l5j0nj0j0j5NK5L0L0
-323F0L0J0j5n%K5L0k0l0l0k0l0l5m0k0nJ5N%%NK0M5M0M5M5L5L0j5m0n5k5l0j5j0J5Nj0l0
-325b0l0nNJ5J5%J0J0J5NK0Nn%%j5Nj0k0J5K5K5K5K5K5%k5j5k0k5m0l5NK5L0L0L0K5J5%j0
-328A30j0j5j5J0J0NJ0J0NJ0N%j5nj0%j5j0nnj0j0nNnj0k0j0nl0m5l5nK5M0K0nnK0L5J5%j0
-331D0NJ0j0j0k5k0J0J5K0J0%%K5K0%J0nn%nl0m5m0l0%K5J0J0J0J5NJ0J5K0nl0nJ5N%nNJ0
-334E0n%J0%%%l0j5j0K0K0K0K0%NJ0nj5j5NK5Nj5j5%Nj0j5NJ0j5%%j0l5l5l5k5NK0K5NNNN
-337b5%%K0J5K5K5Nj0j0J5K5J0Nj5m0m0j0J0J0nl0j0%J5L0J0j0j5k0%J0L0K0K0NNJ5K0J5J5
-340A35J5J0J0J0k0k5k0k0j0NnnNj5%%j0%%nn%n%%nK0M0L5K0Nj0j5l0k5k0l0k5j5l5nJ5NN
-343b5nJ0J0%K0J5K0J5M0L5NNj5NJ0k0k0k0%J5J0J5J0J0J0nl0l0k0nNL0j0n%nJ5L5Nk5m0l5
-345C5k0%N%%%J5nNNNK0K0Nk0j5k0k0nj0K5K5J0NK0%%J5L5M0%k5m5m5k5%J0L0J5K0nk5k0j5
-348D5k0k0nK5M5M0L0nl5m0l5j5%N%j5nj0J0k0nN%J5NJ0J0J0J0Nnj0j0j0nj0nnj5NJ0M0K5
-351D5K5%j0k0m0l5k0%N%%L0K5L0K5Nj5n%k0k0J0K0%j5j0Nj0j5j5j0J5L0K0K0J0%J0%k0k5
-354B5k5k5j5%K0L0N0K5j0k0k0%nj5j5nj5nn%K5M0M5K0%%j5j5j0j5j0k0l5%K5L0Nj5j5NK0
-357C5K5K5nk5k0j5Nnnk5k5l0j5%J5J5%j0l5%J5nj5j5nNL0K0J0K5J5J5K0%j5j0nnj5nj0%n
-360e0nNK0M0K5L0L5N%nJ0NJ5N%%J0nJ0J5Nj5m0l5k0J0J0k0m0m0j5NNJ0n%n%Nn%N%%%%j0n
-363c5j5j0j0j0j0j0K0L5M0K0j5l0m5j0J0Nk0j5NL0L5L0M0M0J5j0k0%%j5j5NnnnnnnNJ0NJ0
-366C5NJ0NJ0j0j0nj0j0K5M0L0n%n%%%j5J0j0k0j5j0j0j5k0n%K0NJ0J0J0J0J0k0k0k0k0l0
-369d0l5j5NJ0J5L0M5N5L5J0N%j0nn%j5nnj5%%j5j0%nj0%NnNJ0j0%%Nj0j5k5l0k0nNJ5N%K0
-372c0J5N%K0J5J0j0j5nnJ0J0nj5NJ0Nnj0J0%%%NN%N%j5j5k5j0J5J5K5J5j0j0%j5j0%j5%N
-375b0K0J5J0j5k5j5k5nN%nNn%nn%j0NL5L5K5K0J5J5nk0j0%NJ0J5J0n%j0NJ5Nnk0k0nJ0K5
-378G0K5J0k0m0l0k5m0k0J5L0M0M0J0%nnnnk0j5k0k0nnK0L5L5K0Nj0nN%%j0j5j0j0m5j0K0
-381a5L5K5K5M0K0n%Nj5j0j0j0j5j0j0%j5m0j0J0NJ0NNNK0K0K5J5j5j0j5j5k5k5k0k5nnnj0
-384g0NNj0J0%%%%J0J0%J5K5Nj0k5m0l5nL5K0%J5J5K0K0nk0nJ5K0j0k0k0j5l0m5k5k0NnNJ0
-387a50%L0M5M5L0%j5nj0k0k5m0j0J5K5K5J5J0N%NJ5%nJ0J5nNNN%J0nj0j5J0K5K0J5K0J5j0
-390I5j5k0n%nJ5j0l0nK0N%k0j5%K0L0K5K0%nNnj5J0j0%nj5j0nj0nk0%%J0K0%%K0K0%k0k0
-393D5%K5nj0%j0j0%K0L0J0%J5%%%n%NnN%nj0K5K5Nj5m0l5j0NK5L0K5K5J0k0k0k5l5j5K0K5
-396A00%j5j5%nj5j0j0j0j0j0J0Nj5k0k5%K5L5Nnk5%%%K5J0%j0l0k0j5NJ0N%NNNNnJ0K5K0
-399D0%j5n%j0nj5j5l0%L5L5N0L0n%j5k0l5j5j0J0J0%j0j0nN%%%Nnk0k5j0%J5K0K5K5nk0%
-402@j5j0NK5J5J0j0k5k5j0K5M0L5Nk0k0J0NN%NNN%NNj5j5k0j0NK5K5N%j0nj0k0j5j0NM0L5
-405H0J0n%J5J0%l0m5m5l5nJ0K0L5J0J0NJ5J5L5M0J0nk0l0l5k0nK0L0K0Nn%j0j5nj0nJ0nk0
-407E0k0j5nJ5K0J0j0j0NN%J0j0k5k0nNK5L0Nnj5%J5J0Nj0k0%J5NNNNNNk0k0k0j5l0k0NK5
-410a0L0M0J5%j0%%j0j0%J0J5J5K0%k0k5j5k5j5NJ0J5N%j5j0n%J5NJ0NNJ5%NJ0NNj0j5j5j5
-413C5nk0k0nK5K5K5K5K0Nk0k0%J5K5nm0m5k0%n%J0j5j5j0k5nJ5L0L0J5J0NJ0NK0K0K0K0N
-416A40%j0m0m5l5k0%J0L5K5K5K0K5K5K5nk0m5m5k5k5k5k5NJ0NNNNnJ0J0nNNK0K5K0K5K0%
-419A30k0k0l5j5nK0K0K0Nk0k0k0J0J5%j5k0NK0J5K0K0nk0%k0k0k5J5NJ0k0k0J0K0K5L5J5
-422A15%nnnk0k5NJ5L0J5k5l5j0J0n%nnj0%j0k0k5nJ5K0K5J0N%j0J5Nn%%j0k5l0nM5M5Nk0
-425F0k0j5NJ5Nk5j0%nj0j0Nnj0nnJ5%nK0J0%J0Nj0j5%k0j5j0J0K5L5K0J0j0k0j0j5k0J5J0
-427EJ0J0J5NK0Nnnnj0k5k5NJ0J5j0%N%NNNJ0J5J5J0j5k5k5j0nJ5J5nNJ0J5nnnj0j0nnj0j0
-431e%%n%K5J0j5j5nJ5J0%k0j5NL0K5K5nj0j0k5k5j0J0J0NK0L5K0L0L0j0k5k0j5%%%%n%%%
-434F5%%j0NK0K0J5K0%k5k0nj5j0j5j5NN%NJ0J0NJ0J0J0J0NJ5NJ0Nj0l5l5j0nj0j0%nj0nn
-437A0%nn%nn%nn%nn%%%%j5%K5K5J5%J0J0nnNj0k0k0NK0J0J5%K0L5K0j0l5m0k5nNJ0J0K0N
-440D5k0k0l0j0K5M0L0L0Nk5j0j0nK0NNj5j5%L0L5L0J5j5l0m0j5J0NJ0NJ0N%%%N%nJ0%%%%
-443A10%N%%%N%%k0m0m5k0NNJ0N%J5NNj0j5j0j0j0j5j0j0n%%nnN%%%%L5L5J5J5J5J0J0k0n
-446E5j0j0%j0j0%n%nnnj5J0K5K5%j5K0J5J0J5n%nnn%n%nnn%n%n%NK5J5J0K0J5J0K0Nj0j0
-449A40%n%nnj5j0j0j5j5j5j0k0K0J0%k0k5%K0J5J0J0J5L5J0j0j5l0j5nnL0K5Nj0l0k5l5l5
-452d0k0j5J0j0NJ5K0Nnk0nJ0M0L0K0J5j0J0%L0L0%l0l5k5j0NK0K5K0%J0J0nk0j5l5k0NK5
-455D0K5%k0l0m0l0%J5K5nJ5%j5j0nJ0N%%%nK0J5J5M0M0L0J5%j5l0k5k0n%NK0J0Nj5k0k0n
-458C5N%%nj0nNj0%nj0J0NnNn%NNNK0%J0J0J5%%j5k0%j0j0nj5j0k0j0j5J0L5J0K0J5J0J0J0
-461G0K0J0J0J5%k5j5%k0nj0j0nK0J0%J5NNJ5J0K5L5%l0l5m5k5nj0j0%nj0%j0J0J5NJ5J5N
-464E5J0J0Nj5%n%n%nj5j5k5nNK5K0J5J0J0K0%l5m5k5NM0L5K0%K0J5%k5m0j0L5K5%n%nj0n
-467H5j5nl0k5NNL5L0M5K5nj0%J5Nnk5m0k5j0j5%j0j0j0j0K0%j5k0k0j0J0K5L0%k0j0J0NJ0
-470A5NK5K5J0k0k0nJ5K0J5N%j0m0n0k5%Nnj0J0J5K0J0j0j0%J0L5K5NJ0nk5l0k0nNJ0J0NJ5
-472C5J0J0J0n%nn%%n%l0m5k0NK0J5NnNJ0J5%NJ0%J0%j0j0n%nj5%J0N%J0L5J0Nj5k5k0k5k5
-476c5NJ0J0NK0K5K0K5%k0j5nJ0J0J5NJ0J0K5nj0k0k0j0j5k5j0j5%K5K5NJ5J5K5J5k0nK0K0
-478A40L0J0nj5l0l5m0l0nnj5%K5J5j5nnJ0J0%j0k5k5nJ5J5K0J5J0K5L5Nk5m0l5k5k0NK0L0
-481B0J0N%J5J5J5J5J5k0k0j5k0j0J0nn%%n%J5J0J0J0Nj0m0l0j0J0Nnj0J0n%NN%J5N%NNJ0
-484C5%NJ0NN%J0nj0%j5k5k5%J0K0K5nk0j0nJ5L0Nl0nnj5%j5nn%Nj0J0j0nNK5K5K0K5K0Nk0
-487G0k0l5k5nJ0J5J5J5K0nj5j5n%j5j5%J5J0NK0L0L0J0k0nk0j5j0J0K0K0J5j0j0j5n%j5j5
-490C5%j5k0j5j0NK5J0K0K0J0j0k5%N%%J0NNJ0J5%J0J0j5l0%J5L0J0k0m0l5j5j0K0J0J5K5
-493F0Nk0m5k5l0J0M0K5K0K0J5L0J0J5K0J5J5J0j5l5l5k5j0j5k0NNJ0NNNK0nk5l0j5l5l0N
-495d5J5K0%l5j0k0K0K0J5J5K0K0nk0k5nK0K0NJ0J0J0nnm5k5J5N0M0K5%%Nnk0j5j5k0J0K5
-498G0J5J5j0j0j0j0K0Nl0j5%K0K0Nk5k0k5k5K5K5K0K5J5L0K5J5j0k5l0l5j5NK5K0k0k5nJ0
-501F5J5j5k0nNL0K5Nj5j5j0k0k5nj5j0%L0L5%k0l5k5k5j0K0%J0NNJ0NJ0J0NJ0N%NNj0j0%
-504B5K0K5J0j0k5J0NN%%j5%j0j5%nj0j5nj0j0nj0j5%%J0K0K5%j0k0l5l5k0%%nJ5K5K0NNJ0
-507e0K0L5K0%%k0j5j5NK0j0k5k0j5%J0J0%n%nK5NNK5J5J0J5J5j0%nnJ0J0j5k0%%%%n%j0N
-510A0n%n%n%nnJ5J0j5j5j5%NNJ5J5NnNJ5J0J0nJ5J0%NJ0%J0NJ5K0Nk5k0k0k5%nNnk0nnNK0
[truncated: 10,882,661 more chars]
