# Supplementary material for: Discovery of RNA-binding fragments using biolayer interferometry
Source: RSC Med Chem. 2025 Sep 19;16(11):5629–40. doi: 10.1039/d5md00673b (PMC12483148; doi:10.1039/d5md00673b)
Supplement: MD-016-D5MD00673B-s002 [file MD-016-D5MD00673B-s002.zip › NMR_assay_data/5_A1E2_7019040579.jdx]

##TITLE=	20240718 A1E2 7019040579 5
##JCAMP-DX=	6.0	$$ MestReNova 14.2.0-26256
##DATA TYPE=	LINK
##BLOCK_ID=	1
##BLOCKS=	13   
##ORIGIN=	Mestrelab Research S.L.
##OWNER=	jan-ake
##$MNOVA/LINK_BLOCK_TYPE=	DOCUMENT
##TITLE=	(1) 20240718 A1E2 only.10.fid


(2)  #
##JCAMP-DX=	6.0	$$ MestReNova 14.2.0-26256
##DATA TYPE=	LINK
##BLOCK_ID=	2
##BLOCKS=	2    
##ORIGIN=	Mestrelab Research S.L.
##OWNER=	jan-ake
##$MNOVA/LINK_BLOCK_TYPE=	PAGE
##TITLE=	 #
##JCAMP-DX=	6.0	$$ MestReNova 14.2.0-26256
##DATA TYPE=	LINK
##BLOCK_ID=	3
##BLOCKS=	1    
##ORIGIN=	Mestrelab Research S.L.
##OWNER=	jan-ake
##$MNOVA/LINK_BLOCK_TYPE=	ITEM	$$ Molecule
##$MNOVA/ITEM/POLYGON=	(XY..XY)
5318.63,5832.39
6011.13,5832.39
6011.13,6225.6
5318.63,6225.6
5318.63,5832.39
##$MNOVA/ITEM/Z=	1
##$MNOVA/ITEM/ANGLE=	0
##TITLE=	
##JCAMP-CS=	3.7	$$ MestReNova 14.2.0-26256
##ORIGIN=	Mestrelab Research S.L.
##OWNER=	jan-ake
##BLOCK_ID=	4
##NAMES=	
##ATOMLIST=	
$$ AN	AS	NH
	1	C	1
	2	C	 
	3	C	 
	4	C	1
	5	C	 
	6	C	1
	7	N	 
	8	C	 
	9	C	 
	10	N	 
	11	C	 
	12	O	1
	13	O	 
	14	C	3
	15	C	3
##BONDLIST=	
$$ AN1	AN2	BT
	1	2	D
	2	3	S
	3	4	D
	4	5	S
	5	6	D
	1	6	S
	2	7	S
	7	8	D
	8	9	S
	9	10	D
	10	3	S
	5	11	S
	11	12	S
	11	13	D
	8	14	S
	9	15	S
##MAXRASTER=	32768
##XY_RASTER=	
$$ AN	X	Y	Z
	1	-31342	-105	0
	2	-30867	168	0
	3	-30867	717	0
	4	-31342	991	0
	5	-31817	717	0
	6	-31817	168	0
	7	-30392	-105	0
	8	-29917	168	0
	9	-29917	717	0
	10	-30392	991	0
	11	-32292	991	0
	12	-32768	717	0
	13	-32292	1540	0
	14	-29442	-105	0
	15	-29442	991	0
##END=	
##END=	
##TITLE=	20240718 A1E2 only.10.fid

##JCAMP-DX=	6.0	$$ MestReNova 14.2.0-26256
##DATA TYPE=	LINK
##BLOCK_ID=	5
##BLOCKS=	1    
##ORIGIN=	Mestrelab Research S.L.
##OWNER=	jan-ake
##$MNOVA/LINK_BLOCK_TYPE=	ITEM	$$ NMR Spectrum
##$MNOVA/ITEM/POLYGON=	(XY..XY)
5321,5835
8722,5835
8722,8208
5321,8208
5321,5835
##$MNOVA/ITEM/Z=	0
##$MNOVA/ITEM/ANGLE=	0
##TITLE=	20240718 A1E2 only.10.fid
##JCAMP-DX=	6.0	$$ MestReNova 14.2.0-26256
##BLOCK_ID=	6
##DATA TYPE=	NMR SPECTRUM
##DATA CLASS=	XYDATA
##NUMDIM=	1
##ORIGIN=	Bruker BioSpin GmbH
##OWNER=	nmr
##.OBSERVE FREQUENCY=	600.07281942800000252
##.OBSERVE NUCLEUS=	^1H
##.SOLVENT NAME=	H2O+D2O+DMSO
##.PULSE SEQUENCE=	noesygppr1d
##LONGDATE=	2024/07/18 21:38:54.000
##.ACQUISITIONMODE=	SIMULTANEOUS (DQD)
##$ORIGINAL FORMAT=	Bruker XWIN-NMR
##$MNOVA/SCALES_VERSION=	9
##$PARAMETER FILE=	(acqus, ASCII, /Volumes/jahus0271/20240718%20A1E2%20only/10/acqus, 0)
$$ ##TITLE= Parameter file, TopSpin 4.3.0
$$ ##JCAMPDX= 5.0
$$ ##DATATYPE= Parameter Values
$$ ##NPOINTS= 12	$$ modification sequence number
$$ ##ORIGIN= Bruker BioSpin GmbH
$$ ##OWNER= nmr
$$ $$ 2024-07-18 21:35:52.895 +0200  nmr@CZC7319KW6
$$ $$ C:/Bruker/nmrdata/jahus0271/20240718 A1E2 only/10/acqus
$$ $$ process C:\Bruker\TopSpin4.3.0\prog\mod\xwish3.exe
$$ ##$ACQT0= -5.12477730502602
$$ ##$AMP= (0..31)
$$ 100 100 100 100 100 100 100 100 100 100 100 100 100 100 100 100 100 100
$$ 100 100 100 100 100 100 100 100 100 100 100 100 100 100
$$ ##$AMPCOIL= (0..32)
$$ -1 0 0 0 0 0 0 0 0 0 0 0 0 0 0 0 0 0 0 0 0 0 0 0 0 0 0 0 0 0 0 0 0
$$ ##$AQSEQ= 0
$$ ##$AQ_mod= 3
$$ ##$AUNM= <au_zg pcal=1>
$$ ##$AUTOPOS= <Barcode: 3003141339>
$$ ##$BF1= 600.07
$$ ##$BF2= 600.07
$$ ##$BF3= 600.07
$$ ##$BF4= 600.07
$$ ##$BF5= 600.07
$$ ##$BF6= 600.07
$$ ##$BF7= 600.07
$$ ##$BF8= 600.07
$$ ##$BWFAC= (0..63)
$$ 0 0 0 0 0 0 0 0 0 0 0 0 0 0 0 0 0 0 0 0 0 0 0 0 0 0 0 0 0 0 0 0 0 0 0 0
$$ 0 0 0 0 0 0 0 0 0 0 0 0 0 0 0 0 0 0 0 0 0 0 0 0 0 0 0 0
$$ ##$BYTORDA= 0
$$ ##$CHANFCU= (0..24)
$$ 0 1 0 0 0 0 0 0 0 0 0 0 0 0 0 0 0 0 0 0 0 0 0 0 0
$$ ##$CHANREC= (0..24)
$$ 0 1 0 0 0 0 0 0 0 0 0 0 0 0 0 0 0 0 0 0 0 0 0 0 0
$$ ##$CHEMSTR= <none>
$$ ##$CNST= (0..63)
$$ 1 1 1 1 1 1 1 1 1 1 1 1 1 1 1 1 1 1 1 1 1 1 1 1 1 1 1 1 1 1 1 1 1 1 1 1
$$ 1 1 1 1 1 1 1 1 1 1 1 1 1 1 1 1 1 1 1 1 1 1 1 1 1 1 1 1
$$ ##$CPDPRG= (0..8)
$$ <> <> <> <> <> <> <> <> <>
$$ ##$D= (0..63)
$$ 0 2 0 0 0 0 0 0 0.01 0 0 0 2e-05 0 0 0 0.0002 0 0 0 0 0 0 0 0 0 0 0 0 0
$$ 0 0 0 0 0 0 0 0 0 0 0 0 0 0 0 0 0 0 0 0 0 0 0 0 0 0 0 0 0 0 0 0 0 0
$$ ##$DATE= 1721331534
$$ ##$DATE_START= 1721331327
$$ ##$DE= 41.33182
$$ ##$DE1= 4.5
$$ ##$DE2= 2
$$ ##$DEADC= 0.5
$$ ##$DECBNUC= <off>
$$ ##$DECIM= 1120
$$ ##$DECNUC= <off>
$$ ##$DECSTAT= 4
$$ ##$DEPA= 4.5
$$ ##$DERX= 1.5
$$ ##$DIGMOD= 3
$$ ##$DIGTYP= 17
$$ ##$DR= 32
$$ ##$DS= 2
$$ ##$DSPFIRM= 4
$$ ##$DSPFVS= 21
$$ ##$DTYPA= 2
$$ ##$EXP= <NOESYGPPR1D>
$$ ##$ExpStatus= 4
$$ ##$FCUCHAN= (0..9)
$$ 0 1 0 0 0 0 0 0 0 0
$$ ##$FILCOR= 0.9566
$$ ##$FL1= 0
$$ ##$FL2= 0
$$ ##$FL3= 0
$$ ##$FL4= 0
$$ ##$FN_INDIRECT= (0..7)
$$ 0 0 0 0 0 0 0 0
$$ ##$FOV= 0
$$ ##$FQ1LIST= <>
$$ ##$FQ2LIST= <>
$$ ##$FQ3LIST= <>
$$ ##$FQ4LIST= <>
$$ ##$FQ5LIST= <>
$$ ##$FQ6LIST= <>
$$ ##$FQ7LIST= <>
$$ ##$FQ8LIST= <>
$$ ##$FS= (0..7)
$$ 83 83 83 83 83 83 83 83
$$ ##$FTLPGN= 0
$$ ##$FW= 2.4e+08
$$ ##$FnILOOP= 0
$$ ##$FnMODE= 0
$$ ##$FnTYPE= 0
$$ ##$GPNAM= (0..31)
$$ <> <SMSQ10.100> <SMSQ10.100> <> <> <> <> <> <> <> <> <> <> <> <> <> <>
$$ <> <> <> <> <> <> <> <> <> <> <> <> <> <> <>
$$ ##$GPX= (0..31)
$$ 0 0 0 0 0 0 0 0 0 0 0 0 0 0 0 0 0 0 0 0 0 0 0 0 0 0 0 0 0 0 0 0
$$ ##$GPY= (0..31)
$$ 0 0 0 0 0 0 0 0 0 0 0 0 0 0 0 0 0 0 0 0 0 0 0 0 0 0 0 0 0 0 0 0
$$ ##$GPZ= (0..31)
$$ 0 50 -10 0 0 0 0 0 0 0 0 0 0 0 0 0 0 0 0 0 0 0 0 0 0 0 0 0 0 0 0 0
$$ ##$GRPDLY= 76
$$ ##$HDDUTY= 20
$$ ##$HDRATE= 1
$$ ##$HGAIN= (0..3)
$$ 0 0 0 0
$$ ##$HOLDER= 548
$$ ##$HPMOD= (0..32)
$$ 0 0 0 0 0 0 0 0 0 0 0 0 0 0 0 0 0 0 0 0 0 0 0 0 0 0 0 0 0 0 0 0 0
$$ ##$HPPRGN= 0
$$ ##$IN= (0..63)
$$ 0 0 0 0 0 0 0 0 0 0 0 0 0 0 0 0 0 0 0 0 0 0 0 0 0 0 0 0 0 0 0 0 0 0 0 0
$$ 0 0 0 0 0 0 0 0 0 0 0 0 0 0 0 0 0 0 0 0 0 0 0 0 0 0 0 0
$$ ##$INF= (0..7)
$$ 0 0 0 0 0 0 0 0
$$ ##$INP= (0..63)
$$ 0 0 0 0 0 0 0 0 0 0 0 0 0 0 0 0 0 0 0 0 0 0 0 0 0 0 0 0 0 0 0 0 0 0 0 0
$$ 0 0 0 0 0 0 0 0 0 0 0 0 0 0 0 0 0 0 0 0 0 0 0 0 0 0 0 0
$$ ##$INSTRUM= <CAB AV4 600 MHZ BASIC>
$$ ##$INTEGFAC= (0..63)
$$ 0 0 0 0 0 0 0 0 0 0 0 0 0 0 0 0 0 0 0 0 0 0 0 0 0 0 0 0 0 0 0 0 0 0 0 0
$$ 0 0 0 0 0 0 0 0 0 0 0 0 0 0 0 0 0 0 0 0 0 0 0 0 0 0 0 0
$$ ##$L= (0..31)
$$ 1 1 1 1 1 1 1 1 1 1 1 1 1 1 1 1 1 1 1 1 1 1 1 1 1 1 1 1 1 1 1 1
$$ ##$LFILTER= 100
$$ ##$LGAIN= -5
$$ ##$LINPSTP= 0
$$ ##$LOCKED= yes
$$ ##$LOCKFLD= -6305
$$ ##$LOCKGN= 129.776260375977
$$ ##$LOCKPOW= -18
$$ ##$LOCKPPM= 4.69999980926514
$$ ##$LOCNUC= <2H>
$$ ##$LOCPHAS= 279.5993
$$ ##$LOCSHFT= yes
$$ ##$LOCSW= 0
$$ ##$LTIME= 0.349999994039536
$$ ##$MASR= 4200
$$ ##$MULEXPNO= (0..15)
$$ 0 0 0 0 0 0 0 0 0 0 0 0 0 0 0 0
$$ ##$NBL= 1
$$ ##$NC= 0
$$ ##$NLOGCH= 4
$$ ##$NOVFLW= 0
$$ ##$NS= 32
$$ ##$NUC1= <1H>
$$ ##$NUC2= <off>
$$ ##$NUC3= <off>
$$ ##$NUC4= <off>
$$ ##$NUC5= <off>
$$ ##$NUC6= <off>
$$ ##$NUC7= <off>
$$ ##$NUC8= <off>
$$ ##$NUCLEUS= <off>
$$ ##$NUSLIST= <automatic>
$$ ##$NusAMOUNT= 100
$$ ##$NusFPNZ= no
$$ ##$NusJSP= 0
$$ ##$NusSEED= 54321
$$ ##$NusSPTYPE= 0
$$ ##$NusT2= 1
$$ ##$NusTD= 0
$$ ##$O1= 2819.5
$$ ##$O2= 2819.428
$$ ##$O3= 2819.428
$$ ##$O4= 2819.428
$$ ##$O5= 2819.428
$$ ##$O6= 2819.428
$$ ##$O7= 2819.428
$$ ##$O8= 2819.428
$$ ##$OVERFLW= 0
$$ ##$P= (0..63)
$$ 8.05 8.05 16.1 0 0 16.5 25 50 20000 0 0 80000 80000 1000 0 0 1000 2500
$$ 100000 600 0 0 0 0 0 180 100000 8.05 0 1000 0 0 20000 0 0 0 0 0 0 0 2000
$$ 0 0 0 200 0 80000 46600 10000 30000 66000 0 3300 0 4000 0 0 0 0 0 0 0 0
$$ 0
$$ ##$PACOIL= (0..32)
$$ 1 5 0 3 4 2 0 0 0 0 0 0 0 0 0 0 0 0 0 0 0 0 0 0 0 0 0 0 0 0 0 0 0
$$ ##$PAPS= 0
$$ ##$PARMODE= 0
$$ ##$PCPD= (0..9)
$$ 0 70 0 0 0 0 0 0 0 0
$$ ##$PEXSEL= (0..9)
$$ 1 1 1 1 1 1 1 1 1 1
$$ ##$PHCOR= (0..31)
$$ 0 0 0 0 0 0 0 0 0 0 0 0 0 0 0 0 0 0 0 0 0 0 0 0 0 0 0 0 0 0 0 0
$$ ##$PHLIST= <>
$$ ##$PH_ref= 0
$$ ##$PL= (0..63)
$$ 120 120 120 120 120 120 120 120 120 120 120 120 120 120 120 120 120 120
$$ 120 120 120 120 120 120 120 120 120 120 120 120 120 120 120 120 120 120
$$ 120 120 120 120 120 120 120 120 120 120 120 120 120 120 120 120 120 120
$$ 120 120 120 120 120 120 120 120 120 120
$$ ##$PLSTEP= 0.1
$$ ##$PLSTRT= -6
$$ ##$PLW= (0..63)
$$ 0 6.4045 0 0 0 0 0 0 0 1.6597e-05 0.6639 0.051227 0 0 0 0 0 0 6.4045 0.084681
$$ 0 0 0 0 0 0 0 0.051227 0 0.6639 0 0 6.639e-07 0 0 0 0 0 0 0 0 0 0 0 0 0
$$ 0 0 0 0 0 0 0 0 0 0 0 0 0 0 0 0 0 0
$$ ##$PLWMAX= (0..7)
$$ 104.7619 0 0 0 0 0 0 0
$$ ##$PQPHASE= 0
$$ ##$PQSCALE= 1
$$ ##$PR= 1
$$ ##$PRECHAN= (0..32)
$$ -1 2 3 0 4 -1 5 -1 1 -1 -1 -1 -1 -1 -1 -1 -1 -1 -1 -1 -1 -1 -1 -1 -1 -1
$$ -1 -1 -1 -1 -1 -1 -1
$$ ##$PROBHD= <Z151284_0002 (CP QCI 600S3 H/P/C-N-D-05 Z)>
$$ ##$PROBINPUTS= (0..15)
$$ <1H> <31P> <13C> <15N> <2H> <> <> <> <> <> <> <> <> <> <> <>
$$ ##$PULPROG= <noesygppr1d>
$$ ##$PW= 0
$$ ##$PYNM= <>
$$ ##$ProjAngle= 0
$$ ##$QNP= 0
$$ ##$RECCHAN= (0..9)
$$ 0 1 0 0 0 0 0 0 0 0
$$ ##$RECPH= 0
$$ ##$RECPRE= (0..24)
$$ -1 0 -1 -1 -1 -1 -1 -1 -1 -1 -1 -1 -1 -1 -1 -1 -1 -1 -1 -1 -1 -1 -1 -1
$$ -1
$$ ##$RECPRFX= (0..32)
$$ 1 0 1 0 1 1 0 0 0 0 0 0 0 0 0 0 0 0 0 0 0 0 0 0 0 0 0 0 0 0 0 0 0
$$ ##$RG= 101
$$ ##$RO= 0
$$ ##$RSEL= (0..24)
$$ 0 1 0 0 0 0 0 0 0 0 0 0 0 0 0 0 0 0 0 0 0 0 0 0 0
$$ ##$SAMPLEID= <>
$$ ##$SFO1= 600.072819428
$$ ##$SFO2= 600.072819428
$$ ##$SFO3= 600.072819428
$$ ##$SFO4= 600.072819428
$$ ##$SFO5= 600.072819428
$$ ##$SFO6= 600.072819428
$$ ##$SFO7= 600.072819428
$$ ##$SFO8= 600.072819428
$$ ##$SHAPPR= (0..15)
$$ 1 1 1 1 1 1 1 1 1 1 1 1 1 1 1 1
$$ ##$SOLVENT= <H2O+D2O+DMSO>
$$ ##$SOLVOLD= <off>
$$ ##$SP= (0..63)
$$ 120 120 120 120 120 120 120 120 120 120 120 120 120 120 120 120 120 120
$$ 120 120 120 120 120 120 120 120 120 120 120 120 120 120 120 120 120 120
$$ 120 120 120 120 120 120 120 120 120 120 120 120 120 120 120 120 120 120
$$ 120 120 120 120 120 120 120 120 120 120
$$ ##$SPECTR= 0
$$ ##$SPINCNT= 0
$$ ##$SPNAM= (0..63)
$$ <> <Gaus1_270.1000> <Gaus1_180r.1000> <> <> <Sinc1.1000> <Squa100.1000>
$$ <> <Squa100.1000> <> <Sinc1.1000> <Sinc1.1000> <> <> <> <> <> <> <> <Sinc1.1000>
$$ <Sinc1.1000> <Sinc1.1000> <Sinc1.1000> <> <> <> <> <> <> <Crp60,20,20.10>
$$ <Bip720,50,20.1> <> <> <Sinc1.1000> <Rsnob.1000> <Gaus1_180r.1000> <Gaus1_180r.1000>
$$ <Crp_psyche.20> <> <> <Gaus1_180i.1000> <Squa100.1000> <> <> <> <> <Reburp.1000>
$$ <> <> <> <> <> <> <> <> <> <> <> <> <> <> <> <> <>
$$ ##$SPOAL= (0..63)
$$ 0.5 1 0.5 0.5 0.5 0.5 0.5 0.5 0.5 0.5 0.5 0.5 0.5 0.5 0.5 0.5 0.5 0.5 0.5
$$ 1 1 1 1 0.5 0.5 0.5 0.5 0.5 0.5 0.5 0.5 0.5 0.5 0.5 0.5 0.5 0.5 0.5 0.5
$$ 0.5 0.5 0.5 0.5 0.5 0.5 0.5 0.5 0.5 0.5 0.5 0.5 0.5 0.5 0.5 0.5 0.5 0.5
$$ 0.5 0.5 0.5 0.5 0.5 0.5 0.5
$$ ##$SPOFFS= (0..63)
$$ 0 0 0 0 0 0 0 0 0 0 0 0 0 0 0 0 0 0 0 0 0 0 0 0 0 0 0 0 0 0 0 0 0 0 0 0
$$ 0 0 0 0 0 0 0 0 0 0 0 0 0 0 0 0 0 0 0 0 0 0 0 0 0 0 0 0
$$ ##$SPPEX= (0..63)
$$ 0 0 0 0 0 0 0 0 0 0 0 0 0 0 0 0 0 0 0 0 0 0 0 0 0 0 0 0 0 0 0 0 0 0 0 0
$$ 0 0 0 0 0 0 0 0 0 0 0 0 0 0 0 0 0 0 0 0 0 0 0 0 0 0 0 0
$$ ##$SPW= (0..63)
$$ 0 3.4446e-06 1.5309e-06 0 0 0.0011965 1.6597e-05 0 4.1493e-08 0 0.0011965
$$ 0.0011965 0 0 0 0 0 0 0 2.443729e-06 3.798697e-06 1.773722e-06 9.565538e-06
$$ 0 0 0 0 0 0 0.015849 0.6639 0 0 7.4778e-05 1.6737e-05 1.5309e-06 9.798e-05
$$ 5.4736e-05 0 0 2.2493e-06 4.1493e-08 0 0 0 0 0.02298 0 0 0 0 0 0 0 0 0
$$ 0 0 0 0 0 0 0 0
$$ ##$SUBNAM= (0..9)
$$ <> <> <> <> <> <> <> <> <> <>
$$ ##$SW= 29.758293125432
$$ ##$SWIBOX= (0..32)
$$ 0 3 0 0 0 0 0 0 0 0 0 0 0 0 0 0 0 0 0 0 0 0 0 0 0 0 0 0 0 0 0 0 0
$$ ##$SW_h= 17857.1428571429
$$ ##$SWfinal= 0
$$ ##$SigLockShift= 0
$$ ##$TD= 142856
$$ ##$TD0= 1
$$ ##$TD_INDIRECT= (0..7)
$$ 0 0 0 0 0 0 0 0
$$ ##$TDav= 1
$$ ##$TE= 297.9995
$$ ##$TE1= 299.7151
$$ ##$TE2= 0
$$ ##$TE3= 0
$$ ##$TE4= 0
$$ ##$TEG= 300
$$ ##$TE_MAGNET= 0
$$ ##$TE_PIDX= 1
$$ ##$TE_RAW= 299.7151
$$ ##$TE_STAB= (0..9)
$$ 2 2 0 0 0 0 0 0 0 0
$$ ##$TOTROT= (0..63)
$$ 0 0 0 0 0 0 0 0 0 0 0 0 0 0 0 0 0 0 0 0 0 0 0 0 0 0 0 0 0 0 0 0 0 0 0 0
$$ 0 0 0 0 0 0 0 0 0 0 0 0 0 0 0 0 0 0 0 0 0 0 0 0 0 0 0 0
$$ ##$TUBE_TYPE= <>
$$ ##$USERA1= <>
$$ ##$USERA10= <>
$$ ##$USERA2= <>
$$ ##$USERA3= <>
$$ ##$USERA4= <>
$$ ##$USERA5= <>
$$ ##$USERA6= <>
$$ ##$USERA7= <>
$$ ##$USERA8= <>
$$ ##$USERA9= <>
$$ ##$UUID= <c5a5fb9f-d0b5-4104-8e16-fa5eba4450a8>
$$ ##$V9= 5
$$ ##$VALIDCODE= -1
$$ ##$VALIST= <>
$$ ##$VCLIST= <>
$$ ##$VDLIST= <>
$$ ##$VPLIST= <>
$$ ##$VTLIST= <>
$$ ##$WAVEMAKER= (0..7)
$$ <> <> <> <> <> <> <> <>
$$ ##$WBST= 1024
$$ ##$WBSW= (0..7)
$$ 8 10 10 10 10 10 10 10
$$ ##$XL= 0
$$ ##$YL= 0
$$ ##$YMAX_a= 3632483302.63281
$$ ##$YMIN_a= -5541249157.20312
$$ ##$ZGOPTNS= <-DFLAG_BLK>
$$ ##$scaledByNS= no
$$ ##$scaledByRG= no
$$ ##$shimCoilTempK= 300.15
$$ ##END=
$$ 
##$PARAMETER FILE=	(audita.txt, ASCII, /Volumes/jahus0271/20240718%20A1E2%20only/10/audita.txt, 0)
$$ ##TITLE= Audit trail, TopSpin 4.3.0
$$ ##JCAMPDX= 5.01
$$ ##ORIGIN= Bruker BioSpin GmbH
$$ ##OWNER= root
$$ $$ /root/.topspin-BladeEpu/local_acqu/20240718 A1E2 only/10/audita.txt
$$ ##AUDIT TRAIL=  $$ (NUMBER, WHEN, WHO, WHERE, PROCESS, VERSION, WHAT)
$$ (   1,<2024-07-18T19:35:27.437+0000>,<CZC7319KW6\nmr>,<CZC7319KW6>,<go4>,<TopSpin 4.3.0>,
$$       <acquisition in progress>)
$$ $$ C:/Bruker/nmrdata/jahus0271/20240718 A1E2 only/10/audita.txt
$$ (   2,<2024-07-18T19:38:54.957+0000>,<CZC7319KW6\nmr>,<CZC7319KW6>,<go4>,<TopSpin 4.3.0>,
$$       <created by zg on 'CAB AV4 600 MHZ BASIC' (CZC7319KW6) by user 'CZC7319KW6\nmr'
$$        on data set with UUID 'e28e3df2-453c-11ef-be6b-001395264de6'
$$        started at 2024-07-18 19:35:27.437 +0000, POWCHK enabled, PULCHK disabled,
$$        completed at 2024-07-18 19:38:54.956 +0000
$$        configuration hash MD5:
$$        2C CE AA 86 5E 77 A0 E6 62 B9 BC D1 C3 42 5A 88
$$        double data hash MD5: 142856
$$        C6 68 DA 33 F2 F8 29 58 D7 7B 42 C8 B6 28 88 60>)
$$ (   3,<2024-07-18T21:35:52.613+0200>,<nmr>,<CZC7319KW6>,<xwish3>,<TopSpin 4.3.0>,
$$       <ICON-NMR User ID: jahus0271
$$        double data hash MD5: 142856
$$        C6 68 DA 33 F2 F8 29 58 D7 7B 42 C8 B6 28 88 60>)
$$ ##END=
$$ 
$$ $$ hash MD5
$$ $$ EF A0 48 D8 63 67 F9 47 50 6E BE 57 87 64 17 35
$$ 
##$PARAMETER FILE=	(auditp.txt, ASCII, /Volumes/jahus0271/20240718%20A1E2%20only/10/pdata/1/auditp.txt, 0)
$$ ##TITLE= Audit trail, TopSpin 4.3.0
$$ ##JCAMPDX= 5.01
$$ ##ORIGIN= Bruker BioSpin GmbH
$$ ##OWNER= nmr
$$ $$ C:/Bruker/nmrdata/jahus0271/20240718 A1E2 only/10/pdata/1/auditp.txt
$$ ##AUDIT TRAIL=  $$ (NUMBER, WHEN, WHO, WHERE, PROCESS, VERSION, WHAT)
$$ (   1,<2024-07-18T19:35:27.437+0000>,<CZC7319KW6\nmr>,<CZC7319KW6>,<go4>,<TopSpin 4.3.0>,
$$       <acquisition in progress>)
$$ $$ C:/Bruker/nmrdata/jahus0271/20240718 A1E2 only/10/audita.txt
$$ (   2,<2024-07-18T19:38:54.957+0000>,<CZC7319KW6\nmr>,<CZC7319KW6>,<go4>,<TopSpin 4.3.0>,
$$       <created by zg on 'CAB AV4 600 MHZ BASIC' (CZC7319KW6) by user 'CZC7319KW6\nmr'
$$        on data set with UUID 'e28e3df2-453c-11ef-be6b-001395264de6'
$$        started at 2024-07-18 19:35:27.437 +0000, POWCHK enabled, PULCHK disabled,
$$        completed at 2024-07-18 19:38:54.956 +0000
$$        configuration hash MD5:
$$        2C CE AA 86 5E 77 A0 E6 62 B9 BC D1 C3 42 5A 88
$$        double data hash MD5: 142856
$$        C6 68 DA 33 F2 F8 29 58 D7 7B 42 C8 B6 28 88 60>)
$$ (   3,<2024-07-18T21:35:52.613+0200>,<nmr>,<CZC7319KW6>,<xwish3>,<TopSpin 4.3.0>,
$$       <ICON-NMR User ID: jahus0271
$$        double data hash MD5: 142856
$$        C6 68 DA 33 F2 F8 29 58 D7 7B 42 C8 B6 28 88 60>)
$$ (   4,<2024-07-18T21:35:53.988+0200>,<nmr/jahus0271>,<CZC7319KW6>,<proc1d>,<TopSpin 4.3.0>,
$$       <Start of raw data processing
$$        efp LB = 0.3 FT_mod = 6 PKNL = 1 PHC0 = 0 PHC1 = 0 SI = 128K 
$$        data hash MD5: 128K
$$        56 07 20 32 65 91 B0 43 43 46 4F DB CE 60 DB 3E>)
$$ (   5,<2024-07-18T21:35:54.895+0200>,<nmr/jahus0271>,<CZC7319KW6>,<proc1d>,<TopSpin 4.3.0>,
$$       <pk PHC0 = 55.95337 PHC1 = 0 
$$        data hash MD5: 128K
$$        35 4A E8 59 41 A8 49 0B AD 8E B4 5A 7C 60 E1 8A>)
$$ (   6,<2024-07-18T21:35:55.332+0200>,<nmr/jahus0271>,<CZC7319KW6>,<xwish3>,<TopSpin 4.3.0>,
$$       <ICON-NMR User ID: jahus0271
$$        data hash MD5: 128K
$$        35 4A E8 59 41 A8 49 0B AD 8E B4 5A 7C 60 E1 8A>)
$$ ##END=
$$ 
$$ $$ hash MD5
$$ $$ E6 3D 71 1C 5B 44 E4 DC B4 3C 2B DE 72 58 C8 F5
$$ 
##$PARAMETER FILE=	(datafile, ASCII, /Volumes/jahus0271/20240718%20A1E2%20only/10/fid, 0)
$$ 
##$PARAMETER FILE=	(format.temp, ASCII, /Volumes/jahus0271/20240718%20A1E2%20only/10/format.temp, 0)
$$ EDIT_PAR COMMAND FILE
$$ 
$$ DI_MODE         LONG
$$ ED_ENTRY        ACQU
$$ ORDER           FILE
$$ 
$$ 
$$ HEADER		"F2 - Acquisition Parameters"
$$ T_NAME		Date_
$$ 		TYPE	R64
$$ 		CLASS	ACQU
$$ 		SUBRANGE 0.0 50000000
$$ 		REL	"Date_=itodate(DATE)"
$$ 		INV_REL	"DATE=datetoi(Date_,DATE)"
$$ 		FORMAT	"%14.0f"
$$ 		TEXT	" "
$$ END
$$ T_NAME		Time
$$ 		TYPE	R32
$$ 		CLASS	ACQU
$$ 		SUBRANGE 0.0 1000000
$$ 		REL	"Time=itotime(DATE)"
$$ 		INV_REL	"DATE=timetoi(Time,DATE)"
$$ 		FORMAT	"%14.2f h"
$$ 		TEXT	" "
$$ END
$$ NAME		INSTRUM
$$ 		TEXT	" "
$$ END
$$ NAME		PROBHD
$$ 		FORMAT	"%14.14s"
$$ 		TEXT	" "
$$ END
$$ NAME		PULPROG
$$ 		TEXT	" "
$$ END
$$ NAME		TD
$$ 		TEXT	" "
$$ END
$$ NAME		SOLVENT
$$ 		TEXT	" "
$$ END
$$ NAME		NS
$$ 		TEXT	" "
$$ END
$$ NAME		DS
$$ 		TEXT	" "
$$ END
$$ T_NAME		SWH
$$ 		TYPE	R64
$$ 		CLASS	ACQU
$$ 		SUBRANGE 0.0 1e8
$$ 		REL	"SWH=SW*SFO1"
$$ 		INV_REL "SW=SWH/SFO1"
$$ 		UNIT	"Hz"
$$ 		FORMAT	"%14.3f Hz"
$$ 		TEXT	" "
$$ END
$$ T_NAME          FIDRES
$$                 TYPE    R32
$$                 CLASS   ACQU
$$                 SUBRANGE 0.0 100000
$$                 REL     "FIDRES=2*SW*SFO1/TD"
$$                 INV_REL "TD = nextpow(2*SW*SFO1/FIDRES)"
$$ 		UNIT	"Hz"
$$ 		FORMAT	"%14.6f Hz"
$$ 		TEXT	" "
$$ END
$$ T_NAME          AQ
$$ 		TYPE	R32
$$ 		CLASS	ACQU
$$ 		SUBRANGE 0.0 1000
$$ 		REL	"AQ=aqcalc(SW,SFO1,TD,DIGTYP)"
$$ 		INV_REL	"TD=tdcalc(SW,SFO1,1.0e6*AQ,DIGTYP)"
$$ 		UNIT	"sec"
$$ 		FORMAT	"%14.7f sec"
$$ 		TEXT	" "
$$ END
$$ NAME		RG
$$ 		TEXT	" "
$$ END
$$ T_NAME          DW
$$ 		TYPE	R32
$$ 		CLASS	ACQU
$$ 		SUBRANGE 0.0 1000000
$$ 		REL	"DW=1/(2*SW*SFO1)"
$$ 		INV_REL	"SW=1000000/(2*(0.005+DW)*SFO1)"
$$ 		UNIT	"usec"
$$ 		FORMAT	"%14.3lf usec"
$$ 		TEXT	" "
$$ END
$$ NAME		DE
$$ 		FORMAT	"%14.2f usec"
$$ 		TEXT	" "
$$ END
$$ NAME		TE
$$ 		FORMAT	"%14.1f K"
$$ 		TEXT	" "
$$ END
$$ T_NAME		D1
$$ TYPE	R32
$$ CLASS	ACQU
$$ SUBRANGE 0.0 1e38
$$ REL	"D1=D[1]"
$$ INV_REL	"D[1]=D1"
$$ UNIT	"sec"
$$ FORMAT	"%14.8f sec"
$$ TEXT	" "
$$ END
$$ T_NAME		D8
$$ TYPE	R32
$$ CLASS	ACQU
$$ SUBRANGE 0.0 1e38
$$ REL	"D8=D[8]"
$$ INV_REL	"D[8]=D8"
$$ UNIT	"sec"
$$ FORMAT	"%14.8f sec"
$$ TEXT	" "
$$ END
$$ T_NAME		D12
$$ TYPE	R32
$$ CLASS	ACQU
$$ SUBRANGE 0.0 1e38
$$ REL	"D12=D[12]"
$$ INV_REL	"D[12]=D12"
$$ UNIT	"sec"
$$ FORMAT	"%14.8f sec"
$$ TEXT	" "
$$ END
$$ T_NAME		D16
$$ TYPE	R32
$$ CLASS	ACQU
$$ SUBRANGE 0.0 1e38
$$ REL	"D16=D[16]"
$$ INV_REL	"D[16]=D16"
$$ UNIT	"sec"
$$ FORMAT	"%14.8f sec"
$$ TEXT	" "
$$ END
$$ NAME		TD0
$$ TEXT	" "
$$ END
$$ NAME		ZGOPTNS
$$ TEXT	" "
$$ END
$$ NAME		SFO1
$$ FORMAT	"%14.7f MHz"
$$ TEXT	" "
$$ END
$$ NAME		NUC1
$$ NONEDIT
$$ TEXT	" "
$$ END
$$ T_NAME		P0
$$ TYPE	R32
$$ CLASS	ACQU
$$ SUBRANGE 0.0 1.0e10
$$ REL	"P0=P[0]"
$$ INV_REL	"P[0]=P0"
$$ UNIT	"usec"
$$ FORMAT	"%14.2f usec"
$$ TEXT	" "
$$ END
$$ T_NAME		P1
$$ TYPE	R32
$$ CLASS	ACQU
$$ SUBRANGE 0.0 1.0e10
$$ REL	"P1=P[1]"
$$ INV_REL	"P[1]=P1"
$$ UNIT	"usec"
$$ FORMAT	"%14.2f usec"
$$ TEXT	" "
$$ END
$$ T_NAME		PLW1
$$ TYPE	R32
$$ CLASS	ACQU
$$ REL	"PLW1=PLW[1]"
$$ INV_REL	"PLW[1]=PLW1"
$$ UNIT	"W"
$$ FORMAT	"%14.8f W"
$$ TEXT	"power PLW1 "
$$ END
$$ T_NAME		PLW9
$$ TYPE	R32
$$ CLASS	ACQU
$$ REL	"PLW9=PLW[9]"
$$ INV_REL	"PLW[9]=PLW9"
$$ UNIT	"W"
$$ FORMAT	"%14.8f W"
$$ TEXT	"power PLW9 "
$$ END
$$ NAME		GPNAM[1]
$$ TEXT	" "
$$ END
$$ T_NAME		GPZ1
$$ TYPE	R32
$$ CLASS	ACQU
$$ SUBRANGE -100.0 100.0
$$ REL	"GPZ1=GPZ[1]"
$$ INV_REL	"GPZ[1]=GPZ1"
$$ UNIT	"%"
$$ FORMAT	"%14.2f %"
$$ TEXT	" "
$$ END
$$ NAME		GPNAM[2]
$$ TEXT	" "
$$ END
$$ T_NAME		GPZ2
$$ TYPE	R32
$$ CLASS	ACQU
$$ SUBRANGE -100.0 100.0
$$ REL	"GPZ2=GPZ[2]"
$$ INV_REL	"GPZ[2]=GPZ2"
$$ UNIT	"%"
$$ FORMAT	"%14.2f %"
$$ TEXT	" "
$$ END
$$ T_NAME		P16
$$ TYPE	R32
$$ CLASS	ACQU
$$ SUBRANGE 0.0 1.0e10
$$ REL	"P16=P[16]"
$$ INV_REL	"P[16]=P16"
$$ UNIT	"usec"
$$ FORMAT	"%14.2f usec"
$$ TEXT	" "
$$ END
$$ 
##$PARAMETER FILE=	(procs, ASCII, /Volumes/jahus0271/20240718%20A1E2%20only/10/pdata/1/procs, 0)
$$ ##TITLE= Parameter file, TopSpin 4.3.0
$$ ##JCAMPDX= 5.0
$$ ##DATATYPE= Parameter Values
$$ ##NPOINTS= 6	$$ modification sequence number
$$ ##ORIGIN= Bruker BioSpin GmbH
$$ ##OWNER= nmr
$$ $$ 2024-07-18 21:35:55.004 +0200  nmr@CZC7319KW6
$$ $$ C:/Bruker/nmrdata/jahus0271/20240718 A1E2 only/10/pdata/1/procs
$$ $$ process C:\Bruker\TopSpin4.3.0\prog\mod\sref.exe
$$ ##$ABSF1= 0
$$ ##$ABSF2= 0
$$ ##$ABSG= 0
$$ ##$ABSL= 0
$$ ##$ALPHA= 0
$$ ##$AQORDER= 0
$$ ##$ASSFAC= 0
$$ ##$ASSFACI= 0
$$ ##$ASSFACX= 0
$$ ##$ASSWID= 0
$$ ##$AUNMP= <proc_plasma_noesy>
$$ ##$AXLEFT= 0
$$ ##$AXNAME= <>
$$ ##$AXNUC= <1H>
$$ ##$AXRIGHT= 0
$$ ##$AXTYPE= 0
$$ ##$AXUNIT= <>
$$ ##$AZFE= 0.1
$$ ##$AZFW= 0.1
$$ ##$BCFW= 0
$$ ##$BC_mod= 0
$$ ##$BYTORDP= 0
$$ ##$COROFFS= 0
$$ ##$CY= 100
$$ ##$DATMOD= 1
$$ ##$DC= 0
$$ ##$DFILT= <>
$$ ##$DTYPP= 0
$$ ##$ERETIC= no
$$ ##$F1P= 12
$$ ##$F2P= -0.5
$$ ##$FCOR= 1
$$ ##$FTSIZE= 131072
$$ ##$FT_mod= 6
$$ ##$GAMMA= 0
$$ ##$GB= 0
$$ ##$INTBC= 1
$$ ##$INTSCL= 1
$$ ##$ISEN= 128
$$ ##$LB= 0.3
$$ ##$LEV0= 0
$$ ##$LPBIN= 0
$$ ##$MAXI= 10000
$$ ##$MC2= 0
$$ ##$MEAN= 0
$$ ##$ME_mod= 0
$$ ##$MI= 0
$$ ##$MddCEXP= no
$$ ##$MddCT_SP= no
$$ ##$MddF180= no
$$ ##$MddLAMBDA= 0
$$ ##$MddMEMORY= 0
$$ ##$MddMERGE= 0
$$ ##$MddNCOMP= 0
$$ ##$MddNITER= 0
$$ ##$MddNOISE= 0
$$ ##$MddPHASE= 0
$$ ##$MddSEED= 0
$$ ##$MddSRSIZE= 0
$$ ##$Mdd_CsALG= 0
$$ ##$Mdd_CsLAMBDA= 0
$$ ##$Mdd_CsNITER= 0
$$ ##$Mdd_CsNORM= 0
$$ ##$Mdd_CsVE= no
$$ ##$Mdd_CsZF= 0
$$ ##$Mdd_LrLAMBDA= 0
$$ ##$Mdd_LrNITER= 0
$$ ##$Mdd_LrRANK= 0
$$ ##$Mdd_LrZF= 0
$$ ##$Mdd_mod= 0
$$ ##$NCOEF= 0
$$ ##$NC_proc= 16
$$ ##$NLEV= 6
$$ ##$NOISF1= 7.934625
$$ ##$NOISF2= 7.601621
$$ ##$NSP= 0
$$ ##$NTH_PI= 0
$$ ##$NZP= 0
$$ ##$OFFSET= 19.57771
$$ ##$PC= 1
$$ ##$PHC0= 55.95337
$$ ##$PHC1= 0
$$ ##$PH_mod= 1
$$ ##$PKNL= yes
$$ ##$PPARMOD= 0
$$ ##$PPDIAG= 0
$$ ##$PPIPTYP= 0
$$ ##$PPMPNUM= 100
$$ ##$PPRESOL= 1
$$ ##$PSCAL= 4
$$ ##$PSIGN= 0
$$ ##$PYNMP= <proc.py>
$$ ##$RDF1= 0
$$ ##$RDF2= 0
$$ ##$RDFWHM= 0
$$ ##$RDINT= 0
$$ ##$RDPOS= 0
$$ ##$REVERSE= no
$$ ##$SF= 600.07
$$ ##$SI= 131072
$$ ##$SIGF1= 9
$$ ##$SIGF2= 5
$$ ##$SINO= 0
$$ ##$SIOLD= 131072
$$ ##$SPECTYP= <PROTON>
$$ ##$SREF_mod= 1
$$ ##$SREGLST= <1H.H2O+D2O>
$$ ##$SSB= 0
$$ ##$STSI= 131072
$$ ##$STSR= 0
$$ ##$SW_p= 17857.1428571429
$$ ##$SYMM= 0
$$ ##$S_DEV= 0
$$ ##$TDeff= 142856
$$ ##$TDoff= 0
$$ ##$TI= <>
$$ ##$TILT= no
$$ ##$TM1= 0
$$ ##$TM2= 0
$$ ##$TOPLEV= 0
$$ ##$USERP1= <>
$$ ##$USERP10= <>
$$ ##$USERP2= <>
$$ ##$USERP3= <>
$$ ##$USERP4= <>
$$ ##$USERP5= <>
$$ ##$USERP6= <>
$$ ##$USERP7= <>
$$ ##$USERP8= <>
$$ ##$USERP9= <>
$$ ##$WDW= 1
$$ ##$XDIM= 0
$$ ##$YMAX_p= 13464758
$$ ##$YMIN_p= -350930819
$$ ##END=
$$ 
##$PARAMETER FILE=	(title, ASCII, /Volumes/jahus0271/20240718%20A1E2%20only/10/pdata/1/title, 0)
$$ 
$$ 
##$PARAMETER FILE=	(uxnmr.par, ASCII, /Volumes/jahus0271/20240718%20A1E2%20only/10/uxnmr.par, 0)
$$ ##TITLE= Parameter file, TopSpin 4.3.0
$$ ##JCAMPDX= 5.0
$$ ##DATATYPE= Parameter Values
$$ ##NPOINTS= 1	$$ modification sequence number
$$ ##ORIGIN= Bruker BioSpin GmbH
$$ ##OWNER= root
$$ $$ 2024-06-17 07:41:48.056 +0000  root@BladeEpu
$$ $$ /opt/topspin/conf/instr/spect/uxnmr.par
$$ $$ process /opt/topspin/prog/mod/cfserver
$$ ##$ACBTAT= (0..64)
$$ 0 66 66 66 72 50 0 0 0 0 0 0 0 0 0 0 0 0 0 0 0 0 0 0 0 0 0 0 0 0 0 0 0
$$ 0 0 0 0 0 0 0 0 0 0 0 0 0 0 0 0 0 0 0 0 0 0 0 0 0 0 0 0 0 0 0 0
$$ ##$ACBTBLK= (0..64)
$$ 0 35 36 34 33 41 0 0 0 0 0 0 0 0 0 0 0 0 0 0 0 0 0 0 0 0 0 0 0 0 0 0 0
$$ 0 0 0 0 0 0 0 0 0 0 0 0 0 0 0 0 0 0 0 0 0 0 0 0 0 0 0 0 0 0 0 0
$$ ##$ACBTCTL= (0..64)
$$ 0 6 6 6 6 6 0 0 0 0 0 0 0 0 0 0 0 0 0 0 0 0 0 0 0 0 0 0 0 0 0 0 0 0 0 0
$$ 0 0 0 0 0 0 0 0 0 0 0 0 0 0 0 0 0 0 0 0 0 0 0 0 0 0 0 0 0
$$ ##$ACBTDI= (0..64)
$$ 0 -1062706419 -1062706419 -1062706420 -1062706420 -1062706415 0 0 0 0 0
$$ 0 0 0 0 0 0 0 0 0 0 0 0 0 0 0 0 0 0 0 0 0 0 0 0 0 0 0 0 0 0 0 0 0 0 0 0
$$ 0 0 0 0 0 0 0 0 0 0 0 0 0 0 0 0 0 0
$$ ##$ACBTDM= (0..64)
$$ 0 10 10 10 25 10 0 0 0 0 0 0 0 0 0 0 0 0 0 0 0 0 0 0 0 0 0 0 0 0 0 0 0
$$ 0 0 0 0 0 0 0 0 0 0 0 0 0 0 0 0 0 0 0 0 0 0 0 0 0 0 0 0 0 0 0 0
$$ ##$ACBTFHI= (0..64)
$$ 0 600 600 600 600 93 0 0 0 0 0 0 0 0 0 0 0 0 0 0 0 0 0 0 0 0 0 0 0 0 0
$$ 0 0 0 0 0 0 0 0 0 0 0 0 0 0 0 0 0 0 0 0 0 0 0 0 0 0 0 0 0 0 0 0 0 0
$$ ##$ACBTFL= (0..64)
$$ 0 248 248 248 248 8 0 0 0 0 0 0 0 0 0 0 0 0 0 0 0 0 0 0 0 0 0 0 0 0 0 0
$$ 0 0 0 0 0 0 0 0 0 0 0 0 0 0 0 0 0 0 0 0 0 0 0 0 0 0 0 0 0 0 0 0 0
$$ ##$ACBTFLO= (0..64)
$$ 0 15 15 15 180 91 0 0 0 0 0 0 0 0 0 0 0 0 0 0 0 0 0 0 0 0 0 0 0 0 0 0 0
$$ 0 0 0 0 0 0 0 0 0 0 0 0 0 0 0 0 0 0 0 0 0 0 0 0 0 0 0 0 0 0 0 0
$$ ##$ACBTINP= (0..64)
$$ 0 3 4 2 1 9 0 0 0 0 0 0 0 0 0 0 0 0 0 0 0 0 0 0 0 0 0 0 0 0 0 0 0 0 0 0
$$ 0 0 0 0 0 0 0 0 0 0 0 0 0 0 0 0 0 0 0 0 0 0 0 0 0 0 0 0 0
$$ ##$ACBTOUT= (0..64)
$$ 0 0 0 0 3 1 0 0 0 0 0 0 0 0 0 0 0 0 0 0 0 0 0 0 0 0 0 0 0 0 0 0 0 0 0 0
$$ 0 0 0 0 0 0 0 0 0 0 0 0 0 0 0 0 0 0 0 0 0 0 0 0 0 0 0 0 0
$$ ##$ACBTPO= (0..64)
$$ 0 500000 500000 500000 100000 5000 0 0 0 0 0 0 0 0 0 0 0 0 0 0 0 0 0 0
$$ 0 0 0 0 0 0 0 0 0 0 0 0 0 0 0 0 0 0 0 0 0 0 0 0 0 0 0 0 0 0 0 0 0 0 0 0
$$ 0 0 0 0 0
$$ ##$ACBTPW= (0..64)
$$ 0 100 100 100 100 1000 0 0 0 0 0 0 0 0 0 0 0 0 0 0 0 0 0 0 0 0 0 0 0 0
$$ 0 0 0 0 0 0 0 0 0 0 0 0 0 0 0 0 0 0 0 0 0 0 0 0 0 0 0 0 0 0 0 0 0 0 0
$$ ##$ACBTSB= (0..64)
$$ 0 16419 16460 8227 8260 0 0 0 0 0 0 0 0 0 0 0 0 0 0 0 0 0 0 0 0 0 0 0 0
$$ 0 0 0 0 0 0 0 0 0 0 0 0 0 0 0 0 0 0 0 0 0 0 0 0 0 0 0 0 0 0 0 0 0 0 0 0
$$ ##$ACBTSDT= (0..64)
$$ 0 2 2 2 2 2 0 0 0 0 0 0 0 0 0 0 0 0 0 0 0 0 0 0 0 0 0 0 0 0 0 0 0 0 0 0
$$ 0 0 0 0 0 0 0 0 0 0 0 0 0 0 0 0 0 0 0 0 0 0 0 0 0 0 0 0 0
$$ ##$AMPDFLT= no
$$ ##$AdmCrpWbWiring= (0..1)
$$ 0 0
$$ ##$AppEth= <no>
$$ ##$AppPort= <no>
$$ ##$BACSAIR= yes
$$ ##$BACSCAP= 0
$$ ##$BACSDEL= 10
$$ ##$BACSOPT= <>
$$ ##$BFREQ= 600.07
$$ ##$BGAETH= (0..9)
$$ <no> <no> <no> <no> <no> <no> <no> <no> <no> <no>
$$ ##$BIRDS= yes
$$ ##$BMPC= 0
$$ ##$BMPCTY= <no>
$$ ##$BPSUTY= <no>
$$ ##$BSAETH= (0..9)
$$ <no> <no> <no> <no> <no> <no> <no> <no> <no> <no>
$$ ##$BSMS= 2
$$ ##$BSMS19FLock= no
$$ ##$BSMSETH= <192.168.99.17>
$$ ##$BgaChFac2= (0..9)
$$ 0 0 0 0 0 0 0 0 0 0
$$ ##$BgaChMap= (0..9)
$$ 0 0 0 0 0 0 0 0 0 0
$$ ##$BgaChMaxv= (0..9)
$$ 0 0 0 0 0 0 0 0 0 0
$$ ##$BgaChRouting= (0..63)
$$ 0 0 0 0 0 0 0 0 0 0 0 0 0 0 0 0 0 0 0 0 0 0 0 0 0 0 0 0 0 0 0 0 0 0 0 0
$$ 0 0 0 0 0 0 0 0 0 0 0 0 0 0 0 0 0 0 0 0 0 0 0 0 0 0 0 0
$$ ##$BgaChShimMap= (0..9)
$$ 0 0 0 0 0 0 0 0 0 0
$$ ##$BgaChShimMaxv= (0..9)
$$ 0 0 0 0 0 0 0 0 0 0
$$ ##$BlaEth= (0..31)
$$ <192.168.99.13> <192.168.99.12> <192.168.99.17> <no> <no> <no> <no> <no>
$$ <no> <no> <no> <no> <no> <no> <no> <no> <no> <no> <no> <no> <no> <no> <no>
$$ <no> <no> <no> <no> <no> <no> <no> <no> <no>
$$ ##$BlaHpLpViaTTL= (0..31)
$$ 0 0 0 0 0 0 0 0 0 0 0 0 0 0 0 0 0 0 0 0 0 0 0 0 0 0 0 0 0 0 0 0
$$ ##$BlaNam= (0..31)
$$ <AV4 BLA2BB500 15-600> <AV4 BLABBH500/100 200-600> <BSMS/2 LOCK TRANSCEIVER 600>
$$ <> <> <> <> <> <> <> <> <> <> <> <> <> <> <> <> <> <> <> <> <> <> <> <>
$$ <> <> <> <> <>
$$ ##$BlaPN= (0..31)
$$ <W152248> <W144061> <Z109890> <> <> <> <> <> <> <> <> <> <> <> <> <> <>
$$ <> <> <> <> <> <> <> <> <> <> <> <> <> <> <>
$$ ##$BlaSN= (0..31)
$$ <000029> <000075> <01053> <> <> <> <> <> <> <> <> <> <> <> <> <> <> <>
$$ <> <> <> <> <> <> <> <> <> <> <> <> <> <>
$$ ##$BmpcEth= <no>
$$ ##$BmpcFw= <no>
$$ ##$BmpcPn= <no>
$$ ##$BmpcPort= <no>
$$ ##$BmpcSn= <no>
$$ ##$BmuEth= <no>
$$ ##$BmuFw= <no>
$$ ##$BmuPn= <no>
$$ ##$BmuSn= <no>
$$ ##$BnlEth= <no>
$$ ##$BnlFw= <no>
$$ ##$BnlPn= <no>
$$ ##$BnlSn= <no>
$$ ##$BpduEth= (0..7)
$$ <no> <no> <no> <no> <no> <no> <no> <no>
$$ ##$BsaChMap1= (0..9)
$$ 0 0 0 0 0 0 0 0 0 0
$$ ##$BsaChMap2= (0..9)
$$ 0 0 0 0 0 0 0 0 0 0
$$ ##$BsaChShimMaxv= (0..9)
$$ 0 0 0 0 0 0 0 0 0 0
$$ ##$BsmsAuxEth= <no>
$$ ##$BsmsLockNuclei= (0..15)
$$ <2H> <no> <no> <no> <no> <no> <no> <no> <no> <no> <no> <no> <no> <no> <no>
$$ <no>
$$ ##$CSW1= (0..31)
$$ 3 4 2 1 9 0 0 0 0 0 0 0 0 0 0 0 0 0 0 0 0 0 0 0 0 0 0 0 0 0 0 0
$$ ##$CSW2= (0..31)
$$ 0 0 0 0 0 0 0 0 0 0 0 0 0 0 0 0 0 0 0 0 0 0 0 0 0 0 0 0 0 0 0 0
$$ ##$CSWNUM= (0..15)
$$ 2 2 1 0 0 0 0 0 0 0 0 0 0 0 0 0
$$ ##$CmrEth= <no>
$$ ##$CmrPartNo= <no>
$$ ##$CmrPort= <no>
$$ ##$CmrSerNo= <no>
$$ ##$CmrType= -1
$$ ##$ConsolePnSn= <H03128OB/8058>
$$ ##$CryoCoolUnitEth= <192.168.98.2>
$$ ##$CryoCoolUnitFw= <20220413>
$$ ##$CryoCoolUnitPn= <Z161936>
$$ ##$CryoCoolUnitSn= <00049>
$$ ##$CryoProAccPnSn= <>
$$ ##$Ctb1Eth= <no>
$$ ##$CustRegisterNo= <>
$$ ##$DATSTAT= no
$$ ##$DPPFAC= 1
$$ ##$DateTimeCreated= <2024-06-17T07:41:48+0000>
$$ ##$Description= <CAB AV4 600 MHZ BASIC>
$$ ##$DrxFiltGrpDel= (0..23)
$$ <68,36,20,9,5,3,2> <68,36,20,9,5,3,2> <68,36,20,9,5,3,2> <68,36,20,9,5,3,2>
$$ <> <> <> <> <> <> <> <> <> <> <> <> <> <> <> <> <> <> <> <>
$$ ##$EcuType= 1
$$ ##$EpuMacAddress= <00:13:95:26:4d:e6>
$$ ##$FCubeDrxDevice= (0..23)
$$ </dev/bbu/drx3.5> </dev/bbu/drx4.5> </dev/bbu/drx5.5> </dev/bbu/drx6.5>
$$ <> <> <> <> <> <> <> <> <> <> <> <> <> <> <> <> <> <> <> <>
$$ ##$FCubeEth= (0..23)
$$ <192.168.180.14> <192.168.180.18> <192.168.180.22> <192.168.180.26> <no>
$$ <no> <no> <no> <no> <no> <no> <no> <no> <no> <no> <no> <no> <no> <no> <no>
$$ <no> <no> <no> <no>
$$ ##$FCubeRtdDevice= (0..23)
$$ </dev/bbu/rtd3.4> </dev/bbu/rtd4.4> </dev/bbu/rtd5.4> </dev/bbu/rtd6.4>
$$ <> <> <> <> <> <> <> <> <> <> <> <> <> <> <> <> <> <> <> <>
$$ ##$FCubeSeqDevice= (0..23)
$$ <> <> <> <> <> <> <> <> <> <> <> <> <> <> <> <> <> <> <> <> <> <> <> <>
$$ ##$FUNCMOD= <>
$$ ##$FuncModBisDat= (0..7)
$$ 0 0 0 0 0 0 0 0
$$ ##$FuncModFRange= (0..7)
$$ <> <> <> <> <> <> <> <>
$$ ##$FuncModPN= (0..7)
$$ <> <> <> <> <> <> <> <>
$$ ##$FuncModSN= (0..7)
$$ <> <> <> <> <> <> <> <>
$$ ##$GCUTYPE= 20
$$ ##$GCubeEth= <192.168.180.38>
$$ ##$GCubeFpfAddr= (0..9)
$$ -1 -1 -1 -1 -1 -1 -1 -1 -1 -1
$$ ##$GCubeProcDevice= (0..1)
$$ </dev/bbu/gproc9.7> <no>
$$ ##$GCubeRtdDevice= (0..1)
$$ </dev/bbu/rtd9.4> <no>
$$ ##$GCubeSeqDevice= (0..1)
$$ <> <>
$$ ##$GCubeSpfAddr= (0..63)
$$ -1 -1 -1 -1 -1 -1 -1 -1 -1 -1 -1 -1 -1 -1 -1 -1 -1 -1 -1 -1 -1 -1 -1 -1
$$ -1 -1 -1 -1 -1 -1 -1 -1 -1 -1 -1 -1 -1 -1 -1 -1 -1 -1 -1 -1 -1 -1 -1 -1
$$ -1 -1 -1 -1 -1 -1 -1 -1 -1 -1 -1 -1 -1 -1 -1 -1
$$ ##$GRADRES= 1
$$ ##$Gctu2Eth= <no>
$$ ##$GcubeSaCtrEth= <no>
$$ ##$GradAmpMaxCurX= (0..10)
$$ 0 0 0 0 0 0 0 0 0 0 0
$$ ##$GradAmpMaxCurY= (0..10)
$$ 0 0 0 0 0 0 0 0 0 0 0
$$ ##$GradAmpMaxCurZ= (0..10)
$$ 9.99999904632568 0 0 0 0 0 0 0 0 0 0
$$ ##$GradAmpName= (0..9)
$$ <GAB in BSMS> <> <> <> <> <> <> <> <> <>
$$ ##$GradAmpPN= (0..9)
$$ <> <> <> <> <> <> <> <> <> <>
$$ ##$GradAmpSN= (0..9)
$$ <> <> <> <> <> <> <> <> <> <>
$$ ##$GradAmpType= (0..10)
$$ 2 0 0 0 0 0 0 0 0 0 0
$$ ##$GradPowClkTime= (0..9)
$$ 0 0 0 0 0 0 0 0 0 0
$$ ##$GradPowIcw= (0..9)
$$ 0 0 0 0 0 0 0 0 0 0
$$ ##$GradPowImax= (0..9)
$$ 0 0 0 0 0 0 0 0 0 0
$$ ##$GradPowType= (0..9)
$$ 0 0 0 0 0 0 0 0 0 0
$$ ##$GradPowVmax= (0..9)
$$ 0 0 0 0 0 0 0 0 0 0
$$ ##$HpprCoverType= 2
$$ ##$LDUETH= <no>
$$ ##$LOCKCONF= <DLM>
$$ ##$LOCSWID= 0
$$ ##$LOCSWIF= 0
$$ ##$Location= <>
$$ ##$LtMasEth= <no>
$$ ##$LtMasType= 0
$$ ##$MAS= 0
$$ ##$MASETIME= 10
$$ ##$MASITIME= 10
$$ ##$MAS_CT= 5
$$ ##$MAS_SG= 0
$$ ##$MAS_TO= 0
$$ ##$MagnCoilPnSn= <BZH 425'600'70H>
$$ ##$MagnDewarPnSn= <D325'54-9636>
$$ ##$MagnetPolarity= 1
$$ ##$MasEth= <no>
$$ ##$MwscuEth= <no>
$$ ##$MwscuPort= <no>
$$ ##$NAMPD= (0..32)
$$ <> <HPLNA 19F1H> <2H> <XBB19F 2HP> <13C> <15N> <31P> <> <> <> <> <> <>
$$ <> <> <> <> <> <> <> <> <> <> <> <> <> <> <> <> <> <> <> <>
$$ ##$NFCU= 4
$$ ##$NRCU= 4
$$ ##$NSGU= 4
$$ ##$NumActDetuneCtr= 0
$$ ##$NumVpu= 0
$$ ##$OrderNo= <10254970>
$$ ##$POWCHK= yes
$$ ##$PRAMD1= (0..7)
$$ 6 0 0 1610612736 0 0 0 0
$$ ##$PRAMD10= (0..7)
$$ 0 0 0 0 0 0 0 0
$$ ##$PRAMD11= (0..7)
$$ 0 0 0 0 0 0 0 0
$$ ##$PRAMD12= (0..7)
$$ 0 0 0 0 0 0 0 0
$$ ##$PRAMD13= (0..7)
$$ 0 0 0 0 0 0 0 0
$$ ##$PRAMD14= (0..7)
$$ 0 0 0 0 0 0 0 0
$$ ##$PRAMD15= (0..7)
$$ 0 0 0 0 0 0 0 0
$$ ##$PRAMD16= (0..7)
$$ 0 0 0 0 0 0 0 0
$$ ##$PRAMD17= (0..7)
$$ 0 0 0 0 0 0 0 0
$$ ##$PRAMD18= (0..7)
$$ 0 0 0 0 0 0 0 0
$$ ##$PRAMD19= (0..7)
$$ 0 0 0 0 0 0 0 0
$$ ##$PRAMD2= (0..7)
$$ 0 1048576 0 536870912 0 1048576 0 536870912
$$ ##$PRAMD20= (0..7)
$$ 0 0 0 0 0 0 0 0
$$ ##$PRAMD21= (0..7)
$$ 0 0 0 0 0 0 0 0
$$ ##$PRAMD22= (0..7)
$$ 0 0 0 0 0 0 0 0
$$ ##$PRAMD23= (0..7)
$$ 0 0 0 0 0 0 0 0
$$ ##$PRAMD24= (0..7)
$$ 0 0 0 0 0 0 0 0
$$ ##$PRAMD25= (0..7)
$$ 0 0 0 0 0 0 0 0
$$ ##$PRAMD26= (0..7)
$$ 0 0 0 0 0 0 0 0
$$ ##$PRAMD27= (0..7)
$$ 0 0 0 0 0 0 0 0
$$ ##$PRAMD28= (0..7)
$$ 0 0 0 0 0 0 0 0
$$ ##$PRAMD29= (0..7)
$$ 0 0 0 0 0 0 0 0
$$ ##$PRAMD3= (0..7)
$$ 2147483644 2147483647 2147483647 603979775 0 0 0 0
$$ ##$PRAMD30= (0..7)
$$ 0 0 0 0 0 0 0 0
$$ ##$PRAMD31= (0..7)
$$ 0 0 0 0 0 0 0 0
$$ ##$PRAMD32= (0..7)
$$ 0 0 0 0 0 0 0 0
$$ ##$PRAMD4= (0..7)
$$ 16777216 0 0 536870912 0 0 0 0
$$ ##$PRAMD5= (0..7)
$$ 0 0 4 536870912 0 0 0 0
$$ ##$PRAMD6= (0..7)
$$ 64 0 0 536870912 0 0 0 0
$$ ##$PRAMD7= (0..7)
$$ 0 0 0 0 0 0 0 0
$$ ##$PRAMD8= (0..7)
$$ 0 0 0 0 0 0 0 0
$$ ##$PRAMD9= (0..7)
$$ 0 0 0 0 0 0 0 0
$$ ##$PRAMLED= (0..1)
$$ 0 0
$$ ##$PRAMPTP= 1
$$ ##$PREEMPTYPE= 0
$$ ##$PREREC= (0..31)
$$ 1 1 2 2 3 4 0 0 0 0 0 0 0 0 0 0 0 0 0 0 0 0 0 0 0 0 0 0 0 0 0 0
$$ ##$PTSFMX= (0..23)
$$ 1290 1290 1290 1290 0 0 0 0 0 0 0 0 0 0 0 0 0 0 0 0 0 0 0 0
$$ ##$PULCHK= no
$$ ##$PduEth= (0..7)
$$ <192.168.99.99> <no> <no> <no> <no> <no> <no> <no>
$$ ##$PramDutyCycPerc= (0..31)
$$ 4 2 2 2 2 2 0 0 0 0 0 0 0 0 0 0 0 0 0 0 0 0 0 0 0 0 0 0 0 0 0 0
$$ ##$PramPPowNucW1= (0..127)
$$ <> <> <> <> <> <> <> <> <> <> <> <> <> <> <> <> <> <> <> <> <> <> <> <>
$$ <> <> <> <> <> <> <> <> <> <> <> <> <> <> <> <> <> <> <> <> <> <> <> <>
$$ <> <> <> <> <> <> <> <> <> <> <> <> <> <> <> <> <> <> <> <> <> <> <> <>
$$ <> <> <> <> <> <> <> <> <> <> <> <> <> <> <> <> <> <> <> <> <> <> <> <>
$$ <> <> <> <> <> <> <> <> <> <> <> <> <> <> <> <> <> <> <> <> <> <> <> <>
$$ <> <> <> <> <> <> <> <>
$$ ##$PramPPowNucW10= (0..127)
$$ <> <> <> <> <> <> <> <> <> <> <> <> <> <> <> <> <> <> <> <> <> <> <> <>
$$ <> <> <> <> <> <> <> <> <> <> <> <> <> <> <> <> <> <> <> <> <> <> <> <>
$$ <> <> <> <> <> <> <> <> <> <> <> <> <> <> <> <> <> <> <> <> <> <> <> <>
$$ <> <> <> <> <> <> <> <> <> <> <> <> <> <> <> <> <> <> <> <> <> <> <> <>
$$ <> <> <> <> <> <> <> <> <> <> <> <> <> <> <> <> <> <> <> <> <> <> <> <>
$$ <> <> <> <> <> <> <> <>
$$ ##$PramPPowNucW11= (0..127)
$$ <> <> <> <> <> <> <> <> <> <> <> <> <> <> <> <> <> <> <> <> <> <> <> <>
$$ <> <> <> <> <> <> <> <> <> <> <> <> <> <> <> <> <> <> <> <> <> <> <> <>
$$ <> <> <> <> <> <> <> <> <> <> <> <> <> <> <> <> <> <> <> <> <> <> <> <>
$$ <> <> <> <> <> <> <> <> <> <> <> <> <> <> <> <> <> <> <> <> <> <> <> <>
$$ <> <> <> <> <> <> <> <> <> <> <> <> <> <> <> <> <> <> <> <> <> <> <> <>
$$ <> <> <> <> <> <> <> <>
$$ ##$PramPPowNucW12= (0..127)
$$ <> <> <> <> <> <> <> <> <> <> <> <> <> <> <> <> <> <> <> <> <> <> <> <>
$$ <> <> <> <> <> <> <> <> <> <> <> <> <> <> <> <> <> <> <> <> <> <> <> <>
$$ <> <> <> <> <> <> <> <> <> <> <> <> <> <> <> <> <> <> <> <> <> <> <> <>
$$ <> <> <> <> <> <> <> <> <> <> <> <> <> <> <> <> <> <> <> <> <> <> <> <>
$$ <> <> <> <> <> <> <> <> <> <> <> <> <> <> <> <> <> <> <> <> <> <> <> <>
$$ <> <> <> <> <> <> <> <>
$$ ##$PramPPowNucW13= (0..127)
$$ <> <> <> <> <> <> <> <> <> <> <> <> <> <> <> <> <> <> <> <> <> <> <> <>
$$ <> <> <> <> <> <> <> <> <> <> <> <> <> <> <> <> <> <> <> <> <> <> <> <>
$$ <> <> <> <> <> <> <> <> <> <> <> <> <> <> <> <> <> <> <> <> <> <> <> <>
$$ <> <> <> <> <> <> <> <> <> <> <> <> <> <> <> <> <> <> <> <> <> <> <> <>
$$ <> <> <> <> <> <> <> <> <> <> <> <> <> <> <> <> <> <> <> <> <> <> <> <>
$$ <> <> <> <> <> <> <> <>
$$ ##$PramPPowNucW14= (0..127)
$$ <> <> <> <> <> <> <> <> <> <> <> <> <> <> <> <> <> <> <> <> <> <> <> <>
$$ <> <> <> <> <> <> <> <> <> <> <> <> <> <> <> <> <> <> <> <> <> <> <> <>
$$ <> <> <> <> <> <> <> <> <> <> <> <> <> <> <> <> <> <> <> <> <> <> <> <>
$$ <> <> <> <> <> <> <> <> <> <> <> <> <> <> <> <> <> <> <> <> <> <> <> <>
$$ <> <> <> <> <> <> <> <> <> <> <> <> <> <> <> <> <> <> <> <> <> <> <> <>
$$ <> <> <> <> <> <> <> <>
$$ ##$PramPPowNucW15= (0..127)
$$ <> <> <> <> <> <> <> <> <> <> <> <> <> <> <> <> <> <> <> <> <> <> <> <>
$$ <> <> <> <> <> <> <> <> <> <> <> <> <> <> <> <> <> <> <> <> <> <> <> <>
$$ <> <> <> <> <> <> <> <> <> <> <> <> <> <> <> <> <> <> <> <> <> <> <> <>
$$ <> <> <> <> <> <> <> <> <> <> <> <> <> <> <> <> <> <> <> <> <> <> <> <>
$$ <> <> <> <> <> <> <> <> <> <> <> <> <> <> <> <> <> <> <> <> <> <> <> <>
$$ <> <> <> <> <> <> <> <>
$$ ##$PramPPowNucW16= (0..127)
$$ <> <> <> <> <> <> <> <> <> <> <> <> <> <> <> <> <> <> <> <> <> <> <> <>
$$ <> <> <> <> <> <> <> <> <> <> <> <> <> <> <> <> <> <> <> <> <> <> <> <>
$$ <> <> <> <> <> <> <> <> <> <> <> <> <> <> <> <> <> <> <> <> <> <> <> <>
$$ <> <> <> <> <> <> <> <> <> <> <> <> <> <> <> <> <> <> <> <> <> <> <> <>
$$ <> <> <> <> <> <> <> <> <> <> <> <> <> <> <> <> <> <> <> <> <> <> <> <>
$$ <> <> <> <> <> <> <> <>
$$ ##$PramPPowNucW17= (0..127)
$$ <> <> <> <> <> <> <> <> <> <> <> <> <> <> <> <> <> <> <> <> <> <> <> <>
$$ <> <> <> <> <> <> <> <> <> <> <> <> <> <> <> <> <> <> <> <> <> <> <> <>
$$ <> <> <> <> <> <> <> <> <> <> <> <> <> <> <> <> <> <> <> <> <> <> <> <>
$$ <> <> <> <> <> <> <> <> <> <> <> <> <> <> <> <> <> <> <> <> <> <> <> <>
$$ <> <> <> <> <> <> <> <> <> <> <> <> <> <> <> <> <> <> <> <> <> <> <> <>
$$ <> <> <> <> <> <> <> <>
$$ ##$PramPPowNucW18= (0..127)
$$ <> <> <> <> <> <> <> <> <> <> <> <> <> <> <> <> <> <> <> <> <> <> <> <>
$$ <> <> <> <> <> <> <> <> <> <> <> <> <> <> <> <> <> <> <> <> <> <> <> <>
$$ <> <> <> <> <> <> <> <> <> <> <> <> <> <> <> <> <> <> <> <> <> <> <> <>
$$ <> <> <> <> <> <> <> <> <> <> <> <> <> <> <> <> <> <> <> <> <> <> <> <>
$$ <> <> <> <> <> <> <> <> <> <> <> <> <> <> <> <> <> <> <> <> <> <> <> <>
$$ <> <> <> <> <> <> <> <>
$$ ##$PramPPowNucW19= (0..127)
$$ <> <> <> <> <> <> <> <> <> <> <> <> <> <> <> <> <> <> <> <> <> <> <> <>
$$ <> <> <> <> <> <> <> <> <> <> <> <> <> <> <> <> <> <> <> <> <> <> <> <>
$$ <> <> <> <> <> <> <> <> <> <> <> <> <> <> <> <> <> <> <> <> <> <> <> <>
$$ <> <> <> <> <> <> <> <> <> <> <> <> <> <> <> <> <> <> <> <> <> <> <> <>
$$ <> <> <> <> <> <> <> <> <> <> <> <> <> <> <> <> <> <> <> <> <> <> <> <>
$$ <> <> <> <> <> <> <> <>
$$ ##$PramPPowNucW2= (0..127)
$$ <> <> <> <> <> <> <> <> <> <> <> <> <> <> <> <> <> <> <> <> <> <> <> <>
$$ <> <> <> <> <> <> <> <> <> <> <> <> <> <> <> <> <> <> <> <> <> <> <> <>
$$ <> <> <> <> <> <> <> <> <> <> <> <> <> <> <> <> <> <> <> <> <> <> <> <>
$$ <> <> <> <> <> <> <> <> <> <> <> <> <> <> <> <> <> <> <> <> <> <> <> <>
$$ <> <> <> <> <> <> <> <> <> <> <> <> <> <> <> <> <> <> <> <> <> <> <> <>
$$ <> <> <> <> <> <> <> <>
$$ ##$PramPPowNucW20= (0..127)
$$ <> <> <> <> <> <> <> <> <> <> <> <> <> <> <> <> <> <> <> <> <> <> <> <>
$$ <> <> <> <> <> <> <> <> <> <> <> <> <> <> <> <> <> <> <> <> <> <> <> <>
$$ <> <> <> <> <> <> <> <> <> <> <> <> <> <> <> <> <> <> <> <> <> <> <> <>
$$ <> <> <> <> <> <> <> <> <> <> <> <> <> <> <> <> <> <> <> <> <> <> <> <>
$$ <> <> <> <> <> <> <> <> <> <> <> <> <> <> <> <> <> <> <> <> <> <> <> <>
$$ <> <> <> <> <> <> <> <>
$$ ##$PramPPowNucW21= (0..127)
$$ <> <> <> <> <> <> <> <> <> <> <> <> <> <> <> <> <> <> <> <> <> <> <> <>
$$ <> <> <> <> <> <> <> <> <> <> <> <> <> <> <> <> <> <> <> <> <> <> <> <>
$$ <> <> <> <> <> <> <> <> <> <> <> <> <> <> <> <> <> <> <> <> <> <> <> <>
$$ <> <> <> <> <> <> <> <> <> <> <> <> <> <> <> <> <> <> <> <> <> <> <> <>
$$ <> <> <> <> <> <> <> <> <> <> <> <> <> <> <> <> <> <> <> <> <> <> <> <>
$$ <> <> <> <> <> <> <> <>
$$ ##$PramPPowNucW22= (0..127)
$$ <> <> <> <> <> <> <> <> <> <> <> <> <> <> <> <> <> <> <> <> <> <> <> <>
$$ <> <> <> <> <> <> <> <> <> <> <> <> <> <> <> <> <> <> <> <> <> <> <> <>
$$ <> <> <> <> <> <> <> <> <> <> <> <> <> <> <> <> <> <> <> <> <> <> <> <>
$$ <> <> <> <> <> <> <> <> <> <> <> <> <> <> <> <> <> <> <> <> <> <> <> <>
$$ <> <> <> <> <> <> <> <> <> <> <> <> <> <> <> <> <> <> <> <> <> <> <> <>
$$ <> <> <> <> <> <> <> <>
$$ ##$PramPPowNucW23= (0..127)
$$ <> <> <> <> <> <> <> <> <> <> <> <> <> <> <> <> <> <> <> <> <> <> <> <>
$$ <> <> <> <> <> <> <> <> <> <> <> <> <> <> <> <> <> <> <> <> <> <> <> <>
$$ <> <> <> <> <> <> <> <> <> <> <> <> <> <> <> <> <> <> <> <> <> <> <> <>
$$ <> <> <> <> <> <> <> <> <> <> <> <> <> <> <> <> <> <> <> <> <> <> <> <>
$$ <> <> <> <> <> <> <> <> <> <> <> <> <> <> <> <> <> <> <> <> <> <> <> <>
$$ <> <> <> <> <> <> <> <>
$$ ##$PramPPowNucW24= (0..127)
$$ <> <> <> <> <> <> <> <> <> <> <> <> <> <> <> <> <> <> <> <> <> <> <> <>
$$ <> <> <> <> <> <> <> <> <> <> <> <> <> <> <> <> <> <> <> <> <> <> <> <>
$$ <> <> <> <> <> <> <> <> <> <> <> <> <> <> <> <> <> <> <> <> <> <> <> <>
$$ <> <> <> <> <> <> <> <> <> <> <> <> <> <> <> <> <> <> <> <> <> <> <> <>
$$ <> <> <> <> <> <> <> <> <> <> <> <> <> <> <> <> <> <> <> <> <> <> <> <>
$$ <> <> <> <> <> <> <> <>
$$ ##$PramPPowNucW25= (0..127)
$$ <> <> <> <> <> <> <> <> <> <> <> <> <> <> <> <> <> <> <> <> <> <> <> <>
$$ <> <> <> <> <> <> <> <> <> <> <> <> <> <> <> <> <> <> <> <> <> <> <> <>
$$ <> <> <> <> <> <> <> <> <> <> <> <> <> <> <> <> <> <> <> <> <> <> <> <>
$$ <> <> <> <> <> <> <> <> <> <> <> <> <> <> <> <> <> <> <> <> <> <> <> <>
$$ <> <> <> <> <> <> <> <> <> <> <> <> <> <> <> <> <> <> <> <> <> <> <> <>
$$ <> <> <> <> <> <> <> <>
$$ ##$PramPPowNucW26= (0..127)
$$ <> <> <> <> <> <> <> <> <> <> <> <> <> <> <> <> <> <> <> <> <> <> <> <>
$$ <> <> <> <> <> <> <> <> <> <> <> <> <> <> <> <> <> <> <> <> <> <> <> <>
$$ <> <> <> <> <> <> <> <> <> <> <> <> <> <> <> <> <> <> <> <> <> <> <> <>
$$ <> <> <> <> <> <> <> <> <> <> <> <> <> <> <> <> <> <> <> <> <> <> <> <>
$$ <> <> <> <> <> <> <> <> <> <> <> <> <> <> <> <> <> <> <> <> <> <> <> <>
$$ <> <> <> <> <> <> <> <>
$$ ##$PramPPowNucW27= (0..127)
$$ <> <> <> <> <> <> <> <> <> <> <> <> <> <> <> <> <> <> <> <> <> <> <> <>
$$ <> <> <> <> <> <> <> <> <> <> <> <> <> <> <> <> <> <> <> <> <> <> <> <>
$$ <> <> <> <> <> <> <> <> <> <> <> <> <> <> <> <> <> <> <> <> <> <> <> <>
$$ <> <> <> <> <> <> <> <> <> <> <> <> <> <> <> <> <> <> <> <> <> <> <> <>
$$ <> <> <> <> <> <> <> <> <> <> <> <> <> <> <> <> <> <> <> <> <> <> <> <>
$$ <> <> <> <> <> <> <> <>
$$ ##$PramPPowNucW28= (0..127)
$$ <> <> <> <> <> <> <> <> <> <> <> <> <> <> <> <> <> <> <> <> <> <> <> <>
$$ <> <> <> <> <> <> <> <> <> <> <> <> <> <> <> <> <> <> <> <> <> <> <> <>
$$ <> <> <> <> <> <> <> <> <> <> <> <> <> <> <> <> <> <> <> <> <> <> <> <>
$$ <> <> <> <> <> <> <> <> <> <> <> <> <> <> <> <> <> <> <> <> <> <> <> <>
$$ <> <> <> <> <> <> <> <> <> <> <> <> <> <> <> <> <> <> <> <> <> <> <> <>
$$ <> <> <> <> <> <> <> <>
$$ ##$PramPPowNucW29= (0..127)
$$ <> <> <> <> <> <> <> <> <> <> <> <> <> <> <> <> <> <> <> <> <> <> <> <>
$$ <> <> <> <> <> <> <> <> <> <> <> <> <> <> <> <> <> <> <> <> <> <> <> <>
$$ <> <> <> <> <> <> <> <> <> <> <> <> <> <> <> <> <> <> <> <> <> <> <> <>
$$ <> <> <> <> <> <> <> <> <> <> <> <> <> <> <> <> <> <> <> <> <> <> <> <>
$$ <> <> <> <> <> <> <> <> <> <> <> <> <> <> <> <> <> <> <> <> <> <> <> <>
$$ <> <> <> <> <> <> <> <>
$$ ##$PramPPowNucW3= (0..127)
$$ <> <> <> <> <> <> <> <> <> <> <> <> <> <> <> <> <> <> <> <> <> <> <> <>
$$ <> <> <> <> <> <> <> <> <> <> <> <> <> <> <> <> <> <> <> <> <> <> <> <>
$$ <> <> <> <> <> <> <> <> <> <> <> <> <> <> <> <> <> <> <> <> <> <> <> <>
$$ <> <> <> <> <> <> <> <> <> <> <> <> <> <> <> <> <> <> <> <> <> <> <> <>
$$ <> <> <> <> <> <> <> <> <> <> <> <> <> <> <> <> <> <> <> <> <> <> <> <>
$$ <> <> <> <> <> <> <> <>
$$ ##$PramPPowNucW30= (0..127)
$$ <> <> <> <> <> <> <> <> <> <> <> <> <> <> <> <> <> <> <> <> <> <> <> <>
$$ <> <> <> <> <> <> <> <> <> <> <> <> <> <> <> <> <> <> <> <> <> <> <> <>
$$ <> <> <> <> <> <> <> <> <> <> <> <> <> <> <> <> <> <> <> <> <> <> <> <>
$$ <> <> <> <> <> <> <> <> <> <> <> <> <> <> <> <> <> <> <> <> <> <> <> <>
$$ <> <> <> <> <> <> <> <> <> <> <> <> <> <> <> <> <> <> <> <> <> <> <> <>
$$ <> <> <> <> <> <> <> <>
$$ ##$PramPPowNucW31= (0..127)
$$ <> <> <> <> <> <> <> <> <> <> <> <> <> <> <> <> <> <> <> <> <> <> <> <>
$$ <> <> <> <> <> <> <> <> <> <> <> <> <> <> <> <> <> <> <> <> <> <> <> <>
$$ <> <> <> <> <> <> <> <> <> <> <> <> <> <> <> <> <> <> <> <> <> <> <> <>
$$ <> <> <> <> <> <> <> <> <> <> <> <> <> <> <> <> <> <> <> <> <> <> <> <>
$$ <> <> <> <> <> <> <> <> <> <> <> <> <> <> <> <> <> <> <> <> <> <> <> <>
$$ <> <> <> <> <> <> <> <>
$$ ##$PramPPowNucW32= (0..127)
$$ <> <> <> <> <> <> <> <> <> <> <> <> <> <> <> <> <> <> <> <> <> <> <> <>
$$ <> <> <> <> <> <> <> <> <> <> <> <> <> <> <> <> <> <> <> <> <> <> <> <>
$$ <> <> <> <> <> <> <> <> <> <> <> <> <> <> <> <> <> <> <> <> <> <> <> <>
$$ <> <> <> <> <> <> <> <> <> <> <> <> <> <> <> <> <> <> <> <> <> <> <> <>
$$ <> <> <> <> <> <> <> <> <> <> <> <> <> <> <> <> <> <> <> <> <> <> <> <>
$$ <> <> <> <> <> <> <> <>
$$ ##$PramPPowNucW4= (0..127)
$$ <> <> <> <> <> <> <> <> <> <> <> <> <> <> <> <> <> <> <> <> <> <> <> <>
$$ <> <> <> <> <> <> <> <> <> <> <> <> <> <> <> <> <> <> <> <> <> <> <> <>
$$ <> <> <> <> <> <> <> <> <> <> <> <> <> <> <> <> <> <> <> <> <> <> <> <>
$$ <> <> <> <> <> <> <> <> <> <> <> <> <> <> <> <> <> <> <> <> <> <> <> <>
$$ <> <> <> <> <> <> <> <> <> <> <> <> <> <> <> <> <> <> <> <> <> <> <> <>
$$ <> <> <> <> <> <> <> <>
$$ ##$PramPPowNucW5= (0..127)
$$ <> <> <> <> <> <> <> <> <> <> <> <> <> <> <> <> <> <> <> <> <> <> <> <>
$$ <> <> <> <> <> <> <> <> <> <> <> <> <> <> <> <> <> <> <> <> <> <> <> <>
$$ <> <> <> <> <> <> <> <> <> <> <> <> <> <> <> <> <> <> <> <> <> <> <> <>
$$ <> <> <> <> <> <> <> <> <> <> <> <> <> <> <> <> <> <> <> <> <> <> <> <>
$$ <> <> <> <> <> <> <> <> <> <> <> <> <> <> <> <> <> <> <> <> <> <> <> <>
$$ <> <> <> <> <> <> <> <>
$$ ##$PramPPowNucW6= (0..127)
$$ <> <> <> <> <> <> <> <> <> <> <> <> <> <> <> <> <> <> <> <> <> <> <> <>
$$ <> <> <> <> <> <> <> <> <> <> <> <> <> <> <> <> <> <> <> <> <> <> <> <>
$$ <> <> <> <> <> <> <> <> <> <> <> <> <> <> <> <> <> <> <> <> <> <> <> <>
$$ <> <> <> <> <> <> <> <> <> <> <> <> <> <> <> <> <> <> <> <> <> <> <> <>
$$ <> <> <> <> <> <> <> <> <> <> <> <> <> <> <> <> <> <> <> <> <> <> <> <>
$$ <> <> <> <> <> <> <> <>
$$ ##$PramPPowNucW7= (0..127)
$$ <> <> <> <> <> <> <> <> <> <> <> <> <> <> <> <> <> <> <> <> <> <> <> <>
$$ <> <> <> <> <> <> <> <> <> <> <> <> <> <> <> <> <> <> <> <> <> <> <> <>
$$ <> <> <> <> <> <> <> <> <> <> <> <> <> <> <> <> <> <> <> <> <> <> <> <>
$$ <> <> <> <> <> <> <> <> <> <> <> <> <> <> <> <> <> <> <> <> <> <> <> <>
$$ <> <> <> <> <> <> <> <> <> <> <> <> <> <> <> <> <> <> <> <> <> <> <> <>
$$ <> <> <> <> <> <> <> <>
$$ ##$PramPPowNucW8= (0..127)
$$ <> <> <> <> <> <> <> <> <> <> <> <> <> <> <> <> <> <> <> <> <> <> <> <>
$$ <> <> <> <> <> <> <> <> <> <> <> <> <> <> <> <> <> <> <> <> <> <> <> <>
$$ <> <> <> <> <> <> <> <> <> <> <> <> <> <> <> <> <> <> <> <> <> <> <> <>
$$ <> <> <> <> <> <> <> <> <> <> <> <> <> <> <> <> <> <> <> <> <> <> <> <>
$$ <> <> <> <> <> <> <> <> <> <> <> <> <> <> <> <> <> <> <> <> <> <> <> <>
$$ <> <> <> <> <> <> <> <>
$$ ##$PramPPowNucW9= (0..127)
$$ <> <> <> <> <> <> <> <> <> <> <> <> <> <> <> <> <> <> <> <> <> <> <> <>
$$ <> <> <> <> <> <> <> <> <> <> <> <> <> <> <> <> <> <> <> <> <> <> <> <>
$$ <> <> <> <> <> <> <> <> <> <> <> <> <> <> <> <> <> <> <> <> <> <> <> <>
$$ <> <> <> <> <> <> <> <> <> <> <> <> <> <> <> <> <> <> <> <> <> <> <> <>
$$ <> <> <> <> <> <> <> <> <> <> <> <> <> <> <> <> <> <> <> <> <> <> <> <>
$$ <> <> <> <> <> <> <> <>
$$ ##$PramPeakPowerW= (0..31)
$$ 4000 500 500 500 500 500 0 0 0 0 0 0 0 0 0 0 0 0 0 0 0 0 0 0 0 0 0 0 0
$$ 0 0 0
$$ ##$PramPowerSwitch= (0..31)
$$ 0 0 0 0 0 0 0 0 0 0 0 0 0 0 0 0 0 0 0 0 0 0 0 0 0 0 0 0 0 0 0 0
$$ ##$PramPulWidthMs= (0..31)
$$ 10 0.1 0.1 0.1 0.1 0.1 0 0 0 0 0 0 0 0 0 0 0 0 0 0 0 0 0 0 0 0 0 0 0 0
$$ 0 0
$$ ##$PreampModBisDat= (0..31)
$$ 20170630 20170802 20170802 20170720 20170720 20170802 0 0 0 0 0 0 0 0 0
$$ 0 0 0 0 0 0 0 0 0 0 0 0 0 0 0 0 0
$$ ##$PreampModMulAtm= (0..31)
$$ 0 0 0 0 0 0 0 0 0 0 0 0 0 0 0 0 0 0 0 0 0 0 0 0 0 0 0 0 0 0 0 0
$$ ##$PreampModPN= (0..31)
$$ <Z103205> <Z003473> <Z105186> <Z003524> <Z003530> <Z102449> <> <> <> <>
$$ <> <> <> <> <> <> <> <> <> <> <> <> <> <> <> <> <> <> <> <> <> <>
$$ ##$PreampModSN= (0..31)
$$ <00894> <01641> <00245> <01174> <01055> <00231> <> <> <> <> <> <> <> <>
$$ <> <> <> <> <> <> <> <> <> <> <> <> <> <> <> <> <> <>
$$ ##$ProdigyEth= <no>
$$ ##$ProdigyFw= <no>
$$ ##$ProdigyPn= <no>
$$ ##$ProdigySn= <no>
$$ ##$RGTYPE= (0..31)
$$ 9 9 9 9 0 0 0 0 0 0 0 0 0 0 0 0 0 0 0 0 0 0 0 0 0 0 0 0 0 0 0 0
$$ ##$RG_max= (0..31)
$$ 101 101 101 101 -1 -1 -1 -1 -1 -1 -1 -1 -1 -1 -1 -1 -1 -1 -1 -1 -1 -1 -1
$$ -1 -1 -1 -1 -1 -1 -1 -1 -1
$$ ##$RG_min= (0..31)
$$ 0.25 0.25 0.25 0.25 -1 -1 -1 -1 -1 -1 -1 -1 -1 -1 -1 -1 -1 -1 -1 -1 -1
$$ -1 -1 -1 -1 -1 -1 -1 -1 -1 -1 -1
$$ ##$RG_tab1= (0..127)
$$ 0.25 0.28 0.32 0.35 0.4 0.44 0.5 0.56 0.64 0.7 0.8 0.89 1 1.12 1.28 1.4
$$ 1.6 1.78 2 2.25 2.56 2.8 3.2 3.56 4 4.5 5 5.6 6.35 7.12 8 9 10 11.3 12.7
$$ 14.2 16 18 20.2 22.6 25.4 28.5 32 36 40.3 45.2 50.8 57 64 71.8 80.6 90.5
$$ 101 -1 -1 -1 -1 -1 -1 -1 -1 -1 -1 -1 -1 -1 -1 -1 -1 -1 -1 -1 -1 -1 -1 -1
$$ -1 -1 -1 -1 -1 -1 -1 -1 -1 -1 -1 -1 -1 -1 -1 -1 -1 -1 -1 -1 -1 -1 -1 -1
$$ -1 -1 -1 -1 -1 -1 -1 -1 -1 -1 -1 -1 -1 -1 -1 -1 -1 -1 -1 -1 -1 -1 -1 -1
$$ -1 -1 -1 -1
$$ ##$RG_tab10= (0..127)
$$ -1 -1 -1 -1 -1 -1 -1 -1 -1 -1 -1 -1 -1 -1 -1 -1 -1 -1 -1 -1 -1 -1 -1 -1
$$ -1 -1 -1 -1 -1 -1 -1 -1 -1 -1 -1 -1 -1 -1 -1 -1 -1 -1 -1 -1 -1 -1 -1 -1
$$ -1 -1 -1 -1 -1 -1 -1 -1 -1 -1 -1 -1 -1 -1 -1 -1 -1 -1 -1 -1 -1 -1 -1 -1
$$ -1 -1 -1 -1 -1 -1 -1 -1 -1 -1 -1 -1 -1 -1 -1 -1 -1 -1 -1 -1 -1 -1 -1 -1
$$ -1 -1 -1 -1 -1 -1 -1 -1 -1 -1 -1 -1 -1 -1 -1 -1 -1 -1 -1 -1 -1 -1 -1 -1
$$ -1 -1 -1 -1 -1 -1 -1 -1
$$ ##$RG_tab11= (0..127)
$$ -1 -1 -1 -1 -1 -1 -1 -1 -1 -1 -1 -1 -1 -1 -1 -1 -1 -1 -1 -1 -1 -1 -1 -1
$$ -1 -1 -1 -1 -1 -1 -1 -1 -1 -1 -1 -1 -1 -1 -1 -1 -1 -1 -1 -1 -1 -1 -1 -1
$$ -1 -1 -1 -1 -1 -1 -1 -1 -1 -1 -1 -1 -1 -1 -1 -1 -1 -1 -1 -1 -1 -1 -1 -1
$$ -1 -1 -1 -1 -1 -1 -1 -1 -1 -1 -1 -1 -1 -1 -1 -1 -1 -1 -1 -1 -1 -1 -1 -1
$$ -1 -1 -1 -1 -1 -1 -1 -1 -1 -1 -1 -1 -1 -1 -1 -1 -1 -1 -1 -1 -1 -1 -1 -1
$$ -1 -1 -1 -1 -1 -1 -1 -1
$$ ##$RG_tab12= (0..127)
$$ -1 -1 -1 -1 -1 -1 -1 -1 -1 -1 -1 -1 -1 -1 -1 -1 -1 -1 -1 -1 -1 -1 -1 -1
$$ -1 -1 -1 -1 -1 -1 -1 -1 -1 -1 -1 -1 -1 -1 -1 -1 -1 -1 -1 -1 -1 -1 -1 -1
$$ -1 -1 -1 -1 -1 -1 -1 -1 -1 -1 -1 -1 -1 -1 -1 -1 -1 -1 -1 -1 -1 -1 -1 -1
$$ -1 -1 -1 -1 -1 -1 -1 -1 -1 -1 -1 -1 -1 -1 -1 -1 -1 -1 -1 -1 -1 -1 -1 -1
$$ -1 -1 -1 -1 -1 -1 -1 -1 -1 -1 -1 -1 -1 -1 -1 -1 -1 -1 -1 -1 -1 -1 -1 -1
$$ -1 -1 -1 -1 -1 -1 -1 -1
$$ ##$RG_tab13= (0..127)
$$ -1 -1 -1 -1 -1 -1 -1 -1 -1 -1 -1 -1 -1 -1 -1 -1 -1 -1 -1 -1 -1 -1 -1 -1
$$ -1 -1 -1 -1 -1 -1 -1 -1 -1 -1 -1 -1 -1 -1 -1 -1 -1 -1 -1 -1 -1 -1 -1 -1
$$ -1 -1 -1 -1 -1 -1 -1 -1 -1 -1 -1 -1 -1 -1 -1 -1 -1 -1 -1 -1 -1 -1 -1 -1
$$ -1 -1 -1 -1 -1 -1 -1 -1 -1 -1 -1 -1 -1 -1 -1 -1 -1 -1 -1 -1 -1 -1 -1 -1
$$ -1 -1 -1 -1 -1 -1 -1 -1 -1 -1 -1 -1 -1 -1 -1 -1 -1 -1 -1 -1 -1 -1 -1 -1
$$ -1 -1 -1 -1 -1 -1 -1 -1
$$ ##$RG_tab14= (0..127)
$$ -1 -1 -1 -1 -1 -1 -1 -1 -1 -1 -1 -1 -1 -1 -1 -1 -1 -1 -1 -1 -1 -1 -1 -1
$$ -1 -1 -1 -1 -1 -1 -1 -1 -1 -1 -1 -1 -1 -1 -1 -1 -1 -1 -1 -1 -1 -1 -1 -1
$$ -1 -1 -1 -1 -1 -1 -1 -1 -1 -1 -1 -1 -1 -1 -1 -1 -1 -1 -1 -1 -1 -1 -1 -1
$$ -1 -1 -1 -1 -1 -1 -1 -1 -1 -1 -1 -1 -1 -1 -1 -1 -1 -1 -1 -1 -1 -1 -1 -1
$$ -1 -1 -1 -1 -1 -1 -1 -1 -1 -1 -1 -1 -1 -1 -1 -1 -1 -1 -1 -1 -1 -1 -1 -1
$$ -1 -1 -1 -1 -1 -1 -1 -1
$$ ##$RG_tab15= (0..127)
$$ -1 -1 -1 -1 -1 -1 -1 -1 -1 -1 -1 -1 -1 -1 -1 -1 -1 -1 -1 -1 -1 -1 -1 -1
$$ -1 -1 -1 -1 -1 -1 -1 -1 -1 -1 -1 -1 -1 -1 -1 -1 -1 -1 -1 -1 -1 -1 -1 -1
$$ -1 -1 -1 -1 -1 -1 -1 -1 -1 -1 -1 -1 -1 -1 -1 -1 -1 -1 -1 -1 -1 -1 -1 -1
$$ -1 -1 -1 -1 -1 -1 -1 -1 -1 -1 -1 -1 -1 -1 -1 -1 -1 -1 -1 -1 -1 -1 -1 -1
$$ -1 -1 -1 -1 -1 -1 -1 -1 -1 -1 -1 -1 -1 -1 -1 -1 -1 -1 -1 -1 -1 -1 -1 -1
$$ -1 -1 -1 -1 -1 -1 -1 -1
$$ ##$RG_tab16= (0..127)
$$ -1 -1 -1 -1 -1 -1 -1 -1 -1 -1 -1 -1 -1 -1 -1 -1 -1 -1 -1 -1 -1 -1 -1 -1
$$ -1 -1 -1 -1 -1 -1 -1 -1 -1 -1 -1 -1 -1 -1 -1 -1 -1 -1 -1 -1 -1 -1 -1 -1
$$ -1 -1 -1 -1 -1 -1 -1 -1 -1 -1 -1 -1 -1 -1 -1 -1 -1 -1 -1 -1 -1 -1 -1 -1
$$ -1 -1 -1 -1 -1 -1 -1 -1 -1 -1 -1 -1 -1 -1 -1 -1 -1 -1 -1 -1 -1 -1 -1 -1
$$ -1 -1 -1 -1 -1 -1 -1 -1 -1 -1 -1 -1 -1 -1 -1 -1 -1 -1 -1 -1 -1 -1 -1 -1
$$ -1 -1 -1 -1 -1 -1 -1 -1
$$ ##$RG_tab17= (0..127)
$$ -1 -1 -1 -1 -1 -1 -1 -1 -1 -1 -1 -1 -1 -1 -1 -1 -1 -1 -1 -1 -1 -1 -1 -1
$$ -1 -1 -1 -1 -1 -1 -1 -1 -1 -1 -1 -1 -1 -1 -1 -1 -1 -1 -1 -1 -1 -1 -1 -1
$$ -1 -1 -1 -1 -1 -1 -1 -1 -1 -1 -1 -1 -1 -1 -1 -1 -1 -1 -1 -1 -1 -1 -1 -1
$$ -1 -1 -1 -1 -1 -1 -1 -1 -1 -1 -1 -1 -1 -1 -1 -1 -1 -1 -1 -1 -1 -1 -1 -1
$$ -1 -1 -1 -1 -1 -1 -1 -1 -1 -1 -1 -1 -1 -1 -1 -1 -1 -1 -1 -1 -1 -1 -1 -1
$$ -1 -1 -1 -1 -1 -1 -1 -1
$$ ##$RG_tab18= (0..127)
$$ -1 -1 -1 -1 -1 -1 -1 -1 -1 -1 -1 -1 -1 -1 -1 -1 -1 -1 -1 -1 -1 -1 -1 -1
$$ -1 -1 -1 -1 -1 -1 -1 -1 -1 -1 -1 -1 -1 -1 -1 -1 -1 -1 -1 -1 -1 -1 -1 -1
$$ -1 -1 -1 -1 -1 -1 -1 -1 -1 -1 -1 -1 -1 -1 -1 -1 -1 -1 -1 -1 -1 -1 -1 -1
$$ -1 -1 -1 -1 -1 -1 -1 -1 -1 -1 -1 -1 -1 -1 -1 -1 -1 -1 -1 -1 -1 -1 -1 -1
$$ -1 -1 -1 -1 -1 -1 -1 -1 -1 -1 -1 -1 -1 -1 -1 -1 -1 -1 -1 -1 -1 -1 -1 -1
$$ -1 -1 -1 -1 -1 -1 -1 -1
$$ ##$RG_tab19= (0..127)
$$ -1 -1 -1 -1 -1 -1 -1 -1 -1 -1 -1 -1 -1 -1 -1 -1 -1 -1 -1 -1 -1 -1 -1 -1
$$ -1 -1 -1 -1 -1 -1 -1 -1 -1 -1 -1 -1 -1 -1 -1 -1 -1 -1 -1 -1 -1 -1 -1 -1
$$ -1 -1 -1 -1 -1 -1 -1 -1 -1 -1 -1 -1 -1 -1 -1 -1 -1 -1 -1 -1 -1 -1 -1 -1
$$ -1 -1 -1 -1 -1 -1 -1 -1 -1 -1 -1 -1 -1 -1 -1 -1 -1 -1 -1 -1 -1 -1 -1 -1
$$ -1 -1 -1 -1 -1 -1 -1 -1 -1 -1 -1 -1 -1 -1 -1 -1 -1 -1 -1 -1 -1 -1 -1 -1
$$ -1 -1 -1 -1 -1 -1 -1 -1
$$ ##$RG_tab2= (0..127)
$$ 0.25 0.28 0.32 0.35 0.4 0.44 0.5 0.56 0.64 0.7 0.8 0.89 1 1.12 1.28 1.4
$$ 1.6 1.78 2 2.25 2.56 2.8 3.2 3.56 4 4.5 5 5.6 6.35 7.12 8 9 10 11.3 12.7
$$ 14.2 16 18 20.2 22.6 25.4 28.5 32 36 40.3 45.2 50.8 57 64 71.8 80.6 90.5
$$ 101 -1 -1 -1 -1 -1 -1 -1 -1 -1 -1 -1 -1 -1 -1 -1 -1 -1 -1 -1 -1 -1 -1 -1
$$ -1 -1 -1 -1 -1 -1 -1 -1 -1 -1 -1 -1 -1 -1 -1 -1 -1 -1 -1 -1 -1 -1 -1 -1
$$ -1 -1 -1 -1 -1 -1 -1 -1 -1 -1 -1 -1 -1 -1 -1 -1 -1 -1 -1 -1 -1 -1 -1 -1
$$ -1 -1 -1 -1
$$ ##$RG_tab20= (0..127)
$$ -1 -1 -1 -1 -1 -1 -1 -1 -1 -1 -1 -1 -1 -1 -1 -1 -1 -1 -1 -1 -1 -1 -1 -1
$$ -1 -1 -1 -1 -1 -1 -1 -1 -1 -1 -1 -1 -1 -1 -1 -1 -1 -1 -1 -1 -1 -1 -1 -1
$$ -1 -1 -1 -1 -1 -1 -1 -1 -1 -1 -1 -1 -1 -1 -1 -1 -1 -1 -1 -1 -1 -1 -1 -1
$$ -1 -1 -1 -1 -1 -1 -1 -1 -1 -1 -1 -1 -1 -1 -1 -1 -1 -1 -1 -1 -1 -1 -1 -1
$$ -1 -1 -1 -1 -1 -1 -1 -1 -1 -1 -1 -1 -1 -1 -1 -1 -1 -1 -1 -1 -1 -1 -1 -1
$$ -1 -1 -1 -1 -1 -1 -1 -1
$$ ##$RG_tab21= (0..127)
$$ -1 -1 -1 -1 -1 -1 -1 -1 -1 -1 -1 -1 -1 -1 -1 -1 -1 -1 -1 -1 -1 -1 -1 -1
$$ -1 -1 -1 -1 -1 -1 -1 -1 -1 -1 -1 -1 -1 -1 -1 -1 -1 -1 -1 -1 -1 -1 -1 -1
$$ -1 -1 -1 -1 -1 -1 -1 -1 -1 -1 -1 -1 -1 -1 -1 -1 -1 -1 -1 -1 -1 -1 -1 -1
$$ -1 -1 -1 -1 -1 -1 -1 -1 -1 -1 -1 -1 -1 -1 -1 -1 -1 -1 -1 -1 -1 -1 -1 -1
$$ -1 -1 -1 -1 -1 -1 -1 -1 -1 -1 -1 -1 -1 -1 -1 -1 -1 -1 -1 -1 -1 -1 -1 -1
$$ -1 -1 -1 -1 -1 -1 -1 -1
$$ ##$RG_tab22= (0..127)
$$ -1 -1 -1 -1 -1 -1 -1 -1 -1 -1 -1 -1 -1 -1 -1 -1 -1 -1 -1 -1 -1 -1 -1 -1
$$ -1 -1 -1 -1 -1 -1 -1 -1 -1 -1 -1 -1 -1 -1 -1 -1 -1 -1 -1 -1 -1 -1 -1 -1
$$ -1 -1 -1 -1 -1 -1 -1 -1 -1 -1 -1 -1 -1 -1 -1 -1 -1 -1 -1 -1 -1 -1 -1 -1
$$ -1 -1 -1 -1 -1 -1 -1 -1 -1 -1 -1 -1 -1 -1 -1 -1 -1 -1 -1 -1 -1 -1 -1 -1
$$ -1 -1 -1 -1 -1 -1 -1 -1 -1 -1 -1 -1 -1 -1 -1 -1 -1 -1 -1 -1 -1 -1 -1 -1
$$ -1 -1 -1 -1 -1 -1 -1 -1
$$ ##$RG_tab23= (0..127)
$$ -1 -1 -1 -1 -1 -1 -1 -1 -1 -1 -1 -1 -1 -1 -1 -1 -1 -1 -1 -1 -1 -1 -1 -1
$$ -1 -1 -1 -1 -1 -1 -1 -1 -1 -1 -1 -1 -1 -1 -1 -1 -1 -1 -1 -1 -1 -1 -1 -1
$$ -1 -1 -1 -1 -1 -1 -1 -1 -1 -1 -1 -1 -1 -1 -1 -1 -1 -1 -1 -1 -1 -1 -1 -1
$$ -1 -1 -1 -1 -1 -1 -1 -1 -1 -1 -1 -1 -1 -1 -1 -1 -1 -1 -1 -1 -1 -1 -1 -1
$$ -1 -1 -1 -1 -1 -1 -1 -1 -1 -1 -1 -1 -1 -1 -1 -1 -1 -1 -1 -1 -1 -1 -1 -1
$$ -1 -1 -1 -1 -1 -1 -1 -1
$$ ##$RG_tab24= (0..127)
$$ -1 -1 -1 -1 -1 -1 -1 -1 -1 -1 -1 -1 -1 -1 -1 -1 -1 -1 -1 -1 -1 -1 -1 -1
$$ -1 -1 -1 -1 -1 -1 -1 -1 -1 -1 -1 -1 -1 -1 -1 -1 -1 -1 -1 -1 -1 -1 -1 -1
$$ -1 -1 -1 -1 -1 -1 -1 -1 -1 -1 -1 -1 -1 -1 -1 -1 -1 -1 -1 -1 -1 -1 -1 -1
$$ -1 -1 -1 -1 -1 -1 -1 -1 -1 -1 -1 -1 -1 -1 -1 -1 -1 -1 -1 -1 -1 -1 -1 -1
$$ -1 -1 -1 -1 -1 -1 -1 -1 -1 -1 -1 -1 -1 -1 -1 -1 -1 -1 -1 -1 -1 -1 -1 -1
$$ -1 -1 -1 -1 -1 -1 -1 -1
$$ ##$RG_tab3= (0..127)
$$ 0.25 0.28 0.32 0.35 0.4 0.44 0.5 0.56 0.64 0.7 0.8 0.89 1 1.12 1.28 1.4
$$ 1.6 1.78 2 2.25 2.56 2.8 3.2 3.56 4 4.5 5 5.6 6.35 7.12 8 9 10 11.3 12.7
$$ 14.2 16 18 20.2 22.6 25.4 28.5 32 36 40.3 45.2 50.8 57 64 71.8 80.6 90.5
$$ 101 -1 -1 -1 -1 -1 -1 -1 -1 -1 -1 -1 -1 -1 -1 -1 -1 -1 -1 -1 -1 -1 -1 -1
$$ -1 -1 -1 -1 -1 -1 -1 -1 -1 -1 -1 -1 -1 -1 -1 -1 -1 -1 -1 -1 -1 -1 -1 -1
$$ -1 -1 -1 -1 -1 -1 -1 -1 -1 -1 -1 -1 -1 -1 -1 -1 -1 -1 -1 -1 -1 -1 -1 -1
$$ -1 -1 -1 -1
$$ ##$RG_tab4= (0..127)
$$ 0.25 0.28 0.32 0.35 0.4 0.44 0.5 0.56 0.64 0.7 0.8 0.89 1 1.12 1.28 1.4
$$ 1.6 1.78 2 2.25 2.56 2.8 3.2 3.56 4 4.5 5 5.6 6.35 7.12 8 9 10 11.3 12.7
$$ 14.2 16 18 20.2 22.6 25.4 28.5 32 36 40.3 45.2 50.8 57 64 71.8 80.6 90.5
$$ 101 -1 -1 -1 -1 -1 -1 -1 -1 -1 -1 -1 -1 -1 -1 -1 -1 -1 -1 -1 -1 -1 -1 -1
$$ -1 -1 -1 -1 -1 -1 -1 -1 -1 -1 -1 -1 -1 -1 -1 -1 -1 -1 -1 -1 -1 -1 -1 -1
$$ -1 -1 -1 -1 -1 -1 -1 -1 -1 -1 -1 -1 -1 -1 -1 -1 -1 -1 -1 -1 -1 -1 -1 -1
$$ -1 -1 -1 -1
$$ ##$RG_tab5= (0..127)
$$ -1 -1 -1 -1 -1 -1 -1 -1 -1 -1 -1 -1 -1 -1 -1 -1 -1 -1 -1 -1 -1 -1 -1 -1
$$ -1 -1 -1 -1 -1 -1 -1 -1 -1 -1 -1 -1 -1 -1 -1 -1 -1 -1 -1 -1 -1 -1 -1 -1
$$ -1 -1 -1 -1 -1 -1 -1 -1 -1 -1 -1 -1 -1 -1 -1 -1 -1 -1 -1 -1 -1 -1 -1 -1
$$ -1 -1 -1 -1 -1 -1 -1 -1 -1 -1 -1 -1 -1 -1 -1 -1 -1 -1 -1 -1 -1 -1 -1 -1
$$ -1 -1 -1 -1 -1 -1 -1 -1 -1 -1 -1 -1 -1 -1 -1 -1 -1 -1 -1 -1 -1 -1 -1 -1
$$ -1 -1 -1 -1 -1 -1 -1 -1
$$ ##$RG_tab6= (0..127)
$$ -1 -1 -1 -1 -1 -1 -1 -1 -1 -1 -1 -1 -1 -1 -1 -1 -1 -1 -1 -1 -1 -1 -1 -1
$$ -1 -1 -1 -1 -1 -1 -1 -1 -1 -1 -1 -1 -1 -1 -1 -1 -1 -1 -1 -1 -1 -1 -1 -1
$$ -1 -1 -1 -1 -1 -1 -1 -1 -1 -1 -1 -1 -1 -1 -1 -1 -1 -1 -1 -1 -1 -1 -1 -1
$$ -1 -1 -1 -1 -1 -1 -1 -1 -1 -1 -1 -1 -1 -1 -1 -1 -1 -1 -1 -1 -1 -1 -1 -1
$$ -1 -1 -1 -1 -1 -1 -1 -1 -1 -1 -1 -1 -1 -1 -1 -1 -1 -1 -1 -1 -1 -1 -1 -1
$$ -1 -1 -1 -1 -1 -1 -1 -1
$$ ##$RG_tab7= (0..127)
$$ -1 -1 -1 -1 -1 -1 -1 -1 -1 -1 -1 -1 -1 -1 -1 -1 -1 -1 -1 -1 -1 -1 -1 -1
$$ -1 -1 -1 -1 -1 -1 -1 -1 -1 -1 -1 -1 -1 -1 -1 -1 -1 -1 -1 -1 -1 -1 -1 -1
$$ -1 -1 -1 -1 -1 -1 -1 -1 -1 -1 -1 -1 -1 -1 -1 -1 -1 -1 -1 -1 -1 -1 -1 -1
$$ -1 -1 -1 -1 -1 -1 -1 -1 -1 -1 -1 -1 -1 -1 -1 -1 -1 -1 -1 -1 -1 -1 -1 -1
$$ -1 -1 -1 -1 -1 -1 -1 -1 -1 -1 -1 -1 -1 -1 -1 -1 -1 -1 -1 -1 -1 -1 -1 -1
$$ -1 -1 -1 -1 -1 -1 -1 -1
$$ ##$RG_tab8= (0..127)
$$ -1 -1 -1 -1 -1 -1 -1 -1 -1 -1 -1 -1 -1 -1 -1 -1 -1 -1 -1 -1 -1 -1 -1 -1
$$ -1 -1 -1 -1 -1 -1 -1 -1 -1 -1 -1 -1 -1 -1 -1 -1 -1 -1 -1 -1 -1 -1 -1 -1
$$ -1 -1 -1 -1 -1 -1 -1 -1 -1 -1 -1 -1 -1 -1 -1 -1 -1 -1 -1 -1 -1 -1 -1 -1
$$ -1 -1 -1 -1 -1 -1 -1 -1 -1 -1 -1 -1 -1 -1 -1 -1 -1 -1 -1 -1 -1 -1 -1 -1
$$ -1 -1 -1 -1 -1 -1 -1 -1 -1 -1 -1 -1 -1 -1 -1 -1 -1 -1 -1 -1 -1 -1 -1 -1
$$ -1 -1 -1 -1 -1 -1 -1 -1
$$ ##$RG_tab9= (0..127)
$$ -1 -1 -1 -1 -1 -1 -1 -1 -1 -1 -1 -1 -1 -1 -1 -1 -1 -1 -1 -1 -1 -1 -1 -1
$$ -1 -1 -1 -1 -1 -1 -1 -1 -1 -1 -1 -1 -1 -1 -1 -1 -1 -1 -1 -1 -1 -1 -1 -1
$$ -1 -1 -1 -1 -1 -1 -1 -1 -1 -1 -1 -1 -1 -1 -1 -1 -1 -1 -1 -1 -1 -1 -1 -1
$$ -1 -1 -1 -1 -1 -1 -1 -1 -1 -1 -1 -1 -1 -1 -1 -1 -1 -1 -1 -1 -1 -1 -1 -1
$$ -1 -1 -1 -1 -1 -1 -1 -1 -1 -1 -1 -1 -1 -1 -1 -1 -1 -1 -1 -1 -1 -1 -1 -1
$$ -1 -1 -1 -1 -1 -1 -1 -1
$$ ##$RXFMAX= (0..23)
$$ 1290 1290 1290 1290 -1 -1 -1 -1 -1 -1 -1 -1 -1 -1 -1 -1 -1 -1 -1 -1 -1
$$ -1 -1 -1
$$ ##$RXFMIN= (0..23)
$$ 5 5 5 5 -1 -1 -1 -1 -1 -1 -1 -1 -1 -1 -1 -1 -1 -1 -1 -1 -1 -1 -1 -1
$$ ##$RheoNmrEth= <no>
$$ ##$SGUC1= (0..23)
$$ 34 33 17 18 0 0 0 0 0 0 0 0 0 0 0 0 0 0 0 0 0 0 0 0
$$ ##$SGUC2= (0..23)
$$ 49 0 0 0 0 0 0 0 0 0 0 0 0 0 0 0 0 0 0 0 0 0 0 0
$$ ##$SLCBCONF= <SHNV>
$$ ##$SPECTR= 13
$$ ##$SYNCTRIG= 0
$$ ##$SamChgEth= (0..3)
$$ <192.168.98.3> <no> <no> <no>
$$ ##$SamChgPort= (0..3)
$$ <80> <no> <no> <no>
$$ ##$SamChgProtocol= (0..3)
$$ <CORBA> <> <> <>
$$ ##$ServiceNo= <>
$$ ##$Sgu10PowerLevel= (0..7)
$$ 0 0 0 0 0 0 0 0
$$ ##$Sgu11PowerLevel= (0..7)
$$ 0 0 0 0 0 0 0 0
$$ ##$Sgu12PowerLevel= (0..7)
$$ 0 0 0 0 0 0 0 0
$$ ##$Sgu13PowerLevel= (0..7)
$$ 0 0 0 0 0 0 0 0
$$ ##$Sgu14PowerLevel= (0..7)
$$ 0 0 0 0 0 0 0 0
$$ ##$Sgu15PowerLevel= (0..7)
$$ 0 0 0 0 0 0 0 0
$$ ##$Sgu16PowerLevel= (0..7)
$$ 0 0 0 0 0 0 0 0
$$ ##$Sgu17PowerLevel= (0..7)
$$ 0 0 0 0 0 0 0 0
$$ ##$Sgu18PowerLevel= (0..7)
$$ 0 0 0 0 0 0 0 0
$$ ##$Sgu19PowerLevel= (0..7)
$$ 0 0 0 0 0 0 0 0
$$ ##$Sgu1PowerLevels= (0..7)
$$ 90 74 58 42 26 10 0 0
$$ ##$Sgu20PowerLevel= (0..7)
$$ 0 0 0 0 0 0 0 0
$$ ##$Sgu21PowerLevel= (0..7)
$$ 0 0 0 0 0 0 0 0
$$ ##$Sgu22PowerLevel= (0..7)
$$ 0 0 0 0 0 0 0 0
$$ ##$Sgu23PowerLevel= (0..7)
$$ 0 0 0 0 0 0 0 0
$$ ##$Sgu24PowerLevel= (0..7)
$$ 0 0 0 0 0 0 0 0
$$ ##$Sgu2PowerLevels= (0..7)
$$ 90 74 58 42 26 10 0 0
$$ ##$Sgu3PowerLevels= (0..7)
$$ 90 74 58 42 26 10 0 0
$$ ##$Sgu4PowerLevels= (0..7)
$$ 90 74 58 42 26 10 0 0
$$ ##$Sgu5PowerLevels= (0..7)
$$ 0 0 0 0 0 0 0 0
$$ ##$Sgu6PowerLevels= (0..7)
$$ 0 0 0 0 0 0 0 0
$$ ##$Sgu7PowerLevels= (0..7)
$$ 0 0 0 0 0 0 0 0
$$ ##$Sgu8PowerLevels= (0..7)
$$ 0 0 0 0 0 0 0 0
$$ ##$Sgu9PowerLevels= (0..7)
$$ 0 0 0 0 0 0 0 0
$$ ##$SguType= 4
$$ ##$ShimMaxVal= 130000
$$ ##$ShimPow1Ch2Sh= (0..38)
$$ 1 2 3 21 4 4 27 27 4 4 63 26 26 25 7 7 20 20 31 31 0 0 0 0 0 0 0 0 0 0
$$ 0 0 0 0 0 0 0 0 0
$$ ##$ShimPow1Imax= (0..38)
$$ 1 1 1 1 1 1 1 1 1 1 1 1 1 1 1 1 1 1 1 1 0 0 0 0 0 0 0 0 0 0 0 0 0 0 0 0
$$ 0 0 0
$$ ##$ShimPow1NChan= 20
$$ ##$ShimPow1TotIMax= 6
$$ ##$ShimPow1Vmax= (0..38)
$$ 20 20 20 20 20 20 20 20 20 20 20 20 20 20 20 20 20 20 20 20 0 0 0 0 0 0
$$ 0 0 0 0 0 0 0 0 0 0 0 0 0
$$ ##$ShimPow2Ch2Sh= (0..38)
$$ 15 15 33 33 35 35 25 8 38 38 23 8 14 14 36 36 32 32 23 63 0 0 0 0 0 0 0
$$ 0 0 0 0 0 0 0 0 0 0 0 0
$$ ##$ShimPow2Imax= (0..38)
$$ 1 1 1 1 1 1 1 1 1 1 1 1 1 1 1 1 1 1 1 1 0 0 0 0 0 0 0 0 0 0 0 0 0 0 0 0
$$ 0 0 0
$$ ##$ShimPow2NChan= 20
$$ ##$ShimPow2TotIMax= 6
$$ ##$ShimPow2Vmax= (0..38)
$$ 20 20 20 20 20 20 20 20 20 20 20 20 20 20 20 20 20 20 20 20 0 0 0 0 0 0
$$ 0 0 0 0 0 0 0 0 0 0 0 0 0
$$ ##$ShimPow3Ch2Sh= (0..38)
$$ 0 0 0 0 0 0 0 0 0 0 0 0 0 0 0 0 0 0 0 0 0 0 0 0 0 0 0 0 0 0 0 0 0 0 0 0
$$ 0 0 0
$$ ##$ShimPow3Imax= (0..38)
$$ 0 0 0 0 0 0 0 0 0 0 0 0 0 0 0 0 0 0 0 0 0 0 0 0 0 0 0 0 0 0 0 0 0 0 0 0
$$ 0 0 0
$$ ##$ShimPow3NChan= 0
$$ ##$ShimPow3TotIMax= 0
$$ ##$ShimPow3Vmax= (0..38)
$$ 0 0 0 0 0 0 0 0 0 0 0 0 0 0 0 0 0 0 0 0 0 0 0 0 0 0 0 0 0 0 0 0 0 0 0 0
$$ 0 0 0
$$ ##$ShimPow4Ch2Sh= (0..38)
$$ 0 0 0 0 0 0 0 0 0 0 0 0 0 0 0 0 0 0 0 0 0 0 0 0 0 0 0 0 0 0 0 0 0 0 0 0
$$ 0 0 0
$$ ##$ShimPow4Imax= (0..38)
$$ 0 0 0 0 0 0 0 0 0 0 0 0 0 0 0 0 0 0 0 0 0 0 0 0 0 0 0 0 0 0 0 0 0 0 0 0
$$ 0 0 0
$$ ##$ShimPow4NChan= 0
$$ ##$ShimPow4TotIMax= 0
$$ ##$ShimPow4Vmax= (0..38)
$$ 0 0 0 0 0 0 0 0 0 0 0 0 0 0 0 0 0 0 0 0 0 0 0 0 0 0 0 0 0 0 0 0 0 0 0 0
$$ 0 0 0
$$ ##$ShimPow5Ch2Sh= (0..38)
$$ 0 0 0 0 0 0 0 0 0 0 0 0 0 0 0 0 0 0 0 0 0 0 0 0 0 0 0 0 0 0 0 0 0 0 0 0
$$ 0 0 0
$$ ##$ShimPow5Imax= (0..38)
$$ 0 0 0 0 0 0 0 0 0 0 0 0 0 0 0 0 0 0 0 0 0 0 0 0 0 0 0 0 0 0 0 0 0 0 0 0
$$ 0 0 0
$$ ##$ShimPow5NChan= 0
$$ ##$ShimPow5TotIMax= 0
$$ ##$ShimPow5Vmax= (0..38)
$$ 0 0 0 0 0 0 0 0 0 0 0 0 0 0 0 0 0 0 0 0 0 0 0 0 0 0 0 0 0 0 0 0 0 0 0 0
$$ 0 0 0
$$ ##$ShimPow6Ch2Sh= (0..38)
$$ 0 0 0 0 0 0 0 0 0 0 0 0 0 0 0 0 0 0 0 0 0 0 0 0 0 0 0 0 0 0 0 0 0 0 0 0
$$ 0 0 0
$$ ##$ShimPow6Imax= (0..38)
$$ 0 0 0 0 0 0 0 0 0 0 0 0 0 0 0 0 0 0 0 0 0 0 0 0 0 0 0 0 0 0 0 0 0 0 0 0
$$ 0 0 0
$$ ##$ShimPow6NChan= 0
$$ ##$ShimPow6TotIMax= 0
$$ ##$ShimPow6Vmax= (0..38)
$$ 0 0 0 0 0 0 0 0 0 0 0 0 0 0 0 0 0 0 0 0 0 0 0 0 0 0 0 0 0 0 0 0 0 0 0 0
$$ 0 0 0
$$ ##$ShimPow7Ch2Sh= (0..38)
$$ 0 0 0 0 0 0 0 0 0 0 0 0 0 0 0 0 0 0 0 0 0 0 0 0 0 0 0 0 0 0 0 0 0 0 0 0
$$ 0 0 0
$$ ##$ShimPow7Imax= (0..38)
$$ 0 0 0 0 0 0 0 0 0 0 0 0 0 0 0 0 0 0 0 0 0 0 0 0 0 0 0 0 0 0 0 0 0 0 0 0
$$ 0 0 0
$$ ##$ShimPow7NChan= 0
$$ ##$ShimPow7TotIMax= 0
$$ ##$ShimPow7Vmax= (0..38)
$$ 0 0 0 0 0 0 0 0 0 0 0 0 0 0 0 0 0 0 0 0 0 0 0 0 0 0 0 0 0 0 0 0 0 0 0 0
$$ 0 0 0
$$ ##$ShimPow8Ch2Sh= (0..38)
$$ 0 0 0 0 0 0 0 0 0 0 0 0 0 0 0 0 0 0 0 0 0 0 0 0 0 0 0 0 0 0 0 0 0 0 0 0
$$ 0 0 0
$$ ##$ShimPow8Imax= (0..38)
$$ 0 0 0 0 0 0 0 0 0 0 0 0 0 0 0 0 0 0 0 0 0 0 0 0 0 0 0 0 0 0 0 0 0 0 0 0
$$ 0 0 0
$$ ##$ShimPow8NChan= 0
$$ ##$ShimPow8TotIMax= 0
$$ ##$ShimPow8Vmax= (0..38)
$$ 0 0 0 0 0 0 0 0 0 0 0 0 0 0 0 0 0 0 0 0 0 0 0 0 0 0 0 0 0 0 0 0 0 0 0 0
$$ 0 0 0
$$ ##$ShimPowMaxUA= (0..63)
$$ 130000 130000 130000 130000 130000 130000 130000 130000 130000 130000 130000
$$ 130000 130000 130000 130000 130000 130000 130000 130000 130000 130000 130000
$$ 130000 130000 130000 130000 130000 130000 130000 130000 130000 130000 130000
$$ 130000 130000 130000 130000 130000 130000 130000 0 0 0 0 0 0 0 0 0 0 0
$$ 0 0 0 0 0 0 0 0 0 0 0 0 0
$$ ##$ShimPowMaxUG= (0..63)
$$ 1000000 1000000 1000000 1000000 1000000 1000000 1000000 1000000 1000000
$$ 1000000 1000000 1000000 1000000 1000000 1000000 1000000 1000000 1000000
$$ 1000000 1000000 1000000 1000000 1000000 1000000 1000000 1000000 1000000
$$ 1000000 1000000 1000000 1000000 1000000 1000000 1000000 1000000 1000000
$$ 1000000 1000000 1000000 0 0 0 0 0 0 0 0 0 0 0 0 0 0 0 0 0 0 0 0 0 0 0 0
$$ 0
$$ ##$ShimPowNum= 2
$$ ##$ShimPowRcbType= 3
$$ ##$ShimPowRes= (0..63)
$$ 1e-20 1e-20 1e-20 1e-20 1e-20 1e-20 1e-20 1e-20 1e-20 1e-20 1e-20 1e-20
$$ 1e-20 1e-20 1e-20 1e-20 1e-20 1e-20 1e-20 1e-20 1e-20 1e-20 1e-20 1e-20
$$ 1e-20 1e-20 1e-20 1e-20 1e-20 1e-20 1e-20 1e-20 1e-20 1e-20 1e-20 1e-20
$$ 1e-20 1e-20 1e-20 1e-20 0 0 0 0 0 0 0 0 0 0 0 0 0 0 0 0 0 0 0 0 0 0 0 0
$$ ##$ShimPowRng0= (0..63)
$$ 1 1 1 1 1 1 1 1 1 1 1 1 1 1 1 1 1 1 1 1 1 1 1 1 1 1 1 1 1 1 1 1 1 1 1 1
$$ 1 1 1 1 0 0 0 0 0 0 0 0 0 0 0 0 0 0 0 0 0 0 0 0 0 0 0 0
$$ ##$ShimPowRng1= (0..63)
$$ 1 1 1 1 1 1 1 1 1 1 1 1 1 1 1 1 1 1 1 1 1 1 1 1 1 1 1 1 1 1 1 1 1 1 1 1
$$ 1 1 1 1 0 0 0 0 0 0 0 0 0 0 0 0 0 0 0 0 0 0 0 0 0 0 0 0
$$ ##$ShimPowRng2= (0..63)
$$ 1 1 1 1 1 1 1 1 1 1 1 1 1 1 1 1 1 1 1 1 1 1 1 1 1 1 1 1 1 1 1 1 1 1 1 1
$$ 1 1 1 1 0 0 0 0 0 0 0 0 0 0 0 0 0 0 0 0 0 0 0 0 0 0 0 0
$$ ##$ShimPowRng3= (0..63)
$$ 1 1 1 1 1 1 1 1 1 1 1 1 1 1 1 1 1 1 1 1 1 1 1 1 1 1 1 1 1 1 1 1 1 1 1 1
$$ 1 1 1 1 0 0 0 0 0 0 0 0 0 0 0 0 0 0 0 0 0 0 0 0 0 0 0 0
$$ ##$ShimPowType1= 8
$$ ##$ShimPowType2= 8
$$ ##$ShimPowType3= 0
$$ ##$ShimPowType4= 0
$$ ##$ShimPowType5= 0
$$ ##$ShimPowType6= 0
$$ ##$ShimPowType7= 0
$$ ##$ShimPowType8= 0
$$ ##$ShimSysActGrad= (0..63)
$$ 1 2 3 4 13 5 7 11 10 9 6 8 12 18 19 20 21 15 22 23 24 14 25 16 26 17 27
$$ 28 31 32 33 34 35 36 37 38 0 0 0 0 0 0 0 0 0 0 0 0 0 0 0 0 0 0 0 0 0 0
$$ 0 0 0 0 0 0
$$ ##$ShimSysAngle= <>
$$ ##$ShimSysFunc= (0..63)
$$ 1 2 3 4 5 6 7 8 9 10 0 37 38 35 16 15 14 13 12 11 28 27 26 25 24 23 36
$$ 22 30 29 20 21 34 33 32 31 17 18 19 0 0 0 0 0 0 0 0 0 0 0 0 0 0 0 0 0 0
$$ 0 0 0 0 0 0 0
$$ ##$ShimSysMatId= <292722ca.dat>
$$ ##$ShimSysMatrix= 1
$$ ##$ShimSysMinMaxUG= 130000
$$ ##$ShimSysOffset= <58>
$$ ##$ShimSysType= 4
$$ ##$ShimUnit= 3
$$ ##$SpectrOsVersion= <4.3.180.20230524>
$$ ##$TCubeEth= <192.168.180.38>
$$ ##$TCubeSeqDevice= <>
$$ ##$TopSpinVersion= <TopSpin 4.3.0>
$$ ##$TrxFreqFormula= (0..23)
$$ <TrxFreqFormula(2.0,600070000.000000,'TRX',Trx(1.0,'TRX 1200.1',2,5.000000,1290.000000))>
$$ <TrxFreqFormula(2.0,600070000.000000,'TRX',Trx(1.0,'TRX 1200.2',1,5.000000,1290.000000))>
$$ <TrxFreqFormula(2.0,600070000.000000,'TRX',Trx(1.0,'TRX 1200.3',1,5.000000,1290.000000))>
$$ <TrxFreqFormula(2.0,600070000.000000,'TRX',Trx(1.0,'TRX 1200.4',1,5.000000,1290.000000))>
$$ <> <> <> <> <> <> <> <> <> <> <> <> <> <> <> <> <> <> <> <>
$$ ##$TrxPN= (0..23)
$$ <Z148391> <Z148391> <Z148391> <Z148391> <> <> <> <> <> <> <> <> <> <> <>
$$ <> <> <> <> <> <> <> <> <>
$$ ##$TrxSN= (0..23)
$$ <02476> <00643> <00644> <00645> <> <> <> <> <> <> <> <> <> <> <> <> <>
$$ <> <> <> <> <> <> <>
$$ ##$VCubeEth= (0..23)
$$ <no> <no> <no> <no> <no> <no> <no> <no> <no> <no> <no> <no> <no> <no> <no>
$$ <no> <no> <no> <no> <no> <no> <no> <no> <no>
$$ ##$VTU= 2
$$ ##$VTUETH= <192.168.99.17>
$$ ##$ValueLine= no
$$ ##$VpuPN= (0..23)
$$ <no> <no> <no> <no> <no> <no> <no> <no> <no> <no> <no> <no> <no> <no> <no>
$$ <no> <no> <no> <no> <no> <no> <no> <no> <no>
$$ ##$VpuSN= (0..23)
$$ <no> <no> <no> <no> <no> <no> <no> <no> <no> <no> <no> <no> <no> <no> <no>
$$ <no> <no> <no> <no> <no> <no> <no> <no> <no>
$$ ##$WBREFAM= (0..31)
$$ 100.4 100 100 100 100 100 100 100 100 100 100 100 100 100 100 100 100 100
$$ 100 100 100 100 100 100 100 100 100 100 100 100 100 100
$$ ##$WBREFLM= (0..31)
$$ 1 0 0 0 0 0 0 0 0 0 0 0 0 0 0 0 0 0 0 0 0 0 0 0 0 0 0 0 0 0 0 0
$$ ##$WBREFPH= (0..31)
$$ 0.15 0 0 0 0 0 0 0 0 0 0 0 0 0 0 0 0 0 0 0 0 0 0 0 0 0 0 0 0 0 0 0
$$ ##$WBSGU= (0..31)
$$ 1 1 2 2 4 8 0 0 0 0 0 0 0 0 0 0 0 0 0 0 0 0 0 0 0 0 0 0 0 0 0 0
$$ ##END=
$$ 
##$DECIM=	1120
##$DSPFVS=	21
##XUNITS=	HZ
##YUNITS=	ARBITRARY UNITS
##FIRSTX=	11794.444722097028716
##LASTX=	-6062.630015451842155
##DELTAX=	-0.068119594029018029624
##XFACTOR=	1
##YFACTOR=	1.5958787022716764969
##FIRSTY=	64
##MINY=	-87885048
##MAXY=	3366184
##NPOINTS=	262144
##XYDATA=	(X++(Y..Y))
11794D0j0j0n%nnnnj0J5N%nnk5k5NNJ5J5K0nk5k0nn%nN%NNJ0Nj5k0j0j5j5j0NJ5K0K5J5nn
11791d5j0%K0K5Nj5j5%nNJ0NNJ0Nnj0nn%K5K0J5NJ0j0j0N%N%%j5j5j0J0J5n%n%n%%%%J0%j0
11788A0k5%%nnK0n%nJ5J0J5nk0k5%J0J0k0j5nJ0K5K5K5J0j0j0k0%J0J5Nj0j5j5j5j0n%%%n
11785c5J0%J0Nj0n%%K5K0J0nj0NNNJ0%%NNJ5J5%nj0j5j0j0n%%%%%n%j0j0j0n%NJ5J5J0J0n
11782C5%j0j0%%%nJ0J0%nn%k0k0%n%j5j5n%%%%J0J0%J5K5J5Nj0l0k5k0k0%j5j0J5K0NJ5J5
11779d0K5K5J0%j5nN%NJ5K5M0J5%%j0j5l0k0k0NNj0nN%NN%%NNnk5nNK0J0J0J0j0j0%%%j0j5
11775E%N%j0j0nj0j0J0NJ0j0k5l0j5J5J0%%J0K0K0J5Nnnj0j0j0%%j0k0l0k5%J0J0J0N%J5J5
11773e5J5J5nnj0Nj0J0J0J0NNNNJ5K0%Nj0j0j0j0nnn%%NNNNNk0k5j5NJ0J0%%J0Nnk0k0j0N
11769f0J5Nnj0%J5J0K5K0NNnj0nnJ0K0nnj0j0%NNJ0%j5k0%J5J0%%n%NJ0nnNN%NNJ0%%k0k5
11766ej0%%NJ0%j0j0j0j0j0j0NNJ5J0NNJ0J0J0J0n%%%NJ0nj0j0J0nn%nn%%nnn%nn%J0J0NJ0
11763A0J0NNJ0%%j5j5j0j0nj0%N%%j0j5%K0K0N%j5j0%%j0NJ5K0J0%j5j0nj0j0nnNJ5K5%nj0
11759a5nK0K5Nnk5k5k5j0NL0L0J5%k0k0j5J0K5K0J5J5%%j0j0j0j0%nJ0N%%J0J5Nj0nnJ0j0
11757C0j5j5NNnn%%J0%j0%J0J0J0J0J0J5NNj0j0nk5l0j0j0%j0%J5K0K0%NN%NnnN%nnNNj0%
11753B0n%Nj0%%%%n%%n%j0%NN%%j0j0j0J5J5%Nn%%%NNnnNN%J0k0j5l0%%%%N%%J5J0nnj0j0
11750d5J0J0J0J5j5j0j0j0J0J0NNj0nN%j0J0%%%%NNnn%nN%J0NnnNJ0n%%NN%%%N%%n%%j0nj0
11746b5J0J5%j5j5N%nnJ0N%%nj0J0J0%Nj0l0j0n%%j0J0K5K5J0J0K5%%%nnj0j0N%NNj0j5NN
11743@j0nNJ0%k5%nJ5n%%NK5K0J0%nNk0k0k0j5j0k5n%Nj0nk5%%%K0J5K0J5L0L0K0nj0j5nn
11740@j5nnk0j0%NK5J0N%%NNN%n%%K0%%%%J0N%%j5k0%nNj5j0j5n%K0K0%%J0J0J0j0nnn%J0
11736A0nk5%J0J0j5j0%J0%Nn%%%NN%%N%%%nJ5J0N%K5L5J0%%nl0k5J0J5K0%k5j5k0l0l0nJ5
11733c0J5%j0j0j0J0J0J0K0J5j0nnj0nnnn%%J0J0J0%nJ5NNnnj0nNJ0j0j5j0j0j5j5nnJ0J0
11730e5J0J0J0K0NNNJ0nn%nNNn%nnJ0J0nk5j5J0%Nj5%%%%%%%j0j0J0NNJ0j0j0%nN%%%%%nn
11726d5%NNJ0j0j0%nN%NN%j0nJ5%%j0nJ0J0j0n%%K0nj5k0j5%%nJ0J5%K0%K0K0nJ0J0%%J0J0
11723C5N%k0j0Nk0j0nj5j0k0nnj0J5J5NNK0K0K0J5j0j0k0j5j0J0%%%%N%nn%N%%j0nJ5nn%N
11720c0%%nnnj5j0nnj5j5%j0J0NJ0%j5NJ0J0nnj5j0NK5K0K0n%J0K5K0nj0j0%%nnj0%NJ0NJ0
11717a5J0NK0%j0j0J0NNNj0nj0j5J5J0J5J5j0j5j5j0K0J5%Nnn%%j0j0j5j5nJ0J5J5NN%NJ5
11714C5J5J0J0j5j0%%NNk5k0J0K5J0nj0j0%nNJ0j0nnJ0%%k0k5nnk0%J0%J5K0J5J5J5nnnj0
11711B0J0%%nnk0k5j0j5nK0K0J5K0%j5nk5k0NK5J5J0%%NNJ0J0K0%j0j0j0nnJ0J5J5%k0NNN
11708E5Nj0j0n%nj0k0NJ0J0nnN%NNnnj0nj0j0n%nj0N%J0Nj0j0N%N%j5NNN%NJ5J0J0NJ0Nnn
11704B5j5j0nnj0j0%K0J0J0K0J5NNnnnj0%%j0j0j0j0%%nj0nnNN%J0%J0NNnn%K0%n%%K0J0j0
11701C0j0NNJ0nj5k0k0k0j5k0k0j5J5J0K5K5NL0K5Nnnnnk0j5NNnnJ0Nnj0J0J0NJ0J0j0k5l0
11698d5j0Nj5l0l0l0J0J0J0NL0K5K5K5NJ0%J0%J0J5nj5j5j5nj0nj0nj5j5%%J5J0J5J5J5K0
11695A0K0%nnnnJ0J0j5k0N%J0J5N%NNJ0J0j5j5j0j0NNNNj0k0k5%NNJ0NK0K0j0k5l0j0%%%%
11692c5%%%%NNJ0NJ5J5J0j0j0nnK0j0%j0%%%j0J0NNnnnj0j0j0%k0nn%j0%K0%%N%J0J5j0%%
11689c5J0NNj0%J5K0n%NJ0N%N%K0K0j0j0j0%%j5m0j0%Nnnj5k0k0%%k0j5J0J5%l0nNJ5K5J0
11686g5j0J0%K0J0NNj0k0j5%nj0k0%K0J0%J5K0N%l0%J0NJ5%nk5%nN%%%j5NJ0NNj0K5J0%j0
11683e0nJ0nj5nnNj0%%J0J0%j0%K0K0J5J5%J0K0K5Nk0k5j5j5k0j5l0nk0%%%J0j5j0J0J0J0
11680i0J0J5J5J5K0%l0k0k0%J5K0K0%NK0J5K0Nj5nnnn%nj0j0j0J0J0J5J0j5j5l5l5j5J0J0
11677h5J0J0nnK0J5K0n%k0%%N%j5j0j5j5NJ0NJ0J0L5L5L5%%j0j0k0k0%n%NJ0J5N%NNj0j5N
11674A0L0Nj5j0k0J0Nj5j5j5J5K5%J5J5J0j0k0k0NNj5j0j0j0%%J5J0J0NNNJ5J5J0nj0J0K0
11671G0J0%j0nnnnnnnn%j0%nnn%nnJ5J0J0%k0j0j0J0K0J0%j0%Nj5%%%nj5J0J0nj5j0J0J0j0
11668a0j5j0%Nj0k5nN%%NJ0%j5NNJ0K0J0j0j0j0J0J0%J0%nN%NJ0n%%%%nNJ5j5j0nJ0J0%%%
11665@nn%J0NNJ5Nj5j5j5NNj0j0j0nNNNNn%J0J0NJ0%%j0J0NNK0j0j0j0nn%Nn%nnn%nnJ0Nn
11661a5K0nK0J0j5J0J0%k5k5j0J5J0%%%%J0J0%%%%J0NJ0j5J0J0j0j5k5nnnJ5NK0K0J5j0j0
11658D0j0k5k5k0j5nnN%J5J0J0J0J5J0%K0J0J0%nk0j5l5j0%nNJ0%%NNNNNj5%nJ0J5j5j5j0
11655c5j0J0NJ0nj0nNJ0J0NJ0NNNJ5%Nj5k0k5j0j0NK5L5L0J0n%J0J0Nj0j0J0J5Nk0l5l5k5
11653b5%K5NNn%NNN%%NNk0j0j5j0NL0K5J5J0J0%NnK0J5nj5l0nj0j0j0k0k0nnJ0NNK0%j5j5
11649b0n%K0NN%k0j0%nnNNnk0k5j0%j5k0J0J5J0K5K0K0K5J5J0Nj5l0l5k0j5nJ0J0%%NN%J0
11646d5K0%j5j5%K0K0%%j0J0K0n%%%%NNNN%nk5k0j5j0%NJ5J0K5K0J0j0k5k0j5j5%%%%%J5J0
11643c0j5k5k5nnj5j0%J5L5L5K5L0NJ0n%J5J5j0%j5j5k5k0j0nJ5M0K5J0nk5k0k0j5%J0J0J0
11641a5J5NNj5k0j5j5%NNJ0J0NL5J5j0%j0j0k5%K0K0J0j0j0j5j5J0K0J5NNNNj5j5j0J0%%l5
11638b5l0k0nNNNJ0J5J5J0%%NK0L5N0K0nn%N%%%k0l0k5l0l0l0j0%J0NNnn%J5K5%nnj0nNK5
11634a0%%j0J0L0L0L0Nk5k5j0J5L0K0j5l0k5k5%nnj0j0j0%%j0j0N%J0K5J5J5n%J0Nk5k5%%
11632c5j0j0%NJ5J0K0J5%%%%%nj0j0j0K0nnj5j5j0j0%j0J0J0J0NJ5J0NNNJ0nnj0j0NJ0J5j0
11629@%j0n%NJ0%J0K0K0K0k0l0l0nJ5J5J5K0nj0l0m0j5NJ0J5K0J0j0j5j0J0K0J5%j0j0nj0
11626a5j5j5j0J0J0J5NJ5n%j0K0J5j0k0k5j5N%%NN%NN%K0J5%j0k5k0j0nNNN%%J0K0K5J0j0
11623A0j0k0N%%%j5j5k0j5nJ0M5M5L5J0j0j0k0k0%NJ5K0J0j0l0l5l0j0%nNN%%j5j5NK0K0%
11620d5%nNk0j0j5j0J0L5L0K5Nj0j0j5N%%k0k5J0L0J5j0%%nnJ0J0nk5j0n%%N%k5n%K0%%NN
11617e5NN%nj5NNJ0j5j5%NJ5J0NNNNJ5J5N%J0J0K0n%nj0j0k0j5j0J0K0K0Nk0NN%K5K5L0j0
11614I0nnj0%k0k0k0m0l5j5j0J5K0J0N%nJ0NNNNJ0%k0k0k0J5J5J0J5nk0%%%K5J0J0NK5J5J5
11611G0K5nnJ0Nk0%nn%j0j0k5k0k0k5k0nK0K0J0NnK0K5NJ5%j5j5k0nN%%N%Nnn%J0L0Nn%j5
11608B5j5k5l0nJ5L5M0M0Nj5j5l5l5k0k0J0J0%n%n%nj5k0%J5J5J5N%%%J0L5J0NJ5J5L5J0N
11605A05J0nk5j0j0k5l0%nnj0j0nNj0nnj0J0J0J0N%nJ5nnj5k0%%j0j0m0l0nL0M0M0J0nj0j0
11602e0nJ0L0L0J0j0k0k0j5NJ5%%%K0K0NNnl0k0k0J0J0J5J5NJ0k0k0j5NN%nnj0J5%K0J0NK0
11599B5K0N%nnnnNNnk5k5nnj0j5k0nj0J0J0J0J0J5J5J0J0nj0nJ0j0%j0nK0nj0J0NJ0%n%k0
11596b5j0j5J0L0J5k0l0l0l5%K0K0J5J0Nj5l0l5j0J0K5K0L0K5J0J0J0J5K0K0L0nl0n0n5j5
11593f0J0N%nJ5K0M5Nj0J5j0j0k0k0k5k0k0NJ5K0J0J0%K5L0%%j0NNNNj0%nn%%nn%nk0k5k0
11590f0k0NK0J0J0%NNj0j0j0nJ5K0%j0j5N%%%%K0J0j0NN%K0N%nn%%%nN%j5l0j0j0nnnnJ5J5
11587e5K5NJ0j5j5k0%%nnk0%j0J0K0K5J5%%L0J0j5nj0n%nj0%NNj5j5N%Nj0%j5j5k5J0K5K0
11584f5J0nN%J5L5M0M0K0K0k0m0k5j0J0J5nnj5k0l0j0n%%%j0nj0j0NJ0J0J5J5K5j0nj0l0j5
11581g0j5J0M0K0j5j0J0N%j0j0%%j5NK0J5%%nj0J0L5K0K0j0j0NNJ0J5j0nj0j0j0k0%%k0k0
11579d0j5NNNNJ0L0L5K0J0k0k0l0j0k0j5k0%%NJ0NJ0NJ5J5K0k0j5j0J0K0NNJ0J5%J0nn%k5
11576A5j0j0nnk0%nnk0k0%%J0nj0NN%%nJ5J0n%nJ5N%nnn%nK0K5J0j0j5j5NL5L0L0Nj0j5J0
11572C5NJ0nk0%J5K0Nj5k0J0K5Nnk5k0l0j0j0j0l0k5nNL0J0J0j0j0%L0L5J5j0j0k0j5nJ5n
11570c5j0j0Nn%j0l0k0j5%K5J0J0%%j0J0L5L5K5K5K0Nj0l0l5j0NNK5Nj5j5l0j5K0J5J5j0j0
11567c0nn%n%nnj0%l0j0%nJ0Nj0l0k5k5NK0J5J0J0j5j0J5J5J0K5nnK0%K0J0nN%J0L0K0J5J0
11564D0j0j0j0j0k0j0NK5%nnj0j5%J5M0L5K0K5%k0%k0k0l5l0n%NJ0J5L0L5K0J5J5J5%k0k5
11561H5n0l0n%K0%NJ5J0J5nj0n%%%nj0nj0j0j0j0nnk5%%K0NNNk0j0NJ5nj0j5J0J0Nj5l0%j0
11558h5j0j5j0J0%K0J5K5K5%%k0k5n%J0j5l0j0NK5J5J0K0J0J5J5j0j0nj0j5k0j0J0J0J5NN
11555d0K0K0J0Nnj0J0NK5%j0nnj0nJ5J5J5k0k0j0NNl5k0l0%K0NN%%J5J5J5j5%j0NNnnnnJ0
11552b5Nnk5j0j0nJ0L0L0J5j0l0nj0j0k0k5NK0K0K0J0J0%%J0N%%NNJ5n%J5NJ0%%Nk0%NK0%
11549F0j0k0k0k5j0%NJ0K0K0K0J5Nj0k5k5%%J5J5%%j0j0k0m5k5NJ0Nl0n%NJ0J5J0J0K0K0J0
11547A5N%%J0NJ0J5j0%nnNNj0J0%nj5k0n%k0j0j0%k0j0J5J5J0NNk0nnJ0J5NNJ0k0n%Nj5NN
11543b5nj5%J0J0J5n%J5J0%k0l0nk0j0k5j0J0N%%nnJ0NK5%nJ5%%J5J5j0nNK0M0J5j0j5j5j5
11540a5NJ0n%j5j0j5k0j0j0J5J5K0K0J0N%K5N%J0J0Nj5j0%j0j0j5J0NJ0NNJ0J0NN%nj5NNj0
11537D0l0n0l0j0j5J0K0J5K0J5%j0N%NJ5j5j0%%NJ0K5K5%k0m0nL5L0NN%nNNNNNNNN%%NJ0J5
11534A15K0j0nk0k0j0%%Nk5k5k5%%%NNJ5J5J5J5%J0k0k0l0j5k0k0k0NK0nk0l0l0j0J0L0K5
11531g0K5K0L0L0J0j5j0j0NJ0J0k0%%k0k5k5nJ5J5%j0j5%J0%%NNJ5J0K0K0J0j0n%Nk0k5k5
11529d0j5l5k5k5j0J0L0K5K5%NNK0J5K5K0K0k0%K0K5K0J0NJ5K0%k0j0j5nj0j0j5%j0NNj0n
11526D5%N%J0j0%k5nJ0NJ5j0j0j5j5j0NNK0J5K5L0J0nk0j5l0l0k5Nn%%%k0k0j0L0K0L0%nK5
11523B5K0NJ0n%j0j0j5k0j5K0J5J0NNJ5J5%%j0k5l5j5NK5L0L0K0%k5k0m0k0%%nj0J0%J5J0
11520A0j0j0j5j0J0J0J5K0j0j0%J5NJ0j0J5K0J5%k0l0k0k0K0L5J5%NK0K0J0J5NNJ5J0J0Nj5
11518A55l0l0k5k0j5l0l0%%J5K0j0%%K0J0j0k5l0k0k0%%j0%nn%%nnN%N%NNj0J0J0J0j0j0K0
11515f5Nn%NK0J5J0L0K5J0j0j5Nj0j0nnj5j0j0J0NNNNN%J0NNN%nJ0J0Nj0l5l5%L5K5Nj0nk0
11511ek0j0j5j5j0NNNNNN%J0J0J0%%%%J5J0Nj5j0nnn%nj5j0J0%J0j0n%k0k0j0j0K0M0M0K0
11508A0nk5k5nNJ0%%%nn%j0j0%%J0NNJ0%%J0J0J5K0j5m0l0nJ5J0nnj0j5NN%k0k0%K5L0J0%
11505d5J0%K0J5J0%j0nK5K0J0j5j5k0%%j5j0k0k0k0%J5J5J5J5J0J0j0nn%J0Nnj0j0nnj0%j0
11502f5NNK0K0J0NK0J5j0j5j0j5j0j0j0j0%%%K5J0N%%%k0j0K0K5K5K5L0J5J5N%Nk0l0l0j0
11500C0%NNnnj0J0J0j5j5k0nj0j0nnj0K0K0K0%%%J0j0j0J0K0%j0j5%nk5nj0j0j0j0NK5K0K5
11497@J0K0nk5l5k0j5N%J0NK5L0K5K5%nk5m0k0N%j0j5nJ5K0K5%J0nk0m0m0NM5M0J5%k5J0N
11494@L0K5j0j5J0J0K5Nj0nl0k5j0J0j0j0k5k0%%K5NK5nJ0Nnnk5NJ0J5j5l5l0l0j0n%NJ5J5
11491h5J5K0NJ0nnnn%NJ0K5K5L0j0%n%k0k0j0j0j0nk5j0J0J0K0%j0j5j0J0J5J5L0J0%%nK0
11488A5NNK0N%NNJ0nnJ5nl0l5k0nnnNNK0M5K5J5k0j5NNJ5nk5m5l5l0k5n%J5K0K0NL5K5K5J5
11485F5J5j0nk5k5j5j0k5%J0L0L5L0K5K5Nj0k0J0K0%k0m5l0l0%nnnK0J5J5J5L5L0L5%j5k0
11482A15%%nk5m0k0%n%%k0k5j5k0NK0J0J5%%N%J5J5K5K0NJ0j5n0k0k5j0J5K0K0%j5k5nK5K5
11479B5J5J5j5l5nj0J0J0j0j5J5j0J0k0%%NNJ0J0J0J5N%j5j5j0j5k5k5k5J0J5J5J0k5j0nK5
11477e5K0nk5j0%J0%J0J0L5L5%k0l0k5k0nK0K0J5J0k5k0k0%%Nn%%%J0j0J0J0K0K5K0K0K0%
11474E0k0j5j5%j5j0j5j5l0k5k0%M5K0J0j0N%N%NNnnnnJ0NNJ0%nNNK0K5NJ0J0J0K0%j5j5k0
11471B0k5k0k0l5l0m0j5nK0L0J0J5K0J5J5%nnj0J0J0J0k0%K0J0nj5k0K0K0J5K0nl0j5Nj0n
11468e0j0J5K0%%k0l0k0%L0J5J5nnM0L5M0J5NNj0j5j0l0j0m0j5J0J0J0N%%NJ5J0J5J5%%j5
11465D5NK0J5%%J0j0l5l5m5j0J5J0%%K5K5n%j0nnk5%j0j5j5NN%%l0J0%J0%%k0k0k0k0%NJ5
11462a15K0%nj0J0J5J5N%j0nnj0N%Nj0j5J0N%j5nK5K0NJ0%J0K0K0NNj5j5nn%Nn%%J0%NN%j5
11459c0j5%%j5j5j5J0NJ0%%k0%%K5K0K0j5j5j5J0J0%L5J0Nk0NL0J0nj5k0j5k0k0%L0L5J0j0
11456@nj0%%%%nnK0nj0j0%K5%%j0j0%%%Nj0nnJ5nnnnJ5K0j0k5k0j0J5J5K0J5J0J0J5J5J5J5
11453G0nk5j5j5J0j0k5k0nJ5%J0%%K0n%%%%%Nn%k0Nj0l0m5m5k5nJ0M5O0L5K0nJ0J0%k5j0j0
11450c5j0j0j0n%%J0L0M0K0nnj0nk0%j0j0j0j0nnj0J5n%nnJ0J0K0nN%J5K0n%%nnnNNJ0J0n
11447EJ5K0J0J0j0j0j0k0k5k0k0j0j0%K0M0M5K0j0j0j5j0NNNnn%J0nn%%nnj0J5nK0J5J5K0
11444G0K0NJ0j5j5j5k0j5j5k0j5k0j5j5k0Nk0l0j0NN%K0K5Nn%K5N%Nj5J0J0J0K0%%%J0%J0
11441eJ0NNNK5K5J0%Nj0nk0m0k0j5j5j5j5N%NNJ0nnk0J0J5nn%j0J0J5J5nnK0K5J5j5m0l5j5
11438h5J5K5N%NJ0J0j0l0%K0K0J5nl0m0l5l0j0nJ5NNnnK0K5K0K0K0J5j0j0%NJ0J0%nJ5L0M0
11436F5N%%NNN%J0N%nj5k0j5j5j0j0k5k0%%J0J0K0J5%nnj0n%%nj0j0k5k5k5k0N%J5J0J5J5
11432f5%nn%J5J0J0L5J5k5j5%J0k0k5k0nnJ0J0K0K5N%nnj0j0NNJ0J5NJ0K5K0%Nk0j5nn%k5
11429b5l0%J5J5j0j0%%J0NL5L5%NK5K5K0K0%nj0j0nj0nnJ0J5nnNNN%nnk5l0nnj0k5l5l5nJ0
11426f0K5K0K5K5K5j0j5j0l5j0NJ0J5j0j0nj0J0J0j5j5k0n%j0J0L0L0L0Nnk5k5nJ5K0K0nn
11424B0j0K0K0%k0k5j0j0%nk5j5j5NJ0n%j5N%NK0%j5k0l5%J5nk0k0k0k0J0L0L0L5J0J0%J5
11421e0K0K5n%NNj0nL5M0NN%J5J5J5j0m0l5j0%%j5l0j0j0%nnnK5K0L5J0%%%n%nj0j5%NJ0j0
11418@j5j0%%%k0nnj0nNk0nn%NNNN%NNJ0Nj5j5K0K5L5L5J5j5k5l5nnj5j5nJ5%%nnNNNNnnJ0
11414d5Nn%NJ0NJ0J5J0NNnn%nK0%Nk0k5j0L0K5J0N%Nj0j0K0J0K5Nn%k0j5nn%nk0k0%%nk5k5
11411f0k0j5K5J5K0j0j0%%J5J5%NnJ5L0Nnnj5j5%%k0k0j0NN%K0J0L5J0J0Nj5J0J0NNJ0%nj0
11408D5j0j5j5l0l0j0J0K0K5J0j5k0j5%N%j5l0j0j0K0K5K5K5J0j0j0K0J5%%J5K0J5nk0%K5
11405F0K5J5nk5k0j0nn%j0nnnnj0%nk0k0K0L5L0Nj5j0j0nj0nk0k0%%Nk0j0J5K5L0K5j0l0l5
11402f5l0nJ0L0K0Nj0j0%%%J0j0j0l0j5NL0K0%k0j0nnJ0J0L0K5L0J0k0j5%%K5K5K0K0J5J5
11400A05Nj5k5l0%%j0j0%%NNK5K5J5nn%%%%Nj0l0j0j5k5k5k0%L0K5K5K5J0j5k5l0j5J5K0K0
11397D0%NJ0NNNj5l5l5l0nJ5M5M0J5j5nnNk0j5NNk0%J0K0K0J0nnj0NNnn%j0j0%nnj0nnnj0
11394b5j0NN%k5k0%J0J5J0j0%%nnN%J0Nnj0NNNJ0j5NK0%j0%J0J0N%%%NNj0j5k0k0J0J0%Nj5
11390d5k0%j0%%nn%K0J0NNj0j0j0%L0NNj0j0K0L5K5Nj0j5nj5J0NK0K0J0m0n0l0nJ5J5J5M0
11388A0M0J5K0%j5l0l0k5k5j5j0%K0L0L5J0j0j0J0K5K0NJ0nk5k0j5nnnJ5NJ0j0j0%%%Nk5n
11385a5%J5J0J0n%K0n%J0%nk5k0J0j5j5j5nn%%J0nj5%%Nj0nNNnnnJ5K0K0L0NJ0J0%Nnnj0n
11382A0%NJ0J0J0J0J5J5%NJ5J0j0l5l0l0j0j5k0k0%nK0K0K0K0L0J0%k0j0%k0j5k0NNJ0J0n
11379@nnJ5J5j5j0j0j0J0J5%k0%NL0J0nl0k5NJ5J5%j0N%%%N%j0J0J0nj5j0n%k0k5j0J0K0K5
11376b5j0l0k0NJ5J0J5J0nj0j5NJ0N%%j0j0j5k0j0K0L0L0L5J5nnN%j5j5nK5%%j0j0j5J0J0
11373ek0j5j5%K0J0K5J0nnJ0L0J0j0j0j0j5k0j5j5%NN%k0%%%%j0J5J0J0NJ0NJ0J5J5L0L5J0
11370A05j0j0k0nj0j0J0n%j0j5nnk5%%nj5j5NJ0J0J0NJ0NNN%j5j5k0j0%%nnNNJ0Nn%j0J0J0
11367b5%J0NnJ0j0J5J0nNj0NJ0N%l0k5j0j0j0j0%NNL0K5K0%nnj0j0nJ0J5k5k0j0J0L0K0N%
11364A0J5J5%%j0j0k0j0nK5%K5J5%j0J0K5K5nj0k5%k0n%j5n%j0j5l5j0NNJ0NNNK0J0J0%j0
11361A0k0nNK0Nl0k0nnj0j5NM0L0N%%j0j5j0NJ0L0L0J5%k0j5k0%%nn%NJ5j0j0J0j0j5nJ5N
11358@j5j5NK5K0J5nnk5k0j0n%NJ0%N%%%N%%%%n%J5nk0j5j0n%j0%J0N%%%NJ0j0j0%NNN%k0
11355f0nJ0K5J5j5NK0J0%l5m0m0j5Nk0NJ0L0L0J0%j5nj0j0j5%L5J5nj0NK0J5J5K0L0J5J5J0
11352G0%nnn%Nj0j0j0NJ0j0l0nJ0J0%k0nNj0%J0j5nnJ0K5K5Nj0%n%k0k0j5j5nn%NNNNJ0%J0
11349a5%%K0K0NJ0NNNNk0l0m0k0J0NnnJ0K0J5nNJ0NN%k0%nN%%nj5j5nnJ5M0M0K0K0J5nl0k0
11345E0j5nnk0NK5K5K5K5J5K0K5nk5m5m0j5j0nk5k5k0k5nj0NNk0k0j5%%%j0j0NL0K0K0j0j0
11343i5nJ5J0NJ5J5%%j5K0J0nk0%J5J0%%%NN%%Nj5j5k5k0NK5K0Nnj0nnnnj5NK0L0L5L0J5j0
11340D5nj0NNj5j5k0%%%n%NJ0K0%%%j5J0J5%NNNNnnNN%%n%%nj5j5l5j5j0J0K0K5NJ0n%k5k5
11336c5k0%K0J5J0J5nj0j0j0J0J5j0nN%J5J0J0J5j0nj0j0nnj5k0NNL5L5J5J5k0j5k0%J0J0
11333C0J5J5L5J5J0j5%l0l5l0j5NK0K5J0nj5j0%%nJ0J5J5nk0k5k0J0J0K5K0NNj0k5l0k5NK5
11331EL5L0L0Nnj0%%J0J5j5j5j5k0k0j5j5k5%%K5K5L5J0J0NK0nl0l0k0k0j0J5L0J0k5k5j5
11328b0j5n%K0K0K0%nK0J0Nj0j0k0NJ0n%j5k0j0l0j0nnj0J0K0J0K0K5J0nk0nK5K5%%%Nnj0
11325B0j5k0%nj5j0k0nNJ0K5L0NNJ0Nj5j0l5l5m5k5j0J0%Nj5J0%NJ5K5K0%J5J5J5K0J0J0j5
11322ej5j5%%%%Nj0nj0j0%J0%%j0J0L0K5%l0l5m0j5%%nnK0M0L5K0k0l5j0%%nj0J5J0J5nk5
11319h5l0j5%K0M0M5L5j0k5%L0L5J0j0l0m5k5k0k0k0J0J5M0L0L0J5%j0j0nl0k0k0%nK0K5L5
11317@L5K0K5j0l0nJ5K0%j5l5k5j0%%j0j0j5j0nnJ5K0%%%K0J0J5%J0J5K0N%NNj0j0NNj0j0
11314D0l0l0l0l0n%K5K5K5j0j5NL0Nj0j0K0J5NNJ0%J0J0L0%l0k5k5J0nnj0j5k0j5j5j0j5j5
11311a05J0M5L5J5j5j0%%K5K0L0L0J5J0%j0k5k0n5n0l0k5J5J0K0K5NJ0j0nk0k0K0J5L5L5n
11309B0%j5k0nnj5j5J5J5%J0J5J0%nnnk0k5J0J0K0K0J0J0k0n5m5k0NK5K0J5%j0%j0J5J0J0
11306c0N%%j0nJ5K5NN%Nn%j5NK0K0M5K0K0J5Nk0k0k0l0l0k0%%n%%j0nk0nN%%%j0j0k0k0j5
11303a10j0J5M0L0L5j0nNJ0K0%j0nNJ0j5k0k0j5N%K5K5nl5l0k5j0J0K5K0K0%j0k0%j0J0K0
11300c5L5K5K0nk0k0m0k0j5j0J0L0L0J5%nk0Nj0J0%k0j5k0nJ0J5j0j5j5NL5K5L0J5J0K5K0
11297G0L5J5k5n5n5k0K0J5K0nn%NNNNNNj0j0nn%J0nJ5K0j0J0J0K0%k0j5nJ0%nj0j0l0j5NJ0
11294e%k0j0j0J0K5J5j0k0J0K5K0j0%j0n%n%nj0%%Nj0k5l0j0J0L0L0L5J0nj5j0j0j0NK5L0
11292D0L0J5%%k5j5k0nJ0%%Nk0l0j0J0L0J5K0%N%Nj5j5k0k0j0j0%K0L5J5k0k0j5J0J0J0%%
11289A5%%nnj5j5nj0nj0%J5NNnj0NK5L5M0K5j0j5j0j0l0k0K0L5J5nnj0j0J0K5L0J0nk0m0l5
11286El5l5k5NK0N5M0J0nn%%NN%k0l0l0j0NJ0NJ5K0Nj0nnNNNk0k0NK0K0M0K0j0j0%nJ5L5K0
11283A15K0%j5j5k0j5k0l0l0k0%%%N%%J0%Nk0k0j0j0J0NL0K5NNnnnj0%K5%%%%N%N%NNj0j5
11280EN%j0nJ5J0%%j5k0l5l0%K0J5j0NK5L5L0K0K0%N%J0k5j5n%nnJ5J5j0k0j5J5K5%NNNNJ0
11277I5J0nl5l0j5K0J0J0NK0%nk0l0k0j5nJ0J0j0NNj0j5j5nJ5K5%nk5l0j0J5L5K5J0j5k0%
11274a5J5J0%j0nJ0J5nl0k0j0%k5k0%nK0J5K5K0L0NJ0nn%K0nn%%NNnn%NN%k0k0%K0J0j0%l0
11271a0j0nj0J0K0K0j5m0l0N%%NNJ5J0K0K5J0J0nj0k0k5%K5J5J5j5j5%nN%nj0%%%%J5J0J5
11268B5J0j5l5l5N%%k0J0M0M0NNN%K5L0%Nnl5k5k5j5j0j0j0N%%n%%j5N%Nj0J0Nj0%j0%K0j0
11265d5j0J5J5K5J0j0nJ0J0NNNNNJ0nK0Nk0k5nJ5J0J5K0n%%nNK5K5Nk5m0j5k0j5m0k5n%%K0
11262c5K5L5J5k5l0j0J0J5J0Nj5j5k0k0j5nJ0K0K0J0j0J0J5J0J5J0j5j5k0j0nNM0M0K0J0j5
11259G0l0l0k5J5K0nJ0J0K0K0K0K0J0Nnj0j5m0l0j0j5j0j0K0J0J5K5J0N%nnj0%j5j0nj0J0
11257B0J0j0nJ5J5J0k5k0nNJ0nnk0NJ5J5K0%j0J0K0K0K0%k0l5j0j0NNj0K0K0K0K5L0%Nk0%
11254A30j5j0%k0j5j5j5j0k5k5k0NNNj5k0k5%J0K0J5J5K5K5J0J0Nj0k5k5nJ5%j5k0NN%j0J0
11251b5J0J5nnk0k5nn%NJ0L5K5L0J0nk0k0j5j5nnK0K0J5K0%Nk5l0k0k5NK0K5K5J0j0j0j0J0
11248A0J0Nj5%nJ0NJ0J0j0nl5l5m5l0%j0NN%K5L0L0J5nj0j0j0k0J0NNJ0J0J0%nL0K0j0j0n
11245eJ5NNJ0J0%%NN%%J0J0k0m0m0n%Nnj0NN%J0nnnn%J0j0j0%%L0L0K0nk5k5j5J0J0J5J0J0
11242A0J5K0NJ0Nj0j0j0NJ0j5j5NNJ0N%%J0J0nnn%j0%nnk0k5k0k0j5j0NNNk0j0J0K0K0L0L0
11239A5J0J5k0k0k5nNJ0nn%K5NN%%%%NNJ0j0nJ5J0J5Nk0k5l0k5k5%K0J5J5J0K5K0%k0k0j0
11236a0J0%j0j5k0k5k5j5j5NNnnN%nnK0M5M0M0K0K0Nj0%j0nj0l0j0j0j0j0%k0k5k0%J5J5%
11233h0%%N%J0K0K0K0J5J0J0nl0k0J5M0L5J5J5L0L0J5J5j5k5k0k0j0j0k0n5m5l0j5NJ0J5J5
11231c5J0K0J5K5Nj0l0k5j0j0k0%K0M5L0J5J5%%j5j5l0k5nnJ0J0%%NJ0K0J5%NK5NJ0j5nnn
11228E0j0%nN%%j0nn%NJ5K0NN%NNl0m5l0j0K0L5L0K5j5%%NN%J0j0j0J0j0j5j0%%j5j0%%NJ0
11225B5NJ0%nj0j5j5N%%k5k0j0nnj0j0j0nj0nJ5J5J0N%J5J0%%j0nJ5J0j0j0j0j5J5K0K5Nj0
11222b5j0%K0J0j5j5%NK5J5K0J5K0Nj5k5k5k5nJ0L5K0K5nl0k0j5%nJ5L5%j5n0n0l5j0J0J5
11219i5L0K5M0Nl0k0l0j0J0J0L0J0J0j0%%K0K0K0j0k0Nj0K0Nk5%%n%j0j0N%J5J5K0K0J0j0
11216E0m0l5k0J0NNK5J5J5K0K0K5L0J0k0k5k5n%nnJ5L0%nnk0j5n%j5j0j5j5J0J5%k0k0%J0
11214a5J0J5J5NJ0J5L5J5j0k5j5k0k0m0l5k0NNNJ0J0J0K0NNN%j5J5NJ0nj0%%NJ0nj0J0J0K0
11211D0K5K0K0J0j5k5k5l0j0j0j0j5j5j5k0%nNNj0l0l0nJ5M5M0K0nnj0j5J0K5K5%j0J0K5K0
11208D5J5j0k0Nn%nn%%j0j0%%nj0%K5L0L0J0l0k0l0%%nnj0j0%%%%%%j0nnJ5%%%Nnj0nJ5J5
11205b0j0k5k0K0L5M0J5Nj5l5l0k5%J0J0K0J5J0J0N%Nk0%%NNl0m5m5k5nK0L5L0J5J5J0L5K5
11202D5NN%j5m0l5j5j0J0K5%%NJ0J5J0J0n%NNJ5n%%j0nk5nN%nj0NNL5J0j0j0k0nJ0J0L0J5
11199F0j0l0k0J0J0J0J0J0nnl0j5j0J5%%k5j5j5k0%%j0j0j0nn%NK5J0J5n%J0J0J0J0j0j5K0
11196c0K5K5Nk0k0k5%J0J5%J0J0L0J0J0J0J0K5%%nj0J0J0Nnj0j0j5J0J0k0k0j5NJ0NNNn%j0
11193E0J0nnN%nj0J0J0J0l0l0n5l0l5k5k5k0%J5L5J5J5K0K0J0J0j0j0N%%K5L0J0%J0K0K0L5
11191I5%l5l0l0j5j5l5l5l5k0nL0L5M5N0M0K0J0NJ0J0n%l5l5l5j5n%J0J5K5Nj0l5k0k0k0j0
11188i5%L0L5L5K0%k0m0k5n%%%%j0j5k0NL0L0K5N%NJ0J5j5j5J5j5N%%n%%%J0Nj5k5nnnJ0j0
11185e5j0j5j5NJ5K0L5K0j5j0j0J5n%nj0N%J5J5j0NK0K0Nj5j0k0k5j0k0k0j5k0J0J0J5K0%
11182f5%J0L0K0Nnnn%J5J5J0J5L0J0j0l0l0j5%nN%j0K0K5L0J0%j0j0k0m0k0nJ0J0K5K0K0%
11179E0j0j5k0k0k0k0%N%%NJ0K0J5j0k5j0NJ5%k5k0J5K0K5J0j5j5NK0J5nk0%J5K0j0j0k5%
11177b5J0J5L0J0j0j0%K0NN%%J0J0j0j0%K0L0L5J0k0l0l5j5j0NJ0J5nk5k5k0K0L0J0%%NJ0
11174F5j5k0j0j0%%%j5nnj5j0j5j0J5%k5k0j5j0K0L5J5J5j0nN%J0%N%N%N%K0j0nj0J5J5%k0
11171a5nJ0NNj0nj0nNNnj0%Nn%j5j5nnj0nK5L0M0J5j0k0nj0k0k0l0j0J5J5K0K5NJ0j0k5nn
11168f0nJ0j0j0%J5L0Nj0j5j0K0L0J0K5NJ0J5j5j0NNK0%j0j0k0NNNJ5j0nn%%n%j5j0NJ0NJ0
11165C0NK5K5L0J0j0j0j5NNN%%k0l5l5k5nJ0Nj5k0j5j5j0j0%NK5L0M5K5J5K5j5j5k5k0j5j5
11162b0k0j5j0J5K5K5J5J0NJ0%NJ5K0%k0k0%nnj0j0k0J0J5J5K5K5K0J5%m5m5n0%L5K0%j0J0
11159C0J0Nj5m0l5k0NNK0J5J0J5J0J0N%j0j0l5nN%K5J5N%j0NK0J5K5%j5j0%nNJ0j5j5k0%%
11157A0%j0l0j5j0nnnnj0j0j5NK0L0NNnJ5M0K0nj0%%K0K0J0j0k5k5j0nj0j0j5NJ5J5%k0NL0
11154@J5nj0j5nnj0J0L0J0j0l0l0j0K0J5J0J0%Nk0j5nj0j5k0n%K0J5K5K0%%j5l5l5k0nJ0K0
11151i5K0L0J0j0nk5%J0Nn%N%N%K5L0K5Nk5k5j5J0J0nj5k0j5j5J0NNNNJ0J5J5%NJ0NNL0J5
11148E5K0NNj5k0N%J5nj5j5NK0J0J5NK0J0J0nj0nk5k5k0%Nj0n%J0J5n%nj5j0j5j5k5k0l0J0
11145g5K0J5n%J0J0K5%l5l0l0K0K5K5%n%nj0J0J0J5K0J0N%j0n%Nnj0k5%%%j0nnj0J0J5J0J5
11142eJ0J5K0%k0l5l0j0J5J0J5j0k5m5m5nL0L0K0K0J0j5j5k0K0J0K0n%%j0j5J5J5J0J5%k0
11139c0j5%J0J0J0%K0J5NNj0nnj0N%M0M0M0J0j0l5k0j5j5k0%%%%%%J0J0%NN%nnj0k5k0j5%
11136c0%j5j5%Nj0nnj0J0J0n%J5J0nnJ5L0J0j5j0nJ5L5J5nk5n0m5k5%K0J5J5%nK5K5N%j0N
11133b0NNJ5J0nj0k5%%k0k0N%j5k5nK0K5K0K0%k0k0k0J5J5J5j0j0j5N%J5J5j0%J0K0Nj0j5
11130c5J0nnj0NK5N%NN%J0J5J5J0j0%j5J0NJ0j0%j5j5%%j5j0%%NNnnNNJ5K0%k0k5NJ5J0J5
11127C0j0nnj5j0NJ0K0K0J0J0%%nnNNNNj0k5l5l5nJ5j0J0L0L5J0J0NJ0J0Nnnk0k0j5j5j5j5
11124b0K0J0%%%J5K5Nj5j0j5l0l5j5L0M5L5J0j0j0j5j0K0K0J0nnnnj0k0k5k0k5nj0J5L5M5
11122B0J5%Nj0%j0%%J0n%n%NNk0k0nNK5K5J0K0nnj0j5l0l0k0%J0J0%Nnj0%j0NNnn%Nn%nnJ0
11118d5K5L0%j5k0k0k5nJ0K0J5J0J0J0J0K5K5J0j0j0j5n%j0j0j0j0%%nK5J5K0j0j0nJ0J0J0
11116E0J0Nj0J0N%J0k0J0J5Nk0k0%%%l5j5NN%J0nnK0K0J0k5j5j5NJ0j0j0j0nJ5K0%%j0j0n
11113ej0j5j5nnK0K5K5K0J5K0J0j0k0k0%n%%n%J0%L0L0K0Nj0j0%%k0m0l5l5k0NK0K0Nk0J0
11110a5J0NJ0J0J0%%j5j5l5j0M0L5K0J5%k5k0nj5j5j5j5nnJ5J5%N%NJ5J0%nj0NJ5J5l0l5j0
11107d5NK0K0J0NK5%j5j5k5%NJ0%%j0n%n%n%j0%j0k5l0nL0M0L5K5K5NJ0n%k0%NNJ0j5n%j0
11104C0%k0j0j5J5K5M5L0nj5k0j0nJ0Nj5j5k0j5k0j0k5nj0NJ0NNN%N%nJ0J0J0J5j0nj5%nj0
11101d5j0j0nj0n%NN%%%%NNNNk5nJ0L0K5L0K5K5J5nk0nJ5%j5j5k0%nnNNk5k0nnj0j0%nn%j0
11098h5J5Nj5%L0N0M5J5k0n%NJ0nnJ0NJ0j5%%NNnj0%J5NNNNJ5J5J0j0k5k5j0j0k0k0k0k0J5
11095b5K0J5K0n%k5k5k0%K0K5J0J5%k0j0l0m0l5k0J0NJ0K0J5K0K0NL5J5K0nj0nnk5l0j0K0
11092b5L0Nk0k0NNN%J5J0J0J0K0K5NNj5k0%J0K0j0j5j5nn%nn%Nj5j0j0NNJ0nj0j0NNj0%%K5
11089A0M0M5J0j0j5j5j5j0%nnk0l5l5n0k0j5j5NNJ5J5J0K0NNN%NNNN%%%%N%J0J0Nj5j0j0n
11086f5%J5nk0j0l0nj0%j0K0M5K0%k0%M0K5L0J5J5%%j0j5nnNj5nj5K0L5J5J5%j0%%N%k0%N
11083E0Nn%j0%Nj5%%J5K0J0J0NK5K0Nnj0j0n%k0j0j0N%j0l0l0j5nJ5K0J0K0J5Nj5l5n5l0j0
11080g5nnj0J5K5K0K0J5NNJ0J0J0J5%Nk5k5%Nj5j5j5j0NNNJ0j5j0nnJ5K0L0J0nj0NNNNJ0J0
11077E0%%nnj5j5j0j0Nk0l0k5nnNJ0K0J5K0K5nj5%nj5j0j0NJ0J5%NNNJ0L0K5K0j0l0j5J0J0
11074D0J0%Nj0j5k0%J0Nj0j5j5NNN%NJ5J0J0%J0J5j5j0j5j5l5nj0nnK0J5K0J5J5J0J0N%k0
11071D0k0%%j0j0j5J0J0NJ0J0%%%%NJ0nk0m0m0j5K0L0L5J0nj5j0nnnnnj0nnK5L0L0J5j5j0
11068B0j5NNNk0j5k0k0J0NJ5J0%j5nj0J0K5J5J5J0Nk0j5k5k0nnn%K0K0K5N%%K0K5j0l0l5j5
11065c5NNJ0j0j0j0NK5NJ0%k0j0j0NL0nnnL0K0Nnj0J0nk5l0l0l0j0J0K0K0J5j0J0J0K0K0N
11062B0N%%NNN%j0j0j0J0%%j0j5nn%%k0j5NJ0j0nnK0J5nnnJ0NK0%k0j5j0j0%l0k0J0N0O5O0
11059H0L5j0l0j5k0%J5J5L0J5%k0k5j5N%j0%K0K5%m5m0k5j0j0j5j0j0%NJ5K0nj0nnNNj0j0
11057f5j0J5J5J0j0NJ5J0NNNNJ5nNJ0J0J0%%J0J0%%nk5k0nj5j5l0j0nk5l5j5J5L5L0n%N%%
11054e5k0j0%J5K0K0J5J0NK0K0K0K0K0K0%k0k5k5k0%n%nJ0%J0j5nL0L0K5nk5k5k0k5k5nj0
11051c5%nNJ0K5%NNJ0J0K0%k0j0j5k0%K5L0L0J5%j5k0%K5J0l0j5K0L5L0%l0l0k5j0NK5K5J0
11048I5j0j5k0j0j5j5j0j5nNK5J5J5%k5k5nK5K0NNnJ5j0%%K0L5L0K0j0m0l5k0J0J0nk5nn%
11045B0nnnnj0nj0nnj0N%J0J0%nJ0J0J5J0nnJ0J0J0j0%%n%j0j0%%NNNNJ5J0%%nnnJ5J0Nnj0
11042E0NNJ5K0J0NJ0NJ0%j0j0k0j5NJ0j0nl0k5nj0j5k0nnJ0K0NJ0%nnj0j5k0j0j0j5j0NJ0
11039g5NNj0j0%M0K0Nj0nNNNNJ5J0%%j0j5K0J5J0nk5j0%nj0j0%%%%J0J5%k0nK0K0J5NJ0J0
11036D5NJ5J0nnnJ0J5nnnJ0k0l0n5k0J0K5L0n%l0l0k0j5N%%%J5L0K0K0NNj5j5j5j0NN%%J0
11033a5J5J5J5%J0l0l0j5NL0K5J5K0%nNJ0nnJ0%%k5j5J5K0Nk5k5%nn%%%j0j0J0J0NJ0NNNN
11030D5J0j0k5k5m0j5nnK0J5%NnnK5K5Nj5%nNk5nJ5K5K5%N%J0nk0j5j0j5j0NL0L0L0Nj5j0
11027E0j0j0j0nn%%j0j0J0J0j0j5j5j0nJ0J0J0J5J0K0K0J0j0k0k0l5nj0NJ0J0k0k0k0%NN%
11024f5%NNNN%nJ0NNNNNj0nJ0J0K0J0nj0nJ0J0J0k0k0J0L0K0K5J0j5l0l0k0%nj0j0j5k5%K5
11021e0K5K5J0j0nj5j5j5%J0J5K5L0L0K5K0Nnnk0k5j0j0nk0l5j0NN%K5L0L0n%NNnl5m5k5N
11018d0K5K5K0J0Nj0j0%%n%K0J5J5J5%%l5l0m5j0J5L5K5K5K5Nnnj5j0j0nnnl5k0NNJ0j5%%
11015a5j5j0nK0K5%J0J0J0K0J0NN%nn%%%%k0k0k5J0L5N5K5Nl0m5n0k5%J0k0j5k5k0j5J5J0
11013h5J0J0K5M0K5n%j0j0nnK0%k5j5j0J0nnj0NL5J0N%J5K0%%nnk5l0%L5K0J0j5l5k5j0J5
11010c0J5nnj0nnnnnn%nnj0j0j0K0J0K5K0K0J0K0K5K5J0Nj5J0J5J0%j0j5j5j5k0l0l5j0%J0
11007c5j0NNJ0J0%%j0n%Nnn%%%%J5J5%NJ0J0j0j5j0j5k5k5k0J5M0M0K5%j0j0j0J5N%j5k0k0
11004d5k5k0k5NK5K0J5J0L0K5%j5k0%%K0K0K0K0J0J5j5l0%L5L5nj0k0nj0NNJ5nj0k5m0m0k0
11001e5nNL0J5K0K0J5K5J0j0j0k0j5k0%nk0k0k0NJ0j0j0j5N%%J0J0NJ0n%K0J5n%%nJ0nj0J0
10998a5j0n%NJ5%j0nJ0J5J0J5K0K0J5j0%%%nj0j0N%j5j0j5j0%%j5k0nK0K5K5nk5l5j0K0N0
10995B5K0%nj0nnj0J5%%k0k5j0j5%%J0L0L0N%%%N%%%n%%NNj0j0k0%%J0%J0J5L5M0L5J0j0k0
10992A25J0%%%%%k0k0k5l0l0j5k0j5m0m0j0K0J5J5J5J0J0L0M0J5K0nnk0j5j5NK0J5K0%k0m0
10990@j5%J5NnK0%k0k0j5NJ0J5J5j0l5k5nJ5J5%%nnj0j0%K0M0K0NNNl0l5m0j0J0K0K5K0K0
10987A0%nnJ5J5J5j5j0%nN%j0j0l0n%NJ0nj5j0k5j0J0N%nnnk5%NL0L0L0K0nJ0J0K0Nj0k5m0
10984c0l5j0NJ5K0%nJ0NJ5J5%k0%NK0nN%J0%j5NJ0%nnk5k0k0k0j5NnJ5J5J5NNNK5L0J0NN%
10980D5NJ5K0J5%l0k5k5j0%%%Nnnj5J0J0j0j5j0%k5l5k0%%K0J5K5K5K0K5L0J5k0k0j0j0%j5
10978ek0j5j5%J0J0K5J0j5j5n%nj0k0k0N%J0Nnn%nJ0NJ5K0J0J5nJ5L0J0J0j0j0j0%j0%%J0
10975B0L0L0K5%k0j5k0%%n%NJ0K5K0K0%j0k5%%%nj5j0j0nnn%k5l0j0j0J0L0L0K0K0%k0l5l5
10972b0nJ0K5K5J5j0j0nnj0j0J0N%j0l0k0j0%%j0nnj0j5NK5K5M0N5M0Nk0m0l5j0J0J0J0k0
10969@j0j0K0K0NNj5j5NNnn%J5J5J0nnj5j5l0k5j0j0J0L5K5%j0l0j0J0%K0J0nk0NNN%J0j0
10966b5nj0j5J5J0J0J5j5j0nJ0J0j0%%%NNJ0nnj5NJ0N%N%%J5J5Nj5m0k5j5NK5L5K0j0j5k0
10963b5j0j0K0J5J0k0j0K0K5%nl0j5%N%nnN%%nNJ0J0j0K0%%%N%nl0j5j5j0J0L0L5J0j5k0j5
10960d0k0k0k5k5j0J0K0L5L0J0%N%%n%%%NN%%n%NN%NnnnnNNj5j5nJ5L0nj5j5nj0K0K0%%%%
10957b5Nj5j0j0j5NK0K0L0L0L5M0Nj5m0m0j5j5j0J0NNj5l0l5m0k0NM0M5K0K5NJ0Nj0NNNNl0
10954ej0J0J0Nj0%n%%J5M0J5%J0J0K0%k0j5NNj0nj0j5%%J5%j5k0k0k5%nJ0L0L5L5L0Nj5k0
10951H0k5k5j0j0j0Nnnj0nN%J5K5L5Nk5k5j0J5%NN%J0NNN%%n%%%J0j5j0j0nj0%nj5j0j0J0
10948b0NNj5J0NJ0k5k5nj0J0j0k0k5%%J5J0%j0J0J0L0J5%%nK0J5J5%nj0J0J0Nnj0%J0NNJ0
10945D0J0%%j5j5j0nj5j5j0j0%%%%k0%J0J0%%K0K5M0K0%%j0nN%j5k0NNJ5%%%J0J0%Nj0j0%
10942D5%J5J0j5j5l0j0J0J0Nj5k0NJ5J0J0j0j0j0Nk0n0m5j5K5K5K0J0J5L0J0%k5%M0L5K5j5
10939G0j0nnnj0nj0l5l5l5k0J5J5J0J5J0J5%%%%J0J5%%j5j0k5k5%K0K0%N%J0J0K5%j5j5%J0
10936eJ5%nk5l5j0%nj5j5j5j5j0NJ5%j0j0%K0J0J5nk5j0J5L5L5K0K5J0j0l0k5k5%K0K0NJ0
10934c0k0m0n0j0J5J5J0J0N%K0K0K0j0j5N%%%%%%J0J0J0NnJ5J5J5K5K5Nj5k0j5NNJ5J0J0k0
10931E0l5l5j5%N%k0k0nK0J5J5J0j0J0J5J0J0NNnk5nnJ0j5k0k0k0k0j5J5K0J5J0J5nnj0J0
10928d5K0nnl0nnNNJ5L5M0K5j5l0k5nJ5M0K0K0nnj5j5k0k5j5J0Nj0%J0K5K5J5j0l0l0l0NK0
10925b5K5J0J0J0J0K0K0J0j0nnl0l0l0NL5K5L0J0NJ0%l0m0m5j0Nnnk0k0N%J0J0%k5nnJ0J0
10923f0n%nJ5K0J5j0j0j5j0j0J5M0M0K0Nn%j0j0nnj0j5NNJ5J0NNJ0NK0K5K5%k0k0l0l5k5k0
10920c5n%K0K5J5K0K0K5L5L5K0j5l0l0k0nj5Nnj0nk0k0k0N%J0j5j5j0N%J0J5L0J0%%j0j5n
10917@nk0k0j0J0K0L0K0J5K0J0j5l5l0j0n%%%NNJ5L0J5nj0j0%%nnJ0j0j5j0NJ0J0j0J0J0K0
10914D0Nn%%k0k5nk5k0j0%%K0L0K5L0J0K0K0Nk5j0k0%%j5j5j5K0L5J5j5j0%%%K5K0Nk0l0l0
10911A0l5l0j0NN%%J0K0K0Nj5j0n%k0l5l5j0j0K5K0K5%%%NJ0L0K5j0k0k0NJ0K5K5J5j0j5j0
10908eNNNj0k0j5j5j5k0%J5J5J0L0K5K0j0nk0Nn%j5j5%J5K5NNNJ0J5J5j0nnj0j0%NNNj0j0
10905A5nj0NNj0j5j0j0nnj0j5N%J0J5NJ0NNJ5NNJ0K0J0%%J0%nnNJ0j0nn%NJ0K5%nj0k5k5l5
10902a5j5J5J0%N%%j0j0j5j5nK0J0J0K0K0M5K5J0J0k5k5nJ5Nj5k0j5%%%NnnN%%nj5j0%%j5
10899a5j0j5N%%%nnnK0J5nn%J5K0nn%j0K0J0%j0n%nj5k0j0k0nnNNj5j5j0j0%NNJ0NNL0L0J0
10896a5k0l0j0K5K5%j0%nNJ0j0j0J5J5j0nnJ0L0K5%%j5j0l0l0k0j5J5J5K5K0J5j5j0j0nnn
10893e0nNN%%J5nj0J0J0J0k0k0k0nNNJ0J0K5L0M0M0J0j0%J5nk0l5j5NJ0K0%j5j5l0j0NK5J0
10890C0nk0k0J5J0j0j5j5NNJ0n%%%j5j5J0j0j0K0L5L0K5Nl0k5k0k0k0k0k5j0N%K0K0K5L0K0
10888A0nj0l0j5j5NNJ0J0%%J0L0Nj0l0k5k0k0l0nK5K5K5K0K5NNk5k0%%j0%j0%%j0j0K5K0J5
10885b5J0K0L5K0nj0J5%%j0j5NJ0J5K0nj0k0k0k5k0k5nJ0J0%n%%j5j0nJ0L5L5L0J0nk5l0%
10882@J5J5%k0nn%Nj0j0%%j5j5nnK0K0%NJ5L5J0K0nk5j0j0%nJ0J0%N%J0j0j0j0j0%%%k5j0
10879b5j5J5L5NNnnJ0J0n%j0j0J5J0K0K0K5K0Nj5l5m0l0j5k0J0K5L0%J0n%k0j5j5j5k0%L0
10876b0L0%Nj0N%%j0J0J0J0j0l0k5l0m5k0j0nnJ0M5L5K0%%K0L5N5M5K5Nk5l5m0j5NNj5j5%
10873A0J0nl5j5J0J5J0J0n%NNNNN%j5l5l5j5NNNNJ0L0M5K5J0j0j5j0NNj0nj0j0J0Nj0j0l0
10870b5J0NNk0k0nnNL0M0M0K5nj0j0j5j5k0k0%NNNJ5K0nnj0J0NNK0%%nJ0J0%%NNJ5nj0j5%
10867G0%%k5%n%nj0k5l0k5nJ5%N%%J0J0N%nnK5K0%%%J5K5Nnj0J0J0NN%%Nj0j5m0l5l0k0k0
10864h5j0J5K5L0L0Nnj0J5K0L0N%k0k5m5k0%K0L0J0J0j5j0k5k5NL5M0K0nk5j5j5nk5j5j0%
10861f5NN%NN%%K0%n%J5J5%%j0J5K5L5L0J0J0J0J0j5k0%%Nk0j5%%j0j0k0l0%J5J0nk0k5j0
10858c5j0j0N%K5J0j0%nNL5%J0j0k5j0nNJ0nnNNL5J0%k5nnJ5K0J0Nn%j0%j5j5j5j5j5NJ5J0
10855a5J5j0j5j0J0M5K0j0j0j5NJ0nn%%N%%%%n%j5j0j0k0k0k0J5K0K5%%J0J5K0Nnj0j5j5k5
10852d5j0nnj0j0nL5K0%j0j0NNk0J0NJ0j0j5%j0%%K0Nj0j0j5%K0J0K0j0N%J0N%%J0J5%nNJ0
10849A0%j5k0J0%NNNj0j0N%%%j0j5NNJ5j0j0nnn%%NJ0j0j0nnJ0K0NN%%%%J0J0J5K0nnl5j0
10846b5k5nJ0NJ5K5j5j0j0NNj5nj0J0J0J0J0J0NJ0J0J5nnn%%%nNj0j0j5nnj0nnj0j0nnj0n
10843i0n%K0J5K0J0J5J5J0J0J0%%nnJ0J0K0j5j5j0%nj0j0J5J5J0j0k5j0K5K5J0j0k5l0j0n
10840c0nnj0NK5K5K0K0N%j0j0j0J5NNnk5j5j5J0NJ0k0j5NJ5J5%%J0K0%N%k5j0J0j0nj5j5%
10837b5%%j5j0j5J0%NNNN%%J0NJ0J0nk5k5nNJ0NNj5j5nn%%%%N%%Nj0J0L0L5K0nnj0nj0j5j0
10834d0nK0K0J5J5J5J5nJ0Nn%J0J5%%%%NN%%k5k0%%%%k0j5j0nj0J0NNnl0NNnnnnnnK0J0%%
10831a5NL0J0j0%J0J0K0nJ5NNN%nj0%%n%nnJ0j5%%%nnj0%j5nnnj0j5j5j5j5l0l0k0J5K5K5
10828h5K5K5M0M0J5K0k0l0k5k5%%J0J0J0j5j0j0k0%%%l0l0nL5K5L0L0NnnJ5K0%%%%K0%j5j5
10825C0j0j0N%N%j0j5N%%j0j0J0J0J0%NN%J0J0J0j5%k0l5l5j0NK5M5M0K0J5j5k5k5j5j5J0
10822@K5J5%k0NJ5J5n%l0k5l0nn%n%%K5L5J0%nK0K0J5nJ0J0NNj0j5NL0J5%k5k5l0j0NNJ5J5
10819G0J5J0%k5k0k0nnj0j5NJ0NK5J0J5N%K5K5%%k0k5j0j5j5j5l0n%%K5K0M0K5%%j5k0%nN
10816F0K5L0J5j0k5k5k0%%J0j0k0k5l5l0m5k0%J5L0K5L0J0%%NK5nnn%%nJ5M0M5K0k0j0k0j5
10813E0%nJ5J0%k0k5l0k0J5K5K5K5NK5%%NJ5K0Nj5k5k5k5k0k5k5j5%J5J5J5J5K5%nnnnJ5J0
10810E5j5l5j0NJ5nl0k5%J5K0K0K0J5J5%j5j5%%%Nnk5j5j5NK5%%j0j0NJ0%J0J0K0J0j0l0l0
10807b0nJ5J0j0k5l0J0J0J0J0NNJ0NJ5nj0j0%nJ5j5J0J0K0K5J0J5J0J5N%nl0k0k0j0K0J0j0
10805D0%k0%%J0j0j5j0j5j5k5k5j0J0K5K5M0L5K0%l0k5k0%j0j0%K0L5K0nnj0j5j5j5l0m0k0
10802a15nK0J5J5J5j0j0%nJ5J0J0J0%j5K5K0J0J5%K5K5%j0j0nn%%%k0m0j5%K5nk5n%nnJ0J5
10799c0J5j0J0Nj5k0nj0Nk0k0%nK0K0J5J0NL0NNJ0j0j0k0%NNJ0NNJ0NNJ0NNJ0j5j5l5l0l5
10796g0m0j5J5K0K0J5%J0J0NNJ0nj0j0NK5K0%j0j5j0J0J5j5N%Nk0j5j5J0J0%%%L0J5J0%%K0
10793D0M0K5J0j0nj0j5j5j0nnj5j5nnj5j0NNJ5%j0nk5J0J5J5J5J5Nj5k5nJ0Nnnj0nN%J5NK5
10790C0N%%j5k0j5j5%k5k5n%%J0K0J5n%K0K0K0NNJ5J0J0J5K5K5J0J0%L0K5Nk5k5l0l0l0l5
10788C0l0j0j5j5N%j5j5N%J5%K0L5K5%NL0J5%j5l5j5j5nK0j5j5nK5K0%j5j0n%%nnnj0NK0N5
10785E5M0J0k0j5j0j0j0j5nj0j0nk0%%NN%NJ0%Nnnk0%nj0nj0NNnJ0N%NNn%J5J5NJ0%N%NNJ0
10781D0J0J0J0j0%%j0j0nnJ0k0j0j0j0J5nnj5j0N%j0j5%Nj0nj5J0%NJ0J0nj0nnn%J5K0K0%
10778a5j0l0k5l0N%J0K0K0K0%%%J5K0J5%%J5J5N0K5%k5k0k5%%nnj5m0j0nNNnj0j0J0NK5K5
10775B0%j0%J0N0M0J5J0NJ0j5j5j5j0nNj5j5j5%%nl5m5j5k5%J0L0K5J0NNL0L0J0j0j5j5k0
10772B0k0k5k0j5j5%K0K5K5L5L0J5%j5j0%K0n%j0j5J0%%nj5J0J0j0j0k0k0N%%j0l5k5j0J5
10770g0J0j5j0%nN%%nJ0J0Nj5j5NNK0L0K0K0J5K0J5L0J0%j5l0%%%J5J5K0j5k0k0n%J5K0J5
10767I0J5nnk0k0k5k0k0J5L0J0k0k0j0J5NNJ0J0%nj5j0J5L5L5J5N%j5j5%%%k5j0j0k5nJ5J5
10764D0K0J5%k5l0l5n%n%J5K0J5J5k0j5l0j0K0J5Nk0l5l5k5j0K5K0K5K5K5L0K0L0Nk0nn%%
10761E5j0nj0j0%NJ0J0NL5K5K5J0j0k0j5j5k0k5k0m0j5j0j5%%%%NK0K0Nj0J5K5K5K5K5J0k0
10759H5l0l0j5%NNj0j0N%%nJ0J0%J0NNj5j0N%k0k5J0NK0nn%j5j5NK5L0J0j0j0k0j5j0%NNK5
10756A0K5J5%m0l5k0%%%%nJ0L0K5K5j0%n%j0j0j0j0nK0nj0%j0J0J0J0j0l0l0l5j5%nN%j5j0
10753a40J0J0J5J5N%%%J5J5K0K0%nJ0J0J0J0%%nnn%n%j5j0j0NK0K5%Nj5j0k5%J5J5K0J5J5
10750E0j0m0m0l5l5j0J0J5J5J5J5K5K5K5NnnJ0J0%%%%%%j0j0k0k0%K0nnJ0N%N%%nnj0j0%%
10747b0%k0j5%K0K0J0N%n%k5j5k0%K0J5M0L0J0k0k5nnJ0J5j0%nJ5%%%%%nNNJ5j0%Nj0n%K0
10743D0L0%k0%K0L0N%k0k5j5l5m5k0l0j0L0L0M0M0M0J0j0l5j5j5j5j5j5J0j0%nn%nJ5J0J5
10741@J0J0J5J0J5n%j5j0j0%j0%j0J0N%N%nJ5n%nk5j0j0%n%J5%%k0J0J5nJ0J0j5j5J0NNk0
10738b5nnNNNJ0j5j5J5j0j5J0%Nk0%K0K0J0NK0K0J0J0NN%%nnJ0Nj0j0j0nj5j0nnnj0nJ5%n
10735enn%%J0j0j5j0j0K5J5J5j0l0j0%J0J0%NJ0J0K0J5N%j0%nn%k0j5J0nnk0k0J0L0M0L5%
10732F0NJ0J0J5j0k0k0n0n0m0nNNnnJ0L0K0J5%nj0NNj0j5j0NNJ5J0K0k0l5l5k5%nL0N0N5M0
10729E0K0k0k0k0k0j5j0J0J0%%n%j0j0%%nnj5NJ0NK0K0K5K0K0nk5k5k0J0k0k0l0j0K5K5K0
10726a5J5%l0k5%nJ5J5nj0l0j5J5J5nJ0L0K5K0J0Nn%%%nn%nnnj5j5j5j5n%NNn%k0%%K0NNn
10723e0nk0j5NL0J0J0nJ0J5J5NN%nn%J0J0j0j5k0k0k0NJ5J0L0K5J5J5%m0o0o0k5nJ0L0M5M0
10720a5L0NJ0J0J0J0k0k0k5n%%K0J0J5J5K5L0J5%l5l5j5j5j5NK5K5nnNNN%N%%NJ0J0j5m0l5
10717Em0j0j5J0J0K0%j0j0%%J5L5J5J5%%j0j0j0j0k0k0%n%nK5L0K0%J5J0j0j0l0l5m0l5j5
10714a25N%%J0J5NNNNJ5J5j0l0nn%J5K0K5J0j0NNK0K5NJ0j5j5k0k5NK5J0J0%j0%j0%K0L0J0
10711E0k5m0m0j0J5J5K0M5L0J0k0k0%%K5K0L5J0k0m0n0m5k0%K0nj5k0J0NL5J5%%Nl0m0j5n
10709i5L0K0NJ5J5J5J5%J0j0%NNnn%%j0l0m5j0J0%%%NK5L0L0Nk0k5K0K5K0J0NNN%n%%%Nnj0
10706F0%%NJ0j0J5%%k0j5j5k0Nj5k5k0j0nnj0l5j0j0J5J0J0J0J5NJ0J5J5J0J0nnJ5J5nnnn
10703ej0%l5j5J0NJ5J5L0L0%k0k0k5J0Nnj0k0NJ0nJ0J0Nj5j0J0J0J0N%K0K0J0J0J0J0K0%j5
10700H5j0j0n%NJ0J0j0k5%%K0j0l0k0J0L0K0K5j5l0l0nK0J5J5J5j0k0l5l5n%k0k0k0k5nnK5
10697i5K0K0K0J0j0j5J0J5L0J0j0J0J0M0K0J0J0nl0l0nNN%k0nj0NJ0nj0nj0J0nj5j0N%%%N
10694a5%%j0K5K0Nj5m5m5k5nJ5J0K5K5K0K0K0K0J5J5j0j0NNN%%nn%k0j5NJ0j0nj5%%%j0j0
10691a0nnNN%%%%nnN%%%%Nj0J0J0J0j0nNK5j0j0nj0j0j0j0NJ5J0J5J5J0J5J0J5NJ0k5k0l5
10688Ej5J0NJ0J0J0J0NNJ5J5K5J0%k0m0m0m0j5%J0nnK0K0Nk0J0L0L0K5N%k5m5nn%Nj0j0%n
10685a0j0l0k0j5K0K0L0J5nnJ0J0K0%%%nn%nl0nNNL0K5K5K5J5nk0k5J0K5L0J0k0k0k5k0%J0
10683F0J5nj0j0J0L0K5L0K5J0k5k0j0j0k0l0l5l0m5m5l0%J0%nK0NN%J0N5L5K5J0j0%j0%k0
10680A0j0J0L0L0J5nl0k0k0j0j5J0L0L0J0j0nNNj5j5NNJ5nj0k0j0j0NN%NN%J0J0%%%j0j0j0
10677A0NNk5n%K0K0K5NJ0j5j0l5m0k5%K5K5K5%nnJ0j5l0nN%%j0%j0j0j0%%%%Nk0j5k0NK0J0
10674h0NJ0NJ5K0%Nnj0%k5k5k5k0K0K5L0%NJ5J0L5J5j5j0j5J0NNk0j5k0%J0J5J0%nnNNJ5J5
10671A5M0K0n%k0%J0J5%Nnnj0j0j0j0J0j0nk5l0n%K5j0nj0j0%%nnj5j5NNK0K0%J0%K5K5Nn
10668B5nJ0J0J0J0j0nNNnnj0j0nJ5J5nj0j0nnnJ0J0J5%NJ0NK0%j5nnj0k0k0%Nn%NN%k0l0j5
10665d5%nk0%J5N0N0K5J5J5NJ0%k0l0k5k0nJ0J0N%j0nJ0NK0nj0nnk5l0l5%%NNL0Nj5l0m0k0
10662a15K0J0J5nk0j5K0L5L0K5k0j5nnNNJ0Nj0n%%K0J5J0J0%NNj0j0l5k5k5%%%%k0j5j0nJ5
10659a10M5L0M0K5K0J0J0%k0j0j0j0j0%%k5j5NJ0NNj0NK0%%NN%j0J0NNNNJ0J0Nj5k5m5n0n0
10656a20l5NL0N0M5N0K5K0Nj5l0l0k0%%nK0L5M0K0N%k0j5k0%k0k0k5nNJ0nj0%nJ0NNJ0NNN
10653A0%%K0J0J5J0j0j5J0J5K0J0j0j5J0J5J0j0nl0n%n%j5j0j0n%n%j0j0j0J0K0K0NNj5j0
10650A0l5j0%K5J5J5%k0j5J5nl0j5j5%%k0k5j5K0L0%%NJ5J0J5J5J0Nj5K5K5nnl0k5k5%K0K0
10647a5NNNJ5K0j5j0k5%L5L0K0%j5j5k5l0k0n%K5K5%j0j5j0j5J0J0J0j5%%j0nj0J5L5L5J5
10645E0j0l0l5j5%J0NJ0J5nnnnk0%%nj0k0nnJ0J5NNK0J5K0J5nk5j5j0%J0K0K5J5K0J5nN%j0
10642F0nj0j5%NNj0j5j5j0n%j0j0NNJ0nnJ0NJ5J5L0J0%%L0L0%l5l0k5j0l5k5j0NJ0%nn%J0
10639c5NJ5j0nJ5%%%%K0nj5%j5NJ0j5J0J5N%J0J5NNNK0J0J5K0K0NNj0j0j5j0J0J0j0m0m0j5
10636EK0K5n%j0j0k5k5%K5K0J0k5k5k0J5L0L0N%J0K0NJ0%n%nnJ5J0k5m0m5k0J5J0L5K5K5K0
10633I5J5k0k0%nJ5J5J0J5j5j0k5l0K0K0J5K0nnk5k5nj0%N%NK5K5n%j0j5k0k5l0l0J0J0%N
10630a0nj0j5j5nnL0L5J0K0NJ0nj0NNN%n%nn%NNJ0j0j0nnj0j0k0k0N%%nJ0NL0L0j0j0l5nJ5
10627a0J0K0J5k5k5nnJ0Nj0j5NNJ0nNk0%%%N%n%%j0j0nJ5J0K0J5J5nnj5l5j0%J5J5NN%%%J0
10624eJ0J5J0J0J5nk0k0j5k0nJ5K0J5J0j0j0j0k0j5j0J5J5k5l5j0J0J5K5K5K5NNNnnj5k0%
10621a5%j0j5nK0J5K0J0nJ0J0%%k0k0k5nnnJ0J5K0nn%J0J0j0nNJ0%k0j0nJ0j0j0j0j0j0K0
10618d5J0K0J5j5nNNJ0%J0N%%J0J5j5j5j0J0J0j5J0NNj5k0k0NL0K0Nk0j0%NN%j5j5j5j5j5
10615f5k0k5%J0J0J0L0J5K0J5%NNnn%j0nJ0J0NNj5j5j0J0K0J0J0%k0j0j0J5J0J0J0nn%%J0
10613C0N%%NJ0j0J0J5nk0j0%%Nj5k0Nn%j5j0nj0%%nnK5K0J5J0N%J5J0J0NJ5J5J0Nj5j0%nn
10609G5n%k5nnnj0%%j0j0j5j0%J5K0K0nm0l0k5j5k5j5%J5K0NNNJ0NNJ0J5n%J5K0K0nN%L0K5
10606G5Nj5j5k0j0J5K0J5J5J5j0nk5k0nnj0j0n%l0n0l0K5N0N0M0K0j0l0k5n%K5J5M5J5j5m5
10604E0k5n%j5l5k5j0j0J0nnJ0j5nJ5K5L0M0J5%k5j0J5J5nk0m5k5k5NNj0j5j0NK0%j5k0%n
10601a25J0J0M0M0M0J5NNj0j0k5j0N%J5J0J5nnj0K0K5Nj0k0j0k0j5j0J0%k0nJ5%%nj0n%j0
10598e5J0J0J0j5j5%NK0K0L5J5J0nnJ5K5K5nl0k5k5nnnk5j5k0%j0K0J0%nk5%K0J5J0J0nk5
10595d0j5j5J5J5NNNJ0NNNJ0NNk0k5k0k0%NJ5J5%Nk0NK0K0K0K0NJ0N%J0L5J0k0k5l0NK5L0
10592A00J0Nj5j0l0m0m0j0K0L0L0nk5NNK0K0nnnnnnj5NJ5J5nn%K5K0k0k5k0j0j5j0l5k0nj0
10589g5J0L0K5M5K5%Nj5J0J0NnnnJ5%%J0j5%NJ0j0j5j5n%j0j0nnl0k5nJ5K0%k0k5k0nJ5L5
10587c5L5L0L0L5J5j5l0l0N%J0J0%nnnj0j0%Nj0nk0k0l0l0j0J5L0K5K5K0K0K0j0l0l5j0J0
10584a5J5%%j5k5n%J0J0J0NnnNJ0j0l0%nn%j0nnJ5K0%k0%J5J5J0J0NNNK5K5Nj0nnK0%J0k0
10581E0k0k0k0k0k0j5j0j0J0K0K5L0J0J0J0j0j0j0J5J5%j0j5nj0NK0N%nnJ5n%%%%%NJ0j0N
10578C0%J5n%%%%NN%%%%J0j0k0k0k5j5nnJ5J5nj0J5J5%%j5j5%%K0j0j5j5j5N%nj5j0j0J5J5
10575f5J5K0K0K5M5L0k0l0l0%%%nl0l0k5j0K5K0J0j0nJ0J0J5K0K5J5nl0k5k5nJ0NL0Nnl0k5
10572e5%J5M0K5Nj0j0%nNJ0k0k0J5J0J0nk0j5J0Nj5j0J0K5L0j0j5j5k0j5j0J0NJ0K5M5L5M0
10569A15J0J5%j5%%NJ0j0nk0m5j5k0j0j5j0J0J0J0j0j0NK5J5J0j0n%NNNJ0J0nn%%NNN%%%J5
10566I5J0Nj5l0n%%j5j5nnj0j5%J5K0nk0%J5J0Nj5k0%%L0K0K0j0l0m0j5%j0N%K5K5K0j0l5
10563el5l0j0NJ0J0J0NJ0NJ0%%J5L0L0J0j5j5j5l0m0j5J0L5K0K0J0J5J0j0%%%J0k0k5J0L0
10561E5K0j0j0J5nnk0NN%j5j5J0NNj0j0%J0nj0J5J5K0j5j0k0J0%j0k0j5%%N%%%%N%N%%%%N
10558E%N%%%J0NK5%%nJ0J0%%N%J0Nn%%nl5l0m5l0nnj0%j0%j0n%%J5J0M0J0%nj0J0K5K5NJ0
10554B5NJ0nk5j0j5j5j5%L5M0J5nk0k5l0k0%NK0M5M0L0Nk0j5k5j0K0K0nk5k5l0J5L5L5K0N
10552H5%j5j5j5J0J0j5nj0NNJ5M0L0J0k0l0k5j0J0NNNnk0j5j5%nj5j5NK5K0nN%NK5K0K5Nk0
10549I5j0NN%%nn%j5k0%k5%%j5k0k0%L0K0K5N%Nnj0NN%J0%j0k0k5nL0Nj5j5j5%%j5j0%nnj0
10545e5J0K5K0%k5NJ5L5K5Nj0l5l0%%K0L5L0%l5l5m0k5k0k0j5%%J5M0K0K0K5K0%k0l0k5k0
10543g5J5K5K5%Nj5j5j0j5nj0K0M0M0J5nnk0m5l0j5%N%%J5J5J0J0J5J0K5NNNNNNNJ5nj5j5
10540D0j0nk0k0j0nn%NN%%%%L0K5J5J5NNj0l5l5j5%K0J0NK5K5L0nk0j5l0j0J5J0nj0j0N%N
10537B0nnk5j0K0K0K5J0j0nk5nK0K0K5%Nj5k0%J0j0%%j0j0k0%Nj0%Nj5j0%%J5J5NL0J0k5j5
10534A0j5j0j0j0k0j0k0nj0j5j5nJ5L5L0K0%j0j0%%NN%%nnJ5nnnJ0J0J5J5J0J5J0J0k0j5k0
10531a5%L5L0NN%%j0j0j5j5%%NNnnk5%J0NNNl0k5k0k0%%J5J5%NN%K0%J0Nk0j5k0j0%J0j0J5
10528f0J5J0K5NNJ0%J0nnJ0J0J0j5k5%K0J5N%nnNNk0m5k5J5L0J0l0k5k5J0L0K5K5K5J0J0j5
10525D5j5k5j0nK0K5N%%j5NK0K0%%j0l0k0k0J0%%%J0J0K0%%NJ0J0nk0j0nnK0%%%%n%nJ0nj0
10522B5k5k5j0l0j5NJ0J5J5K0J0J5J5J5J5nnn%%%%j0nnj0l5j0%%%j0j0j0j5j5%nNJ0nnK0M0
10519c5N0K5%nj5j0j5j5j0J0K0J0L5L5K5J0j0nJ5J0Nk0n0m5l5nJ5K0%k5j5j5j0nNJ0K0K5N
10516ENj5j5NJ0n%nK5M0J0Nk0%%J5j0j0j0NJ0J5j0j0j5%L5K5K0k0k0n%J0J5J5J5%NJ5J5K0
10513A70j0k5k5m0k0j0j0m0m0k0%J0J0J0nj0nJ5J0J5nj0nj0m5o0k5L0N0L0J0NJ0J0J5K0K5
10511B5NNj0j0j0n%nN%J0K5K5J0k0k0J0N%nN%NJ0k0NNJ0J0j0k5nj5j5nnK0J0%k0l5j5J0L5
10508eK5%%nJ5J0J0Nj5j0j5j5%%k0k0k5%J0J0j0j0N%%%N%K0K0j0j0n%NJ0J0J5Nk0nJ0L5L5
10505F0K5j5k0m5l5j5nJ5J5J5J5K0Nj5nk5l0j5N%NL0L5%j0k0nj0nnJ0L5%NN%J0J5nl0k5nN
10502a5J5NN%nNNJ5nn%J0J0J0J0nnJ0J0J0J0N%NK0nj0j0k0J0J5l0k0k5k0j0l0l5l5J0L0K5
10499d0K0NNj0j0k0k0NNNj0k0k0NK5K5Nj0j5%%%K0M0M0L5Nnnj0k5k5l0j5k0k0NK0K0K5K5%
10496A0J0j0k5k0nj5j0nnJ5J5J0J0Nj5j0NJ0J5nk5l0j0J0K5NJ0k0j0%K5K0NNNJ5K0%%j5j5
10493@J0J0j5j5j5NNJ0j0j0NNJ5j0nnn%n%K5K5%l5m0k0K5M5L0nj5k0n%NJ5j0K0J0nj5j5K5
10490A0K5J5K0K5K0j0%j0k5k0k0nnj0nk0k0nJ0N%%%N%%n%%n%n%J5J5J5J0K0K5J5nnnk0k5k0
10487@l0j5%M0N5L0Nj5j0J0J0Nk0l0n0k0j0k0k0j5K5L0J0%NK0K0J0N%%J5J0J0j5nj0j0j0j0
10485@j5j0j0%%n%nnJ0j0NJ0nnk0NNJ0J0J0L0Nj0j5L0M5L5K0K0nk5k0%nJ0N%nl5l5l5j0%K5
10482@J0J0%k0k5k0j0J0%%%j0%NJ0j0k0k5%K0L0L0L5M0J0%nnj0j5n%%j5k0Nn%j0j5%%NNj5
10478c5j0%%J0J5J0J0%%J0NNj5l0%J0J5K5K5K5j0k5k5%n%%%%NN%nK0K0J5J0J5L5J5%k0k0l0
10475G5k5j0nk5m5k0%J5J5j0j0J0NJ0NJ0NJ0NNJ0n%j5m0k0k5j0J0%K0J5K0J5J5J0J5K0K5j0
10473G0nj5NJ5J5J0j5k5k5j5j5j0nk0k0k0nNNK5K0L0N%nj5j0j0j5nn%NK0Nj5j0NJ0nnnnNN
10470d5%J0j0nn%%J0%J0%J0%NK0nn%n%k0j5NJ0%N%%L0J5nj0k5k5j5%L0K5J5J0J5J0nnnJ0J5
10466E0j0j5k0j0j0j0l0l0J0L0L5K5%k0k0k0%J0J0%NK5K5nnj5j5j0j0J0L5K0K0K0Nk0n0m5
10464c5n%Nnnj5k0j5k0n%K5K0K0K0nnk5k5j5K0L0J0%nK0K0K5%NNNJ0NJ0%j0k0j0j0j5j0j0
10461c5J0K0Nj5J5J0J0Nk5nN%nj0%j0k5k5nJ0K5K0K5K5K0Nk0k0%nn%k0j5l0k5j5K0L0K5%n
10458c5%n%nJ0j0%%J0J0k0nJ0J0J5j0nnNNnnNNJ5K0NNJ0NJ5j0k0k5m0k0j0K0L0L0J5J5j5j0
10455A0j0j0k5%J0J0%%%nNJ0j0j0j5NJ5nnJ5J5K0NNK0J0nj0j0nk5k0%%j0l5m5nK0K0K5%%%
10452d5%K0J0J5j0nJ5J5NNj5%J5J5K0j0k5k5j5j5n%NN%J5K0K5Nj0l5l5j0K5M5K0J0J5N%NJ0
10449H5K0%%%k0k5j0l0k5l0j0j0k5l0nj0NK5K5K5K5NNJ0J0NK5%NN%nN%N%J0NJ0N%k0m5m5l5
10446f0j5j5NK0K0L5J5k0k0nJ5L0L0M0K0nnj5j0j0j5nn%N%%J0J0%nnj0%%j0J0j0j0j0n%Nj5
10443a5j5j5K0J0J5%%%nJ5J5%nnnn%%nj5k0J0J5n%n%K0K5M5N0J0J0k0k0nj0j5j0k5k5%%NJ0
10440B5NJ0%%J0J5K0J0%%K0K5J5j5o0o0o0k5J0J0J0J0J5J0NNl0k5l5l0j0nJ5J0%N%%L5L5K5
10437@K0l0k5k0K0K5J0nnJ0J0J0NJ5J0j5j0%%%%NJ0j0j0%%NNj5j5NN%Nj5j5J0J0NJ0K5K5J5
10434H5k5n0n0m0j5%%NNK0N0L0L5%%%%%nNNK5K0%l5l5m0l5j0n%NL0K5%j5j0j0NNNj0nj0j0
10431e5j0%J0L5K0K0Nj5k5l0k0nN%K0L0L5J5k5k5k0k0j0J5J5J5%%n%j0J0j0%j0%K0J5J0J0
10429A0J0J0K5Nnn%nn%%%l0%J0J0J0J0j0j0l5j0j0nl5j5nj0l0j0NJ0J0j0j5NNL0K0K0J0%L0
10426a5L5K0K0J5K0K5%j5m0m5m5k0NK0K0K0%%%n%k5k0l5j0J0J0%j0k0k5j0nJ0L5K5K0K0K5
10423A0L5J5k0j5k0k0%K5K5J0j5m0k5j0NNj0j0%NN%J5M0K0J0%%Nj0j5j0NNJ0J0nk5k5j0J5
10420a0J0J0%NNj0k5l0l0j0J0K0K0NJ0NJ0J0N%n%N%%J0Nn%j5j0J0J0K5K0%%l0k0l0nJ0K5K0
10417C0J5j0j0nJ5N%j5j5l0nN%NNJ0j5%N%NJ0N%%NN%NJ0J0%nJ0%J0NnnN%K5%j0nj0nnj0nn
10414C0k0J0j0K0K5L0L0J5J5J0nk5l0j0nj0j0m0j0J5K0K5nnJ5J5Nl0n0l0%NJ5J5K0L0J5J5
10411A00J5J0K0K5J0l0l0l5k5k0l0j0J5J5Nk5nj0J0K5J0N%j5j0%nJ5K0K0j0l5l5j5k0%%K0
10408b5%%k0j5k5k5j5NK5K0L0J0%%nj0j5%K5K5K0J5K0j0%nn%%%J5%nj0N%N%%J0j0nnnN%%n
10405A5N%j0j0j0J5K0Nj0j0%K0nnJ0J0%%j0%J5J0j0j0nnNNj0j5j5k0J0J5j0nnj0J5J5J5J5
10402C0K0K0L0nj0nj0j0j0j0j0nNL0K0K0N%j0l5m0j5J5J5K5NNJ5%J0NN%nk0k0k0n%K0NJ0n
10399F5k5j0j0nk0k0j5nj0k0%NNj5j5j5K0M0M0J5J5K0K0M5K0J5k0k5k5k0k0j0j5J5nn%j0j5
10397a5J0NK0j0nj0%%J5j0k0NJ5%j0nNNn%nK5NN%%%NN%%NN%nnj0nk0k5NJ0J5J0K0K0J0J5J5
10393I0J5%Nk5l0k5k0%%N%J5K0%NJ0J5%nj5j0j0j0j0J0%%J0%J0J0%%j0j0j0j0nk0j0j0j5j5
10390e5j0N%k0k0%K0K0NJ0n%J5L0M5M5Nk5k0NJ0k5n0k0J0J0%k0j5j5j0j0L0K0M5Nn%j0%j0
10388a0n%%j0j0%%J0J0%%K0nnnJ0J5N%j0J0J0%j0k0j5J0Nj5J0J5K5K5L0K5NN%%k0m5l0NJ5
10385E0J5K0J5J5J5j0j5m0m0j5J0NNnJ0%%k5k5NJ0Nk0j0j5N%J0%%K0Nj5J0J0NJ0k5nJ5J5L0
10382E0J0k0k0j5J0J5%j5k5j0NNj0k5nj0J5J0J5J5J5%%%nj0j5nnj0j0%nnj0%Nj0nN%K0K0K0
10379a5K5%%%%%nk0j5NJ0J5K0Nj5k5%J5L5K5nk5nNnn%K0nj5j5nj0n%NJ0%%J0J5%n%%%Nnnj5
10375@J0K0%k0l5k0%Nnk0J0J0K5NNJ0NJ5J0J0J5NJ0J5J0J5j0j5l0k0j5nNJ0J0%%N%J0J0J0
10373G5j5j5j5k0Nj0nn%NK0J0k0%K5NJ0j5k0j5j5%K0NJ0nnL0J0Nj5j0j0j0nk0j5k0%K5K5J0
10370A0J0k0k0k5%J0J0nnnnJ5J0J0J0K0J5K5K5K0%j0nNL0J0NnnN%j0j0j0j0l5l5l5j5j0j0
10367d5%K0K5Nj5j5j5k0NJ0K0K5J5nk5l0n%j0j0j0j0NK0nn%j0L5J5nnj0J0K0K0J5K0L0J0l0
10364D0l0k0k0k5k5nJ0nn%K0M0L0nnj0K0Nj5j5j5K5L0J0J0%j0k0k5l0%%NJ5J0K5%j0J0K0J5
10361D5Nj5k5k5l0k0%K0N5L0%k5n0m5l0%n%J0J0K0J5L5L5L0L0J5j5k0%K0L0k0m0m0k5k5%N
10359d5%NNJ0J5N%N%J0J0%j0k5l0j0K5M0J5N%%J5K5K5%k5k0%nk5j0k0nj0k0k0K0K5J5J5j0
10356@j5j5NJ5K0nnJ0N%%k0nj0j5%%%%Nk0k0k5%L0J0J0J0j5nj0J0L0J0nj5k0%%nn%J5NJ0k0
10353e5%K0J5L0j0k0L0L0L0%k0j0K0L5NNNJ5J0nnj0j0k0k0nJ0J5K0%%j0j5l0l0j0%%nnJ0K0
10350C0K0K0K5%k0k0k0l5j0NN%J0J0J0%%j0j0j0j0NNJ0K0J5M0K0J0j0l0l0nnJ5L5L0J5nk5
10347A00k5k5l0j0Nj0j0l0k5j5j0j5j0K0M0M5K0nnNNn%%nNNj5j5J0NNk0j0NJ0J5nnNJ0NN%
10344B0%j5NNJ0J5j0k0j5j0K0Nl0k5nK5K5J0k5j0J5L5J5%j5k0k0j0J0K5K0N%nj0j0l5m0l0
10341i5l0nJ0NK5K0K0%nj0J0J0L0L0K5K0j0l0l0k5j5J0J5J0%%j0j0j0j0J0J0J0J0%k0j5NJ0
10339c5L0L0K5%j5j5%nnk5l0j0J0L0L5L0L0Nk0k0k0j5j0%%%nJ0NnnNJ0K0%J0J0J5%%k0j5j0
10336B5NJ0K0nl5m0l5%J0N%%J5J0J5J0K0K0J0Nnj0j0nj0nj0j0%%%nj0j0j0K0K0K0NNJ5J5J5
10333H0J5%nj5J0J0K0%l5m5k5nnJ0J0J0J0%nnJ5n%k0m5m0k0%K0K0K0%j5%%J5M5J5K0J0j5j0
10330D0j0l0%K0K5K0%n%nn%%Nj5j5j5%K0J0J0j0l0%%%%%%%%NJ0J5K0L0K5J0j0j0j0j5j5nn
10327E5k5k0N%N%j0j0J0J0K5L0J0nk5%l0l0k0%Nj5m0j0NN%NJ5J0J0%K0J5j0nJ0NJ0J0%j0l0
10324b0k5k0J0L0L0K0Nj5j5%n%k0j5Nj0K0K0K5J0J0J5J0j5l0n0l0nK0J5%%K5K5%nnnnj0j0
10321b0J0J0j5j0nK0K0K0NNk0j5l0l0nj0N%K5K5M5N0NJ0%nnl5m0m0k5J0K0J0K5L0Nk5o0m0
10319h0j5J0L0K5M0M0NNnnj0j0nJ5K5j0l0k5j0j0nj0NNnn%%%%j0j0j0j0l0k5%nK5L0N%J0%
10316f5L0K5L5L0K0K0%Nk5k0k5k0j0j5K5K5j5j0k5k0K0J5K0K5NNj5k0k5l0%%nnNN%Nj0j0k0
10313g0k0nj0K0K0K5K5Nk5k0j5%%L5L5L5J0k0j5k0k0J0L0K0K0j0j5nnj5j5%nnj0NM0M0K0j0
10310F0k5nJ0Nj5k0j0NNNNJ0J0J5J5%N%nj0j0l0l5l0j0J0L5L0K5J5nj5l0j0j5J0L0J5%j0j0
10307B0J0k0j0j5j5Nj0j0k0J0J0NJ0J0Nj0j0nJ5K5j0nNJ0J5J5%%%J0nJ5J5nl0l5l0j0j0nN
10304e5NJ5K0J5%J0J5J5%j0j0n%J0j0m0m0m0k0nJ0J0j0%%nnnn%%J0L5M5Nl0l5nJ5L5M0L5M0
10302E0nn%%NN%k5n%%%NK0K5%j0j0n%K0M0L5%k0k0j0j0J5J0J0k5k0%J5J0J0j0k0j5k5k5nJ5
10299B0J0j0k0%j0j0j0J0K0K0J0J5J0J0J0L0L5J0N%k0m0l5j0J5K0J5nk0m0k0k0NK0J0J0j0
10296C0nnj0J0%J0J0j0l0j5%J5J0%NNJ0J0NJ0j0nj0J0K5L0Nl0k0l0nJ5J5J5nk0l5m0nK0M0
10293A5J5%j0j0j0j5k5k5nnK0j0j0N%%%%%n%l0j5j0j0J0NNK0J5K0J5J0J5%%K5%k5k0k0NK5
10290c5L0K5K0j0l0l0nJ0J5J0NNJ0J0J0J0nk0k0j5j0n%nJ5Nj5nj0NK0K0J5K0%%nL0L0Nj5k5
10287F0l0j0j0NK5N0K5J0j0j0nj5j5j5j5k0k0Nj5k5k5nJ0J5J5%NJ0J0NJ0NJ0%%J0J5%Nnnj0
10285D0j0J0N%nj5j5j0J0K0J5nl0l5l5nL0L5K0%nNK0K5K5L0J5%nNJ0j0j5k5k5j0n%k0j5k0
10282@%%NJ0%NNNK0nn%nn%%Nj5j0J0NNJ0J0%j0nnj0nN%j0j5k0%J0J0N%nj0J0NJ0j5k0NNJ0
10278eJ5j0%%k5NNJ0nn%nn%nnL0K5J5J0j0j0j5j5NNNNJ0J0%%%Nj0j0%j0%nJ0J0%%J5J5Nj0
10275E0nnnnj5j5j0J0L0L0L5J0j0j0%%Nk0j5Nk0j5j0J0J0J0J5J5nk5k0j5J0M0L5K0j0l5j0
10272F0j5k0k0%nk5k0j0J0%nJ0NK5%%NJ5J5J5%nnJ0L0M5K5Nj0k5k5k5k5nJ0%N%N%NNk0NN%
10269E0nn%nk5j5NJ0J5J0j0nj0j0l5j5K0N0M5K5j0k0k5nj0NNk0k0J0M0M5N0L5%j0k5l0nNN
10267A10J5K0k0j5k5%%NN%%l0j0j5j5j5j0j5%%n%J0J0nj0nn%NNJ5j5nJ0L0M0M0K5%j5j5k5
10264G0k0%K0nnj5j5%%j0k0k0j5j0J5L5L5K0K5K0%l0l0j0NJ5J5K0Nnnnj0nnj5j5j5NK0j0j0
10261B0k0nj0%Nn%J0J0J5J0%nk5k5j0j5nj0k0k5l0j0K0M0L0J0K0K0J5J5Nj5l5l5k5k5%L0N5
10258b5L5nl0k0J5M0M0%Nj5j5j5j5NJ0j0j5j5j5k0k0j0J0J0K5M0M0L0J0%%J5J0J0J5nnJ5J0
10255A35Nj5k5l0l5l5k0N%%nk5l0k5J0J5K0J5K5K5J0Nj0nj0nj5j0nnn%%J0K0j0%%J0J5%%k0
10252b0NNJ0K5Nk0k5j0j0J0NK5K5J0J5nj0l0l0j5j0%NK0K0J0Nk5k5k0j5J0NK5K0J5j0k5k0
10250e0j5j0j5NJ0%K0K0L5N%K0NJ0j5j5J0%j0%%%j0%NN%j5j5j5J0J0J0j0nnj0j0N%N%j0nn
10247e5j0%%%%Nk0nj0K0K5NJ0NNj0nJ5K5K5L0Nk5l5k0NK5Nj0k0k5J5J0J5J0J0J0J0J0j0%k0
10244B0j0m5l0J0NJ5j0%nN%J0%nnK5K5K5L0%j5nj0nj0nj0%k5N%J5J0K0K5J0k5k0k0NNJ5j0
10241A0l0nL0M5N0M5K5j5m0l5l0j0K0M0K5J0j5j5k5n0l0j5J5J0%%%N%%%N%%j5j0nn%j0j5%
10238d0nj0NNNNnnnn%Nnj0NNJ5K0L5L5Nj5j5j5j0j5J5J5J0NK0K5L0%l0l0n%j0%%NnJ0J0J5
10235F5Nk0k0k0k0k0k5k0l5j5K0K0J0j0j0nJ5L5K5J0%NK0K0J0N%J5Nl0j5%J5nj5j5%%%J0j0
10232@k5k0k0J5J0nj0nnnn%%%K0L5J5k5k5k0%K5K0K5K5%%K0K0K0J5J5nk0k0j0j0k5k5j0j0
10229b5%nnj0j5j5%%J0Nj5k0j5j0j0J0K5K0J0k0nJ0K5K0nnJ0L0L5K0%k0k0j0k0j5k0J0L5L5
10227B5L0L0J0j0k5l0j0j5NNJ5%%J0J0J0N%K5j0l0j0J5L0J0J0j0nk0l0m0l5l0j0J5J5%%nn
10224e5j5NJ0J5J5J0J0j5nJ0K0%N%J0NN%j0j0nn%%%N%k0j5j5J0J0J0%k0Nj5NN%J0J0J5J5n
10221A0%k5%nnnnJ5M0M5L0J0nn%j0K0Nj5k5k0k0Nj5k0k0k0N%%%nnNNK0K0NJ0J0J0J5J5NJ0
10218H5%Nj0j0J5J0Nj5k5k5nk0k5NK0J5L0L0M5M5L0j5n5n5m5m5J5J5J5J5k0k0j0j5j5j5%L0
10215a5M0K5j0J0K0K5K5Nnl5l0N%%l0l0l0k5%L0L5J0%%K0K0K5L0j0j5k5k5K0K5NNj0j0nnn
10212F0j0j0k0%nj0j5n%L0K5K5j0j5k0j5j5j5j0J0J0L5L0K5nj0j5J5J5j0nk0j5N%j0j0K0K5
10210E5L0L5N%m0m0k0J5L0L0J0J0k5k5j0j0NNj5j5k0k5J0NJ0K0l5l5j5j0%%%N%%nnN%J5J0
10207d0j5j0J0J0%nj5J0J0J0K0K0Nk0k0J5J5K0nn%K0NNk0j5j0j0%%%Nnk0k0j5J0J5%%J0J0
10204b5K0J5%NN%NK5J0J0n%K0%%j0j0nk5k5NK5K5Nk0j5k5l5j0j0j0J0nj0nj0K5K5L5L0K0n
10201E5j5l5k5n%%j0%k0j0nnJ0J5J5J0%nn%J0L0K5%%%%%k0J5N%j0j5J5nn%k0NN%j0n%%Nj5
10198b5%%%K5NJ0%%NK0K0j0k0k0k0n%%%%N%nnNJ0J0J0nnj0j0%K5J5J5%nj0n%L0O0L5J5%j5
10195A45k0%%%%%%%%%%%%nnJ5nnj0j5k0j5k0k0k0k5%J5L5K5K5%k5j0j0%%NNJ5j0N%J5K0J0
10192I5j0m5m0k0k0%K0L0K5J5M0K5nm0l5l5m0k5%J0J5NK5L5J5K0J5K0K0K0Nk0m5l5nn%%nj5
10189A0k5k5nnnnj0NJ0j0j5j0K5K0NnK0K5K0NNk0j5J0N%nj0j0NJ0J0j0j0n%K5J0J0k0m0k0
10186e0j5nK0NJ0J0J0j0j0nnJ5L5N5N0J5%j0j0%%j5j5nj0nj0NNN%K5K0J0k5k5nJ0j0nnj0j5
10183B5j0j0nj0n%j5j5NNJ0NK0J0%%NJ0NJ0N%NJ0K5%j5j0j0j0J0J5NNJ5J5Nj0j0j0l0l0k0
10180@J0K0K0K0J5%k0j5j0J5J5NNl0k5k5k0K0J5J5J0nnn%k0k0l0k5n%J0J5K5K5K0K5J5K0J5
10177I5J0NNj5j5j5k0k0l0nK5L0K0j0nNJ0J5j5l0l0k5j0J0J0k0j5j0J0K5M5K5nk0k5%%nj0
10175a0NNj5j0%J5J0J0%%NNJ0NJ5%NNJ0J5J0j0nj0j0%k5k0%Nj0j0%%Nk0j0J5NN%j5k5k5NL5
10172b5K0j0j0j0J0N%nnJ0n%j0j0J0J0J0K0J5J0Nk0l0k5k5J0L0L0NJ0NN%k0k5j0k0j0j5j5
10169h5%K0J0N%NJ0J0K0K0nnk5nK5K5%N%%J0J0%%%%%%j0%NNj5l5%j0NNNNK0K0J0J0%l0k0k5
10166em0m0j0NK5K0J0J0%%J5J0J0J0J0nj5j0nK0K0%n0n0m5k5nnJ5M5M0M5L0nm0k0NK0J5J5
10163B0%n%n%%%%n%%nJ0J0Nj5j0j5K0K0nnNNJ0nj0J0J0%%nN%%k5j5k0NNnnnj0%nn%l0j0k0
10159a05%NK5K5L0%k0k0%J0NJ5J0NJ0J5K0K0K0J5%m0l5k5%J5L5J0nj0j0%NJ5J0j0k5j5NJ0
10157A5J0j5j0J0NNNj0j0n%%%%%J0j0l0k5%M0L0NJ0J5j5l0j5NJ5J5K0K0J5k0k0j5NK5K5L0
10154A05n%%%j0nj5nj0j0nj0J0NNJ0Nj5k0j5j0nk5m0j0j5NK5K0K5Nj5K0K0K0%%%j0j5l0j5
10151c5%J0J0J5nK0J5J5NNJ5K5NNj0j0nj0J5J0nnNNl0k5k0k0nn%K0J0j0j0j5%J5J0J0J0J0
10148D0K5J0nm0k0NJ5%k0k0j0j0n%j0L0L5L5Nj5n%%Nj0j5k0k0NNJ0%N%%%N%%Nn%J0J5%j5l0
10145a0nj0j0%K0N0K5J0%%%%%nn%%j0nN%J0J5%k5l0l0j5%%J5K0%k5l0k0j5J5J0L0K5K5Nj0
10142B0j0%J5N%j0j5%K0M5M5K0Nnl0l5j0N%J5J0nk5l0l5j5NK5K0J0NK0%nnK5K5%j0k5k0j0
10139D0j5j0j5J0J0%j5l5j5K0J5K0Nj5k0k5j0J5J0J5J5J5J5J0N%k5j5NJ0J0%j5k5k5j0NNJ0
10136b5%%NN%%K0J5J0J0NNJ0Nn%k5k5j0j5n%n%K0K0K0J5%n%nj0%L0L0K0j5j5k0nnj5NJ0%j0
10133D0j5N%%j0%K0J0J0k0k0j0NJ5J0J0%K0K0K0%nj0J5J5%k0l0j5nJ5%J0Nj5k0k0nK0K5nk5
10130D0nK5K0K0j5l5l0l5j0%%nnJ5J5K5K0Nj5j5NNJ0nj0%NNJ0J0NNj0k0j5nnnnNJ0%k5m0k0
10127g5nJ5K0J5M0L5J5j0%nJ0J0nnj5j5j5j0j5j0J5J5J0j0k0j5N%nk0NL0K5J0j0n%%j0j0l0
10124d5j0j0j5j5j0NNK0K0L0L0Nj0%nnnj0j0j0NK5%%J5L0L0j0nj5j0k5l0%%%%j0J5nj0j0n
10122f0N%NJ0n%%J0j0J0J5J5j0j0J0J0J0j0j0J5%%N%N%nnNNL0Nj5j0l0l0k0k0j5j5j0J0K5
10119h5L0L0L0J5nnnk5k0k5nK5K0J5nk5k5k0j5J0J5J0J0j5j5%%K0K0J0J0NK5J5J5J0L0K0%
10116I5n%nnNJ0j0j5j0j5J0J0nnj0nJ0j5j5k0j0j0j0nJ0J0J0J5K5K5%nNJ0%k0j0J0nn%k5j0
10113Ej5k0j5j0j0J0Nn%NNJ5%j0K5L5L0J5K0J5J5N%j0l0k0j0%%NK5K5L0J0k0l0nJ5K0Nj5k5
10110I0k5k5k5nnj5j5j5j0n%j0j0%K0NNj0nN%%NN%NNk0%L0L5J5n%J5J5J5j5l0k5nJ0NN%%%
10107A0j0nnK0K5L0Nk0%K0J5K0%%%k5J0J0%k5m0nnn%k0j5k0j0L0K5j0j0nJ5L5J0N%%J5J0N
10104H0%N%l0l0j0j0j5j0%K5NJ0NNJ0J5J5j0j0%nn%nJ0nJ0k0j5j0J0NJ0J0j0j5j0j0J0NJ0
10101B0NNJ0J5J5%Nj5j0%%%%nk0j5J0J0J0J0J0j0Nj0NJ0N%N%%NN%NJ0K0j0j0k5k0l0l0k5j0
10098d5nNJ0L0K5%Nj5k5j0NJ5%j0k5j0j0k5nJ5J0J0J0K0J0j0j0k0J0Nj5j0j5NK0M0L0NNL0
10095E5L5K5%j5j5%l0j5j0J5Nj0%K0K5J5nj0k5j0%k0j5j5j0j5k0nJ5J5%%n%N%Nk0j0k0J0J0
10093d5J0K0L0j0nJ5L0J5%J0%j0%%NNNL0K5NJ0k0k0k0%N%k5n%nnNNk0j5%nJ0j5l0j0%nNJ0
10089a5J5J0%%K0K0K0j0m0l5j0L5L5Nk5k5j0L0J5nk0l0j5j5N%J0%%N%NnJ5J5J0J0J0J0%K0
10087F0J0K0J5J0k0k5l0k0k0j0nNJ0%N%Nk0J0K0K0J0k0j5j5J0J0J0j0j5m0l5j5%J0j0%K0K0
10084d5K0K5J5J5J0K0j0k5l5l5m0k5J0K5K5Nj5l5j0J0L5L5K5K5J0nj0%j0k5j5j5j0nJ0J5K0
10081a5%j0j0nnnnnnK0M5M5N0K0%j0j0l0k5l0J0K0K0%%j5k0nJ5J5J5NJ0N%j5nl0k5k5NJ0j5
10079a5N%J0%J0%j0j5J0K5K5N%nj5j0l0l0j0j0NL0K5Nnnj0J5K5J0NNJ5J0k0k0k0k0j5k0k0
10076f5j5j5j5k0NNK5L0K0J5J5K0K0J5j0j5m0k0J5J0J0k0j5k0k0j5j5j0J0J5J5J0Nn%%%M0
10073c5M5M5M5K5Nnj0%%NNJ5j0k5k0k0k0nnJ5j0k0k5l0j0nnK0%%%NN%NJ5k0l5l5%K0nnk0k0
10070a25k5%K5L0L0L0K0K0K0K0Nk0k5nJ0J5J0J5NNj0k5k5k0j0j5j5J5M5M0J0j0k0k0j0J0L0
10068C0J0nj0NJ0J5nnnj0j0k0k5j0j0k0k0nnNJ0NNnn%J5J0J0NJ0NJ0%NK0J5K5K0J5j5m0m0
10065a0l0NJ0NK0J5%%j5j5j0N%k0k5j0nj0NJ0L0L0J0J0NNNJ0J0NL0L0K0Nn%k0j0k5k5l0j0
10062EK0J5J0nj0l0k0k0k0k0l5j0J0L5L0J0nk5j5NJ5J0NNN%J5J5N%j0j0nj0NNnnNN%J0nnn
10059c0nj5j5j0J5J5K0J0J0K5L0k0j5j5j5K5L0J5K0J5J5j0m5m0%J0j0j5j5j5j0%nn%k0k5J5
10056h5J0J0J5N%J0J5J0J0nnN%J0Nnnj0nNJ0J0K0j0j0k0k0K5K5K0J5%l5l5m0j0j0NN%J0nn
10053f5J0NJ5J0nn%J5K0j5nnJ5J5n%j5nj5j0%%J5J0J5J5K0K0%J0%J0k0k0k0k5NJ0J0j0nJ5
10050A0J0J0Nj5%%J0J0Nj5%J5K5K5J0J5nk0k5k5nj0nnJ0J5J5J0j0j0j0j5j0NJ5J5J0J0%Nn
10048G0J5K0nj0j0j5j5k0k0nnnj0%nn%nn%%N%j0J0N%%nNL0N0J5j5j5nj0j5j0k0j5j0j0%%J0
10044d5K5K5K5K5K5K5K5Nl0k0n0j5k0%L0L0L0k0l0k0%%Nj5j0nnn%%nJ0j0nnNNj0nNNNj5j0
10041d5K0J5K0J0J0K0J5K0K0j5j0j0j0nnj0j5j5j5J5J5N%nn%%%NJ5J0nj0j0j0nj0J0J0j5l0
10039b5j5NJ5K0J0K0%k0NNJ0j0j0J0K0k0j5k0nj0j5j5j0j0j0J0J5J0N%NK0J5K0K0%k5k5l0
10036e0nJ0K0K0K5%n%%j0j5j0j0j0j0j0j5%%%%j5j5nK0J5J5nk5NJ0%NJ0NNNl0j0J5L0K5J0
10033ej0%%%%L0J0j0nl5k0k0%K0%J0%L0K0J5NNNN%NN%%%%%%k5j5k0%J5K5N5N5M0j0l0k0j5
10030A15j5j0J0J5n%Nj0j5m0k0%k5l0j5j5%%J5M0L0J5%NJ0J0J5j0nnK0K0k0k5k0j5n%l0k5
10027c5k5NJ0NJ5L5K0%j0j0j0j0J0K5L5L5J0j0k5j5j5j0k0J0NJ0%%%%NJ0K5K5K0nj0l0l0j0
10024C5j0nj0j0j0j5j0NL0K5K5L0%k0j0j0n%%J5J0NJ5j0k0%K0K0nk5k5nnJ5K5K5l0l0l0j5
10022a5J0NJ0K5J0J0J0J0J0j0k0k0j0nj0j0%%%%j0n%NJ0J0j5m0k0k5%K0J5%%k0j0J0J0%J0
10019e5NJ0Nj5NJ5J5%Nj5j0NN%j0k0k0j0K0J5nNJ0Nj5m0m0%L0K0K5J5J5K0J5J0j5j5J0J5n
10016A0nnJ0J0nnj5NNk0NNj0j0j0j0J0J5J5j0%j0%K5Nj5J0j5nL0J0J0j0nNNJ5%j5j5%M0J0
10013F0j0%n%nJ0J0K0Nnnk5k0l0j5J0J0K0K0%%j0j0k0k0J0J0nnj0K0%%N%nnJ0L0%NN%%%n%
10010D5n%n%j5j0j5j0j0j0j0j0k0J0L5M0N0K5Nj5j5%j5j5k0k0nj0k0j5j5%K0K0L0K5K0%j0
10007C0j0j0nN%%l0j0j5J5J5M5K0J0%j5j5k0k5NK0N%NNN5L5%l5k5nJ0M0NNj0j5nj0nnnk5j0
10004B0%J0J0j5j5j0k0%K0J0J0j5j5j0j0J0NK0J5NNJ0J5J0J5k0k5k5%J0L0J5K0%j5k5m5n5
10002e5k5n%J0J0K0K0K5L0K0%k0%%%nk5j0J0K0K5K0K5j0j0k0k0k5nn%J5j0j5j5k5nnK0M0M0
9999C5L5J5NNj0nj0n%Nj0%j0%%%j0nj5j5nK0%J0k0k0N%%Nj5j0nJ5K5K5J0nK0J5K5Nnnk0j5
9996F0%nj0k5n%%NNJ0nj0j5NNJ0J5j0%j0J0Nnl5k0k0J0J0%nL0%J0j0K0K0nj0J5J5M0Nnj0n
9993H0j0j5Nj0nj5j0J0J0J0NJ5J5NNk5k0k5nj0%j0J5K5K0J5K0j0k5k0k0%nnJ0J0J5j5j0%J5
9990C5NNj5j0K0J5nnk0k0n%j5j5j0N%NNNn%j0J5K0J5NJ0J0J0%%%%J5J5J0k5l5k0%%NNK0M0
9987H0L5Nk5l0k5nNK0L5L0L5K0k5l5l5m0n%nn%nn%k0j5j0nJ5K0L5L0j0l0m0l5j0%K5L0K0K0
9984D0L0Nk0k5j0j5N%nnl0nJ0NK0J0J0NJ5J5J0J0n%j0%Nj5j0Nj0j0j5j0%%k0j5nnNNJ0J0%
9981a5j5nJ0L5NJ0NJ0J5n%%%K5K5nl0l5j5n%NK5K0K5K0Nn%m0m0m0k0K0J5K0J5J5j0%j0j5m0
9978b5l5j5K0M5M0L5K0j0%nNJ0n%j0j0j5j0nnj5j0n%K5K0NNJ0J0%k0k0J0J0j0k0j0j0j0nj0
9975b5j5j5%n%nK0J0J0%J0NNN%nj5NNJ0nnN%n%%NN%%nJ0J5j0%j5J0J0nJ0J0%j5nj0j0j0j0
9972c0j5nnJ0K0K5K5J0K0L0J0Nnk5nK0J0j0l0l0NK5K5%j5nK0J0nj5l5k5j5%%J0j0j0J0j5j5
9969c5%J5L5J5%k0j0%J0L0K5J0Nj5n%J0K5K0Nj0k0J0NNnk0nnk5m0k0nJ0Nj5NL0K5NnNJ5%N
9966G0K0j0l0m5l0j0j0J0NJ5K0J5K0J5nnnk0k0j5k0nnJ0K0K0%n%%%k5m5k5j0nj0j5J5M5O0
9963a5M5L0K5%j5j0j5j5j0j0j0k0k5k5J5J0J5nk0j5%%J5K0j5j0NL0Nj5k0nnnnj0NL0J5J5J0
9960a0J0K0K0K0J5nk0k0k0J0L0L5Nl0l5n0k0J0L5%NnnJ5J0%nnnnnj0%j0%nnNK5NJ0j5NL0J5
9957D5j0j0nJ0K0%%nJ0j0%%j0J0J5L5K5Nj0j0k0k0k5k5j5NNj0NNK0J5NJ0K5K0%%J0J0k0l5
9954G0m0j5NJ0j0%j5j0K0nj0j5%J5K0J5nj0j0j0j5k0j5NL0L5K0K5J5nj0j0j5k0J0Nn%j0j0
9952A0j5j5N%K5K0K0nk5l0k5j0J5J5%%k0j5j5J0K0M0K0K0J5J0%J0J0J0J0J0j0l0l5l5l5l5
9949f0k5%nnj0j5K5J5n%NM0O0O0L5j5k0k5NK5L0Nj0n%%%%j0j0j5j0%%n%j0nJ0J0M0L5K0K5
9946A80K0J5Nj0k5n5m5m5j5J5M0L5J0j0k0k0j0j0nj0nnJ0nj0j5j5N%k0nnnnnJ5J5J5K5K5J0
9943F0nk5%J0J5L0J0nl0j5j5NNj0j0j0nj5j5nn%k0nnK0K0J0K5L0L0K5%j0%j0nk0k0j0NJ5J0
9940E0j0j0NN%NM0L5K5%nnj5j5k0k5nJ5L5J0k0m0n0l0%%K0J5J5J5J5J5J5J5k5k5k0k5j0j0
9938a5NJ0J5nnn%%J0J5J5J0nnNj5j0j5j0j0j0j5J0J0%n%%J0J5%NJ5j0nnJ5J5%%%%%%n%K5K0
9934G0nnj5j0m0m0n0l0nJ0L5K5J0NJ0K5J0j0k0k0%%NNL0L0%k0j0J0K0K0nn%K0K0%j5j5%J5
9932E5%Nj5j5nn%NN%nnk0k5j5j5J0J0J5M0K5Nk0k0j0J0%%%NNNN%J0%k0k0k0%NJ5%%l0k5l0
9928h5k5J5J0J0J0K5K5K0%k0%N%k5l0k5nNK5J5J5N%J0J0L0K0Nj5m5m0k5J0L5O0L5J5nj0%j0
9926E0nJ0K0J5Nj0j5l0l0j5j0NJ5J5NN%J0j0k5l5k0nJ0K0L5K0J5J0J0n%nnJ0J5j5j0nnj0j5
9923A5nnN%%%%%%%K0K0J0J0j0j5NNk0k0j5k5K5K0K0K0K0%j5l0l5l0k0j0%J0K5J0J0%j0k0j0
9920d5j0J0j0k0k0J0J0j5j5J0J0J5j0nJ0%NJ5J0K0K0%%%nn%J5J5J5J0K5K5J0k5l5m0k0j5j0
9917d5%J5J5n%J0J0K0J0J0Nnl0m0k0j5J0J0J5J5J5Nj0k0NK0J0%nNJ0j0%%NK5J0j5j5%%j5k0
9914a5l0j0%n%%J0J0NNNNj0j5k5nJ0%J0J0nJ5K0K5J0j0m5m0l0%L0K0K5Nj0nL0L0L0J0%%k0
9911D0k0l5j0NNj5j0l0NM0M5J0J0%K5L0L5J5j5m0m0l0j0j5j0j0nK0K5K5%%Nnj0k0k0j5j0j5
9908e0j0J0N0L0L5L0J0l0m5m0k0j5j5j0j0%%%%K0L5M0K0%%NJ0nnJ0J0nnnnJ0J0j0j0NNL0N
9905H5%%J0J0J0J0j0j0nl0k0k0j0Nj5j0nJ5K0J0j5j5j0J0K5K5K0J5NNl0k5k5n%N%K5K0K5J0
9903A05l0k5k0j5j5nJ5K0K5J0j5j0j0%nnl5nj0Nk0j5j5K0K5%%n%K0n%%N%NN%%n%%n%nL0%j0
9899@j0k0%J5J5j0n%J5%%N%NJ0NNj0j0j0j5l5j5%L5M0M0M5K0j0m5o0l5j5NJ5J5j0j0j0j0n
9897f0j0nj0J0J0J0J0J0J5K0Nj0j0NJ0%Nnj0j5j0J0J0nnj5NJ5nj5k0n0l0%L5L0J0nk5%%NK5
9894f5K0%j5j5k0nNJ0%j5j5N%K5L5L5K0N%%j5l5k5k0J0K5J5J5nj0N%Nj5NK5J0j5%K0K0K0K0
9891F5K0K0%j0l5m0m5nJ0N%J5J0j0nj0j0l0k5j0K5J5%N%L0NNNj5j0j5j5j0j0k5nJ0J0nK0J0
9888f0J0N%K0K5nnn%J5K0K5K5K0n%j0j5j5l5l5k0J0L5L5K5%j5k0k5l0j0NK0K5j0j0K0K0K0
9885E0%N%J5nnJ5%K0j0nj0nk0j5j0nj5k5%%J0K0nj0J5J0J0n%%K5Nn%k0%%k0k0j5n%NNK0K5
9882B0%K0K0%j0j0j0j0l5l5j0K5L5L0NNJ5J5J5k5k5k5nnK0K5J5nj0j0j0j0nj0nl0j5j5j5N
9879g5K0K0K0K5%%J0j0j0j5J5J0K5K5J0j0j5j5k0k0K0K0J5n%%j0j0k0k0l0k5j0%J0K5L5L5
9877B0NNJ0j0m0l5j0j0J5J5J5nj0NK5M5L0%m0n5m5j5K0K5J0nnJ5L5J5k0k0j0NJ0J0k5k0j5
9874f0J5L0K5nJ5J0J5NNnl0j5k0%K0K0K5J0J0NNNj5k5k0l0j0J0K5K5N%Nnj0nJ0%j5j5m0k5
9871e0j0%J5J0K5M0M5K5Nn%j5j5NK0J5nk0%J5J5Nj5l0k5j5j5j0j5nnJ0NJ5J5%j5m0l0l5j0
9868a00NJ0J5%K0J5L5L0K0%k0m5l0k0%nJ5J5K5L0NJ0NN%NJ0J0NN%k0NNn%nnNNnn%Nn%%nnj0
9865C0NNj5j5NNJ0Nj0nl5nK0J5j5k0nJ0L5%%nJ0J0J5J0%%J0L5L0J0%%J0J0k5k0l5%%nk0j5
9862D5l5l5m0m5k0%K0K0K0K0L5K0K0J5NNk0j0%%j0j0J0J0J0J0k0k0nj0%k5k5nJ5L5K5K0nn
9859A5j5j0NNK0J0J0%%%%nNNJ5%%%nJ5%%J0J0%nnj0J0NJ0Nk5m5k5l0nJ5J5J0J0%K0L0K5k0
9856G5j5j0%%k0k5%Nj0%nj0j0n%%J5J0J5j0j0j0L0K0%%j0%J5n%nnj0J0J0J5J5%k5l0l0k0k0
9853f5n%K0K0L0L0K0Nl0k5k0NJ5J0J0J0NNK0J5K5K5%k0l5m0k0k0J0K5J5J5n%J0j0j0j0K0K0
9850G0J5J0nnj0j0j5j5j5j0j5j5NNJ5J5J0J0%NK5%k0k0N%n%k0j0j0j0j0j0j0j0k5k0j5%J5
9848a05K0K0L0L5K0%%j0j0j0J0J0J0%J0L0L0J5k5k0k0J0J0%Nj5k0k0nNJ0%nj0nk0j5k5k5j0
9845i5J0n%k0j0%%J5K0M0L5L0J0nl0j5K0L5L5M0Nj0j0NNJ0J0nm5l5l0%NJ5K0J0NNJ0j0j0J0
9842G0L0J5nj0nj0j5J0NJ0k0nnNJ0%k0k0%NNK0J5j0k5l0k5j5NJ5L0K5K5%nj5j5j5j0%%k0N
9839EJ0J0J0n%NJ5K0K0nj5j0k0k0k0k5NN%%L0J0n%L0K0K5K5%%nj0j5k0k0k5j5NJ0NNk0j0j5
9836a0J0L0J5J5K5J5%k0k5%N%%nn%k0l0l5k0J0K5K0J0J0%K0J0NNnnj5j5j0N%k5j0NK5K5n%
9833C0k0l0j5Nj5j0j0j5J0NJ0J0j0j0j0K0K0%K0K0%%j5j5nnJ0%k0k0k0J5NJ0nnNNK0J5J0J0
9830@K0K5J5j0k0m5n0l0j5NJ5J0NNN%K0nNJ0NJ0NJ0K0nJ0J0J0J0J0J0K5K0J5nm5m5j5j5%%
9827E%Nn%N%J5J5%j0k0%K0Nj5j0%K0J0J0%k0nnJ0J0%j5k0k5k5nnj0j0%L0K5NJ5J0J0K5K5J5
9824H5K0%k5l5l0l0%j5j5k0%K0J0nj0J5K0L5M0K5Nn%J0J0J5J0nnj0j0N%j0j0n%j0j5k5%j0
9821B0j5j5j5j0j0j0j0k0k0nj0J0J5J5nJ0NK5%nnJ0Nk0%NN%%%n%j0J0Nn%%J0L0%nnJ0J0NN
9818ENNNJ0K0J5J0J0j5j5j5k0%K0K0J5NK0K0Nk0l5m0k0%K0K0K0%k5l5l0k5nNNJ0nj5j5J0J0
9815d5k0j0NNJ0j0l0j5j0j5J0L0M5J5j0j0n%K0K0K0K5j0nnK0NJ0j0j0k0k0NL0K5K0J0j0j0
9813E0j0%%K0M5K0nk5l0j5k0j0j0NNJ0J0j0j0j5J0NNj0J0%%NK0J5K0J5J5k0k5j0k0j0j5J5
9810C0L0M5K0%J0j0l0k5k0NNJ0j5j5j0Nj0k0%J0J5k0j0NJ0Nk0%nNJ0nn%nJ5J5Nk0k5j0K0J5
9807A0M0J5nl0n0nL5L0K0%j5k0n%NN%%j0J0%n%%NJ0J0J0J0J0J0J0k5j0nk0j0k5k0Nj5%J5j0
9804b0k0NNNJ0NJ5J5NNJ0J0nl0m0k5j5%J5L5M0K5J5k5j0NJ5nk5k0%%%Nk0k0m0j5nL0M0M5K0
9801D0Nk0k5l5k5j0J5K0J0J5J0K5K0J0J0%k0k5j5%N%J5J5%j0k5k0%%Nk5l0j5NK0K0J0%NJ0
9798a0K0M0L5K0J0j0k5nj5k0k0k5NJ0L0L0j5j5j5k0j5j0j0j0nL0M0L5j0j5j5k0j5k0j5j0n
9796f5%J0J0nn%NM0M0M0M5j0nNNj5k0k5l0%Nj0j0k0j5NJ0NJ0K0K0K0K5J0J0j0nj0j0nk5k0
9793B0K0J0j0k0k0%%j5j0j0j0NNj0nN%%J0L0L0Nk5l0l0k0k0j0j5k0k0K0K0M5M0K0J5NNj0j5
9790a5nnK5J5L5L5j5k0j5j5j0nl0l0k0J0K0N%NJ0K0NJ0n%%n%NJ0M5M0K5j0j0l5l0k5nJ0L0
9787E0J5K0nk5k0j5l5l5k0%K5K5NJ5%%j5j0nnnnnnj0n%%j0j0J5L5L0J0k0k0j5j5%Nj0j0J0
9784g5Nnj0j0j0nj0K0K0L5L5L0J0j0j5nK0%%NJ0j5k0k0k0j0K5M0L5J5nk0k0j0j0nl0j0nj0
9782f0J0NJ0J0N%%J5L5K0K0Nj5j0j0k5nk0J0NNj0n%N%%J0NNJ0j0NK5%j0j0J0Nj5k0J0J0NN
9779D0%NJ5K5Nj0m0j5j5k0l0k5k0k0NK5J0K0K0J5J0J0M0N5K5Nj5l5m0l5j0j5NJ0K5K0%l5n5
9776d5l0j0K0J5J5J0J5%k0j0J0J5J5J0J5nj0nn%%j5j0%%nnj5NNj5NNJ0J0NN%J5%j0nnN%j0
9773b5n%%J5K0j5j5K5K5n%%nJ5nn%nnNl0k0k0%J0J5J5nnJ5J5NNnnnk5nnj0n%%N%%NnJ0%NJ0
9769b0J5K5NN%k0j5l5l5k0%%NJ5L0N5N0L0N%nn%nnnk0l0l5k0nnnNJ0K0%j0n%N%Nj5j0NK5J5
9766@j5k5nK0K5J5J5j0j0NNnJ5J0N%%nJ0NNJ0J5J0j0j5j5nj0j0j5n%K0K5L5J5%%k0k0k0k0
9763B5N%j5j5%J5J5nj0nNL0NJ0j0nnj0l0l5l0k5k0NJ0J0J0J0K0K0J0k0%nJ0J5J0J0J5K0%N
9760D5NJ0nk5k5l0NK0M0J0j0k0J0J0K0%nj0%%J5%j5j5%%j0j0l5k5nJ5M5K5j0nnJ0J0L5L0N
9757A00l0k0j0nNNJ5J5K0J5k5k0j5j0k0k0k0k0j5j5NK0J5J5%NJ0Nk0j5j0NK0J5%%k5k0k5k5
9755i5J0M0N5L0J0j0k5nJ0J0j5j0k0J0J5j0NNNJ0n%J5J5j0j0l0%J0J0J5nj0j0%nnJ0J0N%n
9752B0nnJ0J0NNn%NJ0n%j0j0j5j5nnj5j5nnK0M0K0K0J0j0j5j5j5NK0J5%%j0j0j0J5K5K0L0
9749A00K5J0J0j5j5l0l5j0k0J0Nnnj5j5NK5J0J0j5j0J5J5nnj5j5%%j5k0nnK5L0J0%l0k5nn
9746c5j0k0k0J0L0K5K0K0J0J0J0NK0nk0k0k0%J0j0N%nj0k5%J5K0K0K0j0j0k0%K0K5j0j5%K0
9743E0K0%j5l5l0j0J0J0nj0J0N%K5K5K0K5K0Nl0n0n0l0k5n%%%j0J0L0K5L5Nnj0nJ5K0nn%J5
9740D5J5J5n%NJ0j5k0k5k0k0j5NJ5J5K0K5J0j0k0k0j5j5j5NJ0J0%NL0K5K0j5l5l5j5J0K5K5
9738C0%j0l5k0%J5M0J5J5j0NNL0L0nk5j5l5j5j5%k5k0j0K0K5K5%nnJ5J5K0j5j0J0J5J5J0J0
9735I0nk5k0j0J5J0J0NJ5j5J0J0J5j0j0j0j0j5j0j0j0j0nJ5K0nj5j0j0j0%NJ0J0j5l0l5k0
9732h5nJ5J0nN%J0NJ0N%%K0%J0j0nnk5k5j0K0M5N0L0J0J5J5n%j0l0l0k5j5j5nJ0K5Nnj0NN
9729@%%Nj5nnNNj0j0NJ0%k0j0J0K0J5j5l0nj0n%n%j5j0j5J5NNNNj0J0J0NJ5K0%NJ5J5J0j0
9726A0k5%%%j0j0n%J0j0nj0%J5K5K5L0K5K0J5j0l0m5m0l0J0J5nj5J0L0L0K0nn%NN%NN%J0J5
9723G5n%k0j5j0j0nj0k0j5j0nJ0L5NJ0%%%%%K5K5Nnnn%%%%%nnNNj0nnn%%nK0j0l0k0k0NK0
9720a5K5K0K0K0K5K0K0K0J5j0l5l0k5nj5j0j5K0J5K5L0J0%Nk0k0k5k5j0j0l5l0nJ5J5K0%%
9717@J0J0K0nn%%%NNn%j5j0k5nn%NNnnn%%NJ5nnn%j0J0%J0j0n%J5nj5J0j0J5J5J5J0K0%%%
9714D0%J0%%%%NN%J0j0NNJ5j0k5%J0J5%%n%j0j0j0K0J5K0J0J0J0J0J0j0l5l0l5j0j5j0J0N
9711A5j0j5j5K5L5L5J5j5k0nNk0k0k0j0nJ0J5K0K0J0K0nk5k0k0j5j0%%NJ0J0J0%%%%%K0J0
9708D0J0nn%%nnj5j5nJ5N%n%nJ0N%NJ0J5J0J5K0J0nj5j5j0l5j0j0k0k0j5NK0M5K0K0J0j0k5
9705C5k5m0k0NK0K0K0n%J0J0J5J0J0nj0j0%J5NJ0j0j5j5j5j5NN%k5k0l0n%%J0NJ0J0nnj0k0
9702g5J5J5L0L5J5J5J0j0k0k0j0J0nl0k0J5M0M0M5O0M5J0j5l5l5j0J0L0J0l0m5p0n5l5j5j0
9700i5j0nJ5J0K5K0K5K5K5K5L0J0j5k0j5J0J0j0NNJ5j5J0NK0K0%%j0j0l0l0j5k0j0k0%N%%
9697a5NJ0j5j0nJ5K5K0K0K5J0j5J5NJ5K0%Nk0k0l0l5%K0J5%k0l0j0j0%%NNj5j5nJ0M5M0L0
9694I0nk5k5n%J0j5j0j0NN%Nj0j0J0J5J0J5J0K0J5%NJ0%nj5NJ0NN%NNj5j5j0j5m0l0k5nJ0
9691b0NJ0J0NJ0J5J5nj0nj0NJ0NJ0k0k0l0l0nJ0K0K5J5J5NN%nj0j0nj0%nj0L5K0%K0K5J0N
9688A00j5j5j5j5%n%J5K0M5J5j5l0l0j5J0Nj5j5j5%L0J5nj0j0j0j0j5k0nnJ5K0J0K0J0nk5
9686A0k5k5nJ0K5K5K5J0J0%%nn%%%%m0j0%%Nj5k0j5%nnJ0NNj0%%%N%J0J0n%j0nNJ0L5%j0j5
9682a5j0j0nnj0nj5j0NNNNL0L0%k0k0J5K0K0K0K0Nj0k0NNNj0nl5l5k0k5nnJ5M0L0K5J5J5n
9679C5nk5l0m5m5k5K5M0M0M5L0J0nj5j5j5k5%K0K0Nj0k5l5l5l0NK0K5K0K0J5K0J0N%nnJ0J0
9677C5J0K5L0j5j5j0j0k0l5m0m0j5NK0K5%%J5L5K5nl0k5nnJ0j0k5k5nJ5M0N5M5K0J5J5K0K0
9674A45J0J5Nk0k5k5l5m0k5k5j0j5nj0%K0L5L5%%j0J0J0J0j0nn%NNNj5j5j5j5j0nn%NNK5K0
9671B0K5n%j0nj5j0k5k5n%NN%j0j0j0J0J0J5J5j0j0%%J0J0k0l0j0j5N%J0L0L5L0J0J0J0NJ0
9668E5j5j0j0j0j5k5k0j0j0K5%%NJ0J5NNj0j0j0j5j5k0nnJ0NNK5J5J0NNK5%j0nj0J5J0nnj5
9665a5%K5N%nj0J0%j0j5j0j0N%J5J5J0J0%K0J0J5%%%nL0Nj0j0j0j0j5J0j0j0nj0j5j5j0j0
9662c5k5k5%%nJ5J0J0J0J0J0J0%N%N%Nn%J5nj5l0j5K0L0J0%NJ0J0%k0n0k5j0J0j0n%K5N0K5
9659B0J5k5k5J5J0nk0j0%Nnnj0n%%J5J0NJ0j5J0J5J5K5K5NJ0K5K5J0J5k0k0k5k5k0j5l5j5
9657a5J5L0K0%nJ5L5J0j0j0j5l0n0m5nK0J0nj5j0j5j0J0J0%NNM0J5J5NNNNnn%n%%k5l0m0l5
9654a10j0J0K5K5J5K0K0Nk0j5J0NN%NL0K0K0%%%nn%k0k0nJ5Nj5j0j5j0k0nJ0J5K0J5j0k0k0
9651d0j5j5nj0M0L5N0L0Nj0k5nnJ5J0nk0j0k0NN%%nn%J0K0J0j0%L0J0nj0j5NNk0j5j0N%%j5
9648ek0nnj0nJ5K0j0J5NNJ0J5K5J0J0J0j0j5j5J0nk5k0%J0K5J5J5J5j0l0l0l5k0j0J0K5K5
9645EK5L0K5L0L5K0%l5m5k0j0NJ0J0NNj0j0k0k0k0k0j5j0nJ5NJ5J5J5J5n%%%l0k5j0J0J0J0
9642EJ0J5J0NNK0K5J5j0k5k5j0j5k5k5%%nnj5j5j5j5j0L0L0K0L0K5Nk0j5%j0nJ0K5M0K0Nj5
9639G0j0j0j0J5J0J0J0j5nnk0j5%%j0j0n%j0nJ0NJ0K0J0K0J5nk0j5nK0Nj5j5j5Nj5l5l0l0
9637i5J0L0K5NJ0j0j0NN%NnJ5%NNNNNl0k0j5j5j0j5k5k5%%J0J0J5J0%nK0K0K0K0L0K5K0%n
9634E0%nnJ0J5nl0k0nJ5J0%nNj0nn%J0j0nnJ0%nNJ0%N%%J0J0N%NNNNj5j5l0l0nL5L0L0nnk0
9630D0k0j0j0J0k5m0l5j0K5L5J5NN%%%%J5K0j5j5nnK0J5K5K0j0j0j0j0J0NNNj0j5nj0n%J0
9627A0J0J5J5J0L0L5%l0k5k0k0l0k5NJ0J5J5K5K5J5J5j0j0%nJ0J0%NNNJ5J5n%j5j5j0J0M0
9625A45Nk5m0k5j0%%k0k0j0%NNJ0J0J5J5NJ0n%%%%%%%j5j5j0j0%%j0l0k5%J5J0nn%%n%%nN
9621c5%j0nJ0J0%k0j0j5J5J5%nnn%N%%k0NJ5J5NNJ0n%nJ5J5j0J0J0Nj0nnnK5Nj5j5k5j0%K0
9618b5K5J0k5l0k0%nn%%k0j5j0K0K5L0%J0J0K0K5j0l5k5nK0K0%J5J5K5J0j0k0k0j5k0j5j0
9616f0J5%k0j0nnj0%J0J5J0nj0k0%L0K5L5Nj5J5J0NJ0J0M0K0J0j5l5j5N%n%%K0L5L0K0%k0
9613A25j5k0k5l5l0l5j0J0%K5K5K0%j0j5j0nNJ0%%J0j0%NN%j0j0J5J5%%%nnj0j0l5l0j5J5
9610f5L5L0K5J5nk0k5j0J0%NNJ0J0nJ0NK0K0J5%j5j5k0j5k5nK0J5n%nJ5%nJ5K0J0J5%Nn%k5
9607F0l0nnj5j5j5K5J5J5NNJ0J0%%j0k0%Nj0j0j0j0NL0J5%nnn%%%n%n%%%J0nk5k5j0j0nj0
9604f0J0M0N0N5M0K0k0k0j0j5nj0J0J0NN%nn%J0Nn%j5j5n%j0j0j0J0j0n%J5j0j5j5NJ0j0j0
9601Ej5%NJ5%k0j5nJ0nj0j5NJ0k0%%%nj0J0J5J0J0n%K0K0J5nnJ0NJ0J0j5j0k5k5l5l5j5J0
9598a00K0N%NJ5K0J5n%nNJ0nnnJ5K5K5NNJ5M0K0n%j0nn%nNk5l0j0J0J0j5j5%nNNJ5K0nJ5J5
9595H5J0j5j5k5k0j0%NNK0K5K0K0nnj5j5n%%J0j0l0k5nNJ0J5K0J0k0k5l0j0nNJ0K0K0J5J5
9592E5n%J0j0l5m0j5N%J0j0j0%%J5j0%%J5J5J5J0N%nJ5J0J5J5J0N%j5j0l0l0l5j5NK5M0L0
9589E0K5Nk5k5k0Nnnj5J0J5j0nnJ5J0NNnnJ0K5L0J0%NJ5K0J0J0j0j5j0n%k0k0nk0k0l0j5l0
9586d5l0k5nK5K5K5L0j0nj5NNNK0L5M5M0K0l0n5l0j5NK0K0J0J5K0K0NNNNj5j5j0nj0nn%j5
9583F5j0k0%NJ0%J0j0%k0J0%J0nn%N%nK5%J0J5%Nk5k0j0j5j5k0k0j5%%%%j0j5%J5M0K5J5J5
9580D0J0j0k5m5k5k5%K0K5K0%%j0K0K5K5nl5k5n%J0%J0K0K5%j5j5j5%%k5k0nnJ5nnnN%%Nn
9577e5nNJ0%J0nn%K5K0NK0K5J5nj5j5%nj5%nl0%%J0J5k0NNNNNNj0J0j5%J5%nj0j0K5J0j0k5
9574a5j0K0J5K0%%J0J0J0Nnj0j0NJ5nj5j0NNJ0J5J5J5J0K0Nj0l5n0n0k0NNnj0J0L0K5K0%N
9571E0J0J0NNNNnl0j0J0%%j5k0k0k0j0J5j0%J0J5L0L0K0k0l5k0%nNNJ5J5J0K0J5nk0k0j5j0
9568A5NJ0%%l0l5k0nNJ0J0NJ5j0nJ5J0N%j0J0Nn%nnNNJ0Nnnk0k0%L5M0J0NNNj5j0J0J0j5l5
9565A0m0j0K0K0K0J0%j5k0l0l0l0%NL0L5L5Nj0k0nL0K0%nJ5J5NJ0K0K0J5j0j5K5K0%nk5j0
9562A05j5k5k5l0J0J0Nk0j5j5n%N%%k0%J0J0M0L5M5J0k0k5j0j0j5j5%k0j0J0NNNK5K0J5%%
9559G5J0j5k0%nn%j0j0j5j0J0K0%j0l0l0k0NK5J5nj5N%%NN%N%N%%NN%%j0J5J0J0Nj5k0%K0
9556A0J5Nj5N%J5nj5j0nj0n%J5K0J0J5Nj0l0l0k5k0j0j5NK0L0L5L0NJ0NJ5J0J0J5J5nk0m0
9553E0k0k0nnJ5J0n%j0%%K0J0Nj5j0j5j5J0J0%k5j0%J5j0j5j0%K0K0%k0j5k5l0nj0K5J5K5
9551d5L0K0K5K0J5J0J0%%%k0j0nj5j0N%J0J0%k0l5l5j5%K5K5K5%%K0L0L5%j5J0J0j0n%%nn
9548H5J5L0J5nj5l0l5l5k5j0j5j0NN%NNj5nnj5j5N%J0j0%K0K5K5M5M0J0k0l0k5j5%J0J5NN
9545D5j0j5k5l0j0j5J5J0M5M5J5%NJ0K0%%%j5j5j5j0l0nnJ0J0nj5k0N%N%J0N%%%K0K5L0J5
9542A05J0K5K5k0k0j0j0j0j5j5j5j0j5j5j0j0nj5j5j5j5J0L0L5K0j5j5nJ5L0L0J0NK0J5J0
9539A20j0k5k0j5j0nnj5j5%K0J0nnj0nJ5J5nnnJ0K0NN%Nk0m5m0m0k5nK0K0%%N%J5L5K5K5%
9536C5nj0j0J0J0K0%k0k0l5j0nnJ0J0N%N%NJ0%j0nnJ0J0J0NJ5K0Nj0j0nm0l5j5k0%NJ0J0%
9533e5%%%K0n%%nK0%j0j0j0J0J5N%%nj0j0J0NJ0Nnk5j5%J0j0J5J5%Nj0NJ5J5NJ0j0j5%%J5
9530@j5J5NJ0NK5K0%%nj0NN%Nnnj5J0J0j5%N%%j5j0J0J0J0j5N%nj0NNJ0J0j0j0k5nnnnj0j0
9527b5j5k5k0%J5J5J0NNL5K5K5K0N%k5k0k5k0%%k0k0nnn%J0J5NNJ0J0k0%J5J5L0J5j0nk5j5
9524a5J0NJ0j0j5j0j0J0J0J0N%NN%j5k0k0j0J0%K0M5L5L0Nj5j5nnk0j5k0k0%nJ0J0k0k0j0
9521f0NK5K5L0L0J5%j0N%%N%J0Nnl0j0j5N%J5J5nk5k0J0J0J0j0j0nJ5%%nnNNj0j0nn%%%nn
9518a0nnn%%%nj0J5NNj0j0J0J0Nk0j0j0NK0K5K5nj0J0J0J5K0nk0j0J0%%nk5j5k0%%j0j0j0
9515e5nnJ5K5L0M5L0J5j0k5k0j0nj5j5k0k0k0j5%%j5j5k0NM0L0L0L5%j0j0n%%%%J0j0j0J0
9512a5%%j0l0j0nN%l0J0L0L0M0J5J5j0k0k0J0J5%Nj5j5j0J5J0J0n%NJ0NNk0k0%%nj0k0%%n
9509d0Nk0%n%%J5K0K5K0J0j0l0k5j0j0J0J0L0K5%nn%K0J5J5K0Nj5k0Nj0j0nj0NNj0j0j0j0
9506a0nK0NJ0%%J5J5J0j0j0%j0j0k0k5j0J5%k5k0%j0nj5j5NK0J0J5%J5K0%%%nn%nn%L0N5N0
9503I0L5%k0l0l0l0n%Nnj0k0%nnN%J5n%%nK0K0J5nj0K5K5J0j0k0%J0J0j5j5j0J0J0j0k0nN
9500B0J0%nn%%%J0j0l0l0J5L5K0k0j0j5NNj0nj5k0%J5K5L0N%%nl5l0k5NK0K0J0J0J0j5nK0
9497@J5J5Nn0n5nL0L5K5Nj0j0j5j0J0L5M0M5J5K0J5j0j5j5k0l0k0k0k0k0K5M0L5L0J0nj5j5
9495I0J5J0%j0l5l0n0k5NK5J5nnk5j0J0K0K5%J0NK5J5J5k0l0k0j0J0J5K0K0K0%nnj5j0k0k0
9492B0k5k5k0NL0L0K5NnnJ0J5%J0Nj5j5j5j0nm0m0j0K5M5M5M5K5%m0k5j0NNNJ0NNJ0N%NN%
9489I5J0J0%nj0j5j5j0j5j5k5%J5J0%k5k0J0NJ0J0J0nnl0nK0J5NJ0%nJ0NNJ0j0j5j0j0j5j5
9486a5j0j0J5K0NNj0J0J5J5K0Nnk5nj0J0J0%Nnj0J0NNj0m0l5l0J0K5N0M0K5Nj5k5l0j0J0N
9483B5N%Nj5j0j0j0%%J5J5%NJ0NK0%%j5j5k0k0k0j0j0K0K0n%j0NNK5K0%j5j5nnNNk0j5%nj0
9480e0nj0nj0nK0K0J0J0%%Nj5j0k5k0k0%%j0K0J5J0NNJ0J0K5N%j5%%J0J0L0L5J5K0j5j5j5
9477D5j5nn%Nk0k5k0k0%%J5M0N0K5Nj5j5NJ0J0J5J5j0j0j0j0nnj0nj0nnn%K0nnj0J0L0J0j0
9474E0j5k5NJ0J0J5%k5m5l5m0%K0M0M5K0Nj0j0j5NK0Nj0j0nnNNK0k0k0k0j5k0j0NJ5J5nj0
9472e5J0J5%Nj0j5j5j5%K0L5L0J5%j5k0k0k5%K0N0K0K0k0l0j5nnk0%M0L5J5K0NJ5k0j5k0j5
9469A5nJ5L0L0K5Nk0k5k0nNJ0%j5%NNj0%%j5j5N%NN%k5j0j0K5K5Nj0j0L0NJ0j5j0%N%Nj0j0
9466C0j0j0j0j0nj0k0%J5J5j0j0%K5NNj0nJ0J0n%%N%NnnNNL0L0J5K0N%k5l0l5l5l5j5J5J5
9463c5%%NL0K0K0L5K0J0J0NNj0nj0l0l5j0nj0l5l0k0J5L5L0L0N%l0j5%J5K0%%%%L0J0%k0j5
9460C5j5%%j0j0k0nNNnnNN%%j0j0%%%nn%NNNL0NNJ0J0K5L0L0%l5l5k5%J0NJ0NN%j5j5j0j0
9456EJ0N%%%%j0%NNnk5k0k0j5k0nJ0J5M0N0L0Nj5j5j0j0j0K5K5%j5j0n%Nnk0n%K0K0nnJ0N
9453D0J5k0l5m0k5j0J5J0j5l0m0n%%J5J5K0J5%j0%j0K0K0J0K0%NNNJ5J5j0l5l5k0NJ0K0%j0
9451e5j0J0J0J5nnnJ0j0%%K0M5L0L5%%%NNJ0k5m5o0l5j0J0J5K0J5K0nnJ0J0%k0k5k0j0J0J0
9448c5J0n%NJ0%N%NN%NNj0nj0J5J0J0j5j5NNJ0j5j0j0J0J0%%%k0%%j0J0%J5K0%j0nJ0L0NJ0
9444E0j0k5k0%nK0J0J0J0L0M5K5N%J5J0%K0J0J5J5j5j5k0l5m0m0l5l0j0J5J5K5Nk0j5j0nj5
9442a5%K5K5K5J0NJ0nnJ0NK0K0nk5k5nnnk5k5%%j0j5%K0N%%n%%K0J5NNJ0J0J0J5J0j0k5k0
9439E0k5k5j5J5J5n%j0K5%nj0NJ0j0n%%J0J0j0j0j0J0J0j0%j0K5K0M0J5Nk0k5k0l5j0J5J0
9436B0%%J0j0k0j5l5j0%%J0J5K5L0J5J5K0K0nk0k5k0%Nk5l0k0%J5J0J0Nnnnn%L5L0L0j5l0
9433B0NNJ0j0k5nJ0NJ0j5%j0NNj0j0K0J5J0j0j5j5j0nN%J5J0nk0l5l5j0NJ5K0L0L5J5K0j5
9430C0l0l5m0k0nNL0J5K0L5J5Nl0k0J5J0Nnj0nj0J0J5K0J5M0K0%k0k5k5m0k0NNK0K0Nj0k0
9428a0k0J0NK0nj5k0%K0K0J5L0L0J5j5j5j5NK5N%%k5k0j0nnk0k5nj0NNNJ0k5nJ0L0K5K0%%
9425D0J0J0K0J5J0%k0k0k5k0j0K0K0J5n%K0K5%J0j0J0%%J0nn%J0j0k5k5k5k0j0J0%%j0j0j5
9422a5j0%J5%NN%NN%%Nj5m0m0l0%nK0J5L5K0%l0k5k0nK5K5K0K5nj0j5j5k0%K0M5L5J5j0%%
9419C0%%NNNnj0J0J0%%J0J0Nj0j0l5j0j0K0K0J5K0J0J0k0l5j5j5%%%N%N%NN%j0j0j5NN%nl5
9416c5j0j0%Nj5j0j5NK0K0nnNNK5NJ5J0J0N%%J5K0NNJ5j5NJ0%J0%%j5j0nnnnj0j5j5j5nk5
9413c5k0%J0L0K0%NL0K5Nj0j0j0j0j0j0j0j5%%%%j0nN%%nn%j0%nnJ5J0J5J5K0K5J0nn%n%j5
9409B5j0n%NNnl0l0j5J0J5K0K5L0K0l0k5k5J0L5L0J0j0nJ0%n%nj0j0j5j5j5J5L0L5K5%k5k5
9407D0k5J5K0K0%k0j0J0K0J5J0j5k0k0l0j0%n%n%nJ5Nnj0nJ0J5j0k5nJ5J5J0J0J0j0%%K0K0
9404F0nnJ0J0L5Nn%k5k5j5j0k0j0k5k0j0nK0M0J0J5J5j0%k0NK0K5Nnk0j0nNK0J0J0%k5nj0
9401C0nnnn%k0k5k0NM0M5N0K0K5j5j0k0k0k0j5j5j5j5k0J0J5%j5j0J0%k0nj0J0L5L5L5J0k0
9398D5k0j5j0NJ5J0J5nk0%%%nnK0J5J5K0NK5J5J5j0j0N%nnj5N%%j0j0j5%%%%%%%nn%%j5n0
9395eo0k5K5L0K0L0J5K0J0j0j5j5j0%J0%J0J0%k5m0m0l0k5%L0M5K0Nj5k0NK5L0K5%%%J0J0
9392E0L0j0m0m5l0%NNN%J5J0NJ0nnNNnnNNK0K5J5J5j5k0k0k0K0K0L5L5%%k0k5l0l0nJ5K5K0
9389G0K5K0Nj5k0nj0j0j0j0%%j0j5j0j0%Nj5J5J0J0j0J0J0%Nj5%%j5J0Nj5j5J0L0L0NNJ5J0
9386I5J0j0l0j0nj0j0j5J0NN%%K0K0j5l0k0NNnl0j0nn%j0j0%%K0K5K0J5J0j0l5l5m0k5%J5
9383i5L5L5%%j0J0K5K0%%j5NNM0L0J0j0j5nj0j5j0k0k0l0j0NL0J5%NNJ0N%%J0J0J0NJ0J5n
9380H0j0j0j5k5l0k0k0j5%NK5K5Nk0k0k0%J0J0J0J0J0J0J5K0J5nj0j0j0j0l0k5j0K0J5M0M0
9378E0M5K0nl0j5nn%k5j5j5n%j0nnk0j0k0%%K0K0J5J5k0J0L0K5K0%k5k5k5nN%k0nNj5j5j5
9375h0%%J0J0J5J5N%J0L5J5K0nl0NNJ0J0j0j0%%%nnj0%k5j0j0J5L5L5M0J5k0k5k0j0j0j0j0
9372@%J5K0J5J0J0J5J5J0j0j0j0NJ0j5j0%NJ0J5J0J5%%nnk0k5k0nK0K5j5l0l0l0j0J0J5J5
9369A5NNnnNNJ0nk5k0k0NN%NNk0j5k5nJ0NK0K0K0J5%%NNk0k5j0j0%NN%j0j0j0nNL0K5L0%l5
9366a5l0nJ0J0J0L5L0J5j0j0k5k0k0k0j0j0NNK0K5K5K5%NNk0j5j5k5%j5j0j5j5J5K0NNj5%
9363e0L5M5L0J0k0j0k0j0k0Nj0j0k0NK5L0NJ0%%j0nJ5J5J5%J0J5J0j5l5l0l0l0k0%J0J0J0
9361c5NL5L5J0J5J0j0j5j0k5k5l0j5J0J5J5%nJ5J5nnj5%K5K0%l0n5l0j0%%j0n%K5L5L5L5L5
9358E5L0J0NNj5j5k0k5j5%K0K0nl0l5l5nJ5K5J0k5nK0L5K0nN%K0j0NK5nk5k0j5%%nK0L0L5
9355I5K5Nk0k0k5k0%J0%k5k0l0J0L0NJ0%%J0J5NNJ5L5N5L0J5nj5m0l5j0j5l5k0%M5L5J0j5
9352A15k0l5j0j0nnk0%K0J0j0j0J0J5K5K5L0K0j0l0k5j5NJ5K0%k5l0k5nj5NJ5Nk5l5j5NJ0
9350c0%%J0N%%K5J0J5J0K0L0%j5k0k5k5j0j5%%J5K5J5j0j0j0j0j5%J5J0k5%J5NNNnk5%L0L0
9347D5K0N%%J0J0k0j5nj0J0j0j0%j0J0J5L0J5%J5K0J5nk0l0m0l5l5k0j0J0J0%N%n%j0nNJ0
9344c5nk5J0NJ0J0K0K0J5j5k5j0K5K0j0j0nJ0J0Nnnj0NNNnj0nj0%J5J5J5L0K5J0J0j0k0j5
9341F0j0J0J0nnj5%NJ0J0j0k0k5j5%j0nk0j5NL0K5J0nl0nn%L0K0Nj0j0j0nN%K0K0j0k5l5j5
9338d5J5L0J5nk0j5J0Nj5l5l0n%%nj0%K0L5J0Nl0j0J0J5K0%%nJ5K5J0j5j5k0J5NNJ5J0nK0
9335B5NJ0J0NNJ0j0j0NNnnj0%J5k5j0k0J0NJ0J0J0J0J0J0K0%%%%%J0J5nj0l0l0%J5K0k0l0
9332C0j5k0k0k0k5j5m5l5J0K0J5NNK5K5NJ0j0j0j0j0k0k5j0%L0L0J5%NNL0L5J5J5Nj5j5NJ5
9330C5J5J0J0Nj5k0%J5J5nk5%%J0J5J0J5NNJ5%l5m0k0j5k0j0j0j5j5J0%K5J5K0%N%%J0K5N
9327E0Nk0j5j0j0j5J5J0M0J0nJ5K5J5J5nnl5l5k0j5k0j5%NK0J0J5J5%%J5J0j0j0%K0Nk0j5
9324C5j5j0J5N%j0l5k0k5nj0J5J5J0K0NJ0nn%N%NJ0K0j0j0%j0J0J5J0NnnJ0J0J0j0j0j0NK5
9321F0J0NJ0k5j5j5j0j0j0nl0j0nK5K0%J0J5J0J0nnnJ5J5J5j0k0j0%k0j0k5%K0J5J5J0%j5
9318B0n0m5m5l0J5J5J5K0NK5J5J5%NN%NJ0%NN%J5J5NNJ0J0j0j0%%K5j0j0j0%%nj0nnnnNN%
9315B0J0J0J0%%j5NJ5nj0j0%J5%nj0J0J0NNj5l0l0%j0K5K0K0n%%n%%%n%n%NN%nN%J5j0nj0
9312B0%%j5NJ5n%K0J0J5Nj0%%nnJ0J0%k5k5J0%k0%NNl5k0NL0K0K0K0Nj5k0k0%J0J0nj5k0k5
9309c5%J0M0L5J0j0j0j0nnJ5L0J0j0l0j5%J0J0J0Nj0nj0j0NNJ0J5j0j5k5nJ0J0L0Nk0k0nJ5
9306B5J5J0J0J0%J0j0l0k5J0L5M0K0K0J5j0k5k5k5k5%%n%nn%%n%NNJ0j5j0k0NK5K0%k5k5k0
9303b0N%%%NK0j0k0k5k0NK5K5J0j0n%j0l0m0l0NM5M0K0J0k0k0NJ5K5%%%%n%j5j0j5j5%NNN
9300d5NNJ5J5NNnL0L5L0nl0j5%K0nj0j0j0%nNJ0j0j0k0j5j0%%%NJ0K0J5j5l0nJ0L5J5Nj0k0
9297A0k0j0%k5j0J0J5K0L0K5K5Nj0j5j5j0NK0J0j0nNNN%%j5j5NJ5J5nk0%nn%Nn%%%%%J5J5
9294F0J5K0n%j0j5j5j5j5j0j0k0nJ5J0L0K5J5J5nj0j0%%%j5j5NL0N5L5L5K0j0j0k0j0j0l5
9291A15l0k5nJ0J0k5k0k0%K5K0J5J5%%%%K5K5J0J5%nk0m0m5k0j0J0NNJ0J5nl0l0j5j5j5nJ0
9288d0K5K5J0nj0n%NJ0j0nj0NK0K5%j0J5J5K0NNnk0k0k5l5m0j0NK5L0NJ0J0NNNj0l0nn%nn
9285b5j0J0L0NNn%K5K5NN%K0L0NK0J5K0K5Nk0k0j5j0nN%J0%nj0k0m5l5%K0K0L0n%nnj0nj0
9282G0nnj0j0j0j0%k0k0NNJ0k0N%J0nnNNN%J0J0nnnj0k0J0%%j5k0%%N%j0NJ5j0nnK0K5K0J5
9279B5n%%nnnNJ0j5j0j5j0N%J0%j0j0j0J0K0K0K0K5Nj5%Nnj0k5n%%J5J5nk5%nNJ0J5J5NNN
9276E5NJ0J5K0%j5l5j5j5NN%%%%J0J0Nj5j0j0NNn%j0nnnnj0K0nj5nj0n%K0K0nj0j0%%k0j5
9273e0nJ5K5%%%J5J0%j5m0m0l0n%J0M5M5M5J5j0l0k5k5nj0%nJ5J0nnK0M5J5K0K0K0J5J0j5
9270I5k0j5k0J5J0K5N%%j0j0j5j0NNJ0j0nnj0%j5N%%%k0j0%j5j5nnj0j0nJ5K0K0K0J0J0J5
9267D5n%nJ5%K0%k0k0j5k0k0l0k5l0%K5K0L5L5M5M5K0J0%Nj0nj0nnj0%j5k5k5n0l0j5J0L0
9264c5%%k0J0NJ0J0j5k0l0%%K0K0J5%NnK0K0K0Nj5j5j5nK0K5J0k5k5k0%NNJ5j0j0j0J0NNJ5
9261@k0NJ5J0J0J0J0k0NNJ0J0%nNNJ5%%%NJ0%%K0K0%j5j5k0j0nNJ0K5K5%k0k0k0j5J0J0J5
9258H5J0NJ0J5j0l0n0n0j5J5%j5n5j5NL0L0L0J5J0%%j0j0%J5J5J5J5K0J5%j5k0%Nj5j0j0j0
9255B0nl0l0nNK0J5J5J5K0J5J5%Nj0n%%J0nj5j0J0J0N%nk0k0k0J0J0j5k0%nJ5j0j5j5j0j5
9253g0J5nj5k0J0%%%K0K0J0NJ0J0%%J0NnnJ5J0%nK0K0%l5l5j5nK0J5K0J0J5J5J0j0j0%K0K0
9250I0%j5j0NNJ0J0%%%K0J0J5%j5J0NN%j0j5k5k5l0m5m5k5J0M0N5K5k0l5l5l0k0j5j0nNL0
9247h0L5L0K5K0K0K0L0K5K0K0j0%k0j5j0j0j0j0%%%Nk5%J0%J0j0j5NN%nnj0n%NNN%j5j0j0
9244B0J0J0K0%j0nnK0J5nm0m5l0j0NL0L0K5K5%%n%k0k0j5%J0K0N0K5%j5k0l0nj5k0j5J5K0
9241B0L0J0nk0j5%%j0j0%j0nnJ5J5nnnj0J5J5K5K5%Nj0J5K0K0%%k5k5nnj5j0j0j0j0j5k0k0
9238e5%j0J5J5%nnJ0J0J0J0J0%NNNJ0J0j0j0%%J0%j0j0j0j0NK0J5K0nk5j5NJ0J0%nnJ5J0J0
9235E5J5K5K0%j5j5J0NK0%l0l0l0l0k5%%nnj0%j0K0L5L0J5nk0k5j0N%j5j0j0J5K0K0NNj0n
9232En%%nJ5%j0j0%%%%J0J0NNL0J0%%j0j0j0j0k0k5%%%%K0K0J0J0J0J5%J0J5J5NJ5nK0J0J0
9229A55%Nnk0l0n5l5nL0K5K0%j0j0nj0j0%j0j0j0j0%%j5j0%J0J0L0M0M0K5K5J5%j5j5k5m5
9226G0k5k5%j0j0j5j0J0J5J0%%J0J0NJ0n%k0j5NL0J5nnj0%%NNnj0%K0L0J5j0k5k0j5n%l0j5
9223b5%j0nnNK5L5J5Nk0l0j5K0J5NNNK5L5L5Nj0k0l0j5j5%%n%%%%%%nn%l0k5l0nJ0M0M5K5
9220E0Nj0j5j5J5%k0j0j5j0j0J0nk0j5k0J0L0J0j0NK0M5O5N5%l5m0k5k5k0J0J0J0j0j5k0k0
9218c5J0%L5K5Nj0k5k5k5%M0L5K0j5nnN%%%nn%%J0J5K5J5nj0%nk5l0m5l0j0J0J5J5J0J0K5
9215A0K0K0NNj5j5J0%%j0j0l0k5m0j0J0J0J0J5NJ0NJ0j5%NK5K5%%%J0NK0nNN%NJ0J0nnNNJ0
9212A05%%n%J5j0j0k0k0%j5k0j0nK0Nj0NNNNNNJ0N%%NJ5J0j0j5nj0j5%%J0J0k5k0l0j5J0N
9209a5L0K5K5K5%k0k0N%Nm0o5n0l5j5J5K5K5J5M0K5K5K5K5K5Nk0j5k0k5NK0L0Nnj0nnJ5J5
9206I0J5nk0k0l0nn%J0nk0k0j0nnj0nJ5%NJ5J5nnj0j5j0j0j0nnk0nL0L0J0nnK5M5J0j0k0j0
9203@k0j5j0J5J5j0k5nJ0L0M0K0J5J0NNnK0NN%Nj0nnn%%j5j0%%N%j0nj5J0Nj0j0nNJ0%%J0
9200E0J0K0nJ0J0%j5j0%j0%j0nk0k0k0%%K0K0K0K0K0K0J5nj0k0j5j0%nnJ5J5j0k0k0NJ5J0
9197F0nnNNj0nj5%K0M5K0K0j0l0l5j0%nj0%Nj0k5nnj5k0Nj0j5nj0%%J5K0Nl0m0nK0L5M0K0
9194Enj5nj0nj0j0nNL0M5K5%j0j5%J0K0K5J0nk0l0nN%%j0J5J5%j5l0nJ0NJ0j0j0nk5J5L0K0
9191D0K0nNJ5J0J0nl0l0j0J0K0J0J0J5J0nnk5l0l0j5%K5J5J0NN%%j5k0j0k0nnK0K0%NN%K0
9188D0J0J0J0j5l0j5J0Nj5j5k0j0K5K5Nl0k5j0J5Nj5j0j0nJ5NJ0J0J0J5K0%J0NNJ0J0J0K0
9185I0%%NJ0K0%l0m5m5k5nJ5J5J5J0J0J0J0NNNk0j5k0J0J0K0nj5j5%n%nJ0j0j0j0J5j0j0j0
9182b0J0J5%N%J0%NJ5K0j5j5j0j5NK0K5Nk0k0J0J0%%j0J0J5J5J0NJ0Nj0j0j0l0k0k0j0nn%
9180b0J0j0j0nNN%%%n%Nj0NJ5J5J5J5K0K0K0nJ5%j5k0j5Nnj0j0J0Nj0%%%%%J5J0J0J5J0J5
9177A10n%j0J0%nnJ0j0j5k0j5j5k5k5j5j0%J5NJ0k0%J5K0nj0k0NNNj5k0J0J0NN%J5J5nj5l5
9174e0j0J0L5L5J0Nk5k0nJ5K5N%%J5J5j0j0%j0J0J0K0nj0K5K0K0j0n%nj0l5l0l5J0%%%%%j5
9171a5nNJ5J5J5K0J5nk0k0j5J5J0J0j5nj0K0J5NJ0j0j0K0%%nj5j5j5j5k5k5j5%%nJ0J0J5J5
9168b5%%%J0K0K5J5J5NNJ5nNNj0j0k0k0m0l5k0%%K5K5K5%%N%J0N%nn%k0k5j5j5nnj0j0J0K5
9165e0J5K0j0j0j0j5%nK0M0K5J0nn%k5k0k0j0J0J5J5J0j5%K0J0J0J0J0J0J0%%J5J5Nk0j0n
9162F0j0k5k0J5L0J0nk5j0NJ0J5j0nk5m5m0k0L0K0L0L0K5K0%j5k5k0k0j5j0j0J5J0J0nNNJ5
9159@J0K5K0Nj5%J5j0j0k5nj0K0K0K5Nk0j0l0l5%K5K0K0nj5j0l0n%%%%j0n%J5J5J5K5K0K0
9157G0%J5L5J5nj5m5j0j0n%nJ5J5%J0J5J0J0k5k5nJ5n%k0j5j0nNNnj0%%J0Nj0nk5k0J5J5J0
9154A0J5nl5j0%J0J0j5j5J0N%%nnN%J5J5J5nJ0J0K0K5nn%nNL0K5nk5m5k0j5n%%%nnj0n%NJ0
9150@N%%J5J0%nn%j5k0l0nnnJ5J0J0Nnj0K0K5K5Nk0j5j5j0J5J5NNJ5nNNJ0J5j5k0j0J0j0j0
9147A0k0j5J5J5%NNNJ0J0k0k0k5J0L5K5K0nj0j0j5j5j0j5j5j5nn%K5N%j0NL0J0j0j0j5%K5
9144@%K0%%%%j0J0J0J5nj5j5j0J0K0K0L0L0Nk5m0j5j5j0j0J5J5nl5j0NM0L0nk0k0j0j5%K5
9142A0L0K5NNnj0l0j0K0K0J0k0l0J0K0K0J5nk0k0k0k0%K0%%j0J0K0K0%k5l5j0J5J0NJ0j0l5
9139a5j5%%%%%j0j0%K0L0J0J0K0J0J5%%j0j0%Nj0j0J5J5L0J5j5l5k5nK0nl5m0l0j0nnJ5L5
9136c5N5L0J0Nnnnj0j0k0NK5K0j0l0j0j0nNK5J5J5NJ0nnj5N%N%%k5k0k5j5n%NNJ0K5NK5%N
9133D5N%%Nj5N%NJ0J0%j0k0%J5J5nnj0nK5K5J5nk0k5m0m5l0%J0J0%%NN%J0NJ0nJ5K5K5%%J0
9130G0L0K5K0j5l5m0m5k5j0J5L5K0%N%N%%n%%J0K5L0Nk0m5m0j0J0J0nn%N%%%NN%j0j5NK5J5
9127E0K0nk5j0j5J5L0%Nnj0%nj0j5j0j0nnJ0NNJ0%%J0J0J5J5NJ0j5j0nj0k5k0l5j0%K5L0L0
9124D0L0L0J5K0NNnk5m5k5j5J0K0J5%N%nNk0l0nNNj0n%%J5nnn%%j0J0%%%%J0j0%K0J0J5Nj0
9120F0j0j0J0Nj5k0N%NJ0j0l0l0j0J0NJ0Nn%J5J0J0j0k5k0%%L0K5Nj5l5j0j0J0L5L0K0nnj0
9117C0j0nj5k5l0l5k5nK0K0L0L5L0L5K0K0J5nj0j0Nj5l0l0l5l0l0nJ5J0nnNNK0K0L0Nj5m0
9115d5j5j5%%K0J0K0j0%NJ0J0%%J0J0K0K0j0j0%nJ5L0K5nm0l5j5k5nJ0K0J5L0L0J5k5k5l0
9112A0nj0NNJ5J0J0j0l0nJ0J0J0J0J5J5%j5j0j5j5j0j0J0J5J5%%J0J0%%j5j5j0nj0NJ0L0L5
9109G5J0L0L0K0J5k5m0l5l5k5l0k5m5l0j0K5K5NJ0j0j0J0J5Nj0j0j0K0K0NNJ0K5J0J0J5J0
9107E5N%%nK5%nnnnJ0J5NN%j0nj0%%Nj5%j0J0NNNJ0NNJ0%%J0J0K5N%Nj5k0k0J5J5%l0k5%K5
9103A05Nj5j0J0L0N0K5J0k0k0k5l0m0m5j5j5j5%J5J0J0j0j0j5k0k0K0N5O5M0%j5k5k5k0k5
9101A5k5nJ5Nk0j0j0nN%J0NNJ0%N%K0J0J5n%J0K0%%nJ5Nj5nnJ0J0j0nN%%%%nNk0%j0J0J0j0
9098E0j5l5j5J5J0J5nj0j5j5NL5L5J0J0J0J0%%j5k0j5j5%%%nnK0J0J5%j5%nJ5J0%%nJ5J0J0
9095A00j0j5NN%Nk5k0j5J0%k5l0NK5K5NNj0j0j0J0M0L5L0J0NNj0k0l0l5j0J0%K0K0K0J0J0
9092A40j0k5k5%NJ0j5j5%Nj0nnj0%%j0j0j5k0J5NnnJ0L5J0nk5k0k5k5j5j0K0K0K0K0n%%nN
9089@Nj5j0K0K5nk0l5NL0J0%k0j0J0J0J0j5k0j0j0j0j0NJ0L5M0L5%j0k0J0NNJ0l0k5k0%J0
9086eJ0K5L0J5K0J0K0%k0l5l0l0l5nj0K0K0K5J0NJ0J5K0NNj0l5k5n%k5l5j5j0%%nJ5K0K0K0
9083E%N%NJ5J5nj0j5j5J0J0J5nm0l5k5k5j5J0J5J0K5K5K5L0J5K0NJ5%J0J0K0J0nl0l5m0k5
9081@j0J5J5J0nnk0%J0K5L5L5K0Nn%j5j5k0nK0L5M0%Nj5m0l0m0l5j0j5J5J5NJ0%J0J0NnK0
9078G0nnj0j0%%nnl0l0%M0J0j0j5k0J5K0K5K5J5K0J5J5J0j5k5l5j5%j5k0j0J0J5J5J0NNNN
9075G0J0nn%%N%j0j0j5j0J0J5j5l0l5j5J5L5L5nk0k0%%j0j5j0j0nnNNJ0%k0%K0J5N%%%J0N
9072@%N%k0NNnn%nnj0NNk0j0nK0J0J0J5J5J0J5J5J0%%n%j5j0%NJ5j0nnj0j0NN%%%%j0n%N%
9069A0k0l0k5k5NL0L0K5L0nnj0L0K0%j5j5l5m0k5NK0K0J0J0n%%k5nj0j5%J5J5K0J0Nj5j0J0
9066a5J0J5NJ0n%%k0nj0j0k0j0%J5J5n%NJ0J5%J0NNJ0K0J5J5j0m0l5j0K5K0Nnnj0J5L0K5L0
9063A15j0l5l0l5j5J5L5L5M0J0J5Nj5l0l5j0J0J0j0%nJ0J0NK5K5K0Nj5k0%Nl0m0l5j0J0%%
9060B5N%nnk0j5l0j0J0NJ5K0J0j0k0nL0K0K5K5J5%l5m0%nNK0K5K0j0j5k0%j5j5%j0Nj5j5k0
9057e5J0NnK0K0%n%J0L0Nj5j5k0j0j0nj0NJ0J5nJ0J5J0Nj0j5J0N%%Nk0n%%%%n%n%nn%J0J0
9054a5j0j0J0J0M0L5K0K0J5K0J0j0j5j5k0k0N%%%nJ0nK0J0j0m0j0nJ5K0J5J0j0k5l0k0k5j0
9051b5J0L5L0M0M0J5k0k0%J0j5j5j5NL0K0j0m0l5k0n%N%k0j5%NJ0nnn%nJ5K0K0%j5k0%K0K0
9048D0J5n%n%N%%K5K5J5j0l0nk0k0k5nj5k5l5l5j0J0J5J5J5J5J5J5K0J0J5J5nk5NN%NnJ0%
9045C0NJ5J5J5k5m5n0k5k0j5J0L0L5L5K0NN%%%%k5n0m0j0K0J5J0J0J5K5K0%nnnnj0j5J0NJ5
9043A5J5J5J5NNj5j5k0k0%K0NNnnNNnJ5J5M0J0Nj0J0%%m0m0m5l5j5j0%Nn%J0M0M5J0l5l5k5
9040f5j0j0J5K5K0nnnnj0nJ5J0L5M0J0J0J5K0J5J5j0k5k0j5NK5K0%nk5l0j5%%j5j5k5Nn%J0
9037a5J0%%J0J0NL0K5K5j0j5j0j0nK0J5K0n%j5j0nJ5K0L0k0j0nnnnj5j0j5N%k0k0j0NNK5K0
9034E5M0K0Nj5j0j5k0j5nnJ0J0nj0NN%%NN%%j5k0J0J5K0j0l0k5j0j0j5N%K5J0j0J0NJ5J0%
9031D0NJ5J0J0NK0nj5j5k0k0%k0l0nnK0Nj5j5NJ0J0%%J0J0J5J5J0j5k5k5k0j5NJ0J0J0K0J5
9028B0J0Nn%j0nn%NK5J5n%%J0J5nm0k5nNJ0NNk0k0k5k5%K0L5K0%k0j5k0j0K0M5L5L0L0J0j0
9025A05j0j5nK0J0N%%J0J0NNj5k0k0%nnnl0l0k5k0k0k0k0nJ0K5K5J5J5J0J0J5J5NNJ0J0J5
9022H5J0j5j5j0J0j0j0nj0n%j5j0j0k0nJ0J0%J5NJ0J0NJ0J0K0%nNJ0NJ0J0K0nk5m0k5j5NJ0
9019C0J0J0j0j0j0k0l5l5j5%K5Nj0k5%J5J0J0K0k0J0J0L0K5J0j0k5j0j0NK5J0Nnj5k5NK0n
9017e%j5nNK0J0j0k0j0NK5K0%J0%J0%J0j0n%%%%j5l5l0j0K0J0NJ0K5K5J0J5N%nnJ0L0K5%k0
9014A05m5l5j5%%nj5j5NK0M0K0%k5l0k5k5%K0L0K5%k0j0J0L0J0J5j0j0nj5j5%NNNj5k5NNj0
9011a5nj0nJ0J5J0%%%nj0%K0K5%%j5j5J0%J0Nj5nJ0K5K0J0J5NN%%j0J5K0K5%k0k5l0j0j5N
9008E0K0J0j0k0NJ0j5nj0j0j0n%NNj0j0k5k0%K0K5%k0k0J0L0L0%Nj5l5l0j0K0L5J0j0%%%K0
9005B0j0j0%J0J0j0j0j0j0NJ5K5M5M5J5l5l5k0k5j5j5K0K0M0L0K0%j0j5j5j5%%J0J5%%J0J0
9002A05j0%k5k0k0j5nj0%N%K0J5J0J5J5j5j0l5l5j0J0K5K5j5j5nn%nK0J5K0K0n%j0NNj0j0
9000D0j0N%n%j0nK0nj0j0k0Nk0j5nnJ5K0K5K0NJ0j5l0l5j5K5K5J0J0J5J5j0k0%N%%nj0NN%
8997B0NN%J5J5%nj0j0j0j0l0k5j5J0M5K5NJ0%NN%k0k0l0j0J5K0J5K0J0J0j0j0l0l0k5%M0L5
8994C0K0J5NNj5k0j0J5K5K5J5J5j5l0n0k5k0j5J5J0J5J0j5j5J0J0NNj0nJ0J5J0J0j0j0nj0
8991A5K0M0N0K5Nj0j0%k0k0k0k0%%N%%K5J0J5nj0j0nj5j5l0nJ0J5%nj5J0J5K0K0J5nj0J0J0
8988A05nl0l5j5J0J0K0j0k0k0j0%nn%nNK5J0N%%j0k5k5k0J5L5K0NN%J0j5k5%J0J0j0j5nJ5
8985E%%Nk5J5NJ0J5NNJ0J0j5j5k5nj5k0j0j5J5K0L0K5j0l0k5%J5J5J5J0Nj5j0NK0K5NNj0j0
8983D0l0l5n%nK0J5J0j0j0nj0J0J5j0j0nJ5K0K5J0n%J0J5K0J5j0k0l5j0j5%nnJ0J5J5NN%m0
8980A0n5l5nJ0L0L0M5M0K0nj0j0NJ0j0%%N%NK5Nnj0nnnn%%j0nnJ5J5K0J0K0NNj0j5j0j0Nk0
8977H5j5j0j5j5k0%J0j0k0k5NNJ0J0NNNNJ0J0%N%NNNj0j0k0m5j5j0l0j0%L5K5K5K0J0nj0k0
8974a5j5k5%J0L0K0J5J0J0%k5%%N%nj0N%J5%nj0%NK5L0K5K5n%Nk5m5m5o0l5j5j5J0J5NJ0J0
8971g0J0J5J5nn%K5J5K0j0j0j0J0K0J5%N%J0j0k0m5k5%%J5J0J0J0nk0k5%J0J0K0K5J0J0%k0
8968A0nJ5J5J5j0j5k0k0j0j0NK0M0J5J5j0nJ0Nj0%%Nj5l0l0j5NN%K5K0K5%j5l5l0k0j5j5j0
8965i5NJ5J0nJ5L0L0Nj5j0j0j5NK0nk5k0k0k5k5k0nJ0L5L0K0J0%%NK0K0n%J5K0K0J0nj0j0
8962B5j5k5%K5J0J0J0J0J0J5nnN%NNj0nnl0k0j5nnJ0NN%%%NJ0K0J0nnnJ5J5nj5J0J5%j5j5
8959D0j5j5j0J0K0K0%k5k5l0j5NK0NJ5j0nJ0J5nn%%J0J0j0nJ5J5J5J5J5NJ0k5k0nnnk5j0j5
8956a5%J0%%nn%J5K0J0j0j0J0J0%J0k0NK0K0L0K5L0J0nm0n5k5j5N%NK5L0L5J5J5J5j0k5l0
8954A00j0nk0l5l5j0%%Nj0j0j0NJ0j0j0j0J0%N%nj0NN%n%K0%j0j0J0K0K0K0NN%J5K0nj0j0
8951D0j0k0j5nn%nNK0K5J0%k0k0NNNJ0J5K0K0K0Nk0m0l5k0j0j0nj0J0J0J0J5NNj0j5nn%NN
8948a5K5K0J5nJ0Nj5k0k5NJ0nnj5j5n%NNn%n%J5J5j5j5nJ5%nNJ0J0j0k0J0%J5J0Nn%j0j0J5
8944eJ5Nj5NK5K5J5%k0j0j5j5j0k0j5j5j5J0K0J0K0NK5J5J0j0j0nj0N%j5j5j5%J0J0J5J0K5
8942D5K5K5L0J0J0J0%nnnj0j5k0l0l0j0NK0J5%%nnj0j0N%%nnj0J0J0j5j5J0J0K0nnj0k0l0
8939b0k5nJ5L5K0K0n%k5k5%%J5J5J0NK0J0j0nnj0%%J0J0nnk5k5nj0J0%j0j0%%J0j0%%L5N0
8936E0M5J0j0j0%J0k5k0nJ5K0K5%j0k5j5%nj0k0m5m0l0K5L0L0K0K0K0K0J0NnnJ0j5k0k0k5
8933EJ0J5J5N%j5j5j0nn%j5j0k0k0J0J5K0K5K5L0L0J0nj0j5m5k5l0NNJ0j5%K5L0L5K0n%%n
8930G5k5l0j0j0J0J0K0Nj0n%nnJ5J5J0J0J5J0%l0l5nJ0J5J0j0j0j5N%j0%%J0NNnJ5J5nk5k0
8927A5nj0J0J0K5K5K0K0J5K0J0Nnj0j0j0nk5k5k5j0nNj0m0m0k0J5K5K5nj0k5n%NJ5J0L0NJ5
8924B5J5K0%j5j5J0J0K0J5%nj5j5j0j0k0%K5K0J5k0j5j5Nj5j0J0K5%nj0NJ0j0n%%K0K0NNJ0
8922H0Nnk5l5l5j5k0J0NK5K5L0J0n%j0l5l0j0J0J0J5J0K0K0NN%Nn%K0nnnN%%%J0J5j0%k0N
8919G0NJ0j5j0j0J5M0K0nk0l0l0l0nK0K5nk5j5j5nnj0J5J5K0J0J5N%nk5l5k0nn%nn%l0k5%
8916a10K0K5K5J0Nj0J0L5L0L0%j0nj0nj0j0j0j0nnJ0NnnNNJ0NK5%j0J0J5K5K0%J0J5j0j0l0
8913H0l0k5l0k5nK0K5%nN%NNj5k0j5j5j5NK0K0K5J5n%j5Nj0l5k5k5%%%J0%J0%K0J5j0nj0J0
8910d5L0K5%%nN%J5nnnJ0NN%k0k0nnnn%%K0K0J0J0J0J0j0j0NNJ5nj5N%nj5J0J0J0j0j0k0%
8907A0%J0K0%k0nnJ5n%%%%%%%%%%%%%%K0K0%k0j5n%L0L5NN%j0j5j5nJ0%NN%%Nn%n%L0J5nl0
8903G5j5%K0J5j0j0J0N%Nk5k0j0nnnk0%N%J0j5%%%K0J5K0J0J5K5Nj0nnj0%%nl0%j0J0j5k5
8900A0j0NNj0nj0nj0j5%%J0J0J0J5j5NK0K0L0K5L0Nnj0j0j0j0nk0k0j5j5j0nj0NK0K0L5J5
8897G0nj0N%j0k5j5%j0j0nj0NJ0NNK5K5L0J0nnj5j5l0l0nK0J5K0%%J5J5J0j5k5j0%K0J0J0
8894G0k0k5k0k0%K5L5L5Nj0%%%n%%%nk5k5m0j0J5M0M0M0K0Nl0k5k0%%k5m0m0nJ5J0J5j0j5
8891d5j0j0J5J5K0%j0J5L5L5J0j0%%k0j0nn%nNL0K5K5nnk0j5%%j5j0l0%k0j5%k0j5NK5K5L5
8888B0K0nnj0k0j5j5k0k0k0n%J0J0%K0K5n%j5j0k0nL5L0K0%%%%%k0k0k0k0NK5M0M5M5K5Nk5
8885H5k5NN%j0j0%%k0%%J5L5J0j0l0j5j0%k0o0k0j0J5J0J0nnN%J0J0%%%%%%%%J0NnnN%%Nn
8882b5%J0J5%NN%NN%J0%NN%j0l0k0k0k0j5k5k5J5K0NJ0k0K0K0K0NJ0%%NJ0NJ0%%%K0J5J0J0
8879F5j5%%J0J5J5nnJ5%K0J0j5n%%L0j0nk5k5j0j5j0nj0j0%K5J0NnnNNnn%%%%J5J5nk5k0%
8876B0J0J0J0K5K5j0k5k5J0J5NJ5nnj5m0k0k5j0J5N%nn%K0K5L0nnN%Nj5l5m0j0NJ0NJ0J5J5
8873A0K0J5J5j0j0%%j0j0j0%K0K0K0%k0NNK5NNNj5j0j0n%%K5K0nj5k0k5k5k0J5M0M0K0%k5
8870H5k5nn%%n%n%nnJ0j0j0j5nJ0nnj5j0k0Nnnj5l5%K5K5L0L0L0N0L0Nk0k0k0j5k0J0J0J0
8867F0J5NNnnNNJ0j5j0j0nnk0k0%nL0L0M0J5j0nk0k5%nJ5L5%Nk0k0k0NNK5NN%nn%NNJ0Nnn
8864A00n%j0%nnnnj0j5%%J0J0j5k0j5J0J5J5%nNJ0K5NnnNJ0J0Nj0j5nK5K5Nj5k0nj0Nj5k0
8861E5k0%Nj0%k0j0j5nnj0nJ5J0J5NNK0%%J0%Nnj0%K0NNj5l5%j0%j0J0J0%K0NNJ0NJ5nk0j5
8857C0j0j0j0NN%j5J0J0j5%Nnk5l0j0NNK0K0L0L0J5J0j0J5%%k5k0j0l5l0l0j0j0j0j0K0K5
8855g0N%NN%Nnj0K0K0J5K0nk5j0j0NJ0L0K5K0nk5k5j0J0%k0j0j0K0J0%%%%K5K0NNNNK0J5%
8852H5k5k5k5l0l0j0j0J5J5J0j0n%K0K0L5J0J5J5k5k5k0%L0J0j0j0nnJ0J5J0j0j0J5nn%nK5
8849E0Nj5j0nnJ0%J0J0%k0nnNJ0n%%j0K0%j0nN%K0J0%%J5J0%nj0nj0j0j0J0K5K5K0J0j0%j5
8846A00j5k5k0k0J5L5L0K5j0k0k5nJ5Nj5k0k0j0j5j5J0%%j5j5j5%J5L0K0J0%%nJ5J5K0nl0
8843D0k0k5k0%NL0L0K5K5N%nNJ0NK5K0K5j0k5k0N%nk0k5k0k0j5k0k0k5k5j0J5J5J0NNNNL0
8840A5K0j5k0n%nnj0NJ0NNL0N%Nj0j0Nj5k0j5%%%%%K0K5K0Nk5j5j0%Nk5k0%%J0M0K0%NK5K5
8837H0K0J5K0K0%nk0l0n0n5m0%nnj0J0J5K5K5J0NJ5J0j5j0%%n%J0J0%k0k5k5NK5N0M5J5nj0
8834I5j5j0nj5j0j0nk5%J0L0K0Nnj0%j0%%J5J5j0k0m0l5j5NK5K0%%j5j0%%J0J5k5k0k0%NN
8831e5j0J0J0L0L5L0J0j0%nnk5m0%J0J0L0L0K0j5l5m0j5NJ0K5J0j0k0NJ5J5J5J0J5M0L5J5
8829A55%%j0l0l0nJ5K0%l0l0l0l0j5%K0K0K0J0J0K5J5k5k5k0Nn%nJ5K0J5J0J0l0k5j5j5J0
8826B0J0%j0l5j0K5K0J5J5J0NN%J0L0K0J5l0n0k0%n%%n%NJ0K0nk5j0j0nk0l0j0j0nj5j0NK5
8823e5J0J0j0nk5k0j5NK0J0K0K5n%J5J5K5K5K5L0NJ0J0j0j5j5k5%j0K0NJ0%Nk5k5%j0NNJ0
8820E0Nj0j0nnNk0j0j0j0J0%nK0J5J5J5J5nj0j0%NNj5j5NNNNl0k5j0%K5NNJ0k0k0%J0J5J0
8817A5J5j0j0j5NNNNNnn%%%%%%n%J0j0N%NNNK5L5J0%%j5k0j0nJ0j0k0k0k0nNK5%%nn%%N%j0
8814ej0NJ0K0J5nnnK0K0%j5j5J0M5K0%nnnn%j0nj0%j0%Nj0nl0k5J5J0K0K0j5j0%NJ0J0%nn
8811D0j0j5NNM5M0K0%j5k5k0j0j0%%K0K0K0K0N%l0m5l5%J5J0nj0nj0%Nn%nnj0nJ0NJ0Nn%%
8807B0NNL0K5L0Nk5nnj0nk5k5N%k5k5k0k0K0K0NNnnJ0%j0j0%J0%%k0j5%NK0K5n%j0j0K5N0
8804D0O0K0%k0l5j5%%%%NNj5j5j0Nn%j0nK0J5%%%J0K0J5j5j0%%J0J5j5k0J0M5L0k0n0n0l0
8801a5NL0L0J0J0J0j5j0j0NNj5j5%Nj0j0k0%n%j5j0nnJ0J0n%%J0NJ0%%j5%J0J0J5j0j5k0j0
8798d5j0j0J0J0J0%%j5NJ0J5L0J0j0j0NNJ5J0k5k0j0J0nnj5j5J5J0M5M5L0%%%%%%Nm5m0m5
8796c0j0NNJ0J0J0k0j5j0nnJ0Nn%NNNJ5K0K0J5K0J0J5%j0n%%J0j0j0j0j0N%%Nnnk5k0%K0L0
8792D5nk0k0j5k0J0NL0%j0l0j5%K5K0J5J5nnnn%%%j0%nN%NNj0j5J5J5%%%%N%%NnnNNK5K0%
8789G0l5m0m5n%K5K5J5J0J0NNJ0k0k0nnJ5J5M0M5K0nj5j0l0m5m0j0J5J0J5J5J0J5J0J5%m0
8786D5m0m0k0k0%%N0N5K0K5nnNJ0J5J5j5j5k0k0j0j0J5L5K5j0l5l0l0%K5K0J5J5j5j0k5l0
8784a5J5J0J5J5nnk0k5j0nJ5K0J0J5Nk5m0k0%nK5K0N5O0K0nm0m0k0k0NJ0NNk0k0j0j5K5K5
8781A0NN%Nn%j0%j0j5%NJ0J0%%K0J5n%k0k5m0l5m0%J0K5L0L0K5L0k0j5NJ0J0J0%%NNNJ0J5
8778G0K5j0%j0nk0j5j0j5j5k0j0J0L0L0J0J5J0K0J0j0k0%%Nj5l5nj0j0j0nj0j0j0l5j5%%N
8775i0N%%J0NNNNJ0J0L5K0NNJ0K0Nk5k0J5nj0j0%%%k0%%nnnJ0J5K0NNJ0J0j0j0nnj0nnnj0
8772a5J5K5K5J0J0J5J0%%j5j5j5j0%nN%J0J5K5K5%j0j5j5j0j0j5j0nk5j0n%%l0j0NN%nJ5J0
8769b5L5J5J5k0k0NJ0J5%Nnnj0J0J5%l5j0J5K0%k0l0nj0nj5j5nJ0K0K0J0J0NJ0K0K0j0j5%
8766B5%NJ0J5J5%k0%%J0NN%j0l0j5j5nJ5%%%nNNn%nnnj0k0k0%NNJ0J0k5l5l5nJ0K5M0M0M0
8763C0Nj5k5J0K5L0NNJ0Nk5l0j5K0J0n%%%Nj0n%%J0Nnj0j0nN%j0nj0J0N%j0j0j0j0NNJ0J0
8760@NJ0NJ0J0J0%Nj0nNNnn%n%%N%nj0%%j5j5l0j0%N%NK5N0L0K0J0J0NJ0j0k5k5k5nK5J5K0
8757I5n%J0J5NJ0Nk0j0nj0j0j0j0J0J5L0j0j5m0k0n%%Nk0j0j5J5J5l0j0J0L5M0K5j5l0l0n
8754EJ5J5%%j0j5j0j5%%j0nnj0%n%J5J0J0nn%NJ0L0J0J5Nj0J0j0j0k0l5j0j0J0%k0j0nNK0
8751d5L0L5K5NJ5J5J5j0j0nj0nnnnj0nnJ0J5%NNNNNK5K0%k5j5j5l0l0j0J0L0L0K0%k0j5NK0
8748G0L0K5%k0l5l5m5j0N%j0nNK5K0L0Nj5k0k0j0j0k5%J0K0J0K5L0J0j5l5l5j5%nL0M5J0n
8745C5k5k5j0j5N%J0L0K5K5%k0k0%J5J0NNJ0J0J0N%nnnj0k0N%J0J0nl0k0%K0nk0k5NL5K5N
8742E0j0k0n5k5k0nJ0J0%%%%%NJ0J5L5J0J5J5%k5nJ5N%j0j5J0J5k0j5j0K5K5L0%NK5L0J0J0
8739A45%Nk0k0m0l0m0m5l0NK5L0L5K0J0M0NNnk5k0k5J5J0j0j5j5l5j0j5j0j0nJ5L5L5K5Nj0
8737C0j5k0k5j5j5%K5L5L0L0K5K0%j0J5L0L0J0k0k5l0k0l0j5NJ0j0nj0%%%n%%n%nj0nJ5Nj0
8734A0nnL0J0j5j0j5k0NL0K5%k0j0%%NNj0nN%J0J0%k0%J0%%nnJ0NNNNj0n%NJ0%j0J0Nj5j0
8731B0j0j0j5j0j0j0%j5j5%J0J5K0M5N5M5K0Nj5j5nj0%nnnJ0Nnnl5j0NNnj0k0NJ0L0K5%j5
8728G0j0J0J0K0K0L0nj0l5m0j0%%nnJ0J5%k0j5k0j0NK5K0K0J5j0j0nj0k0k0j0J0J5K0NJ0N
8725F5j5l5l5k5J0J0J0n%%%nJ0K0n%j0J5J0K0J5%k0%NJ0J0N%j5k0j5k0%NJ0J5NNj0J5J0J5
8722F0J0J0j5J0J0J0J0j5j0j5k5l0j5NL0L0Nk5m5k5J0L5K5NnJ5J0J5J0J5%%j5k0k0k0j0j5
8719Ek0k5nj0K0J5N%%%K5J5nnNJ0K0%k0j0nJ5NNj5j5nJ5NNNNJ0%%%nK0K0K0nk5j0n%k5l5l5
8716c5j0K0K0J5j0j0nj0J5L0L0L5K5NJ5nj0l0l5nN%%NM5M0L0k0m5m5j5k0nj0k0j5J0J5J5J5
8713C0%k5k0%K0K0J0n%N%N%NJ0J0nnNJ0j0j0l0J0J0nj5j0%J5N%j0j0k0k0k5%nJ5L0L5M0N0
8710A10L5M5%k0l0l0j5j5nK0K5nk0j5j0j0j0NJ0j0j5j5%%n%J0nnj0J5J5%Nj5j0j0M0P5M5j0
8708A60m0o0k0%%%k5j5j5nnj0j5nnK5L0J0NJ0J0NNnn%N%N%NN%J5J5Nj0j0nK0K0%%J5j0NNj5
8704A00j5j0j0%%nnnj0j0j0j0J0NNNNK5NN%k5k0k5k0%J0K0K0K5%j0k0%nNN%N%%k0j5J5J5J5
8701E0J0J5J5j5l5l0j0%%%K5K0K0nj0%K0J0j0n%NJ0k0k0m0l5j0NK0K0J5nj5j0NJ0j5j0%Nn
8698b5%K0nn%j0nN%J5nj0%j0j0J0N%k0nJ5K5J0j0J5J0J5NN%Nk0j0n%%k0%NJ0J5j5j5J0L0J5
8695D0nn%NNNNnnj0Nj0j5J5j0j0l5nJ0K5L0L0K5%n%nJ5J5j0k5k0%%nj0j0j5j0J5J5%l0k5%
8692b5J0J5%nnn%%%%nnNL0M0J5%k0j5%J0J0L0Nj5j5k5k0l0k5J5J5J5J5j0nj5j0%Nj5j0k0J5
8689e0K0K0K0J5%%NL0K5j5nj5K0M0J5j0l5l5j5j0j0j5N%j0nj5j5J0%NN%%NN%%%%J0NN%%Nn
8686Enj5j5k5k0NN%%J0L0L5%%%K0J5k0k0j5j5J0%%%l0k0j5J0K5O5L5Nk0j5NNJ0J0j0j0%%%
8683C5%j0j0J0Nnj0NNnn%Nk0j5k5k5NNJ5J5J0%L0NJ0J5N%j0j0%Nnj0j0j0j5j0%%j5j5j0J0
8680e5K0J5nnJ5J0K5%j0j0%%J0%J0Nn%nJ5J0j0%K0K0J5J0L0K5nl0l0j0J0J5k5k5l0%nk0k0
8677b5%L0L5L5K5K5K0nn5o0n0k5nj0%%J0Nn%j0J5K0K0J0J0J5J0NNn%J0K0%j5k0%J5K0J0j0
8674G0%%J5J0%K0M0J5nj0Nj5k0k5j5k5k0nN%NNK5J0nj0nk5l0k5k5k0k5k0J0J5L0K5K5K0J5
8671C5K0J5%nK0J0J5n%j5j5l0nK0K5K0K0nk0j5k0j0j0k0j5k5l0k0k0j5NL0L0L5K5L5M0K0j0
8669A10j0j0j0j0%nNk0%j0J0J0NNJ5J5N%k0k0k5k5j5m0k5j0K0K5J5K0L0L0K0Nj0l0l0l0k5
8666c5j0%NK5K5L5K0j5j0j0j0%%NNL0L5L0%k0%%k0k5l0nJ5j5j5%%nnnnNNK0J5N%J5J5J5K0
8663A05j0k5k5k5k0%L0L5L0K5N%nl0k5k0nj0k0%J0J0%NN%J0N%%nK0%k5j5k0NK5%j0j5j5J0
8660A0J0%L0K5L0%j5k0k0k5l0k0k0%nK0J5K5M5L5J5J0j0k0k0k5l0l0k5m0%K0K0J0NJ5L5J0
8657C0j0NNK0J5N%j0j0nn%%J0j0%%J0Nn%J0J0J5J5%%J5K0J0J0l0l5k5k5J0J0nnJ0J0%J0N%
8654H5nnj5j5n%j5j5%%N%%%%nJ0J0%k0k5NK5j0j5j5J0J0nnnnK0K0nnNNJ0J0J0J0j5j0j0nN
8651B0Nj5j5nnj0nnj0j0j5K5K0L5%j0J0n%NJ0NN%N%N%%J5J0nn%%%NK0K5k0j5j5j5K0K0J5K0
8648A15%m0m0m0j5j5k0m0m5j5K0M5L5K0NN%j0J0%K5K0K0J5J5%k0k5j5j0%J0K0K0K0L0K5Nj5
8645A15k0nnj0nk0j5j5NK0J5nnj5j5k0k5j0J0L0L0J5J0J0NN%NNJ0J5j0k5l0l5nj0nnn%j0j0
8642c5j0J5NJ0K5J5n%k5nNj5j0j0nj0j0j0J5J0NJ0nnJ0J0J5J5J5K0NNj0j5k0k0%%k5k5k5n
8640i5%J0J0%%k5k5J0K5K0K0K0n%n%J5L0NJ0nJ5%j5nj0L0J0k5k0%K0J0J0j0n%L0K0Nk0m5k5
8637a5j0NNj0j0j0j5%%j5j5nK0J5J5%%J5J5K0J5j0k5j0j0NK5K0K0NNJ5J5L0%%j0nj0k0k0N
8634D5Nj0j0NNK0K0j0k0k0%NK5NNj0n%%j5k0nj0nj5%nj5j0l0j0K0M0N0K0j5j0j0j0k0k0N%
8631c5NNnnNNJ0j0nj0N%j0nK5L0L0NJ5j0j5j0nJ5J5J5J0j5j5j5nnNNNJ0%k0nn%%k0j5j0J5
8628b0J5J0N%K0K0%NNJ0J0NJ0J5J0n%%%%%%Nj0k0k0k0k0l0%M0K0j5j5k0j0j5j0j0j5J5K0L0
8625A5N%k0j5j5%n%%l0k0l0nJ0L0J5K0J0j0N%J5J5NNK5K5K0k0k0k0nJ0K0%j5m5j0NK5K5n%
8622A5NJ0K0J5nj0j0j5j5j0J0J5J0j5l5l0k0j0nK0J0J5nnJ5L5J5j0J0NJ5J0%NJ5J5nnnj0J0
8619G0J5K5Nj0l0k5l0k0%%Nnj0Nk0j0K0L0K5j0j0nJ5J0K0%%%j5nj0NNNNj0j0j5j5j5l0j0J0
8616d5L0L0%NNK5L0J0j5j5j0J0J0J0j5j0j0j0nJ5J5J0j0j0NNj0j0j0J0J5J0NNNNj5l0NNJ5
8613F5n%K0%nj5NN%%%%%j0j5NNJ5nj0j0N%%k5j5j0%NJ0J5J5J5J0J5J5K0J5%%n%k0j5k0j5j0
8610E0%Nn%j0j0NN%%j0%NN%Nn%J0J0nnj0j5nnN%J5J5J5K0%J0j0j0j0nj0j0j5j0J0J0J0J0N
8607F0%J0J5J0J5%Nj0nJ0J0J5J5nk0m5n0m0m0j5J0K0K5K0%%%J0NNNn%%J0Nj5NN%k0nJ5J5J5
8604F0J5K0J0J0%Nj5j0j0j5j0j0%%%%j0nJ0NK0K5%%J0K5J5j0k5l0k5NK5K0Nj5k0n%%j0j0N
8601E5N%Nnj0J0NL0J0%k5k5J0K0J0j0j5J0Nj5j0k5k5l5j5%%NJ0NNJ5K0J0j0k5k0%%NNNJ0J0
8598A0J0J5n%%J0j0l0l0k5%K0K5J0J0j0J0n%j5J0J0j5j0j5NJ0K0K0J5K0NK5J5K0K0Nj5j5k0
8595A00k0k0k0l0l5m0m0l5j0K5N0M0N0K0Nnnj0j5k0J0N%NNj0%j0nj0j5j5k0nnK0%j0J5J5J0
8592c5%%NNNNJ0NNN%%NN%%nJ5K0K5J5j0j5j5k0k0nnj5j0%K5K0%j5l0k5nJ0J0J0J5K0Nj0j0
8589eJ5L0M0L5L5J5%k0l0l0l5j0L0L5J0k0m5k0%%%nJ0NL0J0nnnnk0l5k5k5nnj5NK0J5Nj0j5
8586e0j5l0l0J5M5K5nj5j5%%K0K5NJ0J0Nnj0nnj5j5j0J5J0j0NL0NJ0J0J0%J0J5J5%nJ5K0%
8583I0Nk5k0l0k0J0%K0J5J0J0j0J0K0K0L0J0j0j0k0J5J0J0nj0k0k0j5j0j5j5%nn%%%nj0NN
8581A5nn%N%%j5l5k5J0K5K5NJ0J0Nj0j0J0J0J5L5J0J0nl0k5k5j0k0%%N%k0%J0NK0K0K5K5J5
8578H5NJ0j0l5l5k0j5nn%K5K5K5%%%nn%k5k5k5k0k0j0j0K0J0nn%J0K5K5L0nj0nJ5K0Nj0j5
8575A0N%%%K0K0nk5k5j0%n%J5J0NJ5L0K0Nm5l5j0J5K0%j0j0j0j0NK5J0%%j5n%%J5NNNk0NN
8572C0%NN%K0J5J5J5J5nj0j0j0j5k0k0nnNk0k0%J0Nk0j5%%K0K0J5J5N%j0j0k0%k0j5k0NNJ0
8569c5NNM5J5Nj5n%nnj0%nj0%j0J5J0N%j0J0NJ0k0n5l5j5j0J5K0K0J5%nJ5J5M0NNj0j0%j0
8566@%J0J0Nj0nj5J0n%J0J5%k0l5%J5K0Nj0%%j5J5n%j0%k0j5NNJ5K5nJ5K0K5nl0m0%L0N%n
8563A0J5J5J5n%%nn%j0%nj0j0j5l5l0l0j0J0NNM0L0M5K5J0J0Nj0j0l0k0k5%n%NK5N%%J5J5
8560C5%Nj0k0j0j5NJ0%K0K0J5K5K5NN%%k0m5l0j0j0j5k0k5k0NK0%n%J5L5L0Nn%j5j5nJ5J5
8557A5J5%%%K5J5nj5j5NNnj0j0j0nJ5NNj0j0j0nNM0J5K0j0n%%K0K0nj0NK5K5nnj0j5NNJ0%
8554A25k0l0j0k5j0j0j5k0NNk0j5NJ0j0j5j5L0M5J5J5%%j5j5%J0K0nj5j5l0l0l0%L0L0J0J5
8551@K5K5J0j0l0l0k0%%NJ0J5%NNK0J0K0%j5nj0J0L0NJ0nnK5K5nnm0l5j0%J0J5NJ0j0j5n%
8548D0nnj0nnnJ0L5J0N%n%k5l5l5j0J5L0L5K5%j0J0K5K0nnnnnnJ0j0j0n%%J0J5K0J0n%%%j5
8545I5k5%%j5j5k0k0k5k0k0k5k0k0nJ5L0K5%nK5L0J5j0nnJ0J0Nk0%j0J5J0j0J0%%J0NNJ0j0
8542B0nNK0K5%l0l0m0j5NJ0J0%k0j5Nj5j0J0K5K0N%K0K0K0Nnnn%NNK0K0L5M0J0j0l0l0j5k0
8539F0j0J0%%j0nJ0J0j5j0%%j0n%%NNJ5J0Nj5l0l0k5nK5L5K5N%nk5k0j5J0%k0k0k0J0%K0J0
8536b5K5J5N%j0%%J0k0%%%J0j5n%n%j5NJ5J5n%J0J0%%NNnk5%%%nj5N%%NJ0nnnJ5L0L0K5L0
8532A15J5nl0k5k5nK0J5J0nj0j0nn%j0j0n%%K0J5J0J0NJ0%N%nj0j5J0J0Nk0k5nn%nk5k5k0
8529c5N%nnj5j5nJ5J0J5%NJ0J5%%nn%Nn%j0j0j0nNJ0L5j0j5k0j0J0K0K5J5J5J0J0j0l0l5l0
8526e5l0n%%N%K0K5K0K0L0K5L0%l0k5k0k0j5j0j5N%J5J5J0j0nJ0J0%%%%j5j0k0l0l5l0j0N
8524a45n%J0L0L0J0nJ0K0L5K5K5nk5l5j0J0K5L0K5j0j0j0j0nnJ0J0K0J5K5L0J5M0M0%j0j5
8521A85j5J0J0Nk5k5k5l5m0l5k5k0%K5L0%j5k0%J5L5L5K0K0J5K0j0j0%nJ0j0nj0j0j5j0J5
8518H5%Nnl5%%%nn%Nj5%nn%j0%j0nJ0J0j0l0j5j5nJ5L0L0K5%j0j0nnn%J0J0J5J0%%k0k0NN
8515B0J5nj5j5j5J0K5M0K5L0Nj0NJ0NNJ0J5J0j5n%nk0k0k5nJ5NNN%J0%NNK0%k0k5k0%n%j0
8512F5nj0j0J0Nj5j0m5%NJ0nn%L5M5K5n%j0j0j5j5j5J0%k0k0k0NNj0m0m0j5J0J0J5M0L5M0
8509C0K0K0%n%%J0L0K0Nk5k0j0nj5j5%nJ5K0L0K5nm5m5k0nnNNK0%k0%j0%j0J5NNnn%k5NK0
8506EK5%j0nj5%J0K0%%%%%nnK0%NNj0n%NJ0j0%%J0%%%%%%NNNN%%%j5nj0nj0nj0J0Nj5j5J5
8503A0J0J0k5k5NM0J5J0J0%J0j0nnj0j0nnj0J0J5n%k0J0J0J0J0j0nnj0nN%J0J5J5j0l5l5l5
8500e5l5l5j5nnn%J5K0NM0O0N5L0%nk5nJ5K0K5%%j5j5n%NJ0J0J5%j5k5k0l0k5j0K5K0nl0k5
8497d0nK0M0K5J0J0J5J5NNnn%k5l0j5%%j0k0j0j5j0l0l0j5J0L0K5L0J0J5%%J0J5N%NNJ0j5
8494C5j5%J5n%%%%nnNNj0j0j0J0J5J5j0l0j5NNNj0n%%j0nj5l0n5k5NJ0J5K0J0NJ0J0K0K0n
8491c5%%NN%L0K5N5L0J0Nnj0j5NJ0J0J0%j5j5j0n%Nj0j0n%%%j0%j0nn%j0%k0l5j0J0NNK0L0
8488C5K0N%J0%%nk0j5J0L5L0J5J5J5Nk0%j0j0j5N%l0k5j5N%n%j5k0j5nK0K0%N%N%%%NJ5K0
8485G0j0j0NNNNJ5J0%%j0%j0nnnj0n%Nk0j0k0j5%NnJ5K0nN%J0J0K0J5J0j0nk0j0%K0M0L0N
8481A35%k0j0l5k0%K0K0L0K5%k5k5j0J0J0j0nj0j0J5J0%Nj0NJ5J5j0nnj0J0k0%nNk0nnj0j0
8479C5j5J0nnj5j5J0nj0j0nnK0NJ5nnJ5NN%%J5nnJ5J0J0j5j5j5NNN%%J5J5%J0J5%j0nj0j5
8475D5l5k0NNNNJ0J5J0NK0J5j5j5%NJ0J0k0k0%n%Nk0k0J0J0J0NN%NNNJ0NJ0nk5j0nNNNJ0N
8472F5Nj0nJ5J5J0J0k0k0j5j0nJ5%%j5j5k5k5j0K5L5J5N%%K5K0J5J5nk0k5l0%%nnj0NJ0k0
8469A0j0%K0K0K5K0M5K5J5j5l0l0nn%j5j0j0k0j5N%%nj0NNj5j0NNJ5nnnj5j0k0NJ5L5K0J5
8466D5J0NK0K0Nk0nj0J0NNNJ0j0k5k5NK5%%j0NK0J5%K0M5J5nl5l0k5j5j5k0k5j5NNNJ5L0L5
8463I5J0j5k0%j0J5K0%NNNNK0NNk0l5j5j5%nJ0J0K5%K5K0NNk0j5j5k0l0l0nj0%NN%NNNNNN
8460E0%NJ5J5nnN%j0nj5j5N%J5J5nnNK5J0j0l0j0j0j5nj0NJ0K5L5K0l5l0k0%j0j5NK0K0K0
8457F0%k0k5l0%NL0L0L0K0nj0j0%%j5j0n%j5j0%J0J0%nnk0J0K0K0J0NJ0J0j0nK5K0L0L5j0
8454A80j0k5j5%nj5k0j0j0nnnn%Nj0n%%K0K5K5K5%nnnnnk0k0%%%j0j5j5%%j5j0%%J5J0%%J0
8451D0J0nnJ5J0J5J0%%k5k0j5J0J0l0k5j0K0K0%NJ5J5NNJ5J0k0j5j5j5%NK5K0J0k0l0k0%N
8448B5%%j5k5L5L5K5K5J0J0J0J0%%J5J0j0nm0m0j0K5J5J5%%NJ0Nl0m0m0%K5K5%k5k5k0j5%
8446e%J5J0NK5L5L0NJ0J0j5k0j5nnk0j5J5L5L0Nj0nj0j0j0j5k0k5j5J0j0j0k5k0nnj5j5j0
8443i5J0K5K5nnJ0L0K5j0j0j5%%%%%K5K0%l0l0k5%L0L5M0L5L5K0j5j0k5nj5k0nJ0%Nn%j5k0
8440B0k0k5NNj0j0nJ0NJ0j0nj5J0K0J5J5J5%Nj5j5J5J5Nj5k0m5k5k0J0NJ5M0N0K5K0J5J0J5
8437A20K0nj0j5j5j0j5j0j0nj5k0%%%%N%%N%NNL0L5K0nnj5j0k5k0NK5L0%k5k5nnj0nk0k5j0
8434c5J0K5K0M0J5J5k5k5l0l5j0NNK5K5K0K0J0J0L5L0K0j5j0k0m0j5%J0j0k5j5k0k5k0k0K0
8432c5K0J0j0j0j0j0NNJ5J5K5K0J5J5NK5K0K0nk5l0l0l5m0k0%K0K5N%NL0J5J5%K5K0%k0m5
8429E0l0l5%%%NK0M5L5L5J0%%nJ5J5Nk0k0k0%Nn%j0l5j0j5nnn%k0j5j5Nn%N%j5Nj0J5NJ0N
8426a0J0J0J0%%J5J5J5K0%%j5k0j0k0Nk0k0j5nnNNn%%%J0J0J0J0%K0NJ0NN%NJ0J0%%nj0%%
8423F0j0j0%%%%J0J0K5J0n%N%k5k0j5k0%%K0K0L0L0Nk5l0k5j0j0j0n%%k0j5j5j0J0J0nk5j0
8420g5J5K5L5%%j0J0%nNK0M0M0K5j0k0k5%%j0j5%K0K0%J0J0j5k0%nNj0%%k0j5j5J0K0K0j0
8417E0j5k5%%NJ5M0M5K0j5l5l0NK5K5NJ0J0J0j0nK5K0J0l0l0j5J0J0n%j0l0l5j0K0L5K0J5
8414A30n%k0k0NNJ0J0j0j0k5k0k0k0j0j0J0J0K5K5J0J0J5K0%k5m5k5J5J5K0nj5j0J0K0J0j5
8411F5k5l0k5%L0N5M5K0nnj0j0nnNNk0k0k0k0n%j0j5j0j0j5J0K5K5%%J0J5K0%k0%j5J0Nj0
8409C5n%j5j5l0j0%n%%J5J5J0J0J5%j0nN%J0nnn%nJ0J0J0J5n%j0j5nJ0%j0nj0n%K0%J0J0J5
8405D5nj5j5K0L0K5K0nk5l0k5j5k0k0%%nK5M5L5K0k0k0%%nj0j0j0%%K0K0N%nj0j0j5NNNj0
8402B0j0j5nnnj0N%J5J0J5J5%NJ5J5K0M5K0j5l0l0l5j5j0j0nj0nJ5J5J5NNJ0J5J0J0%j5j5
8400E5j5nnj5j5%J5J0J0NJ0K0nN%J5J5J0J5n%Nj0k5l0j0k0j0j5N%%nj0j0%J0L5M0K5J0%k0
8397H5j0j0%Nj5j5%%j0nNNN%K0K5%k5l0l0m5m0l0NJ5J0J0J5L0L0K5N%%l0%NJ0j5l5l0j0NK5
8394d5L0K5nk5j5j0l0%J0L5L5J5j0j0m5k0j5NK0J5J5K5%J0%K0M0M0L5%nk5j0NN%j5m0k0k5
8391A5j0j0j0l0k0k0J5J0J5L5K5K5K0%j0j0N%%Nj5j5J0J0%%j5j5J5K0K5L0J5K0%k0k0j5j0
8388G0nk0NJ0J0K5%j0n%Nk0j5j0J5M0L0L0j0k0k5n%j0j0nl0k5l0j0K5K0L0K5nk5k5k5NK5K5
8386E0Nj5%nnnJ0J0K0K0%k5l0l5j0J0%n%%%nJ5NJ5K0J0J0J5J0J0J0J0J0%l5m0l5j0j0%%NN
8383Ej5j5j5J0j0j5nnj0nNJ0j0K0J0J5n%J0J0J5L0L0M0Nj5j0j0J5Nn%nnj5k0j0nj5k0nj0j5
8380d0j5nJ0%nj0j0NNNNNNJ0%nnnnk5k0j0K5N5N5N5L5j5j5j5j5J5nj5j5l5j5J0N%%nj0J5J0
8377A0nj0k0k0NK5M5M0K5Nk0l0l5k0k0j0j0%J5K0L0K5J5J0Nj5k0l0k5j0nJ5J5NJ5j0%j0%K0
8374B0L5N0K5Nk0l0j5%nJ0J0j5l5l5%%J0J0J0J5K0K5Nj0l0j5k0%N%J0N%k0k0j5J0J5%j0j0
8371a0n%%J5J0J0J5%%k0%J0nnnJ0j5nj0%K0%%n%J0nj0J0%NnnNJ0nk5k5%J0%J0J5J0J0j0k5
8368a5l0j0%K0L5K0J0j0j0J0K0J5J0J5j0%k0l0j5K0L0K0j5k5k5j0j5NJ0J5%nJ0J0J0K0J0J5
8365H5k5l0k0%%K0J0NJ0j5%k0k0l0k0%K5K5L5J5J0j0nNJ0%j0nNJ0j5j0nj0j0J0K0K0j0l0k5
8363enK0J0J0nnJ0J0L5M5L5K5%j0k5l0k5j5j0k5k0j0j5l0l0k0%K0%Nnj0%%K5K5J0%%J0K0J5
8360C0%j0%j0n%nj0j0nJ0%%nnNJ0J0J0J0NK0J5N%NJ5nnnj0J0J0J0nj5J5K0N%j5k0j5l0l0j0
8357a0J0L5L5Nk5m0l5l5l5k0N%NNNj0nNK0K5K5%%nn%nJ5J0L5L5L0nl5j5NN%Nn%nJ5J0J5Nj5
8353E5nJ0%K5NNNNJ0NNNnk5k5k0J0L0K0%k0j5%J5J0J0j0l5j0j0%K5nnn%j0j0NN%k0j0J5NJ0
8350E0%k5nnJ5%j5j5j5j0nnJ0J5K5K5J0j0j0j0nl0k0K0L0J0j0j5j0j0K0M0L0%l5l5k0N%J0
8347eNJ0K0K0J0j0j0nn%j0j0nnJ0NNJ0K0K0J5j5j0j5N%nnj0nnj0j0nJ0nj5j5N%%%N%%%J0j0
8344b0N%%%%NNNJ0NJ0NJ0J0n%NK0K0J5%j0j0k0nK0J0j0j5j5J0J0J5J0K0K0J0nj0nj5j0j0j5
8341G5k5%%%j5l5j5j5%nj0K0J5nNNJ5J0k0j5j5j0j5j0K0K0J5J5J5K0%Nj5l5l5j0%K5K0K5J0
8338C0j0%%J0J0%%l0l5j5j5j0j0j0J0J0J0%N%N%k0k0k0J5J5L0K0K5K0J5J5J0J0j0k0J5J5j0
8336F0j0l0j0%n%%k0k5j5NJ0J0n%%%K0K5J0j0j5j0nnJ0J5NNj5j5l0l0nK0J0K0NNNK0J5J5K0
8333E0J5nnn%j0l0l5j0K0K5NNNN%%J0K0K5K5Nk0k0k0j5j0j0j5J5L0L0J0j0j0%k0k5k5j0J5
8330ENNl0k0%NL0L0K0J5K0%%%NNNN%%k0k5k0%J0L5L0L0Nj0k5k0k5j0j0n%nJ0J0%%J5nj0j0
8327E0j0%k5k0j0J0L5L5L5%l0k5nnnj0NK5K0Nnj0J0J0Nj5j5j5j0l0l0k5k0k5%%J0J0K0K0%
8324d0j5nK0NJ0J5K0J0j0%%J5K0J5%j0nnnNJ0%%n%%N%%nnNN%%n%J5J0nk5l0l5nj0j0j5J5J0
8321d0M0M5K5K5J0Nnk5j0j0NNk0l0k0NNL0L0L5J5nj0j5j0j5k5l0k5k0j5j5%nNNJ0J5J0J0J5
8318@J0J0J0K0J5%nj0NJ5J5J5J5k0k5j5NNNj0%J0J0N%%NJ0J0nj0J0J0nnJ0%%j0j0j5l0k0J0
8315D0J0J0J0%k0l0l5j5J5J5NK5K0L5J0N%%Nn%%%n%j0l5l0m0%K0Nl0k0nL5L5K5Nj0j0J0Nj0
8312C5n%%j5j0j5j0j5j0j0j0J0J0K0NJ5J5J0J0%Nj0J5%K5Nl0j5N%%J0J0j5j5j0j0J0Nnnnn
8309eJ0J5%%K0K0%%j5j5j0J5j0j0j0j0nnj0j5j0NK0K5J0J0%%k0j5l0l5n%J5J5%%K0j0NN%N
8306c0nJ5N%nnJ5K0J0J0%%%nn%nnnnNN%k0nnN%nnNj5j0j0j0J0L0L0K0J5%k5l0%K5%%%%%%J5
8302B5L5L0J0l0m0m5k5NK0K0nj5j0nNL5N0M5J5k0k5m5m5k5nK0J0Nnj0K0K0J5K0%k0%NJ5J5
8300F5j0l0l0j0K5K5J5J5J5J5J0nj5k5l5m0j0J0J5J5nj0NK5J5J5J0J5N0K0J5j0j5j5j0k5j0
8297H5k5j5j5j5NJ0J0%N%NJ5J5J5J0K0j0l0n5n0l0NJ0K0J5K0K0j0J0K0K5K0J5N%j0%j0nJ0
8294A10Nnk5k5j0J0Nnj0%j0%N%K0J5j0%J5%Nj5j5J0j0j0Nj5k0k0j5Nj5l5j5J0J5NNJ0NJ0J0
8291eJ5nNJ0J5J5nj0J5j0nk5l0nn%K0K0J5J0J0J5K0K0Nk0k0k0j5j0j0j0nnK0K0J0J0%%nnj5
8289B5j0%%j5k0j0j5%%k0k0%nN0N0L0nj5k0j5J5M5K5j0%L0L0J0Nj5j5k0k0NJ5L0L0J0J5NN
8286A80Nk5m5m0l5%k0l5l0%K5N0N0L5J0j0l0j0j5NNL0J5j0NK5K0%l0l0l5l0n%J5J0K0K0nn
8283H0J0NJ0J0j0nk0k0nnj5j5j0nNNj0j0N%NJ0j5k0J5J5j0j5%%K0K0NJ0%J0J5K0nnN%J5J0
8280A05J0j0j0nnj0%%J0J0%nN%J0%j0nj0l0%k5nj0nnJ5J0L5J0%j0j5j5J5J5NNj0%k5k0j0J5
8277B0J5K0L0L0J0nj5l5j5j5%%n%N%j0j0J0NJ5%j0nN%NNk0k5N%J0j0k0k0NJ0%%%%%J0NNNj0
8274@nnJ0J5J5L0M5L5Nj0j0j0j0j5j5J0j5j0j0j0J0J5Nj0nnK0J5J5nnnNN%%j0j5NK5NJ0nj0
8271A00l5l5j0%j0l0k0k5j0%K5%%nJ0J0NNK0J5K0J5NJ0nnj5j5k0%%j5nnJ0K5J0J0%%J0J0%
8268E0K5nl5m5k5J0%J0L5J5J5J0NNJ5J5J5J0J0j0l0m5n0j5%J5J0K0nl5l5j0j0%K0K0J5J0k0
8265b0n%%%L0K5L5J5J5L5J5nk5l0j0J0J0Nn%NNj0j5N%J0j5%nJ0NJ5K0%%j0k5l0k5k5k5%%N
8262a0L0K5K5j5m5l5%K0J5J0Nj5nnnNJ0nnJ0Nn%%J0j0nnJ5K5%j0j0j5NJ0%%%N%n%J0L0J5K0
8259I5Nj5%%%k5%J0%k0m0j0J0J0J0k0j0j5%NN%J0N%nJ5K0K0K5K0K0J0J0K5k0k5k5j5j5j0j5
8256D5N%j0l5l0nn%%%%%J0M5M0M5K0j0l0nj5j5%%J0K0nnj0j0K0K0K5%nn%%J0J0%l5l0j0%l0
8253B0l0j5J0L5J0nJ0J0J5K0j0nj5j5j5%j0nj5J0L0K5J0NK5%N%%%N%J0j0nnNJ0J0j0%Nk5k5
8250F5j5j5nk0l5j0%K0K0k0nnJ0K5J5J5j0j0j0nJ0J0J5J0j0j0NN%%NNj0j0NNnn%%J0K5L0K5
8247A20%j5l5l0l0j0J0J5NJ0J0n%%nj0J0NNk0j0j5J0J5J0Nk5m0l5l0j5J0J5J0K0K0L5J0NN
8244C0%NJ0J0J5%j5NJ5K0%J0j0l0N%J0j5k5j0%K0%nj5j0j0j0j5k0NNj5l5k0%J0J0%%j0j0J0
8241h5J0%k5k0k0%L0N5O0M5K0Nj5l0j0%NnnJ0J0nj0j0j5k0NM0L5L0J5j5j0J0J0%k0l5l0l0
8239b0l5j5%J5J0K0J5K5K5J5nj0j0l0l0j5%K0%nk0nK5M0M5K5Nj5j0J0J0K0%NJ0%nj5k0j5k0
8236D0j0nk5l0j5Nn%j5NK0Nnj0nJ5K5N0L0L5%N%k0l0%k0j5j5k0J0J0J0J0%nJ5K0%j5j5J0K5
8233F5Nj5j5nnJ5M0L0J5n%k0k0J0NNj0j0j5j5j5j5j5j0k0j5j5N%%NnJ0NNj5NK0J5K0%NNn%
8230B5NJ0%%N%nnj5j5k0k0nJ5j0j0J0J5K5Nn%%nJ0J0%nnJ5J5J0k0j5nj0J0Nnj0%nN%j0nj0
8227b5j5NK0L5M0K5L0%J0J5nl0l5j0J0%k0k0k0j0NJ5J0%%j5j5j0n%nj5%K0K5L0L0%k5j5k0
8224A0%J0%Nj5l5k0k0NNJ5J5K5K0J5J5nk5k0J0NJ0NL0K5L0K0Nnj0k0k0m5m0j5K5K0K0%%%n
8221D5%%%%J5K5J5J5%j5j5k0j0J0%%%%J0j0j5j5nJ5J0J5j5l5j0nNJ0j5k0J0NJ0%%K0L5K0j0
8218G5nnnj5j5k0k5k0J5K5N%%%J0%K5K5K5J5J5nnk0j0k5k0j0j0j0j0k0k5j0NN%nJ5Nj5j0N
8215e0J5K0%%%NM0J0j0j0%K0NN%nk0j5k5j5j5J0j0j0nj0nnk0NK0J5J0J0J0NL5J0J0J0%%nn
8212C0J0J0Nj5j5j5%nj0j0k0K0M0L5L5J0J5J5k0k0j5k0j5l5l0N%Nj5j0%%%%%nK0K0NN%NJ5
8209C0%j5n0l5j5K0N0N5N5J0nk0nnj0l0k0k5k0%nNL5L5L5K0nnj0j0nJ0J0nn%%NJ0j5j5nnJ0
8206E0j0j5j5j5N%%NNK5K5J0J5%J5K0j5n0l0nJ0NNNN%nL0L0J5j0k5k5j5N%N%K0L0K0Nj5k0
8203I5%j0%j5nj0nk5%NJ5%%n%n%n%%nJ0j0nj0%L0J0J5j5j0nn%nnnnnj0j0k5nJ0J0K5K5K0n
8200D0j5k0k0%%%K0J5J0J5n%j0nj5j5l5nK0K5J0J0NNj0J0K0K0L0J5j0k0l5%nnk5k5k0%J0L5
8197A5K5%%nJ0NK5K5%l0l0nN%K0J5j0l0l0j0n%K5K0L5M5K0J5J5j0k5k0nnj5j5nnNNJ5J0j0
8194H5j5l0k5m0l5nJ5K5J0%%%%k0k0NK5L0J5j0%K0K0NNk0nnk5k5k5%%%NJ5L5L0J0NNK0J5j5
8191H0l5j0M0O0K0j5j5nnk0j5j5N%%N%J0J0%%j5k0NNk0j0%%%%J0J5J5J0N%NN%NN%j0J5J5K0
8188A55%k0NNnJ5Nj0k5m5k0k0k0%%%%%j0%%J0NNJ0J0NNJ0J0J0NJ0Nk5k5l0j5j5%J0J0J0Nn
8185C0nJ5J0%%J5K0J0j0k0j5nK0K0J0j0m0k0J5K0%j0NNNl5l0j5J5L0L0L5J5j0nk5%j0nnk5
8182B5j5k0J0J5N%k0j0J0NNj5j0K0J5k0j5j5nK0Nk0j5%L0J5%%NJ5NJ0J0j0k0k0m0j0j0J0J5
8179d0J5J0J5L0L0K5nj5NK0K0K0n%%J5L0%m5k0%J0K0NN%nk5k0k0NNL0K5NNj5j5j5j5k0J0N
8176H5Nk0nn%NN%J0N%%k0j5j0j0j0j0k0k0NJ0J5K0J0J5NJ0J0K0n%nj0J0K5NN%j0nl0l5l5%
8173@%K0K0J0NNJ0j5l5k5nJ0%K0J5NJ0%%NNk0l0l5j0NK5K5L0J0j0k0k0k0NK5K0J0NJ5J0N%
8170H5k0k0j0n%K0%j0k0k0nj0%%J0J0nnk0k5NJ0NJ0NL0Nj0k0NJ0j5j5J0Nj0k5%K0M0M0K0j0
8167F5j0nj0J5J5%%N%j0j0J0J5%nn%J0Nk0j5k5k5nL0L0L5J5K0j5j0k5k0j5j0nnJ0J0k0k0n
8164enK0K0J5J5J5j5k0k0NN%Nk0k0j0j0%%k0k0%N%NJ5K0Nk5j5%L0L5L0j0j0j0%nN%L0L0K5
8161I5K0J0J0j0j0j5j5l0k5nnJ5J5j5j5nnJ0NJ5J5nk0k0J5K5j0j0j0%nk5k5J0NJ5J5J0J5J5
8159E0K0J5K0j0nNK0J0j0j0J0K0J5nnk5n0n5k5%%n%K0K0J5K0J5nNJ0%%J0J0nnnnj5j5NNNN
8156G0J5J5J5j0l5l0m0nL0L5K5J0j0j0j5j0%%k0j5j5J0L5M0K0%nnk5k5l5m0j5k0NJ0J0j0N
8153d5NJ5J0J5K0J0j0j5j0j5j5%nk0k0NK5J0J5NNJ5K0J0J5nj0%%k0l0nJ0K5K0nk5l5k0nnj0
8150g5NK5K5K0j0%n%nN%K5K0J5nk0k0NNK0K0K0j0k5k5k5k0j0J0L5L0%k0nJ5K5K5J5J5%N%j5
8147I0m0k0k0k0nk5l5l5k0K0J0J0N%J5J5J0J0NNJ5K0J0J0NJ0J5K5j0nnn%L0M0M5J0nn%%k0
8144A55k5k5j5k0Nj5j0J5K5K5J0nj0n%%j0k5j5j5j5j5NK5N0K5Nj5k0j5%L0K5K0%j5j5k0k5
8142G0j5k5k0j0j5j0J5%N%K0J0j0j5j0j5j0NL0K5Nj5j5j5j0nJ5J5L0J0L0J5nnnJ5J0%%%nj0
8139H0j0k0m5m0k0%j0k0J0M0M5L0NK0K0nnj0n%k0j0NJ0%k5j0j5NNj5J0L0K5NJ0J5K0L0j0n
8136A20k0j5k5k0%%%%J0J0%N%NK0%k0l0l5k0NJ5Nj0nN%Nk0NK0K0%l0l0j0J5L5K5J5%k0nJ5
8133D0L0Nj0j5%nj5j0nnnn%N%%%%j5j0%K0Nnj5J0J5J5J5K5M0J5NK0Nnk0nk5j5nJ0Nj5k0%%
8130E5J0J5K5J0%nn%k0k5k0N%N%%%NNnn%NJ5%j5%N%%j0J0%%j0%j0NN%NNj5j5k0%%l0l5nJ5
8126d5K0J5J5K5K5Nj0j0%nnj0J0L0K0nj5j0nnJ0J0J0J5k5k0k0%K0nk5l0k5%J5M0K5NNj5k0
8124A0k0j5J5K0K0nn%J0J0K0nnk0k0%%%Nnj0NNNJ0%%K0K0nnj5j0j0%j5j5m0m5NL5M0M0K5L0
8120H0j0%k0j0J5K0J5j0k0J0J5J0j0j5K0K0J0k5n5n0k5J5K0K0NNj0nNJ0NNj0j0J0%%%J0%N
8118D5%%%NNn%%J0J0J5%NJ0J0NNJ0Nnj0n%%Nj5j0l0k5nnNN%Nj0nj0j0NNK0J5K5K5J0l0k0%
8114F5n%nnJ0Nj0j0nj0j0j0j5k0j0NNNNNL0K5K5K5K0%nnj5k0k5j0nj0nnJ0Nnk0l5j0%Nj0n
8111e5%L5L0J0NN%k0k5k0J0M0K5L0NL0K5K5%j5l0l0l5k5k0%J0J0J0J0J0J5J0J0J5J0nnnj0
8108H5J0J0NNl0k5k5k0N%nn%nN%nnNNJ0J0%J0NN%Nj0j5%J5K5K5j0nj0J5%j5l0l5j5J0K0%%
8105B0%N%N%Nj5j0j0%K0%NJ0J5J5J5J5nl0l0k0%J0J0J0J0j0k5m5k0j5J0J0K0J5L5J5J5j0n
8102D0j0j0j5k0J5NJ5J5J5J5J0J5Nj5k0k5j5%K0J0L0K5J0J5j0j0N%nm0m0k0nJ5L0M5L0%j0
8100A15j0k0j5nnnJ5J0K5M0L5J0j0j5k0%j0%j0j0j5nnJ5J0J0J0j5j5%j0j5j5nj0nn%j5k5l0
8097c0%K5K5K0J0J0M5M0K0%m0k0J0NJ5j0k5l0%nNJ0j0J0Nj0k0k0%Nj5j0j0j0NNK5NJ0J0K0
8094G5%J0%J0j5m0m0l0j5J0M5O0L5%l5m0m0k0NJ0J5J0J0j0j0%NNj0k0j5J0J0J5nnn%NNNnJ5
8091A0K0K0J0J0J5J5j5m5m0nK5K0%j5j5J0J0NNJ0%j5n%%k5j5K0L5M0L5J0%%n%j0j0J5J5J0
8089A45j5%nj5k0l0j5k0m0l0j5NJ0%%K0j0J0J0M0M0K0NJ0J0K5K5%NJ5j0j0j5k5n%nJ0j0k0
8086I0m0k0k5j5J0j0j0k5%J0K0K5L0J5J5%j0k0j5k5l0k0NJ0K0J5J5K5K0J5j0j0nK5J0j5j5
8083E5j0J0NJ0%%N%nj0k0k0j5j0j5j5%%%NJ5%%%J5J0J5J5J0J0J0J5J0Nj0nj5j5J0J0J5nJ0
8080I5NJ5J0%%%%%l0l5l0%K0J5nl0l0j5j5n%NNJ0J0k0k0J5L5L0J0j5j0%%J0K0%NnnJ5K0j0
8077G0j0j0j5nJ0NNnk5l0l0nK5L5L5J0%k0j5k5%%K0Nj5j0nJ5L5K5K5%k5k0j5NNJ5j0k0j5n
8075A0j0%%k5%%%%%K0J5K0%J0J5n%%J0J0J5j5nnk0j5j5%%k5k5nnK0J5NJ0%NNNNNJ0J5%%%%
8071E0J0J0j0j0J0NL5J5j5j0l0NJ5J5J5nk0l5nnnnk0j5n%nj0j0k0J0J5nnj5NJ0J0J0J0J0J0
8068A0J5J5J0%%%j5j5nnj0j5j0j0k5%K0K0K0K0K5K0K0K0J5nj5J0J5j0l0k5l5j5%%nn%K5J0
8066C5J5n%j5%J0j5Nj0j5J0NJ0J5J5L0K5J0j0l0l5l0l5j0j5nJ5L0J0k5k0j0nJ0NJ0j0%%J0
8063b5J5j0nk0J0J0J0NJ0nnJ0%J0%j5NNJ0J5K0j0j0%nJ0J5NNk0j5j0j0%%NNnnN%%NnnnJ0J5
8060B5J5%k5nnK0J5N%J5j0%NNJ0J0NJ5nk5k5nJ0%k5j5j0K0K5J5nN%K5K5J0j5j0j0J5%k0%j0
8057G0j0%Nj0nj0J0J0J0%J5M0K0Nj5nnj0nk0k5j0J0Nk5j5k0j0j0k5%j5k0l0l0J5N0N0N0NJ0
8054E0NJ0%NJ0J0J5j0j0j5k5k0nK0K0J0J0j0k0l5m0j5J5J5K5K5L5J5nk5m0l5j5NNNNK5L5J0
8051F0j5j5k5%J5K0j0j0j0j0Nk0%j0%%J0N%nJ0NJ0J5J0J5nnK0K0K5Nj5j0j5nNJ0K0nk0k0k0
8048C5j5j0J5J5J5j5j5J0J0j0J5j0K0%NK0K0%j0j0nj0nj5j5nnNNNJ0j0j0%K5J5%k5m5l5j5
8045e0n%M0M5K0K0J0Nj5j5j5j0j0j5J5J5K5L5J5j5m5n0j5NNNK5K5L5J5%%k5k5j0NNNNJ0n%
8042F5nj0J0L5K0J5Nj5n%J5J5j0%j0J0K0nk5m5k0k0%nn%nn%n%nk5l0j0j0L0K5J5J5J0J0J5
8039E5J5nk5l5l0k5nJ5J0nK0K0K0J5j0%j0nnNNJ0J5J0J0Nj0j0j0j5j0l0l0nK5K5K0%k0k5k5
8037e0n%NNJ0J0%k5j5j0J0J5NJ0nJ5K5K0Nj5nnnJ5%nn%nnn%k0k0j0K0M5K5J5j0j0j0k5k0N
8034c0K0J5nl5%J5L5K0K5%%%nJ5M0NNk0m0j5j5nJ5j0NK0M0N0J5J0j0j5j5j5j5k0k0j5j5k0
8031A0j5%%N%j5j5j5NJ0J5%NNNnJ5K5K5K5K0J0Nj0j0j5l5l0l5j5NJ0%J5J0j5%K0K0J5nj0j0
8028B5j5k0%K5J5J5nnk0k0nnj0j5n%K0M0M0K0%n%%j5j5%J5K5K5K5K5l0o0n0j5NJ0J0J5K0K0
8025H0J5nj0j0n%nj0j0nN%J0K5K0K0%Nk0nJ0J0K0nnj0j5j5k0j5m0k5nnj0%%K0%N%Nnnk0NJ5
8022a5%j5j5%J5NJ0j0J0J5J0%NNNnj0J0J0L0J0j0j0j0K0J5nnnj0K0J5K0nl0j5NJ0K0j0j0j0
8019F0J5K0%k0k0J0Nj0nj0j0J0nj5j5NNK0L5L0L0j0j0k0%%%N%K0K0K0K0J0j5m0m5k0%J0NN
8016I0%J5J0j5j5j5j0j0j5j0j5k0k0n%nnJ5K0L0NN%%K0L5J5J5K0K0NJ0k0j5j5j5k0%j0j5k0
8013D0%NJ0j5j0nnnJ5J0J0N%nNNj0j0j0j0%J0n%j0j5j5j5NJ0J5J5L5M5K0J0l0l5k0%J0J0n
8010E5nnnnnnnj0j0%%NNK0J5NJ0J0K0nnN%J0J0j0j0%nNJ0J0Nnj0%%nl0k5NK5L0K5K5NNj0n
8007A40j5m0m0nnnj5j5j5j0nnJ5J5K5K5K0K0L5L0j0j5l5m0k0j0k0k0nL5L0L0M0M5%J0%%k5
8004A40k5l0J0J0%n%NJ0%%J5K0%Nm0m5k0k0nnNN%%%Nn%J0J5K0K0nj0J0J0NJ0l0l0l5l0k5k5
8001f0%%NJ0%NJ0J0Nj0%J0J5nj0nnj0j0nnj0nnk0NK0K0J5%j0j5nK0L0L5L0L5%j5j5j5%K0K0
7998H0%l5l5k0J0K0J5J5J5n%j5l5k5J5J5K0K0M0K5Nk0k0k0NNJ0J0j0j5j0%k0m0k0nJ5L0L0
7996E0K0K0NJ0j5l5k5l0k5k5J5K0J5K0%%j0%K0M5K5K5%%k0k0j5j5j0j0nnj5j0k5%K5M0L0J0
7993H0n%K5K5L0%l5l5l0j0NJ0NJ0J0J0NNj0l0l5m5k5NJ5J0J0Nj5j0N%%Nj5NJ0J0K5Nnn%j0
7990A0%j0J0%j0j5j5j5N%nj0nnj0j5K0J5J0J0L0L5L0L5L0K0j5j5j5j5NNJ0k5l5l5j5NK5K5
7987E0J0N%%%%j0nj0l0k5k0j5J0J5K5%J0%J0K0K5n%NNK5N%nk5l0j0k0j0NJ5K0L0L0J5%l0l0
7984E5k0j5l5l5j5%NJ0NJ0L5K5J0j0NL0K5Nj0j0j0j5j0j5k0%J0K0nnnK0NN%nJ0J0K0K0j0n
7981H5l5j5n%Nj5j5k0%NK0L0M0J5%Nj5j5j0j5nj0j5k0j0j0J0J0NK0K0K0%k0k0%K0K0K0K0J5
7979A15j0k5l0nK0J0J0j0n%%nj0N%%NN%J5J0n%N%%k5k0%K0M5K0Nj0j0j5k0m5k0%J5NJ0J5J5
7976H0%nK0K0j0l0n%nJ5J0N%k5j0j0J0J0K0nJ0J0K0K0Nj0k5%j0k0nj0k0j0j5NJ0J5N%%Nj5
7973E0j0k0j0j5k0j0j5J5K0J5J5Nj5l5j0j0nnn%J5J5K0j0%nnNNnnnnK0K5J0J5N%j0j0j5j0
7970a5k0j5nnNNK0M0J5J5J0J0J5k0k5k5j0j5j0j0k0NJ0K0NJ0n%j5j5k0j0J0J0M0M5M0L0J0
7967A10j0j5k0j5%K0K5J0j0l5k5j0j0nK0K0K5J0%%j5m0m5k0%%NNNJ0J0K0K0%%j0j0j0j5j0
7964a5l0j0J0L0K5Nj5k0NJ0J0J5J0J0K0j0j0j0%J0J0j5j5j5j5NNK5K5K0nk0k0n%%nj5j5NN
7961eJ0J0nl0j5J0J0J5j0nNJ0L0nj0n%%J0J0%%J0K5N5J5j0j0j0nk0k0nnk0k5j0j5NJ0J5J5
7959B5J5J0%k0j0j0j0J0K0M5K5%k0k0%%%%j5j5j0j5j5j0k5%K0N5N0K5%k5k0k5J0K5L0K5L0
7956A55K5nk5k5nn%k0j5j0j0J5J0%K0NNNJ0K5%l0n0m5j5N%J0J0NNj0J5K0Nj0nJ0J0%k0%K0
7953H5%nnnK0n%%j0nnK0J5J5nk5nj0j0%%%j5j5j0nj0j0J5j0J0K0M0L5J5k0k5nj0nk0k5%J5
7950B5J0j0j5j0j5j0%J5K5Nk0j5k0k0j5NJ5J5K0J5K0K0J0nj0J5K0K5%%J0J0J0K0J0j5j0j0
7947A20n%k0j0nj0j0j0k0k0j0j5j5j5%%j0J5J5J0j0j0%NN%j0%%%K5Nj0j0k0%J0J0K5N%%j5
7945a0J0J5J5%Nj5j0j5j0%J0NK5K5J0%%J0j0l0l0k0NJ0J0J5J0J0K5J5j0NJ0J0J5j5l0l5m0
7942a0k0%J5J5J5J5NNnnj0j0J5K0J5j0k0k0j5K0L0K5J5NN%j0l5k5l0k0j5j0J5J0J5K0M0M5
7939I5L0J0j0m0m0k5J0K0K0%%NNj0j5%%n%j0j0NNNNJ5K0J0j5k5k5j0J0nnJ0J0K5L0L0NJ5j0
7936A35%k0n5n0l5j0J0%L0L0K5%NNJ5J0J0J0k0k0l0l0n%J5K0J0nj0%n%n%J0J0Nj5nnJ0J5n
7933E0nnJ5j5j0nK0K5K5NNj0l5l0J0NNnnj0NNJ0%nnJ5J0Nnn%%j0l0l5j0nJ5L0L0N0K5nm5n0
7930B0l0NK5J5K0L0K5NNnj0nj0j0Nnl0j0j0J0%j0j0%%J0J0K5Nj5j5j0J5J5J0J0j5l5l5k5n
7927c5J0J0NJ0J0J5J0J0NNnnj5j0J0J0%j5nj0nnj5%NNNNNNN%J0j0k0%%NJ5K0L5L0J0J0k0j5
7924I0j0j0J5j5j0J0NNj0%K5K0L0%l0m0l5l5k5J0L5L5J0j5l0k5k0K0L0L0K0%j0l0k0k0j5j5
7922c0NNJ5J5L0L0J0j0k0j0nJ5J0J0j0j0J0J0%%%nj0Nnj0n%K0nj0n%%%Nj5%J5nj0nnK0%NN
7919E0j0j0nNJ0J5J5l0n0m5l0%K5K0K5j0j5k0%J5L5L5L5J0J5NNj5j0k5k0l0j0NJ0J0J5J5j0
7916C0nnJ0J0K0K0Nj0l5l0j0J0J0Nnj0J0J0J0N%nk0%J5J5J0%%nnj0j0j0j0J5J5K0J0J5NNN
7913A00k0l0l0k0k0k5nNK0J0J5J5J5NNJ5J5J0Nj5J0Nj5j0j0J0%j0j0NK0K5N%k5n%nnj0j0n
7910C0%j0j0%J0NNj0j0nK0%k0nj0J0NNJ0Nj0nnJ0J5NJ0Nj0j5k0K0K5J5%k5k5j5j5%%J5J5%
7907A5k0%%J0NJ5J5J0J0J5K0NNJ0%NNnn%J5J0N%Nj5J0NJ0J0l5k5k5k5k0j5j5nnj0k5k0j5j0
7904h0J5J0J0J0L5L0K0J0J0j0nj5j0k0k0j5%K0J5J0%nJ0J5J5J5j0l0l0l5k0%%K0M5K5J0nj0
7901C0%%j0j0J0NN%%nJ5K0J5K0NN%k0l0k5k0%J5L5L0J5J0J0K0J5n%j0j0k0j5j5j5j0j5j5k0
7899A0j0%K0J0J0J0%%%%%%%K5J0k5k5nK0M5M0K0j0k0k0k0%j0Nk0l0nNNNK0K5K0nnj5j5j5j5
7896C5k0j5j5j0j0nJ0N0L0L5%k0k0k0K0K0Nj5j5NJ5J0nk0nj0J0NN%l0l0nL5K5K5%Nnj0J5J5
7893I0%k0k5%nj0NNj0l5l0k5j5%nK0NJ0J5nj0j0J0J0K5K5J5nj0j0nj0J0%N%J0NK0K5nnj5J0
7890E0J0J0%Nj0J5N%J0%J0NN%NNnk5j0nN%j5j0j0j0j0j0j0j0j5n%NK0K0J5J0j0j0k0j0j5J5
7887@L0L5J0J0NJ0NJ0J0K0j5j5%K0K0%k0%j0j0nJ5L0nj5j5j0j0k0k0l5k0nnnn%K5J0J0%%n
7884B5nnnnn%j0J0J0K0NJ5J5K0nnnk0k0l0j5j0j0J0J0K0J5K5K5J5j0j0j0%nj0j0j0nn%j0j5
7881a5l0n%NJ0J0K5%nnL0K0N%j5j5j0j0%N%%%NJ5J5Nk0%j0J0NJ5L0L0L0J0k0n0n0k0J5J5J0
7878D0%K0J0nl0l0l0j0nnn%J5J0J0L5J0j0nJ5NN%%%nnJ0K0J5j5k0%J0NNj5N%N%k5k0k0j5j0
7875c5j0j0k0%L5N5M5L0n%%Nj5j5nnNj5k0k5N%j0nj5j5%L0L0J5Nk5l5m0j0J0J5nl0nNL0K5
7872c0K5M0M0L0k0l0j5J0J0J0nnl0k0m0k5%J0J0k0k5nL0K5K5N%K5K5J0J0N%nk5%%nnj5NJ5
7869D0L0K5%%N%%j0j0J0J0j5j5j0j0%J5n%k0%J0J0k0j5j5NL0L5K5J0%%nk5k5k0j5j5j0nj0
7866a5%J5K0NN%%%%J0J0NJ0%NJ5K0n%j0j5nj0nnj5j0J0J0NL5J5J5J0N%%j5k0j0j5%nn%NJ0
7863G5NNn%NNnl0j5j5NJ0j0j0nnK0%j0j0j5J0J5J0L0J0nnj5J0nnJ0J0j5j0j0%%J0j5j5nJ0
7860A5M0J5nn%%K5K0K0nj5k0j5j0%N%k5nnn%nk5nnJ5J0nnJ0%J0J0J0J0NJ0J0J0K0K0J5J5%
7857A55Nk5k5l5nJ0NJ5J5J0Nn%nk0j0j5n%j0l0l0j0%K0J5J0nnnnJ0J0J5J5J5j0k0k0%K0L5
7854H5L0J0k0l0k5nJ5J0nn%nnk5k0NJ0K0K5K0K0M0L5J5K0k5k0nJ5K5nk5k5l0l0k5%j5J0J0
7851G0J5J0j5%%%%%nJ0N%%j0j5J5J5J0J5Nk0%%J0J0%%j0m0k5j0Nj0%NNN%%J0%%nj0nj5j5j0
7848@J5nj0%N%k5k0k0l5l5%L0M5L0J5nj0j5J0J0NJ0J5K0j0k5k5k5k0%K0L0K5J0j5j5K0J0J5
7845B5j0j5%K0K5N%nJ5NNj0k0nn%NNJ0J5K0J0J0K0nJ5j0k0k5k5nNj5m0l5j0nJ5L5K0K0NJ0
7842E5j0nn%N%%j0nJ5J0J5j5j5J0J0J5%j0l0l5j5%K5nnNJ0%J0%NJ5J0J0J0NNj0j0j0l5nk0
7839a0k5%J0J0J0J0J0J0J0J0J0J0nj0%%%J0NNJ0J0J5J5J0j0nnnj0j0nj0j0%Nj0nj0j5nJ0K0
7836E0n%%L5L5Nl0n0j0%NJ0K5K5nJ0J5NJ0N%J5J5j0j0nnJ0J0nk5m0m5%K0K5j5m0l0k5nNJ0
7833a5K5%j5k0%K0J0NK5M5M5M5K0L0J5%j5k0l0l5l0l5k0k0j0j0K0J5J5nn%%%%N%nj0j0j0j0
7831A0%%%%%%J5J5nnj0j0NL0K0K5%l5l5l5k0%j0%%K0M5K0J0J5nj0j0j0%k5n%%%K0J5K0K0J0
7828H5J0nk5k5nj0j5J0J5J5nnnj0j0j0j0j0j0j0nj0nK0K0L5J0J0j5l0j0J0L0K0K0nl0o0k0
7825e0J5J5NNJ0NnK0L5M0K0j0k5k5j0n%%J5J5K5%j0nN%J5J5J0K0K0K5J5j5m5n0k5j0%%NJ0
7822G5j5l5l5j5J5L5K0K5j5l0k0k0j0j0J0J0J5J0j0nj0nNN%Nj0n%N%%k0nJ0J0NNJ0J0%K5J5
7819E0nj5%K0K5K5N%j0J0NJ0k5m5k0J0L5K0j0j5j0nK0J0j5k0k5J5J0j0k0%%J0j0nK0N%%NJ0
7816E5J0NJ5J0J0J0Nk0k5k0k0j5j5k5k0k0%K0J5J0J5n%nnj5N%%j0j0J5J5J5K0J0J0J5J5J0
7813H0Nj0j5j5N%Nnnnj0%j0%nnK0J5nJ0%J5J0j5m0l5%J5J0J0nNJ0J0j0j0J5N%%%J0J0J0J5
7810H5J0j0k0k5j5j5NNK0J5Nk0nnJ0J5J5J5J0J0n%J0J5%%k0k0j5NM0%l5m0j5j5j0nk5k5j0
7808f5nj5j5nK0K0K0L0L0K5NnnNK0J0nk0%%K0j5j5nJ0K5Nk0j5j0J5%nnl0m5j5NJ0J0NJ0NJ0
7805ek0k0%%K0L0NnJ5L0K5%%k5%nnj0j0j5j0j0j5j5j0j0k5k0NK5K5%%%nn%%J5L0L0J5%j5m0
7802c0k5NK0M5J5j0nJ5M0K0n%k5k5j5j0%%NK0J5K0%j0nnj0n%nj0j0%K0%Nj5J0J0J0j0nk5l5
7799b5NK0K0K0J0J0NNJ0J0NJ0k0k0k5k0j0j0j0K0K5L0J5J5j5k0nj0n%j0k5k0k0nJ5j0J0J5
7796a0J5J0J5NN%nk0k0j0j0j0nNK0L5J5J0J5K5K0j0n5l0l0k0m0m5j5J0K5J5J5J5J5J5K0K5
7793A5K5Nj5k0k5j5j5NK5L5J0J5J0J5L5J0j5k5k5j0J0j0l0k5n%%NL0M5M5M5M0J0j0k0j5k0
7791A35k0m0l5k0k0nj0J5J0NNk0j5k5nL5M0K0%nJ5K5J0NN%k0k5k5k5l0k0%K0K0J0J5J5J0K0
7788G0K5J0nnnJ0J0nnl0nj5k0j0j0j0l5%J0J5j0l0j0K0K0K0%K0J5L0J0J0J5n%k5k0j0j0j5
7785A5j0n%%K0J0Nn%%j0J0Nj0nj0J0L0K5J0k5l0j5k0nJ5L0M0L0M0J5j0l0k0NK0NJ0%j5%%j0
7782A15k0m0k5nj0k5nJ0K0%nnJ0J0K0nl0j0j5%%j0J0J5J0J0j0J5K5%Nj5j0%j0nk0NK0J0%%
7779C0NNJ0J5J0J0nj0k0l0m5j5nJ0J0%J0j0J0J0J5nnj5k0%%J5NNK0J5J5J0J0J0J5nj0J5K0
7777A05%%n%K0J0j0J0J5Nnj0k0k5j0j0J5K0K0J0j0j5j0Nnl0n0l5%J0NJ0NJ5J0K0nNNK0nj0
7774G0J5J0j0k5l0%nJ5J0%k0k0NK0K0K5K0J5j0j0j0k0k5k0k0j5j5J5J5K0K0J5K0n%%nk5k5
7771A5l5%N%j0J5M0J0nj0j5j0K0J5NJ0j0j0j0k5j5j5J5J5J5K0nn%%%Nnj0nj0NJ0K0nnj0nn
7768@NN%n%n%nnnK0J5nk5k5j0J5J0NNj5j0nnJ0J0J0Nj5J0J5J5J5K0J0K0NK0J5nk5j5nj0nn
7765E0NN%nk0k0NK5L5J5j0j5j0j5k5k0m0k5%J0K5K5J5J0j0k5k0NK0L0K0%j0NNj5j5j0N%nj0
7762a0nj0%%j0j5K5L0L0Nnj0nj0%J0J5L5M5K0N%j5j0j0j0j0j5j0j5nnJ5J0%NN%%k0nN%%j0
7759D0j0j0j0J0J5n%%nN%j0n%Nj0j0J0%j5l0m0j0nJ5J5J5J5J5K5J5K0K0j0j0n%%nn%k0j5N
7756@L0K0Nnk0NNNNnnJ0%NNk0l5l0l0%K0n%%nK0J5nnj5J0J5K0%%J0J0%%%NnnNJ0%%j0J0%%
7753D0j0J0J0J5j0j0j5%J0J0NJ0j0j0N%%Nj0nnJ5K0%j0j5NJ0NN%K5J0j0n%NJ0k5j0J5J0J0
7750A05nk0k5k5n%%j0j0nJ5J5K0j0k5j5%J0Nk0k0NJ0J5%%NNNJ0J0j0%j0J5L5J5k0j5j5NJ5
7747E5J5nn%NN%k5k5l0nn%N%J0K5J0J0K0%%NNK5M0Nn%k0j0j5NK5K0Nj0l5l5k5l0l5j0J0L5
7744A0L0%l5l5k0%N%%nJ5K0K0K5%j0j0J5J0nk0j5NK0K5K5%k0k0%L0K5M0M5L0J0j0l5l5l5k0
7741G5k5%K0J5%k5k5nnn%%J0K0K0K5K0K0J5j5j5k5k0nnj5j0l0k5j0J5K0K5n%J0J0L0Nj0nj5
7738E5j5j0j5nj0nnJ0J0k0j5J0J5K0nj5Nk0NJ0%K0j0%K0K0K0J0k0nnnnnnj0j5n%%n%%Nj5%
7735a5NK0J5j5j0NL5L0j0k0j0%%%%j0j0J0NNk0NNJ0J0K0K0K0J5J0J5j5j0k0j5l0k5j5J0J0
7732C0L5M5K5%k5nnNk0j5j5j0j0j0j0NJ0J0K0%k5n0l0J0L5K0N%n%nNJ0nk5k5%NNJ0NJ0j5N
7729@J0%J0J0J0J0J0J0J0NJ0J0J5j0j5%Nn%Nj5m0k0j0j5k0k0j5NN%Nj5j0J0K5N%%J0NJ0N%
7726Ek0j0j0Nk0nj0%NJ5J0J0J0J0J0nnJ5K0K5Nj0J0nn%%%Nj5j0NNk5k5l0j5%NNJ0K0J5K0K0
7723D0K5%k0k0nJ0nk5j0n%K5L0J0m0m0j5NJ0NL0K5L0L0J5J0%%%k0j0j0n%nnnnj5j0%nN%n%
7720B0J5nj0J0%%%N%Nj0J0%J0J5nJ0j0J0J5J0Nj0j0l5nJ0J0J0J0N%j5J5K0%j0n%%nj0nnn%
7717F0j5j5k0%j0j0J5J5%NnK0J0N%%%Nn%%nJ5j0j5k0k0%j5j0J0J5j0k5l0nJ5J0J0J0J0L5K5
7714D5K5J0NJ0%k0%K5Nj5j5j5J0NN%%n%j0l5l0j5J5NJ0J0N%k0k0%nj0nj5J0J0NN%%NJ0J5J0
7711B5J0L0NJ0J0j5j0k5k0j0j5k0j0j0j0K5M0L0%%%K0K5nm0l0l5K0L5L0J0J5j5k0k0k5nJ0
7708A0J0N%NJ0J0Nn%%nk5k5j0K5L5%k5k0j0J5%%nj0%%K0Nj5j0n%NJ0J0J5j0j0NNNNnj0%K0
7705C0K0nnj0nj5J5J5%%n%n%NNnnJ0M5L0%l0l5k0l0%J0J5J5J5J5J5nk0k5l5j5NJ0%%%%j5j0
7702b5%K5K0%nj0nj0NK5NNnj0N%%NN%NNnk5k5nNJ5%%k0j5l0l5k0%J5M0L0L0J5K0J0J5nk5n
7699B0j0J0J0%%%NNNNNj5NNJ0J0J0nnj0nj0nj5j0j0j0NNnnNJ0Nj5J0NJ5J5J5J0%NJ0j5l0l0
7696A0l5k0nnj0J0K0M5L5J5NNJ0j5j5k0j0J5K5%k5k5k0nK5J5J0J0N%%%j0j5k5l0k0k0k5k5
7693a20k0NJ0L0L5L5J5j0j0l0l0j0L0M5M0J5j0J5K0K5J5j0j0j0nj0%%J0J0nk5k0j0J0NK5K0
7690G0%%J5K0K0%j5j5j0j5nnj5j5k5j0K5M5K5%n%%k5k5k5l5l5j5%J0NJ5%nnJ0L5NNj0nJ5%
7687@J0j0j0nJ5J0nnNNN%nj0j5j0J0%J5J5J5J0%k0k0l0N%J0J5n%nK0K5K5Nj5k5k5j5j0j0J0
7684b5J0J5NNNNJ5%j5j0j0nN%%k0nK0L5L0J5nk5k5k5%J5J5NJ0%NJ0J5j0j5j0j5j0j0%L0J5
7681D5nnnj5j5k5k0j0K0L0J0J0J0J5K0J0J5j0l0k0k0nj0K0J0%%%J5L5L5J0j5k5k0j5J0%j0
7679D0j0j0%N%%NJ0j5J0NNJ0j0NJ0J0J0J0j0j0%NL0J5J5%k0k0k5k5k5j0j0K0J5K5K0nk5k5
7676B5l0l0j0%%NNK0K0J5k0l0nJ0L5M0Nj5j5k0nK0K0n%n%J0N%%k0NJ0J0%%nnj0nN%nk5k5k0
7673d5%K0K0J5%%j0j5J0NK0K0j0%l0l0j0J0NJ0J0NnJ5K0K5j0n%%NNk0nNNNNj5j0k0j5%J5J0
7670A0J0%nN%J0NJ0J5j0%%J0NN%%%J5N%N%NNnnJ0J0nnj0J0J5nk0m0l5k0j0nk0j5nJ0%K0K5
7666@K0%J0%K0K0%k0k0m5m0k0j0NK0L5L5K0nj5k5nJ0J5J5%%J5K0%N%%j0j0%Nnj0nK5L5K0%
7663A05k0j5k0nJ5J5nj5NJ0K0%nJ0J0J0j0j0l5l5m0k0J5L0L0Nj5k0j5J0J0nj0k0NNJ0NN%N
7661A5J0J0Nk0%K0%%%nK0Nnnk0NJ0N%nk0k0nnj0j0%J5L0L0K0%j0j5j0j0j5k5%K5M5M5J5%N
7657A20NJ0j5k5%%K0K0%j0l0k5j0j5k0j5J0j0l5l5l5%NK5K0K0L0%%%%nJ0K0J0%k0k0j5j0n
7655c0j0j5j0j0j0J5J5L5J5J0J5J0J5J5J0%k0l5k5nj5J0nj0j0j5N%NNk0j5j0J0K5K0L5L0L0
7652F0J0k0k0l0%%NN%nnJ0J0J0J5NJ0NNJ5J5n%j5k0l5m0NK0K0%j0nJ5J5%%j0j0J5J5Nj0j0
7649D0J0K0K0nk5k0NJ5J5%nj0j0%nn%j0nJ0j0j0n%Nj0J5J5J5J5K0%Nnnj5j5l0j5n%J0nnJ0
7646A0J5J0n%n%nj0nnnnJ0%J0NNNNNnj0j5k0%j0%k0k0%J5J5K0J5J5l5n0n0j5j5J0M5M0M0J5
7643@J5J5J0J0J5J5J5Nk0j5j5j0%k0j0%J0J5J5J5J5NNnj5%nnj0nnJ0NNJ0NJ0J0%k0j5l0l0
7640@m0l5k0%K5M0M5K5%N%%NJ0j5l0l5l5%L0L5L5Nk0j5j5j0n%K0J5K0J0Nj5k0j0j0j0k5j5
7637e0J0L0L0K0%j5k0k5n%J5J5J5n%j0nJ0L0K5K5K5NJ0j0j5j5j0j0%k5l5j0nj0NJ0%l5l0J0
7634e5J0nNL0J5J0%K0J5K0J0J0J0j5j0%J0J5J0K0j0j0j0j0j5k0k0k0l0nK0K5K5L0NNnnNN%
7632H5%j5j0J0j5%k0j0NJ0j0nJ0J5K0%k5%nJ0J5NNnnJ0J0j5j5k5%J0j0Nj5nnnnNk0%%J5%j5
7628a5nJ0J0N%%%j5J0NN%nN%nnN%K5%nj0j5J0%J0NN%k0k5k0nK5K5Nj5l5l0nNK0K0J0K0J5%
7625B0j5nJ0L0L0%Nnnnl0l0nJ0J0nk5nJ0J5nj0L0L0J0%nN%nn%k0%J0J0j0j0n%n%%nn%J0K0
7622D0n%n%%NN%%%%K0%k0k5l0nN%J0N%nn%J0J0%%NNj0J0J0j0J0%J5j0j5j0J0K0J0J5NJ0k0
7619F0k0k0k5j0NJ0j5k0k0j5j5k0NJ5L5K5NN%NNJ5J5J0NK0%%nNJ0nnN%NJ0j5l5j0j5N%%%N
7616A5NJ0J0%%%M0M5J0l0l5%J5K0K0J0j0k0k0J0Nk0k0nn%nj5j0j5NJ5J5NNNNj0nj0j0l5j5
7613b5%%J0J5J0J0J0J5J0J5j5j5k0%J0J0NNJ0J0J0j0l5l0k5k0N%L0NJ0J0J0J0j0l0k5j0%K0
7610a5L5L0M0Nk5l0j0j0J0NK5L0J5j0k5l0l0k5nnJ0NJ5L5L5nj5k0nnj5j0k0j5N%nj0%Nn%N
7607d0K5K5NK5L0NJ0%Nk0j0%nj0j0J0K5J0j5n%NL0K0nk0k0J0Nj0j0j5j0nnl0j0nnK0nNJ0j0
7604@j0K0K0J0j5nnNJ0j0j0K0M5L0J0NNj5j5NNj0n%n%%k5k0l0j0%%J5J5J0k0k0l0j5%J5J5
7601a5%k0j0nj0j0n%J0L0M5M0K0Nj0j0nK0N%nj0J0J5J5nj5j5nj0j0J0K5K0NNNj5k5k0k0k0
7598A0%J0J0J0J0J0NNnnk0NJ5nj5j5j0J0%Nk0k0%L5K5Nnk5m0l5nJ0K0K5%J0k0k0l0j0NL0L0
7595eNk0j5j0nK0J5nnnK0NN%j0J0J0J0j0nnL0L0J5K0%%J0NJ0j0j5J0J0Nj5k0%%K5Nj5l5k0
7592D5J0N%j0j5N%%%j0k0nj0K0M0M0K0%nNk0j5k0%L0L0J0k0k0j0j0j0J0K5K0j5j5nnk0j5j5
7589B5Nj0j0j0k0%nJ0J0K0J5j0j0NNJ5n%j0J0J0K0J0nj0n%J0J0J5j5%%J0J0j0j0k0k0l0l5
7587c5k0j5j0J0L0N5L0nj0nNJ0NNj0n%N%%%NJ0J0K5K5j0nj5j5j0j5j5k0j0j5J0NJ0L0L0L0
7584A00Nj0nnK0J5nl0j5j5k5m0m0k0nJ0K0K0NNnnj0j0J0J0K5K0K0nj0j5k0j5J5K0J0J0%J0
7581D0J5J5J0Nk5k0%%%j5nJ0NJ0%%NNnj0k0k0%%j0k5l0j5J5L0L5L0L5J0Nk0k0j5j0j0k0j5
7578c0%NNNNK0M0J5nm0m0j5J0J0J5j0NNnk5m0k5NK5K0%NNNNJ5J5nk0nnj0J0L0M0O5K5nj0n
7575A10nj5j0NL0K0J0j5j5k5nj0nj0%%%nnk0j5NL0L5J0k0k0%%N%nn%nJ5J0j5j5nnNNNNNj5
7572D0nJ5J0j0%%J0J0j0l0n5l0%L0M0M0M0K0j0j0j5%j0j0j0j0j0nnJ0K5K5K5%J5J5nn%k0k0
7569H5k5%J5J0j0nJ0%%%%J5%k0k0k0%J0j0%K0K5K5%NJ5L5K0nk0k0l0nnJ0J0%j5j5j5j0NNj0
7566F0j5j0j0K5K0L5L0J0j0k0%J0J5k0k0j5K0K5NNNJ0J5j5j0j0j0%nj5j0n0m5n5l0J0K0K5
7563c0K5nnj5NK0nj5j0J0J0%%j0j5J0J5K5J0j5k0k0NK5Nj5j0nK0K0%j0nj5J0L0K5L0J0J5n
7561I5k0k0j0j0j5k0j5k0%nNJ0nnJ0NnnNJ0%%%%J0J5%%J0J0J0Nk0k5k5%Nj5k5k5j5J5K5K5
7558c5K0J5NN%k0%NN%j0j0%nK5K0K5K0%%j5k0nnj0j0k5n%N%NN%NN%nnK0J0NnnJ0J0j5j0k5
7554b0%N%J5J5nnJ5J5J0j0nnn%k0j5j0J0K5L0NN%%j0%k0j5l5l0%K0K0K0K0J5K5K5J5J5K5K5
7551A65%%Nk0k0nNN%Nnj0j0j5k5k5l0l0k5nNJ0K0K0NJ0nnN%N%J0J0J0J0nK0NJ0J0j0j5j5j5
7548E5j5%Nn%j0%Nj0%%NL0J0J5%K0J5K0%Nk5k0k5k5nJ5K0J5NNj5k0l0l0k5k5j5J0L0K5L0J0
7545E0nnJ0J0%%%%j0j0Nj5k0k5N%K0n%K0NNNJ0J5n%%K5K5j5j0%L0M0J5j0n%%j0l0l0k5nJ5
7542G0K5K0L0L5K0%j0nk0k5j0K0K5Nk0j5nnk5k5k0k5j5j5nK0NJ0j5j5j0j0J0NN%j0j0J5J5
7540B0j0j0%K0K5K5nJ5K0K0J0nk0k0j0j0n%j0j0%%%Nnj0j0nJ0L0J0J0J0j5%%J5J0J5J5Nj5
7537A15j5j5nnnk0j5j5J0J0j0l0l0nJ0%%%J5K0%J0NNJ0Nnk5N%nn%%%%j5N%%j0nj5J5J5K0J0
7533C0J0j0nl0j0K0K0J5K0%Nj5j0%%j0nk0k0l0nNNJ5J5J0j0k5l0j5NK0K0J0j5J5M0K5J0NN
7531F0%j5k0k5NK5L5%N%J0k0k0%J0J0j0NL0K5J5%l5l5k5%K5K5J0J0Nk0%NN%K0K0L0Nj5l5l5
7528H5l5j0J5J0nk0j5j5%NNNN%%J0J0%%J0NK0%J5J5%l0m5m5k0%%%%%j0j0k0j5NNNk0k0NNJ0
7525h5%%%%J0J0%NJ0J5J0J0NJ0j5l0k5%K5K0K0%k5k5j5J5K5N0L0J5%NNJ0nl0m0l5l0k5l0k5
7522a35j5%J5J5K5L0L0K5L5L0K5K0L5L5Nk0l5m0l5j5J0J5j0j0n%k0k5j5J0J0L0K0K5nj0J0
7519F0J0J0J0J5K0%%k0j5nj5k0k0k0%J0j0NNnnj0J5K5Nk5l0j5J0%j0%%NNJ5K0j0j0%K5J0j0
7516B5N%K0%NNNNNNNNN%j0j0n%%nJ0L5K5%k0k0nj0k5k5j5%J5J5J5K0K0J5K5%k0k0k5%j0nJ0
7513G0J0Nk0l5j0j0nnnj0nnnJ0J0J0J5NJ0NNK5Nk0n0l5%%J0k0K0K5L0N0L5%j0k5n%k5m0k5
7510a5nnJ0J0j5j5k5J0NNNNNJ0J0J5%%J5J5J5j5%%J5J5J5J0%j5l0l5k5k5%j0J0NL0L0K0%%
7507E0k0j0J0J0Nj0l0l0k0%J5L0%N%J5K0J5J5%k5l5%K5K5K5K5N%N%NJ0l0k0k0j5n%N%J0nk5
7504C0k0k0NK0M0N0M0J0k5m0m0j5j5j0n%%nK0J0Nj0j0NJ0nnj0Nn%j0j0%NJ0NL0K5K5K5NNK0
7501A45Nj5l0j5Nnnj0j5%%j5j5k0K0J0J0j0%J0j0nK0J5nj5k0k0k5l5j5j0nj5j5J0J0L5N5L5
7498C5J5J0K5L0%%j0%Nj0n%nnnj5j0n%k0k0j0J0L0L0K5j0k5k5j0j0N%NNnnJ0J0%k5l0nJ5J0
7495E%nnj0j5j5J0L5L0L0K0J5L0K5j5j5k0k0%N%K0J5J5J0j0j5j5%%nnj0j0j0J5NJ0j0nk0k0
7493D0k0j5k5nL5L0K5Nj5j5l5k0NL0J5J5K5K5K0K5J0j0k5k5l5l0k0nNJ0nk5l0j0n%J0J0J0
7490b5%K0J5K5K5j0l0l0nJ5J0K0J5K5L0J5nj5j5k0k0m0l5k0NJ0J5%NK5K5%%%%Nj5j5j0N%n
7487ej0k0j5nnj0j5j0J0K5K5J0K0NJ0J0J0J0J0K0J5J5nj5j5j5j0l0j0k5nnn%nL0M5M0L5J0
7484A15J0%j0j5j5j5j5j0J5NJ0J0J0%%nnk0j5j5j5j0j5NJ0j0l5j5j5nJ5L0L5K5K5%J0k0k0
7482C0l0k5k0j5l5l5k5nK0K5L5L5K5L0L0K5J5j0j0J0J5J0j0nJ0J0K0K0nk0l5l5k0k5j5k0n
7479d0K0K5K5j0nj5%NK0K0Nk0k0k5k0nJ5L0K5%nn%nn%%j5j5k0k5%J5K5M5K0K5K0%%k0k5k5
7476A5N%J5J5K0J5%%J0J0NJ0K5K5J0k5l5l0k5k5j0nJ5K0J0J5%k0k0%J5J5J5nNNnnNK5J0J0
7473A35J0J0nk5l5m0k0k0j0J0NK5L0L0Nj0j0j5k5k0nK0%%J0%%%J0J0%Nnnj5%K0j0l0l0j5J5
7470@K0K0K5K0j5l0k0N%j5l5j0j0nNJ0Nj5j0J5M0M0K0j0l0k5j0NNNJ0J5Nj5%k5j5j0J0J0J5
7468@K0J5J5J5K0J5n%j0nj0N%J0J5j0j0J5J5Nk0k0k5k0k0nnNN%J0k0j5k5nM0L5L5K0j0n%j0
7465F0%nK5Nj5l5m0m0j5j5j5j5%%J0J0NNJ0NNJ0NN%k0nj0nj0k5%L5M0K0L0J0nk0j5j0j0j0
7462d5j0J0K5L5L0J0j0j5j0k5%nnNJ0NNnJ5NNNNJ0NNJ0NJ0j5j0NNnj0%%NJ0j0j0j5j0NJ0%
7459D0Nnj0N%J0nj5j0J0J0NNnnj5%K0J0K0K0%k0k0k0j0j0k5k0j5j5J5J5%K0J5J5nJ5L0L0J0
7456I5Nj5j5k5k5nJ5%%K5L0K5NNNnk5l0n%NJ0J5%%N%K5Nj0j5NNn%j0%%%%%j0j5%K5J5K0Nj0
7453A25J0NJ5K0j0j0k5k5j5NJ0%K0J0j0nk5k5m0m5k0%%%n%J5L5J5nk0%K0J5j5j0k0k0k0nL0
7450b5L0J5J0K0K5NNnj0j0j0NJ0Nj5j0NJ0%nj0N%J0J0j0j0%%J0K5J5J5nn%%j5j5j5N%k5nj0
7447B5N%j5j5NNL0J0J0J0j0%l5l5j5J0K5%%n%K0NJ0%k0J0J0J0j0k0j5NK0K0nj5j0j5NN%%%
7444A5%%nj0%L0M0J5%l0l5l5k0%K0J5J0J0n%J5J0J5J5%nk0j5j0j0J0K5K5L0J0J5n%j5l5l5
7441C5l5k5%J0J5K5Nj0j0k0NNNnn%%L5N5N0K0%k0l0k5j5NJ5%k5k0j5j5j0%J5J0NJ0%%J0J0
7438F0J0K0%K5NN%Nj5j0j0nn%j5j5j5j0k0j0j5j5NNn%J0J5nnJ0NJ5%nnJ0K0NNn%K5K5%k5k0
7435E0%%K0nnnn%%nj0N%j0n%%%j5j5j0j0J5N%k0%J5J0K0K0M5M0L0k0l0l5j5N%j0%K0Nm5o0
7432c0m0k0%NL0M5K5J5J0J0j0NNJ5J5j0j0k5k5k5nNk0%J0nnj0NJ5M5M0O0M0K0K5%nk5k5k5
7429A25j5j5j0j5j0j5j5j0k0j5j0K5K5K5K0J5L0J0k0l5l0j0J0J0%nn%%%J0j0nnNN%%%Nnj0
7426C0J5N5L0L0%j5k0j5k0Nj0%k0l5j5j5J5J5%%%k0%%j0J0J0%Nk0j5j0nj0%%J5K0K5K5L5L5
7423A20J0j0k0k5l0nj0%%nJ5J5NJ0K0J5%nj0nj5j0NN%Nnj0j0j0NNnn%nnnNJ0j0j0NNJ0J0j0
7420D0j0%%N%%%%J5J0J0J0j5nj0j0j0k5k5%%J0J0NNJ5J5J0Nn%K0J5L0N%nJ0J0j0j0NN%nnJ0
7417A25J0J0%k0l5m0k5nnj0%K0J5nnj0J0L0%%%%%%j0nJ5J5Nl0l0j5J5L0nnk0NJ5J0Nj5K0K0
7414H0J0j0k0%K5K0J5J5Nk5j0j0k5k0l5l5j5NL0L0K0K0n%k0%K0K0NN%nj0j5nnNk0k0%L0K0
7411G0K5%nl0k0%J0J0%%nnnnNNj0J0J0J0K5K5%j5l5nN%nnj0j0k5nK0J0J0J0n%j5%K0M5K5N
7408A35NNj5l5l5m0j0J5J0nj0nnK0J5K0J5J5K0%%NNk5m0l5nj0%%K0L0M0J5k0m0k5l0k5k0%
7405d5%J5J5J0k0k0k0%NJ5L0M5M0L0J0j5j0nnj5j0%K0NJ0nj0j5j5NK5M0J5%%nJ5J0J5Nk0k0
7402A25%J0J0j5j5l0l0k5k5l0J0K5L0L0J5%n%k5j5j0%%nnJ0J0K0Nnn%nnnk0j5nK0%%J0J5K0
7399F5%nK0K0K0nk0k0NJ5J0K0%NN%K5J0j5%%j0l0k0k5j5NJ0%k0n0k0k5%NJ0L0J0J0nj0N%J0
7396B0nnj0k5n0m0k0J0NJ0L0L5M0K5L0%%j5NNNj0j0k0J0nk0j5j5%NnJ0K5K0J0J0J5J0J5J5
7393I5k5k0l0nnJ0K0%k0j0%%%nNJ0j0j0k5k5NK0L5L0K0nj0l0k0k0j0j5n%J5L5L5J0J0J0J0
7390G0J5J5%j5l0l0l5k5%J0J0NNK0M0L0J0J0J5J5j0l0l5k5%N%J0J5j5j0%Nnj0j0J0J0L0L5
7388A05%l0m5k0%nK0J5j0j0NK0J5nl0j5%J0J0K5K5K5L0J0Nj5l0m0j5j0j0j5%K5K0K5L0NNJ0
7385A35%j5m0m0%j5j0j5J0K5K5J5nj0nnnnJ0J5K0%%J0Nk0k0k0j0K5K0K0n%%n%%NJ5J0j0k5
7382H0l0l0j0j0%nNJ0J0J5L0nj5N%%NNK0%%%N%%NJ5j0k5k0n0j5%NJ0J5N%%K5J5%nnK5J0nj0
7379G0%K0J0Nk0k0k0%%%NNJ0NK5%%N%j5l5l0l0l0k0%NJ0NNJ5nNK5K5K5K5K5J0j0j0nj5j5%
7376F0K0%%j0j0nnn%%%nj0k0J0J0N%nJ0j0J0%%Nnj0J0NNN%k0j0j5J0J0Nj5nnJ0J0%k0j5k0
7373b5K0J5NNj0j0j5j5j5j0nnJ0J5L0L0K0J5%k5k5l0%nn%NNK5K0J0NNJ0nnk0j0nnJ0N%%N%
7369B0nnJ0J0L5J5nk5j0J0J0J0k0k0%K5M0J0nl0k0nJ0L0K5nl0k5j0j0%%NNnnk0k0nL5K5K5
7367G0nk5%%J0L5J5J5%k0j5j5J5L0Nk0j0j5nnj0nj5j0%nN%j0j5j5j0NL0K5K0J5J5k0j5j5k0
7364A0j0J0K5K5K0j0%J5NNJ0J0nnJ0J5K5J5j0nl5l5l5j0%%%%J5J5NNnk5k5k5NK5L0K5N%j0
7361H0J0j0j0k0k5nJ0K5L0J0K0j5j5j5k0j0j5j5j0J0J0J5nj5NNN%%%NN%k5m5l5j5J5J0NK5
7358b5K0K5n%NL0L5M0K0%k5k0m0j0nK0J0j0k5k0j0J0J5J5K0K0Nj0m5m0m0k0NL0L0Nj0j5j0
7355b5j0k0j0j5NJ0J5K5L5J0%j0%j0nJ0NJ5J5K0K5Nk0k0k0k0j5k0j0j0K0K0K5K5K5L0K5J0
7353A35NnJ5K0J5k0k0k0%J0N%Nk5k0k0k0%J0k5k0j5%K0j0k0k0k5J0K0L0nnJ5J0J0j0j0j0%
7350A0Nj0nj0n%l0%j0nn%J5L0L0L0K5J0J0nnk0k0nj0j5k0%%%K5J0J5j0nj0j5k0k0k0j0%K5
7347e0M5M5K0%k0j5j5j0k0j5j5j0J5L0M0L5K0J5J0J0%k0k5k5J5J0NN%%J5J0nnj0nj5j0n%J0
7344F0j0j0nj5k0%J5K5K0J5J5J0j0k0j5n%K0K0J5j0j5l5l0l0l5j5j5j5j5%K0J5J5J5J0J0%
7342b5k5NNJ5K0NK0L5M0K0K0J0j0m0m5k5k5nj0nnk5k0nK0J0J0NNJ5J5NJ0%N%%%%N%NJ0N%K0
7339G0N%NJ0j0k0k5j5j5nnJ5L5K5L5k0k5j0k0k0l0NL0J0nj0j5j0%J0J5%N%%%N%J0j0nJ0J0
7336C5NJ0nnk0j5J5J5J0nk0k0%%Nk0l0l0nL5N5N0L5nj0j0k0k0j5j0J0J0%%j5j5NJ0K0J5K0
7333F5K0J0J0nK0J5K0nn%Nn%j0NJ0J0%k0k0NNNJ0j5j5j0nnj0j0%%j0j0k5j0%%K0%j0j0k0j0
7330a0J5J5K0J5n%J0J0J0J5j0%nj0NNj0j0j5N%Nj5k0J0J0j0nN%L5J5j0k0k0%J5J5J0J5%k0
7327F5j0J0J0j0%%%%%%J0j0j0j0J0J0j5j0j5j5nk0j5j5%k0l0NK5K0J5J5j0nj0n%K0K5%j0n
7324a5J5J5k0m0j5NJ0J0K0K0J5J5J5J5L0NnnNK0J0j0%%J0j0k5nJ0Nnnnnnn%nj5j0nnNNnk5
7321A0k0J5L5L0K5L0J0j0j0nNk0j5k0%%%%j5NK0K5k5j0j0%J5J5%%%%J0j0j5j5j0j0%%%%%%
7318C0J0NnnJ0J0J0j0k5nJ5K0K5J0%k5J0J0NJ0j0j5j0j0j5j0j5j0%N%NJ0J0nnnnJ0NNNn%j0
7315C0%J5J5k0l5m0j5j0J5%L0L0L0K5K0J0J5k0k5j0j0%NNj5j5N%Nj5j5J0J0%Nj5NJ0N%%j5
7312B5j0j5j0J0j0n%%L0%N%NK0K0J5J5NNj0nnl0k0nNNK0K5K0%j0k0j5j0J0NNj0nn%%nn%%j5
7309B5J0n%%nNNJ5J5K0K0%%%%j0nk0n%nNNj0j5l5k0J5J0K0n%j0%j0J0J0K5NK0j0j5j5j0J0
7306D0K5K0K0J5k0k5j5NJ0j0nnNNNk0%%n%nK0%k5j5j0%L0%N%k0k0k0k5n%nNM5M0K0J0J0NN
7303I0%%j5j0k5k5nnNNNJ0j0l5k5j0NJ0%nj0j0k0j5%NJ5J0%k0k0J0%K0J0J5J5J5L0K5J0J0
7300E5j5k0nnj0j5j0k0J0J0J5J0NNJ0K0K0K5J5K0J0nk5k0j0%j0j0nnj0j0nnJ0J5J0N%nNNN
7297F0%J0N%%%Nj0j0j5Nnn%j0%nj5j0j0J5J5K0J0J0J0K0K5Nj0j5j0j5l0j0%j0k0k5J5M0J0
7294D0Nnj0j0j0%%j0j0nj0J0J0%k5l0nJ0J5J0j0j0j0J5%j0nnJ0%NNJ0K0M5L0L0Nj5k5k5j5
7291A5k0j0J5%%NN%NK0L5O0K0j0l5l5l0nK5L5K5K5%j0j0j5j0k5k5N%J0n%%%%j0j0nJ5J0J0
7288G0j0j5n%NN%%%nN%J0j5k5k5k5n%J5K0K0NNj0j5j5j5%K0K5L0K5L0J5%k5k0j5j0j0J5NJ0
7285G0J0J0K5Nnj0k5l0m0m0j0j0NJ0J0J0%k0j0NJ5K0L5K0j0j0k5nn%NJ0NNj5l5l5j5%K5J0
7282d5J0K0J5K5K5J5k5k5l0j0k0%j0J5J5L5L5J5nk5l0j5NK5K5J0J0J0J5L0K5J5j0j0j0nnn
7280A10n%k5l5j5NNNj5j5j5k5%%%%Nj5j0nJ5L5K5K0K0NJ5J5K0nk0%nJ0J5%J0%j0J0J0%%k5
7277A10k5%Nk0j0j5j5J5J5%%j0j0K0J5J0Nk0j5n%%%%K0K5J5Nj0m0m0j5NNk0k5n%%NJ0K0J5
7274B0%NNL0K5J0j0l0NNN%J0N%nN%%%N%nj0j5%J0nj0j0NJ0l0k5NK5K0K5j0l0%%J5J5%nj0j0
7270D5nj0%j0J0J0J0nj0J0J0J0NJ0J0Nj0j0j0j5k5l0k0nJ5J5K0J5J5J0N%j0j0j0j5j0k0j0
7268b0J0K0J5%NK5L0Nj0k5k5l5j5N%%NK5%n%nnk0m0j5J0L0N5L5L0J5J5K0K0J0j0k5m5k5%j0
7265E0j0j5NN%%K5L0J5nnj0j5%%NNk0j5nj0%J0j0j0%%NNJ0N%%nK0K0%k5k5%nn%nnK0K0L5K0
7262A05j0j0k0k0l5l5k5k5k0k5j5J0K0M0K0NJ0J5J5%j5j0j0j5J0J0%NJ0J0J0NK0%k0j5%K0
7259A5n%K0K0L5J5NJ0J0j0k5k5%L0L0%j5j5l5nJ5K0J5K0J0J0j0j0j0j0%nN%j5j5j5k0j0j0
7256B0j0K5K5K0%%NJ0j5k0j5j5j0j0j0j5%K5K5L0K0%nj0k0k0k0%J0NJ5K0K0Nj0k5j0NNJ0%
7254F0%%%j0j5NJ0J5nj0j0NNnnj5N%nNJ0j0j0n%n%j0j5j0j0k0j5j0nJ5J5J0J5%k0l5j0K5K0
7250e0J5J5K0K0K0J5N%%%k0%J0J5nnJ0L0J5K0Nj0l0l0k5nNJ0nk0l5l0%K0L0L0NNJ0J0j0J0
7248G0K0J5nnj0J5NJ0K0%%Nnl0k0j0k0j5k0k0%%%%J0J0j0nNJ0Nj5%%NNK0K0K0K0NK0K5K0%
7245A70k5k0k0l0l0j5%J0N%k0j5j0J5J5j0l5j0NL5L0J0k5n0k5j0J0J0L5M0L5L0J0j0l0l0j5
7242C0nj0l0l0%K5L5J5%%k0%k0j5k0%L0M5K0K0%%NNj5j5j5k0l0j0NK5K0n%nN%K0j0%nJ0J0
7239D5J0J5%Nj5k0J0M0L5M0L5nk5n0m5m5j0nNNj5l5k0nNJ0%%j0j0NNJ5J5%%J5J5nj0NNJ0J5
7236C5nk0%%J0Nnj0NJ0NJ0%%j0J0J0J0nnJ0J0j0j0J0J0K0K0n%l5l0j5j5j0k0%%Nj0j0%j0K0
7233b5K5K5L0NJ5J5n%%j5k0j0j0K0NNNNJ0NJ0NN%Nj5j5j0NJ0%%Nk0%%%%j0J0Nj5nn%%%%j0
7230D0j0k0%j0%%J0J0j0n%J0J5nnJ0J5J5J0%nk5k5j5j0Nk0k5k0j5J0K5K5L5J0J0NJ0J0M0M0
7227A35%j0k0j0k5k0k5nJ0NJ5K0J5K0NN%%k0m5m0k5J0J0NJ0K0K0K5Nk0j5j0nNNJ0J0j0j0j0
7224D0j0%K0K0L0J5nj0j5j5j0j0j0%%n%j5NNJ0L0L5K5N%k5k5l5nnn%%n%%K0J0%k0j5j0n%%
7221A0nk0k0%K5J0J0J0J0%NNL0K5%j0nN%nJ0L5J5nk0k5k5k5k0j5NNNnnNNNNJ0J5Nj5j5j5j0
7218Ej0l5l5l0j0M0L0L0L5L0L0K0%j5m5j5j5%J0j0nj5j5J0K5J5J5%Nj0nj0%j0J5N%Nk0nj0
7215@NN%%nn%%%%j0n%%Nj5j5j5j0j0j0j0%nNK0J0J0nn%%k0j0l5j5%%J5J0J0J0L0NJ0J0J5J5
7212a5J5J0M0J0N%%k5l0l5j0Nnnnnn%NK5J5J5%%J0J0%%j5l0k5NL0L0K0nNJ0nn%%J0Nj0j0%
7209C5N%%j0l0k0j5NK5L0L0L0K5K0J5j0j0nnnnj0j0J0NJ5J5%NNL0J5K0N%l0l0l5l0%NK0K0
7206A30M0K0J0j5n%%nk5k5j0K5L0K5%%k0k0k0%j0j0k5k5j0j5j0j0j5k0J5L0J0J0%j5j5k0J0
7203A0NJ5K0J0Nj5j0%%J0NJ5K0k0l0l5j5j5J0nnj0j0L5M0M5K5nj0j5k0nnj5l5k5J0L5L0J0
7200E0J0j0j0k0NJ0NJ0N%K0NN%Nj0l0j0j5%n%%%%%K0J0k0j5NJ0J5J0J0Nk0j0j0%%nnj0j5J5
7197A0J5N%%L0%J0n%L0K5K5j5l5l5k0%J0J0K5%j5j0%NJ0J0L0J5Nk0nnJ0nk5k5k0k5%%%J5L0
7194F0K5K0K0J5J5%j0j0k0l0l5k0k5nj0K0K0K0J0NNNJ0K0K0Nj5k5k5NNnl0j0j0j5k0k0%J5
7191b0L5L5L5J0J5J5j0k0l0j5k0j5j5NJ0J5K0L5L0K0nnl0k5j0NNNj5k5l0NM0M5L0nk5k5%J5
7189H5K0J5K0j5l0m5k5j0j0j5NJ0J0K5K0L0NK0J5J0j0j5j0%%%k0k5k0%K0%%j0l0j0j0%%l5
7186c5j0J0j0j5j5j5K0K5N0L5L0K5K0K0Nk5k0j0j0n%J0NL5J0j0j0j5j0k0j5k5J0K0M0L0N%
7183A30%J0J5J5J0j0j5j5j5nnj0k5k0k0k0j5k0%J5M0L0J5J5nk5k0j5j5%l5l0l0NNj0%j5NK0
7181f5K5K5L5K0K5%j5k5k0l0l0l0K0L0L5J5J0K5L0L5J0%%j5m0l5j5nn%%j0j5k5nJ5N0O0K0
7178A00Nj0j0nj0j0j5j5k0J0L0L5K0%%%j0j0j5nn%j0nN%NNj0%k0k0j0J0K0%NN%k5l0j0L5L0
7175D0J5nj0j0nn%%J0J0M0%k5m5m5j0%K0L5K5J5j0k5l0j0J0K0J5J5J5j0j0l0nj0nN%J0k0l0
7172e5l0nK5K0%k0k0%nK5K0J0K0NJ0j0nNJ0%NN%NNJ0J5%k0J5J5Nj0j0j0J0J5j5j0nJ5J0j0
7169D0nnj0j0%J5%%nj0%%%nn%%%j5J0%%%%K0K5%NJ0J0K0J5j5l5k0NJ5%j5j5%J5J5M5L0J5j5
7166A25m5m0nJ5J5nj0%K0Nj5k5k5l5l0j0J0K0M0K5L0nnnk5l0l0nL5K5K5J0J0%k0nn%K0L5K5
7163A10K0%k5k5l5j5NNJ0j5j5NJ0N%nNNJ5J0%j0l0l0k5k0j0nnnnJ5K0J5%k5l5j0NK5L0J0%
7160b5J5L5J5nnj0nnj0j5J0j0nJ0J0J5n%%%%j0j5nnj0%%NL0%J5nK0K0j0j0%J0K5nj0nj0nj0
7157B0j0k0j5j5NL0K5L0L5K0%j5j0N%j0nJ5J0K0K0J0%j0j5j0j0nJ0NNj5j5%%%%j5j5NJ0nn
7154F0j5NJ0J0%Nj0j0J5J5K0J5j0m0o0l5j5J5K0J5J0j0j5NL0K0NNj0j5J5K0J5K0J5J5%k5l5
7152G5j5j0j0nnj0nj0j0n%NNJ0nk0k0j0j0%NJ5J0K0J5%Nnj0NNJ5J5k0j0j5j5j5j0J5J5L0J0
7149B5n%j0%K0%j0j0%K5L0L0J5j5l5j0NN%k0k0l0j5k0J5J5K5J0J0K5N0M5J0j5%%j5l5m5k5
7146B5nJ5J5J5%%nk5j5NJ0J0nJ0%%k0k0%J0k0j5j5NK5L0J0Nnl0k5NL0J0%%%nj0j5N%N%nj0
7143e%J5J0J0%%NNNNJ0j0k0k0k0NK5N0O0K5j5l5k5NJ0j0l0k5l0j5%nNK5L0J0j0j0k5%NK5L5
7140G0K0k0k0NNK0%k0j0k0m5l5j5k0k0J0%NNJ0%J0NJ5J0L0K5J0J0j0j0j0j5j5NK5K0n%%N%
7137C0%nn%NNNnnJ5J0K5K5J0J0nk0nnNJ0k0m0l0l0k0J5J0J0NNK0K5j0l0j5k0j0j5NL0K5L0
7134D0J0J5j5j5k5nJ0J5%nj5J0%J5L0J0j5j5nnj5k0j5k0j5NNL0K5K5L0K5L0J0k0l0k0J5NJ0
7131I5%j0j5j0j5N%%k0k0J0L0L0J0k5k5k0J0K0K0%%nnj0j0K0K0K0%%nk5k5j5J5K5K5J0K0%
7129A25J0k0k5k5n%%N%j5j0nJ5L5J5l0k5%n%%%N%k0j5j5nK0J0Nk0k0%%J5J0J0J0J5j0j5k0
7126@%K0L5J5%J0j5j0j5j5K5K5K5%j5k5m0m0l0nj0%J0J5NJ0NL0J5%n%J5J5J0j0k5k0j5j0J0
7123a0L0nn%nK0nj5j5l0l0k5%j0nK5K0J0J0%J0J0J0J5J0nK0NJ0j0j0k0m5l0J0L0K5L0K5J5
7120F0nj0j5j0j0nJ5J0nn%J0J5n%NN%k0NK5nk5%%%Nj0j5j0j5%%%j0k0%K0M0L0J0n%%k0%J5
7117D5K0K0Nk0k0l5l0j0J0%NNJ5J5K0K5J0J5J0J0%k0j0j5J0J0nnnnnn%nnj0j0J0%NnJ0J0J0
7114G0%nj0n%%j0j0j5NJ5J5J0j5j5J0NK5J0J0%%N%NNJ5j5l0nJ0Nk0k0l0j0nK0K0nj5l5k5k5
7111f5j0J0K0J0K0J5j5j0j0K5M0M0K0J5%%NNJ5J0K5K0J5k0k5k5k0j5j0j0K0J5K0K5n%k5k0
7108A05j0K0K0%k0k0j5N%NJ0J5J0nj5l0k0k0j5j0k0j5%L0J5%nnJ5nNNK0j0J0NNNN%J0k0k0
7105D0k0j0j0j5j0j0J0J5K0J5J5%%%%j0nj5k5J0NNNJ5J0NNJ0J5NJ0j0j5k0nNJ0%%nj0j0j0
7103A5N%J5J5Nk0k5J5J5J5%N%Nn%J0J0nn%n%n%%j0j0j5j0k0k0j5NK0%J5J0%NJ5J0L0Nnl0%
7099D0%NJ0%Nj5j5j5j0N%%%NJ0n%J0N%%n%nk5j0L0L0Nnj0K0K5J0j0k0%%%j5j5j0J0L0L0J0
7096A05J0j0j0j0j5%nK0J5J5j5m5m5nj0N%nnnn%NK5L0NNK0J5%%nj0%n%n%nnJ5J0J0%k0l5m5
7093a5l0j5n%%%J0J0NL0K0NNK0L0L5J0J5n%j5j5J0J0L0L0J5k0l5k0K0K0Nj5k0%K0K5%k0nn
7090A40N%j0j0j0nJ5nl0j0NJ0K0%j0j0j0j5NK5N%j0j0J0J5%j5l0nj0j0k5l0j0%J5J0J5J5J5
7087D5K0K5%j5NNJ0%%%%%N%NJ0J0n%m0m0m0k5nJ5J5J0%nnL0K5Nj0j0K0J0J5j5J0NJ0N%Nk0
7084H5k5k0k0j0J0J0j0j0j0j0n%%NJ0NNj0nNK5J5J0Nj5%%j0k5l5j0N%K0K5J5K0J5%l0k5l0
7081b5j0%nN%nnj0j5nK0L0J0NJ0j0j0k5k0j0j0NNnnj0J0M0O0P0L5nnnj0j0%k0j5%%k0j0j5
7078EJ0NJ0%%%%J0J0J0j5k0NJ0J0K0J5K0k0j5J0K0K0nnn%nn%%j0NNj5J0J0nj0j0nNJ0j5j0
7075F0NNJ0J0j0l0k5nJ0Nnj0j0nj0j0j5J0K0J5J5K0J5n%j0J5J5K5%j0l5k5nNNNj5j5j5NK5
7072C0K0%%%J0NJ0J0nnnn%Nj0j0k0Nn%j0k0nJ0K5K0J0J5%j5k0k0J0%Nk0l0j0J0J5%%j0J0j5
7069a5j0J0J0%%%%j0j0J0NJ5j0j0K0J5nn%J5nnl0%%nnj0J0L0NNNJ0J0J0j0%%j0j0%J5J0J0
7066E5j5j0%NN%j0j0j0%j5j5n%%%K5K0L0J0%NJ0J0%j5m0j0J0K0K5Nj0k5k0%J5K0%nJ5K0J0
7063A00J5j0J0K0J5nl0j5NNNJ0J0j0j0k0nJ0NK0%nnnnJ0NJ0J0nnnj0J0J0nnk0k5%%k0j0k0
7060C0J5L5J0K0K0%Nj0%k0j0k5k0%nn%k0k0k5l0nJ5J0j0j5%J0Nnnj5j5j5J5M0M0K0%%j5j0
7057a0nK0L5M5L5J5J5Nj5j5j5%j5k5j5N%%%j0j5j5J0NNJ0J0nnj0%%%NNj0j0nn%%nj0N%NNL0
7054E0M5K0l0k5j0%NN%%k0k0k5J0NK0nnnJ5K0J0J0nnJ0%nK0%Nk0j0k5n%Nj5j0k0N%k5k0%L5
7051a5L5K0J0nnj0j0j0j5l0l0m0j5J0L0K5K0L0K5K0K5%%j5k0j0nN%J0%K0J5%%j5k0l0l0j5
7048d5j5j0j0J0L0L0J0J0J0K5K5L5L0K0j0j5j5%%%nj5j5k0%J5nNJ0j0nk5k5k0%nl0l0nNJ0
7046e5L0K5K0K5K0Nj0nnj0l5l5%K5J0NJ5J0K0K5J5%nnJ5J5J0j0%NJ5j0j0k0nnnj0%j0j0j0
7043D0J0%j0k0%n%K0j0N%%%%%%%N%nK0J5NJ5J5J5K5j0j0j5j0l0k0k5j0j0%nj0k5%N%k0k0N
7040g0K5K0J5K0j0%J0J0J0j0j0j5k5nK0L5L0nl0l0k0j5K0K0L0L0Nj5k0%J0J0NNK5L0%j5j5
7037G5J0J0K0J0J0Nj5j0J0J5J0%nJ0J0nk0k0%nj0j5k0nnnk5j0j5n%j0J0J5J5L0J0%%j0nNJ0
7034G0%%nnJ0%NK5J5%l0k5j0%n%nK0L5L5L5J5j0l0k5k0n%k0k0%NNk0j5NJ5J5K0J5J5nk0m0
7031D5j5%%%N%J5L5K0J0%%J0J0NJ0nl0k5l0j5NK0K0J5nj0j5NNNj5nJ5NN%NN%k0k5k0%K5K5
7028I0J5%nnj0j5j0j0j0j0nnNNNN%j0%nNJ0%%%%K0K5K5Nj0J5K5L0J5j0k0m0k0k5%%n%%k5n
7025D0%nn%K5J5J0nnl0l0k5%J0J0K5K0J0J0J0NNNJ0%J0Nj0j0nJ5J5J0nl0k5J0j0l0l5m0nJ5
7022b0K0K0NNj0J5K0J5L5K0k0j5k0J0j0l5k5l0j5j0%K0L0K5J0k0l5l5k5k5j0nnJ5M0M0L5J0
7019B0J0L5J0J0NNNK5%Nk5k0%n%k5k0nnj0N%%nn%NNJ0%J0NNJ0j0nnnN%j0j5NJ0j0j0j0j5n
7016b0J5K5K5J5j5k5k0j0n%%L5K5J5j0j0nj0j0nJ5Nj5j5J0J0N%NNNNN%nn%%Nnj0j5j5%NJ0
7013A5J0K5%k0k5k0%NJ0K0K0J0J5J5J5%Nj5j5j0n%NJ0J5K0NN%j5j5k5l0k0k5j0J5J5J5NNJ0
7010D0NNJ0j5j5%%J0j0j0K0L0J5NJ0NK5N%k0k0nk0%%j0j0nnk5%n%nnK5K5%%J0J5K0nk0k0j0
7007D0%nn%j5j5K0K0K0k0k5nL0K0%%%NL0K5J0nk0j0NJ5J0J0j0j5j5nnj0nNJ0j5nj5J0%%J0
7004G0J0J0J0nJ0J0J5j0n%j5nnk0Nj0nj0j0j0j0j5%K5K5NJ0Nj5k0j5%NJ0L0L0nk5k5%J5K5
7001H5K5j0l0l0j0%%nnj5j5J0%L5L5K5N%nj0j5%nm5o5l5NK0K5L5J5j0%j0nj0j0J0Nnj0l0n0
6998a05m0nK0K0L5L0M5K0Nj5k0j5%Nnnj5j0nJ5K0K5K0L0%%%J0K0j0j0J0J0J5j0%J5J5%k5j0
6995H0j5k5k0k5j0J5J0J0J5J5J0%nnJ5J5nj5j5j5k0nj0k0k0j5j5%K0L0K5K0j5k0k0j0J0NN
6992b5K5L0L0L0K0K0K5%j0l0j0%l5l0j5k0nl5nn%Nnnn%J5J5J5K0%%%j0J0L5M5L5%%j0j0%j0
6989I5k5m0m5k5j5NJ0J0n%NNJ0J0J0J5%%NNJ0J0%k0j5%N%k0j5j0j0%j0NK5L5L0J0nj0J0K5
6986H0%nj5%j0k0l0j0J0%J5NK5J5J0j0k5l5l5j0NK0M0K5N%J0J5K0J0l0m0l0j5K0K0L0L5NN
6984A05Nj0j5k5j0%J5Nl0m0l5nJ5J0nn%J0NJ0J0J0J0K0K5K0j5j0j0NNnl5n5l0j0K5M0L5n%
6981C0k0k0K0K0K0K0J0J0j0j0j5j5k5l0j0nNJ0%%J5J0J5J5%%%%j0j0nj0%%j0j0J5J0K0J0n
6978C5j0j0j0nK5J0j0nj0J0J5J5J5L5L5%%l0l5NJ0k5j5k0j5j0%j0nnnnn%nN%%J0J5k0k5k5
6975h0%%k0k5j0j5J0J0J0J0K5N0M0NJ0L0K5L0j5k0j0j0nn%j0j0j0%%J0J0nn%nJ0NJ5nk0Nn
6972B0j0%%J5J0NJ0%%J0J5Nk0l5m0k0j0NK0K5K5K5Nl0k5l0nJ0J5J5K0J5J5J5K0%%j0j0J5j0
6970H0nnk0%J5nk0j5nJ5NNnl0j0j5NJ0J0NJ5nj0J0J5J5j0n%%j0n%%%%NK0K0K5j0j5nnk0k0
6966B0k0k0j0nj0%%%K0Nnj0j5NJ0J0NN%nj5%J0J0J5NnnnnJ5N%J5J0k0nn%J5J5J0nk5nJ5%%
6963B0%Nj0J0J0NJ0J0J0NJ0J0%nj5j0j5%j0j0J5J5J0N%K0K0%%%%k0k0j5%NJ5J5j5l0k0j5J5
6960C0J0nnj0nJ0j5j0J0j5NJ5J0K0N%%%nn%%nn%%nK0K0J0J5%N%%j5k0nnNj5k0%J0J0J0%J0
6957F0k0j5k0k0J0nK0K0K5n%j5NK0L5M0K0%nj5j0l5j5NNj5j0Nk0%Nj0j0k0j5j0J5J0j5j0j0
6954b5j0nN%J5J0j0j0j5j0%K0K5Nl0%n%%%NNk0NJ0J0j0j0j0n%J5NNnnJ0J5nnj5k0%J0K5K0
6951a0K5K5K0%NNj0j0j5j0J0J5J0J0K5K5J5j0k0j5k0k0j0NK5K5J0J0J0J0j5j5k5l0k5k5k5
6948b5j0nn%nJ5J0J0j0j0j0j5j0%j5nnJ0NJ5K0Nj5%J0K5%nj0j0j0k0%NJ5K0L5K5Nj5l0k0j5
6946e0j5k0l0j5j0J0J5K0J0j0j5j0nK0K5K5K0L0L0J5%nnJ0J0K0%j5k5j0j5k5k0%J0Nk0k5l5
6943a05j5%J5K5NNJ5K0K5J0N%%J5K0J0J5n%%nj5m0m0k5j0NL5M5J0j5k5nnnNJ0N%%K5J0j0n
6940ENJ0j0k5j0NK5N%NNJ5J5%%j0%nnk0k5%J5J0%%J0L0K0%j0k0%J0J5Nj0n%N%nn%%%%%%%%
6936E0J5J5Nk5l5l5j5j0%J0NN%nJ0J0J5J5j0%nJ5J0Nnj0J0K0K0J5%J0nk0k5k5l0l5j5j5j5
6934h0J0L5L5K0%j0nnj0J0J0%k0k5l0j5j5k0j5%NJ5J5nnJ5J5J0J5%%N%J5J5%j5j5K0K0J5k0
6931a0j5j0nnj0j5j5j5J0J5J5J5J5M0J0J0J0NNl5l0k0%NL0L0M0K0K0N%J0j5j5%K0K0K5Nnn
6928A55nnk5k5nk5j5j0k0NNk0%k0nJ5j0n%K0J5J0nj0%nj0J0%%nnl5k5l0NL5L5J5J0j5k0k5
6925e0n%K0J5J5%%J0J0%%l0k0k5k5j0J0K0K0L0L5L0%l5m0k0J0K0K5K0J5j5l0j5j0J5J0J5J5
6922C0j0k0j5j0J5J5NJ0J5J5Nj5j0j0nl0k5nK0L5L0K0Nj5j0j0nj0j0j0NNk0k0%%K0K0L5M0
6920H0%%j5j5j0j5J5J0%%J0J0NNJ0NJ5J5k0j5l0l0J5J0J5J0k0j0l0k0j0nJ5K0NN%J0j5j0N
6917B0%K0j5k0NJ5J5J0J0k0k0k0K0J0k0k0%K0L5L5J5%%nn%nnn%%NNJ0J5j0nk0k0nnk0J0L5
6914F5L0%nN%Nl5k5j0%Nj5j0J0Nj0j0%%J5J5%%NJ0J0J0%%J0J0N%J0NJ0j0j5J0J0J0j0n%k0
6911I0j5j5j0J0J0J5%j5j0J5K0nk0k0nj0%%NJ0j0k5m0m0nL0N0N5M5J0j0nl0k5l5j5%NNNJ5
6908C0J0%%J0J0J0J5j5j0l0n0n0l0%%K0K0J5J5n%J0NK0J0nnj0J0J5j0nj0nK0J5K0j0k5j5J0
6905@K0j0K0J0J0%j0NJ5K0nk5k5k5J0j0k5k0k0K0K0K5J0J0NJ0%%%%j5k0%K0L0L0J0j0j5l5
6903C0k5nNNnj0n%J0Nn%J0K5N0J5nj0j5J0NJ0J0J0nnj5J0NJ0j0j0J0J0k0l5l0%J5J5K5K0j0
6900I5j0j0j0nJ0J5K0%k0j5nj5j0j0%NNJ5J0NJ0J5J0nnj0j0j0j5%nnnj5j0j0j0j5%J5N0M0
6897H0Nm0m5k5l0j5NK0K5J0J0NNJ0j0nnj5j0NNNj0J0J0K0Nn%NNnJ0J0N%nJ0L0NN%j5l0n0m5
6894d5l0j0j0nJ5J5J5K0K0J0Nj0J0Nj5k0NK5K5j5j0j5k0J5J5K5NNJ0%k0l0k5Nj0%nM5M0K0
6891F0Nn%k0k5j5%K0%j5j5N%j0J0J0J0j5j5%j0NNJ5J5%nj5NJ0J5L5L5K5j0n0n5n0j5N%N%J0
6888d0L0K5K5K5Nnnnj0NK0J5nl0l0j5j5j5NJ0J0J0J0%NJ0J5J0j0k5k0k0j5nj0J0j5j5k0J0
6885g5K0M0L5N0N5J0nk5j0%n%%%k0l0l5k0n%%j0J5J0J5K0K5M5K0%NNj5l0l5%K0J5%k5k0l0
6882A0l5l0%K5K5J0j5nK0L5J0J0%nnk0m5m0k0NK5L0N%%nJ5j0n%NJ0j5k0NJ5J5nnJ0Nn%nJ5
6879A0K0%nnj0j0j5j5NJ0NJ0L0L5L0Nj5j5k0nK5L0J0j0l0k5j5k0nnJ0J0N%k5l5j0J0K0K0%
6876E%J0J0J5%J0J0J0J5%Nk0l0l0l0K0J0K0Nnj0%nnj0nj0%l0k0k0J5M5P0N0J5nj0j0%%%n%
6873H0nn%%nj0J5j0J0J5J0NNJ0N%%n%%j0NNk0j5k0%L5L0L5Nk0j5j5j0j0nN%K5Nj5l5k5j0J0
6870E0J0J0J0K0J5N5K5Nj0j0k5k0k0k0k5k0k5k5k5l0j5NK5J5J5%%L0L0L5J0J0J0k0j0nj0n
6868F5l0k0J5J0nnj0j5j0NNK5L0Nk5l0l5J0J0L5M0J5j5k0k5nj0j0j0n%n%j0n%%K0K0%NJ0J0
6865C0NNk0j5n%nj0K0J5J0NJ0J0J0J0J0J0k5k0k5k5J5J0%nj0K0K0Nj5j0j5j5n5n5l0NK0K0
6862i5K0J0K5K0L0K5J5K0NJ0n%J5J0nnj0j5%%%%k0j0nnNNJ0Nnj0j0%%Nn%nnK0K0J0J0j5j5
6859E0k5l0k0%J0J5%%%%k5k5l5j0NJ0K0K5J0L5L0J5J0j5k0k0l5j0k0k0J0NNj0%L5N0L5J5%
6856G0k0k0k0%J5J5%%n%J5J5J0nk5k0N%j0J5K5J0k0m0l5j0j0nNL0K5L0J5J5J5j5k0k0l0l5
6853c5j0K0L0K5%%K5K5K0NJ0j0j5Nnnnn%%j0nnnj0Nn%%%j0nN%J0j5j0NN%nj0%%j0j5NJ0j5
6850a5j5j0J0J5J5j5j0%L0M0J5Nk0nJ0K0K5%J0k0m5k0l0%K0%NJ5J0NNJ0J5J0%%l0l0j0nK0
6847C0%J0k5m5k0n%nNNK5NJ0J5J0J0J0J0j5j0J0J5nnk5%K5Nj0j0NJ0J0j0j0NJ0J0%j0j0J5
6844D5K0K5J0nJ0K0%%k0k0l5j0%%%%n%nj0nJ5NNj0j0nj0NJ0J0NNNK5NJ0Nk0k0nnnj0j5j0j5
6841a5%J0K5J0NNj0%j5nJ0j0j0nj0%j0%j5%j5j0J0%NN%J0%%J5n%J0NK0J0nnj0J0J5%N%%J0
6838D0NN%%%NJ5nnnN%j0j0%%NNj0n%J5%j0m0l5j0j0J0J0%J0J5%j0NJ0nk5l0k0n%J5K5L5M5
6835C0M0M0K0Nnj0N%j0k0k0j5nj5k0j5k0%nj5%k0nn%%NN%K0K0Nj5k5%K5K0J5J5j0nnn%n%N
6832@j5nJ0J5J5K0NNJ5K0J0J0j0j0%nNNj0l0l0%J0J5K5%%k5nJ0nnj0j5n%j0j5J0NM0M0L5J0
6829A25%j0j5j5j5l5j5k0j5j0l0l0j5NK0K5J5K0M0L5J0J5k5k0k5k5J0K0K5K5nk0k0k0m0l0
6826f5j0J0%%%%J0N%%nj0J0%K5K5L5L0K5Nk5k5k0%L0L5J5j5k0j5%%j0j0%nnnj5j0NNnj0J5
6823@J0K0nNNj5j0K0K0J5%n%j0j0j0j0j0k0nnnnNL0%N%%L0NN%%K0J5%NNj0nN%J0j5l0k0j5
6820A5NJ0j0l0k5k0%J0J0L5Nj5j5j0J5NN%%N%NNN%j5j5NK5K0%k0j5%%N%j5j5j5%J5J5J5j0
6817a0j0j0k0J5L5L0L5L5J5J0%k0l0l0j5%%n%nJ0J0nnk0k0nj0NNNJ0K0K5N0K0Nk0k0k0j5j5
6814C0%j0J0%J5J0J5K0K0%j5k0j5j5k5%J0J5%n%%NNj0J0%%%%NNj0%J5K0%k0m5j0K0n%k0j0
6811ej0j0j5%K5%J0j0j0%%J5J0J0%J0%%nnnnnnnNJ0NNNNNNNNnJ5J0J0%%J5J0%NNNNJ0%k0l5
6807G0j0j0j5j5k0j0j0nK0J0N%k5j5j5NK5K5j0j5j0J5J0K0K5J5J0J5J0Nj5l0l0l5j0NL0L5
6805E0K0nk0k5k5k5%J5K0L5M5L0Nj0l0j5j5J5K0J0j0nj0nn%j0K0%j5j5%NN%j0j0J0NJ5%j0
6802E0nnj0%J5K0%j0j5NN%NN%K0J5K0K0J0nj0J0J0J0%%J5nnnj5j0k0j5j5N%k5m5k0NM0K0K5
6799I0J5K0J0j0nn%j5l5l5j0K0J5J5j5j0%k0k0k0nnJ0J5%%NNNJ0n%K0J5n%k0J5J0J0K0%J0
6796I5j0j5j0j0j5k0j5k5k0J0J0J5K0J0j0nJ5K0K0J5K0K0nj5NM5M5K0k0l5l0k0j5l0l5j0K0
6793C5K5K5j0nj0l5l5l5j0K0K0L0J5nj5j0NK5J5J5%k0j0J0K0K5J5j0nj5N%NN%NNNN%%%%Nn
6790A05%%%nnk5k5nj0j5j5k5%%K0K5K5L0L0J0nj0nj0n%%k0NNj0%j0%%nn%%j0%Nj0nj0NNj0
6787A0j0%%J0J0%k5k0NNJ0NJ0%J0K5K5K5L0j0l0k5j0J0K0J0J0n%k5k5j5J5K0n%nn%j5j0%%
6784B5NJ0%k0%nNNnnj5j5j5j5nn%%j0nk5nJ0NNNNL0J0J0J0J0NN%nn%NN%%n%J0J0nj0%nNNN
6781B0J0j0%nnNNNNnn%NJ5j0j5j5nL5K0%j0j5j5j0%L0J5K0%j5%J0K5%j5m0l5NK5K5J5k0k0
6778B5nK5K5J5K0nk0j0j0J0NN%%k0j5j5j0j5%N%NK0K0N%nj0j5l0m5j5%K5L5J0%nJ0K5L0J0
6775H0j5j5%k0j5J0K5K5J0J5NJ0j0k0l5j5%K5J0J0J5K0J0Nk0j5k5k0k0%j0j0j0J0J5J5J0n
6772D5N%J0J0n%n%k0j5j0j0nj0nJ5K0K5L5J5NJ0j5j5N%j5j5j5NJ5J0j0nj0n%L0K5K5J5K0j0
6769A45k0k0j0%%j5j5l5j0%J0J0j5%K0N%%NNNj0j0n%J0j0k5nJ0NL5L5J0j0j0NNNL0N5M0K0
6766B45j5l0k5k5k5k0k5k0l0k5nJ5J0J0N%J5L5K5Nj5j0j0l5j0j5K0K5J5J0%j5l0j0j0l0k5
6764b5NM0M0K5K5J5%k0m5n0m5j0L0K5K5n%nnj0j5%nj5j0j5Nj0j0j0j0L0K5M0L0N%J0J0%j5
6761E0j5j5%K5M0K0Nj5k5l0k0n%Nj5k0%nNNJ0%J0NNNNJ0K0J5J0j5j5j5j0nj5l5j0K0M5L0J0
6758G0nN%%%k5k5j5NK0%NN%%k0k0j5J5K5K5K5K5K5%%%%k0m5m5nK5L0J0k5k0k5l0j0k0%J5N
6755c5%j0j0j0nJ5M0K0K0K5L0J5j5l5j5%K5L5L5%k5l5l5k5k5j5j5%%N%J0J0n%N%%j0nnnK0
6752c0nJ0K5K0K0J0J5J0J0NNJ0%%J0J0j5j0j5j5%k0k0%%NNN%nJ0NJ5%%%NNN%NNj0j0j0n%%
6749F0J5K0k0J0K0L0%k0j0n%Nj0j0%%k5k0J0%NNk0j5%%J0J0NJ0%nn%k0j5k5k5j0J0J5K0nn
6746a0n%K0J5J5J0n%%J0NJ0NNL0J0j0k5l0l0l0l0%%J5J0%n%NJ5J0K5K5J0k0l5l0l0J5K0K0
6743A0J0%K0K0%nNNJ0J0NNn%%%%%j0l0l0m0NJ0J5K0L0K5J5k5l0l5j0k0NJ0J0J5J0J0J0J0N
6740F5%J5J5NJ0NJ0j0j5j0j5k0k0j5%M0J5J0NN%nnj5j0j0j5NL0L0L0K0nJ0j0k0k0k0%NNj0
6737H5j5%K0L5J5n%J0%%k0k0k0%K0J5J5j0nnj0k5k5k0%J5J0J5J5J0J5%%J0k0j0j5j0n%K0K0
6734A05nnnk0k0j0nn%k0k5j5%J0L0J0Nn%j0j0k0NJ5NJ0NJ0j5k5nNJ0J0J0J0Nnj0K0L0K5Nj0
6731I0j5j5j0k0k0j5%J0NK0K0NNj0j0k5l0nJ0K5K0J5J5NL5J0J0nk5k0k5nnk0k0j0nj0k5nJ0
6728d5K0Nj0j0J0L0K5Nnn%%J0J5K0j0k5%%NK5K5K0J0j0j0%NNJ0nnj0nnnnnnnJ5J5j0l0l0%
6725B0K0K0nnl0j0nn%nj0nnj0%%J5J5K5K0J0NNk0j5%J5J0J5J5L0J0nk5l0l0k5nN%J5J5J5J0
6722F0J0J0J5K0K0nj0nj5j5J0J0K0K0%J0j5j5%nj5l5l5m0%K0L5M5K0L0j0m0o0m0k0J0j0nj0
6720d0J5K5K5nl5j0j0j0J5N%J5J5K5J0J0J5K0K5J0J5j5j0j5%K5K5J0j5l5l0k5j0J0J0NN%K5
6717I5K5K5j0j0k0k0k5j5l0l0NNj0nJ0J0K0L0K0K0k5k0j5%K0J5J5J0n%j0n%L0N%%%%nJ0J0
6714A20J0J0Nk0l0n0n5l5j0K5M0L5K5K0J5nNJ0%k0j0n%N%Nj0j0k0NN%nj0%%Nj0k0k0j5k0j0
6711d5%K0K0K5L0L5L5J5J5%nj5k0nnj5j0j5k0NN%nj0nk0%J5k0j5j5J0NnnK0K0K5L0j0j0k0
6708C5k0j0j5nj0L0K5K5K0j5j5l0l0m0%K0K0K5K0k5k5%%N%J5J0n%nL0L5Nj5j5J5J5%%NNNJ0
6705I5nnJ0Nj5j0l5m0j5j0J0J5j0nJ5K0J0J0%%J0K0%l0j0J0J0%j0j0k0j5J5K0n%K5K0J5J0
6703I5J0%nnj0j5nJ5J5%k5%J5L5L5K0nnj0%l0k5k0k0j0J0J5K0NNK5K5NNj0j5k0k0j5%N%N%
6700I5%%j0j5k0j5N%J0NN%J5J5J0j5nj0k0%%nnl0%J0K0J0K5NNNnj5j0k0k0j5l0J0J5J0k5j5
6697c0j5NnJ0L0K5K5K0M0L5K5N%j5k0k0k5k0j0j0J0L0L5K0j0k0k5k0k0NJ5J5J0J0%%%K5L5
6694A65J5%k5j0k0%nJ5J5J0j5k0k0k0nJ5%j0%nnNj5n%j0j5j0J0K5L0J0j0nj5k0k0j5k0n%K0
6691A0K0K0K0J5J0%k0j5j5j5k0NK5K5j5k0k0nJ5M0L5K5K5J5nl5j5nnj5j5j0l0l5l5%K0K0K0
6688A5N%j0j5j5j0j0j0NL0K5K0%k0k5NK5K0Nj0j5j5k5k0j5j5K0L5N5L5%NJ0N%k0j0J0K5K0
6686A15J0J0NJ0%%nk5j5j0j0J0j5j0j0l0k0k0j5%K0J5K0J0%J0K5K0K0J0J0l0J0J0%J0j0j0
6683A15nn%nj0nj0K0Nj5j5J0NJ0j0J0J0K0K0K5J0j5l0%%j5j0j0%k0m0k0%J0j0j0j5k0%NL0
6680A0L0J5J5J0J0nnk0k0l5j0nnj5j5J0NJ0j0n%K0M5L5J5%k0l0m5l5NK5K5nl0l0nJ0J0%j0
6678e5j0j0J5J5K0K0N%J5J0K0J5%%K5K0K5NJ0Nnj0k0j5k0k5nnNj0%J5%nNNJ0J0j0nj5j0%K0
6675F0M0J5NNK0K5J0J0NNk0m0l5j0nn%%j0j0j5j0j0J5J0J5j0k5N%%NN%J0j5nnJ0J0j5j0J0
6672D0%NNj0nn%%%%%%%nnJ0j5j5k0%K0J0J0%%J5nJ0J0NJ0j0nK5L0J0J0nk5m5n0j5%J5J0%J0
6668B0J0J0j5j5k0NK0M0K0K0nnk5k5nJ0L0L5J5J5K0NNk0k0Nj0j0j0j0%%J0J0n%NNJ0N%j5j5
6666A00j5k0k5k0l0k5k0J0NK0K0K0K0Nk0J0J0K0%%%n%n%n%nnnnJ0nj5%K0J5J5K0nj5%%%k0
6662E0k5%NJ0L0M5K0j5k0k0Nk0nnN%NNj0j0NK5K0K0J0j0k0k5k5k0j0nK0J5NNNNnnnnJ0j0k0
6659C0%NN%k0j0nN%%%J0J0%NNNNNNJ0nnJ0J5J0Nn%J0J5%%k5k5%K5J0j0k0j5nn%nnj0%%%nN
6656C0K0NN%N%n%nn%j0Nj5j0k0k0J0j5j5j5k0%J5J5K5J0nk0J0J0J0N%nJ5J0%%nj0NNnnn%J0
6653A0K5K5%%%%Nnk0%%j0%j0k0j5j5j5j5nk0J5J5L5L5J0L5L0J0nnnj0nj0nnk0j0k0j5j5j5
6650d5j0k0J0K5K5K5J5J5K0K5K5%j0j0n%%J5J5K0K0K5%j5k5k0l0j0N%j5j5nnJ0J0K5%l5l5
6647B0l0j0J0J0K5K5K0K0K0K0j0nj0%j0j0%nj5j5NNj5j5%Nnnnj0%n%nnJ0%K0L5L5L0Nl0l0
6644G0k0k5j0J5J5J5%j0%%nn%%%j5j5%%%j5j0k0j0k5J0K0J5J5N0M0M5J5%%%nl0k5l0j0J0J5
6641F5J5Nk5j5j5j0j5J5M0L5%l5l0n0k5K0M0M0K0j5j5j5j5nnk0k0j5NK0J5%%nK0K5L0J5nk0
6638E0k0k0k5J0N%nk5nJ5K0%J0%L0L0L0Nj5k0k0%nj5j0j5j5n%J5J0J0J0n%j0l0m5j0K0K5N
6635b0NM5M0L5J5n%j0j0NJ0Nj0NNJ5j0j0j5j5k0k0j5j0j5nJ5NJ0NJ0NNNNNNJ5K0Nj0j5k0n
6632F0%j0j5j5j0%K0%%%K0J5nk5n%K0L5J0j0l5k0nK0K0%%nn%n%j0%%%nnj0%NJ5K0nk5n5l0
6629e5j0n%%J5K0J0Nn%j0NNJ0nnnnM5N5M5J0k0k0nnk0j0l0nJ0J0nnN%J0%NN%%K0j0nJ5j0J5
6626F5Nj5n%%NJ5%%K5K0J5J0j5j0j0%%l0k5j0J5M0L0L5J0nj0j0nk0l0m0j5J0J5J0J5j5nk0
6623D5k0l0l0j0J0L5M0M5K5j5l5l0k0j0j0n%j5j5%%J0J5%%J0J0J0J0J0J0K5L0%l5l0k0J0N
6620B5J0J0J5K0Nnj5l0l5j5NK0J5J5%%j0%%Nnj0%%N%N%j0J0NJ5J5NJ5J0J0J0J0k0k0j0k0k0
6617C5n%j0nj0j0Nk5j0NNK5%J0%J0K5Nj0%%K0L5K0j0k0k5j5nNn%k0k0j0K0K0nN%J0J0K0J5
6614H5J0j5n0m5k5nJ0J5L0K5O0M0K0j5j5k0%%k0j5k0%j0%j0j0j5j0nnNNNNj5J0NJ0J0j0nK0
6612C0J0J0n%nnnn%nj0nN%NN%%%NNJ0Nj5J0J0N%nnNL5K0L0nk5k5l0j5j5J0J5J5J5j0j0j0j0
6608C5j0j0j0j5nj0j0nnnnj0j5J5K0N%nNK0K0K0nn%%J0K0NNj0nJ0N%nj5k0j0NJ0nj0l5nK0
6605b0J5j0nNJ0J0nnj0j5J5L5N0K5%j5j0%L0Nk0k0k5k0j5J5K0%k0m0j5%L5M5K5K5%nN%%J5
6602A10J5K0nk0n%%k0m0k5NJ5Nnnj0nj0NJ5j0K0J0J0%J5K0%j0j5k0nJ5L5L0J5n%l0l0j0Nk0
6599F0l0j0K0K5Nm0l0l0k5%%K0J0L5J0J0j0l0l0l0nJ0J0K0J0K0L5M0M0K0Nk0k0%nN%nnn%J0
6597I0NNj5nnnK5%Nnj0j0j0nK0K0K0J5j0l5l5k5j0K0M0L0J0j0j0nk5%n%Nj0j0%%NNk0j0%n
6594B5nj0N%Nj5n%N%j0j0J5j0j0j0nK0J0J0M0M0K0k0k5k0j0j0j0J0%nK0J5J0Nk0%NNNj0j0
6591D0j0%K5NJ0j0nj5%%j0j0k0nJ0%%k0j0j5j5NN%K5K5NK0J5K5J0j0j0J0J5j5j0%J0J5K0j0
6588I5nNK0J5nl5j5NN%k5j0j0j0j0j0%%J0J5J5K5L0J0K0j0l0k5j0J0J0Nj5j5k0nj0%NK0K0
6585F5NJ0k0k0k0l0J0%nj0j5j5J5L5L0L5%J0l0k0l5l5k0k0j0J5J5J5J0J0J5K0K0K0J0N%NN
6582G5j5nn%%k0k0m0j5j5NL0L0K0K5J0L5M0%l5l5l0nJ5J5J0j5j5J0nnNNK0%nnj0j0j5j5k0
6579a0k0j0j0J5L0J5nnK0K0K0N%j5j0J0Nnj0j5NK0K5NNNNJ0nk0k0j0nj0nnnj0j5j0%j0%j0
6576c5J0L0K5K0K0J0J0k0j0k0N%%k0k5J0J5J0J5j0J5J0J5j0j0l0l0nJ5L0L5K0K0K0%j0l0l5
6574F0j0J0K5J0Nj0j5j5J0J5J0%k0j5NJ0J0%nk0NNJ0nk5j0j0j0%j0J5J0Nj0j0k0l0j5%M5M0
6571D0M0K0%%k5k5k0j5J5J5J5%k0m0l5nK0K0K0K5NJ0Nj5j0l0l5j0J5L0J0J0J0J0%%%%NNK0
6568H0%j5j5%%N%k5j0%K0J5%l0j0K5K0J0j0j0J0K5%J0j0j5m0l5k0%N%%J0J0K5K0%nj5j5J0
6565B0M0J0j0%j0j0l0m5j0L5N0N0K5k0k5k0k5n%Nj0j5j5J5J0K0K5K0%j5j5k5k0k5K0L0L0K5
6563H0Nk5%j0J5J0j0%n%NNNnnj5k0J0Nj5j0k0J0J5J5j0nj5J0J0J5N%J5J0nj0J0L0n%k5k0j0
6560D0j0nnj0J0J0J0%J5J5%nnM0L5J0l0l5l0j0J0J0J0%%NNj0j0l0k0j0J0L0M0K5J0%nK5K5
6557A60J0nk5n%j0%%j5j5l5l0%%l0l0j0j0NJ0J5K0NNJ5J5J0Nnj0j0j5J5J0%n%%n%%%%%j0j0
6554A0NK5K5Nk5m5l5%%%NL0K0Nj5j0J0L5K0K5j5j0j5NJ5j0k5nJ0L5M0J0nnk0k0j5k0j5J0n
6551C0j0k5nJ0L5L0L0J5j5k5j5NJ0J0L5K5L0%nl0l5l5j5NN%K5J0k0j0J5J5nj0j0j0l0l0j5
6548a5K0J5K0J5nnnnnj0nnJ0Nn%j5NJ0J0%NK5L0L5J5J5nj5j0k5l0k5l0k0nn%J5J0J5J5%N%
6545D5K0K5K5nnK0L0L0Nj0l0k5j0NK5J0j0k0l0j5k0%%NN%%L5Nn%j0%j0%l0n%%L5N0N5J0k5
6542A75n0k0%n%NJ0j0k0j5j0l0l0k0k0n%K5L0L0L0K0%nnJ5J0j0j0%NNNj0j5J5j0j0J5J0J0
6540A05j0j0NN%nNNNj0j0j5%nNNj5j5nL0K5J0j0l5k0k0j0j0J5J5J0K0j0j0NN%Nnj0J0J0J0
6537G0J5J0J0K5L0n%nn%nnnl0n0m0m0j5NJ0J0J0J5J0J0nnn%J0NN%nnj0J0K0L5O0N5L0NN%J5
6534B45nl5n0l0l0%nnK0J0NK0J5%l5l5k0n%L0NNj5j5j0%K5L0K5NNnnj0nj0nj0J0J5J5NJ0k0
6531A35l5n0j0J0J0%nn%J0J0j0j0nnnnl0j5%NN%N%%NN%%K0J0NN%J5J0Nk0%%j0j0%nJ0J0k0
6527C5k5j0J0L0K5J0J0j0nk0k0m5k0J0M5O5L5K0Nj0J0J0j0k0%K0L0J5j0l0k5l0k5%%j5j5j0
6525C0J5NJ0j0j0k0j5j5j5J0K5K0K0J0J5M0J5N%%%j5l5m5j0J0J0J0j0j0k0j0j5J5J0L0J0j5
6522D5j5k0J0J0J0J0J0j0n%%NJ0j0J5%%j5j0j5j5%j0k0k0%%N%J5M0L0L5J0j0l5l0j0J0J5J5
6519E0J0J0J5K0J0%j5j5%Nj5j0j5k0%Nn%j0j0K0%nk0j0j0nK0%N%k0k0%J0J0J5j5%%j0j0J0
6516b5J5j0j0nK0J5j0NNK0J5J0j5j0j0%J0J0Nnk5k0NJ5J5j5J0n%J0L0K0%j0nJ0nl5l0k5NL5
6513A0L0J5J5J5j5j0NL0K5J5nnnj0l0m0k0%%%%%%j0n%J5J0J0j0j0j0j5NL0%%%K0L5J0%%j5
6510H0j5N%Nj5j5Nj0j0nn%%j5j0J0J5K0NnJ5K0K0j0j0J0NJ0Nnnj0j5%%j5j5%%J5J5J5J5K0
6507A20K5J0J5%%NNnnNNJ0J0%j0k0k5l0l0l5j5%%j5j0j0j5n%J0J0n%nK0J5K0J0J0J5J0J5J0
6505A15M0K0nl0nJ0K5%nj0k0k5j5%k0j5j0J0J5J5NJ0NNN%J5j0k0k0j0j0l5l0j0J0K5K5K0L0
6502A00L0J5k0k0l0nJ5J0N%k0k0l0j0%%J0J0j0J0nJ5J5n%%%N%%%%nj0j0nn%nk0nj0nj0J0K5
6499A0L5L5j0nNNJ0j0N%%%J5J0%J0%Nk5m5m0k5j0J5J5J5%Nnk0j5j5NJ0j0J0J0J0J5J5%%k0
6496A5%NNNj0j5J0n%NNK0J5nnj0J5J5K0J0J5N%nnnn%j0%%k5%NN%k0j0J0K0K5%Nl0l0l5j5J5
6492EJ0J0NJ5J0K5Nk0j5j5NK0%j5l5k0%L0L5NNNJ0j0j0%%j0j0n%J5K0J5%J5J5J0J0j5l5o5
6490B0o5l5%NNN%J5J5NNJ0Nnk0l0j5J0J5K5L0J0J5N%NNJ0K0j0j5NJ0NNj0j0%%J0J5nj0NNL0
6486A00Nl5l5l0%%%j0j0%NJ0J0j0j5J5J0K0K0J5K0NJ0NJ0%k0j5j0J0J0nj0j0j0N%j0j0j0j0
6484B0N%j5k0nJ5K0K0NNj0nL0L0K5N%%nk5n0k5k0j5nnJ0k0j0j0J0J0K0L0K5K0J0J0NJ0j5j5
6481F5NJ0%k0k0k0%NJ0J0nm0m0nK5N0J5n%n%%NJ0K5K0%k5k0%J0j5k5k0j0J5N%J5J0L5K0n%
6478H5%Nk0j0k0j5n%K5K0K0nNNK5K0J0J0k0l0l0NN%%%n%%%%%j5j5k0k0j5J5M0M5K0K0K0K0
6475A75Nj5k0k5k5%nnnj0j0j5nnN%j0NJ0j5nnJ0%%n%%%%j5j0nnn%nnNK5K5J0j0%nnJ0NL5J5
6471H5j5j5k5l0j5J0J5K0K5J0j5l0m0k0nK5L0%k5k0NNj0j5nj0J0J5K0K5J0J0L0J0nl0l0%k5
6469b5j5k0j5nn%K0M0M5L5L5J5K0k0l5n%%%j0K5J5nN%J0J5j5j0j5l0j0nk0j5k5k0NJ0J5j0
6466b5j5j5%K0J0J0%%J0K5L5M0K5J0j5n5l5l5%NJ0J0J5J5n%%nNJ0J0J0nnnnJ0Nj5k0%K0K0
6463G0%j0k0j0J0J0nnj0J0J0J5n%nn%NNK0Nnj0j0j0J0J0J0j0j5J0NNj0j0NJ0nnj0%NN%n%n
6460E0J0J0J5k5nnJ0J5j5m0k5l0J0J5J5J5J0K0J0J0j0m0l5j0j0nNK0%Nj5NL0L0%nj5J5K5K5
6457H5j5k0j0k0%k5k0nNK5Nk0j0J0K5%nnJ0K0K5J0nj0nJ5%k0j0n%%J0nk0k5j0j0j5J0NK0J5
6454@J5J0J0K0J5Nk0k0NJ5K0NNK0K5M0J0nj0j0j0j0nnj0k0k0n%Nj5l0n%K5K0K5Nj5l5m0j5
6451ek0l0n%K0%%%%J0J5%J0NN%%NJ0K0j0J0Nn%J0J0J0j5k0j5%%k0j5nK0NNK0L0nnk5J0L5J5
6448H5NNNNJ0Nnj0l0nJ0J0J5%k0j5K0J5%k5k0%J0J5nnn%%nj5j0j0nnj0J0J0J0J0N%NK5J0J0
6445A05j5j5j0J0J0j0j5j5nj0j5j5j0nJ0J0J5J0J5J5J0NJ5J5j0%%%NNJ0j5nK0%%j0J0nnj0
6442I5N%l5l0j5J0L0L5J0k0k0l5j0J0M0N5L0j0l5l5j5k0k0nj0NJ0nJ5J5J5%NJ5j0j5j5J0K5
6440G5K0J5NNnk0j0j5k0J0%%k5k0NK5L0L5L0L5nm0m5m5nj0%N%%k0j5j0j0NNJ5J0nnJ5K0K5
6437F0K0Nj5m0k0J0J0%j5j5k0N%K5K0J0J5NJ0J0J0j5l5nJ0nnj5K0K0K0%K0NJ0%%%%%%J5j0
6434A20j5k0%%j5j0k0N%%%N%%%Nj5k0j0j5j5K0L0K0J0%j0j0%%nnJ0K0%j5k5nK0K0n%J0J0L5
6431A05Nnnj5l0m5m5j5%NJ0K0K5L0L0K5%k0j5j0j0%Nj5j0j5NK0K0J0j0j0J0L0J0nJ5J0NK0
6428A35J0J0j0j0j0j5j5l0j0j5j0nJ5Nj5%J0%%nnJ0J0nnj0J5%%k0k0j0j0j0nJ5J5NN%K0J0
6425D0Nj5k0j0NJ5J5J0nk5k0l5j5%J5L0L0J0nk0N%%%j5j5j5j5j5J0L0K5L0%J0J5K0J5j0k5
6422E5nj5j5k5l0J0K5L0J0j5j5k0j5nJ5L0L0M0K0J0j5j0Nnnk5l0l5m0j0J0K0K0%J5L0L0nl0
6420C5j5k0j5j0nj0nj0nnk5nK0K0L5J5j0j5k0n%k0j0K0M5M5J0j0%N%NN%J0J0NNnnJ0K0J5%
6417A05nk5N%%Nj5j0NNJ0j5j5J0J5J5nj0NNNN%j5l0nj0j5j0j0j5k0nJ5K0k0j0j0%%J5J5%%
6414a5NJ0J5J0j5NK0K5L5J0l5l0l5l5nL0M5M5K0%%K0Nj0j5j5n%j5j0j5j5%%%nNL0K0j0%K0
6411I0N%j0n%%%nj5j0k5nj0k0j0j5NK0K0K5NNK0K0K0%k0k0NJ5%k5k0NNNnnn%J0J0K0K0J0J5
6408A25K0%%nk0k0m0k0%%%NJ0J5NJ0J0NJ5K0%%J0J0J5J0j0j5j0j5%%j5k0j5k0%%N%j5k0k0
6405A0l0k5NM0L0J0N%N%%%nN%NNj0n%%%%NJ0j0j0%N%%J0J0NJ5J0NJ0J0NL0K0k0l5l5k0j5j0
6401D0j0J0J0J5J0K5K5K0j5k0k0j0j0nnj0j0%%k0j5N%J5J0J0NJ0J0J5J0j5j5j5j0j0j0k0k5
6399b5J5J5j5j5k5NNNJ0J0J0NJ0J0J0J0N%n%NN%nnJ0J0J0%%J5J0NJ0j5j5k0k0J0J0J0J5J0
6396I5j0nnj5j0l0k5j0J5L0K5L0J0N%n%l5l0%L0K5%j5l0j5j0%K0NJ0j0nj0j0J5J0K5L0L0J0
6393A35j0j0j5j5j5j5j5j0J0L0L5K0j0j5l0l0j0K0M5J5NNNJ0%%j0l0k5j0%NNj0j5j0j5k0n
6390ej0j0j0k0%NL5K5L0L0L5K0J5k0l5l5j0Nk0m0l0j5K0K0N%%J5J0%j0%j0%j5j0J0J0N%%J5
6388EJ0N%%%K0K0J0K0N%j0j5j0j5j5k0j0j0NNK0NN%J0J5nnj5j0j0nnnl0%%J0%Nj5j0n%n%n
6384f0n%nJ5J0K5NJ5J0K0J5N%NNJ0j0NNJ5J5j5j5j0J0%%nnNNj0j5%J5NNj5j0NNnj0%j0J0%
6381D0j0j0j0J5K0K0nj0n0j5K5M0L5%k0k5J0%NNJ0Nj0n%%%NJ5L5K0K0J0k0k0m5j0J5NJ0J5
6378A15J0%nj5NJ0J0NJ0Nj5k0k0l5k5j0J0J0J0NJ0j0j0k0%NNJ0j0%%j0nNJ0%N%K5K5J0%nN
6375A05%%k0J0nnnj0j5NJ0j5j5%NN%j0j0NNJ0j5k5j0J5J5%j5N%j5j5N%K5%j5k0J0L0K5K5K0
6372I5K0K5J0nk0l0l5j0k0l0j5nK0J5%N%J0J5N%j0k0J0J0j0j0k0k5%L5L0%j0l0l5j0J0NK5
6370eK0K5K0J5K0K5Nk0k0%K0K0nnj0k5l0j0j0%nn%NJ0K5K5%%j0j0nj0%N%n%%j5j5J0J0J0J0
6367F0%%%%NK5J5K0K0nj5k0k0j5nnnk5k5nn%N%K0K0%%J5J5J5nj0j0k0k0J5J0%K0%nN%K0Nj5
6363G5j5j0nj5k0Nj5%%L0J0NNJ0J0K5K0%%j0nl0l0nL0K5j5l0k5j0J5L0N%%k0k0m0nJ0J5k0
6360b0N%NJ0%K0L5L0J0k5k0%%%nn%j0K0K0L0Nj0j0nj5j5%NNJ0j0j0l0j0J0J0K0J0%%NJ0J0
6357H5J0%%j5j5j5j0%%NNnJ5nJ5NNJ0J0%%J0J0J5j0nnNNn%Nj0k0m5k0NJ5K0%Nj0j0j5j0j5
6354A5j5k0N%%J5J0j0j5J0L0K5%j0l0j5j5K0J0%j0%nk5k0%K0K0K0J0k0k0k0j5k0nJ5K0%n%
6352e0J5J0K5NNk0nJ5M0L5K5NnJ5j0j5k5k5j5NJ5M0L0L0%k0l0l5k0k0k5%J0J5%%%k0k5k0J0
6349c5J5L0K5J0J5J0M0K5Nj5j0j0l5j5j5j0j5k5%K0K0K0L0j5j5j5Nj0nnJ0K0J5J5J5K0K0N
6346A40j5l0j0l0k5l0k0NJ0J0NJ0J0J5J5K0%j5j5k0nJ5J5K0Nj0j0j0J5N%NK5Nk0k5k5j0n%
6343B0NJ5K0L5M0J0nj5j5l0l0j0j0nnj5k0j0J0K5K5J5K0j5j0j5j0J0N%j5k0k0j5k0NK5M0K0
6341C5J0j0j5k0%%%K5K5Nnnj5j0j0j0j5j0k0%NNJ0L5M0K0%%nj0nl0nl0j5NJ0J5Nj5J0J0J0
6338B0Nn%nn%n%%j0J5K5J0J5K0NNnj5j0l5k5l0nnN%J5J0J5J5%%J0J5j5j0J0J0Nj5k0J0J0J5
6335D5%%%%n%k5l0j0j0j0j5NNJ5J5NJ5%J0K5N%k0k0nJ5K0NJ0J5J0K5nJ5J5n%l0k5l0l0j0J0
6332@K0K0K0L0K0K5K0K5Nj0j0l5k0k0%NnnJ5J5j5j5K0K0J5K0N%j0l0j5k0nj5nnj0j0nnJ0N
6329D5K5K5J0j5m0j5nnnj0J0j0j0j0%K0J0J5N%J5J5%k0k0k0NK5J0j5l5l5k0l0j5NL0K5K5K5
6326A0NNj0j5j0j5l0nj0J5J5J0K0%J5K0K0K0%Nnj0J0%J0%%k0k0k0J5J5Nj0j5NJ5J5J5J5J0
6323I5J0J0NJ5J5n%k0k0NNj5j5k5j0J0K5J5nj0j0%nNk0j5k0nJ5J0j5k5j5K5nj5j5j0L5K5L0
6321E5K0K5J5J0j0nj5l5k0l0%%k5j0J0NJ0k0j0J5%J0NJ0J0J5N%J0nnJ0J0J0Nj5k0k5k0Nn%
6318eJ5L0M0J5J5j0j5l5l0j5k0n%K0K0K5J5J0%k0k0j0J0L0K5J0j0l5k5nK0K5NJ0%nJ0K0J0
6315A15j0m0n5l5k0k0NJ5J5NN%nnN%K0K5J0J0J0j0j0k0k0%K0M0K5Nj5nJ0L5K0J0j0k0k0j0
6312G5j0nj0nnj0j5nk0j5J0J5J5%%N%J5J5J0J0%%%nJ5J5k5k0l0j5Nj5l0k0l0J0K0K5N%NNN
6309a0J0NN%J0NN%J0j0k5k0J0Nj5k0k0j5NJ0K5L0J0k5j5j5NJ5J5%nJ0NJ0j0j5j5%K5K5%%%
6306B0J5J5J5j0j0nj0K0J0J5j5l0%n%nj5Nj0j0K0J5NNJ5J0J0J5NNnJ5J5J5nn%%j5j5k0k0%
6304E5%%%%k0N%%%k0%K0K0K5J0%%j0k5J0K5J5J5j5j5k5k5j5N%j5k5k5nj0J0K5J0J5nnj0j0
6301a5J5K0L0j0j0N%J5J5nj0nJ5K0%Nj5j5j5j5N%J0j0j5l5j0j0n%j0J0L0L0L5K0NJ0%J5NJ0
6298A15k5l0%%k5m5k5J0K0K5K0K5NN%Nj0nk5k0j0j0NJ0NJ0K0K5J0J0J0nNJ0J0Nnj0k0k5l0
6295D0j0%k0NN%NN%%NJ5J0J0J0J5J5NNJ5J5j0l0l5l5%j0%J0K0K5j5l0k5nJ0J5K0K5NNnj0%
6292G5NJ5K0j0l5k5l0NJ0K0nJ0J0NJ5k5k0k0%L5L0K5j5j0j5j0nk0k0nj0NNJ0K0K0NNNJ0j0
6289G5j5j5j5j0nnNNJ5J5K0K5K0j5nj0J5J5k0k5k0k0j0j0k5k0%K5K0K0J0%J5J0%%j5k0j5j5
6286@%%J0J0J0J0K0J5K0J0J0j0nn%k5k0nj0j0j5k0nnJ5J0J0N%%%%%J5L5J5j5j0k0k0j0j5K5
6284B0K0K0K5j0k5nnj0j0j0j0NNK0K5J5K5NN%nj5j5j0j0j0j0J5J5K5J0j5j5%Nj5l5n5k0K0
6281c5N5M0K0j0j0nj0nj0j0j0nnNK5K0Nn%k0j5j5k0j0j0NK0L0L0L0J0%k5j0j0NN%k5m5k5j0
6278e5%%K0L0L0nl0k5j0K5N%L0K0K5NNJ0N%nJ5%nnNNk0m5nj0j0j0J5L5M0J5n%nl0l0n%L5M5
6275A05K0J5j0nK0j5j5j5NNj5n0k5k0k0N%J5J5J5K0J0nk5m5m0%K0K0%J0NNK5K0J0J0J5J0N
6272A00J0NJ0K0nj0k5k5nNNnj0J0NJ0N%nj0j5j5j0j5j0l0NJ5J0K0J0K5K5J5%nnj5m0l5j5j5
6269a5%%nNJ0K0%%%nj0N%J0J0j5j0%%%%j0j5J0%K0K0nk0J0NNJ0k0J0j0l5k0nnj0%J5J5J5N
6266a5J0J0J5J0J0Nj5k0nJ5K0j0%j0j0j5j0%%NJ0J0J0K0J5NJ0k0j5J0J5K0%j5j5j0J0%%j5
6263C5%J5j0nnj0nj5j5j0J0J5J0%NJ5J0J0J0j5j5N%Nj0j0j0%%%k0nj0j0J0J0NJ0J0J5J5%N
6260D5J5J0j0j0%NN%j0nJ5K0NJ0%%n%nj0nj0%%nn%%K0j0%nNk0j0L0NNj0k0K0J0j0j5j0J5n
6257D5%K0K0L0J0j0j0k5k0j0K0J5J5J0J0NJ0NNj0j0l0j0J0J0K0J5%%j5j0k5m5l5k0%K5L0L5
6255H0L0J0nl0m5l0%J5J0J0L5L5J0J0j0nk0k0k0k0k0j5n%NNnnj5J5J0J5J5J5L5L0J5J5j0j0
6252A30j5k0j0nJ5K0%k0m0nM0N5M0%j0j5N%N%l5l0k0k5nnJ0Nnj0J0J0%%nnJ0NK0%j0j0J5J5
6249A05%l5j0j0J5J0k0k0k0%%nl5j0nK0NJ5%%J0J0J0Nj0j0NNnnk5k0k0k0k0nL0K0L0J5J0J0
6246B0J5J5%k0k5k0J0L0J5K0NNJ5j5nj0k5n0l5l0k0J0J5J5M5M5L5L5%j0k5j0NNk0k0j0j0K0
6243B0K0K0%%j0nJ5%k5j5J0nnj0nj0j0N%j5j0k0NNk0j0j5%NJ0J0J0J0K0K5J0nj0j5k5nJ5J5
6240b0L0N%%%nJ0%nnk5k0k5nNK0K5%K0J5L0K5j5j0j0j5j5j0k0NK5K0K0K0Nj5j5k0n%j5j0N
6237@L0K0L0K5K0K5N%Nk0k5j5k0%nJ0%nJ5J0NJ0n%%J0J0nnJ0Nnnk5k0k0k0j5NNNnj0k5%J0
6234A5J0nj0nJ5NNj0nk0k0k0k0nK0J5K0nJ5J5J0N%J5J5J0j0j5J0J0J0j0nj5j0J0NK5J0k0j5
6232D5nJ0NN%N%N%NNNj0nj0K5J5Nj5k0J5J0j0j0J0NNj0k0%J0J0%j0nj0K0%nk0j5NN%%nn%%
6228D0NJ5K5J0J0J0J0j0%NN%%nn%%k0k5k0j5j5J0%%J0J0j5j5l5m0k0j0nnJ0J0K0L0Nj5l0j0
6225g5J0L0J5j5k5%K0K5L0J5nk5j0j5N%k0k5%%J5J5J5nNNJ0L0%Nj0j0nnj0J0L0L0J0j5k5l0
6222@k5J0%%j0j0J0K0J5K0J0J0N%k0k5%nnj0J0L0NN%NJ5nj5j0nnJ0j0j0J0J0J0J0j0j0l0k5
6219b5k5nnNL0J0K0J5J5K5%%k0k0k0nJ5J0J0J0J0%%K0K5%l0m5m5j5j5NNj0j0J5J5Nj5j0J5
6217d0J5K0J5J5N%j0j5n%k0j5j5%K5NNJ0K5K0%J0NNJ0Nj0k5l0J0K5L0J0J5nl0l0l0NK5nk0
6214A0k5nJ5J5%k5nnK0%j5j5j0j0J0J5J5%nnNNK0J5K0K0J5nk0j0%K0K0%j5j5j0NK0K0NNNN
6211A05J0j5j0l0k0k0j0J0J0Nn%J0NNN%%NL0NJ0J0nn%j0j0k5j0%%j0nn%j0j5j5K0L5M0K5N
6208A15l0m5m0nJ0L5Nj5k0j5%NL5L5L0nj0j5k0k0k5l0j5NNL0J0J0J5J5J0J5n%l0l0l5l5j5
6205g5J0K0K5%nK0J5K5Nnnnnnj0J5j0j5k0J0J5nnJ0%NN%%J0L0L0Nj5j5j5j5J0J5J0K0nnj0
6202F0j0J5J5J5J0J0%j0j0j5NK5L0M0Nl0l0k0k0j5J5%k0j5j5nj0NNj0k0%K0%k0j5Nnnj5NN
6199b5J0L0L0NNJ5L5J5J5j5j5%J0J0j0%%J0NJ5J0J5k5m5n0l0j5%nj0j0j0j0%N%J0J5K0K0%
6197C0NNk0j0l5l0k5nJ5J5K0K0K5Nnj0%%j0J0Nk0k0nL0N0L0J0%%k0j5nj0j0j0k0j5NK5J0J5
6194C0K0K0J5%k5m0m5j0J5L0M0J5K5N%N%%j0l5m0m0l0j0J5J5J0J5J5J5L0L0K0nj0m0l5l0k5
6191d5%J0J0K0j0j0NJ0J5J5%%%%%%J0J0Nj5J0%Nnj0N%j5NL5L5L0k0k5k5k0k5nnNNnnj5J5L0
6188C0%Nk0n%J0J5%%j5j5nj0N%k5%NK5L0J0j0j0j0nN%J5J5L5L5K0Nl5l0l5l0k5k0nj0%K0K5
6185a0K0K0J0J5J5j0j0nJ5J0j0k0k0nJ5nn%l0j5%J5J5J0J0nj0j0nnnj0j0j5J0J5K5K0K0J0
6182E0J5K5K5J0J0J0nj5m0m0m0k0NK0J5J5J5n%k0m5l0NL0L5K0%n%j0%%%j0j0j0j5J0Nnnn%
6179a5NNJ5J0J0NJ0Nj0j0j5Nj0j0j5%nn%%NN%n%K5K5K0J0k0k5k0nnj0j0nJ5J5K0J5J5J5J5
6176G0J0Nj5j0%%J0j0j0j0k5k5j5J5L0K5J0J5J0J5nn%%%%j5J0j5N%n%n%nnj0j5j5j0j5j0n
6173c0k0j5%L0K5J0k0j5k5k5j0J0K0K0L0L5M0K5J5J0J0J0nm0l5l0%%%nNj0j0j5l0k5l0j0N
6171a05L0J0J5J5K0K0J5K0K0J0j5nK0J5NNk0nk0k0Nn%k0k5nnNK5K5K0%k5j5J0K0L5L0N%N%
6168A15%%%J0Nnnj0j0j5j0j5j0j5%NM0M5K0N%j5m0l5k0%NJ5j0NNNNj0l0k0%%%J0NJ0L0N%K0
6165I0J5J5nj0j5n%nnJ0Nj0j0J0j0%Nj5j5nK0J0j0j5j5K0K0J0l0l0m0j5j0nJ5K5N0L0J5j5
6162G0j5k5l0j5J5%%%%J0J0K0K0Nj5nnK0J5J0J0k5k0j5j5nK0K5K5%%j5m0n0l5nJ5L0L0J5J5
6159D5%%k0k5k0%J5L5J0J5J5j0%k0j0NJ5J0j0nn%J0NJ5J5n%l0k0l0k5j5k0NK0L5L5n%k0k0
6156a0j0j0J5J0K0K0nj0%NNj0%nNNnJ5%N%N%%nj0l0j5NJ0K5NN%J5J0J5J0%nJ5%j0nNJ0J0j0
6153I5j0J5j0j0nK0J5nnnJ0J5nnk5l5j5j5%NJ5J5%%%%%%N%NNNJ0J0J0N%j5k5%nN%k0k0k5n
6150@J0L5K0Nj0j0J0J0%%%NNNJ0j0nj0J0Nnj0j0j5%J5J5nk0%%N%NK5Nnj0J0NNJ0j0j0J0J0
6147A05K0J5k0k0k5nJ0J0%Nj0j5j0j0NNnnj0j5j5j0j0J0j5j0j0J0L0K5L0K5K0J5nk0nnJ0J5
6144A10k5k5j0j0NNK0J5L5J5j5l0m0k0j0j0nl0j0j5j0J0K5L0K5J0j5j5%j0J5J0N%%k5l0k5
6141e0%L0L0L0j0k5%NK0K0J0j5j5k0k0j5j0NL0L0J5J5j0l0k0k0nnj5%%%j0j0J5J5K0L5K5K5
6138G0J5J0%k5j5k0j0nk0j5l0j0K0J0K0nnj0j5NNJ0Nj5nK0nJ5J5J0K0J5NJ0nn%NN%J0k0N%
6135F5K0J5nl0l0k5k5J0J5J5%%N%J0J0Nj5j0j0J5J5%k0l0J0K5Nl0k5k0j5nj0%K5M0M0K5Nj0
6133F0j0j0k0k0j0J0J0K0k0j0J0J0J0L0L0K5%j0j0nnj5J0J5J0J5J5J0j0j5j5J0Nnnnj0%J0
6130A05j0%k5NNN%j5j0J0K0%k0j5nnnk0k0k5%Nnj0nK0M0K0J0J5j5l0l5%J0J0J0N%%j0j0j5
6127a5j0j0NL0L0J5nj0L0K5K0%%j0j0nnnj0%k0l0l5j0K0L5L5K5Nk5k0l0%J0%K0%nnk0%J0J5
6124C5Nj0%%j0%j0J5K5K5M0J5Nj5n%j0j5n%K0K5J5j0j5j5k5l0k0%J0L5L0Nn%j5NK0J5nl0k0
6121G5j5nk5j0j5k0j5J0L0%%%%%%J5M0J5J5J0%NNk0k5nnj0nj0J0%%j5%NNNNj0j0N%N%%%K0
6118F0K5NNJ0J0j0nk5k5%%k0k0k0J5J5K0j0j0J0J5K5K5J0NN%nnk5k5k5k0NJ0NJ0K0K5K0%k5
6115H0n5m0nK0J5nnj0j0K0K5NJ0j0nNN%%J0J0j0j0J5J0n%k0j5N%j0j0j0j0NN%NJ5J0%%%J0
6112D0K0K5%%j5j0N%L0L0Nk5l5j0k0j5N%%nj0j5k0k5j0j0K5L0L0L0j0nnj0j0j5nnK5L0nnJ0
6109D0J0K0J5j5j0j5j5%%k0k5nnNJ0K0K0%k5l0NK0J5J0J0nj0%%K5K5%%J5K0j0nnj0k0k0l0
6106El0K5L0L0K5%nk0k5NJ0j0%%%%Nj5j0J0J0J5J5j5j5J0NJ5K5J0J0J0J0n%%n%%%%nj0J0J0
6103A30j0n%%%%j5m0k5NK0K5K5K5J5k0l5l5l0J0L0L0L0L0J0Nk0j5k0k5nn%NN%J0J0j0l5k0
6100E0k0k0k0j5J0%K0J5J0nnnnJ0K0M5J5j5k0j5j5%Nj5j0j0j5NN%Nj0j0%K5J0j5N%%%NN%%
6097B0%K5NJ0J0j0%k5j5j5k0k0j5j0n%%nn%nn%k5k0l0J0M0O0O0L0%j0j0j0j0NK5J5J5%k0J0
6094E0%J5J5j0%nn%n%nj0NnnNNj0j0j5N%NJ0J0j0j5J5L0L5J0j5k0l0nn%j0j0J0%Nj5l0nJ0
6091a5L5K0j0j0%K0n%nJ0%nJ5j5j5nn%j0j0j0N%K5K0%%J5K0k0j5j5j5%%k0j5k0NK5N5K0%J0
6088F0J0J5j5k5k5j5j0j0j5n%J0NNN%%%%J0j5nnNNK5N0M0K0j0l0l5l5j0J0L0L0K5Nk0k0%%
6085F0NNnn%NJ5J5j5j5j0j0J5J0nn%%J0J0Nk0l5l0k5J0J5K0J5J5j0j5NNnnn%j5j0j5NL5L0
6082E0L0K5J5j0k5k0j5j0j5Nj5j5j0nNj5k5nK0J0J5J0%%K0K0K0k0k0k0k5j5n%Nj5j5Nnnnn
6079h5K0J5J5K0L5L0K0j0j0J0J0J0%%%%N%nl0k0k0J0J0NJ0J0J5J5L0K0j5l5l0k0nnnj0nK5
6077C0K5K5Nnj0k0k5nJ0J0J5j5k0k0%J0NN%NNNNK0K5J0j0k5m0l5j5J0J5j0n%%NJ5j0nnk0k5
6074f5k0%J5N%%J5NNJ0J0J0J5K0K0K0K5J0J0nj0j5k0j0nj5j0j5j5K0K0L0L5K0%J0J0K0J5j5
6071A55j0m0m0k5%NNNN%k5nK0K0K0J5J0%J0nk0n0n0l0NK5K0L5M0NNK0K0J0k0m0n0k5n%NNN
6068C0J0J0J0J0J5J5N%N%k0k0j0nj0n%nJ5J0J0NN%NN%k0k0J0%%j0j0%%J0J0j0j5k5nj0j0j0
6065b5nj5j5nnK0K0%NNNJ0NK0%j0j0K0K0K0Nn%J5K0%J0k5nK0%nl0%J0J5j5l0l0j0Nj0l0k0
6062e5k0%%NJ0J5nnn%nL5L5M0M0n%nn%Nj0nj0nk5k0j5%k0j5j5J0K0K0%J0N%L0Nj0j0nj0NK5
6059C0%%nnj0nnK0J0J0NJ0j0k5l5l5nJ0M0J5j0NK5L0j0nN%NNL0K5K5K0nk0m0l5l5k0J5J5J5
6056E0%nnnnnnJ0N%N%%%n%n%%%nNJ0NNNNJ0%K0K5K0%j0nk5m5l0l0j5%%J5K0K0J0nN%K0%l0
6052C0k5l0j5K5K5L0%j0j0k0k5j5K0M0M0L5nk0j0%n%%nk5k5nL0L5L5J5%k0k0k0%%j5j5k0n
6050ennNJ0K0K5nk5k0k5%%nj0j0l0%%J5j0nJ0%%nnNJ0%%%nJ0NN%J0j0nL0K5M5J5J5L0K5L0
6046A55K5Nj5m5m5l0k5j5k0N%K5L0K0K0J5j0k5o0o0m0j0K5K5K5J0NM0L5L5J5nk5j5j0j0j0
6044D0j5j5j5j5J0J0J0J0K0K0J5j5l0nk0k0nK0K5K0nk0m5k5nJ0K0L0Nj0j5j0J5J5J5K0J0N
6041E5K0K0K0K0NJ0n%l0l0k0k0j0j0nj0j0nj0J5%k5k5nJ5J5j0j0%%K5N%%J5J5J5%j0J0J0J0
6038E0NNNN%%J5J0j0J0K0%l0l0j5J5j5j5k0k0%K0Nj0k5%J5K0nk0k0k0m0k0%%N%J0NK0K0%%
6035e5j0NK5L0J0J5NNJ0j5nnnj0%%%%K0K0K0J5J0%%%NNnj0k5k5l5j5j5J0%K5L5L5K5Nj5j5
6032G0%%j0J5NN%%j5l5m0k0J0J5NN%k0k0%L0L0J5nj0k0J5J5NNNN%j5l5l5j5N%K0K5K0k0j0
6029@j0J5%%J0J0Nk0%nnJ0%Nj0nNJ0nnj0J0%Nj0k5k5NL0K5J5J5K0K5L0J0nk5nnk0j5j0nn%
6026C0k0k0NN%j5nn%NNJ0J0j5nnJ5J0J5K0NN%J5K5N%nnk0j0k5l0k5k0%%J0K0L0M0K0J0J0n
6023I0nj5J5J0j0%k5j0j0k5k5k0NL0J0j5j0j0J0J0J0%j0Nk0k5%K0M5K5NN%j0nk0m0l0l0nn
6020h5J0NJ5J5K5Nn%k0%J5K0K0K0J0j0nnj5l5j5J0J5K0j0%nK0K5K0%%J0J5J0J5NJ0nk5%%%
6017I5%j0n%%NN%k5j5j0nn%k5j0j0nnk0j5nL0L5K0%k5l5j0k5k5l0J0M5M0N5N0M5K5J0j0j0
6015A30l0l0k5k0k5l0l0nj0j0J0K5M0L5J5j0nN%%%j0nj0j5j0j0nj0j0j0j0J0K0K5L5J5%nJ0
6012C5J0j5l5j5j5j0J5%%n%k0j5nL0K0K0NNJ0J0J0K5K5%j0n%%N%%%nk5j5j5%%J0J5j0j0j0
6009A0J0J5nj0J0%J0J0J5Nk0k0k0NNK0K0J5j5l5m0k0nJ0L0J0J5NNnj0%k5k0k5NK0M0M0K5N
6006H5j5%J5Nj0l0m0m0k0%K0K5L5L0K5%j5j0l0k5k5J0K0%k0Nj0nj5%L5L5K0J5N%N%j0j5J5
6003G0J0nn%%K5nk0%J5Nj0m5k5k5%K0J5K0J0j0J5J5J5J0j0k5k0k0j5k0k5nnnK0K0j0k5l5j5
6000a00j0J5L5L5L5L0NN%%%%J0N%j5l0l0m0k0J0L0L0L0J5nj5j5j0%j0nNJ0%k5k0%NJ0J5J0
5998eJ5J0J5J5J0J5nj0%N%N%k0%j0NNnnnnK0J0%j0nJ5%%%k5l5l5%K0K0nK0J0J5J0N%NL0K0
5994A15nl0l5N%j0j0l0J0J0Nj0j0j5K0K5N%%%K0NN%%k0k0j0j0j0j5J5J0J5J0J5J0J0J5n%k0
5992F0j5nj0nnj0nnK0J0nnn%nnl0k0k0j0J5J5%%%J0NNJ0NK5K5%J0J0J5K0nnj5k0k0m5l0j0
5988e5k0j0k0NK5K0K0K5J0Nj5J0K0J5j0j0n%%%%nNj0j5j0NJ0j5j5N%K5NNK0K0%j5j5J0L0K0
5986G0%nj0k0k0j5%J0J0%%%NnnnJ5j5j5%K0J0J5J0L0K5Nnl0k5k0k0k0nJ0L5L5K0Nj5j0k0k5
5983B0j0j0%%J0J0NN%J0NN%%j0%NJ0J5%k5J0L0Nnk5j0j0j0j5j5j5j5j5J0J0K0nJ5J0NJ0%%
5980C0n%j5j0nJ0L0J0NNJ0L0K0n%%n%%Nnnl5j5nnNj5k0k5%%NJ0L0J5nk5j0J5Nj0j5j5l5n5
5976a05k5NK5M5K0J0%%N%J5j0j5j5J0K0K0K0NJ0K0J0J5K0J5n%l0k0k0%K5J0j0j0j5J5K0K5
5974A05J0j5l5k5k0%K0NJ0nJ5NNk5k5k0J0M0M0M0M5Nj5k5k5l0l0k5j0K5K5J5J5Nj5k5k5j5
5971C0j5j5j5nnj0j5nK0L5L5J0j0%NJ0%%nNJ0j0k0k0%%%J5J5J0nn%K0K0K5K0J5nl0l0k5k0
5968C0k5nK0K0L0J5%j5k5k5j0n%J5K0J5J0J0%nj0k0j0j5J5L0L5%j0j5j0j5nj0k0k5%M0K5J0
5966F0K0K5K0%%n%%l0l0l0l0k5%J0K5J5J5K0N0N5L5K5j5nk5m0j5k0k0k0l5k5%K5NNk0%J5N
5963D0J0j0j0NNJ0j0j0J0Nj5nnJ5nk5k0j5J0K0K0K0J5J5J5NJ0n%k0j5%k0%%Nj0j0j5J0NJ0
5960C5nNN%Nk0k0k5k5%nJ5j0j5j5J5K0M5M5L5J0j5k0nn%%j0l5k0k0K0M0J5%nnj0j0nn%J0J0
5957B0K0J0NNJ0%m0k0k5k0k0nK0L0L0K0K0J0j0%%nnN%N%nnJ5J5Nk0j5NL0NN%J5nk5k0k5k0
5954A5nJ5J5K0k0NNJ0Nk0NJ0J5j0k5%nnnj0N%%%%%%%K0J5K0K0j5j5k5j0J5J5J0J0n%j0j0k0
5951C5j5%%nJ5J0J5n%J0L0J5%k5l0j0J0K0%NJ0%Nnj0NNJ0nn%nnK0K0L0J0nn%%nnk0Nnnnj0
5947I5%%k5k0nJ5J0J0k5k5k0j0J0NnnNNK0J5nj0k0nJ5J0J5%k0NNNn%%%j0J0K0nnj0j0j0J0
5944C0NL5M0K0%j5j5k0k0l0j0%%K0nj0k5k5%J0J5j0n%%J5J0K0%j0l5j5k0NK0J5J5J5K0J0J0
5942F0%%%k5k0k0J0NJ0%J0J0J0J0J0J5j0nJ0NJ0J0j0nj0j0j0l0j0nnk5k0NJ5M5K0Nn%M0J5
5939A05k0j5j5NJ0J0NJ0j0nN%%%NN%%j5J0N%%%nnj5j0%NK0K0Nj5%nJ0L5j0%j0j5nnnnn%nj0
5935F0j5j5J0N%nNK5J5J0%%k0k0l5j0nn%nK0M0L5j5l5k0NNj5j5%%Nj5j5NK0K0K0K0K0K0J5
5932A15K0K0nj5j0%Nnj0k5l0j5l5l5m0j0j5nJ0L0K0J0J0K5K0Nj5%J5J0N%j0k5l0l0nK0K5K0
5930A5K5%N%%K5%nn%j0%k0k0j5%Nj0nJ5J5N%%J5K0J5L5J0nnl5m0l0l0J0L0J5J5%%nnl0k5%
5927b5K5K0K0nk5k0%K5K5J0K0%%k0k0k0j5j0J0nK0K0K5N0L5J0j0k5k0j5Nj0nl0l0%NN%J0N
5924C5Nj0%%%J5%N%%%k0%j0NNj5j5nJ5J5n%nJ0J5%n%k0l5j5%K0K0K0Nj0j0l0k5j0NK0K5NN
5921ENK5K0J5nnnJ5J5%j5k0k0j0J0j0nj5k0nK5K5NN%K5K5nnJ0J5J5%%%%Nk0k0k0j0j0%J0J5
5917F5N%J5J5N%%nk5k0j5j5j5j0J0J5J0j0j0J0J5J5nj0J5J5K0n%%%k5k0j5nj0k5k0NK5J5%
5915A0k0%J5L5J0nk5k0nnnj0NNNK5J5K0Nj0nj0nnk5l0%J0NN%Nnj0%L0K5L0J0j5j0j5j0j0k5
5912a5%J5L5M0M0K0%j0k5k5nJ5K0J0J0nk5j5K0M5J0l0l0l5%L5L0K0%nnj5j5j0j0J0j0k5j5
5909D5j5j5nn%%k0k5NJ0nnj0%%%K0J5nk0k5k5j0NJ5J0K5K5J5j5k0k0%NN%J0J0L0L0%nnn%%
5906B0K5K5K5j0k5l0j5Nj0j0%nj0j5nj0j5NNK5J5nNJ0K0J0J5J5j5j0j0j5J5J5J0J0%J0k0j5
5903C5k5k5k5k5%K5J0J5k5k5j5J5K0K0J0J0J0nNNJ5J5j0K0J0J0j0j0%J0j0j0j0J0K5L0J0j0
5900I5j5k0k5%J5K0NJ0k5NK5K5J0k0k0%%%j5j0l5l0k5nJ5K0J0J0l5l5m0k0K0M0L0L5%N%NN
5898C0J0nnJ0J0j0j0k0nNJ0J0%nnNJ0Nj0j5j5NNNj5j0j5%%k0j5NL0K5N0K0K5%k0NNJ5J5j0
5895A05l5k0k5n%K0M0K5nk5k5k5nj0J5J0j0nl5j0n%%J0L0M0J0j0j0k0j5j0J0nj0j0n%%NNJ5
5892@j5%K5%Nk5%J0J0Nj5NN%%J0j0j5j5NK5NNj0nk0%NJ0J0Nnk0k5nJ0J5NNJ0J5%k5m0m0k5
5889a10%%J5L0M5M0K0%nn%j5j5NNj0nnnNNj0nnj0J5J0%%N%J5J5K0J5nj0k0m0m0m0k0K0M0M0
5886a5M0M0K0%%%%%J0J0nk5k5k0j0l0k0%j0n%N%N%%j0nJ5M5J5K0J0j5%n%K0NNn%nj5%J5N%
5882F0j0nNj0%%NNj0nN%nnJ0J5nj0k0%%K0N%%k0nj0k0j5nnj5k0%J5J5J5NNJ5J5J0J5%%J0J0
5879F0%J0J0j0j0%nn%j0J5Nnk0j5%J0n%Nnnk0j0J0Nnk0j5j0Nnj5k0nJ0J5K5M0K5%j0j5N%J5
5876B5J5%j0j0j0j0k0j5l5k0j0%%%NJ0J0J0%%%NNJ0J0%J0Nnj0J0J0NN%%nnJ0NJ5n%%j0j5n
5873b0NK5%j5k0m0k5nJ0K5J5J5L0J5nJ0NJ5J0%NN%%n%J5Nj5j0J0J0J5%%J0NNJ0%%j0k5m5m5
5870a0l5j0k0NK5L5L0N%NNK5L5K5%k0j5%J0J0k0k0NNM0L5K0j5m0l5j0J5J5J5nnJ0J5J0Nj5
5867A30k0j5j0k5k0k0nJ0%j0J0NJ0%%nnJ0J5J5j0j0J5K0%NNK0K5n%j0j0j0K0L0Nk0k5j5j5
5864H5j5j5j5j5j5j0j5j0K5M0L0J5%nj0j0k0k0Nk0k0j5j0j0J0J0J0nj5NL5L0K0K0K0%j5j5
5862F0l0m5k5n%%NJ0J5K0K5K0M0J5J5J5%k5l0l5j0N%%j0nJ0J0N%nnK0K5%k5j0J0J0J0J5K0
5859A15%%K5K0J0j0n%k5k5m5k0nn%Nj0j5J0k0nJ5%J0%%J0K0L0K5K0j0%n%%nJ0NNJ0j0k0j0
5856I5j5j5k0%NJ0nn%%nJ5NNK5K0%k0%%%k5l0n%%J0J0J0J0nnj0j0nnNJ0J5n%Nj0j5J5J0J0
5852G5nnnJ0j0j0nN%j0nj0n%%nn%%j0j0K0J0K0Nn%nn%%k0j0%NN%nnj0n%J5K5M5N0J5%%NNj0
5849A35l5k0k0J5J0%k0j0j0nK0J5J0%l0k5l0%K5J5K0J5k0k5k5l0NK0L5N0L0Nj0j5k0J0J0K5
5846A20%J0J0Nj0j0j5j5k0NNj5nN%nnnn%nNJ0K0K0J5J0j0j5J5J0Nj0k5%J0J0k5k0k5k0j5j0
5843@J0L0NNJ0j0j0nNK0K0K0j5j0j5j5%N%J0%K5J5J5nn%j5l5l5k0NJ5J0%k0%J5K5Nj5k0j0
5840A0j0J0J0J0J5J5J0J5J0%l0l0NL0K5K0J5j0nj0k5j5J0nnk0k0NJ0NNN%J0J0n%nnJ0j5j5
5838D0J0%j5l0l0j5K0K5K5Nj5nL0J0J5%j5k0k0j5k5NK0J0J5n%nnj0j5j0J5K0K0nnnnj0j0%
5835a0K0K5K5L0L0J5%j0nn%Nj5nnnnj0nj0nnnj5j5%%J5j0j0j5j5j0n%%%K0K0n%j5NK5Nj5j5
5832a0nJ5NNNN%Nnj0nnnnnnj0j5J0L5K5Nj0nNJ0NNK0J0%%k0j0%n%k0j0nJ0j0%%J0%J0j5j0
5828ej0%%j5NNj5k0J5L0L0K0%k0k0j5k0j0k0%K0L0J5k5k0j0K0K5L0j0nnnj0%j5j5%nNNNNK0
5825a0K0%%NK5K0K5Nk0j5j5j0J0J0J0nk5l0l5j0j5J5K0J0n%%nk0k0J0M0M0K5L5J0nj0J5j0
5822H5k5k0k0j0J0K0%j5j0J5K0J5J5J5J0j5m0j0j0j0j0j0j5nK0%K0J0J0j0j0%%%%L5L5J5n
5820A00nJ0j0l0l0j0J0Nk0k0%nj5j0l0l0k0k0j5j5j0K5L5K5K0J0J0L5J0Nn%NNnJ5%J0J5nN
5817D5%J0J5%%%k0k5k5%L0K0L0%k0k0j5j5k0nj0J0J5J5J5K0K5K5Nj0nnk5j0j5j0n%%Nj0j5
5814@NJ5%%J5NNNNJ5J5j5J5NNNN%j5l0k0k0k0j5k0J0J0%k0j0J0%J0%%J0J5j5j5J0L0K0%%n
5811B5%%J0J5n%j5j0J0j0nnj5J0J0J5NNJ0j0%%J0J0%%NNj0K0J0j0j0nNK5j0nj5l5j5j5nj0
5808a5j0NNNJ0J0%nnj0j0J0%%j5%K5K5J5K0J0j0l5l5m0k5%%K0J5L0L0J0j0k0k0j5k0%%J0J0
5805c5%%J5J5L5M0%k0l0j0J0L5K5Nj0j0NJ0NJ0%k5l0l0l0nJ0L5K5Nnj0N%k0k0J0N%nJ0J0K0
5802E0K0j0nj0j0j0j0k5k0j5NNJ0NNL5J0%%J0N%%J0N%%NJ0%nJ0NJ0nk0j0j0nl0l0k0J5M0L5
5799E5J5j0%nJ0J5%k0m0j0nJ5K0J5K5%%k0l0l0l5j5NNK5K5K5nj5j5J0J0J0J0%j5j5k0nnj5
5796c5j5j5k0nnJ0J5NJ0NNJ5J5%NJ0j0j0j5NL0Nj5n%%%NNnK0L5L0%%%%k5k0k0k5j0J0K0J5
5793B0J0j0Nk0nj0N%%n%nJ0NNj5nj0J0J5J5K0K0K0J5J5J5%k5k5k0j5nn%%J0J0j5j0l5l5k5
5790g5k0J0J0K0J0L0K5nn%%j5j0nnj0J5NJ0j5j0j5m0l0nL5M0K0%k0%J0J0j5j0N%K0%J0K5L0
5788C0K5J0j5k0k0m0j5NNNNNN%J0J0J0%%%nJ5J5J5J5nnNN%nnj0NNJ5nj5NJ0J5nk0k0k5m0l5
5784f0l5NJ0J5%%%NNN%%J5J0%Nj5J0K5%J5J0N%j0NJ5J5nj0nn%nnnNNJ5K0j0k5n0m0l5j5nj0
5781a30NNK5K5K5L0K5K0%%%k5l0k5nJ5M0J0K0M5L0Nk5k5j5k0NK0%j5j5j0k5j5%%nnj0j0k5
5778h5k0J0NNj0NJ0J5K0K5K5L0K5J0j0j5j5k0j5NJ0K0%%%J5J5Nj5j0%J0j0j0j0J0J0j0nnj0
5776A0J5J0%NK0L0L5K0%Nk0k0k0k0k0k0k0k0l5%J5J5K0Nj0j5nK0J5n%nJ5J0j5j5j5j0j0j0
5773d5k5j0NK5Nl0%%%K5J0J0J5L5K0K0NJ5J5%j5j0j5J0n%j5j5NN%nn%l0nNK5K5J0j5j5k0%
5770A0J0J5J5K0j5j5k5n%%l0k5%%nnnnnj0NN%K5L0L5Nj5j5j5%%K0K0K0J5J0j5j0j0n%j0j0
5767Ek0%%J0nn%nnJ5K0K5N%j5NK5K0L0j0k5k0nj0N%j0%k0NN%%k0%%NK5%%%NK0K5nk5j5NJ0
5763E0J5N%k0m0k5k0j0J0nnnnNNj0n%%NK5K0%NNnnj5J0J0J0k0k0%%%%j0j5nJ0K0K0%k0k0%
5760e5K0K0J0J0n%nj0J5J0J0nj5k5nnj0nNNNj0j0nJ0J0J5J5K0J0J0j0l0k5NNJ0Nn%%K0J0J0
5757B5j0j0k0%J5J5j0j0NNJ0j0j5J0nj0j5j5k0k0j0NL5L0M5J0%%J0j0k0k0j5J0%J0NJ0%Nj0
5754EJ5K0J0j0nj5j5j5j5%k0j0k0k0k0nK0K0nj5k0%%K5M0K0K0%NJ5J5J5nk0m5k5nJ0NNJ0%
5752c5%k0k0nJ5J0J5J5J0J5nj0j0NNnnj5N%%%j5j5j0J0N%N%NNNnJ5%N%NJ0J0%%%k5NNK5J0
5748B0k0k5%nj5j0k0%j5j0%NNNnJ5J0j5NJ0NNnn%K0NNj0l0n%n%j0j5%%k0k5j5K0N0K5NJ0n
5745f5j0j0nnj5J0NJ0j5%nNk0k0Nj0j0j0nNL0K0nJ5J5K0K5j0j0NNJ0j0j5NK0nk5l0NN%k5l5
5742a55j5%L0L0L5Nj5l5j5N%K0J5K0J5n%l0l0l5nK5K0J5K0J0nnnnj0n%nnnn%j0J5J0J5J0N
5739h5J0J0J5J0J0nj0k5n%K0L0L5Nj0%K0K5K0J0j5j0nj5J0Nk0j0j5K0K0J5%%nnj0j0j0%k0
5736@j5N%%j5j5k5k0nJ5K5%NNNNNK0L5J5n%j0J0K0K5%j5k0Nn%j0j0%NJ5j0nk5k5%%L0J5J0
5733D0Nj5k5k5j5k0k0k0j5k0NK0M0K0J5J5nnj0j0J0NJ5K0J0J0NJ0%l0j0k0nk0j5j5J0J0K0
5731c5K0K0K0J0J0nj0%%j0j0%nNJ0j0%j0j0L0M5O5L0%k0l0k5k5nn%%%%%%%J5K0nl0j0J0J5
5728F5nj0j0j0%m0j5%NK0J5K5K5K0%%j0j5j5l0l5j5J0J5K0NN%NJ5K0%%k0K0K0%j5j5j0j5k0
5725Ek0j0j0K5M5L5Nl0j0nj0%j5l0j5%J5%k0j0J0J0j0J0K5L0J0k0NL5L5K0%j0j0K0K0Nj5l0
5722H5j5J5J0%%k0j5%K5K5%nJ5J5J5J0j0%N%%%%%n%%k5nNJ0j0j0j5%J0J0%K0K5K5j5j5l5m0
5719H5l0k5%K0J0j0j5NNK5J5%j0j0j5j0%K0J0j0nj0J0J0Nk0j0k0K5K0nj0j0J0K0%k5m5m5k5
5716g0J0J0J5J0J5K0K0L0K0%n%n%k0k0%NK0%j5l5k0k0J0J0J5J5J5J0K0J0K0J5%%j5j0j0nn
5713F0j0NNj0k0k0%J0j0nnNNn%%nJ0Nn%k0%J0J0j0j0j5k0%nnk0k0j0K0L0K0J5%k0nJ5L0%J0
5710A0J0J0J0k0NNJ0l0l0j5k0N%N%L5N0N5L0j0l0l0l0nJ0L0K5j0j0NJ0J5J5j0nj5NK0K0%%
5707A25j5m0l0l0j5k0J0K5K0nj0j0k0k0j5j5j5j5j5j0%K5L5L5M0L5K0n%%j0nl0j0J0NK5L0
5705H0Nj5%nNk0l0l0l5j5j5j0%nNJ0J5J5L0L0L5N5N5L5Nk0k5k5j5k0j0NN%k5k0j0K0J0%j0
5702F0j0J0J0L5J0nnk0J0J5J5Nj5j5j5k5k5%nK0%j5j5k0%%NN%j0j5%nnnJ5J5NNn%NK0K0J5
5699F5j5l0j0j0NK0%n%%%N%NJ0J0K0M5J5j5m5k0j5NJ0J0%%%Nj0j0NJ0%%%nj0j0J0J0J5j5j0
5696D5J0%%j5k0k0%%j5j0j0%%j0nnj0J0J0J0j0j0%K0J0NNj0J0J5J0J0j5k5k0j0Nj0j0k0k0
5693a05J0J0J0J0NNK0%NNK0J5Nl0n5j5%K0J5J5J0J5J5J5J0J0J5J0nnK0K5K0j5k0k5l0k0j0
5690@J5K0%n%J0J0J5nj5j5NK0J0Nj0j0nJ5L5J0k5n0k5l0%%J0K0%k0k5nNNJ0J0j5j5j0j0%%
5688f5J0NJ5J5nn%K0%%NNNNj0j0nn%Nj5j5nJ5J5K0J5J5%Nn%nn%n%n%K0J5J5j0j5l5j5j0J5
5684a0J0N%Nk0l5m0j5%%N%NN%J0nK0J5K0Nj0j0J5J5K0J0J0J0j5J5j0k0k0k5j0nn%%NNJ0J0
5681b5%%j0J0%nNNnnnK0%k0nnnJ5L0K5J0J0%%%%J0L0K5J0j0nl0j5N%j5j5k5%n%NJ0J5%nnK0
5678D0J5Nk0k0j5%%J5J5nj0j0%K0K0L5L0%%j0j0j0n%%j0j0%N%Nj0j0%%%J0j0%n%J5%l0l0k0
5675b0%J5L5L0K5K0%k0j5l0k5j5J0j0j0j5j5N%NNNNJ5nJ0NJ0J0%%J5J5%%%n%%nj0%NNk0nJ5
5672D0j0%k0J0J0Nj5j0%N%%j5J0NNj0j0j5l0l0k5j0J5L0L0L0K5J0%j5j0nnnn%%j0j5%%nj0
5669e5NNJ0L0J0J5%%K0%k0l5%%%k0%nK0K5NNNJ0%J0J0j0nnJ0J0Nk0nnj5k0%%J0J0j0nj0j0
5665b5%K5J5J5%NNNJ5J5J5nn%J0n%%n%j0k5j0nnnj5NJ0NNj0NNK0NN%nk5l5j5%M0K0K0N%N%
5662G0j0j0n%nnj5%J0J0J0J0J0J0J0J0nj0j0nj0%J0k0k0k0NL5K0nj0j5j0k0j0k0j0j0j5k0
5659g5k0J5K5NN%J0J0nJ0J0J0J0NJ0Nj0j0j0J5Nj5nj0J5nj0j5j0j0j0J5J5K0Nj5k0k0N%l0
5657h0l0k0%NNJ5K0K0nJ0J0J5J5J5nnn%%j0j0Nj0nn%k5j5j5%%j0J5K0nJ5J0NNj0n%n%%nn%
5653h5NJ5L0K0K5J0%k5k5%K0J5k5k0n%%%%L5J0%k5k0%J5J0%Nj0%j0j0N%K5%j5j5J0Nnj0J0
5650c5J0J0k0j5j5j0j0nl0j0j0nn%%K5K0L5L0K5j0k5k0nJ0K0K0NN%k0k0k0J0K5J5K5J5K0M0
5648G5M5K5j0m0l5m0j0nnnnK0J5nl5l5l5l5j0n%J0J0K0K0nn%%J0J0NN%NNNJ5M0J0k0m0j5j0
5645f0j0j5J0J0K0K0nnj0%%NNK5K0J0k0%K5J0J0nj0NNj0nnj0%%J5n%k0j5%%NJ0N%Nk0%J5J5
5641B0Nj5j0J5K5%nnj0K0K0L0J0j5nj0j0j5nj0%K5L0K5nk5j5j5j0j5j5j0k0j5k0%J5L0N0L0
5639G0J0k5nJ0J0j5j5NJ5j0k0k0j0j5j0J0%J0NJ0NJ0NJ0%NJ0J5NNNNK0Nj0j0%%%%J0J0Nk0
5636A00l0J0K0%nk5j5j5j5j5j0j5j0j0%K0J5K0j5j0j0J5K0K5NJ0J0NJ0J0l0k5m5j0J5%j0n
5633a5K0J5J0j5J5J5K5K5K0K0J5j0k0j5%%k0k5l5j5j0J0K5L0K0nl0k5nJ0J5J5K0J5L0J5j0
5631A30l0nj0nj0k5k5%%%NJ0J0NJ0J0NJ0NNJ0n%NJ0K5Nj5j5m5m5l5j0NNJ0J0j0j0J5L0n%j0
5628B0j0%%j5%J5J0J5j0nJ0J0J0J0J0j5j0k0%NNN%j0j0%%%nN%%%J5J5J0k5l0l5k5%J0J5N%
5624b5%nJ5J5J0J5K5L0K5%j0j0k0j5k0j0j0K0K0K0J0Nj5k0k0j5k5%K0K0%k0k0%J0J0%k0nK0
5622Enn%nJ0J0j0n%nK0M0J0J5NN%N%%n%j0K0J0K0J0K0j0j0k0k0j5j5N%%%j0j0k0k0j0j0K0
5619A0K0K0J5J5J5K0K5j0j0k0k0nnJ5J5nnNNM5M5L5Nl0k5m5m5l5k0%nn%%J0K0K0j0j0nnJ5
5616E5J5J5J0j0j5J5J0%%k5k0j0J5NJ0j5l5j0j5J5K0Nj5%%K0%nnJ5J0nnj5j0m0l5%L0M5M0
5613F0K5Nk5k0%%%%NJ0J0J0nnJ5K0J0j0k5j0k0k0%%J5J5j0j0l0%NL0J0J5Nj5%j5nj0%K5K0
5610G5Nk0m0m5k0j0J0%K0K5K0J0L5K0%j5J0J0J0%%n%J0K0%NN%j0j0j0j0j0j0j0j0j5j0J0N
5607D5J5%k0nJ0J5j0j0j5J0%n%k0k5k5NK5J5J5NNj0j5J5J0K0J5K0nj5j5j0NnnJ0NJ0J0j0n
5604E5k0j5j0%l0k5k0%L0L5L0J5j0nk5k0j0J0K5L0K0%NNNNj0nj0J5J0J5k0j5k0j5j0j0nj5
5602a5J5J5K5K0NNj0j0k0j5j5NJ0J0Nj0nK0n%j0j0nnn%%%J0J0%%J0J0n%NNJ0J5Nk0j5j0nj0
5599A0%J5K5K0K0j5m5m0l5%K5M5M0K0j0j0j0j0j0NK5K5J0nj5j0%Nj0j0nnJ5K0J5%k5l5n5n5
5596g5l5NJ5J5J5J5J0k0%J5NJ0%Nk5l0%K5L5K0%k0j0j5J0J0J0J0J0NNJ0%nJ5J5J5J5J0J5%
5593A10nk5k5l0k5K0K0%Nj5j5n%J0J5NN%%%%nj0j0%j0%nnj5j0J5K0J0J0J0J0K0K0nnl0k5m0
5590a5%J0Nj5j5k0J5J0J0J0J0K0K5%%k5k5m5m0nj0J0N%nj5K5L5M5%J0j5j0%%J5K0NJ0%nK0
5587E0J5K0J0%%nnnnk0j5%J0%%J5J0M0J0%nj0j0j0j5j0j5j0j0j0%%NnnnnK0Nl0l0m5k5%K5
5584g5M0K0J0J0J5J5%nj0j0k5%K5L0J0J5n%nnNNj0nj5J0NNNNJ0j0k0k0j0J5N0N0L0J5%nnn
5581A55k5k5nJ5%j5m0m0k0J0N0M5Nm5k5j0N%N%J0nnj0%%%%%NJ5J0J0NJ0NJ0Nj0j5%n%n%%n
5578F5n%%nn%%nn%nn%J0Nj0j0j5J0%J0n%K5L0L5J0NNj0j0j0k5j0nj5k0l0j5k0k0k5nJ0NJ0
5575f0J5K0%j5k0k0j5J0J0J5nj0NK0K0J0L5L0NNk0j0nnJ5%k5NNNj5k0%nj0k0J5J0K0j0k0k5
5572f0k5NK5L5L0M0L5J0j0nnj5j5nj0NN%%n%j5j0j0J5J5j0j0j0j0n%NNNj0j0j0J0%%j5k0J0
5569d5J0K0K5%%J5J5J5J5nn%j0Nk0%N%k0j0nnj0j0n%%%%K5%j0nnnj0%%Nj0j0j5J5K5L5K5N
5566D0J0NL0L0N%%%j5m0k5nn%J5J5J0%NJ0nnJ0J0%%j5NNNJ5J5j0j0NNJ5nNNNN%nj0j0k5%%
5562I5j0J0J0%j5k0j0k0j0m5m0j0j5NN%NL0N%nj0J0%K0M5M5K0%k5%NJ0j5nj5J0%k0j0J0J0
5560E0K0j0nj5J5J0Nnnj0j0N%%k0k5j0J0%Nj5n%k0k0J0L0K0Nk0j5J0J5nj0NJ0%J0nK0K0K5
5557G0K5%J5J5J0j0k5k0j0J5J0J0J5J5J0J5nnk5l0l5j5NNJ5K5J0j5k0%j0j0k0k0j0J0j0%j0
5554a0nJ5J0%k5%nnJ5%Nj0j0J0%%j0nnJ0nJ0j0nj0nn%nNNK5K0N%K0K0n%j5j0j0j5j0J5J0J0
5551A0J5J0j0j0K5K5L5J5j0l0j0NK5%%%j0j5j0%j0%j5NJ0j0%%%%k0nNJ0J0j5n%nk5j0j0j5
5548d5j0j0j0J0K0K0L0J5K0K0J5nk5l5l0n%K0K0K5K5K0%k0nJ0J5n%%%N%%Nk5k5j0j0n%j5l5
5545c5l0nK5K5L0L0%K0L5L5K5j0k0k5N%%nNNNj5k5k5j0%%j0j0j0n%J0J0J0nj5NJ5J5NJ0%n
5542F0J0%NJ0%%j0k5k0%J0j5j5k5NNj0j0j0j0J0J0L0K5J5J5J0J5L0Nnl0l5m0l5j0%%NNJ5J5
5539En%NN%J0%NN%N%N%nnJ0J0nn%J0nn%NK5J0%NJ0NJ0NNNk0j5j5J0nnk5%L0K5M5NJ0j5j5k0
5535A15j0J0k0k5j0%%%nK0J0j5l0j0nJ5L0K5%l0l0%NJ0K0L0L0L0J5nk5k0k5k0j5J0J5J5%n
5533A00j0j0j5j5nJ5j0nnnnnn%%J0NN%%J0J0%Nj5j5n%k0NN%j0l5m0j5NJ0K0K0J0nN%L5J5N
5530D0j0k5k5nJ0L5L0J5nj5j5%%J5M5M0M0J0k5k0k0k0k5k0%J0%K5K0J5J0J5J0Nj5k5k5j5%
5527H0K0K0n%J0L5K0j0k5l0%%%j5m0j0J0J0%%k0j5J0K5L0nj0nj0j0J0J5K0J5j0j5k0k5l0l5
5524a5%%j0nJ5J5K0J5nnNJ0L0L0J5J0j0j0j5J5L0%%J0K5%m5m0k5k0j0nnj0nn%%K5K5j5j5j5
5521Ek0K5J5M0M0J5k0l0l0l0k5j0%J0Nj0K5J0J5%%J5J5%%K0J5%%%%%%%%%%k0j5K5K0K0J5j0
5518A30j5k0k5j0j0k0j5k0k0j0j0J0J5J0J0j0j0L0L0L0L0j5j5k5k5J0J0j0j0J0NnnNNNj5j5
5516A0k5%L5K0Nj0j5J0J0J0j0NNj0l0m0j5N%J0j0l0k5j5J0J5J0K0K0J5nj5j5l0j0K0K0J0j0
5513e5J5L5L5M0K5J0j0nn%k0j5k0%NNJ0J0K5K0K0K0L0N%k5l5l0k0j0j0j0k0NJ0J0J0Nj0j0
5510D0J0%%Nj5%J0NJ5J0nnk5nJ5J5K5%j0j5%%nnj0nn%J5J5J0k0%%J5J0K5Nj0j0%%%%%nl0l0
5507C0nj0j5k0nK5J0J0nJ0J5K0j5j0NNNj0%%j0nnnN%j0j0j5NK5%K5%%%nnNNj0nnJ0%nn%%%
5504B0n%nj0NNJ0J0%k5k0k0nJ0nj0k0j5J5J0J5J5j0J0K5J5NNnj0J0J0n%nJ0J5J5J5K0J0j0
5501I5j5k0k0%J0J0K0J5nl0k5k5j0NK0K0J0j0j5k0%nnj5J5NNJ0J5J0NNNK0J0J0J5J5J5nk0
5498A20m0l5j0K0K0K5%nk5k5n%%%%NNj5j5n%K5L0L0K5J5J0NJ0j0l5k0j5j0J0L0K0K5J0j5l5
5495A20l5j5%nnj0j5j5nJ5L0J0k5k5l0k5k0%K0K0NNN%nnn%%%J0J0K5%%%K0J5NJ5j5k5l5%J0
5492B0NK0K0K0K0K0K0%l0l0l0l5l5%%nnL0K5J0j0j0J0nnj5J0J0NN%NNNj0NNK0%%j0%nN%j0
5489E0nn%K0Nnk0l0%J0J0J0N%j5k0J0J0J0k5k0j0J0j0l0j5%K5L0n%J0K5K0NnnJ0NJ5K5j0k5
5486F0%%%%k0k5nK0L0K5J0k0nj0K5M5J5j0j0j0J5J5j0j0j0j0j0j0%%k0j5j0J0K0M5J0j0m0
5483G5l5l0m0j5%K0J5K5K0J0J0nj0K0K0j0j5nnnnm5k5%J0L5Nj5j5%%J5J0%%NN%%NJ0j0j0N
5480B0%J0j0k0J0%%j0%j0n%%j0%j0j0j0j0nn%nK0K0J5J5N%j0nj5%K5K0J0j0k0l5l5l5nK0M5
5477e5N0M0J5j0j0j0j0%%k5k0j0k0L0K5K0K5n%%nn%%n%%%%N%%%nnNNJ0J0j0nNNN%j0n%J5K0
5474F0K0j0nnnNK5K0J5j5j5j5j0j5k0l0l5j0j0J0J0K0K5%nj0j5nnnnN%NK0J0J0J0n%j5j0K0
5471A0%%nnnNJ5L5M5K0J0k0l5l0l0j0%J5J0N%n%NJ0nn%NJ5%j0%j0J0K0%k0j0nK0J0j5k5k5
5468a0%nNJ5NJ0J0K0K5J0j0l0k0k5l0N%J0J5J5J5J0nk5k5k0nNNL0K5N%j0j0j5j5NJ0NNnnn
5465a0nJ0Nj5k5l5k0J0J0J0L0L5L5J5%j0j5j5j5N%J5J0j5m0j5K0K5K5K5K5K5Nk0m0l0l5j5
5462c5J0K5K0J0J0J0J0%nNJ0%Nj5j0j0nJ0j5j5k0Nj5j5k0NK5L5L5L5j0NK5K0J0k0k0l5j5n
5460D0K0L0J0J0j0k5k5j0j0k0%%J0k0j5j0j0k0%J0K5K0NnK0K0K5N%%nJ5J5%%NN%k0j5j5J5
5457G0j0k0k0k0k5k0j0J5K0L0J0%%Nj5j0j5nJ5K5L0n%j0J0K0K5NNnl0j5j0NN%%nj0j0j5J0
5454B0%J5J5%%J0%J0J5nk0k0k0NNJ5nj0j0l5j0K0L5L0Nj0nk0k0k0J5M0M5L0Nj0j0j5m0m0k0
5451a0nJ5J0J0J0nNK0J5K0j5%%%NJ0L0J0k0k0%J5J0j0l0l0j5j5J0J0NK5L5J0k5l0k0%k0k5
5448a5j5NK5K0K0%N%J5j0j0j0K0%j0nk5k5J5J5Nj0k0NJ0K5L5L5Nk0%j0%N%Nj5j0k5k5j0j5
5446a5%NNK5J0J5k0j5n%Nk0j5j0j0nnk0k0k0N%J0NL0N5L0J5J0L5J5j0k0k0nj0j0nn%l0j0N
5443b5K0K5L0K0K0J5k0l5m0k0%J0j5j0j0NNK5K0K0J5%%J5K5J0nj5k0j5k0j5j5l0nnJ5K5J0
5440A0J5J5J0J5nj0J5J5nn%J0J0k5k5%j5j0j0nj5j0J0N%n%nJ0j5j0J0NNnj0n%K0K5NJ0NJ0
5437D0nnNNJ0%%n%N%%N%J0nj0j0j5Nk0k0%n%%%%J0J0Nj5j5NJ0K5%NN%J0%J0%NNJ5nnnj0nN
5433E0Nj5j0j0%K5%j0j0J5J0J0J0j0nj5l0l0k5j0K5M0M0K5nk0k0l0l5j5NK5K0L5J5j0k0m5
5431b5j0nn%%%NJ5J5%NJ5J0J0J5N%%%k0j0j0J5K5K5%k0k5k5nJ0K0%j5j5nj0j0j0L0L0M5K0
5428I0n%k5%J0K0K5%j0j0k5nj5j5j5k0j5j5%N%%nnNNK0J5K0nN%J0L0J5J0k5l0j0J0J0k0j0
5425B0j5%%K0nj0l0nj0j0j5%K0K5K5%k0l0l5k0k5j0j5J0J5L5L5L0L0L0Nnj0%J5NJ0j0j0%j0
5422C0J5J5J0J0Nk0N%nj0n%Nj5NNNNj0nJ0N%k5n5l5nJ5J5nj0n%%j0%Nj0k0j0NJ5j0%nn%%J5
5419h0J0NJ5J5j0%j0K0J5N%%%K5%j0k5l0j0%K0L0J0N%J0J0K0J5nnj5j5j5k5j0J5NJ0K0J5L0
5416F0K5J0%j0N%k0j0n%j0j5%%nk0nnN%NJ5j0J0j0J0J0NnnJ5J5NNk0j5j0j0j5j5NJ5J0j0l0
5413c0k0NK0L0J5Nnnj0n%%K0J5J5nj0j5j0k0%K0J0K0j0nJ5J0J5nj5NNj5k0k0nJ5J0J0nnj5
5410ENJ0J0nnn%k0k0%J0K5K0J0j0nJ5L0J5k0k0j5j0j0j0j5k0NL0J5J5J0L0K5%j0nj0j0j5k0
5407B5j5J0L0L5J0j0k0j5k0k0J0J0J0J0J0J0J5J0%Nnj0%%%nnnj0j5k0k0N%NNNNJ0NNJ0%%N
5404F5NK0%%%j5j5j0j0k0j5j0j0J5J0%%J0L0J0j5l5l5j0K0L5M0%%J0J5l0k5k5l0%%K5K5j0
5401A5nj0%K0J5J0J0j5k0%%%%l0k5j0j0M0L5J0J5k0m0k5J0N5N5L0L5j0%l0l0j5k0j5j5%J0
5399B0J0K0J5K0%NJ0J0J0J0k0k5k5m0l5nK0J0%j0%j0J5J5%nNJ0NN%%NNJ0Nn%j5j5k0k5NNL5
5396C0L0L5Nnj0%NJ0J5J0J0j0j0j5j5J0J0K5j0nj0j0j5NK0J0j0k0NK0Nj0j0j0nNK5%%%%nj0
5393I5k0Nnnj0j0j0J0J0j0j0J0NNJ5L5M5L5%j5nj0j5j5j5j5j5j5k0j0j0nj5j5l0j0%n%nJ5
5390d0L0K0K5%%n%NNK0%nnnnnn%nn%j0j0J5L5J5J0nJ0J5K0J5J5%l0l5k0J0N%j5m0l5m0l5N
5387h5%L0K5J5K0J0N%nnl5%j0Nj5l0k0J5L0J0j0j5%L0N0M0Nj0j0%%%NNNNNJ5nj5m0l0J0K5
5384B5K5K0nn%j5j0k5nn%j0J5J0J5%%J0J5J5nnj0k5nJ0Nj0j0j0j0%k0k0%K0%%%k0J0J0NK0
5381@j0NNNNNNJ0J5J0J0nk5l5m0nj0NNk0j5nJ0L5L5J0j0NK0K5K5nk5j5NL0L5L0J5N%j0j0k0
5378A05n%NJ5L5M0J5nnj5j5k0j5j0j0j0nnl0j0j0J5J0%%%%%k5j0j0k5k5j5J0Nj0N%J5J0j0
5375a5%J0J5%%J0J0NJ0NJ0K5K5J5nl5n0l5%%J5J5J5NJ0%NJ5J5J0K0Nj0j5l5k5k5k5k5k5k0
5372g5j0nK5M5M5K5Nj5J0NL0L0nnJ5L5K0j5k5k0j0nJ5M0L5J0%nk5k5k5k5%J5J5K0J0J0K0%
5369A85%j5l0k5m0j5j0nj5J0J5K0K0NN%J0j5j5k5l5m0%J5L0K0j0l0l5nJ5L5L5%j5k0%%J0J5
5367D5NNJ5J5K0K5J0nj0j5n%%k0nj0%%%%K5%Nj5k5k0nJ5J0j0j0l5l0k5j0j0J5M0N0N0L0%k0
5364I5k5k5nJ0J0NJ0J0NJ0J0J0J0j0j0j0j0nj0k0%%%N%%K5K0K5M0J0J0j5j0l5k5k0k0k0%K0
5361F5J0j0j0j5%N%NnnNNj0j0j0K0K0K5j5l0k0j5NK5%j5j0nNNN%K0K0nnj0j0%J0J0J0K5Nj5
5358G5l5j0j5J0L0J5K5J0J5J5J5nnnnj0j0j0nj0%nk0k0J0j0j0j5j5%%J0j0N%N%%NJ5J5J5J0
5355G0J0NJ5J5%m5n0n5j0J5J5nj5J0J0K5J5nNNnk5k5nN%k0k5j5K5M5N0N0K5K0%J0j0j0j0k5
5352H5%nj0nj0j0j0l0l0j0K0K5J0j0k5j0nJ5J5%j5k5nJ0L0M5K0J0l0k0%%%k0k0nj0K0K5nn
5349@J0NNj5j5NNNj5j0j5%%J5L0L5K0j5k0k5j5j5NL0K5Nj0nj5k0%%J5J0N%j0j5nn%%J5L0L5
5346F5J5k0k0j0j0%%%%l5k5k0nK0M0L0K5j0j0j0j0j5k0k0j5nnJ0J0J0NL5L0j0l5l0j0%Nj5
5344f5k0J0NK0J5K0K0n%NK5J0j0J0Nn%k0nJ0NK0nnj0k0J0%NN%nnJ0Nn%l5m0k0J5J0nj0nK0
5340d0K5L0K5K0j0l0m5l5l5k5%L5M0L0J5NNnnj0j0N%NJ0%j5j0j5J5J0J0J0nj0j5%J0J5%%J0
5338A0J0K0K5K0K0%l5n5l5nK0K5J0j0nj5k5%nJ5J5%l0k5k0j0J0K5L0N%J5J5J5J0J0%%%%nk0
5335B5%J0j0n%nnNN%k0j0n%J0N%nj0j0NJ0L0K5K0Nk0j5j5nnj0%J0K0J5K0K0J5nl5m5k0NJ0
5332A0n%nj0J0Nn%j5l0j0j0j0%k0NK5J0N%M5M5M0K0L0nl0l0nK0J5j0l5l0m0n%nnj0NNj5j5
5329f5%K0K0K5J0nJ5J0K0K0%Nnl0j0j0N%NNN%%%NN%nnl0j0nj0j0J0J5NNj0J0J5J5J0N%%J0
5325F5J0%%NNj5j5NJ0j0j0j0J0J0K0J0J0%Nj0j0nj0k0k5j0J0K0K5nk5K0K5J0%k5nNJ0J5nj0
5323H0j0j0j0j0nj0j0j0n%%%Nk0J0N%J0J0n%l0nK0J5K5NNJ0%NK0K0%%j0nn%n%n%n%j0j0NN
5319F0%J0%N%nJ5J0J5J5NN%k0l5k0%N%N%%%%K0J5J0nJ0J5J0J0j5j5j0nn%k0k0j5j5nnj0j0
5316ENk0k5j0J0M5M0J5nl0%%K0K0J5J5Nj0j0j5k0j0%%k5k5j5NJ0J0K0J0nj0n%%K5L0J5j0j5
5313E5j5j0j0%j0%k0j5%%K0J5J0NNJ0Nj0j5J0J0%j0j0j0j0j0j0%%j5k0j5NK0%j5j5NK0NJ0
5310c5k0j5N%Nj5NNJ5J5nn%L0K5%k5l0NNnnnJ5J5nj0j0k5nJ0J5L5L5K0nk0k5nj0j0j0NJ0N
5307b5J0K0K5J5nnn%nj5j0j0j0J5L0K0J5J0k0k0l0j5%J5J0K0J5J0j0NNJ5J5NJ0j0m5l5j0J0
5305A0J0nnJ0J0J0%J0%J0J0J5K0j0j0j5NK0K0J5K0j5k0k0m0k5%J5J5K0K0J5K0%%k0k0j0j5
5302G0nn%%nn%%%%k0k0k0J0%NnJ5J5J5J5K0Nk0k0k5%%J0J0J5J0Nj0j0j0j0J5NJ0k0j5%%J5
5299D0J0j0j0NK0L0Nn%k5k0l5j5%nK0J5M0J5nj0j0j0j0J5Nj0j0j5J5K0K0%j0NK0K0Nj5l5l0
5296C0nk5j5j5J0J0K0K0%NK0K0J0j5j0J0NJ0k0N%%j0NNJ0j0j0NNNk0j5j5J5J0Nj5%j0%nn%
5293B0Nj0j0j0l0j0NNj0%j0J5J0J5j0j0j0J0Nj0n%j0K0%K0L0J5l0m5j5J5L0K5nj0NNK0K5n
5290D5nj0j5nnk0NJ0J0%K0J5J5NN%%%%J5NNk0j0j5nnJ0k0j0j5j0j0j0j0j0k5k5J0L5L5J5%
5287@k0j5j0NNNNJ0j0J5NNNNk5m0k0k0NNj0j5J5J0J5nNNJ0J0K5L0J0J5J5J0K0nl5m0m5j5n
5284f5%j0J0J0j0%j0J5J0%Nj0J0NN%%%J0NNJ0J0j0J0K5K5N%j5j5k0j5nnJ5J5J5nNNNNj0J5
5281E0K0nn%%Nj5j5k5k5j0K5L0K5J5n%k0j5j0%%J0NNJ0J0j5nj0nnj0j0k0N%%nk0j5j0j0J0
5278f5L0K0J5j5j0%K0M0J0Nj5k0%%%%NJ0J0J0%%J0J0K0nj5j5j5J0j0%%j0nnj0j0j5J0J5J5
5276B5k5k0j5j0J0J0K5K0J0J5K5K5K5N%k5k5nj0j5k5nn%%%J0J0K5K5Nk5m0l5k0NL0K5n%%n
5273A5%NJ0j0j0nJ5J0nn%NK5J0j0j0j5NJ0NJ5J0%k5%%NJ0j5j0j0nj0j0k0NnK0%nJ0J0N%%%
5270B0K0NNJ0NNj0j0%k0j0NM0M5J5%j0j0%K0Nj0j5j0%%%Nj5j5J0NK0J5%k0l0l0j0j0%%%%k0
5266@%J5M0L5J5J5nj0j0k5k0j5NJ0J0%%m0m5k0j5NJ0%%NM0M0K0j5j0j5l5%L0L5J0%%nnJ0J0
5264G0j0j5j0j5k0l0nJ5J0J0nj0J0K5K0J5Nk0j0%J0K5K5K5Nl5j5J0K0K5%%j0j5%%n%nnJ0j5
5261H0nnnJ0nj0%J5M0J0j5j5k5j5n%j0j5j5j0%j5NL0J0J5nj0j0j0%nNNJ5K0L5L0K0K5j0j0
5258A40%%j5l5l0%%%nnNN%%nnNNK0j0j5k0j0j0%%n%%%j0nN%J0NNJ0J5J5%%%k0nj0j0j0j5j0
5254b0J0J0N%J0J5J0n%%J5K0NJ0%NNl5m0j5NNJ5K0J5K0L0J0j0j0j0j5l0l0j5NK0L0K5K0%k0
5252H5l0k5k0j5k0j5j5%J5J5J0nnJ5L0K5L0L0J5J5k0k0nj0j0j0k0j5j5Nnj0j5%L5L5J5k0k5
5249B5n0k0K0M0L5J5n%%nnj0j0%%%Nj0nj0j0%J0K0K0NNNJ0K0K0nnk0j5j0j0j0j0nnNNnn%%
5246B0%%k0j5j0J0K5K0j0k5k5n%K5M0L5K0%l0l0l0l5k0k0J0L5K0J5N%%%NJ0k0j5nnJ0j5nn
5243d0J0J0J0J0j0j0L0L0NNj5NL5L0NN%%J0j0J0J0nnnnj0nnnj5j5k5nk0j5nk5k0j0J5J0K5
5240a5J0nk5j0NK0K0J5J5nnNNk0m5l0k5j5K0L0J0nK0NL5J5%J0j0k5%nj0nnNNJ5L0K0K0NNJ5
5237I5J0J0j0j0J5J5j0%%j0m0l0j5%%j5N%j5n%J0j5k0j0J5J0N%j0j0J5J5N%K0J5J0j0%%j5
5234B0j0j0j5j0NK5M5L0J0nnk5k5l0j5j0j0nK0K0J5J0n%NNJ0j0%J5%nj0%%%%J0J5J0J0J0N
5231I0nl0l5m0j5K5K0K5N%%%J0J0J5J0J0j5j0j5j0j5k0k5nnj0j0J0NJ5J5%l0j0j5j0j0l0l0
5228a35k5J5M0M5L5%%nNJ0nn%nn%nnj0j5k5%J5J5L0J0%nn%j0%nnJ0J0J0J0j0%J0K0K5%l0k5
5225b5l0%%%J0NNJ0K5K5Nj5j5k0j5j5NK0L0Nj0j0N%nn%nnJ0L0NnnJ0K5K5%j5j5nnNN%%k0J0
5222C0%%j0j0NNj0j0j0nj5J0L0L0J0j5k5nNJ0k5k0j0j0NK5L0Nnnj0j0k5k0j5K5NJ0J5J0J5
5219A0J0J0J0K0K5%Nk0j0l0k5J0NJ0J0j5j5j0j5K5K0J0J5NJ0j0j0nnnn%%m5m5j5k0K0K0j0
5216f5%nnJ0J0N%NJ0NNJ5J5%n%nJ5J0%nk0k5K5K0L0J0Nl5l0l0j0%K0J5L0L0%%J5J5K0K5j5
5213A10j5j0j5J5J0K0j5k5m5l5nK5K5J0J0k0j0j5j5nnJ0J5N%J0%NN%%K5Nj5j5j0j0%K0NNJ0
5211F0J0%%k0k0k5k5l0l0l5NK0K0nnK0K0K5K5nnnnj0j0l5j0%%L0L0M0K0%%n%j0nj5j5j5J0
5208a0J5J5J0J5n%k5nK0K0J5nj0NJ0N%%%%J0J0n%NNNj5k0N%%j0j5nK0J0K0NJ0J0J0NNj0j0
5205A15j0nN%nj0k0k0%k0k5%n%j5j0%Nnk0j5j5N%K5K0K5K0K0nj5j5l0j0J0%NNj5j5j0j5NJ0
5202e5J0%J5J5J0J0J0J0NJ0Nj5l0j0J0K0M0M5J5j5k0j5J0NnJ0L0L5Nj5%%j0l0k0%K0nl0l0
5199D0l0j0%J5K5L0K5J0j5k0k0j5j5%NJ0N%NN%K0L0L0J5k0k0k5j0j0j5j0j0j0j0j0k0k0j0
5196e5NNNn%k0NNJ0J0J0J0J5nJ5J0J0L0Nj0j0k5nJ5J5J5K0j0k5j5NJ5J0j0j0NNJ0Nj0j0%%
5193D5%Nn%%%N%NNj0j0%J5L0J0k0j5NNNNj0j0%%K5%j5j0k5nJ0NJ5nj0j5N%nJ0j0Nn%nnj5k0
5190a5j0j0j0nJ0J0J0J0NNJ5J5J0J0J0J0j0l0k0k0nj0J0L5L0J0j0nk5k0k5k0k0k0J5L5L5n
5187ej5j5NL0L0K5%%j0j0nj0%%%%N%n%%NNj0j0j0k5k0%NJ5%%nJ5nNNJ0J0%nJ5J0J0j0k0%J0
5184B0J0%%n%j5j0NNK0J5nk5n0k0J0L0%j5k5nN%%Nn%%NJ5%nnj0J0%%J0J5%k0n%J0NJ5J0J0
5181EJ5K0L0J5j0j5%NNnnnnj5j5k5l0k5k5k5nK0K0K5K0%N%%%k0k0%K5K5K0K0%N%%%%N%NJ0
5177E0nn%Nl0l0l0k5j0J0L5L5J0nj5J0J5nJ0%J0j5%%J0N%nNJ0J5n%nN%NN%%N%N%N%Nk0NNN
5174G5j5%%%%%nj5j0J0NNj0%%NJ0nj0j0nnK5K0%j0j5J0%NNJ0NL0L0K0nk5k5l0m5m5k5j0J0
5171d5K0K5%NJ5J5K5N%nj0j0j5j5k0l5l0k5j0J0K5L0M0M0M0K0J0j5j0j5N%NNj5NJ0N%Nj0j0
5168G0J0Nj0n%NNNj0J0J0j0N%%%NJ0nn%NN%j0j0k0k0nJ0K5L0%j0m5m0k5%NJ0nj0j5%J5J5J0
5165A0j0J0J5J0J0nJ0J5K0%%k0k5l0m0l0j0N%J5J5nnnK0K0nnn%j5nnJ0J5J0J5K0K0L0L5n%
5162A00k5k5k0k5j0J0N%J0%L0L0L0J0nk0j0j5%J5K0%nJ5J0J5nk5j5j5j5l5j0%%n%K5L0J5n
5159H0j0k0J0%NJ0J0j5j0k0k0j0j0k5l0k0%J5J5J5J5J0L5K0%j5j5J0J0K0J0j0l0nnJ0%NN%
5156D0j5%nJ0L0J0J5%Nk0k0j0j0J0j5j5l5j0j5NK0nnj0%nn%%j0j0NNK0M0M5J5nl5n0l0%J5
5153e0NJ0J5K0K0k0j0j0K5K5j0%NNJ5J5n%nj0J5J5K5j0k0j5j0nN%%%%%%%%%j5k0k0%%k0k0
5150e5j5j5j0j5J5K0K0L0M0M5L5J0nk0k5j0j5NNnnj5j0nK0K0J0%j0NK0K0j5k0k5j5k0j5k0
5148d5%J5L0K5J5j5k0k0k0k0nnNNk0k0l0j0K5K5K5N%K0K5L0J0nj5m5nn%j5k5k5%%%k0j0j0
5145a50NNK0K0J5K0J0J0%K0J5K0J5K0NJ0%%N%j5j0J0NK0nj0j5j0j5%J0M0L5K0%k0j5j0j0j0
5142F0j0J5J5J5%nnK5K5J0nk5l0l0j0j0nn%nnn%%J0%K5J5K5j0nJ5J0j0l5l5nnJ5K0K0K0nl5
5139D0l0k5%nn%j0J0Nnj0nn%nj5J0K5L0K0K0NNk0j5l0l0j0j0Nj0%%J5L0L0L0J5%j5j5k0j5
5136a5nnnnJ0K5K5N%%J0N%nk0l0l5l0j5NK0K0J5J5J5L0K0J0k5m0k0%%J0J5J5J5%k0j0j5nN
5133a5K5J0K0nk5j0n%%j0j5n%J0J0J0NJ5J0NJ0nk5k0k0l0k5k0NNNJ0J5J5J5J0%j0j0j5Nnj0
5130g0j5%K0M0M5M0K5J0nl0l0k0%%k0%M5M0M0J5N%k0k0k5k0%%nj0k0k0J0J0Nk0j0J5L0J0j0
5128C5k5j0K0%%j0j5J0J0J0j0nnJ0J0Nk0k5l0j0K5J5j0k5l0nK0J0J0%%J0J5nn%k5%nnnm0l5
5125a45l0j0K0L5M0L5N5L0J0J0j0j0j5j0n%j5Nnj0%n%Nnnnj0nK0L5L0K5K5nnj0j5N%J0NNN
5122G5NNNNJ0j0j0%%K0j0nk0k0%k0j5NJ0L0K5J0nk5l0n%%%nj5%N%J0NN%J0NNNJ0J0%%k0J0
5118G0nK0L0J5%%J5K0J0J0J5j0j0j0j0j0n%J0J0k0j5j0n%%Nj5nJ5NNnj0n%J5nnnNN%%nn%%
5115A05n%J5K0L0J0%k0k5k5j5k0N%j5j0j0nK5K5J0j0l5m0k5%%%%j0N%N%NJ0NJ5J0K0J0j0j0
5112D0%%%k0k0%NNj0k5l0l5j0j0nJ5J5J0L0N%K5K5L5J5%j5l5m0k5j0J0%K0J5K0K0NNJ5nNk0
5109B5l0l5NL5L5nk0k5nnJ0%nnk0k0%%nk5j5j5J5M0J5nn%K5M5K5K0j0j0j5j0j0j0%%k0j5%
5106e0%L0J0J5J0nK0J5K0J5j0k0k0l0%j5Nn%%nNNn%%NK0K0K0K0%%K0%j0J5k0J0%NJ0j0l0j0
5103E0j0J0j0l0%J0J5J0NJ0%J0%nj0j0j0nn%J5J5L5L0J0j5l0j5j5j0nJ5nj0nnJ0NN%J5J0N
5100H0Nm0l5j5j5n%K5K0J0j5j5k5%k5j0NNNN%NNnJ0K5K0%k0j5J5J5J5NNJ0NJ0J0J5nk5k0l0
5097A0l0nJ0NNNJ0j0m5l0j0j0J5K0J5J5J0j5j0nJ5M5M0M0K0nj0j0n%k0j0nNJ0k0k0n%%%k0
5094eN%%NNJ0NnnNK0K0K5nm0j5NJ0K0%J0nnnnnK0J5J0nj5NNNN%%Nk5k0k0%K0J0nj5j5%K0K0
5091F5K0j5l0m0%K0M0L5%l5k5j5j5j5j5NNJ5J0K0J0NN%k0k5l0j0j0%%%%j0j0j0j0j0j5J5L0
5088f5L0nj5j0%n%J5K5M0L0NJ5M0L5J0Nj5k0k0%k5j0j5J0J5%j0NNJ0Nj0k5j0J5nnj0j5%%%
5085B0K0n%%NJ0J0%k0m0k0J0L5J5%k0k0j0nnK0%K0J0j0%NJ5J0%Nj5l5nnnnk0NNJ0j5j5%K0
5082b5K5K5K5K0%Nj5j0j0J5J0J5nnj5j5k0NK5K0%k0k0k0%j0k5l0k0k0j0nNL0M0L5L0J5n%j0
5079C0l0k5l0NN%K5J0J0J0J0J0J0J0J0NN%k5k0%J5%k0j5N%%k5j5NM5L5L0nl0nN%%%%%nnNN
5076E0%NnK0NJ0%%nk5j5NNk0j0j5k0j5n%%%J5J5%k5nJ0L5M0L0J0k0j5k5nNJ0nnj5j5k5%K0
5073eL5L0L0J0J0%%J5J0%%j0j0%j0nnj0j0n%J5j5NN%%j5j0k0N%nj0l0%%NNj0j0nK0K0K0J0
5070E0J0%K0J5K0J5nl0l0j5k0j5N%nk0k0%NK0K0K0L0J5J5k0k0l0k5j0J0NJ0k0nJ5J5N%%%N
5067C5K0J5k0k5nJ0Nj5j0%%%%J5J0NJ0nK0Nj5n%J0nk0NJ0J0Nk0n%%K0nn%NNJ0%%%K5M0M5K0
5064B00K0K5L0L5J5j0nk5k0k5k0k0k0j5j5nk0k0k0%k5nnnj0j0n%%k0K0K0%j0nnK0Nj5N%nJ5
5061D5J0J0N%J0NJ0J0j5k0j0%nnk0j5n%j0j5l0k0NNJ0J0%%%NJ0J0J5J5j0k5l0j0%K5L0j5j5
5058c0j5j5J0n%K0K0J5J0K0J5J5J5NNk0k0N%%k0j5%J5K0J0%N%nj0J0K5J0N%%k0j5%K0K5j0
5055A00j0j5nnJ5L5K0%n%K0j5j0J0j0j5nJ5J5K0J5nK0K0J0J0j0j0k5l0m0k5j0j0J0J0Nk0%
5052G0nJ5J0Nj0%%j0n%%J5nj0n%Nnnj0j5j0j0J0j0k0k0%K5%J0nK0NN%nJ0J0K0L0nk0k5%nJ5
5049F0J0J0j0l0j5j5%K0K0Nk0k0j5j5J0J0Nj0nnnK5NNK0K0J0%j0%K5L0NJ0NJ0%nNNJ0J0nn
5046A60nj0J0J0K5%j0j0nj0j0nj0nj0j0j0nk0%j0j0j0nJ0NK0K0J5J0J5J5nnNj5J5j5j0J0N
5043A30NJ0L0J5J5NNNj5n%%Nj0nn%K0K5%%%L0NNNNL0nnJ5NN%k5j0nNJ0NK0L5L6L5J5L0K0K0
5040E16nJ0L0K0%J0J5L0L0L0K5L5J0L1N0O5O5P0Q5N6N5P5R5J40J41J50J71J70K06K35K61K96
5038C173L15L56L96M37M76N06N92O76Q12R33J017J113J173J203J204J178J122J053R38P97
5037A9470O56N17L61J85Nj95l61n32o51p62q27q18p62o61n07l10r1J31L11M41N86O87P67P72
5035A8412P27O31N17L86K10L5j45l46n36p27q97j018j133j218j298j319j303j248j178j073
5034G479r58q27o92o01n32m76m11l61l01k45k01j60j10p6p0o5p0o0n5n1n0o5o5n5m0m5m5n1
5032G41n0m5m0l0k5k5nj0j0l5l0k5l1j0k0nnl5l0j0j0%%j5k0%j0K0%k5k0nnnnj0j0j0j0%N
5029A30j5j5j5NNJ0J0%%nj0j0j0l0k5k5%%%J5J5J5K0K0J0J0NNNNJ5J0N%j0j0%%NNj5j0k5l0
5026F5j5k0l0l0k5%J0L0M5L0J5%l0k5l5l0%K0nn%J5K5K0NJ0%%%j5k0k0j5j0NJ0M5M0L0L0N
5023A25k0l5k0%K0K5K0%m0k5j0K0K5L0N%l5k0j5K0K5K0J0j0k5l5j0J5K5K0Nj5j0l5j5NL0L5
5021A05nj5k0k5%J5J5Nj0j5J0NNj0%k0j0j0nJ0nk0k5NN%%%K0Nj5j5J0J5L5J5J5%nnnj5j0k0
5018A0k0j5NJ0J0j5j5NL5M0M0Nj0j0j5%j0%j0NNnnJ0J0j0j0J0J0Nj5%%NNj0J0J0j0j0j0NN
5015E0J5nk0m0o0k5%K0K0%j0j0j0%J0J5nnNNJ5J5nj0j5N%%nK0K0K0K0K0M5K0%k0k5l0%nk0
5012A5m0l0nj0nk0J5L5M0M5K0J0NnJ5j5j0k5%n%nnj0j0j0j5%nJ5J5%%j5%J0K5J5J5j0nNNN
5009E0Nn%j5l5k5k5j5J0NNj0l0nn%%NK0J0n%%K0J0J0nJ0J5J0J5%NnK0J0N%%J0J0J0Nk0j5j0
5006D5j5k5l0k0nNNK0K5L0L0Nj0k0k0k0j5j0j0j0m0l5j0j0J0J0J5NNJ5L0K5M5L5J5j0j0k5
5003B5k5m0j5j0k0%K0K0J5M0L5Nj5j0j5j0j5k0k0j0j0NNJ0NJ5J0J0nn%%nj5j0NN%%%K0%nN
5000b5J0K0%j5l5j0j5nJ0L0K5K0j0nJ5L0L5nnn%%%j0J0%%J0J5K0K0Nj5k5l0k0nk5k0k0k0l0
4997h0l0J5M0M0K5K0K5K5K5Nj5l5k5j5j5n%J5J5%k5k5n%Nj5j5nJ5L0J0N%%%nnNN%N%%J0J0
4994C0%nj5j0%%j0j0nj0NNN%j0j0J5J0J5J0%j0j5j0K0J5J0j0nnnnJ0j0J0J0J0J0nK0NNNL0
4991I0J0j0nnK5K0nnnnJ0%j5j0%Nk0j5k0k0%%NJ0nj0j0j5J0J5J5K0nn%%J5J0L0Nk0k5%%%%
4988F0J0NJ0J0J0J0NNnnj0j5n%j5j0k0nnj0K0nj5k0j5%NL0%%j5J0J5J5Nk5nnJ5J5Nj0NNK0
4985G0K5j0k5j0j0k5k5j5J0K0K5K0%j0j0J0J5Nj0k0j0%K0J0nj5j0%Nnnnj0NN%N%K0K5J0j0
4982F0nj0m5o0l5j5j0J0K5L5L5%NJ0%N%J0J0K0K0K0j0j0j0j0j0J0J5K0Nj5j0k0j5j0j0%%K5
4979C0K0L0j0l5l5j5%K5K0%k0j0J0NNj5k0%%nJ0n%nnJ5K0k0j5j0J5%%nn%%nj0NNj0j0NNj0
4976e5j5J0J0%%J0M5L5J5J0j0NN%Nl0l0j5j5j5k0l0l5j5%K5K5J0k0J5J5L0L5J5J5nj0j5k5
4973b5j0k0%k0j0J0J0J0k0%J5J5J0J0J5J0J0NJ5J5K5K5J5nl5l5j5NJ5K0j0%k0j5nnj5j5k5
4971e0n%%J0J0J5K0%J0%%K0K0NJ0j0nk5k5l0l5l0k0NL5L5L0J0j5j5j5nnNNJ0Nk0k0m0k0J0
4968a20K5K0K0K5K5%NnJ5K0J0J0Nnnk5k5j0j0k5k5nL0L5L5K5Nnnj0nk5m5l0j0J0K5L0Nj0j0
4965c5j0j0k0%K0N%J5J5k0j5k0J0L0J0J0j0j5j0J0K0K0K5K0%nj0%%j0nnk0%K5%nj0j5J0NJ0
4962A0K0J5K5M0K0j5l5m0l5m0k0k0j0j0%K0J5J5%%%NJ5J5K0nj0j0k0j5J0NJ0%j5j5j0j0%%
4960g5K0K0K0K0Nj0k0k0%J5J0NK0J5L0L0K0%k0k5%%%j5k5k0k5k5%%K5K5J0J0j0nj0j0%K5J5
4957B5nj0J0%K0Nj5nnJ0Nn%J0j0l0l0k0k0NNK0K0L5L5J5nk0j0k0j5%K5J0J0J0J0J0J5%K0J5
4954A20J5K5%NK0J0Nj0m0n%j0%k0j5nk0j0J5M0M5J5K0%%J0NJ5K0j0j0nnJ0J5j5l0j0j0j0j5
4951A55k5k5j5NJ0j0j5j5N%j0j0nnnnk0k0nJ0K5K0J0j0l0m0k5%%%nK0N%J0Nn%J5K0J0NJ5j5
4948B5j0l0k0k0j5J5K5K5J0J0Nk0%%K0nn%%N%%%%n%NNNNnnk0k5l5l5j5J5K0K0J5K0J0J0K5
4945B5K5J0J0j0l5k5nK5L0K0Nj5k0j0J5j5k0j0j0J5J5Nj0l5j5K0M0J5j0j0j0nJ0J5j0k0J0
4943A0J5%j0j0%K0Nj5NJ0J0Nn%NN%NN%NN%%nn%nNj0NN%nk5nNJ0J5nj5j5k0%%%j0nj0j0NNj5
4939d0j5%K0NNK0K0Nj0j0j0j5j0j0nj5j0l5j0%NJ5L0L5K5K0nnj5j5j5NNL5J0k5k0j5NJ5nj0
4936d5j5k0k5NK5L0L0j0nnj0nj0nnnk0l5j5K5L5K5Nj5j5j5J0L5M0K0K0L0L0L0L0j0l5m5m5
4933A0j5NNNnn%NNJ0K0K5nk5m0k0NJ0J0J0J0J0J0J0NN%NJ5J0N%m5m0l0NK5J0NNnJ5J0J0N%
4930F5J0J5n%j0j5j0j5%Nn%j5j0J0J0nk5k5%n%NL5L0L5K0%j5NNN%nNk0k5%j0j5j0j0N%J0J0
4927C0%%%K0J0Nn%J0J5%%l0k5l0k5%%J5L0L0NK0K0K0J5J5K0%k5k0k5j0l5l0J0J5J5NNj5l5
4924B0k5k5n%%K5J0J0J0j5nj0%Nj5j5NNK0J5M0M5Nj5%nj0nnJ0L0NNk5l5NL5L5J0nNN%k0k0
4921A00k0k5k0nj0%j0J0K5J5j0nJ5K0nj5k0j0j0%%J0N%%nJ0N%N%k0k0j0nnnk0J5J5J5J0J0
4918C0%NnJ0nnj0Nn%%Nnj0%%N%nJ0K0K5M0K5%N%%J0K0J0j0j0L0K0K5%%J0K0J5J0j0l5j0j0
4915B20k5k5j5j0K0%J0J0J0J0J0J5%%J5K0J5J5NN%J0J5K0L5J1NJ0%K5L0K5M0K0K0K0K5M0P5
4913G31R6Q0Q5J00J41J60J55J76J95K06K46K80L06K96L06L41M01M61N36O17O92P31P72P87
4911H897P62P17O32M71L06J20m5k10l66m97n51n82n76n62n21m66l96l01j90o1R1J90K76L66
4909G504M56N31N87N96N57M91L71K26N5j15l01m56o02p07p72p92p92p62p07o61o02n51m82
4908C072m01l10k51k01j70j45j26q5o5o5r1r0q0o5n0l0l0n1n5n5l0j5j0j5%%J0J5j5j0j0J5
4906E91K0J5j0j5K5K0L5J5J5K0%%j0J5J5J5NOK0O5P5O0O0Q0Q1Q0P5J10J56J90K06K25K31K36
4903B727K55K76K86L20L61M06M67N46O27P32Q12Q92R22R23Q97Q22P02N51L41J16j01l11m86
4902A3083o36p22p57p27o82o16n47m36l06j80l5J00K31L40M72N81O62O92O86O57N61M17K45
4900A3083M5j55l66n51p07q22r13r62r73r52q77p87o97n92n06m21l41k96k40k06j80j76j55
4898A253j16j05q5q0o0m1m0m5n5l0j0j5l0m5m0k0k0j5J0%nk6k5j5j5k0k0n5l0k0J0K0%j5l5
4896A60j5NN%l0l0l5j0nK5M5M5L0j0k5l0j5j5%%J0j0nl0k5nJ0j0nj0NL0J0J0Nj5j0nnj0l0
4893@l0nK0%%j0j5J5J0%k0k5k5nJ5nnk5k0J0J0K0J5J0J0J0J5J5J0%%k0l5k0J5K5K5NNj0l0
4891d5k0%K5K5J5J0%%j5l5j0j5%K0n%j0j0N%NK5M0J5Nj5j0nJ5J5J5J0nnk0NJ5J0J0j0nJ0N
4888F0%j5j5k5n%%%K0J0j0j5NJ0K0j5l5m0k0nK0K5Nj5j5k5k5j5j0J0J0J5nNNJ0J0%NJ5J5%
4885c5Nj0J5J0J5%%k5nnj0nnJ0J5J5J0NNJ5J0J0j5l5l0j5NNNK5K0J5j5l5l5k5nNNL0K0J0N
4882b0j0j0j5j0j0j0%K5L5L5J0j0NNK5N%nn%j0J0%%nnj0j0j0%nnj0j0j5J0%J0J0J0j0n%%N
4879a5%k0%NN%Nj0n%%n%NNNJ0%J0NNJ5J0J0j0%nJ5K0j0nn%j0%nnJ0J0NNj0l0m0m0k0%j5j0
4875a15nJ0J5J0J5J5K0L0NJ0nj0nn%n%%n%K0M5N5M0%k0m5k5j5NNJ0%J0j0%j5l5l5j0%%K0K5
4872@K5K0K5%%nNNK0K0K0L0J5K0j0nm0k5j5j0j0k5k5k5k0J0%NNJ0j0nnj0nj0j0j5n%NNnnL0
4869b5L0J5J0K5K5J5j0l0l0k0k0%J0J5J5K5L5%nk0%N%%%nj0l0j5j0j0%k0k0k0J0J5J5nnJ0
4867c5J0K0NJ0NN%j0NK0L5J5k0j5k5nj5j5k0k5k0nK5K0K0J5K5K5J5nj0J5K5K5%Nnj0%n%%n
4864I5%j5j0m0j5N%J0Nj0j5J0%%%j5j5j5NJ0J0j5l5nJ0K0J5J0J5%NJ0J0%k5NNJ5j0j0j0%K0
4861C0NNj0j5J0Nj0j5n%nnNNj5j0n%j5J0%J5K0nN%J5J0Nk0j5k0j0j0j0j0K0K0J5J0NNl5m5
4858g0l0j0NJ0J0J0NNK0K0%%%K5J0J0j0J0%K5M0K0%k0k5j0j0j0k5k0k5nNNNL0K0K0%%%k0j5
4855ENJ0j5k0k0K5K0K0nk0k5l5k0NNj0j0nnj0J5J5J0J0J0%NJ5K5K5N%j0K0K0%%j0j0%k0J0
4852C0J0j0l0l5%K5N%nn%%NJ5J5J0J5%Nnnj0%j5j0n%%k5%%j5j0n%NNJ0J5J5J5NNNK5K0Nk5
4849E0k0j5k0j0j5k0k5N%K5K0M5K0j0k5l0j0j5NK0K5%%J5J5J0J0J0N%%nj0J0NJ0j5%j0nn%
4846D0%j0j0nJ5J0J0j5j5l0l0j0J0NJ0J5K0%j0k0NJ5j0k0nK0K0K5K0M0J5j0k0k0k5nJ0K5K0
4843H0J0J5J0k5l0k5n%nJ5J0nj5k0k5%%%nn%%nn%Nk0k5k0Nn%J0NK5K0K0K5%k0l5l0%NNJ0J5
4840d0n%J0J0J0%j0j5k0nj0j5NK5K5j0k5k5k5j0K0L5K0j0k5nJ5K5%%%%J0%J0%k0m0l5j5NK0
4837a20K0K5N0L5J0l0k5j0NJ0J0K0K0J0j0nnj5j0j5j0j0j0J0K5J5j0j0j0nJ0K5K5K5K0%k5
4835C5j0J0J5J0%%j0l0nnnnj5j0K5K0L5J5j0j5%%N%%nN%j0j0J0N%n%nn%j5j5%%j5j5nJ0%n
4831c0N%nnL0K5K5%nj0k0j5j0J0nl5l0j5NJ0j0NK0K0J0j0J5K0K5%%K0J0J5K0%j0nJ5J0%N%
4828A00N%NJ5J0%k0l0l5j5j5nJ5nnj0j0j0J0J0L0N5L0j0j0l5j5%%j5k0k0%nj0J5N%%NNN%N
4825B5K5L0NNNk0j5j0J0J5K0l5l0j5NJ5nk0j5J0J0J0J0%%NJ0J5%k0j5j0j5nj5j5j5k5%J0J0
4823e0L0J5Nl5k5J0L5L5J0J0%N%nnj0J5J0%l0n0k5j0%K0K0L5Nj0j5j0j5j0NJ0J5J5J5%n%J0
4820B0J0J0K0K5K5%k5k5k5NK5Nl0k0j5NJ0k0K0J5J5J0L5L0J0nj5j0nnnnj0k5nnj0nl5j5j0
4817c5J5J5j0j0NJ5J5%j0j5nJ5J5J5J5Nk5k0l0J0J0j5j0j5j5Nj5l0nj5j0k5%L0M5N0K5%%N
4814e%j0j0L0L0J5nNJ0J5K0j0l0j5%J0Nn%nn%%%%k0nN%J0nnj0j0j5%%Nj5k0%K0K5J0j5m0m0
4811h5k5n%K5K5L0Nk5l0j5J0J0J0J5J0J0J0J0NNJ5J0NNJ0N%%k5k0j5j5n%%NJ5J5%NJ0J5L5
4808F5M0J0Nj0j0j5k5l0l5l0l5NJ0J0Nnj0%Nn%nn%nJ0NK0J5Nk5l5l0j0j0L5L5M5M5J0N%nK0
4805F5K0j0nj0j0NN%j0%nNK5L5%l0l0k0j5K0K5K0j0l5l5l0NJ0J0J5J0K0K0J0J0l5l5k5NL5
4802B5J5K0nj0j5j0j0j5j5j5j5NJ0nJ5NN%J0nk5l0%J5K5K5K0J0J5N%nnJ0K0K5NN%%NJ5J0J0
4799A45j5j0NJ0%j0j0j0N%nNNj0j0nn%Nn%%nj0j0N%N%nn%J0J5K0J0J0J0J0J0J5J0J0J5%%K0
4796B25L0K0Nj5J0K0J0J5J5J5J5L1M5K5J0%J0nNK0NJ5%%NK0K0M5K0J5J5L0L5M6M0L5L5L5N5
4793I77M5L0N0R1J05J35J56J75J91K10K46K85L36L61M11M36M72N21N71O42P57Q57R78J073
4792A0111J183J298J373J399J379J318J223J108R63P56N22K76M0j96m51o92q97j078j248j379
4790A7008j468j499j504j434j343j213j088r58q17p32o21n42m61l91l31k86k35k01j60j35
4789A589j31j35j10q6p0l5l0l0l0o0n5o6l0j0%k0k5k5l0k5nK0J5J5J5Nj5j5j5j0k5j0NK5K0
4787F11J5j0j0k5l0k0j5K0J5K0%%J5K0J0J5%N%%J0K5L0K5M0M1M5M0L0L5N0P5R6R5J20J71J85
4784A749K06K30K66K96K90L06L41M01M66N12N71O37P42Q57R72J068J138J183J203J213J148
4783A5795J068R67Q43O56M66K56L5j80m06o27q12r72j128j229j308j323j329j268j183j083
4781G238r82q63p42o36n67m86m21l41k71k25j76j55j25j06q0q5q5o5o1l5l0k5n0m5m0j0%k0
4779E11l5l0l5m1m5k0nnj5j5%K0J0J5j0nk0j5j5j5j0j0k5k5m5l0j5J5j0nnnj0J0nnj0k0J0
4777C0%K0%j0j5j0NJ5J5K0K0J0l0l0m0k5l0j0nN%NNNNNNNN%NJ0J0K0N%Nnn%nj5j5j0J0K5N
4774A5%%k0%J5K0J5J5nnN%J5J0%Nj5l0j5j5%%nnJ0J0K0%%%%nn%j5j0j0J5NN%nN%%%K0Nk0k5
4770@k5%%Nn%j0NJ0J0%k0j5j0J5J5Nj0n%nn%j0NNj0nj0j5J0L0L0L5K0nj5l5k0nNJ0J0J0J5
4767A0k5k0%J0J0k0k0j0J0J0NN%nJ0J0J0J0J0nk5l5j5j0j0j0J0J5J5j5l5J0M0L5J5j5k0k5
4765g0k5l0NJ5J5N%L0L5J5J5nn%%J5J5%NN%Nj0NJ0J5n%%NN%J0j5j0%%n%j0j0NNK0K0j0k5k5
4761B0k5%K0K5K5N%%k0j0j5n%j0%k0j5%%%J0J5K0nk0j0J5J0Nn%%NK5%j5j5j0j5J0N%%%j0j5
4758b5k0%K0K0nj5%%%%Nnj0j0j0j0nnj0nnK5K5J0%%K0J5J5NNNNJ5J5n%j0j5nnj0%j0NNNJ0
4755C0J5%nj5NJ5J5nnJ0Nn%j5j5J0J0k0j0j5k0J5J0j0j5%%%%J5J0J0J0%%j0%j0k0k5j5%%N
4752d5J0J5J0K0K0NN%%%%NNj0n%NnnJ0Nj0nj0j0k0j5k5j5k0%NK5J0nnnJ5L0J0J0k0j5k5%N
4749e0J0N%%k0k0%NJ0NJ0J0Nn%J0J0L5J5k5k5k0%J0NJ5J5nl0j5NJ0J0j0j0NN%%%%k0j5J0J5
4746c5nnnnJ0NJ0NJ0NJ0N%%nk5k0k0J0%%%%%J0K0%j5k5j0K0K0K5j0nj0J5J5J0J5j0k5k5k5
4743f5j5j5k0j5%L0K5N%n%J5L0L0L0L5Nj5l5m5j5NJ5M0J5J5nnK0J5J5nj0j0J0J0j5j0%%J0
4740G0j0k0k0m0k0NJ0nnj0j0j5NJ0k0%nJ5J0%nnK0J5J5J0j5n%Nl0m0m0k0K0L5L0K0%j0j0%
4737f5nn%j5j5%%J5J0N%NNJ0NNJ0%%J0J5n%j5j5k0k0N%nK0%NK5%NN%%%n%n%nNNn%%J0J0j5
4733c0k5k0j0j0NNj0J0K0M0M5K0J0j0n%j0k5l0j0J5K5NJ0J5J0J5nk0k5k0k0j0J0K5L0J0k0
4731A0j0%J5L5K0L0K5Nk0k5nJ0J5K0%J0k0m0k5j0Nj5K0J0K5K0K5K5J0k5j5k0k0j5k5n%J5J5
4728G0J0J5K0%%j5j0j0j0n%j0j5j0NN%j5j5k5k0j0nN%NNk0k0m0l5k0J5L0L0L0J0n%j5NJ5K0
4725c5K0nj5j0k0k0J5K0NL0K5K5nk5k0NJ0J0%k0l0l0n%j5k0j0K0M5K5K0K0nj0k0j5NL5M0M0
4723H0K0K0Nk0k5k5nJ0NN%%Nk0j5k0%j0%nk0k0%J0L5L0J5J5j0j5k5k0j5J5K0%NNJ5n%nN%j5
4719B5j5%J5Nj0k5k5j5j0j0nnJ0NN%nNJ0nk5l0j5l0j5%k5j5j0K5M5L0J0%n%j0j0j5j0j0nj0
4717a80nj0NK0%%%NJ5K0NJ0J5J5J0J5%J5J0Nn%J5J5n%n%%J0nnk5k5j0J5J0J5J5K0K0k0l0k5
4714e5m0j5K5K5Nj0k5k5nj0j0nj5%J0L0K0nN%N%%%K0%j0n%k0k0%K0%l0k5n%%nl0n%%NJ0%n
4710b00J5J0%%j0j0j0NK0J5J0N%nn%J0L0L5L0Nj5k5nNJ0J0J5J0L0M5K0J0Nnl0nj5nj0j5NJ5
4707@J5j5k0k0k0nl0j5k0J0j0j0J0NNj0j0J0J0NNJ0NJ0J0K0K5N0K0J0k0k0k5j0j0j0j0j0j0
4705g5j0j0k0nJ5J0%N%%n%NNnn%J0J0J0nnJ5J5J0j5j0j0NN%Nj0j0j0j0J0L0L0L5K0%k0k5m0
4702e5j5NNNJ0j0j0J0J0L0K5J0J0J0j0k0%K0K0j0m0k0K0L0L0K0%%K0J5J5nm0k5%J0J5nn%n
4699G0j5j5j0K0L0K5nm0o0l5%K0J5k5k0k5nJ5L5L5J5%j5j0n%n%J0Nj0j5l5m0l0l0%nJ5L5K5
4696h5NNNNJ0j5j5j0j0N%j0j5j5NJ0N%K0M5M0J5%%%j5j0j0j0k0k0l5l0j0J0J0NJ0NJ5J0J0
4693h5J0J0J0nn%nNJ0J0J0NNJ0J0NJ0%j5k0Nj0nj0nn%K0K0J5nNK0J5J5nnj0%K5%nk0k5l0k0
4690d5j5j5j0j0NL0L0J5K5J0NJ5J0L0Nnj0nnj5j5l0k5j0K0L0Nj0j0J0J0J0M0J5%k0k0l0l0
4687a5l0j0l0k5k0K0K5K0K5K5J5j5j0k0%K5J0j0j5j0J0J0j0j0%%N%nnNNj0n%%K0K0j5l0k5
4685h5J0J0J0j0nn%NNj0nnnNNJ5J5j5j0nJ5J5J5%k0k5%%Nj5j5%K0M0L5L0J0j0j0k5k0k5k5
4682h5J5J5L5M0K5K5nk5k0k5l0l0j0k0%%j5k0nJ5K5K0NNnnJ0%NNnn%NN%%nN%NNnn%%%%NJ0
4678d0J5j0k0n0k5%J0J0K5K5K0K0J5J5K0J5Nj5n0m0l0NJ5%nnK5K5%k0%J5L5J5nJ5J5J5%k0
4676D0j5j5%%k0k0k0k5%J0J0j5j5k0K0J5J5J0K5L0%Nn%nj0m0j5nK0%%nj0j0j5%K0L0K0K5K0
4673C0J5k5l0k5k0k0j0j0nk5k5%J0J0K0M5L0K5J0J5NJ0nk5m0k5%M0J0j5k0k0%%j0j0K5K0J0
4670c5J5K0K5K0Nj0j5j0j5NNl0k5%K5J5j0j0NJ5J0NJ0k0j5j5j0NNj5m0k5j0%%J5K0J0l0l5
4667a40j0%%%K0K0K0K0K5k0j5j5%J5J5J0J0J5nj0j5J5K0K0J5J0J0nk5k5l0j0j0%%J0K5K5L5
4665B0%J0J0J0J0l0k0k5j5j5nn%%K0K0K5K0j0nj5j5j0j5NJ0K5%j0k5j5j5k0k0nj0K0L5L0N
4662c0j5l0j5NJ0Nnnj5k0nj0K0K5J0J0%%l0k5l0k5NL0J5J5%K5K0K0NNJ0NK0K0J0j0k0k0k0
4659d0k0N%J5J5M5M0J0j5l5l5%J5K5Nj0j5nj0K0J5J5K0J5K0j0j5l5l5m5k5J5L0J5K0K0K0J0
4657F0j5k5l5l0k0J5L5L5J0j0l5k5k5j0NJ5J0%J0NJ0K5%N%%%nj0J0NN%nj0K5K5J0J0j5m0m0
4654b5k0J5J5J5J5J0N%%j5m0k0k5j5%K5K5J5K0n%J5J0J0J0%K0L0nk5k5%nj5k0j0j0NNK5K0
4651C0K5NJ0J0Nl5n0k5nK0K5K5J5J5k0J0%nj0l5m5m0l5K0L5J0J0NL0L0J0J0%%%%Nj5%nNNj5
4648C0j0j0j0j0j0k0k0j5J0J0NJ0J0%%NK5K5N%k5k0l5l5k0J0Nnj0k0%NJ0J5%%%J0J5%%NJ0
4645e5NNNNNNJ0J5%N%J5J0%nk5k5j0k5k0j5j0NNK0J5Nj0k0nK0L0L0J0j0j5nnj0K0J5nJ5NN
4642A0J0%N%%nl0k5j0j0j5k5nK5K5K5%%Nj5j5l0j0%N%%%%N%N%%NN%%NN%NNNNj0nNK0K5N%j0
4638ej5J0NJ5K0nj5%k5%%J5Nk0j0%L0Nj5k5j5k0%nk0k5nnN%K5L0L0J0%K0J0J0nj0K0J5Nj5
4635B5k5nNNj0j0j0nN%%j0%%%%j5l0l5j5NK0L0L0%k0j5NJ0J0J5J0J5K0J5J5NJ0j0j0k5k0n
4632b0%nJ5J5nl0l0j5k0%%K0J5J0J0J0J0J0J0%K0J0J0k0j5nnnnN%j5m0m5k0%J5N%J5L0K5K5
4629a5NJ0j5j0j0j5J5J0L5K0k0l5l5l5j5J5K5K5J0k5k5J0K0J5NJ0J0j0j0j0%%nn%j0J5J5J0
4627b5N%nJ5K0%J0j0J0K5Nk5n0l0%K0K0K5Nnj0N%k5k5%K0K5K0K0J0NL0K0K5%nj5k0k0j0n%
4624E5j5j0j0j0j0j0j0j0j5j0j0nnj0j0j5J0J0NL0%N%K5K0j5m0l5j5J0J5J0K0K0M0M0K5%j0
4621F0j5k0k0j0J0Nj0k5j5nnNNNJ0j0nn%J5j0nnNJ0%K0J5M0L0nj0j5K5L0K0%j0j0j0l0k0k0
4618A5k0nL0L0K0nj5%K0J5L5J5j0j0j0J0NN%%%NJ5J0%nl0k5l5j5j5j5j5%J0J5N%J5J5NNk0
4615E0k0j5NJ0J0%k0l0J0J0J5nj0N%nk5%K5Nj0j0j0k0j0nJ5L0L0K0K5Nj0k5l0j0NJ5K0j0j5
4613A5j5j5k0k0j5K0M0K0%k0J0J0J0j0j5j5%K5J5J0j5j5%%%%J0nk5k5k0j5j5NK5K5K5%j0j0
4610c5j0j0J0J5L0K5J5%k5l0j0K5L0L0%j0nn%nnnnj0%%j0j5nnJ0Nnk5k5nJ5J0n%j5J0j0J5
4607e0K0J5K5K0NNj0j0j5k0k0%nk0j0nJ0M0K5K0Nj5k0j5J5K0NNj0j0k0k0%nnj0j0j5nJ5L0
4604d5L0J5J5J5J0J0j0%%J0%%j0j0j0j0nk0j0k0%J0J0Nk0l5j0J0L0K0j5k5k0k5k0%NJ0J0j5
4601a20j0j0%NNK5L0L0L5J0J5j5j0k0nJ0J0%k5k5l0j5j0J0NK0K5J0J5K0K5L0J0%%k0k0J5J5
4599D0J0%j0j0j0j0%J5NN%%J5J0J5K0J0J0nnk5l0k5k5%K0J0J5%nN%nj0%%%j0%%K0K0K0N%%
4596H5J0k5k0k0J0J0K0K5%%k5k0j0NJ5K5j5j0j0j0%nj5j0j0%j0nk0%%%j0%K0K5K5K5J0k0k5
4593A5k5nJ5nnk5k0nL0K0NJ5J0J5J0%%%%j5k0%K0J0j0k0j0J0L0K5L0J0k0j5NJ0J0k0j5j0j5
4590C5n%j0j0j0j0k5k0m0k5%%J5J5N%J0J5K5%J0%N%N%NJ0Nj0N%K0K0J0J0J0J5%NJ5J0K5K0
4587A60J5j0k5nJ0Nnnnj0%%nj0j5%nnK0K0%k0k5nK0K0J0j0k5m5j0NL5L5K5J0j0j5j5j0k0j5
4584F0NN%j0j5j5J0J0J0j5n%nnj5J0J5J5j5k0k0%K0%j0nN%J0%%j0j0j5nnnj0j0nnnJ0NK0K0
4581a0K0K0K5K0NNk0j5k0k0%%J5J5J0J5%Nj0%k0j5%%j5k0j0NJ5J5j0j0J5J0K0%nnJ0J0%nn
4578D0nk0k0l5l5j0K0J5J5N%K5K5J0Nj0nj0n%Nj5k0j0J0NNJ5Nn%nnJ0NNJ0Nj5j5k0NNJ5%k5
4575b5k0j0k0j5%NM0L5L0K5%J0J5nnk0m0l0nK0M0K5K0nk5l0l0j5j0NNJ0J0K0K0NNj0NK0K5
4572G5%nk0k5nj0j0j0nnNJ0nK0j0%l0k5k0J0j0j0k5k5%K0K5K5K5K5J0J0j0j0%%j0%j0j0%K0
4569b5J5j0n%J5J5J5K0nnj0J0J0J0J0j0j0j5j5j0%%%%%%J5J5K0K0%k5k5k5N%K0K5NJ0k0j5
4566B5k0k5k0k0j5J0J0J0k0j0%K5L0L0J5nj5j0%k0k0J0J0%k0j5%K5NJ0j0k5j5NNNnJ5L0L0
4564A5M5K5NN%%J0NJ5J5%j5k0j0j5j5j5k0j5j5%nnJ5Nj0j0J0J5J5nnn%J5J0nnj0j0%%j0nj0
4561a5j0%K0nn%%nnj0J0K0nnnnJ5L0L0K5K5NJ0%j5j0j5k5k0n%Nj0j5j5nj0j5N%K0J0k0k0%
4558d5K0K0nnnnj0j0NNJ0J0J0J0L5L0Nj0k0J0K0Nk0j5%K5Nj5l0l0m0k0j0NJ0Nj5%%%%N%N%
4554e5%%%j0J0%Nk0k0k0Nnj0nnK0J5K5%N%%%J5J5J0%NNJ0NNNJ0J0NNj0j5%Nj5l5nJ5K0%j0
4551a0n%%J0J5k0NJ0J0N%%%J0J0J5j0k5nJ5K0L0J5k0l5k0k0J0L5L5L5K0%%nj5l5n0l0k5n%
4548c0K0M0M0J5nk0k0l0l0l0j5J0J0K5%k0j5j0J0M0L5J5J5J0J0%k0j5NK0Nj5j0J0K5NNK0K0
4546A25%l5l0%NL0K5K5%l0l5k0N%N%NNN%j0j0N%J5J0%l0k5%J0J5n%nn%j0%nj5k0%K0K0K0L5
4543I5L5J5j0k0m5l0m0k0k5nnNN%l0%j0J0j5j5j0j5j0j0J0K0K5K5K5K0%%%K5J0%%%Nnnnnj0
4540a5%L5J5k0k5l5j0K0K0K5J0j5j0j0J0NJ0%%j5k0j5NNj5j0NM0M0J5k0k5k5nn%nJ5L0K5%
4537C0k5nJ5J0J5j0nnN%nJ0j0J0J0nN%K0K0N%J0J0J5nk5k5l5j5nJ0%NnJ0J5J0J0j5j0j0J0
4534D0Nj5j0%%J0j0j5k0%%j0j0NNnk5j5N%%n%n%%J5K0K5L0K5J0k0j0k0j5j0j0J0L5M0K5J0
4531H5j5j5k0k0N%K0K0J0j0j5j5j0j0NN%J0%Nj0j0k0N%%%%j0nk0%%NN%K5K0J0J0J0J0%%j0
4528E0j0%nn%n%J0J0nnJ0J5j0nNj5j5m0k5j0J5L5L5J5nnnnJ0L5L5J0j5j5nnj5j0%%%%j0j0
4525C0j0j0nj0j0j5j0j0%%%nJ0%%nnnNJ0%J0j0nNJ0j0%J0J0Nk0%nJ0K0j0J0%N%%J0NnnNJ0
4521A0J5n%nj0nnJ5M0J5J0NNK5K5J0%j0j5l5j5j0j5j5J0J0%j0nJ5J0j0nNJ0j0K0Nnnnj0J5
4519F5J0n%%%NNk0k0%Nnk5nnnnj0nnj0%%%Nj5%NnJ0j5j5j0%J5J5J5j5l0nJ0K5L0J5K0J5J5
4515E0K0J5j5m0m0j5j0nK0L0K5J5nnJ5J5j0j0k0J0J0n%%J5K0J5K0%nnj0j5k0k0j5nj0%%J5
4513B5J0J5K0J5j0l0j0%NJ0nj5k0l0nj0J0J0j0j5j5J0L0K5K0J0j0k0j5j5j5nJ5J5K0NJ0n%
4510B0J0N%NJ0j0k0k5k5k5j5J5K0J0%%J0J5%nJ0NK0J0j0n%K5%j0j5j5k5k5j5%%Nj0l0k0k0
4507a30K0K0K0%%%J5J0L0J0Nj0j5j0nK5L5Nj0l0k0NNK5%%j0nNJ0%k5k5%%NJ0J0nk5m0nNL0
4504f5J0NNj5j0J0K0%j0j0%%j5j0j0J0%NN%NNJ0%j0j0J5J5K0K0nk0nnJ5M0J5j0NNK5K5nnj0
4501F0J0J5K0%j5j5j5k0%%k0j0j0NNJ5J5j5j5j0J0%%NNnnnnJ0%%%nnJ5nj0j5nnnnK0K5J0j0
4498A0k0k0k5%J0L0L5L0L0nj5k0NNJ0j5k0N%J0n%n%NNnnnJ0%%j5j0J0J0K0%j0j0l0j0K0J5
4495B5K0Nj0J0K0K0n%%Nnnj5J0n%nnJ0j0%%%%k0l5j5j5%%K0J5J0N%nk0k0k5%J0J0J0J0J5L0
4492D0J0j0j5j5nnk5k5j5J0%N%NJ0%j0K0J0J5nnJ0NNJ0j0j0n%nn%nj5NJ5K0J0J0%%k0k0k0
4489c5k0k0%K0M0K5K0K0K0L0nk0j5k5nJ0%NNj5j5j0j0j0J0j0nj0j0J5n%%J0J5%%nK0J5K0K0
4486G0K0J5nj5k5nj0nj0j0l0j5j5NK0M0L5L5J0j0nj0j0n%K0K0j0l0k5j0j0j0k5l0NK0J0nn
4483b0nJ0L0nj0J0J0L0nnj0J0%nl0nj5j0J0%n%%J5J5%j5j0J0J5J0K5%N%j0j0%%K0%j5j5%K0
4480D0K0j0j5NJ5J5nnk0j5k0k0nnK5K0K0%j0K0K0K5J0nj0l0j0j0n%nJ5NNj0J0K0nnk5k0%J0
4477C0J5K0K5K5L0L0K5L0K5Nk0l0l5l5l5l5l0nnNNj0nNJ0nnj0nj5k0J5L5M0L5K0j0j5j5k5
4474F0%%Nj0j0j0J0%nj0j0J0Nn%%%J5nj0nNK0j0k0%K0J5nk0m5%j0nnNK5J0J5J0J0K5%NNj5
4471F0j0j0j0%Nj0j5j0J0NNj5k0j0j0NL0K5Nj5j0N%J0%N%J5j0%%Nj5j0j0NN%%nnj5J5j0%j0
4468b0l0nj0j0j0J0K5M0M0K0Nn%%%j5j0j0j0j0j5j0j0NJ0NNk5k5m5j0%J5J0J0J0J0J0NJ0J5
4465b5j5j5nnNNNNJ0J0J0K0n%J5J5j0k0j0J0J0j0nJ5n%N%%%j5j5nj0NNk0k0k0nNJ0J5J5nl0
4462h0j5%J0J0%%%%nnJ0L0K5N%%Nj5j5Nj5j5j5NK5K5j5j5%J5NJ0NNNJ0NNnJ5NNk0J0%Nj5%
4459A0J5j0k0k0j0j0nj0J0NJ0J0J0J5%Nj0j0k0k0j0j0j5j0k0j0NM5J5%j0nK0J5%m0k5j0J5
4456a05K0%nNJ0j5j5K0J0J5nj0k5k0k0%K0J0J0nnNJ0%J0J0K0nnNNJ0J0%%J0J5NNJ0%NN%NN
4453C0%nJ0J5J0j0j0j5m0n0n0k5j0%K0K5K5J5j0J0J0NK5J5K0%%J5J5j0nnj0J0J0K0J0nnnJ5
4450F0NNnnk0k0l0nj0j0J0L5M5J5k0l5j0K5M0K5%l0l5m0j5J0K5L0J5n%nj5j0k5j0K5K0J5n
4447D0%%nnNNNNnn%NN%k0%J0%K0j0j5j5%%nj0n%%nk0j5NJ0NNj0NL0%nnJ0J0j0J5J0J0%N%%
4444E0J0L5J0j0J0J0J0j0m0j5j0j0j5k0NNnk0J5J0j0j0j5NNJ0j5J0N%k0j5J0L0K5K0K0Nj5
4441F0l5m5k0%%N%N%N%K0J5J0k0j5k0J5J5%nNk0j0j0%J0%%j0%k0j0nJ5J0%%l0%nJ5J0J0nN
4438e5%j0j0j5j5K0L5L5L5J5nk5k5n%j5j5nj0j5k0nJ5L0K5J5j0l0j0NNj5j5j0J0J0J5NNnJ0
4435e5K0J5J5J5K0K0J0J0%%nk5j0j5N%j0nnj5%nnnj0j0J5J5J0J5n%j5NJ5J0K0%%Nj0j0j0j0
4432@%%k0j5l0k5l0l0k0%J5J5K0K5K0K5K5Nnnnj0j5j5k0k0j5NJ0NJ5J5L0J5j0m0n5k0%NK0
4430a35J5K0L5L5L5J0J0%k5k5k5j5J0J5K0K0K0j0n%%nnj5Nnnj0k0NN%nj0j0NNNNNNNNnj0j0
4426e5nnj0Nj5nnJ5L5J5J5%%j0%%NJ5j0nnk5k5k5l0%J5L0L0J0J5NJ0J0j5nj0nnJ0L0K0Nnn
4423A0nk5l5l0l0j0J0NJ5J5K5L0K5j5k0k0j0j5NNJ5J5J0J0n%j5j5%NJ5K0%J0k5k5k0Nn%k0
4421i5NJ5K0L0Nj0J0J0J5J0J5J0J0J0NN%j0l0m0j5NN%k0%NJ5j0nnnnNN%Nnj0%%J0J0J0j0N
4417b0N%%k0j5J5J0k0k0k0NJ5J5%%j0J5%%%%J0J0n%k0j5%K0J0j5nj0n%n%j0nnJ0%%%K0L0J0
4414b5j0nnj0nnnJ5L5L5J5j0j5k0j0j0J5j0j5j0J0Nj5k0%J0J5J0Nj0j0J0J0J0%j5j5j5j0j0
4412i0k0nJ0J5nnNNNNN%NNJ0N%%NNJ0J0J5J0nJ0%%k5nk5k0j0J0K5K0j5j5NJ0J0Nn%j0j0J0
4408c5Nj5j5N%%NnnNJ0j0j0NNJ5J5k0j0J0J0J0J0J5J5NNj0j0nnn%j0j0k5l0J0J0%%nl0j0K0
4405i0K5L0J5K0NNJ0%k0k5%%j0j0k0k0K0J5J5j5n%%nJ0N%%l0l0k0k0%NL0K5L5L0K0j5l5l5
4402h5%L0L0Nn%k0k0nnK0K0%%j5nk0j5m5m5l5nK5M5L0J5j0j0j0j0J0K5J5J5j0nj0nJ5J0J0
4400g5J0nnJ0J0J0J5NJ0J5NJ5J5N%L0NN%N%j5j5j5J0nk0k5m5l0l0k5k5%L5L5J5nj0J0J0J0
4397e5J5K5%j5j5j0%J5j0n%%K0K5K5nl0nj0nn%nj5j0k0j5j5NJ5K0K0K0K0J5j0j0j0J0J0J0
4394a0j5j0%NNj0j0nNj0j0Nnj0nnJ0J0j5j5j0j0NNK0J0J5J5%%J5L5J5%%%J0J0%Nk0k5N%k0
4391a5k0k0NNNn%NN%%k0k0k5k5NL5L0J0J0J0l0k5k5n%j0%K0J5%%J0K0Nn%nnj0j0j0J0K0J5
4388e0Nk0NNJ0J5%%nj0j0j0%J0j0nj5J0%j0%%j0j5J5L0J0J0%%j0j0NL0K0K5j5j5%%NJ0k0j5
4385c5J0J0J5j5l0j5N%j0k5k5k5%%J0J5Nj5nk5k5k5nJ5J5J5K0K0M0K5J5K0J0j0k5k5%nj5k0
4382a15k0n%%K5L0L5J5j0J5NNnk5nJ0K0K5K5Nj0j5l0k0l0l5k0k5j5J0L0K5J5J0nK0J0J0J0
4379c5NN%J5J0j0k5l0k5J5J5J0nk0j0j0j5%%K5K0J5J5J5J5K5K0NNnn%%%%j0nnj0nJ0nk5m5
4376f0n0k5NJ5K0NJ0n%%NL0L0J0J5%nnj0%Nj0n%K5L0K0%l0n0j5K0K0L0NNNnnNNk0j0k5k0N
4373c0NJ0j5nj0j5j5%NK0K0J5j0%%K5K5NJ0%k0l5nK0J0%j0Nj5%n%%%%%J5nj0%J5L0Nj0j0j0
4370En%K0K5nl0l5k0nnnj0nk0j5nj0j5%k0J0%N%%%%K0J5K5J5J0J5K0K0J0J5j5j5J0N%%j0j0
4367a5J5J0K0Nj0j0j5l5l5j5%K0K5K5%%J5nk5k5k0N%%Nj5%N%%NJ0J0NJ0NL0j0nj0%%%Nj5j0
4364d5%%nnnn%%nnK5K5J0J5%J0j0nnnj0j0%%k0j0J0NJ0J0nk0nnJ5J5J5K0K0K0K5K0%nk5m5
4361A0m0nJ0J0j0%nn%J5L0Nj0l0j5j5NK5J5J5j0l0j5j0J5J5Nk0%%J0j5%%N%j0NJ0J0nj0j0
4358e5j0j5J0M0M5K0K0J0J0nj0N%%Nj5j0j5j0k0k0j5NN%K5NNJ0J0J5%k0k0%j5j0j0j0n%%%
4355d5%N%n%K0J5K0%L0J5n%n%k0k5j0%Nk0j0k0j5J5J0L0L0L0L0j0k5l0%j0j0k5k5k0k0nK0
4352h5K0K5J0J0NJ5%NJ0J5Nj5j5k0nnj0j0j0J0J5J5nnJ5J0J0j0j5j0%%%k0k5k5k5k5N%K0K5
4349i5NN%%%%NNK0K0K5%k5l0k0nJ5K0M0O0M0J0l0k5j5j0NJ0%Nnk0l0j0nnnnnl0k5%K5K5j0
4346g0nNJ0J5nj0j0N%nnJ0J0J0J0J0J5K0j0k0j5k5k0j0j0j0K0L0L0L0%l0n0m5k5%j0J0L0L0
4343i0K5L0J0%k0k0k0NN%%NK5K5Nk0j5m0k0nK0J5%NL0L5M0j0l0j5K5K0K0J0j0j5k0l0l0k5
4341h0nL0L0M5J0%%j0j5NNNJ0K0K0K5J0k0k5nnk0k5%nj5l0nK0K0nJ0NJ0NJ0J0j0k5l5NJ0N
4338a5k0j5nJ5j0j0k0NJ0J5nk0j0J5N%j5N%Nj0l0l0n%L5M5K0j5j5k5nNNj5j0J0J0J5L0K0%
4335c5k0k5n%%nK5L0L0L0J0nk5k0j0j0j5j0nK0NN%%j5j5%K0J5J5%NNk0j0j0%K0K0J5K0J5N
4332E0l0l5j5J5K0nnj5NJ5J0J5%nj0%N%NNJ0Nj5n%NNJ5nj0k5l0j5J0N%j0nnJ0nj5N%n%%J0
4329d5J5%k0l0l0k0%K5K5L0J0NNn%j0nN%J0Nnj0%%%J0%Nn%nnJ0NK0nNK5K5J0%J0J0j0nj0%
4325D5nnnj5j5j5k0nnk0k0k5%K5K5K0J5J0k0j5%J0J0nj0NNj0nNN%%j5J0j0j5k5l0k0%NJ0L5
4322i5L0K0Nj0j5%nnj0%Nn%nnJ0J0J0Nj5j5J0L0L5J5j5m0l0nJ5K0K0j0nj0j5%NN%%j0j0J0
4319g5J0nk0k5%NJ0NNj5j0NNK0J5NJ0J0J0J0j0%%%%%%%J0%J0j0j0%K5K0k0j5j0k0j5NNNJ0
4316d5nJ5K5K5nj0j0J0%%%%%%j5j0nnnnj0j0J5L5L5J0j0nj0j0j5l0k0k0NJ0K5M5L5J0nk5k5
4313a5k5j0NJ5J5%%j0%k5m5j5J5K5K5K0K0N%j0j5J5J5J5J0j0nl0NJ5J5N%%Nj0%J0M5L5J5N
4311A30j5l0l0m0m0J0J5J0J0j5k0nnnnk0k0NNJ0J0k0j0k0j5k0j5k0k0J5J0J5J5%k0k0J5J0
4308a45J0J0J5NJ0J5K0%%j5j5nn%%j0j0n%J5J5%nK0K5n%j0j0NJ0%%nnnj0K0K5J5J5nnNNnj0
4305c0nj0NNNN%NNNNNj0j0%%j5j5n%K0j0k0nn%%nNJ0K0L0J5J0K5%nj0l0j0J5L0M5K0J0nk5
4302G0m5m0k0j5N%%%%NJ5Nj5l0k0l5l0l0j5J5L0J0%%j0k0j0%L5J5J0%J5K0J0J0J5%k0%K5J5
4299c0nnnJ0K0L5J0J0j0k5l0j0j0n%n%j0j5j5j0nJ5K0L0L0K5NnNN%nNJ0%n%K0N%%J0%k0%J5
4296E5J5%k0Nj0j0NJ0K0nk0Nj0j0k0j5%k0j5j5NNnnj5j5J0J0N%%NJ0nNNj0j0%%n%nnj0j5N
4292i5L0K0L5L0L5j5j5k5n0l0l0NL0K5NJ0J0nnk5k5%NNJ0J0NN%j0j0nj0K5K5K0j0l0l0J5J0
4290e5J0L0L5L5J0k0m5m5k5J5J0J5K0%j5l0l0j0NJ0NJ0%nK5M5L5L5J5nm0l5l5j0j5j0J0J0
4287d5j0j5J5J5Nk0j5%J5J5nj0%J0J5J5J0j0j0j0J0L0L5J0l0k0l0n%K5J5nnj0j5j5J5J5J0
4284ej5j0NNNn%j5j5J5K0K0k0j0J0%k0k0k0k0k5j0j0J0J0J5K0J0nl0l5k0%J5J5K5j0nnJ5J5
4282a00K0J5N0K5%N%NNN%nN%J0j0j0j0NN%j5l0k5nK0K0K5K0Nj0l5k0k5j5j5NNK0K0J5K0nn
4279a0k5k0J0L0K0J5%nj5NJ0j0k0k0j0j0nnj5j0NJ0M0%j5j5nJ0J5J0j0j0j0l0l5l0j0j5nK0
4276a70L0K5L0L0%%k0%J0j0%%%%%%%%%J5J5%%K0K5nj5j0%K5%k0j0J0L5J5%j5k5k5nJ5K0K0
4273A0K0Nn%k5k0j0nNk0J5J0J0J5J5J0nk5k5%J0J5nnn%%%%%%%nK0J0%n%J5J5j0nj0j0J0J5
4270B5NJ0j0j0k0m5m0k0nnnnNNnj0j5J0J0L0K0K0nn%N%NJ0Nnj0NN%NL0L5J5J0J0J0nnj0l5
4267A5m5k5j5N%NK5K0J5J0J5J5%j5m0l5j0J0NNj5j5k5%NN%%%k0k0nK0j0j0n%Nj0J0K5K5K5
4264e5L0J5J0NNk5k0j0nj0j0N%J5J5J0j0j0j0J0NK0K0J5nj0k0k0j5nJ5K0j0k0j0nn%nN%%N
4261g0nJ0%%%k0k0NN%j0k5j5J0J0J5%j0j0K5L5J5%%J5J5J0NM0J5nk0j5J0J5J0%k0j0j5k0%
4258b5j0k0nnnn%K0J5J5j0k0j0%L0N5L0L5NNK0J0j0k0k5l0k0j5n%j0nk0j0nnnnj5j5j0J5K5
4255f5K0M0J5j0k5l0nJ5K0K5K0J0k5k0j0J0J0N%nnJ0J5J5nNNNNNNNj5nn%nnn%NJ5J0J0NnK0
4252H0nK0j0k5%j0J0Nj5NJ5j0j0nNJ0j0j5j5j0NNk0k5l0j0NNJ0j5j0j0j5%K5K0K0nJ0J0%%
4249a5%K5L0K0j0j0l0l0j5j0j0l0l5j0j0J5K5K5J5J5J0J0j0j0j0j0j0J0L0L5K0%l0n5l0%K5
4246g0K5J5nk0j5NK5K5Nj5j0j0j0j0J0L0L5K0k0k0k0nj0nnk0k0j0j0K0%k5k5j5J5M5M0NJ0
4244d5J0L0L5J0j0l0j0K0%J0%%%%nnj0J5K5K0J0j0k5k5j0j5j0l0j5%J5J0%%nnJ0%J0k0%J0
4241d5K5L0J5%Nj5j5k0n%%nn%%nn%J0J5Nk0%J5M0%k0n0k5k0NK5J0J0%Nj5NJ5J0L5%k5k5l5
4238g5k0K0J5K0K0K0K0J5nj5j5NM0N0K5Nj0j5m0k0k0%K0%Nk5k0k0N%k0%j0%j0k0%J5J5n%n
4235e5%J5J5nk5k0NJ5nJ0j0j5J0NNj0nnnN%L0J0j5j0j5k0J0J0L0L0L5J0j5m0j5NK0J5J0J0
4232B0%nj5J0K0K0%l5n5j5NK5Nj5k0l0j0j0j5j0j5j5k0NNL0L0K5j0l5l0nnK0J5J5K5K0NN%
4229f5%j0j5j5j0%%j5k0%K0J0J0J5K0NJ0K0K0j0j0k5k5k5k5%j0J0J0L0J0K0Nk0j5J0K5K0K0
4227b5nn%%nn%nNJ0nnnnNNK0%j5j5NNnnJ5J5L0L0J0k5m5k0j5j5J0K5NNn%%NL0K5%k0l0k5%
4223e0%N%nn%NK0J5J5NN%l0l5k0J0K5Nj5NJ0NnnNJ0NJ0J0k5j0j0j0j0k5k5j5NK0n%NK0K0%
4220f5%j0J0J5J0NJ0%J0%%J0J0%k0k0k0j0j0j0j0j5j5j0j0Nj5j5j0%L0L5J5NJ0j0j5nK5M5
4217d5M5L0J0j0n%%K0J5%nn%j0j0k0m0l5m0l5j0nnNNK0K0K5K0%%%NJ5J5J5J5%j0n%nn%nnk0
4214e5l0l0K0J0K0K0NNj0j0j0j0NN%%nnj0j0%K0J0J0j0j5NL0J0J0j0j0j5N%%%NJ5J5Nk0k5
4211f0n%NJ5J0K0%nk5j5K0L0L0Nj5k5k0j0nNJ0nnNNNNK5N%nj0j0j0j5l5m0l0j5NJ0L0L5J0
4208g5j0nJ0J5J0J0J0NNj5j5nJ5J0K0J5J0J5nj0j5NJ0%k5nJ0J5J5J0K0k0k0j5k0J5K0J0K0
4206D0J0J5J5J5j0l5k5k5J0M0N0K5%%k0m5k0k0k0NJ5K0J5nJ5K0J0J5NJ0nk5n5m5k0J0L5Nn
4203B0l5l0l0nJ5J0J0J0J0K5K0J0J0%nn%j0l5l0j0j0%nn%K0J5J5J5j0nj0j0n%NJ5J5J5J5n
4200A0k5j5j5%nJ5L5K0K5Nj5nj0nJ5j0j0l5l0l5j5J0J0J5nk0k0J0L0K0%NNNM0M0L0J5j0j5
4197F0j5k5l0j0N%%j5j0nJ5M0M0L5K0nk5n0n0l0%J0NNj5nnnnn%j0j0%%J0J0J5J5J0NJ5K0%
4194E%j0J0J0J0nj0NNK0K0J5K0J0nj5j0j5j0k0k0nj0k0j0k0j5NJ0%J0J0J0K5K5K0K0K5%nj5
4192G0j0j0j0j0j0j0NJ0J0NJ5J5J5j0j5j0l0k0k5j5k0k0j5k5%%j0j0j0j0j0j0NK5K5L0J0J5
4189g0%%N%n%n%%k0l0k5NK5K0J5nnNK0Nj0k5l0j0nN%K0J5J5J5K0%J0L0K5J0k5k0k0J0NN%%
4186b5n%nk0j0NNJ0k0k0%%J5J5J5J5J0j0m5m0m0nJ0L0K5K0J5K0J0k0%%J0K0K0J5k0k5k0k5
4183g0j5j5NJ0j0%j5j0J5J5nk5j0J5Nj5j5J0%L0J5J5J0Nj0j0j0j0nJ5J0NL0J0J0J0L5J0j5
4181B0l5%K5J0k5k5k5j0J5J5J0k0j5j0NNNNK5J5K0NNNj5j5N%%j5l0k0j5N%N%J5J0K5NN%nj0
4177b5j5j5j5j5j0j0j0j0J0N%%%%J5J0L0K5K5K0nl0k5J0L0K5J5J0%Nk0k0k0j5k0%NNnnnnk0
4175g5%%%k0j5%J5%Nj5j5j5j5j0nNJ0%%J0J0j5j5k0j5%K0J5J0J5J0J5%j0j0j0j0nJ5NNj0j0
4172a50J0J0L5M0J0%j0%J5nk0k5%Nj0k5nn%K0J0J0nk0j5j0k0NK5K0nnK5K0K5K0K0K0K0J5K0
4169F5%k5k0l5nN%J5J0J0J5K5Nj0k5n5n5m5j0J5J5K0%J0j5k0k0j5j5j0j5K5K5nnn%k0m5l5
4166b50j0J5J0K0M0L0J0j0J0J5J0J0N%NNK0J0j5j0j0K0J5K0K0N%J0j0nj0%%J0j0k0k0j5j5
4163i5k0j5j0j0NNj0l0l5NK5K5Nj5k5k0k5nJ0J0%%%nj0J5J5M0K0K0J0%J0J0nk0l0k5k5nJ0
4161b00N%%J5J0%%K0K5nj0j0J0J5J0NNnnNNnn%%j5j5nj0nnnnNL5N5L0j0k5l0j0NNK5K0nn%
4157h5%j0j5k0J0j0j5n%%NNL0J5J5J0J0Nk0%nNJ0NNk0j5k5%N%nnJ5M0O0K5j5j0k0j5J0Nj0
4154c5j5nj0%%j0nJ0J0j5j0%%%Nj5k5J5J0J5J5n%J5J0J0%nnNNk0j0nJ5K0%j0J0%%k0k0l5l0
4151a40l0j0K0K0J5J0L0J5n%NNJ0J5%Nk0j5N%%k0k5k0%%j0j0j5j5J0L5M5K0NNl0l5j0NL0K5
4148g5K0%NNL0J5nnK0K0J0j5nnnk0k5n%j0j0j0nK0%%j5NNJ5J0J0J0J5J0%%%j5l0k5nnj0NK0
4145e5J5J0%J5J5J5Nj5j5j5k0k0j0J0N%nj0NNJ0k0nj0n%l5k5nK0J0j0nnNN%%j0K5L5J5K0J5
4142d0J5J0K0K5J0j0%J0L0Nk5l0l0j5%K5L0K0%l0j0J0J0nj5k5k5k5k5nJ0%J5J0NNnnNK0%j0
4139d5k0j0J0L0K0%%j5nk5nK0%%j0j5j0j0J5K0K0j5nJ0J0J0j0nn%NN%%%%%j0%J0NNj5j5j0
4136f5j0%NN%nJ0K0K0Nk0k0%J0J5K0nnnnnJ0NJ0j0N%%N%%J0j0j0J0L5J0j0j5j0j5j5j5j0j0
4133f5l5j0%K5J5J5nnnnNNK0K0K0nJ0J0NNJ0Nnk0j5j5j0l0j5%J0J0j0nnj0%K0J0J5j5l5m0
4130a30k5nj0NK5N0N0J5j0nnj0j5k5l0j0J5J5K0K0Nnj0NN%NJ0Nj0j5j5k0%K5N%NNNNNNJ0J0
4127b5nJ5J5J0%Nk5k5l0l5k0NNK0K5K0J0J0J0J5j5nk0j5l0j0nn%%%NN%K0%nnNNnnnnNNj0n
4124a00NL0L0J0nj0%n%%j0%nnJ5J5%K5J0J0J5J5%%j0j0nn%nnnJ5J0J5J5nnl0nj0j5J0j5k0
4121d5k0j0N%K0NJ0Nj5j5j5k0j5k0k0j0k0NNJ0J0J5J5J0j0k5l0k5k5%J0K0J5%NN%K0J0nnJ0
4118a40NK0K0J0j0j5j0j5j5k5n%L0K0K0K5%nl0l0j0J5J0nnnJ0J5J0K5K5K0K0J0J0nk5l0k5
4115i0nJ5J0J5NNK0nJ5J5J0nl5l5k0l0j0NJ5J5J5J0J0j0nnJ5K0NN%%nnnj0J0%j0j0k0J0j0
4113h5n%J5K0J5K5K0L5J0j0nk0k5j5j5n%nj0k0%n%%%j0j0j0K5%%k5%K0%j0j0j5%NN%Nnnn%
4109a30J0L5L0L0J0k5j5J0K5L0K0K0Nj5%%j0nl0NNk0j0j0%nk0k0j0J5J0J0j5j5j0j0%K0%%
4107h5j5N%J0j0%j0J5K0J5J5J5J5%k0j5nn%%%K0L0J0%k5l5l5l0k5j0J0NJ0K0K5K5K5K0K0n
4104@nl5l0l5l0k5k0k5k5K0K0J5J5%%J0J0%nk0j5j0L0N0N0L0nj5l5l0NK0K0L5M0NJ0k0k0N
4101a5N%Nk0k0%%%%j0j0%%L0K5nnl0l0k5k5J0%K5K5J5K0%J0K5K0j0m5k5nJ0J5NJ0j0j5N%%
4098d5%j0j0k5l0nnj0l0k5J5L5L5J0J0J0J0n%k0k0n%j5j5%nN%j0j0J0N%n%%J5J5j0j0l0k5
4095b05k0%NNK5K5J0j0l0k5NM0M0K5k5k5j0J0J0NNNk0k0j0j0J5J0L0L5K5K0J0J0k5k0k5k0
4093a30j5j5%%j0K0J5J5%%J0K0J5J0NN%%%%%NnnN%Nj5nn%NNNnnj5NJ5nj5j5nnj0nK5K5L0L5
4089a0N0J0k0m5l5j5%%NNJ0J0J0j0j5j5j0J0j5j5j5j0J5nj0j0nj0N%J5J5J0k5j0nK0K5K0L5
4086d0M5K0%m0l5k0nNn%%%%nnnNNJ5K0%k5k5nNJ0k5k5j0NL0%j5k0k5k0J0L0J5J0J0NJ5J5J5
4083f5J0Nj5j0%j0j0nj0J5K0J0J0nJ5J5J5Nj5%nNJ0K0J5%m5m0l5j0L0L0Nnnj0J0j0nnnNJ0
4080f5nnk0nNJ0J5nj0nJ0J0Nj5k0NJ0J0NNnn%K0L0J5K0J5J5J5j0j0k0k0N%j5l5k0NJ0J5nj0
4077e5%%K0Nj5m0m0nJ0NNj0j0nNJ0%k0j0nNNJ5j0%nj5%J5J5J5n%NNj5n%j0%j0%NN%K0K0K0
4074h0Nj5k0J0j0k5l5l5NNJ5nj0nN%%%K0J5J5J5L0K5K0%k0k0j5N%%k5k0j5j5J5L5j0%%nL5
4071a10J5%k5l0nj0j0n%k0j5J0M5N5K0j0m5m0m5k0NN%%NK0K0N%K0K0n%j5NK0J0K0J5J0Nnj0
4068i5j5l0l0l5j0J0M0L5L5K5J0J0j5j0%%nl0nJ0K0K0L0K5%l5l0j0%j0NK0K5J0j0j0%%k0j0
4066h5l5j5%%j0k5j5NK5NNNL0K5L0K5N%j0j5nnJ5J0j0j5k5k0k5l0k0%j0nj0J5J5J5%J0J0J0
4063a30J0J0%%N%J0J5nnj0j0J5J0J0J0Nj5k0k0%K0K5K5k0m0l5j0K5K0n%j0j0N%N%J0J0%%n
4060a05K0J0K0j5l0k0k5NJ0J5K0%J0%K0K0%j0j5nj0NN%j0k5k0j0j0j0j0%K0L0M5L5J5J5K0
4057A0J0nl0%J0J0k0k0%%J5J0J0Nn%NNj0l0l0n%%J0j0k0j5k0k0%%K0nn%j0j0%K5L0K5J0J5
4054d5%nnk5l0l0j0J5J5%J0K5K0nl5l0k0k0%nJ0J0NJ0J0J0NJ0J5K0NN%%K0K0J0j0j0K0J5K0
4051B0%k0k5k0j0J0k5k5l0NM0L5J5nk0j5n%j0j0k0NnK0J5%n%%k0l0j0NJ0j0j0J5M0K5N%%j0
4048g5j0j0l0nK0K5nm5k0NK0L0K5K5N%k0%%%%j5j5%K0%l0m0m0j5J0J5J5L0L0L0J0k5l0k5l0
4046a70NNj0j0J5J5Nj5j0j5j0nnj0K0K5K0J5%J5L5J5J5j0NNj0j0J0J0J0J5%NnnK5J0j5j0k0
4043d5k5l5l5%%NNj0j0j0j0J0J5n%J0J0%%nJ5J0J5%nj0nj5j5l0nJ0J0J0J0j5j5j5NJ5nk5k0
4040b15k5nnJ5K5L0M5N0M0J0%k0n%J5J5NJ0j0%nnNNj0j5nJ0L0%k5nK5K5J0nj0nk0k0k0j0k0
4037i5k0NK5J0%j0j0J0J5K0%%nj0j0k0NNk5%j0%j0nnNNj5j0nK0J0J0J0J5K0K0NN%%j5l5l5
4034a30m0l5j0J5L5L5M0J5j5k0k0j5j5NNJ0J0K5NJ5J0J0J0NN%K5K0%%nj0K0%Nnk5k5%%%l0
4031g5k5j0J0J0j0j0nN%J0J0%%NNNJ0l0l5l0j5nj5nnj0%%J0K5K0J5J5%%nk5k0k5NNK5L0J0
4028a30J0%%%%nJ5%j5j0J0J0j0nnN%%N%j5k0k0l5l0k0nnn%%j0j0%L0K5Nj5j0nJ5K5NJ0J0J0
4025a95k0k0k0j0K0%NJ5J0%j5%%J0NK5K0K0K0J0J0L0K5J5nl0k0l5l0J0NNJ0%NNj5j5j5NJ0
4022a50K0K0J0J0J0J0J0j0nj0j0%nj0%j0%j0%nn%j0nJ5J5J5%%%nnj0j5n%j5j0nJ0K0nj0J0
4019a55NJ0k5l0l0l0nK0K5K0L5J0J5J0J0Nj0nnJ5n%k0%NN%k5k5%nj0k0k0%NNNj0j5J5J0J0
4016b10N%%m0j0K0K0L5%k5nJ0N%%nnk0k0nnk0k0J5J5%%%%M0M5M0M5nnj5j5nn%%n%J0J0j0n
4013a45NJ0%%J0J0%nJ0J0%%J0K0n%m0l0nn%Nnj0L5M0L0L0J0J0j5l5l5%L0K5J0k0m5n0m0l5
4010b15l5%J0J0J5K0J5K0J5J0L5L0J0Nj0j0J5J5NNnn%Nnj0nn%Nj5k0j0nj0nj5j5k5%j0nk0
4007b15k0%nN%J5J0J5J0NN%nj5j0j0nnj0%nnl0m5k5%K0K5L5J0J0J0J5J5M5L0K0nk5l5l5k5
4004b35%NN%%NL0L0K5J5J0%NNK5%%J5J0J5j0nnj5j5l5m0j5k0J0L0M5K5K0k0k0k0k5k0l0l5
4002b35j0%J0J0J5n%%J0J0K5K5K0K5J0J5NNNNk5%J5J5n%%nj5j5%J5N%k0Nnn%%j5j0nn%%j0
3998a40k0J0NNK0L5L0%k0l5l0k0k5k5nJ0J0M0M0J5J5J0j0j0nN%j5j5nj0j0%NNj0%J0NnnJ0
3996a35j0k0J0N%j0j0j0j0j0N%%j0j5j0j0j0N%%%k0%K0K0K5K0J5K0%K0%NJ0%%J0NJ0J0j0m5
3993a30l5j0J0J0nnJ0J0K5J0nnj5j5nnj0j0j5j0j0%J0J5J0J5Nj0k5%J5Nj5j0j0J5K0J5J5n
3990a50J0J5J5K0N%nn%%J0j0%J0J0J0k0k5k5k5j0nJ5J5J0J0%nNNK5K0j5j5j5NJ5J5L0J0%k0
3987f5l0l5j5NK0K0j0j5J5K0J0j0j5j5j0j5%nK0K0%%J5J0K0j0J0%nk5j5j0j0J0J5K0%nnnK0
3984h0K0K0K0%N%j0l0k5l0j0nJ5J0K5M5M0J5nk0l0k0k0k5l5m0l5k5nj0J0J0%%nJ0j0nj0NN
3981b35J5J5L0N%nk5k0nJ0J0J0J0J0j0J0J0K5J0NK0K0J0J0%nNNn%j5K0J0J5%NK5K5%%k5j0
3979a5nJ5j0j0j0j0NN%NJ5j0NNJ0j0j5j5%J5L5L5L0%k0m5m5m0l0J5J5K0NJ0Nj5k0k5%N%%J0
3976h5j0j0J0K0M0L0Nj5j0%nk0k5j0j0j0nNJ0Nj5k0j5j0NJ5K0k0j0k5n%NJ5n%Nj0j0j0j0%
3973a90NNJ0J5%%%J5K0j5j0j5j0J0J0J0J0k0j5l0nN%K5K0J5J5k0j0j0K5N0N0K0nj5j5j5j5
3970h0NK0%%j5NK0%nn%nNJ0%%%%%nn%j0j0%Nn%NK5nn%K5J5nn%NNNJ0l5l0j5NK0%l0m5k5%J5
3966a40J5NJ0j0j0%J5K0J0NNJ5J5%n%%N%%j0J0%%n%%n%J0nj5j0l0j0N%K5J0%Nj0K5K0J0j0
3963c5nJ0L0J5J5Nj5j5m0j0J0j5j5j5j5k5k5NL0K0j5j0j0%%%%NNn%l0l0k5%NJ0j5j0%J5J0
3960a90J0K0L5O5K5nk5l0j0k0j5l0j0nJ5J5nJ0NnK0%%%k5%nJ0j0j0%J0K0J5J5Nj5n%J0J5n
3958a05nJ0NNN%NJ5J0J0j5k0k5j0NK5K5J5J0%%NN%%%%j0nj5k0nnk0j5j0j0j0j5j5j5j0nnn
3955b20NNN%%%NNK0J5J0J0J0J0j0j0j0j0k0j5k0J0J0K0J5K0K0Nj5m5k0J0M0M0K0j5m0l0j5
3952a85j0n%NNJ5J5j0j0%%j0nnnJ0J5%%k5k5nj0K5K5J5J5j5k0k5l0j0K0L5L0J5J5k0j5N%j5
3949a95j0NNj0j0k0k0%J0K0k0j0j5%%J5K0J0J5%NJ5K0%%J5J5%NNNj0j0k5%NN%nJ0NJ5J0%n
3946a30j5Nj5j5j0j0nj0l0k5j0j0%NJ5L5J5%%NK0K0J0j0k0nJ0K0%n%n%%nnNk0j0J0K5K5J0
3943a35k5m5k0%K5L0L0K5L0J5J5j0nnJ5J5M0M0M0%j5k0j5j5k0k5k5k5j0%%N%N%%Nnj0nj0k0
3940a30k0NN%k0nnk0j5%%%j5j5%NNnk5j0J0NJ0%K0M5M5K5nl0l5k0j5n%J0J0N%j0nJ0K0L5L0
3937a10K0j5l0j0k5k5l0l0j0K0J5K0j5j0j0j0j5m0l0l5k1NO%%j6l5j5K0K0K6K0L0K5K5L0K5
3935b30K5K0%%%NNN%J5nnJ5%%NN%%j5j5%%j0j5%nn%nn%nnnn%nn%n%N%K0NJ0%%J5J5J5J5L5
3931a15L5J0j5nJ0NJ0%%%Nn%j0j0k5k0J0%J0NJ0J0%%J5J0nl0n5l0nJ5%%k0m0k5l0nJ0K5K5
3928b30L0L5J0j0k5k5k5k5%J5K5K0J5K0J0K0%NNNK0K5Nk0m5m0l5j0%K0L0K5L0K5J0J0K5K5
3925b5K5%j0j0%k0j0j0j5j0K0J5J5nnL0K0nnj0%j5l5l0m5m5k5nJ0K5NNj0nNJ0J0J0NNJ0Nj5
3922a40j0k0k5j0k0j5j5K0K0K0K0K5K5J5J5NN%J0%%J0J0j0j0J0L0L0K5Nk5l0l0j0NL0K5J0
3920@j5l0l0m5m5j5NJ5K0NJ0K5K5L0L0J5%l0k5j5j5j0J0J5J5J5J5K5%j5l0l0l5j5J0NJ0NJ0
3917h5nnJ0J0n%NL0%k0l0l0j5J0L0L0J5K0j5n5n5l0j0nj0j0K0J5J0NJ5J5NJ0%J0j5m5n5l0
3915b65J0K5nj0%nNNn%nnJ0J0K0K0K5K0L0L5K5nk5l0k5j0n%j0j5k0NL0L0J0%nnNNNNK5M0M0
3911a5K0j0j0j5k0l0l5k0%n%nn%%J5J5NN%J5nj0j0j5j5j0nnN%J5L5K0J0J0J0j0nnj0j5j0%
3908a20nNJ0%K0J5J5Nj0J5nj0nj5%%nn%%k0%%nnj0NJ0NK0Nnnnnnnj0J0%k5j5k0%J0j5k0j0
3905b15NJ5J5K5K5K0L0J5J5NNn%k5nJ0J0j0j5j5k5%j0K0J5K0J0K0J5n%j5l5k5j0J0J5K0%j0
3902h5k5l5l5k5%J0J0%N%%NN%K5K0K0K0%k5m0m5j5nK0J5J0%NJ0J5J0J0j0j0nnj5j5%n%%N%
3899a80j0J0%%%%j0J0j5J5nnNNJ5J5NNK0nJ0N%J5NNNNJ0J5Nj0j0J0J5J5j0j0N%n%k5m5m5m5
3896b05j0NJ0N%%j0m0j5J5%%j0J0M5M5K5J0j0j0%J0J5K0j5l0k5nJ5J5K5K5L0J5j0%j5j5Nk0
3894a00k5k5%K5J0k0k0j5k5k0j0nN%K0K5L0L0J5K0nnj0nj0nj0j0n%k5k5j0J0K5K5J5J5K5K5
3891g0J5j0nnj0m5l0l0NNJ0J5J5J0K0J5%l5l0%J0J5%%nj0j0j5NNJ5K0Nj5J0NJ5J5j0n%K5J0
3888g5Nnj0nnl0l0l0j0nk5j0J0K5L0J0K0J0J0j5j5J0K0L5Nj5j5n%%%j0j0%NJ0J0%%%K5%NN
3885g5%J0NNNNNj0j0j0N%Nj5j0nK0J5j0%nJ5J0nnk0j5j5j5j5%n%j0Nj5j0j0J0K5j0j5j0j5
3882a95j0j0K0K0J5nnJ5J5J5nj0j5nL0%%j0nj5j0J0J0J0j0j0NNJ0j0nj0nnJ5J5J5%k0j0nJ0
3879a55NK0j0l0n5n0k5%%J0J0%%j0j0%L0L5K0j0k5nJ0J5J5J0j0j5N%L0J5K0J5J5K5L0J0j0
3876g5k0j5k0%K0K5J0j0k5k5j5j0J5J0%nJ0j0k0k0%K5L5M0K5J0k0k5j0j0l5j5j5j5j5j0J0
3874b05J0j0j5nJ5NNNNJ0J0nJ5J0J5J0J0Nj0j5j5NNnl0m5m5l0k5k0j0K5K5K5NJ0j0k5k0j0
3871c25J0K0K5J5J0K0J5J5j0%K5K0%%nN%K0J0Nl0j5j0%j5l5l5nJ5J5%nj0j0J0nJ5J0J5Nj0
3868b25%NJ5J0%%J0J0J0J0%%%N%%N%N%%%%%J0K0nk5j0%Nj5m5k0%K0J0nj0j0%%N%%%%j0k0%
3865b45%%J0Nnk0k5J0NJ0nJ5K0K0J5J5K5Nj5j0j0%n%j5j5j0K0K0nJ0J0NN%l0j5N%%k5k0%%
3862b45j0j0%nNk5J0K5K0K5J5nk5k0k0nNK5L0nm0m5k0nNL0L0Nj5k0J5J0K0J5Nk0k5k5j5NK5
3859b80K5K0K0K0M5L0L5J5j5l5l0k0k5j0J0%nj0j5%K0K0J5L0K5K0K0K5K5J0NnJ5J0J0J5nk0
3857A0j5%K0j0j5j5NJ5J0N%K0K0J5nj5j5J0N%j5m0l5l5j5j5j0K5K0K0nj5k0j0nj0J5K5K5J0
3854d5l0l5j5K0K0K5Nk0j5l0k5l0nJ5L5K5j5k0%J0J0j0nj5j0%J5K0nj0j5NJ0J0J5N%J0NJ0
3851h5%k0l5l0j0%%%%L0L0J0j0%M5N0L0J5j0j0j5%nnj0nJ5J0J5%k5l5l5j0j0NNJ0Nn%j0k5
3848a30j5N%j0l0%L0K5J0J0%%%%n%j0J0Nj0k5%J0Nj0j0N%NK5K5K0K0J5K0K0j0l5k0k0k0k0
3845a15l0j5K0J0K5L0%Nk5k5l0j0J0J0K0J5K0%k5k0nJ0J5J0NNj5j0%%k0k0nJ0J0NJ0j0N%%
3843a30K0L5L5K5%k0k0m5n0m0j5%L5N0L5J0l0m5m5k0%J0nl5j0NNJ5J5K0K5%nnj5k0j5k5%j5
3840b70j5k0%J5J0nnNNJ0NK0K0J5J5J0J5%n%nj5j0%NK0nj5j5k0%%%%%j0j0nn%nj0nnK5%n%
3837b70%%%%%N%%%%nJ5J0j0k0J0L0J5J5NNK5J0J0J0nn%j0j0j5%N%%J0L0NNJ0NNk0j5j5j5k0
3833a95nnJ5L5L5L5L0L0M0K0n%j0%n%%%m0k0J0L0%k0j0j0Nj5nnj0nnj0k0k0j5k0nJ5L0K5J5
3830i0J0j5l0l5j5k0j5j5J0K5Nj0nK0J5NNn%%NN%%j0J0J5j0nnJ5K0%k5k5%nn%%nJ0J0nK0J0
3827a40j0j0J0NNj0j0%K0L0NNNNL0J5j0%%%l0j0j0%%j5NNNNN%NnnJ5L5K5K5%k0j0j0j5k0m0
3824a15j5j5j5J5J5j0k0k5j0NK0J5J5j0l0k0NNJ0J0J5NNJ0K5J5j0n%Nj5k0%%%%%%%j0j5J0
3821a55NK0%j0j0%N%%N%J0J0J5K0j0%j0n%k0j5j5j0J0j0j5NK0L0j0nn%j0NK0J5J5j0nj0j0
3818a40K0K5K0K0j0j0j0j0NNJ0Nnk0j5NK0K0j0nJ0J0J5J5Nj5j5J0J0J5N%j0j5nj0%%j5k0k0
3816a10j5nj0J0J5K0K0K5K5k0m0k5J5L0K0j0nj0j0%nj5k0k0L5N5O0K0%k0j5k0j0Nj0k5l0j5
3813a10K0K0K0%NnK0J5k0n0m5n0l0j0j0N%J0J0J0J0NJ0nk0k0%J0L5M0J5j0nl0%K0K0J0j0k0
3810a40%J0J5J5nnj0Nj5j0J0J0J0k0j0%NJ0J0NJ0NNN%NNk0k5k0%J0J5J5J5%k0l5l0j5%K5K0
3807a40%J0%Nn%%J0K5N%j0j5NK0N%%NNj0nk0j5l5j0nn%%%%j0nNJ0j0nl0k5j5J0K0L5M0Nj5
3804a70k5k0j0J0L5L0K5K0K0J0j0m0k5j5n%nk0j5n%NNj0nj0J5Nnj5NK0L5L5J5%nn%Nj5J0%
3801a30j0nj5k0%%j5k0k0J0K5K0%%K0M0J0j0k0%%J0j0nnj0J0%J0Nn%%K0J0nj5k0j0j0%%j0
3798a80nj5j5J0L0L0J0L0L0K0k0l0k5k0%Nj5j5k0J5J0K0%j0l5k0k5%n%n%%%%%%%%k0m5j0j5
3795c40NK0K5L0J5j0k5l0%%J5J5J5j5j5j5nK5L5L0J5J0Nj5NJ0J5%J0J0NNN%J5J0J0J5J5j0
3793i0j0l0k0k0j5k0%K0K5Nj5k5j0j0J0J0nnnnnj0nj0j0nnj0NNJ0L5M0J5%%NJ0n%nnnJ0L0
3790a30L5J0%k0j5j0nj5k0nnk0j5j0nNNN%j0j0NK5L5K0j0%J0J5J5J5nj0j0j5j5k0j5J0K0K0
3787a45J5J0K0J5K0K0%Nj5j0%%%%l0%J0N0M5L0j0k0l0k5j0J5K0K0K0%Nj5NNK0K5K0%k5k0n5
3784a5m5m5k0nnnn%%%k0k5k5k0%n%J5J0J0J5J0j5j0J0K5K5K5nj5k0j5k0l5l5k0NJ5j0NNnJ0
3781b60J5%nnJ0J5J5J0%j0NNJ5K0J5J0J0%k0j0%nJ0j0k0n%J0J5J5L0J5Nnj5j5k0j0NK0K0J0
3778a15%%%Nk0l0k0%j0J0K0L0M0K5J0nl0k0N%j5l0j5N%nnJ5NJ0%j0J0%NJ5%J0N%j0k5k0k0
3775a80%k0l0j5j0n%K0J5J0j0j0nj5%%k0j5nN%NNnN%%J0%J5%j0J0J0%nj5J0nnJ0Nj0nnJ5L0
3772b25J5J0J5k0j5J0M5N0L0K0k0nj0NN%N%k5j5k0%K0J0Nj0J0J5J5nj0j5k0%nj5j5NJ0J0J0
3769a30nJ5K0nJ0J0J0J0J0J0J0J0%%%K5L0L0NL0L5L5J5%j0j0k0k0k5k5j5j0k5%NNj0l5k5j0
3766e0J0NL0K5K5NnnNK5K5k0m5m5k0J0M5K5nnk5%j0j0j5j0k5nj5j5l5l5n5l5j0j0J5j0NNj0
3764b70NJ0J0%nJ0N%%nJ5J5J5%k0J5J0NN%NJ0J0K0J5J0k0k0j5j5k0K0K0K0K0j0j0k0k0j5j0
3761b05J0L5K0K5J5J5nk5l0j0n%k0k0j5j0%%j0J0L5L0M5M0J0j0o5p0n5j5J5K0NN%NK5K5J0
3758a70k0k0%NJ0%l0m0m5k0J5J5J5j0nj0l0n1k5j0J5NNK6K5Nk0l1j0J0J6n%j1j5NNNJ1%%%
3755c85K0NNj0nJ5J0nnnnJ0NJ0%%%J5J5K5L0J5J5J0L5K5L0J0j0l0l0j5j5j0j0nnNK5M0M5K5
3752a05J0nnnnj5j5j5j5n%%J5J0N%%%j0j0j0%J0K5K5J0J5J0J5K5K5%nJ0j0J5J0Nj5l0l0j5
3750h5j5k5k5k0k5k0%J5nN%%%j5j5NK0L5J0j5m0%j0%l0k5l0%%K0K5J5J5L0L5L0%k0k0J0K0
3747a50L5L5Nj0J5J5K0K0nk5m0k5J0K5K0nk0j5j5J5K0J5nnNJ0J0J0%%nnj0j0NNJ0J0J5K0J5
3744A5K0K0%j5j0j0nJ5j0k0k0n%%%%NNk0k5k5j0j5nk5k0k5k0k0j0j0J0j0k5l0k0nN%J5J0j5
3741c10k0k0%J5J5J0j0j0J0L5M0K0nnk0k0%j5j0nJ5J5nj0j0j0j0nJ5K0K0J5J0%N%K5L5N0M5
3738h5M0M5M0M0%l0l0l5l5n%nnnnnnNNj5k0j0j5%%nnk5k5%nK0J0K5L5J5nk5k0k5k5j0J5L5
3735a55L5Nk5k5j5J0NNJ0L0L5L5J5nnJ0%J0J0j0nNNnJ0nn%J5K0Nj5NJ5J0%nJ0J0N%nJ5K0j0
3732G0j5j5%%j0%j5j5l0k5l0k5%%J5J0%N%NnnJ0Nn%NNJ0j5nK0J5J5K5K5K5j0k5l0j0nj0j0
3729e0NJ0nl5k5J0K5L0j5l5m0j5nnj0%j0nnj5Nk0k5k5j5j5k0j0%%J0J0%NJ0J0n%%%j5j5J0
3726c00J0%Nnj0%NN%j5j5K0J0L0K5L5M0K0%%Nn%J0J5Nk0k0k0j0j5K5K0L0L5L0J5n%nnnnj0
3723g5nk0k0j0J0J5nl0k5j5%nj0k0k0k0%j0nk5k5nnk0k0J0J0NNj5k0j6j5j0J5K6K5J0k0j5
3721c75J0%J0j0j0%K0K0K0J5J0J5J5N%NNNNJ5nnnK5K5K5J0%N%NJ5K0K0K0Nj5nnk5j5j5j5j5
3718a70j5N%%k5j0j5J0NNN%K5N0J0%nj0n%N%N%k0%nM0M0L5K0NNj5k0j0J0J0J5K5K5J0K0J0
3715G0k0n0l5%K0%%N%J5J0J5j0j5%J5J0%nN%J5J5NNNNJ0J0K5nl5l0l0l5k5k5k5l5l0nK0K0
3712a15K0K0L0L0Nj5%K5L0J0NNK0K0K0Nj5l0j0J0J5K0j0l5l5m0NJ0%l5l0k0nK0Nj5m0m0NN
3709a50l0l0k0nJ5L5J5K0nk0%N%j5k5k5%K0K0J5%k0j5j0J5M0%j5j0J5L0J0j5j5k0k0l0j0n
3706b55nn%j5j0l0j0J0J0K0K5K5Nj0J0K0K0J5j5%nNJ0J5K0j0j0j5NJ5J5K5K5K5K0K0K5L5J0
3704C5Nk0k0m5l0l5j0j5k5k0k5k0k5nK0K5J5j0%NJ5J5J0j5%nK0J0N%j0j0J5j0j0J0%%J0J5
3701a35J0J5%NNk0nJ5L0nj0j5k0k0k0%%NK0K0L5L5K5J0J0J0M5M5K5L0K5L0%k0%%J5J5K0%%
3698B30L0J5%nn%nl0nn%J0J5j5k0k5nJ0NNJ0j0l0m5p5n5k0k0k0m0l5%K0K5K5J5j0k0k5j0j5
3695a35j5NK0K0n%NJ0NK5L0L5K0K0NJ0j5j5j0j0nnj0j0nnj0J5J5K0K5L0nn%nN%n%nnnk0j0
3692@j5j0j5%k0k0k0NJ0Nj5j0j5J0K5J5J5NNJ0L5L0L0%J0j5j5k5m5l5j5j0j5%%n%j5k0k0k5
3690a90nJ0J5K0%k5l5l5k0k5k0k0J0J0K0J5K0K0NJ0nj0j0j5Nj0l0nJ0J0%nj5J0J0J0J5L0L0
3687a95K5J0j0j0n5m0m0j5%%Nj0l0k0j6Nk0%j0K0J5n%j0K1%J0j0onl0k0k0k0k0l5j0NNj0j0
3684e61nnN%K0K0K0K0L5J5J0K0J0J1j6k0nj0N%NNK0K1L0L0J0j0k0k5nK0K5K5K0N0L0J5j5l5
3681b35J0J0%%k0j5j5j5k0NL0K0L5nl0k5N%%j0nK0J5J0J0J0%K0J5L5K5%K5K0K0K0NNj0j0l0
3679g5J0%%j0n%%k0k5%J5J0j5k5k5k0k0k0K0K5K5M0M5M5N0K0K5Nj5k0j5n%k0j5l0k5nJ0%k0
3676h5k5j0%NnnNNn%nnJ0Nj0j0nK0K5K0%%J0%K0K0%l0k0l0j5j5nl0k5J5K0K5nl5l0l0%j0%
3673b45n%Nj0j0j0j0J5J5J0J0%j5l0k5j0J0J5K0J5J0%k5k0J0K5K0%%%%K5K5K0K5nnJ0j0k0
3670a70j5k5k5%%J5J5NNJ5K0NJ0N%J0%J0J0%Nn%J0J5J0J0n%nj0NNNNj0nnj0nJ5%%j0nJ0J0
3667h0j5j5nn%%J0J5j0nj0nJ0NNj5l0j0%L5O0O0M0J0j0l0l0j0j0nj5l5k0k0l0l0l0NJ5J5K5
3664a70K0J0J0L0K5J5n%%K0nj0J5J5K0j0nj0J0%K0K5K0K0%K0J5K5K5%%J0J5J0J0N%k0k5l0
3661A20l0k5k5l0k5l0l0l0k5nJ5J5nk0j5NNNk0nn%%J0J5%%J5J0%NNK0J0NNNL0L0K5J0j0m0
3658a0k5j0%Nj5j0j0nn%j0nj0j0nnnnnJ5M0L5L0K5J0J5nk5k5k5k0k0k0j5j0nJ5K0K5K0%k0
3656h5j0J0J5J5J5j0J0NJ0%K5J5Nm0l5nNNj0nl0k5k5nJ0J0J0j0k0k0l0k5j5j5%nj5l5l0l0
3653c70k1j5j0j0k5k0j0j5K5K0J0N%%L0L1K5J5K5K0N5L5K0nNL0K0K5j0J0L0L0K0K5K0K0M0
3650H0L5L5n%j0K0L5J0J0%nNk0l5l0j0j0k5k5k5k5j5j5j0j5j5l5l0j0J5J0NJ0j0k0%%K0K0
3648i0n%%K0K0%j5l0k0%j0J0%%nj0n%J0j5k5l5k0nNK0L0L0N%NNJ5nk5l0nj0nK5K0K5nl5l5
3645b00NJ5L5N0M5L0J0J5J5K0nn%J5J5K0j0j5j5k0k0NNJ0J0j0j0j0NNJ0%%%%nnJ0%Nk0nK0
3642B0K5Nj0j0l0k5%nj0j0k5k0k5k5nj0l0k5j0j5nnj0j5j5j0nn%%j0l0k5l1J0Nnnm5m0l5l0
3639e51k5%L5L5Nj0j5k0k0%M5N0M0J5Nj5j5NJ5J0N%j0j0K0K1K0K5J0J0K5L0K0NJ0M5L5L5K0
3636i5K0J0j0l5l0m0m5nj0n%%%j0l5k5J0K5K5nnj5%K5Nj5j0k5nJ5J0J5J0j5j5j0nNJ0nj0%
3633c00NNNNK5nk0k5%K0K0NNj0nj0nK0J0L0NJ5J0J5K0K5Nk0j5j5j5NK5L0K5L5L0J0J5J0J5
3630ENJ0J0NNJ0NN%j0k0k0j0J0J5J0k5k5k0%J0J0J0j5l5j0%NJ5J0N%%%Nj0nl0l0j0NJ0J0j5
3627a00k0k0j0j0j0nnj0j5j0%%J0J0J0J0J0j0NK5K0%k5m5l5j0nJ0j0j0nnJ0J0nl0m0m5k0J0
3625c75L0K5N5N0L0J0n%K5K5J0%nK0M0M5N0L5K0nj5j0k5%J0K5%j5k0k0nJ5K0%k0l0nJ5N%n
3622@j0nK0J5J0j0j0NN%Nj5l5l0%NJ0NJ0J0%nk5k5%%Nk0j5j0NJ0Nk5k5%j0%j0nnj0j0J0J0
3619a70j0n%%J5j0k5l0l0j0nl0k5l0j0NJ5J5J0J0J0j0nnK0J5j0j5K0J5J5J0J5J0%j5j5%K5
3616b40K5K0%k5nNNJ0j0k0k0j0j0nj0nnj0%NL0K0%j5j5%%nk0l5m0l6m0j5NL0K5J0J5J6J0j0
3613c75j0onJ1NJ5J5L0L0J0nj5J0K5%k5k5nj0%%j5j5nnn%%k6k5k0%%k0k5%nj0nK0M0N0K6M0
3610c35J5nn%L0K0J5K0K0Nj5j0j5k0J0j5j0n%J5J5L0K5L5J5j5k5j0NNJ0%%J5j0j0nJ0J0nk0
3608b10k5j0nn%NJ0J0n%k0j0k0j5n%J0J0J5nk0k5k0k0j5NK0J5NNj0m5n6l5k0J0NNK0K5J5J5
3605c96%K6L0J0k0k0j0J0K0K5J5J0%NJ5J0%Nl5l0l5j5%K5J5k5j5j6J1L5M0K0%%l0n0m1m0k0
3602d71nn%%%j0j0j5NNNJ0K5O5O6M5NNNK5K5K0J0K0J5L0N0L5J0K5K0L0Nj5j0j5j5j5k0k0j5
3599h0n%k0j5j5N%%j0J0J5K0K0K0%Nnl0j0%nnk5k0k0k5k5k5k0j5j0j0%J0%Nnj0nnK0K5K0%
3596b45nJ0N%%j5NNn%%%K0J5NNK0nNNj5j0N%j0nj5k0k5k5n%l0l5k6OK0K0n%j0J5L5L0L5Nj5
3593b55l0k5nJ5J5j0l5l5l1k0NJ5J1o%k0j5k0N%Nj0nj5j5J0J0NNj0j0%K5L5J0k5k5l0k5nK0
3590d91J5%j0j0K0J5%%nJ5L5L1M0K0J5nnnK0K5J5J0K0M0K0nJ0J0J0J0L0J0%nJ0%j5j5j0J0
3588a25%k0nJ0K0K5K5NN%J5K0j0nj5%K0%%j5k5nj5j5j0j5k0k5k0k0NK0J0J0n%j0k5l0j0j0
3585b65J0J5J5L0J5K0K0L0J5j5j0nnk5k5%J0n%j5J0%J0nnk0%NNJ5J5nk5j5%J0J5%%%j5nnj5
3582b20j5nnj5j5k0m0l5l6k0l0l5l0m0j5k0k0n%K0J5K0j0%nn%NNJ0J0%NN%J0J5J5L0K0K0J5
3579d21J5L1K5K0K0K0N%%j5l0l5j0nnj6k0k5%K0J5J5K1J0nl6n5m5j5K0J0J5nk5k5nj0%%nn
3576e56nn%%J0L5K0K0%%j0J5J5j0%j0J0J0J0j0%%J0NJ0k0nK5L0J0j5j5k0k0n%K5L0L1L5L5
3573c15J5K0nNj0j0j5J5K0n%%%Nj0nJ5K0J5J0NL0J0%K0K5K5J0nK0K0K0J5%NK0K5L0NNJ0%k0
3570D0k0k0j0j0k0j5m5m0k5nl5l5l5j5j0j5J0J0NNnj0j5k0k5k5l1l5j0j0J0NK0K0J0J0J1K0
3568c65J5K0J5nJ0NK5K0%%NK5L0J0n%L0K5K5K5K0nj5k0%L0K5%Nj5k5k5k5l0nnJ0N%%NK0K5
3565a15K5J0nj0n%%k0l5k0%K0J5J5J5%k0m0l5m0m5k5k5%%J0K0M5M0J5n%n%nN%J0j5l5m0l5
3562c35j5j5j0%%J0N%nJ0Nnl0l1l0nJ5J5J5J5J1L0L0L0L5J5%j0j5k5%J0L5NJ0J5j0k0j5k5
3559b85nnnNNK0J5NNJ0J5Nk0j5j5%%j0l0l0l5k6k0j0NK5K1L5J0j0l5l1nJ5J1K0%m1m5o0k5
3556e36NNNj5l5l5l0j0k5%j0J0%NJ5%j0NJ5K0%k0%%J5K0nnJ0L5L0J0n%J0j0j0j0N%j0nJ0K0
3553e36K5K0N0K5J0J0%%J1J0K5%%%J5J0L0L0K5K5J5J5NNNN%N%N%%j5k5j5j5%nNJ0nnnnj0l5
3550b80m0l0%%J0J0J0J0%%j0j0n%nj0%J5J5K0J0K0NJ0n%j0l0%%%k5k0k5nj0K0K5J0J5K5L5
3547b55K5J0%nJ0%j0m0m5m5%%n%K5K5M0J5%j5nnJ0J5nn%n%K5J0J5NNJ5K0NNJ0N%%j0J0NNJ0
3544a30J0J5K0J5nnk5k5j0j5j5%J5K0K5j0%j0J0M5N0L5%l0l0l0nj0nj0j0j0j5NK0%J0j0j0
3542a30k0k0k0j5l0k5j0j5nnJ0J0N%NNN%J0L0J0K0J0j0%nnl0k0j5%nnnJ0J0K0J5nj0j0nn%
3539b55J0%j5k0N%J5k5j0n%NNj0nn%%j5N%%j0nJ0J5j5j5nnNN%%%%%L0K0M0L5L5K5Nj5j5J0
3535a70L0L0%j5j0j5j5j5NNK0K0K0J0l0l0l5l0l0j0nj5j0N%J5nj0j0k0k5l0l1j0K0M6J5nj0
3533c50J0J0%nl0l6k5l5k0nNNj0j5j5k0nnJ0J5J0nj5j0j0nl0%J0L5L5L5J5K0%%NK0M1M5K0
3530c05NNNK0J5L0L5N0L0K5%j0l5k0k5nj0k5l0k0n%nj5l0l0k5NJ0%N%%J5J0Nj5j0nk0j0l1
3527d16k5j5NK5K0J5nj0J5K6K5J5J5%%j0j0l5l1nj0N%%%j0nNK0J1J5NNK0J0K5NK0nK0J0J0
3524b45J0%%j0j0k0nJ5j5j0j5%J5L0K5K5L0L5J5j0J0J0Nj5k0j5j5k0j5k0k0j5j5J0L0M0M5
3522a60K0J0k0j0j5j5NNNJ0k5k5%%j0l0m5k0NNJ5nNNK0J5%NN%J0J0L0K5%j5l0j0J0K0K5%k5
3519a95j5nnNNJ0J0%k5nJ5J5K0J5J5NNk0j5nJ5NNk0j5j5j0%Nnj0%j0k5l0j5j5nk0l0k6j0J0
3516c91J1J0nj0J0J0%k0l1k5j5j5j5k0J0J5J5L5K5L1J5nK0K0J5j0J0J0J0J0K0J5J0nnJ5J5
3513b15J5J0J0K0K0K0J5j0l0m5m5j0j5nK0K0Nj5m0l5m0l5j1%j0%J5J6J5j5j0onnn%j0j0%j0
3511d36%J5J5J0NnJ1L0J0NJ0J5J5L0K5J5j0k0%K0K0N%J0j5NNNj0j0nNJ0j0j5j5j5J0j5j5k0
3508c10j5Nn%nj0%j0nnnnnnno%%%%%%OJ0k1NK1K5K5NNJ0j5j5%K0J0J0j5j5NNJ5K0J0J0NNJ5
3504b30nNNJ5J5nnJ5J0NNNNK0%j0NJ5J5NNJ0N%nJ5J5J0J0%N%NJ0J0nJ0J0NJ0J0J0nn%J0J5
3501E0J0j0j5j5k5j0%%%k0k0l0l5l0j5NK0%k5l0l0nj0J5J5K0k5m5k5%%Nj0j0k0k0k5j5k1%
3499d01NNn%%nJ0OJ5J0L0L0%NJ5L5L5Nl0k0k0NN%j5j0k0k0%K0J0j0k5k5j5k1%J6K0%j0l1k0
3496d21k0J5J0K5Ok1k0nj0j0l0j5NNK5K5K0L1J0K5K0K0K0J0NJ0K0J5J0j5l5k5k5j0%K0K0J0
3493b80J5J0J5n%nnJ0J0M0M0L0J0j0nNNK0K5J0J0NNJ5k5j0j0j5j5j5NK0J0K0K0K0K5J0J0K0
3490D0K0%nj5j0j5j5nl0l5m0k5NJ5K0j5l0l5l5j5k0l0k5k5nJ5J5nn%j0J0k0k5l0%j1k0k0n
3488d41J5J0J5%K6J0n%NK5K0K0J0J0Nnj0%j0NL0nm0m0k0%K0Nj5k5k6j5k0k5l0j0j0k5l0l0
3485f06j5%%j5j5j0j5j0j0j5j0NJ0K0%k5k0l5l6j0j0J0L0L6M0K5L0K0K5J0J0K0K0L5O0N0L6
3482c65K0K5nn%%nJ5K0K5K0J5J5%j5l5l0l5k5nNJ5nK0L5M0L0N%nJ5J5N%K0J5J0j0j0%J5J5
3479a40J5nk5k5l0j0%nj0j5j5j5nnJ5J5J5K0K0%%nj5l0k5J0NNj5l5k0k0nj0nnj0j1nn%J0j0
3477d06j5%n%nK0%N%%%%J5%%l5m0k0k0k5%J0Nn%nJ5%NK0J5J0J0NJ0K0K0J1ok0j5%J0j0j0j5
3473d51J5K0M1N0K5nnj0%NNJ0J5Nl0m0k5J0J5j0nk0j6nK1J0L0K5L0Nj0%%%%%n%%L0L0J5M0
3471a85M0L5L0NJ0j0nj0j5j5j0J0J0j5%nK0%nnj0j5n%k0k0%nN%NNk0NJ0J0k0j0nnj0j0k5N
3468b55J0J0j5j5NN%nNK5J5J0j5j5k0k5k0j5%%%%NK0K5nj5j5k0k0%K0J0j0l0l5l1k5j0J5j5
3465d51%J5J5J5nnK0J1J0%%j0NJ5J0J5j0j0J5K5K0j0j0j0NJ0N%j0J0NJ0J0N%%J5NN%nn%j5
3462b80k0J0NJ0J0J0J0K0K5NNj5k0NN%%j5j0j5j0j0nK0K0J5L5L0L0%nj0j5k0k5j0j5j5l5l0
3459c10l0j0nnnj5N%N%k1nj0NNnn%nJ5J1J5J5j0J5J5K0L0L0J5J5%K0L5L0J5%nnj0NJ5nl0n0
3456b10m5j5%%j0K0n%j0j0K0J5K5J0j0nJ0NK0NJ0L5L5K0nj0nnnj0%%J0J0NNN%J0J0J5j0J5
3453e5K0M0K0Nl5n0k5nM0N5M5N0N0K5%%nnj0nl0m0m0l5m0k0k0j5j0k5k0j5j5j5j5k0nJ0J0
3450b05J0J0j0j0j0j5J0NN%j0nj0j0nnj5Nj5j0nJ5Nj5%N%Nk0j5j5k0j0j5j6j5j0J0K1J5K0
3448c50K0%N%K0K0K0L0K5M0L5K5K5J5J5j0j5k0k5%L0K5K0K0%%k0nj0%l0j5j5nj0k5j0j0l0
3445b15l0k5k0%%%%%j0j0J0NK0K0J0J0K0K0J5J0J5nnnj0j5%J5K0n%Nk0j5J5L0N5N0M5J0j0
3442@l0k5j0nn%%NNj0j0j0j0j0j0j0j0j0nnnK0J0NN%%%j5k5n0k5l0k5%j0%%K0L5K5j5j0k5
3439b80k5j5J0%NN%J0J0J0J0k0l5l5k0nnJ0L0J0J5n%k5k5k6k5j5%K0L6K5K5J0j5k5nNNK0K0
3436c15L0L0J0J0%Nnnn%j5j5l5l0k0%j5j0k1nK0K6J5j0n%NJ0Nj0j5j5%j1%%%l0k5nJ0L0M1
3433c75N5P0P0M0K5nk5j0NK5L0K0K0L0J0%k5j5j5nj0%%%nn%nnJ5J5nnnJ5J0J0j0l0l0nNNN
3430a15N%j0j0j0J0J0nnnl0k0k0%%J0%nnj0j0%J5NJ0%k5%NJ0nk0k0NK0Nj5j0j0%N%%NJ0Nj5
3427b45l5j0k0k5m0l6k0%nj5nnj0j0j5NJ0J0%n%K0L5L0M1M0L5J5nj5%%J5J5J5J5J5J0J5J5
3424a65L5M0J5J0j0k0j5j5Nj0k5k5m5nn%j5j5J0K0L0J0j0j0k0k0J5J0%k0k0J5M0M0M0M0L0
3422f5J0k0j5nJ0L5L5K5K0J0J0%J0nnj0j0J0Nnj0j0j0K0j0j5k0k0k0m5k0l0l0l0k5k5k5k0
3419c05NJ0j0l0l0j0J0K0Nj5%J0J0nj0k0j5k6k5j0J5K0K1K0K5K5K5L0K5%NK5L0K5%J5J5K5
3417i5K0NNN%K5K0K5Nnk5l5l5l5j5K5K0J5%%nnnj0l5l5m0nJ0%%%%l0l0m5j5j5%L0L0K0K0J5
3414b25K0Nj5k5k5n5k5k0%%%J0NK0J5J5J0J0J5NN%J0%NNN%%%%%N%%%%K0K0k0k0nnJ0J0J0J0
3411a95%k0l0l0l0l5j0j5k0k1%J0j0nl5l0k0k5j0j0n%K0K0J5K0n%L0N0K1j6l5j0%%k5k0l0
3408e11J0K5K5K0%j0j5NNNNj5j0nJ5K0%J5J0J5nj0j0j0j5N%nl5l5l0n%k5k5k0j5k5k5nj0N
3405f91k0j5j0k0%L0N0L0J0J0NJ0J0K0M0NNK0K5M5K5K0J6L0K5K5L0K0Nnnj0J0J0J0%NK5K0
3402a85NK0J0J0k0l0k5nj5j5l0k0j0nN%j0j0%%J0Nj5k0nj0%%j0n%Nj0%onj0k0k5%J0L0J5J1
3399c85J5K0NJ0j0nK0K5Nj0l0l5k1k5j5%K5K6Nk6j5NK5K6J0N%%%nJ5J5J0J5K5NJ5J0K0J5K0
3397a90K0J0J0J0J5K0K0nnJ0J0K0%%nNJ0%%k5j0J0L0K5K0K0J5J0J0J0j5j5k0k0k0NK0K5%k0
3394A0k0k0k5nl0l0nJ5N0L5L5J5nj5l5j5j5j0j0j0j0k0k0n%NJ0j0nk5l5k5k5k0j5k0nK5K5
3391b65nj0j0j5l0l0k0k1m5m5k0J5J0j0j0j0l0k5j0J0K0K0J5J5n%NNJ0J0j0n%nNN%Nnj0J0
3388d91%j0l5j5j5%%NNNNNK5Nj0%J5K5L0J5J0J5J5N%O%J0N%nj0j1%j0Nj5j0nk0j5j0j5j0j5
3385e16j0j0j0K5K0K5J5J0K0J5nn%j0l5j0nJ5K5K5NJ0%K6L0J5nj0nJ5K5N%k5j5%J0J5N%nn
3382c30J0Nn%nJ5J0j0j0j0J0K5K5%j0nk5k0l0j0K0K5%nNNk0j0j5j5noK6K0N%k0j5l1j0K0M1
3380c55M0K5K0K5J5nNK5L5L0L0K5J5J5K0K0K0J5NNnnk5l0nnNNK0J5L5J5nk0k0%j5j5j0Nj5
3377d5j5m0m0k5n%L0L0J0k0m5o0n5n0j0J0M0L0K5K0K5NNj5j0NNj0nk5l0j5j0j5j5k5k5l6l0
3374d36k0NNNK5M6L0NnnnnNL0K0J5nnJ5J5K0Nk5nK0K0nj0NNJ5nn%N%%Nj5J0Nk5j0j5N%N%N
3371b55%%%%J0K0J5J0j5j0j5nnl0l0l0k5n%J0J0nj0j5N%K0j0k6l5j0K0J5J6k1k0J0K0K1K0
3368c55K0K0K0K5K0NNN%N%NJ0J5K0J0J0j0J0K0K0L5J5j5k0j5%J5J5nk5l0k5%nl0l0k5%%%j5
3365b80j5n%k0k0l5j0j1j0k5l0j0j0%J5%%j0j0j0k5l5j0j0k0m0j5M5N5N0K0nnnJ5J5N0O6P0
3363b80O0K5K5K0K5L0J0J5J5K0L0J0%k5j5j5k5k0j0nJ0J5%%J5J5NN%NK5K5J0J5NNnm0l5k0
3360e5j0j5l5l5j0%K0nj5j0J0J0J5J5N%nJ0J5J0K0nk0k0l0n%N%L0J5nk0k5j0l0m0m5n5l5j5
3357c75k1j0j0j0l5l5m0l5l5k5k0j5l0l0j0K0J0J0J0nk0j5k0%j0NK0K5K5%%%%K5K5j0l0l5
3354g06j5NL5K5K5Nj5k0%J5J0j5l0k0j5k0j5NNK0K5n%j0j0NK5L0Nnj0J0K5J5J5j0nnnj0nj0
3352f56j0n%j5k0%%J0L0L5J0%k5l5j0nJ5Nj5k0k5J0N%k0k0Nj0nN%NNj5NnJ5J0J5J5%NJ0K0
3349f81J5%k0j5J0J0J0%%NNj0J0J0j0N%NJ0k0NJ5J0NL0J0K0K5L0K0%j0%NNj0n%%nnN%k0NJ0
3346e16j0j0l0j0J0j0j0j5k0k0l0j0j5l0l0m6m0l5%K5K0j0l5l0m0l5k0J0M5N5N0M0K5%k0j0
3343h07NK0J6%J0%J0k0k1nJ5K1K0K0J5J5J5J5J0j0j5j5k0%J5J0Nj5k5k0%J0J0%%nj0J0Nnj0
3340g31n%%J0NNJ0J5NN%K0K0K0nnNK5J5%j0j0NK0NNnnj5j0J0K5j5j0J0%K5NJ5J5NNK0K0K0
3337d56Nj0%%J0%NJ5J5NNj0J5J0J1J0j0j6j0j0%j0%k5k0nnJ0J0K5K5%j5l5nJ5J5J0j0%j0n
3334d51nk5k5l5j5nn%nNk0l5l0j5j5j0j5nJ5K5L0J0J5J0J0J5J5J0J5J5J5J0J0%nK0K0K0nk0
3332d61j5j5j5nK0K0K0K5K0L1K5L5J5k0k0nJ5J0J0j5m0j0NJ0j5k1%J1j1%%Nj5m5j5NK5K5N
3329d06l0l5j5%J5j0j0j5n%J5%j5j5l0k5%J5L5%l0k5l5j5NJ0K0k0j5j5%NN%K0J5Nk0%J5K0
3326e86L0J5K0J0J0j0j0J0J0J5n%%j5j5j0J0L0K0K5K5K0%J0J1J5K0NN%%J5J0%NJ5nk5l0j5
3323c65j0NK0K5%nk0j0J5J0nk5nN%NNJ0J0%%j5j0J0J5K5L0J0J0NJ0J5nk0k5l5j5j5k0NNk0
3321c75l1k5l0%%nnJ0J0L5J0J0j0k0%J5L6J0nj5j1NOJ0J0J5J0j0k0j5j6NNK6K5J5J5k0k0j5
3318c65j5k6k0j0nnk5n0m5k5nj0j5j0N%%j0nj0J0J0J5J0k0k0j5j5j0k0nL0M5M0K0nn%NJ5M5
3315e21K5L0L0K5K6L0N%%K0J0NNJ0J5nJ0J0K5Nnj0nj0k0k0l5m0k1j5n%K5K6K5%j0l1j5N%N
3312c96nk0k5%j5j5j0j5K0J5N%%%j0k5j0j5NN%J5L5L5M1%onJ1Nj1k5k0J0J5J5NO%NnoOJ0N
3309c70N%nj5k1%Nj0nk0%NNJ0K0K6J0J0NnJ5K5NJ5K0N%%%j5k0m0k0nJ5Nk0l1k0NNk5k0j5N
3306d61K0K0J0J0N%NOJ0Nk6m5m5m0m0l0m0j5j0J0M5M0M5K0J0j5l5l5k5nk0NK5L0K0K0NJ0J0
3303e01NJ5J5K0%J0J0J0J0j0j5N%J0k0J0Nn%%%%%j0%l0nJ5J5NNk0j5l5j0%NJ5K0K0K5J0Nj5
3300d26j0k0j5nJ5K5L0%%nnj5j5nJ5L0L6L5J5Nj0nK0M5M0L0J5%l0m5n5l0%J0J5N%nnj0nl0
3298c65k0j1nnJ5ONj6j0k0j5k5m5k0k0k0k0l5j5K0L5K5Nj0j5j5k0j5%K5%k5l5k5n%K5L5L5
3295f01L5%j0nk5k5%%nK0J0J5J0J5%k0l0k5j0j0nnnnj5j5%%j5j0nnj0j0K0K0nnl0NL0J0N%
3292g16j0%J0j0%Nj5j0j0j5onj5j5%K0K6K0K5%l0l1l5nL5L1J5J5j0%nnJ0L0L0N%%n%N%NK5
3289f41M0M0M5K0nk0m0m0j5J0J0L5K5%l5l5k5nNJ0J0k0m0l5j5J5K5K5N%%%nn%Nk0%nj0j5J0
3286f96L0L0L0L0L0K5L0L0J0%k0k0%%j0j0J5J0J0J5K5K5J5k0l5m0l5m0j0nnj0k5k0m5m0l0
3284g56l1nJ0NOoJ6L5M0K0K5NNL5L0K0%J0M0L5L5L0K1N0M5K0K0j0l0n0k5NK0J5J5J0J5Nl0
3281c00n5l0k1k0k5%J5K0%nN%j0l5k5l0k5k0k0k0nK5M5M5K0j0j5j5k0j5k5k5k5k0k0k0k0k5
3278g26j0j0j5j6k5k0j0j5l5l5o0o0o5m0j0j0j1j0j5j5%nK5K0K6K0L0L0K0J5L5L5K5J0J0L5
3276h82M0K0J5J0K0M6L0L5J0J0J5K0K5L0K0j5k5k0j0nj0nj5j0n5l0j0j5j0l6j0J0NJ0j0j5
3273h17%K0K0nj0nj5k0j0J0N%nl0j5j5J0L0%Nnj0J5J5J0J5j0J0J5K1J5%j0j1j5NNNnJ1J5K0
3271g36L0J5J0j0J5L5K5Nj5j0j5j0k5k0nJ5J5J0NNJ0J5nnj0J5%NN%J0k0m0n5n6l0J0K5K1J5
3268g51K5K0K5J0J0NK0K5M0K0N%j5%J5j0n%n%j0j0%%nnnnk5k5n0m0m1l5l0k5k0NJ0L0K0J0
3265h22j0J0K0K5L1K0L5L5J5K0nnj0%K0%NL0N0L5NJ0nj0k5J0L5L5J5nj0nj0n%K0M5O1O0N5
3262b25K0%nJ5L5K5NNj5k0j5k0j0j5%K0K0K0j0j5j5j5j0m5n0n5l1%%nj0j0nj5%%%%K0J5Nk5
3259d36l5m0j5NJ5J5K0K0K5K0J5nNOK0K0NNl0n6l0%K5J5J5J6J5J5k5k1l5m0l0k5m5m5%NJ5
3257e96J0L0L5j5nj5j0nn%%j0j0j5K5M0M0K0J5J0J0NJ0j5j0j0j5nnNNJ5J5j0n%%%%j0j0NN
3254d81j0j0k0j5J0NNN%NNJ0NNj0n%K5K5nj5NNK5J5J0J5J6J0J5J0J0J0J0K0J5N%nnnnj0j0
3251c10n%k0k0k0k1k0k0k0j5%%N%N%%NNJ5%%k5k5k5l5k0%J0K0K5K0K0J5Nk0j0J0j0j0j5J0
3248d96nnj0j0J5nj0j0k0k0%K0J0nj5j5j0nj0l5j0j5%k0nnNL0J5J5J0j5J5L5O5O0O0M6K5L5
3245b95K0L0NJ0NJ0K0J5L0L0J0nnJ0M5J5%j5NK5j0j0NNJ0j0k5l0k0k0k0J0%N%j5l5j0%K5%
3242a80j5m0l5k0j0j0l0l5k1j0Nnj0k0k5%K0K5M1L5L0K0%J5L5L5M5L0L0L5J0J5J0%k0N%NN
3240c5m0l5k0l0j5k0m0l5m0l5j5j5k6k5l0l0l5l5l0k0J0J0J0j0k5NK5K5J5nJ0%J5K0J5nj0
3237e01j0L0L0J5K0NK6M0L5J5nj5j5j0j0L0K5M0K0%k0k5k0J0Nn%NNj5l5k0k5%%j0j1l0l0k5
3234d81l0j0j5J0NJ0J0nJ5J0J0J5J0K5K5J6J5J5K0K0%%J0%%%J5L0J0j0j0J0NNNK0J5%k0j5
3232b40%K0K0%NJ5K0%k0k0%K5K5K0%j0j5k5%K0K0L5L0J0j0l5l0k5k5k5j0nnj5NK0%nnj0j5
3229b60k0j5nJ0J0J5k0k0j0j0j0l0k6%K1%k6m0m0nK0K0J5j0j0j5j0j0j0j0J5J0J5%%%J0NJ5
3226d31L5O1O0N5L5j0k5j5k0J5J5L0L0J5%%nj0j5nJ5NNJ0J0%NJ0NK5J5J5%j5j5%NJ0J5%j5
3224h0m5m0l0l5j5j0l5k5k5l0j5k1l0l5k0j5j5m0l5m0j5%L0K5L0%j0j0j0j0%J5J5%j0j0J5
3221e81J0J0J0L0K5L0L5L5J1NNj0j1j0j0%%%%J0L1L0J0j0l0n1k5j0Nnj0l0n0m5n5k0l0k0k0
3218g41n%k5l1l0l0l5j0NNnnj0j5j5k5nJ5K5%j5l5l0NNNJ5L5N0N0K5NK0L6L0L5J0J0nn%%%
3215f91%j0nJ0J0K0K0nl0k0k0j5%j0j0nj0oj0nK6J5nJ0J0J0Nk0m6m0k0j5J0J0j0l0k5k5n%
3213i37NNj5k0nNJ0nk5k5k5j5%M0L5L5J0NNj0k5l5j0N%K0J5K0J5J5J0%k0m0m0k0NJ0J5k0k0
3210a027nL0L0J5n%J5J0NK5J5J5J0Nj0j5j0NK0K0J0j0k0k0k0k0NJ0J0j0j0nJ5J0L0N%NJ5J5
3207h37K0nJ0L5L1J0j0J0L0L0J5%j5j5k0nM0L5L0Nj5j0k5k5l0k5k0%nj0k1k0%%J0nj5j0nn
3204h42%%%%k0NNNj0nj5j5nJ0J0J5J0J5L5L1L5J0Nj5k5k6J0%%nJ1J0K5K5K5Nj0j0K0M0L0J0
3202f01j0J5%k0j5j0NJ0j5k0k5nNNj5m0l5k1J5K1nnj6j5n%%K5%%j0J6NNj0j1NOo%J1L5K5N
3199g01j5K0K5L0K5J0%%%%J0K0Nj0j5k0j0nj0n%%J0J5NJ0%%J0J0%%K0J0J0j0l0k5k0j5k0j5
3196f81l5k5n%Nj5l6m0l5l5nK0K0%%NJ5J5%l0j5Nj5j5k0%%Nl0l0j5j0j0j0j5j5j5j0j0j0k0
3193a117k0J5J0J5j0k5%K5K0M0M0L5J5L0L0M5M0L5K1J5K0L0L0K0K0%%J5J0J0J0%J0k0j5NJ0
3190e86K0%nk5j5j5J5J5j0j5%NNN%%K0Nn%j0J0%k0j5j0NNJ5J0L0L0K5L0K0J0%%n%J0J0%k5
3187d61j0j5n%%%j0l5k0k0j0j0l5l0k0%J0j0k0k0%%j0j0NNL0L0J0J0J5J5J5nl0j0nnk0NK5
3185f51K0J5J0nJ5L0L0%NJ0NJ5j0NK0N%nnk0j5j0L5L0L0NJ0K5K1K5K0K5Nj5j5%%NNk0k0j0
3182c75J0L0J0k5m1n5l5k0k0j5j0N%j0j0j5j0l5l0l0l5%%%%j0l0m6l5j5K0L0K5J1J0J5K0j5
3179g36j5j5%J0j0k1j5k0%%J0J5M1K5K5J0NNj5j0n%K5K0J5J0J0J5K0J5K0J0J0%k0j5NNJ0n
3176e66%j0j0j0%%j0m5m0l5j0NNK0J5J5J0J5J0J5J5j0l0l5j0NJ0J5J5K0L0Nj5l0l5l0j5j5
3174g36j0j0nnnk6nnnNj5l5l0m0k0j5j0%Nj5l5k0k0%NN%j0nNJ0nn%K5L0J0K0J5K0J5%%J5J5
3171h92NNK0nNJ0NN%j0J0K5J5J0K6%j6j5l0nj0%NNj0nNJ0%%J0J0K0J0%%k0J0nk5j5j5%%J0
3168h42j0%%J0J0Nj5k0j5k0k0j0j5nK0L0L5Nk0l0l0k0J5nnk0k0nJ5K0J5J0J0K0M0L5L5NN%
3165g87%J6J5J0J5%%j5j5j0NK5j5k1k5%%j5l5l5l0j0J5K5K5J0J0K0K0K5K1j0nJ0J0K0Nk0J0
3162g36%nJ0NK0%%Nk0j5j0J0J5j0j5k0j1J1Nj6j5l5k5nJ5M0K5K6J5nk5%J0J0j0j0j1nk5k0
3160h27l5j5J5J0L0L5L6%k6k5j0j0nj0k5k5j0K0K5L0%J0J5J5K6%nl1j5%NNj5j5k5k5k0k0k0
3157i37j5j0nnj0nnj0%%J0j0J5N%NNJ0J5J5J5J5J5J5J5NK0K5NJ5K1J5J5%K5L0L5K0K0K0K0
3154e66K0K0Nk5j5%j5n0o5m0nK5M5K5K0nNK0L0J5j0k5j5k0nnJ5J0J5J5nj0nJ5J0nNNNNk5k0
3151f06J0J0J0%j5j5j0j0K0K0K0Nn%%NJ5L5L0M0%k5n%NNnn%nNNn%%%%%J5K0n%k0j5l0l0k5
3148e61nJ0j0k5n0n0k5j5N%J0n%J0j0nj0Nj5k0k6N%nj0%l0%%j0j0k0%J0NN%Nj5j5j5J5J5J0
3145h52L0L5L6J0Nnj0J5J5J5k0l5j0J5J0%nj5j1nn%n%nn%J0J5J6K0Nj5k6l0k5k0j0%k0j5N
3142h92K5K0%Nk0k5k5j0j0j0j5k0k5j0k0L0N5L0%k0NK0J5L5L0J0J5nk5j5j5J5J5NJ0NJ0NJ0
3140g92J0J1%Nj1j0j5k0J0J0%J0k0k0N%Nk0%%%nj0NJ0j0j5j5J5J5Nj0j5J0L5L0K0J6nj1nj0
3137g92%K6K0Nl0l1nL0L1L0L0J0J5J0K0Nl5l0k0NNJ0J0J0j0l0l0j0%J5Nj5j0K5L5L0Nk0j0
3134f91J0K0K0%j0J0J5J0J0j5l0k5K5L0L5J5nj5j5j5nj5k0j5j5nk0k5nnj0k1k0%%N%j5NJ5
3131g92j0nnJ0J0%%%%j5k0k0%J5J5J5J5J0%j5l5j0j5%%j0j5%%J0j5n%j5j5k5nJ0nl0l0nJ5
3128i92%%%NNj5nj0k5k0j0k5j5j0%J0nnJ0J0Nj5k5j5j5k1l0nj0L0L0K6K5%k5k6k5k0j5j0k0
3126a258k0j5j5K0K0J5K0K0K0J0J0K6K5Nk5k0%J0%j6j5l0l5%J0J5J0J0L0J6nonj0nJ0J0%k0
3123a188j0J0nj0nnK0K0K6K0K5K5J5J5nl5n0l1nK1K0K5j0n%Nj0j0nJ0J0N%%j0n%K5K0Nj5k0
3120a117nj0J0N%k5j5j6J1oj5k0l0n%L0N%j0nj5j5nJ5J5J0j0l0k0k0%J5Nj5j5j5NJ0NNJ5J0
3117a268%%J0J0J0NNj0J0K5L0L1L0J0K5J5K5M5nj0l0l0j5j5j0j0k5%K0J5J0%j0J0K0J0%%k0
3115a087%K0J5J5j0j0%j0j0NNJ0Nj5k0j5j5NN%%nnNNnnj5j0nnJ5L0L5J5j5j5j0j5k0k0k1N
3112a168K1M5L5K5K0J0nj5%%nnNk0l0m5k0k1l0m5l0nJ5K0J5J5N%Nj5m5m0k0j5n%NNNJ0n%j5
3109a343k0l0n%nK0J5K5L0%j0k5k5%J5K5K0J0L0M0M0L6J5J0K0n%%%%j5k5k1k5k5nn%J0NJ0
3106a213%nJ0J5J5nj0j0j5k0%L5M1N0O0O0J0j0k5n%nJ5J0K0%%%J5j0N%J0J5%j5j0j0nnj5j5
3103a022n%%%%%n%NNnnJ0J0J0J0nnk0j5k0k0l0k5j5j0n%j6j5%%j0j0j5j0j0l0k0l0j5Nj5j0
3100a363j5l0l0k0j0j0n%j5j5%K0J5J0J0J5NJ0M5M0N5N0L5J5j0nNL0L1L5M0J5%%%NK5K5M5
3097i47L0K0K0nk5k0J5J5J5nK0J5k0m5m5l5o0n0j0%nj0j0j0k6l0j0l0l0j5k0%j5k0j5j5j5
3095a393j5j0%%j0j0k5%%n%K0J0J0J0J0J0J5nJ5J5J5J0J5NJ5%J0%%j0%J0J5NK5M5M6K5K5L0
3092a072L0L0K5J5j0NNK0M0J5J5J5J5K0K0J0J5%%k5k0k0Nnl0m5n0m0m0m5n0m1l5m0j0j0%j5
3090a303k0j0j5n%NJ0N%NNj0j0J0K0%Nn%%%%%%n%%n%j5j5l0k0N%J5J0%%J0NNJ0nk0k0k0j0
3086a418j0j0k5k0k5J0L0L0J0k5k0k0j5%%nnj5j5l1k0k0k0k5l0l0j5%Nj0j5l0j5J0J5J0j0
3084a779NNJ0j0J5J0nnnnnj0j0NNNn%j0j0J0J0J0J0NJ0K0K0%Nn%j0K0K0%j0j0NN%nj0nNNn
3081a699j0l0j0J0L5L0L0L0L0K0K1j1j0k0j5n%k0k0k0k0j5NK0Nnj0j5NJ0NJ5J5j5l0k0k5J5
3078a724L0K5L0M0L5%j5nnk0m5n0l5j0k0j5j5l0%NJ0nk5j0K5K0K5K5K0J5j5k0k5k5k0j5k0
3075a864j5k0k0k0k1l0nK0K5j0k0k5l5j0k5k5k0k5k0k5j5J0J0j0l0j0NK5%j0j5j0%nj0j0K0
3073b245K0NNk0k5l0l0%nJ5J0J0%K0nj5j0NL0K0nnnj5j0k5k1OK0K5L0J5nj0%j0j0NJ0j5k0
3070b290k0k6nJ6K5M0J5n%%K5J5%%NNK5M5L0K5J0NJ5J0J5J5K0K5J5nK1M0M5M5Nj0k0nK5K0
3067a784Nj0j5J0K0K0K0K0K0L0L0nl5l5k5n%N%%k0j5j0j0nj0j5j5j5NJ5K0L0N%%K0M5L5K0
3065a654%J0NNL0K5K0J6Nj6%%J6J5nnj0nJ0j0oj5NJ0j5j5k0k0NJ0K5J0%NK6L0J0j0l0l1k5
3062a599l0k0nL0K5K5L1M0K0j5j5nnJ0j0%j0k1OJ0nNNNN%%J0J0J0J0NJ0K0J5J0Nk0%J0NK0
3059a403%j0j5%nk0k0j0j0j5j0j5j0j6j5nj0j5j5k5%Nk0j5k0j0NM0M0M0K0n%n%%J0%%%%nK1
3056a543J5J5J0K0K5K0J0J0J5J5NJ0NNJ5J0%k0nj0J0j0j0j5j0j0%%j0j0j0J0J0K5K0%j5j5
3053a413k5l0j0j0j5J0N%nl0nnj0noj5Nj5j0nnK0J0J0j0j5j0J5n%J5%Nj5k5k5j0nl0k0j0j5
3051a719j5j5%K0K5Nj0l0m0l5n5l0k0k0%J0N0N0M5J0k5k5k0k5nj0nJ5J0J5nk5nj0%NnK0j0
3048a884k5k0nN%k6k5j0K0J0J0j0j0k0J0J0J0J0NK6L0J0J0K0K0NNn%j0n%K0NNNNNNNN%j5l0
3045a824j0NK5L5L0J0J0Nk0J0%J0J0j5k0%J5NNj5j0j5j0J0J5NJ0nj0m0l5k0J0K0J5J0J0%n
3042a774nl0k5k0%%nj0j0j5j5j5n%NJ0%%NJ0NJ0n%nL0J0Nnj0L0Nn%nJ5NNNJ0NNj5NJ0J0Nj0
3039a784j5k0j5k0%%nnj5j5J0j5j0j5N%j5J0L0L0K0%k5k5k5k0%NJ5J0j5j5k1j5j5j0J5J5J5
3036a955J6%k1k5l0%%j0NJ0J5j0j0k0j5j5%NN%K0N5L0J1j1%%J1J0K5K5Nk5l0l6l0l5l5m5l0
3034b140NK5K0L5L5K5%k0k5j5j0j0J5J5K0%%J0L5J5nl5j0j0k0j0j5NK5Nj0k0j5NJ0k5k0%n
3031b115J0k5l0k5j0J0j0m5m0j5J5J0j0j0j5j0j0j1j0j0j0nj0j0J5J0J0J0L6K5J5j0j5K0K5
3029b250L5J0J0J0J0J0J0%%NNN%J0N%%nnNJ0K0K0j5nl0l5j5k0l0l5nK5J0j5k0k0k0j5NJ0%
3026b310%k1j5k0j5j5k0j5j5k5k0K0J5J5J0j5k0j5j5nj5J5J0nn%NJ5K0J0K0J5L0L0j0J0J0
3023b346L1K5K0K0J5J0%%J0J0J0NN%j0J0j0K0L0L5O5M0L5nj0j0l0l0j5Nk5k0j0k0j0j5%L0
3021b135J5j5m0k0j5k0nj0J0J0J0nj5k0nj0j0nnj0m1n5m5k0j0j0K0J0K5L0nk0m0l0j5j0k5
3018b541k0l0l0k5k5j5%j0j0k1l0j0j0nnn%j5j0k5%j0l5j5Nk0j0n0m5nK5L0L0Nj5NNK0J5K0
3015b887%k0k5l5j5%%NNK5K5NJ0%k0k5%NJ0J0%%n%N%%nj0j0j0nn%k5k5m0k0k0j1j0l0n5l0
3012c238l0k0j5k0k5l0k0j0J0K5L0L5J5NNj5j5j0k0%%j5m0j0j0%%N%Nl0l5l1nnN%n%%nN%n
3009c519l0m0m5k0k0NNj5J0J5J0K0J5K0K5L0K5J0J1J5%j5j6%K1M5M0K0%%%nnk0k0j0nNJ0J5
3007c413J5%k5k5k5NK5n%j0k5k1k0NN%Nk0k0k0j5j5k0j0j5k0k0k0k5j0j5j5k0j5k0nnJ5J5
3004c804j0j0J0J0K0n%%nnJ0J0J0J0j0%j0K0J0j0nnnJ5K0L5M0M0N5L0J5J5J6M5L5K0L0L5L0
3001c298L0L0L0L5L0J5J5J6J0K0J5NJ0J5nk0k5nj0j0j1nnk5k0k0k5j5N%n%%J5j0NNnnJ5J5
2999c188J5%j0K0k0l5m0j0J0J0J0J5n%k0k0k5k0j0%J0nj5%J0N%j5j0j0%j0j5j0nnj5l5k5%
2996c473K5K0J5J5Nj5k0k0J5M0M0J0k0k5j0nJ5J5L0L5N%%K5L0L5%j5k0J0J5J5%%NN%nn%nn
2993c218%nnl0l5l5j5j0l5l5m0k5k1k5l5l5m0j5nk0m5m0m5l0k0j5%%j1j0N%nj0J0J0NJ1NK5
2990c844J0nnj0K0M5M0K0j0nNJ0K5K0J0J0J5J0J0J0%k5j0j5NK0L5M0J5%k5m0m5m0n5n0n5m1
2988c905l5m0n0p5o5m5o1o0p5n0n5o0n5o1m5l0nnnk0l5l5l5l5m5n0l1j0NK5L6N5O0O5P0P5
2985d687N6K5K5K5M0M0L0L0N%L0K5K0%J0K5L0L6J5J5Nk0n1p5m0m5nnl0l5l0l5j0k5l0n6o0
2983d752l5j5j0nnj5j0j0k0N%Nj5j0j0%%j0j0J5K0K0K0K5K0J5K0L0L0L5M1L5L5L0L0M5M0M0
2980d376M0L5Nnk5k5k5l5l0k5m5l5j0%J0J0K0K5J0NJ0n%j0nNJ0nk5l5m0l5j0l0l1m5l5NN%
2977d752%NNj0J5M0O1N0L0J0NNJ0K0K5K0K0%NL5L5M0M5N1M5M5M5N0N0L5L0M0M1L5M5L0L0L5
2975c674L0J0J5J0L5K5K5L1N5O0O5J0K0NJ0K5NJ0J0K0K5NNK5K5M6M0M5M0K5K5N%%M0M5L0n
2972b777k5j5j0n%j0J0k5k0l0l0j5j0k5k5k0j5k0k0NNj0j0j1j0j0j5j0l0m5m5k5k5l0l5j5
2970c403J5L5K5L0L0J5J0K5M5M0J5NK6K0K0J0J0%K5L0%NK5K5K5nl0l5l0k0k5%%%%k0k5m1l5
2967c158m0l5n0m5l5m0l5l5o1n5p0p0l0k5m5m0m6p0o0m5k0K0K0K5K5K5M5Q1J10J60J91J90
2965c218J81J70J51J15Q5Q5J00J16J15R5Q1Q0J05J45J56J60J46J40J50J36J30J05J01N5K0
2963b95j0n0j01j20j15j36j65j81j75j60j36j40j35j61j35j16q0p5p5n5n0n6l0k0j5k5%j0
2961b822%l0k5nnj0nj5l0o0o0m6m5m0m0k0J0L0M5L0M1L5K0%k0k5l1j0n%Nm0l5l0l0j5J5J5
2959c253J5J0NK0K0J5nk0k0k5j0nK0K5L0J5j5n0n0l0j5k0m5o0o1o5o0m5k5l5l0o5n6n0m5l5
2956d020j5j0nl0nNL0Nk5m0j5J0L0K5%j0j5%N%%J0K5M0L5K5j5j5k0%%%k0l5j0NJ0%%%%%%l5
2953d080l0m5k5N%J0J0nnnL0K5Nl5k5j5j5NJ0NN%%j0%J0J0%%K0K5%m0k0k0m0m1nnJ0J0j5j5
2950d301k5k0k0k5nnnnk0k0k0n5n5k0J5J5%nj5j0%j0L5L5L5M0L5L0NNk0k0k0k0j0nN%NNJ0
2948d461J5J5J0K0K0NJ0j0j0k0j5k0k0j0j0j0j0j5k0%Nk0k0k0J0J5j0k5k5J5J0K0K0%l0n5
2945d646n1l5j5%M0M0L1Nj5k1k0k0%K0%nnj0J5K0%j5k0%%%%j0nj5j5J5j0k0k0k5l0l5m0k5
2942d942k0m5m1l0j0k0m0j5k0l0k5j5NNNk0%NN%nnnnnj0J0%k5j5j5n%k5j5%%J5L5J5J5%%J0
2939e283j0k0k0j0j0%j5k5k5NNj0j5k1%k0k0l5l0k5l0k0j5j5j5n%%K5L0L0J5J5J0J0K0K5N
2937e499J0J0J0%%J5J0J1j1l5l5l0j0%%K5K5Nj5l0j0%%j0l5n0n0l5l5n0m6m5n0m5m0n5l5l0
2934f165m5n6n0m0l5n0m5m0m5m1m5j0j0J5J5NJ0J0j0j0j0L5N6M5J5N%%NN%nnnJ5J0J5nk0n
2931f491nJ0J5j0j0J5J0J5J0j0j0j5j0j5l5k5k0j0j1k5k5nJ5J0nk0k0K0K5L0J1l6o0n5l5N
2929f772Nj0j0%nJ0j0m0m5m5m0l6k5l0j0j0j0k5k5J0K5L0L0J0j5n%j0l5k0k0j0j5j0J0NJ0
2926g143NK5M0M5M1K5%m1p0p5o5l5j5j0k0k0n0n1l5k0nl0n0n0l0l5k5nK0M0N0N0M0M5J0J5
2924g429%K5M6O5N0K5J0j0l5o0m0m1l5n0o0q5n5k0j5j0l0l1l5l5o0o0p5p0p1n0m5nnnj5k0
2922h336j0k0nj0l0n5m0l0oj0j0j0J0M6J5n%J0NNk0l6l5l5k0k0%N%%l0k5m0n5p5r6r5j00j00
2919i263q1o0o0m5m0m5m0n5o1l5j5l5l5k5n%NJ5M0K5K5K5L0L6M0N5O0O0O0N5N0N6Q0R0O5N0
2916h978L5Nk5l5m0m0o0n0l5j0j5l0n1q0r5j00q0n1n5l0nK5M5M5J1l1n5j00j35j56j90k16
2914a0582k35k41k06j60r5l5L0R0J10J16Q5L5m0q5j16j55j50j36j00o5p0m1m0l5m0k0l0l0
2912a2241l0k5l5NNJ5nj0j5k5k0k5k1n0j00j45j41j30j25j01n5l5j0k5k5j5Nn%j0m0n5r0j16
2910a3695j30j45j36j30j25j16j15j10j11q5m0j5J5K0L5L0K5J5k5m5n0k5o5p5j01j20j60j86
2908a5665k10k01k05k11k00k06j80j51j10j10j16j25j20j41r5o5NN0Q5J05J06R0P0N0L0K0
2906a7500N1K0J0j5j5j5J5O5R5J25J06P0K0m0j01j30j65j91j90j76j40r5j01r5j15j20j21
2905a8748j35j30j61j75k06k51k80l16l56l56l41k86k20j40q6l5%N0Q1J10J35J36J35J40J51
2903b1284J85K01K15K21K20K16K41K45K21K05K06J70J71J85J86K00J76J65J65J41J15J00J01
2901a7033Q0Q0R5P0N1J5%k0n6q5j15j40j31j35j35j36j00p0m5k5J0J5J0j0j5NJ0k5m1l5j5
2899a7926j5k0j5k0j5k0m5n5p0n6nL1L0J5K0j0o0r1j15j45j91k05k16k31k65k91l06l31l40
2897b0963l51l41l61l66l26l01k75k81l16l51m16m61m81m82m76m41l86l21k76k30j56q0k5
2896b8463L5Q0J31J65J91J90K21K05K01K10J86J55J11P0K5m5j06j10p5k5j0%nJ5K0O5R5P6
2894b6392O0L5%l0l0n6p0r0q5q5j16j40j65j56j15r5o6n5o0m5m5m0n0l0l6l0NO6J00R0Q5J06
2892b7535J00J15J10J16R5P5N0M0%m5r0j15j46j95k51l26l76l96l56l40l01k91k86k80k66
2890c0894k06j10nN0Q5J11J30J65J91J90K01K16K80L56M21M61N02N61O52P12P27P26O82N97
2888b3199M56L21K10J31O5Np0j66k81m41n71p07q27r12r68r97r88r52r43r37q98q37p77p32
2887c5015o71o07m96m01k56j15L0J30J76J55Q5o5k36m31n91o92p32p47p67p92q02p82p57p37
2885d5116p27p62q12q87r27r68r97j043j083j133j148j098j007r23q52p82p17o41n42m31k95
2884f2891j51l0O0J21J25J45J46J40J50J41J65J66J85J65J31J10P5K0n0j40k26l16l91m21
2882f2571m61n16n82o31p02p37p37p12o71o07n67m96m71l96l41l06k70k16j60j41k00k71k71
2880g3033k15j61j40k05k91l71m01m26m21l46k46j70j46j80k31l01l25l21l51l76m46n02n36
2879h0141m91l66j81nJ86L46M51N21N97O41O77O62O62O26N87M96L66J75m5k60m97p22r42j148
2877g7805j348j519j645j759j840j895j925j884j835j755j674j624j675j759j880k025k166
2876a08013k321k476k692k983l278l514l609l515l308l118l068l203l459l825m186m461m567
2875a65596m381l835k963j850o16O56J830K792L565M251M997N951P268R129J1605J4567J7761
2874i4869K0769K3094K4398K4528K3575K1811J9686J7645J6147J5530J6036J7671K0071K2644
2873A88736K4673K5391K4362K1686J7977J4126J1028R264Q773R053R309Q938P555N108J799
2872C87778k035o126j0256j4237j8031k1656k5065k8272l1271l4028l6433l8439m0013m1212
2871D0704m2067m2590m2875m2856m2434m1627m0394l8705l6564l4108l1451k8734k6097k3656
2870d73454k1380j9245j7099j4923j2738j0687r164q427q667r825j1836j4537j7816k1691
2869f71489k6268l1476l7146m3156m9277n5277o1052o6572p1730p6346q0357q3771q6583q8949
2868a529449r1165r3511r6177r9427j03551j08705j15027j22756j32140j43204j55836j70028
2867b960976j85664k02692k21676k43587k69003k97912l30637l67707m09169m54456n03116
2866f446595n54623o07570o59805p10124p59657q12367q73179r43927j021586j103024j191714
2866a5684171j295675j414732j532036j621549j665566j664670j634242j595693j571147j579436
2865c1258917j628640j709187j796713j866282j906005j917825j907774j876323j815922j714477
2864d9398065j562193j358655j114285q43017n52433k41356R5460M62557Q62767J296349J758224
2863e0594647K235674K708246L149783L532008L829346M023521M105721M075924L940958L712816
2863a5280650L407492L044462K645339K231739J823106J435593J081725P70510N07467K94919
2862A961702J32161J5435o1138j04469j21824j20325j06594q6232o3714m2319k4082r881J91
2861A368911O546R936J1159J0923R815Q292O647N048L594K341J193L0j183k426l715m983o005
2860A426123o502o381n695m682l654k883k461k256k231k175k016j704j414j258j223j389j674
2859A376525j985k166k230k226k166k190k487l173m291n840p810r966j2076j4026j5831j7460
2858A270602j8758j9666k0217k0462k0463k0262j9907j9334j8663j7972j7324j6754j6327
2857A024493j6151j6237j6628j7340j8282j9329k0243k0868k1090k0828k0142j9089j7841
2856G80425j6573j5505j4808j4573j4753j5239j5906j6467j6748j6578j5906j4768j3329j1716
2855E67556j0035q382o863n594m662m081l804l745l835l945m005l951l794l529l149k626k091
2854D89465j649j313j108j088j278j655k120k612l078l494l825m060m166m125m026l885l699
2853D42284l514l399l369l424l529l709l975m312m712n118n489n810o101o346o532o617o582
2852C59746o426o101n700n238m768m306l905l579l308l073k953l043l288l625l970m361m737
2850B87365n043n214n268n269n223n129m947m702m427m110l820l604l434l339l278l289l323
2849B13946l374l449l529l529l459l309l158k947k702k396k101j810j574j378j238j168j178
2848A71647j244j368j554j790k040k301k582k857l088l268l474l625l719l735l704l625l438
2847A24235l209k987k743k481k191j879j569j339j203j153j133j083j037j003j008j067j193
2846I5957j324j438j524j574j529j454j344j273j163j063j002r83j007j033j078j113j133
2845G4922j157j148j138j108j108j148j183j213j173j098j028r92j023j093j193j253j283
2843E5583j319j348j424j499j574j624j599j539j424j338j238j123r88q82p92p52o97o46o07
2842C3170n87n51n11m41l66k36j20k0M5N5M5j5j20k21k81l10l06l41l71m16m36m56m62m86
2841B6262m61m46l91l41k86k71k85l41l76m11m21m01l76l56l21k46j50q0%Q0J65K61L66M46
2839B1620M56M26M17M01L45K66J71O5m5j66k50l56m41m92m86m96n07n21n01m51m21m07m26
2837A8201m51m31l81l21k45j71r0o5k5J5M0N0L0L0P0P6J15J55J76J70J36J20Q0J5o5j25j86
2835A6923k31k50k81l01l15k91k56k10j86j65j36j15j00p5n1j5J0K0K6L0J0%j0l5n1m5m5k0
2834A3835j5l5k0n0l5nJ0K0Nk0n0q1j25j60k16k40k66k46k15j71j60j31j40j60j86k10k11
2832A0722k35k71l36l46l61l51l51l51l55l61l61l41l16l11l01l10k91k46j85j36j00r0n5
2830D361l0%L0L5K5N0O0O0N5N6M5M5M0L5L5J5j0j0%%%k0m0m0n0o5r6j05j10q5j06r5p0o5o5
2828C885p1p0p0o0o0l0j5J5N0R0R0R0P1P0P5O5Q5J06J40J60J41J15J20J61J55J81J85K06K25
2826F105K31K71L00L41L41L71L86M06L91L61L31K71K20J35P6J0n0r1j20j70k31k61k85k81
2824I058l16l41l36l16l30l26l16k76k50k16j85j66j55j56j55j50j31j15j00j06o5l0%L0L5
2822D586Q6J25J60J91K15J91J65J26R5P5N5L0L0J0Nk5k5p5p5r0o1k5%J0J0J0J0K6K5L5L5j5
2820E915k0j5k0J5J5K5K5j0nk5k0o1o0p5p5p0o5r1j25j50j51j60j56j35j00p0n0j5j6l5l0
2818D190l0k0n5n0m5n5m5n1m5m5j0J5K0k0k0j5j5j0nj0k0n0q5q1j05j30j36r5o0m5n5p5j11
2816B631j10r0r0q6q5n5k0k0j5m0l0j0L0M0M0K0J5nnj0j0K0J5NJ5m0l5n5l0l0J0L0P5N0N5
2814B180P5P6O0O5Q0P5Q0M1K0j0k0k1k0m5o5r0p5q1r0r0p0o5p1m5l5j5NJ0K0K0L0L1O0N5N0
2811B125M5L0%j5j5j0J5M5M5N5N1P0P0P5M0NNK5M0L1L5L5L5K5K0j0j0%%j5l5l5l0k5k1j0n0
2809B641r0q5p5m0l1m5m5m5nJ0J0J0j0j5j0j5k5nNK0L0J0j0l0m5k5l0m5m0j5J0J0Nj0l1nK6
2806A960K0K5K5L5J5nnJ5J5J5J5K0J5M5P0N6K5j0nK5K0K0nnJ5J5J5J5nj5l0m0nJ0nk0j5j6
2804B320j5nL1M5M5L5N5N0M5M0L5L0NJ1J5j0j0onk0m5k0k5k5k5j0N%k5k5l0k5nK5M5M0K5J5
2801B586j0j5j5nnK5K5L5J5%%Nj5k5k0nJ0K0K0J0j5k5n0p0p5n5n6m5k5j0j5j5k0k0j5k0j5
2798B090nl0k5l0j0j0%K5K5L5K5J0j0k5k5J5K0%J0J0L5N5N0M5K5nj5J0nK0J0J1j1j0j5j5N
2796B285K0J0j5j5J0L6L5L0J5J5K0L5M0K0J0l0k5k5nNJ0NNK5L0NNK0K5Nj5k0k0j5j5nnj0j0
2793B491%J0J0nj5%j0j0%Nj0%j5NJ0L5M0J0k0m0k5NNJ0%L5O0O0O0M6K0Nk5k5j6NK1M0J5J5
2791B802N%K0K5J0%k0m5l0j0%K0K0K0K0n%%J5J5J0j0m5m0j5J5L5J5Nj5l0%j0nk0k0j0j1NO
2788B722%J0%J0NJ0j5k0N%K0%j5k1j0J0%%k0k0%J5J5j0k5l0%%k0k0nnl5n0m5k0j5j5j0nk0
2785B371%NNj0l0j0k1N%N%j5k0J0K5M1L5L5J5j0nj5j0j0nL0K5K5NK0J5L0Nk5k0k5nNJ5%j5
2782B476k0j0k0j5%K0NJ0%j5j5j5J5K0%J0J0J0J0J5%%J5J0J5J0NNj0J5J5J5J5K0N%k0k0j0
2780B576K5M0M0K0n%%%%j5j0l0l0l5l5k5%%%j5j5NNj0j5k0k5k0k5j0j0nn%NK0K0nnj5J0J0
2777B391NK0K0J0J0nk5m5l5k6k5%K5L1J0nk5l1nJ5K1ok0m0l5l0j5J5J0nnj5j5k0%J5J5K0%
2774B200k5nJ0Nl0l0j0L0K0%N%K0%j0j0j5N%Nl0l0l0l0j0j0J5J5J0J0j0nN%NNj0nnj0J0j5
2771B040j0j0l0l5n1m5m0m5m0l5l0l0j0j5m0m6j0%nn%%NL0K6N%nj5j6k5NL6N5O0O5L5J5J5
2769A799N%nnj0l0l0k0k0j5k0k5l0k5l1j0k5l5l5k5k5l5l5k5%J0Nj5n5m0m6m5m5m0k0k0k0
2766I57l5l0l5n0o6r0j10j25j41j70k00k20k21k00j51q0nM5R5J26J60J55J46J20J20J15Q5
2764A95Q0R0J36J70J96K10K46K66K85K91K71K60K61K66K65K36J91J40R5N5J0%%k0n5j00j20
2762C920j36j55j61j65j30j41j15j10q5o1o5o5n5o0o0q1n5m0l0k5l0nj5k0j5%L5N0P0P0P6
2760B341P0N5L5J5J5J0j5k5k0j5%NNJ5%j5nk5k5m0k0%nJ0J0NNN%k5k5l6k5k0m5l0j0j5j0n
2757B145nJ5J5%K5J5J0J5J5K5L0L6J5K0Nj0j0j5J0M0O0P5N5N0N0M6M5O0N5P0N5L5M5J6J5j0
2755C118nNNnJ0L0K5J0%NK0K0K0L0J0J0J5J5K0J5K0%J0J0K0J5J5N%K5%J6J5%NJ0K5N0M5L5
2752C694M0M5M0N5L6N%K5K5J0j0J5L0K5K0J0L0M0K0K0K0J0J0K0M1N0L0N%j0j0nnk0k5l6l5
2750D215k0NJ0Nk5k5m0m0j5NJ5nnnJ0%J0J0L0NJ5J5J5J5NJ0nnnj0J5J0K0L0L6L0L0L5K5K5
2747D446J0J5j5k0l0j0J0J0nj0j0nJ0j0k5nj5j5n0m6m5m5l5%j5j5l5l5l5l0k0%nj0%%%nn%
2744C895k1m0m0j5l5l0l5l0j0j5j0j5j5K0L0K5L5L0K0%k0j0NK5N0K5J0J0L0L1K5K5J0j0j5
2742C935nK0J5J5M0L5nm0n5n5n1n5l5k5k0o0o0m0l5m1m0m5m5p0o5q5o6m0m5j0%n%%%%n%%K0
2739B977K5K0%%K0K0L0K6%K5L0K5J0j0nNj0J5j0j0j0j0nk0k5k6l0nnJ5J5J0j5l0k5l5j0J0
2737B982Nj0k5m0m0j0j0J0J0j0j0j0%J0%j0k0l0j5N%K0K0K5Nj0l5k5j0J5J5L0J0L0L0M0K0
2734B962K5K5K0j0J0NL0J0n%%NK0J1%%J0J0nnl1l5j5j5k0j5%%%k0l5j0NNJ0j0j0l5j0j0n%
2731B862j0nnj0k5k5NNJ5K0NJ0J5J5J5J5J0NK0K5J5%J0L5%%%%L0J0j0j0j5j5j5k0%j0j0l5
2729B922l5j5j0NK5L0L0K5L0N%%j0J0J0J0NN%J0L0J0J0j0k0NL1K5J5J0J0Nj0nJ0L0L0L0O5
2726C323O0N5L5K6K0NJ0K0K5L0K5K5L0K5Nj5k5j5Nk0j5k5l0nnj5l0m1n5m5m5l0j0k0k5k5l0
2723C198n0k5j5j6j5l0l5m0n5k0j5l0nnK0J5NJ0NJ0NK5M0M5M0N1J5J0J0J5K0J5K0M0M0K0j0
2721C308j5k0%J0J0K5K0K5K0j0j0k5j5j0nk5m0m0k0j0n%K0J0J0J5J0L5J0j5l0l0l5k0J0K5
2718C183%j5k0nnj5j5k6nj0j0k0j5j0nnk5l0n5l5m0j0J0K5K0%nj5j5l0k5j5j5l1k5j5j0k5
2716B636k0l0k5j0j0%nNL0L5J5j0j0j5k0k5l0%nJ5K0J0nnj0%J0n%j5j0K0J5%N%%j0j0j0NN
2713B531J0L5L5K0j5j5j5J0J0K0K0nk5k5l0k5k5l0nNj5l5m0k5nj0k6k5k5j5Nnk0l5j0j0nk0
2710B160k0l0l0j5J0J0j0k0k5j5Nj0j0k0k5%%J0j0k1j5j0J0%%nnNNk0k0k5%J5K0n%nL0L6L5
2708A980L0Nk0m5l6nNk0k5k5nj0%%K0J5J0J0J0J0%j5k0K5M0M6K5Nj0nk5k5j1J6L0K5J5J0L5
2705B065L0J0J0%n%%NJ0nj0NK0J5K0J5J5J5K0J0K0Nj0l5l0NJ0k0m0l5k0J0J0%J0%J0NJ0nl0
2702B115l5m0l0l0j0nNj0k6%M1L5J5J5%Nj5j5j0l5l6j5J0J0nnj0j5J0L1M0M0K0Nk0j5%%J5
2699B030j0%%J0j0nj0%nJ0j0j0nJ0J5J0J5J0J5J0J0Nj0j0j0k0N%j5j5k0NNj0j0nj0k0k6j5
2697A904j0%%k0m0j5J0J0J0%%J0j0nj0J0N%Nnj0J5L5J0nl5nK5M5L1J0j0n%Nj6j5%L6M5J0j5
2694B000j0j0nl0l1j0j0J0J0%j5l0k5k0nNNj0j0L0L0J5j5j0k0j0j5J5M5N0L1NNN%%nnn%j6
2691A939l0l0m0m5k0k0%n%nJ5J5j5l5k5k5j5k0nK5L0M0J5K0%k5k0k0nn%K5K0K0n%j0j5J5J0
2688A749J5K0%NJ0k0k5l0l5l5%NJ0J0K0L0K5K0J5J5nn%%%K0J5K0NNM0J5J0NnnnJ5n%nn%%j5
2685A899j5k0k5N%J5j0j5j5l5l0m0m5k0k0%NJ5K0L5J5J5J5K0%j5j0%%J5L5L5L0Nj5k5k5nj0
2683A784j0K0K5Nj5k0j0NK0J5J0K0n%%%K5K5L5J6%%j1nj0J0K6Nj0k6k5nK0K0K6Nj0j6j5k0
2680A904nJ5%nl0j0J0Nk0k0j5j5N%k0k0j5k0k0k0j5k0j0j0k0j5j0nj5k0nj1nJ6K5%nk5l6l5
2677A483k5j5N%NNNN%NJ5K0nnl0l0l0nJ5J5K5K5%%j5J0J0nn%n%%n%%%n%nj0j0j5j0nnK5Nk0
2674A413k0j0J0%%%NJ0J5%%J5J5%n%K0J5nnJ5J0J5K5K6M0J5J5J5NNJ0NJ0J0%N%%J5J0NNNN
2671A744j0nnj0nj0nn%NN%%N%NNj5k0k0j0k0%nj0J5K0K0J0J0J0J5nnn%%K5J0K0L0L5L5%j5
2668A839l0m5k5j0J0J5j0nnJ0NJ0J0j0n%nNNJ5K5J5nl0k5k5%j5j5j5j5j0j0j0j5j0j0J0J5
2665A629%%j0J0N%J5K0M5K5Nk0l0l0nJ0K0NNK5M0L5L0K5Nj0k0k0%%%K5J0J0j0J0J5J0K5K0
2662A924J5J6K0J5J0J5NJ0nnk5n0n1j5k0j0k0j0K0K0L5N1N5L0K0J5J0NJ0J0J5K0K0J5J0J0
2660B190K0K0K5Nj5j0j5j0J0J0M0M0J5k0k5%J5J0NN%%J6J5nj0j1j5l0k5nK0%%%J0J0%%%N%
2657B290k0m5m5j0n%n%%nJ0j0nJ0%J0j0j0%n%nK0K0J0j0j5l0k0j5%K0L0J0Nk0n%nl5m0n0m0
2654A970k5l1l0k5%nk0k0%nk5nj0j0j0k0n%k5J5%nnj0NNj0nj0k5m0m0k0j6nj5%%NNJ0j0j0
2651A518J0K6K0j0N%Nl6l5k5j5l0nL5N0L0Nk0j5nj0nj0j0NJ0NN%NNJ0NNnK0K1J0%%j0NNK0
2648A594K0K5Nj5l5j0J0L0K0%nk5%K5L0J5J0K0L0%J0J0J0J0%J5K0nj5j5j0j0%j0j0k5l0m0
2646A649m5j5J5L5K0K5J5K0K5J0J0j0j0NNj0j5NJ0j0l5m5m0j5k5%%%j0j0%%j1j5j5j5%%j0
2643A488j0j0nNJ0j0l0l0k5j5Nj5j5j5l5l0k0%J0J0J0%Nk5k5j5j5J0J5J0J0%nn%%%%j5k0l0
2640A168j1j0j0J0J0L1K5NNk0%J5NN%%%%j5j0J0J0Nj5%nNNnj0j5j0k1%k0j5nj5nj0%%N%j0
2637A082j0J5J5NJ0j5nK0L0M1M5M0M0L0J5%%%%j5N%J0J0L0M5M5K5%j5j0J0M5L1Nl6n5m5k0
2634A423k0k0k0NJ0NJ0Nn%j0j0%nj0j0j5NK0J5K0%%j5m5m0l0nJ5K0k0l5n5l6nnnnk5l0l5k0
2632A017%nnj0j0j0%nL5L5M0L5%%NNK5K6M5M5N0N5L0J5NJ0K5M0K5K5J1Nnno%J1J5k0j6l0j0
2629A498NNnnk5nL5P1K5nk5k6k5k0l5l0j5j5k0k0l0k5k0j5l0k0j5K0K5%j0l0l0l1j5NJ5K1
2626A178%N%%K0%%%j5nk6k0k5k0j0j5j0j5j0j5j0j0nnj0J0L0M5L0L0J5nj5l5l0nNJ0J0J0K0
2623A102K0K0K0K1K5K0K0K5L5K5K5L0K5L0K5%j5k5k5j0nk0k0j0j0J0J0%%j0%%J0nnj5j5J0
2621A318J5J0NNj5k0j0J0L0J0J0J5J0j5k5j0NK5J0j0l0j5J0J0%%NJ0J0J0Nj5m5m0m0j5j0k0
2618A203k5l1m5l0j5nJ0Nn%K0K0%%n%Nk0k0l0j0K0M0L5J0J0K0K1Nj0j1OJ0nnNJ5Nj0nj0J0
2615A178J0%%j0l1k5n%nnk5k0%J5N%J0Nnk0%%J5j0k0k0nJ0J0J0j0Nj5k5k5j0NNN%J0J0J5J0
2612A042J0K0J0K0%%l0%J5K5K0J5%%NL6M0M0K0J0J0J0K0J0K0K5K0J0%%nj5j0k5j0nn%%%k0
2609A328l0l5l5l5k0nNNJ0J0K0J5NNJ0j5nK0L5L0%%%%K0J5l0n0o0l0n%J5K0J0k0k5%NJ0j5
2607A178j0%oL1L0K0%j5j5j0nj5j0k6k0k0k0j0j0nn%%N%J0M5L0L6nk6n0m0l5n%%%K5M5N5K1
2604A168oj5k0j0j5%%%%K0J5N%NNJ6J0K0J5%J0n%j5k0nnk1j5l5j5Nj0%%K0K0Nj0nk5j0j0%
2601A067n%%j0j0k5j5NNj5j0nnj5j5j0j5Nj5l0j0J5J5nk5k0j0j5j5j5%K0K5J0NNJ0J5J5K5
2598I27L0J0k5m0m0%nnK0J0J0%k0nJ5J5J5%k5k0%%%j0j5J0%%k0j0n%Nk0Nnnj0nnj1%%j0nj0
2595G41J0J5J1NN%J0n%l6l5%L0M6M0J5J5N%NNNK5J5J5NNNJ0j0k5l5j5%J5K0K0J0j0j0J0K0
2592I57J0%%k0k0l0j0J5K0J0Nj0j0%nK5M0J5nk0k0j0J0j0nNJ0L0J0%nnnj0j5N%NJ0NNj0nj5
2589I47j5nnK0J5J5J5%j0j0%j0nL5M0J5k5k0k0%%J0%%%K0K5k0l5j0j0NJ0J0J5%k0l0j0J0K5
2586I72J5nk5k0k5k0J0J0J0J5J0K0%k0k5n0l5l5k0j6%%J6J5j0j0j1j5NK1M0M0L5J5j0j0J5
2584I02L5M0K0nnk5k5k5k0j5NJ0NJ5J5L0%nl0m5k5%%K0J0K0K0nnk5k5l5l0l1l5k0%J0J0J0
2581G41Nnj0j0j0k0k5j5j5j5j5NK5J0J0K5K5NJ0%NNJ0J5K1j1nnnnK0j0nj0J0J5K1J0j0%%K0
2578H07K5N%J0K5J0J0J0Nj0l0l0k5j5NM0K0nk5k5%NNK0%k5k0j0J0NJ0%%%k0k1k5J0L6Nk6m0
2575G26j5j0J5K0K0j0nNL1M0M5J5J5J0j0%%NNj5j5%K5K0K0J5J5K5K5K5Nk0k0k5nJ0J0L0K5
2573A052J5K0j5j0j0nJ0J0NNnk5m0j5%K5M0K5J0j0k0j0%K0L5L5J0j0j5k0j5k0j0j0%k0k5l0
2570I77l0k5NNJ0J5J0J0%%J5J0j0k5l0l0j5j5NL0L5J0j5l5n5n5k6J1K5K5K0K0Nj5j0j5k0N
2568H22nj0j5k1%nJ1J0J0J0j0%NJ0nnNK0L5J5j0j0l5l0%L0K5K5j0nNJ0%J0nnl5l5k5oL1N5
2565H57M0K5%k5j5J0K0K5n%%K0Nj0%nJ0J0J5K0J5J5k5k5l0j0nnNNJ0J0j0j0K0K0K0J5NJ0K5
2562A052K0%%k5k5n%%k5j5J0K0J5N%N%J5nk5l0k0nnnj5J0%j0%%%%j0nNJ0%Nnnnk0l0nK0K0
2559I12L5K0%%NNJ5J0%n%%J0J0L5K0j0j5nK0J0j5%J5%%nn%K0nn%%K0j0j5k0N%j0j0J0K5J5
2556A082K0j5j5l0k5l0l0j5k0nnnn%%j0l0m5k0k6l0j0%Nj5l0j0J0Nj0j0NJ0K0J0j0j0nJ5K0
2553G31K0J5K1J0Nn%%K0J5J5j0j0j5l5k6j0K0J6K0J5k0k1j5J0L6L5M0%k0m0j5NJ0J0j0j0%
2550H07NJ0L0NNJ0N%%nk0J0j5%nk0k0n%k0k1k5%K0K0Ok1l5l0k5k5k0NJ5J5J0N%Nj0j0k0k0
2547F16l0l0n%j0j0%nnk5l0l0k5k6k5k0nnJ0M5M1K0J0NJ5K0J5L5J5K0%J5K5K0NNL5L0K0J5
2545G51K0nl0k5%%J0J0J0J5n%%L6L0L0K0K0J0L0K0K5%j5m0j5l0l5m0m1j5NK0J1J5J0Nj5k6
2542G66nnnk0j0l0m5l5j0NJ0NN%j5j5k0k5k0k0NK5K0j0j0k0%NM0K5K5%%J0J0K0K5J0J0%k0
2539F81j5j5NL0NNK0%n%K0K0J5%k0%%N%nJ0J0J6J5nnJ0L0N0K5NN%nj5k0l5%L5L0J5K0K0L5
2536I92L0L0J0%NNL5L5J5j0J0J1L0J0N%k0j5%%J5j0j5j6l0l5j5j5j5m5m0%J0Nj0j0j0nl5k5
2533H77n0p1p5m0j0NJ0J0%j0J0J0J5%j5J0J5K0J0NK0K0J1NK0K0Nk0l0m1k5l0nn%NNNnnnJ5
2531F86N%j0nJ0J5K0K0NJ0%K1K0K0M0L5N5N0L0N%j0j0n%%N%%k5%j0J0j0k0k0NJ0j0l0j5j5
2528H82J0j5k5k5j0k0%nj5j1j5j0j5j5l0%K0K0L0J5J1NnoOL0K0K5K0K0K0K0J5K0K0K0L5M0
2525A082K5J0k0j5j0j0%%j0l5k0k0NNj5j5nJ5%%j0j0j0l0j0j0j0nk0k5k0k5k6nk0l0j5j5%
2522F71K0K0%J0NJ5K0J6J5K0K0K0J5J5J5Nk0l0k5%K5L0L0M0L5M5Nnnnnl0l5m5j0J0J5%NL0
2520I57L0L0J5%%J0NJ5j0j5j5k5k0k0k5k0K0K5K5J5K0J5J0j0j0J0K5J5K0j0j0j0J0J5J5Nj5
2517A092j0L0K0%l5l0n%j0j0j0k0Nk0j0j0j0j0J5J5L5L0J0j0j5k0N%j0J5J5K0K0K0j0%j0n
2515A077j5j5nnNj0m5l5n5l5j0N%Nk0j5l5m1l0l0j5NJ5J5L0L6%k6l0l0%K0J5M0N1M5L0%j0
2512H82NK5K0nn%K5K0j5m0m5j5%%%%K0J0j0m5m0m1j5j0j0NNj0nnnj5j5k0%%k0m0m0k5k5j0
2509D86j0NNK5K0J0J5J5J5k5m0o0l5k5NM5M0M5K5L0K5K5Nk0k0j0nJ0nj5j5j5J0K5L0K0J0%
2507F46%%K5J5nl0k5m0l5l0l5m0k5k0%j6k0k0k5j5NJ0J0k0j5n5n0p5n5l0j0j5j0NNNNJ0J0
2504C5K0K5J5J0K0J5J5K5J5J5K0K0K0J5L0K5L0K6M0N0O5L0L5L0N5L0J0k0j0nj5j0nJ5%%j5
2501F76k0J0Nj5k0k5n%%%J0%%k5k5j0j5j0k0nj0l5o0n1l0k0m0m0l5j0Nj0k5k0J0J5J5NNNN
2499A85nnJ0L0L0J0%j5J0N%%j5j0J0J5%%NJ0J0J0%%J0J0NJ0j5N%K5K5J5nj5%NJ5J1J0NN%K5
2496D36NnNNnl0j5nK0J5%j0j5k1nJ0J6K5K0L5L0K0K0NJ0NNk5k0k0k0k0NN%%nJ0J0J5N%%J5
2493E31J5N%j5NK0J5N%j0nJ0Nnj0N%Nnj0N%%n%j0l0k0j5%nnj0j0L0L5J0k0k0%Nk0l5j5j5j0
2489D01j0k1k5k5k0l0l0j5j5l5l0k0k0nj5nJ5K5N0L5L5J5J0N%NNJ5J0K5K5Nj0k5k0%J0L0K5
2487C70L1%%%nnK0K5K0%j0k5l6l5nnj0nj0J0k0k5l5j5j0J0NN%k5nJ0%NnK5L0L0J5J5K5K0L1
2484D11%%J5J0J0J5J0J0NJ0J5J5J5NNK0K5K0L0nK0L0K5J5J5nj0J5K0J1j6j5j5%j0j0nj5j5
2481F76j0l0k0j5m0l5j0nJ0nj5j5j0j5N%J0J0k0k0k0j5NNJ5j0j5k0j1J1Nk1j5j0%%nnj5%K0
2478C45M0M1K0nl0j0j6j5k0k0j5%%j0J0K5%Nj5j5J0J5NL0N1L0J0N%N%%K5K0K5J5J5J5J5J5
2476F21J5J0k0k0NJ5J0J0j0k5l0k0l0%%J0J0j5j0j5%K0j0%%j0J0%Nnn%%J5J0nJ5%%%%k0k0
2473E11k0j5nnJ0J0J0J5k0NK0K0K5J0K0J5K5K5J0J5nnl5l0m5j0J5J5nm5n5l0j0nNNJ0J0nk0
2470D36%%NNnnJ0N%N%%NNJ0J5NJ0N%J5J0k5k5j0j0%%j0j5j0K5L0nk0j5%%j5m0l6k0%%NNNN
2467C55J0NJ0NK1K0K0K0%NL0L0M0K5J0M0K5L0J0L5M1K0j0nJ5M5N0N0L0J0nl0l5nj5j0j5j5
2464H62%%nl0l0l6l0j0nl0m0l5%%K5K5M5M5J5j5l0nK5K0J6J0%k1k5j0L5L6L5L5K0K0j5j0k5
2461H62k5j0J0J0Nj0m5n1m5%M0M1L5M0L5J5K0J0J0K0K5NN%Nj0j5%%%j5k0k0j5j0l5l5j5%N
2459H22j5l6l5k5k0nn%L5M0M1K0K0L5L0K5nk0k0J0J5nk0l5j5NK5N0M5L5J5K5M0K5J0j5j0l0
2456A052l5k0l0l0k0nj0m0m5j0j0nnk1j5k0NK5K1J0j5%J5J5J5%%j5j0%L5M0K5n%%NK0Nj0n
2453I07K0K0J0J0j0j0j0J5L0N0M5K5J5J0J0NJ5J6L0K5M5K0J5J0%Nj5j0k5m0m5m1j0j0k5l0
2451A072m0m5l0l5l0j0%k5m0m0m1j5j0j0%%NNj0j0k0j5l0k0k5k5j5k0j0J0J0J0J5J5J0j0n
2448E66%N%%%%%j0J0%%j0%NNnnJ0%J0J5j0nj0j0j0j0%K0J0NK0K0K5K5J5j5k5l0k0k5nJ5M5
2445F21M5J5J5NJ0J5J5J5J5%Oj1k5k0m0l0l5k0%k5k0j0j5n%k5k0o5o1m5j0J5J0K5K5J0J6J5
2443D11J0J0NK0K0L5L5L5L5K5K5J5J5NL0N6O5K5nj5j5NNj0nJ0J0%k5l5l1k5k5l0l5l0l0k0
2440E71k0j0j0%K5K5L0K5L0j0j0k0NJ5M0K5L0L0K6N5M5K5J5nn%K0%j0%NJ5nnJ0J5J0Nj0k0
2437I57nNk5m5k5J0Nj5m0j5j0%j5j1l5k0nK0J0Nj5k0l5m0l0k0%L0N0N5K0j0m0k0j5J5K0J5
2435G06J5%%j5j5%%%j5k0J0J0%%%%%j5j5k0nJ0J0j0J5K0L0K0%nl0k5j0j0j0nj0J5J0J0J5N
2432F66%%NN%N%k0k0k0k0k0k0k5j5j0J5Nk0k0K0J0j5k5j5nnj5j0%k5j5NJ5K0K5K5Nl0m5m1
2429C70k0k5k5j0K0J5J5K0%NJ5J1J5J5j0j5%nK0K5M0M5J0nNK0J0J0%Nn%j0j0j0l5k5k5k0k5
2427D11%NJ5J5K5N0M0K5%%NN%nj5j0j5k0J5J5L5L0%%k0%J5M0M0K0J0j0m0l5m5m0l5l5k0j5
2424D56%J0K5N0K0K5nk5l5j5k5k5k0k0%%J0J0j5NJ0J0%%j0j0%%j0nJ0J0NJ0nnK0J5J5J5J5
2421E16J5J0J0J5J5J0j5k5l0l5k0j5NK0L0J5nk0j0l0k0k5k0l1k5%K0J5K1M0L5M0L5J0l0m0
2419D81l5k0J0%Nj5j5nK0J0J5nk0nnJ5J5%%K0J5K5K5%%k0j5j0nj5j0j5j5N%N%%NN%%nJ0J5
2415D66Nk5n5m6k0J5K0L1%k1j5j5K0K0K6j5j6j5NNN6O0O5L0K5K0J0J0NN%%%N%%J0j5j0J0J5
2413F71J5k0j5j5j0j5j5j5k0l0NK0K0J5j0k5k5%K0K0K5%K5J5%k0m5k0k0j0l5l0l5j5j5J0N
2410D06K0K5N%j0j0nJ5J0l0n6n5k0nNJ0K0J5J0%K5K1J0J0nj0J0NNNj5NK0K0L5K0j0nj0j0%
2407D76%j0%%k0j5k0nj0k6l0j5%J5J0k5m0j5j5%K0NNK0M0N6L5J0j0j5k0j0J0J5K0J0K0L0J5
2405E11%k5j0j0j5j5j0nj0k0oJ6K0%NJ0NNJ5J5J0nnj0NK5K0n%j0K0J5J0K5M0J5J0NK5L0K5
2402G21%k0j5j0K5M5L1j1l5k0j5j0l0k0k0j5k0k0%J0Nj5j0%nJ0Nj0j5j5NK0K5nk0m0k5k0J5
2399D76K0M0K5Nk5k5nK0K5Nk5k5k0K0%k5m0k5j0j0NNJ5j5j5j6NK1K5NNNJ5J5J0J0NJ0Nj5k5
2396D76k0k0J5K0M0L0J0J0j5k5%L0L0J0NNNK5J0nJ0NN%%J0K0Nk0j5j0NN%%j0j5j5m0k5k0j0
2394E21j0J5J5K0%nk5k0k5J0K5K0J0j0j5NJ0%J0NNNk0%nJ0NNJ0J0K5K0J5NJ0%%%j0nnN%j5
2391F26j0NK5%NnnJ5K5J5J5L0K5K1%nnJ0J0NNj0%%NNJ0J0J5n%%J5J0j0J0J0%Nj5k0K0K0K0
2388I02Nj5%J0NK0%NNJ0J5nk0k5j0k0k0j0j5%j0nn%J0%k0k0NK5K0j0nJ0J0J0J0k0l5l0j1%
2385G66J6N%J0J5K0K0%NJ0J0K0%k5m5n0k6%%%j5m0m0l0l0%%K0L0Nj5l0l5k5%n%k0k5j0J0N
2382E01j5j5NJ5M0K5K5K0K0J5j0j0J0K5L0%J0K5K5M1J5%K0NL0%j5NJ0J0J0l0k5j5NK0K0K5
2379H72%k0k0k5%%%l0l6l0l0j5%K5K0j0k5l5j0nJ5J0L5J5K0nn%nj0nj0J0j5nn%nj5j0J0K0
2376F66K5K0nk0l0l0k0j0J0J0L5M0J5Nn%%J5J5nnnK0L6J0j0l1l0j5j5nj5k5k5j0J0J5J0J5
2374F56K5%k0k0k0J5J0j0k5nJ0K0j0N%nNNNj5k0j0%K5J5j0l0j5k0%l0n5n5n1l5k0j0j0J0N
2371C10J5j0k0k5m5k0l0k0k5j5NNj0j0nj0k0k0j0j0k0k5j0nJ5J5K0L0K0M0K5%%nJ5J0%nN%
2368A55K5Nn%J0J0%%j5j5l0k5nnK0K5L0%%%k0m0l5m0j5J0L0L5K0K0M5P5O0O6L0j0k0j6%K1
2366C96L0L5K5K5L0L5%%nJ0M5M0K5L0k0k0k5l0%K0K0%%nj0l0m5m5l0l5l0l0m1m0k5k5k5l0
2363B20m0l5NJ0j5j0n0k5K5J5M5K0K5K0K0M0L0K5J5J5J5J0%%j5j0K0M1L5j5m5n1k0J5K0K0
2361C75K1K5%k0j6OJ0J5NNJ0J0J0J0j0j0nj0k0k0%oJ1nk1k0j0nnnj0L0J5%%%J5K1nk1j0j5
2358C45j5j5k0J0J0L5L0J1%k1k0l0k5k0%j0K5K5K5N%%K0j5l0l0l0l5J0J0J5J0K5M5L5J6K5
2355D16N0L0L0J5%k0l5m0l5l1j0%%%Nn%J0L1L0J5nnnn%nk0j0%n%l1l5l0j5k0k5l0j0nj0nk0
2352A60j5nn%k0j0j0j0j0nj0nnJ0J0%%%%%%j0k0j5j5nJ5J0K0%K5M0J0J0J0L0NK0K0L5J0J0
2349B75J5K5NK0J0L5L1J5j0j0j0%L0%k0j5K0K5K5J5nNNL0L0%N%%K0K0J0l0k0l0j5k0j5k0k5
2347D26l5l1l0l5k0J5L5L0K5nnk0k5J5J0K5K6K5%%nn%J0J0K0K5NJ0K0K0K0%%k0m0l5n0k6j5
2344C70j0nK0K1%nJ0K0K0J5M0L5K0J0J0M5M0j0j5k5k5j5j5j5j5J0NNJ0%nJ5J0K5K0%nNJ0J0
2341F36K0J0J5J0%J0J0NJ0NNk5k5k0j5%%n%%%j0nNN%K0K0j5k0%NL0j0k5m5q0n0m5k0k1k0j5
2338C50n%j0j0j0j0%NN%%%l0k0n0m5j5j0NN%j0K0J5j0j0nnk0k0j0K0L5M5%Nk5l0k5l0k0j5
2335F0nnJ5K0j5j0j5k0j5K0L0L0NJ0j0j0j5j0J5J5J0J5J0L0K5J0k0j5nn%nK0K5K5L0%l0m0
2333A70m5k0k0%%NNnnJ0NL5L0L5L5L5N5N5N6M0J5J0J5K0K0K5K5N%j5j0k0k0l5%K0M0K5k0n5
2330E21n0l5m0j6J1on%J1K0%%%J0L0K0J5%j5l5m0k6%NNK1J0J5J0%l0k6nNK1J5J5nnk0k6k5
2327C50l5nJ0K5K5K6K5J0J0k0k0%Nnj0%%%oj5j0J5J6L5J0j5j5NNJ5J5%%J0J0J5nj5NL0M5L5
2324E76K0Nj0j5j5j0K0L5L5Nk0j5N%NK5K0j0j0%%nnnn%nnk5l5j0n%j0l5n5l5j5J0J0j0k1k0
2321C60j0n%%NJ0J0J0J1J0J0j5j1j5K1J5K0J5n%k0%J5J5nl0j5NK5%j5J0K5M5N0K0%%k5k5l5
2319D76m0l5m1k5l0j5k0NK0j0nnnNJ0J5J5NNJ5J5Nk0nnj5l5k5k5k0k5k5J0K5K5K5L0J0%k0
2316B65j5k0J0K5K5K0J5%nj0J0J5J5NNnnK0M1M5L0nn%j0NNnnm0k5j0J5K5%l5l6l5m0j0J0n
2313B80j0k5m5nnJ5J5J5J5j0j0NK0J5J0j0J0J5J5Nj0j5j5%j0%j0nj0J5J5N%NNK5N0M1L5NN
2310D46%NK0K5K0k0l0l0%K0K0%k0m5l6j5J0J5j0j0N%J5nj0%k0k0l0m5p5l5j0j0%NJ0J0j5m0
2307I5n5l0k0nNK0K0K0K0J5K0J5J5K0nn%j0NNNj5k0j5NL0K0K0J0J0j0j0NNK0K0J5J5j0j5j0
2305B20k0j5j5k0N%%J5NJ5J5NNJ5J0J0J0J5K0J0NL0K5J5nnK1K0K5J0J0J5K0j0j0NL0K5j0l5
2302D86l0l0j5%%K0K0J5K0K5K5J5k5l0l0k5%nk5j5k1NNON%k1j5k0j5k0k0j0J0%j0j0%%n%k5
2299B35k5k0k0l5nnK0J0J5J0j0k5n5n0j0NNJ0J5j5j5j5%M0L5M0J5n%NNK0J5J5J5J0NJ5L5J0
2296B95J5J0j0j5k0k5k5j5j5j0J0K5K0N%N%K0K0J5K0%%J0J0J5K0J1NNK5L5J0J5K0J5K0K0K0
2294E81J5J5N%j0j5l0l0k0nNNk0k0%J0%nk0k0%nj0j5k0k1nJ5nnnl0j0j0J5J0Nj5NN%%NK5L1
2291D01L5Nl0k0oJ1L0K0J0nk5k5k1j5j5k5k0k0k0j0j5k0k0k5k5nj0nj0nj0%%j0j0NJ0NJ0n
2288A10nNK5L5K0N%nk0k0j0j5k0k5J0M5M5J5j5j5nj0NJ0j0k0nnJ0K5J5K5%%K0K0K5J0n%J5
2285B85K5J0J5J5Nj0%J0NJ0J0J1o%O%NNK0K5K0nk5l0k6%%nm0n0l5l0k0%J0J0Nj5j0NJ0J5j0
2282B20l0l5j0j5k5k0j5J0J0K0K0NNK0K0K0j0%nJ0J0K0M0M0M5K0Nn%j0l0k0NJ5M0M6J5%k0
2279D11k6k5j0j0%%k5m0o0o0k5NL5J5J5K0j0nJ0J0nl0k0k0NJ5J5K0%%k5m5l5j0NNj5j5j5j5
2277D0j0j5l0l0n0k5k5J5%K0J5J5K0K5J0J0J5J0%NJ0J5NNJ0L5L0L0J0L0K5K0K0nk0j5k0k0
2274A80nJ5L0L5L0J5nnk5k5%%K5K0J0J5N%K5L0K1J0NJ0L0L0J0nk5k5k0k6%%J6j0k1j5j5j0
2271C30%nJ0NNNJ5J5%%%K6K0K0%k5l0l6j0NN%%%nnN%j0m0m5k5%K0J0J5j5j0j0j0J0L5%%J0
2268B85J0K5NN%nnNN%K0J0l0k5%K5K0K0K1j1j0j5N%%nj0%n%%j0K0%%nnK0%%%k0%J0J0J5k0
2265C55j5K0K5Oj6j5n%j5j0J5L5M6K0Nj5NNj0N%n%%NNnnJ0Nj0nj0J0j0%j0n%j0%nn%o%k0N
2262C70%%j0j0%NNk0%%nj0%Nnn%K5L5L6nm1l0nJ5j0l0k5n%K0K0nl0l0l5l0l0l0NJ0J5K0%j0
2259A70j0%k5j5l5k0j5k0j5NK5L5L0J0K5L0K5NNJ0J5L0J0NN%NJ5J0J5J5J5j0K0J5M1L5J0j0
2256D61k5k5NNJ0K5K0J5%%%%nnj0j0%n%l0l5l6%K0J6K0J5J0%K0K0K0n%K0J0J0k0NNJ0Nnnn
2253E21nn%k0NNNj0J5J5J5Nj5k0k5k5k0l5l6l0nNNk5k5k0%%%%J5K5K0K5K0K1%j6j0%k5j5k0
2250C15nnj0nJ5J0K5NNj5k0%%%NNnk0%K5K5L0%K1K0J5L0L0K5%nj0j5l5j0nj5k0l6j0%j5nn
2247C35NNnj0NNK0K0K6K0NK5L0K5j5j5nj0K0K5L0L5nnnnNJ0j0j0%J0K0K5K0J5J0J0NK5K5K5
2244G41K5j5l0l0l5j5NK5K5j0k0k0k0j0l5l0l0l0l0nJ0K0K5K5J5nk5m5n5n6m0nL0K0K1K0%
2242D11nnnj6k0NNNj5k5l0j0j0j0j0j0J5J5J5%NK0Nnj0nnj5j5nn%nk0k0k0j0k5NM0L5L0%j0
2239B65m0m5m5l0l5l5l5NK5M0L5K0nk0m5l5j0%J0n%J5J5K0K0%%k0k5j0%K5K0K5K5J0j0NN%
2236A35NnJ0J5M0L0K0K5J0L5M0J5nJ0NK6J0N%%Nj5j5n1l5%M0K5K6NNJ5J0K5L0%k0k5nj0j5
2233D21j0j5NNNJ0j0J0NNK0nnj0j0j0nJ5L0J0k0k0j0j0J0J5%j5k0NJ0J0%l6n5o0l5J0J5%k5
2231B30NK0K0%J0K5L0%Nj0j0J5J5K5Nnj0j0j5J0NNl0m0k0%K0J5J5j0k5l5l5k5k5n0k5%NJ5
2228A15J0j0j5nj0J0j5j0j5N%%NnnNNnk0j0j0J0J5L5L5K5Nk5k5l5l5k5NK5M5N0N0L5J5Nk0
2225B10j5j5j0J5J5J0j0J5N0N0L0Nj0k5m0l5k0NJ0NJ0Nj0j0N0M0L5%j0j0j0j0K5K5J5nj5K6
2222C91K0L0nK0NNK0J5NNk0k0j0j0j0nj5l6k0k0nj0j5j5j5j5j0j0j5J0j5j0%nJ5J0K5L0J0
2220C05J0NM0M6N0K0l0n5o1l5nNJ0NL0K5K6J5n%nNN%%nnJ5K0J0j0k0j5%%NK0K5L0nk5k0k5
2217D01k1m0l0nj0nn%j0nj0J5n%nj0J5J5J0%%J0%K5NNj5j5nn%%NJ0K0J5J0NJ5J6J5%k0%%%
2214C91%j1NK6J5j0J0J0J0J0j5l0k6k5l5l0j5j5%J0j0%j5NJ0%j5k0NNj0j5n%J0J5K0J5L0N
2211C05K0J5%J0k5N%NNk0j5j5j5j5m0k0j5Nj0%J5K0L5L0%j5j5NK0NnnNJ0nj0N%%n%n%j0J0
2208B65%%j0k5l0l0k5k0K0L0K5K0K0j5j5j5J0J0NJ0J0Nj0j5J0%Nnn%%L0L0L0K0%Nj5j0j0j5
2205B90k0k0j0j0K0J5J5J5J5J5K0J5j0j5nnJ0j0j0j0l0k0j5L0J5j0k0k0nJ0K0K0J5K0N%N%
2203C25K5K0J0J1J0NK0K0NJ0nK0J5K0%NJ0j5%j5k0k0nJ5J0J0j0m0n1m5l0k5j5j5%%J0K5L5
2200C25L5K5OJ0j0oj0J0J1NNn%J0J5J5J5NJ0n%K0K5K5L0J0J0J5J0J5M0L5K0j0n%NJ5K0L1L0
2197H07%J0%%nnnk5k6k0l0o5p5p0m0k5J0J0J0j5n0n1n5l5j0J5M0J0J0j0l0k0j0nJ5j0NNk5
2194B30k5k5k0%K0%k5k5nNN%NJ5K5K5K5j0j0nnK0K5K5%N%J0J0J0J0J0NnJ5L0J0nNJ6J5K5M0
2191D76N5L0NNN%n%nn%%J0J5K5NL0N0N0N6J5K0Nnnk5j5m1n5p0o5n0m5k5j0%NJ0j0j0k5%NN
2188D11nk6l5m5l5l5k0nk0j5J0L0L0J5nk5l5l5j0nj0j0j0J0J5K0L5K0J0j0j0j5j0J5K5K0N
2186B40J5%K0%J0l0l5l0k5N%%%nj0k0k0NJ0L0L0Nj5k0J5K5L0M5N0L5L1J0J0J5J0L0L0M5M5
2183E86O0N5P6P5P0N0K5%j0n0p5p5o1k0k5k5k0k0m5m0k0k5j0j0NNl5l5NJ0NJ0%%NJ0n%j5j5
2181D16nnm6m0j5j5J5J0L5K5L1L0%nn%L0L0J0Nj5k0k5l0l1l5j5j5%%J0J0J5K0nn%nNNNNnn
2178C65j5k5j5j5%N%Nj0nj0J5L0L5M1M5M0K5j5j0j0J5NL5K0K0J0L5M0L5K0%J0N%k5k0%NNj0
2175F81j0J5J5K0J5%k0nnJ5K0J0J0n%n%n%n%k0J0n%k5k5j5j0j5j0j0j0j0j5j0j5j5%%j0NK0
2172E56K5%%j0j0Nnk0k0k5N%%k5j0j0nj0%j5k5k6nJ5O%k1k0k5%J5K0%J0j0nNj0%J5J0J0nn
2169C75nnnK0K6%nj0j1j0N%J6J0j0j1n5k5nK0L5L0J1J0%j0NNJ5n%n%K0L5L5J0j5l0l0k0j0
2166D01n%j6k0j0nk0l0k5l0nk5m0j5nK0%NJ5%%J5J5J5K0J5J0J0J5K0%j0l5l5l5l5k0J5J0J0
2163A90%%J0J0J0J0NNJ5J0K0K0%%j0j0nnN%j5j5nn%N%%n%K0J5L5M0K0J5L1L0M5N0K0J5j0j0
2160E56%nNNj0j0NNj0nn%j0l5j5j5k0Nl0k6l5m0k0k0l5l5k5l0J0Nnl0k0%J0J0j0j5l0k5NM0
2157I0M5K0J5K0j0j0j5j0j0j0nj0nJ0L0O5N0L0%j5%L0K5L0K0K6L5J0j5j0l0nK0L5M0K0j0j0
2155D86nj0%NNK5K0J5J0j5N%nnk0j5J0J0%%NL0L0K0n%j5j5j5%j0j5j5j5NN%%j0j0J0Nj0k5
2152D66m0j5J0J0K0K0J5J0Nj5%J0NJ0J0J0J5J5%L0J5j0j5l0n0m5l5j5K0J5L0nm0m6j5j5%%
2149C50k0%K0K0M6J5%k0m1m5l0nK0M0L0L1L0K5L0K5nnj5j5j5J0J5J5NNN%j0j5l0k0k0k0nl1
2147C70n0m5l5j0l0k5m5m0k5J0K0%NN%%nn%N%%j0Nj0NJ0j5nnNNnk5j5J0j0j0j0nJ5K0M0L5
2144A25L0K5K5K5J5nj5j5j5j5NNJ0J0K0%NNJ5J5%%Nk0nk0nJ5NNk0j5n%%n%%nj0j5j0NN%%N
2140A80J5nnJ5J0K0K5J0L0K0K0K5K0J1J0J0J0J5K0NNJ0L5K5K0J0L0M0%%%%n%n%%j0j0j0j0
2138E86n%j5j5j0J0j5j0k5n%j0%%j0j0j0j0%nNk0nn%nj0j0j6j5k0k0j5k0j5k0%%J0J0J0N%
2135B85%NNj5j0l0nNJ0k0k0NNj5j5%%j0j0j0K0J0J0j5j0j0J0K5L0J0J5J0J0J0NJ5K0j0l0l5
2132B50m0j5j5k5j0K0J5%k5%%nnnnnnnnnnj0k0nJ0L0L0J5j0k0NJ0NJ0L0L0L0J5k5l0j0K5K5
2129B45J5nj0j0j5m0m0nJ0L5L0J0J0J5K5K5J0NN%nnj0nnK0K0J5K0K0%%J1K5M0M5L0%j5k0j5
2126D81NL5M0J0J5J0Nnk5nnJ0j0l5l0l0j0k5l0l1k5NJ0NNJ0%J1NN%j0oj5j5N%M1K5j0j0nJ0
2123D11K0K0%j5l5l1k0k5j5j0N%J5J5J0J0J0J0j0j0%nj5k0j0J5J0J0%nJ5J5J0j0k5l5j0j5
2121B80l5l5l0%%%k0j5nn%%j0J5L0K0L0L0N%J0J0J0J0%nJ0K5L0K5K6K5Nk0j5j6ONNNnk6k5
2118C50nK5K6%Nk1k0l0k5n%n%l0k5l0nJ5J0K5K5L0N%k5j5k0nnK0L0K5K5nk5nnj0nj0j0nK0
2115B85L0L5J0l5l0j5j0j5%j0K0K0NJ0nnJ0J0Nj0l0k0k5%j5J0j0l0m0k0NL0L5J5k0l5n0n0
2112E5nJ0M0L5L0L0J5%j0k5k0NK5K5K0K0J5J0Nj5k5l0l0m0m5k5J0NK5K5K0K5Nj5j5k0N%J5
2110A55J5J5nk5j5l0k5k5k5nnN%K0K0K0J5%j0j0k0J5J5M0M5J0k0k5%%%j5j0l0l0j0j5J0J5
2107F0J5K0%k0k0k0j5NJ0J5%%J0J0NNk5k5k5k0j5j5NK5L0K5%NL5N0O5L0J0j0nnnj0J0J0J0
2104B30J5j0j5j0K0L5L0K0M5K5K6J0j0j0j6O%N%J5K0j0l6l5l5k5k5nj0%nNN%%k5k0%%J5J5
2101B40%%l0o5o0k5n%Nj5j5l0l0k5nJ5N%n%K0K5nj0l0l0J5L5J0j5j0j5K0J5L5L5L5L0L0Nj0
2099A40j0j0J5J5Nj0l5j5J0Nj5N%nj0J5J5K0J5NL0K5J0j0K0J5K0K0K0J5%L0M1P0N0J0j5j0
2096D96Nnj0l0l0%nl0k1l0%k5k5k0NJ0Nj0nK0J0nm0m0k0%L0J0J5J5J5%K0L0Nnk0NN%NJ0%j0
2093C30j0j5J0J5k0nj0J0L0L0J5j0j5nJ0NnN%%%nnnJ0K0Nnj5%nK0L6K5J0N%%NnJ0NJ0Nk0j0
2090D56j0%nnj0j0j0k6k0l0nNj5l0l0l5j5%k5j5k0j0k5k5l0nj0%k0k5k0k5k5k5l0J0J0J0J0
2087i0nj0J0K0K5Nj0j0J0J0%l0j0J0J0nl0j0L0L0J5j0nJ5NNJ0%K5J0%NJ0NL0K5M0L5Nj5nn
2084A50j5j5j5J0J0J0J5J0J0J0J0k5l0l0j0j0nj0J5L0K0K0J5J0j0%j0nJ0J5%%%NNNN%%j0J5
2081B05J0n%%N%k5l5l0k0k0l0nk0%K0K0NJ0%Nn%nnn%nn%%j0j0J0Nj5j5j5%j0m5o5l0%J5NJ0
2078a10J5K0NNK5K5J5J0K0M0M0K0J5J0K5K0J0J0NNJ0L5L0L0J0J5L1L5K0J0j0j0j5j0k0k1k0
2076C50%NNj0l0j5j0J0%j0j0nn%%j5j0l0k5k5m5m0l5k0k5j5nNJ0j5nN%J5J0NJ0K0%J5J0J0
2073H0J0J0NL0NNJ0%J5J0J0J0J0%J0%%%k0m5m5m0k0K0J5L0K0NNk0k0k0%K0K0M0J5%k5k0%J0
2070A45J0J0J0nl0k0k0j5j5nl0j5k0J5J5K5K5J5K0J5K0J0J0%j0n%J0N%nk0j0j0j5nnNNNJ0
2067A25J0K0J0j0j5j5nnj0j0j0j5k0j5j0j0NL0K0K0J0K5L0%nn%%NNJ0j5j5j0J5J5K0K0J0J0
2065B15J5J5K0K0Nj0N%j0nN%NNj5l5k0j5%Nj0j5j0j5J0K5K0K5%k5k0k0k0j5j5j5j0j0J5J5
2062A15%Nn%%nNJ0nn%%%k0l5j0J0K5J5J5%NJ5J0J0J0nK0%NNK0K5K5Nj5j5j5J5J5K0j5nj0J0
2059B50J0J0NK0J5%%%nNk0l5j5NNK5NNk0nnJ0K0%Nk0j5j0K0M0M5J0J0%j0NNJ0%%l0k5j0N%
2056C20k5k5l0j0L5M0J5n%%J0nj5k0l0k5nJ5K0Nk0j5%nN%Nj5NN%Nnj0nj0nj0k5k5%%NNnj0
2053A35J0Nn%k5k5k5k0j0j5k5l0j5K5M0K0J0J0K0K5J0K0J5K0J0K0K0J0Nj5k0NNNnk0k0j5J0
2050A65L5L0J0nl0j5k0j5NNk0k5k0J0J5%j5j5K0J0NnK0K5L0%j0k0k5nJ5K5K0L0K5J0nnj0J0
2047B55J0j5N%Nj0j5%K0J0nk0NL0L0K5K5K5M6N0N0J5k5l0l0j0NK5L0Nk5k5k5j5NL0L0J0J0
2044E06j0k0l0k5k0nJ0J5N%nJ5J0J0%J0j0j0k0%Nj0J0j0k0k6k5j0%%j5j5J5J5L0nnj0nj0k0
2042C15%k5k5j5J5L0L0J5%%Nk0j5k0j5k0k0nj0k5l0k5nk5k5nJ5K0J5J0N%nN%J0Nj5j5%Nj0
2039A25k5l5l0l5l0k0%N%J5J5K0%J5J0J0j0j0j0l0l0k0J0J5nn%K0J5L5L5L0K5K0K5NNnnNj0
2036A45%%K5%j5j0%J5Nj5j5j0%N%nnj0k5nN%%n%k0k5k5j0J0Nj5k5k0j0J5K0K0J0J0J0J0%%
2033D0J0K0L5K0nk5NNk5k0l0j0j0j0J5J5%k0k5j0K0J5J0j5k0m0l0k5j0Nn%j0l0j0j5nnK0J5
2030a60J0K0J5K0K5N%nJ5L5M0M0K5J0nk5j5j0%J5M5M5M5M0K5J0j5j5NK5J0J5J5J5L0K5J0O
2028C91j1j0j0l5k5nj5j5j5NNNj0n%N%j5j5j5nn%k0k5k0j5NK5K0nnnK0L5L5J0j5k0k5nnN%
2025A90J0K5L0%k5k0j0j5k5k0k5n%%j0J0J5J0%j5j5j0%NL5O0L5K5J0J0J0J0j0j0j0j0j5j5
2022B25J0NJ5j0nj0J0J0J5j0l0k5k5l0j0NN%l0l0k5%K5K0J0j0nJ5K0K0nk5k0k0k5k0l0%nn
2019@j5j5j0j0n%J0nJ5M0L5J0NNnnk0j5k5k5j0J0NJ0NNJ5J5J5nnnJ5nNN%%j0J0K0K5k0j5J5
2016F5L5K5j0l0k5j0nnn%%%%nj0%NK0Nj0j0k5nJ0J5K5N%nJ0%NK5NJ0NNL0J0%%j0%j0NL5L5
2013B10J0j0J0L5L0L5Nk5nj0%k5k5%j5j0j0j5j5j0NNk0j5nJ5NNnn%j0J0J0J0N%n%%NNnj0k0
2010A40j5%nj0j0j5J5L5O0M5L0J0J0J0J5J5J5J5J0J0J1J0J0%j0NNNN%%%%K0K0K5K0l0k0k0
2007D36j0J0J0J0J5j5j5l0l1n5m5j5J5N%j0j0nnJ0Nn%j0%NNj0j0k5k5k5k5j0nn%%J0K0K5J0
2005A90l0n5m0nJ0%nnnL5L0M0M0%%j0j0J0J5J0J5J0J0L0L0%%j5j0j0nnK0K5L0K0%j5j5nj0
2002C15NNK5K0%k5l0l0j5k0j5NJ0J0%%J5j0k5k5k5k0nJ5K0%j0k0J0J5J5%j0j0j0j5nK0K0n
1999A95j5k0j0j0j0j0nnnk0l5j0N%J5K0L5K0j5j5%%NNj5j5k5j0J0J0%nnj0nn%%j0j0nJ0NJ0
1996D0NJ0K5NNNNNnnJ0J0%j0k0k5j0nj0j0NK0M5M0L5L5J5J5%%nnn%n%nnj5j0NK5K5%Nk0j0
1993B10j5%K5J0Nj5j0j0j0nK0J5nj5j0j0k0j5j5j5k0j5k0J0NK0J5K5K5J5j0j0NNNj0j0NNJ0
1990A70J0J0J0j0J0J0K0nk0j5j0j0%j5j5l0k5k5J0L5N5N5M0NNJ0%J5J0J5j0k0j5nj0j0j5j0
1987B20j0nK0K0K0J0J0J0J5L0Nk0j5k0%NNJ0Nk0j5N%J0k0m5k0j0j5j0NK5K5j0l0k5k5k0k0
1985A00k5k0nj0nnj0nnj0%%j5J5K5L0K0%j5k0j5NL0K5K0J5L0J0j5j0nnJ0J5K0K0NJ0J0J0K0
1982B45K0j0j5j0j0nnj5j5N%K5K0K5K0%NN%%%%%%%J0J0L0K5%k5l0l0J5L0L0%j5k0k5k5k5k5
1979B15l5l5k5J5J5K0J0J0J0J0K5K0K0nj0NJ0J0j5NJ5nk0j0k5k0NK5K5L0j0j0j0j0K0L0L5
1977C40M0%J1ok0k5k5j0j5j0j0NJ0K5%Nj5k5%J5J5j5j5nK0K5K5K0%k0k5k0k0K0M0J5j5k5k5
1974B85%K0L5L0%l5k5k5k0k5l0nN%K5L0L0L5M5J0OJ0J0J5j5j0%J5J5nnnk0j6m0j5nnNNJ5j0
1971C30j5j5n%%%j0k5j5j5j0J0%Nj0l0j5k0nj0j5j5j0j5nj5K5K0M0K5nk0l0j0J0J5L0Nk5k5
1968A25j0N%%NNj0j0j5k0nj0%j0j0j5j5%K5K5M0J5Nj5%N%N%%J0j0J0J0J5M0J5J5J5J5J5J0
1965B75J0J0K0%J0J5j0j0k0m0k0j5j5j5j5NNNj5j5k5k5J0K0L0Nj5k0k5k5l5nnnN%J0NJ0J0
1963H5k5l0nn%nj0J5K0%j0m0m5k5NNn%J0J0nnJ5J5K0K0J5J5J5J5J0J5%N%NJ0J5%%NK5NNNJ0
1960A80J0NNJ0N%J5J0J0NJ0J0j0NJ5J0%nnj0J0NNk0k0nL5K0%%J0N%j5k0j5nJ5L0N0K0nk0j5
1957C40j5j0nJ5L5L1M0J5nk5j5NNj5l1l0l0l0j5NK0K0Nj5k0NK5K5J5nnnJ0nl0k5m0l0k0NK5
1954B20K0K0%j5j5j0J0%%j5j5nn%L0K0NNj5k0j5k5J5NNk0m0k0NJ5J5j0j0J0Nnj0%K0M5M0K5
1951B65j5l5l0j0j0n%K5K5NJ0j0j0nj0J0J0J5J5K5K0Nj5l5l0l0l0k0k0n%j0j0j5j0k0nK0K0
1948G5n%j0j0N%K5M5M0K0J5%%k0j0k0NK5K0K0%K0J5K0J5J5J0j0j0j0%%j5j0j0j5j5k0j0j5
1946A75k0k0nj0j0j0j5j5j0%nnj5%J5%j0j5k5k5k5nnj0nJ0K5K5K5K0%k5j5j5j0k0j0j5%J5
1943f5M0L5J0j0%J5M0K0K0K0J0J0%%K5J5J5k0k0k5J0J0%nj5k0J0J0J0J0NJ0J0J0K0J5N%N%
1940B35K0K0N%nj0J5J5j0j0j0j0n%%nj5j0K0K0J0J0k5m5l0%L0L0K0K5j5j0j5j0j0nj0j0J0
1937B10%j5j5NL5L5%k5o5n0l0k0k5J0J0L0K5M0L5j5j5k0k0K5L0L5Nnj0%%k0k0NNNJ0J0k5%
1935A70nJ5J0J0J5J0J5%NK0K0NNnnn%%nL0L5n%m0l5j5j0j5J0NNk0NJ0NJ0NJ0K0J5nj0l0m0
1932B15m0k0k5nJ0J0J0nK0L0Nj5j5%Nk5j5nj0J0L0K5L0K0nk0k0j0J0L5J0NNj0j0%%%%%NNN
1929B45NK0nnN%nnJ5K0nl0l0%Nj0j5j5nnj5j5j0j0k5k0j5NL0K5J0J0n%L5L5K5j0k0%n%%%N
1926B10L0K0K5J5nk5m5m5l0nJ0K5K5K0Nk0j0j0K0J5%j5k0k0%J0J0J0J0nk0k5%nnj5j0j0%j5
1923A00j0%J5L5J5k0k0j0J0J5J5%k0k0k0nnj0j5K0N0M0M0NN%NNJ0NNj5j5%K5J5j0nj0j5k0
1920A90j5k0J0K5M5K0nl0m0k0nK0NNNk0k0l5m5k0j5NK5M0L5L5%k0j0j0%%K0J5%%J0J5NJ0j0
1917B00j0nK5M5M5K5%k5k5j0Nn%j5j5j0j5k0k0j5%J5J5N%K0J0J0Nn%j5NNj5j0%j0l0m5j0K0
1915A25J5L5J0%n%%k5k0%K0J0j0j0j0J0j0%%nnJ0J0n%%%j0j0k0k0k0j0j5j5%J5J5K0%K5J0
1912A05J0%K0J0k5n%J0J0%nNNJ0J0nj0J5K0%j0k0K0K5nk0%J5J5J0J0%nj5k0NN%%j5j0j5N%
1909A55N%%%%k0nJ0J0J5J0j0j5j0nnnJ0L0K5K5J0j0nj0nK0K0K0%k5l5%%nk5k5j0j0J0NJ0k5
1906A25j0J0K0J5nj0j0j5K0K0K0j0j0nj0%%J0nn%nJ5J0j0j5nj0NNJ5J5k0j0nnJ0NNJ0j5nK0
1903A55L0J5k0%K0L0J0j5j5J0J0%Nnj0j5j5J0J5K0K0k0j5l0l5%%J5J0J5K0nj0j0K0M0L5NN
1900B95nnJ0Nnj0l0l5N%J0J5j0nJ0J0J5J0N%%J0J0J0j0%j0j0nnnn%K0J0j0l0n5m5k5K0M5K5
1897B20nk5k0%Nnnj5j5%nnk0nn%%j0j0%nJ5J0J0J0%NJ5J5K5K5L0L0J5J5L5L0J5k0k5j0%%j0
1894C05j0j5J0J5K0nk5l0l0j5J0J0NJ0NJ0j0l0%%%J5L5K5K5J0nJ5J0%nNK0K1Nj5m1l5j5NK0
1891C25L5%j0J0L1K0J0j0nn%k6m0m0k0k5l0k0m0l5k0NK5%l0k5l0%K0N0K5%j0J0J5nj0j0%K0
1889A55J5NJ0J0K5K0J5nN%J0L0K0K5Nj5l0j0nnj5j5k0j0NJ0NJ0N%k5k0l5m0k5k5k5j5NM5L5
1886A30M0J0J0j5m0m0l5k5nK5K5N%NNl0k5l0j0K0J5J5K0%%J0NJ0L0L5J0k5m0m5k0%J0K0nj0
1883E5j0NJ0%K0K0K0NNNJ0j0j0j5j0l5l0nJ0K5K5K5K0J5J5%K5J0nj5k0%nj0j0j0j0j0nJ5J0
1880A25J5J5NJ0K0J5NJ0%nn%k5k5l5l0k5j0J5L0M5M5M0Nj5l5l0l0j0J0J0L0L5L5J0j5j5j0
1878B10l0k5k0nK5K5K5%n%nnj0j0%%J0NNJ0%K0NNj0nJ0NK5nj0j0%nl0k5j5j5j5j5m5m5l0j5
1875b5L5L0M5K0NN%%%k5k0k0k0NJ5j0j0j0NNJ5J0N%j0%K0K0N%NNnnJ0J5NNNL5K0K5N%k0j5
1872A85nj0Nj5j5k0%%J0K0J0NJ5nk0l5k5%J5K0K0J5K0M0L5M0K5J0j5m0k0%j5j5nj0J0J0J0
1869B50J0k0j0k0NJ5j0k0k0j0NL5L5K0K0J5J5J0NNk0l0n0m5nj5J0K0K0%k0k0NnnNK0J0J0j0
1866B10j0NN%Nnj0k0k0j5J0L0L0L0J5k0j0j5NJ5J5NNK0K0M0K0%k0k5nNJ0%Nk5k5m0m5N%nn
1863A90j0J5Nj5l0NK0K0K5Nnnj0j0J5L0J0J0Nj5j5j0%nj0j0nj0%%N%J5K0J0k5k5k5j0J5J5
1861A85J5K0L5M0L0L0K5K1%j6k0o0o5m0l5NK0K0J0NL0K0K0j0l0l5j0J5J5%Nnj0j0j0j0j0%
1858A90NJ0K5J5J5%N%%%%%nK0J5j0j0j0%J0J0%k0j0l5k0j5nj0NK5L0K5Nj0l0l0j0J0NNJ5J5
1855B30Nk5k0k0j0nm0m0j5J0L5L0J5K0Nk0k0nK0K0J0J0%k0l0l0nJ0K0J5J5J5NNj0%%NK0K0
1852B25J5J5nj0j0j0J0K5M0M0J0j0k0j0l0k0nJ5K0%j0l5k5j0J0J0M0L5K5%j5j5j5NK0J5K0
1850C40J5K0K1nk6k5k5n%nnN%%j5m0m0k0k0J5J0NJ0%%nk5j5j5J5J5%NnnK0J5L0K5J5nj0l5
1847B30l0nJ0J0Nk0k0%J0J5K5K0J5K0%j5k0k5l5m0k5NJ5K5nK0J0J5J0J0j0l0l5k5k5j0NNj0
1844I5j5nnJ5J0%%%%NNL0L0J0j0l0k5j5k0NK5K5L0K5Nnj0%%nj0j5j0j0J5%%%NNN%nNNj0j0
1841A40j5%%%J0%J0NJ0L0J0j5l0nn%%NNK0K0K0J5J5J0j5k0m0l5j5j0J0K0nNNJ5M0M5L0Nj5
1838B75j0nj5l0l5%J5J5nk5j0k0nK0J0J5NNK0J5%NJ0J0NJ0nnk0k0k5k5%nJ0j5j5j5j0j0k0
1835I5J0J5J5nk0n%NK5NJ0K0K0K5K5J0Nnj0j0j5j5j0j0j0k0j5j5j5%j0J5J0K5L0K0J5%k0j5
1833A75k0%%j0j0k0k0J0NN%J0L5J5nJ5J5Nk5m0l5m0j5k0k0j0j5j0%j0j0nn%K5J0J0K0NJ5J0
1830D0K0J5%k5J0%J0NN%%%%N%%J5L5K5Nl0l0j0j0K5L5L5J5k5m5l5l0k5nK5J5J5J5J5M0K5J0
1827A90nnk5%J5L0M0K5K0J5NNk0k5l5j0j5nj5j5k0k0%%J0NNN%%J5Nj0j0j0%nJ5J5J0%%J5K5
1824B20J0j5j0%N%k0k5%K0K0%j0%NK0J0j5nk0j0%J0nj5k5k5nj5j5J0J0L5L5L5M5K5Nj0nj0
1821B60j0nnl0k5j0j0k0k0%J0Nk5k0j0nJ5K0%k0k0j5J0J0j0j0nL0L0K0nJ0J0K0K0J0J0%Nn
1819B10j0k5l0nK5K5K5J5L5L0L0%%nn%nK0K0%Nnj0j0nl0k0k0j5l5l5k5J0%%J0K5L0NNJ0K0
1816B60K0K0J5%k0l0k5j0j0%%%K5K5Nj0nJ0J0K0J5L5J0k0m0k5l0J0L0K0j0m5n0k0%%J0NNn
1813A95nNNK0%j0nk5k5k0%K0K5K5Nnnnnl0k5%J5L0K0J0J0%Nk0n5o5p0o0m0%M0L0L5K0K5K5
1810I0%nL0L5J0NN%%%N%N%%%N%N%%NNJ0N%%J0J0N%%%j0m5n0l0%j0J0NJ5K0j0j5nnJ0J0nnN
1807A25J0n%K0K5%%J5J5L5M0K5K5n%j0j5%%j0j0j0j5%%K0J5n%J0J0J0J0j5nj0j0%%j5j5j0
1804B45j5L0K5K0K5j0nj5j5J0J5NNj0j5%j0NNNj5k0J0J0J0k0m5m0j0NN%NN%%%NJ0Nj0j0Nn
1801B00nn%J0j0j0j0nj0nnL5L0L0J5nj0%l0j0j5J5J0j0l0l5j0j0j0nnk0J0K0K5M0L5L5J5%
1798B55%K5K5J0J0J5J0J0J0j0k5l0nNN%%j5j0j5J0J5K0Nj5k0j5J0J5J0J0j0l5m5k0J5J0J0
1795B40J5Nk0j0%K0K0NNN%j0j0j5j0nJ5J5J0k0j5j0J5K5K5nnJ0L0M5M1K5Nj0j0j5NNNN%k5
1793D01m1m5k0j0nNNJ0Nnj0nj0j0j0k5j5nj0n%k5k5k0%j0j0k0J0J0L0K0K0J0j5nj0K0K0J5
1790B10J0j0%%NNNJ5J5J0k0j0J0J0J0j0%NNJ0J0J0J0j5m0m0k0J0J0%k0k5n0m5k0%%K0M0M5
1787A55K5%%%NNK0%NJ5nnnnn%Nj0j0nJ5K0%NNJ0J5%%j0n%J0j0%n%K5K0L0NNNnnnnj0nj5%J0
1784B85J5%k0m0l0j0J0K0K5K0K0J5j0j5j0%n%%nn%%J0j0j0j0%%nn%nN%%%%nL0J0%%J0K0K5
1780C20j0k0nJ0J0j0j0k0m0l5j5NL0L0L0L5%j5j5j0nk0k0j0j0%%J0J0n%nJ5L0%j5k0j5j5%
1778A90K0L5M0J0k0k0j5J5K0J5J5%Nk5l0l0NJ0K0K0K0J5k0l0nnj0j0j0k5l0k5l0%%K0K5K0
1775A80K0%nNk0m5k0J0L0J5j0j5%J0J0K5K0nl0k0%J5K0J0Nnj0j0j5j5NNj0j5k0%%%nk5k5%
1772F0K5K0K0nnK0K0NJ0%nj0j0nnnnn%J0NNN%Nn%%%J0j0j0J0J0J5J5J5K0K0J5J0n%j5j0j0
1769B25j0nnn%k0nnj0J0j5l0nJ5K0K0nnj0%nNJ0J5J0%j5j5J0J0J0J0Nn%%NN%K5Nk5m5m5l0
1766I5j0j0j5NK0M5K5nk0%K0K0K5K0K5K5Nj5k5%J5M0%%j0l5k0k0%J5j0j0nj0j5j5j0J0NNn
1763A55%NNN%J5J0J5J0K5K5J5nj5l5k5nJ0NJ0J0J0J0%%j0nk0j0m0j5J5L0K0%j5j5k5k5k5k5
1760I0J0NJ0J0j0j0%J0%Nnj0J0j0J0K5J5J5J0k0J5J0J0NJ0J0NNJ5nj0J0J5J5nj0J0K0J0J5
1758C10%%K0K5K5NON%nj1j0l5m0l0k0j5j0J0J0K5%J0J0J0J0J0J0%nn%j0%j0%J0J5n%k0%J5
1755C10J5j5j0l5l5k0k0k0k0N%%k0k0j5nK0K0K0NnNL0K0%j0j0%%K0K0K0j0%%nnJ0K5L5L5J0
1752C45j0j0j0k5k5l5j0J5nnnj0j0J0J0%j5k5j0%%j5k0j0J5K5K5J5J5K0nNJ0NK5K0K0J0j0
1749C20k0k5%%nk5j5j0nnj0nj5j5%N%%%NJ5j0NNNNJ0NJ0J0N%J0J0nl5j0j0J0NK5K5K0K0%k0
1746B85nj0n%k5j5NK5%Nnnnk5k0j5%nnnj5j5j5j5nj0L0K5j0nk0J0K0K0L5L5L5J5j5j5j0j0
1743B35NJ5K0K5J0J0j5j5j5j5j0NL5L5L5L1K0%nk1OJ0%k1l0l0m5m5k5n%nJ5K0K0Nn%Nk0j5
1740B20j0nnJ0K5L5J5%j5j5j5k0k5j0J0%N%NJ5J5%nj0j5j0nj0j5j0j0j0%J0J0J5J5n%j0J5
1738A85J5J0j0j5K5K0J0nN%J5J5J0j0nj0J5L0K0K0j0nnK0J0J0%NNJ0J1oj5k0NNnk5j0j0nl0
1735B75j0l0k0J5%K5K5K5M0K5J0J6nk1k0%j0j5j0l0j0j0j0j5k0k0nn%%%NJ0J5Nj5%%J0J5K5
1732B60NJ0j5k0j5n%Nj5l0nJ0N%j0%N%%K0%j5J0j0J0J0nj0nNN%%%%J0NK5N0K5L5K0nNJ0Nj5
1729C70%NJ0j0j0j5nnj5j5nj0%nNj0k0k5%K5K0J0J0j0l0n5l5j5NNJ5J5%k0l0k5j0J0K5NNJ0
1726A70K0nj5k0nJ0K5K5J0j5J5L5L5J0%%j0l0j0j0%%NK5L5L0J0Nn%k5j5k5j0L0L0J5J0j0n
1723C35l5l5j5K5J0nJ0J0J5j5l0l0k0j0NNM5K0%l0k5j0j0j0J5J5%%j0nn%%nNJ0%J0NNNJ0K0
1720B75K0K5K5N%m5m0l5l0j0j0nnJ5J5K0J5nnnnj5j0k0K0K0K0K5K0%%k0k5J0J5j5j0j0j0%
1718B10nj5j5nj0nj0J0J5L5L5K0j5k5k0%%k0j5l0l0NNJ0J0J0J0j0%J0L5K0j0j0j5J0J0j0n
1715A80NNnj0n%%nK5K5J0nk0k0nJ5K5NnJ5M5N0N0L1Nj0l1nnj0j5k0%nNj0k0j5NJ0%%nk5k5
1712B30l0J0K0L0K5K0Nj5j5j5NJ5J0%j5l5l5NNJ5K0K5K5L5L0J5J6j0j1k0m5j0k0j5j5j0J0
1709B55K5K5J5K0NNj0nk5k5nJ5j0m0n5l5nL0L0K5J5j5k5k5nK0L0L5NJ0NJ0j0K0K5L0Nk5l5
1707C05j0K5K5nnnnK0J5K0K1K5L0J0J0%%j0J0L5M0K5L0N0M5O5M1N0L5K0K5M0M0M0L5N5L1J5
1704A193j0k6k0j5N%%%%j0j0j0j5Nj5k0j5l0l0n0p5q1o0l5k0%k0l0l5k0k0j5k0%%nl5l0j5
1701D11%%k6m5n0m5l5l0k0NJ5K0J0K0%j5k5j0NN%K5J5K0Nj5k0l0l5j5nK0J5L0K0K5K5NnnN
1699B70Nnk5k5j0J0J0J0j0%nJ5J5j5nJ0J0NNnn%%%N%%%N%%n%N%l0nj0N%k0j5NJ0K5M5Nj5N
1695B70nnJ0%J5j0%%J0j0%NnJ0%nnj0%%j0j5%%nnNnm0%J0Nn%J0N%N%%L5K5NnNL0K5Nj5j5j0
1692C05j5nj0k0k0n%%nk5k0%K0L0L5K5N%k0j0l0nJ0J5J0%%J0K0NNK0J5j0k5l0j0%NK0NJ0%
1689C05J0J0J5nj5j0k0j5NNJ5J5j0j0%NK5%j0J0K5K5L6L5Nj5m0k1nj0l5l0j0k0j0j5k0J0k0
1686B10%j0j0nnJ5J5%%NNK5K5NJ0j0j0k5k0nJ5J0j0nn%K0J5J0%nN%J0NK5%j0J0J0J0%NNNN
1683C45NK0NnJ0%N%K1J0j0nK5J0j0nnj0j0nK0nn%nnj1j0J5%Oj1n%%Nj0J0J1J0J0J0NJ0J0K0
1680D66K0K0%J5L0K0Nk5k5NNnj0k0j5k5m5m1nK6M5N0K0J0J0K5M5L0L0K0%j5j0%nj5j0k0N%
1677F11n%%N%n%L0K5K0J5NNK5M0M6N%J5M5K5N%nk5l0n5l1l0k5l0k0j5j0j0l0j5j0j0K0L5K0
1674F36Nj0J0L5L5J0Nj5l0nj0J0j0k0j5k5l0n5l5j0j0Nj5m0l6l5NL0N6L5J0j0k5nnK0K0%%
1672D76%J5K0K0%k0j5k0k5j0nj0k5l6j5J0%%NNj0j0j0j5j0J5n%j5j5J0K0n%j0nJ5J5J0j5j0
1669C20j0NJ0j0j0nJ5K5L0J0j5m0l5k0j5J0L5NNj0j0%Nj5J0n%%%%%NN%J0%%j0j0j0J0j5j5
1666B55j5NJ5J5j0j0%NNNnk5l0j5J5L5K0J0J0J0J0j0%%%K0J5J5J0j0n%J5J5J5j0nj0k0j5n
1663C20K0L0K1j1k5J0J5K1%l6j5%%J0k0k5nj5K0J0%J0J0J0j0NJ0%%j5K0J0j0nnJ0J0%%%%J6
1660C91K0K0J5NNK5K5Nj5j5j5%%j0j0%%J0J0J0NJ5j0j0j0K0J5L0J5%k0j5%K5K5J0J0%Nnj0
1658E71J0%J5J0%j5l5l0nK0M0K5K0J5N%J0J0%NNNNJ0nj0j5NNN%N%k5n%%%NNNk0l5m0l5l5j5
1654D91j5%K0K0nj0nJ5J0L5L0L5L5K5%nnK5K5M0N%nNK6J5J5l5l6l0nN%L0K6L5J5%K5%%%NN
1651H62%%%%j0NK0nj0NNK0NJ5J5J5J5J5J5NNK5K0J5J0J0J5K0Nnj0J5j0%K5K5K6K5M5O5M0J5
1649A373K0J0NJ5M5L0J0%K0L6L0L5L5L5L5L0L5K5K0K0K5L0J5K6L0L0N5N5O0O5N5M6M5M5P0
1646B516O0M0L5M0O1Q0J00J00J16J20J15J16J10J15J25J31J95J91J80J81K00K01K15J91K05
1644E739K41K56K50K66K66L05L01L36L51L61L96M36N16N82O36P17Q17Q98J012J128J268J414
1643A8492J564J720J904K126K351K577K832L108L429L759M141M577N108N710O366P068P755
1642H4587Q417Q973R374R555R484R119Q432P464O276M943L569K211R92j5p22j128j268j203
1641A69060r93p11n02m71o72j143j879k828l945n153o357p499q442r143r610r775r690r304
1639H0943q763q085p339o552n785n053m386l810l279k807k431k096j804j549j359j173j017
1638A3655q93q22p62o97o06n46m87m51m16m01l66l31l01k95k96k76k25j86j70j71j70j46j40
1637D501j55j56j45j55j46j50j16j20j35j36j45j20j16j15j05r0q1m5o0o0o5o5m5m1l5l0l5
1635A834j5j0j0j5m0m5l5m0m0l0l1n0n0o0n5n5l0k5l0m6n0l0j5j0%j5j5NNj5j5l0l0k5l0k0
1632H32k5l6m0k0k0j5j0k0j5k0k0NJ0J5J5K0J0J0NNNnnj0n%NNNnnj5j5k0k0k0k0j0j5J5J5
1630E66J5J5J0J0k0j5%%nn%k0j5j5j0nj0k5nnJ0J5J5K0nk5n%nnj5j5%%%nnJ5nj0nJ5K0K5K0
1626E11%j0nk0k0j5j5%%%%j5k0%%o%nJ1%k1nnNNj5j0N%J0J0%j0j0nNK0NNnn%nNNK6K5%%n%
1623D21K5K0NN%j5N%NNj5j0%K0J5J5nk0j0J0L5M0K0K0J0NJ5J0%j5l0nNL0j0%nn%nn%K5K5J5
1620F51J5J5L0K0K5K1M0M5M0K5K5M5M5M0L5M0M1L5L5K5j0m0l0l0nj0J0J5j0%n%%j0J5K5K0
1617A228J5K0J0m0n5n1l5k0nn%%%%%NnK0K0K5L0N1N5N5L5L5K0M5L0L0L0L1M0K0j5j0%K5J0
1615A644J5J0L0M5M5O0N5P6Q0R0R5R6J30J30J31J35J55J81K05K41K36K85L31L86M36M56N07
1613F286N56O07O51P12P67Q37Q93R97J128J283J444J584J700J769J830J830J739J569J339
1612B9521J067P62M31J26j26l20m32m81m56l61k15p1J01L05N02P47J027J364J754K176K597
1610D0018K977L269L444L473L349L038K577J985J308N62j86r17j484j885k105k161k030j800
1609E3432j474j103o96k61J91O56J133J679K281K933L509L975M286M412M291L905L253K396
1608H8798J379K50q87k015k983l769m297m516m467m231l854l384k868k366j844j339q17k71
1606D6519K96Q77J394J855K150K321K331K161J799J299O51r5q77j644k331k913l318l549l575
1605D5351l449l228k917k562k186j799j424j083p27m16j40J20L51N06O42O82O37N41L26O0
1604B9285k51n71r08j218j478j690j845j899j905j835j704j575j418j268j128r88q57p37o47
1603E363n66m86m21l61l21k76k36k00j76j60j30j16j15j15j20r6q5o5l5k0k0l0n6n0o0o0l5
1601I52l0l0n5l0m1l5m0l0l0m0m0l0j5j0nnnk0k0k5nJ5J0j0j5%%j0k1j0k0j0j5j5j5j0J0N
1598C00Nk0NN%K0j5k0j5k5j0j5J0L5L5K0N%nk0k0k5l0l0l0%K0J0J0%Nj5j0J0K0L0Nj5j0k0
1595B00Nj5j5j5j5nnk0k5k0k0k0NNJ0J0NK0K0%%nnj0j0j0nj0j0J0K5L0Nj0j5nJ0J5nl0l0n
1593C5K5M5M0K0j0%nN%N%j5l5j5j0k5k0k0k0J0NNJ0J0J0NNj5j0j0j0NL0L5L0J5nj5j0n%Nj0
1590I0n%NNj0j0K0%j0j5j0j0k0k5%%N%NNnJ5NNnnJ0%j0nNNNk0k0%nj0j0j5J5J5NNJ5J0J5J0
1586E0%%J5L5J5K0%Nn%%k0j0j5%Nj0j0k0k5%L0L5K5J5J5j5l5l0%K0nj5j5NJ0L0J0nl5l0nJ5
1583E0J0%k0j0J0%J0NNJ0NJ0J0K0K0K0K5nnl0k5l5k0%j0NN%%%%j0j0%nn%J0J0K0%J5J0J0J5
1580A20%%j0nl0nj0J5K5K0J5%k0k0k0k0j5j0J0NNJ0K0K5J0J0j0j5N%J0%nnJ5L5J5J5%%NNN
1577B00N%%NJ0L0L0L0L0K5L1L0L0N5N0N5L0L5O0O1L5K0%NJ0K0J5N%j0K0%%j5j5%L5L0L0J0
1575I97J5j5l5n5n5m5n6n5o0n5n0n5n0n1k5k0%j5k0l0l5%%j5j5k5k5j0J5J5J5k5k0j5J0%J0
1572A45%%J0J5NNNNj0l5m0m5j5NK0K0NNJ0L0Nk0k0NJ0J0nl0k5k5nj0%L5O5O5K0k5m5l5j5k0
1569G5NNK0K5N%j5j5nn%J0k5k5j5K0J5n%NNNj0nj0nj0nj0n%%J5j0j0J5%NnnJ0J0%NJ5nnJ0
1566G0L0K5j0j0l5m0m0k0%nJ0J5K0L5K5K5J0nj0l0l0j0K0K0J0J5j5l0l0j5K5%NNJ5J5NN%n
1563F5%nNNNj5n%J5J5K0K5Nk5j5k5NK5J0j0j5j5J0J0%%N%%NNj0j0j5%%j0j0k0k5j0J0k0j5
1560c0j5j5J5K0K5j0nj0%N%K0L0L0Nk5k0k5J5N0M0K0k0j5m5m0m0nK5K0K0K0K0K0nnJ5L5K0
1558A40Nl0l0j5j0%%k0k0j5NJ5J5Nj5j0J0J5J5NNJ5J5J5J0K0%k5k5j0j5nk5%L0M0M5%NJ0j5
1555A55k0k0j5j5k0j5k5k5l0NJ0J5K0K0J0K0K0K0nj0N%J5j0nnj0j5%k5l5m0nK0J5J0K0K0L5
1552H5K5J5J0%n%%k0%nJ0NNJ0J0j5n0m0k0J5K0N%J0Nj5k0nn%%j5l5k0k0k5k5j0%L5N5N0N5
1549G5K5K5J0j0l0m5k0%%J5M0L0J0N%nNN%NNJ0J0j0k0j5nnNNNJ0K5L0K0j5k5l0j5k0J0N%N
1546A25%%J0J0%NJ5J5J0J5J5nj0nj0j0nn%k5j0j0%J0j0j0j5J0%%j0j0j0l5nL0J5j5k5nJ0J0
1543F0%k5k5%K5K5K5Nn%J0J0J0NNNJ0J0K0K5NJ0k5m0l0%K0K5K5K5J5nNNK5NJ0NK0k0l0NK0
1540B70K5J0j0k0k0j5j0l5l5j5L5L0L0L0K5L5K0N%NK0M6N0L5Nk0k0l5l0m1n5n0k5%J5L0L0
1538C15L0K5L1L5K5N0M0J5N%J0J0J5J5nj0j0j5k5k5l0l0m0m0l1nnj0%k5j0j0nJ0NK0M0M1M0
1535D46M0K5%j5l5k5l0l1k5m5j5NK0K0nk5m5m0j5%K0J5J5%j0nnk0k0j5Nk5k5k0%J0J0k0j5
1533A00j5%J5nj5%J5J0%NJ5j0%K0J5nk0k5m0m5m0j0J5K0%J0K0K0J0J0J0J0J5J0J0J5j5j0j0
1530A05NL0J0j5l5l5%N%j5j5k0NNNK5j0j0nNM5Nk0j0NL0J0k0j5k0k0k5nK5K5K0%k5k0J0L0
1527F5J5j0j0j0NNNNJ0N%Nk5k5j0j5J0L5L5K0%k0j0j5J0NK5N%nJ5J0J0%N%nj0j0l5l0k5j5
1524B0J0nj0j0nj0nj0nj5l0l5nNK5K5L0L0L5K0K0N%J0J0J5nj0j0nj0%NNJ0j0j0j0j0NJ0Nj5
1521F0%%%J0%k0j0j0%%%%j5j0j0j5%nK0J5L0L0K5Nj0nnJ5NNk0j5j0nJ0L5J5K0nk5k0nK0K5
1518A25%j5k5k5j0nNK0K0%j5j5l0l0k0%L5J0n%k0j5j0j0j0nN%NNJ0J0%%j0j0NM0K0%%nnn%
1515A5J5L5J0NK5M0M0Nl0l0j0%k0l0j0%%NNJ5J0J0%j0j0nj0NNnnj0n%Nj0n%K0J5J5J0J5NJ0
1512A35J0J5J0l5k0%J0J0NNk0%J0J0j5j5N%Nj5j5N%nNNj0%j0K0Nj5m5m5l0J0%J0NL0M0L0K5
1509A25Nk0j5k5j5nK0J5nj5j0K0K5Nj0k0j5%%j0j0k0NNJ0NJ0n%%%K0M0M5L0nnnj0j5J0J5j0
1506A60j5k0J0L5L0J5nk5nnj5j0j0nk0k5j5J0J5nj0j5j0nnJ5%nj0j0j0k0nJ0K5K0Nj5j0J0
1504E0K0K0J5J0%%j0k5m0m0j5j5n%J5K0%J0j0j5%%j0nj5%L0L5K0J0j0j5k5nK5N0L5J0j5j5
1501H5j5%K5K5Nj0j0K0J5K0n%j0j0k0k0nJ5%nj5j5j0k0N%J5J0NJ0J0J0J0J0nnnj0j0j0j0N
1498G5N%j0j0K0J5%k5j5NJ0J5j5j5%K0K0J0%%J5J0K5%j0nnK0J5%j5nj5j0j0j0k0k0nj0%K0
1495G0J0NJ5J0J0J0%N%%%NN%%%%NNNj5J0nnk5k5j5k0j0j0nnnnnnJ0j5n%J0L0%NNNNJ0NJ0J5
1492A00n%J5%Nl0k5j0nj0n%%%K0J0%N%J0J0nnn%NJ0%nNNj0j0J5J0%%N%%nJ0J0%%%NJ0j0N%
1488A25%nk5k5k5nj0n%K5K5K5Nj5k0m0l5m0k0NK0M0M0M0K5K0J0j5nK0K0J0nn%nnJ0%j5k0k0
1485A00j5Nn%k5l0NNNNnnJ0%J0k0k5nJ0NJ0J0J5K5K0J5nk0k5k5j0j0N%J0K0K5J0m5l5k0%N
1482@J0J0J0K0%j0l0j0j0%%K0L5K5K5J5J5L5L5Nj0j5Nj5j5N%%j5j5%%nj5j0k0k0k0k0J0L0
1480E5L0J5j5%K5Nj5j5k0j5J0J5K0j0nj0nnl0%%%NNj0j5NJ0K5K5J5J0J5J0K5K5J0j0k5k0k5
1477A10k5l5j0J0J0J0%NL0J0J5Nk0j0j0J0L0M0M0K5%j0j0j0j0j0j0m5m5k0J5K0K0L0%j0nj5
1474A25j5J0L0J5j0k5nJ5j0nnNNNJ0%%J0J5K0J5L5L5K0%k5k5k5l0nJ5K0K0l0n5m0j0%nk5k5
1471E0k0j0K0K0K0NJ5J5K0J5K5K5K5Nk0j5j5k5k0%nnj0j0nn%j0NN%%n%J5J5NJ0%%K0K0Nj0
1468A70j5J0NJ0j0j0j0nNJ0n%%nj5j5nnN%j0k5m0k0NJ0K0nj0l5m0%K0L5J0J0j0n%%K5K0L0
1466A00K5%n%nJ5j0nj0%NJ5J5%%j0NJ5J0K0K0nk5j5j0j5j5k5nj5k0%J5L5L5J5K0j0n%%J0N
1463A70J5j0l5l5%%k0k0j5%J5K0J5J5J5k5k5k5%M0Nj0k0j0%NL0J0%k5nnk0j5j5k0J0J5L0L0
1460H5Nj0j5NK5K5K5%j0nN%K0K0k0k0j0j0J0J0nnj0%nj0nj0j5j0k0m5o0l5NK0L5J5J0J5L0
1457C0L0J5K0Nj5k5k0j0j0j0J5L5O5L5Nk0k0k0k0NNj0j0j0J5j0j0J0K0NK0J0J0k0j5k0N%%
1454H5%Nj0J5%%%%J0J0J0J0J0NJ0J0J5J5NNj0l0l5l0j0J0K0K0nn%L5L5J5NNj5j5k5k5j0J5
1452A55J5K0Nj5j0j5j0j5j0J0K5%k0k0nK0K5nl5l0l5j0k0k5%L0L0L0J0%J0K5L0J0NN%k0j0
1449A50j0j5j0J0J5J5j0l5l5l0j0J5J5NNNNJ5J5%%k0k0nJ5%NNNnJ0%K0J0J0Nj5%k5j0l0l0
1446D0nJ5L5K0NNJ0L0J5%j0nnl5n5l0NL0L0L0L5J0J0k5n0m5k0NNnnnn%%%%nnK0J0%%J0NNj0
1443F0j5k0k0k0%Nnj0NK5N%NNj5k0%J5K0K0K0nj5l0j0J0K0K0L0K5%%NNJ5J5Nj5j0j0NK5NN
1440A55j0j0j0j0k0k5j0j0j5j5k5J0K0%N%NNJ0L5L5J5k0k0j5j0J5L5L5nk5j0K0J0j0l0k5l0
1437E0nK0L0J5Nj5N%J0j5%nJ0NnnJ0J0n%j0j0%K0j0j0NNJ0J0K0M0K5L0K0Nnnj0j0j0j0j0j0
1434A95nk0l5m0k5%J0j0l0l0m0j5NNJ0M5L0L0J5K0J5%j5j5l0l0k0nj0j0%nnl0j5NK5N0M0J5
1432G5nnn%nJ5L0J0j0n%%j0j0j0NJ5j5j0j0J5J5J5J5N%nnJ5K0L5L5K0nl5o5k5NL5L5K0nnn
1429A80%NNN%Nnnj0J0%%j5j0NNJ0J0j5j5j0j5j5j0l0k5k0%J5%k5o0l5%K0K5M0L0K0nj5j0%
1426D0%j0j0J0J5%Nk0m5l0NL0L5L5K0nk5%nnj0%%nk0N%K0L0%NK0J0J5J5J0J0%J0%K5J0j0l5
1423A45o0l5m0j0J0%%nnj0nJ0J0NJ0NK5J0J0J5J0%%J0L0L0N%%%j5l0k0m5l5k0J0L0J5j0%j0
1420D0J0K0K0NJ0%J0J0K0n%n%j5j0j5%j0j5%J5%NJ5J0J0j0n%J5J5NJ0%%%%NNJ0J0nj0%Nnk5
1417A45j0j0%%%J5NJ0J0NJ0J0j0j0k0k0j5j0j0j5j0j0N%n%%nj0n%%%%Nj5nnJ0L0K5K0%k0k5
1413F0%nj0j0j5j0j0J0L5K5%N%j0l0k0nJ5L5M5J5%l5j5k0NNJ5J5K5K0K0%k0k5nj0%Nj0j0j0
1411G0J5K0%j0j0j5j0J0J5%j5j0J0J5N%k0k0NK0nJ5J0K0K0nnk5k0j5NK5K5Nl0j0nNJ0Nk0n
1408G5nNJ0K0n%NJ0J0%NnnJ0J5L0Nnj0j5j5nnj0j0j5j0j0j0nj0K5L0M5M0L5J0j0l0m5k0nn
1405A15%Nj5k0l5j0%K0NJ0K0J0Nk0l5j5J0K0K5%%nK5K0K0j0k0k5j5J0J0k5l0j0NNj5j5%%n
1402A5nJ0J5N%NN%%j5j0N%j0nj0NJ5J5K5L0%k0k5J0J5nN%nnj5j0%nN%nk5j0J5J5K0J0NNJ0
1399H0K0J5J0j5nJ0J5J0J5J0J0Nj0l0l5l5%%%j5n%%n%K0n%NN%Nn%nj0N%j0n%NJ0L5K0K0%N
1396A40nj0J0%j0n%N%%j0n%n%%nn%Nj0n%%K0%k5nn%J0j5J0j0n%k0%n%NJ0j0j5nJ0%%k0k5N
1392a0L0K0K5M0M0M5K5J5J5J0J5J0j0k0m5m5m0k5j0%K5L0L0J0nl0k0k0j0J0K0J5nj5j5k0m5
1390D0l5m0j5K0L5L5%Nnj0j0nNL0NN%K5L0J5J0J0K0K0k5m0n0m5j0K5N0L0%Nj0j0NNnj0j5k0
1387G0j5k0nj0J0NNk0j0j5NK5L5M0K5K0j0nk5l5k5k5k0k5j0NK5M5M0Nk5k0J0L0J0J0nl0j5
1384E0j5J0L0J0J5%k5k5%K0J5%%%%j5k0%nNL0L5L0J0J5j5j5nnN%%%k0j5j0nj5nnnj5j5j5J0
1381B0j5j0j5j5%K5L0L0L5M0L0Nj5k0j0NNNj5j0k5k5nJ0L5L5K0%nnJ0J0J0j0k5k0k0k5k0J0
1378F0J5M0L5K0NNnnj5J0j0k5n5n0nJ5J0NJ0Nnnnj0J0J0NN%nnnJ0J5NJ0J5J5J0J0k0j0j0J0
1375A15M0L5%l0m0k0%%j5j5%K5J0J0j5j5l0k5%K5L5J0j5l5j5j5J0J0J0L5L0J5Nk0k0NJ5K0
1373A35M5K0Nk0j5k0k5k0l0nJ0J0j0j0%nNJ0J5J5j5j5j0nk0l5m0m0NJ0J0J0J5M0L0Nj5j5j5
1370A0j0K5L0L0L5J5J0j0m5l0l0k0k5k5k5%J0%%NK5N0K5K0K5K0K5Nj5l0l0k5k5k0%J0J0K0
1367D0NNj0k0k0NK0J0J0J5J0L0K5M0Nj5j0j0j0l0j0NNNj5k0n%K0%k0k5j0NK5L0L0Nj5l5m0
1365C0k0%K0J0J0NJ0L0K0%n%NJ0%%%%nnl0j0K5K5J0M0L5J0%k5m0l5l5k5J0N%j5nnNNJ5J5n
1362H5%nJ5J0%%j0j0%NNj5j0%nNK5J0Nn%J0Nk5k5k0k5nK0J0J0J5J0K5K0J0J0%%N%j0j0nJ5
1359A45J5K0J0j0%%K0J5n%j0l0j5j0nnNNJ5nk0m0m5k5J5J0J0J0J5J0J0J0J5nj5j5J0J0j0j5
1356I0k0NNNk0j5j0J5J5%j0j5nJ0%%J0K5M0J5j5l0k5%nm0m5k5J5J0J5J5%%NNJ5%j5J0K5K5
1353H0NJ0J5J5J5J5nk5l0l5k0k0l0j0K0L0N0N0K0Nj5j5nJ5J0k0k0k0J0K0J5J5J5nk5k5k0k5
1350F0k0NJ5J5J0J0J0j0%%%%k5k0%K5L0J0%NJ5L0J5nj0j0j5nl0j0j0nNk0NK0J0Nnn%j0nj0
1347G0NJ0j5k0NNK5K0%%K0J5J0j0j5%%Nnnj0J0L0K0K0J0%K5j0NJ0j5J5j0nNj0Nj0k5j5%j0
1344A55j0%%K5J5NJ5J5nnj0j0%nj5j0n%%j5j5j5%Nk0n%NK0j0J0%%%%J5J0nj0J5J5nnk0k5j0
1341I0j0j0j0%NK0K0K0K0J5nk5nJ0%Nj5k0J0NNJ0k0nn%K0%k5l0l0%J5L0L0NNnn%%J0nn%J5
1338A30J5J5J5J0j5k5l0l0j5K5L5M5M5Nj0j5k0nnj5j0nnj5j5%j0l0nK5K5J0nJ5J5J5J5NJ0
1335A90%NNJ0nnK0K0j0m5l0j0%K5K0K0J0J0j5j0l0l0nn%K0%J5Nl0%J0%k0n0j5J5K0K0K0K5
1333A70K0j0j5j5j5j0j0K5L0L5J5%j5l0l5k0%J0J5J0J5J5J5%%J0NNJ0%j0j5k0m0j0nnJ0J0
1330A45j5j5k5j0%K0K5K0%k5nJ0J5J5%%%j5k5k5NL0J0J0j0%j0J0J0J0%%J0J0N%%NJ5nnj0m0
1327A40k0%L5L0J0nj0%NJ5K0NNj0l0j0j0%%j0j0nJ0K5%k0j5j5j0j5l0j5NL0L0K0K5J0j0j5
1324A55k0J0%J0j0nn%Nnj0nnk0NL0L0J0j5j5j5%j0NNL0L0Nl5n0k5%J0J5%%Nnj0J0K5K5J5k0
1321A50k5j0J0J5J5%%j0n%J5Nj5j0J0K0K0n%J0J0J0NJ5j0j5nK0Nj5j5j0K0J5nj5k5k5l5k0
1319I5j5J0J0K0K0J0J0n%j0%nnnn%%nnj5NNnk0j0nJ0Nj0j0nj5NJ0J0K0N%%k0nj0J0K0nk0j0
1315E5n%nn%Nj0j0J5J0J0J0nnJ5K5Nj0k0j5%Nj5j5nj0K0J5NN%%L0L5L5J5Nj5l5j0%%%K0J0
1312A55J5nnK0K0K0K0%%k0k0j5j0NNnnk0Nn%k0%J0L5J0%k0k5l0m0l5j0L0N5L0%k0k5k5nJ5
1310H5J0J0Nj5j0l0l0NL5J0J0k5k0j5j0NJ0nnj0j5k0k5nK0L5K5M0M0K0j0j5j5j5NNNj5j0l0
1307C0k0j5k0J0J0J5J5L5L5K0k0k5J5K5K5NJ0n%j0j0j0j0k0NJ5J0J0%%%K0K0j0%%k5j5k0j0
1304H5J5N%j0j0j5j0%J0NNj5j0n%%%j0j0%%N%j5%J0L0M5J0j0j0nnj0J0L0K5Nk0nnnnj5k0l0
1301D0j5%%nj0NN%%%nN%%%j0%%NK0K0N%J5J5J5J0%nNJ0NJ0n%j5j5%J0J5nj0k0k5l0k5nJ0J0
1298C0J0J0J0J0K5%J5J5J0J0j0l0m5k0NNJ0NNL0NJ0J0J5J5J5l0l0l0l0k0k5l0l5N%K5L0J0
1295A0J0J0J0NJ0j0j0nnNNj5j0j5NJ0L5K0K0J0J0%%j0j0J0K5L0J5NJ0%%k5k5nnJ0J0%%%%J5
1292A55J5Nk0l0l5k0k0nnNNK0K5L0J0nn%Nj0j0%%nk0j0j0%NJ5J0%k5k0k5nK0K0K5%Nl0k5j5
1289B0%K0K0J5J5Nk0N%J0J5k5k0m0l5nK0NN%nNK5J0J5nnnnj0j0J0j0j0j0j0nK5L0%j5NK5M0
1286I5J0j0j0J0J0K0Nj5k0n%n%k0j5j5NNN%%%%%%NJ0N%nJ0nk5j5j5Nj5k5k0K0K0J0J0%NK0
1283D5K0J5j0%J5NN%%k0j5l0l0j5J5K0J5J0NK0%nj0nj0nnNN%%%%nnj5j5j0nj0j0NNJ0J5L0
1280C0L0K5K0K0J5nnk5l0k5k5j5j0j5j5j0j5j0j0%K0K0K5J0J0J5K0NJ0nn%NN%J0J5%nN%NN
1277I5%j5l0j5NK0J0K5L0J0nn%%k0j5N%nnk5n%J5%%J5J5L5J0%%%%%%nnnnK0nnj0j0J0k0J0
1274A15J0J5Nk0j0%%K5Nk0j0j5nnnnk0J0J0NL5J0nj0nnK0J5J0J0J0j0j0j5J0K5%n%n%%K0J0
1271A90L0J0%%j0j0k0k0k5k0j0j0J0J0J0J0nk5l0k5%%%%NNj0nnj0j5j5j5j0j5j5K0K0K0nK0
1268C0J0J5J5nk0k5k5%J5L0J0j0j0J0NNL0K5J0k5k5j5j5J0J0Nj0l0j5%%N%J5J0j0j5j0K0M5
1265F5N0K5%l0l5k0nJ0%NNJ5K0%j5k0k0j0j0j0j5j5j0NJ0NJ0j0%k5k0j0J5K0M5K5L5J0J5N
1262A15j5l5l0j0K5K0nJ0J0J0Nj5j0k0k5j0k0j5j0%NJ5J5j0j0K5K0J5nnJ0NNNN%j0l0%j5j5
1259@j0j0NK5NN%NJ5J0L5L0K5j5%%l0k5k0%%%j0j0n%n%J5J5K0nnJ5K5Nj0%k5%J5J5NJ0nn%
1256A05nJ0J5j5j5J0J0K5Nj0j0j5j5%L0L0J5nm0k5%%Nj0j0k5%J0Nn%j0J0J0Nj5j5j0J5NJ0
1253G5J0J0j0l5m0m0nJ0J0K0J5K0J5J5K0%nj0nnNK5L0%l0n5k5j0J0j5j5j0j5j5NN%Nnn%K0
1251c0J5K0J5nJ5J0L0Nj0J5%%j0%%NK0K5Nk0l5k0k5k5l5%K0L5K0J0j0nNNNNn%%K0nnJ0%J5
1248H5j0NNj0nnn%nNk0k0NJ0J5J0j0%NJ0L0L0J0%j5k5k5n%n%j5j5k5k5nL5L5J5%N%%n%j0%
1244E0j5j5nJ0NJ0nnN%nJ0L0M0J0k5l5l5j5%J0NNNj0nj5j0NK5J5K0J0j0nnK5L0J5J5nnnJ5
1241A35J0%k0j5k0k0NJ0J5J5nnJ5J5%Nnj0j0j0j0j0j0n%%%%j0j0j0K5K0%j5j5N%%%j5j5j0
1238B0j0j5k0k0NJ5L5L0J5Nk0j5j5j0j5%nNJ0J5J0J0J0j0j0k0j5J5J0%nj0j5nj0%j0nnj5N
1236f5j0nnnNJ0%L0J0J0NNJ0j0%n%n%%K0K0L0J5j0j0k0k5k0k0%K0K0J5K0nj5k0nj0%nJ5J5
1233@%%N%NNnJ5J5L0M5J0%k0k0%%Nk0NK0K0k0j5j0j0%%nnj0j0%%K0K0J5J0NNj0nn%J5j5k5
1229F0%J5nj5j0nnnnNJ0j0%k0m5l0J5N0N0L0J0j0l0k5k5j5NJ5J5NJ0%%N%%%J0J0nn%%K0K5
1226I5K5J0nnJ5%k5k5l0j5%N%%NNJ5K0n%nj0K5J5K0K0%k0j5k0k5k0%%%NnJ5M0M0J0k0k5k5
1223H5J0NJ5J0J5J5NJ0k5k0j0j5nj0k0k0j5NK5M0K0K0J5nj0nnJ5%nn%j5j0j0j0j0j0j0j0n
1221D5nNNj0J5Nj5j5j0NNnnj0nj5j5k5nJ5L5L5J0k5k5j5%NN%nJ5J0%nJ0J0J0nN%J0J0%NN%
1217F0J0J0%nnnnK5M0M0L0NJ0Nj5j5l0j0j5j5l0k5j0j5j0k5k5%J5M0L5Nk5k5%nj0J0NNnl0
1215a0NN%K5M0M0K0j0l5l5nnnk0k5j0K0J5J0J0j0j0k0NJ5%J0j5N%K0K0NNNNK0J5J0j0j0nj5
1212G5j0j0J0J5j0nj0nn%%J5K0J0nnnJ0L0K0%k0k0j5%N%K0J5L0Nnj0k5l0l0nnnJ0J0NNNNJ5
1208I5J0%j5k0j5k5k5l0k5%nK0L5J5nj0K0L0L5K0J5%j5l0nk0k0j0j0k0j5j0nJ0J0M0M0J5n
1206G0j5j5j0nN%%j0K0K0J5nJ0N%%k0j5nnj0j5J0J0Nj0k0%J5J0J5J0nnl0nNL0L5K0nl0l0l5
1203Ek5k5J0L0K5J0J0L0L0J0nnnj0nj0J0k0j0j0%K0NNnk5NN%%j0k0J0J0K0K5%k0j5NK0K0N
1200A00j5l5j0J0J5k5l0k0J0K0K5J5nNNj0l0k0%K0K0K0K0L0K5J5nnj0NNk5m5k5NL0K5J5%l5
1197I0l0m0k5k0J0%K0K5K5K5%nnNNJ5j0j5j0j0J5L0J0J0j0%N%%%%n%j5NK0K0nl5n0m5k5J0
1194a5N0N0L0J0j0J5%%%%J0j0j5k0k0%NNJ5nj5k0j0J0L5L0L0J5J0j5k0k0NK5J5nj0j0%%%N
1191A50j5j0%%Nj5j5N%Nj5k0nnj5k0j5NK0K0J0j0%%K0K5L0K5J0k0k5k0j0j5j0n%%K0K0J0J5
1188A30%%j5k0j5j5nnN%k0k0nj0j5J0%%J5J5J0J0K0nnnK0K5K0%N%J0J0j5j5j5j5J0NNk0k5
1186F0k5nj0j5j5nK0J5K0J0J0J5J0J0%K0nnj0NK5nl5n0j5k0%J0K0L0M0NNj0nj0j5nK0Nnj5
1183G0J0J5%%%NNJ0J0n%k5k0k0j5%K5L5L0K5K5J0%J5nk0m5l0k5m0k5j5%J0nJ5L0J0j0k0k0
1180A0%K0J5K5K5J0Nj5j5j5NJ5Nl0k5n%K5J5%j0j0NN%%%j0nK0K0nj0j0N%j0nj0nnnJ0J0nk0
1177B0m5k0J0L5L0Nj0k0k0nJ0L5K5J0NNNJ0J5K0NNk5k0k0j5%%NNJ0j5j0j0J5K0j0j5J0J0J0
1174G5j0j5J5J0J0nj0j0j0J5J5K0K0J0J0NJ0K5L0k5k5j0j5nnk0k5N%K0J0J0%J0%K0K0k0l5
1171A20n0j0J0J5J0j5k0o0k5l0%nJ5J0K0K5J0J0K0K5NN%NJ5J0%%k0j5NNj0j0j0j0K0K5J0N
1169A10j5k0j5j5NNL0L0J0J5J5J5NJ0l0l0k0j5%%n%nnNNnnn%J5J0J0J0%n%nj0j5l5l5nL0%
1166C5Nj5l5j5k0%K0J0J0K0M0N5L5J0nk5k0k0J0L0L5J0nl0%J0J5J0J0j5j5k0nj0j0j0nnk5
1163F0k0%K0nnj0%NJ0J0NJ5J5J5NNNN%Nj5j0J0J5%k5nj0n%j5j5j0j0n%k0k0NN%%NK5K0K5N
1160I0k0%nNNJ5J5%k5j5J0J5J0J5J0%nj5%%Nn%n%k5k5j5NJ0L5K0%%nJ0NN%N%k0k0k5J0L5J0
1156A15J0J0J0%j5k0k5l5J0J0J5K0%%j0l0j5J5J5J5%%k5k0k5k5%%%%J0Nnj0J0NK5K5J5J5J0
1154A05J5nj0nnj0nj0%j0nJ0J0K0J5nj0k0j5K5L0NN%n%%J0J0N%NNj0%j0%j0%j0%%NK5j5j5
1151A15m5j0J0J5J0NNl5k5j5k0%%J0K0K0K5nj0J0J0NJ0%J0%N%k0l0Nn%k0k0nnK0J0NNNNnn
1147F0NK5NJ0nn%nj0l0l0j0j5J0NJ0J0J0J0J0J0J0Nk5nJ5j0j0%j0K0J5N%k0j5NM5M0J5k5k0
1145A05k0J5K5%nnnnl0n%NJ0J0K0%J0J0J5K0j5j5j5J0J0NL5L5N0N0L5J5J0K1NNK5N0N5Q0R0
1142G11J16J45J60J51J00P5N0K0j5m0o0j00j45j41j45j31j05r5p5o0m1k0Nj0j0j0nk0k0%N
1140B90J5nj5j5l0k5j0j0j5j0l5k0J0J0K0j5j5J0K5%j5j0j5j5%%k0k0l0j0J5J5Nj0j5N%nn
1137C0%j0k0J0J0K0K0L5L0J0j0j0j0k0k5j0J0NL0K5Nnj0NJ0%Nj0n%%J0nj5k0NK5Nj5j0l5j0
1134E0j5j5NJ5J5J0j0NJ0J5J5N%J0J0L0J0N%k5l0j0J0Nj0k5l0j0J5K0K5%%J5K0nj0J0%K0%
1131A55j0nn%nk5k0k0N%J5K0J5J5%k5j5k5J0J0n%J0J0%%j0N%NJ0j0%nJ5J5J0j0nk5l0l0nJ5
1128E0%NNNN%j0j0J5J5nnNNj0j0%%j5j0n%j0j0j5k0nK0N0M5L0Nnj0nl0k5l0nK5J5K0NJ0NK5
1125A15NNj0l0j5j0nJ5%%NNJ0j5k5k0k5l0j0j5nnJ5L5K0K5J5J0nnJ0Nj5j5nnN%J5J5%Nnj0
1122E0j0k0%J5K5%j0j5k0nJ0J5K5K5%%%%k5l0j5K0L0J5j0l0k0k0%K5K0J5NNj0j0NNK0J5J0
1119A05J0J0J0nnj0j5%%j0j0j0%J0L5J0nj0K5J0J0k0j5N%%j0%Nj0nj0j0%%%%j0j0j0j0NNN
1116F0J0K0K0M0K0J0Nj5j5J5J0K0%j0j0nL0K5K5NJ0nk5l0l5m0m0k5J5K5NnnJ0J0j0n0l5j5
1114A5%NJ0J0%%%K0M5M0L5J0N%j5k0k5%NJ0%%nj0j0j5j0j5%j0j5j5j5J0J0J0J5J0J0j5nnJ0
1111H0J0J0J5%k0l0j0nnNJ0K5K5nk0m0k0j5%J5L5L0J0NNNJ0nk5j5j5j5j0k0%J5J5K0K0L5J0
1108A35nnJ0J0J5K0%J0j5j5k5k0l0k5%K5K5NNNK0K5K0%j0k0j5j5%nJ0J0j0k0k0j0%nJ0NJ5
1105A10J5j0%%%NNJ5J0Nj0k5nJ0J0j0nn%NJ0N%NNJ0J0j0nnj0N%j0nj0%J0J0K0J5nj0j0k0%
1102A25NNj0j5j5%%k0j5j5j5j5NN0M5N0J0j5j5j0J0J5J0j5j0J0%%%%%j0j0k0%%%j0j0J0J0
1099A15j0l5l0%K0J0L5J5nk0l0k5j0nL0L0J5J5NNn%J5%%%NNnJ0J5j0j0j0NK5NJ0%l5k0NNJ0
1096A45k0j5j0j0k0j0j0j0%%%K5M5K5%k5j5%J5J5K0K0j0k0k0k0%J5K5M5J5%k5m0l5l0j0J0
1094F5K0K0%k0%NK0%j0j0J5L0M5K0K0%l0m5m5n0j5j5J0J0J0J0NNJ0NJ0J0%J0%j5NK0J0J5%
1091A50j5j5j5j0J5NJ0k0k0k5nN%%%j0nj0J5J0J0j5%J5J5K5K5L0J0K0K0K5L5j0j0k0j5k0k0
1088A80nj0nnk0j0j5j5nnJ5J5J0J0j0J0J5K0K5K5j0j5k5n5m0nK0J5Nk0N%J5K0j0nj0J5%Nj0
1086A15%j0j0NJ0n%nnJ0J0n%NNN%%nNJ0j0j0%K0K0K0Nj0k5k5k5l0%K0J0j0j0nJ5K0%%j0j5
1083H0nn%nN%j0nJ0Nnnl0k5j0NK0K5K0K0J5j0N%%%%%K0nj0nj0nN%%%%%%N%n%k5j5NK0L5L0
1079A35K5J0j5k5nj0J0j0k5j5j0NK5K5J5j0l0k5l0j0k0%%J0M0O0M5K0%k0l0m0l0NJ5nJ5NJ5
1076A15J0j0J0J0%nNJ0%nj0j0j5k0j5Nj0l0j5nJ5L0K5K0%k5j0J5n%%n%n%%J5L0K0J0%NN%k0
1073A35%j0nnnJ0NnJ5J0K5J0k5k5j5j5nnj5l0j5nL0K5Nj5NK0M0J0%%j5%%J0NJ0J0J0N%K0J5
1070B15nk0m0m0k0j0%NL0K5L0K5Nj0j5l0nNJ0j0j0%J0%j0nnJ0j0j5k0j0K5L0J0j5j5J0J0J0
1068A45%NNnnl0j0J0J0%%k0NJ5J0Nl5l0l5j5NJ0K0J0K0N%NNJ5J5Nj5k0j0NNNNk0k0nnn%nn
1064E0nn%K0L0NJ0J0K0K0nnj0j5k5k5%J5K0J0%%%nJ5K0J5nl0l0l5j0%%k0%K0K0J5J0%NNK5
1061A30K5K0nl5k0k0J0J0J0n%%J5J0L0K5J5nj5l5l0j0Nj0j5j5k5j0%%%%%K0%nNJ0J5%k0%J0
1058H5%J0j0j5j0%K5J0j0j5NK0K5NJ0J5J5J5K0j5j5nj0%%j5j5j5j5nJ0n%j5j5NJ0N%J5J0N
1056A15%k5k5j5j0%%K0M5M0J5NN%k0k5l0%%J0K5J0J0%%NJ0nk5j0j0J0%J0J0NL0J0J5J5%%N
1053B25j0n%nNj0k0nN%nnj5nN%k0j0j0nnnK0K0L0J0%k5k5nJ5nl0k5j0NL0N0M0J5J0J0j5j0
1050B05j5j0j0j0j0j0%Nk0j0j0j0K5K0J0J0%%L0K5J5K5j5j0l0l5k0%J0N%n%%NJ0J0Nn%k0k0
1047A40j0nj0j0J0L5M0Nk0k0k5k0k5nK5L0K0nj5J0J5J5J0j0l0%n%j0j0j0j0j5j5j0j5j5j0
1044B0j5j5J5J0J5J0J0J0K5Nj0j0%%L5L0M0J5%J0J0J5K5K5Nj5k0j5j5j5k0k0j5k0j0nJ0J5
1042A35L5J0j5j5%K0J0k0NNNN%%J5nj0%J0J0j0j5j5NJ5%k5k0j0nk5k5j5N%J5L0L5J5nk0j5
1039A15k0J0K0K0%%j0l5m5k0NM5N0M5L0J0nj0nnnnj5j5%nn%j0j5%Nj0j0%nJ0L0L5J0nnNNj0
1036A75j0j5N%j0j0j5nJ0NNk0j5NJ0NNJ0%J0NNN%nK0J5nn%NNJ0j0k0l5m0k5%K5J5K5N0K5K0
1033B30K0%l5l0m0nnj0J0%j0nk5nnJ5L0J0nj0%%NK5K5K0NNL0K5J0Nnk0l0nk5k0l0nJ0J0nk0
1030A35j0k0J0K0J5K0nk5nj0J5J5J5%j5l5%%nnj5%J0J0J5J5%k5%%NK0%nN%J5K0%%%%J5J0N
1027B10j0l5NJ5M0K5%j0k5k5l0k0%n%%%Nj5l0j5J5J0J5J5NNJ5J5NJ0J0Nj5l0l5k0J0J0j0j0
1024A05j0j0%N%k0j0nJ5M0K5J0j0%K0J5J5nk5nnnNK5M0K5nk0k5l0j0J5J5J0J0N%NNJ0k0l5
1021A65m0j0NN%%J5J0J0J0NJ0j0j0j0j0%%Nl0j5%L0L0J5K0%%NNJ0j0j0nNJ0%%j0l0k0N%j5
1018A40j0j0NK0%%j5NK0J5Nk0j0J0J5J0NN%J0j0nJ5J0J0J0nk5nnJ0J0j0j0j0J5K0nj0j0j5
1015A75%nj0j0nj0j0j0nj0nJ0J0j0l5k5nJ0J0K5L0K0K0J5Nnj5nJ0J5j0l0j0K0J5J0j5j0J0
1012A55J5J0K0K5J5J5K0J5nk5l0l0k0NK5L0%J0N%%k5l0l5l0%%%j0j0j0j0%%%%j0j0nJ0K0J5
1010A15%%%k0l5k0%%J5J5J5nk5k5%nJ0NK0K0J5K0K5Nj5j5l0j5NL0K5K5K0K0%j5m0j5j0j5N
1007A05NJ0j0nj0%N%N%N%Nj0nNJ0K0j0%%k0NNJ0Nj0%%%%%%NNNj0nnJ5J5M0M0K0%l5l0k5j5
1003A40n%J0J0J0J0NJ0%k5n%k5k0j0NL5J0nnJ5J0NNj0j0j5j5nK0J5J5nj0j0j0j0l5j0K0K0
1001A25J5%%n%%nn%j0%J0J5%%nk5k5l5J0M5M0K5J0Nnk0k5l0j5j5j5j0%%J0J0j0j5j5j0J0J5
998D5J0J0K0K0Nj5l5j0%%J0NJ5N%%nj0nnNNK0J5NNJ0nl5l5l0j0j0j5J0NK0K0K0K0NJ0K5K0
995A40Nj0k5k5m0l5k0%J0J0K0L5L0K5J5nj5k0NK0Nj0k0j5NK0L0L5K0%n%j0l0l0l0k5%%Nj0
992E5j0j0NJ5J0Nj0k0k0K0L5K0j0j5j5k5%NNJ5J5J0j5j5NK0K0J5n%J0J0J5%Nk0j5l0j0J5K0
989A05K0M0L5J0k0m5l0j0J0J0K0nj5k0NNNj5k5j0J5J0j0j5j0J0K0J5J0%NK5J0J5nj0nnk0j0
986A15%%nnNNJ5J5j0nj5%J0J0J0K0nk5j5k0j0j5%%L0K0L0L5NJ0n%j5j5k5%J5J0J0J0j0nl5
984A40l5k5j0j0j0%K5L0L0%%k0k5j5j5Nj5l0k5k0NJ0J0J0J5J5J5Nj5j5l0j5%L5M0K5J0nJ5
981A05%Nj5l5j0j0n%j0j0J5J5K5J5%j5k5n%J5J0j5j0j0J5J5J5J5K0K0J0J0j5j0j5j5k5k0j0
978D0nnj0NN%%%nK5K0L0L0J5%k0k0J0J5j0nnJ5J0j0j5j5J0L0K0J5nl0%%J0J5J5J0J5k0l5l5
975A10l0NJ5J0%n%j0j5k0k0k0%nNJ0NK5K5K0J0j0nj0NJ0nnj0NN%j0j0n%nnJ5J5nk5k0%J0J5
972F5n%%j0%J5%k0n%j0J0J5nj5j0J0J0%k5%nNJ0j0nnK0L0J5j5j0j0j0K5K0N%%NNj0j5J0nn
969F5n%NN%k0j0n%J5nnNNK5J0%k0nnNK5J5nj0NJ5J5Nk0J5J5J5nj0j5J5L5K0j0j0J5J0NJ0N
966B15J5K5J0nm0j5j5j0k5l0k5n%%NN%nJ0NJ0NNNnnj5j5l5l5j0J5K5K0K5K0K0j5l5l0k0NJ0
963F0K0%%N%J0J0L0L0K5L0%%%%Nj5m0l5k0k0j0nNK0J0J0%Nn%NK5J5%j5k0k0k0%L0n%j0J0N
960A25J0%j0j0j5k0nJ0K0M0M5L0M0J5%%%nk5l0l0k0k0j0j5j5J0J5J5K5J5%%%%J0NL5L0%k5
957B40k5nJ0NNJ0k0m0m5m0l0nj0J0L5K5nnj5NNj5nnnn%K0J0NK0J5NNn%%J0J0j0j0J0%%%N%
954A60N%%j5j5k0j5j0nk5k0J0%J5L0M0M5J0l0l5j0J0J0J0nk5k0j0j0j0j5j0j5j0j5%%j5j0
951b5nJ5M5M0K5%NNNNj5j5j5NL5L5J5K0NN%%j5l5j5j0j0%j5j0N%J0j0j5J0%%%N%k5nL0M0M0
948A65J5J5%%%%j0j0K0K0nnNJ0n%l5m5l0l5%nJ0J0K5K0K5K0J5J0j0j0j0j5j0nj5j5j0j0nn
945H0j5j5nnk0j5l5l0%L5M5N0K5K5n%k0j5NJ0nnJ5J5NNNN%%%%K5K0j0k0j0nNNnnnnJ0J0NJ0
942A60NNk5k0l0l5j0K5K5K5K5K5J5j5l5l5k0l0nj0J0J0K0J5J0J0J5J5J0J0j5j5%%%%%K5K0
939A80j0m0l5j0K5K5L5%l0m5m5j5j5k0%%K0J0J5K5K5nn%Nn%j5J5J0J0J0J5J5J0L0nl5l5m0
937G0nNK5J0J5N%J0J0J0J0%%nnj5k0l0j0%%nnJ5L5K5J0%%Nj5k0k5nK0K0K0K0nl0k5k0%J5J5
933A25M5K5j5m0j5J0K5Nk0m0l5nnK0NJ0%NJ5K0%k0j5NJ0K5M0K5k5o0n5l5%J5K5K5%j5k0K0
931H0L5L0L5J5N%Nj5nn%Nj5j0k0l5m0m0%J5M5K0%%%%k0%J0J0k0k0j0J0%nK0J5J5J5J0j0k5
928A00k5nJ5L0L0L5K5NJ0j5j5j5j5J0%j5j0j0j5N%%nj5j0nnNk0NNK0M0L0L0J0j0%nnnnnk0
925A55NJ0Nj0j0j0J0%%%Nj5j0j5N%nN%J5J5J5J0%N%Nj5k0NNj5j5%nn%J5J5K0J5K0K0L5Nj0
922B60l0l0l0NNj0%j5J0nnj5j5j5j5k0j5j0j5j0K0K0K0j0nnnJ0L5M5L0%k5j5j5k0k0j5J0N
919H5%%K0J0J0J5J0nk0k5k5j5j5%%K0K0J0J0k0j5%K5K5Nj0k0j0%L5L5K5K5Nj5%k5j0j5k0k5
916A00j0n%%NNJ0J0%nNK0J0J0J5J5J5nnj0k0k0%K0K5K5nk5k5%%K0J5j0j0j5j0j0j0j0j0j0
913I5k5k0j0nNNJ0M0N0L5%%j0j5k5k5nJ5K0nnnNK5K0K5nj0nJ5J5J5%%j0nnK0L5J5j0j0j0%
910B40j0l0m5j5nL5J5J5%%nj0l0l0k5l0k5nJ0K5L5L5K0nnj0nj0J0N%%%NJ5nj5j5j5%J0J5N
907A45%%%NNNj5l0k5k0%j0l0k5nJ0L0M5N0N0J0J0j0%nk0m5m0k5NK5J5J0%nJ0J5j0k0j5k0%
905G0j0NN%%%%%j0L5L0NNJ5J5nk0j0j5j0j0j0j5%%N%K0K0j0j0k0NJ5J0J0J0nnj5j5%N%%k0
901G0j5NJ0J5%j5k0K5K0K0nnK0M5K0%k0%K0j0nj5J0%nk0k0k0k0J5J5J0K0NJ0J0J0NJ0NJ0j0
899B00l0m0%J5M5J5K0nnk5nNJ0NNJ0j5l0n%J0k5k5nj0NK5%j5nnL0nl5n0m0k0j0J5L5L0N0N0
896A70L0%j0j5k0k0J0%K0J5K5K5J0j0k5k5m0j5%%j0J0J0J5nk0j0j0j0nnJ5J5nj0nK0K0K0n
893A50nJ5K0K0K0J5Nj5k0j5nnnnj5NJ0J5j5k0k0k0%nJ0L0K5J5%n%%J0NJ0k5k5l0j0j5k0k5
890E5%K5j0l0j0k0k0nJ5L0J0J5K0K5K5Nnj0k0NNNN%K5L0%%j5j5nnK0M0J5nj0j0N%j0J0N%j5
887A75k0k0%L0K5K0%l0k5l0j0NNNN%%nnk0k0k5k0J5J0J5J5J0J0j0j0j0j0%%NK5L5M0J0j0j0
884A70j0j0j0k5k5k0J0J5J0J0j5j5%K0K0%Nj0J5J0J0J5j5%%J5J0NJ0nk5k0j0J0NJ0J0%j0n
881A55K0L5L0K5j0k5n%NNj5l0l5k0%j0j5nJ0NN%NNNN%%k0%%J5J5J5K0k0k0nj0J0Nk5k0k5J0
878I0J5%j0j0nJ5L0L0K0nj5j5j5k0%J5J5J5J0J0J0J0K5K0K5Nj5m0k0j0j0nk0k0k0k5j5NM0
876A10L5M0Nj0k5m0l5k5J0K5M5K0K5J0j5n%j5j5k5k5%%K0K0J0J0nJ5K0K0L5K0nk5m5m5l0j0
873I5K5K5K5%k0j5k0k0NK5%N%%NL0J5J5Nk0%%K0J0%k5j0j5j5j5j5%j0nnnn%nn%K0L0J0%k0
870A15l0k5k0k0NK5J0j0j0nJ5L5K0J0j5k0k5j5nNJ0Nj0j0J5J5NNNNK0nNJ0NNJ0%nJ5K5j5n
867A50K0K0K5k5k5k5k5j5NK5M0J0K0NNj0j5j5Nnnj5j5k0k0%Nnk5j0J0%nL0M0L5J0J0J5J5J0
864B30NNl0l0l0k5%L0L5K0%j0k0l0k5j0NN%nj0j5N%N%nnNNNNnnJ0J0nnj0J0K0%j0%J0J0J5
861A60Nj0NNN%NJ5J5J0j5%%J0K5n%j0j5J5%j0j0j5NNJ0K5Nj5j0%%k0%j0j0nj0J5J0NNj0NJ5
858B00J0J0l0j5j5k5%j0j0J5M0M0J0j5k0j5NNJ0j0l5k0%%Nj0j0%%NNj0j0j5j0NNJ0Nk0%%K0
855A00L5L5L5J5K0K0j5j5j5j5K0J5L0L0%%j0l0k5k0J0Nj5j0nnj5j5%Nj0j0J5J5K5J0nnnn%
852A90Nj0j0%%%Nn%J0n%%NNj0J0nn%%J5k0l0l5k5k5j0j0nnJ0j5%n%NNJ0K0K5%NJ5K0L0%nk5
849A25k5n%K5J5J0j0nN%K0%k0m0l0NJ0k0l0l0nj0K5M0K0J5J0j0nj0J5J0K0M0N0L0nl0k0l0
846A50k0k0l0j0j5NJ0NK0%n%J0N%%%j0J5J0J5K0J0N%k0l0l0k0NJ5N0L0L0%k0%j0J0J5NJ0n
843B05nj5j5nJ0J5J0j0l5k0%NNk0j0j0J0K0K0Nj5l0j0%nK5K0K0nnnk5k0J0K0J5J5J0N%k5k5
840A30%%NJ0J5J5J5j0%nnj5j0%Nnj0nnNN%k0nnK0K0J0NJ0j0nn%nJ0%j0j0j0j0%%j5j5j5J5
837H5L0L0J0J5K0K0K0K5L0K5nk5k0k5j0NJ5J0%nl0l0l0j5nJ5NJ0%nNK0J5nk0k0n%j0%%nnn
834A30j5k0J0J0%NNK0L5J0%%nnj0j5k0j5%nj5j5k0Nn%j5k0nJ5K0M0K0J5J0J0J5j0%%nJ5Nj5
831A60j0j5NN%nnnk5k5%K0K5K0K5K0J0nN%%j5l0j0J0NJ5L5K5Nk0k0%K0%NNJ0J5j0j5j0%%%
828B20k0k0J0J0J5j5j5NN%%j0j5%%nnj0j0k0k0j5k0%M0L0L5%NJ5K0%%k0j5j5NJ0NJ5j0N%j0
825A80j0j5j0J5j0k5%j0J0K0K0K0n%K0J5J0j5j0J0J5nnj0j0J5K0n%%N%nj5j0j5j0n%j5j0k0
822A25k5m0j5nnJ0J0L0K0K0J0K5K5j5j5%NJ0nj0j0j0j5N%%Nj0j5j0j0J0J0j0%j0J0%k5%NJ5
819I0j0j5NK5L0L0K5J0L0L0L0Nj0l5l0j0j5j5j5j0j0J0J0j0j0j0J0J5nk5k5%K0J0J0nnk0l0
817G5k0%L0N0M0K0j0J0NJ0j0%j0j0%n%j0k0Nn%j0j5nj0j5J0NJ0%K0L5K0%j0nNj0k5k0j5n%
814A05%J0J0NN%K0%nj5nJ5%Nj0j0%%K0K0J0J0N%NJ0j0nnnN%%nj5j5k0j5n%K0%nj5%%NNnnj0
810A05nn%j0nn%nj0k0k0j0L0K5M0L0J0J0J5K0nj5k5l0l0j5%K5J5nnnj0nl0%J5K5K0J5J5J5
807A55K5K0J5J5nj0j0k5j0NN%nk0l0m0m0nK0L5J0%j5k5%L0K0M0J5j5j0j0J0J5J5K0nk0k0N
805A55Nj5j0%%k0k5m0k0j0J0K0J0J5j0J5J5J0J5k0k5j5k0j5J0%%j5k0%nJ0L5L0J5J0J0K0K0
802A45nnnnJ0J0NJ0j0j0j0j0nj0nJ5%%%%j0j0J0L0J5J0nnNJ0%k0k5nK0Nn%K0K5J0J0NNJ0N
799B25nl0j0j5N%NNj5l5n0l0J5K0%l5k0nJ0J0J5M0J5j5k0nNN%L0K5j0l5m5j5NK0K0%%K5K5
796A30K0K5N%J0j0NN%J0j0%j0j0j5j0NL0J0nk5k5j0j0J0J0J0J0J5J0k5k5j0K5L0J0l0k0k5
793A10%%%%Nj0nNNJ0J5j0j5J0J0K0K5j0J5J5J5K0%%%J5K0Nj5k0k0j0j0k0m0k0NNNn%%%%NJ5
790A45J5J5nj5k0k0k0j0NK5K0K0K0%Nk5j5nJ0K0K0K0K0J5j0nk5m0nNN%k5nj0NK5L0K5J0j0
787B10k0j5j5j5l5l5j5%%%%K0J5K0k5l0k0k5j0J5J0J5Nk0nJ5J5J5J5K0J0J0k0j5nK5M0M5J0
785B05nk0m5k0j5n%%%J0J0%%%NK5%k0m5k5n%Nk0j5j5K0J5%k0k0K0K0L0J0NNnj0j0l5l0k0N
782a5K5K5K5K0K0K0K0L0J0j0j5l0l0j5k0%N%K0J0j0j0J5J5J0nj0J0J0K5K5J5nj0j5k0l0k0
779H5%J0NJ5J5%%nJ0K0%nnNNK0%k0l0l0k5NNJ5J0J0J0J0NK0K0K0J5K5%j0j0j5l5l5l0nJ5K0
776A35L0J5K0J0j5j5j0j5%J0Nnj0j0NN%nJ5Nk0nj0nJ5%Nk0k0k0n%%nnnJ5N0M5L0J0j0l0k0
773A60k5j0j5l0l0j0nN%j0j0%%J5J5J0K0J5K0J0J0NJ0j0j0%%%nJ0NJ5J0%%NK0J0j0nj0J0N
770A90nj0k0j5NJ0j0nnj0K5K5L5J5j5j5k5j0%nj0j5NM0M5L0%nj5j0k0j5l5l5j0Nn%j0j0j5
767G0K0M0M0L5J5%j0nn%k0k5l0l0%J0J5%%n%J0j5%J5%%J0J5NJ0J0J0NL0M0M0K5J5%Nl0l0k5
764B60nJ0NK0K0J5J0J0Nnnj0n%K5M1M5K0j0k5l0%on%%%j0j0k0k0j5j5k5k5k0%K0M5M0K5j0
761C40nn%j5j0j0J0K0%j5j5l0j0%nNj5k0k0NNNNk0J0J0%j0j0k0k0k5%K0J5j5l5k5k5J5J0J0
759A05L5K5K5NNk5k0k0k0NK5L5N5L0nl0k5k0k0j5NNNNNnj0nJ5j0n%%J5L5L5J5l0n0n0l0NK5
756A25%Nj5NK0J5K0J5nnnnj0l0k5k0k5%NL0J5J5NNj0j5nK0L0J5%nj0%nn%nNJ0%J0N%J5j0n
752A70k5m0l5j5K0K0K0J0J0NJ0j0j0NM5M0K0%%k0k0k0j5j0j0J0NJ0j0%Nj0nNN%nj0J0%%%j5
750A40%N%%%%J5K0J0j0k0k0K0K0L0L0%k0k0j5j5j5%J5J0j0nj0%n%%j0n%%K5K0K5K0Nk0k5k5
747A60k0k0j5j0j5k0k5j0J5J0J5J5NL0J5nk0k0l0l0NJ0J5J5L5M0J0%j0nJ0J0K5K0K5K0K5L0
744C05L0J0nJ0%NN%NNJ0L6N0N5N0O0O0N5L6L5M5R0J50J91K00K01J90J56J20P0L0l0q5j35j51
742A859j70j91j85j66j65j30j11r0q5p0p5o1l5m0j0j0K0J0K0K0NJ0J0%k5l0l0j5k0l0j0%%
739B00j0j0J0%%j5l0l0j5j5%K0J5K0%%N%j0j0J0NK5Nj0j0NNNNNNJ0j0NNnJ5j0J0N%N%NNn%
736B15NJ0%%%%%k0m0l5k0J0K0K0Nk0j5%j0nj0n%Nj5j0k5j0nJ5L0L5L0J5NNnnj0J5J5J0N%J0
733B15J5j0l5l0j0nnK0K5%k0k0j5j5j0k5nNNN%K5N%j0%%Nk0n%nnn%%nnj0j0J0J5K0n%nnJ0
730H0L0J0J5j5j0NNnK0K0M5M0K5j0m0m5n0j5k0j0J0K0K5K5NJ5nk5j5k5%j0%J0J5J5J0J5J5
727A75J5J0J0j0k0k0%Nk0j5n%j0%j0j5j0NJ0J0%j0J0NNNn%J0J0NN%NNNNN%nNJ0%nj5l5k0j0
724I5j0j0J0J5nnNNNNNJ0J0NNJ0J0NJ0j0%%j5j0N%J0J0j5j0nn%NNj0k0j5k5k5j0K0J0K0%%
721I0N%J0K5K5K5J0J0nj0j5k0j5k0j5j5%NN%K0J5J5j0j0j5j5NJ5J0%%j0l0j5J0J0NJ5j0J0
718A10J0NJ0%%N%NJ0%n%nJ0J5j5%N%J5j0k5k0j5j0nn%nJ5J0NNNN%n%nj0j0nJ5L5L5K5J0%k0
715A90l0m5l0j0J0K0J5nj0j0j5NJ0J0K0%%j0J0%nnnnj0J0J0%j0nj5%J0%%%NK5NNNN%Nnj0%
711A35%%%%J5L0K0M0M0J5j0nJ5K0K5K0nNL1L5M0N0M5N0M5P0P1M0nl5l6n5p5o5o0q0q6p5n5
709B10l0j0J0J0%k0j0j0K0K0K0%l0k5%J5%nk0k0%%K0J5K0J5J0j0j5j5N%J0J0k0k5j0J0J5M0
706B00%J0NNJ5J0j5j0NNJ0j0k0j0nnn%k0k0nJ0N%nnNNK5K0L0L0M5N0K0Nj5J0J6J5M0O5Q5Q5
703F81Q5Q6R5R5J15J21Q5N0K0%Nk0n0j15j46j40j40j21j10j05o5n6j5Nk5m5n5n5k5j0J0K0
701A75K0K0J5J5%j5k5k5k0k0nJ5J5J5%NN%nn%nn%nj0k0k0nnk0j5k0k0%%J0NM0M0L0J0j0j0
698A45j0j0j0j5J0J0j0nnnJ0NNJ0K0K5J5nk0%K0M5O0M0n%nK0L5N6P0P5N5N5N0N6L0nm1p5p0
695F26n5m0o5n5l6nl0k5j0k0%nnk0m0j5%j5k0j5j5J0%j0j0nnJ0J0nnK0J5Nk0%%NNNNn%nj0
692A45J0J0%n%%nnj5j5j5j5n%j0J0J5J5N0K5%k0l0nj0%nnk0k5j0J0K0J5K0K0%%%NN%%N%%n
689A55l0k5k0J0J5K0K0K0nnnj5l0k0%%NJ5L5M0K0%%J0%j0j0l5j0%%K5j5j5j5nn%nj5k5j5j5
686D0J5J5K5L0K0nj5j0K0K0nk5k0nJ5J5NNj0j0j0N%%NNj0j0%%nnk5%%nN%NNN%NNJ0J0j0%j0
682I5J0J5nnnJ0NNNnnNj0j0j0nnj0nNNJ5J5NJ0J0NNJ0j5j0J0J0Nj5k5nJ5M5M0J5nl0k0k0n
679A45nnk0k0k5K0K0J0j0j0K5J0J0%%nn%%%nj5j0j5j5J0j0j5k0j5NK0K0J0J5%nJ5nj5NnnJ0
676I0j0nn%n%%j0j0J5J0nk5j5N%N%%Nk0k5k5%L0L0L0K0J5NK5L0L0L5J0%k0k0J0K0J5l5l0m5
673A25l0J0%K0%k0k0j5j0%nNJ0J5J5Nk0J0NNJ0%%%%J0J0%nj0j0J5J5J0J5j0%k0k0%J5L0J0
670A70NNJ5J5J5J5%j0m0m0l5j5N%j0j5j5j0j0J5K0%K5%NNnnj5j5k0j5j5NJ5J5%NL0L0%%j5
667A10j5J0%%j0k0J0K0L0M0J5J0j0j5NNj5k5nNj0j5j5k0k5l5j5J0L0L5J0k5j5j0J0NNNJ0J5
665I5Nj5J0L0M5K0N%%%%k0k5k0k5N%N%n%NJ0j0j0J5K5Nj5j0K0L5J0j0j5NJ0J0%%k0j5%j0%
662A45nk5j0NJ5%j0nJ0Nnn%Nn%%nn%k0k5j5j5nnJ0J5M0L0J0j0j0j5k0j5j0J0K0K0K0K0L5K5
659A95J0k5k5k5j0nj0J0J5J5J5nk0k0k0k5l0j0%K5K5K5J0Nj5k0j5k0%K0J0NN%J5K0%%%%%%
656A25%%%n%%%%J5K0Nk5m0k5j0J0K5K0NNj0j0Nj5j0nj0j0%j0nnnnnn%%J0L0J0J5NN%%%%%n
652I0%nK0J0j0nN%J0%N%N%J5n%nJ5nj0j0n%j0%NJ0nk5j0j0J0J0k5k0%%Nk5nj0j0j0%NNJ0K0
649C0J5L0L0K0%k0k0%%j5J5K0%k5k5j5J0NNJ0L0J0j5k5l0j5NL0L0NJ0J0NJ5j0%J0J0%%nJ5
646A55J0j0l5k0%N%%nNJ0J0NJ0j0j5j0J0L0K0%j0j5N%j0k0nnj0nJ0J5nnj5NJ0J0J5J5nn%%
643A35J0J0J5j5%%nl0l5m0l0j0J0L0L0L0NNj5l5l5j5J0NK0K5K0j0l0l0nK0K0nj5l5k0j0%J0
640a5J5K0J0J5J5J0J5nk5%J0J5N%K0K0J0j5j0j5j0j5j0nj5k0j0j5N%Nj5n%J0K5M0M0K5K0N
638A50j5l0k5k5nJ0J5NNJ0NJ5J5j5m0m5l0j0n%K5J5j5l0k5j0J0L0K5%%J0K5J5j0nnJ0j0j0
635C0J0J5J5NNK0K0J5nnnJ0J5%n%%N%n%K0K0%k5k5nK0K0J5J0j5k0NNNj5%%%%k0%%Nn%nn%%
631A25N%nj0%K0%%J5J0L0NN%%%Nj5%NNj5j0j5%K0J0%j0j0k0j5k0k0j0nnK0K0L0NJ0%%k5k0
628A15j5j5nJ5L0K5L0J5j5j0j0j0%%k0j5k0j5J0J0l0%%%%NJ0L0%NJ0J0J5%k5k5NNj0j5l0j0
625E0nnj0j0j0j0j0K0L0O0K5K5L0J0%nNJ0NN%nnj0j0k0l5k0n%%%j5m0l5j0%%J5J5K0K0K0J5
622A05K0J5Nk0l0j0NK5N5J5%k0m5m0n5n5j5J0K0K0K0K5J0J0L0L0K0j0k0j5NN%k0j5k0%J0J5
620H5j0k5nJ5J5nj0J0NNNNNj0%nJ5nnj0J0J0NnnJ0J0j0j0nj0nk0%%%%J0J0J0J0%Nj0j0J0J0
617I5J0%nnj0j5j0Nnj0j5nJ0J5j0n%NNNj0j5NN%Nj0j5j5k0k0NJ0L0K0NJ5%%%k0l5m0k0%N%
613f0K0J5J0%%%j0J0NJ0%%nNJ0J5J5NNJ5J5J0J0N%%%J0J0%%k0j5k0k5nJ0J0Nnj0J0n%K0j5
610F0j5j5%K0%k0k5k0%K0J5j0%J0j0%%%%%%%NJ0NK0K0J0J0J5J5%Nk5k0j0j5nnNK0NNj0J0J5
607I5J5%Nn%J5%%%nnj0nJ0j0j5%nJ5J0nNJ0NNk0j5nj0%Nj5l5nJ5N%k5j0J0J0L0Nj5j5k0J5
604C0J0Nj5NNNn%%%J0J0%%%NK0nJ0J0J5j0j0NJ5J0NN%nj5%NNJ5J0Nk5j0j5K0J0K0nj0j0nn
601A20N%NNj0j0J0J0nnk0k0NNNj5j5j0NJ0J0NJ0J5%%J0J0J5k0k5l5k0j5k0%L5N5L0%%K5J0
598A70Nk0l5j5k0J0%j0j5%Nj5j0j0J0NNNNL0N%%NNnnNNj0%%%j0j0NL0K0%k5m5m0j0%%%%%k5
594ej0j0K0nj5k0j0NK5M5L0L0Nj5%k5j5k0%k5k0k0J0%K5K0J5J5J0J0%%J0NK0n%N%%%n%N%%
591H5k0j5J0NNk0nnJ0J5%%NJ0NNN%%k5j0j5NJ0%k0nJ0K5J0k0k0J0NNnk0%NK0J5K0K0K5nk0
588A15m0j5j0K5K0K0j0l0l0j0J0J0NNK0K0%%k0j5l0k0k5%J5L0L0J0l0j5j0J5%%nJ5J0j0nn
585D0J0J5%k0n%K0K5M0K0%l0j0J0J0nnk5l0j0%J0K5L0L0J0j0nnl0k0j5%j0j5n%J5n%n%NK0
582G0J5%J0nJ0K5K0nj5nNNnnJ0NNj5nnJ0J0J0J5J0J5j5l5m5l0%K0J0k5j5j5j5j0k0Nj0J5J0
579A0L0L0L0J5%j0j0%K0Nj5k0J0J5J5J5J5Nj5j5j5j0j5%nk5k0j0J5K5%J5J5J5nj5k0k0j5n
577C5nk5l0k0J5J5K0N%J0NJ5J0J0J0J0NJ5J5%%j0j0j5k0%K0NJ0J0NJ0J0J0J5j0j0nnk5l0l0
574D0j0k0NK0L5L5N5L5L5J0J5j0m0l5m5j5%%K0N%%K5K0%j0J0NJ0nj0k0k5k5l0j0J5J0K0J0
571A25K0%k5k0%j0nj5j0k0%K0K5J0J0J0nj5j5J5J0NNnnm0l5k0J0%%%K0M0Nnn%K0J0J0%%%%
568A15%%%%%%%%%%n%N%%nnj0NN%%Nj5NN%j0j5%Nk0j5k0%%NNn%n%NJ0J5J0K0J5L0L0NNnnl0
564A35l0l5j5j5j0J0J0%%%J0K0nn%J0K5K0K0Nj5k5k0nnJ0L0L5L5J0NJ0j0j5j5k0j0j5j5k5
562I0k5k5k0k5n%N%nJ0J0nnNNNj5j0nj0K0J5J0nnj0J0J5n%%J0%NN%%j0j0NK0J5J0j0j0%%K0
558G0K0NNNJ0%Nnnnj0NN%k0j5NJ0%%l5nnJ0J0NNJ0k5j0J0J5J5%%NNj0j5j5j5nnj5j5j5J5J5
555A5J0j5j5K0K0K0%nnNJ0%NN%j0j0j0j0%J0%%%K0%nJ0J0j0j0j0nj0%j0nj5J5K5L0J5K0NN
552A15%k0k5k0l5l0j0j0J5nj5j5J0Nj0j0nj0nj0%nj5j0K0K0K5K5L0K5K5J0%NNJ5J0j0%K0J0
549A15J0nnJ0K0Nj0j0n%Nl5j0J0Nnnnnk0j0NN%k0j5%L0L0L5J0N%K0K0Nk0j5j5j0j5k0k0%K0
546H5K5J5nj5k0n%NJ0J0NNj0nk5k5k0j0NJ5J5K0J0J0J5J5Nnj5k5m0k0%J0J0%%%N%nJ5J0Nn
543G0k0j0nNJ0nN%nK5J0Nk5j5%J5%nN%j0j0%J0nj5%NNNNK0K5K5K5J0%NK0J0nk5l5l0j5j5l0
540C5k5k5k0j0nK5L0K5L0L5K0nj5%%j0j5%NL0L0K5J0Nk0j5j5k0J0Nnnj5j0%j5j5NNN%%%N%
537G5%K0K0J0J0NNj0j0k0k0NL5K5K5K5K5J0j0k5n5l0j5nj0l5j0%J0j0j0j0j0%%k0%K5K5K5
534F5L0K0K0%Nnj0nj0n%NNK0J5K5K0j5l0m5k0%nJ0J0J0J5J0k0l0m0j5k0nJ5%%K0J5M0K0%%
531A15j0l5k0k5nJ0%Nj0j0j5NN%J0J0J5J5j0j0%nK5N0N0L5J0k5l5j0nK0J0j0nj0J5K0NNj0
528A70%j5j0NK0NN%%L0NJ0j5k0Nnj0%nj0j5k0k0nj0%J5K5K0%%k0k0j0J0nk5l5j0%%L0K5K5
525A20Nj0j0n%J0J0J0J0Nk0j0j0%%j0k5j5j5J0J0%NK0K0L5L0J0J0k0k5k0k0k5%J5M0K5j0k5
523A25l0j0L0K5Nk0k0k0l0J5J5%%%%J0J0L0L5Nk0j5NL0K5K0nk5m5j0nNk0j5NK0K0NNNNJ0N
520A80Nj5J0J5Nj5j0j0nnN%nk5nj0J0J5L0%j0j5J0J0NJ0%%J5%%k0j0j0k0k0%nnnNNnnN%NN
516A15j0j5j0j0%J0Nj0J0K0J5J0n%J0nk5m0n%NL0M0M5M0K0nnj0j0%nj5j0%K0J5J5%nN%j0j0
513B10NNNN%l0j0j5NJ0J0J0j5j5k0%J0NNJ0Nj0n%J0NJ5J0Nj5%%J0J0j0nj0nj0nnj0%%nNj5
510A55J0j0%J5K0nk5nk0k0j0%K0K0J5Nj5k5l0j0k0J5L0J5NNk0nJ5L5J5k0m0k0%%nnj5j0J0
507G0K5L0L5K5J5k0l5j5nj0k5k5j0j5NK5K0NJ0%nj5J0L0J0NN%k0k0j0j5nnJ5K0J0J5K5K5J5
505A95nJ0J0Nnm0%J5J5Nj5j5m0l5l0%J0%j5j5%j0j0j0J0NNj0J5N%NN%Nnj0J0J0nnk0NK0K0
502H5%%NJ0Nj5j5J0j0nj0NNJ5K0K0K0K0J0J0j5k0j5j5%%j5m0k5%J0Nj5k0%%J5J5Nj5j0J0K5
499F5%j5j0%%j0j0n%j0j0k0%NL0K5K5J5K0%nj5j5k0m0k5nJ0J0J5J5J0J5j5j0l5l0j0n%NK5
496c0L0K0J5j5%J0J0%N%NNN%%nn%nN%%j0k0%NJ0n%j0%NNNk5%nNJ0j0J5J5K0K5L0%%j0j0J5
492A10nnn%Nj5j5J5J0J0j0%%%%%n%%%n%%nnj0l0j5k0NJ0K5M5L0nl0l0j0j5NK5J5%j0j5N%n
489D5n%J0j0nn%J5J5j0nJ0J0Nj0k0J0NJ0nk0k0k5j0L5M5M5K5K5J0J0%%%nnK0J0%j0j0k0k0
486A40j5k0k5k0j0J0J0K5K0K0%k0j0nj0nj0nJ5K0L5M0K0j5l5l0k5k0nK0K5K5Nj0n0m5k5K0
484C5M5M0K5J0NNNK0K0J5nj0%l0l0k5j0J0J5J5K0J5K0J5N%nnk0k0k5l0NNj0j0%%J0J0J5K0
481A70j0nl0l0k5%J0NJ0J0%%k0k5l0l0%J5J0J5Nj5%nJ5K0%Nj0n%J0%j0k0j0j0J0J5L5N5K0
478A45J0j5nj0j0k0N%N%NNK0K0%j5%%J0J0j5NNN%NnnJ5J0Nj5k5k0j0J0j0j0k0j5L5M0L5M0
475B20M5N0L0K5%k0j0j5Nj5k0k0l0n0o0k0m0l5m5m5k5%J0M0L0NNj5j5j5NJ0J5j5NM0M0J5%
472H5k5j5j5j0l5j0k0J0NL0K5J5%l0nJ5J0%%Nj5k0k0NK5K0nj5k5J0NNk0j0J0%nN%nnj0nN%
469c5J0J0J0J0K0K5J0j0j0J0J0%%nNJ0%%J0J0L0J0n%j0J0K0K5nnJ5J5%%j0nn%nnj0j5k0k0
466I5m5k5nnNj0nJ5J0J0j0nN%NNNN%nNJ0j0nNJ0Nj0%%J5L5NJ0%NK5Nj5j5j0j0J0J0J0j0j5
463A10NK5Nj0j5j5k0k0%NJ0K0J5K0j0k0k5k0k0%%j0j0l5l0j5NK5K5L5K0%k0nJ5K5NJ0j0k0
460E0k0l0%j0nn%NJ0nnJ0NK0K0K0J5K5Nl5n0n5l0j0j5J5M0M5K5J5j0j0j5j5k0NJ0%%J0J0J5
457C0nNNK0%j0j5j5j5J0NK5Nk0k0k0%J5%J0J0J0J0%K5NJ5J5J5J5J5j5j5l0l5j0J0J0nj5J0
455E0%Nj0nn%J5nnj0nnJ0J0j0%NN%%%%J0J0Nj5j5j5J5L5K5%nnj5nj0nk5k5j0K0%%K0J0J5J5
451G0J0N%%j5j0NNj0j5N%J0J0J5K0j0%%j0l5j0k0k0k0%nJ0K5K0L0L5N%k0nJ0J0K0nnj0nnJ0
448I5J5J5K0%k5k0j5j5j0l0k5j0j0%NK0K0J0J5J0J5N%J5nnn%K0%nj0j0j0%j0%j0%Nj5j0k0
445A0%K0J0J5L0K5K5K0K5J0nnl5l0l0k0j5j0%%K0%nnNK5J5J0nnNNK0%k0%%%nnnn%%Nk0nnN
442F5Nj0J0%NJ0L0K0K0%l0m0l5j0K0K5J0J0%j0j5l0j0J0J0J0nnK5NJ0%%NJ0k0j5j5j0%%nj0
439D0j5%%Nj5j5%j0J5J5J5%j0NK0J0J0%nl0l5l5j5%NNJ5J0K0K5nnj0nk0j0%%J0J5K0%l5%L0
436A5L0J5%%%%%nK0K5K0Nk0m5n0k5%K5K0J0J5Nj5l5j5j0K0NNJ5J0J0j0%nJ5K0j5j0NK5J0n
433H0j0j0J0j0j0J0J5J5nk5j0%J0J0nnNNK5K0j0k0j5j0NN%Nj5j5j5k0k5k0j0K0K5K5nk0k5
430b5k5%nJ0J0J0K5L5L0K0K0nnNNK0K0%%J5J0%k0j5k0j5j0j5j0k0k0nJ0M5M5L5J0k5k0NNn
427A25nj5j5j0J0J0NJ0J0J0j0k0k0j5j0%K5L0K5Nj5j5J0n%j0j0J5J5nk0m0l5l0l5%K5L0L5
425E5L0%%j0nJ0J5%j0l5%M0L0J5j5l5k0J5K0Nl5l0nn%l0k5%%L0L5L5K0nnJ0J5nk5k5NK5L0
422A15L0J0J0J5J0J5J0j5l0k5l0%nJ0N%%k0j5%%j5j0j0nj0%%j5k0N%%j5NL0M0J0J5J0J0K0
419A35K5K0Nk5k5nnj5j5j5%J5K0%N%%N%k0NJ5j0j0j0k0k0k5k0nnj0j0J5L0K0K5j0j0nnJ0J0
416F0J0J0j0nk5nN%%K0M0K5K0K5K0j0l0l5k0k5j0NK5K5J5J5J5n%k5k0%nk5j5j5NNnnK0%%n
413F5k0nJ0J0J0j0%NNL0L0L5J0nNNj0l5k0k0k5NK5K5j0l0k5j5nJ0J0j0l0l0k0j5J0L0K5K0
410D0%nK0K0K5%l0l0j0k0N%k5k5j0J0J5K0%nNNJ5K0%NJ5J0K5nk0k0l0j0%K5K5%K0M0M0J0k0
407A50l5l0nNK0L0J5nl0nnK0J5J5J5J0j5k0j5l0l0l0l0l0l0k0nK5M5M5K0J0J5K0J0J0j0j5
405A00k0k0k0%%%%%%%%J0J0J0L5L0j0l0l5j0j0nn%%%%N%N%j0j0j5J0K0Nk0k0j5J5n%k0j5%
402d0K5%J0K0J5K5K5NJ0j0j5j0j0k0NJ5K0K0K5K0K0nnj5j5nJ0N%j5j5J0J0J5J5j0j0%nJ0N
399A35J0J0j0nJ5J5%k0nnj0nj0j0j5%j0j0j0j0%k0nnNJ0J5K0%%K5K0K0%NK0J0J0J5J5j5j5
396A80j5j5%k5k0%nJ5J0J0K5K5%%k5nNJ0K0%k0j5j0%%Nnnn%nnj5j5j0j0j0j5J0%j5j5l0n%
393e%%Nnk5j5J0K0M0L0L0K0j0j0j0j0nj0J0K5j5k0k0NM0K5K5Nl0n%K0K0K5%k0j5k0k0j0k5
390E0l0l5%L5M0J0K0J5K0%k0j0NN%j5l0%J0J0J5nj0j0%J0J5J0j0j5J0K5L5%l5k0%%%nnnj0
387G0%%J0j5j0N%K5K0K0J5NNk0k0k0k0j5j5k0k5j5NJ5J0%nNJ0K0%J0J5K0K0J0NN%K0K5K5J0
384B05%Nnk5l5k0k5k5k5k0J5J5%K5K0K0NN%%k0k5k5nj0%nnK5L0K5NN%nl0m5m0k0J5L0K5NN
381G0J0NN%J5J0NNJ5J5nnm0l5k0k0%Nj0j0K0K0%%j0j0L0L0J0Nnj0j0nj5j5%nnnn%k0k5j0L0
378EK5K0%n%nk0l0k5j0J0M0M5M0%N%%J0J5NNl0l0k0j0%NJ5K0NJ0%%j0j5k0k0l0k5%J0NNJ5
375A0J0N%j0j5K0J5K5K5j5k0j0%%J0J0J0j5j5nnJ0J0K0J5K0J5nm5m5j5k0%L0L0L0K5j0j0k5
372F0k0k0k0j5k0nn%%L5L5K5%j5j5%%%J0%%J5J0N%NJ0K0j0j0j0n%nn%k0k5k5j5k0k0nNK0K0
369c5K0L5L5J5nj5k0k0k5j0j5J0J0K0K0M0M0K5Nj5j0k0nJ0J0%k5k5k5k5%J0J0%%j5J0J0J0
367C5NJ0J5J5NNJ0J5%k0%nJ0Nj0j0nj0NNk0j0j0j5%%n%j0j0j5j0Nj5k0j5N%J0J0J5J5%%J5
364@L5L0L0J0J0NNj0l5l0l0k0j5k0J0J0J5J0NNJ0k0j5k0%J0J0j0nNK5M0J0nk5k0k5K0J5%j5
361El0k5n%J0L0M5K0J0J0J5J5Nj0k5NJ0J0NNK0j0k0j5l5l0k0%L0K5J0k0k0k0k5%NN%%j0J5
358a0L0L0L5j5k5nL0L0J5j0k5k5l0k5k5nJ5M0L0J0nj0nn%Nj0n%%J0J0J0J0NJ0K0J0k0m5k5
355B5nJ0J0K0L0L5%n%k5NJ5J5K5%j0k5nj0nJ5J5nj5j5k5%%nJ5nj5j5j0n%%%%K0J5M0K0%nk0
352A00k0J0J0J5%k0k0j5j0%j0J0j0j5j5K5K5K5J5K0K0J5K5%k0l5o0m5l5k0%NNJ5J5L0K5NN
349G0j0J0K5M5J0J5J5J0NNJ0J5nk0l0l0k0k0NNn%j0j5k0j5j5NJ0L0M0L5K5%j0l5k0j5k5k0
347E0nnJ5J5L0Nnnj0nj0nj0j0Nk0j0j0J0J5%n%%%nj0j0l0j0NNNJ0K0K0K0K5J0Nn%j5j0%K5
343H5K0%J5J5J0nk5k0k5k5%K0K0%nj0nnj5NJ0J5NNNNnnnnnnn%nJ5J5%j0nNK5K5Nj0n%%%K0
340A35J0J5nj0NNNNj0j0j5k0k5k5j0NN%J0J5%NJ0J0J0j0j0j0n%j0nK0J5L0J0l0l0l0l0nj0
337A0%k0nJ5L0%j0nj0l0j0%K0J5J0J0nnj0j5J0K5L0L5K0%k0j5j5J0J0J0nn%%J0J0%%%%J5J0
334A20J0k5j0j0J0J0j0j0J0j0N%nj5j0j5NNJ5K0NJ0j0nk0m0j5NJ0NN%nnJ5J5J0J5J5L5%%J5
331A50J5J5%%nJ5K0J5J5j5l0k0k0J5K0%N%NJ0J0J0j0j0j0k0j0k5k0j0j0j0j0j5k0k5k5j5J0
329eNNNNJ5J5J0Nk5nK0L5K5N%j0%nNNn%%%j0%j5j5k5k0%%J0J0N%J5J0NNj0j0j5j5l0k5k0J0
325c5K0K0Nj0J5J5J5J5%%J0L5K0%nJ5J5Nj0k5nj0nNJ0j0k0m0j0k0j5%%J5Nj0nnJ0J0J5J5%
322E0j5j0nK0J0J5J0N%NJ0J5Nj0k0j0Nj0nj5j0j0j0j0j0j5k0%nnJ0K0M5L0J0J5J0%k5j0j5
320D5j0j5j0j5n%J0J0%%N%%Nj0j0k5j0J0N%%K0J5J5K0NNj0J5K0J5K0%J0J0j5j0l0nj0k5l0
317A5%L0L0L0%nnk5%J0j0k5k0n%J5J5L5J0nnj5j5n%K0J5M0L0J5j5%K5K0%j5j5l0l0l0NK0K0
314A25%%k5l0l0m0j5J0N%K0n%nk0k0j5K0L5M0NNj0nj0j0J0NJ0NK0%j0j0%J5Nj5n%n%j0N%j0
311C5%%J0J0J5K5%j0j5%J5J0K0J5nk0j0j0%%%%j5j5%N%%%N%%j0j0j0NK0%k0j0j0J5J5%j0N
307D5J5%j0j0%%j5j5j0J0J0%nn%%%NJ0J0nnnj0%K0J0J5nnJ0J5%%%J5%J0J0J0%%NN%N%NJ0j0
304A35k0l0l0k5k0j0j0J0K5M0M5K5%j5nj0j5k0J0K0K0J0j0k0k5k5nJ5%k5j5j0J0NK0M0K0J5
301A20J5J0NNnnnn%N%Nk0j0nnNk0j0l0nnj0j5k5nK0K0NJ5L0L5%Nj0j0nl0l0k5j0NJ0J0%J0
298C0j0J5J0J5%%%NNN%%j0j0k0k0n%j0l0k5J0K5K5n%%K0J0nj5NJ5J5j0j0k0n%%j5j5n%J0J0
295a5K5L0Nj0k5k5nnJ0J0n%%nJ0Nnj0j0N%nJ0%%n%%N%J0J0J0J0K0NNNJ5nj5j5j0j0j5NJ5n
292B0%nJ0J0nj0K0K0J0%j0J0K0J5%nk0%N%j5j0k0k0j0NK5K0L0NNN%NN%%NJ0J0nnl0NK5Nj0
289A25j5NJ0J5nk0J0NN%J0J0J0n%j5l0k0nj0j5k5k5j5NN%%%%%%%K0K0J0NNJ0NNj0l5k5%K0
286D0M5K0K5J5J0%k5l0l5k5%k0j0j5j5j0j5nJ5K0N5O0N5L5%j5m0n0m5k0NN%%J5Nj0%%J0J0
283F0J5K0L0K0j0k0k0k5j5j5k5k0l0k0j5j5J5L5M0L5%j5nj0NK0J5J5L0K5N%j0j0j0j0nj0j5
280E5j5%NnnJ0NNk0nj0NNj0j0%nJ5nk0%j0j0%NNNnJ5K5N%%j0j0K0K0K5J0j0j0n%%k0j0j0%
277B0nnj0J0J5j0nNJ0K0%J0J0J5J5NNJ0Nj0j0m0k0nK5M0J5k0m0k5%K0J0L5L0J0Nj5k0j5k0
274G0%%K0J5Nj5k0j5nn%%J5nnj0%K0K0%%%J0J5J5nk5k5nnnj0nJ5J0j0k0%J0J5J0J5K0j0J0
271A05J0J5J5j0j0j0k0%nj5j5k0%NJ0K0j0j5Nj5j5j5NNj0k5%%K0J5K0J5K0J0NJ0j0j0j0nn
268F0nn%%J0J0j0j0J5J0K0%%j0%nNJ0J5n%nJ0N%%%J0%K0N0K5Nl5l5m0k5k5nnJ5J0J5J5J5J0
265A35%k0j0J0K0J5%Nj0J0J5K0%%j0j5k5nN%j0j5%nnnj5j5J5J5Nl5l0j0J5K0NNj5k0%j0J0
262D0j0N%Nj0k5nJ0J0NNJ5K0L0NNJ0J0%nnj5j5J0J0J0nj5j0J0J0j0j0j5J5n%j0j5NNK0%NN
259I5N%J5J0%%%j0K0J5j5j0j0J0J5nk0%J0NJ0J0Nj5l5j0J0L0J5j5k5k5j5J0nk5%j0J5L0K0
256A05J5J0j5k0%J0J0n%n%nnNNnnNNnn%%j0%j5J5N%J5J0Nj5n0m5n0k5j0j5K5M5N0K5J0k0k0
253B5k0k0k5j5J0K0L5M0L5J5nj0j5j0j0k0%J0K5Nj0j5j5%nnJ5M0M0M0Nj0nj5l0m0k5nj0J0
250C0K0L5J0j0j5nnk0k0%%L0N5L5%k0k5%J0K5M0K5j0j0j5j5j0l0k0j0nj0j0nj0j0nJ0J0j0
248C0%nnJ0Nj0l0l5j0K5K5K0%J0j0%%%nn%nnk5k0NK5L5M0L0L0L0J0k5k5j5N%k0l0l0l5l0k0
245f5NK0J5NNJ0J5J0J0J0J0k0j0n%%nj0j0J5J0J0j0N%J0J0J5J0J5J0J5J0%nnJ0L0Nj0j0j5
242A15j5NJ0J0J0j0l0l5l0m0j5K5K5L5L5L0J5Nj5l0m0l0j0n%J5J5J5K0%%%nj5j0j5j5%nJ0
239B5J5J0J5nJ5K5Nj0l5k0j5NL0K5J0J0J5L5K0Nj0j5J0K5J5%l5l0j5%j0k0k0nJ5N%j5k0n%
236E0J0J5nN%%J0%%k5k0k0J0J5J0J0nnJ0J0%%J5J5%NnJ5J0%n%j5j5k0k0%nJ0Nn%j0j0J0J5
233F5NNJ0Nnj0j5j5J0M0N0J5k0l5m5l5j5J5J5j0k0NJ5%%%J0J0J0N%nK0K0Nj0j5NJ5J5K0j0
230A25k0%NNj0nJ0Nnnj0J0%%k0j5j5NNj5j5j5%%%%NN%nN%K0J0K0J5J0j0N%%%J0J0Nj5l5j0
227F5NL0J5%j5j5%nJ0L0J5K0Nj5j5j5NNk0j5k0J0J0j0j5j5%nnnj5j0NJ0L5L5M0L5j0nj0j0
224A35j0j5j5J0nn%%%n%n%%k0k0j5j5%Nk0j5J5K5K5%nj0J0NJ0Nn%%K5J0J0%%J0NNJ0j0j0j0
221A05j0j0j5j0j0nJ5%NNJ5%nNNNNN%NNj0%j0nnj0nn%%%K0%%%%K0nnj0%n%%n%n%j0j0N%K0
217G5K0J0J0J0J0%k0n5k5j5k0J0J0J0J0k0k0j0nn%NJ5K0K5Nj0l0k5J0J0nnNNN%NNj5j0J0J5
214B0J0nNj0j0n%nNNj5j5nL5J5k0j0j0%L5L0L5%k5k0n%NJ0M0K0n%%j0k5k0%J0J5nl0k0k0k0
211b0k5nj0NK0L5Nn%J5J5L0L5L0J0k0l0l5j0NN%k0j0K0J0K0%K5K0j0l5l0k0J0K0K0J5j5J0
209H0NJ0J0j5j5k5nnj0%%J0J0%k0k0k5J0J0k0j5nj0J0N%%k5j0K0K0%J0NJ0%j0J0K5L5K0%%
206H0J5J5nk0m0m0j5J0J0J5K0K5K5J0Nj5j0j5J5L0K0nj5j0j0nnJ0J0%j0j0nnNNnn%K0K0%n
203A10n%%j0j0j0j0%%NNN%j0j5K0K0nnj0J5%nj5J0L0J0j0nnk0l0l0k0J0J0J0N%N%j0j0%nj5
200@j5nnJ0J0%nj0n%K5J0J5j5l0nnNJ0%%K5K5L5J5%%%%nnj5k0N%J5J0%k5k0nNK5%%nnJ0J5
196F5j0j0j5%%%%n%j5%K0J0J5j0J0J5K0Nj5j5NK0J5J0J0L0L5J5nk5k5nj0nnj0j5K5K0J5nj5
193A40j5%%NJ0NJ0nk5k5k5nj0NNNj5j0%%j0nnJ5J5J5J5NJ0J5J5J5nk0j5NJ0j5j5j0Nj0l0m0
190A0j5N%nJ5J0J0NJ0%K0J0J0j0n%J0%Nk5j5j5j0K0K0K5NJ5K0J5J5K5K5K0nj5j5j0nj0j0l0
187A25nn%NNJ0J0J0j5j0j0NJ0NNj0j0n%N%j0j0NN%nnj0K5K5k0k0k0%J0J0NNj0j0J0k0%J0j0
184H5j5nJ5N%j5j0%J0j0nnj0%%%Nj0n%L0J0J5J0j0l5k5k0J0L5M0J5K0J0N%j5j0J0NNj5j5%
181A05%j0j5j5J0j5j0NN%%j5j5J0K0L5K5L0J0%nk0j0nNL0Nk5m0l5j5n%%K5M0J0%j0j5%J0%
178A00j5J0nnj0j0J5J5%%n%N%j0J0J0%nNj0J5J0nK0K5nj0k0%%k0k0nj0nnj0NNJ5J5j0j0k0
175E0k0J0N%nk5%J5M0K5NJ5j0k0l5m0l0j0j5N%J5K5M0L0J5%%J0%NJ5K0J0nnj0j0n%%%%N%%
172A15%k0k5nN%k5k5%J0J0nnk0k5J5L0K0K0J5J5K0K0L0J0l5o0o5l0%K0K0K0K0%NNj0nj5j5
169C5N%K5L0K5NJ0J0J0J0j5j5nj0N%NNj0l0l5j5nL0%NNNL0K0j0%j5j5j0j0nJ5%%J0j0l5l0
166B0NK5M0J5J0J5j5j0%%J0j0%%j5j5n%j5j5J0J0j0nk5nNJ0K5N%nJ0J0J0J0J0NJ0J0%J5K5
164A70nj0j0N%j5j5N%j0l0l5j0J0J0J5M0J5%%%J0J0%N%%k0k0j5j5nnJ0%K0K5K0K5N%j5m0l0
161I5m0j5NNK0J5J0k5k5k5l0j5k0%NJ5J0%%J5J0K0%%NNNNJ0%%j0j0j0j0%%%%j0j5%N%j5l0
157d5j0J0J0nn%n%K0M0L5M5K5J5J5nj0j0nJ5J5J5nk0k5n0l0j0J0J5J5%%%%%j5k5k0j5j5J0
155b0L0K5K0J5J5J5J5%k0l5j0K0K0J5%k0l5l0j0NNJ0%NNK0J0%%%nJ0j5%j0nJ5%%%NNk0NK0
151G5L5L5J0J5nj0j5j5j0J0K0K5K0J5J5j0%k0k0k5m0k0j0j5J0%J0N%%J0J0Nj5%nj5j0%%J0
149G5J5Nj5nnJ5K0%Nj0J5%%%%K0%j0k0l5nK0%nj0nnnnnnnnJ0J5K0K5nk5J0J0NJ0NNNN%j0J0
145A25j5nnN%k0j5J0J5k5k0nJ5L5J0%%nnK0K5J5%l0l0j5j5J0j0l5m0l5j0j0%K0L5L5L5L5J0
142A05%j0j5j5k5k5j0K0L5L5K0nj0j0%%j0j0nj0N%K0J5NNJ0NN%J0k0j0nNNN%%k0k0%J0%j5
139G0j0%%%%j0j0%nn%K0L0j0l5l5j5K0M0Nj5j5NN%%%K0Nn%j5NJ0J5nnNNJ0%nl0l0k5%K5K0
136C0j0k5k0k0k0%%M0J5%nJ5J5J5J0L0J5J0k0l0k5l0nJ5K0J0NJ0J0K0K0j0j0%%nnnnj0j0%
133C5J0J5j0j0nnk5l5j5K0L5J5j0nJ0K5K5K5K5%%j0j5j0j5j5j5j0j5n%NJ5J0%%nL5L5K0%j0
130A15j0j0j0%%N%k0j5k0j5%nJ5J5J0J5%%%n%nj0j0%NN%j0j0n%j5J0%NJ0j5J0%NN%nNNJ5%
127F0j0J0%%%%J5%n%%K0K5NNJ0K0J0Nk0k0Nj5nj0j0%Nn%J0J0Nj5k0j5%K5n%nk5Nj5nNj0K0
124F0j0k0%NK0J5K5K0%%nn%J5J5nj0%j5k0k5j0%j0k5k0k0nNL0L5N0L5J0j0j5k0j0j0nnK0N
121H5Nk5k0k5k5nJ5L5J0J0j5j5l0k5%NL0K0J0nj5nJ5J5J5n%j0j5j0j0%%n%nj5NN%Nnnn%%%
118a5J5J0J0NN%%K5K0K0nk5nJ5K0nj0j5%NJ0J5J0J0j0l5m0k0j0j5NL0L5M0K5Nj0j0%%NNk0
115I5k0j5k0j0J5K5L5NNk0k5j5%J5J5j5j5j5%K0%j0j5NJ0nn%nN%%%nnNJ0n%j0J0J0J0nj0j0
112C5j0nK0J0j0j0nNNnnj5j0J0%J5J0j5k0k5%nK0J0Nj0l0%%%%%%NNnnJ0J0J0K5K0J5K0K5K5
108A25%j0nj0l0m0m0nK5J0J5J5J5K5K5J0J5n%k0k0k5nnj0%%J0J0K5%J0j0nl0l0j0J0K0L5L0
106A15J0nnj0nn%%J0j0k5%j0j0k0NJ5J0Nj5k0NJ5J5n%nn%%%%%%%%k0%NN%N%%K0K0%k0k5k0
102B0%%NNK5L0J5nj0k0J5J5j0j5j0nJ0J5Nj0n%Nj5k5k5j0j5j5j5K0M5M0M5K0j0j5j5%K0K0
99A25K0J0j0j0j0nJ5NNj0j0k0k5%Nj0j0j5k0nJ5L0Nn%k0j0k5k5nK5M0M0K5k5m0l0%NJ5J0J0
97F0%J0NJ0J0J0NL0NJ0%%%J5j0%N%Nn%NJ0J5J5nj0nj0j0j0k5l0NN%J0%J0J0J0%NNNk0j5k5
93A10nJ0j5j5j0%k0j0j0nnk5%K0K5K0K5K5K0K5L0K5Nj0l5k5k0nnNNnj0NNK0K5J0J0k0j5m0
90A15l5m0m0j5k0j0J5%Nj0%%J0J0J5K5K5K0K5J5J5K0M0K0Nnn%n%Nj0j0j0j5j5j0nK0J5nj5
88A40j5j0j0%K0K0K0K5%j0j5l0%J0J0K5K0K5%nk5l0l5j0J0N%J0J0nnj0j0k0k0%K0K0J5L0K5
85A95%N%j5k0k0k0%nJ5J5Nj0j5k5%NNnnnnj0J5J5L0K0%l5n5n0l5nNnJ0K5L0L5L0J0Nj0j0j0
82A00j0k0k0k0k0nJ5J0K0L0M0J5j0k5j5nj0nj5j5k5j5%J0K0K0K5J0NNNj0%%J0J0K0J0J0NN
79A55J0Nj5k0%%nn%J0j0j0k0nJ0%j0k0%J5J5nj5j0%%%%NNnnj0j0%%%NJ5K5K0K0%nj5k0k5k0
76E0%nJ5K0J5K0%%k0k0n%j5j5j0j5K0K0J5k0j5k0N%K0K5K0K0j0j0k0k0%NK5K5J0J0J0J0nj0
73A25l0l5j0K0M5J5Nk0k0k5j0j0j0j0nnJ0J5J5K0j0nnj0J0%j0j0%NNJ0NNnnJ0K0J5K0k5k0
70H0k0j5J5J0J5J0%j0J0NNJ0%nJ0J0j5k0m5n0j0j5L0K5J0J5%nk5k5J5J0%nj5k0NL0J0k5l0
67b5j0NM0L0L0Nj5l5j5j5j5k0NJ5K0K5%N%J0j5NK0NN%%J5K0J0J0K0K5NNN%N%j0j0J0J0Nj0
64A75%%n%%%%j0k0k5J0J0j5l5l5%%j0nnj0k0k0%K5K5%j5k0k0nnJ0J0L0M5N0K5Nj5k0k5j0K0
61I0K0%k5nK5M0M5J0Nk0j5k5%K5%%k0k0j0j0k5j0%K0J0nl5l5j0J0K5K5K5N%%N%NN%nN%%NN
58A35%NNk0j5%%%j5k0%nj0nj0%k0k0J5K0J5%N%%K0J5K0K0%j5nj0J0L0K0%k0k0k0l5l0%K0K5
55H5K0K0nm0n5n5j5J0J5L5L5L0%k0nnL5L0K5N%NNJ0nnJ5j0j0J5N%k0j5j0J0%k0l5l5nnJ5J0
52F0K0K5NNNj5n0l0j5J0J0K0J5nj0j5nJ0%%j0j0%%%%%NK0K0K0K0NN%Nnj0j0n%NNNNk0j5j5
49F0k0j0l0%nJ5M0M5L5J5j0l5k0k5j5j5nJ0nnk5l0J0K5L5L5K0K0J5j0%%Nj5j5k0NK5nk5l0
46D0k5l5j5nJ5J5J5K5M5L0J0j5Nj0j5j0j0%nn%J0j0n%L5L0K5J0j0j5j5j5%k0j0nj0nj0j0j5
43Ek0j5N%j5k5nJ0J5J0J0J5J5J0J5%%nnJ0J0j0nk5%J0J0J0j5k0J5J0J5%k5%%J0J0J0J0J0J5
40G5J0J0J0J5nnj5j5k0k0%%j0%nJ5K0M5L0L5j5j0j0j0j0j0j0nj0NK0K0J0j5l5m0l5k0j5J0
37a5K5K5NJ0J0K0NNnnK0J5K0j0%J0M0J5j0j0J0J0J0j0k0m5k0k5j0J0NJ0J5nN%Nj0k0k5k0l0
34A0%%J5J5K0K5K0%nnj0j5j5k0%L5J5K0%%J0K0K0nl0k5nn%nj5j5nnK0nk5k0l5j5nK0J0J0N
31@%j0j5NM0K0nl0l5k5%nnK0M5L0J0K0L5L5J5j0nj5j5l0%j0j0n%NJ0J0N%nJ5J0NNL0K5J0k5
28A45k0%j0j0k5k0j0nN%K0K0K0j5k5nK0M0K5NNJ0k5j5j5%%Nj0J0Nk0j0nN%k5k0J0J0J5J0K0
25A15K0M5K5NJ0l0%k0j5k0k0j0j0k5%K5J5K5%%%k5k5k0%NL0L0L5Nj5nn%Nk0N%n%%%%nnJ0N
22A35%k5n%J0nj5k5Nj5j5j5k0%%%%J0J0J5n%k0J0J0K0%j5nK0K0nj5j0nn%%%j0%%%nn%%nNJ0
19C0J0NNj0%NNJ0%%NN%nnnj0j0%%J5J5N%j0j5j0j5%%k0m5k0J0M0L5K0K5J5J5nJ5L0L0Nj5j5
16A40j5%%K0K0K5L0J5nj0j0j0k5j0j5n%J0J5j5l5k5k5l0j0J0J0%N%Nj5j5%J5K0K0J0J0K5N
13A35nnn%k0j5n%j5j5nj0NJ0NNnnJ0K0J5%j0j0N%%N%%%%NN%%j5j0J0K5%%%%NN%%j0nJ0J0J5
9A35k0j0j0k5k0NN%j0nk0k0k0nJ0J5J5nk5k5j0NK5M0K0nk0J0J0K0J5%%j0nj5NL0K5K5Nj0j0
6A15k5n0l5m0j5%J5L5L0J5n%k0%NNNNK0K5J0j0k5k0k0j5%%nnnK0K5L0K5N%%%J0L0K0j0k0j5
3A10j5%J5NJ0J0J0J0nk5k5m5m5k5nNNK5M5M5L0NN%k0j0k0%nNK0J5n%K5L0L5%k0m0m0l5k0N
0F5Nj0j0k0k0j5k0k0j5%L5N5N0M5N5j0n0n0j0%K0K5K0J5nj0%%N%N%nNJ0j5j5j5%nK0J0J0n
-3A30J5K5K5NNj0j5k0j5j0j0j0j0k0j5j5NnnJ5J5nk5l5nJ0K0J0J5J5J0NK0N%j5k0j5%%Nnn
-6F5j0nnJ5K0J5J5J0nj0j0J0%%k0k5j0j5nn%%j5j0j0j0n%K0J5J5J5J5J5K0J5K0J5J5J5j5j0
-9A45j5J0J5J5j5l0j0k0J0J5Nj0j5j5%NK0K0j0j0j0j5J0%J0J5%k0l0l0j0J0%NNJ0J0NJ0NJ5
-11A05%k0k0k0k0%%%%J5J5NJ0K5K0K0j5nj0J0NJ0J0j5j5nj0j0j5%j0K5J5Nk0k0k0j5j0j0j0
-14@J0NNJ0Nj5k0j5%%j0j0nnl5l0l0J0L5M0L0J0J0NNN%K5J5k0k0k5J5J0%j5k0%J0J5%NNNk0
-17ek0j0j5nj0j0NNNj5j5nJ0J0nk0k5K5K5J0J0J0L0K5Nj0j5nJ5J0J5J5J0J0nj0nj0j0%Nk0
-20Ek0j0j0%NnK0L0NnnJ0N%n%%J0J0nnk0k5k0%j5j5j0NN%NK5L0J5%k5NNJ5J0%%j0nJ0J0nk0
-23@l0j0%%k0j5j0j0nJ0N%%%NJ0J0J5J0J0J0Nnk5k5%J5J5j5l5l5%K5K0K0K5J0J5K5L0K0J0
-26H0k0j0l0l0NL5L5J0j5j0%nj5j0k0%NNj0nj0J0K5K0K5L0%j5m5k0n%n%%Nj0j0j5j0j5N%n
-29e0j5j5nK0J0J0nJ5K0%NJ0J0K5L5L0Nk0k5k0k0k0%J0L5J0Nk0NN%%nnJ0N%NNN%%j0k0j5j5
-32A0j0J0M0M0Nk0nj0NNk0%%K0J5J5l5l0l5k0NJ5nnJ0J0%%%%%nn%%%j5J5%k0j5j0J0J0J0J0
-36eM0L5K0k0k0k0j0j0J0K0K0K0j0k5k5k0k5k0%K0J5K0J0J0j0nN%NNj0%nJ5J0J0%k0nnJ0%
-38C0K0%nn%%J0NL5J0nnm0k0nj0%k5k0k0j5NJ5K0J0J5%%%K5J0nNJ0NJ0%%j0j0nn%j0%%nn%
-42A0nJ0j5j5j5k5%J0K0L0K5J0Nn%nnJ0N%N%nJ5J0Nj5m0m0j0J0K0K0J0J0J0NNN%k0j5k0NN
-45B0%nNJ0Nj5nj0N%%J5K5J0j0j5k5k5J0K5L5J5%N%%nnNNnnnj0%Nj0j0j5k0nj0%K5L5L5K5
-48A05Nn%k0l5m0k5%%j5Nnj0j0J5L0L5K0K0nl5m5m0j0K0N0N0M0Nnj0J0NJ5J5k0k5j5NK5K5
-51A25J0j0l5l5l0nJ0J0k0l5l0nNNK5L5J5J5%j0k0k0j5j5j0j5L0K5K5K5%k5k5l0%N%%J0L5
-54B0M0%j0j0J0J5nl0k5nnj0J0NK5K5%j0k0nn%%K5K5K0j5l0k5k0J0%nnJ0J0j0nj0j0nnj0j0
-57e5nn%NNM0L5K0nnJ5j0nnj5j0%%L0L0K0nJ0NL5L0%k0j0nn%j0j5NNJ5%m5m0m0j5NL0L0NN
-60E0%%%J0%NNj0j5j5j0l5l0j0K5J5nk5l0j0J5K5L0%NJ5J5J0J0nl0%n%J5k0%%Nnn%nN%K0J5
-63B5K5K0%%nnJ0J5NN%%l5l0l5j5NJ5NNJ0j5k0j0k5k5j0K0J0J0J0J0J0J5J0J0K5K5J5j5k0
-66E0m0l5nJ5j0nJ5K0K0j0j0NJ0%J0%NN%nj0nj0%j0j5NK0M5L0L5NNnl0k0k0j5k0j0J0K5L0
-69G5J0Nj0j0%NNNnJ5J5J5J0J0J0J5j0nnnl0l0nK5M0M5K0%k0k5N%%k5k5nj0k0j0j5%nn%%%
-72E0nn%j0J0%%%%%k0k0l5j0K0J5K0K0NJ0NJ0nnJ5J0NNk5k0J0J0nk0k5J0L5L5J0j0m0m0n5
-75d5k0K5M0K5Nk0k0j5j0K0L5L0N%k0%%%%j5k0j0K5L0L5K5%j0j5j0j5%J5K5nl5l0l5j5J0J0
-78eL0N0K0K5K0K0K0nj5j5k0j5NNN%j0j0j5NNj5j5l0j5k0j5J0L0L5n%j5k0N%%k0k0nJ5J0%
-81A0n%nj5j0%K0Nj5j5NK5K5N%J5J5J0K0NJ0nnK0J0nj0j0j0k0k0k5k0k5nK5K0%NNJ0K0J5J0
-84H5J0j0n%N%%k0m0l0l0j0NK0K0NNJ0NNJ0J0Nk5l0k5k0J0L5N0N0K0nk0l0j0n%%j0nJ0L0J0
-86H5J0nnK0%j0nnJ0%%j0J0J5%j0j0J0J5j5m5o0m0nL5M0K0J5K0nl5j5j0J5J5J5J0J5J5K0K0
-89A40K0%j5l0m0nL0L5Nj0n%nn%%%k0k0j5NJ0K0j0k5%%n%%%n%%%K0NJ0J0J5N%j0k0j5j5k0
-92C5k5j0j5K0K0Nj0k0%K5K0K5%k0j5j5j5NK0%Nj5j0%J0j0nnj5J5J0K0j0%nN%NN%%NNj0%N
-96C5NK0%j0nNJ0n%NNNj0Nj5nnj0j5n%%%j5k0j0j0%%J0j0%K0J0nNJ0%%J0J0J0nNNK0L5J5n
-99I5%K0K0K0k5k5m5n0k5J0J5J0N%j0j0%nJ0j5%%N%j0j0J0J0%n%NL0%j0j0%%J0J0%%%J0%J0
-102E0%n%%%K0nK5J0J5J5K0K5%j5j5nK0K5K0K0nl5m0l0%K5K0J5j5k5k5j0k0j5j5N%L5L0J0
-105A25k5l0l0k0j5k0%%%j0J5L0K0NN%j0%%%NJ5nj0nnnj0J0J0Nj5j5N%J0j5nnJ5J0J0%%%j0
-108C0nnj0%%j0j5j0J5J0J5J5J5n%%nj0N%Nj0n%%%%%%%%%NnnJ0j0%Nn%j5j0j5%j0nJ0N%%%
-112b5NK0j0J0J0J5L5K0J5J0J0K0J5n%%K5%Nnj0j5%%%j5j5%j0J0J5J5n%%n%%%nn%%%j0j0j0
-115I5k0J0K5K5k5m5l5nN%K0K0J5K0K0%j0j5l0k5m5k5j5j5j0J5J5K0J5J0K0%%%K0K0K5j5k0
-117F0k5k0k0j0J5K0J5NJ0l5m0k5j0J0N%N%%J5J0j0nnj0j0j0%%NNJ5J5NNJ5J0J0J0nk5k5%
-120b5NNL5K5K0%k5n5m0m0%K5M5L0J5J0L0L0J0k0l0k0l5j0J5L0M0J5J5J0nk5j5j5j0j5nK0
-123D0K0%nk5k0k5nnK5L0L5Nk5k5%nj5j5j5k0j5J0Nj5k0j0J0NK5L0L5J5j5j5j0j0K5K0K5N
-126E0L0L0K5%j5N%k0j0nk0NNNn%NJ0nn%j0nnN%%k0%%J0J0J5J5n%j0%j5j5l0l0j0K0K5%j0
-129B0nNNNJ0j0j0j0j0%%j5j5j0nK0K5K5N%n%J5K0j0NNJ0J0j0%k0j5j0j5nnj0n%nNJ5%k0k0
-132d0j5%K5J5%k0j0J0J0NNJ5J0%NN%j0n%Nj0nJ0J5J0J0K0J5J0NnnnnNj5j0%%n%nj0j5%NJ0
-135C0nk5k5j0NM5M0L0K0J0j0nn%%j5k0%%j0j5nn%nJ5J5J0J0%%%j5j5k0l5k0n%%%%J5L0K5
-138C0%k0j0J5J5J5nn%K0L5L5%J0j0j0l5l0l0j0%%J0J0J0J0j0nj5%nj0nnJ0L0L0J0k5k0k5
-141Ek5j0nj0%NNK0K0K0NJ0NNj0j0j0j0l0k5%K0K0J0J0J0J5nk5k0%J0N%N%%J0Nn%NNNNj0n
-144B5J0J0J5%nnJ0%%%%%j5j5k0j5j0J5K0K0K5L0%Nj5j5l0l0j0NNJ0J5J5K0K0J0NJ0%j0j0
-147I5j0nNJ0J5nj0nnk0k5k5j5J0K5K0K5K0%nk0j5k0k0j0j5NNnj5J5j0j5k0%J5J5K0K0%j5
-150A0k0nj0%K5K5K5j0%k0j0nnK0K0L0K5J0nj5j5J0J0nJ5%k0k5nJ0J0%%j0j0k0%%J0%NNL5
-153H5J0J0K0n%%nj0k0n%nJ0NNJ0j0Nnl5l0l5NL5M0M0L0K5%nk0k0j0j0j0j0j5j0%K5L0J0j0
-156A15l0nnj5j0l0j5nj0K0K5J0J0NJ0K5K5K5K5NJ0J5J0L0%Nk0m5m0m0k0%K5J0K0%j0n0m5
-159C0l0K0J5J5j5j0j5j0j5j0J5M0M0K0n%nj0J5J0j5j5j5k0J0J5%%N%nn%J0K0J5%j5l0l0l0
-161a0n%L5K5K5%j5k5l0k5%L5N0L0nk5k0j0NJ5J5N%NNJ0j0j5J0L0J5nk5k0%L0L0J5J5%nNJ0
-164A70K5K5j0l5m0l5l0%%J0N%%k5j0j0J5L5J0J0n%nnJ5J5J5%%%nj0nnj0j0j0Nj5j5nJ0K0
-167H5K0NJ0NJ0%k0m5n0l5j0NNJ0Nnj0%M0K5K5Nk0NK5J5J0%j0%nj5j5j0J5J0J0j0nJ0N%%N
-170A00%N%%%N%J0J5J0j0j0j0j5j0k5k0l5j0NK0J5%J0K5K0J5Nj0k0k5j5NK0K0NNN%Nj5nn%
-173H5%%k5j0j0%Nnj0nnNN%NNNNNJ0NNM0K0J5NJ0Nj5j0J5J0J0nl0nnj0nl0j0nn%j0%%k5%N
-177D0J0j5J0K0K0J5J5NN%%J0nj5k0k0k0nj0k0%L0N5J5nk0k0m5l0%J0%nK0L5K5%nj0j0nk5
-179C0%K0M0M5J0j0nj5j5k0%J0j5k0k0k5NJ5K0%%NNNNK5K0K0nj5k0j0j0k0j5%L0J5J5N%nj0
-182I0k0k0l0j0%%J0J0L0NN%J0L0L0L0k5k0l5j5nj0nJ0n%nn%%%k5J0j5%%j0J5J0J5nnJ5J5
-185G0NJ0J0j0m0m0k0k0j0j0l0j0nK0K5K0J5J5J5J0%%J0L0L0Nj0l5k0NJ0NK0J5J0NNJ0J0J5
-188A40L0J5nk5k0l0k5l0NNJ0J5j5J5J0J5nj0%nNj5j0J0n%nj0nn%%%nn%J0J0j0j0%nJ5K0L5
-191A05J0nnnn%j0NNj5j5J0J0J0nl0l0j0J0K5L0K0L0J0k0l0k5j5j5j0l0l5nJ5K0K5K5K5K5
-194I5Nk0l5j5NN%Nn%%J0J0l0l0j5J5K0J5K0j0nl0j0NNNNJ5J5J0j0j0j5j5NNJ0J0J0J0J5J0
-197H5J0nl0j0J0nnj5j5%j0J0NNJ0j0%j0j0NNNNnn%%J5L5M5J0%Nnnn%%Nj5j0j0j5k0j5j5j0
-200A0%k5j0K5K5K5K5K0K0%J0J0Nj5j0J0%J0j0nnj0j0j5nnJ5J0nn%j0J0J0J0Nj5k0j0N%nj0
-203E5j5NNK0J5nl0l5l5nK0K0K0J5L5M0K5j5l0k0Nj5j0nnNJ0K5L0K0NnK0Nj5j0nNJ0k5k5k0
-206H5k5k0k0k0k5%K5K0K0%nj5J0J0K5%Nk0k0k0k0j5k0J0L5K0K0J5J5J0j0%J5K0Nj5Nn%k5
-208G0k0%j0j0j5nK0J0J0%%J5J5j0%nk5j5j5%%NNJ0J0J0J0%J0j0nn%J0%j0j0j0j0NK0Nj0k0
-211B0m5l5j5%K0K5K5J5J5J5K0j0l0k0K0%%j5j5nnj5k0nnK0K5L0NnK0L0L5J0J0%NNj0nk5l5
-214E0l0l0nJ5K0K0J5%Nk0j0j5j5%%NNJ0j5nnJ0J0NJ0nnNNJ5nj0j0K0J0L5K5K5%k0m5n0k0
-217@NNJ0J0J0J0n%n%J0NJ0j5j0j0%%k0%K0J5J0j0j0j0j0nk0j5k0k0nnK5L0M0J0%nnJ0j0n
-220A5j5j5J5L5M5K5J0J0j0nk5k5k0%J0J0%%%%J0nN%j5j5k0j0K0L5K0%NNJ5J5Nj5m0l5l0k5
-223a5nnK0J5J5J5nn%nj5j0%NN%%%j0j5J0J0J0j0%%nnNNNJ0NNK5K5Nj5nnnnj5%Nk0%%J0J0
-226D0j0nJ0J0J0nj0J5J5K5%k5j5j5k0k0%%K0K0M5L0J0nj0j0nj0j5J5J0j0j5j0k0k0k5j0J5
-229@J0%K5N0K5nk0k0j5k0k0j0j0J0%NN%nJ0NJ0J0nnj0J5%%J0N%n%%J5j0%%nj0N%nnk0j5N
-232@K0K0J5k0k0k5k5j0L0M5M5L0J0j0l0l0j0j0n%Nk0k0j0J5K0%l5nnK0NJ0%nJ0J5J0j0j0
-235A0j5k0k0nJ5M5M0L5%k5%J0J0j0j0j0j0NNJ0J5K5Nk0j5k0nNJ0K5%j5j0j0j0%K0K5Nk0k0
-238E0nnnJ5J0J0K5%j0k5k0j5j0j0j5K0L0j0nk0%J0J5J0J0J0%NJ5J5%%J0J5%NNJ5j0l0j0j0
-241H5j0J5J5J5j5m0k0NJ0%%j0nJ5nnj0J5K5NJ5J5Nj5l5j0J0J5L0Nn%%nnK0K5Nk0l0l0j0K5
-244I0K5J0j0j5j5N%nnj5j5nj0nj0%%NN%N%%NNj5k0j5k0J0NJ0NJ5J5K5NNK5J0J5J5J0J0J5
-247A70J0J0Nj5l0k5j0j5k0k0j5j5k0k5k5k5j0j0K0M0L5L0nn%%%Nnj0k0m5j5%NJ0NNK0K5J0
-250B0j0k0j5j0j0j0k0j5j5K0K0K0K0n%K0M5K5%j5j5nn%K0N%N%%nnJ5K5Nj5j0J5K0Nj5l0N
-253F0J0J5NNj0%j5nNJ5n%n%%%j5J0J5J0j0j0j5J0NJ0j0nNJ0j5j5j5j0Nj5j5j0j5J0NK5%J0
-256C0%J0NJ0J0L0K0NJ0NK0j0l0l0k5k0j5NJ0J0L0NNNK5K5k0l5l5%K0K0K5K0J5%%k5j0j5J0
-258A15N%k0l0nnj0j5j5%%NNj0l0l5NM0M0L0K5J0J0%%j5j0j5J0J0j0k0j5NN%L0%%NJ0J0nj0
-261A00l0m0k0J0J0NNj0J0K0J5J0j5j0J0L0NnnJ5K0NNj5j0j0j5NJ0J0Nn%j5j5J0K5Nj0%nn
-264A05j0nJ5L0J0%Nj5j5k0k5k5l0k0nJ5J0J0J0NN%%J5J5%%nK0K5K5J0J5J5J5J0j0k5l0j0
-267A35nj0nj5J5L5L0L0L0J5nm0l5l5l5k0n%%j0j0nj0j5j0j0NJ5J5J5J0J5J0K0J5j0nj0j0
-270I5%k5nnj0nnj0nj0n%nn%K0K5%nj0nj0k0k0j5N%K0K0J5K5L0J5nk0j5j0J0J5K0j0nk0j5
-273C5k0k5j5Nj5m0k5J0L5N5K5j5k5k0nK0N0N0N5O5K0j0l0j5k0l0n0m5nnJ0J0K0K5J5nl0k5
-275C0l0j5%%%%J5NJ0j5k0K0K0K0L0K5Nj5l0l0j5k0K0K0K0%j0%j0nnj0%n%NJ5L5L5J0J0Nn
-278A15k0j0%K0%j0l0l5j0K0J0J0j5nj0%%nnj0k0J0J0NJ0N%K0K0%%j0j0j0j0J0M0L5K0j0j0
-281A15k5k5k0nJ0J5NJ0n%k5k0j0j0%%K0J5%NJ0J0J0K5J0j0j5NK0K5nj0j0n%%nj0%%%K0J5
-284A30J5%j5j0j5J0%%%j0j0j0k5k0%k0j5j0j0j0J5K5K5J5K0J0J0k0k0nl0j5k0k5nJ5L0L5
-286C5J5j0nk0k0%%J5J0K5K5K5K0J0J0j0j0j5j5k5j5k5k5j0nj0n%K0nk5k5j0J5J0J0j0NJ0
-289d0K0K0J5J5J0J0n%NJ0nnNNJ0J0j0%n%NJ5nj0J0N%nj0K0N%%nN%%%j0l0%nN%k0k5J0%L0
-292E0K5NNJ5J5K0%j0l0k5j0J0J0J0J0J5j0k0j5l5l5n0l0nK0K5K5J5K0%NJ5J0J0J0N%K0K0
-295A15n%k0J5J5J5j5l5k0nK5K0K0K0%j5k5k0nj0j5j5j0j0J0L0J0N%n%j0J0%%%%%j0j0%K0
-298G0%nnnN%J0j5NN%%j5j5n%j0j0j0j0j5j0%K0J0j0j5NL0L5L0L0K0%k0j5m5l5l0nNNJ5J0
-301EK5K5L0K0J5J5Nj0nnNl0n0k5J0J0L5M0K0nk0k0nj0J5J5nnJ0J0NN%n%J5M5M0K0nm5m5l0
-304A15j0%%NNj0nNj0l5j0J0J0j5j5J0N%%n%j0j0NNj0%K0M5L0J0J0NK0nm0l0l5j5K0K0J0N
-307A00K0J5%k5nj0J5J0M0M0J0j0l0l5m0k5%%J5J5K5J0j0%k0k0j0J5N%J0J0%%%%K0J5J5j0
-309A55k0k0k0k0j0j5%K5L0J0%j0J5J0NJ0n%j5j5k5k5j0J5K0K0j0k0k5k0k0nJ0NK0j0k0k5
-312a5l5j5nK0J5K0J5J0%k5j5j5nj0NK5L0L0K0%Nj5j0k0nJ0K0nj0l5l5l5k5nNL5K0L0J0J0
-315eJ0K5K0K0J5j5j5j5%Nj5j0k0NJ0J5K0J0j0j0J0J0%NnJ0J5nj0nj0j5j0j5%nnnL0L0K5K5
-318A10J5j0l5l0m5l0k0k0nK5N5O0M5J5nk5m0j5%%%%j0j0NJ0%J0%NnnNK0%%k0k5k0k5N%L0
-321A5K5K5K0nl0l0j0%nj0j0j0J0K5K0J0j5nnJ0J0j0j5j0j0J0%j0n%%NJ0K0J5NNJ5K0j0%j0
-323F0l0j0nj0j0j5K0J5nJ0K0J0j0k5n%%j5Nj0j0j5J0J5J5J5J5%nJ0NNJ0J0%l0k5k5k5k0n
-326f0J5J0J0J0J5J5J0N%nnj0j0j0L0K0J0J0NNl0k5k5nJ0J0L5L0L0NJ0NK5K5J5nj0j5j0j5
-329A30j5j0j5j5k0k0l5k0NK5N%J5K0J0%j5j5nnNN%%%NJ5nj5k0%j0j5j5j0nn%%N%%%%%%%%
-332d5J0L0M0L5K5%nnn%J0NNj5j0J0L0Nj5k0j0nj0j0j0j0j0j0J0J0%%nn%K5NJ0j0l0j5j5J0
-335@J0n%J0J0N%NN%%k0%J0j0j0nJ0J5J0J0J5J5NNJ0J0n%l0k5l5l0k0k5j5NJ5M0K5L0Nj5l0
-338@l5k0J5NNK0K0K5K5J0j0j5j5%K5L0K5N%nnNL0J5k0l5l5k5nJ5J0NNNNk0j5j0j5%%J0j5
-341A5j0j5J0J0J0j0k0J0K0%nnj0k0j0j5%%j0nN%K5%j5%J5J5J5J0J0J0J5J5%%%%K0K0j5k0
-344F5%Nj0nl0%%NnnNNJ5J0n%j0j5J5J0J0J0nn%J0K5K5%l5l5k5k0k5j0j0K5L0J5K0nnj0j5
-347A5NJ0J5J5k0k0k0k0K5K5K0K0J0J0J0J5NNk0k5k0j5j5j5n%k5l0%L5L5L5K5j5k5k5j0j5
-350eJ0J5%Nnj0NNK5K5%NK0K0%%j5j5%%nj0k0j5NN%nj0n%nL0L0L0L5%j0l0l0k5k5nJ0K5Nj5
-353D5j5j0j5k0k0k0%J0L0%Nn%K5K0K5Nj5j5k5n%K5K0K0N%K5K0K0J0k0k0%K0%%%k5k5k5j0
-356D0J0nnl0k5j0j0%nK5K5J5nl0l0j0NL0K0K0K0J5J0L5M0J0l0l0j5NJ0k0j5k0%%%%%%%J0
-358E0j0j0K0NJ0j0n%%%NNJ0nnJ0J5Nj5j5j5j5J0NNJ0J0J5L5L5J5%j5k0j5j5j0j5j5n%k0j5
-361B5k0nK5K5J0N%%j5j5j5j0j5j5j5j0k0k0nJ5J0J5K5N5M0K5k0j5j0nj0n%%nn%n%nnnnnn
-364a5J5J5K0L0L0J5J5k0j5k0j0%K5K5Nl0k5l0k5nnk0l0k5K5M0M0J5k0j0j0NNj0j5N%K0J5
-367B5J5J0NNj0nnj0j0j5n%nnn%J5J0j0j5%j0K0J5NN%NJ0J5J0J0K5K0J5nj0J5K5%l0m5m0k0
-370B0%j0nnJ5J5J5J5NNk0k0%K5L0%k0j5j0j0NNNNj5j5m0m0nJ0K0K0NNj0l5k0J5N5N5M0%k5
-373G0l0j0J5%%%nJ0NK0Nnnj0J0J0j0j0%%J0j0nN%K5%j0nJ5K5M0M0%l0n5n0j5K0K0K0n%k5
-376G0k0NNj0nnj0NNJ0J0J5J5J5J0J5J5k0k0j5k0j0j0j5j5m0j5J0L0J5%k0j0nJ5K0J0%nJ0
-379C5K0J5%%j5j5nNJ0K0nj5k0j5k0nK0K0J0k0l0j5J0%N%%J5J5nnJ0K0J0j0k0j5k0j0j0NN
-382b5K0%k0j0%J0J5n%NJ0J5J5%j0%K5K0K0J5J5K0J5l0k0nJ0Nj5k0j5j0j0J0J0J0j0j5J0N
-384F0%j0nNJ0Nj5l0j0%J0J0%j0k5k5j5NJ0J5nnk5k5k5j0J5K0K0J5K0NNJ0NJ5J0L0L0K0%j5
-387I5l5k0j5NNnk5j5j5j0j5j5j0%NN%NN%NJ0NJ0J0J0NJ0NK0N%K0J5K0J0j0k0j5l0j0NNJ0
-390D0K0J0J5j0n%k0j5k0j0j5j0J5J0j0j0j5J0J0K0Nn%J5K0K5J5j5j0j0j0j0j0k5j0%J5L0
-393C0K0L0K5J0j5%%n%%n%k0j0j0j0j0k0%NNNj5NN%%%N%%%%n%K0%j5j5k0NN%k0j5NN%j0j0
-396d5%%%NJ0j0j5J5J0K5N%j5%nK5Nj0j5j0J0J5J5J5J0J0J5K5K5K0j0m0j5j0j0nj0n%k0j0
-399@%n%nnj0NN%J5L0Nj0j0j0NL5M0M5K5J5%k0j5j0j0%k0l5m0k0k5%%%%j0j0NK5J5J5NJ0J5
-402D5J5J5J5n%%nn%n%%%J5K0J0K0J0j0l0l5l0%J0K5L0J0j5j5l0nJ0J5K0J0J0Nnnj5k0k5j0
-405D0j0j0nnNNj0k5j0nNJ0%j0%nK0K0K0nJ5J5J5J5%nnnN%nj0nj0%NJ0j0k0%J0%j0j0%%nn
-408A0J0NNJ0%K5J0nj0nN%j0Nnnn%j0j0k5k5nK0M5J5J0J0L0K5K5J0%%k0k0k5nnj0%J5%nnn
-411G0J0Nk5k0l0l5%L5M0M5J5J5j0j5j5j5j0j0j0NJ0L0J5J5Nj0NNj5k0j5Nj0j0nj0j0j0%%
-414B0j0j5k0J0J5K0NJ0%nK0K0J0Nk0j5k0k0k0%L5L5K5K5Nj0k0k0j5j0j5j5k0j5k0%J0L0K0
-417A5K0K5K0K0K5Nj0k5l0l5m0k0J5J5%%nNJ0j0nN%NNJ0j5l0k0J0L0M0Nj5m0k0N%%j0J0J5
-420a5K0L5L0L5J0j0n%%nnn%%j5j0NK0%k0k0j5Nn%J0J0J0J0J5J0J0J0j0j0j5j5nj0j0j5k0
-422E%J0J5%N%%j5j5NK5J0J0j5j0%NNNj5%J0%j0nk5k5k0j0k0j0%J0J0%k0%K0J0K0K0K5Nj5
-425@l5k0k0%NK0N5M5L0N%j5j0j0j0K5Nl0l0l0NL5L0M0J5%j5k0N%Nj5j5%%n%j5j0%N%k0l0
-428b5nJ5%j0j0j0N%K5J5j0j5J0K5K0nnNK5J5K0j0n%n%nJ5J5nk5k0%NNnnj0NNK5K0K5Nk0k5
-432G0j0nn%%N%n%l0n0k0J5K0K5%%k0j5NNL0M5N5K0j5n5l0NK0K0J0k5m5m0l5%%%K0K0K0NJ0
-435B0J0K0K0NJ0nk5k5%j0j0nk5k0NK5L0J0K0%%j0nnnk0k5N%J5J5J5j0j5k0j0J0K5N0M0J5
-437A15k0j5l0k5j0j0j5J0J0J0J0J0J0nk0%J5K0k0k0%J0%J0j0j0NNK0J0k0l5l5j5%K0K0J5
-440A0Nj5J0NJ5K0j0j0%J0%%j0%%Nj5%J0Nj0n%%%nNNj5%%nn%%%nn%nNL0J5J5%nnj0K0J5J5
-443H0J5J0k5l0l0k0k0nj0nnj0l0j0J5L5M5K5K5L0Nk5l0j0J0K0K5L5J5k0j5j0J5J0J0k0k5
-446G0k0k0j0j0J0Nn%nJ5L0L5L0L0J5j0k5k5k0k0nnJ0J5%nj0j0J0J5L5J5%l0l5k0%%J5L5L5
-449A35J5nnnj0Nj5k5nj0nk0j0n%NJ0NNj0J0%N%NJ5nj0K0k5k0n%Nj0j5k0k0N%J0J5%j0j0J0
-452@NnJ0NN%Nn%NNK0%%%NNJ5L0L0K5%nj5j5l0k5m5n0l0K0O0O0M0K0J0j0k5nJ0J5j5j0m0m0
-455C5j5NK5J0%%%nj0j5k5k5k5k5nJ0L0L5L5K0J0nk0j5l0l5j5J5K0K0J0J0j0l5l0NL0L0J0
-458B0NNNnj0J0K5J5K0%k0j0j0nj0%%j5k0k0%N%J5J0M0M0K0nj0j5%%j5J0K0K0J0j0l0l5l0
-460B0l0l0j0nK0%NJ5J5J5J5%J0%%j5j5k5k0%%NNJ0NJ0J0J5J0K5K5J0j0j0j0j5J0%%k0j5N
-463C0%%%J5J5j0j0%%k0j0l5j5%%K0K0J0J0K5K5K5%%nJ5K0J0nl0l0k5k5k0k5k0%L0M5M5L0
-466A05j0n%nnl0l0k0J0J5n%j5j5k0j5nJ5L0L0J5K0K5J5J5j0l5l0j0j5N%J0J0K0%l0k5k0k0
-469c5NNL0K5L0N%j5k0k0J0J0%%%%nnj5j5nJ5K0K0%%%J5J5J5J0j0j0J0NNj0nNJ0nk5k0k0%
-472B5K0NJ0k5k5nj0%%J5K0K0%J0J0K0K0nnj5j5j0j0nnj5j5j0J0n%k0k0NN%k0m0j5NK0K0%
-475e5j0j0NNNNj0J5K5K5J0J0J5J0NNNj5NJ0J0M5N5K0%j5j5l5l0k5%J0j0nnnNNNJ0J5K0J5
-478A30J5J0Nn%nnk0nN%j5j5j0J5nk0j5NJ5J5j0j0%%J0J0%%nJ5NNn%N%%%nnNN%%j5NJ5J0j5
[truncated: 5,924,547 more chars]
