# Supplementary material for: Discovery of RNA-binding fragments using biolayer interferometry
Source: RSC Med Chem. 2025 Sep 19;16(11):5629–40. doi: 10.1039/d5md00673b (PMC12483148; doi:10.1039/d5md00673b)
Supplement: MD-016-D5MD00673B-s002 [file MD-016-D5MD00673B-s002.zip › NMR_assay_data/11_A1F9_1059746.jdx]

##TITLE=	20240717 A1F9 1059746 11
##JCAMP-DX=	6.0	$$ MestReNova 14.2.0-26256
##DATA TYPE=	LINK
##BLOCK_ID=	1
##BLOCKS=	13   
##ORIGIN=	Mestrelab Research S.L.
##OWNER=	jan-ake
##$MNOVA/LINK_BLOCK_TYPE=	DOCUMENT
##TITLE=	(1) 20240717 A1F9 only.10.fid


(2)  #
##JCAMP-DX=	6.0	$$ MestReNova 14.2.0-26256
##DATA TYPE=	LINK
##BLOCK_ID=	2
##BLOCKS=	2    
##ORIGIN=	Mestrelab Research S.L.
##OWNER=	jan-ake
##$MNOVA/LINK_BLOCK_TYPE=	PAGE
##TITLE=	 #
##JCAMP-DX=	6.0	$$ MestReNova 14.2.0-26256
##DATA TYPE=	LINK
##BLOCK_ID=	3
##BLOCKS=	1    
##ORIGIN=	Mestrelab Research S.L.
##OWNER=	jan-ake
##$MNOVA/LINK_BLOCK_TYPE=	ITEM	$$ Molecule
##$MNOVA/ITEM/POLYGON=	(XY..XY)
5322,5835.56
5759.14,5835.56
5759.14,6203.11
5322,6203.11
5322,5835.56
##$MNOVA/ITEM/Z=	1
##$MNOVA/ITEM/ANGLE=	0
##TITLE=	
##JCAMP-CS=	3.7	$$ MestReNova 14.2.0-26256
##ORIGIN=	Mestrelab Research S.L.
##OWNER=	jan-ake
##BLOCK_ID=	4
##NAMES=	
##ATOMLIST=	
$$ AN	AS	NH
	1	C	1
	2	C	 
	3	C	 
	4	C	1
	5	C	1
	6	C	1
	7	C	 
	8	C	2
	9	C	2
	10	C	2
	11	C	2
	12	N	2
	13	F	 
##BONDLIST=	
$$ AN1	AN2	BT
	1	2	D
	2	3	S
	3	4	D
	4	5	S
	5	6	D
	1	6	S
	2	7	S
	7	8	S
	8	9	S
	9	10	S
	10	11	S
	11	7	S
	7	12	S
	3	13	S
##MAXRASTER=	32768
##XY_RASTER=	
$$ AN	X	Y	Z
	1	774	-31134	0
	2	1950	-30455	0
	3	1950	-29097	0
	4	774	-28418	0
	5	-401	-29097	0
	6	-401	-30455	0
	7	3126	-31134	0
	8	3268	-32485	0
	9	4597	-32768	0
	10	5276	-31591	0
	11	4367	-30582	0
	12	1987	-31874	0
	13	3126	-28418	0
##END=	
##END=	
##TITLE=	20240717 A1F9 only.10.fid

##JCAMP-DX=	6.0	$$ MestReNova 14.2.0-26256
##DATA TYPE=	LINK
##BLOCK_ID=	5
##BLOCKS=	1    
##ORIGIN=	Mestrelab Research S.L.
##OWNER=	jan-ake
##$MNOVA/LINK_BLOCK_TYPE=	ITEM	$$ NMR Spectrum
##$MNOVA/ITEM/POLYGON=	(XY..XY)
5321,5835
8722,5835
8722,8208
5321,8208
5321,5835
##$MNOVA/ITEM/Z=	0
##$MNOVA/ITEM/ANGLE=	0
##TITLE=	20240717 A1F9 only.10.fid
##JCAMP-DX=	6.0	$$ MestReNova 14.2.0-26256
##BLOCK_ID=	6
##DATA TYPE=	NMR SPECTRUM
##DATA CLASS=	XYDATA
##NUMDIM=	1
##ORIGIN=	Bruker BioSpin GmbH
##OWNER=	nmr
##.OBSERVE FREQUENCY=	600.07281942800000252
##.OBSERVE NUCLEUS=	^1H
##.SOLVENT NAME=	H2O+D2O+DMSO
##.PULSE SEQUENCE=	noesygppr1d
##LONGDATE=	2024/07/17 20:30:24.000
##.ACQUISITIONMODE=	SIMULTANEOUS (DQD)
##$ORIGINAL FORMAT=	Bruker XWIN-NMR
##$MNOVA/SCALES_VERSION=	9
##$PARAMETER FILE=	(acqus, ASCII, /Volumes/jahus0271-1/20240717%20A1F9%20only/10/acqus, 0)
$$ ##TITLE= Parameter file, TopSpin 4.3.0
$$ ##JCAMPDX= 5.0
$$ ##DATATYPE= Parameter Values
$$ ##NPOINTS= 12	$$ modification sequence number
$$ ##ORIGIN= Bruker BioSpin GmbH
$$ ##OWNER= nmr
$$ $$ 2024-07-17 20:27:29.040 +0200  nmr@CZC7319KW6
$$ $$ C:/Bruker/nmrdata/jahus0271/20240717 A1F9 only/10/acqus
$$ $$ process C:\Bruker\TopSpin4.3.0\prog\mod\xwish3.exe
$$ ##$ACQT0= -5.13750935499377
$$ ##$AMP= (0..31)
$$ 100 100 100 100 100 100 100 100 100 100 100 100 100 100 100 100 100 100
$$ 100 100 100 100 100 100 100 100 100 100 100 100 100 100
$$ ##$AMPCOIL= (0..32)
$$ -1 0 0 0 0 0 0 0 0 0 0 0 0 0 0 0 0 0 0 0 0 0 0 0 0 0 0 0 0 0 0 0 0
$$ ##$AQSEQ= 0
$$ ##$AQ_mod= 3
$$ ##$AUNM= <au_zg pcal=1>
$$ ##$AUTOPOS= <Barcode: 3003141394>
$$ ##$BF1= 600.07
$$ ##$BF2= 600.07
$$ ##$BF3= 600.07
$$ ##$BF4= 600.07
$$ ##$BF5= 600.07
$$ ##$BF6= 600.07
$$ ##$BF7= 600.07
$$ ##$BF8= 600.07
$$ ##$BWFAC= (0..63)
$$ 0 0 0 0 0 0 0 0 0 0 0 0 0 0 0 0 0 0 0 0 0 0 0 0 0 0 0 0 0 0 0 0 0 0 0 0
$$ 0 0 0 0 0 0 0 0 0 0 0 0 0 0 0 0 0 0 0 0 0 0 0 0 0 0 0 0
$$ ##$BYTORDA= 0
$$ ##$CHANFCU= (0..24)
$$ 0 1 0 0 0 0 0 0 0 0 0 0 0 0 0 0 0 0 0 0 0 0 0 0 0
$$ ##$CHANREC= (0..24)
$$ 0 1 0 0 0 0 0 0 0 0 0 0 0 0 0 0 0 0 0 0 0 0 0 0 0
$$ ##$CHEMSTR= <none>
$$ ##$CNST= (0..63)
$$ 1 1 1 1 1 1 1 1 1 1 1 1 1 1 1 1 1 1 1 1 1 1 1 1 1 1 1 1 1 1 1 1 1 1 1 1
$$ 1 1 1 1 1 1 1 1 1 1 1 1 1 1 1 1 1 1 1 1 1 1 1 1 1 1 1 1
$$ ##$CPDPRG= (0..8)
$$ <> <> <> <> <> <> <> <> <>
$$ ##$D= (0..63)
$$ 0 2 0 0 0 0 0 0 0.01 0 0 0 2e-05 0 0 0 0.0002 0 0 0 0 0 0 0 0 0 0 0 0 0
$$ 0 0 0 0 0 0 0 0 0 0 0 0 0 0 0 0 0 0 0 0 0 0 0 0 0 0 0 0 0 0 0 0 0 0
$$ ##$DATE= 1721241024
$$ ##$DATE_START= 1721240817
$$ ##$DE= 41.31909
$$ ##$DE1= 4.5
$$ ##$DE2= 2
$$ ##$DEADC= 0.5
$$ ##$DECBNUC= <off>
$$ ##$DECIM= 1120
$$ ##$DECNUC= <off>
$$ ##$DECSTAT= 4
$$ ##$DEPA= 4.5
$$ ##$DERX= 1.5
$$ ##$DIGMOD= 3
$$ ##$DIGTYP= 17
$$ ##$DR= 32
$$ ##$DS= 2
$$ ##$DSPFIRM= 4
$$ ##$DSPFVS= 21
$$ ##$DTYPA= 2
$$ ##$EXP= <NOESYGPPR1D>
$$ ##$ExpStatus= 4
$$ ##$FCUCHAN= (0..9)
$$ 0 1 0 0 0 0 0 0 0 0
$$ ##$FILCOR= 0.9566
$$ ##$FL1= 0
$$ ##$FL2= 0
$$ ##$FL3= 0
$$ ##$FL4= 0
$$ ##$FN_INDIRECT= (0..7)
$$ 0 0 0 0 0 0 0 0
$$ ##$FOV= 0
$$ ##$FQ1LIST= <>
$$ ##$FQ2LIST= <>
$$ ##$FQ3LIST= <>
$$ ##$FQ4LIST= <>
$$ ##$FQ5LIST= <>
$$ ##$FQ6LIST= <>
$$ ##$FQ7LIST= <>
$$ ##$FQ8LIST= <>
$$ ##$FS= (0..7)
$$ 83 83 83 83 83 83 83 83
$$ ##$FTLPGN= 0
$$ ##$FW= 2.4e+08
$$ ##$FnILOOP= 0
$$ ##$FnMODE= 0
$$ ##$FnTYPE= 0
$$ ##$GPNAM= (0..31)
$$ <> <SMSQ10.100> <SMSQ10.100> <> <> <> <> <> <> <> <> <> <> <> <> <> <>
$$ <> <> <> <> <> <> <> <> <> <> <> <> <> <> <>
$$ ##$GPX= (0..31)
$$ 0 0 0 0 0 0 0 0 0 0 0 0 0 0 0 0 0 0 0 0 0 0 0 0 0 0 0 0 0 0 0 0
$$ ##$GPY= (0..31)
$$ 0 0 0 0 0 0 0 0 0 0 0 0 0 0 0 0 0 0 0 0 0 0 0 0 0 0 0 0 0 0 0 0
$$ ##$GPZ= (0..31)
$$ 0 50 -10 0 0 0 0 0 0 0 0 0 0 0 0 0 0 0 0 0 0 0 0 0 0 0 0 0 0 0 0 0
$$ ##$GRPDLY= 76
$$ ##$HDDUTY= 20
$$ ##$HDRATE= 1
$$ ##$HGAIN= (0..3)
$$ 0 0 0 0
$$ ##$HOLDER= 557
$$ ##$HPMOD= (0..32)
$$ 0 0 0 0 0 0 0 0 0 0 0 0 0 0 0 0 0 0 0 0 0 0 0 0 0 0 0 0 0 0 0 0 0
$$ ##$HPPRGN= 0
$$ ##$IN= (0..63)
$$ 0 0 0 0 0 0 0 0 0 0 0 0 0 0 0 0 0 0 0 0 0 0 0 0 0 0 0 0 0 0 0 0 0 0 0 0
$$ 0 0 0 0 0 0 0 0 0 0 0 0 0 0 0 0 0 0 0 0 0 0 0 0 0 0 0 0
$$ ##$INF= (0..7)
$$ 0 0 0 0 0 0 0 0
$$ ##$INP= (0..63)
$$ 0 0 0 0 0 0 0 0 0 0 0 0 0 0 0 0 0 0 0 0 0 0 0 0 0 0 0 0 0 0 0 0 0 0 0 0
$$ 0 0 0 0 0 0 0 0 0 0 0 0 0 0 0 0 0 0 0 0 0 0 0 0 0 0 0 0
$$ ##$INSTRUM= <CAB AV4 600 MHZ BASIC>
$$ ##$INTEGFAC= (0..63)
$$ 0 0 0 0 0 0 0 0 0 0 0 0 0 0 0 0 0 0 0 0 0 0 0 0 0 0 0 0 0 0 0 0 0 0 0 0
$$ 0 0 0 0 0 0 0 0 0 0 0 0 0 0 0 0 0 0 0 0 0 0 0 0 0 0 0 0
$$ ##$L= (0..31)
$$ 1 1 1 1 1 1 1 1 1 1 1 1 1 1 1 1 1 1 1 1 1 1 1 1 1 1 1 1 1 1 1 1
$$ ##$LFILTER= 100
$$ ##$LGAIN= -5
$$ ##$LINPSTP= 0
$$ ##$LOCKED= yes
$$ ##$LOCKFLD= -6301
$$ ##$LOCKGN= 128.931671142578
$$ ##$LOCKPOW= -18
$$ ##$LOCKPPM= 4.69999980926514
$$ ##$LOCNUC= <2H>
$$ ##$LOCPHAS= 288.296
$$ ##$LOCSHFT= yes
$$ ##$LOCSW= 0
$$ ##$LTIME= 0.349999994039536
$$ ##$MASR= 4200
$$ ##$MULEXPNO= (0..15)
$$ 0 0 0 0 0 0 0 0 0 0 0 0 0 0 0 0
$$ ##$NBL= 1
$$ ##$NC= 0
$$ ##$NLOGCH= 4
$$ ##$NOVFLW= 0
$$ ##$NS= 32
$$ ##$NUC1= <1H>
$$ ##$NUC2= <off>
$$ ##$NUC3= <off>
$$ ##$NUC4= <off>
$$ ##$NUC5= <off>
$$ ##$NUC6= <off>
$$ ##$NUC7= <off>
$$ ##$NUC8= <off>
$$ ##$NUCLEUS= <off>
$$ ##$NUSLIST= <automatic>
$$ ##$NusAMOUNT= 100
$$ ##$NusFPNZ= no
$$ ##$NusJSP= 0
$$ ##$NusSEED= 54321
$$ ##$NusSPTYPE= 0
$$ ##$NusT2= 1
$$ ##$NusTD= 0
$$ ##$O1= 2819.5
$$ ##$O2= 2819.428
$$ ##$O3= 2819.428
$$ ##$O4= 2819.428
$$ ##$O5= 2819.428
$$ ##$O6= 2819.428
$$ ##$O7= 2819.428
$$ ##$O8= 2819.428
$$ ##$OVERFLW= 0
$$ ##$P= (0..63)
$$ 8.07 8.07 16.14 0 0 16.5 25 50 20000 0 0 80000 80000 1000 0 0 1000 2500
$$ 100000 600 0 0 0 0 0 180 100000 8.07 0 1000 0 0 20000 0 0 0 0 0 0 0 2000
$$ 0 0 0 200 0 80000 46600 10000 30000 66000 0 3300 0 4000 0 0 0 0 0 0 0 0
$$ 0
$$ ##$PACOIL= (0..32)
$$ 1 5 0 3 4 2 0 0 0 0 0 0 0 0 0 0 0 0 0 0 0 0 0 0 0 0 0 0 0 0 0 0 0
$$ ##$PAPS= 0
$$ ##$PARMODE= 0
$$ ##$PCPD= (0..9)
$$ 0 70 0 0 0 0 0 0 0 0
$$ ##$PEXSEL= (0..9)
$$ 1 1 1 1 1 1 1 1 1 1
$$ ##$PHCOR= (0..31)
$$ 0 0 0 0 0 0 0 0 0 0 0 0 0 0 0 0 0 0 0 0 0 0 0 0 0 0 0 0 0 0 0 0
$$ ##$PHLIST= <>
$$ ##$PH_ref= 0
$$ ##$PL= (0..63)
$$ 120 120 120 120 120 120 120 120 120 120 120 120 120 120 120 120 120 120
$$ 120 120 120 120 120 120 120 120 120 120 120 120 120 120 120 120 120 120
$$ 120 120 120 120 120 120 120 120 120 120 120 120 120 120 120 120 120 120
$$ 120 120 120 120 120 120 120 120 120 120
$$ ##$PLSTEP= 0.1
$$ ##$PLSTRT= -6
$$ ##$PLW= (0..63)
$$ 0 6.4045 0 0 0 0 0 0 0 1.667e-05 0.66682 0.051452 0 0 0 0 0 0 6.4045 0.085053
$$ 0 0 0 0 0 0 0 0.051452 0 0.66682 0 0 6.6682e-07 0 0 0 0 0 0 0 0 0 0 0 0
$$ 0 0 0 0 0 0 0 0 0 0 0 0 0 0 0 0 0 0 0
$$ ##$PLWMAX= (0..7)
$$ 104.7619 0 0 0 0 0 0 0
$$ ##$PQPHASE= 0
$$ ##$PQSCALE= 1
$$ ##$PR= 1
$$ ##$PRECHAN= (0..32)
$$ -1 2 3 0 4 -1 5 -1 1 -1 -1 -1 -1 -1 -1 -1 -1 -1 -1 -1 -1 -1 -1 -1 -1 -1
$$ -1 -1 -1 -1 -1 -1 -1
$$ ##$PROBHD= <Z151284_0002 (CP QCI 600S3 H/P/C-N-D-05 Z)>
$$ ##$PROBINPUTS= (0..15)
$$ <1H> <31P> <13C> <15N> <2H> <> <> <> <> <> <> <> <> <> <> <>
$$ ##$PULPROG= <noesygppr1d>
$$ ##$PW= 0
$$ ##$PYNM= <>
$$ ##$ProjAngle= 0
$$ ##$QNP= 0
$$ ##$RECCHAN= (0..9)
$$ 0 1 0 0 0 0 0 0 0 0
$$ ##$RECPH= 0
$$ ##$RECPRE= (0..24)
$$ -1 0 -1 -1 -1 -1 -1 -1 -1 -1 -1 -1 -1 -1 -1 -1 -1 -1 -1 -1 -1 -1 -1 -1
$$ -1
$$ ##$RECPRFX= (0..32)
$$ 1 0 1 0 1 1 0 0 0 0 0 0 0 0 0 0 0 0 0 0 0 0 0 0 0 0 0 0 0 0 0 0 0
$$ ##$RG= 101
$$ ##$RO= 0
$$ ##$RSEL= (0..24)
$$ 0 1 0 0 0 0 0 0 0 0 0 0 0 0 0 0 0 0 0 0 0 0 0 0 0
$$ ##$SAMPLEID= <>
$$ ##$SFO1= 600.072819428
$$ ##$SFO2= 600.072819428
$$ ##$SFO3= 600.072819428
$$ ##$SFO4= 600.072819428
$$ ##$SFO5= 600.072819428
$$ ##$SFO6= 600.072819428
$$ ##$SFO7= 600.072819428
$$ ##$SFO8= 600.072819428
$$ ##$SHAPPR= (0..15)
$$ 1 1 1 1 1 1 1 1 1 1 1 1 1 1 1 1
$$ ##$SOLVENT= <H2O+D2O+DMSO>
$$ ##$SOLVOLD= <off>
$$ ##$SP= (0..63)
$$ 120 120 120 120 120 120 120 120 120 120 120 120 120 120 120 120 120 120
$$ 120 120 120 120 120 120 120 120 120 120 120 120 120 120 120 120 120 120
$$ 120 120 120 120 120 120 120 120 120 120 120 120 120 120 120 120 120 120
$$ 120 120 120 120 120 120 120 120 120 120
$$ ##$SPECTR= 0
$$ ##$SPINCNT= 0
$$ ##$SPNAM= (0..63)
$$ <> <Gaus1_270.1000> <Gaus1_180r.1000> <> <> <Sinc1.1000> <Squa100.1000>
$$ <> <Squa100.1000> <> <Sinc1.1000> <Sinc1.1000> <> <> <> <> <> <> <> <Sinc1.1000>
$$ <Sinc1.1000> <Sinc1.1000> <Sinc1.1000> <> <> <> <> <> <> <Crp60,20,20.10>
$$ <Bip720,50,20.1> <> <> <Sinc1.1000> <Rsnob.1000> <Gaus1_180r.1000> <Gaus1_180r.1000>
$$ <Crp_psyche.20> <> <> <Gaus1_180i.1000> <Squa100.1000> <> <> <> <> <Reburp.1000>
$$ <> <> <> <> <> <> <> <> <> <> <> <> <> <> <> <> <>
$$ ##$SPOAL= (0..63)
$$ 0.5 1 0.5 0.5 0.5 0.5 0.5 0.5 0.5 0.5 0.5 0.5 0.5 0.5 0.5 0.5 0.5 0.5 0.5
$$ 1 1 1 1 0.5 0.5 0.5 0.5 0.5 0.5 0.5 0.5 0.5 0.5 0.5 0.5 0.5 0.5 0.5 0.5
$$ 0.5 0.5 0.5 0.5 0.5 0.5 0.5 0.5 0.5 0.5 0.5 0.5 0.5 0.5 0.5 0.5 0.5 0.5
$$ 0.5 0.5 0.5 0.5 0.5 0.5 0.5
$$ ##$SPOFFS= (0..63)
$$ 0 0 0 0 0 0 0 0 0 0 0 0 0 0 0 0 0 0 0 0 0 0 0 0 0 0 0 0 0 0 0 0 0 0 0 0
$$ 0 0 0 0 0 0 0 0 0 0 0 0 0 0 0 0 0 0 0 0 0 0 0 0 0 0 0 0
$$ ##$SPPEX= (0..63)
$$ 0 0 0 0 0 0 0 0 0 0 0 0 0 0 0 0 0 0 0 0 0 0 0 0 0 0 0 0 0 0 0 0 0 0 0 0
$$ 0 0 0 0 0 0 0 0 0 0 0 0 0 0 0 0 0 0 0 0 0 0 0 0 0 0 0 0
$$ ##$SPW= (0..63)
$$ 0 3.4598e-06 1.5377e-06 0 0 0.0012017 1.667e-05 0 4.1676e-08 0 0.0012017
$$ 0.0012017 0 0 0 0 0 0 0 2.454513e-06 3.815461e-06 1.78155e-06 9.607751e-06
$$ 0 0 0 0 0 0 0.015919 0.66682 0 0 7.5108e-05 1.6811e-05 1.5377e-06 9.8411e-05
$$ 5.4977e-05 0 0 2.2592e-06 4.1676e-08 0 0 0 0 0.023081 0 0 0 0 0 0 0 0 0
$$ 0 0 0 0 0 0 0 0
$$ ##$SUBNAM= (0..9)
$$ <> <> <> <> <> <> <> <> <> <>
$$ ##$SW= 29.758293125432
$$ ##$SWIBOX= (0..32)
$$ 0 3 0 0 0 0 0 0 0 0 0 0 0 0 0 0 0 0 0 0 0 0 0 0 0 0 0 0 0 0 0 0 0
$$ ##$SW_h= 17857.1428571429
$$ ##$SWfinal= 0
$$ ##$SigLockShift= 0
$$ ##$TD= 142856
$$ ##$TD0= 1
$$ ##$TD_INDIRECT= (0..7)
$$ 0 0 0 0 0 0 0 0
$$ ##$TDav= 1
$$ ##$TE= 297.9991
$$ ##$TE1= 299.7148
$$ ##$TE2= 0
$$ ##$TE3= 0
$$ ##$TE4= 0
$$ ##$TEG= 300
$$ ##$TE_MAGNET= 0
$$ ##$TE_PIDX= 1
$$ ##$TE_RAW= 299.7148
$$ ##$TE_STAB= (0..9)
$$ 2 2 0 0 0 0 0 0 0 0
$$ ##$TOTROT= (0..63)
$$ 0 0 0 0 0 0 0 0 0 0 0 0 0 0 0 0 0 0 0 0 0 0 0 0 0 0 0 0 0 0 0 0 0 0 0 0
$$ 0 0 0 0 0 0 0 0 0 0 0 0 0 0 0 0 0 0 0 0 0 0 0 0 0 0 0 0
$$ ##$TUBE_TYPE= <>
$$ ##$USERA1= <>
$$ ##$USERA10= <>
$$ ##$USERA2= <>
$$ ##$USERA3= <>
$$ ##$USERA4= <>
$$ ##$USERA5= <>
$$ ##$USERA6= <>
$$ ##$USERA7= <>
$$ ##$USERA8= <>
$$ ##$USERA9= <>
$$ ##$UUID= <07e76c10-2be3-441e-bf8b-9500405d343f>
$$ ##$V9= 5
$$ ##$VALIDCODE= -1
$$ ##$VALIST= <>
$$ ##$VCLIST= <>
$$ ##$VDLIST= <>
$$ ##$VPLIST= <>
$$ ##$VTLIST= <>
$$ ##$WAVEMAKER= (0..7)
$$ <> <> <> <> <> <> <> <>
$$ ##$WBST= 1024
$$ ##$WBSW= (0..7)
$$ 8 10 10 10 10 10 10 10
$$ ##$XL= 0
$$ ##$YL= 0
$$ ##$YMAX_a= 2036244932.69531
$$ ##$YMIN_a= -4384578177.65625
$$ ##$ZGOPTNS= <-DFLAG_BLK>
$$ ##$scaledByNS= no
$$ ##$scaledByRG= no
$$ ##$shimCoilTempK= 300.15
$$ ##END=
$$ 
##$PARAMETER FILE=	(audita.txt, ASCII, /Volumes/jahus0271-1/20240717%20A1F9%20only/10/audita.txt, 0)
$$ ##TITLE= Audit trail, TopSpin 4.3.0
$$ ##JCAMPDX= 5.01
$$ ##ORIGIN= Bruker BioSpin GmbH
$$ ##OWNER= root
$$ $$ /root/.topspin-BladeEpu/local_acqu/20240717 A1F9 only/10/audita.txt
$$ ##AUDIT TRAIL=  $$ (NUMBER, WHEN, WHO, WHERE, PROCESS, VERSION, WHAT)
$$ (   1,<2024-07-17T18:26:57.762+0000>,<CZC7319KW6\nmr>,<CZC7319KW6>,<go4>,<TopSpin 4.3.0>,
$$       <acquisition in progress>)
$$ $$ C:/Bruker/nmrdata/jahus0271/20240717 A1F9 only/10/audita.txt
$$ (   2,<2024-07-17T18:30:25.008+0000>,<CZC7319KW6\nmr>,<CZC7319KW6>,<go4>,<TopSpin 4.3.0>,
$$       <created by zg on 'CAB AV4 600 MHZ BASIC' (CZC7319KW6) by user 'CZC7319KW6\nmr'
$$        on data set with UUID '26963eb0-446a-11ef-a17d-001395264de6'
$$        started at 2024-07-17 18:26:57.762 +0000, POWCHK enabled, PULCHK disabled,
$$        completed at 2024-07-17 18:30:25.007 +0000
$$        configuration hash MD5:
$$        2C CE AA 86 5E 77 A0 E6 62 B9 BC D1 C3 42 5A 88
$$        double data hash MD5: 142856
$$        00 2D 72 51 92 BA 51 69 AB 98 55 EF 40 AB AA B6>)
$$ (   3,<2024-07-17T20:27:28.743+0200>,<nmr>,<CZC7319KW6>,<xwish3>,<TopSpin 4.3.0>,
$$       <ICON-NMR User ID: jahus0271
$$        double data hash MD5: 142856
$$        00 2D 72 51 92 BA 51 69 AB 98 55 EF 40 AB AA B6>)
$$ ##END=
$$ 
$$ $$ hash MD5
$$ $$ 76 E6 EB 57 CA F9 D9 7B 63 DE 96 F3 95 85 34 72
$$ 
##$PARAMETER FILE=	(auditp.txt, ASCII, /Volumes/jahus0271-1/20240717%20A1F9%20only/10/pdata/1/auditp.txt, 0)
$$ ##TITLE= Audit trail, TopSpin 4.3.0
$$ ##JCAMPDX= 5.01
$$ ##ORIGIN= Bruker BioSpin GmbH
$$ ##OWNER= nmr
$$ $$ C:/Bruker/nmrdata/jahus0271/20240717 A1F9 only/10/pdata/1/auditp.txt
$$ ##AUDIT TRAIL=  $$ (NUMBER, WHEN, WHO, WHERE, PROCESS, VERSION, WHAT)
$$ (   1,<2024-07-17T18:26:57.762+0000>,<CZC7319KW6\nmr>,<CZC7319KW6>,<go4>,<TopSpin 4.3.0>,
$$       <acquisition in progress>)
$$ $$ C:/Bruker/nmrdata/jahus0271/20240717 A1F9 only/10/audita.txt
$$ (   2,<2024-07-17T18:30:25.008+0000>,<CZC7319KW6\nmr>,<CZC7319KW6>,<go4>,<TopSpin 4.3.0>,
$$       <created by zg on 'CAB AV4 600 MHZ BASIC' (CZC7319KW6) by user 'CZC7319KW6\nmr'
$$        on data set with UUID '26963eb0-446a-11ef-a17d-001395264de6'
$$        started at 2024-07-17 18:26:57.762 +0000, POWCHK enabled, PULCHK disabled,
$$        completed at 2024-07-17 18:30:25.007 +0000
$$        configuration hash MD5:
$$        2C CE AA 86 5E 77 A0 E6 62 B9 BC D1 C3 42 5A 88
$$        double data hash MD5: 142856
$$        00 2D 72 51 92 BA 51 69 AB 98 55 EF 40 AB AA B6>)
$$ (   3,<2024-07-17T20:27:28.743+0200>,<nmr>,<CZC7319KW6>,<xwish3>,<TopSpin 4.3.0>,
$$       <ICON-NMR User ID: jahus0271
$$        double data hash MD5: 142856
$$        00 2D 72 51 92 BA 51 69 AB 98 55 EF 40 AB AA B6>)
$$ (   4,<2024-07-17T20:27:30.196+0200>,<nmr/jahus0271>,<CZC7319KW6>,<proc1d>,<TopSpin 4.3.0>,
$$       <Start of raw data processing
$$        efp LB = 0.3 FT_mod = 6 PKNL = 1 PHC0 = 0 PHC1 = 0 SI = 128K 
$$        data hash MD5: 128K
$$        B2 6E 73 CB 26 44 8A 50 D0 03 3E 82 FF ED E2 28>)
$$ (   5,<2024-07-17T20:27:31.024+0200>,<nmr/jahus0271>,<CZC7319KW6>,<proc1d>,<TopSpin 4.3.0>,
$$       <pk PHC0 = 54.10767 PHC1 = 0 
$$        data hash MD5: 128K
$$        A8 4A 98 41 3F 0A ED 5E 47 82 65 FC B8 26 FA 37>)
$$ (   6,<2024-07-17T20:27:31.431+0200>,<nmr/jahus0271>,<CZC7319KW6>,<xwish3>,<TopSpin 4.3.0>,
$$       <ICON-NMR User ID: jahus0271
$$        data hash MD5: 128K
$$        A8 4A 98 41 3F 0A ED 5E 47 82 65 FC B8 26 FA 37>)
$$ ##END=
$$ 
$$ $$ hash MD5
$$ $$ EC AF 9D BF 0A 27 B6 99 BA 56 B5 77 1B C1 EF 42
$$ 
##$PARAMETER FILE=	(datafile, ASCII, /Volumes/jahus0271-1/20240717%20A1F9%20only/10/fid, 0)
$$ 
##$PARAMETER FILE=	(format.temp, ASCII, /Volumes/jahus0271-1/20240717%20A1F9%20only/10/format.temp, 0)
$$ EDIT_PAR COMMAND FILE
$$ 
$$ DI_MODE         LONG
$$ ED_ENTRY        ACQU
$$ ORDER           FILE
$$ 
$$ 
$$ HEADER		"F2 - Acquisition Parameters"
$$ T_NAME		Date_
$$ 		TYPE	R64
$$ 		CLASS	ACQU
$$ 		SUBRANGE 0.0 50000000
$$ 		REL	"Date_=itodate(DATE)"
$$ 		INV_REL	"DATE=datetoi(Date_,DATE)"
$$ 		FORMAT	"%14.0f"
$$ 		TEXT	" "
$$ END
$$ T_NAME		Time
$$ 		TYPE	R32
$$ 		CLASS	ACQU
$$ 		SUBRANGE 0.0 1000000
$$ 		REL	"Time=itotime(DATE)"
$$ 		INV_REL	"DATE=timetoi(Time,DATE)"
$$ 		FORMAT	"%14.2f h"
$$ 		TEXT	" "
$$ END
$$ NAME		INSTRUM
$$ 		TEXT	" "
$$ END
$$ NAME		PROBHD
$$ 		FORMAT	"%14.14s"
$$ 		TEXT	" "
$$ END
$$ NAME		PULPROG
$$ 		TEXT	" "
$$ END
$$ NAME		TD
$$ 		TEXT	" "
$$ END
$$ NAME		SOLVENT
$$ 		TEXT	" "
$$ END
$$ NAME		NS
$$ 		TEXT	" "
$$ END
$$ NAME		DS
$$ 		TEXT	" "
$$ END
$$ T_NAME		SWH
$$ 		TYPE	R64
$$ 		CLASS	ACQU
$$ 		SUBRANGE 0.0 1e8
$$ 		REL	"SWH=SW*SFO1"
$$ 		INV_REL "SW=SWH/SFO1"
$$ 		UNIT	"Hz"
$$ 		FORMAT	"%14.3f Hz"
$$ 		TEXT	" "
$$ END
$$ T_NAME          FIDRES
$$                 TYPE    R32
$$                 CLASS   ACQU
$$                 SUBRANGE 0.0 100000
$$                 REL     "FIDRES=2*SW*SFO1/TD"
$$                 INV_REL "TD = nextpow(2*SW*SFO1/FIDRES)"
$$ 		UNIT	"Hz"
$$ 		FORMAT	"%14.6f Hz"
$$ 		TEXT	" "
$$ END
$$ T_NAME          AQ
$$ 		TYPE	R32
$$ 		CLASS	ACQU
$$ 		SUBRANGE 0.0 1000
$$ 		REL	"AQ=aqcalc(SW,SFO1,TD,DIGTYP)"
$$ 		INV_REL	"TD=tdcalc(SW,SFO1,1.0e6*AQ,DIGTYP)"
$$ 		UNIT	"sec"
$$ 		FORMAT	"%14.7f sec"
$$ 		TEXT	" "
$$ END
$$ NAME		RG
$$ 		TEXT	" "
$$ END
$$ T_NAME          DW
$$ 		TYPE	R32
$$ 		CLASS	ACQU
$$ 		SUBRANGE 0.0 1000000
$$ 		REL	"DW=1/(2*SW*SFO1)"
$$ 		INV_REL	"SW=1000000/(2*(0.005+DW)*SFO1)"
$$ 		UNIT	"usec"
$$ 		FORMAT	"%14.3lf usec"
$$ 		TEXT	" "
$$ END
$$ NAME		DE
$$ 		FORMAT	"%14.2f usec"
$$ 		TEXT	" "
$$ END
$$ NAME		TE
$$ 		FORMAT	"%14.1f K"
$$ 		TEXT	" "
$$ END
$$ T_NAME		D1
$$ TYPE	R32
$$ CLASS	ACQU
$$ SUBRANGE 0.0 1e38
$$ REL	"D1=D[1]"
$$ INV_REL	"D[1]=D1"
$$ UNIT	"sec"
$$ FORMAT	"%14.8f sec"
$$ TEXT	" "
$$ END
$$ T_NAME		D8
$$ TYPE	R32
$$ CLASS	ACQU
$$ SUBRANGE 0.0 1e38
$$ REL	"D8=D[8]"
$$ INV_REL	"D[8]=D8"
$$ UNIT	"sec"
$$ FORMAT	"%14.8f sec"
$$ TEXT	" "
$$ END
$$ T_NAME		D12
$$ TYPE	R32
$$ CLASS	ACQU
$$ SUBRANGE 0.0 1e38
$$ REL	"D12=D[12]"
$$ INV_REL	"D[12]=D12"
$$ UNIT	"sec"
$$ FORMAT	"%14.8f sec"
$$ TEXT	" "
$$ END
$$ T_NAME		D16
$$ TYPE	R32
$$ CLASS	ACQU
$$ SUBRANGE 0.0 1e38
$$ REL	"D16=D[16]"
$$ INV_REL	"D[16]=D16"
$$ UNIT	"sec"
$$ FORMAT	"%14.8f sec"
$$ TEXT	" "
$$ END
$$ NAME		TD0
$$ TEXT	" "
$$ END
$$ NAME		ZGOPTNS
$$ TEXT	" "
$$ END
$$ NAME		SFO1
$$ FORMAT	"%14.7f MHz"
$$ TEXT	" "
$$ END
$$ NAME		NUC1
$$ NONEDIT
$$ TEXT	" "
$$ END
$$ T_NAME		P0
$$ TYPE	R32
$$ CLASS	ACQU
$$ SUBRANGE 0.0 1.0e10
$$ REL	"P0=P[0]"
$$ INV_REL	"P[0]=P0"
$$ UNIT	"usec"
$$ FORMAT	"%14.2f usec"
$$ TEXT	" "
$$ END
$$ T_NAME		P1
$$ TYPE	R32
$$ CLASS	ACQU
$$ SUBRANGE 0.0 1.0e10
$$ REL	"P1=P[1]"
$$ INV_REL	"P[1]=P1"
$$ UNIT	"usec"
$$ FORMAT	"%14.2f usec"
$$ TEXT	" "
$$ END
$$ T_NAME		PLW1
$$ TYPE	R32
$$ CLASS	ACQU
$$ REL	"PLW1=PLW[1]"
$$ INV_REL	"PLW[1]=PLW1"
$$ UNIT	"W"
$$ FORMAT	"%14.8f W"
$$ TEXT	"power PLW1 "
$$ END
$$ T_NAME		PLW9
$$ TYPE	R32
$$ CLASS	ACQU
$$ REL	"PLW9=PLW[9]"
$$ INV_REL	"PLW[9]=PLW9"
$$ UNIT	"W"
$$ FORMAT	"%14.8f W"
$$ TEXT	"power PLW9 "
$$ END
$$ NAME		GPNAM[1]
$$ TEXT	" "
$$ END
$$ T_NAME		GPZ1
$$ TYPE	R32
$$ CLASS	ACQU
$$ SUBRANGE -100.0 100.0
$$ REL	"GPZ1=GPZ[1]"
$$ INV_REL	"GPZ[1]=GPZ1"
$$ UNIT	"%"
$$ FORMAT	"%14.2f %"
$$ TEXT	" "
$$ END
$$ NAME		GPNAM[2]
$$ TEXT	" "
$$ END
$$ T_NAME		GPZ2
$$ TYPE	R32
$$ CLASS	ACQU
$$ SUBRANGE -100.0 100.0
$$ REL	"GPZ2=GPZ[2]"
$$ INV_REL	"GPZ[2]=GPZ2"
$$ UNIT	"%"
$$ FORMAT	"%14.2f %"
$$ TEXT	" "
$$ END
$$ T_NAME		P16
$$ TYPE	R32
$$ CLASS	ACQU
$$ SUBRANGE 0.0 1.0e10
$$ REL	"P16=P[16]"
$$ INV_REL	"P[16]=P16"
$$ UNIT	"usec"
$$ FORMAT	"%14.2f usec"
$$ TEXT	" "
$$ END
$$ 
##$PARAMETER FILE=	(procs, ASCII, /Volumes/jahus0271-1/20240717%20A1F9%20only/10/pdata/1/procs, 0)
$$ ##TITLE= Parameter file, TopSpin 4.3.0
$$ ##JCAMPDX= 5.0
$$ ##DATATYPE= Parameter Values
$$ ##NPOINTS= 6	$$ modification sequence number
$$ ##ORIGIN= Bruker BioSpin GmbH
$$ ##OWNER= nmr
$$ $$ 2024-07-17 20:27:31.227 +0200  nmr@CZC7319KW6
$$ $$ C:/Bruker/nmrdata/jahus0271/20240717 A1F9 only/10/pdata/1/procs
$$ $$ process C:\Bruker\TopSpin4.3.0\prog\mod\sref.exe
$$ ##$ABSF1= 0
$$ ##$ABSF2= 0
$$ ##$ABSG= 0
$$ ##$ABSL= 0
$$ ##$ALPHA= 0
$$ ##$AQORDER= 0
$$ ##$ASSFAC= 0
$$ ##$ASSFACI= 0
$$ ##$ASSFACX= 0
$$ ##$ASSWID= 0
$$ ##$AUNMP= <proc_plasma_noesy>
$$ ##$AXLEFT= 0
$$ ##$AXNAME= <>
$$ ##$AXNUC= <1H>
$$ ##$AXRIGHT= 0
$$ ##$AXTYPE= 0
$$ ##$AXUNIT= <>
$$ ##$AZFE= 0.1
$$ ##$AZFW= 0.1
$$ ##$BCFW= 0
$$ ##$BC_mod= 0
$$ ##$BYTORDP= 0
$$ ##$COROFFS= 0
$$ ##$CY= 100
$$ ##$DATMOD= 1
$$ ##$DC= 0
$$ ##$DFILT= <>
$$ ##$DTYPP= 0
$$ ##$ERETIC= no
$$ ##$F1P= 12
$$ ##$F2P= -0.5
$$ ##$FCOR= 1
$$ ##$FTSIZE= 131072
$$ ##$FT_mod= 6
$$ ##$GAMMA= 0
$$ ##$GB= 0
$$ ##$INTBC= 1
$$ ##$INTSCL= 1
$$ ##$ISEN= 128
$$ ##$LB= 0.3
$$ ##$LEV0= 0
$$ ##$LPBIN= 0
$$ ##$MAXI= 10000
$$ ##$MC2= 0
$$ ##$MEAN= 0
$$ ##$ME_mod= 0
$$ ##$MI= 0
$$ ##$MddCEXP= no
$$ ##$MddCT_SP= no
$$ ##$MddF180= no
$$ ##$MddLAMBDA= 0
$$ ##$MddMEMORY= 0
$$ ##$MddMERGE= 0
$$ ##$MddNCOMP= 0
$$ ##$MddNITER= 0
$$ ##$MddNOISE= 0
$$ ##$MddPHASE= 0
$$ ##$MddSEED= 0
$$ ##$MddSRSIZE= 0
$$ ##$Mdd_CsALG= 0
$$ ##$Mdd_CsLAMBDA= 0
$$ ##$Mdd_CsNITER= 0
$$ ##$Mdd_CsNORM= 0
$$ ##$Mdd_CsVE= no
$$ ##$Mdd_CsZF= 0
$$ ##$Mdd_LrLAMBDA= 0
$$ ##$Mdd_LrNITER= 0
$$ ##$Mdd_LrRANK= 0
$$ ##$Mdd_LrZF= 0
$$ ##$Mdd_mod= 0
$$ ##$NCOEF= 0
$$ ##$NC_proc= 16
$$ ##$NLEV= 6
$$ ##$NOISF1= 7.934625
$$ ##$NOISF2= 7.601621
$$ ##$NSP= 0
$$ ##$NTH_PI= 0
$$ ##$NZP= 0
$$ ##$OFFSET= 19.57771
$$ ##$PC= 1
$$ ##$PHC0= 54.10767
$$ ##$PHC1= 0
$$ ##$PH_mod= 1
$$ ##$PKNL= yes
$$ ##$PPARMOD= 0
$$ ##$PPDIAG= 0
$$ ##$PPIPTYP= 0
$$ ##$PPMPNUM= 100
$$ ##$PPRESOL= 1
$$ ##$PSCAL= 4
$$ ##$PSIGN= 0
$$ ##$PYNMP= <proc.py>
$$ ##$RDF1= 0
$$ ##$RDF2= 0
$$ ##$RDFWHM= 0
$$ ##$RDINT= 0
$$ ##$RDPOS= 0
$$ ##$REVERSE= no
$$ ##$SF= 600.07
$$ ##$SI= 131072
$$ ##$SIGF1= 9
$$ ##$SIGF2= 5
$$ ##$SINO= 0
$$ ##$SIOLD= 131072
$$ ##$SPECTYP= <PROTON>
$$ ##$SREF_mod= 1
$$ ##$SREGLST= <1H.H2O+D2O>
$$ ##$SSB= 0
$$ ##$STSI= 131072
$$ ##$STSR= 0
$$ ##$SW_p= 17857.1428571429
$$ ##$SYMM= 0
$$ ##$S_DEV= 0
$$ ##$TDeff= 142856
$$ ##$TDoff= 0
$$ ##$TI= <>
$$ ##$TILT= no
$$ ##$TM1= 0
$$ ##$TM2= 0
$$ ##$TOPLEV= 0
$$ ##$USERP1= <>
$$ ##$USERP10= <>
$$ ##$USERP2= <>
$$ ##$USERP3= <>
$$ ##$USERP4= <>
$$ ##$USERP5= <>
$$ ##$USERP6= <>
$$ ##$USERP7= <>
$$ ##$USERP8= <>
$$ ##$USERP9= <>
$$ ##$WDW= 1
$$ ##$XDIM= 0
$$ ##$YMAX_p= 7954994
$$ ##$YMIN_p= -286241399
$$ ##END=
$$ 
##$PARAMETER FILE=	(title, ASCII, /Volumes/jahus0271-1/20240717%20A1F9%20only/10/pdata/1/title, 0)
$$ 
$$ 
##$PARAMETER FILE=	(uxnmr.par, ASCII, /Volumes/jahus0271-1/20240717%20A1F9%20only/10/uxnmr.par, 0)
$$ ##TITLE= Parameter file, TopSpin 4.3.0
$$ ##JCAMPDX= 5.0
$$ ##DATATYPE= Parameter Values
$$ ##NPOINTS= 1	$$ modification sequence number
$$ ##ORIGIN= Bruker BioSpin GmbH
$$ ##OWNER= root
$$ $$ 2024-06-17 07:41:48.056 +0000  root@BladeEpu
$$ $$ /opt/topspin/conf/instr/spect/uxnmr.par
$$ $$ process /opt/topspin/prog/mod/cfserver
$$ ##$ACBTAT= (0..64)
$$ 0 66 66 66 72 50 0 0 0 0 0 0 0 0 0 0 0 0 0 0 0 0 0 0 0 0 0 0 0 0 0 0 0
$$ 0 0 0 0 0 0 0 0 0 0 0 0 0 0 0 0 0 0 0 0 0 0 0 0 0 0 0 0 0 0 0 0
$$ ##$ACBTBLK= (0..64)
$$ 0 35 36 34 33 41 0 0 0 0 0 0 0 0 0 0 0 0 0 0 0 0 0 0 0 0 0 0 0 0 0 0 0
$$ 0 0 0 0 0 0 0 0 0 0 0 0 0 0 0 0 0 0 0 0 0 0 0 0 0 0 0 0 0 0 0 0
$$ ##$ACBTCTL= (0..64)
$$ 0 6 6 6 6 6 0 0 0 0 0 0 0 0 0 0 0 0 0 0 0 0 0 0 0 0 0 0 0 0 0 0 0 0 0 0
$$ 0 0 0 0 0 0 0 0 0 0 0 0 0 0 0 0 0 0 0 0 0 0 0 0 0 0 0 0 0
$$ ##$ACBTDI= (0..64)
$$ 0 -1062706419 -1062706419 -1062706420 -1062706420 -1062706415 0 0 0 0 0
$$ 0 0 0 0 0 0 0 0 0 0 0 0 0 0 0 0 0 0 0 0 0 0 0 0 0 0 0 0 0 0 0 0 0 0 0 0
$$ 0 0 0 0 0 0 0 0 0 0 0 0 0 0 0 0 0 0
$$ ##$ACBTDM= (0..64)
$$ 0 10 10 10 25 10 0 0 0 0 0 0 0 0 0 0 0 0 0 0 0 0 0 0 0 0 0 0 0 0 0 0 0
$$ 0 0 0 0 0 0 0 0 0 0 0 0 0 0 0 0 0 0 0 0 0 0 0 0 0 0 0 0 0 0 0 0
$$ ##$ACBTFHI= (0..64)
$$ 0 600 600 600 600 93 0 0 0 0 0 0 0 0 0 0 0 0 0 0 0 0 0 0 0 0 0 0 0 0 0
$$ 0 0 0 0 0 0 0 0 0 0 0 0 0 0 0 0 0 0 0 0 0 0 0 0 0 0 0 0 0 0 0 0 0 0
$$ ##$ACBTFL= (0..64)
$$ 0 248 248 248 248 8 0 0 0 0 0 0 0 0 0 0 0 0 0 0 0 0 0 0 0 0 0 0 0 0 0 0
$$ 0 0 0 0 0 0 0 0 0 0 0 0 0 0 0 0 0 0 0 0 0 0 0 0 0 0 0 0 0 0 0 0 0
$$ ##$ACBTFLO= (0..64)
$$ 0 15 15 15 180 91 0 0 0 0 0 0 0 0 0 0 0 0 0 0 0 0 0 0 0 0 0 0 0 0 0 0 0
$$ 0 0 0 0 0 0 0 0 0 0 0 0 0 0 0 0 0 0 0 0 0 0 0 0 0 0 0 0 0 0 0 0
$$ ##$ACBTINP= (0..64)
$$ 0 3 4 2 1 9 0 0 0 0 0 0 0 0 0 0 0 0 0 0 0 0 0 0 0 0 0 0 0 0 0 0 0 0 0 0
$$ 0 0 0 0 0 0 0 0 0 0 0 0 0 0 0 0 0 0 0 0 0 0 0 0 0 0 0 0 0
$$ ##$ACBTOUT= (0..64)
$$ 0 0 0 0 3 1 0 0 0 0 0 0 0 0 0 0 0 0 0 0 0 0 0 0 0 0 0 0 0 0 0 0 0 0 0 0
$$ 0 0 0 0 0 0 0 0 0 0 0 0 0 0 0 0 0 0 0 0 0 0 0 0 0 0 0 0 0
$$ ##$ACBTPO= (0..64)
$$ 0 500000 500000 500000 100000 5000 0 0 0 0 0 0 0 0 0 0 0 0 0 0 0 0 0 0
$$ 0 0 0 0 0 0 0 0 0 0 0 0 0 0 0 0 0 0 0 0 0 0 0 0 0 0 0 0 0 0 0 0 0 0 0 0
$$ 0 0 0 0 0
$$ ##$ACBTPW= (0..64)
$$ 0 100 100 100 100 1000 0 0 0 0 0 0 0 0 0 0 0 0 0 0 0 0 0 0 0 0 0 0 0 0
$$ 0 0 0 0 0 0 0 0 0 0 0 0 0 0 0 0 0 0 0 0 0 0 0 0 0 0 0 0 0 0 0 0 0 0 0
$$ ##$ACBTSB= (0..64)
$$ 0 16419 16460 8227 8260 0 0 0 0 0 0 0 0 0 0 0 0 0 0 0 0 0 0 0 0 0 0 0 0
$$ 0 0 0 0 0 0 0 0 0 0 0 0 0 0 0 0 0 0 0 0 0 0 0 0 0 0 0 0 0 0 0 0 0 0 0 0
$$ ##$ACBTSDT= (0..64)
$$ 0 2 2 2 2 2 0 0 0 0 0 0 0 0 0 0 0 0 0 0 0 0 0 0 0 0 0 0 0 0 0 0 0 0 0 0
$$ 0 0 0 0 0 0 0 0 0 0 0 0 0 0 0 0 0 0 0 0 0 0 0 0 0 0 0 0 0
$$ ##$AMPDFLT= no
$$ ##$AdmCrpWbWiring= (0..1)
$$ 0 0
$$ ##$AppEth= <no>
$$ ##$AppPort= <no>
$$ ##$BACSAIR= yes
$$ ##$BACSCAP= 0
$$ ##$BACSDEL= 10
$$ ##$BACSOPT= <>
$$ ##$BFREQ= 600.07
$$ ##$BGAETH= (0..9)
$$ <no> <no> <no> <no> <no> <no> <no> <no> <no> <no>
$$ ##$BIRDS= yes
$$ ##$BMPC= 0
$$ ##$BMPCTY= <no>
$$ ##$BPSUTY= <no>
$$ ##$BSAETH= (0..9)
$$ <no> <no> <no> <no> <no> <no> <no> <no> <no> <no>
$$ ##$BSMS= 2
$$ ##$BSMS19FLock= no
$$ ##$BSMSETH= <192.168.99.17>
$$ ##$BgaChFac2= (0..9)
$$ 0 0 0 0 0 0 0 0 0 0
$$ ##$BgaChMap= (0..9)
$$ 0 0 0 0 0 0 0 0 0 0
$$ ##$BgaChMaxv= (0..9)
$$ 0 0 0 0 0 0 0 0 0 0
$$ ##$BgaChRouting= (0..63)
$$ 0 0 0 0 0 0 0 0 0 0 0 0 0 0 0 0 0 0 0 0 0 0 0 0 0 0 0 0 0 0 0 0 0 0 0 0
$$ 0 0 0 0 0 0 0 0 0 0 0 0 0 0 0 0 0 0 0 0 0 0 0 0 0 0 0 0
$$ ##$BgaChShimMap= (0..9)
$$ 0 0 0 0 0 0 0 0 0 0
$$ ##$BgaChShimMaxv= (0..9)
$$ 0 0 0 0 0 0 0 0 0 0
$$ ##$BlaEth= (0..31)
$$ <192.168.99.13> <192.168.99.12> <192.168.99.17> <no> <no> <no> <no> <no>
$$ <no> <no> <no> <no> <no> <no> <no> <no> <no> <no> <no> <no> <no> <no> <no>
$$ <no> <no> <no> <no> <no> <no> <no> <no> <no>
$$ ##$BlaHpLpViaTTL= (0..31)
$$ 0 0 0 0 0 0 0 0 0 0 0 0 0 0 0 0 0 0 0 0 0 0 0 0 0 0 0 0 0 0 0 0
$$ ##$BlaNam= (0..31)
$$ <AV4 BLA2BB500 15-600> <AV4 BLABBH500/100 200-600> <BSMS/2 LOCK TRANSCEIVER 600>
$$ <> <> <> <> <> <> <> <> <> <> <> <> <> <> <> <> <> <> <> <> <> <> <> <>
$$ <> <> <> <> <>
$$ ##$BlaPN= (0..31)
$$ <W152248> <W144061> <Z109890> <> <> <> <> <> <> <> <> <> <> <> <> <> <>
$$ <> <> <> <> <> <> <> <> <> <> <> <> <> <> <>
$$ ##$BlaSN= (0..31)
$$ <000029> <000075> <01053> <> <> <> <> <> <> <> <> <> <> <> <> <> <> <>
$$ <> <> <> <> <> <> <> <> <> <> <> <> <> <>
$$ ##$BmpcEth= <no>
$$ ##$BmpcFw= <no>
$$ ##$BmpcPn= <no>
$$ ##$BmpcPort= <no>
$$ ##$BmpcSn= <no>
$$ ##$BmuEth= <no>
$$ ##$BmuFw= <no>
$$ ##$BmuPn= <no>
$$ ##$BmuSn= <no>
$$ ##$BnlEth= <no>
$$ ##$BnlFw= <no>
$$ ##$BnlPn= <no>
$$ ##$BnlSn= <no>
$$ ##$BpduEth= (0..7)
$$ <no> <no> <no> <no> <no> <no> <no> <no>
$$ ##$BsaChMap1= (0..9)
$$ 0 0 0 0 0 0 0 0 0 0
$$ ##$BsaChMap2= (0..9)
$$ 0 0 0 0 0 0 0 0 0 0
$$ ##$BsaChShimMaxv= (0..9)
$$ 0 0 0 0 0 0 0 0 0 0
$$ ##$BsmsAuxEth= <no>
$$ ##$BsmsLockNuclei= (0..15)
$$ <2H> <no> <no> <no> <no> <no> <no> <no> <no> <no> <no> <no> <no> <no> <no>
$$ <no>
$$ ##$CSW1= (0..31)
$$ 3 4 2 1 9 0 0 0 0 0 0 0 0 0 0 0 0 0 0 0 0 0 0 0 0 0 0 0 0 0 0 0
$$ ##$CSW2= (0..31)
$$ 0 0 0 0 0 0 0 0 0 0 0 0 0 0 0 0 0 0 0 0 0 0 0 0 0 0 0 0 0 0 0 0
$$ ##$CSWNUM= (0..15)
$$ 2 2 1 0 0 0 0 0 0 0 0 0 0 0 0 0
$$ ##$CmrEth= <no>
$$ ##$CmrPartNo= <no>
$$ ##$CmrPort= <no>
$$ ##$CmrSerNo= <no>
$$ ##$CmrType= -1
$$ ##$ConsolePnSn= <H03128OB/8058>
$$ ##$CryoCoolUnitEth= <192.168.98.2>
$$ ##$CryoCoolUnitFw= <20220413>
$$ ##$CryoCoolUnitPn= <Z161936>
$$ ##$CryoCoolUnitSn= <00049>
$$ ##$CryoProAccPnSn= <>
$$ ##$Ctb1Eth= <no>
$$ ##$CustRegisterNo= <>
$$ ##$DATSTAT= no
$$ ##$DPPFAC= 1
$$ ##$DateTimeCreated= <2024-06-17T07:41:48+0000>
$$ ##$Description= <CAB AV4 600 MHZ BASIC>
$$ ##$DrxFiltGrpDel= (0..23)
$$ <68,36,20,9,5,3,2> <68,36,20,9,5,3,2> <68,36,20,9,5,3,2> <68,36,20,9,5,3,2>
$$ <> <> <> <> <> <> <> <> <> <> <> <> <> <> <> <> <> <> <> <>
$$ ##$EcuType= 1
$$ ##$EpuMacAddress= <00:13:95:26:4d:e6>
$$ ##$FCubeDrxDevice= (0..23)
$$ </dev/bbu/drx3.5> </dev/bbu/drx4.5> </dev/bbu/drx5.5> </dev/bbu/drx6.5>
$$ <> <> <> <> <> <> <> <> <> <> <> <> <> <> <> <> <> <> <> <>
$$ ##$FCubeEth= (0..23)
$$ <192.168.180.14> <192.168.180.18> <192.168.180.22> <192.168.180.26> <no>
$$ <no> <no> <no> <no> <no> <no> <no> <no> <no> <no> <no> <no> <no> <no> <no>
$$ <no> <no> <no> <no>
$$ ##$FCubeRtdDevice= (0..23)
$$ </dev/bbu/rtd3.4> </dev/bbu/rtd4.4> </dev/bbu/rtd5.4> </dev/bbu/rtd6.4>
$$ <> <> <> <> <> <> <> <> <> <> <> <> <> <> <> <> <> <> <> <>
$$ ##$FCubeSeqDevice= (0..23)
$$ <> <> <> <> <> <> <> <> <> <> <> <> <> <> <> <> <> <> <> <> <> <> <> <>
$$ ##$FUNCMOD= <>
$$ ##$FuncModBisDat= (0..7)
$$ 0 0 0 0 0 0 0 0
$$ ##$FuncModFRange= (0..7)
$$ <> <> <> <> <> <> <> <>
$$ ##$FuncModPN= (0..7)
$$ <> <> <> <> <> <> <> <>
$$ ##$FuncModSN= (0..7)
$$ <> <> <> <> <> <> <> <>
$$ ##$GCUTYPE= 20
$$ ##$GCubeEth= <192.168.180.38>
$$ ##$GCubeFpfAddr= (0..9)
$$ -1 -1 -1 -1 -1 -1 -1 -1 -1 -1
$$ ##$GCubeProcDevice= (0..1)
$$ </dev/bbu/gproc9.7> <no>
$$ ##$GCubeRtdDevice= (0..1)
$$ </dev/bbu/rtd9.4> <no>
$$ ##$GCubeSeqDevice= (0..1)
$$ <> <>
$$ ##$GCubeSpfAddr= (0..63)
$$ -1 -1 -1 -1 -1 -1 -1 -1 -1 -1 -1 -1 -1 -1 -1 -1 -1 -1 -1 -1 -1 -1 -1 -1
$$ -1 -1 -1 -1 -1 -1 -1 -1 -1 -1 -1 -1 -1 -1 -1 -1 -1 -1 -1 -1 -1 -1 -1 -1
$$ -1 -1 -1 -1 -1 -1 -1 -1 -1 -1 -1 -1 -1 -1 -1 -1
$$ ##$GRADRES= 1
$$ ##$Gctu2Eth= <no>
$$ ##$GcubeSaCtrEth= <no>
$$ ##$GradAmpMaxCurX= (0..10)
$$ 0 0 0 0 0 0 0 0 0 0 0
$$ ##$GradAmpMaxCurY= (0..10)
$$ 0 0 0 0 0 0 0 0 0 0 0
$$ ##$GradAmpMaxCurZ= (0..10)
$$ 9.99999904632568 0 0 0 0 0 0 0 0 0 0
$$ ##$GradAmpName= (0..9)
$$ <GAB in BSMS> <> <> <> <> <> <> <> <> <>
$$ ##$GradAmpPN= (0..9)
$$ <> <> <> <> <> <> <> <> <> <>
$$ ##$GradAmpSN= (0..9)
$$ <> <> <> <> <> <> <> <> <> <>
$$ ##$GradAmpType= (0..10)
$$ 2 0 0 0 0 0 0 0 0 0 0
$$ ##$GradPowClkTime= (0..9)
$$ 0 0 0 0 0 0 0 0 0 0
$$ ##$GradPowIcw= (0..9)
$$ 0 0 0 0 0 0 0 0 0 0
$$ ##$GradPowImax= (0..9)
$$ 0 0 0 0 0 0 0 0 0 0
$$ ##$GradPowType= (0..9)
$$ 0 0 0 0 0 0 0 0 0 0
$$ ##$GradPowVmax= (0..9)
$$ 0 0 0 0 0 0 0 0 0 0
$$ ##$HpprCoverType= 2
$$ ##$LDUETH= <no>
$$ ##$LOCKCONF= <DLM>
$$ ##$LOCSWID= 0
$$ ##$LOCSWIF= 0
$$ ##$Location= <>
$$ ##$LtMasEth= <no>
$$ ##$LtMasType= 0
$$ ##$MAS= 0
$$ ##$MASETIME= 10
$$ ##$MASITIME= 10
$$ ##$MAS_CT= 5
$$ ##$MAS_SG= 0
$$ ##$MAS_TO= 0
$$ ##$MagnCoilPnSn= <BZH 425'600'70H>
$$ ##$MagnDewarPnSn= <D325'54-9636>
$$ ##$MagnetPolarity= 1
$$ ##$MasEth= <no>
$$ ##$MwscuEth= <no>
$$ ##$MwscuPort= <no>
$$ ##$NAMPD= (0..32)
$$ <> <HPLNA 19F1H> <2H> <XBB19F 2HP> <13C> <15N> <31P> <> <> <> <> <> <>
$$ <> <> <> <> <> <> <> <> <> <> <> <> <> <> <> <> <> <> <> <>
$$ ##$NFCU= 4
$$ ##$NRCU= 4
$$ ##$NSGU= 4
$$ ##$NumActDetuneCtr= 0
$$ ##$NumVpu= 0
$$ ##$OrderNo= <10254970>
$$ ##$POWCHK= yes
$$ ##$PRAMD1= (0..7)
$$ 6 0 0 1610612736 0 0 0 0
$$ ##$PRAMD10= (0..7)
$$ 0 0 0 0 0 0 0 0
$$ ##$PRAMD11= (0..7)
$$ 0 0 0 0 0 0 0 0
$$ ##$PRAMD12= (0..7)
$$ 0 0 0 0 0 0 0 0
$$ ##$PRAMD13= (0..7)
$$ 0 0 0 0 0 0 0 0
$$ ##$PRAMD14= (0..7)
$$ 0 0 0 0 0 0 0 0
$$ ##$PRAMD15= (0..7)
$$ 0 0 0 0 0 0 0 0
$$ ##$PRAMD16= (0..7)
$$ 0 0 0 0 0 0 0 0
$$ ##$PRAMD17= (0..7)
$$ 0 0 0 0 0 0 0 0
$$ ##$PRAMD18= (0..7)
$$ 0 0 0 0 0 0 0 0
$$ ##$PRAMD19= (0..7)
$$ 0 0 0 0 0 0 0 0
$$ ##$PRAMD2= (0..7)
$$ 0 1048576 0 536870912 0 1048576 0 536870912
$$ ##$PRAMD20= (0..7)
$$ 0 0 0 0 0 0 0 0
$$ ##$PRAMD21= (0..7)
$$ 0 0 0 0 0 0 0 0
$$ ##$PRAMD22= (0..7)
$$ 0 0 0 0 0 0 0 0
$$ ##$PRAMD23= (0..7)
$$ 0 0 0 0 0 0 0 0
$$ ##$PRAMD24= (0..7)
$$ 0 0 0 0 0 0 0 0
$$ ##$PRAMD25= (0..7)
$$ 0 0 0 0 0 0 0 0
$$ ##$PRAMD26= (0..7)
$$ 0 0 0 0 0 0 0 0
$$ ##$PRAMD27= (0..7)
$$ 0 0 0 0 0 0 0 0
$$ ##$PRAMD28= (0..7)
$$ 0 0 0 0 0 0 0 0
$$ ##$PRAMD29= (0..7)
$$ 0 0 0 0 0 0 0 0
$$ ##$PRAMD3= (0..7)
$$ 2147483644 2147483647 2147483647 603979775 0 0 0 0
$$ ##$PRAMD30= (0..7)
$$ 0 0 0 0 0 0 0 0
$$ ##$PRAMD31= (0..7)
$$ 0 0 0 0 0 0 0 0
$$ ##$PRAMD32= (0..7)
$$ 0 0 0 0 0 0 0 0
$$ ##$PRAMD4= (0..7)
$$ 16777216 0 0 536870912 0 0 0 0
$$ ##$PRAMD5= (0..7)
$$ 0 0 4 536870912 0 0 0 0
$$ ##$PRAMD6= (0..7)
$$ 64 0 0 536870912 0 0 0 0
$$ ##$PRAMD7= (0..7)
$$ 0 0 0 0 0 0 0 0
$$ ##$PRAMD8= (0..7)
$$ 0 0 0 0 0 0 0 0
$$ ##$PRAMD9= (0..7)
$$ 0 0 0 0 0 0 0 0
$$ ##$PRAMLED= (0..1)
$$ 0 0
$$ ##$PRAMPTP= 1
$$ ##$PREEMPTYPE= 0
$$ ##$PREREC= (0..31)
$$ 1 1 2 2 3 4 0 0 0 0 0 0 0 0 0 0 0 0 0 0 0 0 0 0 0 0 0 0 0 0 0 0
$$ ##$PTSFMX= (0..23)
$$ 1290 1290 1290 1290 0 0 0 0 0 0 0 0 0 0 0 0 0 0 0 0 0 0 0 0
$$ ##$PULCHK= no
$$ ##$PduEth= (0..7)
$$ <192.168.99.99> <no> <no> <no> <no> <no> <no> <no>
$$ ##$PramDutyCycPerc= (0..31)
$$ 4 2 2 2 2 2 0 0 0 0 0 0 0 0 0 0 0 0 0 0 0 0 0 0 0 0 0 0 0 0 0 0
$$ ##$PramPPowNucW1= (0..127)
$$ <> <> <> <> <> <> <> <> <> <> <> <> <> <> <> <> <> <> <> <> <> <> <> <>
$$ <> <> <> <> <> <> <> <> <> <> <> <> <> <> <> <> <> <> <> <> <> <> <> <>
$$ <> <> <> <> <> <> <> <> <> <> <> <> <> <> <> <> <> <> <> <> <> <> <> <>
$$ <> <> <> <> <> <> <> <> <> <> <> <> <> <> <> <> <> <> <> <> <> <> <> <>
$$ <> <> <> <> <> <> <> <> <> <> <> <> <> <> <> <> <> <> <> <> <> <> <> <>
$$ <> <> <> <> <> <> <> <>
$$ ##$PramPPowNucW10= (0..127)
$$ <> <> <> <> <> <> <> <> <> <> <> <> <> <> <> <> <> <> <> <> <> <> <> <>
$$ <> <> <> <> <> <> <> <> <> <> <> <> <> <> <> <> <> <> <> <> <> <> <> <>
$$ <> <> <> <> <> <> <> <> <> <> <> <> <> <> <> <> <> <> <> <> <> <> <> <>
$$ <> <> <> <> <> <> <> <> <> <> <> <> <> <> <> <> <> <> <> <> <> <> <> <>
$$ <> <> <> <> <> <> <> <> <> <> <> <> <> <> <> <> <> <> <> <> <> <> <> <>
$$ <> <> <> <> <> <> <> <>
$$ ##$PramPPowNucW11= (0..127)
$$ <> <> <> <> <> <> <> <> <> <> <> <> <> <> <> <> <> <> <> <> <> <> <> <>
$$ <> <> <> <> <> <> <> <> <> <> <> <> <> <> <> <> <> <> <> <> <> <> <> <>
$$ <> <> <> <> <> <> <> <> <> <> <> <> <> <> <> <> <> <> <> <> <> <> <> <>
$$ <> <> <> <> <> <> <> <> <> <> <> <> <> <> <> <> <> <> <> <> <> <> <> <>
$$ <> <> <> <> <> <> <> <> <> <> <> <> <> <> <> <> <> <> <> <> <> <> <> <>
$$ <> <> <> <> <> <> <> <>
$$ ##$PramPPowNucW12= (0..127)
$$ <> <> <> <> <> <> <> <> <> <> <> <> <> <> <> <> <> <> <> <> <> <> <> <>
$$ <> <> <> <> <> <> <> <> <> <> <> <> <> <> <> <> <> <> <> <> <> <> <> <>
$$ <> <> <> <> <> <> <> <> <> <> <> <> <> <> <> <> <> <> <> <> <> <> <> <>
$$ <> <> <> <> <> <> <> <> <> <> <> <> <> <> <> <> <> <> <> <> <> <> <> <>
$$ <> <> <> <> <> <> <> <> <> <> <> <> <> <> <> <> <> <> <> <> <> <> <> <>
$$ <> <> <> <> <> <> <> <>
$$ ##$PramPPowNucW13= (0..127)
$$ <> <> <> <> <> <> <> <> <> <> <> <> <> <> <> <> <> <> <> <> <> <> <> <>
$$ <> <> <> <> <> <> <> <> <> <> <> <> <> <> <> <> <> <> <> <> <> <> <> <>
$$ <> <> <> <> <> <> <> <> <> <> <> <> <> <> <> <> <> <> <> <> <> <> <> <>
$$ <> <> <> <> <> <> <> <> <> <> <> <> <> <> <> <> <> <> <> <> <> <> <> <>
$$ <> <> <> <> <> <> <> <> <> <> <> <> <> <> <> <> <> <> <> <> <> <> <> <>
$$ <> <> <> <> <> <> <> <>
$$ ##$PramPPowNucW14= (0..127)
$$ <> <> <> <> <> <> <> <> <> <> <> <> <> <> <> <> <> <> <> <> <> <> <> <>
$$ <> <> <> <> <> <> <> <> <> <> <> <> <> <> <> <> <> <> <> <> <> <> <> <>
$$ <> <> <> <> <> <> <> <> <> <> <> <> <> <> <> <> <> <> <> <> <> <> <> <>
$$ <> <> <> <> <> <> <> <> <> <> <> <> <> <> <> <> <> <> <> <> <> <> <> <>
$$ <> <> <> <> <> <> <> <> <> <> <> <> <> <> <> <> <> <> <> <> <> <> <> <>
$$ <> <> <> <> <> <> <> <>
$$ ##$PramPPowNucW15= (0..127)
$$ <> <> <> <> <> <> <> <> <> <> <> <> <> <> <> <> <> <> <> <> <> <> <> <>
$$ <> <> <> <> <> <> <> <> <> <> <> <> <> <> <> <> <> <> <> <> <> <> <> <>
$$ <> <> <> <> <> <> <> <> <> <> <> <> <> <> <> <> <> <> <> <> <> <> <> <>
$$ <> <> <> <> <> <> <> <> <> <> <> <> <> <> <> <> <> <> <> <> <> <> <> <>
$$ <> <> <> <> <> <> <> <> <> <> <> <> <> <> <> <> <> <> <> <> <> <> <> <>
$$ <> <> <> <> <> <> <> <>
$$ ##$PramPPowNucW16= (0..127)
$$ <> <> <> <> <> <> <> <> <> <> <> <> <> <> <> <> <> <> <> <> <> <> <> <>
$$ <> <> <> <> <> <> <> <> <> <> <> <> <> <> <> <> <> <> <> <> <> <> <> <>
$$ <> <> <> <> <> <> <> <> <> <> <> <> <> <> <> <> <> <> <> <> <> <> <> <>
$$ <> <> <> <> <> <> <> <> <> <> <> <> <> <> <> <> <> <> <> <> <> <> <> <>
$$ <> <> <> <> <> <> <> <> <> <> <> <> <> <> <> <> <> <> <> <> <> <> <> <>
$$ <> <> <> <> <> <> <> <>
$$ ##$PramPPowNucW17= (0..127)
$$ <> <> <> <> <> <> <> <> <> <> <> <> <> <> <> <> <> <> <> <> <> <> <> <>
$$ <> <> <> <> <> <> <> <> <> <> <> <> <> <> <> <> <> <> <> <> <> <> <> <>
$$ <> <> <> <> <> <> <> <> <> <> <> <> <> <> <> <> <> <> <> <> <> <> <> <>
$$ <> <> <> <> <> <> <> <> <> <> <> <> <> <> <> <> <> <> <> <> <> <> <> <>
$$ <> <> <> <> <> <> <> <> <> <> <> <> <> <> <> <> <> <> <> <> <> <> <> <>
$$ <> <> <> <> <> <> <> <>
$$ ##$PramPPowNucW18= (0..127)
$$ <> <> <> <> <> <> <> <> <> <> <> <> <> <> <> <> <> <> <> <> <> <> <> <>
$$ <> <> <> <> <> <> <> <> <> <> <> <> <> <> <> <> <> <> <> <> <> <> <> <>
$$ <> <> <> <> <> <> <> <> <> <> <> <> <> <> <> <> <> <> <> <> <> <> <> <>
$$ <> <> <> <> <> <> <> <> <> <> <> <> <> <> <> <> <> <> <> <> <> <> <> <>
$$ <> <> <> <> <> <> <> <> <> <> <> <> <> <> <> <> <> <> <> <> <> <> <> <>
$$ <> <> <> <> <> <> <> <>
$$ ##$PramPPowNucW19= (0..127)
$$ <> <> <> <> <> <> <> <> <> <> <> <> <> <> <> <> <> <> <> <> <> <> <> <>
$$ <> <> <> <> <> <> <> <> <> <> <> <> <> <> <> <> <> <> <> <> <> <> <> <>
$$ <> <> <> <> <> <> <> <> <> <> <> <> <> <> <> <> <> <> <> <> <> <> <> <>
$$ <> <> <> <> <> <> <> <> <> <> <> <> <> <> <> <> <> <> <> <> <> <> <> <>
$$ <> <> <> <> <> <> <> <> <> <> <> <> <> <> <> <> <> <> <> <> <> <> <> <>
$$ <> <> <> <> <> <> <> <>
$$ ##$PramPPowNucW2= (0..127)
$$ <> <> <> <> <> <> <> <> <> <> <> <> <> <> <> <> <> <> <> <> <> <> <> <>
$$ <> <> <> <> <> <> <> <> <> <> <> <> <> <> <> <> <> <> <> <> <> <> <> <>
$$ <> <> <> <> <> <> <> <> <> <> <> <> <> <> <> <> <> <> <> <> <> <> <> <>
$$ <> <> <> <> <> <> <> <> <> <> <> <> <> <> <> <> <> <> <> <> <> <> <> <>
$$ <> <> <> <> <> <> <> <> <> <> <> <> <> <> <> <> <> <> <> <> <> <> <> <>
$$ <> <> <> <> <> <> <> <>
$$ ##$PramPPowNucW20= (0..127)
$$ <> <> <> <> <> <> <> <> <> <> <> <> <> <> <> <> <> <> <> <> <> <> <> <>
$$ <> <> <> <> <> <> <> <> <> <> <> <> <> <> <> <> <> <> <> <> <> <> <> <>
$$ <> <> <> <> <> <> <> <> <> <> <> <> <> <> <> <> <> <> <> <> <> <> <> <>
$$ <> <> <> <> <> <> <> <> <> <> <> <> <> <> <> <> <> <> <> <> <> <> <> <>
$$ <> <> <> <> <> <> <> <> <> <> <> <> <> <> <> <> <> <> <> <> <> <> <> <>
$$ <> <> <> <> <> <> <> <>
$$ ##$PramPPowNucW21= (0..127)
$$ <> <> <> <> <> <> <> <> <> <> <> <> <> <> <> <> <> <> <> <> <> <> <> <>
$$ <> <> <> <> <> <> <> <> <> <> <> <> <> <> <> <> <> <> <> <> <> <> <> <>
$$ <> <> <> <> <> <> <> <> <> <> <> <> <> <> <> <> <> <> <> <> <> <> <> <>
$$ <> <> <> <> <> <> <> <> <> <> <> <> <> <> <> <> <> <> <> <> <> <> <> <>
$$ <> <> <> <> <> <> <> <> <> <> <> <> <> <> <> <> <> <> <> <> <> <> <> <>
$$ <> <> <> <> <> <> <> <>
$$ ##$PramPPowNucW22= (0..127)
$$ <> <> <> <> <> <> <> <> <> <> <> <> <> <> <> <> <> <> <> <> <> <> <> <>
$$ <> <> <> <> <> <> <> <> <> <> <> <> <> <> <> <> <> <> <> <> <> <> <> <>
$$ <> <> <> <> <> <> <> <> <> <> <> <> <> <> <> <> <> <> <> <> <> <> <> <>
$$ <> <> <> <> <> <> <> <> <> <> <> <> <> <> <> <> <> <> <> <> <> <> <> <>
$$ <> <> <> <> <> <> <> <> <> <> <> <> <> <> <> <> <> <> <> <> <> <> <> <>
$$ <> <> <> <> <> <> <> <>
$$ ##$PramPPowNucW23= (0..127)
$$ <> <> <> <> <> <> <> <> <> <> <> <> <> <> <> <> <> <> <> <> <> <> <> <>
$$ <> <> <> <> <> <> <> <> <> <> <> <> <> <> <> <> <> <> <> <> <> <> <> <>
$$ <> <> <> <> <> <> <> <> <> <> <> <> <> <> <> <> <> <> <> <> <> <> <> <>
$$ <> <> <> <> <> <> <> <> <> <> <> <> <> <> <> <> <> <> <> <> <> <> <> <>
$$ <> <> <> <> <> <> <> <> <> <> <> <> <> <> <> <> <> <> <> <> <> <> <> <>
$$ <> <> <> <> <> <> <> <>
$$ ##$PramPPowNucW24= (0..127)
$$ <> <> <> <> <> <> <> <> <> <> <> <> <> <> <> <> <> <> <> <> <> <> <> <>
$$ <> <> <> <> <> <> <> <> <> <> <> <> <> <> <> <> <> <> <> <> <> <> <> <>
$$ <> <> <> <> <> <> <> <> <> <> <> <> <> <> <> <> <> <> <> <> <> <> <> <>
$$ <> <> <> <> <> <> <> <> <> <> <> <> <> <> <> <> <> <> <> <> <> <> <> <>
$$ <> <> <> <> <> <> <> <> <> <> <> <> <> <> <> <> <> <> <> <> <> <> <> <>
$$ <> <> <> <> <> <> <> <>
$$ ##$PramPPowNucW25= (0..127)
$$ <> <> <> <> <> <> <> <> <> <> <> <> <> <> <> <> <> <> <> <> <> <> <> <>
$$ <> <> <> <> <> <> <> <> <> <> <> <> <> <> <> <> <> <> <> <> <> <> <> <>
$$ <> <> <> <> <> <> <> <> <> <> <> <> <> <> <> <> <> <> <> <> <> <> <> <>
$$ <> <> <> <> <> <> <> <> <> <> <> <> <> <> <> <> <> <> <> <> <> <> <> <>
$$ <> <> <> <> <> <> <> <> <> <> <> <> <> <> <> <> <> <> <> <> <> <> <> <>
$$ <> <> <> <> <> <> <> <>
$$ ##$PramPPowNucW26= (0..127)
$$ <> <> <> <> <> <> <> <> <> <> <> <> <> <> <> <> <> <> <> <> <> <> <> <>
$$ <> <> <> <> <> <> <> <> <> <> <> <> <> <> <> <> <> <> <> <> <> <> <> <>
$$ <> <> <> <> <> <> <> <> <> <> <> <> <> <> <> <> <> <> <> <> <> <> <> <>
$$ <> <> <> <> <> <> <> <> <> <> <> <> <> <> <> <> <> <> <> <> <> <> <> <>
$$ <> <> <> <> <> <> <> <> <> <> <> <> <> <> <> <> <> <> <> <> <> <> <> <>
$$ <> <> <> <> <> <> <> <>
$$ ##$PramPPowNucW27= (0..127)
$$ <> <> <> <> <> <> <> <> <> <> <> <> <> <> <> <> <> <> <> <> <> <> <> <>
$$ <> <> <> <> <> <> <> <> <> <> <> <> <> <> <> <> <> <> <> <> <> <> <> <>
$$ <> <> <> <> <> <> <> <> <> <> <> <> <> <> <> <> <> <> <> <> <> <> <> <>
$$ <> <> <> <> <> <> <> <> <> <> <> <> <> <> <> <> <> <> <> <> <> <> <> <>
$$ <> <> <> <> <> <> <> <> <> <> <> <> <> <> <> <> <> <> <> <> <> <> <> <>
$$ <> <> <> <> <> <> <> <>
$$ ##$PramPPowNucW28= (0..127)
$$ <> <> <> <> <> <> <> <> <> <> <> <> <> <> <> <> <> <> <> <> <> <> <> <>
$$ <> <> <> <> <> <> <> <> <> <> <> <> <> <> <> <> <> <> <> <> <> <> <> <>
$$ <> <> <> <> <> <> <> <> <> <> <> <> <> <> <> <> <> <> <> <> <> <> <> <>
$$ <> <> <> <> <> <> <> <> <> <> <> <> <> <> <> <> <> <> <> <> <> <> <> <>
$$ <> <> <> <> <> <> <> <> <> <> <> <> <> <> <> <> <> <> <> <> <> <> <> <>
$$ <> <> <> <> <> <> <> <>
$$ ##$PramPPowNucW29= (0..127)
$$ <> <> <> <> <> <> <> <> <> <> <> <> <> <> <> <> <> <> <> <> <> <> <> <>
$$ <> <> <> <> <> <> <> <> <> <> <> <> <> <> <> <> <> <> <> <> <> <> <> <>
$$ <> <> <> <> <> <> <> <> <> <> <> <> <> <> <> <> <> <> <> <> <> <> <> <>
$$ <> <> <> <> <> <> <> <> <> <> <> <> <> <> <> <> <> <> <> <> <> <> <> <>
$$ <> <> <> <> <> <> <> <> <> <> <> <> <> <> <> <> <> <> <> <> <> <> <> <>
$$ <> <> <> <> <> <> <> <>
$$ ##$PramPPowNucW3= (0..127)
$$ <> <> <> <> <> <> <> <> <> <> <> <> <> <> <> <> <> <> <> <> <> <> <> <>
$$ <> <> <> <> <> <> <> <> <> <> <> <> <> <> <> <> <> <> <> <> <> <> <> <>
$$ <> <> <> <> <> <> <> <> <> <> <> <> <> <> <> <> <> <> <> <> <> <> <> <>
$$ <> <> <> <> <> <> <> <> <> <> <> <> <> <> <> <> <> <> <> <> <> <> <> <>
$$ <> <> <> <> <> <> <> <> <> <> <> <> <> <> <> <> <> <> <> <> <> <> <> <>
$$ <> <> <> <> <> <> <> <>
$$ ##$PramPPowNucW30= (0..127)
$$ <> <> <> <> <> <> <> <> <> <> <> <> <> <> <> <> <> <> <> <> <> <> <> <>
$$ <> <> <> <> <> <> <> <> <> <> <> <> <> <> <> <> <> <> <> <> <> <> <> <>
$$ <> <> <> <> <> <> <> <> <> <> <> <> <> <> <> <> <> <> <> <> <> <> <> <>
$$ <> <> <> <> <> <> <> <> <> <> <> <> <> <> <> <> <> <> <> <> <> <> <> <>
$$ <> <> <> <> <> <> <> <> <> <> <> <> <> <> <> <> <> <> <> <> <> <> <> <>
$$ <> <> <> <> <> <> <> <>
$$ ##$PramPPowNucW31= (0..127)
$$ <> <> <> <> <> <> <> <> <> <> <> <> <> <> <> <> <> <> <> <> <> <> <> <>
$$ <> <> <> <> <> <> <> <> <> <> <> <> <> <> <> <> <> <> <> <> <> <> <> <>
$$ <> <> <> <> <> <> <> <> <> <> <> <> <> <> <> <> <> <> <> <> <> <> <> <>
$$ <> <> <> <> <> <> <> <> <> <> <> <> <> <> <> <> <> <> <> <> <> <> <> <>
$$ <> <> <> <> <> <> <> <> <> <> <> <> <> <> <> <> <> <> <> <> <> <> <> <>
$$ <> <> <> <> <> <> <> <>
$$ ##$PramPPowNucW32= (0..127)
$$ <> <> <> <> <> <> <> <> <> <> <> <> <> <> <> <> <> <> <> <> <> <> <> <>
$$ <> <> <> <> <> <> <> <> <> <> <> <> <> <> <> <> <> <> <> <> <> <> <> <>
$$ <> <> <> <> <> <> <> <> <> <> <> <> <> <> <> <> <> <> <> <> <> <> <> <>
$$ <> <> <> <> <> <> <> <> <> <> <> <> <> <> <> <> <> <> <> <> <> <> <> <>
$$ <> <> <> <> <> <> <> <> <> <> <> <> <> <> <> <> <> <> <> <> <> <> <> <>
$$ <> <> <> <> <> <> <> <>
$$ ##$PramPPowNucW4= (0..127)
$$ <> <> <> <> <> <> <> <> <> <> <> <> <> <> <> <> <> <> <> <> <> <> <> <>
$$ <> <> <> <> <> <> <> <> <> <> <> <> <> <> <> <> <> <> <> <> <> <> <> <>
$$ <> <> <> <> <> <> <> <> <> <> <> <> <> <> <> <> <> <> <> <> <> <> <> <>
$$ <> <> <> <> <> <> <> <> <> <> <> <> <> <> <> <> <> <> <> <> <> <> <> <>
$$ <> <> <> <> <> <> <> <> <> <> <> <> <> <> <> <> <> <> <> <> <> <> <> <>
$$ <> <> <> <> <> <> <> <>
$$ ##$PramPPowNucW5= (0..127)
$$ <> <> <> <> <> <> <> <> <> <> <> <> <> <> <> <> <> <> <> <> <> <> <> <>
$$ <> <> <> <> <> <> <> <> <> <> <> <> <> <> <> <> <> <> <> <> <> <> <> <>
$$ <> <> <> <> <> <> <> <> <> <> <> <> <> <> <> <> <> <> <> <> <> <> <> <>
$$ <> <> <> <> <> <> <> <> <> <> <> <> <> <> <> <> <> <> <> <> <> <> <> <>
$$ <> <> <> <> <> <> <> <> <> <> <> <> <> <> <> <> <> <> <> <> <> <> <> <>
$$ <> <> <> <> <> <> <> <>
$$ ##$PramPPowNucW6= (0..127)
$$ <> <> <> <> <> <> <> <> <> <> <> <> <> <> <> <> <> <> <> <> <> <> <> <>
$$ <> <> <> <> <> <> <> <> <> <> <> <> <> <> <> <> <> <> <> <> <> <> <> <>
$$ <> <> <> <> <> <> <> <> <> <> <> <> <> <> <> <> <> <> <> <> <> <> <> <>
$$ <> <> <> <> <> <> <> <> <> <> <> <> <> <> <> <> <> <> <> <> <> <> <> <>
$$ <> <> <> <> <> <> <> <> <> <> <> <> <> <> <> <> <> <> <> <> <> <> <> <>
$$ <> <> <> <> <> <> <> <>
$$ ##$PramPPowNucW7= (0..127)
$$ <> <> <> <> <> <> <> <> <> <> <> <> <> <> <> <> <> <> <> <> <> <> <> <>
$$ <> <> <> <> <> <> <> <> <> <> <> <> <> <> <> <> <> <> <> <> <> <> <> <>
$$ <> <> <> <> <> <> <> <> <> <> <> <> <> <> <> <> <> <> <> <> <> <> <> <>
$$ <> <> <> <> <> <> <> <> <> <> <> <> <> <> <> <> <> <> <> <> <> <> <> <>
$$ <> <> <> <> <> <> <> <> <> <> <> <> <> <> <> <> <> <> <> <> <> <> <> <>
$$ <> <> <> <> <> <> <> <>
$$ ##$PramPPowNucW8= (0..127)
$$ <> <> <> <> <> <> <> <> <> <> <> <> <> <> <> <> <> <> <> <> <> <> <> <>
$$ <> <> <> <> <> <> <> <> <> <> <> <> <> <> <> <> <> <> <> <> <> <> <> <>
$$ <> <> <> <> <> <> <> <> <> <> <> <> <> <> <> <> <> <> <> <> <> <> <> <>
$$ <> <> <> <> <> <> <> <> <> <> <> <> <> <> <> <> <> <> <> <> <> <> <> <>
$$ <> <> <> <> <> <> <> <> <> <> <> <> <> <> <> <> <> <> <> <> <> <> <> <>
$$ <> <> <> <> <> <> <> <>
$$ ##$PramPPowNucW9= (0..127)
$$ <> <> <> <> <> <> <> <> <> <> <> <> <> <> <> <> <> <> <> <> <> <> <> <>
$$ <> <> <> <> <> <> <> <> <> <> <> <> <> <> <> <> <> <> <> <> <> <> <> <>
$$ <> <> <> <> <> <> <> <> <> <> <> <> <> <> <> <> <> <> <> <> <> <> <> <>
$$ <> <> <> <> <> <> <> <> <> <> <> <> <> <> <> <> <> <> <> <> <> <> <> <>
$$ <> <> <> <> <> <> <> <> <> <> <> <> <> <> <> <> <> <> <> <> <> <> <> <>
$$ <> <> <> <> <> <> <> <>
$$ ##$PramPeakPowerW= (0..31)
$$ 4000 500 500 500 500 500 0 0 0 0 0 0 0 0 0 0 0 0 0 0 0 0 0 0 0 0 0 0 0
$$ 0 0 0
$$ ##$PramPowerSwitch= (0..31)
$$ 0 0 0 0 0 0 0 0 0 0 0 0 0 0 0 0 0 0 0 0 0 0 0 0 0 0 0 0 0 0 0 0
$$ ##$PramPulWidthMs= (0..31)
$$ 10 0.1 0.1 0.1 0.1 0.1 0 0 0 0 0 0 0 0 0 0 0 0 0 0 0 0 0 0 0 0 0 0 0 0
$$ 0 0
$$ ##$PreampModBisDat= (0..31)
$$ 20170630 20170802 20170802 20170720 20170720 20170802 0 0 0 0 0 0 0 0 0
$$ 0 0 0 0 0 0 0 0 0 0 0 0 0 0 0 0 0
$$ ##$PreampModMulAtm= (0..31)
$$ 0 0 0 0 0 0 0 0 0 0 0 0 0 0 0 0 0 0 0 0 0 0 0 0 0 0 0 0 0 0 0 0
$$ ##$PreampModPN= (0..31)
$$ <Z103205> <Z003473> <Z105186> <Z003524> <Z003530> <Z102449> <> <> <> <>
$$ <> <> <> <> <> <> <> <> <> <> <> <> <> <> <> <> <> <> <> <> <> <>
$$ ##$PreampModSN= (0..31)
$$ <00894> <01641> <00245> <01174> <01055> <00231> <> <> <> <> <> <> <> <>
$$ <> <> <> <> <> <> <> <> <> <> <> <> <> <> <> <> <> <>
$$ ##$ProdigyEth= <no>
$$ ##$ProdigyFw= <no>
$$ ##$ProdigyPn= <no>
$$ ##$ProdigySn= <no>
$$ ##$RGTYPE= (0..31)
$$ 9 9 9 9 0 0 0 0 0 0 0 0 0 0 0 0 0 0 0 0 0 0 0 0 0 0 0 0 0 0 0 0
$$ ##$RG_max= (0..31)
$$ 101 101 101 101 -1 -1 -1 -1 -1 -1 -1 -1 -1 -1 -1 -1 -1 -1 -1 -1 -1 -1 -1
$$ -1 -1 -1 -1 -1 -1 -1 -1 -1
$$ ##$RG_min= (0..31)
$$ 0.25 0.25 0.25 0.25 -1 -1 -1 -1 -1 -1 -1 -1 -1 -1 -1 -1 -1 -1 -1 -1 -1
$$ -1 -1 -1 -1 -1 -1 -1 -1 -1 -1 -1
$$ ##$RG_tab1= (0..127)
$$ 0.25 0.28 0.32 0.35 0.4 0.44 0.5 0.56 0.64 0.7 0.8 0.89 1 1.12 1.28 1.4
$$ 1.6 1.78 2 2.25 2.56 2.8 3.2 3.56 4 4.5 5 5.6 6.35 7.12 8 9 10 11.3 12.7
$$ 14.2 16 18 20.2 22.6 25.4 28.5 32 36 40.3 45.2 50.8 57 64 71.8 80.6 90.5
$$ 101 -1 -1 -1 -1 -1 -1 -1 -1 -1 -1 -1 -1 -1 -1 -1 -1 -1 -1 -1 -1 -1 -1 -1
$$ -1 -1 -1 -1 -1 -1 -1 -1 -1 -1 -1 -1 -1 -1 -1 -1 -1 -1 -1 -1 -1 -1 -1 -1
$$ -1 -1 -1 -1 -1 -1 -1 -1 -1 -1 -1 -1 -1 -1 -1 -1 -1 -1 -1 -1 -1 -1 -1 -1
$$ -1 -1 -1 -1
$$ ##$RG_tab10= (0..127)
$$ -1 -1 -1 -1 -1 -1 -1 -1 -1 -1 -1 -1 -1 -1 -1 -1 -1 -1 -1 -1 -1 -1 -1 -1
$$ -1 -1 -1 -1 -1 -1 -1 -1 -1 -1 -1 -1 -1 -1 -1 -1 -1 -1 -1 -1 -1 -1 -1 -1
$$ -1 -1 -1 -1 -1 -1 -1 -1 -1 -1 -1 -1 -1 -1 -1 -1 -1 -1 -1 -1 -1 -1 -1 -1
$$ -1 -1 -1 -1 -1 -1 -1 -1 -1 -1 -1 -1 -1 -1 -1 -1 -1 -1 -1 -1 -1 -1 -1 -1
$$ -1 -1 -1 -1 -1 -1 -1 -1 -1 -1 -1 -1 -1 -1 -1 -1 -1 -1 -1 -1 -1 -1 -1 -1
$$ -1 -1 -1 -1 -1 -1 -1 -1
$$ ##$RG_tab11= (0..127)
$$ -1 -1 -1 -1 -1 -1 -1 -1 -1 -1 -1 -1 -1 -1 -1 -1 -1 -1 -1 -1 -1 -1 -1 -1
$$ -1 -1 -1 -1 -1 -1 -1 -1 -1 -1 -1 -1 -1 -1 -1 -1 -1 -1 -1 -1 -1 -1 -1 -1
$$ -1 -1 -1 -1 -1 -1 -1 -1 -1 -1 -1 -1 -1 -1 -1 -1 -1 -1 -1 -1 -1 -1 -1 -1
$$ -1 -1 -1 -1 -1 -1 -1 -1 -1 -1 -1 -1 -1 -1 -1 -1 -1 -1 -1 -1 -1 -1 -1 -1
$$ -1 -1 -1 -1 -1 -1 -1 -1 -1 -1 -1 -1 -1 -1 -1 -1 -1 -1 -1 -1 -1 -1 -1 -1
$$ -1 -1 -1 -1 -1 -1 -1 -1
$$ ##$RG_tab12= (0..127)
$$ -1 -1 -1 -1 -1 -1 -1 -1 -1 -1 -1 -1 -1 -1 -1 -1 -1 -1 -1 -1 -1 -1 -1 -1
$$ -1 -1 -1 -1 -1 -1 -1 -1 -1 -1 -1 -1 -1 -1 -1 -1 -1 -1 -1 -1 -1 -1 -1 -1
$$ -1 -1 -1 -1 -1 -1 -1 -1 -1 -1 -1 -1 -1 -1 -1 -1 -1 -1 -1 -1 -1 -1 -1 -1
$$ -1 -1 -1 -1 -1 -1 -1 -1 -1 -1 -1 -1 -1 -1 -1 -1 -1 -1 -1 -1 -1 -1 -1 -1
$$ -1 -1 -1 -1 -1 -1 -1 -1 -1 -1 -1 -1 -1 -1 -1 -1 -1 -1 -1 -1 -1 -1 -1 -1
$$ -1 -1 -1 -1 -1 -1 -1 -1
$$ ##$RG_tab13= (0..127)
$$ -1 -1 -1 -1 -1 -1 -1 -1 -1 -1 -1 -1 -1 -1 -1 -1 -1 -1 -1 -1 -1 -1 -1 -1
$$ -1 -1 -1 -1 -1 -1 -1 -1 -1 -1 -1 -1 -1 -1 -1 -1 -1 -1 -1 -1 -1 -1 -1 -1
$$ -1 -1 -1 -1 -1 -1 -1 -1 -1 -1 -1 -1 -1 -1 -1 -1 -1 -1 -1 -1 -1 -1 -1 -1
$$ -1 -1 -1 -1 -1 -1 -1 -1 -1 -1 -1 -1 -1 -1 -1 -1 -1 -1 -1 -1 -1 -1 -1 -1
$$ -1 -1 -1 -1 -1 -1 -1 -1 -1 -1 -1 -1 -1 -1 -1 -1 -1 -1 -1 -1 -1 -1 -1 -1
$$ -1 -1 -1 -1 -1 -1 -1 -1
$$ ##$RG_tab14= (0..127)
$$ -1 -1 -1 -1 -1 -1 -1 -1 -1 -1 -1 -1 -1 -1 -1 -1 -1 -1 -1 -1 -1 -1 -1 -1
$$ -1 -1 -1 -1 -1 -1 -1 -1 -1 -1 -1 -1 -1 -1 -1 -1 -1 -1 -1 -1 -1 -1 -1 -1
$$ -1 -1 -1 -1 -1 -1 -1 -1 -1 -1 -1 -1 -1 -1 -1 -1 -1 -1 -1 -1 -1 -1 -1 -1
$$ -1 -1 -1 -1 -1 -1 -1 -1 -1 -1 -1 -1 -1 -1 -1 -1 -1 -1 -1 -1 -1 -1 -1 -1
$$ -1 -1 -1 -1 -1 -1 -1 -1 -1 -1 -1 -1 -1 -1 -1 -1 -1 -1 -1 -1 -1 -1 -1 -1
$$ -1 -1 -1 -1 -1 -1 -1 -1
$$ ##$RG_tab15= (0..127)
$$ -1 -1 -1 -1 -1 -1 -1 -1 -1 -1 -1 -1 -1 -1 -1 -1 -1 -1 -1 -1 -1 -1 -1 -1
$$ -1 -1 -1 -1 -1 -1 -1 -1 -1 -1 -1 -1 -1 -1 -1 -1 -1 -1 -1 -1 -1 -1 -1 -1
$$ -1 -1 -1 -1 -1 -1 -1 -1 -1 -1 -1 -1 -1 -1 -1 -1 -1 -1 -1 -1 -1 -1 -1 -1
$$ -1 -1 -1 -1 -1 -1 -1 -1 -1 -1 -1 -1 -1 -1 -1 -1 -1 -1 -1 -1 -1 -1 -1 -1
$$ -1 -1 -1 -1 -1 -1 -1 -1 -1 -1 -1 -1 -1 -1 -1 -1 -1 -1 -1 -1 -1 -1 -1 -1
$$ -1 -1 -1 -1 -1 -1 -1 -1
$$ ##$RG_tab16= (0..127)
$$ -1 -1 -1 -1 -1 -1 -1 -1 -1 -1 -1 -1 -1 -1 -1 -1 -1 -1 -1 -1 -1 -1 -1 -1
$$ -1 -1 -1 -1 -1 -1 -1 -1 -1 -1 -1 -1 -1 -1 -1 -1 -1 -1 -1 -1 -1 -1 -1 -1
$$ -1 -1 -1 -1 -1 -1 -1 -1 -1 -1 -1 -1 -1 -1 -1 -1 -1 -1 -1 -1 -1 -1 -1 -1
$$ -1 -1 -1 -1 -1 -1 -1 -1 -1 -1 -1 -1 -1 -1 -1 -1 -1 -1 -1 -1 -1 -1 -1 -1
$$ -1 -1 -1 -1 -1 -1 -1 -1 -1 -1 -1 -1 -1 -1 -1 -1 -1 -1 -1 -1 -1 -1 -1 -1
$$ -1 -1 -1 -1 -1 -1 -1 -1
$$ ##$RG_tab17= (0..127)
$$ -1 -1 -1 -1 -1 -1 -1 -1 -1 -1 -1 -1 -1 -1 -1 -1 -1 -1 -1 -1 -1 -1 -1 -1
$$ -1 -1 -1 -1 -1 -1 -1 -1 -1 -1 -1 -1 -1 -1 -1 -1 -1 -1 -1 -1 -1 -1 -1 -1
$$ -1 -1 -1 -1 -1 -1 -1 -1 -1 -1 -1 -1 -1 -1 -1 -1 -1 -1 -1 -1 -1 -1 -1 -1
$$ -1 -1 -1 -1 -1 -1 -1 -1 -1 -1 -1 -1 -1 -1 -1 -1 -1 -1 -1 -1 -1 -1 -1 -1
$$ -1 -1 -1 -1 -1 -1 -1 -1 -1 -1 -1 -1 -1 -1 -1 -1 -1 -1 -1 -1 -1 -1 -1 -1
$$ -1 -1 -1 -1 -1 -1 -1 -1
$$ ##$RG_tab18= (0..127)
$$ -1 -1 -1 -1 -1 -1 -1 -1 -1 -1 -1 -1 -1 -1 -1 -1 -1 -1 -1 -1 -1 -1 -1 -1
$$ -1 -1 -1 -1 -1 -1 -1 -1 -1 -1 -1 -1 -1 -1 -1 -1 -1 -1 -1 -1 -1 -1 -1 -1
$$ -1 -1 -1 -1 -1 -1 -1 -1 -1 -1 -1 -1 -1 -1 -1 -1 -1 -1 -1 -1 -1 -1 -1 -1
$$ -1 -1 -1 -1 -1 -1 -1 -1 -1 -1 -1 -1 -1 -1 -1 -1 -1 -1 -1 -1 -1 -1 -1 -1
$$ -1 -1 -1 -1 -1 -1 -1 -1 -1 -1 -1 -1 -1 -1 -1 -1 -1 -1 -1 -1 -1 -1 -1 -1
$$ -1 -1 -1 -1 -1 -1 -1 -1
$$ ##$RG_tab19= (0..127)
$$ -1 -1 -1 -1 -1 -1 -1 -1 -1 -1 -1 -1 -1 -1 -1 -1 -1 -1 -1 -1 -1 -1 -1 -1
$$ -1 -1 -1 -1 -1 -1 -1 -1 -1 -1 -1 -1 -1 -1 -1 -1 -1 -1 -1 -1 -1 -1 -1 -1
$$ -1 -1 -1 -1 -1 -1 -1 -1 -1 -1 -1 -1 -1 -1 -1 -1 -1 -1 -1 -1 -1 -1 -1 -1
$$ -1 -1 -1 -1 -1 -1 -1 -1 -1 -1 -1 -1 -1 -1 -1 -1 -1 -1 -1 -1 -1 -1 -1 -1
$$ -1 -1 -1 -1 -1 -1 -1 -1 -1 -1 -1 -1 -1 -1 -1 -1 -1 -1 -1 -1 -1 -1 -1 -1
$$ -1 -1 -1 -1 -1 -1 -1 -1
$$ ##$RG_tab2= (0..127)
$$ 0.25 0.28 0.32 0.35 0.4 0.44 0.5 0.56 0.64 0.7 0.8 0.89 1 1.12 1.28 1.4
$$ 1.6 1.78 2 2.25 2.56 2.8 3.2 3.56 4 4.5 5 5.6 6.35 7.12 8 9 10 11.3 12.7
$$ 14.2 16 18 20.2 22.6 25.4 28.5 32 36 40.3 45.2 50.8 57 64 71.8 80.6 90.5
$$ 101 -1 -1 -1 -1 -1 -1 -1 -1 -1 -1 -1 -1 -1 -1 -1 -1 -1 -1 -1 -1 -1 -1 -1
$$ -1 -1 -1 -1 -1 -1 -1 -1 -1 -1 -1 -1 -1 -1 -1 -1 -1 -1 -1 -1 -1 -1 -1 -1
$$ -1 -1 -1 -1 -1 -1 -1 -1 -1 -1 -1 -1 -1 -1 -1 -1 -1 -1 -1 -1 -1 -1 -1 -1
$$ -1 -1 -1 -1
$$ ##$RG_tab20= (0..127)
$$ -1 -1 -1 -1 -1 -1 -1 -1 -1 -1 -1 -1 -1 -1 -1 -1 -1 -1 -1 -1 -1 -1 -1 -1
$$ -1 -1 -1 -1 -1 -1 -1 -1 -1 -1 -1 -1 -1 -1 -1 -1 -1 -1 -1 -1 -1 -1 -1 -1
$$ -1 -1 -1 -1 -1 -1 -1 -1 -1 -1 -1 -1 -1 -1 -1 -1 -1 -1 -1 -1 -1 -1 -1 -1
$$ -1 -1 -1 -1 -1 -1 -1 -1 -1 -1 -1 -1 -1 -1 -1 -1 -1 -1 -1 -1 -1 -1 -1 -1
$$ -1 -1 -1 -1 -1 -1 -1 -1 -1 -1 -1 -1 -1 -1 -1 -1 -1 -1 -1 -1 -1 -1 -1 -1
$$ -1 -1 -1 -1 -1 -1 -1 -1
$$ ##$RG_tab21= (0..127)
$$ -1 -1 -1 -1 -1 -1 -1 -1 -1 -1 -1 -1 -1 -1 -1 -1 -1 -1 -1 -1 -1 -1 -1 -1
$$ -1 -1 -1 -1 -1 -1 -1 -1 -1 -1 -1 -1 -1 -1 -1 -1 -1 -1 -1 -1 -1 -1 -1 -1
$$ -1 -1 -1 -1 -1 -1 -1 -1 -1 -1 -1 -1 -1 -1 -1 -1 -1 -1 -1 -1 -1 -1 -1 -1
$$ -1 -1 -1 -1 -1 -1 -1 -1 -1 -1 -1 -1 -1 -1 -1 -1 -1 -1 -1 -1 -1 -1 -1 -1
$$ -1 -1 -1 -1 -1 -1 -1 -1 -1 -1 -1 -1 -1 -1 -1 -1 -1 -1 -1 -1 -1 -1 -1 -1
$$ -1 -1 -1 -1 -1 -1 -1 -1
$$ ##$RG_tab22= (0..127)
$$ -1 -1 -1 -1 -1 -1 -1 -1 -1 -1 -1 -1 -1 -1 -1 -1 -1 -1 -1 -1 -1 -1 -1 -1
$$ -1 -1 -1 -1 -1 -1 -1 -1 -1 -1 -1 -1 -1 -1 -1 -1 -1 -1 -1 -1 -1 -1 -1 -1
$$ -1 -1 -1 -1 -1 -1 -1 -1 -1 -1 -1 -1 -1 -1 -1 -1 -1 -1 -1 -1 -1 -1 -1 -1
$$ -1 -1 -1 -1 -1 -1 -1 -1 -1 -1 -1 -1 -1 -1 -1 -1 -1 -1 -1 -1 -1 -1 -1 -1
$$ -1 -1 -1 -1 -1 -1 -1 -1 -1 -1 -1 -1 -1 -1 -1 -1 -1 -1 -1 -1 -1 -1 -1 -1
$$ -1 -1 -1 -1 -1 -1 -1 -1
$$ ##$RG_tab23= (0..127)
$$ -1 -1 -1 -1 -1 -1 -1 -1 -1 -1 -1 -1 -1 -1 -1 -1 -1 -1 -1 -1 -1 -1 -1 -1
$$ -1 -1 -1 -1 -1 -1 -1 -1 -1 -1 -1 -1 -1 -1 -1 -1 -1 -1 -1 -1 -1 -1 -1 -1
$$ -1 -1 -1 -1 -1 -1 -1 -1 -1 -1 -1 -1 -1 -1 -1 -1 -1 -1 -1 -1 -1 -1 -1 -1
$$ -1 -1 -1 -1 -1 -1 -1 -1 -1 -1 -1 -1 -1 -1 -1 -1 -1 -1 -1 -1 -1 -1 -1 -1
$$ -1 -1 -1 -1 -1 -1 -1 -1 -1 -1 -1 -1 -1 -1 -1 -1 -1 -1 -1 -1 -1 -1 -1 -1
$$ -1 -1 -1 -1 -1 -1 -1 -1
$$ ##$RG_tab24= (0..127)
$$ -1 -1 -1 -1 -1 -1 -1 -1 -1 -1 -1 -1 -1 -1 -1 -1 -1 -1 -1 -1 -1 -1 -1 -1
$$ -1 -1 -1 -1 -1 -1 -1 -1 -1 -1 -1 -1 -1 -1 -1 -1 -1 -1 -1 -1 -1 -1 -1 -1
$$ -1 -1 -1 -1 -1 -1 -1 -1 -1 -1 -1 -1 -1 -1 -1 -1 -1 -1 -1 -1 -1 -1 -1 -1
$$ -1 -1 -1 -1 -1 -1 -1 -1 -1 -1 -1 -1 -1 -1 -1 -1 -1 -1 -1 -1 -1 -1 -1 -1
$$ -1 -1 -1 -1 -1 -1 -1 -1 -1 -1 -1 -1 -1 -1 -1 -1 -1 -1 -1 -1 -1 -1 -1 -1
$$ -1 -1 -1 -1 -1 -1 -1 -1
$$ ##$RG_tab3= (0..127)
$$ 0.25 0.28 0.32 0.35 0.4 0.44 0.5 0.56 0.64 0.7 0.8 0.89 1 1.12 1.28 1.4
$$ 1.6 1.78 2 2.25 2.56 2.8 3.2 3.56 4 4.5 5 5.6 6.35 7.12 8 9 10 11.3 12.7
$$ 14.2 16 18 20.2 22.6 25.4 28.5 32 36 40.3 45.2 50.8 57 64 71.8 80.6 90.5
$$ 101 -1 -1 -1 -1 -1 -1 -1 -1 -1 -1 -1 -1 -1 -1 -1 -1 -1 -1 -1 -1 -1 -1 -1
$$ -1 -1 -1 -1 -1 -1 -1 -1 -1 -1 -1 -1 -1 -1 -1 -1 -1 -1 -1 -1 -1 -1 -1 -1
$$ -1 -1 -1 -1 -1 -1 -1 -1 -1 -1 -1 -1 -1 -1 -1 -1 -1 -1 -1 -1 -1 -1 -1 -1
$$ -1 -1 -1 -1
$$ ##$RG_tab4= (0..127)
$$ 0.25 0.28 0.32 0.35 0.4 0.44 0.5 0.56 0.64 0.7 0.8 0.89 1 1.12 1.28 1.4
$$ 1.6 1.78 2 2.25 2.56 2.8 3.2 3.56 4 4.5 5 5.6 6.35 7.12 8 9 10 11.3 12.7
$$ 14.2 16 18 20.2 22.6 25.4 28.5 32 36 40.3 45.2 50.8 57 64 71.8 80.6 90.5
$$ 101 -1 -1 -1 -1 -1 -1 -1 -1 -1 -1 -1 -1 -1 -1 -1 -1 -1 -1 -1 -1 -1 -1 -1
$$ -1 -1 -1 -1 -1 -1 -1 -1 -1 -1 -1 -1 -1 -1 -1 -1 -1 -1 -1 -1 -1 -1 -1 -1
$$ -1 -1 -1 -1 -1 -1 -1 -1 -1 -1 -1 -1 -1 -1 -1 -1 -1 -1 -1 -1 -1 -1 -1 -1
$$ -1 -1 -1 -1
$$ ##$RG_tab5= (0..127)
$$ -1 -1 -1 -1 -1 -1 -1 -1 -1 -1 -1 -1 -1 -1 -1 -1 -1 -1 -1 -1 -1 -1 -1 -1
$$ -1 -1 -1 -1 -1 -1 -1 -1 -1 -1 -1 -1 -1 -1 -1 -1 -1 -1 -1 -1 -1 -1 -1 -1
$$ -1 -1 -1 -1 -1 -1 -1 -1 -1 -1 -1 -1 -1 -1 -1 -1 -1 -1 -1 -1 -1 -1 -1 -1
$$ -1 -1 -1 -1 -1 -1 -1 -1 -1 -1 -1 -1 -1 -1 -1 -1 -1 -1 -1 -1 -1 -1 -1 -1
$$ -1 -1 -1 -1 -1 -1 -1 -1 -1 -1 -1 -1 -1 -1 -1 -1 -1 -1 -1 -1 -1 -1 -1 -1
$$ -1 -1 -1 -1 -1 -1 -1 -1
$$ ##$RG_tab6= (0..127)
$$ -1 -1 -1 -1 -1 -1 -1 -1 -1 -1 -1 -1 -1 -1 -1 -1 -1 -1 -1 -1 -1 -1 -1 -1
$$ -1 -1 -1 -1 -1 -1 -1 -1 -1 -1 -1 -1 -1 -1 -1 -1 -1 -1 -1 -1 -1 -1 -1 -1
$$ -1 -1 -1 -1 -1 -1 -1 -1 -1 -1 -1 -1 -1 -1 -1 -1 -1 -1 -1 -1 -1 -1 -1 -1
$$ -1 -1 -1 -1 -1 -1 -1 -1 -1 -1 -1 -1 -1 -1 -1 -1 -1 -1 -1 -1 -1 -1 -1 -1
$$ -1 -1 -1 -1 -1 -1 -1 -1 -1 -1 -1 -1 -1 -1 -1 -1 -1 -1 -1 -1 -1 -1 -1 -1
$$ -1 -1 -1 -1 -1 -1 -1 -1
$$ ##$RG_tab7= (0..127)
$$ -1 -1 -1 -1 -1 -1 -1 -1 -1 -1 -1 -1 -1 -1 -1 -1 -1 -1 -1 -1 -1 -1 -1 -1
$$ -1 -1 -1 -1 -1 -1 -1 -1 -1 -1 -1 -1 -1 -1 -1 -1 -1 -1 -1 -1 -1 -1 -1 -1
$$ -1 -1 -1 -1 -1 -1 -1 -1 -1 -1 -1 -1 -1 -1 -1 -1 -1 -1 -1 -1 -1 -1 -1 -1
$$ -1 -1 -1 -1 -1 -1 -1 -1 -1 -1 -1 -1 -1 -1 -1 -1 -1 -1 -1 -1 -1 -1 -1 -1
$$ -1 -1 -1 -1 -1 -1 -1 -1 -1 -1 -1 -1 -1 -1 -1 -1 -1 -1 -1 -1 -1 -1 -1 -1
$$ -1 -1 -1 -1 -1 -1 -1 -1
$$ ##$RG_tab8= (0..127)
$$ -1 -1 -1 -1 -1 -1 -1 -1 -1 -1 -1 -1 -1 -1 -1 -1 -1 -1 -1 -1 -1 -1 -1 -1
$$ -1 -1 -1 -1 -1 -1 -1 -1 -1 -1 -1 -1 -1 -1 -1 -1 -1 -1 -1 -1 -1 -1 -1 -1
$$ -1 -1 -1 -1 -1 -1 -1 -1 -1 -1 -1 -1 -1 -1 -1 -1 -1 -1 -1 -1 -1 -1 -1 -1
$$ -1 -1 -1 -1 -1 -1 -1 -1 -1 -1 -1 -1 -1 -1 -1 -1 -1 -1 -1 -1 -1 -1 -1 -1
$$ -1 -1 -1 -1 -1 -1 -1 -1 -1 -1 -1 -1 -1 -1 -1 -1 -1 -1 -1 -1 -1 -1 -1 -1
$$ -1 -1 -1 -1 -1 -1 -1 -1
$$ ##$RG_tab9= (0..127)
$$ -1 -1 -1 -1 -1 -1 -1 -1 -1 -1 -1 -1 -1 -1 -1 -1 -1 -1 -1 -1 -1 -1 -1 -1
$$ -1 -1 -1 -1 -1 -1 -1 -1 -1 -1 -1 -1 -1 -1 -1 -1 -1 -1 -1 -1 -1 -1 -1 -1
$$ -1 -1 -1 -1 -1 -1 -1 -1 -1 -1 -1 -1 -1 -1 -1 -1 -1 -1 -1 -1 -1 -1 -1 -1
$$ -1 -1 -1 -1 -1 -1 -1 -1 -1 -1 -1 -1 -1 -1 -1 -1 -1 -1 -1 -1 -1 -1 -1 -1
$$ -1 -1 -1 -1 -1 -1 -1 -1 -1 -1 -1 -1 -1 -1 -1 -1 -1 -1 -1 -1 -1 -1 -1 -1
$$ -1 -1 -1 -1 -1 -1 -1 -1
$$ ##$RXFMAX= (0..23)
$$ 1290 1290 1290 1290 -1 -1 -1 -1 -1 -1 -1 -1 -1 -1 -1 -1 -1 -1 -1 -1 -1
$$ -1 -1 -1
$$ ##$RXFMIN= (0..23)
$$ 5 5 5 5 -1 -1 -1 -1 -1 -1 -1 -1 -1 -1 -1 -1 -1 -1 -1 -1 -1 -1 -1 -1
$$ ##$RheoNmrEth= <no>
$$ ##$SGUC1= (0..23)
$$ 34 33 17 18 0 0 0 0 0 0 0 0 0 0 0 0 0 0 0 0 0 0 0 0
$$ ##$SGUC2= (0..23)
$$ 49 0 0 0 0 0 0 0 0 0 0 0 0 0 0 0 0 0 0 0 0 0 0 0
$$ ##$SLCBCONF= <SHNV>
$$ ##$SPECTR= 13
$$ ##$SYNCTRIG= 0
$$ ##$SamChgEth= (0..3)
$$ <192.168.98.3> <no> <no> <no>
$$ ##$SamChgPort= (0..3)
$$ <80> <no> <no> <no>
$$ ##$SamChgProtocol= (0..3)
$$ <CORBA> <> <> <>
$$ ##$ServiceNo= <>
$$ ##$Sgu10PowerLevel= (0..7)
$$ 0 0 0 0 0 0 0 0
$$ ##$Sgu11PowerLevel= (0..7)
$$ 0 0 0 0 0 0 0 0
$$ ##$Sgu12PowerLevel= (0..7)
$$ 0 0 0 0 0 0 0 0
$$ ##$Sgu13PowerLevel= (0..7)
$$ 0 0 0 0 0 0 0 0
$$ ##$Sgu14PowerLevel= (0..7)
$$ 0 0 0 0 0 0 0 0
$$ ##$Sgu15PowerLevel= (0..7)
$$ 0 0 0 0 0 0 0 0
$$ ##$Sgu16PowerLevel= (0..7)
$$ 0 0 0 0 0 0 0 0
$$ ##$Sgu17PowerLevel= (0..7)
$$ 0 0 0 0 0 0 0 0
$$ ##$Sgu18PowerLevel= (0..7)
$$ 0 0 0 0 0 0 0 0
$$ ##$Sgu19PowerLevel= (0..7)
$$ 0 0 0 0 0 0 0 0
$$ ##$Sgu1PowerLevels= (0..7)
$$ 90 74 58 42 26 10 0 0
$$ ##$Sgu20PowerLevel= (0..7)
$$ 0 0 0 0 0 0 0 0
$$ ##$Sgu21PowerLevel= (0..7)
$$ 0 0 0 0 0 0 0 0
$$ ##$Sgu22PowerLevel= (0..7)
$$ 0 0 0 0 0 0 0 0
$$ ##$Sgu23PowerLevel= (0..7)
$$ 0 0 0 0 0 0 0 0
$$ ##$Sgu24PowerLevel= (0..7)
$$ 0 0 0 0 0 0 0 0
$$ ##$Sgu2PowerLevels= (0..7)
$$ 90 74 58 42 26 10 0 0
$$ ##$Sgu3PowerLevels= (0..7)
$$ 90 74 58 42 26 10 0 0
$$ ##$Sgu4PowerLevels= (0..7)
$$ 90 74 58 42 26 10 0 0
$$ ##$Sgu5PowerLevels= (0..7)
$$ 0 0 0 0 0 0 0 0
$$ ##$Sgu6PowerLevels= (0..7)
$$ 0 0 0 0 0 0 0 0
$$ ##$Sgu7PowerLevels= (0..7)
$$ 0 0 0 0 0 0 0 0
$$ ##$Sgu8PowerLevels= (0..7)
$$ 0 0 0 0 0 0 0 0
$$ ##$Sgu9PowerLevels= (0..7)
$$ 0 0 0 0 0 0 0 0
$$ ##$SguType= 4
$$ ##$ShimMaxVal= 130000
$$ ##$ShimPow1Ch2Sh= (0..38)
$$ 1 2 3 21 4 4 27 27 4 4 63 26 26 25 7 7 20 20 31 31 0 0 0 0 0 0 0 0 0 0
$$ 0 0 0 0 0 0 0 0 0
$$ ##$ShimPow1Imax= (0..38)
$$ 1 1 1 1 1 1 1 1 1 1 1 1 1 1 1 1 1 1 1 1 0 0 0 0 0 0 0 0 0 0 0 0 0 0 0 0
$$ 0 0 0
$$ ##$ShimPow1NChan= 20
$$ ##$ShimPow1TotIMax= 6
$$ ##$ShimPow1Vmax= (0..38)
$$ 20 20 20 20 20 20 20 20 20 20 20 20 20 20 20 20 20 20 20 20 0 0 0 0 0 0
$$ 0 0 0 0 0 0 0 0 0 0 0 0 0
$$ ##$ShimPow2Ch2Sh= (0..38)
$$ 15 15 33 33 35 35 25 8 38 38 23 8 14 14 36 36 32 32 23 63 0 0 0 0 0 0 0
$$ 0 0 0 0 0 0 0 0 0 0 0 0
$$ ##$ShimPow2Imax= (0..38)
$$ 1 1 1 1 1 1 1 1 1 1 1 1 1 1 1 1 1 1 1 1 0 0 0 0 0 0 0 0 0 0 0 0 0 0 0 0
$$ 0 0 0
$$ ##$ShimPow2NChan= 20
$$ ##$ShimPow2TotIMax= 6
$$ ##$ShimPow2Vmax= (0..38)
$$ 20 20 20 20 20 20 20 20 20 20 20 20 20 20 20 20 20 20 20 20 0 0 0 0 0 0
$$ 0 0 0 0 0 0 0 0 0 0 0 0 0
$$ ##$ShimPow3Ch2Sh= (0..38)
$$ 0 0 0 0 0 0 0 0 0 0 0 0 0 0 0 0 0 0 0 0 0 0 0 0 0 0 0 0 0 0 0 0 0 0 0 0
$$ 0 0 0
$$ ##$ShimPow3Imax= (0..38)
$$ 0 0 0 0 0 0 0 0 0 0 0 0 0 0 0 0 0 0 0 0 0 0 0 0 0 0 0 0 0 0 0 0 0 0 0 0
$$ 0 0 0
$$ ##$ShimPow3NChan= 0
$$ ##$ShimPow3TotIMax= 0
$$ ##$ShimPow3Vmax= (0..38)
$$ 0 0 0 0 0 0 0 0 0 0 0 0 0 0 0 0 0 0 0 0 0 0 0 0 0 0 0 0 0 0 0 0 0 0 0 0
$$ 0 0 0
$$ ##$ShimPow4Ch2Sh= (0..38)
$$ 0 0 0 0 0 0 0 0 0 0 0 0 0 0 0 0 0 0 0 0 0 0 0 0 0 0 0 0 0 0 0 0 0 0 0 0
$$ 0 0 0
$$ ##$ShimPow4Imax= (0..38)
$$ 0 0 0 0 0 0 0 0 0 0 0 0 0 0 0 0 0 0 0 0 0 0 0 0 0 0 0 0 0 0 0 0 0 0 0 0
$$ 0 0 0
$$ ##$ShimPow4NChan= 0
$$ ##$ShimPow4TotIMax= 0
$$ ##$ShimPow4Vmax= (0..38)
$$ 0 0 0 0 0 0 0 0 0 0 0 0 0 0 0 0 0 0 0 0 0 0 0 0 0 0 0 0 0 0 0 0 0 0 0 0
$$ 0 0 0
$$ ##$ShimPow5Ch2Sh= (0..38)
$$ 0 0 0 0 0 0 0 0 0 0 0 0 0 0 0 0 0 0 0 0 0 0 0 0 0 0 0 0 0 0 0 0 0 0 0 0
$$ 0 0 0
$$ ##$ShimPow5Imax= (0..38)
$$ 0 0 0 0 0 0 0 0 0 0 0 0 0 0 0 0 0 0 0 0 0 0 0 0 0 0 0 0 0 0 0 0 0 0 0 0
$$ 0 0 0
$$ ##$ShimPow5NChan= 0
$$ ##$ShimPow5TotIMax= 0
$$ ##$ShimPow5Vmax= (0..38)
$$ 0 0 0 0 0 0 0 0 0 0 0 0 0 0 0 0 0 0 0 0 0 0 0 0 0 0 0 0 0 0 0 0 0 0 0 0
$$ 0 0 0
$$ ##$ShimPow6Ch2Sh= (0..38)
$$ 0 0 0 0 0 0 0 0 0 0 0 0 0 0 0 0 0 0 0 0 0 0 0 0 0 0 0 0 0 0 0 0 0 0 0 0
$$ 0 0 0
$$ ##$ShimPow6Imax= (0..38)
$$ 0 0 0 0 0 0 0 0 0 0 0 0 0 0 0 0 0 0 0 0 0 0 0 0 0 0 0 0 0 0 0 0 0 0 0 0
$$ 0 0 0
$$ ##$ShimPow6NChan= 0
$$ ##$ShimPow6TotIMax= 0
$$ ##$ShimPow6Vmax= (0..38)
$$ 0 0 0 0 0 0 0 0 0 0 0 0 0 0 0 0 0 0 0 0 0 0 0 0 0 0 0 0 0 0 0 0 0 0 0 0
$$ 0 0 0
$$ ##$ShimPow7Ch2Sh= (0..38)
$$ 0 0 0 0 0 0 0 0 0 0 0 0 0 0 0 0 0 0 0 0 0 0 0 0 0 0 0 0 0 0 0 0 0 0 0 0
$$ 0 0 0
$$ ##$ShimPow7Imax= (0..38)
$$ 0 0 0 0 0 0 0 0 0 0 0 0 0 0 0 0 0 0 0 0 0 0 0 0 0 0 0 0 0 0 0 0 0 0 0 0
$$ 0 0 0
$$ ##$ShimPow7NChan= 0
$$ ##$ShimPow7TotIMax= 0
$$ ##$ShimPow7Vmax= (0..38)
$$ 0 0 0 0 0 0 0 0 0 0 0 0 0 0 0 0 0 0 0 0 0 0 0 0 0 0 0 0 0 0 0 0 0 0 0 0
$$ 0 0 0
$$ ##$ShimPow8Ch2Sh= (0..38)
$$ 0 0 0 0 0 0 0 0 0 0 0 0 0 0 0 0 0 0 0 0 0 0 0 0 0 0 0 0 0 0 0 0 0 0 0 0
$$ 0 0 0
$$ ##$ShimPow8Imax= (0..38)
$$ 0 0 0 0 0 0 0 0 0 0 0 0 0 0 0 0 0 0 0 0 0 0 0 0 0 0 0 0 0 0 0 0 0 0 0 0
$$ 0 0 0
$$ ##$ShimPow8NChan= 0
$$ ##$ShimPow8TotIMax= 0
$$ ##$ShimPow8Vmax= (0..38)
$$ 0 0 0 0 0 0 0 0 0 0 0 0 0 0 0 0 0 0 0 0 0 0 0 0 0 0 0 0 0 0 0 0 0 0 0 0
$$ 0 0 0
$$ ##$ShimPowMaxUA= (0..63)
$$ 130000 130000 130000 130000 130000 130000 130000 130000 130000 130000 130000
$$ 130000 130000 130000 130000 130000 130000 130000 130000 130000 130000 130000
$$ 130000 130000 130000 130000 130000 130000 130000 130000 130000 130000 130000
$$ 130000 130000 130000 130000 130000 130000 130000 0 0 0 0 0 0 0 0 0 0 0
$$ 0 0 0 0 0 0 0 0 0 0 0 0 0
$$ ##$ShimPowMaxUG= (0..63)
$$ 1000000 1000000 1000000 1000000 1000000 1000000 1000000 1000000 1000000
$$ 1000000 1000000 1000000 1000000 1000000 1000000 1000000 1000000 1000000
$$ 1000000 1000000 1000000 1000000 1000000 1000000 1000000 1000000 1000000
$$ 1000000 1000000 1000000 1000000 1000000 1000000 1000000 1000000 1000000
$$ 1000000 1000000 1000000 0 0 0 0 0 0 0 0 0 0 0 0 0 0 0 0 0 0 0 0 0 0 0 0
$$ 0
$$ ##$ShimPowNum= 2
$$ ##$ShimPowRcbType= 3
$$ ##$ShimPowRes= (0..63)
$$ 1e-20 1e-20 1e-20 1e-20 1e-20 1e-20 1e-20 1e-20 1e-20 1e-20 1e-20 1e-20
$$ 1e-20 1e-20 1e-20 1e-20 1e-20 1e-20 1e-20 1e-20 1e-20 1e-20 1e-20 1e-20
$$ 1e-20 1e-20 1e-20 1e-20 1e-20 1e-20 1e-20 1e-20 1e-20 1e-20 1e-20 1e-20
$$ 1e-20 1e-20 1e-20 1e-20 0 0 0 0 0 0 0 0 0 0 0 0 0 0 0 0 0 0 0 0 0 0 0 0
$$ ##$ShimPowRng0= (0..63)
$$ 1 1 1 1 1 1 1 1 1 1 1 1 1 1 1 1 1 1 1 1 1 1 1 1 1 1 1 1 1 1 1 1 1 1 1 1
$$ 1 1 1 1 0 0 0 0 0 0 0 0 0 0 0 0 0 0 0 0 0 0 0 0 0 0 0 0
$$ ##$ShimPowRng1= (0..63)
$$ 1 1 1 1 1 1 1 1 1 1 1 1 1 1 1 1 1 1 1 1 1 1 1 1 1 1 1 1 1 1 1 1 1 1 1 1
$$ 1 1 1 1 0 0 0 0 0 0 0 0 0 0 0 0 0 0 0 0 0 0 0 0 0 0 0 0
$$ ##$ShimPowRng2= (0..63)
$$ 1 1 1 1 1 1 1 1 1 1 1 1 1 1 1 1 1 1 1 1 1 1 1 1 1 1 1 1 1 1 1 1 1 1 1 1
$$ 1 1 1 1 0 0 0 0 0 0 0 0 0 0 0 0 0 0 0 0 0 0 0 0 0 0 0 0
$$ ##$ShimPowRng3= (0..63)
$$ 1 1 1 1 1 1 1 1 1 1 1 1 1 1 1 1 1 1 1 1 1 1 1 1 1 1 1 1 1 1 1 1 1 1 1 1
$$ 1 1 1 1 0 0 0 0 0 0 0 0 0 0 0 0 0 0 0 0 0 0 0 0 0 0 0 0
$$ ##$ShimPowType1= 8
$$ ##$ShimPowType2= 8
$$ ##$ShimPowType3= 0
$$ ##$ShimPowType4= 0
$$ ##$ShimPowType5= 0
$$ ##$ShimPowType6= 0
$$ ##$ShimPowType7= 0
$$ ##$ShimPowType8= 0
$$ ##$ShimSysActGrad= (0..63)
$$ 1 2 3 4 13 5 7 11 10 9 6 8 12 18 19 20 21 15 22 23 24 14 25 16 26 17 27
$$ 28 31 32 33 34 35 36 37 38 0 0 0 0 0 0 0 0 0 0 0 0 0 0 0 0 0 0 0 0 0 0
$$ 0 0 0 0 0 0
$$ ##$ShimSysAngle= <>
$$ ##$ShimSysFunc= (0..63)
$$ 1 2 3 4 5 6 7 8 9 10 0 37 38 35 16 15 14 13 12 11 28 27 26 25 24 23 36
$$ 22 30 29 20 21 34 33 32 31 17 18 19 0 0 0 0 0 0 0 0 0 0 0 0 0 0 0 0 0 0
$$ 0 0 0 0 0 0 0
$$ ##$ShimSysMatId= <292722ca.dat>
$$ ##$ShimSysMatrix= 1
$$ ##$ShimSysMinMaxUG= 130000
$$ ##$ShimSysOffset= <58>
$$ ##$ShimSysType= 4
$$ ##$ShimUnit= 3
$$ ##$SpectrOsVersion= <4.3.180.20230524>
$$ ##$TCubeEth= <192.168.180.38>
$$ ##$TCubeSeqDevice= <>
$$ ##$TopSpinVersion= <TopSpin 4.3.0>
$$ ##$TrxFreqFormula= (0..23)
$$ <TrxFreqFormula(2.0,600070000.000000,'TRX',Trx(1.0,'TRX 1200.1',2,5.000000,1290.000000))>
$$ <TrxFreqFormula(2.0,600070000.000000,'TRX',Trx(1.0,'TRX 1200.2',1,5.000000,1290.000000))>
$$ <TrxFreqFormula(2.0,600070000.000000,'TRX',Trx(1.0,'TRX 1200.3',1,5.000000,1290.000000))>
$$ <TrxFreqFormula(2.0,600070000.000000,'TRX',Trx(1.0,'TRX 1200.4',1,5.000000,1290.000000))>
$$ <> <> <> <> <> <> <> <> <> <> <> <> <> <> <> <> <> <> <> <>
$$ ##$TrxPN= (0..23)
$$ <Z148391> <Z148391> <Z148391> <Z148391> <> <> <> <> <> <> <> <> <> <> <>
$$ <> <> <> <> <> <> <> <> <>
$$ ##$TrxSN= (0..23)
$$ <02476> <00643> <00644> <00645> <> <> <> <> <> <> <> <> <> <> <> <> <>
$$ <> <> <> <> <> <> <>
$$ ##$VCubeEth= (0..23)
$$ <no> <no> <no> <no> <no> <no> <no> <no> <no> <no> <no> <no> <no> <no> <no>
$$ <no> <no> <no> <no> <no> <no> <no> <no> <no>
$$ ##$VTU= 2
$$ ##$VTUETH= <192.168.99.17>
$$ ##$ValueLine= no
$$ ##$VpuPN= (0..23)
$$ <no> <no> <no> <no> <no> <no> <no> <no> <no> <no> <no> <no> <no> <no> <no>
$$ <no> <no> <no> <no> <no> <no> <no> <no> <no>
$$ ##$VpuSN= (0..23)
$$ <no> <no> <no> <no> <no> <no> <no> <no> <no> <no> <no> <no> <no> <no> <no>
$$ <no> <no> <no> <no> <no> <no> <no> <no> <no>
$$ ##$WBREFAM= (0..31)
$$ 100.4 100 100 100 100 100 100 100 100 100 100 100 100 100 100 100 100 100
$$ 100 100 100 100 100 100 100 100 100 100 100 100 100 100
$$ ##$WBREFLM= (0..31)
$$ 1 0 0 0 0 0 0 0 0 0 0 0 0 0 0 0 0 0 0 0 0 0 0 0 0 0 0 0 0 0 0 0
$$ ##$WBREFPH= (0..31)
$$ 0.15 0 0 0 0 0 0 0 0 0 0 0 0 0 0 0 0 0 0 0 0 0 0 0 0 0 0 0 0 0 0 0
$$ ##$WBSGU= (0..31)
$$ 1 1 2 2 4 8 0 0 0 0 0 0 0 0 0 0 0 0 0 0 0 0 0 0 0 0 0 0 0 0 0 0
$$ ##END=
$$ 
##$DECIM=	1120
##$DSPFVS=	21
##XUNITS=	HZ
##YUNITS=	ARBITRARY UNITS
##FIRSTX=	11793.844653704611119
##LASTX=	-6063.2300838442588429
##DELTAX=	-0.068119594029018029624
##XFACTOR=	1
##YFACTOR=	1.5958787022845610792
##FIRSTY=	32
##MINY=	-71560368
##MAXY=	1988760
##NPOINTS=	262144
##XYDATA=	(X++(Y..Y))
11794B0NNJ0NJ5Nk0l0j5%j5j0nNK5K5Nj5%n%n%%k0j0j5j5NK5J0J0%j5j5NNNJ5N%%Nn%Nj0J0
11791ENJ0J0Nnnj5%J5J5J5J5Nk0j0j0j0j0nJ5J0Nj5k0J0J0nj5%%%%j0nnj0K5J5K0K5J0%J0
11788H0J0j0j0j0nk0j5j5k0%%%nNj0j5NJ0NJ5J0%%%%%%%%%%N%nN%%%n%n%n%nnnnnnj0j0%K5
11784c0K0K0K0nk5j5j0nJ5%NJ5nNJ0n%n%n%n%J0J0J5J0nk5j0j5n%n%n%n%j5Nnn%j0nnJ0J0
11781e5%J0J0NNJ0NJ0NNJ0Nj0K0J5J5nk0j0j5NK5J5J0j5j5nJ0%%%%n%Nn%%j0nj5nj0j0j0n
11777c0NJ0J0NJ0NJ5Nnnnnnnn%k0Nj0nnj0nn%NnJ0%%%NNN%NJ0%nJ5J0nN%NNNNnn%n%nj0NJ5
11774A5K0K5J0j5k0j0k5k0nJ5J5%n%%n%%j0n%n%K0J5J5J5nl0j5J0J0J5k0j0j5j0j5j0j5nN
11771g0K5K0%%%k0nK0J5J0j0N%N%j0J5%%%%%%%NNnnJ0n%%nj0J0nnn%%n%n%%n%%%nNNn%%%%
11767c0NnN%nnj5%NJ0J5%j0j5j5j5N%J5K5K0J0%j5j5nJ0K5J0NnnJ0J5Nj0j0J0Nnn%n%%j0%
11764Enn%j5NJ5K5K0J5nl0j5j5k0nj0j0NK5J5J5N%J0%nJ0J0nn%%j0Nj0%nnNn%n%%%NK0J0J5
11760E0%NJ0K5J5J0j5j5J0nJ0nj0%j0j0nnj5%j0nj0n%j5j0nnnnj0j0nk0%K5Nj5j0j0J0N%J0
11757f0j0nJ0J5K0nk5nnnnK0J5K5K0J0J5J0J0k5k5k5k5j0N%n%n%%NK0J5N%k5%k0l0j5J5M0
11754f0K0NJ5J5%k0nnJ0K5J5K0nk0j0j0j0j0k5%J0J5J5J5n%Nj0j0j0nj0j0NK5L0K0Nj5k0N
11752@%%%N%%N%%N%nJ5%%%%N%nj0%j0j5%nj0nnj0nnnj5%%NJ5nN%%NK5K0j0j0k0nK0K0K5J0
11748B5j0k0j5nNL0K5L0L5K0%j5nnj5j5k0j5j5j5j5j5nNNnNN%Nj5%J5K5J0nJ0NJ0%NJ0NNJ5
11745H0%Nj5%%n%n%n%%j0%%j0N%nn%%%n%Nj0n%n%Nj0NN%NJ0n%J0N%%NnJ5nNNnN%%%N%%%%N
11741G0j0J0%nN%nk0l0nNNnj0k0%nj0nj0%nn%%nNj0NJ0%J0NNNNJ0NNJ0J0N%J0Nk5j0%Nn%k0
11737a5k0%J5J0j0j0NNJ0J0j0j0j5%J0NJ0nnj0nNn%NJ0%j5k5j5NL0K0K0%NJ5J5J5J5%%%N%
11734G0%%%nj0j5%nk0j5nJ5%j5l5j5Nj0nNK5J5J0NnNnNJ5NJ0j0k0k0j5nJ5J0%nJ5NN%Nj0J0
11731EK0J0%k0n%nnnj0nn%%N%%%N%nj0nj5%j0nj0%J5NNNNNNNj0j0%J5%j5%j0%J5K5M0N%j0
11727B0J0%j5j0j0j5N%%NnNJ0nnJ0N%NN%J0%N%j5%nn%nn%NN%nJ0J0n%NnNJ5J5%k0nNnNj5%
11724A5J5k0%%j0%%nnnJ5J0J5J0NK0J5Nj0l0j0k5j0k0k5j0j0J5NnJ0%J0Nj0NJ0J5j5j0NK5
11721eJ0Nnk0%NN%nNNn%Nn%J5%%J5K0K0%j0j5n%k0nj0nj0k0NJ0K0J0n%N%nj0Nj0%nnnNNnN
11717a5n%Nj0N%n%%j0NJ0J5J5Nj0k5k5j5nN%j0J5j5j5J0K5Nj0l0%J5K5K0J5K5L0J0%k0nj5
11714A5n%j0%nj0%nj0%%j5k0j5j0J5L0K5NJ5J5K5K5J5%k0j5nj5nj0j0NJ0J0J0J5%J5Nj5j5
11711D0j0k0j5j0l0%NJ5K0NNK0J0Nnl0k5nNJ5K0Nnj5j5j0%J0%N%J0J0%%J0NN%%J0nj0J5J5
11708E5j5l0k5l5k0J5L0L5J5J0%J0%j5nJ0K0n%k0j5j0nnj0J0%J0NnJ0J0%%%%%n%n%j0j0k0
11705b5nJ0L0K0J0J0k0j0%NJ0J5%j0j5k0j0k0j5j5j5K0K0J5K0L0J0K0K0NJ0J5%k0k5k5k5j5
11703Ek0j5k0%%nNJ5J5K0J0j0k5j0k0%J0J0%NN%N%l5k0j0J0K0J0K0%nn%J0J5K0Nj0k5k5j5
11700f0n%J5L0K0J0K0J5K0J5J5K0j0j0j0l0m0k0k0J0J5J0%nJ0J0J0NNNNNN%NNJ0NJ5%j5l0
11697F0l0k0NNNJ0k0nnk0nj5j5j0j0j0j5j0J0J0J0J0J0NJ0J0J0Nj5j5n%nNj0NNn%%%%%%%n
11694f0%%%%%j0%nn%n%NJ0J5NJ5J0NJ5NNNNJ0NNNj5j5j0j5j5j5j0j5NN%N%N%NJ0nNNnJ0N%
11690b0J0n%NnJ0%%N%%N%N%%%N%%N%N%%%N%%%J0j0%%Nj0%%n%j0Nn%%n%%n%n%nn%%k0k5k0k0
11686a00J0J5J0J0K0j0%J0%NJ0%%J0J5n%J5NN%%nn%nj0NJ0J5nk5%J0J0nl0l5j0%L0K5Nnj0
11683a5j5j0j0%J0nJ0J0J0J5J0nnnnn%Nnj0nK5L5J0%nj0j5%J0J0j0j0J0J0%n%%Nj5j0N%nj0
11680eNNNNJ0NNJ0%k0k0l5j5J0J0NJ0%%%%J5K0J5J5%%n%k0j5l0j0nk0k5%NK5J5J5K5K0Nj0
11677B5j0nj5l0m5l0nNJ0J5J0J0J0J0J0J0K5K5J5j5j5NJ0J0%%n%%%%%%%%Nk0%nj5%j5j0nJ0
11674b5NJ0J0NJ0J0J0nnj0%nnnn%Nj0J0%%%%%N%%%NNNk0J0J5K0L5N%nj5n%j5j5nj0j0NNj0
11670Ej0l0nNJ0%j5nnnnnnnJ0%Nj0J5%%%NN%nJ0J0nNNNN%J0J5nj0j5nk0k0nj5j5%%%%n%Nn
11667a05%J5NNK5N0N0K0nk0j0k0%k5k0%NNJ0N%J5J0%Nj5j0Nj0j0Nj0j0K0%NJ0%NNJ0K5L5N
11664H5k5l5m5k5%J0%NNNNNnnnnNj0j5NJ0J0J0J5%K0K0%nj0nj0J5L0K5J5J5j0l5l0l5j5k0
11661c5%J0J0nnnJ5NN%NJ0nNNNN%%%%%%%%N%j0J0%%%%%n%%%n%n%%%n%nJ0j0Nn%%%%J0j0j5
11657a0NNNK0J0nk0l0k5j5j0J0J0NJ5J0J5J5J5nn%%%J0NNn%j5j5k5j0J0J0K0K0%N%%%%%n%
11654B5%j5j0j5j0j0j0j5j5NnnNK5L5L5K5Nn%%n%%%nJ0J0k5k5j0%L0N%NNNNJ0Nl0l0l0k5j0
11651f0J5J0nNJ5%nl0%K0NNk0j5l0j0J5L5K5K5K0J0Nj5j5k0j0j0%nnnnn%j0j0nn%Nnk0k0j0
11648a40J5K5K5Nnj0j5%J5K0N%%NJ0J5J5J5nj0K5L5K0%%K0K0J5%%Nj0l0l0k0j5j5k0nJ5N%
11645@NN%N%J5J0%k5k0l0k5%J0J0NNNNNJ0J0NJ0K0K5Nnk5nNJ0Nj5j0%Nj0%%%n%nj5k0j5k0
11642e5%NK0K0J0J0nk5%NJ0j0J0J0J0J0k0l0l0j5nnj5NK0L0L5J5j5m5l5k5K0K5K5K0%N%%n
11639b0j0%J5J0%k5k0l0j0%N%%%%%N%%nNJ0n%%N%%J5NNJ0NJ0%nNn%%n%%%NN%N%J0%J0NJ5%
11635B5j5l0l0k0J0J0J0J0J0J0J0NJ0k0nnnnnn%%%%%N%%j0%Nj0n%nNK0N0M0K5Nj5k0k5k0N
11632A5K0K0J0nN%j0k0k5nnj0j5k5k0j5nK0L5L0J5K0J0J0J5%j0l0l0k0Nj0nNj0%%nj0N%j0
11629f0j0Nn%K0L5K5L0NNj0j0k5nNJ0j5j5j0J0J0j5j0k0nnnnJ0NJ0J0NJ0J0J0j5j5j0j5j0
11626f5j5j0j5K5K5K5K5%j5nnNK0NJ0J5J0J0J5j5Nnnn%nnJ0K5K0J0j0k5j5j5j5j0j5j0J0K5
11623A0K0J5%%n%Nj0%%j0j0j5j0nj5j5j0%Nn%J0n%%J5K0K5J0nk0k0n%%J0j0NN%%L0K5K5L0
11620I0j0nj0nnnj0nnnnn%J0j0J0J5J5L0Nj0k0l5n5m0j0K5K5J0j0Nnj5j0k0nNNJ5NnK0J5n
11617b5j0j5k0nJ0K0K5J5j0j0j0j0J0NNJ0j5j0j5j5%k0k0%J0L0K0K5K5J5l5l0%NNN%%%%N%
11614c0NNj0k0k0nM0M0K5nj5l0k0k0k0%K0K5J0%k0k5J5M5K5L0%j5nj0%%l0l5l0%L0M5L5J0
11612D0%j0nNn%j0nnnj0nnj0J5J0J5J0J5J0J5J0j0j5j0j5j0j5nk0n%j0nnnnnJ5J5J5J0J5J5
11609A5J5J0%j0nj0j0%j0j0j0j0j5nJ0L0K0K0%j5j0%nj0j5NNK0J5J0J5J5K5%j0nj0j0nnnn
11606B5k0nNL0M5J5j5k5l0k5l5k0%%N%N%NN%%J0nnJ0n%K5J0nk0%N%%K5J5j0j5nK0J5N%K0N
11603F0NK0J0K0J0N%l0l5j0k0j0k0k0j0j5j5nNJ0K5NJ0J0Nk5m0l5%J5L0K5K5J0Nj5nNJ0Nj5
11600Ek5k5j0J0J0J5J5J0K0Nnk0nj0J0NNJ0j0j0nN%%J0K0K0J0%j5l0j5NK0J5N%n%nk0k5j5
11597b5NJ0K0K0J0%j5nj0%%K0J0%NNnj5NJ0J0k0j5%%nj0j0%j5%%j0k0k0nK0K0L0J5%NK0L0
11594F5K5J0J0Nk0n%%J5%k5m0j5%K0J5J0nj0j0n%j0nj0nJ0Nnj0nJ0J0NNNJ0j0j0nj0J0NNJ0
11591D5j5l5m0nK0L0K5%j0j0j0j0k0l0k5k0nK0J5%%J0K5L0%k0j0K0J0%j5%NnnNL5L0K5J0j0
11588F0k0j0NL5L0J0j0j0J5J5j0l0m0k5j0nJ0N%j0j0j5j0J5K5K5K0N%J0NnJ0J0nnk0l5k5k0
11585b0k5j5k0%K5L5L5M0K5K0J0j5l0m0j0J0%NJ0j5j0j5j5nj5j5j0N%nJ0N%J5nj0j0NK5J0
11583a5j0j5J5K0Nj5j0NN%NN%%NnN%N%%J0%j0j0NK5Nj0%%N%%Nnj0nnk0k0N%J5nk0k0j5j5N
11579h5%NJ0J5%%j5j5NK0K5K0K0j0j0j0j0j5j0k0nK0J5K0K0J5J0j0j0j0J5J0nk5k0%K5K5J5
11577B5k0l0k5j0J0K5NNj0j0j0J0K5M5L5K0NnNj5k5k5j5j5k0j5j5k0k0j5NK0K0N%J0J0%J0
11574b5K5K5J0%nJ0j0j5J0Nj5NnnN%nJ0j0j5nN%k0k0J0N%N%%j0%%J5J5%j5j5j5N%nJ0J5K0
11571eNJ5J0K0J0j0NNj0j5j5%K5NJ0nK0M0K0Nj5%nnnnj0nnj0j0nj0nn%nj5J0J5L0J0NnJ5K0
11568A15Nk5k5j0Nnnj0nj0j0j0nj0j0%%%n%%Nn%%%N%%J0j0nnj0j0nnj0n%%NN%N%%J0J5K0N
11564ej0nJ5L0K5J0k0m5n0l5J0M5K5J0j5j5J0N%J5J0J0j0l0nNNj0k0j0l0nL0L5L5L0J0j0k5
11561A5m0j0j5j5j5%nn%J0J5J0J5k0k0k0j5NK0J5J5J0J5J0J0J5J0J5J0j0j5j0j0l0l0nNK0
11559e0NNK0J5J0J0J5%%n%K0J0j5j5j5j0j5j0j5j5j5j5%n%%J0K0L0%k5m5k0J0NNNJ5K0L5M0
11556A5J5n%%j0J5K5K5J0k5m0k5l5l0nJ0K0Nj0n%N%nJ0K0J5%k0%K0NNJ0NJ5%j0k5%K5J5Nj0
11553C5k5j5j5J0K5J0J5j0l0%J0%%%%%%NNNNN%nJ0K0j5k0l0j0nj0j0n%n%%%%%k0k0nK5M5L5
11550A0J5J0nnnnnnnnj0J5J5j0NNNNj0J0J0j0N%%Nj0j0j0j0L0L0K0NJ5J0nk0k0%J5nj0k5j0
11547B5N%Nj5l0k5NJ0nk0j5%J0J5J0NJ0nl5k0j5nNNnJ0K0%j5j0J0K5J5%J5K0%k0j0J0L0K0
11544C5Nnj5j5k5j5J0J5J0j5n0m0j5J0K5K5J5J5K5NNNNJ5nNNNj0%%nNj0%Nj0%%j0j0j0J5L0
11541C0J5%%J0J5K0Nj5j0j5j5Nl0j0nk5k0nnN%J5L5L0%k5l5o0m0k0k0k0J0L5N5L5M0J5nk0
11538b5j0%J5Nnnj5k5nJ0L0Nj0j5J0K5M0K0nk5j0j0NnJ0N%J5nJ0N%NK0J5J5j5k5m5l5l0%K0
11535d0nl0l0%J5N%J5K5K0J0j0%N%N%%%%%%nNJ0j0%NnK0J5%J0J0NJ5%j0j0%n%nj0k5n5n0k5
11532a35%K0J0J5J5NJ0J0J0J0J0J0j0nk0%%j5j0n%%J0L0K0K5J0k0k5l0k5%J0M0L0K0nnnl0
11529b5k5l0nJ5K5M5L5%%l5l5nJ0NK0NJ0J0K0%k5l0l0k5J5L5L0K0%%%%N%%%NJ0K5nk5k0k0
11526Ek5NK0K5Nj5NK0K5J5%nj5k0j0NK5%%N%%n%J5L0J0nk0j0l0k0k5j5nK0K0M0K5%l0l0%J0
11523D5K0K0Nk0j5j5nj0j0J0L5K5J0Nk0j5%j0j5nj0%%%%%%N%j5J0Nj0k0k0j0L0J5J0m0m0k5
11520h0N%j5J0K0NJ5J5J0%K0L5J5%J0J0nk5l5m0k5k5j0k0j0J0K5K0J5J5K0K5J5K0K0%k0j0
11518C5j0%k0nj0j0NJ0j0j5j0J0nJ5nk0l5l5k0nJ0K5L0Nj0%J5K5K0J5Nnj0nJ0%NNJ5Nj5k0
11515a5nK5J0Nj0%nk5nNJ0J5nNNk5j0J0L0L0J5J0j0l0l0j5J0%NNNNNJ5%%nn%j0%%j0%nNJ0
11512A5K5N%j5j5nj0j0j0j0j5j0%J5NNL5K5Nk0l5j5%J0K0J0NK5K5J0nk5k5l0k5l0j0j0j5j0
11509a15J0L0K5J5Nj5j0%%j5n%j0j0nj0K0L0L0J5J5%NJ0NNNJ0%n%%%%%nJ0n%N%%%%j5l0k5
11506c0k5J0J0NJ0J5nJ0NJ5J5J0nnJ0K5L0nj5k5k5k0k0j0K0J0nk0k0j0J0J0nj0j0%J5L5L5
11503C5K5%j5NNj5j0nj0nk5k5%NJ0Nnk5k5j0NK5Nj0j0J0K5K0nk0j0J5K5K5J0J0J0J0nj0nj0
11500B5Nk0nnk0l5k5k5NL5M5K5nk5j0L0L5L0K0J5Nk0m5k5j0J0J5J5J5K0%j5l5l0k5j5J0%N
11498c0NNNNNK0J0k0j5k5j0K0J0nj0J0L0L5J5nj0j5k0j0J0k5k0j5NJ0J0J0J0NK0J0J0%%N%
11495D5%%%%k5k5m0j5N%L5M0L5Nk0m0l0nJ5J0NNN%%J0J5%NNNJ0%NJ5nNj5j5%j0nj0j0%%%%
11492A0nN%nJ0J0NNJ0J0J0J0k0%NNK5J0nk5k0k0%J5j0j0j5j0%J0K5j0k5k0k5k5%K5J5NJ0J5
11489@J0NK0K0%k0nJ5NNN%NN%J0%%J0j0%%%%j5NJ0j0j0j5l5j5NJ0%%n%N%%Nj0j0j0j0j0j0
11486d5j0j0nnj0%M0N0L5nl5j5j0J0J0j0m0k5K0J0N%j0J0J5J0nk0k0nJ5K5L0NJ0%%NNNNNk5
11483A5j5nK0K0%nl0k0nJ5J5%n%nj0nnnj0nnnj5J0%nL5L0L0L0%%%%Nn%Nk5k5nJ0J0j5l5%K0
11479@J5K0K0j0l0n0l5j0NJ0J5J0nj0K0J5K5Nj0j5K0J5J5Nj0j5J0k5k0j5k0l0k5l0k5J0M5
11477a10L0K0N%N%%N%%%j5j0nj0nj0j0J0J5J0J0J0J0J0J0NNnj0k5j0J0J0J5J0%k0k0%K5N%
11474c0j5nnNJ5J0J0j5j5j5l5j5J0K5K5J0NJ0NJ5%K0%NN%%L5L5L0L0J5j5l0k5nnj0k5j0J5
11471F0Nnj0J5J5j5l0k5n%nNK5L0N%%J0K0K0Nj5j5j5J0J0J5Nj5k0k0k5k5j5j5%J0K5J0%J0
11468C5%nj5j0j0%%nNJ0K0J0K0NJ0J5Nk0k5l0j5NNJ0%NJ0NNJ5NJ5J0Nnk0m5m0NJ0%nj0j0n
11465c0NK0J5Nj0k5nK0K0K0Nj5j5k0k5j5J5L5L0J5j0m0k5k5j5J0J5J5nj5J0K5J0l0k0NL5M5
11463C0K5%k5l5j0J0J0J0J5J0n%j5k0k0nJ0L0K0%n%J0J0j0l0l5l0NL0K5K0j0j0j0J0J0nl0
11460b0nJ0J5J0K0J0J5j5j5j5j0%J0K5M5L5Nj5j0k5k5l5m0k5j0J5J5NNJ0J0J0J0nl0k5n%K5
11457b5L0K5J0j0k5n%K5K0Nj0k5l5j5j0J0J0Nj0n%%k0nK0O5O5K0j5k5m0l0k5nJ0K0J5J0J5
11455D0J5J0J5K5Nk0m5m0k0%K0J5L0K0%j5k5k5m5m0k5j0nj0nJ0J5%K0K0NJ5K0J0Nn%j0J0L0
11452A0L5K0Nj5k0K0J5%l0l5k0nNj5j5NNNnj0J0nJ0L0L5N0J5J5nj5k5l5l5l0k5k5l0j0NL0
11449h5K5J0J5J5NJ0%J0L0L0K5Nj0k0k5j0J5K0j0k5k5k0j5k0J0J5K0J5J5j0k0k5j0J0j5%%
11447d5J0j0j0J0K0NK5Nj5k5k5j5nK5NJ0J0J0J0J0nnj5N%K0NNK0NJ0J0nnnnn%nnj5%j5nNN
11444@j5j0l0j5J5M5M5Nj5k5n%%j0k0k0%NJ5%%J0nj5J0K5K0%n%k0j5NL0M0J0k0l5k0%J0K0
11441A0K5J0K5J5j5l0l0m5l5l5j0L0M5K5%%nnj0nJ0N%K0J0%J0J0%j5j5%J0NJ0J0%j5j0%nN
11438E%Nnj0%J5%nk5l0l0j5nJ0nnJ5L0J0j0k0nJ0J5Nj0k5m5l5nM0M0L0J5K0%j0%NJ0k0j5%
11435e5L0M0K5Nj5k0k5l5k0j5J0L0K5NJ5J0nN%%%l0k5l0NL0M0L0Nj0k5nJ5NN%J5K0%j5l0k0
11432a0k0k0nJ0J5Nnj5J0J0Nnk5j5%NJ0NK5J5J0j5j5k5j0J5J5J0J5j0l0j5k0nn%j0L0K5M0
11429eJ5J5nj0j0k0j5j0K5J0J5nk0NJ0J0Nk0j0K5K0J5%k5l5k5l0nNK5L0J0j0%%J0j0nNNj5
11427c0nj0j0j0J0Nj0k5l0j0J5L5%j0%%NJ0J0J0J5J0NJ5%k0nK0K0Nj0j0j0NJ5J5J0J0j0l5
11424ek0J0M5M0K0j0k0m5l0j5J0J0NNnJ0K0K5J5k0l5l5l5m0j5%K5L5L0J5n%k0j5k0j5J0K5
11421e0N5L5J5j0nJ5J0n%J0%%j0NK0Nj0j0j5k0%%%nJ0J5%%%%j0l0l0l5l0k5nK0N5L5J5j0j0
11418eNJ0K5N%J0%j0%%K0K5J0j0k0%%j0l5m0j5NnNJ0J5k5j0nJ0K0%Nj5j0NJ5J5J0nk5j5j0
11415d5J5K5K0J5NJ0J0J0j0j5k5k5k0NK0L5Nk5j0%NJ0K0Nn%%nk0j0NL0L5K0J5nj5k5j0nj0
11413C5k5j5j5NJ5J0J5NJ0J5NN%N%%NN%j5k0j0k0%nj5k0k0K0L0L5K5K0NJ0K0L0J5j5l5l5l5
11410D5m0k5j5NK0J5nk0n%J5J0NJ0J0%J5n%%nnj5J0NJ0NL0M0j0j5k0j0j0l0k5j0nj0Nj0j0
11407e0J5n%NK5K0Nk0m0l5k5nK5L0K5K0L5J0j0m0k0k0NJ5Nj0%K5M5N0K0nnnnj0j0nj0nnNj5
11404B5Nj0j5N%j5j5%%j0j5%K0NNK0J0J0J0J0Nj0nk5l0j5%J0J0L5L5J5J0%%k0l0k0%%NJ0K0
11401D5K5J5J0%%%%j5k0nj0nnnJ5J0NNNJ0N%NJ5nj0j0k5nj5j5j5j5NNN%NNNNj0nnnk0k5l0
11398g5j0nk5nj0j0K5L0L5n%J0J5%k0k0%NNj0J5J5J5Nj5k0k5%J5L5L0J5Nj0nk5k5j0J0J0j0
11395d5J0K0M0L5K0j5j0j5%nJ0j0nNJ5L5J0J0nk0k5k0j0%j5j5j5J0nl0l5k0J0L5L0J0J0NJ0
11392A0NNNJ5%%J0J5nN%N%%%n%K0J0l0m5k5j0%n%K0J0Nnnj0nJ5K5L5Nnj5j5nj5j0j0j0j0j0
11389c5j0j0j5nk0nJ5K5J5K0K5J0nk0j5nJ0K5NJ0J0J0NJ5K0Nj0nj0j0nnnnk5k0%J5%k0k0%
11386d5NJ0%J0J5%nJ5J0nJ5%j0j0k0nJ5J5J5J0K0k0l0l0%J0J0%j0j0l0%N%nJ0J5K0K5J0k0
11383El5k5l0nJ5N%%nJ5J5K0K5%k0%J0NNj0j0J0NK0J5nk5k0j0J0K0J0Nj0l0l0nJ0J5j0k5%
11381g0L5N5M0K0J5%n%%n%j5NJ0%J0%nk5k5l5l0k0nK0K5J5%j5j0J0K5L5J0nk0nnN%%nNNnk5
11377A0nJ0K0J0NNj5k5j5j0nJ0nnJ0j0j5nj0NL5L5N%nk5k0k0l5nJ0J0j5%%%%N%n%j0NK5Nj0
11374e5k0NJ5J0J0Nk5nnJ5L5L5K0%j5j0%J5J0nl0nJ0NnNK5K5Nj5k0k5nj0%%j0l0j0NJ5%NN
11371b5%J5%nJ5J5n%J5K0K5%j5j5j5j5j0k5j0nk5k0j0NK0%nj5NK5NJ0K0M0K5J5j0k5j0k5j5
11369c0j5k5k0j5k0j0NK5J5k0N%J5K0K0J0nk0l0%J5K0J5K0K0J5K5J0nk5k5nNK0J5J5L0K5M0
11366A35K0j5l5k0k5k0j5k0k0J0K0J5J5k5k5k5k5%J5NJ0%%nJ0%%%NnnNj0n%j0%%%j5J0L0L0
11363A0K0j5m0m0k5N%%%%J0N%K0K0K5L5J0nj0k0nK0K0%L0M5J5j0l0k0k5k0k5j5K0NnnJ0%%
11360A0NNJ5nNNJ5nk0l5l0l0nJ5M0L5nj5k0%N%K0%%%N%%%J0j0j0j0j5j0j5j5j0j5%%J0nj5
11357a00J5L5K5%j0j5NK0L5M0J5%k0j5nj5j0nk0k5n%l0k0j0J0K0NNnj0j5K0L5O5L0%j0k0l0
11354a5k5j0J5K5J5K0J5K0%k0k5k5j0%K0K0J5Nnnj5j0nJ5K5K5K0%k0j0nJ5nl5n0l0J0J0%j0
11352d5J0J5K0NNJ0J0J0Nnl5l0l0k5j0%NN%J5J0J0J5J5K0%NK0L0Nk0j5%K0K0Nj5l0j5n%k0
11349a0j5j0NK0J0NJ0J5%k0k0NJ5K0%j0k5l0k5j5n%J5J5Nnj0j0nNj5k0NJ5J5J5J0J5J5J5J5
11346A5%NN%N%nJ0Nj0%%nl0j5j0j0Nj5NK0L5K5L0J0Nj5l0k5k0J0J0n%Nj0%nNJ0k5l0j0J5K0
11343b0%n%J0K5K0J5%nk5j0j0J0L5K5Nj0n%Nj0l5l0j5J0L5K0K0J5J5j0j0j5N%Nnj5N%n%nN
11340D0NJ0%NNJ5nj0n%j5k0j5j0NK0J0%k0j5J0NJ0L0K0Nj0j5k0l0j0J0K5nl0l5nJ5J5L0J0
11337B5j5j5j0J5K0j0%J0J0%j5%J5N%nk0l5m5k0j0J5J0K5N%%J5K5J5N%%Nnj0nJ5L0%k0k0m0
11334c5k0%L0M0J5nj0NNJ0K5L0Nl0l0k0n%N%nj5k0k5l5j5L0N5N5L0J5J0J5J0J0j0j0j0j0j0
11331H0j5j0j0n%j5Nnj0nnN%NnJ0nN%j5j5j0j5%L5K5Nj0k5k5j5J0J5K0%J0%nj0k5j0%J5J0
11328a5J5J5Nj0k0j5j5j0j0J5L0K5Nn%j0j5j5j5j0j5j0j5j0%K5K5NJ0J0NJ5J5J0J5J5J5J0
11326G0J5nj0nnj0nj0nJ5K5K5J5nk0j5n%J5NNNNJ0Nnnnnnn%j5j0l0j5k0k5j5l0j0J5L5L5J0
11323A0Nj5j5%J5j0NN%NJ0nnj5j0j0k0%nk0NJ0J0L0K5K5Nj0%nn%j5%Nk0%nnnn%j0%j0nJ0L0
11319b0NNNNj0j0J0K5L0J5j5j5nJ0%%%%%n%%%%%%n%%%%%%%%NNL5L0J0k0l5l0l0k0k5%L0NJ0
11316enl0k0k0%nj5j5j5j5N%J5nJ0NJ0%%J5N%NNNNJ5%%J5NN%J5NN%J0L5K0Nk0m5m0j5nN%n
11313e5J0NJ0K0N%J5J5%J5%%j0l5j5J5J5%j0j5m0m0l5%K0J0J0J0J0J0J5K0N%N%Nk5j5J0K5
11310a5K5K5K5N%J5L0L5Nj0k0l5l0k0%%j0j0nj0nj0nn%J5NNJ0NJ0Nnj0j0n%N%k5k0j0J0K5
11307a5L0Nj5k0j0J5NnN%N%NJ5L5J5K0%k0l5m5k5k0nL0K5K5K5J5J0J0J5j0l0k0j5nJ0K5L0
11304H0J5j0k5m5j5k0j5Nj0j0k0k0j0K5K5%j5%K0K0J0J0j5l5l5nNNK0K0%%NNJ5K0K5K5K0k0
11301E0k5l0j5N%%J5nJ0%NNj5N%j5n%%nl0j0J0J5J5nj0j0j0j0J0NNj0n%%K0J5NJ0J5%K0J5
11298D0N%K0J5NJ0J0%j5k0%K0Nj0l5n0n0l0%NNK0K0L0%n%J0NNJ0J5%J5J0NJ5J0NN%N%J0j0
11295A10N%nl0k0nNK5J0J5%k0j0j0j0j0j0j0l5l0m5l0%%Nnl0j0J5J5Nj0j5NJ5J5K5J0J0L0
11293c0L0Nk0j5J0K5J5nnj0%N%%J0j0N%J0J0NJ0J0NNNK0nk0k0nnnj0J0j5%%j0N%nnnNj0j0
11289b0%%nJ0J0J0J0nj0k5l0j0J5L5K5NNJ0L0J0J0j0nnj5nL0K0Nj5j0nk5l0m0k0nJ0L5J0N
11287E%j0k0l5m0j0J5L0K0K5K5J0%k5m0j0J0L0L0Nk5l5l0j0J0K0NJ0J0NJ5NK0%j0%%j0nnn
11284b0nj5j5nNK0%k0j5k0%J5K0NnnNJ0n%NM0K0%k5m5j5J0NJ5J5K0J0J0J5J5%j5k5k0k0n%
11281d0n%Nnj0J0K0K5L5J5K5K5M0J0l0m5l0j5NNM0L0nj0k0n%j5nj0k5j5l0k0j0%J0L0L0L5
11278D5L0J0k0j5nK0K0J0%j5k5k0l5j5nN%%%NnJ0J0K0J0K0J5J0K0J5j5NNj5n%nn%nj0%j0%
11275E5Nj5j5j0j5j5j0k0j5j5k0j0k0j5J5J5K0J0K0J0K0J0J0K0J5J0nj5j0nJ0L0K0K5j0k0
11273F0j5j0j0j5j0k0NJ0NNnJ5J5nj5j5nj5k5%k0j0K0L5L0K0K5K5L0K0%k0m5l0%J5nJ5L5L5
11270A25J0l0k0k0k0NJ0NK0Nk0k0k0k0l5l0k0j0nK5M5L0J5k0nN%nj5J0J5%j5k0j5j0nJ0J5
11267c0J0nnJ5K0Nnj0j0%J5Nj0j0%J0j0%N%%%%%n%%%%j5J0J0NK0%j0l0k5k0j5%%j5%K0J5N
11264f0K5L5M0K0J5%j0j0k0k0m0n0l0nNK0%k5l0k5%J0J5L0K5L0K5L0NNj0nNJ0L0M5K0nk5l0
11261D5k0k5nj0J0Nj0j0j0j0j0j0%N%NL0K5J0nj0%L5L0%j0k0k0j5l0nJ0N%N%J0NnJ5nnnnN
11258ej5j0Nnnnnn%nn%Nj0J0%%j0J0J5J5J5J5K5J0K0J5N%%%Nn%%nnj5m0k0Nj5j0k5nK5K0L5
11255B5J5j0j5k0NNNK5%j0j0k5n%K0J0J5j0k0k5nJ0J5J5nnj0k0j5J5J5%j0NnNK0K5Nj5k0k0
11252b5j0%J5K5%m0m0j0%j5nnj5k0k5%J5M0M0O0L0nnK0L0J0%l0k5j0%%j0j5j0J0K0J0j0nN
11249eJ0L0K5J5j0j0k0nj0N%nNK0K0N%nj0%nnj0%j0nnj0j0%%j5%K5K5%NK0J5Nk0l0n0o0l5
11246a20NK0M5N0M5K0J5%N%Nnnl5m0m0l5j0%N%j0J5L5L5J5n%j0k0%N%K5M0J0j5m0k5J5K0L0
11244D5NNnj0Nnn%nnj0j0nNJ0NJ0j5j5l0nL0L5%%NJ5L0nk0k5%J5J5%J0J0nnnnN%%NJ0j0%J0
11240H0NNnm0m0k5J0K5N%nJ0L0K0Nk0l0l0nNJ0NL0nj5l0k5k0%J5NJ0K0L0L5J5j0%j0n%nn%
11237D5n%n%nJ5%NNNJ0n%J5J0n%J0%NNJ0j5nl5j5%K0K5%j0l5j5j5%J5K5Nj5j0k5j0J5K0J0
11234D5k0%j0J0j0%%%K0K0%j5j5j5j5J0J0J0J0%j5nnnnnj0%nK0K5J5nnJ5L5J5j0nj0nk0l5
11231A0j0J5J5J5J0N%J5M0L5K5%n%nnj5NNj5l0l0j0NNj0k5k5j5J0L0L5J5j0j0j0nj0nnNL5
11228H0J5K0nk5k0j5nk5k0j0%%J0nN%%NNnnJ0n%Nn%%NnnN%%Nn%NnNJ5j0j0NNJ5k0j0NJ0K5
11225D0%j5j5j5%NN%%n%j5k0j5L0M5J5j0j5J5J0J5J5J0j0J0%N%N%NNnJ5nNJ5j0nN%nk0k0j5
11222E5k0k5l0j5l0k5k0NK5N0L5%k5l0n%J0%%j0J0J5J5J5J5J5J0nk5k5j0%L0L0K0J0J0nnk5
11219D0k0k0j5NJ5J5NJ0J0j0nj0j0nNnk5k5j0%J0nj5j0nnN%%J0j0N%NK0J5NNj0j5N%j5k5N
11216h0M0M0J0nnNJ0K0K0N%nj0k0k5nJ5K5K0J5J0j0%%%%%%nnnnNj0nnNj0j0N%j0nn%%n%%n
11213eJ0j0k0j5j0%L0K5%k0m5k5nJ0NNNNNJ5K0%NK0J0NNnN%j0J0Nj0j0nnnJ0K5L0J0nnj5%
11209D5nj0%j5n%j5Nj0nnnNK5J0K0n%%%j0j0nnJ0L0J5K0Nk5j0nj0nj5nNJ0NJ0j0l0k5j0NN
11206c0NJ0NJ0NNnj0nnJ0J0%K0K0J0K0J5j0l0j5k0j0J0J0nN%N%%j5j0%nj0Nk0N%J5J5Nj0l0
11203b5l0j5j5J5J0K5K0K5K0NNJ5%k0k5k0k0%%j5J0nn%%j0%Nj0j0Nnn%J5J0%n%%K0L5L5K0
11200E5j0j5j5%%J0NJ0K5J0j0l5l0nj0J0J0%nn%J5n%NNNNNJ0J5J5J5j5k5j5k0k0nj0k0nk0
11197g0k0%K5M5L0j5m0l0J0K5J5NJ5J0J5J5J5J5Nj0j5J0j0nnnNj0l0l5k5k0k5NK5K5L5J5N
11195@j5j0N%J5J0N%J5K0nm0o0m0nNK0L0%k5k0nJ5N0L0J0%J0N%j5l0j0J0J0nj0nj0n%j0%N
11192e5K5J5J0j0k5k5j5NNk0l0j5%M0N0K5J0Nk5k0%K0K0NN%k0n0m5k0j0NJ5K5L0K0K0L0J0
11189A0nj5nj5j5%nj0k0nNK5K5nj5NK5K5K0Nj0j5k0nNnJ5%%NJ5nj5N%j5j5j5j5J0L5L0%NK0
11186D0M0J5N%%j0k5l0k0nJ5J5K5K0%k5k0nnk0k0j0%K5L5J5J0nNJ5j5%N%NNK5M0nk5j5%j0
11183I0j0j5NK5J5k0m5n0m0j0J0M0K5nj5k0nNnl0l0j5nK0K0L5N0M0M0J5nj0k0k5k0k5k0nK0
11180EK0Nk0nj0nnj0nJ0J5NJ0J5NJ5NNnNj0j5m5m5k0J0J5J0J5J0J0J0J0K0J0j5k0J0J0%j5
11177A0j0k5nNj0j5j0j5K0L5M0J5Nj0%nJ0NJ0Nj5l5k5k0j0nj0nK0L0K5K5nk0j0j0j5n%k0j5
11175g0j0K5K0N%N%n%nj0J0j5j0J0NJ5%J5J5NJ0J0Nk0n%j0nnnn%%%J0J0%j5j5j5%K5M5M0K5
11172H5%nJ0j0k0j5%%j0k0J0K0K5%j5l0m5k5J5J5n%%n%%nj5J0%j0n%NJ0NJ0NNNNK5K0%j0n
11168C0NK0J5NNNNNNK0j0m0l5m0m0j0%j0n%K0J0J0J0J0K0%j5k0%nl0l0%Nnnk0J0K5K5L0L0
11166EJ0J5nk0m0m0j5k5nNK5K5K0J0J0J0J0j5%nK0J5j0k5j5%NNJ0J5k0j5J0NNNK0K5j0j0n
11163Ej0nj0%Nj5j5l0l0j0K0K0K5NJ0J5J5%%%nJ5J5K0K5L0J0K0nk0j5n%%%nn%n%j0%nj5Nj0
11160C0nNj0j0NK0%j0j5%%%%nnnnJ5j0k5m5l5nj0j0%nJ0J5J5K0nnJ5L0K0K5K0K0K5K0j5k5
11157D5k0j5k0j5k0j5%%K5N0L0J5NJ0J0Nnl0l5j0nK5J5J5J0J5k5n0l0l5k0nJ0J5J0j0%%J0
11154d5nj0J5J0j0nJ0Nj0%%%%nNK0K0K0K0%k0k5NNK0K0J0%%%nnnnnNNj0j0k0%K0J5Nj5k0k0
11151b0n%nnNJ5M0L5J0nk0k0j5Nj0nnnnnnn%nj0J5Nk5l0j0J0K0NNNJ0%J5NJ0NJ0J0J0%J5N
11148E0J0Nj5j0Nnj0j0%J5Nj5k0n%Nnj0j0nJ0K5Nnk0k5nNK0K5%k0j0j0NJ0J5J0%%N%j0j5N
11145eM0M0nk5k5j5k5k5%J0N%nk0l0k5j0%J0L5M5K5J0%j0NJ5J5J0%%N%k0j0nj5nj0nj5nj0
11142e5j0J0%%J0%J0N%J5K0K5J5J5K5K0J0nl5m0nNj0l5l5l5k5J0K5L5J5%j0l5l5j5J0K5K0
11139f0M0L5K0nK5K5Nnj0Nnj0nj0nnnnj5%Nj5l0j5%J5K0nnnj0nnK0K0J0j5k0%N%%K0J5j0k0
11136b0j5J0J0J0%%L0L0K0J5nk0n0m0k5j0j5j5%J0L0N0L5j5m0l5k0%K5L5K5L0K5J0nk5j5k0
11133A0k0j5NK0K5NNK5M0M5J0j5j5N%k0k0%J0J5J0j0k0k0NJ5J5j5k0nj0j5nj0j5nj0j5NN%
11130eNJ0nnJ0J5%%j0k0j0J5J0K0%j0j0j5j5NK5J0J0nl0k0j0J5J5L0J5K5K5Nk5l5m0k0nJ0
11128b0K5n%%n%nJ0j0k5j0J0J5%%n%N%J0j0j0k0j5j5J5J5J0K5n%n%%%j5NJ0nnJ0J5K0nk5k0
11125d0k0j5l0j0J0N5N5J0J0J0Nnk5j5k0nj0J5K5J0j5j5j5%%%%k0%nJ0J5J0nk5nJ0J5j0k0
11122f5NL0J0j5k0%nNJ0K0K0Nk0l0k0%J0J0%J5J0J0j0l5l0k5J0M5N0L5%k5k0NJ0j0j0k5%%
11119e0%N%j5j5J5J5J0j5k0J0K5J0j5j5%J0NL5K0L0%j0j0n%J5%nNj0j5j5%K0K5Nj5k0j5NJ0
11116A0Nn%nnJ0Nk0k5k5nj0J0J0J5%%NJ0J5%k0l0l0k0K5L0K5K5%k5j5nJ5K5J5J5J5j0NN%%
11113D0J5nj0%Nj0nnNj0k0k0j5k0k0j5k0j5nJ5K5K0L5L5%n%nnL0K0Nj0j5J0Nnj5%%%nj0j5
11110b0j0j5%J5L0L0Nj0%%%%n%Nj0%%n%%nJ0K5J5J5j0k5j5j5%n%%n%%%j0nnnnj0nnJ5J5K5
11107@Nk0j5k0j5j0nj0j0J5J0L0L0L0J5Nj0j5NL0J5Nk0nnnnj0nj0j5k0%J0K5K5J0nnj5%NJ0
11104B5J5%j5j5j0k5j5j0k5j0NK5K0J0%J0K5J5J5Nj5k0nNNj0k0k0k5k0%K0NJ0K0K0J5K0j5
11101A5j5j0j5j0N%K0L5J0%k0j5n%NJ5%j5j5j5j0N%K0J0j5k5k0J0K5J5%J0%NJ0J0J5NnJ0K5
11099G0J0k5m5k5NM0L5L0J5nk0j5K0N%J5%%j0Nj5j5k5k0k5%j5k5NK0K0J0K5L5Nj0k0k0nJ0
11096D0J5J0J0%j5k0k0l5j0NNJ0J0NJ0J0N%j5nnj5%j0j0n%nj0j0%nnNNJ0%j0j0j0j5Nj5j5
11093a15NJ0L0K0K0%NJ5K0J0j5k5k5j5j5NJ0%J5M0J5nnnj0l0l0j0j5nnJ0K5J5nnJ0L5J0j0
11090b5j0j0NJ0J5L5L5J5K0nj5nj0n%n%n%j0NNJ0nJ5N%NJ0J5K0j5l0m5m5k5%K5Nj0l0k0nJ5
11087f5J5%N%NNNJ5nnn%J5J5J5nj5k0NNK5K0Nnj5k0k0k0k0j0j0J0K0J0j5l0k5K0K5L5J5K0
11084@Nnj5k0NJ0Nj0nj0j0nn%j5j0NJ0K5%j5k0%j0j5j5nJ5L5L0K0Nj0n%j5NK5K0%k5k5NJ0
11081c5J5J5J5N%J0%NNnNnk5k0j0nJ0Nnk0k0NNK5L0K5%l0k5NK0NK0K0J0NNnJ0%%%%K0%nk5
11078F0l0%K5L5L5K0%k0m0m0j0j0%%%N%%J0j0nnj5k5n0l0%J5J5NNJ5J5J0J5J0J0%NJ0nj0N
11075B0K0J0J0nk0l0j0J5K0%k0k0NJ0K5K5J0nnnn%J0%k0j5%J5L5J5nnJ5K5J0nnj0j0j0j0K0
11072I5K5j0k0m5l5l5j5J0K5J5J5NNk0j5j5%J0J0%%%%%%%%%%Nnj5j5j5J0K5L0J0k0k0J0N5
11069F0N0J0l0j0%j0j5%k0k5j5l0k0%J0M0M5K5nl5l0k0J0Nj5%nnj0J0NNNNNNN%nnnnnnn%n
11066d0n%k5n%%K0Nk0j0j0NNnNK5NK0J0J5J0J5j5k0l0j0NNK0%j0j5j0j5nK0L0J5j0k5K0M0
11063A0L0Nnj0%k0k0nj5j5j5j5J5J0J5NJ0nJ0K5L0J5Nk5l0j0j5nj0j5NJ0J5J5%k5k5nJ0K0
11061c0n%%%nJ5M0M0J0J5%nj5j5k0nNK0J5J5J5J5k0k0nk5k5n%K0Nj0nJ0L5L0J0j5l0l5l5l0
11058d5j0J0J5nj0K5NN%J5nj5j0nj5nj0n%J5J0NK0%%K0J5J5N%J5J0k0k0k0k0j5k5%%NK5K5
11055@J0k5m5j5k0k0k0J5J0K0%j5j0j5J5K5K0nnj0Nn%NK0J5J0J5J0J0J5K0J5j0j5j5l5l5k0
11052h5%n%j0%n%nK0L0K0%nNL0L0K0%nl0nnJ0J0k5k5%J5%NNJ0nk0k0%J5K5K0K0J5Nj0K0J5
11049H0%NJ0nj5nj5%j5nnk0j0J0K5n%%nj0k0nk0k0nk5nJ0NJ0N%j5j0%J5M0L0K0%j0n%nnj5
11046a5%%j0k0J0J5J5K5J0nk0k5nJ0J0%j0k0j0NK5K5L0Nj5l5n0m5j5NNNJ0NJ0k0k5J0L5L0
11043d5J5NNJ5%k0Nnj0j5%j0j0NJ0J0%j0%J0J0J5%j0l0l0j0J0J0nnJ0L5N5K0nk0nJ0J5j0j0
11040Ej0n0m0NK0M0M5K5%l0j0J5L0K0K5K0K0%j5l5m0m0l0k0%nj0N%%N%%J0%j0%J5J0j5k0n
11038g0L0M5K5%l0l0l0k0J0J0NJ0J0J0J0J0J0j0j0k0n%nnk5nNL5L5J5K5J0%j5l0l0j5J0K5
11035a0J0nk5NK0J5J0nJ0%j5j0NNJ5J5nk5j5NK5K5J0j5k5j0Nnk5l5j0J0L5K5Nj5j5%J0k0j0
11032c5NNJ0J5NJ0J5NJ0j0l0nk5l5j5j0j0j5%K5K5K5J0J0nj5nnk0l5j5%NnJ0N0O0L0nk5j5
11029a0J0J0j0k5n%n%j0J5N%N%NJ0k0nnj5nj5j0nNJ5J5NK0NNK0%nN%j0J0Nnl0k5j0j5nnNM0
11026d0M5M5J5k5m5m5k0nK0L0K0K0Nj5nn%NNNN%NNK0L0J0k0m5m5l0l0l5k0J5L0K5j5j5%J5
11023h5L5L0nk5l0nJ5NJ0K0%J5J5J0J0nj0nj5Nj5nj0j0J0J0j0nN%%J0J0NNJ0J0NJ0K0K0L0
11020I0J0j5k5m0l5k0nK0K0J5K0k0j0%Nnk0nnnnNNJ0K5K5K5J0k0j5j0j5j5j5k0j5j5K0M5L5
11018C0L0n%Nnj0nj5nnj5nj0nj0%J0K0J5j0k0k0%K0K0%%%%j5j5k5j0NK5L0%j5j5%K0J0nj5
11015b0j0N%nJ0%%%%J0j0%%%%nNJ0K0L0Nnk5j5j0J5K5L5Nm0n5l5nNk0j0NK0L5L0K5K0K0L5
11012A00J0k5m5l0l0nN%n%%nNJ0J5NJ5K5%J0K0j0nNj0j0%%j0j0j5j0j5j5nj5j5J0J0%J5L0
11009@K5Nnk0J0L0K0J5k0l5l0l0j5%K0n%j5k0J0L0K0J0nk0k0j0J0J0%J0K5j0nK0L5K5nl0k0
11006A0J0J5L0K0J0L0J0j0j5j5nj5nj0j0%k0%j5k0k0k5k0k0%J5K0L0J5%k0k5j5j0l0k0%K0
11003a10K5nnJ0J0NNJ0%j5j5J0K5K0Nj5k0N%N%%J5J5nK0%J0J0%J0N%%J0N%%k5nj5k0%k0j0
11000e0%j5%j0j0%nj0K0K0K5J5j0j5k5%J5J0J0J5K5%K0J0j0k0nNK0Nk0k0k5j0J0J5Nj5n%N
10998c0K5K0J0%j5j0k5m0j0J0%nJ0K5M0J0j0k0j0nnj0n%%NnNK5M5M0J5%j5l0l0m0m5k5j0j5
10995a30Nj5NK0L0K5L0J0nj0l0%J5K0J5Nj0l0l0nJ0J0nj5k0%L0N0J5%Nj0j0%J0J5nl0m0k5
10992a00nJ0L0L5M0K5J0l0j5nj0j5k0nNNJ0NJ5%%K0NNJ0N%J0J5nj0j0k0%%nnk5k0nNK5Nj0
10989b5j0NK0J5nk0j5j0J0K0J0nj5j0NJ0%j5k0j5J5J5K0K5K5J5J5j5nN%nn%NnnN%nJ0j0j0
10986B0k0j5j5nk0l0%nNNnN%nJ0NK5K0J0J5K0K5J0%J0J0Nk0k5k0k0nnnnK0K0K0K5J0J0nnn
10983F5%l5l5k5j5J5J5K0K0J0nk0l5l5k0NJ5NJ0L0L5M0K0Nj5n%j0j0j0n%J5nK0J0NJ0J0k0
10980G5k0j5k0j0nj5n%J5NNnk0j5nj0%J5M0L0K0J0J0j0k5j5k0nnnj0nnj0j0J5N%j0j5j0%L0
10977c0K0j0NM0L0N%NL0Nl0m0l0%Nnj5k0j0J0j0j0nj0j5%K0L0J5Nj0l0l0l5J0L0N5L0K5Nj5
10975B0j5N%Nnk5n%N%NN%N%nnnj0nnnn%J0N%NNNNn%n%NK0K5Nk0j0k5j0J0L0L0Nj0k5l0nnJ0
10971b0J5%j0J0j0NK0L0K0K5K0nj5k5j0Nj0nK0K0K0J5j5k5l0n%J5J5nj5j5k0k0NNNN%J0J0
10968C5nj0m0m0j5n%NnK0M0L0L0M0L5J0K5K5%k5n5l5l5k0k0j5j5k0j0j0J5L0M0J0nk0nn%j0
10966c5NJ5K0J5K0K0%k0k0k5j5NK0K0J5K0J5Nj5j0%NJ0K0%j0j5j5j5j0k0j0j5n%n%n%nnJ0
10963c5K0J5J0J5J0J5J5n%nj0K0%nj0j5%J0L5J0j0J0%Nj0n%j5NnnJ5J5J0J0K0NnK5J0%k0l5
10960A10j5nj0j0j0j0j0j0k5l0j0J0L0N%k0n%J5J5J5nnJ5%N%J0j0nk0%j0j0nj0j5%j5j0j0
10957g0nj0nj0J0J0j0N%%NK5M0M0K5J0n%Nj0j0nj0j5%j5nNJ0J5%J5NNJ0%j5j0%nj0j0%%K0
10954B5J5Nj5k5k5j5%K0J0J0NJ0J0NK0nnl0l0n%J0K0K5%j0l0l5k0%%l0k5j0K0J5K5J5nj0%
10951f5J5K0Nnk0NK5K5Nj5k0k5j5J0nNN%NnNL5M0J5j0%N%l0l5k0J0NJ0K5K5NNj0j5NNj5nn
10948@j0j0j0nL0N0N0L5Nj0nk5k5l0%J5J0k5j0%nnnnk5m0m5k0%J5K5K5L0J0j0%K0J5J5j0n
10945A0nj5%J5nj0k5k0k0n%nnk0k0nJ5L0L0K5K0K0%j0j5NK0K0nj0nj5%NJ0j0j5NNJ0J0K0%
10942C0nl0l0j0nnNn%%%%k5j0%J5J5j0j0j0N%J5K0K5J0%%%nj5k0j0j0j0j0N%J0K5K5K5n%%
10939a0J0L0M0K5Nl5m0j5NNj5%j0j5%J0K5K0J5NNl0k5nJ5K0nNJ0NN%%%%%%%%%%j0J0j0%J0
10936E5j0n%j0nj0%J0j0l0j0L0L5%k0m5l5%L5L5K5j0l0m0l0j5%J5L0NNN%J0n%NK5J5j0j5k0
10933b5k0k0k0NK0%J5J5J0J5J5J5J5J0J5%k0nj0%j5j5%n%%nn%%nj5k5k5j5j0NJ0K0M0L5%k5
10930b5l5l0j5J5J0K0%%J0J5J0J5K5K0L0K0j5nnj5j5%nk0K0K5K0K5n%l0l5k5nk5j0j5k0j0
10928h5j5%L5K0J0%%j0Nj0%Nj0%J5J0NNJ0K0%n%K0L5K0J5Nnj0k0l0j0j0l0l0nNK0K0%j0k0
10925c5l0j0J5L5L0K0nj0j5%J0nN%NN%Nj0nj5%%j5j0nNk0nnNj5j0%J0J5J0J5J5J0J5J0J0j0
10922A5%%%%%N%J5K0K5J5j0l5l5%nNnl0k5%J5L5K0j0m0m5j0K0L5L0J0j0l5k5nNL5J0J0j0k0
10919c0k0nNK0K5K5K5K5nnnnnnj0k5l0l0%J5J0NJ0NK0nl5m0l5j5%%J5K5N0M5J5nj5j0J0Nn
10916A0nnK0L0J5L0L0K0j0m0l5k5k5nNn%nnj0%j5Nj0j0J5%j0K0%%J5nnj5nJ0K5Nj0l0j5n%
10913e5J0J0K0L5K5K0NNnJ5J5%%NNj5j0k5nnNj0j0nj0j0nnj0%j0j0%j0nj0nJ5Nj0k0k0J5O0
10910a5M5M0J0%J0nk0k0nj0NJ0j5j5k0%J5J5j0k5m0k5j5j0nK0J0J5J5J0K0K5N%j5J0K5Nn%
10907C5Nnnj0nNj5%nnnnnnn%n%J5J5NNJ0J0J0J0NJ0Nn%%K0J5j0n0n5j5J0K5K5NNJ0Nnj0K0
10904E5K0K5NnNn%J0J5K5Nj0l0n0m5l0j0J5K0J0%%nJ5L5J5nl0l0l0j5j5J5K0Nnk0K0J0Nnk5
10901b0k0k5k0K0M0M0J5J0nN%k0nJ0J0Nj5j5%NNj0j0j5J0NL5J5K0%j0j5nj5j0j0j5j0j5j0
10898d5J5Nn%%%Nnnj0%j5Nj5%J5n%N%NN%J0J0NJ0J5N%K0%%%%Nnn%J5%j0k5k0n%Nnj5k0nJ0
10895e0L0L0J5%NnN%NnN%NJ0nNN%Nnk5j0j5j0j5j5j5K0K0K0K0L5L0J5%J0%j5k5j5%j0j0l5
10892A0m0m5l0NK5K0J0nnnn%K0M0L0Nk5l5j5%K5M5M5L0j5m0k0k5j5j0NK5K5J5Nj0j5j5j0j5
10889a5j0l0k5j0NJ5L0J5%NJ5%J5J5%j5j0j5j0k5k5j5NJ5K0%j0%J5J5J0NK0K0Nnl0k0j5j0
10886e0j5j5nNK5K5J0L0K5Nj5k0l0j5%nK0L0K0J0%K5K5J5Nj5k5j0j0nJ5K5L5J5j5l5k5m5k5
10884a5j0%nnK0J0j0k0k0NJ5K5K5%j5NK0N%nl0l5k0j5j0nK0L0J5%NJ0%j0k5j5j0J0K5L0K5
10881B0j5l0k0%Nj5j5%%%%K5L5L5K0K5J0j0j5j5%K5%k0k0NK0J0%j0j5j0k0j5J0J5nj5l0j5
10878e0%nj0nJ5L0L5K0%k5k0k0k5%J5L5K5J5j5k5l5j0J0K5K5K0%j5k5j0NNJ0J0k0l0j5J5L5
10876a0J5j0k5nJ5J5j0k0j0J5J0nk0nJ5J5K0J5M0K5J5l0m0l0j5NNJ5J0J0%j0j0J5K0J0K0K0
10873I0J0nl0j0%J5K0K0L0J0j0k5n5n0l5nJ5J0k0k5n%NK0K0L5J0n%NJ0nNNJ0n%k0k5j5J5N
10870A5NNN%NJ0NNk0j5k0j5NL5L5M5J0k0m5n5k5k0k5k0NJ5NJ5J0J0J0J0K0K0J5K0nk5j5j0
10867E%J0J5nk0l0l5j5J5K5K0K0nk0j0j0%J0nj5l0j5J0J5K5L5K0L5L0K5M0K5j5l0k5j5J0J0
10865A00J5J0j0nj0j0Nj5j0%j5j0%NK5nj0k0j5%j5j0j5j0j5nK0N0N0K0NJ0%NJ0%j5nJ0J0%
10862A25l0k5nk0m5l5k5k0j0j0J0J0K5M5L5J5m0l0k0J5J0j5j5k0nJ0J5J0K0%%K0K0K0K0j0
10860D5k0j5J0J0J5j5j5j0NJ0j0j0j5nN%%%N%%NNK5L0K5%k5m5m0k0nNJ5j0J0L0L5K5J5nnj5
10857D5j0j0%j0%nnn%nj0nnnJ0K0L0L0K5N%k0k5k5k5k5%L5K5Nj0j0j0j0k0NJ5M0L5K0j0nN
10854H0NNN%%J5j0j0j5nk5j0j0k0nJ5L0L0J5nj0j0nnnnn%nj0Nj0k5j5J5N0N5Nj0j5j5k0j5
10851C0l5l5k0NK5J5K0K5j0nj0nn%J5L5K0%J0J0%j5k0NJ0Nj0l0l0j5nJ5M0L5J5%k5l0j0J5
10848C5N0L5Nj5l5l5l0l5j0Nnj0k5k5l5j5J0K5L0L0L5J5nnJ0J5J0J5NNnJ5NNNN%j5j5N%k0
10845C5nnnnnnj0k0%%%j5m0m0k0NJ0L0K5K5Nj0%J5K0K0NN%J0j5j5NK5J5j0k5l0j0k0nN%nj0
10842g0NNj0%%j0k5j5j5J0K0K0J0N%%NM0N0M0K0j5j5NK5K0j0k5%K0%k0j5k5k0j0K0L5Nk0l5
10839El0j5j0nl0l5k5j0L0M5L5J0j5%j0nj0nnnj5%K5L0K0J0NnNnNnj0J0nn%j5%K0K5J0j0j5
10836a5l0j5%J5J0J0K5K5K5J0j5j5k5l5l0k5%J5J5%J0J0NJ0%NNN%N%Nn%nnj5k5nK5NJ0j0n
10833c0%N%NJ0J0J0NK5%%K0Nj0n%n%nnnj5%j5k5k5l5j5K0L0K5K5K0Nk0j5k0k0nK5L0J5j0n
10830@J5J5nk5N%%Nj0J0%n%%NnNj0Nnj5j0N%J5J5k0k0j0J0Nj0nJ5%%%%J0nj0j5j5j5NK5K5
10827b0J0j0j0k0n%%NNj5j0j0j0j5%%J5L0J0%j5j0J0J0K0J5K5%k0NJ5J5Nn%n%Nj0j0NL0L5
10824G0J5nl5k0j5J5Nj5nNK5J0j0j0k0%J0J0NJ0%j0k5nK0J5NJ0j0nN%NJ0nNN%%k0j0nJ0NJ0
10821E5Nk0j5k0j5j0%K5K5K0j0k5k5l0j5J0M5J5%j5k5j0j0NNNN%NNN%J0J0%nJ5K5K0Nj5m0
10818A5k5j0NJ5J0J0J5nnnnJ0j5n%nk0nJ0K5K5J0k0%J0K0J5nk5l0l0%L0J5k0l0l0j5j5nj5
10816a05J5L0L0J5j0n%NJ5nj5j5nL0N5L0Nk0k5k5nJ5J0J0Nj0k5k5%NK5K0NN%%%%k0j5l0j0
10813d0J0J0K0J0K0L5L0K0%j5nnj0j5k5nK0J5%k5j5k5nnj0J0K5K5J5j0j0J0J5%nn%%k5m0k5
10810c5j5J5J0M0M0J5nk0k5%J5Nnk5nnnj5NK0L5L0K5Nj0j0%j0j0j0j0m0n0l5NK0%j0k5k5n
10807a25J0J5K0J0K0J5K0K0K0J5K0K5K0K0J5%l0k5j0k5l5n0l5%J0J5K5K0J5%j0j5j5j5J0J5
10805a5j5k5k0nJ5%NK5M0J5j0k5l0l5k5K0N0M0L0J0K0K0j5k5k5j0J0J5NK0N%nj5k0j5NK0%
10802C5NNNJ0N%J5%j5nnnnnnk0j5k0j5%%%nK5L0K5K5K0Nj0l5j0j0j5j0%%J0nj0j5j5j5J0K5
10799a5K5J0J0j0n%%%%n%%%%J0J0%nl5nJ0J0J0nj0j5J0K0Nj0%%J5J0NN%NNNnJ0%%k0m0k0j5
10796c0n%k0%J0NJ0nj0J0J5K0J5K0NNK5K0J0nl0l0%J5L5J5j0k0l0l5k0k0j5k0nL0M0K0K0%
10793C5j0l0m0j5%%J5J5J5K0%NNJ0J5K5Nk5j0j0j0j5l0l0j5K0NJ5J0J0M0K0%%%nj0NJ0J5j0
10790E0k5j0J5L0N%%K0J0nnnj0nnnnn%n%k5j5nK0M0L5K0nj5Nnn%J0K0j0o0n0k5J0K0Nj5k0
10787c0j5j0J0K5J5n%J5NJ0nK0Nn%%J0nnJ0nk0j0j0NL5K5J0nnk5k0l5k5j0J0nnj0NK0J5nk0
10784d5k0J0K0L0NNNNJ5j0N%j0j0%J0J0nk5l5j5k5n%nj0nnnn%j0J5J5J5J5J0J5K0N%j0j5%
10781d5j0nk0%K5K0K0K0K5J5M0NN%%%%nN%j0J0Nj0%j5%J5N%k5l0nJ0J0l0n0k0K0K0j5j5j0
10778d5j5NK5J0J0J0J5K0NnNNnj0j5J0NJ0J5k0k0j0nNN%k0k0n%k0j5nJ5J5J0K0J5J0J5J0K0
10775E5J5%k5k5k5J5L5K5J5nj5k5k0j0l0j5%K5K0J5J5J5j5k0l5j5n%J5J0J0%j5j0NJ5N0N5
10773A00M5K0j0l5k0k0k0j5%K0j0k5k5nj0nj0N%%NJ0j0J0%NN%Nj0k0J0K0K5Nj5j5j5%J0Nj5
10770em0k5l0%J5%NK0K5J0%n%L0K5J0nN%Nj5nK0M0K0nl0l0nk5k0j5j5J0K0J0J0%j5j5j0K0
10767a5K0NnnNJ0j0%%%N%%J5J0J0J5j0k5l5n%n%%n%%%%%j0Nn%J0j0nNN%nNNnNnn%K0M0L5K0
10763H0j0l0k0j5NJ5J0J0Nj0l0l0j5j5k0nNK0K0J0J5J5K0J0%j5j5%nj5j0nNNNN%J0%NK0nn
10760B0K0K0K0Nk5nk0l0k5nK0K0nnnnnnnj5%nk0j0j0%K0L0J5J0j5m0l0j5NK5L0J5J0%%NJ0
10757eNJ0N%%k0k0k0NK0Nnj5j5nk0j0K0K0J0%%J0J0J0J0J0nj0J5%nJ0nn%j0%nnNj5NNnJ5%
10754@NN%%%N%%%%%%k0j5%L0M5J0%j5j5k0j0k5j0j5j5k5nJ5J5J5NJ0k0j0NL5K0%J5J5Nj5n
10751A5%j5nj0nnk0j0J0K5K0J0j0k0%J5%N%NN%NJ0NNJ0%J0NJ0J5J5J0j5k5k5j5nk0k5%K5M5
10748E0K0j0l0j5j5l0l5j0J5M0L5M0J0%j5Nj5nl0k5j0K0K5K0K5K5%%%%k0j5j5k0j5l0m0j0
10746h0J0J0J0J5nnnnK0%J5J0J5J5L5%k5l0J0L0J5k0k0k0J0nj5j0k5k0k0k0k0nNL0K0K0J0
10743e0%j0j0%K0K0J5K0K0J0nk5l0j0%J5L0L0J5J5K5nl0k5j0k0k0j5k0nnj0nNJ0j5j0nj0J0
10740i0L0L5Nnj0J0L0J5J5K0%j0k5l5nL0L0J0n%%K0K0K5J0j0k5k0j5l0k5j5l5m5m0k0%J5K0
10738a25K0J5M5L5K0%k0j0nNJ5J0%nj0k5j5k0NJ5%J5j0nnnnj0j5%L0K5J5NnJ0L0L0K0nj5l0
10735B0m5k0%L0M5L5L0J5J0Nnj0k0k5j0l0l0j5NJ0Nk0nnN%NK5K0nk0k5k0n%NJ5K5L0J0j0k0
10732Ek5n%N%NJ5n%J0K0NJ5J0Nj0n%j5k0l0%J5K0K5J5J5%J0J0Nj0l5k5%K0J5Nnnj0j0j0l0
10729ek0j5k5j0k5j5%J0K5M5K5J0k0%NK0J5J5nk5j0j5j0k0k0j0J0J5K0Nn%%n%%n%j0k0%L0
10726d5K5Nj0k5nnk0NJ5L5L0K5%j0k0J0M5L5j0j5k0nj0j5nN%%nJ5J0nl0l0nJ0NnN%J5%%J0
10723EK0J5K0K0nnnnk5j0J0J5Nj5j0NJ0J0nl0k5j0J5J0%%K0j5l5m0k0NK0K0L0J5%J5J0Nj5
10720B5j0j5j5j0j0j5nj5J0K5L0L5K5Nj0n%J0j0n%nn%nnnnnj0%K0J0k0j5n%%%K0K5%j5k5k0
10717c0NJ0J0NJ0Nj5j5j0k0k5nJ5J5K5K0L5J5N%J0nk5n5l0J0K0J0J5K0%j5j0nNN%J0M0K5%
10714H0l5l0j5l0k5NJ5J0%J0%%Nj5j0j5j0j0J5N%%%L0L5K5J5%l0k5%J5K5J0j0j0j5l0j5NK0
10712eK0L0K0K5J0j0N%nNNnj5k0nk5n%j5%%j0j0%nJ0J5n%J0nJ0K5K5Nj0k0m0k5nN%nJ0J0%
10708ej0J5N%NNJ0NN%J0nJ5nnn%J5L0L5J0j5l0k5j5nnJ5K0K0K0N%k5k5k0k0k5j0j0nj0J0K5
10705@J5j5j5k0%J5NNNN%j5k0%J5n%J0J5nj0K0K5J0%j0l5l0k5NK0K0Nj0k5j5j5%j0j5j0K0
10703i0L5L0K5%NN%j5j5NJ5k0j0k0j5j5J0J0J0J5NNNN%%j0k0l5k0j5L0L0L0%j0J0L0J0nj5
10700ek0%%J5K0j0l0l0l0k5j0J5M5M5K0n%j0nj0j5j0j0NNN%N%J0%J0K5L0N%%n%j5J0J0k0k0
10697ek0nJ0n%j0k5k0%NNJ5J0J0N%l0m5m0j0J0J5J5J0K5K5J0%J0N%nNJ0%J0K5K5J5NK5L0%
10694A15j5k0j5k5j0J0J0J5J5Nj5l5j0J0J0J0Nj5k5j5k5j5k5k0n%%K0M0K5J0Nj5j0nk0l5j5
10691h5NJ5nj5j0j0J5J0J0J0J0J0J5Nnk5l0nK0K0%l0m0k5nNK5J0NK5J5j0%J5NK5J0K5K0J5
10689D5nk5j0NK0Nj0%j0j0Nj5%nnJ0NNnJ0%NNnJ5nNN%NNJ0%NL0J0nnj0j5k5nnk5k0j0j5j5
10685e5k0j0K5K0K5K0NN%Nj0n%K0J0J0nk0J5J5Nj0k0k5NNj0j5j0j0NJ0K5K5L0L0K0j0j5k5
10683F0nnj0nnJ5J5J5J5J0%k0j0j0nj0%j0l0n5n5k5J5K5K0K0%j0j0n%%n%K5K5K5L0NJ0J0J0
10680F0nl0k5nk0l0l0k0J5J5J5J0K0K5J5K0j0k5k0j5nn%nJ0J5J5J5%N%%NNJ0%l0k5j0NK0K5
10677A0J5%j5j5j0k0l0k0nj0j5NK0K0K5K5Nj0k0%NN%nn%j5nNL0L5M0K5K5J0j0j0j5l0l0m0
10674c0m5k0nK5K5%j0j0K5M0L5K5%j5l0l5j0j0NNnK5M0M0K0J0nn%k0m5m0k0j5j0j0K0M0M5
10671C0L0j0j0j0j5l5%K5J0J0J0K0Nk5j0NNJ0K0J5K5J0j0j5k5j0nk0j5j0nJ0K0L5K5Nk5l5
10669C5m0k5J0K5L0L5K0%nnnnNK0L0%j5k0k0j5%n%nnNnn%k0j5n%k5nj5j0j5j0j0NL5L5Nj0
10666b5%K0K0J5J5J0j0j0j5j0J5Nnj5j5NNK0nJ0NNNJ0NNNNNNNJ0nnk0l0k5%K0J5J5k0m5k0
10663b0j0%J5J0J0K0%l0j5K0M5M0Nj0j0j5J0K5%J5j0m0l5k5j0j0k0j0NJ0j0K0M5L0L5J5%%
10660I5J5%%k5n0m0k5K0M5Nk0j5NNj0j0NNj0%%j0%nnnnNnj0L5K0%%j0k0l0j5nJ0J5%nj0NK5
10657c0J5j5k0j0%NJ0K5J5j0k0k5j0J0L0J0j0m0l0%nj5k0j5j5%K5N5O5N0J5nm0m0j0K0L0J5
10654A0L0N%nNJ0nnJ0l0n0m5k5j0K0J0K5L5L0J0l0k0J0L0L0J5K0J5J0nk0j0j0j5nJ0K5K0J5
10652A10%k0l5m0k5k0%%%%NJ0J5%J0NJ0J0NNnl0j5k0%J5J5nnj0J5J5nj5k0nk5j0nk5k5%%K0
10649a00K0L0M5L5J0nk5l0k5%nk5l0k5%J5J5L5K0L5J0n%J5NJ0%J0NNnj5j5nj5j0nk0J5N%J0
10646a5NNNNNnn%%n%nnj0j0j0nnk0%Nj0nNNn%%NNNJ0nJ0NJ0%J0%NJ5j0%J0NNj0k5m0j5J0N
10642g0K0K0Nj5j5NK0K0J5J0J0j5nnJ0L0J5NNj0NJ0J0Nj5j5j5j0j5j0j5j5J0J5J0J0j5j5j0
10640b0J0L0L0J0%%%k0j5m0l5j5%n%J5J5K5L0K5L0nnnn%nj0J0nn%nJ0nnNnk5l5m0k0%K5L0
10637c5J5K5K0K0J0NNJ0NJ0J0%%j5k0%%Nj0l5j5j0%%%k0l5l5k0k0nK5L5N0N5L0K0%J0Nnnj0
10634G5j0nj5J0K5K0n%nnnNj0nnn%nj0Nj0n%nn%J0nNN%J0nj0nnj5J0J0NJ0J0J5K5%j5k0k0
10630D0k0j0j0j0j0j0j5nj0NJ0K0Nk5k0k0k5NNNNj0K0K5L0K5J0J5j0n%%nk5j5k5k0NK0K0N
10628c0NJ5K0N%NJ0K5J0k0k5k5j5j5nk0NJ0nJ5N%NNNNNNNN%N%n%n%n%nJ0j0%%%%%%j0j0j0
10624c5%NL5L0J0nl5k0j5k5k0l5j0K0K5J5J0j5NL0L0K0Nk0j5n%J0j0%J5Nk5j0j5J5J5%%J5
10621@L5L0L0K0k5k5k5j0nk0nJ5L0L5J5J5j5j0j5j5j5NJ5J5Nj5j0k0l0l5%NNN%j0j0k0NK0
10619c0Nj5j5J5J0J5j5%%J0n%N%%%%%%%%K0%%nk0nJ5J5nj5nj0j0nj0n%NN%%L5N5L0Nk0k5k0
10615El5l0k0m0NK5K0J0J5K0J5J5K0J5J5J5Nj5k0j5k0j5%J5J0nk0nJ0J0J5J5J0J0J5J0%j0
10613G0j0%nnnnnj0j0j0nj0j0n%%%NK0M0M0K0%k0k0nk0j0j5j5NNNNk0j5J5K5K0Nn%j0nk5m5
10610d5j5NL5K5J0J0J0N%j0j0%j0nj0%%k0nj0nj0j5%J0J5J5J0j5k0k0k0n%%%j5j5%K0L0L0
10607e0L5K5J5j0%NJ0J0J0J0j5l0k0k5%%%%%%%NJ5J5J5J5%l0k5nnnj0nnn%j0%K0NJ0NJ0nK0
10604eNj0k5l0j0j0j5j0J0L0L5Nj0j0j0j5J5J5J5J5J0K0K0NJ0nj0N%nn%nj5l5l5j5NK5K5J5
10601eJ5J5J5j5j5k5nj0NJ5J5L0J0J0j5j5j5J5j0k0k5N%NNJ0NNNJ0J0NJ0J5%j5l0l0j0%J0
10598a5%J0J5%NJ0j5j0j5j0nk0j0j0nnn%nnnnJ5J0NJ5%J5K0%K5K5K0K0%k0nj5k0l5m0k0J5
10595g5L5K0K5%%J0K0L5K0nj5j0j0j0j0j5j5j5j0%%%%%%%%K0J5K0J5j0j5j5j0%K0J5NJ0J5
10592F0K0%%j5nnj0n%j0nJ5NNNNJ5nj5l5l5k0%NNNNJ0NJ0J5%NJ0J0nnJ0%%J0nNNnJ0%%J5n
10589H0k0nj5j5k0nj5j5NNnJ0NNJ0nk0j5l5j0L5L5K5M0K5J0K5J0nk0j5j5nj0j0j0%j0nj0l0
10586b0j0%K5J0%j5k0l0k5k5%J0K0J0j0NN%NnJ0%%J5J0K0J0j5k0k0k0K5J0J5K5J5J5NK5J0
10583F5j0j5l0k5j5nJ0%nj5J0n%n%%%n%%%n%J0nNNnJ0J0nj5j0k5%J5J5L0Nj0l0k5k0J0J0K5
10580e5%%nK0K0K5J0%%NN%Nk0%NNJ0J5nk5nNJ0j0NNnl5l5nJ0%nnn%nn%nK0L0K5K5K0J0k5k0
10577A0k5k0%j0nnk5k0NNK0K0K5L0nnJ0j0j5j5j0K0L0L0Nj5l0j5j5j5j0j5%nj0NnnNj5%nn
10574a15nj0%nnK0K0K0K5J0L0K0K5NNNNj0j0nj5k0k5nK0M5M0J5J0%nnk5l0k5nJ0N%NNJ0Nn
10571C0J5%%J0nj5j5NK0K5%j0k5l0l5k5j0J0L0K5J0J0NNN%nNj0j0NnnN%nJ0%%%N%%%N%%%N
10568C5J0J5J0J5J0J5K0Nk5k5l0k0%K0NJ0K0%j0k5l0k5j5j0%J0J5nNNJ0N%n%%%%%%j0nj0j0
10565b0j0nj0j0J0J5NJ5NJ0J5NJ5L0K0nm0NL5L0K5j0k0l0%nNj0l0l5j0j5l0j0K5M0L5Nj0j0
10562B5j5nK0K0J0j0l0l0%K5K5Nj0nj5%%J0J5%j0j0Nj5k5k0l0j5%J0J5%NJ0%J5%j0j0%K5N
10559b0k5j0%J0NN%J0%N%N%J0%NJ0n%NNn%NJ0nj0J5%%%N%%%NJ0%nNK0j0j0j0nj0NL0K0J0j5
10556G0l0l0j5NK0K0N%l0j0j0%J0K0j0l5k5K0K5J0%NJ0K5L0Nj5j5j0j0j5%J5NJ0K5K5L0K5
10553A55j5k0NK0nj0nn%nj5NNj5nn%k5j0j5%k5j0j0N%N%N%N%NK5L0%l5l5j5%j0%L0K5Nj5k5
10550em5k0K5M0K0J5J5J5J0nk5k5nJ5NJ0J5%%J0nl5m5k5NK5K5M0K0nnnj0n%j0%J5J5Nl0n5
10547b0l5nJ5L0J0j0j0%N%N%%%%Nnj0J0n%%nK0%%J5NJ0%J0K0NnK5M0L5j0k0j0j5m0n0k0n%
10544a5k0k0nJ5K0L0K5L0K5J0j0%%%%%%%n%%K0J0j0j5j5%j5%K0nj0l0k0nJ0K5%n%%k0j5k0
10541b0j0%J5J5NJ0%NJ0Nnk5m0m0l0j0NNK5L0Nl0j5K0L5K0J0NJ5K0j0l0k5nJ0NNJ5J5J5J0
10538D0M5K0J5j0N%nJ0j0NJ0j5j0%nj0Nj5%j0j0NNj0l0l5NL0L0Nl0l5j0J0nNNJ0K0%J0J5N
10535F0J0J0j5%%j0N%j0%n%%n%n%%%j0NJ5J5j0k5j0j0k0nj0NJ5j5j5k5l5j0NJ0J0NK5J0J0
10532c5K0K5J5nk0m5m5j5j0J5K5K0K0%k0nj0nj0k0NK0K0K5J5K5J5J0K5L5J0m0o0k0Nj0nnN
10529c0J0n%N%N%NnJ0J5j0nJ0NNnJ5L5Nnj0%%%%Nnj0NNj5j0Nnj0J0j5NK0K0%nl5l0j0K0K0
10526A5nj5k5l0j0J5J0nl0k5K0L0K5K5NJ0NJ0J0NJ0N%j5j5NK0K0L5J5j0k5k0j5j5k0k5j0j0
10523c0%%n%nn%%%%%N%%N%%J0%k5nJ0K0J0%J5%NJ5J0N%nj5Nj0%j5Nnj0nnNK0j5l0j5%k0nj0
10520i5j5k0%J0NJ0J0J0J0K5%nnK0L5NNJ5%j0nj0j0j0nk0nL5L0J0nj5j0j5j0%n%n%%j5J0J5
10517c5J5K5Nj0k0k5j0%%l0k5NL5K0K0J5J5J5K0K0J0L0Nj0j0%k0j0j0j0j5J0NNNJ5nNNK5K5
10514A10Nj5k0j5j5j5l0%L5M0J5%J0J0NNJ0nl5n5l0%%j0l0l0j5J5L0L0J5L0L5J5j0nk0%L0
10511I0L0J0j5j5j0k0j5j0k0m0%K0NK5J0j5j5l0%K0J0J5K0nj0nj0j0nk0NNk0n%nj0nnn%%%
10509f0k5k0NK0NnN%J0NNJ0j0NK0L5J0NJ5J0j0nnj0nn%j0j0K0N%NJ0NNnn%%j5N%nnNNnl5k5
10505e0J5L0K0%k5j5j0J0J0nj5%K0K5K0nNJ0%%NnNnnJ0%j0n%%nj5NNj5%%nn%nNJ0NNJ0J0n
10502C0J5K0NJ0K0j5k5k0k0j5k5k5j0NJ5J5J0K5K5L0K0nk5j5J0J0j0m0k0J5K5Nk0l5j5%J0
10499b0NJ0J5L0J5nj5l5k5k0j5k5j5J0%nL0L0L5K5J0n%N%%J0nnJ5J0%NNJ0%j0k5k0j0J0K0
10496D5J0J5NnNnk5l5l0k5j0%K5L5K0Nj5k5k5l5k5l0nJ5L5L5L0J0K0K0NN%NNNl0l0j5j0J5
10494a0J5K5%j5k0j0NK5L0J5nj0J5%NN%%nn%n%j0NNK0J5J0%j5k5k0k5k0NJ5J0j0%k0l5l5%
10491g5L0K5NJ5K5Nnj0J0J0J5K5N%j5k0nJ0j0j0k0k5j0%K0K0J5J0nnnJ0%nk0m5m5j0K0M5L0
10488ENnN%N%%NJ0K5K5J0j0j5nk0l0k5nJ5j0%n%n%%%J0K0K5Nj0k0j0k0nJ0J0nnJ0N%nj0%J5
10485eJ5J5nj5k5nK5J5J0j0nNnNn%J5j0nN%J5J0%K5K0J0j5k0NNNnnn%nj0n%nnnj0K0K0J5K0
10481I0J5%k0l5k0j5n%NJ0J5L0L0J5%l0l0l0l0j0%%n%J0j0%NJ0J0NJ5J0j0%L0K5J0k5n0k5
10479a0j0J0J0j5j0%NK5N%j5m0k0J0M0L0%k0k5j5j0j5j0j5j5j0j5nK0L5L0K0NNnnJ5M5K0J5
10476F0nk0k5l5j5N%j5j0j5j0nNL0K5N%J0L0nnn%n%j0NJ0J5J5J0k0k0k0j5j0j0j0j0J0J0J0
10473d5J0k0j5nK0K0%NJ5J0j0NN%N%%J5%J0J0nk0l0k5l0j5NK0L5J0%%j5j5%%L0L0K0N%j5l5
10470a5n0k5%K0K5%j5j0j0n%k0NJ5J0NK0L0L5J0k0J0NJ0Nj0J5J5j0j5NK0%j5j5J5K0NJ5J5
10467I5%j0k5k0k0k0k0j5k0%K5J0J5nn%n%nNj0J0NK5K5Nnl0l0nnJ0J0K0%nnNNJ0J0K0K5%j5
10464E5j0%j0nnj0j0n%%%%K5M0K5L0K0nk5k0k5k0l0j5J0L0L0J5j5l0k0J0K5Nk5m0k0nN%N%
10461b0NNK0K5j0j0NNNNNN%NNj0j5Nnn%j0J5J5J0J5J5J0J0J5Nj0j0N%j0%n%%J5j5%%%%%nj5
10458G5N%j5nnk0l0m0j5J0M0L0J5nj5k0nj5j0k0j0J0%nJ5J0nNNN%NNj0j0J0J0L0L0%j0j5j5
10455A5j5j5j0NJ0j0j5j5J0K0J5K5L0J0Nk0j5%J0%j0l0m5l0k0NJ0J0J5J5Nj0J0j0k5k0k5k0
10452a35K0L5N0J5nK0%NNJ0K0nk5k5J5M0K5J5N%Nj0l0m0j5J0K0K5J0nl0l0k0nj5j0nj5j5%
10450i0J5L0K0K5N%J5nk0l0l5j5nJ5NJ0j5j0nj5K5K5K0K5NNJ5%j5nj5j0J0%j5l0nK0J0NNJ0
10447b0NNNNN%NNNNn%Nj0j5k0NK0j0j0nnnnj0nJ5J0L0nl5n5j5K0K5L0J0k0m0k5nNJ5J0J5J0
10444e5L0L0L0L0J5nj5l5j0nj0nNNJ0%j0j0k0%K5L0J0j5j5j0j5j0m5m5%K0J0NK0Nj5j0k0n
10441a05%N%J0J0L5K0K5j5j0nj0nJ5J0%nJ0N%J5nk5k5l5k0%J5J5J5J0L0K5M0K0j0j0j5j5j5
10438@j5j5k5j0J5K0K5J0k5%L0N0K0%k0k0%%nN%k0j5nj0j0j0j5J0NJ0Nk0nJ5K0L0K5J0k0n
10435C5J0J0nk5l0j0J5J5J5J5K0J5J0K5%l5m0j5Nnk5j5j0NNnJ5K0J0j5nj5NJ5Nk5m5l5%L0
10433f0M0K0N%j0k5k0J0K5K0J0N%%N%%%%%j0nnNj0j5NJ0J5K0Nj5j5k5j0j5%K0J5J5nnJ5J5
10430C0j5nJ5K0K0%l0nJ0n%%nn%Nj5n%J0j5j0NJ0%%J5nJ0nNJ0%j5l0j5N%j0l0n%J0K5K5K5
10427B5K5nj0nj0j0nnnj0n%K0J0J5Nk5%J5L0J5k5l0l0%K0J0J5j0NNJ0K5L0L0J5nl0k0%%Nj5
10424G0j0Nj5N%j0nk5k0nnnj0l0j5J5K5K5K0K0J0%k5j0K0Nj5j5nJ0J0J5%nNJ0J0NJ0NK0%k5
10421F5k0l0j5k0%%j5J5nj0nj5J5L0M5L0J5J0N%j5k0k5k5l5k5K0J5K0Nj0j5%L0L0%j0nnnn
10418A5n%n%n%%J0M0M5K0j0k0k5NNj0j0l5l0n%j0J0K5J0j0k0j5k0J5J5J0J5J5j5m0k5NL0J5
10415a0J5n%nnNj0%n%%Nnj0J0%nNnN%nNNnK5K0J5K0K0J5K5N%j5m0m0j0K5J5%n%nnn%n%%J0
10412D5J0%NN%%K5j0k5k5j5nnj0%N%%%%N%nNJ0n%%%N%%%%%%n%N%j5J0NnNnnNJ0nk0j0NK0J5
10408B5NJ0J0J5N%J5M0K5j0k5m0m5n5l0NJ0NJ5%J5J0NJ0J0J0Nk0k5k5k5NK0J0J0K5L0J0j5
10405D5j5nj0j5%NK0M0K5Nj0k0k5k5k0l0k5j5J5J0K5L0L5J5%j5j5%NJ0nl0m0k0%L5L0Nl0l5
10403e0nJ5%J0J5K0j0j5J5J0K5J0%K5J5Nnk5k0j0j0k0k5nJ5NNJ5J0J0J0N%nnn%nn%l5l0nJ0
10400d5J5J0K0J0Nj0j5J0K5Nk0j5N%N%nj5J0NK5Nj5j0k0NJ0J0%%%N%%NNk0k0j5j5%K5J5J5
10397A0J0J5J0J5k0k5j5k0k0k0j5k0J5J5J5J5%nJ0j5N%j0J0N%%NK0K0Nk0m5k5nnK0M0L5K0
10394C0%J5%Nk0l5k5k5nj0n%J5L5L5J5J5%J0J0NNJ5%j5%nj0j0nNj5l0k0j0nk0k0K5M5N5L0
10391H0NJ0%l0k5l0j0j5j0J0J5j5j0j5k5l5j5nj0NJ0K0M0N0M0K0k5l5j5J5Nj0k0j5j0k0nN
10388g5K0N%nk0%J0K5L5K0K0Nj5k0j0NNj0nNj5j0NNK0J0j0k0k5j0J0K0N0M5M0%j0j5j5j0j5
10386D5J5%%%N%%nj5j0nj5j0j0j0%%n%%n%%j0j5j5nJ0J0K5L0N%j5m0l5k0%J5J5L0L0K0K0L5
10383F5L5J5%j5%j0j0%j0nnJ5J5nnJ5N%j0l5l5j0K0L5L5K0j5l5l5j5nJ0K0j0n%nnj5%Nj5j0
10380a5Nn%j0%%nJ0%%J5L0J5%j0n%j5Nnj0j5NNj5j5NL0K0K0L0J5Nk0k5n%n%k5k5J5N%j0k0
10376b5%J0N%J0J0NJ0NNK0J0J0l0m5m5l0l0%L0N0L0K0Nj0nJ0J0n%%n%K5J5%k0k0%NK5Nk5n0
10373a5l5NJ5K0Nj0j0NL0L0N%k0NK0K5%J0J5K5%n5m5k5j5nnn%NNnJ5L5J0J0k0l5l5k5J0J0
10371e0%%J0J0NnJ5J5nNNnnnj0k5k0%J5NNNNJ0NJ5%N%nNj0J0n%J0NJ0J0NNJ0J0nj5k0%K0K0
10367F5L0J5j0k0k5j0j0k0j5j5j0k0%L0K0L0L5K0nk5l0nL5L0L5L5J0j5l0l0j5k0j5j5j5j5
10365@j5j0NL0J5J5Nn%%n%%%nnj0nn%j5Nj5nj0j0%j0j5%J0L5L5Nnj0nj0J0NJ0J0J0NJ0J0%
10362E5j0%nnn%nJ0J5J0J5J5J0J0J0%k0j0nj5j0j0j0%J5%NJ0%nJ5J0Nj0k5nNn%nnnn%n%nj0
10358A5J5%%%N%%%%%%%%%%J0J5J0J0j0l0k0k0k5j5l0j5J0J5J0NJ5j5nN%nj5NL0J5j5l0j5%
10355g5J0J0NJ5J5%nl0l5nK0L0L5J5k0l0l0k0nJ5NNJ5%%J0NnnNNn%NK0L0L0J5K0%k0j5j0j5
10352A0k0%J0K5K0J5nl0k0j5j5k5k0j0NJ5J5J0%NJ0K0K0Nj0j5%N%N%%nN%%%%Nnn%%nnNJ0K0
10349C0K5Nj0k0k0j0%nJ0nj5j5%J5K5K0nm5m0j5K0L5K5NN%J5J5K0Nj0k5l0j0J0J0J0J0J0N
10346E0J5%NJ5NNnnnj0j5%%j5n%nnj5j5j5J5L0J0j0k0j0K0J0%j0J0J0nN%NNj0n%J5K0Nnk0
10343D5nj0j5nj0j5j0j0N%N%J0nj0J0L5L0J0j0k0k5j5%J5nnj0J5NnnNNNN%NJ0%j0J0N%%%%
10340C0%J0nnN%k0l0n5k0%K0L0J0nnJ0J0Nj0%k0n%K5%j0nN%nnNnJ5nNJ0%nJ5J5K5L0J0nj0
10337E5j5nNJ0J0J0J0NJ5Nk0l0m0j5nJ5%N%%N%%N%%J0J0%J5J0J0J0NNNNNk0j5l0l5l5k0nK0
10334b5K0J5K0K0NnJ0n%%N%j0nj0nnj0j0nJ5K0K0J0j0k0j0k0j0nj0nj0n%j5%K5K5j0j5k0l0
10331h0j0NN%J0NNJ5%l0k0%%nk0k0nNK5J0J5J5J5J5J5N%N%N%nJ0J0nnJ0%%J0nNNJ5%%J0NJ0
10327E5k0k0k0k0j5k0j5j5j5J5L0L0K0NNK5J0%NJ0J0NNJ0%nn%J0j5%%l0k5l0k5nJ5K0nk5J0
10325c5K0K5NNNJ0NJ5J0J0%J5K0%j5j0k0j0j0k0k0%nJ0J5%m5m0k5%NJ0%K0J5%J0J0K5K5%j0
10322B5%K0J0J0nj0j0n%j5k0N%k0nnj0j0nj0K5NNK0J5NJ5J0J0J5j0l0l0j0J5J0n%n%NnnNn
10319eNnJ0J5K0%k5m0m0k0nK0K0L0K0NNNJ0%NJ5nNK5K5%j0k5j5k0%NN%nN%nJ5nj0l0k5J5M0
10315C0N0M0J0j0%k0j5j5k0k5j5%K0%k0j0%K0K5K5K0%j5j0nk0k0j0k5k5j5k0j5%N%J0J0K0
10313d5M0N5L0Nnk0k0j0J0K5K0J5nk5l0k5k0l5j5%nj0j0nn%j5NK0L5L0J0J0%Nj0j0Nnn%nj0
10310c0%K5K0J0j0J0K0Nk0n%j5N%j0k5m0k0K0L5M5L5J5nk5j5j5j5k0k0j5J0J0J0J0J5NJ5N
10307B0J5%NJ0NNJ0%%%j0N%n%nj5j5j5j5j0j5k5nJ5J5J5K0nk5l0%K0J5K0K5J5K0J5K0J0J0
10304A15j5k5l0j5NJ0J5K0j0k5%J0J0%nJ0J0n%NJ5j0k5%k0j5j0k0k0nJ5J5K0J0nk0k5n%NJ0
10302a0nj5j5J0K5K5J5J5K5K5J5j5m5l5j0%NJ5nk0l5l0l5l0nJ5L0L0J0K0NNK0n%J5J5K0Nk5
10299B5j5K0%nn%nK0J5J0%J0%j5k0k5j0j0k5k5j0J0J0J5J0J0J0K0%%nj0NJ5J0j5k0%%n%k0
10296c0k5j0L0L0L0J0nJ0J0L0K0J0j0k0m5m0k0j0NJ0nnJ0%NnNL5K5Nj0j5k0j0k0nN%%j0NN
10293b5nNN%J5nNNnJ0Nl5n5m0k5j5NK5M0L0%%nj0%J5J0J5J5%NJ0K5K5J0nk0nJ5J0nnj5k5n
10290eJ0K0K5J0Nk0j0%%j0k0Nnn%j0j0%%nk0J5Nj0j0J0J0j0j5J5L0L0Nk5l0k0%J0N%N%nJ0
10287b0J5K0nk5j0NJ5J0%NN%%J5%NK0J5K0K0j0j5k5%K5L5M0K0nl5j5k0nK5K0nl0n0n5l0K5
10284@M0M0K0%NJ0j0j0nj0j0j0nj0j0J0J5J0J5N%J0K5J5nj5l0j5j5N%n%k0k0k5j0nnJ5J5J5
10281B0J5nnL0K5J0k0l0j0l0j5nnJ5%%j5%NJ0n%%%%%%n%J0j0%Nj0J0n%%%n%Nj0%%%n%j0%n
10278e0%nJ0J5J5J5k5k0j5k0j5J0Nj0N%j5J0NNNNNNNNK5K5L5J5%j0j5%Nj5j0%K5K5K5K0J0
10275A10j0k5m5k0nk5nnJ5K0%%J5J0NNNj0j0k5j0nJ5J0j0%k5%n%nNJ0NJ0NJ0NJ0J5K0L0J0
10272A00j5j0k0j0nk5j5nk5nj5j5nJ5J5nJ0J0%J0J5nNNNNnJ5L0J5J0J0J5nj5m0l0j5nj5k5
10269d5l0k0nJ0J0NJ0K0K5J5j5j5j0j5j0%L5J5J5%j0nn%nnnK5K5K5K5j5nj0j0%k0j5nj5j0
10266d5nj5J0J5J0J0J5J0J0J0J0j0j0J0K0J0k0n%NNnJ0%j5J5J0%NNL0K5Nk5l0k5j0j0K0M0
10264H5M0K0j0nj0nk0%j0nj0nnn%Nnk0j5j5%K0L0%k5k0nK5%j5k0nNJ5K0Nj0J0J0%J0J0NNN
10261H0NK5K0%j0k5k5j5J5nl0l0%j5k5l0j0J0J5J5J0NJ0%J5K0K0%j0k0l5j5nJ0NNJ0K0J0j0
10258A0j0%N%%K0J0k0k5k5NN%K0L0L5K0J5%j5j5n%n%j0%j0%%NNNN%J0%nJ5nj5k0j5NJ5NJ5
10255F0nj0J0%%J0k0j5k5l5k0nK5K5K0K0J5K0nk0m0n0l0NK0K5NnNnnj0%j5%NL0M5L0%j5nN
10252D0%nJ0J5%j5m0l5k0%J5K5L5J5N%j0l5n5k0NJ5%%%%nj5j0NK0L5N5K5J0j0NNj0nnn%nj0
10249B5Nj5n%n%J0N0N0L5J5k0k0l5k0j0j5j5k5j0j5k0j0%nnJ5K0K5M0J5Nk0l0%%j0N%%J5n
10246A5%J0J0nk0k5k5k0j0nJ0L0L5K5Nj0j5j0nj5k0%J0K5N%%N%nNJ5L5J0nk0NJ5J5%%J0J0
10243I0%nk0k0l5l5l0j5nK5K0J0%%J5K0K0J0J5%j5nj0J0K5%%nNJ5J0n%k5nNK0nnnnnj0j0n
10240C0k0%%j5j5j5j5j0j5J5K5K5L5K0J5j0k0k0%nk0nJ5J0J0j0nJ0Nnj0J0%%%%j0nj0nj0n
10237c5j0nnJ5NNNNNJ0j0nnnnj0j0%K0J5K0J5L0J0J5K0%k5j0j0nk0j5nnN%%j0J0n%J0K5J0
10234D0J5%j5j5k5l0k0J5J5K0K5L0J5j0m0m0j0nJ0J0%j0J0J5nj0J0J0nnnnnnnNj0j5%K5K0
10231eJ0K0Nj0nj0J0J0%%%%l5l0j0K0J5J5J5J5K0%J0NNj5l5l0nK5L5K0nk5nk5k0j5k5k0NK0
10228e0J5J0k5k5k0k0J0L0M0L5J5Nj5j5J0K5N0L5J0j0%%J0j0N%nj0nj0J0nj0j5j0l0%J0%k0
10226A5l0J0L5L5L5M0J5k0k5l0j5j0j0j5j5j0j5j0j0nJ5K5NNNNNJ0%J0J5%NJ0j5l0k5j5k5
10223c0k0l0j0j5NnnJ5J0nk5k0nNJ5NNj0j5NK5L5K5K0K0K0K0NNnk5l5%NJ0J5J5K0L5J5j0k5
10220F0k0NJ0j5k0k0j0%%nk0j5j0nJ0L0K5K0Nj5k0nj0%J0K0K5nj0%K0J5%%%nk5k5k0j0J5L0
10217A0J5%j0j0NK0K5K5%nj5n%J0J5%%nNJ0n%NNj0j0NJ5K0j5l0l5l5m5k5NK0K0J0%J0N%nj0
10214a5%K0K5Nnj5j0k5l5k5%L0K5J0nNK5L0J5j5j0k0nl0nK0J5nnj5nk5nL0N0M5K0K0J5nk5
10211I5l5l0k0nj0nJ0K0J5J0nNNNNNNnn%n%nn%j0%Nj0Nj0j5N%j0k5j5J0nj0l0nJ0K0J5j0N
10208c5J0J0L0K5K5Nj5Nnj5nNJ5L0J0%J5Nj0l5l0j0J0NJ0J0nk0j5nJ0K5K5J5%%nN%nN%NK0
10205A20L0K5N%j5l5l5m0k0n%N%Nnj0nJ5K0Nnk0k0j5nL0N0M0J0Nj5nj5j5J0nk0l0l0k5nK0
10202ej0nk0k0NL0M0K5nnnj0j5j5J0J0%nj5%J5NJ0J5J0J0J0J0nj5k0%%NL0L0J5nk0k0nnj5
10199D0N%j0nNj5NNj5%%j0Nnn%nnnn%nnnnJ5J5J0J5K5NNK0K0%nk0j0j0%J5%n%%k0j5J0J0n
10196C5%j0%%j0%nj0j0j0j0j5j0j0j0%NNNj5j0NK0K0J0%%J0J5J0J0%%NN%%N%nj0nnnnj0nN
10193a5J0K0K5K5L0%%%%n%n%n%nNj0NJ0nj0J0%nJ0j0nJ0%%j0%nnnn%nNK0J0J0%nl5l0j5nn
10189ej5k5k5j0K0K0J5J5K5J5K5L0J0%Nj0NJ5j5nJ0J0j0%J0%%%%j0l5l0j5j0nj0j0K5K0K5
10187E5J5j0j0j0j0j5nNj5k0j5%%J5L5J5k5k0J5K5K5Nj0j0NNn%%%%n%J0nnJ0nj5J0L0M0%N
10184A10k0nnj0nj0j0j0nk0j5k0k0J0K5J5J5n%J5J0J5%k0l0k5nj0NJ5M0K5%k0j0j0NNNj5l5
10181b5j0j0j0j0L0M5M5K5%m0o5p0k5J0K5K0%j5nnJ0J5J0J5nn%K0L0J0j0j0j0NJ5J5j5j0j5
10178b5j0j0nnnJ5L5L5J5j0k5l0nn%j5J0n%K0J0Nj0m0l5m0k0j0J0K5J5J0NK5L0J5J0L5M0J0
10175F5%nj0j0nl0l0nJ0Nj5k0J0K5K5K5K5J0%k5k5J0L5L0J5j5l0k0j5j5%j0nJ0nk5k5%M0M0
10173C5%j0j5j5j5J5J5K0J5J0N%J0K0nj5l0k5j0k0j5nnj0%J0K5K0J0nk0k0n%K0K0NNj0%nN
10170Ej0j0NNj5j0%J5J0k0k0j5J0%j0J0NnJ5N%NNNK0K0%n%Nj0%NK0M5J0j5l5k5j5j0j5j5%
10167c5NnJ0%K0K5%j0N%j0%J5nJ0%k0l5m5j0nj0j0%J0K5M5K0J0J0K0J0%l0k5j5j5J0K0L0K5
10164D0K5K5K5nk0k0n%j5Nnk0k0%K0K0L5J5k0k5NK0NJ0J0J0k0k5J0J0%k0j5%nj0nnNj5j5N
10161A0J0nj5J5M0K5nl5k5j0%K0j5j0%k0j0K0N%NNN%N%NN%%N%J5J5K0J5j5k0k0j5%%%%J5J5
10158E5J5J5J0n%Nj0k0j0j5j0j0j0j0J5K5L0J5%%J0nl0l0l0k5k5J0K0K5J0J0NNk0k0k0k5k0
10155g0k0K5M0L0K0j0n%%j0%J0nN%%NnNJ0j0J0n%Nj0J0%j5nnnj0nnn%%%%N%%K0K0M0M0J5J5
10152A25j0k0k0nNNJ0J0j5k5k5j0nnJ0K5K0J0J0J0nl5l5m5l0j5j5j0NL5L5K5j5k0NK0J0J0
10149B0J0NJ0J0j5j0k5%J0K5K0J5J0nN%j0j0nJ5K0nm0m5j5j0j5j0nK0NNJ5%j0K0K5J0nk0K5
10147D0K5%j5j0K5K0nnnJ5J0N%l0l0nj0j0j0nJ5J0NNK5K0j5k0NK0K5NNN%%j5j0j0%j5k0NJ5
10144F0K0K0J5nk5k0nNk5j0%nj0j5%nk0nj0J5L0K5J5J5n%J0N%J5nj0n%j5nnj0nJ5K0L0J0n
10141I5k5k0nJ0J0nl0l0%J0J5Nk5J0M0L0J5nn%%J5J5j0m0m0j0%N%Nk0j5K0J5%N%%N%NNN%N
10138F0%N%nNK5%k0j5j0NNj0k5k5m0j5J0M0K5K5K5K0L5J5j0nnj5j0j0j0j0j0j0j0nl0l0N%
10135c0nk0k0n%%%N%%N%NNNJ0J5J5%Nj0nJ5L5K0K5%k0k5m5j5NL5J0nnk0k0l5j0j0K0K0nj0
10132f5j0%L5M0K5j0l0l0j5K5L0J0%k0nNJ0J0NJ0NNNNk5j5%J5K5K0K0%k0k0nnk5j0j5j0k5
10129e5l0l0%K5M5M0J0nnJ0N%K0nk5k5NNNJ5K5K5J5nj0j0l0j5J0J0L0L0J5j5k5k0j0j0J0N
10126C0nk0k0j5NK0M5M5K5NnNJ0nj0j0j0j0j0j0j5j0j0l0k5k0j0j0K0L0M5K5K0K0%%n%j0k0
10123E5j5j5j5j0j5j5J0K5J0J5j5j5j5j0k5nJ0K5L0L0M0K5%j5nj0j0nj0j0nnnnj5j5j0NJ5
10121@%j0l0j0NJ0j5l0l0nNJ5J5J5J5NNJ0NNJ0J0J0k5%J5L0L0K0j5j0j0nj0nj0j0nj5nnnj0
10118d0%j5nnj5j0j5j5K5K5K0K5K5J0L0J0j0nj5n%%n%%N%%%J0K0M0J5J5K5Nj0l5l5j0%Nj5
10115D5j0j0NJ5L5J5j0l0l5j5%NNnk5nNK0nk5j0nnj0%J0J5K0NJ5J0J5J0j0l0k0m0l5k0%J0
10112a00K0J5L0J0nj0j5%K5K5Nj0j5k0J0NJ0j0nk5j5k5nK0K5J5J0NNJ0K0K5J0J0J0J0nnnj0
10109D5j0j5j5j0NNNL0K0J0j0k5k5k5k0k5%J5J0NJ0J0J0NJ0J0J0NJ0J0J0%J0j5j0%k5n5l5
10107f0nJ0J5L5M5N0M0K5nj0j5j5j5j5j5k0j5%%J0K0K0J5Nj5k0nj5j0nnk0k0l5k5j0%L0L5
10104b0NNJ0J5J5J0nnnj0j0j5k0j0J5L0L0J0%j0j0nj0nj5%%J0J0%%J5J0nnj0%j5j0nnj0nJ0
10101b5Nn%N%NJ0NNJ0L0K5%j0k0nnNnk0nj0%%nN%nnJ0nN%NN%N%%NN%N%N%j5%j5nj0j0%j5n
10097d5%n%%nnNJ0K5K5K0N%nj5k0k5nJ5%nj5k0NJ0J5L0J5K0J5nn%Nj5nnn%nK0J0%J0%nJ5K5
10094H0J5k5m0l0n%J5K5K5NNK0%k0k5j0k0j0j5NJ5NJ5J0n%NNj5l5l5j0j0NN%NK5L5K5nk0k0
10091ek5k0%K0M0L5M5J0%%n%j0nj0j0N%j0j5j5k0J5J5K0K0K0K0K5L0nm5m0m0nnk5k0j5k0l0
10088h0j5J0J0L0L0n%%%%%K5L0J0J5j0J0L0L0K0j5m0k0j0j5j0j5%N%%%%N%j0j0nj0j0nnj0
10085d0j0j0j5nJ0Nk0k5K0K0K0K0J5K0K5J0j0k5k5j0J0J5NJ0K5nl0k5k0%nnJ0K5L0L5K0nj0
10083E0k0k5j5j5k5m5l5k0NM0L5L5J5N%NN%%%N%%%NNNJ5NnK0J5nnj0j0nl5m0%K5J0j0nNN0
10080C0J5%k5k5%NJ0J5Nj5k0j0NJ5k0l0j0J0K0NNK0K5Nk0m0nJ0K5nj0j5nNK0L5J0l5n0l5j0
10077i0NJ5L0M5M0K5nk0k0j0nj5j0nj0nk0%J0J0J0J0K5K5Nnj0J0%nj5k0j0K5K5Nj0nj5NJ0
10074B5J0K0%j5j5l0k0K0J0NJ0J0N%nNK5J5J5j0l0k0nJ0J5N%NNNNNNj0j0j0j5j0j5%k0j5j0
10071c0k5nNK5J5K0J0J5J0J5J0J5NK0J0NJ0J0j5l0k0k0k5k0l0j5%J5K5%l0l5nnk0k0k5j0K0
10068a25M0L0L0L0L0M5J5j0j0j5j5j0j0j5j5k0k0k0j5NK5NK0J0J5NK5J5J0J5J5k0j5k0k0j5
10066ek0k0j5J0NJ0N%k0NL0M0J0k0l0k0j0J0K5J5Nj5k5%Nj0J0J5K5L5J5j0nj0nk0N%j5nnj5
10063b0%NM0Nk5l0j0k5k5NNJ0NJ0NJ0N%nn%Nj0%%j5N%j0n%j0NJ5L0L0J5j0nj0j0j5k0j0k0
10060h5j0NK5L5J0K5L0Nj5nk0n%k0j0%j0nj5%K0L5L5K0j0%%j0nj5j0j0nj0j0j0n%K5L5K5K5
10057E5J0k0k5m5n0k5J0J5K0NJ0NJ5%%J5J0Nj0%%j0j0%k5J0L0L0Nnk0nnj5l5nL0L5L5Nnj0
10054C0%%n%j5N%j0J0J5NJ0J0J0K0%j0j0j0j5J0Nk0k5k5nj5j5NK5J5J0K0L0Nk0l0m5n5l0%
10052a20J5NNJ5%NJ0J5J0NJ5M0K0n%nj5j5%nj5k5%J5%J0NNJ0J0%Nnk5m0k0nl0nL0L5J5j5%
10049e0NL0L0K0%j5l0%nnN%K0K0Nk5k0j5k5n%%n%nnNJ5L0K5K0K5K0L0K0nj5j5j0j5j0j0j0
10046B5N%NN%NJ0%N%nNL5Nnj5k5%j5k0J0nk5l0j0J0J0j0N%J0j0k0l0nJ0j0k0j0j5J0J0NJ5
10043h5J5NJ0J0K0K0J5K0j5j5k5nN%J5%j5j0J5K5NNJ0J0NNJ0NNJ0k5l0l0m5n5k5K5M0M0L0
10040@J0%%N%n%%n%n%L0K5K5K0K0Nj0l0j5%%j0%j5j5%j5l5l0j5nK0L5M0K0nl5n5k0nj0j5%
10037a00J0%NNN%NNNNNNNNJ0k0j0NL0%n%%%NJ5nm5m5l0J0K5M5N0K5nk0k0nJ5K0nk0j5nK0K0
10034ENj0j5J0Nj0nNnJ0N%NN%NJ0J0J5%nm5o0m5nK0L5L0%J5K0K0J5j0j5j0J0%j5nJ0J0J0J0
10031D0J5NJ0J0N%J0NnJ5N%nk0k0j0j5j0k5nj0J0n%Nn%NnJ5J0NJ0L0J5k0l0j0N%j5j0j0j5
10028b0k0k0k5j5%K0K0N%J0%J0%NNNNNNN%NNNJ5J5K0J0Nj5k0k0k0%J0K0Nn%N%n%%%n%%%%%
10024C0%J0j0J0nj0k0k0n%J5J5K5J0j5k5k5nJ5K0L5M0L0J0Nj0k5m0l0j5j0nNJ5L0L5J5nnj5
10021G0%j0n%j5j5nJ0%k0k5%J5K0Nj5nnJ5J0Nk0%L0L0J0j0%K5K5%j0j5%%%%%Nk0l0l5k0%%
10018eJ0Nk0k0k0%%NJ0%%J0%j0%K0M5L5K5Nj5l0l0j5J0J0J0J5NJ5J5NL5L0L0L0K0Nnk0k5k5
10016A65k5l0k5k5k5k5j5%J5M0NNNJ0Nj5%nn%j5N%j0%nn%j0%%%j0j5J5K0j0l0j5J5J0J0N%
10013A0%%J5J5%j5nJ5J0nnk0j5J5J5nj5k0NK0J5J0J0k0k5l0k0nJ5J5J5J0J5J5N%J5nNNJ5n
10010G0j5j5j5j5j5j5j5j5J5K5K5J5%k0k5NJ5K0J5K0%%j5J0Nnl5l5m0k0j5NL0M0M0Nk0k0k0
10007c0k0j0N%%NK5J5J5J0J0J0J0J5J0K0%k0k5k0k5J0NK0Nj5%j5nK0K5L0J5j0j0j0j5j0j0
10004C0nj5j0%J0L0N%J5nj5l0l0j0j5k0j5J5K5L5J0%nj5k0%J0J5J5J0K0K0k0k0%J5NN%N%N
10001E0J0nj5J5K5Nnk0Nnj5J0J5Nj5k0j0l0k0%J5nj5m5l0j0NL5N0L5K5Nj0j0%Nnj0K0K0j5
9999D0l0j5k0n%J0j0j5nJ5J5NnN%%Nn%J5j0nJ0J5K0J0K5%k5k5%n%%%j0N%nNN%N%%nJ0L0M0
9995I0K0j0j0nj5nj0j0nnk0%L0N5K5j0l5n0j5j0%k0j0j0j0j5NNJ5nj5k0k0k0J5J5J5J5%%N
9993e0%N%j0J0M5L0NNnj0k0%J5J5%k0j0J5L5L0J0k0j0NJ0M0M0J0k0n0m0l0nn%j0j0nNk5nn
9990c5nj0NK5K0NNK0J5NJ0J0j0l0l5j5NJ0J5Nj5k5%%N%NK5K5NNl5k0nj0%nnJ0J0J0J0%nj5
9987a5J0J0J0J5J5%K0J5%k0k0k5k0k0%%k0m0j0K0L0L0J5%k0j0k5l0j0J0J0K0NNK0J0J0%%n
9984a0%J0K0J5J0J5nNJ0l0k5l0k5j5%j0j0nj0j0nJ5J5K0K0n%K5M0J0K0J0J5J0nk5l0j0j0k5
9981a5%nk5nj0j0J0J5M0K0NNK0Nj0%n%%n%Nn%%k5j5NK0%J0J0nj5l0l5j0NJ5J0J0K0NJ5J5%
9978C5%J0n%NJ0nj0k0k5j0%nj0NL0L5Nnj0j5j0j0j0NNnj5j0j5j5l0k0%J5j0j5j0nJ0L0K5K0
9975e5K0%k0k0k0%J5L0N0N0M5%j0n%k0nj5j5nNj5%%j0Nnn%%%nk0j5J0J5J5NJ0NJ0J5K0%k0
9972D0l5l5k0K0L0L0J5K0J5J5J5%%j5m0n0l5%J5Nj5nnJ0K5K5J0j5j0k5nNJ5K5%j0%nnK0J5
9969D0J5J5j0j5j0j0m0j0K0L5M0K5N%J0NNNj0j5j0j5NNN%NNNN%%J0nm5m5l0%J0K0K5J0N%N
9966G0Nj0nNk0%nj0nnnj5%%k0nnnj0j0n%j5Nj0k0j5NK5L0%j5j5J0K5J5J5K0J0K0J0J0J0nJ5
9963G0NJ0nJ5NNJ0%%k0l0NL0K5j5l0m5k5k5j0J0L0L5J5%j0k0%J0j0j0J0J5J0J5J5J0%nJ5n
9960A05k0j5j0j5j0k0j0k0k0NK0J5nl0k5J0L5M0Nj0j0j5nj0J0K5M0L0%%NJ5Nnl0nJ0Nn%J0
9957I5J5K0J5k0l0l5j5%j0l5k0n%%nj5J5L0L5L0L5L0j0k5l0j0nk5j0j0k5j5j5Nk5k5j0K5L5
9955d5M0M5L5K5nl0n0k5j5nnJ5M0L5J5%nn%%NJ0nj5m0l5j5nNnJ0J5K0K5J0j5k5l0j5NJ5NJ5
9952eK5M5M0K5j0k5j5k0k0j0j0j5m0k5nN%NNNNNJ0NJ0J5L0%j5j5k0j0NK5K0J0Nn%%Nj5Nn%
9949B5K5J0J0%J0J0nj5k0k5m0l5j5nJ5J0K5K5J0j0k0j5j5%%N%K0K0K5J0%k0j0j0%L0K0J0J0
9946F5K0K5%nl5l5n%J0K0%nj0nnnj0nj0k0j5k0k0k5j0K5M0L0J5nnNJ5K0N%J5N%J0%J0Nj5n
9943F5j0j0j0nnj0j0nJ5L0J0NnJ0K0J0K0J0j0k5k5j0j5l5l5j5%J5NNJ0K5K0J0K0J5K0J5k0
9940I5j0j5j5j0k0k0nnNJ0nJ0L0N0M5Nk5k0%j0j0%k0j0nj0j0j0nj0j0nj5k5%NL0K5J0NJ0N
9938C5NNJ0NN%NJ5nj5j5NK5J0k5l5l5j0%J0L5L0J0k0m5m0j5J5L0%%%%J0%%J0J5J0J5J0nj0
9935E0NL5N5L0k0m0k5j5k0k0nnj0nj5Nnj0%NnJ0N%NNk5nJ5K0%%nN%J0N%%NJ0nJ5nnJ5J0K0
9931I0%l0n%k5n0l0j0j5k5j0J0J0nnJ0J0nNK0NK0NJ0K0NnN%%Nj0Nnk0l0l5j5NNJ0%nJ0J5j5
9928g5k0j0J5J5K0K0J5K0j0j5j0j0j0j5j5nJ0K5L5Nj5%j5j0j0j0j5%NK5M5M5K5J0nk5j0j5
9926A0J5K5J0j5%%nj5l0%j5j5j5j5nnNj0k5j0nK0J0J0J0J5J0J5%K0K0J0j5j0l0J0J0NNNJ0
9923A0%J5%NJ0%%%%nNJ0j0j0J0n%K0J5%k0m5k5NK5J0k0k5j5J0J0J0J0NJ0K0%nn%j0nn%nNK5
9920C0J0J5J5J5J5J0nk5k5j0j5k0k5j0j0l5l0nnK5K0Nk0nNK5J0j0%NJ5L0K0K0%k0j5nN%%%
9917@%j5nK0K5J0nk0NJ0J0N%%Nnj5m0m5j5NJ5J0J5J5J0%K0%j0k0N%j5j0%N%nJ5Nn%J0L0M0
9914F0L0J0%j0k5m5m5l0j5%L5M0K0J5J0j0%Nj0%%j0nk0n0m0nJ5NN%J0NL0L0K5Nj0nK0K5K0
9911H5nk0k5l0NN%J0%NN%nnNJ0K0K0%k0m5k0%L0L5L5%Nj5m5m5j5K0K0K0K5%j0j5NJ0J0J0J0
9908H5n%nn%nn%j0j0j0nj0j0k0%K0K0NNj0nK5K5J5%j0j0nj0J0N%nn%n%j0NNNJ5%k5k0k5k5
9904b5nj5J0J0J5J5nk0nNK0J5%J0%NJ5J5j0k5j0J5J0nm0k0n%j0k5k5j0nj0j5nK5K5J5L5J0
9902b5nNJ0%K0K5K5L5L0K0j0l5k0j0J5j0j0k5k5j0j5j0j5J5L0L0J5j0nj0j0j5j5j5j5j0NK5
9899b5L0J0J0j0l5k5j0J5J0NN%J0NNJ0Nj0j0j0j0k0nj0j0%K0NJ0M0M0M0L5J5nk0l0k0k0%%
9896D0nj0Nj5Nj0n%nn%nnnNj0%N%N%%NN%NJ0nj0j5J5K0N%%N%NJ0nJ0J0NNnm0l0j5%%N%%%N
9893a5NJ5M0M5K0m5m0k0%K5J0%Nnn%nNJ5J5%k0k0l0j5K0J5K5K0nk0j0j0j0j0j5j0%J0L0L0
9890D0%j0k5k5k5k5j5J5J5J0K0J5J5K0J5K0%N%Nk0nJ5J5j5j5j5k0N%NNj5j0k5nK0K0J5K0j5
9887C0l5k0k5%K0NNJ5J0J0J0J0NK0NnJ5Nk5l0j5J5J5nk5k0nJ5K0K0K0J0J5%k0nK0J0%l0j0
9884E0NK5J0k0j0Nnnj0%nnn%NNK0nk5k5k5k5NN%NN%NNj0j0j0j0K0K0L5J5nnnn%K0J0J0N%n
9881E5NJ0j0l0k5j0j5k5k5j0J5J5K0J5J5Nnj5Nnnj5%K0M0L5K0j0nj5j5j0j5nNL0K5N%%%nk0
9878D5k0%J0J0J5J0j0k5l0j0J5J0J0J5J0j5%n%%J5J0J0l0l0l5j0j0J0K0J0nj0J0N%%NNNj0
9875@J5K0K0L0J5nj0j0j0j5j5l5nJ0J5J5J5nn%%m5k5%L0L5J5j5l0k5%K0K0J0nN%%J0K0nl0
9872B5k0nJ0K0J5K0K0N%N%NNJ5nk5k0j0K0j0j5nk0j5j0k0j0J0L0K5J5j5j5J5K0J0j0nJ0%%
9869F5%Nk0m0l0k5J0J0NJ0J0J0NJ0j0j5k5nj0j5nj5%L0M5M0J5k0k0J5K0J0nk5NNnJ0NNK0j0
9867F5k5k0l5k0J0K5K5J0j0j5nj0m0k0J0L5L0j0k5j0N%J0N%NN%J5J5J5J5j0k5k0j5nj5k0n
9864f0J5K5L0J5J5K0K0K0j0j5j0j5k5l0j0J0J0nk5k5k5J0J5L0NNNNj5nj0nj0J5M0L0J0j5n
9861C0Nnn%nJ0J0nl5l0j0J5NnJ0N%J0NNNl0l0j0J0J5J0NK0L5K0n%k0k0j5k0j0nj0nk0%nj0
9858h5nj0Nj0j0NnnNJ0J0J0NJ0K0%nNNnNnnJ0%J0J0NnJ5NNNNK5j0k0k5l5j5J0K5J5J5J5J5
9855B5J5J5K0K5%k0k5j5K5L5j0l0j5k0k0k0j5k0K0J5%k0j0K0K0j0j0k0NL0n%j0NK5L5K5L0
9852I5J0k0l5l5j5Nk0%J5L0K5J5J0J0nl0l0j0J5J0nj0%j0j5J0Nj5j0J0%nk0k0J5J0K5NNK5
9850D0J5J5K0J5n%%n%%n%j5j5k0j0j5j5nk0j0J5L0L0K5J0NK5J0j0N%%NNnk5l5m0k0J0K5J5
9847D5K5K5K0nj5J5J0NJ5l0k5l0k5NNNNj5j0j5j0J0K5J0K0L0J0k0m5l5n%J0J5%j0l5j5J0J0
9844a5k0j0nJ5L0K5J5%k0%j0%nj5%j0nK0L5L5K0%nj5N%nj0NK5J5j5j5k0j5%K0L5J0l0l0nN
9841C5j0J0J0K0k0j0l0NJ0K5L5%k0j0nj5l5k0nNK0J0K5Nj5k0j5k0%K0L0J5j5n%J5J0NNNnj5
9838C0k5j0%K0Nj0l0nJ5L0L0J5%nj0nNj5%nnN%nk5j5J5J0%%nk5%%N%l0nK5M0K0n%J0nk5k5
9835a5nj5j5l0%J0J5K5J0nk5k5n%J0NJ0NN%J5Nj0Nn%nn%j0l0k5j0%J5K5%%J5J0%n%%K0L5L5
9832C0K5j5nnj0j0%n%nn%nnnj5k5NK0J5J5L0K0K0K0J5Nk5j0j0k0j5k0k0j5j5l0nn%%%%nN%
9829h5%J5NNJ5%J5J0%J5NJ0NJ0J0NNJ0NJ0J0NK0nj5k0%K5j0j0nj0j5l5k5k5nK0NNJ5J0J5J5
9826C5J0J5J0J5j0j0%j5nj0nj0J0J0%K0NJ0J0J0K0J5L0J0j0j0k5%j0j0j0j0%k0nnj0J5%k5
9823C5k5j0J5J5k0j0%L0J0j5j0J0L5J5nnNJ5NJ0Nj0l5l0k0j0j5j5l0k0%J5J0L0K0J5Nj0n%
9820@n%nn%L0J5J0J5J0J5J0%l0k0j0nk5k5n%%nJ0%%%%nl0k5j5nnNM5O5N0K5%k0nj5j5j0j0
9817Ej0j0%j5j0nNJ0NNNJ0N%K5%k0k0%J5%k0l0k0NNL5L5K0j0j0J0n%nnn%NNNk0k5nJ0J5N%
9814ej0j5%NN%k5J0M0J0J5N%K0J5L5Nk0k0l0l0%K5K5Nj0J5L5J5nk5n0l0j0NJ0%j0k0j5J0J5
9811eK0Nk0j5J0M0L5J5k0l0l0k5m0m0k0%J5J5%j0Nj0j0%J5L5L0K0N%J0nNN%NNN%J0nj5l0m0
9808f0m5nJ5L5L5L5L0J5%%nN%nNj0J5%%J5%J0J0%k0l0k5k0k0%K0K5J0NNJ0J0J0J0J0j0nNk0
9805F5l5j5J0N%%N%k0l5m0j5J5J0K0J0J5j0j5m0j5J0K5K5K0K0K0K0J0k0l5l5j5NK0K5K0K5
9802E5j5j0NNnK0L0K5J0k0j5j5k0j5j0j0j0nj0j0nj0J5L0L0J5j0j5J0K5M0K0J5k0j0j5j0j5
9800G0%K0NJ0J0NJ0J0%k0j0j0j0j0k0nJ5%NJ5J0J0NN%k0k0nN%j5l5%J5J0NJ0J0k5k5k0j5l0
9797c5j0J0J0K0%J5K0K5N%k5k5nN%N%j0j0j5j5%%k0J0L0L0Nj0%N%%n%j0N%%%n%%j5J0J5K0
9794C0nk0%J0J5nj5l5l0k0K5L0K5K5J5nk5k0k0nK0K0J0k0j5J0K5K5J5j5j0j0j5j0%N%%N%j5
9791eJ5K5L0%m0m5k0j5Nnj0j5%K5L5M0K5%nJ0nNK0J0J0J0j5%nj5%j0j0l0k0nJ0J5J5%nj0j0
9788EJ5K5L5J0nj0j5J0J5J5J0j0k0nnj0n%NNNJ0K0n%K0%n%%n%n%j5l0k5k0NJ0nJ5L5M0%l0
9785H0m5m5m0k0j0J0N%NNNN%%K0K0K5K5%nj5N%k0Nj0n%n%K0M0M0M5Nk5l0k0J0Nnj0J0J0%N
9782I5%Nk0k0k5m0l0j5J5J0J0J0J0J0%%%%%NN%j0NJ0J0%j5m0m0k0NJ0J0NK0K0NJ0N%J0nj5
9779Ek0%n%NK5K5K0%j5j0nj5%J0K5L0J0N%j0k0l0k0%J5NNJ5%j5k5l0j0%K0L5K0K5J5nk0%j0
9776E0j5k5l0j5j5%j0nnn%nk0J5J0K0K0J5J5J0K0J0nk0l0n0l5nL0L0J5J5L0K5J5k5j5NJ0N
9773C0J0J0%K0J0Nj5l0j5NJ5K0%k5m0n0k0nK0K0J5K0J0J5J0J0k0k5J0NJ5j0j0J0%%J0nnJ0
9770C0%%%%Nn%%%%%%Nnj5nNNJ5J0j5k0%NJ0nnJ0J0nk5nJ5J5%%n%%j5nK0L5J5j5l5k0k0l5m0
9767i0k5nNK5NNJ0J0J0NJ5J0%NJ0nNNNNJ0J0J0J5NJ0J5J0nnj0nj0nnnk0k0k0j5NK0J5J0J5
9764C5%J5nj0l5l0j5j0nj0nK0L5L0K0k0j5j0L5L0M5K5nj5j0k0l5k0%K5K0J5%nj0k0j0j0j5
9761En%NnNL0J0J5nk0j0j0j5nj0j0k5j0NK0M0K5K0K0J5Nk0l0j0k0nNK0L0%j5m0l5j5NJ5M0
9758A5L5K0j5k0NK0K5J5K0K0J5%j5l0k5k5j5nJ5J0J5J0J0J0NJ0K5%j0k5k0k5nK0J0J5Nnj5
9756I5j5J0K5L0J0J5%k0l0l5k5j5j0j5j5%J0J5nj5j0K5J5K0K0K0K0nj5j5nj0j5NNNnl0l0l5
9753c0nL0L5L0Nnj5%%J5J5J5%k5k5nNJ0nj0l0l5l5k0%J0K5M5M0L0K5%%N%%%k5l0j0J0K0J5
9750G5NNJ0Nj0j5j5j0k0nj5j5NN%N%NNNj0J0%%%N%%J0J0J0Nj0k5l0j0nK5L5M5K0%j0l0j5%
9747E5NJ0%K0J5Nj5l0k5m0l0NJ0K0J0J0j5l0l0nNK0K0L5K0Nj0k5nNJ5%nj0j5j5J0K0K5K0K0
9744H0K0j0nj5j0%n%nk0k0j5k0j0j0nnnK5NNN%N%j5j5NK0L5K0nn%j5j5k5l0k0nJ5L5M0K0n
9741B0j5j0NK5J5%j0%%J0M5L5%k5n0m0j5%J0j5k0NJ5K5K5K5%j5k0k0J0J5J5K0J5%k0j5NK0
9738G0Nnj0J0K0K0j0j0k0nnJ5nNnk5j0nnJ0%j0j0nJ0j5j5J0j0%Nj5j0k5nK0K5%k5k0nnnnJ0
9735g0J0J0J5K0K5J5K5J0l0j5%nk0k5%N%N%J5J5J5J5J5J0K0J0j0j5j5j0j5j5nk0j0nj5j0K5
9732c0K0K0K0L0K5J0nk5k0j0nj5j0nJ0%nk0J0Nn%N%%N%K0K0K0j0nNK0K5Nj5j0l0k5k0j5J5
9730EJ0J5K0NJ5J5K0J5j0J0J0j0j0j5nk5k5j5k5k0NJ5J5N%J0J0%NNNNnk5j5j0j5j5j5j5NN
9727d5J0%NNK0%j5NK0K0L0J0Nj5nj0nnj0J0k0j0k0%J5K0J5K0%j5j0%K0K0%NNN%j5nn%j5j0
9724C0%nj0nnnnj5N%K0J0J0K0%J5J5n%n%NJ0%j5k0j0NL0%n%%j0nnJ5L0N%l0l5j5j5l5j0K0
9720b5N%NK0NNJ5n%k0k5k5nJ5K5K5J5J0n%%K0%%%%N%%%Nn%%j5j0m0m5k5NK0K0%j0Nj0J0K5
9717a0K0J0J0K5L5%NN%Nnk0l0NJ0K0%k5k0k0k0k0j5%k0nK5Nj5j5nJ0NnNNnNJ0%%%j5k5l0j5
9714a20J0J0J5J0L0L5N0K0nl0k0j5J0NJ0J0j0j0nn%J5nJ0J0NJ0%nnnnnnNnl0j5NJ5J0J0nl0
9711c0l5k0NL5M5L0%k5j5J5L5J5j0l5k5j5j5J5J0j0k0%L0N0K0NJ0J5K0J0NJ5K5nl5n0k0%n
9708D0k0m0l5k0NJ0NJ0J0NJ0NJ0nj0nj0NK0J5N%n%nj0NNj0nNJ0j0k5j5%K0NJ0NJ5J0M0L5J0
9705A00%nnnk0n%k0l0j5J0%j0j0J0L5NNNNnj0Nj5j0%nj0NJ0NNNNj0J5K0K0nj5l5k0%Nnj5k5
9702c5%L0J5K0K5%j5Nj0n%nj0j5j5j5j5k5nj5k0NNnJ0NJ5J5j5k5J0J5K0J0J5%nj0J0J0K0J5
9699A0J0Nj0j0k5k5j0J0J0%K0nk0m5l0%%NK5L5L5L0J5nNNnnj0nj0k0k5%J5K5M5N0K5j0j5j0
9696H0k0j5J0Nj5j0J0nn%%N%nN%%nj0j5nNNj0k5j5%NNnn%n%K0J5NJ0J0J0J0nnnj0j0%nj0K0
9693A0K0J5K0J5%k0l5k0k0%%%NN%J5N%K0%k0l0j5k5%K5M0L0NnNNnk0j0%%j5j5nJ5%N%NJ0n
9690A0J0n%NK0j0j0K0Nj0nN%%%%%nj0NK0%j0j0%J5J0J0nj5nj0k5l0l5k5J5L5K5K0nnnnj5%
9687c0nj0n%n%n%k0J0K5K0L0K0NK0K0L0J5nk0k5nnj0nn%nj0Nj5j0%J5Nnk5k5j0NK5n%%n%%
9683b5J0nj0J0Nn%NnNNNJ0Nk0nK0J0K0%k0j0k5%J0nJ5NJ0J0%J5J0N%nnnj0k5k5j0NK5K5J0
9680C5j0k0k0j0L0L5J5%k0k0j0NJ5K0K5J0nk0k0nnk5k0nJ0J5K5NJ0nk5m5m0l0nJ0M0M0L0K0
9678C0N%nJ0K0K0j0k5l0k0nNN%NNNNnJ5J5n%J5%NJ0%j0nnj5%j5j5%NJ0J0NNJ0J5%k0nnk5k0
9674a0nj5j0J5L0M0J0%j0j0nN%%%nk5j5j0n%%nk5k0NK5K0%J0J5K0NNJ5K0J0j5l0nN%%k5J0
9671A5%j5%nj0%NK0K5Nn%n%n%k0j5nK5M0L0j0j5nJ0J0%j0j0NL0M5K0%j5Nk0%nnnnnnnnnnn
9668F5k0j5nNJ5%k0j5j0Nn%J0L0K5J5%k0k0%%NJ0%k0k0J0K5J5j0l0j5J0K0L0K5K0j5l5l0N
9665D0K5K5Nnj0k0l0l0l0j5%nk0j5%j5j0j0j0J0K0J0K0J5J0K0J0J0J0NJ0J0N%J0K5K0Nj0n
9662H0J0J0K0%k0k0k5l5l5j5J5J5Nnk0%NJ0%J0K5J5J5%J0K0K0J0nk0k5j0nNj5k0J0K5NJ5%
9659H0%J0NNJ5%%J0J0nnj0l0m5k5j5k0k0j0%J5j5k5k0NK0K5J5%nj0J5J5K0J0J0NJ0NJ5NJ0
9657G5Nj5n%n%j5%J5j0%J5%N%Nnk5j0j5j5j5j0j5NN%NK0J5J0k0k5j0N%%j5j0nNK5L0M5L5j0
9653G0k0k0n%Nj0NK0J0J0nl0l0j0J5J0J5J0J5J5K5Nj5j5j5k0j5k0j5j5J5J5J5J5J0NJ5%k0
9651D0k0k0k5j5j5NL5L0J0k0j0NK5K0J0J5J5K5NnJ0%%j5j5j0j5l5k5j5J5K0K0NN%j5j5k5j5
9648a5j0j5j5N%%NK5L5K0Nl0l0J0K5K5J5NK5K0j0l5n0k5nj0k0NM0L5J0l0j5%Nnj5j5%J0L0
9645EM0J0j5j5j5j5j0J0K0M0L5K5K5L0J5k0m0l0nNn%%nj0J0NJ5NJ5J5k0k5l0l5nNJ5M0M0K0
9642A45Nj0j5k5nJ0J0Nj0k5k0NK0Nnj0j5j5j0%NJ0NJ0J0%j5j0%NK0L5K0J0nl5k5k0%J0J0j5
9640F5k5k5l5l0j5J5NnnK0L0K0J0j0k0l5l5NL5J5j0nJ0J0J0NJ0nj0j0nnnj0%J5L5L5J5nl0
9637B5j5j5NK5J0J5j0l0k5j5k0k5k0k0J0J5NJ0J5J0K5Nj0nJ5L0M0J0nj0J5J0J0J0NJ0J5%k5
9634I5l5l5k5k5k0J0J5J5nj5l5j5nL5J5%nnn%%%Nj0%K0L5K0J5J0n%NNnJ0n%Nk0l0l0j5%J0
9631b5K0%j0%j0%NJ5J5N%J0%Nj5%nK0K0K0nk0j0%nj5k5k5l0%K5K5J5j5nJ5K0K0%nl0m0k0J0
9628e0%J5K0K5NNj0j0k5l0j5NK0L0K5K5NJ0J0J0%j0j0k5k0j5nJ0J0K5L5K5%%k0j0j5j5NJ5
9625E0K0Nj5NK5K0L0NJ0J5nk5k5nJ0nnJ0NnN%j0k0k5j0L0Nl0l5m5j0L0K5K5Nj5j5k0nN%nn
9622@nj0n%n%k5k5%K0K0J5nk0%%J5J0NNj5K0J5K0%k0j5k0nNj0j5k5%J0J0NK0K5J0nJ0K5K5
9619F0j5m0j0%J0NNJ0J5%j0K5J0%j0j5j0j5nJ5J0nk5k5k0k5k0%J0L0L0L0J0j0k0k0k0NK0N
9617a5j5NK5K0Nk0j0j0j0nJ5K5K0J5Nj5j0nJ0NJ0J0NJ0J0NK0Nk0k0k5j0J5J5%%K0J5j0k5k0
9614D5j5k5nNNK5N0K5nl5l0l0j0J5K0L5J0j0j0k0nNNK0nj5l5k0k0%L0K5J0nJ0J0j0j0j0J5
9611C5K0%nJ0nk0k0k0k0k0%L0K5K5L0J5Nnk0j0j0k5m0l5k5%%nJ0K0J5L0J0%k0k5NL0L5J5K0
9608E5J5%nk5k5j5k0k0j0Nnn%nL0M0L0J5J0NNNnJ0J0NnnK0J5Nj5k5k5k0k5j5%J0J0j0k0nK5
9605A5K0j0k0nJ0j0nN%n%%%nn%J5nNNj5j0J5J0K0J5j0nj0%K0Nnk5l0n%NK0K0J5K0j0j0j0j0
9602A5j5%%%J0n%J0%NJ5L0K5J5nj5nj5k0k5k0k5%K0K0nn%%%j0NJ0j0j5%L0L0K5J0N%nj0nn
9599F0nj0nnnj0K0K0K5Nj5m5m0m0j0N%N%NK0K0L0J0j0j5j0j5%K0NNJ0NnJ0M5K0%l5j0%J5L0
9596A00J0%l0k5j0K0L5L5J5k0k5j0%%j5j5n%j5Nk0j5j0J0J0J0j0l0nJ0J0j0k5J5L5J5NJ0K5
9593H0nk5j0k0k0nj0j5l0j5NK0L0K0L0Nk0m0n5l5%L5L0J0nNJ5NNL0K5%j5j5j0J0n%j0k0J0
9591a5K0L5L5K5K0nnj5nj0l5m5k5NL0J5j5j5j5j5j5j5j5j0j5N%nj0J0M0O0L5Nnj0j0nJ5L0
9588E0K0J0k0k0nNJ0n%%%%j0NNnnNj0Nn%%%%J5J0J0K0%NJ5K0J5L0J0j0j5j0j5j0j0j0j0k0
9585G0k0j5NK0J5nk5l5l0j5k0k0j0%K5N5K5j5n0m0k5k0J0J5L0K5K0L0J5%j0j0NJ5J5%%nk5
9582@j0j5N%J5NK0%j0l0k0j5%J5NJ0J5%NJ5%J0NNNJ0NNnnnnnnnnNK0K0%j0k5k0j5j0J5nNj0
9579a5J0NnNnN%nL0M5M0j0m5n0l0NL0L0J0nj5%j5nnk0%nn%nj5NNj0%K0J0J0%J5K5nnj5j5j0
9576a5J0%j5l0k0NNJ0n%n%NNNNJ5%%K0J0J5K5L5J5nk0k5j5j0N%N%j5j5j5j0k0%J0L0K0J5%
9573C0j0j5%L0K0j5l5m5k0J5K0Nl0k0nJ5%%J0J5K0J0nk0J0L5N0L5J5J0Nnj0k0k5k0j5k0j5
9570@J5K5nk0j0NK0Nk0j5j0%%nj0k0j0%K0L0J5J5Nnj0NJ0j0j0N%nnj5j0j0j0j0nj5nK5J5N
9567c0%J5NJ5J0K5J0nj0%J5L0K0nk5k0k5j5%J5J0%%J0%j0NK0K5Nj5k0%N%%nl0k0j5k5j5j5
9564f5k5%J0%NJ0nnJ5L0J0K5K0%k0j0j0%NnJ0K0K0nk0%nNK0J0NnnnN%%%n%%%%%%k0l0%L0L5
9561D5J5J0nNnk5j5k0j0%J5%j0j0%J0J0J0J0J0J0NJ0J5j0k0m0m0k0j0J5J5%NJ5J5N%K0L0L5
9558I5J5%j0j0j0j0%%j0k0m0k0nJ5K0Nk5k5j0J0n%%K5K5Nj5J5K5K0K0NNj5l5l0j5j5k5nL0
9555b0L5L0J0N%j0NJ0J0%N%%j0j0j5nk5k0j0J0K5J0J0K5L5Nk0m5m0%J0%j0j0j5j0%j0n%K0
9552c0J5L0L5L5J0Nj0k0j5j5k5k0j0Nnk5k0nJ0NNJ0NJ0NJ0NJ0NJ0J0NJ0J0NNNJ0%%J0N%j0
9549I0j0j5j0j5j0k5nJ5J5j5j0J0J0%j0J0N%N%J0J0nj0%j5%L0K0K5K5nj0%j5j5j5%%j5j5J0
9546D5J5n%nnj0j0%k0%j0k0%NJ0J0NNJ0J0J0j0J0J0nj0J5J5j0l0k5j5J0J0J5J5J5j5j0%k0
9543Ej0j0j0j0%%%%%%%%k0k5k0k0J0J5J0J5K0K0K5J0%k0j5%j0K0K0n%J5NJ0NJ0nk5l0%NJ0
9540eK5K0K5K0nk5m0l5l0N%Nj5j5N%J0NK5K5NNNM0L5M0J0nj5%%j0k5k5nJ0%j0j5j5NK0M0L5
9537A25L0%k5k5l5m5n0l0NK0%J5n%n%n%n%%%%%Nn%%N%%%Nnj5J5L5K0%j5j0J5L0J0%%j0Nj0
9534D0NJ0j0k0k0%K5M0K5J5K0Nnk0k5j5j0nj5k5j5k5k0J5J0J5NNNJ0%NNnJ5J5J5L0J0l0m0
9531D0n0k0K5K5K0L0%j0j0n%j5j5%j0nj5n%nj0NJ5Nj5j5n%nnJ0Nj0nj5J5L0L5J5j0k5l5j0
9528e5nK5J5J0n%J0%%NnJ0n%NnN%%%nnNJ0J5%k5k5l0%%K0K0K0K0Nnk5k5l0j5%K5K0K0J0k0
9525a5k0%%NJ0K5L5L5L5J5Nj0j0j5j0j5j0j5nj5nJ5K0j0l0l0j0%J0K5J5J5J5%J0N%k0j0nJ0
9522D5J0J0J0nn%j0k5l0nK0K0K0K0K0NJ0k0m0m5j5NNN%%NNNnJ5n%%%j0j0NNNNj5l0m0j5J5
9519f0NK0J5J5J5K0K0J0k0m0k5%K5L0L5J0j5k0%NK0K0J5j0l0%J0J5nj0J0J0nj0j5j0j5j0j5
9517A0l0m0l5j5N%K0%L0M0M5K0J5%%%J5J5%j5%J0K5NNk5m5l5l5nJ5J0Nj0n%J5J5J5K0K0J0
9514I0J5j5k5nK0L0Nk0k0nnk0j5nj5j5j0j5k0J5M0K5%J0J5J0j0j5j0NNn%j0%nj5N%j0%nj0
9511a5%%j0j0N%J0NNNNJ0%nJ5N%j0J5J0nJ5K0K0J0j0l0k5j0J0K5K0J0N%N%j0nnj0j0nj0n%
9508D0J5J0NJ5%J0NNj5Nj0l0j0%J5N%%Nnk0j5nnnn%NM0K5J5j5k0j5j5l0j0J5J0%%J5nk0j0
9505eK0J5N%%N%N%N%N%%%%N%j5%j0n%j5j5Nj0%%j0k0k0J0J0J5N%J5K0n%J5M0K5j0k5nK5NJ0
9501I5nk0j5j0j0j5j5nJ0K5L5J0j0j5k0nnJ0K5M0K5J0k5m5j5k0k0j5%Nj0J0L5K5j5l0%J5J5
9499D5%j0J0n%%%j0N%k5nj0j0n%j5k0%K5K0J0%NNJ0J5J0J0L0L0K5L0Nj5n%l0l5m5k0K0J0j5
9496D0j0nJ0N%%%J0n%%%Nj0nnj0j0nnj0nnj5Nnj0Nj0j0J0L0L5NJ0k0l5j0j5NK5K0NK0J0j5
9492B0j0j5j0nJ0N%J0NNJ5NNJ0J0%k0nnnj0j5NJ0J5%K0M0K0%%k0%j0j5j0j5j0j5j5n%k0k5
9489e0k5nJ5nnj0NK5L0L0L0Nj5j5Nnj0j5NJ0NJ0J0NJ0J0J0NK0NJ0Nk0o0o0m0NM0L5N%NJ0%
9486B5NNNJ5nJ0Nn%j5J0J0J5%l5k0Nnk0j0J0L0L0K5K0%j5j5NK5K0%%j0NnnJ0j0k0l5l0k0N
9483A5%J0Nnj0nnj0%%j5j5%nk0k0%M5M0K0%k0k0%%j5J5J5J0K0J5J5J0K0NJ0j0k0l5k5%k0j0
9481a5%j5j5J0K0K5L5J5J0j0%%l0l5NL0M0K0k5k0%J5J0J0%nj5NnnNj0k0k0l0j5J0J0J0J0%
9478E%%Nj0NNn%%Nj0J0nj0J0J0J5K5Nk0j5j5k0J0L0J5J5%l0j0j0j0K0J5nK5K5Nk0k0n%k0N
9475B5L0L0NJ0J5J0J0j5l0l0k0J5J5%l0k0nJ5J5%%j0J0%nJ5j0%%%%n%%%J5J0J5J0nl5k0j5
9472A5%J5NNNJ0J0N%j0nK0K5J0nk0k0k0j0Nj0k0k5nn%%nj0NNnNK0K0Nj0k5l0%J5L0L0J5j0
9469C0nj5n%j5j5Nj0nj0nnnj0nJ5L5K0K5J5J0%l5j0k0K0J0K0J0K5Nnk5j0j5%K0J0J5%J5K0
9466I5%n%k0j5l0l0NN%j5nj0Nj5j5NJ5J5nk0j5j5J0K5L0L5%%%K0K5K5%j5nj0nnnnk0j5%K5
9463D0K5%l5%J5M5K0j5j0j5j5j5j5j5l0l0k0K0N0M5J5j0l0k5k0k0j0Nk0m0l5k5N%N%M0O0M5
9460a5J5nnJ5L0Nk0nn%nnnL0M0M0%m5m0k0nJ5K0k0j0nJ0%%K0J0j5j5k5NJ0N%%n%%%%%j5j0
9457c0k5nL0M5K5j0l5k0%NnnK5L0K0J5j5j0j0j0j0j0j0J0J0nk0j0j5j5NJ0J0J0J0L5M0N%%
9454F5j0%J5K0k0j0k5%K0K0%N%%j0nnnnnnn%%n%%%%n%%%n%n%%J0nnJ5%%N%nJ0N%%J0j0J0N
9450F0n%%n%J0j5nj0j5j0N%NJ0K0M0M0K0%%Nj0l5l5l5l5l0j5NJ5NNJ0NK5K5j0nj0j5nj0n0
9447e5j5n%J5%%J5J0NNK0J5M0L5K0%m0l0j0j5%Nj0%%j5NJ0%%NN%J0%j5l0k5j5NJ5J0J0K0J5
9444A5J0K0K0k0k5k5nJ0N%nNN%NNJ0Nj0j5nj0NK5K0J0Nnk5l5j5nnj5j0J0K5L5K0j0k0l0%K0
9441eJ5%j0k0j0k0j0NK5L0L0J0j0j5nK0J0%J0Nj0J5M0K0%l5j5%j5nj0j5j5j0j0J5%%%NJ0n
9439A5%J0L0M0J5j0l0k5n%n%M5M5K5%j0k0k0j5j5k5k0j5%J5J5%J0J5%K0nk0nj5j0nj5j0nj5
9436b0k5%K0K0K5J5J5NK5N%K0J5Nj0k5j0k0j0k0k0j0J5L5K0K5L0K0k0l5m5j0J0%j0k0k0j0
9433a5K0J5J5K0J0K5K0J0j5nnk0j0j0j0j0nK0J5%j0j0%j5k5k5l5k0%J5M0M0Nj5nn%nj5NJ0
9430ej0nNJ0j0%%%n%%n%j0NJ5J5K0J0j5k0l0j0L0K5Nnj0NJ0j0%J5J5nj0j0%L5K5J5j0j0nj0
9427E0K0K5nk0j0j0j5n%k0j0j0K0K0%%N%%NNNnJ5J0nk0k0NJ5K0%nk5m5k0J0K5L0J0%L5M0N
9424A25k5k0l0k5m0k0J5J5J0K0j0k5k5j0nnj0nJ0J0J5J0NL0K5NNNJ0%k5k5j0J0J5K0J5K0J5
9422I5J0K0J0NK5K0%nl0k5j0k5j5k0k0j0J0Nj0%%%%%J5Nk0k0%J0J5nk0k0nj0j0j0j0J0K5K5
9419EJ0j0k0nk0NNN%J5nnJ5N%N%NNnJ5%NnJ0K0J5j0nj0j0k5k0j5%K0M0L0J5Nj5l0m5n0k5j0
9416i0nk0NK0K5K0K5M0L0J5%nj0j0nnJ0%%N%J5nm0m0l0%K5N%j0j5N%nnnnnJ0J0K0NNK0J0J0
9412B0J0J0J5J0J0J0J0J0NNj0j0k5j0%J5L5K0K5%%j0k0%nj0j5k5l5k0%n%%%K5K0J0Nnl5k5
9410Ek5nNNJ0J0%N%%N%J0nNj5j0nJ0nk5nL5M5L5nk0%N%nj0j0nnnj5%%n%%%%%%NJ0J0Nn%l5
9406em5k0%K0J5Nnj0J0J0%NJ0K0%J0J0j5j5J0K0Nj0nnnnl0n0k5j0K5M0K5J5%k0j5NJ5L0NN
9403B0J0N%K0J5Nl0j5%J0K5j0k5j5%K5K0%%l5l0n%J0nJ0NNK0%k5j5%J5Nj5j5%J5J0J5J5J5
9400E5J0J5J5k0k0j5k0NK5J5J0%n%%%%n%%%N%%%%%nnnj0k0l0J0NNnNn%N%%nl5l0j0NJ5J0J0
9397b5%%J0n%NnNNNNNJ0NNNnNNnm5k0J0K5L0J5%j5j0k5k0k0J5J0J5J5J5J5J5J5l5l0k0J5J5
9394A5NNJ5K0%j5k5j0Nj0NJ0K5K5J5j0j5j5j0%K0J0Nj5k0j5k0l5j0M0K5J5nNN%J0J0%NNJ0
9391H0Nn%%%%%%%nNJ0j0NNJ0nm5m0nj0%NJ0%%J5J0NNJ0NJ0%%J5nj0J5Nnk0m0l0k5%N%NNJ0
9387eJ0J0NJ0K0nnnk0%j0nk0%Nn%%nJ0n%%%%%%%%%nnj0nnj0j5%J5j0NJ0N%NJ0K0K5K5K5%j5
9384D5j0n%K0NJ0J5NNJ0Nj5Nj5k0k0k5j5NK5J5J0Nj5k5l0j5k0j0k0J5J5K5NJ0NnJ5J5K0L0
9381G5J5j0j5j0j5nj5k5NNNNJ5NNK0%n%j5NJ0k0nN%NNNnn%K0J5J5nk0j0j0j5j0nnk0k0k0%
9378e0K5N0O0L0Nk0nj0nj0J0Nj0l0l5k5K0J5J5nNL5L0L0J0j5j0j5%k0j5j0j5j0NK0J0J0J0
9375H5J0K0Nk0k0k0j5j5NK5K0J5%j0n%%j0l5m0j0%%N%N%J5J5J5K0%%n%j0j5j5j0N%N%Nj5%
9372Ennj0%nJ5J5J5J5J5J0K5Nnj0Nk0nnj0nj0J0J0j0j5m0l5k0j5%Nj0j5Nn%K0N0M0K5J5K0
9369F5K5J0nl5l0j0J0J0NK0NnN%J5nj5l0l5k5%K0J5L5N0M0J0nj5nj5Nnj0nk0k0nk0j5j0j5
9366a5J0J0J0J0%K0J5%%nnnj0N%j0k5k5j0J0J5J0J0K0K5j0j5j5NJ5K0NNJ5J5%k0k5k0k5j0
9363@NNJ5K0J5%k0j5j0j0k0j0k0j5j5NJ0NNNJ0NNj5j0k0nJ0L0J5K0J5J0Nnk0j0J0L0L0%%%
9360F5%%l5l5k5NJ5J5J0K0J5J0J0%j5m0l5nN%nJ0K5J5J0J0J5NNnk0k5l0j0%nJ0M5L5K0%n%
9357H0%J0L5L0K0K0K0J5k0k0l0m0j5nJ0%Nnj5nj0k0l0l0k0%nNn%j0k0k5k5nK0K0L0L5L5K5
9355E5J5K0Nk5l0j5NnJ5K5K5J0K0Nj5l5l0j5j5j0Nj0k0m0j0J5L0K5J0J5J0NK5K5Nj5n0n0j0
9352c0J5K0K5K0K0%j0nnj5N%j0nnnnj0%j0nj0nnj0n%n%nnNj0J5J0J5J5J5J0J5J0J0j0nN%%
9349C5k0J5J0J5%l0k5nNK0K5K5Nj5nNNj0j0j0k0nL0M5J5nl0k5m0k0%%Nnnnnj0nn%nj5J5L0
9346c0L0M0K0J5j0j0%Nj5l0j5k5k5k0k0k0k0%K5M5M0J5k0l0l0%L0L0%nk5l5nN0M0%j5l0j0
9343f0%J5%NJ5nNK0J5NnnNj0l0k0l0k0K5L5L5K0%n%n%nj5NJ5K0j5j5%NJ5nk5j0J0J0nnnj0
9340c0Nj0j0%%nj0NNJ5J0J0j0nJ5L0Nj5n%J0K0J5J5NK5N0L5Nj0nnk0k0k5k0k0k0j5k5k0nJ0
9337b0K5Nn%%NnnNL0Nj0j5%NN%K0K0%j5l5j0K0L5K5%nk5j5%nnj5n%j0k0j0J0J5%nJ0nj0K0
9334EL0L0K0J0J5J5%l0k0j0%nNj0nk0l0m5l0%K5K0J5NJ0J0nnnnJ0j0nNNj0Nn%nNnj5j5nK5
9331c0L5L0M0L5K0%%n%j5k5m0k0j5%J5J0nj0j0%%j0NJ0j0%%n%Nnnj5j0nj0j0j5nK5L5L0K5
9328D0nm0l0j5k0nl0nN%%Nn%nNK0L5N0J0%%n%%nj0N%%%%%%n%J0NJ0J0J5K0J0%k5n%J5J0nj5
9324D5j0k0j0k5nK5M5M5L0%%%%j0k0k5j0nj0nnnj0nj0J0J0J0NJ0J5NJ5nnJ5J5L0K0%k0k0k5
9321H5k0nNk0l0k5j5J5K5J0%%J0J0J5%k0j5%J5K5nj5l5l5j5J0L5L5J5j0j0k0%nJ5%Nnk0j0
9318ej5NJ0j0J5%j5nn%nj5%K5L0L5K0%j0%j0k5l5l0l0nJ0K5M0M0K0j5l0j5%J5L0N%nJ5K5K0
9316A00%j0l5j5%K0k0j0nk0k0k0k5k0NK5M5M0J0j5nNj0N%j0%j0%nj5%nj0NNnNNn%NJ0L0%k5
9312@l5j5l0k5NJ0J0%%J5J0NJ0J0J0J5K0L5J0k0nnj0j0nj5k5NM5O0L5J0j0j5j5j0j5j0j0j0
9310B5j0J5L0L5NnnNL0L0j0l5k0k0nl0l5m0k0NL0K5L0L0K5J5%j5n0k0%L0K0J0K0K0j0j0nj0
9307H0j0nk0nK0%j0k5l0j5J5J0NNJ0J0NJ0J0J0nk0nj0j0j0j0n%J5J5%k5k0k0k5nnL0K5J5N
9304@NJ5K5K5M0J5Nj5%nj0J0J0nj0J0J0j0l5m0l5l5j5J0L0L0%j5%nk5k5%K0L5K0%nNK0J5J0
9301G5J5K0k5m5m5nJ0NJ0J5NK5J0K0J0J5Nj0j0%nnj5%J0k0%nk5m0m5k5j5Nn%k5k0%K0L0K5
9298f0K0NN%L5L5L0nk0j5nN%%%%N%k0j5J0J5J0j0j0NJ0j5N%N%%%%%%%N%NNNNNNj5j0%L0M0
9295A05J0j5l0nNJ0j0%%%%j0j0nJ5K0J5%l0n0l0nK0K5J0NNn%j0%Nj0%nnnNK0K0K5nj5k0%K0
9292F0K0K0K0nj5l5k5nJ0k0l5k5N%n%%N%%%k0k0k0k0J5J5%K5J0%J0J0J0J0%J5K0J0J5J5J5
9289H5nk5l0j5nJ0L0J0j0j0J0K0%j0k5k5k0J0J5K0J5J0j0j0k5k0j5n%Nj0j5NJ0j5nnj5%K5
9286e0K5L0K5nj0nnnnj0nN%%J0J0nNN%j5j0nj5%j0j0nj0j0nj0j0nnn%nn%%n%J5J5K5Nnk5k5
9283a30nK0J5K0K0J5K0K0J5K5K0L0J5k0m5k5l0j0K0J0%NNNJ0J0J0J0J0K0%J5J0nj0nnnj0n
9280F5nnj0nnnnj0nJ5J0J0J0J5J0J0J0%k0j0j0k5k5j0J0Nj0NK5J5%nK0%n%%Nn%%nNn%%%%%
9277E5nJ5%NNN%NK0K0%j0k5k0k5k0NJ0NJ0%J5%J5nnn%nn%nJ0J0J0J0%K0J5%j0j5k5l5l5l0
9274b0j0n%j0NK0N%NNK0K5K0K5%k5j5nK0J0J0j0j0%J0K0L0J0j0k5k5l0l0k0J0K5K0J5k5m5
9271a0m5k5%n%n%n%nK0K5J0L0L0J0K5K0K0K0K0J5k5m0m5k5j0J5K5J5L0K5J5nk5j0J0K5Nj5
9268A10j5%Nj5m5m0k5%K0K0K0%j0k0k0%NJ0n%Nj0nNn%%k0Nj5j5%j0j0J5L5K5K0j0j0j0nn%
9265b5%%%%%nNNJ5%%J0%NJ5j0nJ5Nn%NJ5K5K5J5J5j5n5n0k0K0M0K5J0J5J5NNnNj0j5k0NK0
9262A00nk5j5j0%k0j5nnNNnN%nNK0L0L5J5Nj5j0nj5j0k5nJ5J5K0J5NnnN%n%%n%%nJ0j0j0J0
9259H0J0J0J0J0k5k5j5k5NK0J5%nl0j0k0j0NK5L0J5k5m0k5%%nNJ0%j5nK5K0J0j5k0%K0K5J5
9256E0%j5l0j5j0%NJ0J0J0J5J0J0J0J0K0J5J5J5j0k5l5nK0nj5k5l5j0%J5J0J5J5J5k0j5k5
9253@j0%%J0nNNj0J0NNJ0N%J5NNN%%Nl0l0l0k5k5k5j0K5L0K5J5J5L5L5L0J5j5j5%NL0L0J0
9250A60j5l0l0k0J5J5j0j0j0K0J5Nk5m0k5j5k0nJ0NNJ5K0K0j0j5NK5K5J0j0l0l0%%j5j5j5
9248b5nJ5L0Nn%%L0%l0j0%nj0NJ5K0K5J0j5j0nk0k0k0J0J0K0K5L5J5Nj0%nj0Nnn%%%nL0J0
9245A00nk5k0k0l5j0K0M0L5K0n%%j0j5k5%K0j0l0k5j5L0M0M0L0nk0j0j0k5l0j0J5nj5Nj5n
9242e%nnj0j5j5j5%k0k0%nJ5%J0NN%NK0K0K0K0J0K5K5J5k0j5j5k0l5l5%nJ5J5J5K0NK5K5N
9239F0NN%J0j5k0%L0L0J5j5l5nK0K5j0l0k0nJ5%k0j5nj5j5J0K5K5J0nj5l0nNK0%j5j0%J0J5
9236C0J0J5j0k0k0j5nj0K0L0J0%%J0%j5nj0%j0k0NN%nJ0L0J5%j0j0NL5N5L0%l0m0k0nJ5K0
9233I0%nnNk5%j0j5j5j0j5j0K0L0Nj5j5%K5K5nk0j5j0j0j5j5nJ0K0J0J5J5J0J5J5nk5k0j0
9231A5j5j5k5nNJ5K0Nk0j5J5N0M0J5%%J0K5L5Nk0j5j5k5j5k0k0j5%J0NNNNJ0N%NnNJ5j0nJ5
9228H0j0j0nj0%nj5%NNNNNNNNnj0nj0j0%%j5k5%K0J5Nj0%%K0K5nk0k0nK0K0K0K0j5j5NJ0J0
9224H5N%N%NK0K0Nk5j5%j0j0j0j0k0nn%NnNnj0J0K5L0K5K5J5nm0n5m5k0j0%J5NNJ0J0J0K0
9221E5%k0k0l0j5J0K0J5J5nk5k0j0J0NK0Nj0nK0L0j0j0j0j0nn%j0l0k5%J0J0%k5k5nL0K0N
9219e0%j0J5L5J0j5j0NK0J0j5j0nNnNNj0%%K5K5L0K0Nk5nj0N%k0l5k0nj0j0nK0J5nK0%J0J0
9216A5%j0j0%%j5j0%J5J5j0j5j0J5%NK5L0K5L0%j0nnj0j0j0nj0j5j0j0J0Nj5l5nj0Nj0j0K0
9213e0J0NJ5M0M5M5L0K0J5j0l5l0j0%%j5k0k5k5k5j5J0K0%J5NK0NNJ5Nj5k5l5m0k5j5NNJ0
9210g0nn%J0NJ0%J0K0%NJ0NJ0%nj0k0l5k0NJ0K0J5K5J5K5J5J0L0%j5j5k5j0j0J5J5Nnj0Nj5
9207B0k0m0m0k0J0K0K0nj5J0K5K0J0j0k0k0n%k0j5j5%K5K5K5L5K0nk0k5nJ5K0L0NnnJ0J0k0
9204B5k0NK5K5NJ5J5Nnk5l0j0j5j0j0NL5K5N%j0j0nnnj0n%%K5K0%l5l5n%%NN%N%NK0J5K0K0
9201H0j0k0j5j0%N%%nj0nK0J0Nj5k0%%%%j0J0J0J5J0j5m5m0k0j5k5j5%K0NJ0K0K5J5%j5NK5
9198b0L5K0%J0J5%j0%nk0m0l5k5J0L5L0J0nk5j5j5NK5K0Nj0j5j0j0nJ0%NJ5J5K5Nnk5k5n%
9195c0%j5j0%K0L5M0J5k0k5j0Nnj5j0nJ0%NJ0K5J0K0K5K0J0k0l0j0k5k0nnk0k0k0j5NK5N5
9193@L5%j5j5n%k0J0J0K0nk0k0l5j5NNNNNNJ0NJ0n%J0NN%Nn%j0%j0%nnJ0NNJ0NNNNJ0J0%j5
9189B0k5l0j5J5J5%J5J0J0j0l0k5j5J5K5L0K0NJ0J5J0nj0J0%%%%J0j0j0J0K5Nj5j5k0j5j5
9187A0k5k5j5k5j5K0L5L0K5Nj0%%j0j0J5L5L0M5J5nj0k5k5j0NK0J0J0j0l0k0J0M0K5N%Nj0
9184A15k0m0l0k0nj0j0NJ5L5K0Nj0k5k5k0j5%K0K0J5nj0k5j5k0j5%K5K5NJ0j0j0J0J5%j5n
9181b0NNj0n%j5NJ0J0j0k5k5j0%L0L0K5L0L0L0Nk5nj0j0n0m0j0%%K0L0M0K0j0j5l5k5k5j5
9179g0%L5K0%Nj5j0k0nJ5K0%%%n%NNnnJ0n%J5J0J5J0J0J0J0J0J5nj5l5m5l0nL0L5K0Nnnj0
9175A5%j0%J0K0nj5nJ5L0J5K0K0J5Nj5Nj0l0k5j0J5%%%%nNJ0nN%N%j0j0k0nNN%Nnk5k0j0J5
9172@K5NL0M5L5nk0k0j5k5j5nNNnnNNnJ0K0K0Nj0k0l0nK0J0k5m5l5j0%J5K5L5M0K0k0k5%K0
9169E5K0J5NK5%j5j5%%nNj0k0k0J0J5J5NJ0NJ0J0NJ0J5J0nl0l0m0m0l0l0%J5J5K0J0J5J0K5
9167F5J5j5k0nj5k0nNK0J0J0J5j5j0NNJ0NNJ5%NNj0k5k0k0n%j5NK0J0%k5k0k0k5k0J0L0K0
9164b0K0%J0J5%k0k0J0J5J5J0K0Nk5k5%J5K0K5L5J5j0k0k0j5J0j0%%J5NNJ5nj0j0j0Nj0%j0
9161D5%n%nj0j5j0j0nJ5J5K0K0Nk0k5j5k0j5k0%%%%K0L0L0J5nl5m5m0k5j0J5K5L0K5n%J5K0
9158EJ5K0j0nj5%j0n%j5J5J5%K5J0J0J5J0Nj5j5Nj0j0nnJ0N%J5NNJ0N%k5j0j0j0j0k0nNNJ0
9155A5NJ0NNJ0j5j5j5j0J0L0L5J5nnNj5j0Nnj0j0nj5nNJ0NNj0j0nj0K0K0K0K0NNNNJ0NNNj5
9152A10k5k0j5j5NJ5J0K0J0j0j5l0j5j5%J0%j5k0j5J0K0K5%n%nN%N%j5l0j0NL0K5Nnk0j5k0
9149b5k0j5j5j0J0K0Nnk0%J0nJ0%N%N%%N%NN%%J0%nJ0N%%NJ0nNNJ0J0J5J0J5J0J5J0nnj0n
9146G5j5k0%%J0Nj0l0j0nNNnnJ0NJ5n%N%%%%j5J5J0nk5j0J5K0nj5nK0%%N%N%N%J5%nJ0N%J0
9142H0%%nn%j5k0nK5K5K0K0K0Nk5m0m0k5k0j0K5K0nk5k0n%J0M5M0L0j5j5j0J0Nj0j0l0k5j0
9139a0NJ5K5%j5j5k0j5%J0L0L5J5nl0k5j5K0Nnj0j5k5n%%NNN%N%%n%nJ5L5L0K5K5N%k5j0j5
9136D5j0j0NNNNj0j0%k0j0NK5K0K0%j0l0%%j5NNj5%nnj0j0%k0%j0nNNNJ0NNK0%j5%K0L0J0
9133D0%J5Nj0j0J5L0L0J0Nj5k5j0nK5J5%j5l0l0l0l5l0J0L0L0J0j0j0k0nN%nNK5J0l5l5nK5
9130c0J5%%J5NNJ5%%J0NnnNn%J0j0nJ0%%nNNnj0k5k0j0%K5K0NNJ5J5%K5Nk0j5%K0N0L5%j5
9127A40j0nj5j0j5j0j5j5J5K5J5nnJ5J0k5m5l0j0j0nj0k0nj0j5J5L0%j0k0NK0K0N%j0j0j0
9124c5N%j0k0k0k5k0l0j5k0k5J5M0M0J5K0L5L5K0n%%n%nn%J0nnJ5%%J0nj0j0%j5nnJ5K5K0
9121B0K0L0J5j5m0m5j0j5NJ0j0%%j0J0J5L0K0J5%j5k0%K0J5J5K0J0j0j0J0Nj0l0l0nJ0%n%
9119A5k0k5k5k5j0J0J0J0K5L0L0%j5j5Nnj0J0j5%%j0NJ0J0L0%k5j5j0k5nNj0J0L0K5L0L0K5
9116I0J5%j0l0k0nJ0J0%j5nNnj0NK5nk0j0%J5%j5j0nJ0K0L0K0j0k0j5nnJ0%j0k0%J5nj0J5
9113C0%%nNN%j0l0k5j5nK0K5L0L0K5%k0l0k5nJ0K5L5Nk0l0k0j0nnj5NJ0J0NNj0nN%nn%n%%
9110b0nn%%nJ0K5L0NNnj0k0k5NK5J0j0l0l5l5%J5J5%J5nK0%%%n%J0J0J5J0J5%k5l0nK0L5L5
9107E5J5J0j0%K0K5L0J0k5m5n5k5J5J5K5Nj5j5j0NK5J5Nj0l0j5nj0K0J5J5J5nj0j0n%K0%N
9104F5%l0l0l0k0NJ5K0L0L5J0nk5m0l5k5%K5J0J0J5J0J0J0K5J0j0j0k0%J0J5%Nk0j5nnnnn
9101ej0nnnnnnNK0K5N0K5J5K0K5J5K0Nj5j0nK0J5J5j5k0j0nj0j0nj0j5j5j5j0j0j5j0k5k0
9098b0nNL0K5K5NNJ0J5L0nnj5NJ0J0%nj5nJ0K0Nj0j0k0j0j5nNJ0J0NJ5%j5nn%NJ0nl0l0l0
9095El0NJ5J0N%J5J0NJ5J0J5J0j0l0j5k5j0nk0%K0K0L0K0l0l5k5J0M0L5L5J5j0j5j5j0k0l0
9093A0j5%K0Nj0j5j0%nK0K5L0%nnk0k5n%J0J0J0J5K5Nj5j0j5j5j0j0k0k0nNK0J5J0nk5k5j0
9090f5K0M0M0K0J0nnNnj5j5%J5L0K5K0j0k5k5j0nJ0J5K5K0J0%k0l5l0j0k5k5k5NK0M0K5L0
9087G0J0K0K0K5J0no0p5o0j5NJ0K5L0K5K0Nj0j0j0j5NNk0k5k0nK0NNj0Nnj5j5j5j0j0J5K5
9084e0K5j0k5l0j0j5NK5K5K5L0J5Nj5%%j5j5J5L0M0J5J5nk0j5j5N%n%J0J5%k0nK0N0M5K0N
9082A70k5l0m5m5k0j0j0J0K0K0NNJ0%k5l5m5%NK0K5K0K0K5J5nj5nJ0J5%k0l0nK0J5J5nj0j0
9079E0n%j5k0%%j0k0j0J5K0J0N%J5K0j0nNJ0J5Nj0%n%J0j0k5k0J5J0nl5m5k5%J5NNK5L0K5
9076C5K5%j5j0nNJ0J0NJ5N%J5J5L0K5J5k5l5l5l0k5k0k0k5l0j0l5j0K0K5M0M0N0M0L5J0NN
9073A50J5%k5k5k5k5l0k0j0K0nk0k0%%K0nJ5L0K0nnJ0J0K5N%K0J5Nj0nj5%J5%k5j5j0j5%j5
9070D5m0k0%%K0J0K0J0M0L5%Nk0j5j0k5k0j5j5k0nnK0L0N0K0nk0j0j5j5nNK5NK0L5K5j5k5
9068A00l0j0k5k0j0J0M0K5J0nl0k5%J5NJ0K5K5%k0j0%j0j0j0n%j5k0NJ5K5L0J5%j5j0%j5%
9065F0j0j5j0%NK5K5J0nk0j5j5NNnJ5N%NN%NJ5nk0nNL0NJ0J0J0k0k0k0j5l0k5j0K0J0nk0k5
9062c0j5K0NN%NNNJ0J5J5J0J5j0k5l0k5K0K0K5K0%%K0J0nnJ5%%nNL0J5%j5%K5J5Nn5o0l0k0
9059EJ0J0J0J0J5J0%J5K5nNJ5n%j5%K0Nj5j5l0nj0k5k0k0j5k0%%N%N%%NJ5K0K0J5J5J5K0J0
9056A00J0nk5m0j0j5j5j5nnj0j0nnj0nNK0K0J0J0J5K5Nj0J0J5j5k5j0J0J5J5J5K0J5J5J5K5
9053A50J0nk5k5j0J5J5K5Nj0nk0nnk0nj5%%j0Nn%Nj0J0N%J5J0Nl0o0m5k5J0K0K0J0J5K0NN
9050D5%J0J5nJ5%%nJ0j5%%n%K0NJ0J5J5j5l5k5k0N%j5nnnj0j0N%j5%nn%nJ0NN%J0%N%NnNN
9047A0nnN%j5j0n%j5nnJ5J0J0J5K0NJ5J5nnNj0n%nnJ0nnJ0%%%%%%%%N%%%NJ0NNNNnJ0L0J0
9043A20j0j0k0nJ0K5M0L0J5j5j5m0l0k5j0%n%j5NnnNJ0NJ0Nj5l5l5k0j5NK0%k0%nNK0K0NK5
9040B5NJ5J5k0k5k0k0J0J5NK0NJ0K5%NK0J0J0nn%nnnnnN%l0k5k5l0nNJ5J0j5j0J0J5Nnk0%
9037b5K5L0K5J0nnJ0nj5j0nnj0nJ0J0J0J0%J5J0N%nl0k5nK5L0K0j0j5%J5k0j5nJ0K0J0%%j0
9034G0nNK5K5%k5m0nnnnj0j0nj5j0nj0nnnJ0j0nNJ0nj5J0K0K5%J5J5%k5m0m0k5J5K5J5K0M0
9031A5M0J5NnnnnN%%N%Nj0J0L0L0J5%j5j0j0j0l0j0k0k5j5j5l0nj0J0K0L0M0M0J5k5m0j0J0
9029C0L0%%j5j5j0NJ0J5K0J0nnj5k0l0j0J0K5L5L5K0Nk5k0nnJ0j0j5k0%K0NJ0L5L5J0j5j5
9026A20k0nnnnj0j0J0K5K0J5%j5n0o0n0j0L0M0L0J5n%J0K5K0Nj5NNNk0m0m0k0%J0%%j0NL0
9023C0J5%k0l0l0%J5J5J5J5J5Nj5nnnnnj0j0k0k0j5J0K0J5J0N0N0M0%l5l5k0J0L5L5nk5k0
9020F5nnk5k5k0NJ5NJ5nl5l0j5J5L5K0Nj0k5%J0NNnJ0J0nnn%nj5NnnNK0J5J5%K0J5NJ5J5j0
9017I0k5j5nJ0Nn%j0nK0J5nk5l0j0J0J5nj0j0j0j5k5l5nK5L5M0K5%NJ0nN%N%%%n%n%Nj0nN
9014D5j0NNJ0%k0nj5J5L0K5J0j0j0j5k0j5k0%NJ5K0K5J5j5j0nJ5J5nk0l5m0j5%NJ5%k0k0%
9011e0K0J0%j0j5%K0M0L5J5j5k0j5%%NNj5J0J0j5%%j0NK0L0L5K5j0j5nj0j5j0j0j0NNJ0J0
9008F5NNK0nn%%nk0j5nJ0J0J0j5k5k5j5nK5K0Nnk5nNJ0nNK0%j0k5nJ5K0J0J0J0J0K0K5J0%
9005A25j5k0NK0%%nk0%n%%j0%J0k0j0j5j5j5J5J5K5J0J0j5J0j0l0l5l5l5j0nk0k0%M0N5M0
9003A5J0j5k5j0NL5J5K0K0Nj5j0j0nNJ0NN%NNNJ0%j5l5l5j5NNNNJ0J5nk5%J5K5K5J0J5nnk5
9000E5l0k5l0k0j5j5k0M0L5L5L5J5nj0K0L0K0nj5k5k5j0J0K0K5NNJ5%j5k0k0N%j5nnn%j5N
8997B5%j5j0N%nJ5M5L5K0j0k5j5j5j0J0J0j0k5k5j5J5L0K5K0j0%N%%j0N%nnj5%J5J5K0k0j5
8994E5k0j0J0J0J5J0j0k0l0l0nK5K0K5K0%j5j5j5j5nk5k5%J5L0L5L5L5J0k0k0nj0%k0j0j0
8991A5j5nj0%%nK0M0M5J5%J5NNj0j5nj0nN%%%%%%%Nj5j0l5k0nK5L5K0J0J5N%j5j0k0j5%J5
8988G0K5nk0j5%n%%k5j0J0J0%%J5J5J0J0J0J0%%J5J5J0k0k5m5n0j5j0Nnnj0%J5L0K5J5%k0
8985C0nj0%K0K0NJ0J5J0NJ0j0%%l0m0l0l0k0Nj0nJ0J0J0J0J5J0NK0J5NNJ5J0j0k5m0j0j5j0
8982c0j5J0NJ0J0J0J0NJ0nk0%j5l5k5J0%N%N%NNNNK0L0L0K0nj0Nj5%J5J0%%k0nj0nj0nnnn
8979ej5%J5J0NK0NK0NJ0j0k5j0k0k0j5j0k0k0nJ0K5NJ5L0N0M0Nj5l5k0j0NK0K0Nj5k5%N%n
8976B5J5%K0%j5l0k5k0%J5J0NJ0NJ0J0NnJ0nN%%NNj0nNJ5J0%l0%K0K5nl0k0k0k5l5k0nJ0K0
8973d5J5K5J0%nj5%K0Nj0k5k0k0j5k0%K0J5J0L5M5L5M0L0K0nnk0%%j5j5n%k0j0j0j0j0K0K0
8971F5K5K0J5J5J0J5%%j5m5n5l5k0j5%nj0NN%N%NNN%N%J0%%NNNN%N%J0nNJ0%NNNJ0%%NK0n
8967A00k5k0j0nnnj5j0%k0Nj5k0J0NNL5M5M5L0K0%k0l5k5k5k5k5m0j5NK0J5J5J0K0J0J5%k5
8964B5k0%K0J5K0K0%k0nj0j5N%k0m0n0l0%L5M0NJ0NNnJ5%%N%%K0NN%J5NNJ0NJ5%j0j5%L0M0
8961A40J0k0l0l0k5l0k5j0j5j0j0K0K0J5K0K5J5%k0J5L5K0K0J0NK0j0k0k5l0k0%nJ0nk5j0
8959B5NJ5J0nN%NN%N%%%%%%J5nk5j5J5J0n%k0NK5K0L5J5nk0m0m5k0nj5j5J5J5NK0K0j0k5k5
8955a0j0nj0j0%%%%%%%%j0nk0%J0J5j5k5j5J0M0K5J0J0J5J0n%J0j0N%%%%%%Nn%J5j0j5N%j0
8952ej0%%j0nJ5%%NN%NNnnN%%n%%%J5nl0nNK0J0%nl5m0k5J0L5J0%J0NK0NJ0J5%K0J5Nj5nJ5
8949E5L0K5%nk5k0nj5j5nnnnJ0M0M0J0Nj0n%k5k5nK0L0K0k0l0%J0J0Nj0nj0nnj0nnNK5J5J0
8946H5NnNnk5k5%J5J0K0L0Nnj5l5n0m0j0nJ5NNNJ0J0NNJ0L0J5k0%nJ5J0%nNNj0nN%nj5k0l0
8942ej0K5L0J0j0k5j0k0k0j5N%j0j5%j0j0J0Nj5k5nJ5N%N%%NJ5J5J5J5J5J5J0K0L0K0K5K5
8940A30Nk0l5m0m5k5NK5L0J0j0j5j0%%j0j5%j0nJ0L0K5J0nj5j0j0j0N%nj0%K0L0L5J5j0j0
8937F0%nj5NJ0n%Nj5m0l5k0%NNJ0J0K5K5J5Nn%NJ0K5J5J5j5k5j5j5k0j5k5j0%n%%Nnj5J5M0
8934EM0M5M0K0nl0k0%nj0%K5nj5j5j0J0J5nN%nN%Nk5K0%n%%J0J0K5%nk5j0k0k5j0J5J5Nj0
8931E5N%j5%J5L5N%NNNk0l0m0l5l5k0J0L0L5L0L5N%N%k0m0m5j0L0M5K0nN%nNNj0nNNK0K5N
8928A15k5j0j0l0l0j5k5k5nL0M0M0nj5%k0%nj5N%K0J5J0j5k0k0j5nJ0K5M0L5L0J5j0k5j5l0
8925D0j0nJ5J5%%k0j5%j0j0nj5nNnNnN%%Nnj5J0K5Nnk0j0j0J0L0%n%%N%nNJ0nnJ0J0j0K0n
8922B5nJ0%NNJ0j0l0m5k0NL0J5%J0J0J5J0K0N%j0j0%nj0nnNJ0NNJ0NNJ0j0j0j5nj0j5j0nj0
8919a5nj0%J5L0L0J5K0Nk0k5nnnnNJ0k0l0j0%j0%j0j5%j5l5k0%J5L0N0M5L5j0nnj0j5J0L0
8916D0K5j0l0k0j5%J5J0J0NJ0K0%nj0%j0nn%nk0J0K5L0NJ5NJ0%n%nk5m0m5k0NL0M0%k5l0N
8913a5%J5%nJ0NNNNj0l0j5k0%K5J0J0%k0l0m5j5NJ5L5K0K5L0J5j5l0nK0J0nj0J5%N%J0j0n
8910A0%nnn%j0nj0nj0J5L0L0J0Nj0nn%j0%nj0j5J5K5K0K0nk0j5nJ0L0NnN%j5j5NK5K5Nj5j5
8907F5nnj0nnnnnj5j0NK5N5Nk0k0nNJ0nn%%nj5m0l5k0NNNNNJ0J0NNJ0J0NJ0J0J0J0J0N%J0
8903G5K0Nk0o0l0k0%NJ0nj5J5K0J5j0j0NJ0NJ0NNNN%j0nn%nnnl5k5nNJ5J0K5Nj0nj0nJ5L0
8900B0K5K0J0J0K0nk5k0l5k0J5J5j5k0k5nJ0J0J0j5j0N%%j0NJ5NNK0J0J0J0J0%j5k5k0l0l0
8898f5n%J0NK0L0K0K0K0nJ0J0%j0nJ0%%%n%%K0K0j0j5l0nK0L5M5J5j5k0k0k0j0NJ0Nnnj5j0
8895E5k0nJ5J5J0J5J5J0K5N%%k0k0l5l0k0%Nj5l0l0k5nK5L5L5%n%nJ0N%J5nnJ0K0%K0Nnk5
8892D5j5J5L5K0j0j0k5k5j5%nn%nJ5J5J5J5%%J0j0k5k0l5j5J0K5J5J5J0nNN%NJ0%%NN%J5n
8889H0NN%%J0n%%%n%%%nnnNj0j0NnnJ0J0K5nj0l0l0j5k0J0J0NJ5nk0k5j0k0%K5L5K5Nj0j0
8885B0NJ5J0J0nNNJ5J5J5J5Nn%%NK0J5J0J0J0l0o5n0j5J0J5nj0k0k5nj0J0J0k0k0%K5K5J0
8883B5nnK0K0J0%j5NJ0J0%%%%Nj5nnNj5j0%nl0l0%J0K5J0K0J0nk5k0j0nj0nnJ5NNNNNNJ0N
8879B0NNNNNJ0NNNJ0NN%NNj0j5Nj0n%j0j0j5j5J5J0%k0k0NNK0nJ0NnJ5J0%NNJ0%j0J5J5Nj5
8876I0l0k0j0%J0nj0k0%NNnl0j5NK5L0j0j5J0K5K5J0%j5J0J5NJ0j5k0k0j5j5j0NNJ5J5nk0
8873A5k0k0k0k0%K5NJ5J0J0J0J0J0J0%nk0nJ5J5K0%NK0J0J0J5J0j0k5n%Nk5l5l5j5n%J5J5
8870A0L0K5J5j0l0l0j0N%NNJ0j0j5k5l0j0j0%J5N%nj5NJ0J0K0J0N%j0J0J5J5%%%n%%%%J0J5
8867C5NK0NJ5J5NNNJ0nk0nj5j5j0j0j5l0k5NJ5L5K0nj0%K5J0nnNNN%J0%NNj5n%j5j5k5nK0
8864C0L0L5L5L5j0k5k5j0j0k0%k0nj5k5N%%%J0J0%nJ0nj0nK0M0J5j5k5k0%%Nnj0j0n%j0k0
8861c0J0K5K0K5K5K0%j0k5l5j0%J5J5nk5k0k0nnNK5L5M5J5Nj5k0l0l0j5K0L5J5nnj5J0n%N
8858D0Nn%NJ0K5K0J5nk5j0j5%J0%NNNN%Nnj0NJ0j5o0m5k5K0L5K5L0J0J0Nj5j0nN%j5j0%n%
8855C0NK0L0J5j0nj5nj0j0nj5j5nj0J0N%%%N%J0nNN%NJ0%k0j0J5K0K0nnn%J0K0j0j5j0J5K0
8852H5NN%k0j0nJ0J0j0j0k0%%J5j5l5k0j0j0k0%L0J5J0J5J5J5J5K0J0K5Nn%n%j5Nnj0k0l5
8849C0m0m0l5nNJ5K0L5L0K0%nn%j0nnnk5k5J0J0%%N%N%N%K0K0L0J0NJ0k0l0k0%J0K5J0J0%
8846F5j5n%NK0%%J0j0j0l0l5j0nJ5J5%%%j0N%n%%NNK0nJ0NJ0J0j5n%j5nJ0L5L5K0%k5j5m0
8843D0j0NJ0%Nj0m0l5j5NNNj5nnK0L5M0K0J0K0K0Nj0k0j5j5nK0K0%NJ0J0N%%k5m0k0k0j5N
8840@%J5J5NJ0J0K5%l5l0l0l5m5j5J0L0K0K5J0NK0K0K5J0J5k0j0Nj0nj5%L0K5J0j0k0l0j5
8838A5%nJ5NNJ0%%J5K0%k5j5j0%%nj5Nn%j0%Nj0j5j0j5j0J0L0K0J5K5L5K5n%j5m0m5k5%K0
8835eJ5%K0%k0j0n%J0NNnj0nNJ5K0nnNK0K0K5j0nm5l5k0%%nJ0n%NnNNj5k0%%j5j5NnK5K0%
8831c0J0J5J5NK0L5K5nl0l0n%J0nj0j0j0N%n%NN%NNnJ0j5j0j5j0j0j5k0nJ0NNJ0L0K5nnNL5
8828D0L0J0j0j0j5j0j0j5J0K0J5J5nj5j0J5K5Nj0l5l5j5nj5%j5nnj5%K5M0M0K5K5J0nj5%J0
8825H5nk0l0j0NNJ0NJ0J0nNNK5Nnk0k0k0j0j0J0j0nJ0K5M0%j5%%J0nk0nnn%%N%NnJ0J0nk5
8822C5k5k0nK5L0NnNK0J5Nk5k0k0k0j5nJ0K0K5J0j0n%NJ0nNNN%N%nNJ5J5Nk5j5k0%nj0j0n
8819Ej5j5J5L5L0J5nl5l0k0J5j0j0Nj5nnJ5M5L5K0J5J5%k5l5m0k0J5L5L5L0J0nk5j5j5j0n
8816C0k0k5%K0L5L0K0j0k0k5j0j0J0K0J0Nj0j0nnnj0nn%nj0K0K0J5%j0k5l5l0k5k0J5L0K5
8814c0N%NK5K5J0k0j5l0j0L0K5K0J0j0K0L5K5J0j0j5j5j0k0%N%j0j5NNj5%nj0j0k0nK0K0K0
8811D5K0nk0j0nJ5M5L5nk0j5K0K0n%n%k5l0k5k5nnNK0J5J5nk0k5k5k5k5%K0L0L5K0j5j5k5
8808b5nJ0K0L5L5K0J0j0j0k0%%k0k5%nNJ0NN%K0NN%j0nnnj0nnnnk5j5j5K0K0L5K0Nk0k0j5
8805@n%J0J0%j0nj5J0%nJ5J5nj5l5j0J5L0J0J5j5j5j0j0J5J5Nl0k5J0J5K0K5K0NNJ0%J5nJ5
8802I0%k5k0j5k5J0J5NJ0K0J0j0l0m0j5J5K5J0nNNNJ0J5%k0n%j5j5J5L0L5K5J0nj5j5j0k0
8799F0m0m0k0nJ5L0K5J5nj5nj0j0N%L0L0J0j5l0k5%NK5L5K5Nj5k0nNNnnj5j0j5j0j0j5j0N
8797b5NNJ0NNNNJ5J0K0J0J5J0J5NNk0k0m5k0j5k0j5%K5J0J0NK0J0J0j0l0j0k0j5J5K5L0M0
8794H0K0j0l5l0j5K0%nj0J5L0nl0k0j0j5j0K5J5K0nk5k5k0j0k5j0J0NJ5NK5L0J0L0M0J5j5
8791H0l5j0N%%nn%%k5nJ5J5J0j0nNJ0j0%%J0j0%Nj0Nn%K0J0j5j0j5K0NnN%N%j5k5%K0%k0n
8788@nj5j0k0nK0NK5N%k0j0nj5nk0nK5K0L5J5j0Nnnj5j5j5j0%%%%L5L0J0j0nk5j0k0k5nJ5
8785f5J5J0j5nNK5L0L5K0%%%%%nnn%n%nj0N%nn%n%%J5N%NNNJ0N%NNnJ0N%nJ0J0nN%NNn%%%
8781A00%nJ0j0j0j5j0j5j0j5j0j0j5%%nNM0L5N%%n%k5l0k5l0j0%L0K5L5J5Nj5nnj0j0%%K0
8778B5L5K0%k5k0n%n%%nj0N%j0%nJ5%J5NNJ5J0%nk0j5j0NJ5K0%J0j0k5k5nJ0J0nJ0J0J0J0
8775E5J0NK0%k0j5k0k0nJ5K5j0j5%nj0j0n%j5j0%J5K0%NJ0n%k0j5nJ0K0J0K0K0NK5Nnk0k0
8772D5nK0J5L5Nj5k0nJ5%j0%%%nNj0%k0%j5j5nj0j0%NJ0Nj0K0N%j0j0%j5j5nnj0NJ0NJ0NJ0
8769ENJ0%%%%J5K0J5J5j5l0l0j5k5k0J5K0M0J5nj0NK0K0N%j0nn%j5n%j0J0n%%%%%K0K0J5K0
8766A05nj5j0nj5%j0j0nnj0j0%%%%k5k0%K5K0N%%K5J0J5nnn%j0k5j0%J0%%NK5L0J5j0N%nj5
8763F0k0%j5j5%nJ0%NJ0%nJ0%j0nnj0%%j0N%%N%N%NJ0NNJ0J5nnk5l0k5j0J0J5J5N%K0K0K0
8759F5J5%k5j5j0j0NNJ5K5J0nnk0%J0N%n%%j0n%J5nl0m0m0k5%J0%%j0n%%K5J0J0J5J5NK0n
8756A0NJ5j0%j0nK0J0%k5l5j5j5j0N%%%%N%%N%%N%%%J0%j0J0J0n%N%%J5J0%nj5j5NL0L0J5
8753D5j0j5NJ5J5%j0k0k0j5j0J0K5K5J5j5j0J0nNNnnnj5%%j5j0%NL0L0Nj5l0k0NJ5nk0m0l0
8750h0j5N%j0j0k0nK0K5L0J0NJ0%NJ5n%J5j5J0j5NK0J5%l0l0%N%NK0L0K5J5%j0j0J0K5%k0
8747E0k0NNK0K5J5j0k5j5%j0j0j5j0j5%J5O5O0K0nj5j0j0nnnn%nnnJ0J0J5J0NJ5K5nnj0j5
8744A30j0%k0j0nk0k0k0j5j0NL5J5Nj5j0Nj0%n%%J0NN%J5J0%j0nj0nk5NNk5k0j0k0j5nK0K5
8741b5K0%j0J5L0L0K0%j0j0j0NNK5M0K5J0nj0nj5nj0j0j0j0j0nnj0nj5%%NJ0nJ0N%J0%NNN
8738H0k0NNJ0K5J5Nj0l0j0k0k5k0j5%J0Nnk0j0NJ0j0n%%%nL5L5K0K0J5K0j5l0l0l0k0nJ0M0
8735C5L5J5Nnj0%L0K5K5K5Nk5m0l0l0k0k5k0j0J0%%j5J0Nj0K0K0K5J0j5j0j5j5N%NNNN%Nn
8732C0%nk5l0j5nJ5NK0K0NJ5J5L5%l0l5l0l5%%%%J5J0J0J5NK0J0J0nk0j0J0K0Nk0k5k0k5%
8729d5n%J5K0K0K0J5K0J5nk5j0j0%%%%j0J5Nnk5k5j5J5J0J5J5J5NNj0k5j0Nnnj5j0j0j0J5
8726c5J0K0L5J5K0j0k5n%%J5K0J0J5j0k0k0k0j5nnK5K5%%J5J0%j5nj0nj0j5%NK5J5k5l0J0
8724EK5K0J0NJ5Nk0k5k0k0j5J0nnn%nnJ0NNNJ5J5J0j0%%NK5J5K5j0nnnNK0%nJ0j0NNnk0l0
8720D5j5%K0J5%j0nnJ0N%j0j0nj0j0j0j0j5%k0j0j0%K5L0K0%n%%NJ0j0j0J0J0J0Nnk0l0l0
8718d5j0NJ0J0J0j0%NNNk0m0l0j5%%K5K5K5L0K5K5K5K5J0nk5k0l0j0%%%J5K5nl5j5K5N0K5
8715I0k0j5%J5J0n%m0k5NNJ5j0l0k0k0nNJ5L0Nj0l0k5k5l0k5K0L0L5J5NJ0J0K5K0NNJ5Nj0
8712E0k0j5j5%k0%K5L5L0L0K0nnj0j0j0j0j0Nnk5j0K0N0N0K5k0j5j5k0j0NNj0J0J0j5nn%N
8709I0nj5J0nnNN%k0j0J0Nj0N%J0NnJ5J5%k0j0J5L0L5Nnk0j5k0j5k0J5J0J5J5nnn%nn%nk0
8706F5k5k5j5%J5J5J0%K0J5Nk5k0k5k0NK5J5J0J5K0J5J5%NJ5n%J5%Nj0k5j0k0k0nj5j5k5j5
8703a5nK5%j5j0%J5J5L0N%k0k0nNK0J0J0K0NK0Nj0j5j0j5j0j0j5j0J0J0J5J0J0J0K5Nj5NN
8700I0j5j5k5%J5J0j5j0N%nnNK5K0K0K0j0n0m0j5n%n%%nj0NK0K5%j5j5%K0K0J5j0nJ0K0K5
8698I5nk0nj0NNN%nk0j0l0l0j5J0J0K0%N%L5L5J0nk0l5j0j5K0K0j0j0J0N%%N%N%NNk0%%k0
8694A5k5k0j0K0j0nnJ5K5J0j0j0J5L0L0J5%k0j5n%%N%J0nN%K0K0L0L0K5j5n0n0n%%K0J5K0
8692A15j5j5nJ0%%n%%%%%J0%%NNN%J0K0nk0%NK5J0l0m5k5k5NK5K5K0K0K5J5nj0j0j5j5m0l0
8688D0k5j5j0J0K5J0j0%NNn%Nn%l0l5%L0K0J0N%N%%%%%L0L5J5j5k0j0Nl0m0l0j0nNJ0J0Nj0
8685b0j0j5nJ0K5M0N%N%%k0j0k5n%NJ5nnJ5J5nnj0NL5K5J0%k5j5k5l0k0K0L0L5J5N%k0l5k0
8682a5%nj5NJ5J5J0j0k5k0j0l5k0J0M0N0L5K0J0k0k0j0l0n0j5L0M5N0K5J0Nnn%nj5j5j5j0
8680Ej0j5k5nn%n%J0M5L5J5J0N%Nk0j0%K5L0Nj5j5j0j5J5L0J0J5K5Nj5j0j0j5k0k5K0L5J5
8677A15j5nNnnnnnnnnK0K0J5K5M5K5J5%k5m5m0k5j0%Nj5k0l5l5k0J5L5K5K0J5J5J0J5Nj0j0
8674I5N%k0j0nnj0j5%%n%%NK5K0Nnk5k5j0NK0K0%nl0j5j5NK0J5J5J0K0K5L0L5Nk5l5m0m0j0
8671C0nNNJ0%k0j0K0J5j5l0l5l5j5J5L0L5K5Nj5j0%J0K5K0nk0k5k5nJ0%%N%%%%k0nnk0%j0
8668f5j0J5J0J5J5J5J0J5J5k0j5j5j5j5j5l0%J5L0K5K5J5L0M0J0j5j5j5k0l5l0j5NL0K5L0
8666D5%j5j5nNK5K5J0J0j5j0j5j0nJ0%%j0j0j0j5k0k5NJ5L5L5K0K0k0k5%K0Nk5k5NJ5J0j5
8663B5k0k0%%J5%%NK5L0K0%j5%%n%n%nn%nJ0J5J5%k0l0l5l0k0J0L5K0j0%N%%NK5J5nj5l0k5
8660b5nJ0M0K5J0nj0nj0j0%J0NNNL0K0J0nk0j0j5k5l0j0J5J5J5L5Nl0m0j0NNJ5J0J0%nj5J0
8657B5%j0n%j0NNj0N%nNnNJ0nJ0K5K5J0%k0j0nJ0L5L0J0nk5k5j0j5k0k0j5J5J5J0K0J0J5J5
8654I5J5k5k0l0j0%J5J0J0%n%nJ0j5%N%L0NJ0j0k5k0j5j0J0Nnk5nJ5J0%%J0n%N%Nj5j5nk0
8651b0j5j5j0j5J0J0J0J0NJ5J0NJ0n%N%%N%J0J0J0J0J0NK0Nj5j5j0j5j5j5nk5k5k5l0k0j0
8648a30K0M0M5K5K5K0K0J0k0%j0K0L0K0K5NNk5k0l0j5k5k5j5%J5J5J5J0nk0%J0N%nJ0K0j0
8645E5j0nNK5%nk0j5%Nj0j5j5NJ0K5L0K0nk0NNj0j5k0nnJ0J0%%J0N0L5j0k5k0nnNL0M0L0j5
8642A55k0k5l0k5%NNNj0j5nJ5K5Nj5k5j5NJ5%j0k0%J5K5J0%Nj5k0l0nk0j0nJ0K0%j5j5%J5
8639a5K0K5K0K0NN%k0k0%J0L0K0J5nk0j0j5j0j5j0j5J0NNNNNNJ0j5j0j0j5j0j0k0nK0L5L5
8637F0K0l0m0k0j0k0j0NJ5J0j0j5J0K0K5K0K5j0nj0nk5k0%L0K5J0j5l0j5J0J5K5K0NNnk5k0
8634A5k0k0k5NK0K5J5Nnnj0j0J0K5L5K5L0Nj0l5l0j5nJ0%NJ5n%J0nk0nj5j0j0j0j0%%j0J0
8631b5J5K5K5M5K0nk0k0Nnj0NN%J0%J5%%J0Nj5j0Nj0n%nj5%%j5nnj5%%J5K0nk0k0l0k0K0J5
8628b0J5J5j0k0j5k0k0j5l5nK0L5L0L5M0L5K0j5l0j5%NNn%%nj0j0K5J5K5j5l0k0%NK5%NJ0
8625E0nj0k0J0L0K5j0l5l5k0k5nJ0K0K0J5%K0J5K0J5%%%%nNJ0nk5j0%%NNj0k5l0NJ0nj5j5
8622b0%Nj0j0J0NK5Nnj0%J0K0L5L5K0%%J0NJ0k0l5m0l0j5j0J0J0K0K5K5Nnk0NK0K5Nj0j5j5
8619G5NK5K5J0j5nj0j5j0j5j0j5J0J0j5l5j0J5L5L0J5K0K0j0%Nnk0m0j0NNJ5J0NJ5J5j0k5
8617I5l0j0j5j0j5J0J0J0J0J5j0l0%K0K0k0m0nJ0%%%n%%n%n%Nj0j0J0%N%NN%NNj0j0k0%NK0
8614EJ5J5Nj0j0NNj5%nj0nj5j0%%j5j0k5j0NK0J5nnj5nn%J5K5K5K5K0J5%k5k0k0j5%NNNnJ5
8610a5K5K5nnl0j0%nK0nk0k5nK0J5nJ0NJ0N%K0K0%j0j5k5j0J0N%J5J0NJ0N%n%nn%j5%J5J5
8607D5j0k5k5n%K0L5K0j0nNK0K5%j0k0j5j5j5j5k5j0J5J0J0j5j5nK0K0K0J5N%J5J0J5J0%j5
8605H0k5k5l5l0j5NJ5%%J5NJ0J5%J0J0J0J0%J5J0J0j0j0%j0k0%Nk0%J0N%%N%N%J0J0n%NK0
8602I0j0j5nk5nJ0j0%NL0K5nj5k0k5nj0%nJ0J5j0k5k0J0J0%NNnj5%j5j5%nj0K0K0K0K0N%N
8599C0%J0nnJ0J5J5j0l0l5j0J5J5J0Nj5k0k0nJ5nnNJ0nN%N%J0J5J0J5%K0K5n%%%%J0K0J0K0
8595A45nj0%j0k5l5l5k5nj0%K0M0K0J5%nj0k0k0k0%NJ0J0J0J5J0j0k0j5j0nJ0%J0j0J5%Nj0
8593B5j0j0nNL0J5J5K5J0K0K0%k0nnk0k0nnJ5j0k5k5nnk0k0NK5L5K0J5nnJ0%%N%j0j0j5j0
8590B5%k0k0nNJ0NN%J0K0nNJ0K0K5K5J0j0k5l5k0j5j5N%N%%NN%Nnj0J0L0K5J5k5m0k5nJ5J0
8587B5NJ0J0J0J5J0J0K0J5J5J5j5j5j5l5m0k5%nNJ0j0nk5j0%K0K0J5Nnnj5j5nnK0J5K5K0N
8584G0l0m5l5j5NNJ0J0L0K0J0k0k5j5N%j5j5%%K0J5%Nj0j5k0%%NK5L0L5K0Nj0nnj5j5nk5n
8581b0J0nJ0J0M0M5J0%n%nNn%%nj0j5k5l0k0nJ5j5l0j0%K5J5K5K0K0K5K5K0N%%N%%%%%j5%
8578A10j5nnj0n%%NnJ0j5k0j5k0nJ0K5J5k0n0n0j0J5L0L5J0J5J0J0J0j0%%n%%%nnnnj5%nn
8575@%N%N%N%%Nj0j5Nnj0nnnJ0J5nj5j0NL0J0nj0j0%%%%%J5NJ0NJ0NNNj5j5%nnj0j0J5nj0
8571a5J5%%nNJ5%J0NNNJ0N%%j5j5n0l0NK5K5%j0NK5K5Nj0j0Nnnnnj5NK0J5L0J5j0j0j0j5J5
8568E5J0J5J0j0l5j5k0NNJ5%NJ0nK0%NJ0%NNN%%j5j0j0k5l0NNJ0nj0J0J0nj0J0J0J0j0k5%
8565A0n%%%N%NL0J5%k0j5j5J5J5j0nJ0k0j0%Nj5j0nnnL5L5K0j0k5k5N%nnnnJ5L5L5J5J5j0
8562I0l0l0nJ0J0j0nj0j0n%J0J0J0NL0J5J5nk5k5%%%nJ0K0K0nk0j0N%n%nJ0j0l5j0J0M0L5
8559I0K0K5K5K0nm5m0k0j5j5j0j5J0Nj0j0J0Nj0j5j0k0nNK5J5J5k0k5m0o0k0K0L5L0K0J5J5
8557eJ5K0K0J5K0%k0k0nK0K5Nk5k0j5k5j0%J5K0%%j5j5%J5%k0k0NK0J5J5%K0J5Nnj0nj0nj0
8554B5j0nNK5NK0NJ5K5%%j0j0nNJ0J5%k0l5l0k5j0j5J5K5K0K5K0K5J5Nk5j5nnj0nk0k5k0k5
8551b5j0j5k0nM5L0J5%%%n%%n%n%%%%j0J0j0NJ5J5J0K0J0J5J5J5nj5j0j0j0j5j0j0NNnk0j5
8548ek0%K0J5%k5k0j5j0nJ0L0L0K5L0Nj0%%NnnL5L5L0Nl5l5m0j0%N%NNJ0n%N%%%%K5K0%j5
8545I0%%J5J5J0nj0j0l5l0l0l0m0m5%K5M5K0J0j0j0j5j5j5j5j5j5j5J0L5O0M0J5j0m0k5N%
8542d0N%%%N%K0N0M0K5N%N%j5j0j0j5l0l0j0J5J0NNJ0J5NNJ5K5J5%k0l0l5k5j0NK0%j0%J5
8539C0J5%j5nj5j0j0j0j5nJ0M0L5J5nnNj5k0nj0j0j5j0j5j0Nnj0J0%n%%Nj0%%%%n%K0J5J5
8536b0K0NK0K0J0%%nk0l0k0NJ0N%nj5j5nJ0%J0J0J0J0J5J0J0J0%%%%j5NJ5k0j0k5k0j5J0J5
8533eJ5J0%%%%%%N%j0J5J5j0k5nNL0K0Nj0k5k0nJ5J5j0j0j5n%j5nnj5j0nJ0L5M5K5NNj5NJ5
8530G0K5Nj0j0j0J0J0nk0NK0nk0j0J5K0j0NJ0j5k5k5k0l0%K0NJ0J0L0K5J5j0j5nj0k5n%%J5
8527D0%nk5j5J5J5J0N%J5j0k0m5m5k5J0K5K0J5J5L0M5Nj0%j0j0%NN%%NN%%K0J5%j0l0k0k0
8524B0j0J5%%%NnJ0K0J5K0K0%l0n0l5k0%NJ5nnNnnNNn%%nNK0J0K0J0nl5n5m0j0K0J5K5%%J0
8521c0K5L5L0K0%J0J0nl0m0m5k5j0K0J5K5J5nn%n%nj0NJ0K0J5K0K5L5J5nj0nnj5j0nj5j0j0
8518D5%j0nNj5j5NK0L5L0K0j5m0l0k0%NnN%j5%J5L5K5J0nj0j5nj5k0%J0K0J0nj0J5%%%%NN
8515F5%Nj5NK0K5K0j0nJ5L0J0l0l0l0j0J0J0j5j5j5j5l0l0j0J0NJ0NJ0NJ5J0J0j0j5%k0j0
8512b0nk0nK0L0K5K0K0%j0l0nnnnj0j0k0%L0K5J0j5l5l5j0N%%%%J0K5J5J5J5nJ0NNNNNn%N
8509E0j0j5k0%K5J0J5J0J5%%k0m0k5j5J0J0K0Nk5k0j0NnnJ5L5K5K0J5nk5k5j0nk0%K0K0K0
8506D5K0L5L5K0nk5j0nk5m5l0%%%K5M5M5L0%j0j5n%%nj0N%j5%n%nn%n%j5NJ5k0k0j5%J5K5
8503G0J0k0j5%%NNK5M5K0j5k0k5NNnn%n%nn%%k5j5%j5j0nj0j5%K5K0L5J5nj0nnj5Nj0j0j0
8500EnNJ0K5%l0nK5M0NNNNNj5nnj5j0j5j5%%K5M0K5Nk5m5l5j0%J0K0j0l5j5j0j0Nj5j5k0J0
8497i0J5Nj5k0J0L0M5J5%j0nJ0M0L5K0M0K5J5j0%Nnk0j0j0nN%%Nj0l5l5j0J0n%K0K5L5J0l0
8494I5k5l0l0nK5J0Nnnj0n%%J0nj5j0j5j0j5j5NL0K5L0L5K0J0k0k5NK0nk5k0J0K0j0k5k5n
8492eNJ5J0NNNNJ0J5n%nnj0nnnnNJ0NJ0J0J0J0Nnn%j5k5k5%J5%k0k0%J5K5K0K0L0K0j0j0%
8488A00j0k0N%j0n%J0J5J0J5Nj5%nj0k0l5n5l5j0J5M0N5M5J5J5nj0J0k0l5m0m5l0%J5%J5J0
8486b0NnJ5L0%k5nj0J0%%NNJ0NJ0N%J5nk0j0j5l0l0N%NJ5J5Nk5j5k5j5J5M0M0J5%nn%J0J0
8483B5NJ0%J5J5nj0k5l0j0%J5K5%%J0J5n%j5nnnJ5L5M0K5J5nj5j5j5nk0m0k0nnnj0%J5nk0
8480b0NNL5J0nk0j5NJ0K5K0%%J5L0J0j0J5J0J5%k5j0j5NK0N%j5l5j0j5NNk0k0%K0J0%j0j0
8477B5nJ0L0L0K5L0J0nk0nk0j0J0nj5l0m5k0j0nJ0J5%K0K0L0M0J5j0l5l5j5N%%J0NNNNJ5J5
8474I5K5Nj0j5j5j5%K0L5M0nl0m0m0k5j5%j0%NK5L0K5J0nj5k0k5l0k0%%%NJ0n%J0j5j5nk0
8471e5j5k5k0J0K5L5K0n%L0L5K0J5J5J0J5k0k0j5k0n%nnNj0n%nnj5NNj5j0%NK0NJ0L0K0Nj0
8468E5j5k5k0k0k0nJ5L0L5J0nk0k0%J5L0J0k0k5j0J0J0L5L0K0J5NK5J0K0K5%j0m0k5k5m0l5
8465B5k5nNJ0K0%J0K0J0J0K0%%K0%k0l5l0j0Nj5k0nj5j0nJ5L0L0J0K0nk0k0%nnNnnn%NNNJ0
8462B5K0K0%j0j5%j0j5j0j0j0j0NK5J0J5J0J5K5Nj5j5j5j5k5nj5j5NJ0NJ0K0%J0J0N%N%J5
8459F0nNNNJ0NNk0j5J0L0K0Nj0j5nj0NJ5%%j0l5m5k5nK5J0J5nk5%J0N%nJ5%%N%%%J0J0nnk5
8456A5nJ5J0NJ0j0n%%%%J5%k5k5nK0M5K5j0j0j0j0nNL0M5L0J0%l0l0l5m5n0m0j0K5L5K0nN
8453@k0J5J5J5J0J0J5J0J5K5K0K0L0Nk0m0n0n0n0m5nK5K5%%J0K5K0J5%j0j5k0l0nNJ0J0nj0
8451b5j0j5k0J5L0J5J0nk0k0nNJ5j0k5nNK0%%j0%J0NNN%NNK0K0Nj5j5J5J5J0K0NJ0j0j0NJ5
8448G0J0J0K5%k0k5j0k0j5j0J5J0K0K0Nnj5j0%%J5J5J0%nnJ5J0%j0l0l0nJ5J5K0J5n%j0%n
8445H0n%j0%nnj0%j0%nnj0%j0nnNj5NJ5NNJ0J0nJ5K0nNJ5NJ0J0NNj0n%J0J5K0Nj0l0m0j0J0
8441G0J5J0J0%k5l0m0k5nnN%J5J0%J0J0J5%nnnj0nnj0%j0%nnK0NJ5J5%nNj5k5k5m0k5NNj0
8438a00J5K5L0L5K5%n%%J0K0J5J0J0NNNK0K0J0j5l5j5nj5k5k5j5nnJ0K0J5J5J0J5J0j5j5j5
8436D5j5%N%%%nj5%K5K0J0K5L5K0%k0j0j5j5k0j5l0l5j5nN%%K5K5M0J5j5nk5%NNnJ5NNNNj5
8432F0k0l0nJ0L0K5J5nj5nJ0K5Nj5k0k0nJ5%j0%j5%j0k0j5j0j5j5j0j5J0K5N0L5J5j0N%Nj0
8430D5%n%j5m0m5k5J5J5%%%K0L0L5J5nN%nJ0nk0j5l0j0NJ0NJ0%j5j0nNJ0K0%%k0%J5M0M0J5
8427I5Nj0l0k0k0NNNNNJ0J0J0N%j0j5k0%J0K0K5J5j0k5%nnnk0k0j0J0J5K0j0k5l0%K5J5%N
8424C0%%J0%%J0nj5j0j0nj0j0j0j5%j0j0nj5%j5k0j5k5j0J0K0J5K0M5L5K0j0n%j0k5k0nJ5
8421f0J0L0L0J5%l0j0%nnnJ0J5NJ0%J5j0k5l5%J5K0K0J5Nk0j0%NNJ0%J0N%J0%NnJ0NJ0Nj0
8418F5j5nJ0K5%%Nn%N%%Nn%NJ0NJ0Nnnj5nNN%J0k0l0k5k0J0J5J5NJ0Nj5m5k5NK0K0%l0k0j0
8415b5NNJ0%k0l0j5J0L0J0NJ0K5K5J5N%nn%Nj5%%j5j0N%k5k5nK0J0j5k0j5J5K5L5L5K5%j5
8412G0j0j0n%J5K5K5NnK5K5K0%j5%j0j0%k0j5%j0j0j0j5%j5j0nj0%j5N%j0j0%nnj0%J5Nj5
8409b0j5j5NNj0NK0J0J5NJ0J5%J5nk5l5k5j0J5K5K5J5NNK0L0J0%%%%%j0nj0j0N%%k5m0l0j5
8406d5J0nNJ5L0K0%%j5j0j0j0j0%K0J5NJ5J0nK5K5NK5J0j0j0j5nj5nj0j0j5nJ0K0J0j0k0j5
8403B0NJ5J5N%%n%l0n0j0J0J5J5j0j5J5J0L0K5J0J0j5k5nNNj0j0k5j0K0K0Nk0k0k0J0K5L5
8400D5L5J5Nnj0j0k0%j5j5j0j5NK0J5NJ0J5J5J0%j5%j5%nnj0nnnK0J5J5j0j0k0NK5K0J0%n
8397I5J5Nj0%%j0k5k5j0j5j5j5j5NK0J5J0NJ5K0Nj0j5j5j5j5k0k5j0nJ5K0%j5nj0j0J5M0M0
8394C0J0j0k0nk0k0nJ5J0nn%K0J5%K0L0Nk0nnNNnj0m0k0NNj0j5j5j5J0K5NK0J5J5J5J0J0N
8392E5NJ0NJ0NN%j0j5J0j0nnnN%N%N%NNN%NNnJ5N%j0j0j0j0j0j5j0j0J0nj0l0k5j5NJ0%NJ5
8388a5K0J0J5J0J0J0J0J0Nk0l0m5j5K0K0K0K0nn%J5L0K5Nnk0j5j5Nnnk0j5NJ0NJ0N%J5nj0
8385F0l0l0j0%%N%j5j0k5nK5L0L5K5J0nNNJ0K0J5J0nk0j5nj5k0nk0nJ0NnNnj0%%j5k0k5NK5
8382a5N0L5K5Nj0j0nnj0Nnnj0n%j5j5%NK5L0Nj0j0j5j0J0K0J5J0nk5j0j5j5j0nk0j0nJ0K5
8379@K5K0%l0nJ5N%nN%%Nn%%%%%%K0NNJ5J0NK0%j5k5j0l0k0j5k0k0%J5J5%nj0J0K5L0J0%j0
8376C5j5NK0K0%j5nnNN%j5n5l5j0K0L5K0L5K5%l0k5nk0k0NK0L0K5J0J0J0NNNnj0nnJ0J0J0
8373A00J0%%%%%L0L0%k0k0k0k0j5N%j5l5l0m5l0J0K5K0J5J5J5J0J0Nj0%nj0j5j5j0nJ0N%N
8370@nj0J0%nj0J0n%%%J0j0nJ0J5J0K5J0NK5K0J0j5j5k0j0j5j0k0j0NNJ0K5M0J5J0j5nk0j0
8367E5j0k5j0nk5j0NNj0J5J5J0K0J0L0L0J5nj0k0%J0NJ0J0%J5K0nnj5k5nNj0j0k5k5k5j0K0
8365A5J5nk5l0%%%K5J5%j5NK5J5nj0%J5J5%j5j0j5j0l5k5nJ0NK0K0N%Nn%j0k5j5k0j0NK0L5
8362b0L0L5K0J5J0nj0j0j0k0k0nJ0K5K0J0J0k0nnJ0J5J0J0J5J5K0Nnl0j0k0k5k0l5j0%%%k5
8359b5j0j5J5K5K5J0j5j5j5l0l5j5J5%%J0K5%NK0Nj0j5J0k0k5NJ5K5%j5k0j0NL0L0J5J0J5
8356B5J0%K0M5L0nm5m0j5j5j5j0j5nj5nj0nK0K5M5M5K5nl0l0k0NNK0J5J5K0%j5j0%%j5j0%
8354C5J0%nJ5J5nk5k5k0k5k5k5J0J0NNN%J0%J0L0K5J0nj5j5nnk0j0j0K5K0K0K0J5K5K5J0J5
8351A30nk5l0j5nJ5K5J0K0K5J0m0o0m0n%j5j5%J5M0K5K5n%Nnj5J0J0j5k0j0j0k0nNK5L5J5
8348H5J0K0Nj5j5l0j0nk0j0j0j0j5j0j0nJ5J0nk0l5k5k5%K5J5J0J0J5K5Nj0j5NK5Nn%NnJ5
8345eL5L5L5Nk5m0l5j5NNnJ0N%N%M0L5J5nl0k5j0nj5n%NK0nk5k0l5j0%K0K5%k5%L0M5K0%k0
8342C5k0nNJ5nj0J0J0j0j0j0%k0nj0nj0j0NK5K0J0nj0j5NK0K5K0J5%k5k0nnNj0j5NnnNK0J0
8339A5J0K0%J5J5%N%NNK0J0j5m0j0NNnk0j5nN%NNJ0K0Nj0k0nJ0J5%nnnj0j5j0j5%L0J0J0N
8336E0j0%%n%J5j5l0k5%J5%j5j5k5J0K5K0J0NK0K5N%N%NNNnNNj5nnj0N%j0j0%J0K5K5J5%j5
8333I5j5k5j5NJ5K5J0j0j5k5l5j0j5nj5%J0J0K0Nj0k0j5j5J5J5J5J5%n%%n%j0NJ0J5J5J0j0
8330C5j0k0n%%J5n%K0J0NJ0J0J5%Nj5n%k0%J0k0j0nj5%nJ5nJ5L0L5K0J0J0nj5l0l0j5k0k5
8327a0nJ0N%%nnnn%nnNNNNJ5K5L0J0nl5l0j0NK5J5J0J0j5n%j0%Nnj5K0K5K5NNK0J5N%nk0j0
8324I5j0%Nj5j5k5j0nk5k5%J5L0M0J0j0j0j0j0j5j5J5J5K0%nnj0j5NJ0Nj5%%J5J0L0L0J0j0
8321A00j5m0l5l0n%nnJ0J0J5%nj0J5J5J5J0K0j0k5l0k0nJ0K5K5K0K0K0J5nj0j0NNj5l0k0j0
8318A5%%j5k0%nnj5nj0J5J5J0K0J0J5J5J0K0K0nk5k5l0j0J5K5K5K5Nn%nnj0nk0%j0j5%j5%
8315@%j0J0K5K0K5K5Nj5%nj5Nnj0nnnnK5L5M5K0j0k0j5k0j0j5j5j5k5k0%J5J5%k5k0%K0J5
8312A5N%J5J5nJ5j0N%%N%%Nnj0J5L0L0K0j0j5nN%nl5m5l5k5l0nJ0K5K0j5j0nJ0K5M0N0L5N
8309A30k0m0l0j5%Nk0l5l5k0J0L0K5M5K5J5K0K5K5J5%k0l5j5nk5k0j0%nJ0M5K5K0%nnk5k0
8307F5l0j5J0K5J5K5K5J5j0j0%%%Nj0Nj0NJ5J5nn%j5l5l5j0NJ0J5L0K0nk0k5k0j5k5l0k5%
8304e0K0K0K5K5K5Nj0j5NnNNnnJ0Nnj0K0J5j0%J5J0nn%%nj5NJ0j5k5nNnk0k5j5K0K5J5nJ5
8301D5K5K5NJ0%j5%nnnj0nnj0nnnj0nnNNNNJ5n%J5J0NJ0J0j0nj0j0j5j5j5j5J5K0J5J5Nj0
8298F0J0j0j5j5l0n%%%Nj5J5NnnN%%%%J0nnNK0L0K5J0J0%j0k5j5j5nk5k5nk0%nj5nj0j5%N
8295i0J5%K0K0%J0J0J0nnJ0%%NnN%nJ0J5J5Nk5l0l5k0j5%NN%J5J5J5J5%%%%j0nJ5K5K0N%n
8291C0J5N%J5%J5J0Nj0NNK0NL0Nk0k0nJ0J5j0%nnj0j0j0nj5j0k0%L0M5K5nj0Nj0nj0j0l0N
8288F5L0M5M0L5K0%k0l0m0n0l5k0k0nJ0NNn%%%NK5K5J0k5l0j0j5%K0K5K5N%%J0J0NNJ5N%J5
8285A55nj5j5n%j5nj0j0j0NNJ5J0nk5j0j0%J0j5NNj5j5nJ0L5K5J5Nj5n%K5K5J0NJ5%%j0j5
8282A45%k5j5n%NJ0j5k5j5nNNnj5%K0K0J0j5j0n%n%nnj0Nj5J5%%N%N%J0J5%J5nm5k5j5nj0
8279a0j5%K5M0M5M5K0k5l5l5k0%k5k5j5%J0NnJ0J5K0M5M5K5j0k0j0J0J0n%n%%nn%J5J5J0k5
8276A15j5J5J0J0j0j0j5j0j0j5k0nNJ0j5k5j0j5N%%k5k0nK5J5K0K5J0K0J0K0n%%%j0j0nj0
8274E0k0k0j0NL5J5j0nnJ0K0J5%%%%%%%%%j0%n%nNj0nn%n%n%nNN%NNNN%nk0j0j5NL0K0J5%
8270H0j5j0j0nj0nj0nnk5J0J5L0L5J0j5k5l0j0K5L5M0K5nj0Nk0nj0Nk0k5k5k5k5j0K0J5%J0
8267@K5J5K0%%%Nj0nj0n%K0J5%k0j5k0j5n%j0NJ0NNJ5NNJ0J0N%NNk5l5l0k5j0j5j0j0j5j0
8264a15J0K5L0L5J5%nj0j5%K0J5K0J5J5j0NNj5j0j5j0k5%%K5L5L5K0K5n%%nj5l5l5k0%J0%
8262A5J0K0K5K5K0%k0nnN%NNj5m0l0j5j5J5%%nNJ0nj0j5%K5Nj5j0%K5J5j0nk0%K0J5J5%J0
8259E0J0J5NK0%nN%nnnk0l0l0j5j0J5J5K0J5K0Nj0%%j0N%nn%%nJ5J5nj5k5j0NJ0%j5j5NNJ5
8255B5J0Nj0l0l0j5L5L5K5L5J0j0j0NNk0l5k0j0J5L0J0%k0k0nNNNNNj0j0J0J5M0L5K0Nj0%
8253A30nNnl0l0l5nj0l0j5k0k0j5NK5J5J5J0J5J5J0J5nl0k5NK0K5K5K5J0k0j5n0m5l5%J5J5
8250d5N%N%K0K0J5K0%N%K0K0%NNJ0nk0m0k5l0%J5nm0l5nNJ0K0L5L5K0n%j0NJ5J5L0N%nk0j5
8247E5l0j5J0J0nnnnk5nK0J5K0K0j0k0j0j0j0j0j5j5K0J5K0%J0J0j5l0l0j0J0L0K0nj5J0L0
8244B5K5j0nj0j0nnk0NJ0J0J5J0L0L0Nj0k5m0m0k5nnn%NJ5NJ0%J5J5%NK0K0%J0J5J0J0nnn
8241H5%nnnnNj0%Nj0nj0l0l5l0J0L0L0J5K0K5J0J0J0J0nj0j0%nn%j0%nnnJ0n%Nn%%%NJ5j5
8238F5l0k5%J5nj0j5J5K5K0J5J0k5j5%J0J0NNnj0k0j5k0j5NK0L0%nJ0J0j0NN%%NNJ0nj5l5
8235B0k5k5k5j0NK5%j5%nK0K0K0K5K0K0K0K0%j0%nnnj5NNJ0j5l0l0j5%J5J5L0Nk0l0k5j5j0
8232c5%%%N%%N%J5J0K5%K0J0K5Nj0j0k0nj0j5j5nNJ0NJ0NJ0NJ0nnnnnnj0nJ5J5J5J0j0l0k0
8229Ej5%Nj0J0%%%%NNNJ0NJ0NN%%%%%%%Nj5l0nK5M5L5J0Nnk5j0j5k0j5k0j5k0l5m0j0%NNJ0
8225i0L0M0M5K5L5J5nj0k0nNK5Nj0j5NJ5Nj0k5l0l5m0l0NK0J5J0J0J5L0%k0nNK5K5J0j0j5
8223D5k5k5j5K0N5M5M0Nnk0m0m5l0nJ5J5J5K0K5J0j0j0l0%J5L0K5K0J0Nj0l0l0k5j5j0j0j0
8220A5k0l0k0NM5M0L0%%L0Nj0l0l5j5j0j5j5%J5NNJ0NNJ0k0k0j5k0NK0J5J0%nj0%nnnn%nn
8217d5%n%j0NNNJ0J0j5j0K0K5L0L0M0K5%%k0m0n0k0J0K0j0k0j5j5NN%J0%NNN%J0J0nNJ0%J0
8214C5J0J5J0J5Nj0k5m0nK0%NN%K0j0nJ0%%J0j0N%nj0l0Nnj5k0%%N%J0%N%NNj0j0NnnJ5k0
8211b0nNnn%n%%NJ5K0J0NK0J5J0N%J0%K0K0%k0j0Nj0%Nj5j0%j5k5k0k0j0k5k5nJ0K5K5K0J0
8208A0L0L0J0nj5j5nm0k0N%nnJ5L5L0K5%j5j0k0k0j0NK0K5NNJ0J0NNN%J0J5%j5l0j0%nj0j5
8205D0l0k0j5k5NK5K0J0nN%J5K0M5N0K5j0k5j5j0NnnJ5J5J5K0k0k0j5j5j0j5j0j0j5n%j5k5
8202a0%L0M0J0%J0NNnk5l5j5j0j5j0NJ5NJ0J0J0J0J0%%n%J0j0%%J0j0%Nj0J0n%N%K0j0k5N
8199D0K0J5k5k5nJ5K0J5K0K5J0K5%l0j5j0K0K0j0nk0%J5k0l0l5l5k5k0J5L0L5L0L5%NNN%k0
8196I0nj5k0j0NK0n%j5%Nj0n%Nj0j5J0%%j5NJ0j0j0J0nJ0J0%nJ0%%K5K5Nk0l5m5o0k5NJ5K0
8193e5Nk0J0K5K5J0n%J0N%NJ0j0j0j0%L5M0K5%j0J0J5j5l5l5%nj5j5j5j5K0K0J5K0Nj0%%n
8190B5%%n%J5J5N%J5%J5Nk5j0%%j5j5%L0K0K5K5%j5j0n%j0nj0j0nNL5L0K0J0j0j5j5k0j0j0
8187G5k0j5j5N%%%J0N%J0J5nk0k5j0nnj0j0j0nj0%NN%J0%%N%j5k5NL0J0k0l5k5J5L0K0J0%
8184b0NJ0J0K0J5J5J0K0K5%j5l5k5k5%J5J0%j0j0j0nNNK0nnj0nj0nj0j0%%%%%J0J5Nj0k0%
8181c0J5K0nj0J0J0%%%%%%%%N%%%%N%Nj0J0J0n%%%%NJ0l0k0l0j0%%n%n%K0J5nk0nJ0L5L0J0
8178C5J0K0N%N%%l0j0J0J5K0N%%%Nnk0m0l5j5%n%J0J5J5K0%%n%nnnnK0L0K0%k0k0nJ0J5j0
8175D5j0j0k0nJ5K5K5K0j5n%j5j5J0L5K5J0k0j0NJ0J5j5k0k0j5j0k0nNNnk0j5J5J5N%nJ0N
8172B5N%NNNK5j0k0k5l5j5K0L5K5K5%nj0%%j0n%NJ0%j5k5k0nK0K0nk5j5j0NL0L0J5j0j5nN
8169C0J5J0j5m0n0k5%NnnNK0J5J5K0J5NJ0j5l5j5J5L5K0j5j5%J5K0j0k0%nNK5J0J5%k0j0j5
8166A0%j5j0j0k0%J0K5K0M5J0%k0j5j5j0nNM0M0K5nnk0k5j0j5k5j5k0nnk0k0nJ0L0L0J5%n
8163ej0K0N%%j0NJ5J5%NNN%N%%N%NNj5j5%%J5J5j5l0k5l0k0J5J5K0NN%N%NK0J5j0j0%nnj0
8160A5%j0nnj0nnnk5k5nK5K5J0K0J5%k0j5nJ5J5K5NJ0K5J5J0nk0nj5%%j0k0l0%%J5K0%j5k0
8157a5nNj5NK5Nj0k5j5%%j0l0j5nNK0J0J5J5J0j0J5L5N0L5NNnnnnNNNJ0NNNNj0j0j5j5nk0
8154E5k5nj5k0m0m5k0%NK5L0J5J5%J5nk0k5k0J0J0k0k0nJ0nj0k0%K0K5L0L5K0J0NJ5NnJ5J5
8151F0%nJ0j0J0%%%%%n%%%%%%nnn%nnnnK5K0J5k5k5l0j0j5NK5L0L0J0J5L0K5K5NJ5J0nk5l0
8148A45nj0k0j5j0j5j5j5j0J0J5%j0k5k5J0L5N0K0j5j5j5NK5L0%j5j5%j0nj0nNK0J0J0K0J0
8145A40J0J5j5j0%k0j0j0j0j0k0j5Nj0j5l5j0K0%j5j5NNj5%nJ5n%J5%J0%NJ5J5J5J5K0J0J0
8142A00J5J5j0j0j5k5k0j0K5M0M0K5%k0k0l0j5j5j5j0j5j5j0k0nNJ5NJ0NJ5J5%j0nj0j0J5
8140C0L0L5J5j5%nj0j0nnnj5%nn%J0%k5l5nNNnj5k0%J0J5J0J5J0K0J5J5NL5N0N0J0j0k5m0
8137A30k0nJ0K0Nj5%%%%J0nl0l0l5k5j5k5k5nNL5M5L5L5K5K0j5k5j5nnj0j0k0nJ5%j5l0nN
8134@J0j0j0J0%j0Nj0%%%nn%K0N%J5J5NJ0J0j0k0k0nj5j5j5j0NK0K0L5M0L5K0nk0J0J5L0L0
8131A80J5Nk5m5n5m0nL0M5L5J0j0l5m0l5m5k5j0NJ5K0J0%j5NK0L0K5J5j0k0NJ0%NJ5%k0k5
8128D0j0nnnJ0K0K5J0J5J5K0J0j0k0k5nk0j5k0j5n%%nNNJ0K5M0L0N%j0j0j0j0J0NNJ0NNK0
8125A40nj5j0j5j5j5j0j5j5j0J0Nj0%%%%n%J5j0k5j0J0J5Nj5%n%%N%j5j0K0K0J0%J5nk0j5
8122@J5J0%%%%l0j5K0L5K5%%nj0j0J0K5L5Nj0j0nnj0nJ5J0nl5m5k5j0nNj0J0K0NNJ0Nj0nj5
8119a5nnJ5%NN%NNk5k0k5k0nn%nNM5N0N0M5%nj0k0l5m5m0k0J5M0K0nk0nJ5N5N5K0j0j0j0j5
8116G0j0%L0K5%k0l5l5k5nN%nJ0j0%k5j5%J5L0NN%j5j5NJ5NnJ0K0L5K5J5J5%nk0k0%k0j5n
8113C5k0nN%%NnnNJ0j0%%J0nnJ0nJ0J0%NNNNnj5nj0%j5j5%%NnJ0N%NNJ0L5K5J0nj0j5j0NN
8110G0%J0N%NNnnj5%nj0%j0j0N%n%%n%%%%nj0j5%K5j0%n%j5k0nJ5K0j5m0n0k0j0J5J0K5M0
8107d0M0K0J0n%NNj0Nnj0k0l0j0K0J5%j5j0NNJ5K0%j0%%J0N%nj0%J0K5N%j5l0NK5L0L0J5N
8103A05j0m5j5NK0K0j0k5j5k5%N%k0k0nJ5NJ5J0J5J0J0J5J0NNnj5l5k5NK5K5J0j0k5j5%J5
8101C0J5%k0j0j0nj0j0nJ5K0L0NJ0j0k0j0j5%K5J5K0J0Nnj5l0l0j5j5NJ0J0J5%k5l0k5j0K0
8098f5L0L0J0j0nnNJ5K0NNNJ0NJ0NJ0nnnnnnj5N%j5nnnnj0NNNNJ5%J5J5%%%nL0M0K5nk5l5
8095H5j5J5%j0l0j0%NNnJ5nJ0K0j0%%%%n%j0NNj0k5l5j0nnl0l0j5j5%J0L0J5%nNN%NK0M5M0
8091E5%l5m5k5NJ0J5%nk5%K5K0%J0J0J5j5nNn%%%NJ0NNJ0K5J5j5j5j5NK5K0Nj0l0j0k0m0k0
8088c5j0K5NNNJ5K0%%K0J5%%n%j0nnn%%%%%%%%%J0J0K5K5J5j0l0k5j0Nj0%K0NJ5J5%K0J5N
8085A35nnnnj5j0j0j5j5%J0NNnj5m0m0j5K0L0J5%k5k5l0j0%J5K5J0J5K0L0J5K0K0%N%%Nnn
8082A00NJ0Nj0j0K0K0%k5k5j0J5J5k0j5%%nnk0Nj0nNj5j0J0Nj0nNnNJ0K0L0Nj5j0k5nnNN%
8079C5N%nJ0%nNnNnNn%n%n%nj0Nj5NNj5nNj0%%nnN%%nN%J0J5%NJ0J0NJ0J0NJ5NNNNK0K0j5
8075A25n0l0nK0J0k5j0K0J0K5J0nk0NJ5NJ0k5l0k0k5j5%K0K5J5%NN%j5k0%nj5j5nN%K0j0l0
8073b5k0J5L5K0Nj5k0l0k5j0J5K5M5M5L0J5NJ0Nl0l0l0l0%NN%%J0j0J0J5K0K5J0j0j5j0k0
8070D0l0l0j0J0Nn%N%J0nN%j5%nk0%L0K0K0NK5Nj5j0j5j5l0j5%J5NN%J0K0J5%k0j0nnj0nN
8067b0K5L5J0j5j0NJ0NnK0L5J0%j0k5k0j5k5l5j0J5M0M0J5%nnNJ0j0k0m5m0k5NK5J0K0K0N
8064B5j5k0%K5J5N%k5m0m5k5K0N5M0J5nj5J5K5J5nj5j5j5nk0nNK0M0%k0nj0j5k5l5j0L0M0
8061@M0L0J0j5k0l0l5j5j5J0J5J5J5J5J0%%N%NJ5j0nJ5n%J0nnNJ5K5J5J5%k5j0j5nnj0nnn
8058D0nnNJ0%J5J0N%J5J5J0nk0j0NJ0J0k0k0j0N%NNNJ0J0J0J0j5l0k5j5nk0j5nK0L5J5Nnk0
8055C5l5m5l0NJ0L0L0L5L0nk0%L0K5%j5j5%%%J0K0N%j5l0m0k0j5j5NJ0L5L5K0%j0l5k0NL0
8053D0L0K5N%%n%nnnj0Nj0nnj5N%j5%nNNnJ0N%NNNN%NNNN%Nnj5J0%nn%%j0n%%K0J0J0NJ0J0
8049A20%l0l0k5j0N%K5L5M0K5J5nj5j5n%%k0j0j0j0n%j5l0n0l5l5j5j0k0%J5L0K0K0K0%J5
8046a5L0K5j5m0k0NK5K0J0J0K0J0J5J0n%NNnnNL5J5J0j0J0j0j0J0j5m0m0j0nJ0N%j0k0k0j0
8043a5%%nNJ0J0J0J0Nj5%nnj5J0K5j0j0%K0NNNJ0J5%NJ5J0n%N%NJ5j0j0j0N%k0k0NNJ0nnJ0
8040G0%%N%J0%nJ0%NnJ0%N%NJ0nNNj0j5j5j5j0j5k0j0%%j5l0l5k0nK0%J5J0J0NK0J5NJ0J5
8037C5K5Nj0j0j5l0k5nNJ5K5M5K5J0%%J0j0j0k0k5j0J0J5J0J5j0nNj0k0j5j5k5%%%%%J0N%
8034@NNNNn%nnNj0nN%%j5J0Nj0%%j5j5j5j5K0J5K0J5%n%nn%n%%J5J0Nj5l0l5j0J0K5K0K0K0
8031A5K0nnk5k0j0%J5L0J5%%Nk0j0k0j5%%%%%N%%NNJ0L0L0J0nj5j0j0j5j0j5j5NNJ0Nk5j5
8028d5%J5J0%nk5m0j0J5J0K5L0K5L0Nj0%%%n%%K5M5L5K5K0nj5nn%l0l0m0k0j0%n%Nn%N%%%
8024A5%j0NJ0J5j5j5%nNj0k0l5m0j5nL0J0J0J0J5J0J5%NJ0%NN%NNJ0j0j0j0J0K5K5J0k0j5
8021C0k0%J5K5K5k0k0k0k0N%K0L5L0Nk0k0K0K5%l0nJ0n%nnNj0j5%Nk5j5Nnj5J0J0NNK0%nJ5
8018D5K0%j0k0NJ0Nk0nN%%%%n%N%N%K0K0Nk0k5j0%nj5j0j5j0N%N%J0%j0J5J0K5%k0j5nJ5L5
8015D5nNJ5K0J5NNJ5j0k5j0j5j0J0NnJ5L0M0J0j5j0J5%k0j5%J0J0j0%k0j5nnJ5Nnj0j5J5J0
8012I0Nnk0J5J5J0NJ0NJ0nj0nnnNJ0j0j5l5l0k0nj0nj0%j0j5NnnJ5j0j0J0J0j5J0NNNnJ5J0
8009@%nJ5NNnJ5N%nnj0nj0nj0nnnj0j0nnj0n%J5J5%J0J0J0J0NJ0NJ0J0J0J0Nj0j0j0j0j0j0
8006@nj0nJ5NNJ5%NJ0j0j0j0j0nk0nj0j0K0J5nj0j0j0j5K5K0K5J5Nj5j5NK0K5nnnnnnnnnn
8003a0Nj5j0NK5L0K5L0J5%j0l0j5NJ5%j5l5k0NnnJ0J5J0%N%J0j0nNn%%%J0J5J5J5J5J5J0J0
8000A30%j5l5m5k0j5j5k0l0j5K5L5J5j0J0%j5l0NK0NnJ0K0%l0k0nNK0J5J0%J0N%j5j0J5K0
7997B5j0k0j5j0J5K5J5nJ5K0%l0k5nNJ5J5%j0j0nN%%N%NN%J0nJ0N%%J0N%%NN%NNN%%J0nNN
7994A00%NNJ0%k0nK0J5K0nl0k5j0j5j5j5J0J5J0J0%k0nj0%%j0j5k0j0J5K0K0nn%k0%K5K0n
7991E5k0NL0%Nj5m5k0k5%J0K5K0NNK0J0K5J0nl5k0j5NK0J5J0J0J0J0J0%j5%n%%Nnl0l0NM0
7988H0J0j0k5l0nn%j0k0k0K5M0J0j0NNNNNN%k0j5nj0j0j0j0nJ5L5L5K0%%j0K0%%J5j0j0j0
7985G5j0J5Nk0k5k5k0k5k5%nNK0L0L0%nJ5K0J5K0nn%nnn%nj5J0nj0nNNj0k0nNK5J5%j0nnJ0
7982D5J0nNNj0J0Nj0j0J0%j0nNJ5K0J5J0Nl5l0nK0K0%k5j5nJ0K5K0J0nk0j5j5K0J5J5j0l0
7979E5l0k0n%L0M0K0J0nj0nj5j0%nn%NK0J0NK0J0l5m5l5k0nJ5J0K5K0J0%k0k0%J5L5L5J5N
7976A20j0j0nj5l0m0j0L0K0Nj0l5j5NNJ5J5K0J5J0J0nk0k0nNJ0%%j5l5l0NK5K0K0K5L0J5k0
7973I5l5l0l0NN%NnnNJ0K0%j5j5J0J0nnj0nNNJ0j0n%Nj0%%%%n%J0J0K0%n%nnl0k5k5k5K0M0
7970b0K5L0L5K0L0K5Nk5l0l5k5l0nJ0J5J5J5J5j0j5j0j0j0J5nJ0nnj0nnnnj0nn%nj5NJ0j5
7967d5j5J5K5K5K0K0J0%j0nJ0L0J0J0%j0j5l0j0J5Nnk0k5nnJ0L0N%%N%%%%%nnNNk5j5%j0j0
7964a5j5%J5K0J0nnnJ5L5K0nk0j5l0j0%J5J0%nj0nj0nK0M0K0J0nj0j5j0j5%K0J5n%j0Nj0j5
7961A5j0nL0NNj0nj5n%J0J5%j5n%%j0J0%n%nJ0j0%Nk0j0%K0J0nk0n%%k0J5NJ5J0J0nn%nJ0
7958EL0K0J5J5%j5l0k5%J0K5J5J5j0k5j5j5j5k0J5J0K0NJ5K0nk0j0J5J5nNK0J0J0K0%J5J0
7955A45%k0j0j0j0j0j0j0%%%%N%%%K0J5J5K0k0j5j5j5j5j5j0j0nJ0N%j0j5nj0J0L0K5J0nk0
7952D5j5j5k0j0j0k0nnj0nj5%nj0K0K0NL0J5J5K5NK0%%J5J0NNNNJ0nJ5L0J5j0nk5l0m0j5j5
7949B5j5nj0m5k0j5J0M0L0M5K5%k0k0%J0L0K0J5J0j5%%j0k5n5l5j5J5J5j0k0j0K0J5K0L0L0
7947F0K0j5l5l0k0NJ5NJ5L0L0J0j0l5nNJ5K5K0L5J0k5m0k5l5k5%L5M5J5j5k5l0l5k0%NK5J5
7944A5J5K0Nk5j0j0%J5L0M0L0J5j0j0k0j5j5j5j0k5k5j0j0j5k0nN%J0%n%n%J0J5M0M0J5j5
7941D5NN%%N%%j5%nnnnnnnnnnj0nn%%%%k0j5%J5M0K0%j0j0j5k5n%J5J5%nnnj0%%j0NNj0%%
7938e5J5J5J0J5J0k5l0j0%J0K0M0K0j0l0k5l5j5j0j0%n%%J5L5L0J0Nj5j5NNNNJ0J0N%K0K0
7935D5K5K5K5%j5nj0j0j5j5l5j0J0L5J5J0j0NK0nl0m0k0J0L0K0J5J5j5j5j5j5NK0K0j0m0m0
7932b0j0J5K0L0J0j0j0j5j0%J0%Nj0j0j5j0J0L0K5J5NN%J0Nj0nNJ0N%j5k0j5%J0nj0%j5k5
7929a5j5nJ0Nnj0k0j0NJ5K5K5K0Nj5j5%J0nNj0n%%n%%%%%nJ0J0NNJ0J0NJ0%%Nj0J0n%%%%%
7926E0n%%Nn%J5NN%j5j5%%J0J5%k5l0k5k0j5nk0%K0K5K5K0J5J5J5J0nl0k0j5j0j0j5nnJ5K5
7923eL5L5K5J0nnk0nj5k5l0j0Nnl0k0n%J5NNJ0J0NJ5nJ5J0%J0NJ5%J0j0nJ0j5NJ0j0%%%%%
7920D0%Nnn%k0k0l5k0%%J0J5Nnk0NK0J5n%nj0J0j0j5NJ5%J0Nnj0J5K0K0NJ0J0Nj0j0NJ5J5
7917G0J5J0nk0j5j0k0k0k5j5J5K0NK5J0nj0l0k5k0%J0N%NNN%J5%NJ0%J5%NK0nj5Nnnj0nnn
7914@j0k5k5j0J0J0J0J0NN%NK5L0nk0%K0L5J5nk0j0j5%nj5J0j0nnnJ0NJ0NNJ0nK0Nj0j0J0
7911E5K0M0Nnj5k0j5k0NL0L0%j0j0j0j0nJ5%Nnnnnj0%Nj5l5l5k0%J0J0J0J5Nnj5J5L0L0%N
7908F5%N%k0k0nj0J0%j5l0j5J5J5J0J5J0J0J0J0J0J0J0J0J0J0J5Nk0j0l5nnk5j0j5J0NnJ0
7905C5J5nJ5N%j5j5nK5J0nj5nJ5%J0%nNnNn%%K0nj0K0L0J0j0j0nnk5m5o0o5l0NL0L0M0K5J0
7902A0j0Nnk0j5j5k0nNnNJ0J0J5J0J0J5J0J0J0nj5j0J5J0j0k0j5J0Nj0n%j0N%nNnnk0%J0J5
7899c0J0j0k5%%NnJ0J0J0J0n%NK5K5K0j0j0J0J5NJ5nj0j5N%j5nnnnnnnnnnj0j5k0j0NK0NK0
7896a5J5L5L0K0nk0nj5j5Nnj0nnj0%J0K0K0J5%%Nnk0k5k5j5%K5J5J5j0nj0nj5%j0nNnj0J0
7893c0Nn%%j5l0k5j0%nK0M0M5K5J5%NJ0J5%j0k5k0j5k0k0%K5K0J5J5L0J5K5K5J5nk5k0j5N
7890G5J5J5N%j0Nj0j0N%j0j0j0%NK0J0nk5l0j0%J5K0J0J0j0%J5N%l0n0k5J0J0%%K0NNJ0J0
7887E5%%Nj0N%j0J0J0J5NK5J0J0K0Nj5j5j5j5k5j0j5j5%J0NJ0NNNJ0%%j5Nnk5m0m5j5NL0L0
7884ENJ0J0J0nnnnn%n%k5nNK5%j0%%J0J0nK0NJ0NJ0j0k0j5j5j0j5l0%K5K5J0J5K5J0l5l0j0
7881a5J0%%%nJ0j5%J0J0%%NNJ0k0N%j5nnnj0J5J0K0J0J0J5J5J0j0n%j5nnk0N%nN%%Nn%J5%
7878C5nJ5%J0N%%n%nnn%nNNJ0%N%J5nk0k5k0k5%K0NJ0J5L0L5J5j0j0nj5NNj5j0l5j0%K0J5
7874D5K0J5K0J5K0J5K0J5J0k0k0j0j5j0K0J0J5j0k5J0NNNk5k0%J5J5%j0l0m5m0j0j0j0n%K0
7872@L0N5N5L0k0m0l0k5j5N%nnnnnJ0J0k5k5nnnnj0J0n%J5K5%l5l5k5j0J0K5L0n%NJ0nJ0N
7869a5%J5nnK0N%%J5N%Nj0Nnj5j5J0J0j0j5%L0K0K0nk5k0nJ5J0j0k0j0J5K0J0j0NL0K0%nn
7866G5NnNK0Nj5j0%K0NJ0j5m0l0k0K5K5J0j0j5j5j5j5j5NJ0J0K5J5Nk0k0j5NJ0j0j0j0j0j0
7863c5j5l0%L0L5J5%nNj0N%j0%%%J5NNJ0J0NN%j5k0%%k0j0nNJ0K0%NJ5K0%j0J0J0j0l0%J5
7860C0Nnj0nK0K5L5L0L5J5K0K0J0j5l0m5m5k0Nnnk5N%j5l0k5l5k0K0L5L0K5J0J5K0L5M5L0
7857A85J0j0nj5n0n0k0%J5%Nj5k0k0j0j5k0%K5K5%NnJ5K5K0J0Nj0j0%NN%k0%Nk0k0j0j0NJ5
7854B5J0j5j5nJ0%NnnNJ5L0J0nk5k0j5k0j5%J5NJ0K5N%j5j5NK5%j0%K0%J0%%J0n%J0nj0J0
7851E5%%j0nj5%j5nnj0j0NNnl0j5NK0L0J0%nN%K0K0J0j5j0J0K0N%k0k5l0j0NJ5NJ0J5J5%k0
7848B5k0k0nnNK5J0J5nj0k0k5j0j0J5%%%NNnN%NnnNNnNn%%J0j0N%%%Nn%%n%J0J5j5j5j5nJ0
7845d0NK0L0K0K5J0k5m0m0j5J5K0J0j0%J0J0Nj0l0j0NK0K5L0K5K5K5nk5l0l0l0l0J0L0K5L0
7842F0J0J0j5N%NN%%n%%j5nj0j0nnj0n%n%n%n%J0J0J5J0%NJ0K0K5J0k0k0j5J0J5j5%n%nnn
7839D5%nJ0K5J5J5j0k5j5j5N%%N%%%NNNk0j5l0j5J0NNNNNJ0NNN%k5j0j5K0K0K5J0j5j5j5k0
7836ENK5K0NNNj0j5m0j0J5J0J0J0K0%j0k5k5j5J0N%J0NJ0N%nk5k5j0J0K0NK0L5L5L0J0%j5
7833A15l0m0j0J5K0J0K5J0%%j5n%j5k0%j5j0j0j5nj5k0%k0nL0N0M5L5J0J0J0J0%K0K0nk0k0
7830A40k0k5j5J0%j0%nnnnn%j0j0%nnN%N%N%%NL0J5L0K0j0j0k0%j0l0l0nJ0J0J0J5NJ5J5%
7827A05j5l0l0j0%K0Nj0j5nJ0K0J5J0nk5j5j0%K5L0K0%nj5j5k0j5j0j0nJ5J5J0j0k0j5nJ0
7824eNn%j0%nJ0N%%NN%J0J5J0J0J0nk5m5j0J5K5K5J5J0%J5K0J0NK5J0j0l0m0j0%j0j0%j5j0
7821A5j0nnj0%K0L5L0K0N%%%%%n%Nj0k0l0l0j5j0nN%%NJ0n%J0Nj0j0NNj0%%j0NNj0%%j0J0
7818b5J0J0J0J0J0J5NJ0L0J5Nj0k5j5k5j5%J5K5%j0%nnj0Nj0%K0L5L5J5J5j5%%k5l5j0%j5
7815D0l0j0J5J5K5K5J5K0J5K0J0j0k0k0j0j0j0j0j0k0%j0j5nnj0%j0nj0%%J5NNJ0NnJ5J5J0
7812D5j0j0l0j0J5J5Nj0j0%Nj0%%nJ0N%J0n%J0NJ0NNj5l0l0k0%NJ0%nJ0N%J0K5K0J5J5K5K5
7809A10Nk5m5m0l0%L0K0J0%%n%%%%%j5N%j0j0%nnJ0L0K5J5NL5L0Nnj5k5%j0j5k0nNNJ0%K0
7806I0%%J5%j0j0NJ0J0j0k0nN%nNj0j0NJ5j5nJ0j0NJ0j0%Nj0N%%%%nnnnnnNj0k5j0J0Nj0k0
7803b0%NJ0j5NK5K0Nn%J5J5nk0j5j0NK0J0J5nm0k5j0%K5J0j0l5k0k0j5j0NK0J5K5J5L0J5K5
7800E5J5J0nnJ5nNNn%j5j5%j0nnnk0%K0K5J0%NNj0j0k5%nJ0K0M0J0j5%nNnj5J0J5K0j5j5j5
7797G0j5J0K5%n%n%%nN%k0j5%j5nnj5%N%NnNJ5nj5j0j5nK5N5N5K5Nj0Nj0n%nnNn%%k5m5l5
7793A0k5%K0NJ0K0%NJ5%nnn%nNj5%j0j0nK0%k0k0J5L0J5K0L0J5k0m5n5l0J0M0M0K5J0nj0%
7790G0nn%j5j5NK0L0L5J0k0l0k0l0k0%J0L5L0Nj0j0%K0j0l5l0j0%J5n%NnJ0nN%N%nJ0%%%N
7787D0j0j0j0j0j0j0j0j0J0J0NJ0J0J0J0J0j0nj5n%j5j5%nJ5N%J0%nJ0J5nl0k5J0J0j0l5j5
7785h5NNL5Nnj0J0L0K0%j0J0NK0%J0%j5m0n0k5%K5J5K0K5J0%nj0N%%%%n%J0j0j0j0k0%K0L0
7781EM0J5k5k5j0J0%nj0J0K5L0K0j5k0k5j0j0k5k5J0L0L0Nk0k0j0j0J5J5K0%n%j5NL0L0M0
7779A00K0%%k5l0j5J0J0j5k5k5l0%J0L0L5Nj5j0n%K5K5K0K0J0j5k0j5j0k5j5k0j5j5k0NJ5
7776b5K0K0K0J0j5k5k5NK0K0J0K0J5K0J5NK0J5j5j5J0K5Nj0j0j0j0j5j0k5k0l0j0NK5K0J0
7774F5K0J0L0%k0m0k5nJ0J0j5l5k5j0NNK5K5NNN%j5j5j0J0K5Nnj0j0j0J0J0NJ0nnk0%%j5n
7771ej0%K0NJ0J0J0NJ5%J5K0%%J5%Nk5m5l0l0nK5NJ0J0J0J0J0nk5k0%J0L0L5J0nk5j5j5%%
7768C5%%NJ0J5Nk0j5k0j5%%%%K0J5K0J0K5%%K0J0k0l5k0%%%N%%%%J0nnJ0%%%N%%j0j5l0j0
7765@%J5J5L0K5K0J0j5%%nk5l0nj0%J0j0j5%j5%J0K5K0J5NK5J5j5m0k0k0%J0j0NN%NJ0n%%
7762C5n%j0k5j0k0k0%%N%J5K0M0L5K0J0k0l5l5k5NK0K5Nj5nNK0L0K0N%%J0J0J0J0j5j5j0k0
7759G0j0j5j5j0k0%nj5j0%L0L5L0K0J0j0Nnj5j5NK5J0J0nk0j5j0%K0J0J0J0J0j5j5k0k5j0
7756C0J5M5M5K0nk0k0j0nk5k5j0j0j0j0nJ5%K0J0J0K5K5K0nl0l5j0nj0j5j0j0%J5NNnj0NL0
7753D0K0nl0l0NNNNJ5nj0J5j5j0k5%L5M0J5j5k0nJ5K5L0J5j5j5l0j5%NNK0J5J0%%%%%nJ0j0
7750I0j0%j0j0Nj5j5%NNnJ5K0NnnK0Nj5k0k0j5%J5Nnk5n%j0n%%nNK5K5J0Nj5J0J5K5%nnK5
7747A10J5Nj5k0l5k0NNNK5K0J5j5k5j0j0k5m5m0k5NK5K5J0L5K0%j5NNnk5k5J0J0NNNJ0NNK5
7744F0K5L0J5%N%k5l0k5n%J5J5J5J5%N%NJ5K0K5NJ0k5nj0j5l5k5k5j0j0nj0n%%K5L0K5N%n
7741I5nj0l0k0k5l5j0K0L0L0L0nnNj0%%j5NJ0j0%N%%%%Nj0%%j5j5NNJ5%j0k5%%%%N%NNJ5n
7738C0NNNJ0NNnJ0J0%%%nn%n%n%nj5NL0K5L0K5Nj0nnj5j0j5J5NNk0m0k5j0%N%j0NL0K0j0n
7735F5J5Nk5j5%j0nk0%%NNNN%N%Nj5j5NK0L0L5J5nnnnnj0nnk5j5k5k0j0NK0K5J0J0%nJ5L0
7731H5J0j5k5j0NJ0j0j0nj0j5j0j0j0%%j0k0j0J0L5M0M0L0J0j0l0l0l0k5nJ0L0L0K0Nj5j5
7729D0k5k0j5%%N%J0%NNNJ0nNNNN%Nnnn%k5k0NJ0J5J5J0J5J0j0j0J5J5L0M0J0k5l0k5l0j0
7726C0j0j0j0NNJ0NJ5K5L0Nnj5k0nNJ0NNNNK0%j0NNnl0j5J0J5K5L0Nj0nk0j0k0j5%nj5nNN
7723E0J5K0%k0k0%nn%J0j5nNn%nn%nnnJ5J5j5j5j5NK0K0K0J5J5k0j5nK5L0J0%J0%%j0n%nn
7719I0nnNj5j0%J0Nj0k5nnnnnj0nnNJ0NJ0%%%K0L5J5%nk5j0k0k5nj0k0%nj5nj0N%L0L0L5M0
7716H0K0K0nl0m5m0l0j0J5K0K5J0J5K5j0j5j0j0j0J0Nnnk5j0j5nJ0NnN%N%J0J0J0J5nK0J5
7713F0%K0J0J5J5J0J5K0Nnk0j5j0j5j5j0j5j0j0j5j0j0j0j5j0J0J0NNJ0J0NNj0j5j5j5J5J5
7711A0K0J5K0K0j5j5nJ0%%%j5k5m5%L0J5J0j5n%j0j5%j0nJ0K0J0K0NJ5K0%nk5m0n0nJ0J0%
7708c5j0%Nj0j0N%nj5%J5L0%NNNK0K0J5K0J0L0K0J5k0l0k5k5k5nJ0K5K5J0nk0k5k0l5k0K0
7705c0K0K0K0K0J5K0K0J0Nj0l0nnnnj5j5k0j0NK5K5Nj5J0Nj5k0k0%K5L5K0M0K5j0l0l0j0N
7702G5NNNnm5l5j0j0K0K5j0J0NJ0Nj5j0l5n0k0K0L5O0K5NK0J5j0j0j5j0k0k5l0j0J0J0J0J0
7700A0%nJ0j0%%%%%K0J5N%K0J0J0nj0nn%j5nnn%n%j0%n%k5j5k0k0%K5K5nj0j0j0j0J0L0L0
7696EJ5j0j0K0K0%N%%%%%%j0N%%NJ0NNNJ0J0n%j5k5k5m0k0j5%K0J5K0J5L5L5K0nm0m0k5k5
7693c0%nj0NJ5J5J0j0nnJ0K5K5%j0j5%%NN%%%%%%J0j0nnj5%%Nk5j0J5%j5k0j0Nnn%J5NJ0%
7690c5J5J5%j0nJ0K5J5nj0J5NJ0J0Nk5k5k5k0j0J0%%NN%Nn%J0L0L0K0n%j5j0nJ0N%j0j0k0
7687E%J5K0J0j0NNk0j5j5j5NK5K0J0K0K0K5J0nk0k0j0k0l5l0k5nJ5NNNK0J5J5J0K0NK0NNJ5
7684A10N%J0J5%%j0j0k5m0k0nJ5%%%%J0nNN%%%%J0n%%Nj5j0nNj5j0nJ5%nJ5NNNN%%n%j5j5
7681B5nK0Nj0j5j5%j0nnK0K5J0L0K0J5J5K0%l0m5m0m0m5l0%%NNNk0nK0K5N%K0J5Nk0k5k5k0
7678a00%%K5K0N%k0k0k5j0J0L0L0NNJ0%NNK5M5M5K0%j5j0j0k0k0k0J0Nnj5l5nnj5%NNJ0NN
7675b0NNNM0L5L0J5j5j0l0l0k5k5nNL5J5J0J5Nnk5K0M5N0K0Nnj0nj0%%j5k0nj0nnk5j0%%J5
7672F0J0K5Nn%k5k0k0k0NJ0%k0j5NNK0J5J0%l0k0j0J0L0L5NJ5J0K5K5J5%j0l0k5j5NNJ0Nj0
7669I0nk5nJ0J5J0J0J5J0j5k0k0j5nnK0K5K0K0J5k5k5m0n0k0J0J5K5Nnk5k5l0j0J0K0J5N%
7666enJ0%NJ0nk5m5l5%K5M0N0N0J5nk0k5j0k0N%%%J5J5J5J5J0j0%%%Nk0%NJ0j5j0%J0NN%k0
7663D5j5%J5J5nj0%K0K0J5K0J5n%k0k0k0nNNN%%k0j5K0L0K0%k0k5k5l0j0NJ5M0K5L0Nj5l0
7660H0l5k0N%nJ0Nj0l5l0j5K0K5J5J5J0nn%J0J0%%J5%NNJ0NNnj0nj0J0J5nl5m5k5l0j5J0L0
7657c0K5J0N%%%nN%nK0N%K0J5NJ0J0J0n%J0nj0j0K0K0Nk0n0m5k5J0K0nk5k5nJ0L0O0M5J5n
7654A10nJ0%k0m0l5j0K0J5K5K0Nl5n0m0m5j5%NJ5%j0k5n%K5J0K0L0L0K0Nk0j5%Nj0J0K0K0
7651D0L0M5K5Nj5j5k5k5nnk0j5j5j5j0J5M0K5j0k5k5nJ0K5K0j0k5nK5M5K5J5j0j0k0k5k0k5
7649A0j0j0j5j0K0K0K5J5K0K5%Nj5%J5L0L0J0Nk5j5%K0K5j0l0k5j5j5k0l0nJ0j0j5j0NNK5
7646C5N5M0L0nk5l5l5nnJ0J0k5k0l0j5J5J0K5K5K0K5K0Nj0k5k0nNNJ0J0j0k5k0NNN%nnnj5
7643B5l0m0j0J5L0K5K0J0NJ0NNJ0J5%k0l0j0K0L5K5Nnk0l0l0j0j0J0%%NNJ5L0L5K0Nj0nnj0
7641A10j0nj0j0j0J5J5K5J0nj5nj5j5%nj5nj0j5%N%NN%J0%NJ0%NN%J5J0%k0j0%L0J0%j0j0
7637I0%%N%%%%%j0j0Nk0nj0nj0nNNn%Nj0J0n%n%%%j5N%nj0%J5K0k0j5k0%%NnnnnnJ5%N%NJ5
7634@%k0j0J5K0%n%%%j5nnK5J5K5K0%k0j0nj5nj0j5nk0l0%J5K5L0M0L5%k0m0j0j5nJ5K5M0
7631F0Nnj5j5%nK0K5%k0l5j5nj5j5k0NK5J0J0J0J5nj5j5nNJ0NNJ0NJ0Nnj5nj0%n%nJ5K0%l0
7628ek5k0%K0J0J5n%j5j0j5nNK0J5J5J0K0K5Nnj5nj0n%j0NJ5L0K0K0K0J5j0j0k0k5k0k0n%
7625B5nnJ0j0%NJ0K0L0L0%k0m5l0nnJ0j0n%K5K0J0k0k0j5nj0nj0j0NK0K5J5Nk0j5k0k0J5J0
7622b0%K0O0O0N5L0K5nk0m5o0n5l5l5k0%K5K0J0%%%J0j0N%%%%%J0%j0J5%%%%%%j0J0J0j0k5
7619Ej0J5J5Nj5%nJ5J5K5J0j0J0K5K0Nj0l5l0j5j5j5j5nNJ0j0j0k0k0j0L5N0M0J0J0nl0m0
7616@m5j5%J0K5K0K0K0J0N%J0J5Nk0l0nN%Nn%Nn%K5J0Nnk5j0j5J0J0L0K5J5%j5k0k5%J0%j5
7613D0j0%Nj0NJ5K5L0NnJ0j0nj5k0k0N%J5%j0k0k0%J5L0J5J5J0K0N%NJ5K0J5J0nj5l0m0l5
7610F0k5nJ5J0NJ0J0NJ0J0K0K5Nj5k0k5j5k5k5k0NL5K5Nj5k5nj5k0j5NK5L0J5K0J5K0%NJ0
7608A30j0j0l0l0j5NJ5NJ0J5K0K0J5j0j0nJ5L5K0%nnj0k0l0j5k0k5j5NJ5L0%%J0J5%j5nNk0
7605H0m5m5j5j0NK0L5K0J0%J0nnNj0k0m5k0%%j0%K5L0J0J0%j5j5l0k5k0k0J0L0K0K0%J0J5
7602A0NJ0NJ0J5%NJ0%Nnk0l0j5%K0J5K0K5j0j0j5j0j5j5j5J0K0K0J0%k5k0J5L0K5K0%j5l0
7599E5k0l5l5k0%%NnNJ5Nk5j0J5K5L0K5NNK0K5J0j0k0%n%%J0J5J0J5J0NJ0J0j0j5k5l0m0k5
7596@J5K5K5J5J5K5J0%j5k5k0J0Nj5k5%K5J5nj0NJ0K5%j0NJ0J5J0j5k5l0l5k0nNNN%%J0%n
7594C0J0N%nNnn%%nn%k0j5%J5K5L0J0j5l0l0k0%J0J0NNn%%NK0J0J0M0L5K0j0k5k5NNnk0l0
7590C5%j0j5j0j5%J0J0%j0J0L0L0Nk5m0l5nK5J0J0K0J5J0L0K5J0nk0k0k0k0k0NJ5J0J0nnj0
7588C5nnj0%nJ0M0L0J5j0n0l5j5nJ5j0m5l0j5NJ0%%N%J0NJ0Nj0nJ0L5%J0%NJ0nj5J5J0J5K5
7585E5Nj5l5k5k5j0j0J0L0L0L5L0L5J5j0%N%nNnk0k0J0J0%j0nj0j5%Nj5j0j0j0j0j0j5%j5
7582c5%%nnJ0j0%%%%J0j0J0L0J5J5L0K5L0K5nnnnk0l5l5k0nJ0N%%n%%NK0J0J5K0K5j0j0nj0
7579G0nj0nj0nnj0j0nnj0J0n%n%%nK0J5J5K0%l0j0j0j0NJ5M0J5%J5J0j5k0l0j0j0l0k5j0N
7576e0NJ0NM0L0Nl0l0nJ0J0K5K0K5K5nk5j0j5NJ0j5K0K5K5M0K0nnj5%NNk5k0j0nnj0J5K5L0
7573A50J0%k0j5nj5nj5j0nj5k0%nnj5%Nj5%n%%%%%NJ0nnNM5L0j0j5k0nj5%K0K0J5%NJ0Nj0
7570H0j0%n%j0NJ0K5L0J5j5nnj5j5%K0J0%l5l0l5j5%K5J5nnNK0j0j0nj0%j5nj0K5L5J5k5l0
7567A0NM0L0K0Nj0j0k0nJ5J0K0j0k0l5l0j5nJ0J0%j0nK5M0L5K5nk5j5j5j0k0k5nJ0K0NK5K0
7564H5J0J5J5%n%%n%%nj0j0j0j0j0nj0nk0%J0K0M0J5nl0j5j5%nj0j5j5j0J0J5J5J0K5K5J0
7561I5Nk0NK5J0K0NNnk0n%Nj0nk0%J0J0j0k5k5j0%J5J0%Nj5k5j5J0K5M0K5K5J0%l0l0l0k0
7558D0%nk0k0k0k0J0J0J5j0j5J0K0nn%K0J0%NJ0%J0K5K0%k5m0m5o0l0J5N5L5L5J0nNNnj0j0
7556A5nK0L0K5K5j0j0j0j0j0nj5n%%%%Nn%%J0j0%N%%%%k5k0k5j5K0M0M5K0j5NnnnnNj0l0n
7552A0NJ0Nj5k0NL5L0K0%j0j0j0j0nnj0%J0J0nk5l0j0NK5M0M0K0Nj0l0j5k0J0J5J0J0J5J5
7550A10J5j0j5J0J5K5j5l0l0j0k5k0k0k0nnNj0%%n%n%n%j0N%nNNNJ0nJ5N%J5%nJ5J0%%J5%
7546C0NJ5nJ0NNN%%n%n%n%j0nnnn%j0%k0nNK0K0Nnk0%J5%NnNJ0nnJ0%%J0nN%J0%j0J5J0nJ0
7543H5%j5j5j5j5K0L5J5Nk0k5nJ0%k5j5nnNJ0j0j5j0J0J5J5N%K0%J5J5Nn%j0%Nj0j0%Nj5j0
7540D0%%j0j0%NNnJ5M0L5nl0m0j0%J0%j0k5k0j0nk5NK0K0K5J5nl0k5nK0M5M0K5%j5j5n%j5
7537D5nj0k0%J5K5L0J0%j5m0l0j0NK5K5J0j5k0j0J5J5J0j5%%nNnNJ0j0nJ0J0NJ0NJ5%NNK5
7534A25nk0k0k5k5J0J0J5J5nnJ5NnJ5K0J0j0k0k5j0NK5NJ0%j5l5l5m0j0%j5k0k5%%j5j5k0
7531a35J5L0K5J5J0K0J0j0NK0L5K0J5NNj0J0nnNj0%nj0k5l5nJ0J0%K0K0J0j5j5j0j0J0J0n
7528B5j5l5j5J0K0J5K0%%NnJ0nN%N%NNk0nNK5J0J5J0k0l5m0k5NNj0j5J5L5L0K5M0Nj5%nNj0
7525H0j5NJ0J0J0J0j5l0l0j0j5%j0%NL5M5Nj0j5j0j5j0j5j5j0J0L5L0J0nj0k0%Nj0nNj0J0
7523C5n%J5J5K5J0K0nj5l0k5j0J5N0K0%n%j0j5j0J5L0nk0j5j0j0nJ5J5nk0j0Nj0j5j5nj0n
7520ej0j5k0%L0M5M0K5NJ0K0J5J0L5K5Nnm0l5m0l5k0%%j0j0J0j0J0%nnJ0NJ0J0J0K0%NK0k5
7517H5l0k5k5k5k5l0j5J0J0NJ5K0N%K5J5J5J5K0nk5k0n%%K0j0nJ5N%J0J0NJ0J0J0J0J0j0n
7514I5nj0j5%j0j0J0K5J5j0k0%K5K0j0l0m5k5%NJ0NJ0J0NJ0NJ5NJ0nj0j0nnj0j5%J5J0NK0
7511H0K0nl0n0l0j0nnNK0K0N%j0j0%%j5nnNNK5K0j0nJ5L5K5nk5j5k5%J0%nnJ0J0N%J5%k5j5
7508A5J0J5Nj0n%l0l5k0nNJ5M0M5J5nj0nj0n%J0%j5k5k0j0j0j5j0%%J0K0L0J5%j0NJ5J5J0
7505D0NJ0K5n%nj5J0%j0nnJ0K0J5J0nl0k5nk0%nj0NNj0j5j0nK5K0K0K5j5j0%%k0k0k0k5n%
7502e5%%j0j5nL5N0L5J0%j5j0NJ0j0j5K0J0J0n%J5J0J0%NJ5nj5k5l0j5n%nk0l5j5NJ5L0L5
7499A5L0M0K5Nj5j5j5j5k0j0j0k0k0j0%J5NJ0NJ0NNK5J0j0j5k5nNK5K5J5K5K0J5n%j5j0j5
7497H5NK5%k5n5l5n%nNj5%Nj0%K0J5NJ0J0K0%%nNj0j0N%nJ0%NJ0K0K5K0K0Nk5j5%J5K0K0J0
7494A75nk0j0j5j0j0nj5k5j5J0J0j0j5K5K0%j5j5l0k5nL0M5J0j0J0Nk0k0j5k0k5j0J5J5nn
7491enn%j5m0l5j0NK0L5L0L0J5j5J5L0L0J0%nn%J0K0j0k5j5NNJ0j0j0nJ0K5Nj0NJ5J5%%Nn
7488A20j5j5nj0j0n%%%Nj0J0NnnnJ0J5k0j5J5J5Nj0J0nnJ0%%%%N%j0J0%%%K0K0Nj5j0k5nj0
7485F5nj5%NNNNJ5j0l0l0k5nNK0J5j5k5l0k0J5L5N5N5L5K5%%nn%j0l0j0k0nJ0Nnj5j5J5K5
7482H5J0J5J5J5J0L5Nk0k0j0k0j5nNJ5j0nJ0%%%l0k5nk0j0k5j0NJ5J5NK0NNJ0K0%j0k5j5J0
7479E0%j0n%%nj5%J0j5n%%%k5j5J0J0J5%J5Nj0nK0L0J0%J5%NJ0J5Nk0nnk5j5nj5j5NJ0J0%
7476C5k0nK0J5%j5%j5m0l0NK5K5J0j0j0nK5NJ0n%Nj0%Nj0N%%j5J0J5j5j0J0NNJ5%NJ0NJ0n
7473F0%nnJ0K0NJ5K0nJ0J0j5k0j5k0j0k5NK5K0Nk0j5j0Nj5J0J0L0L0J0nj0j0nK0J5K5J5j5
7470A50l0l5j0j0j0nnj0J5J0nk0nJ5J5%N%Nj5J5J0nJ0NNNj0m5l0j5NJ5J0NNj0j5NL0N5N0L0
7467A85K0nnl0m0k5j0J0J0j5k0l5j5NK5L5J5%J0NJ0n%N%N%Nj5j0j5j0l0l5%J0K0J0K0J0%k0
7464G5j5nk0n%J0J5j0l0l5k5j0J0K0Nk0j5%J0%j5k5j0J0L0N5M0J5j0j0j5j5%K0K0K0K0J5K5
7462A25J5j5m0n0l0NJ0J0%j5j0%J0K0K0J0J5J0J0NNJ5%nK0J0nk5n5n5k5J5K0N%nnl5l0j0N
7459e5K0K0J5j5j0j5j0J0J5J5L0K0J5j0l0j5k0%K0J5K5K0L0K5Nk5l5nJ5J5j0j0nj0j0nNj0
7456C0k5k0j0K0L5K5%j0%J5K0K0K5J5j0k0k0%NK0J0%nj0J0J0nnk0nk5n%%j5l0k0j0nK5J5%
7453B5k0k0%nj0NJ0Nj0k0NK5K5NNK0J0J0%l0m5l5%J0NN%NJ5nnJ5N%j5l0l0j5J5M5L5K0J5J0
7450E5J0J5J0J0J0K0J0L0K5J0%%%l0o0m0j5J0J5NNj0k5m5j5J0K5J0%%K0J5%k5k5nJ5K0NJ5
7448H0NJ0J0J0K5nk0l0k5k5%J0J0N%J0J0%k0l0l5k0NK0Nnk5NK0K0%%%%N%j0J0NNl0k5nNj0
7445c0k0j0j0%J5J0%j0nNNK0K5NJ0NJ5K5Nj5j0j0J0%%j0k5l5l5k0l0nK0K0K5K5K0J0k0n%N
7442b5J0J5L0L0Nnk0k5j5k0NJ5J0K0J5nn%nj5J0K0L0J0n%L0K5nk0k0nj5j5%%Nk5k5NL5L0J0
7439I0%NJ5j0l5m0k5k0j5k0NK0J5J5Nj0L0L0J5k5j5%NNj0NJ5J5j0k5n0m5l0%J5J5j0j5nJ0
7436h5%K0M0M0K0%%J5Nk0%nj5%J0k0l5k0j5j5nJ0M0L0K0K0Nk5l5k5nJ0J5L0M0M0Nnj5j5J0
7433F5J5j0k5k0NNJ0%J0j0j5N%nJ0n%J0j0j0k0j5j5nK0J0L0J5Nj5k5%%n%%nj0%%nJ0j0l0l0
7430g5NM0Nnj5j0j0J0L0L5J5J0J5J5j0Nnj0%n%nJ0K5K5J5J0K5K5Nj5m0m0k0%N%%NNNNJ5K5
7427A25nk0j0nnk0nj5j0j0NJ0NJ0NJ0J5%j0%nj0%j0j0%j0%Nk0J0j0j5NJ5nNJ0M5K5nk5j0j0
7424D5nJ5J5Nj5k0k0nK5K0%%N%J0N%J5J5J5n%J0%nl5l0j5J5%j5k0%K0K5%nk0l5j0NNJ0j0j5
7421ej5n%K0L5M0J5%nj5nj5nJ0Nk5k5j0%J0J0%J0j0J0%%%%NJ5J0j5l0nJ0J5j0j5NNk5k5J0
7418b5NJ0%K5N0K0%j5k5j5j5nL0L0K5Nj0J0Nj5l5l5l5j0NNJ0J5%%N%%L0J0j0j0%N%N%%%NJ0
7415F0j0N%N%N%%nK5L0J5%J0NJ0J5k5k0k5n%%%Nj5m0j5j5%%J0K0K5L0J5%%m0n0l5nK0M0M0
7412H5K5K0j0j0j0j0nk0j0j0%%%%NNj0J0K5K5L5K0nnnn%nn%j5Nn%j5%nnnnj0n%%nNj0j0nJ0
7409E0L0%j5j0j5K0Nnnk5k0j0J0K5J5J5n%nnn%n%J0L5L5J0nn%j0k5nJ0K0J5%%j0k5l0%J0%
7406G0j0k5k0%NNNnNJ0nnNNn%%%N%%%%nN%%NJ0J0NnK0N%NJ0NNJ0NNJ0j5j0j5j0l0l0j0J0N
7402D0J5Nj5nK0%NNJ0Nk5k0j0J0K0K0L0L0J5j0l5m0j0NNJ0J0K5K5j0nn%j0l0j0j0j5j0nj0
7399B0nj0j0nj0nNK0J0J5nnNnj0j0J5L0%k5m5l0NL0K5J0J5K0K5J0%NnJ0nNJ0j0nJ5Nnj0k5
7396F5J0K0K5J0j0k0j0nj0j5j5l0k0k0k0J0J5K5K5NJ0K0j0k0k0j0l0l0j5J5K0J0K0J0J0nJ5
7394B5%NNNNj5j5%K5K0NK0Nk0l0m0j5J0%J0N%J5%NL0J5Nk0nJ0%%k5k0NJ5K5K0%k0k0j5k0k5
7391a5k0k5J0J0K0K5K0K0L5K5J0j5l5l0j5Nnk0j0j0%J5J0J0j0NK5L0Nj0k5m0k0nj0j0J0K5
7388a5K0K0J0NJ0NNj5m0l5nJ0%%NK5J0J5K0j0NJ0nJ0N%J0N%J0N%NJ0j5j0j5j0j0j0%j5m0l5
7385e0nL5N5L5Nj5%nnn%j5nn%N%%%%%%J0K0k0j5nJ0%%J0J5J0J0J5j0l0l0j0NL0L0L0K5n%j5
7382A05j5j5j5nnj5l0nNK5K5K5K5J0j5l5m0k0nJ5L0L0J5%j0j0nnj0j0%NK5K5N%l0k0nj5j0
7379B0k0nNJ0K5K5Nk0k0l0k0K5K5K5K0%%K0J0J0K0Nj0J5J0j0%NNnnj5k0nj0j5j0j0nJ0%NN
7376G0%J0%j0j0j5nj0j0k0nJ5%%J5L0J5n%k5j5j5k5nK5K0%j5j5j5j5k5k0%L0L0J0j5NNJ5K0
7373B0NNJ0NJ0K5K0J0j5k5k5k0%k5k0l0j5K0L0K5K5K5K5L5J5nk0k0j0k0j5j5j5n%nnnnnnK0
7370@K0K0K0NL0K5Nl5n0n0m0k0nK5L0K5K5L5K0j5l0nL5L0K0J0n%k0k0nJ0nnJ0J0j0nJ0J0%
7368A05j0l0n%%nk0j5nK0j0l0%%K0nj0%j0J0Nnj5nj5%K0M0L0%j5j0J0K0nk0nJ0J5j0j5%J0
7365D0M5L5K0nnnnnnj0nn%nnNNnj0k5NK0J0j0j0J0J0%%N%N%N%j0j0k5j0K0K0K5J0nj0nj0n
7361H5j0nnj0J5J5nNNNNnnnn%j5nnk5l5n0j5J0L0J5K0J5j5nN%%j0NJ0%nJ0K5J0j0n%Nnk0l0
7358a5j0NNK0%J0J0J0J0J0J0%%%%%%j5J0nk5k0nJ0K5J5J5J5%j5k5n0n0l5j0J5M0M5M5K5L0
7355A00%j5j5NK5K0n%J0J0Nj0%n%%%%j0J0Nnj0k0l5m5k0NJ0%%%n%nn%nn%j0%NN%J0N%NN%j0
7352@%nnnJ0j0j0j0J5K0J5Nnnj0j5j0j5K0K0K5J0J0J5NJ5J0NJ5Nnk5j5j5k0j0j5k0j0j0j0
7349d0j0J5L0K0K5K0K0J5K0%nj5k0j5k0K0K0j5n5n0k0J5nk5j5nnnnJ5J5K0J5J5K0K5J0j0n
7346A0nJ0K5J0nk0l0j5nK0M5N0J0j5j5%nj0j5j0j0j0%K0J0N%%NK0K5Nj0j5NK0%j0k0j5nNJ0
7343F5K5K0K0j0j0j0j0nj5nj0j5j0j5j0K0J5K0K0N%j0J0L5K5j5k5n0l0k5%J0J0nn%%K5L0L0
7341I5j0n5l5J0Nj0l0j5j0Nn%%J5J5L0K0%j5nnj5%J5L5L0K0k0n%NJ5Nj0l0j0J0nnj0%%j5j0
7338@j0j0nJ0L0K5J5Nk5j0j0j0j0k0%L0M5M5L0j0k0k5nJ5J5J5J5nk5k5j0NNJ0NNN%NNj5k5
7335F5m5m5l0j5NJ0J5n%%J5J0NnJ0J5nj5K0J0j0j0j5j0j5J5K5K0K0j0j5j5nJ0J0K5K5L5nk0
7332G0j0K5J5%j5j0J0J0J5j5l5l0k0j0NK0M0L5K0%%nnj5Nj0nk0%%j5j5%J0J0k0k5n%j5%J5
7329EK0L0N%nj0nj0%%j5%J5J5nj0k0k0j5k0nJ5L5L0K0K0Nj5l5l0k0%n%%NNN%J0N%N%n%%n%
7326eJ0j0j5%J5K0K0NNnk5k0nJ0J0j5k0j5J5K5K0J5M0L0J0Nnnj0nj5%nj5j0j0j0j5J5%nJ5
7323D0J5j0J5%k0j5k5k0nJ0N%J0%nJ0J0%%J5NK5J0j0k5j0%L0N%j5j0%%N%n%J0j0j0j5k0j0
7320b0%K0J0J5%j5%n%n%nNJ0K0K5L5K0N%j5Nj5k5l0j5nnk5n%%K5L0Nk0j5nj5j0NK0J5Nnj0
7317Ej5n%J0J0%NnnNJ0J5J5J5J0nJ5j0j0j5j0j0nn%%j0NJ5L0K5J0j5j5j5K0J5j0%j0nnnj0
7314C5j5%L0J5nnN%%k5%J0K0j0j5k0l5n%NK5K0J0nj0l0k0nL0M5M0L0Nl5m0k0k5m5l5j5NNN
7311h0J0J0L0L0J0NJ0J5nk5k5j5k0nNNJ0J0NK0%NK0j5j0j0j0j0nj0nk0%J0Nk0j5%K0L5J5n
7308b5nJ0J5J5J5%%n%%n%%n%n%%j0%%K0K0K0J5J0k0j5N%%nJ0J5J5J5K0%k0j0n%nK0M0K5%k0
7305A45k0j5j5j5k0k0j5k0k0j0Nn%K0L5K5K5K0NJ0J0j0l5l5j5J0J0J5J0nj5j0j0j0j0%j5n
7302ej0J5L0L0K0j0j0n%Nj5%nn%n%%%%%%%NJ0J0N%K0NNj5j5j5j5nk0k5nN%NJ0NNnJ0n%nnn
7299a0nj5%M0M0K0nj0%NNK0J5J5K0nj5%J5K5Nl0m0j5j5nNJ5J5%nJ0NJ5Nn%nnJ0Nnnj0K5M0
7296A65L5K5Nk0j5m5m0k5k5k5j0J5J5%%%%K0j0%J5j0%%nj0NnnJ5%j5nJ5K0j5j5nnnj0j0n%
7293A0j5j5j0j5j5j5j0j5j5J5K0J5J5K0J5K5Nnj0nj0%j5nj0j5Nnj0NK0M0L5J5J5n%J5K0K0
7290A10j0l0k5nNJ5J0K5J0n%nnnn%j0%%j0k0l0j0NNj0nJ5K0J5nNJ0j0j0nn%%%k0k5nJ0J5K5
7287B5K5j0l0n5m0%K0L5L5K0K0J5K0%%%J5J0Nj0k0k5nJ5J5K5J0j0j0j0nj5nj0j0k5l0k0k5
7284f0j0K5K0nk0NJ5J5j0j0J0NK0K5k0j0j5NJ5J0K5K5K5K5Nj5j5Nj0l0k5j5J5J0J0J0J0j0
7281E5j5j5J0K0j0l5l5j0K0K0nj0j0n%%NnN%j0J0K0J5K0K5K0J5K0K0nj5nj0j0nnj0k5j5NK5
7279F0K5K5L5K0j0k5j0j5j0k0j5j5n%n%K0L5L5K0k0m5l5k5J0L0L0J0%%j5J5J0K0%k5k0nNK5
7276A10%nJ0j0k0nJ0K0Nj0J0nl0m5j0%J0NJ0J0%j0j0%K0Nj0k5l5j5l0k5L0O5N0M0%k0k0nj0
7273E5j5nj5k5l0%J0J5J5K0K0n%NnNnnNK0NK0Nk0j5k0k0j5%%j5l0k0NJ0%J5NJ0K5L0J5j5l0
7270E%J5J5Nj5%nNNN%K5K0nj5nNJ0j0j0J0Nnk5j0nK5K5K0k5l5nJ0%%j0N%nJ0K5K0J5j0j5k5
7267D5%j0%nn%j0j5NK0J5%k0nK0J0%j0n%j5nj0nj0%%n%L0L0L5K5nl0l0j5K0nl0n0j0J5%Nj0
7264d5%j5J0L5K5Nnnk0j5n%J5K0%%K5NJ0NNNNk0l5l5j5NK5J5J0j0k0k0j0%J5J5%%K0NNN%n
7261A0J0%%%N%%N%j0J0Nnn%j5%nj0nnJ5%NJ0J0NNNJ5J0J0J0%j0%j0k0k5l5j0%K0NNK0NNJ0
7257D5J0k0k0J0K5K0K0K5%k0nj0j5j5j5j0k0j0j5j0j0J5J5j0j5%L5M5M0J5K0Nk0l5k0l0j5
7255EnNL0M5K0J0%NJ0j0j0j0j5%NJ5J0k5k0NJ0j5%j0J0%%n%%%j5j5nk0k5%nk0j5j0J5K5nj0
7252d5J0NK5J5K5K0N%J5%j5j5j5j5j0NK5L0K0J5nk5j5l0l0k0%J5J5%%nj0N%K0L5M5K5nk5k0
7249G0k5k5m0m0k0%%J0K5M5M0K5%j5NJ5K5K5Nj0j5n%J0NJ5J0J0NJ0J0J0%%l0l5%J5j0m0m5
7246C5j5J5K0J5%k0k0j5J0J0J0J0%j0J5J0J0J0N%j0j5%J5J0nl0n0m5k0j5j0NK0J0J5NNJ5N
7243@L0K5J0%k0k0%%NNNJ5nJ0NNJ0NNJ5N%J0K0%K5%j5k0l0j0nnNj5k0k0%K0Nk0j5%J5L5L0
7240A00K0NJ5J0NK5K0Nj0j5j0j5j5j5j5j0k0l5j0k5k5%K0J0J0J5K0L0J0j0l0m5l0k0%K0L0
7238A5NNNNNNNJ0k0nNK5K0Nj0j0nJ0J0j0j0k5l5l0l0nJ5K5L0K5J0n%K0L5J5Nj5j5%%j5nnN
7235F5J0J0N%J0J5%j5j0j0j5j0j5j0j5%k0j5nj5j0%k5J5J5J5J0K0K0NN%K0nl0j5%nJ0%j0%
7232ej0j0j0j0J0J0Nj0k5k0j0nK0K0K0%nj0J5K5J0NnNK0L0J0%nk0j5j5J0J5K0L0NN%J0j0k0
7229H0m0l5k5j0k0k0nNL0J5K0%%j0J0j0J5J5K0K0Nj5l0l0nJ0NN%nJ0nNJ0n%NNN%%N%N%%N%
7226D0%N%%NNnJ0n%N%%%%NJ5%j5j5j0J0L0K0J5nk0m0l5j0%K0L0L5K0J5K5L0J0nj0%k0n5o0
7223D0l0J5L5L0J0nnnnj0l0k5NJ0J5J0NK0K5L5J5j5j0%nnj5nnj0%N%J0%%J0nJ0J0Nj0k0j0
7220I0K0J5J5j0K0nl5n0k5%nk0j0j0%J0K5M5M5L5J5Nn%J0j0m0k5j0J0K5K0J5nk0m0k5l5k5
7217A0j0NK0J0K0nk5k0nNK5K0nk0k0j0Nj5%L0K0nnNK0K0J0k0nJ5K0K0%j0%j0nj0j0j0j0j0
7214C5nJ0K0J0K0J0J5K5Nk0j5k0k0%j0j5l0m5m0nK5K5L5L5K5J0NJ5%j0j0J0K5J0%nj0j0j0
7211I0J0NL5L5K0k0k0l5nJ0N%l0l0j0nj0j0j0j0%j0j0nj0%K0L5M5J5Nnn%j0j5k5k5l5NL0M0
7209E5K5J5L0J5%j5nnj5j5k0nJ0K5K5J0J0nj0J5J5K0j5j5k5k5k5k5%J5N%nj0k0%j0j0j0j0
7206a0%J5nJ5NNNNJ0J0K0Nk0NK0K5J0j0j0J0J0j0%Nj5l0l0l5k5%K0J5nk5k5j0K0J5K5J0J0
7203C0J0J5J0j5J0K5NNnl0l0j0K5M0Nk0m0n0m5j5K5N5N5K5J0nk0nNJ5J5J5nnJ5NNNJ0Nj5%
7200A30%n%nnnk0l0l0N%l0l0k5nL0M0L0J5j0j0J0J0j5l0k5N%%l0m0j5J5L0L5L5L5K0J5K5J0
7197A30j0j5j0j0k5k0nK0Nk5j0nJ0nNNN%J5%j5NNj0nNn%k0j0k0j0NK5K0J0N%nNNn%Nj0j0k5
7194@%J0L0K0K0NJ0K0%k5k0k5k0%nj0NK0L5M0J5J0j0j5j5l5j5j0K0J0J5K0J0nk0k5nJ0NJ0
7191H0J0J0J0J0J0NJ5J5Nj5k5l0nl0k0J0J0%j5j0nK0K0J5K0J0j5j5k0j0%K0K0NNNNn%j0Nj0
7189A00NnnNNNNNNNJ0k5k0k5k5k0k0k5j5j5K0J0nNNNNj5%j0j0K5K0L0J5N%j5l5k0k0%j0J5
7186c0J0nnnJ5%NJ0NJ5%k0k5k5k5%K0K5nj0%K5K0J0nj5j0j0N%nJ5K0L0J0j5j5j0j5j5j5j0
7183e5j5J0L0J5K0n%n%Nj0j0NL0K5M0K0j0l0l5j5%j0j0%Nj5n%%K0J5NK0%J5J0nnj5%nj5j5
7180@nJ5Nj0l5l5j5NJ5L5L0K5J0%nNj0j0j5j0j0J0L0K0J5Nj0nnJ0j5j0J0NJ5K0%k0k0k5j5
7177@k0nj0j0J5L0K5J5%j0j5n%j5j5%J0L5K0J5nj5j0j0j0N%nNnnNNNNNJ0%%J5J0J5K0J0J5
7174A25J5J5J5k0k0k0m5k5%K0K5J0n%NN%J5%j5j0j0j5j0j5j0j0j5j0j5j0j0j0k0nNNNNJ5n
7171d5nK5L0L5M0L0J5j0k5l0l0k0j0J5K5J0L0NNk0j5%j0j0j0j0%NNN%N%NN%J5nj5j0%L0L0
7168I0NK5K0j0j5k0nJ5J5j5j5nJ0%%N%nJ5K0K0j0j0j5nj5j0j5j0j0j0k0NL0J5J0J0NN%l0l0
7165D0%K0J5J5K0j5j5k5j0L5L5Nnk5k5l0k5nJ0nJ0j5j0nk0k5l0nJ0K0J5J5J5K0K0K5J0%n%
7163E5nn%%%j0J0L0L0K0N%K5%j5k5m5j5k0k0j5nj0nnK5K5K5K0M0L5J0l5n5l5%J0%N%J0NNN
7160G0J0k0j5j5j5NK5K5J0j0j5k5%L5L5%J0k0k0j5k0%%k5m0k5NK0K0%N%%J5NJ5J0%nJ5L5N
7157I0j5n%%n%%j0NnnL0L0L0L0NNJ5%l0k5k5l0nj5j0j0j0nJ0K0L0K0nnj5k0k0j5j5nnj0j0
7154a5nj0nNNNJ0NJ0NNJ0J0NNj0l0l0k0J0NJ0L0L5L5Nj5l5l5m5l0NK0J0J5L5K5L0L0K0N%k5
7151I5j5%nj5j5j0j0j0nnn%nj0n%N%%J5L5L5%l5n5l5k5NJ5K0K0K0NJ0J0Nk0l0l0j5NJ0NJ0
7148c5j0%%K0K0J0k0k0j0J0%%j0j5k0nNL0K5J5J5J5J5J0J5j5nN%%NNNK5J5K0%%j0J0nn%nJ5
7145A20%k0j5j5J0j0nj0j0j0j0J0L0K0K5J0J0J5J0j0j0k5k5j5j5J0J5NNj0j0j0j0NNNj0nn
7142D5j0nnJ5K0%j5j5nj5nnJ0L0L0J0J0J5J0J0J0J0NJ0J0Nj0k5k5n%NJ0J5j5j0j5%K0%k0j5
7139H5j5k5l0l0k0NNj0j5j5j5j0nJ0%%J5J5L5J5n%N%nJ0%%j0J0n%J0j0nNNnNNNNJ0NJ5%k0
7136B5j5NK0J5J0j5k0n%nNJ5L5M0J5nk5k5nNK5K0NNnNnj5j5j5j5l0l0j5J5Nj0j0J0Nnj0NN
7133e%N%j5%K0K5J5n%J5K0J0j5j5N%nJ0NnnN%n%%NNNNj0j5k5n%j5l0m0k0K5N5N5K5nNJ5%j0
7130H5%nj0n%j0%j0n%NJ0NJ0J5NNJ5j0nnnn%j0nnnj5Nnj0nnJ5J0J0J0K5NNK0J0J0NJ0nj0j0
7126A30nNNN%%k0l5n0k0%j0j5j5j0j5k0J5J0K5NJ5J0J5J5J5J5J5J5M0K5k0l0k0k0l0j5NNJ0
7124E0NJ0J5NJ0%j0nj0j0j0k0nJ0L0K5J0j0k5k0j5j0N%j0K0K0L5Nj0j0j0j0J0L0L0J0j0j5
7121A10j5j0Nj5k5m5k5nk0j5J0J5J5J5J5J5J0J5J0NNNNJ0NNnj0k0%J0k0k0Nnj0j0%J5L5L0
7118I5K0k0l5l5k0nJ0M0L5J0n%k0k0j5%K0Nk0l0j0J0K5L0J5j5%%J0J5J0j5k0J0J0j5k5j5%
7116C0Nj5NJ5K0%nm0k0j5nNnNNn%%%N%%%%nN%j5k0%K5K0K0K5J5L0L5J0j0nj5j0J0j0nNn%N
7112I0nk0nj5j0nk0nj5j0J0%%k5j0%K5L5K0K5L5M5J0k5k5l0l0m0k5n%nnnj0nnj5%j0j0J5J0
7109g5%K0J0J0NJ0K0K0K0j0k5m0k0J0J5J0Nj0nJ0J5J5J5J0L0L0N%K5M5J5j0l0k5nnj0nj0j0
7107G5J0L0K0Nnnj5k0j5k0j0k5k5j0NJ0J5%J0J0NJ0J0nJ0%NNJ5nl0l0nNJ5j0k5l0k5n%K5%
7104b5j0j0%NNNN%J0NNNJ0K0Nj5%J5L0K5%NK0nl0k5nJ5L5L0K0k5l5l5k0J5K0nk0k0j0K0K0
7101E5%%%%%%N%N%nNJ5j0%%%j5j5nj0j0j0j0J5K5K0J5J5K5L0Nj5j5k5j0J5J0J5J5nj5k0nn
7098H5k0j5j0%j0nj0J5Nnl5%NnN%nJ0j0k0l0nK5L5L5K0j0l0m0n0k5J0J5J5J0J5%%NN%N%K5
7095EK5nj0nK5J0%J5%%J0NNNN%NNNNNN%nk5k0j0j5k0j5j0j5J5Nj0N%j0J0nj0j5%j5nnj0NJ0
7091e0NJ0K5K0%j5nJ0J0nk0j5NK5J5NJ5J5NK5J0J0J0j5nNj0%Nj0k0k0l0j5J0J0K5Nk0k5%J5
7088A5%j5%nk5j0K5M5L0J5j0nj5j0k5nNnk5l0j0K0J0%nJ0%N%NNNnJ0N%J5J5%K0J5J0J5NNN
7085A10j0J0NnNnk0m0m0k5N%J0nk5l0j5NL0J5J0N%j5j5N%J0k0k0NJ5J5L5L5M0J0j5nj0J0K5
7082I5K5J5j5k0j5j0j0k0nNK5L0J0nnk0j0k5nK5K0J5k0l0nJ0%NJ0K0K5J0nk5j5j0j0J0n%j0
7080E5j0nJ5K0%j5j5k0j0J0J0J0Nj5nj5j5J5J5nnn%n%%%%NJ0%%NJ0nJ0J5Nj0k5%J0J5K5J0
7077I0k0k0k5l0m0j5NN0M0K0NnnNj0J0J0nnJ0Nnk0j5k0j5j0J0J5L0K0J0J0J5%l5j5j0nJ0N
7074D5%J0%J5nk0%J0j0nl0j0K5K0Nn%K0%%J5K0J5j0k5m5m0k5n%NK0K0J5J0J5J0nk5k0j0nJ0
7071EJ5L5L5K0L5K5J0j0nNk0k0k0k0J5nk0l5l5%L5M5K0J0Nj0k0k5k5k0%J5NNN%%%nNNnk0l0
7068El5j5K0L5M0K0%%J0L5L0J5%nnnj0j0k5n5m5k5NK0K5NK5NK0J5j0j0j0j0K0Nk0k5k0nJ5
7065B5J5J0J0%k5j0j0NNNNj0j0%K5M5L0nl0m5l0NK0NJ0K0NJ0J0nj5%j5j0nj0nnnnK5K5NNj5
7062E5k0j0%%j5j0j0j0n%j5NM0L5L0J5j5l5k0K0M5M0J0j5m5m5k5NL0K5K0J0j0j5j0J5%%j0
7059F0j5j0nj0j0k5k0j0J0L0M0K5nk0nj0J0N%nj5nNn%NJ0j5k5j0NnnK5M0K0%j5nnj5NJ0NJ0
7056D5%J5K0j0j5j5j5k0j5j5j0k0j0NJ5L0K0NNnK0J0%%%J5J5nk5k5j0NL0L0J0%j5n%j5j0n
7053C0j5%j5%J0K5L0J5j0nnnj0%K0%j5j5k5j5j5NJ5%J5L0K5Nj0j0k0%J0NJ5%j5k5k5j0NJ0
7051EJ5J5K0J5j5j5j0k0NNnj5%nK0K5K5nk0j5j0j0NNNj5%nJ5J5M0M5J5%NJ0k0l0k5k0j0j0
7048C0k5%J0K5L0J0j0nnj0J0NJ0J0nJ0%%%%Nnnnj5%Nj5j5N%%%%j0j5nK5K5Nnj0k0l5k0k5n
7044e0J0N%J0n%NK0J5K0J5nk5j5j5j0k5j0j5j0J0%%J5L0K5J0%k0j0nnL0J5Nj0k5l5nJ0J5j0
7042d5j0NL0K5J0%%n%j0k5m0m5k0nK0L0K5K0Nk0m0j0K5L5M0%k5nNJ5J5J0NJ5NJ0J0j0J0%%
7039E5NnJ0%nNK0K5J0nj0j0nk5k5j5j5nk0k0%K0L0%J0NNn%%%%%n%J0J0K0NJ5J0K0Nj0nj0j0
7036H5nj5nnnJ5L0J0Nj5k0m0j0j0j5j0N%j5l5nK5L0J0N%K0J5K0J5%k0%J0J5nJ0j0j0J0nnn
7033F5%NJ0%NJ5nJ0N%j0%nj0%n%J0J0J5J0j0k5k0j5j5%%J5Nnk5k5n5l5j5L0N0L5K0K0%Nj5
7030D5j5nnj0n%nn%n%n%j0%K0K0J0NNN%j5k5NK0K0L5J5j0j5j0J0M0J5%j5j0j0l0m5l0j0k5
7027e0k5J0L0K0J0K0K0K0J5Nj5n%j0%j5N%NNNK0K0K5J5%%J0j0k5m0l5k5%K0%J5J0J0J5Nk5
7024E5k0k5k5nnnnJ5J5K0J0j5j5k5j0N%N%nJ0%%J0K0NnnnJ5K5J5J5J5J5%N%%nnnnN%L0M5L0
7021A90k0n0n0k5J0K5K5J0k5l0l0k0NL0L5K0K5J0J0%nnk5j5J5L0L5Nnl5l0k0J5Nj0l5l5l0
7018@l5k0Nj0j0J5J5L0L0K5Nj0j5NNN%J5J5J5J5nj0k0k5k5NJ5J0J0j0%%j0j0j0j0%k0k0NJ0
7015b0nJ5K5L5K5J0j5j0j5j0J0Nj0k5j0%%nNJ0j0j0J0Nj0nNNJ0Nj5j5NK5K0%l0l0k5j5%J5
7012d5L5L0J5nnj0nnnJ0J0k0k5n%nj0nnj0j0K5K5L0J0K5K5L0J5k0j0k0k0j5j5j0k0l0j0%J5
7009d5K5K5K5K5j5j5j5k0nk0k0nJ5M0L5K0Nj0Nj0nnk0%j5k5j5J0K0L0J5k0%%L0L0%%n%%%%
7006F5%%%J5j0J0%N%k5k5j5nL0L5J0j0%N%%j0J0n%NJ0NJ0J0NK0%n%nnn%nnj0l0j5k0nK5K0
7003H0Nnnnnj5NNj0l0j5K0L5J0j0%%NK0J5%J5J0J5J0n%nnn%n%NJ0NL0J0j5m5k5J0J0NJ0NJ0
7000A50NNk0m5l0l0j5j5%K5L5K0j5J0J0J0J5J0K0Nl0m5l0j0nnJ5J5k0j5N%%NJ0J0J0J0J0J0
6997I0K0NJ0M5L0J0nm5l5j5j0j0nj0j0nk0%j0k5k5nJ0K0J5J5%%%%n%n%j0nm0m0j5NK0K5Nj5
6994d5j5%L0K5L0K5J0n%J0nNJ0j0K0n%J5%NNNnj0nnnnnnj0nj0nK0L0M0J0%NNnl0k5l0l0nJ0
6991C0L0L5%l0k5nK0K5K5J5nj5j0j0j0nj0j0nn%j0k0j5J5J5nnj0%K0J0k0j5j0J0J5j0nJ0J0
6988A5nJ5j0J5%nJ5K0j0k0k5k5j5j5K0L0M0J0nk0l0%J5J5%%J5J0NnJ5N%J0NNNj5%%j5n0k5
6985a0NK5K0NJ0K5J0%l0k5j0NL0L0J0J0J0NNnJ5j0k5l5m0k0NK0NJ5nl5k0j5NJ0NNK5K0Nk0
6982C5j0j0j0j0nNJ0M5O0M0Nnk0k5k0k5j0j0k0nK5K0L0J0j0l0l0j5NN%N%k0j0nnj0k0NJ0L0
6980EK5K0J5K5K0K0nk5m5n0l0nnJ5L0K5%j5NK0K0Nnj5j0j0j0j0j0j0n%%K5L5J5%k0k5l0k5
6977d0nJ0J5NK0%nj5J0J0L0M5L0J0k5m0l0k5l0l0%L5M0L0K0J5NnK0n%n%%nJ0j0n%j5%K0K0
6974A05K5J5k0l5l5k0j0NNnnJ0L0K5J0j5%%j5k5k0k0NJ0J0NJ0J5L0Nj5j0j5j0NNNN%NK0nj5
6971G0%Nj5j5NNk0n%j5%%j0j5N%J0J0%J5%%J0%%k0l0j0nj5n%nJ5L5K5K0J0j5k0k5k0%K0J0
6968EJ5K0K5J5%j0nj0j5l0l0j5nj0nNK0J5J5J0J5J0nk0j5j0nJ0nJ0J0J0%nj0J0K5K0J5nk0
6965D5nJ5J0K0Nnk0j0j5j5k5%J5K0Nj5l0k0nNK0K5K0K0K5%j5nj0nnj5%nj0nn%j0j0%nn%J5
6962a0K0Nj0j0N%%N%%%NNK0J0J5j0k0j0j5nN%%N%%%%%%%%%N%j5k0J0J5K5Nnk5k5%K5N%%%n
6958EN%j0NK0%nnj5j5%K5J0nj0j0%%%%n%n%j0j5j0j0k5%k5nJ5J5J5K0J5J0K0J0K5J0Nj5k0
6955A0%nj0%L0J5Nj0j5j0j5NJ5J5N%K0K5j0%j5j5n%k0j5%%%NN%NNNNNN%NJ0NNnj5%K0K5L0
6952A20%%j0l5m0nNJ0K5%j5nj5j0NNNNJ0J0K0Nj0k0k0j0NJ0J5%k5l0l0%J5N%k5j5nNK0J0J5
6949@J5J0j5l0k5j5j0%J0L0L0J0K0K5J0%k5j5j0nj0%%NnNNnN%%N%J0j0J0%%Nj5nnnnnnj0J0
6946a5J5J0K5K0J0k0j5NNJ0J0Nnj0j5%Nj5j0n%j0nj0nnnnk0NJ5J0J5J0M0N%J5J0%k0k0j5N
6943B0nnj5%K0K0NNnJ5J0J0K0Nk0j5k0k0k0j5J0L0NNnj0nnK0K0J5J0Nj0n%nnnJ5nk0l0j5n
6940eJ0M0M0K0j5nNJ0J5%%%%nnk5k0K5Nl0l0j0K5M0K0j0k5k5nK0K5Nj0j5k0j5j5nK5M0L5J5
6937A25%j0k5k5%J0J5k0j5%J5J0j0%J0N%NNj0j5j0j0nK5K5K0J0j5m0l5j0J5L0J0k0k5k5k5
6934a5%K0J0J0j0nNK5L0J0nnk5j0%K0%j5j5N%%%%J5K0j0j5n%n%j5Nj5%NNJ0N%J0J5%nn%j0
6931C5k5j5j5K0J5K0%l0k0k0J0M0M0K0nk0j5%L0K5Nj5l5l0j5j5k5j0%%%N%n%%J0J5j0m0nN
6928g5J5j5j0%J5K5J5J0%%%Nj0j0nnn%NJ0J0J0J0NJ0N%k0j0j0j0j5j0j0%%NN%%NnK0%Nj5k0
6925g0nJ5J0J5%j0j0%N%%N%NNj0n%K0M0M0K0J0%k0j0J5K0Nj5j5%%%Nj0j5j0j0K0K5J5L0K0
6922A30K5K5K0j5m0m0k0%J5J0%k0l0l0k0%N%NnJ0NnNk0j0%nj0j5%NNNJ0J5nJ0J0j5j0j0j0
6919b0K0K0K0K5n%%n%%n%%N%N%N%Nk0j5k0j5J5J5J5J5nl0k5j0J0J5J5J0nk5k5n%L0K0NJ0j0
6916C5%Nn%%%%%%nJ0nnNNnnNNnnJ0nn%%NJ0j0nj5j5%K0K5J0j5k0k0NK5L0J5nJ0N%%j5j5l0
6912B5j5nJ0%J0J0%nnNL0N%%NJ5nnJ5NNk0l5j0%j0j0NN%%L0J5nj0k0NJ0L5K5J5j0j5j5nj5
6909F5j0%J0k5l5%J5J5%l0%K5NNn%n%NNnJ0K0L5K0J0Nj5l0j5nJ0J0j0Nnnk0l0k0k5%K0J0N
6906A5K0K5L0J5j0j0nj0nJ5%J0N%J5%%%J5j0k5l0l0k5%J5K0L0K5M0J5j0m0l5j0%L0J5%j5N
6903I0%j5j5j5nnj0N%nNNnn%K5J0nk0j0NJ0J0J0nj0J0N%nJ0n%J0j0NnN%k0k0l5nJ5M5M0K0
6900A05Nj0j0NK5Nj0k0j0%%nj5Nj0%nNJ0nnJ0K0j0l0k0%Nnk0j5j0%K0J0J0K0K0K0j0j5j5N
6897E0K5nnj0%J0k0j5J0j0nNj5j0nnj0n%Nj0k0%M0M5K0k0k5l0%%K0K0j5j0J5K5J0J0nnNNN
6894F5NJ0N%NNNNNnnnnk0Nnj0nnnnK0L0K5K5NNk0l5j5%j0j0nJ0%%%%N%J0K0K0Nnl5n0n0k0
6891c5j0j0j0j5J0K0M0K0K0j5j0J0J0NNJ5j5j0J0K0J5%k5l0j0K0M0Nj0%%j5j0j0j5j0j0k0
6888c0nJ5J5nK5J5J0J5J0%%n%Nj0%%N%j0J0n%%NNK5J0J5%l0k0nNL5L0J5j0j0j0nl5j5k5k5
6885A0%K0J5%j0l0k0j5k0NK5K5J0n%NJ0%J0Nl0k0%J0K5J5K0K5J0%%J5NNJ5nk0k5l0k5%J0J5
6882E5%j5j5k5nNK5K0J0%N%N%%N%NNJ0%nJ5N%j0%nnnj0nn%%%%%%n%L5L0J5j0j5nk0%k0N%j0
6879F0l0j5J0J0K0J0K5J0nk0k0nJ0J5K0Nnk5k5j0NJ5J0Nj0nJ5K5K5J0j0j0NNJ0J0j0J0j0k0
6876A10l0k0J0J0k0m5k0%J0L0L5L5K5J0J0nk0k0k0k0l5l0k0NK0K0NN%%J0J5K5nnJ5%k0j0n
6873E5%j5nj0j5k0j5k0J5J5J5J5n%nnNj0n%n%%%%nJ0j0nNn%NJ5%j5j0NK5K5J5NNJ5j0l0k0
6870Ek0j0k5k0j0nNJ5J5L0K0Nj0j5%NNNj0j0NNJ5J5J0J0J0J5J0K0J0K0J0j0k5k5j0k5m5m0
6867e0k5J0L0K0J5n%%nn%n%k5nj0j5nK0J5K5K0%k0l5k5j5J0%J5%j0n%%N%nj0nj0nnj5%J5L0
6864i0K0K0K5K0K0K5%N%NJ0n%J0%j0j5NJ5%k5nJ0K5Nj5k0nk5l5k0nK0K0J0nj0J0J0Nj0l0j0
6861d5j0%Nn%n%nnJ0j0NL5J5J5J0K5K0J0nj5j0nk0nj0j0K0K0J5K0J0nk5k0nJ0N%N%N%%%%%
6858D0%%%%J0J0nJ5NNNNJ0nk5l0j0nj5n%K0J5%J0J0K0%N%j5J5%%%%NK0J0J0j0k5k0k0j0nk0
6855B0nnj0k0%K0%J0J5J0J5J0J0Nj5%nl0j5%J5%j5j0Nn%Nj0k0k0J5J0Nj5%n%%%%j5J0n%J0
6852c5NNNK0K5%j5j0Nn%n%Nj0l0l0NL5M0M0J5%nnJ0j5l5j5J0NNJ5NJ0NJ5J5%J5NJ5Nj5l0l5
6848D5n%K0K0Nj5j5k0j5j5NK0L0J0%%J5J5Nnl0l0j0J5J0nj0j5%J0J0k0k0n%j0NN0M0L0%k5
6846I0m5m0l0j0Nk0NJ5%J5J0%k0%M0M5K0j5k5NK5NJ5%k0j5nnj5j5n%N%NN%%%K5K0%j0k5k0
6843A5l0j5J0J5%K0J5NK0N%NNn%N%%%n%nn%%nj5NNj0n%n%nn%%nnNnj0NNj0j0NNj5n%j0nNN
6839c0nj5j0NK0L5K5J0%J0J5J0K0J0%k0k0%%NJ5%j0j5j5j0%k0l5m5j5J0J5L5K5NN%j5j5nJ0
6836a5K5J5%j5j5%J5L0J5K0J5K0%k0nnnNJ0j0N%j0J0nk5l0N%J5J5N%j5k0%K5J5J0k0k0%nj5
6833B0j0j0nj0k0nK0K0L0L0L5K5NN%Nj5j0j5j0k5k0j5%K0L0J0k0nNNnj0Nnnnnnnj5%%j0NN
6830A5%j5k5j0J0J5j0j0j0j0j0J0L0L0K5J0%%%nnn%j0j5NJ5J5nl0l0k0J0L5%%k0j5%nJ0j0
6827d0j0N%nJ5J0J0J5%%J5K0K0J0k0j5%N%Nj0J0n%%%%%%%%%%%%%k0j5j5j5J0J5%K0J0J0J0
6824D5J5%j0j5NL0K5NJ5K5Nj5k0l0j5NK0%k0j5%j0j0j0j0nj0j0n%K0J5N%NNK5J0Nj5k0j5J0
6821C5%j0J0%j0J0K0K0nk5j0%%j0J0NJ5NK0K0K0K0j0j0j0j0k0m0m0k0j0%%nnnK0K5J0%J5%
6818B5nj0j5%j0j0j5%J0J5J0J5J5J0J0J5nnj0n%j0j5NJ5J0J5J5J0K0J5J0J0nNNj5j5j5j5N
6815H5NJ5nk0m0l5k5%J5J0N%J5NNJ5n%J5NN%J0j5j5j5j5nk0k0nNK0J5J5NK0K5Nj5NnnN%j0
6812E5j0j5j5nK5K0%j5j5j0J0%%Nj0%%j0j0k0nK0J5%j5j0nk5k5NJ5K0%%%nnJ0j5nNJ5J0NK0
6809EJ0J5J0J5%k0nnj0j0nj0%n%%J0J0%nj0J0K5M5N0K0%%j5j5j5j5j5k0k0j5K0J0J5J5K0N
6806I5k5k5k5j5J0K0K5nj5j0j0j0NL0K5J0j0j0J5J5NK0K5K5Nj0j0nk0l0j5j5j0j5j0nK0K0
6803F5J5nNJ0n%n%j5NnnNj0%%j5N%nNJ0NJ0NJ0NNj5l5m5j0K0K5Nj0nk0k0nJ0J0J0J5NJ0NJ0
6800E5j0nj0nnn%%n%n%J0nJ0J0nJ0J0%NJ0NNJ0NJ0%j5j0nk0k0%j5j0%NK0K0K5L0J5j5k0%%
6797H0%j5j5J5L0L0J5J0N%j5j0nj0j0k0%j5j0k0nj0j0Nj5l0j0NN%nL0K5K0L0Nj0%Nj5j5l5
6794A0j5N%J0NJ0N%%J5J0J0k0k5l0l5nJ0K5J0J5J0J5nk0j0nJ0J5K5L5K0J5%j5j0j5j5j0j5
6791C5j5j5j5N%N%J5K0K5J0J5J0K0%j0m0l5k0K0J5%j5%J5NNN%%N%%%%J0j0l0l0l0l0j5J5J0
6788d5K0%%L0L0J0j0k0n%L0J5J5nk0j5k0K5N0K5J0nj5%%nNnn%nk0k0j5k5J0NK0%nJ5N%nk0
6785C0j0j0k5j5l0j5NK5J5J5%K0NJ0j0j0NL5N5K5NJ0J0nj0J0%k5j0j0%J5J5nl5l0k0j5k0%
6783@K0K0M0J5%j0j5nj0j5l0l0j0J5K5NJ0%J5J5nnnj0j5j0j0j0k0j0J5nNNJ0L0K5J0j0k5k0
6780ej5nj0nj0J0J0J0J0K5K5K5L0K0nj5l5j5j5%%J0J5%%%N%N%%N%j0j0j5j0%j5j5%j5%K5L0
6777C5L0K0Nj0j0nJ5NJ0Nnj0j5j5n%J5K0J0j0k0%K0J5Nj5l5m0k5j0%%j0j0j0j0j5j5NK0J5
6774e0nk0%K5M0L0L0Nj5j5NNNNJ0J5%k5k0k5m0l5k5K5N0L0L5J5J0J5J0N%k0l5k5k0k5j5K0
6771b5L5L5K5Nj0Nnl0j0J0J5J5J5L0Nl0l0j0J0%NJ0nnJ5J5nj5j0k5nJ0K5J0K5J0NNJ0n%k0
6768A05m5o0k0K5M0J5%j0k5k0NK5K5N%N%K0%j5l0j5k0k5j0nJ0%NK5M0M0K5J0Nj5l0k5j5j5
6766C0k5l5l0j0J0NK0J5NNj5j5NNNJ0J0J0J0J0J0NJ5%J5J5j5nN%%%%K0K0K0J5%k5k5%n%Nn
6763I0j0J0%nj0j0j0j5j0j0j0j0NJ0%K0NJ0J0NnnNj5n%j5Nnj0J0j5%%nnJ0N%K0NNK0%l0m0
6759ej5NNJ0NNL0K5nnnnj0Nnj0nnnnnn%%%nj0NK5L0K0K5K0K0%k0nj0%nJ0j0j5j5k5nJ0K5K0
6756H0K0L0J5j0j0nnj5%%J5J0%nk5k0j0j0j5l0nL0L0M5J5j0l0l0j5nl0j5j0NL0J0K0K0NJ0
6753H0J5J5NJ0J5K0K5J0k0k5nj5k0m5m0J5M5L5Nk5m0m0m5k0%%%J0nj5%K0K5J5nJ0NnNnNNj0
6750A0N%n%%nL0Nnk0k0nK0J5%%j5J0Nj0j0NNj0%N%K5K5%l0l5j5NJ0%%J0NNJ0N%n%j0nnNj0
6747@NJ5J0NNJ5NJ0%j0%j0j5k5k5j0J0N0L5K5NnN%k0j5k0k0J5J5J5J5Nj0j5Nnnn%k0k0k0j0
6744a5NK0J5J5J0J0J5J0nnnnK0J5K0K0j5j5j5j5j5k0j0j5j0J0%%N%NNj0j5j0nl0j0J5J5j5
6741c0%K5K0K0%k0j5l0nJ0J5nnK0L0M0K0n%j5nj0j5J0Nj5l0l0%J0J5K0Nnk5k0j5%K0J5%NN
6738A0j0l5l5j0NNnJ5K5J5nj0j5K0L5L5M5M0K5%%%J5j5j5j5k0j5k0j5k0j5%%j0NJ0j0nJ0J0
6735B5N%J5N5K5nk5nj0%j5j0j0k5%J0j5nJ0%%N%j0J0J5J5K5L0Nk0l0l0j0J0J0J0J0J5nnn%
6733F5J5L5L0K0Nj5l0m0m0l0k0J0%%J5J5K5nJ0J5j5m0l0j5NJ0nJ5J0n%Nnj0J0NK0J0%l0j0
6730Ej0J0K5NJ0nJ5J0NJ0J0L0L0L0K0%n0o5m5j0NJ0J5N%%NK0K5%k0m0m0j5%NnJ0K0J5%J5N
6727F5N%%%J5nnJ0j5%nj5J0%nk0k0%J5K5J5j0nJ0k0l0l0j0J0J0J0N%nnnnnnn%%%%n%%%nj0
6723d5nnJ0M0L0J5j0k5k5j0NK0K0NNNnJ0%%J0nj0j5k0nnk0k0nL5M0K5J5Nj0m0l0j5j5nNK0
6721c0K5K5J5J0J5J0J5J0N%K0K0%j5k5k0%%N%j5j0%J0J0k0k0NJ0nk0%%j5J0%k0j0%NNk0k0
6718c5J5L0K5J5j0j5j0j5nnnnnnnnNNNNNNnJ5J0J5J0J5j0k5l5%K5M5L5J0j5j5nK0L0L0%l0
6715A10m5l0k0J0J0NNJ0J0J5%K0n%n%%%n%%N%%J0j0N%k5n0m5k5j0%K5L5L0NN%K5K5J0%n%n
6711I0nnnj0nnnNj5n%k0J0J0K5K5J5%K0K5K0Nm0m5m0J0J5J0j0j0%%J5J0Nj0j0J5J0nnnj0J5
6708H5NK5J5K0K0K0Nk0l0m5l0j0NJ0N%J0J0j0nN%nNnj5j5k5j0j0k5j5j5k0k0k0k5NK0J5NN
6706h0J0NNJ0NJ0NNNJ0NNNNNK5K5%nl0NJ0L5K0nk0n0m0l5%L0K0j0k0k0%%%n%nj0NJ5L5M5J0
6702D0nnnj0J5L0K5J5nnl5l5k0k0j5k0j5j0k5nM0M0N5L0%%nnk5m0n0j5J5K0K5K0%k0nj0NJ5
6699b0J5L5N0L0J0j5k0nk0j5m0k5j0%%NJ0nnnJ0K5J0nNJ0NJ0NJ0k0j0k0j0nnJ5M5K5nj0k0
6697C5nnJ0Nj5m0k5NK0K5Nnnj0nnJ5L5K0K5J5K0K5J0j0j5j5j5j0nj5nj0j0%j5j5j5k5nNK0
6694a0K5Nn%Nj0%%n%nJ5NNNN%J0nNJ5nnJ0N%J0K0K0N%l0k5nj5k0j0K5M5K5k5m0l5%K0J5K5
6691G0%nk0k0k5J0L0L0%j5k5nJ0NnN%%%j0k5k0j5J5J5J5J5J0%NNJ0%NN%%%%nj0j0K0%Nk5k0
6687B5j5%%j0n%K0K5NK5Nj0j5l0l5j0NK0K0j5k0NK0J5J0n%NJ5K0K5N%k5j5j0n%%nNn%%k0j5
6684El0nJ5N0M5K0%%%nk5j5%K5J5Nj0j0j5NJ0J0N%j0j5n%j0%j0k5l5nJ5J0J0J5NNNJ0NJ0K0
6681I0nm0m5k5J5J5L0L0J5j0k5k0j5J0J5L0%l0l5k5NJ5J5%%NK0K0Nk0nK0L0L5Nnnj0j0l0l0
6678C5n%nnnnnnJ0J0J0J0j0l0l0j0J0J5NK0K0NJ0K0J0NNNJ0NJ0Nnj0j0n%j0k0Nk0j5k0j0J0
6675A0K5K0J0J5K0K0J5j5j5k0j0nJ0%NJ0nnJ0%%Nn%NNNj5%J5K0L5%j0Nj5l5l0k0%J0J0N%N
6672I0%%K0J0Nj0j5%K5K0%NN%%j5%j5nj0j0nj0nj5nnj0j0%k0J5Nj0N%J0%NK0N0N0L0J0k0j5
6669A70k0k0j0k5k5j5k0k0%J0%Nj5j0%L0L0L0J5J0%k0l5l5k0nJ0L5J0NNj5%j0j0%K0L0L0J0
6666A25j0m0l0k0j5%%K0L0K0%k0l0j5%K0J0j0nN%%%%J0J0j5k5k0j0nK0%nj5J5L0L0M0K5NN
6663A30N%j5l5m5j0NN%J0L0J0%n%N%Nk5k0NK0L5%k5j5k0j5NL0K5Nj0NL5J5%%k0j5j0k0j0k5
6660D5j5j5NNJ0%%NJ0Nj0J0NnnJ0%%K0J5L0Nk0m5m5k0J5K0L0M0K0Nk0k0%%N%%%n%n%nnNJ5
6657I5nk5k0NJ0NNJ0j5j0%%N%j0NnnK5J0nj5k5%J5J0J0%k5l5n0j0%NJ0J5NJ5L0K5J0nnNJ0
6654G0nk5nNJ0Nnj5l5k0j0Nnj5%K0M0M0K5%j0j0j0J0K0J0%nj5j0k5l0k5k0NK5J5%%K5J0Nj5
6651C0j5J0NNNNnj0k5NJ0Nj0k0%%j0J0L0L5K5J0nk0l5l5j5J5%%J0K0J0J5nj0nn%J5K0%%%n
6648F0%J0K0nk0m0k0nnJ0NJ5NK5L0Nnm0j5j5j0j0j5k0nJ5K5K0K0K0J5L0J0NN%Nnnnj0j0nk0
6645F5l0l5nL5N0L0j0k5k5j0j5j0j5J0K5K0J5K0K5K5K0%j5k0%j0j5j5j0nJ5K0j0l0j0NK5L0
6643A15L5L0Nj0j0j5j5j5j5j5j0nJ5NNJ0NNJ0j0%J0j5%%%nnnj0l0k5k5j0J0%Nj5j5j0j0j0
6640d5K0NK0J5K0NNJ5K5J0j0l0m0k0NK5M0L5K0nj0j0N%nj0j5k0j0K0J5K0J5J5J0j0k0k5l5
6637D5k5k5m0j0J0J5J0K0K5L5L5J5K0Nj0j5k0nK5L5J5j0l0k0j0NnNJ5J5nk0l0l0k0k0j0NN
6634@NK5K5j0k0k5j5%%%%j0j5k0nK0L0M5N5M0J5%j5j0m0n0l0k0J0K0L0J0%J5NNJ0%NK5K0n
6632A25j5l0k5l0k5nJ0L5L5K5%nk5k5nJ5J5%%%%%Nj0J5j0k5j0j5j5j0j5j5NNNN%NN%J5J5j5
6629A0k0N%%%J5K0J0K0j0k0k5j0J5J5J0K0nn%%nnj5NK0K5K5K5K0Nk5k0j5k0k0j5nJ0%%J5K0
6626G0J5J5nk5j5j5nJ0j0J0%NN%J0%%NJ5%NNNk0m5l5NNNNJ5K0NK5L0J5k0l5l5nK0Nnj5j5n
6622B0K0K5J5K0K0j0j5l0l5j5nJ5Nn%NJ5K5J0K5K5NJ5J5J5j0m5k0J5J5j0k0l0l0l0k5nK0L0
6620C5M5K0K0K0K0nk5j0j0j5j5j5j0j0n%j5j0nK5K5NnJ0nk5l5l0k5J5K0L0J0J5K5K5J0nl0
6617F5j0k0k5j0k0j5%J0%J0M0L5nk5k5nNK5j0nj5%J5J0NK0J5J0J0J5nk0j0j0j5j0j5j0J0N
6614B0J0NNJ0J0NJ5J5J5J0%nNn%NN%l0k5k5l0m5l0nK5M0K5%%K0J5K0J5J5J0K5N%j0l0m0k0
6612E0J0L0K0j5l5k5k0%K0NJ5J5J0J0J5n%J0j5l0l0j0NJ0J5J0J5j0nNj0k0J0%j0%J5%NJ0%
6609G0J0Nj0j0nj0j5%nj5J0%NNNNNNJ0%%J0NNJ5nj0k5nK5K0nj5k5%%nn%nj0%J0J5j0k5m5j0
6605c5J0L0J5%J0J0j5k0l0j0J0J5J5J0J5J0NJ5K5%j5k0%%nNNJ5J5J0K0Nj0k5nj0j0j0K0K0
6603I0K0J5K0Nnk5j0J0%%NJ5J5%j5k5l0j5%J5%J5J0%NNNNl0l0j0j5j0nnJ5NN%J0J0%Nnj0N
6600F5n%Nj0nJ0N%%NJ0j0%n%nk5k0nK0K5Nk5n%NnNJ0j0j5J5nn%%K5L0K5K5J0j5m0m0l0k5%
6596a0J5K5Nnj0NJ5J0J0K5K5Nj5k0l0j5nNJ5J0J0NNNNN%nJ0M0L5J0j0j0j0j0j0j5k0k0j0J5
6594H5J5J5J5nj5j0j0j0j0j0nl0j5nnnJ0L0L0NJ0K0K0%k0k0k5%%nn%nNj0nn%j0J0K5L5L0K0
6591A35nj0k5l0l5l0l0k0NK0K0J0%nJ5K0K0J5K0%k5k0%J5J0J5J5%%j0Nnnnj0nnnnj5j5j5J0
6588A5K0%j0l0l0j5NK5Nk0k0J0K5K5L0K0Nj5n%nJ0J0%NNNN%Nj0J0J5J5%k5nj0j0j0j0j0j0
6585B0j0%K0NNJ0NJ5Nn%%nj0J0nnk0k0k5j0%K0K5%nnj0nJ0NK5%j0J0%n%%%%J0J0J0J5l5n0
6581em5l0j5NK5K5L5L5K0K0%%j0J0nnk5l0k5k0nnNNK0K0K5J0j0nNK5J5j5n%J0L0K0N%nJ0n
6578A10NN%%%%NNj5k0k0nK5L0K0%J0J0j0k5l5nnm0j5j5%K5K0NJ5J0Nj0k0nJ5L0%%%%K0K0%
6575A45j5l0j5%%nj0j5k5k5n%J5J5%nk5l0m5l0J0J5J0n%K0K0L0M0L0K0Nj0%k0k5NK5K0nk0
6573F0j5nj0j5j0j5j5j0NJ5J5J0%j0n%j5j0k5nJ5K0K0J5J5%NNNN%J5nj5Nj5nj0%nNK0K0J5
6570G0%K5J5J0NJ0j5m0l5j0NN%J5K0%k5k0j0l0j5j0j5j0NNnJ0J0%N%K0nnJ5N%J0%%J0N%K5
6567E5L0J5L5J0nj0j0k5n%K0J5K0J0nl0l0l0l0%%%Nk0%%j5nK0NNNNJ0%k5k5l0k5%NJ0nN%%
6563d5J0L5M5K0N%%n%%%%%nNJ0j0j0j5j5j5j0j5j5j5%%%%%%j0J0J5J0J5J5L5K0J5nk0k5j5
6560A5nnk5k5j0nk0NK5N5N0L0NnJ5K5J0j5k5k5j5k0NK5K0j5l0k5k0%J0L0L0Nnl0k5nJ0J0%
6558B5%%J0%%J5NJ0NJ0J5%%j5j5nNk0j5Nj0%%nnn%nK0L5K0k5k5l0j5%n%k0k0j5k0%%J5K0N
6554e5K5NK0K5J0nJ0NnNNj0J0J5nj0J5K0J5%k0m0o0n0k0K0L5K5L0NNNNnJ0N%j0j0j0j0J0L0
6551D5K0K0NNJ0nk5l0k5k5J0J0J5J0NK0J0J0%j5%nNJ5nl0k0j5n%NJ5K5K5nnj0Nnnn%j0N%n
6548D0%%n%NNJ0NK5L0nj5j5j5j0j5j5j5k5nJ0J0K5%J5J5J0J5Nnj0J0N%j0j0K0Nj5j5k5nnJ5
6545D0J0j5l0j0K0K0L0J5k0m5m0j5J5K5K5K0Nj5%n%nnnnk5k0nJ0K0K5J0NJ0NJ0J0%%J0K0N
6543A00nl0k5j0NJ5NJ0k0l0j0%%n%J0N%Nj5m5l5nK5K0%j0nJ5L0J0nNNJ0Nj0J5J5J0j0k5k0
6540@j5J5J5J5K5L0J5j0nj5n%%%nj0NNj0j0j5j5j0J0K5K5J0J5%%J0nJ0J0nl5l0l0l0%L5K5
6537D0J5J0Nj0l0l5j0%J5%k0j0nj5%%j0%%J5M5J5%%K5N0M0J0j5j0%nj0j0j0%k0j5%j0nk0%
6534A0J5L0L0J0nj0k0l0l0k5%N%%L0L5j0l0l0J0K0K0L5L0J0nk5l5k5l5l0nNK0J5L5K5K5Nj0
6531F0%%k0j5NJ5K0J5J5J5j0k0k0nj0n%nnnj0N%J5K0%J0J0J0J0nn%nNj5j5J0NNJ0%%J0J0%
6528A05j0j0k0nNK5K5J0%j0l5l5m5k5%nl0j5J5J0J5J5K5M0K5J5nk0%J5J5%j5j5J0K5%j0%%
6525H5%k0nnK5K5K5K0%k5j0j0J0Nk5l0l0l0k0nNK5J5j5k5k0NJ0nk0nj0j5j0J5K0K0Nj5NN%
6522c0J5%J0NNNj5j5k5j0J0K0J5J5K5K0M0Nnnj0j0%%Nnj0J0Nj0%%n%nn%n%j0nnnn%nl5l0%
6519f0%J5J5J5J5nnnnnnnnNJ5K5NNK0J0J0j0k5j5j5NK5J5J0K5K5L0J5j0j0nj5nnj0nj0nj0
6516E0nj0j0j0j0%k0j5%%%%%j5%J0J0nnL0K5L5K5nnj5j5j5j5%%K0K0K0K5k5m0N%%%j0j5k5
6513a5nJ5K0K0K0%%j0J0Nnj0J0%NNNnJ5%Nj0j0j0j0j0nnj0j5nK0K0J0nj0J5L0L0Nj0j0j5j5
6510F0k0NnnNn%%nj0Nnnn%j0%%j5j5%%j5j0%NJ5J5O0N5Nl0m0k5%K0J0J0%J0k5k5k5j0nj5n
6507e5K0L0M0K0NN%K0L0K5NnNnj0j5l0n0l0nL0K5%%nnK5Nj5l0k5nNJ0%J0%NN%K0nj0J0n%%
6504D5%n%j5l0m0j0K5L0%j5nJ5K0K0J0NNJ0L0J5j0j5J0NK0%n%%K5J0K0Nk0k5k0j0J0J5%k0
6501A05l5m5m5k0NJ5K5L0J0j5l0l5j5K0L0M5J5%N%Nj0J0J5j5j5%j0j0l5k0j0J0K0J5nnNJ5
6498B5K0%j5l0k5k0nK0NJ0J0NJ0J0%K0NJ0j0nj0nj0nj0nj5%j5%j0nk0%J5%%J5NNJ0%%n%%j0
6495c5NNj0j0J0J0j0%%%%J5nJ0NJ0NJ0%J0K0J5J0nk5k5j0%%%N%%%Nn%j5NJ0J5NK0K0J5L0J0
6492A25k0k0k5NL0J0j5m5n0m0l5%J0J0J5J0J5J5J5J5%%%%Nnj0J0nn%nK0J5j5k0nNNnk5j5%
6489c0K0J0NnnNNj0J0K0%k5k0j5Nnj0K0K5J5K5M0J5K0NK5J0j5j5k0nJ5%j5l5k0k0k5k0k5k0
6486f5J5L0K5K0K0K5K5K0%j5%j0j0%j0j0%nnnj5Nnnnn%n%n%nj0j0j0j0J0L0L0J0%NJ0nk0n
6483B5j5j0NK0L5K5J0%j0l5m5l0k5NK5K0nj5nNK0L5K5%k0j5j0J0K0J5J0NNJ0n%%n%%%%m0l5
6480Ek0J0%J5J5Nj0NL0K5Nj5%%%K0M5L5J0k5l0m5p0n5k0NJ0L0M5L0%m0m5k0J5L0K0K5M0K0
6477A00J0j0j0k0j5j5NJ0%NNj5NJ5K5j0l0k0nj0k0%K5K0nj5j5nK5J5K0%NJ5J5J0j0k5l5l0
6474A0j5J0NJ0J0J0%N%NNN%NNNJ0NnnNJ5K0j0k5k5j5j5%%%N%N%NNNj0j0j0j0j0nk0%nNJ0j0
6471b0%N%%K0L5M0J5nk5l0l0k0%K0K5NJ0K0K5L0%j5j5nj0J0NNNj0j0J0J0nnj0j0K0K5J5%j0
6468A20l0n5l0nK0J0J0%K0J0J0J0J0j0l0k0j5j5J0nnNnj5J0J5J5K0J0j0k5k0j0J0K5K5J0n
6465F5k0k0j0K0J0j0k0nJ0N%j0%j0Nnn%%j0J0M0K0%l0k5nnNJ0n%J0nNJ0k0n%j0nnj0J5j0k0
6462d5nNK0j0k5j5NK0L5L0K0Nj0%K0M5L0Nm5n0k5K0L0K5K0Nk5l0m5j5J0K0L5K0K0K5K0nk0
6460A20l5n0l0k0NNNJ0K0K5NJ0nj0%%n%n%%nNJ0nJ5N%J0N%NN%nJ0K0j0k0%nk0nj5j0j0Nj5
6456A5%%n%j0%Nk5j5nj0j5k0%J0J0Nj5j0nJ5K5n%K0L5L5K5Nnl0j5J0J0nk0nj0%J5%J5J0%J5
6453E0Nj5nj0j0J5J0K5L0K0j0k5k5j0j0nj0J5K5J0%j5%J5K5L5K0j0l0l0NK5J0%k0k0l5nk5
6451A5k0j0J0%j0nJ5K0j0j5J0K5M0K5%j5j5nJ0nj5J5K5Nnk0n%%%j0nJ0j5NNNN%NK0j5k5j5
6448C0k0k5n0k5j5%nj5J0L5L0K0nj0%J5J5%NJ0nJ5J5J5K5J0l0j5nj0j5j5NK0K5J0j0k0nnN
6445A0J5NNnj5nnj5nJ5%j5k5j5j5NNj0j0j0j0J0J5Nj0k0%K0K0j5k5j5NK5J5K0K5L5M0M5L0
6442A25nk5j0k0l0k5k0l0k0%J0K5L5L0N0K0J0nk5l5k0%j0j5j0j5k0j0K5K5Nj0%L0J5J0nnJ0
6439E5j5%%nNj5%Nk0%nj0N%J0NNK5K5nnnJ5J0L0J0NNJ5nk0k0%K0j0k0k5nn%j0nnnnj0nnn%
6436@j5j0NnNnNnJ0J0j0n%NJ5j0k5%L0L0J5%nK0K5J5%n%%nnnNj5j5k5k5k0%K0NJ0J5J5K0J5
6433H0J5J5J5K0k0j5j0k0nk0k5nJ0NK0%NK0NJ0%k0j5%j0j5j0j0N%%N%%%%K5L0NJ0NNk0l5l0
6430B5j5j0l0%J5J5%j0nj0j0N%J5N0N5K5k0m0k0J0K0K5%j5l0j5j5j5j5j0%%%n%%%%NJ0J5%
6427@J0NJ5NK0L5L5K0%nNj5k5k5k5k5J0NJ5%%nnnn%n%l0j0nnl0l0nNK0%J5J0J0J5K0J0k0j5
6424a0k5j5J5J5J5J0J0n%NNNj0J5K0K5K0K5L0J5k5l5l0nj5k0l0j0L0L5K0%j0k5k0j0J0K0%
6421D5k0j5nnnj0n%nK0L5L5K0nnn%nnnj0j5nL5J5j5l5k5nNK0K5K5j0nNK0K0%%%%%%%n%J0j0
6418I5nN%%n%%%Nnj0J0%%NK5J5J5k5n0n0k5J5J5J5J5j0NL0K5K5NJ0J5j5n5n5j5j0J0%Nj5j5
6415@J0K5K0J0J5J5nk5m5m5k5J5L0K5NJ0K0Nk0j5NK5Nj5n%nJ5N%J0%%J0N%J5n%N%N%%k0m5
6412C5j0j0j0j0J0M0L5J5Nj5j0%K0J0j0k0j0J5Nnj0l0k5j0nK5K0%n%nnnj0nnK5Nj0k0nJ0%
6409A0%j0k0j5j5J5K0J5J5J5j5%%%%j0J0%NN%j5j5J5K0%nj5NK5J0j5j0%NNNnNK0j5%J5J0n
6406F5j0j5J0K5J0nJ0n%J0K0nm0m0k0nK0J5Nj5l0k0j0NL5L5K5j5m0nNK0Nnj0k0nJ5N%%NJ5
6403D0nnJ5J0%J0nJ5%j5k0j5j5j0J0K5L0%%N%NNN%j0k0k5n%Nk0l0l0j0K5N0N0K0j0k5k0nJ0
6400C5L0K5J0j0k5nj0j0nK0K0K0K5K0K5J0%nk5m0o0n0l0nJ5K0L5K5L0J0J0%k5k0k0NK5J0j5
6397F5%nJ0nnNnj0Nj5nnnj0nn%nl0j0NNJ5J0J0j0J5N%K0K0L5L5K0%k5l0k5k5%%K0J0%j0j0
6394E0%nj0Nnn%nnnn%%j0n%J5J5NK0J5J0J5J5J0J5J0J5j0l0k5j0j0nNj5k0n0m0k5%L0L0K5
6391EL0nk0k5j5%K5J0J0n%Nj0k0k0j0n%L0K5K0Nj5k5j5nJ5%nnj5Nnj0j0%N%N%N%NNnnNnl0
6388g5n%K0NJ0J0NJ0J0J0J0n%%%Nn%%%J5J5nJ0J0J0Nj0j5j0j0m0k0nNJ5N%J5J5%NJ5J5%j0
6384C5l0k5j5%K0K5J5K5K0nj0j0j0nnj5%J5N%l0l5k5J0L5K0K0L0J5%N%%nJ0j0J0J5L0L5J0
6382A70k0l5m5j5NJ0nl0k5j5nK0M5L5Nk5j0K5M0K5k0m5j0J0j5k5l0j0J0J0%J0j5l0k0k5%K0
6379c5L5L5%k5j5nJ5L0Nk0j5NJ5K5K0J0k0k0%%J5j0%%n%j0NJ0j0nJ5J5nnj5nj5j5k0k5j0N
6376e0K0J0J5NNNJ0NJ0nJ5J0NJ5NJ0NJ0J0k0l0l0k5nj0k0%K5L5L5K0J0j0%%j0N%nNK0K5%j0
6373A20l0%K0J0%J0J0%N%%%NJ0nj0nj5nJ0%NJ0K0K0%k0k5k5l5j5J5L0L5J5nnj0nk0k0k5j0
6370F0j5NJ5K5%l5n5l5%J0L0L5L0J0j0k5k0l0k5k5j0J0%nK5M0L5K5N%NNj0J5%%%j5%j0Nj0
6367E5k0NL0J0NNK0Nnk0l0m5k0%K0J5nj0J0J0NJ5J5%J5Nk0l0l0j5NNJ5nnk5k5j0k0%J5M0M5
6364C0L0J5nNj0j5NNK0L0nj0k0k0j5n%n%Nnj5J0J0NNJ0%%NK0K5J5%j0m0m5m5l5k5J5K0K0J0
6361a5J5L0L0%j5j5nnj0j0n%J5%J5nJ5NNj0k0j5J5J5nk5j5%K0K0N%NNK5J5%k0k0%%n%%%N%
6358D0%N%%J0nnJ0N%%%NN%NNN%Nj5j5j5j5m0k0j5NK0K5L0K0%j0j0%J0L5K5J5j0j0j0j0j0N
6355G5J5j5k0j5j0k0%K0J5NNJ5J5Nj5nj0j5nj0%k0j5%j0j0K0K5K0K0Nj0k5l5l5k0j5NK0L0
6352b0L0J5J0j5j0Nj0NJ5j5J5K0K0J5%k5k5%K0M0J5j0nk5l0l5l5l5k0j5K0L0L0K0K0L5L5K0
6350A05j0j5%K5L0J5j0m0j5nj5j5k5j0k0j5J5J5K0J0J5J5J5J0NNk0k5j0j0nj0%Nnk5l0k5%
6347e5J5L5L5j0l5l5nNK0N%K0J5J5k0l0k5l0j0j5NK5M5L5L0K0%k0l5k5%K5K5J5J5J0J5K0M0
6344A40K0j0k0%NNj0j0nj0nj5l5l5l0j0k5k5j0j0%j5j0K5N%%k0j5%M5O5M0J5J5%j0k5k0n%
6342e%j0j0J0NK0Nnnj0%K0K0NN%N%j5nnj0nj5NnJ0J0nJ0NNN%n%nNj5j0NK5K0NNL0K5K0j5k5
6338A00m0m0k5j5%nnN%nJ0J5J5J5K0L5L5J0%%j5j0j0%nNnk0j5J0J0J0%NNj0j0nj0k5k5j5%
6335a0K5K5J0J0J0L0M0L0nl0l5l0j0%J0J0NN%%k5l0j5%NJ0K0J0%j5j5nNNJ5n%j5j5n%J0J0
6332C5%J0J5%j5%J0N%N%N%J5J0nnNNN%K5Nj0N%nj0J0K0K0J0%k5m5m5k5NNj0j5j5k0n%J5J5
6329En%%NK0J5NNJ0J0J5nnJ0%nnJ5Nnnk0k5j5%J5NJ0%j5nn%J5J0Nnj0nj0J0Nnj0j0j0j5%%
6326ej5nJ0J5K0K0J5N%nj0%K0NJ0j0j0k5k5m0j5J5L5L5J0J0j5j0%nl5k5j0K0L5L0L5%NK0K0
6323A25%j5j0j0%%J0J5k0n0n0j5K0J5K0K0Nn%Nk0j0k5j0j5j0j5j0j0NJ0J0J0J5J0J5NNJ0L0
6320F0NnnJ5K5%%%j0nj0K0n%nj0n%NNJ0j0%Nj0j0nj0nnk0J0J0L0K5K5J5L5L0J5j5k0j0k5j5
6317A25j5j5j5k0N%k0%nj5NK0M0M0J5J0j0%%j0k5j5j5j5k0j5j5J5J5J5J0J5j0k0m0l0l5j0
6315f0J0K5L0K5L0K5Nl0m5m5k5NK5K0K0L0J5k0l5j5K5N0L0%k0j0n%k0j5J0K5K5nj0j0%nN%
6312F0%N%J0j0%nnnnnnnnnnnn%j5NNNJ5nK0N%J5J0NJ0NJ0J0J5Nk0k5nK0%k5nnNL0K5J0j5j5
6308A00j0j5j0nnj5%j0j5%%NJ0%%NJ0%n%Nn%%j5J0J5J0j5j5k5nNK0J5J5K0Nj0j5l0%N%NNN
6305D5J0J5%m0n0nK0J5%J5J0N%NJ0NNJ5%k5k0J0J0K5K0K0K5K5Nj5j5j5j0j0j5l0l0nNK5J0
6302G0J0K0J0j5nNNj0nN%j0j0%K0Nj5k5N%k5l5k0nj5j5J5J0J5J0J5J0J5J0nnj0j0nl0n5l5
6300a10k0J5M0O0N5M5Nj0j0nk0%J0%k5k5j0J0J0j0N%%%k0j5k0j5%K0K0%K0K0j5k0NN%N%%J5
6297A5nnK0%N%%L0L0K0N%K5%k0l5m5j5k5k5j5n%j0NL0L0K5L0K5nk0k0%n%%j5k0j5j5n%L0L0
6294C0J0j0j0Nj0k0j5j5nnk0J0M0N0M5M5M0K0n%j5k0k5j0%j5nnnJ5L5L5J0l0m5m0nK5J0%j0
6291H0l0l5nNJ0J0J0K5L0%nn%%nNn%%J5K0nk5j0%%j5%j5k0NK0K5%k0k0NK5K0%j0Nj5j0NNj0
6288F0%j0j5Nj0n%j5J0K0J0J5J0J5%K0J0J0nl5k0j5J0J5%j0j0%n%j0nnk0k0j0K0J0J0K0J0
6285E5k0m5k0j0NnNJ0L5M5J0%nj5Nj0k5k5j0NK5K5J0j0j0K0J5K0J5Nk0j0j0NNj0k0%%J0j5
6282C5j0%nnnnK0J0%K5J0J5%J5K5Nj0j0j5j0l0m5l0%K0M0J5J5nj0%J5Nk0m0k5J5L0L0J5Nj5
6279G0%J5K0K0J0J0L0nk5m5l5l5n0l5nL0K5J0K0%j0nnnk0k5NNL0L0L5K5j0l5k0k0NNnJ0J0
6276B5j0J0Nn%Nj5%%nNJ5J5K0J5J5j5k5k5n%%nn%nnJ0%J5%J0NJ0Nn%%%j0J0J0j0l0j0J0K0
6273D5NN%k0k0%J5J5%nNj0j0k5l5l5j0J5L5M0L0%l0l5l0k0nK5M0L0J0j0nnnnl0k0%K5K5%k5
6270c0k0K0J5K0K0J0nk0k5l5l0j0J5L5L0J0j0nK0L5L0Nj5l0j5Nn%Nnj5nJ0L5K0k0k5j0NK5
6268C5%nk5j0NK0K0K0K5Nj0J0j0l0l0m0k0j0NK5K5J0J0J0J0Nj0N%%%%%%%%%%%%%%J5%NJ5n
6264G5nK0N%%J5J0nNNj0l0k0j5k0k0k0k0NJ0J5%k0nJ0K5L5K0Nj0%J5K5J5j5m0l0k0J5L0L0
6262H5J5j5m0o0n0nK5K5%%NNN%N%%J0j0%%%%n%K0J5K0K0J0K5J5K0%j5j0%K0N%l5k0j5J0J5
6258I5J0n%k0j5k0NK0J0k0k5J0M0J5n%K5Nl0m5l5m0k0J0N%%J0K0NNK5%K0K0Nj5j0j0j0J0L0
6256G5L5Nj5j5j5j0NK5K5N%nn%j0nnnJ0K0j0k5k5j0K5J0j0nNj0j0N%j0Nj0j0%J5J5k0j0k5
6253EJ5K5%nnJ0J5J0J5J0J5j5k5j5k0n%n%j5%Nj0%%%N%%%%J5L0L0J5j0nj5j0%nj0%j5Nnj0
6249B0%nJ0j0%%%nJ5J5K5NnnK5K5K5nk5j5j5j5%NJ5j0j5j5j5l0m5l5m5k5NL5L5L5J5%j0%%
6247d0nnK0K0N0M5M0Nk0n0n0l0nK0J5%k0j0nJ0L0K0%nnL0K5%j5k5k5j0K0L5J0J5J0J5J0nk5
6244I0k5j0%J5L5Nnj5k0J5J5J0NJ0Nk0l0k5l5k5%K0J5NK0J0NJ5%k0j0j0nj0k0%NK5J5J0J5
6241H0J0K5NNNnJ5%%J0nl0l5m5k5%K0J5K5J5j5l0l0k0k0k5J0M5M5M5K0J0J0J0J0j0nk5k5J0
6238I5%j5l5k0%J0L0NJ0Nj5j5%NNK0nnj0NJ5K5K0Nk0k5k5NJ5j0l5j5J0Nj5nJ0J5j0nNJ5j5
6235C5nk5l0j0%NNL0K0J5%j5NJ0J0J0%j5nnnnnnJ5J0J5J5J5J0K0NJ0J0J0k0k0%J5J5j5l5l5
6232E5k0%n%K0K0Nk0n5j5Nnj0NL0J5J0K0J0K0J5n%%n%%%n%J5K5nm0m0m5m0j5nK0K0M0J0j0
6229A5n%%n%%nj5NK5K0%j5j5%K5K0nnnnNj0%%j0%nnnnj0%%J0N%J5nNJ0j0j0k0%J0L0K0K0J5
6226H0nNJ0k5nK0J5%j0k0%k5k5%K0K5J5K0K5nj5nj0nN%nJ0j0%%%%j5NK0J0j5j5j5%j5n%NJ5
6223E5M5L0Nl5l0n%nn%k0j0j0j0j0j5j0J0NJ0J0NJ5J5Nj0%K5K5J5NNJ5NJ0K0NJ0J0J0J0k5
6220A80k5k5l0k5k5k0l0j5%%j5j5Nj0nJ0K0K5J0J5K0K0J5j0j0%j5j0nnj0%J0%NN%NN%J0nJ0
6217F0J0j0J0NnJ5J0%NNNNk0l5k5k5%J5J0n%nj0nNj5nnN%%%N%%%K5L0L0J5j5l5l5j5nN%NN
6214A0%%N%J0J5nk0j0J0K5K5Nj5j0k0j0J5K5K0NJ5K0j5j5k5j0J0nnJ0J0j0%%K0Nj5k5j0N%
6211D0j0%k5%J0J5J0j5k0k0k0nK5L0L0J5J0K5L0Nj5m5l0j5%J5K5J5nnk0k0nj0j0nnJ0L0L0
6208F5J5%j5l0m0m0nK0M0M5L0%k5j5j0j0j5%%%Nn%%%Nnnk5k5k0j5K5K5Nj5j5NNJ0%N%%Nj0
6205c5J0%%K5K0K0K5nk0nj0J0NJ0J0NJ0NJ0Nj0n%%j0%n%nNj0Nj0j0NN%N%J0nNN%NN%K0K0n
6202A15k0j5k0k0k0NJ5K0%nj0j5%nj0j0n%J0NJ0NNNNj0j0j5j0nj5j5%%%%N%NJ0%l5l0nNJ5
6198f5J5J5J5nnNnn%%%%J5K0nk0k0j5k0nNL5L5J5K0J5J5J0nnJ0%%J0nj5k0j5j5J5J5J5J5N
6195G0j0%nNnj5Nnk0j5j0j0j0j0j0%K0L5L5K0K5K0K0NNK0j0k5k0j0l5o0n5k5K0L5K5j0m0k5
6193g5NJ5J0j0j5nJ5L0M5L5J5%N%%%j5k5k5k0m0j5J0L0K5N%J0K5K0J5J5J0K0%j0k5l0j0j5
6190B5NNj5J0j5%%%K0NJ0J0NJ0J0nj0nn%j5%nj5j5k5nK0J5J5K0J0J0J0NL0J5J0j5k5n5n0l0
6187c5NJ0K0%k0k0k0k5NK0J0NJ0J0K0N%K0J5NNK0K0Nnk5k5j0NJ5K0NJ0J5K5Nk5k0k5k5NJ5
6184E0NJ0NnJ0nj5%NNK0J0nj5nJ0N%J5Nj5j5j0NNj0J5J5J5J0nj0k0k5k5nNJ5L0J5j0l5m0j0
6181@j5j0NK5L5M0K0j0k0l5l0j0%NJ5J5K5L5K0j0l0j5J0J5j5j0j0J0%nj0nnnnnk0J0J0L0K5
6178G0K0%k0j0n%n%nK0K0nk5j5NJ0Nk0k5%J5L5J0k0m0l5m0l5j0K0L0L0K5%nj5J0J5J5K5M0
6176H5K5j0j5k0NK5L5K5nk0m5m5k5nJ5J5Nj5%nnnnnj0nnnNJ5J0NK0NJ0J5n%n%nn%n%n%%n%
6172C0j5J0%k0j5N%%nk0k0NK5K5K5N%%nj0nj0j5%nj5j0j0j5j0K0K0K0K0K0L0L5J0j0nnj0n
6169F5nnnnnn%nJ0N%J0j0NNJ0J5j0k5l5nK5%%N%%nJ0NnNNJ0%nJ5J0nj5k0l0j0NK0J0J5NJ5
6166G0K0Nj0k5k5j0%N%J0j0%%J5K5J5j5j0j5j0J0K5J0J0%j5j5NK0Nnn%K0j0J0%%j0nj0j0%
6163F5j0j5%NJ5J0J0j5j0k5l0k5j0%K0J5j0j5j0J5K0J0%J0J0K0Nj0j0j5j5j0j0j0nj5J5L0
6160@L0J5J5K0J0j5j5k5j0J5J5K5J0n%%n%%nnN%N%%N%%k0l0k5k0nK0J0%j5k0l0j0j0j0k5k0
6157a25j0L5N0L5%j0nnNNJ0NK5K5j0nnn%%j0NnnN%J0K5Nj5m5l0NK0J5J0J0J5NJ0K5K5Nk0n0
6154C0l0j0j0K0J5J5J5j0j5k5%J0J0K0J0N0M5J0k5m0j5%%%K5J0J0N%NN%%%%NJ0l5n5n5l5n
6151d0K0J5J0%nJ0J5NJ0%j0j0nnnk0NJ0J5J5J0J5J0J0J0L0L0J0j0k0nk0j5nnnnnnnn%j5nj0
6148A5J0k0k0NJ0%nJ0N%NNj5j0j5j0j5j0k5%K0K5K0K0K5K0K0K5%j0n%j0%j5NNK5J5J5L0L0
6146A80Nnj0nk0l0m5l0j5%J5nk5k5j0%nn%J0J0%l0NJ5K0j0k0k0nJ5M0L0nj5l5nK0N5L5J5k0
6143G0n%j0nj0j0nj5NJ0%NL5L5L0M0J0%k0l5k5j0Nj0l0k5k5nJ5K0M0M0J5K0Nk5j5j5n%%Nn
6140I5k0j5%K5K5J5nk0k0j0%J5L0J5Nj5j0%%N%%%n%J0J0nnk5j5J5K0K5J0nl0m5m0k5%%j5k5
6137c5k0k0j5j5NL0K5K5%j0j5NNJ0nj0j0nK0L5L0L0K5J0J5j5j5j5j5j5j0k0j0%nJ5K0j5nn
6134@L5N0M5K0Nj0l0j5j5nJ0J0%%J0J0nj5k5l0nJ5M0L5K5%%k5n0o5l0%J5J0J0J0J0%%n%j5
6131B0l0k5j5%K0J5%nnk5NK0L0L0K0k0m0j5K5M5K0NN%J5J0Nj5j0nj5NL5K5J0nk0nj5k0n%k0
6128E0nJ5J0%l0l5m0k5j5NJ0j0NK0K0Nj0k5l0nJ5L0J0NJ0nk5k5%K5K5%nN%nn%K0L5%j5k5J0
6125a0J5J0j5k0%%N%nJ5J5nJ0%nJ5J5Nj5k5k0k0NJ5J5NJ5J0j5%K0K5L5J5nj0Nj0k0m0j0J0
6122C0%nJ5J5%k5k5%K5J0nN%%%NJ0%j0j5j5j0j0j0nj0J5L0K0K5nk0nj5j5n%k0%K5J0J0J5J0
6119D5j0k5k5j0nk5k5j0K0M5N5M0J0j5nNn%nnnnj0%j5%J5J5nk5l0k0NL5L0Nk0n%J0NNJ0nN
6116D5%%l0j0j0k0k5l5j5J0J0K0NJ0K5M0N5M5K0N%j5k0j5j5j5N%nn%Nj0J0J5K0NJ0nJ0%l0
6113I0l0l5k5j0j0l0%M5L5N0L5%j5%j5nj0nnk0j0k0j0NL0J5J5nnj0nnn%j5k0k5l0k0K0L5L0
6111EK0J0Nj5l5j5N%j0k0%J0K5J5n%NJ5J0NJ0J5j5l0l0nJ5L5M5J5k0k0j0K0Nnj5nJ0Nnn%N
6108D5j0%%j0NJ0NJ0J0L0L0Nk0j5j0j0J0j0j5k0n%N%%K0j0nJ5n%%nNj0j0NJ0nj5n0j5j5nn
6104f0J0J5K5K5K0K0K5J0J0n%N%%%%NN%j5k5nNJ5%j5%nnn%nN%N%%N%N%N%N%N%%%k5nj5j0j5
6101A5%k0nJ0J0nj0J5Nn%%%%N%j0J0%%%%nj0%J0K0%k0j5j0j0%J0%NN%NNN%NJ0NNNNJ0Nj0j0
6097D0nj0%J0NN%k0j0j0NNL0J5J0j0k5k5l5l5l0j5K0J5K0K0K5J5K5K0J0J0K0Nnnnnk0l5l0
6094ek0%J5K0%%K0K5nJ0J0K0NnNJ5j0m0l5k5n%%j0J0J0NNj0nnK0K5%NnJ5NJ0j0k5l0j5J5J0
6091A5%N%N%NN%%k0j0nnj5nj0nJ0J0K5L0K0%j5%nj0%%k0j5NJ5J5J0nj5nJ5L0K5J0k5l5k5j0
6088eJ0J5nk0nJ5N%%j5j0j0NJ0nnNj0%Nn%%%%%j0j0j0nj5nj0j0NNNNnJ5NNJ5K0J0K0K0%j0
6085A5l0j0K0K0M0L0J0%J0J0%nj5j0nj0J5%k5l0k0j0j5J0NK5K0K0%j0k5j0k0k0J0K5K5J0J0
6082F0NN%nj5k0k0%K0J5M0L5M5L0j5l0k0k0j0j0j0j5j0j0k0%%n%%n%%NnK0NJ0nK0J5%k0Nn
6079F0j5k5k5%J0N%j0j5K0%nnj0nnn%J5K0%k5k0l0j5L0N5N5L5nl0l0j0NNNk0k0NJ0L0K0J5
6076G0%k0k0k0nnj5j5j0k5NNnJ0K0j0nK0J0J5J0J5J5J5K0J0j5NnnnnnnJ0j0n%J5J5K5Nj0j0
6073H0k5nJ5K0J0K0J5J0l0n0n0l0NK0NnnNK5K0nj5j5Nj0nK0L0J5K5K5J5j5j0j0j0nk0j5l0
6071B0k5k0J0J0NJ0%j0Nj0%nn%J5K5L0J0%k0j5nNnN%j5j5k5nK5L0K5L0K0Nk0j5j0nj0j0J0
6068D5Nj5l0l0k0j5l0k5NJ0K5K0NJ5J5J0K0J0J5Nn%%j0k0l0nJ5K5J5K5K0nl0k0j5%%j5l0j5
6065f0k0k5j0%J5L0J0k0j5NNK5J5K0K0J5K0J5J0j0%%J0j0%%nk5l0%NK0K5N%nn%nnk0J0K5K5
6062F0J0k0%%n%J0J0K0Nj5l0j5k5nj5j5%J5K0L5J5%NnJ0K0J5j0j0j5j0k5%NK5K5J0%%%%%%
6059I5j5J5NNNJ0K5K5nj0j0j5j0j0j5j0j0j0l5l5j5J0J0J0J0J0k5k0m0j0K0L5K5L0nj5k0%
6056EK0J5K0K0K0K0Nj0j5%J0L0J5J0k5k5J0Nnnk0%NNNj5j5NJ0%j5k5j5j0%%k0j5k0j5NK0J5
6053EJ0J5J0J0J5%K0J5%j5l0l0k0J0NNJ0J0nNJ0%NJ0n%%%n%n%%NJ0J0J0J0J0NJ0nnNj5n%j0
6050I0nJ0j0n%%nn%Nj5%%nn%nJ0L0K0J0J0n%Nj5m0l5j5nJ5NNn%n%j5k5k5j5K0Nj0j5k0nNK0
6047e0L5K5J5J5nj0j5%J0J0nk0k5n%J5J5Nj0k0k5j5NK0L0J0nk5k0k5nJ5L5N0L5K0J0%J0Nn
6044A00nJ5k0j5j5k0k0j0nj0j0J5K5J0nk5k0nJ0K0J5J0K5J0J0k0l0k5%nJ0%L0L0L0J0j0k0
6041H0j5J0%j5j0NK0J5N%%%%j5j5k5nNN%J5NNj5k5j5n%j0j5nnj5NK0K0Nj0k5k0j5%%%%%%%
6038f0%J0J5NJ5J5NK5%%%j0NJ0k0%%N%N%%%J0nN%N%J5nNNk0j0k0j0j5J0L5K0%l0j0j5j0J0
6035eK0M0L5J0%nj5j5j5j5k0nL0N0L0K0j5m0l0nJ0J0%j5nnj5k0K0J0J0j0%n%%n%%%n%NNJ0
6032D5NJ0NNJ0j5j5nk0l0k5nNNJ0NNK0%%K0%%%%j0j5j0j5%K0M0M0%k0nnj0nnnnnnnJ5J0J0
6029D5J5J0J0K0Nj5j0j5j0j5j0k5nNJ0J0NNNK0nj5l5k5k5nJ5J0%j0k0k5nJ5J5J5J5J0nj0J5
6026a5J5J5K0J5k0m5m5k0K0J5K0K0Nj0%n%n%nK0K0K0K0j5j0j0j5k0l0nK0K5Nk5m0j5Nnnj0
6023i5j0j0%J0L0K0K0K0J5K0J5L0nk5j0NK0%l0k5j0NJ5%j0k0%J0NJ0NJ0J0%J5%j0%n%nj0N
6020A5J5J0K5Nj0k0l0n%n%N%%%%%%j0NK0J0j5j5nnj0NJ5L0L0J0K0j0k0l0J0L0K0J5L0K0J0
6017A65j5m0l0k0NJ0J0J0J0Nj0l0l5j0Nnnnnj0%%%%%%%NnNj0j0%n%j5%J5n%NN%J5nnN%j0%
6014a5nj5NM5L0%k0NL0K0N%l0j5j0%L0J5J5%%%nj5k0j5k0nj0j0j0%j5j5%J0J0J0J0J0J0J0
6011B0J0NN%NJ5nNNK0K5L0J0k5m0l0l0j0K5%NJ0NJ0%j0l0k0k5nn%nJ0J0%J5K0j0m0m5nK0N
6008e0NK0K0K0K0%%%%j0j5j0j5k0J5M5M5L0j5k5k5%nNnn%j0nJ5j0NN%N%%NN%J0N%NN%k0j5
6005C0%j0j0j0j0J5K0J5J5J5J5K5Nj0j5k5j0j0k0k5nK0L5M0K5j0N%nNN%Nk0l5l5k0j0n%j5
6002b0l0j5%J5L0L5M5L0%Nk5l5k5nJ5J5J5n%j5j5j0nJ0K0%k0j5j0J0%%J0nj0J0J5J0K0J5J5
5999G5J5K5Nk5k5k5k5%J0J0%n%j0l0j5j0J5K0J5Nj0nj0j5j0j0nNnK5K5K0%j5l5l0nNJ5K5J0
5996@nN%%%j5k0k5j5J5J0j0k5j5J5M0O0O0L5%j0l0k5k5k5j0J5NnN%J0%j0NNn%%%nN%%%J5j0
5993A5nJ0J0j0NNnJ0j0NK0%NJ5J5NNJ0NN%j5l0j0J0J5%k0j0j0%j5j0nJ0j0N%%%N%%j0J0j0
5990A5j0N%nJ0J5J0J5j5nNL0N0L0k0m5m0l5j0nN%nNJ0nNNNNJ0%nJ0J0%NJ0NNJ0NNNj0l5k0
5987C5k0%K0J0J0J0J5J0J0j5l0m0nJ5J0nk5j0J0K0L0M0J5k0l5m5m0k5%K5K5K0K5Nj5%nnnn
5984A0nNj0j5J0NK5K5J0j5j0k0nnJ0J0%j0K0J5nk5%J5J5n%J0j5j0j5j5j5J0K0K0J5j0k5k5
5981a0j0K0J0K0J5J0J0K5K0J5nl0k5l0j0%K0K0K0L5J0nk0k0nNK5K0J0NNN%l0m5m0nN%k5k5
5978a0J0K5L0L0J5J5J5J5j0k0k5j0NNNNj5l5k0k5nK5K0nj5k0l0j0%J0J5%k0%K0K0Nj0j0NJ5
5976A5M5M0K0l0l0m5k0%%%%J5J5J0J5j0k5j5j5NM0M0J0k5k5nJ5nl5m0%K5L0%%J0K5J5J5k0
5973F0k0j0k5j5%j0j0%nJ5J5L0L0J0j0nJ0N%NK0K5%nk5l0nJ0N%J5J5%k0k0j5j5k0nNK0K0J0
5970E5k0l0l0k0J5M0L5J5%j5%j5j5%nj0nK5J5Nj0nJ0L0J0j0l5k5k0j0%k5j0%%j5n%j5NNK5
5967f0K5NJ5K0K5Nn%nj0j0%%j0j5j0j5j0J0K5K5J0K0L0%k0J0J0NJ0J5J5j0k5l0l0l0l0j0N
5964e0K0L5L5K0%nj0j0%k0j0j0j0j0%J0nJ5L0J5%j5J0NJ0NK5K5j0nn%j5%Nj5j0N%J0nJ0L0
5961A00J5%j5n%nn%j5j0%%j5j0%j0nj0n%K0%J0J5NNJ0nl0k0nj5NJ5L0M0Nl5l0nN%%j5J0nn
5958A0J0j0j0J0J0K0K5J5j0k0j5j0%j5k0NJ5L0L0K0J0J5K0J0%nj0Nj0j0j0j0j0nj5j0%nNj0
5955D5%%j0%J5NJ0NNJ0K5j0k5l5l5l0k0k0NK0K5K0%j5J0J5J0J0J5NK0Nnnj0%NNJ0%k0l5l0
5953ek0nn%nnK5L5M5L5J0%J0L5K5l0o0n5m5j0J5K5J0j0j5k5k5%J5j0nNJ0J0%%NNNNNJ0NnK0
5949C0J0%%J5J0%%J0L5J0%j5nj5j5K0Nj0k0j0%Nj5j5nnj0nJ0j0j0J0Nj0nNJ5J0%K5J0J0J5
5947H5J0NJ5J5%%%J5J0J5j5l0l5l5k5%%J0K0K0J5j0k0j0j5n%n%nnn%%nnN%n%%J0J5J0J5NK0
5943H0J5N%%Nj0%%%%j0j5k5nj5j5k5nNJ0NNK0L0Nj5nK0K0J5Nk5l5j5%%J0nN%J5nnK5J0Nk0
5940F0l0k5k0NK0K5Nj0k5j0k5j5n%k0%J5%J0K0K5K0K0K0K5K5J0nl5l5j0j5%Nk0m0l5j5%J0
5937g5NL5M0N0J5j5k5j5j0nJ0J5J5K0J5nk5j0j0nnj0%K0N%K5%k5j5%J0%J0%J0j0nNNnJ0nj5
5934B5%K0N5K5nJ0J5J5J5J0J5j5k0k0k0j0j5j0j0j5j0k0n%%j0J0n%%%n%n%%%J0j0nnJ0M0M0
5931I5J0nnN%%J0%%J0nj5j0j0j5j0j0j0nl0j0NK0nnn%j5j0NL5M0J5j0l0j0j0j0j5J5K5J5K0
5928F0n%%%Nnj0J0Nj5%%%n%%j0N%n%%j0J0%%N%K0J0%%k0%J0L0K0K0%k5l5k5k5j0J0J5Nj0N
5925C0J5J0NNJ0NJ0J0J0%J5J5%%J5%%j5m5l0k5nJ0nnn%j5J0%j0n%%n%n%%k0j5%%J5%j0l0j5
5922g5J5K5L0K0%J5J0%NJ5nJ0N%J0%k0j5Nk0%nj5%J0N%J5nnJ5nj5j5nj0j0%j5nj5%J5J5J5
5919ej0k0%J5K5K0J0J5J5J0j0nNj5nnnnj5k0%NnJ0L5L5J5nNJ0NJ0NNn%nn%j0nnN%%%%N%%n
5915I5nnn%j0nnj0k5k5nNK5J0J5Nj0j0N%j0n%J0%%J0%J5%NJ5J5J5J5j0k5k0j0j5%j0nnj0n
5912A0nj0j5NK5J5%%j5J0J5K5%l5l5k0%%j5%nk0k0NJ0K0K5J0j5nJ0J5J5nk0n0n0j0K5M5L0
5909c5nJ0N%%NJ5nnJ0j0J0j0NnNNJ0NNJ0J0nJ5J5nNNL0J5j0nnnk5k0j0j5j0j0l5l5j0J5L0
5906d0J5J0J0J5J5J5K0J5J5J5J5J0J5J0j5m0l5k0nnNK0J5Nk0l0l0%J0K0K0J0J0J5Nj0j5%%
5904F5K0%j5j5j0%K5K5J5J5J5j5k5k0j0J0j0j0j5l0nnJ0L0%%%NK0Nj5j5N%%NNN%NJ0NNNJ0
5901A05J0NJ0k5k0k5k5nnj0nnnnnn%n%n%n%%L0K5%j5j5k5nnJ5J5nJ0J0NNJ5nnJ0L0J5nk0%
5897E0J5J5%k0nJ5J5j0k5l0nJ5J5K0J5nn%nj0Nnnj0j0j0j0j0j0j0nNK0J5J5J0J5J0NK0j0k0
5894F0k0k5nj0NNNJ0NK0J0%%%Nj0l0k5n%nJ0J0K0NJ0J5J5J0%n%nj0Nnnk0l5m0j5K5K5K5K0
5891D5M5M5K0nk5k0k5k5%NN%NK5Nj0l5k5j5NN%NK5M0K0Nj0k5k0nj0j0j0NK0%%%n%k0j5nnk0
5888a5j5nJ5K0J0k0nK5NNk0m0m0k0J5L0J5K5J5NNJ5L0K5%nj0j5J0J5Nj0j0NJ0%J0N%J0N%J5
5885A20j0j5l0l0j0j0J5j0J0n%NN%Nj0j5J5J5J5j0j0J5NN%NNJ0J0%l0m0k5NNJ0J0Nnj5nJ5
5882B5J5%j0k0%J0Nk5k5j5nK5L0K5K0L5L5K0j5l5m0l5j0n%NN%J5NNJ5J5%%J5Nnl5l5j0j0j5
5879b0j0k5nJ0J5J0j5j5J0M5M5K5Nj5%J0%j0l0l5j0NJ0K0N%%%%%%%%nNN%l0l0m5j5%J0J5L0
5876c5M0K0J0%j0J0L0L0K0NJ0K0j5nnj0k5k5NJ5j5%J5J0j5l5m0j5K0K0K5J5j0j5j0j0%J0%
5874C5J0%NJ5nj0NNj5J0j0%nnj0NNnl0nL0J0%j0j0J0nNN%NNNl0%K0J5j0k5j5J0J5j5j5j0n
5871b0K0J0%NJ0J0NN%NNj5j5NL0J5NNJ0j5k5l0j5NJ0NNNN%J0J5nnj0k5j0NK0%nn%NnnNNj0
5867B5%%nNj5NK0NK0J0j0k5k5j0%%%%%%%nJ5j0nNnN%%%%J0n%NJ0nk0nnj5l0NM0L5K5nk0k0
5864@j0J0j0NJ0L0L0J5j0j0j0j0nn%nl0j5J5N%%n%N%j5K0j0NK5L0J5J0J5J0K0L0L5J5m0n0
5861A15n5m0k0%J5K5N%J5%%%%%Nnn%L0J0j0nj0J5J0nj0m0l5j5J5L5L0K0J0J5K5%%Nk0m5n0
5858C0l5%J0J0k0m0l0NK0J0J0J0J0J0NNj0nnj0%Nj0j0j0J5K5N%N%%nj5NK0L0K5K5Nk5m0l5
5855ek0%J0L0K0%NJ5J0NK0%N%j0J0n%%%k0k0k0j5k5j5k5j0j0NN%j0J0%%%N%NL0J5nj0nK0J0
5852ENNNJ5%j0N%nj0%nnK0J5nk0%J5NN%%Nnk5l5m0k0J0J5J5J5J0K0K0NL0K0J5K0Nk5j0j0j0
5849F5j0nj5l5k0N%J0J0K0NNK0K0NN%J5n%J0J0n%j5j0nj0j5%j5n%%%%%n%%nj0%Nj0n%n%J0
5845A0j0k5j5NK0J5%NJ0J5NNJ5N%nNN%%%%%n%n%%nk0k0j5k0%nK0K5J5nnj5nj0nK0Nj0nN%%
5842@%%%nNnj0J0Nj0j0NJ0j5J0J0Nj0l0NL5K0J0%J0Nnn%j0j0N%j0k0j0J5J0J0Nj0j0l5m0l5
5839a05j0L0L0J5J5%N%Nj5j5J0J5K0J0%k0nj0J0K5NNnj5%j5%J5Nj0j0%J5J0j5j5n%nnj0j0
5836e5nj0J0Nj5k0j5Nj0%NL0K5NJ5K5K0J0Nn%j0J0j0%%%%%NN%%%N%%NnNJ0nj0n%NK5%j0j5
5833C0l0k5j5NJ0J0J5J0nj0%j5nnj5%nNJ0nJ0%nJ0NNJ0NNNJ5%Nnj0J0nn%%nnn%j5%%nnNNn
5829b0N%N%J0L0K0J5Nnk5k5nNNnn%%%j5j0nj5k0%j5j0K0L0L5J0J0%%k5k5k0%%nk0nj5j5NK0
5826h0K5K0J0Nnn%nj0nnj0n%%NNnNJ0%k0n%NL0J0k0j5k0J0L5L0J0J0NJ5J0nNNnj0J0J0K0J0
5823H0%j5k0nK0J0J5Nk0l5l0k5J0J5%j0j0%%n%nJ0J0nJ5NNJ0NNnj5J0%nn%NJ0NNJ5%NJ0%J5
5819H5NNNJ0J0Nj0j0nJ5J0J5j5k0k5m0k5j0%NN%n%%j0%%Nnk0nNL5L0Nj0nnn%j0l0j0N%NNN
5816eNN%J0%J0J0Nj5k5%J0J5J5N%nNJ0J5%nJ5J0nj5l0l0k0j5%K0L5J0%%J5%k0j0nj0j0j5%
5813a5NNNNJ0%J5%k0k5l0j0%J5J0NK0K0L5J0j0j0k0nJ5J0K0Nk0j5l0j5j0k0j5j0J0L0K0J5
5810EnNJ5nj5NK0Nj5J0L0K5j5l0k0j5j0NnNj0Nn%%nn%J5nNj5l0k0%J5J5J5K5J0K5J0nk0J0
5807B5J5J5k0j0%%k0k0j0NnnnJ5L0J0NJ0NNNNN%J0J5nnj0k0%nj5j0nn%n%j5j0j0J0K0Nj5k0
5804c5k0j5NK5n%%%N%N%K0J5J0K5K5%K0J0Nj5o5n5l0nK0J0nn%j0%J5Nj5k5%L5N0J0K5J0nj5
5801B5j0J5nj0%j5%%%N%%%%Nj0nj0j0%Nnk0k5nK0K0n%n%NnnNM5N0K0J0Nj5k5m0k5j5j5k5j5
5798i0j0j0j0NL0K0J5J0N%j5k0j0NK5K5J5L0M0j5o0o0l5j0j0J0L5N0M0K5L0J0nj5j5Nj0nj0
5795A5j5k0j5k0NK5J0J5Nk5j0nJ5L0L0J5j0%nnj5k5l5j0%n%n%%n%%%N%%Nj0J0%%%%%N%%J0
5792d0J0NNJ0J0NJ0nnnj0Nj5j0NNNNJ0NNJ0Nj0j5j0j5nk0j0j0nN%%N%N%J0L0K5J0J0k5j5n
5788b0j5j5j5j5j5J0L0L5K0%NK0J0J0K5%%nnj0j0l0l5nJ0J5L0Nj5j0k0nj0J0K0K5J5j0l0m5
5786d5k0k0nJ5J5J5nj0j0J0J5j5k0nJ0J0J5J5J0J5j0k5j0j5NK0J5J5n%%nJ5J5J5J5n%%nN%
5783C0N%J5J5Nk0j0NnnnnnnnJ5Nk0k5%J0J0%nn%n%n%%%N%j0j5NK5NNNNJ0NJ0Nnj0j0j0j0n
5779e%k0nnk0%j0j0j0n%J5NJ0NJ0J5%nnj0nnnj5%K0J0J5K0K0J0j5k0j0j5l5n5k0J0M0N0L5
5776b0J5nnJ0Nnj5%nNnn%nnNj0J0j0%%%%J5NNL5L0nl5l5k5n%K5M0J5J5j5k0j5n%nk0j0j5J5
5773e5J5K0Nnk5k5j0J0%%J5J5K5K0K0J0nnJ0J5K0nk5l0l0l5l0%nj0J0J0J0J5J0nn%nNK5K5
5770eNJ0K5J0J5j0j5%k0j5nj0j0nJ0N%J0%J0%k0j5j5k0J0K5NK5K5K5L5K0k0l0m0k0NJ0k5k5
5767d0j5%nnNK5J0J0nl0j5j5n%%n%%n%J0J0J5J0j0J0J5J0J5j0l0l0k0%j5j0J0K5K5J0nNK0
5765c5M0K0nj5k5j0nNNN%K0K5J0nnj5k0j5k5j0NK0J5Nk0l5l5k0J5L0L5J5NnnN%%k0J5K0K0
5762EK5J0j5m5l5l0k0j0k0j0NNK0K5Nj0l5l0NL0K0J5J0K0J0J5nk0j5j0j5j5j5j5j5j5J0J0
5759a55Nk5k5NK0K0J0j0j5J0L5L5%l0k0%%NJ5K5L5J5J0nk5m0k5j0nJ0L0L0K0K0NNn%n%%N%
5756c0%J0J5Nj5l0k5j0NK0J5J0nk5k5j0j0NJ0NJ0Nnj0J0n%%%j0nnj0J0J0K5%k5k0j5J5J0J0
5753i0J0NK5Nj0j5nj0NJ5J5J5J0J0J5j5j5J0K5K0%j5%nj5k5k0%J5L5K5J0Nj0k0NNNj0k5nK0
5750@L5J5Nk0l0k5j5NJ0k0m0k0%K0J0J5%K0J0J0J0J0J0J5%k0nj0NJ0J5%j0j0nj0J0L0J5K0
5748F5N%K5K0J5%nk5l0l0j0k0nj0%j5j5j5%J5NNnk0l0j0NK0J5K0%%n%j0%J5L0J5K5NJ0NNj0
5744E5j5%j5%N%NJ0J0J0j5l0j0j0J5L0M0Nj0%nn%nnn%j5%Nj5%nnnj5N%j0nn%n%%J5K0L0K0
5741F5J0j5k0j5%K5J5K0J0K5K0J0nNK0%k0k0j5k0%n%%k0j5j5NL0K5Nj5nnj0k5j5j5nJ5L0M0
5738I5J0nj0J5J0k0l0l0k5%K0J5J0nnJ0J0J5K0Nj5k5k0k0m5l0%L0L5K5J5j5j0%K0K5%K0K0
5736A15K5J5%nnk5nj0k0k0k5l5j0K5M0N0K0j0k5l0nnnn%l0k5k5l0J0J0J5J0J5NJ0J0j0j0J0
5733A0L5M5K5J0N%%j0N%%N%j5j5j0j5j0J0J0j0N%%%NNnk0k0k0%K0N0O5M5Nnk0m0n0k5%%%n
5730F5Nj5j5j5N%j0l0j5%J0L0J0NNj0NK5L0J5%%J5K5K5J0k0j5k0n%nj0NJ5%%%nj5l5l0k0J0
5727B5J0J0J0J0K0L0L0K5J0j5j5k0k0l0j5k0nj0j0J0K0K5N%j5%j0j0nj0%%%%%nk5k0nK0L5
5724C0L5K0Nj0nnJ0N%NJ0%NJ0nj0nnj0N%j5j5k5%J0K5K0K5J5nl0k0j5%K5J0J0J5J5J5J5j5
5721A45j5k0j0j0%K5M0M0J5%Nj0j0j0nj5j0j0j5NN%k0m0m0j0NK5K5Nnj5j5j5j5%J5NJ0J5L0
5718A00K0K5%k0j0nj5NNK0K0Nj5j0%%%%Nj5k0k0j5K0K5K5K0nj5nJ5Nnnl0l5l0nK0L0L0J5%
5715A30k0j5j0nJ0J0nj0NNj0nk0nJ0K0%k5l0j5Nnn%K0J5NJ5J0J0J0j0j5nk0j5j0j0j0nK5J5
5712C5%K5K0J5nk0j5nJ5%nk5j0NK0J0j0j0NK0NJ5nnj5k5j5J0K0%j5%J0L5Nj0j0j5j5nK5%%
5710E5k0j0N%NNnJ0J5nj0%%j0Nj0j0N%NN%NNNNnJ0N%j0j0J0J0NJ0k5m0k0nn%%NJ5L5J0J0J0
5706G0J0J5%k5l5nnj0j0%J0J0nNJ0NNk0k0nK0K0Nk0k5j5%J0J0J5%j0nJ0J5J0J5nnnnNnk0K0
5703C5L5M0K0K5J0%k5k0k0j5k0J5J0n%j5j0n%J5%nn%Nj0%%j0nnnj0nk0%L0J0nn%K0NJ0%%n
5700E5%J0j0%%%nn%J0N%j5nnJ5K5Nj5k0j5nj5l5j5NK0K0J0NJ5J0N%j0j5NNK0J5J0%%n%j0n
5697F0j0n%K0NJ0%%Nnk0j0NJ5J0nj0j0n%J0j0%J5K5K0Nj0k0l5k5nN%nJ5J0%%nn%%j0%%j0N
5693B0j0Nnn%nj0j0j0nJ0L0K5K0L0M0M5K5j0k5j0k0j5%nj0nnnj0nNJ0j0l0l5l5k5NL5L5Nn
5691B0j0k5NJ5J5J5J5Nj0nNL5N0K5Nk0k0k5k5j0j5j5j0nJ0%N%NN%NN%Nnk0%k0j5%j0j0j5J5
5687b5L5J5NNK0K0NNNNK0J5J0j0j5j0NJ5K0%j5j0k0%%j5j5nj0j5nl0j5j5NK5J0J5nj0j0nK5
5685B5K0L5J5%k5k5nnnj0k5l0j5NK0L5L0K5J0k0l0l0k5NNJ0NnJ5J5K0nnK0K0K0j0j0J5%Nn
5682H5J0J5NJ0J5J0NK0Nj5l5k5k0l0k0k0l0%K5J5J0J0K0J5J0k5k5nJ0nk5k0%j0NNnN%j5J0
5679a0J5%k0%J5J5nk0n%nn%j0j0%%J5J0Nn%NK0K0J5nk5l0nj0%J0M0L0J5%l0j5J5L0J0k5m5
5676@nNn%NNNJ0J5n%J0J5nk0k0j0J5J5J5J0N%J0j5l0l0k0%%%Nj0J0n%J0j0j0NJ0j0j5J0J0
5673b5nNNJ0nNNNN%NNNNNj5j5%k0l0nNj0k5nK5M5K0J0%%%%n%%n%%j0j0nj0NNK5M5N0K0%%k0
5669I5m0m0k0nJ5NNJ0NK0nnnj0j0J5NJ0J0j5j5j5j0k0J0K5K5J5%l0o0l0%J0J5K5J0j5j0nJ0
5666b5%%K0J5j0k0l0l0k0K0L5M5L5J5NJ0%N%%%nNK0L5N0L0%%%nnk0%nj0m0l5n0k5j5%NNJ0
5663A5K5K5NNK5%j0%%%n%%j0J0n%%n%%j0nnj0nj0K5K5k0l5k0nJ0J5K0J0k5k5k0k0k5NK0K0
5660a5K0J5J0j0k5m5k0J0%%n%L0J5j0j5NNnJ0J5K0j0j5nnn%j0nnnNK0K0J0k0k0j5k0nk0k0
5657a25nJ5K5K0J5K0J5K0J0nk5j5j5J5J0K0J5j0NNnl0l0j0J0n%n%Nj0n%K0M0M0J5Nj5nnnj0
5654Enn%nn%n%j5NJ0J5j5k5k5j0NK0L0L0K5J0J5%j5j0NJ0NNk0k0k0NK5J0j5j5j0NNJ0nk5j5
5651c0j5nJ0n%Nj5j5NJ5L0K5K5J0NJ0Nj0j0j0nNK5K5J0j5j5j5j5k0j5k0k0%n%nL0M0J0nk0
5649@k0nnNNNJ0j5nj0j0%%J0K0K5K5J0j5l0l0N%%n%%J0J0J0J0Nj0l5l0j0J5NK5K5K5Nk5nn
5646ej0j0K0K0K5K0nnj5NJ0J0J0J0%k5j0J5K0Nk0k0j5k0NK5%Nj5j0j0nNJ0%n%%%n%%Nn%%n
5642Enj5%nj0Nj5nJ5J0nk5k5J5L5M0K0%nj5j5J5K0K5K5NJ0nk0k0j0Nj5nnj0n%j5j0nk0k5j0
5639g5J5L0L0nk5j0J0J5j0j5j0NJ0NNNNJ0N%%J0n%NN%%nK5Nk5l5nJ0K0nk0j5k0J5N0N5J0n
5636G0NNJ0NNJ0k5k5k5k5NJ0NJ0J5J0K0J0%n%nj5j5j5j5J5J5J5J5Nj0%nn%%j0nj0j0j0j5n
5633Ej0j0nJ5N%j5%J0J0K0J5nk0j0NJ5J0N%N%%NJ0n%nNj0l0j0nK5K5L0J0J0J0j0j5k0j0l0
5630B5k5k0%K0J0Nj5%%j5j0K0L0M0K5J0%k0k0%J5K5K5N%%nk0l5k0%J0J0%J5%%J0K0K0NN%%
5627A45k0m0m0j5K0K5%j5j5n%%nk5l0l5%L5M5L5L5K0J0j5j5k5j0nj0J5K0Nnk5k5%K0J5K0%
5625H5j0nK0L5K5%j0l0j5NK0J5N%j0l0k5j0nJ0%NN%J5j0n%j0nnnj0nJ0NJ5NnK0J0NNNN%NN
5621A30nN%l0m5m0j5J0%K0K5M5M0K5j0k5k0j0j5k0j5j5j0j5j5j0nNK5M0M5K0N%j0j5j5j5j0
5619E5j5k5%j5NJ5L5M0J0n%j5j5j5j5j5k0k0j0%K0K0%J0J5K5%NnnNnNJ0j0l0%J0J0L0%k0j0
5616E5nN%N%nN%j5J0%j0%nn%Nj0n%j0%j5NL0J0nj0l0NK5J5Nn%%J5nN%N%%%N%J0Nl0nK0J0N
5612H5nj5J0NJ5nl5%%j0J0%j0nnNj0nNnnnn%n%nnj0j0nK5K0%j0K0K5L5J0j0j5j0j5J0J0K0
5609H5%j5Nj5%k0j0j5j5k5j0J0K0L0L5J5j0l5k0nJ5K0L0L0K0j0m0l0k0N%j0J0K0J0m0l5nK0
5606e%NJ5K0K5J0j0k0k0j0%%j0NK0J0K0J0k0j0nk5l0j0J0J5K5K5K5L0J5%NJ0K0%k0k0j5j0
5604H0k0nj0J0N%k5k5N%K0K5K5J5NNNNnj5k0%%J0NNj0nj5j0j0j0k0nn%j0k0k5J0J0K0%j0k0
5600c5k0j5%J0J0K5L0L0L0J5%l0k5NK5L0K5J5nnJ5J5%k5l0j5j5j5j5j0J0K0K5J5%nn%N%Nn
5598H5j0nnnnk0NK5L5L0L5nnJ0j0j5j5j5k0j5j5j5j5%K5L0%k0j5k0j5j0nk0%NJ0NN%nNj0j5
5595b0j5J0NJ5j0J0K5NNJ0NK0Nj5j5j0j5J0%K0j0k0j5%J5J0Nj5k5l5l5j0K5M0M0%j5%J5J0
5592B5j0j0J0K5K0K5K0nj5j0j0nnj0nnj0nnj0%Nj0k0j5k0k0J5L0J5K0k0m5m0k0K0N0M0K5J5
5589C0j5l0k5J5M0K5K5NJ0j0l0l0j5j0j0J5J5J0J5J5J0J0J5J0J0J0J0J5J5%k5n0n0k0nnj0
5587a5nnNK0M0M0J0J0j0nk0k5n%j0nnnj5Nnj0%nnnJ0Nj0nk5k5nK5N5O0L5K0Nj5k0k0k0k0j5
5584EN%NJ5K0J5k0m0k5nj0j5%K0L0J5K5Nj0j0J0nn%n%Nn%%k0%J0L5J5j0nnNK0J5Nj5nnn%j0
5580D5nj0k5l0j0J0J0J5J0K0%J0J0J0j5l5l0l0J5NNnnNj0N%N%J5J5J0j0k5j0L0L0L5J0j0j0
5578E0n%j0%%j5nnK0J5nk0j5j0J0K5J0%k0k5j5Nnn%N%NJ0%%NN%N%NNN%NNNNJ0N%NNnj0N%n
5574E5j5NJ0NJ0J0%J0J5%nnj0%nj0nn%Nn%J0n%%j0k5j5J0L0M0K0nj5%%j5k5l0j0J5K5K5Nk0
5571F5m0k5j0Nj5NK0L0M0J5%nJ5J5nl0l0nJ0J0Nj0n%j5nj5K0L0K5Nnj5j5nk0k5j5nJ0J0j0
5568Ej5j5nnJ0K5K0K0Nj5n0n0nj0NNK0M0M5M0K5K5N%N%j0j5m0m0k0NK5J0j0j0j0J5J5J5K5
5565H5M0J5%l0l0j5k0%Nj0J5%%k5j5K0K5nnJ5L0M5L0%k0l0j5j0nj0j0k5k0nK5K5K5nk5j5j5
5562C5%%j5j5l0j0nJ0K0N%K0J5J0J0J5J0j0N%J5nnJ0N%K0j0k5k5k5l0k5j0j5k0NK0J5J0J0
5559a5nl5l0NL0K5J0J5J5J0K0K0%NK5NJ5k0l5k5j0nJ5N%%j5l0j0%L0K5K0J0J0%%j0l5l0%N
5557A0Nk0j5%nJ0nnJ5J5L0J0l0l0%K0L5K5J5j0k5nJ0J0nj0J5n%J0n%NnJ0J5nl5l5nJ0J0nN
5554B5L0K5%k0k5%%%nN%%Nj0J5n%J5J0K0Nk0%K5K5J0j0k5k5%Nj5j5nK0K5L5J0%l0l5NL5K5
5551A30J5j5j0l0nJ5nNJ0k5k5l0k5nJ5%NJ5K0Nnk0%L0M5L5K0J0j0m5l5j5%J5L0L5J5j5j5j5
5548A20k0j5j5k0j5NNnJ5N%NNNNNN%N%NJ0J0j0k5l5nJ0J0%j5j5%nj0nj0NJ0nJ0J5nNNJ5J0
5545G0K5Nj5m0k0%J0J0j0l0k0k0j5%nnJ5M0L5J5nnn%k5k0j5J5M0K0%J0j5j0NK0J5J5j0NJ0
5542I0j0j0K0K5J0N%k5l5j5nnj5nN%n%%j0J0Nnj5J0J0j0j0NJ0j5j5NNj5j5NK0NJ5J0%l5l0
5539c5%j0%j5NK5Nj0j5nJ0K0K0J5%%K0J0Nj0k5k5j5NJ5Nnn%J5nj0J5j0J0Nn%Nj0J0Nj0j0J0
5536@J5K0nk0j5NL0K0J5J5J0j0j5j0j0J0Nj5k0j0%J0j5j0J0L0L0L5K0Nj0k5m0k0J5L0J0n%
5533H5J0K0%k0k0l5j0NNK5K0K0K0Nj0%nj0k5k0j5%J5NNNj5l5m0NK5J5J5J5K0k0j5j0j0j5j0
5530@j0j5j0j5K0J5K0J5J5J5J5J5J0nk5l0k0%nk0NNNNN%J5%j0nj5nj0j0nj0nK0%NNN%NL5L0
5527E5Nnj5j5j5j0%J5K0%j0j0K0K5K0Nj5j5j0J0nn%j0m0l5k0NK5K5NNnJ0K0K5L0J5l0l0l0
5524A0k5k5j0NK5L0K0Nj0j5J0K5K5L5L5Nnk0nj0j5k0k5j0k5j5J0nnJ0K5K0J5j0k0j0j5j0J0
5522A0n%nnK0L0J5k0l5l0nJ0%%%K0K0nm0l5k0%K0J5M0Nnnj0nk0%K5K0K5K0%j5k0j5k0k0j0
5519e5nJ0L0N0K5NNj0j0nj0J0NJ0J0nnnnk5j0J5J5%j0j5%L0J0j5m5m5k0J0L0M5M5K5Nj5j5
5516F0k0j5NJ0K0%J0J0J5%j0k5k0j5j5k5k0j0n%%K5L0J5j0n%J0J5K5J5j5k5l0j5Nnnj0j0j5
5513e5l5l5j5K5L0K0J0NK5NJ5J0J0%j0k0NK0J5j0j5l0l0nJ5NNNNJ5%%J5J5J0j5l0j5k5NK0
5510c5J5J5j0k0%J0J0%%J0nJ0%%J0%nJ0%%J0N%Nj0k0NK5L0%j0j5NNJ0Nk0j0J0K0J5j0k5nn
5507C5%j0%nj0%nJ0J0J0J5J0NJ5Nk0l5l0k5k0nNNNj0k0m0k5J0K5J5J5K0K0J5J5J0nl0k0j0
5505e0NK0J0J0J0NJ0%m0k0NJ0J0NJ5K5J5K5K0J5%k0nJ5N%nnj0j0%j0j5%Nn%N%N%%J0J5NK0
5502A05K0L5J5k0nN%nn%%j0k0l0l0k0nJ0n%Nj0j5%j0k0j0J0K5J5j0j5nNJ5J0Nk0%nj0Nj0n
5499a5J0j5%%j0N%nNj0%nNj0%nJ5NJ0J0J0NNJ0J5nnj0l0j0%K0Nnj5j0J5J5nk5k0NK0%%%n%
5495c0j0j0k0%J5K0J5K0NJ0%J5L0K5J0j5l5k0NNJ0nl0k5nj0j5%K5L0K5K5L5K5Nj0k0k0nnJ0
5492G5J0Nj5nJ5N%%N%nJ0n%%nnk0%j0j0j5%%nJ0j0j5j0j5j0l0l0NL5M0L0J0%nj0NJ0J0K0%
5489F5l5l5m5k0%J5J5NnJ0NNJ5J5K5K5K0%j0j0%j5l0k0k0j0N%j0Nj0%%%J5L0M0L0nj0k0k0
5486A5%K0K5J5J0Nnk0nJ5K0J5N%j5nj0nj0l0j0J0j5k0l5j0J5K5J0%k0j0j0%NK0J5J5K0K0J0
5484G5nk5k0j0K0J5nk0nJ5K0Nj0k0%J5K5K0j0l5j0%J5J5L0Nj5l0j0J5J0nk0l0j0J5L5L0Nj5
5481G5nnJ0j0n%NJ5J5%l0k0%J5K5K5L0K5J5J5j0l0k5l0l5k5nNJ0j0%J5J0nNNNNJ0%l0k0j0
5478C0J0j0k5j0%j0nK0L0L0J5nk0j5nj5Nj0l0%K0M0M0J0J0K5K5K5nk5j5%J0%k5k5m5l5n%K0
5475B5K0L0K0J5j0k0j5j0%k0l0j0k0k0J0K0J5J0J5J0J0J5k0k5k0k0nN%l0m0k5J0K5K5L0L0
5473@K0Nj0%%j0j0j0j0nj5k0nJ5J0J5J0J5J0J0J5n%%j0J0j5%nnk0k0nK0J5J5K5K0J0J5K0n
5470I0%Nnl0m5n0k0k0NNj5nNL0K5Nj0n%%%%%L0J0j0j0j0j5nJ5K5K0K5K5nk0j5j5nk0k5nL0
5467a5L0J0j0j0k0j5j5J0Nj5l0j5%K5K5K0K5L5J5j5l5l5j5nJ0N%J5K5L0J0j0j0%NK0J0nk5
5464C0k0NK5K5%J0J0%j0j0k0nnk0j0j0k0l5m0j5nJ0J0%n%J5L0K5J0%NNK0K0Nj5j5k5j0k0J0
5461d5K0M0L0K0NnN%nJ0nK0Nk0k0j5NJ5nj0nnNJ5J0J5NJ0J5Nj0k5k5j5j0%J5L0J5Nj0k5k0
5458D0j0NJ5M0M0J5j0k5l0k5k5nL5K5NnNNnj0j0j0j5j5l5l0k0j0%nnj5J0K0K5%k0k0%J5L0
5456c0K5J5Nn%n%%j0N%%%%%%J0j0%%%%n%%nJ5J0J5J0J5j0k5m0k5j0NNJ0%NNL0K0NnnJ0L0J0
5452G0J0J5J5NNJ5J0Nnk0m0n5n0m0l0NK5L0L0K5J5J5j5j0j5K0K5K5K5J0J0%nnnnk0k5j0J5
5449G0K0nk0l0l0j5N%J5nk0k5l0k0j0K5K5J0NNK0Nj0j5nj0nj0K0K5L0K0j5Nnj0nnk0%J5%%
5447ek0k5k0K0J5%%J0nNNnJ5N%N%J0%NNj5j0k5nN%k5l0J5K5K0K0j0NK5L0K5J0j5j5NNJ5nk0
5443E0k0l5j5J0J0NJ0%%%Nj0J0n%nj5j5nm5k0N%NNNJ0NJ0J0NK0J5J0K5J5J0J5J5J5J0j0l0
5440H0%%%%k5k0j5k0%K5K0%nj0k5NJ5K0J0K5K0J0k5m5l0j0nK0%%NNNNJ0Nj0j0K0K0J0%%Nj0
5437G5j0j0j0j5%j5j0J0J0J5%NK0NJ0k0j5j5j5j0%K0L5K5J5j5m5k5nJ5J5nk5j0j0j0j0j0j0
5435e0J5J5J5J5nk5j5k0%%nNNnj5J5K5L5L0L0J0j0%%j0j0j0j0j0j0j0j0J0nnJ0J0j0j0J0L5
5432C0K0J5j5l5l0j0NJ5J0K5Nj5j5k5nn%J0j0%N%%NK5K5Nj0k0j5j5%NN%NNj0J0K5J0j5j5N
5429EN%NNN%N%NnNK0%j5k5n%%%nJ0K0K0N0L5Nk5nJ5K5J0j0k0l5l0k5k0k5k5J0J0J0J0j0j5
5426a0J0L0J5%nnJ5J5J5J5J5J5J5J0k0m0l0l0j0J5N%j0j0NNK5J0nk0k5nK0J5nj5%J0L0K5K5
5423A15%k5n0l5nJ0J5J5J5%l0k5nNJ5%J5J0NK5nj0j0j5nJ0L0L0J0j0j5j5k0j0k0j0k0j0j0
5420c5j0j0j5j0nj5nJ0N%K5M0M0K5J5NNJ0J0NJ0Nj0k5j0k0nk5k5%J0J0J0J0J0J0K0%J0j0J0
5418G5nk5J0J0%j5k0J0K0J0%nj0k0nj5j5J0K5K5J0j0k0j0k0k5nj5k0%J5J0Nk5%K5J5K0K0K5
5415E5J5%j5j0j0J0%%J5J0nnJ0L0J0%k0k5k5k5k0j5J5J0j0N%%N%%%%%nN%j5Nj0nnn%n%%%%
5412c5NNj5J5J0J0%J0K0k5l5l0%J5K5K5J0J5J0J0Nj5Nnj5Nj0n%nj0%K0J0nk5k5j0nL0M0M0
5409F5K5%j0j5N%J5nk5nj0NnnNnj0NN%NNj5j5J0K5L0J5nj0k0k5k0k0NK5J0J5j0k5j5k0j5k0
5406e5k0j5J0K0J0K0J5L0L0J5j5m5l5k0%%%%%N%%nk0j5J5L0K0k5l0k0J5L0K5n%NK5L5N0L0
5403A10K0nk5j0j0l0j5J0J0nm5n0l0j0J5K0M0M5K0j0J0NN%k0nj0NJ0j0nJ0J0N%%NK0J5K0K0
5400A35nj5j5nl0n0j5NK5K5nj0%%%%%n%n%%j5J0nn%nJ0K5K5J0j5j5j5j5j5j0j5j0k0j5j5j5
5397i5K5L0Nj0k0J0K5K5J5J5%%J0NJ0J0J0J5j5k5l0j0%K0J5J5j5j5%NNN%J5%NNNNNk5m0k5
5394a0k5j0J5Nn%%%n%nJ0j0j0J0Nnj0J0J0j0NN%N%NN%J0J0J0J0J0NJ5NJ0K0K0N%l0k0j5j5
5391C5j0j5j5j0j5k5n%j0%nK0K0L5L0L0Nj0j0K0K0J0k0l5l5k5j5L0L0K0J0J0J5j0nnJ0%%J0
5388H0J0J5%j5l0l0k0%nnn%j0Nj0j0j5j5nNJ0K0L0K5J0%j0%J5%J5J5J5nj5k5j0k0m5k5NK0
5385c5L0J0j0nJ5J0J5%k0k5nJ5K0J0j5%%%%n%J5n%J5%NN%NNNNN%NNj0nj0j0nnk0%NJ0J0N%
5382D0K0NN%j0nj0nnj0%J5M0K5K5J0k0%nj0j0j0j5%%j0k0l5j5nJ0J0L0N0M0K0k5l0k5l5k5
5379Ej0NJ0J5J0J0nj0k0k5m0l5j5J5K0K0NJ0j0J0L0M0N5K0J0nk5j0j0nk5k5k0%M0M5K5J0k0
5377I5%NJ0%k0nnl0k0nJ5NnNnN%NNj5%%j0l0j5%K0K0L0M0J5j0l0l0j5J0J0K5NJ0J5J5J0%j0
5374A15%j5nnnnJ0J5J5J0j0k5j5k0l0m0j5J0K5L0n%k0k0l0j0NJ5K0Nj5j0NL0Nj0%%J5n%J0
5371B5N%N%Nj0%%l0j0NJ5J0NNJ0NJ5NJ0N%j0J5%%%%j5j5k0j0J0nl0k5J0M5M0J5l0j5nJ5nj5
5368C0j0j0j0nj5%J0J0J5J0K5%k5n0k5%L0M5M5K5nk0l0%J5J0Nj5nn%K0J0J0NNJ5%j0k0m5n0
5365a5k0j0K0J5NNJ5n%K0J5nj0j0j5j0%NL0L5%j5k0NK5K5K5K0nnj0j0nnk0%%nj0NL0K5L5K5
5362A75j0k5k5j0k0k0nk5l0%J5J5%%n%%%N%nJ0j0NN%N%J5%nJ0J0nNNN%N%%%j0j5l5j5J0J0
5358C5%%J0M5L5K0%nk0l0n5n5m0j5%N%%J0j0nJ5J0nN%L5L5K0J0m0l5j5NNJ0NN%j5j5NNj5j0
5355e5%Nj0J0L5L0J5Nk0nnJ0K0L0%j5j5j5j5%K0J0NK0%K0%k5k5m0k0nJ0N%j0j5j0j0nJ0L5
5353b5L0J0J0j0n%NNNnk0j0j0%%L5L0K5J0k0j5nJ0J0nnnnj0Nj5n%j5%%j5j0%j0j0K0K0J5K0
5349C0J5J5J5J5L5K5Nn%J5K5J5Nk0k5k0l0k0j0n%j5j0%%j0j0%J0n%NJ0J0nn%K0nl5l5k5NL0
5346A0K5J5j5nk0%K5K0J0%%NNNNNj5k5k5j5NJ5J0J0NNNNNNNNnk5k5%K5L0K0NN%K5M0J0j5l5
5343A45k5j5k5k5j0J0J0K0NNNJ0Nk0nJ0K0J0nnN%NnNK0K5Nj5k0k0k0k0j0j0NK5NJ0j0n%%j0
5340H5j5m0k0nK0K0J5nj0J5K0J0n%nNnm5k0NK0L0J5nk0k5j0K0L5L0J5%k5l0l0j5j5k0n%k0
5337c5j0nj0j0K5M0L0L0Nn%%NNNJ0NJ0%Nk0o0n0k5%K0K5%nj0J0K5L0J5%k0j0nK0K0J0%nJ5
5334H0%NNN%NJ0%NNN%%N%%K0j0k5l0m5k0NNNJ0J0J0J0J0J0J5j5j0j5j5j5j0j5j0nN%%J0nj0
5331@J5J0J0J5NNJ0K0Nn%%n%nk0J0NJ0k5l5j5%nj0nnNnk0J0Nj0NK0J0NJ5J0J0J0j0j0j5j0
5328A0j0j5j0j0NJ0nJ5J5J0%nK0J5%j5nN%K0J0J0J0j5%J5J0%k5l5l0k5k5j0J0L0L0L5L5L5
5325A15%NJ0n%n%nk0j5%J0K0%k0j5j5l0l5l5j5NL5N5M5K5N%N%nJ0K0K0j0k0k0k0j0k5j5%J5
5323F0L5J5%J5Nm0l5j5%j0%Nj5k5j0%K0K0N%K5J0NJ5J0K0J5nj5k5nJ0J5K0nk0k0l0j5NJ5N
5320F0nNnN%nJ0J0J0J5%j0l0k5j0nJ5J0J0k0l0k5k0NJ0NNJ0NNNj0j0j0j0j0j0j0j5J5J0J0
5317d0J0M5L5nj5nJ0%NJ5K0%k5n5n0m5%K0M0L5K5Nj5j0%nnNj0k0%J0L0K5M5M0K5J0j0j5NM0
5314A70J5j0l0k5%L0J5%Nn%j0k5j0j5l5l0j5J0Nj0N%nNN%j5%nj5nnk0%J0J0%J5L0K0%nj5%
5311D0Nj0j0%j0nnnj0nnnj0nJ5J5J5K0J0J5J0J0L5Nj5nnJ0%Nnnnnnnj5Nnj0nj0J0k0n%nnn
5308@nj0n%nNJ0J0NJ0J0J5%NNN%NN%NNN%NJ0J5J0j0l0%%K0J5nj0j0k5k0k0k0nK5J0J0J5L0
5304I0N0N0J0j5l5l0j0Nnl0l0k5nJ0J5J5%%NJ5J5%j5n0m0k0n%j0J0NNJ5K5M5J5j5l0l0%J0
5302A0J5J0J0J0J0n%n%nnJ5k0j5j5k5j0J5J5K0J0k0j5j5j5NK5J0J5j0l0j0k0J0K0K5%k0k5
5299c5l5j5n%J5J5K5L0M5P0L5K0nnl0l0k0K0K5L0Nj0k5l0k5l0m0m5l0%J5L0M0L5K0K0k0j5
5296D5j5j5j5j5J0J5J5J0L0L0Nj0j0J0Nj0k5k5l0k0j0nnj0j5k0J0K0K5Nj5j5J5NK5%nnnnJ0
5294a5L5L0J5nj0j0nj5j5j0j5nJ0%NJ0J5J5J0J5J0K5Nj0j5j0j5j0j5j0j0%J5K5%l5k0j5j5
5291d5l0k5nJ0J5K0J5K0j0j5j0j0nNL5L5J5K0j5j5nJ5NN%Nj0J0J5J5%j5k0NJ0J5J5%%j0nn
5288E0j5%j0j0%j0j5n%j5%j5j0%%J0K0%%J5NJ0%J0K0nNJ5NJ0%n%%nNNj0j5j5k5nNK0K5%nj5
5285B5j5j5%J0K5L0NnnNj0j0%J5J0%k0k0nn%j0J0K0J0J5j5k5k0j5j5n%k0%J5J0%nj5j5j0j0
5282h5j5J0K5K0K5J5NK0K0%L0L0K0j0j5j5%J0K5L0K0J0j0m0l5j0J0j0k5n0l5j0j0K0J5J0J0
5279ENJ0%j5nnJ5L0K0nj0j5J5J5n%nK5J0J0%nk0k0k0k0j5k0k0k0j5%K0J5nk0j0nNK5L5Nl0
5276d5k5j0NK0K0K0K0K0J5K0K0K0%j5j5k5%NN%Nk0k5j0J0J5J5K5M5L5%k0l0k0k5j5j5j5j5
5274ej5j5k0j5J5J0nk0k0%NJ5L0K5K5%N%nj5k0%L0K5K5j5nK0J5J5j5k5nJ0J0j0k5l5j5N%%
5271b0K0J5J0j5n%NnnN%%J5K0J5%k0k0nk5j0j0J5K0J5K0nk0j0nNN%J0K0%%K0J0NJ5Nj0j5k0
5268D5nk5j0j0j5NJ5nJ5J0NNJ0J5nJ0%nj5j0j0j0j5k0nK0J5K5J5J5K5J5J5Nj5j0l0k5j0%J0
5265D0%j5j5%j0nj0nJ0J0J0J0NJ0J5%k5k0l0k0nJ5J5%k5k5nJ0Nj0j0NJ5J0J5J5L0L5L0Nk5
5262E5k0nJ0K5N%j0k0NK0K0n%J0j0N%N%nNK0NJ5%j5k5j5j0%J0J5L0L0J5%l5l5m0l0j0K0K0
5259E5J5nnj5j5%NJ0nj5j5%nj0j5%%J5%NJ5nNJ0NNNJ0%J0K5nj5NL5L0J5j0k5m5k0NJ5J5J0
5256I5J5J0J5Nj5j5m0j5NK0%j5NJ5J0%NNNj0nnj0j5%j0j0J5%J0J0K0K5Nk0%%n%nnnnnnnnn
5253F0nj5%M0L5L5L5K5%l0n0l5j5m0k5%n%%j0nj0j0k5k5j0K0L0K0M0K0%%%%n%%n%n%%NJ0%
5250D5K0NJ0J0NJ0j0N%%n%%J5J0j0k5k5j0J0J5Nk0%nj5Nnn%nj5%K5%k0k0%nm0l5%nk0NN0N0
5247@J5J5%%J0nN%N%nJ0J5j5k0l5l0k5%NJ5nk5j5J0J0L0K0K5K5L0NK5J5nj5l5NNj5%nj0k5
5244A0l0n%%N%K0J5K0K0NJ0J0NJ0NJ0N%n%j0l0j5NNK5J0j0k0%J0J0nj5l0j0l0m5l0%L0N5L5
5241D5K5J0NN%N%nl0m5k0j0NJ5K0%nK0K5K5nnJ5K0Nk5m5m5k5%NJ0J0NK5%NK0Nj5Nj0%nn%N
5237D0j0j0J0j0nnnK0J5nk5k0nJ5J5%nNn%%%%%j5j0nJ0J0NJ0%%%%K5M5L0L0%k0nnj0j0nj0
5234H0k0j5k0k0nk5l0%L0M5M5L5%k5j0j5j5j5j5j5j0NJ0j0j0N%j5k0k5%J5L5L0K0j0k5nn%
5231b5n%n%NJ0nn%J0L5L5L0J0nk0k0k5k0k5k5%K0K0J0NnJ5K5K5Nj5NNK0K0J0NNNJ5nk5k5k5
5228F5NJ0k5n0l5nK0K0K0%NJ5nNJ0%k0l5m0j5NJ0J0J0j0N%J0J0K5nnk5l5nnj0%nL0L0K5L0
5225D0Nj0j0NnnJ0j5k0k5k5k0%J5J0NJ0NK5%%J5K5nn%j0n%nnnJ0N%J5J0N%J5J0J5J5J0J5J0
5222A30l0n0m0j0%%J0j0nJ0%N%J0J0%NNj0NnnNj5n%NJ0%Nj0j0j0j5j0j0k5nK0J5L0J0J0J0
5219C0J0NNj5j0%j5j5j5j0NL0K5NJ0nN%j5j5nK5K5J0j0k5nJ5%J0%%%%j0J0%%%%%nJ0j0N%%
5216E5N%N%%N%%NN%J0nj5J5J0nk5k0k0k5N%nj0j0nj5j5k0J5Nj0k5k5NL5O5M5K5nk0%%N%%N
5213D5%%NN%N%%N%%J5j0nJ0NNk5k0j5j5%%K5L0K5%k5m5l5nn%K0L0L0J5Nn%Nj5j5j5Nj0nj0
5210A0NNj0nNNnj0NNnn%%%J5J5J5K0J0K0K0J0k0m5l5k5j5J0Nn%J0NNnj0nj0nJ5L0K5K0nj0
5206E5%nJ0%k0j5j0NNK0K0J5%k0l0j5%%%%J0L0M0M0K5%k5k0nN%%Nnnj0nnnl5l5j5k5nK0J5
5203EK0J5K0K0%l5k5j0nj5%j0NJ0j0%%j0NJ5%nj0j5k5J0K5K0nnnNNJ0NJ5L5K5K0j0nj0j0N
5200G0%nNJ0K0nk0k5k5j5l0n0l0k0j0K5L5L5L0L0L0L0L0j5m5m5m0nNK0L5K0J0j5j0NNNNj5
5198C5k0j5j5%Nk5k5k0NL0K5K0J0%%%%j5j5j5k0%%%%%nN%%%%n%%K5L5M0K0K0K0K5J5j5j0j5
5194A00j0l5l0l0l0k5NK0%%%J5L5K0K0J0nn%k0k5j5k5j0NJ0L0L0J0%j5j0j0%%%%%%%%%%nN
5191A0%%%%n%j0%J0K5L0L5L0%j0nj0%J0J0Nj0k0j5J0L0L0K0j0nj0nj0j0nj0l5l5m5k5j5j5
5189f5j0J0L5J5NNj0NK5K5K0N%nJ0NNJ0%j5j5%nj0j0nj0j0j0nk5k5j0J0K5Nn%J0NK0%%%%%
5185Ej0NNj0J5J5NK5J0J5K0Nk0k5l0k0%J5J5%n%j0%%j0j0%K0J5K0J0j5j5j5k0nj0j0nj5%n
5182d5nj0J5L0L5Nk0k0k0k5k5l5k0J0J0NJ0NK0M0M5L5L0K0J5J0nj0J0J0K5nk5l0j5J0J0Nj0
5180H5k0j5k5k5k5k5nK0NNK0J5J5J5NJ0J5K5J5j0k0m0j0nj5nnJ0nNK5K0%j5k5j0J0J5Nj5j0
5177A0Nj5J0j0%%nj0N%J5NN%J5J5%k0k0k0j5j5%K5K5nl0k5j5J0K0K0Nn%%j0J5J5j0k0k0%N
5174d5J0NNj0j5J5L0K5J5j0j5k5nL0J5Nk0j5%K0K0K0Nj5k5j5nNNNJ0j5j0j5k0NK5NNnnJ0K0
5171B5n%l0l5j0J0L5K5J5j5nNNj5j5k5nK0J0j0j0j0K0L5L5K0J0k0j0Nj5%%j5j0j0j5j0%NL5
5168B0L5%k0j0J5L5J5j0m0l5l5k0%NK5K5L0M5K0J5%k0%J5J5NJ0k5l5l5l5m0k5j0N%%NK5K0
5166a0N%j5n%%J5J0NK0J5K5Nj0k5l0j0J0NJ0J0J5K0J5j0k0k0j0J0J0j5j5j5k0j5NL5J5J0j5
5163A0j0NK0K5M5K5Nj5k5l0l0j0j5NNK5K0NNN%j0l0k0j5j0J5N%NN%J5J0J5NK0J0J0J5J0nn
5160A15nnNN%k0m0m5j5NNJ0J0J0k0j5j5j5NK0J0N%j5nnn%NK0K5K5%k5k0k5j5%NK5J0K0J5J5
5157F0K0J5n%n%NNNk0m5l5k5j0NNj0j5nn%nJ0J0J0J0nl5k5j5J5J5J5J5K5J5j0nNNNNJ5J5j5
5154A5l0k0J0K5L0K0N%K5J0j0k5k5j0j0j0j5j0j5j0j5%N%%%%%N%NNNJ5M5M0K0k0m0k5l0%J5
5151b0K0%J0J5J0J0K0L5K5K5%k0nj0j0j0j0nk0j5j5j5k0j0j0j5j5%K0K0K0nJ0N%%%%%%n%K0
5148C0K0j5j5k5m0m5k0J5J5K5J0n%K5L0J5J5k5j5%%%NnJ0%%NN%Nj5j5j5j0J0J5J0J5J5J5J5
5145F0J5Nk5k0%nnnnJ0j0j5J0K0NJ0K0K5NK0J5%NN%k0l0k5k5j5k5k0k0K0J5K0J5NNNNj0j0
5142C0j5j0%%N%J5K0K0J5Nnn%J5J5J5J5k0k0nk5m5k5nnn%nn%%%nK0K0K0J5K5nk0j5j5Nnnn
5139@nj5NK0K5L5K0k0k0%K0NJ0j5l5l5l5J0K5L0J5k0l5m0l5k5NJ5J0K5NK0J5K0J5J0J0NJ0
5136E0j0nnj0J5K0L0Nk5k0nJ5NNNNJ0NNJ0j0nj0j0nnnnk0j0J5K0L0Nj0j5NJ0NN%NN%nk0nj5
5133E5j5j0j5j0nJ0%%nN%%J0J0Nj0j5nNK5%k0nnnnj5%NJ0%J0K0J0J0nj5k0%J5nj5j0j0J0J5
5130Ej0m0m0k0J5J5J5J0nnnnj5N%L0L5M0L0j0j5j5j0k5k5j0NK0J5Nj0j0j0j0nnNK0K5K5J5
5127C0j0j5j0k5n%NJ0nnn%J5L5K5NNj0j5j0j0j0N%nJ0j0%%j0nj5%K0K5K5K5%Nk0J5K0Nj5j0
5124F0N%%N%%nJ5J0L0M0J0nj0nj0j5j0j5j5j5j0j5j5k0%nk0%k0j0nn%j5NJ5J0J5J0j5j5k5
5121g0nJ5J5K0J5J0nNNJ0K5K0K0%%N%k5l5k5l0nNK5K0L0J0J5nj5j5j0j5j5Nnl5k5%L5N5L5
5118F0K5Nj0l0l0k0nnnNK0L0K5J5J0%k0j0nj5nj0j0%J5NNNNNJ0NNNNNNJ5nm0n0n0m0j0K0M0
5115b5L5N0K0j0j5m0m0j5%nj5n0l0nJ0K0K0J0NJ0J0%N%%%%%N%K0NJ0J0J0NJ5j0j0nj0nj0j0
5112c5%NK5K0J5nk0j5j5nj0j0n%%nj5j0J5M0L0Nj0k5j5%J5L0M0J5%k5l0nj0%K0J0L5J5%k5
5109D0k0j0K5K5J5nj5j5k0l5l0k0j0%L0L0J5k5l0k0K0M0K0nk5k0J0nj5k0%K0L0L0K5%j0nn
5107A0nl0l0nJ0J5J0J0K0Nj0k5%%%nK0L5Nj5m5k5j5%K0J5L0J0J0%J0NNJ0J5Nnnj0nj0j0j5
5104Ej0K0K0K5K0Nk0n%j5%nnj0%Nj5k0k0NK0n%%%%%J0nNK0J5J0j0%%nk0k0k5k0J0J0NJ0K0
5101ENj0k5k0nN%K5Nnk0l0nJ0K0K5J5%NJ0%K5K5j0j5nJ0K5J0j0k0l0l0J5L0K0nj0k5k0nK0
5098EK5J0N%j0nk5j0NJ5%k0k5%J0K0K0J0J0J0J0%nN%j5J0Nj0k0k5k5k0k0k5j5k5l0j0%K0K5
5095a20K0J5L5J5%%K0NJ0NJ0%J0%N%%N%NNj5l5k5k5nJ5J5J5J5J5K0j0k5l0nN%nJ0Nnj0j5N
5092d5K5K5L5M0Nl5k0nn%j5j0j5j0%%j5J0J5J5nk0j5K0K0K0j5l0l0j5J0J5J5J0J0J5NJ0L0
5089D5J0j0j5NNNJ0j0%n%nnNj0j5J5j0n%nn%N%NJ0j0K0%Nnnnn%%n%k5nJ5J5n%nNJ0K5L0J0
5086H0j5k5m0l5k0nK0K0K0%Nj5K0K0J5K0j0k0j5j5J5J5J5J5nl0k0j5%%%Nk0NJ0N%nK5M0L0
5083I0L0J0nl0j5%J5J5nnl5n0n%%Nj0k0k0j5K5N0K0J5K0J5K0NJ0j0l0l5m0l5l5NL0K5Nj0j5
5080a5j5j5%J0%NN%%%K5%nm0j5%nJ0NNNNNNNNJ0NJ0%%J5J0%nj0j0nk5k0nJ0Nnj0J0K0M0L0
5077E5L0L0K0J0j5j0k0k0j0nNJ5nk0j5NK5K0k0l5j5j0J0j0k0l5j5NJ5L5M0K5%j0NL0K5J0l5
5074I0l5k0nnj0nnj0j5%%NJ0%%J0nJ0J0K5J5nj0nK0L5K0NNnj0j5l5k5NK0NJ5NJ0J0J0NNJ0
5071A35NNNK0nj5k0j5k0j5k0k0j5%%nn%%J5j0l0l0j0K0J5J5J0K5J0J0J0J0j5k5k5j5n%%n%
5068a5%J0nj0J5J5J5L0J5n%j0J0k0j5NJ0j0k5k0NL0K5J0NNNnk5k0j0j5k0j0k0%N%%J5J0%j0
5065c0k0k0%J5K5K0L5J5j5j5J5J0K5J0j5j5%L5K5J5NK5K5J0%K0NNNJ0J5%nn%nm0l5m0l0k0
5062F0%j0j0j0nj0j0%n%%nnNj0NN%N%N%Nnnnj0nnnn%J5J5nJ0NNJ0J0NJ0J0NNK5nk5k0k5k0
5059ej5Nj0nj5j5j5j0NJ0K5K5K5Nj0nk0%J5J5N%N%J5nNNNNNNK0K0J0k0k0k5nJ0nk5j5j0%%
5056a0j0N%%%%NNNJ0j0j0j0j0J0K5K5NJ0nk5k5%J5K5K5n%n%j0j0j0nnK5L0L5%j5j0j0nk5k0
5053A0J5M0L5K0j0nnnnk5nj5j5k5nj5j5NJ0%J5NJ0J5%%%%%%%NnnK0%J0%NJ5nk5k0k5k5%K5
5050@L5L5M0K0%j5j0nj0l0m5%NK0%j5j0nj0j0j0j0NNNJ0J5J5J5J5J0j0k5k5k5j0%K5N5L5K0
5047A05Nk0k0k0k0J0J5%J5J0j0NNk0j5j5j5j0j5j0j0j5K0L0L0J0%%J0NNj0k5m0j0nN%%K5L5
5044D0J0nnJ5J0%N%j0k5j5k0nNj5J0j0nnnJ5L5L5J5Nj5n%NJ0J5J0j5k0j0j5NK5K0J0K0nNJ0
5041A25K5L0Nk0m0k0nJ5K5%l0m0j5j0NK0%j0nn%%nNj0N%nj5k0k5j0NK0J5NNj0n%j5j5%NNn
5038b0l0k5j0NJ0J5J0L0K5J5nk0%j5%J5J5%J0J0J0NNj0n%j5Nnj0%j0k5j5j0J5L0L0J5NJ5J0
5035G5Nj0l5k0j5NJ0J5nk5j0j5J0J5nK0K5K0J0j0NK5J5J5nnNj0l5l5l5l5j5%Nj0j0j0j0j0
5032i5j5%L0N0N5K0Nj0j0j5j0nJ0J0Nl0l5j0J5L0%NnJ5K5N0M0L0j5m5m5k0K0K0K0K0%k5j0
5030G5j0NNNNj0k5nk0j5j0k5nNNNNJ0NnJ5NNNJ0nJ0J5%j5nj0j5%j5k0%N%NNNN%N%%%%n%%%
5026Enj0Nj5j5Nj0j0k0j5j5k0j5NK5L0J0n%J0%NNNL0K5L5K0%nj5%J0j0NNj5j0k5n5m0l0J5
5023a05K0J5K0K5J0nnNj0n%Nj5j5k0%K5K5K5K0L0%j0%nn%nnNNNNJ0%NN%nj0Nnn%nnj0nnl0
5020b5k0%J5J0n%NNNNJ0nJ5nJ5J5K5Nk5k0j0k0k0%%l0l0k0%L0J5J0%%Nnl5l0nJ0J0%K5NJ0
5017f0J0NK0%NJ5L0K5M5J5%%nnk0k0k0k0k0k0l0nNK5K0J5J5nl5k0j5l0k0k0k0k0k5j5J5J5
5014a70N5M5N0N0L0NNJ0nJ0%k5n0l5nK5J5%J5NJ0Nnnnnk0Nj0n%J5NNNNJ5%%%%%j5j5%K5Nj5
5011C0j5%J0j5j0NNNJ5%k5k5k5k5J5n%J0M5M0K5K5K5J0l5m0j5%%k0k5j0j5j5k0NK5K5J5Nk0
5008b0k5j0%Nj0J0K0K5Nj0k0k5j0N%N%N%J5n%N%N%%N%nJ0J5nNNNN%J5%NJ0%J0Nj5j5NK5J5
5004G0nj0j0k0m0l0k5j0J0%%%j0nn%j0j0%J5J5J0J5L5L0J5j5j5%NNj0nj0nL0K5J5j5k5nj5
5002a5j0k5j0J5K0%%%%N%K0K5J0j5m0k5J5K5L0J0nj5j0j0k0%nj5nnnnNJ5L0K5nk5m0n0k5J0
4999a25K0K5J5J5%%k5NJ5L0K0N%nJ0J0NK0NJ0J0Nk5l5l0k5l0nNK5J5J5J5J5J5J5K0J5j0k5
4996D0j0k0l0j5j0nk5j0NK0L5L5K5J5Nj0k0m5l5l0nNJ0L0L0J5%j5j5N%%%NnJ0n%J5j0j0J0
4993a5NnN%k0k0J0J0%j5j0%NNJ0NJ0N%J5J5K0K0J5j0j5j5j5n%n%j0j5nJ0NJ0k5k5j0Nnj0J0
4990f0NnJ0NJ0j0J5K5K0K0K5j0j0j0j0J0N%J0K5K5%j5j5k0j0k0j5k0j5j5NK0K5Nk0j5k0j5
4987f5J0NJ0J0J0J0J0J0j0j0NNK0J5%k5l0l5J0K5L5K0J5J0%nnnnnnnk0l0l5j0K0L5K5L0J0
4985E0J0NJ0j5l5k0k5NK0K0NJ0K0J5N%j5nnk0j5j0%K0j0l0k0j5nnj0J0J5L5K0K0nj5l5k5l0
4982g5j5nj5nK0K0K0J0j0N%J5J0N%%NnN%%J0%J5K0L0M0K5J5nj0nk0%%J0j5l5n5n0l0j5J0J0
4979g0J0J5%j5nn%j0nnj0nj0%K5M5N5M5K5nk0k0j0j0%J0%j0%%j5J0%j0J0nnJ0%nJ0nn%j0N
4976@J5M0L5K0j0n%j0l0k0NN%j5j5%nj0j0%J5K0L0J0K0J5J5K0L0J5nm5m0j0K0K5j0k0j0j5
4973G0j5j0nj5nj5j5nJ5Nj0l5m5l5k0NJ5L0L0J5J0NJ0%j5l5l5j5%J0NJ0NJ0K0%j5j5J0K5K5
4970c0Nj5j0J5K0K0K0J0nk5l0k0%k0nJ5K5J5K0J0J0J5NJ0J0NJ0j0m0l0k0NJ0j0J5J5%k0k0
4967b5nnj0%J5J0K0Nj0k5k5j0J0K5J0K0J0K0J5J5nk5j0j0m0k5%n%nnnNnj0NK5M0K0j5k5k5
4965f0j0J5%%N%NJ0J5%k0nK0J5J0nj0J0J5nJ0NJ0NNNn%nnNj0j5J0J0J0K5Nl0m0k5K0J0%J0
4962A5J5NJ0K0Nj5k0k0k0j5k5k5j0%J0NNNN%NJ5nNNj0J0J0nK5K5K0K5nj5k0n%k5l5m5nK5N
4959e0N%j0j5%K5K5k0l5j0J5J5K0Nj0m0l5k5J0L0L0K0K0N%%%K0J5K0nJ0J0J0N%J5%k0l0l5
4956a0j0J5K5J0nj0nnj0Nn%%n%nJ5J5J0J0J5j5l5k0nK5K5K0J5j5k0k5nJ5K0K0J0J5NJ5J5J0
4953A20J0J5l0n0o0k0J0NnK0K5N%%J0Nk0k5k0k0nJ0J5nj0j0N%%%%%nN%%%%NNJ0NJ0NJ0N%n
4950B5Nj0j5k0k5j0J5L0J5K0%k5k0%K0K5J5%j5j5%K0J5J5%k0j5n%k0l5l5k0%NNJ5%%%J5L5
4947a0J0k5l0l0j5%J5NK5M0L0L0Nj0J0j0%Nj0NN%J0nj5j0m0m0m0j5j0j0j5j0%NK0K5L5M0J5
4944a5nnj0j5j0k0%J5K0K5J5j0j0k0%K0K0J0L0K5J0j0nNNNJ0%k0nj0j5nj0j0%n%nJ0j0%nJ5
4941EnJ0%nk0j0j0L5L0J5J5%%j5j0j5j5nJ0j0j0j5%NNJ0NNNJ0NJ0NJ0J0k0j0l0l0k0NK0%N
4938b0%J0nj0j0j0j0nJ5NNJ5J5K5Nj5j5j5k0j5j5k0j0J0K0K0J5NNNNJ5J5n%j5Nj0j0K5K0K0
4935D5J5K5j5m0m0m0%K5N0L0L5Nl0l5k0j5N%j5j5%J5J5L0L0L5K0%k0l0k0K5M5K5%m0l0j5j5
4932D0nJ0j0nj5j0%j5j5%NJ0NJ0%J0J5%j5k0j0NNj0j5k0j0j5j0J5Nnj5j0nnK0K5L5J0%n%%
4929b0J5L5K5J5%n%nnnnnj0%J0J5J5J0J5K5j0l0m5m0l0k0j0nnn%N%NJ0nNNnnn%n%j0NNJ5J0
4926e0J0K5K5J0j0j5j0nk5j0l0j5NJ5n%J5J0J5Nj0K0J0%j5k5%J5J0Nj0n%nNJ5j5k5j0K5L0
4923b5K5N%j5n%n%j0%%j0J0J5K0Nj0k5k0j5NK0NJ0NJ5J0NK0nNJ0K0K5Nj5k0l0j5J5%nk5l0
4920c0k5j5%J5J0j0j5j0%J0J5L0K0L0J5j0k5k5J0nj0l0j0Nj0%K0K5J5NNJ5NJ5J5NJ0J5J0J0
4918A00j0k5j0k0k0j5j5k0j5k5j5j5%K5J5J0J0J0J0N%J5J0Nnj0j5%nj5j0nJ0K0K0J0J0nk5
4915a5k5l0j0%J0J5K0%%J0M0M0J0Nj0j5%%j0nnj0%j5%K5K0J5%k5l5k5J0J0%j0j0%%nN%nNj0
4912c5k0j0J0J0%k5J0J5K0l0l0j0K5L0K5K5Nj5nnj5j5j5j5nN%NK0L0L0K5NJ5J0J0j0j0nj0
4909D5k5k5l0k0NJ5K0%k0J0J5K0K0%nk0k0NJ0N%NJ0nNNN%J0J5Nj0k5NJ0K0J0Nj0k5l0j5j5
4906b0j0k5m0k0j0J0L0L5L5J0%%J0j5nJ0K0J0%NNNJ0NJ0nn%j0%nnnNj0n%j5Nnn%%N%j0J0%
4903EnJ5NNJ5NJ0NJ0%l0j0j5j0j0k0nJ0L0K0K0Nk5k0%nj5j5nnj5nj0NNNNJ5%nJ5%j0j5J0%
4900c5j0j0NK5L0L0L0Nj0j0NNnk5j5J0J0j0k5k5j0J0K5K0J0nl0m0k5j0%NJ0J0NK0K0J5K0%
4897B5k5j5nnnJ5J0K0K0Nj5j5k0%J5K0%k5j5NNNJ0N%j0l0k5k5N%K0K0J5K0K0J0K0J0nk5k5
4894A0nNK5K0J0j0k5j5j5k0j0k0j0j0J0K5L0J5K0J5J5K0j5k0k0k5nnN%k0k5%K5Nj0k5k0%J0
4891f5NNNK0nk0k5nJ0L0L0J5J5%%j0j5j0nnnj5n%j5j5j0j0j0j0K0K5L0L5K0K5Nk0k5k0K5J5
4889A0J0J0j0n%K0K5nj5j0j0j0nnnk0l0nK5J5K0K5K0J0J0k0j5l0j5J5Nj0k5m5k5j5%Nj5k0
4886a45k5NK0K5L5K5J0J5K0J5J5j0k5j5j5%nj0NL0L5J5j5k0j0K0Nj5k5k5j5NL5K5J0k0n0m0
4883a15k5Nj0j5J0K0L0L0K0L0K5nn%%J5J5j5m0n5l5j5%Nj5j0J0%j0l0l5J5L0K0L0L5J5nj0
4881i0nJ5j0j5%L5M0K5j5k5j0%K5K5nk0%L0L5Nk0nK5K5%j5NNJ5nk5k5k0l0n5l5%J0L0J0nJ0
4878f5K0K0J0n%k0k5k0nJ0K0K0%%J5K0J0j5%%%nj0NK5%k0j5j0j0nJ0K0%%nNNN%J0%N%NN%N
4875A5J0NnJ0%N%%Nj5l5l5j0%%nk5l0k5k0nK5M0M0L0J0K0K0K0nj0l0k0j5%%%K0K5K5J0nnj0
4872B5j5J0n%J5J0J5J0J5J5j5k0nnj0nl0n0m5l0j0K0NNJ5J5J0j0n%K0K5L5L0J5l5l5k0J0K0
4869a0J0j5l0n%%NNN%%Nj5j5j5j5j5j5j5j5L0L5L0L0nm0k0k0%K0NJ0J0J0J0J0nn%K0K0J5N
4866A5j5k5k0nL5L0M0J5J0j5j5j5j5j0k0k5j0J5J5nk0j0j5j0j5J0J5J0J0J0k0k5l0k0%J5K5
4863i0L0L0J0n%nk0j5J0L0K5J0Nj5j5Nnj0nn%J5NNJ5%NJ0nn%nj0NK5K5K0J5K5L5L0nn5n5m0
4860B0j0NJ5%NnJ0NJ0J5K0K0j5l5l5j5j5k0j5n%J5L0N5N0M0nk5k5l5n0l0nnl0k5j0J0J0%%
4857h0N%NNNNNNnJ5N%NN%nJ0j0%%%%%J0J5%J5L0L5J0k0m0m0k5%J0L0L0J5J5j0j5j0j5j0j5
4854a0k0m0l5k5J0J0L0K5K5Nj5m5l0j5NK0NJ0NJ0J0J0J0J0%k0nj0j0nj0j0J5J5J5J5J5J0J5
4852eJ0J5j0k5l0nNj0k0%L5M0K5J5Nj0l0nJ5J0%j5nNNJ5k0l5k5%L0J5J5J0K0K5%j0k0j5k0
4849@nJ5N%j5j5J0K0K5Nj5k0j0j5l5m5l5%J5J0J0J0L0M5L5K5J5j5j0j0j5j0j5Nj5nNJ0J5N
4846A0j0J0%n%Nn%nk5j0j5NL0K5N%l0k0j0j0k0k0j0NK5K5J0n%j5k0j0K0M5L0J5j5k0j0nj5
4843d5%J5L0J5J0NN%nj5l0nK0M0N5M0Nj5k0l0l5j5j0%Nj0l5m0j5%M0M0K0nj5j0J0nj0%Nj0
4840b0n%nnN%%%%%J0j0nN%j0n%n%J5K5K5J0k0m5m0k5NK0K0Nk0k0J0J0K5L0j0n%nn%j0nj0j0
4837h0K5K5K5K0J5J0J5Nj5l0k5j5%j5nnK5K5K5K0K5nk0j5n%j0%nj5j5j0%k0j5nj0J0J0j0n
4834g5J0N%J0J0J5L5K5Nl0m0k5j5NK0J5L0L0J0%j0k0%j0nj0j0J0J0J0J0J0NNJ0Nj0l0m0l0
4832f0l5j0J0%nJ0K5K0J5N%%%%%k0j5k5nJ0L0K5K0nj5j5%K0K5K5J5J0k0k0J0J0L0K5J5K0%
4829A25j5l0l0k5k5nNNNJ0NNNNNJ0j5l0k0nK5K0J0j0N%nk5k5nJ5J5K0K0j5j0nJ5J5J5j0k5
4826B5k0%K0K0J5%nnNNj5nj0NnnNJ0N%K0n%J0J5J0k0k0j5nNNk5k5k0%NK0J5J0NNNN%k0k0%
4823EN%NJ0K0K5j0j0j0nj0j0j0j0j5j0K0K0%k0m0k5l0j0J0J5J0J0nnn%J0L5K0K0J5nNJ0%N
4820C0n%J0n%%j5j5j5j5nk0k5%NJ0J0J0J0J0J0J5nj0j0%Nj5nnK0L0M0J5nnnnj0j5j0j0l0l5
4817g0j0K0L0J5J0J0Nj0k0j5NK5K0J0%l0k5n%%%%%%%%%%%Nj5j5J0J5NN%j5j5NJ0J0j5j0nJ5
4814d5%J0Nk5j5NL0L0J5%J5J0j0nj0nnnj5%NJ0NN%J5J5nN%N%K0J5%j5l5m0j5k0%N%J0nnJ5
4811c0J5K5nk5k0l0j0j5NJ5J5J5J5J5J5n%k0%NK5M0K0J5J0Nk5nnJ0J5j0k0k0k5J0K5J0J0n
4808F0l5l0j5K0J0%j0nj0%n%%l5j5J5J5nk5j0J5%%%N%%N%%N%NnN%%J5J5nj5j0%J0J0NnnJ0
4805b0j0J0Nnj0J0nn%n%%j0j0nj0J0M0L0J5NN%%nk5j5j5NJ0j5m5j5%K0J5K5K5Nj0k0k0%K0
4802b5L0L0J5nj0k5l0l5l0%K0N0M5L0NJ0Nk0nnk0l0%J0Nj0j0N%%j5J0J0J5K5J0k0j0j5j5k5
4799c0NL0J0%m5l0j5j0%%j0J0J5J0J0K0%J0J5j0nnj0nnnnNj0%%j5J5L5K5J5J5J5J5nj0nnk5
4796A0k5%J5%k0%j5j0%j5%%J0J5nJ0NNJ0j0NJ0j0n%j0N%j5m0l5k0NK0L0Nj0j5J0K0M0L5K5
4793C0nj5nj5l5n0k5NJ5J5J5K0J0K5K5J5NN%NN%nJ0J5nj5l5j0%k0%%%N%l0nJ0J5NnN%NNnJ0
4790eJ0%%NN%J0nJ0j5%%j0NNj0nNnnJ0j0j0J0j0nj0n%j0j5N%%%%%%%%K0K0K5K5NNk0k5k0j5
4786c5j5k0%%n%NK5%K5L0L0%n%nnnnj0nnj5l5l5j0%J5NNK0K0J5J5J0nk0l5l0k5j5l5nK0L0
4783a15M5M5L0J5j0k5j5%NL0K5K5%l0k0%Nnk0j5nj0j0j5nNJ0%J0J5%%J5NJ0J0J0%J5J0%j0
4780C0l0l5l5k0j5J5L0K5K0K0K5Nj0j0%j0nJ5K0K5%nNn%k0k0%%j5j5j0J0K0J0j5l0l0k0N%
4777g5N%%NJ0n%J0N%J0%N%nJ0%%N%%NJ5J5K0J5j0k5nj5k5Nnk0%j5nj0j5j5j0k0J0J0J0L0M5
4774c5M0Nj5nJ5L0K5K5%l0o0m5k0NNJ5K5K0K5NNk0j5j5%J5J0J5J5%j5k5k5j0j0nnl5j5j0J5
4771a00J5L5L0J5NNJ0J0J0N%%%K5%Nj5n0k5l0nK5J0J5J5J5J0Nj5m0m5l0%nNJ0nJ5K5K0%k0
4769d5nK5J5%K0K0L5N%nnl0l0l5j5%J0J0J0NJ0J0K5nk0j5k0k0j5j5NK0J5%j0j0j0l0j5NL0
4766h0L5J5nk5k0nn%%J5M0K0%nnK5NJ0nk5k0k0k5NJ5J0N%nnnj0nnn%nnnNJ0%k0j0J5L0L0K0
4762b0NJ0K0j0j0%k0nnk0%J0J5%K5NJ0K5%nnj0nj0nj0nj0nk0%nj5j0nNK5K5Nj0k0j5j5J0K0
4759f0L0L0K0Nk5k0nJ5K5J5J0J5J5%j5l0k5k0%J5NJ0%N%NN%j0J5NJ0k0k0j0NNnj5K0K0M0K5
4756I0%l5m5j0%nj0l0k5j0J0M0J5nnj5j5j5j0k5J5J5L0K5N%NNj5%%j5NJ0j5k0k0NK0K0%j0
4754d0k5k0J0%j0K0L5L5K0j5k0NK0L5K0k0l5l5k5k5j0NK5L0L5J5K0J5K0nk0k0j0nl5k5j5k5
4751g5k0k0k5K0J0K0J5J5J0K5J0j0nnj5j0j5%Nj0NK5L5M0K0J0j0k0l0k5k5k5nK0J5Nn%%N%
4748d5%NJ0nnJ0J0nnJ0N%J0Nl0k5k5k5j0J0K5L5J5J0J5J0J0nj0J5J0j0nNJ0j0j0J0J0j5J5
4745B5nj5nJ5K0k0l5m5j5J5L0L0J5J5NJ5%nnk0%NJ0J5%nK0N%nj0j0nk5nK0J5nl0k0j0%j5j0
4742e0nnj0j5%J5L0K0K0%k0j5%j0J5K0j0j5l0m0nNK0J5J0J5J0NK0K5K0nk0j5k5k0k5k5nJ5
4740i0J5%%%NnNK5M0K5NJ5J5nk0j5j0j5j0k5nJ0%nJ5NNJ0nnk0k5nj5k0j0j5j0nK0K5J5%NJ0
4737g0j5%nj5j0nj5%%NK0n%J5K5j0j5j0%L0L5K5Nnl5m5n0l5K0M0K0L0N5M5Nj0j0%j0%%%%N
4734E%Nl0k5%J5NJ0nJ5J0%j0%Nj5%n%nj0%j5%K0Nl0j0J0K5J0K0J0K0K0N%%%n%nj0NNNNk5k0
4730A0k0NK5K0K0K0j0k0l5k0J0J0J5j5j5N%%Nj0j5nk0j0j0j5j0J0J5J0J5J0J0J5J0N%N%N%
4728B5j0J0%Nk0l0l0k5%J5J5nJ5Nnnj5NK0J5L0J0%k0j0j5%J5%NNNj0k5m5k0J0L5L5nk5l0n
4725g5K5K0%NNNJ0J0J0nk5j5j5%K0L0L0Nk0m5k5%%%NNNj0j0Nj5j5nL0K5K5N%%j0nk0k5%J5
4722d5K5K0J0J5J0J0K0K0J5nk0k0%NNj0j5j5l5l0j0J5K0j0l0l5j5j5k0J0L0L0J0%J0J5k0j5
4719g0j0%%nj5j0k5nK0J5K0K0j0nnj0j0nk0%L5L5K5j0k5m0l0j5K5M0L5K5Nn%N%%n%nk5k5n
4716i0%%%%NN%Nk5k0nJ0M0K5Nk5m0k5%K5K5NJ0J5L0Nnl0k5k5nj0J0%nJ0J5j0NJ0%N%NN%NN
4713f0N%NNJ5J5J0j0j5%J5K0J5J0nnj0J0Nj0J0j0nJ0NJ5NJ5L0K0J5j0k5k5nj5nl0l0nNNK0
4710Enk0k5l0j5n%n%%%%nJ5J0J0J0J0J5J0J0j0N%n%n%%n%%nn%nnNj0j0k0m5k0NNK0K5J5j5
4706a00j0%K0M0J5Nnk5k5j5J0K5J0%nJ0J5nJ0NnJ0J5nNJ0nJ5%J0nJ5%NJ5j0j0k0j5j5k0k0
4704e5j5j5NK5J0j0j5NK0K0N%N%%k0j0j0j0J0NnNK0M0M5J5j5m0l5k5j0j5j5nJ0J0nNJ0%N%
4701e5k5k0%J5K5L5Nk5m5l0j0K0J0J0k0j0j5K0J0M0M0L0K0k0j5j5k0n%n%K0L0J5%j5m0j0J0
4698d5K0K5n%nn%nnj0%j5j0l0k0k0j0%K5K5L5L0K0J5NNNN%J0J5nk0j5%K5J0J0k0j5k0j0j5
4695b0j0j5NL0K5K0K5%Nj0N%nnnnnn%j5%%NN%N%NNj0j5J0L0L5L0j0l0n0m5l0n%J5J5K5nk0
4692b0j0j5nj0j0j0j0j5J5K5L5J5J5J0L0L5M0L0k5k0k0k0j0nj0nnj0nj0k5m0m0k5%%%%%J5
4689a15N%J0J0nJ5%%J0n%N%NN%J0n%N%N%J0j0J0%N%%N%N%%N%%nj0j0j0j0nnj0j0J0L0L0Nj5
4686c0k0J0Nk0l5m0j5%K0K5M0M0J5%j0j5nJ0J0J5k0j5NJ0Nj5%%n%nn%n%%%%nk5j0j5%K0J0
4682g5L0K0j5k5k5j5K0K0M0K0k0m0k0nK5J0j5j5NJ0J0NN%k0NN%%j0J0%%j0J0%%nnNj5%n%n
4679i0n%n%k5j5J0J5Nj0%%J5K0nk0j0NJ0J5%%%%N%%%nNJ5j0m0l5k0k0%J0K5M5M0K5N%%J0J0
4676b5nnj0nn%nJ5J5J5J0%l0m5j0J5L0%j5nnn%n%j0J0%n%%N%NM5L5J0m0n0l0%nn%nNK5J5J5
4673f0j0%j0%%nn%j0J5NNK0N5M0K5nk5k5nJ0K0K0Nj5l0l0j5J0NJ0Nnj0nj0nj0k0J0%nJ0nN
4670e0N%Nn%Nj0m0k5J0L0J5N%j0j0j0J5K5J0J0n%NNNNnk0j5j5%N%%Nj5nnK0L5J5K5K5Nj5k0
4667A0NK5K0J0NNNNj5j0j5j0l0k5l0k5k0n%L0M0J5Nj0n%k5j5k5%NK5K5J0%k0k0nJ0K5J0Nn
4664b0j0k0j5j0NJ0j5j5j5NK0M0M0J5Nk0k5N%NNN%%N%%N%%NNnk5l0k5l0J0N%Nnk0j5j0K0K0
4660i0L0J0j0j0j0j0j5j0j0j0nJ0J5%j5K0J0nNJ0N%K5K5j0j0j0J5K0j0l0%K0Nnk0k5j0K0J5
4658g0K0K0NNNJ0J5%k5k0%K0J0NJ0J5j5k5l5nJ0J0j0j0j5%%%%NJ0nN%nj0Nj5k5k0%J5K5NK0
4655f0J5j0j5j5j5NNj0J5K5M0M5K0j0l0k0j5NK0J5Nn%j0Nnn%%j5nJ0L0M5K5%l0l0k0J0NJ5
4652C5nl5j5%K0J5J0J0J0J5J0NNNNl0k5l0k5j0N%nNnj5J0Nj5n%%j0%%nJ5J5%NJ0J0%%j0j0
4649c0%nj5k5NK5K5k0l5nJ0j0NK5Nk5j0j0%J0L5N0K0j0k0l0m5n0k0J0M0L5K0j5l0k0k0k5n
4646a60K5M5J5%NJ5%J0J5%NJ0%J0Nnk5m0j5nj5j0J0M0M0J0Nj5k0J0J5K0%k0j0NJ0J5J0J5N
4643C0j5l5m0m0NM0K0nnnk0k0nnK0K0nj5j5j0J0K0K5Nj0nNK5K5j0nnn%j5%%nJ5NN%J5NN%n
4640e%%j5N%nJ5J0J5J0J5J0J0J5J0nNNl0l0k5l0l5j5j0J0%%J5M0M0J5NNNNnJ0NJ0N%j5l5l0
4637Ek5%%%%%%%%j5j5NNK0J5k0k0j5NK0J5K0K0%j5j5%J0NNj0Nnj5n%J0K0%j0j5nJ5j0J0J0
4634EK0L0Nk0l0j0nnNJ5L0K0n%J5K5K5Nj0m0m0l5j5j0J0L0K5J5j0nN%NJ0nj5j0k0j0J0nj0
4631el0k0j5J0J5L0M0J5J5J5%k0k0nj0nnJ0K0%nnj0J5K5%k0m0j5K0J0%j5l0l5l0J5L0K5Nk0
4628d5j0nnJ5K5Nj0k5k5k0%K5N0K5J0J5J0J0nj0N%%%J5J5J5J5%%j0N%j0Nj0l0l5l0l5k5j0
4625i0%L0K0J5%NJ0%j0j0NK0J5NJ0j0%J0J0K0K0J0n%j0%j5Nj5%j5j5nj5j5j0j5j0J0K5J5J5
4622A0K0J5K0J5j5j0j5j5j5j0j5j5%nk0N%Nnj5j0J0K0K5L0J0%N%j0j0%nj0j0nJ5N%J5%J5N
4620C0J0NJ0NJ0NJ0NJ0j0nj0j0nnk0%nj5k0%J5j0k5j0nJ5j0j0n%%%%J0nJ5J0%NN%%%Nj0J0
4616ej0J0%J0K0%NJ5NJ0%nj0k0k0NK0J5K0N%nl0m0k0j0K0L0K5K5Nj5%nj5j0j5j0nk0k5%%j5
4613f5%nj5NnnJ0J5J5J5J0J5J5J0Nj0NnnN%nnJ0%%nJ0K5L0nl0l5k0%K0J0J0N%j0J0J0n%Nj5
4610B0l0k0J0J0j5k5k5%K5NJ0J0NJ0J0nnk0k0nK0K5L5J5Nnnnk0l5l0k0J5J5J0J0J0K0L0L0
4607F5J5j5k0k5k5k5k5nK0NNJ0NJ0NNj5j0%nnj5%Nj0%%K5L5L0K5K0J0nk0l0l0l5k0j0j5k0
4605i0%Nj0j0k5j5k0nK0K0K5K0K5K5L0L0K0%j0%nj5%nj0j0nK0K0J5N%j0nj5j0n%J0J5%nj0
4602A0j5nJ5J0J0j0j0%J0K0K0%j5m0k5nnJ5%N%J0nJ0J0%j0N%j0%nNj0NJ5K0%%J5J5%N%j5j5
4599C0l0j5%J0K0J5J0K0K0J5K5J0%j0nnj0nnn%NJ0nk0k0J0K5Nk5m5m0%K5K5%l0k5j5J5J0J5
4596ENK0K5J0nk5k5%J5J5K5L0K5L0Nj0n%j5l5m5j0K0K0Nj5j0j5%NK0K5J5L0J0Nj0k5%n%nj5
4593I0j5j5j5nj5l0%J5J5J5J5NnJ0L5N0J5%nj0k0j5j5nk5j5j0j0J0%%J0N%J0K0nJ0Nn%nnk0
4590F5k0%J5K0K0%nJ5J0J0J5J0K5K0J0j0k0j5j5j0j5nj0n%J5J0Nj5J5L0K5%k0k5l0l0nJ5n
4587I0j5k0k5j0j0%J5NNnj5%J0L0L0L0J5J0J0nnj0nnj0%j5j0nj5j0j0j0j0j0%Nj0J5n%J0j0
4584B0k5n0l0l5%L5J0K0L0K5L0L0J0J5k0j5%%J0nJ5K0J0K0%%N%j5j5j0j5k0k0nJ5K5K5%j5
4581G5J5K5L0J0nk5j5j5N%j0l5k0k0nJ5K0K0K5K5J0%j0k5k5j0nk5j5NK5M0NJ0NJ5%K0J0J0
4579A55nk5j0j5j0j0j0j5j0nK0J5K0%k5k5k0%J0J5j5n0m0k0nJ5NNNJ0NJ0nn%%NK0M0L5L0J5
4576A10J5%k5k0j0nj5j5NK0K5J0j5k0k5k5k0k5NJ0NNNN%NNnJ5nJ0j0j0Nnk0nJ5K0J0nk0n%
4573e%K0Nn%J0J0nNNj5j5j0j5J5K5K0J5Nk0j0%K5K5J0k0k0k0j0NJ5L0K5nj5k0%nNj0k0k0j5
4570ek5k0J0K0K0J0NNj5k5m0%L0J5J0J0K5L5%m0m5j5K5L5J0nnj0Nn%NnNK5K5K0j0j0nnk0k5
4567A5k0j0j0k0%J5NNJ5J0L0K5J0j5l0l0j5J0L5K5J5J0J0J0J5J0K5%l0m5m0l5j0nnnJ0J5J5
4564A0J5K0J0K5J0j5k0%L0J5Nj0k5j5k0j5J0L5L5K5j0l5m0j0%J0%nJ0K5K0j5m0l0nJ0J5J5
4562D0Nj5k0k0n%J0J5Nj5k0j5j5l0nK5M0L5L0%%j0NK0K0%k5k0%K0J5nnk0k5l0k0nJ0%n%%j5
4559e0j0NNK5Nnk5j0k0J0K0L0J0j0j5NNNNK5Nj0k0k0j5J5J5Nj0j0NK5J5j0k0j5nJ5L5Nn%N
4556A5k0m0m5j5L5K0K0J0J5J0nk5k0%J5n%nj0NJ0M0K5K5J5nk0k0j0nj0%%%NnN%nNK0NNK0N
4553F0J0J5J0k5l5m0k0%NnNJ5j0nJ5N%%N%NN%J0%j0J5J0nN%NN%NJ0j0J0%j0J0%%%nj5k0l0
4549ej5%Nj0j0NNJ5Nj0nj5j0J0K0J5nnj0nnnnnnnnJ5L5L0K0%N%k0k0nNJ5%%J5K0J5Nj0m0m0
4546a5l5j5NNnJ5j0j5k0J0L0K5K5nk0NK0K0NnJ5J0%nJ5N%K0nNJ0%j0NJ5K0%k0j5K0K0nk5l5
4543F0nN%j5j0j0j5J5J5J5J5%l0k5nnJ0J0nNN%Nnk0k0n%J5K5K0K5Nj0j5nj0J0J0%%N%%%%%
4540F0K5J5K0K0nk0k0nnj0nnk5j5nJ5N%NJ0K5K0%nj0j5%N%%j5j5J0J0%n%NN%%n%%n%n%j0j0
4537C5k5NK0K0L0J0nk5k5j0%L0J0J5NNNNNN%N%j0l0l5l5j5j5j0%%%NL0L5M5K5%k0Nj5k0Nn
4533F0nj5NJ5J0K5K0%nl0j0%J5J0j0nk0l0l0j0K5N0N0L0K5nnnnnnj5%NK5K0Nnk5k5j0j0nn
4530I5j0j5n%j5NNN%NN%J0NNnJ5N%J0%j0j5nk0j0nj5j0k0j5nJ5K5K0K5K5J0NJ0NJ0NNJ0nn
4527A50j0l0l5k5nJ5J5K5K0n%J0K5L0J0nnj5k0nNNJ5J5J5J5J0%K0K5N%k0k0j5k5nK0NNJ0J0
4524B35NJ5J0N%J0%NN%nNN%j0j5k5j0nJ5K5L0L0K5%nNnj0j0K5L0K1n%J5M5M0K5N5Q5Q5P1P0
4521H92Q0R5J11J25J40J46J25J30J36J60J60J41J45J66J95K16K00K01K10K21K25K11J55J21
4520D707N5K0%NJ5J0K0N%j5j5k0j5K0N5J00J11J25J40J66J80J76J60J35J11O5%o0j41k00k61
4518E654l21l56l81l76l71l56l40l11k81k61k25j76j25j05j21j35j15q5p1n0m0m0k5l0l5l0
4516H92k0k0l5j5l1l0k0l0l5l5%N0M0%K0N1N0K5J5K5M5L5K5M0K5J5J5L5M6O0Q5Q5R5R6J00
4513A699J35J56J60J65J81K10K46K61K80L21L31L31L46L41L36L46L45L46L51L51L76M01M36
4512H451M46M57M26L91L36K35J25L1l1q0j05j40j56j45r5m0L0Q5J50J96K35K71K86K70K51
4510A1880K11J65J10L0q5j90k86m01n06n97o77p11p27p12o87o47o01n37m96m51m16l66l16
4509B987k71k45k11j90j56j45j15r5r6r0p5q0o1n5k5k5k5nJ0%%%NNNJ0NNNM0L5P1P0N5N5O0
4506A458N5Q6J05J40J61J50J76K00K31K45K41K30K26J96J80J50J16M0k0n5o1m5j0K5P1J20
4504D411J70K21K81L25L76M21M47M66M61M36L81K86J75N5o0j50k36l05l71m11m12l55k86k21
4503F105j55p5nP0J35J91K65K91K91K60K36J81J25J5j00k06k86l40l96m42m56m51m46m26l86
4501C995l41k71k05j71j40j05o6NM6O0R0J15J41J60J65J71J50J06L0l5j06j45j71j85j85j71
4499B937j50j11p5k5J5N0Q1J30J75J96K20K51K51K70K81L11L01K90K66K36K25J81J35P0L0
4498F541j5m0p0q5j15j21j10q0p0j01j40j55j66j65j86j85j51j15q5o0k0L5J10J75K21K16
4496E063K10J76J40P5l0j45k51l11l61l86m01m01l61k95k51k26j85j36j10q0q0p5l6%NOJ5
4494A569NJ0L0L0L5L0M5M5M5P5R6J25J35J66J85K31K66L10L41L66L81L26K81K10J71J15O0
4492E684j0n5p0o5m5l6m0l5l0m5r0j00j06q5n5l0j0J5M5O5J10J26J25R5O5N6L5K5M5Q5J00
4490E769J11R0P0P0O0J5k5q0j10j71k25l01l46l71l51l36k95k51k00j51j15q5n6k5J0O1R5
4488B857J10J15J11J15J10J26Q5K0o0j46k00k31k40k51k46k40k21k00j51j05r5q0q1o5l0k5
4486I82k0k0k0k0j0l0j0J0N%J5M5M0K5N5P0N1N0P5J10J20J21J15J55J71J80K11K51K80K76
4484C283K51J90J45R6M5m5j31k00k46k40k46k21j70j25j01o0k0J0K0%L5R6J35J55J36J35J20
4483C047R6M5m0r6j40j85k21k41k05j91j80j96k00j71j55j30r1q5r0p0n0n0l1l5m0k5nJ0n
4481B70NJ0n%Nk5m0l0l0j5k0k5j0j0%j0%J5%k0l0J0J5NJ5Nn%%j0J0Nj0%k0k0nJ5%k5k5J5K5
4478C5L5J0l0k5l5l0j5%K0K5NNNNj0j0j0j0j5nj0j5J5J5J5J5%n%nJ5n%J0J0k5n0k5j5J0L5
4475f5L0K0J0J5J5j0j0NL0J5j0nJ0J0j0%N%%%%j5j5j5j5j0k0k5nK0K0L0J0%k0j0j0J0J0NJ5
4472A5NJ0K0nk5l0m0k0%%NNJ0K5L0%N%%%Nj0%n%%j5Nnj0nnj0nnnK0L5K0K5Nj5j5Nj0nj0%K0
4469A5L0K5K5%k0k0%j5j0j0j0k0n%k0k5k5j5K0L0N5L0K0nk5j5j0j5J0j5k5l5k0nK0n%%K0L5
4466c5N%nN%nJ0%%%%Nn%%nj0J0J0%%J5M0J5J0J5J0j5l5k0k0m5k5j5j5nnK5K0L5J0nJ0N%NN
4463eJ0J0J0j0j5%NK5L5Nj0j5k5k5m0j5K0K0nj0j0j0NK5J0j0j0J0J0nNJ0j0k5l0l0nNM0L5
4460b5N0J5NJ0k0j5l5nJ0J0J0J5j0nj5%nj0nn%nK0K0L5J5Nnk0j0%J5Nk0j5NJ5K5J5K0M0M0
4457A70K5k0m0m0m5m0k5nj0j5%%%Nj0J5%%J0J0J5J0%nK0K0L5nj0NJ5J0J0j0j0nj0j0j0j0n
4454C5k0NNj0J0%%%%%K0NJ0NJ5NJ0n%k0J0%j5%n%nj5Nn%k0J0NNJ0J0NNJ0J0nn%j0%%j0NK5
4451I0M0N0N0J5j0k5k5j5j5k5j0k0j5k0k0nnnnj0nnnk0j5k0k0J5J0J5J0L0L0J0j5j5j5j5j5
4448c0nJ0%%%N%%nnnnj5%%j5j0NnnNj5n%%NNNK5M5M5K5Nk5j5%j0j0j5n%n%n%n%%j0%j5NK5
4445c0K5L0K5J5J5k0j5k0j5NK5J5J5J5J5nnK5K5L5Nk5l5l5nNJ5n%nk5j5Nj0n%NNN%NJ0nk5
4442D0l5l0k5nN%%J5nk0l0%K5M0K0%j0%K0J5%j0%K5K5J0J0J5L0J5%%k0l5m5k0NJ5K0K0%%j0
4439G0j0NJ0J0J5J5J5J5k0j5k0j5j0nj0j0j5%j0j0%J5J0Nj5nK0K5nk5%NJ5j0j5%%NJ5nJ0N
4436E5N%nj5j0j5k0m0j0J5L5J5%nj5j5k5j0J0J5J5J5NJ5K5Nn%j5%Nk0j0%J0Nk0k0nn%j0j5
4433f0k0j5j5J5J5K5N%nj0n%j0nnNK5J5J5NK5J0J5%l0k0nJ5J5K0K0%%%N%%N%l0l0l0l0nJ5
4430f0N%K5K5N0N5Nl5k0j0J5J0NJ5nm0l0n%K0nJ5L0K0nnn%n%nn%j0j0j5j5j0j0k0k0nJ5J5
4427c0nk0NNNN%N%N%Nj0J5Nj0j0J0J0j5nJ0n%J0nj5j5NK5NnNNN%J5nnk0k0nK0K0J5K0%%n%
4424B5%%n%nnnn%nnnj0j0k0n%J5O0O5L5J0Nj5m0m0n0l0nJ5J5nk0%J5K0Nk5k0%J5L0K0K0K0
4421E5j0%J5N%NNnj5j0j0nj5j0nnnn%l5l5%L5L0J5%j5NK5K0Nj5j5j0j5j5J0L0L0K0K0nj5n
4418E0nl0m0k0nj0j0j0J0L5L0L0J5K5K5K0K5L5J5k0k0k0j5m0l5nnj0n%nj0NNnl5l0j0J0J0
4415e5J5J5J5K0N0N0J5nk0j5j5l0j0J0J5K5%k0k0%n%nnnNj5%n%n%%j5J0J5J5J0K0j0l0j0k0
4412a5n%nnJ0Nnj0l0j5J5NN5N5J5j0k5k0%nNM5M0M0J0Nk5k5j0nnn%NN%NNnN%l0k0nJ0K5K0
4409A00J0N%%%k0j5J0J5j5l0l0j0NK0K0NnNL0L0J5j5l0l0j5k0J5J5%%j0j5j0nk0l0l0l0j5
4406a00K0J5J5M5N5L5Nj0j0j0nNJ0%j0n%N%j5l5l0%n%nnNJ0%j5nJ5J0j5l0k5k5nj5j0J0J5
4403a15NK0J0J0%K0J5j0J0%NN%Nnnnj0nnnj0nnnnJ5M0L0J5k5l5m0k5n%%%K0M0M5M0L0J5j0
4400F0nj5Nnnnnnnnj0nj0J5nj0j0k5k5nJ5L5L5J0%J5J5J0j0%J5K0nj5k0J5J5NN%k0%nJ5j0
4397F0nN%%n%nn%nj0NK0J5J5J5J5j0k5l5k0k0l0k0K0L5L5K5n%nn%j0%nN%NNJ0J5Nnk5%K0K0
4394I5%%J5j0nnj0nj0nnj0j5%j0j0J5j0%j5k0nL0N0L0NNN%n%%%%j5J0NnJ0n%N%NnNJ0n%N%
4390A15%nk0j0j5k0nj0k0K5K0J5K5Nnk0j0k0j0NK5L0Nnk0l0j5nJ0J5%k5k5j0J5L5L0J0k0k5
4387C5j5k0%J5K0N%J0n%NnN%%N%%%nNJ0j0N%NK0J0NJ5J0J0J0n%%j5Nj0nnnj0j5l0j0J0K0M0
4384A10K0J5%k0j5%K5J5J5%j0J5J0n%J0J5J0Nnl0j5K0M5K5L0L0L0J0j0N%NK0J0J1J0J0J5J0
4381D41K0K0J5K0J5K0K0K0K5M5L5L0N1N5O5R5J20J16J20J20J41J75K16K45K71K86L00L31L91
4379C824M72N21N71N97N81N17M26K86J20n0k01k70l21l11k81k15q1N6J80L01M01M71M96M72
4378H562L60J66m0k51m51o32p72q27q32p67o67n51m56l86l01k56k25j81j40j00j01r5r5p0
4376H92m0m0j0j0nj6%nj0nnj5l0m0%K5K5%j0K0K0NK5J1J5K0J0NNJ5%NJ0J0J0L5N0P5P5L5K1
4373A178K5L5O0Q0R5J11J10J35J21J25J45J91K35K86L11L31L56M31N11N72O36P27Q07Q72R48
4372I434R72R63R12Q12O97N61M32L40K86K91L11L86M96O37Q02R72J083J153J193J158J053
4370B4944Q42M76P0m01q47j253j584j795j890j895j829j695j539j378j238j093r33p97o86
4369E479n82n31m51m06l46k96k56k20j86j40j31r0p5j00j10j16r5n0l5m5m0m1m0m0m0k5k5
4367I67%J0K0j0l0j5j0J0%%NnNnj0k0j5j5j5j5j5j5K0L5M0J5nJ0M0O5R0J06J05R5R5J26J50
4365A809J71J80J91K10K31K70L26M01M31M52M66M41M01L31K40J56O5K0K5P0J26K20L46M76
4363H055O22P77Q92R68J022R78Q82O82M21J50j30l81o22p72q92r37r28q82p97p07o11n12m31
4361F847l61k96k50k36k50k66k76k61k65k71k91k80k61k51k35k11j85j56j25j10r6p0m5k0
4360A779j5j0NM0N5O0R1J25J60J71J95K31K56K75L01L36L71M11M56M76M62M11L45K76J96J00
4358G559nj10j91k45k76k81k51k00j35o1J5P1R0R0Q5M0no0j50k41l31l91m41m71m66m41m21
4356B777l86l31k81k36j85j45j21j05r5p5p1o0k5k5k5l5m0l5l5k0j5k0j5%%nj1Nj5l0l0j0
4354C00J5M0M6Nk1l0l0j0j5nnJ0J5M0M6L0K5NNNN%nJ0j0N%%%N%j5K0M0O5P0M0L0K5N6P0P5
4351I57J05J26J60J65J76K20K71L06L11L31L60L91M27M56M56M06L31K45J71J10L5p0j50j91
4349F105k20k31k10j66r0k5M5Q5J15J16Q5N0k0j05j86k45k96l46l91m21m21l96l86l61l16
4348A769k46j95j76j40j40j06q5n5k5j0j5l0n0n5m0m1k5k0k0j5k0k0j5j5k0j5%%%%j0J0Nj0
4345A70j5k5j0k5l0k5j0nm0m0j5%J0NJ0J0NN%J0J0NnJ5NJ5NJ0j5l0j5k0j5%K0L0L0%nJ0J0
4343D5K5L0J0nk0k0j0j5k0k5j5j0k0k5j0NK0L0M5N5L0J5N%k0j0j0j5j0j5j0j5j0%L0K0J0n
4340F0k0j5j0%%j0k5nN%%j5j5l5j5%K0J0J0J0J0L5K5J0nj5J0J0j5j5k0NK0J0K0K0J0j5l5l5
4337b0l5l0NK5J0J0%N%NJ0NJ0%J5nJ5%k0j0nk0%k0%NnN%j5%NNL0%%k5j0%NJ5J0%k0k5k0k5
4334a15J0NK5K5K5K5%j5nj0j5j5k0k0j5k0k0j0J0M5M0J5j0m0l0j0j0J0%%K5L5M0K0L0J0j0
4332Ej5J0K0J0j0k5j0J0J0J0nj0j5%%%%j5k0%K5K0%nK5K5L0nnl0n0n0l0j0nk0%K5K5M0M0K5
4329B0J0j5j0k5k0l0j5%J0J5%%%%%NJ0J0k0m5m0k0%j5%M0N0M5K5K0K0j0l5l0j0J5K5L0J5j0
4326A5j0%k0k0k0k5k0j5%J5L0J5K0%%j0nj0nN%j5m0l5j5nJ0J0J5J0J5L0L0J5j5k0k0k0k5%
4323a35K0NNK0J5K0K0%%N%J0J0J0J0J0J0K0Nl0k5l0k5%NJ0%Nj0j5N%j0nnK0K5J0%j5NK5K5
4320B5K5Nj0k0k5nJ0J5K0Nj5k0%%N%n%nnNj0j0J0J0L5L0K0j0nj0nj5j5j5j5nNL0L0N%%Nj0
4317F0j0k0nj0n%j0n%j5%NnN%k0j0k5j0K0J0K5J0j0k0nk0j0J0J5J5K0%j5k5j5J5K5K5K0%j5
4314ek0j0nnnj5%Nk0k0n%L0K5Nj0k0N%J0NnNNnN%%k5k5j0nJ0K0%j0m0j5j5%J5J0NnnN%NNJ0
4311a20J0J0J5J0J0J0J0NN%%%NNnnk0j5j0j0j5j0j0J0M0L0K0NJ5J5%nl0l0%J0J5J0J5J0J0
4308A5J0NJ0J0J0J0n%nnNj0n%j5l0l0j5k5l0k0k0%K5J0J5nn%nK5L5M5J5nk5NK0K0K0NNj5j0
4305C5%K0K0NJ0J5j0k5j5k0k0k0j0l0J0J5K0N%j0j5k5l5k0%nNn%%%%%%NNNN%NNNJ0J0J5J0
4302b5K0NJ0J5nnnnnnj0nJ5j0NNN%N%N%N%N%N%j0nk5k0k5l0j0N%%N%NNNNj5k0J5K5K0nk0%
4299g0K0nl0j0%Nj5j5%%N%K5L5M0K0Nj5j0n%J5J0N%%%%J0K5J5J5nk5j0j0j5j0j5j0j0j5j0
4296f0j0k0j0%k0NJ0NNNNNNL0L0K0J0J5%j5k0j5%K0J0L0J0nj0j5nJ0%J0N%j5m5l5nL0L0J5
4293A5NJ0J5j0%J0NnJ5j0k0l5l0k5%NJ0%%J5nJ0NN%J0%j0nN%nn%%J0J0N%NK0j0nn%j0k0k0
4289d5%J0NnNK0J5nJ0Nj0k0k0j0J5J5J5J5J5%nK0J5L0L5M5K5%m5n0m5k0nNJ0Nnj0%NN%J0N
4286F0NNNJ0%N%j5nj0j0j0j0j0nnl0n5n0k0j0%%J0M0M5L0J5J5L0L0J5%nNJ5K0%j5l0l5l5k5
4283c0nJ5J5j5k5l5nj5l0k5j0J0J0NJ5NJ5J0Nj0l0k0J5M5M0J0j5NNJ0NJ5J5Nk5nk0j0J0K0
4281b5%k5k0j5%J0K5L0K0nk0j0NK5K0J0N%J0%%%%%%%%k5nNl0k0k5j0J5nN%%%%J0nnj5nj0J5
4277g0L0K0K0L0L0K5N%k5m0m0l5l5k0NK5M5L0J0%%%nNj0%%nJ5NNNNNNj0m0m0nK5M0K5J0K0
4274F5J5Nk5%nNK0%Nnk0nj5%J5%Nj5l0k0%%%j5NnnJ0J5j5j5%L5K0j5l5l5j0nNJ0J5N%K0NJ0
4271eNnk5k0%M0L0Nj0l5k0k0m0l5k0%J0K5L5L0Nj5nnNK0J0J0K0N%K0K0J5%Nj0nk5m0k5%NJ5
4268c0%j5%nN%J0Nk0nJ5J5K0J5L0Nnj0k0nnj0nj0nnj0n%j5j5%j0j0nj0NJ0J0N%J5J0N%%n%
4265f0%%%%NJ0%J5J5%NK0NK5K5Nk5m0l0l5nJ0L0L0Nk0l5j0%%j5j0j5j5N%K0J5J5K0J5K0K5
4262B5J0nk0nj0k0nj5j0n%j0%nnJ0j0k0j5nJ5J0j0j0j0nJ0L0K5J5j0k5k0NM0L0J0%J5L0L0
4259E5J0NJ0k0m5l5k5k5l0j0J0J5K5K5K0K0Nn%%%n%%nj0nnK0K0K5K0j5j0j0j5j5k5l0J5L5
4256a0L5J0j0%nnnNNNNN%NN%NN%N%%N%%nk0l5j5J0J0nk0j0nj5nj0j0J0J0J5k5k5j5K0L0Nn
4253e0%%j0j5j5j0J0K5J5K0M0M0N0L0J0j0k5n0n5n5l0%NK5Nnk0j0K0M0L5J5%j5k5j0J0J0j0
4250a5k0j5j0NK0J5J5%%K0j0k0k0l5j0%L0L0%k5nJ5J0J0J5n%%J0J0N%%J0n%N%%n%j0%j5%n
4247ej0nnk0l5k5%K5M0J5J0J5J5K5NNj5l0j0%NNNnJ0K0K0%j5j5N%j5l5l0nnnnNK0K0K0J5K0
4244C0J5J5k0k5l0j5%J5K0Nk5l0j0j5J5J0J5k0j5J5J0J0J0J5j0k0j5j0J0L5K5K0Nj0%nj0n
4242Ej0j0nnk0%NNJ5%nK0NNnj0nj0nnk0%J0J0J0j5k5nK0K0NNNJ0J5%J5Nnj0nnnnj0nj0m0l0
4238a00j5%%N%K5K5K5K0K0%NJ0Nj5j5J0K0%J0J0%k0j5nNK5J0J5j0l5k0k0j0J0K5K5j5l5k5
4236e0NJ0J0j0j0nj0J0K5K5N%j5k0k0%J5J5K0J5J5nl0k5j0J0N%J5J5nNJ0j0j0j5j0nj0nnj5
4233g0J0L5L0%l0j5j5k0l5k0J5J0J5nnj0nJ5K0J5j0j0j5j5k0%K0J5K0NNj5j5j0j0j0nj0nn
4230a55nnn%nJ5L0M0K0J0j5k0nK5K5J5Nnnj5NJ0k0j5j5%J0K0K0K0K0J5K5K0K0%%j5l5nj0j0
4227Enj5J0%nj0N%nj0j5k0n%N%Nj5j0k5k5j0J0L0K5N0L5K5j0j5j0%NNnk0l0l5k0%N%J5%j5
4224a00j5nNJ5K5K0%j0N%J5J5J0j0k5l0nNj5k0l0j5NK5J0Nj0k5j5j0K0K5K0J5J5K0J5L0K5
4221EJ5j0j0nj5j5k0k5j0J0K0J5J0%j0nnj0%nj0%j0j5%nj0j0nJ5%%J5J5%%J5K0%K5Nj0k5k5
4218h5j5J0nnJ0%%%Nj5j0j5nJ5K5K0K0nJ0nk5j5NK5L0J0%%J5nj5j0nj5j5j5j5k5j5nL5N5L5
4216b0J5N%j5%J5J5%nnj5j5j0j5j0k0k0nJ5K5L0J0k0%J5L5K0%k0l0l0k0%K0J0%nJ5Nj5n%n
4213e5%n%j0J0J0j0NN%%J5J0J5J0J5J0K0%k5m0m5k5j5%%j0j5j0k5j0J5K0K0J5NNJ5K5%j5l5
4210a05k5%L0K5J0nk0k5nL0M5N5L0nk0%j5l0k5%K0J0n%J0nk0j5j0%%j5k0j0nJ0L0J5J0Nj0
4207f0j0J0K0L5K0Nj0k5l0l5j0NL0L0n%j0j0J5L0%%%Nk0nnk0nj5j5%nJ5NJ0NNJ0J0n%%%%%
4204c5j0J0j0J0NnN%N%%NJ5j0j5nNK0K0j0k0nJ0Nj0n%%%nJ0j0nN%NnJ0%%%%%j0j0%j5%%j5
4200g0j0J0%nnNNnj5%J0Nj0J0M5N5L0j5l5j0j0nj0n%j5n0l0J0J0J0J0L0L0J5j0j5NNJ0J0n
4198a5%Nnk0j5j0N%%NJ0J5%j0k0k5NJ0K0K0K5K0J0J0K0Nnn%j0j0j0%NK0J0k0j5k0%J0%nn%
4194Ennj0nnnnnnJ0L0J5K0nk0j0j0nnNK0K5K0j0j0l0j5%J5NNk5l0N%j0j5j5Nj0j0J0NJ0NJ0
4191f0NNNJ0NJ5%J0NNN%%nNJ0J0%j5k0%J0J5Nj0%%j0j0k0%J0J0j5l5l0%NJ0nJ5J5n%k0j0j5
4188i5K0K0L0J0J0J5J5N%j0nn%%n%j5j5k0j5j5j5J0J0j0k5l0nJ0J5J0J5Nnk0J5J5K0J5K0L0
4185EJ0K0K0k0k0k0k0k0j5l0j0j0N%n%%%%%NnJ0%%NN%N%%J0nnJ0NNNNNNNN%j5j5%NJ0j0k5
4182h5l0j5J0%K0K0K0K0K0J5Nk0j5%J5J5K0K0%j5NJ0j0k5k5%k0j0J0K5J5J0%j0k5k5k0k0J0
4179h5K0L5J0nk0%J5j5j5k0k5j5%nj0k0l0k0k5nNJ0K5J5J5L0L0L5K5j5l0l0j5J0K0K5J0j0
4177h0J0nNJ0J0L0%j0NNj0k0NK5J5nk0j0j0%n%%%J0K0K0J5%j0k0j5nnJ5J0nk0%j0N%nNJ0N
4174c5NN%NNJ5J0j5k0%%%%j0l5k5j0k5j5k0k0nNK5M0M0K0J0nnnnnnnn%j0K0K0%k0%K5K5N%
4170b5NNJ0NJ0Nk0k5k5k5k0k0k0k0l0%J5J5%%%nJ5nJ0N%J0NNJ0J5K5Nj5k0j5k0%j5nj0nnj0
4167a85nnJ0J0nNNNNNK5K5J0N%%N%NK5j5k5k5l5k0j0j0j0j5NJ0J0%n%Nj0k5nK0N0K5NK0K0
4164i5K0K0K5J5%l0k0nl5l5k0J0J0nk5k5nK0NJ0K0K5L0J5%j0k5NNn%N%%%%J5J5nk5%NN%j0
4161a00j5j5j0j5j0j0j5nj5k0%J5K0L0J5%J0%%J0%J0NnNM0L0J5J0J5J0K5%l0n0l5k0%NJ0n
4158i5%%J0n%NJ5K0%k5%K0%NN%j0NM0K0j0l0nNN%k5k0%K0J0j5k5m0m0k0j0J0n%%%nnJ0J5n
4155a75j0K5K0J0NJ0NN%%%N%%%NN%%%%J0nnj0nnnnj5NJ5K0K5J5NN%J0J0NK5%k0k0k0k5j0j0
4152a00k0nN%J0%nnnn%K0L0nj0j0J0K0J5NnnnnJ5J0J5NNj0k5k5k0k5NK0M5L0J0nk0l5k5k5
4149a30nJ0K0K5J5%j5j0k5nJ0NJ0J0L0L0Nj5k0%%J0%Nnj5k0nNNnnnnJ0J0NJ5J0J0K0Nj0nJ0
4146a5K5J0J0nj0%k0k0nj5j0j5j0j0nK0K0K5J0nnj5j5m0k0J0K5J5nl0j0NNnk0nj0j5j0j5j0
4143a95K5J5K0K0K0%J0N%j5j0nN%NNN%NNJ0J5%K0J0J0K0%J0j0nNj0NJ0k0j0j0j0j0j0j0j0
4140h0nk5nJ0J5L0J0%l0k5nJ0K5K5J5j0k5l5%NJ0%%j5j5j0j0k0%NN%J0K5J5K0K5%k5j5nK0
4137h0K5K0K0K0%j5k5m5k5j0%N%nk0j0%J5L0J0%%J0nk0j0j5nj0k0nNK0NJ0%%J5J5K0Nj5k0
4134a10j5%nJ5%j5j5k0j5nJ0L0L0L5L0L5K5J5%k0j5j0%Nj0j0j0j0j0j0j0j5nj0nj0j5k0J0
4132a55K0K5Nnk0m0l5j5nJ0%%J0K0K0J0k0k0%K5J5L0J5%k0J5J0K0N%NJ0K0L0K0j0nnnk0k0
4129f0nk0k0nNNJ5N%J0J0NJ0NJ0NNJ0K0nk0k0j5%N%j5l0l0J5L0J5Nj0J0J5J0n%N%NJ0n%Nn
4126b0J0%%J0nNNnJ0j0k0j0j5l0l0m0k5%NJ0%j5j0K5N0L5J0k0l5k0NK5K5j0j5k0nJ0nj0K0
4123a15J0j0%J0Nnj0J5L0L0j5l0j0%j0%J0J5K0L5L0J0nj5k0l0l0k0j5l0l0j5K0%J5J0K0K0
4120a10L5M0L5J0j0m0m0m5k5k5J0M0N0L5%n%nJ0j0%%%%n%%nnnJ5j0j0j0n5k5%K5M0K5nl0j0
4117a20%L0K5J5J0J5k0k0k0k5k5nnj0nj0%nj0K0J0K0K0%L0K5NJ0J0%J5NJ0NNk0l5l5k0nJ0
4114a00%%J0%J0%%NJ5nJ0NNJ0NNNNN%%Nj5J0nnNj5m0l5m5j5k5j0K0K0J5nNK5K5Nnnn%K5L0
4111e0L0K5%k0%j0nnj0nnNJ0j0nJ0NnJ0J5J5J0k0k0k5k0j0j0nj0j5%j0j0NnnNK0K0M0L5K5
4108a0Nj5k0N%%Nnj0n%j0%j0nJ0%NNNJ0nJ5K5J5K5K5nk0l5n0k5j5%J5J5%j5l0j5J5J5J5nJ0
4105g0J5j5k5m5m5k5j5%%j0J0K5K5J0K5J0J5K5K0L5Nj0j0nk0k5j0%%nnnnnnJ0%%NNj0J0%%
4102a20%%%%J0j0j5k0j5k0J5J5J5J5%K0NNK0%J0J0%N%N%N%J0j5NJ0j0%%j0NK0Nnk5N%nJ0J0
4099c5j0nJ0%%N%k0k0l0j0%J5NJ5M0M0K0nl0k0m0k0N%J0n%N%N%%nJ0%nnNJ5J5nk5NN%N%j5
4096g5nnj0nj5%L0L5K5L0%m0l0j0j5N%j0%%nNj0nK0L0Nj5l5l0l5j5J5L5K0J0j0k0l0k0J0J0
4093a65K0K5K5J5j0j5k0nJ5J5L0J0J5J0k0k0j0%nj0J0%k5l0j5nnj5j0nJ0L0J5j0%J0J5%%J0
4090a20J0%NNJ5%%J0J0nJ5%nnnnj0%j0n%j5Nj0j5%%j0%%j0NK0J5j5j5j0nj0%J0L0L0J5NnN
4087h0%%%%%j0j0j5j0%k0nj0k5nJ0J0j0j0nJ0Nj0j0Nnn%nJ0NJ5%J0NJ0J0%%%%j0J0nnK0%J5
4084a20J0%K0NNNj0%nj5j0nNJ5K0nj5K0K5J0j0k0%K5K5NNJ0%NJ0NJ0NNK5nj5%%j5n5n0m5j5
4081a40nnj0k5k5J0K5J0%n%nJ5J5J5J5Nj0nn%n%nNNJ0%L0K5M5M5NNk5k5j5j5%%k5m0m5k0n
4077a80nj0J0K0K5J0j5k0%L5K0%k0nj0j0j0nj0NJ0NJ0J0NNJ0J0NJ0NJ0NJ5%j5j0j5j5j0j5
4075a40k0n%J0J5%j0j0J5K5J0J5%n%K0J5nk0l5m0k5%%%NJ5J0J5J0Nj0l0l0NL5K5J0J5n%NK0
4072i0K0K0K0J5NnnNJ0j5k5n%Nj0k0j5%J5NJ0j5k5m0l5l0k0NK0K5K5J0NK0NJ0J0J0J0NNj0
4069g0j0k5j0J0Nnj5j5j0j5j5j0Nk0k0NK5L5K0j0l0m0j0L0K0K0J0k0k0k5k0l0j5k5nK0K0L0
4066b35J5J5%NNN%k5m0l0K5N0L5J0K0L5K0k5l0nNNnnj0k5j5j5J0K5L5J5J0n%J0NNNJ0%%j5
4063a05l0j0NK0J0j0%NJ0%%N%J0N%J0nNN%j5j5%J5J0j5k5k5j0j0NL0L0J5J0nj0nj0nnj5%J0
4060a15J0J0J0J5J0J0J5J0K5K5J0%nj0k5n5n0nNJ0nj0J0J5%k0%K0J5nk0j0%J0J5%%%%K0K0
4058d5K0K0N%N%j5l5l0j0nJ5NJ0%j0n%J5J0%l0k5nK0J0J5J5nl0k0j0%%j0j0j0j5nnNNL5Nj0
4054a30j5%K0NJ0NNNJ0n%n%n%n%%%%Nn%J0j0j0k0k5j5K0J0J0K0J0%Nj5k0j0J5K0N%nJ0L0K0
4051e0%j0%J0K5L5Nj5l0k5%%k0j0%J0%l5m5m0k5NNj0nJ0J0Nk0j5J0NNj5l5l5j5K5M0N0L5N
4048a60Nj0Nnj0k5nK0%%nNM5K0nk5k5j0%J5%%j0k5NNK5J5n%J5K5L5L0L0Nk0l5k5k5j0Nnk5
4045a60l5k0NJ5N%J5K5M0K5J0j5j5j0nJ0j0j5j0j0%J0%NJ0n%NK0Nj0k0nN%%%K0J0J0J0J0N
4042g0J0j5l0k5j5K5L5M0K0Nj5nnj0nj5%J0nNN%N%N%j0k0N%j5k5NL0K0%nj5k0k0j5nJ0J0N
4039a15NNNNnnn%nnnnNN%NJ0n%NNj0n%nk5nJ0K5J0%j5k5k5k5k5%N%NNN%N%NN%NN%Nnj0j0n
4036b00NK0L0K5N0L5J5j0l5m5l0%J5J5NK5M5L5%%%%%%Nj0n%Nj0nNn%nnnk5k0j0j5k0k0j5n
4033a65nj0k5m0j0nN%J5K0K0J5J5J0J5J0%j5k5k0nj5J5J5K0K0K0J5j0k5k0J0J0%j0k0k0J5
4030a80K0%j0nj0Nj0n%J0J0NJ0J5NNJ5nk0%j5j5nj0j0NNJ0NNJ0J0N%K0J0NNk5l0j5k0J0K5
4027a60M0N5L5Nk5n0m0k5nJ5Nnk0j0J0NnnNj0NJ0j0%N%%N%j5%%j0%j0%n%J5J0NNJ5NJ0j5j0
4024a70k0j0k5nj5j0%J5K0%NJ5J0J5%J5K0%J0J5J0J0N%N%j5j0l5m5l0%K0K0n%%n%%n%%%n%
4021b00%%%%%%N%j0J5J0nj0nJ0N%nj5m0j0NL0L5K5K5%k0l0nK0M0K5J0nj0j5j0J5L5K0nk0l0
4018a20k0nnNJ0J5%j5J0J0nJ0%k0nj0j0j0nj5%%j0J0n%%%j5j5nK0K5K5L5J5nl0l0n%K0J0J0
4015a35%j5j0nJ5L5L0J0J5nN%N%N%j0j0j0nj0j0j0j0%n%%n%%n%nNj0%%n%nnj0%j0n%j0J0N
4011a85%K0NNJ0J0%%%%Nnj0NK5%j0j0nJ0%%n%j5NNN%k0k5j5K0J5j0nj0nJ0NNk0k5j0J5J5J0
4008a85j0%%%NJ0nl0k5k0J0L0L5M5K5%%n%%nn%j0j0j0j0j5j0j0j0J5L0K0K0j0j5j0j0%nn%
4005a85%%j0NJ5n%J5J0%NNnk0l0%J5J5J5K0n%n%J0j5%%n%%n%%%nJ5J5L0Nj5j0j5j5j5%J5K0
4002a35J5J0Nj0l5l5k0k0J0J5Nj0k0k0nJ5%k0k5NL0O0O0L0J5nnk0l0k0j0Nnnl0j5nJ0K0K0
3999a75K0NNK0j0j0j5j0nj0k0nJ0j5%%j0j0nJ0K5Nj0j5nnNK0L0M5M5L0%l0k0nj5j5j5j0j5
3996a85j0k0nK0L0L0K0j0l5m0j0n%J0J5L5K0J0k5j0%K0L5J0J0Nj5j0k5l0l5n%NK5%NJ0%J5
3994a45%NJ0j0k5l0nK5M0J5k0N%K0J5K0J5Nj0k0m5k5nnn%K0L5K5J5nj5k0j5N%j0n%J5Nnk0
3991a50j5%J0%j5nNN%J5L5J5J0J0K5K5Nn%%%%J0j0k5k5l5k0N%J0NJ0J0J0J5J0J0J0J0NJ0j0
3988b5j0J5J5j0j0l0l0k5l0j5j0J5J5J5J0J5J5J5J5J5J5NJ0J5%k5k0m0j5J5J5L0Nk5m0m5k5
3985a60j5k0J5K5M0J5nk5k5%K5K5%j0%J5nj0j0j0K0%j5j0j5J0K5K5%%J5K0J0n%%j0m0m0j5
3982a60NNJ5L0K5L0%%n%j5%nnnnj5nnj5j5%j0j5J5K0NK5J5J5J5J0J5j0NN%N%Nnnj0nnnj0n
3979g5NJ0NJ0J5%%J5j0l0k5j0NJ5K5%J0NNNnJ5J0n%k0k0nj0j5j0j5%K0NNJ5%NJ0NNj5j0%K0
3976c5%l0m0m0n0l5nK0J5NJ0J0J0NNJ0NNK0J5j5n5l5j5J5J0%%%%J0n%J0J0%NNNNNNN%%%N%
3973a30%NL0L0M0K0j5l0k0k0l0k0l5j5nj5l5l0j0J5K0J5%J5J5%j0nj0nj5%j0j5%k0j0j0J0
3970c05NK0L0L5K0nj0NK0K0NnnJ0L0K5%j0NK0K0J0k0l0nJ5L0N0L0nl0l0l5l0l5k5k0j0J5M0
3967a55N5M5K0N%j5l0l0j0%n%L0K5%j5j0k0j0j5J0J0j5j0j5J0J0J5J0J0J0k5n5l5m0j5j0n
3965b75L0J0J5j5j5j0j0nj0nK0L5L0NnJ0nnJ0%%Nj0%nj0Nnnn%Nj0nNnnj0k0k0j0J5L0N0M5
3962a60M5L5K5K0j5k5k5j0j5j0J5%k0l0nL0N0L5K0j0l0l0%L0K5k0m0m0%nj0k5k0nN%nj0%j5
3959b45%j0nj0j0nj5%L5M0N0L0J0N%J0%j5nnj0n%nj0J0K5M5J0j5l5k0J5K5K5J5K5J5J0K5J0
3956A0nj0J0L0J0j0k0l0l0m0k0j0%Nnj0j0nj0l5l0j0K0L5J5j5k5%J5NNNj0k0k0l5k0%%L5K0
3953b15J5J0L0L0M0j0k0k5j0j0nnk0l5k0J5J5N%NJ0nj0j0k0nJ0K5K5J5J5K0K0J5J5%k5m0n
3951a60nJ0L0K5J0j0nn%NK0N%%Nn%nnk0k0J0NJ0j0j5j5k0j5J0N%NK5J0j0l0k5j0J0J0J0J5
3948a55J0J0J0J0J5J5j5j0l0%J5J0NNNNNJ0NNn%n%n%%%k0NJ5NK5K0%k0k0nNK5N%nj0k5l0m0
3945a55j5%N%J0J5L0K5K5%j5j0nj5j5j0NJ5Nj5l0j5nJ0K5%k0nK0J0%%j5j5j5J0K5J0J5J5K0
3942h0k0j0k0j0n%%nNj0J0j5l5m0m5l0%K5J5J0J5J0K0J0J0J5K0NNN%%%%N%nj0nj0nnj5%NN
3939a85NNNNNNj5j5j0j5NL0K5J0J0J0NJ5j0m0k0k0n%n%Nj0j0J0%n%%%%%%nJ0J0j0k0nJ5J5
3936b00j0j0nJ0J5%j0j0nj0j0K5J0J5j0k5%nNJ5K0K0%k5j5l0%K0j0j5k0nnn%nj5NnnJ0J5%
3933b85J5J0J0J0J0NNNNNNNNj0j5j0j5k0nj5j0K5L0K0K5j0m5n5n5l6%L1M0L5J0j0nnnNK0j0
3930b85nNNNj0nK0K0%nnj5k0k5j0J0L0M0M5M0J0J5J0%nk0j5J5J5L0L0L0L0L5nj5j5J0J0N%
3927Ej0j5j5j5%nnj5j0j0J0%nJ5N%nJ5J0J0J0J0J0J0J0J5j5j0nj0nNnk5k5j5J0K0J0nj5j5
3924h0J5J5%nNJ0J0%j0l0l0j0j5l0k0j5%J5NNJ0J0NNNJ0NNl0k5l0k5%NJ0%N%NNJ0K0%k5j5
3921b00NJ5K0j0%K5M0L0J5J0%K0K5K5J5k0l0l5m0l5l5j5%K0K0J5k0j0Nnnj5%%j5J0J0NJ5N
3918a40NK0%%%%%k0j5J0J0J5nNJ0NNJ5%l0k5l0k5j0j5J5J5nk0k0nJ0K5K5J0j5l5l5j0%NNN
3915b45%n%%n%j5J5J0J5J5J5NK5J5J5k0j5j0K0K0%k0k0j5k0%K0nj0nnk0j5NL5Nj0nNJ0%J0
3912b05NNJ0J0Nj0NJ0J5j0j0NK0L0K5Nnk5k5k0%J5K0NNJ0L0J5%j5nnj5nj0nj0%J0nJ0N%NN
3909a00NNnJ0N%N%j5j5j5j5%nk0k0k0j0NJ5K5L0L0K5nj5nj5j0nj5nJ0L0K0J5nk0j0j5%J0J0
3906a10%NNJ5%%NnJ0NK5nk0nj0k0k5l5l0k5J5M0N0K5%k0j5k0k0NJ0NJ0NNNNJ5K0Nk0k5m0j5
3903a75j5j0k0nK5N%%k0j0k5j0Nj0k0k0n%%N%J5J0Nnj0%K0M0M0L5M5L0J5k5m5l5k5J0K0K0
3901a45N%NNNNNNJ5J5J0%j5nK0L5Nk0n%K5J0%l0j5J0J0J0j5%J0J0k0k0%J5K0J0j5l0l0l5n
3898a40nk0k0k0k5j5j5NL5J0Nj5%NK0J5J0j0l0k5j5N%J0%j5nNK0L0NNK5K0J5NK5K0NK0J5j0
3895e0nk5k5j0NK0K5J0N%J5NJ0j0nk0j5NK0J5%j5j0nj5J0NJ0J0%j0NK0K0k5k5k5j0j0j5%K0
3892i5K0K0j5j5l0l0j0J0j0k0j0j0k0J5K5J5K0Nk0j0%nnj0nnn%nj0%%j0nJ0Nn%NnNL0J5J5
3889a55L0M0L5K0nk0l0l0k0J5L5K5K5J0J0K0Nj0k5k0j5j0j0NNk0k5nK5K5L0K0Nj5m0l5k5j0
3886a40k0j0k0Nk5k5%J0NJ0J0nj5NL5N0N0Nn%K5M0M0J0nj5j5nnj5N%%k5l0l0j0j5NJ5K5K5
3884f0K0j0j0j0j0nJ0J5nNNNNj0nj0nnj0j5%J5J5K5Nnk0j5j5j5k0j5j5j5j5k0j5J0K5J5J5
3881a65J5J5K5J0J0NNJ0K0N%%J0Nk5k5l5k0NNK0K5K0j0j0j0k5nnnj0NL0L0L0K5j0k5l0j0k0
3878a15k5k0k0n%%nk0k0%J5L5J5Nj5n%J5L5J5nN%J0N%J5J0J5NK5J0J0K0NJ0%%k0k5k0NJ5J0
3875a0J0j5l0k5j0J0J5%j0NK0%j5%K0J5nl0k5%Nnk5k5n%%j0j0nj0k0nJ0K0%%%%j0%J0J0NK0
3872a30M5M5K5nk0k0j0J0Nnk0nK0K0%%J0j0nk5j0j5l0k0Nk0%J5L5L5L5%l0l5NJ0J0N%NJ5j0
3869g0nj5j0j0j0j5j0j5k0k5k5k5K0K0L5L5Nk0m0l5%L0N0M0J5j0%J0J0%%Nnk5k0j0J0K0J0
3866a05J5J0N%j5j5j5J0K0Nnj0J0J0J5Nj0k0%NL0J5NNj5k5j0J0J0J5j0j0j0%J5NN%NJ5%NK5
3863@J5J0J5J5K0Nl5n0n0l5NJ0NNnk0m5m0l0%J5J5J5j5k0j0%Nnk0nnnnj0nnj0J0J5K5NNK0
3861a95J0J5NnNn%j5nJ5J5j5l0l5nJ0L5L0%j5J0K5J5n%J0J0N%J0NJ0NNL0K5K5L0J0nk5nJ5
3858B0L0J5k5l5m0j0N%%J5K0J0j0NL0J5J0k0l0n5n0m0%L5L5K5%l5l0k5j0j5j5j0j5k0k5j5
3855b60NJ5J5%j5j0J0J0J5J5nNNJ5J5J0j0k0k0j5J5L0L5NNJ5J0J5J0J0J0K0NNj5%%j5J0Nj5
3852f0k0k0k0k5k0k0j5k0k5NK5K5L0J0J0k0j5k0nnj5j5j5j5j0NJ0j5nJ0j0%J0j0n%J0j0nN
3849b85NK0J5NJ0J5J5J0%K0J5%J0J0K0%J0K5J0J0j0k5k0j5k5k5k5k5j5NK0K0n%J0L5L5K0%
3847a05j0j5%Nj5k5k5nK0J5Nj0%L0J5nnK0K0K0K0nnk0l0k0l5n0n5m0j5J0NJ0J0K5K5nk0k0
3844b85%J0K5L5N0J0j5nNK0L0L0J5nnnj0NNNN%NJ5%NK0K0%j5k5k5k0J5Nnl5k0k0nK5K5K5L5
3841e5J5nn%nj0Nnn%nj0Nk0l0k0k0k5NN5P0K0%%K0M0K5J5j0l0l0nNJ0j5l0l0j5NNj5j0Nnn
3838a15nJ5NNNNJ5%l5l0l0l5nJ0L5L5J5j0nJ0L0J0%k0K0K0K5J0nl0l0%K0J0nk5k5l0l5k0n
3835b00%%%J0j0j0NK5J0j5j5nJ0%%%j5k0NL0M5K0nk5k0k5k5k0%NL0K0K0J5K0k5m0m0k5j5j5
3832c00j0k0J5%k5k5NK5J5J0k0k0k0k1J6J5J5J5J5J5K0Nk5m0m0k6NL1K5Nnk0%j5k6Nj5j5K5
3830d06J5K6K5J0L0K5J5nnnn%j0nnJ0K5J5J5J0j0k5l0%J0NNNNNN%%J5j0NNJ0nk0j0j5j5k0
3827c10j0j0j5k0K5L5L0M0L0K0j0j0N%nj0nj0nK5K5J0k0k0j5j5k5k5j0J5J0K5L0K5L0Nn%N
3824a65Nn%NNNJ0NnJ5N%k0o0l5m0nnnj0%%%%%%%%J0L0J5J5K0K0J5J5L0%K0J5j0k5l0nK0nJ0
3821a40J0k5k5k5k5nj0j5%K5K0K5K5J0nN%%%NNJ0L0%k0j5%J0L0nj0j5%J5J0k0k0nnnnJ5J0
3818a40k0j5j0J5%N%%nJ0K5L5N0K0k0k0k0k0j5j5j5j0J0K5K5J0j0l0k5j0%J5J5J0n%%%j0N
3815a40%j0J0k5nnj5%j0nJ0K0J0K5J5J5K5J0l0l0j0J0K0NK0J0J0J0NNNJ0%NJ5%j0l0nK5L0
3812eM5Nj5j5nNj0j5N%j0n%n%j0Nj5%J0k0k0k0nK5J5%J0J5k5k0k0k0N%j5K0%%%%Nj0%%n%%
3809a20nJ5K0J5J5J0nl0k5nJ5J0NJ5K5%k0k5k5l5j5%NJ0Nk5k0j0K5L0Nl0l0%J0J5%m0n5n0
3806c20m0j0J0M0L0K0J0K0J0Nk0j5NJ0L5K0K0Nj5j5%%j5j0nJ0%nJ5J5K5K5J0K0K0K0J0j0k0
3804i0j0k0k0j0j5j5j0J5j0J0NJ0J5NK0Nj5k5j0%J0j5l5j0NJ0%%NnJ0L0K5N%j5j5nj5J5L5
3801a30L0J0nnJ0nNNn%j5l5l5%J5J5NNnk0l5m0j5L0K5J0n%J0L5J5nj0K0NJ5J5%K0J0J0n%j0
3798f5%Nj0j5J0%j0n%%j0%nj0j5j0j0j5j0j0j0%%N%%NnJ0J0NJ0J0NJ0J0N%nj5Nj0nnn%n%n
3795a65%%%%k5l0nJ5K5J5nj5k0nj5j5J5K5J5J5%%N%nN%%%%J0nk5nJ0K0NNJ0NJ0J0NJ0k0k0
3792a45k5j5j0%Nj0%%j0J0K0M0L5K5%nnnnn%nnn%j0J0K0j0k5nK5NNNJ0NN%%%%NK5J5J0K0j5
3788b0%J5K0M0L0L0J0j0l5l5j0k0j0k0%nj0NNJ0NJ5K5L0j0m0m0m5n5m0j0J5J0j0NJ0%Nj5n
3786a60j0j5J5%k0k5nJ5N%K5K0nj5l0j5NJ0nk0j0j0nJ0J0j0NN%NJ5K5L5J0j0nj0j0j0j0j0
3783b10j0J0L5L0J0NJ0N%NNNNk0k0j0k5j5%K5K5J5j5l0k5m0j5K0L5K0J5K5K0J0J0j5k5k5N
3780a50L0J5J5K0L5%k5k0k0k5l0k0NJ0NJ5K0%j0k5k0j5NK5K5N%Nn%%j0j5%nj0nn%Nk0J5J0
3777a70j5nNK0%%K0J0J5j5k5l5k5nNJ5J5J0J5N%K0nj0j0k0%%n%%n%%%k0k0k0j5j5J0K5K5%
3774b25k0nj5j0nnj0%nnNJ0j5nJ0L0M5N5K5j0j5j5j0l0j0j5k0J0K0K0J0K0L5L0K0J0%k0k0
3772a35k0%J5%%%n%j5j5j0j5%N%%nk0l5m0j0K0K5J0J5J5K0NJ0K0K5NnJ0%%%%%%%j0n%%J0n
3768a40k0nNK5L0J5K0J0j0J0%%J0nJ0J5nl5k0J0NK5j5j5k0j5J0%j0n%j0n%j0%j5n%j0%NNK5
3765a40K0J5j0k5j5j5NJ0J0J5K0K0J5J0K0K0J0j0j0j5j0j5j0j0j5j0j0j0j0N%L0L0J5J5J0
3763d5J5j0l0l0j0k5k5k0k0NJ0NJ5J0J0NJ0%j5j5n%j5j0nK5K0L5L5L0Nj0j0k0m5l0l0j5Nj5
3760b15nnl0j5j5k0j5k5j0K5L0K0j0j5j0j5J0N%%NN%NNJ5K0J5K0L0L5L0L0L5K0n%k5m0k5j0
3757a50J5J5J5J5Nj5l5k5k0k0j5K0K5NJ5J5%n%nNk0m0m5k0nNN%J5K5K5J0J0j0nJ0J0Nj0j5
3755a90%%j0NN%k0j0K0M0L0K5J5K5J5NK0M0M0K0j0k5k0j0NJ5J5nj5j0j0j0j5K0K5N%j5J5K5
3752E5K0Nk0k5k5l0k5nj0j0n%Nj0j5k0nJ0L0L0L5K5K0NNNJ0NN%J5Nj5J0j0J0nj0Nnj0j0nn
3749C5j0j0n%%%%N%%%NNNN%N%%%j0l0n0k5j0j5k0l5k0%J0%nj5k0j0J5K0M0M0K0J0j0nj0NN
3746h5NNj0j0j0j0NJ0nn%nj5j0%%J5J5j0k5m0k0NL5K5J0l0l0k5j5J5J0j0nj0j0J0J0J0J0N
3743a95J5J0NJ0nN%NN%N%%%nJ5K0J0K0NNJ0Nk0j5m0l5j5J0NM0M0M0K0%j0j0j0K0K0j0k0j5
3740f0J0L0Nk0k0k0j0l0j5j0j5j5%%N%j0j0k0k5l0j0J5J5J0J0J5J0nn%j0%%j5J0J5J0J5J5
3737a65nNJ0nj0nnJ5K0J0nj5l0k0l0k5j0%J0J5K5K0nk0%K5K5NNK0K0%j5l0j5k0m5l0k0%J5
3734b85J0J5J0K0J5J0K0K0J0K0J5K5J0K0J5N%nN%%%NK0J5J5K0J5J5L0NN%nJ0nN%%j0k0j0k0
3731D5j0j0j0j5k5k0J0%nj5j5nNJ5Nk0l0m5l0%%K0J5J0J5J5J5J5N%J5nNNJ5%k5l0j0J0J5J0
3729f0J5J5J0j0k0k5m0j5%%nnJ0J0nk0m5l0k0J0J5K0K0N%nL0L0L0Nk5k0N%J0J0J5NJ0nk0m0
3726a35l5nJ5K0nnj5%J0J0NJ0%j5l0l5l5k0j0j0J5K0K0nk0%%NJ0K0L5L0K5J0j0J0NJ0NJ5%
3723h5%%%j5m0m5j5nj0%nnnn%%%J0%%NnJ0J0nnJ0K5M0M0K0Nj0nnnj0J0k0m0l5m0m0j0nj5%
3720c05J5J5NK0j0k5k0j5%%j0J0J5K0%k5j5j0J5K0J0j0j0NK0NK0J5L0L0J0nj5j0j5j5k0j0
3717b65nk0k0j0NK5Nj0j0NJ5j0NN%%%%%k0l5m0k1%K6K0K5L0K5K0J5k5l5l5j5%J5L0J0nnJ5
3714b90M0M0K5nk5j5J0J0J5N%K0%J5K0%J0J0J0NJ0J0J0J0NJ0J5J0J0J0J5%nj5k0nJ0K5K5J0
3712D0j0k0j0k0k0j0k0j0%%nJ0%NnJ0J0L0L5Nj0nj5j0k0k0k0k0J0J0NJ5K5K0nnk0%NM0M0L5
3709G0K0Nk0k0NK0J0NJ5NJ0J5K0Nj5k0k5j0j5k0k0j5k0k0j5k0j5j5k5j0nN%%J0nj0J5%%%%
3706a05NNJ5nk5k5J0M5L5J5k0l5k5k5l0l0%%%%K0%k0k0j5Nnnj0j5k0nNL0K5J0n%%%%%j0NK5
3703b00K5L0K5K0K5K5K5K5K0Nj5l0l5k0%Nnj0NL0L5L0L5J5nNJ0NNNNNJ0J0NNJ0J0Nj5k0j0
3700A10k5l0l5j5%j0k5m0k0%J0J0NJ5Nj0k5k0j5%J5K0%nnNNNNnnk0k0k5k5nNnl0k5nj0J0J5
3697b20L5J0nnj5nj0J0J0k5j5%L0J0Nj0k5j0j5k5nk0j0j5j5nj0K5K0NN%J0K0J0j0j0k0NJ0
3694b85NJ0%j5n%n%%J5L0K0J5nk5l0m5m0j0J5M0K0Nj0k0l0k5k1NK1K0J5nl0l6k0%J0%%J5J6
3691c85%k1j5k0nj0J5M5O1M5J5N%nj5k0%NK0M0J5nk5m0j5%%%J0K5K0Nj5n%J0K0nk0l0nK5L0
3688b50L5N0L5J0j5l5k0nK5J5%J0n%%%k5k5%K5L0J0k0k5j0K0J0%J5M0L5J5Nj0%j0j5k0j0k5
3686a40j5k0k0j0%J0J5%NJ5NJ0nnJ5j5l0l5l0l0nL0K5%K0J5J0J5nk0k0nk0j0k5n%j0j5%nn
3683c15j0n%%j0NNnn%nj5k0nJ0j0j6j0k0k0%J5K0nl0nK0M0L1K5Nj0nNK5M0M0L0j0l0k5j0J0
3680b75NJ0J0J0J0J0NJ0%j0J5N%%Nj0j5%k0j0j0k0n%Nnk0l0k0NJ5K5nj0j5nJ0%NJ0J0J0j5
3677c10k0%J5J5%j5nnj0n%j5j0j5j6j0m0k5j0%K0K0%NK0K5J6%j0oj0%J0%l0j0J0J5k0k5j0
3674d61NnnNN%J0NNNNJ0%J0J0NOJ0Nj5l1l0j5NJ0K0%NNNNN%J6%NK0K5%K0J5NK0L5L0L5L0N
3671a40n%%NNNNNNNNj0k0k0j0K0J5J5K0N%N%N%J0nnj0j0nj0nj0nnK5K5nj0nK5L0nj0nnn%n
3668i0%%J5K0M0L5J5J0J0J5%j0j0J0N%j0j0J0J0K0K5M5N0K5%j0Nj5l5l5l0m0l5j5NK0K5J5
3665H5K5K0L0J5J0j5l0n0k5J5J0nk5l5n0n0m0k5j0N%J5J5nnJ0J5J5J0j5l0m0k5%nn%nJ0J5
3662a75j5j0j0j0nj0%%nk5j5j0%J5J0%j0j0NK5L0L0J0%j0l0k5l0j5K5N0L5M0K5J0J0%k0k0
3659a40j0nK5M0M0L0Nj5%J0NJ5J0K5J0j5j5j5j5j0j0%J0K0J5nl0l0j5nj0%j5j5k5m5k0j5%
3657b20J0J0NJ0J5nk0k0k0j0%%NN%J0NNJ0Nnj5nj0j5nj5nm5m0m1m5j0NJ0L0L6L5J0j5k5n6
3654d26l5j5nnj0k5j0nj0%%K0L5M0L0J5J0L1K5Nj0j0j5%J0NJ5%nJ5NNNNJ0J5J0J5j5k5l0j0
3651c40nj5nj0J5J5K5L0L0Nj5j5j5NJ0J0J5J0J5J0j0l5j5j5nK0NNNJ0K0Nj5NK0L5K5J0%%J0
3648a45j0l5k5%J5J5K5K0j5j5nJ5K0nk0j5K5L5L5L0K0J0J0j0nj0j0nj5k0%K0K0j0j5nJ5J0
3646e5nNj5l5l5l0k5j5j0K5K5J0J5NL5K5J0Nj0%%nnJ0j5NN%%k0m0m5j5J0J0J0j5l0j5J5L5
3643a80J5Nj5k5l0l0k5l0j5K0L5L0K0J0K0J0K0%k0k0j5NnnnNK5J0L0L0Nj0j5J0M5J5%k5k0
3640a25l5k5l0l0k5j0K0L0M0Nj5k5j5nj0nj0j5nJ0L0L5J0j5n%%K0J5K5L0L5N0M5J0%nnnj0
3638b0l0m0m0j0L0N0J0nN%nk5j0J0L0K5J5K0K5K5K0J0Nnl5n0k5k5J0%NNNj5j5nk0k0nj0k0
3635a30j0j5j5nk0j0k0j0J5J5Nj0j5%J0L0K5K0J0L0M0Nl5k0nJ5K0nJ0N%J0j0j0k0%%k0j5%
3632a35J5J0K0J5N%K5K0L0J5n%j0J0J5J0K5nl0m5l5k5%J0J5K0J0j0NNK0K5j0%n%j0NNnk5%
3629b0J0nj0k5j0K0K0Nnj5k0k5%n%%k0j5l0m5n0k5j5k0k5nK0N0N0K0J5J5%K0J5NNJ5J5nJ0
3626h5NNNJ0N%NnJ0nNJ0%J0M0N0L5j0j0%K0J5nj0j0N%%%%NJ0nl0l0%nj5m5l5k0nNJ0nNN%k5
3623h5m5l5j0NJ5%J0J5K0L0J0j0j5j5nk0l5k5k0NK0J0%j5k0%K5J5j5j0k0nnk0j0j0nNJ0j0
3620b70j5j5j0j5l0k5j1OJ0NJ5K5J5Nj0j0K5L0J5Nn%j5k5j5nJ5K0K5K5K0K5K0J5j5k5j0J0
3618a95L0L5K0NJ5J5K0K0K0K0j0%K5M0K5nl5n5n0j5J5%k0j5NJ5K0J5j0k5nNJ5L0J5%J0NNj0
3615en%J5J5j5k0k0%j0k0j5j0j0j0l0j5J5J0%j0j5%nj5j5j0j0j0k5%j5j5j0j0j5j0j5j0j0
3612c55j0j0j6j0j0j0j0k0k0j5j5%NN%J0L0O0M6J0nN%K0J5L0J0nk0l5NN0O5L0j5l0l0j0J0
3610b45J5J5J5J5J5J0J5J5L5J5nm5m0m5j5k0nl5l5nNJ0NJ0L5K0j5l5k5k5l0k6j5j5j5j5j5
3607d76j5j5j5j5j5l0nk0j0j5j5k0j0J0K0L5K5j0l0l0k0%J0K0J5K0J5NN%J5J0K5L0J5%j0j0
3605e11NL0K5J5M0N1L5M0M5M0M5M5M0L0M5M5L0NJ0NN%N%NNN%Nj0j0j0j0NNJ5%k0j5nl0m0n0
3602c0o0m0j0%nj0%j0n%K5L0L0L0L0K5K0K5M0J5k0l0k5nJ5K0NNNJ0%j0k5m0n5l0j0j0j5k0
3599a35J0K0Nj5l5m0k0j0j0k0k0j5NK0J0J0j5k5l0l5l0m1j0N%nNK5K6Nj0k1k5n%NnJ5J0%n
3596d06J5OJ5K0Nk5m6k0J0K0J0K6L5J5j5j0j5nnk1%%j0j5%J0J5L6N5M5L5K0N%j0k0k0nK0L0
3593b00J5n%J5J0K5K5Nj5l0%L0M5J0%J0N%J5J5%%K0J0%%k0j0nJ5K5L0J5J0%%k0j5k5NK0Nk0
3590A5m0l5k5j5j5k0j5j0j5j0j5j0j5j0%%N%%%J0nj5j0k0j0nk0k5nL5L0J5K0J0J0nl5n0m5
3588c50j5k0j1%%nnNn%nNNnNJ6K0Nm1m0j5NK0K5K1%J5L0K0K0J5J5J0J5K5K0K5nk5k5NNNk5
3585b40j5nNK0NJ0M0K0n%k0j5j5j5NK0K0Nnj0nj0l5j5%NK0K0K0J5L0J5K0K5N%%N%NN%K0L5
3582a5L0K0K5Nnk5j5nJ0L0%%Nnj5j0%k0j0j0j0j0k5l0l5j5nJ5%J0J5J5J5J5j0k0k0j0k0%j0
3579a45j0K0K0J5K5K5Nk5m0o0j5J5J0nk5k5nL0M5J5nk5j0k0k0j5k5k5j5j0NNj0%%%%J0NNJ0
3576b70%J5J0%J5NK0NNK0K0%l5l5NL0L5M0N5K0nl0l5nL0K0J0j5j0nj5nJ0L0K5J5nnj0nnnj0
3573g0nj0k0j0k0m0k5j5J0%k0nj0Nj0n%k0j0J0K0K0J0j0k0j0j0nj0j5nk5%J0J0K0%J0J0J0
3571b60J0K5K0%j5k5k5k0k0J0K5J0K5J5K0J5J5K0J0%L0K5L0Nj0nj5j5j0j0j0j0j0k0%K5K0
3568a25J0L0N0M5J5k0nN%n%%%%%%n%%nJ0j0%Nj5J0n%J0J0J0J0J0NJ0J0nj5nnJ0L0L5J5j5j5
3565I0j0j5J5J5j5n0n5k5nj0nJ5%NNJ0J0J0j0K5J0nnl0l5j0J0J0L0%j0NJ0L0K0J5%%nnnnN
3562C0j5n%k5k0k0k0%K0NJ0J5%j5j5l5j0J0%J5nj0j5%nJ0j0k0k5k0k0j5l0k0k0NK0J0J0%J5
3559b20K5%k0k0l0j5J0J0J0J0J0Nnk5k0nN%j0j5m0m0l1nK5K1J5J5j5j5NN%NK5K0K0K0nj5k0
3556c10%J0M0L5K0Nj5n%K0K0K0K0K0J5L0J5NK5J5J5J0J5L0%j5j0j5j0j5j5k0j5j0k5m0m5l5
3554b15nL0NJ0J5J0J0%nJ0L5N0N5L0K0Nk5l5n5k5J0K0J5%%Nj0Nj0k5k5l5j0j0nj5j0j0j0K0
3551a80K0K0K0J5J5j5l0k5n%J5L5L0J5K0N%j0j5j5k0m0m5m0k5l0l0k0k0l0j1%K1K5nnj0j5
3548c85oJ6L0L0J0NK5K0NJ5J5J5J5%%%Nj0J0%%J0NJ0NJ0J0J0J0NN%NJ0NNNNNJ5%%K0NNj0k5
3545e5k0j0NK5J0J5N%NnJ0nnJ0J5J5J5J5nl0m5m5l5NL5%N%J0j0j0j5j5j5j5j5j5j5j5j5j0
3542b25j0l5l0%%nl5j5j5N%k6l0k5k5nK0N5L6Nj0k6k5l0k5k5l0l5k0nj0J5L0K0j0%J5NN%N
3540e16L0J5j0nNJ0J0NJ5n%J5%%l0l5j0j5k0nJ5L0K0K5nJ0L0L0L1%j5j6j0J0J1nj6j5k5nK0
3537d26N1M5K5J0J0NJ0J0NJ5N%K5K0NnnK0L0J0j0m0k0k0nk0nN%J5%J0%%J0NJ0J5%k0k0K0M5
3534a60K0%J5J5N%j5m0m5m5k0nJ0L0K0K0%J0K0nj5l0l0j5j5%j0nnj0nj0k5k5k6k5j5j0K5K0
3531d01%j5j5%K0Nk0k0l0l0l0l0k5j0%K5K0J0K5J0J5%k5k0j0L0J5NJ0NJ5%J5J5j0k0j0J0%
3529d71%J0NJ0NNJ0J0NN%N%nNL1L0M0K5K0J5NNj0j0l0k5k5%K5L0NnnJ0L0L5K0J0j5j5k0j0
3526b35j5k0J5K5J0K0NJ0K0K5%l5o0m0j0NJ0J5J0J5Nnk0J5NJ0%k0m5m5nj0NN%k5k5l1%J0N
3523d01%K6K0nj0%K5M0J5k5k0nnNK0M5M5K5Nk0j5j0j0NJ0M0L5L5J0j0j0NNj0l0l0j5%n%%N
3520b15K0L0%k5m0m5k5%J5%j5nK0N0L0J5nNJ0nJ0J0%%Nj0J0L0K5nl5j0K5K0nnJ5K0nl0NJ0
3517a05K0nj0l0m5l5j5j5j0NJ0NJ0%j0m0l5j0j0j0j0%k0k0%o%Oon%%%%NJ1j1k0l0k0k5l5n
3514e26K0M0K0Nj0N%N%J0j0J0N%j0j5j0j5%k0j5nJ5L0K0K0J0J5J5L1M5J5j5l0k0nJ0K5K5n
3511c15l0n1k5nj5%J5%%k0j5j5J5J5L0L1L0K5J0j0%%J5J5K0K0J5J5K5J0J0J5J0J0J0J0J0J0
3509a10L0K5J0J5NNk5l0NK0NJ5NJ0J0Nk0k0l0j0NJ5J0J5%n%%j5j5j5j5k0j0NNnJ0L5L5J5j5
3506d5k5l0j0J0L0L5J5%nj0j0nl0n0k5J0M0M0Nj5j5NJ5L0Nk0k0j5k0k0j0J0J5J0K0%k0k5n
3503a35J5%%Nnj5J0J0%k0l5nj0j0j0j0j0j0j0j0j5j0j0NN%N%%N%K5J5Nk5j5nK5K0nk5j0j0
3500b75j5j0k0%nnnk5l1k0nJ5Nn%NK1NNnnJ0M5L0J0nnJ0K5K5L0J5L0%k0j5j0n%J5%nl0l0m5
3497c00l5k0%K0K5%j5k5j0%K5L0J5J5L5K5nj5k0N%J5K5%j5m0l5j5J0Nn%M0O0M0j5l0k5j5N
3495b45Nj5l5k0%K0K0J5J5nl0n5n5j6NNK1J0J0J5K0J0J5K0nnK0M0J5j5nj0j5k5l0j5k0j5k0
3492c75j0NK0K5J5%NJ0J5j5l0k0k0k1j0NK1K5K5K5K5K5K5K5J0J5J5J0K0J0J5J0j5l0l5j5%
3489a95J0J5%nk0k0nN%l0k0NK0Nj0j0%J5J0j0k0k0nk0nk0nK0K5K0K0%k0j5nJ5K5%j5j0l0l0
3487c35j5n%%nn%NnNK5J5J5J5J5K0J0n%%j0j0%nnJ0J0NNJ0NJ0J0%K0NJ0j0l5l0j5l0o5n1l5
3484d51%K5L5M1M0M0L0J5nnJ0NK0J0K0J0nk5k0j0nnnj0Nj0nnJ0J5J0J0J5J0J5J0J0J0J0J0
3481a25J0J0J0J0%%%%n%Nnn0o0o5m5l0nNJ0K0K5L0J0J0J0nk5l0nL0M0M5J0j0j0%K0NJ5k0N
3478a60NL0K0K5K5K5Nk0l5m0l0%J5K5L5Nnk5j5%nk0j0j0j0j5j0j0j5j0j5j0j5j0J0J0J0J0
3475b40J0NJ5NNj0n%j0Nj0nNj0j0%nn%j0J0%NN%NNNj0j5j0j0j0j5j0j0n%j5NNj0n%%N%%%N
3472c40%%nk0k0onk0j5j0J0j0%J0%%N%J5J5NK6J5K5J0%Nnj5l5l1j0j5NK0K1K0K0%k0nj0nN
3469c70Nnj5%oJ6K5K0n%NK5J5J0j0nNJ0L0J0j0k0l0k0k0nNJ0K0%k0j5k0k0J0K0J0J0K0NJ0
3466c00J5nK0K0%%nj5%J5%j0j0j0J5K5M0M0O5M5L0K0J5J5J5%nk0l5j5j5j0j5J5J5K0J5K0N
3463A5J5J0%k0k5k0nnJ5L0J5J5%nNj5k0k0l5l5nJ0%j0j5%Nj0n%NK5J0J5J0J5J0NNk0l5l5j5
3461a20j5k0j5l0j5J5L0J0j0j5J0J0nNNnNN%k0k0m0l5j5k0NL0L0Nk0j5%J0NN%%%%NnnJ0K5
3458b20M5M5L0J0NNNNJ5K0NJ0J5J0J0k0m0m0k5%%n%Nn%%%n%%%%J0j0N%Nn%N%%n%J0j0j0nj0
3454a40n%k0nj0j0nj0j0j5k5j5J0J0nl0l0nj0j0nk5k1OJ5k1m0o0l0NK0K5L5K0L1K0%K0%k0
3451c65k6k5j0n%J5%nl0m5j5NL0J5%j5%L0M0M6K5J5J5K0J0J0nJ0L0O0M5K0j0k5j5j5k0j0K0
3449a80J0%J0NNJ0%%%%nj5nJ5K0Nnk5m5l0l0k0NNNNNN%J0K0Nj0k5l0j0J5J5J0K5J5K0j0j5
3446b15j5nK0M0K5L5L0K5L0L0K0J5nk0n%NK0%%%NnNJ0nj0k0j5j5m0l0j5NJ0Nnj5N%%Nk0j5
3443a30k0k0j0k0k5j0%NN%NNJ0%k5m0k0j0j0j0NL0L5Nj5nJ5K0J0nj0%j0%nj0j0nJ5J0NJ5N
3440b25k0l5k5%J5J0L0K0%%J5M5L0%nj0j5j5j0k0l0l0j5nJ5J5nJ0j0J0K5L5J5%k0k5m5l5n
3437c15K0L5L0%k0j0j0k5k0j5j0k0n6n0m0l5k0nJ0L5K5nnNK0K0Nj5j0k0k5j0J5J0J5J5J0J0
3435d61J5J5%K5J0J1J5J5J5J0nk5k0j1OJ5%K0%K0J0J0nk5nL0L0%j0k0nK0L0M0K0J5J0K5J5
3432a45%J0NJ0J0NNK5nJ0J0J0NK0%j0k5%J0J5j0j0j5l5l0N%%l0j0j5j5j0NK0K5J0j0k5j5j5
3429b15j0j5J5K0J5J5J0J5J0J0J5J0J0J5NJ5K0NK5K5J5j5j5k0j5j5l5nk5k0NJ0NNj0j0J0K0
3427a00J5k0k5k5%%nk0m0j0%J5Nj5j5k0%N%NJ5L0L5L5L5J5nk0k0k0k0k0j0NNK0J5K0Nj5j5
3424a60NJ5K0J0%J0%j5J0J5L5L0K0%j5k5k5l0l0j5k0k5l5l5j5J5M0J5%j0j0j0k5k0J0Nnk0
3421b90l5Nn%%j0%%nJ0K0K0Nnk5k5j0nj0%j0l6j5nJ0L0K1J0j5nNJ5M0J5N%nnk5l5k6%K1NJ0
3418c60NJ0NJ0j0nj0j0nnj0j1K6K5K0K5%J5J5nl0l5k0J0n%J5K0Nl0j5n%J0NNJ0J5J5NnnNj5
3415c20k0k0k0k1l0j5%J5nk0k5k5j5j5j0j5NL0L5NJ5K5L0J0%j5nj0j0nj5%%K5L0NJ5K1K0J5
3412c35N%K0M0M0K5%%J0NNNJ5nNNj0j5j5j5nk0j0j0J5L0L0J5%j5nn%L0J0J5J0J5K5Nnj5j0
3409a15j0j0j0%j5l0%N%nJ5L5L5K5%k0j5l0j0%K5K5K5%j0m0l5j0%J5K0J0j0%nJ5L5J5J5%%
3407f5L0L5Nnk0J0K5K5K0%%K0J5K0J5K0nk0nj0l0l5%M0L0J0%j5NNJ0n%N%%j0k5j5j5j5j5k0
3404A5j5n%Nnj0N%nK0J5J5J5J5j0l0k5l0l0m5k0k0k0NK5J5J5K0J5%N%%j0l0k5j0NK0J0J0n
3401a00j0nnnj0nnnk0j0j0nJ0NNK0K0Nk5k0k5k5k5k0k0j0k5l5l6j0%J5J1J5J0n%j0NL0M5K0
3398b70nn%k0NnnnnnnnnNK0K0NnK5J5Nnk0j5j0j5j0j5j0J5J5J0K5K0J0K0J0K5J0J5K0J5J5
3395a20J5K0%%Nnl5k0%M5M5N0M5N0NnJ5j5l0j5nJ5J0%%J5%%N%N%j0J0J5Nk5k0j0%Nj5k0j5
3392A5l0j0l0j0j0k5m0k5n%j5k0l0j0%J5J5N%K0J5%k0j5k0k0J5J0J5J5J0j0nJ0N5N0K5J0%
3389e0j5k0%K0K0K0K0nj0Nj5k0k5k0k0l0l0l0l0l5l0k5l0k0nnk1j0j0nj0l0nK0J0%%j0J0%
3387d46%%%%%%%nnnj0nnnnJ0J5%K0L5K0Oj1nJ0J6j6j5k0J0J5j0l0j0k5l0l0k0J5K5K5L0K5
3384d36Nj0%n%J5nJ0L5J6Nk1nnL1K5NJ0J0Nj5%K5K5L0K0nj0k0k0j5k0K0M5M0K5J0J0K0N%J5
3381a30J0J0NJ5j5l0m0k5%L0L5K0J0j0nJ0K5L5K0J5j0j5J5%%J5%j0%n%n%n%%%%j0NJ5k0k0
3378f5m0l5k5nNNnnnnnnn%j0k0%j0j5k0%k0%J0K5L5NnJ5L5L0nk0j0j5nJ0K5M0M0K5%NJ0K5
3375a5K0J0J5j5l0l0J0K5K0J0Nk0nnj5n%j5nnj0%nj0%j0nN%n%Nj0NK0L5M0J5j0l5l0j5k0k0
3372a10k0j5k0k0j0k5l0j0k0l0j0k5l0j6n%Nn%%%%%NK1nm6m0k0nnk0k0nj0j0j0j0K0M0L0L0
3369d56Nj0%%NK0K0NJ5J6J5J0j0j0j6j0j0j0j0j5j5k0j5j5NK5J0J5J0NJ5N%nk5m5l0nK5Nm0
3366e41n5o5o0k0K0J5K0%J5J5%NNK5M5M0L0%NJ0J0J0J0NJ0NJ0J0K5J6J5K0J5K5J0NK0J5J0
3364b45J5J5J5J5K5K0N0L0J0j5k5m0k5k0nJ5J5nk0k5nK5J5N%J5NNK0K5%k5n0n5j0J0K5J0J5
3361a70K5M0M0J5Nk0n%k0m0k0N%J0NK0L0J5nk0l0k0j5J0J5L0nj0k0l0k5k5%nj0m0l0J0K0L0
3358b40J0nJ5K5J0K5%nk5j5%J0%n%NJ0K0N%nnj0nj0nnj0nj0J0n%J0nnNNj0%K5L0J0j5j0nn
3355a95l5l5k0k0j5k0k0nk0o%K1J5L0K5J0nk0j5j0J0K5Nj0n%n%%%l0l0k6l0j5j0J5K0J0J5
3352d01J0J6k1k0j5k0j0j5j0j5j0nj5nk5j5J0J0K5J0j0k0k5j5K5L5J5j5m0o0n5l5NJ0K5L0
3350f51L0K5K0J5K0K0k0j5j0j5%K5L5%J5J5L0Nj5j0k5j0j5j0j5j5k0nK0K0J0j0NN%%N%%N%
3347e36N%K0K0Nl0k5j5j0j0j5J0K5K0%n%NNJ0NJ5K0Nnk0j5J5J5K5L0K5L1J0NNJ5NNK0%n%n
3344c20%%j0%nnNNnl0nJ0J5Nn%NN%%J0J0J0J5Nj5l0k5j5nNNnk6l5l0l0J0L0K5J0J5K6K0J5
3341c40Nnj0J0n%j0%nj5j0j6k5k0j0nJ5Nj0k5k5j0J0J5%NN%%J5J0%k5k0nK0J0%j0l5l0k0j0
3338e76j0j0%K5K5J0j0N%NNJ0NNK5M5N0J1j6k5m0n0l5J0N0M0K5%J5J0K6L0J5NJ5K0K5L5J0
3335b15%j0k5k0k0k0%K0NNK0%%J5K0%j0k5k5k0%K0J5%k5k0NNnj5j0nnj0%j0j5NJ0M5L5K0j0
3333b75l5k5k0nJ5%NJ5L5L5M0K0J0j0k5%J0J5nl0k0%J5j5j0%k0l0k5nNL5L5K0j0n%J0J5%%
3330b35N%nk0%k0j0nnk0k0k5nnj5%K0L5L0K5j0l5m0m1nj0j5j0nJ0K0J0j0k5k0j0Nnj0j0j0
3327e01j5J0K5K5Nl0l5j5J5K5L5M0K0N%O%J0K5K5J0j0j5k0nj5NJ5L5L5J5Nj5k5l5k0j0%j0
3324c85oK6L0%nk0k0nJ0K0M5M0K0Nj0nJ0Nnk0%J0%j0n%%J5NJ0J5K0K0j0l0j5K5L5K5J0nk0
3321a75k0n%%j0nj0nk0j0%K5J0%%k0n%J5NJ0%N%l0m0k0J0L5M0K0K5%N%k0nnnj0NNj5m0n0k0
3318c30K0N0L0NNJ0J0nj5j5nn%J5K5J0j0j5l0k5j5nJ5J0j5k0NL0L0L0Nj5j0%J5J0J5J0J0k0
3316a90l5l0k5%%L0L5L0K0K0J0J0K0N%%K0J5Nj5l5m0l5k0j5j0J0N%J5J0K5J0j0nJ0L5L5N%
3313h5K0K0J5nj5l0k5nJ0nl0k5j0j5j5k0l0j0NNNNj0j0j5j0k0k5l0j5N%NNNj0N%%%%N%K0K0
3310c15L0J5%j5l0l5l5l1j0k5k0j0nnnNJ5NnnJ0J5n%J0N%%NJ0j0%%%%n%K5J5J0K6K5J0K0K0
3307b95Nj0NK0L0J5j0j0j0j0nj0k5l0nJ0nk0nj0j0oj0n%NNN%ONNNJ0J5%j0k5k6j0K0K1K0K0
3304c35N%NNj0k0j5j0j0J5nN%k1nnj0n%j0k0nJ0K5K0NJ6K0M0M0K5j0k0l5m0k5k6k5l0k0nJ0
3301d76J5j0k0k0J0J5%j5j0%%%%%j0k5j5j5NNnNL0L0L0L0K0NK0J6NK0K5N%n%%J5L5L0K0NJ0
3298b20K0nl0n0m5l0%K5J0J0k0l0o1n5l5nNJ5J0NJ0Nj5j5k0j0J0J0J5Nk0l5k5k5j5%K5K5K0
3295e41K0NL5L5M0J5nJ1J0NNk6k0k0k0j0J0K5L0K6J0j5j6l0l5N%J0J0J0J0j5N%nJ0K0L6O0
3293c00O0O0M5J5%N%%NNj0J0J5k0nJ0K5K5j0m0l0l0l0l0k0nK0J5NNj0J5%NJ0%NNNNn%nj0%
3289a85nj0%J0NJ0J0k0k0k0j5J0J0K0%nk5j5j5j0j0%k0k0k5l0k1n%n%j5NnnJ5J5%L1L0L0%
3287c05%%%N%nN%%j5k0k5nK0K0K0K0%j5k0%L0J5%j5k5m5l6l5k5%j5j0K5L5K5L1L0L0K5L0K5
3284b25K5%j5n%j5NK5N0M0L0Nl0k0%k5j5J0J5%l5n5m5j0%%j5l5m0l6m0l0j0%J5%j5%j0k5n
3281e36J5J5%n%%J5J5K5J5J5K0K1J5Nj0%j0o%%nNnNnk5l0l0l0n0m0l5%%j0Nnj0k5j5j5k0j5
3278g46j5j6nK1NJ0J5J0K0J0j5NL5O0K5J0J5K0J0J0J5J0J0J5J0J0J5J5K0J1j1k0k0j5NK5J0
3275d11J0K1J0J0J5J5K5L0Nk0l5nJ0N%nJ0%J0J5%l0k0J5M0L5J5j5l5j0%%j5j0nj0j0k5n%k6
3273c96l5k0j0J0j0j5%j5nj0nnnj0%j0l5j5nJ0K5Nj5j5j0j0j5j0k0m0l5k0%N%Nj0j0nj0NJ0
3270g56j5l1n%j5%J5NJ0NK1J0K5J0j5k0k1j0J6M0M5J5j0l0l0j0nnJ0j0k6j0k0j5nn%%L0L0
3267g82L1L0J0j0%NJ0K0J5K0K0M0L0K5K5%j0j5%n%%%K0J5J0nJ0%%%%%%l0n5l5k0j0l5m5m5
3264g66k6k5j5nj5j0l0k5nj0nnNN%l5k5k5k5k0k5l0l5j6j5j0j0j5j5k0j0J0NL0M5M6N5O5M0
3262i67M0K5J0J5M5N5M6N5N5L5M0N5L0NJ0NJ0K0K0K1K5j5k5m1m5l5nj0l5l5j5j5j0l0nJ0N
3259f51Nj0%%j5j0j0j0j0j0j5j0%nn%j0N%nNNJ5K5L0J5%%J0J5j5j5k5j0%K0NN%NK0nNJ5K0
3256f21K0J0K5K5M0J5%%%N%%%%%j5j5nK5L5N5M6M5L0J5nk0j5j0l0m6k0Nj0nNM1L0J0NJ5NN
3253c05NJ0NNl0o0p1l0J0%NJ0nnNj0m0l5l5l5l5l0l0l0l0l1%nNJ0K1K5NJ5nj0j0NK0K0J5%
3250f81J0J0J0J5K5Nj5l5k5NJ0J0j5j5N%J5nj0j0J5L0L0J5nj0l5k5nNj5k5k5j5%n%nl1j0N
3247h02J0J5J1J0J5J0J5J5J0Nj0Nj0%%nNK0L5N0O5M5L0nk0%K5M0M6M0M0J5%%%J5j0%Nj0NK0
3244b50J5NK0K0J0J0J5M0K0K5M0J5L0K5K5M0J0nj0j0nJ0L0L0K0Nk0l0m5n0l0k0j0k0j5j5j0
3242h5k0j0l0l0l0k5j5j0l5n0m0l6l0m0l5m0m5l0NJ0NJ0K5K5J0k0l0l0l0k5m0k0NL5K0K5%
3239f56k0j0NK5K5J0NnJ5NJ0%J5M0L5N0L5nj0J5L1K0J5K0K0K0K0K0K5NJ0nJ5M5L5j5j0j5N
3237a55K0M0K0K5%j0j0J5%%J5j0%%N%N%nk0m0m5j5NJ0k0k5j5nK0%nN%K5M0M0L0M5M5N5L5j0
3234A10j0j0n%%n%k5m0m0k0n%n%nk5n0m5l0nk0k0k0j5l5j0NJ0J0NNJ0J0NK0J0K0J0K5J0J5
3231a65K5%J0J5K5M0J5%%Nnk5k5j5j0nk0k0k0k0k5m0n5n5m6l0j5NK0J5nj5k0j5nnm0l5k5j0
3228e96%J0J5Nj0j0j0K0J5%j5k5m5l5k5j5NJ0J5J5J5j5j5j5j5j5k0k1j0J0K1K0NJ0%k0l0l1
3226h02k0nNJ0nnk5nk5j0L0M0O1L5J5NJ5J0J0K0K0K0K0N0N5N5N1L0J5K5L0%j5j5NK0M0L0L0
3223a80M0K5L0L5K0J0J5J5J5J5K0J5J5J5K5L5K0nk5k5k5k5k5l0k0l5m0j5j5nj5n0n0k5j0%
3221b55j5j0k0n5m6l0%nNNK5K6J0K0K5N%k0j5nj5nj6j5j0k5l5n%J5K0nj0l0l0m5n5l5k5k0
3218g01j5m5o1m5k0J5K0K5J5NNj5l5l0l5%J0L0K5K0%j5n%NK0M0K1M5L5J5%k0m0m0l1j5k5m5
3215h87n0j5%nj0j0j0nj0NnnN%n%%J5K0NK0L0J0J0J0K0K0%k0j5k0%%K5L5M5M1K5J0Nj0j0n
3212g41NJ0NJ0j0j0j5%j0j0j1j0j5%NNK1K0K0J0j5k0j0j6j0J5K1K0L0K0J0J0J0Nj0l0l0j5
3210g36j5j5j1j5j0j5j0j5L5L0L1L0Nj0%%n%%nK5M0M0K0NN%NnJ0%NNNNJ0nJ5J5nk0j5j5k0
3207f06m5l0nnJ0K0L0%%%k0k0j0J5K0M5L5N0M5M5K0J0K6J0j0k1k0j0%NnJ0N%%NJ0J1J5Nj0
3204c70k6l0j0J0K0J5J6j6k0j5k0nNNj0nNNnl0j0k5j5%K0J0J0%j0k0k0k0j0nL0M5L0nj5m5
3201e36k0n%%nj0%J5J5J0J5N%NNnNN%%j0j0%j0n%j0nnnj0nnnn%N%NN%N%N%N%NNnJ0%k0nnn
3197e81j0nnnj0nj0%j0j5%J0J5J0J5J0J5J0J5NK0J5J0J0J0NJ5J5%k5k0j0%j0nNJ0J5%k5k5
3195e41l5k0Nnl0l5m5n0n1m0k5k0l0j0%J5K0%%nJ0j0j0k5k5nJ5L0K0K5K5K0L5J5J6K5K5J5
3192g01K5J5J5K5nk5k5%%L0K0J0j5l0l0k0J0N%J5K5J0K5J5j0j5j5j0k0j5j0k0k5j0J5J5NN
3189g16N%NN%%M0K5j5k5nK5J0NJ5K0M0N0J0k0n%nj0j0nj0nnj5j0j5j0k0m0n0m6m0NK5N6M0
3187g01nm0k5j6J0K6J5J5J5j0k0l0k1J0j0%J6L5L0K0nj5j5nNNNNj0nj0j0J0J0%J0K0j0%K0
3184f81J0L0L5J0k5l5j0J5J5J0nk0%K5J0J5NJ0J5NNN%J0K5M0L5L0J0%k5l5l5j5k0l0l0k0%
3181f16J5NNNNj0j0j5j0j0j0j0j5j5nj0j5nk0j5nN%nJ0%N%NNJ5%J5K5L0j0nnj0j0%K0K5J5
3178f31L0L5L5K5M0M5K0j5k5k0k5%J5J5%l0k5k0k5l5j0J5L0J5k5m5l5j5nnJ0%NJ5K5K0K0K0
3176e56J5K0K0J0L0%k5nJ5J0%NJ0N%J5%J0%Nj5k5J0N0L1K0NJ0K5K5Nnk5k5j0nj5nnj5onj5
3173d11m0m0m5m0l5k0%J0%nnNnNN%j0J5L0L0K0J5J5J5j0j0j5nJ5%k0k5j5j0j5j5j0j5j5j5
3170f71n%%nJ0j0%%nk0k5nnk5j1j5j5k0k0j5%nJ5M0M1J0K5L0K5%j5j5nnk0%%k0j6%L6L5J0
3167f96nnj0j0j0J5L0J5K0K0K0L0J0NNnJ0N%j0K0L0L0K0M0N1M5K5NN%%%Nj0%%j0N%n%nNnk0
3164c35j0k0j0k6j0j5k0j5j5j0k0m0n0m5m0j0M5O0L0j0l0l0j0k0nnk0j0j0j0j5j0j5j5j6n
3161g92k0j5j0Nk0j0%K0L0K5K6Nn%NnN%%nj6%k0nj0j0nj5j5j5j0k0J5K0L0J5k5m5o5m0m0k0
3159a057%L5M5L5M0L0J5k5l5l0%L0M0L5J0j0nnJ5nj5%K5M0M1J5NK0%j0k0k0j6j5NK1L0J5N
3156g16J0NK0%J0J0J0J0J0NJ0NnJ5%NJ5nNNNnJ5nnJ5J0K0K0J5j5j5k5j0%%%%%%N%J0K5K5J0
3153d81k0j0j0k0j5Nnnnnnj0nj5k5nj5j0k0j0j0j5k0nK0J5K0K0Nj5j5NJ5Nj5k0J5L5L0J5K0
3150e86L0K0K5J0J5J5J5J5J5J5J5nnnnJ0J0%j5m0k0J0L5L5K6NK0J0j0n1n5o0l0k0j0Nnl0l5
3147f31k0nj5j0NN%J0NN%N%%%%l0j0J0K0NNJ0J0J0J0J0J0N%N%%%N%N%NN%NJ0%k5j0k0j5J5
3144e96J0K5Nk0k5k0k5k5%K0K0k5l5n0m6j5J5L1L5J5K0J5K0nk0j0j5k0l0k6k5k0k0K0M5L6
3141g41L0L5L0J5%NN%%%nn%J0j0j5k5j0k0k0j0k5j0%K0J5NNJ5K0%J5K0K0Nnk5k5nn%n%%%%
3138f96%j0nJ5L5L0J0%j0j0%Nj0j0Nj0nnj0Nj0j5J0%j0l0j5NN%k0j5%%J0J5nJ5%NJ0NJ0k5
3135g31k5K0L0L5K0%%n%%n%%J0L0K0K5J0L0K5J0nnj0nl0j0j0NNNl0k5j0nj0n%%j0N%n%%nk5
3132f86j5j0j0j5j5j0J5L5L0J5k0l5k5l1OK0J5J0J5J0J5J0j0j5j0j5k0nj5j1j0nj0%J5L1M0
3130g16J5NNNNNNnJ5J0J0K0%k5l5n0m6k5k5%J5J0L1K5J0j5j5j1k5k5nk0j5j5j5j5j0k5nk0
3127i72j0n%%%J5J5nj5j5J5K5J0J5J5J0nk0%j0j0k5%j5j5%%%%J5J5j5j0nj0j5k5l5j5nj0n
3124a122%Nj5j5%J5nj0k1J1L5Nn%NN%J5M0L5J5nJ5%j5j5%J0nk0j5k0%nj0NNnl0k5n%%k1k0
3121a188j0NJ0J0nk0k0NJ0N%N%%N%NNJ0n%N%O%%%%k1l5k0j5n%%L0L5M1Nj5on%%N%O%N%J0J0
3117a137K0K5J5nk5l5k0J0L5L0NJ0J0NNk0j0%j0j0nj0j5k0j6k0J0K6K0J0k0l1k0nNj0k5l0
3115a258j0K0K5L0L6K5J5%nJ5L5L0J0NK0K0L0K0nK0K0M0K0j0j5%K5L0J5J0%nK1K5K0K0K5M0
3112f41L0j0l0j0j0nn%j5m0l5k1n%k0k0k0k0j0j0j0j0k0nj5j5nj0j5n0p5o1m5k5NNJ0J0J0
3110a218J0J0J0%n%%Nj0nNnnnnn%k5J5L5L0L1L5nl5k0j1nNJ1oONnJ0K0L5K0L0M0L5L0J0J0
3107i22NL0M0M5K5J1%nk6k0nK0J0K1J0nj1j5nk0k0k0J0K5J0nj5k0nNL0K0Nk0j0nNJ0nJ0K0
3104g92J5J1j1k5j5j5l5j5NNnl0j5J5nj5j0nJ5J0j0l0n0p0m0j0J0K0K5L5L0J0j5j5NNJ0NN
3101i97NJ0J0NJ0%J5J0J0J0NK0NK0J0j0%J0L5K5NNnNnnNn%NnNK6K0Nj5n6m5k0j0NK5L5N6L0
3098g31nj0%J5NNJ0K0Nj0m5l0k6NJ5J1%%k6k5k5k0k0k5l0j5%J0J0%%J5NNNNJ0%k0l5l0k0j0
3095a002N%%%%n%k5l0k5k5k5%J0L0%J0NNK0K5J0nl0j5nJ5nk0j5j0j0j5k0nJ5K0K5J5j0nnn
3092a107j5%nj5NJ5NNNNJ5Nk0j5k5nNK0K5Nj5nnj5J5L0L0J5NNJ5nk0l0j5l5l0k1%J1j1j5j0
3089a198k0Nj0j0N%j5%nnJ0%%%%%%J0%nJ0%%J0nk0k5l0k0J0NJ0NJ0NJ5NnK5J0%NnnN%nJ0n
3086a223m0k5k0NL0K5J0j5k5j0k0j5%K0J5Nj5k5k0k5k5j5k0k5j5j5k5j0J5J5J0K0L5M0M0L5
3084a308L0K0%j5nnJ0J0j0j0NN%nj0N%j0Nnj0J0%nJ0J0Nj5l0k0NJ0J5nj0l5j0J0J0K0N%N%
3081a318L0K5J0L5K5K0J6L5J5K0J5K0K5L0J5J0j5j5NK5J0%j0j0j5j5k5j0nl0j0k0k5k5k6k0
3078a208k5k5k5k5l0l0k5l0j0j0l0m0m1ONJ5J0j0j0j6nk5nk0l5n0n0l5l0j5K0L5L5Nj5j0J0
3076a744j0nJ0j0Nn%K0J5L5L0J5Nj5l0l0n0k5%%n%nK0nk5k5NJ0NNJ5%k5k5nK0NNj0j5k0nJ5
3073a854J5J5K0L0J0%k0nnj5%NNJ0J0J0J0K0NnJ5M5L0NNL0M0K1%J0J0J5J0J5J0J0J0J0J0J0
3070a428J0J0Nj5l0k0k0K0M5L0L0K0%%J5J0Nj0l0j5J5Nj0j5k0j5j5j0J5J5%l5k0nJ0J5nJ5
3067a428NJ5J0NJ5J5K0L0J0j0j0k0nJ0K0J0K0J0K0j0k0k5k5l0k5NJ0%NJ5NNJ0L5K0n%NJ0J0
3065a263J0%j0l0m0j5J5K0L5J5NJ5J0NnJ0M5M1J5%nj0j0j5onNj0J0M1L5%l0l5l1j0N%j5j0
3062a218%J5J5j5k0k5k5k0k0j5nnj0l5l5l0l0j0J0J0j0l5n1k5nK0K0K1K0K0%j5k0j0Nn%K5
3059a513J5J0L0K5J0J5K0M0M0J5NJ0J0J0J0M0O1N5L5J0l0l5m0%K0J5N%J5J5%k0j5k0k5j1k5
3057a198k5j0%NJ0nj0j0k0%J5K0K0K0K6J0j6n0l0j0J0J0NNNNNNj0J5J0J5nnj0j0%M0J6J5n
3054a142k6j0l0l0j5nnk5m5k5j0NK0j5l5%J5L0L0J0j0NJ5L5J0%l5m5k5nK0J5nk0k5%J5K0K0
3051a323%k0NK0nl5l5nJ0J0J5L0L5J0nj0nn%j0j0%nnnnj0nj0nj5n%j5j5j5j5j5%%J0nj5k0
3048a508j5j5J0K0K5Nj5k0j0k5k6nk5k0Nj5nnj5Nj5%Nj5n%nnnnj0j0k0nK0K0J5K5K5nJ5J0
3045a624%%K0J5J5nj5l0nnj0nJ5K5J5K0J0L1J5J5J5J0J5J0nnj0%k5k0l0k1J0J1J0NNNNNj5
3043a528j0j0j1k5k5k0nL0L5Nnnj0J0L6O5O5L5j0m5m5m0k5j0j6j0j5J5J5J6J5%%j0J0%K0J5
3040a493Nj5l0j5k6nj0nj0k5k5NNnj5j5j0nj5j0j0j5k0k5j5J0J5J0J5N%%NJ0J5Nj5j0%K0K5
3037a694NNNNj0j0j0j0nj0j0nNK5L0NJ0J0K0K0%k5n0l5j0K0N%K0J5J5nk0NK5K5%%nnK0K5%
3034a599k0m0k5NL0j5j5j5j5%%n%j0NNj0j5j5j5j5j5j0k0j5J5J0J0J5%%NK5K5K5Nk0m0l0n
3032a804nNNL5M0N%L5L5Nj5j5%nnj0Nj0nnnj0N%nj5NJ5L0L0Nj0J0K0K0NNj0j0l0k5nnnj0n
3028a709nnj0j5nj0j0k0%j0j0K0K5K5K5%j5nj0nl0k5j0%%k0m0m0k0j1j5k0k5k5k5NK0J0J5
3026b005j5l0j5k0k0j5l0j0j0k5k5j0nnnn%nn%NJ0J0J0K0%J5J0K5K5M0J5J0J0j0j0nK0M0L5
3023a985M0L6J5%%%%%k0k5NK0%k0j1%j5%%j0nJ0NnJ0n%J0J1J5J5J5J0J0K0J0k0l0k0l1k5k0
3020a990j5l0j0%J0L0J0%%NK5J5nj5J5%nJ5J6J5k0l1l0l5l5l0j0NNj0nj0%NL0J0nnJ0J0NJ0
3017b050nj0j0nj0nj0nj0j5NJ5J5nnj0NJ5Nj5l0k5l5k5k5nk0k0j0k6j5j5n%%n%n%n%%%%%%
3014b381n%j0nk5k0l0l0j0%%k0l0k5l0l0j5NJ0J5K0Nj0k0j5k0%n%%n%Nj0nN%nJ0n%%m1l5k5
3011b792j5%J5L0L0N1K0J0%k0l5m6j5NK0K6%j6j5j5j5NK5K0N%l5k5j0J5Nj5j5j5j0nJ0K5K0
3008b777Nj0j5k0j5k0j5NNj0nn%n%J5K0nm0m5m0m5k5j0NJ0NNj5j0k5k6%K1J0j5j6j5J0J6J5
3006c082J5J0J0K0NK5NJ5J5%%K0L5J0j5%N%%%Nk0k0k5j5NK5M5L5M5K5J0J0j0j0k0%%nj0m0
3003b877k0j5n%nk0j0j0j0j0j0j0K5K0K0K0%k0j0nNJ0J5NNJ5J5%J5N%J5NJ0NJ0K0J0J5J5J5
3000b742J5J6J5K0J5K5J0k5l0j5NJ0Nk0%L0L5L5L0K0NJ0J5K0K0K0nk0%J0J5J5n%j0NK5K5%
2997b401l0m5m0l5k0l5l5j5nJ0J5%k0j0j5k0j5j6k0j0j0NnnNj0nNj5j0j0j0j0j0k0%%nn%%
2995b877n%%k5k5k0k5NJ0J0J0J0J5J0J0l5m5m5m0j5nk0oJ1Nj6l5j5%K0%nj5nJ5J0Nj0nj5m5
2992c208p0o0m5l0l0k0k5m6m0k5%K0J5nl0n0m0m5m0k5j0J0L0K0NJ0%%J0K5N0M5L5L0N1N0M0
2989c398K5Nnk0j5k5k5j5J5L5K5%Nj5l5n0n6m5l5l0n0m5o0n0n1o0m5m5n5n0m0k5nl6l5k0m5
2987d376p5q5r0p1m0j5k5l0m5m5k5nJ0L0J5K0J5%J5%nj0J0L5N0N5O1M5J5nj0J5N5N0N0N5M5
2984d311N6N0N0L5K5J0j0j0j5L0N0M0J5Nj0J0L0L5Nj5k0nL0M6M5N0M5M0M0L5M0NNNJ0%L0K0
2982c504NK1K0NK5%n%%%%%%j5k0k0k1j5k0k5j0nJ0J0j0NNnNJ5J5k0k0l0l5l0l5k0j0k0j5j5
2979c784k0j5j5%K5J0J5L5K5%%NK5J5J5NJ0J0J0K5J0k5m5l5m0l5l5j0%n%n%j0NK5M0L0L0N5
2976c654N0L5%%j0k0%j0j5j0j0j0n%k0nj0nnk5N%k0nnj0nJ5L5K5K5M0M5K5nn%nn%J5L0N1L5
2973c448N5M5N0M5N0N0N1K0K0K5J5j5j0j5j5j0j0j6j0j0J5K1M0K5nk0k0N%j0J5K0M0K5L0L5
2971b917L0L0L0K5K5L0J5J0k0nn%J5K1M0K5K5K5nl0m5m1l5l5m5m0l5n0k0k0n0l5l1m0k5k0
2968c203k0k5j5k0k0k0k0%%%%j0N%j0j5m5l5k5m1k5k0m0l5m0l5l5l5m0l5m6m0p5p5p0m0l0
2966d235m6r5j20r5nJ40K71L66L66K80K06J10N5L0L5O1Q0Q0O5L0J0J0L5L0K6M0O0O0L5L5K5
2964b055M5N0O6O5O0N0M5M0L0J5K0%j0k0m0o0p5q0o0o1q0p0o5k0j0nk0l0k5l1k5NJ0NNK1%
2961b310J5L5J5j5l0j5nJ0L5M5N5O0P5P0P1K5nl0l5l6l0l5%K5J0J0J0J5J0J6J0L0K0J5Nl0
2959a889nj5k5j6j0l0j5%j0m5q0q0o0n6m5p5q5p0m0m5l6j5k0k5l5n5l5j5j0nj5%j0n0o5n1
2956c138m5m5l0l0j5j5%J0J5n%J5NNJ0NNNNNJ5%%J5J0%j0m0k0k5l0k5k5n%j5k5m0l5m1l0j0
2953c574j0j5N%J0j0k5k5k0k0k0J5J5L5NJ0nk0m5n0l0j0nJ5j5j0k5%NJ0NJ5J0N%K0L5L5M5
2951c639L0J0nk5k5k5nK5K0J0NJ0j5j0J0K0J0%nJ0J5K0K0J5%j5j5j0k0k0nJ0J5NN%j5k0k0
2948c629nnk0j0k0j5J0J0J5NJ0NJ0NK5Nk0k5k5%nJ0K0K0nn%%NK5L0L0%j5%J5K5K0%%k0k5k0
2945c569j0%%k0k0J0K5K0Nj0j0l0k5j0j0%%l0m0n5o0m0m1m0m0o0n5n5n5l5l6k0m0n5n0o5n0
2943d576n0j0K5M5O0N5K0J5NL0M0K0J0J0J5M1K5L0NK0L0L0L5J5Nk5k0%J5L0%l0l5o0l5m0l1
2940d281%j0l0j5j5k0j0k0j5n%%nJ0j0%%j0j0j0j0nj5nj0NJ0NJ0k0%K0J5K0%J0J0L5K0N%%
2937d356J5K0%J0J0J0NNJ0J6%k6k5k0l0j5k0l0j0j0j5j5l5l5m0j5NNk5l5l6l0l0l0l0l0l5
2935d867m0k0%J0N%%NJ0nnJ5j5m5o0n6m0j5n%Nnl0nJ5J0N%N%N%NN%%N%nNJ0nJ0J0J0J0j0l5
2931e108l0j0j5n%j0j0nk0%j0k0m5m5o0o1p0n0n0o0p0m0j5l1l0j0j5k0j5j5l0l5j0J0K5J5
2929e970K5K5NNL5M0%l5k5j5j5j5k5j0L5N5N0M1K0J0J0J5M5N5L5Nj0j5j0j0j5NJ5L5K0j0j0
2926e604K5J0nl0n5k0nj5j5m5n0k6%NL1L0J0j5k5l1j0NJ0K1N%nNj0k6l5l5l0l5j5NNj0j5j0
2924f010k0l0n5p0p6o5m5o0o0o5r6q5p0o5l5m5n6p5r0p5q5q6p5q5q0o5p6p0o5n5n0l5j0J5
2921h070L0M0O5R0R1R0R5P0M5N0P1R0P5Q5Q5P1L0k0o0p1n0l5k5m0n0m0m0m5m1l5n0r0j25j11
2919g825j00j05j10j16r5o5m5m5o6r0j15j25q6k5j0j5k0j5k0k0j5k0l5o0o5p6n5l5k5%k0k5
2917i544k0m5o0p6p5p5o0m0k0J0L0M0J0k0k0nJ5K0J5j5m5o5o6n0j5J0j5o0j40j86k20k01j35
2915a1123k5N0R5R0P1K5n0j01o0P5K66M21N11N07M46L41K70K06J75J76K05K51K61K60K31K31
2913f195K35K26J95J46R0L0%k0l5l0n0p6j20j45j46j60j76k05k26k55k86k86k76k55k61k76
2911h557k90l11l11k86k50k06j60j36j35j35j16r5o5m0m5l0k0k0l0l6n0l5j5NL5O0O6P0O5
2909a1073N0O0N5P1N5L5M0N5P0J01J00J05J10J21J25J15J26J05J30J15J26J40J56J40J10P5
2907h582Nj0l0%Nj0j5k0l0l5k0l0k5nJ5L0L0Nl0p0j05j11o0J0R5J31J50J76K05J81J10L0n5
2905h065r6q0o0m0k5o0j05j61k41k85l31l96l76l41k86k50k41k05j91j55j31r5r0p5m0%Nk6
2903a2442j20k15k71k76k35j61j10q5r1r5j15j15j31j25j20j06r0q0r0j11j25j60j36j45j71
2901a5921j70j40j11r5q5r5j51j75j91j70j45j21r0p5o0k5K0L0J5J0L0M0N0N0N5J5j5o5j15
2899a7700j55j91k21k50k56k51k25k11j80j81j75j75j56j60j41j40j05n0j0L5L5K5%j0j5k0
2898b0883j0L0M0K5%k5nQ0J81K90L26L46L61L46L21K90K86K91L11L05K36J45R1J10J65J76
2896a6171J40J00O1J0j5k5m6j25k15k76l06k76k60k56k36j90j35j31k00l16m31n02m96m16
2894b0713k81j00M0J41J25O5J0j5%M0J10J61J85K06K15K46K66K65K11J30O6%k1k0J5N1R0P0
2892a8442K0n5j15j26j00m0NL0K0K5J0M5O5Q6Q5Q0O5K5k5o0q0j00j06j10j20j41j35o5K5O0
2890a9174q0l76o42o81m72j30J25K36J75K0j60l11m11m21l96l41l21l15l26l56l66l51l36
2889b5410l36l21k85k16j55j51j80k66l61m11l91l51k80k16j40j41j60j81k15k51l21l66l96
2887c1501m36m46m71m56m36m42m66m91n21n32n46n42n06m66m46m66n02n16n11m87m56m36m36
2886d2514m71n12n41m96l96k76j70r6m0j5%k0r5j81k45j96j15m0j0m5j26k30l11m16n16n52
2884d8625m66l01j65o5K0R0J50K26K76L05L21L16K56J75O0l5j05j80k36l31m06m46m41m56
2882e0063m77n11n46n52n41n42n51n66n87o17n81n26m42l76l30k91k66k81l15l51l86l81l66
2881f0445l06k56k40k61k61k40k26k71l30m16m22l00j31nL5nl5n5l0Q0J86K96L66L81L65L31
2879f2195L31L51L26K41J45M5K0R5J81J75k5k81m91o06n97m61k86j70j66k30l41m71n07m46
2877f5363l16j75n5M0N0nj25k61l66m26m51m46l81k36j20j11j60k21k20k21l21n41p72q42
2876g2045p37n36l36k26k30l16m41m87m61m06l81m06m91o42q07r37j028j038q57l91L71J314
2874h1514K305L154L619L649L294K697K030J434J037J043J579K692M246O000P670Q968R675
2873a6422R645Q882P499N635L494J228j068l338n510p569r734j2227j5094j8061k0739k2643
2872i6022k3480k3285k2233k0482j8062j4983j1290p178k968J013M532P624J0357J2778J4968
2871a88711J6894J8488J9710K0458K0658K0202J9125J7565J5665J3455J0977Q156M943J318
2870A8903k687p033j1629j6307k0833k5195k9411l3486l7397m1206m4885m8345n1427n4030
2869d04968n5974n7107n7513n7428n7137n6781n6310n5559n4385n2801n1202m9953m9463n0033
2868a166614n1929n5197n9804o5579p2322p9730q7611r6082j05286j15212j25724j36807j48603
2867b366500j61456j75527j90721k06542k22727k39988k60025k84217l12668l44607l79172
2866e144150m15756m54423m96441n43127n93568o46606p06623p83159q79325r85627j096251
2866a2745056j230870j423379j674516j919655k056304k011446j788657j463615j143851r22261
2865b8379610q41678q83997r90802j102620j187268j240004j266107j267828j244668j198869
2864c9603451j134875j053514r48856q12804o41763m38289k07179M8896L30612O40404R78972
2864d2841847J341079J714301K080692K420292K713968K945610L103702L181831L178582L097333
2863a7064457K945816K735238K479170K192668J891039J588333J296362J024409P79498N66212
2862D34288L87032K42590J31564N0710m451l8870n7338o4130o2747n5954m6104l5105k4032
2861H57453j3339l264N996J4262K1375K6924L0599L2248L2012L0173K7130K3380J9305J5244
2860A119498J1460P985M657J334j905m903p519r710j1580j3244j4778j5896j6262j5781j4577
2859A018779j2873j1024r284p780o532n424m396l404k491j865j584j524j384j012m51J05L51
2858I48207J85k95q98j529k110k537k712k671k517k346k306k496k913l439m060m727n489o397
2857H98950p474q622r730j0783j1821j2652j3119j3239j3144j2948j2798j2818j2994j3184
2856G33624j3264j3299j3385j3535j3775j3956j3936j3695j3370j3073j2758j2412j1931j1324
2855E49911j0728j0296j0021r670r174q622q055p385o581n775n129m667m361m271m371m542
2854D36263m667m712m662m522m391m331m361m437m541m617m537m346m071l840l659l534l449
2853C63586l359l233l058k892k853k987l254l519l714l860l991m095m171m191m165m051l885
2852C02308l749l620l419l158k897k652k376k086j779j504j298j138j043j003j062j339j814
2850B66371k341k747k933k903k747k471k231k050k000k000k056k170k351k552k807l053l248
2849B23711l364l414l393l349l243l164l113l062k953k802k652k557k481k431k377k396k466
2848A74494k537k556k522k481k486k537k592k626k647k707k787k843k852k857k858k812k702
2847A29092k572k456k316k135j945j775j639j524j439j373j314j288j339j458j599j705j754
2846I9461j740j734j750j799j850j820j694j484j364j403j479j414j188r72q77q53q77r67
2845G4196j053j063r72q73q02p42p01o42n71n02m91n67o86q32r73j068j113j087r93r07q72
2843E6686r23j058j163j183j143j082r78q47p12n81m47l76l10k56k26k35k51k76l10l66m16
2842D3547m92n71o67p52p92q17q37q17q02p37o72n71n22n21n71o02n87n21m81m61m97n51n61
2840B9145n92o17o41o27n86n52n16m66m16l71l16k86k30k26k36k60l26l61m06m31m21m11l86
2839A9465l96m06m37m61m51m16m01m26m36l56k66j75j46j20j05q5p6m0l5k5nk5nJ0K0L0N0
2837A4281P0J01J15J45J71J45R5Q1J10J70K11J65O1p6j80k51k81k65k26k15k06k05j76j35
2835A3705r5q1n0k5%L0M0M5L6L5L0Nn0j31k25k41k10j71j30j36j35j95k46k91l31l46l61l65
2833A0111l46l36l41l36l31l11k80k41j95j66j00p0m0nP5J45J96K20K26K20K21K15K16K31
2832H978K00J76J70J75J71J55J61J75J71J60J40J01N0%o5j06j45j75j81j80j86k20k66k71
2830I188k76k80k91k71k60k41k26k10k16k00j91j65j20p6l0k0k0m0m5n0o0o0n6m5l5n5o5r0
2828E494r6j10j20j05r6r5j15j21j20j40j71j90k21k35k26k00j56j20r5l0J0L0J0nj5nk5m6
2826B686q5j20j35j56j45j81j95j86k10k01j70j56j05m5J0j5n0p0o5n6n5o0r0j40k05k56l21
2824g77l96m21l81l30k66k11j25n5l5l0j5NM0O0O5R0J06J15J30J36J55J65J66J45J16R0P0
2822a388Q0Q5O6O0M0J5J5K0J0K0K0M0O5O5N1L5P5J50K21K35K05J85J56J35J10J16R5P0M0M5
2820A137P1Q0Q0Q0J11J25J35J51J75K01K40K51K50K36K11J85J55J31R5M0%j0nk0l5l5n5q0
2818C900j16j50j51j35j10r0j06j10j10j06q0m0m0p0j15j06j10q5q5r1j15j60j81j40r5p6
2817A127m5k0J0J5K0J0l0q5q0o5m0l5o6q0q0p5n0j5K5N0M5J00J46J95K26K50K81L11L16L15
2815B676L16L21L21L06K70K26J85J86J70J61J65J76J55J10P0N1L0K0j0j5l5p1r0j00r5j16
2813E383j35j60j61j70j76j60j25j31j15j00j06j15j35j21j20r5p5n5m1m0m0l5l0k5nk0nJ5
2811B902J5J5K0J5K0nl0l0l0l0l0n0o0p1p0m5m5p0p0n6l0l0n0m0m0l5m0l0%nk5j0j0j1j5j0
2809A914j0J5K0OJ0nj1k0l5m0k5N%%NL5N0N6L5L5N5M5M5L0L5M0K5J0nnJ0L1K5J5J5j0l0m6
2806B325m5m0o0p5p0o0k0J0J0k5n6o0o0m5nJ5M0O0M0L5J5J6J0L0M5O5O5N5L0nl0j5k0J0j0
2804B175nk5m0n0p5p1m5k5l5l5l5l5l5l5%%NK5L0K0%j5k5J0%j5j0nj5%%J5%K0NJ0J0Nnk0k0
2801A654nJ5K0K5J0J0J0J0NJ0J0NJ0j5nj5j0nj5j0j0j0j0J0K5L0L0NNnnk0k0n0m5m5n1l5m0
2798A473k5m0m0m0j0Nn%%k5k0%%Nj5j5j5j5j5k0J5K5K0K0L5L0K5j5m0m0l0N%NJ5L5L5K0NK5
2795A373N5M0M0K0M6K5%NJ5n%J5N%J0J0J0J0J0J0J0J0N%NN%J0%Nk0l5k5k5NJ0J5nnj0k0%J5
2792A644K5J0K5K0Nj0l0%%%%%J0J5nj5nJ0K5M5M0N0M0K0%k5k0K5L0K6K5K5K0J5L0K5J5nj0
2790B095%K0J0J0j0K5L5L5N0L0J0Nk0l0l5k0j5j0l0n5m0n0n5l6l5m0j0NNj5j0%K0M0K0L5K1
2787A955NJ0J5M5J5nNJ5J5J5J5M0N0N0M0%j5nnj0j0nj0l5l0n5p0o5k5J0Nj5n1k5l0n5o5o0
2785A659o0l0l6l5l0l0l5m5j5j0n%%k0k0%K5J5J5J5K0%%K0M5M5J5%%K0K0J6K0nk0ok0j0nj5
2782A498nj5%K5K5M6M0M0M0L0L0L0L0J5M0L5K0%%Nj0%%%%%N%Nl0l0l5k5j0j0j0nnJ0L5M0K0
2779A874K5%j0J5K0J5J6j0NL0L0J0J5J0J5J0K5K0J5K0K0L0J0nNL5K5K0NJ5J5OK0K0Nl5m6m0
2777B255m5k5k5l0k5nJ5J5nl5m5m0l5k0%nj6%nnnk5n0l5l5l0j5k0k0k0nK5J5nk5m0m5l0%K0
2774A574J5K5L5J0j5NL0K5NJ5Nj5k5j0Nj5%%k0k0%j0j5k5%k0k6n0n0l5l0l5l5l0k5m0k5%k1
2771A157m0m0o0m5k5k0l5n0m0m1m5l5n0l5k0%j0j5nk0k5nnk0k5nJ5J0J5J5J0K0NK0J5%J0J5
2769E91K0O0J06J20Q0L5K0L5K0J0K0J5J5J0J6J0J5J0K0NnJ0NnNnNj0k5l5o6j00j00p0m0l1
2766G66l5n0o5q5o0m0n1o0n0n5l5o0q5l0J00K20L01L06K56J70R0J5j0J0Q0J31J50J61J65J60
2764B310J81K10K26K41K15J91J80J66J45R5P5N6K5j0l0n6o5r0j15j31j25j25j16j35j40j11
2762C067q5q0r5p5n1n0n0n0l5l5k5m0n0n1l0j0j0%%j0k5m0m0l0j0j0j0j0J0%j0l0m0m0j6j5
2760A919%%%%%k0k5m0o0n0j0J5L0J0%j0j5nL0K5M5N0M0K1l1m5j0L0O1N5M5M0L0K0J5L0O5P0
2757B325P6N5K0J0%K0J0k0l5k5K5N5O5Q0M5K1L0L5M0K5K5M0L5K0%j0j0K0K5J5%K0K5L0K6L0
2755C148J0J0n%%%n%%%j5k0%%NNL0M0%k0k5nNk5j5%%j0%%j6nJ5nnj0J0K6J5N%%j0K0J5K0K0
2752C203%NK0K0K5nk0nJ0J5J0Nj5k5j0%K0K5K5K5nk0J0K0J5nj5j5l5l0j5K5K5L5J5k5m5m0
2749C223m0l5m0l6l5l0k0J5J0%%nk5j0k0NJ5K5K5J5L0L0K1j6j0NJ1J0NK0K0K5K0J5L0K0K0
2746C293K5L0K5K5J0J0L5L5M6K5J0J0J0J0K0N0M5L0J0%j5N%j0nK5M0M5K5nj5j5j0NK5M1M5
2744C935M5M0M5N0M5M5M5P6N5L5L5J5J5L5Nj5j5k0j5j0j5%k5j0j0k5nk5k0m6o0m5l0l0m5m0
2741D015o0o5m6k5m5o0p5n0m5n1m5n5m5n0n0l0k5l0l0k5l1k0l0nJ5J0nk0l5l0k0%K0J5Nk0
2739B957k5nl0k0%K5K0NK5N0M0L0%j5j5%%N%J5J5K0J6j6k0j5j5k5l0k0l0k5k5k5l0l0l0l0
2736B747l1nJ1%Nk6j0%l0l0l0j0J0j0j0nj0nnJ5j5m0k5NL0K5j5k5k0nnnnk0l0j0K0L0J0%k0
2734B451NJ5K0j0k5o5o0l6j0k5j5j5k0k0k0k5j5l0j5k0nJ0nJ0%NNNj0J0Nnj5J5N0N0L0%l0
2731B190p5p0l5K0K5K0L0M0J5j0l0k0k5j5k0j5k0J0K0J5J5L5M0N0L0L5M5N1K5NnN%%%nNJ0
2728B391L0L0J5j0J5L5L5nl0k0nJ0Nk0l0l0j5%J5K0K0K0K0%N%%N%NNN%K5M0%l0k5%K5L5N0
2726B641K0%j5j5l0k5j5K0J0J5J0%l0n5l5k0%j0j0j0K0L0L5K0%k0j5l0l5j0K0K5L0J0k0l0
2723B476j0J0J0K0N5M0M0J5j0J5NJ0J0nJ5J0n%k5j0j0j5j5j5j0j0j0nnk0%j0j0nj0j0j0nj0
2720B481k0%NJ0j5k0k5j0J0J0j0j0j0j0%j5j5%%n%%k6m0l0k5k5J0L0K5L5J5n%NNl5l0l0k0
2718B210nj0J0Nj0j5N%j0J0K5M5M5K6ok5k5j0j0j0j0j0j0nk0%j5j5j5nJ5K0J5K0J0J5Nj5j5
2715B210j5K0K0nk0k0%j0j5j0j0k0k0j5k0j5k0k0j5NJ0J5NJ0J0J0Nj0j0k0l0l5l1k0Nnnk0
2712A889k0l0nnnj5j0j0j5j5j0j0j5n%nnnnnnJ0J5J0J0J0j0l5l5k0J0Nj5j0%nj0K0J5J5J5
2710A684NK5K0N%nNj0k5m0m0k5J0L0K0J5K0J5J5K0%j5l0m5m5l0j5Nj0j1nj0j0%%j0%j0j0N
2707A498n%nn%%%nK0K0L0L6N0L0nk0%L5K0J0J5J5K0Nnk5l0nJ0NNJ5NJ0J0NK0K5J5K5K0K0K0
2704A904J5J0j0j5J0J5J6ok0l5j5NNnk0j5j0k0n%k5l5n0m0m5k0nj5j0j1Oj1k5j5J0L5K1J0
2701A579J0J0NNk0nnnj5j6%J6J5Nk5k6%J5K1K5K5M5J0%j0k5m5l0j1J1J5%j5j1nNJ6J0Nk0k6
2699A533k0k5j0j0nj0j0nj0j0K0L5K5K0K5K6K5K5n%nl0k5k6nJ5L1K0J0j5j0NL0K5K5J0%%%
2696A669nl5l5j0j5j5j1j5j5nk0j5j0J0L0K5J0j0j5J0J0J0k0m0m5k5%%J5L0M0N0L1K0NnJ0
2693A609%N%%%%%J0N%K0K0j0j0j0j0j5nNL0K5J5k0j0k0j5j5j5j5k0k1j5k5j0NK0K0NJ5J1J5
2691A574J0J5J0J0J5Nj5nnJ5NJ0J0J5%nl5l0m0k6m0l0k0nJ0N%%Nj0j0j5%K0K0K5K5J5K0k0
2688A528j0l0l0l5k0j5%nn%K0J0J0k0l5m0j0K0N0L5Nm5n0k5nJ5M0M5M0K5nnj0nJ5J0nk5m0
2685A393k0K0Nj0l0l0j0NJ5J0N%N%K0L0K0%nJ0L0L5NJ0NNJ0J0NOJ5k1k5j0L5L6K0nj0j5k0
2683A554oJ1K0J0J5K0Nk0k0j0nl1k5nj0nj0nj0j5%J0j0N%NNnN%%K0j0j0J5J0j0k5k5k5l0m0
2680A343k5k0k0j5j5J5K0K5J0%k0k5k0NJ0%NK5M0K0J0k0j5l0l0l5k0nJ5N%%k0j0j0j0j5%k1
2677A147k5k5k5l0j0j5J0K5L0L0J5L5L6%k5m1l0j5%J5J0J0nnj5NJ5J5J5L6L5M0%%N%nnJ0J5
2674A278J5nm0n5m1nK6K5J5nj0j0j0j6k0j0J5nl0k5k0nj0j5l0l0j0J0M0L5L5L5M6%l6l5m0
2672A057m0%K0J0k0j0N%N%%K0K0K5J0NNNNL0M6L5L5M0M0N5K5J0NJ0NJ0j0j0J0K0L5L0K6N0
2669A619M5K5J0j5k0k0k5k0k5m1j5%J0J5j0K1%oK1%NJ0%k0k1k0k5k0k0k5k0k5k0k0k0j5%%
2666A313j5l0l0l0l0%J0M0L5NNJ0Nnj0j0nJ5K0K0J5K0K0J5K0j5j5j0j5j5j0j5j5%%%nJ5J5
2664A318J5J5Nj0j0J0K5K5L0L0J0J5j0k5j5j5j0k0j5j5k0j5NK5K5N%n%%k0k5J5J5%NJ0%j5
2661A358nJ0L0J0J0J0J0J0J5J5J5j5J0nn%%n%%nNj0%%j5%L0J5j0j0NJ0K0nj0j5j5j5K0K0J5
2658A498K0J5L6K0K0%k0j5%J0L0%k0n1l0j0j0NK5J5J6J5K0J5J5K0K0J5K0J5J5K0J5j0l0k5
2656A694j0%J5K5nk5k0k5k5%J5NJ0%J5NNJ5K0J0j0m0l5k0J5M0M0L5%j0j0j0j5j0j5j5j0%%
2653A654%N%%%%k0l5m0j6L1N0K5nk0m0l0l1l5l0l5l0k0k0j5k0j5j5k0j5k0k5l0j0k6k0k5k0
2651A082l5l5m5l0%%K0L0L0nk5k0k5m0m0k5j0j5NK5J0Nnj0NNK5M0M0M5M5M5K5Nj0l0nJ0%n
2648A082J0J0J5J0L5M6N5K5K5%j5l5k0j0%%K5K0J0j5j5k0k0j5nnnn%nk1J1J0n%J0N%J5nk0
2645A178j6j5k0%L0K1NK0J5K5J5nJ0%%K0K0K0K0J0nNNnj0%j5nnj0nnnnnNj5%%j0nJ0J5K0M0
2642A343J0nn%j0l5n5o0n1j5NK5J0nj5k0k5j0j0J0J5j5k0l5m0k0J0K0Nj0j0%NL0J5%j5nN%
2639A017nJ5%%j0J0J5J5j5j0nnNj5J0J5NJ5K0J5K0J5nk0j5nj0J5NnNNnJ0%%N%J0j0%%Nj0k0
2636A082m0m0j0J5L0L0J5K5K5nj0Nj5k0l0k5k5k0nK0K0NJ0NJ0%Nnk0NJ5L5M0K5j0j5l0j5j5
2634A067nNNj0k0j5%N%%%%%%l0l0l0l0l0l0m5j5j0%Nnn%Nn%J5J5nnm1l5nj0j0%j0j5Nj0nK5
2630F86M5L5L1J0nnNK0NJ0J5J0J0J0NJ0j5m5k5J0L5M0L5L0J0%k0j0j0j5%%K0J0N%nk0NNNN
2627I47NJ0NNN%%%%J0K5J0J5%l0k0nK5N5L5L5j0l5l0j5j5J0J0J0K5N%l0p0o5n5k5j5k0l0j1
2625G66J6J5K0J0J0J5J0J0J5J0K0%j5l5l5k0NNNNNnj5J0J0K5L5L5K0%k0k0k0n%NNNJ0Nk0n
2622H92J0K5L0L0J0J5K5K0K5K5K0K5J6L0NNNN%NJ0%l0l0l6k0%J0NJ0J0N%J6J0N%J5NNJ5%j5
2619A213k5l1j0NJ6K0%nj0j6j0j5k0k0m0m0l0j0NJ0J0j0l0m0l5m0m0l6k0NNj5k0%nj5k0%%
2616F81j5j5j0J0K5K0K5K5K0J6%%noOM0M5N0L5L5M5M0M5M0L6J5j0j0J0j0NK5J0k0j5j5k1k0
2614A132j5J0K0K1N%j1l0m5n0l0nL0L5K0nk5k5j5j0J0NnnnnNJ0nJ5J0n%K0L5M5N1L5K5nj0
2611A228l0m6m0l0%L5L5K1nj6l5j5%J0J5J0J0Nj0%%%K6J5N%j0Nj5m6k5NK5J0j5j0N%%nN%N
2608A122nJ0J5j5nJ0J5nk5k5NJ5j5l5l0k0k0l5k0nJ5K0K0J5J0K0J5nk5k0k0j0J0K5K5Nj5j5
2605A002NJ5K5n%J0K0J5k5j0J0J5J5%nj5j5k0j5Nnnj0l0l5l0k0J0K5K5j0m5m5l5nj0nJ0N%
2603H12J5J0J0J0J0J0J0J0J5J0J0J0j0l5k5j5nj0j0nk5k0l1j5j5%K5K5k0l0k0k0k5nJ0K0N
2600F86nj0J0j5j0nj5%j5j5nNj0j0NnnnnJ0J5NJ0K5L0K5K5K5NK0J6j6k0k5j0NNj0l0l0j5%
2597F36J5Nn%%%K0M5M0L1J0j5n1o5o5n0k5NK0N0M0L5Nj5j5nnnnnj0nnnj0nj0nnj0n%J5J0%
2594E76J0N%J5J5K0J5J5K0K0J5J5J0J0J0OJ0J0J0NJ5j0%J0N%%NJ0J5J0J0J5J5j5k5j5j5j0
2592H32j5J5K0J0K0Nj5nnj0k5l0j0J5K5K5K0J5Nj5l0l5j5j0J5%nN%nj0j0%j1j0%j0NK0K1%
2589G92j5k6j5k5j0Nj0nj0k5l0j0J5L5L5J5%j0nj0j0j5l0nL0L5K0j5j0J5Nnn%%n%%%%%%%N
2586G01j5nj0nk0nJ5K5K5NJ5K0K0J6l1m0j5NK5K5J5%J1%on%j0j0%nnnnnnnj0j0nJ5Nj0l0j0
2583F56NNj0%J5J0J0NJ0NJ0%k0j0j0nj5k0%%Nj0J5K0J5nk0k5j5l5j5nj5nj0j5k5k5j0%K5K0
2580E06Nl5m0k0NJ0NK0%NJ0L5M5N0L5%J5L0J5L0K0%k0k0NJ5K5K0K1K0K5K0K5N%nJ0J0K5%k5
2577I02l0j5l0k0k5l1k0l0j0%%nk0N%j0k0j5k0k0j5k0k5j0NK0%J5J5NNJ5%j5k0J0K5K0K5K5
2574F66Nnj0J0J5J5J5J5n%Nnj5j5k0j5J0L0J5K0K5M1M0L0NJ5J0J5NJ5NJ5K0J5K0K0J5K0K5
2572A087NJ0j5nnj5%%j0%%n%Nj0J0nk0j5j0k0j5j5nk5n0l5j5nnJ5L5L5Nl5l0%Nj0J0nN%NN
2569H52%N%N%N%Nj0nNJ0K0K0%j5l5j0k5k5k0NJ0k0l6k0%K0j0k0m5m0k0k5k0k0k5nJ5J0nj5
2566E16j0K0J0nj0j0%n%nj0j5j5j5j5j5j0j5oj0nnJ5L6L0K0K0NK5NJ0K0K0NJ5K5K5J5j5j5
2563F26j0j5J0K5J5J0L0L5M0K1%N%Nnj5%J5K0K0Nj0J0J5J0J0%%%%n%NnnNnNnNnNj0j0Nj5k0
2560H17Nj0nj0nj0noj0nj0N%NNj0J5J6j6k5k5l0k5k5k5l5j5j0K0J5K0K5L0Nnnn%nJ5L0L0J5
2557G36L0L6nl1m0k0j5j5j0nNJ0j5k0j5j5nK5J5nj0l0l0j5j5l5k0k5%K0NJ0%%j0N%%%%j0j0
2554D71%J5K0Nj0j0nj0%J5J0j5j5J5K0K5%%J5L0K5nj5J5L0K5K0K0K0j0j5k0K0K0J5n%k0k0
2551F76j0l0j0J0j0k0l5j5J5L5L0j0k5l5nNNNNNJ0NNJ0J5J0J5J0J5J0J0%%%%j5k0NK0J0nN
2548G01J0nJ5N%%nnnnj0j0%j5l0m0n5k5nJ5J5j0nJ5L5N0L0nk0l5k5k0J5J0%K0NJ0K0J5J0J5
2546F76J5J5J5J0J0J5NJ0J1K0%j5j0k1j5J5J5J6J5J5J5j5k0nJ0%nNj0n%j0Nn%%K0J0NJ5NJ5
2543H47J0j0j0nj5nj0nj0J0J0J0J5n%k0n1m5n0j5J5K0K0K5K0%l0j5j0NL0K5Nj5l5k5k5k0%
2540F36K0J5J0NnJ5NJ0NN%%J0n%Nj0J0K0J5J6K0N%j5l6l0nJ0J5nj0nj0nj0nnnn%j0j5%K5K0
2537G01J0NJ5%j0nJ5L5N%ONJ5J0J5J5J0J5J0J0j0k5l0j0J0J0J0J0J0j5l5l6k0j5j5k0j5Nj0
2534F81nj0j0nj5L0L0nl5m0k0k0k0k5l0k0j0J5J0%K0NJ0J5%J0J0NJ0L0M5M0L0%NNN%k0j0j0
2531G01nj0j0j0k5l0l5k0K0L0L0K0%j5nnnj0nnj0l0k0j5k0NK5L0Nk0k0J0J0J0nk0l0%L0M0
2529E81O0K0%k5l5j5%K0K5K5J0J0nnk5k0k5k0j0nn%n%J5nj0j0J5nl0l0k5NM0M0NJ0j5nnj0
2526E31NK0NJ0NJ0j5l0k5k0l5k5k5l1nJ0J1j1J1NJ0NK5N0N0K5j0%nj0nj0nnNN%k0k5j5NK5
2523D96J5N%J5M5K5n%J0K5J0K0n%J5L0L0J5nnk0k5k0j5J0L0K5J5nj5j5j0nk0k5k5m0k5k5N
2520E31J0NJ0J0K5N5M5L0K5K5Oj1j0%K6K0L5L5L0J0%%j5NJ5J5J5K0nnK0L0M5J5j0j5%K0K5
2518A087%NnNnk5m0m0k5nk5j0j5k5k5j5J0%%N%N%NN%NNNj0J5N%J0J0NJ0NJ0J5Nj5k0j5j5l5
2515H62l0k0NL0L0J5nJ0L0K0J5J0J0j5l5m0l5m0m0m1n5n0n0j0K0J0nNN%%L0K5NJ0J0j5k5l0
2512F16J0K5J0J5N%k5m5l0nJ5K0NJ5K5nj5j0J5N0J0l0m0k0k5j0j5j5j0NJ0j0l0l0l5l0j5N
2509D06j0nj6l0k0k0nJ5J0nj0j0j0j0nnn%n%nnnnnnJ5K0nl0l5k0J5K5K0Nk5k0k0k0j5k0l5
2506H5m0nj0Nj0nnJ5J5J5J5K0K5NL0N5N0N5N0L6J5K0L5M0M0K5NJ5J0L0M5L5K5J5J5OJ0J0N
2504H02J0NJ0NJ5J5J0K0j0J0K0J5j0l5n0n0n1m5l5j0J5J5J0K0L0J5nk5J0K5J5J6%j6k5k0k5
2501F96k0NN%k0k5%J5j0k0k5k0j5%%j0nk0J0j5nnnk5k5k0k5l1j5k5k5j5j5k0j5k5nk5j5j0
2498A75k0l0nj5k0k0j0J0K5J5K0K0K0K0K0%NnNJ5j0J0%%J5NJ0NJ0J5nj5l5l0k5%J0J5%j5J0
2496A95J5L0L0J5k0m5m0m0n5l5nJ5NNj5l0k0k0%J0%k0nJ0M0K5K0nj5nJ5%j5nJ0M5L5J5K5J0
2493A75N%j0%J0L5K5K5K0L0K0Nk0k0n%j5j5k5j0%nj0j0J0K5K5%%nJ0NNJ5nJ0J5%K5L0L1K5
2490D26L5L5J5K0J5K0Nl5l5j5K5L0L5L5M0L5J5nj0l5l5j5N%j0m5l0k5j0%J0J0%k0m0l5l6%
2487C75J6J5k1l0m0m0l5nJ5J5k5k0k0k5j0j5k5nJ5J5K0K0k0j5j5k0j5j5j5j5k0nNL0M0M0K5
2485A75K5K5L5M0K0Nnj0NJ5K0J0K5J6J5J5J5K5J5%%nj5K0L0L0L5K5J0k0k0NK0%%%%%%L0L5
2482F66K5L0Nj0%K5M6M5K5J5L0K0j0j0nj0nj0j5%K5K5K5K0nl0k0k0k0k0k0k0j0nj6%J1L0L5
2480H42J5%%J5j5j5j0NK5J0K0J0J5J0j0k0l5k5%l0o1n0l5k5nj0j0Nk5nnnnn%j5Nnn%j5l0l5
2477D66l0l5j6J6L5L0K0NK0NN%l0l0nL5L0N%Nk0m5l5l5m1l5j5Nj0j0K5K0K0K5K6K0J5K5K5
2474D91NK0J5K0J5J5K0J5K0NK5K0NNK0M0M1%k6OL0J5J5J5J5K5Nn%K0L5K0Nj5k5nJ0J0j0j0
2471I27nj0j0j0nnj5j5k5j5k5k1j5k5j5%J0J5%%J5J0Nnnnnnnj0%%%%%L0J0j0j5k0%Nk5j0j0
2468F81j5nJ5L0L0J5nj5j0nK5L6M0K5K0M0L0L5J5%J5J0K5L0K0k5NK5K0Nk0%K0K0L6J5j0m6
2466A127m0m5j5j5k5k0l0k0j5l0l0j0k0Nj5nj0l1n5n0k5k5l5j5%NnJ5j0k5k0j0j5j5k5nJ0
2463D51L0J5K0K0K0K0K5J5J5K0J5NK5L5%K0N1L5K0%k0k0l0k1J1K0L0J0K0J5j0l5l5%L0nl5
2461G82j6j5K0j0k0l0k5k5%J0K0%J0J5nnK5L0J0OJ0J0J5NJ0J0n%nj0nnnnj5j6j5j5nnj0k5
2458F91m0l5k0Nk0l5m5nK5L0L5K0Nnn%NN%Nj5m0l5k0j5n0l5k1%%J1nN%j1j0l0j5J5Nj0%%j0
2455C30k0k0NK0J0J5J0J5%j0K5L6K5J0J0%J0K0J0J5N%J0%nJ5%%nk5j0j5J0K5K0J5J5NNK0N
2452F06J0J5NNNnJ0K0K0nk0l0k5j0m0l5k0k5l5J0J0J5NJ5NJ5Nk0k5l0k0k0k6k5j5k5%J0K0
2449C50L0J6nj6l0j5%J5K5K1K0K5L0M5M0L0M0J0nj0j0j5k0nk0j5j0k0k0j5j5k0k5j0j6k5%
2447C55%n%nnnnl0m5n5n5n5l5%J5J5J5J0j0nj0K0L5M0M5L0nj5j5NK0L0J0J5%J5K0J5K0J0J6
2444C96J0J0K5NJ5J0J0j0%Nn%J0j0nj0j0nj0j5j0j0L0L0Nj0j0nNJ0J5L0K0K5%k0nnk5k5k5
2441D36k5j0l1m0nNNNJ0j0k0l0k5l0j5NJ5K0K5J5K5nk5n0m0m0k5j0J5%%%%NNNNN%NNNJ0%N
2438B00nj5%j0k0%%k0J0%NNNNNNNJ0J5N%j0k0NN0N0M5K5n%NM6N0O0L5J5NNj0k0k0k5NJ0L0
2435E36J5K0K5J0k0%nnl0k0k0k0l0k5k5%J5NNNnN%NK5K0J0K0K0K0K0N%%Nn%%K0L0J0%j5nJ5
2432F36L0J5%j0j0%nk0j0j5l5n0m5m0%K5NJ0j5l0k0k0%j1%n%n%nJ0M1K5K0K5K5K5K0NNj0j5
2429E46k5j0NJ0J5nnJ5K5J5j0n%%k0k0j0j0j0j0nn%nnn%%nJ5J5nj5j0J0L0K0nNJ0J5NNJ5J5
2426E86J0j0j5k0k0l0l5l5l0k1%J1onj5j0j0%J5J5NK1J0L0M5M0K5%l0k5j0%%%%nN%%%nnnn
2423D66%j5NJ0Nnk5NJ5%j5j5k0k0k1k0k0k0k0NJ5%J0J0NNJ0%%%%NK5K6NNJ0j0j0NL0M5M0L0
2420E56L0M5M0K0N%nk0k5l5m0j5Nj5l0k0m0k5nJ5J5nnJ0j5j0N%j0nnj5j0j6j0j5j5j5j0N%
2417C15N%j0m5l0k0l0l0l0%K5K0Nj0%K0%j5nJ0J0j0j0NJ0j5k5j0J0N%m5l0l5j0NJ5J0K5K0
2414A00J5%N%N%nj0%J5L0L0K0nk0k0NNK5NJ0j0j5j5k5nJ0J5J5J5J5J5J5J5j5j5j5j0j5j0K0
2412A95K0J0J0%j0NNN%N%NN%N%%%N%%j0NNj0N%K0J5M5K5j0l0n0n0m0l0nJ5N%K5K0L0J5nnN
2408B55J5J5K0nk0NJ5M0L5K6nj6l0m5k5%L0J5J5J5J5%k0j0j0%j5j0j0Nj0nnnj0J0j5NN%NN
2406B80N%NK0K0K0K0K1K0K0J5%k0j5j0k1k5j5NM0M1K0%j0l0k1k0j5j0K0K0K1nk6k5j5%%K0
2403C50J5J0NK1M0L5K0nj0k0N%%K0K0NnnJ0j5j0j0j0j5J0Nj0l0l0NJ5K0n%%%n%j5j5J0Nj0
2400D01k6l5j0%j5nj0k0k0k5J0J0NJ0J0%j5k5k0j5%K5M0M0L0J5K0K6Nj0j6nk0l0j0NK0NNN
2397C55J0Nnl5l0l5l0j0J0NNJ0NJ0J0NJ0nj0j5NJ5L0L0K0j5j0j0j0J0L5J5K1Nj5j6NK6L0J0
2394D46k0j0j0j0j6N%O%j6l0l5j5J5%J0J0%nj5NJ5J0j5j5%J5J5NNJ5NJ0J6L0K0K0O0N0K0j5
2392E81k5J5K0K0K5J5Nk5NJ5J5N%J5J5nl0l5k5m0l5l0m0k5nNJ0%k0j5J5J5M0K0J0j0%J5%N
2389E21j0j0J5K5Nl0n0l0nJ5K0%j5j0K0K0J5Nj5k0j5J5%nNNJ0NNNNNj0j5l0%j0k5j0k1J1J0
2386D06NJ0K5K5J0k0j5%nj0nj5j0nK0K5J5K5J0%N%k0m0k5l1j0J5J6j6j5nk0j0J0K5K6J0Nn
2383D06%NJ0J5M0M5M5J0%nnk5k5j0%j0j5NL5J0k5k5j5j0k0nN%%%J0NJ0Nk0k5m1j0J0K6K5J0
2381D41K0K0K0K0NNJ0NNNJ0Nn%j0%J5J5nj5k5%L5M0M0J5Nj0j0nj0nnj0j0nk5j0%K5L0J5k5
2378F16l0k0j0j5k0k0j5k0k0j5j5j0k1nk0j5j0%%N%%%%%j0j0k5l0k5nK5M0L0J0j0j5k5%J5
2375C05K0M0L1Nn%Nk1j0l5k5j5J5J5j5k5l0j0J5N%N%%NNNnJ0%NJ0nk0m0l5k0k5j0K0J5J5L0
2372B30K5J0Nk5m0m0j5NJ5J0%%%%NK0nl0k5n%K0K0J0j0k0l0k0l0k5j0nK0L5K5K5%j5J0%j0
2369A30J0%%%%%J5J0N%nNK5J5Nj0k5l0nJ0J5L0L5L0%k5j5%J0K0NNj0m5m5n5l5%K0J5NNK0J0
2366A50J0J5J5J5J5J0K0K0J0%J5J5%%J5J0Nj0NJ0j0j5k0NL0N0P6P0N5M0K5J0j0nJ0NnN%nN
2363F61J5J5J5J5K0J0L1Nk1j5j0%J0%k0l5j5j5%%j0j5j0j0j5j0j0j0k0nj0j5j5j0j0j0j5j0
2361D56k0nNn%NJ0J0Nj5l0l6j0J0L1L0J0nj5NK0K5K0nJ0J0j5j5K0J5J0j0%%nnnnnj0%nNK5
2358E11J5J5j0l0n0n0l6l5m0k5j0Nn%j5J0%%k5j5%K0K5J0j5j5k0l5l0l0%k0m0l5k5%K0K0n
2355C5l0j0k0j0j5j0j0j0NK0L5%l5l5%J0J0J5K0J0K0J0J5nk0j5j0NL0K0J5K5K5K5K5M5M0J0
2353B35J0K5K5L5J5k0m0l0l0J0N%J5L5L5%l0l5j5J0%nk0k5nj0j0nj5j5n%k0nj5nj5j0nj0j0
2350D5K0K0J5K0K0J5J5K0K5J0j5j5j0J5J0j0J0NJ0NNNNJ0%k0j0j0J0J0nl5l0nJ0J5nnj0%%
2347A65NK5M0L5L0K0j0%NK5M0J6%NJ5M5L5Nj5k5K0K5L0M0K0nl5NK0J5NJ0K5J5J0%l5m5n0m0
2344D91k5j0%j5l0k0k6%N%%%%N%j5Nj0nj0nnnJ5K0J5K1J5J5L0NK5K0K0K0NNNNl5l5l5l0k0
2341D11K0L0L0nk0j0j5k5l1l0k5l5n5o0l0k0j5j5j0NN%NJ5nNNj0j0j0j0m5m5l0%M5N0L5NJ0
2339A10Nj0m0m0j5K5K5K5K5K0K5K0%J5J0nnNj5k5l0NNj5j0j5j5k5k0k0k0%K0J0Nj5l5k5k0
2336f5j0nk0%J0NNNNJ0NNJ0J0NNJ0NJ0NK0J5K5J0j5J0K5L0K5J0%k5NJ5J0J0%K5M0M5K5%j5
2333C00k0j5Nj0nJ0NJ0J0K5L0K5L1nj1nnN%%%%%j0NNNl0k5nnnnk0%J0L0K5K5j0j5nnj5%nj0
2330C15j0j0%n%nk5m5m0k5k0j5k5nNK5J5J5Nnj5J5L0L0J5j0nN%%J5J0K5Nl0m0m5l0k0k0k0
2327F0k0j5j5k5nJ0K5J5J5J5NK0Nk5k0j0l0l0l0%nj0k5j5k0j5%j0nK0L0K5K5K5K0K5K5J0J0
2324E5NNk0l5l5k5nJ0J0n%%n%J0j0j0J0J0j0%%N%%NJ0J5NK0J0J0J0J5K0K0K0K0NJ5J5L0L0
2321B35K0J0k0l0k0j5j0j0j0nnk0J0M0N0M0J5J5J0%j5nj0j0j5j0j0NNNNnj5j0j0j0j5j5n%
2319A60nj0j5j0K5L5L5K0NJ0j0nnj0j0nnnj0J5NJ5J0NK5J5J5J0J5NK0M0M6J5%J5J5j0k5j0
2316D26nJ5L0L5K0J5J5n%%%%%%nN%K0M0L0J5J0Nnj0nj0%j5nj0j0j5Nk5j0nj5j0k5k5k5k0k5
2313D01k6l0k0J0j0nN%n%%j0j0k0%%%k0j5nj0J5L5%k0nj0k5k5j0K0N0K5K5nj0j0%NNNM0L5
2310C70J0J6k1k0J0L1M0L0K0J5nk0k5k0k5k6k5nNK5nl0k5j0%%j5NJ0j5n%J0nj5m0l5k0J0%
2307A95J5L5K0K5nj5m0m5k0%j5j0j0NL0L0L0J5Nj5k0j5k0k0j0NNj0j5j5nk5k5j5J0J0Nj0l0
2305C0l0k0K0L5L0J5J0J5J5NJ0J5%nnj0j0nj0k0NJ0L0K0K5K0J5K0J5%N%Nnj5k0%NN%J0J0j5
2302B30j0J0J5M0K5K5J5J0k0k0k0k0k0j5k0%j5j0nJ0%%K5J5nn0n5k5J5M5N5P0M5K5J0nN%n
2299C70j5j0j0%j5l5m0l0j0k0k0j0nnnj5j5j5j5j5k0j0j5nJ0N%nJ5j0J0J5J5J5J5j0%K5K5
2296A40J0j0m5l0K0J5J5K5M0O0N0N0K5Nj5j5J0J5J0J0K1Nj5k1K1M0L0L0%nn%%%%%K5NNK0L5
2294E76J0j0m5k0j0J5J5J0nNNk0l5k5k0l5l6j0NNj0l5l0k0nK0K0n%%nj0nl0n0m5l5j5%J5J5
2291A45J5J5NK5J0J5K5K5%j5k0%K5K0L0K5J0j0k5k5nj0J5N%j0nj5k5n%nj0k5k0K5M0L0k0n0
2288B05l5l0k0j0%J5K0n%J5J0J0NJ0J5J5J5J0nk5j0k0k0k5NJ0J5L0J5K0%k5l0k5j0NK5K5j5
2285A85j0j0j5j0j0j0j0l0k5k5k5k5k5j5k5j0J0K5L0J5J0%K0J5%nj0k0j0NK0L5M0M0J5J0K0
2283A70M5N0M5K0J5Nnj5j0%nJ5J5%j0j0j5%NNj0j5j0k5n0l5nJ0%%N%nN%j5nnj0nj0n%j5k0
2280I5%J5J0K0L5K5nk0j5j0j0%J0NK5J5J0NnJ0M0L0K5nj0NK5J5J0L0L1L0L0J0j0nNn%NnJ0
2277D76nj0J0J0nJ0%nJ0N%j0j5j5j0j5j5j5j0j1k0j5j0k0nk0j0NK0J0J0Nj0%nk0m0m0j5j5
2274A85J0J0nj5j0j0j0nJ5N%NJ5J5%%n%nk5j0J0J0%j0Nj0j0nnj0NJ0L5M5L0L0L5K5J0j0l0
2271C20l0k0nJ5K0J0j0nNJ5J5J5J0J5j0k0l5k5%J5J5J0j0j0Nnj0nnj0j0j5%K5K0J0k0n5o0
2269A65p0n0l5j0K5L0J0j0k0J0M5K5nl0NJ5K0%nj5nj0j5j0%k0J0J0J0J0J0k0l5l5nJ0%Nj0
2266@J0n%nl0k5nNK0J0J5%K5nl0k5nJ0J5NN%%J5%nJ0Nj5l0l5k0J5L5K0L0L0M0K0L5L5L0L5
2263B35K0K5J5L0J5%k0k5NJ0%J0K5K0j0j0K5K6L0K5j0j0nj0k0l6l5j5%J0N%nk5j0j5j5j5k5
2260B15nJ5j0%J0M5K5Nl0k5%M5L0J0NJ0Nj0j0k0NJ5K0L0K1%N%N%%N%J5J0J0J0K0%k5n5o1m0
2258C00j0J0K0K0L0J5j0l0l0j5%J5J5%J0NnJ0%NJ5n%nK0L6J0NJ0Nnk5j5j6j0k0k0j0nj0j0
2255C00j0nnj0j0nnnj0nnNj5k0j5j0k5j0J0J0M0L0J5j0nNJ5K0%%j0j0j0k5l0m5m5l0n%K0n
2252G0j0j5nJ5Nnj0k0j0NK5K5J5%J5J0K0K0J5J0J0J5J5J0J5J5J0nj0j5%K0L0K0L0K0K5K6K5
2249D31nj0j5%k6k5l5k0nk5l0l0l0l5k0J5M5L5%k0j5j0K0K0NJ0%k0k0m0l5k0nJ0K0M5N5M0
2247B55J5K0J0nk5l5nK5J5K5L0L0J5j5k5k0k0nj0nK0L0Nn%%N%%NNj5%%j0%%j0%NnJ0j0J0N
2244C15nJ5K5K5K1nk1nj5l0l0l0l0k0j0J0K0J0J5J0j0j0%J5L0K0J0J5J5J0K0L1NnNJ0nj0J0
2241D21J0j0j0NJ0j5Nn%%j0k6k0j0k0j5k0k0j0k5j0k0l5l5j0NNJ0J0J0J0J0K0Nj5l5nK0M0
2238B15L0J0NK5L0J5%nj5k5nJ5K0K0K0J5K1J5K0J0J5nk0k0nJ0J5J0J0Nj5j5l6l0j5j0nj0%
2236C15j0nNj5k5k0k5j5J5M5L0K5N%N%j0j0NK0Nnj0NJ0nN%%N%%N%%NJ0j0NNJ0%j0J5Nn%J1
2232C91oJ1NnJ0%J0%%J0NNNNJ0Nnk5l0l1m5l0k0n%J0N%N%%NJ0j0%NK5N%%k0j0J0L0M0NJ1j1
2229C85%J6J5K0L0NNNJ5K0J5j0k0l0m0n1l5n0m0k0nnj5k5j5nj0j0j0J0J0j0l5m0k5k0j0nK0
2226C0K0M0L5N0L0%nNK0K0J5%k0l0k5j5j5J5NJ0J0J0K5J0J5Nnk5l0k5nnk5l0k5k0NNNj0j5
2224E5j5%%J5j5j0NNNnnNK0K5L0J5J5%nl0k5j0%J0j0j0j0j0K0L5K0L5K0L0L5K0j0j5k5nk0
2221A85j5j0k0k0nk0j0j5J0L0L5J0J0J0J0K5NJ0K0J5L5K0K5K0L1L5J5k5l1%J6j0k1j5j0%%
2218C45%%NK0L6N0J5Nk0k0%n%%j0j0j0j0%j6k0%J0%NNNNnJ6NNJ5nJ0J0NNk0l0k1k5%J5J0%
2215C75nk0k0%K0K0J5K6NNNJ0NNNN%%%%%%Nn%j0n%%nj0Nnj0%nn%j0nj1k5m0n0l0k5l5k5J5
2212A65K0K5Nk0n0m5k0k5j5j5k0k0j0K5N0L5K0J0j5j0nk0nnJ0K5L5K5NK0J5J5K0J5K0nk5k5
2209B05%NNnJ5L0J5nnk0j5k0j0j0%K0L5NnnNnNJ0n%J0%NN%NN%NN%nJ0Nn%NJ0n%J0%NNJ5J0
2206C45J0J5NJ0J6j6Oj1nNj5j0Nj0%Nj5j0l0nK5J0%k0l0l0k0NJ0nj5j5%K0L0K5K5Nn%%J0n
2203C15Nnk0l5j5j0Nj0J0L0K5%%nL0K0%nn%Nnj0j0NJ0j0j0J0K5N%nJ0NJ0NNJ0OJ0NnJ5J0N
2200D31J0J5%nJ0K0Nk5j5nNK5%Nnj5%%%%J0L0J5J5%k0j5nj5%J0J5K0J5j0nk0j5nnNj0k0k0
2197D26m1l5l5m0l0m5l0m0j5J0K0K5NJ0J0NN%%%N%nJ0J5J0J5J5J0J5J5J0n%l0k0J5j0nl5l5
2194A95k0j5j5j5%K0K0K0K0K5K0%j5nnNK5M0M0O6L5J5J0%NnJ0K0K0nk5nJ0J5J5NNJ0NK5M0
2191F11M0K0nj0J0NK0K5M5M6K0%k0NJ5J5%j5nJ5%Nk0m0l6k0l0l0k5l0j0Nnnnn%nJ0L5L0J0
2188F66%j5%j5k5j0j5k0nk5j5j0n0m5l1j0n%n%k0k0k0k0k0k0k0k0j0j5j0j0j0j0k0nnnn%n
2185I5nNj0k5k0k5k0k5k5k0k5J0K0K0NK5NK0K0%K0J0J0M0M5nj5j0K5L5L5N0N5Q1Q5O0L5K5
2183F06Nnl0n0n0m5k5j5Nj1m0k0k5nnnnnn%nnnK5K5J5N%K0J0J5J0J6noK1L0L5K0Nj0k0j0k0
2180D36k0%n%n%nn%j6l0l0j0nnk5m5l5k5k5m0k0k0NK0L0K5%j5nk0k5j0%N%%J5j0%J0NNJ5%
2177A15J0J0J0NJ5j0%J0%NNNJ5K5L0J0nj5nj5j0j0j0j0j0j0j0j0j0j5j0j0j0j5k0nNNN%J5
2174G5nnJ5J0%NNj5j5J5K5K0K5L0K0Nj0j5%J5J0K0NNK0K5%J5K0J5J5J5J5L1J0j5nL0J5J0N
2171D61nJ5j0k0nk0l6k0j0Nj0k5k5j0NK5K0J0j5k0k0j5k0k0k0j0j0NNj0j0J0j5NJ5J0K0Nj0
2168B25k5l5nj5k0j5j5j5k0j5j5j5j0j0j5J5K0L0J0nj5j5j0j0j5j0j0%%%Nj5J0J0nnN%%%%
2166c0N%NN%J5J0%NJ0J0%J0NNNN%K0Nj0k0j0NJ0j5j5k0k5j5%K0K0%nnj5n%k0j0nJ0J5K5Nn
2162@J5M0Nj0k0NK0Nj5j0N%nj0%J0k0j0J0K5L0L5K0K0%n%j5K0L0N0L5K0NJ5L0M5J6Nk1%%j5
2160C60%K0K1nj1k5l0j0%K0K0K5J1j1k5l0nnNK5%k0%J5L0J0j5j5nJ5J5nj0j5j0j5j5j0%k0
2157B80k0nNJ0j0m0n0l0j5NJ0J0k0m0l5k0%NN%J5%%J0K0K5J5K5nk0k0nNj0j5j5l0j5nJ0J0
2154D0%K0K0J5j5l0l0l5l5k0k0nJ5L0M5K5NJ0K5K5NK0K0K5K5K0K5J5%j5j5j0J0K5K5J5%J0
2151B85NJ0nk5m0m0k0%nj0j5%k0j5nnj0k0j0j5j5j5j0j5j0j0nJ0K5N%N%nnj0n%Nnj0k0%K5
2148b5N0K0j0NJ5J5%k0j5n%n%%NJ5%NJ0NNj0k5k0nK0N0N0K0N%j0J0n%%%%K0K0NNK0J0J0J5
2145B55J0L0K5J0j0nl5k5nNJ5J0nj0j0nnj0Nj0%nnJ5L0J5L0J5K5K5J6Nj6j0%%j5nnk5m0l5
2142B45k0l0%NJ5K5K5L5J5%J5L5M6L5J5J0nk0k0j5%j0nNJ0%%J5j0l1l0j0J5Nj0j5l5k0%J5
2140C00J5nj0NJ0nj0j5%J5Nj0k0m0l5l5j0n%Nnj0j0nj0j0k5n5n5l5k0nNk0k0j5k0nnn%%K0
2137a55L0M5L0K0J0nJ5K0K0J5K0K5K0K0K5K5K0K5J0NJ5J0J0J0J0J5l0l5k0l0j0K0%NnJ5N%
2134B25NNNNJ0NJ0J0NJ0J0J0NJ0%K0N%J0NJ0j0k0l5m0j5nN%n%nk0k0NJ5L5Nj5nj0%%K5J0%
2131B75j5l5%j0nnj0k0k5j0K0J0J0J5J5nj5l5j5j5n%j0k5m0l0l0j5k0l0k0j5NK0J5J0j0k5
2128a00%J5J5K0L5K0Nj5J0N%J0K0K0nk0%K0J5%k5NJ5K0J0nnJ0N%NNnj5j5nj0j5nj0j5j0j0
2126ej0nj0k0NJ5L5N0N5O5K0NK0L5M0M5L5L1K0k0%K0K5J5%k0j5NK5J0J5K5N%k0k5%L0N0N5
2123F06O0K5%j0k5j5%nJ5K0Nj5k0k5j0k5j5NJ5K0%l0o0n5m0k0j6j5j5j5k5l0j5j0%%j5j0j0
2120B25k0nj5J0%l0m5nK5K5Nj5Nj0%nj5J0J0L5M5J0J5J0J5J0NNj0nl0k5nJ5K0L0K0NN%%N%
2117C25%N%%K5M1J5J5%j5l6m5m0l5k5j0nnj0n%%j0nnNj0k0l5l0k0j0J5L5M0J5l5m5l0nj0n
2114C0%%%N%nNJ0nnJ0N%%NJ0nNNJ0%NNNN%j5j0nj5n%k0j0%nj5Nj5j0%nJ0nN%NN%J0K5J5K0
2111F5L5L0M0L0K5J0K0J5nk0k0nnJ5NNK0K5Nj5%K5L5K0nk5j0j5l0l0l0k5%K0K5M0M0K5J5n
2108C45nj5nj0l0m0l5k5nJ5K5L0L5Nnnnnnnj0J0Nj0k0m0l0l0%L0K0Nl0m5m5l0J0K5K5NNN%
2105A10Nj5j5nk5j0j5j5j0l0n0m5k5%NJ0K5L5%nk5j5NNJ5k0j0k5j0K0K0J5K0J5J5K0J0K0n
2102el0l0nK5L0K5J5J5K5J5%%K5K5L0J0NNJ5J0j0j5k5nJ5J0nnnnnnnnJ0Nj0k5l5j5J5J0NN
2099A00J0N%%k5n0l0nJ5J5K0%J5J0%%%%%%j5NM0K0J5j5k0nnk0k0%K5J5j5m0m0j0%J5%K0L5
2097F5K0Nj0j5nnj5NJ0j5l5j5J0Nj0nn%nNK0K5Nk0j5k0j5NL0L0J0K0K0K0K0n%Nj0%%%nNNN
2093A20NJ5nnJ0Nl0l5n0k5k0j0l0n0k5%K5J5J5K0K0J0J0J5J0nnJ5L5K5J0J5K0J5K5K5J0J5
2091B10NJ0Nj5j0NL0L0J5k5l0k0j0NK5J0%%J5N%K5nk5l0k5k5k5%L0J0j5j0j5k0k0l0k0K5K0
2088A05L0L5K5%K0M0M0K5%j0k5k5j0NJ5M0J5%n%%k0m0j5j0k5j0J0J5K0J0J0J0K0%j0l0k0k5
2085B10j5%j0j5%j5k0%nj0j0nj0n%k0nj0j0j0j0j5k0nO0O0K0nk0%K0K0%N%NNJ0j0J5J0n%N
2082A80Nn%%K0j0j5l0l0k0%J5N%NNNJ0NJ0K0L0L5K0nj0nnj5j5k0j0NK5J5J5J0nNNJ0%%Nnj5
2079B45j0nk0j5%%%J0K5M0J0NJ5L0K5Nj0j0NNnJ5J0J0J6J0%K0K0%nj0%J0K0Nj5j0j0J0J0j0
2076D41nJ0n%j5k0j5j6k0j5k0j0J0M0L6J0j0m1k5k0nK5K0%J5J5J6J0NJ0NNJ5n%J5J5L0%k5
2074D76m5m6j5%J0NJ1k1l0n5o0l0nn%n%%n%k5m5m0k5J0K5J5K0NNNN%J0J0%%K0J0J0J0NK0N
2071B35k5k5k0k5%J5J5nk0l0l5k0nJ0N%NJ0NJ0%J0J0%%%nNNnnNJ0nnJ0K5J0%j0j0J0K0L0K5
2068B30nnK0K0%k0l5k0nnN%K0NJ0j0k0j0m0m0l5j5J5J0%J5J0j0j0j5n%j5j5%%NN%J5nNJ0n
2065E5J0J5j0%J0J5nj5j5j5j5l5l0j0%n%j0k5j0nNj5k5j0k0j5j5nJ5K5K0nk0%NJ0nj0J0K5
2062a30J0j0J0J0K0%NJ5%J5NJ0J0J0K0K5L5K0J0L5L5J5nn%j5%nnnj0NJ0j0j5J5Nj0NJ0J0N
2059A55J0NJ0NJ0%J5%%J5J5nl0k5m0k0K0K5%j5%K0%k0J5J0%n%L0M5M5L0j0k0j5NK5M0N6L0
2056D31K5K5L0K0K5K0K5Nj0j0%j0j0%k0k0k5nnJ5Nj5l0l5k5k6l5j0J5J5nnJ5J5%j5NJ0J1K0
2053D16J5nk0j0j6j5j5j0nJ0L0L1J5nj5j6j5k0j0J0nj0K0J0nnJ5J0%%J6K0M0M0K5%j0j0%j5
2051D86%nj5%j5k5k0m1k5j5NJ0j5j0%Nj0%%k5l5m0j5NJ0%J5J0%j0%NK5M0N5N6M0J5j5%K5M5
2048E16L5Nnk0m0k5j0nnnnnnk0N%j5k1k5l0k0j0%l0m5l5k0%J0j0J0J0K5K5K0L0K0nk0k0nj5
2045B35%k5k5k0j5K0J5J0J5J0J0L0L0J0j0NJ0%j5k0j5j5k0k5j5j0l0k0%J0K5K0NNj0j0k5n
2042A35NNJ0Nj5k5NJ0K5j0j0j0K0L0L0K5J0j0J0Nj0J0K0J0J5%j5j0nK5L5L0L0J6J5K5J0J0
2040D61nj0J5N%nJ0J5%nJ0j0k0nk0j0j5j5j1K1L5K5K5Nn%%n%%n%nNj0k0k0k5k6k0k5k0k0j0
2037B85J0%nJ0nnJ0j0j5j5nj5j0j0j0j0k0j5j5NK0J0J5NNJ0nJ0NNNJ0J5J5j0j5nJ5K5K5J5
2034C30%j5k0%K0K0K0%k0j5J0K5Nl0l0%J0J5J5J0nl0k5l5k5nl0k5l0k5nj5J0L5M0K5j0k5k5
2031A45j0%nj0k0j5nnN%NJ5M5L0K0Nj5Nj0%n%j0k0l0k5k5m5m5k5nK0K5J0k5l5k5j0N%j0nn
2028a10n%j0Nj5j0j0j0j0j0j0nNL0J5J5K0J5K0K0%J0K0%%J5K0NnK0M0L0M5L5K0nj0NJ5J0%
2026B10%N%J0K5J5J5%k0j5j0NNK0nk5j5l0j5j0j0nj0j0nnj0%%j0J0%nn%J5nk0nJ5J5j0k0N
2023I0K0L5K0K0%j5k5k0nJ0nj0nnj5nk0k5nj5j5k0nj0NJ0n%NNNk0nJ0%k5j5J0J0nj0nJ5L0
2020a5J0j0j5nj0j0K0NNj0j5J0K0L0L0K0K0K0K0K0K0J0%l5n0k5NK0J5J5K0J0%%Nk0j5k0k0
2017G5n%n%J5J0J0J5J0J5J0J0J5K0j0k5nJ5k0l5k5j0J0j0nJ5K0J5K5K5Nj5k0J0K5K5NJ0J0
2014B30NJ0J0J5%J0j0%%J0J0Nj0k5NM0M0K5%%K1K5%k0j6k0nNNJ0J0%nnnJ0J6NNl1k5j5NJ0
2011C50J5K6K5J5k0k6j0nj0j5k0k0j5J0J0NJ0Nj5j5%nj0Nk0NJ0%NnJ0N%j0j0j5j0k5%j5j5
2009B00%NN%%N%%nj5l0m0%J5J5n%J5J0%j5l0k5j0J0J0J0J5J0J5J0J0NNj0J0J0j0%NJ0nj0J5
2006B10%nN%%nn%J0j5nNJ0J5J5J0%k5j5j0%j0n%NK0J5Nj5k5l0j5%j0j5N%j5j5NK0M0M5J5j0
2003B05l0nJ5J5nk5k0%K5K0Nj5j5k5j0j0k5k5j0%K0NJ0J0NK0%j5k0k0m0k5nK5K5%%j0NL5J0
2000A00j0j0j5J5J5Nnj5nj5k0k5nJ0nj5J0K0M0J0j5j0j0nnnj5nj0j0%%%%J0nj0J5%J0NJ0%
1997B5j5j5%J5K0K5J0%j0j0n%J0N%J0%j0J5L0L0J0j5j5k0%%nj0j0K5K0Nj0j5NJ5j0nnNNnK5
1994A20N0M0L0Nj0Nnnj0j0j0%j5j5%J0J5J5J5j0k0k5j0J0J0J5J5L0L0%%%n%%n%nnNN%NN%N
1991B75NJ0%NNj5l5k0k5l0j0J0J0nn%nj5Nn%j0%nnk0m5l0l0l5k0J5L0Nk5j5Nnj0n%nJ0J0%
1988c5NNNNNNNN%J0NNJ5J5L0Nj0J0L5K5J5J5K0Nj0j5k5j0%n%nJ5J5j5k0nNj0NJ0J5nl0j5n
1984I5J0K5Nn%%nJ0%Nj5J0n%K0Nk0j5%%%%j0nnnnj0nnJ5L5L0J5%k5m5m0%J0%J0%%%%NNl0l0
1981B5j0j0j0j0J0J5NJ5Nnk5m0m0k5%%nl5k0j0nJ5J0NJ0NJ0J0%NJ5nJ0%NJ0%K0L0%k5j0K5
1978c0M0N5L5J5J0j5k0j0k5n5n0m0j0J5J0J5J5J5J0J0J0J0J5NJ5J0j5nN%n%%J0J5J5J5J0J5
1975A15K0Nnj5j0j0k0j0%k0j5nk5nJ5K5K0K0NJ0K0%J0J5NJ0NnnJ0J5K0%k0j5J0K5L0NJ0J0
1973B50J0n%%n%n%%%%NN%%J0j0k0m0m0k5J5K5L5J0J0%K0N0K5K5J5%Nj0n%K0L6L0K0%j5j0n
1970D26%j5nnk1nnk0j0j0nj0l0k0%J5j0j5k0j0j0k5l5l0k5%K5K0j5l0j0%j0j5j0j5k0k0NJ0
1967A5J5J5L0L0K5N%%%%J5J5J0j0%%%%%%N%%Nk0j5%L0J0nl0k5j0nnj0nj0J0NK0J5k0j5k0l5
1964C5m0m0k5NK5N0L5J5nj0j0NK5K5L0NK0K0nk0j0j0j5j0j0j5J5J0J5M0L0J5Nj5j0J0K0J0
1961B15J0nk0m0m0k0%%nnj5l0k5k5N%L5L0L0L0%Nj0J0NJ0NNK0K0N%j5%K0K5%N%%K0Nk5k0%
1958B15%n%j0%J5L0K5j0l5n0j0%L5N5J5J0J0J0j5m5l0k0nJ5%%NNN%J0%NNn%%%j0NJ0j0j5J0
1955B20L5K0J0J0K0N%%%%j0%%j0N%k0m0j5nk0nN%J5nj5l5l5k0NNj5k5j0K5M5L5NnnJ0NnN%
1952A85%nnn%nNj5j5k5nJ5K0nk5k0NL0K0J0nk5k0j0%%j0NK5J0j0j5nnNj5%nj0nnnj5Nnj0%
1949C0nNL5L0J5K5K5K0K5K0%J0J0J0NK0%j0j0nk0nj0k0nk0l5l0k0J0M0L5J5NNN%NN%Nk0k5
1946A75k5k5nnJ0L5J5nJ0Nnj5J0K5M0J5k5k5%J0J5nj0k0k5j5J0J5K0Nj0l0k0k0j5k0l0j5K0
1943F5K0J5J5J5nl0k5k5k0k0k5K0M0L5K0nk5k5nl0nj0k5l0j5%J0K0%j0k5k5nK5L5M0J0%k0
1940b5k5j0%J0K0K5K0K0NN%J0N%NNJ5J5J5J5J5J0K0J0nk5j5j0j0k0j5j5K5L5K5L0%j0n%%%
1938A70j0NNj0NnNNNNNJ0NN%J0J5%%J0J5nj0j0j5j0j5j5nk0j0N%j5J5N%k0j5nJ0J0J5j5j5
1935A15J0%j5j0%J5L0K5J5L0Nk5m0l5k0J0J0J0nj0j5%%nJ0J5L0L5J5j5j5j0J0J0J0nk0nJ0
1932A70Nnj5j0j5k0j0j5j5j0j5nK0K0%NN%nj0Nk0k5j5NNN%K0J5J5J0J0J0K0NJ0K0NJ0K5%%
1929B10nj0%Nj5j0%nJ5%k0k5j0%K0Nnn%J0nnNJ0j0j0j5l0k5J0J0K5K5J0NJ5%j0k5l5nK5M5
1926A65Nn%NJ0K5K5J0N%j5k5l0%J0J0J5L5M0J5j5j5nk0l0k5j0NNJ0NNL0K0Nj0j5j5k0k0%l0
1923A55l0n%%%%%N%%N%J0%J0%%NNNj0J5J5K0%k0j5%%Nnnj0j0L0L0J0nl0l0n%NJ5NJ0J5NJ0
1920B10J0J0n%k0l0j0J0NJ5J5Nj0l0l0k0j5Nj5j0Nj0nnnj5j5j5m0nNK5K5NNnJ0NJ0nJ5J0J0
1917I5J0J5J0J5%K0K5K0K5K5%l0m0m0l5l5l5l0j5J0L0L0K0j0k0k5k5k5nK5L0L0J5%J5L0L0
1914A55J5%Nj0N%J5%j5k0k0j0K0L0K5K0Nnk5m0k0j0K0J0%n%nl5k0k5nJ0J5J0J5J0J5J5K5N
1912A75n%n%Nj5%%J0L0J5K0J5J5K0J5j5j5l0l5k0J0K0K0%nJ0J5J5J5%%j5k0NNj0j0nj0j0n
1909B05j0j0%j0nnj0J0%%%%%%%N%NnNN%j0nk5k5nJ0K5K5J5j5l0nL5L0K5J0%N%%%%%%nk5j5
1905A95j5J0K5J5J5%%j0NK0Nnk0j5Nnj0j0%k0%J0K0J5J0j0k0j0k0j5NK5L0NJ0NJ0j0j5j0j0
1903B10J0K5K5J5Nj0%j0k5j5%J5J5%%J5J0NJ0Nk5m5l5k5K0O0M0L0J0j0j0m5l5k0J0%j5nJ0
1900B15L0J0%NNJ0J0NNJ0J0nJ5nk0j0nJ0K5K0J5L0J6%k1J1J0NJ0nnnnj1nnnj5j5j5j5j5j0
1897B85k0j0%n%%n%nN%j5n%j0nnn%J5J5Nj0K0J5%nk0j0j5nk0k0%J5J5J5K0J5K0K0J0nk5k0
1894B45j0J0nl0k5j5j0j0j0k5n%k5k5j5NJ5j5n%j5k0k5nK0J5%k0k5nNK0M0J0NJ0J5L5M5L5
1891A85M0L0Nl0m0m0j0N%nk5l0%J0NK5NJ0J5J5J0%j0j0n%j0nj0nnnnj0%Nj0l0j0J0J5%j5%
1888F5n%J0NNNNN%J0NNJ0NNJ5nnnj0nnj0nn%K5J0J5%K5J5Nj0j0j5j0j5j0k0%NJ0NJ0%J5NJ0
1885A60J0NNJ0J0NJ0J0%%NnnJ0%%j0k0k5nj5%K5K5M0J5l0o0o5k0J5M0J0n%NJ0J0NJ0nnnnn
1882A60nnnnj0j5NJ0L5K0K0M0M5J0J0%j5m0m0j5j5J0K0n%nnNNnJ0J5nNNj0NNj0%%%nnj5j5
1879A85nnJ0K5M0K0J0j0k5%J5nJ0%%Nn%N%%j0j5j5nj0j5k5%%j0%nn%j0%%nj0%K0J0j0k5l0
1876I5j5k5k0k5%J5L0J5K5L5J5nj0nnn%%n%K0M5L5K0Nj0k5%NNnnnj0nj0n%j5nNNnl0l5l0l5
1872B0l5k0l5k0nJ5N%NJ0NNNJ0NJ0j5k0j5J5L5L5K5nnnnnj0k0j0K0J0L5M5N5L0Nj0%K0L0%
1869B15k0m5l5k0nJ0J5Nj0%j5J5L0L0L0J0n%%j0k0nJ5N0J5Nl0j5j0%NN%j5k0l5l0m5l5k0%
1867A0j5NNJ0K5K5K0%n%j0l0n5l5j0j0%N%N%J5J5NJ0J0J0NK0j5j0K0M0N0L0J0%j0j5%NNk0
1864A20k5nnnj0nnj5%J0J0J5J0J0J0J0J0J5n%N%NnJ0K0L0M0J5Nj0n%nn%nj5k0%J5L0L0J0%
1861B85j0j0j0j5nj0%j0j0%%j0l0k5j0J0J5K0J5J5nn%j5K0N%k5m5l0j5J0J5nnK0L5K0nj0%
1858A65j5k5k0j5NK0L5L5J5Nj0j0nj0j0nj5j0nj0j5J0K0J5J5j0j0j5n%J0J5N%l0m0m0k0j0
1855A0%J0L5L0J0n%k0j0nNNnnJ0NJ0nN%k0k0j5j5%K5J5J5K5L0K5L0K0%j5j5k0k0k5j0J0J5
1852A15%J5%k5j0j0J0K5K0J5J0j5j0Nn%j5N%nnNn%%nnj0Nj5%nnj0NNJ0nj0j0NK0K5N%Nnnn
1849A10j0j5j5l0nNK5NK0J5nJ0Nk0l5k5k5nJ0%NN%j0J0J0N%j0k5j0K0K0j0k5nK0M5K0%nj0
1846F5nj0nK0K0K0K0K0%k0j5J0J0nk0j5%nj0nj0k0%J0n%J0%%j0J5K0K5J0j5l0l5k0J0J5L5
1843G5K0K5Nj0nn%Nj0J0nj5nJ5K0Nj5j5j5j5%K0L0Nk5nj5NJ0J0J0J0J0J0nnK5K5j0l0j0K5
1840A55J0%k0k0NN%j5l0k0J5J5K0K5K0%K0L0J0l0m5k5nJ0K0K5J0j0%N%NJ5J5J0k5k0%K5K5
1838B30J0n%N%k5l5l0k5NK0K0L0L0J0nnk5m0m0l5k0J0NK0K0K0J5%k0nj5NJ0NNNNJ0NNNj5l5
1835A30k5j0j5k0l0j0K5M0J5%j5%K5L5K0N%nNJ5L0J0nk0j0n%j0l0k5j0K0K0K5NNM0L5%Nj0
1832B55j0j0j0J5%k5k0k0%nj0j0j0j0j0%k0j0nj0j0k0%K0K0K0K0nk0j5nNJ5K0N%j5l0k0%n
1829E5K5L5K0J5N%j0k5l5nJ5NJ0J0J5n%J5J5K5K0K0NNNNJ0J0L0K5L0K0Nj5k5j5k0k0%%%nj0
1826B65k5j0k0j0N%j0%nj0NJ0J0K0Nj5l0k5j5J0J5k0k0K0J5J5J5%N%%N%%%Nj0j5%nnn%%J5
1823A85J0J0J0J0NJ0nm0l0j5k0nK0K0J0nk5l0j5nK0K5J0N%K0K5K5%j5nk0l5m0m0J5K0K0J0
1821A35L5M0L5J0j0%%j5l5m0j0J0nJ0J0NJ0K0N%K0NNJ0nl5l0j0j5j0j0l5l5j5NJ0J0K5%nJ5
1818A10K0M0J5J5L0%m0m0l0NJ0nNNk5l0%J0K0J5J5K5J0nNNJ0%NN%j0nnnnnnNN%N%NNN%K0J0
1814B25J0J0J0J0J5nn%n%n%nj0J0j0%%%%%nj0J5L5K0K0Nk5l0n0n5k5NNJ5J0J0L0K5J5nk0k0
1811B10nK5J0nk0J0%N%nk0m5m5k5%NK5J0J5K0Nk0j5k0k0nj0j0nK5K5K5K5NNJ5nJ5NK0%l5l5
1808A55%nJ5J5J5J5k5l0j0K0L0Nl0l5l0j5NJ5M0L5J5%k5m0m0k5j0J0L0L0K5nJ5J0J0J5J0J5
1806B25%k0j5%j0j0j0j0%NJ5nNN%NJ0J0NJ0%J5J5%k0k0k0k0J0J5J0J5K0K0K5J5nj0l0NNnj0
1803B45J5j5J0J0j0%K0J0NJ0J0J5%nk5l0%J0J5K5NJ0J0J0J5NJ0J6N%k1nnJ5L1L5J0J0n%%k5
1800D41l5l6k5l0k5nJ0K0j0l0k5j0j0k0nK5J0J0K5Nj0l0l5n%J0M5N5L5nj0j5%nj5%j0j5%j0
1797B60nj0j0j0j0nnj0J5M0L0Nk0k0NJ0J0k5j5j0%Nj0m0k5NL0K0NJ0K0J5J5K5N%nNnj5N%n
1794B80k0l0j5k5k5j5k5j5N%K5M0M0K5J0n%j5j0%j0j5nj5K0K0J5K0M5K5J0Nk0l0k0k5k0%J5
1792B40K0%k5nk0j0%k0%j5j5NK5M0K0j0l0l5j5%Nnl0j0j5n%j0NK5L5L0K5Nj0k0J0K5K0j0m0
1789A80l0j0J0J0nj0j0n%J5L0M5M5L0J5%m0k5k5m0j0J0n%nJ0J0nj5j5J5K0J0n%%J0%%N%j0
1786B00j5%j0%j0nk0j5k0j5m5l0j0N%NNN%J5J5%k0j0NK5nnj0%J0J0J0J0K0%J5J0n%nnNj0j0
1783I0%K5n%K0K5K5Nj0k5%nNk0k0nnK0J5N%j0n%nNL5L5Nnj5j0j0nJ5J0NnJ5J5nj0j5j0j5J5
1780A70K0K5J0j0n%j5j0nj5%nnNj0k0j5l0j0nJ0%k0nL0M0M0L5L0K5NJ0Nj0j5j5k0j0NJ0%n
1777B15J5J5J0J5J0j0l0k0j5j0l0k5j5n%n%NK0J5J0%nn%nnk0%%j5nnj0Nk0k0nJ0K5M0M0J0
1774A75k5k5J5J0Nnk5j5k0k5k0k0k0k0k0k5j0K0L0L0N0N0K5J0K0K0K5K0Nk0k5j0J5J0J0J5
1772B30j0k5k0K0J0J5nJ0J0n%%n%nnj0J0J0NJ0J5NL0n%NNj5l5l5j5NNk0j5k5n%L0K5Nl0k5
1769A45k5l0l5k0K0L0K5J0j0j5%K0NN%j5nnJ5L5K5K5NJ0NJ0j0j0nj0Nnj0J5K5Nnk0nnj0nn
1766A75j0k5%L5K5J0nk0j0k5nj5k5k0j5J0K0J0J5K0NK0Nj0k5k5k0J5nnJ0N%J0nj0j0nj0J5
1763A00L0L0J5j0k0k0j0k5j0NK5NnN%NJ0NJ0k0k0NK0%j0nn%k0k0nNJ5j5l5k5j5J5M5K5%j0
1760G0j5NJ0%J5J0%%J5L5N0M5M0K0nl0j5j0k0j0j0j0J0J5M0J0l0j0nnj0nj0NK0J0J0K5J0j0
1757B60k0l0k5%J5K5M0J5j0n%j0nj0nnj0nnj0nnnk0%J0j0k0l5m0k0j0J0J5N%K0K0L5M0J5l5
1755A65k5l5k5j0J0nNJ0J5K0Nj0NL0K5NNNNJ0%l5n5l5j0nJ5J5J5J5J5K0Nk0k0%L0J0J0j5l5
1752A30l0j5K0L5L5K0%k0j0j0nj0j0n%K0M0M0nj5j0j0j0j0%k5l0k0nJ0K0J0K0K0J5nj5l5j5
1749A10Nk0%j5k5k0NM0L0K0k0k0n%%j5J0M0N0M0K5NNJ0k5l0n5m0l5j0nj0NK5K5K0J0NK0K5
1746A80NK0J0J0NJ5K0K5nk5k5j0%%j5k0k5j5l0k5j0K0L5L5K5Nj5j5J0L0L5J0j5%%N%N%J0J5
1744B80J5J5J0J0K5%nk0j0j5k5nj5j5J0L5L5Nk0l5l0k5j0J5K0L0J0nl0m0k5j5k5k0j5k5m0
1741D5nJ5L5L0J5K0j5n0m5nK0NNnJ0J0n%%%%N%j5J5NNJ0J0J0N%K0J5%NJ0J0K5J5j5j5k0nJ0
1738A85NNj5k5k0nJ5J0J5j0N%nnJ5M5M5J5nn%%j0Nnnnn%%Nn%n%nJ5j5k5k5j0j5j0j0nJ0N%
1735A45N%NNJ0J0J5J0J0J5J0J5nl0j5J5M0K0l5m0l5k0j0j5K0J5J5nk0k0K0K0J5nj5%J0J0J0
1732A95j5j5j5J0K5L5J5%k0nJ5J0K5Nj0k0k0k0k0nJ5J5L0J5K5L0J5L0K0%k0j5j0%nnk5k5j5
1729B45J0K0K5%k0k0j5%j5k5nJ5L0J5j0k5l0m0k0nJ0L0M0K5Nj0j5k5l5m0l0k0K0M0L0J0k5
1727A40j5j0j0k5nnk5k0nK0M0L0K5%%%%j0nNL0NnNNnk0j5nK0K0L0J5n%J0j0j0J0n%k5k5k0
1724A25k5%L0M5L0K5j0j5n%nj0NL5J5%NnJ0K0J5K5%k5nnJ5%k0j0nj5j0j0j0j0j0J0J5K5NK0
1721B65J5K5Nj5m0l5k0%NN%J0nJ5%%J0N%J0j0%%%%Nj0j0m5l0k0nJ5NN%%K5L0J0j5l5k0j5j5
1718A20J0L5L5Nk0j5N%j5l5j0J0L5M0J5J0NJ5J5k0j5m0j5j5NJ0%j5nj0%j5j0%K0L0K5K0Nk0
1715A95j5%j0nj5nJ5J0J0J5K0NJ5J0nJ5%NJ0nN%j0j0j0j5l0l0nJ0M0N0M5J5j0j0j0j5j5j0
1713B50j5j0j5j0j5j0nnj5NNj5%nnn%J5L5Nj5j0nnJ0J0J5%nnnnj0nnnj0nN%j5J5%n%N%%nJ0
1709A35nn%K0nNL0L0M0K5J0nk0k0l0j0%J0J0NJ0J5Nj0l0j5K5L0J0nJ5K0nl0l5n%%j5J0J5j5
1706B10nJ0J5J0K5Nj5k0k5j0J5K0J5J5J5nj5l5m0j5nNK5NNK5K5J5nk0%%J5J5Nj0j0NNn%%n
1703B60J0NnJ5nNNj5j5j5j0k0nnk0l0j5NJ0nJ0L5L0J5Nk0k5nN%nj5N%nn%n%n%nnJ0k0Nn%J0
1700A55NNk5j0J5K0K0n%K0J0NJ5N%%n%n%%nn%j0%%j0%%nJ0J5K0Nj0k5m0l5l0nNNn%L0L5K0
1697A85k5o0m5k0J0L0L5L5K0j0nnnj0J5J0J5J0J0J0J0J5l0k5l0k5nJ0J0%j0%j5nL5J5k0l5
1694I5nJ0%NJ5K0%k5l0k5nJ0J5J5J5J5K0J5K0J0%k5k5nJ5K0NK5L5L0%Nnk0j5nk0j0j5j5Nj0
1691A60j0NJ5J5j0k5k5l5l0l0%%%%J5J5NK0NK0K0%J5%NNj0J0J5nk0l0j5l0j5%J0K5L0J5j0
1689A25nnK5NJ0%%%%NNj0J0J5K5K5J5j5nNk5l5l5n%J0J0K0%k0m5n0j5K0N0L5L5L0%j0k5k0
1686A55j0%L0K0%K0J0J0K0K0J0j5nj0j5j0j5j0j5K0K0nk0j0K0J0nJ0j0j5J0%nj0%J0j5k0J0
1683A85K0L0L0K5K5K0L5J0j5m0l0k5k0nJ0K5L0J0nk0l5n0l0%J0K5K0K0j0Nn%%%nNJ5L5K0L0
1680C45N1L5K5%%L0J5%j0l0k0k0j5NNj5%n%nonj5%Nj5j0%K0K6K0K5K5K0K5K5NJ5K0%k0m0n0
1677D61m5j5%J0L0K5K0j0j0nnL0K5M0L5M0M0K5K0%k0J5NJ0J0j5l0k0k5j0nl0k5k0nK0J5j0
1675E71n%J0J0nNJ0NNJ0NJ0NK5K0Nk5n5o5n5n0m5l1nJ0N%%%j5j5l0k0NJ0J0NJ0J0J0J5%J5
1672C80%j0j0j0k5n0m5k5nJ0nJ0NNN%nJ0NnnJ0Nnnnnj0nj0j0j0J5J5j0k5k5NJ5%NK5L0K5%
1669B55k0j0j0j0j5j0j5j0j0k5%%J5K0%J0J0K0%%J0nJ0%%N%J5J0J5J0%%J5J5J5nk0l5k5k5
1666B00nJ5K5K5K0%nj5k0nNj5l0l5k0J0K5K5L5K5J0j0j5j0%k0k0j0J5J5K5J0%k5k0k0%nnn
1663A70nl0j0NK0L0J5NNJ5K0M0K5K5K5Nk0j5k5j5m0n0l5nJ0K0NJ0J0NJ5J0J5J0j0j5nj0j0
1661B15j0nj0j5k0NJ5K0%nk0k0k0nK0%nj5j5k0k5NK5N5N0K0j0j5%J0nk0k0NJ0J0J0K0L0J0
1658B55k0k0k0N%N%%%%N%%%%N%%nj0m5m0k0N%%NJ5N%K0%J0J5%J0%j0j0l0n%J5J0Nnn%NNNj0
1654A50NJ0j0nJ0K5j5m5j5K0L5nl0j5J5M5M0J5nnj5nJ0%%j0NL0J0nk0j5%%J0N%j0j0J0J0J5
1651B35J0J0J0K5%j5%%J0K0N%k0l0k0NK0nk0k5NNj5%n%n%nj0Nj0%%j0%n%N%%%%N%nK5K0%k5
1648A90j5k5k0%J0J5nNJ5NN%NJ5nNN%Nnj0k0nnj5nnk0nJ0K0J5J5%k0j5j5K0K5Nj0nNJ0nnN
1645A70%N%%J0J0K0NK0K5K0nk5k0NK0J5nnl0l0j5j0j0j0NK0K5J5%nj0N%J5n%n%n%n%%%J0J5
1642B35nNJ0J0NNNJ0NL0J0%nj0nj5k5k5%j0k0j0%J5K0K5J0%%%%J5J5K0J0j0NNJ0j5nj0j5n
1639B90J0J0%j0j0k5%N%nj5k5k5n0l5nJ5J5%%J0J5J0NJ5J0%J0NJ5%J0J0j5%j0nK5K5K5K5k0
1636C05m0m0j5J0L0L5J0%nj0%Nj5n%nJ0%NJ5J0J0j5l5m0k0j0K5K0K5L0NJ5J0N%j5l0l5nNJ0
1633B55%j0J0Nn%j0j0%J5Nk0j0j0J0J5K0K5J0nN%nNj0%%n%j5j0j0j0nJ5K5L0J5j0k5k0j0j0
1630B40j0n%%%%nN%%NJ0%J5L5K5Nk0l0j5j0K5J0%k0l5%J0K5K0%NNK5K5K5J5NJ6J0K5L0Nnj0
1627D56J0nN%%k0l0j0K0M5L0J5N%K0L0M0P5O5N1K5K5J5K0J5%j5n0o6o0m0n5n0k0k0k5k0nk5
1624D51j5j0k0j0j6j5J0J0K1Nj0k6l0j5NnJ5nk5nJ5J5k0k0k0j5NK0K0J0NJ5K5j0J0J5J6N%
1622D01nJ0j0l1%J5J1j1NK6L0K5%NK0L5J5j0nnnJ5L5K0J0J5J5K0J5K0K0L0N1M5L0Nk5k0n%
1619H12nn%J0j0N%j0j5J5L0%%j0J0N0L0J0J0J5L5L0K0J0J5J5NJ0J5NJ5l0m5m5l0NK5J5J5K0
1616A047K0K0K5K0K0K1K0K5K5K0K5L0J5L5K0J0K5K5J0%%L0L0N6N5N5N5L5M5P0Q1J05J20J46
1614B341J45J50J66K00K21K20K26K46K70L16L41L76M36N11N82O47P26Q07Q78R47J028J098
1612A2878J213J333J434J499J559J639J689J695J609J489J308J093Q42N31K06p0k96m26m86
1611C0739m67l75k31l0K30N02P62J037J319J619J920K221K476K707K857K963L008K977K813
1610E9047K521K085J504Q12L6o97j359j824k111k216k120j870j469r67m51P0N76J058J539
1608E4164K005K446K848L178L464L664L745L690L489L102K492J664O47m86j655k722l599m241
1607G7895m612m657m426m031l489k902k281j654j078n31j5M51Q82J243J519J725J859J900
1606E7798J835J629J304P92J65n61j334k100k777l304l599l695l594l364l037k657k211j774
1605B9516j354r88o61l76j36Q1K55L76M82N26N06M31K91Q5j50m51p67j113j409j654j830j925
1603A9735j935j885j779j634j499j339j188j032q68p21n92n06m41l71l26k91k71k30j96j70
1602B461j56j45j25j26r5r0q0p0r1p0o5q5q5o6l0k5n5n5o5m5l5j5j0%Nj1k0m0l0l0l5j5j0
1600E91l5n0l0l0NJ0%j5l0l1j0J0J1nk1%j5l0k0%J0J5j5%J0nN%N%j0l5m0l0nk0k5N%%%%NK0
1597A95j5l0k5j0J5L5O5M0Nk0k5k5k5%J5NNj0j0j0j0j0j0nj0j0N%nK5K0nk0l0j5K5L5K0J0
1594A85j0k0n%j0N%j5j5NK5K0%k0J0J0%J0K5nk5j5%j0j5J0Nj5nNK5J0j5k0j0%%j5Nk0k0J0
1591H0J5J5N%nj0K5K5K5Nn%k0l0l0j5NJ5%j0j5j0NL0K5K5K5K5%k0m0m0j0j0j0j0j5j0j0j0
1588A5%L0K5J0k0j5j5j5NNj0J5%%J0%nNJ0j0%N%nnnj0l5l5k0j0J0K0L0M5L5L0J0j0nj5%J0
1586H0NK5nj5%%j0k0%J0J0j5k5l0k5j0J5K0K0J0NK0J0nk5k0J0K5nj5%L5N0K5%l5l5k0J5K0
1583I5J5J5K5nk0j0%k0l0k5nk0j0l0j5l0j5%%J0K5K0J5j0j0K0L0J5k5l5j5j0K0L5M5M0K0K0
1580A25K5nk0n%J0J5%nj0k0j0%j0n%n%%j5N%nnnj5%K0L0L0K0%j0nnNj5%nj0Nn%nnJ0j0j5%
1577G0%j0j5%j0nK0J5J0nk5j0K5M0K0nj5NnJ0J5n%J0J0NNNNNj5k0j5j5%K0J5NN%NNj5j5k5
1574A00nK0K0Nj5j0k0k0j0j0nnnn%j5NK0L0K0K5K5nJ0Nj0m5m0j5K0K0nk5k0J0K5K0J5J5n%
1571A15j5j5k5l5j5NJ5J0%%%%%%N%NNJ0nj5k5k5k0NN%J0L0K0%j5k5n%N%J0J5L0K0J5nj5k0
1568E5j0J5L0J0%j5k5%%Nn%%K0L5J5J5J0%%J0j5j0j0n%nj0%nnk0j0j0NJ5j0j0l0nj0j0%L5
1565D0N0L0N%J5J5nk0j5k0k0nn%nN%%N%%%Nj0j0k0nK5K5K0L0K5J5%J0NJ5nk5k5N%k0j0j0j5
1562I5j0N%%k0k5j5nL0L0K5K0L5K5J0%j5n%%n%j0k5m0l0l5k5NJ0J0K0Nnj5nJ0J5N%k5l0j5
1559ej0J0j0j5k5nNK5K0J0K5J0K5J0nj0nj0nj0nj0J0K0J0J5J5J0K5%j5j0j0j5NJ0j5l5k5J0
1556A5L0J5NN%NJ5J0j5j5j5J5%n%n%K0J0nk0l0k0J5J5J0%K5L5N0J0j5nN%nj0J0K5K5J0j5k5
1553A75k5nl5n0k0j0nj5j0NL0K0NNK0K5N%k5k0k5nK5L5M5K0%j0j5k5l0l0k5k0nNK0K5L5K5
1550A15J5K5J5Nk0j5%j5j0nj5K5K0K0K0Nnl0l0k0j0%k5l0n%K0L5J5nl5l0J0K0K0NJ0J0Nj0
1548A00k5nk5j0%k0%%J5J5Nk0k0NK0N%nj5j5j0nL5K0%j0k0nJ5J0%nj0nK0K0%j5k0NL0K5Nk0
1545F5l5j0J5L5K5Nnj5k5j5Nj0k5j5j0nN%%j5k0NK5L0K5J5J0NJ0%j5n0l5k0%k5j5%K0K5M0
1542@M0K5nj0J5L0K0K0NNJ5J5K5J0J0J0J0NJ0J0J5NNnN%%%%NK0J5K5K0J0L1K5J5NJ5K0L0M0
1539E66K5J0nk0k5k5k5j0nl5m5l6l0n%L0L6L5K5L0J5J5K5K5J5K0K0%%%%Nnj0Nj5l0k5k0j5
1536E16k5k5k0nj5j0J5J5%j5k0NJ5%j5k0j6NK1L0K0j0j0nk0k6l0l5l5m0l5nnj5%K0K5%k0k0
1534A90NJ5K5Nj0j5k0nnnnk5k0%J5nj5j0j0n%%%j5J0%nnJ5J5nNJ0NJ0j0nnj0nnj0nnj5l0N
1530D0M0L5N5L0Nj0%j0%j0j0%J0j5N%j0J0j0Nj0nnJ5M0K0j0l5l0k0NJ0N%l0k5j0N%%k5k0n
1527C0K0M0K5L0J0J5%j5j0j5j5l0l0NL0M0L0J0%k5k5%L0M0K0l0m0k0J0J0NJ0J5j5j0j5j0j5
1525A05j5nj5%L0K0J0K0J5J0K0nk0j5j5j0j5j5j5j0j5j0j5j0j5j0j0J0K5J5K0K0J5K0J5J0
1522A40N%J0K5K0%j5k0k0k0k0k5k0l0j5J0n%J0%N%NNj0nNK5L5L5K5nj0nj0j0nj0nnnnj0j0
1519F0%nj0NJ0J5N%J0K0nN%j0J0%n%Nk0j0j5j5j5j5j5j0NJ5K0Nj0%K0L0Nk0nnnnnnJ0NJ0N
1516F5NJ0J0NNJ0J0Nj0l5j5k5k0j0K5J5%%%N%NNNJ0NJ5%j0NL5K5%j0K0L0J5nl0k5j0nnj0k5
1513I5j5k0k0J0J5K0N%n%n%nn%%%n%Nn%%NNNNJ0nNJ0%NJ5n%J0J5nj5%j0j0k0%j0j0%K0J0N
1510A00J5NL0%k0NL5J0K0%J0Nj5j5k0j5%l0k0nj0Nn%%nj0J0J0L0K0K5J0%j0l5n%n%j0nnnN
1507A00J0J5%%K0J0%k5l5l5k5j0J5Nnj0k0NL0L5J5j5l0j5j0k0nJ5J5K0J5NJ0%J0N%J5%NJ0
1504A25J0J0J0J0nl5m5l5k0nNnnJ0J0K0J5J5%%j5J0J5J5K5J0K5J5j0j5n%Nnj0%J0j5k0k0k5
1501G5j5k5j5K0M0N0K5%k5nJ5N%nJ0J5j5%J0J0n%J5K0nJ0NJ0J0k0l0l0j5j0%l0m0nJ0L5L5
1498A30M0K5N%nj0nj0m0m0n5l0J0K5K0J0%%nNNNj0l5l5j5J0N%N%NNJ0NJ0j0NK5L5J5%L5N0
1495A95L5Nnj0k5k0k5k0NJ5nK0J0%K0%nN%nn%nnK0Nnl5k0j5j0k5k5k0l0j5%J5J0NJ5K5L0J0
1492A10k0m5l5l0n%nnJ5J0K0J0NJ5%K0%j5j5NNn%N%%J0nJ5K5K5J0nk0j5j5NNNN%NN%NJ0J0
1489A20%J0J5k0k5j0J0M0K5J0j5l0l5j0%%nNJ0J5Nnnj0%K5L5Nnk5J0K5K0J0%N%j0k5k5j5J0
1486A35J0K5%j5j0j5j0k0n%k0k0%L5M0K0NJ5J0nj0k5Nj0j0nj0j5%J5L0N%NN%J5NNnK0N%NJ0
1483B15K0nk5k5%J5Nn%Nj5l5l0j5k5j0L0M0N0L5NJ0nj0j5nNNJ0%%j0j0%j0%j5%%N%%nJ5Nn
1480A95J0K0J5J5nnJ0j5j0nk0nJ0K5K5J5J0%J0%nj5j5j0J0nj0J0%%N%k0%K0K5NNNNj0j0K0
1477C05K0NNNNnnnnn%J0j5l5m0j0%NJ0J0N%nj5%Nj5%%j5%J0j5l0l0n0j5nJ0L0M0K0J0J5K0
1474B25K0K0nj5nK0J0%nJ5N%N%nJ0L0J0j0j0nJ5NnK5Nj0k0j0J0Nn%%n%nNn%n%j0nJ5k0n%n
1471B80j0%nj5%Nj5%K5K5%k0j5k0k0j0j0j0j0NNJ0NJ0J0J0J0J0J0J0J0%j5j0nj0nj0j0J0N
1468B30J0NJ0NNNnk5j0k0j0j5k5j0j0k5l0n%NJ0K5L0J5%j0j0k5l0j0J0K5L0N%k5j0nNL5K0
1465A70J5Nk5j0nnJ5NNNNNNnJ5N%nnNJ0NJ0k0k0j5NNj0k5n%nJ0Nj0k5k0%J5J5%%n%J0%nJ5
1462A40J5K0K5J0j0m5m0j5J5L0L0K0J0J0J0J0NJ0J5%j0l0k5j5j0nj5%J0k5k0k0%J5K5L5K0
1459A95J0J0K0Nn%%%j0k5NJ0%k0j5j0%J0J5J0nj0J0j0k5j5k0nNnN%J0N%k0l5l5k0%%N%M0L5
1456A15L5L5j0nnj0j5%%j5nJ5J5nk0%K0J0J0nnJ0nNN%%%j5j0k0nK0L0L5M5L0J5%j5j5l0l5
1453B00l5j5J5%j5nnN%N%K0J5K0K0nk0j5j0j0j5nk0j0j0nj5%J5L0L5Nj5j5J0J5J5L5L5L5J5
1450C00%j5j5j5j0J0J5J5j5nnJ0J0%j0J0Nn%%Nnj5j5j5j0j5j0k5nnj0nj0Nj5k0NK0K0NNK5
1448A90L0J5j0m0l5m5k5j0nj5%J5L0K5K5NN%J0L0K0J0k5j5j0N%NJ0NN%j5j5%J0L0K5J5j0j0
1445B35j0j5J0J0J5Nk0k0l0j5NNNNNNnJ5K5M5J5%%j0j0nj0k5l5nJ0J0J5J0nk5l0k5nL5N0L5
1442B65%%j0Nj0k0k5j0N%nJ0J0K0J5K0nj0j0nnnj5%%K0K0J0NK0J0J5%%%%NnnNnj0j0%j5%j0
1439B65n%NnJ0J5K5K0K0K0L6L5J5Nj0%%j0J0NK5K5J5Nj0%%%nK0%nnJ0K0L5N0M0L5K0J0J0K0
1436G71J6J5J5J0L0%j5k5j0K0K5L0L5N5N5M0Nj5k5nnNJ0L0K5J0J5%k5k0nnj0%J0j0%k0nJ5
1433A042K0L5J5J0NK0K1L5J0j0l0l1j0NNJ0J0Oonn%l0%K0NNn%%J0J1J5J0J0J0J5J0K5L5M5
1430A343J0j0l0l0k0NNnJ5M5N5M0J0NL0N0L6%j1j5Nj5j5j0j5k5j5L5O5O1M0M5N5O5M0M0K0
1428A904J5J5K1M0M5M0M0K0N%J0K5M5N0M0K6J0j0%%J0J5J5J0J0J0nnj0J5K5L0J5j5j0j5K5
1425B461J5M0L5J5J5J5J5K0J0NK5M5M6L5J0N%NJ0J5L0L0K5L0N0M0M5L6L5L5L5N5N5N0N5N1
1423C499P5R5R5J10J11J10J10J01J10Q5J20J31J35J35J36J40J41J30J05R0J11R5J00R0Q6R0
1421F336O5O0Q0R6R5R0J10J06R0P0P5M0K5K0L1O0Q0O0O5P5R1J05J05J05J16J40J40J41J35
1419H807J31J15J00J00J11J25J00J00J01R0N5O0O5Q6P5P5Q5R0Q1R0J10J26J10J20J45J26J25
1417A1504J15R6R0J10J36J40J05J05R1J05J30J56J80J76J60J55J56J50J36J20J40J36J50J45
1415A4687J16Q5O5Q5J00R6Q5R0R5J26J30J10J41J70J86J85J71J80J86J80J85K06K21K35K56
1414A8372K60K56K61K60K71K76K61K75L16L26L16L21L30L11K91K46K25K06J80J81J65J50J06
1412B4162O0N5K0Nl5p0p0n0l6k0j0j0J0K5O1O0N5N5M5N0N0M5M6L0nk5n1p5j05j40j71j75j96
1410B3590k05k21k40k56k71l06l50l76l71l76l71l76l46l31l01k66k65k46k25k21k06j90j80
1408A7094j56j30j21j05q0o5o5p6n5%J5j0l5l5k0k5m0o0r0j16j40j35j16j20j20j06p0o0m5
1406A4913nK5O5J00J26J15J10J31J20J20J21J15J20R0M1J5k1p0r5j00j15j31j60j91j80k01
1405A5058k10k11k10k26k31k00j91j55j60j81j75j66j70j71j60j45j71k00k16k35k46k71k81
1403A0476k95l06l31l46l56l36l05k71k71k60k41j91j50j30j06j05j00j00j01q0q0j05j16
1402E794j25j15j10j26j55j51j35j10j26j30j35j16p5p0q0o0n5n6p0r0p5p0o0n6o5o0o0o5
1400C193n5o6o5n5l5k0l5k5%J0NNj0j0%k5m5o1o5p0p5o0m0m0m1n5m0k0%J5J0j5j0K0N5O6L5
1397B376%j5%J0NJ5%j0k5j0k6j5k0j5k0j5j0j0j5j5j0j5j5j5j0k0l5n0l0j0%NNnj5l1l0l5
1395A869k5l5m0m5l0m0l0k0j5%j0m6m0m5l0k0j0k0m0o5o5n1k5j0J0Nnl0l5k5j5j0%J5J5NK5
1392A067NK0K0NN%N%j0nNN%j0l0n5o0m5nJ5nj0nj0%nn%j0%%j0j5%%j0NJ5J0k0m5m1l0%j5j5
1389G11k5nj5j5j5j0nnnn%j0j5N%j0%%nn%nm0n5n0l6k5nj5j5j5j0k0j0J5K0K5J5J0K0L1%j6
1386C85j5j5j5j5j0j5j0j5j5j0j0nJ5NNK0K0%j5%j5j0%j0j0j0j0nj0nnnj0j5N%J5J0NJ0J0
1383B20J0NJ5nJ0NJ0NNNj0l5k0k0k0k0l0j0%%%%J5j5%J0%%%%NNJ0nj5j5%L0J5j0nj0%%j0N
1380A30K0J5j5k0nnnnj0nj5%L0N0M5L0%k5j0j5j5j5k5nNK5J5J0L0L0L0K5Nj5Nj0nnj0k5l5
1377B00k5N%%nk0k0j0nnj0J5L5K0K5J5%k0k0j0N%nJ5L5M5J0j5k5l0j5J5J0%K0j5j5k0j0%%
1374A70%N%NN%K0J0J0j0j5%NL0M5J5k0k0j5j5j5j5j5j0nJ0L0K5J0j5l5l5%%%%%%%j5m0m0l5
1371B5k0nJ0L0L5J0nnn%nnnj5%L0L0J0J0K0%k5k0n%NK0L0J0j0j0n%J5J0J0nN%%%j5N%n%nJ0
1368A55NJ0Nk5k5k0k0k0NK5K5K0%j0k5j5%NNnl0k5j0nnj0%K0L0L0J5J5j5l5l0nN%%NNNN%J0
1365G0NNNK0J5J0J5J0K0Nnj0j0j0nj0%j0l5j5NNj0j5%k0NNNNj5j0J0K5K0J5K5J0nk0j0j0k0
1362G0j0nk5k5l0l0k5%L0J5J0J5J5K5NN%J5j0NN%NNJ5%J0L5J5k0%K5Nj0n5m5k5J0K0M0M0L5
1359A60M0%k5k5NJ0J0J0J5Nnk5m5j5k0nK5L5Nl0l0j0J5n%K5J0j5j5j0J0%n%%j0J0K0K5K0K5
1357A85K0%k0k0NK5J5Nnk5l0n%N%J0nj5j0j0nK0NNnj5j0j0j5j5k5j5N%j5J5K0J0J5K0J0K0
1354A40K5J0n%j5Nnnnnk0l0l0j5NJ0J0J0NNJ0Nnj0k0%nj0j5nJ0J0NJ0K5L5L5K5J5J5K0Nnj5
1351B25k0nj5j5k0nNJ0nK0K5K5%j5n%nn%j5j0%NNNJ0NNJ5nj5n%k0nj5j0j0%N%%N%j0J5K0J5
1347A85K0J5J5nj5l0l0j0J0J0J0NJ0Nj0k0k0j0nj5nJ5K0J0j5k0J0K5M5M5K0N%K0Nj0l0l0%
1345B25J0L0L5M5K0k0l0k0j5k0k0NJ5K0%j0k5j5j5j5j5l0nJ5K0L0J0j0j0j5j5N%N%J5%nJ0
1342B05%%%NnJ0%%n%J5J0K5K5%k0k5k0%J0nk0k0nNJ0J5Nj5l0l0j5nnj5NJ0K0L0L5J0Nj0k5
1339A80k5j0%K0J0nnJ5nJ0J5nj0J0%j0k0j5K5NnnJ5M0L0N%N%k0l0k0k0k0NK0K5J5J5K0Nk5
1336B35j0j0j0l0l0j5%nj5NJ5NJ5J0J0J0J5J0j0j5j5j5k5k5nj0J5K0%l0j0N%K0J0K0J0l5k0
1334I0NK5J5k5k0NJ0J5J5Nnnj5k5k5J5J5J5J5N%K0j0NJ0%J0NNJ0J0%J5J0NJ5L0K5J5k5m0l0
1331B15l0j5%j5j0nj5nj0j5j0j5j0j0j0nk0nj0nJ5L5K0J0nK5N0K5J0j5k0%J5Nj5n%n%j0%%
1328A30j0n%nj0%n%%J5j0J0%NNnJ0%%N%J5n%n%%j0NNj0%%J0nl0j0NK5K0%nnj0NJ0J0nk5j5
1324A00j0NK5K0J0J0j0j5j5k5k0nJ5NNJ0Nj5l0k0k0%J0L5L0J0j0NN%%%%J0K0J5J5N%N%k5k0
1322A35k0%J0Nj0k5j5j5%J5J5Nj0k0N%NNJ0M5M0J5j5l0l0j5Nj0%%%%J5nk5j0NJ0Nj5nn%%N
1318G5N%%%NN%j0J0J0nnJ0%%%%N%%N%j0j0%nnj0%k5m0m0k5j0j5nJ0K5Nk5l5m0j5L0N0N0L0
1315eK0L0L0K0%j5l5j5j5nJ5L0M0L5L5K0K0j0k0nj5j5k0k0k0k0NK0J0J5%NNN%NnJ5Nj5nnL0
1312A50K5K5L0J0nk0l5m0j5%N%nN%j5J5J0j5nk5nk5j5j5k0j5NNJ5nk0nK5J0%n%nn%%%j0nn
1309enJ5L5M0J0k5m0l0%N0P5N0J5k0k5k5k5l0l0N%N%nk0l0j0nK0M0L5J5%j0k0m0k5nnj5NK5
1306a0K5J5j5nJ5J5J5J0NJ5%j5nk5n%k0l0J0J5J5K0K0J0K5K0J5j0j0j0j0j0nj5j0%NnNNK5
1304I0Nl0l5l0k0j0j0K0M0L5M0L5M5Nl0m0k5NL0%l0m5l0j5J0J0j0j0j5%%J5J0N%nj0NJ5L5
1301E5L5K0J0j0nN%nJ0j5j5l0m0j5N%K0nnJ0Nn%%N%%NJ0nJ0NnJ0j5l0k0j5NK0J0J5j0Nj5N
1298A5K5L0L0K0Nj5n0l0k0NnnnJ0K0M0M5K5N%%J5J5%J0%%J5nnk0m5m0k5j0N%N%N%NJ0Nnj0
1295G0j0%J0J5j5k5k0j5j5k0NNK0%nK5J0Nnnj0n%NNNK0K0nj5j5k0%k0k5J0K0K5%k0nnk5k5
1292e5nK5J5J5j5j0%J0NJ0%k0nnj0nj5%N%%NK0L5L0K5J5J5nk5l5l0j0J0NN%N%k0j0n%J5J5
1289@%nj0nj0N%nNN0M5J5k0m0k5%nNNN%j5k0k0k0nK5N0L5%%J0nnJ0N%j0nj0nNJ0J5%j0l0l0
1285a5j5J5J5NK0L0K0nnnnnnj0j0j0j0J5J5J0K5K0NJ5J0J0j0j0NJ5J5J5J5%k5j0j0%K0NJ0
1282A65NNK0nl5m5m0m0n%j0NJ5L0L0J5k0k0%K0L0L0L0L0J5J0j0k5l5l5l5l5n0l0%K5L0K0K5
1280H0K0L0J0j0j5%N%%Nj0%%nnnnJ5J0k0j5%nJ0j0nnnnK0Nk0j5%nJ0j0j0N%nj0N%nNj5%nN
1276A5j0%n%%N%%%%%%%nNK5J0j0j5%nj0NK5M0M0K0%%J5nk5nj5k5l0m5o5k0K0N0M5K5J0J0%
1273G0j5j0j5NK5J0J5nj0J0J0NNj0j0j5j0j5j0k0nJ0J5J0J5J5M0M0J5j0l0k5j5NN%NL0K5J5
1271A70j5j0j5J0J0%l0k5n%%%NnnJ0J5K0J5nj5j5j5nk0n%K0K0K0%j5j5j0nNNK5K0K0K0L0N
1268B10j0k5l0j5j5%J5M0J5%nj5j5j0%L0L5K5j5k0j0K0K0Nk5k0j0nNJ0%n%nN%NN%NJ5nj0j0
1265A85%J0nk0m5l5j0J5K5K0J0J0J5Nj0k5k0j5k0k0j5k0nnj0nNL5L5NJ0J0J5Nk0j0K0K5J5
1262A60j5k0k5j0J0J0K0J0J5K0Nnj5j5j0j5l5l0j5J5M0L5K0%%n%k5k5%K5L0J5J0NNNj5l0l0
1259A15j5J0J0K0j0j0k5k5k5j0N%nK5K5L0K5%%%NNnk5k5l0j5k0%J0K5L0L0NJ0K0K0%j0l0l0
1256A10l0l0N%J5nnJ0L0K5%l0l0nL0L0L5L0J5j5l5l5m5l0j5nJ5J5%nJ0NK0L5J5j5k5l0nj5
1254D0K0L5K0%j5l5l5k0NL0K5J5K5K0J5J5NK0K0nl0m5l0k5l0k0j0K0J5j0l0k5J5M0L5J5K0
1251A05K5L5J0k0l5k5%J0J5%J0M0L0%k5j0j0%j0%j5nnnn%J5j0k5m5j5J0K0NNj0l0j0j0J0N
1248B5j0n%J5NJ0%j0NK5J0J5n%%j0k0l5l5j0NK0J0nnNK5M5M5L5Nj5j5%%K0nj0n%N%J0N%NN
1245A55%n%j0l0m0k5NNj0N%nnN%%%J5J0%j0nj5nJ0K0K0J0N%k0l5m0k0nNJ5J5K5NnNL5L0J5
1242A25J5k0j5n%%%k0k0k0j5j0J0%%%%%%J0nN%%NNnj0k5k5nk0NK5K5Nj0j5NJ0J0J5J0K0nJ0
1239F5Nnj0%j5j5j5K0J5J0j0j0N%j5nnj0nj5%K0J0L0J0J5J5J0J5L5K0k0l5j0J5J0j0%%%%J0
1236A25K5%k5l5l5j0NnK0J5%j0nj5%%j5nnj0%K0L5M5L5%k5k0k0NJ5j0j5j0j0nj5j0nNNNJ0
1233E0J5J5J5J5Nnl0l0j5%nn%J0J5Nj5nj0j0j0J0L0L5K0j5l0l0NJ0%NJ0j0nN%nJ0nk0j5J0
1230B0J5L0K5L0K5nk0j5j0j5j0j0j5j0K0N%NNnJ5J5K0K5J5%J0%NJ0K0L0Nj0j5k5nj5j5j5j5
1227A20k0j5J0K5J5J5K0J5nj5k0j0j0k5l0nK0J5nk0l0%K0K5Nnn%Nj5nnj0%%j5J5j0nJ5%%%
1224E5%NJ5K0Nj0J0J0K0J0Nj5k0l0j5NK0NJ0J0NK5K0J5%k5nK0Nn%n%j5j5j5j0N%J5nnNK5K5
1221A75Nj5m0m0m0j5j0NJ5K0%%n%j5%Nj5j0NNJ0J0J0J0J0J0J0j0j5j5j0nj5k5%J5J0NK0J0
1219F5J0K0Nn%j5%Nk0%nj5%Nj5n%j5%j0nj5nj0nj0nn%K0L0K0J5J0nnk5j5J5L0L0K5J0NN%k0
1215I0k0n%%%j5k0k0%K5K0Nnj5k5%J5nj0J5J5J5nj5j0NJ0J0J0J0K5K0J5j5j0k0k0%j5j0j5
1213C0%L0L0J0J0NJ0NJ5nk5k5%N%J0J0nk5k0nNNnnnj0L0K5J5L5M5M5K0%l0m5k5j0nnnn%n%
1209A25nk0l5l0k5%nJ5L5L0J5n%nn%nj0nnnNJ0J5%J0NJ0J0NNNNJ5%%J5n%%%j5k0nK0L0J5j0
1206A80j5NJ0K0%%%%%j5J0Nj5j0j0j5j0j0j0j0j5j0j5J0J5K0Nj5j0nK5K0NNJ0J5NNnj5J5J0
1203A85J5J5J0J5NJ0J0j5m0l5k0j0nj0j0NJ0K5K0L0J5Nj5j5l0k5k5k0j0k0j0%%N%K0K5L0J0
1201A50NJ0J5nj0j0nj5j5%K0J5n%J5J0NNJ0NJ0NJ0J0%J0J5%%k0j5nj5j0j5j0nNJ0j0%Nj0J0
1198A75K0%NJ5J0nk0nJ0K5%k0j0nk0l0l0%NL0%j0%%j0NNj0n%%%%NJ5n%J0N%%j0k0NL5L5K0
1195B20nNK0K5%k0l0l0k0nJ0J5nNJ0j0J5J0nj0J5%%%%N%N%J0%nJ0nj5j5%NNJ0J0n%%%j0nl5
1191A75n0k5Nj5j0%K0M0J5k0k0%K0K0Nj0k5k0nJ5K0Nj0n%NnnJ0n%J0j0nnj0j0j0k5j0NK0K5
1188A00J0k5%J0J5K0J5K0J0K0%j5j0k5l5k5nJ0%NK0K5J5NJ0J0nl5k5k0%k5j0nnJ0NNJ0J0J5
1186A05J0k0k0k0k0j0%Nj5%%nNNK0M0N0M0J0k0l0j0L0J5%k0l0k0k5nJ5J0nNNJ0Nnn%J5%k5
1183I0l5m5m0j0nK0K5M5K0nj5j5J0K5L0J5nJ5J5J5J5J5K0j5k0m0j5j5nN%%K5M0K5%k5j0NK5
1180A80J0J5j0k5n0n0j5k0J5J5J5nj0j0j0nNJ0J0J5J0M0L5L0K0j0j5j5j0N%N%Nj5l5k0k0%
1177I0K0NJ0J0J0J0J0J0J0J0NNk0%nJ5L5L5J5%N%%K5J0%k5nnNNj0j5NNK0NJ5J0L5L6n%j6j0
1174C70j5j5N%l0k5k5Nnj0%N%k5n0j5NK5J0%j5l5j0L5L5K0j0NM0K0nk5j0j5j5j5j0j5J0NJ0
1171B10NJ0J0NJ0J0NJ0J0J0NJ0J0%J0J0%J5%J0J0nJ5J6%nJ5J5nJ5%J0J5nK0NNNj0%K0L0J5
1168E46k0nK0L5L5K0%j5k5NM0K0j0l0m0m5m5m5l0k6m0j5L5N6M5M5K0K0N%%j0NM0O0M5J5j0
1166G01J5L5M1L5J5Nk0k5j5k1nK6K5L0K5L0K0J0NK0K5NK0J5nk5j5j5n%n%J0j0nNNNJ0J0NJ0
1163I92J0NJ5K0L0J0j5j0j0j0k0%K0K5J0J5%nJ5J0K0J5J5N6Q0R0P0N5L5L1L0L5L5L0M5L0K0
1160A799%NK0L0K0J5j5l0l5n0m5n0m5j5J0n%K0L5L5K5NK0J0J5K5L0K5K5K0NJ0J5j5l0k5j5
1158A844M0O1M5K0%NN5J00Q5P0N6M0N0N0N5P0Q1R5J00Q0M5L0L6M0K5K5L5K0J5N%J5L0K0j5
1156C328j5l5l0l0j0K0K0J5J5J5nNNJ5NJ0J0K0%%K0J5J5j5k0k0nNK0L0L0L5L1L0J5j5k0k1
1153C488k0k5k0l0k5NJ5L0N0O1P0Q5R5J11J40J55J76J85K06K30K36K46K25K21K10K21K30K11
1151F782J70J16P0L0J5n5r0j21j35j50j61j75j61j45j20r6p5p5o0m5NK5O5Q0J05J16J25J25
1149F165J31J30J55J56J60J56J30J00Q0P6P0O0L0J5J0%j0j5NNNnl5n0m5o0m0k1nJ0K6P0J05
1147G564J15J21J45J60J91K10K21K26K15J91J80J35Q1Nn6j10j55j81j70j91j85j81j50j40
1145H241j36j20j00p0m5m6n0n0l5nNL0N5Q5J11J35J81K30K71L11L46L76L91M36M86N06N22
1143A2061N21N01M66M26L76L26K66K06J35M0l5j05j41j70j96j95j91k00j56j15n0nM5J00J66
1142A4076K50L26L66L91M26M82N16N46N67N71N27M66M06L36K50J51M0o0j56k10k51k66k75
1140A9475k96l21l56l86m21m51m76m77m56m61m66m56m26m01l86l51l16k76k50k31j91j45j15
1139A1364r0m1k0nnk5n5q0r0j01j15j10r5p1l0J0K5L6M0Q0J15J25J51J65J96K20K11K31K15
1137A2251K11K15K11K25K41K46K25K11K25K56K86K95L16L11L31L36L41L10L01K96K86K65K16
1135A8407J80J51J00L0n0j05j56k00k36k86l00k91k76k55k51k21j75j35j16r0o0o5q1j05j40
1133A5274j91k00j96j90k06k25k36k05k06k05k06j80j76j75j81j80j96k10k31k46k60k46k56
1132A0471k40k36k05j66j45j25j46j25j10p1n0k0j5j5j0j0%J5j0m5n5p0o0p1p0j15j40j46
1130H015j10q5p6o0p0p5l5NN0P5P5Q1R5J00Q5J01J10J15Q5P6O5N0M0M0J5Nj0l0m5m5n0n0n6
1128H486p5r0j00j01q0j05j40j71j80j76j80j91j80j71j30j15p5o1n5n5m0k0j0k0j5nK5K5
1126E995K0k0l5l0l0l5l0l1m0o0p5p5r0j11j20j25j11r5q0q5q1r0j00j10r1r5p5q0m5k5l5
1124C910k0k6m5m0l5l5m0o0n0k5nnk0j6l0l5j0nj5l0l5m0n5n0m0m1l5m0k0k0l5o0m5k0NNk0
1121B817j5k0k0j5j5nNJ0Nj0l1j5k0%J5K5L1J0J0M0M0J5j5k5k0m0m1k5j5j0k5n0o5q0q5q6
1119B275o5o0n5p0n0k0k6j5l0l0k0j5l0j5k0m0m0j5k5j5j5k5n6m0k5j0j0j0j5l0l0l0k0nn
1116A293NL0K5J0j5k0NL5K0Nj5j0%nn%n%j0%j5k5k0j5k0k0k0k0l6n0m5l5m0m0m0m0n5n6l5
1114G16n%k0j5%%%%%%%%Nj5j0nk0%j5j5%%%J0M0L0L0nn%NJ5K0L6J0%nk6k5j0j0Nk5l5k0j0
1110F26Nk5k0NK0K5K5Nj0k5k0l0n5n5k5j5j5j5j0j6j0j5j0k0J0%j5k0k5%K5%%j0NJ0j0NN%
1108C00%J0nN%N%nj0nnj0%j0nJ0nJ0N%N%Nnl5k5j0NJ5J5J0nnnnnnnnj5j5l0l5k5J0L5%j0j5
1104A25j0j5j0j0k0nnNNnnk0%L0J0%%J5NJ0%J5J0J0J0J0%K0J0NNNnJ5%%J0nj0k0k0j0J0J5
1101A80K0J5NNNNnj5l5m5nJ5nN%%%%nJ5J5%nJ0J0nN%k0m0j5nj5j0%J0N%J0%nJ0J5J5nk5%N
1098A15nNK0nl0j0k0N%j0%N%J0nJ0K0j0k5j5%J5J5Nj5k5j0J0K5L5L5K0Nj5j5l0l0k0%J0J0
1095H0%j0k5%K5J0k0k5J0K0Nk0k0%%nNK5K0K0K5nj5nj0J0NJ0J0J0J0J0NNNJ0nNNnJ0%%J5n
1092A95nJ0J0nk0k5l0j5k0l0l5nNJ0%K0L0K5%j5J0nj0NK5Nnk0l0m0j5J0J5nnK0O0M0J0nj0
1089A50%Nj5%%l0l5NL0J5J5NN%NNN%NNj0j0J0j5Nn%%j0%nNj0j0N%J5J0%J5NnJ5%j5j5%K0K0
1086A90K0K0Nj0k5m5j5j5nk5j5%J5K5K5K0nk0k0k0j5k0k5NJ5K5K5%j0k0%NN%n%k0NK5K5K5
1083A45K0J0nl0l0k0J0L0K5O0N5J5j0l0k0j5j0j5j0j5j5K5K0K0K0%k0nnk5l5m5m5j5J0K5L0
1081A00J0J0J0J0nnn%nn%nnnJ0J5l0nJ0J5J0%nj0j0J0J0nj0nj0nnj0nj0J0K5J0J5J5K0NK0
1078A75K5NJ0K0%l0k5j0J0n%%N%nJ0%%nNK0NNj0l5k5nNNK5J0J5NNJ5nJ0%J5%j5Nnj0nnnnn
1074A95%j5Nnnn%j0nj0nnj0j0%L0M0M0L0K5j5l0k5k0%J5%j0j5N%nj0Nj5l0j5%J0K0%J0J0%
1071A65K0%J5N%j0m0l5j5NNnNn%K5J0Nk5l5k0j0J0J0J5K0Nj0j5j0j5j0j5j5nNK0L0L0J5%j5
1069A10k5%K5N0L5J5Nk0k0nJ0%%n%%%n%n%nnn%J5%nJ5Nk0nK5M5L0Nk5l5l0nNK0J5K0K0j0j5
1065B20j0j0nnn%j0%%j0K0J0%K0J5NK0Nnj0%j0j5%nj0j5nnj5nj5nj0%K0J5%k0k5l0k0J0K5
1062A05%Nk0%NL5M0J0n%%%k5l0j5NJ5Nk0j5K0J0K5K0L0J5K0L0L0J5l0m5m0l0j0nj5N%k0nn
1060A10j0nnn%L0J5J0J0nj5m0l5nNJ5J5L0L0J0%j5j0j0K0%j5l0j0j0K0K0%%NnJ0j0%Nk5j5
1057H0%K0Nj0k5m0k5j5j0N%J0L0M0L5K0J5J5%NNk5j0j0NNj0j5j0j0n%L5L0K5J0k5m0k0%N%
1054I5NK0J0J0J0J5J0J0%J0j5j5k5j5%K0K0K0K0K0K0K0L5J0j0k0j5k5k0j5j0k5j0n%j0k0k5
1051A00%J0J5Nnk5NNN%nnj0%nn%nN%NN%NNN%N%%NnN%%j0j5NJ0J0NJ5%j0n%J0M0K5J5%%J0j0
1048B15j0k0j0k0j0j5j5j0J0J5J0J5J0j0%nNnnNj0j0k0%NJ5J5J5K0J5%j5l0k5nNNj0k0j5%
1045H5J0J5Nn%nnJ5L5L0J5j0l0k5j5%J0K0n%J5J5%%J5J5%k0j5j5k0j0k0J5J0J5J0J5J0%nj0
1042A60l0l0l5j5NJ0J5J5J5%N%%j5j0j5j5%n%%K0Nj5j0nJ0J0j0j0j5NK5N%J0NNJ0NJ0%Nnk0
1039I5k0k0NJ0J0j0j5j5NJ0j0j0k0J0J5K5K0J5Nj5nnnnj0nj0nNJ0J5n%K0N%Nj5j0nnj0k0%
1036C0L0K5J5j0k5j0nnK0J5J5J5J5nj0k5j5j5J0J5%j0j0N%J5%NJ5%K0Nk0%J0L0K0J5%j5j0
1033A55J0Nj0n%Nj0j0k5k5j0Nnk0l5j0nJ5L0L0J0j0j5J0j0%%%%k5l5l0j0J0J0J5K0NK0M0K0
1030A10%nnNn%%k0k0%nNN%K5K0Nk0j5j5k5nJ0L0K5J5%nj0%nnnnnnj0%K0J0J0K0K0J0J0K0j0
1027A70k5k5j0J0nk5l0k5NK5K0K0K0j0j0NJ0J5nJ0j0l0l5j0J5%NN%NNk5j0%K5J5J5j0k0l5
1024D5j5J0L5J5k5k0J0N%N%J5%j0K0J5K0K0K0%j0j5%J5J0K0J5l0l0j0J5NJ0J0Nk5l0l0k0%
1022G0K0NJ5J0J0J5J0%%%%J5K0j5j5j0j0%j5k0%j5j0NNNNJ5K0K0J5Nk0m0l0k0J5K0L5J5nJ0
1019A55Nj5l0k5k0m5j5L0N5N5K0NJ0j5j5%k5m0m0j0K5J5j5nJ0L5J5nj0nJ5J0nj0J5Nnj0j5
1016A00l0%J5K0J5K0j5k5j0k0j0NJ5L5L0Nnj5j5k0j0NK5K5L0J5%j0nn%J0J0%%Nnk5m5l5k0
1013F0nJ0nNNNNNNNNNNN%N%K5K5nj5j5%J5K5K5J0l0m0l0j5j0nJ0J0J5J5nnnnnnnn%NnNL5L5
1010A65J0nj5j5k0j0NK0J5J5J0J0K0Nj0k5l0j5%nk5m0l0j5nj0J0K5K0J5K0K0J5K0%NJ0nj5
1007A40k0l5l5k0k0NK5J5L5K5K5%k5k0%nk0j5nJ0NK0Nj0j0J5K5K0j0k5l0l0%n%%%nJ0%%J0
1004D5j0%nk0N%j5nnJ0J5J0J5K0NnK5K5nl0j5%nj5NJ5K0J5J5K5J0J5J5%j5nnj0j0nj0%nJ0
1001A20j0nnJ0j5%nk0n0l5l0j5J0K5K5J0J0L0L0K5N%%%n%n%nnj0Nj5l0j0%J5n%NN0L5K0%n
998A45nj5j5nj0j0j5j0j5nJ5K5J0j0N%J5J5j5k0k0j5j5j5j5%nj5j0K0K5M5L0L5N%j0j0l5n0
996B5n0l5NK0J0J0J0J5J5K5L5J0nNK5L5K5j0l0n0n5l0%K0J0nN%NJ0J0N%J5J0Nnj0J5L0Nj0
993A20j5J0L0%j5j5j0j0m5m0j5nj0j0K5N0M0L0J0nJ0%n%k5m0m5j5NL5L0K0nnNj0nJ0NJ0K0
990A15%j5k5l5j0J5K0J5K0J0%l0k5k0%j0nnJ5L0L5nl5k5j0NK0J0J5J0%%J0nk0l5m5j0J5J5
987Ej0j5j0j5j5j0K0N%J0NNNK0J5K0J5J0K0K5J0n%Nj5j5k5NK0K0L0J5k0m0k5n%nj5j0n%J5
984D0NJ0k0k0j5j5NK0K0NNj5%j0j5k0k0k0k0k0NK0L0K0K5L5K0L0M0J0Nj0j0%J0J5NK0NJ0K0
981B05Nj5j0j5j0j5j5nj5l0m0j5%J5L0NJ0NJ0J0J0NJ5J0Nn%n%Nj0n%nnj0%J5Nk0j5J5Nj0n
978A05k0j0nK0L0J5%j0J5J0K0Nnnnj0j0nj0nj5%nj0j5%nj0%J5NJ0nJ0J0NJ0L0Nj0j5J5K5N
975A75nj0k5k5j0%J0Nnk0nJ0J5K5K5J5j0j5j0j5j5j5j0j0NK0J0J0nk5k0j0%nj5NJ5N%k5j0
973C0%L0K5J0j0j5j5J5L0K5j0l0l5nj0n%J0L0L0J5%j0nj0k5k0%K0J0J0J5J5J5J5J0j0%NnJ0
970A55%%j0j5j5j0%J5NJ0J0NJ0J0j5%%j5j0%j5%J0%nnj0j0l5l0k5NJ5J5K0J5J5K0L0J5J5L5
967B05L5K0%k0j5k0k0k0j0nnj0n%j5l5k5L0L5L5J5j5j5l0j0J0K0J0j5j5%J5J5Nj5j5k0n%k0
964G0l5k0j5J5J0j0%J0%j0nK5L5J5n%j0%j0%K5L5J0j0l5k0nNJ0nj0j0j0K0L5J5k0j0NK5J0
961A20K0j5j5j5%nnnJ5J5%j0k0k0nJ0L0K5K0NJ0J0N%k0k0%J5nk5k5nK5K5K0NJ0%k0%%%%J5
958A65J0j0l0k5j0K0Nj0k5NK0J0%j0j0k0k5j5NK0M0K5nNj5j0j0j0j0nj5j5%j0j0J0K5L5L0
956A25J5nk0l0j5%j0nJ0M5L0J5%j5k0%%NnJ0j0J0J0j0J0J0%K0nJ5J5nNj5%j0nnNj5nnnnj0
953A20nNk0J0%nJ0%%N%NJ5Nj5j5j0J0K5J5Nk0k0j0j0nJ5Nnl0l5j5J0K0L0J5%%J5J0J5K5L0
950B00M5K5j0k5k5nJ0nj0j0j5l5k5j0K0Nj0l0k5j0%J0J0NN%%N%%%NJ0J5J0J0nk0k0j0%%%%
947H5L0L0K5L0%k0nj0Nj5nnk0j5NJ5K5Nnk5j5k0NK0K0Nk0k0J0J0K0%nk5l0%N%NNk0k0k0k0
944B0j0J5%%K0J5L0NJ5nnJ0J5J5k0n0m5j5%%%%NK0K5K0K5K0K0J0nk5j0%%J5J5%nj0j0j0j0
941A00nj0nk0%J0J5J0J5J5J5J0J5k0l5k5l0j0j0j0j0J0K0K5J0j0n%k0k0k5%J0J5J5J5J5J0
938H0N%Nj0j0j0j5J0NJ0Nj0k5j5J0L0L0J5j5k5k5j0K0L5K0Nnk0k0j5k0NN%J5K0K0L0J5j0j5
935A20k0n%%%%K5L0Nj5k5k0nj0%%%%N%%%j5j5j5j0%K5J0J0NJ0NNj0j0j0j0J5J5J0K0K0K5N
932A70NJ0J0k0k0nn%%%K0J5Nn%Nj0l0l0j0J0K5L0K0Nk5m0l5k5nJ5N%%n%nn%%nJ0J0%J0Nnk5
929G0l5k5nJ0K0n%%nj5nJ5L0L0J5j0nj5k0k5nJ0K0K5J0j0l0l0l5l0nJ5M5M0K0Nj0%j0j5l0
926@k0NK0K5J0J5K0L0J0j0n%j0k0k0j0J5K5K0K0K0J5J5K0J5nj5l0l0k0nJ5J5J5n%NJ0%J5%
924A70J5nl5l0j5J0J5J0K0K0J5Nk0j0%%n%%N%%%j0nNJ0L0Nnk0k0j5j5k5k0k0J0J5J5J5J5M0
921A70J5j0k0l5l0j0%J0NNNNJ5M0L0J5Nk5j0j0%nJ0j0J0nk5l5k0nN%j5j5j5J0NNnJ5K0K5n
918A15j0J0L0J5J5Nj0l5l5j5nj0j0%K5K0Nnn%j5%nnnj0j0nJ5j5l5%K0L0K0NJ0%N%%%k0l5j5
915C0nNJ0M5O0L0nm0l5j5NNK0K0J5K0J0nl0l0nK0K5nj5%j0j0%nj0NK5M0M0K5nk0nk0j0j5j0
912A45j5j0j0j5j0j0NL0M0J5NnnK0K5%j0j5%%j5k5j5j0%K5K5nj5k0NJ0K5K5J0k0l5l0%J0J0
909A35nj5k0%%K0K5K0J5k5m0m5j0K0M5N5L0%j0nn%K0N%k5l0%%nj5l5l0k0j0NK0J0J5J5J0J0
906A25J5J0J5J0J0J0Nj5j0Nj0nj0n%j0j5%J0J0k0j0l5j5J5J5J5j0j0j0n%NK0%NJ0nj0j0nj5
903G0j0nj5nNL0NK5J5J0J5J5%k5l5l0k5%J5L0K5J0%j0j0nNL0J5%l5m5j5nnj5%J0NN%J5J0%
900G0nJ5K5J5n%K5K0Nj0j0%%n%nj0nj0j0nj0nj5J0NnJ5J0%%J0%j0j5%J5Nk0j5J0J0K0N%%K0
897A35J0K0j0l0j5%%j5j0j5%j0j0%j5j0n%nj0NNj0N%k5%K5L5N5J5%k0k5k5%J0J5K0J5J5NN
894A30%J0%NJ0nk5n5n0k5NJ5J5J0J0j0J0%nJ0nNN%nNM0K5%l0l5%L0L5J5j5N%%j5k0%NNj5l5
891E5NJ5J5Nj0j5K0K5NnnNJ0n%J0nN%NK5J5nk0%j0nnJ5L5L5J0l0m0l0l5l5j0K0Nj0j0j0j0
888C0j0nj0nn%K0L5J5%%K0L0K0nnNJ5K5%j5n%k0j0nnj5N%%N%N%%NNNNJ0k5m0m0j0j0j0nJ0
885A0L0M0Nj5j0NK5K5J0nk0l0j5NJ5K0K0L0J0j5l5k5k5%J5%J0J0j0nJ0J5K0nk0%%n%J5J5n
882A15l0k5k0j0l0%J5K0%%NNNNNN%nnj0nnj0nj0N%J5nj5j0J5K0%N%NNNNNNJ0K0%j5NJ0L0n
878A25k0%j5k5j0N0O5K5%J5K0J0nj5l5j5j5k5nJ5J5J5J0%j5nnj0nj5%J5J0L0Nj5j5l0n%%j0
875A10j5j0%K0K0J5Nnk5k0nJ0J5nk0nJ5J5nk0nJ5J5J5j5k0%J5L0K5j0%%nJ5J0%n%n%NJ0j0
872A70nk5j0J5J0%j0nnN%j5j0l5k0J0J0K0%j0%J5J5%n%Nn%J0j0%%%%%%%%n%%%%n%n%%j0NJ0
869A05j0j0J0n%%nj5NNj5Nnj0j0J5K5%%N%%n%nj0NJ0j5j0%K5L0NJ0J0N%n%nn%%n%J5NNn%N
865A50J5J0j5l0k5nnj5k5nnnnJ5L5L0J5Nj0n%%j0Nj0J0NJ5nJ5NNJ0j0k5k5j0Nj5k0k0j0J0
862D5K0L0K0%%J5K5K0%l0l0l0k5j0k0%%L0K0L0J0N%nj5k0l0j0j0%%J0J0N%J0J5%NJ0K0%NK0
859A45NJ0J0J0NJ0J5NNJ5j0j0j0%%J0nl0n0n0l0nJ5K0J5J5nj5j5nNNJ0%J0j0N%%%nNNNN%J5
856A25nNNj0j5j0j0k0nj0j0nJ0J5nk5k5k5k5j5%NK5M5N0L5J0k0k0j5k0%K0J0J0J0%nJ0K0J5
853A25K5K0J0J0J0J0nn%j0n%n%NK0J5J0k0j5j5j5j0J0NnnJ5NN%J0N%Nk0j5Nk0nj0j5K5Nj0
850A45j5j0nNJ0J0nj5j0nnn%nJ0J0%%N%NJ0j5%%%nj0J0K0K0NJ0NNl0l5k5%N%j0j0nj0NJ0J5
847H5%NJ5J5%J0J0K5K0%nj5l5l5%nJ5J5J0K0M0J5%%J0k0l0k5k0nJ5K0%j0%J5K5J5J0J0J5j5
844B15k0k5j0NJ0J0J0K0K5L0K5N%J5%nj5k0nnnj5k5l5j5nNNk0%K0Nj0%%K5Nk0k5k5nNJ5nj0
841A30%nn%%n%J0N%J5J0J5k0j0j0k0nk0j0j5j5J5K0K5J5%J0K5K0J0j0m5m5l5%K5L5K5nj5j0
838A05k0j0J0J0M5L0J0nk0%nk0k5m0l0nJ5N0O0M0K0%j5l5k5j5%J5J5K0K0J5J5nk0k0k0J0K0
836A90K0%NnJ0Nj0k5k5NJ5j0l5o0l5nK5L0M0L5Nnj0j0j0k5k5nNL0L5L0L0N%%nj5n0l0l0j0
833H0J5K0L5K0J0k0k0k5nJ0J0J0j0j0NJ0J0%j5j5j5J5NNj0nnJ0J5J0J0Nj0l0k5nK0M5N0J0
830B10%j5k0k5k5k5k0%J5J5nNj0j0Nj0nj5%K5K0nk0k0%K0J5L0J5Nl0j5k0k0k0j0NK0L0K5K5
827A40J0j0k0k0%J5NNj0k5m5k0j5J5L0J5J0nNNJ0%nJ0J0nj0NnnJ5J0j5j0k5nnk5nJ0K5L5K0
824A15K5L0J5%j5l0n0k5nNK5Nj5k0NK0%j5k5j0NNj0%nJ5L5L0K0Nj5k0%k0nJ0K0K0J0J5nj5
821A30l5m0j5J5nNJ0NNJ5N%J5%j5nnNj0j0%nnnnnnnnN%NNNNNNJ5J0NK0J5J0J5J0%j5j0%k0
818A20%nj5Nn%Nn%J0j0%nn%%nnnK5K5K5K5nn%j5l0k0nJ0J5K0J5K0j5l0k0j5NK0%K0J0NK0%
815A75j0k5l0j0k0%J0L0%NN%J0%nJ0%NK0nl0k0J5L5K0J0j5k0j5k5l0j0k5k5k0k5J0M0K0K0
812G5K5J5K5J5K5%j0k5j5k0%K0J5N%J5Nj5l5l5nJ0%%n%n%J5n%J5%NNNn%n%j5NJ5k0j5j5%K0
809H5Nj5j0%NK0NJ5L0L0Nj0j5nk0%K0K0J5K0nj5nk0nj0%k0j0j0J0NJ0J5j5j5J0J0K0%%K0N
806A75J0%NN%%N%%j0l0k0k0NJ5J0J0%%k5l0k5j5j0%%NNNNNNNJ5J5K5NJ5J5K5Nj0k5l0l5k0
803I0%K0J5K5K5K0%j5j5k0nNNj0k5j5J0Nj5n%J0J0k0j5J0K5J0j5k0J0Nj0nN%%j0NJ5J5%k0
800A00k5j0J5K0M0L0K5J5K5L5%k0n0n0m0k5j0NNnN%N%n%n%J0%%j0j5%J5K0K0Nn%j0j5j0j5
797G0j0j5j0j5J0K5K0J5nNK0L0L0J5nk0J0K5J0nl0j5nj0k5m0j5NN%NNJ0N%J5%NJ0%NNNNj5
794A30j5k0nJ0K5K5J5j5nnj5nj0j0j0NK0J5%j0k5l0j0j0J5%%J0%%J5j5NK5K0K5J0NNk5m0j5
791H5j0J5K0%%j0nj0l0k0NL5M0NNNJ0nK0K5nj5k0j0K5K0%k0j5%J5J5NnJ5J5nl0n0m5l5k0N
788B0K0L0L0L0M5K5%%J0nj0k0j0j5j5j5j0j5J5L0K0K0K0%k5j5nJ0K0N0N0L5J0k0m5l5k0n%
785B05%J0nk0j0NK0n%n%j0j0J0L0L0J0%k0k0nnk0m0k5n%%%%%%%N%Nn%NJ0K0M5N0L5K5L5K5
782C70j5l0k0k0j0J0j0J0J5J5nk0j0nj0nj0j0j0nj0nj0nj0nj0nj5k5k5j0NK0NJ0K5nj0l0j0
779A00%j0N%K0L0%k0j5j5j5j0K0J0NJ0NK0%j5%nj0j5%%j0nJ5J0%J0NNJ0NNNNJ0NN%Nj5k0N
776A50nj5j0nK0K0K0K0%%J5M5L0J5k0l5k0j0K0J5%j5j5Nj0j0Nj5j5j0j5j5j5j0j5j0j0nJ5
774I0L0J0%J0Nnj0%j0%j0%j5K0NNJ5NJ0J5%J0%j0l0k5j5%J5NK0J0J5J5J5J5J5%NNnN%nNNj0
770B30%n%nj0%K0nj0nj5j5%K0L0K5J0J5J0L0K5J5Nj0n%j0%%j5%%j5l5m5k0nNJ5Nj5k0j0J0
767A95Nnj5j5j0j5k5nj0k0%J0J0%%J5N%nN%nNnj5J5J0J0J0J0K0NJ0J5J5K5J0%%%J5L0J5J5
764C30nj5%nJ0K0j0j5nJ0K5%k0nNJ0L0K5J6J5J5J0K5%k0nn%%%NJ0NJ0%J0J5%k5k0k0k5j0k6
761C65m0n%k0j0%j5%j0nnj0Nj5Nnj0%j0j5j5J5K0Nk0l0%n%nj0%nnj0nNL5L0%nj0nnj5l5k0
758A05l5k0J5J5J0Nj0J0NJ0J0nj0j5nNj5j0%k0%K0L0L5J5j5J0j5%J0NJ5Nk0NnNNn%N%nK0%
755A65%J5NJ0NN%j0Nj5j5j5nNK0K0%j5%K0K0nj0J0%n%%%%j5j5%k0j0j0j0j5k0nk5j0K5J0K0
752A10J5L5M5N0L0j5l5k5k5j0nj0j5j5l0j0K0J0%nJ5K5K0Nnj0N%K5k0nNNL0K0%nJ0K0K0Nj5
749B65j5j0NJ5nk5k0nN%k5j5N%k0J0%NNl0%J0J5nj0j5l0j0j0j5nj5N%j5%%j5NJ0N%J5J0Nn
746G5J5J5nj5k0n%n%n%J5J5K0K5%nk0J0K5J5L0J5%j0j5J0J5J0%%%%J0Nnk5k0%J0NK0M0N5O5
743C65L6N5M0N0O5Q0P5P6Q5Q5J15J11Q5N5J0l0m5p5o5q6j20j25j11r5q0o5m5k5k5l1l0k5k5
741B85k0j5l0l0k0%J5J5%k0l5%%nN%j0n%j0%Nj5%%%%k0j0NJ5J5%j5j0l0n5m5m0%%K0M5M0J5
738D0n%nk5k5%J5K0K5M0L5J5nn%n%n%nnnNNnJ5j0J0N%%N%%J0j0N%J5J0J0J0J0J5nl0l5k0j0
734A00j5%K5J5%k5nJ5J5n%%%k0%NL5L5K0j0l0j5nj5j0j5j5j5k0nnnnJ0K0L0L0L0J5%k0J0J5
731A65NJ0%n%n%n%nj0J0n%%%%nk0j5l0j5K0M0J5j5m5k5%nj0J0J5J5%j5j0%%J5K0nk5l0l5k0
728b0J0L0M0J0J0K5K0Nj0k0j5j5n%j0%L0L0J0j0k5k5j5%J0J0J0J0K0Nj5k5k0j5nK5K5J5J0
726A10%%j0j5k5k5j0%K0J5k5l5l0%K5J0J0J0J0J0J5K0K0K0K0%%j0l0k0m0nJ0nnK0M0J0nnJ5
723A10K0K0%j5nNNj0k0k0NK0NnnJ0N%nNJ0j0k5j0K0%k5j5NK0K0NJ5J5J0J0%nNj0j0Nnnn%n
720A35n%%%%l0j5J5J0Nj0j0N%%J5M0K0J0k0k0l5l0l5l0%%j0NK5M0M0K5Nn%%%j0n%j5Nnnj0
716I5K0J5%nK0NNJ0nN%J0nN%j5l5k5k0NJ0NJ0NJ0J5%j0nnnj5j5J0L0Nj0%NNNJ0NNNJ0Nj0j0
713A55Nj5l0j0NJ0%K0K5K0K0J5%j5l0j5j5%K5L0K0j0l0j5%K0M0K0K0J5J0NK0L5K5L1K5L0K0
710D81%j5j5%K5M0M0M5N0L0J0%J0K5L0K1j1l5o5r5r0p0l6k5m0l0j0nk5l0l0l0l0l0l0nJ0%
708F5Nj0j5%J5J0J0j0j5k5k0%nnj5K0N5L5L0K0NnNK0J0nj5l0l0l0l5m0k5NL0K0J5NL5K0J0
705A10N%j0NNnj0NJ5K0J0K0J0%l0l0j0j0J5K5L5L0J5NNK0M5N5N1M0N0N0M5P0Q5Q6O5O0O5O5
702A082O0K6k6p0j05j15j11j15j00p5p1n5n5k5k0j0J0j5j5k0j5nj0j0K0J0j5j0%N%%K0j0%
700A55J5NNJ0J0%K5L5K0Nk5l5n5m0k5j0J5j5j5k5l0NNNNnJ0J0nN%J5nNNNNnJ5NNNNNNJ0J0
697A50NJ0NJ0K0%nj0%L5L5L0L5L5L0L6K0M5K5L0L0L0K5L0J5j5m5q0q5q6p5m5k5k0j0j0nj0
694A60l5k0j5J0K0NNK0K0%k5k5j0%j5nK5J0J0K0J5j5l0k5J0K0K0Nnk5l0n%NN%J0%%Nnnj0k5
691G0m0k0%J5nJ0J0K0Nk5l0k0NJ5L5M0L0L0K0Nnj0j0j0j0j0%j5j5j5J5J0nj5NN%k0%J5J5n
688I0%j0nJ0N%nJ0Nnk0k0k5k0NJ5K5%j0nK5L0K5NnNK0K0J0%j0J0J0K0K0%k0l5l0m5m0l0J0
685C5K5J0K0K0J0K0J5K5K5L0K0%j5j0nj5j0nk0j0j0k0nnJ5N%NNJ5%k0nJ5nl0j5J0Nnk5k0n
682G0J0K0L0J0j5k5l0j0k0%J5L0L5K0J5Nnj5j0j0j0j0j0j0%J0K0M5L5J5NJ5j5j5k0n%k0j0
680A40j0%j5j0nnj5j5%J0L0K0K0J0J5%l0k0j0NK0J0%NNNNJ5nN%nk0m0k5%L0L0L0J0j0k5l0
677A25NNn%J0J5J5nnJ5Nj0l0l0n0k0k0J0J5K0j0j5k0nJ5L0K0J5K0J5%k0j0j0%J0NNk5nJ5J5
674A10L5L0K5J0nnnj0j0k5k0j5k0j5k0k0J0J0J0J5j0J0NK0L0NNk5j5nNL0M0K5%%K0%k5k5k5
671A50k5nj0j0k5k5j0%K0K0K0K0j0l0k5k5k5k0%NK0K0%nk5j5j0%nL5L0J0nnJ0%NNNj0NnnJ0
668E5j0%%nnL0K5J0J0J0NJ0j0%%j0N%nj0Nnnj0N%n%J0J0Nj5%K0%K0Nj5l0j5n%%K0K0nk5nN
665I0J0J0J0NNJ0J0NJ0J0k0%%k0k5k5nJ0J0nj0j5%%%%J0J0J0J5K0K0K0nk5l0%J0M5M0%n5o5
662I0l5%%NJ0j0n%L0K5%j5l5k5%K0J5nk0j5j5NL0M0J0nl5j5J5J0J5NNj0j5l0l0l0l0k0nL0
659d5N0K5J0%NJ0NJ0J0k5nJ5K0nk0l5k5k0j5k5j0%K5J0J5J5J0K5NJ0L0K5J0j0j0k0nJ5L0L0
656A40J0N%j5j5l0k5j5J5J0j0l0l0J0K5K0nk0nN%%nNK0K0L0M0L5K5j0l0k5j5j5n%K5K0K5K0
654B00%l5l5l0m0k0j5J5J0J5J0J5nk0k5nj0j5j5j0NK0L0K5M5L0J5%k5%k0l5o0l5j5J5K5NK0
651C0J5M0M0J5%k0j5j5k0j0N%j0j0j0k0nK5N0N0K5J0Nj0m5l0k0J0%Nj5n%K5J0nj5k5%L5M0
648A30K0%%J5NNk5k5l5k0nK0NJ0J0j5l0j5J5L5K5j5l0k5k5nn%nJ5N%NNJ5%%J0J5%nJ5J5nN
645A10J0nJ0N%NNJ5K0%k0%K0J0%j0j0%Nk0l0j0K5Nj0j0k0j0j0j0J5nj5j0j0%J5J0NJ0J0NJ0
642A10j0j5l0k5k5k0J5J5J5K0%NJ5K0J0%n%Nj0k0NJ5L0%%J0nNj0j0k5m0j5%NJ0J0J5J0J0J5
639A05K0Nj0j0j0j0j0j5j0j0J0NNJ0L0K0%j5j0nk5k0NK0J5J0L0K5J5j5l5l0j0N%nj0J0J0K0
637A10nk0k5j5n%NK5L0J0j0nj0nj0j0nnnK0J5NNJ0J0NJ0J5j0n%j5l0m5l0NK0K0J5L0L5M0N
634A75j5k5j5NJ0j5l0m0k0j0J0%J0j5%NM0M0L5K0%j0n%NK0K0L0K5J0k0j0nnj5l5n0m0m0l0
631A0k0%J0J5%j0l0k5NJ5K5J5NnnJ0J0J0J0J0NNNJ5J0nl0m5k0NL5M0L5J0Nn%nn%%%n%%n%%
628A00k0k0%J0%j5l5j0%j0nj0j0j5%%J0J5%J5%J0J0NJ0%J5J0NNJ0%k0j5n%%nk5k5j5%J0nk0
625d5j0nNK0J5J0J5J0K0J0NK0J5J0j5k0k5k0K0J5J5K0K0J0K5J0%k0nnj0%k0NNL0K5J5l0l5
622A05l5l0nK0NNnj0nj0k5j5%K0K5K5J5j5k5%J0K0L0Nj5j0n%n%%nNj0%%N%k5j0J0J5J0nnJ0
619F5K0J5K0J5nk0l0k5j5%K0L0L5L0J0nj0j0j0j5j0m0l5k0%J0%J0%nj5NK0J0J0J5K5NJ5K0
616A35n%J0j0nnj0nnn%j0k0%NJ0K0J5j0j5m0k0j5J5J5Nl5m0k0K5L0L0J5J0J5J0J5J5K5J0j5
613A40k0j0k5j5l5m0j5J5J5%Nj0J5M5K5%k5k0nj0j5NJ0NJ0K5N5N0K0nk0j5j5j5j5nJ5nk0l0
610F5l5j5J0J0N%K0%j5n%N%nJ5J0n%N%%NnnNNnnJ0nk0m0k5NL0K0NNK0L0L5K0j0l0j5NJ5%N
607A20%N%j0l0m0j5NL0K5%j0j0nk5k5%J5J5J0%j0n%J5J5J0J0n%j5j0j0j0NK0J5J0j0l0k5j0
604A5%J0NNNNJ0NJ0nnJ0%%NN%%NnN%nJ0NnN%%k5j5j0J5J0J5J0j0l0k5j0NK0K0Nnnj5NK0J0
601H0j0k0l0j5nn%J5K0NnnJ5L0L5J5J0J5NJ0j5l0n0m0nJ5J0%J0J0K0K5K0K0NNJ0%k0l5l0k0
598F5K0L5M5J0l5l5nnJ5k0k0m0l5j0K0M0J0%j0nJ5K5K5J5nk0j0j0j0nnj0J0nk0j0J0J0j0k5
595E%K0M0M0K0nk0k5k0k5nK0K0J5nk0NJ0%J5k5n0n0k5%j0K0M0L5J0k0%J5NJ5NJ0%nJ5J5J0
592I5Nn%K5N0L0Nk5m0m0k0%j0j0nNL5L5K0K0J0nnnj5l0l0k0%J0j0j5k0n%K0L0%j0nL0K5NN
589A30j0j0k5j5J0J5%j5Nj5n%%n%J0NNNJ0J0Nj5j0J5K5K0NnnnJ0n%%N%%j5nnJ5J0J5j5k5%
586A20J0j0k0l0j5NN%nj0k5j5j5%N%J0J0%J5NJ0J0%nK5L0N0L5%k5j5NJ5Nj0%%nJ0Nnnl0j0
583A30J0J5K0%k0k0k5N%N%j5%j0%nNj0j5nK0K0K5J5%j5j0J0J5J5J5J0%n%n%%j0%%j0%nj0N
580A45n%j5Nj5j5j0j5j5j5j0j5nj0nnJ5L5L5J5J0J0J0NJ5NJ0J0J5NJ0J0j0l0k5k0j5j5j5j5
577F5nk5k0nnJ0%nK0j5J0%j0j0j0j0l0k5nJ5NJ0J0J0NJ0J0J0L5M0L0J0k0k0%K0J5%Nj5J0N
574A25nJ5K0%J0J0nj5J0L5L5J0j5l0l5l5k0k0j0j5nk0k0nj0j0NNJ0J0NNJ5%k5k5l0k0NJ0N
572c0NNJ0NJ0J0%J0J0%%Nnk0j5NK5J0J5J5K0NK5K5J0j0j5j0j5k5l5j0K0K0M0M5K0j5k0k5j0
569A10%NJ0%NNNNj5j0j0j0k0nj5j5NNN%N%J5j0nJ5%%%N%%N%K0J5J0j5k5m0k5nNK5NNj0j0n
565D0j0J5L5L5J5Nj5l0j0%J0Nj0j5j5j0J0J0K0K5N%%NNj0j5j5k5%K0J5J0nl0j5j5K0J5J0J0
563I5J5NJ5J5J0J5%%%K5K5J5%j5j0K0%%l0l0l0l5j0j5j5j0nk0j0j0NK5K0Nj5j5k0j0J0L5L0
560H0J5nj0j0nj0%j0nnnnj0%%%%%nJ0nK0L5M0J5j0l5l5j5J5K0K0J5J5J5Nj0j5NJ0L5K0K5N
557B10k0j5%NNnnJ0j0l0j5%J5K5K0j5m5l5%NJ0K0%j5k0k5J0K0K0nk0j0j5k0k0k5k0j5%K0K5
554A5K5N%%NJ5J0J0%NN%%J0J0n%N%%N%nNK0NK0J0k0j5k0k0nj0j5nNJ0J5%j0j0j0j0k0nJ0K5
551F5L0K0K5K5j5m0l0k5j0nj0n%J5J5%j5j0nNJ0J5j5k5k0NL0J5K0J0J0j0j0%NJ5n%j0%J5N
548I0k0k5k0NK0K5J0nk5nK5K5K5K5J5k0l5l0J0J5J0J5K0Nnk5k0j0NK0Nj5k0NK0Nk0j5%%nN
545H5nnn%nnNj0%nj0NJ5K5J5K0K5K0Nk0m0k5k0J5J0%J5NNnnNJ5K0nk0k5nJ0J5Nj0nnNj0%%
542I5n%NnnK5J0%nj5K5K0Nk5j0j0j0j0%j5%L0K0%j0k5k5j5n%n%%nk0J5L5L0L5M0%N%Nk0nn
539A45k0nj0k0%J0K0K5Nj0j5k5n%NJ5n%j0m0l5k0%J5K5L0J5j0j5n%nn%j0j0%J5J5K0J5NNk0
536H5l0l0k0K0L5L0%k0j0J0K5L5Nnj5k5%J5K5K5K0%j5nnl0nJ0J5Nn%nj0k5%K5Nk0j0nK0J0
533A25j0k0k5nJ5J5%j0j0Nj5NJ0j0j0NK5L5Nj0j0%nj5k5%K0K5J5K5NJ0J5Nnnj0nj0k5j5k0
530I0%n%%nj0nn%nj5NJ0J0K0NNK0J0N%j5k0l0j5J0L0K5L5K0%j5k5m5m5l0k0nNK5K5Nnk0NN
527C0J0%k5nNK0K0Nn%J5J5N%j0NNnJ0K5nk5l0j5j0nn%%nj5j5k5j0L0M5M5K5J0k0k0%%k0k0
524C0%L0K0nj0nJ0K0J5j0n%j0k5j0J5nj5%J0M0L5J5j5%j0j0j0j0%Nk0l0nK5J0J0NJ0NJ0J0
521A20NJ0J0NJ0nK0J0j0NNnJ0n%j0k5m0n5k0NL0N0J5j5l5k5K0K0K0K5nnk0k0NJ5j5l5k0nK0
518F0K0J0J5J5J5J5J0K5Nj5k0k5nNK5L0J0j5j0nk0j0N%j0%nn%%j0j5NnnnnnJ0%N%%Nnnk5l0
515C0%J5J5J5J5%%%%n%%%J5J5J5K0J0nl5k5NK5K5N%nNnJ5L5J5K5Nj0k5j0NK5j0k5NK0J0k0
512B10l5k5nNJ0J5J5J0j5l0l5l5j5K5K5M5L5K0j5l0l0k5nJ5J0%%j5k5l5nJ0J5J0NK0L0L5J0
509A95j0j0%NJ5NNj0j0nNJ5j0j5%nJ0%j5m5l5k5k0j0k5k5%NL0K0K5L0M5M0K0K0J0nj0m0m5
506A25m5k5k0%J0NnJ5K5K0K0K5nj5k0%J0%J0J0NJ0J0NNNJ0%nk5k5l5j5%K0K0J5J5n%k0k0%
503A10%j0j5k0%n%n%Nnj5J5NNJ5NNJ0L0M0J0j5l5l0j0J0K0L5K5%j5k0nnj5k5k0k0%nj5j0j5
500A0j0NL0K0J5K0J5J5K0Nnk0m0l5k5j5J5J0Nnj5j0k0J5J5K0nl0k0%L0L5K5J0%nj5j5j0NN
497D5J5K5J5nnNNn%K5J5Nnj5k5k0j5NJ5L5L5J5%j5n%j0n%j0j0%j5n%j5nnj5%%j0Nnn%J0j0
494C5k5j0j0k0k5nL5M0J0NNNJ5NK0Nk5k0NJ5j0j0k0%K0N%K5J5J0J0J5nj0%j0j0Nnnk5k0NK0
491F0%j5%j0k5k5j0K0L5L0J5n%%K0j0m0k0J0L5L0J0K0K5%j5%j0k0j0k5j0nN%%%J5J0N%j5j5
488F0NNL0L0J5k5l5m0k5nNj0NNn%nNnj0NL0L0L0K5%nj0nnnnnk0l0l0j5nJ5%J0K5K0%j5k5k0
485a0nK0K0K0K0K0K5K0Nk0l0k5l0l0%%nJ0J5K0K0K0K0K0K0J5J0k5j5%Nk0k0NK0J5K0K0J5K0
482B05L5Nl0k0%N%l0k0nn%nnj0%J0j5k0%j0j0l0l0k0K0L0J5j5m0l0k0K5K5L0L0Nj5j0j5j5
480A5j5nnnnj5Nnnk0k0j0L0O5O0M5K0j0j0j0j0k0j0j5j0NJ0J0NK0%J5%N%%N%%j0J0%%%%%N
476A15%%j0n%j0k5k5%K0L0K0K0L0L0L0L0L0j0nJ5L5L0J5nj0k5k5k5k5k0l0m0j5NJ0J0J0k5
474A50k5k5k0k5k5k5k5J0J0J0NJ0NNNNJ0NNj5Nj0nj0%Nj0l5j5NNJ5%k5k0nL0J5Nj0l5j5k0
471h0J0K5J5J5K0J5J5J5J5J5k5k0%%%nJ0NJ0NJ0NJ0N%j0j5%%j0j5%J0J0J0J0J0J0J0NK0K0
468A55J5K0K5J0k5m5l5j0J0NJ0L0K0J0k0l5m0k0%%%%%j0n%nnj0%J5L5L0J5j0nj5%nn%%nNn
465I5%j0nk0n%j5nj0l0k5j5J5J5J5J5K0NJ0J0J0%J5NJ0NNNNN%J5%j5j0k5nk0j0j5j5%%nn%
462A5%j0Nnj0Nj0j0N%nNK0L5N0N0J5j5n5m5k5j0%%NNNJ5K0J0K0%%%%j5j5j5j0k0j0nk5NNn
459b5NJ0nnJ5NJ0NJ0J0N%J5L0L0Nj0k5k0k0%Nj0n%K5J0J0K0%k0k0%Nn%NJ5j0k5l0j0K0J0n
455C0%%J5j0l5l0%%%%j0J0%%%%J0NJ0J0J0NnK0L0L5J0j0j0j0j5j0NNNJ0%k0j0nNK0K5%nk5
452F5k5nnNJ0nj0j5j0j0J0J5J5J0J5J0K0NNNJ5n%J0J5%k0k0%K0J0k5k0J0J5%j0l0k0N%N%N
449F5J5J5Nj0l5l0k5nK0K0NJ0j0n%%%%%Nj0NK0%%J5J0NJ0NN%%%%%%%%%%Nj0N%%j0j0k0nN%
446F5nJ0K5K0Nk5n0l0j0nj5j0NNK5K0L5L5J5j5k0j0J5J5J0j0%J5%k5l5k5K0K0%j0nnJ0j0%
443E0%j5N%j0n%j5NK5M5M0K0J0nl0l0k0%J0L5K5J0nk0j0k5k5j0j0%J5J5L5J5nm0l5k0j0J5
440C0Nj0nk0k0k5nK5K5NN%NK0K0%%k0j5j0j0j0j0j0l0j5NJ5K5L5J5J5J0J0%j5j5k0%K5M0L0
437A00N%nj5nj5j5k5k0k0J5J0J5J0Nj5j5%j0nj0n%%%N%%J5nj0nNJ5K5J5%j5m5l0NL0L0J5N
434C5J5J0nj0j0nnn%nJ5N%J0N%J0j0N%j0%n%nNNJ0%NNNJ0j0j0nj0j0nj0j0%%%%%N%Nj0NK0
431C5L0L0J5%Nnnnnj5k0%nK0J0nk5k5nj5j5J0K5J5J5nk0k5nK5J0NK5L0J0j0j5%NJ0nnj0%J0
428I0J0Nk0l0m5k5nL0M5J0nnNj5k0k0%K5L0K5J5nk5k5k0j5k0J0J0K0J5J5%%nl0k5k0%J5N%
425@%J0NJ0J5nNJ5J5%K0%NJ5j5m0k5k5nJ5NNK0K0K0J5J5NnnJ0Nj0k5j5k0j5k0j0j5J5K0NK5
422F0K0J5%NNN%NJ5j0nnj0j0nj5nnnJ5J5%NJ0J0Nnj0nnnnj0n%%%N%%%%%k5j0j0j5j0j0j0j0
418c0J0N%%N%NJ5NJ0J5%K0J5N%NN%NNJ5nk0j5J0Nnk5%%J0j0j5j0nJ0nk5k5l0k5l0k0%J5J5
415i0NnJ0K5J0K0L0L0K0%%J5K0%%K0Nj0J0j5J5j0j5J5NJ0%j5j5k0J0K5J0j5j0k0k0k0%J0K0
412F0Nj5j0j0%%J0K5J5%j5NJ5K0nj0j0j0j0%K0K0K5K5K0%j5k5k0j5l5%J0NNj0J5J0nn%Nj0
409H0nn%nnnnnK0%nk0j5J0K0NnJ0N%%NN%J5J5nnj5j0NJ5K5J0j5k0j0J0%%J5J0%k0j0J0K5L0
406A55J0k0j0NNJ0J5Nj5k5k0k0k5j0j5k0nNNj0Nj0J0j0k0j5NK0%nJ0nnNN%nnk0%K0%j5k0j5
403e0%K5K5L0J5j0nNK5J0J5nl5k5j0J0K0K0J0K0K0Nk5n0k5nK5J5J0K5Nk5j0%J5L0K0nnNJ5
400A30nl0k5j0k5j5K0L0L0K5J5%J0Nnl0m5n0l0nJ5J0K5K5L0K0J0J5J5%j5k0j5k0j5NK5K5j5
398A10l0k5k0k0k0k0k0k5j0J0K0%nj0NK0K0NL0K5NJ5K0K5J5nk0J0N%J0J5Nj5k5n%%nj0%%j0
395G0nnn%n%j5J0J5J5j5k0%n%nNK0NJ0M0N0K5%j5k5l0j5n%j5NJ5NJ5J0NJ5k0l0l5l5k0NJ5
392C0L0L5NNj0j0%J5L0L5J5J5J0j5k0m5k5j5NK5K5Nj5k0k5l5j5J0NNJ0nk0J0L0J5j5%J0nJ0
389I5N%NNNNn%%%l0j0NJ5%%%%%NnNnnk0%K0Nk0k0j5j0NNJ0J0J0J0j0j0k0nK0K0L0J0J5J5J0
386A55j5m5m0k0nJ0J0J0J0J5J0K0Nj5j0l0nK0J0K5J0%n%nn%nn%%%%k5m5l0l0k5nl0j0J5J5
383g0J0K5L5L5M5L0j0k0j5j0j5j0K0K0J0j5k5j0j0N%%n%j0NK5K5J5J0j0NL0L0K5j5k5k5n0
380E5k5NK0K5J0j0J0K0J5NNNN%j5%%j0J0nnNn%%j0NJ0J0J0J0J5J0J0J0j0m0m0j0%J0%NJ5n
377A25nJ5j5j0j5j0j5nk0%J0L0L0J0j0j0j0j0NNNNj5k0j0k0j0j5j5j0j0%L0L0K0NJ5J0j0j0
374G0nJ5L0%k0j0nJ5NNNNN%%j5j5%j5j0%k0j0Nn%n%j5%K0nNJ5K5N0L5L0M0J5%j5k0j0nN%%
371A95%%nk0j5j5j0nnj0j5l0l5nnJ5NNnJ5J0nnk5k5j0J0J5J5J0J5J0J5J0%j0j5%K0Nnk5nn
368E5k0k5K0M5L0%nnnj0%%J0n%N%%nj5j5nJ5nj5k0j5nNK5J5J0k0j0J0%j0j5j0j0j5K0J0K5
365C5J5%NJ0L0J5j5l0l0j5nK0J0%J0NNk5k5nJ5NNj0j0J0j0%nnK0J0%k5nnJ0J0J0Nnj0nJ0N
362C0nj0nnj0j0nj0nN%NNK0J5nj0NK5J5j5k5%K5K0K0L5J5Nj5m0l5k0j0NL0M0M0L0L0J5Nj5
359A85k5l5l0k0j0j0j5j5N%nnj0%%K5K5N%%K0L5N%k0k5j5j0j0J0J5NNJ5j0l0k5j5j0j0k0%
356b5K0K0K5K0J5NNJ0j5l5l0j5j0j0k0nK5K0J5K5K5J5J5K0N%N%%n%nnnNj5j0k5m5n5j0J5K0
353a5M0O0O5L0nm5j0nNNJ0J5%k0k0k5k0%J5L0M0K0nk5k5%J5K0nk5k5k5k5j0NNj0k0j5NK0N
350C0nj0J0%NJ5j0k5j0J0J5%j0j0N%K0L5M0%j5k0%j5k5k5j0%K0K0%%k0j5nL5Nk5l5j5K0L0
347A0L5J5NK5Nk0k0l0j5%K0NJ0J0j0nNJ0j0j5J0K5J0nk0nJ5J0%%J5J5%J5NJ0J0Nj5%nl5l5
344E5l5l5nN%%nJ0n%K5K5K0K5K5J5K5J5K0Nj5k5nNNj0%K0J5%k0k5k0k5l0m5m0l0j5NL5K0M0
342B5K5N%J0K5L0J0n%Nj0k5j5NJ5J0J0J0J5j5k0j5k0k0j0J0K0Nj0n%NJ0NNJ0%NJ0%%%nNnJ0
338A20nk5l5j0Nj0k5k5j0J0K5K5Nnk0k0nJ0n%J0N%J0NNNJ5L0K5K0J0j5j0l5m5n0j0K5L5J0
336D5nnJ0J0%%%NNNNNNN%NJ0nj0j5k5j5nJ0K0Nj0j5nNJ5j0j0n%j5j5%nj5nnnn%J5M0L0L0J5
332I0%j0%K0J5Nj5j5%NNJ0L5L5J0j5l0k5l5k0j0NJ0J5j0k0j0%NJ5%%J0n%J0j0J0J0n%N%N%
329I5N%%%%nN%%j0k0nk0nj5j5nj0%K0M0K0nJ5J0j0nj0j0nj0j5%J0L0K0K0j0j5j5j0%nJ5j0
326F0j0J0%%j5j5j0j0J0K5L0J5j0j0J0J0J0J5nk5%%%%n%n%j5j5nJ0L0%k0k5j0%j0nj5%j0j0
323b5NJ0nJ5J0nnJ0K5K5Nj0NK0J0J0%%k5k5j5j0j0j0%%%%%%%%%%nN%%nNK0J0J5J5J5J5NK0
320A20L0J0Nj0nK5K0%k0j5j5k0J0J0J0J5n%%j0nl0k0j5nk0k0nJ5L0L0J5Nj5nnnj0nnJ0NNJ0
317A10J0NNJ0Nnj0J0nnJ0j0nnNj5nnnnnnj0nnnnj0nnnj5Nj5j5NJ0J5J0J0Nj0%nj0j5k0nK5
313@K5L0K5%j5%nn%Nj5j0j0J5K0J5NNj5j0nnJ5nnj0n%%%%n%%%J0J5J0J5J0J0J0J0J0j0N%j0
310A20j5k5n%%J0K0J5Nm0m5k5j0%nK0K0L0J5j0l0k5j0j5NK0J0NNK5M5K0J5K5J5j0j5j5j0j0
307A25j0j5nk5j0J0K0%n%%J0K0J5J0j5l0k5k0k0k0j5k0k5%K5J5N%j5J0%%J0nj0%J0J0L5L0
305G0nl0l5nNJ0K0L0J5Nj0NNj0nnK5K5J5Nk0k0nJ5K5J5j5k5l0j0k5j0j5k0k5nK5M5K0j0%J5
302E5K0Nnn%L0K0k5j5nK0K5N%%Nj0j0%k0nj0k0%%%k0j5j5%j0j0J0NNNJ0NJ0N%K0NJ5%J5J5
299A10%j0j0nJ0K5L0K0N%nj5k5l0j0nnj5j5%NJ5K5K5J5nj5j5j0k5l0nNK0J5K0K0Nk0n%%%J5
296A05j5nnNJ0J5%nnj0K0%%%%%NNJ0nnk0j5k0k0k5k5j0j0%%NK5NN%J5K5K5NN%%j5j5k0k0J0
292C0J0NJ0J0J0J0J5J5J0J5J0%l0k0J0%k0l5j0M5M0K5%j0l0k5J5L0L5%NN%NJ0J0%nk5k0j0
290A45k0%K0L0%k5l5k0%%nNJ5L0L5J0n%j5k0m0j0%k0k0k5NK5J5J0%k0j0NJ0J5n%nl0l0k0%
287eJ5K0J0K0J5N%N%J0J5J0J0J0j5k5j5j5j5j0j0j0%%J5J0NJ0J0NJ0NNJ5%k5l5l0k0j0NK5
284B5J0%N%J5J5%J5nj5l0k5n%nj5j0j0J0L5L0K5J5J0nnN%nJ5j5j5nk0nj0j5j0nj0nJ0L5K0
281D5J5%j5nnj0nl5l0j0K0L0K0J0j0k0k0j5NNJ0K5K5J0NJ5L0L5K0%j5m0k5j5%J0NNJ0J0NN
278A00J0K0J0j0j0j0j5J5J0L5L0J0k0k0k5m0l5k0J0K0J0J0%J0%j0j5k5nNK5K5NJ0J0NJ0J0
275A45NJ0J0N%J0%%J0%%%k5k5k5k0nK5K5J5j5l5l5j5k0j5j5J5J5nj0nJ0NN%N%%J5nN%nj0J0
272E5k0n%k0NJ5J0J5J5K5K5J5Nk0k0nK0L0L0J0K0n%l0k5k5k5j0%nnn%n%Nj0n%nn%j0%nJ0L0
269G0J5J5Nj0j5k0k0j5J0M5K0nnn%n%%NNnj0k0j0J0J0N%j0j0%J5%J0nJ5N%N%NK0J0k5m5l0
266C0j5j0j0J0K0j5j5j0%J0J0K5K0J5Nn%n%nnnn%nnj0Nj0%j0%NJ0J0NJ0J0NJ0%%%%%%%%%J0
262H0N%NNNNK5M5L5K5nl0k0k0j5k0j5j5j5k0j5j5NN%NJ5nNNNJ0nJ0N%NNJ0K0K0Nnk5k5j0n
259H5NnN%n%%NJ0Nj5l0k5J5L0J5%j5k5n%%%nJ0N%N%j0J5K5L5K0k0k0j5j0%%k0j5%%j5j0%J0
256C5K5K0J0K0j0k0l0%NJ0K0J5nnK0NNnJ5%J0J0%%N%%J5j0j0J5J5K5nk0m5m0m5m5l0j0%J5
253b0K5L5L0Nn%%K0J0%nj0J0Nj0l0k5k0j0K5J5NnnJ0J0NNJ0NNNJ0K0J5j5k5j5nJ5K0%j5l0
250G0j5j0K0K0J0Nnj0%%K0j0m0k0J0L5L5J5J0j5j0j5k0j0NN%NJ0%NJ0n0n0l0j0%j5n%NK0J0
247a5J5%L0J0J0J0NNJ0Nj5k5m0l5nJ0NK5K0K0K0M5K0%%j5j5j5j5j0nj5nj0j5j0j0K0K5Nk5
244A5k0k0k0k0nJ5L5M0J5K0J5J5L0%k5j0j0J0J0j0m0k5j5J0K5%J5J5Nj0%%%%%%k0k0k0k0J5
242eJ0K5Nj5j5k0j0K0J5L0J5k0j5K0J5Nj0%%nJ0J5nk0nJ5J5J0j5%nnNj0NJ5J5L0Nj0j5k5j0
239F0J0NJ0NNJ0NJ0%N%NK0K5Nk0l0j5J5N%j5k0%j0n%k0nnj0j0NNNNN%NNnn%nnnj0N%%NNN%
235E5N%%nnn%n%nj0k5k5j0NK0K0NJ5J0J5J0j0k5k5nj0J0K5M0%k5k0nn%J5M5M5J5J0j0j0j5
232A05J5K5nj0nnJ5j0k5l0k0%%k0j5%K5K5N%%NK5J5k5m5n%%nNK0L0K0K0nl5k0n%n%%nj5Nn
229D0j0nnK0L0L0K0J0nnNnN%nJ0n%%j0J0NnnNNnnN%%j0j0j0j0k0nj0j0%J5NNJ5NNJ0n%n%K0
225A10Nj0k0nNNj0j0N%j0K0K5K0J5nk0nj5j0N%n%%N%k5k5J5M0M5J0j0l5j0j0nJ0j0j0j0j0
222E5N%NN%NN%j5j5j5j0NK5K5J0NJ5J0N%K0J5%k0k0j0k5k0k0j5k0J5K5K0K0K0J5K0K0J0j0
219A65%N%%j0J0%k5j5j0j0j0j5j0j0j0j0j0NK0K5L0J0Nj0l0m0k5J0K5K0%k5k0j0N%n%nn%J5
216C0M0M5J5j0nj5nj0j0j0j0J5K0K0J5%k5j5nNL0M0%k5l5l0k5k5%K0K0J0n%NJ5J0J0J5K0J0
214A45j5j5m5l5k0%nJ5L0M0K5Nnk0j5nk0nNnNnNnj0NJ5J5j0k5%N%Nj5n%k0nnnj0NJ0J5%j5
210E%J5K5J5NK0NJ0K0K0Nnl5k5j5j0%%nnJ0K5M0K5%l5m5j5Nj5nj0j5j0n%K0J0J0K0%K0Nj0
207G0k0k5j0j0k0l0nNj0N%K0M0L0K5J5j0k0l5j5nnj5NL0L5%l0k5j0J5J5K0J5K5j5j0nj5nJ5
205C5J0%NNJ0NJ0NJ0Nk0k5k5k5%Nj0J0%nJ0j0nk5l5%%K0J0J5J5J0J5J0J5J0%K0L0J0j5j0%
202I5J0J0%k0j5k5j0J0J5K0Nj5k0k5j5j5%K0L0Nj0nNj0N%%K0K0J5J5K0j0k5k0l0j0J0J0Nk0
199D5%nJ5L0L0J5k0l5l5k5j5j5j5j5%NN%L0L0L0L0K5j0n5l5nNJ0nJ0K5K0J0NNnJ0%%N%J0K0
196A30J5j5j0%K0K5k0j5k0j5Nnj5l5j5%J0k5j5k5NNJ0%j5K0N%NN%%NNk0j0NK0J5n%j5%j0%
193EJ5J5%nj0nJ0NnnJ0nNNnnNL0J5J5L0K0K5L0J0j5l5l0j5j5j5l5l0nnK0K5J5J5Nj0j5k5n
190C0%j5j0k0n%K0L0M0J5nk0k0k5j5NNK5K5K0K0J5nJ0%nJ0%%nl5l0j5K0K0%NnNK5L0J0nnj5
187A25j0%J0N%%%%nnn%nj0%nj5l5k0k5J0NJ0J0N%J5nj0j0k0nK0J5J5K5J5J5L0N%k0j0j0NN
184A15j5l0k0n%%j0nj5n%%%%J0NJ5L0L0J5nk0k0k5j5k5j0NL5L5J5J0J5J0J0k0%j0n%nn%NJ5
181A05nJ0NNNn%n%j5J0j0%n%%%j0J0Nj0nj0nj0nj0nj0nj0j5%J0K0J5J5J0J0j5l5m5k5J0K0
178a0M5K5NNJ0K0K5L0K0nk0l0k0k0k5k0j0j5nn%L0K5NK0J5J5J0NNj0m0k5j5Nj0l5l0nNJ5J5
175@J5J5J5K0K5J0%nn%nn%nnJ5J0n%J0NNj0j0%j0j0nj0nNNNJ0NNJ0Nn%%nnNn%n%nn%n%n%%
171F0j5j5l5k0NNJ5J0%nj5J5J0J0Nj5nnJ0L0L5J0j0j5j0j5j0j0k0nJ5K5K5K0K0K5K0K5n%n
168A60n%nn%%k0j0nj0j0nj0j0NJ0j5J0j0%%%j5j0nnj0j0nK0J5J5K0NK5K0J0NJ0j0j0k5j5J5
165A05J0NNj5j0k0%N%nk5k5nk0j5k5nNK0K0NJ0K0J5J5J0J0J0J5J0J0K0Nk0j5k0k0j0k5k5j0
162A5j0nj0nj5%j0j0NNNNJ0nnJ0L5L0K0j0j5Nnj0J0NJ0NJ0NJ0NNNj5J5M0K5%l0m5l0nK5K0
159A00nl5n0%%%%j0Nnn%j0n%nnn%J5J5J5J5K5NJ5K0nk5j5j5N%%NJ5J0K5Nk5j5l0j5k0nK5K0
156C0J0%NN%%%nJ5j0J5nj5j5J0K5n%n%NNK0%nJ5J5%NNK0%NNJ0J0k0j0j5j5j5j5j5j0J0J0%
153G5K0J5%NJ0J5Nnl5k5j5J5N%j5j5%NL0L0Nj0j5j5j0%J0nJ0%N%N%NJ0%n%j0N%j0Nj0nNnn
149H0NnNnk0%J0K5L0J5j5nk0j0nk5l5k5j5J0J0J5J5J0J5K0J5J5j0l0k5j0J0K0J0K0K5Nl0m0
147E5j5%j0nj5j0nj5j0K5M0L0nm5k0k0k0nNK5K0j0J0N%J0M0L0J0k5k0NJ5%k0j5j0j5j0j0K0
144A0K0J0K5L0L5K0J0nk0m0m0j0n%J5J0J5J0J0j5m0l0j5nJ5J5nN%N%N%N%J0J0K0%J0J0K0N
141A25nJ0J0j0l0l0l0l0k5k0l5j5J5M0L5K0N%%k5nnK0L5K5N%%j5l0k0k0NNN%NNNNNNNJ0nk0
138C0%j5k0k0k0k0NL0M0M5J5nNJ0NNK0nj0n%k0nnk0%%k0nj0nj0j5%J5L0K0K0Nk5nnnnn%NJ0
135C0Nk5l0l0%N%%K5K5L5J5NNnk5k5nnnnn%K0J0J5nj0%nn%n%j0j0%L0L5L5L0L0Nl0j0j0%%
131I5j5k0k5k5j5J5K5K5NJ0Nj5k0j5k0j5NL0K0N%k0k0k0l5j5j0J0K5L0L0L0K5L0%NJ0j0j0
129A10k5l5l5l5j5nnj5j5%K0L5L0K0%nnnnNK0J0J0J5%nj0k5j5%K0K5K5Nk0%J0NnN%nNNj0N
126H5%J0J5Nj0m0j5K0L0K0Nj5j5j5NJ0J0Nk0k0k5%%j5j5j5K0L5L5K0K0%k0m5l0k0nJ5%NJ0
123D0J0J0NJ5j0j0nj0j0%L0N5L0nk5j0J5K0nk5n%k0k0l0j5j5%J0N%J0NJ0NJ0J5J5J5J5J5J0
120A50J5J5%J0j5l5k0j0Nnj5k5j0Nj0j5j0j5J0N%J0J0N%J0NJ0%NJ0%j0J0K5J0l0m0j0nnn%
117C5J0nJ5%NN%Nj0nn%nj0%Nj0%nNj0j0NJ5%k0%M0O0L5%k5m0j5Nnj0j5%nj5j5%K0K5L0J5n
114I0j5k0%NL0K5J0N%J0nk0j0j0k0k0j0j0k5l5k5j0NJ5J5J0K0J5J5K0J5nj5j0j0J5j0j0j5
111A0j5j5NK0K5Nk5j0nJ0%%NnJ0%nJ5K0M5K0J0J0K0N%nm0l0j5%J5j0%J0j0k0j5NK0K0Nj5k5
108D5k0j5NK0L5L0J0j0nj5j5j0%%%%j5J0j0%nk5k5l0j0%K0L0J5K5%NJ0J5K5Nl0m0m0k5l0%
105g0K5N0L5J5k0l0%K0NNn%j5NJ5J0nl0j5NJ0%%n%nNNNNNNNN%J0J5nn%NJ5K0K0j0j5NK5K0
102A40j5l5l0%%l0l0j5j0J0K0NK0J0J5J5J0j0j0j5j0k0nj0j5J0K0J5J0J5nk5l0j5J5J5M0L0
99H0K0J0j5k5l0l0%K5K5n%j5%J5J0j0j0j0K0K0J0j5k0nJ0N%n%j0J0J5J5Nl0k5j0J5J5j5j5
96B5%NNK5L5K5L0K0K5K0j5l0k5k5j5k5j5k5k5%K0K0J0j0nJ0J5K0nk5n0l5l0%K0L0K5K0L0K5
94A00L5K0Nnj0Nj0j5j0J5K0%j0k5nj0%J5N%%NN%J5nk0l0l5j5NK0Nnj0k5nNJ5K5K0J5K0N%n
91A25k5k5k0l0k0N%j0n%nnj0NJ5J0K0N%n%j0nnNJ5j5k0j0NK5K0%%NK0N%j5j0n%%%nNJ5L5L5
87A15J5J5nk5j5NJ0J0%nl0k5j0%J5NNj5k5k0j0nN%Nj5k5j0%J0NNnj0NK5nn%N%J0nJ0nj0j0
84a5NL0L5L0K5NnNJ0NJ0J0nnnnNNj5j0j5j5k0k0J0j0k0l0k0%%J0J5Nj0k0NK5J5J0K0K0J5%
81H5j0j5j5j0nJ0K5L0N0L0J5J0NNj0j0j5k0%%j0j0j0j0NN%j5j0nJ5%l0m5l5j0J0J5L0K5N%
78G5%%nnJ0J0nj5J5K0Nj5NJ5nl0k0j5j0k5k0j0NJ0NJ0J0K0J0j0n%J0J0j0k0NJ5L0J0nj0K0
75H5K0J5nk5k5nN%j5k0k5J0J5nj0k0nNJ5L5L0J5nnj0k0nJ0NNNJ0NNJ0j0j0j0j0%j5j5%NJ0
72D5J0J0n%k5n0l5j0NJ0K0K0J5K0K5J0j0j0nJ5NnJ0j0j5NJ5Nnk0j5NNj0j0nnnK5K5L5J5J0
69A10k0m5m0j0NJ0J5J0J0%j0nNJ5j5j0j5NK0N%NNJ5%NJ0%k0nj0nj0nj0J0NNNNJ0NNK0NJ0J5
66A15J5J0K5Nj5j5j5j5j5j5j5j5j0nj5nJ5L0L0J5NNN%K0J0Nnl0j5nJ0%k5k5NJ0K5L0Nk5m0
63G0l5k5j0%%K0K5J0Nj5j0J0K0K5J5J5NnNj0j5k0j5nj5j0%%J0K0L0J5%j0k0k0k0k0J5J0%K0
60F5J5J0J0J5J0NJ5NJ5j0j5k5k5j0%j0nj5j5nnNL0M0K0J5j0j0k5k5k5k0nK0NNJ0NJ0Nnk0j5
57C5j0j5j0j5j0J0J0J0J0J5N%J5K5Nl5m0k5nj0NL0L0K5N%j0j0%j0J0Nj0%N%%n%n%%%Nnk0j0
54@%L0J5j0j0nNnj0J0J5K0%k5k0NK5K5J5J0J0j0k5k5k5l0j5l0l0j0j0K5N5O5O0L5K0J5%k0
52A45l5k0K5L5K0k0l5k0J0nn%K0L5J5nj5l5j5j0%Nj0Nn%J5K0nk0k5k0J0J5j5nj0j0nnnnj0
49@%j0j0K0J5nk5nJ5J5j0J5L0K0K5nj5j0j0nnnnnj0nnJ5J0K5NNK0K0N%k0k0%j5j5j0j0NNN
45C5%J0NJ0Nk0nK0K0N%N%J0J5J0J0J0J0K5%j5k0k0j5k0k0j5k0%K5K0NNK5J0J0j5j0j5j5NN
43I0l0k5j0NNj0j5Nnnj5j5j5j5J0K5K0J0Nk0j5%j5%j0nnJ5K0N0L5L0K0j0j0j0nj5j0j5j0j5
40A5nnj5%L5L5N0N5J5j5l5l0%nj5k0NK5K0J0%NK0K0Nj5l5m0m0l5j5%K0K0nk0j0j0J5K5M0M0
37A05nk0l0l0j0J0NN%k0%NJ5nj0J5K5M0K5J5J5nK5J0j0k5l0l5l5l0j5j5j5j5J5J5K0K0J5J5
34E5J5J5J5J5K5J0j5j0j5j5j0j5k0n%%%%%%%%J0J0NJ0J0J0%J5j0j0nnnj0k0J0J0L0L0J5%j5
31A30j0nn%%nn%J5j5l5k0j5j0k0%K5K0J0j0j5j5l5j5nJ5K0K5j0j0N%K0J5J0J0%J0K0nJ0J0
28A05%N%%%N%%%%%%k5m0k5l0j5K0%%N%N%nJ0%nJ5j0nJ0J0J0J0J0J0J5J0J5j5j0j0j0k0k0j5
25A0NL0L5K0j5k0l5m0k0%J5J0J0J0J0J0J0J5nJ0N%J5NNJ5J5K0J5j0k5k5nJ0J0NJ0J0J0J5J0
22A75%K0K0%j5k0j5k0k5k5j5K0J0nk0l0j0J5%%%%nNK0K0K0K0j0j5j5j0j0j0J0k0k0k5%J5%
19C0k5j0j5j0nj5j0J5J5NK0K5L0J0j5nnj0j0nj0k0%n%n%Nj0%%%nJ0j5NNJ0nj5j5J5N5N0K0
16H0j0k0k0J0Nj5k5k5%J5J0J0J5J0L0L0J5j5nK0J0n%N%%J5%k0l0n0k5%L0L5L0J5j0nnj0n%
13I0%%%%N%%nj0j5%nj5j0nJ5j0%J0%J0J0nJ0K5K5NJ5nk5l0nJ0NnnN%nj5k0l0n%K0K0N%k0j5
10B0nnk0j0nk5j0k0k0n%K5L0K0j0NNJ0NJ0NJ5K5K5K0j5nnj5k0j0NK0Nj5j5NJ0J0j0k5j0NN
7Ej0j0%Nj5nN%nk0%K0K0N%N%NNNNNNNN%%nNK5J5nk0k5k0NJ5J5%j5k5j0NJ5L5K0J0J0n%%%%
3H5%%n%j5j0j0j5J0L0K5J5j5%nj0%K0J0N%%%Nn%J0j0k5m5l5l0j0J0K5L5K5nnnj0j0J0K5J5
0H0NJ5J0K0J0NK0J0%j0j0J5K0nk0l5j0NJ5k0%j5j0NJ0J0NNJ0J5%l0k5l0l0j5k5m0j0k0nL0
-2d5N0M0J5NnN%j0j5nn%nk0nJ5K0%%nNJ0J0J5NJ0J0J5NJ0j0%%j0J5Nnm0m0%K5N0L5%k0j5j5
-6A00j0k5j5k0k0k0j0nj0j0K5K5K5K5K0L5K0%k5l0j5K0L5L5J5nNj5nnj5%nnnj0j0nL0K5K0
-8A60Nl5k5nJ0NNN%%j5nj0J0J0%J0Nk0j5%nnj0nnnj0nJ5J0J5J0N%J0K5K5%k0k0%%nN%%N%N
-12A30%nJ0K0K0L5J0l0l0l0l5%nJ5J5K0J5J0k0j0j0J5L5%%%%Nj5%nnnnnJ0nN%N%N%J0nj0J0
-15A65J0j0nJ0NNJ5nk0k5k5k5j0%K5J5L0L0J0k0k5j0NK5K0j0j5j5J5J5J5J5nnj0NJ5K0J5n
-18B40l0l0k5J0K0K5L5J5j5l0k5k5k0k0%J5NJ0J0NNNJ0Nj0j0j0j0%%%N%N%%NK0J0J0nnnnj0
-21A80j5k5%J0K5K0J5NJ0J0Nj0nj0j0NNJ0Nj0j0j5nj5k5k5j5NJ5K0NNNj0J0NJ0j0nK0J0%j5
-24A80j5nNK0M5L0L0J0J0k0l0l0j5n%j0k0%%j0k5k5%K5nj5j5%NJ5J5Nk0k0l0j0j0J0Nnnk0
-27D5k0%j5J0J0nj0J5%%NJ0J5%J5NJ0Nnj5l0%Nk5k0%J5L5L0K0nnj0%K0L5L5K0Nj5k0J0L0K0
-30B25%j5k5j5k0k5j0%nj5%j0nj0j5j5j0j5j0j0j0j0k0%K0L0L5K0%k0k0j5k0j5k0k0k5j5%
-32a10J0J0NNNNJ0L5L5J5J0J0J5j5l0j0J5J0nk5k0NK5K5%j0j5j5j0%K5L0J5nk0m5l0j5j0%
-35g0J5NJ0nK0K0nj5%j0j5j0j0j0j0%%j5NK5L5L5K5j0j0j5j0nj5j0nnJ5NNL0M5M5L0J0%%N
-38A25%NJ0nk0m0m5k0%%%%J0J5K5%j5k0l0j0K0K0NNj0%J0L0N0J0nk0m0l5k0J0K0NJ5J5J5J5
-41A00J0J5K0%j5k0m0m5m0j0K0L5K5L0L0K0j0l0l5k5%J5J0J5J0J5K0Nj0j5K5K5%l0n0n5n0
-43c5j0K0L5K0L0J5j0nJ0%J0j0J0Nj0j5J0J0j5%%nj0j0nj0%k0%K0L5L5K0%j5l0l5k0NK5J0
-46E5K5Nnj0j0%j5l0j5k5j0%%J0%NL0M5L5L5L5L5J0nj5j0j0j0j0nnj0j5%%j5j0k0j0j5NL5
-49H0K0J5%n%%%nNj0k0m0l5k5%N%%%J5J0%NJ0J0NNJ5NJ0NJ0J0J0NNJ0%NJ0%J0j0j5nj5%k0
-52I0k5%K5K0Nk0k0k0k5j5nJ5L0L5J5j0k0l0l0j0k5j5%K0NJ5K0L0L0K0nj0l5m5j5%J0L0K5
-55F0J0nk0n%j0Nnn%j0j0%K5K5L5J5Nj5j5Nj0j0k0n%k0j0nj0j0K0K5K0K0L0K0Nj5j5k5j0l0
-58C0j5%Nj5n%j5%%J0%NJ0nnJ0K0K5j5j0k0k5j0l0l5j0K0L5M5K0j0l0k5j0%K0J5K5L0J5Nj0
-61D5Nnj0N%nNN%NNNNNj5%j5nK0K5K5K0J5j0J0j0k0m0l0l0%NnNJ0j0%J0nK5K5%j0k0j5j5l0
-64b0j5nJ5K5J5L0K0j0j0k0NJ0K5L0J5k0l0l5j5NNJ0NNNNNJ0%NJ0j0%j5%nnNj0k5%K0J5%%
-67E0J0nl0j0k0k5j0j0J5L0M5L0%j5%M0L0Nj5j5k5j0j5k0j5j5nJ5N%L0K5%j5l0j5%J5J5J5
-70E5J5K0J5%j5l0l5j0J0Nn%j0%n%%%J5L5L0K0j0nJ5k5m5m5l0%%j0%%%K0J0%J0J0J0J0%NN
-73C5N%NNNj5j0k0j0NL0L0%j0k5l5j0L0K0Nn%L0L0%j5j0j0k0k0nJ5K0N%%%N%nNJ0j0N%%nk0
-76D0NK0%nl0l0k0l0k5nK0M0L5K0J5J5K0nk5j5j0%%n%j0Nn%nnj0j0Nj5n%J5L0K0K5%k0nnn
-79B5nj0%Nj0j0N%NJ0NNJ0NNJ0NNNJ0N%J5%%%%J0%j0J5J0K0J0K0K5Nl0m5l5k5j0NJ5j5l0l5
-82@j5%K0K0J0nnJ0K0J5Nk5J0N%J0J5%k5k5nnk5NJ5J5k0j5%Nj0J0%j0%nJ5J5j0k5NNNNnJ0
-86A5%N%Nj0J0K0K0nj5k0%L0N0J5nJ0NJ0j0l5l0j5j5j5j5J0J0J0J0J5NJ5J0NNJ5%m5m0k5%
-88ENNJ0J0%K0J0NJ5J0K0Nk0j5k5k0%N%Nj0J0J0j5%j5j0j0NM0L0J0NNNNNNNJ0nn%n%nj5NK0
-92A30K5%k0k0k5k0k5%N%N%%J0j0%nnn%nj0NN%NNNNN%NNNNnJ5%%j0l5k0k0k0NK0K5J0J0J0
-95F5Nnk5k5j0k0%J5K5L0J0Nk5J0Nj0J0K0J5%k5k5l0j0J5J0J0J5J0L0J0j0nj0K0nNK0j0k5
-98H5l0j0j0j0j0%J0NNN%NJ0J5K0J0K0%l0l0%nl0k0nNK5J5J5%N%NK0N%%j0nJ0K5J0Nnnk0j5
-101H5l5l5nK0J0n%n%nnnNj0k5j5k5k0nnNL5N0N0L0J5NNk0l0j5j5N%l5l5j0L0L5NJ0NM0J5
-104I5J5J0NN%j5k5j0J0N%%%%%%J0nnnnnk0Nj0j0J0J0%J5J5J5%nJ0J0j5m0k5n%%NJ0j0J5N
-107F5NJ5n%%nn%%nnnj5j0nj5j0j0j0NJ5NJ0J5%%J5K0N%k5j0%%J5%k0l5k0J0K0K0J0n%%j0
-110B0n%nnNJ5%NJ5NNJ5j0k0J0L5L5J0j0j5j5N%j0nj0nnnnnnnnk0NK0K0j0k0NK0J0j5%%%%
-114D5J0j0nN%%n%%n%%NnnN%nn%J0%%k5m5m5m0nJ5M0K5%nnnj0nJ0%NnNN%NN%J0L0M0M5L0N
-117A15j5nnn%nnj5k0NK0nnj0n%j0j5%%j0j5NJ5L5L5K0k0l5k0k5nJ0%%N%NNJ5J0L5L0N%j0
-120A05l0l5j5j5NJ0K0J5J0n%Nj0j0k0%K0Nj5%n%%j0J0%J0J5%J0J0J5%j5nj0j0K0K5J5L0n
-123A40l0k5nj0nk0k0j5NK0M0K0k0m0l0k0j0j0NK5J5J5K5J5nk5j0J0L5L5J5NnnNJ0J0%k5j0
-126A05j0j0nj5j0j5j0%NN%nJ5N%N%nJ0N%J0%j0j0j0j0k0k5j5J5J0j0k0nnn%nNJ5K5K5J0n
-129C0k5k5j5j5J5J5nn%n%k0%J0K0Nnk0nJ5K0J5j5NK0J5Nj5n%n%j0NnJ0J0nNJ0%NJ0%%j0k0
-132A0j0%K0M0L5K0N%%j0%l0m5m0l0NK5K0J0%j5j5%J0L0L0J5j0nj0j0nj5j0nj0nj0nnn%nk5
-135f0j5K0K0K0J0j5j0nJ5L0J0%NJ5J5J0Nj0j0%%J0j0j5k0j5k0j5k0%K0L5L5K5J0J0J0%k0
-138G0k0k5k0%NJ5L0nj5j0k0j0%%nJ0%NJ0%J0NNNJ0J0K0Nj0l0l0n%NJ5%k5%J0L0J0%J0%l5
-141C0l5k5%NJ0J0NNj5n%nj0nK5L0L0NN%%K0J5J5J5n%j0j5j5j5k0j0k0j5J5J5J5J5J0J5K5
-144A10Nnj0nj0nj0j0nj0j0j0j0j0j0j5%NM0L0J0nnj5nnn%j0%nn%%K0J0J0J5J0K0%k0k0k0
-147C0k5NK0J5J0j0J0J5J5j5l0nJ0J5%J0J0Nj5%nj0j0NK0J5Nnnj0nJ5NN%%%nnj5Nnnnj0NN
-150E5N%N%NN%%%%%%%%j0j0nj0nj0j0j0J0J0J0J0j0j0NL5K0%j5k0k0nk0j5j5j0j5j0J0L0K0
-153@J5NJ5J0J0j0nnnNNJ0J0NNK0nnl0k5j5J5J0J5J5nnj0%nnnnNNNJ0NNJ0Nj0j0nj5%J5NN
-157F0nk5j5j0J0K5K5J5J0K0NJ5J0j5n%nj5nj0nj0j0j0k0l5m0j5nJ0K0j0j5nJ5K5N%%NNJ0
-159@NNJ0J0%J0K5J5J5K0J5nj5l5m0m0k0nK0K5K5K0Nk0j0nnj0k5NL5L5nk5j5NL5J5K0nj5k5
-162E0n0k0K0J5J0j0%%j0k0K0K0%%%j0J5n%N%J0j0J0N%nNJ5Nk0k5j5NNj5K5L5M0K0%nNj0j5
-165I5k0j5k0j0N%n%J5K0nnj0j0j0K0K0%k0k0%K0K0%j0j0NJ0J5Nm0j5%%k0%J0J0N%J0J0nj0
-168C5l5l5j5K0K5J5K5K5nk5k0j0Nnn%j0j0Nnj0j0nnnj5%K0K0K0K0J5K5K0J5Nk5j0j0%j5k5
-171@NJ5J5K0J0K0J5K0J0j5k5l0j5J0J5J0J0%%NnnN%nJ0j0N%j0NJ0j0n%%j0j0k0l5n0l5%L0
-174e0M5J0J0Nj0J5%NJ0NN%J0NNNNNNNNnj5j0j0nj5j5n%nj0J0nnNj0%%j0%Nj0j0%L5K0L0L0
-177I0Nj0j0%j0j5nk0j0j0k0%NNNNNNJ0NJ0J0%K0J0NJ0Nj0k5l0l0k0%J5L0J0J0J5J5%K0K5
-180A25%j0nj5j0k0nnk0n%n%NL0L0L5L0L5Nj0%k0k0n%%j0Nk0n0l5k5%J0nJ5L5L5M5K5J0j0
-183A65m5k5j5k0k0j5%%j0NM0N5L0%nk5j5j5k0k0j5k0j0NL0%j0j5J5K5M0L0K5nj5j5N%j0k0
-186H5j5J5L0J0k0m0k0nNJ0K0%j5k0nNJ0J5N%NNnn%n%%j0Nnnj5NJ0J0nk0k0j5%J5J5J5nl5
-189El0j5K0M5L0J5j0l0k5%J0J5nnn%j5k0NL5J5%j0j0J5J5K5Nj5k0k5nj0K5K0K5L0L0K0j0
-192A40j5j0%%j0j0nj0J0J0K0Nk0k0k0k5j0l5k0k5J0J0NJ0L0L0K5Nk5k0%NNj0j5J0nn%%J0
-195B5K0J0J0%j5k0k5k5nJ0J0nnnnJ0K0J5J5N%K5J5J0%k0k5l5j0j0J0%%k5m0nK5M5J0Nn%K5
-198C5K0L0%k5j5j5%K0nj5j5%K0M0K0j0l0m0j0J5L5K5nl0m5o0m0j5NK0J5L5L5L0K0nNnn%k0
-200A5J0nj0j0j5k5N%%j5l0j0NL0L5J5NJ0J5%nJ0nnN%%%%j0J0%%J0nnj0J5L0L0K0nj5l0j5
-204D5j5k5NJ0J5%J5J5%l0k5nJ0J5K0J0k0j5%N%Nn%Nj0%%J0nj5%NJ5k5j5J0K0J0nj5K0K5J0
-207G0%j5NL0K0Nj0k0k5j5J0%NNk5k5l0k0j5%J5NL0M0K0j0j5%NNnnnn%%j5NK0J0nk5k0k0j0
-210c5NJ5J5J0K5K0J5K5J0j0j5j5j0%j0n%nNK0J5K0L0Nj5l0j5%J0L0J5k0m0l5k0J5L0M0K5
-212A20J0nj5k0l5l0k0J0L0K5J5nj0j0NK0L0L0nk0j5j0%%n%%%J0j0j0j0%J0J0J0%l0k5nK5
-215F5J0n%%nNJ0K0nk5k5NJ0J5J5J0nj0l0j5j5j0J5NNj0j5j0j0J0K5J0J5K0J5nk0l5l0k0j5
-218c5nnJ5J0J0J0J0J5J0J0J5NNnj0NNj0%%J0J5J5J0j0k5l0nj0j0j5%J5L0L0J5k5l5l0l0n
-221c5J0%%J0J0J0J0J0J0K0Nj0J0%K0L5J5nj5j5j5j5j0k0k0j0k0%J5NNJ0J0J5%j5j5J5J5n
-223D0%j0%J0nj0j0j0%L0K0J5K0K0J5j5j5nk0nK0J5%J0NJ0J0j5%nj5%j5%j5%n%nj5k0J0NN
-226D5j5j5N%j0nn%Nj5j0l0j0NJ0K0L5N0M0K0j0NJ0%N%Nk0l5m0k0j0nk5NJ5nNJ0%%k0j5k5
-229e0k0nJ0J0J0J0J0J0J5K0Nj5j5NK0K5L0K5L0j0l5l0j5k5k0k5k5J0J5J0J0J0J0J5J0J0J0
-232E5J5J0J0J0K0%nk0k5nj5j5k0j0nJ0N%J5nNN%NJ0nj0j5J5J0J5nj5j5N%J0K5Nj5l0k5j5
-235a5K0J5L5J5j0k5%NNj0nj5J0J0J0NN%N%NnJ5N%J0n%%n%nnJ0j5j0k5l0j0J0J0J5J0NNNN
-238E5%J0NJ0j0j0K0K0L0J0nj0j0l0l0j5NJ0NN%k0j0nj0j0nj0j5j5NK5J0%j0j0J0J0Nj0nJ0
-241EJ0nj0j0j0j0NK0K0K5K5J5%k5k0nK0K0NNj0j0%%%%%%n%J0NNj5k0j5J0K0K5Nj5j5k0nJ5
-244D5K0K0J5nk5m0m5j5nK0M0K5Nk0k0nK0J5%k0k0j0%J0J0nnj5K5K0%%l0%NN%J0J0J0J0nn
-247D5nj0j5j5l0nK0K5K5nN%L0L5J5nj0j0nnj0nj0j0nnnN%%%N%%j5j5j5j5j0j5j0j0j0J5L0
-250c0L5K0j5k5k0j5J5L5L0K5K0J5%k0j5k0k0J5J0J5J0K0J5J5n%%l5l5j0j5%k0k0nNK5L0K5
-253E5L0K5L0%j5j5j5j5%%j5k0l5l0j0J0K5L0L5L5K5J5j0k5k5m0m5l0J0J5J0J0J5J0J0J5K0
-255H5J0nnnj0nnk0%J5Nj5k5j5J0%%k0J0K0J5J5%NJ0j5j0j0j0k5%j5j5J0J5J0J0nnn%J0M5
-258E5L0K0Nj0j0%K5K5K5K0J0Nk5k0k0k0j0k5k5k0nl0l0k0%%k0l0j0%n%j0NL0L0K5L0J5j0
-261@l0l0m0j5J0L0M5J5Nj0nk5j0j0NK5J5J0n%NnNL0L0J0J5K0L0J0n%nnnnNj0k5Nj5j5j5j0
-264B5j0j0%K0NJ0J0J0J0J0J0J0J0J0J0J0%J5nk5j5j5j5k0k0j0j5%j5k0k5NJ5J5J0J0J0NN
-266C0k5l5j5j0NL0L5M0K0N%j0%%j0l0j5%NK0J5%%J5J0J0J0j0k0j5j5j5j5j0j5j0%K0K0J5
-269C0%%J0K0J5nj0j5%J5NJ5j0j5l0k5nj0%J5J0%j0J0NnJ5J0K5Nk0nNNK0J5nk5k0k5j0J0j0
-272@NNNNnn%K0K0Nj5j5j0nnK0NJ0%l0k5k0NL5L0L5%%J0J0j0l0m0k0NL5K5J0K5K0j5l5k5k0
-275A5k0%K0K0j0m0l0j0%K0J0J0%%N%j5j0j5j0%L0N5L5J0K0J0J5j0n%j5m0l5j5%j5j0nj5k0
-278g0nK0K0L0K5nnn%Nnk0j5k0j5NK5K5Nj5j5NK5L0L0Nj0k0k0j5k5nj0J5L0J5%j5k5j0NK5
-281eL0J0j0N%N%NN%%J5j0NNN%j5j0j5j5j0j5j0j0%%L5L5L5L0%Nj0k5j5j5j5k0k5j0NNNJ0
-284eNNNJ0NJ0NNJ0NJ5n%%j0Nj0%%j0%n%nn%n%j0%n%j0Nnnk5m0m5j5J0K5L5N%%j5NJ0J0K0
-287b5Nj5j0j0j5J5L0J5K0J5j0J0NN%NNNJ5K0%j5k5j5k0l0j5J0J0NNK5M0K5j5m5m5k5j0NK0
-290c0J5%j0k5k5j0J5J0J5J0NJ5J5J0K0NJ0J5J0J0J0NK0Nj0k0j5j5l5l0j0J0NnNnJ0%%J0j0
-293Ej5nj5l5j5j0J5%NJ0NNJ0NJ0Nn%NJ0K5K5J0j5m0j5K0J5J0K5J0NK0NJ0nl5l0j0NJ5J0J5
-296F5J5J0J0J5NJ0K0Nk0k0k5k0nnnnj5k0j5k0l0j5J0M5M0K5%%%k0%j0m0k0%NJ5J5NK0N%%
-299C0%k0k5J5J0K5K5K0K5NNk5k5j0j0nj0J5K5K5J5j0j5j5j0NJ0J0NJ0J0j5l0l0k0j5l0nK0
-301a5M0M0J5Nj5l0k5j5NK0J5J5j0k0%J0%NJ5j0NNj0J5%%NNNNj0j0k5nNnl0l5j5J0K5L0J5
-304C0%l0k5%K0J5%NJ5J0Nnj0nj0J0K0J0J5Nj5J0j0j0j5k0nJ5K0L0J0J0j0nNn%%nj0J5J0j0
-307H0%J0%%j0k5k5nJ5J0J0K0J5J0nk5k0j5NK0K5J0j0j5j5NJ5J0k0l0l0j5NJ0NJ0K0%NK0J0
-310H0J0NJ5J0NNj0m0m5k5j0K5K0K0K0Nk0nnJ0K5L0L0J5%k0k0j5Nnn%nnnj5k5%J0%k0nj0N
-313C5%N%%N%Nnnnnn%nnj5%L0L0%%K0J0Nk0k0NK0Nk5k5k0J0j0nk5k0j0J5K5K5K5K5K5L0K0
-316A45K5J5j5m0l5j5k0j5j5NK0K5Nj5k5j5k0Nj0n%nnn%K0K0K0K0nj5j5n%%J5L0K5J5%%J0
-319A20nj0j0k5nnNN%J5%k5l0k5k5j5j0j5j0J5K5K5J5K5L0L0K0k0k5%J0%j5k0%K0Nj0k5l0
-322E%%%j0j0j5%J5L5M0J5j5l0k5k0%J5K0%J5NNJ5K0L0Nk5k5j0k5k0%J5%NJ5%nJ5nk0k0j0
-325@J5K0K5J0J0nj0J5Nj0N%Nj5nNJ0J0nk5k5l0l5k0%J5L5M0L5M0L5L5nl0j0j5j5k0nk5j5
-327D5j5j5j5n%nn%n%nNNnJ0N%%NJ5K5J5J5j0n5n0j5%%j0J0J5K5L5M0K5Nnk5j0J5%N%K0K0
-331A05Nk0k0k0k0j0J0n%nn%nJ0j0%%K5J0%k0k5%K0K0n%%%nj0k0%%k0j5%NJ0NNJ5%J0J0nn
-334A5j5J0J5J0nl0nj0J0NNN%j0k5%K0J5j5k0nK5M0K5%%nj5nj0k0k0J5J5J5%j0j0NJ0K0K0
-337F5J0j0l5l0nJ5J5j0J0N%NJ0J0NK0%J5NJ0nk0j0j0l0l5j5J5L5L0J5j0nj0%j5k5nK0J5K0
-339F5K0nk0j0J0K5L0Nj0l0l5m0l5nL0M0K5%Nk0j5J5K0NJ0j0j0k0j0J5K0%n%%%%%%%%%%Nn
-342F0n%%%%nj0N%nK0K0j0k5l0l0j5%J0N%K0K0J5K0K0J5%nnJ5J5%k0l0nNK5%j5k5k5j0l0k0
-346c5J0M0M5K5K5j0l0j5j5n%nnJ0J5j5j5j0Nn%j0Nj0nJ5nNNNNJ5nj5j5k5j0nn%%%K5%K0M5
-349D5N0M5K5Nj5l0k5j5k0j5j5%%N%J0K5J5J5Nk0nl0j5J5L0L5K5nj5j5N%%Nj0Nnnj5Nn%n%
-352H5j0NNj0n%nj5k0%J5K0K5K0nj0%j0nnj0nnk0j5j5j0j5j5j5J5J5J5J5K5L0K0j5j0NNj0
-355F0nnnnj0%%j5%J5nk0k5nJ0K5J5%k0%J0K0%k0j0NNJ5Nj0j0%j0k0nK0L5N%J5K5NNk5l5o0
-358c0m0nK5J5J0%N%j5j5j0J0K0N%j0j0j0J0J0J0NJ0NNJ0K0K5K0K0Nk5k5NJ5K0%j5j5k0k5
-361A5nNK0%K0J0nnj5j0NK5K0J0j5l0k5k0k0j0N%nJ0K0L0L0%j5l5l0nnK5K5J0j5k0k0nnj0
-363d5J0J5L5K0K5NNnj0k0k5%%J5j0NNj0J0K0L5K5j5l0l0j5K0J5J5J5J5%l0k5nK0Nj5j0%N
-366D0%%J5J5K0j0m0l5j5n%%%NK0K0J5K0J0J0J0J0nj0nnj0j0nj0J0Nj0k5m5m5k5j0J0K5K0
-369d5J5N%%NnN%%L5L0L5L0Nj0J0nk5j5n%j0j5%L0K0%nk0k5l0l5k0nJ5J0nj5nNK0K0Nn%%J5
-372A0J0Nj0%J0J5J5K5Nk0k5j0NJ0j0nj0j0%%nJ0%K5K0%J0j0k5l0j0J5L0K5K5NNnj5k0j5J5
-375F0J0J0j5k0N%%%k0k0k0k0J0J5J0J5j0j0j0j0%j5k0%K5K5J5L0J5%k0k0j5j5NNJ5J5J0n
-378C0nNJ5J5J0J5Nj0j0nj0j0nj0j0nnJ0K5L0J5N%J5L0Nl5m5k5j0Nnk5k0j5%nk5k0nNj0j0
-381a00J0K0K0j0k0j0NJ0J5j5j5J0J5J5%J0J0J0J0J0J0j0j5j0j0j0j0k5%K5K0L0J5%j5j0n
-383b0K0J5K0J5N%j0J5K0J5J5K0J5n%Nnj0nnj0nNk0k0k0l0j5J0J0J5%n%k0NK0L0L0K0%j0j5
-386I5%NJ0K0nn%j0nnnj5Nj0nnnj5j5NNj5j5NK5K0K0K5M5K0j0l5l0nj0j0j0NNK0K5L0K0J5
-389A80j5k0j5j5k5nl0l0nJ0J5J5J0L0L0%NnnnnNJ0j0l0k0nk0l5j0K0M5N5M5K0Nj0k5m0m0
-392G5l0n%Nj0%%j0N%nN%%NnNK0L0L0K0J0Nj0k5j0NNj0j0%J0k0j5k5k0k0nK5J5%nnj0j0K0
-395C0L0L5J0j0k5j5j5n%%nnj5k0nK0K0K5J5%k0j5nj5j0%k0%K0M0L5%k0j5n%N%%J5K5K0J0
-398A10j5l0k0k0j5Nj0nNNNNNNNN%%%%%n%%%%%%%%n%%nnnn%Nj0k0k0%K0J0J0k0k0j0K0K0J5
-401A0K5J5J0nj5k5j5j5%K0K0NNN%J0J0%nJ5n%n%%%n%j5NNj5k5j5%J0K5J5NNJ5L0J5%K5L5
-405A75L0K0J0nl5o0l5j0nj0k5j5j5k5j0nj0nj5nj0j0K0K0J5K0K0K0K0J5J0nN%j5m0l0k0N
-407a5L0N0N0L5Nnk0j5l0k5NJ5J0j0k5k5k0k0k0J5M0M0K0NnN%%%%Nj0j5nk0Nj5k5NJ0%NNj0
-410B5j0j0nk0j5%%%NL0L5J0%j0j0k0%%NJ5J0J0J5J0J5J0J5j0n%nk0J0j0n%j0k0J0%j0%nj0
-413B0nJ0K0K0Nnn%j5j0%nj5nj0NK0J0NK0NJ5J0k0j5k5j5j0k5l0nNK5J0J5K5NNK5J0j0N%J5
-416H0j0nNJ5%l0j0NJ0J0J0nl5k5nNK0J0K0NJ5J0NnJ0J0J5J5Nj0k5k0m0l0l0j5J0K0K5j5l5
-419a5l5j0J0K0%k0%K5L5K0J5K0K5J0nj5l0%J0%NJ0nJ5J0%n%n%k0j5NJ0nk5j5J5K5%k0k5j0
-422ENNK0NnN%%N%%K0J5%k0j0j0J5J0%n%%%K0J0Nnn%j5j0k0j5j5NL0K5Nm0m0k5j0N%%N%%J0
-425b0K5K5J5J0j5j0k5k0j0J0J5J0J5Nj5j5N%k0%j0NNJ5%j5nK0J0J5%%j5nNN%nNJ0j0%J0N
-428C0%l0k0%Nj5k5j5J0J0K0K0J5K0K0J5K0J0%J0%J0%NNNN%j5k0j0J0J5j0nn%Nj0n%k5k5k5
-431Ek5j0l5l0j5K0L5K5K5J0k0j0NN%J0%%k0j0j0j5j0j0j5J5K5K0K0J0j0j0J0J5J0K0J0K0
-434F0K0K0K0%%J0nk5k0l0k5j0nJ0K5L5L0J5J5j0k0k0J5L0J5k0j0k0l0l5j0J0K5K5J0J5J0
-436A20Nj0k0j5nJ5K0K0%j0nn%j0j5j5%nN%j5l0l0j5%Nj5k0j0NK0K0K0K5L0J5n%nnk5m0j5
-439b0j5J0NK0J5NNj0nj0nJ0NJ0J0%%N%%J0K5K0J0%j5k5l5m0l5l5k0nJ5J5K5L5L0L0L5L5J5
-442A25nm0m5l0n%NK5L5K0J0nj5l0m0m5l0NL0J0J5J5nNL5L5K0%j0k0j5k5j5NJ5J5J0%J0%N
-445G0%k5%j5j5%nj0k0nJ0L0L5J0j5j0j0j0nj0%Nn%J0j0%NNJ0J0NJ0J0J0NJ0J0J0J0NJ0NJ5
-448A45nj0nnnnNj5j0NNj0k5j0%K0%J0J0%%J5J5%NJ0J5Nj0K5J5nj0nnj5j0j0j0nn%%%j0Nn
-451A00%nj0k0%nk0k5%L0J0j0j0N%%J0K0J5nk5j5j0J0K5Nj0nNj5J0J0j5%Nn%%%J5j0n%K0L5
-454A05K5K5J5k5j5NJ0k0m5k5J0J5%k5j5j0j5n%j5l0nJ5J0J0j5nNJ5J5L0NNJ0nNL0K5L5K5
-457A75nnk5m5l0nL5L0J5nNNl0l0k5k5k5%j0j5J5L5L5J5J0J5j5k5j0J5J0n%%J0nk5j0j0k5
-460A5j0%L0K5J0%j5l5nnj0%K5K0K5K0Nk5m0l5k0NJ5L0K5J0K0K0K5K5Nj5m0l5j0%%n%%j0j5
-463B5j5j0k0k5J5J0J0J0J0NJ0K0J5J0nl0k5j0%%N%%%j0NL0J5j0nNJ0J0NJ0NJ5Nk0%K0K0N
-466A20j0%%j5j5k0j5j5l5k5k0nK0K0%j0J0K5O0M5Nnk5k0j5k0k0k0k0k0k0j5j0J5J5L0Nj5
-468d0n%%NNJ5J5K5J5J5L5L0J5nj0nj0j0j0j5j0j0j0j0j5J5J0K0Nj0k5m5o0l0K0M0L5K5NN
-471B0K0nj5%j5nnk0%%nN%NK5K0J0J0K5K5J0j5j5j5j5%NJ5n%J0J0%j0j5j0J5K0Nl0j5nJ5N
-474E5k0k5NJ5%j0n%J5NnnNj0j0j0j5J0NNJ0J5K5K5J5j0j5nj5nK0NJ0NN%NJ5nk5l5k0%nk0
-477@%J5%J5%NJ5n%J0NNnNJ5j0%J0Nk5l5k0J0K5K0Nj0j5j5nJ0J5J0j5l0j0j5%%j5l0j5J0L5
-480c0K5J5%J5j0j0j0nNNL0L5L0J0j0j5j0K0J0%j0j0j0j0j5nj5nJ5L5K0%k0l0j0Nj0l0m0l0
-483g5k0nJ5L0J0%NJ0K5J0NNk0k5%J5Nk0k0%%N%%J5nN%N%nNJ0K0J5J5J0nJ0nj0m0l5k0j0J5
-486e5J0n%J5N%J0K5K5NK0J5K5J0j0k0k5j0J5J5K0J0%j0%j0l5m0l0l5l0nJ5J5J5K5L5L5K0
-488F5%l0j5j0%Nj0%j0J5L0K5N%%j0k0j0j5k0j0j0k0NK0J5NK5NJ0J5K0K0J5K0J5%k0l0n0l5
-491A0k5%nj5j5K0N5K5j0j0NK5K0NL5K0j0n%NJ5J0K0j5l5l0j0j0nj5k0j5J0J5J5nj5nj0j0
-494A5j0nNJ0j5l0%J5J0N%NN%L0J5j5j0nJ5J0%N%N%nk0j0j5l0k5j0nNL0M5N0J5NK0L0J0k5
-497A25j5k0nnNJ0K0J5nj5k0NK5K5J0K0%nnj0%J0J0%nj5j0Nnn%j0nNJ0L0K5J0%k0j0nj0J5
-500A75Nnj0j5nj5l0j0nJ0%k5%j5j0nj0j0j0j0nj5J5NNJ0J5%%J5K0Nnj0j5NJ5Nj0l0j0J5K5
-503E5J0%n%K0K0%l0m5k5%L0K5%k0k0n%%L0L0J5nj0j0k5%NJ5J5J0j0n%nnj0j0%NJ0%J5J5J0
-506I0%k5k0nJ5J0J5nj0nJ0J0j0nj5j5j5j5%%j0NJ5%j0j5J0K5M0L5L0%j0NNnk0j0j0%%j5n
-509F5nnnn%%%j0J0n%J0J5J0J5J0J5J0J5k0j5j0k0j5j5j5j5n%%n%%n%nk5j5j0nk0k5%K0K5
-512f0K5K0nj0j0j0NNnJ5%%J0nJ0J0K0%k0k0k5k0J5K0K0J0J5nnJ0NNNJ0k0l5l0j5J5L5K5K5
-515C5J0J0NNK0nk0k0j5j5%NJ0J5K0N%%%nk0j5k0j5nJ5NK5K0Nk0l0l0j0J0NK0%%K0K5L0J5
-518I0j0k5k0J0J0j0j0nj5J0NNNJ0NNNj5j5j0k0k0nj0j5l0j5NM5L5j0j0j5J0NJ0J0%NJ5%%
-521A5K0%J0Nk0l5m5m5k5j0%n%K5L0J0j5nN%n%%J0J0J5J0J5J0J5J0NNK5nn%%j5k5k0NJ5J5
-524EK0J5K0J0nnJ0Nj5m5k0%J5M5M0J5%J0Nj0k5nk5k0j0NK5J0J5J0J5%n%%k0k0k0k0nnn%K0
-527C0J5K0K5%%%N%%l5l0k0j5k5nK0J0j0j5j5K0J0j0%J0n%J5j0nJ0N%N%NN%Nj0Nj0n%j0j0
-530b5N%NNNNNNNJ0K5K0J5k0k0J0J5J0k5m5l0j0K0J5nnj0j5%J5J5K0J5J5J5J5J0%l0j0j5N
-533D0%%N%%j0NM0J5Nj5j0j5j5j0J0J0%J5K0%k0k0k0k0l5nJ5J5J0K0%%J0nk0nj0k0%J5NNN
-536A0NJ5%n%%nj0%Nj0%NnN%%NnNJ5NJ0J0J0NJ0nnj0nnj0nnnnNj5j0N%j0j0nj0NJ0L0L0J5
-539F0j0j0K0K0J5n%Nj0l0j5l0k5m0k5J0K5K0K0K0K5K5L0K0nN%n%%%%nn%n%n%nJ0J0J0J0j5
-542A10k0k5nNL0K0J5%%%%K0J5j0k0k0k5l0k0%n%NNK0K5Nnk5k0nNj0nNL0K0nj0nnnn%%J0n
-545E5k5k0k0k5m5k5%L0M0%k0nL0K5J0j5NK0K5%N%N%k5l0%M0M5J5k5j5J0J5J0J0%n%nL0J0
-548A30%k0m0j5J5K5%j5j5%nN%%%%N%J0K5K0J0J5k0k0m5j0%j0j0j0j5nj0%J5J5%j5j0NK5M5
[truncated: 6,466,697 more chars]
