# Supplementary material for: Discovery of RNA-binding fragments using biolayer interferometry
Source: RSC Med Chem. 2025 Sep 19;16(11):5629–40. doi: 10.1039/d5md00673b (PMC12483148; doi:10.1039/d5md00673b)
Supplement: MD-016-D5MD00673B-s002 [file MD-016-D5MD00673B-s002.zip › NMR_assay_data/2_A1B2_7020410137.jdx]

##TITLE=	20240718 A1B2 7020410137 2
##JCAMP-DX=	6.0	$$ MestReNova 14.2.0-26256
##DATA TYPE=	LINK
##BLOCK_ID=	1
##BLOCKS=	18   
##ORIGIN=	Mestrelab Research S.L.
##OWNER=	jan-ake
##$MNOVA/LINK_BLOCK_TYPE=	DOCUMENT
##TITLE=	(1) 20240718 A1B2 only.10.fid


(2)  #
##JCAMP-DX=	6.0	$$ MestReNova 14.2.0-26256
##DATA TYPE=	LINK
##BLOCK_ID=	2
##BLOCKS=	2    
##ORIGIN=	Mestrelab Research S.L.
##OWNER=	jan-ake
##$MNOVA/LINK_BLOCK_TYPE=	PAGE
##TITLE=	 #
##JCAMP-DX=	6.0	$$ MestReNova 14.2.0-26256
##DATA TYPE=	LINK
##BLOCK_ID=	3
##BLOCKS=	1    
##ORIGIN=	Mestrelab Research S.L.
##OWNER=	jan-ake
##$MNOVA/LINK_BLOCK_TYPE=	ITEM	$$ Molecule
##$MNOVA/ITEM/POLYGON=	(XY..XY)
5322,5835.52
5988.57,5835.52
5988.57,6079.49
5322,6079.49
5322,5835.52
##$MNOVA/ITEM/Z=	1
##$MNOVA/ITEM/ANGLE=	0
##TITLE=	
##JCAMP-CS=	3.7	$$ MestReNova 14.2.0-26256
##ORIGIN=	Mestrelab Research S.L.
##OWNER=	jan-ake
##BLOCK_ID=	4
##NAMES=	
##ATOMLIST=	
$$ AN	AS	NH
	1	C	1
	2	C	 
	3	C	 
	4	C	1
	5	C	1
	6	C	1
	7	O	 
	8	C	 
	9	N	 
	10	C	1
	11	C	2
	12	C	2
	13	N	1
	14	C	2
	15	C	2
##BONDLIST=	
$$ AN1	AN2	BT
	1	2	D
	2	3	S
	3	4	D
	4	5	S
	5	6	D
	1	6	S
	2	7	S
	7	8	S
	8	9	D
	9	3	S
	8	10	S
	10	11	S
	11	12	S
	12	13	S
	13	14	S
	14	15	S
	15	10	S
##MAXRASTER=	32768
##XY_RASTER=	
$$ AN	X	Y	Z
	1	2769	-2352	0
	2	7575	422	0
	3	7575	5972	0
	4	2769	8747	0
	5	-2037	5972	0
	6	-2037	422	0
	7	12854	-1292	0
	8	16117	3197	0
	9	12854	7687	0
	10	21667	3197	0
	11	24442	-1609	0
	12	29992	-1609	0
	13	32768	3197	0
	14	29992	8004	0
	15	24442	8004	0
##END=	
##END=	
##TITLE=	20240718 A1B2 only.10.fid

##JCAMP-DX=	6.0	$$ MestReNova 14.2.0-26256
##DATA TYPE=	LINK
##BLOCK_ID=	5
##BLOCKS=	1    
##ORIGIN=	Mestrelab Research S.L.
##OWNER=	jan-ake
##$MNOVA/LINK_BLOCK_TYPE=	ITEM	$$ NMR Spectrum
##$MNOVA/ITEM/POLYGON=	(XY..XY)
5321,5835
8722,5835
8722,8208
5321,8208
5321,5835
##$MNOVA/ITEM/Z=	0
##$MNOVA/ITEM/ANGLE=	0
##TITLE=	20240718 A1B2 only.10.fid
##JCAMP-DX=	6.0	$$ MestReNova 14.2.0-26256
##BLOCK_ID=	6
##DATA TYPE=	NMR SPECTRUM
##DATA CLASS=	XYDATA
##NUMDIM=	1
##ORIGIN=	Bruker BioSpin GmbH
##OWNER=	nmr
##.OBSERVE FREQUENCY=	600.07281942800000252
##.OBSERVE NUCLEUS=	^1H
##.SOLVENT NAME=	H2O+D2O+DMSO
##.PULSE SEQUENCE=	noesygppr1d
##LONGDATE=	2024/07/19 00:09:53.000
##.ACQUISITIONMODE=	SIMULTANEOUS (DQD)
##$ORIGINAL FORMAT=	Bruker XWIN-NMR
##$MNOVA/SCALES_VERSION=	9
##$PARAMETER FILE=	(acqus, ASCII, /Volumes/jahus0271/20240718%20A1B2%20only/10/acqus, 0)
$$ ##TITLE= Parameter file, TopSpin 4.3.0
$$ ##JCAMPDX= 5.0
$$ ##DATATYPE= Parameter Values
$$ ##NPOINTS= 12	$$ modification sequence number
$$ ##ORIGIN= Bruker BioSpin GmbH
$$ ##OWNER= nmr
$$ $$ 2024-07-19 00:06:50.440 +0200  nmr@CZC7319KW6
$$ $$ C:/Bruker/nmrdata/jahus0271/20240718 A1B2 only/10/acqus
$$ $$ process C:\Bruker\TopSpin4.3.0\prog\mod\xwish3.exe
$$ ##$ACQT0= -5.12477730502602
$$ ##$AMP= (0..31)
$$ 100 100 100 100 100 100 100 100 100 100 100 100 100 100 100 100 100 100
$$ 100 100 100 100 100 100 100 100 100 100 100 100 100 100
$$ ##$AMPCOIL= (0..32)
$$ -1 0 0 0 0 0 0 0 0 0 0 0 0 0 0 0 0 0 0 0 0 0 0 0 0 0 0 0 0 0 0 0 0
$$ ##$AQSEQ= 0
$$ ##$AQ_mod= 3
$$ ##$AUNM= <au_zg pcal=1>
$$ ##$AUTOPOS= <Barcode: 3003141310>
$$ ##$BF1= 600.07
$$ ##$BF2= 600.07
$$ ##$BF3= 600.07
$$ ##$BF4= 600.07
$$ ##$BF5= 600.07
$$ ##$BF6= 600.07
$$ ##$BF7= 600.07
$$ ##$BF8= 600.07
$$ ##$BWFAC= (0..63)
$$ 0 0 0 0 0 0 0 0 0 0 0 0 0 0 0 0 0 0 0 0 0 0 0 0 0 0 0 0 0 0 0 0 0 0 0 0
$$ 0 0 0 0 0 0 0 0 0 0 0 0 0 0 0 0 0 0 0 0 0 0 0 0 0 0 0 0
$$ ##$BYTORDA= 0
$$ ##$CHANFCU= (0..24)
$$ 0 1 0 0 0 0 0 0 0 0 0 0 0 0 0 0 0 0 0 0 0 0 0 0 0
$$ ##$CHANREC= (0..24)
$$ 0 1 0 0 0 0 0 0 0 0 0 0 0 0 0 0 0 0 0 0 0 0 0 0 0
$$ ##$CHEMSTR= <none>
$$ ##$CNST= (0..63)
$$ 1 1 1 1 1 1 1 1 1 1 1 1 1 1 1 1 1 1 1 1 1 1 1 1 1 1 1 1 1 1 1 1 1 1 1 1
$$ 1 1 1 1 1 1 1 1 1 1 1 1 1 1 1 1 1 1 1 1 1 1 1 1 1 1 1 1
$$ ##$CPDPRG= (0..8)
$$ <> <> <> <> <> <> <> <> <>
$$ ##$D= (0..63)
$$ 0 2 0 0 0 0 0 0 0.01 0 0 0 2e-05 0 0 0 0.0002 0 0 0 0 0 0 0 0 0 0 0 0 0
$$ 0 0 0 0 0 0 0 0 0 0 0 0 0 0 0 0 0 0 0 0 0 0 0 0 0 0 0 0 0 0 0 0 0 0
$$ ##$DATE= 1721340593
$$ ##$DATE_START= 1721340384
$$ ##$DE= 41.33182
$$ ##$DE1= 4.5
$$ ##$DE2= 2
$$ ##$DEADC= 0.5
$$ ##$DECBNUC= <off>
$$ ##$DECIM= 1120
$$ ##$DECNUC= <off>
$$ ##$DECSTAT= 4
$$ ##$DEPA= 4.5
$$ ##$DERX= 1.5
$$ ##$DIGMOD= 3
$$ ##$DIGTYP= 17
$$ ##$DR= 32
$$ ##$DS= 2
$$ ##$DSPFIRM= 4
$$ ##$DSPFVS= 21
$$ ##$DTYPA= 2
$$ ##$EXP= <NOESYGPPR1D>
$$ ##$ExpStatus= 4
$$ ##$FCUCHAN= (0..9)
$$ 0 1 0 0 0 0 0 0 0 0
$$ ##$FILCOR= 0.9566
$$ ##$FL1= 0
$$ ##$FL2= 0
$$ ##$FL3= 0
$$ ##$FL4= 0
$$ ##$FN_INDIRECT= (0..7)
$$ 0 0 0 0 0 0 0 0
$$ ##$FOV= 0
$$ ##$FQ1LIST= <>
$$ ##$FQ2LIST= <>
$$ ##$FQ3LIST= <>
$$ ##$FQ4LIST= <>
$$ ##$FQ5LIST= <>
$$ ##$FQ6LIST= <>
$$ ##$FQ7LIST= <>
$$ ##$FQ8LIST= <>
$$ ##$FS= (0..7)
$$ 83 83 83 83 83 83 83 83
$$ ##$FTLPGN= 0
$$ ##$FW= 2.4e+08
$$ ##$FnILOOP= 0
$$ ##$FnMODE= 0
$$ ##$FnTYPE= 0
$$ ##$GPNAM= (0..31)
$$ <> <SMSQ10.100> <SMSQ10.100> <> <> <> <> <> <> <> <> <> <> <> <> <> <>
$$ <> <> <> <> <> <> <> <> <> <> <> <> <> <> <>
$$ ##$GPX= (0..31)
$$ 0 0 0 0 0 0 0 0 0 0 0 0 0 0 0 0 0 0 0 0 0 0 0 0 0 0 0 0 0 0 0 0
$$ ##$GPY= (0..31)
$$ 0 0 0 0 0 0 0 0 0 0 0 0 0 0 0 0 0 0 0 0 0 0 0 0 0 0 0 0 0 0 0 0
$$ ##$GPZ= (0..31)
$$ 0 50 -10 0 0 0 0 0 0 0 0 0 0 0 0 0 0 0 0 0 0 0 0 0 0 0 0 0 0 0 0 0
$$ ##$GRPDLY= 76
$$ ##$HDDUTY= 20
$$ ##$HDRATE= 1
$$ ##$HGAIN= (0..3)
$$ 0 0 0 0
$$ ##$HOLDER= 563
$$ ##$HPMOD= (0..32)
$$ 0 0 0 0 0 0 0 0 0 0 0 0 0 0 0 0 0 0 0 0 0 0 0 0 0 0 0 0 0 0 0 0 0
$$ ##$HPPRGN= 0
$$ ##$IN= (0..63)
$$ 0 0 0 0 0 0 0 0 0 0 0 0 0 0 0 0 0 0 0 0 0 0 0 0 0 0 0 0 0 0 0 0 0 0 0 0
$$ 0 0 0 0 0 0 0 0 0 0 0 0 0 0 0 0 0 0 0 0 0 0 0 0 0 0 0 0
$$ ##$INF= (0..7)
$$ 0 0 0 0 0 0 0 0
$$ ##$INP= (0..63)
$$ 0 0 0 0 0 0 0 0 0 0 0 0 0 0 0 0 0 0 0 0 0 0 0 0 0 0 0 0 0 0 0 0 0 0 0 0
$$ 0 0 0 0 0 0 0 0 0 0 0 0 0 0 0 0 0 0 0 0 0 0 0 0 0 0 0 0
$$ ##$INSTRUM= <CAB AV4 600 MHZ BASIC>
$$ ##$INTEGFAC= (0..63)
$$ 0 0 0 0 0 0 0 0 0 0 0 0 0 0 0 0 0 0 0 0 0 0 0 0 0 0 0 0 0 0 0 0 0 0 0 0
$$ 0 0 0 0 0 0 0 0 0 0 0 0 0 0 0 0 0 0 0 0 0 0 0 0 0 0 0 0
$$ ##$L= (0..31)
$$ 1 1 1 1 1 1 1 1 1 1 1 1 1 1 1 1 1 1 1 1 1 1 1 1 1 1 1 1 1 1 1 1
$$ ##$LFILTER= 100
$$ ##$LGAIN= -5
$$ ##$LINPSTP= 0
$$ ##$LOCKED= yes
$$ ##$LOCKFLD= -6306
$$ ##$LOCKGN= 129.395736694336
$$ ##$LOCKPOW= -18
$$ ##$LOCKPPM= 4.69999980926514
$$ ##$LOCNUC= <2H>
$$ ##$LOCPHAS= 280.4138
$$ ##$LOCSHFT= yes
$$ ##$LOCSW= 0
$$ ##$LTIME= 0.349999994039536
$$ ##$MASR= 4200
$$ ##$MULEXPNO= (0..15)
$$ 0 0 0 0 0 0 0 0 0 0 0 0 0 0 0 0
$$ ##$NBL= 1
$$ ##$NC= 0
$$ ##$NLOGCH= 4
$$ ##$NOVFLW= 0
$$ ##$NS= 32
$$ ##$NUC1= <1H>
$$ ##$NUC2= <off>
$$ ##$NUC3= <off>
$$ ##$NUC4= <off>
$$ ##$NUC5= <off>
$$ ##$NUC6= <off>
$$ ##$NUC7= <off>
$$ ##$NUC8= <off>
$$ ##$NUCLEUS= <off>
$$ ##$NUSLIST= <automatic>
$$ ##$NusAMOUNT= 100
$$ ##$NusFPNZ= no
$$ ##$NusJSP= 0
$$ ##$NusSEED= 54321
$$ ##$NusSPTYPE= 0
$$ ##$NusT2= 1
$$ ##$NusTD= 0
$$ ##$O1= 2819.5
$$ ##$O2= 2819.428
$$ ##$O3= 2819.428
$$ ##$O4= 2819.428
$$ ##$O5= 2819.428
$$ ##$O6= 2819.428
$$ ##$O7= 2819.428
$$ ##$O8= 2819.428
$$ ##$OVERFLW= 0
$$ ##$P= (0..63)
$$ 8.05 8.05 16.1 0 0 16.5 25 50 20000 0 0 80000 80000 1000 0 0 1000 2500
$$ 100000 600 0 0 0 0 0 180 100000 8.05 0 1000 0 0 20000 0 0 0 0 0 0 0 2000
$$ 0 0 0 200 0 80000 46600 10000 30000 66000 0 3300 0 4000 0 0 0 0 0 0 0 0
$$ 0
$$ ##$PACOIL= (0..32)
$$ 1 5 0 3 4 2 0 0 0 0 0 0 0 0 0 0 0 0 0 0 0 0 0 0 0 0 0 0 0 0 0 0 0
$$ ##$PAPS= 0
$$ ##$PARMODE= 0
$$ ##$PCPD= (0..9)
$$ 0 70 0 0 0 0 0 0 0 0
$$ ##$PEXSEL= (0..9)
$$ 1 1 1 1 1 1 1 1 1 1
$$ ##$PHCOR= (0..31)
$$ 0 0 0 0 0 0 0 0 0 0 0 0 0 0 0 0 0 0 0 0 0 0 0 0 0 0 0 0 0 0 0 0
$$ ##$PHLIST= <>
$$ ##$PH_ref= 0
$$ ##$PL= (0..63)
$$ 120 120 120 120 120 120 120 120 120 120 120 120 120 120 120 120 120 120
$$ 120 120 120 120 120 120 120 120 120 120 120 120 120 120 120 120 120 120
$$ 120 120 120 120 120 120 120 120 120 120 120 120 120 120 120 120 120 120
$$ 120 120 120 120 120 120 120 120 120 120
$$ ##$PLSTEP= 0.1
$$ ##$PLSTRT= -6
$$ ##$PLW= (0..63)
$$ 0 6.4045 0 0 0 0 0 0 0 1.6615e-05 0.66461 0.051282 0 0 0 0 0 0 6.4045 0.084772
$$ 0 0 0 0 0 0 0 0.051282 0 0.66461 0 0 6.6461e-07 0 0 0 0 0 0 0 0 0 0 0 0
$$ 0 0 0 0 0 0 0 0 0 0 0 0 0 0 0 0 0 0 0
$$ ##$PLWMAX= (0..7)
$$ 104.7619 0 0 0 0 0 0 0
$$ ##$PQPHASE= 0
$$ ##$PQSCALE= 1
$$ ##$PR= 1
$$ ##$PRECHAN= (0..32)
$$ -1 2 3 0 4 -1 5 -1 1 -1 -1 -1 -1 -1 -1 -1 -1 -1 -1 -1 -1 -1 -1 -1 -1 -1
$$ -1 -1 -1 -1 -1 -1 -1
$$ ##$PROBHD= <Z151284_0002 (CP QCI 600S3 H/P/C-N-D-05 Z)>
$$ ##$PROBINPUTS= (0..15)
$$ <1H> <31P> <13C> <15N> <2H> <> <> <> <> <> <> <> <> <> <> <>
$$ ##$PULPROG= <noesygppr1d>
$$ ##$PW= 0
$$ ##$PYNM= <>
$$ ##$ProjAngle= 0
$$ ##$QNP= 0
$$ ##$RECCHAN= (0..9)
$$ 0 1 0 0 0 0 0 0 0 0
$$ ##$RECPH= 0
$$ ##$RECPRE= (0..24)
$$ -1 0 -1 -1 -1 -1 -1 -1 -1 -1 -1 -1 -1 -1 -1 -1 -1 -1 -1 -1 -1 -1 -1 -1
$$ -1
$$ ##$RECPRFX= (0..32)
$$ 1 0 1 0 1 1 0 0 0 0 0 0 0 0 0 0 0 0 0 0 0 0 0 0 0 0 0 0 0 0 0 0 0
$$ ##$RG= 101
$$ ##$RO= 0
$$ ##$RSEL= (0..24)
$$ 0 1 0 0 0 0 0 0 0 0 0 0 0 0 0 0 0 0 0 0 0 0 0 0 0
$$ ##$SAMPLEID= <>
$$ ##$SFO1= 600.072819428
$$ ##$SFO2= 600.072819428
$$ ##$SFO3= 600.072819428
$$ ##$SFO4= 600.072819428
$$ ##$SFO5= 600.072819428
$$ ##$SFO6= 600.072819428
$$ ##$SFO7= 600.072819428
$$ ##$SFO8= 600.072819428
$$ ##$SHAPPR= (0..15)
$$ 1 1 1 1 1 1 1 1 1 1 1 1 1 1 1 1
$$ ##$SOLVENT= <H2O+D2O+DMSO>
$$ ##$SOLVOLD= <off>
$$ ##$SP= (0..63)
$$ 120 120 120 120 120 120 120 120 120 120 120 120 120 120 120 120 120 120
$$ 120 120 120 120 120 120 120 120 120 120 120 120 120 120 120 120 120 120
$$ 120 120 120 120 120 120 120 120 120 120 120 120 120 120 120 120 120 120
$$ 120 120 120 120 120 120 120 120 120 120
$$ ##$SPECTR= 0
$$ ##$SPINCNT= 0
$$ ##$SPNAM= (0..63)
$$ <> <Gaus1_270.1000> <Gaus1_180r.1000> <> <> <Sinc1.1000> <Squa100.1000>
$$ <> <Squa100.1000> <> <Sinc1.1000> <Sinc1.1000> <> <> <> <> <> <> <> <Sinc1.1000>
$$ <Sinc1.1000> <Sinc1.1000> <Sinc1.1000> <> <> <> <> <> <> <Crp60,20,20.10>
$$ <Bip720,50,20.1> <> <> <Sinc1.1000> <Rsnob.1000> <Gaus1_180r.1000> <Gaus1_180r.1000>
$$ <Crp_psyche.20> <> <> <Gaus1_180i.1000> <Squa100.1000> <> <> <> <> <Reburp.1000>
$$ <> <> <> <> <> <> <> <> <> <> <> <> <> <> <> <> <>
$$ ##$SPOAL= (0..63)
$$ 0.5 1 0.5 0.5 0.5 0.5 0.5 0.5 0.5 0.5 0.5 0.5 0.5 0.5 0.5 0.5 0.5 0.5 0.5
$$ 1 1 1 1 0.5 0.5 0.5 0.5 0.5 0.5 0.5 0.5 0.5 0.5 0.5 0.5 0.5 0.5 0.5 0.5
$$ 0.5 0.5 0.5 0.5 0.5 0.5 0.5 0.5 0.5 0.5 0.5 0.5 0.5 0.5 0.5 0.5 0.5 0.5
$$ 0.5 0.5 0.5 0.5 0.5 0.5 0.5
$$ ##$SPOFFS= (0..63)
$$ 0 0 0 0 0 0 0 0 0 0 0 0 0 0 0 0 0 0 0 0 0 0 0 0 0 0 0 0 0 0 0 0 0 0 0 0
$$ 0 0 0 0 0 0 0 0 0 0 0 0 0 0 0 0 0 0 0 0 0 0 0 0 0 0 0 0
$$ ##$SPPEX= (0..63)
$$ 0 0 0 0 0 0 0 0 0 0 0 0 0 0 0 0 0 0 0 0 0 0 0 0 0 0 0 0 0 0 0 0 0 0 0 0
$$ 0 0 0 0 0 0 0 0 0 0 0 0 0 0 0 0 0 0 0 0 0 0 0 0 0 0 0 0
$$ ##$SPW= (0..63)
$$ 0 3.4483e-06 1.5326e-06 0 0 0.0011977 1.6615e-05 0 4.1538e-08 0 0.0011977
$$ 0.0011977 0 0 0 0 0 0 0 2.446425e-06 3.802888e-06 1.775679e-06 9.576091e-06
$$ 0 0 0 0 0 0 0.015866 0.66461 0 0 7.4859e-05 1.6755e-05 1.5326e-06 9.8085e-05
$$ 5.4795e-05 0 0 2.2517e-06 4.1538e-08 0 0 0 0 0.023005 0 0 0 0 0 0 0 0 0
$$ 0 0 0 0 0 0 0 0
$$ ##$SUBNAM= (0..9)
$$ <> <> <> <> <> <> <> <> <> <>
$$ ##$SW= 29.758293125432
$$ ##$SWIBOX= (0..32)
$$ 0 3 0 0 0 0 0 0 0 0 0 0 0 0 0 0 0 0 0 0 0 0 0 0 0 0 0 0 0 0 0 0 0
$$ ##$SW_h= 17857.1428571429
$$ ##$SWfinal= 0
$$ ##$SigLockShift= 0
$$ ##$TD= 142856
$$ ##$TD0= 1
$$ ##$TD_INDIRECT= (0..7)
$$ 0 0 0 0 0 0 0 0
$$ ##$TDav= 1
$$ ##$TE= 298.0009
$$ ##$TE1= 299.7166
$$ ##$TE2= 0
$$ ##$TE3= 0
$$ ##$TE4= 0
$$ ##$TEG= 300
$$ ##$TE_MAGNET= 0
$$ ##$TE_PIDX= 1
$$ ##$TE_RAW= 299.7166
$$ ##$TE_STAB= (0..9)
$$ 2 2 0 0 0 0 0 0 0 0
$$ ##$TOTROT= (0..63)
$$ 0 0 0 0 0 0 0 0 0 0 0 0 0 0 0 0 0 0 0 0 0 0 0 0 0 0 0 0 0 0 0 0 0 0 0 0
$$ 0 0 0 0 0 0 0 0 0 0 0 0 0 0 0 0 0 0 0 0 0 0 0 0 0 0 0 0
$$ ##$TUBE_TYPE= <>
$$ ##$USERA1= <>
$$ ##$USERA10= <>
$$ ##$USERA2= <>
$$ ##$USERA3= <>
$$ ##$USERA4= <>
$$ ##$USERA5= <>
$$ ##$USERA6= <>
$$ ##$USERA7= <>
$$ ##$USERA8= <>
$$ ##$USERA9= <>
$$ ##$UUID= <56aeeb8b-ae38-44b8-acca-5d4719365736>
$$ ##$V9= 5
$$ ##$VALIDCODE= -1
$$ ##$VALIST= <>
$$ ##$VCLIST= <>
$$ ##$VDLIST= <>
$$ ##$VPLIST= <>
$$ ##$VTLIST= <>
$$ ##$WAVEMAKER= (0..7)
$$ <> <> <> <> <> <> <> <>
$$ ##$WBST= 1024
$$ ##$WBSW= (0..7)
$$ 8 10 10 10 10 10 10 10
$$ ##$XL= 0
$$ ##$YL= 0
$$ ##$YMAX_a= 3249549473.75781
$$ ##$YMIN_a= -5475887301.32031
$$ ##$ZGOPTNS= <-DFLAG_BLK>
$$ ##$scaledByNS= no
$$ ##$scaledByRG= no
$$ ##$shimCoilTempK= 300.15
$$ ##END=
$$ 
##$PARAMETER FILE=	(audita.txt, ASCII, /Volumes/jahus0271/20240718%20A1B2%20only/10/audita.txt, 0)
$$ ##TITLE= Audit trail, TopSpin 4.3.0
$$ ##JCAMPDX= 5.01
$$ ##ORIGIN= Bruker BioSpin GmbH
$$ ##OWNER= root
$$ $$ /root/.topspin-BladeEpu/local_acqu/20240718 A1B2 only/10/audita.txt
$$ ##AUDIT TRAIL=  $$ (NUMBER, WHEN, WHO, WHERE, PROCESS, VERSION, WHAT)
$$ (   1,<2024-07-18T22:06:24.792+0000>,<CZC7319KW6\nmr>,<CZC7319KW6>,<go4>,<TopSpin 4.3.0>,
$$       <acquisition in progress>)
$$ $$ C:/Bruker/nmrdata/jahus0271/20240718 A1B2 only/10/audita.txt
$$ (   2,<2024-07-18T22:09:53.248+0000>,<CZC7319KW6\nmr>,<CZC7319KW6>,<go4>,<TopSpin 4.3.0>,
$$       <created by zg on 'CAB AV4 600 MHZ BASIC' (CZC7319KW6) by user 'CZC7319KW6\nmr'
$$        on data set with UUID 'f9299bb4-4551-11ef-b2e8-001395264de6'
$$        started at 2024-07-18 22:06:24.792 +0000, POWCHK enabled, PULCHK disabled,
$$        completed at 2024-07-18 22:09:53.247 +0000
$$        configuration hash MD5:
$$        2C CE AA 86 5E 77 A0 E6 62 B9 BC D1 C3 42 5A 88
$$        double data hash MD5: 142856
$$        A3 A9 8A 35 DD BA C5 12 7B 3C E6 74 E6 21 D3 4A>)
$$ (   3,<2024-07-19T00:06:50.268+0200>,<nmr>,<CZC7319KW6>,<xwish3>,<TopSpin 4.3.0>,
$$       <ICON-NMR User ID: jahus0271
$$        double data hash MD5: 142856
$$        A3 A9 8A 35 DD BA C5 12 7B 3C E6 74 E6 21 D3 4A>)
$$ ##END=
$$ 
$$ $$ hash MD5
$$ $$ 5B EA CD 83 A4 A2 AE 0D 2D 4B 3E DB 33 13 7C 67
$$ 
##$PARAMETER FILE=	(auditp.txt, ASCII, /Volumes/jahus0271/20240718%20A1B2%20only/10/pdata/1/auditp.txt, 0)
$$ ##TITLE= Audit trail, TopSpin 4.3.0
$$ ##JCAMPDX= 5.01
$$ ##ORIGIN= Bruker BioSpin GmbH
$$ ##OWNER= nmr
$$ $$ C:/Bruker/nmrdata/jahus0271/20240718 A1B2 only/10/pdata/1/auditp.txt
$$ ##AUDIT TRAIL=  $$ (NUMBER, WHEN, WHO, WHERE, PROCESS, VERSION, WHAT)
$$ (   1,<2024-07-18T22:06:24.792+0000>,<CZC7319KW6\nmr>,<CZC7319KW6>,<go4>,<TopSpin 4.3.0>,
$$       <acquisition in progress>)
$$ $$ C:/Bruker/nmrdata/jahus0271/20240718 A1B2 only/10/audita.txt
$$ (   2,<2024-07-18T22:09:53.248+0000>,<CZC7319KW6\nmr>,<CZC7319KW6>,<go4>,<TopSpin 4.3.0>,
$$       <created by zg on 'CAB AV4 600 MHZ BASIC' (CZC7319KW6) by user 'CZC7319KW6\nmr'
$$        on data set with UUID 'f9299bb4-4551-11ef-b2e8-001395264de6'
$$        started at 2024-07-18 22:06:24.792 +0000, POWCHK enabled, PULCHK disabled,
$$        completed at 2024-07-18 22:09:53.247 +0000
$$        configuration hash MD5:
$$        2C CE AA 86 5E 77 A0 E6 62 B9 BC D1 C3 42 5A 88
$$        double data hash MD5: 142856
$$        A3 A9 8A 35 DD BA C5 12 7B 3C E6 74 E6 21 D3 4A>)
$$ (   3,<2024-07-19T00:06:50.268+0200>,<nmr>,<CZC7319KW6>,<xwish3>,<TopSpin 4.3.0>,
$$       <ICON-NMR User ID: jahus0271
$$        double data hash MD5: 142856
$$        A3 A9 8A 35 DD BA C5 12 7B 3C E6 74 E6 21 D3 4A>)
$$ (   4,<2024-07-19T00:06:51.502+0200>,<nmr/jahus0271>,<CZC7319KW6>,<proc1d>,<TopSpin 4.3.0>,
$$       <Start of raw data processing
$$        efp LB = 0.3 FT_mod = 6 PKNL = 1 PHC0 = 0 PHC1 = 0 SI = 128K 
$$        data hash MD5: 128K
$$        C9 BB 27 69 D6 D9 3F B7 F5 C5 77 19 DD DD 23 00>)
$$ (   5,<2024-07-19T00:06:52.596+0200>,<nmr/jahus0271>,<CZC7319KW6>,<proc1d>,<TopSpin 4.3.0>,
$$       <pk PHC0 = 55.00854 PHC1 = 0 
$$        data hash MD5: 128K
$$        81 A6 20 EF E0 1C 05 43 27 C9 C2 D0 11 FC D0 8F>)
$$ (   6,<2024-07-19T00:06:52.830+0200>,<nmr/jahus0271>,<CZC7319KW6>,<xwish3>,<TopSpin 4.3.0>,
$$       <ICON-NMR User ID: jahus0271
$$        data hash MD5: 128K
$$        81 A6 20 EF E0 1C 05 43 27 C9 C2 D0 11 FC D0 8F>)
$$ ##END=
$$ 
$$ $$ hash MD5
$$ $$ 40 B1 4C 5E 64 9C EA B1 72 7F 2C D7 4D 3A 05 DE
$$ 
##$PARAMETER FILE=	(datafile, ASCII, /Volumes/jahus0271/20240718%20A1B2%20only/10/fid, 0)
$$ 
##$PARAMETER FILE=	(format.temp, ASCII, /Volumes/jahus0271/20240718%20A1B2%20only/10/format.temp, 0)
$$ EDIT_PAR COMMAND FILE
$$ 
$$ DI_MODE         LONG
$$ ED_ENTRY        ACQU
$$ ORDER           FILE
$$ 
$$ 
$$ HEADER		"F2 - Acquisition Parameters"
$$ T_NAME		Date_
$$ 		TYPE	R64
$$ 		CLASS	ACQU
$$ 		SUBRANGE 0.0 50000000
$$ 		REL	"Date_=itodate(DATE)"
$$ 		INV_REL	"DATE=datetoi(Date_,DATE)"
$$ 		FORMAT	"%14.0f"
$$ 		TEXT	" "
$$ END
$$ T_NAME		Time
$$ 		TYPE	R32
$$ 		CLASS	ACQU
$$ 		SUBRANGE 0.0 1000000
$$ 		REL	"Time=itotime(DATE)"
$$ 		INV_REL	"DATE=timetoi(Time,DATE)"
$$ 		FORMAT	"%14.2f h"
$$ 		TEXT	" "
$$ END
$$ NAME		INSTRUM
$$ 		TEXT	" "
$$ END
$$ NAME		PROBHD
$$ 		FORMAT	"%14.14s"
$$ 		TEXT	" "
$$ END
$$ NAME		PULPROG
$$ 		TEXT	" "
$$ END
$$ NAME		TD
$$ 		TEXT	" "
$$ END
$$ NAME		SOLVENT
$$ 		TEXT	" "
$$ END
$$ NAME		NS
$$ 		TEXT	" "
$$ END
$$ NAME		DS
$$ 		TEXT	" "
$$ END
$$ T_NAME		SWH
$$ 		TYPE	R64
$$ 		CLASS	ACQU
$$ 		SUBRANGE 0.0 1e8
$$ 		REL	"SWH=SW*SFO1"
$$ 		INV_REL "SW=SWH/SFO1"
$$ 		UNIT	"Hz"
$$ 		FORMAT	"%14.3f Hz"
$$ 		TEXT	" "
$$ END
$$ T_NAME          FIDRES
$$                 TYPE    R32
$$                 CLASS   ACQU
$$                 SUBRANGE 0.0 100000
$$                 REL     "FIDRES=2*SW*SFO1/TD"
$$                 INV_REL "TD = nextpow(2*SW*SFO1/FIDRES)"
$$ 		UNIT	"Hz"
$$ 		FORMAT	"%14.6f Hz"
$$ 		TEXT	" "
$$ END
$$ T_NAME          AQ
$$ 		TYPE	R32
$$ 		CLASS	ACQU
$$ 		SUBRANGE 0.0 1000
$$ 		REL	"AQ=aqcalc(SW,SFO1,TD,DIGTYP)"
$$ 		INV_REL	"TD=tdcalc(SW,SFO1,1.0e6*AQ,DIGTYP)"
$$ 		UNIT	"sec"
$$ 		FORMAT	"%14.7f sec"
$$ 		TEXT	" "
$$ END
$$ NAME		RG
$$ 		TEXT	" "
$$ END
$$ T_NAME          DW
$$ 		TYPE	R32
$$ 		CLASS	ACQU
$$ 		SUBRANGE 0.0 1000000
$$ 		REL	"DW=1/(2*SW*SFO1)"
$$ 		INV_REL	"SW=1000000/(2*(0.005+DW)*SFO1)"
$$ 		UNIT	"usec"
$$ 		FORMAT	"%14.3lf usec"
$$ 		TEXT	" "
$$ END
$$ NAME		DE
$$ 		FORMAT	"%14.2f usec"
$$ 		TEXT	" "
$$ END
$$ NAME		TE
$$ 		FORMAT	"%14.1f K"
$$ 		TEXT	" "
$$ END
$$ T_NAME		D1
$$ TYPE	R32
$$ CLASS	ACQU
$$ SUBRANGE 0.0 1e38
$$ REL	"D1=D[1]"
$$ INV_REL	"D[1]=D1"
$$ UNIT	"sec"
$$ FORMAT	"%14.8f sec"
$$ TEXT	" "
$$ END
$$ T_NAME		D8
$$ TYPE	R32
$$ CLASS	ACQU
$$ SUBRANGE 0.0 1e38
$$ REL	"D8=D[8]"
$$ INV_REL	"D[8]=D8"
$$ UNIT	"sec"
$$ FORMAT	"%14.8f sec"
$$ TEXT	" "
$$ END
$$ T_NAME		D12
$$ TYPE	R32
$$ CLASS	ACQU
$$ SUBRANGE 0.0 1e38
$$ REL	"D12=D[12]"
$$ INV_REL	"D[12]=D12"
$$ UNIT	"sec"
$$ FORMAT	"%14.8f sec"
$$ TEXT	" "
$$ END
$$ T_NAME		D16
$$ TYPE	R32
$$ CLASS	ACQU
$$ SUBRANGE 0.0 1e38
$$ REL	"D16=D[16]"
$$ INV_REL	"D[16]=D16"
$$ UNIT	"sec"
$$ FORMAT	"%14.8f sec"
$$ TEXT	" "
$$ END
$$ NAME		TD0
$$ TEXT	" "
$$ END
$$ NAME		ZGOPTNS
$$ TEXT	" "
$$ END
$$ NAME		SFO1
$$ FORMAT	"%14.7f MHz"
$$ TEXT	" "
$$ END
$$ NAME		NUC1
$$ NONEDIT
$$ TEXT	" "
$$ END
$$ T_NAME		P0
$$ TYPE	R32
$$ CLASS	ACQU
$$ SUBRANGE 0.0 1.0e10
$$ REL	"P0=P[0]"
$$ INV_REL	"P[0]=P0"
$$ UNIT	"usec"
$$ FORMAT	"%14.2f usec"
$$ TEXT	" "
$$ END
$$ T_NAME		P1
$$ TYPE	R32
$$ CLASS	ACQU
$$ SUBRANGE 0.0 1.0e10
$$ REL	"P1=P[1]"
$$ INV_REL	"P[1]=P1"
$$ UNIT	"usec"
$$ FORMAT	"%14.2f usec"
$$ TEXT	" "
$$ END
$$ T_NAME		PLW1
$$ TYPE	R32
$$ CLASS	ACQU
$$ REL	"PLW1=PLW[1]"
$$ INV_REL	"PLW[1]=PLW1"
$$ UNIT	"W"
$$ FORMAT	"%14.8f W"
$$ TEXT	"power PLW1 "
$$ END
$$ T_NAME		PLW9
$$ TYPE	R32
$$ CLASS	ACQU
$$ REL	"PLW9=PLW[9]"
$$ INV_REL	"PLW[9]=PLW9"
$$ UNIT	"W"
$$ FORMAT	"%14.8f W"
$$ TEXT	"power PLW9 "
$$ END
$$ NAME		GPNAM[1]
$$ TEXT	" "
$$ END
$$ T_NAME		GPZ1
$$ TYPE	R32
$$ CLASS	ACQU
$$ SUBRANGE -100.0 100.0
$$ REL	"GPZ1=GPZ[1]"
$$ INV_REL	"GPZ[1]=GPZ1"
$$ UNIT	"%"
$$ FORMAT	"%14.2f %"
$$ TEXT	" "
$$ END
$$ NAME		GPNAM[2]
$$ TEXT	" "
$$ END
$$ T_NAME		GPZ2
$$ TYPE	R32
$$ CLASS	ACQU
$$ SUBRANGE -100.0 100.0
$$ REL	"GPZ2=GPZ[2]"
$$ INV_REL	"GPZ[2]=GPZ2"
$$ UNIT	"%"
$$ FORMAT	"%14.2f %"
$$ TEXT	" "
$$ END
$$ T_NAME		P16
$$ TYPE	R32
$$ CLASS	ACQU
$$ SUBRANGE 0.0 1.0e10
$$ REL	"P16=P[16]"
$$ INV_REL	"P[16]=P16"
$$ UNIT	"usec"
$$ FORMAT	"%14.2f usec"
$$ TEXT	" "
$$ END
$$ 
##$PARAMETER FILE=	(procs, ASCII, /Volumes/jahus0271/20240718%20A1B2%20only/10/pdata/1/procs, 0)
$$ ##TITLE= Parameter file, TopSpin 4.3.0
$$ ##JCAMPDX= 5.0
$$ ##DATATYPE= Parameter Values
$$ ##NPOINTS= 6	$$ modification sequence number
$$ ##ORIGIN= Bruker BioSpin GmbH
$$ ##OWNER= nmr
$$ $$ 2024-07-19 00:06:52.643 +0200  nmr@CZC7319KW6
$$ $$ C:/Bruker/nmrdata/jahus0271/20240718 A1B2 only/10/pdata/1/procs
$$ $$ process C:\Bruker\TopSpin4.3.0\prog\mod\sref.exe
$$ ##$ABSF1= 0
$$ ##$ABSF2= 0
$$ ##$ABSG= 0
$$ ##$ABSL= 0
$$ ##$ALPHA= 0
$$ ##$AQORDER= 0
$$ ##$ASSFAC= 0
$$ ##$ASSFACI= 0
$$ ##$ASSFACX= 0
$$ ##$ASSWID= 0
$$ ##$AUNMP= <proc_plasma_noesy>
$$ ##$AXLEFT= 0
$$ ##$AXNAME= <>
$$ ##$AXNUC= <1H>
$$ ##$AXRIGHT= 0
$$ ##$AXTYPE= 0
$$ ##$AXUNIT= <>
$$ ##$AZFE= 0.1
$$ ##$AZFW= 0.1
$$ ##$BCFW= 0
$$ ##$BC_mod= 0
$$ ##$BYTORDP= 0
$$ ##$COROFFS= 0
$$ ##$CY= 100
$$ ##$DATMOD= 1
$$ ##$DC= 0
$$ ##$DFILT= <>
$$ ##$DTYPP= 0
$$ ##$ERETIC= no
$$ ##$F1P= 12
$$ ##$F2P= -0.5
$$ ##$FCOR= 1
$$ ##$FTSIZE= 131072
$$ ##$FT_mod= 6
$$ ##$GAMMA= 0
$$ ##$GB= 0
$$ ##$INTBC= 1
$$ ##$INTSCL= 1
$$ ##$ISEN= 128
$$ ##$LB= 0.3
$$ ##$LEV0= 0
$$ ##$LPBIN= 0
$$ ##$MAXI= 10000
$$ ##$MC2= 0
$$ ##$MEAN= 0
$$ ##$ME_mod= 0
$$ ##$MI= 0
$$ ##$MddCEXP= no
$$ ##$MddCT_SP= no
$$ ##$MddF180= no
$$ ##$MddLAMBDA= 0
$$ ##$MddMEMORY= 0
$$ ##$MddMERGE= 0
$$ ##$MddNCOMP= 0
$$ ##$MddNITER= 0
$$ ##$MddNOISE= 0
$$ ##$MddPHASE= 0
$$ ##$MddSEED= 0
$$ ##$MddSRSIZE= 0
$$ ##$Mdd_CsALG= 0
$$ ##$Mdd_CsLAMBDA= 0
$$ ##$Mdd_CsNITER= 0
$$ ##$Mdd_CsNORM= 0
$$ ##$Mdd_CsVE= no
$$ ##$Mdd_CsZF= 0
$$ ##$Mdd_LrLAMBDA= 0
$$ ##$Mdd_LrNITER= 0
$$ ##$Mdd_LrRANK= 0
$$ ##$Mdd_LrZF= 0
$$ ##$Mdd_mod= 0
$$ ##$NCOEF= 0
$$ ##$NC_proc= 16
$$ ##$NLEV= 6
$$ ##$NOISF1= 7.934625
$$ ##$NOISF2= 7.601621
$$ ##$NSP= 0
$$ ##$NTH_PI= 0
$$ ##$NZP= 0
$$ ##$OFFSET= 19.57771
$$ ##$PC= 1
$$ ##$PHC0= 55.00854
$$ ##$PHC1= 0
$$ ##$PH_mod= 1
$$ ##$PKNL= yes
$$ ##$PPARMOD= 0
$$ ##$PPDIAG= 0
$$ ##$PPIPTYP= 0
$$ ##$PPMPNUM= 100
$$ ##$PPRESOL= 1
$$ ##$PSCAL= 4
$$ ##$PSIGN= 0
$$ ##$PYNMP= <proc.py>
$$ ##$RDF1= 0
$$ ##$RDF2= 0
$$ ##$RDFWHM= 0
$$ ##$RDINT= 0
$$ ##$RDPOS= 0
$$ ##$REVERSE= no
$$ ##$SF= 600.07
$$ ##$SI= 131072
$$ ##$SIGF1= 9
$$ ##$SIGF2= 5
$$ ##$SINO= 0
$$ ##$SIOLD= 131072
$$ ##$SPECTYP= <PROTON>
$$ ##$SREF_mod= 1
$$ ##$SREGLST= <1H.H2O+D2O>
$$ ##$SSB= 0
$$ ##$STSI= 131072
$$ ##$STSR= 0
$$ ##$SW_p= 17857.1428571429
$$ ##$SYMM= 0
$$ ##$S_DEV= 0
$$ ##$TDeff= 142856
$$ ##$TDoff= 0
$$ ##$TI= <>
$$ ##$TILT= no
$$ ##$TM1= 0
$$ ##$TM2= 0
$$ ##$TOPLEV= 0
$$ ##$USERP1= <>
$$ ##$USERP10= <>
$$ ##$USERP2= <>
$$ ##$USERP3= <>
$$ ##$USERP4= <>
$$ ##$USERP5= <>
$$ ##$USERP6= <>
$$ ##$USERP7= <>
$$ ##$USERP8= <>
$$ ##$USERP9= <>
$$ ##$WDW= 1
$$ ##$XDIM= 0
$$ ##$YMAX_p= 11138488
$$ ##$YMIN_p= -344210233
$$ ##END=
$$ 
##$PARAMETER FILE=	(title, ASCII, /Volumes/jahus0271/20240718%20A1B2%20only/10/pdata/1/title, 0)
$$ 
$$ 
##$PARAMETER FILE=	(uxnmr.par, ASCII, /Volumes/jahus0271/20240718%20A1B2%20only/10/uxnmr.par, 0)
$$ ##TITLE= Parameter file, TopSpin 4.3.0
$$ ##JCAMPDX= 5.0
$$ ##DATATYPE= Parameter Values
$$ ##NPOINTS= 1	$$ modification sequence number
$$ ##ORIGIN= Bruker BioSpin GmbH
$$ ##OWNER= root
$$ $$ 2024-06-17 07:41:48.056 +0000  root@BladeEpu
$$ $$ /opt/topspin/conf/instr/spect/uxnmr.par
$$ $$ process /opt/topspin/prog/mod/cfserver
$$ ##$ACBTAT= (0..64)
$$ 0 66 66 66 72 50 0 0 0 0 0 0 0 0 0 0 0 0 0 0 0 0 0 0 0 0 0 0 0 0 0 0 0
$$ 0 0 0 0 0 0 0 0 0 0 0 0 0 0 0 0 0 0 0 0 0 0 0 0 0 0 0 0 0 0 0 0
$$ ##$ACBTBLK= (0..64)
$$ 0 35 36 34 33 41 0 0 0 0 0 0 0 0 0 0 0 0 0 0 0 0 0 0 0 0 0 0 0 0 0 0 0
$$ 0 0 0 0 0 0 0 0 0 0 0 0 0 0 0 0 0 0 0 0 0 0 0 0 0 0 0 0 0 0 0 0
$$ ##$ACBTCTL= (0..64)
$$ 0 6 6 6 6 6 0 0 0 0 0 0 0 0 0 0 0 0 0 0 0 0 0 0 0 0 0 0 0 0 0 0 0 0 0 0
$$ 0 0 0 0 0 0 0 0 0 0 0 0 0 0 0 0 0 0 0 0 0 0 0 0 0 0 0 0 0
$$ ##$ACBTDI= (0..64)
$$ 0 -1062706419 -1062706419 -1062706420 -1062706420 -1062706415 0 0 0 0 0
$$ 0 0 0 0 0 0 0 0 0 0 0 0 0 0 0 0 0 0 0 0 0 0 0 0 0 0 0 0 0 0 0 0 0 0 0 0
$$ 0 0 0 0 0 0 0 0 0 0 0 0 0 0 0 0 0 0
$$ ##$ACBTDM= (0..64)
$$ 0 10 10 10 25 10 0 0 0 0 0 0 0 0 0 0 0 0 0 0 0 0 0 0 0 0 0 0 0 0 0 0 0
$$ 0 0 0 0 0 0 0 0 0 0 0 0 0 0 0 0 0 0 0 0 0 0 0 0 0 0 0 0 0 0 0 0
$$ ##$ACBTFHI= (0..64)
$$ 0 600 600 600 600 93 0 0 0 0 0 0 0 0 0 0 0 0 0 0 0 0 0 0 0 0 0 0 0 0 0
$$ 0 0 0 0 0 0 0 0 0 0 0 0 0 0 0 0 0 0 0 0 0 0 0 0 0 0 0 0 0 0 0 0 0 0
$$ ##$ACBTFL= (0..64)
$$ 0 248 248 248 248 8 0 0 0 0 0 0 0 0 0 0 0 0 0 0 0 0 0 0 0 0 0 0 0 0 0 0
$$ 0 0 0 0 0 0 0 0 0 0 0 0 0 0 0 0 0 0 0 0 0 0 0 0 0 0 0 0 0 0 0 0 0
$$ ##$ACBTFLO= (0..64)
$$ 0 15 15 15 180 91 0 0 0 0 0 0 0 0 0 0 0 0 0 0 0 0 0 0 0 0 0 0 0 0 0 0 0
$$ 0 0 0 0 0 0 0 0 0 0 0 0 0 0 0 0 0 0 0 0 0 0 0 0 0 0 0 0 0 0 0 0
$$ ##$ACBTINP= (0..64)
$$ 0 3 4 2 1 9 0 0 0 0 0 0 0 0 0 0 0 0 0 0 0 0 0 0 0 0 0 0 0 0 0 0 0 0 0 0
$$ 0 0 0 0 0 0 0 0 0 0 0 0 0 0 0 0 0 0 0 0 0 0 0 0 0 0 0 0 0
$$ ##$ACBTOUT= (0..64)
$$ 0 0 0 0 3 1 0 0 0 0 0 0 0 0 0 0 0 0 0 0 0 0 0 0 0 0 0 0 0 0 0 0 0 0 0 0
$$ 0 0 0 0 0 0 0 0 0 0 0 0 0 0 0 0 0 0 0 0 0 0 0 0 0 0 0 0 0
$$ ##$ACBTPO= (0..64)
$$ 0 500000 500000 500000 100000 5000 0 0 0 0 0 0 0 0 0 0 0 0 0 0 0 0 0 0
$$ 0 0 0 0 0 0 0 0 0 0 0 0 0 0 0 0 0 0 0 0 0 0 0 0 0 0 0 0 0 0 0 0 0 0 0 0
$$ 0 0 0 0 0
$$ ##$ACBTPW= (0..64)
$$ 0 100 100 100 100 1000 0 0 0 0 0 0 0 0 0 0 0 0 0 0 0 0 0 0 0 0 0 0 0 0
$$ 0 0 0 0 0 0 0 0 0 0 0 0 0 0 0 0 0 0 0 0 0 0 0 0 0 0 0 0 0 0 0 0 0 0 0
$$ ##$ACBTSB= (0..64)
$$ 0 16419 16460 8227 8260 0 0 0 0 0 0 0 0 0 0 0 0 0 0 0 0 0 0 0 0 0 0 0 0
$$ 0 0 0 0 0 0 0 0 0 0 0 0 0 0 0 0 0 0 0 0 0 0 0 0 0 0 0 0 0 0 0 0 0 0 0 0
$$ ##$ACBTSDT= (0..64)
$$ 0 2 2 2 2 2 0 0 0 0 0 0 0 0 0 0 0 0 0 0 0 0 0 0 0 0 0 0 0 0 0 0 0 0 0 0
$$ 0 0 0 0 0 0 0 0 0 0 0 0 0 0 0 0 0 0 0 0 0 0 0 0 0 0 0 0 0
$$ ##$AMPDFLT= no
$$ ##$AdmCrpWbWiring= (0..1)
$$ 0 0
$$ ##$AppEth= <no>
$$ ##$AppPort= <no>
$$ ##$BACSAIR= yes
$$ ##$BACSCAP= 0
$$ ##$BACSDEL= 10
$$ ##$BACSOPT= <>
$$ ##$BFREQ= 600.07
$$ ##$BGAETH= (0..9)
$$ <no> <no> <no> <no> <no> <no> <no> <no> <no> <no>
$$ ##$BIRDS= yes
$$ ##$BMPC= 0
$$ ##$BMPCTY= <no>
$$ ##$BPSUTY= <no>
$$ ##$BSAETH= (0..9)
$$ <no> <no> <no> <no> <no> <no> <no> <no> <no> <no>
$$ ##$BSMS= 2
$$ ##$BSMS19FLock= no
$$ ##$BSMSETH= <192.168.99.17>
$$ ##$BgaChFac2= (0..9)
$$ 0 0 0 0 0 0 0 0 0 0
$$ ##$BgaChMap= (0..9)
$$ 0 0 0 0 0 0 0 0 0 0
$$ ##$BgaChMaxv= (0..9)
$$ 0 0 0 0 0 0 0 0 0 0
$$ ##$BgaChRouting= (0..63)
$$ 0 0 0 0 0 0 0 0 0 0 0 0 0 0 0 0 0 0 0 0 0 0 0 0 0 0 0 0 0 0 0 0 0 0 0 0
$$ 0 0 0 0 0 0 0 0 0 0 0 0 0 0 0 0 0 0 0 0 0 0 0 0 0 0 0 0
$$ ##$BgaChShimMap= (0..9)
$$ 0 0 0 0 0 0 0 0 0 0
$$ ##$BgaChShimMaxv= (0..9)
$$ 0 0 0 0 0 0 0 0 0 0
$$ ##$BlaEth= (0..31)
$$ <192.168.99.13> <192.168.99.12> <192.168.99.17> <no> <no> <no> <no> <no>
$$ <no> <no> <no> <no> <no> <no> <no> <no> <no> <no> <no> <no> <no> <no> <no>
$$ <no> <no> <no> <no> <no> <no> <no> <no> <no>
$$ ##$BlaHpLpViaTTL= (0..31)
$$ 0 0 0 0 0 0 0 0 0 0 0 0 0 0 0 0 0 0 0 0 0 0 0 0 0 0 0 0 0 0 0 0
$$ ##$BlaNam= (0..31)
$$ <AV4 BLA2BB500 15-600> <AV4 BLABBH500/100 200-600> <BSMS/2 LOCK TRANSCEIVER 600>
$$ <> <> <> <> <> <> <> <> <> <> <> <> <> <> <> <> <> <> <> <> <> <> <> <>
$$ <> <> <> <> <>
$$ ##$BlaPN= (0..31)
$$ <W152248> <W144061> <Z109890> <> <> <> <> <> <> <> <> <> <> <> <> <> <>
$$ <> <> <> <> <> <> <> <> <> <> <> <> <> <> <>
$$ ##$BlaSN= (0..31)
$$ <000029> <000075> <01053> <> <> <> <> <> <> <> <> <> <> <> <> <> <> <>
$$ <> <> <> <> <> <> <> <> <> <> <> <> <> <>
$$ ##$BmpcEth= <no>
$$ ##$BmpcFw= <no>
$$ ##$BmpcPn= <no>
$$ ##$BmpcPort= <no>
$$ ##$BmpcSn= <no>
$$ ##$BmuEth= <no>
$$ ##$BmuFw= <no>
$$ ##$BmuPn= <no>
$$ ##$BmuSn= <no>
$$ ##$BnlEth= <no>
$$ ##$BnlFw= <no>
$$ ##$BnlPn= <no>
$$ ##$BnlSn= <no>
$$ ##$BpduEth= (0..7)
$$ <no> <no> <no> <no> <no> <no> <no> <no>
$$ ##$BsaChMap1= (0..9)
$$ 0 0 0 0 0 0 0 0 0 0
$$ ##$BsaChMap2= (0..9)
$$ 0 0 0 0 0 0 0 0 0 0
$$ ##$BsaChShimMaxv= (0..9)
$$ 0 0 0 0 0 0 0 0 0 0
$$ ##$BsmsAuxEth= <no>
$$ ##$BsmsLockNuclei= (0..15)
$$ <2H> <no> <no> <no> <no> <no> <no> <no> <no> <no> <no> <no> <no> <no> <no>
$$ <no>
$$ ##$CSW1= (0..31)
$$ 3 4 2 1 9 0 0 0 0 0 0 0 0 0 0 0 0 0 0 0 0 0 0 0 0 0 0 0 0 0 0 0
$$ ##$CSW2= (0..31)
$$ 0 0 0 0 0 0 0 0 0 0 0 0 0 0 0 0 0 0 0 0 0 0 0 0 0 0 0 0 0 0 0 0
$$ ##$CSWNUM= (0..15)
$$ 2 2 1 0 0 0 0 0 0 0 0 0 0 0 0 0
$$ ##$CmrEth= <no>
$$ ##$CmrPartNo= <no>
$$ ##$CmrPort= <no>
$$ ##$CmrSerNo= <no>
$$ ##$CmrType= -1
$$ ##$ConsolePnSn= <H03128OB/8058>
$$ ##$CryoCoolUnitEth= <192.168.98.2>
$$ ##$CryoCoolUnitFw= <20220413>
$$ ##$CryoCoolUnitPn= <Z161936>
$$ ##$CryoCoolUnitSn= <00049>
$$ ##$CryoProAccPnSn= <>
$$ ##$Ctb1Eth= <no>
$$ ##$CustRegisterNo= <>
$$ ##$DATSTAT= no
$$ ##$DPPFAC= 1
$$ ##$DateTimeCreated= <2024-06-17T07:41:48+0000>
$$ ##$Description= <CAB AV4 600 MHZ BASIC>
$$ ##$DrxFiltGrpDel= (0..23)
$$ <68,36,20,9,5,3,2> <68,36,20,9,5,3,2> <68,36,20,9,5,3,2> <68,36,20,9,5,3,2>
$$ <> <> <> <> <> <> <> <> <> <> <> <> <> <> <> <> <> <> <> <>
$$ ##$EcuType= 1
$$ ##$EpuMacAddress= <00:13:95:26:4d:e6>
$$ ##$FCubeDrxDevice= (0..23)
$$ </dev/bbu/drx3.5> </dev/bbu/drx4.5> </dev/bbu/drx5.5> </dev/bbu/drx6.5>
$$ <> <> <> <> <> <> <> <> <> <> <> <> <> <> <> <> <> <> <> <>
$$ ##$FCubeEth= (0..23)
$$ <192.168.180.14> <192.168.180.18> <192.168.180.22> <192.168.180.26> <no>
$$ <no> <no> <no> <no> <no> <no> <no> <no> <no> <no> <no> <no> <no> <no> <no>
$$ <no> <no> <no> <no>
$$ ##$FCubeRtdDevice= (0..23)
$$ </dev/bbu/rtd3.4> </dev/bbu/rtd4.4> </dev/bbu/rtd5.4> </dev/bbu/rtd6.4>
$$ <> <> <> <> <> <> <> <> <> <> <> <> <> <> <> <> <> <> <> <>
$$ ##$FCubeSeqDevice= (0..23)
$$ <> <> <> <> <> <> <> <> <> <> <> <> <> <> <> <> <> <> <> <> <> <> <> <>
$$ ##$FUNCMOD= <>
$$ ##$FuncModBisDat= (0..7)
$$ 0 0 0 0 0 0 0 0
$$ ##$FuncModFRange= (0..7)
$$ <> <> <> <> <> <> <> <>
$$ ##$FuncModPN= (0..7)
$$ <> <> <> <> <> <> <> <>
$$ ##$FuncModSN= (0..7)
$$ <> <> <> <> <> <> <> <>
$$ ##$GCUTYPE= 20
$$ ##$GCubeEth= <192.168.180.38>
$$ ##$GCubeFpfAddr= (0..9)
$$ -1 -1 -1 -1 -1 -1 -1 -1 -1 -1
$$ ##$GCubeProcDevice= (0..1)
$$ </dev/bbu/gproc9.7> <no>
$$ ##$GCubeRtdDevice= (0..1)
$$ </dev/bbu/rtd9.4> <no>
$$ ##$GCubeSeqDevice= (0..1)
$$ <> <>
$$ ##$GCubeSpfAddr= (0..63)
$$ -1 -1 -1 -1 -1 -1 -1 -1 -1 -1 -1 -1 -1 -1 -1 -1 -1 -1 -1 -1 -1 -1 -1 -1
$$ -1 -1 -1 -1 -1 -1 -1 -1 -1 -1 -1 -1 -1 -1 -1 -1 -1 -1 -1 -1 -1 -1 -1 -1
$$ -1 -1 -1 -1 -1 -1 -1 -1 -1 -1 -1 -1 -1 -1 -1 -1
$$ ##$GRADRES= 1
$$ ##$Gctu2Eth= <no>
$$ ##$GcubeSaCtrEth= <no>
$$ ##$GradAmpMaxCurX= (0..10)
$$ 0 0 0 0 0 0 0 0 0 0 0
$$ ##$GradAmpMaxCurY= (0..10)
$$ 0 0 0 0 0 0 0 0 0 0 0
$$ ##$GradAmpMaxCurZ= (0..10)
$$ 9.99999904632568 0 0 0 0 0 0 0 0 0 0
$$ ##$GradAmpName= (0..9)
$$ <GAB in BSMS> <> <> <> <> <> <> <> <> <>
$$ ##$GradAmpPN= (0..9)
$$ <> <> <> <> <> <> <> <> <> <>
$$ ##$GradAmpSN= (0..9)
$$ <> <> <> <> <> <> <> <> <> <>
$$ ##$GradAmpType= (0..10)
$$ 2 0 0 0 0 0 0 0 0 0 0
$$ ##$GradPowClkTime= (0..9)
$$ 0 0 0 0 0 0 0 0 0 0
$$ ##$GradPowIcw= (0..9)
$$ 0 0 0 0 0 0 0 0 0 0
$$ ##$GradPowImax= (0..9)
$$ 0 0 0 0 0 0 0 0 0 0
$$ ##$GradPowType= (0..9)
$$ 0 0 0 0 0 0 0 0 0 0
$$ ##$GradPowVmax= (0..9)
$$ 0 0 0 0 0 0 0 0 0 0
$$ ##$HpprCoverType= 2
$$ ##$LDUETH= <no>
$$ ##$LOCKCONF= <DLM>
$$ ##$LOCSWID= 0
$$ ##$LOCSWIF= 0
$$ ##$Location= <>
$$ ##$LtMasEth= <no>
$$ ##$LtMasType= 0
$$ ##$MAS= 0
$$ ##$MASETIME= 10
$$ ##$MASITIME= 10
$$ ##$MAS_CT= 5
$$ ##$MAS_SG= 0
$$ ##$MAS_TO= 0
$$ ##$MagnCoilPnSn= <BZH 425'600'70H>
$$ ##$MagnDewarPnSn= <D325'54-9636>
$$ ##$MagnetPolarity= 1
$$ ##$MasEth= <no>
$$ ##$MwscuEth= <no>
$$ ##$MwscuPort= <no>
$$ ##$NAMPD= (0..32)
$$ <> <HPLNA 19F1H> <2H> <XBB19F 2HP> <13C> <15N> <31P> <> <> <> <> <> <>
$$ <> <> <> <> <> <> <> <> <> <> <> <> <> <> <> <> <> <> <> <>
$$ ##$NFCU= 4
$$ ##$NRCU= 4
$$ ##$NSGU= 4
$$ ##$NumActDetuneCtr= 0
$$ ##$NumVpu= 0
$$ ##$OrderNo= <10254970>
$$ ##$POWCHK= yes
$$ ##$PRAMD1= (0..7)
$$ 6 0 0 1610612736 0 0 0 0
$$ ##$PRAMD10= (0..7)
$$ 0 0 0 0 0 0 0 0
$$ ##$PRAMD11= (0..7)
$$ 0 0 0 0 0 0 0 0
$$ ##$PRAMD12= (0..7)
$$ 0 0 0 0 0 0 0 0
$$ ##$PRAMD13= (0..7)
$$ 0 0 0 0 0 0 0 0
$$ ##$PRAMD14= (0..7)
$$ 0 0 0 0 0 0 0 0
$$ ##$PRAMD15= (0..7)
$$ 0 0 0 0 0 0 0 0
$$ ##$PRAMD16= (0..7)
$$ 0 0 0 0 0 0 0 0
$$ ##$PRAMD17= (0..7)
$$ 0 0 0 0 0 0 0 0
$$ ##$PRAMD18= (0..7)
$$ 0 0 0 0 0 0 0 0
$$ ##$PRAMD19= (0..7)
$$ 0 0 0 0 0 0 0 0
$$ ##$PRAMD2= (0..7)
$$ 0 1048576 0 536870912 0 1048576 0 536870912
$$ ##$PRAMD20= (0..7)
$$ 0 0 0 0 0 0 0 0
$$ ##$PRAMD21= (0..7)
$$ 0 0 0 0 0 0 0 0
$$ ##$PRAMD22= (0..7)
$$ 0 0 0 0 0 0 0 0
$$ ##$PRAMD23= (0..7)
$$ 0 0 0 0 0 0 0 0
$$ ##$PRAMD24= (0..7)
$$ 0 0 0 0 0 0 0 0
$$ ##$PRAMD25= (0..7)
$$ 0 0 0 0 0 0 0 0
$$ ##$PRAMD26= (0..7)
$$ 0 0 0 0 0 0 0 0
$$ ##$PRAMD27= (0..7)
$$ 0 0 0 0 0 0 0 0
$$ ##$PRAMD28= (0..7)
$$ 0 0 0 0 0 0 0 0
$$ ##$PRAMD29= (0..7)
$$ 0 0 0 0 0 0 0 0
$$ ##$PRAMD3= (0..7)
$$ 2147483644 2147483647 2147483647 603979775 0 0 0 0
$$ ##$PRAMD30= (0..7)
$$ 0 0 0 0 0 0 0 0
$$ ##$PRAMD31= (0..7)
$$ 0 0 0 0 0 0 0 0
$$ ##$PRAMD32= (0..7)
$$ 0 0 0 0 0 0 0 0
$$ ##$PRAMD4= (0..7)
$$ 16777216 0 0 536870912 0 0 0 0
$$ ##$PRAMD5= (0..7)
$$ 0 0 4 536870912 0 0 0 0
$$ ##$PRAMD6= (0..7)
$$ 64 0 0 536870912 0 0 0 0
$$ ##$PRAMD7= (0..7)
$$ 0 0 0 0 0 0 0 0
$$ ##$PRAMD8= (0..7)
$$ 0 0 0 0 0 0 0 0
$$ ##$PRAMD9= (0..7)
$$ 0 0 0 0 0 0 0 0
$$ ##$PRAMLED= (0..1)
$$ 0 0
$$ ##$PRAMPTP= 1
$$ ##$PREEMPTYPE= 0
$$ ##$PREREC= (0..31)
$$ 1 1 2 2 3 4 0 0 0 0 0 0 0 0 0 0 0 0 0 0 0 0 0 0 0 0 0 0 0 0 0 0
$$ ##$PTSFMX= (0..23)
$$ 1290 1290 1290 1290 0 0 0 0 0 0 0 0 0 0 0 0 0 0 0 0 0 0 0 0
$$ ##$PULCHK= no
$$ ##$PduEth= (0..7)
$$ <192.168.99.99> <no> <no> <no> <no> <no> <no> <no>
$$ ##$PramDutyCycPerc= (0..31)
$$ 4 2 2 2 2 2 0 0 0 0 0 0 0 0 0 0 0 0 0 0 0 0 0 0 0 0 0 0 0 0 0 0
$$ ##$PramPPowNucW1= (0..127)
$$ <> <> <> <> <> <> <> <> <> <> <> <> <> <> <> <> <> <> <> <> <> <> <> <>
$$ <> <> <> <> <> <> <> <> <> <> <> <> <> <> <> <> <> <> <> <> <> <> <> <>
$$ <> <> <> <> <> <> <> <> <> <> <> <> <> <> <> <> <> <> <> <> <> <> <> <>
$$ <> <> <> <> <> <> <> <> <> <> <> <> <> <> <> <> <> <> <> <> <> <> <> <>
$$ <> <> <> <> <> <> <> <> <> <> <> <> <> <> <> <> <> <> <> <> <> <> <> <>
$$ <> <> <> <> <> <> <> <>
$$ ##$PramPPowNucW10= (0..127)
$$ <> <> <> <> <> <> <> <> <> <> <> <> <> <> <> <> <> <> <> <> <> <> <> <>
$$ <> <> <> <> <> <> <> <> <> <> <> <> <> <> <> <> <> <> <> <> <> <> <> <>
$$ <> <> <> <> <> <> <> <> <> <> <> <> <> <> <> <> <> <> <> <> <> <> <> <>
$$ <> <> <> <> <> <> <> <> <> <> <> <> <> <> <> <> <> <> <> <> <> <> <> <>
$$ <> <> <> <> <> <> <> <> <> <> <> <> <> <> <> <> <> <> <> <> <> <> <> <>
$$ <> <> <> <> <> <> <> <>
$$ ##$PramPPowNucW11= (0..127)
$$ <> <> <> <> <> <> <> <> <> <> <> <> <> <> <> <> <> <> <> <> <> <> <> <>
$$ <> <> <> <> <> <> <> <> <> <> <> <> <> <> <> <> <> <> <> <> <> <> <> <>
$$ <> <> <> <> <> <> <> <> <> <> <> <> <> <> <> <> <> <> <> <> <> <> <> <>
$$ <> <> <> <> <> <> <> <> <> <> <> <> <> <> <> <> <> <> <> <> <> <> <> <>
$$ <> <> <> <> <> <> <> <> <> <> <> <> <> <> <> <> <> <> <> <> <> <> <> <>
$$ <> <> <> <> <> <> <> <>
$$ ##$PramPPowNucW12= (0..127)
$$ <> <> <> <> <> <> <> <> <> <> <> <> <> <> <> <> <> <> <> <> <> <> <> <>
$$ <> <> <> <> <> <> <> <> <> <> <> <> <> <> <> <> <> <> <> <> <> <> <> <>
$$ <> <> <> <> <> <> <> <> <> <> <> <> <> <> <> <> <> <> <> <> <> <> <> <>
$$ <> <> <> <> <> <> <> <> <> <> <> <> <> <> <> <> <> <> <> <> <> <> <> <>
$$ <> <> <> <> <> <> <> <> <> <> <> <> <> <> <> <> <> <> <> <> <> <> <> <>
$$ <> <> <> <> <> <> <> <>
$$ ##$PramPPowNucW13= (0..127)
$$ <> <> <> <> <> <> <> <> <> <> <> <> <> <> <> <> <> <> <> <> <> <> <> <>
$$ <> <> <> <> <> <> <> <> <> <> <> <> <> <> <> <> <> <> <> <> <> <> <> <>
$$ <> <> <> <> <> <> <> <> <> <> <> <> <> <> <> <> <> <> <> <> <> <> <> <>
$$ <> <> <> <> <> <> <> <> <> <> <> <> <> <> <> <> <> <> <> <> <> <> <> <>
$$ <> <> <> <> <> <> <> <> <> <> <> <> <> <> <> <> <> <> <> <> <> <> <> <>
$$ <> <> <> <> <> <> <> <>
$$ ##$PramPPowNucW14= (0..127)
$$ <> <> <> <> <> <> <> <> <> <> <> <> <> <> <> <> <> <> <> <> <> <> <> <>
$$ <> <> <> <> <> <> <> <> <> <> <> <> <> <> <> <> <> <> <> <> <> <> <> <>
$$ <> <> <> <> <> <> <> <> <> <> <> <> <> <> <> <> <> <> <> <> <> <> <> <>
$$ <> <> <> <> <> <> <> <> <> <> <> <> <> <> <> <> <> <> <> <> <> <> <> <>
$$ <> <> <> <> <> <> <> <> <> <> <> <> <> <> <> <> <> <> <> <> <> <> <> <>
$$ <> <> <> <> <> <> <> <>
$$ ##$PramPPowNucW15= (0..127)
$$ <> <> <> <> <> <> <> <> <> <> <> <> <> <> <> <> <> <> <> <> <> <> <> <>
$$ <> <> <> <> <> <> <> <> <> <> <> <> <> <> <> <> <> <> <> <> <> <> <> <>
$$ <> <> <> <> <> <> <> <> <> <> <> <> <> <> <> <> <> <> <> <> <> <> <> <>
$$ <> <> <> <> <> <> <> <> <> <> <> <> <> <> <> <> <> <> <> <> <> <> <> <>
$$ <> <> <> <> <> <> <> <> <> <> <> <> <> <> <> <> <> <> <> <> <> <> <> <>
$$ <> <> <> <> <> <> <> <>
$$ ##$PramPPowNucW16= (0..127)
$$ <> <> <> <> <> <> <> <> <> <> <> <> <> <> <> <> <> <> <> <> <> <> <> <>
$$ <> <> <> <> <> <> <> <> <> <> <> <> <> <> <> <> <> <> <> <> <> <> <> <>
$$ <> <> <> <> <> <> <> <> <> <> <> <> <> <> <> <> <> <> <> <> <> <> <> <>
$$ <> <> <> <> <> <> <> <> <> <> <> <> <> <> <> <> <> <> <> <> <> <> <> <>
$$ <> <> <> <> <> <> <> <> <> <> <> <> <> <> <> <> <> <> <> <> <> <> <> <>
$$ <> <> <> <> <> <> <> <>
$$ ##$PramPPowNucW17= (0..127)
$$ <> <> <> <> <> <> <> <> <> <> <> <> <> <> <> <> <> <> <> <> <> <> <> <>
$$ <> <> <> <> <> <> <> <> <> <> <> <> <> <> <> <> <> <> <> <> <> <> <> <>
$$ <> <> <> <> <> <> <> <> <> <> <> <> <> <> <> <> <> <> <> <> <> <> <> <>
$$ <> <> <> <> <> <> <> <> <> <> <> <> <> <> <> <> <> <> <> <> <> <> <> <>
$$ <> <> <> <> <> <> <> <> <> <> <> <> <> <> <> <> <> <> <> <> <> <> <> <>
$$ <> <> <> <> <> <> <> <>
$$ ##$PramPPowNucW18= (0..127)
$$ <> <> <> <> <> <> <> <> <> <> <> <> <> <> <> <> <> <> <> <> <> <> <> <>
$$ <> <> <> <> <> <> <> <> <> <> <> <> <> <> <> <> <> <> <> <> <> <> <> <>
$$ <> <> <> <> <> <> <> <> <> <> <> <> <> <> <> <> <> <> <> <> <> <> <> <>
$$ <> <> <> <> <> <> <> <> <> <> <> <> <> <> <> <> <> <> <> <> <> <> <> <>
$$ <> <> <> <> <> <> <> <> <> <> <> <> <> <> <> <> <> <> <> <> <> <> <> <>
$$ <> <> <> <> <> <> <> <>
$$ ##$PramPPowNucW19= (0..127)
$$ <> <> <> <> <> <> <> <> <> <> <> <> <> <> <> <> <> <> <> <> <> <> <> <>
$$ <> <> <> <> <> <> <> <> <> <> <> <> <> <> <> <> <> <> <> <> <> <> <> <>
$$ <> <> <> <> <> <> <> <> <> <> <> <> <> <> <> <> <> <> <> <> <> <> <> <>
$$ <> <> <> <> <> <> <> <> <> <> <> <> <> <> <> <> <> <> <> <> <> <> <> <>
$$ <> <> <> <> <> <> <> <> <> <> <> <> <> <> <> <> <> <> <> <> <> <> <> <>
$$ <> <> <> <> <> <> <> <>
$$ ##$PramPPowNucW2= (0..127)
$$ <> <> <> <> <> <> <> <> <> <> <> <> <> <> <> <> <> <> <> <> <> <> <> <>
$$ <> <> <> <> <> <> <> <> <> <> <> <> <> <> <> <> <> <> <> <> <> <> <> <>
$$ <> <> <> <> <> <> <> <> <> <> <> <> <> <> <> <> <> <> <> <> <> <> <> <>
$$ <> <> <> <> <> <> <> <> <> <> <> <> <> <> <> <> <> <> <> <> <> <> <> <>
$$ <> <> <> <> <> <> <> <> <> <> <> <> <> <> <> <> <> <> <> <> <> <> <> <>
$$ <> <> <> <> <> <> <> <>
$$ ##$PramPPowNucW20= (0..127)
$$ <> <> <> <> <> <> <> <> <> <> <> <> <> <> <> <> <> <> <> <> <> <> <> <>
$$ <> <> <> <> <> <> <> <> <> <> <> <> <> <> <> <> <> <> <> <> <> <> <> <>
$$ <> <> <> <> <> <> <> <> <> <> <> <> <> <> <> <> <> <> <> <> <> <> <> <>
$$ <> <> <> <> <> <> <> <> <> <> <> <> <> <> <> <> <> <> <> <> <> <> <> <>
$$ <> <> <> <> <> <> <> <> <> <> <> <> <> <> <> <> <> <> <> <> <> <> <> <>
$$ <> <> <> <> <> <> <> <>
$$ ##$PramPPowNucW21= (0..127)
$$ <> <> <> <> <> <> <> <> <> <> <> <> <> <> <> <> <> <> <> <> <> <> <> <>
$$ <> <> <> <> <> <> <> <> <> <> <> <> <> <> <> <> <> <> <> <> <> <> <> <>
$$ <> <> <> <> <> <> <> <> <> <> <> <> <> <> <> <> <> <> <> <> <> <> <> <>
$$ <> <> <> <> <> <> <> <> <> <> <> <> <> <> <> <> <> <> <> <> <> <> <> <>
$$ <> <> <> <> <> <> <> <> <> <> <> <> <> <> <> <> <> <> <> <> <> <> <> <>
$$ <> <> <> <> <> <> <> <>
$$ ##$PramPPowNucW22= (0..127)
$$ <> <> <> <> <> <> <> <> <> <> <> <> <> <> <> <> <> <> <> <> <> <> <> <>
$$ <> <> <> <> <> <> <> <> <> <> <> <> <> <> <> <> <> <> <> <> <> <> <> <>
$$ <> <> <> <> <> <> <> <> <> <> <> <> <> <> <> <> <> <> <> <> <> <> <> <>
$$ <> <> <> <> <> <> <> <> <> <> <> <> <> <> <> <> <> <> <> <> <> <> <> <>
$$ <> <> <> <> <> <> <> <> <> <> <> <> <> <> <> <> <> <> <> <> <> <> <> <>
$$ <> <> <> <> <> <> <> <>
$$ ##$PramPPowNucW23= (0..127)
$$ <> <> <> <> <> <> <> <> <> <> <> <> <> <> <> <> <> <> <> <> <> <> <> <>
$$ <> <> <> <> <> <> <> <> <> <> <> <> <> <> <> <> <> <> <> <> <> <> <> <>
$$ <> <> <> <> <> <> <> <> <> <> <> <> <> <> <> <> <> <> <> <> <> <> <> <>
$$ <> <> <> <> <> <> <> <> <> <> <> <> <> <> <> <> <> <> <> <> <> <> <> <>
$$ <> <> <> <> <> <> <> <> <> <> <> <> <> <> <> <> <> <> <> <> <> <> <> <>
$$ <> <> <> <> <> <> <> <>
$$ ##$PramPPowNucW24= (0..127)
$$ <> <> <> <> <> <> <> <> <> <> <> <> <> <> <> <> <> <> <> <> <> <> <> <>
$$ <> <> <> <> <> <> <> <> <> <> <> <> <> <> <> <> <> <> <> <> <> <> <> <>
$$ <> <> <> <> <> <> <> <> <> <> <> <> <> <> <> <> <> <> <> <> <> <> <> <>
$$ <> <> <> <> <> <> <> <> <> <> <> <> <> <> <> <> <> <> <> <> <> <> <> <>
$$ <> <> <> <> <> <> <> <> <> <> <> <> <> <> <> <> <> <> <> <> <> <> <> <>
$$ <> <> <> <> <> <> <> <>
$$ ##$PramPPowNucW25= (0..127)
$$ <> <> <> <> <> <> <> <> <> <> <> <> <> <> <> <> <> <> <> <> <> <> <> <>
$$ <> <> <> <> <> <> <> <> <> <> <> <> <> <> <> <> <> <> <> <> <> <> <> <>
$$ <> <> <> <> <> <> <> <> <> <> <> <> <> <> <> <> <> <> <> <> <> <> <> <>
$$ <> <> <> <> <> <> <> <> <> <> <> <> <> <> <> <> <> <> <> <> <> <> <> <>
$$ <> <> <> <> <> <> <> <> <> <> <> <> <> <> <> <> <> <> <> <> <> <> <> <>
$$ <> <> <> <> <> <> <> <>
$$ ##$PramPPowNucW26= (0..127)
$$ <> <> <> <> <> <> <> <> <> <> <> <> <> <> <> <> <> <> <> <> <> <> <> <>
$$ <> <> <> <> <> <> <> <> <> <> <> <> <> <> <> <> <> <> <> <> <> <> <> <>
$$ <> <> <> <> <> <> <> <> <> <> <> <> <> <> <> <> <> <> <> <> <> <> <> <>
$$ <> <> <> <> <> <> <> <> <> <> <> <> <> <> <> <> <> <> <> <> <> <> <> <>
$$ <> <> <> <> <> <> <> <> <> <> <> <> <> <> <> <> <> <> <> <> <> <> <> <>
$$ <> <> <> <> <> <> <> <>
$$ ##$PramPPowNucW27= (0..127)
$$ <> <> <> <> <> <> <> <> <> <> <> <> <> <> <> <> <> <> <> <> <> <> <> <>
$$ <> <> <> <> <> <> <> <> <> <> <> <> <> <> <> <> <> <> <> <> <> <> <> <>
$$ <> <> <> <> <> <> <> <> <> <> <> <> <> <> <> <> <> <> <> <> <> <> <> <>
$$ <> <> <> <> <> <> <> <> <> <> <> <> <> <> <> <> <> <> <> <> <> <> <> <>
$$ <> <> <> <> <> <> <> <> <> <> <> <> <> <> <> <> <> <> <> <> <> <> <> <>
$$ <> <> <> <> <> <> <> <>
$$ ##$PramPPowNucW28= (0..127)
$$ <> <> <> <> <> <> <> <> <> <> <> <> <> <> <> <> <> <> <> <> <> <> <> <>
$$ <> <> <> <> <> <> <> <> <> <> <> <> <> <> <> <> <> <> <> <> <> <> <> <>
$$ <> <> <> <> <> <> <> <> <> <> <> <> <> <> <> <> <> <> <> <> <> <> <> <>
$$ <> <> <> <> <> <> <> <> <> <> <> <> <> <> <> <> <> <> <> <> <> <> <> <>
$$ <> <> <> <> <> <> <> <> <> <> <> <> <> <> <> <> <> <> <> <> <> <> <> <>
$$ <> <> <> <> <> <> <> <>
$$ ##$PramPPowNucW29= (0..127)
$$ <> <> <> <> <> <> <> <> <> <> <> <> <> <> <> <> <> <> <> <> <> <> <> <>
$$ <> <> <> <> <> <> <> <> <> <> <> <> <> <> <> <> <> <> <> <> <> <> <> <>
$$ <> <> <> <> <> <> <> <> <> <> <> <> <> <> <> <> <> <> <> <> <> <> <> <>
$$ <> <> <> <> <> <> <> <> <> <> <> <> <> <> <> <> <> <> <> <> <> <> <> <>
$$ <> <> <> <> <> <> <> <> <> <> <> <> <> <> <> <> <> <> <> <> <> <> <> <>
$$ <> <> <> <> <> <> <> <>
$$ ##$PramPPowNucW3= (0..127)
$$ <> <> <> <> <> <> <> <> <> <> <> <> <> <> <> <> <> <> <> <> <> <> <> <>
$$ <> <> <> <> <> <> <> <> <> <> <> <> <> <> <> <> <> <> <> <> <> <> <> <>
$$ <> <> <> <> <> <> <> <> <> <> <> <> <> <> <> <> <> <> <> <> <> <> <> <>
$$ <> <> <> <> <> <> <> <> <> <> <> <> <> <> <> <> <> <> <> <> <> <> <> <>
$$ <> <> <> <> <> <> <> <> <> <> <> <> <> <> <> <> <> <> <> <> <> <> <> <>
$$ <> <> <> <> <> <> <> <>
$$ ##$PramPPowNucW30= (0..127)
$$ <> <> <> <> <> <> <> <> <> <> <> <> <> <> <> <> <> <> <> <> <> <> <> <>
$$ <> <> <> <> <> <> <> <> <> <> <> <> <> <> <> <> <> <> <> <> <> <> <> <>
$$ <> <> <> <> <> <> <> <> <> <> <> <> <> <> <> <> <> <> <> <> <> <> <> <>
$$ <> <> <> <> <> <> <> <> <> <> <> <> <> <> <> <> <> <> <> <> <> <> <> <>
$$ <> <> <> <> <> <> <> <> <> <> <> <> <> <> <> <> <> <> <> <> <> <> <> <>
$$ <> <> <> <> <> <> <> <>
$$ ##$PramPPowNucW31= (0..127)
$$ <> <> <> <> <> <> <> <> <> <> <> <> <> <> <> <> <> <> <> <> <> <> <> <>
$$ <> <> <> <> <> <> <> <> <> <> <> <> <> <> <> <> <> <> <> <> <> <> <> <>
$$ <> <> <> <> <> <> <> <> <> <> <> <> <> <> <> <> <> <> <> <> <> <> <> <>
$$ <> <> <> <> <> <> <> <> <> <> <> <> <> <> <> <> <> <> <> <> <> <> <> <>
$$ <> <> <> <> <> <> <> <> <> <> <> <> <> <> <> <> <> <> <> <> <> <> <> <>
$$ <> <> <> <> <> <> <> <>
$$ ##$PramPPowNucW32= (0..127)
$$ <> <> <> <> <> <> <> <> <> <> <> <> <> <> <> <> <> <> <> <> <> <> <> <>
$$ <> <> <> <> <> <> <> <> <> <> <> <> <> <> <> <> <> <> <> <> <> <> <> <>
$$ <> <> <> <> <> <> <> <> <> <> <> <> <> <> <> <> <> <> <> <> <> <> <> <>
$$ <> <> <> <> <> <> <> <> <> <> <> <> <> <> <> <> <> <> <> <> <> <> <> <>
$$ <> <> <> <> <> <> <> <> <> <> <> <> <> <> <> <> <> <> <> <> <> <> <> <>
$$ <> <> <> <> <> <> <> <>
$$ ##$PramPPowNucW4= (0..127)
$$ <> <> <> <> <> <> <> <> <> <> <> <> <> <> <> <> <> <> <> <> <> <> <> <>
$$ <> <> <> <> <> <> <> <> <> <> <> <> <> <> <> <> <> <> <> <> <> <> <> <>
$$ <> <> <> <> <> <> <> <> <> <> <> <> <> <> <> <> <> <> <> <> <> <> <> <>
$$ <> <> <> <> <> <> <> <> <> <> <> <> <> <> <> <> <> <> <> <> <> <> <> <>
$$ <> <> <> <> <> <> <> <> <> <> <> <> <> <> <> <> <> <> <> <> <> <> <> <>
$$ <> <> <> <> <> <> <> <>
$$ ##$PramPPowNucW5= (0..127)
$$ <> <> <> <> <> <> <> <> <> <> <> <> <> <> <> <> <> <> <> <> <> <> <> <>
$$ <> <> <> <> <> <> <> <> <> <> <> <> <> <> <> <> <> <> <> <> <> <> <> <>
$$ <> <> <> <> <> <> <> <> <> <> <> <> <> <> <> <> <> <> <> <> <> <> <> <>
$$ <> <> <> <> <> <> <> <> <> <> <> <> <> <> <> <> <> <> <> <> <> <> <> <>
$$ <> <> <> <> <> <> <> <> <> <> <> <> <> <> <> <> <> <> <> <> <> <> <> <>
$$ <> <> <> <> <> <> <> <>
$$ ##$PramPPowNucW6= (0..127)
$$ <> <> <> <> <> <> <> <> <> <> <> <> <> <> <> <> <> <> <> <> <> <> <> <>
$$ <> <> <> <> <> <> <> <> <> <> <> <> <> <> <> <> <> <> <> <> <> <> <> <>
$$ <> <> <> <> <> <> <> <> <> <> <> <> <> <> <> <> <> <> <> <> <> <> <> <>
$$ <> <> <> <> <> <> <> <> <> <> <> <> <> <> <> <> <> <> <> <> <> <> <> <>
$$ <> <> <> <> <> <> <> <> <> <> <> <> <> <> <> <> <> <> <> <> <> <> <> <>
$$ <> <> <> <> <> <> <> <>
$$ ##$PramPPowNucW7= (0..127)
$$ <> <> <> <> <> <> <> <> <> <> <> <> <> <> <> <> <> <> <> <> <> <> <> <>
$$ <> <> <> <> <> <> <> <> <> <> <> <> <> <> <> <> <> <> <> <> <> <> <> <>
$$ <> <> <> <> <> <> <> <> <> <> <> <> <> <> <> <> <> <> <> <> <> <> <> <>
$$ <> <> <> <> <> <> <> <> <> <> <> <> <> <> <> <> <> <> <> <> <> <> <> <>
$$ <> <> <> <> <> <> <> <> <> <> <> <> <> <> <> <> <> <> <> <> <> <> <> <>
$$ <> <> <> <> <> <> <> <>
$$ ##$PramPPowNucW8= (0..127)
$$ <> <> <> <> <> <> <> <> <> <> <> <> <> <> <> <> <> <> <> <> <> <> <> <>
$$ <> <> <> <> <> <> <> <> <> <> <> <> <> <> <> <> <> <> <> <> <> <> <> <>
$$ <> <> <> <> <> <> <> <> <> <> <> <> <> <> <> <> <> <> <> <> <> <> <> <>
$$ <> <> <> <> <> <> <> <> <> <> <> <> <> <> <> <> <> <> <> <> <> <> <> <>
$$ <> <> <> <> <> <> <> <> <> <> <> <> <> <> <> <> <> <> <> <> <> <> <> <>
$$ <> <> <> <> <> <> <> <>
$$ ##$PramPPowNucW9= (0..127)
$$ <> <> <> <> <> <> <> <> <> <> <> <> <> <> <> <> <> <> <> <> <> <> <> <>
$$ <> <> <> <> <> <> <> <> <> <> <> <> <> <> <> <> <> <> <> <> <> <> <> <>
$$ <> <> <> <> <> <> <> <> <> <> <> <> <> <> <> <> <> <> <> <> <> <> <> <>
$$ <> <> <> <> <> <> <> <> <> <> <> <> <> <> <> <> <> <> <> <> <> <> <> <>
$$ <> <> <> <> <> <> <> <> <> <> <> <> <> <> <> <> <> <> <> <> <> <> <> <>
$$ <> <> <> <> <> <> <> <>
$$ ##$PramPeakPowerW= (0..31)
$$ 4000 500 500 500 500 500 0 0 0 0 0 0 0 0 0 0 0 0 0 0 0 0 0 0 0 0 0 0 0
$$ 0 0 0
$$ ##$PramPowerSwitch= (0..31)
$$ 0 0 0 0 0 0 0 0 0 0 0 0 0 0 0 0 0 0 0 0 0 0 0 0 0 0 0 0 0 0 0 0
$$ ##$PramPulWidthMs= (0..31)
$$ 10 0.1 0.1 0.1 0.1 0.1 0 0 0 0 0 0 0 0 0 0 0 0 0 0 0 0 0 0 0 0 0 0 0 0
$$ 0 0
$$ ##$PreampModBisDat= (0..31)
$$ 20170630 20170802 20170802 20170720 20170720 20170802 0 0 0 0 0 0 0 0 0
$$ 0 0 0 0 0 0 0 0 0 0 0 0 0 0 0 0 0
$$ ##$PreampModMulAtm= (0..31)
$$ 0 0 0 0 0 0 0 0 0 0 0 0 0 0 0 0 0 0 0 0 0 0 0 0 0 0 0 0 0 0 0 0
$$ ##$PreampModPN= (0..31)
$$ <Z103205> <Z003473> <Z105186> <Z003524> <Z003530> <Z102449> <> <> <> <>
$$ <> <> <> <> <> <> <> <> <> <> <> <> <> <> <> <> <> <> <> <> <> <>
$$ ##$PreampModSN= (0..31)
$$ <00894> <01641> <00245> <01174> <01055> <00231> <> <> <> <> <> <> <> <>
$$ <> <> <> <> <> <> <> <> <> <> <> <> <> <> <> <> <> <>
$$ ##$ProdigyEth= <no>
$$ ##$ProdigyFw= <no>
$$ ##$ProdigyPn= <no>
$$ ##$ProdigySn= <no>
$$ ##$RGTYPE= (0..31)
$$ 9 9 9 9 0 0 0 0 0 0 0 0 0 0 0 0 0 0 0 0 0 0 0 0 0 0 0 0 0 0 0 0
$$ ##$RG_max= (0..31)
$$ 101 101 101 101 -1 -1 -1 -1 -1 -1 -1 -1 -1 -1 -1 -1 -1 -1 -1 -1 -1 -1 -1
$$ -1 -1 -1 -1 -1 -1 -1 -1 -1
$$ ##$RG_min= (0..31)
$$ 0.25 0.25 0.25 0.25 -1 -1 -1 -1 -1 -1 -1 -1 -1 -1 -1 -1 -1 -1 -1 -1 -1
$$ -1 -1 -1 -1 -1 -1 -1 -1 -1 -1 -1
$$ ##$RG_tab1= (0..127)
$$ 0.25 0.28 0.32 0.35 0.4 0.44 0.5 0.56 0.64 0.7 0.8 0.89 1 1.12 1.28 1.4
$$ 1.6 1.78 2 2.25 2.56 2.8 3.2 3.56 4 4.5 5 5.6 6.35 7.12 8 9 10 11.3 12.7
$$ 14.2 16 18 20.2 22.6 25.4 28.5 32 36 40.3 45.2 50.8 57 64 71.8 80.6 90.5
$$ 101 -1 -1 -1 -1 -1 -1 -1 -1 -1 -1 -1 -1 -1 -1 -1 -1 -1 -1 -1 -1 -1 -1 -1
$$ -1 -1 -1 -1 -1 -1 -1 -1 -1 -1 -1 -1 -1 -1 -1 -1 -1 -1 -1 -1 -1 -1 -1 -1
$$ -1 -1 -1 -1 -1 -1 -1 -1 -1 -1 -1 -1 -1 -1 -1 -1 -1 -1 -1 -1 -1 -1 -1 -1
$$ -1 -1 -1 -1
$$ ##$RG_tab10= (0..127)
$$ -1 -1 -1 -1 -1 -1 -1 -1 -1 -1 -1 -1 -1 -1 -1 -1 -1 -1 -1 -1 -1 -1 -1 -1
$$ -1 -1 -1 -1 -1 -1 -1 -1 -1 -1 -1 -1 -1 -1 -1 -1 -1 -1 -1 -1 -1 -1 -1 -1
$$ -1 -1 -1 -1 -1 -1 -1 -1 -1 -1 -1 -1 -1 -1 -1 -1 -1 -1 -1 -1 -1 -1 -1 -1
$$ -1 -1 -1 -1 -1 -1 -1 -1 -1 -1 -1 -1 -1 -1 -1 -1 -1 -1 -1 -1 -1 -1 -1 -1
$$ -1 -1 -1 -1 -1 -1 -1 -1 -1 -1 -1 -1 -1 -1 -1 -1 -1 -1 -1 -1 -1 -1 -1 -1
$$ -1 -1 -1 -1 -1 -1 -1 -1
$$ ##$RG_tab11= (0..127)
$$ -1 -1 -1 -1 -1 -1 -1 -1 -1 -1 -1 -1 -1 -1 -1 -1 -1 -1 -1 -1 -1 -1 -1 -1
$$ -1 -1 -1 -1 -1 -1 -1 -1 -1 -1 -1 -1 -1 -1 -1 -1 -1 -1 -1 -1 -1 -1 -1 -1
$$ -1 -1 -1 -1 -1 -1 -1 -1 -1 -1 -1 -1 -1 -1 -1 -1 -1 -1 -1 -1 -1 -1 -1 -1
$$ -1 -1 -1 -1 -1 -1 -1 -1 -1 -1 -1 -1 -1 -1 -1 -1 -1 -1 -1 -1 -1 -1 -1 -1
$$ -1 -1 -1 -1 -1 -1 -1 -1 -1 -1 -1 -1 -1 -1 -1 -1 -1 -1 -1 -1 -1 -1 -1 -1
$$ -1 -1 -1 -1 -1 -1 -1 -1
$$ ##$RG_tab12= (0..127)
$$ -1 -1 -1 -1 -1 -1 -1 -1 -1 -1 -1 -1 -1 -1 -1 -1 -1 -1 -1 -1 -1 -1 -1 -1
$$ -1 -1 -1 -1 -1 -1 -1 -1 -1 -1 -1 -1 -1 -1 -1 -1 -1 -1 -1 -1 -1 -1 -1 -1
$$ -1 -1 -1 -1 -1 -1 -1 -1 -1 -1 -1 -1 -1 -1 -1 -1 -1 -1 -1 -1 -1 -1 -1 -1
$$ -1 -1 -1 -1 -1 -1 -1 -1 -1 -1 -1 -1 -1 -1 -1 -1 -1 -1 -1 -1 -1 -1 -1 -1
$$ -1 -1 -1 -1 -1 -1 -1 -1 -1 -1 -1 -1 -1 -1 -1 -1 -1 -1 -1 -1 -1 -1 -1 -1
$$ -1 -1 -1 -1 -1 -1 -1 -1
$$ ##$RG_tab13= (0..127)
$$ -1 -1 -1 -1 -1 -1 -1 -1 -1 -1 -1 -1 -1 -1 -1 -1 -1 -1 -1 -1 -1 -1 -1 -1
$$ -1 -1 -1 -1 -1 -1 -1 -1 -1 -1 -1 -1 -1 -1 -1 -1 -1 -1 -1 -1 -1 -1 -1 -1
$$ -1 -1 -1 -1 -1 -1 -1 -1 -1 -1 -1 -1 -1 -1 -1 -1 -1 -1 -1 -1 -1 -1 -1 -1
$$ -1 -1 -1 -1 -1 -1 -1 -1 -1 -1 -1 -1 -1 -1 -1 -1 -1 -1 -1 -1 -1 -1 -1 -1
$$ -1 -1 -1 -1 -1 -1 -1 -1 -1 -1 -1 -1 -1 -1 -1 -1 -1 -1 -1 -1 -1 -1 -1 -1
$$ -1 -1 -1 -1 -1 -1 -1 -1
$$ ##$RG_tab14= (0..127)
$$ -1 -1 -1 -1 -1 -1 -1 -1 -1 -1 -1 -1 -1 -1 -1 -1 -1 -1 -1 -1 -1 -1 -1 -1
$$ -1 -1 -1 -1 -1 -1 -1 -1 -1 -1 -1 -1 -1 -1 -1 -1 -1 -1 -1 -1 -1 -1 -1 -1
$$ -1 -1 -1 -1 -1 -1 -1 -1 -1 -1 -1 -1 -1 -1 -1 -1 -1 -1 -1 -1 -1 -1 -1 -1
$$ -1 -1 -1 -1 -1 -1 -1 -1 -1 -1 -1 -1 -1 -1 -1 -1 -1 -1 -1 -1 -1 -1 -1 -1
$$ -1 -1 -1 -1 -1 -1 -1 -1 -1 -1 -1 -1 -1 -1 -1 -1 -1 -1 -1 -1 -1 -1 -1 -1
$$ -1 -1 -1 -1 -1 -1 -1 -1
$$ ##$RG_tab15= (0..127)
$$ -1 -1 -1 -1 -1 -1 -1 -1 -1 -1 -1 -1 -1 -1 -1 -1 -1 -1 -1 -1 -1 -1 -1 -1
$$ -1 -1 -1 -1 -1 -1 -1 -1 -1 -1 -1 -1 -1 -1 -1 -1 -1 -1 -1 -1 -1 -1 -1 -1
$$ -1 -1 -1 -1 -1 -1 -1 -1 -1 -1 -1 -1 -1 -1 -1 -1 -1 -1 -1 -1 -1 -1 -1 -1
$$ -1 -1 -1 -1 -1 -1 -1 -1 -1 -1 -1 -1 -1 -1 -1 -1 -1 -1 -1 -1 -1 -1 -1 -1
$$ -1 -1 -1 -1 -1 -1 -1 -1 -1 -1 -1 -1 -1 -1 -1 -1 -1 -1 -1 -1 -1 -1 -1 -1
$$ -1 -1 -1 -1 -1 -1 -1 -1
$$ ##$RG_tab16= (0..127)
$$ -1 -1 -1 -1 -1 -1 -1 -1 -1 -1 -1 -1 -1 -1 -1 -1 -1 -1 -1 -1 -1 -1 -1 -1
$$ -1 -1 -1 -1 -1 -1 -1 -1 -1 -1 -1 -1 -1 -1 -1 -1 -1 -1 -1 -1 -1 -1 -1 -1
$$ -1 -1 -1 -1 -1 -1 -1 -1 -1 -1 -1 -1 -1 -1 -1 -1 -1 -1 -1 -1 -1 -1 -1 -1
$$ -1 -1 -1 -1 -1 -1 -1 -1 -1 -1 -1 -1 -1 -1 -1 -1 -1 -1 -1 -1 -1 -1 -1 -1
$$ -1 -1 -1 -1 -1 -1 -1 -1 -1 -1 -1 -1 -1 -1 -1 -1 -1 -1 -1 -1 -1 -1 -1 -1
$$ -1 -1 -1 -1 -1 -1 -1 -1
$$ ##$RG_tab17= (0..127)
$$ -1 -1 -1 -1 -1 -1 -1 -1 -1 -1 -1 -1 -1 -1 -1 -1 -1 -1 -1 -1 -1 -1 -1 -1
$$ -1 -1 -1 -1 -1 -1 -1 -1 -1 -1 -1 -1 -1 -1 -1 -1 -1 -1 -1 -1 -1 -1 -1 -1
$$ -1 -1 -1 -1 -1 -1 -1 -1 -1 -1 -1 -1 -1 -1 -1 -1 -1 -1 -1 -1 -1 -1 -1 -1
$$ -1 -1 -1 -1 -1 -1 -1 -1 -1 -1 -1 -1 -1 -1 -1 -1 -1 -1 -1 -1 -1 -1 -1 -1
$$ -1 -1 -1 -1 -1 -1 -1 -1 -1 -1 -1 -1 -1 -1 -1 -1 -1 -1 -1 -1 -1 -1 -1 -1
$$ -1 -1 -1 -1 -1 -1 -1 -1
$$ ##$RG_tab18= (0..127)
$$ -1 -1 -1 -1 -1 -1 -1 -1 -1 -1 -1 -1 -1 -1 -1 -1 -1 -1 -1 -1 -1 -1 -1 -1
$$ -1 -1 -1 -1 -1 -1 -1 -1 -1 -1 -1 -1 -1 -1 -1 -1 -1 -1 -1 -1 -1 -1 -1 -1
$$ -1 -1 -1 -1 -1 -1 -1 -1 -1 -1 -1 -1 -1 -1 -1 -1 -1 -1 -1 -1 -1 -1 -1 -1
$$ -1 -1 -1 -1 -1 -1 -1 -1 -1 -1 -1 -1 -1 -1 -1 -1 -1 -1 -1 -1 -1 -1 -1 -1
$$ -1 -1 -1 -1 -1 -1 -1 -1 -1 -1 -1 -1 -1 -1 -1 -1 -1 -1 -1 -1 -1 -1 -1 -1
$$ -1 -1 -1 -1 -1 -1 -1 -1
$$ ##$RG_tab19= (0..127)
$$ -1 -1 -1 -1 -1 -1 -1 -1 -1 -1 -1 -1 -1 -1 -1 -1 -1 -1 -1 -1 -1 -1 -1 -1
$$ -1 -1 -1 -1 -1 -1 -1 -1 -1 -1 -1 -1 -1 -1 -1 -1 -1 -1 -1 -1 -1 -1 -1 -1
$$ -1 -1 -1 -1 -1 -1 -1 -1 -1 -1 -1 -1 -1 -1 -1 -1 -1 -1 -1 -1 -1 -1 -1 -1
$$ -1 -1 -1 -1 -1 -1 -1 -1 -1 -1 -1 -1 -1 -1 -1 -1 -1 -1 -1 -1 -1 -1 -1 -1
$$ -1 -1 -1 -1 -1 -1 -1 -1 -1 -1 -1 -1 -1 -1 -1 -1 -1 -1 -1 -1 -1 -1 -1 -1
$$ -1 -1 -1 -1 -1 -1 -1 -1
$$ ##$RG_tab2= (0..127)
$$ 0.25 0.28 0.32 0.35 0.4 0.44 0.5 0.56 0.64 0.7 0.8 0.89 1 1.12 1.28 1.4
$$ 1.6 1.78 2 2.25 2.56 2.8 3.2 3.56 4 4.5 5 5.6 6.35 7.12 8 9 10 11.3 12.7
$$ 14.2 16 18 20.2 22.6 25.4 28.5 32 36 40.3 45.2 50.8 57 64 71.8 80.6 90.5
$$ 101 -1 -1 -1 -1 -1 -1 -1 -1 -1 -1 -1 -1 -1 -1 -1 -1 -1 -1 -1 -1 -1 -1 -1
$$ -1 -1 -1 -1 -1 -1 -1 -1 -1 -1 -1 -1 -1 -1 -1 -1 -1 -1 -1 -1 -1 -1 -1 -1
$$ -1 -1 -1 -1 -1 -1 -1 -1 -1 -1 -1 -1 -1 -1 -1 -1 -1 -1 -1 -1 -1 -1 -1 -1
$$ -1 -1 -1 -1
$$ ##$RG_tab20= (0..127)
$$ -1 -1 -1 -1 -1 -1 -1 -1 -1 -1 -1 -1 -1 -1 -1 -1 -1 -1 -1 -1 -1 -1 -1 -1
$$ -1 -1 -1 -1 -1 -1 -1 -1 -1 -1 -1 -1 -1 -1 -1 -1 -1 -1 -1 -1 -1 -1 -1 -1
$$ -1 -1 -1 -1 -1 -1 -1 -1 -1 -1 -1 -1 -1 -1 -1 -1 -1 -1 -1 -1 -1 -1 -1 -1
$$ -1 -1 -1 -1 -1 -1 -1 -1 -1 -1 -1 -1 -1 -1 -1 -1 -1 -1 -1 -1 -1 -1 -1 -1
$$ -1 -1 -1 -1 -1 -1 -1 -1 -1 -1 -1 -1 -1 -1 -1 -1 -1 -1 -1 -1 -1 -1 -1 -1
$$ -1 -1 -1 -1 -1 -1 -1 -1
$$ ##$RG_tab21= (0..127)
$$ -1 -1 -1 -1 -1 -1 -1 -1 -1 -1 -1 -1 -1 -1 -1 -1 -1 -1 -1 -1 -1 -1 -1 -1
$$ -1 -1 -1 -1 -1 -1 -1 -1 -1 -1 -1 -1 -1 -1 -1 -1 -1 -1 -1 -1 -1 -1 -1 -1
$$ -1 -1 -1 -1 -1 -1 -1 -1 -1 -1 -1 -1 -1 -1 -1 -1 -1 -1 -1 -1 -1 -1 -1 -1
$$ -1 -1 -1 -1 -1 -1 -1 -1 -1 -1 -1 -1 -1 -1 -1 -1 -1 -1 -1 -1 -1 -1 -1 -1
$$ -1 -1 -1 -1 -1 -1 -1 -1 -1 -1 -1 -1 -1 -1 -1 -1 -1 -1 -1 -1 -1 -1 -1 -1
$$ -1 -1 -1 -1 -1 -1 -1 -1
$$ ##$RG_tab22= (0..127)
$$ -1 -1 -1 -1 -1 -1 -1 -1 -1 -1 -1 -1 -1 -1 -1 -1 -1 -1 -1 -1 -1 -1 -1 -1
$$ -1 -1 -1 -1 -1 -1 -1 -1 -1 -1 -1 -1 -1 -1 -1 -1 -1 -1 -1 -1 -1 -1 -1 -1
$$ -1 -1 -1 -1 -1 -1 -1 -1 -1 -1 -1 -1 -1 -1 -1 -1 -1 -1 -1 -1 -1 -1 -1 -1
$$ -1 -1 -1 -1 -1 -1 -1 -1 -1 -1 -1 -1 -1 -1 -1 -1 -1 -1 -1 -1 -1 -1 -1 -1
$$ -1 -1 -1 -1 -1 -1 -1 -1 -1 -1 -1 -1 -1 -1 -1 -1 -1 -1 -1 -1 -1 -1 -1 -1
$$ -1 -1 -1 -1 -1 -1 -1 -1
$$ ##$RG_tab23= (0..127)
$$ -1 -1 -1 -1 -1 -1 -1 -1 -1 -1 -1 -1 -1 -1 -1 -1 -1 -1 -1 -1 -1 -1 -1 -1
$$ -1 -1 -1 -1 -1 -1 -1 -1 -1 -1 -1 -1 -1 -1 -1 -1 -1 -1 -1 -1 -1 -1 -1 -1
$$ -1 -1 -1 -1 -1 -1 -1 -1 -1 -1 -1 -1 -1 -1 -1 -1 -1 -1 -1 -1 -1 -1 -1 -1
$$ -1 -1 -1 -1 -1 -1 -1 -1 -1 -1 -1 -1 -1 -1 -1 -1 -1 -1 -1 -1 -1 -1 -1 -1
$$ -1 -1 -1 -1 -1 -1 -1 -1 -1 -1 -1 -1 -1 -1 -1 -1 -1 -1 -1 -1 -1 -1 -1 -1
$$ -1 -1 -1 -1 -1 -1 -1 -1
$$ ##$RG_tab24= (0..127)
$$ -1 -1 -1 -1 -1 -1 -1 -1 -1 -1 -1 -1 -1 -1 -1 -1 -1 -1 -1 -1 -1 -1 -1 -1
$$ -1 -1 -1 -1 -1 -1 -1 -1 -1 -1 -1 -1 -1 -1 -1 -1 -1 -1 -1 -1 -1 -1 -1 -1
$$ -1 -1 -1 -1 -1 -1 -1 -1 -1 -1 -1 -1 -1 -1 -1 -1 -1 -1 -1 -1 -1 -1 -1 -1
$$ -1 -1 -1 -1 -1 -1 -1 -1 -1 -1 -1 -1 -1 -1 -1 -1 -1 -1 -1 -1 -1 -1 -1 -1
$$ -1 -1 -1 -1 -1 -1 -1 -1 -1 -1 -1 -1 -1 -1 -1 -1 -1 -1 -1 -1 -1 -1 -1 -1
$$ -1 -1 -1 -1 -1 -1 -1 -1
$$ ##$RG_tab3= (0..127)
$$ 0.25 0.28 0.32 0.35 0.4 0.44 0.5 0.56 0.64 0.7 0.8 0.89 1 1.12 1.28 1.4
$$ 1.6 1.78 2 2.25 2.56 2.8 3.2 3.56 4 4.5 5 5.6 6.35 7.12 8 9 10 11.3 12.7
$$ 14.2 16 18 20.2 22.6 25.4 28.5 32 36 40.3 45.2 50.8 57 64 71.8 80.6 90.5
$$ 101 -1 -1 -1 -1 -1 -1 -1 -1 -1 -1 -1 -1 -1 -1 -1 -1 -1 -1 -1 -1 -1 -1 -1
$$ -1 -1 -1 -1 -1 -1 -1 -1 -1 -1 -1 -1 -1 -1 -1 -1 -1 -1 -1 -1 -1 -1 -1 -1
$$ -1 -1 -1 -1 -1 -1 -1 -1 -1 -1 -1 -1 -1 -1 -1 -1 -1 -1 -1 -1 -1 -1 -1 -1
$$ -1 -1 -1 -1
$$ ##$RG_tab4= (0..127)
$$ 0.25 0.28 0.32 0.35 0.4 0.44 0.5 0.56 0.64 0.7 0.8 0.89 1 1.12 1.28 1.4
$$ 1.6 1.78 2 2.25 2.56 2.8 3.2 3.56 4 4.5 5 5.6 6.35 7.12 8 9 10 11.3 12.7
$$ 14.2 16 18 20.2 22.6 25.4 28.5 32 36 40.3 45.2 50.8 57 64 71.8 80.6 90.5
$$ 101 -1 -1 -1 -1 -1 -1 -1 -1 -1 -1 -1 -1 -1 -1 -1 -1 -1 -1 -1 -1 -1 -1 -1
$$ -1 -1 -1 -1 -1 -1 -1 -1 -1 -1 -1 -1 -1 -1 -1 -1 -1 -1 -1 -1 -1 -1 -1 -1
$$ -1 -1 -1 -1 -1 -1 -1 -1 -1 -1 -1 -1 -1 -1 -1 -1 -1 -1 -1 -1 -1 -1 -1 -1
$$ -1 -1 -1 -1
$$ ##$RG_tab5= (0..127)
$$ -1 -1 -1 -1 -1 -1 -1 -1 -1 -1 -1 -1 -1 -1 -1 -1 -1 -1 -1 -1 -1 -1 -1 -1
$$ -1 -1 -1 -1 -1 -1 -1 -1 -1 -1 -1 -1 -1 -1 -1 -1 -1 -1 -1 -1 -1 -1 -1 -1
$$ -1 -1 -1 -1 -1 -1 -1 -1 -1 -1 -1 -1 -1 -1 -1 -1 -1 -1 -1 -1 -1 -1 -1 -1
$$ -1 -1 -1 -1 -1 -1 -1 -1 -1 -1 -1 -1 -1 -1 -1 -1 -1 -1 -1 -1 -1 -1 -1 -1
$$ -1 -1 -1 -1 -1 -1 -1 -1 -1 -1 -1 -1 -1 -1 -1 -1 -1 -1 -1 -1 -1 -1 -1 -1
$$ -1 -1 -1 -1 -1 -1 -1 -1
$$ ##$RG_tab6= (0..127)
$$ -1 -1 -1 -1 -1 -1 -1 -1 -1 -1 -1 -1 -1 -1 -1 -1 -1 -1 -1 -1 -1 -1 -1 -1
$$ -1 -1 -1 -1 -1 -1 -1 -1 -1 -1 -1 -1 -1 -1 -1 -1 -1 -1 -1 -1 -1 -1 -1 -1
$$ -1 -1 -1 -1 -1 -1 -1 -1 -1 -1 -1 -1 -1 -1 -1 -1 -1 -1 -1 -1 -1 -1 -1 -1
$$ -1 -1 -1 -1 -1 -1 -1 -1 -1 -1 -1 -1 -1 -1 -1 -1 -1 -1 -1 -1 -1 -1 -1 -1
$$ -1 -1 -1 -1 -1 -1 -1 -1 -1 -1 -1 -1 -1 -1 -1 -1 -1 -1 -1 -1 -1 -1 -1 -1
$$ -1 -1 -1 -1 -1 -1 -1 -1
$$ ##$RG_tab7= (0..127)
$$ -1 -1 -1 -1 -1 -1 -1 -1 -1 -1 -1 -1 -1 -1 -1 -1 -1 -1 -1 -1 -1 -1 -1 -1
$$ -1 -1 -1 -1 -1 -1 -1 -1 -1 -1 -1 -1 -1 -1 -1 -1 -1 -1 -1 -1 -1 -1 -1 -1
$$ -1 -1 -1 -1 -1 -1 -1 -1 -1 -1 -1 -1 -1 -1 -1 -1 -1 -1 -1 -1 -1 -1 -1 -1
$$ -1 -1 -1 -1 -1 -1 -1 -1 -1 -1 -1 -1 -1 -1 -1 -1 -1 -1 -1 -1 -1 -1 -1 -1
$$ -1 -1 -1 -1 -1 -1 -1 -1 -1 -1 -1 -1 -1 -1 -1 -1 -1 -1 -1 -1 -1 -1 -1 -1
$$ -1 -1 -1 -1 -1 -1 -1 -1
$$ ##$RG_tab8= (0..127)
$$ -1 -1 -1 -1 -1 -1 -1 -1 -1 -1 -1 -1 -1 -1 -1 -1 -1 -1 -1 -1 -1 -1 -1 -1
$$ -1 -1 -1 -1 -1 -1 -1 -1 -1 -1 -1 -1 -1 -1 -1 -1 -1 -1 -1 -1 -1 -1 -1 -1
$$ -1 -1 -1 -1 -1 -1 -1 -1 -1 -1 -1 -1 -1 -1 -1 -1 -1 -1 -1 -1 -1 -1 -1 -1
$$ -1 -1 -1 -1 -1 -1 -1 -1 -1 -1 -1 -1 -1 -1 -1 -1 -1 -1 -1 -1 -1 -1 -1 -1
$$ -1 -1 -1 -1 -1 -1 -1 -1 -1 -1 -1 -1 -1 -1 -1 -1 -1 -1 -1 -1 -1 -1 -1 -1
$$ -1 -1 -1 -1 -1 -1 -1 -1
$$ ##$RG_tab9= (0..127)
$$ -1 -1 -1 -1 -1 -1 -1 -1 -1 -1 -1 -1 -1 -1 -1 -1 -1 -1 -1 -1 -1 -1 -1 -1
$$ -1 -1 -1 -1 -1 -1 -1 -1 -1 -1 -1 -1 -1 -1 -1 -1 -1 -1 -1 -1 -1 -1 -1 -1
$$ -1 -1 -1 -1 -1 -1 -1 -1 -1 -1 -1 -1 -1 -1 -1 -1 -1 -1 -1 -1 -1 -1 -1 -1
$$ -1 -1 -1 -1 -1 -1 -1 -1 -1 -1 -1 -1 -1 -1 -1 -1 -1 -1 -1 -1 -1 -1 -1 -1
$$ -1 -1 -1 -1 -1 -1 -1 -1 -1 -1 -1 -1 -1 -1 -1 -1 -1 -1 -1 -1 -1 -1 -1 -1
$$ -1 -1 -1 -1 -1 -1 -1 -1
$$ ##$RXFMAX= (0..23)
$$ 1290 1290 1290 1290 -1 -1 -1 -1 -1 -1 -1 -1 -1 -1 -1 -1 -1 -1 -1 -1 -1
$$ -1 -1 -1
$$ ##$RXFMIN= (0..23)
$$ 5 5 5 5 -1 -1 -1 -1 -1 -1 -1 -1 -1 -1 -1 -1 -1 -1 -1 -1 -1 -1 -1 -1
$$ ##$RheoNmrEth= <no>
$$ ##$SGUC1= (0..23)
$$ 34 33 17 18 0 0 0 0 0 0 0 0 0 0 0 0 0 0 0 0 0 0 0 0
$$ ##$SGUC2= (0..23)
$$ 49 0 0 0 0 0 0 0 0 0 0 0 0 0 0 0 0 0 0 0 0 0 0 0
$$ ##$SLCBCONF= <SHNV>
$$ ##$SPECTR= 13
$$ ##$SYNCTRIG= 0
$$ ##$SamChgEth= (0..3)
$$ <192.168.98.3> <no> <no> <no>
$$ ##$SamChgPort= (0..3)
$$ <80> <no> <no> <no>
$$ ##$SamChgProtocol= (0..3)
$$ <CORBA> <> <> <>
$$ ##$ServiceNo= <>
$$ ##$Sgu10PowerLevel= (0..7)
$$ 0 0 0 0 0 0 0 0
$$ ##$Sgu11PowerLevel= (0..7)
$$ 0 0 0 0 0 0 0 0
$$ ##$Sgu12PowerLevel= (0..7)
$$ 0 0 0 0 0 0 0 0
$$ ##$Sgu13PowerLevel= (0..7)
$$ 0 0 0 0 0 0 0 0
$$ ##$Sgu14PowerLevel= (0..7)
$$ 0 0 0 0 0 0 0 0
$$ ##$Sgu15PowerLevel= (0..7)
$$ 0 0 0 0 0 0 0 0
$$ ##$Sgu16PowerLevel= (0..7)
$$ 0 0 0 0 0 0 0 0
$$ ##$Sgu17PowerLevel= (0..7)
$$ 0 0 0 0 0 0 0 0
$$ ##$Sgu18PowerLevel= (0..7)
$$ 0 0 0 0 0 0 0 0
$$ ##$Sgu19PowerLevel= (0..7)
$$ 0 0 0 0 0 0 0 0
$$ ##$Sgu1PowerLevels= (0..7)
$$ 90 74 58 42 26 10 0 0
$$ ##$Sgu20PowerLevel= (0..7)
$$ 0 0 0 0 0 0 0 0
$$ ##$Sgu21PowerLevel= (0..7)
$$ 0 0 0 0 0 0 0 0
$$ ##$Sgu22PowerLevel= (0..7)
$$ 0 0 0 0 0 0 0 0
$$ ##$Sgu23PowerLevel= (0..7)
$$ 0 0 0 0 0 0 0 0
$$ ##$Sgu24PowerLevel= (0..7)
$$ 0 0 0 0 0 0 0 0
$$ ##$Sgu2PowerLevels= (0..7)
$$ 90 74 58 42 26 10 0 0
$$ ##$Sgu3PowerLevels= (0..7)
$$ 90 74 58 42 26 10 0 0
$$ ##$Sgu4PowerLevels= (0..7)
$$ 90 74 58 42 26 10 0 0
$$ ##$Sgu5PowerLevels= (0..7)
$$ 0 0 0 0 0 0 0 0
$$ ##$Sgu6PowerLevels= (0..7)
$$ 0 0 0 0 0 0 0 0
$$ ##$Sgu7PowerLevels= (0..7)
$$ 0 0 0 0 0 0 0 0
$$ ##$Sgu8PowerLevels= (0..7)
$$ 0 0 0 0 0 0 0 0
$$ ##$Sgu9PowerLevels= (0..7)
$$ 0 0 0 0 0 0 0 0
$$ ##$SguType= 4
$$ ##$ShimMaxVal= 130000
$$ ##$ShimPow1Ch2Sh= (0..38)
$$ 1 2 3 21 4 4 27 27 4 4 63 26 26 25 7 7 20 20 31 31 0 0 0 0 0 0 0 0 0 0
$$ 0 0 0 0 0 0 0 0 0
$$ ##$ShimPow1Imax= (0..38)
$$ 1 1 1 1 1 1 1 1 1 1 1 1 1 1 1 1 1 1 1 1 0 0 0 0 0 0 0 0 0 0 0 0 0 0 0 0
$$ 0 0 0
$$ ##$ShimPow1NChan= 20
$$ ##$ShimPow1TotIMax= 6
$$ ##$ShimPow1Vmax= (0..38)
$$ 20 20 20 20 20 20 20 20 20 20 20 20 20 20 20 20 20 20 20 20 0 0 0 0 0 0
$$ 0 0 0 0 0 0 0 0 0 0 0 0 0
$$ ##$ShimPow2Ch2Sh= (0..38)
$$ 15 15 33 33 35 35 25 8 38 38 23 8 14 14 36 36 32 32 23 63 0 0 0 0 0 0 0
$$ 0 0 0 0 0 0 0 0 0 0 0 0
$$ ##$ShimPow2Imax= (0..38)
$$ 1 1 1 1 1 1 1 1 1 1 1 1 1 1 1 1 1 1 1 1 0 0 0 0 0 0 0 0 0 0 0 0 0 0 0 0
$$ 0 0 0
$$ ##$ShimPow2NChan= 20
$$ ##$ShimPow2TotIMax= 6
$$ ##$ShimPow2Vmax= (0..38)
$$ 20 20 20 20 20 20 20 20 20 20 20 20 20 20 20 20 20 20 20 20 0 0 0 0 0 0
$$ 0 0 0 0 0 0 0 0 0 0 0 0 0
$$ ##$ShimPow3Ch2Sh= (0..38)
$$ 0 0 0 0 0 0 0 0 0 0 0 0 0 0 0 0 0 0 0 0 0 0 0 0 0 0 0 0 0 0 0 0 0 0 0 0
$$ 0 0 0
$$ ##$ShimPow3Imax= (0..38)
$$ 0 0 0 0 0 0 0 0 0 0 0 0 0 0 0 0 0 0 0 0 0 0 0 0 0 0 0 0 0 0 0 0 0 0 0 0
$$ 0 0 0
$$ ##$ShimPow3NChan= 0
$$ ##$ShimPow3TotIMax= 0
$$ ##$ShimPow3Vmax= (0..38)
$$ 0 0 0 0 0 0 0 0 0 0 0 0 0 0 0 0 0 0 0 0 0 0 0 0 0 0 0 0 0 0 0 0 0 0 0 0
$$ 0 0 0
$$ ##$ShimPow4Ch2Sh= (0..38)
$$ 0 0 0 0 0 0 0 0 0 0 0 0 0 0 0 0 0 0 0 0 0 0 0 0 0 0 0 0 0 0 0 0 0 0 0 0
$$ 0 0 0
$$ ##$ShimPow4Imax= (0..38)
$$ 0 0 0 0 0 0 0 0 0 0 0 0 0 0 0 0 0 0 0 0 0 0 0 0 0 0 0 0 0 0 0 0 0 0 0 0
$$ 0 0 0
$$ ##$ShimPow4NChan= 0
$$ ##$ShimPow4TotIMax= 0
$$ ##$ShimPow4Vmax= (0..38)
$$ 0 0 0 0 0 0 0 0 0 0 0 0 0 0 0 0 0 0 0 0 0 0 0 0 0 0 0 0 0 0 0 0 0 0 0 0
$$ 0 0 0
$$ ##$ShimPow5Ch2Sh= (0..38)
$$ 0 0 0 0 0 0 0 0 0 0 0 0 0 0 0 0 0 0 0 0 0 0 0 0 0 0 0 0 0 0 0 0 0 0 0 0
$$ 0 0 0
$$ ##$ShimPow5Imax= (0..38)
$$ 0 0 0 0 0 0 0 0 0 0 0 0 0 0 0 0 0 0 0 0 0 0 0 0 0 0 0 0 0 0 0 0 0 0 0 0
$$ 0 0 0
$$ ##$ShimPow5NChan= 0
$$ ##$ShimPow5TotIMax= 0
$$ ##$ShimPow5Vmax= (0..38)
$$ 0 0 0 0 0 0 0 0 0 0 0 0 0 0 0 0 0 0 0 0 0 0 0 0 0 0 0 0 0 0 0 0 0 0 0 0
$$ 0 0 0
$$ ##$ShimPow6Ch2Sh= (0..38)
$$ 0 0 0 0 0 0 0 0 0 0 0 0 0 0 0 0 0 0 0 0 0 0 0 0 0 0 0 0 0 0 0 0 0 0 0 0
$$ 0 0 0
$$ ##$ShimPow6Imax= (0..38)
$$ 0 0 0 0 0 0 0 0 0 0 0 0 0 0 0 0 0 0 0 0 0 0 0 0 0 0 0 0 0 0 0 0 0 0 0 0
$$ 0 0 0
$$ ##$ShimPow6NChan= 0
$$ ##$ShimPow6TotIMax= 0
$$ ##$ShimPow6Vmax= (0..38)
$$ 0 0 0 0 0 0 0 0 0 0 0 0 0 0 0 0 0 0 0 0 0 0 0 0 0 0 0 0 0 0 0 0 0 0 0 0
$$ 0 0 0
$$ ##$ShimPow7Ch2Sh= (0..38)
$$ 0 0 0 0 0 0 0 0 0 0 0 0 0 0 0 0 0 0 0 0 0 0 0 0 0 0 0 0 0 0 0 0 0 0 0 0
$$ 0 0 0
$$ ##$ShimPow7Imax= (0..38)
$$ 0 0 0 0 0 0 0 0 0 0 0 0 0 0 0 0 0 0 0 0 0 0 0 0 0 0 0 0 0 0 0 0 0 0 0 0
$$ 0 0 0
$$ ##$ShimPow7NChan= 0
$$ ##$ShimPow7TotIMax= 0
$$ ##$ShimPow7Vmax= (0..38)
$$ 0 0 0 0 0 0 0 0 0 0 0 0 0 0 0 0 0 0 0 0 0 0 0 0 0 0 0 0 0 0 0 0 0 0 0 0
$$ 0 0 0
$$ ##$ShimPow8Ch2Sh= (0..38)
$$ 0 0 0 0 0 0 0 0 0 0 0 0 0 0 0 0 0 0 0 0 0 0 0 0 0 0 0 0 0 0 0 0 0 0 0 0
$$ 0 0 0
$$ ##$ShimPow8Imax= (0..38)
$$ 0 0 0 0 0 0 0 0 0 0 0 0 0 0 0 0 0 0 0 0 0 0 0 0 0 0 0 0 0 0 0 0 0 0 0 0
$$ 0 0 0
$$ ##$ShimPow8NChan= 0
$$ ##$ShimPow8TotIMax= 0
$$ ##$ShimPow8Vmax= (0..38)
$$ 0 0 0 0 0 0 0 0 0 0 0 0 0 0 0 0 0 0 0 0 0 0 0 0 0 0 0 0 0 0 0 0 0 0 0 0
$$ 0 0 0
$$ ##$ShimPowMaxUA= (0..63)
$$ 130000 130000 130000 130000 130000 130000 130000 130000 130000 130000 130000
$$ 130000 130000 130000 130000 130000 130000 130000 130000 130000 130000 130000
$$ 130000 130000 130000 130000 130000 130000 130000 130000 130000 130000 130000
$$ 130000 130000 130000 130000 130000 130000 130000 0 0 0 0 0 0 0 0 0 0 0
$$ 0 0 0 0 0 0 0 0 0 0 0 0 0
$$ ##$ShimPowMaxUG= (0..63)
$$ 1000000 1000000 1000000 1000000 1000000 1000000 1000000 1000000 1000000
$$ 1000000 1000000 1000000 1000000 1000000 1000000 1000000 1000000 1000000
$$ 1000000 1000000 1000000 1000000 1000000 1000000 1000000 1000000 1000000
$$ 1000000 1000000 1000000 1000000 1000000 1000000 1000000 1000000 1000000
$$ 1000000 1000000 1000000 0 0 0 0 0 0 0 0 0 0 0 0 0 0 0 0 0 0 0 0 0 0 0 0
$$ 0
$$ ##$ShimPowNum= 2
$$ ##$ShimPowRcbType= 3
$$ ##$ShimPowRes= (0..63)
$$ 1e-20 1e-20 1e-20 1e-20 1e-20 1e-20 1e-20 1e-20 1e-20 1e-20 1e-20 1e-20
$$ 1e-20 1e-20 1e-20 1e-20 1e-20 1e-20 1e-20 1e-20 1e-20 1e-20 1e-20 1e-20
$$ 1e-20 1e-20 1e-20 1e-20 1e-20 1e-20 1e-20 1e-20 1e-20 1e-20 1e-20 1e-20
$$ 1e-20 1e-20 1e-20 1e-20 0 0 0 0 0 0 0 0 0 0 0 0 0 0 0 0 0 0 0 0 0 0 0 0
$$ ##$ShimPowRng0= (0..63)
$$ 1 1 1 1 1 1 1 1 1 1 1 1 1 1 1 1 1 1 1 1 1 1 1 1 1 1 1 1 1 1 1 1 1 1 1 1
$$ 1 1 1 1 0 0 0 0 0 0 0 0 0 0 0 0 0 0 0 0 0 0 0 0 0 0 0 0
$$ ##$ShimPowRng1= (0..63)
$$ 1 1 1 1 1 1 1 1 1 1 1 1 1 1 1 1 1 1 1 1 1 1 1 1 1 1 1 1 1 1 1 1 1 1 1 1
$$ 1 1 1 1 0 0 0 0 0 0 0 0 0 0 0 0 0 0 0 0 0 0 0 0 0 0 0 0
$$ ##$ShimPowRng2= (0..63)
$$ 1 1 1 1 1 1 1 1 1 1 1 1 1 1 1 1 1 1 1 1 1 1 1 1 1 1 1 1 1 1 1 1 1 1 1 1
$$ 1 1 1 1 0 0 0 0 0 0 0 0 0 0 0 0 0 0 0 0 0 0 0 0 0 0 0 0
$$ ##$ShimPowRng3= (0..63)
$$ 1 1 1 1 1 1 1 1 1 1 1 1 1 1 1 1 1 1 1 1 1 1 1 1 1 1 1 1 1 1 1 1 1 1 1 1
$$ 1 1 1 1 0 0 0 0 0 0 0 0 0 0 0 0 0 0 0 0 0 0 0 0 0 0 0 0
$$ ##$ShimPowType1= 8
$$ ##$ShimPowType2= 8
$$ ##$ShimPowType3= 0
$$ ##$ShimPowType4= 0
$$ ##$ShimPowType5= 0
$$ ##$ShimPowType6= 0
$$ ##$ShimPowType7= 0
$$ ##$ShimPowType8= 0
$$ ##$ShimSysActGrad= (0..63)
$$ 1 2 3 4 13 5 7 11 10 9 6 8 12 18 19 20 21 15 22 23 24 14 25 16 26 17 27
$$ 28 31 32 33 34 35 36 37 38 0 0 0 0 0 0 0 0 0 0 0 0 0 0 0 0 0 0 0 0 0 0
$$ 0 0 0 0 0 0
$$ ##$ShimSysAngle= <>
$$ ##$ShimSysFunc= (0..63)
$$ 1 2 3 4 5 6 7 8 9 10 0 37 38 35 16 15 14 13 12 11 28 27 26 25 24 23 36
$$ 22 30 29 20 21 34 33 32 31 17 18 19 0 0 0 0 0 0 0 0 0 0 0 0 0 0 0 0 0 0
$$ 0 0 0 0 0 0 0
$$ ##$ShimSysMatId= <292722ca.dat>
$$ ##$ShimSysMatrix= 1
$$ ##$ShimSysMinMaxUG= 130000
$$ ##$ShimSysOffset= <58>
$$ ##$ShimSysType= 4
$$ ##$ShimUnit= 3
$$ ##$SpectrOsVersion= <4.3.180.20230524>
$$ ##$TCubeEth= <192.168.180.38>
$$ ##$TCubeSeqDevice= <>
$$ ##$TopSpinVersion= <TopSpin 4.3.0>
$$ ##$TrxFreqFormula= (0..23)
$$ <TrxFreqFormula(2.0,600070000.000000,'TRX',Trx(1.0,'TRX 1200.1',2,5.000000,1290.000000))>
$$ <TrxFreqFormula(2.0,600070000.000000,'TRX',Trx(1.0,'TRX 1200.2',1,5.000000,1290.000000))>
$$ <TrxFreqFormula(2.0,600070000.000000,'TRX',Trx(1.0,'TRX 1200.3',1,5.000000,1290.000000))>
$$ <TrxFreqFormula(2.0,600070000.000000,'TRX',Trx(1.0,'TRX 1200.4',1,5.000000,1290.000000))>
$$ <> <> <> <> <> <> <> <> <> <> <> <> <> <> <> <> <> <> <> <>
$$ ##$TrxPN= (0..23)
$$ <Z148391> <Z148391> <Z148391> <Z148391> <> <> <> <> <> <> <> <> <> <> <>
$$ <> <> <> <> <> <> <> <> <>
$$ ##$TrxSN= (0..23)
$$ <02476> <00643> <00644> <00645> <> <> <> <> <> <> <> <> <> <> <> <> <>
$$ <> <> <> <> <> <> <>
$$ ##$VCubeEth= (0..23)
$$ <no> <no> <no> <no> <no> <no> <no> <no> <no> <no> <no> <no> <no> <no> <no>
$$ <no> <no> <no> <no> <no> <no> <no> <no> <no>
$$ ##$VTU= 2
$$ ##$VTUETH= <192.168.99.17>
$$ ##$ValueLine= no
$$ ##$VpuPN= (0..23)
$$ <no> <no> <no> <no> <no> <no> <no> <no> <no> <no> <no> <no> <no> <no> <no>
$$ <no> <no> <no> <no> <no> <no> <no> <no> <no>
$$ ##$VpuSN= (0..23)
$$ <no> <no> <no> <no> <no> <no> <no> <no> <no> <no> <no> <no> <no> <no> <no>
$$ <no> <no> <no> <no> <no> <no> <no> <no> <no>
$$ ##$WBREFAM= (0..31)
$$ 100.4 100 100 100 100 100 100 100 100 100 100 100 100 100 100 100 100 100
$$ 100 100 100 100 100 100 100 100 100 100 100 100 100 100
$$ ##$WBREFLM= (0..31)
$$ 1 0 0 0 0 0 0 0 0 0 0 0 0 0 0 0 0 0 0 0 0 0 0 0 0 0 0 0 0 0 0 0
$$ ##$WBREFPH= (0..31)
$$ 0.15 0 0 0 0 0 0 0 0 0 0 0 0 0 0 0 0 0 0 0 0 0 0 0 0 0 0 0 0 0 0 0
$$ ##$WBSGU= (0..31)
$$ 1 1 2 2 4 8 0 0 0 0 0 0 0 0 0 0 0 0 0 0 0 0 0 0 0 0 0 0 0 0 0 0
$$ ##END=
$$ 
##$DECIM=	1120
##$DSPFVS=	21
##XUNITS=	HZ
##YUNITS=	ARBITRARY UNITS
##FIRSTX=	11794.144687900818099
##LASTX=	-6062.9300496480509537
##DELTAX=	-0.068119594029018015746
##XFACTOR=	1
##YFACTOR=	1.5958787022742420003
##FIRSTY=	-144
##MINY=	-86052544
##MAXY=	2789824
##NPOINTS=	262144
##XYDATA=	(X++(Y..Y))
11794i0NNNJ0nJ5%NN%NN%%NNJ0L5J5j0k5l5j5J0%j0NK5K5J0j0NNNNNj5j5j5k0NN%%J0nj0J5
11791a5K0K5j0j0j0j0j5j0J0NNJ0NNJ0Nj5k0k0j0K0M0L5K0%j0n%j0%j5%nk5j5j0J0K5K5J0
11788D5j5m5l0k0%J0nNNk5j0%NJ5J0J0%N%N%NN%%%%nJ0K5K5J5nnnn%nj5NN%%NN%%NN%N%N%
11784D5NNj0j0nnj0nj5%J0NJ0J0j0j0j5j0J0J0J0J0J0NNJ0J5J5Nl5n0l0NNj0j5J0NK0Nj0n
11782a5J0K0Nj0k5k0nn%N%%N%%NJ5J0J0J0nl5k5j0nj0%j0K0J0K0J0%%nn%nn%NJ0J0J0NJ0K0
11778B5%n%n%n%n%%%%%n%J0j0n%j0nnnn%j0J0J5n%J0%N%n%%%%j0NJ5nnK0nN%NK0Nj0k0l0j0
11775c5J0K0N%nJ0j0k0k5nNN%J0%NJ5n%%n%Nj0%%NNNNNNNNNK0K0Nj5k0k0k0nn%nJ5J5J5K0
11771C5%nn%%%%%k5k5%J0J0j5j0k5k0%%NNj0j5N%J5J5NNK0J0Nnnnnnj0nnJ0K5K0J0Nj0nn%
11768ek5nk0j5nj0j5NK0%J5K0%J5J0j0j0j0j0j0nj5nNJ0J5NNJ0J0NJ0NJ0N%J5NNNJ0NNnj5
11765C5k0nj0j0nj0J0J0J0NJ0nj0k0l0k0%J0K0J5N%j0J0K0K0NnNn%NN%nnj0%Nj0j5J0J5K0
11762D0L0J0NNj0J0J0j0J0%k0j0j5k0%J0J5j0j5j0k0j5nnnnn%j5NJ0NJ5J0NJ5J0J0%%J0j0
11759C5k0k0k0j5n%j0NK5L0K0%k0j0NK0Nj5n%%J0J0nNJ0NN%n%nj5k5k0k0J0K5K5J0%%%nnn
11756A0j0nnn%j0k0nnJ5J5J0nk5l5k0%L0K5J0j0J0J0NJ0J5%J5NJ0%j0nnj5Nnj0%%%nJ0j0J0
11753ennJ0nNJ0j0NN%%%N%%J5j0nN%%%%%%j0NJ5j5nJ0%n%J0J5%%J0J0Nj5j0j0j5j0j5j0j0
11749c5%n%%%%j0J0J5NJ0J5J0J0J0J0j0j0j5j0j5j0j0j0j0j0j0n%K0J5%%j5j5%J0L5L0J5%
11747A5j5nnnj0%j0J0L0K0J5%%%%%%%%%%%%J0J0K0%nl0k5j0j5j0j0j0k0%K0K0J0J5j0nNNN
11744A0N%nn%%nn%%NN%%NN%nnnnnnj0%n%%%j0NnN%nn%%%%%NnJ0L0L5J5J0j5j5k0%%j0j0j5
11740c0j5j0nj5%J0L5K5K0%j0nn%nn%%%J0K0K0nj5l0l0j5%J5%j0J0K0L0J5N%J0Nj5j0j5j0
11737a0nJ5J0Nj5j5j0j5NJ0J0J5J5J0NnNj0%%%%nJ0j0J0J0j0J0nn%nn%nn%j0NNj0%%%%K0K0
11734C5K0J5L5J5j5k5j0j0%J0j0nj0nnj0j0nk5k5k5k5k0k5NK0K5K0J5n%%K0J5K0nJ0NnnNj0
11731ej5N%j0N%j0J5n%%Nn%n%%n%nJ0%NNNNNNj0nj5%J0J0J0J5%%%N%%j0J0%%%%%%%%%%%%%
11727B5%%%Nj5J0j0%nn%J0NK0nj0j0j0j0j5j5j0j0j5j5j0j0J0K0J0J5J5J5K5J0j0j0NJ5K5
11724D0J0nk0k0nnk0j5nk0j0nN%%k0k0k5j0J5K0J5K0n%%nnJ5N%NNNN%%NN%%N%J5J0J0J0%%
11721E%%j0j0nj0J0J0J0J0%N%%%%%N%N%NN%%Nj5J0j0nNj5n%k0k5j0k5k0Nk0%J5K5K5K0%Nn
11717b5J0%j0j0%j0k0k0nnnn%J0NNJ0K5K5K5K5nnj0j0j0k0j0j5nJ5NNJ0J0K0Nj0nj0nNJ0J0
11714@J0J0J0J0N%j5j0nj0j0k0%J0NnK0J5J5K5Nn%Nj0k0k0l0j5%%N%%NnJ0NNNN%j0NK0K5%
11711D5j5k0j0j0J0J0%N%%%%N%N%%%nnk0%%%J0j0k0j0k0k0j0j0K5K5J0J5J5J5n%%n%nj0NJ0
11708@j0N%%%%%K0K0K0J5K0K0K0K0j5j5j5j5j5j5j0j5nnnn%nnnnj0j5nJ5L0K5K0%j5Nj0k0
11705A5j0nk0k5j0J5J5n%k5k0K0L0K5K0%j5j5nJ5K5K0J0NnnN%j5n%j5%%j5j0nj0j5J0J0J0
11702eJ0%k0j0j0%J0K0nnj0j0n%%N%%%%%nj0nj0J5L5M0J5NJ0J5%j0J0%j0j5k0k0k0j5j5j5
11699f0j5j0j0K0K0J0nN%J5J5J5J5%%Nnj0J0Nnj0J0n%NnnNN%%J0j0nnj0%%%%J0K5K5J0nj5
11696D5%j5j5nnj0%J0J0NnJ5J5nnj0j5nj5nnj5nNj0Nn%%nJ0NNJ5j0%J0j5j5%j5nJ0J0NJ5J0
11693a5J0J0J0%j5nj0j0J5J0nN%J5nj0Nj5%NJ0nj5k5%K0K0J0n%J0%%NnJ0nnJ0nnNj0j0N%j0
11690eJ0%%J0J0%J0NnJ0J5nj5j0k5n%N%NN%NNnnnnj0%%j0j0%j0nNK0K0NNJ0J0%m0l5j5K5L0
11686@J5K0%%N%N%J5K0%NJ5J5Nj0l0j0k5j0k5k5j0%J0%k0m0j5NK5J5nj5l0j0NK5L0L0J0j0
11683a5j0j0j0j0nnJ0J0%NNJ0%j0%j0%j0nj5%K0%J5J0Nk0j5NJ0K0K5J5J5K0K0J5nk5k0j0n
11680B0J0N%%%%%j0J0Nn%%J5j0k0j0NK0NNk0j0j5j5%J5%J0J5%J0J0J0J0j5nnk0j5%Nk5m0j0
11677f5J0K0K0%J0J5%NJ0nnJ5%N%%NN%%NNj0j0j0j5j0j0j0j0K0J5K0K0%%%nk0l5m0j0J0K0
11674c5L0J0nNNnnN%%%NJ0nnJ0N%j0j0j0nj0j0j0j0%k0nj0j0j0j0j0NNNNJ0NNNnj0K0J0%N
11671f0N%J5J5K0J0J0j5n%j0j0j0j0NJ0NJ0%k5j5j0%%J0J0J5J5J0j5j5k0nnJ0J0J0j0%nK5
11668b5J0j0l5k0%n%NNJ5J5K0K5J5k0k5k0%%%%%%j0J0N%%NJ5j0J0%K0K0K5%j5j0NN%%nnK5
11665D0%nj0%%J5J5K5%%Nnnnnnn%j0j0nk0%J0L0M0%k0k5k0k5j5NK0NJ0nk0j5l0j0%nN%j0k0
11662h5k0%%NnJ0L0K0%%J0L0L5Nj5j0j5j0j0j5j5NNK0K0J0nnk0k5n%j0J0%J5N%j0J0J0nJ0
11659b0nNN%NnJ0J0j0j0j5k0j0nj0NK0J0Nj0j0NnnK0K0K0J0J0nk5k5nn%k0k0j5J5K0J0j0%
11656f5%J0J5J5L0J0J0K0K0J0j5j5nJ5N%%NNj0k0k0NL0%K5J5j5k5l5nJ0NN%%%N%j5j0nj0n
11653ej0nNK0K0%nnj0j0k0l0m0j0K0M0M0K0%nNj5l0k0NK0NJ5NJ5J0J5J0J0nnNj5k5k5k5k5
11650f0K0K0J5K5L0J5Nk5l5nK0J5J5J0J5J5j5j0%j5j5nj0j0j0j0k0%NNJ0J0nk0j0j0NJ0J0
11648a5J0nn%%%n%nJ5J5J0J5J5J0J0J5j0j0nj0%J5K0nNk0nnj0nj0j0NN%Nnk5k5%j0J0n%N%
11644b5j0J0J5J5K0J5Nj0j0J0NNNNj5j5j0j5%N%NN%NN%J0j0J0nk5j0j5k5l0%K0K5K0K0K0J5
11641D5k0n%nnn%%n%n%%%nNJ0K5nl5j5K5M5K0NJ5J5j5j5k5j0K0J5j0k5j0J5%%J5J5j5l5j5
11638Ek0l0j5K5L0K5K5nnj0%k0%j5j0j5j0j0j0%N%N%%%%J0J0%J5NJ0J5n%nn%J5J5J5J5%k0
11635C5j0j0j0j0j0j0j5j5j0j5j0j5k0nJ0J5j0K5NJ0K0%j5j5k0j0NN%Nj5j0j0j5NJ0NJ0NK5
11633i0J5J5J5J5K5NJ0NJ0NNNN%J0j5l5l0%K0Nk0j5j0j0j5J0K5K0J5J5%NNj5j5l0nK5%j5j5
11630d5j0J0%%j0K0%Nj5j0l0%%NN%J0%J0NnJ5NNNJ0NN%%%%%L0K5NJ0nJ5nk0l5l5k5%K0J0l0
11627d5m0nNL0M0L0%k0k5j5J0J5L5L0J0J0N%J5nj0j5k0j0NK5K0Nk0j5k0k5J5J0J5J0j5k0j0
11624Ek0nJ5%%j5j5k0j0%L0J5J5K0K5NJ0K5L5K5k0k0k5nj0N%%Nj0j5j0j0j0j0j0j0NNK0n%
11621A0j5l0%J5k0nNJ0K0K5J0j0j5k0nJ0L0J5J5J0k0%nnj0%nJ0L0K0K0j5j5j0j0%K0K0Nk0
11618F5m0n0n0k5K5M0K5nl0k5nNNJ0J0NNJ0N%k5nj0k5%J5L5J0j0%%NNNNj0j0j0j0%K0J0J0
11615a5j0j0%j0NK5J0J0NNNN%NNNj5j5nk0l5l0K5M0M5K5%n%j5j0j0%N%%N%%%%%%nK0K0nl0
11612B5j5j5j0J0%NN%K0nl5l0%K0NNJ0%NN%J0%%%k0k5%J0K5J0K0K5J0j5k5nNNnnk0j5nNNJ0
11609EJ0NJ5K0Nj0k5k0j0j0NK5M5K0j5m0l0%k0l0k5NK0J5N%K0K0%%K5NJ0nk5j0j5nK0%J0%
11606A5J5K0%nj0j0j0nnnnnnnnnn%%j0Nn%K0K0K0K5%N%NNK0NJ5K5%K0Nj5l0k5k0k5k5l0k0
11603d5K5N5L5Nk0j5J0K0J5J5J5J0k5l5k0m0k0k5l5j5NJ0NNJ0NJ0Nl0k0k0NL5N0K0%j0j5j0
11600c0k0nJ5N%%J0%NN%%%%%%%J5%NNNNJ5%NNJ0%k0l5k5l0k0j0j5j5J0K5L5M0L0J5%j5k5j0
11597a0Nnj5nNJ0%nn%J0J0J0J0%k0j0nNJ5NJ0L0K5L0K0J5nj0m0k0j5%NnJ0J0nJ0NNNj0k0j5
11594D0j5j5j5k5nNNNNJ0%K0nJ0NJ0NNJ0NNnnnnnnnnNNK0nNNK0nj0nj0nj0j0j0j0NNJ0%%J0
11590C5J0%NJ0%J0nk0j0j5j0j0j0j0J0J0NJ0j0l0l5j0J5L0L0J5N%nNj0k5k0j0NJ5J5J0J0J0
11588B5J5J5NK0K0Nj5k0k5j0j0%%j5NJ0nj5k5nNK5K0J0k0j5J0K0Nj5j0%%K5K0NJ5J5k0j5k0
11585C5j5n%nnNj0j0NK0K0J0K0L0nk5m0j5nJ0%%j0j0%K0N0M5K0nl5l0nn%%%n%%%j0j0j0j0
11582Ek5k5j5NK0J0j0j5N%J0%J0J0NNJ0J0%J0%j5%j0%j0j5%J0j0j0Nn%J0j0%K0%J5NJ0J0J0
11579C5%%nNJ0j0%Nj0j0k0n%k0k0%K0J0J0j5k0NK0K0Nnn%J5j0%J0j5J5J0j0j0J0J0nNJ0%J5
11576E0nJ0J5n%nj0%nj0%j0j0%%j5k5nJ0%k0nJ5K5L0J0j0nj5J0%j0%nj0Nj0%Nj0k0k0%K5J0
11573b5%%J5J0N%J0K0nl0j5NK0nl0k5j5J5J5K0Nj5k0k0%K0%j5n%J0J0J0NJ0J0J0J5NN%j0J0
11570B5Nn%%%%J0nj5j5l5%J5K5L0J5j0j0nj5j5nj5j0j5nj5n%K0J0J0J0J0J0J0NN%Nj5j0j5
11567b0j5m0l0%K0J5J5J5K0J0J5J0J0nnj0j0j0j5j5j5K0J5K0K0J0J0J0J0j0j0k0nn%%n%nJ0
11564Enk5%NK5K0K0nk0l0k0NJ0j0k0j5nJ0J0J0J0j5%J5L0K0j0nj5k0%NJ5n%NL0J5J5Nnj0j0
11561C5j0j5j5j0j0j5J0K5K5N%%j0J0%NN%nk0l5l0l0%K0L5J5J0%nnJ0L0J5NJ5K0nk0l0l0k5
11558c0%J0nJ0J0NNJ0NJ0J5%j0j5nj5j5j0%k0k0nj0j5j0j0%k0%J0K5M0J5J5K5%Nj5nnj5%%
11556d0j5J0K5J5K0K0J5J5K0j5j0%k0j0j0j5nnJ0%NNNJ0%j5l0j0L0L0K0J0j0n0l0k0nN%nJ0
11553d0J5J5K5J0j5l0%K0J0j5j5j5j0J5K5K0%J0L0J5J0k0l0k0n%j5k5nK0J5%j0nk0%nj0j5
11550g0%J0K0J5J5j0k5j5j5%nn%L0L5K5L5Nj5n%j0%%j0J0J5J5Nl0l5nK0K0nl0k0J0J5nl0k5
11547g0%J5J5Nj0j0NJ0K0J5J0K0J0J5J5J5J5NK0J0j0k0m0l5m5j5n%%nl0k5NNNj0%nnK0M0K5
11544b0K5J5%J5N%J0%NN%%Nk0l0m0j5NN%J0N%J0n%J0%NJ0J0J0J0j0l0k0k0j5Nnn%%j5N%%J5
11541e0n%J0j0J5NnNNN%%NN%NN%%N%nl0k5j0J5J0J5J5K0J5K5J0k5k5m0k0J0J5NJ5J0J5J0J0
11538C5%nn%n%n%n%j5J0%j0%nNJ0j0J5J0nJ0Nj5j0j0j0j0j0k5%n%%%j0nk0l0l5nJ5L0M0L5
11535e0NN%J0J5%k5l0l5j5%K0K0Nj0k5k5j0K0M0N0M5N0J5%k0k5j0J0J5J0J0K0Nj5j5j0j5j5
11532B0j5nk5j0nj0j0n%J5J5L5L0J5j5j0j0j5j0nnj5NK5K5K5K5N%j5k0l0k0%J5J0J0J0J5J0
11530E5J5J0J5j0j0j0j0j0nj0j0%%%N%%%%%%%%J5j5l0l0nJ5K0nNJ0NNN%N%NN%%NN%NJ0L0%
11526I0k0l0l5j0j0k0NJ5J0K0K0%k0%K0J5nNN%%%N%%%k5k0%k0j0j5j5NN%%N%J5j0nnj5NJ5
11523c0L0L0K0NJ0J5N%J5J0%j5l5l0k0j0K0K0K5K5K0Nk0l0l0j5j0j5j0j0j0nnj0n%K0L5M5
11520D0J5nNJ0N%J0L5L0K5Nj5j0j0l0l5k5NK0K0%Nl5l0j5J5K0Nj0k0j0NK0nj0l5j0N%j0j5
11518c5%j0%K0M0K5K5J5k0j5J0Nj5l0j0%J5j0l5k5J5M0J0%k0k0%j0j5j5%J0L0J5J5K0nk5k0
11515b5%K0K0%j0nj0nj0j0j0nnK0%J0J0J5k5m0l0n%%NJ0NNK5K0L5J5nJ0%NJ5K0J5K0Nj0n%
11512I0j0k5j0k5k5j0k0k0k0k0j5k0NK0K0%nnj0j0j0j0j0nNL0K0J5J5K0K0J5N%NN%%NNnn%
11509Enj5NNj5nj0j0j0J0L0L5J5%J0j0J0N%J0nN%N%j5j5k0j5j5%j0j0nnj0n%K0K5%j0nnj0
11506d5j0%k0%K0L0K0K5K5Nj0k0j0J0J0j0j5j0k0j0j0J5nJ0K0J0K5J5k0J0Nj5j0%%j0j5l5
11503d5l0j5J0%%J5%J0NNj0nnnNK0K0NN%nJ0K5L0%l0l0j5J5K5J5j0k0nJ0J0J0J5NJ5NJ0%%
11500G0N%%NJ0j0k0%%k5l5k5j0J5K0J5%%J0J0K0%nk5l0%K0L0K5K0K5Nk0k0j5j0NNnj5k0%j5
11497A0j0j0j0k0j0nk0%J5%J0J5J5K0J0J0K0K0J0j0k5j5j5%NN%J0J5J5J0nnj0%j0J5J0%%J0
11495G0K0%l5j5NNNj0k0k0j5Nnj5%L0NJ0Nn%%%%n%%j0k0NJ0J0J5J0K0J0J5K0j0l0j5j0j0j0
11492A5j0%j0j0j0%%NnJ0K0K5J5K5J5Nj0k5k0k0%K0K0Nk5nJ5J0%j0%nn%%nNj0j0j0j0j0m0
11489e5l5j5K5L5Nj0j0nj5nj0nj5%K5M5N0L5Nk5l5k0nJ0J5j0l0k5nNnnj0K5K0J5NJ0NJ0J0
11486@J0J0%nj5k5l0k5nJ5J5L5L5K0%j0k0J0J5J5%k5k5k0j0%%L5L5L0Nj5l0k0k0nNJ0nnK0
11483EL5K5J0j0Nnj5k5l0j0J0K5L5L0K5J0j0k0k0k0j5J0J0J5J0j5j5k0j0%NJ0%k0k5j0l0%
11480e0Nj0N%%J5j0%J0%%nnj0j0nnj5%NK5J5J5K5J0K0J5j5k0j5j5k0j5k5nJ0K5L0J0%k0k0
11478e5%J5J5J5J5J0j5%nJ0NNJ0k0j0j0j5nJ0J0nnJ0Nnj0k5j5k0k5n%K5J0nNNNJ0NJ0NJ5J5
11475a0L5L5L0J5nk0k5k5k5nnnn%%NN%%%%K0J0J0j5l5k5j0J0J0J0J0J0J0J5J0J0%%%l5l5j0
11472c5%J0%%j0Nn%J0j0j0nj5nNJ0K0%j0j0nk0nK5NJ0%J5J5%j0j0j0j0%%%%%%%%%K0J5Nnj5
11468c5k0%NN%Nj5j5NL0K5K5J5n%k0NJ5nj5l0k5j5%%K0J0J0Nk0NJ0J0%j0J0n%n%%%j0NNj0
11465c5n%n%J5J5J5J5NN%k0k0k0%K0L0J5N%NNNNk0k0j5j5k0j5k0j0j0J5%%NJ5K0%j0j0nj0
11462g0NK0J0J0J0J5k5k0%N%N%%J0%j5NJ5L0K5J0%n%%j5k0k0%nj5j0nj5%J5K5L5J5J0NNJ0
11459E5j0j5k0nj0%%j0k0j0j0J5J5L0J0k0m0k0%K0K5N%k5j0NJ0J5J0J5%j5m5l0k0j5%J0K0
11457i0K5L0K5J0NNK0L0K5%k5l5l0k0j0J0K5K0Nj0j0j0k0%NK0NJ0J0%%%Nj0NJ0j0j0%%j5k5
11454b5k0m0j5NK0K0J0J0K0J5J0j0nnj5nNJ0K0J0j5l0l5j0%K0NNnj5J0%j0J0nnJ0J0nNJ0J0
11451b5%j0%J5L0Nj0k0k0j5j5j0J0%J5J5%J0K0NJ5K0%K0%k0l0l5k0j5%j5nJ5N%K0NNj0l0%
11448g5K5N0L5K5J0Nj0%J0N%j0k5k0j0nnl0l5k0nk0j0nJ5L0K0M5K5J0nj0j5l0n%NNnj5j5j5
11445h0j5K0J5J5K0K0%J0J0%nJ5J5J5j0k5l0j0nj0j0J0NnK0NNJ0NNJ0nJ5K0nNJ0nnNj5%nn
11442C5nn%nn%%j5NNj5%%j0Nnn%%%%k0j5nK5J5j0j5j5J5J5j0k5NNJ0NnJ5%%J0j0j0J0n%%n
11439d0nnnj0%j0j5N%j5nnnj0nnK0%NK5J0J0J0J0J0J0J0J0J0J0J0J5nj0L0K5K5Nk0l5m5m0
11436c0k5k0%K0J0NK5K5L5J0j0l0k0k0%nn%Nj0j5J0J0J0K0%k0k0l0j5J5J0J5J5nnj0nK0J5
11433b5L0J0%k5k5%j0j0j0j0k0Nk0%K0K0L5J0NNJ0nnnj5%K0K0L5J5nk0n5l5k5J0J0J0J0K5
11431b0J5J0%l0j5j5k0k0l0j0J5L0K5K0K0K5%k0j0j0J0L0K0%k0m5m0k0NK5NNNNJ0J0J0J0J0
11428eNNNNNNJ0j0j0j0j0j0j0j0j0J5J0J0J0K0NJ0J0%k5j0j5j0j0k0nL5L5L5L5M0K0nk5l0
11425I0j5nnj5j5j5j5l5j5NN%k0k0%NNj0j0l0j0J0J0M0J0nJ5J5J5J0K0K5J0j0j5k0nJ5K0K0
11422E5k0nJ5%%%%Nj5l0k5j5J0J5L5K0J5j0l5l0%K0J0j0j0j0j0j0j0j0nNJ0J0J0NJ0J0NJ5
11420B0J5K5%j5j5l0nnj5k0J0K0K0K5K5J5K0nk0m5m5k0nN%J0%J0%K0%n%%n%%%nK0J5L0J0N
11417F0n%%k0j0k5m5k0NJ5K5K5%%l0k5j5%L5M0J0k0j5j0NJ5J5K5%%j0j0%J5J5j5l5l0k0J0
11414d5NNJ0Nj0%%k5j5j5k0l0j0J5L5M5M5K0K5nj0j0nj5%j0j0j0J0%nJ0n%NNJ0J0J0J0NJ0
11411D0J0nj0nn%j5j0%nj0j0nnj0j5NK0L5M0K0%k5k0nNK0K0Nj5k5j5k0J0L0L0Nnk0k0n%NJ0
11408B5l0m0k0J0K0K0%k0k0k5j0J5J0J0J0J0J0j0j0k0%J0K0nk5k0nk5j0%J0J0NNNNJ0k0j0
11405a05j5j5%J0%NNK0Nj5l0%J0J5K5Nj5k0nJ5J0nJ5K0M0L5L0Nk0k5j5%%j0NJ5J5J0J5J5N
11403E5K0j0l0j5j5j0nj0nj0nnj0NN%%NN%NNJ0J0J0%J0J5N%n%nJ0j0j0%K0%l0j0j0J5nk5n
11400c5N%n%%%%j0j0%K0L0%nj5%K0%J0M0K0Nk5k0%Nk0j5%j5j0NJ0J0Nk5k0k5k5j0%nK5N0N0
11396A5M5nj0k0NNNNNJ0K0nk0k0j0%j0%j5j5%k0k0%%k0k5j5%K0L0M0M0L0K5%j0k0j5%J0Nn
11394C5j5nK0J0%Nk5nNk0NNk0j0NK0L0K5K5J0NNJ0k0k0k0j5k0k0k0j5j0J5nJ0N%%J0J5L0L0
11391G0J5NNJ5nj0%j5%NJ5J5J0j5k5j0k5j5k0k0k0NNnJ0Nnl0k5%K5K5NJ5J0J5J5%n%%n%J0
11388D5j0j0nnj0k0l0l5k0n%%nJ5K0K5J0nk5k5nK5N0N0L0Nj5j5l0k5j5J5L0M0Nnj0j0nj0n
11385EJ0J0J0J0J0J0J0J0l5o5o5l5nJ5%J0K0J0J0K0K0J0J5J5nn%j0j0Nnn%nJ0nk5j5k0k0j5
11382a05%k0nJ0NJ5J0K5L5K5L0J0%k5l5k0%NN%nj5J0%K0J0J0K0NJ0J5J5K0K0J5j5m0l0j5J0
11379B5L5L5K0NJ0%k0l0k0NK5J5j0j5k0j5j5j5k0nN%NJ0J0J0J0nj0j5nNJ5J5J0J0J0K0%nN
11377I0%n%nj0%nj5l5m5k0K5M0L0N%J0L0K0nk0k5j5k5j5k0j5K0M0L0J0j5nNj0NJ0nk5j0NK0
11374D5J0%nj5l0k0nnNN%Nnj5j0n%K0K5K5L5K0Nj5J0%nk0k0j0k0k0%N%Nj0j5nK0K0J0j0k5
11371b0k5j0Nnj0j5j5nnJ0J0nJ5nNJ0J5K5L5J0nj0j5n%%%%J0nN%NJ5J0J0J0J0K0Nk5k0k0k0
11368ek0k5k5j5NK0J0J5j0k5k0K0M0M0K0%j0Nnnn%nn%j0%%j0J5J5j0J0NnJ5%n%%%%%%nn%n
11364@nnn%j0j0j0j0J0J0J0J5J0J5J0J5Nj0k0m0j5%J5L0K0K0%k0k0k0%%j0j5j5j0J0J5J5J0
11362a5J5J5J0J5n%%%%%%%NJ0NJ0%J5K0nj5k5k0J0J0nj5m0j5J0J5J0J0nN%j0J0%j0J0nj0J0
11359B0N%NN%NNN%K0J0k5k0k0L0K0NJ0NNj0j0j0j5j0j0j0nJ5L0K0K0Nj5nnn%Nj5nj0J0L5L5
11356A25J5%l0l0k5l0l0j0J0n%nj0%j0NK0K5%nnj0n%K5J0J0J0J5J0J5nj0j0n%k5j0j5%K0%
11353B5J0K0K5L0J5nj0j0j0nn%j5k0k5k5k0k5nJ0J5K0%nj0%nK0J5J0%J0%L0K0J5%k0k5%K0
11350F5K5%k0j5m0n0m0m0%L0J5J5J5J5L0J0j5n%j5nj0%j5%J5%J0NNJ5nNN%%Nj0nNJ5J0k5m5
11347d5k0j0j0J0J0%J0J0j0K0J0%J0NNJ0%J0NNj5n%k0l0k5j0J5K0K0J0nj5NK5L0J0J5j0k5
11344A5j5%J5J0j0%J0J5nk5j5j5k0k0k5j5K0K5M0J5j0N%nj0NnnJ0j0j0J0%nj0NNn%%j0l0l0
11341a05j0L0L5L0L0J5j5%%nj5k0nJ0J0NJ0nj0j0%%K0K0%J5J5NK0%J5K0%k5l5l5k5j0J5j0
11339b0J0NK0K0J0j5Nj0j0%nj5N%j0n%k0nj0j0j5j0j0j0%J0J0nNNNNnJ0J0nl5j0J0L0M0M0
11336A5K0K5K5J5j0j0k0j0k5j0j0l0j5j5%J5J5%J0NNJ0Nnj5k0l5k0J0NNN%J0J0NNJ0NJ0J0
11333EJ0NNK0%nNj0J0nn%%%%%%J0K5K5NNl0n0m0nJ5N%nNNnnNNj0%j5j0n%K0J0J0J0J0NJ5J5
11330F0%J5J5%L0K5NK5J5nk5m5m5l0NJ0Nj0j0NJ0%Nj0j5k5n%J5%J5K5K5Nj0m5m0j0J5NNNJ0
11327B5%NJ5j0j0k0k5nK0K0J0j0l0l0%K0J5n%J0J0NNJ0%n%n%%n%%%N%j0j5J0NJ5J5nk5j0J0
11323EJ5j0j5%j5nJ0%j0k0k0%J0L0L0L0K5%k0k5k0NJ5J0%j0j0NJ5J5%N%Nj5j0j0j5NL5K0J5
11321G5J5K5M0%k5m5m0l0nK0J5%l5k5j0J0K0%%nnJ0J5nJ0Nj0j5l0j0%K0J5NNJ5J0J5J0J0n
11318F5j0nj0nj0j0nNJ5K0Nk0j5k0j5l5l5%K5L0J5%j5n%Nnj0Nj0NJ0L0L0J5N%NNj0j0j0j0
11315A5J0J0j5l0k0%NJ0K0Nnl0j0J0%j0j0k5nJ0L0J0j0nnK0NN%j5j5%%J5J5NNj0%%n%n%K0
11312eL0L5K0j0nnnj0nNj5j5Nnj0k0k0j5k5nJ0j5J0K0K5K0K5%N%Nj0j5nj0j0K5J0nnm0k5k0
11309h5k0l0l0j5J5J0J0K0L5L5M0K5Nk0%j0%K5K0%nj0j0%j5nj0nJ5K0L0Nk5k5j5%J5K5%k0
11306eJ0J0K0%nnj5nnj0j5%%NN%NNnJ5%j0nn%nn%nN%%J0J5Nj5k0nL0K5J5%nJ5j0nnj0k0l0
11303c5%K5J0NJ0J0NJ5K0%nn%j0j0%j0nj5j0nJ5K0J0j0k5k5J0J5L5%%%%K5J0k5k0k5%J5nn
11300Ej0j0j0nnk5NK0K0L0J5nj0k0m0l5k0L0M0nk0j5K5M0L5J5j0j5k0j0NK5Nk0l0j0j5%J5
11297c5K0K5J5L0nj5j0j0k0l0m0j0J5J5K0K0nk0j5j0J0J0NNJ0J0J0J0J0J0J0J0J0%J5Nj5n
11295E5j0j0%K0J5Nk5j5l0j0NJ0J0Nj0j0j0j0nn%j0K0K0j5l0nJ0J0%%%%%J0J0NJ0J0NJ0J0
11292D5j5j5j0j5j5j0k0j0NN%J0%NNNj0j0j5%k0%k0nK5K0J0L0L0J0K5K0%%J0%nJ0%%nj5j5
11289D0nnj5j0j0%J5NJ0j5j5j0j0k0j0l0nJ5J5K0J5J0J0%J5J5j0k0j5j5j5J0L0L0J5k0j5j5
11286a5j0%J5%Nk0j5J5K0J0j0nK0J5%NNJ0%j5j5K0K0J0j0%N%%J0nj5j5j5j5n0l0%%NJ0NJ0
11283d5K0%J0J5%%%%j0k5l5nL0K0M0K0nn%nn%j5N%nn%j0nj5%j0j0nnk0j0k5nL0L0L0L0%j0
11280a5j0%J5J5J0J5J5NJ0J0J0J0J0J0k5l0k0k5nK0J0%NJ5NJ0J0J0J0J0j0nnj0nnj0%j5N%
11277E0j0nnNj0n%j0%n%j0%j0j0%j5%j5j0%nJ5%NJ5%J0J0nNK0K5K5L0nn5o0k0J0L5K0NK0J5
11274E0NNnJ5J0k5n0l0k0j0j0j0j0j5k5%J0L0L0J5K5K5K5K0nj5j5j5%k0j5nj5%nj0j5%j5%
11272i5J0K5J5K0J0K5K0J0J0%nJ0nNNnk0l5l5k0nJ0N%J0J0NNj0j0j0j5N%J0%l0j0J5K5J0J0
11269b5K5N%j0nnj0k5l0nNK0NK0J0nnJ0J0L0L0J0%k0j5nj5j0j5j0K0J5K0J5J5%k5l5j5%J0
11266a5J5%n%%nnj0nnnn%%K0N5M0M5K5j0n0n0k0j0N%J0NNn%Nj0k0k5J0K0Nj0j0J0L0K0j0k0
11263A5l0k5j5%J0M0M0Nk5m5j0J5K0%j0nNK0L0L0J5k0m0l5%J5K0L5K0Nk0k0j5%nj5nj0j0j0
11260c0NJ5K0%%j5nj0J0J5J0J0K0NK0%j0l5k5k0Nj0j0NJ5L0L0J0%j5nj0j0k0k0j0J0K5K0J5
11257C5%j0j0%%j0j0%J0J0K0N%j5k0l0m0k0NJ5J0K5K5J5n%nn%n%nk5l5nJ5L0K0j0j0K0L5L5
11254E5J5nk5l5%j0nNj0%nj0%K5K0K5j0n5n0l0J0J0J0nnj0%J5J5J0j0J0%j0n%J5L0Nnk5j0
11252f0j5J0L0K5K5L0J5%j0k0N%j5l5m0k0j5J5J5J5J0K0NJ5K0K0J0j0j0nj0nj0j5%N%NNNN
11249A5NNnnj5N%j5%nNK5J0J5NJ0j5j5j5j5NK5J5nj0j0j0%nnJ0K0J5J5%%%%%%%%k0j5j5j5
11246a0N%NNK0J5K0j5k0%L0K5%l5k5j0j5k0k0j0K0L0M0J0j0k5k0k0nl0j0j5NL0K0J0J0J0N
11243@NK0L0J5k5k0%J5%k0k0k5k0l5l5%K0J0n%J0J5L0K0K0J0nN%k0m0k0J5J5J0%L0%NNNk5
11240el0k0l0j5%K5K0NNJ0%J0J0%J5J5%%K0nJ5K0n%j5k0%J0%%J0k0j0k0j5j0j5j0j0K0K0K0
11237eK0%j5nj0nnj0nN%NN%NN%nj0nj0j0nk0%J5%J0J0NJ0NJ0j0l0l5nK0K0%NJ5L0%l5o5n5
11234a60nJ0J0L0L0N0N0N5J0K0n%j0k5l5j0j0NNK5J0j0k5%L5K0%j0j0%j5%%j0%k0l0k0n0l0
11231a25j0NK5N0L0Nk0%nK0J0L0L0J0j5k5l0k0%%%%J0J0J0k0k0%K5K5%NJ0nj5k5k5j5NJ5K0
11229b5NNJ0J0NNJ0J0J0j0J0J0j0%NN%k0k0k0j5k0j5l0j0NNNNK0nNJ0%K5K0NJ0J5J0J5NJ0
11226G0j0j5k0k5NK0M0K0J5l0l0l5j0J5J0J0%j5l0k5k5k5%K0K5%j0nnj0J0J0NJ0K0%J0J0N
11223EJ0NNJ5nJ0Nn%nnj5l0l5j0K5M5M0K5%k0j5%k0j0j5j5%J5NJ0J0J0J5J0nj0nnj0nnj0n
11220@nj0nNJ0j0K0%NNNNNNNNNNN%n%%j0j5nJ5J5Nnl0j0J0Nnj0%j0nnj0nnJ0J5K5%N%J0L0
11216G0Nj0k5l5l0l0j0J0K0NJ0J5j0%K0L0K0j0k0%NK5nk5j0j0j0j0j0j0j0j5NJ0%J5nJ0J0
11214a5%j0j0j0j5j5j0j0j5J5K0J5J5K0J5J5K0%NNNnJ0J0j0k0l0l0k5nj0nnK0K5K0K5%k0n
11211b0n%K0J0J0nj5k0%%l5l5%J5J0J5J5J0NJ0J0NNNNK5K5Nm0m5l0%J5J0NJ0NNj0k0m0m0k0
11208a25NK0M0K0%k5k0nk5j0Nn%%J0J0%K0J5N%K0j0j0nn%j0k0J0J0J0J0J0J5J0J0J5j0k0j0
11205d5j5k0nj0k0J0N%K0%J0K0nj0J0Nj0n%%%%nn%J0j0j0N%%%%N%%%NNNNNNNNJ0J0J0NK5K0
11202D5J0j0j0j0J0L0NJ0%j5j0k0l0nL0L0J0j0j5k0%NNJ0j5l5j0K0N0K5%%nnnk5j5j5N%J0
11199B5nj0l0k0k0nj0J0M0L5J5NJ0J5K0J5K0L0J0K5K0j0m0l5j0k0j0nk0j5j5j0j5n%k0j5k0
11197g0%K5K0K0NnnnJ5J5j0%%n%n%nn%N%%j5j0nJ5J5j5l5l0nJ5K5K0L0J0%k0%K0NNK5K5L5
11193A00K0j0l0k0j5j5NNj5j0NJ5k0n%K5K5J0k0n0n0k5%K0K5J0J5j0n%nK0J0L0%%nJ0J5%j5
11191D0l0k5k0%J0J0j0nnJ5NNj5k0j0J5J5%k0k0nJ5%J0J0L0L0J0%nn%nnnnNNj0J5L0K5Nl5
11188D5k5k5NK5%k5k0%n%%%j0j0NJ0%nL0L0K0j0j0j5%n%%nn%nnnnnnj0%nNL0K5N%%nnK0J5
11184D0nk0j0J5N%%%%%J0j0nNnj0nj0k0l0m0j0j0J0J0nNNN%NN%NN%NNj0nnj0J5J5J0J5N%N
11181b0N%J0%Nn%k0J0K0L0L5J5j0l0l0j5j5k0j0J5K5K5j0l0l0j5%j0%%n%%%nN%K5K0%%l0n
11178g0k0nJ0M0N0L5N%k0l0j0NJ5J0j0k0j0%K5J5J0j0%k0%nnnn%nnnnj0j0j0J0J0J0J0J0N
11175b0k5l0nnj0n%J0J5n%J0NNK0K0L0J5k0nj5j0nnj0nNN%k5k0j0J5J5J0J0%k0k5nNK0nnj5
11172i5NK0K5L5J5j5k5k0k0k0l5l5j5NL0K5J0J5J0J0J5%j5j0%NM0K5J5J0n%J0J0%j0J5J0n
11169C5J0%j0%%j5k5k0NJ5%NJ5L0K5K0J0%k0m5l0%J5J5j0%j5j0k5%j0J5J5%k0j0J5K0J0j0
11166@nNNj0j0NJ5K0J0K0K0NK0J0j5k5k5j0j0k5j5j0%J0%J0J0J5J5J5nnn%%%J0K5L5K0n%j0
11164A10j0NJ5J0j0j5NNj0n%j0%J0j5j5j0nj5m5l0%J0J0nj0k5j0j5NJ0%n%n%Nj0J0J5K0K0
11161a5J5K5J0K0J5j0k5l0j0j0N%nk0l5l5j5J0K5K0J5N%N%N%N%NNN%J0%J5nj0%k0%%k0k0J0
11158e5K0M0J0j0nK5L0K0j0j0NJ0%%%nN%NN%NN%NNj0J0nk5n0l5j0N%j0K0%nj0j5%J5L0M0J0
11155E5%k0Nj0j5Nj0j0nj0NN%NN%NN%nj5J0nn%nnj0%j0J5J5j5k5j0K0J0nnJ0Nn%N%N%%%Nj0
11151b0nj0j0%j5j5%J0L5K5J5L5J5K0K5nj0j0j0nj0j0nj5j0j5j5j0j0j0j0k0%K0L5J5%%J5
11148A0K5J0J5K0%k5j5j5%%j0NJ5j0m0m0J0J0%J5J5nNJ0nJ5J0%J0NNJ0j0%%j0nnnnj0%nj0
11145a0nnj5%Nnj0J0K0K0nk5NK5%K5L0L0Nk0j0j0nk5nj5l0%j0j0nj5Nj5j5N%%j0NJ0j0nJ0
11142h5NK0K5%%j0j5%L5L0%j0l0l0l0l0j0Nnn%j0%n%J0%J0J0%%J0J0J0NJ5L0L0%j0nn%nj0
11139e0nj5nL0J5%k5nK5J5nj5k5l5j0NJ0J0J0K0J0K0J5Nj0%%j0%K0M0M5J0k5m0l0%k0j0nJ5
11137b5L0N0K5J0k0j5j5j5j0j5l0j5J0K0NJ5K5Nk0k0k5j5NK0J5NNj0J0j0l0j5NK5J5J0K0J0
11134C5J0J5K0J0j0k0j5k0nk5k0j0j0j0j0nk0%%j5%K0J0J0J0J5J5J0j5nL0L0J5%NJ5NJ0J0
11131H5J0J0NJ0J0j0j0j5j0j5j0k0%NJ0NJ0J0J0J0J0j5l5l0j5J0J0NJ0N%N%%N%Nj5l0k0k0
11128a5%K0K0%j0j0nj0j0nk0%L0L0L0L0nk5j5j5l0l0m0j5J5M0L0K5Nj0%%nnJ0j0%NN%N%N%
11125A5%j0%nNK5K5%N%J0nm5l0%%j5j0%J5L0J0nk5l5l0j0K0K0K0N%Nj0j0NJ5J0J5J5%%%%%
11122B5%n%nj0j0l5m0k5%J0%k0J0J5K5Nj0%n%%%nNj5NJ0J0J0J5J0J0J0J5J5J5J0J5%l5l5l0
11119d0k5j0NM0M5L0J0nk5l0k5k5l0j5J0K5L0K0Nk0j5k0j5k0%%n%%%%nnk0k5nK0M0M0N0M0
11117B5%l5m5j0J5K5J5nj0j0j0J0J5J5J0J0J0J0J0j0l5j5l0k0k0k0k0k0nJ5M0M5N0J0J0%%
11114B0N%j0j0j0j5N%j0k0k0%J0L0J0j0%J0j0k0j0J5K5j0l0j0K0L0J0k0k0k0k0k0J0K0J5J5
11112d5NK5L0%j5%nj0J5L5K5K0J5J0K0Nj0l0l0n%j0J0j0%j0k0l0m0k0%K0K0J0%%k0j5m0l0
11109a30j5NL0N0K0J0K5J0%k0k5nJ0nnJ0%%%NK5K0L0J5Nj5j5%%%%N%N%%NNN%NNNNnnnnj5l0
11105A5m0j0j0nnj0J5J5J0K0j0NNnj5k0%L0L5L5K5J0%k0k0nJ0N%K0%J0J5%k0l0j5l0%K0NJ0
11103D5nNJ5nm0l0%n%%%NnNNN%J0J0%%J0J0%nnl0k0m0l0%%k0l0l0J0K5J5j0j0k0%J0J5NJ0
11099a25%j5NK0L0L0K0J5K0J5J5N%j5k0j0NK0J0k0l0k0j0l0m0l0%L0J5J5J5J5K5N%%nnnn%
11097e5nn%j0%nnj0%L0K0M0K0k0j5k5j0%K0J5J5L0L0Nj5NJ0%k5k5nnNK5J5J0nNj5j5NK0K0
11094G0L0J0Nj0k5m5n0m5j5NNj0N%NN%NJ0%%J0%J0nJ5J0%%J0j0k0k0nJ0K5K5J0N%NNk0j5k5
11091b5j0K0K0J0K5K0J0L0J0j5l5l0j5j5Nj0nNJ0J5Nj0j0j0j5%nj0N%nn%nj0NK0L0K0j5k5
11088b0%N%%J5J5L0%nk0k5nj0k5j5j5nj0nj0NNnk5j0nJ0L0L0K0j0k5J0K5J5J0Nj5k0k5k5J0
11085i5K5M5L0J0%NNNNNN%NNN%NN%NNNn%n%n%%nj0j0nnk0%K0K5j0l5l0k0J0J0K0%nnnnj0n
11081c0nj0J0J0J0J0J0%K5nNNnNJ0nNNnJ5%Nj0m0l0k0nJ5j0J0J0n%J0n%%%%%nnNj5j0%J0J5
11078b0NK0Nn%%%%N%NNN%nk0k5%nJ5J0NNJ0J0N%j5nnj5%Nj5l5j0Nj0k0%J5L0K0L5M5J5%%%
11075G0%j5m0l5k0N%NNNNJ0J0%J0J5n%J0J0nnk5l0nK5J5Nnj0nJ5K5K5Nj5l5k5J0L0L5K0j0
11072H0k0j0J0K0L0%j5l5k5l0j5%j0nj5j5%k0%K0J0NJ5J0J0J5J0J5J0J0nj0Nj5k5j0%%%%k0
11069b5m5j5%K0K5J0K5M5K5J5nk5l0k0nJ0%j0k0%J0K0K5K5J5nnj0nj0n%K5N%j5n0m5k5%J5
11066f0J5J0j0j0k0k0j5j5j0J0L5J0%%K5L0L0J5J5j0nj5j0j5j5j5j5j0J5K5L5J0nj0j0j0j0
11064c5j0j0j0%j0nnk0j0K0M0M0K0j0k0NJ5Nj5k0%%K0K0M0M0K5NNk5k5j5J0nn%j5n%k0%j0
11061Enj0j0nj0%J0%NN%N%Nj0j0NK0K0j0l5j5%J0J0NJ0%k0%NK5K0%%%L0L0Nl0k0%%%%nnnn
11058B0nj0%j0j0j0j0j0J0L0K5K0n%%%j5J0n%j0nnj0NN%k5k5%NL0J5J5nk0k0nnJ5K5%k0k0
11055c5%%J0L0L0J5j0n%%%N%%n%N%j5J0J0j0j5J0Nk0k0k5l0l0j0J5J5J5K0J5j5l5l5j5J5K0
11052h5K0K0%%N%%J5J0J0%J5J5%nNJ0j0J0j0N%nj0nnj0nnj0K0J5K5J0j0j5j5j5j0NNnj0N%
11049b0nJ0K0J5k0k0j5K0L0L0J0j0j5j5NJ5J0Nnk0k0k0%nj5%J0%N%NJ0nj5k0k0j5nJ0J0K5
11046d0L5K0j0k0k0k0%%j0j0NJ5L0Nj0j5NK0K0Nj0nnj0J5L5L0J5%j0j5%k0k5k0k0k5k0k0k0
11043a25J5M5M0J5nk5k5%J0K0J0K0Nj5nN%%J0L0L0L5%k0k0%NN%j0j5%N%k5n5n0k5j0J0J5n
11040a05%J5%J0J5%NNJ0%J0NJ0%Nj0nNnnJ0j0%J0NNNNJ0Nnnj5NJ5L5L0K0l0n5n0l5j5nk0n
11037a25J0J0K0%NK0J0J0nj0%j0j0%j0nJ5L0K0K0L0J0J5K0K0Nl5k5k0%%j5j5j0j0j0%%j5j5
11034g5k0K0L0L0M0K0K0j5j5%j0nj5j0j5j5K5K5j0l0l0NK5J0J5K5L0Nnj5l0l0k5%J5K0J5K0
11032B5J5J5J5%j0l5k0nK5L0K0j5l0m5k0nJ5K0L0Nnk0%J5J5%k0Nj5nJ0NK0%nk5l5%J0J0K5
11029A5Nnnnj0nnj0%j0%J0j0j0J0NnJ0K5K5J0%k5j5j0j0j0j0j0%j5j5%Nj0j0NK0J0L0J0NN
11026a5J5n%J5N%%nNj0k0k5j5k5J5M0M0J5%l0k5nN%J0%%J0J5Nj5NK0L0J0k0l0l5j5J5K0J5
11023A5nj5k0nNJ0K0%j0nnj0l0j0%J5K5K0J5nk5j5%%%L0M5M0J0nj5j5k0nk5l5l5%K0K5Nnn
11020b5%nj5nj5k0%K0K5J5K0J0nj0J5K5J5nnj0nj5%%k0nnk0l5l0NJ0K0L0L0L5K5%k0j0j0k0
11018a5n%J5K0J0k0j0k0%J0J0Nnj0NJ0%nJ0nk5m0l0k5k5j0K5K5J0K0K5NNNJ0nJ5J0%J0K0J0
11015C5J5Nj5n%NN%J0J5nl0k0nJ0nk5k0j0%N%%%%j5j5k5j5NK0J0J0NJ5K0N%J0%Nj5j5j5j5
11012f0J5M0L0K0nnj0nnnj5l0m0l0nK5K0J5J5K5J5%k0l0j0Nnnnnnj0K0K0K0K0n%n%N%J5j0
11009ej5l5m0k0J0K0L0J0J0K0K0J0J0k0m0m0k0NK0L5L0J0K0K5N%J5j0j5l5m0j5%%NNNj0nN
11006d0%n%%nNJ0nj0J5%%nJ5J0%L0L0%k0k0%j5j0%J0J5nN%NN%N%N%%%%k0k5K0J5K0K0L0J5
11003A00%NN%%k0nj5l0n5n0l0J0L0L0N%j5k5%NnJ0%N%%NK0K0K0K0j5j0j0j0l0j5NK0j5l5l0
11000a05k0j0J0j0J0J5K5M0Nk0%J5L5J0nNNNJ5K0nnj0j0j0K0K0K5J5%n0n0o5m0NL0N0L5J5
10997A5K5K5N%J5nl5l5nJ0K0NNJ5L0Nj0l0l0nnl0j0J0j0J0K0L0L5K0%j0Nj5j0%n%J0J5J5J5
10994A10j0nNk0nnnnnn%j0j5l0l0j0J0L0L0J5k5j0J5K5Nn%Nj5k0j0k0J0L0K0J0K0J5K0J0J0
10991A30J5j0l5o0l0nj0j0j5k5%K0L5%j5j0J0J5j5j0k5k5j0J0K5K5J5K0Nk5k5j5NL0L0K0%
10989C5l0k5k5l5m0k5J5J0K0N%k0j5nK0N0N0J5N%nNK0J5K5J0j0k0k0k0%%J0j0j0k5k5j0J5
10986e0L5K0K5L0L5J5k0j5J5%j0k0l5k0k5%J5NNJ5K5L5Nj5l0k5k0%J0J5Nk0j0K0K5K5J5j0
10984G0j5k0l0k5j5NM0L0J5k5m5l0l0%K0J0NJ5J0J0J0NK5K0%nnj0n%j5k0%j0j0%k0k0%j0j5
10981i0k0nK0K5Nj0j0%J0j0nJ0J0K0J5K0J5J5K0J5nnn%j0%j0%j0j0j0j0nnk0%NnNN%NJ5j0
10978c5%J0%%NN%NnJ5J0nj5k0NL0M5J0k0m0m0k0K5M0L0J0J0K5K0Nj5l0l5m0NN%nj0N%%N%%
10975a0%N%J0J0%J0Nk5k0%J0J0J0J0K0%j5k0k0%J5L0K0J5L0J0j5l5l0k0nJ5%J0J0J5NJ5k0
10972E5k0l0j0j0J5N%NNJ5Nl0j0J0K0J0%j0j0%%K0K0J0j0k0j5j5k0J0K0%j5n%n%j5k0k0K0
10969d5L5M5K0%NNj0l5j5k5nK0J0%NNK0n%%n%J0j0j0J0%NNNN%NNj5k5k5j5k0k0k0j0NL5M0
10966a5J0%J0J0%j0j0j0j0J0J0K5%j0j0k5%NNJ0J0j5N%j0%%j5NJ0NJ5%j0j5j5j0L0J5J5%k5
10963a0k5%K0K5Nj0j0nJ5NNj0j5k5%NN%J5K0J5L0J0J5j0NNnnnn%n%nnnn%j5NnnNNK0nj5NJ0
10960D0J5Nnj5l5m5k5J0J0J5J0J5J0nnnnNN%NN%NNj0%k0%L0K0K5K5%k5k0nNNl0k5NK5K0J0
10957E0%j0j5%j0l5l0j0K5M0L5L0L5L5J0k5m5m5k0j0%nj0NK5L5L5K5Nk0nnk0k0j5J0J5J0j0
10954F0k0l0k0J5K5L0K0J0Nj0n%J5%j5%j0k0j0nNJ5J0j0k5k5l0nnj5NK0L0L0J0%%J0J0nj0
10951E0k0j5k5j5Nnj5NJ0j5%nj0k5l0j0J0J5J0J5%N%N%Nj0J0K0%Nj0k0nJ5K5K0K5M0J0j5m0
10949A5m0k0j0j5k5NJ5%%K0K5K5K0K5nj0j0j0j0j5k5j0nk0k0n%K0J0%nl5l0j0J0K0J5J5L5
10946f0L5J0nn%%nnj0%j0J5J0J5J0J0J0J0J5j0j0j0j0j5j0j0j0%N%%%%%%J0NJ0J0j0j0j5j0
10943e0j0nj5nK0L0K0K5J0NJ0J0J0NJ0J0j0n%j0k0Nnj0nNnNJ0j0J0j0j0%j0j0Nj5%nk0nJ0
10940c5K0J0j0m0k5nL0J5NJ0J0K5NnJ0N%k0j5j5j5j5J0J0j5%%%nK0J0J5J5J5J5J0J5%nj5N
10937D5J5J5K0J0Nj5j5%%j5nn%%N%%%%N%%N%%%%%nj0j0j0NNk0j5j5k0J0K0J0j5n%NJ0NJ0j5
10934A0j0j5j0%NNNj0j0NJ0L5J0j0l0l5j0j5%NK0K0Nn%j0%%J0NNNNNNNNJ0NNNNNj5l5l5j5
10931e0%J0NNK5K0L0J5nj0k0%nnnNJ0K0K0J5j0nNj5%nj5%J0%J0Nj5j0k0j0%nn%%%n%nj0j0
10927c5%J0J5J5J0K0NNK0J5J0J0J5j0%Nj5k5k0k5k0j5j0nk0k0k5k0J0K5J0%k0k0%J0K5M0J5
10925a5%K0J0%k0l0j0%J0J5L5K0j5k5l0k5l5k0%%J0nJ0NJ0NNJ0J5Nj0%K5K5J0j0k0j5J5K0
10922eK0K0K0J5K5J0nk5j5j5j5j5k0j5nj0nnJ0J5J5J0j0nj5%%K0%J5Nk0j0%nj0nnj5j0j0j0
10919h5NJ0NJ0J0J0J0J0J0J0J0J0NN%k0m0k0J0K0M0K0J5Nj5k5k0k5n%nnK0M0K5L0%j5%nj0
10916E0%j0n%l0k0nK0J5K0K0N%J0Nj5j5j0k0J0NnJ5J5j0J0Nnnn%j5NL0K5%j5j5%nnnj0%nn
10913B5%j0%j0NNJ5K5%j0%j0j0nj0j0nnj5j5NJ0L0K0K5J5j0j0J5J0j5j0%L0J0j5k5k5nj5j5
10910a5NNNNk0k0K0J5J5K0J5J0J0j0NnnNJ0j0NJ0J0Nj0j0j0j0N%NNN%K0n%NJ5n%J0J5nj5j5
10907I0j0j5j0j5j5j0%%%%%%%%K0J5K0K0J0K0L0J0k5k0k5k0j5k5j5k0nK5L0K0Nk0m0l5j5J5
10905b5n%%%N%k0k0J0L0%j0j5NK0K5nk5%J5J0%j0j5j5j0j5j5k0%nK0nK0L5K5%j5j0j0%k0j5
10902h5j0j0j5nJ5N%NN%NNk0nnJ0J0J0J0L0L0j0j0NK0J5J0nk5j0j5J0Nj0K0K5NK5Nj0k0k0
10899ej0k0Nnj0%j0j5NJ0nNNNNN%%nnnn%nnnnj0j0%j5j5%M0M0J0nNJ0NNnnj0%j0%k0J0J0K0
10895b5L5Nk5j5k0l0k0j0L0P0N0M0Nl0n5l5j5%%K0J0J5NJ0K5nj0nj0j0NNN%J0%j0J0J0nl5
10893el0l0%j0k0%K0J0NJ0J0NJ0K5J5K5J5k0l0l5j5J5L0L0J5%j0k0NNK0K0Nj0k5k0j5%n%n
10890a0J0j0N%k0k0NK5K5J0k5k0j0%%nn%nnl0k0J0K0L0K0K0L0J0nnJ0Nn%Nk0k0j0k5k0j0k5
10887i0j0NK0J0K0NJ5K0J0NnNnN%%%Nj0J0nJ0J5%j0l0j0%K0J5%k0k0j5NNj0j0%%j0nNJ0%k0
10884f5j5nk5l5j0%J0L0M0M0L0nl0k0nNK0K0J5%%j5J5K0L5M0K0%k0nj0l0k5l5k0j0K0%Nnk0
10881d5j5j0j5j5l5%K5L0M0K0NNnJ0NnNNj0%%j0k5j5%J5K5J0Nn%j5nnJ5L5K5J5K0%j0l0k0
10878B0k0k0k0%n%%J0J0J0J0K5L0Nj0NM0L0J0nj5j5n%J5J5%k0k5k0k5%N%%NN%%J0J5K0Nj5
10875H0k0k5j0j0nnj0nn%j0j0J0J5j5nJ5j0J0J5L0L5J5j0nnj5k0n0l5l0j5j5j5j0k0%J0L5
10872a20L5J0%j5%NJ0L0%NJ0%J5%nJ5L0J0%k0%nk5k5j5j5j5j5NNNNNNNJ0nL5K5NJ5J5L0Nn
10869F5nj0nj0j0j5j0J5J0j0l5k0nNNj0j5j5j0j0j0k0%J0L0K0K0K5K0K5K0%NN%N%NNnk0j5
10866C0j0j5j0j0j5nJ5N%K0j0J0NN%N%N%NN%J5NNNNNN%nk0o0n0k5n%%nJ5K0K0K0N%nnJ5K0
10863A5%NN%nn%nnn%nj0J0%nJ5j0j0J0%k0j0nnj0j0nj5%j0nK5J0j0l0k5nJ0L0J5%j0j0N%J0
10860h5%L0K5j5j0%%K0K0%J0%J0J0j0nJ5K0K0J5K5N%NNl0k5l0l0j5N%j0%%j5NK0K0L0J0%k0
10857B5k5%J5nNJ0NNJ5n%%%%%%%%nnnnJ0k0%%%K0J0J0J0J0K5%k0j5k0j5m0m0j0NJ5J0NK0J0
10854EJ5J5J0K0J5K0K0%NK0K5K5Nl0o0l0nn%j0nj0j0nj0nj0k0k0j5k0NK0J5J0Nk0j0%K0K5
10851@K5L0J0J5K5N%%j0%j5j5j0j5NJ0nJ5j0k5j5j5j0J5%%%k5nj0l0k5j0J5K5%J0K0K0J0K0
10848B5J0J5J0J0J0%k0j5%J0j0j5j5k0NK0L0L0J0%J0K0Nnl0%NJ0j0k5l5m0k5nJ0NNNNNNj5
10845a0j5j0j0nJ5%J0J5%NJ0J0NNJ0%N%Nk0k0j5k0nJ0j0J0%%nN%%%%j0k5k5j0K0J5K0J5J0
10842a5j0%NJ0L0K5J5%%Nnnj0nj5nnk0N%J5J5N%k0k5k5m0k0%J0L0L0L5K5%j0nnk0l0k5k5N
10839h0J5J0J0J5NJ5N%nnnNj0j0%K0J0J5J5nn%j5j5j0l0%K5K5L0K5J5j0m0m5j5k0k0j5J5K0
10837f5K0K0Nj0nNJ0J0nK0K0%%K0J0%J5%J0J0J0Nnj0%nl5j5%J5J0%NNj0j5j0j0%J0NNJ0%%
10833E5N%%J5nk5j0k0j5J0K5J0J5Nj0%%j5%nn%j0j5NNj0NnnNn%Nk5j0nj0nk5NNJ0J5N%K0N
10830a0NK0%K0Nj0nj0j0k0k0j5k0N%J0L0M0K0Nk0l0k0j5nnj0nn%j0j0NJ5K0L0J0J5J5Nj5l0
10827b5k5%K0K5L0K0%k0l0l0k0k5NL5L0K5J5N%k5l5j0L0L5K5k5l5l0j5j5NJ0K5J0j0%%K0K0
10825A5J5J5k0l0j0J0Nn%J0J0Nnk0j0j5k0k5l0j0%K0K5nl0l5j5K0K0NJ5J5L5M0O0M5K5nk0
10822A00l5m5l5k5j5j5j5k0nNK5K5J0j5j5j0j0j0J0M0M0L5J0j5j5NL0K5J0%nj0%J5j0NNj0
10819F0n%J5K0%k0k5k0j0%J0n%%%%%%%J5J0J0J0nj0nj0%NN%%NN%J0K5K5J0j0NNj0j5%k0nj0
10816F5j0nnm0l0%J0%N%N%n%%n%%%%J5K0%j5j0J0L5K5Nj5l0k0j0k0k0K0J0K0J0%j0%j0nnj0
10813b5j0J5J5J0J0J5J5J5J0j0k5l0j0%%j0J0K0K0%l0k5j5l5j5J0L0K0K0%K0K0%nnk0%K0n
10810B0J0J0nJ5J5nj0nj0nk0j0J0L0M5J5k5m0l5k0l5k0j0K0%NNNNNK0K0J5K0nk5j0j5k0j5
10808e5l0nJ5J0J5J5nnj0j0nj0K0L5K0nNJ0j0j0j0j0J0J5J5J0J5J5K0Nj5j0k0j0k0j0k0j0
10805d5%K5J5J0K5Nk0k5j5j5l5%%Nj0J0J5J0J5J5%K5K5%%nn%nn%n%%J5j0l5l5k0J5K5L0M0
10802C5K0j0k0k5nNj5m0m0NK5J0J0NN%Nnl0J0M0K5K5K5K5Nl5j0k0nk5l0%%%%NN%%NN%%%K5
10799A0K5j0n%K0J0NJ0NNN%k5l0l0j5j5%L5L5J0k5k0NNnJ0%%%%NN%NN%NNj0nnnk5k5nK0J5
10796@J5nnJ0J0J0J0%%J5j0j5k0k0j5N%j0J5J0nj0J0K5N%nJ0Nk0k5j5%J0J5K0J5K0J5Nk0n
10793E0nJ0L5L0J0%k0k5%nJ0J5nk0k0l5j0j0K0J5nnk0k5nJ5J0L0J0j0J0J5j5j5l5l5k5j0%
10790g5J0J5J5%l0m0%K5J5Nj0nk0%K0L0M0K0j0k5j5j5j5N%j0n%j0%Nn%%J5J5%j0l0nK5K5N
10787d5nnJ0j0nnn%K5K0NJ0NJ5Nj5nJ0L0L0L0J5J0J5Nj0l0l5nn%k0j0nk5l0l0nJ0NNJ5L0K0
10784A5Nn%%NJ5nj5l0k5k5k0k5%K0J5J0J0K0L5L5Nnk0k5j0l0j5k0NNL0L0%%nJ5K0K5%k0l5
10781a5k0J0J0J5J5NNl0l0k0k0N%j5%J0J5NNNNj5k0J0M0M0J0nk5m0m5l0NK0K5NNNL0L0Nj5
10779ej5j5k0NN%NJ5J5Nj0k0k0%K0%%k0j5nK0K0nJ0J0nK0K0J5K5J0j0j5j5j0j0j0k0%NNJ0
10776eJ0J0J0Nj5k0nJ5K0NNnJ5J0%NNnk5j5j5j0k0l0%K0K0j5j0J5K0Nnj5%Nk0nn%j5nK0J0
10773c5NNK5K5L5J5nk5l0j0J0K0K0NNNJ0j0j5k0%NJ0j5k5j5J0L0K5%k5k5%J5K0L0J5nNJ0j0
10770I0k0j5j0l0j5j5j5j5NNNNNNJ0Nj0j5j0j0J0K5J5K0K0J5nk0j5NK0J0J0nj0m0n0l5nJ5
10767f5J0K5K5J5J0J5J0J0J0J0J5J0j0NNj0n%%nJ0NNJ0k5k5k5l0k0k5l5j0j5j5J5M0K5K5J5
10765EL5J5nNNNNk5m0m0k5nJ0K0K0K0J5j5j0%k0j0J5N%%%J0j0nj0j0j0K0K5K0K5NJ0j0J5M0
10762A00M5nl5k5%J5L0L5nl5o0k0Nj0j0J0NNJ0%NJ0NnJ5J5nk0k0k0k0k0k0k0k5J5J0J0J5K0
10759@NJ5J5J0J5J0J5nnn%l0k5%K0M5M0J5nk0k5j0l0l5j5k5k5J0J0K0NNk0nnJ0j0%NN%j0J0
10756b5K0J0K0J5nnj5%K0%j5l5nnj5%L0L0J0k5l5l5j0J0nn%%%N%N%%%NJ0L0L0J0J5J0J5J0
10753G0J0nl5l5%J5J5nnk0j5j5NN%NNNN%nn%nj5%L0L0Nj5%%K0J5K0K0%NN%k0j0l0n%NNN%N
10750F5N%J0k0%%j5J0k0%J0j0j5J0Nj0j0J0%J0NNJ0NNJ0j5j5%J0K5J5nl0l5j5K5M5J0k0j0
10747F0J0Nn%%j5k0j0k5l0k0NJ5L0J0N%J0J5J5Nj5%j0j0j0j0j0j0j0j0nj0NK0NJ5NJ5NJ5J0
10744D5j5nNj0N%j0%%j0Nj5k5k5j0k0k0NL5L5K0J5N%nK0J0%l0j5j0nJ0%NNK0M0N5L0J0nk5
10741A20k0nnk0j5j5j5k0k0j0k0j0J0J0J5NJ0J5NJ5%%J0n%NnJ0NNNJ0nk0j0j0J5J5J5K0J5
10738A05J5L0Nj5k0k0k0k5j0k0k5N%%%J0K5J5J5K0Nk0l5k0j5%NJ5J5Nj0j0j0j0j0j0%Nnj5
10735c0J5J0j0k0%K0M0%j0NK5J5nj5nNK5K0J5%j0%nn%%j0nNNnj0k5j5j5l0j0J0L0K5J0nl0
10733Ek0l0j0%K0L0L0K0J0j0%%%%nNJ5NJ5Nj0l0k0k0j0Nj5NNj0j0NJ0J5J0K0J0J0K5%k0k5
10730C5m0k0%NNNj0j5k0%NNJ0NNNJ5nj5j0%L0L0%k0l0j0j0%J5K5J0K0J5J5nl0k5%N%%j0l0
10727d0k0j5j0J0J0j0j0%L0M5L0%%nNNk0k0j0j0J0J0nnj0NJ5%%J5NJ0nJ5J0J0k5k5%nnnnj0
10724c5l0NK0%%K0K5K5L0K0NN%k5k0k0J0J0j0l5l5j0k0%J0L5K5K0K5K0Nj5j5%j0j0j0nnJ5
10721B0%NK0J5Nnj5%J5M5Nj0k5j5nN%nj0k5k5j0j5NL0L0J0J0NJ0nj0nnl0k5l5j5J5K5M5L5
10718F0L0Nnk5k0l0k0%J5Nj0j0j0nnnj0nK0L0K5N%j0J0J0NNj5l5l5j5%j5j0%J0K5J5J5%%n
10715a0nk5k5l0k0%J5NJ0J5J5J5J5K0J0L0Nj0j0j0j0j0j0%j5j5j5J0K0J0j0nN%NN%l0k0%M0
10712c5N0L0J0nNK5L0L0%l0m0m5j5NK0NNj5Nj0j0%%j0%%%%%%%%%k0j0nnj0j0nj0j0NJ0K0J5
10709c0j0k0nJ5K0K5K0K0%NNNnJ5NnJ0%n%j0%%j0nnj0j0j0j0j0j0j0nNK5J5J0K0J0J5J5j0
10706F5j0j0j5j0j0nj5m0l0j5NNJ0J5N%j5nj0J0J5J5J0nnNnk0J0%j0%%%%K0M0M0K0j0l0k5
10703a0k0k0k0l5j0%NN%%NN%J5J5K0J0j0j0L0L5M5NJ0J0nk0j0j0%%%%%%%%J5nJ0N%J5J5%j5
10700G5j5NK5K0%j0j0NJ0J0NJ0J0NNnn%j5m5m0k5%K0L5K0%j0nj0j0nnj0j0nj0nj0%%%N%%%
10697@%nl0l0nNK0L5L0K5J0j5j5j5NJ0J0J0J0K0Nk0k0k0k0l0j5k0k5J0J0K5%j0NNj0k0%K5
10694e0M5K5Nj5j5j5NJ0J0K0%nnnJ5%NK5%J5J0NK5J0J0j5j5j0j5j5j5j0j5j0nj0nnK5L5K0
10692F5J0J5j0l0m5j0NK5J0%j5j0k0%NJ0%n%n%%%%j0J0%%K0K0K0J5J0J0K0%k0k0k0k5k0k0
10689a5l0j0J0J0J5J0J0J0K0%nj0j5%NNNJ0J0NNJ0%%%n%%%%j5j0j0j0J5K0J5K0NNk5n5m0k0
10686e5%nJ0J0nj0j0J0%NK5L0J5j5NK5L0%j0nj5j0j0j0%k0j5J0n%n%n%j0j0J0J0J0K0j0k0
10683c5j5N%j0%j0nn%nn%J5J5J5J5M0M0J5%j0k5l0nj0j0nj0NK0K0%%k0k0nJ0NJ0NNNnJ5K0
10680C5K0K0K0%k0k0%N%J0Nj0j0m0m0l0j5nK0J5J5nnJ0NJ0Nj0j0nj5j5nj0j0j0J5n%N%%N%
10677g5K0K0%%K0K0nj5k0l5j0NJ0K0Nj5j0j0j5j5k0J0M0K5%j0%J0NJ0%J0Nj0j5m5j5J0K0K0
10674e5%%K0J0J0J5J0j5j0j5j0%J0J5nnl0k5nJ5L0K5K5K5Nj5j5n%%%J0Nnm0l5k0NK5Nj0j0
10671f5J0J0j0%N%n%%J0j5j5J5L0L5J0J0J0j0l0l5j5NJ5K0L0M5J5%n%nnnnnnNNnJ0N%NNj5
10668E5k0j5j5k0j0k0j5%NJ0j0NN%%K0J5J5K0NK5K5%k5l0l0l0%L0M0K0K0j0k5l0j0nj0j0n
10665c0n%%n%j5J0J0NJ0J0NJ0J0NNj0j5k0l0k5j0J5K0K0j0j0J0J0J0J0N%%NN%N%NNNNNNN%
10662D5%j0J0j5%nj0NNJ0J0J0NJ0NJ0%%J5j0j5j5j5k0J0J0K0Nl0j5l0j5nj0j0%%j0nnnN%%
10659f5J0j0nJ0J0%J5%%J5NJ0%%nJ0J5K0L0Nj5m0l0k5nJ0Nn%k0nnnj5j0%%L0J0J0K5J0J0K0
10656B0j0k0k0j0j5j0l0%J0K0L0J0%%K0M0M5K0%j5NNj0m0m0j5NK5L0K0J0k0k5k0j5NL0K5J0
10654G0j0j5k0k0k0%J0J5%J5%l0m5k5%K5J5K0K0NnnNJ0L0J0%l0m5l5k0nJ0J5K0J0K5NL0K5
10651F0N%nnj0%j0nnNNJ0NnJ5J0n%%j0k0l5k0nJ5J5J0Nj5j0NJ5J5J0J5%j0k0j0k0m0l0NK0
10648e0K0K0K5K0K0%k0k0NNJ0J0J0%%%%%%%%%%%N%%%%N%%NnNK0j0k5k0NJ0j0j0j0j0nj0j0
10645a5nj5%nj5NJ5J5NJ0J0J0Nn%j0l0l5k0nJ0K0K0L0J5%j5j0n%NJ0j0j0j5NL0J0J5J5J5n
10642D5nn%j5j5k0j0K0J5J0j0j0J0M0K0Nj5nnj5j5j5j0NN%J0J5nj0J5K0K0L0J0j0k5k5j0n
10639C5k0j0K5K5%k0j5nJ0%%n%n%K0J5L0Nj5j0j0j5NNJ0N%J0NNNNj5l5k5%K0K0Nj0%Nj0nn
10636C5j0nn%nnK0M0L5J0l0nj0%%n%%%%%j5k0j5j5l0nj5k0J0J5J0J5%K0J0J0nnj0j0nnk0%
10633d5%NJ5nnJ5N%%NN%%NN%J0J0K0Nnj0j0nJ0K5K5J0nk5j0j0nJ0NNj0J5%%J0j0NN%%NNJ0
10630I0J0K0%nl0l0j0%%J5nk0j5J5J5NN%k5j5k0NK0K0J5%k0l0j0n%nnJ5J5K0J5J0j5k0k5n
10627eJ0J0k0k0k0NK5J0j0%K0J5%nj0nnj0nNk0j0%%j5j5%%j0%L5M5K5j0j0K0K0J0nnJ0J0j5
10624D5k0j5k0%J0L0K0N%j0k0k0l0j5J5J0%K0NnK0n%J5j0J5%n%%k5n%NJ5J0%l0l5k0j0n%J5
10621e0J0NJ0J0K0NNJ0J0%%k0k0%NK5J5J5J0nl5k0k0%nJ5L0K0J0N%j0j0Nnj0nj0nnk0%L0K0
10618C5J5nk0%NL0L0K0j0l0l0k0nJ0J0J5K0J0j0j0j5%%J0J5%k0l5m0j5nJ0J0%nJ5J0%K0%N
10615B0Nj0l5k5k0%J0L0M0J0j0j0J0L5J5nk5k5j5%K0L0K0Nj5j0j0k0%%J0NN%N%N%NN%j5k5
10612A5j0L0J0NJ5Nj0k5l5n%%%%NNJ0Nnj0NK0L0Nj0j0NNJ0N%K0J5%j5k5m0nJ0%NJ0j0j5j5
10609Ej0%%%N%n%%K0Nk0j5l0j0J0J0J0J0nJ5K0%J0J0nn%%nnJ0j5k5k5m5j0J0K0K0J5%n%%%
10606c5%j0J0L0L0L0K5J0j5%nj0j0j5j0J0J0nJ5Nj5nnnnJ0j5j5j0NK5%n%nN%j0J5n%%%nnn
10603EnJ5J0j5j5j5NK0J5j5k0J0L0J5K0n%j0l0k0j5NJ0J0J0J0J0NJ0%n%%%%n%j0j0j0j0j0
10600a0j0j0j0nnnnk5k0%K0J5K0J5K0K0K5K0K0nk0%k0nj0j5n%%NnJ5j0J0%j0k0K0M0L0Nj0
10597F0nj5j5j5j5J5J5J5J5k0k0k0k0%n%%N%NNNN%Nj5l0l0j0NJ5K5nj0j5NNJ5K0N0M5M0Nk5
10594I0k0k5l0l0l0nJ0J5j0%J0%NJ0J0%j5k0nNL0J0J0J0J0%%J5K5M0K5J5j0j5l5k5k5nnj5
10591B0l5k5%K0J5NNJ0nk0nnk0l0j5J0N%j5k0NNK5L0NK0K0K0K0nnNnj0k0nJ5J5nk0l0J0Nj5
10588b5j5j0j0nj0%J5K5L0M0K0%j0%l0l5%K5L0J0j0k0j0k5j0NK0J0J0%j0k0NJ0K5J0j5l0k0
10586c0nJ0J5J0NJ5K0Nk0k0j0%%j0%j0j0%J0J0J0J0J5NJ0J0%%%NN%N%j5m0j0K0J0nk5l0j0
10583d5%L0K5j5l0m0j0nn%%%K0M0M5%l5k0j5nJ0%Nnj0j5N%K0J5NK0J5J5K0K0NJ0K0J5%k5m0
10580D0l5k0%NJ0NJ0J0NJ0NJ0nnk0l5l0l5j0J0NJ5J0NJ0J5J0J0j0l0k5j5nN%%K5L5M0K0J0
10577E5j0j0J0J0nj5l5j0J0K0J5J0NNJ0J5L5M5Nj5l0k5j5%L5L5%j5l5m0j5%NJ0n%nj5%J5J0
10574F0J5J5l0k0j5l5k0k0k0k0j0J0K5L5L5K0J5Nk0%%L0M0J0j5k0j0J0%k5n0j5NJ5nk0j0j5
10572e0nj0j0nNL0M0L5J5%k0l0j0J0K0K0J0NJ0%nj0%j0k0Nj5nJ0J0K0NnNJ5J5J5%k0k5k5n
10569A5J0nj0j0nK0NNNk5j0j0NNnn%j5n%k0NJ0%Nk5nj0K5M5L0J0%N%j5j0nnj0j0nnJ5J5n%
10565@J5J0%nJ0j0NNn%%%J0j0k0l0k0NK5J0j0%NNNNNNj0j0NK0%nj0k0j5NK5%%K0K0Nk5l5k5
10562d0nJ0L0M0K0J0J5K0Nj0%%j5j5nk0m0k5j0J0%%nNJ0%%J0%%j0%J0j0%%%%%N%%%%n%%nJ0
10559a0K0L0Nk0l0l0j5nJ0J5K0M5J5%%n%nnnj0nj0j5nnj0J5L0M0Nl0l5j0J0%j0%nNnnNNNN
10556eJ0nJ5K5nl0k0%K0Nnk5j5j0k0k0j0K5K5J5K5K0%J0J0J0NJ0Nnnk5k5m5k5%%J0J0NJ0K5
10553eNj0l5k5k0NK0M0M0L0J0j0k0k0j0j0J0NnJ0J5J5N%j5nnk5k0k5k0%%j0NNK0J5J5J0J0
10550eK5Nk0j5j5k0K0K0L0J0nk5k0j5N%J0j0K0K0L0J0k0j5k5k0k0l5l5k0J0L0M5L5L5K5%k0
10548B5m0k0NJ5j0%j5l0j0NK0J5%j5l0k0j0L0L0K5K5%nnNN%NK0J5J0j0k0%J0L0K5%k5k0l5
10545@j5J5J5%n%%%N%%j0j0j0nj0j0j0j0N%%k5k0NJ0M5N5M0%k0m0j0j0nnj0nnnnj5NNNJ0J0
10542d5j0j5j0j0J0L0L0Nj0k0k5n%J5K5L0L0J0j0l0%N%%K5N0K5k5k0%NJ0j0nnnnn%nn%j5N
10539A5j0%J0j5%n%%j0%J0j0j5J0%nj5%j0nj0%nj0j5nj0j0nL0N0N0L0L5J0J0J0%j0k0k5k5
10536B0j5%K0K5N%%j0nn%%J0K5L0J0k0j0nJ0J5j0j0k0nk0k5nnk0k5j0J5K0nk0nK0N%NNK0K0
10533B5J0j0k0j0J0L0K0%j0j0j0J0J5j0%NnNnj5j5nk0%%j5k0k0J0K5J0N%k5NNK5K5J0J0NJ0
10530E0J5nJ0J0j0J5J5%%J0NNj5l5l0k5nj0j5nNk0j0nj0nj0j0J0J0K0NK0M0M5J5%%n%k5k5
10527B5k0k5k5k0l0k0NNNNNNNNNNJ0%J0%J0%J0NNJ0NNJ0J0j0J0J0j0%J0j0J0NNNNNN%J0j0
10524F5k5j0k0j5j0j5j5j5j5NM0L0Nj0k0J0K0J0j0k0K0N5P0K0Nj5l0m5l0j0J0J0J5J5Nnk5
10521E0n0o0l0NL0L0Nj5%K5K5J0NnJ0J5%J5K5Nj5l5k5j5%K0%%j5k5j0k0%J0Nj0%Nj0J0NnN
10518c0nN%N%%%%nn%%%nn%nnnnnNj0J0K5K0J0nl0j0j5nJ0NnK0K0L0J5nk0k0%J5K0K0K0%J0
10515F0J5nnj0k5nJ0nJ0nj0j5l5%J0NJ0J0n%J0K0K5Nnk0nj0%K0K5J5%j5k0k0l0j5j0J0%nn
10512b5J0n%NJ0J5NNNK0%k0nj5j5J0K5K0J5j0l5k5j5NJ5J5Nj0k0j0k0nJ5J0nJ0nj0J0J5K0
10509A0K0J5NN%%%N%%j5l0k5j5%K0J5%nk0k0j0%J0J0%j0%J0L5J0%NJ0j0l0k5j0J5J0J0J5M0
10506E0K0M0L0j0k0j0j5n%Nnj0NNj0nj5k0nj0j5j5j0nN%%%%J0j0J0J0NJ5J0NJ0NJ0NNNJ0N
10503H5NJ0%j0J0j0j0J0%j0Nnnn%%%%j5j5j0J5K0Nk5k0%J0NNNNl0l5n%J5J5%l0m0l0%J5K0
10500e0L0K5K5NNN%NN%%J0%nJ5%NJ0nJ0Nj5N%j0%nn%%NN%nJ5J5nl0j5%K0Nk0k0%Nk0k0NJ0
10497B0L5K5J5Nj0nn%j0%j0nl0l0j0J5J5J0J5J5J5K0J5%l5k0nJ0Nk5l0j0nnj0%%nn%k5nJ5
10494e0K5K5%k5k0%L0K5Nk0%nnnNj0k0k0k0k0j0j0K5L0M5M0K5j5j0j5j5j5J5L5M0J0k5k5n
10491A5K0K5%k5k0J5K0J5K0nk5j0j0j5j5j0j5NK5K5J0k0j0l0nNNN%%k5k5%J0J0J0J5J5J0J0
10488B5J5N%NNj0j0nJ5M5K5j0m5m0m0j5NK5L0L5K0K5K5Nl0n5l5%L0%j0nnnj0j0nJ0L0L5J0
10486H0j0j0j0j5j0j0j5j0NJ0NNJ5n%J0K5K0j0l0k5%J5J5nnnnnn%nJ0nj5J5K0J5L0J0j0j0
10483G0j0j5j0j0j0j0NK5K0Nnl0j5j5nn%nj5l0k0k5NJ0NNK0j0%J5L5M0%NN%%Nn%j0%k5k0%
10480c0K0J0NJ5J0J0J5NJ0K0k0n%n%n%j0k0j5j5K0L5L5J5K0nj5l5nnj0j0nNNj0nNNj0k0j0
10477ek0k0j0J0M0N0M5K0%k0%nj0l0%K0L5K0j0k0j0k0j0n%j0j5nnj0%Nj0NN%j5J0J5NJ0NN
10474D0k0l0k5l5k5nJ0J5K0J5J5J0NNJ0j0j5k0nJ0J0J0J0K0%J0J0j0k0j5j5nJ0J0nj0k0k0
10471f5j0j0NJ5M0K5nj0k5nj0NJ5K0L5K5K5J5NJ5Nj0j5j5j0j5j0%l0k5j0k0k5%%%%NJ5K0%
10469c5NK5K0%%NK5L5K0j0j5nNJ0%J5J5nJ0Nj0j0j5j0j0j0j5j0j0k5j5j5nJ0J0nNK0K0NJ5
10466D5J0J0J0NJ0j5l5k5k0%J0j0k5l0n%NnJ0J5J5J0J5L5J0J0N%%k5l0k5J5K0Nj5k5j0K5M0
10463C5J5J0j5nNj0%j0nnnN%%NNNN%j0k0j0J0K0%j0l0j0%J0K0J0j5j0J0L5K0nnJ0Nnk0l5j5
10460a5%Nj5k0%k5j0J5%%%%j0J0J5nJ0J0%J0J5nj5j5k0k0N%N%L0NK0K0n%j0NJ0j5%NJ5K0L0
10457E5NJ0J0NNJ0J0%J0j0m0k5k0j5NNj5%J0%%K0J0J0j5k0k5%K0L0K5K5Nnnj0nk0l0%K0%J0
10454E5nJ5NNJ0Nj5j5nk5j5j0k0j0NNJ0J0NJ0NNnk0k5nNNNN%%J0L0L0J5Nj5j0nj0nj0j0j5
10451Ej0J0%NNNN%Nj0j5j0j0K5M0M0K5Nj0Nnj0%J0j0k5k0k0l0j0J0j0%nnnnnNNj0k0NK0L0
10448EL0nk5k0k0j0K0L0J5%NM0N5L0j0l5l5l5%%j0k0nJ5K0J0j0l0l5k5j0j0NJ5K5L0J5j0k0
10445a5j0J0L5L5J5J0J0j0m0m5n0l5k0N%NNL0M0L5L5K0nk5l5j5nnj5%J0J0nJ0%J0N%%%n%%
10442e%%nj0nj0j0j0j0j0%k0%j5j5%%j0%L0M5N0L5%j0k0j0%%j0NK0J0J0J0nnJ0J5K0K5J5j5
10439I0l5l5j5%j0j5%n%j0%J0j0j0NJ0K0K0J0Nj0j0J0%K0J5Nk0k0m0m0m0j0J0K0K0J5j0l0
10437i0j5NN5O0M0J0l0m0l0%K0K0%%nnnj0nj0NNj5j5j0j5K0L5J0n%NK0J0K0J5nnnnNNJ5%k5
10434C0k5l5j5K0M0L0K5Nj0n%%j5%j0j5nNj5l0k5k5k5j0J0K0M0M0L0K0J0Nj0j0Nk0j5k0j5
10431b0m0l0j5NL0L5L0L0J5J5J0J5j5j0j0j5NJ0J0Nj5k0j5j5%NK5K0Nnk0m5k5%nk5j0J0%%
10428g5J5K0K0K0n%%%K0J5K5J0k0l5k0l0j0K0N%%k0k0%J0J0J0J0j0nj0nJ0J5J0J5%nj0NK0
10425EJ0L0Nj5m0l5k0nj5j5%%J0%NN%NNj5k0k5j0%%%NNK0J0J0%K0J5Nj5nj0j0J0L5L5Nn%k0
10422b5%%j5nj0NJ0J5%NJ5J0%j0%%j5n%%j0j5j5J0K0K0L0J5%j5k0j5j5l0j0%K5N0O0L0nj0
10419G5k0j0J5K0J5k0l0l0l0l0l0j0J5%N%%NNnNJ0nnJ0J0j0nnj0%J0J0J5J5nNJ0nnJ0%N%%
10416@%%nJ0%%%J0NN%J0J0%%j0n%nn%nj0NNj0k5m0m5k0J0K0K5J5J0K0L0Nnk5k0j0J5K0J0K0
10413A5J0J0K5%j5k0l0j5N%j0J0NnJ0j0nk5k5j0%NnNJ5J5J0J5K0NK5Nj5k5k0k0k0j0K0L5K5
10410E%j0nj0j5k0j0J5K5K5J5%%%%j0j0j0j0j5nnj5j5%nnNK0K5Nj0j0J0L5K5J5j0j0j5%%j5
10408b0l5k0nJ5K0K0Nnnj0k0l5nnj0nJ0L5K5K5K0K5K5K0nl5k0k0%%n%NnnJ0%J5NJ0J0NJ5N
10405E0j5j0j0j5k0%nj5l5j0J0L0%j0nNJ0L5L0J5j5k5k0k0nJ5%%K5J5%k0nNJ0j0%%j0Nnk0
10402d5j0j0J5K5K0K0J0j0nN%%nN%%J5n%J0J0nj5l0l0j0%J5J5NnNJ5j0k0j5k5j0J0K5J5K0
10399eNn%nnl0k0K0L5J5%j0J0J0NNJ0NNNnj0Nj5k5j5j0K0L0K5J0Nj0l5k5k0NJ5NJ5nj5j0j0
10396b5j0j0k5NK5M0L5L0Nj5j0Nj5%nnj0l0k0k0N%J5K5L5K0%j0j0%j0%k0j5j5j5J0K5K0J0
10393A5J5nJ0J0l0k0l0k0k5nJ0M0N0M0J0nk0j0j5j5%%N%Nnj0J0L0K0j0k0k5nNNj0j0nj0NJ0
10390a5j0J5N%J0%j0j5k5%J0K5J5K0Nj0n%J0j5N%%K5K0NN%K0K0J0j5m5m5k0J0K0K5Nj5n%%
10387C5nn%nk5j0j0%J0%J0n%j0l0l5k0%J0J0J0K5NK0J5J5J5nj0j0j0nnj0j0j5j5k0j5N%NN
10384i5J0J0J0J0J0J0J0J0%j0nnnnnnNNJ0%K5K5%k0nnj0nJ0J0J0N%l0j0j0J0N0L5J5J0j5j0
10381E0N%j0%nj5j0nJ5K5Nk0k5N%N%%%%%k5l0l0k5nK0K5j0k5k5K0N0P5O0K0j0j5j5%Nj5j0
10378E5j5j5K0J0J5J5nnnnnnj0j0%%J5J5K5j5l0l0nJ5NNJ0%k0m0l0j0%%k0k5NK5K5%J0K0K0
10376EJ5J5K0nn%nNNNNJ5nJ0Nj5j0nk0k0%j5j5%nj5NJ5J0K0J0nnj5%J5J0J0J0%j5nj0j0j0
10372ej0j0J0Nnj0k5j5J0K0Nj5j0nn%j0%%%Nnk0k0J5K0L5J0J5K5K0Nj5l0m0l0j5J5K0K0%%
10370d5K0NJ0J5J0J0J5Nj0k5k5j0J5L5L0K0nj0j5l0m0l0nJ5%J0NNJ0%j0k0l0j0K0J5L0J0n
10367a5k5k5J0K5L0NNJ0%J0%%NJ5n%NNk0%j0j0%%k0j0j0j0j0%K0J0N%nnN%j0%%%J5J0%J5%
10364A5J0J0k0j0nk5k0nk0j0J0NJ0J0%K0NNJ5%J5Nj0nJ0L0J0%nJ0J0k5l5l5k5n%NJ0J5J0J0
10361eK5M0L0L0%nNj0j0j0nj5k5j0J5L0K0%k0k0k0%NJ0j5k5j5k0j5j5k0j0j0%K5L0L0J0%%
10358EJ0%J0NJ0n%J0%j0j0l0l0k5j0J5K0J0Nnj0NJ5K0%nj5l0k0k0j0J0NK0%j5K0K0J0j0j0
10355d5J0K0K0%J0J5nj0k0j0k0J0%j5l5l5%L0K5k0k0J0K0J0j0nNL0M0N0J5j5l0l0k0%J0J5
10353@nnj5k5nJ0%J5nnj5k5nJ5K5K0J0J5nj0J5%N%%%%n%n%%%J0J0K0%j0l0l0j0J0K5J0j5j5
10350c0NK0K0J0J0%k0j0%J0J0nnK5K5K5L0Nj5k5k5nnk5j5j0l0l5n5l0NK0K5NNNJ0NN%J5nJ0
10347d5J0n%NL0J0j0j0nJ0N%j0NNj0%nNj0j0Nj0%%k0k5NM0K5J0J5K5J0nk0j0k5j0k0k0l0l0
10344a25j5NJ0K0NnJ0L0M0K0nk0%%nj0NJ0J5L0NnJ5N%j5j5nk0k5%J0K0Nj5j0J0J0J5j0k5j5
10341e0nJ0J0J5K5L0J0%k0l0l0j0%K0L5J0NJ5%nj5j0j0j5nj0n%K0K5L5L5M0J5nk0j5j5k5j5
10338D0k5k0k0j5N%j0%nj5NL5K0M0K0Nj0n%%%%%J0j0j0J0L5K0J0j0j0k0j0j5j5n%k0l5n5l5
10335a20NJ5J5%k5j5nJ5L0Nj0nNN%%%%N%%N%%%K0J0J5J5K0J0J0J5Nj0j0Nj0%n%J0J0J0J0N
10332F0J0J0Nj0l0l5j5%j0%nj5%j0%J0M0K5K0J0nj0J0NnnNN%N%j0k0NK5Nk5k5k5nnk0k0l5
10329i0j5%J0J0%%J5L5L5K0nk0k5%%K0L0J5nn%nnJ0J0nl5m5l5j5%J0K0K5J0K0K0J0K5Nk0j0
10326A5%%j5nj0nnnnj0%j0nj5j5j5j5j5nK5M5M5L0J0%nn%j0j0%nnnn%j0J0%%J0j0k5m5k0j0
10323a35NK0M0L5J0%J0J0%NNJ5%%J0%j5nnj0nnnNJ0NJ0NJ0NJ0j0j0Nj5j5%j0nn%%%J0j0j0
10320c5J0K0J5K0K0J5nk5k5%Nj0J0nn%%nJ5Nl0j5k0K0J5j5j0%K0NJ0j0j0NNNJ0%J0%J0J0K0
10317E5K5Nn%Nj5k5l0l0l0j0J0L5N5N5M0J0%j5j5%k0k0%K0K0nk5k0j0j5j0j0j0j0j0j0nj5
10315c5j0J0L0L0J0j0j5NJ0J0NNJ0%N%j5j0j0j0nj0j0J0J0J0NJ0J0J0J0j0j0nj0nj0k0%nn
10312a5%n%nj0%Nj0j0Nnn%nN%J5nJ0%nNL0J0j0k0l0j0J5K0K5%k0l0k5N%J0K0L0M0K0nn%j0
10309B5j5k0k0j5%%%%%j0j0%j0j0K0M0L5J5J0J0k0l0l5j5NJ5K5%j5%j0nNNN%K0nnJ5J5%J5
10306C0J0L0L0nnk0j0j5j0n%k0k0k5K0L5L5N0K5J0j0l0j5nj0j5k0k5j0NJ5NJ5%K0J0J0j0%
10303G0Nj5%%n%%j0J0j0j5NJ0k0Nnn%n%%n%%J5nnJ0%N%N%N%%j0J0K5J5%k5j5NJ0NK0Nj0m0
10300C5n5k0J5L0K0K0J5K5N5M0K0n%n%nnj0Nj5k5l5m0k5%K5K0%J0J0J0J0j5j0j0j0k5J0Nk5
10297D0l0k5J0J5nNJ0j0J0%%J0%NJ5nnn%K0J5K0j5k5nJ0N%j0%nnnnnj0J0%nJ5%NN%J0J5K5
10294I5N%%k0m5l5j5k5l5k0%L5L5J0j0%Nj5j5nL5M0L0J0%NN%k5l0l0%K0K0J5J5J5%k0k5%N
10291C0N%J0%k0j0%%J5NJ0%%k5l5n0l0j0J5L0K5K0NNJ0%J0nNJ5nk0j0l0nJ5J0J0K0%j5j0%
10288a0%j5j0%J0K0J0J0J0J0NJ0NJ0NJ0k0l5l0j5nJ0K0n%%%%%%%%nNNnN%%%j5j5k0j0J0nn
10285e5J0L0K0%n%K5J5N%j0j5%Nk0j0%Nj0n%nNj0NK0K0L0J0%j5k0%K0K5L5J5j0k5j5j5k0j0
10282B5J0K0L0Nj0j5j5%j0nj5j0j0j0nnnnj0%nnK0K0K0K0J5J5K0J0J5j5l5m5j5L0M0K5J0j0
10279I0k5m0n0l0%J0K5K5K0L0K5%k0j5j0j5k5nj5j5j5j0k0%NJ5L0J0%k0k0j0J0L0L0J0k0k0
10276c5Nn%%j5NNj5j0nj0j0K0K5L0K0%nj0J0n%J0j0k0%J0L0L0J0K5K0j0j5j5j5k5m0j5K0L0
10274A5NJ5K5K0K0nk5j0Nnn%j5j0%NJ0J0NJ0J0%J5%j0j5%nnj0%j5j0%k0m0k5nK0%%J0%nJ5
10271b5J5nJ0J5J0J0j0l5l0j0j0j0j0j0%j0j5%%J5K5%nK5J5NK0L0K5K0%j0j0%m0l0j0K0K0
10268eL0K5K5J0nnN%%%%nnj5%j0k0m5n5m0j0L0N0N0L5NN%%J0nj0J0%nK0K0K0J5%k5k0nj5k5
10265C5k0k0%n%%nnj5NNK0K0Nj0Nj0%J0J5K0Nj0k0l0j0k0k0l0j0%J5NJ0J0NnJ5J5nl5l0k5
10262a20%J5L0L0K0K5K5nnj0nk0l5l0k0%J0%J5NL0K5J0n%%%L5L5K5L5nk5nk0j5j0k0k0k0j5
10259d0j5k0NJ5J0J0NJ5K0%m5o5l5NK0L5M5K0j0j0k0nNNJ5%nJ0NnnJ0%%%%J0nj5K0NnJ0J5
10256A0J0J0j5j0L0K5nk5k5nNJ0k5l5k0j0j5j5J0K0K5N%N%%N%%%J0K0J5J5%j0%nnK0N%nk0
10253Ek0n%NNNNN%Nnj0j0nNJ5J5J0%j0j5%K0J5k0k5j0J0Nnn%J0j0j0%J0j0l5j5%K0N0K5%%
10250B0nJ0J0%j0%k0%K0Nk0k5nL5J0J0%Nnk5l5k5nJ5K0J0J5K0%j0%nk5k0k5k5NNNNK0L0L5
10247B0J0K5NK0J0K0J0K0J0k0l0k5k0%J5J0Nnk0%k0j5nj5j0K0J0K0J5nnNj0j0J0Nj0j5k0k0
10244a5k0%J0J0%nJ5J5nj5nK0L0L0J5l5n0m0k0k0nNNNNn%j0NNK5J5J0nl0k5j0J0J5K0J0nJ0
10241c5J0j0NNJ0nn%j0%%%J0L0M5J0nk0j0j0j0nJ5L0L0J5J0%J0Nk0k0nk5l5j5K5K0n%j0%%
10238B5%k0J5L5M5M0Nk5l0j0J0L5L0J0nk0k5k5k0j0J0J0j0j5k0j0k5j0N%%J5J5J5J5K5K0%
10236A00k0k0n%k5l5m0m5l5J0L0K0J5NNNNNNNNj0NJ0j5J0L0K5J0j0k0k5nJ0%j0J5N%J0nN%
10233B5NNNJ0J0Nj0j0k0n%j0n%J5J5K5Nk5m5k5J5N0L0J5Nj5j0%J0%l5m0l0J5K5%l0k0%J0K5
10230a0NNJ5%j0j0j5nL0M5M5L0K0K5%k0J0Nnj5l0j0NJ5Nj0j0%K0J0j5j5nnj5l0l0l5j5K0L5
10227C0N0L0J5nn5n0j0J0J0J0J0NJ0J5%J0j0l0l0l5j5nj0nj0NK0J0J0j0nj0nj5l0k0j0k5n
10225a55K0M5J5j0j0K0J0j0j0%L0K5J0NJ0J0nnj0n%j0j5%K0%NJ5J0j0k0j0nNL0L5L5J5%J0
10222I0%j0k0k5l0j5nnN%%NJ0%nJ5K0J5L0J0j0l5m0m5l0%J5J5nk5j0K0L0L0Nj0k0nJ0%%%j5
10219d0k5j0NK0L0L0K5L0K5%%n%n%%%%%%%j5j5j5j5j5j5j5j5NK0J0J0J0k5nnj0j0nj0J0J0
10216c5J0J5J0J5J0J5K0Nj5j5k0NK5K0J5nN%K0%j5k5l0j5%J5L0L0J0j0j5nj0j5j0%j0nj0n
10213E%j0j5n%j5nj0j0%%J0j0J5J5L0K0K5Nj0j0%Nj5j0%K5K5%j5l5k0%J0J0%NNJ0NNJ0K0K0
10210H5K0K0J5j0l0m5m5k5nnj0k0%J5NK0K0J0Nj0nNj5j0j5nJ0L0M0L5K0J0j0k5l5k0nj0l0
10208b5k0j0%j0nJ0J5K0J5L0N%%Nn%nNj0k0l5l5k0k5j0L5O0M5K5nn%%j0NK5J0j0k5k0nJ0N
10205A0j5k0NNj0j0J0J0J0nnJ0J0J0NJ5K0%J0J5J0J5J0J5K0Nk5k5k0j5l0m5l5k5NJ5k0l0j0
10202a05J0%J5L5K0J5nj0j5J0K5K0J5N%%NN%%Nj5j0j5j5j0j0k0j0J0K0L0Nn%%n%J5J0%j5j0
10199@K5K0J5%NJ0NJ0J0J0%%J0%%J0J0%l0k5NK0%j5m0m5l0j5%L0L0L0K0N%k0j5j0j0k0k0n
10196b0NJ0NJ5J0J0%J5J0%J0J0K0J0n%J0Nl0l0k5k0j0%K5K5nk5m0l0k5nNNJ5Nj5j5J5L5J5
10194a0nl0l0j0%k0NK5O0N0L0J0j0j0NNNNNj0j5j5j5nnnnk0l0m0j0K0K0J5nj0nK5L5K5K5J0
10191F0%k0l0l0k0nJ0j0J0K0K0K0K0Nj0n%j5N%j0NNNN%J0J5n%J5K5nk0%J5K5J0j0l5m0k0N
10188B0K0Nnnnnj0k5nJ0L5J0j0nNJ5J5%nm0l5j0nj0%nnnj5NK5NJ5K0K0J5J0K0J5nk5k5j0N
10185A5K5J5J5nJ0Nnj5j5%%J5%J0K0%%l0m0l5k0%M0L0K0j0k0j0nN%J0K0K0Nj0j0N%%L5L5N
10182A30k0k0k5nnnnj0nj0nNN%NNNNNnj0nnnnj0nK0K0L0J0N%nl0l5m0j5N%J0k0j0NNJ0N%k5
10178e5k0%J0NJ5J0NJ0NJ0K0nk5k0j0nnj0%NnJ0K0K0L0J0j0n%j5l0k0nJ5%j5n%%L0L0%j0n
10175b0J0J5j5J0M0K0nk0l5l5j0J0Nj0j0j0k0%J0K5M0Nnnnj0j5Nj0nJ0L5J0L0K0J5K0K0j0
10173A00l0j5k0j5j5l0j0NK5J0J5Nj5j5l0l0j0J0J0j0nnj0%J5J0NJ0J0J0NNj0%nJ5K0K0J5
10170D0%%%%%%Nn%NJ0%j0k0k0j0j0k0j0j0j0j5j0j5J0K0J0J0K0N%K0M0L0J0k5l0l0k0J5J5
10167eN%j5k0k5k5k5j0NL0K5Nk0k0J0K0L0K0%j0J0L0L0K5J0nj5j5j0nj5k0j0J0K5%n%%nnn
10165@nl0j5NJ0Nn%%j0k0l0nJ5K0L0J0j0j5k0nNJ0NJ0K0%J0J5NnJ5K5L0K0%j0j0k0nk5l5m5
10162f0j5K0K0J5K5K0J0%J0%k0k5nK0K0J5n%J0%nk0j0NnnNL0L0%k0k5l0k5k5j0k0k0J0K5J5
10159d5J0J0%j0J0%%J0%%J0j0J5J0nNN%j0Nn%%j0NNJ0K5%%j0j5%%k0nn%K0J0J5N%%J0J0nJ0
10156F0nJ0%nJ5N%J0%j5N%j0j5k5j5k5k5j5J5K0%nn%j0j0%j0j5%j0nN%nJ0K5K0K5K0%k0nn
10152a5j0j0k0%J0%%J0J0%%J5NK0K0%j0k5k0j5j0K0NNK5K5K0K5J5%k0nK0K0%l5k5k5nn%%%
10150A5%j0j0nnj0j0nj0%%%%n%%NJ5L0K0J5%j5k0%NK5NJ5K0NK0J0k5m5l5l0j0%%n%J0J5j0
10146c5NJ0N%%l0k5nJ0%%J0J0K0L0Nj5j0j0j5k5NK0L0L5K0j0j0nj0nj0nN%l0l5k0NJ5L5M5
10144A0L5J0%k0l5k5%J5%k0j0J0K5J0%nJ5J5NNNJ0K5L5J0k5n5m0nK5K5j5k0nNJ0J0J0j0nJ5
10141D5J0J5%j5l5l5k0NK0N%%Nj5j0j5j5J0J5J0J5NJ5J5NN%j0k5l0k0NJ5j0j0nj0J5J0K0J0
10138eNj5k0Nj0nj0nJ5L0K0J5%k0k0%nK0NNJ0NK0nk0k0l0j5J0NNj5l0j0K0K0%nNj0j0j0j0
10135h5j0%K0NNK0nK0n%nNK0J5J5j0m0m5k5J0L5K5J0j0k5j5j0k5nJ0J5nj0j5k0NL5L5K0J0
10132c5J0J5J5l0k0NM5M0M0n%nn%k0k5%j5j5j0j0j0J5J5nNJ0%J0%NN%j0k0k5nJ0NNJ0j0j0
10129b5j5j0n%%nn%n%NNNJ0j0j5j5j0NNK0L0L0%k5k0NJ0NNNNNNJ0NJ5%K0%%J5J0%NJ5%J0J0
10126A10%j0k0j5j0nJ0J0%j0j0j0j5J0J0J0N%nnnnnnnj0j0j5j0J0NJ0J0J0J0J5J0nj0j5l5
10123en5m0NL0J5%nj0J0J0J0J5NJ0J0J0%nn%nnnnJ0Nnk0l0j0NK5K5J5J0K5L5J0nk0k0k5k0
10120ek0k5k5k0k5NL0L0J0nk0j5nNL0L0N%%nNnj0j0%K0L0L0J5J0J0k0n0l5j0%Nnj0J5J0J5
10118a5nnJ5N%J0%%J5N%%%%%J0j0j0J0NNNNnJ5N%n%nn%j0%j0Nj0nnJ0j5j5J0NJ0%J5%J0%N
10114D5J0k5m5l0j0Nn%K0L5L5K0%j0j5%J0%k0l0k0NL0K0J0J0J5%j5l5j5K5L5K5%%%%j0Nn%
10111G0k0m5k0k5nnnnJ5J5N%J0NnK0NNNNK5j0j0j0k5nK0J5K0K0NJ0NNk5k5k5l0j5j5k0j5N
10108g5%%NK5K0K5K5K0K5L0J5j0j0j0j5%j5j0j0nj0nj0nnk0NNJ0J0NNJ0NNK5K0J0k0k0k0m5
10105a5m0%K0J0NNJ0J5%j5j0k0j0J0K5J5K0NNj0J0%%%%%k0l5l0nK0M0L5N%%%nJ0L0L0J0k5
10102I5m0l5l0j0NK0NnnNN%N%%Nj0NNnJ0j0nJ0%n%%%%%nnnNj0j0NNJ5J0NJ0J0NN%k5l5n0l0
10099h5J0L0J0nNNnj0J5NnJ5NNJ0J0NJ5Nn%J5j0j0J0%%j0nj5nnj5%j5nj0j5n%j5j5%J0N%J5
10096f5J5%NJ5%J0K0K5J0j0l0l0j0L0L5K0J0J0%j5k0nNJ0j0%J0j5k0k0NK0K0K5K0K5Nk0j5
10093F5l5l0l5j0J0NNJ0J0n%NK5J5J0nk5%N%Nj0j0j0j0j0j0j0j0J0J0J5%J5J0J0NNk0j0%J0
10090EJ0J5J0j5j0l0l0k0NJ5L5K5K5NNNj0k0k0%K5J0J0Nj0l0l5l5j5j5NK5N0L0NJ0J0NJ0N
10088G0J0NN%k0j0nj0j0j0nk0%j0j0j0j0j0j0%%%n%%%%%%%%%%k0J0L0J0%k0%K0J0N%K0K0%
10084B0j5k0m0nJ5%J5J0nj0j0j0J5L5K5J5j5l0l0j5%j0nNJ5J5J0K0K0Nj5k0k0k0%K0K5J0n
10082ek0NNK0nj5k0l0j5J5J0J0J5J5L0K5J5j0j5nk0l0l0m5k0J5J0J0J5K5K5K5K0NNNN%%J0
10079E5nNN%%nk0k5n%K0L0M5L0nj5k0k5l5m0k5%J5NNNJ0J0%%j5j5%K0L5J5j5k0NNJ0nnNj0
10076B5j0nNj0j5NnnnnNK5K5K5%l0nJ0J5J5%k5j0j0J0L0K5J0j5l5k5k0j0j0j5nj5j0nj0J0
10073g5K5L0N%%J0j0j0k0j0k0J0%NNj0nj0j0nj0j0j0J5J5J0K0%K5J0J0K5NJ5K0j0%j0%l0l5
10070d0m0k5K0J0J5J5NNK0nnK0NNnnk0J0%K0J5J0nJ5N%J5nnJ5N%%Nnk0l5NK0J5K5K0%%%%%
10067A00%%%n%Nj0l0l0l5l0NK5J0J0K0%J0NK0nJ0NNNnk5k5j0J0J0j0j5nK0K0J5J5K0nj0nn
10064H0j0nj0nnnj5%J0J0J5J0J0J0J0J0j0l5k0k0%Nnk5k0k0%K0J0NJ0J0J0J0K5%j5j0k0j5
10061@j5j0l0nJ5J5J5J0j5k0l0j0K5L0K5nk5k5J0L0J0j0j0J0J5nj0K0J0J5L5%j0j5j5k0L0
10059C5K5M0K0j0k5l0nK0K0%k0j5j0%k0%K0%J0NNNJ0j0j5j0j0J0J0l0k0j5j0%J0K5%j5k5%
10056b5%%%K0K0K0J5%J0J0j0nl0n5m5j0L0M0K0Nn%%J0J0%J0J5n%J5%Nj5l5k0%j0j5N%N%%N
10053a5J0nnK0%J0J5%NJ0J0j5nJ0n%n%NNNNj0k0k5n%K0NJ5%j5j5%%j0J0K0L0J5%k0j5k0k0
10050ej5%n%%j0j0j0j0%J5J0N%k0j0j0nj0nj0NL5J5J5K0K0K0K0NN%Nnk5j5j0%NNNN%J0%j5
10047B0j5k0j0k0j0k5nJ0J5K0M0M5L5NnNnnl0n5m5k5%K5L5L0L0%N%%J5K0K0K0K0K0L0J0k0
10044A80m0k0l0j5Nk0nJ0j0%%%%%n%%N%%%j0J0Nj5j0J0J0N%j5l0l0nK0N%NN%j0j5N%j5nn%
10041c0J5nk0k5j5NL0%NN%J5N%J0L0K0K5K0j0k5l0j0nNJ0%%k0NJ5K0J0k0l0k5k5%L0L0K0j0
10038B5j0k0%J0k0k0j0J0L0K0nj0j0nj0j0j0J0J0J0J0NNNN%J0K0j0j0%j0nJ5J0K0Nj5l5m5
10035c5m0l0k0NK5M0N0L5K0J5nj5m0l5j5K5N0L0J0j0k0j5%Nj5j5%j0j0nnnnnnn%J0K0K5J0
10033A0J0j0j5J0L0J0L0J5j0j0j0j0nJ0Nnj0k0k0j0j0J5%Nj5j5j5j5j5nL0J5J5%NNNNJ0%K5
10030D0K5j0j0j0j0j0j0J0NNJ0J5K0J5j0k5nK0L5J5j0j5k0j5k5l0j5%J5J5%%K0J0Nn%%%%n
10027D0%nnnnnj0nnj0%%n%Nj0N%j0N%nn%%nJ5J0J5J5nnj0nJ0J5J0J0J0J0J5J0k0j5k0j5nJ0
10024A5%%j0nj5%%K0K0%nNNj0j5J0J0j5j5nj0j5NJ5J0%NN%%%NN%J0%nJ5%NN%k0m0m0k0j0k0
10020a05j0j0NJ5J5Nj0J0L0J0j0%K0L5M0J5%j0%j5j5%J0%NJ5Nj0N%j0J0%nN%%%J5NJ5k0m0
10018B0k5j0%NnnN%NJ5nk0l0l5j5J0L5L0K0%J0nk0m0j0J5K0L0K0L5K0j0j0j5j0j0j0j0j0J0
10015eJ0%K0J0NJ0J0nnn%nnnnNN%Nl0l0l0l0NL0J5J5J5J5K5N%j5k0%NJ0NNJ0k0%j0%nj5%%
10012eN%Nk0k0k0j5J5J0J0J5J5J0L0%j0j5NL0NNK0K5K5Nnnj0j0k5nk5l0l5j5j0J5N%NN%%N
10009a0N%%Nj5nnNj5j0Nnj0%j0J5J5J0J5K5%j5k0%N%%j0j5nK0L5L0J0nj0k5j0J5J0K0n%%%
10005D0k0k0J0J0J5J0%n%%%%%%j0J0%nN%%%NJ0NJ0J0NK0%n%%%j0NNj0j5k0l0nj5J0%nj5k0
10002b5j5k5%NnJ0J0J5K5J0j0NL0K5nl5l0j0%%N%n%K0L5L0J0%%j5k5l5j0J0L0K0J5Nj0nnn
9999D0nnn%%%%%%j0J0J0K0K5Nj5j5j0j5j0J0J5K0J0J0k5k5k0l0j0K5L0J0nj0NNj0j5nnn%%
9996eNN%J0Nj0J5Nj5%%Nj0j0NJ5J5J5J0Nj5j5NL0L0J0j5j0j5j5j0l0k5nnj5NK5K5K5Nj5k0
9993A5nJ0N%%NN%j0j0J0J0J5J0nl0l0%J0J5%%%%j5k0NK5K0%j0nj5j5j5j5j5Nj0nNj5n%%%J0
9990g0L0K5L0%j0nnK0J5L5L5K5Nj0j5NJ0nnnnnj5j0j0nj0j5nNnnJ0K0J5K5K0J0%%J0%Nj5m0
9987H0n5n0l0k0j0%J5M0M5J5nk0j0NJ5L0L0Nj0j5k0N%J5K5J0j0k0k5k5j5%%NJ0nk0j0%L0L5
9984D0J5nnj5j5j0J5NJ0j0j5N%%%j0j0j5%%J5J0Nj0l0k5j0%K0NJ0K5J0j0l5j5L0M5N0Nk0l5
9981B0j5J0L0K0J5%N%%j5m5l0k0j5K0J5j0k0%J5J5L0NJ5J5%k5k5nJ0%J0%j0j0%k5j5j5J5M0
9979EK5Nk0NK0nJ5J0K5K5Nj5k0k0l0j5J5J5j0l0l0l0j0j0K0K0K0K0j0l5k0k0J5J0J0J5J0J5
9976eJ0J0J5J0J5N%j5j0j0j0j0nj0%K0J5%k0k0l0j5NJ0J0J0NJ0%K0J5J0J5J0%l5k5nNNK0%
9973B5j0j0K5K0J0nN%J0J0L0L0%l0m5m0m0j5nJ5J5J0K0J0%nn%NNnJ5J0nnJ5%j5j0nj0nj0n
9970@J5J0J5J5j0l0k0k0j0j5k5%K0L5M0K0Nk0k0l0k0nJ5K0%%%%%NN%NNNN%NJ5nj5j0j5j5N
9967b0NJ5nj0j0nj0k5J0K5K0Nj5J5J0L5J5%k0j0j0nj0j0J0%l5n0k0j0K0J5%nj0J0L5J5j0j5
9964f0NK5K5nk5k0%NNJ0J0J0J0J5J0J5J0J0J0Nj5Nnj5N%j0J0K0J0J5j0k5k0j5j5J0nnJ5J0
9962C0j0j0k0k5%K0L0K0Nj5k0k0j0l0k5j5k5j5nJ5L5K5L5L5J0nnnnj0%%J5J5K0%j0l0l5j5
9959e5%J5L5L0nk0l5j0nJ5J5j0k0j0j5j0%J5J5L0L0N0L5%j0j5k0j5%%k5k0nn%%%%K0K0K0K0
9956E5NJ0j0nl0k0J0L0J5%%K0K0%k0k0%K0J0k0n5o0m5j0NNNJ0L0K5%j0j5NNj5nnnj0nnnnn
9953a00nj0%K0L0M0J5J0NJ0J0%J0J0NnJ5J5nj5k0j0k0j0J5NnN%%%J0j0%J0j0J0NnN%J5j0N
9950D0J5%J0J0NNNj0n%j5j0nnj0J5J0NK0K0%%K0L0Nj5l0l5l0l0l5n%j5NJ0J5K0Nj5l0l0j5
9947g5nJ5K5L5K5L0Nj0l0k0j0nnNj5J0%%j0J0K0L0K0K0K0Nj5l0l0k0j0%nNNj0j5l0l5j5J0
9944a05L0L0J0J0N%J5%NJ5%j0nj5%%J5K0Nj0nnj0k0l0m0j0%J5NJ5J5NJ5J0nnnnJ0K0L0%j0
9941Ej0j5nL0J5K5K0J5n%J0nk5j5nk0Nj0j0Nk0%n%L0J5J0J5J5K5Nj0nj5nNJ0J5Nn%j0%j0j0
9938F0Nj5j0j5l0m0l0k0%K0N0N0L0%k0j5j0NJ5nj0nJ5M5M5J5j0l0k0j5j5J0n%j5j5j5j5NN
9935eNNJ0NNJ0nk5%k0j5Nj0nJ5J5J5J0J0j5%%k0k0k0k0nnK5M0M0K5nnNJ0J0J0j5j5k5n%nl5
9932b5m0k0NL0L0J5j0J0%nJ5J5nnnNj5l5j5%K0K0%%K5J5J0J5J0%%%nNnk0J0J5nl5l5k0k0%
9929e5%J0L0M0L5K0%j5l5n5l0J0L0J0J0J0J0J0j0k5m5n0j5L0L0J5%%J0L0L5Nk0nNNj0l5j5
9927c0%K0J5K0L0Nnj0k0nK0J0J5J5K0K0k5k0n%nnn%j0nj0k5k0j5J0J5K5J0J0L0L0Nl5l0nJ5
9924E0J0J5K5Nj5j5j5j5%%%%%%%Nn%J0j0Nnj0J0J0nN%j5j5k0j5j0j5l5%J5j0J0NK0K5K0K0
9921C5%k0j0nnNN%%NN%J0L0K5J0j0j5j0j0l0J0j5j5J0J0J0J0j0nnj0%j0j5NK0L0L5K0j0k5
9918E5k0j0nJ5NNk0j0J0L0Nj5%%j0J0%nJ0j0j5K0%K5K5Nj0j0j0j0NNJ0J0%%%%k0j5k0k0NN
9915B5%%J5nnJ5J0NJ0J0k5k0k5k5nJ5%%NN%N%%j5J0L0J0k0j0NK5J5J5J5J0L0%nnj0j0J5J0
9912A25j5l0k0nj0j0k0j5J5L0J0j5%NJ0K5M0%k5m0m0k5NNNNJ5L0K5J0j0k0k5j0%J0J0NNJ0
9909F5NJ0j0%%j0j0N%j5nl0k5j0K0K0K0K0%N%%k0j5k5j0j0NJ0j0nJ0J0nnJ5K5M0L5J0j0l0
9906G0l5m0k0k0%K0M0M5K5Nj0%K0J5J0j0k0k0%K0Nnj5k0nj5nj0j0j0k0%nJ0J0%NNJ5nnj0j5
9903a0nj0j0nj0j0j5%J5K5Nj5j5j0NNK0J5J0Nj5nj0J5J0Nj0%%N%%%%%%%NnJ0%%%J0nnnnj0
9900b5nnj0nJ5nNNJ0nK0nn%nnNj0n%%%nNj0J0%nJ5J0%K0J0J0J5J0n%j0%L5J0j0k5k5%K0J5
9897E5Nnj5NJ5j0j0J5K5K0j0l0j0j0k5%J0L0K5J0%j5j5%J0J0J0J0NN%%l0l5l0l5k5J0K0K5
9894A0J5%NJ0j0n%j0j0%j5%J5J0J5J5J5Nj0l0k0l5l5k5NJ0J0NJ5M0L0K0nk0j5j0NN%J0%J0
9891B5%NK5J5L5J5j5k0j5j5NK0J5J5j0%j0nj5k0k5j0J5K5K5J0%k0j5nNNNJ0nj0k5NJ5N%K0
9888H0%k5j0nJ0NJ0N%j5nnj0j0j0n%N%%nNJ0nj0N%nn%Nnj0J0%%%%j0Nj5l0l0k0J5J5K0J5N
9885b5L0K0J0j0j5j0J5K0J0j5j5k0j0%L0L0J5J5%k0j5k5j5NJ5J5%%j5j0j0NJ0NNNN%J0J0%
9882E5N%nk0j5j5j5nnj0nK5M0M0J5k0k0k0nJ0nl0k0n%J0j0nj5nNj5%nn%nnK0K0%L0K0J0L0
9879D5J0j0j5j5j0j5j0j0j5%J0j0J0%%J0%Nn%N%%N%%NnJ0%%J5j0j0%j5%J0J5J0J5K0K5L0J5
9876A15j0j5k5nn%nNNJ0J0k5m5n5l0nL5N0L0J5nj0nnJ0L5L0J5j5l0k5k0k0l0k5k5NJ5NJ5J0
9873b5J0%K0K5J5J5K5K0nk0k5l0j0%j0j0l0k5J5NJ5%K0J5NK0%Nj5k0%%k0j0nJ0%NJ0J0%%J5
9870B0n%%nn%%%%J5J0Nj0j0J0L0J5J0j0k5%J0J0nj5N%j5j5k5%J5J5%nJ5NNJ0N%nj0%k5m0n
9867b5L0K5Nj5l5k0j0NK5J0J5J5J5J5J5J5J5j0k0k5n%N%NJ0J0J0J0nj0j5l5m0k0%K0K0nNJ0
9864A5nk5j0j0NJ0NJ0%%%%J0L0K5J0%NN%k0j5k5nJ0J0L0%j0Nnnj5%%j5nnj5%J5J0J5J5J0J5
9861G5J5J0K0nNJ0K0j5m5l5k0%NNNj5j5NJ0J0k5k0n%nnNNNN%J0%%K5%J5J0nK0J0J0j5k0k5
9858D0m5l0k0%K5M0L0K5J5j0J0n%Nnj0NNnj0J0Nn%NN%%Nn%Nj0%%n%j0n%k0k0k0j0%K0J0k0
9855ek5j5J0Nj5J5K0Nj0k5%K5K5%%%NJ0K0J0j0m0k5K0M0K0j5j0j0nNJ5n%NnN%j5l0k0m0m0
9852a05NNJ5NK5L5K0K0K0J5J0J5k0l0l0%J0nj0j0NJ0j0j5NJ0%%Nnk5j5J0K0J0j5n%%%J0nk0
9849d0nJ0L5%%N%nnnn%nj5J0J0L5L5J5nj0Nj5k0Nnj0j0nnj0%NJ5j0%J0%NJ5J5K5Nj0j5k0j5
9846A0%n%%K0M5K5L0J0nj0NJ0j0j0J5%%%%%NN%j5Nnj0Nj0j5N%nn%k5k0k0k5k5%j5n%J0K0L0
9843A5M5K5k0l5l0j0j5J0%nj5J0%%%%K0K5L5J5j0J5L0M5J0l5m5l5j0J0J5J5k0m5m5k0J5L5
9840eL0J5K0n%J5J0%%J0j5m0m0k0J0K5J5J5J5NJ0J0%k0j5%j0j5j5j0J0NNJ0J5J5J5K0K0NL5
9837A50%k5m0n0k0NJ5J0J0J0%NJ0k0l5k5k5j5j0j5j0j0J5K5M0K5K5K0K5N0M0K0%k0m0l0l0
9835H0k5l5m0k5%J0%J0J0M0K5J5%k0j5j0j5j0j5n%L0K0J0%n%nnj5nnnj0k0N%K0K0%j0nj5%
9832b5J0J0J0J0%j0k0NJ0K5L0J0nj5j0j5k5l0m0k0nNJ0L0L5J5j0l0NJ5J0%NNj0J0%%J0nJ0
9829A0%nJ0nNN%j0N%nNnn%k0m0l5k0nJ0nNK5J5J0K5K5Nnk0j0J5N%J0j0%Nj0NNj5j5k5l0j0
9826a05J0L5K5K0nnj5nNn%%nN%n%j0k0J0K0L0K5L0NK0K0Nn%nnk5l0k0nJ5nl5l0k0J0L0L5n
9823a5m0l0j0K0J5K5J0Nj0l0k0NNl0l5j0L0M5M5L0J5j0k0%J5J0NnnNj0j0Nnnnj5j5%j0j0k0
9820h5%J0%J5Nj5j5NM5M5L5J5nnk5k0j0J0K0%K0J5%J0J0L0J0nl0m0k0J5M0J5nj0j0j0k5k0
9817A5j0J0K5K0J0k0k5NK5J5%J0J0J5J0J0J5l0n0l5m0k0j5j5J5L0J5%k0j0nj5%J5M0K5K5N
9815E5j5%nNK0L0%k5nk0k0j5k0j5j5%L0J0J5j5j5j5j5NK5K5%J0J0j0j0k5k5J5J5%j5nnnnj5
9812f5%M0L0K0J5J5J5j5l0k5k5k5k5%L5K5NNk0l0NK0K0K0K0%%%%%%N%j0nnnnnnn%%%nJ0j0
9808a5%NN%NN%J0j0J5J5J5J0K0Nj5j5Nn%m5m0k0%K5L0J5nNNJ0NNJ0k0l5k5k0j5%nnJ0K0J5
9805b5J5%nj0%NN%J0L5K5j0k0j0j0j5nNNNNJ0J5J5J0%j5nn%J0%Nnk5k0j0%%J0j0J0nnJ0J0
9802EJ5NK0K5M0L5K5nk5k5nk0j5k0j0%J0NNNJ0%J0%j5nj0n%j5nj0m0m0nNJ0%J0J0%J0%%J5
9799@nJ0J0j0NNJ0L0J5K0J0nnJ0%NN%j5k0%K5J0%j5j5nj0nj0j0nj0j0j0j0j0j0j0j0j0nnJ0
9796e5J0nj0J5%%%j0k0%J5J0NJ5Nnj0J0n%%%%n%nK0K0J5K0K5J5L0K0j0l5l0j0%NN%N%J0%j0
9793E0J5Nj0j0k5j0k0j0J0%nnJ0Nnk0k0%K5M0L5Nk0n%j0nNJ5J5Nj5k5k0j5j5k5l0j0K5J5K0
9790c5K0%%%%k0m0l0k5nJ5J5%%L0N0M5L0J5j0l5j5j0k0j0%%J0%nJ5J0NNJ0J0%nNJ0j0%%%%
9787B5J0J0NJ0K0%k0k0k0nJ5K0J0N%k0%j5k0%J5nk5k5j0j0j5j0k0j5NM5M0K5J0%nj0nj0%%
9784a5%%%%%%J0J0J0J0%%nk5m0l0nJ5%NNL5K5J5J5K5J0k5j5Nj0J5K0nj0j0k0j0j0k0j0j5n
9781e5J5NNNNNJ0%NJ5%j0J0J0nnJ0J0nj0N%nn%%%%NJ5%k5nj5j5%%nJ0J5K5K5J0j5m5m0k0N
9778f0K5J0J0J0j0nN%%%%%K0J0J0J0J0k0k0j0J0J0j0nNJ0j0j0%j0nJ5J0K0Nnk0k5nK0J0Nn
9775Ej0K5M0L5Nnnl0l5k5j0J0NK0J0J5%N%%K5K0nk0k0j5k0k0NJ5J5J0l0k5l0k0NL5K5J0%%
9772A5Nnj0l0l0j0J0J0J5N%k0%j0j0j0K0K0L0%%nNK0%j5nJ0J0j0nj0j0nj0j0j0j0NNnJ5K0
9769b5K0M0J0%%%%%%%N%K0K0Nnnnj0j0nk0nNJ0J0NJ5J0K5%j5k0j5k0NK5K5Nn%nn%%%nj0j5
9766E5N%J5k0l0m0nJ5J5nl0j0J5J5j0%nn%%%%k0k0J0J5K0%J0J0J5J0J0J0%%J0nk0k0k0k0K5
9763eK0J0nk5k0nJ5K0K0J0nnJ5nk5k5%j0k0l0j0NL5L0NN%J0J5J5J0%nn%l0j0%J5J5J0J0J0
9760E5%j0j0%%J0J5K5L5Nk5k5k0k0j5k0%K0NJ0j0l5k0k0%J5J5N%j5j5%j0j0j5%%J0%J0NNN
9757d5NNJ0J5N%J5NJ0nk5nj5j5j0j5j0NL0K0J5J5J5K5J0nk0k0j0nJ0J5j0%J0J0nj0k0k0j0
9754c0J5M5L5J5j0m0l5k0j0Nn%J0K0J5J5K5J0%j5k0nj0j5j0%nnNj5%nNK0J5NNj5j5%nk0%j5
9751f0m0l5k5j0nJ5L5M0N0M0J5nk0j5nNK0K0K0K0J0J0J0J0k0k5l0j0k0J0J0j0k0k0%K0K5N
9749A5%k0%K5L5K5J0j0j0k0k5j0nJ0J5J5J5J5j0k0j5j5k0j0j5j0j5%nK5L5K0nnJ0K0%J5K0
9746H0j0j5l5nj0j0nn%j0J0L0K5M5J5k0n5n0k5nJ0J0NNK0K0Nn%j0nn%%nn%%n%n%nn%%%%K0
9743a5J5J0L0L0M0K0j0l0k0k0%K0NJ0Nj0j5Nj0nnn%%l0l0j0j0j5j0nJ5N%J0%J0%%%%%%%%%
9740b5NN%Nj0J5%%%%%N%Nj0J0K0J5L0J0%%%nj5l0l5j0%J5NJ0%k0k0NNJ0J0NJ5J0j0k5l0l0
9737f0k0nK0K0K0K0%%%%j0j0j5j0j0j0k0nL0N0N0K5j0k5k5j5%NJ0nk0k5NL0N0Nnk0k5j5j0
9734c5J5K5M5M0L0%l0l5n0m0k0j0J0J0j0NnN%N%%NnJ0J0%J0N%J5J0%%j5j5%J0J0J0J0J0J0
9731D5NJ0J0NJ0Nj0j0j5j0J5K0L0J0k0l0n0l5m0l0nNJ0K0Nj5k0k0l0j0J0M5M0K0J0J5J0J0
9728A5j0j0Nk5j0%j0j0J5K0J5K0J0j0j0J0nnnnk0k5l5j0J5L0K5K0L0K0K5K5N%NNk0j5J5J5
9725A05J0j5l0j0%Nj5j5l5l5l0%NNNNj0j0j0j0%NL5L5K5%J5J5J0J5J5J5J0nnJ5%N%%k0k0k5
9723E5j0j5N%%NJ0J0Nj0j0j0j0J0L0J5K0J5J5k0m0n0l0j5%J0J5K5J0J0J0J5%%j5j0j0%%%%
9720C5%%%n%n%%%n%n%%nn%n%nJ0NNNnk0k0%J5L5K5K5Nk0n%N%%J0%NJ5nn%j0%J0J5%K0L5J0
9716A60l5n0l5j5J0NNk5k5NJ0J0NJ0K0%%J5K0%k0l0j5NNK0L0L5%n0m0k0%NNj0n%K0Nk0k5j0
9713b5K0L0J5nk5k5nJ0J5J0K0K5%j5k5n%Nj0j0k5k0j0nNJ0j0NNj0J0%%J0%j0Nnnn%%nk0k0
9710a00j5k0%L0J0J0J0J0J0J0J0NJ0J0N%NN%%k5k0j5%K0M0L0J0n%K0%J5J5J0NK0%j0j5%k0
9707H0j0j0j0j5J0j0%%%n%nJ5J5J5J0J0J5K5%j0j0j0j0j5j0k0nnk5j5j0k5nj0k0J0L0L0Nj0
9704a0j5j0j0k0%J0k5k5l0%K0K0J5n%K0M0M0K0K5K0K0K5%N%%j0j0nj0j0n%k0k5m5m5l0J0J0
9702f5%K0J5J5L0Nk5nN%K0J0%l0j5N%J5K0K0%k0j5%j5j5%nnnJ5nj5j5K0J5nk5k5k5k0%J0J5
9699a00nj0K0J0L5L5K0nj0j0N%%%K0K0L5J0j0j0j5j0j5j5j0j5NJ0NN%N%N%%nJ0J5J5NK0L5
9696A00M0J0k5k5k0k5k0l5n5l0NL0L5J0nj5J0L0M5M0K0k0j0l5l5l5l0j0J0%%%%n%J5J0K0%
9693eJ5J5J0J0nn%j0j0%Nj5j0%%j0nn%j0N%N%%%N%nj0j5%K5K0L0K0Nj0n%%%j0%J5nJ0%%k5
9690B0k0nnJ5%k0l5j5%L0J0j0j0k0j5NK0L5J0j0l5k5NJ0J0NN%J0nN%J0%J0L0L0J0j0j0j0j0
9687A5%J0NNNNNNJ0J0J0J0NJ0j5l5j5k0k0k5%nnNnJ5J0%J0NNJ0NNNNJ0N%J0J0%J5nj5l0l5
9684A0j5J5K5K5J5nj5j5nJ0K5L5%nNJ5j5nK0J5%j0j5j0j0j0N%nj0Nn%%%NNk0j5k0j5%%%%%
9680A0%%%%%J0nj0J5n%j0l5k5k0j5nJ0L0N5N5L5j0k5j5%J5J0%J5%j0nj0j0%%J0K0K5K0Nk0
9678A05k5k0k5j5J0L0K0K5nj0%j0j5Nj5%J5K0K5J0j5j0j5j5%j0n%%j0%nN%J5nnJ5%%nk0j0
9675C0j5l0l0j0J0L0L0K5K5K5%J0J0nj0j0j0j0nj0nj5N%nn%%nn%%nn%%nn%nnJ0J0%k0k0j0
9671d5%K5K5K5NJ0%%n%%nj0J0J0J0K0Nk0j5k0k0k0l0nJ5J0j5l5j0J5J5j0nnj0J5J5K0K0K0
9669EK0%k0j0n%L5K0J0j0k0j5j5J0L0K0K0%N%%l0l5k0j0J0k0l0m0nK5M5M0L5K5J0J0K0nl5
9666G0m0k5k5n%NNL0K5K5NK0K0%Nj0J0n%%%j0j0k0l5l5l5j0J0nn%L0L5L0nk0j5N%K5j5j5n
9663EK0J0J0%j0J0NNNnnj0nJ0J5L0L0L0j0k0k0j0j5NNj5k5m0j0K0K5K0K0K0K0Nj0m0m0j5N
9660B5j0j0J0J0NNL0L5K0j0k5k5j5k0j0J0J0J0j0l5j5k0%K5N%NNNNJ5n%J0j0J0Nn%NNj5n%
9657B5nnnnJ5J5J5J5%nj5NJ0nN%j5m0m0j5J5K0K0J5K0J5J5K0nnk0k5l0l0N%Nj0j5NNj0Nn%
9654d0j5NK5J5K5%k0m0l0nJ5L0%j0j5j0j0k5l0nL5M5K5J0L0L0J0J5%j5k5j5%%j5%K5K5K5L5
9651A00J0k0k5J5L0%k0k5j0%%n%k5k0NN%NN%j0J5Nj0j0%L0%nk5k0nj5j0%J0J5K5L0K5%j5j0
9648D5n%j5j5k0j5k0k0NK0L5L0J0j0k0j0j0j5nj0J0j5J0K5L0M0K5nk0k0%NNJ0Nj0k0k0j0N
9646E%j0J5K5K0Nk5m0l0%J0K0J0j5k5k0j5k0j5J0L0K0J0J0j0nN%J0K5nj0j0k0%K0J5K0J5J0
9643C5j0J0j0k0j0k0k0N%%NJ0J5J0J5J5NJ0J5K0%%J5J5j5l0m0l0j0J0K5%j5%nnj0nnnnnnN
9640d0NL0K5J5K0j5l5k5k5l0l0j0J5%NJ0L5L5J5nj0nj0nj0j0j0j0nj5%K0K0K5K5j0j0j0j0
9637d5j5NJ0j5%%j5J0%%%%j0j0j0K0M0L5nm0k5J0K5L0L0K5J0J0K0M0K5Nk0j0j5j5j5j5k5n
9634D0%%N%N%N%Nj0j5J0nn%%nn%nn%nnJ0J0j0K0K5K0j0j5K0K0nl0j5%J0Nj0j5nj5nK0NJ0n
9631D0n%%J5J5J5K0nk0nj0nj0k0%J5NJ0J5K0J0nm0n5m5m0k0j0J0J5K5J0J0k0k5l0j5%K0M0
9628g5N0L0%n%K0L5K5%j0j5%N%J0J0J0J5Nl0m0l5l5nJ5NNN%NNJ5K0nk0k0nJ0K5K0J5%k0l5
9625El0j5K5K5J0n%J5J5K0Nj5k0%K0%k0j0%NNJ0%J0%NNj0k5l5l5j0J0L5L0K0j0j0j0nnk0l0
9622d5k5%K5J0nk0NL0K0K0K0K5nj0j0j0j0k0j0j5%J0J5nj5%j5%NJ0K5N%J0J5%%J5K5j0k0j5
9620B5%K0K0j0k0nJ0K0K0J0%j0%j0j0l5k5j5%K0NNK0J0NK0nj0j0nnj0nn%j0k0NJ5J5j5j5J0
9617@L0L0J0%%%%n%%%NL0J0K0K0J0K5Nk0m0m0l0nN%nJ0n%J0%%%N%n%%%%%%%%J0j0j0j5k0j5
9613A0nn%K5K5J0j0j0NL0K5J0nk5j0j5%J5J0NnnJ5J0K0Nk0k0j0j0j5l5m0j5J5nj0j0j0j0k0
9610i0NJ0L5L0L5%k5l0j0J0J0K0K5L0J0J0j0j0J0K0K0nm0l0n0m0m0j0J0N%NK5K0J5J5J5K5
9608B5J0%%%%j5NJ0j0%%%n%nJ0j0j5j5j0k0j0k0j0j0nL0J0J0Nk0%nNK5K5Nj5k0%K0K0J0%K5
9605C0K0J0J5J5%%Nnk0j5k0k0%%%%%Nj5J0%k0j0j0j5nj0j0%%j0J0K5J0L0J5%J0%J0j0J0Nn
9602C5J0%j0l5j5%%k0%J0J0%%NJ0%k5l0l0k0%L5K0J0J5N%j5l0k0J0L0K5N%%%j5k0NK0K5Nj5
9599a0k5%K0M0J0NJ5%j5k5k5j5j5j5%j5j0J5M0L0J5n%J0j0k0j0j0j5NK5K5K0K5%%j5k0NN%
9596C5%k0j5%%k0j5k0%L0K0N%K5K0%k0l0k5nnnnnnJ5M0M0M5L0%j0j0j0j0j0nnnnnj0%n%j5
9593EJ0J5J5J5K0n%n%k0k0k0k0j0N%%j0J0L5L0J5nnj5%%%N%%%%%%%%%NN%%N%Nj5j5k5nJ0K0
9589C5K5Nnj0j0nk0n%k0j5J0j0j0J5J5J5J5nj5j5nJ0J0NNK0%l0l5nK5J5NK5L5L5K5%n%nk0
9586A00k5l0j5k5k5k5k0%K5J0J5J0J5J0J5j0j0j0j0NJ5J0J0%k0j0nj0j0j0j0N%NNj5j5j5j5
9584h5j5%K5K0K0n%J5J5J0NK0J0J0J0J5%%NNnNJ0nj5j0l0NNK0K5N%j5k5NJ0nJ0J0j0j0nj0
9581D5j5nj0j0%%%%J0j0nNNJ5NNJ0J0NJ0j0nnnj0nnj0%J0J5nj5j5%k5j5j0j0j0NJ0NJ0K0%
9578a5J5J5j0j0j0n%N%Nj0N%%K5K5%k5j0j0j0nnK0J5%J0J0K0%nnj0j0J5J5J0J0nnj0j0%j5
9575B0k0NK0K0%k5j5j0j0j0%NnJ0J0j0NNJ5J5K0J5n%j5NJ5J0J5J0Nj5nj0nnj0nj0j0nj0N%
9572A5%%K0K5nl0j0j0j0j0J0J0NNJ0N%J5%J0NNj0j5j0j5j0j5j5j0K0L5K5K5%j5j0%%%%nN%
9569D5j5J0J5NJ0J0%k0nj0j0k0j0j5%J0nJ5J0J5K0Nnn%j0j5%j0%j0%%j0l0l0K0M5M5K5J0j0
9566G0j0nnj0%J5J5%J5J0J5J0J0J5J0J0%j0n%m0k0nK0L0J0nk5l5l0m0l0l5k0%K0J0NNJ5K0
9563@NK0J0%j0%j0J0K0J5N%j0%j0j0J0%n%%n%k0k0j5k0J5M0K0K5J0nN%NN%%Nj5%%%nj0N%%
9560F0%%%%%%nNJ0j0nJ0%%j0j0j5j0K0%k5k5j5Nnj0J5L5K0K0J5nl0l0J0NJ0J0%%J5j0%NJ0
9557F0n%%%%n%n%J0nNN%NN%%%%%n%n%nj0j0j0j0nn%m0k0J5M5L5Nk0k0J0J0K0%l0k0l0k5NK5
9553c0J5J0%j0%nNK0K0NK5J0nl5l0l0%J5%NJ0nk5m0nK0N%J5nj0j0K0L5J5n%J0j5k0k5j0J0
9550e0K0J5J5J5J0K0J0NK5J5J0%nNj0m0n0m5m5k0%K0L5J0%J5NnJ5J0%NJ0J5nN%nNJ0j0N%n
9547C5NJ0j0%N%%%NN%%N%%Nk0k0%j0j0j0j0nnk0%%j5j0nJ0%nJ5J0nJ5nJ0J0K0%k0k5k0k0N
9544h0K5J0K0K0J0J5J5k0m0l0l0j0J5%%J0NJ0J0NNJ0NJ5J0k0k0%%%%nn%nnk0j5K0M5J0j0j0
9541c5j5J5K0K0Nj5nn%nn%%nJ0j0%%%nJ0NJ5%J0J0J0NnJ5N%NN%N%nj0%%j0%nnnnnJ5K0k0j5
9537A0l0j0%%j0j0nj0j5NK5L0K0K0J5j0k5k5j0%j0j0%K0K0K0J5K0%k5k0%J0J0J0J0J0J0J0
9535F5NK0%NJ5Nj5l5l0k0K0K5J0%%NK5%l0j0j0j0j0j0nk0%K0Nk5j5J5J0J0Nj5l0k0j5NK0J0
9532b5J5L5K5Nk0m0k0k0k0j0NJ5K0L0J0%%%%k0k0%K0L0J0J5nj0k0k0j0j0k0%L0M5K5N%n%k0
9529B5k0nK0K5K5%j5k0%j0nj0j0N%k0K0J0j5N%J0J5J5J5J0J5J5J5N%j0J0j0k5k5j0%NN%k0
9526D0n0m5k0nJ0J0%NJ0NNNK0K0J0j5%K0L0J0k0k5j5%%k0j5nj0J0J5%%%%J5K0J5J5J5J5K5
9523A00J0nk5j5j0J5nk0l0j5%%j5j0%j5nL0L0M0K5j0nj0j0J0NJ0Nnk0j5j0nnj0l0k5nK5K5
9521eJ0%%%J0NNNnnnj0%n%nk0j5NK0L0J5j5l0j5NJ0J0j0j5%J5K0K0K0J5J0j0l0l0j5J5N%j0
9518eNJ5j5k5j5j5l0J5K5K5J5J5K0L0J0j5k0k0k0nnj0NJ5J0K0J5%n%nj5k5l5j0K0J5J0K0K0
9515C0NK5NN%j0k5l0j5%J0J0nnJ0nJ0N%j0J5J0nN%J0%j0J0J0j0%J0n%J0nNnl0m0m5l0NJ5J0
9512f0J0J5J0nK0L5L0J0nn%k5l0k0j5N%%nJ0K0M0K0nnJ5J5NK0M0K5J0j0l5o0n0l5J0J0%K0
9509B5K5K5L0L0J0N%j5l5m0%nj0j0j0j5nj0%j0j5NK0L0K0J5%%nJ0J5j0NNJ0nj0nj0j0j0j5
9506B5%k0N%j5J0nnJ0j5k0k5k0k0%L0J5J5J0J0NJ0K0nJ0J0%nn%nn%nnJ0%%J0j0nJ5%%J0nN
9503C5NN%nn%j0%j0%j0%N%%j0j5%J5J0Nk0m5k5J0nnk0J0K0L5K5L0%j0%j0%nj0%nj0nnk0J0
9500d5J0J0K0Nk0k5l0k0NK5J0J5J5J0J0J5J5J0J0J5nj0%j0j0%j5%J0J0%K0L5J5Nnk0j0nk0
9497D5j0j0j5j0k5j5NJ5J5J0J0J5nl0l0nL0M5K5nk0j0J5K0J0K0K5Nj0k5l0j0J5K0K0J5j5k5
9494G5k0j0J0K5K0K0j0j0nj0nj0j0nNJ0J0N%J5J0%Nj5j0%j0n%j5j0j5j5j5%J0J0%%K5K0%j5
9491E5k0j5j5l5nK0K0n%n%J5J5K5Nj5l5l0k5j5j0J0L5M0J0k5%%nj0N%j0%nNJ0%J0NNNN%%N
9488B0%nJ0%nN%%%%N%NNJ0K5K5J0k0k5n0m5j5K5M5K5K5K5L0%j5nj0j0nnj0j0nj0j0j0j0j0
9485Enn%nn%%j0NJ0L0L5Nnj0j0j5%n%%n%n%J0NNJ0j0j5k5%J0K0J0j5l5k0K5M5J5k0k5j0j5
9482c0%j0nJ0nj5K0n%%Nj0nnj0nnj0nJ5%%K0K0nNK0%J5K5%NJ5NJ5NJ0%k0l0j5J0K0J0%nk0
9479C0l0j0J5J5nk5k5j0J0%%J0J5nJ0J0%NNNJ5K0l0k0%%n%NJ0K0%J0J0J0J0j0nj5j0%k0j0
9476E%nK5J0Nnj0k0%%%nnL0J0j0k0%J5J0Nj0j5k5%%NnJ0K0K0%k0J0NJ0NJ0N%J0j0j0j0nj0
9473B5j0nnm0l5k5J5K0K0K5K0nnj0nnnnnn%J0L0K5K5Nj5nK0K0L0K0K0K0j0nnj0nnj0j0j0%
9470I0%%n%%n%NNj0J0j0l0j5k0%J0J0%NNJ5nj0j0j0j5J0NJ0J0%%%N%%J0n%%%%%%n%J5K0J5
9466A00J5J0nl0l0nNnk5j5NK5K0J5J0J0J5J0J5K0%j0k0k0k0j0k5l0%%NJ5%NJ0nJ5J0j0J0N
9464H5nJ0%%%l5l0j0J0J0J0J0J0n%Nk0j5k0j5nN%N%%nJ0NNJ0Nj5l0m0j0NJ5K0Nnj0nn%NJ0
9460c0%J0%J0%%%j0N%%j0NN%J0%nJ5J0j0%%J0nnNNnj0j5j5nNNJ0NJ5n%J5nNK0j0l0l0l5l0
9457a00NK0J0K0N%J5%%J0J0NnnNj0j0N%j0J5K5J5K0Nj0n%j5k5l5j5J0J0J0J5L0M0N0K5j0l0
9454I5j5k5k5k5l0k5K0K0K0K0%n%%%n%%n%%%nn%%nnj0nNK0J5J0Nnj0J0J5K0J5K0J0j0j5J5
9451A00K0J0%k0l0j5nnN%NN%j0%%n%K5L0K0J0nn%j0l0l5l0%J5J5%k0k5k5l0%J5J5L0L0K5L0
9448A00J0k5n0n0k0J0j0nnJ5L0M0J5k0l0j0j0J0J0j0%N%%N%%NN%%NJ5L5K0j0m0k5j0%Nj0k5
9445b5k0nnK0J5K5K0J0nj5N%j5j0l0l5j0K0M5K5L5L5J5j5k0k0nj0j5j5%j0j0%k0j0nN%J0%
9442d5nJ5%NJ5K0J0K0Nj5j0NNj0%NJ5K5nk0k0%K0K0%%%%NJ0NNJ0NnJ5J5%nj0%%k5l5k0K0J0
9439E5j0l0nNK0J5K0L0J0j0l0j5k5j5%nj5nnj0j0J0%NNNNNNNJ5K0Nj5%K0K0J5j0k0l5l5l5
9436d5%K0J0j0%%J5nNN%%%%N%j0J0K0J0J5J5%n%nN%N%%NN%%%N%nj0j5l0k5j5NJ5J5J0J5J0
9433D5J0J5NJ5K0Nj5k5l0j0j5k5k0%K5K5J5L0L0J0nl0k0k0%nn%%nn%K0J5J0K0%k0m0m0j5J0
9430b5K5K5%k0l0l0j0K0K0K5J5J0J0J0J0%j0J0K0j5nJ5%j5%%j5J0n%k0j5NL0J5J5K0J5NNJ0
9427A30%l0l0k5l0j0j0k5nK0K0K0K0%%n%n%j0%J0J0j0l0m0m0k0%J5J5K5Nj5j5j5j5NN%N%N
9424g5%N%%%nK0K0K0K0Nj0j5J0K0J0K0J5j0j5j0j5nK0%J0J0nN%j0k5j0k0j5k5l0j5L5M0M5
9421A5L0J0J0NJ0j5l0l5j5NNnJ0nJ0%NNJ0K5nJ0J5J0N%j0j5%%j5nn%J0%%%l0l0l5j0NK5L5
9418EJ5NJ0J0nk5%J0K0%k0k0%%n%n%j5NK5NJ5K5J5J5NK0K0J0k0l5j5j0nJ0K0Nnnj0%J0J0J5
9415A05j5k0j5k5j5%%Nn%J0nJ0nJ0%j0j0NJ5%%j5j5%J0L5N%NNj0J0n%%%%Nj5N%nk5k0k0k0
9412c5k0k0J0K0M5M5K5%J0J0J0Nj0j5j0j0j5k0%L0J0nnj5NNNNNN%J0l0k5l0k5L0L5L0L0Nj0
9409I0%nNL0L0L0K0k0m5m5l0l5j0j0nn%K0J0J0Nk0j5j5j5j5nJ0%%J5J5J5J5k0j5j5k0j0j5
9407g0J0K5M0%j0j0%%%%%%j5NK0J0K0J5J5J5K0J0%j0nnj0j0j0nJ5Nk0k5n%j0%%J5J5%J0J0
9404E5J5%j0J0J0j0j0J0%nk0l5l0k5%J0%J0K5K5L0J5nnj5%J5NNK0%k0j0%NK0K0Nj0k5k5j0
9401D0NNJ0Nj0j5j5j0j0nj5%J0J0J5Nj0k0j0j5nJ0J0%nK0N%J5%NJ0nj5%j0nnj0nk5k5k5k0
9398a15k5NJ0L0K0L0K5nnJ5J0nj5j0NL0J5J5K5J5NK0K5%j0k0l0nn%N%nNJ5j0j5j0NJ5J0k0
9395D5j0Nn%l0m0k0%L5L5L0J0J0nk0nj0J5J0J5K5N%n%nJ0%nJ0K0K0Nk5k0%nk0k0nj0k0j0%
9392A0Nj5j5J0j0n%K0NJ0J5NnJ5K5J0j0j5j5NJ0J0%%nNN%j5J5NnJ0%%NNNj0N%nJ5J5%l0m0
9389D5n0l5k0%J0nk5l5j5J5K0J0J5%K5J5J0J5J5n%nnJ5L0M0M0Nl0m0m0j0%j0l0k0%J0K0M0
9386A5L0J0k5k0nJ0NNK0J5J0%j0%j0k0%nk0j0j0j0j0%J0N%NNnJ0K0J0L0Nnk0k5j0N%nk5l0
9383e5j0%K0L5L5L0J0j0j0k0j0%NnJ0nNJ0j0k0nl0nK0J0L0M0L5Nk5k5j0k5k5j0NNK0nj0j0
9380a0j5j0%K0K0%j5nnj0nNNn%%J0n%J0%J0J0%nJ0Nk0j5nK0K5K5J5J0Nj0l0l5j5nJ5K5J5%
9377C5j5j5J0L0NNj0%nj5J0%j0%%%%%%%%%%J0j0%j5m5m0j5NK0L0NNJ0%Nn%n%n%%J0J0J0J0
9374A5J0J0J0J0nnn%j5%%j0j0j5nk0j5j0nk0%K0J5%J5%K0%%j5j5nK5K0L0J5Nj5Nj0j5Nj0n
9371@Nj0j0Nnnn%NN%J0%J0%N%nj0%K0J0j0k0NK5L0K5J0J0Nk0m5n5n0k0J0J0%K0L0K0%j0j0
9368a5J0K5J5j0l0l0j0%K0J5NJ0NNJ0NNJ0N%n%nn%%n%J0j0J5%%J0nN%N%j0j0%J5L5K5J0j0
9364A15j5j0j0k0nJ5nNJ0nN%%j0%%nnj0Nj0j5nk0%j5j0nj0J0J5M0K5%J0J5%%%%%%%nNNj5j5
9361E5m0k5NK0L0J5nj0J0J5K0Nn%%j0j0l0k5j5%K5J0J0j0l5k0k0NJ0%J0%J0J0%j0j0k0j0%
9358d5k0l0NJ0J0j0l0%%%NnJ5K0%K0L5L5K0K0NK0J0j5k0k5j5j0%j0%%j0%j0J0NJ5%j0%J5J0
9355B0J5%k0l0k0j0%Nn%%%j0NNj0%%Nnj0J0%%j0J0J0j0%%%%J0J0%j0k0nJ0K5K5J5%M0M0M0
9352A25J5j0j0l5j5%j0l5j5k0k0k0k5j0k0%J5L5K0%j0j0j0j0J5J0L0L0M0K0nk5j5j0k0k0j5
9350d0j5%L0NJ5K0%K0Nk5m0m0k0l0nJ0L0K5%j5N%%J0L0M0K0nj5%%nN%L0J5J0Nn%%%%%%N%%
9347G5%Nk0m0m5k0%K0L0K0j0l0l0j0J0J5J5nnJ0J5NJ0%Nnk0k0nnk0j0j0J0L0K0J5Nj0J0j0
9344el0j5J0K0NJ0J0J0J0J0%K0J5J0K0J0j0k5j5k0nNj0%J5nnk0K0K5nl0m0l0k0K0K0L0J0J0
9341B5%J5J0M0N0M5%l0k5j5j0%J0%nk0k0k5k0k0j0%j0nJ5J0J5J5nj5%j5j5%k0%K0L0L5J5N
9338G0j5j5N%j5n%j0nNj5k5k0k0k5n%n%J5L0K0K0K0K0J5K0K5J5%l0l5l5l5m0j5%L0L5K0K0
9335A5J0nl0l0nJ0J0nnJ0K0J5L0J0nj5k0nJ5K5K5J5j5l0l0j5j0j0j0%J5L5K0K5J0j0NNNn%
9333G0J0%j0%%j5l0l5j0K5J0j5l5k5nl0j0J5K0M5N5M0L0%j0k5j0%%J0j0k0j5%K0J5N%K0J0
9330I0%%k0j5j0k5m0l5k5nJ0NNK5K5K0L0J5J5J5J5Nj5Nj0%N%%N%%%K0J5J5J5Nk5m0m0k0Nn
9327C5j0k5k5NNj5l5l0J0K0NNL0J0J0K5Nnnj5NJ0%J0J0j0K0K0j0j5j5l0j0%K5J5J0J5L0L5
9324A15J5%k0k0%j0k0n0m5j0nj5%K5M5M5K5j0k5k5j0j0%NK0L0J5nj0l5m0k0NJ5K0J0j0k0%
9322b5L0J5J5j0J0%%nn%j0%J0j0nJ5K0j0J0J0NJ0%NJ5nj0j5k5%J0J0J0J5%K0J0J0Nj5j0%j0
9319I0nj5%%j5j0%%j0j0%%L0J0J5J5J5NK5%j0n%nnNj0%%N%N%J0j0k0j5k0k0N%%Nk0k0j5k0
9315b0k0%L0L0J0J5k0l5j5J0nnJ0J0%j5n0k0J5M0L5K0nj0%L0K5%k0m5m0l0j0Nj5J0K0K0K0
9313b5K5L5J0K5K0nnj0nnnj0nnj0nnj0nj5%J5J0J0J5J0J5J0J0Nj5nnj5k0%%K0%l5j5k0%%j5
9310d0%K0nJ0J5nJ0J0nJ5J0J0NNNNN%nk0m0k0%K0L5L0J0j5j0j0j0j5NK0Nk5j5j5J0L0Nj5j0
9307A5%Nnj0J0%J0NNNNJ0Nj0j0j0j0j5j0j0j5n%l0n0k0L0M5L5J0%J0NNJ0NJ0nnnnnnn%%%%
9303e%%%%nnk5j5j0k0NK0M0K5J0k5j5K0NNj0k0j0nj5k0J5M0K5J5J0K5%k0j5k5j0%K0K0%%j0
9301A5j0%J0J0%K0NNJ5%j0j5j0j5nk0k5n%%%%K0K0%k5k0%L5L5NN%NK0j0k0k5j5%j0j0%%%%
9297b5nn%%L5M0L5Nl0l0j0NK5K0J5nl0l5j0J0J5J5K5N%%n%Nj0j0NK0J0%L0J0nk5nJ5J0nk5
9294H0k0NJ0J0j5m5m0k0j5N%nJ0J0Nk0j0J0L0L0%nNL0K5J0nm0nn%K0J5K0j5l0j0J5J0nj0N
9292D0J0j0nNn%j0%nj0n%%j0k0%J5K5K0K0j0k0k0k0k5k5j0%%nJ5M0L5K5%nNj0NK5J5J0%j0
9289G0nnNNJ0nj5l5l5k0j5j0j0j0J0J0J0J5%%J5L0K5K5J0j5k5k0j0%K0L0J5nnJ0n%k0k0J0
9286C5K0NJ0NJ5nj5j0%nj0j5NK0L0K0K5Nk0j5%%K0J5%j0j0nj5j0j0nj5%%%n%nNnl0l0m0k0
9283g5J5J5%K5M0M0K0k0l5j0NN%N%N%J0%J0J0J5J5J5J0K0J0K0%K5L5nl0k5l0l5j5j0j5j0%
9280E5k5j0nj5J0NL0L0J5Nj5j5j5nJ0%%k0k0NNNN%NN%%nnl0k0%K5K0K0%j0j0NNnJ0%NJ0nN
9277F0NJ5j0j5k0k0k5l5k0J0L0M0M0L5M0K0j0k0l5k0k0J5L0L0J0k0k0k0J0J0J0%j5k5k5j0
9274B5J5K0K0%%k0j5j5j5j0j5%J0nJ5J5K0K0J5n%n%nn%%k5k0nK0K5NJ0j0j5k0nNJ0%%J0J5
9271F0J0k5l5k5J0K0%j0l0m0m0k0J0J5J5NN%Nnnj0N%K5J5J0%NN%J0L0L0J0Nj5Nj5%L0J5NJ0
9268I5j5j0NJ5J0j0k5k0k5l0k0J0K5K0J5%j5j5%j5%k0%J0L0L0J0%k0k0nNJ0nj5l5nJ0K0n%
9265a0%%j5k0J5J5J0j5n%%%n%J5J0J0J0%j5j5%J0j0j5j5k0NK5K5K5K5N%j5j5j5j5j0j0nnJ5
9262c0L5K5K5J0J0NK0J5%NJ0K0%m0l0k0nnk0N%nJ0Nnj0J0K0%k5j5n%nnN%N%K0K0K5J5Nk0j5
9259F5Nj0nj0nnJ0J0j0%J0%Nnj0k0NJ0J5NJ5nj0J0j5j0Nj0nNk0nj0j0nnj0J0K0K5NK0J5J5
9256H5K0%j5%nj5Nnnn%%%n%Nnj5k5nNL5M0K0nj0Nj0nnj0j0nj0j0%k0k0%j5nJ0%J0N%J5%J0
9253B5%j0k0J0%j5nnN%nJ0J0j0N%%j0nn%j0k5J0K0NNK0J5J0K0%%j0l0J0J0NJ5%%j0j5%j0n
9250E%j5k5l0nJ0J0%NNnk5j0J5J0J0k0k0nJ0K0K5J5K0J0nj0J0%%nNj0NN%NNnJ5Nn%l0j0j5
9247c0j5j5j5j0NL0K5J0J5J5Nj5l0j5J5K5K5%j0k0%K0K5L0L5J5J0%J0j5l5l0k0J0J5L0J5k0
9244I0l0k5j5NJ0J5J0Nnj5k0j5k5j0%J0nJ5J0nNN%j5k0%%J0K0n%k0j5nJ5K5J5K5Nj0nN%nN
9241C5nj0Nj5%Nj5n%j0nj0j0j5l5j0K5M0N0L0K5NJ0J5%l0m5k5J0K0K0%j5j5k5k5n%K0J0J0
9238ENNnNJ5j0J0%j0%nj0j0%j0nNk0j0Nnj0nnNNNNNNK0n%K5K0%nnK0K5K5Nj0k0k5j0J0K0J5
9235G0j0nk0j0j5NJ0NNj0j0l0j0%K0K0%%j5NNNJ0%L0K5%nk0k0j0%NJ0nj5j5J0K5Nj0j0%Nn
9232B5%%%%NN%N%NJ0J0J5J0J0J5J5J0k0j5j5j5l0j0J0K5J5nk5l0%K5J0J0nnj0n%j5k5J0J0
9229B5K0j5l5l0m0K0M0K5nJ0J5Nj0j5NK0J0J5K0J5J5K0J5l5l0l5l0n0k5nJ0J5J5K0K0%%N%
9226B0nnnnj5NNj0k0j0K0K5%%N%NK5J0J0J5J5nl5k0J0j0j0j0j0J0k0l0j5J5J0J0J5J5J0J5
9224C0J5K5Nn%Nj5k5k0k0l0n0j0K5M5K0%J5J5%n%nJ5J0J0J0%j5k0J0K5K0L0K5nl0k0k0nj0
9221D5j0j0j0j0k0%J0K5L5%k0k0J0K0%j5nnn%nnnnj0j0Nj5nnJ5J5K0J5Nj0n%j5k0k0j5m0l5
9218a35k0K0J0J0K0J0K0K0J5J5%nnn%nk0J0J5j0NJ0%J0%J0J0L0J5J5%l0n0n0j5L0M5M5J5n
9215E0NN%%j0N%%%nNN%J0%NNNnj0nnk5l0nK5L5L0L5L5L0L0%l0m0k5j5j5k0k0%%nk5k0%J0K0
9212C5K5J5j5nk0j0%k0l0%J5n%J5N%J0Nnj0%j0j5l0l5j5J5J0NJ5L5K5Nj0j0%%j0J5J0K0NN
9209C5k0%j0nnnnJ0K0J5J5%j0%%%K0K0nj0l0l0j5J5K5J0l0k0%j0j5J5L0K0K0J5n%N%%N%J0
9206G5nk0l5j0J0L0K5J0%j5j0l0nN%NJ5L0L0J0j5k5j5j5nj0j0%%N%%%NNk0k0K0J5J5J5K0J5
9203I5N%J0%k0l5l0k5j0j0nj0L5L5L5M0K0J0K0J5j5k0j5j5nnnnnn%j0j0j0j0j0j5j0j0j0n
9200b0%n%k0j5nL0K0K0K5J5%j0%K0L0L5J0j0k0k5k5k5j0k0k0j0nk5k0nJ5L0K5K5J0%J0%NN
9197C5NNJ0%NJ0NK5L0%k0l0l5k0j5j5j0j0j0K0NNJ0J0J0J0%J5K0%j0%nnnj0J0j5k0%j5j0J0
9194eL5K0K0J0nJ0%j5j5j5j5k0l0l0j5j0%j0%K5L0K0L0%j5j0%N%%J0N%N%%%Nn%%%%NK5J0J0
9191F5J0j5k5l5j5j0j0j5nJ0NNnn%%J5L5L0K5L0K0%j5k0k0j0k0m0k0J0K5L0M0M5K5J0k5%j5
9188A10k0l0l5j5nJ0%J0J0%nJ0%l0k0nJ0K0K0J5Nj0%nl5k5NK0L0J0k0nNK5L0L0K0k0k0k0J0
9186H0J5J0NNj5%nk5k5%J5K5K0%j5k0j5j0k0l5k0nJ0K0J5J5J5M0L0J0l0l5k0%K5K5J5Nk0j5
9183G0k0j5k0nNj0J0K0K0J5K0%%%%k0j5k0k0j0J0%nNnj0J0j5l5k0k5J5J0J0J0K0J5L0J0j0
9180B5j5j5j0NNJ0NNNJ5%nJ0%%N%j0J0J0%NNNNNN%J0NNj5k0nk0l0j0k0j5nJ5M5L0Nj5k5k5
9177el5l0j0J0J5j0%J5K0K5M0J5N%nNNn%N%J5J5Nk5k0k5k0J5M0L0K0Nj5k0k0j5J0L5K0nj5
9174I0nnnNnNK5%Nj0k0j5J5K0j0%nnJ5J0J5J0k5m5l0l5nnj5n%j5nj0NNj0J0J5n%NJ5J0J5J5
9171A5%K0K0Nj0Nj5%J5J0J5J0%n%j0j5j5j0K0NJ5nl0j5j5J5J5Nj0nn%%nnNN%%j5j5%L0L5K5
9168H5J5J0j0l0j5k0%K0J0J0j0nk0Nj0j0nn%K5J0J0nk0j5j5j5j5j0j5J0J5J0J0L0L0M5K0k5
9165I5m0n0k0k0j5k5j0J0NJ5%J0J0J0J0k0j5k5j0K0L5L5J5J0j0n%%%nnJ0NNJ0J0NJ0Nj0j0
9162D5%J5L0L0J5nnK0NNj5j5j5j5l5l5m0l0k0%J0L0K5K5%k0nnj0nJ5J0J0J0J0J0J5J0J0L0
9160A10M0Nj0nj0j0%J5J0NJ0J0NJ0k0j5k0k0k0j5k0j5nj0nnj0nnj0NN%Nj5j0J0K5nj0%j0%
9157a5%%%j0j0J5L5%NNNj5j5j5j0NL0J5K0K0K0L5J5j0j0k0m0m0l5nj0nnj0nJ0J0NJ0j0j0j0
9154e5j0%K5J0J0NK0J0NNj5n%%K5J0J5j0l5m0l5l0nJ5J0L5J5%NJ5K0J5J5%%%%%%%%J0J5L0
9151A00%j5j5nk0l0j5%J5J0j0k0j0NK5J0j0l0j0k0J0J0K0L0J0nk0j0j0nJ0%NN%%J0j0J0Nj0
9148A0J0%j0J0J5%nJ5J5J5nnJ5%k5k0j0J0J5J5J5k0j5J0L0J0j0l0l5l5k5nK0L0J5%j5k0nJ5
9145eL5M0J5%j0nj0%J0L0L5J0nnnj0k0k5k5k5l0l0NK5L0%k0l0k5NL0L5J5K0%j0%J5J0%%J0
9143H0J0nNJ0%J0nJ0J5nn%%j0j0J0j0%%n%n%nNnl0l0m0l0nN%%J0K5J5K0n%n%%%%%%%%%nnn
9139@n%K0K0J0J0K0J0J5J0j5n%NK0K0Nk0k0k0k0k5k0k5k5J0J0J0J0%nnnNk0l0l0l0k0j0K0
9136a25K0M0L0L0NNnNJ0%%Nj5j0j5j5nnNK0K5K5Nk0%j0nnnnnn%j0%nN%NN%NN%J0J0J0J0j0
9133A5j0j0j0J0NJ0NJ0J0J0J0%K5K5N%nNj5l5l0n5k0J0J0J0J0%%NN%N%NJ0J0J0J0%k0j0j0
9130A5%%%%n%n%j0j0k5nJ0L0L0J0%J5NJ0%%j5k0l0l5j0J0L0L0J0nj5K0K5L0J0k0k5k5k5k0
9127a5%J5K5L0j0%k0j0j5j5%J5N%%nJ5M0L0J5J0k0k0k0k5k0j0%%K5L0K0Nj5n%nnnNj0NNj0
9124C5%%%%j0J0J5K0J5K0nj5k0%K5K0J0k0%%nl0l0j0Nnl0l0k0nJ0J0J5J0nn%nn%K0L5L5J5
9121G0J0j5%k0m0m0nJ5J5N%J0J5nj0j5nk0k0j5K5L0K0K5L0J0J0k0k0k5l0j5K0K5Nj5nNJ0K0
9118C5K0J5%%%%j0nj5n%k0k0%K0%k0k5n%nnJ5J5K0J0K0J5J0K0%%%%J5j0%NJ0K0J5J5nnnnk0
9115A10l0l5k0%j0NK0L0J0%k0k5%J0L5K0j0k0n%nnNJ0K0J0J0J0k0j0%J0NnJ5K5%j0%J0j0l0
9112A00l5l0k0J0L0L5L0nj5j0J0%j0k0l5j5J5J5J0nj0J0J0J5%%k0k0n%Nj5m0l0k5nJ0J0K0
9110c5%j0nJ5J5%J0J0J0J0J5K0k0l5k5%J5K5Nj0nNJ5J0J5J0J0J5K5%j5l0l0k0J5N%J5j0j0
9107C0j5nNJ0J5Nj0k0j5j5%K5M0M0K5Nj0%%%k0k0k0k5%nN%J0%J0J0J0J0J0NJ0J0K0J5J5J0
9104A70K0nk5n%nl5l5j5NL0L0nn%n%%n%%%N%%N%%nk0j0K0J5J0k0k0n%%%n%nn%j5j0%j0j0n
9100B0j0NJ0J0NNJ0NNnj5%j5j0nj5nJ5J5J5J5%%k5l5l5k5nj0J0L5L0J5Nj0%%NK5K0J0N%%N
9097G5j0J0Nj0nk5k5j0k5k0j0k5j0J5%nN%%%J5J0NJ5%j0K0J5K5J5j5l0nJ0J5j0NL0K0Nnk5
9095C5k5nJ0J5J5J0j0k5k5j0j0Nj0NJ0K0K0J5L0L0J0j0k0j0j5j5j0j5j5j5NJ0NN%j0nnnnn
9092b5%j5N%j0nn%%%K0%J5%J5J0N%%%%%%%%NK5K0J0j0%%j0nk0k5nK0K0K5J0j5k0nL0N0M0K0
9089A70%j0j0j0j5j5j0k0j0%J5NJ0%k5j5nj5k0k5j0K0L5L0K0nj5j5j0j0j5j5j0J0J0J0J5N
9086D5J0K5nk0k0l0k0J0J0J0J0j0%k0%J5J0NK0J0nnJ0J5nl5l0NK0J0J5%J0NNK0%l0k5k0%%
9083A5k0j0Nn%nn%nJ0NJ0J0NNK0%%nJ0j5%%Nj0NL0K0Nj5j0l5%NNNJ0K5L0%k0j0nj0nj0j5j0
9080A5j0%NN%j0J0%%J0J5J0J0J0J0J0J0Nj5j0nnj0j5N%%%nJ5j0%Nj0j0nnj0j0nn%%%NJ5j0
9077EnJ5K5K0L0K5nj0nnk0Nj0nnnj5%NNNNNJ0%J0%k0nj0l0l0J0J0L0K5L0K5K5%l5o5n5k5J5
9074b5L0L5K0nj5k0nK5K0L5J5j0k0nJ0J0n%%%%J5N%J0L5K5%k0k0k0k0k0k5k0%K5J5J5K0J0
9071A20%%Nnj0k5j0k0k0j5j5k0j0%j0j0j0J0M0M0K5L0%k5j5j5k5j5%J0%J0L0K5%k0j0nj5n
9068A5J5%J5J0j0J0N%NL5L5J0j0k5%L0M5J5j5m5l5k0l0k0j0NN%J5L0K0K5nj5nj0k0%nj0j0
9065D5j0j0nnnnnJ5J0K0J0NJ0NNJ0NNJ0%j0J0k0m5o0l0j0J0%%J5NJ0J5%J0J5J5J5NJ5J5J0
9062A00k0k0k0k0k5k0k0k0%%%%l0nK5O5M5K0M0L5j5n0m0j5j5j0%j5NK0%J5Nk0%j0%j0j0%N
9059c0J0J0J0j5j0j0j0NN%NJ0nnJ0L0L0%j5J5J5j0l0l0nj5k0NK0J5J0J0J0J0J5k5k0k0k5n
9057e5J5N%%NJ5j0J5J5K5Nl0l0m0k0%%K0K0M0K0Nj0j5j0j0j0j0NL0L0L0K5Nj5k0k0%K0nl0
9054A0k5nJ5M0L5K0j5l5k0k5j5Nj5NJ5J5J0L0J0Nj5m5k5K0K5K5%J0j0J5K0J5k5k5j5J5M0K0
9051A05nl5l0j0%%%%%%%nk0%NJ0j5j5K0J5K5%nnj0j0nJ5L5L0J5j5j0j5N%j5l5k5k5k5k5nK0
9048f5N0N0L5Nj5k0%%nnJ5J5%%Nnk5m0l0l0%K0NNJ0J0J0NJ0K0J5J0%j0j0%NN%J0J5L0L5Nj0
9045A30k5l0j5J0j0nNJ5J0J0J0%l5l0nJ0J0J5J0J0J5J5Nnl5k5j0n%Nj0j0j5k0j0J0%NJ0NJ0
9043B5J0J0%J5NN%k5k0nNNNNj0j0Nj0l0J5j0j0J5J0J0J0Nj5k0NJ0J5J5N%j0j0%%NN%j0k0l0
9039b5%%%j0J0J0nnJ0NN%J5NNNN%N%%%%%NN%NN%%%NJ0J0k0j5j5N%%j0K0J5nk5nJ0L5K0nnj0
9036G0K0J5%nl5k0NNnk5k0nn%%%%n%%NJ0%J0NNJ0%%k0j0j0j5j5j0j0K0J5J5K0M0L5J5nk0k5
9033E5%K0NJ0j5l0l0l5j0J0n%%%%%NNK0N0M0K5%%%%nn%%j0j0k0k5k0J5K5K5K0%nj5l0k5j5
9030B0n%j5j0nnnj5%N%NNJ0%%J0N%NNNNNNj0J5K0j0NNNNnnj0nnj0nnj0%nnj5j5%NJ5Nk5k0
9026e5nNj0%K5K5K0L0K0K5L0J5Nj0j0N%j0n%Nnj5J0Nj0%%J0K0K0J0J0%j0m0m0k5%J5K0NK5
9023A10Nj5l5m0j0nJ0J0nj0j5j0k0j5j0J0K5K5K0NNJ0K0K5Nnk0j0j0j5j0k0nn%Nj0nNn%NN
9020eNNNNNNnJ0n%Nn%%J0J0J0J0L0K5Nj0k0%%k5j0j0j5j0nn%nn%j5NN%nJ0%%N%j0nk0nJ0N
9017a5NJ5%l0k5NK5M0J5j0%nn%NNj0j5j5%K5K5NNJ0Nnj0j0j0j0l0k0K0K0J0nk5j0%J0J0L0
9014B5Nn%j5nJ0L0M0L5K0K0J0%k0l0m0k0j5j0K0J5J0nnJ5K5K0J0k5j5%%j5j5%J0J0K0%nk0
9011H5k0j0j5j5j0k0%NnJ0%%Nn%%%%%%j0J0K0K0L0J5j0j0k0n%k0k0nk5k0j5%L5K0J5k0k5l0
9008f5nnJ0K5K5J0N%%%N%%NJ0L5M0L5J0j0m0k5k0j0k0j0K0L0L5J0%j0j5nnj0nnj0j0nn%K5
9005D0K0NJ0K0J0J5j0k0j0j0j0j5k0%%K0K0Nj5%%j5n%nn%nj0%N%%NnJ0J0j0J0NNNnk5nk0j5
9002b0nnj5j0j0j5nK0%J5J5%K0NJ0L5M5J5k0m0l0nK0L0J5J5k0j5k0j0k0NJ5K0%j5k5j0k5j5
8999e5%J0L0K0j0%J0J0J0%J5Nk5n5n0j0L0L0K0NNJ5K5L0K5L0nk5k5nJ0%k5k0%j0j5k0%nj0
8996c5j5Nj0NJ0K5L0J5%j5m0m0l0J0L0K5J5J0NNJ0Nj5k0%K5J5J0NK0%nj5k5l0k5nJ0J0j0j0
8993d5J0K0K0j0k0l0l0j0J0K0K0M0J5NJ0NNK0nNNj0k0m5l0l0k0j0K5L0L5J5J0L5L5L5Nnnj0
8991A00l0m5l0j0J5K0Nj0nnk0j5j0n%n%%%j0N%%%L0L5J5j0nj5j5j5j0NK5K0J0K0NK0J0j0n
8988E5Nj5j0N%j0n%n%j0NNj5%%nNJ0J5J5J0j0k5k5j0j0j0j0nnJ5K0M5L5%j0j5j0NJ0J5NJ0
8985G0%J0J0%J5nj0k5l0j0J0J0K0%j5k0k5j0NJ5J0J5J0nNN%NJ0nnl0j5k0j0J0%%NJ0%J5J0
8982C5N%J5%j5nj0%j0j0%J0K0K0J0Nj0%nk0l0k5j5NL5K0J5K0%J0J0k5k5k5k0j5nk0%K0K5K5
8979A5K0%%n%Nj0%%%J0%J0K5J0J0j0j5NK0K0nk5k0%j0J0K0K0J0j5m0k5j0K5J5n%k5j5j0%j0
8976ek0J0%K0K0%%%j5NNj5%%%%j0J0%%%%j0j0k0nJ0L0K5J5NJ0J0L5K0j0l0m5l5k0j5j0J0J0
8973b5NJ0nnn%j5%Nj0NL0K5J0nk5j0j5nJ0%%J0K0%j0j5NJ5K5J0j5l5j0j0NNnJ0K5K0J5nk5
8970A0k0n%K5K5NNJ0Nk5m0j5K0J5J0j0%NnJ0Nnnj5k5nK0J5K5J0%j0k0%J0J0J5N%%j5k5l0k5
8967d0nJ5Nj0%%nN%%%%J0n%Nj0J0Nn%%%%J0nnJ0J0nj5k0J0K0L0Nn%NJ5J0N%j5j0j0NJ5K0%
8964E5%j0nnj5l5l0j5J0K5J0K0nk5k0j0%NN%NNNnJ0%Nnj0k0k0j5%J0%J0K0L0K5K0J0%J5nk0
8961B5l0l0k5K0M0L5K0K0%J0J5j0nnnJ5J0K0J0j0l0k0j5j0J0J5j0k5%K5L0J5n%J5n%%%j5N
8958A00J0j5l5m5o0k5K5N0N0K5%j5k0l5k5j0NK5K5J0%%N%j5j5n%n%nn%%J5K0L0J0j5j0k0m0
8955a5l0J0K5J5NN%Nj5j0j5j5NNNNK5K5J0j5nJ0K5K0j0nj0nnj0k0%J0%j0m0k0j0%N%NK0K5
8952@J5J0J5J0N%NnN%K0j0k0l0j0K0M5L5K0k0k0l0k5k5NK5K0NK0N%J5J5%J5Nk5l5l5k0nJ0
8949C0nJ0%j0j0Nn%%nk5k0%K0J0j0j5j5j0NNL0%N%NJ0nnJ0nnK0j5j5%nj0NK0J0J0j0j0nj5
8946b5J0L5L5Nj5m5l5k0%K0K5Nj0j5j5j0j0k0j5nNJ5J0J0J5NJ5Nnk5l0%K0L0M0K0%%j0%Nj0
8943A0j0NJ0J0K0%j0j0k0nJ5K0nk5k5k5k0%NNj5j5nn%nNK5Nj5k0%J0L0n%nn%%N%NJ0K5K5K5
8940B0Nj5j5j5NJ0J5K0K0%k0l5j5NJ0nk0k5%L0M0M5K5J5nNNj0j5j0j0NNK0%j5j5k5j0J0J5
8937E0J0J0J0j0l5l5nJ5K5K0N%%NnJ0J0nnK0NNJ0NJ5%l0l5m0k0j5J0n%NN%%J0%NNnk5%L5L0
8934F0J0j5k0j0j0j0j0j0j0j0j0j5N%nn%j0NNJ0J0J0%nJ5K0K5K5J0j5NK5J5J5j5j5k5nj5k0
8931Ej5j5NK5K0k0k0J0K0K5j5j0%J0nn%nNJ0J0NnK0NNj0j0j0j5j0j5j0j0%nn%J0j5%%J5J0
8928a5J5J5M0K0%nNNj0k5k0k5nK0%%j5J0K5L0M0K0Nk0m0m0l5j0NJ0K0J5J0K5K0J5nk0j5%J5
8925H0J0%%%%l5n0k5NJ5N%j0j0%j0j0J0J5NJ0J0j0%%%%%nK0L5J0nk5m0nNJ0NJ0NJ0J0k0k0
8922Ek0J0J0K0L0L5K0Nnnnnnj0Nj5%J5J0N%J0NJ0NNJ5%k0l0l5j5j0NJ0j0j5J5%j0nj0j5nJ5
8919A5j0j0j5k5j0J5J5%j0j0N%nJ0j0%Nj0J0K5K0L5J5k0k0j5k0k0J0K5L0K0J5N%nnj0nnj0
8916B5nnj0K5J5nJ0NNJ0nk0k5nj5j5k5nJ0K0J5J5%nNj0l5l5j5j5K0K5Nk0nK5K0%J0NNJ0J0
8913A5j0%%J5J5nk5nJ5%%%N%%NNN%J5nJ0N%%N%%k0m0m0k5J0J0N%%n%K0K0K5K0j0J5L0L0Nj5
8910A00j0nnnnj0J0J0NNNl0j0j0k0k0k0k0J0J5J5J0nnnnj0%nnK0K5K0K0nm0l0j0%nN%J0L5
8907B0J5K0%k0j0n%J5J0J0Nn%%j0J0j0%J5nj0j5l0j5NJ5J5K0L0Nk0n0m0l0nK0NJ0J5%J0J0
8904@j0j0nj5nnj5%nJ0K5M0L5J5NJ0J0Nj0j0n%Nnnj0k0%%k0j0nNNJ5%nJ5J5%j5J0%j0J0j0
8901B5j0J0%nN%J5K0K5J5k0k5m5j0NNNNJ5nnJ0%l0j5j5J0L0K0K0J0j0N%k0k0k0k5J0%M0L5
8898F0J0nj5j5j0%nnNK5J0J0nn%nk0%K5J5L5J5%k0m0m5n0m0j0J0J0L0L0L0J0j0j0J0%%NJ0
8895D0K0%k5k0k5k0j5J0nn%%N%j5J0M0M0L5K0J0J0j0nj5l5k0k0J0L5M0K0%k0k0j0j5k0%nn
8893A5%nn%nN%J0NN%J0%J5J0K5Nj0nj0nNNnk0k0%K5M0L0J0j5l0nJ5N%nj5nj0nj0j0n%J0%J5
8889F0%J0NNJ5J0J5J0%j0%j0k0k5%J5%k0j5nNj0k0J0%j0j0NnJ0%%J0%j0J5%N%NnJ0%%nnj0
8886B5j0%j0j5nK0J0J0K0J0J0K5%nj5k5nj0k0k5nK5K0K5K0J0n%Nj5l0k0k0j5NJ0L5J5%J5%
8883F0K0NJ5J0%k0j5n%K0J5%%%n%%%n%j5j0j0j5%k0l0NL5M0M5L0Nj5j5Nj0l0k0j0%N%NJ0J0
8880I0NJ5j5l5k5j5j0Nj0J0K0N5O0K5k5l5n0j5Nj0%%NK0K5Nj0l0j0j5k0J5J0j5j0J5n%J0K5
8877F0K5Nk0l5l0k5%n%%K0K0K0K0J0NL0L0J0%k5l0m0j5nNnj0%K0K5L0K5K5K0J0j0k5k5j5k5
8875G0j5j0%j5NJ0J0Nk0m5m0k5nJ5K5K0K0K0K0K5K0K0J0j0k5nJ0%%j0j5j0j0l0l5m5j5J5K0
8872d5K0K0%%Nnj0J0n%n%%%%n%nNnJ0j0nJ5%NNNN%nnNj0j0Nj0%j0j5j0j0J5K5L0J5j0k0j0
8869b5j5k0nk5nL0M0M0L0J5nj0J5J0J0J5J5j0j0nj0j5k5l0j0%n%%nj0nnj0nnnN%N%J0%nJ5
8866c0n%%%%%%Nj0j0nj0J5L0K0J5L5J0l0j0J5K5L0J0nj5j0nNJ0K0%j0j0j5j5j0j5k0nj5J0
8863enn%nn%j5nj5nJ0J0J0J0K0%%J5nk0j0j0J5M0K5K0Nj5j0%J0L0L5J0j0nk5l0l5nK5J0Nn
8860E5j0%%k0j5nJ0J0J0J0%%Nnj0J0%nN%%N%N%%k0j5l0j0nJ0%%j0j5J0M0M5L0j5l0j5%J0k0
8857A5m0k0%J0J0K0K5N%nJ0j0nJ0%%K0K5J5K5K0NJ5J0Nj5j0nj0k5j5j5%%%NJ5n%J5%NNNj0
8853A05j0j0j0k0k5nnK5K0nk5k5nJ0L0L5K5nj0k5k0%K0J0j0k0j5l0k5j0K5L5K5nj0j0k0nJ5
8851A5L5L0Nj0j5nj5j0j0n%J5J5j0k5m5j0NK0J5N%%J5K0L5M0K0%k0k0j0j0l5j5J5L0M5J0j0
8848A10j5NK0Nj0j0J0J0nj0nnl5k0%K0NnN%j5l5m5j0J0J5J5J5J0J5K0J0J5%%J5J5%NJ0j5j0
8845A10j5j5nk0k0%K0K5L0K0j0j0%j5l5m5m5m0k0J5K0L0L5J5J5j5k0j0J0%J5J5%j0j5NJ0J5
8843D0nk0j0j5j5j0j0j0nn%K0L5Nj5j0j5l0k0k0NJ5J0NJ5k0j0J0K0J0k0j0j0J5J0%N%NNJ5
8840d0K5K0J5Nl0k0%J0K0K5NJ0j0j0NK5K5L5K5nj0%nk0nnk0l5m0n0l0k0%K5K5L0K5K5L0K5
8837H0j0%K0NNJ0J0j0k0k5%j5j5j5j5k0j0k0j5nJ0J5nk5nj5j5J0L0K0J0J0J0K0nK0K5J5j0
8834E0m0l0nK0L0M0L0N%J0K0j0k0j0j5j5j5j0j0j5j0j5nj5NK5J0J5Nj5j5NN%J0nj5m0m0j0
8832i5K0M0L0L0J5j5nNJ0J0NJ0J5n%J5J5nk5k5%K0J5%j0k5k0j0j5NK0L5nnnj0%nn%%j0nnJ0
8829A5K0K0J0NnN%j0NJ0j0nj5j0j5j5j0j0j5J0NJ0NL0K5K5L0Nj0n%K0j0l0l5m5k5j0K0M0K5
8826E0n%J0J0K5%k0nJ5L0L0J5k5n0m5m0k0k5j0j0j5nNJ5J5NJ0J5J5NNK0J5%%k0j0j0J0NNJ0
8823B5J0j0J0nj5j5j5j5k0nK0L0L5J5j5j5J0Nnj5j0NnnJ0J0K0NNJ5K0%j0j0nj5nj0k0nNj5
8820a0j5J0L0M0M5L0K0nl0l0j0nj0j0j5j0j0j0NNK0%j0j0j0j0j0j0j0j0K0K0J5K5K0nk0%K0
8818E0J0j5l0j5j0%NJ0k0k5j5J0L0J5K0J5nnJ5%NNNNK0K5Nj5j5j5k0%nnnnnnnnj0nn%K5NJ5
8814C0K0J0K0J0j0%J0k0j5k0k0k0%%j0J0J5K0K5J0j0m0k5k5j0nnnK5N0L0L5K5j0m0k0J0J5
8812F0nm0n0n0%L0J5K0K0K0N%J0%J0%%J0NJ0J0Nj0l0m0j0J5J0K5Nnk5j5j0nJ5M5M0L0%k0l0
8809G0j0j0J0Nnnnnj0j0j0j0j0j5%j5k0Nnj0%K5J0J5j0j0nnn%J5K0K0j5l5l0k5nJ5L5J0K0
8806b5%K5J5K0J5J5nnk0Nnj0j0%K0L5L0K5Nj0n%N%NNJ5nNNj5j5j5j5k5j0K0K0nl0k5%k0NL5
8803E5K5J0k0k5j5nK0J0%nk0j0j5k0nj5j0%J0J5%J0J0NJ0%J0J0%j0j5k0nJ0J5K0J0j5k0k0
8800a5k0nN%nj5k0k0j5NM0O5N5L0%j5k5l5l5m0%K0K0J0%j0%%j0K0L0M0N%j5k5%j0k0j5j0N
8797c0J5J0NnK0K0nj5k0k0j5J5J0J0k0l0l0j0K0K5K5L5K0J5%%J0J0%J0%Nl0nJ0L5nk5j5%J5
8795F0%J5L5J5%k0nnj5%j0j0j0j0%n%j0J5j5j0J0n%%%n%%nj0k5k0j5N%%%j0j5k5j0K0J5K0
8792f0J5%j0j0nNK0J5J0n%%j0j0%L5L5%k5k0%J5L0L0J0NJ0%J0J0NJ5%l0l5nJ0nl0l0%%NNN
8788A0J5nNJ0N%NN%%%%J5J0k0l0j0%j0%K0J0K5J0j0k0k5nnN%%N%nJ0NK0L0Nn%nnk0m0l0l0
8785e5%L0K0N%j5j5nJ0J0J0J0K5K0K0K0N%N%j0nnj0j0nj0nN%NNnJ0J5nl5k0%J5%k5j5nnnj0
8782c5%L5M5L5M0K0%k0l0n0l0NL5K0nNJ0%l0k5nj5j0K0L0Nk5k5nJ0nN%NN%Nn%%%%j0J0j0n
8779@K0N%J0NNNnJ0J5j0m5k5nJ0J0L5J5K5%j5j0%k0l0l5j0J5K5L0J5%%%N%N%%J5J0J5J5nn
8776A00nnk5k0l0j5NJ5NJ0Nj5nNJ0K0J5J5N%NNnnj0l0l5k0%L0L5J0%j0J5J5j5k0l0j0J0J0
8773C5J0J0j5j0N%NN%%N%N%%%NJ0NNJ0NnK0k0l5l0j5%J5J0%J0J0%NJ0j0k0j5k5k5j0K0%k5
8770d0k5%J5%NJ5NJ0J0J0%NN%NN%J0j0J0%%J5j5NN%n%nj0NJ5j5k5nJ0K0%n%%%%%%j0J0Nj0
8766B0j5n%k0j5%j5j0NJ0J0%nk0j0j0J0M0K5K0J0J0j0l0k0%NK5J5J5K5J0%j5j0j0j0j0j5%
8764@nJ0J0%%J0J0nj5k0k0j5k5j0NK5L0L0L0%k0l0j0%nNK0K5NnJ0K0K0j5k0l0m5k5%J0J0j0
8761d5j5J5J0K5%k5m0k0j0J0%J5M0M0NJ0J0J0j0j0j0j0NN%J0K0K0K5K0Nj5l5l5j5j5j5k0j0
8758e5k5NK0Nj5j0NK5N0M0L5J5%NJ0j0j5k5%J0%NJ0J0J0J5%j0l0l5j0J0K0K5Nk5m0k0J5J5
8755D0J5nk5j0nNK0J0J5j5m0k5nJ0%NJ5K0%k5k0k5j5%L5K5Nj0k0NK5J0J0J0J0%j5j0%n%j5
8753@NL0K5L0L0j0nnnnnnj0j0j5k5nJ0%%J5nnn%k0j0j5J5L5J5%j0j5%nj0k0l0l0j5NL5K5J5
8749a0j5j0j5j5K0K0J0j0j0nJ5L0J5J5j0%j5j0j5j0j5l5k0J0L0K5Nj0j0J0L0K5Nk0k0NJ5J0
8747A5J5J0nNJ0j0%N%%%NN%%%N%nj0j0nj0nj0j0N%N%K0K5K0K0%j5Nk0%nk0%K0Nj0NNNj5l5
8743A5m0k0%K0L0K0%j5j5%J0L0J0n%NJ0J5J0J0nn%j0m0l5j5%nj0Nj0n%nnNj0nNK0L5L0K5J5
8740F5%J0J0nj0j5%NJ0K0Nl0l0k5%Nk0l5l5j0nnnJ0L0N0N0K0NJ0J5%j0%j5j0k5k5j5n%%%J0
8737eNJ5N%J5K0%nn%nl0j5J0J0%N%N%j0k0k0j5nJ5L0K5Nj0NJ5L0K5J5nl5l0j5nj0j5nnj0j5
8734d0nnj5j0nj5%J5L0L0NK0K0J5K0L0J0%j0j0%nj5%nn%j0NNj5J0j0l0l5m5k0J0J0J5J5%N
8731d0N%NNNNJ5K0J5K0j5l5l0k0l0nnNL0L0Nj0nK5M0J5j5m0l5k5%%J0nnJ0j0J0J5L5K5J5K0
8728E5j0J0%j5k5l0k0J0K0M5N0L5J5Nj5j0k0k0j5j0j5j5j0%NNNJ0N%m0k5j0%K5J0K0J5J5J5
8726G0K0K0J5%k5j0j0j5j0j5j5J0%%J0NN%N%J0%NNNN%%j0J0j0nn%%j0nj0j0j0nnj0J0NNJ0
8722C5J0NNNNj5nj0Nj5k0J0J0J0J0J5J0J5J5J0nn%j0J0k0%%J0J0K5%j5k0k0j5k0Nnj0j5Nj0
8720Ej0J0NNNNJ0NNnk5l0NN%NNJ0K0K5Nnk5k0nNL0J5K0J5K0J5K0j5j5k0j0k0j5j5j5%%n%N
8716B5j0N%NJ5nK0J0NJ0J0NNK0K0J0l5n5l5%NN%%N%%j5k0k0k0k0j5k0k0L0L0K5L0K0%j5nn
8713@NK5L5L0J5NNNNJ0NNNNNj5k0l0j0k0j5j5k0k5nNK5J5%Nj5j0J5L0L0K0%j0j0j0J0K0J5
8711A25%k5m0k0nK0%N%k5j5j0n%n%n%nn%nj0%J0j5j0%NNnJ0N%J0n%J0N%NNNNk0J0J0J0L0J5
8707G0j0nk0nK0K0K0Nnnn%nn%nnnNj5j0Nn%%nj5j5NL0K5Nj0j0k0J0J0J5%%%%N%J5nnJ0J0n
8704H5N%NN%NN%%%J0j0%%j0J0nk5j5j0nnj0l0l0k0nJ5NNJ0NK0M5L5K0j0j5j5j5NJ0J0J0NJ0
8701A05J5%j0j0j0j5k0%j5j5j0nj0j0Nk0j0n%%%%%%%NJ0K0J0K0J0K0J0J5%nn%nn%nj0j5j5
8697A5j5J0nk5j5j0NJ5M0L5J0n%K5L0K0%k0l0k5l0%Nj0J0n%%%nj0nj0K0L0K5K5N%nNk0l5l5
8694A0k5NJ5K5K5K5J0j0k0k5nN%J0J0NJ0j5m0l5k0nj0j5nNK0J5J0j0nnj0K5K5J5L0J0n%J0
8692E5NJ0J0J0j0j0j0j0nj0Nj5j5N%j5j0j5k0j0K0M0L0K5K0J0J5J5J0Nnk0k5k5nJ5%nk0k0
8689B5l0j0%K0K5J0k5k5l5j0%nJ5J5nn%%J5j0%%L0L0L0j0k0k0%%%%%K0J5J0J0J5J0J0Nj5n
8686H0nnnnnnn%j0%nn%NK5L5%%k0j5j0%%%%nJ0%nj0j0j0j0k0%K0K0J5nk5k5l0n%%nk0j5j0
8683a00NJ0K0nNJ0NNNNK0j0nj0nj0k0%J0L0M0M0J5%nl0k0j0j5j5k0j0K0K0J0K5L5M0N0K5j0
8680A50k5k5j5k0k5l5j5NJ0J5NnN%%NnnNJ0j0%N%%j5J0L5L0J0J0J5Nj0l0l5k0%NN%%Nnnn%
8677C5j0%K0L5K0J5Nnk5j0%%j0j0nj0%j0j0nn%n%J0K0K0J0J5K0J5J0nl0k0j0nJ5NNNJ0NNj0
8674A00%Nj0j5Nnn%NNN%%J5nl5l5m5k5NJ5%K0J5J5K5J0Nj0%%%J5J5nj5k5k0k0j5NL0M0K5%
8671I0J0J5Nj0l0m0m0k5j5N%k0%nnJ0J5K5K5K0Nk0l0j0j0J0J0K0K0J0j0k0j5j0%J5%J0NNJ5
8668C0%%nj0N%nk0J0J0j5nNNj0nNNnj0NNj0%%J0K0K0J0J5J5J5K0nn%nn%Nj5k0j0k0k0%j0j5
8665a5l0l0j0J0L5L5L0nNK5L5J5%j0j0j5j0%%%%j5j5j5j5j5%K0K5J5%J0Nj5k5l0j5%n%%J5
8662b0L5K5K0K0K5M0Nk0m5n0k0J0N%K0K0K5K5K0Nj5k0%k5k5k5l0j0%j5%J5%J5NJ0J0J0J0j0
8659D5j5j5j0J0NNJ0J0j0nNJ0j0%%K0K0K5J5j5l0l5j0%K0J5J0j0nj0nj0j0j0j0J0NJ0J0K0
8656E5J5K0j0k0J0K0L0%nj5k0j5NK5K5nj0Nk0k5k0l0k0j5j5j0j5J5K0K0K0K0K0K0J5K0K0L0
8654A60J0k0j0j0k0%k5k5nJ0Nj0j0k0j5%K0J5nj0j5K0M0K0nj5k0j5k0J5J5J0J5nk0j0j5j5
8651A5j0j0k0j0j5j5j5%%L0L5L5L5K5Nn%%j0%j5k0nnk0j0j0%J0nNNN%%j0j0j0j0J0J0J0J0
8648E%J0%J0%J0NNj5j0k0nJ0L0K0J5nJ0J5j0k0nNK5J5J0%nj5NNK0L0K5nl0l5k5k0nk0%%k0
8645A5%%nn%%L0L5L5J5J0%j5k5k0k0n%nnJ0NJ0%j0j5k0nJ5%K0%k5m0l5%J5Nk0k0k0nJ0J0K5
8642e5M5P0O0L5Nk0l0k0j0NNNNj0j5j5J0K5K5J5j0j5k0j0j0%j0%J5J5%j0k5j5j5j0J0%%NN
8639C5%NJ5%nJ0nk0k0%J0K5K5J5j0nj5%nj0%k0N%n%j0l0k5j0NJ0nJ5K0nnK0%l0k0nNNNNN%
8636b5%%%N%NJ0J0J5J5j0nnj0%J0J0%k0nJ5K0J0NnJ5nk0k0%nJ5N%NNN%nnnnnnk0J0K0K0J5
8633F0K0J0nj5j5l5l0NK5J5K0%nJ5L0J5j0m0k5j0Nj5J0J5J5j0j0nj5%K5J5NJ0J5J0J5J0J5
8630A35J5J0NJ0k0n5n5k5nk0nNJ0nJ0K5K0J0Nj0%%nnj5%%j5%j0n%nNJ5J5K0J5K0K0L0J0%j0
8627A40l0m5m0l0k0j5j5j5K0J5J5J0J5J0J5J5J0J5j0j0j0j0NJ0K0%nj0j0j0Nk0k0NK0J0K0
8624E0J0nk0j0k0j0J0K5J5j0k5NM5M0J0nk0m0m0m5nJ5J5K0K0J0L0K5J0%nn%nnnnk0k0k5k0
8622a5%nn%J0J0J0J0K5K5L5K0%l0l5n0m0j0J0L0K0Nk5l5l0j5%K0K5K0%NL5L5J5j0nJ0Nnnj0
8619E0j5l5k5nJ5K0NJ0j5j0J0J0NNJ0NNJ0NNNJ0NNJ0Nnk0j0j5j5nk0nNJ0J5Nj0j0j0j0%nj5
8616a5%%j0%nnK0J0%J5L5L5J5N%%%k0k0j5j5j5j0J0L0J5K0K0K0K0J0nk5m5n0k5nK0L0L5J5
8613I5n%%j0j0%j0%nj0%j0nnj0%J0J5J5J0j0j0j5j0NJ0J5%%%%%%Nn%j5l0k0k0%K0L0j0%%k0
8610a5J0K5K5K5L0J5nJ0J0j0j0j5j0j5j5k0j5k0j5k0j5N%%N%N%NJ5L5L5J5nnnnj0j0j5j0J0
8607A5J0J0J0NNN%NNNNj5j0%k5k5l0j0J5J5K0J5J5K0K0K5J5k0j5l0j0J0J0K0Nj0nj0j0j0n
8604D5j0j0j5j0j5j0%K0NN%n%n%%nnJ0%%J0J0J0K0L5K0%l0l0k5j0%N%J0J5%%J5NNnk0%k0l0
8601a5j0%j0nj0J5L0L0K0j0nj5%%j0l5j5%J0K0K0J5K0nk0k0%%J0K0nk5k0k0J0J0J0j0l0N%
8598e0N%nJ5J5n%J5NNJ5J0J0J5J0J5J0J5j5l5l0j5J0L0K0K0%j5%j0nnNj5j0Nj0nn%%nnJ5K5
8595D5M0K5nk5l5k0K0L0K5K5J5K0j0l5k5j0J0j0k5k5nJ5L0L0K5%j5n%j0N%j0%%%%k5l0j0J0
8592C5J0nJ0%j0j0j5j0J0J0J0J0j0%nnj5NK5K5K5J0%nNJ5NJ0J0%k0l5k5j5%%J0NNN%%j0k0
8589D0l0j0J5L0J0j0j0J0j0j5J5K5L0%j5NK0K0K0J5nk0k0nnJ0J0%nj5k0nnJ5N%nk5nj5%K0
8586F0K0%%j5j0nNNnl5m5j5J5J0K0K0K0J5%%J5j0j0j0k0j0j5j5j0j5j0j0nj0%K5J0J0J0L0
8584A0J5K0J0j0%%j0j0j0nj0j0j0nj0N%nNN%Nl5l0J5N0M5K5%%k0k0j5k0nn%%J0K0K0J0J5J5
8581E5J5J5j0k5j5k0NK5J0NK5K0nl0j0j5nk5%%j0%nn%j0J0j0%N%%%%NJ0J0NJ0NJ0J0J0nj0
8578E0J0J0n%NNj5j5J0%j5n%NNJ0NK0L0L5J5j0k5j5j5k5j0j5k0%nj5NK5K5M0K0k5m0n0k0K0
8575EM0M0K5K5Nj0l0l0j0j0l0nK0%%nk5%k0l0k0K0J5nj0nn%%NN%NN%%%%NN%j0J0K0J0J0K0
8572C5K5Nj0l0nJ0%NnnJ0j0nJ5J0nk5j0K0K0j0l0k5j0J5M0L5J5%k0%k0%K0K0%l0k0%J5K0%
8569F0nK0K5NJ5K0k0m0l5k0%Nj5J5J5J5K5J5j0l0k5j0Nnj0J0%j0%Nj5J0%j0nj5j0j5%J5J0
8566a5NJ0J5K5N%nj5NNJ0NNNJ0J0NNJ0NNnn%K0L0nj5l0m0m5j5NK5K5K5K0%j5nnj0j0nj0nN
8563D0L5L5J5k0m0l5l5j0K0J0K0J0j0n%J0J5%NL0K0K0%l0k0nj0j0k5l5j5NK0M0K5K0K5L0J5
8560A60%J0J0j5j5j0j5j5j0j0k0j0J0nn%n%nn%j0J0J5M0L5j5n5o5k5K0N0L0K5K0K0nk0l5j5
8557F5nj0nj0Nj0Nnn%%%%j0J0K0K5nk0l5j5J5J5%k0k0%nk0m5m5nK0L0L0L5L5N5N5M5%j0j5
8554A45l5l0j5j0j0k5NL5L0%k5j5nJ0%%j0%j5%Nj5n%NJ0K5K5L0J0j5k5%NnNL0J0%l5l0k5l0
8551El0l0j5NK5K5K5L5J5%nnnNnj0J0n%J0j0l5k0j0J0J0nnJ0%%%%nNJ0j0k5k5%J0J0%%J0J5
8548a0Nnj5k5j0J5J0J0NNJ0NJ0J5%nn%j0k0l0k0k0k0j0J5K5K0K0K0K0J0J0J5J5%J5K0%k5l5
8546C0m5k0NK0K5%j5l0k5k0%K0J0J0J0J5K0M0K5Nj0k0k5l5o5m0J0K0K5NJ0K5K5J0j0k0k0j0
8543d5%J0%J0J5%NJ0J0K0K5Nj0%Nj5j0j5j5j0k0j0j5j5%%%NK0M0L0L0L0J5j0k5j5NJ0J0%k0
8540F0j5%j0n%j5%%K0K0j0k5n0m5k0J5K0J5NK5L0L5K0L0K0nk5k5k5k5j0J0%n%%%%n%%%j5N
8537e%nN%%Nnl0j5j5j0j0k0NK5M0L0L5L0J5j0nk5k0nnNNj0j0l5j0J5J0J0j0j0J0M0L5NNJ0
8534G0J0J0J0j0j5j0j0nK0%J0j0j5j0j5Nnj0J5J0J5J5J5J0j0l5m0l0j0J0K5J5nNJ0%J0J0N
8531F0j5k0j5j5j5j5k0j0nK5J0NJ0J5J0J0j0%nnnnnn%N%N%%%N%N%%K5K5J0K5J0nnJ0%%%Nk5
8528G0k5k5k5NNNNnj0l5n0m5nK5M5L0J5K5K5J0NJ0N%nj5%K0K5K5K0L0K0nk0l0m0l5l0k0%K5
8525B5L0nk5j0j5N%%%%%%%J0K0K5J0j5j5k5j0nn%j0%j0j5%M0K0Nk0j0%nnj0j0k5nK0K0K0K0
8522A5K5%J0J0Nk0j5NnnJ0j0n%%%NK5J0J0nn%j0j5J0j0nn%nn%K0K5%nj0nnj0nnj0nJ5L5M0
8519I0K5Nk5k5l0l5k5l0j0K5M0M5Nk5nj0K0J0J5J0L0J0k5k0nj0k0NNJ0K0%j5J0L0L5j5l0k0
8516F5k0k0k0l0j0nn%%K0J5J5K0K0J5K0J5NJ0NNnk5j5j5J0J0j0l5k0%K0M0L5%k0k5j0j0J0
8514E5NJ0j0l5j0%%j0l0nnJ0J0L0L0K0%%%k0k0l0j0nn%j0J0j0k0k0NK5NNJ0J0K0K0K0nk5%
8511A5%L0%k5k5l0%nNK5J5J0%j0%j0%j0%j0nn%K0NNL0L0K5K5%k0nj0j0nj0j0nn%j0k0k0k0
8508d5k0l5j5J0L0L0nj5j5J0M0M0M0K0J0k0j5nnk0k5NL5L0Nj5%nJ5Nj0k5m5l0k0j0%J0J0J5
8505d0J5K0K0L0J0j5l0k5k0j0%%nJ5K0K0J0%nnnNj5n%J0M0L5Nl0k5j5j0j0j0K0K5J5%nJ5N
8502E0%J0%%J0%J0j0j5j0j0nj5j0j0NJ5K0Nnj0j0%NJ5K0NNJ5K5%j0nj0nj0j0nj0j5k0k5j0
8499c0J5J5J0K0K0J0K5Nj0j5k5j0J0n%J0J0L0L5NNnj0Nk0l0j0k5l0k0nK5M0K0nnJ0K5K0J5
8496A25J0j5%nnk0j0j0k5l0m0k0j0j0j5%j0NL5M0L5%l0j5nJ0J0nl0l5%K0J0K0K5J0NJ0NNJ5
8494E0%J0NNJ0NNnk0j0j0k5j5k0j0nNNNJ0L0NK5L0Nl0j0%nl0n0k0K0%nn%NnNL0L0J0j5j5K0
8490B0K5J0%j0J0N%NJ0NNNNNJ0%J0%J0J0%k0j0k0j0J0%k5l5j5Nj5%j0nj5%J0K5K5J0j0j0n
8487B0j5l5l0%J0J0n%J0K0J0K5J5k0%K0L5M0Nk5m5l5j0J5J0nk0j5j0%K0%J0K0J5K0J5%nnN
8485G0j5k5k5j0nN%%NNj0J0K0j5%J0NK0J0Nnl5j5k0nJ0nJ0K0K0K0K5j0j0%j5j0%j0j0nj5j0
8482a5%J0J0NJ5J0j0J0%k0k0%L0K5j0l0l5j0nj5%%J0NNK0n%J5J0J0J0J0Nk0j5%NJ5NJ0%k0
8479B0m0m0l5%NK5L0L0J5j0n%nnnnj0nn%nn%nn%J0J5J0J5NJ5K0%j0j0k0nNNk5l0J0K0K5J0
8476@J0K0K5Nj5%nJ5K5J0k0j0j5nnj0nj5k0%NN%N%NJ5j0J5j0NN%%nJ5%K5L0%l0l5j0j0j0j0
8472a5NM0K5Nj5J0%%j5j5j0j0nnj0nnnJ5J5nl0k5NL0L0J0%NN%j5k5k5j5K0L5L5K5J0%l5j0
8470B5K0J0%k0J0j0j0J0Nnk0k0k0%K0L0L0L0L0j5l0k5j0k0J0nnj5j5l5%K0K0K5K0nk5j0j5
8467b0j0j5k0nJ0L0K0K0K5K0J5K0%k0j0j0J0J0%K0K0K0K5K5j0k5j5j0j5Nnn%j0nnj0j5j0j5
8464C0j5j0k0nnnNK5K5L0nk5%K0J0NNNNN%%n%j5J0Nj5%j0k0Nj0j0j0j0%K0K0%J0J5L0nl5l5
8461A5k0J0L0%j0l0j5j5j5k0J0L0K5J0%j0%nNK5J5J0NNNNj0k0j0j5j0j0nj0j0j0Nj5nnJ0K0
8458c5M0J5nj5m0m5j0NK0K5j0J0J5NK0NJ5J0J0J0%j0j5NK0J0j0k5n5m0l0%L0L0K5L0J0j0%
8456A0NnJ5J5L0K5%j5l5m5k5NM0L0L0J0J0k0k5j0%K5L0K0%j0j0J0J0%nn%%%nnNj5j0nnj0n
8453E5j0j0j5j5j0j5j0k5%NJ0J5J0j5j5J5L5L5J5%k0k0NK5K5J5j0N%M0J5j0j0l0nj0k5k0k0
8450El0j0J5J0J0J5J0J0J0J5j0nj0j0%k0j0nj5j0j5j5j0j0j0j0j0J0K0N0K0J0J0K0nk0j5j0
8447b5%Nk0j5j0NK5M0L0%l5j5%%l5l5%K0L0L0N%nJ0J0j0NNj0nnj0j0nj5%K0L0M0J5Nj0%nn
8444D5%%%K5J5j0k5j5j0k0j0K0J0L0N%N%N%%%%J5J5J0J0J5%k5m0m0k0K0M0M0K5Nj0j0%k0N
8441A05J5%%J5J5nl5l0j0K0J0%N%N%%%J0%NK0J5J0j0l0k0k0j0nj0j0%j5j5%J0K0J5K0L0J0
8438A30j5j5j5j5j0j0j5j5k5nNJ0J0NJ0J0NJ0j0j0j0j0j0j0j0nj5k0K0L0J0j0NNNJ0J0J0N
8436D5J0NJ0J0j5n%j5l0l0j0J0K0K0J5K0%k0l5k5j0J5K0L0Nj5k0j0K0J5nnJ5J0%nJ0N%%N%
8433F0NNJ0K0%k0nnj5%NNNK0L0j0k0%K0NNNj5m0m5j5%j5%J0L0K5K0%K0L0%j0Nnnk5k0NK5M0
8430A40J5k5m0l0j5l0k5j0nj0j0K0K0J5K0%%n%NNj0J0Nn%NNNNNNN%J0%k0j0n%j5j0n%NN%N
8427C0NnNK5N%K5M0L5Nk0l5l5l5m0k5NL0M0M5L5J5Nj5J0%j0%%%%%%j5m5n0m5k0j0J0K5J5j0
8424ek0nNJ0j0%j0%%K0K5NnnnnJ0J5J5J0K5NJ5J5nnnnn%j5%Nj5Nj0j5NnnN%NNnJ0J0nj5k5
8420A5j0J0K0j0j5l0j5NJ5J0J0J0Nk0j5j5j5j5k0j5J0K0K0J0Nn%K0J5%nnnnnnj5%L0K0L0K5
8417F0%J0NNnnj0nK5Nnk5m0l0%J5K0N%j5nJ0N%nNJ0nnK0J0%nk0j0j5%%J0nl0k0NK5L0J5k5
8414Ek0nJ0J0%N%NNnNJ0%j5NNj0J5M0K5nl0k0J0%%j0K0J0J5J5J5J5J5J0NK0J5k0l5m5n5m0
8411el0k5k5j0K0L0K5Nj0%NJ5%J0NNJ5nj0nj0j0nj0j0j0J0J0J0J0J0J0J0J0K0J5K0J5j5j5
8408G5j5j5k0j5j5j5N%NNJ0J0J0J0J0J0J0J0nk5k5nJ0J5K5Nj0k5k0j5%%%NJ0K0K0J0NK5J5
8406A10J0k0m0l5k0j0J5N%NK5J5J0nk0k0j0%nK0J5J5%j5l0l0l0k0%K5J5%%L0K0K5K5Nj0k5
8403D5m0m0j5N%K5N%j0J5J5%j5j0%NK0J0K5K0J5j5l0l5j0j0NJ5j0J0L0L0Nnk0k0j0J0K0K0
8400E5J0nnnnnnj0%J0nJ0%nJ0J5nj0nj5%K0K5L5J5j0j5j5j0j5j0j5j5J0J0NJ5Nj5l5l5j0J0
8397b5%nj5j5j0J5L5J5nk5k0%j0j5NJ0NNJ0J0NNK0K5K0K0j0j0j0j0%%K5J5L5K5Nj5k5l0k0
8395C5%nn%%j0nL0M5M5J5%Nj0j0j0j0NNJ0J0NK5K0%j0n0m0k0N%N%NN%Nn%J0j5%%%nJ0J0K0
8391A20%j0l0l5j0j5NNj5j5J0nj0NN%N%NJ0j0%%nn%nn%j5j5k0%K5M5K0j0j5j0j5j0J0K5K5
8388C5J0%NN%N%K0nj5nNL0K0Nnnnj0nnj0nj0nJ0NJ0NJ0J0J0J0%%J0j0l0l0l0l0J5J0J5J5j0
8385D5l0k5nj0J0n%%%%N%K0J5NNK0K0%%K0nJ5nk5j5j0n%%nJ0K5K0J0j5l0l0k0J0L0K5J5Nj0
8382H0J0nnNn%k5k0k0l0NM5K0J5J0NNJ0J0NNJ0nk0j5nNNnm0k5j5NJ0J0j0j0k0l0j5j5J0J5
8379d0J5K0J0nk5j0j5NK5M0L0J0%j5l0k5j0nJ0J0L0J5K0%%%%j5k0j5j5%NN%J0J0J5J0J0J0
8376G0J0J5NNN%%k5j5j0j5j5j5j0nJ5K0nnnJ5L5K5K5Nj5k5k0n%nJ5K0j0l5l0%%%NK0K0J0J0
8373H0NJ0j5j0j0nnnnnK0J5NK5J0j0n%j0l0l5%J5K0K0K0N%%%j0k0k5j0N%%%Nj5k5k0k0%K5
8370a0M5L5K0%n%n%%k0l5k0k5j5%K5M5M0K5%k0k0%%J0j5j5NJ0j0%j0%%%n%Nj0j0J0L0M5K5
8367A25nl5l0l0l0j0j0j0j0nj5j0j0NNJ0NNNNJ0J0J0J5J5J0J0J0J5%nn%J0K0K0J0nk0k0nj5
8364D5j5j5j0NNNNj0j5j5j0%J0NNN%J5n%k0j0n%M0M0L5L0Nnk5k5k5m0j5nL0K0%j5j5k0k0k0
8361e5k0%K0J5NJ5J5J0J5K0Nk0m0m0k5J0K0K5J0J0K0K0J0Nj5nnl0j5nK0%j0%%K0K0L5J0k0
8359E0k0NK0NJ0K0Nj0l0k5j5J0J0K0Nn%j0nJ5J5J0J5Nk5nj0k5k0j5NL0J5nl5l0j5j5%nJ5J0
8356c0%j5j0J5K5M0L0M0L0nj0j0j0k0k0k5k0J0L5K5J5J5Nl0k0j0j5l0l5nJ0K0K0K0nk0k5%
8353a5%%%%%j0NK0J5J0K5J0j5j0J0j0k0nj5%J5K0nnN%%j5k5k0k0%J5J0NK5K5L0K5N%J0Nj0
8350I0J5N%nk0l0N%NJ0%n%j0Nj5l0k0k0NL0K5Nnm0k5k0j0J0K0M0K5J5N%%nj5k5l0k0%j0K0
8347b5J0J0J5NK0K0N%nNn%nj0NJ0J0J5J0j0j0nj0k0k0m0j0J0J0J0J0J5K5J5K0K0J5K5J0j0
8345A40l0k5j5k0k5k5j5NNJ5%j0j0j5j0nNJ0j0nNJ0j0k5l5l0l0j5J5M0N0L0J0NNj0Nn%%K0
8342eJ0%K0%J5J0nJ0J0j0k0j0k0j5nJ5N%%J0J0%k5m0m0k0%K5J0J0K0%J0J0J5K0K5M0K0nl0
8339G0l0j5%j0nn%%nN%j0NNJ0nJ5J0%J0%j0nk0n%k0j0j0%%j0NK5L5L5K5%j0j0%NK0K5Nl0l0
8336E5%J0Nj0k5k0%K0J0%K5K0J0nj0%J5M0M0j0m0n5m0j0J0J5Nj0k0k0nNJ0j0k0j5k5k0N%%
8333g0NK0K0J5L0J5K0K0J5K0K0J0K5%l0j5j0j0j0l0%%k5k0NJ0NJ5Nj5k5j5j5l5j5K0N5N0L5
8330I5nl0l5l0%J0K0%nj0n%%K0J5n%J0K5L0nj5l0l0j5nJ5K5L0J0nj5nj0nj0j5nN%%J0%J0J0
8327D5%l0k0NJ5%nJ0K5J0N%j5j0nNK0Nj0N%J5K5K5J0%l5k5j0J0J5NK0%j0%j0%%j0%J0J5K5
8324A30%k0j5j5k5j5j5k0j5NK5K5%%%%nj5l0k0k0k0NNk0%%k5J0K0J0J5K0nn%%j0J0K0M0L5
8321F0K0%%NNJ0%k0l5l5k0N%%J0j0k5j5j0j0K5NNJ0NJ0J0%%n%%%%%K5L5M0K0Nj5l0m5l5k0
8318b0NK0J0NNJ0NNNNJ0K0J5k0l5m0j0J5J0NJ0J0NN%Nnk5j5j0nNn%K0Nnnj0J0L0K5J5j0k0
8315E5j0J0Nnj0k0nNJ0%j0nn%j0%j0nNnNj0Nn%j0k5k5j0j0J5nNK0K0K0K0%Nn%nl0j5j5nNJ0
8312e5n%NNn%J5M5N5K5nk0k0j0j0NJ5nJ0K5L5K5NJ0J5Nk5m0m0l5j0J0J0K0J5L0J5J0nJ5nj0
8309A20j0j5j5%k0j5j0nN%nn%J0j0k5j5k0k0J0K0J5J5j0k5k0j5J0%j0K0K0%K0J0%j0j0%J5
8306@J5J5J5J5J5J5J5j5k5k5j5J0K5K0J0nk0j0j5N%NNJ0J5j0l5k0NJ5%%K5N0N0K0%k5k5l0
8304A00k5l0k0K0M5M0L0K0J0K0J0k0l0k5k5k0k5m0j0%j0nnNN%J0K5K5Nk5l0j0%j0j5j5J0L0
8301A5L0J5J5K5K5nl0l0n%nnnnj0%j0J0K0j0%J0NN%%Nnj0J0%%NNj0j5j5%K5M0L5L5Nj0j0k0
8298A25k5j0J0j0%J0%%N%nnnnnnnnj0j0k0nj0j5j5j0N%NN%%NNJ0%%J5N%J5%j5%nn%j0j5%N
8294ej0%%%n%n%%n%n%%%%NN%J0%%NJ0j5j0NJ5K0j0l0nJ5L5J5%%J0K0J0nj5n0n0m0J0L0J0j0
8291d5NNJ0N%J5J5%%J5J0NNJ0NJ0NN%K0nJ5%j0%%k0k0k0k0j0Nj0%L0M0L5L5J0nJ0nj5k0j5
8288A05j5j0J0%%j0j0j0K0J0nk0l0l5k0j0J5K5K5J0%%%K5L5K5J0J0j0k0l0k5k5NK5J0J0J0
8285A00%%k0k5j5%J5j0j0j5j0nnj5%L0L0L5L0Nj5%%k0N%j0j0nnnj5%j0nnJ0J0%%J0%Nnj0n
8282C0j0Nj5j5N%N%%%NJ5nj5NNK0K0K5%k0k5l0nJ5%j5k5k0k0k0k5j0K0K0J5K0K5N%K0K0%k0
8279Ek0%%%%%n%nJ0nNNj0J5J0j0%%J0j0%%%%nn%j0j5Nnn%J0K0j0J0NNJ0j0j0nn%K5J0J0nk0
8276ek0%K5K5L0K5NNNNk0m0l0l0nj0L0K5L0J0%%%%N%%%%%j5l5k0k0nL5J0J0J5J0J0J5j0nj0
8273E0nNNnJ0J5nJ0NN%NNJ0nN%j0l0j5k0l0j0k0k0k0j5J5J5J5K0K0J5NJ0NNJ0NNNj5k0k0j5
8270@nK0M0M0K5J0J5J5%k0m0m0k0nk0j0J0NJ5L0L5K5%nJ0J0Nk0k5nN%nj5nj0nnj0nj5k0j0
8267eJ0K0%k0k5J5K0L0J0j0J0K5L0K0j5k0j5L0K0J5nj0k5l5l5%K5J5J5%K5K5%l0l0m5k0NK0
8264D0K0J0j0nJ5L0K0J0%nj5l0k5j5j0%j0%%N%%%NN%j5j5j5j5j5j5j5j5K0K5K5K0J5K5M5%
8261I0k0j0k0j5nNJ5nl0j0J0K0J0J5J5J5K0M0K5K5K0Nnl0k0j0%k5k5nj5k0j0j0j5j0j0j0k0
8259b5%%K0K0Nnnk5k5k5%J5K0L0L0K0Nnk5%J5L0M0K5Nk0l0l0k5k0l5l0k0%K0NJ0J0J0J0J0
8256E%NNNNNnJ5N%J0N%J0NNnnj0%J0j5j5J5K0M5M0K0%l0o0m0l0j0j0k5j0J0n%NJ0J0J0NJ0
8253B0NJ0%j5k5J0L0K5Nj0nnNJ5J5%Nj5k5j0j5NNj5nl0k5j0%%J0J0J0N%NJ0j0j5j5k0k0J0
8250g5J0J0J0J0J0J0J0nn%nNK5J5J0J5J0J5J0j0l0k5j5Nj5j0nJ5J0K0J0j5n%j5nj0nnnJ0J5
8247enNJ0%NJ0j5%Nn%j0NM0M0K0nj5k0j5k0j5j5j5j5j5j5j5j5K0J5J5K0K0J5J5K0J0n%NJ0
8244F5nNN%NN%NN%NJ0J0J0J5%J5J5%j5m5l5k0j0J0%%J5nNJ0j5j0j5j5J5J5NK0K5%K5Nnk0j0
8241A00j5j5j0nk0j5Nj0%J5J0K0J0j0nNj5%K5K0%%nnnnj0J0j5k0j0k0j5j5k0j5j5%%%NJ0L0
8238c0K5J5j0nj0j0j0nj0j0%%%%K0K0K0K0J0J5J0NK0%K5Nj0nj0nk0%nj0%NN%nj0NJ5J5%j5
8235F0k5j0%%nnK0%J0%J0NNj0k0%k0j0j0k5%n%%%%%%%%j5j0%J5L0M0J0J0J5J0J0n%NK5K0%
8232A25k0k0n%%n%n%%nnJ0j0nJ5NnNN%Nn%nnj0%Nj0j0j0j0j0nj0j0j0NJ0nJ5K0L0Nk5k0j0
8228EJ0K0L0J5j5l0k0j5%NnJ5J0%j0l0j5j5k0NK0K5L0J0nj5j0NJ0K5%J0%NJ5n%J0J5j5k0l5
8225A5l0j0j0%NJ5%J5J5NNJ5J5NJ5J5J5NK0J0%j5nj0nj0j0nnj0l0m5j5NK5K5J0%nJ0L5J0J0
8223A00k0j0nNJ5Nj0j0%%j0%nJ5K0j0k0l5k0J0K5J5%k0k5%J5J0%NJ0NN%%N%j0k0k5nJ5J5L0
8220F5Nj0nj5j5k0k5nL0M0K5j0%J5L5L0K0%NJ5j0k0m0l5k0j5j0j5j0J5J5J5J0J5J5K5%j5k5
8217G5k0k0k0k5k0k5K0K0K0K0K0K0K0J5%j5nj0j0nj0j0j0j5j5j0n0k5nNJ5n%J0J5%%K0K0L0
8214A5M0J5l0k0NK0NN%J0K0nJ5Nj0l0nk0l0j0k0j5J5J0J5J5J0K0J0J5nj5Nj5j5%%j5nNJ0j0
8211A0N%nNK0J0NJ5J5J0K0Nnj0k0%j0j5k0%J0Nk0l5j0%k0%K0%NJ5J0J0J0NK5K5K0L0K0j5m0
8208A05l0j5nj0j0%J0J5n%%j0J0%j0%%J0J5%K0J0J0K5%%NN%NnJ0nl5l5l0m5o0m0nL0M0N5N5
8205H0M0j0k5j0k0l5k0NJ0%k5k0%NK5K5NJ5J5%K0M5K5j5m0k0nK0L0nn%%%%%%%%j0N%j0j0%
8202H5K5%j5l5k5k0NK0K0J5L0J5j0j0j0j0nJ0Nnj5j5k0k0k0l0k5k5k5k5l0j5K5M5L5M0K0J0
8200eK5J0nj5j5nNJ0J0NJ5J0%K0L5K5J0j5m0m5l0%NJ0J0J0%j0j5Nnj0k0J0L0M5J5nk0j5k0
8197B5k0k0%nj0NK0K5Nj0%K5K5J0J0NJ0j0j5j5j0j5j0j5j5nnnnnnNj5%J5J5nJ5%NJ0J5j0n
8194A0J5K0J5%j5k5j5J0nn%J0K0K0%j0j0%NN%%%%%%%%%j0j0k0%K0K0J0K5L5J5j0nN%k0j5n
8191H0j0nj0%j0nnk0k0j0L0L0K5J0j0k5l0j0j0J5J0J0J5NNJ0NJ0%K0nj0j0l0l0k0j5J5J5J5
8188B5J0J5J0nk0l0nNNNNK5K0nj0n%nnnnj5NL0K5L0K5J5j0k5l0j5j5%%%%J0K5J5J5%nl5l0
8185D0k5nj0nj0nnnnnJ0J0J0J0J5M0L5J5%k0nj0j0j5j0j0%%%%n%%%%NJ5nnJ5%Nnnnnj5%Nj5
8182El0l0l0k5%L5J0K0j5j5j0j0j0J0L0L5L5M0K5Nj5j5j5j5%%j5J0n%%nj5k0j5j5%%NNK0K0
8179a5K5K0N%%%J0J0nJ5J0N%J5%n%%l0l0m5k0NNJ0NnnNK0L0K5%nnn%n%K0J0NJ0J0J0J0nk0
8175I0j0j0j0j5k0nN%k0j5nK0M5L0j0l5l0j5n%J0K5K0J5j0k0j0%J0J5N%%J0N%nNJ5nl0m5m0
8173d5%J0K5J5j0m0k0l0j5%nJ5J5L0L5J5nNJ0nnNK5%k0m0l5j0K5L5L5J5Nnnj0J5K5K0J5J0
8170A00J0J0NN%k5l5j5%K5Nnk0k5%j0%nk5k0j0K5M5M5K0j0k0j5%K0K0%k5j5j5%J5J0n%J0j0
8167F0nj5j0j5%k0k0%%j5Nj0J0K0J5J5J0nN%NNN%NJ0J5%j0j0j0j5j0j0j0nj5%J0L5L0L0K5
8164A05L0nk5j5j0%J0K0nj0j5nj5%J5NNNNJ0N%j0nnj5l0k5k0NK0J0J0%k0j0%NJ5K0Nk0j5k0
8161Ek0J0K5J5K0Nnl0j0j0NK5L0K0j0k0j0j0k5j0J5K0L5K5%j5j0j5nj5k0nj5j0J5J0nJ0Nn
8158A5J0j0j0j0j0J5J0J0J0NJ0%J0NNNJ0%j5nL0N0L5J5j0l0l0m0k5j5nJ5L0K0%k0k0%%%%n
8155E5j0j0j0nnj0j0J0NJ0NJ0NJ5%j0nj0n%J5K0%%Nn%J0nnN%j0j0%J5J5J5J0Nj5j0%%J0nk0
8152F5k5j0NK0%j5nnN%J0nj0J5Nnj0nj0j0j0j0nj0%%NNk0j5J5K0J0J0J5J0nj0nnj0%j0%L0
8149A5M0J5k0j0Nnn%j5j0%NJ5NJ0K5L5Nk0nJ0N%Nj0N%%%%%%%Nnj0j5k0nnk0k0nJ5J0%K0J5
8146F0J0j0l0k0nL0K0nk5j5j0j5NJ5N0N5L0nl0k5l0l0k5j0NNj0%N%%NnN%NNnJ0J5nnJ0J0j0
8143B5%J0J0K5K0K0%k0nnNJ5K0%nNJ0j0J5K5K5J0nk5k5j0NNl0m0j5j0j5nk5j0j0k0nK0K0n
8140a0%J5J0%J0j5j5J0J5J0J0J5J5nnJ5N%%NNn%n%%Nnn%Nj0%%j0J0%L0K0J0Nnn%nk0%j5l0
8137E5l0%K0K0M5M5K0Nk0nnk0k0j5k5k5j0K0J0NNN%J0NJ5Nj5j0J0M0K5J5%l0j5j5j0k5j5k0
8134E0j5k0nJ5J0%J0%J5%nJ5%%J0%%J0J0J5NK0J5NJ0J5nk0k0j0j0k0j5j5J0j5n%%nj0%%j5
8131C0j5%J5L0L0J0%l0k5j0K0NNK0K5K0J0NK5K0j0l5m0m0l0j5NJ0j0j0k0j0%J0L5K5%%%NN
8128F5N%%%Nnnn%nj0Nnj0J0J0j0J0%%Nj5k0l0j0J0K0NK0J5j0J0%%J0nJ0J5NK0J0j0J0J5J5
8125A50K0j0k0l0j0j0nj0n%nn%n%nj5k5k5j5J5J0NK0N%J0%K5K5K0K5Nj5j0%j0%j0%j0j0%K0
8122I0K0J0j0k0j0nnj0nK5J0%N%%%k0m0l5k5%J0NNJ0N%J0K0%J0J0J5%NJ0K5Nk0j0k0%%J0K5
8119A05Nj0l5l0j0J0J0J5nj0j5k0k0NK0K0nNJ0J0NJ0J0j0j0nj0j0j0j0j0%%n%n%%nn%Nnj0
8116b5Nn%NNNNJ0%J0NNJ0nJ0J5%%NNj5nnnnnj0K0J0K0M5K5J0j5j5j0l5l5m0l0NK0%nK0L0K5
8113F0J5K0J5K0%%j0J0J0j0J0j0k0k5l5j5NNJ0Nj5k0j0k0j5j5k5nJ0L0K0K0K0K0K5J0nnk5
8110E5%%k5j0n%%%Nj0J0%%%%%%J0n%%j0j0%K0J5J5j5j5NNJ5L0L5J0NNj5j0j0j5j5j0j5j0N
8107D0N%J5%NJ5%n%j5NJ5J0j0k5j5Nnnj0j0nnK0J5K0K0j5j0j5j5nnnnnn%j0NN%J0j0J0J0n
8104A0%N%%%NK5M5J0NJ0J0j0l0l0nJ0L0L0J5j0nj0j0nn%nn%Nj5j0j5k5nJ5J5K5Nnj5l0%%l0
8101ek0%j0J0J5nl5l5j0J0L0L0NJ0%j5k0%J5J5K0J5j5k0j0k0nJ5J5n%J5N%%j0nnNj5k0J5N
8098c5J0J0J0J0J0K5Nm0k0NK5J5%j5l0j5NK0K5N%J0%nn%j0j5Nj0%%K0K0J0%K5J5J5%J5K0n
8095A30j0l5l0k0M5M0J0j0k0j5n%nj5k0nJ0NJ5%n%%n%nj5J0K5N5K5nk0j0nl0k0nk0j0nnj0
8092El0k0nJ5M0K0J0j0nJ0J0J0J0nk0k5nL0J0j0k0j5j5j5j5J0NNJ0J0NNJ0J5J5J0J5J0J5J0
8089A05J5%k0k0NJ5K0K5J5K5j0k5k0%Nnk5l0l0k5l0NK0K5Nj0nj5%k0%j0j0K0K0K5J5Nn%%N
8086F0%N%j0J5J0j0j0l0NK0L0K5Nj0l5l5k0k0j0j5j0j0nK0NNJ0Nj5l0j0J0L5N0L0L0J5j0n
8083I0j0j0j0j0j0j5j0j0J0J0nnJ0NnJ0K0J5J0%%J0L0M0L0Nk0l5m0m5l0j5NNj0%%n%%j0%n
8081a0nnnnJ5J0J0J0J5J0J5N%j0j5%J5NJ0J0%j5j0n%J5K0%k0j5k0k0nN%%J0K5K5Nj5j0k0j5
8078A0%%n%%%%%%%J0%k5j0j0k5%nj0Nj0%nnK0K0K0K0K0K0K0J5nnnj0nnj0nj5k0l0j0%K5J5
8074a5J0N%J0nj0nNJ0K0Nk0m0j5N%j0nJ0j0J0%j0%%L0L0Nj0k0nNNj0j5j5K5M5L5nnNnnNK0
8071F0Nj0k0nn%nnnj5%K0K0J5K0%n%%k0k0l5j5J0J0J0J0N%N%J0%nJ0Nj0j5NJ5J5J0J5Nj5j5
8068E5Nnj0nnnn%%J0K0K5J0j0j0nj0j0nj0j0j0j5j0j0j0j5k5%L0L5%NnJ5L0K5NNNNNNj0l5
8065D5n0j0J0J0NNNNJ0%K0nnj0J5J0K0K5%k0k5k0k0k5k0Nj0j0NK0J0J0%J0NNJ0NN%J5n%N%
8062F0%%Nn%n%nn%%%NnJ0J0j0NNk0k5k5k0%J5K5%j5N%K5L0J0j0nm0l0l0n%N%N%nj0J0nn%%
8058e5J0J0J5J0J5J0J0J0J0J0J0J0J5J0J0J0nj0J5J0K0J5Nk5m5k0k0j5j0j0J5J0K0Nnk5l0
8056A5nJ5J5N%k0j5j5j0j0K0J0J5NK0J5J0K5Nk0l5m0j5NK5J5K0J5J5K0J5%%nnk5m0m0k5k0
8053d0nk0nNK0M5O5N0K0%j0j0Nj0nNk0m0l5j0j0NJ5K0J0j0k5%J5J0NN%NNJ5J5Nj0j0j0K0K0
8050A00J0j0k0k0nj0j0nn%%%nNJ5j0k5j5NJ5K5%k0k0NJ0NJ0NNnJ0J5Nj5k5NJ5%j5k5NM0L0
8047G5K5K0J0j0k0m5k5%K5L0J5%j5k5k0k5nK5L5O0K0nl0m0k5j0n%%%%%%%%NJ0J0J0J5j0j0
8044F5Nj5l0%k5j5%NK0K5L5L0Nl0l0k0j0j0J0%NNJ0NNNN%%Nk0j5k0k0k0k0k0j5nnK5L0%NN
8041c5%%nj0l0k5j0J0K0NNK5K5J0j0j0J0NnnNnj0Nk0%%nnj0J0K0L5M5K5%j0%nj5Nj5n%j0%
8038EL0J0J5J0K0J0J5K0K5J5K0Nk0l0m0l0j0K0J0%j5%j0nk5l0j0nl0k5j0J0J0NJ5M0K0J0j0
8036C5j5N%K0NnNn%nnnn%j5NJ5J5NK0Nj0k0m0k0n%J0J5J0J0J5NJ0NJ0j0j5j0j0j0j0%j5NK0
8032A5J5N%nn%%nj0J0NL0K5J0%k0j0j0N%%%Nnj0J5K0K5Nk0%NJ5K5J5K0J0j0k0m0m0k0NL0J5
8029A00K0Nnj0NJ5J0j5m0k5n%NK0K5J0nj5j5k0j5j5j5k0k0J0%nJ0J0k0k0J5M0M5L0j0k0l5
8027B5m0k5j5j0NL5M5J5k0m0k0K0N0L0%nNj0k0j0j0k5l5j5M0M0J5j0%J0J0J0J0J0J5j5l5l5
8024ej0K0NNJ0%j0J5J5J5J5J5j5nK0L0N0Nm0l5j0J0%%j0j0k0nNk5j5%NNNJ0J5%k5l5j5l0m0
8021h5j0M0N0N0L5%k5j5nJ0NNN%%%n%nj5NM0M0J5j5k0j5k5j5j0NNnk5k0J5K0NNJ5%NJ5J0J5
8018A00l5k0J0J5%k5j5nK5J0nk5nJ0NNj0%%j0%j0j0N%n%Nj0J0n%%k0j5%K5M0M5K0%l0j5j5
8015D0nNJ0nNNJ5%j5j0j5j0nJ0J0%J5L0L5J0nk0k0%NNk5l0%K5K0J0%j0%j0l5l5j0J5L0L5J0
8012H0j5j5%K5L0%l0k0n%%%%%%N%%J0N%J5%%J0%k0nj0j0j0%j5j5J0n%%%n%nJ5J5%NNJ0Nj0
8009E0j5j0j0j0j0k0%j0J5N%%J0%NNJ0nJ5L0L5nk5j5k0J5J0Nk0j0n%n%%%%j0J0J0J0K0%J0
8006F5J0J0J0nk5j0j0l0%k0j5NJ0NJ0NJ0NN%nn%nn%nJ5J0K0J0j0J0J5K0K5nk0k0j0J0nn%k0
8003E0k5%j0j5j5j0J0J0NJ0K5j0J5J0n%k0Nnj0%j0J0J0NJ0j5%J5J5J0nj5l5k5nN%NK5L0L0
8000G5N%j0k0l0l0j5K0J5J0Nj5k0j5nK5J0j0j5j5J0NJ0Nk0l0l0k0%L0NJ5J5J5J0K0L0L5N0
7997A20K0Nk0k0l5m0k0nNJ5J0Nj5m0n5l0%J5K5K5K0M0L0%NnNN%j5j5j0k0j0j5j0k0N%j0J0
7994d5j0J0n%N%J0%%NJ5j0j0k0k5j0L5M0O0K5%nj0NJ0J5K5N%n%%k5k0l0j5nk5k5%K0M0L5K0
7991H0J0j0j0%%nn%%%%%%%Nnj5j0j0j5j5j0J5K5J0k0nN%nj0NJ0K0J0J5K0NJ0K0Nk0%nk5k5
7988D5k5k5k0k0j5k0%N%%L0K5L0L0J0N%J5J5%K0%l5l5m0l5j0J5%NK5K0J5L0K0J0K0J0nnnn
7985A00j5nj0j0j0j0j5n%K0NJ0J0NJ0J0j0j0j0nj5j0j0j0j0j5j5nJ5nJ0J0J5J5J0J5nj0Nj5
7983B5k0%j0j5j0j0k5%K0K0J5K0K0J5K0K0nj0j5%%J0j0l5k0j0j5k0nJ0N%NJ0NJ0J0J0J0Nj5
7980A5j0j5j5J0J0nJ5J0%%J0%J0%Nn%nnnn%nJ0J0%J5K5Nk5k5k0J0L0K5K0K0n%j0j0j0j0j0
7977E5j0nk0nj0k0%J5K5L0J0Nl5k0j0%NN%%%Nnk0k0k0k0J5J5J0K0K0J0K0J0k0k5k0k0nJ5L0
7974A0M5J5nj0j0%NnJ0%K5K0J0nk5j5j5NJ5J0J0K0NNK0j0j5j0j0j5j0j0nj0%nnJ0K0J5J0n
7971H5j5j0j5j0j0k0%J0J0K0J0%j0j5N%%%NN%nJ0j0j5l0%K0J0K0J5NNj5m0m0k5nK0L0L5J5
7968D5J0j0k5j5j5nJ5J5L0M0L0j0n%J0%k0l0j5l0j5nJ5N%j0j5k0n%%N%N%N%j0j0k5%J5K5K5
7965@J5nj5%j5j5%nj5NNNNNNNNJ0NNJ0J0%K0nn%J0j0j0J0nnnk5l5%K0L5K5K5J0nNNK0K0K0
7962A40K0L0L0J0l0n0l0j0l5l0j5NJ0j0j0j0j0j0l5k0k0nL0NJ0J0J0J0J0nj0k0%J5J5J0K0
7960B5Nj5%nNJ0%J0NNJ0Nj0j0nj0nnk0%J0nJ0L5L5J5n%nj5nnj0n%j0k5j0J5K5J0j0nJ0J0N
7956F0K0NJ5J0NJ5%j5j0nnj5nj0j0k5k5j0NK0J5J0J0j0nJ5%%J5j0j5j0J0K5K0J5K5J0j0k0
7954A10l5nJ0NJ0J5%k0l5n0l0j5l5j0K0N0N0K5%j0nj0k0l0l0j5K0K0K5K0nk0k5%M5L5%l5l5
7951a5j0%K0j0k0j0j5NK0J0J0j5k5l0j0K0N0M5K5J5%J0%j5k0j0j5j0K0J5%k0%K0L0nk0j5j0
7948A5j0nnj0j0nj5%L0M0L5K5j0m0k5j5%K0J0N%j5j0j0%j0%nn%Nj0l0j5NK0%j5j0%j0%J0j0
7945h5j0NL5L5J5J0J0J0j0l0k0j5J5K0J5J5%nJ5j0l0%J5L5K0J5K0J5Nj0l5m5k5J0K5K5%j0
7943D5J0j5%%Nj0%N%%%%nNN%J5%nJ5NNj0nj5%K0Nj5l0l0k5m0k0%N%NJ0K0L0J0j0NK5L5K0J0
7940H0Nj0J0J5J0J0k0k0k0k0j5k0j0k0k0j0J0M5L5K0k0j0nJ5J0%%%J0nnj5j5j0nk0j5nNJ0
7937b5J0N%J5J0NNnnJ0j0N%%%NJ0j0NN%NN%J0NnJ0N%j0k5j5j5J0K0K0N%k0j5nJ5K5L0J0j5
7934H5l0k5k0k0nK0K0%l0l0l0%%j0J0J0K5K0K0%%Nnj0%j0nJ0K0J0J0%j0Nnj0Nj0NNK5J5J0
7931G0K0J0K0J5nk0k0j0j5j0k0j0J0NNJ0%J0J5nNk0nnnj0j5%NnnN%nJ0n%N%%J0nnJ0NnN%N
7927D5%%%Nnj0%K0J0%k5l5k5NK0K0J0NnJ0K5L0Nnk0k5j0%j0k0l0k0%K0K0nj5k0%NJ5J5N%J0
7924A5j0NJ5j0nJ0%%N%%NJ0nk0k0k5j0J0J5K0Nj5j5k5j0J5J5K0J0J0j0j0J0%nnNJ5K0J0K0
7921F5K0J0j5j5nJ0J0nN%j0J0NNJ5%k0nj5j5nj0j0j0%K0NJ0K0K5j0l0j0J5K0j0j0nj0j0nj0
7919B0j5%J0j0%J0%%N%Nj0nN%nn%%%%n%%%nJ0NNN%J0J5nk5nj5k0%J0nNK0%%J5J5J5%j0nj5
7915B0m0m5l0%%NJ5N0N0M5K5J0N%k5k0l0j5j5%J0k0l0k5l0l0J0K5K0J0J5K0K5J0nN%nNJ0J5
7912D0NnJ5J5%j0j0nj0k0%j0j0J5L0K0K0J0%j0J0NN%Nj0k0j5j5j0k0k0j0J5L5L5K0%j5j0n
7909F0l0k5j5K0K0J5%NJ0J5J0K0nj0%j0j0%%j0NJ5K0%j0k5k0k0m0n0k5NJ0J5J0J5J5N%K0N
7907A0NJ5Nj0k0l5%N%%NNNJ0%NJ0J0NnnK5K0K5Nj5l5l5n%J5%k0nj0%%J5nnj0nK0L0%nk0NJ0
7903A5%J0j5j5j0K0K0%k0k0%%J0nnJ0L0L0J0%N%J0%J5%n%nnJ0J5J5J0Nj0l5n5m0k5j5j0%K0
7900c5NJ0J5%%K0K5J5nj5j5NNK0K5J5%k0k0j5%%j0%J0J5N%%NJ5J5NJ5Nj5j5%J5%J0J5j5j0
7897A00j0j0j0j0j5j0j0j5j5j0K0J5N%k0NK5K0K5J0K0J5Nj0%%j0j5j5j0j5j0j5j5K0J5NK0
7895G5Nj5n%j0n%j0j5%j0nJ0K0J0J5%j0n%j0J0K0K0K0%j5l0k5l0k0%%K0L0K5J5nj0j5k5l5
7892a5m0k5%NK5M0L5%j5j5j0NK5L0J0j0j5j5k0NJ0J5%%Nn%J0NNnJ5%Nj5%j0j0nnj0j0%%J0
7889Ej0N%nNnnnnnnj0%J0J5J5J0%K0K5nnk5k5j0J0j0j5l5l0%L0L0L0K0%j5nJ5M0L0J5nj0j0
7886G0%%j5k0k0%j0j5nnj5l0k0NL5M0M0K5J5J0j5j5j0J0N%j0j5%%n%NNNJ0%NK0nNJ0%Nnk0
7883G0j5j0j5j5%k0j5nj0j0nJ5J5nJ0J0J0NNK0K0%%j0%j0%K5K0N%nj0%j5j0j5j5j0j0j0j0
7880b5nJ5M0L0j0k5nL0K5NJ5K0k0l5k5k5%%NN%NnJ0%%%%%Nj0J5%%NNj5j5l0%nn%%k0j5NK0
7876c5L5L0L0L5%N%%j0l0l5j0J0J0J0J0%k0j5j0%k0k0nK0K0J5J5j0j0j5j0nnK0N5M5K0%k0
7874A00j0l0n5n0k0J5M5K0K5K0L0K0K5K5M0J5j0j0%k0j0nj0j0j5j5j0j0j0J0L0L0%l0l0l0
7871F0n%%%Nn%N%%%%J0j0nNNJ5Nj5k5j0J5K0J0j0k5m0k0J0L0L0K5%k5k0k0%%j5j5%%j5k5%
7868e5L0K5NNNNj5j0j5j5J0NJ0NJ0J5K5%k0j5j5J0N0M0K0n%nk0k5nNn%%nn%%J0Nnk0l0l0k0
7865d5j0NL0M0J5%j5j5k0m0m0j0%K0L0%NJ5nJ5L0M5K5M5K5J5k0k0nJ5%%k0l0l0j5k0%J0J5
7862D0K0%j5l5j5%L5K5J0Nj0j5J0J5nj0k0%%k0%J0L0M5L0L0M0K0%l0n0o0k5j0l0n0n0l5nM0
7860h5J0j0%J0L5K5%k0j5k0nJ0%J0L0K0K5J0J0j5k0k0nN%J5J5NNK0J5%nj0k0%K0K0K0K5Nk0
7857I5j5NNK0J5Nnj5k0j0J0J5k0l5m0l0%Nj0j5%J5J0J5K0J0NK5K0Nj5j0k0j0j5j0j5j0nJ0
7854a5L0M5M5L0J5j0j5nj0j0j5j5j0j5J0K0J0J0Nk0nn%%%%%n%%%%J5j0j5j5J5J5J0J0J0J0
7851A10%k0k5k0m0k0nJ5L0L0K5L0J0j0J5nk0k0j5k0%N%%%%N%%%n%%%%%N%N%NN%%Nj5j5J0j0
7848D5j0nnNNJ0Nj5j0j0j5j5J0%nn%%nn%J0j0j0J0%n%%%%%%%%j0j5nj0%J5K0%j5j5j5j5L0
7845f5L0L0L0J0j0%Nn%%%j0k0j5j5%NN%J0NnJ5J5%%J0NJ5J0NJ0J0J0Nk5l5m0k0nN%%%%%%%
7841b5%N%n%nnn%nnK0J5J5K0Nj0%n%n%%K0J5J5J5%l0k5nNK0J0J0K0nj5k0l5j5%J5K5K5J0%
7838F0j0j5j0j0k0j5j5j0J5K0J5K0J0J0NNNk5j5%N%NNNNNNnn%j0j0%nnNnJ0%j0J0J0nNJ5K0
7835G0%%K0K0%nn%nn%%nj5%K0K0j0j5j0j5k0%K0K0K0J0%j0j5k5nNnk0k0nj0k0j5j0%NJ5nj0
7832d0j5j5n%J0NNJ5%NJ0J0Nj5k5k5K0M5L5J5J5K5%k0k5l0k5nnj5NJ5L5L5K0NJ0J0J0j0nn
7829H0j0nnnnNJ0NJ0nk0j5%j5J0Nj0j0J5Nnj0nJ5L0K5N%nJ0%NN%%J5nk0k0k0k0%%Nn%J5NJ0
7825G0J0NNJ0%j0k0NJ0J5%K0K0j5nJ0L0K0j0k5j5k0k0k0j5k5k5k0%k0j0j0k0%J0L0K5J5Nn
7823E%J0J0L0%j0k0k0j0J0K0J5j5j5nk0k0nK0K0J0J0nj0j0K0J0nn%j0nNj5n%J0K5L0J0%%N
7820F5nj5%%j5nj0j5n%j5k5l0j0K0M0N0L0J0%NNNj0j5NN%N%%J5j0j0j0%k5j0j0k0nnj0j5%
7817d5J5L5L0J5j0j0j0j5j0j0j0j5NJ0J0J0NJ0NJ0Nj5nn%nn%k0k0%K5M5K0%%nk5k5nJ5J5K0
7814C5J0j0j0j0nj5J0J5J5J0J0k5k5k0j0J0Nk5j0NNj0nn%nJ5J0NNJ0NNN%N%%NN%NNj0J5K5
7811E5K0K5K0J0J0K0%j0j0j5m5m0k0J0J0NNNNk0j0j5j5%J0J0n%j0%j0%j0Nj5%J0NnNNNnJ5
7808A0J0NJ5K0%J5N%NN%%%J0j0k0j0j5k0j0k0k0j0%K0J0J0NJ5K0%K0J5L0J0k0l0l5j5%J5J5
7805E0NNJ0K0Nj5NNk0Nnj0%%nj0%L0J5%l5l0j0J5L0J5Nj0k5j0n%j5j0nj0j0N%N%N%%J0NJ0
7802B0J5NK0%%K5J5%J0K0%J5J0NNj5j0%j0j0nn%nn%l5l0m5k5%J5J0NL0L0K5L0K0K0J5J5j5
7799A65m0k5l0j0nl0%NNNN%nk0k5k0%K0K5J5J0J5J0%Nk5l0k5j0J0K0J0J5J5J0J5j0j5J0j0
7796E5l0k0k0j0nNk0k0k5l5j5J0NJ0J0K0%J0J5N%NNNNnJ5J0J5J5J0J5J5K0Nj0nNj5l0j0j0
7793ENJ0Nk0m5j0K5L5L5J5j5j5j5j0nnnNJ0NNNNJ0N%%J0n%%N%%n%%%%n%%N%%%N%NJ0J5J5J5
7790A10Nj5k0k5j0j0J0L5J0J0nnl0n0n0l0NL0J0K0%j0n%J5J5J5K0j0j0j0nJ0L5J5K5L0K5J0
7787A60j0k0j5j5k0%nJ0nk0K0j0%Nj0%%%n%%j5j5j5j0NL0J5J5j0l5l0j0%K0K5Nl0k5J0K5K5
7784D0K0NNNNJ0NNJ0NN%%n%j5l0j5k0%J5J5%k0k5k5k0j0J0J5n%NN%J0J5J0J0%K0J0J0K0K5
7781A25L5J5j0l0j5k0k0%j0nj0j0nj0k0k0l5j0K0J5j5k0j0Nn%J5J5J5J5%j0J0j5n%nnK0K0
7778EK0K0%k5j0j0NJ0%K0K5L0%k0j5k0j5j5J0J5NK0K5K0L0K0Nk0nnn%%%%%%%J0NNJ0j5l5l0
7775G0j5j5N%j0l0k0%K5N%NNJ0J0J5Nl0nJ0K5n%Nj0j5j0j5j0NNJ0NNNJ5n%k0k5%nnJ0j0%%
7772en%NJ0J0NK5K5M0J5Nk0nnj0nnj0j5k0j5j5%K5J0J0K5Nj0l5k0k0k0k0%%%N%N%%NK5J0J0
7769A5j0j0J0L5N0J0k0l5k5nK0K0K0Nk5l0k0j5k0j5j0K5M5M0%j5nj0%%%%%%%%nn%nn%j5NN
7766@N%Nj5j5j0j5l5k5NK5L5L0J5J0K0NNj5nJ0J0nNnnNK0K0K0J5%%%%k5k0j0k5k0%k0nJ5K0
7763B5L0J5nN%%nN%n%j5k0l0k5%NK5L5K5K0J0j0%nnj5%%K0M0Nj5k0j0NNj0j5Nj0nJ5L0M0J0
7760A50j0k5j5k0k5j0NJ5J5%k0nNK0L0%%nk0l0m0l5j5%J5K5%%j0J0K0J5K0J0j5m0m0k5%K0
7757c0K5L0L5K0nnJ0j5l5n5m5j0K5L0%j0k0j0j0J0K0L0J0%nN%nnK0%NNN%J0NnnJ0n%%%Nj0
7754B5NnJ0K0L0Nl5n0m0m5j5K0%%J5N%K0K0%J0J0J0%%J5N%J5nk0nj5k0j0k0j5nNL5K5J5N%
7751B0J5j0j0%j0j0J0J5J0J0j0k5j0j5nJ5J5L0K5L0Nl0m0l0j5%nk0j5nj0j0j0j0J0NNJ0K5
7748e0K5%j0%NJ5L0J0K0J0j0n%n%J0J5K0J0j5l0l0j5nK0J0NJ0J5J5%j0k5l0j0j0k5k0j0NL0
7745c5K5L5L5%k0l0l0nJ0J0%%n%J5K0K0J5M0M0K5j0m0m0k0k5k5k0j0NJ5K0M0L5L0J0%k0j0
7743A00j0j5j0NJ0K0%j0j0j0j0J0J0NJ0NJ0j5l0k5j5K5K0J0j5%n%n%%nn%%%%j0J0NnnNJ0K5
7740H0J5J5j0j5k5n%%%Nk0j5k0j0j0J5K0K5K0%nk5l0j0J0J0NNk0j0j0J0K5K0n%J5J5J5%k5
7737E5k0l0n%%nk0j0j5J5L0K0J5Nk0j0j0J5J0J0J0%j5j0nnj0j0nNJ0J0J0J0NJ0NJ0J0nK0J5
7734I5nK0%nnj0nnj0nn%k0j0j0Nk0k0NNJ0J0J0J0NJ0J0j0nj0j0j0j0j0j0J0NNNNJ0NN%N%N
7731D5%%J0j0nnnnj0nnj0J0J0J0J0J0J0NJ0NNNN%k0k5%K5K5K5K5K5%k0k0k0k0k0j5j5J0n%
7728D5j0nn%%L0K5Nj0J5L0L5Nk0k0l0k0k5k0k5nnNj5%%j5NJ5J0L0NNNNNN%N%%%%%%nJ0j0l0
7724B5k5k5l0NNNN%J5K0n%K0J0J0j5N%j0nn%nJ5J5NK0J0J0K5%j5j5l0j0J0J5J0J5%NN%%l0
7721F0k0nJ0NK0%j0j0j0j0nj0%j0nn%j0J0J0J0J0K0nJ0NK0J5j5l5m5j0K0J5NJ0J0J0NJ0K5
7718I5Nj0J0%%%%NNl0j0J5J5J0Nj0j5k5l0m0j5NK0J5J5J0nJ5%NNNNJ0J0J0Nj0l0l0j5%%j0
7715A5J0J5J5L0J0k0k0k0k0J0J5J5NN%%Nj0NJ5j5n%nj0nnNj5NNJ0%k0nJ5K0NN%k5j0n%J5N
7712D5J0%k0j0%J5N%j0nn%j0n%%J5NN%J0J0%Nj0n%%j0j0NJ5K5L0J0j0j0j0j0j0J5j0J0Nnj0
7709F5J0J5J0j0k5nN%%j0j0j0j0j0j0k0%K0J0L0J0l0k5k5k5k5j0J0K0J5J5K0J5j0j5k0n%J0
7707c0nJ5K0%NK0K0%J0J5n%%%nNJ0j0k5j5%J5J0nj0k0j5%K0J0j5nJ0NNj5j5n%j0j0%NnJ0K5
7703A0L0J5%j0j0j0j0j0j0j0j0j0j0J0%n%NN%j5%J0L0K5J5%j5nK0K0nj5NNJ5J5J5nk5k5%J0
7700D5J5J5nnk0%%%nnnj5%j0nj5%J5NK0J0J0J5J0J5K0J5K0J5j5k0nk5k0nj0k0%J5NNnj0%n
7697D0j0NK0L0J0j5j0Nn%Nnnnn%j5Nj0nNN%NJ5nNNj0%%j0Nj5%%j0J0%nJ0j0j0NJ0k0m0m0n
7694g0K5J5Nj5k5l0j5NJ5NK0K0L0L0K0%j0k0J0K0K5L0K5J0NJ5%NK0K5Nk0%K5K5J0k0m0m5j5
7691A20k0k0k0%%%%K5K5j5k0j0n%j0nj0j5%j5k0nk0j5j0k0nNK0K0J0%K0J0J0J5K0j5l0nJ5
7689En%Nnn%Nnj0NJ5J5J5K0%K5K5NJ0J0%K0J5%j5m0j0j0j0j0NL0K5J0j5j5j0j0j0J5nJ0K0
7686A20J0j5k5j0J0n%%%%%%%N%j0j0j0nNj5k0N%J0J5%m5j5L0L5K0%J0J5%K5J5%Nj5l5m5o0
7683el0j5nK0j0%J0k0j5J0L0M0L5J0j5J5L5K0K0%k0Nj5j0nnj0nn%%nj0nnJ0K0j0l0j0J0%j0
7680A5NnnNK0K0j0l0k0j0k0j0%K5J5J0K0M0L5K0%%j0J0j5j0j0j5N%j0J0N%K0%j5j5j0j0J0
7677F0J5J5J0N%N%J0J0j0l0l5l0l5l5j0J0%%J5J5nK0J0k5%%J0K0J0K0%J0%N%j5j0K5M0J5j5
7674A00j5j5j0Nj5k0%nJ5J5J0%l0l0n%%NNNNJ5j0j5j5k5k5j0K0M0K5%j5k5%NNNNNNN%NNK0
7671D5%j5k0J0K5J5K0nn%nj0Nnn%n%%Nnj0Nj0l0k0j5J0K0J0J5NJ0NJ0NK5J5J5K0%J5Nk0k0
7668A10l0k0n%%nn%nnj0j0j5j0nK0NNNNJ0%k5nj0k5k0nk0j0J0K5J5K0J0nJ0%nk0l0%J0J5J5
7665a5K0nJ5J5%k0nL0J5J0%J0%%J0J0NNJ0J0%j5m0k0l0j0%nj0nNn%K0J0J5K0%k5m0m0J0L0
7662a5L0J0nj5k5nJ0%nJ5L0L0nk0l5j5NJ0J0J0NK0K0K0Nk5l0k5NN%NnJ0K0%J0J5%j5j0nNJ0
7659E5J5%%%Nj0j5nk0j0J0%J5Nj0J0NnnNJ0j0%J0%%j0k5j5j5n%n%K5J5J0K5NnN%NK0NJ0%k5
7656G5k5%N%NNj0%j0%%NN%nnj0nnj0nn%J5K0%NJ0NNJ5nl0m5l0NK0J0NNj0k0n%J0K0J5%j5j0
7652@j5j0K5K5L0J5K0%j0j0NJ0NJ0nJ0J5j0%J0K5J0nk5j5j5j0k5%J0%NJ5nnJ5%j0Nj0nNn%
7649G5%N%NN%N%nk0k0nJ0J5j0k0k0NJ0J0j0l0k0j5j0%%j0Nj0j0NJ0K5J5J5%nn%j0j0nj0k5
7646f5k5j0K0K5K0K5K5J5J5K5NJ0J0%J0nk0j0j0nNNnnj0j5nJ5NJ0N%nJ0nj5Nnj0nnnnnnnn
7643e%L0J0J5n%%%j0J0%nnk0j5j0j5j0j5j5j0j0j0j5J0J0NJ0J0NJ0Nj0j0j5j0K0M0K5L0J0
7640C5J0J0NNN%%j5j5k0j5%nJ0j0%%%%%%j0NK0J5L0NNNN%%NJ5j0j0%j0nnj0nj0%%%%%%%%j0
7637B5j0Nk0nj0k0%L0K0J5n%%K0M5NNj0j0j5j0%K5L0K5NJ0l0k0l0k0k0Nnnj0j0Nj5nN%j0%
7634a5nn%K5L5J5j5m0j5J0K5K0K5K0K0K5J5Nnk0j5NK0%k0m0k0j5NK0J0J0k0j5k5nK0J0Nj5
7631C5l5l0k0k0k0k5j0J5L0L5J5J5j0nJ0J0nnNJ0J0J0Nk5k5j5l0nJ5%NN%NNJ5K5L0J0%k0k0
7628e%J5K0K0K0j5j0j5j5J0%J0%J0%J0%%%%%n%%n%%%%NNJ5L0K5%j5k0nN%%j0nnnnnnnNNNN
7624F5J5nnJ0K0Nj5k0k5j5%K5NNnj5j0j0j0K5K5K0nl0k0nK0K0J0j0k0j5j0n%j0NJ5L0K5J0
7622I0nk5k5l0%J0%nnj0nNJ0J5NnK0J0N%NJ0%nJ5J0nj5j5j0k5nJ0NNJ0K5L0J5j5j0%k0nnj5
7618D5%%k0nn%nn%%nj5J0K0K0K0J5j0nj5j0j0j0nK0L0%j0j5j5j0NNNj5j0%NN%NJ0NnJ5J5M0
7615I0L0K0Nj0j0%nj0j0nj0n%j5j5nj0j0j0j0nj0J5J0J0J5J5J0J5J0k0k0k5k0n%n%nnnnJ5
7612a0J5J5J5%J0J5nj0j5k0nL0L5L0L0J5J5J0J5j0j0j5j0k0m0l5k0J5K5K0K0nk0j0nnK5J5
7610A00Nnj0j0j0%nn%k5k0k0k5nJ5N%%NJ5nn%j5N%j5n%J0J5J0J5K0J0J0J5%j5%j5nj0j0nN
7607A5j0j0%j0Nj0%K5L0K0L5K0L0M0J0%j5k5%K0Nk0m0l5k0k5l0k5j0J0K0K0NK0J0Nnj0NJ5
7604F5K5K0K0J0j0%J0j0k5j0j5j0j5k5nNn%%%n%%%J0J5n%J5%Nnj0%K0K5J0j0j5nJ5K0K0Nj0
7601A20l0l5l0j0%K0J0J0K5L0K0J0%j0k5k5j5J0K5L0L5K5Nnk0k5k5k0j0K0L0K0J0k5l5k5l0
7598E5l0k0j0j5j5j0%j0nJ5J0J5J5J5K5K5J0J0nj5k0j5nJ5K5K0K0%k5k5j5j0%%j0k0k0j5J5
7596b5L0L5J5NNK0J5J0k0m0j0Nj0%%J0%J0NNNNNj0%%%nn%J0nN%N%nJ0nk0%j5k0%nk0J0NK5
7592C5j0nj0nj0j0J0L5L0J0j5l5j5j5j5j0j5NNnJ0L0M0J5nk0j5J5J5J5N%j0j5%K0N%%j5k5
7590B0j5%K5K5J5J0J0J5j5k0j5j0j5NJ0K0L5K5nk0nJ5J0%%NN%%NN%%N%%Nj5n%j0%j0%j0%j0
7586I0nNj0k0J0j0j5j0j0j0j0k0%%L0Nj5k0%K0K5NJ0J0J0J0J0%K0J5K0nk5NJ0NNj0j0j5n%
7583I5k5j0nnnj5k5j5K0L5K5K5K0%Nk0k0k0j5nJ5%%J5j0NNNJ5J5nj0l5k0k0%J5K0%%K0NJ0
7581H5nnnnnn%j0%%%%%%%NNJ0J0NJ0J0K0%j5N%k0J0j5%nj5j0J5K0nNJ0nk0j0J0M5L0J5nl0
7577A30k0k0k5k0k0NnnJ0M5L0K0Nj0j0%nk5k0nj5j5j0j5j0j0J0L0L5Nnj0nnJ0J0%%%%nnj0
7574C5Nnj0%nNNJ5%%J0%J0J0J5Nj5k5%NK5n%j0l0l5j5%J5j0n%j5J0j0j0J0%%%J0K0K0%k0k5
7571b0n%K0K5K0J5nj5k5n%K0J5K0K0%NJ0%nk0j5j0j5NNj0n%%nnj5k0%K0K5K0K0%n%%n%%nN
7568E5j0j5Nnn%j0NN%J0%J0nJ0N%J0%NJ0NNk0k5%K5%j5j0nnj0%J5K5Nj0j5nNNj0n%nnJ5N%
7565D5j5j0J5L0L0L5K5%l0l5k5j0j0%%nN%Nj0J5J5J5J5K0j0k5j5j0%J5%J0J0N%J0NNJ0%l0
7562A00l0k0l5j0J0nnK0J0K5J0nnj5l0m0k0j5NK0%j5nJ5K5%j5j5%K5K5K5NNnnj5nnJ0L5K0
7559G0K0Nj5Nnj0%j0%J0J0nj5j5j0NK0Nj0nn%n%nJ0nNNnJ0NnNj5j0nnnk5J0J0N%J5NNJ5%%
7555F0%%%nN%%%K0K0Nnj0k0l0l5l5j0NNj0n%J0L0L0J0k0nj5j0nK0J5%NJ5NN%l0k0j0nnk0k5
7552g0n%K5L5NJ0J0NK5J0K0J5NL0K0J0nj5nK0K0Nnk5k0j0%Nk5k0nNn%n%j5k5j5k0l0k0nJ0
7549f0L5K5J5J0%J0%J0nNJ0%%J0nJ0J0%NN%%%%%%J0j0k0l0l0k5J0L0J0K5K0J0K0J5nk0k5n
7546G0Nn%J0%NN%j5l0k5j5%K0NN%k0j0j0j0j0k0%K0L0K0K5K0%j0l0m5n5l5nJ0nJ0NJ0Nj0K0
7543f5L5K0nk0j0%%j0j0K0M5K5nm5m5j0NNNNJ5J5J5J5J5J5J5J5NJ0NJ0NJ0J5%Nnj0%%%j5N
7540A00%nn%Nj0%nJ0J0J0J0NNK0%k0l0m0nJ5n%K0NnN%j0l0k5j0K0K0%k0J0K0M0K5Nj5k0l0
7537G0j0j5j0j5NK5J0J5nl0k0j0j0N%%%%J0nj5NK0L0Nk5k0%nj5j5%J0J0J0J0NN%%%NN%%j5
7534B0k0NL0K5J5j5k5k0nJ0K0J5nnJ0K5K0J0Nj0j0NNJ0NJ0j5l0l0j5n%%n%%j0NNj0j0NNnj0
7531EJ0K0K0L5J0k0k0k5j5NJ0J0NJ0NJ0Nj0j0nj0j0nk0%nnnnnnnnj0k5l0n%%%Nnn%nK0M0L0
7528b0L0NJ0NJ0NJ0NJ0n%n%%%%Nl0nJ0J5J5%j0nk0j5nJ0J0NJ0NJ5j5j5NK5Nj5j5NNJ5%j5j0
7525D5k5nJ0J5J5J0J5J0J5J5NN%Nnk5k5nNk0nnNK0J0J5j0j0j0nj0nnj0K0K5K0K0K0K5nk0k0
7522A20k0l5j0NNNNJ5nNJ0%J0%J0K5K5M0K0l5n5m0m5j5k0j5k0J5J5J5J5%%J0j0k5k5k0Nnn
7519c0J5M0L5M0%j5l0j0Nj0k0k0NM0K5J0j0J5J0J0J0J5NNnl5n5l0j0nj5J0K0J5NJ0J5%N%%
7516F5%%%N%j5j5%k5j0j0j5j0nj0nnK5K5L0K5n%%%%n%nj0j0%k0k5k5k5k5nK0M0M0N%nJ5NN
7513A5J0NJ0NJ0NNj0%%%n%nnj0nj0j0nj0n%%j0J0%nN%%J0J0%J0NNJ0J0J0NJ0j0j0j5j0%k0
7510E%j0j5nj0j0J5J0nL0M0M0M5M0J5NJ5%k0l0k5k0nNK0k0j5j5k0j5%%Nn%%%%NNNJ0NN%NK0
7506A05nl0k5j0nj5nJ0J0J5J0j0j0nj0j0j0j0nj0j0j0j0%J0J5nJ0NNNnk0k5NJ5J5L0J5J0K5
7504E5K5J0j0j0k0nnNn%nNn%nk5j0j0J5M5L5K0J0nj5k0l0j5nJ5J5J0K0J0%%j5l0k0%K0J5K0
7501H0Nnj0j5l0k5k5NJ5%J0J0%NJ0nNj5k5l0k5J0L0K0K5L5J5j5k5k0k0n%%n%j5j0%j5%j5%
7498g5J5J5K5J0j0j5l0%J5J0K0J0j0k5j5j5J0L0K0J5N%%%NJ5J0J0NJ0J0J0J0nnJ0J5J5Nj5
7495A10l0k5j0J0K0NJ0K0J5NJ0J0j0j5k5%J0nk5l5l0k5nJ0%%j0l0%nn%%K0K0NK0NJ5J5%J5
7492F0NJ0NNJ0%J5Nj5l0j0%Nj0%J0NNJ5%nJ5J0L0%k5k5j0J5L5J0nNNnnNK0K0j0l0k0j5%%j5
7489I0j0%Nj5j0Nnn%%Nnj5NK5M5J5%j0j0k0l5m0k0NJ5K0%%j0j0j0%j0%j0%nj5Nn%J0j0j5j5
7486f5NK5J0J5J5J0J5J5J5J5NJ0J0NK5K5Nk0j0j0j0j5j5j5j0k0NN%J0%N%Nn%n%nnnn%j0nn
7483A5Nj5j5NK5M5M5K0NNJ0nj0nk0n%k5nj0%%n%J0j0%nNj5nnnn%j5nj0%j0l0nJ5j0j0nJ5L0
7479a5K0J5n%J0j0%Nn%j0NL5L0J0nj5l0j5NK0%j0k0j0J0J0j0j0l0%K5M0M0K0%j0j0%k0l5k0
7477Ej0J0NNJ0J0%J0K5j0nnj0j0j0nj0j0nNNj0nJ0nnK0K0J0K0L0J5J0%%j0m0m0k0k0k0k0j5
7474g5K0K0M0K0Nj5k0k0nnJ5M0N0L5J5j0l5m0m0l0%%J5J5J0J0J5K5NK0J0j0J0J0j5Nnn%J0
7471I0%j0k0m0j5NK5%%%%J0%nJ5NJ0K0NNK0J5%J0nJ0nj0k5j0l0l0m5n0l0J0K0L5M0L5J0Nj5
7468E5k5nK0L5K0nk5m5k5n%%NJ5J0Nnj0j0j0K0K0K5K0%%J0nj5%%j5l0k0nJ5J0J5J5J0j0k0
7465C5l0nnj0%nnj0nnNNj0l5k0J0K5L0J5K0K0J5%N%%NJ0NNJ0NJ0NJ5K0J5K0n%n%l0j5j0l0
7462G0j5k0k0k0J5J5J5J5J5J0K0J0nk0j5j0j0j5j0j5j0J5n%%%%%N%%%N%N%J0J0NJ0J5J5K5
7459A15M5K0j0l5l5k0%j0j5j0j0j0j0J0NJ0J0%N%%%k0j0L0L5M0J5k0j5k0%Nnnj5%nnn%j0J0
7456E5%%%%N%%%%%N%N%%%J0j0nJ0%%K0J5L0J0k5k5m0j5J0NJ0J0K0nJ0J0K5K0j0j0j0j0j0j0
7453A00k0nj0j0j5j0j5j0%%%%%%%%%nNj0J0K5K5Nnk0j0j0%J0J5n%j0j0%j0nnj0%j0%nJ0K0
7450@J5J0J0j0%%%%Nnj5j5%%K0Nnl0k0nK0K0n%Nnj0j0j0j5j0j0j5nJ0L0K5J5N%%Nn%nNK0J0
7447B5J5K0M0M0J5nj0l0k0k0nnnj0nj0J5L5L5L0%k0k5l0k5l0j0Nnnn%nnNK5J0J5K5%J5J0%
7444I0j0j0l0m0k0j0NK5J5K5J0j5l5k5k0NK5K0J5J5K0J5J5%J0J5nj5l5l5j5Nj0n%Nn%%NJ0
7441A0J0NN%j0k5j5nK5M5L5J0nn%J5%k0l0nJ5N%j0j5%K0Nnl0l0j0%nNJ0%NNk0n%NK0K0%K5
7438E0K0K0K0j0j5j0j5j0j5NNJ5J0j0k5j5%NJ5L0L0L5K5j0k5k5j0l0nl0j0NJ5K0Nj0%j5%%
7435C5j0nNn%n%J5J5J5J0J0j5n%j0j0nj0j0J0L5L5L0nj5l0j0Nj0NL5M0K0j5m5m5n0m0k0nJ5
7432d5L5K5K5j5j5j0j5j0j0J0K5J5K0J5n%J0%NJ0%Nnj0NNj0%%%%%%k5k0%K0L5nk0k0j5NK0
7429C5M0N5K0k0l0l0j5j0l0j5Nj5nJ0J5L0%k0j0J5K5L0J0j0k5J0K5K0J0J5nk0m0l5j0J5J5
7427E5%J5J5Nj0j0%j5j5%%k0j0j0j0j5%k0nj0%J5J0J0j0K0J5%%%%nJ0j0%NNJ5J5NJ5NJ0J5
7424H5nk0j0j0nk0j0j0nj0j0j0J0J5J0J0K0L0K0K5j0j0j0nj5j5j5j5NNNN%NN%%NN%%%Nj0%
7421D0%%n%j0%j0%j0nn%%%%%%%%j0NNj0%%j0J0nJ5J0%%J5J5%k0%j0j5j0nj5j0J5J5K0J0NK5
7417D0K0%J0j0n%Nj0n%j0k5k5j0J0J5NK0K5J5j0k5j0j5k5nK0L5L5K0j5j5k5j0NJ0K0%k0%k0
7414A5nnnj5%K0J0J0J5N%j0J0%%J0j0j0nj5nnj5j5%%%%%%N%%NJ0NNJ0N%J5J0J0NJ0K0N%K0
7411A15J5%J0Nj0j5j0j0nJ5Nnk0l5l0k0%L0J5J0%%%%j0NK5M0N0J0k5m0k5%j0k0nJ0N%J0K0
7408A00K0J0j0k5k0j5%n%%n%j0NJ0%%J5J0%%J0K0%K0J0j0%%j5m0m0j0NJ0J0%J5J5%J0NK0%
7405A15j5m0j5%j0j5nj5k5%J0J0J0J0J0J0NJ5K0K5j0k0j0j0J5L5nk0j0j0j0nnj0%n%nJ0j0
7402A5nNJ0J0%J0J0NK5nk5j0NK0%j0nnnnnnJ5J5j5l0nNj0%K0J0nl0j5K5J0nJ0%NNj0%J0J5
7399E0K5Nj0%J0NNJ0%J5J0Nj0j0J0J0J0j0nNnj5k0l5k5k5j5%J5K5J5K0J0j0j5k5j0nj5nJ0
7397@L0K0K0J0K5L5%j5k5j5%Nn%%j5k0k5j0NJ5J0J5%j5j0nn%j0%J0J5J0J5K0J0n%j5j5nj5
7394D0n%J0J5L0J5nj0k0k0j0N%J0%NJ5M0L5J5j5m5m0j5NJ0J5J0j0J0J5J5%l0l5l0k0l0l0j5
7391g0J0J0J5J0%K0K5n%J0%NNk0J5J5nnnnk0k0%K0J0J0j0nnj0J5J5J0j5j5J0j0J0nnj0j0n
7388b0K0K5L0K5L0j0%k5k0k5k5nnN%%%N%%NJ0NJ0J0J0J0J0J0j0j0j0j0%J5K0nj5j0j5j5J0
7385C0K5J5K0j0nnj0nj0j0j0J5J5nnNNNNnnnnnnnnk0n%k0nJ0L0L5J0J5k0k0k0%NNJ0%nJ5%
7382D5NNNN%nJ5N%nJ5J5J5L0J0%%J0j0l0l5m0k0j0J0J0j0l5n0k5%K0J0K0J5J5NJ5J0%J5NN
7379F0J5nj5l0k0%J5L0L0L0J5j5%j5k0nj0j5%j5j5nj0j0%J5%J0%J0NNJ0J0J5NNK0J0Nnj0%
7376A00k0nj0Nj5j0nj5%nj0j5%J0J0J5NJ0J5J0J0%J5nJ5J0NNNNNnN%%J0j0k0m5n0m5j5J5K5
7373EL5J5nnJ5NNNN%j0j0%%j5nnk0j0k5j0J0K0K0J0Nk0%j0%j0nnJ0N%J5NNJ0%j0k0k0j0J5
7370a0J5J5J5J0J0%k0k0j5%K5K0j0k0l0%nj0%n%J5j5J0%j0J5n%J0%%NnJ0N%j0J5%%nNK0J5
7367D0Nj0j0j0J5L0J0%nj5N%N%nJ0J5j0NJ0J0%J5J5K5M0J0j0m0n0j0%nnj0nk0NJ0j5NN%%%
7364E5%J0J5J0J5J0J5J0J0j0%l0n0j5k0k0k0nJ5%%%%%NJ5J0nk5j5j0J0J0NJ0j0j0%NN%j5j5
7361c5nJ5K0%k0k0%%%%K0J5J5J5nk5l5l0k5nJ5M0L5K0K5L0J0J0J0J0J0J0K0nk0k5l0j0NJ5
7358G0J5J5nnk5k0k5J0K5K0Nj0j5k0j0J0n%n%j0J0%%%%NNj0J0%j5j0nnnj5%NK0J0J0L5L0n
7355H5%j5j0Nk0m0k0nNJ0j0j0k0n%Nj0J0L0L0J0%k0k0%J5L0L0J0nj0j0nJ5K5K0K0j5j5j0j5
7352F5k0l0m0k0j0nk0%K5K0K5K5L0L5J5J0J5J0%l0m0nJ5J5N%NnJ0%J0%n%%nl0k0k0k5j0j0
7349a5j5%J5L0L0J5NK5J0J0J0J0J5Nj5k5l0j5NJ5NJ0Nj5Nj0j5k5l0j5NL0K5NJ0j0%n%j5j0
7347C5j0J0NJ0NNj5%nnj0j0nJ5K0nl5l0j0K0J5J5J5J5J0J5J5K5J0k0j5k0j5k0k0j5k0NJ0N
7344eJ0NNJ0Nnk0k5NM0M0K0j0k5k5%K0%NN%j0k0%k5j0j0k5nJ5J5J5K0j5NL0K5J0j0N%K5K0
7341A10%l0k0k0l5j5J0K5K0J5%j5nnnj0nj0J5J0J0J0J0J0J0J0j0j0j5j0nj0j5%k0%L0L0NJ0
7338G0NJ0%Nj0J0%%%%%j5n%J5L5K0K0L0nk5l0k5k5k5k5%%J0j0k0k0NL0%j5nnn%nnJ0J0J0J5
7335C0J0J0J0J0J0J0nJ5K0nNJ0k0l0k0k5k0nK5K0J0j0%N%%NNNJ0K0%%K0K0nk0j5k5k0j5j5
7332C0j5j5k5j0K5O0P0N5J0j0j5j5j5k0%K0J0NJ5j0k0m0k0%j5j0n%n%%%J0nl0NK5K5J0k0k0
7329C5k5nj0k0k5NK5K5J0j0k0k5n%NN%J0J5NJ5%j5k0N%K0J0J0J5J0J0J0%j0Nj0l0m5l0J0L0
7327a5K0L0K5Nj0%%j0J0NK5J0nk5k5%N%%%%%nNNN%%k5l0%N%%NJ5J0J5J0%nj5NJ5L0M0J0j0
7323A30k5k5j5n%J0j0j0j0j0j0NJ0J5%%l5l5%J0J0J5J0J0J0K0%j0l0l0j5%N%%J5K5L0J5J0
7321H0J5NK0J0j0NNj0%J0j5k0k0k0k5%nj0%J0j5n%%j0%nnn%nj0%Nj0j5J0j0%%J5J0NNJ0NJ0
7317Ej0j0nj0N%%N%%N%J5L0K0K0K0K0K5J5j0j5k5%Nj0nJ0K0L5L5K5nk0m0n0m0k5%K0J5N%K0
7314I5Nj0l0l0j0NJ0K5K5L0%k5l0j5nnnj0%J5K0Nnj0NN%%J0%nk0l5k0J0K5nj0%K5K5K0K0K5
7311A20nm0k5j0%J5J0NL0L0J0j0k0j5nk5k5j5nk5nL0K5%%nnnk5k0k0k5j0NL0L0K0%j5k5j0
7309c5j0k0nJ5K0L0J0nJ5J5nk0l0m0j5K5N0M5K0%j5%j0j0J0%n%%%nK5K0K0K0%N%NJ0J0J0J5
7306A65nj0j5%J0J0J0Nj0l0l0j5j5j0j5j0%K0J5%j5K0L0L0J0nk0m0l5k0k0nnnJ5J5K5J5%j5
7303D5j0j0j5j0J5J5n%j5j5J0K5N5L5J0j0%j0k0l0j5%j0j0k5l5l5k0L0M5O0K5%K0K0nnNn%
7300A00J0j0j0J0%j0%nk0k0k5k0NJ0K0%k0k5k5k0J5L5K5K0%j5j5%%J0nJ0NN%J0j0j0j0j0j0
7297ej0j0nNJ0J0J0J0J0J5NNL5M5L0%k0m0m0m0k0nJ0J0J0Nj5l0k0l0l0%%L0L5J0J0%J5J5N
7295B5K0J0j0%J0J5K5K0Nk5k0k0j5NJ0J5%j5k0j5j0k5nJ5N%j0NL0L0K5nj5k0j5j0NNnnj0n
7292@j0n%j5nj0nnNJ0J0NK0J0M0L0L5L0J0j0k0l0l0k5%%%n%%n%J0J0J0NJ0J0%K0J0NJ5N%j5
7289A20k0%nk0k0%NL0K0J5Nj0%nk0k5k0k5j0j5nk0j5nNL0L0K0J5%k0nNl0m0m5k0nj0J5J5L0
7286e5J0J0J0J0J5J5NK0K0J0L0J0nj5k5nJ0J0J0J0%k0j0nNj0j0J0n%nn%j0j0%J5J0k0k0nn
7283@nj0nnj0nJ0J0J5J0J0J0J0J0J0NnJ5N%J5nj0l0l5nJ0L0J5K0M0L0K0j5k0k5j0NN%%Nnk5
7280H5k5%NK0K5J0%nn%j0j5j0j0NJ0J0J0j5j5nj0nJ5J0N%j5j0%j0nj0nJ0J0J5J0J0J0K0Nk0
7277I5k0k0k0j0l0l0j0J0K5K5J0%%J0j0nnNK5J5K0%k0j5j5k5j0%%%%%nj5NJ5J0J5J5Nj0n%
7274B5K0J5K0K0j0k0j0j5j0j5j5j0%J5NNNJ0NJ0j5j5nJ0L0Nj0l5l5k0nL0K5K5J0N%nk0k0j0
7271eJ0L0L0L5%j0j5N%K0j0k5m0n5k0nj0J0K0N0M5K0nnL0N0L0Nj5l0k5j5j5j5j5%%%l0l0j0
7268a5nJ5K0J0J5J5%nn%j0k0j0j5j0j5j0j0%K5L5L0L5M0J5nj5l5l0k0nj5k0%%nnk5k0NJ5L0
7266b5J0j0l0j0J0L0L5J5J0NnK0N%K0%%NN%K0K5L0J5l0m0k5m0l5k5m5k5%K0NJ5J0J0J0J0J5
7263A0J5K0J0J0J0j0j0k0j0J0K5L0K0J5Nj0nNj5k5k5l5j5J0L0K0K0J5j0j0J0J0nk5l0j5j0
7260A5%k0j5%j5nK5K0L5J5Nnn%n%%nNJ0J0NNNJ5Nj5%nj0j0nk0%%%k0n0n0k0%NJ5L0K0K0J0
7257en%J0J0J0%J5J5N%J0%l0k0nJ0%nJ0K0%J0J0K0N%K0%%%%%NNnj5l0j5k0j5J0nnNj0%%j0
7254EJ0nnJ0nnJ0%%%%nNJ0n%Nj5J0K0%k5k0k0%L0L0J0j5n%nN%n%nNn%n%nJ0J0NJ5%k0j5nn
7250@nj0%%j0%j0j5Nnj0K0L5K5K5K0J5NK5M0L0J0j0j5n%k0j5j0j5j0k0j0j0j5%J0%J0J0nN
7247F5J0N%nJ5J5L0Nl0m0k0NNj0j5j0j5j0j0j5nN%J0nk0j0%k5k5J0L5K0K0%K0%j0j0j5j0n
7245d5J5L5N0O0L0k5o0n5l0j0nJ0K0J0J5K0J0K5J0j0k0k0j0nJ0%NJ5%nJ5%l0k0%J0J5J5J5
7242F0J0K0J0K0J0J5J5J5nl0k0j5j5n%k0j0%j0j0%%j0NJ0nl0l0k5NL5L5K0j5k0j5J0K5L0L5
7239I5Nk0k5l0j0%K5M5L5%k0l0k5j0%%NNJ0Nnj0nnj5%J5L0L5K0%j0j0j5j5j5k5k5j0K0K0J0
7236D5%n%%%%n%%%NJ0NJ0NJ0NNNk5nj0j0j0j0j0J0J0%J5J0NNJ0J0J0K0J0NJ5K0%nnj0j0k0
7233A20l5l5j5j0J0J0nNJ0j0J0%k0j0j0%j5j5%K5M5M0K5j0l5j5k5k0j5k5j0J0K0J5J5J5J5
7231E5J5J5K0Nnk5j5N%j0nnnj0nj0j5%%k0j5%J0K0NK0K0Nj0k0j0K0K5K0J5j0j0j5nJ0J0%N
7228G5N%J0J0J5J5J5%j0n%nJ5J0%j0k0j0j5NNN%J0%NJ0nJ0%%N%nJ0%nn%k0k0k5k0j0j0j0n
7224B0J0J0J0J0nk0j5j0k0k0J5L5L5K5J0J0nl0l0j0J0J0J0N%J5NNnnk5k5k5nK0K0K0J5K0K0
7222A10NN%%%%J0nk0k0k0k0J0Nj0j5k0k0%K5J0J5j0nNJ0NNN%%%%%%%%k0j0j0J0K5L0J0N%N
7218A05%N%J0j0j0j0j5j5K0K0J5J5J0j5l5l5k0%J0J0J0J0nj0nj0J5J0%j5l5k5%J0%%K0K0L5
7216H0J0nJ0%nNj5j0n%K5K0%j0k0%k0j5%k0j0%%%%Nnj0J0K5L0M0K0j5k0j5j5nJ5J0%j5j0k5
7213C5%J0J5K0J5J5K0J5J5j5j5j0j5nj0J0J0J5j5k0l5l0j5n%j0j0%K0K5M0M0K0J0J0j5K0J0
7210A65nNNj0j5k5%Nj0k5j0k0n%K5K0nk5%Nj5l5l5k5%J0Nnn%nNK5NK5L5L5J5%j0j0%j5j0j0
7207E5nk0j5nj5j0n%Nj0N%n%L0K5K5K5J0%J5Nk0l0j5k5j5J0nnJ5K0J5J5%%n%j0n%j5%j0nn
7204A5nj5j5nNJ5J5%J0J0NJ0%J0K0nj5%k0nNJ0J5%NJ0N%NNJ5nj5nj0j5j0j0k0j0%NJ0n%J0
7201B5J5nj5j5J0M0K0Nnnj0nJ5Nk0l5j5nj5l5k5J0N0M0L0%Nn%%j0%nnj0j0%j0NK0NK0%NJ5
7198G5%nK0J0%j5n%j5%K5J0J0j0j5j0j0k0nnk0nNnn%n%nJ0J0NNJ0NJ5%NJ0nJ0j5l5l0k0j5
7195d0nK0K5N%J0%N%%%%N%%%%%%K0J5K0K0%k0j5nnj0j0j0nn%nn%%%%%K0M0L5L0J0j0j0nJ0
7191A25J0nnNj0l5l0m0l0%K0J5NJ5J5J0J5j0l0k0j5j0J0n%NL0K5J0j5j5nk5j0j5k5nK0J0K0
7189EJ5J5K0K5Nk0k0l0j0%K5J0J0N%k0K0J5K0K0K0nnj0%j0%j0nj5l5k0k0j0J0M0L5J5J5J5
7186A15J5M0L5j0m5l0%J5J5J0j0l0m5l0%K5J0%k0%K0K0K0K5K5%NN%l5m0l5l5k0NNk0j0j0j0
7183b5j5K0K0L0J5nnJ0j5n%%nK5K0L5J5NJ0NNj0j5Nk0j5nnj5j5k0k0k0k0k0j5k0J5J0K0J0
7180c5J5J5K0NJ0K0K0J0%K5K0Nj0k0j0k0j0j5k0j0NNJ0NNNJ0%nj5j0j0j5nk0nNN%NL5K0k0
7177B5j0J5J5j0n%%%%K5J5%k5k5%K0K0%%n%%%%%nnnnJ5J0J5J5J5J5K0J0l0l0m5j5nJ0NnJ5
7174E0%j0K0N%nJ0J0%NN%n%nn%Nj0k0l0k0l0nK0%J0J0J5J5J0%J5J0Nnj5m0n5n5j0K0L5M5L5
7171C0J5nk0n%NNJ0j0j5k0n%J0K5K0J0nJ0N%k0l0k5%j0%%Nnk0nj5j0NL5J5K0K0L5L5J5j0k0
7168G5l0nJ0J0J0J5NK0J0J0J0NJ5%k0n0m5k5nj0nnnnj0%%J0J0%J0M0L0J5nk0k0nJ5J5K0J5
7165A05K5J0j5k5nJ0N%%J0%NN%%NK0Nk0l0k5k5k0k0j0N%%J0K5K0J0%j0j5%nj5j0nJ0K5K5J0
7162I0j0j5nj5m0l0j0K0M0L5%n%j5j5%%J5J0N%%%%nNj0NJ0%NNNNJ0%N%N%K0L0Nl5n0l5k0%
7159A5J0J0Nj5k0j0J0L5K0%nj0j5j5nJ0L0J5NNj5nNJ0Nj5NnnN%nk0k0k0k0%J5J0%NJ0K0nk0
7156A0nj0j5%J5K0%l0j0NK5%j0nNJ0L0L5J0NJ0NNk5l5nK0L5K5%k0k5k0J5J5%k0%j0k0J0j0
7153C5j0nnnn%K0K0NNJ5J5N%j5j0j0j0j0nj0NJ0K0%%J5J0J0nnnn%nn%J0J0J0J0J0J0K5nk0
7150A20k5l5j5J0K5K0J5%j5%j0j0%%j5k0j0j5j5j0k5j5j0%K5J0J0K0NK0Nnj0%j0nnJ0k0l0
7147c5l5nJ5N%j0J5J5K0L0J0j0l5k5k0NM0K5J5J5j0%J0J0K0NK0j0k5l0nnJ0J0%K0L5J5L0J0
7145A45j5%%%%%%j0j0k0nnk0j5%j0N%%%%%%%J0K0j0%K0%J0J5J5K0J0nk5j5j5nnk0%%j5nnJ0
7141D5L5NL0L0J0nk5k5k5k0l0J0NNNn%nn%Nk5n0m0nL5M0N0K5%m0n0k5J0L0K0J5K5Nk5m0k5
7138c0K5L0K5Nj5j0NJ0k0l0l0K0J0NN%NNNNNJ5J0J5J0J5J0J5J0%nnnnnn%j5j0j0j0NJ0J0J0
7135I0J0J0L0%k0k0k0k0j5l5k5k0k0%K0K0N%N%%NNNnJ0N%N%NNj0nj0nJ0J0J5J5nnJ0j0k5%
7132B0J5%k0j5J5J5n%%nn%nnK0J5L5L5K0%k5k5nnnnj5m0n0j0J0j0NNK0M5M0K0J0j5%n%k0l0
7129B0n0k5J0K0K5J0L0L0J0j0nj0j0J5n%N%N%N%n%%j0nk5l0k0%J5K0J5J0Nj5l0k5j5K0K0%
7126e%nNJ0NJ0NJ0%J0J0NNNJ0J0NN%%j0J0%nn%k0k5k0k5%nj0NJ5K0J5J5j5j5k5nJ0K0J0K0
7123E5j0%j0%%J5NNNJ0NJ0J0J0K5Nk0m0m5k0J0NJ0N%J5J5nj0k5l0nn%j5NK0%l0k5j0j0K5L0
7120a5L0J0j0NNJ5J5N%%J0nk0j5NK5K0j0nnk0%J5Nnk0l0%nNJ0NJ0K5K5J0j5l5l0j5%J5NJ0
7117B5NJ0NJ0%l5l5k5k5J5N5O0L5Nj5k0k5k5k5k5nK0%J0NNJ5Nj5NK0L5M0K0J5j5m0j0J0J5
7114A05nNj0l0j0j5nJ5N%j0k0k0k0j0J0NNJ0NNNNNNN%NJ0j0j0J0%n%nnnk0%L5L0Nj5n%J0J5
7111H0%%%%%%%%K0j0l0l0j5J0K0L5K0k0l5m0k0%J0J0%NJ5L0L5J5j0j5nnnnj0j5K0L5L5J5j0
7108A30j0NN%N%NJ0j0n0n0m5k0k0%J0N0M0K5%%%K0K5L0J5%%k0k0k0J5J5K0nj0j5j5j5l0j0
7105F0%NNJ0k5%j5j0k5%K0L5L0L0%k0l0k5nJ5N%%Nj0j5j0j5J0L0L0Nj0j5j5j5k0j0k0j5%n
7102c5%%K0K0J5K0NJ0J5%j0j0j0j5J0NJ0Nnk5j0j0%N%N%%N%NNnJ0J5K0M0Nk5l0m0k5nj5j0
7099c5j0n%j0NK0J5J5K0K0K0K0J5Nnn%nj0j5nJ0J0J0J0k0k0k0j5j0NN%nJ5K0nj5j0J5K5K0
7097G5N%j5J5%J0J0j5nNj5nnnnnnn%nn%nNJ5J5Nj5k5l0j5nnk0%J5J0J5J0J5J5K0J0%nnnn%
7093C5%nn%nnNNj0J0K0J5K0K0%m0j5j5N%%%K0K5L0J5nj0%k0k5k0m0j0NL0J0j0k5%K0J5K0K0
7090H0j5j0%L5M5K5J0j0l0l0l0%J5J5j0j5nJ5J5J5J5J0k0m0k5l0k0%j0j0J0L0K0K0Nk0nnj5
7088B5%%k0j5j5k0k0J5J5J0K0NJ0NJ0J0J0J0Nn%j5N%j0nn%%J0j0j0J0%%j0J0%%nl0j5j5nJ0
7084c5J5nNN%J0J0J0K0%NK0K0%j0nnj0nj0j0j0%N%%J5J0Nj5k5k5J0J0K0K0K0K0K0K0K0J5N
7082A65j5m0m0j0J5%%%nJ0j0%%nnK0J0j5j5k0k0j0J0J5K0%%%%J0L5%j0%L0K0k0m0k0j5j0j5
7079B0j5%%n%n%%nn%j5NK0J0K0J5NJ0J0J0Nj5l5l5j5J5J0j0%%%%K5K5K5L0K5K5K5K5j0l0l0
7076A30j0%nn%nnk0Nnj0%j5j0j5j5j0NNJ0%j0m0l0j5J0L0J5K0J5J0J0J5n%NK5M0K0%l0l0m5
7073C5l0j0j0J5K0K0K0Nj0k5j0j0NJ0J0N%k0k0NNJ0NNJ5L0K5J0n%NJ0K0%k5k5m0j0NNNN%%
7070F0J0j0j5j5j5k0k0%J0J5n%L5L0L5J5%j0l0k5j0nj5j0K0K0J0%N%J0%%NN%J0nNJ0NNj0j5
7067H5k5%j0n%j5l0l5%K5L0K0%j0k5k0%K0J5NNJ5%K0K5%j5j5nj5nK0N%%j0nj0nnj0%J0K0K5
7064G0J0j0j5j5j5j0%j5%J0J5J5N%%Nnk0k0J0K0K5K0K0K5K5nk0k0%Nj0k5l0k0nJ5NNj0j5n
7061A5K0K0K5K0j0k0k5j0%j0nnj0j5n%j0k0%K0NNK0J5Nj0l0l0j0nJ5K0K0K0K5K0K0K0K0J0
7058A30%k5l0l0k0k5k5j0nj0nK5K5L0K5J0%J0N%nnnn%%j0J0K0J5J0%j0nnj0j0k0nNJ0J0NN
7055G0NJ5nj5j0j5j0%NJ0%NN%J0nJ0J0%l0k5l5k0J0L5K0K0J0nNNj5%j0j0Nk0j0%NnJ0%%J0
7052C5nNK5K0K0K0j5l5l0j5J0K5L0J0%k0%j5n0l5k5n%%%%J5J5K5Nnk5k5j0J0J0NJ0NJ0J0J0
7049A5j0%j0nJ0J5K5N%%nnj0l0k5j5NJ5%J5J5%J0J0%nnnn%nnj0j0k0%K0K0J5L0J5%NNNJ0N
7046H5NJ0%NN%l0k5nNj0k0l0k0l0j5J5J5nJ0NNJ0J0NK0J5K0J5Nnj0Nn%%n%%nnnnj0nNj0j0
7043E%k0n%J0K5%j5j5nJ0J5nN%J0%nJ0N%%NnNK0%j5nL0K0j0k5j0j0nj0j5j0nj5j0L0J0%J0
7040EJ0J0Nnj0nnk0Nj0nNNJ5%j5nnj5j5j0J0K5K5J0K5K0%nNnJ0nj5J0J5%NNJ0NJ5%j5k5j5
7036D5k0j5nJ0J5nj0L0M5K5%k5j5j5k5k5k0NJ5NJ0J5J5K5NJ0K5J5J0nj5nk0k0l5n5l5k5NK5
7034d0K0K5j0j0K0M0M0L0nk5k5j5%J5J0K5Nnk5j5j5nj0j0nk0k0k0J5L5J5J0j0%%nnJ0%K5K5
7031F5M0K0J5j0k0N%j5j0j0j0nnnk0NJ0J0j0l0k5j0k0j5NK0J0J0j0k5j5k0J0M0K5K5J0K0k0
7028C5k0j0j0%J5K0K0J0n%j0j5NJ0J0j5l0NL0K5J0j0j5NL0L0N%k0k5nN%j0j0nj0j0j0j0j0
7026Enj0J5L0L0%j0j5nK0%Nnl0nJ0L0Nk0l0l5k5j0nk5j0J5M0L5L0J5J5J0Nj0j0j5k0%NnJ0
7023B5j0k0l5j5%L0J5Nk0k5j5nj5nJ5N0L5K5%j5nnNK0J5J0J0J5J5J0J5J5J0J5nj0nnj0nnj0
7020A10j5j5k0j5J5K0L5L5K0nk0k5j0%%j0NJ5K0%j0l0l0j0K5M0L5K5Nk0m0l5k0j0j0k0J0%
7017D5NN%N%%NN%%j5l0k5j5%J5J0J0J5K0NL0K0K5NJ0J0J5j0l0k0j5l5j0%%%%%%j5J0NNj5l0
7014A5l0k0n0j0%Nk0l5l0j0n%K0K0K5K0J5L5K0K0J0nN%%%k0k5j0NL0N5L5Nk0k5%%%%%nj5J0
7011A5%%%%%%%%%%%%%%%%%NN%K5K0K5K5j0j0j5j0j0j0j0j0j0nnj0nnk0NJ5K0K5J0k5k5m0j5
7008e5J5L5M0J0j0k0j5j5%L0L0J0%%j5N%k0k5k5j0K5L5L5N0L5J0j5l0k0%J0%nNK5K5%l0l0
7005I0k0Nnj0J0J0NJ0J5%NN%k5l0l0l0j0J0K0%j0j0%J5J0J5J0Nj5nnl0l5l5k5j5NK0L5K0K5
7002@K5j0l0j0nn%J0K5L5L0Nj0k0k0j0%N%Nnk5j5%K0K5K5Nj0%nj0l0k0%L0J0J5%nNj0n%%n
6999A0J5J5J5J5%j0n%%%%%%%J0nk0nnk0j5j0k0nNJ0nk0l0j5J0K5M0L5M0L0j0k0k5j5%J5%J0
6996D0NJ0%N%%n%j5k5k5j5nNJ0nj5j0J0K0L0K5K5L0%j0Nj0j0Nj0nNj0j0%nnj5n%j5j5%K0J5
6993B0J5J5Nj0k0J0L0J5%j5n%J0K5K5J0nk0k5nnk0nK0J5%k0nJ5L5K5K0K0j0k0n0n0k0n%nN
6990A5%%%%K0K5K0K0L0J0j5j0j0nj0j0j0j0nj0%%%%%N%%J0%NNJ0%K0nnj0nnnnj5%%%%%%%%
6987D5%%nJ0j0k0k0k0k0n%nnNNK0K5K0Nk0k0NK5L0J0NJ0NJ0J5%j5l5k5k0nnJ5J0Nk0k5k5m0
6984h5k0N%nJ0N0M5M0K0J0nj5l5k5nK0M0K5J0j0j0%%NK5K5Nk0NJ0N%m0k5l0J0K5nj5j5%j0
6981A5nnj0nk0j0j5J0L5L0J0j0j0J5K5Nn%N%%k0k0l5l0NK0J0%%J0%J5NJ0NJ0NJ0NJ0J0Nj0
6978G5%Nj0j0Nnn%N%%%N%%j0j5nk0k0j0j0j5nK0J0N%J5J5%n%Nj0K5J0j0j5j5%%K0L0J0j0l0
6975B5j0j0l0%J0K0K0J5J5J5J5J5nn%nk0%j0j0J0NJ0Nj5m5m5k0%n%%J0NNJ0NNK0%k0%%j0l5
6971f0k0nJ5K5K0%%J5J5K5Nj0j5j0j5nJ5NNJ5L5L5NNk0j0%nJ0K5j0%J5%J0j0j5j0k0%j5k5
6969B0%nj0j5nNj5j5%J5K0J0K0J0K0K5%NN%%Nnj0NK0Nj5k5k0nNNnnj0nnnnj0J0%J0%NNJ0%
6965D5%J5J0nNj0nL0J5J0j0k5N%%Nnnnnnnnnj0NNj0nn%nNj0j0NNj0n%J0J5nK0K0J0nNJ5%l0
6962E5m0nj0nj0k0j0J5M0K0NnnNnj0Nn%%nj5%j0j0K0K5L5J0NJ0%J0k0j0k5nn%nnNnj0Nn%J0
6959A5nN%%%%nnNj0NNj0%%K5J0J5Nj0l5m0k5j0L0L5M0J0j5k0%J5%k0j5J0%j0j5j5j0J0L0L0
6956B5J5J5J0J5J0%j0j0nNNN%j0j5j0j0m0m0nnJ0J0NJ0j0j0j0j0J5L0M0J0j0%L0K5NNJ0Nn
6953A00%k5m0l0nj5k0nnnnk5k5J0J0K5NJ0K5L5L0J5j0j5k0k0k0k5k0k0k0j0j5K5K0nj0NK0
6950h0NJ0NNK0%J0J0%%%%%%%%j0j5j0j0J0L0K0K5J0J0J0J5j0nj0j0j0j5j5j0j0j5j5j0J0J0
6947d5nK0K5K5Nj0k0%NJ0NJ0j0j5j0j0nK0N0M5K5%n%j0%j0j0nnnn%nj0NnnJ5%NJ0%J0J5nk0
6944G0k5k0k5j5k0J5L5K0J0k5k5j5k0k0j5nnJ0j0j5%NJ0k0k0J0L0N0J5k5l0%L0K5NJ0J0J0
6941A5J0J5nl0l0j0j0j0j0%K5J5J0J0J5J5J0%n%n%%%%nnK0M0J0NJ0J0%j5Nj0%nj5J0j5j0j0
6938D5j0l0l0m0k0J5M5M0K0%%%%%j5n%J0J5K0J0%NJ5j0j0j5j5j5j0%%j0n%%nj0%nj0nn%j0
6935e0n%j0%%j0%%%J5%J5J0%J0J0J0J5J0J0J5J0NK0NnnNnN%%j0j0nj0j5n%j5j0K5K0nJ0J0
6932F0J0Nnj5nj5N%j5k0j5j5K0K5L5J0nj5l0nJ0L0L0Nj0k0j5NJ0J5%%%Nn%J0j0NNj0J0%K0
6929A00K5Nj0n%j5k5m0m0k5j0NnnJ0%NNnJ5J0nNJ0K0K5M0K5%%j5k0k0j5nNJ0j5j5j5k0j5J5
6926a0K5J0K0NnNL0K0j0k0k5j0j0j0j0J5L0K0J5J0n%N%NnN%nNj0nNnnNj5j0%j5%nj0NJ0J0
6923E5Nj5nJ5J5L0%j0k0%NJ0nk0j0j5k0j0k0l0%J0K5K0J5J0j0NNJ0L5K5J5Nj0l5l5j5%%j5
6920A5k0%K0K0K5Nnk5nnJ0J0%k0l0l0j5NJ5L5L5%j0j5L0K0Nj5k0NJ0Nj0j5NNN%%%N%J0nj0
6917D5j5k5nJ5J5J5J5J0j5nnnnnnl0l0l0k5j0J5J0nj5j0k5nL5N5N0L5J5J5K0J5nnnnN%NNj5
6914H5j5j5j0j5j5J0L0K0J5j0j5nnj0nj0nj0j0%j5NK0L0K5j5k0k0k5%K0J5K0J5K0J0J0j0l0
6912F0k5l0J0K0J0j5%%j5k0%k5m0j0K5N0%nN%%nn%K0J5J5J0L5J0nk5k5nJ0L0%j5j0nJ0J0%
6909F0K0M0K0k0n0m0k5j0NN%NNJ0NNJ0k0k0nk5l5j0NK5L5J5%k5l0l0l5l5%L5J5J0K0J0K0J5
6906b0N%%NN%%NN%%NN%%%K0nNJ0NNNJ0j0nj0j0k5l0nK5J5K0K0J5%%%NNNNNj5j5j0j5NJ0NN
6902F5J0NJ0J0j5j5j0j0j5j0nj5j0J0J0nnJ0J0j0j0j5k0nnJ5%J0J0NJ0J0J0J0J0J0nj0j0j0
6900B5j0nj0nk0j0j5j5K0K0K0J5N%%%N%N%j0j0j0j0k0%K0L0J0j0%%%NN%K0K5L0J0j0l0j5k0
6897C5k0%L0L0J0NJ0J0k0k5k0k0k0k0k0k0NJ5K0%J0K0%K0L0L5N0L0j0j0j0j0j0k0j0j5j5j5
6894E5j5j5%k0k0nnk0j5nJ0J0J0J0J0J0%J5K5K5Nj5nnK0L0K5N%%j0j5l0l0k0%NNk5k5%J0L5
6891B0K5%j0%%j5N%NN%%NN%NN%%N%N%Nj0n%J0K0K5J0nnj5N%j5Nj0m5l5k0k5l5k5%NJ5NL0L5
6888a5K0K0J5K0K0%j5k0l0j5%J5K5J5%nJ0J0j0l0j5nNJ0J0Nj5j5%n%%NNJ0L5L0K0Nj0j5J0
6885A00nj0j5j5k0j5NK0K5NnnNj0l0j5J0NNk0j5NK0Nj5k0j0j0%K0L5L0J0%%J0NNJ0%%J0k0
6882I0j0nk0j0nk5%L0K5K5L0J5%j0K0L0K0j5k5m0l5k5nj0J0K0J5k0j5k0k0k0j5NK0%j0J0j0
6879ej5NK5K5%j0J0K0K5K0%Nnl0j5k0k0l0l0k0j0%nnJ5L5K0K5J0j0l5l0k5j0NK0J0%k0j0J0
6876g5K0K0NJ0K0J0J5%NN%k0j5j5k0J0J5NJ5K0NNJ5J0J5J0J5j0nj0j0k0l5m0j5J0K0K0J5%
6874B5j0%nn%nnJ0J0J0J0j0j0nj5NK0J5Nnj0j0nn%j0nJ5k0j0J0K5M5L0L5L0K0nj5k0%J0K0
6871A60K5nj0nj0k0nj5k5%J0K5J0nk0j5K0K0nm0l0%j5k0j5J5%nJ0K5J0J5J5J5J5J5j5j5j5
6868I5j5j5j0k0j5Nnj0J0n%%%J0J5K0J0%j0%nj0J0%%%%j0J0J5%J0J0%k0j5j0J5Nj0l0j5N%
6865A5j0%%j0J0J5J5Nk5l0j5J5K0%j5j0nJ0Nnj5k5j0NK0N%%J0%J0NN%J0%%J5n%J0J5NJ5Nj0
6862E5l0k0k0%J0NN%k5k0nJ5J5K0M0K5j0k5j5j0NK0K0K5J0%nnnn%j5%%j0j0%%j0j0nj5%J0
6859E%j5l0nL0J5N%J0J0%NN%J0NNNJ0NNJ0Nj5j5k0j0%NN%NN%N%%NN%J0%J0%J0%Nj0k5l0nn
6855C0%%%k0j5k0k0j0NJ5L5K5%k0NJ5L0L0J5j0l5k0k0J0J0J0J0%nn%%%j0%nk0j0j5J0NJ0N
6852A5J5J5J0J5j5%%j0j0J5J0n%NJ5n%J5J5%k0k5m0j0%K0J0N%j5j0j0J5J5%K0L0L0L0L0j0
6850A65l0k0k0l5k5l0%M0N5L5%NJ0j0k5l0l0j0j0J0J0K5K5K0%k5m0l5k0nJ5J0J5nnJ5K0%%
6847F5nJ0J0nk0j5NK0L5K0j5j5k0k5k0k0J0K0K5J0j0k0j5j0j0nnnn%k0J0J0J0J0J0%j5j5%
6844a5NNnJ5L0J5nj0%%%%nn%nNJ0NNj0j5j5j0J0L0K0J5nk0k0nj5j0j0j0J0J0nJ5M5L0J5nj5
6841G5k5k0k5j0nk5%J0NJ5%j0k0j0k0k0%L0L5K5nk0k0nNNnNJ0K0N0L5L0Nn%j0j0l0k5%J0K0
6838F5J5J0nn%%j0l0k0nJ0K0J5J5J5K0%J0K0j0j0j0k0j0%k5k0nNJ0%J0NJ0J0J0j5j5%j5j0
6836C5J0%n%%%%J5J5J0K0j0%j0nk0l0m0j5NL0K0J0J0J0J0J0%K0NJ0J0J0K0%nnj0j0j0j0j0
6833I0nj0j0nj0k0j5k0k0N%N%K5K5K0K5K5N%%l0k5j0J5K0j5k5k5l0k5nj0NNK0K0K0%J5J0k5
6830A5l0%J5J5K0J5J5J5nk0l0k5j0%NNNK0%%J0j0J0N%N%J0K5J0K0k0j5j5j5k0k0l0j0J5J0
6827a0J5J5%%N%%%%N%N%%%N%%J0J0NNj0l5k5k5nk5l5%L5M0N0K5%nk0k5j0j5NL5L5J5Nj0%j0
6824F0j5l0nJ0N%NK5K5J0Nj5k0m5m5k5nnnnj0nj0%J5M0M0K5J5J0j5n0n5j0K0L0Nj0J0K0J5
6821EJ5j0j0j0nj0j0j0j0Nnj5J5M0J5L5K5L0K0Nk5k0j5j0J0%j0%%J0K5K5J0J5NJ0Nj0j0j0
6818A20j5j5k0j5j5N%J0%j0J0J0j0k0j5k5j0J0K0J5J5%j0Nj5%%j0%Nj5n%j0j0nj0k0%K0L0
6815eL5N0M5J0j0k5j5k0j0j0nj0j0j0%j5j0Nn%NK5K5Nj5k5k0j5%%%%J5L0K0K0L5M5N5K0j0
6813B00m0l0k0nJ0N%%j0j0nnj0nnnnnnj5l5k5k0J0L0K0K0J5K0K5J5nj5j5%j0j0j0j0NNJ0N
6810F0NNJ0Nnj0%j0n%j0%j5n%j0j0nnj0%%%nj0NNn%K0J0J0NNJ0J0J5Nj0l0j0j0NJ0%%N%%%
6806B5NNJ0J5J0J5nnnj0%nnnnn%j0NN%N%N%%J5%nJ5J0%NNJ0%J0%J5%nK0j0j0nnj0%k0NNL0
6803A20J0K0j0k5j5j0k0NNk0n%nnnnj5NJ5J5J5J0N%%%j0l0l0j0L0M5%j5j0J0K5L0L0J0%k0
6800A40l0k5j0J0K0%j5k5j0j0nJ5J0Nj0l5k0nJ5%j0J5K0K0J0J0J5J0k0k0k0j5k5j0J0J5Nk0
6797EJ0J5nl5l5m0K0K0J5K0J5J5K5J0k5k5l0k5NJ0NNK0K0K0K0Nn%%j5j5k0j5N%J0%K0M0K5
6795I0K5nl0k5nk5k5k5k0k0%K0K0K5K5%k0j5j5%Nnnnnk0k5J0J0J5J5j0nk0nJ0L0J0J0J0NJ0
6792A0J0K5%%Nj0J5%%%%%j0nn%%j5N%%%%J0j0NNNJ0J0J0J0J0J0J0k0k0j0k5nk5l0%J0J0J5
6789A0J5L0L0%%nnnnJ5J5NK0J0l0j0%%K0J0NNk0k0%%k0j5%nj5j0nj5%Nj5l0%K0J0%%%%%%%
6785e%%N%%Nj0j0%J0K0nk5l5j0NJ0K0%%K0J0NNJ0J0J0J5%j5j0NK0J0j5j0J0%NJ0%j0j0nj5
6782C0k5nNL0K0J5K0J5nj0j5n%j5l0J0K5L0%k5j0%%j0j5j5nj5nJ5K0%J0L0K5J0Nk5k0nJ5J0
6779H0j0j0j0j5J0K0Nj5j5NK5%J0K0K0j0l0k5m0m0l0j0K0L0K0L0j0l0k5j0J0K0K0J5J5J5K0
6777G5J5j0k5j0k0j0J0N%J5J5J5J5K0%k0m0m0j5NK5K0Nj5m0l0nNnj5j0j0j5NJ0%J0K0L0K5
6774A0K0K5%%j0k5nK0K0%%N%%J0%Nk5l0k5l0nJ5J5n%%j0%J0K5J5K0%%j0NNj0%NnJ5N%j0k0
6771B5k0nJ5J0K0J0%nn%k5j0J5J5n%j0Nnnnnnnj0%K5L0L0K5%j0nnj0nnj0j0nj0n%%n%Nn%%
6767A5K0L5L0K5J5J0j0k5j5j0J0J0nn%j0%J0%NN%nJ0J5J0k0k0l0j0k5k0n%n%nN%%j5nK0K5
6764C0J0nk0l0l0j0j0k0nL0J0J0K0K5J0nj5J0K5K5%%nnk0k0k0k0J0K5L0N%%L5L0K5K0N%j5
6762A35j5%Nnl0j5j5k0j5nk5%K5NJ0j0l0k5k0nj0%j0NK5J0J5NJ0J0J0J0J0J0Nnj0j0j0%K5
6759D0NJ0%%J0j0k0k5J0L0J5nJ0N%k0j0nnj0nnnnj0nJ0J0NJ0%j0K0J5J0J0k5k0j0Nn%%%J0
6756B5j0k0j5J5K0J0J5J5J0n%n%j0j0j0n%K0J0J0%%n%%%%%l0l0l5l0j5k0nL0M0J5j5j5%%K0
6753c5K0K0%%K0J0J0J0N%NJ5nl0j0NL0J5j5l5j5nK5L5K0Nk0nnj0nnnj0j0j0nJ5J0J0J0j0k5
6750B0j5j5J5M0K5L0K0%J0J0j0j0j0j0Nj5%%j0%Nj5j0j5j5j5NNNN%%N%%NJ0j0l0l5m5l0K5
6747g0K5K0K5K0nJ0J0J0NNNJ0j0l5l0%J0%J0%%%%J0%nNJ0J0K0Nj0nj0j0%nj0%K5K5L0K5%j5
6744A10j0j0%k0j5%K0K5Nj5l0l0j5j0%J0J0%J5N%J5K5L0M5K0j0%J0j5k5m5l0l0%K0NJ0J5n
6741H0J0N%J0J0%j0n%j5nj0%j0n%%j0Nnn%%J5NNJ5%J0Nnk0j0j0m0n5m0NL5L0M0L0J0%NNN%
6738H0nNJ0j0%J0J0J0J5J0nj0%k0k0j5k0k0%n%%%NJ5nk0m0k5k5J0N0M0K0J5NJ5J0nj0j5%J0
6735G0J0J5J0j0j5J0NK5J0j0k0l0j0J5L5J0%j5j0NJ0j5j5j0j5nJ0J0j0J0nN%nJ0j0k0k0j5
6732A0nk5l5%K5K5K0L0%J0%NJ5J5K0J0%j0%nnj0Nj5k5k0%J5J5Nnnj5j0j5j5%j0%j0%nj5NN
6729b5%J5nj0j5j5j0K5M0M0K5nj5j0j0%K0J0J0J5J0J0J5j5j0k0j0NNJ5nk5n0n0l0k0%K5M5
6727b5K5K0J5L0N%NNN%N%%N%%j0k5l0j0J0NJ0J5L0L0J0j5l5l5l0j0j0nnnj0l5l5nL0K5L0K5
6724EJ0j5%n%N%%%%N%J0K0J0J5j5k0j5j5k0%%k0j5NK5K5%N%N%NN%J0J0NN%k0j0j0%K0J0Nn
6720C5%NK5K0J5j0j5nJ5NNj5j0k0nnJ5J0n%%%%n%nNJ5L5K0nk0j5NK0K0J0%nj0j0j5%%K0K0
6717A40Nk0k0k0k0%J0nJ0J0%%Nj5k5l0j0J0NJ5J0NK0NK5J5NK0Nk5m5m0k0j0K5J5%%%Nn%%N
6714F0%j5%%j5NK0J0J0J0%NNnJ0J5j0k0k5k5k5nJ0K5L5K0J5%j0j5k5k5j0%K0K5%j0Nnnk0k5
6711A0j5k0j5NK5K5J5J5J0J5j5k0k0j5J0K5K5J0N%%%k0k0k0k0n%n%%nn%J5J5J5J5nnj0nnj0
6708ennJ0L0K0J5%N%%nj0nj0nj0j0n%K0nj5l0nJ5J5j5j0j5nk0%J5L0M0K5J5J5%k0m0n0l5k5
6705i5j5J0K5M0K0J0L5M0M0%%nn%NN%%J5%j0J5j0j0nn%K0K0%j0k0k0j0j0j0%J5L0J5j5k5k0
6702F0%J0K5%k5j5%j0j0j0n%%%%j5k5k5j0J0K5K5J0nj5k0nK0N0M0K0J5nj0k0j0%L0M0K0%j0
6699A50l5m5l5m0j0%J5NJ0j0k0%k0nnj5nk0j0L0O0M5J5nnnj5j0nnK0K5nk5k5%K0K5M0M5K0
6697A45k5m5l0l5j0N%n%NJ0%NJ0nJ0K5J5K5K0j5j5%k0k0j5l0j0J0J0J5J5J0%N%J0%J5nj5l0
6694C5l0k0K5L5L5L0Nj0j5k5l5k5nK0K5L5K5L0K0nk0l0l0j0N%%J5J0NNJ0%J0J0NJ0NnnJ0j0
6691A40j0J0nnNJ5K0nl5l0m0k5l0nK5K0L0K5%k5n0n0k0nNJ0J0J0j0nnnJ0J5J5J5nk0nj5j5
6688d5nnj5J5L0L0J0N%N%NnN%%%J0nk5k5l0j5NJ0K5K5K0j0k5l5j0J0L5L5J0j0k0k0nnj0nn
6685d5J0%nN%%NJ5J5K5J0n%j5J0j0nNj0n%nnNJ0J0NNJ0NNJ0j5%n%%nn%%J0j0j5j5l0nNL0N0
6682D5K5J0nl0l0j0NNj0nnnnJ5J5K5NJ5J0J5J0J0k5l5l5k5%J0Nn%%n%%%nJ0J0J0J0nK0NJ0
6679E5%NJ0%J0Nk5k5j5NK0K5J5J5K0k0k0%K0K0J0j0%Nj5j0l0k5m0j0NL0J5J0J0J5j0k5j5j5
6676A5j0%j5NJ0J5J5J5nnnnJ5J0J5J5nnj5l0l5k5nJ0K0J0NK5J5J0K0K0j5j0j5nj5j0j5j0N
6673A0N%J0J0nN%nj5l0l0m0k0NK5L0%j5j5k0j0J5K0K5J0K0J0J0j0j0k5l0k0NL0M0K5J5J0K0
6670E5Nj5l0k5j5%K0J0%J5NJ0J0J0Nnj0nn%K0K0Nj0j0j5j0J0J0NJ0N%K5K0J0J0j5k5k5nJ0
6668H0L0K0M0M0J5j5m0n5n%Nk5l0nj5NNJ5nj5j0K0J5K5J0nk0k5%j0nk5J0J0NK0Nj0Nnj0nn
6665C5j5NN%NNN%NN%%%%%%%%%%%%%%%%j5j0%k0j0nk0%K0K0K5K0j0l5j5k0%K0M5L5K0J5nn%
6661A05n%%nn%nk0j5j5k0nL0K0%%j5j0j0%%%K5L0nl0l0l0nN%%%j0J0M0L5K0nj5j5j0J5K0L0
6658A00%j0k5j0j0k0k0J0L0J5J5k0k0J0nnnn%%K0K0K0Nk0k0k5%K0K0%%n%Nk0j5Nj0j0j0j0
6655eJ0J5J0J0nj0k0N%J5K5%%K0J5NJ5J5K5NNK5K0Nk5l0l0l0k0%j0j0NNnJ5L0J5J5L0J5nl0
6652A40k5k5j0nNj5j0J5M0M0K0j0j5j5j5NN%%nl0nj0nK0K0J0j0k0k0j0j0J0Nnj0k0nnJ5L5
6649G0L0Nn%K0%k0%J0J0j0j0j0j0j0nj0j0k0%J0J5K0Nk0j5k0k0NNnJ0K0J0%nj0j5NL5L0J5
6647A00j0k5j5j5j0J0J5J5J5J5J0k5l5l5j5J0%nJ0L0K0K0NNK0L5K5J0j0j5k5%J5J5J0nnk5
6644A35j5j0%Nnl0j5j5nJ0J5nk0k0%J5%k0nj0nnJ0k0%%%%j5j5K0K0L0L0K0Nj0j0j0j0j5j0
6641A5j0j0%K0%J5NJ0J0N%%n%n%n%%%N%j5k0%K5L0J0j0j0NJ0J5%k0k5k5k0%K0NNK5NNK0J0
6638I5J5J0J0Nj5l0j5k0nNK5K0j5j5j0%nj0J0%j5j5J0j0nnnJ5J5J5J0Nj5j0%%NJ0%k5nJ5J5
6635F0nnnj0nnnnNNj0J5K5J5nj5%J5J0N%J0nJ5%j5nj0nnnj0j0j0k5NK0K0K0K0Nj0nnnn%nN
6632F0K0J5J0J5J5J0J5J0j0J0nl5l0l0l0j5Nnj0k5k5k5k5j0J0%%K0K0K0K0%NK0j5k5k5m0k0
6629a05K0M0L0L0J0J0J0J0j0j0J0k0NK5J0J0Nj5nnnnnn%J0J0%j5j0k5nJ5J0J0J5Nj5j5%K0
6626D5%%K5K0Nl5n5l0nJ0L0M0K0j5m0l0k5J5J0K0K0L0Nnj0j0j0j0j0k0%%%%Nj5k0j5j5%K5
6623e0K5%J5K0J5J5n%%%n%%nj0n%j5j5Nk0%J5J5K0Nk0l5l5k5K0N0L5K5J5l5j0%j0NN%j0J0
6620E%%%nj0NNj5NnnNj5J0J0j5NnnNj0NJ5K0K0K0J0J0J5J0J0J5K0Nnn%nnn%j0j5l5k0l0k5
6617b0j0K5O0M5J0k5m0%J5%J5J0J5L5nk0nl5nJ0nnNJ0nN%J0J0J0J0j0l0k5k0J0J5%K0J0J0
6614A00J0J0%%N%N%%%j0k0j0k0J0%%NJ5j0j5l5l5l5%J5K5Nj5j5NNNNNK0K5%nnnn%%j0J0%%
6611C5n%J5%NJ0%J0%Nn%k5m5m5k5j5NJ5J5J5J0J0j0j0J0L0N0N0L0J5%l0l0l5l0k5nJ5J5%L0
6608E5L0J5Nl0m5k5%K0J5K0J5J5j0l5k0k0%J5M0L5Nl0j5%J5J5%K5K0NK5Nj0j0j0j5j0j0j0
6606I0j5n%%nn%n%nn%%nn%%%J0%NK0J5Nj0k0nNK0Nj0n%NJ5K0%j0j0j0j0j0nj0j0j0j0j0nN
6602EL5M0Nk5j5J5L0J0%j0K0J5Nl0l0j5N%j0j5k0k0K0L0J5%j0J0J5J5J0%nj0Nj0%k0NJ5%j0
6599G0l0k5l0J0K5K0NJ0J5J5J5J5J5Nj5nnk5k5k5k5nj0j5NJ5L0L0J5Nj0Nnj0%Nj0j5j5k0j0
6597ek0%L0L0J5nl0l5j5N%j5nJ0L5M0J5J5K0J0Nj5j5N%j5n%NL0K0J0%k5k0j0nl5l0j0%j0%
6594b5%j0j0k0l0j0L0N0M0J5n%J0J0NNN%N%%J5J0%j0k0k5K0J5nnnj0%k0%k0j0j0j5nNK5K0
6591A5%j5k0j5k0%J5NJ0NJ0NJ0J5J5J0K5J0J5J5J5Nj0nNnn%%j0NJ0j0nJ0%nk5k0k5k5j0j0
6588a0k5l0m0k0K0M5K5NJ5K0%k0k0%J0L0L0J0J5%%J0J0Nk0l5k5j0K0K5K0L0K0nN%%%NNj0j0
6585A00%J5k0m0m0j5NJ0%j0NK5K0N%nNNnk0k5nnJ0J0J0Nj5NJ0NJ0k0k0%%J0J0j5l5j5NK5J0
6582A0nJ0%%J5n%NNnnNL0J0%k5l0k0nnj0k5k5nNK5L5%k0j0%K0K0nj5j0J0J0J0J0K0%J0J5j0
6579D0J0NnN%nJ0nj5j5%k0%%k0k0%K0K5K5K0Nk0j5j0J0K0J0j5%%nJ0J0%%NJ0%j5N%j0nnNj0
6576C5j5K5J0nNN%J0NJ0J5%Nnl0m0k0%J5L0NJ0j0nN%nk5k5%K0L5M0J5nk0k5j0k0k0%NN%NN
6573C5%Nnj0%K0K5J0j5j0k0j5j0k0j5%K5L5K0k0nJ0N%%Nj5%%k0%nk0N%nn%%%%nn%nn%%K0L5
6569B0J5j5l0nJ0L0L0J5K0%k0k5j0nNj5nJ5N%j0j0NJ5K0Nj0k5k5nNK0J5J0nnJ0J0NNnnj0j0
6566C5%j0k0%Nnk0k0j0nNM0M0M0K0%j5l5l5j5J0J5J5J0J5J5J5J0J0nnJ0N%N%j0nk0%j5j0n
6563E5j0%%j0J0J5L0j0l0j5%j0j0%k5j0nj0NNn%%%%NJ0nJ5J0%NN%%J0nnNJ0nj0J5J0n%NJ0
6560E0%j0n%j0NK5K0%nj5k0%NL0K0J0J0J0%j5k5j0NK0K5Nnk5k5nJ5K0L0K0J0Nk0l5k0l0nn
6557E0j5%J0J0NK0J0NNJ5J5%J0J0j5l5m0l5nJ5M5L0J0l0l0k5j0nJ5J0%%%L0M0K5j0j5j5k0
6554H0k5j5J0J0%J5Nj5n%nnNj0%%n%j0N%nN%%%N%%NJ0NJ0N%k0k5l0j5K0L0L5%j0n%%%n%%%
6551E0%%J5J5J5J5nk5k5nn%nn%nn%NNNN%NN%M0M0L0J0J5J0j0n0n0m5k0NK0K0J0nnj0nj0%J5
6547F0J0NJ0NJ0J0nk0j0j0%%N%%%J0j0j0nj0j0j0j0k0%J5J5J0K0L5L0J0nj0Nj0nnj0nj0k0
6545E5k0l0j0NJ5J5J5%J5J0NNJ0J5Nj0j5nk0j5nk5nK5L5J0j5j0j5NNJ5J5nk0%J0N%nj5j5j0
6542B5J0L0K5J0%k0j0%J0L0K0J5K5J0j0k0k0j5j5k0nnj5%J5J0J0J5NnJ5j0j0j5k5n%%%%N%
6539F0NNj0j0NJ5L0L5K0j5j0k0k5j0k0k0k5j5j0j0j5j0%J5K0%%K0J0J0J5NNJ0nl5m5l5k5j0
6536i5J0K0K0%nnJ5J5%nnJ5J5%k0j0k0j0J0J5J0J5K0M0L5K0K0J0K0J0k0k0j5k5j0Nnj0j5l0
6533A5l0j5%N%J0L0L5M0K5K0Nj5k5nNj0%%%J0%j0J0N%K0L5M0J0%j5m0m5m0%J0J0k5k0j0J0
6530D5J5Nj0k5j0J5J0nl0k5j0J5L0K0K0nj0j0j5m0k5%L0L0L0J0N%J5J5J5J5J0j0k0j0%nl0
6528E5n5l5k0%K0M0M0j0l5j5%%j0k0nK5K5J5%J0J5nj0nnk0k0J0L0Nj5n%j5j0j0j0k0%j0j0
6525h5NK5J5J5J0J5J5J0L0K5nk0m0k5nJ0K5J5k0k0%%nNK5Nk0k0j0%J0j0%J5NJ0NN%J0K0%k0
6522B5l0j0%nnNNJ0J0NNJ0N%nj5Nj0nj0NNK5K0J0Nnj0NNNNNJ0NNJ0j0nnj0nnnj0%nn%j0%%
6518B5nNK5J0J5J5J5J5J5nj0j5NJ0K0j0m0l0k5j0K0J0j0l0l5NM5K5K0N%J0nl0l5l5l0j0Nn
6516e5%%%%%K0K0K0K0N%N%k0j5k0j5J5J5K0J5J5%l0l0%K0J0J0J0NJ0NK0J5K0K0%%nn%k0k5
6513G5nj0j5j5j5k0k0k0k0%%%%K5K5K5K5J0NNNj0j5j0j0j5j5NL5L5Nj5j5J0Nj0K0L0J5nj0
6510I0nj0J0L5L0J5Nk0l0l5m0k0j0K0J0%J0nj5k0j0J0K0L5K5Nk0l5J0K5L0%%j0%j0%j5j5n
6507E5j0j0k0nJ0J5Nj5k5nJ0K0L5K5Nl0j5j0NN%J5J5Nk5k0k0k0j5J0Nj0nN%%J0J0K0J0j0n
6504B0%j5j0%j5%K0L0K5K0J5nJ0%j5j0k5nJ5J5L0J5J0K5K0J0J0j0l0l0l0k0n%k0j5NK0K5N
6502H5j5j5k0j0k0j5%NnNJ0%J0%J0NNNnnn%j0%nnj0NJ0j5k5j5%J5K0Nj0k5nNN%%K5K0N%%J0
6498B5L0L5M0K0%j0nNj5m0l0l0m0%L5N5M0J0k0n%nn%nj0nj0nj5%k0%J0J0K0%Nj5k0NK5K0J0
6495I0J0K0%k0m0m0k5j0NK5M0L0%nK0L5J0j0k5k5j0NJ0L0j0j5k0j5k0k0%NJ0K0J0nk0l5k5
6493b0m0k0n%%NJ0J0K0NJ0J0J0J5j0j0j0j5J0J0J0J0%%nn%n%n%K0J5%nj0k0%N%J0%nJ5NNK5
6489D5K5K0K5K0n%J0nk0j0j0j5j0j0j0K0K0J5K5L0N0K5j5n0n0l0J0L0L0M0K5Nj5l5o0n0l5
6487C5k0%j0%Nnj0J0L0L0J5k0nNj0l0k5j0%K0NJ0nj5k0%J5L0%k0l0k0%J0K0K5K5K5nj0%j0
6484C5%K5J0J0J0J0J0J5j5j0j0j0%K0NNNNNNk0j5j5j5j0j5k0n%J0K0%k5k5j0K0L0%%%J5J0
6481F0J0j5l0j0J5L0L0J0NNJ5J5L0Nk0k5k0k0k5k0l0j5NJ0NNNNK0nj5j5j5k0J0K5K5Nnnnn
6478C0nj0%j0N%%N%NN%j5j5%K5L5Nnl0j0J0J5J5J5J0J0k0%nn%j5%nj0j0nj0j0j0j0j5%K0M0
6475B0L5K5j0j5k0j0NJ5J5J0NJ5K0%j0k5j0k0k0j0l0j0%nk0k0j0J0K5M5N5M0K0Nj5l5j0NJ0
6473G5%j0k0j0l0l0j0J5L5L5J5J5%k0l5l5j0L0N0K5n%nj0j0%k0j0j0k0nJ0N%J0J0%%NK0%k0
6470C0l5j5j5nNNnj5NNn%%%K5J5J5NK0K0N%k0j0nj5j0j0j0NJ5J5NNJ5K0%k0k0k5k0j0N%nK0
6467a5L5L5J5j5k0k0k0j5j5j0j5j5%L0L0K0j0l0l5%K0K5L0K0K5nl0k0k0%%j0j0L5L5L0L0K5
6464A10L0%m0k0k0nj0j5l5k5J5L0L0J0NJ0Nnk5j0j5J5K0J5K0j0j5j0j5k5k5j5%K5Nk5k5l0
6461g5j5NK0M5K5J5J5K0%l5l0k5k0%%K0K0K0J5J0j5%%%%%%nn%nj5%L0L0K0j0j5j5j5j5NNN
6458A0N%%NNNNj0%%j0%nN%l0j0K0O0L5K0%j5j0%J5J0Nn%%%N%%J0n%%j0j0%k0j0nj0j0J0%J5
6455G0nk0l0l0k0j0%J0K0M5M0J0%J0J5j0m0l0k0%J5J5%nj5NNj0J5%%%NnN%%Nj0Nj0%%j0Nj0
6452A0nj5n%j0j5%n%%%%%Nn%J5K0nl0%J5K5L0K0%k0l0J0K0L0J0j0j0k0j0%L0L5K0K0K5J5%
6449A60k0k5l0m5n0j5%L0N0L5L5Nk0%j0NJ0nk0m5l5%nJ0NN%K0nl5l0k0K0L0L5K5NnnJ0J0N
6446H5Nj0j0j5%NK5K5J0j0l0o0n5m0k0k0nJ5K5J5K5K5K0K0K0%nNj0%j0j0NJ5J5Nj0l0l5%J5
6443eJ5K5L5L5J5k0j5NK0%k0l0l5k0%J5L5L0Nk0j5l0k5k5%J5K5nj0nj0j0J5K0K5J0K0K0j0
6441G5l0J0J5K0%%k0j0nk5m5l0l0%K5J5J0K0K5M0J0j0%j5nNj0j0J0%nj0NJ5J0NJ5K0%J5J5
6438A20%n%%n%%%j0j0j5%K5K0L0K0k0l0j0l0k5k0k0k5NJ0NNJ0NJ5%%%n%%n%%j0nNj5l0j5%
6435c5J5N%%%NN%NK0%J0J0J0J0J0J0nnnn%n%%%K5M5L5J0k0k0k5k5j0J0K0K0N%l5k5k0j5l0
6431@NJ0%J0Nj5%%j0%%nJ5J5J0K0J5J5J0J5nj5j5j0J5nk0k5j0J0Nnj0NNj0Nnj0NNj0%%%K0
6428C5NNK0%J0J5k5j0k0j5k5m5j5J0J0%nJ5J0%NNJ0n%N%%%N%%NnnJ0%nN%j0NJ5NNk0nnJ0L0
6425C5K0N%nnj5%j0j0nj0nNnNNnN%%J5j0nJ0%%j0J0K0K0j0k5NJ0%NK0nNJ5nJ5N%K0Nj5l5j0
6422E5Nn%j0J0Nn%NNn%j0j0%j0nj0n%n%%%j0j0NJ0%k5l5k0Nk0n%%J5nnJ0%NJ5K0J5J5K0J5
6418B0K5J0nNj0%j0%Nj5%k0j5nJ0NNJ0j5j5j5j5J5J5J0K0M0K0nj0j5k0k0j5NK0J0J0K5Nj5
6415E0l5k0m0m5j5L0M0L5L5J5nJ0%j0k0k5n%J0%J0j5k5J0L0K5K5nk0j5%K0L0Nj0%nN%%%nj0
6413E5%j5l0k0l0k0K5N5N0K5j0k5j5j5j5j5j5j0j0k0k0nJ5J0K0J0NK5J0J0J5NJ5%%K0J0NN
6410A00k0j5Nj0nj0j0j0k0j5j5%%%%K0j0l0l0%J5L5O0O0M5Nk0nN%n%J5J0N%k0k0nN%%%N%J5
6407A30j0j5j5k0nk5nk0j5j0j0j5j0nj0nj0j0%J5L5K5K5%j0j0NNj0l0j5NJ5L0M5M5K0%j0k0
6404H0l0j0NK5K0L5K0Nj5j5j0j0j0k0j0%k0k5j0J5NJ0j5j0NNNJ0J0%J5J5%j5j5J5K0J0J0%
6401A00j5k0%NJ0%j0%nj0j0k0%K0L5K0Nj5l0j5k0k0J5J5J0K0Nj0k5k0%J0J0k0k0j5NJ0J0K5
6399C0L0Nj0j5J0J5J5K5N%j0j5nj0k5l0m0NJ5NJ0nK0J0%j0k0%NJ5nnk0k0j5nK5%j5j5nK5K0
6396a0J0%j0J5L0J0%k0j5n%%j5j5j0J5L5L0J5J0L0%J0%%NnJ0J0j0j5nj0k0j0nj5j5%%%%%%
6393B5%%J0j0nNK5nnnk0nj0j5j0j5nj5k5j5NJ5j0k5j0J5M0N5L5K0K0J0j0k5j0%Nj5j0K0K0
6390D5J5N%N%j0nk0l0%%%nJ0J0j0j0j5j0NNK0J5K5M5J0j5nJ0J5Nj0nnnnnnnJ5M0K0J0n%J5
6387A60j0k0j0j0j0j0j0J0NNJ0K0%k0k0j0%%j0%%k0k0NJ5J5Nj0j5k0%j5j5j0j0j0%%K0J0%
6384ej0J0J5nNNJ0%NNK5L0J0%%k0k5%N%nJ0j0k0l0nNJ5%k0k0j0J0K0K5L0NN%%j0l0k0%K0%
6381B5%nNn%J5L0K0Nk0l0k0J5%j0l5n%nnJ5K5J5K5L5L5J5nn%J0j5k0nNNj0k0NL0K5J0j0k0
6378A20j5k5k0j5nn%%NJ5J5J0nnj0nj0nnj0j5%nj0j0K0%NJ5L0K5K0J0J0K0%l0m0l0l0l5k0
6375d5NJ5K5L5M5K5Nj0nN%nJ0j0l0m0k0J0J5j0j0j5J5J0%j5j0%J0J0J0L0K5J0j0l5l0j0j5
6372a0j5%J0K0J0K0J0%j0k0NK5K0N%%%%nn%n%j0k5k5j0%NnJ0%J0NJ0J5L5L0K0NnJ0nk0j5j5
6369G5k0k0nk5%J5J5K0K0%Nj5k0l0k0NJ5%k0NK0J5N%j0nJ0NnNn%%J0j5j0Nj0%j0%%J0%J0%
6366B5J0%NNj0nn%nn%NNJ0N%J5J5%k0l0nL0K5J0%%k0j5k5j5nJ0L5M0J5j5l5l5k0J0K5L5K5
6363I0k0k0l5k5%K5K5J5J5j0n%%k0k0NNJ0NNNNN%nJ5j0k5j0l0j0%J0J0NNJ0%K0J0NJ5J5j0
6360H0j0nnNNJ0NNJ0NNk0l5l0k5j0J5J0nJ0J5nK0J0nj5j5nJ5K5N0L0J5l0m5m5j5J5N%J0K0
6357G0L0J5NNj5l0m5m5l5%%%%%%%%K0K0K0K0%%%%%%J0j0%%N%NJ5NJ5%k0%j5j5j5k0k0NN%%
6354a5%n%nK0M0L5K0%k0k5%%NJ0%nNNnk5k0J0K0J0%%NJ0NnJ5J5j0%%j0k5j0k5j5k0l0j0%K0
6351c5K0NNJ0%J0%k0k0nK5M0L5K0J5j0j0NJ0k0j5%j0j0j5nJ5J0k5k0k5nNNj0j0k0%K0K0L5
6348B0J5%k0k0nJ0N%J5Nk0k0NL5N0M5J0%J0l0m0j0K5K0K5K0%j5l0j5J0j0%%%j0k5k5l5j0K5
6345A0L0nj0l0j5J5K5M0K5Nk0k5%%%NJ0K5K5J0j0j5j5j5j0k5l0j0n%%%NNNNJ0NNJ0j5j5j0
6342ej5nnK5M0M5M0j5l0l0j5NK0Nn%%N%%N%k0j0nNJ0J5%%Nn%nl0k0j0j0J5N%J0NnJ0J0j0J0
6339C5%%N%NJ0N%K0J0NJ5%j0l0k5j0J0J0J0J0N%N%j5j0k5j0%%J5J5J5J0k0l5l0j5NK0J0J0
6336B5J0J0J5L0L5J5k0k0k0k0n%j0%NK0J0J5Nj0nnj0l0l0j5K0M5M0K0%k0j5nk0%j0j0nj0j0
6333A5j0%nnNK0L5M0K0%j5j5nj0j0nj0%NJ0%%J0%Nnj0j5%j0j0nnj0J0J5n%J0%NNJ0J5J0%K0
6330A00NJ0N%j5j5k0k5%K0%j0%j0J0j0j0J0j0j0nj0J5J0J0J0Nj5j5N%J0j0k0k5j5%K0L5K5
6327E5Nj0NNJ0N%J0N%j0j0j0n%J5NJ0nj5j0nj5nj0j0nnj5%%j0j5%J5%%K0L0M0N5K0k0o0n5
6324Ek5J5M0L0K0J0N%J0%NJ5%l0j5k5k0j5k5l5j0J5K5J5J5K5J5J5K0J0j0j0J0k0k5k5j5%n
6322A0%%nJ0%%j0NJ0K5L0J5J0k0j5%%J5%j0j0%J0nk0l0j0L0L5K0%k0j0nj0J0L5L0J0k0k5k5
6319F0j5j0j0j5n%Nn%%%%J0J0J5NJ5J0%K0J0%NJ0nJ0J5nj5m0l0k0J0K5J5J5J5J0J5J0k5m0
6316G5m0k5nNJ0nK0K5K5J5j0k0k5nj0k5k0j0%%J0j0nJ0n%J0J5J0J5%K0J0NNNJ0NNNN%nl0j5
6313E0j5l0l5k5%N0N0K5nnj0j0j0J5K5J5K0J0j5J0nnnNj0j5Nj0%j0%j5NJ5NJ0K0K5Nj0l0j5
6310G5nK0%j0j5j0j0k0j0J5L0K5NNn%J0j5k0k0j5N%j0j0j5n%K0K5%%nk0NJ5J0K5Nj5j0j5j0
6307B5l0J0N0N0K0nk0l5l0k0J0J5NJ0NJ0%NJ0nnJ0J5j0j0j0j5%j5j5j0j0j5j5k0j0NK5J0j5
6304c0l0k0NK0L5K5J0J5J5nl0l5l0k0j0%%%N%NK0M0N5M0K0%j0k5k0k0%J5NJ0NL5K5Nj5j0n
6301I5nj5j0j0%k0l0j5l0j5NL5M5L0L0nl0k0k0%Nk0j0j0k0nK0K0L0J0j0j0nj5k0nJ5L0J5n
6299B5nJ5NNNN%%n%Nj0j0J0J0%J0J0j0j0j5j0nj0k0%L0K0J5L0nj5nn%J5J5N%j0j5k5m0l0N
6296b0Nnj0nj0%nnnJ0J0J0J0L0L0L0K5%j5k0k5k0j5J5L0nk0k0%K5M5M0L0NnNnl5n0n0l5j0
6293d0K5NNNJ5J5%n%%n%nNnJ0J0NJ0J5NJ0J0NNNNNN%J0NnJ5nk5l0j5l5l5j5%K0J0NNJ0J0j0
6289C5j0J0%nn%J0%%J0J0nNN%%nN%nNnj5j5j5j5j5j5k5n%J0%J0K0nJ0J0j5%j0nNK0J0J0%j0
6286e%%NK5J5J5Nn%%k0m0n0j0J0J5K5J0%j0k0J0L0M0K0k0m0l0J5M0N0K5J5j0nj0k5k5%K0J0
6283G5J5NNNJ0K5%k0m0l5j0J0%J0j0j0%J0J0%j5l0k5nNnk5l0%K0L0L5J5%j0k0%K0J0nk5j0
6280a5K0L5L0K0J0J5J5l0l0l5k5j5Nnnn%j5NJ0K5L0J0nJ0j0J0j0j5j0j0j0j5j0j0NN%%NN%
6278a5NnJ0J0%k0j0j5j5j0K5J5nj0j0j5j0%%j5J0K5J0J0L0J0J5J5J0J5J0J5J5j0k0j0nk0n
6275C0nk0k0j5j0J0K5K5J5k0j0J5L0L0j0j0nj0j0nnj0%K5L0nk0k0J0J0%j5nj0j0l0m0%K0K0
6272b5L5J5j0nnj0J0J5J5J0%%%%n%n%%j5l5m0j5J5K0K0K5M0M0K0%%%nN%k0m0l5j0nnj0nnj0
6269c5NK5K0Nn%nn%nn%J0J5J5J5nnnj0K0K0J5K0J5nk0l5k0%j5j5J0K5J5J5J0J5K0Nj0l0k5
6266E5n%K0K5Nk0k0j5k0nnj0%J0J0NK0K5Nk5k5n%nn%%k0k0k0%K5K5%NNN%K5K5L0Nk5l5m0l0
6263b5J0K0K5J5nNJ0NJ0j5l0l0nJ5K0nnnnJ0NNJ0%J0NNNnj0J0%n%NNL0J5J5nk5j0j5l0l0m0
6260c5k5%%N%nnk0%J5J0J5J0Nj0n%K0J5nk5j5J0J5J5J0L0L5J0j0nj0j0%K0NJ0%%N%N%%Nn%
6257H0%%j0j0k0l0l5j0J0L0%j5j0%NK0%j5j5j5NL0K5J0j5l0k0J0%K0J5K5L5J0j5k5k5j5%N
6254EJ0%%J0NNJ0K5L0J0j5n%k0k5j0J5J5n%n%NJ5K0%%j0j5%J0K0K0J0n%nnj0j5j0j0j5j0j0
6251C5j5NJ0NNJ0NNJ0NNJ5%k0k5l5j5J0NJ5J0J0NJ0J5J5J0K0J0%j0nn%n%nNnj0Nnn%nk0j5
6248E5nJ0K5J0j5l0m5m5j5K0K0K0%NK0L5K5j0l0k5j0j0n%n%%N%%J0nNN%NJ0%N%J5n%j0%j0
6245B5n%j5%K0L0K5K0nj5nj0k0l0l5j5J0M5L5J5j0l0m5l5nK0N0L0%j0j5%Nj5k5m0k5NL0L5
6242a0L0K0J0j5k0%J0J0J5K0K5N%%Nj0j5k5k5j5NN%J0J0%nJ0nm0l5nJ0J0J0J0%NN%NNNN%%
6239C5NNj0J0%Nj0J0n%k5k5NK5L5NN%L5L5%%k0k0m0l5l0nNK5J5K0%%J0J5J0J0J0J0K0%k0k0
6236A00m0nJ0j0NN%%%%K5K5Nk0k0k0k5k0J5L0K0K5%k0j0nk0j5j5j5NK5J5J5NNN%J0NnJ5J0
6233A15K5L0J0j5l5k5k5j0j5%k5l5m0j0L0%NNJ0J0J0J0J0%%%%N%%NNNJ5%J0J0NNnl0k0j5J5
6230D5J5J0J5Nk0nnnj0%j0K0J5K0K0j5j5j5j0k0j0k0j5NJ0j0J5K5K5L0K5nk0m0m5k0J0K5K5
6227D5J0NnJ5K0J5L0J0%N%%j5j0k5%K0M0L5J5nl5p0o5m5j5%NK0K0K0K0J5K0J5K0M0K5j5j0
6224A70j0J0j5k0j5k0k0k0K0J0J5J5%NN%j5j5k0k0nj0nj0j0nj0j0J5J5NJ5K0NJ5J5j0nnj0
6222G0%j5%j0nnj0%%K0L5L0J0%k0l0k5j0%%J0L0K0J5J0k0m0l5nJ0J0nj0k5j5j5J0L5L0J0%
6219E5NK0j0NJ0K0L0K0J0nl0m5m0k0J0K0N%nnNNK0Nj5j5k0j0K0K5K0K5K5J0%j0j0j0j0J0K5
6216A45J5K0J0j0l5l0l5j0j0%nnK0N0N5K5j0n%nm0l0k0NK5K5N%%J0k0m0l0k5j5k0k5j0J0J5
6213@J5J0K5K5K5K0NNNNj5k5l0j0K0J5nk0j0nnn%J5J5N%j0%nJ0N%j5j0NM0L5K0k0l0l5j5k5
6210C0k5j5%K0nK0J5NJ5J0Nj5j5J0NJ0K0Nnj0j0nN%j0J0J0nj0J0J5%J0J0%k0j5n%J0J0n%J5
6207A00%NJ0J0NJ0%k0j5%%%nNnl0m0l5l0k0nJ5K5N%%K0L0J5L0J5K5K5J5j5l0l5j5j5l5k0k0
6205b5k0%j0j0%K0NJ5J0nj0J0K5K0K0J5J5NnJ5J5nJ0NNNNNnJ0J5nk0k0k0k5n%J0j0j5%nj5
6202B5j0nnj0j0%j0%%K5J5J0nnnnJ5J5J0J5J0j0%Nnk5l5%L0M5M0L5K5Nk0k0k5l5m0k0%%%N
6199B5n%%nN%j5J0K0J5L0J0j0j5j0j5%n%%j0j5j5K5K5Nj0k0NJ0%NNJ0NJ0j5j0j5j5j5j5k5
6196d0nK5N5N5K0J5nj0J0K0J5nk0k0k0j5j5k0j5m0%K5K5L5K0J0J0J0J0k0j5k0j5J0J5K5NJ5
6193A30K0J0J5nl0j5j5%%%%k0k0j5k0j5j5j0j5J0J0nK0K0K0K0K5j5j0j5nn%n%%%n%J0J0J0
6190G0J0%%J5J5L0J0%k0k5k5nnj5j0l5l5%K0K0%nnNj5%nj5NJ5K0J5K0K5K5J0NJ5J0nk5k5j5
6187G0K0J0NNJ0%j5j0j5j0%%%%k0k5J0K5L0J0%%j0j0nnk5l0k5k5j0J0K0L5L0Nk0j0J5J5nn
6184D5J0%J0Nj0k0j5j0j5k5k0j0K0L5K5L0J5NJ5J0J0J0J0J0J0nk0l5l5k0%NJ0J0J0J0%j5k5
6182D0k5l5k0NJ0L0N5O0L0j0k0NNK0J0j0k5l5k0J0L0NJ0J0J0nnnnk5k5k5k0%K0NJ5%J5K0%
6179A05j5k0j5j5N%NNNJ0K0%j0j0%j5m5k0m5l0%%%%NNJ0J0K5L0K5L0j5j5j0j5NJ0NNL0K5K5
6176A05K5J0NNJ0j0j0j0j0nj0nj0j0j5k0nnk5k5%L0K5J5j5k5k5k5k5nK5M5M0%j5nj0J0J0K0
6173E5%j0j0k0%K0J0K5J0k5l0l0l0%nj5NNj5n%%NN%j5j5NK5L0%K0K0Nj0%%k5k0k5k5J0J0J0
6170e5J0J0J0J0J0J0J0K0%j0j5k5j0NNj0J5L0M5K5j0j5j0%%%%k0k0l0nL0L0K0J5J5K0%%nk5
6167H0o5m0k0%J0J0K0%%%J0j0j0J0J0j0nJ5K0nNJ0J0Nj0j0Nk0l0k0j0J5Nj0l0j0K5K5K5K5
6165B5J5J5J0J5j0nnnn%n%%%nnNk0k0NJ5%k5k0%J0NN%NN%J5J5K5Nn%nn%nj0%J0j5j0NJ5L0
6161G0K0K0%k0k0%%NNNj5j5j0k0nnnnJ0K0%K5J0J0J0J5j0j0Nk0%J0N%N%NNJ0K5K5J0l0k5l0
6158H5k5k5l0k5k5nJ5J5nk0j5k5j0K5K5K0L0L5J5%j0j5k0l0nj0j0nL0K5J0j5j5%%N%k0k0N
6156d5K0J5J5J5J5K0J5K5J0j0j0j0j0j0j0k0%%%N%%N%%j0nNk0nnj0nn%j0%K5K5L0K0K0Nk5
6153F5m0l5j5NNNNL0K0J0k0l0j0%L0K0J0k0m0m0j5NK0L0NnL0K5%J0Nj0j5l0l0NK5L5M5J0k0
6150H0m5l0nj0nJ0J0%l0j5J5L0K5J0J5j0k5j5%%J0%j0j0k5nNNJ5J5J0J5%j0j5J0K0L5M0K0
6147A30%k5nk0k0%j0j0nNnl0k0j0J5J5L0K5K0nk5l5k0j0%j0nnJ0K0%K0K0%J0J5J5J5K5Nj0
6144A10Nnj0k0k0k5j5k0nJ0M0K5K5nk0nJ5K0J5nk5j5j0j5NK5L5K0j0l5l0m0l0%J0K0K0J0n
6142D0nk5j5j0%L0K0NNj0j0NK5K0L0J5k0m0n5m5l5j5K5N5O5N0Nj5l0l0j5n%J0j0k0j5%NJ0
6139eK5nj5nK0N%j5%K5L5K5nnJ0j0%%j0J0J0%%J0Nnk5j5k5j5J0K5N%j5j5NNj0k0k5nN%J0J5
6136A0J5J0J5J0K5NnJ5%%J0j0J5nj0nnj0j0nnj0N%Nnk0m0l5k5J0M0L0K0nl5k0j5j5j5j5j5
6133a00J5K0J0K0K0NNj5j5k0K0K5J5%J0NNK0%J0Nl0k0nJ5K5J5K0%k0j5%j0j5j0j0%J0NNNN
6130C0J0Nk5k5j0NK0L5nj5l0j5nL0L0N%%J5Nj0j0%%nNNj0nNk0k0j0k0l5nJ0K0L0J0k0j5%K5
6127a5K0Nnnj5%%J0j0J0K0j5nJ0L0L0j5j5k0k0k0J0K0%j5%nJ0j0J5K5L5L0L5J0j0%%nj0k0
6124I0%j5j0j0j0%n%%n%J0j0%N%N%N%Nj0j0%j0j0J0J5K0J5J5j0j5l0%K0J0%j0k0l0j0j0j0
6121b5j5NK0J0J0NJ0NJ0K5Nj0k0l0l0j5%%J0NJ0J0K0K0M5M0K0%nNj5l5j5NJ0k5m5l5%%%j5
6118c0NL0M5N5K5J5j5l0l5k5n%%%Nnnn%j5Nj0%J0J0J5J0j0nj0j0%N%%N%%%J0J0J0Nj0j0k5
6115A5%NNNNnk0l0N%NNJ0NNJ0%K0J0K5J0n%nnnk0j5j0j0j0k5nJ5J5J0J5nnnj0j0j0j0nNM0
6112A5L0J0j0nnj0j5Nj0j0j0J0J0j0j5J5L5L0J5J5J5J5%nj5NN%k0k0k5k0j0K0K5N%nJ5J0J5
6109A00J0n%n%nnn%j0l0l0j0NK0NJ5NNJ0J0NNJ5Nk5nj0k0j5j0j5j5%%j0NJ0K5K0J0nnj0j0
6106B5j0nnj0j0J0Nj0k5k0%L0K0L0nk0NK0J5Nnnj0nNK0J0J0K0K5K0K0N%J0nj0k0k0j5k5m5
6103B5m0k5%K5K0J0J5J5J5J5n%j0%n%j0%%NnJ0Nn%NJ0J0NJ0J0j5l5l5NL0K0J0J0k5m5m0j0
6100b5K0%%%N%%%%%Nj0NNj0j5j5j0k0k5nJ0L0J0NJ0J0j0nj0j0j0j5j5j0K0K0J0L0K5L0L0L0
6097I0nn%nn%J0j0m5l0J0M0L0J5nj5j5k5j5k0n%n%%nn%J0J0J0J0%K0J0%NN%%J0nk5m0l0m0
6094g5n0k5K0L5L5K5K5J5k0j5nJ0%%K0J5K0J5j0k0j0j5l5l5NNJ5K0J5J5j5j5k0j0j0K5M5M5
6092D0J5%%J5j5l0l0j0J0L0L0NN%N%j5%%k0m0k5NJ5J0nnJ0J0K0J0j5j5NJ5K5K5Nn%%%j5J0
6089G5J5%Nj5k5nJ5L5K0l0l5j0J5K0K0K0j0m0l5j5%%j5k0j0%J5L5J0j0k0m0l5k5NJ5%nNL0
6086d5M0L0K5J5J0J0%j5j5nNJ0Nj0j0Nj0%J0j5j5nk5nNNNJ0J5K5NL0K0J5K0K0nnnnnnn%j5
6083A15j5j5j5Nnj0k5m0k0nJ0J0J5K5N%j0%j0nnj0j0L5L0J0nj0J0nn%j0%j0nnk0%K0J0k0m0
6080c5nJ5K0K5J5j0nJ5%NJ5nnK0J0Nk0l0l0j5J0L0K0K0J0n%Nn%%nJ5K0K0J0K5NK0J0k0m0l5
6077I5k5j5k0j0k0J0%%J0J0j0J0%N%N%j0l0k0k0k0j0nJ5K5J5j0j0j0NJ5J5N%J0K5K5%j5m0
6074@j5j0j5j5%nK5L0K0nj5l0j5j0%J5%K0K5Nnnj0%J0%NN%J0%NK0K0J5K0j5j5j0j5l0l0l0
6071e0l0j0j0j0j0%Nj5J0K5L5M5K0nn%j0j0%K0L5M0L5J0Nj0l0k0j5j0k5j5k0nJ5%%%j5k0N
6069d5J5L0L5J0%%nn%nn%nnnnJ5J5K0J0n%%nk5k5NJ5J5J5j0k5l5k0j0%%J0K0%L0L0J5j5k5
6065B0nJ5J5%nj5J0NK0J5J0nnj0n%j5%j0j0nnnnJ0J5nnk5k0j0J0%%J0K5M5M0K5J0j5j5Nj5
6062I0l5k5j5j0K5J0nJ0k5l0NK5J5NNJ0J5j0k5k5nNN%j0nnk0J5K5K5K0%j5k5n%K0J5K0J0%
6060H0j0%j0%nnnj0%%J0J5%J0NNJ0J0%NNj0k0j5j0j5j5k0nNNJ0Nn%%%n%nNJ0NJ0J0nK0J5%
6056H0nnnnnj0k0NJ5J0k0j5k0%NJ0K0K0K0K0%N%%j0j0j5j0NJ0K5L0L5L0K0j5n5o0l5%J0NK0
6053H0L5K5J0l0%%%k0j5NJ0j0l0j5%j0j0j0j0j0j0NNK0nj0j0k5%%nN%J0L0J5J5j0l0k0j5j0
6051e0J0%%NL0K0J5%n%%J5J5J0J5j0k5k0k0k0k0l5j5K5K0J5K0K5j5k5k5%%k0k0%j0%nJ5M0
6048d5L0K0J5N%J5J5%J0Nj5j0nk0m0m0nK0K5L0K0%%J0J0%N%j5J5Nj0%NJ0K0K5J0%%%%j0j0
6045A00j0nnj0j5%Nn%N%N%%Nj5j5%j0j0nj0%j0nNk0j5j0J5L0K0nk5j0j0j0j0K0J5K5J0%J0
6042B5K0K0K5K0%k0j0j0nj5nNn%%nnN%%NnN%%%%j0%nn%J0j5m5l0k0%J0NK0L5M0L0K5J0%j0
6038I0%%nnn%Nj0%nn%Nj0j0NNj0k0j0j0k0j0J0L0L0K5J5%j5J0J5J0J0nj5j0nk0%%j5j0%K0
6035E5K5NNNNJ0j5n%j0NnnNj0%Nj0NNj0k0j5k0j5%K0K0NN%J0%%NNnN%n%Nn%%%nj0%j0%%j5
6032B0NJ0J0%J0%%J0Nj0NnnNnN%%%%%j5n0l5j0NK0K0J5J5J0j5nn%K0J5%nj0NNNJ0%N%Nnk0
6028D0k5%J5L5N0J5%K0K0%nnj0j0%%j5J0Nj0%nnk0k0%j5j5j0j5J0L5K0J5%k5j0j0%nJ0j0j0
6025D5J0%nNN%J0j5j5J5J5J0j0j5j5l5j5%J5J0J0j0j0J0%NNJ0nNNN%NNNn%%%N%%nNNn%%N%
6022F5nJ0J5j0%J0N%%NJ5j0%J0%NNj0nNj0NJ0j5%%j0J0nn%%j5j5j0j5j5j5j0j5NNNNJ5n%J5
6019B5K5J5K0K5nj5k0%nnJ0j0k0k0k0k5K0J0K5Nj0k5j5k0j0j0j0j0NJ0NJ0J0J0j5k5j5J5L0
6016c5K5J0nnJ0%N%NNNNJ0J5L0%k0k5l0j5j0J0NL0L0J5K0nnj0j0j0j5nnj0n%j0j5%K0J5J5
6013C5J5J5J5K0J5j5j5j5j5j5j5j5j5j0J0%nK0N%j0k0%J0L0K5Nj0%j0Nj0Nnnj5NL0NK0K0n
6010H5k0k0%%J0%NK0nNJ0%NN%J0n%N%j0%j0k0k5m0j0%NN%j0k0k0m0l5%J5L5M0M0J5%k5j0N
6007eK0J0J0J0J5nj0j0%%K0NJ0K0%k0m5m0k5NJ0K0N%j0k0nJ5K5K0%j5%J5J0J0k0%%j0Nnnn
6004E%NNJ5NNJ0%J0K0n%J5J0%J0J0nnNnk0k0k5j0k0k0j0L0M0J5j0%K5K5j5k5k0j5j0k0j0%
6001ej0nK0L5L0K0N%NNj5j5j0k0l5l0j5J0J5L0K5K5%NJ0j0j0j5k5j0NJ0%J0L0K0nj0J0NNN
5998I5N%%NNj0j0NnnNj0j0Nj5N%nn%%%NnnNJ5j0j0N%j0%nNj0k0k0k0k5j0N%nJ5K0J5J5L5L0
5995G0J0j0%nn%J5L5M5M5%n0n0n0j5NnnNNj5l5l5j5nJ0L5L5K5NJ0NNN%j5k5m5k0nNJ0j5j5
5992e5j0j0nJ5J0NNJ0J0J0J0J0J0J0%j0nnnnnnj5l5m0j0K0K0L0J0j0%j0nNJ0j5j5j0NL0K5
5989b5L0J5J5j0nj0%K0n%nnK0%J0J0NJ0NNnnj5l5m0l5j0K0L0L0M5K0%j5j0%NL5K5J5nj5j0
5986A05j0J0NNN%k0k0%%K0J5Nj0l0j5j5%L0J5Nnl0j0k0%%%%%%J0nj5j5j5j0j0NK5L5K5J5%
5983H0NNK0K0J0j0%%j5m0n5n5m5nK0K0%NK0NJ0%nj0N%j0nNj0%n%NK5K5%%j0%j0k0k5l5j5n
5980a05Nj0NL5L0M0K5J5J5J5J0NnJ0L0L0K0j0k5j5nnk0k5l5m5k0Nn%NJ5K5L5J0j0j0j0j0K0
5977C5K5K5K5%k0j0n%%j0NNj0N%j0nnn%j0j5%%j0n%nnj0%N%N%K5M0M0K5K0K0nk0j5nk0j0j0
5974H0j0k0nJ5%J0J0j0k5k0j5k5j0k0k0J0L0K0J5J0K5K5J0k0j5nk5k5nJ5J5J5K5K5J0j0j0
5971G0%j5l0k0%J0L0L5J5Nj0l0j5k0j0%J5L0K0NJ5J0Nnk5l5j5J0%nn%j0%%k0j0j0J0J5NJ0
5969B5K0j0%J0%NN%j0j0k5nJ0K5K0J5N%%%N%%%Nk0j5%k0nnj5J0J5NK0K5L5L0L0J0j0l0j5N
5965A40J0j0l0m0j0J5J5nj0nj0nJ5NNNNJ0%NN%NN%J5nl0m0m5l0%nnnJ0J0J0J0J0J0J0J5NK5
5962H5L0Nj0j0j0j0k0J0K0L0M0K5%k0nJ0J0n%%J0j0k5k0k5k5k0k0l5j0L0O5N0M0j0m0k0k0
5960I0j0%j0nnnnn%k0k0nNJ0J0J0J0L5K5K0nl5l0nn%n%n%nnK0%NJ0L0K0nnk5k0m0j0%J0nJ5
5957B5%j5n%j0nnnNJ0J0J0NJ0NJ0NN%N%NN%J0NNNnk0j5j0NN%NNN%J0n%n%J0j0%%j5l5k5k0
5953b5n%n%%nK0M0O0O0N0J0%%%j0k5k0k5k5k5j0j5j0%NJ0nj0l0l0j0J5L5K0K0Nk5j0%NJ5J0
5950E5J0J5J5J5J5j0k5j5j5j0nj5nNJ5J5%%k5k0j0j0k0k5nK0L5L5K5NJ5J5Nl0m5m0l0%J5N
5947b5J0N%NNnJ0J0%NJ0NNj5l5k5k5n%j5NJ5J0K0J0J5J5J5J0%j0nnNNNJ0J0N%J0%j0Nnj0N
5944E0Nj0%j0j0%J0J5J0J0J0%k0l5j5n%j5k0%j5nJ0L0L5J0J0J0J0NJ5NJ5Nnj0j0j0nj0k0%
5941D0Nj0N%Nj0j0J0J0%k0l0k5j5%%J0%J0J0nJ5J5nNJ5J5%%J5J5%j0k5k5j5%%%%J5J5nnj5
5938@nJ0K5K5N%nj0j0j0j0NJ5nJ5J0%NJ0K0J5K0J5%%%%k0k0k0k0k5j5j5k5k5%nk0J5L0K5J5
5935A5nn%nnnn%J0J0J0J0j0j0j0j0j0j0j0j0j0NJ5K0K0K0%k0k0k0%%nnK0K0J0K0L0L0K5j5
5932H5j5j0l5l0j0j5n%%L0L5J5j0nj5j0k0j0%NN%J5J5%K0J0J0K0%k5k5l0l0j0nk0NJ0J5J5
5930b5K0L0L5J0nj0Nnj0k5k5nJ5K5K5%Nj5j0j0K0%J0j5j5j0J0L0L5K0NJ5J0j0k5j5k0j0j5
5927D5k0%NK5K5J0nnnnj0%j5%j0j0%j0j5k5j5J5K0J0k0j5N%NNJ0K5L0Nj5l5l5j5%K0K0%J0
5924EJ5%K0J5%J5J0j0NJ0K0J5Nk5k0nnnNJ0L0L5Nk0k0k0k0j5NK5K5Nk5k0NNK0K0Nk0j5j5k0
5921E5l0J0%k0j0%j0nNK0J5J5%j0j0%n%n%K0J5nk5l5k0j0nnJ5L5M0Nk5k0%%k0j5NNJ0NJ0n
5918a0j5nj5J0L5K0K0K0K0K0K0L0N0L0k0m0m5k5k0k5k0k5k5j0NNj0k5k0l5j5K5M0L0L0L0J0
5916D5%%J0J0k5k5j5l0j0NK0J0K0J5K0K0%%nK0M5M5K0j5k0K0J0k5m5m0n0n0j5%J0J0K0M0L0
5913G5%k0k0j0j0J0J0K0%j0nnj0J5J5n%n%%%%%J0J0J0J0%j5j0nnJ0N%NNN%%%J0j0NN%%NNN
5909A05Nk0j5j5j5%Nk5m0n0j0L0L5J5nNJ0J0J0J0J0%nn%%%j0NJ5J0J5J5NJ0%k5k5j5nL0L0
5907A00L5Nj5k5l0%K0K5j0k5l0nnnnnnnnj5j5J0L5L0J0j0k0k0j5k0j5J0J5%K0J5j0j0J5N%
5904B5%%%n%n%%j0NK0J5K0K0%%%Nl0%nk5j5j0j5j5J0J0J0J0J0J0K0%j0nj0nJ0J0L0L0K5j0
5901A20l0l0j0j0j0nNNJ0NNNNNj0k5l0j5Nj0%%nn%j0Nnj5N%%j0NK5K0j5k0k5j0j5J0L5L0M0
5898B5K5%j0%K5M5L0j0l5n0m0j5nj5nJ5L5L0J5K0K5NJ0%Nnk0nk0k0nnk0J0K0J5J0%j0J5j5
5895G0m0j5j5nK5L5Nk0j5j0l5l5k0J0L5L5J5Nk0l0k5nNNJ0J5Nj0j0K0L5N0K0j0%K0NNJ0J0
5892A30nnnnJ5J5K0Nnk5l0nJ0j0NNk5k5k0k5j0%%j0J0J0NNJ0NJ0N%nn%j0%nnJ0%K0nj5j0j0
5889A5j5J5L5K0K0J5nNNNNJ0%j0j5j5j0k0NNj5n0m5j5%nn%nNL0L0NN%NN%%N%nnnnn%j5NJ5
5886@J5J5J5M5L0J0j0NN%Nk0j5l0j0%%NNj5k0k0j5%n%%%n%%K0M5M0K5j5j5j0j0j0J5%%nk5
5883D5k0j5n%nnJ0J0Nj5k5J5L5L5Nj5nnNNnJ5N%NNj0j0j5j0j0j0j5j0%%%N%%%%j0nnj0nnj0
5879e5%%%j0J0J5K0K0K0NNNNK5K5K5K5%k5j0j0j0j5j0j0k0k0l0j0j5J0%nj0J0Nj0%N%NnK0
5876b0J0NJ0J0K0%j0nnj0j0nnj0J5J5K0K0nn%nj5j5j5j0NL0J5K0nJ5%N%%N%N%l0l0j0K0J0
5873C0nJ5K0Nj0K5L0J5k5m0k5j5k5j0j0j0j0J0NJ5Nj0NJ0K0K5J5nj5j0NJ5J5J0j0%%%%%%j0
5870E0j0nk0j5nj0j0nJ5J5n%j5k5%J5K5K0J5K5J0L0J5j0%%j0l0k0k5k0j0K0nN%J0%NN%J0%
5867C5NN%Nj5l0j0k0j0J0n%J5%J0NNJ0J0%Nn%nn%nnj5j5k0j0j0J5nJ0K5L5M0K0nk0j5j0nN
5864B5j0NNn%%j5%j0%%K0K0Nj0j0j5j0J0J0NJ5J0%J0J0%%nl0l5k5nNJ5J5J5J5%j5J0K0K5K0
5861I0%l0k0nNN%Nj0k0j5%NJ5J5J5J5J5J5Nk0k5l5l5k5n%N%J0NNJ0NNJ5J5NJ5NJ0J5j0j0n
5858F0nj0K5J5%%%%%%nJ0j0nJ0Nj0J0%j0J0j0k5k5j5%%J0nnj0j0j0nnk0%J5J5K5Nnk5l0%J0
5855c5NK0%J5J0J0J0K5L0L0K0j5m5l5k0%K5J0J0j0k5k0k0j5j5%%j0nm0m0%L5M5K5K5K5L0K0
5852G5K5L0K0L0j5l0k0k0j5k0k5nJ5M0K5K5Nj0J0j5j5k0l5j0%nJ0j0j5k0k0k0j0j0j0nJ0J0
5850e0J5J0j5NK0k0j0J0%nL0K5M0K0n%nnNNJ0Nnk0j5j0%nnnNj5%nJ0J0NJ0J0J0J0J0j0%J5
5847H5J5L5J5%k0j5nj0j0k0nj0j5nnNK0L5J5j0j0l0l5j0K0L0J0j5j0NNNJ0%J0%Nj5j0k5%J0
5844D5%%J0N%nNJ0n%NNNJ0Nj5j0j0j5j0J0j0%%%nnN%J0nNN%%j0j5k5nN%J0%J0NNNnk0j0j5
5840b0n%J0j0j5J5%nNJ0J0NNJ0J5%j0J5nNJ5K0L5Nj5j5k0j5k0k0k0j5k0nk0nN%J0%N0M5K5
5838E5nk0nJ0%NN%NJ5L0L0J5k0m0k5l0k5%nj5nJ5J0%j5J0K0J0k5k5J0K0K0J5nl0k0%N5N0L5
5835A25Nk0k0k0j0k0j0nJ0%%J0J0J0J5j0j0j0nj5N%nJ5K0J5K0J5n%K0%NJ5%j5k5k0k0n%%n
5832F0%nj5%NJ5K0NJ0NK0%k0l0k5k0j0j0j0j0j0j0j0j0J0NNJ0NNJ5N%NnJ0%%%NJ5Nnj0j5j5
5829eNK5K5Nj0j5k0nJ0K0J5j5l0j0%K0J0J0J0J5J5Nj5k5k0k0j5%J0j5k5k0l0k0J0K0J0J0J5
5826e0J5J0J5J5NNJ0J0J0J0NNnnNJ0j0Nnj5j0k0j5j5j5k0j0nNJ0n%NnJ0K0NNK0M0K0Nj0J0
5823G0Nnj5l0j5%J5L5Nnj0J0J0J0J0%nNj0%%n%j5j0k5nJ5J5J0j5l0l0j5J0L0M5L5L0Nk5j5
5820H5nj5j0j0j0nJ0N%%J0N%j0nj0j0j0j0j5nK0K0J0%k0NK5K0K0%%j5j5%J0J0J5NNJ0J0J0
5817A30J0Nj0k0k5j0j5k0j0k0k5k5l0j5J0L5K0K0nj0j5%%j0k0J0J0K0K0J5nk0k0j0J0K0NK0
5815B0Nj5j5NN%%J0%N%N%j5%j0j0nnj0J0j0nNnNN%j0NK5O0K5K0NNJ0%%k0j0k0NNJ0j0k0j5
5811D5l0nJ0n%NK0K0J0J0J0J5NNJ0%l0m0n0k5l0k0NJ0K0%J0J5NnnNn%%%NJ5J0NJ5%K0%j0j0
5808C5j0k0j0j0k0nNNJ5%%K0%J0K0J5K5J0j5j0j5j0j5N%j5Nj0j0J0j0J0nNK5J5%k0l0j5j0
5805c0%J0K0J5J5K0J0K5N%nj5J0%j0Nnj5k0l5nn%%N%%%%j5l0l0j5J0J0J0J0%n%nK0K0J5K0
5802A0%%%%NnN%J0K0K5J0J5J5J5J5J0J0j5l0l5j5k0l0j0j5j0j5%J0M0N5L0j0l0l0nnnj0J0
5800A5%NNNNNNnn%nn%%%k0j0J0L0K0%j0nNNNN%N%N%k0nj0j5nj0j0J0J0NJ0j5j0j5nNK5K0J0
5796D5j5k0j5k0L0K0L0K0J0k5j0NJ0J5J5J5J0j5j5J0j0j5j0j0nj0k0nJ5nj0J0J5j0N%J0j0
5793C5nnJ0j0j5NN%k0k0k5l0%J0L0J0j0j0l0nJ5L5J5J0nnk0k0j5NK0K0J5K0J0j0N%%J5NJ0
5791D5NJ0NN%%%%%%%%nnj5NJ0J5J0J5j0k5l5l5l0k0J0J0j0J5N%J0NNNN%J5nk0j0k0j5NNNJ0
5787b5NNJ0J0j0J0K0J5NJ0j5l5j0%nnJ5L5K5K0NnnJ0j5k5j5k0j0j0j5j0j0j0j0j0j0Nn%J5
5785g0K0J5K0%%j0NNj0j0J0%nj0NL0J5nl0k0J0J5J5J0K0L0NJ0%j5k0l0l0%K5K5NJ5J5nk0k5
5782A0n%j5nj0J5J0J5J0NN%NN%NNj0k0k0j0%J0NNN%nJ0%%j0J0L5K0%j5%j0nnnnj0nJ5J5J0
5778F0J5nnn%k5k0%K0%%J0%nJ5N%nj0k0%%K0J5%k5l0k0l0j5%Nk0nJ0J5j0nJ0nNNNNNNNNNK5
5775EL0K5L0K0nk5m0k0%J5K0N%j0J0%%J0nj0k0k0j5n%k0k0k0%K5K5J5M0L5K0j5l5l5j5j0J0
5772e%%J5nnN%k0%j5j5%nj0j5J0K0L0M0J5%nj0j0j5nnk5j0j0%K0K0%Nj5k0NJ0J0J0J0J5J0
5769B5J0J0%j0j0Nj0%nnNNNNK5K0nj0j5NNj0k5k5nJ5M0L0J5j0%j0j5%nn%j0j0%nnnJ0%%J5
5766C5K5K0K0nk0k0j0NN%NJ5J5J0J0j0k5k0j5j5%%j5j0%nj0nnk0%K5K0L0K0NnnNn%NnNNJ0
5763F5N%J0J0%Nj5n%Nj0j0%nNJ0j0l5l0m0k5J0J0J5J0J0J5NJ5J5%NNj0j5Nk5m5l0%%K5M5N0
5760D5K0nl0j5k0j0J0J0j0k0j5j5j0j0J0J0%J0L0K5J0nj5j5j0nNnnJ0j0j0J0K5K5M0J5j0k5
5757C5k0j5j0k5j5j5k0j0k0j5NJ5J5Nj5j0K5L0K5NK5J0Nn%%%%Nnk0m0l5k5nJ0nNK5K0K0K0
5754b5%nn%j0%j5%J5J0k0l0l0k0J0K0%j0k0J0K0J5j0k5%K0K0%NJ0J5%%nnnK5K0j5k5l5l5j5
5751a50J5K0K0J0K0L0j0k5k5j5%j5%j0%j0nJ0j5j0%J0NnJ5%NJ0%%j0j0NJ0J5NJ5J0k0l0m5
5749a80k5J0K5K5Nj5j0nNK0K0J0%J0J0%%NnNL5J0j0k0k5j0J5L0J0%%J0J0NNJ5%N%NN%J0%j0
5746Ek0j5j5j5j5%k0k0j0K0L0%%nJ0NnJ5n%NJ0nJ0J0NJ0%k0j0j0j0k0l0NN5N5J5l0k0%L0L0
5743B5L0J5%k0k5j5n%l0k5j5%J0J0j0nk0nNK5K0%J0NK0%K5%NJ5%J0nk5j0j0j0nj0%J5L5L0
5740F0K0J0j0J0nj5j5k0k0J0J5K0%j5k0l0j0K0K0J0K5J0j0nNNN%NNNN%%nnnnnNj0j5nj0j5
5737A5j0j0j0j0nnj0%K0L0L5K0nJ0K0j0k0j0j0k0%J0J0%nJ0J0nnnNj5j0Nj5%%%n%%%n%J0J0
5734A5NNJ0NNJ0%%k0k0l0k5nJ5J5J5nk0nJ5J0%%NJ0nj5j5J0K5J5J0J5J0L0NJ5K0J0NNNNj5
5731A45l5m0k5j0N%J0J0NJ0j0j0l0NL5L5K5j0l0k5k5%NNJ0NK0K0K0K0%k0k5%nnn%nnj0Nn%
5728F0%%%%%%k0nk0j0NNNNNj5%%K5K5L5K0K0j0k0l0k5j0%n%%n%%%%%%nn%n%Nj0m0n0j5N%%
5724h5J0n%N%%K0K0K0K0J5nJ0J0J0NnJ5J5J5L0Nj5j5j5j5NJ0J0J0nk0%k0k0k0l0j5K5M5M0
5721H0L0n%n%%n%nnJ0%%K5K0Nl0m0k0j0J5L0L5Nj0j0j0j5j5%k0k5%NNK0nj0j5j0j0nnj0NJ5
5718EK0k0k0NNJ0J0NNNNJ0NNN%j5j0nj5%J5M0M0K0j0j0n%%j0j0N%j0k0k5J0K5L5K0k0m5k5
5715C5j0j5k5j0Nnj0Nj5NnNK5NJ5L0K5%k0j0nj0nNJ0J5%NJ5J0%nk0k0j0J0K5K5Nj0j5j0k0
5712B5%J0J0%%J0%NJ0nNJ0j0j0%j0l5k0NJ5%j5j0NNK0K5J0nn%j0j0l0l0j5nK0J5nl0l0j0K0
5709g5L0K0M0K0J0J0l0l0k0J0%j0j0nnj0j0j0k5%K0M5K0%k5l0nK0K0%l0k5k5J0L0L0K0Nk5
5707d5l0j0j5J5L5K0%j5%J0J0j0nj0j0J5J0L0L0L0K5nk0k0%%K0K5L0Nj0m0l5l5j0%K0L0J0
5704D5%NNNj0j0nnNj0%%nn%nn%%%j0J0%%%%K0K0J5J5nk5j0j0j0J0J0j0%N%Nj5j5NNk5l0j5
5701e5L5P0O5N0J5k0l5k5l0k0k5k0k5%nnn%k5k0nJ0L0L0J0nJ5NL0K5nj0l5k0j5%%NJ0NNK0
5698B5K5K0K0%k0j0nl0l5nK0%J0K5K5%N%Nl0k5m0k0J0L0K5J0NN%%nnnnnnnnJ0L5L0J0l0k5
5695C5l5l0l5%L5N5K5nk5k5j0j0Nk0nj0k0%K0K0L0J5j0j0j0j0%J5J0J0J0J0J0J0nnk0J0Nj5
5692A5nnJ0J0J5J0NJ0K0%nk5l0j0J5J5J0J5j0l0j5k0%%N%J0K5K5J0j0j5k5nNn%%L0J5%k0l5
5689Ek0J0K5nk0j0j0J0j0nN%%%%%K0M0K0J5nk0k5k0nJ0L0%n%%J0J0J0J0%nk0m0m0%K0K5L0
5686D0Nnk5j0%J5K5J5nnJ0J0%NJ0NNNJ0j0j5j0j0nj0k5NN%J0%j0j5j5j5j0nj5nJ5L5K5J5N
5683E0j0j5NJ5J0J5J5j0j0j0j0nj0j0nj5N%j0%j0j0%K0K0%%j0nJ5L0J5Nnj0%NJ5j0%%%n%%
5680E5nn%j0nnj0%j0nNJ0%J0NNNNNNNNNNNN%n%nn%nnnj0j5j0j0j0j5j0j0j0nj0j5%J5K5J5
5676b0nk0j0J0L0M0L0J5nk0nn%j0%%j5%j0j5Nj5%NNNNNN%J0%j5nj0%j0j0n%j5%j0j0%j5nK5
5673g0NNK0K5%NK5Nj0%%nl0l0nJ5L0K0K0Nk0j5%%%J5nnJ5%%%j0%j0Nj0k0J0N%%NN%NN%n%%
5670@j5J0Nj5j0j0j5j5j0j5k5%NK5K5J0J5K0K0J5J0J0J0J0%J0K0%J0J0nJ5J0%J0J0j5j0j5
5667A10j0j0j0j5j0%j0j0Nj5%nnJ5J5J5K0nn%nj0l0l0j0J5L5K5K0NJ5%J0%l0j0nNK0J0J5N
5664A20k0j0%Nnj0Nj5k5k5j0k5k0%K0K5K5%N%%%Nj5j5%J0L0J5nnj5J0J5K0%j0k5k5j5j0nk0
5661b0%J0nJ0Nn%J0%nn%%n%nNN%%NNnNJ0j0J0nN%j0J0J5J0K0J0k0l5l0NK0J5nj5j5NK0NNn
5658B0k0k0nj0j0nNJ0J0J0J0J0J0Nnj0j0%J5Nj0l0k5nN%j5%nj5k0j5NK0K0NJ0K0L0M0J5j0
5655C5k0j0J0K0J0j0k0k0nNJ0L0K5J5J0k5j5k0k5k0J0J0J5Nj5l0k0k5nnn%nnnnj0n%j5J5L5
5652h5M0J0j5j5j5j5l5l0nNJ5K0L0J0%j0k5NNn%J0J0nJ0%nJ0J0n%N%NnK0%k5l0k0J0K5J0n
5649i0nk0j0J5K5M0J0NJ0J0J5J0J0J0J0j0%%k0k5k0k0n%Nnj0NNj0%j0%j0%j0nn%k0%j0J5L5
5646h5K5K5j0j0j0j0j0j0j0j0NK5J0J0NK0J5J0J0J0J0J0j0l0j5j5l0j0NK5K5K5J5%%%J0j0
5643A0k0j5l5j0J0J0J5J0J0J5J0J5J0J0J0N%j5k0%K5K0Nj5nj0nj0j0j0nj0%K0J0J0k0k0k0
5641b5k0%N%%J5J5K5J0%n%nK0M5M5K0N%k0k0j5j5J0J5Nj0nnj0j0j0j0%k0nj0nnJ0j5n%nnK0
5638E%nnj5j5NL0K5K0K5K5J0j0l5k5j0j0j0nj0j0j0n%K5J0J5j0nnj0nnj0nJ5J0J5J5NNK0%
5635D5J0NNNnm0m0nNK5J5K0J5K0%k5m0k0j0J0%nJ0K5J0nj5k0%%J0L0K0K5L0K0k0m5m0k0%K5
5632C0K0%Nj5nnk5J0j0j0J5J5J5J5j0nj5l0m0k0J5J5K0K0J0nnJ5N%%NK0j5j5j5j0k0K0M0L5
5629G0J0K0nj5l5l5l5NK0L0M5L5Nj5k0j5J0J0J5J0J5J5J0j0k5l5l0j5j0k0j5N%J5J5L0K5L5
5627A15nl0k5N%nk5k5k0j0K0K0K0%%NK5J5J0%nJ5K0j5j5J0L0J0j5j5J0%%%%k0Nnj0nnnnj0
5624F0j5J5K0J0j0k5l0l5nK0K0J5k0j5J0J5J5J0J5%j5%j0N%N%%%N%K0L5K5K5Nj5j5Nj5%%j5
5621A15n%j5%nj0k0%J0k0k0NJ0J0J5J0K5J5J0nj0j5m0m5m0j0%J0%NK5K5K0J0J0K0%j0%j0j0
5618F0NNj5%%j0NNj0%nj5k5j5k0%K5J0J0j0l5k0k0j5k5l0j0%N%J0J5L0L0K0NJ0J5%J0J5J0
5615B0NNNJ0L0L5L0Nk0j5%j0j5nk0j0j0%N%J0J5K5K5K0k0m5l5k5j0J0%%J0%%J5N%J5%j0nj0
5612C5j0J0J0J5%%%%%K0J5%k5l0l0k0n%J0J0Nj0j0j0j0nj5j5%J0J5J5J5J5J5J5J0J0NJ0Nn
5609G0j5k0%%J0NNNJ0NNNN%NK0K0j0j5%%j0l0l0j5j0%K0Nnj0NNNNNNk0l0j5%nj0j0j0j0j0
5606f5J5L5K0K0J0j0%%n%%nJ5J5J0J0J5J0%K0J5%k5k0k0j5NNnJ5N%%j5k0nnJ0K0j0%J5%N%
5603F5n%nj0%nnk0j0nk5j0k0k0j0K0J5J5j5k5%J0M0L0J0%NNJ0nk0nJ0J0K0J0%J0Nj0nj5nN
5600D0J5J0Nj0j0k0j0Nnj5k0l0k0j0K0K0J0j0NNK0K0NK0M0M0K0nk0nk0k0%k0nnJ0N%j0k0j5
5597A0j5nJ5j0NJ0nN%nnj5NJ5J0J5J5%%j0J0n%%%%J5J5%NJ5J5nJ0nnJ0%nNn%j5j0nnj0nj0
5594D5%NN%j0J5Nn%j5k5NJ0NJ0J0%J5J5%l0k5j0J0Nj5k0NK0Nk0k0K0L5L0K0%j5nnj5%%j0n
5591D5n%j0nnj5NK0L0L0K0nl0k0j0j0J0%%%nJ0j0j5k0l5nNn%J0NN%NJ0J5K0J0J0J5K0J0%K0
5587A20L0K0J5j0k5l0k0%%k0k0%nj5j5%nnNJ5K0%j0m0m0j0NJ0K0%nl0l0j0K0K0K0K0%NN%N
5585A0NJ0nNJ0NNJ5J5J0j0k5nJ0J0Nj0n%j5j5%L0L0%j5j5%j0J5J5%%%%%k0j5j0j5j0j0j0%
5582a5J5K0%J5J0%J5J0J0j5l0k5j0J5J0nnJ5L5M5K0Nk0n%k0Nj0j5j5%NNj0j5J5K0nk0k5%%
5579B5J0j0j0j0nk0m5k5k5k5%K5K0K5K5J0NnK0L0K5NJ0NJ0NJ0NJ0j5l0k0k0j5J0NnNL0N5M5
5576A45Nj5j0%nj5nj0j0j0%j5j0J5Nj0J0n%Nnnj5N%j5j5NNJ5J5Nk0l5l0k5j5j0j5j5J0NNN
5573h0K0J5J5J5J0j0%%%%K5K5K5K5Nj5nj0j5m0n0l5n%K0nJ0NnnJ5L0K5J0%L0K5L0K0nj5l5
5570F5nK0J0nk5k5j0j0j0nj5j0%j5%K5J0J0J0J0J0J0NN%k0j0NJ0j0J5K5K5J0j5k0j5k0j5n
5567A5%j5nj0nnNK5K0J0%NL0J5j5k5l0j0K5L0K0%l5m0l5nK5L5L5K5J0nl0l0j5j0j0j5k5k5
5565g0k0k5NK5K0J0%K0NJ0J0J0NJ0J0NNJ0J0NNNj0l5j0%J0k0l0j5%nk0j5%J5L0N0M0Nj5nJ5
5562E5%NJ0nk5m5l0J0K0J0J5nl0j0K0M0L5K0K0NNj0k0k0k5J0NJ0j0k5k0J0J0K0%j0l5l5j0
5559c5J0K0NK0K5L0K5L0K0K0%%%%%%j0l0k5j5%%j0NNj0j0NJ5n%J5NNNNj0nnj0nnj0nnnj0n
5556D0nj0j0%j0k0k5%Nj0l0j0L0M0M5L0J5%j5n%%k0k0k0k0j5NJ0j0n%%%%%J0J0J0J0NJ0K0
5553C5%%K0K0nj0n%k0%J0J5K0k0l0l5k0%J0J0L5L5K5n%j0j5nj5J0NJ5NnJ5K5N5M5K0j0m0n0
5550A30k0l5l5nj0nnK5L0M0K0K0nk5m0k5k5k5l0J0%NNNNNNL0K0Nk5j0Nj0Nj0j0%j0j0%%j0
5547a5J0K0J0J5%J0J0%k5nK5J5J5nJ0Nj0j0nj5k0j0L0K0N%N%j5k5k0k0j0J0n%nk0j5n%K0K0
5544e%j5%K5L0J5NNJ0K0K5K5K0%j5j5nnnnnk5k0k0k0k0%K5L0NNNJ0%NJ0Nj0J5J5j0j5j5k0
5541F0j5j5nK0L5L5K5nj5k0l5l0k5nK0K0n%j0nj0j0nL0L0J0J0K0Nk5k5NK0L5K5Nj5k5k5l0
5538E0j5j0%%j5k0k5NK5K0NJ5J0K0K0K5J5nk0k0nnk5l0%%%NN%J0nJ0J5j0J0NnnnnnnnnNK0
5535D5%K0j0j0%j5j0NJ0j0k5k5J0K0L5L0%j0%%%nj0j0j0j0J0J0K0Nj5J0K5K5J0nk0j5j5k0
5532D0%%J0j0j5k0J0L0J5j0j5%K5K0J0nl0l0j0j0nj0N%%NN%J5nj0%j0nnnj5NNJ0%K0K0K0J0
5529E5nk5k5nJ5NNNNNNK0nk0k5k5k0j5j0J0L0J0nj0J5%%J5j0nJ5%%%NNNN%NNNNJ0Nnk0k0n
5526A0NJ0J5%j0j0K5K0J0NJ0Nnm0l0j5K5L0Nj0l5j5J0J0j0j0j0n%j0j5%J0K0K5Nj0NnnNJ0
5523B5J0J0NJ0NJ0j5nj0j0k5%K0K0L0L0J0j0j0J5J0nn0l5j0J0K0J5%%NNNNK5K0J0k5l0l0n
5520E5j0%J5J5N%NJ5nNNN%j0j5j5j0l0j5Nj5k0l0j0K0J5nj0K0N0N5J5nj0j0j0j5NJ0J5nj0
5518G0j5J5K0L0%%k5m5l5k0k0j0j5j5j0k0%J5K5L0K0L0K0J5%J5Nj5j0j0j5nk0j5nJ5J5J0K0
5515D5J0j5n%%j5j5%J5J0J5J0%k0j5%NJ5K0%j5l5%J0n%%L0J0J5K0J0j0j5j5j0k5k5NJ0J0L0
5512E5L5Nnnj0nj0nk0%K5J5nj0%J5NJ0j0j0j0j5j0j0j0j0%J0nNJ5n%J0j0nNk0n%j5%%nj0N
5509b5K0J0K5J0J0nNN%N%Nnn%nnnn%j0j0j0j0nnk0%J0J5J5J0%j0%j0%J0nNN%J0nNJ0J5%J0
5506E5NNJ5J0J0J5Nk0k0j5k5k5k0k0k0j5J0M5M0J5j5%%j0k0k0k0Nnj0%L0L0L0K5J5n%J0%%
5503I0K0j0k0j5k0k0j5k0k5j0%J5K0%NK0J5Nj5j5%NJ5%j0l0j0NNj0k0j5nJ0L0L0%%j5J5L0
5500C5K5Nj0j0%%NK0K5J5%k0k5j0%%j0j0j0j0nj0j0nj5NJ0NNJ0NK5j0k0j0J0L0J0j0j0Nnj5
5497A0j5nJ5K5K5J5Nnn%J5K0K0J0j0m0k5k0j0K5J0nJ0nNNj5k0j5j5j0%j0%J5J5K0J0%J0nN
5494E5j0k0nk0k5%L0K5NNJ5%k0j5k0j5J0%j0J5K0NL0Nj5j0k5j0nj0j0nNK0K0%k0k5l5k0J0
5491g5L0K0J5nj0j0nj0nj5nK5K5K0K5J5nNNn%nn%nn%%k5j0nj0j0k0j0%k0j5nK0K5J5K5K5%
5488eK0J5nj0%j0%%J0j0%N%%J0NJ0Nnl0J0L5N0L0j5l5m0l5%%K0K0J0K5N0L5J5%l5j5k0k5n
5485H0j0%j0J0J0J0J0j0j0j5j0N%%N%N%%j0j5k0j0j5j5l0%J0NK5%l0l0NNK0%%K0L5K5Nj5j5
5482B0j0j5j0k0J0L0L5J5J5K0J0%k0j5n%J5K5K5Nj0m0n0n5k0j0nJ0J0J0J0j5j5J5M0L5J5K0
5480G5K5%k0j0nj0j0j0j0k0k0j5k0j0J0n%%%%%J0K5J5J0L0%j5j5k0nNJ0%k0k5NK5M0N0K0%
5477I0%nnnn%nj0j0j5j0j5j0j0j5J0J0J0J5J0J0J0J0j0j0j0j0k0%j0j0nnnnJ5J5J5J5NN%J0
5474C5j0J5%Nj0j5%j5l0j0%%k5k5nJ5K0K5K0K5J0nNNK5K0Nk0l5k5j0NL0L0J0k0j5nj0j0nJ5
5471A5%NNj0j5NK0J0J0J5K0%J0J0j0nj0j0nJ0J0%%NNNk5k0k5k0nn%n%%%%%%%%%%n%Nnj0J0
5468a5J5N%K0J0Nj0l5l0j5nK0J0%NNJ5J0J0J0Nk0j0nN%J0%j0k0j0k0j0j5j5j0J0L0J5K5M0
5465B5L5N0L5k0l5l0k5k0N%j0J5L5L5J5nn%j0j5%nj0%nnnJ0j5n%%k0j0%%K0K0%nJ5NnN%%%
5462F0j0j5l0m0j0K0M0L0J0n%J0NJ5L0L0J5j5l0k5j0j0nnl0j5NK0J0J0K0%nj0j5l5l5k5%%
5459e0%%L5N0M5L0K0nk5l0k5l0NN%%K0J0K5Nk5l5l0l0nNNnj0k0NK5K0J5K0K0nj5l0l0l5j5
5456i0NJ0J0N%J5K0J0L0Nj0k0j0k0j0j0k0%L5L0L5L5NJ0J0NK5K5K5K0J0l0m0m0l5l5k5j0%
5454b5nn%L0L0M0K5j0l0l0j0J5L0K5K0%j5nj0nn%j0l5j0%J0j0m0j5J5K5K5J0j5j5j5N%J0J0
5451Ennl0nNK5L5K0J0J5%%NNJ0J5K5%k0m0k5l0J0M0L5J0%l5k5nK0N0N5K0k0j5l0j0j5j0k5
5448F5nK0K0J0j0k0k0%K0J0J0J0J0j0l0l0j0J0J0J0J0Nk0j5%K0nnk5l5%J0J5L5J0j5k0k5n
5445EK0L5J0J0j0j0%k5k5l5k0j0J0%%j0j0NK5L0M0K0%%J0K5J0j0l5m5k0%J5K5%%%%nn%nj5
5442@N%j0nj5%J5J5J5nk0l0%K0J0J0J0k0nn%%%nnNnnJ5J5nl0l0j5J5M5M5L0J5j0k5l5nNJ0
5439A0NJ0K5L0J0k0j5j5J5J5%nnn%N%%%%%Nl0l5k0J5K5K0J5%nJ0J5K5K0%k0k5k5j5j0%j0l0
5436a5k5j0J0J0%l5l0nJ0J5NJ5%J5J0J0J0J0J0J0J5J0%J5K0%%J5N%NNNNk0j5nk5j5j5j5j5
5433enNj5J0NK5K5J0N%K0j0j5l0m0k0J5%J0Nj0j5nk0j0N%j0Nj0%nK0K5K0K0L5M0K5nk0k0%
5430F0%j0j5nj5j0J0J5j0%J0nJ0j0j0Nj5nnnnNNnJ5%J0%NNNNNN%J0%j0j0j0j0j0j0j0j0j0
5427c5j0j0j0%k0j0nn%%nJ5K0K0J5K5K5K5K5j0j0j0nJ0J5Nj5k0k0J5L0K0Nk0k0J5J0nnk0j5
5425A0j5K0NNk5k5NNJ0%NN%%K0j0j0j5k0k5%K0K5K5NNJ0NK5K5J5n%Nk0l5l5k0%J5NJ0J0NJ0
5421E0J0j5J0nnJ0j5%nN%%N%%J0nnK0K0nnj0k0%J0NJ0J0k5k0k5k5nJ5J5nj0j5k5m0k0%K0K0
5418f5K0K0%k0nJ5L0K0J0J5J0J0K0%K5%k5m0n5n0l0j5nK0J0NJ0J0n%nL5L5M0K0%nnJ0J5%%
5416G5J0j0j0j0j0j0j5j5%k0j0k0NNk5k5%J5J5J5NK5J5J5J5K0k0j0k0j5k5k5nnnnJ5M0NJ0
5413a0NJ0J0%J0%J0NNNn%%%j0J0%nNJ0N%nk0k0j0%k5k5nL0K5L0K5L0J0k0l0l5k0k0%%K5K0
5410B0N%%j0%J5J0NJ5K0NJ0J5k0k5k5j5nnJ0j0nJ0%%%nJ5nj5Nnn%nj0%Nj0j0J0L0L0L0L5J0
5407A20%J5Nk5k0k5k0k5k5nK0K5J5Nnk0l0l0j5j0J0K5M0K0N%K0J5j5k5l0m5m5nJ5K5L5K5N
5404B5j0k5nJ0J0J0J0J0nJ0%%J0nN%%j5%j0j5%nj0%%%%j0J0n%%NnJ0K0K0K5K0j0j0j0nj0j5
5401B5%j5%J5J5nl5n0l0NK5K0J0%j5j5nk0j0K0K0K0K0Nnl0l5j5J0K5NNj5j5j5%%K5K5J0j5
5398d0j0NK0J0J0J0J0K0NNJ5K5nnnj0n%NJ0j0j5j0k0j5nNnNNn%NNK0J5Nj0k5m0%K0J5nJ0j0
5395Ej0J0M0M5L0K5K0Nj5m0l5k0Nj5nJ0NNJ5J0j0J0%NN%Nj0nk0%nJ5K0%l5m0m5l5k0k0k5n
5392a25J0L5L5K0NJ0NJ0%J0%NJ5%nJ5J5K5K5K0k5k5k5k5N%NN%%J0nj5k0k0k0j0l0nL5N0N0
5389F5L0J0NJ0%k0l5j0%J0J5%K5L5K0nk0k0k0nj0K0K0J5K0K0J0%j5l5l0k5j5l5l0j5nJ5NJ0
5386A0J5L5N0L5J5j0l0j5NJ5n%nl0k5j5nJ5%k0j0nJ5K5N0L5K0j0k5l0j0%%nj0%j5%J0J0K0
5384A00J0j0j0%j5nj0j5%J0J0J5J0%%n%%j5k5l0l0k5j5J5J5J0%j0NJ5K5L0%j0Nj0j5j5j0J0
5381EL5K0J0j5k0l0l5j5%NNNJ0K5J0J5K0J0J5J5%%nNJ5K0L5Nl5m0l5m0j5k0j0k5%K0K0%J0
5378eJ0J0J0J0j0j0k0k5k0%J5J5J5J0J5%j0Nj0J5L0K0J5J5j0%J0%%J5nj0j5k0j0j0nnj0j0
5375A5nnj0%J5NNNJ0%J5K0K0J0K5L5M0J0%nn%j5k5l0m0j5j5j0k5nJ5nj5l0k0J0J5L0K5Nn%
5372D5N%j5j5NJ0nk0j5j0J5K5J0j0j0J0%%%%%%Nnnj5j5n%J5NJ0Nj5%%j0%J0j0k0j0J0K5L5
5369C5L0K0j5nj5k0n%%J0%%J5J5%j0j0j0j0%K0K5%k0k5%J5K5K5J0Nk0k5k0k0nNL5N5M5L0N
5366A90Nj5m0l0k0J0M5L5J5nm0l5n%J0K0j0j0k0j0k5l0m0m0l0J0L0J5J5J5K5K0J5j5j0j5j5
5364A5k0j0j0j5nJ0J0%NNNNJ0K0K0J0J5J5NK0K0%j0l0l0j5J0J0nj0j5%j0nj5%J5n%K0K0K5
5361H0L0K0j0j5nk0j0j5j5nk0nnj5j0nk0%NJ5J5J0L5K5NnNN%J0nNJ0nj5k0nJ0K0J0l0k5k0
5358A0nj0j5NNNNJ0nnNnN%%nj0nj0%NNL0M0K5J0nj0nj5nj5k0%L0K0J0j5j5NJ5M0L5J0l0m0
5355H0k0k0%j0j0nj0j5n%nj5J0j0nNj0NNNNNNNN%NnJ0%%%%%k0j5l5j5J0L5K0J0J0nk0j5k0
5352e5J0K0K5J0Nnj5k0j0J0Nn%%NnNNnJ5K0%k0%J5K0Nl0m0m0%K5N0M0L0%k5k5k5j5k5k0J0
5349e5K0K0J0%j0%nnK0J0%K0L5L0K0nk0k0nNnk0j5j0NK0M0K5Nk0k5l0nNK0K5K0J0%j0%j0n
5346H5nj0j0nJ0J0J5%%l5l5n%J0J0%k5k5k0l0j5Nj5%NK0K0J0K0L5L5J5j5m0l5k5%N%NK0K5
5343A0L0J5j0j0nj5k5l5l5k0J5K0K0K0J0nnJ0NJ0NJ0nk0j5j0nj0nj0J0J5J0J5%%J0%nJ5J0
5340A5nNJ5%J5J0%NJ0J5K5J0k5l5k0N%nnj0nnnnnJ5K0J0K0Nj0%%%J5J5%l0n0k5J0J5J0J5K0
5337E5N%k0l5k0k0j0J0J0K0K0J0J0j0j0k5k0NK0K0J5nk0l0j5NJ5k0m0k5J0J0K0J5n%NJ0J0
5335c0J0NNNJ0NNk0k5NK0K0Nj5nj5j0%J0j0k0l0J0L5L5K0%k0k0nJ5L0L5J5nj0j5%j5k5k5j5
5332c5K0L5J5j5j5NNK5NJ5K0nn%nn%n%nn%nn%nnN%N%j0k5j5k0nJ0%%%%%Nj0j0k0nK5K0L0J5
5328B0nJ0N%N%N%N%J5nj0j0l0n%%%N%%%%%nn%j0%nn%%%nNNK5K0K5Nk0j5k5%J0Nnj0nnj5Nj0
5324c5nn%NnJ0K5K5J0j5j5k5nJ0K0K0J0J0N%J0J0%J0%j5j0j5j5%J0NN%Nnk0l5nK5N5M0L5%
5321A30%nj0nj0%J0%Nnk5k0j0j5j5l0nj0k5l0%J5K5L5J5nj0k0%K5K5K0L0J5nNN%nj0n%j0%
5318G0j0j5l0k5k5nnj5NJ0nnJ0J0nJ0%%J0J5nl5l0j0J5J5L0L0K0J0NJ5%k0l5l5k0j0J5nJ0
5316d5%%K0j0k0k5n%%J5M5M0L0J0n%nj0nnj0j0j0j0%J5nk0l5j5K0J0J0J0J0J0nnj0j0J5J0
5313a0J5J0J0J5J5Nnj5j5j0%%j0l0j5k0K0K0N%K5K5K5K5NJ0j0j5j5j0n%n%n%nnJ0NnJ5J0%
5310F0nJ5J0j0%%%%N%j5j5k0k0nk5j5j5J0L5K0J5N%%Nj0j0j5%J0J0J5J0%%n%%n%%%%n%%n%
5307B5%j0j0nnk0J0K0J5J5Nj5k5k5%nJ0Nnk0j5J0L5M0J0nJ5J0nj0k0k0j0J0J0K0J0J0J5J0
5304H0J0%nnnn%j5NNN%J5J5nJ5%nnk0%%j5nnj0nnnnj0%j0K0L0L0J0j5k0k0k0k5j5%K0L0L0
5301F0Nj0j0j0j5j5j0k0j0k0J5J5J0J0J5J5J0J0%%%%J0K5L0Nk0k0k0k0%n%n%%%%%N%%J0J5
5298E5J5Nnj0nnnj0j0nnj0j0nn%J0j5%%%%nJ0%%j5j5j5j5k5%J5K0NNj0J0J5J5K0J5nnNj0j0
5294a5J0%%%%N%J0J0K5K5K0Nl5l0l5k0j0nJ0J0J0J0K5L0%j0j0J5K0K0%k0j5NJ0J0K0%nnnn
5291H0j0j0j5%J0Nnl0l5l0j5j0%%K0K0J0J0J0J0%Nj0J5J0j0%NNNJ5%nK0J0%j0j0nj0j0j0n
5289B0j5nJ0%%Nj5k5k0l0j0%K0M0K0%%J5J5J0J5nl5j5J0L0%k0l5n%J0nj5K0M0L0Nj5nN%J0
5286E5%l0l5k5J0K5NJ0j0j0j0J5N%j0Nj0%%j0Nj0%J5J5%NNJ0%%k0l0%K5J5J0k0k5j5%%j5j5
5283f5%k0j0%L0K0J5%%J5K0N%j0j5j0J0L0L0K0K5L0j0k5j5j5j0nnj0J0J5J0J0%j5k0%K0J5
5280G0%%K0J5%k5k5k0j0nN%%%K5K0K5K5k0k0l0j0K0M0Nj0j0J5K0J0J0%j5l5l5j5m0j5%K5J0
5277B0k0k5%J5J5k5l0NL0M0K5J5J5%nn%j5j5j5j0%J0%J0j0j0%j5NK0K0%%%nn%%n%NJ0J0Nj0
5274E0j5%k0k0%j0j5%K0J5Nk5k0j0L0K5Nk0l0k0J5K5L0L0J5J0j5j0J5NnnN%nNj5n%j0nj0n
5271A0J5L0J0k5j5%J5L0%j0k0k5j0j0j0j0J0J0J0J0J0J5J0J0n%nnnnj0nNnk0l5l5j5%j0NN
5268h5NNNNJ0Nn%%%l0k0%L5N5O0N0K5k0l5k0%Nnj5j5j0%j0%j0nnj0nnnnJ5K0J5K0K0K0J5J5
5265H5%nk5J0J5Nj5k5j5j5l0nK0L0L0K0j0j0j5j0nj5k0%NJ0J0J0NJ0NNL0J5j0j5NJ0J0%k0
5262H0l5m0j5k0nK0M0M5J0k0j5%J5J5%N%j0J0%%%%nj0nnk0%nj5%k0j0nj0j0j5j0J0%J0%J0
5259c5%J0%%%j5NNj5%%nNJ0n%NN%NJ0%J0%J0%J0%%%%l0j5NJ0K5Nj0k5nJ0J5nj5nJ0L0J0nN
5256B5%j0nj0nj0j0nnk5k5j5NL5L5J0nn%nn%j0%j0%J5NJ0J0NJ0NJ0J0NNJ5%J0Nj5j5k5j5k0
5253b5m0k5NM5N5K5J5%N%NNJ0j5n0n0k0J0J0j0%j0nj5k5%K5J5J5J0j0k0l0%J5M0K5J5J0nn
5250@nnk0k0j0NJ5%j5l0k0nJ0K5Nj0nJ0nJ5J5%K0N%K0%nNL0K5J5nj0%%n%%%j5NJ0j0NN%%%
5247D5Nk5m5m5k0j0%nNJ5J5NK5L0L5N%j0%k5J0j0nj0nj0j0J5L0J5n%J0J0nNJ0j0j0%K0K5%
5244G0j5k0%K0K0K5nk5m5k0k0%J5L5J0J5K0J5j5j0j5j5j5j5j5j5J5K0J5J5Nj5j0%J0L5K5K5
5241A20J0J0L0nnj0j0j0j0j0j5m0m0l0j5NL0L5J5j0j0j0j0j0J0NNJ0nk0k0%N%J0%J0%J0Nn
5238B5%n%Nj0%Nj0j0J0J5J5J5%k5nJ0%%%nNj0j0k0l0j0J5J0J5J0J5J0J5J0J0J0J5J0j0j5j0
5235F5j0j5j0j5j0J0K0nl0j5%NJ5%%%%nJ0n%K0%K0%j0k5l5j0%nN%J0J5J0k0k0nK0M0L0J0n
5232E0j5j0j5nj5j5j0J0L0K0L0J0%j0j0j5j5j0j0j0n%J5NNJ0J0k0l0j0%j0%j0k0k0j0%J0J5
5230h0K5L0J0k0l0k0NJ0N%nNK0K0J0J0j0j0J0K0K0J0%J0Nj0nNk0j0%j0n%%J0%j0j0%K0%Nj5
5227em0k0l0nK0L5L0Nk5j0J5K5L5J5nNNJ5nNJ5%%nk0l0j5%K0K5L0L5K0Nk5k0%n%nN%n%%NN
5223A00%k0j5J5L0L0%m0m0l0j5%J5J5Nj0k5m0k0nnk0j5nk0NJ5L0K5K0J0K0K5Nnk5j5j5j0j0
5221d0nj0NK0J5NNJ0%J5NNJ0%N%j0J0%%Nnj0j5j5k0nj5k0%j0%K5L5J5NJ0J0Nk5j5nk0nj5j0
5218e5J0%nJ5%NJ5nn%j0%nnj0NN%NNK0J5Nnl0j0J5L0J0j0nN%J0J5K5L5K5J5j5m0m0l0j0k5
5215c0NK0K0%l5j5j0%J0%J0K0L0L0K0NJ0%J0%j5j5%J0J0j0l0j5k0j0J0j0j5l0N%nN%%nnNJ5
5212b5L0j0l0k0J0J0J0J5J5nnNNJ0Nn%k0J0J0J5nk0l0NL5L0J5%NNK0n%J5%NJ0%j5k0j0j5k0
5209C5j0k5nk0j5%NK0%k0k0%K0J0NNJ0J0%j0l0l0j0J0L0L5Nl0m0m0l0J5L0L5J0J0NK0%nK0
5206EJ0Nn%%%%nJ0j0n%NnNj0%%nj0j0j0j0j0j0j0%J5nJ0J0%NNJ5j0nJ0Nn%%j0j5%k5j0nj0
5202a00j0j0j0J0L5L0M0L0L0L5%nnL5L5Nk5m0k0NNj5j5l0nj0j0nn%K0J0J0%%nn%%n%j5j0n
5199c0k0%J5J0N%k0nj0j0nj0nNNJ0J0J0NJ0J0%NJ0L0L0L5J0l0l5k0j0j0k0j5NNJ5K0J5J5J5
5197E0nj5l5l5l5j0j5J0NL0K5K5J0J5J5J5J5J5J0K0J0nk5m5n0l5%K0K0K0K5j5l0l0j0J5M0
5194A5K5K5j0nNj5k5k0l5k0NJ0J5%J0J0J0J0J5NNJ0nk5l0nnN%Nj0NNnnJ0j0NJ5%J0J0k0l0
5191c5k5k0NK5NK0J5J5J0K0%%K0j0k0j0j5k0nJ0%%nN%%%j0%%%L0K0J0%J0J5%j5j0%k0k0Nn
5188ej0nnj0nJ0J0K0N%K0J5Nnj5j5nK0%k0k5j0NJ0j0n%Nj0%J0NNJ0%NN%J0%NJ0nJ5nj0k0k5
5185b0nj0k5k5nNJ0J0NJ0NJ0J0%NN%%N%Nj5l5l5j5nnnn%K0K0%%k0nnJ0L5J5L0NnJ0%%J0j0
5181a5J5J0j0nJ0L0L0J0j0j5nNNj0j5j0j5J0J0%K0J5J0K5Nnn%j0j0j5j0j5nj0L5M0K5%nj0
5179A00j0k0k0m5m0l0j5%NJ0J0J0%NL0M0L0J5j0l0l0k0j0%j0NnNJ0K0K5J0J0j0j5NJ5n%J0
5176D5J0%N%j0k5k5j5j0J0j5NL0L0K5K5%j0n%j0J0%%J0L0K5J5NNJ5%l5m0n5k0J0K0K0J0J0
5173I5K5K0J0k0m5l5k5k0j0j5j5j0j0%k0j0nj5j0J0nN%%N%NK0K0L0J5nk0nj5j0j0nn%K0J5
5170e0NNJ5%J0%J0J0%%Nn%J5J0Nk0j5nK0K0J0n%NJ0K0J5J0j0k0j5k0j5j5l0j0J0K0K0J0%%
5167B5%%%%%%%k0j5nJ0L0L0J0nk5k0j5Nnk5l0k5J0K5%j0j0J0J0k5m5l0l5k0nK0M0L5J5J0J0
5164g5J5L0L0J5%NN%j0k0k0n%K0L0L0K0J0k0l5l0J0L0K5J0%NNnnj0%nj0nnJ0J5n%%k0k5m5
5161c5m0%%nnJ0K5L5K0j0j0j0%%%%nn%j0J0K0J5J5%%%%N%%%%%%%%%%%%%Nnk5l0k0m0k5nK0
5158a05L0K5J5J0L0M0L5%j0k5k0j0%J0J0K0Nk5l5m0k5%%%%J0j0N%Nj0j0NK5L0L0K5j5n0m0
5155f5k0j0J0j0NJ0%NJ0j5j5k0nNJ0J0J0J0J0J5Nj0NnnJ5K0NK5K0J0J5J5nk5k0j0nNj0Nn%
5152enN%n%nJ0nj5J5K5L5L5K5J0j0m0m5n0l5k0%nNnNJ5J0J0k0j5nJ5K5K5K5L5K0nk5m0l0j5
5149e5%K0L0L0Nn%J5J0Nj0nJ5%Nn%%nn%nnJ0J0NNj0j0j5j5j0j0j5j5J0%J0%K0J0nk5j5nJ0
5146b5J0%%NN%NNNNJ0NNJ0NNJ0k0k0k0k0NK0K5%j0k0k0j0J0%k0l0k0K0M0M0K0NJ0K0K0J0%
5143A00k0l5m0k5nj5nNK0K0J0n%k0k0%N%k0j5%J0K0K0J5n%n%J0K0NK0J5NK5%k0k0l0j5j0%
5140eJ0j0k5k0NJ5K0Nj0l0l5l0j5J0%j0%%K0M0L0L0J0j5%%nj0NJ5M5L0J5%j5Nj5%J0L5L5J0
5137A50k0m0l5k5nj5k5%J0J0J0J0j0l0l0j0%NJ5%NN%J0J5J5Nj0j0j0J0L0J5j0k5j0NK0J5J5
5135E5%j0%n%j0j5NJ5Nk0k0j0NJ5L5K5Nk5k5nJ5K0K5J5Nk0k5j5NNj5m0l5j5%L0K5J5Nnj0k0
5132a5l0l0j0J0L0M0K5L5L0N%J0nj5k0k5j0J0K0J0J5NNK0%j0nk0nNn%%nNNnJ0K0J0J0j0l0
5129H0k0k0j0k5l0nL0M5M0L0J0k0m0l0k0%J0Nj0k0nk0j0j0k0j0L0L5L5K5%%j5J0N%J0%%J0
5126G0%J0j0NNnk5j0nl0m0k5NK0J5K0J5K0K0J5L0Nnk0k5%J5L0J0k5k5j0k0k0nJ0%%%N%Nj0
5123A5nJ5J0NNl0l0k5nJ0K5n%nnk0k0k0k0J0K0%K0J0n%N%NN%NK5J0J5%j5n%J5K0J5J5Nj0%
5120F0%NJ5L0%k0NK5K0%l5m5k5k0nJ0K5L5L0J0J0Nj0k0m5m5l5nJ0L0K0%j0NNJ0%j5j5k0j5
5117b0nJ0J0%k0j0K0J5%j5j5%Nj5j5NJ0K0J5J5Nj0nn%NN%J0L0J0J5K0%l5k5j5nj5%j0K0K0
5114B5nk5k0j0l0k0j0K0K5K5J5J0L0L0L5J0j5%%j5NNj0m0m0k0k0j0k5nL0J5NNJ5J0J0nj5n
5112b0nNM0K5J5J0nN%k5j0k0j5j5%%j0j0Nj0%%%%%N%j0J0J0%J0Nj5j5j5j0NJ0nK0NNJ0Nnj0
5108b5Nj5k0%K0L0L0j0k5k5j0%nnK0K0K0K0Nl0j5nnnk0NJ0J5K0N%N%%j5k0j5j5k0%L0L0J0
5106eJ0K0%j5k0J0K5L0Nnl0j0Nn%j0nnj0N%N%%N%N%%NNk0j5k0j5j0j0k0NK5M0J0k0j5j5J0
5102e5L0%j0%%J0J0J5J0%j5j0%J0K0K5J0j5j5j5j5NNNNJ5%%J0J0J0J0J0NJ0NNJ0k0m5m0j0
5100e%n%J5K5L0J0%k0j5nj5k0j0k0j5NK0L5N0L0j0k5m0l0j0J5NK0K0J0j0%Nj0j5Nnj0%j0j0
5097a5%J0J5J0J0K0N%J5%j5m0m0k0%K5K0K5K0J0nk5l0j0nj5j0j5n%J5J5N%%%%n%J0j0J5J0
5094a0J0J5K5L5L5K0%k5k0nj0k0j5j0j0NNnl0j0nK5K5J0j0j5k0k5n%NJ5J5NJ0J5J5Nj0j0j0
5091A5j0%K0J0NNJ0%k0l0nNJ5L5J5%j5nn%j5%nnNK0L5M5M5L5nk5l0l5m0l0l5j0j5nK0K5J0
5088C0j0l5nJ5%%N%J5j0l0j0K0K0K0%%j5l5j0J0L0J5J5J0J5%nJ0j0l5j5J5J5%k0k5k5j0j0
5085e5J5J5J0K0%l0j5NK0NnnnnJ5J5K5Nj0j5k0nJ5K0K0K0%%%%%%%%%%nn%%j0NN%J0nNN%J0
5082G0j0%nnnnn%n%n%j0J0nn%j5nj0nnj0n%NK5K5J5Nk5k0j0%j0l5k5j0K5L0K5L0L5K0Nn%n
5079F0j5k5k5j5J5L0L0J0j0l5l0j5J0L0K0K0J0%NNnk5j0j5nnj5%J0J0J0J5N%j0J0%%%N%j0
5076D0j0NJ0J5J5J5NK0J5Nj5k5k5j5j0j5k0nNNJ0%%j0j0%nnk0NNNNJ0%J0J5nl0l0l0l0nJ0
5073i0nJ0J5K5K0K0J5n%NNj0%n%nj0J0%J0%J0NN%J0%k0j0nnj0j0j0j5j5j0J0K0%k0k0j0J5
5070h0J5j0J0%%J0L0M0L5L5nj5j0j0j0nj0j0J0J0K0Nk0k5l0j5%j0%%J0L0L0J0j5nj0j0k0k0
5067d5J0K0J0k0n%nJ0J0%%J5N%J5%J5%j5l0l0k0j5l0l0j0NL0N0M5L5NJ0nj5k0k0k0J0%J0N
5064b0K5L0L0K5J0L0M5N5N5L0L5K0k5l0k5l0k5k5m0k0%J0nN%l0l5l5j5nJ0L0M0L0K5j0k0l0
5062A15j5l5l5k5nK5K0K0J5%l5k5j0J0J0NNNJ5J0%J5j0k0k0j0nJ0N%%j0Nnk5k0k5k0J0K0J5
5059b0J5K0Nnl0j0%K0J0J0L0L0J0nj0j5nJ0NJ5J0nnnnJ5Nnj5j5nJ5K5Nn%NNj0%%j0J0%nn%
5056H0j0%j0%nnj5l0l0j5n%%nj0N%%%%j0NK0NJ5J0nl0k5j5J5N%J0K0%%J5%j0n%%J5%k0j0N
5052d5K0L0J5N%J0Nj5k0NJ0J0J5J0%K5J0J0j0j0j0j0J0%%k5k5j5%K0J0%j0j5nNj0Nnj5nj0
5049c0nj0k0%K5J5nNJ0J0k0k0k0J0K0J5N%J0%nnj0n%j0j5NK5L5L5K5K5J0j0j5j5NNj5%nl0
5047B5m0l5NJ0J5J5K0J5J5%%J0K5K0nj5l0j5%j5j0NJ0J0Nnj5nj0j0nK0K5K0J0nnj0NJ0J5J0
5044H5j0j5k0nn%nk0j0J0K5K5nj5%J0J5%j0nJ5J0%j0Nn%n%Nj0j0Nj0%%nn%l0k5l5k0K0M5L5
5041A5K5%j0nnNK0K0Nnj5k0%NJ0%J5J0NJ5Nj0j0j0j0%%j0%Nnj0NJ5J5J5K0L0K0J0%Nj5l0m0
5037H5m0k0k0nNJ0NJ0J5NJ0J0%J0J5nj0j0k0n%J0N%nj5k5%L0L5L0L5nk0k0%j0k0j0j5nj5j0
5035A5j0j5Nj0nn%nnNNJ0L0K0Nk0j5k0j0J5M0L0J0j0j0j5j0%k0j0j0k0%j0J0Nnj5j5%K5L5
5032eL0%j0k5nJ0NJ5NNJ5J0nl0m5j5NJ0J5J5K5K0J5J0J0K0%%j5nj0j5j5k0j5J0%%J0K5K0L0
5029A00J0j0l0l5j0J0J0K0Nnnj5%j0k5j5j0%L5K0J0nj0%j0k0Nnj0j0j0Nj5l0j5nK0J5L0L0
5026A0J5nnnnNN%J0nk0k0n%J0nJ5K0M5M0K5Nk0l5m0k0K5M0K5nk0k0nj0j5j5j0NJ0NN%k0m5
5023c5k0%j0J5M5L0K0j0%n%n%%%Nj0j5j0J0K0J0l0m0n5k0J5K0L0K5K5%j5j5%j0nNJ0K0%j0
5020a5J0nnNJ5%k0k0%J5K0j5j0%J5N%NN%NN%L0K5J0k0k5l0j0j0J0L0K0J5NNk0k5nJ5K0j0J0
5017E5NNNNK5J0J0j0nnj0j0nj0nnj0k0NN%NN%N%Nj0l0k0k0j0j0J5L0N5L5J0j0nnj5l0l0j0
5014eJ0J0K5%k0k5j0k0k0m5l5j0NJ0L5L0K5N%nJ5K0J0J0J0J0K0Nj0k5m0j5nJ0L0L5K0j5k0
5012B5k0k0k5%K0NJ0nn%nn%Nj5%j0J0j5n%nn%nj5J0j5NnnJ0K5J5K0J5J5K0J5j0j5Nk0m0j5
5008e5j0J0L5L5J0K0%J0N%J5J5k5k0%%n%%%%N%%%%k0k0k0j5%%N%%NN%NN%NNJ0j0J5K5K0%j5
5005E0l5l5j5k0nn%K0L0L5J5j0k0k0%%l0k5j5%K5K5K5K5L0J0j0j5nJ0J0nnnnnnj0Nj5k5k5
5002e5k0l0k0k5l0j0J0M5L5K0L5K0L5K5j0l0m0m0j0%L0L0%k0j5nj0nj0n%J0J5K5K0%j0k5k5
5000i5j5NK0K5L0Nj0j0%j0%%K0J5NJ5NJ0J0%J5J5%j0k5k0j5%%%%%NJ0%nJ0%NNj0N%nNNj0n
4996@%nnn%nn%J0K0nnj5k5nJ5j0%%J0%%N%nJ0K5K5K0Nk0j5j5nJ0n%j0k5%J5L0J5%l0k5j0n
4993d5j0nnJ0J5J5J0J0NNJ0%J0J5nj5j5k0j5N%N%k5m0l0l0k5NL0L0K0%J5J5nnNj5k0k5nL0
4990i5N0J0%nJ5J0J0J5j0nj5j0nk0j0j5NJ0NJ0NNN%J5nj0J5L0J5k0j0j0J5J5nj5j0k5n%J0
4987c5%J0NNNNJ0J0j5l5k0%L0L0j0k0j5j5J0NNJ0L0L0j0j0j5NJ0j5%nj0%K0J5J5K0nn%%%K0
4984F5J5Nnj0j0nnj5j5nj5l0j5J0K0J5j5k5j0j5j0j5j5nJ0M0M0J5j5j5%k0k0%J0K5J5K0J0
4982E%J0%%J0J5n%%j0%j0k0j0J5K5J5j0k0j5%J0J5K5J5nl0l0k0nnj0%Nj0k0k0l0j5J0K0K0
4979h5J5%nn%NJ5J5J0J0J5K0N%k0%J5K5J0j0l0j5j5nJ0NJ0J0NN%%k0l5nL0N0M0J5NJ5K0J0
4976A40Nj5nnj0nj0j0nj0j0j0j0j5%k0k0%J0J0%j5l0j5J0K5K5L0%k0m0k0J0J0K0K0J5J5J0
4973E5j0NN%%j0J0J0nj0J0%%%%j5k0k0k0%%%%%%J0j0nnj0nnj0j0nNk0nn%K0J5J0%%%nj5j5
4970h5k0j5k5NL0L0NJ0J0J0k0NNj5n%nnJ0J0J0J0nj0Nk0k5k5%K0L0L0M5K5%j5nj0j5%j0j0
4967d0%n%%%%n%N%N%J0nj0J5K5L0Nj5%K5K0%k0m5l5k5j5J0K5M5M5J0k0m5l0nK0J5Nk0j0n%
4964d0j0j0%J0J0J0J0nj0j0j0J0NNJ0NNK0nNNNNNNNNj5j0j5j5J0j0j0k0l0%L0J5j5m0k5J0
4961a00n%%%K5K5K0K0J0J0J5J0j5l0l0j0j0J0%%NnnJ5NJ0K5%j0nj5%%%nNJ0K5J0J5L0nk0m0
4958a0m5k0%K0K5J0nNNnNL0M5N0J0j0j0N%j0k0j5k0k0j5k0l0nK0K5L0K0Nj5j5N%NJ0%nJ0J0
4955E5%k0l0k0k0j5Nj0%J5J0J5J5NK0K0%nnj0j0j0j0j0j0j0j5j0j5J5K5L0J0J0nN%N%N%%N
4952C0N%l0k0J0K5L5%j5n%J0j0J5L0K0j0l0k5k0l0k0%K0K0%%nj5%K0L0L5K0j0k5j5j5j0J0
4949B5%%n%J0j0k5l0k5l0k0k0J5L0L0K5J5%%NJ0nj0nnj0nnk0%J0j0%%n%n%K0J5n%j5j0K0K5
4946b5K0%NK5J5NJ5J5j0j0j0j0j0j0k0%j0k5k0j0%N%NJ5J0J5J5J0J5J5J0j0j5j5k0nk0j5j0
4943f5NNJ0L5M5K5Nk0nn%j5j5%j5nK0L0K0K5j0l0k5j5j0j5j0j0%K0J0%J0j0j0J0K5L5L5K0
4941A00k0j0j5k0j0k0k5nNJ0NJ0J0J0J5Nj0%%j0j0l0l0j5J5J0%K0K0NJ0J0%l0l5%K0J0J0K0
4938B5J0nN%NNnJ0j0j5k0K5L0J0j5l0k5j5J5K5J5k0j5J0j0n%j0j0%nj0J0J0NNJ0NJ0Nj5j5
4935ek0j5N%J0%NJ5J0J0L0L5L0K5j0l5k0k0l5m5m5l5nNK5M0L0L0NnJ0J0J0J0NJ0nJ5K5J5L0
4932A50J5j5l5j5l0j5nj5j0j0j0k0nJ0J0J0J0N%%k5k5j0L0K5K0Nj0%j0j0k0nNJ0K5K5K0j5
4930F0k5l0k0%K5K0nk5j5j5nj0%K5L0J5j0n%K0NJ0J0j0NNK5K5j0l0m0m0m5m0j0J0%nK0J5J5
4927e5J5J5K0J0K0Nj5%%%%n%n%n%k5k0k0k5NJ0NNK0K0%%%K5M0M0K0%k0k0m5m5k5nJ5J0J0J0
4924a5J0J0J0J0j5j0j0j5NNJ0%%J0J0nnnnj0j0nnj0j0j5j0j5%K0NNNK5J0J0%j0nnj0%n%J0
4921d0K5J0K0j0k0k0j0nJ0J0%j0N%j0%%%%nJ5J5nJ0NnJ0Nj0m0n0l0j5l0j0NK0NK0%j0%j0N
4918a50L0L5L0M0K0nk5%J0J5nj0J0J0nj5nnj5NJ5NJ0J0%NNJ0N%J0J5J5L0N%%n%j5j5j0k0m5
4915em0l0j5%J5M0M5K5Nn%NJ0nj5j5J0J0j0k0J0J0k0k0j5NK0j0nNK0K5J5nj5j5k5j0k5l5k0
4912a05NL0M5L0L0J0nj5j0j0k0k0k0j5nNN%J0J0NJ5J0J0K0NnK0K0K5J0j0l0k5k0%j0j0nk0
4909d0j5%K0M0L0K5j5m0l0k5k5k0l0j5NJ0J0J0K0K0K0J5Nj0Nn%%j0%Nj0J0j0j0Nj5%J5J5J5
4907b5J0J0NJ0Nj5j0k5nN%%J0j0J0J0%%%nJ0K0J5K0J5K0J5j5k5l5m5nN%nNj0N%nJ0N%N%NN
4903eJ0%k0nj5j0NNJ5Nj0k0k0j0j0k0k0j0J0K5K0J0Nj0j5NM0L5NnnJ0nNNnnNNnNnnj5j5nn
4900e0j5k5NJ5J5K0J5Nj0nNJ0L0K0K0NnN%k0l0k5k0j0%j5NJ0NNJ0J5N%K0J0J0K0Nn%j0nnj0
4897B5j0nj5j0K0L0Nk5n5m0NL0K5J0Nj0j5J0K0J0j5k5j5nnj0nK5L0N5O0K5j0k5l0j5J0J5J5
4894H5nnJ5%J0J0%k5l5k5l0k0l5m0j5K0L5L0K5J0J0J0J0N%nNJ5%k0m0n0k0J0M0M0J0nnJ5L0
4892F0M0J0k0l5l0l0l0%L5K0J0N%J0%%%%n%j5NL0J0j5j5j5j5j5j0j0J0NnJ0%j0J0K0J0J0K0
4889E5k0k0k0j5%J5J0J0NJ0J5%j0nk5%K0J5K0K0J0J0j0l0n%%nN%%%J5j0%Nn%n%nn%nn%nn%
4885B5n%nj0J0%%%%%%NN%%NN%NJ5J5K0J5nk5k0j0k0k0l5j5K0K5j0J0J0J0j0l0k5%NNnj0J5
4882c5J0N%N%j0j0j0j0j5j0j0j0J0J0J0J5J0J0J0J0J0J0J0J5%J5K0%nnnnnnj5Nnn%%k5k5k0
4879e5k0J0L0J5K0j5j0j5j5%K5J5J0J0J0K0Nnl0l5%J0J0J5J5%K5J5NNK0J0J0nj5j0j0j5%k0
4877C5%j0j0%K0K0J0j5j5j0%Nj5Nj5j5NJ0%J0Nj5%J5NK0j0l0m0l0j5nnJ0J5J0J0J5J5J0J5
4874A0n%%n%n%%nn%n%n%%k0k0%%NNj0l0l0J0J5NJ0J0j0j0j0J0nnK5J0nk5nJ0NNj0J0n%NJ0
4870g5J0NnK0NNj0j5j5j5K0K0J5K0K0j0J0NNJ0%J0NN%J0%NNNnnn%nn%nj0NJ5j5%NN%j5NK5
4867F0K5J0J0nK0J0%j0j5J5K0%l5j5j5N%j0j0j0j0%Nj0J0%n%%%j5j0%k0%j0nj0j0j0j0j0j0
4864h0%k0NNNNN%J0Nj5J0J0j5k0j5l0j0K0M5L5L0K5K0j5j0nnnnJ0J0j0k5j0NJ0K0NN%N%n%
4861E%%n%%k5k0k5k5k0k0k0k0nJ0M5L0K0K0K0K0J0NJ0J0J0J0J0J0nnnnn%nnJ0J5NJ5NJ5J5
4858A05Nj0%j0j0nnj0nnj0nj0nnnnnnNJ5L0J0nj5nJ0J0j0N%%%%nn%nn%%n%%%l0j5NJ5L0K0
4855D5j0l0j5nJ5K5M5M0M0J0k0k0k0k5nnnnj5k5j0J0K0J0j0l0k5J0NJ0J0NNJ0NJ0NJ0%%%%
4852F5%%n%J0j5%nn%k0J0Nj5J0j0K0J0Nj5l0j0J0L0NN%k5j5J0Nj5l0k0NJ5K5K5K5K0nnj0%
4849F0%K5K0J0NJ0k0m0l0NL0J5j0k5k0j0nnk0J0%K0NJ5J0%l0l0nNj0l0nNJ0j0%%j5J0%nJ0
4846d5j0%k5nK0L0K0%k0J5J0J0J0J5%k0l5j5%nj5Nj0k0J5K0L0M0K0j0%%K0J5j0k5m0l0k0%
4843f5j0NNNNj5k5J0L0N0L0n%J5nj5m5m5k0nJ0J0NJ0J0J5J5J0J0%j0nnj0nj0j0K5J5j0k5j5
4840g0J5K5j5j0K0J5n%J5nJ0J0%nJ5J0%NNnNJ0K0N5L0%l5m0k0j0j0n%l5m5m0nJ0J5K0K0L0
4837@J5nk0l5k5k5%L0K5K5K5K5K0Nj5j5NNK0J0j5m0k0nN%k0j5%J5J0NJ5%k0k5NL5L5K0j0j0
4834C5k5k0j5j0NJ0j0l0k0nJ5L5K5J5J0J0J5J0J0j5l0k0k0j0J0N%NNnJ0K0J0J0K0J0J5L0%
4832A10l0l5m0l0%K0J0J0%j0j0NNN%k0k0nJ5K5J5J5Nk5l0j5NJ0nj5k0%J0K5K5J0%%%%nnk0
4829a5NJ5L0L5J0j0N%j5%j0j5%K0Nj5m0m0k0%K5L0L0%k0k5j0nk5k0J0j0nJ5J5J5J5J0J0J0
4826A0J5j0j0j0j0j5j5j5j5j0j5j5j0K0M0M0K5%%%%J0J5J0J0k0m5l5l0J0K5J5J5J5K0K0J5
4824E0N%J0nK0K5%k0j5J0nnl5j5nK0j5j0j5j0j0j0nj0N%NN%NN%J5nj0K0%%N%J0j0j5J0%nn
4820a5%J5J5J0K0J0J5J5J5k0k5k0k0J0J0J5J0nj0nnj5Nj0n%%K0J5L0K5Nj5j0j5NNnj0nj0%
4818D5nnnNj0j0Nj5j0j0j0k5k5j0NJ0J5k0k0%%%Nj5%K5K5J5%nK0%n%n%%j0J0K0K5L5J5nj0
4814D5nnj5j0j0j0l0l0nJ0J5J0nj0j0j0J0L0J0j5j0N%%%%NJ0NJ0j0j0j0j0J0K5L0J0j0j5j0
4812a5j0k0j0j5j5J0NNJ0J0L0L5J0j0j0j5j0j0j5%k5j0j0j0j0J0K5L0N%k0k5nJ0k0j0NJ5J0
4809g5K5NNN%NK5K0K5K0nj0j0nn%J0K5J5%k0k5j5j5NJ0%K5J5J0J5J5K5Nj5k0k0k0nl0l0n%
4806b0n%%%%%%%%N%N%%NnNJ5j0%J0j0J0nn%nj5k5nK5J5J0%j0NJ5J5nn%%j0n%j0%j0k0l0nn
4803h5j0%K0L5M0J5%NN%k0l0nN%nj5j5%%K5J0J0J0J0J5J5j0J0%nJ0j0N%j0j0j0j0j0j0%j5
4800d0%K5NJ0J0NK0%j0j0j0j0%J5NJ0k5k0k5k0%K0J0J0%J0NNj5j5k0nJ5J5K5J0j5j5j5j5n
4797f0n%nn%nnK0K0K0K0Nl0k0nJ0NNJ0J0j0k0k0k0k0%K5K0K0%N%Nnk0m0k5NK0L0J0j0j0J0
4794f5K5J0j0j0j0j0j0nK0NN%k0k5k5%K0M0M5L5L0L0L0K5j0k0l0%%Nj0k0k0k0k0k5nJ0K5K0
4791A0%nj0J0J5J5J0NJ0NNJ5nl0n0l5k0nnj0J0J0j0%k0%K0K5N%k0k0%K0K0nnNK5L0J5j0n%
4788A5%k0j5l0j0n%K0J5J5J5nk5k5nJ0Nj0j0K5K0%k0l0j5K5K0J5%j5j0n%%%%%%Nj5j0K5M5
4785eL5J5J0j5j5k0%K5Nk0nnnn%%nn%%j5j5k0nnJ5K0K5K0J0l0l0k0j0%NJ5J0j0%J5L5L5J5
4782D5j0j0nJ5Nj5m5k5j0J0J0nl0n%K5L0M0L5%k0l0j0l0l5j5K0K5j0k0%J0Nj5j5NJ0J5K5N
4779b5j0Nnnn%nnJ0NNNnj0J5J0K5J0%k5k5k5nn%N%%%%NNJ0NJ0J0J0J0K5%l0m0nN%n%%nj0n
4776g0nJ0J0K0J0%j5Nj0k0J5L0K5%%K0J5J0NK0%j5j5k0j5l5%K0J5J0J0L0L0j5l0k5k0NK0K5
4773E0N%j0k0NJ0J0k5m0n0j5%K5J0J5J5J0K0J0K5N%k0k5n0m5j0J0K0K0J0K0J5J5K0L0J0j0
4771F5J0n%%n%Nj0J0J5nj0K0J0j0j0j5j5j5nk5j5j5j0j0j0j0%k0j0j0J0J0J0J0J0J0NNJ0k0
4768d5%nnnnnnnnj0J5J5J0J5nnn%nn%nnK0K0nnj0j5nJ0L0K0J0nk0j5j0NK0NJ0K0NJ5J0NJ5
4765E5NJ0J0Nj5l0m0k5m0l0%K0%J5J5%J0J0J0J0J5%k5k0j0l0j0%Nj0J0J0NJ0K0K0J0j0j5n
4762c5J0K5NNK0L0J0nnk0j5l0k5j5NJ5J5Nj0nk0%%n%%J0L0L0%j0j0k0nNN%J5Nj0N%%nn%K0
4759A5K5nk0j0j5j0j5nNJ0nnJ0%%%nj5J0nnj0J0K0K5K5K5L0J0j0j0NNj5l5k5NL0J0j5j0k0
4756Ej0j5j5j0j0j0J0%%%%J0j0J0M0L0J5j0l0j5J0K0K0%k5k5l0j0K0K0K5K5K5Nj0l0k0k0j5
4753c0%K5%l0n0j5K0K0K5K0K0K0K0J5K0%k0m0j5%L0K0nnl0l0nn%K5J5K0%k5l5k0%%%%J0L0
4750eL0L0L0L0nk0j5j5j0j5j5j5%j0nnK0%J0J5L0J0j0k0nJ0J0%j5nj0j0j0j0j0nn%%%j5NN
4747c0j0%n%%nnNnnJ5j0J0J0nJ5nNK0NJ5J0J5J0J0nj0%j0j0%Nj5l5l0nJ5N%%NJ5K5K5J0%k0
4744B5j0j0nnnn%nnn%%%n%%%%%%j0J0%n%%%N%%N%N%K0J0J5J5j0k5k0j0n%%%n%%nJ0J0J0Nn
4740a5k5%M5N0K5k5k0j5j5j5j5k5k0NL0J0J5J5J5nK0%NN%J5nj5j5k0k0k0k0j5j5%K5J5J0J5
4738b0J5J0K0j0j0j5NJ0J5j5l0m0l5j5J5NJ0nJ5K0K0K0K0N%N%j0Nnn%n%nn%%nn%nn%l0j0j0
4735h5NNNNj0nnj0K5K5K5K5j0l0m0nNj0j0J0K5O0N0L0j0k5k5n%%j5n0m5k0nJ5K0J5L0J0nj0
4732d5j0n%%L5L5K5NK0J0NNJ0nk0nJ0K0nk5j0j5j0j0k0%K0K5K0K5%%N%nnk5m5j5J0L0K5nj0
4729D5nnnn%nj5j5j5j0k5j0nk5NJ0J0NJ0N%J5J5n%J5%J0%J0%NN%K5K0%j5k5j5%%%%k0k5J0
4725c0K0K5J0J0K0J5J0j0j0nj5%j5j5n%%N%N%%%NNNN%J0J0%j0J0Nn%%NnnNj0NJ5J5K0J0K0
4722A30J5%j0j0nl0m5m0m0k5k0NK0L0L0K5J0%n%K0NJ0%Nj0J0K5J0%k0k0j0%Nj0j0j0j0%k0
4719Ej5nj0j0k0%J0j0%NN%nNK5J5K0K0j0m0l5j5J0J0J0J0%j5nnn%%nNJ0J0L5K5J5j0l5j0%
4716a5J0J5%%%N%%%NNj0n%n%nn%j0j5Nnj5nnnnj5l0k5l0j0K0%K0K0J0J0K0J5J5%nNj0%%j0
4713f5N%n%%J0j0nJ0NJ0J0Nj0j5j0j0k0j5j5j5j5NL5L0N%J5nk5nJ0L0Nj0nnK5J5nk5j0J0J0
4710e5nl0k0NK0L0Nk0k5NNNNj0J0%%j0J0nNJ0j0nN%%nNK0%J0J5k0nK5L0J5j0J0NNJ0%J0K0
4707F5%K5%j5k0k5k0k0k5k0k0j0J0j0NnJ0J0nN%NNJ0j0J0%k5j0J5K0Nk0n%k0N%j0NJ0NJ0L5
4704b5K0%j5nJ0%%%%j0Nnj0J0j5%%j5J0%nJ5j0%J0j0J0J5J5J0K0J0J5J5J5j5j0j0k0j0j5j5
4701a5j5NN%J0k0j5%L0L0%k0k0%J0%%J5J0J5J0J5nk5m0n0n0%L0K5J0K0K0K0J5j5k0l0j0J0
4698d5K5N%%%NNJ0%%nNj0%%nnn%J0j5%%nnJ0j0%%j0N%nNnj0NNj0j0%K5J5%k0k0%K0K0NnNn
4695b5j0k0J0L0J0J0%K0j0l0l0nnJ0K0nJ0N%J5nj5nj0k0%j5nJ5N%K0NJ0J5%j0k5l5nj0l5k0
4692a45j0NK0J5J5J5J0J5J5K0K5Nk0j0j0J5L0J5J0k0m0l0j5J5Nj0nj0j0j5%nj0NK5J0J5J0
4689e0K0J5J0%%J0n%%%Nj5j0j0j0j5j0j0j0J0J5%K0J0J0J5NJ0j0nNK5K0%l5l5k0j0J0K0K5
4686@J0NnJ5J0NNNJ5%nN%%%%%Nj5j0j0j0j0j0k0nNj0N%j0NNnNnj0J0J0j0j0J0J0J5J5J5N%
4683C5J5K0L0Nj5k0j5j5NK0K5j0j0n%N%%j5k0k0k0%j0k0l0j0nJ5L0J0%%J0%J0J0%J5%NJ0j0
4680B5j0nj0%j5j5Nj0NNnN%j0J0K5L5L5K5Nj0j0k5n0l5k5%%NJ0nJ0K0K0J0K0J0K5Nnk5j0k0
4677A5%J0J0j0j0l5l0j5K0K0L0J0j5nj0j0J0L5K5J5NN%N%N%Nj0j0j0j0j0j0j0j0NN%%NN%N
4674C0J5NNJ5J0%l0m5l5%K0Nnnj0nJ0J0j5l0l0j0%K0K0K0L0J5nj0j0j0K0J0K0J5j0k5j0k0
4672b5%%n%n%%%J0nnJ5K0K0j0j0j5Nn%j5%nj0k0k0k0j5K0L0K5K5Nj5%nnN%nk5nK0J0J0j0j5
4668e5J0K0j0l0j5K0L5K0K5nk0j5j0%J0NNJ5nNNj0j0NJ0L0j0l0l0j5nnj0%J0N%NNNNj0j5k5
4665h5nJ5K0L0J0j0j5nJ0K0Nj5k0j0%K0L0L0J5nj0%NN%%NnNn%j0%%n%n%nj5J0J0J0K5Nnm0
4662A0l5m0k0J5K5L0J0J5J0J5j0nn%%L0L0%j5nk0j0j0j0j0j0j0nnnj5NK5L0K0K0J0nj0nj0
4659B5j0j0j0%k0k0j5j5k0j0k5j5j5j5J0nnK0J5K0J5J5L5L5J5%j0k0Nn%nnK0J5K5J0j0j0%
4657Ej5m5m0l0%J5J5K0M0L5n%%J0J0J0J0NNJ5%j5l0k0k0%J5K0%j5j5j5j5NNNJ0NNJ0J0%K0
4654B5J5%j5%J0K5L0J5j0j0n%nnj5l0l0j5K0L5L5J5J0j5j0%Nj0j0%j5l5l0j5nJ5J0%NJ0%J0
4651E%NN%%N%%J0nk0l0k0N%j5k0%J0K5J5j0%J0N%N%K5K0Nk0k5nNK5J0nnk0NJ5J5n%j5k5%J5
4648@J5K5J0j5j0k5nJ0J5J5J0nnj0nn%nn%%nnNNNNNN%J0j0nnnj5NNj5%j5J0L5J0j0nJ0L0J5
4644G0nk0%J5J5Nj5nnnj5%j0j0j0J0J0j0J0L0L0Nj5l5l5k0%K0J5Nj0j0nnK0M0K5L5M5M0M0
4641B40M0J0nnJ0L5O0O1L0j0k5k5j0%nk6n0m0l0%%nnn%l0k0NK5J0nJ0NnJ5J0%J0nnNnNn%J0
4638B70J0NJ0%J0%NM0K5J6k1NL1K5NnNn%%nnNL5M5M0M0K5K0K0L0O0Q6J10J15J16J30J40J86
4636A624K75L76M67N76O77P57P87P32O66N57M11K81K30K11K00K26K20K06J35N0o5k05l41m11
4634H642l91k86j65NJ65K51K70K16J05p5k66m51n71o37o37n81m86l91k71j05Q0K61M01M86
4632E569N11N16M47K90R1j11k95m67n86o52o41o02n26m57m06l40k66k06j75j56j35j15q5q6
4631A117o0m5m5n0k0%j0j0l0l0l5l1j0j0k5%n%%%K5K0J0L1N0N5N5N0L0J0J0L5P0J06J35J71
4628A564K05K71L01L65M87O56Q63J082J264J433J509J449J253R13M71K0m31p87j028j153j183
4627I524j108r82q27o67n01l16j41M5K21L81N31O87P47P02O06M77L20J91Q0L0N0J01J35J40
4625A0426N0j00k91m91o41p67q58q67q47p92o97o11n02m06l16k85k46k16j85j30j26j35j20
4624H47p0m1o5n0l0nnl0l5l0l0m0k5ok5nj0j0j0nnj0j0nj0j0Nk0j0nj0j0K5J5NK5j0m0j5k5
4621B00nJ5nNj0k5j5k0j0j5k0j0nk0k0nNJ5J0N%j5k0NJ5J5%L0N0N5O5M5J5K0J5K0k0k5k0k5
4618B95nnNj0l0k0k5k5k0k0k0k0j0J0%%nJ5K0j5j5j0j5j5n%Nj5k0k0k5k0NJ0J0J0J0J0%K0
4615C5J0NJ0NNJ0J0J0NNNNNNJ5nnk5j0k0j0j5k0j0L0L5K0M0M0K0M5K5k0j5%l0k5nk0j5k0m0
4613I0k5k5J0J0J0J5N%NN%NN%k0k5k0k0J0K5K0J0K0K0J5K0k5k0k0k0K0M0J5L5M0J5L0L0K0
4610C25K0K0K0K1J5L5%j0k0l5p1o0m0l0nNJ0J0J0j0l0l0j0j5j5j0j5NJ0NNK0nNJ0j0j5j5j0
4607I0n%n%L0L5L0L5J0J0K0Nnj0nnJ5J5J5J5J5J5J5K0j5NNj5J0j0k0J5K5M6M5K5K0K0J5J5
4605E41L0J0J0L0N0N5M0O1J00R5Q5J06J50J96K65L66M96O22P17Q27Q62Q17O87N11L26J91J25
4603H371J05J06J15J50J41R0nj61l00m21n27n76n57n06m16k86j35M5K36M71P27R72J153J243
4601A0035J203J023O87K66j76n76q88j098j193j208j133j032q88p46o07m96m11l46k81k46
4600A889j95j51j00q5q5p5p6q5o5n0k5j0J0k0l0j0l0k0k1k5k0nn%%l0l0m0k0NK5J5J5L5L5
4597G21L5L6L5M0L0M0M5K5L0N0P5J01J30J76K35L11L96N36O92Q07Q42Q22P22N42K85K1k31
4595G549m06m96n37n36m66l46k11o5J10K96N06O92Q02Q37P82O57M51K41Q0j0k5N5J71K60L11
4594A0702K91K00J06l0j21j80j61j05m0j5k0j10k41m26n82p21q23q72q72q27p32o32n26m26
4592B837l41k76k05j96k15j86j65j41j20j00o5m0n1n5l0k0l0l0j0k0j0j5k0j0j0j5j0nj0n
4590D31j0nnj5k6k5l0l0k5k5k0l0k0nK0L0L0K0nk5%J5N%%J0%%nnnnj0%nnNJ5J0NM5O5M1O0
4587D66O5N0M0Nj5k5n0o5o5n1p0n0k5j0k0k0%j0%nj0%Nj5j5j0j0k0nj5j5j0j0%J0j5n0k5J0
4584e5L0K0NJ0J5J0K0J5J0nj5nj5%j5k5NJ5K0K0J5j5l5l0j5NL0K0J0j0j5k5nN%NN%J0j0J5
4582B0K5K0K5K5K5K0L0K0%j0nnk0l0%K0%k0j5n%j5j0nJ0nnJ0J0n%Nn%n%Nj0j0Nnnj5Nj0n%
4578E5j0j0j5nk0k0j0j0j5j5j0l0%J0K0K5J5J0K0K0J0j0%Nj5%%j5NnnNj0NJ0K0%j0j0j0j0
4576c5J0J0J0J5N%k0m0o0l0J0L0N0K0J0j0NK5J0J0nj5j0j0j0nnj0NJ5J0J0%nj5l0l5k0nJ0
4573a05K5M5L0Nk5j5J5J0%nNj0k0m0k0%K0L0J0k0k0j0%NN%L5J5J5J5J0K0J0%K0%k5k5l0k0
4570d5J5L5L0J5%j5j0nn%%j0%nn%%NJ5j0k0l0l5k0NK0J0J0J0J5K0N%J0J0Nk0n%k5k5j0J0K0
4567c5J0K0L0M0J5j5k5j0NJ5J0J0j0l5l0j0J0L5K5J5j5l0l0j5j0%NK0L0J0%k0l0l0k0nj5%
4565h5L0M5M0K5J0nj0%J0J5%%%%j5k0l5nK5K5j0l0m5m5l0NJ0K5K0K0L0K0Nk0m0l5nj0j5j5
4562a15j5j5K0K0K0K0J5nJ0%nk0k5%%%J5n%J0%J0J0J0K0Nk0nK0M0K0%%K0J0J0J5J0J0NNNN
4559A30%l0n5m0j5J5K0j5j0j5j0%%%%K0K0K0K0J5K0J5K0j0k0k5nnNJ0j0nj0nK0K5K0j0j0n
4556H5j5j5%%J5NNk0l0k5k0%K0J0J0J5NJ5Nj0k5k5j0NK5J0J5NJ0J0Nnj5j0j0j0j0nj0J5L5
4553E5K5J5J5j5N%nN%%k0%nj5j0%j0nj0nK5K5J0J0J0Nj0k5k5j0K0L5L0K0nj5%j5j0NJ5J5K5
4551A55J0%k5l0j5j0nnn%j5n%%j0%J5%NJ0%J0Nj0j0j0nNJ0J0J0J0J0Nk0k0K0M0M0J0nN%j0
4548A70j5j5j0m0l5l0m0J0J5J0J5%NNJ0%NNNJ5J5K0J0%k5k5n%%K0K0K0nk0k0j0K0j0J0K0K0
4545A40nk5J0%J0%%%J5nk0j0k0j5j5k0j5k0j0j0k5nNK0L5M5M0K0Nl0n5n5k5%K5L0K5K0L0N
4542I5j5k0%nJ0j0j0NnnN%NNNnN%%%nl0m5k5j0K5L0K5%nNL0J5K0j0J0%%k0k0k5j5J5N%K0J0
4539F0NJ5Nj0j0j0j0k5l0j5K0Nj5k5k0j0j0j5nNn%NK0K5J5K0L0%J0J5J5J5NJ5K5K5K5J5%k0
4536A60j5nj0l0l0l5l5k0j0K0L0J5k0j0NM5M0Nk5l5m5k5j5NL5M5M0Nk0k0k0k0j5NJ0NJ5%j0
4533A5l0l0j0n%nNK0M5L0K5K0J0NJ5j0l0k5j5nj0nn%j0j5NNNNN%J0J0%k0j0k0j0k0j0K0K0
4530b5NNNN%k0j0j0nJ0%Nj0J0L5L5K5L0J5%j5l0k0k5%K0J5nJ0NJ0NNNl0k5k5l0k5k5j5NL0
4527e5L0L0J5NN%%j5J0%n%n%J0K0j0k0k0nn%%L0K5K0j0j0j5j0j5j0j5J0J0J5%k0k0%K5M0M5
4525H0L0nl0l0J0%NL0M0L0nk0j0j0l0l0l5k0%K0K5%k0k0j5j5j0K5J0NJ0NK5%j0J0%%%%%Nn
4522D5j0nnj0%j0j0K0NNK0J5M0L5K5%%Nnk5l5m0k5j0%j0%J0K0J5J0%j5k0%J0J0%J0K0%J0J0
4519A05j0j0j0j0k0k5l5j0j0K0J0%K0J0J0j0k5j5K0L0J0%j0k0%%Nnk0%J0K0K0%%j0k5j5k0
4516b5k0%%%%j0l5l0j5J5J0NJ5K5NJ5K0NK5J5J0NJ0%J0N%J0%j5j5j5k0NN%%L0K0M5J0k0j5
4513H5k0j5j5%j0j0nnj0nJ5K0K0J5M5L5J5%l0k5j0J0J5j5l0k5k5l5k0%M0N0L5K0J5K5M0M0
4511B30K5Nj0k5j5j5j5j5%NJ0nk0k5k0k0k0k5l0j0NL0K0J5J0K5K0J5NNJ0%nk0k0nN%J5%k5
4508A10l0k0l0j5%%j0k5k5l5j5j0%Nj0J0K5J5J5J5J5K0J5J5J5J5J5NNJ0NNJ0J0%k5l5l0l0
4505A0nJ0%NN%%%NN%%nnk0NK5K5K0K5j5m0l5k0j0J0N%J5J0K5Nj0j0K5K0L0nl5l0j0nj0nn%
4502E%nn%J0j0j0J5J5j0J0NNNJ0NJ0N%j5j0j0j0j5k5%NK5L0J0J0J0NJ0%k0nj0nj0nj0nnk5
4499b0J0%N%NNNN%nnk0%J0J0K5Nl0k0l5j5J0K5M0L5K5%j5k0j0j0J0J0%%%%%N%N%nN%j5NK5
4496F0M5K5NJ5J5j0m5l0k0J0J5K0N%j5nj0NNj5l5k5j0nNJ0J5K5L0Nl0m5j5NJ5J0J5%%nk5j5
4493@nJ0L5L5L5J0Nnj0k0l0l0j5J0L0M0K5K5Nj0j0j0J5J5%J0J0K0%j0k5j0NK0L5J5%J0J0%
4490B40j0%j0k5m5m0l0NL5K0J0Nn%nj0j5%k5j5j0K0K0L0%J0j0k0K0J5J5J0J0J0J0L0L5K0M0
4487C35N0N1M5N5O5J00J06J40J80K46L06L56L91M21M01L26K45J31j0j11j90k61l01k85k61
4486B531k16j95j50q6j5M5J01K05L26M11M91N32N11M41L21J65J0j25k86m06m76m91m71m46
4484B727m02l15k46k00j66j50j26j15r0q5m5l1nj5j5J5nk0m0k0Nnk0j5k5l5j5j0l0l5j0J0
4482D66K0J0K0NJ5K5NNJ0%J0%NNNL5L0L0L0K0J0J0K1M5O0R0R5J11J25J45J71J85K36K91L65
4479B711M67N81P47R53J148J318J363J314J123Q37N11J31k66o07q72j013j047r98r22p92o37
4478F050m41k66j00Q5K91N11P27Q92R83J028R72Q32O17L76J10j60m01o07p62q52q87q68q72
4476G258q67p82p07o11n32m61l81l21k55k06j80j56j25j00r1o5n0n0n0m5l0%nk6l5l5l0m0
4475A022%%j0J0J5K0K0K0L5N1M0M0N5P0Q5J11J10J30J71K05K06K55K96L56M16N16O87R03J127
4473F962J324J449J483J414J193Q92N72L21J65J61K30L36M21M41L66J76r6m26p47r97j168
4471A4472j218j183j053q67o12l31L0L91P67J073J238J274J168R07N66J46k46n51p02p27n92
4470A3950l71j10J05K01K16R5r0l71o67r22j068j153j143j083r87q88p47o21m92l96l20k71
4468B867k06j70j71j75j50j36j20r0p5n1m0n5p0o5n5n5m1n5m5j0NnnJ0nnJ5L0O0O1L5M0M5
4466A313L5N0R5J26J60J96K15K71L26M11N46P27R37J133J284J383J394J258J008O61K41k01
4464A3569n81q62j023j083j042r28p92o36m62k40k0K30M61P07R13J042J048R12O87L71K5l21
4463A1975o16q52r73j028j002r38q62p62o87o01n11m21l36k61k36k15j81j35j10q0r6q5q0
4461I07n5o5o6o0o0l5j0k5%j0j5k0k0k0k0k0j5l1j0J5J0L6%k6%j5j5nJ5M1M0J0j0%%j0l5k1
4459C80k0N%%NNK6M5O0P0P0P5P1J00J30J81K35L11M01M66N17N06M46L56K05L1j31k60l31l61
4457C594l76l91l46k66j90j31m0M5J16J85K56K81K75K71K05J26nj31k35l06l21l16l15k91
4455A694k86k56j95j55j11q0o0p5p5m6k5j0nj0j0k0k5l5j5j0nnj0j0l0m0nK5J0k0k0nnj0n
4453E5j0j0nj0n%NnJ0L0J5J5nl5l0nJ5L0J5nj5j5NK0%n%%k0%J5J0K0K0nj5k0nN%%J0j0k0k5
4450A5j5n%J0j0k0k0nJ0J0K5NJ0NJ0nn%nn%nn%%%%%%j0J0J0NNJ0J0NNJ0%nn%%n%n%j0%j0k0
4446el0k0k5K0L5M0J5n%j0%J0NNJ0J0N%J5Nj0j0%%nnnj5l0l5j0J0NJ0J0J5J0K0J0nnnnk0j5
4443a0j5j5NN0L0J5nk0l0l5l5k0NK5K5K5K0nj5k5j0NJ5J0J5J0j5k0j5j5k5nNL0J5%j0nJ0J5
4440b0J0J5J0J0J0J5nj0j0nnj0nnj0%j5nJ0k0j0Nj5J0Nnj0Nj5J0K0J5nj5NJ0J0Nj0J0Nj0%
4437b5N%%n%j0%K0nnj0k0j0NK5j0%j0%nnj5%Nk0%j0%%%%%%%%nJ5nNNNnJ0J5J5K5J0j0k0k0
4434f5j0nJ0NNnJ5J0n%j0j0%%j0%nnnJ0K0K5J5%k0j0j0k0nK0K0L0J0%J0K0nk5k5l5j5%K5K0
4431c5J0K0J0J0K0%%J0nj5k0k0j0%K0NJ5NJ5J5%J0%k5k5j5nnj5j5j5j5j0J0K5J5K0J0j0%N
4428a0J0nnJ0J0nJ0%%j0%K0K0Nj5k0k0%NN%%j0J0j0l0m0l5k5%K0M0L0J5L0K0Nn%nJ0nj0N%
4425A5j0j0%nnnnNK0K5%j0l0k5j0n%%%%%%%n%%%n%J0j0nj5k5NL0L0J0J0K5K0Nk0k0nK0K0K0
4422D0Nnj0j5j5j5j0nn%nn%nn%%nnK0J5J5K0j0nnj0j0%j5%J5J0K0J5nnNj0l0m0k0J0J0%j0
4419h5j0NNJ0%J0NnJ0J0j5%%k0k5k0k0%J0J0%K0K0J0j0k0nL5O0L0nk0k5k0k0j5J0J5J5J0j0
4416e0l0j5J0K0%k0nnj0nnj0l0k5J0J0%N%%J0%J0%J0J0J0J0nnj0j0l0k5NJ0J0J0%J0J0j0J0
4413a25nnJ0n%j5l0k5j5n%L0M5M0K5%nj0J0%%j0j0nJ5L0J0k0k0j0j0j0j0J0J0NJ0%NJ5nk0
4410a05j0j5j5j0J0%%NL0J5K0Nj5j0J0J0K5j0l0k0k0NK0K0k0k0j0L0N0J5nj0j0nj0N%%%j0
4407h5J0J0j0j0j5j5j0J5K5K0J5J5%J0%j5l5l5j5%J0J0%J5NNNK0J0L0Nnk0j0j0l0%J0L0J5
4405c0J0nj0J5K0K0Nnk5j5k0j5%%k0l0k5nK5L5N0M5L5Nn%%j0%k0l0l0%J5K5nk0j5nJ5L0L0
4402C5J0J5nJ0%j0k0k0j0J0K0K0J0j0k0j5j5nNN%nJ0%%j0j0k5l5k0j5NK5L0K0NJ0j0k0k0n
4399f0K5L5K5%l0l0%N%j5l0k5nj0J5J5J0K0K5NJ0j0nNJ0J5K0Nnnk0l0l5j5J5L0J5Nj0k5%%
4396e5%%j0%Nj0J0%NNnJ0%NNJ0J0J0NJ0J0Nnnj0j0J0J0j5k5%L0Nj5k0nJ0K5J0NJ0Nj0l5k0
4393c0k5j0j0k0%J0N%J5K5J5K0K0%%%%k5k0k0k5%%N%N%K5K5nnK5K5K0%nK0%J0J0NNJ0%J0%
4390A10J0%J0j5j5k0nj0j5k0nj0j5j0j5j0j0j0j0k0k0j0J0L0M0K0j0l0l0k0nNk0j5%M0L0N
4387f5NNJ0L0L0J0J0j0nJ5J0%n%J0nJ5nNnNJ5Nk0k5j0%nnnnj0%j0n%j0j5J0%j0J5K5J0J5j5
4384Em5m0j5J0M0L5J5j0j0j5j0NJ0NJ0J0J0K0%Nk0j5%%nJ0nj0J0J0j0j0nj5nj0j0j0j0J0N
4382f0NNNN%J0NnN%j0J0%%j0%j0%K0Nj0k0k5j0J0K0%j0nnK0K5J5L0K0K0L0J0j5j0j0j5m0k0
4379a5j0J0NNJ0%j5l0k5k0k0Nnj0%j0%nnj0%N0L0K5j5j5J0J5%K0NNJ0NJ5K0J0K5J0k0m5m5
4376c0j5k0j0j5NK5J0J5J0nN%%N%%J5%NN%J0J0%j5l5m0j5nJ5nJ0K0K0K0K0%%nnk0m0m0k5J5
4373a05L5L0K0%nj0%j5l5k0k0J5L5L0K0NJ0J5%%N%NJ5K5K5J5k0k5l0k0%nk0NK0%J0J0J5J0
4370D5NJ0Nj0nNj5N%nnk5j5K5K5J0l0k0k0%j0j0%k0j5nJ0NNJ0Nj5J0K0K5%j5k0j0j0J5J0k5
4367e5k0J0L5L5K0J5Nk0m0l0k5nJ0%%J0J0K5%NK0J0J0j0k0j5j5NJ0%J0J5J0J5J0j0k5l5n%
4364c5n%%NnNnk5l0l0J0K5L0Nj0k5k0k0J0J5J0J0K0J0J0K0%k0k0j5NL5K0nk5l5k0%J0J0J0
4361g5J5J0J5J5J5J0Nj0j0N%j0nnj0nnj5k5l0nJ5L5L5J5J0Nj5j5%J5Nk0k5NK5K0NNj0Nj0k0
4358c5k0%K0J5nnK0J0%J0J0j0%Nj0j0NnnJ5%%J0NNJ0%j0j0nj5k0%j0j5J0J0%J5J0NNJ0%j5
4355@j5%j0j0j5n%nj0NJ0K0k0k0%J5J0%nk5j5j0J5L5L0K0nnj0nnJ0%%NN%Nj5k0nNK0%k0k5
4352g0j5k0%%NJ5L0L0NnnNJ0nN%nNJ0j0k0k0J0J5Nj0j5k5k5n%%nnJ0K0%NJ0nJ0J0%J0nnJ0
4349d5J0K0%j5k5k5nj0J0K5K5J0%%J0K0K5N%j0k0l0j5%J5Nj0n%NnJ0j0%%J0j0k5j0NK0J5n
4346c5j0K0NNJ5%NJ5NJ0j5l5k0k0k0j0j5j5J5K5K5N%l0k0j5N%%NJ0J0K5%k0k0k0k0%K0%J5
4343a00NJ0J0J0J0NNJ0NNJ5%nnj0n%k0%j0%N%%J5j5N%%%%%J0j0%%K0J5NK5J5J0J5J0J0nnN
4340F5%%NnnNNn%%%%Nj0%%%nJ0j0nn%%J5M0L5J5j0l5l5j5Nj5%nj5j0k0j0j0nJ5J0K5K5j0n
4337C0j0j0nj0j0j0j0nJ0J0K5%j0j0j0nJ0J0J0J0J0j0N%%Nj0J0j0j0j0j0nj0j0j0NN%J0k0
4334e5j5j5j5j5k0j5j5NK5J5J5J5K0J5K0J5J5L0J0j0%j0j0J0k0nnnn%j0l0j0nJ5K0%J0J0J0
4331a5J0k0k0k5k5j0NK5L0J0NNNN%NN%N%N%%j5k0J0L0%nj0NNnN%j0N%n%n%%NK0NJ0j5n0m5
4328h0k0k0j0j5j0NL5K5J5J0L0L0J0J0nN%k0l0l0k0NNK0%nnj5nNj5j0%%K0%K0J0J0%K0K0N
4325@NK0K0J0J0J0k0m0l0l0l0k0J0K0L0J0j5k5l5l5j5K0K0K0K5K0NNK0%m0j0J0J0J0J5NJ0
4322enl5l5j5j0j0K0L0J0%NNJ0J0NNnnNj5l5l5l5l5k5j0K5K0K0K0K0K0J0J0J0J0j5nj5j0J5
4319g5NnK0N0N0J5%j0l0l0j0nJ5J5%j5nNj5n5l5J0L0K0NK0J5J0K5K0J5%j0j0%%j0%j0NK5K5
4317G0Nk0l5k0l0k5nK5K0J0nNNj0nnn%K5J0J0j0k5k5j5J0J5NJ5K0%k5l0j0%j0%NNJ0NJ5%%
4314b5K0%%%NJ5j0nJ5J0j0%J0%%%%J0N%k5k5nJ5J5j5nJ0L5%l5m0k5nj0%nj5NK5L0NNNNj0j0
4310c5j0j5j5k0k0j5j5k0j5j5nJ5J0%j0%%K0K5K5%j5nJ0K5J5K0J0J5J5J5J5J0J5NNk0l5k5
4308d0j5nN%J0J5%%J5K0nj5%k5n%k5j0nNL0K5J0J0j0%%J0J0J0J0k0l0l0j5j5j0j5j5nnJ0J5
4305a10K5K0%k0NK5J0J0NK5K0L5J5nk0l0nJ5J5nj5j0j5j5l0k0NL0L0J0NNJ0J5j0j0k0j5j5
4302c5k0j0NJ0j0j0J5n%NNNJ0NNJ0Nj0j5j0j0m5l5j0K5K0J0%k5k5NK0K0J5nnJ0k5nJ0K0Nj0
4299h5k0k0j0j0j0n%NnJ0K5Nn%%NJ5N0N0K5%j0j5%k0nj5j0j5j5%nj5Nnj0%j0J5J0J5J0K0%
4296e5J5J5k0k0j5j5k0k0j5j5J0K0J0J5Nj5n%J5L0L5J5nj0j0nN%%NJ5j0%J0%j0%nNj0j5NN
4293f0j0%nJ0j0nN%J0%J0NNJ5nk0l0j5%j0j0J5M0M0K0j0j0NNnj5j0J5J5nj0%K0J0n%L5L5J5
4290H0k0k0k0k5j0K0K5Nj0%%%j5j5%j0nj5%k0N%j5nnj0nN%J0%m5k5K0M0K5N%%K0J5K0J5k0
4287ej5J0L5%nn%Nj5j0%j0n%j5NJ0NNNJ0%J0j5j0nj5j0nk0%K0J0J0K0K0J5j0k5j0%K0J0L0
4284D5M0M5K0j5m5m0k5j0k0k0nJ5%J5Nnj5%k0k0nj5j5j0J5J5n%J5J5nnk0j0j0nK0J0NJ0N%
4281e0J5NnnN%%Nn%J5J5L0K0j0m0l0%K0J0J0J0NJ5%j0nnj0j5%Nk0j5nL0K0J5n%NK0Nj0l5k0
4278b0nNNj0j0j0j0J5J5j0l0k5nJ5L5M0L0j0m0l5j5K0J0J5J5l0k0k0k0K0K0L5J0nk5k5%K0
4276e5L0k0k0%L5L5L0K5L5J5k0l0m0n5m5k0%NK0%K0NNNNj5l5l5j5nL0NJ0Nj5j0%j0j0j0j0
4273a55J0J0J0J5J0J0J0J0J0J0J5%j0l0k5j5NK0K5%nnK0M0M0J5%j5j0j0j0j0j0j5nj5%K5%
4270c5J5J5%K0%k0l5l5k0J0N0L5J5J5NK0nnj5j0j0j5J0%j0k0k0l0j5J0L5L5NNj5k0%J0J0J0
4268eJ0nj0j0n%%j5J0Nj0Nn%nNj0nNNj0j0J5n%n%J0j0j0J0%n%%n%%K5K0%nnj0nj5j5j5j5%
4264a05J0J5L5M0L0J0nN%%N%%k0k0k5l0j0K5Nl0k5NL0L5J0J5J5%k0l5j0j0j0j0%%J0j0%Nj0
4261h0J0J5NJ0J5K0%J0J5n%j5%K0Nk0j5j0J0J5j0%%j0J0K0K0L0J5j0j5%k0k5k5l0j5NL0K0
4259ek0l0k0j0K0J5J5K0J0%k0k0nNNnJ0J5Nk0l0nn%j0%J0%J0J0%NNJ0J0J0J0NJ5K0%j0nj0
4256A0nj5nj0nNJ0J0NNJ0J0Nj0k0k5j0j5j5j0k0k0j0K0M0L5J5j0k0%K0J5NnJ5J0%J5K5L0N
4253I0k5k5j5l0l0J0j0j0%K0J0Nnj5k5%K0K0K0K0J0J5J5J0NN%k5l0j5%J0k5k5j0J0J0K0M5
4250E0L0K0%J0J0nk5l0l0l0nK0L0K0j0l5l5k0%j0j5%NN%nJ0J0nJ5L5K0K0J0nJ0%J5J5J5J0
4247A20nk5l0nNJ0J5N%k0j0nnnk0%%j5nj0k0k5l0j5J0L0M0M5K5%j0k0k0j0l0j0k0j5j0k0n
4245a15J5%N%%%%%%%%J0NNJ0%J0J5%NK0K0%J0J5K5%j0j0nj0k0%nj5NJ5J0J0J0J0J0J0j5j0
4241C5%k0k0nnk0J5J5J0J0J5J0K0Nj5k5k5j5k5k5k0k0%K0J0J0NJ0NNL5Nj5l0l0nJ5J0J0nn
4239e5J0%NJ5j0%%%j0j5j5%J0J0J0j5k5j0J0J0j0nnJ0M0K5J0n%K0J0J5J5%j5%j0k0k0l0j5
4236f5J0J5J0J0n%Nnk0k0%K0%j0l0k0j0j0j5n%NJ5N0N0L0Nj5%nnj0%j0k0NNN%J0J5%j0K0K0
4233A5J0K0J5K0J5J5K0k0j5j5k0j5j5j5k0%%%%j0k0J0NJ5J0j0l0N%%N%%NNNK0Nj0k5nJ0K0
4230ENnn%NNNNN%J0%%j5j5%NNk0j0k0k0NJ5J0k0k0J0K5K5L0K0%j0j5n%nnnj0l5l5nJ5K5K5
4227b0J5NN%%k0k0j5k5j0J0%n%%%%%%%%NJ0%J0J0%j0K0L5L5J0j0j0l0k5j0j5J0L0M0L5J5%
4224G5J5NNj0j0l5l5m5k5j0J0n%%%%N%N%NN%NN%%nNL5J5j0k0k0j0J5K5L0%k0k0j0k5m5l0%
4221a25N%NK5M5M0K0nk0j5j0k0j5l5m0j0J0L0M0L5L5L0%k0l5l5k0%J5J5NNK0J0J0j0nnnj0
4218d0nj0j0J0Nk5m0m0k0NJ0K0J5K0K0J0NK5L0K0J0j5l5k0k0NK5J0j0j5j5j0k0%J0%n%nNn
4215a05nNNJ5K0%k0nJ5L0L0Nj0k5k5j0J5L0%%NN%J0J5nJ0K0L0%j0k0k0j5j5k5k5j5N%j0n0
4212a45m5nK0M5Nj0nNJ0K0J0K0J5J5J5J5nnj0nnnnj0%nNj0j0Nn%j0%j0%NJ0%k0l5l0J0Nnn
4209a70k0k5j5%J0J0%%j0J5K5L5M0L0K0J0J0J5%k5nj0J0L5K0K0nk5j5nk0nj5j0%K0K0NJ5J0
4206eJ0J0%k0n0l0l0%L0J0nk5l5nL0J5%j5%L0M0L0J0nK5M0M5K0j0j5%Nk0m0m0j5%%%j5k5k0
4203g5j0J0n%%n%%J0J5J0J5J0J0J0J0k0m0l0k5k5j0J0K5J5J0J5J5%nj5J0J5NJ0K0nj5nn%%
4201d5%%%%N%J5K0L5Nk0m0%J0%%%%%j5%K5J5J5j5j5j0j0J5J5%%j5J0%n%%nn%j0nnnn%NN%L0
4197eJ0j0nj5NNj0k0k0%K0j5j5j5j5%k0j0j0%J0NN%J0nJ5nJ5J0NJ0NJ0J0j5j5j0j5k5%j5j5
4194a55%Nj0J5%%J0j0%%j5N%nn%%%%%K0K0%k0l0%J5nj5k0nJ0K5K5K5K5nnk0NJ5%%K0NNJ0N
4191f0j0j0j0j0j0j0j0j0J5J5J5J5J5J5NK0J0j0%Nk5j5NK0K5J5j0j0%nJ0J5K0j0k5k5l0j0
4188g5n%N%NN%NNNJ0J0J0J0j0nk0nk5m5m0k0%J5K0Nj5k0k5j0J0J5K0J0J5K5K5K0N%N%nj0J0
4185f5J0K5K5%l5l5j0j0nj0J0Nj0NJ5J0Nj5k5k5k0k0k0NJ5J5nj0j5j0J0K5L5K0N%K5NNNNN
4182e5NNJ0%J5NJ0J0%J0J0k0l0k5k5j5k5k0k0k0nJ0K5J0nnJ0%%Nnk0j5k5j0%J5J0%k0k5m0
4180b65j0K5M0L0L5K0J0K5Nj0j0%J0K0K5j0l5l5j5nJ0nnj5k5l0j5J5L0K0Nnk0k0K0K0J0NN
4177a50NJ0nNJ0%nJ0J0nJ0K0J0k0k0%K0K0nj0j0nj0%j5NK0K5L5J5nj0j5%N%NN%NJ5j0%J0n
4174c0N%%J0nNj0%%j0NNj0j0NNj0Nnj0NNj0nNNnn%%j5%nj5%j0%J0J0J0J0NJ0J5%%k0%k0k0
4170i5l5m5j0K5N5M5Nk5k0NJ0%%J0K5L0J5%Nj5j0%J0J0%j0k0j5j5j0J0nk0k5%Nj5j5NJ5L5
4168h5L0K0%nNj0nNn%J0L0J5K0%k5k0nJ5K5K0K0K0K0K0K0j5k5j5k0j5k0k0k0j5k5j5j5l0j5
4165a30nl0j5J0j0%j5NNj5J0K5K5J5%J0K0L0K0J0j0k5NNN%nNj0J0NJ5Nj5l0j0NJ5%j5k0N%
4162i5n%%n%%%%nn%%nj5J0J0%NNJ0%J0NN%NN%NNNk5%%J0J0J5j5k0j0J0K5J5K0K0J0j5k5l0
4159e5k0%%J0J0J0j0l0k5j5%%%%J0K0K0J0J0K0K5N%NN%k0j5J0J5J0j5l5j0j0j5nj5n%nn%n
4156a20j5J0%n%%J0j5nNL5J5%j0j0j0Nj5NK5M0K5J0j5l5l0j0J0K0J5M0J5nnn%Nj0Nj0j0Nn
4153d5%j0%K0%k0j0K0J0j5k5k5nNNK0J5Nn%K0K0%n%j0%%k0m0o5m5j5K0J0J0L0K5J5J5M0L5
4150b0K0Nj0%j0j0%j5nj0j0j0nnj0j0%j0nnnj0J5N%j5j5j5j0J0L0N5M5J0j0j5j5k5k0j0NK0
4147i5J5J0K5K5K0Nk0j0J0J0K0%Nl0k5k5k0%%%N%%nj0%J5M0J0%j0j5%K5K0K5Nj0m0l5j5J0
4144f5K5NnnNN%NNj0nj0nJ0J5j5k0l0J0K5J5N%J5j0j0nj0nj0j0j0nJ5K0K0K0K0%%j0l0%NJ5
4141b5j5n5l5k5k5%J5K0J5J5nnnJ5L0K0J0%j0k0j0%j5l5j5J5L0L0J5nj0j5%%n%K0J5J5J5j5
4138e5k0k0j5K5K0K0K0nk0nk0k5j5k5k5%nn%K0K0J5K5K5J0j5j0%%k0k0k0nnj5%K5J5N%K0K0
4135h5N%J0N%NNNNj0nnj0j0k0k0K0L0K0%n%K5J5N%k5m5m0j5NJ5J0J0J5J0J0J0J5J5J0j0j0
4132c5nj5k0%j0j5nk0j0j0k0j0j0j5J0%J0NNNJ0N%%NL0L5J5Nj5nNnnNj0n%n%n%n%n%%%NN%
4129a05%NNj0nj0nnnk0NJ5K0J0K0L0%J0K5K5%k0k0k0nNJ0%%K0K0J0j0j0k0l0k0l5k0NL0K0
4126h5J0k0m0l0k5j0nnj0%K0K5K5M5L0J0%j5nJ0Nn%j0%%%J0j0%NnJ0NN%J5nJ0J0%%%nn%k5
4123g0j5K0K0Nj5m0l5n%K0nNJ0nJ0%J5%j0J5N%NnJ5nnK0J5nk5k5k5k5j5nnj0j0nj0nJ5L0M5
4120a15L5L5K5Nj0j0j0k0%%%K0M0L5J0j0nj0j0nj5J0K5J0J5%j0%j0k5k0k5k0j0N%j0N%nNJ0
4117f5j0N%J5J0K0J0j5k5j5k5k0j0j0k0j0j5j0j5J5M0L5J5nk0j5J5L0K0%j0j0%j0nNK5J5J0
4114e5Nj5j5%K5K5Nj5l0k0NJ0J5K0K5J5j5l0l5j0J0J0J0J0Nk0j5N%NJ5%nJ5J0nnj0nj0NK0
4111d5J0J0NNJ5%k0nj5j5%j5nnnj0%j0%J0%%NNnNJ0j0nNJ0j0j0J0J5J5K0J0k0m0m5j0n%J0
4108a35j0%NJ0j0nj0nj0J5J0J0J0%j0%nn%nn%%J0K0L0L0%k5j5k0k0k0NK0J0J0nk0k0%%J5N
4105a45J0n%%n%%Nnj0J5J5j0%J0NnJ0%nk5j0NJ5L0M5J0l0m0l5j0J0K0K0%k0l0j0J0%%j5%K0
4102a60M0J0j0k5j0J0J5J5J0j0nj0nk0j0j5j0k5j5J0L0M0M0J5j0k0nK0K5j0l5l0j0NK0J0J0
4100a25J0J5J0J0%nK0J0J5j0l5m0k0J0L0L5nl0k0j0%NNJ0NL5L0J0j5k5l0k0nNNnnNJ5j0k5
4097a45j0J5K5J5J5K0J5n%nnJ5J5K0J5n%%nk0k5k0k0k5j5l5j0NJ0J5J0K5K0L0J5nj0j5j0j0
4094a00k0k0j0N%J0%%J5nJ0N%J0%%J0nJ0J0nnJ5J5K5L0J5j0j0nj5l0l0m5k0%%%N%%NNN%J5
4091a15nk5m5j0J0K0NJ0J0NnJ0j0j0J0nn%k0j0%K0M5M5K5%nj0%j0%%j0j5j5nJ0L5L0J5k0k5
4088g5%J5K5%n%n%k0%j5NK0J0NNj5j5Nnj0j0nJ0N%J0J0%J5Nj0%j0%j5%nj0%j0k0%K0K0k0l0
4085a25j5NK0K5L5J0nnnNJ0nj5k0l0j0K0K0J0K0J0j5Nnnj0%j0nnk0%L0L0J0j5l0k0j5%j0N
4082a30J5J5K5J0J0j0j0j0%J0J0%j0j5%Nj0J0n%J0j5k5m0n0k0NJ5K0J0j0%J5L0M0L5L0J0N
4080b5%%NK0J5%k0l0k0nnj0nj5l5k5%J0J0J5J5K0J0%j0k0%NJ5K0%j0k0j0k0%J0nJ5K5L5M0
4077eJ5J0j5j5NJ5nl5m5k5nj0k0j0J0J0j0k5l0m0k0J0L0M0M0J5nk0l0k0J0L5M0J0J5J5J0j0
4074f5j5k0nk5m5l5k0nNj0J5K0K0L0J5j5J0%j0nn%nNK0J0J5NJ5K5%%nNj0nNn%nK0NNj0j5j0
4071a00j5%K0J0Nnk0j0j0nj0k0N%J5J5NJ5J0J0J0k5k5k0k0J0M5L5J5j0k5k0j0nJ5NNNNK0j0
4068h5k5l0l0k5J5M0L0K5J0NnK0%NJ5j0k5m5l5l5k5k0%K0K5K0L0K0%J0Nl0l5j0K0K0%j0k0
4066a65J0nn%%j0J0n%j0j0j0j0J0L5K0K0J0NJ5%k5k5l5j5nj0nn%K0L5M0K0K0%%k5l0k0NJ0
4063a45L0K5K5j0j0j0nj5j0k5nK0K0L0J0j0j0k5%NNNJ0J0J0J0k0k5NK0K0%%K0K0Nk0nnj0j5
4060g5j0j0j0j0j0j5nj5k0%NNJ0NJ0J0%J5NJ0J0%nl5m0nJ5L0J5K5K5nNJ5k5k5l0j5NK0J5J0
4057a00nl0k5nJ0K0K0J0j0Nn%NNJ0J0j5j5j0j5k5k5n0j0%NN%J0J0%J5L0K0J5L5K0%k5j5j0
4054a35N%nk0j5NK0K5L0K5K5J5k0j0J0J0K0L0%j0l0j0k5k5j0j5k5j5nJ0L0J0J0%j5k5k0k5
4052a80k0nJ5J5%%%%%NnnNK0K0K0J5nNn%NNnJ0J0nJ0%j0nnj0k0NJ0k0l0%K5J5nk0k0j0nJ0
4049a70M5M0L5L0J5J0%%%%n%%nNJ5NJ0NJ0%J5%l0j5j0j0j5k0nk0k0k0k0j0%Nj0J0J0k0l5l5
4046b10k0%K0J5J5K5J5%N%NNn%%j0k5k5j0nnnNJ5M0L0K0Nj5k0%Nn%L0N0K0nm0k0j5%Nj5k0
4043a45k0j5j0j5k5nK5M5M5K5Nk0nnNK0K0J0j0%j0nJ5J0J5J5nnj0nnnnnnnnnk5l5k5k5%L0
4040a80J5J5%k5k5NK5L5L5K5J5N%J5j5k0J0L0K0j5l5m0k0l0%nn%%%n%n%J5Nj5l0l0%%NK5L0
4037a70J5Nj5nj0j0nnnnj0%j0%J0K0K0Nnk0nj5k5%K0L0J5j0J0N%N%J0K5M5M5K5Nj0j5N%j0
4034d5nnk0k0k5j5%%%%K0K5K0K5%%j0J0nj5l0l0k5n%K0L0J5%N%j0j0%j0j0%j5%K5J5%Nk0%
4030a15j0NK0J5J0J0NJ0J0j5j0j5n%J0J0NnK0J0%j0j0%k0j5%nk0j0k0j5j5J0K5NK0%j5nj0
4028a45nnj0j0J0%%J0N%%J0NK0J0J0J0J5J0J5nj5j0j0k5l0m5j5NJ5%J0L5L5%k0j5%J5J0n%
4025a15%%n%j0%Nj0%nJ0NJ5%j5l0k5k0NJ5J0Nj0k5l0j0%K0J0J5Nj5j5%j0k5k5j0J0K0L5L5
4022a90L5K5J5j0k0%J0Nn%k0k0l5k0%J0J0J5J5NNj0nn%nj5NJ5J0k5j5j0%j0nj0nj0j0%%j5
4019b95k5nK5L5L5K0J0K0J0J5K0j0k5k5j5j0%%NJ5K5K5J0Nj0j0j0j0j0nj0nnnnj0nnnj5%L0
4016b30K5L0K0NN%%j5m0m0j5N%%J0nk0k0nNJ5J0J0J0J0J0J0nn%nj5l0l0j0J5K5K5J5nj5k0
4013b70%J0L5K5K0nj0j0nnJ5N%J5L5L0J0J5nJ0%j0k0l0l5m0k0%%%J0K5K5Nnj0J0%%%%J0J5
4010a55J5J5nnnnNNNNK0L0K5K0%k0j5nj0j5j0j0%J5J5%%K0NNJ0J0J0NNJ0J0J0k0j5j5k0j5
4007g0j5k0j5N%%%k0k0NK0M5K0nj5k0j0%J0NNJ0NJ5%%K0NNNNNN%J0%J5Nk0m0l0j0%J0J0J5
4004e0J0nnj5Nj0j0NJ5L0Nj5j0%J0N%%NN%NN%Nj0j0NJ0K0%j0k5j0NJ0j0k5k5J0N%Nk0k0k5
4001a30k5nnj0j0%K0L0L0J5j0j5nJ0NJ0J0j5j5l0l0j0j0nj0J5J5K0K5K0K5j0nj0j0k0l5m0
3999b20j0J5L5J5L0K5K5L0K0J0J5K0Nj0j0%j5j5%Nk0nnj0nj0k0j5j5j5j5j0j5j0Nn%NK0K0
3996a55J5NJ0K0%nj5j0nNK0L0%l0l0l5l0k0nj5j0K0M0K5L0K5Nj5%NJ0k0m5k0J0J0J0K0%nj0
3993a65%K0J5NK0L5J5k5j5J0J5J5%%nN%k0j0nnj5nj0NK5J0J5j0k5k0j5NK5J5J0%j0%j0l0l0
3990a65k5k5J0K5K5NN%%%%%%Nnj0Nj0j5N%j0%NJ0nN%NNK0L0L0J5J5J0%m0m0l0k0J0J5J5%n
3987a30NK0%j5k5nJ5K0%%%%NN%%j0k5k5j0%%%%%J0J0%NNJ5%%J5%J0J0nj0J5K5J0k5k5NJ5N
3984h5k0m0k5n%j0j5NJ0J0%%J0j0k0j5j0j0j0j5j0NJ0J0J0J0J5J5J0J5J0K5Nj0j5j5j0k5%
3981b00K0J5K0K0K0J5K0J5%l0j0j0nk5j0j5j5j5J5J0K5Nj0%j0nNJ0J0J0NNJ0J0%%%%J5j0l0
3978a20k5l0%J5J5J0j0%%%%j0J0%%%nnk0k5%%NJ5nj5k0l0j0K0L0K5K5j5n%k0j0j0j0j0J0J0
3976b20J0J0%j5j5%%NN%NNk0l5k5J0L0M0J5%J0J0K0K0K0K5j5j0j0j5NJ0j0K0K0K0j0j0j0j5
3973a20%k5j0j0j5j0J0L5L0K0j0nj5%J0K0K5N%nNj0l0nj0k5k0j0j5j5J5K5M0M0L0L0Nj5k5
3970f0k5k0l0k0k5m0j5J5K0K0J5K0K0K0K0%n%n%%nn%%J5j0N%%%J0J0NJ0j5j0j0j5k5j0k0j5
3967a80nk5k5n%J0%NJ5%NNJ0J0NJ0j0j5k0%J0NJ0NL0K5J0j5j5j0NNj0nnj0j5j5k0j5%NNNn
3964b30K0K0%J0J0NJ0K0nJ5%nj5j5nnJ5J0%j5j0J5K0J5j5nNJ0j0NNNJ5K0%%j0j5%nj0j0%j0
3961a45%j0%J0K5L5J0%%N%NNNNJ0K5Nj0l0j5%J5J5K0K0j0l5j5nJ5J0K5K5J0%k0k0%NNJ5%j5
3958ej5k5j0NK0J5J0j0k5l5l5l0NJ5J5J5Nj0j0j5nJ0J0NN%%nj0l5m5l5k0j5nj0k5l0j0NNK0
3955c10M5L5%J0L0%NNN%J0%NJ0J0NJ0J0J0J0J0k5k0k0k0j0N%n%NJ5nm5k0%nk5l0j5NJ5J5%
3952b70L0M0M0K5%%nn%j5l0k0k0j0NJ0j5%%j5NK0L0M5J0%%%nn%nnnn%nj0NJ0j5l0k0nJ5K0
3949b10L5L0L0J5%k5k5nj0nnnnnnJ5J5J5J5J0K5J5K0J0K0J5J5j0l5l5m0k5nJ0K5J0J5K0Nn
3946g5%k0%K5%k5k5j5J0j0%J0J0K0Nnj0nj0N%%N%%%%J5J0j5l5k0k5k0k0NJ0nK0L5K0j0nnn
3943a60nnj0nj0n%j5nnk0NK5L0%j5k0NJ5J0J5J0J0J5J0J0K0NJ0J0NNNNj0j5j5j0k0k0J0K5
3941a10J0j5l5l5nJ0N%NN%%nnk0%K5Nj0l0j0J0L5L5Nj5j0nj5k5l5j0nK0J0NJ5K0J5J5n%nn
3938a65%%j0J0K0J5L0N%l0l0nJ0nj0J5J0NJ0J0j0l5k0k0%K0%NK0nnK0NJ0j5l5m0k0J0J0K0
3935b00J5L0Nl0l0j0K0NNNNJ0NJ0J0%N%%N%%%j5j5j5k0J0K0K5N%%n%%nn%j5j5j5j5nJ0NN%
3931b00%J0j0l5l0J5M5M0M0N0L5%N%%J0J0K0nj0l0k5k0j0nj0nj0j0j5NNK5K0J0Nnj0%Nk5j0
3929a25j0J0J0J0NJ5%NN%J0J0%j0nj0nJ0M0K0K0J5%NJ0k0l0l0k0j0J0j0NNnj0J5K0K0K0K0
3926A5L5L0L0%%nJ5M0L0J0%%%NJ5K0J5%%J0K0Nj0l0l0l0k0j0%%j0k0j5Nj0nj5k0k0j5k0j5
3923@k5j0k0j0%k0NJ5NNJ0%nJ0%N%%%j0%j0j0%nn%J0K0j0j0j5j0k0k0k5j0k5k0k0k0k5J5J0
3920b50J5J5%K5K0NnnK5L0NNJ0J0k0j0k0j5K0J5K0K0NNJ5nj0j5nk0j5j5%k0j0J0J5J5l0l0
3917a95k0J5K5K5NNnk0j0nNJ0%J5K5L0K5L0nnnj0%%%n%n%%j0k5j0j5J0K5J5K0J5nJ0J0J0N
3914b0J0Nj0j0j5j5k0k5j5%K0J5nk0k5k5%nnJ0%NK5K0J0k5m5k5j5j5j5NL0K5L0L0M0K0j0k0
3911h5j5j5j0k0k5j0j0k0l0nnnnn%nj0NnJ5J5%J0NJ0NJ0nnJ0Nn%J0j0J0NnNn%NJ0J0Nk0j0
3908b00j5NL0L5L5J5K0Nj0n%J0K0J0J5Nk0nn%J5nk0k0k0J0J5K5K0%NN%k0m0m0l5j5%K0J0N
3905a40j0j5k0j0J0Nj0j5k0%J5K0L0L5K0%J0%j0nNk0Nnj0%nNj0k0k5NJ5J0J0j0nJ0J5Nj0k5
3903a70%k5n%%NNj0j0%j0%L0K5L0J0j5l0l0k0J0J5J5k5k0k0J5J5J5%nj5k0j5j5%NNNk0j5N
3900b85K5J5J5K5M0O0L5K5J0j0j0j0j0j0nnj0nnnn%J5J5%j0nJ5L5NNNNj5l5l5j0%%%N%N%%
3897a25%%j5Nnnnn%nnn%nj0N%N%J0j0n%J5M0L0J5nj0j0j0j0%%%N%%%%N%NNnJ0J5j0j0k5NK0
3893a05J0nj0k0%NJ0n%N%%NJ5%j5l5j5K0K0K0K5nk0k0k0n%j0l5l5j5%J5NJ0K0L0K0%j5k0N
3890a70K5K0NNK0K0J0k0j5nJ5K5K0Nj5k0Nnn%nj0NNj0j0K0J0nnJ0J5n%nn%%nn%j0%%j5n%j0
3887a25%%%J0j0k5l5m0k5K0K0J5K0J5K0J5K0%%N%N%%%%k0j0nj5j0%k0%%n%nnJ0j0j0J0%n%
3884a95%n%nnj0nK5K5M0J5j0Nnn%nj0NnJ5J5n%J5NN%%%%%%j0J0J0NJ0NNk5nj0%K0K5%k0j5
3880i5l5j0j0j5j0nNJ0J0J0NJ0NNnk0j0j0j5k0k0j5j5j5j5k0j0j0%K0L0L5J5j0l0l0l0k5j0
3878c55J5%%k0k0k1K1K0L0nnj0NL5L5J5J5J5J0k0k0%L5n%%%k5k0K5N5M0J0j0j0j0j5k0nK5
3875a90L0L0L0Nj0%%%k0m5m0m0j0J5J5j0nk0%K5K0K5K0J0%NNj0k5j5j5j0J0%%K0nNJ0NNNN
3872a70NJ0NN%NN%L5J5%k5j0j0k0nNNNNNNNNj0j0nn%K0N0N0M5J5k5m5l5%K5J0j5l5k5k5k5
3869a60nM0J0J5J0J0J0nj0nn%L0L5Nj5j5j0j5k0k0j5k0l5nJ5J5%%%%NK5K5J0Nj0m0m5l0j0
3866b30%K5K0J0K0J0N%J0nl0j5NK0%k0k0NK0Nj5l0k5j5k0k0j5j5j0j5K0K0K0K0J5%NJ5J0%
3864b20NNK0J5nl0j0K0%%nj5k0%J0NnJ5L5Nnl0k0l0m0j5J5K0J5J5K5J0L0Nj0j5l5%L0M5O0
3861a05K5J0J0NJ0J0NJ5%nk0j5j0k0j0k0j0N%nk5k5j5nJ5J5J0j0nl0j5j5%NN%J0NNNN%nnn
3858b05n%nnK0J5J0K0J5J5K0J0J0J0NNJ0J0NJ0%N%%J0%j0J0K0%nK0j5m0k0k0%J0K0K5K5%k0
3855a5k0%%%Nk5k0j5k5j5Nnnnnnnj0nj0nj0nj5nJ5nJ0%k0l0k5k0j5J0J5J5L0K0Nj5j5n%J5
3852b35J0%j5j0J0L0K0J5nk0k5%J5L0L5J0%j0j0%%K0NJ0J0J0J5Nn%k0J0J0J5J5J5j0j0j5%
3849g5j5j0%j5j0J0Nj0j5k0k5j5n%%%J0K5K0J0nj0nj0j0nj0nnj0j0j0nj0j5%J5J5K5N%%nn
3846b10%j0j0%Nj0j5Nnk5k0nK0M0L5K5K5J0J0K5%j0Nj0j0%nnnnNj0l0j0J0J0J5L0L0K0j0k0
3843a15j5n%J0J0N%J5K0nj5%k0%%%J0L0L0K0%j0j5j5k0j5nNJ5j0j5nj5j0nj5k0%NJ0J5Nk0
3840a65j5k0k0k0%K0K5M5K5K0K0NNJ5%NJ0%J0j0k0k5nj0J0J0nk0k0l0j5NJ5%J5K0NJ0j5l5
3837a55l5k0K5M5L5%j0nnl0k5k0j0J0%J0J0K0J0j5%j0n%j0k0J0NnNNk0m0l0k5J5J0J0J0L0
3835b30nnK5J5j0k5k5k0%K0K0J5j0k0j0nJ0L0J5J0j5j0J0K5L0L5K5J0K0J5J5j0%j0%%%%%n
3832g0%k5m0j0J0K5J5nj5k0nnJ0%%J5nj0J5J0J5k5k0m0m0j5%J0J5Nj5k0%j0j5NL0K0J0nn%
3829b10nnnnnnnnj0J5NnJ5L0K0j0nj0nj0j0j0j0nj5j5%j0nk0%J5K5L5K0Nj5j5k0%NJ5J0nk5
3826b70l0k0J5L0L0L5L5K5Nk0j5%%j5%j0n%k0J0K0K0K5K0%K0K5K5L5J5j0j5l5l0%J0%nn%%
3823a05%Nnj5Nj0nJ0J5J5J5J0J0J5J0j0l0k5j5NJ0NNJ0J0NN%j5j0nj0j0nn%%J0%NL5L0J0j0
3820c5j5nk0j0j0l0%K0K5M0M0K5J0k0k0nnk0k5k5k5k5J0L0J5%J0J5nk5l5l5%J0j0j5j5nNk5
3818b10m0j0K5L5L5K0j5NJ0NN%%NNk0k0j5j5NJ5K0NJ5nl5l0j5J0J0J5%j5j0%j0nnnNNnJ0N
3815b15%J5nk0j5k0j5NK5J5J0%%%%%M0K5Nn%Nj5j5k5l0j5L0M5N0K5nj0nj0N%k0j5j0J5M0M0
3812g5Nj0l0j0J0J0J0J5%%NN%%J0nk5k0k0k0j5NJ0k0j5j5k0k0N%%%nk5j0j0nn%K0N0M5%l5
3809b10l0j0%%k0j5nJ0J5J5%K5J0J0K0Nk0k0k5k0nJ0%%NN%%%%nNNn%%K0K0K0K0K0K0J5K0N
3806i0j5%nJ5K0j0l0k0J0j0j0nj5j5%NJ0K5%j5k0k5j5NJ5J0N%j5j0nK0M0K5L0L0J0k0k0nn
3803a05%j0nj5nnj0%J0k0%%nNj5j5j0k0nk0k0j0N%j0J0NnN%NJ5K0%K5NJ0J5j5k0k0j5nk5k5
3800c00n%%%Nk0k5J5K5L0K5L0L0L0J5j0k5k0j0j0j5J5L5K5K5M0L0Nj5k5k5l0k5j5%j0j0J0
3797b05J0K0%%J0J5nNJ0N%Nj0%nj0%Nj0NJ0J5%J0NJ5N%j0j0%%j0%j0k0%j0j0j5nnj5j5N%j5
3794b40%nj0%N%J5nk0l0l0k0NL0K5J5K0K0L0J0j5n%k0m5j0K0M0N5L5K0nk0k5k0k0k5J0L0L0
3791a55Nl0m5n0j0J5Nn%N%%K5L0L0K0Nl5l0%%J0NNJ0NNNnnnnNJ0j0j5k0nJ5K5K5J0j0j5j0
3788a90n%k0nj0k0%nNJ0n%NJ0%J0L0N0N0L5nk5l0m5m0l0j0J0L0K5J5K0K0L0J0j0j5j0j0J0
3785a15J5J5J0K0J0K0Nj5k0k0k0N%%Nj0nnnL0K5L0K5J5%%J0J0%k5l5j5j5k0k0%%n%J5K0Nj5
3782g5k5k5k5K5L0J0%NJ5J5j0k5j0j0J5J0j0j5j0K0J0j5l0j0j0j0nj0%J0%J0%NJ5%%K0J5N
3780i5j5nK5K5nnj0%nn%nk0j0k5nnJ0j5m0j5nK0Nj5j0J0NNJ0NNJ0N%K0%j0nNK5L5K5K5K0n
3777d0k5%J0J5nl0j5NNJ5nn%nnl0l0nnl0k0j5j0%j0nnj0nnj0n%j5j5N%j5j0j5%J5J5J0j5k0
3773c45k0NnJ5J5Nj0j0j5NK5J5J5J5Nj0j0nnj5j5%J0L0L5K0Nj0J5K0K5NJ0nnJ0NnnJ0K0K5
3771a30K5K0J0nnJ0J0j0k0l5k5k0nN%J5K5L0K0j0j5l0n0l5j5J0J0%J0%j5l5l0j5J5L0L0J0
3768b20%J0L0M0K0j0k0l0k5j5J0L5M0K0J0j0%j0j5nJ0J0J0NN%NN%%NNK0K0K5K0N%%%J0j0J0
3765A5j0j0k5l5m0n0k5k0%%j5nnNNNNNNNNNNJ0%j5l0k0k5j5j0K5L5K5j5k0k5j5NNK0%%%%K0
3762b20K0K0K0J0K5K0J5J0nNNk0j5J0K0K5%J5J5J5J5K0Nnj5k0nnk0nj0l0k0j0J5J5%J0J0n
3759g0nnnk0k5k5k0j5j0k0j0NNNNJ0nnJ0%%N%J5NJ0J0K0%%K0L0J0nj5NNJ0Nj5k0j5j5k0j5
3756a70k0j0nJ5nNJ0%%J0nJ0J0%j0j5l0%K0L5K5K5K5Nk0j5nj0nn%%NK5L0L0%k5l0l0j0j0N
3753a45%j0J5N%%%%k0nnJ0L5K5K0J0NNJ0j0j5j0j5J0J0J0J0J0J0K0%j0j5j5j0j0j5j5j0j0
3751a25j0nj0N%%k5l0j5NJ0NJ0NJ0%%%Nj5J0J0j0j0Nnj0%j0%nNK5K0J5n%nnJ0J0J0J0j0l0
3747a55k5k0J0K0J5J0Nj5nnNNK0nnK0NNJ0J0L0%k0k0k5j0J5M0L0K5j5m0m0j5J0L5L0J5K5%
3745b5j5k0j5NK5L0J5%NJ0j0k0j5j5nJ0J5j0%%%%%%%%k5k5k5k5%nnn%j0j5%NK5K0M0K0%k0
3742h5k0n%n%J0J0J0J0K0%j5l0l5m0k5j0J0J5J0J0K5K5%k0j0j0j0m5m5k5j0nJ0J0nK0%j0n
3739b75nk5k5k0l0j1k0j0j5NK0M1M0M5J0n%nn%j0J5J5J5J5J0K0J0J5n%nn%K0M5M0J5j5j0J5
3736i0K0J5nj5j0J0Nnj0l0k0k0nnj0nnnj5NNNJ0J0NJ0NNL0J5nj0j0j0j5j0%%%%j5j5j0l0l0
3733b60n0k0K0N0K5NJ0J0j0k0j5K0K0K5J5nl5l5m0j5J5M0K0%nn%J0j0nJ0NL0K5J0%k5j0j0
3730b10J0J5K5Nnnj0%J5J5K5NJ0%k0m0k0nNNNJ0K5%%%n%J0K0L0%j0j0j5j5j5j5j5j0%%N%%
3727a85N%%k0j5k0k0l5m0n0k6%K6J0J0J0J5J0J5NNJ0%J0NNNnl0k0j5j5k0k6nK1N0M0K5NN%
3724b55NJ0J0J0J0J0J0J0NJ0NNNNJ0NNJ5J0J5J0J0J0nl0l5nK5K0nk0l0l5j5j5k5j0J5L5L0
3722a60J5N%%nnl0k5j0nj0%nNK5J5J0K0K0L0J0N%j0J0K0K0K0K0j0j0j5j5j0j0j0j0J0J0NJ0
3719g0j0j0j0j0j5j0j0j0j0j5nj5k0NNK0K0K5%l5n0l0j0j0nJ5N0M5K5K5L0K0J0NK0nj5l0j5
3716a05l0l0NK0j5l5m0k0%J0K5J5K0J0nk0k5%K0K0nnj5j5j0J5j0nJ0j0l0k0j0%K0J5n%m0l0
3714c30j0j0j5nj5l1j0%NNK0N1M0L0L0M0K0%%j0NJ5K0K5J0NJ0j0J5J5j0J0NK0K0K0K0k0m0
3711f0k5K5M5N0K0nnJ0%%j0j0j5j0j0j5j0j0J0J0J0J0j0j0j0j0NN%N%Nj0J0M5M0L0%j5j0j5
3708F0j5k0k0k0j5nL0K0%%%%NJ0J0J5k0n0l0k0%%%NNNNj0K0%%N%nk0k0j0l5n5o5k5K0M0M0
3705a65K5j5l5k0l0nj0k0%J0NJ5J0j5j5j5j5j5j5j0j5K0M5M5K0J5J5J0J5K0K0J0L0K0K0J5
3703c0K0Nj5n%j0%J0j5l5m0j0J0K5K5K5K0%k0nj0j0j0j0j0%n%nJ0j0%nj5k0k0k0j5k0k5j5
3700b60J0L0L0J0N%%NJ0J5J0J0j0l0k5j0J5L0L0J0j5k5j0k5m0m5k0J0L5K5j0n0o5l0%K0J5
3697c45K5J0K5K0NJ0J0%j0j5NNNJ0J0%J5J5%j0l0k0j0j0J0nNJ5J5K5Nl0n0k0K0L5K5j0nJ0
3695b35K0K5J0K5N0M0K5J0%j0J5M0M0N0L5%l5j5j0j0j0nj0nj5j5%NnnJ0L0M5J5j0k0k5k5k5
3692@k5j5NL0M0K0k0m5l0Nj0k5nJ5%N%%NNnn%nn%Nj5k5k5l5k0J5K0K0J5%nj5NJ0J5J5K0k0
3689h5k0j0l0k0j0k5j0%J5nJ5J0%%J5J0J0J0J0%j5j0%NK5J0J5K0J5j5l0j5%%k0k0l5m0k0J0
3686b40K5L0J0nN%%J0J5J5J0J5J5J0J0k0m0m0j5%K0J5J0K0J0K0J0%j0j0%nk0j0j5j0j0j0j0
3684a95k0nj0j0j0j5j5j0j0k0k0j0NNJ0%j0Nn%nnNnj5N%j5k6k0k5k5K5M5L1L0K0J0J0K0j0
3681b90j0j0j0NJ5J0Nnj0%j0k0%L0L0%J0K0j0j5%j5nJ5L0L0K0nj0nnNL0J5J5K0K0L0J0j5%
3678h5K0L5L5K0j0j0j0j0k0nN%J0%j5j5k0k0j5j5j0k0k0k0J5K0Nj5n%J5L5L0J0j0l0k0k0j0
3675a75j0k0nnk0j5nJ5L5K5K0K5K5K5K5NNJ5%k5k5l0k0K0L0M0J0nnk0%Nj0k5n0m5k5%%j5k0
3673b50j0k0j0j0k5nNNJ0%j5j5k0nJ0K0K5J0l0m5l6l5k0nM0O1M0L0%n%N%J0J5K5L0J0%%%%
3670b10%%%NnK0J5nNk0k5J0K0M5L0L5J5j5m5l5j0j0j0j0j0j0k0%l0l0l0k0k0j0K0K0J0%J0
3667c20%j0j0j5j5nj0oj0K1N0N0K0J0%%%j5j5l0nJ5N0L5K5K0NJ0K0K0K0K0K0j0j5k0n%n%%
3664a10%%n%J0j5j0NNj5j0%L5K5%nnJ5J5L0j0j0%j5Nj5j0Nj5%Nk0%nnnN%%NN%%Nnk0j5nJ5
3661a40L0K0K0J0%J5%j5j5j0j5nnn%j0%%j0j5j5k0j5nk5k0nj0J0Nj0k0m0m0k0k1Nnj0nnNj5
3658d31J5J0J5J1%K0K0%K0J0NK0J5J0J0J0%NN%j0J5N%j5n%K0K5Nj0k0j0j0j0j0l0l0nJ0K0
3655b95J5%nn%K0K0K0L0NNj0J0J5M0L0J0%NJ0J5J5NK0%%m0l5k5l0%J0L0%%k0k0j0k0k0nK0
3652a90J5NN%%j5l5l5k0J0%%J0K0nj5l0l0m0k0j5%j6k5m0l0%%L0J5J5K5J0j0j0j5j0nn%j0
3649d66%nn%j5j5j0j0j0j5k0n%j0j0J0l5j5NJ5L0J5L5N0N0L5L1K0K0K5K0K0K5K0%L0K5Nj0
3647a70k0NN%%NNNNNJ0%J0n%Nj0nNnNNJ5K0Nnj0j0nk5j0nk0k0NL0M0K5K5K0K5K5L0K0K5M0
3644A00J0J0J0j0NL5K5J5j5j5J5K5J0L0K0J0K5K5J0j5k0j0j5j5nk5n5o0n0l0k0l5l0%%j0k5
3641h0m5n0l5k0k0%NJ0J0J0J0K5J0J5J5J5J0K0Nj0N%j0J0j0%%j5%j5j0%j5n%%%%Nn%NnNn%
3638a65%%%%nj5k0nK5Nk0l5l5k0j0J5K0L5K5K5%l0k0nnJ0%N%J5nk0l5k0J0K5J0nl0l0k0j5
3635c45nJ0l0j0j1J1%k1j5%NNNJ0%J1K0nNJ0J0J0NNNN%j5k5k0k1J1M0K0J5J5J0J5nj0L0K5
3632b25L0J0j0j5%K0J0J0k5nJ0K5L0L0J5M0K5J0nm0m5n0l5%%%N%N%N%J5J0%K0J0NK0%J0NN
3629g5NNNNNj5j0j5j5k0nj5j0j0nNj0j5J0nnj0j0k0%J0NJ0J0J5J0J5J0k0m0m5k0%%k0K0J0
3627b60K0K0J5nj0nnj0nJ0j5k5nJ5L5L0J0%k0%K0K0K5k0j5l0j0J0L0K0K0N%%%nj5k0%J0L0
3624a35L0J5n%n%k5k0k5k0J5L0J5K5K5J5j0j5k5k0k0k5k0k5l0j5nJ5%NJ5nNJ0j5j5k0j5j5
3621c10j0k5j0j0nj0noj0nnnJ5%NJ6nj6K1K0%k5j1NJ1j1j5N%j5k0k5j0%%NNK5K0K0J1NK0K0
3618c40J0nnJ0L0M5N5L5NN%K0J5J5J5N%NN%NN%nNJ0j0k5j5k0k0NK5J0J0nl5k0j5NNN%%k5j0
3615a90j5j0J0n%%%%%j0J5nk5l5j5NK0Nj5%%J0j0nJ5n%N%%%%%%N%%N%%%L0K5L0K5L0K5L0K5
3612c0%k0j0nj0j0j0j0nJ5%J0%NJ5%j0J0%%%%%%j0%nnnnNj5j5k0j5k0k0k0j5k0j0K0K0j0%
3609b30j0J5J5J0J5j5l5o0j5K0K5Nk0%j0%%j0J0j5j0j5j0%k0k5%K5L0K5nk0j5J0K5K0J0K0
3606b60J0j0k0l0nNJ0Nk0j5J5L5L5K5J0K0j0j5NL0L0K0J0L5L5Nj5j0nJ0j5j5J0K0L5M0J5%
3603B5k0k0%J5%J0J0nJ0J0j0k5j5J0K0K0J0j5l5k0%J0J0N%%J0nJ0J5nk0k0k5k0k5k0k0k0j0
3601a55J5J0nj5k5J0L0L0K0J0%%k0k0%J0L0M0J0j0%nj5j5j0k0j0J5K0J0K5nk0k0nj5j0j5j5
3598a45l0k5m0k0k5nj0j0N%j0J5L0J0K5K5Nj5J0j0k0m0m0k0k0%NK0K0K5j0k0nJ0K5K0J5NJ0
3595b40J0J0N%J0J5k0l0j0K5K5j0j0j0j0j0nn%J0K0M0J0j0j0nn%nj0nj0n%%n%J0L0K0J0nn
3592a90j0nJ5J5%K5J0%NJ0NNNNk0m0l5l0j5nJ0L5J5k0p0o0k0K0K0j5j5k0j0l1j5j5l5nK0K5
3590d36K5J5Nk0k0NK5K1L0K0K5NK0M5M5J0j0j0J0J5J5NJ5%%J0j0k0j5j0j5j0j0j5k0n%k5n
3587b90j0k0%j0j0nj5j0j0%j6nj0%j5%J5J0%K1L0M0J5nj0%j0nnj0%j0j0nj5noj0j0k0k0k5
3584d76k0%%nNK0J0L0L5L1%k1k5k0nNNNk0%n%NNNnk5j5j5K0M0L5K1%j1%nnj0nj0j0nnj0n%
3581d61j0NJ5J5K0J0J5K1J5J5K0J5J5K0J0L5L5J0NJ0j0J0J0j0k0k0k5nJ5M0%l5j5j5k0m5l0
3578c40l0l1k5l0k5nj0j0nnj0Nj5j0%j0nj5j5j5j5NL0J5J5L0J0NL0L5L5M1L5K5%J5J5j0nn
3576c00j0K0L5K5K5NNNNK0K0K0j5m0l5nj0j0k5l5m0j0nk0n1m5k0j5j5J0K5L0J0j0%j0nn%k0
3573d96NJ5K0L0J0NL1K0J5NNnJ0NN%Nj0%nj0%j0%j0M0O0N0L5J0nN%j0j5j5j5J5K5J5K0J0%
3570a35NNNNNN%NN%j0k5k0j0J5L0L0J0%j0j0j0j0j0j0j0%j5j5%%K0L0nk0k0k0k0K0K0J5K5
3567a30J5K0L0Nk5n0m0l0k5j0l0j0j0j5j5nj5j0%k0%K0J0NNk0k0%j0nNj6j0%j0%NJ0K6Nl6
3564d06l0m0l0j5k0k5j0J0K0J5J5%NJ5%%J0NNj0j0nj5l0l0j0J5Nnj5k5nnnnNK5J5J0J5J5J5
3562e31J0K5%J0K0L0K5Nn%%%nK5J1j1k0j5k0%%NJ0J5nj0k0nk0m0l0nNL0M0L0L0K5J1J0K5M0
3559c05N5N0M0K5nk5j5J5L0L5N0M5N0K0J0%j0j0NJ0L5L0J5%k0k0%K0K0K0J5J5nj0j5l0j5N
3556A30J5N%Nnk0l0l0k5k0nj0j5j0j5j5j0nnJ0j0l5l5m0k5%J0J0Nnj0nj5m5m5l0%%j0N%j5
3553c50j0j0j0nJ5J0NJ5K0K0J0K0K0K0J0J0%j0J5N%%NJ0J5K0Nnnnnj5j0j0k0j0j5j5j0NJ5
3550b50NNNk5k5l5k5k5NJ5NJ0J0N%j0nnj5Nnj5J0j0N%K5M0M0K0J5J5J5J5J5J0J5J5j0k0j5
3548a70j0%%j5k5k0NK5M0K5J0%Nj5%%j0j0n%j0nNNnJ5K0L5Nj5j5k0j5j5j5k0j5NJ5J5NK0L0
3545a45J0%k0j0K0J5n%nnK0K0%l0k0%J5J5nk5j0j5k0nk5nnj5nj0j0j0nn%J5J5%K0%J0J0J0
3542b20%J0%NN%J0J0J5J0J5%%J5K0%k0m5m0j5J0%j0j5j0%J0%l5m0n5l6k0%%nk5k5n%J5J5%
3539d56nnk0%J0J0J0J0J0J0NJ0J0j0%NNK1Nj6l0nJ5L1Nj0oOj1j5nj0j0j5j0j0n%j0%nnnn%
3536e06j0k0NK0NJ5J5%n%nJ5K5L0NJ0NL6M0K5J5nk0k5k0k0J5J5L5K0nl0m5k0NK5J0Nj0J5N
3533c30J0Nk0l0l1k0nJ0J0%NN%J1J0NJ0NL0L0%j0j5NJ0J0J0j0nNJ0K0J0J5%j5j0%NNj0j5n
3530b80K5L5M0K5%k5l5k5j0N%J5K0J5J5k0j0k0j5l5m0k5l5j6J1%j1j5k5k5k5k0k5k5k0J5L5
3528e26K0K0j0m0o5o0l5j5l0k5k6nJ0L6%NNNNJ0J0J0%K5K5%J5K0J5J5K0M0L0L0M0K5j0%l5
3525d46l0l0l0%%nnL0L0j5j0j0j0j5%K0K5K5K5J5K0j0l5o5p0l0K0K0K5K5K5L5J0nk5J0NNJ0
3522d66J0K0J0J5L6L5J0j5nnnnnnnj1j5k0K5K1%%%nJ5J0NJ0J5k0l0m6j5%j0j0NJ0J0N%k0j5
3519d66%%J5NJ0NnNnj0Nn%J0K5J0l5m5j5L0M0K5L6L0L0J5j0N%nl0k0j0K0L5L5K0J0NJ0NJ0
3516b10NNJ0J5K0K5N%k0j5j5%nnnNj0j0Nj0j0j0j5j0j0j0j0N%K0j0nJ5J5nk0l5l5k0k5l1l5
3514d51k0NNNNJ5nNJ0K5K6L5K0J0J0NNL5L0L5K5J0j0J0nNK0%K0K0%J0J0N%J5nk5j0J0L0%k0
3511g5j0n%j5%nj0%nj0nnnnk5m0k0l0m0k0l0l1OJ0NJ0j0NNK0N0N0K0J0l0m5m0k5k0%%j0j6
3508c96%nj0K0K1K0J5K0J5K0J5J5J0nj0j5j5J5J5J5j0k0j5nnn%j5nJ0k0l0j0%K0K0L5M5N0
3505b00K5Nn%J0J0j0j0j0l0m5l5j0J5j5k5j0nnj0n%n%nn%%n%%o%%j0J0J1noJ1J5n%J0j0nn
3502c80j1j0nNj5nK0%J0ONJ0Nnj0noK6K5L0J5J0j0k5l5k5nj6j5nnk0%%j0k0Nnj0j0nnj0nn
3499e26j0Nnnn%nnJ5J5J5J5J0K0J5J5J0J0J5J0J1J0J0J5n%%%%nnNJ0L0L5J0%NN%K0N0N0J5
3496a25Nk0j5m0m5l5k5%J5J5K5N%%%%%n%nJ0j0nJ5J5M0L0K5Nj5l0m0k5J0J5L0L0J0j0l0l0
3493b10k0nnn%j5NJ5K0K0J0J0NK0%j5nj5j0nnnnk0l0k5k0j5J0nnK0J5J5J5K0Nk0k0J0L0K0
3490b20J0j0k0k5j0J0J5K0J0NNj0k0k5j5%K0J0J0%j5j0%J5J0nnj0%nnJ0j0m0k0%K0%l0k0j0
3487c70L5J5j5k5k0nj6j0j0NJ5K1L0K0Nj5j0%J0J5M0M5L5J5%NN%Nn%NNnJ0%%J0%%%j5nnj0
3484a90nk0NJ5nJ0J5NJ0J0J0%N%%j0l0j5j5n%j0%j0%j0%k5k5k0k5J5L0K0j5k5j0J0L0M0M0
3482b00J5j5k0J0%j5j5%j0j0n%n%k0K0j0%%%j0J0J0j5N%%nn%k0k5k5k0J0J5J0J5K5L5M0K0
3479b10%N%%%nJ5nj5NJ0j0n%%n%%%n%n%%%J0%J0%J0%NJ0j0j5J0J0j5%%j5j0j0J5L0L0J0j0
3475a65j0nnK0L5M0Nj5k5nnk5j5j5j5j5k5k0j5NK0Nk0m0l0%J5J5%NJ5L0K0K5j0l0nJ5J5nK0
3473b15J5K0J5%l5j0j0%L0J5J0L0NK0J5K0L0K0K0J5j0N%J0j5l5l5l5k0j0j0J0J0L0L0J0j0
3470f5%Nnnn%nn%nnK0J5nj0l0m0j0J0NJ0J0%K0NNJ5j0nJ5J0J5Nj0l0j0J5J5NNj5j5j5nk0m0
3467a65l5l0k0J0J5K0J5K0nj5k0%j5nj0j0nnk0%j0k0k0j0%J0nNL0J0%%J0k0k0m0m1j5J0nJ0
3464d01NNO%%%%NnNnonnj0nj0Nj5k0j0j0k0m0k5j5J0J0J5J5J0j0k0j5J5M0J5Nj0J0Nj5j0N
3461e01J5NJ5%J0J0%nk0m5m0k0NL0M5J0nk0nJ0M5M0J5Nj0%nj5nK5M1L5J5nnNM0M5M0NNNN%
3458a80J5J5n%%K0J5NJ0NNJ0J5J0J5J0J0K0Nj5j0k0j0j0nJ5J5J5J0J0J5N%j0k0j0j0%k0l0
3455h5l0NNj5j5j0j5nnNK0K0Nm0m0k0%K0K5NNJ0Nnk0nj0%NN%%K0L0L0L5M0L0M0K5J0NK5L0
3452A40NN%j0j0j0j0Nj5j0%j0nnnnj0nj0nnj0j0j0j0j5j0k5k5n%k0k5k0k0k0k0k5k0j0k5k5
3450c25nNK5j0%k5NJ0NN%%%%J5L0M5J5J0nj0j0j0%J5Nj5n%j5k0j5k0j0j5k0j0j5j0%J0j0k6
3447d06nJ0L1K0NJ0NL0K0J0%k0j0nk0k0j0J5J0K5K5J0J0j0j0l0j0j0j5j0nJ5NNNJ5J0J0NJ0
3444b80J5NJ0nnJ0%%j0J0K0J5Nj0nnj5nJ0J5J0J5j5k5l0j0%K0J5N%Nj0k5l0k0k0%J5J5J0J5
3441b85J5K0J5J5%%nn%nnj0Nj5k0NK5Nj5m0l5j5nL0K5K0NNn%n%j0j0j5nK5M5M5K5%N%%nk5
3438b05k0j0J0J0J5J0L0L0K5M0Nj5%%nnn%Nk0j0nJ5Nj5k5l5k0j5j0Nnj5J0J5K5K0K5K0K5K0
3435g5K5J5K0L0J0j0l5l5j5n%%%J0N0L5K0Nj0j0J0K5M0K0j0l0j0%K0%%j5k0l0m0l5k5k0%K0
3432g5L0J0nk5l0nnj0j0j0nnj0J0J0J5J5K0M5M0K5J0nj0J5J0J5J5J5J5J5L0%nn%j5nj0nj0
3430I5l5n5n0m0l0%k0j0%N%NK0K0%k0j5j0j5j0%J0k5l0k0%K0K0J5K0K0K0%j0l5l0k0K0M5M0
3427a05L0NJ5K0K0%%j0%J5K5M5K5NK0J5nk5j5j5j0k0j5j5nn%nJ5J5K5Nk5n0l0m0m0m5j0J0
3424a80Nnk0m0j5K0J5K0j0nNj5j0N%j0nnNnj5NNj5Nn%%%nn%nnnnL0K5K5K5J0j0j5k0k0k5n
3421b80K0J0J5K5L5N0L0J0Nj5k5j5k5k0k0k5k5J0J0J0J0j0j0j5j0m0m5n1l0j5nj0j0n%j0N
3418d71L0L0K6L0J5nNJ0NnJ0nJ0j0j0n0m1k0%%J0J0J0Nj5%J0L6K5J0%N%Nnk5k6j0j5k0%K5
3416d11J0J6%%NnoJ1Nnk1j5k0k0NK5J0J5NN%K1K5M5N5K0NNj0J0K0K0K0K0J0NNJ0NNJ0NJ0J0
3413f0J0J0J0J0J0J0K5L0K0K5K5Nk0j5k0NJ0J0J0J0j0n%J5M0K0k0l5l5k0j0nnnnnk5m5n0j0
3410i5J0J5NNJ5%l0l0l0l0k0nj0j5j5l5k0k0nK0J0J0j5j5j0j5J0N%J5%j5j0nnj0nnNJ0K0%
3407c15%K5NJ0N%J0%J0%NNJ0NNJ0J0NNJ0nnJ0j0j0NNj0%%j5NL0K5K5K5K5Nk0l0j5NJ0k0l0
3404a75j5k0l0m5l5j5nj0%%nn%j0%%%l1n5m5l0j5%j0j0k5l5j5J0L0K5Nj5%nn%nnL0K0K5K5
3401e06K0L0K5J5J5j0nJ0nNNn%N%%nNNj0nnj5l0m0k5%NJ0K0NK5L5M1L5M0L0L5L5L0Nn%%nj0
3398a95nj0j0j0nj0J5K5J5K0J5K0J0K5K5L0J0k0l0k5k5l0m0k5%K0M0L5J0%k0j0nk0m0k5k0
3395b65J5J0NJ0J0K0NJ0J5J0J5J5J0K0NNK0%j5j5%Nk0j0%k0k5k5k0j5k5k5k0j0N%nj0N%j0
3393c20nj0%j5j0j0j0noJ1J0%K0N0M0L0L0K0L5J5nn%n%K0L0N0J0j0k0j0j0j5j0j0j0j0j5j0
3390a65J0nnJ0%nJ0nj5%Nk0nnj5%j5Nj0j0j0nNk0j5j5k0j5k5j0j5k1n%J0j5K0K1J5K0J0j0
3387c40%%%%%%k5m6k5l5k0%j5j0k0k0NK5K5Nk0k0N%N%%%J0j0j0j0j0j0J0J0J0J0J5J5J5J5
3384d66K0J0K0J5%J6J0J0nK0J0NJ0NJ0J0NJ0NJ0L0L5M0K5k0k0k5k5l5j5J0J0%k0nj0%%j0J0
3381b95J5J5L0J0j5k0k5j0J0J5J0J0K5K5j0k5k5k0j0%nnn%nj0k0l0l6%K6J5j0k6k5j5nj5k5
3379d86%J0J0%J5NJ0J0%j0j0j5j0J0K0NK5J0J6J0J5K5NK0J5K5K0nk5m0j0K5N0M0M0L0J0J0
3376a25nnk5m0k0J0NNj0nnK0J5K0J5J5J0J0J5nj0j5%j5J0Nj5k0j5l0j0K5M0M0K5%k0nj0j0
3373a35nNK0J0nm0k5%K0L0%k0j5l0j0j0j0k0%j5nj0j0k5j0k0j5j0J5nNN%%NN%N%Nj0%n%n%
3370c40nj5j0j5j6J0ONJ0J5J5J5J5nnnnk0j5j5k1nk5k5j0%j5nj0nnj0nk5l0l5j5%L0J5J5n
3367e71k5l0k5k0%J0L5L0J0nnK0M0M0K0K5K0K0K0J1n%Nk1l5l5j5%NNNNJ0NNj0k0%k0l0j5k5
3365e66k0%K0K0%k5k0k5k0l5j0k0k5nL0NNj0l0k0k6l0l5m0j5%K0J5J0M0M6M5M0K5Nj5j5k0
3362g01%%J5L0N0M5L0J5nNNN%NNNNJ0J0J5L5L1K0%N%%%N%Nj0nnnnj1Oj1NL1K0J0K5J0K5J5
3359b55NK0J5J5J0J0K5%j0j5k0j0L5M5M5M0L0J5%l5m0k0j0NNJ5Nj5nK0J0%J0L0K5J0nk0j5
3356c0j0k5l5l5k0j0J0J0j0j0j5k5nK5L0M0K0k0m0l5l0k0m0m0k5j5j5k6nk0j5nk5k5l0k5k5
3354e76%J0J5nNJ5%J0J0%K0%k0j0k0j0nJ5J0%j0nK0M0J5Nj5m0m0l5j0NK0M0K5L5K5L0nj5j5
3351d66J5K0J5NJ0NNnk0j5nk0k0k5j5NK0K0Nn%nnn%j0%%k0j5%J5J0J5J5j5k5J0L0Nj0%%N%
3348d76J5K5M0K6J0j5m1m0j5J0K0Nk0l0j0%nn%K0J0J0K0J5K0J0nk0k0j0J0n%J0nJ0%Nnj0%
3345d46j5k5k5k5k5j0J5%%%%NN%L0K0J0nn%nnnnnnnnj0j5l5m0j0NNNNK0J5J5K0nn%j0Nj5j0
3342e96l5m5k5j0J5NJ0j0nj0J0M0L5N5L0K0L0J5J5J0K5J5K1L0J5K0K5K5K0NNJ0L5M0J5k5m0
3339b05m5m5k5k5j5k0K0K0Nj5l0k1j5j0k0nJ0J0J0J0J0J0%K1Nj5%%%%%%%K0J0Nj5l1k0k0n
3336d36nNj0k0k0l5j5nnk0NJ5L5K5K0%nnnnnnnN%%NN%nJ5J0J0J0J0J0J0NJ0j0l5k0k5j0j0
3333e11K5K0Nj5j5Nnn%n%J5K0%J0J0K0%%nn%j5N%j0nn%nk5%NN%%L5L5J5%k0N%J5K6N%K5K0
3330c25Nl0l0l1k5k0NNk0m0m0nJ5j0l0k0j0J0K5N0N0K5%j0nL5L5M1K5nm0l1j5NJ0K1NNK0K0
3327c30J0k0k0J5L5M5K5J0Nn%%%%%n%k0j5%K0J5%j5j0j0%%J5J0j0j0J0%nJ5j0l5n0n1l5j0
3324d36j0j0j0%j5%j5j0j0k0nnk0nj0j5%j0%j5n%j0NK0J5J0J0J5K0NN%N%J5L0K0J5L0NJ0K1
3321c80noj0%J0%J1%nj6j0j0k0%K0K0J0%nNL1J0J5j0k5k1nJ6Nnk1j5NJ0%k0l5l5k0J5J0L0
3319d56K0K0J5%J0J1%j6nj0j5k0J5M0J6Nj0j1j0j5k0j0J0K0J5K1J0J0J0J0nj5Nj5k1k0%K0
3316c91Ooj5j5j0Nnl0l0nJ0j0m0m0%J5J5J0J5J5%J0J0%%J0J0%nj5k0%j0j0Nk0j5%K5M5L5J5
3313d36%nNNNNj0j5%K0M6L0Nnj0j0j0j1J6L5K5J5Nk5nn%K5J5J0J5Nj5k0NL5L5%j5l0m0j5N
3310c15J5K0%NK0J5Nj5l5k5k0k5k5l1j5NJ5K1Nj1%j0n%n%%n%j0%nl0m5m5l0%NK0K0%k0%J0
3307e46L0K0K0NNJ0%j0j5k0nJ0L0K0K0%k0j0j0j5j5j0j0j5j5j0j5J0J0NJ0J0J0J0J0%%%Nj0
3304e01k5k0j5nj0j0nnj0j0nnnNj5k0k0k5j5j0J5L5L5M0K0J5N%%J0K5J5n%J5J5J0NK5NK0K0
3302d06Nj5k0k0k0J0K0J5J0nk0%j5j0nk0%J0K5K0K0N%j0J0%j0%nn%%nNJ5NJ0J0NJ6Nj0k1j0
3299d11j5%J5%Nnj0Nj5k5k5l0k5j0j0j0nj0nk0%%j5nj0Nj5n%%%nJ0L5K5L5L0J5j0m0k5j0%
3296e91NK0NNJ0Nk5n0l5l5k0nj5j5%n%K5L5J5%j0k0k0k5j5K0J5J0K5J5J5K5J0NNJ0NNJ0J0
3293e76%k0m5j0NJ0J0J5J5K0K5K5K0L0K0K5K0%%J0n%Nj0J5J1J5J0J0k0k1j0l0m0l5n0l0k0
3290f06k0j0k5n5n5l1j0NNNNnj0nj0nnnnj0NK5L5L6K5K5L5L5J5NJ0K5Nj5j0%K0K0%K5NNJ5
3287e06%%%%%%%nj5m0m0j5k0Nnj0j0j5K5L5L0J0%%%%J5nk0j5j5k0%J0J0%NJ0NJ0L0L5L5L0
3284d56M0K5K6M0M5L5N%%j5j0n%NnJ0J0j0%J0nj5nj0nj0nn%J5NJ0NJ0J5%nNj0%J0K5J5K0J0
3281a80J5K0M0K0%k0l5l5l5j5j5k0nnk0l0n0m1l5k0Nj0nj5j0nj5j5nnk0j0j5j5j0k0j0j5j0
3279f71NK0K0J0nnj0%K0K0K5K0J5K5K5K0%%%%%%NNj0J5J5j0%j0l5n0m0j5j0m0l5j5l5k0NK5
3276g21K0J0j0k0k5j0J5K0K0J5L0NK0K0K0K0K5J5K5K0J5K5J0nNNnJ0%NK0J6K0K0J5K0L0J0
3273b70j0k0j5j0%J0J5nn%j5NJ0K0J0J5N%J0%%J0%NK5L0K5L0%j5Nj0j5j5j5j0l0l0j5%nj5
3270b95m0n6k5j5j0l5n0n0k0nNJ0K5n%k5l0%j5k0j5j5l0l5m1k5k0l5k0NN0L0j0l5l5m0nNj0
3268i37k0j0j0k0%j0j5%j5j0nNK0%K0K5K5K0L0K0K5L0K0L0M6L5L0L5K0K5nj5nJ0K0K0%Nj5
3265e76l0j5J0K5L0%j5j5j0J0K0M0L0j0l0j5%nj5k0j5NJ5J0K0Nj0k5nK0K5K5K0J0Nj0%J5N
3262d76J0K0K0J5K0K1K0J0K5J5J0%K5L0K5M0K5L5N0N0K5J0l0m0m0j5J5Nn%%Nn%NN%K0K0L0
3260eJ5nj5k0nnk0j0j0k0j0nk0m0k5l0m0k0%k0n%J5J5%j0%Nj0j0%Nj5k5k5l1k5%K0L6K0j0
3257c60k5%K5%j5n%J0%%J0J5Nj0K0M0K5M5K0J0%nJ0%J0J5%j0j0j0j0k5l0l5k0J0N%J5K0K5
3254b35K0K5nj5j0j0%NJ0nk0j0%K5J0j0l0l0j5j0j0j0j5nnj0j5%nj6j0j5j0j5nk0j0j0j5k5
3251e36k0k0%%%%%nNj0%%K5M0M5M0M5M1K0j0k5k6%%nNJ6K5J0K0K0NJ0J5k0m0l0k0J0J0%K0
3248c40L0M0%k5k5l5l0k6nj0J0J5K1%j6l0j0J0j0%nn%%j0Nn%nJ5J5j0k0nK0J5J0%J0NnJ5J6
3245c80%J5J5J5J5%j0m0l6l0l0j5nJ5J5K0J0nk5j5j5k0j0nk0n%L5L0J5J0J0K0%%J0nnJ0%N
3243d11nnj0NK5M1L0M0M0L0L5M0L0J5j0l0j0N%j0m0n0m0n0l5j5l6k0j5m0k5k5%nnnj5j5nJ0
3240e86K0K5nj0k0%L0K0%nn%%%%%k0k0%K5L0K5L0L0J0k0m0l5l5j0k0k5j5l5l5j5k5l0j6l5
3237h17j5k0k0j5k0j5k0j5J0L5K5K0K5K0K5K6j1nnj0%j0j0%K0K0J1L0J5J5K0K0NN%NJ0%NN
3235f36%%%%j0J0j0%%j5k5k5n5l1j0J0K6J0%NK5L0J0J0j0J0K0N5O0K0J0j5J5J5J0J5J0J0%
3232d56K0K5K0K6K5K0K5K5K0K0K0J5K0J5K0K0J5j0nj0j0j0nnj5k5%nk5%k0k0nNK0K0J0m0o0
3229c20n5m1k0%nj5K5M0L6K5%nNj0k0k0J5J5NNJ0Nj5nNL5L5%j5nJ0K5Nj0k0j0j5k5j5k0j5
3226c80k1nn%nj0Nj5%K0J5n%k0%J0K0K6%l1j5%%j0NL0K1K5K5K0L0L0K0M5L0M0M0J0j5nJ0j5
3224h0j0j5j0j0j0j0j0k5j0k0k5l0j0k0k5k0l0k6k0m0j5l5k0j5nj5m5l0l5j5J5%J0J5NK5M0
3221e76J5j5k5j0J5J0l0l0%K5L0J5K5K5K0nk5k0j5J0J0j0k5j5J5J0j5k5k0j0j5J0L5M5J5J5
3219e41K0J0j0k5l0j0k0nj5j0m5n5o1m5N%nJ0J0j0%J0M0O1O0L5K0%J5J0J0J0NJ0J5NJ0J0J0
3216d96J0K0%k5k5l5k5NJ5J0NJ0J0J0J0%J5J0%NJ5%J0J0NJ0NJ5NNJ1Nj6j0%K6Nk1k5k0k5l0
3213d91n0n0l0k5j5k0nK0L0M5M0%m0m5m5m5j5NJ5K0J0K0L5L0K0J0j5j5J0K5J5K0L0K0K5K5
3211d36K0%k0%j5j5%j5nj0nj0j0k5n0m5l0k0nj0j5%k0%k0nnj1nj5%j0j0Nj5j0%J0K0K0J0j0
3208g92NNj0k5l5m5k0NJ0J0J0L0L0K5L1J0J5J0J0J0J0J0J0NN%NL5L5M0L5M0L5L5M1K0J5J5
3205c20K0J0J0J5J0l0m0m5k6l0l0l0k5j5J5J5j0j0k0k0j0j0k5k0j0j5k0j5k0J0K0J5J5%%%
3203f41%N%%%%n%%j5k5l0j0j0j5k0nL5L5L5L0K5K5K0K5N%NNNNJ0NK5L0K5K5%J1J5nj6j5J0
3200c96L1L5J0NNK0J5K0J5k0k5j5l0j5l0k1k0k0k0k0k0m0m5j5J0%%k0k0nnnnj0k5l0j0J0j0
3197g21nJ0J0J5J5J5j0nk5k5j5%K0K5J5%%NNj0Nn%%n%n%%nNj0Nn%J0%J0J0K0J0k0l0k0%J0
3194g01J5nj0l0m0oK6K0%j0%nj0n%j0l6j5nJ5L0K1K5L0K5L0L0K5nj0nj0%j0j0nN%nJ0NnN%
3191f36J0J0%J0J0%K0%nNNnJ0j0%J0k0k0j0k5j5j5k0k0j0k0j5j0k6j0%l0l0k0k5l0k5k5l5
3188a022j5l0j5j5k5k0j5k6j5nJ5N%J0%J1%J0J0J5N%K0J0J0K5M0N0N0L0K0%j0NJ0J5nJ5K5
3186h12M6N5N0L0K0Nk0l5l5k0n%j0NK5L5L0L0J0NJ5%NJ5J5n%j0j5%nj0j0nnj0j0j0Nj5j5%
3183f61j0j5j5j0%nj0k5l1l5j5J5K0K6N%n%j1NJ6J0J5J5%j0j5l1j5%K1K0%j0j6%J6j0J5L0
3180g26L0J5k0k0%N%NK5L5J5k0k0l5k5l0j6%j0j0j5n%j5nj0j0%J0J0J0J0J5J5j0k5k0j0NK0
3177h32K0J0J5J6K0J5K0J5%nNj0j0k5l6nJ6K0J0K0L5J5j0l0k0k0%%%%j0l1nJ5M1L5J5%j0j0
3175g11%j0k0k5k1nk5nJ0L0J6K0Nj0J0%j0K0J0%J0NnK0J0NJ0J0J5NJ0J0%j5k0NK0K5L0J5j0
3172e66j0j0j0l5l0nNL0K5J0k0m0n5n0k1J6J0K5%k5l6l0l0j0%j0j0%nk0NM0M0N1M0K0J0j0
3169g11k0j0nNJ5J5J5nk0k0%K0K0J0%%%j0k0j0k0k0j1k0k0j5j5l0l5m5nJ0J0j0%%j0J0nj0
3166i72Nj0k0j5j5k0j0j5j5NK5%K0K0NNK0K0J0K5J0K0J5J5K0J0J0K0J0j0nJ5L1L5N%j5j5%
3164g61j0j1%J1K0nJ0J0NJ0J0%%J5%NJ5nj5k5l0j0j0Nj6NK6%%K5NNj5j5k5l1%J5J6J5n%j0
3161g71j1nj0j0j0nj0K0K0J5K1K0K0L0J0j5j0k0j0k0j0k1j0%J0%J1k1j0k0j0n%n%nnJ0j0j0
3158h62nnj0nj0j0j0j0j0j0j5k5%nk5j0j0j0j5j0j0k5%J0L0L0J5K5K0L0J5nj0k0NK5K0K5K0
3155h72J5J0J0J0Nk0k0NK5K0L0J6j1l0k0k0j5j0NK5M0K0J1J0K0J0K0J5J5J5J5J0Nj0k5J5L5
3153f21K5J0n%%J5K0Nk0m5l5NK0J0J0K0K0J5nnJ5M5K5Nn%%j0nnj0j0nnj0%nk0k0k0%NL0K0
3150e46%nl0k5k0J0L0K0J0J0K0nk5j5j5k0k0k0k0K5K5L0K0J5j0J0n%NJ0nnNNnj0k0l0j0J0
3147f06J0J0Nnj0l0J0K0J0K0K0j0k5j5j0k0k0k0k5%%%%j0j0nj0j0j0nj0%%NN%%%%j0k6l5m0
3144h62k5j0J0L0M5M1J0%J5%j5m1n0nJ0J0J0K5K5J1nk1j5nJ0K5K6J0%j0%j0j6Ooj0%J0%OJ0
3142g61%%J0j0j6j5j0k5k5k0NK5K0j0k5%J5J0N%K0J0J0n%%L1K0J0j5l1l0j5NK5K1K0J0j0j0
3139g61j6j5j5j0J0K5N1J5%j0j5Nj5j5NJ5L0K5K0%nNj0k0k0l0k0Nj6%nl5k0J0J0K5NJ5J6J5
3136g46J5K5N%nn%nn%j0N%N%j0J0J0j0nnJ0j5m1k0J0NL1Nk0k1k0%NJ0NNj0J0%%%NOJ0%NJ0
3133g46j0nl1m0m5NM0K0K0J0Nnj0k0k0l5%K0K5k0k0%%Nj5nnnj0nJ5L0J5k0k0k0k5J5J5J5N
3130h77k5k5%J5Nk5l5j0J5J5NNj5j5%%N%j0j5K0L5L5J5%j5l0n%Nj5j0j0j5%nj5%J0k0j0%N
3127a012k0j5%%k0j0nnnn%nn%nj0j0%k0k1%j0j0%NN%J0%NOj1j0k0%K0K1L0J5j5k0m1l5m0n
3124a273K0K0K0Nk0j5l5j5J0K5Nj0k5k0nj0k0%J0J0J0J0J0J0%K0%nn%j0NnnL0K5L0K5J6%o
3121a168K1K5K5J5nJ0nl0n6m0nNj5k0nJ5K0j5j5k0nNJ0NN%%l5l5m0k5j0Nnn%n%%%%nn%j0%
3118a418nn%NJ0NJ0K0L5L0K5L0N0N1L0J0J0NNj0j0j0j5j0j0k1%K1K5K5K5NNJ0%%k0j0nj0%
3115a112L0N0L5J0NNK0J5J5K0J0j0NNk0nNJ0K0%k0k0nn%%k0k0k0j5j5k0k0j5nK0J0%k5k5l5
3113a142j5j6j5j0j0k5%j5j5j0j0j5j0j5j0%k0%L5J5J5J5J5K5J0J0NJ0NJ0J0J1NK5J0NK5J5
3110a077J0J5J5%k5k5%J5J5K0K0%k0k0%%k0nnj5NNj5l5m1j5Nj0K0J0NJ1J0J0J0N%NNk0j5j5
3107a162k1J0J1%K0J5%J0J0K0K0K0K0J5J5L0J0N%N%%%%%J0J0J5k0l0nK0K5J5%J0J0NJ0K0%
3104h52k0j5k0k0j0l0j5k0j5j0j0j5NJ0NNK0J5J5K0%nn%%n%%k0k5k0k0nnj5Nj0nnnnnNK5J5
3101a067K0%k0%nn%k0k5l0j6J6L0L0J5j0l0k0k5onj0nnj0nnk5k5k0NM5M0K0Nnj0k5k5k0L0
3098a223N0K6K5K5J0N%n%%J0J0K5%j5k0l5j0%nn%nn%%j0j0j1j0%nJ5K1J0nl1k5nK0K0n%J6
3095a157NNNNN%j0n1m0k0j0J0j5J0%N%N%N%%K0K0J0nnnK5K6K5%J5J5nn%nj5J0%n%n%%nn%%
3092a142j0NNj5n%%j1%nn%NNNOJ0%l1k5j0J0%%%n%%j0j0j0nj0j0nj0%%j0J0L0Nj5j0j5j5j5
3089a318j5j5j5l5%K0J0J0K0L5L5L5L0Nj5j0nl0k5l0l0j5j0j5j5j5j5K0K0J5J5j0nj5j0j0
3086a408j0j5J0n%j5j5%NK5%l0l5j5j0l6l0l0k5j5%M0M0L1N0L5J0K5K5nl5k0k0j0nnj0Nj5
3084a518nn%n%%n%%%k1k0j5k0nK5L0nn%n%n%nnJ5M1M0J5%nj5Nk0m1k5k5k5k5l5k0%K0L0N0
3081a614M0M1J5%k0k1k0j5J0L0K6K0Nj0%%NL0nk5k0%%J0k0l1l5j5N%NNNNJ0%k0j0j5j5n%k0
3078a669k5j5NK0K5NJ0NNj0j0nJ5K0K5nm0o0n5m5j0K0K0%%J5NJ5NJ5N%K0J0nNNj5m0m0j5N
3075a784j5n%J0M0N0J0k5n%k5m5k5%NNj0%nk5m0m0k1k0j5nk0k5k0k0NJ0J0nl0l5j5NK5L0J5
3072b060%j5j0%j0j0NN%Nn%j5l0l5j5J0K5K0NNK0J0J0J0J0NJ0J0J0K0K0K0K0n%%%J6J0K0J0
3069a899Nj5k0k6l5k0J0K5K5J6J5nj5j1j0j0j0J5L1L5L0L0K5L0J5J0J0J0j5l0k5k0nn%nJ5
3067a829J5J5J5K0J0K0J5K5K0L0K0j0l5l5j0K0K0%k0l5k5nJ0nk0j0j0nj0j0%NJ5J5J0%%J0
3064a764L0L0J5%j5%%K0K0K0K0K0J5K0K1K0K0%j0nnJ0K0K0J0J0J0J0J0J0J0J0J0nnnnJ0K0
3061a378K0Nnk0j0j0k0nk0n%K0K0%nnj0j0%%nnj5k5l5j5j0l1k5m0l0NJ5K0L0J0%%J0Nj0l0
3058a619j0%j0nj0j0k0nK5L0%j0k0j5N%%%j0J0J5K0J0K5L0L1K5%j5j5J0K5L5L0L5%l0l0l0
3056a503l0%K0Nk0k0j1J6J5L0J0J5J5J0j0%%J0J0J0J5j0nj0nk0k0NK0Nj5%nk0k5%K0J0nj5
3053a508j5j5%Nk1nj0nn%%J5nj5j5j5k0J0%NNNN%J0J0NJ0J0Nj5j5%k0k0l0nJ5J0J5J5NNJ0
3050a584Nn%%K0K6%j6k0NK1J0k1n0l0nj0nnJ0J5J0j5nNNNJ5L5M1L5J0%j0l0l1j0%J0J5nk5
3047a584k0m0j5nj0nnj0nnj0J0K5j5l5j5J5L0L0J0N%k0nk5k5nJ0J0%K0NJ0J5%k0m0k5l0j5
3045a794k0J5K0J5%%j0j0j0J0J5J5J0j0nNNNNj5j0j0j0j0j5j0j0k5l5l5k1J6K0J0K0%l0j0
3042a919j0j0j1j0j0j0J0L1L5L5J5J5Nj0j0J0J0n%%nJ0J0J0J0J0J0K0%NNNN%NNNnnnnNj0j0
3039a764N%N%%NN%%%%nn%%nnj5j5k0j5k0k0%l0n1l0m0l5k0Nj0nnnj5NJ0J5J5J5J5K0N%%K0
3036a990K5N6O5M0J0J5N%J0%j0j5j5j0j5j0j5j5nnj0nNNnk0k0j6J6J5J5J0j0k5nnnj1nnj0
3033a970j0j0j0j0j0nnk5NnnNj0k0m5m5k0%%%%%%%nJ0j0j5J0K0J5J5K0%%%%K0M0M0K0%N%n
3030b015%%%%J0J0J0J0J0NJ0J1K5N%%k0%K0K5NJ0K0nJ5J0J0Nnl0k0j5k0Nk0l1l5j0%J5%%k0
3027b000k0%k5k0j0k0j5k0j5k5k5l0j5%J5J0Nnj0nj0J0J5j0l0l0N%Nk5k0%noj0k5m5l0j0k0
3024b471k0nnnnj5%Nj5J5J5NK0J5J5J0K0j0nnnnj0K5K5M5K5Nk5j0j5j5j0j0J0J0j0J0L5K0
3021b346J5J1j1ONk1k0k0k0j5Nj0nNK0J0J5n%k5k5k5l0nJ0J5J5K0J0K0K0J5J5K6K5J5n%%K5
3019b265L5nnk5k5j0j5j0j6j0j0k0%NNJ0Nj5j0j5j5l0o0n0l5k0nj5j0j0j0j5j0j5j0k1j0l5
3016b772l0j0J0K0J5%k5m0m0k0%L0L5J5K0J0L0Nj0J0J5J0J6j0j1j0j0k0k5k0l0%nn%l0k5k5
3014b932k0j5NNj0j5NK0L0Nj0k5j0k0nj0j5j0j5k0nj0nnj0Nj6nnj0%j0nnj0%j0l0l5l5k5j0
3011c303l0m0l5m5k5%nl6l0j5j5%NN%NN%N%nj0NK5J0k0j0J0L0K0K1J5K0J5K0J0NNJ5K0nNJ5
3008c338J5%J0J5k5k0k0k0l0k0%J5K0N0N5N0L0NnNK0M0L5K6J0K0J0J0Nj5j0%J0J5J5J0J5J0
3005b982J5J0Nk0nnk5l0l0k0k6%j5j0j0j5j0j5k0l5j5l5l0k0l0k5j5j5j5j5j5j5k1j0J5L6
3003c468J0K5L0J5K5K0L0L5L0L5L5K5K5M1M0L0M5L0J0%%J0K0J0J5J5j0k5j0k5j5j5k0j5l0
3000c027nj5k0l0nj6k0NK5J1J0J0k0m1l5k0k0j5k5NK5J0J5J0K0K0N%J0N%%J0J0nj5k0%K0L1
2998c097K0K0%%K0N0N5M5M0K5%j0k0j5j5j0k5k5j0j5j5nk0j0j5k0nJ0NNJ0j5j0j5j0j0j0j1
2995c108j5Nj0J0K6K0K0Nk5l0j1Nj0k0j0N%Nj5l5l5k0nJ5K5L0K0j0l0j0nj0j0nk0nj5k5k5
2992c328k5k0l5l5j5j0k5l6j0J0J5J5%j0%K1J0%%k1l0n0l5k5m5n0m0j5J0%j5k0k0j5NNnJ0
2990c834K5J0J5K0%nn%%%j5NK0J5L0M0J5j0m0m0k0j5j5k0j0j0k5n1p0n0l0l0m0m0l0m5m6l0
2987d331m0m0j0l0j5j5l0j5nl0k0%%j5J0J5J0J5K5L0K5K5N0M0N5M1K0K0L5J0N%NNJ0K5K0J5
2985d085K5J0J0K0J5j5m0l5j5k0k5j0l0n0m6l5n5o0p0n0l0k5l0l1l5l5j5j5k0j5J5L0L0J5
2982d722nk0j0J5L5J0K0J5L1M0M0Nnk0J0K5M0L0K5J0J0K5P5O6M5K5J0%NN%%N%N%J0%%NJ5n
2979d130j0nNj5l5m0l5m1j5n%j5j5%%j0j5K0N%%J0nJ0K0K0K0K1n%%%J0J0%J0J5%%J5J5J5J0
2977d165j0k0%N0O5M5L0L0M5M0M1N5L0K0K5L0J0J0%%Nk5l5m0l0j0j0j5j0j0k5j1J1K5%k5l1
2974c905k0k5l5j5k5k5l0k0k0%L0L0J0K5M5P0N6N5N5O0O5N0O5O1M0O0N0M5N0N0M0O1O5P5P5
2972b832O5M0L6M5L0K0J0J5J5nnj0%j5nK0L0L5K0j0j0%K5K5%j0j5J5M0K0L0j5j5NJ5K0%m0
2969b411n0m5n0n0m0n5l6j5j0j0j5l5n0o5j5%K0J5Nm0p5n5o6q0r5r5q1o5l0l5n5n0n0o5m6
2967c895l0l5o0q0p5q5r6p0m0m0l5m0l5l0l6l5l0l5m0l0n0j00q1n0J5J01J80K11K20J86J60
2965d060J20R6N0L0L5L5K5M5K5K0M0M0K1J5nJ0J0J5M5P0O5O0M5O1N0K0K5L0J5K0J5J0K0Nj5
2962b892j0%Nj5%j0%nnj0k0l0l5j5nJ0NNj0nnj0m0k1j0K0L1J5Nl0l1j0k5k5%%j0%k0m5m5k5
2959c323NNJ0NNJ0NNNN%%NnK0j0j0J0%%l0m0l0l5m5k5l0m6l5l5k5m0m0k0k5m0j5nk0j0k0j0
2956c874m6o0m5k0l0l5l5l0m5k5%%j5J0%j0%nl1k0%K0N1L5J5%J0J5J0J5K5K5L5K0%J0L0N5
2954c945P1O0K5K5N0L0%m0l0j5l5k0NN%Nj0k5l5oOoOo%J6N%k1l5k0l5m0m0k5n0p5n0l1j5%
2951d301n%%%%J0j0l0k0k0k5j0%j0nj0k0k5j0j0k5k0j0j5j0j0j5nj5j0j0nJ5j0J0NN%NJ5J5
2948d591K0J5NL0K0J0J0K5K5J0K5M5M5L0j0j0j0j5j0j0k0nJ0%%J0j0k5j0j5k5%%l0m0m0n5
2946d596l0k0j6nk0m0j5j0nl0l0n5o0o0m0m6k0k0j0k0j0NNJ0%j0j0j0j5j0j0k5%nk5l0%J0
2943e278K0L0NJ5%K0L5Nj0k0m0k0n%k5j5J5L0L0M5M5L0J0J0j5l5l0nK0%J0M0K0nj5j5k0j0
2941e128J0J5k0k0k5k0m0m5k5j5j0nk5l0k0%J0J0J0J0J0k0j5J5K0J0j5nNj0j5k5n%J0J0N%
2938e388N%%%nk5k0l6k5nL0M6L0J5nj0j0j0j5k6l5m0k0j5nJ5L0M5M6K5nl1m0l0j0k5m0l5k5
2935e649k0k0k5j5j0k0l5%%%n%nl1k0k0m0m5n0m0k0m0n0m5n1l5nJ0nnJ0j5l5k5j0J0J5J0J5
2933f321J5j0l0k5nj0NnJ0K5M5L5L0N1K5L0M5L5K0L5K5J5NJ0J0J5J5%K0J0%%k5m5n0k0nk0
2930f040j0l5o0o5l6k0k0m0m5m0m0l0k0m0n0m1n5p5q0n5m0l0k6k0k0k5j5m5p0p0m0l0k5k6
2928g379k0k5j0k0j5nJ0J0nl0k0nn%K0M5L5J5NNj5j5NNJ0K0nj5k5j0NK0M1L0M0M5K5Nj0j0
2925g248J0L5P0R5R6L5nk5k5m1n0j0nJ0K0M5K6nk1j0j5k5nnl0k5m0o0p0l5nnJ5K0nl0m0m1
2922g404m0k5j5l0m0m0l0l0l5n0k0l6l5l0l0o0p0p5n0n6o0m0o5n5n5m0o6n0m0n0m5m5m5n0
2920h907m1l0l0k5k5NJ0j0m0n0p0q5q1n5l5k5nL5L5M0L5L5M1M0L5K0J5J5J5J5K0J5J5L0L0
2918i013L0L0O6Q5R0O0L0L0L5K1o%nnm0m5m0m5k0Nj5j0k0l5m5j0%N%NNNN%j0m0k0k6l0l0J0
2915h993J5J5M1O5O5Q0J00J11J45K06K70K86L16L66M11M26M26L81L51L26L20K91K31J50J00
2913c499O6R5J25J46J10J5p0j41k50l46m16m71n12n61n47n26n06m92m91m96m56l86l21k91
2912a0221k96k65k01j70j31p0l0l5j0J5L0N0P0P1O5P0N0N0N0M6K0k0l1m5r0j20j21q5p0r0
2910a1514j05j26j45j91k00k01k15j96j65j66j80j60j71j70j46j20j35j31j15j00j16r5m0
2908a4903K5Q0R1J10J40J76K05K91L31L16L15L11L36L36L71L51K91K20J41Q5L0J0J5l5p5j11
2906a0547j30j75k51k86l16l36l50l36l56l96m06l86m16m62m81n16n52n51n41n62n31m56l71
2905a9710l31k66k10j51j25r5n5j0K5Q5J50J71J50J70J86J85J81J85J91J90J86J85J86J80
2903a8347K21K65K81K61K46J80J30J21J35J20Q6J00J20P5O0O1M0j0l0o1p5r0m5k5j0J5N0P0
2901a6056M5O5J01P0L0Nj0p5r6j15j45j46j50j45j71k10j86j85j96j75j31o5o5n0l0o5j01
2899a8252r0q0j15j41j60j50j51r5n5o5r1j00j20j20j01r0k5J0M5Q5P6P0R0J25J21J20J15
2897a9144Q5M1N5P5O0M5K5J5nj0nnNL0K0J0k0n0p5j10j01o0o0j10j15j51j90k06j85j61k00
2895b0497k21j50q0n1j5j0k5m5NN0L0L5M1K0l5o6q5j35j76j55j50j46j00n0k0k5m0o1j15j60
2893b2432j41j20j00q0l6J6%%K0j0j01j25j05q6p5p5o0o5o5n1l5o0l0J0J0J0Nl0o0p5k5k0
2891b3991o0m1k5l5j0K0K0L0Q1J50J30L0n5j10j95k56k81k51k05j05K5J50K56M01N01M86M16
2889b2924L51K86K36J65J71J20O5K5m5j45k36k96l71m71n71o67q07r23r87r83r97j033j043
2888c1080j107j188j229j208j208j238j188j098r82q73p07n56m61l26j90l6P1K15L41L96L91
2886d3261L66L26L31L61M31M06L21K95L01L21L56L86L81L16K75J91O5n0j0J35J71J15O0O5
2885c7346Q1R5Q5J0j00j76k10k51k81k95l06m01m96n67o17o76o62n86n77o07n96n77n81n21
2883d6158m26l76l96m12m01m36m86m91m91n67o12n71n66n82n66n02m91m46l66k86l31l51l35
2881e6645l36l91m56m77m91n36n17n16n31n02m36m56n51n82n21m96n47n61n92o62o71o02n66
2880f8641n97n76n02m41l86k35n0l1j65k36k35j96j40r5j41k55l61m61n62n96n22m61m56m36
2878g6777m31n27o56p32p67q52r53r57r68j018j002r63r42r47q98q62q97r38q97q82r23r42
2877i5731q82r03r62r58r27r78r77r37r18j012j143j224j323j419j408j344j378j409j348
2875a17181j314j403j479j419j318j258j163j068j113j203j233j269j398j484j529j624j785
2874a40241j855j894j970k041k035k110k261k336k321k421k622k722k732k792k843k842k888
2873a80926l072l204l238l304l318l038k516j865j048j5J063K025K988M025M948N730O526
2872a78239P304P891Q456R204R961J0482J0848J1058J0943J0457R805Q969P719O011L885J153
2871d4093k191n740r158j2377j5279j7701j9871k2022k3967k5445k6689k7972k9080k9892
2870c11477l0679l1551l2288l2975l3772l4349l4378l4148l3963l3646l3081l2518l1978l1180
2869g71983l0368k9977k9807k9441k9045k8909k8845k8809k9431l0949l2950l5416l8690m2560
2868a217180m6580n1046n6230o1824o7655p4376q2077r0117r8513j07984j18309j28842j39870
2867b340603j51962j64719j78119j93233k10427k29205k50300k74692l01296l29113l60614
2866d984283l98296m40314m84343n32396n86666o45082p06941p77347q60035r51491j046709
2866a2413903j144508j244200j346538j459670j592016j735099j864620j961388k019188k033676
2865b8814806k001678j936020j865177j811047j776544j756361j746614j739761j721199j676137
2864d6845344j594618j469339j296124j078328q26223n50859k60897L7066L39058O44926R57577
2864e1943105J280759J616439J961507K306526K638070K941705L202843L407073L542420L600787
2863b5444976L577976L474232L295187L051293K756329K426621K080348J734799J404342J100054
2862e43795Q29952N98511M07029K54971J40111N8110L253k9982m6765n1764m8810m0690k9852
2861A500279j8418p549K211J0221J5946J9566K1495K1816K0658J8478J5680J2397Q908N715
2860A647403K882L81j549k747l368l595l403l013k908l383m397o030q237j0647j2773j4452
2859A570164j5620j6157j6071j5505j4457j2919j1264r930q888q076p665p735q131q662r239
2858A399845r610r624r500r640j0111j0823j1865j3254j4683j5961j7159j8172j8889j9360
2857A211194j9766k0021k0062k0016j9972j9806j9565j9435j9450j9355j9170j9029j8853
2856I56694j8433j7816j7059j6056j4823j3635j2633j1905j1620j1916j2658j3570j4592j5595
2855G54383j6408j6833j6964j6728j5911j4587j2979j1274r559q026o883o121n679n544n650
2854E85237n875o276o858p389p635p664p645p424o938o291n590m827m096l519l123k892k868
2853D88327l027l244l414l534l624l554l314l038k752k446k135j950j920k091k531l128l735
2852D38890m391n214o020o652p089p434p554p419p179o832o312n644n068m697m452m286m271
2851C38376m301m241m156m165m291m517m938n404n699n795n750n645n459n343n309n244n083
2850B53036m847m587m341m081l895l769l705l659l680l684l665l694l755l795l764l680l494
2849A86941l233k948k662k371k135k021j975j905j874j895j965k056k195k401k602k747k898
2847A47058l063l188l268l324l318l289l268l264l243l138k988k752k501k326k206k060j825
2846I8037j604j429j178q72o32n21n36o02o67p17p67q62r52r73r67j053j233j389j483j559
2845G8041j499j309j168j158j208j273j399j499j503j449j424j398j299j138j047r78q12o47
2844E5833m76k91j30l0%L5P0Nq0j45k06l01l76m61n51o27o57o86p17o67n16l91k56j45j5O5
2842D8284O5O0J5q5k26l30m42n76o92p52q17q52q67r23r97j088j063r92r38r02q97r38r17
2840C3130q57q22q53q82r07j013j183j328j374j414j418j374j278j173j078r02p47o32n26
2839A3369l96k66j00J05K86L91M46M96N42N46N67O06N97N26M31L01J45N1J0m1j00j35j30j66
2837A8081k00k01j65j61j90j86j50j36j00o0n0p0j00j26j55j36m5k0r0j60k01k20k21j85j71
2836A4582k31l10l76m41m82m66l46k30j86j70j51j85k16j95k01k15k21k00j91k10k01k00k21
2834H737k66l05l01k66k20j76j75j96j65j41j45j40j41j40j46j30j15j10j36j45j51j65k00
2833D662j96j65j31j10j05j11j45j45j11j00r5m5k0l5m6j0J0j0l0m5m5o0l0Nj5j0Nj5l5l5
2831B782l5l6n0l0k5n0m0n0l0o0q1r5j05p5l5j0k0k6nJ0%%j0nJ5M1N0%l5l5k1j0j5j5J5j0
2828A899%%k0n5l5m0q0q0m6m0k5k5k5l0l0%N0N5N5R6P5P0Q5J11J10Q5R0J06J05Q5O0N5Q1J05
2826B847J00P0P5J01J10O5Q5J01J20J30J26J20J35J01Q5Q0P5J00J26J75J91K25K46K46K30
2824F065K31J90J41J40J40J21P0M0K0l0n5o5j01j80k71l16l46l91m16m71m96m96m77m51m81
2822B115m71m56m47m41m35l71l31k70j96j15o0j5L0R0J50K26K86L26L45L75M16M42M61M61
2821B115M71M51M36L86L36K61K16J60J20O5R1O0J5nk0o0j11j05j20j56j75j76k00j96j85k16
2819C458k40k61k61k40k31k00j36j10r0p5m5m6k0%j0j0NM0M1J0%L5L0%J0J0k5m5n1n0m0o5
2817A388q0j00j36j30j15j36j70j66j80k20k90k91k61k35j96j30j26j55j85k16k31k60k61
2815b882k26j75j25p0m6j5L0M1N5P0J05J10J41J75K11K20K46K86L11K95K96K66K40K51K50
2814F0K50K31J95K01J85J61J40J31J00N5K0J0k0l0k5l0m0n6m5n0o5p0m0j0L0R0P0M5N0P1O0
2811A674N5P5Q5Q6P5P0Q5J15J16J20J00O0L6L0L5J5M5N0M0L0O5O6O5N5P0R0N0K0M1N0O0O5
2809C694N0L5L5L5L0K6J5L0Nk0j0nk5k6l0k0l5l0m0p0r0j06j30j35j06q5p5q0q0q1r0j00p5
2807B411n0o1o0m5m5o0n0n0n1n0l5n5q0o0j5%j5l0k5k0j6J0%j0n%j0NJ5J1J0J5M0N5L5N0N0
2804A809M5M0O1Q0R0N5L5L5M0Nj0j5j0j5j5m0l5j0J5K0K0K0L0O0O6L0K0J0M0O0O0N5N5L6N
2802B747%J5J0NK0L5J0k5j5%%j5k5l0m1k5l5o0o5l0k0j5nk0l0l5l1l0m0j5j5l5m0j5J5%j5
2800B130l0j5l0k5j5k0k0l0j6k0k0l0j5j5l0k5k5l0k5l5n5o1l0j5k5k5j0k0%K5L0K0%%J5N
2797A513J0J0J5L6O5O5L5M5O5O5L6L0M0M5K0K0J5J0K0K0L0K5K0K0J5j0%K0M1Nj5j1%%j5j5
2795B290k0k0k0l0m5m0l0n0n0k0%j5j6J6Nnk6nj0nJ5J5%J1J5J0NK0J0%K0J0NJ5J0%K0J0NK0
2792B120N%J5K0%J0J0%j0j0Nnnn%J5K0K5J5N%J0%k5J0L0L0K5L6L5K5L0N5M0M0K5nJ5J0j0l0
2789B576j5j5j5k0k0j0K0N5N0K0%k5k5j0l0m0j0J5N%J0%m0n0NL5L5K5K0L5K5%J5K0J0J5K5
2787B691Nnj0nnJ0M1K0K5J0J0J0J0k5k0k5k6J6J5J0J5nnnnnJ0M0M5%%n%m0n5n6m0nJ5K0nJ0
2784B676J0l0l0k5NNk5l5l5m0l0nnl0k5j0k0n6n5m5m0m0k0nk5l5l5%%m0m1l5j0k0k5l0NK0
2781A819K5K5L0K5K6K5L0L0L0M0M0M5L0K0nl5l0j5%K5K5J5%j0K0K5K5K5K6NNNNj0j0j6j5%
2779B300k0j0j0%J5J5%%J5J5nk0k0k5n0m0j5%J5NnnNL0K0j0j5n%%nJ5J5J5J5K5K0L0K1J0n
2776B336nJ0J5%l1k5k0%%k0j5nj0j0%J5J5%j0j5j5j0J0K5K5J0J0J0K0%nj0j5n%%nNK5K0j0
2773B310k0n0l5j5%K0J5K5M0%l5l5m0l5m0k0k0J0Nk0l5k5J0nj0k0j0j0j0%J5J5L5N0L5K0n
2770B110J0j5m0m5m5l6n%%k5m0k5j5j5j5j0m0m0N%J0J0Nk0k0J0K0%nnj0l5j5J5J5J5J5K0J5
2768A754J5J5k0k0J5N0L5J5%j0%nnJ5L5K0K0J6j1k5m5m0m0j0NK0K0K0K0k0k0k0k0k0j5l0n
2765A709K0M0M0O0Q1J25J40J41J40J45J31J55J70J56J25J31J45J50J16J00P0L5L5L5K0Nj5
2763D205l0m0m0m0p5j01j00q0q5j10j16r5j20j16j00o0l0m0l5l5l5%o%nk0k0l0j0j5k0k0j0
2761B566j5j5k0j5l0l5m0k5%l0l1n5n0l5l5k0k5l0l5n5o1n5m5l0k0j0j5j0l5m5m5l0j5J0N
2759A569nK5M5L0L5L0L5L0L5N0M0K6N5M5L0N5K5L5J5K0L0K5K0K5K6L0K5L5L0L5L0K5M0M0N0
2756B691N6M0L5L5M5O0N0K5%J5L5M6K0NJ5J0K0M0K0K0J0K5L0L0K5L5M5K1K5M0K0J0J5K0%k0
2754C614l0k5l5j5%J0J0%K0nj5l0k1k0l0j5j5l0l0j0j0k5NL5K0J5L0J5K0K0J0nnNK5L6K5L0
2751C574M5N0M5N0K5NK5J5J5K0J6K5L0L5M5K5nnNj5k5l5l5l0%J5J0%k0l6l5k5j5n%j5j0%n
2749C759n%j0j0%J0%NNNNNNJ0NJ0J0NJ5NJ5L0N1N0L5M0M5N0L5L0M5N1K5J5K0L5NnJ0K5J0%
2746D451k0m0m5n5n6n0k5%nj0l0l0l0k5l5m5o0n6m5o0n5p0n0k5k5m1n0m5k0nNJ0%l0m5NM0
2743C328K0K0J0K5K5J0M0M1M0M0N0L5L0N0N0L5M1N0P0M5L0L0L0J0%j5k5%NK5J0j5l5n5o0n5
2741C935n6o0l0j5j0l0o0o0o0n5n1l0j5j0k5l0k5l0nnj0nnj0nnNnj0J0J0j0%J0j0K0J0nj5
2738C243k5l5m0l0J0K5J5J0nk0m0k1k0l5n0m0k5l0l5j5j5k0j5N%k5l5j0K0NnNnN%J5J0%J5
2736B787K0%nK0M5M0K0Nj5nj5j0NJ5%j5k5j0J0J5J5nj5j0k5%%NJ0nl0l0l0j0k0J0K5J5J0K5
2733B817J0j0J0nl0k0l0k6j5%J5L6L5K5J0nm5l0nnj0onnJ6N0M5K5j0NNj0l0j0%K0L0M5K5J0
2730B922n%%j0k5l0%L5J0j0j5j5J5J5J0J5NK0K0%%k0k0nj5j0j5j0j0j0j5j0k0nj0j5nj0j0
2727B742j0j6k5k0m5m0k0%NL5N5N0M1J5J5%j0j0K5M0L0K0J0NK5L5L5L5L5L5M1L5L5M0Nj0j0
2725C228%Nk0k0nj0nj0k0j5j5k1j5k0j5j5m0o0m5m0n0m5n6m0l5m0l5l5k0j0l0nk0k0j5j5J0
2722B381K5M5O0L0J5k0k5nJ5NNM5O5N5N6O0N5N0O0M0K0K0L5L1L0K0M0%j0%%J0K5J5K0%J0J5
2720C298nm0m0m0m0k0j6l0j0K0K0N%%j5l0n0l0l0k0nj5J0J5M0K0%k0k0j5j5nJ0j0j0j0j0j0
2717B877j0Nj5l5k0k5l5j0k6k5j5K0J5J0l0l0nJ0j0l5m5l5j5N%j0k5j0Nnj0Nnj0NJ5K0K0J5
2715B531J0NJ0J0j0j0nj5k0Nnj0j0J5Nl0l0NJ5K0Nj5k0m5j0J0Nj0%n%nj0j5j0j0j5j1j5j0
2712B300j0nj0nk0k0j5J0J5j0k5k5k0Nj0j0NNj0J0j0l0j0k0l0k5l0k5l0k6k5k5j0%%K0L0K0
2709A929nk5j0%%j0j5%nj0j0j5NL0K0%nnj5j5%L5K0J0K0J5K6K0N0L5K5%J0J5J5J5Nj0l0k5
2707B090nJ0%nn%j0j0j0K0L0N%%J5J0L0N0K5nl0j0n%%%k0%J0N%%n%%%J0j0m0l5j5N%%%%J0
2703B105%NN%%%Nj0j5NJ0J0j5k0m0l5l0l5l1l5l0m0k5n%j5k5l0nn%j0j5j0j0NK5J5NJ0%nk0
2700A689j5j5k5nJ0J5K0J0J5K0Nj0j5%K0K5K5J0NL0L0K5J5NNn%%n%n%%j5j5%L5K5Nj0NJ5n
2698A919j5%%n%J0%k0nJ5J5K0J1onj0%J5J6J0J5j5k6j5k0k5l0k0%nj0J5L0K5J0J0nk0j0%N
2695A874nj0nj5k0l0l0k0nnj0%NJ0NJ0%k0j5n%J5NJ0k0nJ0K5L0J0n%nnK0L0J5%%J5J5%J0J0
2692A889J0NnJ5L6K5Nk5l1j5%J0%nl0j5%NN%j5j5k0k0l0l0l0k5%J5J0J0NJ0J5Nj0j0nj5j0
2689A714j0j5nNJ0nK0L5M0K0nj0j5nk0NJ0%J5NJ0nJ5K0NNK0K0NJ0J5Nj0j5J0nj0Nj0nnnn%
2686A859j0J0j0l0nnl0k0j0j5j5%J5J5%k5l5l0k5l5j5l0k1J0K1J0K0J0J0J0J5J0J0J5J0l0
2683A654m0l5k5%J5NJ0nnNK0L0J0nj5k0nj0k0k6nj0l0j0j0j5nnj5nj0k5nJ0K0J5Nj0j0k5k5
2681A368nJ5K0K0K0K5K0%j0j0k5j0NK0J0N%J5J0NJ5Nnk0j0j0J0M0L6J5%k6j5j0nJ5NNJ1J0
2678A564J5J5J5NJ5J5j0k0j5j5j5j5k1j5K5J1Nk6k0nJ5K0Nnj0k0k0j5nJ0Nj0l0l0k0j0%k0
2675A368nNJ5M5K5J0NNJ0%nj5n%j5J0J0L0J5j0nj0K5M6Nj1OoO%N%J0nnJ5Nn%NNk0j0onj0j0
2672A523j0Nk0nj0l5j5J5N5O6N5L5J5j0j0K5K5K0nnK5K0L0M0K0k0k0l0j0J0K0J0K0K5J5k0
2670A849k0k0j5j5k0k0k5l0j5j5l0k5j5j5J5%%%%%%j0j0j6j0j5j0j0j5%%%%%n%%K0K0J5K6
2667A564M5L5J0nnJ5%%%%NnJ0J5NJ0J0J0J0J5K0L0J5L5K5K0L5J5J6J0%K0M0K0%k0K0L0%l0
2664B045n0k5nJ0J5L0L0J5j5n5m5k6%K1K5Nl0k1k5l0j5j5j5j5NN%Nnk0k0%j0J5L5N0M0J5K1
2662A945M0K0Nj0l0k5J0K0L5K5K0K0K0J5%j5m5k5J0j5j5J0NJ5%nk5k0j0%j0n6l0%K5L0%j0
2659A924j0k5%K0K5M1J5j0j5l1nJ0%nJ6K0K5L0K0K5K0K5K0L5L5Nj0m0l5k0J0K0NNJ5J5J5K0
2656B210Nk0m0n0j0%n%%k5l0k0l5l0k6l0k0NK0K0Nnnnj0%j5l5n5m5m0k0%NnJ0j0%NN%J5N%
2653A719K0L5K5%k0j5k0k0k0n%%nnj5k0j0nk0j0j5j0j0j5nJ0J0NJ0j5j0j0k1l0m0nJ5J0j0
2651A473nJ0Nk0m5m0l5k0k5l0%J5nJ0J5J5K0J0j0k0k5j0J5L0K0K0%k0k0%%%J0%%J0%NL0L5
2648A418L0L0L5J5nk0l0k5J5N0N1J0k0m1l0k0k0k5j0%L0L5K0NJ5J5NNl0m0k5j5k5j5NL5L0
2645A458Nnj0k0%nk0j5j0%k0j5nj0j0j0j0J5J5K0J5j5j5j0j5k5nK5K5J0j0nJ0K5L0J0l0l5
2643A333j5%K0nnnn%%%%K0L5J5L0L0J5K0L0J5J0k5l0j5l0k5j5j0Nn%k0k0k5k0j5j0k0j0j5
2640A233j5j5j0%j0Nn%J5M0M5K5nk5l0l5m0m1m0k0k5k5k5NJ0J0J0L0K5M0K0nk5nk0J0M0K6
2638A168K5%J0%J0nn%n%n%n%J0J5%j5j5j0j6NJ6K5%j0k0m1m5l5j0J5J0J5J5K5M0K1%NJ5L0
2635A233K5Nnj0J0NK5K5J5j0j0J0K5J0j5m0l0j5k0j5%j5%j0j0j0n%%o%%%n%nk0j5j0j5j0k0
2632A062%NJ0J5L5L0J6j6l0j5J5J5K0ON%J0J0K0J5J5J5J5K5J0n%n%%nn%j5k5l0j0NJ5J5NN
2629A253J0J5nnk0J0L0J5k0l0l0nK0J0%j5k0k5j5%%%N%%N%k1j5k5j0NJ0NJ0j5nJ0K5nm0n5
2626A057k5%K5J5J5nk5j5j0NNJ0%j0k5j5j5l0nj0k5nK0M5L0K0N%nk0nnJ5K0K0J0%nn%nJ0M5
2623A102K5K5K1K0K0J5J5k5l5l1k5nJ0K5L1L0L0L0%nn%j5k5k5k0J0K5J0K0J0K0K5Nj0j5k5
2621A258nj5j5j0j5NK0J0J5j0nnj0j5j5k6nNK6J5J0K5K0K0K0J0k0m0l5j5J5n%K0K0j0k5m0
2618A173j6J1J0J5K0K0K0nnnnk5l0j0K5M5K5j5l5m0j6nK1K0J5L0J0j0l5nl0l6k0J5J5j0j0
2616A122j0j0j0j0j5j0j0j5j0j0%J0J5nnk5j0j5NN%J0N%NNk0m0k5l0J0K5J5K0K0M5N0K0K0
2613A122K0J0K1Nj6%%J1L0O5N0J5nj0J5L5J5nk0j0nj5%J0K5NL0K0j0k0l5j5%%j5nJ0J0j0j5
2610A313j5k0j5nJ0J0%k0k0NL5L5K5nj0NL0K0J0j0j0j0nnK5J0Nk0m5m5k0NK0NJ5%j5j0n%j5
2607A258j0%NNJ0J0NNJ0NNk0j0%L0M0K0k5k5nK5J5j0l0l5j0%j5j5%%j5k5NK0J0k0k5%%n%%
2604A183nnnj6l5k0k5k0j0l0j0j0k5k0j0%K0J0J0j5k5l0j0K5N0M5L0%j0nj0NNJ0%NN%J0K5
2602A087NJ5J5Nj0nnj5l0k0k5k5j5l0j5J0K5L5L5K5%j5k5k0k0k5k0k0k0m0j0K0J5K5K0Nn%
2599I27NnNNn%Nj0J0J0%%J0NNJ0%j0j5k5%K0J5K5J0%k0k5nNNk5l5nNJ0j0nN%nnNn%%%nN%n
2596H82n%J0j5%%J0J0Nk0k0j0K0J5j5k5j5j5j5J0L0K5J0j0j0NJ0j0N%J5L0L0J0N%J0nj0J0
2593I57nnJ0J0%k0l0l0k0J5M5L0%j5j5k0N%nk0j0j0J5K5L5J0k5k0k5k5j0J5NnnJ0%%k0l5k5
2590G87k6NL1J5J5K0K0%k0%J5nJ0L0K0j0j0j0nj5%j0%J0K0L0K0j0j0NN%J0K5K0K5J5K0nJ5
2587A052%j0j5j5j0k5j0j0k5j5J0L0K5%k5j5nj0j5k0nJ0%l0k5l0j0n%K0J5J5K0NNK0L0K0%
2585I47j5k5k5j5J5J0J5%J0J0nj5j5nJ0j0j0J0L0%j0j5nj5j5nj5j0j5j5%%%nj5k6l5nNj0n
2582G01%J0j0j0J0j0k0j5j0nJ5J5nnk0j5nj0k0j0j0nJ0%%K0K5K0K0K5K5K0K5%NnJ0J1j1J1
2579G77oj5j5k5j0j0%Nj0j0J0j0%nnj0%j0%j0nJ0J0K0%nj0j5nK0L0M0J5j0k0j5j0k0%L0M0
2576G41L0J6J0%k0j6%K6M0K0J0nj0j0%J5K0L0L5K0j0j0j5nK5L0%j0nJ5J5j0NNnJ0%j0nn%j0
2574I57%n%J5%J5J0%%K0M5O0N1K0Nj0l1m0l0%J0K0%j0j0NnJ0J0%NNJ0N%K0J1J0J0J0J0J0%
2571A218nn%k0k6l0k0j5l5l0k0k0nk5m0l5k5J5J0nj5nj5k5j0J0K5K0J0J0K0L0Nj5k0k0%%K0
2568I07%j5j5NJ0J5L0%%%J0K0K0Nj5l5l5nM5M0K5J0nnj0k5k5j0NJ5J0J5n%%%k0k5k0k0k5k5
2565H47l0k5%J5NNJ0NJ5L5L5Nj5k0j0J5M0M0L0K0J0NK0NJ0j5n%J5J5j0%J5J5K5K5L1K0j0j0
2562A183%j5j6%j0j0%%NNj0l0j0k0j5j5j0k0j5j5k0j5K0J0k0l0m5m5l0k0l1m0nK0L5L6J5k0
2560G97k0l6l0k0k0%K5L5K5NJ6J5Nj0j0NK5L0K0%j0J0L5L5%k0j5nnj5j0%nn%%J0J0%j0m0l5
2557G82%NJ5j0k1m0m5nK0J0j0J0M5L6J0nJ0%NNJ5nJ0J5J5NJ5J0J0J0K0J5J5K0k0j0j0k0k0
2554I07%j0j0%K0J0J0J0NJ0J0j5j0j0j0j5j5j0j5j0j0j5j0k0j0J0L0L5J0nk0l0j0j0NJ0NK0
2552H37L5K5NJ5J5J5k0nN%%%%J0K5J5J5nk5k5l5n5k5j5nnNJ0j0NNN%%k0j5nj1j0nj0J0L6L5
2549H22J5NNJ0%%j0k0%j0j0j0n%N%%%%J0nl6j5l5k0J5K5J0L1J5K5M0J0k0m0m1k5%J5J0J1%
2546G77k1j0nj0k0k0%nJ5J0%%J5nJ0J5nJ0%%j0%j0k0k5k5k0k0%K0K5K5K0K5K0J0%%J6N%J0
2543G97NJ0J0J0J0J5J0J0J0J0J0J0J0J0J0J5J0NNNNN%J5%j0K0J0nNL0N5M5K1K0%%k0j0n1n0
2540A072k5k5k0k5l5j5l0l0nnj0j0j0j0%j5l1m0m5k5l0k0%J5J5j5N%j0k0k0j0%J5J5L5L5K5
2538F96J0nj0%J0j0nnj0%J0nNNNNN%J0J0J0J0%J5%J0J1j6%%J6J5J5J5J0Nk0k5j5k1nJ0L6L0
2535H27L0NNJ0%k5%J5nJ0N%%%J0k0j5%%j5nnj0j0%J5M0K5j0m5l5k0j1nk0j0%NJ0J0nj5j5%
2532G21J0J0%%J0nnJ0nNj5l5l0k0j5j5k5l5m0l5j0J0nj5l5k5j0%K0J0k0j5J0L0K0J5N%J0K0
2529E01NJ5K5J5K0J0J0j0j0J0%j0j0%nnnnJ0J0nJ5L0K0L0K5J5%J0J0J0J0J0J0K1L5L0K0J0
2526H77NNJ0J0K0K0J0%K0J0NJ0j5p0o5l0%j0k5k1l0l5k0j0j0j0nk5k0k0k0k0k0k0k5%%j0%
2524D66J0j5j5J0K0J5Nnk5l0j0K5L0K5L0L0L0L5L5K5%j5k0NJ0L0L0J5K0K1K0K0K0K0J5K0J5
2521I17NnK0J0%J0J0j0j0j0j0j0j0%k0k5m0m0k6j5j5k5j0%j0n%j0%j0%j5k0j0k0j5j5j5j5
2518E31%nn%%%n%J5K0J5J5J0j0%nn%j0%L0N0M5L5L0L6N0J5%%%l5n1k0nj0%nnnnj0j0j0nnj0
2515F61j0j0j0j5j0j0j5j0j0%%NNj0J0J0j0j0l5l5j5J0NNNNj5j5NK5K5L5J5%%%%%%n%J5J5
2512F06J5J5K5%L0Nk5k0k5k5j0%%j0K0K0K0J5K0J5K0K0j0J0nn%nn%nnk0m5m5j0j0j0%nJ0j0
2509E56%%%%%nJ0j0l0l5l0l5%K0K0Nj0J5L5N5O0M0J0%K5M0M1K0%k6j5j0nk0j5j5j5j5j5j5
2507F31j0k0k5nj0j5%j5l0l0j5m5m6l0m5m0m0m0n0l0j0j0j0nJ0J0J5J0J0j0nJ5%%NNJ5K5L5
2504A95O5M5L0L0K0K6J5J0L0L0L5M0L0%k5k0n%J0j0J5J5%%J0nj5j5j0j0nJ0J0J0j0l0l5k0
2501D66k5k5k0%J5NJ0nn%j0%%j5NJ0j0nJ0N%j0J0M0L0L0M0K5J0%k5j5k5l0j0%J0K0%j0%k0
2499D76%L5L0J0j0l5k0NJ5J5nk0l5k5j5k5k1j0j5J5M1J5%%K0J5J0NK0K5N0M5L0K0K0K0K0J0
2496G31NNNNNnJ5K1K0L0J0Nk0j0j0N%%N%%J5j0j5l5k6k0j0%nnnj0j5%K0%J0J0J0NNJ0NNNJ1
2493G77J0NJ5Nk5%K0L0K0%%J5J5J0J0J0K0K0NK5M5K5%nK0Nj5m0l5m0k5m5n0m5k6%Nk0n0m5
2490F46k5nk0j5%%NNj0%nj0Nj0j5NK0J0L5Nj5j0j5j0%K0NN%j5j5%k0%%j0j5%%j5m5p0o1n0
2487B85k5Nj0j5j0j0j5nK0K5K5K0nJ0J0nJ0L5K5J5J6NJ5NJ0J5K0Nj5%K5L5%%L0N0P0M0J0k0
2484G01l0j0J0J5nl5k5j0j0J0j0NnNk5n0m5l0%%k0k5k6k0NK1J0J5J0J0K0Nj5k5k5j6j5j0j0
2482C45j0j0j0k0NJ5M0L0K6L0Nj0k5J0L0J5K0j0k5j5j0J0L0L0J0j0j0j5j0k5m0m6j5J0J0J5
2479C70J5OK5K5NJ0K5J5J5K0K0K0K0K0K5j5k0j0J5n%j0l0l0j0j5k0j5j5NNNNJ0J0J5J0J0J0
2477E41J0J0K5K5Nk0l0j0k5j5j0J0J0j0k0m0l0l5j1j0l0o0m5j0J0J0j5j0j5j0k5nK5L0K0K5
2474B65L0K0k0j5k0j5J0L0L0J0j5l0k0k0l5j5%K0K0K0L5J0J0K5K5J0n%n%L0L6L0L5K0nk5l0
2472D46l0nj0k6nJ5%%nNJ1nj1J1J5j5l1n0m5l5k0%K0L0L5j0m0n5m5k5%J0nn%nN%j0J0J0J0
2469A40J5J5J0J0K5NJ0nnJ0L0L0M5K5J5%%J6K0L0L0K5NJ5K0NJ0J0%K0K5J0k0k0N%%NK5K5K5
2466F61K5J5%nJ5K0J0J0K0K1J0J5K0n%%%nnK5M0L5%j5k0l0k0j5nj0k0k1nNJ1%J0NnJ0%k0%
2463G77j1K1N0N0L0%j0%J5J5j5k5nJ0J0J0NK0M0M5M5M5K0%J0J6NN%J0k0j6j0k0k5j0k0k0n
2460A042J0n%j5k5k5j5m0m0n0l0l6j5l5k0nnj0%j5l5l0k0k0l0l0j5j0j0nj0j5m0l1k0j0nj0
2458C20n%k0k5J0K5L5j5m5k0nJ5K5K5N%%J0J0J5NJ0K1K5J0%L0J5J0J5J5J5J0%L0J5NNj0n%
2455E81j5NJ0j0j0%K0M5M0K5%j0J0J5J5J0L5L1Nj5%J0nJ5K0M0M0K5K0NJ0J0J0J0K0nk5n5n5
2452H77l0%K5J5J0J0%J0%j0k0nk0k0k5k0k0j1J1onnk5j5j0l0%j0k0l0l5j0K5N0N0L0nnj0n
2450G06nJ0J0J0J0k5k5k0k0l0j5k0l0k5m0k5m0n1n0o0m5%%J0nj5k0j5j5k5nj0j5nK0%NL0J5
2447A70J5L0L0J5J5K5J5J0NJ5J0J0J5Nnj5j5nJ5L6M0J5J0j0nNn%J0j0j5nj0j0NJ5J5Nj5j5
2444D16k5oM1O0N5M0J5N%K0K0L0L0K0L5K1Nj6j5%%k0nk5k5j0J5K5K5J5j5l0l5j5J0J5J5J0
2442G01J0%k0m0m0k5nJ5Nj5n%%%J0nk5%K0L0k0k0J0L0L0J0J0K5K5J0K0J5K1J5j5k1j5J5N1
2439H07P5N0K5j0l5k0J5%k0k0m0m0k6l0l5l5l0%N%NnNN%j5j5j5j0%J0NNJ0N%J5M0N0N1L5J5
2436H32j5n%nn%nJ5K0J5K0Nj0n%j5m0l6j5%K0J6Nnj0Nj6j0%j5%%nj0NNj0n%J5%J0J0k5m0l0
2433F61l0%J0NNJ0%%J0j0k0j5nJ5L0L5J5j0j5k5nnNJ0%j0J0NnnN%%j0%nn%j0j0%nnnnNj5j0
2430E91Nj0k0j0j5j0j5k0nnj0j0j0nnk5NJ0NJ5%J5J0NJ0J5J0J0J0J0J5K5%j0%nnJ0L0M0M0
2427F91K0Nj5m0o0l5j5NNj0%N%N%NNJ0J0J0J0NJ0J0j5%k0nL0K5M0K0j0j5j0k0j5j0%k0l0N
2424E86K0J5N%N%NN%NNN%NNj5nNj5%%j0N%%%Nn%%j0k0j0k0j5j5k5nJ0K0J5J5L0K0J0%j0k0
2421F01o0o0m0j0K0K0K0K5%%j0%j0%j0%j5Nj5%nj0j5k0j5k1k0j5j5k0K0L0L6J5nk6nj5j5N
2418C45%k0%j0j0%%%J0j0NNj0J0K0M0K1%%J5K5M5J0j0nNJ5nnJ0Nj0NK5L0J5%j5j5j5%K5K5
2415E71J5j5l0j0J0J0K5J5J5nnJ0J0j0j0J5J0J0j5j5%K0M5K5J0%%%j5j5%j0j5j0j0j5j5j5
2413E81j0k0j0k5nJ0J0J0J0J0J0J0J0k0j5j5k0j5k0j5j5%K0J0J0J0J0NJ0NN%%NN%%nnj0j0
2410E21nnj5%%nJ0j0j0J5J0j0l0l0%K0J5J5J0j5k5k5k5l1J0ONNJ5K0K0J5K0J5J5K0j0nj0n
2407E11j0nj0j0J0J0J0J0J0NK0NJ0J0J5J0J0J0J0J0%NN%L0K5%k0nK0M5M1M0j0l0j0k1%nK0
2404G71Oj1k5n0l0k0nnk0k0k0k0l0k5j5l5k0k0l6j5j0j0%j0m5l5J0L5J5%J0J0N%J5K5K1Nj1
2402C85m0j0j0J0J0j0J0K0K0L6L5%nk5J0L5K5J0NJ0J0%NK0K5L5L5j0%nn%nnj0j0%J0j0J0%
2399F11nJ5J0%k0nJ5L0K5Nnn%%%%nn%%n%n%%nn%nk5j0j0j0j5j5j0n%n%nn%n%%%Nj0nn0m5n
2395D06K0M0M0K5%j0%%%n%Nn%%j0j0k0%j5j5%k0%J0J0%J0NnJ0J5n%J5N%J0%J0n%NnNNnNn%
2392E16NNJ5J0k0k5j5NJ5J0nj5j5nn%K5J5%%j5%j5k0l0k0j0j0k6k0%k0j0nk0j5nnNJ0n%Nn
2389B80J0J0K5L5NK0L1J5K5M0L5N0L0K0K0J0nnK5M5L5L6J0%k0j6j0k5nJ5J5J0K1J0n%J0NN
2386H12nJ0%nNj0j0j5NNN%j5m1m0k0NNk0k0j0l0j5j5k0k0%j5j5%j0j0nj0j0J0%nJ0n%NNL0
2383E16K5J5j5j0%j5k0%J0L0K0K5K0K0nj0j5j0%k0j0nnJ0%%NNNNj0k0j0K0K0%j0k5n%nnNj0
2380E16j0NK0M0M0K5N%J0j0k0nk0j0j5J0K5L0J5j0l0l0k5nJ0l0j0%%nj0%j0%nj5k0%J0K5L0
2377E21J0NN%%NN%%%%%%J5K0K0J5M0M0N0K6%j6nnk0%k0m0n0l0%NJ5K0K0J5j5m0k0l0m5o5o6
2374C85n0k0l0k5j5NK5K5N%%n%j5k0nk0k5nj0j5j0J0M5M0J0j0j0k5m5m0j5J5%j0k0Nnj0j5
2372I5%J5J0j5k0j5J0L0L5K0K0J5j0%nn%nnnnK0K5K0K5K0K0K5K0K0L6L5J5J0NJ0J0%NN%%J0
2369D96J0nNK5J0J5J5J0K5Nk0j5j5k0k0j5k0j5j0j0j5j0j0j0j5oL1M5L5L5J5nnJ5K5J5K0K0
2366F31j0j5j0K0M5L0Nj5NNNNj0j0J0J0K5J5Nk5n0n0k0J0nnnN%J0J0%%J0N%nk0j0j0k0j0%
2363E61k5NL0%K0%j5j0%J0J0NJ0K0%k0l0m5n0n0m6k5J0L6L5N0L0K5j0k5l0%L5K5K5J0J0nj5
2361E61j5%%J5K0NJ5J0J0J0%%%%k0m5l5k5j5Nnnk5k5k5k6ONnJ0K0%k0m6n0l5j0j0k5j5nL0
2358B35M0L0J0%k0k0k5j5J0K5K5J0J0j0J0j0k0l5m0j5NK0L5L0L0J0%k0m0l0k5j0j5NJ0J5N
2355B20%NN%%j0%Nj0l5l0j0J0L0L5K5%K0J0J0%j0J0J0n%J0J0M0K0K6K0L0L0J5%k5k5%N%NJ0
2352D56j0nNj0k0J0%j5n%nnNj6%nN%ONl1j5J0L6L0L0L0L0%%%NNL0J5J5K5J0L0J0j5j0j5j0
2349F11j5j5j5j5J5%K0nj0j0j0j0k5k0k0k0%%%%nnnnj5%Nk0j5j1k5j0k0j5j5j5nJ0NnJ0nN
2346B95%K0K0K0J5%%n%J0J0K1NNK0NJ5K5K0K0K0J5nnJ0Nj0j5j5j0K0L0M0J5nk0j0j0NNj0j0
2343E61Nnn%nj0Nnnj5NJ5K0j0l5k0nj5j0%%%NL0L0%j5l0l0k5k5j0K5N5M0%j0j5%k5n0m1l0
2341C45k0Nnj0NNK0j0k5j0K5J0J0j0j0k5m0j5J5%nnk0%j5nNj5k0%j5j5j0j0k0nnJ0J0%nJ5
2338A30%%J5NJ5Nj0j0j0j5J5L0K5J5J0%NNl0m0k0K5M5M5L0K0M0K5Nk0nJ0K5K1n%J0j0N%j0
2335C96J0nl1k5j0j0l0j5j5j5k0l5nj0l0l0nnJ0NNk0j0k5j0J5L0J5K5L0J0K5K0K5J0K5J5j5
2332B95j0j0k0j5j0k0j0J0K5L0NNJ0nJ0J5j0J0Nj0nNj5j0%j5%N%%J0K0M5M5K1K0%nK0K0K5
2329D86L5K0j0NNnn%J0j0j5k5l5j0%nj0NJ0J0K0NNK0J0J0NNJ0nnk0k0n%%nJ0L0L5L0L5J5N
2326F46J0J0nj5j5l5l5%L5N5L0K0%k0k0k0m5m5l5k5k5m0m1l0nJ0J5j0l0l5k0%nk0k0nj5j5
2324B00N%N%nJ5j0J0K0L0L5K0%J5J5nnj0j0j0J5L0K5K1%%N%k0j6k0k0%%%%nk5l0n%j0%%NK0
2321B85K0J5%n%nk5j5k5k0NK0J5N%j0j0nj5j0j5j5j0j5j0j5j0j0J0J0J0%k0m5n0l0J0L0%%
2318D5Nnk5l0k5l0j0%K0M0N0L5K0j0j5j5j5k0%%nn%%n%NJ0%K0NNJ0NK0M0K0K5K5j0NJ5J0J5
2315B25J0J0J0J0J5NK5J0J0K5J5J5K1J5J5NJ0J0L0L0L0K5K5NJ0K0J5J0J0J0J5Nk0m0k5j5n
2313E96NNnl5m0k0j0j0j5nJ0J0%j0k0j0j5nK0%J0j0j5j0j0k6j0K1K0j5k6k5j5J0%j0J0L0J6
2310C91J5L0J0nN%NN%Nnnn%j0%nnj0j0j0j1j5nnj5%J5J0n%k0k0j0k0j5k0k0k0j5l0j0NK0K0
2307B10Nnj0K0M0K5J5K5K0J5L6K5K0j5j0j0j5l1l5m0k0J0K0L5%j5l0m0j0NJ5J5J0%j5nj0%
2304B50N%Nk0k0j5k5l0k0l0k5k5k5m0j0K0M0L0K5%l0j5j0nj0nj0%j0j5NNJ5J5J5J0J5J0J5
2302H5J5J5J5J5J0Nk0m0l0%M0N0K5nJ0J0nn%nn%n%j5%nj0Nk0J0j5k0nk0nK0J0K5J0J0J0k0
2299A40l5k0N%k0l5l5n0l0J5K5J5K0K0%NJ5K5L5M5J5j0k0J5L0K5J5K0K0J0nj0J5K5J5nk5j5
2296B55k5l0j0L0K5Nk0m5n5n0m5m5j5NJ5J0J5K5Nnk5m5o0o0m5j0K5P0Q0N0L0J5%j0K0M0L0
2294A50M0L5J0NNNK0%nJ5K0J5K5J5j0J0n%nj0nnk5k5l0k0NJ5J5Nj5l0k0k0NK5J0J0J5J5J0
2291B70J5J0J0J0J0J0J0J0J0J5J6J5J5%j5n%K0L0K0K5nj0j0j0%%nn%%j5Nk0k0k6m5n0m0k5
2288B20NJ0J0nj0k5nK0K5NNNNNJ0NJ0%%%Nj0J0J0nk0j5k0j5N%J0%j0j5J5L0L5J5j5j0nJ5K0
2285C25j0l5l0j0J0K0K5K0K5K5K6L5K0l0k5l1l0k5l0k5l0%L0K0J0NK0M5N1L5%nnL0nl5k0J0
2282D06%j0j1j0%j0%j0k0k5nK0M0L1L0%%J5nk0j5j6k0%%%%%%J5j5k0k0l5j0L0L5M6K5K0J5
2280D51K5%Nj5m5m6l0k0J0J5%k0j0j0nk5l0j0N%%%Nk0%j0k0l0l5j5k0m5m0k0N%%l0m5k0J5
2277h0M0J0nk0j5N%NN%%nJ5L0L0M5L0J5J5J5J5J0J0J0NJ0NJ0J0J5J5J5J5J5J0J0J5K5J0k0
2274C45k0N%nJ0NNNNj5l5k5k0k0k0j5j5k0k0j5k0nnj0nNK0K5%j0nj5nNJ0J0J0J5K5K5J5%%
2271B20nNJ0J0J0NJ5%K0Nj0%j5%K5L0K0L0J6NnJ5K0J5j0%J5%j5k5j0%j1%OK0J5J0J5J5J5J0
2268D91J0J0K0%j0j0K0K5J5K0nk5m5l0%J0NNJ5L0L0%j5j5%J0NNJ5L0L5J0nk0j5j0j0%nl5m5
2266E16k5nj0J0NK5j0l0m0m0l1%K0ONJ0%%NN%J0nNj0nnNnj5NNj6n%k5k0l5j5n%j0nNj0n%j5
2262B40%nn%j0nnj5nnj5nj5%j5j5k0l0j0K0K5K5K0K0%j0nk0j5nK5M0J0j5nK0Nk0k0j5nNJ0
2259A50Nj0n%%J0J0%%J5K5M0K0k0m0m0m5k5j0Nj0j5nJ5K0J0nk5nNJ0K0NnJ0%NNNNJ0%J0NN
2256A60L0J5J5K5M0M0K5K5%j0k5l0j5j0l5j0%%j5j5%L0K5J5%J0NNK0NJ0L0K6K5K5J0nl0m1
2254C75l5j5k5k5%J0%J0%NN%NN%J0J0%NNj0j5j5j0j5%j0nNJ0nJ5M0J5l0m0l0j0J0K5J0L0K0
2251C30K0J0nJ5nk0k5l0k0nnnnJ0K0K0J0n%%j0j0%nj0J5L0M0J5NK1NNJ0nl6m0k0j0J0L0L0
2248C75L1L0L0nj5nj5j0nnj0%K5K5%l0l1l5l5nj0j0nj0j0j0j0J5%%J0J5%NNj0j0j0j5j0j0
2245B30j0j0J0J0J0NNk0k0NJ5K5K0K0J0nN%J0L0K5NnN%%k0%%k0j0nj5%%J0J0J0L0L1K5K5%
2242D46k0l0J0L5M0J5j0k5m0l6l0l0j5%K5K0NNK0K6NK0J5%%J0j0j5k0k0k1j0j0l0%j0k0j5
2239B80j0j0j0k0nJ5%J5NJ0NnJ5L0L0nk0j0j5k0nJ5K0J5J5%n%n%%%nNK0J0J0J0J6J5J0j5j0
2237C91j6j0k0j0%k0k0k0k0j5k5%J5L5K0%k5k5j0NNnk5k5%K5K0K5J5L0J0j0%NN%%Nnk0j5j0
2234B60k0j0K0L0J5J0K0J5K0J5L1Nk6k0k5k5k0j0K5K5J0J0j0j0j0nJ5J0%J0%NNNN%J0J1J0
2231D06J0L0L0K5L0J0j0%J0j0J0J0j0k5l0m0k0nNJ0%%J5J0NJ0J0J0J0k0j0j5j5j0j5k5nok0
2228C65k5nNN%NK5J0k0k0j0nJ0J5%%J5K6J5j0j6j5j5j0k0%L0O6N0M0J5L0L5J0%NK5j5j5J0
2226F11J0j0j0NNj0k5l5l5k0%NN%k0k0k5k0k6k0k0k0k0j0j5j5j5j0k0j0%L0J0J5J5J5K0K0
2223C35nJ5L0N1N0K5j5l5k0Nj0j0J0L0J5K0J5%%J0nk5l5k5k0J0L0M0L0J0J5nj5k5k5j0nK0
2220D76J0J0k0k0k5k5k1k0k0k5j5%k0%J5L0M0Nk5k5l5j5j5nnj0j5Nj0nnj0nnJ0NJ0J0j5j0
2218B00j0j0j0%Nj0n%j0%%k0j0nNJ5J5J0%J5K5L0M5L0Nn%J0NnJ0%J0%%J5M6N0K5N%%J5L0K5
2215E46J5NN%%%%%nk0k5j5k0l0k0j0l5n1m0j5%%nk0n5q0p5m5J0L0O0N0M5L0L0L5L0K0K5K1
2212C91K0N%%%K0J0K0J5J5J5K0J0J5NK0Nnj0%k0j5Nk0n%k0%j0NNK0%K0L5L5J5%k0j5j5J0N
2209E86J0%n%%j0n%nnnj0nnj5%nn%K5K0NNj0j0%K0J5L0J0nJ5K5K0K0j0l0l0k5j5j0J0NJ5N
2206F16J5J0k0j0%k0l0k0k0k5k0nL0L0J5J0NJ5K5K5J5%k0nnl0nN%nJ5M0M0J0nnJ0%j0nNj5
2203F56N%j0J0NJ5%%K0%J0%nj0NNj0j5J0K0K5L0J6NNnJ0J0k0k1j5j0k5n0p0n0l0j5n%NJ0n
2200E06j5k0j5j0k5j0j5k1j5j5j5k0m0m0j5J5L0J5nJ0K0NJ0K0L0J5nj0%J0J0J1nJ5J0nJ5%
2198D26%J5K5L0K0L5L0K0M0K0NJ5J5Nj0j0j5j0n%%j0k0n0m0k5%%nN%%%nNj0%n%nnN%NJ5nN
2194E06N%NK0J5nk0j5N%K0K0K0%NJ0J5J5J0nj0nj0nj5j0nJ0%%J0%j5%K0K0%k0j5j5j0%J5J5
2191E81nJ0Nk0l0l0j5NK0K0J5NK0M5O5N5N1N0O0Q0O0N5K5j5m5o0m5k5l5m5n0n6m0j5Nj0k5
2189F66l5l5l0l5j5J5%k0k5l0l5m6n0l0j5nj0j0n%j5NJ5J5J5J5nJ0J0nJ0%N%j0j5j0j0NL0
2186C15K0K0%nn%%%nNK0L1M0J5j5k0k0k1k0k0k0k0k5j5j5l0%j0%j0nnj0%J0J0%K0M0N0N0M6
2183C96M0O5Q5Q5P0N6P5N5K0nk0l5n0o0n6n5m5m0m0m5l0j0l0k0m1m0n5k5nJ0J0%k0k0j0k0
2181A90l0nl0j0J5NK0J0NK0J5NK0NNJ5J5NNJ5J0NJ5J0J0NJ0NL1J0J5nj5NK5K5%k0k0%%k0k1
2178C75%j0k0k0j0k0j0k5j0K0J0J5J5nk5k0j0j0%K0L5L0K5K5L1L0L0K0L5L5J5J0k0k0j5l0
2175D96j0NJ5J5%k5m5l5m1j5j5k5j5%%Nnl0l0l5k0l0j0J5L0K5J0j0k0%%nNj0%j5nNk0m5n5
2173E5m5l5k0j5j5k0%k5k5%j0k0%K0J5Nj0nK5K5NJ0J5%J5J0J0J0K0J0NK5L0L5J0j0K0L0L5
2170A85N0M0M0L0J0J0J5J6M0N0L0J5j5j5nJ0J0j0%j0%J0J0NJ0J0J0J0J0%%j0J0J5K5K0J5n
2167F41j0nn%K0K0N%j5%nnJ5J5nl0l0%J5K0J0J5J5K0J5k5k5k5k0k0k0nJ5J5n%k0j0j5k0m0
2165D96l5k5J0K0K0J0%J0NN%j0j0%J0%NNNN%J0J5j0J0%J5%l0l0k0%j0j0k0k0j5l1k0nj0k0
2162C25k0nJ0L5K5K6K5K5j5j5k0k1%N%N%%%Oonnnnnnnj5j0k0nK5J5K0K5j0j0nj0j5j5j5j5
2159B90l0k5nK0L5L0M0K0%k0j0j0%n%nJ5J5K0Nj5k0l0nJ5K0J0K0L1NK5J5N%%NK0K5J5K5K0
2156E66K5K0K0k0l0k0k5k0Nj5%J0L5K0K5NNJ5%j0j5j0j5%J0K0nj5j0nk5k5m0m0k5k6m0l0l0
2153B85m5m0j5N%j0j5NK5N5N0L0K5%NJ5J6K5K5J5NK5L5O0P0N0J0j0NK5K0J0n%j5NK5K6%k6
2151G71l0l5m0l0j5k0k5nj0n%j0k0l0l0k0NN%l0k0nJ5L0J0j5j5J5K0M0K0Nj0%J5M5N5K0NN
2148F61K0K5L0J0%k0k5%J5NJ0K0NL1L0J0j5k5l1nK0K6L0K0%J0K0j0%J0J0%K0J5J5K0J0J5J5
2145I97J5L0M0%j0NK5L5L1K5K5Nk5l6k0%K0K1L0L5N5P5O0O0M5O1Q5R0R5R1J10R5J00J31J50
2143B551J40J41J75K01J95J81J80K01K10K41K40K46K56K35K01J60J31J05J00J05J11R5P0O0
2141F531M0Nj5m0o0q0j10j31j25j15j06j05j05j05j16j40j50j41j15j00p1p0o5o0k0K5P0R0
2139D616Q6P5Q5J00J46J75K01K50K66L16L51L81M16M46M86N11N37N36N12M91M61M16L61L16
2138A2537K70K26J71J00J0p0j11j40j91k45k86l06l26l45l51l61l61l51l41l46l66l91l96
2136H030l76l86l51l21k85k81k81k55k21j85j61j25q0o0o1m5j0M5Q1Q5J00J15J16J10J35J46
2134E479J70J50J21J40J45J26J10J10J26J10Q5N0K0nk5m0l5n5p5r0j16j30j50j41j45j51j75
2132E609j70j61j65j66j65j66j85j96j90j91j75j50j31j25j50j36j15r5q6o5p5p5o0l5NK0
2131B406J5J5J5J5M0N5Q5Q6R0Q5Q0R5J26J60J41J45J55J76K20K36K21J90J70J71J70J76J75
2129E714J71J90J71J85J76J60J35J41J45J05P0O1M5K5J0j0l0n0p1q0j15j25j26j30j30j56
2127F481j70j91k10j76j55j40j16j05j00r1m0j0K0N1J00J35J76K00K41K55K81K91L26L71L96
2125G820M26M21M06M11L91M16M36M36M31M36M12L81L40L21L01K71K60K31J75J31P5j0r0j76
2124A4652k60l41l96m41m97n26n16n22n21n16n02n01n11m87m16l81l56l10k56k06j85j40j36
2122E729j10j30j11r0m0j5J0L0N0O5Q6J10J00J00J16J40J55J61J35R5Q1R0R0Q5Q6O0L5L5L0
2120G178%j5l5m0k5n0q1j25j50j86k05k36k56k65k76k76k65k81l01k81k65k41k26k00k16k10
2118B471j86j60j20j01j00j00j05r1o0m5m5o0p0o6o0j0l0l5l0l0k0n5p0p1l5Nk0k0j5j5k0
2116F31j5%J5K0%j0nnj0nnM0L0K5NJ0J5%%%n%%J0j0l0k0j0l5n5l0j5n%%j5N%n%%k0k0j0l0
2113D36k0j5j6k0l5l5nJ5J0%k0l5n5k0J5L5K0n%K0J5K0J5J5%%n%%K0NJ0L6L0nj0NK5L0nj5
2110D56k0l0j0J5%nK0L0K5L0K5NJ0NNJ0NNNNj5%%j5N%j0k5l0m0k0N%nJ5K0K0K5J5j5k5l0j5
2108D51k0%j5nK0Nk0k5NL5L0N%k0k5n%%%%N%%%j5k1k0k0j0J0J0j0NNj0J0%n%nL0K1%k6%K6
2104C96nJ5L0L0M0K5L0M0L0L0L0L5L0L1O0P5N5P0R5J06J00J05J16J50J35J26J05R0J10R1N0
2102B426M0K0j0l5n5p1r5r5j00r6j00r0r5j01r5q0j05j01q5m5l0m5k5j5%J0k0k5nk0j5J0K5
2100H77O0N5L5L5K5M0M6P0J05J35J71J45J56J70K06K15K46K55K76K76K60K11J70J21R0O0N
2098D516m0r5j26j50j75k21k41k40k46k30k46k46k05j46j20j00p0q6q0r5o5m0m0m0l1l5l5
2096A072m0k5j5K0K0J0K0K0L0N0M1M0N5O0Q0J05J31J30R0R1J20J40J66J65J51J25J25Q0M0
2094C097J1k1o0q5j05j26j45j40j36j40j35r6p0q5q0l5l5l5l6j0j0j0j0j5J5N6P5J00J05R0
2092A929J16J35J45J66J95K21K21K40K76K86K85K46K36J75J00M5%o0j20j45j66j80k01k20
2091C925k41k26k25k01j75j61j40j55j51j15r0p5n1l0%k0j0%%J5nl0nK0K5M5Q6R5J10J21J50
2089B486K00K61K76L11L35L86M32M81N01N36N57N46N47M81M11L16K45J41M0r5k21l21l91m41
2087H020m76m91n22n41n21m62m36m01l86l61l31k80k66k21j85j65j46j20o5o0o6o5m5l0n0
2085A328l0J5M0L0L0L0L0M5R6J30J70J41J60K01K15K36K51K70K86K86K70K51K16J95J45R1
2083E128L0m5j21j40j75k06k46k45k56k56k55k41k40k16j85j71j45j11p5o0q0j00j01o0l0
2082A398%L5L5M5N1M0K0M0P0J20J21J35J20J41J35J45J51J30R0P0Q6O5%n5q6r5j00j05j06
2080B696j00j30j15j36j15r5q1j00q0o5n5l5j5j0j0k1j0j5m0l5j5j0j0j0j0L5N0M0M0Q1P5
2078A699P5Q5R1J15J35J91K25K26K15K41K71K70K81K71K05J76J30P0L5k5o5j15j56k30k81
2076D135k86k65k61k76k55k11k00k21j95j61j40j21r5r0q0m5l5m6m0m0m5k0k0k0j5nJ0j0J0
2074I57M5N0M0N5M6L0L0N0O5Q5J06J25J15J20J26J15J00J16R0M0K0%k0n0q5j11r5j00j10j06
2072A849j10j05j26j20j20j26j05p0k5k5m0m0m0m1m0m0m0l5m0j0J0J0k0j5NL0J0j5nJ0j5j0
2070E46j5j0j5j0j0j5k0k0k0k0k1k0k5k0j0k0nk0m5k5nN%j5nj0nnnnj5j5j0j0j5j0k0%j0%
2067B5J0j0%%%%J5L0L0K0L0K0L0K0nnj0%Nj5j0NN%NNj0j5j5j5l5n0k0J5K5L0L5L0K0J5K0J5
2064B45nk0j0j5l0l5j0K0K5K5L0L0L0NL0J5N%%%J0j0J0n%%N%NK5K1J0J5J5K0J5%J5J0Nj0l5
2061D56l0j5%NJ5n%J0J5nJ0K0J0J0j0l0k0j5j5n%j6j5%Nk5nj0j0nl0n0m0l5k0k5NK0K0K5J0
2059B00nJ5L0K5J5NL0L0NK5K1L0J5J0%j0J5L0M0M5L0J0%%k0k0%K0M0L0K0nj5l0m0l0m0j5j5
2056D91k5j0j0k5k5j1k0j5k5j0k0k5k0k0j5NNj0j5%%j5%j0j0nJ0j0%NJ5K0L0J5NK0J5J0nn
2053B85nj0J0K0K5J0n%%nj0j0J0K5J0j0l5k5j0nnj0nj0j0n%%j0J0J0K0L0N%nnnj0n%nj5N%
2050B40j0J5K5J0J5K5J0NL0M1K5Nnj0l6m5l5k5%nJ0L0L0J0J0K0O%j1J1K5J0J5Nj5j5%%j0n
2047D01n%j6Nj0NK6K5NJ0j0%%j0nNK0L0Nj0j5j0j0j5n%NJ5%j0nnj0k6k5l5j5k0j5j0k0l0l5
2044A75m5k5%J0NNnk0nj5nNK5M0N0N0K5J0%j0k0l0k5k5k5J0L5N0L5nj0j5NL0J5J5K5J0%k0
2042C25j5nk0l0k0k5j0NNj5j0k0k5j0J0K0K5NNJ5%J0NNJ0NJ0L0L0J0nj5k0%Nj0%%Nn%%%%j0
2039B70Nnnn%nj5l5m5k0%%J0%K0K0%j0k5k5j0j5N%nNj0j0J0j0l0k5j5%%%nJ0NNJ0NNNJ0k5
2036D5k0k5k5n%j5NK5NJ5J5L5L5M0K5J5%J0NJ0j0k0j5NL5N0N0M0K5L6K5%l6j5k0nnk0k5l0
2033B60nJ5L5L0Nj5j0%N%N%%%%%NN%NN%NJ5L1L0J0%J0J0nj0nj0j0k0k1j0%Nnl0l5k5k0nnN
2030B50J0J0NNNK0%j0k0k5nk0k0j5k0%J5nk0l0j0%K0J5K5J0j0J0K0J0J0J0j0k5j5J0J0j5l0
2027A65k0nJ5K5J0J0j0j0%Nj5J0%n%n%%%n%n%%J0%j0J5NNj0J5K0%J5J5J0J0K0%nnk0%j0nn
2024B30j0nnL0K5L0J0%%j5j0k0j5j5k0k5nj0j0j0nJ5L0L0J5nl0k0j0k0l0m0m0l5%J5J5n%%
2021C0nl0l0nJ0%J5M0M5M0K5K0J0%j0n%j0nj0nj0nnnJ0L5K0K0j0j5nj0k5n%Nk5k5nK0N%nJ0
2018I0NN%J0j0NNj0k0k0NK0K5K5J5k0k0J5K5L0K5J5N%k0J0K5L0J5J0J0K0M5K6K0nj5nK0K5
2015D36%%nJ0Nj0Nnj5nJ0J0j0nJ0L5K0j0k0l0k0m6k5nN%NN%Nk0j5l0k5%J0K0Nj5m0l0k0J5
2012B05K5nj5NK0L0J5%k0j0j5N%j0nj0j0n%nn%nnnnj0j0j0J5L5M0J0nK0NNj5j0k5n%NJ5j0
2009B20j0k0j0k0J0J0J0Nj5l0k0k0%K0K5L0M0L5K0nj5k0J0L5L0J0j0l0j0nj0j0j0j5j5j0n
2007A95nnnnnnnNN%%K0nNJ0l5l0k0J5K5nl5l5k0nK0K0%%%%J5K0K0J5J5K0K0J5NJ0NNNNJ0N
2003B85%%%%NN%NNK5L5L1K0K0Nk0k5j1%J1J0K5K5J0%nk5m5m6k0j0%j5nnk0nnj0j0j0k0k0j0
2000A80NN%NK0J5J5J5nk5k0j0%%n%%%n%%%%%%Nj0J5L0N0N0L5J0%j5l5n5m5j5%%j0k5k0%M0
1997A95L5Nj5j0nj5NK5K0J0K5J0K5J0k0k0k0k0k5k0k5k0k0k0k0k0j5NJ5L0N0L5L0K0j0l0m0
1995A60m0j5NM0M0K0NJ0K0K5K0J5L0J5J0k0l5k0N%j0j0nj5%%NJ5%%J0J0nnl0k0j5%N%%K0L5
1992B75L0K0%j5n%nJ5J0%NNJ0%NNNN%NNNNJ1J0J0%J5J5%nnj0j0J0Nnk0l6k0K5M1K0nnk0nk1
1989C80j5j0k0j5j5j5n%n%Nj0Nj0k0l0l0k0l0l0k0l0j0K0Nn%J0J0nNNN%NN%Nj5j0j5j5nj5
1986D0j5j0n%%n%%nnL0L0J0N%nK5M0K0k0m0l5j5j5j5nj0NL5L5L5J5J0NK5K5J5j0j0k5j5k0
1983A20%%%%k0k5%L5L5L5M0L5J5%NJ0J0NNJ0K0%k5l0k0j0nk0nJ0N%K5K0K5K0K0K5K6K0%%%
1980D16%n%%%J5K0L0J0k0m0l5k1n%l0n0l5k0j0j5N%NNnJ5J5nk5j5NK5K5Nk0k0k0J0nnj0nn
1977A80j0j0j5%k5m0k0nJ0%j0nn%n%%nK5K0NJ5J0J5J0L5M5K0nj0%k0%NJ5%k0j0j5J0K5K0J5
1974B45K5J5j0j0j5j0%n%nk0k0%K0L0J0J0%j0J5K5K0nj0j0nNNj0j5j5k0%K0K0Nj5k0nNJ5K5
1971B80J5j0%J0L0Nj5l5l0j0J0J5j0j5j0j0nnk0%J0J5J5J0%j0k0NNj5j0NK0L0L5K0j0j5j0
1968B70k0%J5J5%l0k5nJ5Nj5k5k0NJ0nk0J0L0M5L0K5J5%%j0j0K0L0L0L1J0j0m1k0j0J0J0K0
1966C85L1NN%%%j5j5nj6k0%j0j0k0%J5K5J5J5%j0j5j5j0j5j5j5j0k0j5%j5j0%k0j5%J5L5K0
1963B55L0K0L0L0K0J1J0J0J5J0J0J0J0J5%K0%k0NK0K0J0J5J5J0J5J5J5J5J0J5J5J0J5J5J0
1960G31J0K0K1K0K0nJ0K0M0N0L0K5K0K5K5L5N5P6R5R5Q0Q1J00R0R0R6J05J10J35J51J80J96
1958B832K15K21K51K95L16L41L76M06M41M66M87M81M71M41M01L16K36J55N0o5j70k11k61k90
1957H201l11l31l46l51l26l20l16k86k71k40k21k10j76j45j21j10p5l5j5J5O5J15J36J55J81
1955D662K20K76K91L30L56L76L96M16M31M27M11L71L25K36J65O1k5j26k10k86l11l46l66l81
1953G699m11m31m16l86l51l31l36l05l06k91k71k45k36k20k06j70j66j45j56j60j35j16j10
1952A799p5m5m0p0r1q5o5n0k5n%Nnk0l5m6k0j5j0l0o5o0k5NL0K5NnnJ0J5J0J0j0J0J5j0l0
1949I97j0K0J5NN%J0NN%J5L0L0K5M1L0L0M5K5L5N0P5Q1Q0O0O5M0L0K5M5P6J05J00J15J31J45
1947B581J41J65K05K36K76K86L05L41L86M31M77N11N41N52N46N72N91N77N01M31L66L21K40
1945A1579J71J30P5M0O1O0O5Q5R5J06J10J30J41J15P5%n5j30k01k76l20l61l96m16m07m01
1943A0075l86l40k91k01j35p0k0N0J55K21K81L30L96M57M81N01N11N07M51L51K66J95J25K0
1942A3930q5j55k01k15k01j85j76j75j51j35j05j26j40j55j86k30k76l31l76m16m71n17n56
1940H366n51n27m91m81m66m32m01l50l16l01k76k55k26k06k10k01k00j56j20j00p5j01q0o5
1939A779o5p5n5l6nj5l5m5p0p5n0m0k0l1l5j5k0k0k0k0k0k0j5j0K0J0nk5k5k5l0k0nj5j0J0
1936H47L0K0K0j0j0j0j0j0j0j0j0J5J5J0K0J5J5J5J5L0L5J5M0O5O1N5P0P0P5P0P1J05J00R0
1934A909Q6J05J50J56J60J71K05K31K35K51K71K80K81K81L16L45L66L76L86L56L61L36L01
1932G915K46J90J20K0p0j45j81k25k66k96l15l66l61l66l31l41l21k91k45k36k05j76j40j10
1931C504n6k0nJ5M0P1J05J45J76J95K11K05K36K71K90L16L51L76L76L76L41K96K25J71J10
1929H321L5o0j46k20k81l11l40l81m17m31m36m01l76l41l30k91k66k56k35k06j75j56j55j50
1927A995j26j00j05j00j01p5o0p0o5m6m5m5m5o0o5p0o1m0m0n5l0l0k0k5k0nnnnNj5%%k0j0
1925D36k0j0l1nnk5j5j0j0j5j5j5%k5j5k0l0j0J5J0J5J0%NN%J0L0L0J0k0m0n0j5K5K0K5K5
1922B70L0K5L0L0OJ0J0N%J0J5nm0m1k0K0M6K0%j5k6n%J0J1%k1j0k0l0k0k0N%N%J0nJ5%m5l0
1919B30k0j5k5k0K0L0Nj5%K0L0J0%k0j0l5k0k5%nn%l5m0k5J0J5J0j5j5j0K0K0K5j0l0l0n%
1917A5K0K0%k0nJ5M0M0K0K5Nk0j5k0k0k0j0k0nK5L5L5L0J0J0K5Nk0k0k0k0NJ0J0J0J0J0NJ0
1914B10J5nj0J5K0K5%k0k0k0J0J0J5J0J5J0j0nnj0j0nnj0%%N%%N%%k0l5l5j0j0K0%J0J5J5
1911A80J5J5Nj5%nk0k5l0j0nK0NJ0nk5j0j5nJ0J5nj0j0j0j0NNJ0J0n%j0l0l0k0NNJ0L0L0J0
1908H5Nk0k5l0l0j0%K0K0K0K0K0K5%k5m0j0K0L5L0L0Nj5j5j5j5j5j5%J0NNNJ0NNK0K5K5K0
1906A90K0%k0l0j5j5k0j0%K0K5N%%J0j0k0j0%K5K5K0J0L5J5L0K5J5%n%j0nnnnK0J0%K0L0L1
1903C96%n%j6k0%nj5k0%nJ0J5nnK0j0J0Nj5k0k0l5l0j0J0K0%k0k0nJ5K0K5K0%j5k0j0NNj0
1900B40j0nnj0j0J0J0K0K0J0j0k5k5NJ0J0NL0K5N%%Nj0j0nj0j0k0nj5j0nnnn%j5Nj5j0nk0
1897A30l0k5n%L0M0M5L0nl0l0j0J0%nk0J5NK5K5J0nj0%j5k5k5nJ5L5M0K0J5N%J0K5K0%nj5
1894B85j5j5j5k0NJ0J5%J0J0%J0K5L0K0%l0l0j0J0%j0nnn%j5%nl0j0j0j0J0K0j0k0nk5j0%
1891A50NJ5j0j0j5j5j0j0NK5L5L5L5K5j5l5l0k0m0j0J0M0N0L0%nk0j5j0j0j0NK5K5J0nj5n
1889B10j0j5%nj0nNK5M0M0K0J0nl5l5m0l0l0j0j5k5k5k0l0j5%J5J0J0J0J5J0J0J0J0K5%%%
1886A15n%J0J0%k0k0j5NJ5nj0j0j0J0J0NNK0%%J5J5J0L0Nn%nnK0K5L5J0NNNNn%Nnj0J0Nj0
1883B70k0j5k5j0J0M0L0J5J5%NJ0%J0K0j0nnk0%K5K5K0K6j0nj1j0j0j0j0j0j0k0k5nn%%%J0
1880B80j0k5l5l0j0J0L5J5J0J0J5Nj0j0%nj0%j0j5NNj5k5k0J0Nj5k0l0m0k5nN%J5J0K0%J0
1877A00%j0J0L0L0L5L5K0K0%k0j0NK0J0K0J0J5J5J5K0L6%l6l5j5NNj5j0%Nn%%k0k0k0k0j5
1875B10k0j0k0%J0K0nj5j0J0N0K5J5Nk0m0n5n0j0J0J5J0J5J0j0%%K0N%j0l0k0NJ0%k0k0%J5
1872I5L5L5J5k0j5k5j0J5L5M0J5J0J0J0J0n%J0j0NNj0J0K5L0M0K0NJ6J5Nj0l1k0j0j0J0N%
1869C50j5j5j5j0j0j5k5nj5l5l0j5nnn%J0NNJ0nnJ5J5M0N0K0%NJ5J0k5j5%K5J0%l0j5j0nJ5
1867B70NNNJ0J0%j0k5j0k0%J0J0%nnK0L0Nk0k0N%nJ0K5L5J5Nk0%j0k0%%NNJ0NNNl0k5k5%K5
1863B85L0J5j5l0k5k0k0J0J5K0%NNJ5K0Nj0j0j0j5j0j0j0j0nnnn%nn%j0j0j0j0j0j0j0j0j0
1861A10j5j5j0K0K0K0K0J0nJ5%j5%NJ5J0%j5l0k0J0K0L0L0L0J0j0nN%%%N%%%%N%k0k0k0k0
1858A70j0J0nNJ0K0J5J5J5J5J0J5J0%k5m5m0k0nNJ0L0J5j0%L0K5N%%j0Nn%%nnj0nnj5j5l0
1855A70l0nL0M0M5K5N%%%%%%%%%%j5j0nj5l5j0k0NL0K5%k0m5l5j5NK5J5K0K0J0%%J0J5L5K5
1852B95K0j0k5l0j0%J5J5%nj5j5nj0k5k0j0J5K0NK5L0J0L5J0j0nj5nj0k0k0nJ5K5J0K5K5K0
1849C45L5J6j1l0k0j5j0j0NJ5M5L1k1l5n5n0m5k0J0K0%l5m5l5l0j0n%K0K0J0J0J0J0J5J5J0
1847A60J0j0j0l0%%nk0k0j5nJ5L5L5J0%k0%K5K0NNJ0%J5K0K0j0l0j5NJ0J0J0L5L0J5nj0j5
1844B80%J0nnJ0N%NNk0j5j5j5l0j0J0L0L0J0NJ0nnnl5k5l0%K0L0N%%k0l5m0j5N%%NNj5j5%
1841A20L0Nk0j5k0J0L0L0J0l0o0m0nJ5NNNNj0J0K0K0j0k5l0j0J0K5M0M0J5j5l5m0j5J0K0J0
1838A10K0K0J5J5K0J5L5K0%k0l0NK5K5K0J5%%nj0nnj5j0j0j0j0j0j0j0nJ0N%nJ0%%J0n%Nk0
1835B05k0k0k0NJ5%k0k5k0J0L0J5Nnn%J0%J0K0J0J0J0J0k0nnj0j0l0%K5J5K0K0k0m0l0k0n
1833A15J0N%K0M0M0J5Nj0j0l0m0j5NL0NJ0J0J0nj5nj0j0j0j0j0%j0k0Nnj5%j5j5nj0j0j5j0
1830A5j0j0nJ0J5j0%J0nNL0K5K5K5J0J0NNJ5K5M0%j5k5k0k0k0%K5K5Nl0k0%J5J0J5J5J0J5
1827B15J0J5nk5l0l0k0k0NK0J0j5%%NN%NNJ0L0L0K5Nnk5l5n5m5m0j0J0nnJ0J0J0NJ0J0J0J0
1824A10J5J0J5J0j0nj0nNNNNJ0NNNnk0j0j5j5j0K0J5K0%j0k5l0j0NK0J0J0J5J0k0k0k0k0J0
1821H0J0J0J0NNj0k0k5nK0J5J5K0K0K0%J0J5nj0j5j5j0n%n%nnJ0j0j0J0K0j5k5j0j5k0J5L0
1819A00J0K5K5J0L0J5j0%J5k0k0k0k0k5k0k5J5J0J5J0J0J5N%%NNnj5J0K5nk5k5nnj0nn%J0
1816A00j0%%j0J0J0NJ0J0nj0k0%%nj0NNj0%%NJ0NNJ0J0%J0J0K0K5Nj0k0j0k0%J0nNJ0nNNj5
1813A40k0k5nj0J0J5j0k0j0nk0nK0J5nj0nJ0L0L0%%nN%NN%%%Nk5k0k0k5k5j5%K0K0J5NnJ0
1810G0J5J5J0J5K5L0J0%N%%%J0J5%%J0J0%%k0%J5K0j0m5l0j5J5L0J5j5l0l0j0nJ0nNJ0n%N
1807A45j0j0j5%J0L0K5K0j5j5j5j5j5j5k5j0J5L0Nk0k0K0L0Nj0nJ0J0L0L0K0%%nNnj0%Nj0
1804B00j5j0j0j5j0j0k0%J0L5L5J5nK0K5M5M5M0M1J0j5k6l0j0K0L6L0K5%nn%j0j0k0%%k1j5
1801C70NnNJ6oON%J0%j0J0j0l1o0m5l5k5%K0%k5k0nL0M0K5Nj5l5l5k0nj5J0J5K0nj5j5%NN
1798A65J5%j0j0j5nJ0L0J5J5K5nk5k5j0K0K5K5K0J0J0J5NnNNj0j0%J0K5Nk0k0nNnNNK5K0J0
1796C45k0j5j5j5j0j0%j0j5%nj0nn%j0%nj0%J0%J0Nk0k0J5K5L0J0nk5k0j0J0L5L5K5J0J0J0
1793C25NNN%n%%%nj5NL0L5j5m5m0k5%J0%%%%NNJ5nk0j5J5K5K0%k0%%%J5K0K0%k5l0k5j0nN
1790B60K5L0L0%l0j0k0k0k0k0k5k0j0k0nJ5L0%l0j5n%NnnnJ0j5j0Nnnj0%J0j0l0j0J0L0M0
1787A40M0L5M5M5L0J0nNNN%k0k0k0k5k0k0k5j5K0M0M0K5NnnNj5j5j5k0j5j5k0j5%%%Nj0J0
1784A90j0J0NNJ0NL5L0Nj5m5m0j0NNN%Nj5m0l0k5j5%j0nJ5K0J5K5Nj0nNNj0j0NK5J0j0l0J0
1781A20J0%J5K5K5nk5j0k0k0nNM0K5K0K0nl0k5j5n%j0j0J0K0M5N5L5%k5%J0%%n%j0NJ0NJ0
1778B85J0j0nj0j0nj5k0%J0L0L0J5j0k0j5j5k0j0k0j0%J5NNJ5%J0N%nn%j0%nnnNj5NJ5k5k0
1775A70J5K0%k0l0j5J0j0nJ5J0%K0J0J0J0J0K0J5K0J5J0K5K0J0k0l0k5k0n0l5NM0L0K5L0L5
1773C40%NNnk0l5j5l0l5j5k0k5k0nK5K5J5nNNJ0J0NJ0k0l0k5j5j0J5J5nj5j0%k0l0k0J0K0
1770I0J0J5j5l5nJ0J0n%nL0M5L0J5K0K0%k0nj0%%n%J0j0NnNJ5%J0J0N%J0J0%k5m0n0j5nJ5
1767A35n%%nN%%NNnN%%N%NJ0K0K5J5K0J5J5K0nj5k0%nk0nj0%nn%%nNj0N%j5J0%%j0%J0nN%
1763A90J0j0j0J5K5J0nk0j0%NK0K0K0%j5NK0J0J0nNNn%%Nnj5j5k0k0k0j0k0k0%L0J5NK0NK5
1760B50Nk0k0j5k0k5j5k0k0J0L0K0J5j5m0l0k0nJ5%J0K5K0L5J5%j5j5%J0J0NK0%%NN%%NNJ0
1758B30J0NNK5nJ0Nnl0j5j5k0k0k5j0%n%%%%%%%%nn%nNj0%K5K0Nk5J0L5J5%%nL5K0K5j0j0
1754B60NNk0K0J5K5j0l0j0J0J5K0J5nJ0NNNJ0L0J6l1n5m0m5k5j0NJ5K0J0nn%j0%j0nNj5k5
1752A70k5m0j5J5J5M0%j0J0nnK0J5J5K0NNNNNNNNJ0NNNNNNNJ0Nj5k5m0k0nK5L0K5K0%j0k5
1749B80nNk0n0m5k5%nNn%J0J5%%J0J0%K0%%J0J5nJ0NK5L0J0j5l5l0j5J0J5L0K5K0%l5k5nN
1746B45nNN%J0j0J0K0%NJ5Nj0k5m0l5k0j0J5K0J0J0j0k0J0K5K5K0%NJ0K5K0K5K0nk0nj0nN
1743C35%%%%%%%n%%j0N%nj0j5j0j5j5nk0j0J0%nJ0K5K0%j5k5j5NJ5K5nk0k5J0K0J5J5NJ0K0
1740C15Nnk5k5n%%NNn%J0nj0J0%%j0%%j0%n%nj5nj5nJ0j0j0j5k0j0J5K0J0J5%j5k0j5NK5J5
1737B00J0K0J0J0%nJ0J5K5K0K5nk5k0nNnj5l5j5J0%j0nn%nNK0K0J0%K5J0J0%j0%j0j5Nj0n
1734B60NnnNJ0j0nN%j5j0nJ5J5J0J0Nnj0J0Nj0k5m0l0l5nJ0J5nk0m0l5j5K5M5K0J0L0J0%k0
1731A70k0%J0NJ0J0J0L0J5K0%j0j0NJ5J0k0l0l0k0%K0J5%j0j5N%N%J0NNNJ5%k0l5j5j0nj5
1728A30%J5J0%j5k0k0j5NK5J5J0J0n%%j5k0l0j0J5K0K5J0L0J0K0K0%j0%nn%%nj5%j0j0J5J0
1725A85NK0K0J0K0J5n%%j0j0j5k0j0j0k0k0nJ5M0K5K5%j5Nj0nJ0N%J0%nJ0%%NnnJ0N%j0J0
1722B70M5L0J0j0%%%j0J0j0j0N%nj0%%j0nNnnj0j5j0K0K0Nj0l5l0k0l5k5nJ0%NJ5J5K0J5%
1719B25%Nnk5j0J0L0K0L0N%Nj5m5m0k5j0N%K0J0J5J5Nj5%%n%n%J0L0J0K0Nj5nnnn%j0J5J5
1716B60%K0J5NJ0J5J0N%J5J0%J0J0ONJ0Nk0l1k5k5nnnnNj0n%nJ5J5nj0j0j5j0J5J5J0K0%j5
1713C00m0m5l5j5J5J5J0J5J0J0NK5J0J5J0K0J0J5k5k5k5k5j0nNk0nk5l0nNK0J0J5J5J5J5J0
1711B60Nj5nn%n%nJ0L0J5J5%NJ0j0J0%nJ5J0J0L0Nk5l0k5k5m0k5J5M5L5%l0j0j5j5nk5k0m5
1708A40m5k5K0K0J5K0K0J5K0K0%j0nnNK5K0Nnnnj0Nj5j0%NK0J0J0K5Nj5l0k0nj5j0k0j0k0
1705A40j0J0K0%K5K0J0J5K0j5j5K0L0J0%%N%%j5J0Nj5%%j0j0%j0n5m5k0%J5J5K0J5J0n%%j5
1702A75j5j0j5NJ0%J0J5J5J0K0%j0j0%j5j5k0j0%J0J0nN%%%%%J0nj5j5nk0nK0N%%%%%j0J0
1699A30%n%J0N%K0L0K5J5%k0j5j5nk0k0nK0L0K5K0L0K0K0L0k0m0m0k0nJ0%%j0j5j0j5J0J0
1696A80NJ0%n%%K0J5L5%k0k5k5l0NNJ0NNNj0J5K0K0J0K5K0j0l0l0l0j0n%k5k5%L0N5N5K0K0
1693C10J0Nj5m0m0k0J0Nnl0%J0L0K5K5K5%k0k5NNJ0NNnk0j5j0j0j5j0j0k5J5nj0J5J5K0J0
1691B30j5j5l5%K5K5K5L0K0Nj5k5n%%%j0nNk0%j0nn%%N%j5j0j5j5l0j0L5N5M0L0L0J0J0n%
1688C15%j0k5l0j0J5J5J0K0%j0n%j5l0k0k0j0N%n%%j0J0J0K5K5J5k5j0j0k5j0k0k5nK0L5K0
1685B10L0L5K0%j5l0k5j5%%J5J5Nnj5j5j0J0J0J5%j5j0j0j5NJ0J5%nj0j0nnk5k5m0k5j0J5
1682G0K5L0K5L5K5Nj5nnnnj0%%NN%J0nNNnJ0J0j0j5j5k0j0%K0J0J5NK0%K5N%J0%J0NnJ5J5
1679B90J5L0J0J0L0K1K0K0K0K0J5J5j0j0J0L5M0M0L5K5M5M0K1nm1o0o5l5j0j5l5j5k0k5k0
1677D41K5K5K5K5M0M0M5M0L0M6L5M0K0J0j0l5m5m6m5m5l5l0l5l0k5j5K0J5N%%%N%L0N0M5N0
1674G11L0nnJ0J5j5l0l0l0l5l0l5l0l5l0l0l0l1NN%Nj5j0j0j5%K0L5N6M5J0j0j0k5k0k0k0
1672C91j6%Nj5l0l0J5J0Nj0j0J0j5k5k5j5%n%%%n%%j0N%j0j5k5l0j5j0j5l0%K5K5K0L5O5N5
1669C05K0k5l0l0%J0%j5j5%Nk0n%j0J0K0j0k5nj0k5j0%j5%J5L0M0J0nj0nj0k5%L0K0J0j0n
1666B05N%%J0j0j0j0j0j5j0J0L5L5J0k0n%J0K5J5J5J0NJ0NJ5N%K0nj5nj5j0j0j5nK0%j5l0
1663B50j5NNj5J0J5J0J5j0j0nnj0K0K0nj0j0j5j0j0k0k0j0K0J5J5K0K0J5M0%l5l5m0l5k0%
1661A50nj0J0J5K0%j0j0j0j0J5K0L0J0N%k0m0k0k0%nJ0J0K5%%%K0K0J5J5nk5l0l0j0J0J0J0
1658A60J5J5j0nJ5L5L5Nj5l0k0j0j0k0K0O0M5K5nj0k5k5l5j0%K0M0L5K0nnj0j5j0j0j0k5n
1655B20J5nNNK0j0J0J0J0J0K0Nnnk0%J0j5%nn%n%%J5J0%j5l0l0j5nnj5NK0J0K0J0nk5k0j0
1652A80J0K0K0J0K0%NJ5L0K0%j0j5n%j5j5j0j0j0n%n%%%%%k5nj0k0k0%M0L5J5j0%J0%NN%%
1649B50k5k0nj5j5l0%L0M0M0K5J0nN%nj0nnj0j0Nj5l0l0j0J5J5J5J5K0NJ0J0Nj0j0nj5k0l0
1646A80j5K0K0Nl5l0j0%J5L5L0J5nj0NK0K0J0m0m0k0NNJ0nj5k5j0J0K0K5K0J0%l0j5NJ5J5
1644B10J0J5J5J0K5K5Nj5j5J0K0J5nj0j0%%J0nnJ0%%%%j0NJ0j0nNn%%j0k0k5k0k0j5Nj0nK0
1641B05L5L5J5n%nnj0%nj0J0nJ0nNN%%n%Nj0nnNj0nn%j0n%j5%K5K5K5K0%j5j0%N%J5nj0j5
1637B65NL0L5L0J5nj0j0j0j0nj0nj0nnj5%nj0j5NK5J5j5l0l0j0%J5K0K5K0K5nj5nK5K5%j5
1635C25j5J5L0Nn%K0J6Nj1k0j5j0nk0j0j0j5j0J5K0K0Nnj0%J0NN%NN%%nNnn%J0j0j5nj5nN
1631C00NJ0J0j0k0j0j5NJ0%J0N%N%J0%nJ5K0J0J5J5nk5k0j5%j5k0%J5J0NK0K0L0K1L0%j5n
1629D16nNL5L5J0j0j0j5n%j0n%n%%j0nj0j5%L0M0M5K0j0l0k5k0nnnnnnnn%K5J5J0%%J0j0k0
1625D36j5l0j1J6J5K5J0k0m1k0l0NM0J6K0%k0k1%J0L1J5J5J0j0%%%N%N%N%N%k0j0j0j0j0k1
1623C85%K1J5K5K0n%J0nj0J0j5NK0J5K5Nk5l0k5l0K5M0K0L5J0J0K0Nnj0j5%J5%J0J0J0J0K0
1620F21%K0M5K0M0O1O0O5O0J0j5%%nnnnk5m5m0k5%K0J5%J0j0%%K5M0K5L5N0N5M5O1O5L0k0
1617A278l0k5j5k5k1k0l0l0k0j0%%%K0M0L0L1L5K0K5M0N0M5O0M5L5L6M5L0J0nJ5%NK0%J5K0
1615A719%J0J5L5P0M0N6P0P0P0O5P0O1N5Q0J40J86J65J56J65J60J86K15K66L01L36L96M51
1613E609N31O27P37Q77J053J293J534J770K020K271K501K627K667K551K256J840J308P37J76
1611C4985l06p42j073j288j339j288j173r98p36m52j15K46O21J078J594K181K807L494M156
1610D1652M792N254N469N339M842L990K828J488J16j158k251l083l609l820l765l499l098
1609E1487k592j995j353o82j5O72J423K251L163M141N128O051O802P234P194O642N574M025
1608A05150K161J35j829l580m942n896o431o567o366n881n223m487l719k928k185j464p37
1607D5211%P57J544K316L048L684M106M251M045L469K547J338l0j384k636l665m406m833m957
1605E4405m848m547m125l645l123k576k046j549j097o67k66J26N01Q57J138J343J439J419
1604C2739J253R27M77q6o76j213j670k030k306k441k446k357k225k046j824j634j459j273
1603I710j108r63q27p22o31n62m81l96l11k76k65k41k36j95j45j31j05r0r1j15j30j05j06
1601A478q5q0o5o5p1p0n5m0m0l5l5m0l6j0J0k5l5l0l0m0l5k5j0l0k0NK0K0Nj5l0l5k0j5nk0
1599C91k6k5k0k5j5k5j5j0N%%nN%%N%nNNNJ0%%J0J0j0k0l5l0k5j5J5J5j5j0k0j5j5%NnN%k0
1596H5nj0%K0%J5K0%J5J0j0nj0j0j0%j5%%k0%j0nk0l0%J0K5K0J0J0nnJ0NnJ0j0j0j5k0nNK5
1593F0K5J0NJ0J0NK5J0nnJ0%j5l5j5%nk0j0k5k0j5J0J5K0M0L5%k5k5j0j5NJ0J0j5j0NJ5J5
1590H0K0J0J5nNNk0m0m5j0L0M0M5L0%k0j0j0L0K0J0k0l0k5j5j0nj0J5J0%N%N%nnNJ5J5L5N
1587A65j0N%j0nNnnk0k0j5k0%N%%nn%K0J0%k5m0k0%L5M0K5N%%j0j0l0l5%%%%J0J0J5J0j0k5
1584C5k5j5%NN%J0NJ0Nj0J0L0L0nl5m0l0%L0K0NNj0j0%NN%NN%J0%%%%%Nn%N%J0%J0%J0nJ0
1581I5J5J0nj0j5j5J0K0J0j5l5l0k5nnk5j5NK0K5K5J0n%J0K0K0k0k5k5j0J5K5L0K0%%j5l0
1578E5l0j0%Nj5j0%%j0NJ5L0K5K0J0j0k0n%Nj0j5J0K5K5J0j0nNK0K0nk0k0j0NK5J0nnk0k0
1575G0j5k0j5NK0K0Nj5k0j5j5j0K0L5M5L5J0J0%K0K0j0k5m0k5l0n%k0j5n%NN%J5L0L0J5K0
1572A35K5K5J5j0m0n0l0%K5M5N0L5Nj0l0k5j5%%j5j5j0k0nj0k0%%k0j5nJ0L0K5NJ5j0nN%n
1570H5n%%%j0%J0j5%%NK5J5J0K0%nj5k0k0NK5K0nj5j0%N%%nl0j5k0%%J5K0L5Nl5n0k5j5nN
1566a5L0M0Nnj5l0l0j5NK0K0J0J5J0J5J0J5J5%j5k5j0J0K5L0J5%k5j5k5j0NK5J5j0k0k5%K0
1564F5K0K0K0J0nk0j5nJ0J0%j0k0j0j0NNK0L0%NN%K0K5Nk5k5l0k0j0j5k0NJ0%J0K5K5L0K0
1561A60%j5%j5nnj0nl0l0l5k5J0K0K0J0Nj5j0%NJ5K0Nj0k5k0j5%%N%%K0J5Nj0nj5nK5K5K0
1558H0L0L0J5L0K0nk0%k0j5j0j0j5NK5J5J5J0J5K5%j0l5l0j5%J0J0NJ0NJ0J0nj5k0n%k5j0
1555A10nj5j0k0nK5%J0j5j5nK0K0NNNNJ0NJ0Nj0j0nj5k5Nj5j0n%nn%nn%J0K5L0J0%%%%J0J5
1552A35NK0J0J0J0J0j0nk5l0l0l0j0J0K0L5N0M5N0J5%k0l5k0l5k5j5J5n%N%NNnJ5J0%k0k0
1549A40J0K0%j0j0%%%N%J0n%Nj0k5k0k0j5j5k5j0J5L0M0J0k0k5nK0J0J5%K0K0NJ0K0NJ0J5
1547B20%j0j0j0j0j5n%j5j5%j5nK5NK5Nk0m0k0l0j5J0j0%J0J5K5J0nn%nl0j5nJ5K0Nj0j0k5
1544C5m5k5j0K0L0K0K0J5%j5K0N0N0K5J5nj0j0j0j0%%j0j0%nnJ0J0J0J0NK0NJ5M5N0M5N1L5
1541D41J5nk5m1l0l5l5j5Nnj0NNJ5nnJ5N%J5J5J0J0L5L6L0L0L0K5M0K0J0J0J0NNk0j0%k0%
1538E81j0j0j0%j0nj5J0L0L0L5N5P0O6L0J0K5K5J0j5l5l0k5k5m1m5m0m5m0m5j5%j5j0%%N%
1536D96L5L0L5L5J5J0J5J0j0j0j0j0J5J5%l0m0k0l0l0m5m0m0m1l0j0j5j5j5J5L0N5O6K5J5
1533D76j0j0nNj5j0j0j0j0k6k0m0m0m0j5%%j0nj0j0nj0nnnnJ0j0%%nn%%Nj5%%%%j0nnj0nn
1530I0j0nK5K0K0K0J0n%NJ0K0NJ5Nk0nnn%j5N%j0%nk0k0k0k0%%n%N%N%nNJ0nk5j0j5k5nJ0
1527B5%%K5K0K0K5N%NNj0nnj0k0k5nK0J0J0J0J0nn%j0j0%K5K5J5N%J5%j5nnj0%%j5nNn%%%
1523A10n%J0K5K0J0nk5j0j5j5j5nL0L0j0k0%%J0NN%NN%NNk5k5k0K0J5J5K0J5n%j0j0j0j5N
1521A20%J0j0N%N%k0m0k0k5%L5K0J5J5K0J5J5k0j5j5j0j5K0%%J5j0NNJ0J0NN%k5j0j0n%nn
1518I0K0J5J5J5Nj5n%nn%nJ0L5J5K0J0j0N%k5k5k0k5j5%Nj5j0nj0j0j0nj0n%K0K5%nnJ5L5
1515A10K5K5J0k5l5m0j5NNNj5j5j0J0L0L0J0%nJ5K0K5L5J5k0k5k5k0k5k0k0j5k0NK0K5J5%
1512I0J0J0J0J5J5J0NK0K5%k0l0k5k0j5J0K0J0l0m5k5J5J5K0K0K5N%J5nnk5k0j0L0L0K0Nk0
1509A55j0NK0K0nj5j0J0J0j0nk0j5k0k0j0%J5L5M0L0K0j0l5l0k0nj0j5j0nJ0L5K0K0J0j5n
1507A55Nj0%Nnj0J0n%%%%nJ5J0J0J0nj5%j5j0%Nj5l5k5J0K0K0J5Nj0l0m0j5NJ0L0J0j0J0N
1504A05J5L0J0%j0j5%%n%%j0j0%J5J5J0K0J0J5K5%%%nnj0%J5L5K5J0%%k0k5j5N%j0l0k0j5
1501A55nnJ5L0J5J5%k0l0k0k0%J5J5%%J0%N%N%N%%%nJ0j0j0J0J5Nj0k5k5j0NJ5M0M0K5J0N
1498B70nnNJ5J5J5J5Nj0n%k0j5k0k0j5j5l0j0%nj0NNK5J0J5K5J0NK5%K5K0Nj5j0j0j0j0j5
1495B60K0K0K0%j0j0j0nJ0J0J0J5J5J0J0J5J1J5J0Nnj0j0J0L0L5K5J0%nJ0J0J5Nj0k5k5j5
1493D66%K5NJ5L5L5L0J0%j0J5L5L0K0K0K5J0L6O0O5O0M5M5O5P6R5J00Q0P1R0J15J10J16J10
1490B105P5Q0O0N1M5O5O5P0N5K0J5J6L0L0L0L0L5O0O0O0N6P0O0L5J5K0J5K0J0nj5J0K0K0J5
1488C403M0J5L0P1N5M0Q5J46J50J50J56J80J86J85J86K00K01K05K06K00J96J95K01K10J86
1486G078J40J25J16R5P5N5L0J5K0J6%on%j5j0j5j5n0m5l5n5p5o6n5q0j10j15j16j10j00q5
1484F602q1j00j20j26p5l5NL0L5P5J01J20J10J11J35J55J36J45J20J01J15J10O5O6Q0N0%l5
1482G895k5nl5l5j5m1n0m5n5n0o5q0p6p0q5q0p0r1j00j30j71j85j81j55j55j76j95k11k15
1480E048j96j55j41j55j41q5q0r5p0n1n0n5m0k0%j0j0%j5j5%l0m5k5m0o6n0m0o5o0m0o5l6
1478C102%J6nK0J5NJ5J0J5J0J0J0Nk5nnj0j0k0%%k0j0%J0M0K5K5M0N5N5L5L0J0J0K0K1NJ5
1475C519J0J0J5NJ5N5O0N0O0N0O1O5M5M5O0N0N0L5K6L0L5K0L0J0L5J5nNJ5L0O0Q0R6R0J10
1473D942J51J80J66J50J55J66J90K06J85K01K05J96K10J91J65J46J60J55J26J30J35J26J00
1471H737R5J01R0P5N5O0O5L5K1L5K5NJ0j0n0r6j15j05j11j15j30j46j75j65j71j70j61j35
1469G554j05r1p0o0k0J5L5M5O5N6O0R0J05Q6J00J20J20J26J15P0N5O5O1M0L0L0M0L0L5L5L0
1467H867K0nNJ0%k0l0o5o5q5j26j55j80j86k05k41k46k40k46k51k55k71k56k65k56k31j80
1465D842j30j16j00j05j00j16j10o0l5k0l0m1k0J0%l0m0m5m0n0m5n0n0n6m5n0l0j5%j5n5o5
1463C188p5n6m5n0n0m5n0m5n6n5r0j05j10j01r0j05r0r6j05r0j05j11r5j05j01j05q0n5n5
1461H67o0n1m5o0m0k5l5l0nj0nj0nj0nnk5j0j5k0j6j5k0j0NJ5K0Nj5k0l0j0%%nNNn%%k0k5
1458B60l0k0%J0%J0K0J5j0k5m0m0m0m0k5J5K0M0M0K5nnnj0nn%K0J0NJ0NK5nJ0J0K0%j0k0n
1456B25k5k0nj5j5%NJ0%J0%%J0%nJ5j5j5k0k0k0%nNj0%Nj5J0j0k0j0j5NJ0J0%j5k0k0j5%%
1453a0N%J0J0J5Nj0j0%j5NL0K0NJ0L0K0N%k0nj5nj5k0%%k0j0%J5L0K0K0L0J0k0j0k5k0J0L5
1450A10J5nnJ5J0%J0%%l0l0l0k0nK0L5J5nk0nJ0J5j0j0j0%%j0k5k0%J0L0L5L0%k0k5nK0K5
1447A15%j0%NJ0NNNN%%NN%%NN%%NNj0J0J0n%N%%%Nj5j0j0j5j5j0nk0j5j5k0j5N%J5nj0J0K5
1444F0L0J0J0J0J0%n%n%nNj0k5k5l5k0K0J5J5K0K0K0K0K0NJ0K0L0J0j0k5l0k0nj0j0j5j5%
1441I0k0j5%j0j5NJ0J0N%J0NN%%k0k0k5l0j5K0N0N0J5nj0j0J0J0K5K5J0j5j5K0L0J0%j5nj0
1438A60nj0Nk0k5l0l0l0J0K5L0%k5k5j5K0J0J5nnnj0j0nnj0j0j0NNNNnJ5%NJ5K5K0K0J5K0
1435A35L5Nk5m0l0l0nN%NNK5K0J0K5J0K5J5%J0J0%k5n5n0k0J5L5M0K0J5NJ0J0j0j0j0j0%j0
1432A60j0%%K5L5N0L0J0j5l0l0j5%J0L0K5%k5n0l0l5m5l5k0%Nnj0k5k5%M5N0L0NJ5L5J5j5
1430A55l0j5%J0%j0J0M0K0%k5l5j5%J0nnk0k0%L5M0L0%j0%j0%K0%J0J0NJ5%k0n0m0k0%K0K0
1427A20%j0j5j0J5J0J0k5k0j5Nnnj0nnj0J0J0J0J0J5J0J0J0j0j0k5%L0L5nk0k0Nj5j0l0l0
1424Ej0J0%%k0k0NK5M0O5N0K5NN%Nj0k5j5k0k0k0%%%%J0J5J0J0J0J0L0nj5j5j0J0L0L0Nj5
1421A90k0k0nnNN%%k5n0n0k0K0L5L0L0K0Nk0k0k0k0j5j5j5NK0L5M0M0L0J0nk5k5n%%%NJ5J5
1419A75J5J0Nj5nnj0%nn%j0j0nj5l0l0j5J0L0K0K0J5%NJ0%J0J5%j0nj0j0nj0j0%K0L0K0L0
1416B20J0j5l0l5j0nnj0%K0J5Nj0%%j0k0J0K0L0K5J5nNNJ5J0J0nl5k0k0k0k0k0k0j0j5k0n
1413E0K0K0K0J5nk5j5j0nJ5J0nnJ0J0j0k0j0k5j0J0K0NJ5J5J0K0J0j0j5k0nj0j0j5j0%J0J5
1410F0%%K0NNL0K5L5K0j0%%j0k0j0j0k0NJ5%J0J5K5L0J5nj5j0j5nl5l0nJ5K5L0J5N%nk5l5
1407A40j0%J0j0l0k0j0J5K5J0K0L0K0L5K5k0m5l5k5nNnNNnnJ0k0k0j0k0nNJ0%J0M5M5J0k5
1405A55nj0l0k0k0l5j5n%j5NK0K0K5K0%J0%%nk0l0%K5J0K5J5j0nnj0%K0K0%j0k0j0k0j0j5
1402D5k0j0J5L0J0L0L0J0K5K5%%J0nk0j5k0k0%%%%%n%%n%%%%%%nNNNJ0K0K5K0K0j5m5p5m5
1399C5nL0L0L0K5N%%j0j0j0j5nj0k0NJ0J0J0J5J0J0J0J0j0j0k0%Nj5nnnnnnnnnn%n%nJ0L0
1396I0K5J0%Nn%nk5j5j0NNNN%%%N%Nj0J0%n%%%%J0nk0%K5K5j5j5j5j5j5j0l0%J5J5J5K0J0
1392I0nnJ0N%N%%j0%j0Nj0n%%K0J0J0%j5j5%%j0j5%nj0%j0k0j5k0k0nN%%J5K5J0nk5%J0M5
1389C0O0N0L0Nk0j0j5k0k0l0l0j5%J0J5n%k0j0j0J0J0%K0J5NJ5J0NK0K0Nnj5nK0K5J5j5l0
1387A20%J5J5nnk0k0j0%N%NK0J0%nl0j5NJ5J5j0k0j0J5J0J5J5J0J5K0N%k0%j5j5%j0j0%nn
1384A00%%j0J0j0j0nj5%%K0J0J0nnnnnnnnn%%nj0N%j0j0%nnJ5J5J5J0%%%n%%n%J5nJ0J0%J0
1380A00J5nnnj0j0J5J0NK0J5NK0%%j5k0%J5nk5l0l0j0%%K0K0M0M5K0K5%Nn%nnk0k5l5j0NJ5
1377A40J0J5k0k0k5k0J0NnK0J0%%J0J0J5J0J5J0J0K5n%k0j5j5j0j5nk0j0J0J5J5J0j5l5m0
1375G0m0%K0J5NJ0j0j5%K5J5NJ0J5J0J5J0K0J0J5n%j0nj5j5j5j5NNNNJ0J0J0J0k5k0k5k5%
1372I0%%%J0j0%%J0L0L5%j0j5j0j5nnnj0J5J5J5J5%%N%NNNNj5j0K0L5K0K5K0K5nl5k5j0l0
1369A90j0j0k0l0j0K5K0%n%%NJ5Nk5m5k5K0L0K5%j5l0k5j5J0L0%NNNJ0NNJ0Nj0nn%j0%n%%
1366A25%%%%%%nnnj0J0k0%%nJ5J0NK5L0J0j5k5%J0L0%%%%nk5%K0J0J0nk5%J0K0K5K5K0J0j0
1363B60%%nnnnNj5nj0j0j0nk0k0%J5J5j5m5k0nNNk0k0l0j0J0J0K5%%%J0j5nJ0L0L5J0NL0K5
1360B05%%N%j5j5%L5M5K0N%K0nk0l0m0%%j0NNNNnJ5K0j0k5nnk5j5j5j5j5j0k0j0j5nJ5K0j0
1357H5k0nnk0j5J5L5K5K5K0J0n%K5J0J0K0J0k0l5n%%j0%j0%nnnn%%K5K5%j5j5l0j0J0K0%K0
1354A50K0%K0J0j0%Nj0j5J0j0%%J5J5NNK0%J5nj5nj0j0%nnk0j0K0K0K0J0j0nJ5%%J5NNNJ0
1351B70j5j0nj5j0j0j0j0j5nj5j0%k0k0%J5%%J5NN%J0J0j0NNj0J0nNJ5n%J0%NN%j0j5k5%N
1348A45L0L0J0k5j5NK0%J0j5j5k0j5j0J0J0NnJ5K5K0Nk0l0m0m0l0%J5NJ0K0L5L0K0N%J0nK0
1345B25K5K0K0J0j5N%j0NJ0j5k5l5n0k0nn%%%j0j5NJ0J0L0%%%j0NJ5K0K0J5NJ0L0j0m0n0o0
1342A20l5j5nj0nJ0J0K0%K0nNJ0NJ0J0Nl0k5nL0L5%l0k0nJ0K0M5M0K0n%J0Nj5j0nn%nn%nn
1339A90k0k0nK0J0nk0k0Nj5%nNNnJ0J5nNNJ5J5J5J5nnnn%K0J5nk5l5j0j0j0J0L0L0J0j5j5
1336A80J0%K5J5J0nj0nnn%nnnnnnK0J0Nnk5%NL0J0j0k0j5nnnnNJ0NJ0J5%J0J0%nn%%j0j0%
1333B00J5Nj0j0k0k0NK5K5L0NJ0K0K0K0K0K0K0Nk5j0nJ0L0j0l0k0k0%N%%%l0l0%%%l0l0j0
1330A80J5J5K5J5%k0k5l0l0k5NJ5K0%%j5l0k0k5NJ5J0Nnl5l0nNJ5L0L0K5J0j5j5nJ0J0nnJ5
1327A35J5j0j5nNK5L0K0J0%n%%n%J5J5%j0j0k5nNn%%%%%%J0K5K5J0j0NNj0NN%NNNnJ0j0nN
1324B60k0j0%nnNNJ0J0NNJ0NNj0nNnnj0Nnk0j5nnnNK5M0L5J0k0j5k0l0j5nJ5N%j5l5l0k0n
1321A25J5%NK0L0K5K0j0l0k5j5J0J0K0Nnj0k0%J5NNJ5J5nJ0Nj5l5k0NL5K5%k0k0N%j5k0nj5
1318A40j5nJ0J0%K0L0K0nj5J0L0L0J5%j0l5k5j5J0K0NJ0L0L0K0K0J5K0N%Nn%%J0nk5k0k0l0
1315B85k5j5NJ5K0K0K0K5N%NNj0nnj0j5nnj0nnn%nNNnk5%M5N0L6%NL0L0L0L0K5K0NJ5J0M0
1312F31N0M0M5P6O5M0K0j0j0K0M0R0J16R5J10J05J11J05J10J06J30J55J61J75J71J60J85K06
1310C298K21K25K06J75J40J06Q0M5Nm0q5j00j11j30j61j70j75j86j65j31j20j20j31j25j15
1308B436j26j20j10r5q1n5m5m0m5l5k5k5l0j0%K5NK0L5N0O5J00J11J05J10J11J05J20J30J71
1306B857J80J86J80J86J75J56J40J15Q5N6L5K0nn0q1j05j05j05j11j10j05j26j40j55j36j25
1304B912j30j31j15j20j16j20j35j11q5q0q0q5j06p0l5m0l5m0m0l5n6l0%j5j5nj5k5l5j5N
1302I97j0J0nj5j0NL5K5J5K5J5Nj5k0J0J5L0K0L0J1J0J0J5L5M5M5M5M0M5M0N1Q0P5P0R0J11
1300A980J30J10J36J40J55J71J95K21K20K11K31K35K76K76L00L16K96K61K25K11J95J71J55
1298F817J15R6Q0N5J5k0%nk5m0p0j21j40j45j31j60j66j60j60j71j55j46j20j00j06r5p5m5
1296D822k0k5l0nN5Q0O5P5J01J40J91K25K61K60K51K81L36L66L51L50L56L36L26K86K45J86
1295I865J30P0K5nm0p5j10j40j36j20j05j31j40j66j70j90k11k31k60k71k66k65k86l11l06
1293F155k80k56k16k10j91j60j50j66j45j26r0q5o0l0l0m0k0J5L5K5K5K5L0L0L0K5L5N5P6
1291D306O5K5nl0l0l5o6q5j10j15j11j25j35j41j40j45j31j45j51j30j05j00j21q5o0l0m0
1289B025n0o6n0m0j0k0l0l0j0%K0M5N5O5O1N0P5R0J00J06R5J25J46J35J30J46J65J81J95J75
1287C879J61J35J21R5P0L0NN%k0n5p5o5q1p0n0m0l0n5n0n1o0m0k0nK0L0K5L0L5L6O0R0J20
1285D180J51J60J65J91K21K55K81K71K65K61K66K75K51K26K00J81J75J50J51J60J46J25J30
1283H837J36J15J05J05R1M0nn5r6j45k01k40k86l31l51l35l21k96k86k96k90k76k46j95j71
1281E007j40j35j11j05o0n0l5n0l5J5L5K5L0M0O0R5J36J40J45J61J40J31J35J40J26R0Q0P5
1280F085Q5N6L0j0l6n0p0j05j00j06j20j30j66k15k31k25k21k26k25k31k20k26k20k06j65
1278B752j46j50j56j40j05j00r6j00q5q0p6q0q0n5p5o0n6m0l5n0n5k0J0nk0k0k0k0k0l0l1
1276G56j5k5l0l0j5j5N%%j0nK5M0M5M0K1n%%j6J1J0K5L0J0K0K5J0L0O5P5N5Q1P5O5Q5O0M0
1273A538N1P0R0J15J16J10J20J46J20J05R0J16J15J25J06J00P0Q5Q0K0l5o5p5o0p5r6j15j20
1271B847j20j21j25j15j16j15j20j21j15r0o5o0m6m5n5q0o0m0k0%J0NJ0K0Nj0L0P0P5P0P1
1269A574Q0P0O0Q5J16J20J10J26J35J35J31J35J50J26J10Q5O5M5K0%l0q5j10j30j36j35j36
1267B716j30j50j31j45j35j26j15j20j21j00j00j05r6p0o5p0o5l5k0l0k6k0l5l0k0k0k0j0
1265F06k0k5j0k0j5j0k0j5j5K0%k0l5l0j1J1K5nj5Nj6k0l0l0k0k5l0k0l0j0j0j0j0j0j0j0
1263A10j0j5J0%nj0%J0j5%NN%N%%%J0N%J0J0n%J0K0J5nk5l5l5k0J5M0M5K5k0k0k0NJ0J5nj0
1260A25j5%%%%nnnn%j0%%%K0J0J0J0J0J0J0%j0%nn%j0%nnJ0j5j5k0J0J5n%J5J5L0J0%%nj0
1257A55j0n%k0j0j0j0k0j0j5j0k0j0j5J5J5NK0K5%J5J5Nj5%%j5j5nJ5K0K5j0nJ0J0J0J5NJ0
1254A60nJ5L5J5Nj5k0j5k0j5j0j0j5l5j5%NL0L0J0j0j0%J0%NN%N%%N%%%%%%NNJ5nk0k5l5k0
1251F0j5j5j5j5NL0L0%nj0k5%j0j5j0j0j0J0J0j0N%%NJ5J0L0L0L0N%k0k0j5l5j0J0NJ0J0n
1248D0nk0NK5%J5J0%NJ0nk0j5j0k0K5M0L0L0K5NJ0J5j0l0k0k0k0k0k0k0nnj0%j0J0J5K0L0
1245H0L0K0j5k0k5k0k5j0j0J0L0M0J5%l0k5k5j5%J0NJ0J0J0J0NJ5J0NJ5NNJ0%J5NNJ0Nj0j0
1243A50j0j0j0nj0j0%%n%L0J0J5K5J0j0NNk5m0l5k5j0j5k5nJ5K0K0J5J0n%J0K5K5nk0j5nN
1240I5J0nnnnn%J0j0%%j0J0J0N%J0M0J5%k0j0k0l0l5k0j5J5K5L5J5%k5k0j5nNnJ0J5n%J5%
1237G0J0J0K5K0J5%nj0Nnj5k0l0k5nM5M5%j0%K0L0j0l0l0j5j5j5j5j0J0%%NNNNk0nK0K5j0
1234G0nNK0L5J5j5j0nnnnj0nj0j0J5J5%nk5nNL5M0K0nnJ5K0K0J5n%nnnnj0%J5J5j0l0j5%J0
1231A65J0k5k5k5k0nnj5NK0K5j5k0j5j5l5l0j0L0K0%%%J0K5L5L5J0j0k0k0k0J5L5L0K5Nnn
1228A60nnNK5J5J5nnNj5%%nnJ0J0%j5l0l0nK0%J0k5m5j5N%j5l0k5nJ0J0J0nj0NNNNn%%n%n
1225A5%%K0K0L0J5j0j0k5%J5J5Nj0j0j0J0L0Nj0k5j0%K0J5N%NJ0nj5j5j5j0j0%%K5K0Nk5l5
1222C5k5J0L0M0L0K0L0K5J5nj5l5m0l0nK0M0J0%nJ5J0nl0k0j0nk5l0m0nNJ0L0K5K0%J0%J0
1219A10NK0K5Nj5k0j0k5l5j5l0l0j0NK0L5K5K0j0j0J0J0NJ0K0K0K0K0%%%%nj0nnnnj5NK0K0
1216A70L0J0nj5k0%j0j0%j5j5%j0j0NN%%%NN%%%N%K0K0J5K0K5Nj0k0m0l0k0J0%j5n%nn%nn
1213H0j0j0nnJ5L0M0L0K5J0J0N%N%k0k5k5k0k5k0%K0J5J0j0%k0NJ0J0J5j0k5l0j0j0j0nnN
1210D0J0nl0%k0k0l0k0nJ5K0J5K5K0J0J0J5J0nj0nnnK0NNj0j5j0j0%NN%k0k5NM0L5K0NK0J0
1207A15nk0j5n%j5%K0Nk0j5j0J5NL0K5N%nNNk0m0l0j0nj0J5J5%j0nK0NNnK0J5%NJ0J0NJ5J0
1204A35K5%j5j5k0j5l5l0NK0J5J5M0L5K0nm0l5k5k0j0J0%J5J0J0%j5nnN%NNK0K5j0j0nJ0%
1202A10%%%%Nj5j0NNL0Nj5j5nJ5K5K5N%Nl5n0n5l0%K0J5J5K0NNnk0j0NL5K0J0j0j5k5l0k0
1199B0nJ0K0J5%n%%J5K0j0k5j5j5nnj5k5m0j0J0K5J0j0J0K5M0J0nk5k0%K0K0N%N%NNN%Nnn
1196E5N%nNnj0J0%%n%%nJ0NnJ0N%J5nj0%k0%J0J0J0J0J0%J5nk0j0j0j5NL0K0J5j5j5nk0k5
1192D5%k5nJ5M5M0K0J5J0K0%K5%NJ5K0%j5k5j5J0%j5j0j5j0j5j5j0j0j5n%nnk0m5m0k5nJ0
1190e5j0J0L0J5K0K5K0nJ0J0j5j0j0j0nNj0J0NnJ0nNK0J5%%%K0J5N%k0l5l0j5Nj0%nnnj5n
1187c0J5N0N0K5%nnj0j0j0NNJ0NK5L0j0j0%nj5NK5J0j0l5m0j5%%%%J0nj0nj5%J5K5L5J5n%
1184A10Nnj5N%nNj0j0NK0Nnk5%nn%j0%%j0Nj0J0M5K0L0%j0j5NK0J0J0J5Nk0m5l5l0k0k5k0
1181e%K0K0K0J0K5J5K0nk0k0nNNj0nj0nNJ5NJ5j0%J0K0K5%j0k0k0j5k5j0j0j5j0nJ5L0K0K0
1178H5J5L0L0J5j5nj0j5j0k0k0j0%NJ0n%j0j5Nnj0nnJ5L0K5K0%j5k0%%%nNnNNj0J0J0NJ0%
1175A20k0j5nj0k5j5J5N5M0J0nk5k5k5k5j5Nj0j0%%J0K5K5K5%k0nnj0%l5l0%K0J0J5J5J0K5
1172I0J0J5K0j0j0j0j0j0j0j5j0%j5l0k5j5K5M5M0%k0j5%K0K5K5L0%NJ5nnK0%N%N%%%%%%J0
1169A90J0J0J0J0j0m0l5m5m0j5J0K5L0L0K5K5Nnm0m0m0k5J5L5J5j0nnJ0K0K5j5j0j5j5j0j5
1167F5j0j0j0K0J5nNJ0K0nJ0J0J0J0j5j0%k0l0k5l0k5NL0L0J0k0k0J0K5L5L5%%J0J0J0J0N
1164A65NK0%j0J0j0%%nn%j0%j0nj5k0j0J0K0%l0k0k0J0j0%NNJ0%K0%NNNN%%N%N%j0nj0nj0
1161I0j0nnj0J5J0nNN%NN%%%j0l0NL5J5J5%l5k5l0J5M5L0J0k0j5NNNNK5%k0k5k5nN%K0K5K5
1157A50K0%NN%k5m5m0k5J5J0J0J0J0J0K0%j0j0j0j0J0%J0%J0NNNnnj0N%K0K5Nj5j5k0j5nj0
1155I0nn%J0%J0J0K0%K5J5nNNk0l5l5j5K0L0K5K5J0%J0Nnj0j0j0k0j5k0j5J0J0J0J0%k0j5
1152I5%J5J0J0J5J5J0J0J5Nj0J0j0nNj0NJ0NJ0J0%k0j0j0%nn%%nn%j0k5j5j0nJ0N%J0K0J0
1149A50K0NnJ5nj5j0k5j0J0%nJ5Nk5j0nN%%%J0j0%%nnJ0j0N%j0J0L0L0M5K0nk5j5j5nnj0n
1146A45nnnnn%j0%NNnJ5J5nNNj0nj0j0J0J5J0J0nn%nNNJ5%j5j0k5%J5K0K0J5K5K0K0K0j5l5
1143B25k0k5k0%j0j0K0L0K0K5J5J0J5J0N0Q1J15J40J81K15J91J95J86J35R0Nr0j35j81j75
1141A288j86j60j76j70q5n5p1p0l0j0l5j0j0nnj0j0k0j5j5Nj0j5J0NNJ0Nn%k0J0j0j0%j0J5
1138A25J5J0J0K0Nj0k5m0l0j0Nnnn%%NN%%k5k5n%NJ5j0J0%NNJ5%J0J0j0j0%k0j5j0j5j0J0
1135@K5M0L5M0K0J0nn%J0j0j0j0k5nNj5j0NN%k0j5%K5N0O0N0K0%Nk5k0k0k0m0l5j5J0K0K0
1132A50L0J5j5l5k5k0nJ5NNJ0j5j0NK5K5j0nNNN%K0%k0m5m0k5j0Nj0%j5NK0L0L5J5NJ0J5n
1129A50j0k0j5j5J0K0K0J0j0k0k0j0%J0%NNJ0K0%nj5j0j0%NJ0K5M5K5J0%j0k5m0l0j5%j0n
1127H5NK5K5%NnnnJ0J0J0J5Nn%Nj0k5k0j0%nj5k5m0j0K0J5K0NJ0K0j0nnnJ0J5J0K0K0%J5J5
1124A90NJ5J5Nj0k0n0n0k5nJ0J5K5J0Nnk5j5k0j5k0j0J0K5K5J0nk0k5j0k5j5%K0J5Nk0k0m0
1121d5%J5K5K5K5J0J5J0J5NK0J0J5J5J0J0J0J0j0k0m0m5k0j0NJ5L0J0j0j5k0k5j5NJ5L0K5
1118A05K0Nk0k0j0J0%nj5k0k5j0K0K5L5K0NJ0nJ0J0nl0l0k5j5l5j5NJ0%J0K0K0K5J0k0k5k5
1116B0k5%NK0M5M0K5Nn%nj0Nj0nj0nJ5J5K0J0j5k0j0k5k5k5nJ0K0J5K0K0j0nn%j5Nj0j0J0
1113G0j5%nj0Nj0%J5L0L0K0%j0j0nnj5j5j0%j5j0j0J0NNJ0NJ0J0NJ0J0J5Nj0j0nj5j5j5l0
1110B5%J0K0J0J5%%J0j0nJ5n%J5K0J0J5Nl0n0l5%%J0%j5J5Nj0nj0%j0NK5J0J0j0j5j0j5NJ5
1107C5K0L0K5J5%j5nK0J5%%%n%j0Nn%J0K0K5NJ0j0n%%nn%j0J0J0j0j0J0L0M5J5l5m5l5nJ0
1104A50NN%Nj0J5%%%%nJ0%%j5k0k0k0J5J5K5Nj0nnj0J5J5k0k0j5J5M0L5K5j5k0m0l0l0k5%
1101F0nj0j0%%%%%K0K0L5J0j0j0j0j5J0NJ0J0NNNNk0j5%L5N0K5nm0m5k5j5N%%k0k5J5L0J0
1098I0nj5j5l0j0J0J5J5J0%NJ0j0NN%NJ5K0J5J5%nNj0j0NnnJ5K0J5J5nnj0Nnj0%j0%nnnn%
1095A30j5%J5j0j0j5l0k0NK0nnn%nnK5M0L0nn%j0%%K0K0%j5l5n0k5J0L0J5%j5j0J0J0K0L5
1092A40M0K5Nk0k5l0l0l0n%j0%%j5j0NJ5J5J0j0j5nJ0M0K0J0%nnj0nnk0k0K0K0%nn%NNj0J0
1089A00J0j0%Nj5l5l0j5J0L0K0J5%k5j5nJ5%%J5J5NJ5J5nnj0nk0k0k0k0%%%%J0K0J0J5J5J5
1086A00NK0J5j0%J0%NJ5j0%%j0%j5NNj5nj5j0nj5%j5nJ0J0J0J0J0J0J0J0J0J5nl0k0%NNJ0
1083A20J0J0NJ0J0J0J0nnj0%k0%Nk0k0l0l0k0NNNJ0%n%nK0K0NL0J0%%J0%J0%J0K0J5L0J0n
1080B30k0j0j5nnnj0nnNj5j0nnj0j0nnj0J0%j0K0K5J5nj5j0j5j5j0%J0%NK5%J0J5J5j5l0l0
1078G5j0J5J5K0n%J5J5%%%nN%%%j0nj5%j0j0nj0N%NN%%NNJ0nNNj5k0j0j5NM0K5K0%j5j0j0
1074A10j0j0nj0nJ0K0M5L5Nj0l0k5k5k5k5%J0J0L5K5K5J5j5j0J5J0n%%%%j0j0j0j0k5%j0j5
1072G0J0K0J5J5NK5K0Nk0n%k0j5j0j0j0nJ0J5nk0j0j5j5k5k5k5k0j0J0L0L0N0L0Nnj5k0NK5
1069I0K0k0l5l0NK5K5J0%j5nj0nnk0NJ5K5K5K0%k0j0nNK0J5J5j0nnnj0nk0%%j5j0nNNNNJ0
1066H0NNJ0K0J5J5K0J5nj5m0k5%J0%J5J5j0l0k0J0L0L5K0%NK0j0nnnnnnnJ0J5J0J0j5k5l0
1063A30nNK0L0Nn%nn%k5nj5k5%j0j5NK0J0J0k0nK5K5J0nj0k0l0%N%n%j0J0j0%J0j5n%nnNN
1060G0J0L0J0k0m0m5N%K0K0L0L0J0J0K5K5j5j5j0Nn%NK5K0NN%%%%%J0j0l0l0m0k0J0J5J5J5
1057A45J5J0J0J5nj0nnj5j0j5j0m0k0K5M0M0K0nj0j5j5j5j5NNNNj0n%K0L0L0J0k0NNK0K5J0
1054B50nk0m5l0j0nn%%%%NNJ0nk5l0NK0K0J5%%K0K0L0J0k5m5n0l0j0J0J0n%N%%J0J0J0J0N
1051A35J0J0J0j0J0J5j0k0j5k0j5j0j0k5%K0K0K0K5J0K0J5J5%j0Nj5k0k0j0l0j0J5n%%NN%
1048A10%NN%NN%NNNNN%K5NJ0J5J0J0J0j0nj0nj0j0j0n%%N%k0k0k0j5%N%N%NK5M0L5%l0k0j0
1045A60K5L5J5j5m0k0NK0J0j5j5j0j0k5l0j0J0%N%J5K5K5J5j0k5l0j5j5j0J5J5NJ5Nj0l0k5
1042F0n%J5K0NNJ0%J0%NJ5nk0k0k0k0nnK0K5J0j0%%N%N%nn%nn%nnJ0NNJ0k0k5k0k5j5%J0L0
1039C5M0K0nk0l5k0k0nj5nJ5L0K0J0K0J5%k0j5%nj0NK0M5N5L5%J0j0k0k0k5n%k5nK0NN%J0
1036A30J5nj0J0NnJ0L0L0J0j0J0J0j0%%N%NJ0J0Nj5j0j5j5j0l0k0j5NK0J0J0%%J0j0%%J0n
1033A75n%j0%J0K0%l5m5l5NN%nJ5K5J0%%J0K0L0Nk0j0nJ0J5j5k5j5k0k5j0J0K0%j0%n%%j0
1030H0Nn%n%%K5K0NK0NK0J0NN%NN%%%j0l5l5m0l5k0j0J5J5J0K5J0J5K0J5K0Nnk0J0K5J0K5
1028B10J5nj0NJ5J0j0l0l0l0k5j5%%%%%J0J0K0%NK0J0N%k0k0%K0M0M5K0J5%J0%k5k5l5k5n
1025A75Nj0%%j0%%K0K0L5J0nj0j0nk5nNL0%j0%%j0l0k5j5K0L0K0nk5j5J5L0L0%j0k0j5k0j0
1022A55k5%K0L5M0J5nj5j0n%n%%nn%%nNnl0j5%J5J5K5L0J5%%nn%nj0%J5%k0k5l5j0NNNNJ0
1019A70%j0j5j0j0j5J0K0L0L0J0J0n%%j0N%j0j0NnJ0J0nj5j5k0j0%NJ0nJ0%nJ0K0%j0K5J0
1016B15%J0Nj0j5nk0j0j0k0nnJ0j0J0J5K5L0J0%j5j0j0j0j0k0nK0K0%k5k5k0j0nNnj0k5j5
1013D5J0K0K5K5J5Nnj5%nj0k0%nj5k0%j0j0NJ0NNj5l5l0j5J5M5M0K0%%J0j0k0k5j5k5%K0K0
1010C5L5M5M5L0k0l5l0j5k0j0NK5L0J0J5J5J0j0%%j5%j0j0%nnn%J0M5L5J5%k5j5j5NNNNk0
1007A60j5k5j5j0k5%L0K0J0%%J0J0J0J5Nj0J0nnNNnj0j0nj0NJ5%K0K5M5K5j5k5j5j0l0j5j0
1004A55J5K0J0J5j0nn%n%%nn%j5j5k0j5NK5K5NNj5j5%%j0j0nN%%J0NnNN%%%N%%%Nj0nnnJ5
1001A50J5J5J0j0j0%k0k5j0Nnnj0K0K5K5j5k5k5j5j0k5nJ5J5J5J5K5K5L5J5J0J0j0l0k5NK0
998A90nj5j0%J0j0j0j0nnj0j0nNJ0NN%k5k0nJ0NK0%j0nj0j0nn%L0N0K0nk5k5nJ0%J5nk0j5
995I5j0j0j0j0NJ0J0Nj0j0k0%NN%J5L0L0J5J5J0j0l5l0l5nnnnn%K0K0K0%%K5K0NNk0j0m0l5
992D5j0NJ5J0%%%%%N%%j0nj0nJ5NJ0J5J0j0%Nj5j0nJ5L5J0%j5j5k0%%%%J5K0J5M0K5K5J5n
989B20j0J5%N%%k0l0k5k5nn%nm0l5k5J0J0K0%nJ0K5K5J0j5j5k5m0k0J0K0K5J0%K0nNJ0%NN
986A10NnJ0K5N%%k0%NL0Nk5nj0Nj5nn%nnnNj0%nNJ0NNj5l5k5k5nJ0NN%NN%J5J0J5J5J0J5J5
983A30J0J0J0K0nnj0j0j5N%J0nJ5j0NN%k0j0%j5nj0j0nnj0j0K0J0NK5K0K0K5J5%k0nj5j5k5
980A20l0j5NJ5J5Nj5k0k5j5%%NL0N5L5J0nNJ0NJ0k0j5nl0j5j0k5j0K0K0L0J5j5l0l0j5%J5
977H0%J5NJ0J0J0J0J0L5M0L0%k5l0m0k0j0j5j5l0l5nK5M5N0K5j0nnj0j5k0k0j5nk5k5nj0N
974A0%n%%%%J5J5K0J5J5J5J5J5K0Nj0k5k0%J0NJ0NK0NNK0J0J0nj5j0j0j0nj0j0n%Nj0n%%%
971A10k0k0k0j0NK5J0J5Nj0j0J0K0J0K5J5j5l5l0k0n%j0nNNnJ0N%%Nnnj0nNj5j0%NNNNNJ0
968E5%NN%N%NN%%J0NNJ0J5J5nnJ0K0%l5l5j5J0K5L0L5J5J0K5J5j5l5m5m5l5k0J0K5J5J5L0
965A40NJ0K5NK0K0J0nj0j0j0j0nj0nj0nnj0l0k0nJ5J0Nj5k5j5J0Nj0nJ5J5nnJ0J0%J0NNJ0
962A30NNJ0NK5K5K0K5Nj0l5l0m0k0%NN%%Nnk0k0j0j0j5j5j5J0J0J0J0J0J0J0J0NNJ0Nj0J5
959A35K0j0%%%%%%%n%%%%%%%n%j5j0nnj0j5%J0J0J0J0J0J5NJ0nk5j5j0nnj0l0j5%J0L0L5K0
956A30k0k0NN%k5k5n%%J0NJ0NJ0J0NJ0J5j0j5J5Nj0%%%%nn%%%%J0J0K5K5K0nk5l0l0l0j0J5
953G5K0%Nk0j0j0%j5l0J0K0J5%%K0K0L0J5N%nn%nj5%nn%%%%%%J0j0%%%%J5J5K0J5L0L0Nj0
950B30j5j5j5j5j0j0nj0j0j0Nk0j5j5j5j5j5J0K5L0L0M0J0j0j0j0J0J0K0K0%k5k5k0%%%J5
947A45K0L5K0j0k0l5j0J0J5K0nk0k5%j0%nn%NK5K0K0%l0k5k5j0n%J5J0k0l0l0%J0%J0K0K0
944A00J5Nnn%K0N%K5K5J0%NK0L5J0k5n5n5l0%%J0%Nnk0j0j0J0K5J5J5J5J5J5K0J0%NJ0j5l5
941A75l0k0l5l0l5k0J0K0K0J0NK0K0J0k0j5nk5j5nK5L0K0J5n%J0K0J0J5%j5nnj5j5j0j5%J5
939A10nJ5K0L0M5J0n%nnn%n%k0j0nJ5K0J0j0l5m5k5J5L5L5K0nk0k5k5%K5J0%J0J0J5nj0k0
936A60k5j5NK5K5Nj0l0m0j0J0J0nk0j5j0J0K0K5NNK5J5J5nn%nj5J0j0%nn%%j0%nnNNj0k0k5
933G5J0M0K5%nJ5J5%k0l5k5j5J0K5L5M5K5Nj5j5n%k0k5nj0k0NN%%NNj0J0J5NJ0J5Nk0j0%J0
930A60L0L5J5J0%%J0NnNnk0j5k5j5nnnnnnn%j0N%n%%%%%n%n%%%nK0J5K0K0n%n%NNJ0%J0NN
926B30Nk0k0k5j0j5NJ0j0j5j5j0k0J0%J0%%nj5%J0k0j0NJ0J0J0J0J0J0J0J5k0j0k0j0j5j5
923G0j5j0J0NJ0J0J0J0J0J0nj0Nj0%L0K0%nl5l0j0%j0%%%NN%nJ5%%%nj5NNj0j0NJ5J0J0K0
920A10J0J5j5k0k0%K5K0NNN%%nJ0K5N%k0l5l0j5j0%NK0J5J5j5j5k0j0nJ0N%J5K0K0J5nn%n
917A25j5nk0nNNJ5NnJ5%J0K5K5L0K0k0l0k0k0k0J0nnnn%nj5NNj0nJ0%NnJ0%%N%nNJ5j0j0J5
914A20%%%NN%nJ0nk5k0nNNJ0NJ0J5K0J0nnj0nj5m0l5k0NK5K5Nj5k5m0nK5L5M0L0%l0k5nj0
911F0J0J5nj0%K0J0k0j0NK5L0J5k5k0NNJ0%j0j0j0j0NJ5%K0J5K0K5J0nj5j0j5NJ0%J0%NJ5
908A90%nNNnj0l0k0j5j5nj5j0J0J0K0M0L5J5j0nJ0J0NJ5J0nj5l5l5j5j0J0j0m5l5j5nJ5%J0
905D5K0NJ0J5J5J5NK0J0j0J0N%J0nJ0j0k5j5k0j5j5k0j0n%NL0K0K0%j5NK0NJ0J5NNJ5nj0N
902A75j0n%j0%NJ5J0J0J5NK0%k5m5l0m0l0l5m0l0K0L5L5K0%J5L5L5M0J0j5k5k0NJ0J0N%j0
900A60j5j5NNj0N%N%%N%%J5j0NNj0J0J0j0%j5k0%j5j0j0j0NJ5NJ5J0J0K0%%j0%nl5j5NJ0J0
897A20j5nJ0%%%%J0K0J0K0K0J0K0J0nJ5J5j5k0l0m0j5nj0j5NK0L0L0K0%%k0J0J0J5K5Nj5l0
894B10k0k5n%nn%N%Nj0k5k5j0J0J0nK0NJ0NJ0%N%%%N%NNJ0J0NK0nNJ0J0j0l0l0n0l0j0J0K5
891A15Nj0k5j5j0J0K5J5J5n%J0J0J0J0nn%nn%nnj0j0j5j0j0j0k0%J0J5%K5K5NNL0J5J5L0J0
888B30j5l5k5k5nnk0%J0J0J0J0L5L5K0nk0k0k5k0NK5L0%nnnn%%%nn%J0j0j0Nn%%nj0N%j5j0
884A25NK0N0N0K0k0p0o0l5k0%K0K5L0J0L0J5k5m0m5k5n%Nnk0j5k5j0nJ0K5M5M0L0N0L0%j0
882B00j0%j5Nj0j0%%J0j0%N%n%%j0NJ5k0%Nj5n%j5NNnk0k5j0K0J5n%j0J0NK5K0J0K0J5J5K0
879B30%NN%k5k5J0K5K5%k0k0j0j0%K0J0J0K0Nj0k5k0j5j5l0k5j5J5L5L0K0NNJ0Nj5j0K0K0
876B40K0K5%%j5k0j5k0k5m0m0k0%K5J0J0J5nJ5nNJ0%J0j5k5k0k0N%%%nj5nj0j5nj0j0J0J5
873E5NJ5J0J5J0J0J0NNJ0NNJ0NN%%%%%%%%k0j5nnj5%k0j0k0k0j0N%NNNNNJ0J0%K0%l5k5j0
870D0j5%J0L0M5K0J0K0J5%%%nJ0J0NJ0NJ0J0NN%J5nl0k5k5l0k5j0J0J5Nj0j0N%J0J5nj0j0
867A20k0j0J5nNNJ0%J0%NNN%j5%K0J0nnL0K5J0j5k0m0l5j5%J0K5J0%%%J5J0%J0NNJ0%%n%%
864A85%%nj0j0j0j0%j5j5nNJ5NJ0J0J0J0J0j0k5k5j0%NN%j0n%j0nL0K5n%L0K0%j5k0k0k0j0
861A05j5j0j0J0J0NJ0NJ0nJ0J5nNJ0J5NJ5J0nj0j0n%J5J5Nj0j0j0j0nnj0NL5L0%%j0j0nj0
858A75%J5%J5%k0nj0j0j0j0j0j0nk5%J0J0J0NNJ0NNJ0%J0%J0k5j0nNNnk5j0J0L5K5J5J0NJ0
855B20K0nk5k0k0%nj5%nj5%K0NNK0N%l0k5k5%nk0j0nnj0J0J0J5J0J0NJ0J0%j0NK5L5J5J0k0
852A90l0l5k0J0L5J0K0L0J5%J5%%N%Nnk5l0n0l0n%%NJ0J0NN%nN%%J0nj0Nnn%%j0%%j0Nnnn
848A00%nNj5j5%Nj5n%%%%NJ0L0K0K0J0%nJ5K5J5%k0j0nj5nj5j0j0j0J0L0K0K0J0j0%Nnj5j0
845A55j0nj0J0L5L5K0J0J0j0j0NNJ0k0k5k5%J0J0%nj5l0l0nJ5M0L5K5%k5l5k5n%J0J0J5K0
842A95J0k0j5k0j5NK0K5nk0j5k0k0j5Nnj0J0K0J5J5%%%nnNn%%j5j0nK0L0L5J5j0l0j0k5k5
840A00j0k5j0NK0J5J5nn%nJ5L0L0J5NNN%j0%%j0j0%%nk5nJ0L5N0K0j0l5k5%NNJ0%j0k0j0%
837A60L0L5K5%k0k5k5k0j0NK5L0J5%NJ0L0K0J0k0l0k0nnk0k0k0nnk0J0J5J0J0J5J0k5k5nJ5
834A60K0j0j0j5k5nJ0K0J5J5nnn%%%NNk0j0j5j5k5j0J5K5L5J0j0k0l0l0k0%NJ0M5N0M5K0J5
831B40k0k0j5NL0J0nNJ0NNJ0J0J0NK0%k0k5k0k5j5j5j5j0n%j5k5l0j0J0K0Nk0j0%%j0j0%J0
828G0Nnj5nNL5L5K0NNJ5M0K5nj0j0%%j0%K0J0Nj5j0j0j0NNK0%j5nj5j5J0NNJ0NNNNj0j0%k0
825A80j0j0j0j0j0j0j0nJ5L0K5K5J0J0J0J5j5l0j5k0j0J0n%%J5K5K5J5K0%k5m5m0k5nK0K0
822A60NNNK5L0%j0j0NNj0l0j0L0K0K5nj0nnj0nj0j0j0j0j5j0j0j0j5j5j5j5J0NnJ5NJ0NNJ0
819A20NK0nk0k0k0k0k0NK0K5%%NN%NN%%j5j0nj0nj0nNJ0K5L0M0M0J5k0l0l0l0l0j0J0J0j0
817G5k0k0%K5L0L5J5J5K0K0Nnj5%%j5k5k5NJ0J0NK0%N%nJ0j5k5j5k0%K0K0%NJ5K0%nNnn%n
813A65Nj0l0l0l5k5NK5J5N%j0j0nnK5K0%nJ5J5j0j0k0j0j5nJ5J5n%J0J0%%nn%nnNj0n%n%N
810G5K5J5J5J0J5J5J0j0j0k0%J0nk5l5j5nnj5NK0K0J0J0J5J0J0L0J0j5j0%J0J0nj5j5j5k0
808A10nk0l0%J5J0K0J0%nnnnj0k0NL5J0L5J5nk5j0j5nJ0J0nNj0%nNL0J0J5J0j5%%nnNn%J5
804A65J5%J0J0J0%j0k0j5j5k0j5j5k0%N%Nj0J0%%%%J0%j0J0J0%k0j5J5J5J0J0j0j0j5j5J0
802H5K5L0J5j5k5k5j0j0J0NK5K0J5Nn%%j0j5nJ5M5L0J5nj5k5k0k0j0j5j0j0j5j0j0j0%J0N
799F0%J0N%J0K5%J0K0J5J5K0J0j0%Nj5%nj0%%nj0l0k0l0%J5NJ0J0J0J5NK0Nk5m0m0l0j0NJ0
796C5K0M5L0J0j5j5%J5J0Nj0J0K0K0k0k5j5%l0k0%J0%nJ5J5N%K0K0%J0J5j0j0nj0k0%j5n%
793A00%NnnN%%J0J0K0Nj5k5k5j5J0NJ0J0%K0J0Nj5j0j0k0j0j0j5j0J0J5J0J0M0K5Nj0N%N%
790A50%%j0%J5nNN%J0K0nk5j0J0J5J5%j0j0j0nnj0j0j0nj0J5J0J5J5J0K0J0J5nj0%j0%K5K5
787B40%j5l0k5k0J5L0K0K5nk0j0nj5j0j0j0k5k0k5k5j0l0l5j0J0J0J5J0J5J0J0J0J5j0J0N
785H5N%J0%N%nJ0J0j0%J0J0%J0%nj0k5n0j5%K5M0K0J5n%J5J0J0J5J0J0NJ0Nk0k0N%j5k0Nn
782A50j0%j0%nnj0K0%%K0%J5J5%j0k0k5j0nJ0%NK0L0L5J5j5k0k0k0k0%nj5j0%k0%K0K5K5J5
779A65%k0j5%nJ5J0%NNNN%j5%j0j5%nj5NJ0NNNNJ5%J5M0L0K0j0k5k0k0j0%%nj0%Nj0j5%j0
775A35nnNJ0L0J5J5%k0n0l5j5nk0k0K0K5M0J0j0j0j0j0J5K5L0nj5NNJ0%k0%N%%J5K5K5J0J0
773B30nnNnnnnn%j5%nl0k0j5j5%L0L5K5%L0N%%n%j0j0%j5j5nK5L0NNJ0nnj0k0%j5j0J5M0M0
769B70K5k0l5m0j5J0J0J5K0%K5L0J5l5m5j0Nnnj5j0k5%j0%n%J5K5K0K0J0j0%%j0l0l0j0%%
767A50n%j5k5k5j0J5L5K0L0K0J5K0K0nk0k0nn%Nnl0j5J0K0J0%%J0L5M0M5L5n%%j0j5j0j5j0
764B85NK0J0J5J5J0J5J0ONJ0nl1n0m0m0K0L5K5K5L0J0l5n5l0nJ0J5J5j0l0l5nJ5J0NNNJ0N
761B75j0nK0L0%l0o0n0j0%k0%L5L5Nj5k5nJ0L0%j0%j0nnj5nJ5J5%K0K0NK5Nj0k5j5k5%nj5
758A70%Nj5j0%K0J5J5K0J0J0k0m0n0k0nNK0L0L0J5j5k0j0j5j5%j0%J5K5L0J5J0nj0J0K5K5
755B60nk5j0j0nk0k5l0k0l0j5Nj0nNK5J5J0J5J5L0NnJ5NNNNNNn%%%%%%%%n%%n%%%%NN%nnj5
752A85N%NnJ0K0K0K0K0K0j5l5l0l0nK0K0J0j0j0J5%%%%k0j5l0j0%%L0M5N0J0k0m0l5%K0K0
749B35Nj0%%%%J0%k0%L0K5J5nJ0J0k5m0m0k5j5j5j5j0j0j0k0%K5K5K0K5J0NJ0J0%k0k0%J0
746A80J0nK0J5K0K0J5n%nn%nj0Nj0j0%j0m0k0%K0J5K5M0J0j0%j0nj5k0k0j5nnj5%J0K0J0K0
743B10M5N5M0N6M0M5M5M5N0R0J56K10K66L01L21L15K76K11J00%j15j91k56k85k86k51k00j56
741A137j45j10r0q1p0o5n5p5q1n0l5k5k0j0J5L0K0Nj5k5j5k0l0j0Nj5k5J0M0K5Nj5j0j0j5
739A75j0nnnn%%%%k0j5k0k0NK5J5J5NN%k0k0nJ5K0M0M0L0J5J0nk5j5%%j5j5j0J0%%NJ5Nj5
736B00m0j0%NJ0j0j5k0k0nNJ0J0K0nk5k5J0K5M0K0j0NJ0K5%j5k5nNn%N%j0J0K0J5Nl0l0l5
733A15j5J0K0J5NnN%%%n%%nj0k0j0k0j0j5J5K0L5L5L0L5L0J0%k5k0j0j5k5k0j5j5k0j0J0L0
730A30L0K0NJ5J5nJ0J0nJ0%NNj5j0j0k0j0j0j0j5j5j0j0j0K0K5L0J0nk5k5nNK0K5Nnnnnnn
727A50j0%n%NnJ0nnNj0k5k0j0nJ0%Nnk0k0nK5J0K0K0J0NJ5NnK0J5n%j0n%j0%nj0%j0%j0%j0
724A00%j0%%%%%%n%j5k0j5k0%%K0K0K5%k0j5%%%%n%NK0L5J0%j0l0%N%Nj5j0Nj5%J5L0K0J0
721A20NnJ5L5L0J5J5n%k5n0m0NK5M0%k0j0%j0k0k5m0m0l0j5j5%L0L0M5K5Nj0j5nnj0k0n%k5
718ej5k0l0j0n%%%J0J0J0J0J0K5M5O5L5Nk0j5j5j0j5j0k0j0l0nJ5J5J5J5J5n%J0K0%k0l5k0
715A5%K0K5K5Nnnk0j5k0j5J0M0L5J5%j5j0%NK0J5N%N%N%%J0j0j0j0j0j0K0K0K5J5Nj5k0%%
712A50k0nn%J0%J0%J0NNnJ5NN%J0NNj0J0%%J5J5Nj5j0NK5M0M5M5P6R5Q0O5L5L0J5j5n5p5p0
709E51o5n0j0j0k5n6n5l5m0m0l5k0%j0nNK0J5J0nnnj0J0J0J0J0NJ0NJ0%%%%n%%nj0j5j5j0
706A30L0L0L0L0K0k0l0l5NK5L5%n%nj0k0k0k5k0k5j0K0K0J0j0N%N%NNj0J5N%J0J0J0NJ5J0
703B40K5NJ0L0P0J01J10J30J46J65J61J25R5O0L0m0j25j65j31j00j20j21j00q0n0n0o6p0q5
701B00n0nJ5NNk0k0k0k0k0j5l5j0NNNNJ5%nJ5J5J0J0J5J0J5K0%%j5nj0j0j0nj0NJ0%J0NNN
698A25Nj5l5k0k0nK0J5nJ0j0j5NNnk0J0K5K0K5K5K5K5K5K5J5%K0Nk0k0l0j0k0k0J0L0O0P5
696C35O1Q0P5Q0R5P1J0k5l6n5q0q0p5q1o0l0nj0j0j0j0j0l0k5k5k5k0k5K0J5J5k0l0K0K5N
693A30j0k5nJ5%N%%n%nl0l0n%%NN%NJ0nj0j0k0j0J0%J0NN%K0n%J5NJ0NNM0M0J5l5j5N%NNN
690A55NNNNj0n%j5l5j5l0l0%%%%k0k5J5J5K0n%K0K5L5Nj5l5l5j5J5Nj5n%J0NJ0J0J0J0NJ0
687I0Nj5nnnnnnJ0J0J5J5J0J0J0J0J0J0j0l5l0j5J0J0%%%%%NN%j0J0J0k0j5k0k0k0%NN%J0
684C5%K5M5M5K5J0%%j5k5l0k0nJ0Nn%nn%%%%N%%%NNN%NN%NNNJ5nk5k5k5k5nj0J5L5K0J0%n
680A05NNN%K0K0%k0k5nj0l0j0k0k5j0nNnNJ5K5J5K0K0%K0Nn%J0K5K5%j0k5nN%N%NN%NN%Nj5
677A60k0j5k0j5j0k5j0J5J0K0M0L0J0nj5j0nJ0J0j5l0k0k0j0Nnn%nj0NJ5L0M0J0nn%j5j0j5
674I0k0nJ5K0K0K0j0k0k0j0nJ0J5j0%nnj0Nj0nnJ5J0K0J0J0J5J5J0Nk0k5k5k0j0K0J5J0nn
671A00J0%NN%J5J0K0Nk0m5m5j5nnJ0j0j0J0%nN%NN%%J0%%NJ0nj5j5k0j0%J5J0J0J0J0K0%%
668H0nK5L0J5NJ5Nnj0j5%%k0j0nj5nj5j0J0J0%J5J0%N%j5l5l5k0J0L0J0K5J0K0L0NNJ0Nnj0
665A50m0l0k5j0%j0nNK0J0J5J0K5K5J0j0j5k5nN%%NN%J0%nNJ0K0K5K5nj5j0j0j5nj0j5j0n
662A00l0j5J0NJ5k0j0Nn%NK5L5J5nj0%N%%NnJ0nl0k0nnj5j5J5J5K5J0NK5J5j0k0l0l0k0nn
659C0J5J0J5J5j5j5k0j5N%NN%J5J5nJ0J0J0J0J0J0J0J0%K0J0J0j0%nnnnnnk0k5k5j5%J5J0
656H0J0%%%%%%%%nn%%nn%%nK0J5%J0J0J0J0J0j0%NN%j0J0nnnnnnnn%NN%NNJ5nk5k5nJ5K0N
653A25j5m0k0%L0L0NNNNj0J0%%%%%nNJ0j0K0%%K0j0nj0j0nj0j0nnj0J0L0J0j0k0J0M0L5nk0
650A70l0k0j5J5J0%j0%nl0j5J0J0J5j0nJ0K0K0j0j0n%NK5J5K0J0l0k5nK0J0j5k0%J0NK0K0
647A80Nnl0j5j5k0k5k0k0%nj0J0K0L0L0K5J5J0nl0k5n%NnnK0J5J0J0j0nnK0L5K0J0j0k0k0
644A60j5%nj0NNJ0NNJ0%J0%j5j5%nj5nnj5j5j0j5%NL0L5J5J5n%NJ0K0%k5k0l5j0NL0K0K0J0
641A90K0j0k5l5j0K0K0j5j5j0j0j0j0j0j0%%J0j0%%j0J5%%N%NN%NJ5K0L0J0j0j5k5nJ0J0N
638A50k0j5j5K0K0%%NNj0j0%K0K0Nl5l0l0l0nL0K0K0J0L0J5j0J0%k5k5m0k0J0%J0Nj5j0J0
635G0NK5Nj5k0%NJ0nk0j5%K5M0N0M0J0j0k5l5m0l5l5j5J0K5K5nnNJ0NNnk5j5j0%L0L0%Nj0
632I0%%J0J0NJ0J0J0NJ0%j5nnj0n%j5nJ5J5nnJ5J5j0NN%%%%J5j0k0j0k0j5NN%J0J0J0J5NN
629A55j5j0nn%nn%%j0%K0%nK0J0N%J5nj0%j0j0nNj5nJ0%%J0K5L0J0%%J0j5j0k0l0j0j0%%n
626A05n%J0j5nJ0j0%J0j0%%%NNNK5K0K5K5j0l0k0j0j0J0J0j0nNnn%nn%%j0j0Nnnn%J0J5J5
623A20J0J5J5J0J0J0k0%j0J0j5m0l0k5nJ5J0J0j5n%NNJ0%l0j5%nj5nK0K0K5NJ0j0k0l0l0k0
620a0nJ0J5nJ0K0K0N%j5n%J0K5K5J0%k0k5l5l5j5NL0L0J5%NNNNJ0k0j0nk0m0k0%K0K5J5K0
617E5J5J5J0K0NJ0K0J5N%J0%%j5j5l0j0j0k5k0j0NN%NNN%J0%J0%J0J0K0L0%nNj0%%%%%k0k0
614A10k0j5n%%%%%J0j0k0j5J0J5%j0j5NJ0J0J0J5j0nj0nNNNJ0NNJ0NJ5J5K5J0j0k0k5nJ0J0
611A30J0J0K5NJ0K0NJ0J0J0j0j0k0%k5l0l5k0%J0NJ0%NNNj5j5k5nJ0K0J5J5J5J5K5J0nnJ0
608B00j0j0J0%j0j0NNj0j5N%j0J0J0J5Nj0j5nj5k0j5l0j0NK5J0J0J0J0J0J0j0j0k0%NK0K5
605A70%J0j0j0%k0m0m0j5j0J0%%%nnnNj5%nnn%j0K0M0L0K0nk0j0j5j0j0k0j0j0j0k0nJ0L0
603@K5J0%j5nj0J0L5L0J0j0l5l0j5nK0NN%j5j5%NJ5K0J0%%J0K5L0K0j0%j0K0K0j0j5l0l5j5
600D5j0j0%K0K5J0%k0j5%K0K0K0J0nj0j0j0j0j5j0j0k0nN%%J0J0K0J0j0k5%J5J5J0j0%NJ5
597H0L5L0K0Nm0l0%j0J5%NJ0%%J0k0j0j0k0j0j5k0%nJ0J5nNJ0NN%J5%J0J0%J0%NNJ0%NNNN
594A50j0j5nj0j5nj0j5Nnj0J0n%%nNnj5N%nj5J0K5L0K0L0K5Nj5k0k5j0%%%k0j0j0%J0J0%J0
591I0%NNnl0l0l5j5J5L5L0L5L5K5Nk5l0l5k0%K5K0%k5k0nJ0K5Nj0NJ0K5J0j0l0k0nj0j0l0
588A5k5j0NK0J0J0J0J5J0J0j0nj0j0j0j0nj0J0L5J5K0J0L0L0J0j0k0j5j5j5j5j5j0j5j5k0
585enJ5K0K0K0j0j5j5j0j5j0J5K5K0nNJ0J0j0NK5L5Nj0j0NNJ0Nnk5k0j0nk5k0nk0j0j5j0%
582c5J0NNK0L0K5nm5l5%J0J0j0nNK0K0K0J5K0K0%k5j5nJ5K5K0J0J5K0nk5j0j5k5l0l5k0%J0
580E%NNnn%K0K0J5K0j5l0l0k0%nj5%L0NJ5K0K0J0J5K0J5%j0nl0j0J0J5%k5j5j0j0j5j0j0n
577a5Nj5J0%j0%%L0N0N5L0%nNj0j5j5NNK0J0j5k0l0j5J0J0J0nj5j5j0J0Nj0Nn%%nJ0Nn%NN
574F5NNK0J5J0%j0%nJ0K5K0J0j0k0j0k0j0k5k0j0%K0K5%nN%nNj0j0%K0K0nk0k5%K0K0J5J5
571A30J5J5NK5L0%k0k0j5k5k5j5j5k5nJ5J0NnJ0K5j0j5%k0nJ0L0K5J5%j5j0nj5nnj5nj0j5
568D5%nj5k0%J0J0J0NJ5NJ0J0j0NNnnNNnn%nnJ0K0L0%k0k5k0k0nK0J0NN%%%J0%j0J0K0K0K5
565A45J5j0j0k0nJ5K0K0K0%nJ0j0m0l5m0m0nj0nnK0K0J5K0L0J0K0K0%k5nj0nK0J5nnl0l0j0
562G0%K0K0%%nnnn%nnj0j5%J0K5%j5k0j0%%J5%n%%nk5j0j0j0j5j5j0K0K5K5K0K5K0K5K5j0
559A30j0j0nj0j0nj0%%N%N%%%%N%N%NN%N%K5M0L5J5J0N%j0n%j0nnj0nk5k0j0l0l0k0nL5K0
555A00%l5k0NJ5K5%%j5j5n%%%j5K0M0L0K5J5K5J5j0l0l5j0J0N%K0K0J5j5l0j5nJ0J0%k0j0
553A20j0%j5j5%%j0j0%J0j5j5NK0J5j5j0k0NNJ5K0J0J5J5nk5k0j0J5J5NK5J0l0m5l0j0K0K5
550F0K0K0J0J0J5J5%%K0K0L0%j5k5k0j0K0j0k5l5%L5K5nj5nNJ0L0K5J5k0l0j0j0NJ0Nj0k0
547A40k0j0j0j0nj5%J0L5K0J0nnj5l0l0j0%j0j0NJ5K5K0K0J5J0k0l0j5J0L5L5Nk0j0nJ5NJ5
544A60J0J0J0J0J0j0j0nnj0K5J0NJ5Nj5l5l5l5l0l5n0l0%M0M0L5J0j0k0j5k5j0J5L0K5K0%
542A00N%N%%j0NJ5nk5l5j5nj0j5J0J0J5J0NJ5%K0J0%J5%j0j0J0M0%j0%%j5J0J0j0j5%j5j0
539I5j0nj0j0J0J5J0J5K0J0j0l0m0l5j0J0J5N%J5J5nJ5Nj0j0k0nK0K0K0K5%%%NnJ5nJ0J0%
536A60%J0j0%j5NK0J0k0k0k0nk0nK0M0M0K0k5m0l5k5nL0J0J0NNJ0%j0j5%k0l5k5%J5L0J0K0
533A20K0j0j0j0nk0%j5j0J0J0J0J5J0J0J0J0j0k5j0k0k0nk0j5NK0NJ5J5J0J0J5nj0nnj5nN
531G5j5nNn%%%nnJ0%J0nnJ5NnK0J5J5K0J0J5K5J0j0j5k5%NNJ0Nj0j5j0j0%J5J5%J5K0J5K0
527B30nn%nj5k0k0j5%N%%K0nJ0J0J0J5k0l5m0j5j5j0n%K0K0j0j0j0j0nj0nj0%n%%J5J5K0J5
524A00%%%%%%%%NN%J5K5L0nk0k0k0k5j5%J5L0L0L0K5Nk0m5l5j0J0Nj0NL0M0K0%j5k0j5k0k0
521A10J0J0NJ5J5%j5j0j0%K0M5L0J5j0k0l0m0n0k5%NJ5%%J5%J0%NN%nJ0J0nj0N%nj5NJ0j5
518A05l5k5j0j5nJ0L0M0K5j0nJ5J0NK0%j5NK0Nj0k5J5L0%j0nnNnn%%j5k0NK0Nk0l0j0j0j0
516G0j0%J0J0Nnj0j0%J0K0NJ5Nk0j5NNK0K0Nk0k5%L0K5Nj5k5l5l0%J0K0%nj0J5J5%nj5%J5
513H5J5J0J0%J5J0K0K5M0K5Nl5n5l0k5%K0nj0Nj5%Nj5J0J0%J0N%j5m0J5K0K0L5J5j0nj0j0
510A50%%J5nj0J5N%l0l0k5l0m0k0K0M0K5%K0J5j5j5j5j0j5j5j5j0j5j5j0j0%M0K0K0K0J5K0
507I0K0k0k0j5k0%%%nJ5J5J5J5K0J0K0J5J0J5J0J0j0nnj0j5j5j5j5j5j5j0j5J5N0M5K0%k5
504A60k0%K0L0k0j0J0J0k0m0j5j5j5j5%%N%%%N%K0K0K0K0%j0j0%NK5NK0J0nJ0Nj5j5j0k0j5
501A30nj0j0J0J0NJ5J5J0J0J0nn%j5m0o5k5NNJ0J5%J0J0%J5L5K0Nk0j0%nj0%j5j5%J0K5L5
499A60%k0k5l0k0k0j5NL0K0J0K0J5%j0k0J0K0%nK5L0K0l0m5m5k5NM0J0j0j0J0J0nnJ0K0K0
496A50j5k0k5l0m0j5NNJ0NNJ0%J5K0K5K5K0%k0%j5n%%j0j0%%j0j0j5k0j0%J0J0%j5k5%K0L0
493E5J5J5L0L5L0J0nj0j5nj5j0nj5nnj0k0%Nj5%n%%j5NNj0NK5L5J0j0j0nj0k0k5j0J5J5j0
490D5k0j0j5j5NK5K0J0J5N%J5J5NNJ0N%NNk0m0l0k0j0nj0nj0n%j0J0K0M0M5K5nj5j5j5%%j0
487D5%nNj0l5j5K0K0J0j5%n%N%%k5j5NK0K5J5j0j5n%K0J0J5J0NJ0N%nk5j5NJ5K5J0j0nJ0M0
484A35K5%k5l0l0j5j0Nk0j0%L0L5J0j0j0%J5L0M0M0J5N%J5nJ0N%nJ0j5k0k0j0j5j5k5nJ0K0
481A60K0K0J5J5K0J5J0%J0%j5j0k0j5j0j0nj0k0nnk0j5l0k5k0%J5%J0L5K0J0J0%k0l0m5j0
479D5J5%%n%NnNNnJ0J0%%J0j0nNj5nnj5NJ5J5N%k0%J5L0L0L0J5j5k0k0n%N%J5K5J5nk0nJ5
475A65L0L5N0N5L5J5K1J5Nj0j0%j5l1l0k0l5m5m5m5k5j0%J5J5J0J5%l0k0n%J0%J5%NJ5%k0
473A30k0k5k0j0N%nNJ0J0%%J5NJ0nNJ0%%NnJ0j5j5%k0j5nj5j0J0K0K0J0%nk0J0J0K0nk5j5
470F5j0k0j0J0J0J5J0NJ5J0J0J0j0nk5k0nJ5M5L0K5%j0J0K5L0%k0k0l0j5NJ5J5NNJ5J5%k5
467A90m5m0l0k0nj5j0j0k0j0j0J0L0L5Nj0l0j0k5k5j0K0L5L0J0%j5k0%K0K0%%nNJ0K5M0%k5
464I5l5nNJ5Nnj5j0%K0%k5n0l0j0J0%J0%k0k5nK0M0L0NK0K0K0J0nk0j5%%nj0j5nK0L0M0J5
461A20j0%J0L5L0J5%j5l5m5l5j0K0K0Nnj5j5k0nnL0K0Nj0nj0j0j0nj0j0K0J5K0K0J5J5K0K0
458A70j0j0j0j0Nj5k0%%k0j5%J5K5L5J0nnj0nnj0J0j5k5nK5K0%N%Nn%n%%nn%j5m0l0k5nJ5
455A0N%K0J0J5J5nnk5k5l5k5j0K0K5L0K5L0NJ0NNJ0NJ0NJ0J5K5%%j0nnj5j0j5j0j5nk5%NK0
452I0L0%j0k0k0j0nNNn%%j0J0K0N0J5k0l0j0K5J0%%nnJ0j0j5J0J0j0m5k5%K5Nj0l0j0%L0K0
449F5Nj5k0j5NK0J0N%NNNNJ0NNNNNj5j0k0l5k0%K5L5K0J5J0j5k5l0k5%J0j0%NN%%NN%%J0J0
446F5n%J0K0K0K0K0%%%nj0j0j0j0%K0J0Nj0l5k5j5nNnnl0l0l0l0nJ5nNK0J0J0K5N5M5J0k5
443H5l0NL0J5j0l0k0j5nJ0%NN%NN%%N%%NnJ0J0N%K0NJ0NJ0NJ0L0j0j0l5l0j5nnj5k5l0nK0
440A5L0J5nk0nK0M0J5%j5m0k0%n%nnj5j5k0nK0M0M0K0J0J0NNj0j0k5nN%N%NN%%%k0k0%J5K0
437G5K5K0j0nnnNK0J5J5n%Nj0l0l0l0l0l5m0j5NK0K0K5K5NNJ0NNNJ0Nj5nk5n%J5J5%j5j5J5
434D0J5J0j0%%J5J0K0J0J0j5n%NJ0NNj5l5k0k5j5%j5%K5K5J0NnJ0L0L5K5Nj0k5l5m0j5k0j5
431Ej0j0j0%%%%N%N%K5L5M5K0j5j0j5j5N%%%n%k0l0l5k0NK5K5K5J5k0l0j0%J5K5K0K0K0nj0
428G0j0nj0j0nj0nnnnNj0j0%NnJ0%%%NNJ0J0J0J0J0%j5j5j5nK0K5J0J5nj0j5k5k5j5NK0J5
425B0NJ0K0M5M5K0n%J5%k5n0l0%K5J5J0%N%NK0K0%k0l0k0J0NJ0j0j0k5k0nN%%j0j5%%j5j5
422E%K5M0L0L0Nj0n%K0J0k0j5j5%%j5l5j5%NNNNNNNJ0N%%n%%%%%Nnj0NL0J5nl0l0k0k0%K5
418D0M0K0j0j5J5Nj0Nj0%%NNNNJ0%NNnnj0nNj5j5N%Nj0J0NnnNJ5%%J5NNNN%%%%%%%%%%%%%
415A30%%%%J0j0J0J0j0%NN%l0n0m5l0nJ5%NNNJ0NJ0J0nn%nNj0n%NK5J0J5J5J0L0%k0k5l5j5
411D5J5J0J5J0J5j0%NN%%Nj0j0j0j0j0nk0%J5J0K5Nk5j5m0j0nn%nJ0j0j5J0%%%N%%j0J0N5
408D5N5L5J5NNNNj0nnj0J0J0j0l5n%j0%k0Nnj0%j0NK0M0J5k0j0j0Nnj0K0Nj5k5j0NNj5Nnj5
405D5N%%nNNn%N%%j0NNnj0J0NK0J5J0J5J5J5J5nj5k0%nj5j0nk0k0J0J5J5%nj5k5j5J5L0J0
402H0j5j0NJ0j0nNJ0j0nNK0Nj5%K0L0%k0k0j5nJ0nnj5k0%K0J0N%J5NJ0nj5j0j0nj5j0n%K5
399D0J5NJ5J5J0K0J0J5J5J0j0m0l0k0N%N%N%j0J0L0J5%m0k0%K0K0%%J0j0NNnJ5j5J0Nnl0n
396I0J0J5%n%%%%%%NNJ0%m0l0l5l5N%J0%NNNNJ0J5J0J5J5J0J5J5%NNNK5L0%l0n0n0l5l0j0
393eJ0L0L5K0K0K0K0j5j5k0k0J0j0j5J0nnJ0j5%nNj0n%j0Nnnn%nn%%nK0J5%J0J0NJ0nnJ0j5
390F5j0N%j0j0nj0j0K5K0L0K0%j0j0%j0nnnj5nnk0nj0j5n%nn%%%%nJ0J5J0J0J5J5K0Nk5l0
386A5%L0K5L0K0J0%J0%Nj5j5J5K0j0l0k0j0%J0J0L0M0L0%k0k0k5nK0K0j0j0j0NJ5J0k5k5k0
384A00j5Nk0j5j5j5J0J0K5O0M5L5K0%j0k0k0j0j0k5k5j0%%N%j0j0NJ0J5K5%l0j5nJ5K5nj0
381A15j0n%j0k0NNj0j0%nnnnNJ5%l5l5j5%L0L0K0J0Nk0l0l0k0J5J0%K0K0%J0J0%%nNK5J0j0
378H0j5j0%NJ0K0%%j0j0NJ0K5J0J5Nj5j0k0j5k0j5k0j5j5n%n%Nj0nN%N%J0%N%N%%%%J0%j0
375EJ0J0J0K0NJ0J5J5J0j0j5j5j0j5j0j0j5j0nj0j0NK5K0L5K0J0j0k0%NJ0%nJ0J0nN%%%J0
372A00j5l0l5j5k0k0j0NK0J5NK0J0NK0N%NN%NN%j0j0j5j0j0j0k5NJ0NNJ0K0%NJ0J0N%J0J5
369A00nNJ0K0K0J5J5j0m0k5k5nJ5K5K5K0Nnl0l0k0%j5j0k5k5j0%K0J0J0J0J0J0J0J5J0J0j5
366I5k0nJ0K5K0n%k0j0nNJ0K5K5J5j0k5l0l0k5%%%%%%%%N%N%%%N%%J0J0NNNNJ0j5j5j0j5j0
363D5j5j0j5J0K0K5Nk0j0k0j5%K0L0nj0nnj0%%%NnK0K5K5K5K0%j0m0l5j5N%%J5K0K0j0k5n
360E0nj0j0%%j5j5%%%%%%n%%J5K0K5J0nJ5K0K0K5Nk0l5l5nJ0N%J0J5nNJ5K0%k5k5%J5J0nk0
357G0j5j0J0J0K5J0%%J0J0j0nNNj0nJ0j0NJ0nj0J0J0j0%k0j5nj0j0j5j0j0j5k0nK0M0M5J5
354I5%%%n%%%nNNNNnJ0NNk0k0j5k0j0J0J5j0nJ0%N%%%NnnnnnnnnJ0NNJ0NJ0J0J0k0k0J0J5
350G5K5K5K5K5K0j0k5l0k0%j0j0nn%j0%nNj0k0nK0J5J0J0j0j0nnnj0J0NJ0J0J0Nj5l0k5j0
347A5%Nk5k0l0j0J5L5K0L0J0J0J0J0nj0nnNNK0L0J0K0k0k0j0%K0L0M0J0J0k0k0j0%%j0j5j5
345A10j0j0j0j0j5k0j0J5L0K5J5%nj5k0l5%J5J5NL0J0j5%nj0l5l0j5nK0K0K5K5Nj5l5l5NJ5
342B5n%NJ5nNNNN%%J0nNNj0J5%NJ0L0J0nm0m0nj0J5K5K0j0l0k5k0J0J0J0j0k5k5j0J5J5J5
339A0J5J5J5K0J0j5k5k0k0k0k0l0j0J0M0L0K0J5NNJ0nk5j5j0%J0J5nk0k5n%j0J0L0L5K0K0
336H0K0K0NN%Nj0j0j0j0k5l0NJ0NL0J5J5J5nk0K0L5J5J0J0K0nk5k5nK0NNnk5j5j5l0k5m0k0
333A5J5J5J5K0NK5K5NnnL0K5K5Nj5m0l0J0%Nj0l0k0k0k0j5k0k0j5j5j5j0NL0J5K0J0J0K5N
331E5j0nJ5L5L0J5k0k0k0%J0L0nnj5%J0k0%%j0nk0%nnj0nk5k0j0K5M0L5J0N%Nnk5l0k0J0%
328A5%j0%nNK5K0J0%%j0k5k0J5M0L5J5k0k5l5k5%J5K5J5%J0J0N%j0k0k0k0NK0J0J0J0J0%n
325G5Nnn%Nnk5l5k5%J5J5j0k5l5m0k0%K0J0K5J5%%%NnJ0K0M0K0%j0nnJ0J0nj0%j5%J0J0J5
322E0J0nnnnnnj5NJ0K5L0Nk0k5m0j5J5L5J0N%Nk5l0j5N%j0J0K0J5J5J5K5L0J5%J0nNJ0j0J0
319A50%k0j5l0nj0j0n%nj0j0%NJ0J0NJ0NJ0N%N%%N%%%%NN%K5M5L0L0L5K0Nk0k5j0l0j5nj5
316A80nj0j5j0j0j0K0L0Nl5m0k5nJ5NJ0J5%J0J5J0J0J0NJ5%j5n%k0k5k5%K5J5Nk0l0k5%j5
313E5j0j0J5N%J0J0J5Nnj0nj0%K5J5Nj0nnj0%J0J5nj5l5l5j5NL0J5J5J5K0K5Nk0n5n0k0J0
310eN0L5K0%j0nnk5l0J0J0j0j5j5j0%j0M0L0K5j0m5o0m0j0L0N0N0M5K5nm0k0NN%NN%J0%NN
307I0nm0l0j0L0M5L0M0nk0j5j0j0j0j0j0nnnnJ5J5K0J0l0l5l0l0NK0K5%K0J5J0J5J5J5J5J0
304A40%k5k5%j5j5j5j0%%%%%%j5NM0M0J0nNNNNj0%j0%J5L5M0J0Nj5j0nj0nj0j0nnnnk5k5k0
301F0k0k0%J5L0K5K0K5K5%j0j0%j0nNj5j5k0k0j5NK5J5J0j0j0k0%J5K0J5K0%k0l5m0k5K0M0
298G0M0J0NNNNj0l5l5k0%NJ0j0nnj0nl0l5%%K0K0N%N%%%%J0j0%nnnn%k0J0%NNJ0j5j5J5L0
295A0K5K5K0L0%j5nj0%k0k5l0l0j0J5J5NNJ0J0NJ0J0J0%j0j0N%K5K0NJ0%N%NNJ0n%j0nj0n
292I5j0%j5%%%n%%j0NJ0%J0J0%J0J5%nj0k0%j0j0j5nj0j5j5j5%J5NN%j5j0%J5J0J5J0Nj0n
289B5%K0J5K0J0nk0j0j0j0%%K0L0J0nj5k5k5j5l5k0k5l0j5J0L0J0L0J5j5%J0Nnj5J5M0N0K5
286I0%j5nnj5k5k0J0J0K0Nj5k5l0l0k0n%%%L0J5nJ0NNJ0J0NJ0NJ0J0L0L0nj0k0j5%%NJ0%J5
283H5NJ0NJ0j0j0k5%%%j0NK0K0nl0j0j0NJ0J5J0J5J5j0nnj0J0J5K5%j0%%k0j0m0k0k5J0L0
280E5J5K0%k5j0j0%J5NNJ0J0J0Nnnnnj5l0l5j0%%%%L0K5nk0l5j5%K0K0K0K5N0L0J0k0k0l0
277H0k5l0l0J0J5J0J0J0J0K0%nJ5J5nj5j5j5j0j5j5j0j0k5k5k0J0M0M0J0j0j0nnj0nn%nNj0
274c5j0J0J0K5K5J5J5K0NK5L0Nj0l0j0nNJ5J5J5J5J5nnn%j0%j0%J0M0L0K0j5l5k0k0k5k5k0
272G0k0j5Nj0%J5J5J5J5j0j0j5nJ5nJ0NJ0nk5m0k5nJ0L0L5L0K0J0K0K0%l5n5n0nK0%k5j5%
269eK0L5K0L0J0k0%nj5k5l0j0J5NJ5J5NJ0J5J0nj0nnj5%K5K5NJ0%J0J0J0j0l5k0nJ0Nj5NJ5
266A00J0K0J0J0j0j0j0J0J0n%n%j0%j0nnnnj0k0j5k0j5j0J5j0J0K0L0M0K0n%j5NJ0j0J0%%
263A20NN%k0k5k5k0%%j5J0K0K5L5J5k0m5l5k5j5nnj0NK0J5NNJ0NJ0NNNJ0j5j0j0j5%J5J0%
260D5J5n%k5l0j0J0J0L0K5L5K0nk5j5j5%NN%%j5%J5L0Nj5j0%J0%J0%J0K0nnK0NNJ0J0J5%j0
257A75j0j5j0%j0%nk5k0l5j0K5N0N0L0K0%k5m5l5l5j5NJ0L0L0J0j0nk0Nj0j0j0nj0J0%%%%
254G5N%j5j0j0j0j0%J0J5K5J0nk5j0j0NK5K5J0n%J0J5J0J0NNNNnk5j0j5nnn%j0%j0%%N%N%
251H0NN%J0L0K0K0l0l0k5k5nJ0N%J0L5L0J5%J0NNL0J5%j5k5k0k5k5k5k5l0k0%K0K0%J0J0J0
248H5J5n%j5k5l0k0nJ0M0M0L5J5nJ0J5j0l0l0l0k5k0%j5nJ0J5J5J0%j0%j0nnj5NJ0K0NK0K0
245H0K0K0K0%%%%k0m0m0k0j5j0j5j0NNnJ0K5J5L0J5J0%J0%nk0k0j0K5J0K5J5j5j5NNJ0%j0
242I0l5l5j5%J5J5J0K5Nn%K0M0M0L0J0nk0k5l0j5NNj5l5k5j0%%NJ0NJ0%J5%J5nj5%j0nj0j0
239D5%nj5nnnnk0NNJ0J5NNJ5J0Nnj0%j5j5%nj5nnj0nnj0nnNN%J0J0%%J5J0K0J5J5L0L5J5j0
236A20j5j5j5j5j5j5j5k0J0N%J5J0N%J5NNNJ0%K0J5%j5j0J0K0K0nj0n%J0J5nk5j5J0L0L5J5
233A90j0k0k0%K0K0J0l0m5m0j5J0K0J0nnj0nnnnnj0nnj0K0K5L5J5j0l0k0j0J0J5J5J0%Nk0
231H5j5k5l0J0J0NNNNJ0NJ0J0%%%%%%%%j0j0nj0nj0nj0%NN%N%J5j0J0J0NJ0NNK0%j0j5j5j0
227F0K0K0J5K5K0%J0J0j0l5k5k0j0j5j0j5NNN%J5J0j0k5k0%NNNNk0j5n%j0NJ5L5L5J5%j0j0
224H0nnj5k0nj5j0j0j0j0NK0L5J0%J5Nj0l0l5j0%J5J0J0Nj0nNK0M0M0K0nN%nk5j5%J5K5j5
221A10j5nj0Nj0NNn%NJ0nJ0%j5k5nK5J0j0k0nNJ5K5NJ5J0J5J5k0j5j5k0j0k0k0nNNJ0J0NJ0
218H0K0nN%j0J0J0j0%N%nJ0j0J0nN%n%Nj0j0J0Nj5nj0j0j0%k0j5%nj0%j0%nj0NK0L5M0K0N
215A05j0nN%%%%k0j5k0k0j5j0k0j0NK5L0NJ5J5K5N%nnnn%nn%%n%J0J0J5J0J0J5J0J5%%%%n
212A45k5k5j0nNN%j0J5n%%l0j5j0nJ5NnJ0J0%K0K5M0J0l0n0n0l0j0J0K0J5j5k5J5L5K0NJ0
209H0J0Nnl0j5j0j5j5j0j0k0NL0M0K5nk0j5%J5NNnk5k5nJ5%nj5k0j5NK0K0%nnj0%J0K0j0j0
206a5J5J5J0J0L0L0K0J0K0J0L0K5L5j5m0n5j5%Nnk0k0j0NJ5K0J0nk5l0%%j5J0%j0j0%j0k5
203@j5j5nJ0%NJ0J5J0K0J0J0J5J0nN%%nNNnj5j0k5j0J0n%J0K5L0J0J0nj0l5l5l0k0NnJ0K5
200A0J5J5Nj0%j0%nn%J0L5K0K0%%J0j0j5j5k5j5NK0J5J0J0K5J5J5j5k5nk5k0j5j5k5nJ0J0
198A5j0%j5J5L0J0n%J5NJ0J5N%%J5K5L0M5J5%j0nNk0l5l5n5k0%J0%J5J0J5J5J0%j0j0%NJ5
195A20J5J0nj0j0nj5j0j0j5NJ0%J0K0J0Nj5k0j5J0L5L5K5%nNnj0N%k0j0nJ5Nj5k5n5l5l0n
192a0J0J0NJ5N%J0nn%j5l5k0NL0M5J5L5L5K0%j5nj0k0l0l5k0J5K5J0K5K0J0L0J0j0j0k0j0
189A10j0k0j0j0j5%nnnnJ0j5m0m5k5NM0M0L0J0K0J5L0Nj5j0k5j0J5J5J5J5K5%j5j5l0k0k5
186B5l0%j0k0NJ5K0J5K0NNj5m0k0nK0J5J0J5Nk0j5NK0L0NNNN%n%%%n%nnj0j0j0L0K0K5K5%
183A25n%%j0J0%%k0N%j5nnj0nNj5%nJ0J0J5J0L5J5Nl5l5%K5K5L0J0J0nj5j0l0nl5l5l0l5%
180b0K5K0%NNJ0NNNNN%K0NNJ0NJ5%%j0j0nk0k0j0NK5N%k5j0NJ5J5j0j0K5K5K0Nl0l0k5k5%
177C5n%K0K5N0J5%k0k0l0l5k0nJ0NJ0J0J0J0J5J0%%%%J0j0NNnK0J5%k5k0k0k0m0j5NK5J0n
174B5k0j5NNNJ0NNNNJ5J0J5J5J5J5K0Nj5k0k0k0J0J0J5J5J5J5K0K0nnnnj0nk5l0l0j5J0L5
171A00J5n%J5Nj0l5l0j0J0M5L0nn%j0K0n%J5NNJ0Nn%%nn%%nj5k0j0k0nJ0J5j0j0j5k5nK0L5
168I0M0K0%k0j0j0Nk0j0nj0nnnnnj0nj0j0k5%%k5nj0%J0M0L5J5k0k5j0J5N0N0J5j5j5NK5J0
165A30j0j0J0n%%%nj0j0nnj0nn%K0J0NK0NJ0J0j5j5%k5j5j0j5j0j0j0nn%K0K0%j0l0l0j0J0
162b5J0J5NJ0%J0L0L5L0%k0l0k5l0l0NNj0J0nj5%j0%nj5NNK5J5J0K0J5J5J5j0k5j5j5j0k5
159c0j5k0j0j0k5%J5K0J0K0L5J0k5k0k0j5NK5K5J5%Nj0%J5L5J5%k0n%NJ5j0k0nJ5M0K5J5%
157A05j5%J5L5J5nl0m5l0k0J0%nn%%j0j0j5k5j0K0M0K0nj0j5K0K5J0K5K0K0NnN%%%Nnj0j0
154A10j5j5j0j0j5j0%%%nJ5J5%k5j5j5j0j5NL0J5J5%nK0j5k0j5k0j5%K5J5J0K5N%K5J5j5j0
151G0J5%%%Nj0%j0nnn%j0nnj0nnnj5%L0NK0K0J0j0j0NK5%J5J5j0l0k0j5%n%n%%n%NJ0J0NJ0
148G0NNJ0L0L0K0k0k0k0k0NN%j0j5j5J0Nj5NN%NN%%%%%k0j5m0j5NNNJ5J0J0j5%J0L5K0J0%
144A00k0%J5NNnk0j0j5j5nk0j0J5J5J0K0J0K0J5J0%j5k0n%k0j5%NK0J0J5K0NJ5J0Nj5k0k5
142I0l5k5%N%%%NJ5K5K5J5j0l5m0j0J5%NJ0Nj0%%NK5K5NJ5%nJ0J0nN%%%j5k5l5k0%J0%NN%
138F5%J5NN%j0%K5K5J5nk0%j0NK0n%%%%J5J5%J5N%J5nk0j0nj5j0nj0nN%n%%J0j0j0k0k5%J5
135G0J0K0K0%J0J0%J0J0K0%l0j0nJ5J0k5k0NJ0J0K0Nj0l0l0j0%nj5NNj0n%nj0k0%J0nj5j5
132@k5j0NK0K5L0K5K5nj5nj0j5nj0j0J5J5K0J0k5j0k5j5%n%%J5M5L0K5%j5k0%%J5J5%%J0j0
129A10J0J0j0J0%l0l0l5k5k5j0%K5L5L0J5j5nj0j5nNJ0J5NnJ0nk5l0NNK5NJ0j0j0j5%K0NJ5
126F5j0%J0nJ0%NN%nJ0Nn%%%%%nJ0nj0J0n%nnJ5Nk0l0k5j0%J0%K0K0NK0J0K0J5j0J0%%%%N
123A30%n%j0Nj5%Nj0k0%%k0nj0j5nJ0j0nN%%%NJ5J5J0K0J5j5k5k5j5%%K0K0J5J0L0NnJ0%j5
120A15j5k5nNJ5K0J0j0%%j0k5k0j0%k5nJ0K0L0L0K5%l0l0j5nj0k5j5j0NNNJ0J5K0J5K0n%%
117H0%%%%N%N%%J0J0NJ0k5k0k0k5l5k0nJ0K0J0Nnj5n%K0J5N%j5k5j5J5L0J5nj0j0NJ0NJ0%
114D5J0N%J0nJ0nNN%Nj5j0j0j5%k0k0%K0K5L5J0k0k0k0k0n%n%K5L5L0K5J0j0%n%n%%j0j0n
111G5j5%j5j0%NJ0nJ5J5%J5Nk5k5j0%j5k5%L5M0L5J0nl0m5k0J5N%%NNNJ0%j5k5k0j5J0L0L0
108E5J5K0J5k0k0j5J0K5M0L5K5%j5nN%j0%N%%Nn%%nk5k5nN%J0%j5j5k5j0J0K0J5J5Nj0nNK5
104A35J5j5k5j0%nj0nj0nj0nJ0%%J0nnJ0J5J5K0J0k0j5j5k0%K0J5N%K0J5N%j0j0J0j5N%j0
102A10j0j0J0J0K0J5%l0k5nJ5nnj0j0%j0J0Nnj0J5Nnnnj0%J5L0K5J5L5J0l0n0m5j5J5Nn%%
99F0n%%N%J0K0NK5J0J5K5Nj5k0l0j0j0NNnj5j0%J5K0J5nl0l0j5NJ5%nJ5K0NJ0NJ0J0NJ0J0
96A55k5k0l0j5nK0J0N%j0nnnj0n%j5j5j0j5NJ0NNL0L0M0K0nk5j5j0%J0NNNN%NJ5J5j0l5k0
92I0k0k5j0K0L5L5K5K5J5%l0m0l0nJ5K5J5j0k0l0k5%K0K0J5K5J0j5k0l0j0l5j0%K5NnnNK0
90G0K0L0J0j0m0m0j0K0J0j5k0k5%K0L5L0L0L5L0K0j0m0k5j5j0j5nJ0K0K5J0J0K0nL0M0J5k5
87B30m0k5j0j5k0k0j0j5j5J0K0J5J5L0%j0l0nJ0n%J0NNJ0NJ0K5nl5k0j0K0K5L0M0K0%k0j0
84B15j0NJ5NJ0J0NJ5%k5k5l0k0j0j0j0j0Nj5k0NJ5L0L5J0j0l0j5k0j5NnnJ0j5j0NNNNNNNN
81A25Nj5j5k0j0K0K0J5J5L0NJ5K0nn%nk5k5l5k0J0K5K5J0j0k5k0j5j0J0%%J0K5J5K0J5K0J5
79B10K0J0J0K0%k0k5nl0n0l0%%%%%%l0k5%K5NNJ0J0j0nk0%J0J0J0J5nn%nJ5J0K5Nj0k0m5o0
76B5l0j0%K5M0K0%k0j0J5L0J5j5k0j0k0j5j5k0j0J0J0J0J0NJ5J5Nj0j0%j5N%nk0l5j5J0K5
73a5K0%j0k0j0J0K0M0L5J5n%J5J5j5k5nN%n%nn%n%j5NNj0nNK5Nj0j5nJ0J5nk0j0NK5J0nj5
70D5k0%nn%J0J5NK0NK0K0%NNnN%%%%%nnnNj5n%%NnNJ0n%Nnk0Nj5j5%J0L0L5J5Nk0m0l5j5J5
66E5Nj5%L0L0N%NNNK0K5Nk5j0%j0j0k0k5k0J5K0L5J5nj5l0l0j5%J5N%j0k0J0J0%j0j5J5J5
63F0J5L5L0J0k5k5J0L0L5K0J5Nj0%nj0NNj0j0%J5L0L0J0k5m5m5l0k0j0j5j5%J0j0J5%j5%n
60E5j0nNj0%K0NJ0J0J0J0J0J0j0%NN%j0J0J0%J0NnJ5K0nl0k0nJ0J0j5l0j0J0NJ0NJ0NN%K0
57A50nj5l0l0nN%j5j0j5j0nK0%NJ0j0j5k0j0K0L0L5L5J5J0%l0l0k0J0J5nNNJ0NNJ0k0j5nk5
54E5j0j0l0%J0J0J0J0L5K0%%j5J0n%nnJ0j5k5k5m0k0NNK0K5L5J0nk5k0J0J0J5J0J0j0j0J5
52F5J5j0nNJ0J5nl0m5m0m0%K0NJ0NJ0nJ5M5K5J5J5K5%j5k0k5k5j0K5K5K5K5%nj0Nj5nn%j5
49G5j0nNj5j5Nnj0J5L0K0K5nk0%j5j0%%j0k0l0k5k0NK0J5J0J5J0J0J5J0%j0J5N%J0nNJ0NN
46A10J5%%J5j0l0k0j0NK0J5J5%%J0nj5k0j5k0nNn%L0K5L0L0J0k0l0m0k0j0nk5j5NL0K0J0J0
43I0%J5nj0j5%K0Nj0k0l0nJ0L5K5Nj0k0nJ0%%j5J0Nj0j0N%nNj0n%n%k5m0k5nj0k0J0L0K0J5
40@NL0K5N%%n%%%n%J5J5J5K0J5J5K0J5nk0nj0k0%j0j0%K0L5nk0J5L0K5j5j0%J5K5J0k0j0l0
37A70l0l5l0l0l0m5k5J0J0J5J5J0J0J0J5%%%%%%%%NNnJ0%N%NJ5J5NK5J5J0J5J5J0j5j5J0N
34A75j5%%j0j0nj0nj0nnj0J0J5j0nK0J0%l0j0J5J5NJ0%k5l0k5%%%%nJ0J5J5L0J0nk5k5nK0
31I0L0J0k0n5o0l0%K0%nj5nnNJ5K0j0j5n%NK5K5M5M5J5J0K5J0nk5k5k5l0k5j0j0j0nNK5K0
28E0J0J5J5K0J0NNj5k0j5NK0K5K5Nk0k0l0l0l5l0%%j0J0K0M0K5L0J5n%NN%N%nnnnnnn%j0j0
25H0%j5l0j5nK0%nJ0L0J0NJ0Nnl0l0n%K0K0%nk0l0nJ0K0J5J5J5J5J5J5%j0%n%NNNJ0n%N%j5
21A25nnj5%j0nk0k5l0j5%J5J0NJ0j0%%nN%n%NnJ0%%J5j0nNnnj0Nn%J5NJ0J5J0%NJ5K5Nk0l5
18F5nNj5J0K0K0K0K5nk0%k0%NnNn%%%%nn%n%j0%Nj5n%j0%Nj5J0J5K0Nnnj5Nj5j5k5%NK5K5
14G0J0n%Nj0l5k0nK5M0N%j0J5J5K0Nj5l5k5k0j0Nj0%J0J5L0L0L0J0j5m0l5k0NK0%k0j5nj0
12E%K0L0K0j5l5l5k5%L5L5j0j0NL0K0j0k0nK0L5M0K0K0K0%k5k5k0j0%%j0%%j0j0k0l5l0nN
9eK0K0%k0k0j0J0%nn%nnK0%J0J5J0J5%J5Nj0%%Nnj0NJ5NJ0K0NJ0J0NJ0%k0m0k0Nnj0k0NK0
5E5K5J0%J0%%%%%Nn%%nn%j5Nj0j5NJ0J5NK0K0%NJ5K0%k0l0%nnj0J0%%J0NNJ0%j0j0%j0j0j0
2I0%j0j0J0%%J0j0nJ0%%N%%N%N%%%NNnnNJ5%j0l0j0J0J0j0k5k0J0L0J5%j0j0%%NK5K5K5L0
-1A80K0NJ0J5Nk5k0l0k0j0k0j0j0%J0J0NnJ0K0nn%K0J0j5j5%L0Nj5%%J0J5J5J0j0l0j5k0k0
-4A05n%k0l5k5nJ0J5J0n%nnJ5J5J5J5nj0J0NNNNNNNJ5n%J5%%NN%N%Nj0j5k5%j0k0k0nK5J5
-8A05J0K5K5%%nk5k5%M0O0M0NN%k0l5m5l5j5NJ0nN%n%N%%N%nk5l0j0NJ5%k5%J5J5Nj0nnj5
-11E5NL5K5J0%k0%J0J5K5J5NJ0J0j0j0nj0nj0j0n%%j0J0n%%%J5J5J5J5J0j5j0N%%J0nl5m0
-14A10l5m0m5k0J0M5M5K0j5NJ0%k5l0k5nj0j5J0NJ0J0J0J0J0Nj0j0k5%K0K0K0K0J5J5K5Nn
-16A40k5k0j0j5j0nj0J0J0J0J0J0J0J0J0k5k0k5k0j5j0j0j0J5L0L0J5%%%%n%%%k0k0k0k0k0
-19b5k0k0k0J0L5K0K0K0K5J5K5j5j0j5j0j0j5j0j5j0j0j5j0%J5J5%k0j0nk0k0J0M0L0%j0%
-22c5j0%%n%NJ0J0NJ0NJ0J0j5nNk0l5k0%J0%k5j5j0nj5k0%J0J0J0J5J5J0NJ5J5j0%NN%J5n
-25d0k5l0nK5K0j0J0J0%k0k0%J0L0L0J0j5j5k0k0j5j5j5j5j0NL0M0K5M0M0K0k0n0m0l0j0%
-27i5Nj0%NJ0%%J5J0%j5j5K5K5J5j0nJ5K0J0J0K0K5NK5J0nk0j5j0nk0k0j0Nnj0NNnnN%J0J5
-31A5L0M0K5n%j5j0k5m0l0j5k0k5NNNNJ0%NNK0j0%K0%J0%J0nn%n%%n%k0%J0K0L0J0j0j0j0
-34A5J0J0j0j0j0%J5K5J5nj5n%K0J5J0J0J0J5%nk5l5l5j0J0J0nj5j0j0j5j0k0nj0k0k5nK0
-36a05K0nk0j5NJ5J5M0M0M0M0K0J0j0k5k5j5%J5j5j0j5j5%%nNJ0K5K0J5NJ0J5N%j0m0l5nJ5
-39A5K0j0%J5NN%K5K5%l0l0l0l0nNj0NJ5K5J0K0J5%%J0L0K0nnj5j0NJ0j5l0k0k5l5l0j5J0
-42f0K5K0J0Nj0NL0J0j0j5j5j0J0K5K5J0%n%n%%nn%nnnnj0k0l0k0K0L0L0J0%J0%%k0l5NK5
-45A0K5j0l0k0%J0K5J0nj0k0n%j0NnJ0N%NNNNNNJ0NNJ0NNJ0n%N%N%%%k0j0j5%k0j0j0J0j0
-48a5%N%%N%nnJ0j0l0j0J0NJ5nj5j5nnnnK5K0%j5%%J0K5J0J0J0J0J0J0K5%j0nj0n%j5k0J0
-52A5n%J5j0j5%K5%j5j5J0K0J5j0j5K0K5L0L0L0Nj5m0m0nJ0L5J0nnj0nk0j5%K0L0J0j0l5k0
-54D5k5n%k0k0j5j5j0J5J5j0J0NNNN%J0%J0%J0%%J0%J0N%J0%n%%nn%%n%N%N%NnNNj5k0J0J0
-58C5%j0j0j5j5NL0L5J0nl0nNK0K0NNNN%%n%n%%%J0j0j0J5K0J5nk5nnnnj0j0nj0nnj0%J0j5
-61A0j0NNNJ0J0NJ0nJ5K5J5j0NL5K0Nnk0j0k0j0k0j5j5j5n%j0NNj0nN%J5%J0NNnJ5J5J5j0
-64G5k0j5j5%L0L0K5Nj0l0m0k5j5j0k0k0nJ5K0K0K0J5nJ0J0NNNNNj0n%%j0%%nJ5%NJ0%%J0
-67H0%k0k0Nnj5j5nL0M5N0K5Nj0j5%j5k5k5j0NJ5K0J0j0j0%K0K0J0%l0l5k5n%J0nnJ0j0j5
-70C0%M0N0L5J5j0l0m0m5l0%J0%J0J0%J0Nnk0k0nn%%nNj0Nnl0m0m5k5%K0NJ5NN%J5M5M0K5
-73C0n%k0l0%J0J5NK0L0Nj5l0k0%J0NN%%%J5n%J0j0%J0j0j0N%n%n%n%nNj0%J5J0nNN%NJ5J0
-77E5j5k5%J5K5K0Nk0k5k5nj0%K5K5NNj0J0J0%J5K0J0j5j5k0m0k5l0j0%j0%k0NK5L0K5J5J5
-80D0nj0%j0%j0J0j0l0k0J0L0K0J0J5K0Nj0k0j5j5%K0NN%k0j0j0J0NNJ0NNJ0J0J0J5J0J5n
-82A00nj0nj0l0j5k0NJ5K5NnJ0Nnj0k0k5j0K5L0K5K5Nj5nnk0k5l0j0K0M5K5L5N5K5J0nnj5
-85A85nj0j0%j0j0%j0Nj0m5l5k0J0nj5%j0NJ5J0NnJ5nJ0K0%m5n5l0%J0L0J5L0L0J0K0%NJ0
-88A05j0k5j5j0j0J0J0%j0NNnnNJ5j0k5nJ0K5NnNnnN%%n%Nnk0j5nk0%L0L0%nk0j5j0j0J5J5
-91B5j0%k0k0nJ5K5K0K0NN%NNNN%%j0nnJ5J5J5J0k0m0k0l0l0nJ0L0L0NK5K0%NN%j5j5j5j0
-94D5j5NL0L5Nj0Nj0N%%%Nj5j5NNj5j0NK0M0M0K0J0Nk0m5j0j5k5j0j0k5k0j5NK0K0NNj5nj0
-97B5J5NnJ5O0K5j0l0l0j0j5k5l0k5NK5%K0K0Nj0%K0M0K5n%K5J5J0J0J0j5l5k5k5j5Nj0nN
-100F0J0J0J0NJ0NJ0nnnnj0%j0%nnn%NJ0J0l0l0j5J0J0J5J0%m0n5k0K0L0J0NNJ0J0J0J5J0
-103G0nnNj5k5k0%L0M0K0Nj0nn%j0nnnj0k0k5l5j5J5K0K0K0J5J5j0l0k0%J0J0%j0K5M0L0J0
-106A10%NJ0j0l5l5k0nJ0NK5K0J0nj5j0j5j5l5k0%J5NJ0NN%%j0J0%%J0j0k0nK0K5L0J5j0j5
-109E5%K5K0%j0j0j0j0%%%%N%%%N%%%%nn%J0j0k5n0l0k5nj0K0M0K5K5j0k5j5j5nJ5N%NNJ5
-112@nl0m5k5j0nJ5M0M5L5K0J0J0j0j0NJ0%k5k0%K0K5K0K5%%K0J5L0nk5k5j0j0j0j0k0%j0
-115C5j5NK0L5L0K5K5nk5l0l0k5l0l0%j5j5%K0NJ0J0N%K0J0%%J0J0%NNJ0nnJ0Nn%Nj0j0k0
-118D0l0k5j0K0K0NN%NL0K5nj5k5k5j5l0k5j0J5L0K5J0NNNJ5K0N%J5%k5k5j5NK0J5%nj0nJ0
-121E0J0nj5j5j0k0J0K5K5N%n%nNK5K0NN%%%K0K0nk5k5k5j5l0n0l0J0L0L0J0K0K5L5K0nj5
-124A05j0nnnk5l0k5k5j5NL0M0K0NJ0J0j0k5j5j5l0nk5j5NJ0J0Nj0j5j0j0NJ0NJ0L0K5K5L0
-126F5n%%%l5n0n0nL5M0J5j5k5nK0K0L0K5J0J0N%N%J5J5J5NNj5j0nnk0j0j5j0%NK0K5Nj0l0
-129G0j5j5j5k0%%n%Nj0j0J0J0Nj5nM0M0J0nj5j0nk0j0j5k5%K0N0M5L0NNJ5nk5k5l5k0J0K5
-132G0J5J5Nk5j0j0nj0j0j0%%%%%%%%%%%%%%%%J0J0NJ0J0NJ0J0nj0%j0nn%nj5k0J5K5%nNn
-136E5j0j5nk0l0l5nJ0L0K0nj5j0J5K0K5NJ5M0K0nm0n0l0nK0J5%nj5nj5nJ5J0nJ0NNN%%J0
-138B0nnJ0j0J0J0J5K5Nnn%j0j5j5k0j0J0M5L5K0nJ0J0nnJ0J5nk5j5J5K0K5J0j0k0m5k5nk0
-141C5j5l5l0j5NL0K0J0%%j0NJ5J0J0J0j0l0k5j0NK5L5L5K5L0j0j0k5j0J0%%j5j5Nj0J5J0
-144G0%NNJ0Nj0j5j0nj5j0j0j5K0K0J5K0j5j5j5j5K0K0K0K0n%Nnj0%nj0%j0j0NNNNJ0%J0K0
-147A10%l0k5k5k5m0%L5N0J0j5k0j0%K5J5J0j0nnj0%K0J0J0nj0nnnj0nnn%Nn%N%%%%%%%n%
-150B0%J0J0%j5k5j5J0K5K5J0k0k5j0J5NnNNJ0%J0%J0%NNJ5nNNNJ0j0j0j0nnnj5%nJ0J0%%
-153E5NJ5%k5j0J5J0n%nn%n%%n%j0NJ0j0NN%NN%N%nJ5%%J0n%n%%%%%nnnj0nNj5j5%J0j5%%
-157A0n%j0%K0K0j0j0NNJ0NNJ0J0Nj0l5l0j5Nj0%%J5K5J0K5J5NJ5J5J0J0J5N%k0j0j0j0j5
-160G5j0j0J5J5J0J5L0%K0J5nj0Nj5j0%j0n%j5j5%j0nj0j0%J0J0nnJ0J5nj0Nn%%%Nnk5k0N
-163D0L0L0K0L0K5nl0l0j0j0nk0l0l0l0nJ0L0L5J5nk0%J0J0nn%nnN%%n%j5NL0J0j0l0k5J0
-166A0J0J0N%J5L0M0K0%nj5l0l5j0J5K0J5K0J5J0J5J5j0nj5%%J5%j5l0nNK0j0k5m0n0l0j0
-169c5J5L5J0K0K0J5J0L0K5J0%l0k5j0J5%k5l5m0k0%J5N%%J0J0L0J5J5Nl0j5nJ5NK5Nj0%%
-171H0j5j0nk0nK0K0L0J5j0j5j5j0j0j5nj5j0J0nnJ0j0nN%j5nj0J5J5%K0L5J5L0K0j5m5l0
-174C5NM0L0J0j0j5k5j5NK5Nk5k0%%Nn%J5%NNJ0NNnnnnj0n%nnJ0J0%%J0NNK5K0L0J5%j5j5
-177A45nNnj0NNj0%%j0k0j0k0j5nj0j5j5%J5L5M0K0nj0nJ0j0NL0J0nk5l0j0n%%j0j5l0k0l0
-180c5nnnj5%K0J5J0K5%nnK5L5NJ0j0j0j5%J0J0j5j0NJ0%n%%J5L5M0J0k0j5k5j5j0%nnNK0
-183G0J0J0J0J0nj5l5j0%K0N5N0%k0l0l0l5k5NK0J5J0NK0J5J0nNJ0nnJ0%%k0k0nk5j5j5k0
-186B0j5J5J5K0NJ5J5K0J0k0l5k5k5j5J5L0K5K0%j0j0j0j0J0J0J0K0K0Nk0l5m0j5l0k0k0k5
-189h0J5L5K5K0Nj5NK5K0k0k5k5k0k0NM0M0j0k5nJ5J5J5J5nnnj0nn%K0L5M0J5nk0j5j5k0%
-191E0%%nJ0j0j0J0J5K0L0Nn%nnnnJ0j5nJ0%nk0k0j5k0%K5J0J0j0j0j0j0%J0L0j0nK0J5n%
-194G0%%%K0K0L0J0nj0nj0j0nj0nj0j0nj0nK0J0J0%j0%nn%j5N%%J0nN%%%NNnk0k5k0nK0L0
-198E5K0Nj0l0j5J0J0j0j5nJ5L0K0J0NN%NnJ0nnJ0nnNnj0J0j0%J0J0K0Nk5l5l5k5k0%J5K5
-201C5K5K0%k0j5%J0J0j0l0l0j0J5NJ0J0%j5j5%K0L5L0K5Nm0k5nK5J5j5l0l0l5k0J5K0K5J5
-203B5K5J0%%J0%NNNj5j5k0j5NJ0NNj0j5K0K0Nj0%%Nj5k0k0l0nJ5M0L5K0K0J0J0%j0j5k0k0
-206E5j5k5l0j0%K0K0J0k0k0k5k5k0%J0j0J0L0L5J5%J0J5J5K5Nnj0nj0j0j0j0nJ5K0K0J5%
-209H0%%%j0j5k5nNNK0nnN%nN%%N%NL0M0K5k5n0l5l0k5k0k5j0K0NNK0K0K0J5K0J5nj5k0%J0
-212D5J5n%Nj0J0J0J0J0J0J0J0J0j5j5j0k0j0j5j0j5j5j5j5j5nJ0J5n%NN%%%N%nj0nnl5j5
-215h5%J0J0J0J0J0J0J0J0J0K0K0L5J0%%NNnJ5J0NNJ0J5nnk5j0k0j0j5j0j5k0k5%K0J0J0%
-218C5K0K5L0Nj0k5nN%NNNN%J0NNj5l5k5k5nj0%j0nnnnJ0J5K5Nj5j0j0j0nJ5J0%J5j0nJ0K0
-221C5K0j0j0j0J5L5M5k0m0l0k5j0%j0nj5%%j5NJ0J5Nj0j5j0j0J0K5J0J5K0nk5l5l5nK0J0
-224e5%j0j0%K0L0K0K0NNNNNJ0J5NNJ5%J5%k5k0%j0j5j5j0j0%n%J0K0J0J5%k5k0%NJ0NJ0J0
-227D5j5nJ0n%%%N%%NK0K0J0K5L0K5j5n5n5k5Nj0k0j5k0j5J0K5K5J0j0k5k5j0J0J5J0J5%k0
-229b5k0%J5N0L5K5%k5j5nnJ5%J0%%j0J0J5J5J0K0J0j5l5m0j0J5%%NNN%%J0N%nnNj0nNj5N
-233D5j0k0j0j0j0k0%k0J0J5J5J0NJ5%J5K5J0j0k0j0J5%NnJ0N%%NN%j0j0k0j0NNnJ5K5J5j0
-235F5k0%J5J0%%n%nj0k5k0k0j5NnnJ0K0J5J5J5K0J0K0j0k5j5j5%%J0nN%j0J0J5nnJ5J5K5
-238I5Nl5j0j5j5j5%N%%J5J5J5J0j0m5m0k0NNJ0J0j0j5j0j0J5L0K0K0L0N%k0%%j0l0j5K0L0
-241C5L0L5L5J0n%%%%J5nl0l0l0j0n%%nJ5L5N0K5%j5l0l0l0l5j0j0k5nK5M5M0K5J5nnJ5J0
-244A40NK0%k0k0l5j0%%N%N%%NN%%%N%%Nnn%nJ0J0j0j0k0k0J5J0J0J5J0J5L0L0Nj0k5l0j5
-247A15l5n0m5j0NJ5K0J5J5J0NJ0NJ5%J0Nj5j5k0j0%NN%J0%nJ5N%NNN%nJ0Nn%J0j0k0k5nJ5
-250F5J5K0J5nl5m0%K5J5j5k5l0k5nJ0K0J0NK0J0n%NnJ0NnK0L5L5K0Nj5j5l0j5nK0K5J0J5
-253A60Nj5k5k0n%NN%J0j5k5k0j5J5j0k5l0l0l0%J0K0J0K0J0J0NNNL0K0nj0k0%NJ0L0L5Nn
-256A25n%nnJ5J5j0m0j0j0j5j5NNk5m0nJ5NN%NNNj5k0%M0L0Nj5k0k0j5j5k0%%%%K5K0J0L0
-259D0L5M0J5j0NN%NNk0m5m0m0nJ5J5K5NJ0K0n%%nK0K0%l0j0J5%%j5k0l0j0NK5J5J0M5L0J0
-262A50j0j5j5k0j5j5k0k0j5J0L0L5J0NNNNnn%%nn%nNk0k5NJ5%J0J0NNN%nk5j0j5%%%%J5K0
-265H0%k5j0K0J5j0J5nK0j0%nnj0j5l0l5j5NK5J0J0J5J5NK0J5nJ0NL0L0J0k5m5k5j5NJ0j5
-268F5m0l5nK0J5N%K0J5%l0j0J0K5J0J5J5J5k5k5k5k0%J5NNJ5%NJ0NJ0NJ0J5J5J0K0M0Nl0
-271A75m5m0j0J0J5Nk5k0%Nn%%N%j0J5NK0K0%j0k5k5j0nJ0J5j0%k5k0n%%N%%NN%NN%N%N%J0
-274E5nn%%%n%nJ0NNNNNJ0N%%%N%%%%j5j5j0k0nk0k5n%%J5nk0j0J0K5Nj0J0K0L5J5%j0j0j0
-277C5j0nm5j5%%NNNNnJ5NJ0nJ5NNJ5%nK0%%N%k0k5%M0L5K0j0k0j0nk0l0k0%J0J5nK0K5K0
-280H0J0%j0J0L0J0Nk5k0%j0j5k0nj0k0%N%%%%J0j0nnj0j0%j0j5nJ0NNNJ0%J5%j0%k0%K0L0
-284B5L0J5nj5k0nJ0NNJ0NJ0J0NJ0NJ0J0Nj0n%%%j0%%j0%j0%j0%j0J0J0J0%j0j0K0K0Nk5k5
-287F5NK0K0K0K5nj0Nj0n%j5Nj5j5nj5k0nnj5j0%%j0%nj0NJ0nNJ0%J0J0nNk0j5%J0J0K5L5
-290H0L0L0Nj5k5k5j0nNJ0J0J0%K0J5Nj0J0%%%%J0nk5k0j0NJ0%k0l0l0%J0J5Nj0j5NJ0%%J5
-293F0%NJ5%%%j0J0%n%%n%%%J0J5nj0k5l0nJ5K0Nn%K5L0K5nk0k0k5k0k5j5J5L5J5K0NK5K0
-296A40%%J5nk0j5nk0j0k0j0j5j0J0K5L0J5J5L0%NN%j5j5j0k0k0nk0j0J0L5L0J0j5k5l0j0
-298E0j5J0nnk0j5j5k0k0NL5L5K5%J5J0J0J0J0NJ0N%J0K0%j0l0j5J0nnnj0j0nnj0nj0%NnN
-301D0NnnJ0Nj0N%%%%%%%%%%%%%nn%%j0%%nN%%%J0nN%nNNj0%%j0N%%n%%n%%%%%n%%n%%k0j5
-306c0nJ5K5J5K0K5j0k0k0%J0nk0k5k0j0NJ5J5nnnnn%J0M0L0K0J0nN%N%%NJ5K0K0J5nm5l5
-309F0j5j0J0J0nN%%NK0NJ5J5nnnj0%N%%%N%%j0j5nJ5K0%j0l0N%%%nn%%%%J5nNN%J0j5j0k0
-312D5nNNK0nj0Nnnnnnnj5k0k0j0j5NL0L0J0J5J0J0j0l0k0j5j0nnnNK0J5J5NNJ0%%k0k5%J5
-315EJ5K5J0nk5k0nn%nn%%n%%%%%%N%%J5K0J5K0J5J5J5J5J5%j0j0k0k0%K0J0j0k0j5j0k0j0
-319A5K0%%%%NN%Nnj0j0nnj0nnJ0NL0L0K0J5nk0l5j0J0J0j0j5j0j0k0k0j5k0%K5K5%k0k0j5
-322g0k0%%%NJ5L5K5K5J5nJ0NJ5J0J0J5j0nk0%j0k5k0j5j5j5k5nn%L5L5L0L5L0L0K5%j5k0
-324A05l0j0J0J5j0k5k0j0NNk0l0k5%K0K0%%%N%J5J0J0J0NJ5NnNn%n%n%%%J0j0nJ0%nNnNj0
-328E5j5k0l0j5K0J5K5J0Nnj0J0%J0J5%%K0%J0%j5nnnnnnNJ5K0NJ0J5J0J5j0k5nk0k0j0j5
-331D5j0%%%%%%nNL5M5M5L5K5Nj5k0k5j5j5N%j0l0k0k0l5k5k5nJ0%NK0NJ5J0k0j5k5j0j0%
-333d5L0L0K0%J0J0J0j5%nn%n%NN%J5J0%NJ0nnnnnnnn%nn%Nj5%%%%%%J0K5K0J5j0l0l5l5l5
-337e0j0K5K0J0j0%NJ0L5K5J5N%%%nl0j5j5%%%%nnJ0j0j0j0j0j0j0j0j0nj5%L0M5J0J5J0J0
-340C5J5J5J5J0nnj0j0N%l0l0l0%J5J5M0K0J5j0j5%NJ0j0nj0j0nnj0nnj0nnJ0J0J5J5K0K0
-343G5K5K0%%%Nnj0j0nj0nj0nn%n%nn%nnj0k5k5j5j5%L5M0K5J5J0%nnnnnj0%nnj0nnj0nj0
-346b0nj0nj0J0J5J0J0J0J0J0J0%J0J5%nJ5NN%j0Nnj0N%nnj0j0j0Nj5j0%j5j5%J0L0J0j0l5
-349b0j5J0K0J0NN%%K5K0K0K5k5k5k5k0nK0%J0NNJ0NNNJ0J0J0NNJ0J0j0j0J0n%J0j0J0J0J0
-352A45J0NJ0J0J0k0k5k0k5k0k0k5k0NNNNNNJ0Nj5j0%J5K0J0j0k0k0%NJ0nnj0%%j0%nn%nn
-355eJ0%NNNNNNnn%nn%nn%nj5Nnj0%n%K0J5%J5J5%K0%nN%%N%%%%n%Nj0k0J5L5L0J5nj5l0l5
-359D0j5J0J0k0k5k5%%J0%K0NJ5L0L0J0j0l0j0%j0k0m5k5K5M5M5K5K5L0L0%k0l0k0m0j5j5
-361C0j0j0j0j5k0j0k0J5J5J5J5L0J0j5j5k0NK5%%nNK0K0J5%nnnK5L5Nj0k5m0m0%K0J5M0K5
-364A05j5m0j5K0J5J5NNN%j0j0j0nN%%k5l5l5J0M5J5K0n%j5l0k5k5J0J0J0NNNNNNj5l0m5k5
-367i0K5M5K5%nn%J0M0K5J5K5J0j5l5l0l5j5j5nn%K0K0nj0j0j0nJ0J0%NJ0L0J0NJ5N%j5k5
-370B5NL0L5M5L0J0J0%J0j0j5nj5j5J0J0j5k0k0k5k0%%nNnN%%%%%%J0j0nNL0L5Nk0l5l5nN
-373D0j0j0nj0l0k5NK0N%%J0%J0NNJ0%nJ0NNJ0%NK0L0L5J5j5l5l5l0j5J0K0K0%%K0K0nk5k5
-376E5k0%%k0%NJ5j0l0j0J0K5Nj0nNNnnNNj0n%J0j0j0J0K0K0M0M0L0J5m5m5l5k0l0l0k5NM0
-379a5K0%nJ5K0J5J5J0j0n%n%%nk5n0k0J0L0K5J5k0l0j0K0L0%k5j0j0j0j0j0j0nj0K5K5K0
-382eL0%NN%NN%NJ0J5K5%k0k5%K0J0NK5%n%j0j0Nl5k0%j5k0j0j5j5j0j0K0O0O5J5j5k5nN%
-385F5j0j0j0j5NNNJ0K5K0L0K5J5J5J5J5k5m0l0k5j0J0%%k0j5l5%J0K0K5J0j0j5j0k0%j0%
-387A5nk0%L0K5J0j0k0k0k0k0%NN%NN%K0L0K5K0K5Nl0l5j0k0l0k5k0j5J0K5K5j0j5K0K0J0
-390A0j0NJ0J0NJ5K0j0l0k0NJ0N%nnnn%%nJ0NJ0J0J0J0NJ0n%n%%n%nN%%%%%%%N%%%nk5l5l5
-394d0j5J0L0L5J5j0j0j0k0%%K0K0%j0nj0j0J0NL0K5L0L0K0J0j5k0k0j5j5k0k5nj0k0K0K0
-396B5K0J5Nj5nj0J0J5J0J5nn%nk5k0l5j5J5J0J5J0K0NK0Nj5k0j5k0%%%%J0J5J5k0m5l0nK0
-399c5K0K0J0L0K0NNnj5%K5K0J0N%J0j5m0l5k0%J0K0K5J0j0k0l5j5K0L0L0J0%%k0j0J0Nj0
-402F5k0k0k0k5%K0J5%Nk5nn%K0J0NK5J0K5J0%k0l0N%NNNnj0J0J0K5J0nk5j5j0j5j5%N%N%
-405B5%NNj0j0j0j0j0j0j0j0%j5j0nJ0J5J0J5K5M5L5L0Nk0j5%%J0J5nj0j0%k0k5l0%K5J5n
-408D0k0k5j5NK0J0NN%%Nk0j5%NJ5J0J0nj5j0j0J5J0NK0%K0J5J0k0k0k5j5%J5J0NK0K0J0n
-411H5l5k5k0J0J0J5J0J0J0J0J0J0NNK0%k5l5l0k5%J0j0J0K0K5%j0NJ5K0%%%j0k5l5j5nJ5
-413B5K5J5N%%j0%nj0j0j0j0l0k5j5K0K0Nj5J0J0K5K0j5l5j0J0Nj0j0j0j0NNJ0NNJ0NNL0K0
-416E5L0K0j0l0j5k0nJ5N%%J0%%NJ0j5l5n0l5k5nJ5J0J5J0K0J0K0J0%nnnn%nnJ0J0K5Nk0N
-419B0K5K0J5K0J0j5nj0nj0n%nnNj5j5NK5J5NNJ0J5j0k5l0k0j0%NK0K0Nj5l5l5j5%L5L0NN
-422C5J0%NJ0j0j5k0l0nK5L0K0%nnJ5J0J5J5j0nk0NK0L0M0J0l0l0l0l0%n%n%n%nnk5k5nJ5
-425a5K0J5J5%N%%nl0l0nNJ0J0NJ0J0NJ0%n%n%%n%%K5J0NJ0J0j0l0nn%K5L5J5j5k0j5NK0L0
-428A10J0k0k0k0NNJ0NNJ0%J0j5j5j5j0j0j5k5%NNK0nj0j0j5j0J0J5J5J0K0K0j5l0l0nJ0J0
-431A5K5%J5J0J0n%%NNNNk0j0J5J5J0j0j0J5N%J0%j0j5j5j5j5j5k0j0%NNNNJ0%J0j0j5k5%
-434a5J5J5K0J5Nk5m0l5nK0NJ0NNJ0%J5nj0J5j5k0k5nJ0L0M0L5K5K5J0k0k0k5k0l0k0nJ5K0
-437B5L0J5NNJ5J5Nl5k5l5N%%%n%%%%%n%%%J0J0J0J5J0J0%K5%NJ5nj0j0j5j5j0n%J5K0J5j5
-440I0j5j0J5J0nN%%%J5J5J0J5nj0nnk0j0j5j5j5j0j5j5J0J0J0J0J0NJ0J0J5nJ0J0NNK0nj5
-443A20j0j5j5j0j5j5j5k0j5l0j0K5N0M5L0%j0k0NJ0J0K5%k5k5k5k5nJ0L0K5K0%j0nj0J5J0
-446A00j0j5j5j0j5j5j5k0j0NNNNNNNNJ0J5J5Nnl0k0j5j0J0j5J0K0J5K5J0%%j0%%j0j0Nnj5
-448A0%j5nnj0nJ5J5J0J5K5NK5N%N%%j0J0%%j0%%j5j5k5nK0J5N%K0J5NJ5J5l0k5k5k5nj0n
[truncated: 9,765,453 more chars]
