# Supplementary material for: Discovery of RNA-binding fragments using biolayer interferometry
Source: RSC Med Chem. 2025 Sep 19;16(11):5629–40. doi: 10.1039/d5md00673b (PMC12483148; doi:10.1039/d5md00673b)
Supplement: MD-016-D5MD00673B-s002 [file MD-016-D5MD00673B-s002.zip › NMR_assay_data/24_AA1D9_1880478.jdx]

##TITLE=	20240718 AA1D9 1880478 24
##JCAMP-DX=	6.0	$$ MestReNova 14.2.0-26256
##DATA TYPE=	LINK
##BLOCK_ID=	1
##BLOCKS=	19   
##ORIGIN=	Mestrelab Research S.L.
##OWNER=	jan-ake
##$MNOVA/LINK_BLOCK_TYPE=	DOCUMENT
##TITLE=	(1) 20240718 AA1D9 only.10.fid


(2)  #
##JCAMP-DX=	6.0	$$ MestReNova 14.2.0-26256
##DATA TYPE=	LINK
##BLOCK_ID=	2
##BLOCKS=	2    
##ORIGIN=	Mestrelab Research S.L.
##OWNER=	jan-ake
##$MNOVA/LINK_BLOCK_TYPE=	PAGE
##TITLE=	 #
##JCAMP-DX=	6.0	$$ MestReNova 14.2.0-26256
##DATA TYPE=	LINK
##BLOCK_ID=	3
##BLOCKS=	1    
##ORIGIN=	Mestrelab Research S.L.
##OWNER=	jan-ake
##$MNOVA/LINK_BLOCK_TYPE=	ITEM	$$ Molecule
##$MNOVA/ITEM/POLYGON=	(XY..XY)
5319,5831.52
5799.47,5831.52
5799.47,6327.88
5319,6327.88
5319,5831.52
##$MNOVA/ITEM/Z=	1
##$MNOVA/ITEM/ANGLE=	0
##TITLE=	
##JCAMP-CS=	3.7	$$ MestReNova 14.2.0-26256
##ORIGIN=	Mestrelab Research S.L.
##OWNER=	jan-ake
##BLOCK_ID=	4
##NAMES=	
##ATOMLIST=	
$$ AN	AS	NH
	1	C	1
	2	C	 
	3	C	 
	4	C	1
	5	C	1
	6	C	1
	7	O	 
	8	C	 
	9	N	 
	10	C	1
	11	C	2
	12	C	2
	13	N	1
	14	C	2
	15	O	 
##BONDLIST=	
$$ AN1	AN2	BT
	1	2	D
	2	3	S
	3	4	D
	4	5	S
	5	6	D
	1	6	S
	2	7	S
	7	8	S
	8	9	S
	9	3	S
	9	10	S
	10	11	S
	11	12	S
	12	13	S
	13	14	S
	14	10	S
	8	15	D
##MAXRASTER=	32768
##XY_RASTER=	
$$ AN	X	Y	Z
	1	4594	-2824	0
	2	11634	1239	0
	3	11634	9369	0
	4	4594	13434	0
	5	-2446	9369	0
	6	-2446	1239	0
	7	19366	-1272	0
	8	24145	5304	0
	9	19366	11881	0
	10	21878	19613	0
	11	29610	22125	0
	12	29610	30255	0
	13	21878	32768	0
	14	17100	26190	0
	15	32274	5304	0
##END=	
##END=	
##TITLE=	20240718 AA1D9 only.10.fid

##JCAMP-DX=	6.0	$$ MestReNova 14.2.0-26256
##DATA TYPE=	LINK
##BLOCK_ID=	5
##BLOCKS=	1    
##ORIGIN=	Mestrelab Research S.L.
##OWNER=	jan-ake
##$MNOVA/LINK_BLOCK_TYPE=	ITEM	$$ NMR Spectrum
##$MNOVA/ITEM/POLYGON=	(XY..XY)
5321,5835
8722,5835
8722,8208
5321,8208
5321,5835
##$MNOVA/ITEM/Z=	0
##$MNOVA/ITEM/ANGLE=	0
##TITLE=	20240718 AA1D9 only.10.fid
##JCAMP-DX=	6.0	$$ MestReNova 14.2.0-26256
##BLOCK_ID=	6
##DATA TYPE=	NMR SPECTRUM
##DATA CLASS=	XYDATA
##NUMDIM=	1
##ORIGIN=	Bruker BioSpin GmbH
##OWNER=	nmr
##.OBSERVE FREQUENCY=	600.07281942800000252
##.OBSERVE NUCLEUS=	^1H
##.SOLVENT NAME=	H2O+D2O+DMSO
##.PULSE SEQUENCE=	noesygppr1d
##LONGDATE=	2024/07/18 19:42:13.000
##.ACQUISITIONMODE=	SIMULTANEOUS (DQD)
##$ORIGINAL FORMAT=	Bruker XWIN-NMR
##$MNOVA/SCALES_VERSION=	9
##$PARAMETER FILE=	(acqus, ASCII, /Volumes/jahus0271/20240718%20AA1D9%20only/10/acqus, 0)
$$ ##TITLE= Parameter file, TopSpin 4.3.0
$$ ##JCAMPDX= 5.0
$$ ##DATATYPE= Parameter Values
$$ ##NPOINTS= 12	$$ modification sequence number
$$ ##ORIGIN= Bruker BioSpin GmbH
$$ ##OWNER= nmr
$$ $$ 2024-07-18 19:39:12.202 +0200  nmr@CZC7319KW6
$$ $$ C:/Bruker/nmrdata/jahus0271/20240718 AA1D9 only/10/acqus
$$ $$ process C:\Bruker\TopSpin4.3.0\prog\mod\xwish3.exe
$$ ##$ACQT0= -5.13750935499377
$$ ##$AMP= (0..31)
$$ 100 100 100 100 100 100 100 100 100 100 100 100 100 100 100 100 100 100
$$ 100 100 100 100 100 100 100 100 100 100 100 100 100 100
$$ ##$AMPCOIL= (0..32)
$$ -1 0 0 0 0 0 0 0 0 0 0 0 0 0 0 0 0 0 0 0 0 0 0 0 0 0 0 0 0 0 0 0 0
$$ ##$AQSEQ= 0
$$ ##$AQ_mod= 3
$$ ##$AUNM= <au_zg pcal=1>
$$ ##$AUTOPOS= <Barcode: 3003141398>
$$ ##$BF1= 600.07
$$ ##$BF2= 600.07
$$ ##$BF3= 600.07
$$ ##$BF4= 600.07
$$ ##$BF5= 600.07
$$ ##$BF6= 600.07
$$ ##$BF7= 600.07
$$ ##$BF8= 600.07
$$ ##$BWFAC= (0..63)
$$ 0 0 0 0 0 0 0 0 0 0 0 0 0 0 0 0 0 0 0 0 0 0 0 0 0 0 0 0 0 0 0 0 0 0 0 0
$$ 0 0 0 0 0 0 0 0 0 0 0 0 0 0 0 0 0 0 0 0 0 0 0 0 0 0 0 0
$$ ##$BYTORDA= 0
$$ ##$CHANFCU= (0..24)
$$ 0 1 0 0 0 0 0 0 0 0 0 0 0 0 0 0 0 0 0 0 0 0 0 0 0
$$ ##$CHANREC= (0..24)
$$ 0 1 0 0 0 0 0 0 0 0 0 0 0 0 0 0 0 0 0 0 0 0 0 0 0
$$ ##$CHEMSTR= <none>
$$ ##$CNST= (0..63)
$$ 1 1 1 1 1 1 1 1 1 1 1 1 1 1 1 1 1 1 1 1 1 1 1 1 1 1 1 1 1 1 1 1 1 1 1 1
$$ 1 1 1 1 1 1 1 1 1 1 1 1 1 1 1 1 1 1 1 1 1 1 1 1 1 1 1 1
$$ ##$CPDPRG= (0..8)
$$ <> <> <> <> <> <> <> <> <>
$$ ##$D= (0..63)
$$ 0 2 0 0 0 0 0 0 0.01 0 0 0 2e-05 0 0 0 0.0002 0 0 0 0 0 0 0 0 0 0 0 0 0
$$ 0 0 0 0 0 0 0 0 0 0 0 0 0 0 0 0 0 0 0 0 0 0 0 0 0 0 0 0 0 0 0 0 0 0
$$ ##$DATE= 1721324533
$$ ##$DATE_START= 1721324325
$$ ##$DE= 41.31909
$$ ##$DE1= 4.5
$$ ##$DE2= 2
$$ ##$DEADC= 0.5
$$ ##$DECBNUC= <off>
$$ ##$DECIM= 1120
$$ ##$DECNUC= <off>
$$ ##$DECSTAT= 4
$$ ##$DEPA= 4.5
$$ ##$DERX= 1.5
$$ ##$DIGMOD= 3
$$ ##$DIGTYP= 17
$$ ##$DR= 32
$$ ##$DS= 2
$$ ##$DSPFIRM= 4
$$ ##$DSPFVS= 21
$$ ##$DTYPA= 2
$$ ##$EXP= <NOESYGPPR1D>
$$ ##$ExpStatus= 4
$$ ##$FCUCHAN= (0..9)
$$ 0 1 0 0 0 0 0 0 0 0
$$ ##$FILCOR= 0.9566
$$ ##$FL1= 0
$$ ##$FL2= 0
$$ ##$FL3= 0
$$ ##$FL4= 0
$$ ##$FN_INDIRECT= (0..7)
$$ 0 0 0 0 0 0 0 0
$$ ##$FOV= 0
$$ ##$FQ1LIST= <>
$$ ##$FQ2LIST= <>
$$ ##$FQ3LIST= <>
$$ ##$FQ4LIST= <>
$$ ##$FQ5LIST= <>
$$ ##$FQ6LIST= <>
$$ ##$FQ7LIST= <>
$$ ##$FQ8LIST= <>
$$ ##$FS= (0..7)
$$ 83 83 83 83 83 83 83 83
$$ ##$FTLPGN= 0
$$ ##$FW= 2.4e+08
$$ ##$FnILOOP= 0
$$ ##$FnMODE= 0
$$ ##$FnTYPE= 0
$$ ##$GPNAM= (0..31)
$$ <> <SMSQ10.100> <SMSQ10.100> <> <> <> <> <> <> <> <> <> <> <> <> <> <>
$$ <> <> <> <> <> <> <> <> <> <> <> <> <> <> <>
$$ ##$GPX= (0..31)
$$ 0 0 0 0 0 0 0 0 0 0 0 0 0 0 0 0 0 0 0 0 0 0 0 0 0 0 0 0 0 0 0 0
$$ ##$GPY= (0..31)
$$ 0 0 0 0 0 0 0 0 0 0 0 0 0 0 0 0 0 0 0 0 0 0 0 0 0 0 0 0 0 0 0 0
$$ ##$GPZ= (0..31)
$$ 0 50 -10 0 0 0 0 0 0 0 0 0 0 0 0 0 0 0 0 0 0 0 0 0 0 0 0 0 0 0 0 0
$$ ##$GRPDLY= 76
$$ ##$HDDUTY= 20
$$ ##$HDRATE= 1
$$ ##$HGAIN= (0..3)
$$ 0 0 0 0
$$ ##$HOLDER= 545
$$ ##$HPMOD= (0..32)
$$ 0 0 0 0 0 0 0 0 0 0 0 0 0 0 0 0 0 0 0 0 0 0 0 0 0 0 0 0 0 0 0 0 0
$$ ##$HPPRGN= 0
$$ ##$IN= (0..63)
$$ 0 0 0 0 0 0 0 0 0 0 0 0 0 0 0 0 0 0 0 0 0 0 0 0 0 0 0 0 0 0 0 0 0 0 0 0
$$ 0 0 0 0 0 0 0 0 0 0 0 0 0 0 0 0 0 0 0 0 0 0 0 0 0 0 0 0
$$ ##$INF= (0..7)
$$ 0 0 0 0 0 0 0 0
$$ ##$INP= (0..63)
$$ 0 0 0 0 0 0 0 0 0 0 0 0 0 0 0 0 0 0 0 0 0 0 0 0 0 0 0 0 0 0 0 0 0 0 0 0
$$ 0 0 0 0 0 0 0 0 0 0 0 0 0 0 0 0 0 0 0 0 0 0 0 0 0 0 0 0
$$ ##$INSTRUM= <CAB AV4 600 MHZ BASIC>
$$ ##$INTEGFAC= (0..63)
$$ 0 0 0 0 0 0 0 0 0 0 0 0 0 0 0 0 0 0 0 0 0 0 0 0 0 0 0 0 0 0 0 0 0 0 0 0
$$ 0 0 0 0 0 0 0 0 0 0 0 0 0 0 0 0 0 0 0 0 0 0 0 0 0 0 0 0
$$ ##$L= (0..31)
$$ 1 1 1 1 1 1 1 1 1 1 1 1 1 1 1 1 1 1 1 1 1 1 1 1 1 1 1 1 1 1 1 1
$$ ##$LFILTER= 100
$$ ##$LGAIN= -5
$$ ##$LINPSTP= 0
$$ ##$LOCKED= yes
$$ ##$LOCKFLD= -6304
$$ ##$LOCKGN= 129.376113891602
$$ ##$LOCKPOW= -18
$$ ##$LOCKPPM= 4.69999980926514
$$ ##$LOCNUC= <2H>
$$ ##$LOCPHAS= 281.8052
$$ ##$LOCSHFT= yes
$$ ##$LOCSW= 0
$$ ##$LTIME= 0.349999994039536
$$ ##$MASR= 4200
$$ ##$MULEXPNO= (0..15)
$$ 0 0 0 0 0 0 0 0 0 0 0 0 0 0 0 0
$$ ##$NBL= 1
$$ ##$NC= 0
$$ ##$NLOGCH= 4
$$ ##$NOVFLW= 0
$$ ##$NS= 32
$$ ##$NUC1= <1H>
$$ ##$NUC2= <off>
$$ ##$NUC3= <off>
$$ ##$NUC4= <off>
$$ ##$NUC5= <off>
$$ ##$NUC6= <off>
$$ ##$NUC7= <off>
$$ ##$NUC8= <off>
$$ ##$NUCLEUS= <off>
$$ ##$NUSLIST= <automatic>
$$ ##$NusAMOUNT= 100
$$ ##$NusFPNZ= no
$$ ##$NusJSP= 0
$$ ##$NusSEED= 54321
$$ ##$NusSPTYPE= 0
$$ ##$NusT2= 1
$$ ##$NusTD= 0
$$ ##$O1= 2819.5
$$ ##$O2= 2819.428
$$ ##$O3= 2819.428
$$ ##$O4= 2819.428
$$ ##$O5= 2819.428
$$ ##$O6= 2819.428
$$ ##$O7= 2819.428
$$ ##$O8= 2819.428
$$ ##$OVERFLW= 0
$$ ##$P= (0..63)
$$ 8.07 8.07 16.14 0 0 16.5 25 50 20000 0 0 80000 80000 1000 0 0 1000 2500
$$ 100000 600 0 0 0 0 0 180 100000 8.07 0 1000 0 0 20000 0 0 0 0 0 0 0 2000
$$ 0 0 0 200 0 80000 46600 10000 30000 66000 0 3300 0 4000 0 0 0 0 0 0 0 0
$$ 0
$$ ##$PACOIL= (0..32)
$$ 1 5 0 3 4 2 0 0 0 0 0 0 0 0 0 0 0 0 0 0 0 0 0 0 0 0 0 0 0 0 0 0 0
$$ ##$PAPS= 0
$$ ##$PARMODE= 0
$$ ##$PCPD= (0..9)
$$ 0 70 0 0 0 0 0 0 0 0
$$ ##$PEXSEL= (0..9)
$$ 1 1 1 1 1 1 1 1 1 1
$$ ##$PHCOR= (0..31)
$$ 0 0 0 0 0 0 0 0 0 0 0 0 0 0 0 0 0 0 0 0 0 0 0 0 0 0 0 0 0 0 0 0
$$ ##$PHLIST= <>
$$ ##$PH_ref= 0
$$ ##$PL= (0..63)
$$ 120 120 120 120 120 120 120 120 120 120 120 120 120 120 120 120 120 120
$$ 120 120 120 120 120 120 120 120 120 120 120 120 120 120 120 120 120 120
$$ 120 120 120 120 120 120 120 120 120 120 120 120 120 120 120 120 120 120
$$ 120 120 120 120 120 120 120 120 120 120
$$ ##$PLSTEP= 0.1
$$ ##$PLSTRT= -6
$$ ##$PLW= (0..63)
$$ 0 6.4045 0 0 0 0 0 0 0 1.6667e-05 0.6667 0.051443 0 0 0 0 0 0 6.4045 0.085038
$$ 0 0 0 0 0 0 0 0.051443 0 0.6667 0 0 6.667e-07 0 0 0 0 0 0 0 0 0 0 0 0 0
$$ 0 0 0 0 0 0 0 0 0 0 0 0 0 0 0 0 0 0
$$ ##$PLWMAX= (0..7)
$$ 104.7619 0 0 0 0 0 0 0
$$ ##$PQPHASE= 0
$$ ##$PQSCALE= 1
$$ ##$PR= 1
$$ ##$PRECHAN= (0..32)
$$ -1 2 3 0 4 -1 5 -1 1 -1 -1 -1 -1 -1 -1 -1 -1 -1 -1 -1 -1 -1 -1 -1 -1 -1
$$ -1 -1 -1 -1 -1 -1 -1
$$ ##$PROBHD= <Z151284_0002 (CP QCI 600S3 H/P/C-N-D-05 Z)>
$$ ##$PROBINPUTS= (0..15)
$$ <1H> <31P> <13C> <15N> <2H> <> <> <> <> <> <> <> <> <> <> <>
$$ ##$PULPROG= <noesygppr1d>
$$ ##$PW= 0
$$ ##$PYNM= <>
$$ ##$ProjAngle= 0
$$ ##$QNP= 0
$$ ##$RECCHAN= (0..9)
$$ 0 1 0 0 0 0 0 0 0 0
$$ ##$RECPH= 0
$$ ##$RECPRE= (0..24)
$$ -1 0 -1 -1 -1 -1 -1 -1 -1 -1 -1 -1 -1 -1 -1 -1 -1 -1 -1 -1 -1 -1 -1 -1
$$ -1
$$ ##$RECPRFX= (0..32)
$$ 1 0 1 0 1 1 0 0 0 0 0 0 0 0 0 0 0 0 0 0 0 0 0 0 0 0 0 0 0 0 0 0 0
$$ ##$RG= 101
$$ ##$RO= 0
$$ ##$RSEL= (0..24)
$$ 0 1 0 0 0 0 0 0 0 0 0 0 0 0 0 0 0 0 0 0 0 0 0 0 0
$$ ##$SAMPLEID= <>
$$ ##$SFO1= 600.072819428
$$ ##$SFO2= 600.072819428
$$ ##$SFO3= 600.072819428
$$ ##$SFO4= 600.072819428
$$ ##$SFO5= 600.072819428
$$ ##$SFO6= 600.072819428
$$ ##$SFO7= 600.072819428
$$ ##$SFO8= 600.072819428
$$ ##$SHAPPR= (0..15)
$$ 1 1 1 1 1 1 1 1 1 1 1 1 1 1 1 1
$$ ##$SOLVENT= <H2O+D2O+DMSO>
$$ ##$SOLVOLD= <off>
$$ ##$SP= (0..63)
$$ 120 120 120 120 120 120 120 120 120 120 120 120 120 120 120 120 120 120
$$ 120 120 120 120 120 120 120 120 120 120 120 120 120 120 120 120 120 120
$$ 120 120 120 120 120 120 120 120 120 120 120 120 120 120 120 120 120 120
$$ 120 120 120 120 120 120 120 120 120 120
$$ ##$SPECTR= 0
$$ ##$SPINCNT= 0
$$ ##$SPNAM= (0..63)
$$ <> <Gaus1_270.1000> <Gaus1_180r.1000> <> <> <Sinc1.1000> <Squa100.1000>
$$ <> <Squa100.1000> <> <Sinc1.1000> <Sinc1.1000> <> <> <> <> <> <> <> <Sinc1.1000>
$$ <Sinc1.1000> <Sinc1.1000> <Sinc1.1000> <> <> <> <> <> <> <Crp60,20,20.10>
$$ <Bip720,50,20.1> <> <> <Sinc1.1000> <Rsnob.1000> <Gaus1_180r.1000> <Gaus1_180r.1000>
$$ <Crp_psyche.20> <> <> <Gaus1_180i.1000> <Squa100.1000> <> <> <> <> <Reburp.1000>
$$ <> <> <> <> <> <> <> <> <> <> <> <> <> <> <> <> <>
$$ ##$SPOAL= (0..63)
$$ 0.5 1 0.5 0.5 0.5 0.5 0.5 0.5 0.5 0.5 0.5 0.5 0.5 0.5 0.5 0.5 0.5 0.5 0.5
$$ 1 1 1 1 0.5 0.5 0.5 0.5 0.5 0.5 0.5 0.5 0.5 0.5 0.5 0.5 0.5 0.5 0.5 0.5
$$ 0.5 0.5 0.5 0.5 0.5 0.5 0.5 0.5 0.5 0.5 0.5 0.5 0.5 0.5 0.5 0.5 0.5 0.5
$$ 0.5 0.5 0.5 0.5 0.5 0.5 0.5
$$ ##$SPOFFS= (0..63)
$$ 0 0 0 0 0 0 0 0 0 0 0 0 0 0 0 0 0 0 0 0 0 0 0 0 0 0 0 0 0 0 0 0 0 0 0 0
$$ 0 0 0 0 0 0 0 0 0 0 0 0 0 0 0 0 0 0 0 0 0 0 0 0 0 0 0 0
$$ ##$SPPEX= (0..63)
$$ 0 0 0 0 0 0 0 0 0 0 0 0 0 0 0 0 0 0 0 0 0 0 0 0 0 0 0 0 0 0 0 0 0 0 0 0
$$ 0 0 0 0 0 0 0 0 0 0 0 0 0 0 0 0 0 0 0 0 0 0 0 0 0 0 0 0
$$ ##$SPW= (0..63)
$$ 0 3.4592e-06 1.5374e-06 0 0 0.0012015 1.6667e-05 0 4.1669e-08 0 0.0012015
$$ 0.0012015 0 0 0 0 0 0 0 2.454105e-06 3.814826e-06 1.781253e-06 9.606152e-06
$$ 0 0 0 0 0 0 0.015916 0.6667 0 0 7.5094e-05 1.6808e-05 1.5374e-06 9.8394e-05
$$ 5.4967e-05 0 0 2.2588e-06 4.1669e-08 0 0 0 0 0.023077 0 0 0 0 0 0 0 0 0
$$ 0 0 0 0 0 0 0 0
$$ ##$SUBNAM= (0..9)
$$ <> <> <> <> <> <> <> <> <> <>
$$ ##$SW= 29.758293125432
$$ ##$SWIBOX= (0..32)
$$ 0 3 0 0 0 0 0 0 0 0 0 0 0 0 0 0 0 0 0 0 0 0 0 0 0 0 0 0 0 0 0 0 0
$$ ##$SW_h= 17857.1428571429
$$ ##$SWfinal= 0
$$ ##$SigLockShift= 0
$$ ##$TD= 142856
$$ ##$TD0= 1
$$ ##$TD_INDIRECT= (0..7)
$$ 0 0 0 0 0 0 0 0
$$ ##$TDav= 1
$$ ##$TE= 298.0005
$$ ##$TE1= 299.7161
$$ ##$TE2= 0
$$ ##$TE3= 0
$$ ##$TE4= 0
$$ ##$TEG= 300
$$ ##$TE_MAGNET= 0
$$ ##$TE_PIDX= 1
$$ ##$TE_RAW= 299.7161
$$ ##$TE_STAB= (0..9)
$$ 2 2 0 0 0 0 0 0 0 0
$$ ##$TOTROT= (0..63)
$$ 0 0 0 0 0 0 0 0 0 0 0 0 0 0 0 0 0 0 0 0 0 0 0 0 0 0 0 0 0 0 0 0 0 0 0 0
$$ 0 0 0 0 0 0 0 0 0 0 0 0 0 0 0 0 0 0 0 0 0 0 0 0 0 0 0 0
$$ ##$TUBE_TYPE= <>
$$ ##$USERA1= <>
$$ ##$USERA10= <>
$$ ##$USERA2= <>
$$ ##$USERA3= <>
$$ ##$USERA4= <>
$$ ##$USERA5= <>
$$ ##$USERA6= <>
$$ ##$USERA7= <>
$$ ##$USERA8= <>
$$ ##$USERA9= <>
$$ ##$UUID= <5010af18-4b13-4a8d-9fa5-ab09ec2610f0>
$$ ##$V9= 5
$$ ##$VALIDCODE= -1
$$ ##$VALIST= <>
$$ ##$VCLIST= <>
$$ ##$VDLIST= <>
$$ ##$VPLIST= <>
$$ ##$VTLIST= <>
$$ ##$WAVEMAKER= (0..7)
$$ <> <> <> <> <> <> <> <>
$$ ##$WBST= 1024
$$ ##$WBSW= (0..7)
$$ 8 10 10 10 10 10 10 10
$$ ##$XL= 0
$$ ##$YL= 0
$$ ##$YMAX_a= 3310365272.05469
$$ ##$YMIN_a= -6135654872.59375
$$ ##$ZGOPTNS= <-DFLAG_BLK>
$$ ##$scaledByNS= no
$$ ##$scaledByRG= no
$$ ##$shimCoilTempK= 300.15
$$ ##END=
$$ 
##$PARAMETER FILE=	(audita.txt, ASCII, /Volumes/jahus0271/20240718%20AA1D9%20only/10/audita.txt, 0)
$$ ##TITLE= Audit trail, TopSpin 4.3.0
$$ ##JCAMPDX= 5.01
$$ ##ORIGIN= Bruker BioSpin GmbH
$$ ##OWNER= root
$$ $$ /root/.topspin-BladeEpu/local_acqu/20240718 AA1D9 only/10/audita.txt
$$ ##AUDIT TRAIL=  $$ (NUMBER, WHEN, WHO, WHERE, PROCESS, VERSION, WHAT)
$$ (   1,<2024-07-18T17:38:45.614+0000>,<CZC7319KW6\nmr>,<CZC7319KW6>,<go4>,<TopSpin 4.3.0>,
$$       <acquisition in progress>)
$$ $$ C:/Bruker/nmrdata/jahus0271/20240718 AA1D9 only/10/audita.txt
$$ (   2,<2024-07-18T17:42:13.900+0000>,<CZC7319KW6\nmr>,<CZC7319KW6>,<go4>,<TopSpin 4.3.0>,
$$       <created by zg on 'CAB AV4 600 MHZ BASIC' (CZC7319KW6) by user 'CZC7319KW6\nmr'
$$        on data set with UUID '95256924-452c-11ef-a45d-001395264de6'
$$        started at 2024-07-18 17:38:45.614 +0000, POWCHK enabled, PULCHK disabled,
$$        completed at 2024-07-18 17:42:13.899 +0000
$$        configuration hash MD5:
$$        2C CE AA 86 5E 77 A0 E6 62 B9 BC D1 C3 42 5A 88
$$        double data hash MD5: 142856
$$        05 06 2B 45 78 DD 24 15 DC 7A FE 04 28 4B AE 52>)
$$ (   3,<2024-07-18T19:39:12.030+0200>,<nmr>,<CZC7319KW6>,<xwish3>,<TopSpin 4.3.0>,
$$       <ICON-NMR User ID: jahus0271
$$        double data hash MD5: 142856
$$        05 06 2B 45 78 DD 24 15 DC 7A FE 04 28 4B AE 52>)
$$ ##END=
$$ 
$$ $$ hash MD5
$$ $$ 93 2C D0 39 73 BA 02 B7 B5 3A 5C BE 2B 0A CF BF
$$ 
##$PARAMETER FILE=	(auditp.txt, ASCII, /Volumes/jahus0271/20240718%20AA1D9%20only/10/pdata/1/auditp.txt, 0)
$$ ##TITLE= Audit trail, TopSpin 4.3.0
$$ ##JCAMPDX= 5.01
$$ ##ORIGIN= Bruker BioSpin GmbH
$$ ##OWNER= nmr
$$ $$ C:/Bruker/nmrdata/jahus0271/20240718 AA1D9 only/10/pdata/1/auditp.txt
$$ ##AUDIT TRAIL=  $$ (NUMBER, WHEN, WHO, WHERE, PROCESS, VERSION, WHAT)
$$ (   1,<2024-07-18T17:38:45.614+0000>,<CZC7319KW6\nmr>,<CZC7319KW6>,<go4>,<TopSpin 4.3.0>,
$$       <acquisition in progress>)
$$ $$ C:/Bruker/nmrdata/jahus0271/20240718 AA1D9 only/10/audita.txt
$$ (   2,<2024-07-18T17:42:13.900+0000>,<CZC7319KW6\nmr>,<CZC7319KW6>,<go4>,<TopSpin 4.3.0>,
$$       <created by zg on 'CAB AV4 600 MHZ BASIC' (CZC7319KW6) by user 'CZC7319KW6\nmr'
$$        on data set with UUID '95256924-452c-11ef-a45d-001395264de6'
$$        started at 2024-07-18 17:38:45.614 +0000, POWCHK enabled, PULCHK disabled,
$$        completed at 2024-07-18 17:42:13.899 +0000
$$        configuration hash MD5:
$$        2C CE AA 86 5E 77 A0 E6 62 B9 BC D1 C3 42 5A 88
$$        double data hash MD5: 142856
$$        05 06 2B 45 78 DD 24 15 DC 7A FE 04 28 4B AE 52>)
$$ (   3,<2024-07-18T19:39:12.030+0200>,<nmr>,<CZC7319KW6>,<xwish3>,<TopSpin 4.3.0>,
$$       <ICON-NMR User ID: jahus0271
$$        double data hash MD5: 142856
$$        05 06 2B 45 78 DD 24 15 DC 7A FE 04 28 4B AE 52>)
$$ (   4,<2024-07-18T19:39:13.233+0200>,<nmr/jahus0271>,<CZC7319KW6>,<proc1d>,<TopSpin 4.3.0>,
$$       <Start of raw data processing
$$        efp LB = 0.3 FT_mod = 6 PKNL = 1 PHC0 = 0 PHC1 = 0 SI = 128K 
$$        data hash MD5: 128K
$$        3E 97 94 D9 91 4E 4F AC C6 24 7F C5 F5 35 73 55>)
$$ (   5,<2024-07-18T19:39:14.202+0200>,<nmr/jahus0271>,<CZC7319KW6>,<proc1d>,<TopSpin 4.3.0>,
$$       <pk PHC0 = 55.01953 PHC1 = 0 
$$        data hash MD5: 128K
$$        61 E3 27 4E 6D 5B 67 0A 91 77 B8 1A 0A C6 75 76>)
$$ (   6,<2024-07-18T19:39:14.577+0200>,<nmr/jahus0271>,<CZC7319KW6>,<xwish3>,<TopSpin 4.3.0>,
$$       <ICON-NMR User ID: jahus0271
$$        data hash MD5: 128K
$$        61 E3 27 4E 6D 5B 67 0A 91 77 B8 1A 0A C6 75 76>)
$$ ##END=
$$ 
$$ $$ hash MD5
$$ $$ C2 50 14 07 C6 55 F4 22 68 E9 74 80 D4 6C A7 2D
$$ 
##$PARAMETER FILE=	(datafile, ASCII, /Volumes/jahus0271/20240718%20AA1D9%20only/10/fid, 0)
$$ 
##$PARAMETER FILE=	(format.temp, ASCII, /Volumes/jahus0271/20240718%20AA1D9%20only/10/format.temp, 0)
$$ EDIT_PAR COMMAND FILE
$$ 
$$ DI_MODE         LONG
$$ ED_ENTRY        ACQU
$$ ORDER           FILE
$$ 
$$ 
$$ HEADER		"F2 - Acquisition Parameters"
$$ T_NAME		Date_
$$ 		TYPE	R64
$$ 		CLASS	ACQU
$$ 		SUBRANGE 0.0 50000000
$$ 		REL	"Date_=itodate(DATE)"
$$ 		INV_REL	"DATE=datetoi(Date_,DATE)"
$$ 		FORMAT	"%14.0f"
$$ 		TEXT	" "
$$ END
$$ T_NAME		Time
$$ 		TYPE	R32
$$ 		CLASS	ACQU
$$ 		SUBRANGE 0.0 1000000
$$ 		REL	"Time=itotime(DATE)"
$$ 		INV_REL	"DATE=timetoi(Time,DATE)"
$$ 		FORMAT	"%14.2f h"
$$ 		TEXT	" "
$$ END
$$ NAME		INSTRUM
$$ 		TEXT	" "
$$ END
$$ NAME		PROBHD
$$ 		FORMAT	"%14.14s"
$$ 		TEXT	" "
$$ END
$$ NAME		PULPROG
$$ 		TEXT	" "
$$ END
$$ NAME		TD
$$ 		TEXT	" "
$$ END
$$ NAME		SOLVENT
$$ 		TEXT	" "
$$ END
$$ NAME		NS
$$ 		TEXT	" "
$$ END
$$ NAME		DS
$$ 		TEXT	" "
$$ END
$$ T_NAME		SWH
$$ 		TYPE	R64
$$ 		CLASS	ACQU
$$ 		SUBRANGE 0.0 1e8
$$ 		REL	"SWH=SW*SFO1"
$$ 		INV_REL "SW=SWH/SFO1"
$$ 		UNIT	"Hz"
$$ 		FORMAT	"%14.3f Hz"
$$ 		TEXT	" "
$$ END
$$ T_NAME          FIDRES
$$                 TYPE    R32
$$                 CLASS   ACQU
$$                 SUBRANGE 0.0 100000
$$                 REL     "FIDRES=2*SW*SFO1/TD"
$$                 INV_REL "TD = nextpow(2*SW*SFO1/FIDRES)"
$$ 		UNIT	"Hz"
$$ 		FORMAT	"%14.6f Hz"
$$ 		TEXT	" "
$$ END
$$ T_NAME          AQ
$$ 		TYPE	R32
$$ 		CLASS	ACQU
$$ 		SUBRANGE 0.0 1000
$$ 		REL	"AQ=aqcalc(SW,SFO1,TD,DIGTYP)"
$$ 		INV_REL	"TD=tdcalc(SW,SFO1,1.0e6*AQ,DIGTYP)"
$$ 		UNIT	"sec"
$$ 		FORMAT	"%14.7f sec"
$$ 		TEXT	" "
$$ END
$$ NAME		RG
$$ 		TEXT	" "
$$ END
$$ T_NAME          DW
$$ 		TYPE	R32
$$ 		CLASS	ACQU
$$ 		SUBRANGE 0.0 1000000
$$ 		REL	"DW=1/(2*SW*SFO1)"
$$ 		INV_REL	"SW=1000000/(2*(0.005+DW)*SFO1)"
$$ 		UNIT	"usec"
$$ 		FORMAT	"%14.3lf usec"
$$ 		TEXT	" "
$$ END
$$ NAME		DE
$$ 		FORMAT	"%14.2f usec"
$$ 		TEXT	" "
$$ END
$$ NAME		TE
$$ 		FORMAT	"%14.1f K"
$$ 		TEXT	" "
$$ END
$$ T_NAME		D1
$$ TYPE	R32
$$ CLASS	ACQU
$$ SUBRANGE 0.0 1e38
$$ REL	"D1=D[1]"
$$ INV_REL	"D[1]=D1"
$$ UNIT	"sec"
$$ FORMAT	"%14.8f sec"
$$ TEXT	" "
$$ END
$$ T_NAME		D8
$$ TYPE	R32
$$ CLASS	ACQU
$$ SUBRANGE 0.0 1e38
$$ REL	"D8=D[8]"
$$ INV_REL	"D[8]=D8"
$$ UNIT	"sec"
$$ FORMAT	"%14.8f sec"
$$ TEXT	" "
$$ END
$$ T_NAME		D12
$$ TYPE	R32
$$ CLASS	ACQU
$$ SUBRANGE 0.0 1e38
$$ REL	"D12=D[12]"
$$ INV_REL	"D[12]=D12"
$$ UNIT	"sec"
$$ FORMAT	"%14.8f sec"
$$ TEXT	" "
$$ END
$$ T_NAME		D16
$$ TYPE	R32
$$ CLASS	ACQU
$$ SUBRANGE 0.0 1e38
$$ REL	"D16=D[16]"
$$ INV_REL	"D[16]=D16"
$$ UNIT	"sec"
$$ FORMAT	"%14.8f sec"
$$ TEXT	" "
$$ END
$$ NAME		TD0
$$ TEXT	" "
$$ END
$$ NAME		ZGOPTNS
$$ TEXT	" "
$$ END
$$ NAME		SFO1
$$ FORMAT	"%14.7f MHz"
$$ TEXT	" "
$$ END
$$ NAME		NUC1
$$ NONEDIT
$$ TEXT	" "
$$ END
$$ T_NAME		P0
$$ TYPE	R32
$$ CLASS	ACQU
$$ SUBRANGE 0.0 1.0e10
$$ REL	"P0=P[0]"
$$ INV_REL	"P[0]=P0"
$$ UNIT	"usec"
$$ FORMAT	"%14.2f usec"
$$ TEXT	" "
$$ END
$$ T_NAME		P1
$$ TYPE	R32
$$ CLASS	ACQU
$$ SUBRANGE 0.0 1.0e10
$$ REL	"P1=P[1]"
$$ INV_REL	"P[1]=P1"
$$ UNIT	"usec"
$$ FORMAT	"%14.2f usec"
$$ TEXT	" "
$$ END
$$ T_NAME		PLW1
$$ TYPE	R32
$$ CLASS	ACQU
$$ REL	"PLW1=PLW[1]"
$$ INV_REL	"PLW[1]=PLW1"
$$ UNIT	"W"
$$ FORMAT	"%14.8f W"
$$ TEXT	"power PLW1 "
$$ END
$$ T_NAME		PLW9
$$ TYPE	R32
$$ CLASS	ACQU
$$ REL	"PLW9=PLW[9]"
$$ INV_REL	"PLW[9]=PLW9"
$$ UNIT	"W"
$$ FORMAT	"%14.8f W"
$$ TEXT	"power PLW9 "
$$ END
$$ NAME		GPNAM[1]
$$ TEXT	" "
$$ END
$$ T_NAME		GPZ1
$$ TYPE	R32
$$ CLASS	ACQU
$$ SUBRANGE -100.0 100.0
$$ REL	"GPZ1=GPZ[1]"
$$ INV_REL	"GPZ[1]=GPZ1"
$$ UNIT	"%"
$$ FORMAT	"%14.2f %"
$$ TEXT	" "
$$ END
$$ NAME		GPNAM[2]
$$ TEXT	" "
$$ END
$$ T_NAME		GPZ2
$$ TYPE	R32
$$ CLASS	ACQU
$$ SUBRANGE -100.0 100.0
$$ REL	"GPZ2=GPZ[2]"
$$ INV_REL	"GPZ[2]=GPZ2"
$$ UNIT	"%"
$$ FORMAT	"%14.2f %"
$$ TEXT	" "
$$ END
$$ T_NAME		P16
$$ TYPE	R32
$$ CLASS	ACQU
$$ SUBRANGE 0.0 1.0e10
$$ REL	"P16=P[16]"
$$ INV_REL	"P[16]=P16"
$$ UNIT	"usec"
$$ FORMAT	"%14.2f usec"
$$ TEXT	" "
$$ END
$$ 
##$PARAMETER FILE=	(procs, ASCII, /Volumes/jahus0271/20240718%20AA1D9%20only/10/pdata/1/procs, 0)
$$ ##TITLE= Parameter file, TopSpin 4.3.0
$$ ##JCAMPDX= 5.0
$$ ##DATATYPE= Parameter Values
$$ ##NPOINTS= 6	$$ modification sequence number
$$ ##ORIGIN= Bruker BioSpin GmbH
$$ ##OWNER= nmr
$$ $$ 2024-07-18 19:39:14.296 +0200  nmr@CZC7319KW6
$$ $$ C:/Bruker/nmrdata/jahus0271/20240718 AA1D9 only/10/pdata/1/procs
$$ $$ process C:\Bruker\TopSpin4.3.0\prog\mod\sref.exe
$$ ##$ABSF1= 0
$$ ##$ABSF2= 0
$$ ##$ABSG= 0
$$ ##$ABSL= 0
$$ ##$ALPHA= 0
$$ ##$AQORDER= 0
$$ ##$ASSFAC= 0
$$ ##$ASSFACI= 0
$$ ##$ASSFACX= 0
$$ ##$ASSWID= 0
$$ ##$AUNMP= <proc_plasma_noesy>
$$ ##$AXLEFT= 0
$$ ##$AXNAME= <>
$$ ##$AXNUC= <1H>
$$ ##$AXRIGHT= 0
$$ ##$AXTYPE= 0
$$ ##$AXUNIT= <>
$$ ##$AZFE= 0.1
$$ ##$AZFW= 0.1
$$ ##$BCFW= 0
$$ ##$BC_mod= 0
$$ ##$BYTORDP= 0
$$ ##$COROFFS= 0
$$ ##$CY= 100
$$ ##$DATMOD= 1
$$ ##$DC= 0
$$ ##$DFILT= <>
$$ ##$DTYPP= 0
$$ ##$ERETIC= no
$$ ##$F1P= 12
$$ ##$F2P= -0.5
$$ ##$FCOR= 1
$$ ##$FTSIZE= 131072
$$ ##$FT_mod= 6
$$ ##$GAMMA= 0
$$ ##$GB= 0
$$ ##$INTBC= 1
$$ ##$INTSCL= 1
$$ ##$ISEN= 128
$$ ##$LB= 0.3
$$ ##$LEV0= 0
$$ ##$LPBIN= 0
$$ ##$MAXI= 10000
$$ ##$MC2= 0
$$ ##$MEAN= 0
$$ ##$ME_mod= 0
$$ ##$MI= 0
$$ ##$MddCEXP= no
$$ ##$MddCT_SP= no
$$ ##$MddF180= no
$$ ##$MddLAMBDA= 0
$$ ##$MddMEMORY= 0
$$ ##$MddMERGE= 0
$$ ##$MddNCOMP= 0
$$ ##$MddNITER= 0
$$ ##$MddNOISE= 0
$$ ##$MddPHASE= 0
$$ ##$MddSEED= 0
$$ ##$MddSRSIZE= 0
$$ ##$Mdd_CsALG= 0
$$ ##$Mdd_CsLAMBDA= 0
$$ ##$Mdd_CsNITER= 0
$$ ##$Mdd_CsNORM= 0
$$ ##$Mdd_CsVE= no
$$ ##$Mdd_CsZF= 0
$$ ##$Mdd_LrLAMBDA= 0
$$ ##$Mdd_LrNITER= 0
$$ ##$Mdd_LrRANK= 0
$$ ##$Mdd_LrZF= 0
$$ ##$Mdd_mod= 0
$$ ##$NCOEF= 0
$$ ##$NC_proc= 16
$$ ##$NLEV= 6
$$ ##$NOISF1= 7.934625
$$ ##$NOISF2= 7.601621
$$ ##$NSP= 0
$$ ##$NTH_PI= 0
$$ ##$NZP= 0
$$ ##$OFFSET= 19.57771
$$ ##$PC= 1
$$ ##$PHC0= 55.01953
$$ ##$PHC1= 0
$$ ##$PH_mod= 1
$$ ##$PKNL= yes
$$ ##$PPARMOD= 0
$$ ##$PPDIAG= 0
$$ ##$PPIPTYP= 0
$$ ##$PPMPNUM= 100
$$ ##$PPRESOL= 1
$$ ##$PSCAL= 4
$$ ##$PSIGN= 0
$$ ##$PYNMP= <proc.py>
$$ ##$RDF1= 0
$$ ##$RDF2= 0
$$ ##$RDFWHM= 0
$$ ##$RDINT= 0
$$ ##$RDPOS= 0
$$ ##$REVERSE= no
$$ ##$SF= 600.07
$$ ##$SI= 131072
$$ ##$SIGF1= 9
$$ ##$SIGF2= 5
$$ ##$SINO= 0
$$ ##$SIOLD= 131072
$$ ##$SPECTYP= <PROTON>
$$ ##$SREF_mod= 1
$$ ##$SREGLST= <1H.H2O+D2O>
$$ ##$SSB= 0
$$ ##$STSI= 131072
$$ ##$STSR= 0
$$ ##$SW_p= 17857.1428571429
$$ ##$SYMM= 0
$$ ##$S_DEV= 0
$$ ##$TDeff= 142856
$$ ##$TDoff= 0
$$ ##$TI= <>
$$ ##$TILT= no
$$ ##$TM1= 0
$$ ##$TM2= 0
$$ ##$TOPLEV= 0
$$ ##$USERP1= <>
$$ ##$USERP10= <>
$$ ##$USERP2= <>
$$ ##$USERP3= <>
$$ ##$USERP4= <>
$$ ##$USERP5= <>
$$ ##$USERP6= <>
$$ ##$USERP7= <>
$$ ##$USERP8= <>
$$ ##$USERP9= <>
$$ ##$WDW= 1
$$ ##$XDIM= 0
$$ ##$YMAX_p= 11868695
$$ ##$YMIN_p= -359084409
$$ ##END=
$$ 
##$PARAMETER FILE=	(title, ASCII, /Volumes/jahus0271/20240718%20AA1D9%20only/10/pdata/1/title, 0)
$$ 
$$ 
##$PARAMETER FILE=	(uxnmr.par, ASCII, /Volumes/jahus0271/20240718%20AA1D9%20only/10/uxnmr.par, 0)
$$ ##TITLE= Parameter file, TopSpin 4.3.0
$$ ##JCAMPDX= 5.0
$$ ##DATATYPE= Parameter Values
$$ ##NPOINTS= 1	$$ modification sequence number
$$ ##ORIGIN= Bruker BioSpin GmbH
$$ ##OWNER= root
$$ $$ 2024-06-17 07:41:48.056 +0000  root@BladeEpu
$$ $$ /opt/topspin/conf/instr/spect/uxnmr.par
$$ $$ process /opt/topspin/prog/mod/cfserver
$$ ##$ACBTAT= (0..64)
$$ 0 66 66 66 72 50 0 0 0 0 0 0 0 0 0 0 0 0 0 0 0 0 0 0 0 0 0 0 0 0 0 0 0
$$ 0 0 0 0 0 0 0 0 0 0 0 0 0 0 0 0 0 0 0 0 0 0 0 0 0 0 0 0 0 0 0 0
$$ ##$ACBTBLK= (0..64)
$$ 0 35 36 34 33 41 0 0 0 0 0 0 0 0 0 0 0 0 0 0 0 0 0 0 0 0 0 0 0 0 0 0 0
$$ 0 0 0 0 0 0 0 0 0 0 0 0 0 0 0 0 0 0 0 0 0 0 0 0 0 0 0 0 0 0 0 0
$$ ##$ACBTCTL= (0..64)
$$ 0 6 6 6 6 6 0 0 0 0 0 0 0 0 0 0 0 0 0 0 0 0 0 0 0 0 0 0 0 0 0 0 0 0 0 0
$$ 0 0 0 0 0 0 0 0 0 0 0 0 0 0 0 0 0 0 0 0 0 0 0 0 0 0 0 0 0
$$ ##$ACBTDI= (0..64)
$$ 0 -1062706419 -1062706419 -1062706420 -1062706420 -1062706415 0 0 0 0 0
$$ 0 0 0 0 0 0 0 0 0 0 0 0 0 0 0 0 0 0 0 0 0 0 0 0 0 0 0 0 0 0 0 0 0 0 0 0
$$ 0 0 0 0 0 0 0 0 0 0 0 0 0 0 0 0 0 0
$$ ##$ACBTDM= (0..64)
$$ 0 10 10 10 25 10 0 0 0 0 0 0 0 0 0 0 0 0 0 0 0 0 0 0 0 0 0 0 0 0 0 0 0
$$ 0 0 0 0 0 0 0 0 0 0 0 0 0 0 0 0 0 0 0 0 0 0 0 0 0 0 0 0 0 0 0 0
$$ ##$ACBTFHI= (0..64)
$$ 0 600 600 600 600 93 0 0 0 0 0 0 0 0 0 0 0 0 0 0 0 0 0 0 0 0 0 0 0 0 0
$$ 0 0 0 0 0 0 0 0 0 0 0 0 0 0 0 0 0 0 0 0 0 0 0 0 0 0 0 0 0 0 0 0 0 0
$$ ##$ACBTFL= (0..64)
$$ 0 248 248 248 248 8 0 0 0 0 0 0 0 0 0 0 0 0 0 0 0 0 0 0 0 0 0 0 0 0 0 0
$$ 0 0 0 0 0 0 0 0 0 0 0 0 0 0 0 0 0 0 0 0 0 0 0 0 0 0 0 0 0 0 0 0 0
$$ ##$ACBTFLO= (0..64)
$$ 0 15 15 15 180 91 0 0 0 0 0 0 0 0 0 0 0 0 0 0 0 0 0 0 0 0 0 0 0 0 0 0 0
$$ 0 0 0 0 0 0 0 0 0 0 0 0 0 0 0 0 0 0 0 0 0 0 0 0 0 0 0 0 0 0 0 0
$$ ##$ACBTINP= (0..64)
$$ 0 3 4 2 1 9 0 0 0 0 0 0 0 0 0 0 0 0 0 0 0 0 0 0 0 0 0 0 0 0 0 0 0 0 0 0
$$ 0 0 0 0 0 0 0 0 0 0 0 0 0 0 0 0 0 0 0 0 0 0 0 0 0 0 0 0 0
$$ ##$ACBTOUT= (0..64)
$$ 0 0 0 0 3 1 0 0 0 0 0 0 0 0 0 0 0 0 0 0 0 0 0 0 0 0 0 0 0 0 0 0 0 0 0 0
$$ 0 0 0 0 0 0 0 0 0 0 0 0 0 0 0 0 0 0 0 0 0 0 0 0 0 0 0 0 0
$$ ##$ACBTPO= (0..64)
$$ 0 500000 500000 500000 100000 5000 0 0 0 0 0 0 0 0 0 0 0 0 0 0 0 0 0 0
$$ 0 0 0 0 0 0 0 0 0 0 0 0 0 0 0 0 0 0 0 0 0 0 0 0 0 0 0 0 0 0 0 0 0 0 0 0
$$ 0 0 0 0 0
$$ ##$ACBTPW= (0..64)
$$ 0 100 100 100 100 1000 0 0 0 0 0 0 0 0 0 0 0 0 0 0 0 0 0 0 0 0 0 0 0 0
$$ 0 0 0 0 0 0 0 0 0 0 0 0 0 0 0 0 0 0 0 0 0 0 0 0 0 0 0 0 0 0 0 0 0 0 0
$$ ##$ACBTSB= (0..64)
$$ 0 16419 16460 8227 8260 0 0 0 0 0 0 0 0 0 0 0 0 0 0 0 0 0 0 0 0 0 0 0 0
$$ 0 0 0 0 0 0 0 0 0 0 0 0 0 0 0 0 0 0 0 0 0 0 0 0 0 0 0 0 0 0 0 0 0 0 0 0
$$ ##$ACBTSDT= (0..64)
$$ 0 2 2 2 2 2 0 0 0 0 0 0 0 0 0 0 0 0 0 0 0 0 0 0 0 0 0 0 0 0 0 0 0 0 0 0
$$ 0 0 0 0 0 0 0 0 0 0 0 0 0 0 0 0 0 0 0 0 0 0 0 0 0 0 0 0 0
$$ ##$AMPDFLT= no
$$ ##$AdmCrpWbWiring= (0..1)
$$ 0 0
$$ ##$AppEth= <no>
$$ ##$AppPort= <no>
$$ ##$BACSAIR= yes
$$ ##$BACSCAP= 0
$$ ##$BACSDEL= 10
$$ ##$BACSOPT= <>
$$ ##$BFREQ= 600.07
$$ ##$BGAETH= (0..9)
$$ <no> <no> <no> <no> <no> <no> <no> <no> <no> <no>
$$ ##$BIRDS= yes
$$ ##$BMPC= 0
$$ ##$BMPCTY= <no>
$$ ##$BPSUTY= <no>
$$ ##$BSAETH= (0..9)
$$ <no> <no> <no> <no> <no> <no> <no> <no> <no> <no>
$$ ##$BSMS= 2
$$ ##$BSMS19FLock= no
$$ ##$BSMSETH= <192.168.99.17>
$$ ##$BgaChFac2= (0..9)
$$ 0 0 0 0 0 0 0 0 0 0
$$ ##$BgaChMap= (0..9)
$$ 0 0 0 0 0 0 0 0 0 0
$$ ##$BgaChMaxv= (0..9)
$$ 0 0 0 0 0 0 0 0 0 0
$$ ##$BgaChRouting= (0..63)
$$ 0 0 0 0 0 0 0 0 0 0 0 0 0 0 0 0 0 0 0 0 0 0 0 0 0 0 0 0 0 0 0 0 0 0 0 0
$$ 0 0 0 0 0 0 0 0 0 0 0 0 0 0 0 0 0 0 0 0 0 0 0 0 0 0 0 0
$$ ##$BgaChShimMap= (0..9)
$$ 0 0 0 0 0 0 0 0 0 0
$$ ##$BgaChShimMaxv= (0..9)
$$ 0 0 0 0 0 0 0 0 0 0
$$ ##$BlaEth= (0..31)
$$ <192.168.99.13> <192.168.99.12> <192.168.99.17> <no> <no> <no> <no> <no>
$$ <no> <no> <no> <no> <no> <no> <no> <no> <no> <no> <no> <no> <no> <no> <no>
$$ <no> <no> <no> <no> <no> <no> <no> <no> <no>
$$ ##$BlaHpLpViaTTL= (0..31)
$$ 0 0 0 0 0 0 0 0 0 0 0 0 0 0 0 0 0 0 0 0 0 0 0 0 0 0 0 0 0 0 0 0
$$ ##$BlaNam= (0..31)
$$ <AV4 BLA2BB500 15-600> <AV4 BLABBH500/100 200-600> <BSMS/2 LOCK TRANSCEIVER 600>
$$ <> <> <> <> <> <> <> <> <> <> <> <> <> <> <> <> <> <> <> <> <> <> <> <>
$$ <> <> <> <> <>
$$ ##$BlaPN= (0..31)
$$ <W152248> <W144061> <Z109890> <> <> <> <> <> <> <> <> <> <> <> <> <> <>
$$ <> <> <> <> <> <> <> <> <> <> <> <> <> <> <>
$$ ##$BlaSN= (0..31)
$$ <000029> <000075> <01053> <> <> <> <> <> <> <> <> <> <> <> <> <> <> <>
$$ <> <> <> <> <> <> <> <> <> <> <> <> <> <>
$$ ##$BmpcEth= <no>
$$ ##$BmpcFw= <no>
$$ ##$BmpcPn= <no>
$$ ##$BmpcPort= <no>
$$ ##$BmpcSn= <no>
$$ ##$BmuEth= <no>
$$ ##$BmuFw= <no>
$$ ##$BmuPn= <no>
$$ ##$BmuSn= <no>
$$ ##$BnlEth= <no>
$$ ##$BnlFw= <no>
$$ ##$BnlPn= <no>
$$ ##$BnlSn= <no>
$$ ##$BpduEth= (0..7)
$$ <no> <no> <no> <no> <no> <no> <no> <no>
$$ ##$BsaChMap1= (0..9)
$$ 0 0 0 0 0 0 0 0 0 0
$$ ##$BsaChMap2= (0..9)
$$ 0 0 0 0 0 0 0 0 0 0
$$ ##$BsaChShimMaxv= (0..9)
$$ 0 0 0 0 0 0 0 0 0 0
$$ ##$BsmsAuxEth= <no>
$$ ##$BsmsLockNuclei= (0..15)
$$ <2H> <no> <no> <no> <no> <no> <no> <no> <no> <no> <no> <no> <no> <no> <no>
$$ <no>
$$ ##$CSW1= (0..31)
$$ 3 4 2 1 9 0 0 0 0 0 0 0 0 0 0 0 0 0 0 0 0 0 0 0 0 0 0 0 0 0 0 0
$$ ##$CSW2= (0..31)
$$ 0 0 0 0 0 0 0 0 0 0 0 0 0 0 0 0 0 0 0 0 0 0 0 0 0 0 0 0 0 0 0 0
$$ ##$CSWNUM= (0..15)
$$ 2 2 1 0 0 0 0 0 0 0 0 0 0 0 0 0
$$ ##$CmrEth= <no>
$$ ##$CmrPartNo= <no>
$$ ##$CmrPort= <no>
$$ ##$CmrSerNo= <no>
$$ ##$CmrType= -1
$$ ##$ConsolePnSn= <H03128OB/8058>
$$ ##$CryoCoolUnitEth= <192.168.98.2>
$$ ##$CryoCoolUnitFw= <20220413>
$$ ##$CryoCoolUnitPn= <Z161936>
$$ ##$CryoCoolUnitSn= <00049>
$$ ##$CryoProAccPnSn= <>
$$ ##$Ctb1Eth= <no>
$$ ##$CustRegisterNo= <>
$$ ##$DATSTAT= no
$$ ##$DPPFAC= 1
$$ ##$DateTimeCreated= <2024-06-17T07:41:48+0000>
$$ ##$Description= <CAB AV4 600 MHZ BASIC>
$$ ##$DrxFiltGrpDel= (0..23)
$$ <68,36,20,9,5,3,2> <68,36,20,9,5,3,2> <68,36,20,9,5,3,2> <68,36,20,9,5,3,2>
$$ <> <> <> <> <> <> <> <> <> <> <> <> <> <> <> <> <> <> <> <>
$$ ##$EcuType= 1
$$ ##$EpuMacAddress= <00:13:95:26:4d:e6>
$$ ##$FCubeDrxDevice= (0..23)
$$ </dev/bbu/drx3.5> </dev/bbu/drx4.5> </dev/bbu/drx5.5> </dev/bbu/drx6.5>
$$ <> <> <> <> <> <> <> <> <> <> <> <> <> <> <> <> <> <> <> <>
$$ ##$FCubeEth= (0..23)
$$ <192.168.180.14> <192.168.180.18> <192.168.180.22> <192.168.180.26> <no>
$$ <no> <no> <no> <no> <no> <no> <no> <no> <no> <no> <no> <no> <no> <no> <no>
$$ <no> <no> <no> <no>
$$ ##$FCubeRtdDevice= (0..23)
$$ </dev/bbu/rtd3.4> </dev/bbu/rtd4.4> </dev/bbu/rtd5.4> </dev/bbu/rtd6.4>
$$ <> <> <> <> <> <> <> <> <> <> <> <> <> <> <> <> <> <> <> <>
$$ ##$FCubeSeqDevice= (0..23)
$$ <> <> <> <> <> <> <> <> <> <> <> <> <> <> <> <> <> <> <> <> <> <> <> <>
$$ ##$FUNCMOD= <>
$$ ##$FuncModBisDat= (0..7)
$$ 0 0 0 0 0 0 0 0
$$ ##$FuncModFRange= (0..7)
$$ <> <> <> <> <> <> <> <>
$$ ##$FuncModPN= (0..7)
$$ <> <> <> <> <> <> <> <>
$$ ##$FuncModSN= (0..7)
$$ <> <> <> <> <> <> <> <>
$$ ##$GCUTYPE= 20
$$ ##$GCubeEth= <192.168.180.38>
$$ ##$GCubeFpfAddr= (0..9)
$$ -1 -1 -1 -1 -1 -1 -1 -1 -1 -1
$$ ##$GCubeProcDevice= (0..1)
$$ </dev/bbu/gproc9.7> <no>
$$ ##$GCubeRtdDevice= (0..1)
$$ </dev/bbu/rtd9.4> <no>
$$ ##$GCubeSeqDevice= (0..1)
$$ <> <>
$$ ##$GCubeSpfAddr= (0..63)
$$ -1 -1 -1 -1 -1 -1 -1 -1 -1 -1 -1 -1 -1 -1 -1 -1 -1 -1 -1 -1 -1 -1 -1 -1
$$ -1 -1 -1 -1 -1 -1 -1 -1 -1 -1 -1 -1 -1 -1 -1 -1 -1 -1 -1 -1 -1 -1 -1 -1
$$ -1 -1 -1 -1 -1 -1 -1 -1 -1 -1 -1 -1 -1 -1 -1 -1
$$ ##$GRADRES= 1
$$ ##$Gctu2Eth= <no>
$$ ##$GcubeSaCtrEth= <no>
$$ ##$GradAmpMaxCurX= (0..10)
$$ 0 0 0 0 0 0 0 0 0 0 0
$$ ##$GradAmpMaxCurY= (0..10)
$$ 0 0 0 0 0 0 0 0 0 0 0
$$ ##$GradAmpMaxCurZ= (0..10)
$$ 9.99999904632568 0 0 0 0 0 0 0 0 0 0
$$ ##$GradAmpName= (0..9)
$$ <GAB in BSMS> <> <> <> <> <> <> <> <> <>
$$ ##$GradAmpPN= (0..9)
$$ <> <> <> <> <> <> <> <> <> <>
$$ ##$GradAmpSN= (0..9)
$$ <> <> <> <> <> <> <> <> <> <>
$$ ##$GradAmpType= (0..10)
$$ 2 0 0 0 0 0 0 0 0 0 0
$$ ##$GradPowClkTime= (0..9)
$$ 0 0 0 0 0 0 0 0 0 0
$$ ##$GradPowIcw= (0..9)
$$ 0 0 0 0 0 0 0 0 0 0
$$ ##$GradPowImax= (0..9)
$$ 0 0 0 0 0 0 0 0 0 0
$$ ##$GradPowType= (0..9)
$$ 0 0 0 0 0 0 0 0 0 0
$$ ##$GradPowVmax= (0..9)
$$ 0 0 0 0 0 0 0 0 0 0
$$ ##$HpprCoverType= 2
$$ ##$LDUETH= <no>
$$ ##$LOCKCONF= <DLM>
$$ ##$LOCSWID= 0
$$ ##$LOCSWIF= 0
$$ ##$Location= <>
$$ ##$LtMasEth= <no>
$$ ##$LtMasType= 0
$$ ##$MAS= 0
$$ ##$MASETIME= 10
$$ ##$MASITIME= 10
$$ ##$MAS_CT= 5
$$ ##$MAS_SG= 0
$$ ##$MAS_TO= 0
$$ ##$MagnCoilPnSn= <BZH 425'600'70H>
$$ ##$MagnDewarPnSn= <D325'54-9636>
$$ ##$MagnetPolarity= 1
$$ ##$MasEth= <no>
$$ ##$MwscuEth= <no>
$$ ##$MwscuPort= <no>
$$ ##$NAMPD= (0..32)
$$ <> <HPLNA 19F1H> <2H> <XBB19F 2HP> <13C> <15N> <31P> <> <> <> <> <> <>
$$ <> <> <> <> <> <> <> <> <> <> <> <> <> <> <> <> <> <> <> <>
$$ ##$NFCU= 4
$$ ##$NRCU= 4
$$ ##$NSGU= 4
$$ ##$NumActDetuneCtr= 0
$$ ##$NumVpu= 0
$$ ##$OrderNo= <10254970>
$$ ##$POWCHK= yes
$$ ##$PRAMD1= (0..7)
$$ 6 0 0 1610612736 0 0 0 0
$$ ##$PRAMD10= (0..7)
$$ 0 0 0 0 0 0 0 0
$$ ##$PRAMD11= (0..7)
$$ 0 0 0 0 0 0 0 0
$$ ##$PRAMD12= (0..7)
$$ 0 0 0 0 0 0 0 0
$$ ##$PRAMD13= (0..7)
$$ 0 0 0 0 0 0 0 0
$$ ##$PRAMD14= (0..7)
$$ 0 0 0 0 0 0 0 0
$$ ##$PRAMD15= (0..7)
$$ 0 0 0 0 0 0 0 0
$$ ##$PRAMD16= (0..7)
$$ 0 0 0 0 0 0 0 0
$$ ##$PRAMD17= (0..7)
$$ 0 0 0 0 0 0 0 0
$$ ##$PRAMD18= (0..7)
$$ 0 0 0 0 0 0 0 0
$$ ##$PRAMD19= (0..7)
$$ 0 0 0 0 0 0 0 0
$$ ##$PRAMD2= (0..7)
$$ 0 1048576 0 536870912 0 1048576 0 536870912
$$ ##$PRAMD20= (0..7)
$$ 0 0 0 0 0 0 0 0
$$ ##$PRAMD21= (0..7)
$$ 0 0 0 0 0 0 0 0
$$ ##$PRAMD22= (0..7)
$$ 0 0 0 0 0 0 0 0
$$ ##$PRAMD23= (0..7)
$$ 0 0 0 0 0 0 0 0
$$ ##$PRAMD24= (0..7)
$$ 0 0 0 0 0 0 0 0
$$ ##$PRAMD25= (0..7)
$$ 0 0 0 0 0 0 0 0
$$ ##$PRAMD26= (0..7)
$$ 0 0 0 0 0 0 0 0
$$ ##$PRAMD27= (0..7)
$$ 0 0 0 0 0 0 0 0
$$ ##$PRAMD28= (0..7)
$$ 0 0 0 0 0 0 0 0
$$ ##$PRAMD29= (0..7)
$$ 0 0 0 0 0 0 0 0
$$ ##$PRAMD3= (0..7)
$$ 2147483644 2147483647 2147483647 603979775 0 0 0 0
$$ ##$PRAMD30= (0..7)
$$ 0 0 0 0 0 0 0 0
$$ ##$PRAMD31= (0..7)
$$ 0 0 0 0 0 0 0 0
$$ ##$PRAMD32= (0..7)
$$ 0 0 0 0 0 0 0 0
$$ ##$PRAMD4= (0..7)
$$ 16777216 0 0 536870912 0 0 0 0
$$ ##$PRAMD5= (0..7)
$$ 0 0 4 536870912 0 0 0 0
$$ ##$PRAMD6= (0..7)
$$ 64 0 0 536870912 0 0 0 0
$$ ##$PRAMD7= (0..7)
$$ 0 0 0 0 0 0 0 0
$$ ##$PRAMD8= (0..7)
$$ 0 0 0 0 0 0 0 0
$$ ##$PRAMD9= (0..7)
$$ 0 0 0 0 0 0 0 0
$$ ##$PRAMLED= (0..1)
$$ 0 0
$$ ##$PRAMPTP= 1
$$ ##$PREEMPTYPE= 0
$$ ##$PREREC= (0..31)
$$ 1 1 2 2 3 4 0 0 0 0 0 0 0 0 0 0 0 0 0 0 0 0 0 0 0 0 0 0 0 0 0 0
$$ ##$PTSFMX= (0..23)
$$ 1290 1290 1290 1290 0 0 0 0 0 0 0 0 0 0 0 0 0 0 0 0 0 0 0 0
$$ ##$PULCHK= no
$$ ##$PduEth= (0..7)
$$ <192.168.99.99> <no> <no> <no> <no> <no> <no> <no>
$$ ##$PramDutyCycPerc= (0..31)
$$ 4 2 2 2 2 2 0 0 0 0 0 0 0 0 0 0 0 0 0 0 0 0 0 0 0 0 0 0 0 0 0 0
$$ ##$PramPPowNucW1= (0..127)
$$ <> <> <> <> <> <> <> <> <> <> <> <> <> <> <> <> <> <> <> <> <> <> <> <>
$$ <> <> <> <> <> <> <> <> <> <> <> <> <> <> <> <> <> <> <> <> <> <> <> <>
$$ <> <> <> <> <> <> <> <> <> <> <> <> <> <> <> <> <> <> <> <> <> <> <> <>
$$ <> <> <> <> <> <> <> <> <> <> <> <> <> <> <> <> <> <> <> <> <> <> <> <>
$$ <> <> <> <> <> <> <> <> <> <> <> <> <> <> <> <> <> <> <> <> <> <> <> <>
$$ <> <> <> <> <> <> <> <>
$$ ##$PramPPowNucW10= (0..127)
$$ <> <> <> <> <> <> <> <> <> <> <> <> <> <> <> <> <> <> <> <> <> <> <> <>
$$ <> <> <> <> <> <> <> <> <> <> <> <> <> <> <> <> <> <> <> <> <> <> <> <>
$$ <> <> <> <> <> <> <> <> <> <> <> <> <> <> <> <> <> <> <> <> <> <> <> <>
$$ <> <> <> <> <> <> <> <> <> <> <> <> <> <> <> <> <> <> <> <> <> <> <> <>
$$ <> <> <> <> <> <> <> <> <> <> <> <> <> <> <> <> <> <> <> <> <> <> <> <>
$$ <> <> <> <> <> <> <> <>
$$ ##$PramPPowNucW11= (0..127)
$$ <> <> <> <> <> <> <> <> <> <> <> <> <> <> <> <> <> <> <> <> <> <> <> <>
$$ <> <> <> <> <> <> <> <> <> <> <> <> <> <> <> <> <> <> <> <> <> <> <> <>
$$ <> <> <> <> <> <> <> <> <> <> <> <> <> <> <> <> <> <> <> <> <> <> <> <>
$$ <> <> <> <> <> <> <> <> <> <> <> <> <> <> <> <> <> <> <> <> <> <> <> <>
$$ <> <> <> <> <> <> <> <> <> <> <> <> <> <> <> <> <> <> <> <> <> <> <> <>
$$ <> <> <> <> <> <> <> <>
$$ ##$PramPPowNucW12= (0..127)
$$ <> <> <> <> <> <> <> <> <> <> <> <> <> <> <> <> <> <> <> <> <> <> <> <>
$$ <> <> <> <> <> <> <> <> <> <> <> <> <> <> <> <> <> <> <> <> <> <> <> <>
$$ <> <> <> <> <> <> <> <> <> <> <> <> <> <> <> <> <> <> <> <> <> <> <> <>
$$ <> <> <> <> <> <> <> <> <> <> <> <> <> <> <> <> <> <> <> <> <> <> <> <>
$$ <> <> <> <> <> <> <> <> <> <> <> <> <> <> <> <> <> <> <> <> <> <> <> <>
$$ <> <> <> <> <> <> <> <>
$$ ##$PramPPowNucW13= (0..127)
$$ <> <> <> <> <> <> <> <> <> <> <> <> <> <> <> <> <> <> <> <> <> <> <> <>
$$ <> <> <> <> <> <> <> <> <> <> <> <> <> <> <> <> <> <> <> <> <> <> <> <>
$$ <> <> <> <> <> <> <> <> <> <> <> <> <> <> <> <> <> <> <> <> <> <> <> <>
$$ <> <> <> <> <> <> <> <> <> <> <> <> <> <> <> <> <> <> <> <> <> <> <> <>
$$ <> <> <> <> <> <> <> <> <> <> <> <> <> <> <> <> <> <> <> <> <> <> <> <>
$$ <> <> <> <> <> <> <> <>
$$ ##$PramPPowNucW14= (0..127)
$$ <> <> <> <> <> <> <> <> <> <> <> <> <> <> <> <> <> <> <> <> <> <> <> <>
$$ <> <> <> <> <> <> <> <> <> <> <> <> <> <> <> <> <> <> <> <> <> <> <> <>
$$ <> <> <> <> <> <> <> <> <> <> <> <> <> <> <> <> <> <> <> <> <> <> <> <>
$$ <> <> <> <> <> <> <> <> <> <> <> <> <> <> <> <> <> <> <> <> <> <> <> <>
$$ <> <> <> <> <> <> <> <> <> <> <> <> <> <> <> <> <> <> <> <> <> <> <> <>
$$ <> <> <> <> <> <> <> <>
$$ ##$PramPPowNucW15= (0..127)
$$ <> <> <> <> <> <> <> <> <> <> <> <> <> <> <> <> <> <> <> <> <> <> <> <>
$$ <> <> <> <> <> <> <> <> <> <> <> <> <> <> <> <> <> <> <> <> <> <> <> <>
$$ <> <> <> <> <> <> <> <> <> <> <> <> <> <> <> <> <> <> <> <> <> <> <> <>
$$ <> <> <> <> <> <> <> <> <> <> <> <> <> <> <> <> <> <> <> <> <> <> <> <>
$$ <> <> <> <> <> <> <> <> <> <> <> <> <> <> <> <> <> <> <> <> <> <> <> <>
$$ <> <> <> <> <> <> <> <>
$$ ##$PramPPowNucW16= (0..127)
$$ <> <> <> <> <> <> <> <> <> <> <> <> <> <> <> <> <> <> <> <> <> <> <> <>
$$ <> <> <> <> <> <> <> <> <> <> <> <> <> <> <> <> <> <> <> <> <> <> <> <>
$$ <> <> <> <> <> <> <> <> <> <> <> <> <> <> <> <> <> <> <> <> <> <> <> <>
$$ <> <> <> <> <> <> <> <> <> <> <> <> <> <> <> <> <> <> <> <> <> <> <> <>
$$ <> <> <> <> <> <> <> <> <> <> <> <> <> <> <> <> <> <> <> <> <> <> <> <>
$$ <> <> <> <> <> <> <> <>
$$ ##$PramPPowNucW17= (0..127)
$$ <> <> <> <> <> <> <> <> <> <> <> <> <> <> <> <> <> <> <> <> <> <> <> <>
$$ <> <> <> <> <> <> <> <> <> <> <> <> <> <> <> <> <> <> <> <> <> <> <> <>
$$ <> <> <> <> <> <> <> <> <> <> <> <> <> <> <> <> <> <> <> <> <> <> <> <>
$$ <> <> <> <> <> <> <> <> <> <> <> <> <> <> <> <> <> <> <> <> <> <> <> <>
$$ <> <> <> <> <> <> <> <> <> <> <> <> <> <> <> <> <> <> <> <> <> <> <> <>
$$ <> <> <> <> <> <> <> <>
$$ ##$PramPPowNucW18= (0..127)
$$ <> <> <> <> <> <> <> <> <> <> <> <> <> <> <> <> <> <> <> <> <> <> <> <>
$$ <> <> <> <> <> <> <> <> <> <> <> <> <> <> <> <> <> <> <> <> <> <> <> <>
$$ <> <> <> <> <> <> <> <> <> <> <> <> <> <> <> <> <> <> <> <> <> <> <> <>
$$ <> <> <> <> <> <> <> <> <> <> <> <> <> <> <> <> <> <> <> <> <> <> <> <>
$$ <> <> <> <> <> <> <> <> <> <> <> <> <> <> <> <> <> <> <> <> <> <> <> <>
$$ <> <> <> <> <> <> <> <>
$$ ##$PramPPowNucW19= (0..127)
$$ <> <> <> <> <> <> <> <> <> <> <> <> <> <> <> <> <> <> <> <> <> <> <> <>
$$ <> <> <> <> <> <> <> <> <> <> <> <> <> <> <> <> <> <> <> <> <> <> <> <>
$$ <> <> <> <> <> <> <> <> <> <> <> <> <> <> <> <> <> <> <> <> <> <> <> <>
$$ <> <> <> <> <> <> <> <> <> <> <> <> <> <> <> <> <> <> <> <> <> <> <> <>
$$ <> <> <> <> <> <> <> <> <> <> <> <> <> <> <> <> <> <> <> <> <> <> <> <>
$$ <> <> <> <> <> <> <> <>
$$ ##$PramPPowNucW2= (0..127)
$$ <> <> <> <> <> <> <> <> <> <> <> <> <> <> <> <> <> <> <> <> <> <> <> <>
$$ <> <> <> <> <> <> <> <> <> <> <> <> <> <> <> <> <> <> <> <> <> <> <> <>
$$ <> <> <> <> <> <> <> <> <> <> <> <> <> <> <> <> <> <> <> <> <> <> <> <>
$$ <> <> <> <> <> <> <> <> <> <> <> <> <> <> <> <> <> <> <> <> <> <> <> <>
$$ <> <> <> <> <> <> <> <> <> <> <> <> <> <> <> <> <> <> <> <> <> <> <> <>
$$ <> <> <> <> <> <> <> <>
$$ ##$PramPPowNucW20= (0..127)
$$ <> <> <> <> <> <> <> <> <> <> <> <> <> <> <> <> <> <> <> <> <> <> <> <>
$$ <> <> <> <> <> <> <> <> <> <> <> <> <> <> <> <> <> <> <> <> <> <> <> <>
$$ <> <> <> <> <> <> <> <> <> <> <> <> <> <> <> <> <> <> <> <> <> <> <> <>
$$ <> <> <> <> <> <> <> <> <> <> <> <> <> <> <> <> <> <> <> <> <> <> <> <>
$$ <> <> <> <> <> <> <> <> <> <> <> <> <> <> <> <> <> <> <> <> <> <> <> <>
$$ <> <> <> <> <> <> <> <>
$$ ##$PramPPowNucW21= (0..127)
$$ <> <> <> <> <> <> <> <> <> <> <> <> <> <> <> <> <> <> <> <> <> <> <> <>
$$ <> <> <> <> <> <> <> <> <> <> <> <> <> <> <> <> <> <> <> <> <> <> <> <>
$$ <> <> <> <> <> <> <> <> <> <> <> <> <> <> <> <> <> <> <> <> <> <> <> <>
$$ <> <> <> <> <> <> <> <> <> <> <> <> <> <> <> <> <> <> <> <> <> <> <> <>
$$ <> <> <> <> <> <> <> <> <> <> <> <> <> <> <> <> <> <> <> <> <> <> <> <>
$$ <> <> <> <> <> <> <> <>
$$ ##$PramPPowNucW22= (0..127)
$$ <> <> <> <> <> <> <> <> <> <> <> <> <> <> <> <> <> <> <> <> <> <> <> <>
$$ <> <> <> <> <> <> <> <> <> <> <> <> <> <> <> <> <> <> <> <> <> <> <> <>
$$ <> <> <> <> <> <> <> <> <> <> <> <> <> <> <> <> <> <> <> <> <> <> <> <>
$$ <> <> <> <> <> <> <> <> <> <> <> <> <> <> <> <> <> <> <> <> <> <> <> <>
$$ <> <> <> <> <> <> <> <> <> <> <> <> <> <> <> <> <> <> <> <> <> <> <> <>
$$ <> <> <> <> <> <> <> <>
$$ ##$PramPPowNucW23= (0..127)
$$ <> <> <> <> <> <> <> <> <> <> <> <> <> <> <> <> <> <> <> <> <> <> <> <>
$$ <> <> <> <> <> <> <> <> <> <> <> <> <> <> <> <> <> <> <> <> <> <> <> <>
$$ <> <> <> <> <> <> <> <> <> <> <> <> <> <> <> <> <> <> <> <> <> <> <> <>
$$ <> <> <> <> <> <> <> <> <> <> <> <> <> <> <> <> <> <> <> <> <> <> <> <>
$$ <> <> <> <> <> <> <> <> <> <> <> <> <> <> <> <> <> <> <> <> <> <> <> <>
$$ <> <> <> <> <> <> <> <>
$$ ##$PramPPowNucW24= (0..127)
$$ <> <> <> <> <> <> <> <> <> <> <> <> <> <> <> <> <> <> <> <> <> <> <> <>
$$ <> <> <> <> <> <> <> <> <> <> <> <> <> <> <> <> <> <> <> <> <> <> <> <>
$$ <> <> <> <> <> <> <> <> <> <> <> <> <> <> <> <> <> <> <> <> <> <> <> <>
$$ <> <> <> <> <> <> <> <> <> <> <> <> <> <> <> <> <> <> <> <> <> <> <> <>
$$ <> <> <> <> <> <> <> <> <> <> <> <> <> <> <> <> <> <> <> <> <> <> <> <>
$$ <> <> <> <> <> <> <> <>
$$ ##$PramPPowNucW25= (0..127)
$$ <> <> <> <> <> <> <> <> <> <> <> <> <> <> <> <> <> <> <> <> <> <> <> <>
$$ <> <> <> <> <> <> <> <> <> <> <> <> <> <> <> <> <> <> <> <> <> <> <> <>
$$ <> <> <> <> <> <> <> <> <> <> <> <> <> <> <> <> <> <> <> <> <> <> <> <>
$$ <> <> <> <> <> <> <> <> <> <> <> <> <> <> <> <> <> <> <> <> <> <> <> <>
$$ <> <> <> <> <> <> <> <> <> <> <> <> <> <> <> <> <> <> <> <> <> <> <> <>
$$ <> <> <> <> <> <> <> <>
$$ ##$PramPPowNucW26= (0..127)
$$ <> <> <> <> <> <> <> <> <> <> <> <> <> <> <> <> <> <> <> <> <> <> <> <>
$$ <> <> <> <> <> <> <> <> <> <> <> <> <> <> <> <> <> <> <> <> <> <> <> <>
$$ <> <> <> <> <> <> <> <> <> <> <> <> <> <> <> <> <> <> <> <> <> <> <> <>
$$ <> <> <> <> <> <> <> <> <> <> <> <> <> <> <> <> <> <> <> <> <> <> <> <>
$$ <> <> <> <> <> <> <> <> <> <> <> <> <> <> <> <> <> <> <> <> <> <> <> <>
$$ <> <> <> <> <> <> <> <>
$$ ##$PramPPowNucW27= (0..127)
$$ <> <> <> <> <> <> <> <> <> <> <> <> <> <> <> <> <> <> <> <> <> <> <> <>
$$ <> <> <> <> <> <> <> <> <> <> <> <> <> <> <> <> <> <> <> <> <> <> <> <>
$$ <> <> <> <> <> <> <> <> <> <> <> <> <> <> <> <> <> <> <> <> <> <> <> <>
$$ <> <> <> <> <> <> <> <> <> <> <> <> <> <> <> <> <> <> <> <> <> <> <> <>
$$ <> <> <> <> <> <> <> <> <> <> <> <> <> <> <> <> <> <> <> <> <> <> <> <>
$$ <> <> <> <> <> <> <> <>
$$ ##$PramPPowNucW28= (0..127)
$$ <> <> <> <> <> <> <> <> <> <> <> <> <> <> <> <> <> <> <> <> <> <> <> <>
$$ <> <> <> <> <> <> <> <> <> <> <> <> <> <> <> <> <> <> <> <> <> <> <> <>
$$ <> <> <> <> <> <> <> <> <> <> <> <> <> <> <> <> <> <> <> <> <> <> <> <>
$$ <> <> <> <> <> <> <> <> <> <> <> <> <> <> <> <> <> <> <> <> <> <> <> <>
$$ <> <> <> <> <> <> <> <> <> <> <> <> <> <> <> <> <> <> <> <> <> <> <> <>
$$ <> <> <> <> <> <> <> <>
$$ ##$PramPPowNucW29= (0..127)
$$ <> <> <> <> <> <> <> <> <> <> <> <> <> <> <> <> <> <> <> <> <> <> <> <>
$$ <> <> <> <> <> <> <> <> <> <> <> <> <> <> <> <> <> <> <> <> <> <> <> <>
$$ <> <> <> <> <> <> <> <> <> <> <> <> <> <> <> <> <> <> <> <> <> <> <> <>
$$ <> <> <> <> <> <> <> <> <> <> <> <> <> <> <> <> <> <> <> <> <> <> <> <>
$$ <> <> <> <> <> <> <> <> <> <> <> <> <> <> <> <> <> <> <> <> <> <> <> <>
$$ <> <> <> <> <> <> <> <>
$$ ##$PramPPowNucW3= (0..127)
$$ <> <> <> <> <> <> <> <> <> <> <> <> <> <> <> <> <> <> <> <> <> <> <> <>
$$ <> <> <> <> <> <> <> <> <> <> <> <> <> <> <> <> <> <> <> <> <> <> <> <>
$$ <> <> <> <> <> <> <> <> <> <> <> <> <> <> <> <> <> <> <> <> <> <> <> <>
$$ <> <> <> <> <> <> <> <> <> <> <> <> <> <> <> <> <> <> <> <> <> <> <> <>
$$ <> <> <> <> <> <> <> <> <> <> <> <> <> <> <> <> <> <> <> <> <> <> <> <>
$$ <> <> <> <> <> <> <> <>
$$ ##$PramPPowNucW30= (0..127)
$$ <> <> <> <> <> <> <> <> <> <> <> <> <> <> <> <> <> <> <> <> <> <> <> <>
$$ <> <> <> <> <> <> <> <> <> <> <> <> <> <> <> <> <> <> <> <> <> <> <> <>
$$ <> <> <> <> <> <> <> <> <> <> <> <> <> <> <> <> <> <> <> <> <> <> <> <>
$$ <> <> <> <> <> <> <> <> <> <> <> <> <> <> <> <> <> <> <> <> <> <> <> <>
$$ <> <> <> <> <> <> <> <> <> <> <> <> <> <> <> <> <> <> <> <> <> <> <> <>
$$ <> <> <> <> <> <> <> <>
$$ ##$PramPPowNucW31= (0..127)
$$ <> <> <> <> <> <> <> <> <> <> <> <> <> <> <> <> <> <> <> <> <> <> <> <>
$$ <> <> <> <> <> <> <> <> <> <> <> <> <> <> <> <> <> <> <> <> <> <> <> <>
$$ <> <> <> <> <> <> <> <> <> <> <> <> <> <> <> <> <> <> <> <> <> <> <> <>
$$ <> <> <> <> <> <> <> <> <> <> <> <> <> <> <> <> <> <> <> <> <> <> <> <>
$$ <> <> <> <> <> <> <> <> <> <> <> <> <> <> <> <> <> <> <> <> <> <> <> <>
$$ <> <> <> <> <> <> <> <>
$$ ##$PramPPowNucW32= (0..127)
$$ <> <> <> <> <> <> <> <> <> <> <> <> <> <> <> <> <> <> <> <> <> <> <> <>
$$ <> <> <> <> <> <> <> <> <> <> <> <> <> <> <> <> <> <> <> <> <> <> <> <>
$$ <> <> <> <> <> <> <> <> <> <> <> <> <> <> <> <> <> <> <> <> <> <> <> <>
$$ <> <> <> <> <> <> <> <> <> <> <> <> <> <> <> <> <> <> <> <> <> <> <> <>
$$ <> <> <> <> <> <> <> <> <> <> <> <> <> <> <> <> <> <> <> <> <> <> <> <>
$$ <> <> <> <> <> <> <> <>
$$ ##$PramPPowNucW4= (0..127)
$$ <> <> <> <> <> <> <> <> <> <> <> <> <> <> <> <> <> <> <> <> <> <> <> <>
$$ <> <> <> <> <> <> <> <> <> <> <> <> <> <> <> <> <> <> <> <> <> <> <> <>
$$ <> <> <> <> <> <> <> <> <> <> <> <> <> <> <> <> <> <> <> <> <> <> <> <>
$$ <> <> <> <> <> <> <> <> <> <> <> <> <> <> <> <> <> <> <> <> <> <> <> <>
$$ <> <> <> <> <> <> <> <> <> <> <> <> <> <> <> <> <> <> <> <> <> <> <> <>
$$ <> <> <> <> <> <> <> <>
$$ ##$PramPPowNucW5= (0..127)
$$ <> <> <> <> <> <> <> <> <> <> <> <> <> <> <> <> <> <> <> <> <> <> <> <>
$$ <> <> <> <> <> <> <> <> <> <> <> <> <> <> <> <> <> <> <> <> <> <> <> <>
$$ <> <> <> <> <> <> <> <> <> <> <> <> <> <> <> <> <> <> <> <> <> <> <> <>
$$ <> <> <> <> <> <> <> <> <> <> <> <> <> <> <> <> <> <> <> <> <> <> <> <>
$$ <> <> <> <> <> <> <> <> <> <> <> <> <> <> <> <> <> <> <> <> <> <> <> <>
$$ <> <> <> <> <> <> <> <>
$$ ##$PramPPowNucW6= (0..127)
$$ <> <> <> <> <> <> <> <> <> <> <> <> <> <> <> <> <> <> <> <> <> <> <> <>
$$ <> <> <> <> <> <> <> <> <> <> <> <> <> <> <> <> <> <> <> <> <> <> <> <>
$$ <> <> <> <> <> <> <> <> <> <> <> <> <> <> <> <> <> <> <> <> <> <> <> <>
$$ <> <> <> <> <> <> <> <> <> <> <> <> <> <> <> <> <> <> <> <> <> <> <> <>
$$ <> <> <> <> <> <> <> <> <> <> <> <> <> <> <> <> <> <> <> <> <> <> <> <>
$$ <> <> <> <> <> <> <> <>
$$ ##$PramPPowNucW7= (0..127)
$$ <> <> <> <> <> <> <> <> <> <> <> <> <> <> <> <> <> <> <> <> <> <> <> <>
$$ <> <> <> <> <> <> <> <> <> <> <> <> <> <> <> <> <> <> <> <> <> <> <> <>
$$ <> <> <> <> <> <> <> <> <> <> <> <> <> <> <> <> <> <> <> <> <> <> <> <>
$$ <> <> <> <> <> <> <> <> <> <> <> <> <> <> <> <> <> <> <> <> <> <> <> <>
$$ <> <> <> <> <> <> <> <> <> <> <> <> <> <> <> <> <> <> <> <> <> <> <> <>
$$ <> <> <> <> <> <> <> <>
$$ ##$PramPPowNucW8= (0..127)
$$ <> <> <> <> <> <> <> <> <> <> <> <> <> <> <> <> <> <> <> <> <> <> <> <>
$$ <> <> <> <> <> <> <> <> <> <> <> <> <> <> <> <> <> <> <> <> <> <> <> <>
$$ <> <> <> <> <> <> <> <> <> <> <> <> <> <> <> <> <> <> <> <> <> <> <> <>
$$ <> <> <> <> <> <> <> <> <> <> <> <> <> <> <> <> <> <> <> <> <> <> <> <>
$$ <> <> <> <> <> <> <> <> <> <> <> <> <> <> <> <> <> <> <> <> <> <> <> <>
$$ <> <> <> <> <> <> <> <>
$$ ##$PramPPowNucW9= (0..127)
$$ <> <> <> <> <> <> <> <> <> <> <> <> <> <> <> <> <> <> <> <> <> <> <> <>
$$ <> <> <> <> <> <> <> <> <> <> <> <> <> <> <> <> <> <> <> <> <> <> <> <>
$$ <> <> <> <> <> <> <> <> <> <> <> <> <> <> <> <> <> <> <> <> <> <> <> <>
$$ <> <> <> <> <> <> <> <> <> <> <> <> <> <> <> <> <> <> <> <> <> <> <> <>
$$ <> <> <> <> <> <> <> <> <> <> <> <> <> <> <> <> <> <> <> <> <> <> <> <>
$$ <> <> <> <> <> <> <> <>
$$ ##$PramPeakPowerW= (0..31)
$$ 4000 500 500 500 500 500 0 0 0 0 0 0 0 0 0 0 0 0 0 0 0 0 0 0 0 0 0 0 0
$$ 0 0 0
$$ ##$PramPowerSwitch= (0..31)
$$ 0 0 0 0 0 0 0 0 0 0 0 0 0 0 0 0 0 0 0 0 0 0 0 0 0 0 0 0 0 0 0 0
$$ ##$PramPulWidthMs= (0..31)
$$ 10 0.1 0.1 0.1 0.1 0.1 0 0 0 0 0 0 0 0 0 0 0 0 0 0 0 0 0 0 0 0 0 0 0 0
$$ 0 0
$$ ##$PreampModBisDat= (0..31)
$$ 20170630 20170802 20170802 20170720 20170720 20170802 0 0 0 0 0 0 0 0 0
$$ 0 0 0 0 0 0 0 0 0 0 0 0 0 0 0 0 0
$$ ##$PreampModMulAtm= (0..31)
$$ 0 0 0 0 0 0 0 0 0 0 0 0 0 0 0 0 0 0 0 0 0 0 0 0 0 0 0 0 0 0 0 0
$$ ##$PreampModPN= (0..31)
$$ <Z103205> <Z003473> <Z105186> <Z003524> <Z003530> <Z102449> <> <> <> <>
$$ <> <> <> <> <> <> <> <> <> <> <> <> <> <> <> <> <> <> <> <> <> <>
$$ ##$PreampModSN= (0..31)
$$ <00894> <01641> <00245> <01174> <01055> <00231> <> <> <> <> <> <> <> <>
$$ <> <> <> <> <> <> <> <> <> <> <> <> <> <> <> <> <> <>
$$ ##$ProdigyEth= <no>
$$ ##$ProdigyFw= <no>
$$ ##$ProdigyPn= <no>
$$ ##$ProdigySn= <no>
$$ ##$RGTYPE= (0..31)
$$ 9 9 9 9 0 0 0 0 0 0 0 0 0 0 0 0 0 0 0 0 0 0 0 0 0 0 0 0 0 0 0 0
$$ ##$RG_max= (0..31)
$$ 101 101 101 101 -1 -1 -1 -1 -1 -1 -1 -1 -1 -1 -1 -1 -1 -1 -1 -1 -1 -1 -1
$$ -1 -1 -1 -1 -1 -1 -1 -1 -1
$$ ##$RG_min= (0..31)
$$ 0.25 0.25 0.25 0.25 -1 -1 -1 -1 -1 -1 -1 -1 -1 -1 -1 -1 -1 -1 -1 -1 -1
$$ -1 -1 -1 -1 -1 -1 -1 -1 -1 -1 -1
$$ ##$RG_tab1= (0..127)
$$ 0.25 0.28 0.32 0.35 0.4 0.44 0.5 0.56 0.64 0.7 0.8 0.89 1 1.12 1.28 1.4
$$ 1.6 1.78 2 2.25 2.56 2.8 3.2 3.56 4 4.5 5 5.6 6.35 7.12 8 9 10 11.3 12.7
$$ 14.2 16 18 20.2 22.6 25.4 28.5 32 36 40.3 45.2 50.8 57 64 71.8 80.6 90.5
$$ 101 -1 -1 -1 -1 -1 -1 -1 -1 -1 -1 -1 -1 -1 -1 -1 -1 -1 -1 -1 -1 -1 -1 -1
$$ -1 -1 -1 -1 -1 -1 -1 -1 -1 -1 -1 -1 -1 -1 -1 -1 -1 -1 -1 -1 -1 -1 -1 -1
$$ -1 -1 -1 -1 -1 -1 -1 -1 -1 -1 -1 -1 -1 -1 -1 -1 -1 -1 -1 -1 -1 -1 -1 -1
$$ -1 -1 -1 -1
$$ ##$RG_tab10= (0..127)
$$ -1 -1 -1 -1 -1 -1 -1 -1 -1 -1 -1 -1 -1 -1 -1 -1 -1 -1 -1 -1 -1 -1 -1 -1
$$ -1 -1 -1 -1 -1 -1 -1 -1 -1 -1 -1 -1 -1 -1 -1 -1 -1 -1 -1 -1 -1 -1 -1 -1
$$ -1 -1 -1 -1 -1 -1 -1 -1 -1 -1 -1 -1 -1 -1 -1 -1 -1 -1 -1 -1 -1 -1 -1 -1
$$ -1 -1 -1 -1 -1 -1 -1 -1 -1 -1 -1 -1 -1 -1 -1 -1 -1 -1 -1 -1 -1 -1 -1 -1
$$ -1 -1 -1 -1 -1 -1 -1 -1 -1 -1 -1 -1 -1 -1 -1 -1 -1 -1 -1 -1 -1 -1 -1 -1
$$ -1 -1 -1 -1 -1 -1 -1 -1
$$ ##$RG_tab11= (0..127)
$$ -1 -1 -1 -1 -1 -1 -1 -1 -1 -1 -1 -1 -1 -1 -1 -1 -1 -1 -1 -1 -1 -1 -1 -1
$$ -1 -1 -1 -1 -1 -1 -1 -1 -1 -1 -1 -1 -1 -1 -1 -1 -1 -1 -1 -1 -1 -1 -1 -1
$$ -1 -1 -1 -1 -1 -1 -1 -1 -1 -1 -1 -1 -1 -1 -1 -1 -1 -1 -1 -1 -1 -1 -1 -1
$$ -1 -1 -1 -1 -1 -1 -1 -1 -1 -1 -1 -1 -1 -1 -1 -1 -1 -1 -1 -1 -1 -1 -1 -1
$$ -1 -1 -1 -1 -1 -1 -1 -1 -1 -1 -1 -1 -1 -1 -1 -1 -1 -1 -1 -1 -1 -1 -1 -1
$$ -1 -1 -1 -1 -1 -1 -1 -1
$$ ##$RG_tab12= (0..127)
$$ -1 -1 -1 -1 -1 -1 -1 -1 -1 -1 -1 -1 -1 -1 -1 -1 -1 -1 -1 -1 -1 -1 -1 -1
$$ -1 -1 -1 -1 -1 -1 -1 -1 -1 -1 -1 -1 -1 -1 -1 -1 -1 -1 -1 -1 -1 -1 -1 -1
$$ -1 -1 -1 -1 -1 -1 -1 -1 -1 -1 -1 -1 -1 -1 -1 -1 -1 -1 -1 -1 -1 -1 -1 -1
$$ -1 -1 -1 -1 -1 -1 -1 -1 -1 -1 -1 -1 -1 -1 -1 -1 -1 -1 -1 -1 -1 -1 -1 -1
$$ -1 -1 -1 -1 -1 -1 -1 -1 -1 -1 -1 -1 -1 -1 -1 -1 -1 -1 -1 -1 -1 -1 -1 -1
$$ -1 -1 -1 -1 -1 -1 -1 -1
$$ ##$RG_tab13= (0..127)
$$ -1 -1 -1 -1 -1 -1 -1 -1 -1 -1 -1 -1 -1 -1 -1 -1 -1 -1 -1 -1 -1 -1 -1 -1
$$ -1 -1 -1 -1 -1 -1 -1 -1 -1 -1 -1 -1 -1 -1 -1 -1 -1 -1 -1 -1 -1 -1 -1 -1
$$ -1 -1 -1 -1 -1 -1 -1 -1 -1 -1 -1 -1 -1 -1 -1 -1 -1 -1 -1 -1 -1 -1 -1 -1
$$ -1 -1 -1 -1 -1 -1 -1 -1 -1 -1 -1 -1 -1 -1 -1 -1 -1 -1 -1 -1 -1 -1 -1 -1
$$ -1 -1 -1 -1 -1 -1 -1 -1 -1 -1 -1 -1 -1 -1 -1 -1 -1 -1 -1 -1 -1 -1 -1 -1
$$ -1 -1 -1 -1 -1 -1 -1 -1
$$ ##$RG_tab14= (0..127)
$$ -1 -1 -1 -1 -1 -1 -1 -1 -1 -1 -1 -1 -1 -1 -1 -1 -1 -1 -1 -1 -1 -1 -1 -1
$$ -1 -1 -1 -1 -1 -1 -1 -1 -1 -1 -1 -1 -1 -1 -1 -1 -1 -1 -1 -1 -1 -1 -1 -1
$$ -1 -1 -1 -1 -1 -1 -1 -1 -1 -1 -1 -1 -1 -1 -1 -1 -1 -1 -1 -1 -1 -1 -1 -1
$$ -1 -1 -1 -1 -1 -1 -1 -1 -1 -1 -1 -1 -1 -1 -1 -1 -1 -1 -1 -1 -1 -1 -1 -1
$$ -1 -1 -1 -1 -1 -1 -1 -1 -1 -1 -1 -1 -1 -1 -1 -1 -1 -1 -1 -1 -1 -1 -1 -1
$$ -1 -1 -1 -1 -1 -1 -1 -1
$$ ##$RG_tab15= (0..127)
$$ -1 -1 -1 -1 -1 -1 -1 -1 -1 -1 -1 -1 -1 -1 -1 -1 -1 -1 -1 -1 -1 -1 -1 -1
$$ -1 -1 -1 -1 -1 -1 -1 -1 -1 -1 -1 -1 -1 -1 -1 -1 -1 -1 -1 -1 -1 -1 -1 -1
$$ -1 -1 -1 -1 -1 -1 -1 -1 -1 -1 -1 -1 -1 -1 -1 -1 -1 -1 -1 -1 -1 -1 -1 -1
$$ -1 -1 -1 -1 -1 -1 -1 -1 -1 -1 -1 -1 -1 -1 -1 -1 -1 -1 -1 -1 -1 -1 -1 -1
$$ -1 -1 -1 -1 -1 -1 -1 -1 -1 -1 -1 -1 -1 -1 -1 -1 -1 -1 -1 -1 -1 -1 -1 -1
$$ -1 -1 -1 -1 -1 -1 -1 -1
$$ ##$RG_tab16= (0..127)
$$ -1 -1 -1 -1 -1 -1 -1 -1 -1 -1 -1 -1 -1 -1 -1 -1 -1 -1 -1 -1 -1 -1 -1 -1
$$ -1 -1 -1 -1 -1 -1 -1 -1 -1 -1 -1 -1 -1 -1 -1 -1 -1 -1 -1 -1 -1 -1 -1 -1
$$ -1 -1 -1 -1 -1 -1 -1 -1 -1 -1 -1 -1 -1 -1 -1 -1 -1 -1 -1 -1 -1 -1 -1 -1
$$ -1 -1 -1 -1 -1 -1 -1 -1 -1 -1 -1 -1 -1 -1 -1 -1 -1 -1 -1 -1 -1 -1 -1 -1
$$ -1 -1 -1 -1 -1 -1 -1 -1 -1 -1 -1 -1 -1 -1 -1 -1 -1 -1 -1 -1 -1 -1 -1 -1
$$ -1 -1 -1 -1 -1 -1 -1 -1
$$ ##$RG_tab17= (0..127)
$$ -1 -1 -1 -1 -1 -1 -1 -1 -1 -1 -1 -1 -1 -1 -1 -1 -1 -1 -1 -1 -1 -1 -1 -1
$$ -1 -1 -1 -1 -1 -1 -1 -1 -1 -1 -1 -1 -1 -1 -1 -1 -1 -1 -1 -1 -1 -1 -1 -1
$$ -1 -1 -1 -1 -1 -1 -1 -1 -1 -1 -1 -1 -1 -1 -1 -1 -1 -1 -1 -1 -1 -1 -1 -1
$$ -1 -1 -1 -1 -1 -1 -1 -1 -1 -1 -1 -1 -1 -1 -1 -1 -1 -1 -1 -1 -1 -1 -1 -1
$$ -1 -1 -1 -1 -1 -1 -1 -1 -1 -1 -1 -1 -1 -1 -1 -1 -1 -1 -1 -1 -1 -1 -1 -1
$$ -1 -1 -1 -1 -1 -1 -1 -1
$$ ##$RG_tab18= (0..127)
$$ -1 -1 -1 -1 -1 -1 -1 -1 -1 -1 -1 -1 -1 -1 -1 -1 -1 -1 -1 -1 -1 -1 -1 -1
$$ -1 -1 -1 -1 -1 -1 -1 -1 -1 -1 -1 -1 -1 -1 -1 -1 -1 -1 -1 -1 -1 -1 -1 -1
$$ -1 -1 -1 -1 -1 -1 -1 -1 -1 -1 -1 -1 -1 -1 -1 -1 -1 -1 -1 -1 -1 -1 -1 -1
$$ -1 -1 -1 -1 -1 -1 -1 -1 -1 -1 -1 -1 -1 -1 -1 -1 -1 -1 -1 -1 -1 -1 -1 -1
$$ -1 -1 -1 -1 -1 -1 -1 -1 -1 -1 -1 -1 -1 -1 -1 -1 -1 -1 -1 -1 -1 -1 -1 -1
$$ -1 -1 -1 -1 -1 -1 -1 -1
$$ ##$RG_tab19= (0..127)
$$ -1 -1 -1 -1 -1 -1 -1 -1 -1 -1 -1 -1 -1 -1 -1 -1 -1 -1 -1 -1 -1 -1 -1 -1
$$ -1 -1 -1 -1 -1 -1 -1 -1 -1 -1 -1 -1 -1 -1 -1 -1 -1 -1 -1 -1 -1 -1 -1 -1
$$ -1 -1 -1 -1 -1 -1 -1 -1 -1 -1 -1 -1 -1 -1 -1 -1 -1 -1 -1 -1 -1 -1 -1 -1
$$ -1 -1 -1 -1 -1 -1 -1 -1 -1 -1 -1 -1 -1 -1 -1 -1 -1 -1 -1 -1 -1 -1 -1 -1
$$ -1 -1 -1 -1 -1 -1 -1 -1 -1 -1 -1 -1 -1 -1 -1 -1 -1 -1 -1 -1 -1 -1 -1 -1
$$ -1 -1 -1 -1 -1 -1 -1 -1
$$ ##$RG_tab2= (0..127)
$$ 0.25 0.28 0.32 0.35 0.4 0.44 0.5 0.56 0.64 0.7 0.8 0.89 1 1.12 1.28 1.4
$$ 1.6 1.78 2 2.25 2.56 2.8 3.2 3.56 4 4.5 5 5.6 6.35 7.12 8 9 10 11.3 12.7
$$ 14.2 16 18 20.2 22.6 25.4 28.5 32 36 40.3 45.2 50.8 57 64 71.8 80.6 90.5
$$ 101 -1 -1 -1 -1 -1 -1 -1 -1 -1 -1 -1 -1 -1 -1 -1 -1 -1 -1 -1 -1 -1 -1 -1
$$ -1 -1 -1 -1 -1 -1 -1 -1 -1 -1 -1 -1 -1 -1 -1 -1 -1 -1 -1 -1 -1 -1 -1 -1
$$ -1 -1 -1 -1 -1 -1 -1 -1 -1 -1 -1 -1 -1 -1 -1 -1 -1 -1 -1 -1 -1 -1 -1 -1
$$ -1 -1 -1 -1
$$ ##$RG_tab20= (0..127)
$$ -1 -1 -1 -1 -1 -1 -1 -1 -1 -1 -1 -1 -1 -1 -1 -1 -1 -1 -1 -1 -1 -1 -1 -1
$$ -1 -1 -1 -1 -1 -1 -1 -1 -1 -1 -1 -1 -1 -1 -1 -1 -1 -1 -1 -1 -1 -1 -1 -1
$$ -1 -1 -1 -1 -1 -1 -1 -1 -1 -1 -1 -1 -1 -1 -1 -1 -1 -1 -1 -1 -1 -1 -1 -1
$$ -1 -1 -1 -1 -1 -1 -1 -1 -1 -1 -1 -1 -1 -1 -1 -1 -1 -1 -1 -1 -1 -1 -1 -1
$$ -1 -1 -1 -1 -1 -1 -1 -1 -1 -1 -1 -1 -1 -1 -1 -1 -1 -1 -1 -1 -1 -1 -1 -1
$$ -1 -1 -1 -1 -1 -1 -1 -1
$$ ##$RG_tab21= (0..127)
$$ -1 -1 -1 -1 -1 -1 -1 -1 -1 -1 -1 -1 -1 -1 -1 -1 -1 -1 -1 -1 -1 -1 -1 -1
$$ -1 -1 -1 -1 -1 -1 -1 -1 -1 -1 -1 -1 -1 -1 -1 -1 -1 -1 -1 -1 -1 -1 -1 -1
$$ -1 -1 -1 -1 -1 -1 -1 -1 -1 -1 -1 -1 -1 -1 -1 -1 -1 -1 -1 -1 -1 -1 -1 -1
$$ -1 -1 -1 -1 -1 -1 -1 -1 -1 -1 -1 -1 -1 -1 -1 -1 -1 -1 -1 -1 -1 -1 -1 -1
$$ -1 -1 -1 -1 -1 -1 -1 -1 -1 -1 -1 -1 -1 -1 -1 -1 -1 -1 -1 -1 -1 -1 -1 -1
$$ -1 -1 -1 -1 -1 -1 -1 -1
$$ ##$RG_tab22= (0..127)
$$ -1 -1 -1 -1 -1 -1 -1 -1 -1 -1 -1 -1 -1 -1 -1 -1 -1 -1 -1 -1 -1 -1 -1 -1
$$ -1 -1 -1 -1 -1 -1 -1 -1 -1 -1 -1 -1 -1 -1 -1 -1 -1 -1 -1 -1 -1 -1 -1 -1
$$ -1 -1 -1 -1 -1 -1 -1 -1 -1 -1 -1 -1 -1 -1 -1 -1 -1 -1 -1 -1 -1 -1 -1 -1
$$ -1 -1 -1 -1 -1 -1 -1 -1 -1 -1 -1 -1 -1 -1 -1 -1 -1 -1 -1 -1 -1 -1 -1 -1
$$ -1 -1 -1 -1 -1 -1 -1 -1 -1 -1 -1 -1 -1 -1 -1 -1 -1 -1 -1 -1 -1 -1 -1 -1
$$ -1 -1 -1 -1 -1 -1 -1 -1
$$ ##$RG_tab23= (0..127)
$$ -1 -1 -1 -1 -1 -1 -1 -1 -1 -1 -1 -1 -1 -1 -1 -1 -1 -1 -1 -1 -1 -1 -1 -1
$$ -1 -1 -1 -1 -1 -1 -1 -1 -1 -1 -1 -1 -1 -1 -1 -1 -1 -1 -1 -1 -1 -1 -1 -1
$$ -1 -1 -1 -1 -1 -1 -1 -1 -1 -1 -1 -1 -1 -1 -1 -1 -1 -1 -1 -1 -1 -1 -1 -1
$$ -1 -1 -1 -1 -1 -1 -1 -1 -1 -1 -1 -1 -1 -1 -1 -1 -1 -1 -1 -1 -1 -1 -1 -1
$$ -1 -1 -1 -1 -1 -1 -1 -1 -1 -1 -1 -1 -1 -1 -1 -1 -1 -1 -1 -1 -1 -1 -1 -1
$$ -1 -1 -1 -1 -1 -1 -1 -1
$$ ##$RG_tab24= (0..127)
$$ -1 -1 -1 -1 -1 -1 -1 -1 -1 -1 -1 -1 -1 -1 -1 -1 -1 -1 -1 -1 -1 -1 -1 -1
$$ -1 -1 -1 -1 -1 -1 -1 -1 -1 -1 -1 -1 -1 -1 -1 -1 -1 -1 -1 -1 -1 -1 -1 -1
$$ -1 -1 -1 -1 -1 -1 -1 -1 -1 -1 -1 -1 -1 -1 -1 -1 -1 -1 -1 -1 -1 -1 -1 -1
$$ -1 -1 -1 -1 -1 -1 -1 -1 -1 -1 -1 -1 -1 -1 -1 -1 -1 -1 -1 -1 -1 -1 -1 -1
$$ -1 -1 -1 -1 -1 -1 -1 -1 -1 -1 -1 -1 -1 -1 -1 -1 -1 -1 -1 -1 -1 -1 -1 -1
$$ -1 -1 -1 -1 -1 -1 -1 -1
$$ ##$RG_tab3= (0..127)
$$ 0.25 0.28 0.32 0.35 0.4 0.44 0.5 0.56 0.64 0.7 0.8 0.89 1 1.12 1.28 1.4
$$ 1.6 1.78 2 2.25 2.56 2.8 3.2 3.56 4 4.5 5 5.6 6.35 7.12 8 9 10 11.3 12.7
$$ 14.2 16 18 20.2 22.6 25.4 28.5 32 36 40.3 45.2 50.8 57 64 71.8 80.6 90.5
$$ 101 -1 -1 -1 -1 -1 -1 -1 -1 -1 -1 -1 -1 -1 -1 -1 -1 -1 -1 -1 -1 -1 -1 -1
$$ -1 -1 -1 -1 -1 -1 -1 -1 -1 -1 -1 -1 -1 -1 -1 -1 -1 -1 -1 -1 -1 -1 -1 -1
$$ -1 -1 -1 -1 -1 -1 -1 -1 -1 -1 -1 -1 -1 -1 -1 -1 -1 -1 -1 -1 -1 -1 -1 -1
$$ -1 -1 -1 -1
$$ ##$RG_tab4= (0..127)
$$ 0.25 0.28 0.32 0.35 0.4 0.44 0.5 0.56 0.64 0.7 0.8 0.89 1 1.12 1.28 1.4
$$ 1.6 1.78 2 2.25 2.56 2.8 3.2 3.56 4 4.5 5 5.6 6.35 7.12 8 9 10 11.3 12.7
$$ 14.2 16 18 20.2 22.6 25.4 28.5 32 36 40.3 45.2 50.8 57 64 71.8 80.6 90.5
$$ 101 -1 -1 -1 -1 -1 -1 -1 -1 -1 -1 -1 -1 -1 -1 -1 -1 -1 -1 -1 -1 -1 -1 -1
$$ -1 -1 -1 -1 -1 -1 -1 -1 -1 -1 -1 -1 -1 -1 -1 -1 -1 -1 -1 -1 -1 -1 -1 -1
$$ -1 -1 -1 -1 -1 -1 -1 -1 -1 -1 -1 -1 -1 -1 -1 -1 -1 -1 -1 -1 -1 -1 -1 -1
$$ -1 -1 -1 -1
$$ ##$RG_tab5= (0..127)
$$ -1 -1 -1 -1 -1 -1 -1 -1 -1 -1 -1 -1 -1 -1 -1 -1 -1 -1 -1 -1 -1 -1 -1 -1
$$ -1 -1 -1 -1 -1 -1 -1 -1 -1 -1 -1 -1 -1 -1 -1 -1 -1 -1 -1 -1 -1 -1 -1 -1
$$ -1 -1 -1 -1 -1 -1 -1 -1 -1 -1 -1 -1 -1 -1 -1 -1 -1 -1 -1 -1 -1 -1 -1 -1
$$ -1 -1 -1 -1 -1 -1 -1 -1 -1 -1 -1 -1 -1 -1 -1 -1 -1 -1 -1 -1 -1 -1 -1 -1
$$ -1 -1 -1 -1 -1 -1 -1 -1 -1 -1 -1 -1 -1 -1 -1 -1 -1 -1 -1 -1 -1 -1 -1 -1
$$ -1 -1 -1 -1 -1 -1 -1 -1
$$ ##$RG_tab6= (0..127)
$$ -1 -1 -1 -1 -1 -1 -1 -1 -1 -1 -1 -1 -1 -1 -1 -1 -1 -1 -1 -1 -1 -1 -1 -1
$$ -1 -1 -1 -1 -1 -1 -1 -1 -1 -1 -1 -1 -1 -1 -1 -1 -1 -1 -1 -1 -1 -1 -1 -1
$$ -1 -1 -1 -1 -1 -1 -1 -1 -1 -1 -1 -1 -1 -1 -1 -1 -1 -1 -1 -1 -1 -1 -1 -1
$$ -1 -1 -1 -1 -1 -1 -1 -1 -1 -1 -1 -1 -1 -1 -1 -1 -1 -1 -1 -1 -1 -1 -1 -1
$$ -1 -1 -1 -1 -1 -1 -1 -1 -1 -1 -1 -1 -1 -1 -1 -1 -1 -1 -1 -1 -1 -1 -1 -1
$$ -1 -1 -1 -1 -1 -1 -1 -1
$$ ##$RG_tab7= (0..127)
$$ -1 -1 -1 -1 -1 -1 -1 -1 -1 -1 -1 -1 -1 -1 -1 -1 -1 -1 -1 -1 -1 -1 -1 -1
$$ -1 -1 -1 -1 -1 -1 -1 -1 -1 -1 -1 -1 -1 -1 -1 -1 -1 -1 -1 -1 -1 -1 -1 -1
$$ -1 -1 -1 -1 -1 -1 -1 -1 -1 -1 -1 -1 -1 -1 -1 -1 -1 -1 -1 -1 -1 -1 -1 -1
$$ -1 -1 -1 -1 -1 -1 -1 -1 -1 -1 -1 -1 -1 -1 -1 -1 -1 -1 -1 -1 -1 -1 -1 -1
$$ -1 -1 -1 -1 -1 -1 -1 -1 -1 -1 -1 -1 -1 -1 -1 -1 -1 -1 -1 -1 -1 -1 -1 -1
$$ -1 -1 -1 -1 -1 -1 -1 -1
$$ ##$RG_tab8= (0..127)
$$ -1 -1 -1 -1 -1 -1 -1 -1 -1 -1 -1 -1 -1 -1 -1 -1 -1 -1 -1 -1 -1 -1 -1 -1
$$ -1 -1 -1 -1 -1 -1 -1 -1 -1 -1 -1 -1 -1 -1 -1 -1 -1 -1 -1 -1 -1 -1 -1 -1
$$ -1 -1 -1 -1 -1 -1 -1 -1 -1 -1 -1 -1 -1 -1 -1 -1 -1 -1 -1 -1 -1 -1 -1 -1
$$ -1 -1 -1 -1 -1 -1 -1 -1 -1 -1 -1 -1 -1 -1 -1 -1 -1 -1 -1 -1 -1 -1 -1 -1
$$ -1 -1 -1 -1 -1 -1 -1 -1 -1 -1 -1 -1 -1 -1 -1 -1 -1 -1 -1 -1 -1 -1 -1 -1
$$ -1 -1 -1 -1 -1 -1 -1 -1
$$ ##$RG_tab9= (0..127)
$$ -1 -1 -1 -1 -1 -1 -1 -1 -1 -1 -1 -1 -1 -1 -1 -1 -1 -1 -1 -1 -1 -1 -1 -1
$$ -1 -1 -1 -1 -1 -1 -1 -1 -1 -1 -1 -1 -1 -1 -1 -1 -1 -1 -1 -1 -1 -1 -1 -1
$$ -1 -1 -1 -1 -1 -1 -1 -1 -1 -1 -1 -1 -1 -1 -1 -1 -1 -1 -1 -1 -1 -1 -1 -1
$$ -1 -1 -1 -1 -1 -1 -1 -1 -1 -1 -1 -1 -1 -1 -1 -1 -1 -1 -1 -1 -1 -1 -1 -1
$$ -1 -1 -1 -1 -1 -1 -1 -1 -1 -1 -1 -1 -1 -1 -1 -1 -1 -1 -1 -1 -1 -1 -1 -1
$$ -1 -1 -1 -1 -1 -1 -1 -1
$$ ##$RXFMAX= (0..23)
$$ 1290 1290 1290 1290 -1 -1 -1 -1 -1 -1 -1 -1 -1 -1 -1 -1 -1 -1 -1 -1 -1
$$ -1 -1 -1
$$ ##$RXFMIN= (0..23)
$$ 5 5 5 5 -1 -1 -1 -1 -1 -1 -1 -1 -1 -1 -1 -1 -1 -1 -1 -1 -1 -1 -1 -1
$$ ##$RheoNmrEth= <no>
$$ ##$SGUC1= (0..23)
$$ 34 33 17 18 0 0 0 0 0 0 0 0 0 0 0 0 0 0 0 0 0 0 0 0
$$ ##$SGUC2= (0..23)
$$ 49 0 0 0 0 0 0 0 0 0 0 0 0 0 0 0 0 0 0 0 0 0 0 0
$$ ##$SLCBCONF= <SHNV>
$$ ##$SPECTR= 13
$$ ##$SYNCTRIG= 0
$$ ##$SamChgEth= (0..3)
$$ <192.168.98.3> <no> <no> <no>
$$ ##$SamChgPort= (0..3)
$$ <80> <no> <no> <no>
$$ ##$SamChgProtocol= (0..3)
$$ <CORBA> <> <> <>
$$ ##$ServiceNo= <>
$$ ##$Sgu10PowerLevel= (0..7)
$$ 0 0 0 0 0 0 0 0
$$ ##$Sgu11PowerLevel= (0..7)
$$ 0 0 0 0 0 0 0 0
$$ ##$Sgu12PowerLevel= (0..7)
$$ 0 0 0 0 0 0 0 0
$$ ##$Sgu13PowerLevel= (0..7)
$$ 0 0 0 0 0 0 0 0
$$ ##$Sgu14PowerLevel= (0..7)
$$ 0 0 0 0 0 0 0 0
$$ ##$Sgu15PowerLevel= (0..7)
$$ 0 0 0 0 0 0 0 0
$$ ##$Sgu16PowerLevel= (0..7)
$$ 0 0 0 0 0 0 0 0
$$ ##$Sgu17PowerLevel= (0..7)
$$ 0 0 0 0 0 0 0 0
$$ ##$Sgu18PowerLevel= (0..7)
$$ 0 0 0 0 0 0 0 0
$$ ##$Sgu19PowerLevel= (0..7)
$$ 0 0 0 0 0 0 0 0
$$ ##$Sgu1PowerLevels= (0..7)
$$ 90 74 58 42 26 10 0 0
$$ ##$Sgu20PowerLevel= (0..7)
$$ 0 0 0 0 0 0 0 0
$$ ##$Sgu21PowerLevel= (0..7)
$$ 0 0 0 0 0 0 0 0
$$ ##$Sgu22PowerLevel= (0..7)
$$ 0 0 0 0 0 0 0 0
$$ ##$Sgu23PowerLevel= (0..7)
$$ 0 0 0 0 0 0 0 0
$$ ##$Sgu24PowerLevel= (0..7)
$$ 0 0 0 0 0 0 0 0
$$ ##$Sgu2PowerLevels= (0..7)
$$ 90 74 58 42 26 10 0 0
$$ ##$Sgu3PowerLevels= (0..7)
$$ 90 74 58 42 26 10 0 0
$$ ##$Sgu4PowerLevels= (0..7)
$$ 90 74 58 42 26 10 0 0
$$ ##$Sgu5PowerLevels= (0..7)
$$ 0 0 0 0 0 0 0 0
$$ ##$Sgu6PowerLevels= (0..7)
$$ 0 0 0 0 0 0 0 0
$$ ##$Sgu7PowerLevels= (0..7)
$$ 0 0 0 0 0 0 0 0
$$ ##$Sgu8PowerLevels= (0..7)
$$ 0 0 0 0 0 0 0 0
$$ ##$Sgu9PowerLevels= (0..7)
$$ 0 0 0 0 0 0 0 0
$$ ##$SguType= 4
$$ ##$ShimMaxVal= 130000
$$ ##$ShimPow1Ch2Sh= (0..38)
$$ 1 2 3 21 4 4 27 27 4 4 63 26 26 25 7 7 20 20 31 31 0 0 0 0 0 0 0 0 0 0
$$ 0 0 0 0 0 0 0 0 0
$$ ##$ShimPow1Imax= (0..38)
$$ 1 1 1 1 1 1 1 1 1 1 1 1 1 1 1 1 1 1 1 1 0 0 0 0 0 0 0 0 0 0 0 0 0 0 0 0
$$ 0 0 0
$$ ##$ShimPow1NChan= 20
$$ ##$ShimPow1TotIMax= 6
$$ ##$ShimPow1Vmax= (0..38)
$$ 20 20 20 20 20 20 20 20 20 20 20 20 20 20 20 20 20 20 20 20 0 0 0 0 0 0
$$ 0 0 0 0 0 0 0 0 0 0 0 0 0
$$ ##$ShimPow2Ch2Sh= (0..38)
$$ 15 15 33 33 35 35 25 8 38 38 23 8 14 14 36 36 32 32 23 63 0 0 0 0 0 0 0
$$ 0 0 0 0 0 0 0 0 0 0 0 0
$$ ##$ShimPow2Imax= (0..38)
$$ 1 1 1 1 1 1 1 1 1 1 1 1 1 1 1 1 1 1 1 1 0 0 0 0 0 0 0 0 0 0 0 0 0 0 0 0
$$ 0 0 0
$$ ##$ShimPow2NChan= 20
$$ ##$ShimPow2TotIMax= 6
$$ ##$ShimPow2Vmax= (0..38)
$$ 20 20 20 20 20 20 20 20 20 20 20 20 20 20 20 20 20 20 20 20 0 0 0 0 0 0
$$ 0 0 0 0 0 0 0 0 0 0 0 0 0
$$ ##$ShimPow3Ch2Sh= (0..38)
$$ 0 0 0 0 0 0 0 0 0 0 0 0 0 0 0 0 0 0 0 0 0 0 0 0 0 0 0 0 0 0 0 0 0 0 0 0
$$ 0 0 0
$$ ##$ShimPow3Imax= (0..38)
$$ 0 0 0 0 0 0 0 0 0 0 0 0 0 0 0 0 0 0 0 0 0 0 0 0 0 0 0 0 0 0 0 0 0 0 0 0
$$ 0 0 0
$$ ##$ShimPow3NChan= 0
$$ ##$ShimPow3TotIMax= 0
$$ ##$ShimPow3Vmax= (0..38)
$$ 0 0 0 0 0 0 0 0 0 0 0 0 0 0 0 0 0 0 0 0 0 0 0 0 0 0 0 0 0 0 0 0 0 0 0 0
$$ 0 0 0
$$ ##$ShimPow4Ch2Sh= (0..38)
$$ 0 0 0 0 0 0 0 0 0 0 0 0 0 0 0 0 0 0 0 0 0 0 0 0 0 0 0 0 0 0 0 0 0 0 0 0
$$ 0 0 0
$$ ##$ShimPow4Imax= (0..38)
$$ 0 0 0 0 0 0 0 0 0 0 0 0 0 0 0 0 0 0 0 0 0 0 0 0 0 0 0 0 0 0 0 0 0 0 0 0
$$ 0 0 0
$$ ##$ShimPow4NChan= 0
$$ ##$ShimPow4TotIMax= 0
$$ ##$ShimPow4Vmax= (0..38)
$$ 0 0 0 0 0 0 0 0 0 0 0 0 0 0 0 0 0 0 0 0 0 0 0 0 0 0 0 0 0 0 0 0 0 0 0 0
$$ 0 0 0
$$ ##$ShimPow5Ch2Sh= (0..38)
$$ 0 0 0 0 0 0 0 0 0 0 0 0 0 0 0 0 0 0 0 0 0 0 0 0 0 0 0 0 0 0 0 0 0 0 0 0
$$ 0 0 0
$$ ##$ShimPow5Imax= (0..38)
$$ 0 0 0 0 0 0 0 0 0 0 0 0 0 0 0 0 0 0 0 0 0 0 0 0 0 0 0 0 0 0 0 0 0 0 0 0
$$ 0 0 0
$$ ##$ShimPow5NChan= 0
$$ ##$ShimPow5TotIMax= 0
$$ ##$ShimPow5Vmax= (0..38)
$$ 0 0 0 0 0 0 0 0 0 0 0 0 0 0 0 0 0 0 0 0 0 0 0 0 0 0 0 0 0 0 0 0 0 0 0 0
$$ 0 0 0
$$ ##$ShimPow6Ch2Sh= (0..38)
$$ 0 0 0 0 0 0 0 0 0 0 0 0 0 0 0 0 0 0 0 0 0 0 0 0 0 0 0 0 0 0 0 0 0 0 0 0
$$ 0 0 0
$$ ##$ShimPow6Imax= (0..38)
$$ 0 0 0 0 0 0 0 0 0 0 0 0 0 0 0 0 0 0 0 0 0 0 0 0 0 0 0 0 0 0 0 0 0 0 0 0
$$ 0 0 0
$$ ##$ShimPow6NChan= 0
$$ ##$ShimPow6TotIMax= 0
$$ ##$ShimPow6Vmax= (0..38)
$$ 0 0 0 0 0 0 0 0 0 0 0 0 0 0 0 0 0 0 0 0 0 0 0 0 0 0 0 0 0 0 0 0 0 0 0 0
$$ 0 0 0
$$ ##$ShimPow7Ch2Sh= (0..38)
$$ 0 0 0 0 0 0 0 0 0 0 0 0 0 0 0 0 0 0 0 0 0 0 0 0 0 0 0 0 0 0 0 0 0 0 0 0
$$ 0 0 0
$$ ##$ShimPow7Imax= (0..38)
$$ 0 0 0 0 0 0 0 0 0 0 0 0 0 0 0 0 0 0 0 0 0 0 0 0 0 0 0 0 0 0 0 0 0 0 0 0
$$ 0 0 0
$$ ##$ShimPow7NChan= 0
$$ ##$ShimPow7TotIMax= 0
$$ ##$ShimPow7Vmax= (0..38)
$$ 0 0 0 0 0 0 0 0 0 0 0 0 0 0 0 0 0 0 0 0 0 0 0 0 0 0 0 0 0 0 0 0 0 0 0 0
$$ 0 0 0
$$ ##$ShimPow8Ch2Sh= (0..38)
$$ 0 0 0 0 0 0 0 0 0 0 0 0 0 0 0 0 0 0 0 0 0 0 0 0 0 0 0 0 0 0 0 0 0 0 0 0
$$ 0 0 0
$$ ##$ShimPow8Imax= (0..38)
$$ 0 0 0 0 0 0 0 0 0 0 0 0 0 0 0 0 0 0 0 0 0 0 0 0 0 0 0 0 0 0 0 0 0 0 0 0
$$ 0 0 0
$$ ##$ShimPow8NChan= 0
$$ ##$ShimPow8TotIMax= 0
$$ ##$ShimPow8Vmax= (0..38)
$$ 0 0 0 0 0 0 0 0 0 0 0 0 0 0 0 0 0 0 0 0 0 0 0 0 0 0 0 0 0 0 0 0 0 0 0 0
$$ 0 0 0
$$ ##$ShimPowMaxUA= (0..63)
$$ 130000 130000 130000 130000 130000 130000 130000 130000 130000 130000 130000
$$ 130000 130000 130000 130000 130000 130000 130000 130000 130000 130000 130000
$$ 130000 130000 130000 130000 130000 130000 130000 130000 130000 130000 130000
$$ 130000 130000 130000 130000 130000 130000 130000 0 0 0 0 0 0 0 0 0 0 0
$$ 0 0 0 0 0 0 0 0 0 0 0 0 0
$$ ##$ShimPowMaxUG= (0..63)
$$ 1000000 1000000 1000000 1000000 1000000 1000000 1000000 1000000 1000000
$$ 1000000 1000000 1000000 1000000 1000000 1000000 1000000 1000000 1000000
$$ 1000000 1000000 1000000 1000000 1000000 1000000 1000000 1000000 1000000
$$ 1000000 1000000 1000000 1000000 1000000 1000000 1000000 1000000 1000000
$$ 1000000 1000000 1000000 0 0 0 0 0 0 0 0 0 0 0 0 0 0 0 0 0 0 0 0 0 0 0 0
$$ 0
$$ ##$ShimPowNum= 2
$$ ##$ShimPowRcbType= 3
$$ ##$ShimPowRes= (0..63)
$$ 1e-20 1e-20 1e-20 1e-20 1e-20 1e-20 1e-20 1e-20 1e-20 1e-20 1e-20 1e-20
$$ 1e-20 1e-20 1e-20 1e-20 1e-20 1e-20 1e-20 1e-20 1e-20 1e-20 1e-20 1e-20
$$ 1e-20 1e-20 1e-20 1e-20 1e-20 1e-20 1e-20 1e-20 1e-20 1e-20 1e-20 1e-20
$$ 1e-20 1e-20 1e-20 1e-20 0 0 0 0 0 0 0 0 0 0 0 0 0 0 0 0 0 0 0 0 0 0 0 0
$$ ##$ShimPowRng0= (0..63)
$$ 1 1 1 1 1 1 1 1 1 1 1 1 1 1 1 1 1 1 1 1 1 1 1 1 1 1 1 1 1 1 1 1 1 1 1 1
$$ 1 1 1 1 0 0 0 0 0 0 0 0 0 0 0 0 0 0 0 0 0 0 0 0 0 0 0 0
$$ ##$ShimPowRng1= (0..63)
$$ 1 1 1 1 1 1 1 1 1 1 1 1 1 1 1 1 1 1 1 1 1 1 1 1 1 1 1 1 1 1 1 1 1 1 1 1
$$ 1 1 1 1 0 0 0 0 0 0 0 0 0 0 0 0 0 0 0 0 0 0 0 0 0 0 0 0
$$ ##$ShimPowRng2= (0..63)
$$ 1 1 1 1 1 1 1 1 1 1 1 1 1 1 1 1 1 1 1 1 1 1 1 1 1 1 1 1 1 1 1 1 1 1 1 1
$$ 1 1 1 1 0 0 0 0 0 0 0 0 0 0 0 0 0 0 0 0 0 0 0 0 0 0 0 0
$$ ##$ShimPowRng3= (0..63)
$$ 1 1 1 1 1 1 1 1 1 1 1 1 1 1 1 1 1 1 1 1 1 1 1 1 1 1 1 1 1 1 1 1 1 1 1 1
$$ 1 1 1 1 0 0 0 0 0 0 0 0 0 0 0 0 0 0 0 0 0 0 0 0 0 0 0 0
$$ ##$ShimPowType1= 8
$$ ##$ShimPowType2= 8
$$ ##$ShimPowType3= 0
$$ ##$ShimPowType4= 0
$$ ##$ShimPowType5= 0
$$ ##$ShimPowType6= 0
$$ ##$ShimPowType7= 0
$$ ##$ShimPowType8= 0
$$ ##$ShimSysActGrad= (0..63)
$$ 1 2 3 4 13 5 7 11 10 9 6 8 12 18 19 20 21 15 22 23 24 14 25 16 26 17 27
$$ 28 31 32 33 34 35 36 37 38 0 0 0 0 0 0 0 0 0 0 0 0 0 0 0 0 0 0 0 0 0 0
$$ 0 0 0 0 0 0
$$ ##$ShimSysAngle= <>
$$ ##$ShimSysFunc= (0..63)
$$ 1 2 3 4 5 6 7 8 9 10 0 37 38 35 16 15 14 13 12 11 28 27 26 25 24 23 36
$$ 22 30 29 20 21 34 33 32 31 17 18 19 0 0 0 0 0 0 0 0 0 0 0 0 0 0 0 0 0 0
$$ 0 0 0 0 0 0 0
$$ ##$ShimSysMatId= <292722ca.dat>
$$ ##$ShimSysMatrix= 1
$$ ##$ShimSysMinMaxUG= 130000
$$ ##$ShimSysOffset= <58>
$$ ##$ShimSysType= 4
$$ ##$ShimUnit= 3
$$ ##$SpectrOsVersion= <4.3.180.20230524>
$$ ##$TCubeEth= <192.168.180.38>
$$ ##$TCubeSeqDevice= <>
$$ ##$TopSpinVersion= <TopSpin 4.3.0>
$$ ##$TrxFreqFormula= (0..23)
$$ <TrxFreqFormula(2.0,600070000.000000,'TRX',Trx(1.0,'TRX 1200.1',2,5.000000,1290.000000))>
$$ <TrxFreqFormula(2.0,600070000.000000,'TRX',Trx(1.0,'TRX 1200.2',1,5.000000,1290.000000))>
$$ <TrxFreqFormula(2.0,600070000.000000,'TRX',Trx(1.0,'TRX 1200.3',1,5.000000,1290.000000))>
$$ <TrxFreqFormula(2.0,600070000.000000,'TRX',Trx(1.0,'TRX 1200.4',1,5.000000,1290.000000))>
$$ <> <> <> <> <> <> <> <> <> <> <> <> <> <> <> <> <> <> <> <>
$$ ##$TrxPN= (0..23)
$$ <Z148391> <Z148391> <Z148391> <Z148391> <> <> <> <> <> <> <> <> <> <> <>
$$ <> <> <> <> <> <> <> <> <>
$$ ##$TrxSN= (0..23)
$$ <02476> <00643> <00644> <00645> <> <> <> <> <> <> <> <> <> <> <> <> <>
$$ <> <> <> <> <> <> <>
$$ ##$VCubeEth= (0..23)
$$ <no> <no> <no> <no> <no> <no> <no> <no> <no> <no> <no> <no> <no> <no> <no>
$$ <no> <no> <no> <no> <no> <no> <no> <no> <no>
$$ ##$VTU= 2
$$ ##$VTUETH= <192.168.99.17>
$$ ##$ValueLine= no
$$ ##$VpuPN= (0..23)
$$ <no> <no> <no> <no> <no> <no> <no> <no> <no> <no> <no> <no> <no> <no> <no>
$$ <no> <no> <no> <no> <no> <no> <no> <no> <no>
$$ ##$VpuSN= (0..23)
$$ <no> <no> <no> <no> <no> <no> <no> <no> <no> <no> <no> <no> <no> <no> <no>
$$ <no> <no> <no> <no> <no> <no> <no> <no> <no>
$$ ##$WBREFAM= (0..31)
$$ 100.4 100 100 100 100 100 100 100 100 100 100 100 100 100 100 100 100 100
$$ 100 100 100 100 100 100 100 100 100 100 100 100 100 100
$$ ##$WBREFLM= (0..31)
$$ 1 0 0 0 0 0 0 0 0 0 0 0 0 0 0 0 0 0 0 0 0 0 0 0 0 0 0 0 0 0 0 0
$$ ##$WBREFPH= (0..31)
$$ 0.15 0 0 0 0 0 0 0 0 0 0 0 0 0 0 0 0 0 0 0 0 0 0 0 0 0 0 0 0 0 0 0
$$ ##$WBSGU= (0..31)
$$ 1 1 2 2 4 8 0 0 0 0 0 0 0 0 0 0 0 0 0 0 0 0 0 0 0 0 0 0 0 0 0 0
$$ ##END=
$$ 
##$DECIM=	1120
##$DSPFVS=	21
##XUNITS=	HZ
##YUNITS=	ARBITRARY UNITS
##FIRSTX=	11794.084681061576703
##LASTX=	-6062.9900564872923496
##DELTAX=	-0.068119594029018015746
##XFACTOR=	1
##YFACTOR=	1.5958787022699356672
##FIRSTY=	-16
##MINY=	-89775016
##MAXY=	2967184
##NPOINTS=	262144
##XYDATA=	(X++(Y..Y))
11794a0N%%NN%%Nnj0nn%n%k0j5nJ5K5J0Nn%nJ0J0%%J0%J0j0%J0j5%%Nj0%J0%%nj5k5j5%L0
11791a5M0K5%j5j5nnnnnj5k0nJ0K0Nnj0J0NJ0Nk0%%J5Nj0nN%NJ0%%nNJ0J5Nj0j5nn%NK0%%
11787C0k0j5nJ0NJ5nj0j0j0Nn%J0K0K5J0nj5k0k0nNJ5K5K5NNnJ0nj5k0j5j0%nn%J0j0j5nn
11784c0K0Nj0j5j0Nj5n%N%j0J0Nn%NJ5J5K5J0nk5k5j0Nj0j0j5k5j0j5J5J5K0NJ0J0K0K0NJ0
11781Enj0NNn%%%%J0%%J0%NNN%N%N%NN%%j0k0nJ5%j0j5j0K0NNj0j5j5nJ5Nn%%%%%%%k5NJ5
11778a0Nn%NJ0K0J0%nnJ0nj0n%Nj0j5j0j5j0j5j0j5j5J0NJ0J0NJ0NJ0j5j5j5j0K0K0J5K5%
11775e%n%n%NnJ0K5L0Nnk0k5nnnnnnnj0%%%J0nnJ0%%%%%%K5J5nk0k5nNK5nj0nnJ0NJ0J0NN
11771EJ0J0N%%Nk0j5j5k0k0j0l0nJ0K5J0K0Nj0J0n%%%%NJ5NNJ0NNJ0nnj0%Nj5j0%j0%nnnn
11768d5nj0%j5%j0nnj0nJ5K0K0J5L0J0K0K0j0j5%k0nnk5%%nNnnNnN%J5K0K5M5K5J0nj0%j0
11765G0j0J5J0k0k5j5%j0j0nj0j5nj0%%j0%nnnNN%J0%NJ0nJ0J5%J5J0NJ5Nj0j0j5%k0nj0j0
11762d0j0%j0%j0n%j0J0J0NJ0J5NNJ0Nj0%nn%%nnJ0%%J0nJ5%k5nJ5K0Nn%%%n%n%nNj5%%%n
11758c5n%%n%N%%%%%%J0NJ0j5j0j5NL0J5%%%NNJ0N%%%%N%%%N%NN%NN%nn%nnnnnj0l5j5k0%
11755f5N%%NNJ0J0NJ0J0NN%%%NN%%NNN%NN%Nj5k0nj0%j0K0J0nnk0j5j0j0j0j0j5k0NNK0K0
11751e5K5L5J0J5nj0j5j5k5nJ0%%J5J5J5%n%NN%nnJ0%n%j5l0k5j5%%n%K0J5NJ0J0NNJ0J5%
11748A5j0j0j5j0nJ0nJ0N%nJ0K5J0K0K0Nj0nNJ0nj0%J5J0nj5k0l0j0%N%K0K5%k0j5j0j0j0
11745a5j5nJ5J5J0J5Nj5%nk0j5Nj0j0NK0J5J0K5%j5%K0J0N%J0J0%k0j0j5k0j0j0j5j0J0J0
11742b0J0J0J0J5J5J0nnj0nj0%nnJ0nnj0%nJ5K0%k0k5j5n%%nNj0%n%%%%J0J0nj0n%n%%nj0
11739g5N%J0NNNNJ0%J5NNJ0K0J5J0j0nnj0%nj0nn%j0j5%NNj5j5%J5J0%J0NN%J0%%%nl0k0j5
11736f5NK0K0Nj0nj0nj0%nj0%nj0%%J0K5K0J5%k0j5j0k5k0k5NL5L0L0J5K0K5J0K0K0K5J0k0
11733I5j5j5k5k5j0k5j5j5j0j5j0NJ0J5NNNNJ0NNJ0%j0nnj5%K5NNK0nj5j0k5n%J0J0J0%Nj0
11730b0%J0J5K5J5Nnj0k0k5k5j5j0nnK0J5J5%j0j5NJ0J5NJ0K5L5Nj0j5Nj5k5j0%K0%k0%nN
11727eJ0%nnJ0NL0K5J0%j5j0nj0j0nj5%%nn%%%n%J5NNNJ0J0%J0J5K0J0j0j0%j5j0nnj0j5j5
11724@j5NK5K5NN%nk5k5j5k0k0j0j0J0nNJ0J0%%j0nJ5J0J0Nn%j0j0K0NJ5K5K5J5nj5j0j0k0
11721enn%%%K0K0K5K0J5J0%n%n%j0nnJ0Nnk5k0k0%K0nk0j5%J5K5K0J0%k0j5j5NNNNNNNNnn
11718D0%j0%nj0%nnnnnn%nj0%J0j0n%n%NNNJ0J5J5%%j0j0J0J5n%%nJ0J0nj0nNJ0j0%N%N%%
11714B5NnN%%%%%N%n%nnJ5N%k0k5j0j0NNj0k5j0nJ5J0K0nnK0K0n%%%%%%%j0j0%J0K0nj5nN
11711e%%%N%%Nj5j5j5j0%J5L0K5K5K0K0J0j5k5j5%j0%%k0j0j0%%NJ0J0J0j0%J0J5K0j0k0l5
11708ek0k0j0J0J5K5J0n%j5k0l0nJ0J0nN%%Nn%%%Nnj0J0NJ5K5%J5J5J0J0Nj0%%j0%n%Nj5J0
11705B5j0%%n%Nj0%%n%nnK5K0nj5l0nJ5L5J0nk0j0J0Nj0j0j0nnj0j0%j5nJ5NJ0J5J0J0J5N
11701B5nn%n%nj0%NN%Nj0n%K0L0L0%j0k0j0k0j5j5k0j5j5N%J0%%NN%NN%%J5%nJ5%%J0%n%N
11698Ej0n%n%nn%n%nn%j0j0nk0j0j0j0nJ0J5J0J0J5J0NJ0K0%k5k5j0%j0%%%N%N%nJ0K5J5K5
11695eJ5j5j0j0k0j0nnj0nnj0nNJ0%J0%J0NNK0K0K0J5nk0j5j5NJ0NJ0J5K0nnL0K5Nk5l0l5
11692a0j5j5%%%%NN%%%%%%%Nn%J0j5%nNj0Nnk0j0k0nJ5K5K0J5J5J5J0J5nnnj0%J0J5%j5j0
11688Ej5j5%N%N%%Nn%j5nnJ5J0j0l0j0NJ0j0j0NK0L5L0J5k0%J5K0J0j0j0j0j0j5j0j0j5j5
11686d5NJ0%J0J5nJ5%nj0nj0nj0k0J0J5%K0J0%K0J5J0j0j0nj0j0nk0%J5J5J5J5j0k5l0n%K5
11683a5K0J0j5%%j5%%j0J0%j0%%%J0nJ5NnJ0%J0%J0N%NNNj5j0j5j0j0j5j0j0j5n%j5j0%k0
11680a15%L0K0J0Nj5NL0L0J0j0k5j0NK0K0NJ5J5J5J5j0nj0nj5j5j0J5K0%k0k5k0k0k0k0k0
11677a05NK0L0J0NJ0J0J0J0J0J5k0j5k5j0%K5J5NK0Nk0k5k5j0NN%J0%J0NJ0NNK5J5J5K0Nj0
11674G5Nnj5nnj0k0%j0nn%n%k0k0NK5K0K0K0K0J0J0k5k5k0j0%N%j5j0nk0nj0j0NJ5NJ0J5K0
11671EK5J0k0j5k0j5NJ5J5%NK0J5%n%nnJ0K0K0J5%j0j0%j0nNj5j5nj5j5nk0j5j0NnJ0%%NN
11668c0%%j5j5NJ0J5J5J0%k5j5%J0L5J5K5%j5%j0nnj0%j0j5j0j0NJ5J5N%%Nj0%%%%J0%%J0
11665EJ5nJ0N%j5j0%J0J5J0J0K0K0j0k0l0k5j0n%%n%%NN%j5k0J0Nnj0l5m0k0j5NNJ0J5J0J0
11662i5nn%j0j5%j0%K0L0M0J0j0k5k0k0%%J0K5L0K0J0k0l5l0j0J0J0J0J0J5%n%%%%n%J0J5
11659d5J0J5j0j0%j0nJ0L5J5J0J5j0k5j5%K0Nj0j0%J0L5J5Nj5l5j5J0Nn%NK5K5J0J0j0l0l5
11657ej5nnnn%%NNNNNNNnnnj0nn%j0j5%k0nJ5L0L5J5J0L5J5K0%%%%k0k0j5k0k5j5k5j5J5%
11653e5NJ0J0%J5N%%%n%%%%%N%N%%N%N%%NN%%%%%nnK5J0j0k0k0NJ0J0K5L5J5%j0nl5k5j0j0
11650eJ0N%%Nnj0J0%%N%NNN%NNj5j0j5j0nk0j5j0NN%NN%NN%Nj5J5L0J0K5K0%nj5NJ5nNJ0%
11646G0%%%j0j0nj5k5k0%nk0nJ0L0J5nJ0NJ0J0NJ0nj5%j5j0n%j5NL0J5J0%nn%j5N%j0J0J0
11643D0%J0nk5j5j0j0K0NNk0j0j5j5%NJ5nJ5NNJ0%J5J5%n%j0%n%j0%j0nj0j0j0nnj0%%%%J0
11640e0J0J5J0j5j0j5j5%K0J5L5L0J5nj0k0k0%%J0J0NJ0Nk5j0%J0K5K0J5nk5j5j5j0j5k0j0
11637e0NNNN%N%%nl0k5j0J5K0J0K0J5K0J0j5l0l0k0K0J0J0j0j0J0J5J5J5%%%NJ5K5J5K0J0
11635H5J0NJ0%%J5j0k0j0l5nNJ0J0Nj0j5j0j0k0k0l0j0J0J0L0Nj0Nn%NNJ0J0J5J5K0J0%j0
11632G5%nk5nj5k0j0k0j5j5%k0j0j0J5L5K0K0k0k0k0k0j0J0J0L0NJ0k0k5j0J0nnJ0NJ0NJ5
11629d0K0J5J5j0l0l5m0l5j5nJ5L0L5J5J5j0nk0NNK5J0J5NN%Nnnj0%J5M0L5J5nk0k0j0%J0
11626C0J0%j0j5j0j0j0j5j0j0%J0%NNNJ0%%NN%j0%k5%K0J5K5J0nN%nnJ5NNNNJ5%l0m0k5j0
11623c5K0Nj0k5nJ0L5J5%j5%j0k5nNK5J0%%J0K0j0j0l5k0j0%N%k0j0nj0nj0nnn%nJ0J0J0N
11620a00j0k0%L0N0K0J0%NJ0J0NNNNNNk0%j0l0k5%K0J0j0j0J0NnNNj5j5j0j5j0j5k0nnJ5J5
11617a00%NJ0J0NJ0J0J0J0j5j0j0j0J0J5J0J0Nj5j0nN%N%J5L5K0K0J5J5K0J0nnj0%%k0j5%
11615E0K5J0j5l0k5%L0L0K0%k0l5m5j5J5M5L5%k5k0j5j0j5j5j5k0j5k0nj5k5nL0L5M0K5J5
11612@nJ0%J0%K5nk5j0J5K5%nn%k5k0k5k0%n%%NJ0NNL5K5L0K5Nj0J0j0%%j5NNj5j0nJ0J5J0
11609G0J0J0J0k0l5j5Nnj0nJ5N%j5j5k0j5%K5%J0J0J0J0Nk0k0k0k0j0%J0nnL5K0%j0l0j5k0
11606g0%K0L0j0j0nK0L5Nk0j0%j0nnn%%%%N%j0J0N%nJ5%N%Nj5j0j0j0j0j0%j5k5j5K5K0K5
11603f0J0L5J0k0k5l5j5J0L0L0J0Nj0k5k0nK0j0m0l5j0%J5K5K5J0L0J5nJ5NJ0NNJ0J5K0J5
11600F5K0J0nl0l0j0n%j0nnj0nJ5NNJ5NJ5NNj0m0m0j0J0K5K5J5Nj5j5l0k0%J5K5K5L0J5%l5
11598B5m0m5l5nN%NNJ0K5L5L0K0Nj5l0j0J0j0%nj0%%j0%%%%%%NNj0J0K0J5K0J5j0k5j5j5j5
11595d0l5k0k0J0K0%K0K5J5L0J5k0l0k0k5j0Nnn%nj0J0K0K5L0K0J0%%J0n%%n%n%%NK0K0J0
11592F0J5J0J5J5j0k0k0nnK0%J0j0n%j0j0%Nj0l5k0nJ0nk0j5nnL0M0M5K5%j0k5j5j0k0j0j5
11589b0j5k5nNNJ0NJ0J0NJ0%NNNN%NNnj0j5%J0J0K0NNnj0Nj5NJ0j5l0k0nnj0%K5L0M0K0J0
11586G5j5j0j5k0j0nJ0J5nk0nk5j0j0k0k5%J5K0K0J5J5J0J0J0J0J0J0J0J5%%J0J0%%J0nnj0
11583H5nnj0j5%%j0%nn%nnn%Nnj0J0n%K0nNJ0k5l0k5l0nnnj0J5J5J0J5Nj0k0k0j5nJ5L0L5
11580b5M0K0j5j5k0k0k0l0%N%k0l0j0L5J5K0L0J0%j5j5%nJ5J0%k0j0J5K0L0N%n%j0k0NJ0K0
11577@L0M0J5j0m5m0nj5nj0%J5K0nj0j0nj0j0L0J5%nk0k0%NNJ0J0%K0J5%%k0k0NK0J5j0NL0
11574C0K5J5k0l5l0k5%K0J0%nNNk0j5k0j5%NNnJ0L0K5J0N%n%%nNj0j0NN%NNJ0nJ5nn%nn%n
11571@nnJ5%j0K0J5j0%J5j0j0Nj5nnk0NJ5J0NJ5K5%K0J0k0k5j5J0K0Nk0m0l5%K5K5K0%%k0
11568A0nj0nj0j0j0j0n%%N%%%%%%N%%N%%%J5K0J5K0J5J5J5J5%Nl5k5l5j5%j0nnnj0%j0%j0
11565g0J0%nJ0J5j0NNJ0J0J0J0NJ0J0J0J0j0N%%%%%K0nNJ0NJ0NN%k0k5%J0%j0m0l0l0l0l0
11562a10j0J0K0K0K0K0%k5k0k5k5k5k0%J0L0L0J0j0j0NJ0NNJ0%J0NNN%NJ5%nK0n%J0j0%%%
11559b0%%nn%j0NnnJ0n%NnJ0NnNn%%nNJ0j0%J0J5K5M0K5Nnl5%Nnj0j0j0nj0J5J0%j5j5J5K5
11555D0J0nnk0k5k5nM0K5J0nk0J5J0J0Nnj5j5j0j0j0k0nK0K0K5K0L0J0nk5j0k5l0j0%J5K5
11553B5nnnk5Nnk5Nj5j0J0j0Nj5J0nnJ5NJ0J0J5NJ5J0nJ0J0nNNN%%nj5%Nj5n%nnnn%j0n%j0
11549d0j0j5nnK5J0NNNJ0NNJ0J5%k0nJ5L0L5J5nk0k5j0%l0l0nNL0j0l0k0j5%%%%L5K5Nk0k0
11546e0k0l0nJ0L5K0K5L0J0L5J5J5J0j5l5k0k5l5j5NNNNj5j0nj5k5j0M0N5N0J5%j0j0j0j0
11544A5j0j5j0j0j0k0nK5K5%k5k5j0J5NJ0J0J0J0NJ0J0j5%%k0k5k5j5%K0K5NNK0K0NJ0J5J5
11541E0J0k0k5k0k5j0j0j0j5K0NNK0J0K0K5J0%%nnj5k0l0nJ5J5%K5K5Nj5k5nNj0J0%k0k0%
11538c5NJ5J0J0j0k5l0nNK0K5J0j0J0nn%%nnj0j0nj0j5j0j0nJ0M0L5J0%j0k0N%j0j0NNK5K0
11535EJ0%NNnnk5l0nN%J0NJ0%J0NNJ5K0NNK0J5%nnj5j0J5J0J0J0Nj5Nnk5k5l0k0%%n%j5j5
11532e0%J0M0M0J0%%%k0m5o0m0k5J0M0K5J5j0l5l0k0%K5M5L5L5K0L5N0J5%nn%%nJ0j0l0j0
11529F0J5J0j0k5k0j0J0L0J5K0nn%nk0k5NK0%j0j5N%j0%%%%%%k5m0m0k5NJ0%J5J5%J0NNnj0
11526e0J0L5N0J5j5l5j0nnN%NNk0j5j0j5NJ0NNJ0J0%J5nk0k5%n%%%K0K0K0K0NNNNl0l0j0J0
11523a0J0J0L0L0j0k0l5l5k5k5k5k0j5Nn%%L5L0J5%%%%%%%nn%n%%%N%K0J0J0j5l0l0%L0L0
11520d5N%%J0j5%%n%%nn%%nK0J5K0K0NJ5NNJ0J0NJ0Nj5%%K0J5J5K0nj5j0nj0j0j0j0%n%n%
11517E0n%nJ0J0J0J0j5j0j0j0k0nj0j5j5j0j0j0J0K5J5J5J0J5J5J5K5J0nk5j5j5J0K0K0%j5
11514G0j0nNNnj0j0k0nj0j5k0nJ0%J0J0J0%J0NJ0J5NK0J0J0J5Nnj5nj0k0nj0j0%J0J0Nnj0
11511D0J5J5J0Nj0l5l5j0NJ5J0K0K0J0j5k0j0j5k0NNj5n%nnK0L5K5K5%k0j0j0%j0k5k0k5n
11509d5NL0L5J5NNnk5j5j0j5nj5nJ5N%K0K5K0%k5k0k0j5J0J0J5J0J5nl0m5l0l5nK0J5%nn%
11506a05J0K5K5J5n%n%%j5k0NK5N0M5L0J0%NNj5k0j5j5k0k0k5k0%%%%nnJ0j0j5J0Nj5j5k5
11503a15k5j5%K5K5Nj5nK5M5J5K0Nn%J0L5K0L0K5K0%m5k0J5J0%%k0j5l5NK5J5%%Nnj0%j0n
11500C5nj0nnj5j0k0j5%%k0j5j0L0M5L5Nj5k5Nnk0j0nNJ0J0J0K0K0%Nj0j0K0K5L0nk5l5%%
11497A5j0NnNJ0n%J0j0J0Nk5nnnnk5NNj0nNJ0J5nj0j5%K5K5J0%%J5j5k0nl0l0m5j5L0NNJ0
11494h0NJ5J0J5J0NN%NN%%NJ5j0%J0NnnNK0Nk0k5%j0%%j0%n%j0%n%%NnNJ0j0%J0j5NNj0n%
11491e0%%%J5NJ5J0NJ0J0n%J0j0k0k0J0K0J5J0j0j0K0K0Nj0k0k0%%j0j5j5j5%NnNNj0N%J5
11488c0J5K0J5NK5K5%k0k5m0k0nnj0%N%K5K5J0j0l0l5k5%K0K0NnN%%J0NNJ5%j0K0K0K5L5J0
11485I5nj5j0j0%NnJ0Nj0k5k0k0nJ5K5L0N%j5l5j0%%l0k5n%nj0NK0N%J0%%K5J0J0NK0J5Nk0
11482D0nnk5j0j0j5j0J0K5L0Nk0j0j5j5nn%%K5M0K5L5K0%NJ5j5l5k0k5j5J0j0%nnJ0j0j0J0
11479EL5K0%j5j0nnl0k0nj5NK0L5L5Nnj5%J5K0nj5j5k0j5j5k0j5j5j0K0N%K0n%J5J5K0J5K0
11476E0k0j5k0j5j5j5j5j5j5k0J0K5N0N0J0nk5l0l0k5k0Nj5nnj5j0%%K0K5%K0NK0J0J0J5J0
11473a5J0nj5Nk0%%%%J5K0M0M0L5K0j0k5l5k0nNnl0k0j5j5j5j0j5j0J0L5L5%j5nnk0k5l0j5
11471a30J5J0J0J0%%j5k5k5%J5M5L0J0J5L0%%J0nj5k5k5j0%K5NJ5K5%J5J0Nk0j0%%%nNJ0n
11468@nJ0nn%%%%n%J5K0J5K0J5K0j0l0m0n0m0j0J0K5K0J5J0J0%k0k5j0J0J5J0Nj5j5%%%%K0
11465b0L0L5J5j0l5k5k0J5J0nj0j5j5J0K0K5%%j0nnNK0L0j0k0k0k0nnJ5J5J0J5J5%Nm0l5k0
11462f0Nj0j0J0J0J0J0K0K0K0K0n%%%j5j5j5j5nK0%%J0j5%n%%J0j5l0k5%K5L0L0%k0k5k0k5
11459h0k5%J5NJ0NL0J5J5J5%l5l0NK5L0Nk0k5K0O5M0Nj5j5J5J0J0J0j0l5l5j0k5k5m0j0K5
11457f0K0J5L5K0K0K5K5%%J0nn5n5k5nj5j0j5j5J0J0J0J5J0J5J5J0nnj0nNJ0J0NNJ0K5j0j0
11454C0j5l0%J5J5K0J5%k0j5j0j0j0j5j0J5L0K5K0nk0k0%%j5n%nnnnK0nj0K5NNNNNNnJ0J0
11451D0%%J0J0J0NJ0j0l5m0j0%%nNn%J0j0J0J0J0J0J0J0J0J0j5k0j5j5j5j5l0nJ5J0K5J0J0
11448EK5J5J5NnnNNnNnj0%%j0j0NNj0k5j5J5K5%nnnN%n%J5j5N%j5%j0n%k0j5%J0J0j5l0k0
11445i0%K0M0O0K0nn%N%N%K0J0J0nj5j5nj5j5k0nNL0K5J0NNJ5nnk0k0nj0k0j5nj5j0k0j0J0
11442f0J0J0J0K0NK0J0j5%NJ5Nj0l0m0%J0N%%NJ5nj5%K5K0Nj5m5l5nK5K5L0L5K0K0%j0nj5
11439D5nJ0J0J5J0J0J0K5%k5m5m5l0NNj0k0l0j5NJ5%%%nN%J0nk0nN%j0l0nK5K5K0K0K5Nj5
11436a5k0Nj0j0k0nK0Nk5k0k0NJ5NN%%%%%j0J0J0j0%N%%n%%%%%J0L0L0J0L0J5K0K5K0NK0N
11433A35l0l5m0k5j0K0K5nNJ5J5%k0k5k0k0l5j0J0J0%k0j5j0NK0J0J0%J5K0%nk0j0j0%j0j5
11430g5N%j0j5NK0K0L0J5j0j0j5j0%j0j5NK5L0K0K5L0Nnk0l5k5m0k5%%nNNnj5J5K5NJ5K0J5
11428eJ5K0J0Nj5j0nj0nnj0J5J5J5J0J0k0nnJ0K5J5J5Nj5%%j0nnnnnnnj5NJ0k0j0N%j0J0J0
11424A5J5J0%Nl0m5m5k0%J5M0L5J0j0%nn%j5nNk0J5J0%K0J0J0J5J0k5k0k5j0J5L5L0K0J5j5
11422F0%Nk0j5l5j0%%n%%%%%J0J0%J5%k0j0j5%nn%nn%nN%N%N%%Nnk5l0nK0J5J5K0%NNNk0j5
11418e0k0j5nnnnL0K5K0L0M5L0j5m5j5J5J0J5J5K0j0nj0j0j5j0%J0K5L0K0J5k0k5k0k0k5j0
11416e%K0J0J5NnNNj0k5k5j0N%%J0NnNNnnk0k5l0nJ0L5N0L5N%%j0nnnJ0nNNnN%k0k5k0k5%
11412e0%%%NNJ0NJ0NNNJ0J0J0J0J0J0%J5nk5j5j5j0j0l5NK0L0L0K0J5n%J0nk5m0n0k0nJ5L0
11409a5K0J0K0J5J0j0J0j0j0nnj5j0%%j5j5nJ5N0L5J5%j0nNnN%nNj0J0J5J0J0j5l5k0k5%N
11406B0Nn%%J0nj0%Nj0j5NNj5NJ0J0N%J5NNnj0Nk0l0k0k5l0NL0J5J5K0J5K5N%j0nj0Nj5j0
11403eNNK0J5Nnl5k0j5j0K5J0%J0J0NJ0j5k5k5n%K5O0O0K5%j5k0l0k5j0j0j5k0NK5J0Nj5j0
11401E%NJ0nk0k0k0k0J5J0J0J0J5J0%K0Nj5j0NK0%j0j0nNL5L0K5Nk0k0j5k0%NN%k0k0l0k5
11398e5j5%J5J5NK0Nj0N%j5J5J5M0K5k0l5j5k0n%k0J5J5%J5K0%J0J5NNj0J0J0j0nNK5%j5l0
11395C0l0j5NJ5L0J5K5j0k0nJ0Nj5j0j5j5j0j5j5j0K0J5J5J5nnnn%K0J5%nj5j5nj0j0%j0j0
11392e0%j5%J0K5J5K0nnJ0j0nNNnnNJ0nn%J0j0%Nn%Nj0j0Nnj0%nn%nNJ0K0NK0M5K5k5l0k5
11389Ej0J0L5K0J0j0l0k5j0k0j5J0J5NJ5J0J5J5Nj0j5k0j0%J0%Nj5l5l5k0J0J0%J5J0J0K5
11386a5Nnnk0%%k0j5%nK0J5NJ0N%J0K0nNJ0nj5%j0j0nnnj5J0j0NNj5%%%%j5J5j5%Nn%J5J0
11383e0NJ5%K0%k0j0k0j0NNJ0%j0NnnJ0j5%n%%J0j0k5k0NK0L5K0%k0l5k0nK5J5K5L0K0J0L5
11380D0L5J5j5j5j0j5k0j0j0k5k0k0k0k5J5M0K0K5J0J0J5%NJ5%J0K0K5j0k5k0NJ0J0Nj5k0
11378C5l0k0j5K0K5K5Nj5k5m0nK0J5NJ5%J0N%j0k5k5j0NL5L0J0k0j5j0%%K5L0J0%k5k0nJ0
11375B0Nj0%k0%j0l5k5k0%L5K0J0Nn%NnNj0NK0nnJ5J5nNNNN%Nk0j5l0nK5K0L5K0Nj0j0l0k0
11372e%K5L0M0M0nm0n5l5l5k0k5nJ0NNK0K5L0Nnj0NK0Nk0l5k0nnJ0%j0nnL0J0nk5l0j0K0K0
11369f0%j0j5NK0J5L0J0k5k0k0k0J0L0K0J0Nj0%nNNN%j0k5k5j0J0K5K5J0J5K5J5K0%nnNj0
11366D5k0j0K5J0Nj5l5k0j0J5nj0k5%J0J0%nk5m0l0j0J0J5K5J5K0n%J0j0%%%%%j0n%J0J5K0
11363c0N%j5m0n5k5J0K0L5K5J5Nnk0%Nk0j0j5k5j0K0K5L5J5%%n%K0J5K0J5J0%NNj5k5j0k0
11360d0j0j0k0%NJ5NJ0nj5j5nK5L5M0J5J0j0nnJ0j5%nNk0k5J0K5Nj5k5k0%K5M5K0J5Nj0j0
11358D0j0j5j5j5j5k0nJ5K0J5K0J5J5K0J0Nnk5l5n0j5nN%NN%%J0J5nj5k0l0nJ5K5J5L0K0N
11355B0NJ5J0k5j0%%%NNN%NNk5k5k0k0%L5J0K0Nj5%nnnn%j0k5j5j0%J0NNJ5J5K0J0j0m0l0
11352g5j0J0L5L5K0NNK5j0l0k0l0k5j0nNj5k5j0J0nj5%NM0N0N0K5j0j5Nnj0j5j5k5nK0K5M0
11349B5J5NJ0J0%k0m0m5k0%J0K0%%J5J5%nj0j0nk5%%k0%NN%N%%J0J0L5L5J5j5j5j5j5%%%J0
11346ej0J0J0j0n%K0L0M5L0nj5l0k5nJ5%j5j5l0k0j5J5K0n%j5%J0j5%%n%%nnl0j5j5nJ5j0
11343a10J5M5O5O0M5J0l0j5nk0k5l5j0J0K0K0J5K0J5L0J0j5l0k0k0j0k5nJ0L0L0J0j5k5k5
11341B0m0j5J0K5K0J5nk0j0nj0K0K0nnk0l0%J5J5J0J5L5K5nk5k5k0nNJ0J5J5J5%j0k0NK0N
11338F0nk5k0j0NK5K0%K0J5J0K0J5J5j5k0j5j5k5j5nl0j5k0j5j5k0j5k0j5NJ5J5M0M0L0%N
11335B0n%%nk5k5k5k5j5k5l0j5K0L5L0K5K0L0M5M5J5j0m0n0k0j0NJ0K0K0j0l5l5J5L0L0K0
11333C0J0J0j0k0nj0j0k5%k0j0NNNN%J0%J0J0J0J0J5K5L5J0j5k0j5N%l0l0nJ0J0j0%NN%nJ5
11330A5%NNN%J0J5nl5j0J0%%j5k0%nnnnnnj0%Nk0%%j5N%j0%J5NJ0NNN%K5J5%k5j5J0NK0%N
11326a0N%NNNNJ5j0nJ5L0K5j0k5j5j0l0%%%%NNJ0%Nj0m5k5k5%n%%NL0J5K0J5J5Nj0k0%K5K0
11323C0%%%%%%J0nN%%NnJ0%%%j0J0j0nNNj0j0J0n%k0n%J0L0K0nj0k0%L0K0J5nnk5J0J5%k0
11320F5j5Nnnj5%j0nNNNNJ0%NNj0k0k0j0k0j5k0j0J0J5J5J5NJ5J5J0J0nN%%NN%nj0nj0nj0
11317ENj5nN%%NnNnj0%%j0nj0j0%K0Nnk5nJ0%%J0K5J5J0K0J0K0J5k5j5k5j0k5j5j5k0j0j0
11314i5%K0L5M0N%j0k5l0j0K0K5L0J5J5Nj0l5l5j0%J5J5j0j0j5k0n%J0J5%%J5J5%J0J0nk0
11311c0k0%nJ5J0NK5L5K5L5%j0nnj0J0nj0j0l0l0j5K0J5K0J5nk5k0j0%NN%J0%NN%%%%J5J0
11308D0Nj5k0nK0K0L0J0j0j5j0J0NnJ5J0J0k0l5l5NK0J0j0J0%nk5k0j0J5K0J5J5j5m5m5j5
11306g5j0J0j0J0Nj0nNJ5K0J5K0K5K5N%j5NM0J5j0m0l5j5nnk0NJ0Nj0j5l0j5NJ5L0J0nj5k5
11303g5k0%nK0K0K0J5Nl0k0nnNnk5j0%K5L0K5N%l0l5l5j0NK0nk0%NL0L0NK0K0J5K0K5Nk0j5
11300@N%NN%%%%j0j5j5j5J0NNNJ5n%J0%NN%j0j0j5j5l0l0j0J0J5NJ5Nn%J0K5L0J0k0l0k0%
11297e5J5%%j0j0%K0J5j5k0k5%K5M0K5Nj0%Nj0nNj0%Nj5J0J0J0NNJ0J5%%j0j0nj0j0nn%%j5
11294c0J5%j0%%n%%nJ5J5j5k0%%%%nn%nNNNNM0L0nk0k0NK0J0k5j5J0K0K5L5L5K0j5m0l0k0
11291B5k0%j0j0j0j0j5nnl0k5nK0L5L5K5J0nnJ0%%J0nj5k5k5j5%K5NJ0Nj0j5k5k0NL0K0%j0
11288e0nL0L0J0nj0%J0J5nNNj0n0n0n0l0nJ5K0K5K0J0K0L0N%%j0%Nn%%NL5K0J5Nj0nnk5k0
11285a5l5j5j5j5j0j0J5K5K5K0J5NNJ0NJ5J5%NN%%j0k5j5j5nL0K0%Nj5j0%NJ0NJ0Nj5NK5L0
11282I0K5%j0j5k5j5k0j5k0j0k0%J0J5nJ0K0NK0j0l5k5j0k0nk0%%J0J5Nn%%%n%j5NJ5nNNN
11279e0%J5nnnj0%j0nj5NJ0K5L5Nj0j0k0j0J0L5L0J5%NN%%NJ5j0j0k0J0K0L5Nnk5j0j5j5j5
11276Ej0j0j5j0J5L0K5J5J5nnJ5%NN%J0j0j5NL0%j0k0n%nnnnj0nJ0J5%J5%k0j0j0N%N%N%J0
11273E0nn%k0NJ5J0nl0k5n%K0J0nnk0nNJ0%nJ0%Nj0j0%K0K5J0j0j5k0%%J5nnn%%%%%%%N%n
11269eNJ0n%%%%J0nnNN%%%j0nnj0%j5j5NNK5K0J0M5L0J0j0j0j0%k5nj5k5%j0nnj0Nj0j5N%
11266d0%j0J0J0j0nNJ5J0K0Nj5l5m0j5K0J5J0K0K5J0j0k5j0%J0J5Nnj0Nnk5l0%N%%J5L0M5
11263A5N5K5nm0k5k0j0%J0j5l0k5NL0J0%j0k0j0j0J0J0J0K5K5J0j5k5k5j5J5L5J5L0N%NNj0
11261D0%%nn%j0Nnn%%Nj0nNj0NnnJ0j0j0J0nNJ0nNNnJ0%%J5nnJ0NnJ0j0j0Nj0%nnNj0%nj0
11257a5NNj0j0nj0%nnnnNNNNJ5nJ5NnJ0%%J0%nNJ0j5n%%j0Nj0k0k5l0j5J0K0K0J0%%NnnN%
11254e0nJ5J0J5J0K0NNK0J5nk0l0j5N%j5l0k5%J0K5K5L0K0j5l0k0k0j0Nn%K0K5K0K5J0nN%
11251D0%%nn%%n%j0j0j0j0J0J5J0J0K5J0J0K0j0m0m0j0NNj5l5k0l0l0k0K5L5L5K5K5nK0N%
11248B0%%%n%J5j5k5j0l0j0J0L0K5J0nnj0nj0j0nnNNNJ0J5%NJ0J0j0NNk0j5NK0J0j0k5j0J5
11245eK0L5M5J5j0l5k5j0NJ5J0K0j0j5j5j0%%j5k0l5l5k0NJ5K0NJ5NJ5J5NJ5K0%%j0j5%j0
11242En%j0k0Nnj5Nk0%n%J5J0NNJ0NJ0K0J0NK0J0J5K0J0j5N%j0nnNj0j5nj0j0nj0j0j0%NN
11239E%%N%N%N%NN%nJ5j0j0nj0%j0nn%n%%j0J0j0N%J0J5%J5N%J5J0j0N%j0NNj0J0j0m0l5N
11236d0%N%%%nl0l5k0nJ5L0K0Nj5nnj0%J0L0K5J5Nn%%%%J5nj0J5%%J0K0%K0J0J5J5NJ0nj0
11233I0J0Nj0nNJ0j0j0J0%n%%n%nn%j0n%j0nj0nj0nk0NNnN%J0L5K5K0NJ0NJ0k0l5k5k5%%%
11229B0nJ5j5J5nj0%k0%%j0j5%%N%NN%N%%N%%%%NN%K0K5L5J0nl0k5l0k0k5k5%J5NNJ0%NJ0
11226a5%NJ0n%k0k0nK0K5K5J5N%nN%%%%%J0J0%j5nj5j5n%J0K0J5j5l5n0n0k5%K0K5L0K0L0
11223@L0J5%j5j5j0j0j0j5nj5nJ5J0%K0Nj0j5J0J5J0L0NNN%%%N%N%j5Nj0j0%%j0J0K0J0J5
11220G5nl0l5n5m0nNj0%J5M0K0j0j0nK0K5J0K0J5j0j5k0nJ0L0K0J5nk5k0j0%NN%nk5k5j0%
11217e0NN%J5L5L0J5%j5j0j0nnn%%K5K5Nnj5%j0j5J0J5J5K0%l0l0nnj0nJ0J0J0J0j5j0j0j0
11214a5nj0%nnnn%NNJ0NJ0J0NNN%%Nj5n0m0j5k5k0l0nJ0J0J0J5K5L0j5j5J5J0J5J0N%K5N0
11211A5N5J5k0l5k0NNJ0%k5l5l0l0k5k0%NK0J0J5J0%NJ0nJ5%NK0J0K0J0j0nnj0%nj0%K0J5
11208Ej0l5k0l0j5%J0J0M0L0K0NJ0K0K0J5j5l0l0n%nk5k0j5NJ5J0J5J0nl0k5j0j0K0K5j0%
11206f0K0NNK5K0L0J5N%J0nj0j5nj5j0j0k0j0Nk0%j0j0%j0nNJ5%J5L0K5%k0k0j5k5n0l0%J5
11203a30L0L5L5L0L5J5j5m5l5j5NJ0J5L5J5j5j0k0N%J5K0%k0%J0J0J0J0nj5nj0N%L5L5Nl5
11200D5l5k5j0j0k0%K5L0Nj0k0nNJ5J5K5J0J0K5L0J0%k0n0o0m5k0J0L0L0J0nNK5K0Nk0k0j5
11198ek5NK5J5%n%%nJ0J5NJ0%n%%J0J0J5K0J5K0%J0J5L0L5J0%k0j5k0m0m0l0k5j0j5%%%%%
11195A5k0%K0%nn%%k0k5NK5L0L5K5%j0nnk0j5N%%j0nj0Nj0n%%%j0J0N%j0%NJ0%j5j0j0J5J0
11191eNNK0%nj5k0%nj5j5%J0L5M0K5K0%nj5k0j5NK5J5K5J0nk5k5k0k5j5j5%J5J5%k0k0NJ5
11189a5j5l0l5j0%J0K0K5J5NNJ5K0L0K0nj0j5%%%Nk0j0j5j5nk0k0n%J5J0NJ0NJ5NNJ0NNK0
11186C5J5%%nnJ0NnnN%nk0k5nNNNNj0l0k5j0K0K5K0K5K0K5K0K0j0k5k0j5n%%%%n%n%nj0%j0
11182E%j0%j0j5nj0%%%L5M0J5n%j5j0l0l5j5K0K0K5n%J5K0J0J0nj0nj0%K5K5K0K5K5j5k0j5
11179I0j5k5k5l0k5nnnnJ5J0J5J0j5m5k5k5j0J0%n%N%%NJ0J0J0J0J0J0J0%%%Nn%J0j0N%j0
11176d0J5n%%%NNNNj0J5%%%%J0j5nj5J5J0k5k0NK0J5%j5j0j0J0n%%%%%%J5J5NNJ5J0N%j5n
11173A0nj0j0K0K5L0J0k0l5l5m0m0l0j0J5N0M5L5K5Nl0l0k0n%j0j5NK0J0J0J0J0J0J0K5%j5
11171B0%nj0nj5j5%K5K0J5nk0J0K5L0J0nj5k0l0j5%J5K0j5nJ5N%NNJ0NNJ0NJ0%J0j5l0k0k5
11168Ek0k0j5k5k5j5NJ5J0k0j5NJ0J0J5J0L5L0%%k5J0k0%nj5j5nnNNj0%%%%%k0%j0%K0J5N
11165g5%N%%NN%Nj0j0J5L0K5J5L0J5%j0k5k5j0j0K5K5%NK0M5L5J0k0k5k0%nk0j0j5k0j0J0
11162Ej0j0k5j0%K5L0%j0j0nNj5nN%J5K0nk0k0m0j0J5L0L0J5nj0k0%K0NJ0J5nj5nnk0j5l0
11159h0nK0L5K5K5K0nk0n%nl0l5k5J0K0K5K5J0J0j0l0k0J0N%k0k5J0J5L5L0K0k0k0l0j5%%
11156e0%nNn%%%%J0nnJ5J0j0k0k5NJ0K0j5l0nK5K0J5nn%j0%NNJ0J0%J5J0%k5l5m0k0%L0J0
11153h5J5J0%nJ0nNJ5j0j5%%k0j0%k0%%Nj5j5j0K5M0L5K0%l5l5J0M0L0J5NnNn%%nNJ0%NNJ0
11150B5J0%J0NnN%j0J0Nnnj5k0n%k0j5nnJ0NnNJ0j0J0J0J0NJ0J0J0J0J0j0nn%NK0K0J0%%n
11147I0%n%%nnk5j0j5k5nj0k5%%%%k0k0NK0K0%j0n%NNNn%%%K5J5J5K5NJ0j5l5k0nj0J5J0%
11144eK0%nj5k5%%%%l0l5k0%K5J5%%K5M5N0L0%Nj0nnj0nj0n%%NN%%%Nnj0nj0j0nnj0NNNNN
11140A0N%NK0N%K0J0N%J5J0nk0l5m5m0k0k0j5%%j5j0%J5L0L5J0k0l0k5nNK0J5j5k0k0J5M0
11138g0M5M5M0L5J0nj5l0NM0M0K0J0K0Nj5n0n0l0j0J5M0J0%nj5j0k0j5j0nJ0N%j5l0k5j5n
11135e0%%%J5L0K5J5nk0nj5%J5K0j0l0k0j5l0nK5M5M5%k0j5%J0K5Nj5j5%K0K0Nk0k0NL0K5
11132G0K5K0J0j0k5m0l5j0K0K5%k0j0j0j0%j5%%J0J0%J0NJ0Nnk5k5nnJ5%NJ5L5L5J0nj0j0
11129F0j0j5k5l5j0n%n%%N%%nnk5k5l0nJ5K0J0K0K5J0K0K5K0K0K5J5nj5k0%J5NJ0j0%%k0j0
11126D0%k5l0k5j0K0NJ0J5J0L0K0K0nk0l0j5K5L0L5J5j0k0k5k5l0nnj0nNN%J0J5nNJ0nnk0
11124e%J0k0j5NnK0J5%J0J0J0J0nnnnNj5j0%J0nnJ0K5J5L0J0k0n5n0k5k0Nnj0%%N%%N%%J0
11120f5J0NJ0J0NJ0J0j0%%j0n%%j0%nn%%j0%nj0k0l0nJ0K0K0J0%%N%j0NNj0NN%N%%%NNNNJ0
11117c0nJ0J5nNnj5J0j0%j0%J0j0nJ0Nnj0J0K0%J0J0NNK0Nj5N%j5j0%j0%%%NN%%NNj0%Nj5
11114eNnj5NNNJ0l5k0j5%L0K0NJ5J5%j0Nj0k0k5k5k0j0J0J5K0K0J5j5k0nJ0J0nK0K5L5J0%
11111E0k0k0%j0j0j0j0j0%j0nj5j0NM5K5%%nN%%N%%%%j5m5l5k0%NJ0n%j0%nk0N%j0j0Nj0N
11108a55K0M0M5J5%NK5K0L5L0Nk0k0nk5m0p5m5nJ0K5NJ0K0K0J5NK5M0K5Nj5k5j0j0k5J5K5
11105A0K5J0%k5j5j0j5nnj5nj0j5nNJ5J0J0J0NJ0J0%j5nj0k0l5nK5J0%nJ0J0nJ5N%J5NNJ5
11102A0%J0J0j5j5j5j5NJ5K0nl5m0j0J0j5j0J0M5N5M0K0%Nnj5l0k5nk0j5%N%%%%k0k5k0%K5
11099g0L0J0J5J0J5J5J5J5K0%%%%%%%%%%j0Nj5k5j5k5m0k0j0j5N%L5M5K5nk0l5m5k5k0j5%
11096a50%k0J0L0L0M0K5J5J5J0k0l0j0J5L0J0k0m5l0nJ0%NJ5K0J5K5K0J5k0j5j0j5j5j0NN
11094e0j0J5K5K5j5l0l0k0j0nnnnj0j5j0K5M0N0L0Nj0NJ5L0L0M0J0%j5Nnk5m5n5m0l0nNJ0
11091h5J5NK0K5K5J5J0nnJ0J0J5K0J0j0l0j5k5Nnj0k5l5k0%NK0nj5j5%%%%%%n%nNn%J5J5J5
11088f0K0K5%j0k5%K0J5%J0%J5NnJ0J0nj5j5k5j0J5%J5J0j0j0nj5NN%NNN%J0NJ5K5%k0j5k0
11085a5k5NN%J0J0%nJ0%l5k0j0NN%NNJ0J0NL0L0L0L0%NJ0nj0j5k5j0j0j0j5j0nj0k0%n%%%
11082d0k0k5j5k0NK5K0J0K0J5J5J5J0J5K0NNK0J0J0Nnj0J0n%Nj0NJ5NJ5j0j5j0j0k0%j5n%
11079D5k0Nj5k0%nj0j0j0j0n%%J0n%%N%K0K0J5J5j0k5nk5j0%J0k0nK5M0M5nl0j5j5j5j0l0
11076g5%J0J0J5J0j0j0j0j0N%%NJ0J0J5k5j0j5J5L5N0K5j0m0k5%NNK0K5J0j0j5k0l0nn%%%
11074d5%Nj0NM5M0J5nl0k5j0nJ5J0J0J5J0%%Nnk5j0j0k5%J5J0J0NN0M5L5J0%l0m5n0k0%%%
11071El5l5k5nK5L0nj5j0K5J5j0m5l0J5J5J0K0J0J0NJ5J5Nk0l5k5j0NNNL0K5J0Nnj5k0k0j5
11068g5J5L5Nj0N%%%J0nk0k0%L0L5J5j0j5j0j0j0j0%N%%K5K0K0K5%NN%k0l5l5j5k0j0L0L0
11065a5J5%nK0NnJ0%N%%J0J0%NJ5NJ0J5n%j5k0nnj5k0%j0%%j0%%j0NK0K5K5K5J0L5K5J5Nj5
11062A60nnj5l5k5k5k0j5k0j0K0L5M0J5J0k0j0nk5l5l5k0%%N%N%N%%%J5j0k5j0J0K5J0K0J0
11059A5J5nl0j5j5J0L5K5J5NnN%%j0j0nnj0nn%%J0%j0J5nNJ5J0J5J0j5k5k0k0N%%J0L0K5J0
11056G0k5n0m0J5K5L0K5L5K0j0k0k5j0J0Nk5m0m0l5%NJ0J5J0J0J0J5NJ0K5k0m5l0%K0J0J0
11054b5K0%J0N%j5j0nnj5j0%NK0J0K0J5J0K0J0j5N%j0l5k0%K0Nj5J0nN%%%Nn%%%%j5J5J0K0
11051C5K5J5k5l5m5j5Nj0l5m5%J5nJ0J5K5K0K0%%J5j5J0J5%K0%J5J5%%J0nJ0J0n%J0nnnnl0
11048B5m5m5l0NL5K5J5J0%%Nj0nK0L5K0n%K0Nj0N%%%%%Nj5n%j0%k0%K0%k0l5j0%%j5%j0j0
11045e0%J5J5NK0J5NJ0J0Nj0l5l5k0J0L0K5J5NNJ0j0k5l0%k5j5k0k0J0J0J5J0J0J0K0NnJ5
11042EJ5nJ0NJ0%%%j0J0%j0nN%nj5k5k5j0J5M0M0J5j0k0m0k0nJ5J5nnj5j0J0J0j0%%nN%%%
11039c0%k0l0k5k0j0Nj0%K5K5L0K0%j0%j0j5J0K0L5K5%k5j5j5J0L5L0K0j0j5j5j0j0j0K0L0
11036C5J5k0k5l0nNK0K0J0k0j5k0%J5L0K5NnnJ0J5K5%j0l0k0k0j5k0j0j0%L5K5J0j5j5k0j0
11034d0%J0nJ0K0L0L0K0j5k5l0j0k5k5nK0L5K0Nj5J0NnJ5Nn%Nj5j5j5k0j0j5k0j0J5L0K5K0
11031Ek0k5k0k0j5%K0L5K5J0Nnnnj0nj0j0j0%J0M0K5K0J5%%J0j5j5j5j0j0J0j0l5l5j0J0K5
11028e0L5M0L0Nk0k0%nNnj0l0l5k5k0nJ5L0K5K0NNN%%J0J0%j5Nnnnnj5NK0J0J0K5J0J5K0J0
11025I5%nj5NJ0J0j5k5j0%nnnnj0nnn%K0L0J0j5j0j5j5j5j5j0k0j5k0%J5nK0nJ0J0%J0J0N
11022a5k0k5k0J0L5K5J0Nj0j0k5k5j5nNnNK5M0M5K0%%nNJ5K0j0k5m0m0l5l5nJ5J5%J0J0NJ0
11019d0nk0j0j0j0nnj0J5J5%K5K0%J5J5nNJ5K5J0J0j5l0l5l0j5j0NK0L5L0%j5l0J0NJ0K5n
11017Ek0k5k0k5nnnnj0nnnJ5J0K0J0J5K0J0J5%nnn%j0%nNNN%NJ0%N%%%%N%%%j0j5k0%J0J0
11013c0NJ0J0J5J0J0k5k0k5k5j0j5j0j5K0K5K0K0%k0j0j5j0j0k0%K0M0M0K0L5L0L0L0%k5k0
11011H5%j0j5j0j0%NN%J0%J0Nk5k0J5J5K5Nj5k0m0j5NNnk0k5nNnj0J0%nJ0j0NnNNj0J0%%J0
11008c0J5K0J0J5K0J5J0J0%NNN%j5m5l5k0k5nL0K5Nj5k0N%k0k5l0nK0J5K5L0J5j0n%j5j5n
11005d0K0K5K0j0J0N%%j5J0nl5l5nj0j5k0%M0N5J5j0k0nj5j0%NJ0%NK0J5NNk0nnn%J0j0l5
11002e5k0J5K0K0nnK0NNJ5%%j0j0%j0nj5%Nk0%%k0J0j0n%NNNJ0nNNNJ0J5J0k0nJ0K5L0nk5
10999Ek0j5%K5M5M0J5J0%nj5j5j0j5j5k5%%NK0nj0%nnj0nNj0j5Nnnj0NnnJ0L0J5K0J5K0K5
10996H5J5nj0%j0j5%nnj0J0Nn%%nNK0nNJ5J5%NJ0%J5J5nj0j5nk0k0k0l0j5J0J5K0Nnk0k5%
10993Ej0k5j5n%NnJ0%J0NnJ5J0nJ5J0J0J5J0k0%K0M0M0J0k0n0n0k5nNj0nj0%NJ0%J5K5nl0
10990a0l0J0J0NJ0%J0J0nnj0j0nJ0J0J5J0NK0K0Nj0nj0j0%%nn%%%nJ0NJ0J0j0j5j0j5J5J0
10987C5NJ5K5nJ5J5j5j5j5j0j5j0k5nj0nj0%j0%k0NK0K0K0K5%%%NNJ0J0Nj0j5j0j5j0k0j0
10984b5j5K0M5K5L5K5K0j0k5k5l0k5l0n%J0j0J0L0K0J5%nn%j0Nnnj0j5Nk0nj0j5nN%nJ0%%
10981c5J0%k0%%k0l0l0nK5J0J0K5J0n%n%K0J5L0J0Nn%%%j0%j0j0%nnj0Nj0%%nNj0nNnn%n%
10978f5%nK0J0NM0K5Nk0j0J0%nn%nnnk0%k0l0l0nK0J5NL0NJ0K5J0K0L5K0j5j0j0j0j5nnnj0
10975e%%j0j0%nj0j5NJ0L0L5J5NNk0l5l5j0%%nJ0%%j5k0k5j0L0L5L5K5Nj0%%NNNNNJ0%J0j0
10972D0j0nnj5%K5K5K0Nnj5j5l5j0%%%n%%N%%NJ0J0NJ0NNJ0J0j0nNNj5n0n0k5K5L5K0K0Nj5
10969A5l0m0k0l0l5nJ0nNL0L0L0nk0l0j0K0M0M0K0K0J0J5Nk0l0k0%J5%J0NJ0j5j5j5j5j0j0
10966e0j0j5j0j0K0K5%%NN%J0NNNNNNn%%n%n%%j5j5j5j5NJ0K0%k0j5J0K5J0%j0j0%%%%%%%
10963e0nNK0K5%k0j5l0j0%nJ0L0K0J0k5l5m0j0J0J0J0J0K5L0K5%J0J0nnk0%J0nN%nk0l0%J0
10960e0K0NK5J5J5K0J5nj0nnnn%j5j0%%j0nn%j0j5j0j5j5NJ0NJ0%NNNnJ0J5j0%Nj5J0J0J0
10957ej0j0k0j5%K0M5L0Nk0nj0j0j0nnNK5J0J5j5l0m0m0j5NK0K0L5J0NJ0%J0j5j5j0j0k5%
10954g0J0L0L5L5J0k5k5k0k0J0%%%%%%J5j0NN%N%N%%k0k5l5j0J0L0L5J0%N%%%%%%J5J5J5J5
10951E5K0J0J5J5%nn%J0J0Nk5m0m0k0%j0j5j0j0nJ5J5j0NNNNJ0J0J5J5n%J0L0J5%j0l0l5n
10948A5J0J0%nj5N%nn%NJ5%k0k5j0J0K0%j0%nNj0j0NJ5nNJ0%J0%NJ0N%J0N%J0%Nj5n%j5%%
10945C0j5j0k0j5j5k5nJ0K5J5K0K0J5%k5k0%J0K5K0K0K0nj5l0l5k5nJ0K0J0K5J0J0j0j0%N
10942C5nn%%N%N%N%%Nj5j5%%j5j5%J0%nNnl0k0nj0J5%%%NN%J0J5J5J0J5J0J5J0nnj0nj0%j0
10939E%k0j5%NK0%j5l0j5k0l0j0Nj0l0l5nK5M5M5L0J5J0L0L0J5%j5k0nj0j0NJ5K5Nnj0nj0
10936Ennj0nJ0J5j5l0j5NJ0J0%%%%K5L5M5K0%nn%k5m5k5l0j0NL0L0J0j0N%NN%NNJ0J0J0nj5
10933E0k0%N%J5%j0K0J5nj5nnnk0%j5n%nN%J0K5J5K0K5K0%k0m0l5j5j5j5j5NNL5K5J0J0nn
10930D0K0J5NN%J0k0k5k0k0%%%%NNJ0%J0%J0Nn%nn%nn%%%%%j5k0j5j5%K0M5M5K5NnNnN%%j5
10926I0j5%J0K0%j0l5l0j0j5l0l5k0NL0L0J5J5nj0j0j0j0J0NJ0J0NNj0j0k0%L0M0K0j5k0m0
10924a0k0j5j0J5J5L0K0K0J5j0%J0J5J5nk5l0nJ0J5k0m5n0m0j5K0L5L5K0J0%nnJ5K0nj0k5
10921a5k5j0NK0K0J0N%nJ0K5K0L0J5nnj0n%j0j5%Nk0j0Nk0Nj5%K5J0J0K5Nj5J0j0%K0J0%j5
10918H0l5k5k5J0J5K0N%j5Nj5%K0NNnj5k0n%j0%%nnnNj5%Nj0Nj0%%nnNK0N0N0J5j5k5k0k5
10915Ek0j5%%K5L0K0%j5%J0J0L0J0%j5j5J0J0nk0k0l0k0l0nnj5%J0j0nJ0K5M0M5K0nk5k0j0
10912EnJ0N%nnj5%j5nj0nK0J0K0J0%j0nn%K0K5nj5k5k0k0l0j0N%j5%J5L5L0J5J5K5%k0j0n
10909E%Nj5K0%nJ0nj5j0nj5k5J0L0M5K5J0n%j5l0k5k0J5J5J5J5%k0j5%J5K0j5k0l0nJ0K0N
10906enj0NJ0j0NN%J0J5%J0J0J0J0k0%j0nnj0j5%%%J0j0nJ0Nj0k0l5n0j5N%%NK0K5L5J5NN
10903a0N%J0J5j0nl0j0J0L0Nj5j0NL0J5k0k0%%%%l0k5%K0K5N%nJ0J0J0J5j0j0Nk0nnj0n%J5
10900a5K0nj0j0j5j0j5j0j0j0J5L5K0K0J5nNJ0NJ0j0J5nl0j5j0l0l0k0%M5M5K0%j5N%j0J0
10898EJ0NJ0k0l5k5k5%J5J0%L0K5L0K5J0j5n%J5%Nk0l5l0j0K0L5K0L5K5nj0nj5k5l5k5l0j0
10895e0J0%n%%%n%%%nn%%%NJ0J0J0J0J0J0J0%%%%%%N%n%J5j5%Nn%J0j0%%J0j0%%%%%%%%%%
10891A5%nnnnnnn%%%%N%%Nnj0J0J5L5J5j0k5J0nnJ0j5%J0j5J0K0J0J5J5J0J0J5j0j0j0n%N
10888H0Nl5n5o0j5K5K0NNK5K0K5L0J5j5l0k5k0l0j5nl5l5k0j0nj0K0N0K5J0%J0%j5j5J0L0
10885d0M0L0K0nj0j0j0j5nk0k0%%J5J5%nk0%k0j5j0k0j0j0J5N%J0NnJ5K5K5K5K5j5k0l5nJ5
10883d0L5L5K0nnj0j0nj0j0nk0k0k5j0%K5J5J5J5K0M0Nk0k5k5l0%J0%NN%J5%%J5NNj5l5m5
10880h5m0l5%L0K5%NN%NNJ0%J0NJ0NNJ0K0%j0j0k0%K5K0K5K5nj5j0nNK0NJ0K5%K0%k5l0m0
10877@k0N%%J0J5J5J5J5Nj0j0%%j0j0nj0%Nj5k5k5nK0j0k0k0%J5L5L5J5J0J0%J0J5K0K5J0
10874A10k5l0m0k0j0nk0%K0nj0k5l5l0j5K0L0J5%J5K0K5K0K5J0nnJ0%%nNJ0j0%Nnj5k0%NN
10871A5K5%j0j0k0%NJ0K0Nj0J0%nnJ0J0j0m0m0j0NJ5j0l0m0m0k5K0N0N0N0L5K5K0%nk0k0k0
10868A0k5k0nj0k0%K0NJ0J5N%NN%J0%Nn%%nn%%nJ0J0K0%j5l0l0j5%%k0j5l5k5%K0K0K0K0K0
10865e5%k0k0%NNJ0%J5%K0%%K0NJ0%k0k0nnl0k0j0J0NNJ0k0j5J5L0L5L5N0O0L5%%%%k5k5l0
10862F0j0%nnJ0K0J0J5J5n%K0N%J5nj0k5j0k0j5j5j5k0j0nj0j0K0L0K5K0Nk5k0%NNJ0Nj5k5
10859A5k5j5J0K0J0J5J0nnJ0J0nNNk5k0m0j0J0J0J5J0%K0K5%j0%j5nnNJ0nl0j5NL0L5K0J0
10857H0Nnj5nj5%J0K0nNJ0J0%j0j5j5j0k0j0j5j5j0j0k5%J0L5K0K0NJ0K0%k0nj0k0%nj5NJ5
10854EJ5J5J5%nn%nn%%k5k0l0j5j0j0K0M5L0K5K5L0K0j0l0l0nj0nj0j0nj0nj0nj0nJ5J5J5
10851@J5%%J5%j0J5%N%NN%NN%Nj5j0k0j0nk0k5%NK5K0J0%j0%nk0%k5nJ5%%J5M5L0K5J5J5J5
10848A30j0l0j5j5k0k0j5k0l0j5k0l5l5k0nJ5NNK5K5K5K5J0%J0%%j5j5%J0NL0L0L5J0nj5k5
10845A5Nnj5k5nK0M0L0J5j0nj0j0nj0j0j0j0j0J0J0J0J0J0J0NJ0J5j0NNk5j5k0k0%J0%%Nj0
10842@j5k5l0j5J5L0K0J5K0J5k0k5k0j5j0Nn%%N%Nj5k5k5j0NJ5%K0J0M5L5K0Nj0j0NJ5%%j5
10839A5j5nK0K5J0j0NN%k0j5%nj5j5%J5J0L0Nk0j0j5j5%K5M0L0J5%k0k5NM0L0J0j0j5j0k0
10837G5k5l5m0k5J0K5J0K0Nn%NJ0K0Nj5j0J5L5L5%j5%nnn%%j5NNj5k5l0l5k0j5m0k5k5nK5
10834a30K5L5K0K5nl0j5J0L0L5J5%J0NJ5J5j5l5l0l5k5nK5L0K5%nj5k0%J5K0K5J5j5NNj0j5
10831@Nnj5%j0k0N%j0j5k0k5nL0K5Nj5j5NJ5J5L0N%J0%%K0K0J5K5K0Nk5k5k0j5j0J5K0J0J0
10828F0j0j0j0j5%J5K5K0K0j5l5l5j5nj5j0%j0n%j0k5m0j0K5L0M0L5J0nnj0l0m5j0K5M5nk0
10826e5k0nJ5J0J0J5J5%nJ5J0j5m0m0k5K5M0L5J0j5j5NNj5j0NNJ0j0j0l0nK5K5%N%%NJ0NN
10823e%J5N%nnj0nJ5K0j5l5j0j0J0J0J5J5K0J5j0%nj0NK0J0J0K5%l0l0j5N%j5j5k5K5K0J5
10820B0%Nk0nJ5K5K0K5%j0l5k5%K5K0J5j0l5l5j0J0K0j0l5j0K0J5J5J0J0J0nnj0nnNNj0%N
10817A5j0J0%J5J5Nj0j0j5j0j0nj0j0k0%nj5J0K0J0J5J0K0K5Nj5j5J5K0j0l5k0j5l0l0l5k0
10815a45%J0nK0K5L0L5K5Nn%L0K5%j0k0N%N%K5K5K0K5k0l0j5l0j5j0j0j5j0j0k5%NN%J0%J0
10812c5J5nk0l0k5k5%j0j0NJ0K0J5J5%nnn%j0j0%J5M0L0K0l0m5n0k5NM0K5J0Nj0NnJ0K5J0
10809d0J5K0K0%k0nnK0J0Nj5%nj5NJ5M0J5%k0k5%nJ0j5%%%%%n%%n%j5NJ5J5J5K0nn%nj0j0
10806A5l0l0k5%K0K5%NN%%nnnK0J5K0J5Nj5nj0%j0nnj5k0j5j5NNNNNJ0NJ5K0K0J0nk0j5J5
10803A0J5NJ0j0j5j0J5NNnJ5%%N%K0K0M5J5n%n%k0k0k5%nk0m0k0NNNNL0K5%k0j0j0nj0k0N
10800a0nJ0%NN%%J0J5J5K5N%n%j0j0j5j0j0j5j0k0%nNJ5nNNnJ0%j0%j0n%j0%J0j0J0%J0%n
10796b5J0J0%%J5L0K0nj5j0%%j5l0k5J0Nnj0J5L0K5J0J0j0NNJ0%%J5%%%k0nj0j5nnj0j0K5
10793B0K0j0%k0nj5NJ0J5%%K0J0%%j0k5%j0j0%j5j0J0j0N%nnNnk0j0j0j0j0j0nnJ0L0L5J5
10790b5%nk0j0j5k0j0%NJ5n%NJ0K5M5J0%nk0k0j0J0J5K0K0K0J5%J0J0NJ0J0Nj5j0k0j5J5n
10788E0%J0K0%k5k5k0j5N%N%j0J0K0K0K0K5n%%%nJ0Nnl0l5j5J5Nj0NNj5%j0%j5%nj5j0l0k5
10785i5k0J0J0K0%nj5j0j0k5%NL0N5O0L0nj0j0k0l5j0J0Nj0nNn%J5NJ5J5NK0J0J0nj5k0nN
10782E%k0j5k0j0K0K5%nnNK0J5nk0%J0%J0j5j0j0j5j5j0k0nj0%n%J5J5J5K0K0K0L0J0j0j5
10779A5j0j5nK0J0%J0j0j0k5k0J0L5K0%k0j0j0j5j5j5j5J5%%J0J5N%K5K0L5L5K0j0k0l5nk0
10776A5k5k0k0%N%%N%%%%%J5j0nJ0%%J5%%J0%J0J0%nnnnj0nk0NJ5J5J0j5k0%J5L0%%nNK5K5
10773F5%k0l5k5%K5K0%k5m0j5K0J0nnN%%n%J0j0%%%%j0J0J0nK0K0%k0j5K0J0nj0J0%%%J5J0
10770C0NJ5%J0J5j5nk0%J5%k0k5%K0J5%%J5J5nj5l5l0k0NL5J0K5K5J0%%NJ0j0m0k5j0%Nk0
10767a0%nj5l0j5%K5J0nj5j5nJ0J0nJ0nNNnJ0%NnNN%%nj5Nj0nnnJ5K0K5J0%j0%nNj0j5J0J0
10764b0K0L0M0K5%j0k5k5j0J5J0j0k5k5k0nk5k5%%J0J5L5M5K0J0%j0%Nnj0%%j5%j0%j0nnn
10761b0j0NJ5J5Nk0l0k0k5nJ0Nnj5j5NK5L0J0nNJ0K0J0J5nnj0%nnj5NNK5K5J0m0l5n%J0n%
10758c5NNNJ0%N%J0%%J0%N%j0j0%%J0nk0k5j0J0K5j0n%j0nNj0%J0j5%nNJ5J0N%K0J5Nj0%J5
10755B0K0K0K5nk0%%nn%j0%j0j5%k0nnj5j0j0NNNN%J5%NJ5%%J0NNNJ0%J0%J0NNNJ0j0%Nj0
10751G0n%j0N%j5n%%K0%m0l0k0j0%o0m0j0J0K0K0J0K5N0L0K5%l0j5NJ5J0j0j5j5k5nNK5K5
10749A0Nnk0j5NJ0k0nnj5NJ0NNJ0NJ0J0N%%n%%%nnJ0%nl0k5k0J0J0J0Nj0K0%NK0%j0Nj0nK0
10745ek5j0J0J0NNJ0J0NJ0J0n%nj0Nnj5NNNNJ0j0J5N%%nj0Nj0nj0NJ5K5L0J0j0j0k5nJ0K0
10742G0K0J0j5k5j5j5j0J5N%nJ5J0j0nnj0j5nnj0nNK5M0L5J0k5m0o0l0NL0L0%NJ5nj0nk0%
10739ej0j5j0j0K5L0K5K0K5K5L5J5k0k0j0k5k0j5l0j0j0j5k0nL0L5L5%k0k5%K0K5L5K0Nj0
10737A00j5k5j0NN%N%%n%%%%%nnnn%j0Nj0j0J0Nj0l5k0NK5K0nj0j0%j5NK5j0nnj0J0j5j0N
10734c5n%J0j0nJ0%n%%%%J0nj0J5%J0NNNJ0NN%%n%n%j0NNk0%j0%nk0J0NJ5K5%J0K0NJ0L0N
10730H5n%k0j0%L5K0%l0l5j5Nnj0j0j0J0J0K0J0nk5l5l0m0k5%K5NJ5L0L0M0K0J0J0J0J0J5
10728A05K0J5K0k0j5j0k0k0%%j5j0j0nnj0J0%%%%N%nnnn%j0%nnJ5N%%J5K0j0k0nK5L5L0J5
10724A20Nk5k0l0k5l0k5l0l5k0%J0J5N%J5J0NJ0nJ0%nJ5%%J5%NJ5NNJ0N%nNj5%nn%J0J5J5
10721D5J0j0l0l0nJ5L0L0K0J0%%NNk5k0%j0j0j5nNK5L5L0J5%k5k0j0K0J0nk5l0m0k5J0NK0
10719E%J0J5J0J0k0j5k0k0NNj5J5K0K0L5J0l0m5m5l0K0K5L0J5%k0j0nNK5J0J5%j0n%J0L5L0
10716I0J0J5n%J0k5l0j5l0j5Nnj0NJ5J5k5n0l5j0J5K5K5K0%j0j5j0j0j0%%nJ0K0L0Nj5%%j5
10713c0k0J0J0M0L0L5N5K0%NJ5j0k0k5l5k0j0%J0j0l5j5%J5J5NJ0J0nnnj0nj0nnNNNJ0J0J5
10710E5nnnnm0l5%K5K0%j5j5j5k0NNN%J5%nJ5N%J0%%k0j5%J0J0NJ0J5nnNJ0nN%j5l0l0j5J5
10707f0L0K5K0j0%j0nnj0nnj0j0j0j0K0K5K0K0J5Nk0n0l5j5nJ0J0J0nj5%NN%J5J5J0J5j0n
10704c5nj0J0NNJ0NNN%nk5k5m0j5NM0M0L0Nj0k5l0l5nJ0J5L5L0K0nj0%j0j5k0k5j0K5M0J5
10702ej0k5nnJ0K0K5J5nj5NJ0J5%%J5n%K0NJ0nk0j0j5j0nnj0J0J5J0J5nl0k0j0%J0j0J5%j5
10699b0j0%j0%j0nnj0J0k0nnnnJ0J5J5J0j0j0nj0%nNnj5J0Nj0J0J0J0J0%K0K0nJ0J0J5%nj5
10696a0j0j0nJ0%NN%%J0%NNNJ0K0J0j0j5NJ5L0nk5k0j0j5k5l5nnnNnj0%j0j0%j0j5%J0K0J5
10693h5J0K5J0j0k5k5nJ0L5L5K0j0k5k0J0L5L5J0k5m0k0n%J0K5M0N0L0%l5k0%J0J0%k5l0l5
10690c0k0k5k0j5J5M0L0nk0nj5nj0k0%K5L5M0K0J5NJ5%j5l0k5k0j0%J0j5k0k0j5k0J0K5J0
10687h5K0J0J5K0J0j0j0J0k0%NNnN%%NnK0J5%J0%NJ0K0Nk0m0k5nnNK0J0nn%J5NJ0%%L0M0M0
10684A25Nk5k5k0k0l0j0J0L0L0J0J5%j0l5l0n%%NJ5j0l5l0j0J0J5NJ5J0NNJ5K0NnK0J0%%J5
10681I5%J0j0j5nj5j0j0j0nNJ0K0%j0j0%k5%%nn%%j5NJ5%J0J0k5k5l5j5J0K5L0J0N%nNNj5
10678@Nnn%%n%%%%%%%%NnnNk5nnJ5L5L5J0%k0j5j5j5k0j0%L5L0%j5j0%%J0%%%nJ0Nn%%N%n
10675A0NJ0k0j0J0nnNj0%NNNj0J0Nnj0j0j0j5j0j0k5%%%J0j0%NnJ0L0M0M0K5j0n0m0k0j5%
10672g5nnJ0j0j0Nnj0J5L5K0nnK0K5L5M0K0nj0nj5nk0l0%j0k5k0n%K5J5J0J0J5J5J5nJ5J5
10669G5j0nnNJ5J0nk5m0%k0nj0%K0J5%J5J0J0J0%j0j0n%j0j0nnj0nnj5%j0nK5M0L0L0Nk0n
10666F0j0j0nnj0%J0nk5k0j0NL0nnn%J0K5J5K0nj5l0k5k0NL0L0J5NJ0N%j0j0%nj0Nj5j5Nn
10663Ej0nnnj0%%J5j5J5%nJ0%J5J0L5M0K5J0nk0%j5j0%k5j5nj0%n%nnNn%K5J0NJ0J0J0J0j0
10660G5j5k0nnk5j5j0%N%%%N%N%%N%N%%%%nnnNj0nnn%nn%nn%%J0%J0%NNNK5N%nK5K5%j5k5
10656B0k0k5k0%K5K5%%%%nn%nnj0j0nj0k5%j0j5K5K0K0j5%%K5L0K5J5J5K5n%k5m0k0%J0J0
10653A5j5j5NNK5K5K5K5k0j5j5j5j5j0k5%K5K5L5K0k5l0l0k0%K5J5J0%NN%%NN%j0j5j0j0k5
10650b0nnk0j0NNj0j0N%j0K0N%K0J0J0J0J0nj0j0nj0nnj0NNNNj0n%K0M5M0NJ0j5j0j0j5%%
10647B5%%%%%%J5J0J0J5%j5m0m0j0NNK5K0N%j0J0J5NJ0k0m0m5j5NJ5J0NJ0J0J5J0k0j5j5k0
10644e0J0L5L0J5j0l5l5nNK5K0J5K0K0L0Nl5l5k5J0K0J5J5K5j0m5l0j5%J0%J0J0%%J0NJ0J0
10642E0%k5m5n0k5k5nJ0K5K0%Nj5n%K0J5J5n%J0Nj0j0NK5L5L0L5%J0%Nj0k0j0k0k0j0j5j0
10639a5nJ0J5%%K5K0Nj5k5k0j5%%%%N%j5J5J0j0nJ0%%%N%%nNJ0J0Nj5k5%J0K5%nn%J0J0J5
10636D0NNJ0J5J0nNJ0%k0j5k0j5nJ0N%j0k0j0k5l5m0k0NJ5K0K5K0%%%%%%%%J0NJ0J0K0%J0
10633B5J0nnnn%nn%J5K0J5K0k0m0l5k0j0%nnNj5n%J5J0K0Nk5k5NJ0%nJ0j0j5j5NL0K5L0K5
10630B0L0Nj5%nnj5nnj0j0j0nJ0J5K0%K0J5J0J5J0j0J0%m5m5n5l5J5J5J5K0J5J5J5K0%%N%
10627D0%%%NNK5K0%j0k5k0k0%%%%%%%%n%Nnj0NNnn%%n%nnNJ0J0J0J0%k0k0%Nj5j5l0m5l0n
10624a40K0L5M0M0L5J5%NJ0J0NJ0Nnk5j0j0k0j5l0j5j0k5k0j5%%j0J0K0M0M0K5J5J0J0J0N
10621F5J0%J5Nj0k5m0l0l0j0J0NK0%K0J0J5J5J0%j5nj0j5nj5nNj0j0%J5J5J5J5J5%j5l0j0
10618a0%nnNK0K0Nj5k5k0k0J5L0J0K5Nj0%%nnJ0j5k0k0l5j0%K0J0J0J0J0K0%NJ0J0%J0NNN
10615E5%n%%j5k5l0j5N%N%nl0j0j5j5K0N%J0n%J0K0K0K5J5%NK5M5j0l5k5k0j0k5l0n%J0NJ0
10612d0NJ0nJ5Nj0nn%%nnNN%NJ0NnJ0%j0%%J5J5K0J5NNNNN%k0l5l5j5nn%J0K5K0j0l5k0k0
10609g0J0K0J5N%k0k0%NL5K5J0K0n%J5N%J0%J5NNJ0k0l5k5k0j0J0%nJ0n%%%%j0J0nn%%%%j5
10606c0J5nnJ0j0k0%nj0k5%j0j0J5J5K0J5K0J5J5K0j5l0k5j0J0M5M0J0k0k0%%k0NK0K5j5j5
10603A5nJ5J0J5J0J5J0J0k5k5j5Nnj0j5k0j5j5NL0J5J5J5j0N%J5j0NNj5k0j5k0NN%Nnk5j5
10600e5j0NL0K5J0%nnnn%nn%J0J0%nnNJ5L5K5%nk0j5j0k5nJ0Nn%N%%K0L0L5J5j5k5l0j5%N
10597B0J0nNNN%j0nj5n%j0k0J0K0N0M0L5Nk5j0%j0%Nj0%%j0Nj0l5l0j0%K0J5%J0k0j5%nn%
10594ej0j5j0J0L5J0J0%j0nN%NnJ0%Nk0j5NK5NJ0j0j5%%NNj0NJ0j0nJ0Nn%%N%nNJ0j0%J0j0
10591C0J0nnJ0j5%%n%j0j0j0j0nj5j0%NK5K5Nj5j5j5j5%K0J5J0J0J0J5Nnj0nnj5%j0j0J0j0
10588b5J0nNnj0J0J5J0j0k5l0j5J0K0L0K5K0%%j5j5n%%Nn%NnNnj0nj0j0%j0nj0Nnj0Nnj0%
10585h5J5J0J5J5%K0J5J0nj0Nj0k0J0j0nJ0j0J5%%NJ0nJ0NNJ5NNJ0NJ0J0K0Nl0m0l5l5j0J0
10582d0%%NNj0J0N%j5K0K5J0%k0j0nJ0L0L5K0j5k5m0l5l5l5k0L0N0N0J5k0k5l0k5J0J5J5J0
10579c5NJ0l0k5nJ5J5%k0nj0%j0nnJ0%J0NNJ0NNN%%NJ5J5nnj0j5J5L0%%%NJ0J0J0J0K0NJ0
10576G5J5nj0j0j0J0k0k5J5J0J0K0J0NK0K5%k0j5nk5m5l0j0%J5J5nk5j5j5K0K5nK0K5L0NJ0
10574H5K0L0J0k5j5J0j5nNj5k5k0j5l0j5k0j0k5l0%K0K0L5J5%k5j0J0K5J0%J5nJ0%j0j5%j5
10571b5n%j0%%n%NnnJ0J0M5M0J5Nj0nnnj0k5N%J5J5Nj0j0nj5k0nJ5L5L5K0nj5j0%nj0j5k0
10568A5k0j0J0J5L0N%nj0Nnn%j0j5k0j0k5k0j5k0j5K0L0K5K0J0%J5nk0j0l0nJ0K0J5K0J0n
10565eJ0N%J0J0%j0J0%nn%%nj5j5k0j5k5J5K0M0J0j0nJ0j0J0%%NNNJ0nNJ5nj0j5j5j5j5j0
10562d0k0nNK0J0J0J5J0J5NNj5nn%j0%nj0%j5Nj0nnn%%%n%%j0J0J5NK5%%j0j5%K5K0K5K0J5
10559F5k0m0m0j0j0j0j0l0l0k0l0l0NM5O0N5L5K0L0K5J5j5k0%K5J0k5l0j0n%j5j5nj5j5NK5
10556c0L5K5%NJ5J0J0J0J0k5k5l0j5nJ5K0nNJ5NNj0%l5m5j5K0L0J0nj5j0j0j0nk5%J5K5L0
10554eJ0N%%%J5J0%K0J5j0l0m5m0k0nJ5J0n%J0J5NJ0J5J5NJ5J0j0j0Nk0j0nj5nN%NN%NJ0n
10550eNN%%NN%%Nnj5NJ0J0j0j0k0k0K0J0K5Nj0k5l0l5m0k5j0Nn%K0L5M5J5J0J0NJ0n%j0l5
10547e0k5nL0L0J0n%%j0n%K0K5Nj5k0N%N%j0j0j5nNJ0J5J0j0j0j5%J5L0L5J5j5j0j5k0j0j5
10545c0j5j5J0J5J0J0L0K0K0nk0j5J0K0Nj0nnk0l0k0NM0K5J0nnNn%J0K0L0Nk5m0l5k5%NK0
10542ej0j5NL0K5J0j0j5k0j0NNj0%%n%NJ0NJ0NJ0J5%NJ5NJ0NJ0NJ0j0nnj0j0nj0nj5n%k0j5
10539a0%j0j0J5M0M5J5k0J0%j5j0nnj0nj0j0nnj0j0n%K5NJ0Nj5n%nnj5NK0%NK0L5K5Nj0j5
10536F0k0j0k0j5k0k5j0J5N0M5J5nk0k0nnN%%%N%Nj0nn%j0J0J5K5K0%k0k0j5j5%J5L0L5J0
10533H5J0j0nj0j0j5j5J0K0Nj0j5J0Nj5j0J0%j0j0Nn%n%%%%%k0j0j5k0J5K5K5J0Nnj0J0nn
10530A5%%%NJ0%k5j0j0k0m0m0k5%J0%J0NK0M0M0K0J0J5J0J0%J0J0%j0k0nk0k0%j0j5nj5nj5
10527g0j5J0%nNj0%%K5M0L5K5%n%nn%Nj5j0N%nNK0J0J0nj5j0nJ5K0K5J0j0k5j0j5j0j0j5%
10524a0J0J0K0J0j0J0%%l0j0NK0J5%j5k5m0k0J0K0J5J0%j0nj0K0J5J0J5%j5%J5J0%J0J5J5
10521H0NJ0J5K0%j5j5j5k0j5j5J5K0J0nnNJ0nNNj5j0nj5k0%K5J5Nk5k5l0n0k5j0%K0L0J5%
10519c0k0%%J0K5L0L0K0J0J5nl5m0k5j5j5nnJ5J5J0J0NNJ0NJ0NNj5k5k5k5%J0L0J5L0K5K0
10516H0Nk0nj0j0k0j5j5NNJ5n%%%%n%n%K0K5j0l5k0NJ0J0J0J5NJ0j0j0j0j0j0%Nj5n%nnJ5
10513a5J5J5J5%j5%j0%J0%NnJ5nNnk0j0j0j5j0k5%Nj0nNJ0K0K5J0J0%k0j5l0j5nK0J5%J5N
10510b5%j0k5J0J5NNJ5M5J5nNj0j5j0j0NJ0J5NNK0J0J0%j5j0nj0n%j5l0k5l0k0%K0J0%Nk5
10507g0nj0%NnJ0%%J0nnJ0nnJ0nJ0%nK0M5L5N%nNnnj0j0nj0j5%J5L0j0j0%J5J5%j5j5j0j5
10504b0j5j5k0nJ5K5L0J0nj5k5%J0K5K5J5n%%%l0l0k5l0nnj0j0K0J5J5J5K0J5J5J5nn%nnn
10501a0nnNj0j5J0J5J5J5K0N%NN%NN%j0nnj0nj0j0nj5j5j0j5j5j5j0j0nnK0J5K0L0J0k5j5
10498f0k0nJ0K5K5J0k0j5NJ5J0j0j5nJ5L5%j5j0nJ0J0nNN%%J0%j0J0Nj0n%Nnj5J0nnnn%nn
10495d0%J0J0J0J0J0n%k5k0nL0J5N%K5j5l0k5%%NN%NJ0NNJ0NK0L0L5J0j0l5l0%%nl0n0l5k0
10492a10%%J0L0K0L0K5K5L0%j5nnnj0nnK0J0J0K5K0NNK5K0%j0k5l0k0j5l0j0Nj0%%%NN%Nn
10489A5NJ5j5nNNj0j0J0J5J0J0J0%%J5K0L0Nj5j0j5j5j5j5n%n%n%Nj0J5L0K5J0j0l5l0k0j5
10486e%j0nk0l5l5j5J0K5J5K5K0J5K0K5nnJ0j0j5k0l0nk0NK5L0J5NJ0J0nnnnnn%j0n%%j5j0
10483d0k0%J0L5K0%%%L0K5Nj5j0l0nJ5K0J0K5%k5nnj5j0%j5J0K0%K0J5J0J0J0nj0Nj5j5nN
10480E5j5j0nj0j0%%J0K5K0Nk0k0nN%%J0%J0N%J0%J0nj5%k0k5l5m5m5l0J0K0K0J0nNNJ5K5
10477d5J5K5L0K0j0l0k0k5n%nl0k0j0NJ0J0NnK0NNnj5j0%%J5K0%J5J0J0J5J0J0J0J0J0n%N
10474E0j0l0k0k0nNj0%n%n%J0J0J5Nj0j0j0nJ0L0J5K0Nj0n%nnn%j0%j0%NNJ5nj0j0k5nJ5J5
10471a5K0J0j0k0j0k5nJ0%%N%NnJ0K0J0J0%j5j5%j5j0k0%%J0J5%NJ0J0%j0k0k5nK5L0K5K5
10468C0Nk0j0n%j5k0%K0K5L0K0J0N%J0%l0k0nNJ5%J5K0%J0J0%%%%k5k0k0k5k0k5k0j5j0J0
10466f5J0K5M0L0%%%%%%j5j5j5k0NN%%%j5l0k5j0NK0M0J5Nj0j0j0j0J5J5%J5J0%%K0NJ0Nn
10463D0J0nk5l5l5l0%K0%J0J0J0J5Nk0nK0K0K5Nnj0n%nnj0%j0%n%%%%%N%k0nnJ5K0J0nk5k0
10459e0%K0K5%N%%J0j0j0J0K5K5j5l0j0%J0J0K0Nj0j5%J0j0l0%j0nj0%k0j5nK0K0L5J0%%%
10457E%Nnj0J0%%%%J0j0N%N%%%N%NNnJ5K0j0j5nj5k0%l0k5%NK5K0J5J0J0NJ0j0j5J5K5K5n
10453G5k0k0k0j0%J0L0J5%%%j0nn%NJ0nk0l5l5k0nJ5J0%%J5NNN%N%J0nnJ0NNNNK5L5%k0m0
10450B5k0nJ5nk5j5j5k0k0NL0K5J0k0k0NK0J5J0K0%J5J0j0nj0j0L0Nk5k0k0%j0j0nj0nj0k5
10447a00nN0N0K0NJ5J5j0nj0j0j0nj0j0J0j5j0J0L5M0k0l5n5l0J0L0J0j0NNj5j5l5%K0J0K0
10445e5J5K5NJ5J5K5NJ5K0k0j5nl0j0j5k0j0NN%J5K5L0J0k5m0k0J0J0nk5j5j5J5J5J0J0J0
10442a5k5j0%L5L5K5M0L5J0j0k5k5l0l0k5%N%NJ0J0J5J0NJ0NNK0j0l0l5k0nk0nnJ5J5nNJ0
10439eNN%%nn%%nnJ0j0j0N%%%%j5nK0L5L5K0Nk5%J0NJ0%N%N%n%%j0NNj0nnj5NJ0J5K0J0k5
10436H0k0k0k5J0J5J0J0j5j5j5j0k0j5j5j0nJ5N%J0%J5%j5j0nj5j0J0L0M0K0nl0k5nnnnnk0
10433g5j0j0J5L0L5Nnl5l5nJ0K0nk5k5j0NK0M0J5K5L0J0nNNj0k5k0j0j0N%nk5k0k5j5K0L0
10430h5M0J5J5NNJ0K5J0NK0K5Nj5k5n%%j0nn%j5%j0j0%nj5nnNJ0NJ0J0%%J0J5%j5l0j5Nj5
10427d0%%J5K0%J0J0%J5K0NK0Nj0l0k5k0%NnNJ0j0N%%%j0%J5j5nNJ0J0J5J0J0J0J0NNNj0m5
10424C0m5j5%K0n%K0J5K5K5J5j0k5j0J0J5K0j0j5j0j0j5j5j5j0j5j5j5NNJ0%J0%NJ0%J0%k0
10422b5j5%L5L5J0k5l0k0NL0J5K0J5J0j0k0nNJ0nk0N%K0K0J5%l0k0k0%%K0K0L0J0j5k0j5k0
10419A5j5j5j5k0NNNN%J0N%nj0k0%K0K5J5L0L0J5nj5j5j0K0K5J0nj5j5j5j5j0K0%k5j0j0j0
10416a5j0j0j0N%%NN%%NJ0nnJ0%%%%J0J5nj0k0j5J0K5J5nj5j0J0k0m5n5k0J0K5M5N5M5K0J0
10413F0j0j0j5j0j5j5j5j0j0j5j0j0J0L5K5K0K5K0K5K0%k5j0j0j0%Nj5j5l0k5k0%L0J5K0K0
10411B5J0J5K0J0n%J0J0J5Nj5j5l0NJ5%k0j5n%%%Nj0J0j0NN%J0%%NN%%j5j0nnj0k0%J0NNJ5
10407C0K5L0nnk5%%NJ5j0j0k0%%%Nn%%%%nJ0j0j0J5nnnk5j0j5j5j0j5j5%%N%j0J5%%n%j0J0
10404h5nnj0NJ5%%K0K5J0j5NK5Nk0l5l0j5%J5L5L0J5J0%j0k0Nj0nn%k0NnnK5L0M0K0nn%nJ5
10401D0K0K0J5%%nn%nk5k0l0l5j5J5M5M5K0%k0l0m5j0J5L5K0K5Nk5nj0j5l5l5j5J5K5K5J5
10398A5Nn%%j0k5k5j0k0nNL5M0M0J0J0j0J0J0nNNj0J0K5L0L0K5k5m5l5l0k0k5m5j0K0K0K0
10396A0K0J5J5%j0k0nJ5K0J0j0j0Nn%J0j0j0j5j5j5j5j5j0j5k5N%j5nK5K5nj5%j0nJ0J0J5
10393e0J0NNJ0NJ5J5L0M0J0j0l5l0m0m0nK0L5K5J5J0J0%NNj0nnj0nj0j0nn%%n%%%%k0j5NK5
10390a5K0J0K0J5L0K5K5K0J0J5j5l0m0k0n%%nk5m0k5nj0k0%J0N%N%J0%J5L5J5K5J5j0%J5J0
10387H5K0J0j5l0k0NL0%k0k0Nj5l5l0j0j0Nn%NNJ0NnJ5K0nnj0NK5L5L5J5nJ0Nj5j0j0%j0n
10384F0%%%%%%%%%j0%j0%j0%nk0Nnj0j0%j5%J5K0K5J5j5j5j0j5nj0nnnnj5%K5M0L5K5nk5j0
10381B5k0j0%%%nL0L5nj0k5k0j5N%%NNK0K0N%j0nj0%nnnj5l5l0j5J0NnK0K5K5%j5nnj0%%K0
10378c0K5%k5k0l5j5J0NJ0J5J0L5K0K0N%%%NN%Nj5k0j5k0j5j5j5j0J0L0K5J0K0J5K0J0%j0
10375E0%nnNJ5j5nJ0%%J0NJ0Nj0j5j0j5J0K0K5Nj5m0l0k0l0NK5K5J5%k0k5k5NL0M5L5K0Nj0
10372H5k0j0j5j5nk5k5%NJ5K0NNK5J5NJ0j0J5nnNNn%j0%j0n%%j0J0J0K5L0K5%k5m0m5k5nN
10369E%K0J5J0J5K0K0J0k0l5l0k5nL0J0Nnj0j5nn%J0j0%%%%%%%NnJ0j0J0j0k0k5j0J0NnJ0
10366c0K0nNJ5%J0K0n%nnn%j0%j0J0J0%J5%k0nj0k5j0K0L5K5%%j0J5J5J5J0nj0j5n%%Nn%N
10363E5J0nm5l5j5J0J5N%J5J0k5j0NJ5L5L0K0J5nnJ0L5J5j5j0j5N%j0k5k5l0k5j5N%j0k5k0
10360f0nK5J0j0%%%N%N%nk0J5M0L0J0j0J0%%J0Nn%NJ0J0J0Nnk0j0j0nk0nj0k0j5K5K5L5J5
10357G0j0k0l5l5nK0J5NK5J0j0%j0%j0j5nk0j0j0j0j0n%Nnj0J0j0%L0K5L5K5NNNNK0J5%m0
10355D5l0j0J5K0j0l5k0j5J0M5L5J0Nj5nnJ0J0K5%k5m5l0l5j0J5%%J0J0M0O0M0%l0n5n5j5
10352d0NM5%l0k0%j0%n%j5J0nnJ0K0K0J5M0M0Nj0k0k0k5k0nn%Nl5%K5K0J5j0NN%J0NJ0nJ5
10349D0J5nj0nnj5nnNj5m0j5NJ0J5%J5J0J5K0L0J5%%%%k0j5l5j0J0J5J5J5J0J5J0J0%k0l0
10346D5l0l0k5nJ5J0%J5%nj0J5L5%l5k0n%j0nnnnnn%%%%%%%%J0J0NNJ0NJ0NK0K0K0J0J5j5
10343F0nNj0%%j0l5j0j5l0j5NL0M5M5K0J0j0l0n5k5j5n%j0NJ5J0J5J5Nj0k0NJ0j0nNNn%%J0
10340a0J0J0J5J0J0J0J0J0J0K0%j0l0l0j5j0j0nj0j5nj0j0J0NJ0NJ0J0NN%j0%nn%j5%J0NN
10337a0NJ0NNJ0j0%nnj5l0l0j5%K0NJ0L5N5N0L5NNJ5%k0j0nk5k5j5k0k5j0k5k0j0j5J5K5L5
10334@L0K0nNK0%k5l0j0%j5nJ5L0L0J5nk0nj0k0n%k0NK0J0N%k5k0nJ0K5L0N%%j0Nj0Nj0%J0
10331D0J0%J5J5NJ0J0%%J0j0nJ0nNn%Nnj0NNnk5nj5j5%J0NNJ0K5L0N%k5j5j5j5Nnj0nn%j0
10328C0j5NJ0k0j5NM0K0J5j5N%N%N%%%Nnj0J0J5j0l0j5NK5K0J0k0l0J0J0J0Nnk5j0j5j0j5
10325@%k0j0K5J0%nl0k0j5J0J5K5Nn%nnnnnnK5K0K5K0N%%NN%K0nk5l0k5l0k5%j5j0j0NJ5N5
10322b0N5M0j0k5l5j0NK0L5%k5k0N%%Nnj0k0Nnj5j5NJ5L0L0J5J0%NNj0l5k0k0%K0J0J5NNN
10319D5NJ0%j0J5L0L5Nk0m0m0j5J5%nJ0%j5j5j0j5j0K5N0M0N%J0%j0%nj5%j5nnj0j5j5j0N
10316EJ0J5%j5j5l0nJ0K0K0J0J0n%Nj0k5j5j5j0NK5M5J5NK0J0j0j5j0j0j0j5nj5%J5NNJ0N
10314C5J0%j0k0k0j0%NJ0nk5l0l5j5K0M0M0K5%%%nnNn%NK0J5N%j5nj5k0l0m0j5NN%J0J0nN
10311f0%%NN%J0K5J5J5Nj5%nj5k5j5k0j0J0%%J5nNJ0j0K0N%j5j0k5%%NJ5%NJ0%J0%J0%NNj5
10307c5k5J5N0M5nl0j0j5l0j0M5K5J0j5%K0J5%J0J0NJ0nj5nK5K5J0k0k0j0j5j5j0%J0nJ0j0
10305C5k5k0j0k0%K0M5N0L5K0j0k0j0%N%k0l5k0nJ5J0L0L5J0j0j5k0nnk0j0j5j0j0j0j0j5
10302d0j0J0J0J5Nj0j0k0%J0J5J0J5Nk0j0%nj0j5NK5J5N%J5K0k0l0l5k0J5J5K5K5J0NJ0J5
10299D5Nk0l0j0n%K0M0M0K0j0k0k5j5j0NJ5j5j5j0k5j0J5K0K0J5k0l0l5j5nK5J5Nk0j0K0K5
10297eM0J5j0j5j5n%j0NK0NJ5J0%J0Nk5n5m5l0n%j0NNj0%%J0K0J5J0Nj5j0Nn%%%%%%nJ5NN
10294e0J0NN%J5J5L5J0k5l0l0k5l5l0%L5L5K0K0J5j0k5%%L0K5%j0j5j0J5J5j5%J0Nn%J0J0
10291B5N%J0NNj0%J0j0j0J0nnj5k0k0j5J5j0NNn%%nK0J5J5K5K0J5L0J0%k0l0J0J0%%J5nk0
10288G5k0n%j5k0NJ5J0J5J5j5j0%K0L0K0j0k5n0m0j0J5J5K0%%NK0K0Nnnj0n%J0J5j0l0n0m5
10285e0l0J5M5L5K5J0J0K0%j0j0j0k0%j5l0J0J5K0J5L0%%%%%Nj0J0N%j0J0J0J0J5Nj0j0j5
10282I0n%j0%nk0k5l5j5NJ5K0%%%J5K0K5J0j0k5k0j5k0j5NJ0J5Nj5l0l5j5NK0J0J0%j0j0%
10280e5J0K5L5L5L5Nk0l0k5k5l5j5%J0N%Nj0k5J0K0NJ0K5NJ0K0%j0j0j0n%L5K0J0%l0k0nK0
10277B5L5L5K0j5k0k0k0nNNj0nk5k5j5j5j5%K5M5K5J5nnnk0%J5NJ5N%j0%j0J0K0K0N%j5j0
10274F0nj0nj0j5J0NJ5%nk0k0nJ0J0K5%k0k0k0k0nJ5NNnJ5J0%j0nj0j0J0J0J0J0K0J0j0l0
10271ek0j5J0K0J5J0J5J0j0k5j5k0nJ0J0%nNK0j0j5j0%k0j0nJ5L5K0K5J0Nn%j5l0k0J0J0J0
10268Ej0l0k5j5J5J0J0J0J5J0J5J0k0k0k0k0NK5J5J0%%%L0K0K0%k0k5k5k5l0NNnk5j0j0K5
10266g5K0N%%Nnj0nj0nn%n%J5M5M5L5L5L5%l0l0j0J0NJ0j0j0nj0j0m0l0k0j0nnn%%NL0J5K0
10263a5K0K0N%%%k5m5m5j0%K0K5K0K0K0n%%%n%%n%N%%N%J0nk0k0J5J5L0Nk0j0l5nJ0nj0j0
10260e0K5L0nj0Nj5j0J0Nj0j5%J0L5%%J5nNN%NNN%Nj5j5j0j0j0j5%j5l0nNK5J0Nj0nj5NJ0
10257e0K0J5j0nJ5J0j0NN%%%NNJ0%J5L5L5%k5l5j0nj5Nj5k5k5k0NK0L0%NJ0%J5J0K0N%j0j5
10254B5%J0NNNk0l0l0k0k5k0%K0L0K0K5L0J0%J0N%J5j0J5J0NNk0l5k0J0K5J5j0j5j5n%Nj5
10251A5%%%nk5k0J0J0K0%nj0k0j0J0K5%j0j0k5k5j5N%J0N%K0NNJ0J5%K0NJ0J5NJ5Nnnnn%j0
10248C0j0Nj0J5NNNN%J0j0nj5%%j5j0nj5j5j5j5j5j0k0nNJ5J0J0K0NJ0J0J5j0nJ0nN%%%k5
10245d0k0%nj0J0K5M0L5J5%J0J5j0l5l5k5%j5k0NK5K0Nk0j5%NK0K0NJ0%J0N%J0%J0j0NJ0j0
10242D5%N%%j5j0j0j5j0nnj5k0j0K5K5J0nnJ0%j0j0n%j0%nj5j5k0nJ5K0J5K0K0%k0l0m0j5
10239a15%K0K0J0J5K0K0J5J5K5J5K5K0J0%k5j5j5j0nj0j0%j5j5%%%j5J0%K0%k0l0k5%K5J5
10236b5K0Nnk0k0nJ0K0K0K5J5j0nnj5k0k5j0NNJ0j0m5m5l0NM0M0L5K5K0%%J5nl0k5j0j0J0
10234e0%k5m0k5J0K5L0NNJ0%J0j5j5J0nnnnJ0J5J0J0J0J5J0J0nn%nJ5J5J0K0K0%j5m0l5l5
10231e5m0l0nL5M5N5K5j5k0l5j0K0L0K0nj0j0n%%J0nJ0L5K0K0NJ0J0Nj5j0nk0k0nnk0k5%j5
10228c0j5j5j5j5j5K0K0NK5M0M0Nj0j0j0j5j0nnk0N%j5%nj0J0L5M5M5L0J0j0j5k0k0k0NK0
10225E5K0Nn%%j0l5j5%K5%k5%j0j0Nj5%J0NNJ0%J5J0%J0j0%Nj5j5%J5L0K0Nj5m0l5l5j0J0
10222d0K5%j5nNJ5K0%N%%K0j5J0Nnj0j5%j5%j5nK5K0J5K5K5K0K0J5%k5k0j0nk5j5j0j5j5k0
10220c0j0k0j5k0j0J5K0J0l0j5%J5L0%NJ5L0J5J0j0l0k5j5j0J0J0M0L0J5%%%%J5K0K0J5j0
10217I0l5k5j5j0N%nj0k5j5j5j5J5L5N0J5%nK5J5%J0J5j5j0j0j5NNj5k0k0j0K5M0K5nl0m0
10214A0k5j5k0k5j0NK5L0L5J0j0j0J0NJ5NNj5k0N%j5j0nJ5L0K5J5nl0j5k0%%%%%%%%J0J0J5
10211C0J0J0J0J5J0j0j5l0k5k5J0L0M0K5nl5l5k5j0%Nj5NJ5J0J0%J0%nNNn%%nNnNnnJ0j0%
10208ENn%Nn%%%%%%%nNj0n%J5j0k5l0k5j5nNn%J0L0L0L0%j0l5m0k0J0N0N0M0K5J0NNJ0k0k5
10205E0m5l5k0%K0K5NN%NJ0nJ0NnJ0J0nJ0J0J0J0NJ0J0Nnk0j0j5nk0j0j0nL0K0%j5l5l5j5
10202d0nNJ0nnJ0%NK0L5L0K5j0j5j5j0n%j0nj0l5k0k5j5j0l0%L5P0O5M0K0J5K0J5k5k5k5k5
10200E0j0Nn%NL0K0J0k0l5j5l0k0J5K0L0L5J0Nnk0l0k5k5j0j5j0j5j0j5j0j0NK0K5Nn%Nj5
10197f0l5k0nJ5K0K5K0K5K0J0j5m0m0nJ5J0j0j0%K0L0J0%k0j0%%j0%j0nnNJ0NNJ5%%K0J5L0
10194B5L0J5j0k0k5nJ0L0J5K0%%%nk0k0j5k0%N%NJ0J5K0Nnnnj0j5k0j0k0nJ5%NNNNJ0J0%J5
10191D0%k0N%k0nnj5Nj0%nL5M5J5j5j0j5j0j0j0%L5K5Nj5l5l5j5nJ5NNNNNNj5k0%L0N0K5j0
10188F0j0%%%%k0Nj0j0nnj0n%K0NJ0J0NJ0J0NNN%j5j5l0%j0nnnnnnnJ0J0nK0M5K5j5j0nJ5
10185F0J5nN%N%j5j5j5k0j0j5k0j0%NN%NJ0%Nn%j0L0L5%j0j5J0J0j0j5%n%%NNNJ0%J0NNJ0
10181F0NJ0Nk5k5k5k5k0nJ0L0M0K5J5J5n%%nNj0j5J0N%J0%nJ5%%j0k5k5j0k0k0l0j0J5K0J0
10179a0nk5j0K0M0M0M5K0K5%%k0j5m0k5k5J5L0J5J5%j5j5j0J5J0J0J0J0nk5k5nnNJ0nj0%%
10176D0j5j0nnnj5Nnj0n%j0%J0K0J5J0Nj5%nn%n%n%nnNj0j0J0K0J5K0K0%n%nnl5l5nJ5J5J0
10173eK0J5J5J5J5j0j0j0j0k0m0m5j0NJ5J5Nnj0k0%J0J0NJ0J0J0J0J0NJ0K5%m5m0j5%%NJ5
10170d0%NJ0J0J0nJ5K0j0%J5J5%j5Nnnj0%j0%j0nnj0nnnj0J0J0J5%%k5j5nK0K5L0K0J0%%N
10167E0j0j0nj0J0J5J0J0n%%%j5J0%j0Nj0n%nj0%n%%n%%%%%%J5J0%%k5k0nK0J5K5J0L0J0n
10164H5k5j0nj0j0j0j0j0j0NNJ0NNNK0n%J5J0%%J0J5j0%j5nnj0j0Nk0j0Nnnj0l5l0j5N%J5
10161g0L5L5K5%nNJ5K0%%j5j5j0J0nN%k0j5k0k0J5J0J0J0Nk0j5%J5%NJ5NNJ0J0J5J5K0J5n
10158I5nk5k5l5l0j0J0J0J0nnj0nK0J5NN%NNNJ0NNNNJ0n%n%%%%n%%%%%%%%nj0j0%J0J5K0N
10154H0j5j5k0j5J5L0K5K0K0NK0Nnj0%j5l0l5l5l0NJ5NJ0%j5j0%j0nj5nJ5j5%N%%J0j0n%%
10151c0nj5NNj0%J0K0nJ0J0J0Nnk0j5j0j0j5j5j0nNnNL0M5M5L0J5%k5l5j5Nnj5l0k0NJ0j0
10149f0j5j0j0%N%NNN%NJ5NK0%J0J5J5%J0nNN%J5K5L0Nk0m0l5NL0K0J5K0K0nj5k5NJ0L0K5
10146A40K0M0K0j0j5j0j5l0m0l5l5j5j5j5j5%%%%%%K5M0L5nnk0j5j5j5j5j0j0j0j5j0j0k0
10143a05%J0%J5%nj5k0%K5K0L5J5J0j0k0j5k0%J5L5L0L0J0l5l5k0%J0J0L5K5K0nNJ0j5nJ0
10140E0n%nj0j5%k0%%k5j0j5nk0l0nJ0M0N0M5L0K5K0Nnj0j0k5k0j5j0J0j0%%k0l0l0k0NL0
10137e0M5L0%j0k0NN%J0NNJ5%j0K0J0%j5j5nk5j0j5k0nNNJ5J0nJ5J5%J5nnJ5%NnJ0Nn%NnN
10134D5nNnk5k0%K0L5K0L5%%J0%j5j5k0j5j5j5k5j0j0k0k0j0%%%NJ0%NNNK5M5M0J5j5k5k0
10131B0nj0j0nk0%j0nnJ5K0nl0j0K0L5J0%k0nj0J0Nj0%%n%J0j0j0NJ0J0K5NJ5J0J0J5N%nJ0
10128G5j5k5k0k0nk5j5j0J0J0L5L0J5%l0k5nJ0K0K0J0J0K5%%j5j0nnnn%j5%nj0%j5j5%%j5
10126d5j5%J0J5J5J0nj5j0nn%j0k5j5K0N0N0J5j5nJ0N%NNJ0J0J0J5k0j5l5l5n5k0%nK0K0K0
10123d0J5J0NJ0NJ0NJ0N%%n%%%%nj0j0j0j0j5j0j0j0K0K5L0J5l0n0l5m0l0NL0L0J5%NJ0J0
10120e0J0K5NNK0J0J0%j0k0Nnj0j0%NnNNJ0%%NJ5K0K0K0nnNj5l0m5n0l5NJ0%J0Nj0n%Nj0j0
10117i5NK0J0J5K5J0K0%K0L0Nj5j5nJ0%%k0l0l0k0%K0%J0K0%%K0J0NNJ0J0j0j0J0Nn%%%%%
10114D0%j0J0Nj0nk0j0j0k0nnj5NK0L0N%nK5L0K0j0j5j0J0J0j0j0nN%%%%j5J0J0N%K0NJ0J5
10111A00%n%nnk5k5J0NJ5J5nj0NNJ5nnnnj0j0nnj0%%%%n%j5J0j0nl0k5k5%K5M5L5K0j0k5j0
10108EJ0J5K0J0NJ0Nj5l5k5k5nnNj5%%j0%%%%%J5K0K0K5NJ0J0J0k5k5k5k5n%nnnn%nJ0K5K0
10105a0J5J5K0K5J0%nj0nJ0j5j0Nnj0k0NJ5J0j0l0m5m5nJ0K0K0%%k0k0NL0K0K5K0nj5n%k0
10102c0m5l0j0K5L5L5K5J0%%K5K0NJ0J0%j0l5l5j5k0j5j5j5NL0J0K0J5nJ5%j0j5j5j0NL5K5
10099C0J0nk0%J5K0J5j0k0l5l5n%nl0j0j0j0J0K0M0M0J5%nJ0K0J5J5j0k5k5j5j5k5k5j0J5
10096f0J0J0J5J5J5J0J5NN%%%NN%j0j0j0j0j0j0nj5%K0NJ0J0NJ0J0j0j5j0j0j0j0j5j0k0k0
10094i0j5k5J5M0L0J5%j5j5%j5NK0J0K0Nj5k5k5j5J0K0J0nNNNJ0nJ5K0K5K0K5j5j0j0j5%N
10091B0N%N%%J0%%N%J5j0%J0%j0%nj0Nj0%J0NL0nk0k0k5k0%NN%%N%%Nj5k0Nj5j0Nj5J0K0J5
10088a5J0J5K0NK0K5J0J5K5J0J5K0J0K0J0j0l0%%%%j0NNj5k0k0k0k0m0m5j0%J5J5%%NJ0%J0
10085D0j5j5nk0k5n%L0M5K5J0nnnnj0k0%j5%NL5L5J0k5k5l0k0NJ0J5%Nk5nnj0J0%N%Nk5m0
10082g0l5l0n%K5L0K5K0J0nN%NNj0J0N%%J0J5L0K5K0j0j5j5j0j5j5j0j0NL0K5Nnk0l0%%K5
10079B0K0Nnnnnj0j0j0j0j0j0nj0K0L0K5K5j0j0%j5%J5%J0L0K0L5J5%j5j0j0j0j0j0j5%NJ0
10076G5nk5j0k0k0j0j0j0j0J0J0J0J0%nn%nnj0%j5k5k0k0k5j0k5k0NNJ0NK0L5L5K0%J0%%J0
10073d0%j0J5M0M5L0J5nnl0n0m5l0j0%NJ0L0L0M0M0K5J0Nnn%%j5nj0nj0nnJ0L5M5%l0l5m5
10070C0k5j0j0J0J0K0K0nk5j5%NJ0%nn%J0K0K5Nj0k0k0j5NNNJ0N%NNJ5Nk0k5j0Nnj0%j0j0
10067b5nnJ5L0M5L0%j5k0k0l5k5J0K5K5J0%%%%%%nn%J5J5K5J0j5k0k0k0k0k0k0j5%K5J0J5
10065eJ0J5K0Nnk0j0nk0NK5N0M0J0k0k0NJ5NNj0l5k5j5j5l0k5k0NNNNJ0%%J0%j0j0NK0J5J5
10062EK5K0L0L5K0%j0j0nk5m0l5k5nJ0J5K5M5M0L5j0k5l0l0l0j5j5k0j5%NJ5nj5j5%J0L5L5
10059B5J0j0l0l5nJ0%%nNnj0k0NJ0J0J5J0NJ0NN%l0%k0j5J0%j0J5K0J5J5J0j0%%%%NnN%nJ0
10056A5%%%%Nj5j0Nnj0Nj0j0J5j5NJ0j5%N%K0J5nj0l5j0J0J0%l5k5j5%j0j0K0L0L0J5%j0j5
10053e5nnj0j0%J5L0K5K0J0nk5l5j5J0K5J0k5k5j5K5M0K5J0J5L0L0K0nnj5k5nj0k0j5j0%J5
10050A5%J0%%%n%%%%J0%J0Nj5j5j5j5K0J5L0Nn%%nk5k0l5j5nnnnJ0J0K5%nj0nn%K0NJ0J0J0
10047ENJ0J0J5nm5l5nL0N5L0J0k0j5j5j0k5%NNNNnK0%Nnnj0nnnn%%%K0K5J0J5j5m0k5k0k5
10044f0k0k0j5k0K0N0N0%l0nnnj0nK0NJ0L0K5Nj5l0nnJ5J0J0J0J0j5k0j5j5N%NNJ0j0N%J0
10041a5nN%nNJ0j0%%Nn%nj5k5nK5N5M5L0Nl0k5j0k5l0j0K0L5K0L5J0%J0Nj5l5l0j5j0%j0%
10038a5j0j5nj0j5nJ5M0J0nj0J5K5K5K0K5J0j5J0nj5nj5m0l0j0NL0K5Nl0j0j5Nj5%J0J5J5
10036A0NNNnN%%N%j0j5j5nk0nj0j5J5K5L0J0J5nnJ0nj5nj0nnj0nk5j5j5J0L0L0%k0N%%%J5
10032a5j5%Nnj0%j0J5J5J0J5L0L0J0j5NL0K0N%%%%%nj0J0NNNNj5j5j0j0m0m0nJ5M0M0J5K0
10030A30NNk0j5j0nnj0k5k5k0k5%J5J0NJ5nj5j0k5k0%K0L0L5J0j0%N%%%%K0j0nJ5%%j0j0%
10027D0k5%K5K0%%n%n%%n%J0NJ5NL5K0Nk0j5k0l5l5nM0M5L0k0l0o0l5k5nk0j5J5K0J0K5M5
10024C0N5O5L5j5l0k5l0j0%%j0k0j5k5j5j0nK0L5K5nk0k0k5j5NJ5J5%j5j5n%J0j0nN%n%n%
10021d0%J0K5J0J5J5J5K5Nk0l0k0k5%K0%J5nj5j5%NJ5J0J0Nj5j0%J0K0J5J0NJ0N%nk5k0j0
10018B0%j5k0N%j5j5%%J5NNJ5%NJ0j0l0l5%L0L5%%NnN%%Nj0NK5NK0J5j5k0k5j0%J0J5%J0N
10015D5NJ0nj5k0nnj5%k0k0j5k5j0K5L0L5K5K0J5L0Nnk5k0j0%nj0%K0J5K5J0k0l0m0j5%j0
10012c0%L0K5Nk5j5nJ0nNJ0K0K5Nn%j0%J0J0K5%j0l0j5k5nJ0nJ0J5K5M0%j0k0k5j0Nn%J0%
10009D0NN%k5l0k0NK5K5j0nnNJ0K5K5%j0k5j5k0j0k5l0l5j0J0J5J5J5J5NNJ5%%J5J0%k0j5
10006b0k0k0k5j0%K0L5K5nl0l5k0k5%n%K0M0L5K0NJ0%J0%J0%J0j0J5J0%%J0%J0%Nn%nn%j0
10003D0%nJ5J5J5J5J5J5J5J0j0l5k0k5l0m0k5nJ0J5j0k5j0n%K0J0NJ5J0J0J0J0J0k0j0k0j5
10001c0j5j5k0j5J5J5NK0J0J5K0%J0j5%n%nn%nn%n%nn%l5j0%m0k5j0k5j0NK5K5J0%L5K0J5
9998f0K0K5M0J5j0j0j0j0nj0j5nJ0L5K5J5K5J0j0l5nNNnk0j5j0k0K0K0K5J0%k0j5j5%k0k5
9995d5%J0%NJ0J5%K0%k0l5%K0K5J5J0L0L5J0j0j5nK0J0%j0l0l0j0j0l0k5j5%J5J0%J0J5%J5
9992A0NJ0NJ0NJ0NJ0j5j5j5j5j5j0k0j5%nNj0j5J0%j0%k0k0%j5nj5%nK0L5N5P5N0Nj0j5nk0
9990C5%J5K0K5J0k0l5n0j5%Nj0J5NnJ0%NN%NNk0j0%k5Nj0j0J5K0J5K0K0J5J5K0%j5nnj0%%
9987F0j0k0%K0L0J5j0J0%j5k0k5j5nL0K0%k0m0m0j5nN%NNJ0%J0j0k0l0nM0M0Nj0N%%%Nj0k0
9984c0J0%j0Nj0l5j5K5J0J0J5J5J5j0nnnNM5L0K0N%%NK5K5j0k5j0j5k5nNNj0J0%l5k5nL0N0
9981G5Nj5nj0nj0J5j0j0k0j5j5nL0L5J0k0k5k0k0N%J0J0J0J0k5k5%J5J0J0J0J0%NnJ5J0j0
9978C0%J0J0NNJ5%NJ5nj5m0k5k5k5nJ5K0J5j0k5j0K5L5M0J5j5k0nl0j5k0j5j5J0L0J5K0%%
9975A5%%j0j5Nk0j5%L0K5%j0%K5K0J0j0%j0n%K0L0L0J0J0k0l0l5j5j0j0nn%NN%J0N%N%J0J5
9972F0j0k0l0m0j5%J5nJ5K5K0%k0J5J0%j5k5j5NK0K5K5j0l5j0j0j5j0J0J5K0J0J0K0K0Nj0
9970E0k0j0J0%k5m0m5j0J0K0K0NNJ5%%k0j5%J0J0J5J0J0K5K5J0%k5k5nnj0j0nj0nnj0%j5j0
9967g5%J5L5L0K0j0k5j5j5NL0J0K0J0J0J5Nnj0%j0k0NJ0L0K5N%nNJ0%J0j0k0l0m0l0J0L0L0
9964E5%k5j5j0nj0%j0k0Nnj0K0K5L5J0NNJ0nn%J0j0k0j5%K5K0K5J5K0%k0j0j0nnj0%j0nnj0
9961C0%j5j0nJ0J0J0J5nj5Nk0j0nj0n%J0N%J0%K0nj0nj5%nj5j0nnk5k0j0J5K5NK5J5N%j5j0
9958d0K0L5L5nl0l0%J5J5L0J0nNNn%%nJ0NJ5K5%j0k5j0J5J5K0%k5l0nJ0L5K0J5j5k0j5nk5
9955E0j0nn%j5%j0n%%N%NnJ0J0nj5j0l0nNNNJ0j5j5nK0L5L0J0nk5l0k5%J5NNK0NNJ5%J0J0
9952E0NNJ5J0J0Nj0j0j0j0j5N%nn%nnJ0NNl0k5j0NK0J5%j0j5%%%%K5K5J0k0m5l5nnNN%J5K0
9949eL0M5J5j5%nj5%j0j5nJ0NNJ0%J0J5%j0J0%j0k0k5k0k5nj0j0%NJ5L5K5L0j0l0j5%K5L0
9946F0L5J5nj5l5%j0j0%nJ0NNJ0%J0Nj5%%j5%nk5J0%j0n%%nj0J0J0J5L0J0k0j0k5j0nnnnj0
9943b5Nj0%%J5NNK0L5L0K0J5%J5%k5k5l5k5j0k0l0%K5K0%j5l0l5nJ5L0L5NnnJ0%%%%j5J5N
9940A0NJ5NJ0J0J0J0j0j0j0nk0nnj5nN%%j0J0J0j0k5nJ0K0J0j5nN%%%%j0J0n%K0J0%j0l0n
9936c0K0L0L0n%L0J0J0%K0K0nl5l5l0%nk0nN%%nNJ0j0%J5NNK0J5J0j0k5%NK5K5nj0n%j0J0
9933G5K0K5K0%k5k0k0j0J0l5l5j5NK0j5nJ0NN%N%j0n%j0%j0%J0J0%j0k0nJ0K5%j0j5%Nj5%
9930c0nnnnnn%j5%K5J0K0J5K5%l0l0l5%K5J5K0K0J0K5Nj0%%Nj0nNJ0NJ0J0%J5J5%k0k5k5k0
9927E%nn%k5j5k0k0NK0K0J0J0NJ0J0J0J0K0%k5j0K0J0%nn%n%n%n%%%J0J0J0J0J0J0J0J0nn
9924H5%nJ5J0j5k5j5l5m5j0J0K5K0J5%J0J0nk0j0k0j5k0j0j0k0%J5nJ5J5K0K0J5%j0Nn%J0
9921A5%k0j5%L5M0K5nj5%%NJ0%nk0j0j5j0j0k0nJ5L5L5J0Nj5j0%J5L0L5J5k0k5k5k0J5%NJ0
9919I0J5J0k0m5k0j0j5j5J5J5K0J0J0NJ0Nj5j0j5j0%NNNk0j0J0K5L0J5%k0l5k5k0nnj5J5J5
9916@%N%Nnj0%j0j5k0j0J0K5J5nk0NJ0J0%nk5k5nJ5K0K0J5NK0K0Nk0k5k5j5%n%%%%J0j0J0
9913c0NJ0J0NJ0J0J0j0j0K0K0L5%%%k0k0n%J0j0k0k0%%K0K0J0%J0NJ0Nj5j5nn%Nnnn%nnj5
9910EJ0nj5j0%J0%j0k0j0nnK0J5%j0j0%%J5J0J0%nJ5L5M0K0j0l0k5nJ0K0%j0j0k0%%K0K0J5
9907G5j5j5j5%NJ5K5J0j0j5k5j5k0%J5L5L0J5nnj0nN%%%k0k0k5j0%J5L0J5%J5K0K0J0j0nn
9904A05nnj0J0J5%j0j0k5nJ5%J0nj0k5l0k0J0NL0L5K5%nk0k5k0j0J0J0nnnNN%%nl0nnn%%J0
9901eK0J5%%K0J5K0Nj0l0j5nJ0NN%J5J0K0J0%Nnnj5l5k0k5k0J0NNj5nnJ5%k0J0K0%j5k0NJ5
9898a0N%j0j5%j0nK0L5L0J0J0j0k0l5k5NJ5J5J5J5k0j0k0j5nnK0J5J5K0%j0%K0%k0k5j0NK0
9895A0L0L5K5nj5k0n%K0J0nk5j5j5j0k0j0J0J0K5Nj5k0k0j0K0J5j0j5j5j5k0NNK0nNJ0NJ0
9892a5NN%J0J0L0L5J0j5j5l0l5l5nL0K5K5K0Nk0%%K0K0J0J0Nk0%J5J5nk5l0N%J5j5k0k0j5
9889EJ0%%%%n%j5J0%j0nn%nnn%%k0J0nnNNj0J0J5n%J0NJ0J0NNJ5NJ0K0K0L0J5k5k5m5m5m0
9886e0k5%K5K0K0K0K0%%%%%%%%%%J0j0NN%%NNNNN%NNJ5J0nl0k0nJ5Nj0j5%k0%k0nn%%J0%n
9883a0J5Nn%%n%n%%nj0j0j0j0j0j5j0j0NK0L0%%L5K0%%nn%K5Nk0j5k0k0k0k0k0k5k0k5K0K0
9880a30J5K0J0K5K5NJ5J5J5J0K5%J0K0N%J5nJ0%NNj5j5j5j5k5nj5k5%k0k0%J5K5K0K5%J0%
9877D0NN%NNJ0j0j5j5m0j5%J5K5K5L5K5%nj0%%k0nj0nnj0n%J5J0J0j0j0nnk0nK0K5L5K0nj5
9874H5j0%J0J0%%n%j5nj0j5nj0k0%NK5J0J5n%nnj0%J0K0K5J5%k0k5j0j5k5%%J0j0j0J0%j0
9871Ej0J0nnJ0J0J0J0J0NK0Nk0j5k5j0J0K5K0J5k0k5k0k0j0NNj0NNNN%NJ0%j5l5l0j5J5K5
9868d0L5J0j0k5k5j5%K5J5J0J5j0nJ5J0L5L5M5K0%k5m0k0J0K0L0J0j0j0k0j5N%j0NNNN%NN
9865I5Nj0j0j0j0j0j0j0j5J0NJ0%%k5k0n%%N%J0J5Nj0j5NL0K5L0K5Nj5j0j0%k0l5m0nJ5j0
9862a0m5n0l5j5J0nNJ5K0n%j5nJ5L0N0L5K0K5K0K0j5j5nnj0nj0nk0%%k5k0%J5K5K5K0%J0N
9859D5Nj5k0j0k0nj0j0nJ0J0%K0K5J0%k5%J5NNnN%%%%%%j5j5k0j0%J0nJ0K0NJ5J5NJ5J5J0
9856H5nn%j5nnnn%j0j5NJ0N%k5l0k5j0J5J5K0K0J5%%J0%%%J0nj5k0k0j0NK5J0K0K5K5M0J0
9853A40k5m0m5k5j0j5Nk5j5n%k5%J0j0J0K0K0K0K0Nj0j0NJ0K0J5J0j5l0k0k5k0k5l0j5J0K5
9851i5L0J5K0K0K0K0j0j5nj5k0nk0%NJ5L5%k0nK5M0K5%j5k5nJ0N%k5l0J0J0J0J0J0J0N%J5
9848E5nk0j5j5j5j0j0nj0nnj0j0J0J0NJ0j5j5j0j0NJ5K5NNK0J5J0j0j0j0j0NK0%J5J5NJ0J0
9845D5%j5k0nj0j0nj0j0j0j0j0J5J0J5J5J0J0K5%j0j0j0j0J0NJ0J5j0nnn%j0j0NNJ5L0%j5
9842B5k5l0j0J0K0J5J0J5J5j0k5m0j5nJ0K0J5L5Nnj0%J0nJ5%k5j0J0%nj5j5NNJ5J0NNJ0J0
9839D5J0J0j5j0j0j5j0j5j5j5J0J5n%j0n%K0N0L0K0nk0j0%%nk0nJ5K0L0J5nnnnnj0j0nj0n
9837C5k0j5j0j5j0j5j0NNJ0NNNJ0%J0nnJ0j0J0j0%NnNn%%%%NK5J5J0K0J0J0K0%nNnj0J0%n
9833I0n%J0j0%Nn%%%%%%%%%%%nnnj0j0J0J0j5j0l0k0k0%%J0%J0%J0NNJ0J0J0K0NNK0J0J0n
9830A10nnnnnnnj5j0j5m0l5j5nj0j0J5L5L5L5M0J5nj0j0J0NK0nj0j5k5k0k5k0j0n%nNK5J0
9827EJ5%j5k5l0NK5K0K0nl0m5l0%J5M5L5K5n%%nnJ5J0K5NNj5k0k0j0nm5j5j0j0%NNNJ5J5N
9824b5j5k0k0n%K5K5J5J5%NJ0%N%nNK5%k0j5l0%NNJ0%J5NJ5NNJ0Nl0k0%j5k0j0j0%NnJ0NN
9821c0nJ0K0%NJ5L5J5J0%k5m5%K5K0%l5l0k5%K5K0K0N%j5nN%%%nNj0J0j0%Nj5J0%n%j0n%j5
9818c0%%j5J5%%J5J0%%J0K5J5%k0k0nNL0J5%j0l0k5j5J5J0%nj0%%nj5J0K0%K5%j0j5K0M0L0
9815H0nk5j0K0J5%k5nJ0Nnj5k5k0k0j5k0k5nJ0L0J5K0%%J0L0L5J5Nj5nj0nnj0j5nj0n%Nj0
9812a0n%Nj0j0j5j5j0J0K5K5J5NK0%j5k5nNK0L5K0nnnnn%J5L0L5J0j0j0j0j5%j0j5n%j5j0
9809C0%j0J0J0nJ0%N%j5k0j5j5j0j0%K0L5K5Nj0j5j5k0j5%K0J0NNJ5J0J0%N%NJ0nnJ5j5k5
9806C5k0j5N%NNnnnn%nn%%%%N%N%%%nk0J0J0J5K5N%nJ0j5%nn%k0l5k0k5nK0J0N%N%N%N%%N
9802c5k0nnnL0K5NnK0L5L5K0%nj0k0k0l0j0n%%%j0J0%%%%N%nJ5NNj5j5j5j5j0J0%%%%%%J0
9799c0J5J0J0L0L0J0j5nK0nk0l5%%N%Nk0j5l0nN%J5J5K5%n%nnJ5K5J5K0%n%nj5j5k0j5j5j5
9796c0k0j5NJ0K0j0j0j0k0nK5M0L5K5Nnn%j0j0j0j0%nJ5K0J5K0k0k0j0j0J0J0J0nj0J0%N%
9793C0%%j5j0NNK0J5J0J5K0nl0l0%J0J0J0J5k5m5m5k0J0J0K0nj0j0j5k0J0K0%l0k5%J0K0L5
9790d0J0J0J0J0J0J0J0J0J0%%%N%Nj0J0%%%NNN%Nj5j5J0K5J0j0j0J0Nk5k0%nj5j0j0nnj0%
9787a5%nj0%%j0J0K5K5K0Nk0k5nJ5J5J5%j0j5%nn%l0j5nK0L5L5K0J0%%NK5Nj5k5k5nk0j5n
9784@nj0j5NJ0J5J5J5Nj0j0N%nj0NJ5NJ0J5J5NK0%nl0k0j0j5k5l5%J5J5L0J5%%j5J0J5NJ5
9781F0J0nj5j0nJ0K0L0Nj5j5k0j0j5J0Nj0Nnj0J0J0N%J0j5l5l5k0%%j0J0K0%%j0j5nJ5L0L0
9778A5%%nNj0J5K5NNNJ0n%%%%%%%nj0%j0nnNk0nNj0%nn%j0j5l0k0k0%K0J0J0J0J0J0NJ0NN
9775eNJ0nl5l0%J5NNNNJ0NNJ0%J0j0nj0nj0nj0j0NJ0K0n%J5J0J0K5M0M5K5nk0j0j0j0Nj5%
9772H5M0J5J0%nnl0n0m0j5J5K0%%%%j5j5j5j5nK0NNJ0J0J5%nJ0N%j0J0J0j0%NJ5j0l5l0k5
9769c0J5K5L0NJ0J5K5L0J0k0k0k0k5%%%n%n%%n%%%k0j5NK5J5nj5j0NJ0NNJ0NNJ0NL0J5K0%
9766A40Nk5l0m5k0j0Nk0m5k0%J5nnJ5K5K5L5K0NJ0K0%%J0K0%NJ0NN%%j0l0n5m0j0NL0J0%%
9763E0j5NL0K5K5J5J5j0k5k0k5k5j5J0j0nk0k5k5k0n%n%J0J0NJ0J0J5NJ0J0J0J0J0nk0l0l0
9760d5j0j0K5K5%NN%j0nk0%J0L5K0K0L5J5%j5k0k5k5k5j5j0j5j5J0L0J5K0%%%%%%j0J0K0K0
9757D5K0K5j0j5j0K5L5J5%j0nj0j5l5l5l0j0NL0L5Nj0%NJ0j0%%%%NN%%N%J5nj0nj0j0J0J5
9754F5J0J5J0J5J0J5nm0k0k0k0k5k0k0k0NJ5L5J5nNJ5k0l0k0k0k5j5NK5K5L0K0L0J0j0k5m0
9752b5k5J0M0M0%k5k5%J5NNJ5J0nnNN%%%NJ5NJ0J0J0J0Nj5j0k5j0j0k0j5j0%K5K0N%j5%j0
9749B0nnj5%K0NJ5J5%n%n%%nnk0k5l0k0nK0J0NJ5nnJ5J0nNNNJ0J0J0j0j5nj5%J5J5Nj5nJ0
9746A5L5K5%nnj0j5j0j5nnnnJ0J5J5J5K5K0%k0k5k5k5k5j5j5k0j0j5j5j5j0j0j0J5L5K5Nn
9743h5%K5M0L5K5j0k5l5NJ0NNJ0J0J5%J5Nj0n%%%%%j0j0K5L0K5j0%J5nj0k5%J5Nj0l0m5l5
9740d0j0NJ5K5K5K0J0K5K5J5%%%%j0j0%j5k0%nj0%N%NN%NNj5j5j0j5j0j0j5j0%%%%nNJ0j0
9737c0%nn%%%n%j5j5J5L0L0L0J5J0N%j0J0K5K5Nm5n5n0l0j5K0M0M0K0%Nj0J0J5K0nk5j0J0
9734E0nnj5N%j5j0j5j5j5J0NJ0J0J0J0J0J0nj5k0%K0J5J0K0nnnnk5k0j5k0m0j5J5K0J0j0%
9731f0Nk0NJ5J5NJ0L0N0M0%j0j0k5k0l0k5nj0nn%N%NK5K0L5J0j0j5l0n%N%%k5l0m5k0K0J5
9728i0NL0K5K5L5K5NJ5NNNN%N%N%%N%nk5n0l5k0%%J5K0L5L0K5K0%nj0nnj0nnj0nK5K0%%j5
9725I0k0l0m0j0NJ0L5K0%j0j5j0j0j5%J0NN%%%%%%%%%n%%nn%%J0NJ0J0nnJ0K0K5%j5k0nJ0
9722E5L0L5K0j0k0j0k5k0nK5L0K0Nj5k5m0l5k5j5j0j0j0J0NJ0J5K5L0L5K0j0n0m0k0k5k0k5
9719i5k0J0J0J5J0K0K0K5J5j5j0j5j5n%j5NJ0K0J5J5%%%%%%Nnk5j5l5j5J0J0J0J5NJ0J5J0
9716eNJ0J0J0j0j0j0n%%%l0m5l5k5%J0K5K0J0NK0J0J0J0J0K0%%%%n%%%nJ0NJ5NNj0J0K0J5
9713G5nl0k5k0%J5L0K0J5j5j0nJ5J5%j5Nn%nn%nnJ0J5j0nJ0J5nj5%j5%NJ5K5%k5l5n0j5K5
9710a5K5K0%j5l0J0L5K0j0k5nK0%nj0k5j5NK0L0J5%j5j5%K5K0J0j5l5j0J0L0J0j0k0k5j0%
9708eJ5J5j0n%Nj5k5NK0J0J0N%N%nJ0Nnnj5k0nK0K0K5K0K0J0L0J0j0k0j0j5nj0NK5K0J5J0
9705A50l0k5k5k0%j0j0k5l5k0%NNJ0J5K0J0J5%%J0J0%J0%J5%%Nk5l5l0k5nK0%J0NNNJ0%j0
9702Ej0%j0%j0nJ5J5J5J5j0n%j0%%j0%nj5nNK0nj5l0k0j0nJ5L0M0M5K5L0K0j0j0k0l0l0nn
9699El0l5j5j0J0%K5K0K5%k0n%NJ0j5j5nJ5K0J5%nJ0J0J5J0%J0nNJ5Nn%K0J5Nj0k0j5k0%J0
9696E0K5J0j5l0k5nJ0J5J5Nnj0l0k5j5NK5J5J5J5K0K0J0%j0nnj5j0nnJ0j0j5k0nNL0J5%%n
9693D5J5N%J0%j5%NJ5Nj0%%%j5j0j0k0k0nNK0J0Nj0k0k5k0J0J5Nk0j5j0K5L5J5j0k5l0nj0
9690f0nnJ0K0%%j0j0%J5J5NNK5M5L5Nj5j5j0k5j0J0J5nk5k5J0L5M5K0%j5k0l0k5nNJ0n%nj0
9687ek5k0%%K0M0M0L5J0j0j0%nl5l5nJ0N%K0K0J5nNK5J5nk5l0l0k5k0nK0M0L5L0%nnnl0k0
9684B5j0j0j0k5k5nK0NNNNNJ0%J0J0%J0nk0j5j5%L5L5J5N%J5J5Nl5k5k5%K0L5L0M5L0Nnj5
9681A55nk0l5m0j5J5nk0l5l0%j0k5k0j0K5K5K5J0%nJ5%N%J0N%NNj0k5j5j5NJ5%J5J0NNJ5j5
9678A5j0nj0%K5J0J0j0l0j5J5L5K0l5m5j0%J0J5J0J0j0j5nj5j5%NJ0J5J0%K0J5J0J0J0J0J5
9676G5nk0k0nJ5J0k0l5k5J5M0L0j0j0j0j0j5j5j5k0NNNNJ0nnJ5J0j0j0K0J0j0nJ0%N%%J5J5
9673C5NJ5K0j5m5l0%J0J0%NK0J5k0m0k5%J0K5NJ0K0L0J5j5k0k5J0K0N%%%%%%N%%n%%Nnj0J0
9670E0J0K0K5%j5j5j5k0k0n%J5K0K0j5k5j5%%j0nnj0nK0K0K0K0k0l5k0l5j0Nj5%J5J5K5Nn
9667a5nNj5k0k5k0l0j5%j0nK5N0N0K5J5NnJ5J5nNJ0j0j0%j5j0n%j5j0K5J0%%J5N%%j0%j0j5
9664el5l5j0J0K5K0K0M0M0J5j0j5%%j5j0nk0nj0k5j5j5J0K5L0%nk5k5j0%N%N%K0K0%NJ5J0
9661B0J0J0J0J5Nj0j0j0j0%K5K0%J5J5J5J0j5j0%j5j5%%k0k5k5nK5L0L0%j5j5%j0nj0j5nj5
9658ennj5NJ5J5K0J0J0NJ0J0NJ0NNj5l5l0k0k0NNk0%%k0J5J5K0J5K0%%J5nnnk5k0k0%L0L0
9655B5NJ0NN%nn%nnnnnj0nn%j5nnNJ0J0NJ0NJ5J0J0J0K5M0L0J0k0j5%%l0n0n5k5L0K5K5K5
9652G5nl0l0k5nK0NNNNJ0J0NJ0j0j0j0j0J0J0J0J5%%%%%j5k0k5l0NK5K5J5nNNj5j5j0k0J0
9649eNNNJ5%NJ0J0NNJ0NJ0NNj0j5j5j5k5l0l5k5NJ0%J0%K0J5J0J5J5NK0%j0%nk5k0k0k0nM0
9646a5K5Nj0j5j5j5nNK5j5%NNNNnnJ0N%%%J0%NNK5K0K0K0K0nm0l5m5k5%%K0K0J5J5nm5m0j0
9643f0%%%%%NnJ0K0M5M5J5nk0k0nJ0J5K5J0j0%nj0J0J0NJ0nnNK5K5J5%j5j0j5j0j0%%nn%n
9640H0%nj5Nnj0nnj0%J0K5K0J5n%Nj0l0j5m0j0J0L0L0J5k0k0k0j5j0J0%%NNJ0NK0nnJ5K0J0
9637H5k0j5j0J0%nK5K5K0K5NN%%%%%%k0k5k0k5j0j0j0j0nK5K5K5J0k5m0m0j5NJ5L0K0%j5n
9634C0j0J5Nnk0l0k5k0l0k0NJ5J5J5K0J0%k5k5nK5L0L5K5K5K0J0j0k5j0J0J5J0J0K0%j0l5
9632F0m5m5l0nJ5K5M0M5L0J5j0k5l0m5l5l0nK5J5L0K0L0NJ0NJ0J0%nK0K0J0nl5j5%NN%j5l0
9629D0k5k0j0k5j0%%%N%N%%%N%%J5j0j0K0J5J0J0J5J0K0J5J0%j0j0%K0J0j0l5k5j0j0k5J0
9626a0K5K5J5J0%J0%j5%J0NJ5nk5m0j5J0K5J0j5k5k5j0NJ5J5M0M5L0Nnk0j0j5j5k5NL0L0J0
9623A15j0j5j5k5%%J0J5J5J5J5%nj5NK0J0nl5l5j5l5k0J0J0K0Nn%j0nK5K5J0%K0J0j5l5n0
9620El0J0L5N0L5J5%j0nnj5nNNn%%j0Nj0j0j0nj0nj5nj5j5j0j5j5j0k5%J5L0L0J5K0K0J5K5
9618G5K0nl0l0k5j0j0NJ5J0J5NK0NK0J0j5j5k5j5j0k5k0n%K5J0J0J0J5K5Nk0j0j5k0%J0%N
9615A0j0l0j5j5J5L0K0K5J0NJ0N%J5J0%%j5j0nk0%nk0%j0j5%j5%j0j0NNJ5N%J5NNJ0%J0NJ0
9612D0%J0Nn%%j0%%nn%j0%j0Nj0j0NN%%NN%%Nj0%j5l5nK0M5L0L5K0%J0NJ0Nk5j5j5%K5K5%
9608A30j5k0%J5NNnk0k0nJ5K0K0K0nj0k5l0m5o0l0K0N0N0L0J0k5m5k5j0J0NK0%J0%j0J0Nn
9606D0%NnJ0nNNNnN%%nNj5l0k5j0NK5J5J5j0m0l5j0N%nNJ0nj0NL5J0k0n%NJ0%J0N%J0nJ0N
9602B0N%k0j0n%nJ0L0L0L0J0j0l5l5j5nNNNNnj5j0j0NK5L0K5L5J0nk0k0j0k0j5%NnJ0Nnk0
9599EK0K5J0j5j5j0J0%%nNn%j0%nn%j0j0NK0K0L0J5j5k0k5j5J5L0K0K0j5k5k0j5%%N%J5j0
9596B0nJ5NNK0%%J5J0Nnj0nj0j0nnj0%J0%%J5n%J0n%n%j0N%nj5j0j0j5nj5j5n%K5K0%K0NJ0
9593C0J0J0nk0m0l0j5j0%NJ5J0J0NK0J0J0%%n%NJ5Nk0k0%K5K0N%N%%%Nn%%Nnn%%nnNnn%j5
9590A5nnj0nnj0J0NJ5%%K0J0%Nk0nj0nnnj0j0K0J5j0J0N%J5j0J5J5n%J0J0%%NJ0%nN%%J5J0
9586A00j0l0k0k0%K5J0Nj0j5J0nJ0nnj0j0nj0j0j5%K0J5K5K0%%j5NL5K5J0J0J0%k0l0k0J0
9584H0Nj5j5Nk0%J0%J0Nk0l0l0k0k0j5J0K0L5K5J5Nk5k5k0l0l0j5nK0NNj0J5L0K5K0L5NJ0
9581E0NJ5j0j5j0j0j0NJ0j5%%j0J0%j0Nnj0Nn%j0j0j0j0nj0%j0k5%J0K5%%%%%j5j0nnj0j0
9578a15%K0M5L0L5L5K0J5%m5m0k0%J5J5J5J5Nj0n%nnnnnnj5%j5%%j0NM0L0J0nj0k0nJ5L0K5
9575G5J0J0nnNJ0%J5%k5k5k5l0NK0J0NK5%J5J0nnnj0nnnj0j0j5j5j0j5j5j0j5J5J5J5J5J0
9572A5J5J0J0K5Nnl0m0l5k0J0K0K0K0K0%k5nnNK5K0J0Nj0n%%Nj0J0%%J0j0j5Nj0j0nj0j0%
9569Ej0J0J0nJ5n%J5n%%%%%J0nnNNn%%%%nk5%k0k0%j5j0J5J5L5L5K5nk0k0j0Nj0%K0J0nk5
9566Ek0j5K5L5M0J5j0k5j0j5j5j0j5%%K0K5L0J5k0j5j5j5j5j5k5k5j0nj0k0k5%K0L5N0M0K5
9563C0J5J0Nj0k0k5j0j5k0%J0K0L5L5K0%j5l0k0k0k0j5J0J0K5%j0nnj5nj0nj0%N%N%%N%J5
9560c0J5J5J5j0nnnnJ5NNNNJ0Nn%%nJ0j5%%K0K5K0K0N%%Nk0j5j5j5j5j5J0K5K5NnnJ0NJ0N
9557A05nnl5k5j5j5K0K0J0J0J0J0NNnl0l0l5%Nj5j0nK0K0K0J0l0k5k5j0J5K0j0J0%K0nk5k5
9554e0NK5J0J5J0J5NJ0K0j5j0J5%n%NJ0J0NJ5%k0j5%J0NJ0J0J0J0J5J0j0j0j0j0nj0j0j0n
9552F0j0j0nnj5nn%%%%K5K0K0K0J5J5K0J0j0k5k0k0k5k5l0k5k0%J5L0J0J5K0J0J0j5n%NNN
9549E5N%NJ0%j5l0l5j0J0L5K0K0K0K0k0l0l0J0NJ0NNJ0NNNJ5%l5m5n0l5%J0J0%NNNJ0%NNN
9546@%N%%%%N%n%j0%nn%n%N%%%NnNN%%NN%%Nnj0j5NJ0J0K0Nj5j0j5j0%J5J0%j0j5j0j5nNL5
9542a0L0L0J5j5j0j0NK5J0%J5J0nnk0j0j5%J0J0j0J0%NN%j0nnj0%nnj5j0k0%NJ0NJ0J5J0J0
9539E0J0J5J0J0J0%k5j5j0j0j5j5nj5j5j0J5K5J0k0l0j0NNj0n%j5NJ5K5K0K0nk0j5j0j0k5
9536f0k0j0NK5K0J0NJ0NNJ0NNNJ5N%J5J5%J5%nk0j0j5j5j5j0j0j5j0j0j0j5%k0nJ5K5K0J0
9533c0nk0k5nNNnJ0J0%%J0N%nJ0%NnJ0J0j0%J0J0%%J0n%K0M5M0J5%nj5m0n5m0%J0K0%J0K0
9530B0L0%k0l5l0NL0L0%j0j5k0j5k0j5k0j5j5%J0%NK0K5K5K0J0J0K0L5L0Nj5k0k0l5k5NK0
9528A0Nnj0nk0k0j0n%n%J0N0L5K0J0J5K0nk5m5m0l0j0N%nNnj5J5J0J0J5J5L5L0n%%%k0k5%
9525EK5NN%N%NJ5K0%k0l0k5j5%K0K5NNn%n%nnnnn%nnJ0j5j5NK0J5j0k0NNNNj0nnj0%j0k5J0
9521d0J5J0J5J5J5J5J5J5%J5J5%nj5j0j5l0m5l5m0k5j0K0M0L0L0M0K0nk0k0nnj5k0NJ5K5L5
9518D5J0nj5k5nJ0%NJ5nN%%%NnN%J5J5%nj5k5NJ0K0L5Nk5j5NK0Nj5j0J0j5Nj0NJ0%%J0N%n
9515H0J5%nl0l5l0k0j0%j0N%nnNj0NL0L5M0L0J0j0%%k0k0k0k0j0J0J5K0M0J5%l5k0k5k5k5
9512c5n%%n%n%nK5L0L0K0J5NNJ0%J0J0%%J0J0%j0%Nj5m5m5k0%K5K0J0%j0NNj0%K0K5%j0nk0
9509E0%J5J0J0J0k0k5j0l0j5j0k0j5J0N%J5K0J5L0J5nj5nk0k0k0%K0J0J0K0Nj0l5l5j0J0L5
9506eK5K0j0k0j5j0nJ5K5K5J5Nk5k5j0Nnn%%Nn%Nj0Nnl5k0j0NK5J5J0J0J0J0NK0%NJ5J5K5
9503A00L0J0j5m0l0k0k5k5k0k0%K5NJ0%k0j5nJ0J0J5NJ0J5J5J5J0J0J5J0%k5j0j0j5j0j5n
9501enn%%nn%nL0L0L0K5%j0%j0j5Nnj0%j0nnK0J5K0K0k0k0nk5j5j5j5j5N%J5%%%%%J0j0j0
9498b5J0J0nN%N%J5j0nn%j5k0Nnj0j0%j0nJ5J0%K5L5L5Nl0l5l5j0J0J0L5K5K5k0k5j0l0nn
9495e0nnK0L5M0K0n%nnJ5J5K5J0k0j5k0k0j5j5k5nNL0M0M0J0j0l5l0l5l5k5nNNNNJ0NNJ0J0
9492b0%nJ5L0L0J0k5k0j0k5j5N%NNj0J5J0j0%k5j0j0J0K5K0J5J5Nk5m0m0k0%J0K0N%K0K5%
9489a5%K0J5K0nm0l0j0J5K0Nk0Nj0l0k0NK5K5J0J5K0%n%Nj5%%j5n0l5%L5M5K0J5j5k0k0k5
9486f0j5nJ5N0M5J0nJ0Nj5J0J0j0nJ0j0J0%J0J5Nj0j5j0j0N%J0%j5j5j5j5%K0K5N%K0J5J0
9483H5%nJ0j0n0l5k0J0Nj5%n%%%%nnJ0j0%%k0J5L0J5L0K0%k0j5%J5K0J5J5nnj5%K0%k5l0j0
9480A0%j0nJ0j0%NJ0K5J5J5K0nl5l5j0j5j0j5%nj5NK0L0M0J5Nj0j5%Nk0%nnJ0nJ0N%N%%j5
9477A5j0%J0J5K0Nj5j5j5j5%J0J0%J0NJ0NNJ0NJ0%%%%%%%%j0nj5NJ0J5J0J5j0j0j0j0j0j0
9474D0j0j5j0j0j0nj0j0j0j0J0NJ0NJ5%K0%%J5NNJ0NNJ0J0%J5%j5j0j0j5k5nJ0K0K5J0j0k0
9471D0nJ0K0K0J0%%J0K0%j5l5j5j0nJ5J5%%K0J5Nk0k0k0%%K0%j0%nN%nNJ0nN%j5k5nNK5L0
9468I0Nj0m0l0j0J0j0k0j0K5L0K0nnj0nj0nNj0k0J0L0K5L0L0n%nn%nn%j5j0j5j0j5j0j5j0
9465a5j5k0k5j0J0K5J5J5j0j0%j0%K5J0J0%j5Nk0NK0J5Nnj0j0nk5k5n%L5M0%k0k0j0j5k0%
9463h5%nn%nNj0J0K0K0J5nNJ0L0M0Nnl0nK0J0%NJ0J0NK0%%J5J0k5j5N%k0nnnnNj0l5j5k5k5
9459g0NK0J5NK0NK0Nj5k5k5j5j5J0Nj5Nj0J5j5j5NL0N0K5K0J0L0J5nNJ0j5nj0j0%j5j5NNN
9457E0NJ5J5%J5Nj5l0k5j0J5L5L0K0j5j5k0j0nJ5K5K5K0J0%k5l5k0l0l0j5j5%L0L0J0j5l0
9454A0NJ0NNj0j0%K0K5J5%k0j0nj5j0j5k0l0j0K0L5L5K0nnnj5nj0j5%N%%NnJ0%%J0NNNK0K0
9451G0J0j0k0nK0K0Nn%%Nj5%nk0N%j5%nn%%nj0%%nn%nn%nNJ0%J5nJ5K0nn%%nn%j0NJ5NNJ0
9447F0L0Nk0l5m0k0k0nNJ0J5N%NNnk5nJ0K0nnj0n%j0%nN%nJ5j0J0J0j0J5K5K0J0K5J5J0K5
9444A15j5k5j5k5k5j0k5j5NL0K0J0K5J0K5J0j0k5l0j5Nnj0NM5M5K5Nk5%%J0%j0j0%j0l5k5
9442B5k0%nn%J0j5%nJ5j0j0J5J0K5%l0j0NK0J0j0j0%K0J5K0%%j0j0K0K5J5j5j5k0nnj0%j0
9439B0J0N%N%%J0j0J0J0n%J0nJ5nNJ0%J0nnJ0K0nj0j0l0j0%K5J5n%J0J0%J5Nj5j0j5j0j5j0
9436E0j5j0j5j5j0j0j5K0K5M0J0nk0m0j5nj0j0J0J0J5Nn%J0K0L5J0%j0k0%K5K5J5K0j0%j5
9433I0j0j0j5k0k0k5j5J0K0NK0J0%J0J0NNNJ0J0J0Nj5j5k0J5K0J0%j5l5l0k0%J0K5j0j0j0
9430A0k5j5J5J5J0j0k0k0j5k0nJ5K0M0L5L0Nj0j0NL5M0J5nl0j5j0N%K0%k0m0o0l5NK0J0k0
9428c5j5%K0L5L5J0J0K0Nj0k5k0j5j0%NK0K5J5nk0j0j0nk0j5j0j5j0NN%J5K5L0L0K0nl0j5
9425C0j5J0K0L0%j0k5l0n%%%%%%%%%%J0nj5%nnj0nk0NK5K5NNj0NK0L5L0J0j0j5l5l5l0%j0
9422c0nNK5L5J0j0j0J0%J0%j5k0J0K0L5J5nnk0j5%NJ0J0K0M5K0%l0l0l5j0n%j0nj5m0N%N%
9419b0n%J0j5%j0%j0nnnj0J0N%J0j0K0%%J5nNJ0j0J0N%J0J0j0l5j0j5J0NJ0J0J5J0J0J0J0
9416C0J0K5%nl0k5j0J0J0Nj5j0nn%j0nJ5J0%K0L5K5Nj5j5j5j5j5nnL0K5K5nj0j0l5l0l0l0
9413g5%K5J0J5J5J5J0J5nj0nnj0j0nj0NJ0%J0%NNNnnn%j0%nj0k0k5k5k5%K0J0J0J0L5L5J0
9410EJ0%NN%k5nj0NNK0%nj0j0nJ0J0J0J0N%%%k0j5NK5J5J0K0J5j0k5j5k0j0Nnj0nn%j0NN%
9407a5NJ5L5K0K0J5nNNj5m0m0j5%K5J0J0J5J0J5J0%nnnj0%j0%nj5k0%%j5j5%J5J5L5L5J5k0
9404G5l5l5%K5K0N%j0Nj0j0nJ5L5K0Nk5m0nJ0%%%%%nJ0L0J5j5o5o0k5nK0L5L5K0J0j0%%nJ0
9401C5J5nnJ5J0nk0k5l0j5NJ0K0%j0j0j5j5j5j0j5nj0J0K0M0K5NJ5J5%nn%n%n%N%j0J5nNJ0
9398C0j0%n%nNj0Nj0l0l0l5k0%L0L5L5L0J0j0j5nJ5J0%j5j0nj5j5nj5j0J0%%J5N%NJ0K0L0
9395B5L5J5j5%j0j0nnnj0j5j5j5J5K0K5%k5j0nk0n%j5k0NK0L0K0K5J0%%NnJ0%%%l5l0%NK0
9392A0J5J5%k5j0nNJ0NJ5NnnJ0n%J0j0nj0nj0j0j0nj0J5%J5Nj0K0J0N%nj0%%j0%%j5%%j0J5
9389e%nj5j5%J5L0K5Nn%%%%%%%nNnj0%nNj0j0%J0NNJ0NJ0NNJ0nJ0%j0k0k5j0J5J5K0J0j0%
9386E0nnNnJ0L0M0K5%k0k5j5%%j5j5j5j0%J5NJ0j0j5j0j5NJ5K0%%%J0K0Nk0k5m5l5j0K0K0
9383a0Nk5j0j0nnj5nN%NNK5K5K0K5%nJ0j0l0l5m0k5j5NJ5M0M0K5%k0k0j5n%NJ0J0Nj0j0NM0
9380@M0M0J5%K0K0K0j5l5l0k0nnNJ5j0k0l0k0l0j5J0M5M5K5J0j5j0k0J0J0J5nl0k5%nJ5%J5
9377C0K0K0J0nl0nJ5K0nnnn%%j0N%j0J0j0%nnnnnnn%k5Nk5j5%j0j5NK5J0J5Nj5j0%%n%n%n
9374f0j0J0L0M5M5L5J5Nj0l0k5j0l5j0NJ5K5L5K0%k0k5%%nn%%j0J0nn%%NNNNNNNJ0k5j5nl5
9370ek0j0k5j0NK0K0J0nj0nn%%%%nNJ0j0nJ5N%%J5J5nk0k5nK5M5O5L5J0k5k0k0k0j5Nnnnn
9367A5nn%K0L0M5L0J0j0l5k5nj5k0nnn%J5J5J5J5J0J5%j5%j5l5m5l0j0J0J0%k0j5%Nj5J0n
9364g0%L5L0%%k0j5nK0K0L5J0%N%%%%%Nj5k0J0NK0Nj0l0k0k5k5k5nnnn%J0J5nNJ0NNL5J5K0
9361A5K5%j5j0j0j0j0K0L0K0K5Nk5j5%J0J0%n%%j0J0%%n%%n%j5k0l5k5nJ0K5K5K5L5J5J0j0
9358H5l5l0nN%%j0N%j0Nnj0%j0l5l5j0J0j0NN%%j0J0K5J0nk0k0nJ5K0J0NNNNJ5J5%nj5j0K5
9355a0J5J0j0k0j0NK5L5J0j0j0k0k5j5NK0K0K5L5J5N%%%J0nnNnl0k5nnJ0K0j0l0J0%NK5K0
9352H0j5l5l5k5k0nNL5K5NNnn%nnNj0k5j5l5j5%%N%%L0M5M5K0nj5j0J0J0J0J0j5j0j0j5%J0
9349B0J5nJ0NNNNNK0%l0k5l5j5J0K0K0J5n%nnj0j0j0j0J0J0J0J0%%%%%k5j0L0L0K0%j5j5k5
9346B0l5m0l0%J0L0L0L0K5%j5k0%%nj0nj5j0%J5M0L0J5J0k0%%%%j0%J0j0k5%j0j0j0j5j0n
9343d5NJ0J5J0NJ5J5NJ0J5K5J0j0nnnNJ0nk0l0nNJ5J5J0%j5j5j0j0j0j5J0L5L0j0n%j5%j0
9341C0j5%j0nnj0j0nk0%%k5j5NJ5L0L5J5NJ0NNnJ0%N%NNn%j5j5nJ0J5K0%%N%Nj0l0k0j0NJ0
9337A5%J5K0%NJ0j5k0j5k0%J0NnJ0J0%J5nk0j5nj0%NK5L5K5j0k5j0%j0j0nj5nj5J5K0K5J5
9334D5n%%nj5j0k5%NNJ0J0nNK5L5L0j0k0k0%n%n%j0n%NNK0%NK0NNJ5n%J0J5%%J0l5k5m0k0
9331B0NL0K5N%j5nj5%K0NJ0J0j0n0m5m0k5k0nK5M5L5L0L0J0%k0k5l0j0nNK0NJ5K0J0K5J0j0
9328H5k5l5NK0M5M5K5nm0k5k0j0nj0j0nj0%j5nJ5%J0K0L0K5K5j0j0nj0l0l0k0l0j0L0K0Nj0
9326B0nj0j0J0K5J0k5l5k0j0J0L0N0N0K5Nk0m0m5m5k0%%%N%%NJ0%J0NNNJ0%%N%nJ0%%l0m0
9323e5n0k5J5L0L5J0J0%nJ0J5K5L0J5NJ0J5nk0l0l0k0J0M0K5K0NNJ5%k5j5%%J0Nk0l0j5J0
9320B5nn%j0%j0J0%NN%NNNnnnnn%%j0%K0J5NJ0J0J0J0j5k0j5j5%L5J5J5J0J5K5Nj0nj0nNJ0
9317A15J0Nj0j5j0j0j0J0Nj0m0l5k0J0j0nnn%n%nJ5K0J5J5NK0L0Nj5j5j5j0j5j5j5j0nK5N
9314@NJ0J0NJ0%k5j0j0j0j5j0j0nnnnnL0L0%NK5K5Nj5k0k0k0%%j0NL0L5M0K5%%%%%%nnNk0
9311G0k0%j0j5%k0J0J5%K0J0NK0%%%nn%nnnj5l5l5j5%J0J0NJ0NNJ0J0NK0%j0%J0L5J0nNJ0
9307A05j0j0k0%J0J0J0Nnk5k0nj5NL0L0K0%j0k0j0J0%nk0j0k0k0j5j5nk5j0J5L5L5J5K0J5
9305G5J5n%nnnnnnNj0j5Nj0%%j5J5j0nJ0Nj0N%%N%%%NnNj0l0k5j5nN%%K5M0L5L0nl0j0j5j0
9301A5j5k5%K0K0K0K0J5J5J5J5nnnnj0J0J0j0nJ0Nnnnnn%j5Nj0k0Nj0j0j0j0nj0j5j0j5j0
9298f0j5j5j5j0NJ5K0NNK0J5NNj0J0nj0J5j0Nj0j0%j5nj0nnNN%J5J0%NN%l0k5%J0K5K0J0J0
9295b0N%J0%NNNnNJ0n%Nj0J0%%N%%%%%N%%k5l5j0%J5L5L0J0J0%%k0j5%K0NJ0J0NJ0J0j5j0
9292G0j5j0j5%J0L5J5NJ0J0k0n0m0k0NK5J5J5Nj0%nn%Nj0%%%nNj0%%j0%Nj0nJ0J0nJ0%NN%
9289C0%j0J0j5N%nJ5J0%J5J5NJ0J0nN%%J0j0%%%%%%%%j0N%nj0J0%j0%%n%k0k5l5k0j0J5K0
9286eJ0J0L0%J5J5L0L0j0k5j5j0%%j0j0j5j0j5j0j5nk0nN%nK0J5L5J0%%k5k0%J0L0M5L5K5
9283A40%k0k5l0j5nNj0n%N%K5L0L5L0J0k0l5k0l0l0k0k0l5j0%K0J5Nj0j0nj0nnnnk0j0K0L0
9280d5J5j0j0J0L5K0%j5NK0K5%%%%%%%%n%%%nK0K5J5J5nk5j0k5j0k0k5nJ0K0L0%j5k0j5j5
9277a5j5j0j5j5J0NNJ0L5L5J0J5J0K0j5m0l0j5j0NNK5L5Nl5l5j0J5NnJ0L5L5J5k0nj5j0j0
9274B0j0j5k5k5j5NK5J0J5j0j0%K0M0K5j0m5l0k5J0J5J5nNJ5NJ5K5Nj0k5j5k0j5%J0NK0j0
9272a5l0l5j5J5L0M5L5L0%j0NJ0nk0n%n%%J0NNj5j0j5j0j5%K5L0J0j0k0k0j5j5j5j5l0j0K0
9269h0K0J0N%J5K0L5L0K5J0NNk0l5nK0J0Nj5Nnj0NNnj0J0Nj0j0k5k5j5J0K5J0K0%j0%nk0j0
9266ej0j5J0K5K5J5J5NJ0J5nj5j0j0nJ0%%J0n%%j0l5k5j5K0L5K0K5J0j5nN%n%n%NJ0%l0j5
9263C0J5K5Nk0nnn%%j0nnj5%K5K0M5J0j0%j0nk0l5l5k0J0NJ0NnK0J5n%j0%nJ0K0J0J0Nk5l5
9260En5l0J5%j5%L5K0J0J5J5K0J5J0j0%Nn%Nnj0l5k5j5%K0K0%%%j0NJ5K0J5K0J0%NJ0%NJ5
9257A15nk0l0l0k0NJ0j0K0K0J5j0k5m5k0J5M5J0j0%J0j5j5nj0k5J5K5L5K0%K0J0k5k5k5k5
9254e%n%nnj0j0%NK0K5Nj0j5K0L0J0nJ0n%j0k0%J0J0J0J0Nj5nnj0%j5%K5L5L5K5nl0j5j5j5
9251E5nj0j0j0nnj0l5j5NK5J5J0J0J5K0K0K5J0k0k5k5k5k0%J5M0J5j0J5Nnnj0%%j0j0%J0J5
9248E5K5Nj5k0l5j0%%%%n%%%j5j5j5j5k5%l0%K0K5L0K5K5K5K5K5j5m0l0l0nnk0NNJ0K0%j0
9246c0j0J0L5K5K0%j5l0l5j0j0%J5K5K5L0L0J5nj0j0j5j0j0j5j5j0J0J0K5Nj0%j0nnnK0J5
9243D0NNj5m0l5j0%J0K0K0K0K0N%J5j0nJ5%%nnJ0j5%n%nnj5j0j0J5nj5j5k0NK0K5K5NnnJ0
9240C5j0k0j5k5k0j0NL0L0NJ0%N%%K0J5L0%%l0j5j5k0k0l5j0J0J0J5J5NJ0J0J0j0K0J5%j0
9237D0j0j5j5J0NJ0J0N%%NN%j5J5M0L5J5nk0k0%%j0j0J0J0K0K0J5K0J0l0l5m0j5J5K0J5J0
9234A20J0j5j0%NJ0nk0k5k0k0%K0J0J0nn%nl5l5m0l5NM0K0K0nk0j0j0%nN%J0K5L0J0j0l0j5
9231c0k0N%N%j0j0nj0J5J0J0J0J5J0%l0k5j0J0K0K0J5J0nj0J5K0J5J0nnJ0%%%%%%nN%%%%j0
9228D0j0j0j5l0k5m0k5K5L5L0K5J5NJ0J0k0k0k5j5%%J0nnK5J5nj0nK5K0%j5%j5%%j0%j0j5
9226d0NJ5K5J0j0j5l0j5J0L5J5j0j0j5Nj5j0NJ0J5K0J0J0J0K0%j5k5l5j5J0J0NJ5NJ0J0J0
9223C5nnj0%j0%j0%NK0J5J0J5J5J0J5J5j0J0NnJ5J0nj0j5j5j0j5k0j0j0k0nnj5j5%k0%K0K5
9220eK0K5nk0j0j0%nk5J0L0K5L0K5N%nNk5m0l5l0j5nj5j0j5k0J0M5N0K0%j0j0J0Nnnk0j0n
9217d5NJ5J0J0NNJ5nj0j0k5%J5K0L5J0j0j0%k5j0J0nn%nNj0n%Nj5nNNnj5nK0N5N5L5K0J0j5
9214A30l0l5n0k0k5j5NK0J5Nk5k0%NL5K0%j0l5j0J0%%%J0J0%NNNNNJ0NNJ0NJ0%k0l0j5%J0
9211E%l0l5l0j0NL5L0J5J0NJ5J5J0J5%j5k0l0k0%K5L5J0%J0N%nj0J0Nj5j0NNK0k0l5k0j0%
9208b5J5%J5NJ5M0L0Nj5l5k5k0nj5J0K0M5K5j0k5l0%J5%k5k5j5J0K5J0%j5j5nN%nNnJ5j0k0
9205c5NK5L5J0NJ5%J5%%J5NNN%%k5k0j0j0k0k5nN%J0nNJ0j0J0%j0Nj5%nn%%J0J0Nk5j0L0K0
9202B5%N%NNNNNNj0j0J0n%n%k0j5k0j5nJ0J5nl0k5nL0K0K0K5K5j0k0j0K0K0J5j5l0l0nJ5K5
9199B0%K0%k0l5k5K0N0K5Nk0k0N%NNj0NJ5j0NL5L0Nnk0j0j5J0K5K0J0Nj0j0Nj0j0j5j0j0j0
9196E0j0j0j0j5k5nJ0N%J5NNK0nj5l0l5j0J5L5L5J5Nj5%j0nj0j5nK0L0K0K5Nk5j0%J0J0J5
9194H5J0j0nnj5j0nj0j0j0m5l0k0%J5NNJ5K0L0N%%j0Nnj0%nNK5J5J5NJ5J0NJ0J0K5%k0k5J0
9191I5K0%j5j5%J5%nJ5M0J5nj0l0j5k0k5k0k5k0j5k5nK0K5J0nJ0n%j0j0%%j5%nj5%K5L5J5
9188B5NNJ0nk0nj5j0nk5%%%j0J0L5J0j0k5%J5%J0NNK0j0k0k0J5K5nn%nn%%%Nj0%%N%%J0%N
9184A0N%j0nk0nK0%NK0J0J0K0Nj0k5j5k0k5%J5L0N0M0J0Nn%%%K0J5K0J5%nNj0k5k0l5j5NJ5
9181A00K5%k0nL0K0J5nl0m0m0k0nJ5J5J5J5K0J0%k0m0j5K0n%n%%%j0j0j0nnnj0%nJ5K5N5P5
9178A60M0%j5j0j0j5j0l0m0j5NK5NNj0k5k5k5k5j5N%j0J5K0J5K0NNNJ0NJ0NNNnJ0j0k0k0j5
9176C0k5k0%k5nNJ0K5L0K5J0j5j5l0k5j5%J5J5J5K0nn%n%n%nNnj5J0K0J5J0K0Nj5%nNJ0NJ0
9173G5NNJ0Nj5k0k5j0NJ5K5J0j0j0j0j0j0j0j0j0K0K0K5K0%%%Nl0k5k5k5k0%J5L0K5J0J0K5
9170H5K5J0K0K0j5j5k5j5N%J0nnj0%j5k0k0%%J0j0k5l5j0j0j0j0K0L5L0K5%j5nnJ5L0K5K0
9167A05J0nNNk5k0k5k5%K0J0NK0J5J5J5k0k0j5k0%nn%j5k0NNK0nk0k5j0L0L5M0J5k0l5l5n
9164@nJ0J5J5J0j0j0j0j0J0J0K5J0nk5k0J0J0J5J0J0J0J0Nj5k0Nj0l5j0k0nJ5j0J0K0K0K0
9162E5K0j5j0k5j0J5j5NN%N%%%%%%nk0%J5L5J5j5k5j0K5N%NN%%j0k5l0nJ5L5M0J5J0NK0nj5
9159A10k5l5j0J0J0%j5l5j5J0NNJ5NJ0N%NN%NJ0%k0%j0j0j0j0j0j0J5J0K0Nnl5k0j5j0j0j5
9156f5NJ0J0J0J5J0NNJ0%J0K5j0j5j5j5j5k0j0k5j0J0L5J5K0K0nj5l5l5m5l0J0L0K0J5%%k0
9153i5j5%K0M5L5K5K5nk5k0k0nK5M5K0K5NNnnk5k5j5J0Nj5k5k0%K0N%NN%NK0nk0k5k0k0%K0
9150d0J0J0J0J5J0J0Nk5nn%K5K5%nnnnnK0J0%n5n5m5nJ5M5K5L0K5J0nk5nJ0N%%%%%K0NJ5J5
9147G5J0J0J0NL5J5j0j0l5l0j5K0K0K0Nk0l0k5%NNk0l0l0j0nJ0J5NNj5j5j0N%nNL0K0J0nn
9144A5%nN%N%N%%%Nj0j5k0m0k0j0J0K5J0%nJ0J0NJ5J0j0k5j5j0nK0L5K5J5J0L0J5nj0l5j5
9141B5nJ0J0nnNnj5%K5L0L5J5nj0J5J5nj0l0l0j0j0%nn%J0j0nNNJ5NJ0J0J0NJ0j0j5j5j0%
9138E0k5k5%nk0k5l5k0j0%K5M0M5K5K0nk0k0%J0J5K0J0nnj5NJ0J5K0J0%nj5Nj0j0%nNK0K0
9135I0NJ5K0J0j0m0n0j5n%j5k0l0j5NJ5J5K0J0K5J0J0K5J5J5j0k0k5j0nnj5l0l5k0NJ0NNJ5
9133c0%j5%j0j0j0j0nj0NJ0J5NJ5M5K5L0K0J0L5%k0j0j5k0nnj0j0J5J5NK0J0nNNN%NNj0%j0
9130H5nnj0Nj5j0NnnNK0L0%j0k0k5j0NN%N%N%%j5k0j5j5%K0J0NJ0J5J0J5k0k0nNK5nj5k5l0
9126b0j0nK5K0K0J5nk5k5%J5K0K5M0M0K0j5l0l0l0l0NNj0k5nJ0J0%nk5k5k5j0%%K5M5K5K0
9124C0%%j5k5j0J0K0N%nk5j5j5nJ5L0K5J0j5j5j5k0j5nJ5%J0K0K5J5L0M5K5j0j5j0J0k0m0
9121D5l0%J5K0%j0Nnj0%k0%nj0j0nnn%nJ0K0L0NnNj0nk0k5%K5K0K0J5K5%k5k5nK0%j0k5j0
9118eNn%%%%%J0L5K0J5Nj5j5NK0Nnl0j5J0K0J0J5J5Nj0%nJ0K0J5n%J5j0%%j0j0%%j0k0l5l0
9115B0k0nK0%J0nn%%nnJ0j0j5%j5nJ5J5NK0J5k0j0N%nNj0j0nk0%J5J0NJ5J5J5NK5J0J0K0N
9112A20NN%%l0l0l0k5m0k0NK5J0k5k0NJ0K0K0J0Nnnnj0j0k0nJ0NJ0J0%NN%%J0%NJ5J5L0Nk5
9109F0l5l0l0N%%%J5%K0M0K5%k0k0j5j5j0K0L5K0j0k5j5%k0%%nnJ0j0Nn%%k0k0%J5%J0J5%
9106a5nj0NJ0L0L5L5J0k0m5l0j0J5J0K5J0nnk5k0j0%J0J0J0%j5j5NK0Nk0m5k5%K0K0L0K0%
9103A5J0nJ0K5K0M0J5j5j0j5nj0j5j0j0j0J5J5j0k0l5k0l0k5J0K0Nj5j5J0K5J0%%J0NJ0%J0
9100EL5J0K0L5%%J5nj0l0k5j5n%%%%%%N%K5J0k5j5j0J0K5J0Nnj5j0%%j5nj0k0NNNk0l0l5j5
9097i5J0NK0J5NK5L5L5K5j5l5k0nJ0%%nNj5l5m0j0%J0J5%K0J5K0J5K0K0J5K0%NN%j5j5j5k0
9094C0%%J0nnK0L0K0K0j0k5l0l0j0n%J5J5J5K0J5J5nk5k5nJ5K0nk5%J0J5j0j0J0K0J0%nl0
9092F0j0%K5J0%j0j5l5l5j5J0J5NNK0K0J5J5J5J0j0j0NNj0%%n%n%j5j0j0j5j5j5k5%K5L0J0
9089C5J0J5K5nk0l0j0n%J5Nk0l0k5NK5M0L0Nn%%j0j0%j0nj0nj0j0j0j0%K5J0Nnj0nj5J0K0
9086ENK0J0K0K5M0L0%k0m0k5k5m0j5nJ0J0n%%n%J0j0nNNJ5K0N%j0j5nNj5nnn%j0nJ5NJ0J0
9083A0NJ5NJ0N%nk5l0j5nK0J5%k5k5j5J0K0L5L0K5J0J0%%j0l0l5m5k0NK0J0K0J5NJ0j5j5k0
9080b5k0%K5K0J0NK5K0J5K5Nk0k5l5k0NNJ0Nnk0k0nJ0j0k0j5nK0L0M5L0NJ5K0K0%k0l0k5k0
9077C0l5k0%%NNJ0L5K0K0j5l0l5j5nnn%J0J5J0J0J0J5J0J0nn%j0j0NNj5l0k5%J0%J0NNJ0N
9074EJ0J0NJ0J0Nnk0j5j0j0j0k5%J5K0K0M5L0nk5k5j0j0j0j0j5j5j5j0nj0%nK0M0K5L0J0J0
9071E5J0J0J0J0J0J0j0j0nj0%K0J5%k0k5l0k5j0NNj5j5k5J0L0Nj0j0Nn%j0n%nn%%NN%NNN%
9068a5J5J0J5J5j0j0j0n%NN%nJ5N%j5J0Nj5j0J0nnj0nnj0J5M0K0L0NJ0%J0j5j5j5j0k0k5j5
9065a0k0j0J0%nN%%N%NN%nnNj0n%Nj0nNnnj0l0j5k5k5j0J0L0L0L5M0K5Nj0L0M5Nk0l0k5j0
9062e%J5K0%j0j5l0k5j0J0L5K0L5N5J0k5l0J0J5nk0j0j0nnJ0nj0J0nn%j0j0nnj0j0%J5K5K5
9059C0J5N%nNnnnnl0m0m5l0j5%%K0K5K5%k5l5l0K0M5K5nJ0J5Nj0Nj0%%Nnj0j0K0M0K5J0nn
9056A5%%k5k0j5j5j0j0nK5J0J0J5M0L0K5N%j5k0l5m0k5j0K0J0NK5K5M0M0K0J5k5m0j5k5j5
9054A0k0k0%%%nN%%%k0j0J0K0L5K5J0J0NNj5j5%j0Nj5j5l5l5k0%J5K0%k0nK5M5K0j0nJ5K5
9051C0Nj5k5%J5L0K0J5%k0l0l0k0nK0J0J5%K0J0nj5j5%%%%j0j5j0K0K5%j5NK0K5%j5j5j5n
9048Ek0l5l0nNK0K0K5K0J0J5nj0%%N%nK0K5K5Nnj5m0l5j0nN%J0J5n%%J5K0%Nj5j5NL0M0L0
9045A20J0j5k0k5j0j5j5j0j5j0l5l5%n%nJ0J5J0J0K5K5N%j5k5nJ0NJ0J0NK5K5J5K0K0l0m5
9042D0k5k0j5k0j0l0k5j0%j0J5K5M5M0K0J5J0J0J5J5N%j5j5%j0J0%%%%%%NNj0k0l0nJ0%j0
9039EnnK0K5J0j0k0k5l5k5l0%NnJ0L5L5M5K0J0nN%%nn%%%n%nj0%j0nnnnNJ0NJ0j5j5j5j5J5
9036a5J0J0J0%K5NJ0j0nj0j0nj0k0NJ5K0K0K0j5j0k5nK0K0J5K0%j5m0m0j5J0J5J5J5J5n%%
9033D0K5J0J5j0n%k0n%%nn%Nj5k5k0k5k0J0J0NJ0K0K5nk0l0l5j0J5J5K0j0j5J0L0Nj5NN%%
9030a5%%N%NJ0NJ5K5K0N%k0j5J5L5K5j0j0nJ0Nj0j0k0k0k0k0j5%j5%J0J5K0J0j5nJ5%j5k5
9027a5j0L0M5M0J0j0j5k0k0k0j0J0J0j0N%%%J0nj0J0%%j0Nn%%%J5K0K5J0%j0k5NNJ5NJ0N%
9024I5%k5l5j0NJ0%j5j5%j5%%j0j0K0%NJ5nNJ0J0K5L5%k0l0l0k5NJ0%J0J5n%J5J0NJ0J0nk0
9021E0j0j0%NN%j0J5j0J0Nj0%nnNn%J0NJ5%j0l0k5k0k5k5j0K0J0%nJ5L0%j5j0NL5K5J5NN%
9018E0NN%NNNK0J0J0J0k0nnk0j5nk5%J5N%J5J5J0J5J0J5J0J0l0k0j5l5l5k0k5k5nJ0%%NN%
9015d0%J0J5J0Nnj0k0nL0M0M5J5j0m0m0j0J0J0J0J5nj5%j0j5nnj0j0nnj0j0nj0%NM0M0J0N
9013A5NnJ0K0K0L0K0k0%j0j5nj5j5%NK0K5J0j0%%j0j5k0j5j5j5nNJ5K0K5Nk0l5l0j5j0NJ5
9010c0J5Nn%J5K0K5Nj5k5%%NnN%%J0K0K0L0J5nk0k5nNNj5l5l5j5K0K0Nk5k0NL5J5Nj5j5%J0
9007Ek0l5j0J0K5K0J0J0J5J5N%J5J0J0k5l0j5%J5J0%j5l0k5j0J0NK5L0J5Nk0j5%NJ5J0Nnj5
9004C0NK5K5Nnk5j5j5k0nK5L0%NJ0%J0J5NJ0J5nl0m0m5k0J5M5K5%k5k5%nn%j0%j0%J0J0J0
9001B5J0J0J0J0J0J0J5L0%l0m0k0m0k0%nj5%K5J0J0nj0j0%j5nNj5nn%nK0L5M0K0j0nj5nJ5
8998C0J0%K0Nj5%%%%n%n%nnK0J5K0J5NJ0J5J0k5k5l5j5j0nj0n%j0l0J5K0J5k0j5%%NN%%N%
8995@N%j0J0L0L0Nk0k0j5j5j5j5Nn%n%n%n%n%J5K0J5J5J5j5j0J0J5J5K0K0j0j0nj0%K5K0%
8992I5n%nnn%nnnnnnj5%Nk0j0%%j0j0j5K0M0L0%j0l0%J0N%n%nnn%nnJ0j0%%n%n%J0nj0J5K0
8988B5K0K0K5k0k0j5k5n0k5J5M0K5Nk0k0j0J5J0nj0k0k0j5%NN%%j0%j0nnj0NK5L5M0L0Nj0
8986B5J5j5k5k5l5k0J5K5K5J5N%J0j0%l0k5nNnnJ0K5L0nl0l5l0nNK0L0L5J5NNNNk0j5j0k5
8983d5nk0j0j5Nj0NK5L0K5nj0J5J5J5J5j5j5j0j5nK0NNJ0J0J5N%nNK5N0L5Nj0N%J0%j0l0j0
8980A10k0k5j0k5j5J0N%J0NnK0nk0k0j5k0j5NK5K5K0nj0j5J5K5K5J5j5j5j0k0j0K0J0%J0J0
8977G0J0J0J5NNJ5J0%NN%NN%K5K0%k0l5l5k5nNJ5J5J5J5J0J5K0nnNnk0J0J0k0j5j5nk5l0%
8974G5k0j5j0J0%%k5k0k0k0J5J0J0J0n%J0K0K0J0k0m0k0nJ5%j5%%K0J0J5%j5j0j5J0J0J5K0
8971C0J5J5j0nNj5j5Nnj5nj5k5nNJ0NJ0K0K0J0K5K0j5k5l0n%nnnnj0nnJ0%NK0K5K0K5%k0n
8968D5n%j5j5%n%%%%%n%nj0k0%K0Nj5k5k0nJ5K5L0Nj5j5J0NJ0%K5K5Nk0m0l0j0%J0J0NJ0%
8965a5%nn%nj0J0NJ0NJ0%J5J5nnj5k0%K0K0K0K0J0nl0l0m0nnnnj5%K0J5K0K0K0%%J0j0J0n
8962C5j5J5K5J5L0J0j5l0k5k5NK5K5Nl0l5%L0N5N0M0Nj0j5k5j0%N%%k0j5j5j5l5k5nJ5L0L0
8959H5K0%j0j0k0l5l0nJ0K0NN%NM0J5%j5k0k5k0k5k0J0K5%%j0k5m5k5nK0J5N%K0K5N0N0L5
8957A15%nnj0nl0l0NNJ5K0nnj0j0j0j0n%j5J0K5%j0k0nJ0Nn%%%%J0L0L0J0%k0k0nJ5L5L0J5
8953A45nj0nj0j5n%j5j5n%j5%K0J0N%k0j5n%%%%J5K0j5j5j5k0j5j5%N%%nj0j0nNK5nK0J5n
8950A0J5NJ0J0%J0J5j5%%J5j0nJ0k0nnj0m0k0%J0J0J5J0J5%j5j0N%J0K0%%J0J5%nnNj5nnn
8947C0nNJ0NN%J0J5%%j5j5NK5K0L0K5%nj5J0J0J5nl0k5nj5k0k0j5k0j5j0J0J0j5N%%%%%%%
8944e%nN%nK0K0%j5%j0j5N%%%%%N%NNnJ0%%NNj0j0Nj5j0%nj0j0j0%j0j0J0M0N0L0J0%nj5k0
8941C0l5j0J0J0NJ0j5%J0L5J0nnJ0J0NNNj0nj5n%K5J0J0j0j0nj0j0j0j0j5J5J0k5k5m0k5%
8938g5L0K5J5J0j0j0k0j0J5L0J5%j5NK0J5%%k0j5nK0K5K0K5n%%n%n%%%%J5n%J0%%%j0%j0l5
8935D0m5m5k5J5M5M5J5j0m0m0j5nn%nj0Nj0NK5K0M0J5J5NnK0j0j0%nnK0%l0k5k0NJ5Nnj5j5
8932d5nK0L0K5nn%nj5j0NK5L5K0j0k5k0j5%L0L0M0K5J0n%%j0n%j5N%j0Nnn%J0j5l5k0l5k5
8929c0J5K0J5K0%j0k0N%j5m0l5%L0L0%j0%j5N%J0J5%NJ0J5nJ0NJ0NnK0N%j0j0j5j5j0j0k5
8926c0%%K5%J5nj5j5nJ0NNNJ0NNJ0NJ0NN%k5k0j0J0nj0J5L5L5L0L5%j5j0j0nj0j0nj5k5l0
8923Ej0J0J5K0J0%K5K0%j0nk0%Nn%%%N%%j5k0j5k0%NN%nnnnnj0j0NnK0J5%NJ5%J5Nj5j5NL0
8920D0M0J5j5l0l5j0J0J0J0j0j0n%n%nNJ0j0k0%K0N0J5%nK0K5Nj0j5Nj0k5k0j0NJ5K0NNNN
8917I0Nj0Nnk5j0%J0J0nk5l5j0J0K0J5j0l0j5k0nJ0%NJ0%nJ5nJ0%N%nn%j5k5l0j0j0NJ5j5
8914i0l5l5nNJ0M5P0M5K0NJ5J0j0%%j0nnnnj0j0Nk0k5k0j0J0K0L5J0j0l0j5%K0J5J0%j5j0
8911c0%NK0J0%k0j0n%%%NK0M0M0K0j0%J0%nk0k0k0%K0K0K0%j5k5k0k5k0k5%J0NnNJ0nNNNJ5
8908A0nj5j5j5j0%K0J5J0J0J0J0J5Nj5%nnn%nnNNnj0J0Nj0NJ5J5%nk0j0j0j0J0j0N%n%%nn
8905b5nnnnn%nnnnJ5J5K5J0Nn%%%%%%%nn%nnj5NK0J0K0J5J5J5J5K0J0J0J0J0nj5nnk0k0J0
8901G5J5nm0m0nNNnJ5K0nNJ0J0NJ0NJ5NnK0j0j5nj0k0n%k0j0nJ5J0L5K0nl0k0j0%%K0%j5l0
8898El5l0j5J5L0J5NNJ0K5K0J0k0m0m0k0j5nj0nj0nk0%J5J5K0NL0NK5K0k0NK5L0J5%J0J0j0
8895G0j0k0j0Nk5k0%n%nnj0Nnnnk5j5j0J0K5K0J5J5%NJ0j0j5k0j0K0J5J5J5Nj0j0N%NN%nJ0
8892B0nJ0%Nj0J0L0L5K5L5K0j5k5l5k5k5j0%%j0j5l0k5k0nNnn%nJ0j0j0J0K5L5J0J0L5M5K0
8890A05j0j0%%j0j5%j5%n%J0j0%N%%nJ0NnnJ0J5j0j0nnj0%j5j5nJ5%j5l5k0j0nJ0J5J0J5K0
8886eL5L0J5nNJ0NJ0nJ0J5nl0nj0k5j5j5k5nnnJ0n%NJ5M5N0K0%j5k5k5j0m0l0k0NL0J5NJ0
8884A5K0NJ5K0Nj5n%j5j0nNj5j5J0%j0k5NK0L5L5%j5J0J5J0nk5j5j0%J0L5J0j5nj0K0J5nj0
8881H5j5j5j5j0j5k5n%NN%J0%NNNL0K5NNK5K0J0J0J0J5%k5n0n0k5NJ0J0J0nj0j5nNJ0J0J0
8878F0j5j0j0j5NJ0N%%k5j0j0j5%L0K5J5N%K0%%nJ0%%J0nj5nj0j0J0J5j5l0k0j0J0K0K5J0
8875E0k0j5NK0K0Nj0k5l0j0%K0J0J0K5L5M0K0nl0l0j0K5Nnk0nj0j0nNJ0J0J0J5J0J5J5l0k5
8872H5j0K0J5Nk0k5j5j0NJ0J0J0%j5nJ5J0n%Nn%%nJ5j5j5j0k0j5j5j5j5k0J5J5J5J0L5K5J0
8869G5j0J0J5%j5%NNnNNN%%%%%L0Nk0j5j0J0J0j5j5k0j5k5m0l5j5J0K5L5L0K5%%%nk0k5k0
8866b0k5J0J0J0J0K0K5J0j0nnJ0L5L0J0nj5NJ5J0J0j0k5k5j5j0k5k0j5NJ0J0NJ0J0J0Nk5%
8864C0j5k0j0j5k0nNJ0K5%J0J5J0J5n%%%J0j0%Nj0%NK0L5Nj0j0k0j5m0l5nJ5K0j0k0k5l0k0
8861a15%K0NJ0J5K5K5J0J0nj0J0J5K5M0Nj0nk0nJ0J0K0%K5K5K5j0n5l0nJ5j5l5l0j0k0nnj0
8858e5j5%j5%L5M5M5M0%l5k5n%J5%J0K0nJ0J0%%%%J0j0%N%%NnNnN%j5j5nk0j5j0j0k0J5%N
8855eJ0J0%%J5%j5j0Nj0%j5%K5J0K0J5%j0Nj0j0j5k0nJ5K5K0K0N%j0J0%%j0J0%j0%%n%J0j5
8852E5j5%nk0j0nj5j0J0%%J0nJ0N%%j0nnK0M0K5K5Nk5j5%NJ5NJ0J0j5j5J0%j0j5Nnj0nnnn
8849C0nnj5%%j0nnk0NK0J5J0j0nnJ5L5K0%J0J5J5NK0NN%k0k0nj0k0NNnk0k0nj0j0%j0J0Nn
8846ENn%%L0J5%k0j0j5j5nK0M0M0K0%nn%nnk5k0j0j5K5K0NNk0j5j5j5J0Nnj0nnNJ0j5j0j0
8843b5J0J5K5K0J5%nJ0J0j0j5%%%nNJ0j5j5%nj0%J5J0nnJ0%j0J5K5K0N%NNj5j5nJ0J5j0l5
8840E0m5n5l5nJ5K5K0J5J0K0J0j0Nn%J0K0L0Nk5k5k0k5k0%K5K5NJ0J0NN%nl0m0k0%nK0J5J0
8837eJ5N%%NNk0k5k5n%j5NJ0J5J0J5L0L0NJ0%%%NN%K5L0J0J0J0J0Nnk0m5j5nk5nj0j5j5j0
8834Ej5j5j5j0J5K0j0nK0J5%%nn%%j0nnnK5L5NNK0K5J5K0k0j5k0k0j5k0k0k0J0NJ0NJ0NJ5
8831C0%%j5NK5n%%nK0K0j0j5k5nK0J5J0j0%%J5j0l0l0j5j5j0J5K0K0%%N%%%%%%%N%J0L0M5
8828A10K5J0k5m5m5l5%%%l5l0J0K5L0NN%K5K0J5J5k5k0%%n%%%%n%nJ0j5j0j0j5j5NJ0NJ0N
8825@N%NN%J5nJ0NJ0NNJ0NJ0j5j0j0j0j0j5j0j0k5k0k5k0n%n%J5J5J5J0nnj0n%J0J5%j0j5
8821g5K5K0J0J0NJ0J0NJ0J0J0J0j0l0n0n5k0j0%J5K5N5O0M0J0%nk0k0nN%J0nNnnnj0l5l5n
8819d5J0L5L0K0nj0j5nJ0j0j0Nn%j0NNJ0j0K0J5n%J5%j5nnnnj5NJ0%%K5K0L0Nk0l0l0k0nN
8816eJ0J0N%J0NNN%NNN%%J0J0j0k0m0j5J5J0j5nNnNJ0L5L0J5%k0j5n%j0n%nn%nj0%%nn%j0
8812eNJ5K0J5K0k0j5j0k0j0J5N%NnJ5n%J5NNnJ5K5j0j0J5Nnl0l5k5l0k5k5nK0M0L0J0K5J0
8809D0J0J0J0J0J0NNj5o5o0k0K0J5K0K0J0%nJ5K5K0%k0NJ0%NN%NNk5k5l5j5%J5NJ5%j5j5%
8806@nj0%j5k0k5k5J5K0K0j5j0nnn%L0M0N0K5K5K0j5m0k5j0nl0m0j5NL0K5K0K5L0%NNN%%J5
8803I0nj5k5l0j0%n%%%n%%J0K5K0J5j5l5l5j5J0L0K5J0%j5%k0k5l0j0K5K5L5M0K0J0%j0J0
8801I5j0%%j0j5N%j0k5j0nk0j5K5J0j0%j0j0nj5nnnJ5L0L5J5NNJ0nN%J0%nNJ0n%NJ0j0k5l0
8798C0k5l0k5j0J0L5K0%nnk0j5l5nJ0J5Nj5k0nJ5K5L0L0K0%j0k5k5j0J0J5K0J0nNJ5K0J0%
8795F0l0k5k5k5k0k5j5J0L5M5L0NJ0K5K5J5K0J5J0j0%nnn%%j5j5j0k0k0m0n5j5J5L0K5J5L0
8792D0J5L5J5nnJ0j5l0j5k5k5%N%Nj0J5j0J0K0NK5M0L0J0k5nK0K5K5j5j5k0k0j5k5k0k0k5
8789E%%n%j0l0k5j0%NnJ5K0N0M0L0nj5j0j0J0J0J5J0J0J0J0J0%n%%k0k5k0k0j0%k0J0K5K5
8787F5L5K0Nk0%j0j0nnj0%%%%%N%%%%%%%N%%nnn%nn%n%N%%j5k0k0j5j0Nj0NK5L5M0K0Nk5k0
8783E0nj0j5k0j0Nj5j0%J5J5J5J5J5J5K0J5K0J5J5J5j5m0l5k0j5%nj0k5l0j0K0L0K5%j5j0
8780E%J5J0J0nj5K0NN%J5K0nk0l0k5j5j5J0%NJ5nnNJ5K0M0J5Nj5l5k5j5nJ5L0L0J0%j0j5%
8777F0J5J0J0J0J0K5%l5o5m5k0%%J0J0L5K0%l5l5m0k5j5n%J5J0NNn%%NK5N0M5J0k0j5J0K0
8775E5L5L0K5J5n%k5m5l5k0%nl0k0nj0J5J0%j0l0l0j0NK0K0NJ0J5J0J0J0J0J0J5NNNNj5j0
8772D0j5j5j5J0nnJ0j5nNNK0J5J0J0J5J0J0nl0j0k0nJ5J0nNNK5K5K0k0l5k5nK0K5L0K5%j5
8769A15k0k5k5n%j0k5k5nNN%NNNNNnj0nnJ0J5NJ5K5J0j0k0k0j5NK5M0K5K0J5j5k5l0j0j0n
8766C5nj0nj0%j0%nn%j0%J0j5k0j0k5j0%J0%J0K5M5M5L5K0J0L0Nj0k5k0j5N%%%J5J0K5%l0
8763I5m0l5l5j5%j0j0J5J0K0NNnnNJ0Nj0j0nnl5m0j5%K0L5L0K0%j0j0NK0L5K5K5K5K5j0j0
8760A20j5%k0l0k0k5NK0NJ0%nnnnnnnj5k0k0j5N%%NJ0j0N%K5K0K5K0J0J5J0J0j0j0j0nj5j5
8757C0j5j0%k5j5j0J0n%%N%N%%J5NNNN%NK0%j5k0NL0J0J5J0k5%j0nnj5%J5J5J5J5J5J5K5N
8754A25j5j5j5k0J5K5J5K0N%NNk0l5m0k0%n%%j5k5l0j0%NNJ0J5L0K5K5nnnnl0k0m0j5J5J0
8751c5J5J5K5NNK5nk0k5%J0K5M0NnN%j0j5k5l0j0NL0L0NK0K0K5J5nnNj5k5k0l5j5%J5J5%j5
8749D5l0l5j0j0%Nj0J0L0J0K0Nk5j0nN%nk0k0%K5K5J5%nK0J0J5J5J5%j5J0k0j0Nj5%%j0j0
8746B0nJ0NJ0NK0K0J0nl0j5NJ5J0%k5j0nnnN%L0L0Nk0nnJ0J5J0j5k5k0k0k0k0n%Nj0nN%%n
8743c5NJ5M0M5K5k0l5l0NJ5L0J5j5NNk5j5J5L0J0J0J0J0j0l0k0j0l0j0K0K0J0K5K5Nj0k5l5
8740D0j0Nj0nNN%NNJ0nN%nj0k0%L0M5L5L5J0k0j0%nnnj0k0k5l0j5NJ5J5J0N%J0%k0j5k0j5
8737A5N%NNJ0nnJ0%j0n%J0K0K0J0K0%J5J0J0J0K5%k5l5m0k5j0J0N%%%N%J5L0%l5k5nj0k5k0
8734a5j5k0j5J0L0L0J0j0j0j0j5%J5K0j0NJ5NNNj5j5Nnj5j5%K0J0k5k5%%%nL0L5K5L5%l5k0
8731A5j0J0K0J5J0j0nnj0nj0nnnnj0nJ5J5J5J5J5nk5l5k5%K0L0L0J5K5K0k0o0m5l0%J0NJ0
8728b5J0K0NK0J0J0J0J0J5J0l0k5j0nnnj5j5j5j0k0j5J5L0K5nJ5J0%K5J0J0%k0j5j0NJ5%J0
8725D5%m0k5j0%%%N%L0J0J5J5J5K0J0nj5j0j0j0j0j0j0j5l0m0j0K5J5J5K5L5K0%k5l0j0k5
8723d0k0j5NK0L5M5L0J0k0l5%NK0K5J0k0k5k5NL0K0nk5k0j0%NNN%K5J5k5l0l0j0J5%%nJ5J0
8720eL0K5J5J0%%%%%%%%%%%j5k5k0J5K5Nk0m0l0k0J0L5L5K0J0j0l0l0l0k5nL0K5NNJ0J0%J0
8717B5NJ5%j5j0nk0k0nj5nnn%%j5J5nnJ0NNJ0%J0%NK0J5nk0k5nNL0%n%%%%%%nnnnNK5J0J5
8713B0J5J0Nj5k0%J5K0J0J5L0K5J0j0k5k0nj0j0j0j0nk0%%J0NNNNNJ0j0nk0%%k0k0%J0%j0
8711a5j5j5J0L0L0J5j0%%J0%NNj5j0k5nNNJ0NJ0J5J0J0J0J0J0J0%k5j5j0j5j5j5j5N%N%%%
8708ENNnJ0nJ0NnJ5j0k0k5l0k0J0J0NJ0J5NK0%K0NJ0J5j5k0k0j5j0k0k5j0nn%j0%nk0NJ5n
8705a05%NK5K5K0K5K0NK0NJ5j5l0l5l0j5nnJ0%NNNK5J0J5J5J5K0J0%j0nK5L0Nj0k0%%%%nn
8702F5j0%Nj5Nj0k0k5m0n%J0J5%j0j0J0L5J5Nj5k0k0nNJ5n%Nj0nN%%nN%%%%%%j5J0nn%n%%
8698e0%J0j0J5N%NNJ0J5K5%Nk0k0k5m0j5%J0K0nJ0J0%%j5NK0J5K0J5%k0nj0nj0nnnJ5L0N0
8695E0M5J0k0j0l5j0J5J0Nk0nnn%j0%J0j0j0Nn%j0%Nj5%nK0K0K0K0J5J0%j5m0l5j5N%j0j5
8692d0J0J5J0J5J5Nj5nnj0j5j0j0J0L5L0J0%%j5J0%j0%%NNJ0NnJ0K5j0k5k0k5k0%nj5NJ5%
8689a5J0N%%j0l0k0k5NJ5J5L0N0L5L0nnj0K0J0%nj5j0j5j5j5j5j5j0%J5NNJ5NNJ0J0j0%%J0
8686F0nj0NJ0j0l5l0j5%J5J0M0L5L0Nk5l0j5nJ0j0%%j5k0NK0K5Nj0k5j0%J0J5nj0J5J5nk5
8684A5k0nJ0K0K0J5K0K0K5J5l0m5k0J5K0%j5j0j0j5j0K0K5K5J0nl0n0m0%J5L0Nnj0k0l0j0
8681e5%%j0J0K5L0M0K0%nj5NN%k0K0L5K0j5k0l0k5j0K5L0K0NJ0J5nk0l5l5nn%nj5k5NL5M0
8678D0M0L5J5J5J5J5k5m5m0k5j0k5k0j5%NnJ5J0J0K5Nj5k0l0j0%N%NK0K5L0K0J0%%Nj0k5n
8675D0k0k0%J5L0K0J0nnNnnNNj0%%NK0K0%j5N%j5m0k5j0J0J5K0%k0nJ0K0K0J5%l0k5n%j5%
8672A5J5L5L0K0Nnj5k0l0k0%J0j0k5k0j5NNNNJ0Nj0K0%%NN%k0nj0J5L5L5J0k0k5k5j5%K0J5
8669C5NNNnNJ0%%%j0j0j0j0nk0nj0nK0%J0%J0J0%%%%%l0l0j5%j0NK5M0J5J0J5J0J5j0nNNj0
8666F0N%j0Nj0%J0J5nl0j5nNJ0J5J0K5J0k0l0l0k0j0%j0%K0L0L5J5nj0%j5nj0j0nk0%%k0j5
8663d0J0j0%J5M5L0K5J0nnJ0%nJ0nk0nnk0k0nj0j5k5l0k5k0J0L0K5K0L5L5L5L5J0k0l5l5k5
8661E%J0%j5j5%Nnj0nj0J0J5J5J5NK0j0l5m0j5J5K5K5K5K0L0NJ0NJ0nj0%j0nnnj0N%nNJ0n
8657G0nJ0%j5j0%%j0j0%%%%%nnn%J5J0j5k5k0j0J0NJ5J0J5J5J0J5K5Nj0j0j5j5J0NJ0J0j5
8655F5j0k5%J0L0L0J0j5j0j0j5j5j0k5%K0M5N0J5k5k0k5l0k0k5k0k5%K5J0J0J5K0J5J5%nn
8652E0%nn%%%nn%nnnnn%j5NJ5J5J5J0nl0j5K0M0K0n%%j0j5NK5K0Nk0k0Nj0j0%K0K0%k0k0k5
8649B5k0%%%N%%J0nnn%nJ5J5K0J5K0J5J5J5K0%k5m5l0j0j5k0%K5K0%j5j5j5k0J0NJ5%k0j0
8646a5%L0Nj5j0J0J0J5J0J5nnnj0NN%NN%NN%%J5j0j5k0k0j5k0j5j5j5K0J5L0NN%J0j0j0J0
8643E%%%%NNj0J0%%%J5K5j0nj0j5j0%n%n%%%nJ0NJ0J0j5j5j0j5%nn%%nn%NNJ0Nj5j0j5j5J0
8639g0J5J0J5L0L0J0j0j5j5j5K0J5nk0k5%nn%J0j5n%J0L0J5J5J0j5nNn%Nj0J0j0nJ0%J5J5
8636D0%J0J0J5%j5J0j0l5l0J0K0K0j5l5l5j0K0N0M0L5%j0nnj0%j5%%k0%j5%j0j0%%%J0nnJ0
8633E%NJ0K0L0NNnn%%NJ0%nJ0J0nj0nnj0k5j0Nnnj5NL5K5K0j0j0j5nj0j5j0j0j5nJ5K5K5K0
8630G5N%nJ0NNJ0%j0k0j5j0nNnN%n%%%nJ0j0k5k0k0j5J0L5K5K0K0j0j0j5k0j5J5K5nn%%j5
8627A5j5j5j0nJ5J0%nnj0nj0j0nnK0K5K5K5%k0k0%%Nl0l0%%NK5M5M5K5N%%%%j5k0j5k0j5j5
8624a0NK5L0L5%%k0j5j0j5%%j0J0nnJ5j0j5j0j0J5J5J5k0j5k5K0M5M0K0%j0j0k5k5nnk0j5
8621b0k0j5k0Nnj0J5K0J0J5K0K0K0K0%%n%j0j5k0j0NNk0l5k0%NJ5K5K5NJ0NJ0j5j5nnj5NK5
8619EL5nnk0j5NNJ0J5J0J0%j5n%%L0J0J5%j0j5Nnnn%n%%nk5k0%K0%k0k0NNJ5K5%j5k5k5j0
8615e0%K0K5%%K5K5Nj0K0J5K0Nl5n5m0nJ5NNN%N%J5J0k0k0j5Nn%J0J0J0J0%K0M0L5L0nj5k5
8612I0m0j0NL0J0NK5L0K0%nj0j5k0l0j0k5k0k5k0j5l5l5j5J0L0L0J5NK0K0J0j5Nk0%K0nNJ5
8610C0J0%J0Nn%%nnnNj0j5j0j0j0J0L5K0J5J5j0j0J5%%j5J5%%NNl5k5k5%K5K0j0l0k0j0j5
8607d0j0j0J5%Nj0k5k0j0nJ0N%%NN%NNJ0NNNJ5%nJ0K0K0L0j0j5l0j0J5n%%nn%j5j0j0j5K5
8604e0K0K0K0J5j0NNN%%NNNJ5nNJ5%J0nnJ5J5J0nNN%j0n%nnj0%k5k0k5j5n%%%NK0NJ5K0NN
8600G0J5J5Nj5j0%%Nnj5nj0j0K0K5L0K0N%Nnj5%NJ0j0j0j5j0nj0nj0j5nNJ0%%n%n%%nk0k0
8597El0j5nNK5K0J0NJ0J0J0j0j0k0k5k5k0k5j5NK0J5%j0K0J0K0N%K0J0j0j5k0%J5J0%j0nJ0
8594a0J5J0K0Nj5j0j0J0L0Nj0j0k5nnj0nK0J5K5J5nk0k5nNJ0J0J0J5%J0J0NNnk5%%%j0%nN
8591D0j0j0NNnk0%J0K5L5%j5J0NJ0J5J0NJ5J0J0n%Nj0k5m0m5k5j5n%j5nj0j5%L0K5K0%NNn
8588B0J0J0K5L0NK5Nj0n%J0J5nj0k0j0j5nK0J5nk0l0l0k0NK0J0Nnj0j5nJ0J0J0J0J0J5NJ5
8585I5NN%J0NNJ5%k0%K0%m5o0m0%J5J5nn%K5J0J0J0J5J0J0J0J5J0J0j5j5l0j0Nj5k5k0k5k0
8583b0%K5NN%J5M0J5Nl5k0k0%%nn%%NL0K0J0J0J0%k0l0nJ5J5J0NNNl0k0k5l0k5%j5k0K5K0
8580c0K0K0%n%%nn%%J0NJ0J0j5j0k0%j5j0j5j0NJ0J0J0J0NJ0J0%K0J5%nnk0NJ5J0%K5K0K0
8577A05K5K0%%N%j5j0j5j5m0k5j0J0K0J5J5K0%%%%%%%%j0nl0k5l5k0%J0J0%k0l0j0J5L0K0
8574ENK0J0Nnj0j5n%J5J5%Nnj5m0l5nK5K5J0j5n%j5j5nJ5K5Nk0j5j0j0J0J0K0K0K0K5%%J0
8571E5nn%n%nn%nJ5K5L0J5%%J0nj5j5k0j5j5k0j5j5J0J0J0J5J0J0J0J0J5K0K5J0nN%j0k0k0
8568I0k5k0%%%%NK5K0J0%nnnN%%%N%N%j0j0j0j5%j5nj0j5j5NL5L5M0J5nk0j0%NJ0J0J0J0j5
8565A25j5k5%%L0K5J0nk5j5j0l0k5k0NL0L0J0j0k5j0J0J5J0NNNNJ0k5k5k5j0%Nj0j0j0nl0
8562c0k0nJ5M0J5%nnj0%j0j0nj0nJ5K5J5K0Nj0%%NJ0J0J0j0j0j0j0l5l5j0J0J0K0K0M5L0n
8559G0j0%%J0NNnj5J5J0%%l0m0k5NK0K0j0j0%K0J5K5L5J5J0J5j0l5m5m5k0%J0J5K0J0Nj5%
8556D0nJ0K0K5N%k0j0j5j0j0Nk0k0j0J5M0L0j0n%%%Nnk0m0m5k5J0NNNJ0l0k5NL0M5M5L0K0
8553H0J0K5J0J5nj5j5l5j5NJ5NJ0NJ0j0j0j0j0n%J5j5j5k5k5j0j5j0nnJ0L5L5J0NJ0nk5k5
8551@j5%K5J5J5L0Nj5l0m0j5NK5J0J5K5NJ5K0%%nNJ0j0Nnj0k0j5j5NNN%%nnnNj0j5N%j0%n
8548E%nn%J0%j0J5N%%Nj0l0k5j5N%j0J0J0%NJ0NJ0J0%J0j5k0J5J5J0J0K0K0K5K0K0%k0k5%
8545H0nj0nj0k0l0l5j5NJ5J5J0J0J5J0J5K0K0L0Nj5l5k5l0nj0nj0j5k0K5L5L0%l5l0nL5K5
8542C0Nn%j0nj5k0j0J5L0M5J0k5j5%NJ5J0J5J0J0Nj5nnk0k0l0j0J5NK0J0j0nnj5j5%%j0k0
8539c5nK0M0L5K0%j5j5N%K0Nj0n%%%J5j5k0j5k0k0j5j0nj0J0J0J0J0j0j5j5n%J5NJ0NJ0j0
8536b5K0K0L0K0L0K0K0L0J0%NNj0%%Nj5n0m5k0J5K5K5NJ0J5NNk0nj0k5%nk0j0j0j0nnnj0n
8533A0nnJ5K0J5K0J0j0j0NJ0NNJ0%%j0k5l0j5J5J0%J0j0k0nK5M5K0%%%%j5n%k0l0l0nJ0M0
8530E0K5%k0l0l0j5%K5M0K0Nj0l0l0n%NNJ0%J0J0N%K0NJ0nm0l0j5k5l0k5k0J0J0J0J0K0K0
8527c5K5N0M0N%j0N%N%%%%%j0j5j0nnK0K5nk5k5m0k0J5K5K5J5%J0%Nnj0%K5L0L5%k5k0j0k0
8524F5j5nL0NNK0NJ0J0%k0j5j0nj5j5j0%nNj0k0k5l0j5%K0J5NJ0J0%J5K5K0j0l5k5nK0J5n
8522A5j0%j0%%j5NK0J5L0J0j0j5j0j5k0j0nJ0K0%j0k5j0%J0K5%%NN%K5K0J0%j0nnj5%j0j0
8519E%j5nnNK0K0NJ0K0J5J0nk0j0j0j5j5j0j0nJ0%NN%%NNj5j5Nj0j0%nNL5K5J5J0nJ0%k5k0
8515A5%nL5L0Nk0k0%J5M0J0J0nnNJ0J0J0NJ0k0m0l0k5k5l0j0nj0j0K0J5K0J5K0J5L0NNJ0%
8513A05J0%J0NN%N%%k0m0l0l5%n%n%n%%J0L5L0J0Nk5j0j0k0k5k0k0l5NM0O0M5K5n%nk5l0l0
8510El0n%Nn%K0K0L0K5K0%nj0J0J5%%j0J5%%NNj5NNj0k0k5k5k0%%NNK0K0L5J5%%n%n%%%k5
8506G0k0k5k0%n%%N%J5nk0nnk5k0k5J0K5Nj5j5NJ0J5J0J5J5J0J0J5nj0nnnnj0n%%%%%nJ5j0
8503b0j0K0J5j0%K0J5nk5l0NK0%%j0k5k0%nj0J5L0L5J5K0J5K0J0nl0j0k0k0nk5j0K5L0M5K5
8500H5J0K0J5J0nl5j5k0k5k5k5k5n%%nnj0%K5K5J5j0k0%J5%J5%%%NK0K5%k0k0%nj5l5m0k5
8497a05J5L0K0J0j5j5nNJ0K0J5J0K0j0nnnk0k0nNK0j0k0k5k0NK0L0L5J5%j0NK0K0J0NJ5J5
8495H0Nj0j0j0j0nj0nj0j0nnj0j0%Nj5j5J0j5%NJ0J0J0NJ0J0J0K5K0K5K0J0nnJ0J0NJ5%nj5
8492A25k0nJ5L5K5K0j0j0nj0j0j0j0j5%Nnl0l5m0j5NJ0Nj5j0NL0K5Nn%n%J0K0K0J5nnn%J0
8489A05K0J5J0K5J0J0K0k0l0j5l0k5j5l0j5j0Nnn%nj0J0K5K0K5K0%k0j0nNJ5J0J0J0J0J0J0
8486A50k0m0l5k0k0%j0j0n%j5NK5Nnk5k5j5j5NnJ0N%%%nNJ5J5K5J5nk0j0j5nJ5NJ0J0NNJ0
8483A5J5%K0%j0J0%nNj0N%NK0J0J5K0%K0J5j0J0%nNj0l0l5nNnNJ0K0K0NJ5%l0k0m5j5nJ0K0
8480F0J5%%%K0K0%%nn%%nNj0k0k5l0j5NK0J0J0j0nNk0k0l0k5l0%J0%%J0J0K5L5L0J0nj5NJ0
8477D0NNJ0J0l0k5k0j5N%J0L0K0J0nk0k5nJ0NJ5J0J0J0J0Nj0j5%k0j0j0j0j0J5J5NK5J0J5
8474G5K0J0j0j0Nk5nj0j5%NNNNNJ0NNNJ0J5%nK0J5nnj5k0%%k0j5nj5j5j5j5%J5N%Nj5n%K5
8471B5L0M0K0J0J0NJ0j5m0k5k0j0J0NnnNJ0j0j0j0j0j0j0j5j0j0N%J0N%NJ5j0%J0%%J0j0%
8468ENJ0J0K0Nj0l0l0j5%J0N%NNNNj0Nj0%Nj0%%j5NJ0J5L5J0nj0%K0J0J0NJ0J0Nnl5k0j0%
8465C0%nNj0l0m0%NJ0%K0L0J5j0j0nj0j5nj0J0J0K5L0K0J0j5j0J5%%nnJ0j0k0j5k0k0%%J0
8462a5j0nj0l0NK0K0K0K0NNNNN%j0J0K5Nk0k0%%%%%N%N%%J0j0k5l0k5l0nL5N5L5J5J5J5J0
8459A05j5j5k5j5j0j0j0nnj0nj0J5L0L5L5K0j5l0l0k5%%J0%j5nnN%j0J0K0K0nk5j0j0%J5L0
8456C0K0L0K5Nj5nnnnnnj0J5n%J0j5j0J0J5K0k0m0k5n%NJ0J0Nk0%J5J0nJ0J0NJ5NJ0NJ0%%
8453A05%nJ0j0%%j5j5k0k0%k5l0nJ0J0NJ0K0%J0J0%%J5j0nJ0%%J5J5K0J0l0l5l5l0j5%nnj0
8450e0nnnJ5J0J5J5K5%K0J5%n%%%%%%l0n0k0J0K0K0L5J0j0l5l5j0J0J0j0j0k0%J5L5K0K0N
8448B5k0j0NJ5K0J5J5n%J0J0NJ0j5l5k0k5nJ5J5nnK5%N%%n%%%%n%n%%%%n%nnnn%%n%j5%K0
8444EK5J0%NN%%%%%%J0nnJ0j0J0n%J0nj5Nj0j0J0k0n%k0N%j5nnnnNNJ0NNJ0%J0J0j5nNn%j0
8440eJ0J0J5J0J5J5J5K0Nnj0nj0nj0nj0nJ0J0nJ0NnJ5%J5J5Nk5k0m5m5j5NL0K5K0K0Nj0%n
8438F0%%nnJ0j0nnK0L5J5%%K0%k0nj0j0j0%j5j0j0j0j5j0nnj0k0j5J0M5J0j0nJ0N%NNN%J0
8434D0%%J0nNNnNNJ0K0J5J0j0k0k5j5J5J5NJ5J0J5J5J5j0N%%%%%%n%J0j0%%%%j5j0nk0nj5
8431G0k0%n%n%j0l0%L0L5N5L5nl0k5%J0NNnJ0J0%k5l0k0nnJ0J0J0j5l0j5j5nJ0J5%j5l5J0
8428b0NNN%NJ5nnNj0N%j0j0NJ5J5Nl0k5nK0J5J5J0NJ5%j5j5%nnnnJ0M5L5K0%j0%j0j0l5l5
8425Ej0%NnJ5K5M5N0K5NJ0J5nm0o5o0m5j5N%j0j0J0K0K5K0K0j0j5nJ5J0Nj0NJ0j0nN%nnnn
8422A0n%nj5J0K0M5M0L0k0l5l0j5j5J5%NN%NNj0J5J0%NN%%J0j0k0m0n5k0nJ5K5K5K5K5K5L0
8419A05J0k5j5k5j0J0J0K0K5J0k0m0m0k0nNJ0nJ0NJ5NNJ0J0NNNNn%j5j0K5L0nk0l5l0%%Nj5
8416Em0l0k0%J0%J5K0K5J5L0K5J5K5K0j5j0j5j5J0NJ0Nnk5k0nJ0K5K0J5%J0%l0k5j0%K0%j5
8414E5j0%Nj5n%%nj0J0j5Nj5NK0Nnk5j5%%J5Nj0j0NK0J0j0k0k0%j0j5%k0k0%J0J0J5J0J0J5
8411b5J0J0Nl0j0nNJ0J5J0%%%N%N%%J0J0J0J0j0j5j0j0j5k0j5j5m0l5j0J0K5K5K5K5K5L0L0
8408D5L0k5j5k0k0%%%%K0J5Nj0l0NK0K0K0K5K0K0%k0j0j0nnj0nj5k0j0J0K5Nj5j5j0J5%%J0
8405D0J0J0J0k5k5k5k5j0n%K0L5M0K0j5j5j0j5j5%NNNj5J0J0j5%%J0j0%%j0%k5k5%K0L5L5
8402C5J5nk5j5nNnnj0%NJ0nj5k0%J0K5J0nm0k5j0K0N%J0J0K5L0K0%j5l0l0k0j0L0M5L0J0%
8399E5K0%l0m5m0j5NN%nj0k5k5J0M0L5J0k0k0J0K0L0L5K0nnj0nNj0j5%J5J5K5J0j5J0Nj0%
8396G0%nn%l0j5j0NNNJ0K0K5K0K5k5k0k5k0k0j5J0K0%k0m0k0NK0K0Nnnj0nj0nnnJ5J0K0J5
8394EJ5K0K0J5J5nk5m5k0k0k5k0J0L0L5J0%NNnJ0nj0J0nk0j0j0k0%%k0j5nK0M0J5nNJ0J0L5
8391E0K5J0N%%%nj0j0j0j0nNj5l0k0NK0M5K5j5%J0NK0%j0j0k5%%%J5%nJ5J0nj0%j0j0j0n%
8388C5j5nJ0Nn%N%%NJ5K5%%J5J5%K5J5nl5j0k0k5j0J5nNNNNNN%%J5j0nl0j5j0NJ0L5N5M0J5
8384A85%k5k0nj0k0k0j0j5j5%K0J0J0NJ0J5Nj0j5k0nNL0L0Nnk0k0j0j0k0k0n%nj0J0%j0J5
8382C0j0nJ0Nn%NnNK0L5L0K5j0k5k0j0k5j0J0L5n%%%%NK0j0k0l5l0k5nJ0N%j0k5j5j5nK5J0
8379d0J0M0L0Nj5j0nj0%%K0M0N5M0Nl5m5m0j5J5J0%j5k5%nj5k0NNJ0J0Nnj5k0%J0K5L5Nnk0
8376B0k0nK0K5L5J5nj0%j5k0%k5%J5K5M0Nk5k5m0k0%J0N%j5l5k5k5n%j5N%NJ5NJ5O0N0K0%
8373F0j5j5nN%j5k0j0nK5K5J0%J0N%%Nnj0j5%J5L0K0j5l0l5j0K0K0K5j0l5m0k5%j0j0NK0J5
8370b0J0J5J0K5%j0k5k5j0%%J0j0nnj5nJ5L0M0J0j0l0k5j0%%%%j0%nnJ5J5K0J5K5J0K5J5j0
8367G0k0k0nNK0K5J0%%n%k5k5nK0J5%k0k5k0j0J5nk5k0%J0K5NJ5J5K0J0K0J5J0Nk5l0l0j0
8364E%%J0NJ0NJ5%NJ5K0J5L0J5Nn%%j5l0k0k0j5J0%j0J0K0J5J0j5l0k0j5j0J5NnJ0nJ0%K0
8361F5L5L5J5nl0l0j0j0j5j0j0j0j5k0nNj5n%j0l5l5j0J0J5J5J0K5%J0K0K5%J0K5J0J0K5%
8359H5j5k0k0j5j0J0NnNJ0%J0n%k0k5k0k0NL0K5J5k0k0k5j0NL0L0K5J0L5N0K5k0l5l0%K5J5
8356A15J5k5k0k5j0j0j0j0n%J5j5j0J0%nJ0J0NNJ0J0NJ0Nj5n%%j0%%n%J5j0k0k0j5k5%nn%
8353d0J5K0J0K5Nj5n%%nn%J0J0NJ0L0L0K0L5Nj0%%%%%nnj0J0k0n%j0nnj0nnnJ5%k5k5j5K0
8350D0K0J0Nnj5j0J0Nj0l5n0k5J5N0M5L0j0j0j0j0j5%nJ5j5nJ0j0NK0J0L0NJ0j0l5n5l5k0
8347f0L0M5L5K5J0J0%nNnl0k0J0K0Nj5j0%nn%%%nJ0L0L5K0%j5m0l5k5j0j0j0j0j0NK0J5J0
8344A5K0NJ5J5nj5nnNK0J5Nj0j5j5j5j5K5J0nnnnnNK0K5%j5k0k5j0NK5J5J0%nn%j0%%j0j5
8341A5l5k5j5J5N0L5K5K0j0l5l5k0nk0j0NNj0J5J0nNJ0%L0K5%K0J5K0J0J0j0nNNj0j0NNj5
8338H5k0NJ5J0k0l0j5%j0j0%J5K5j0j0j0j5j0J0L0L0J0nj0nj5%j0Nj0m0j5J5J0L5J5L0K0%
8336I5j0j0%%j5j0%j0j0j5j0Nk0k0%%%%Nj0NJ5j5%%Nn%%%%J0K5K5J5%%Nj0k5k5l5k0NL0K5
8333eJ5NJ0J0NNNNNK5K0nk5k5k5m0k0J0J0J5J0J0J5J0J5k0%nk0j0nj0j0nnnn%nj5NK0NJ5K0
8330EJ0J5J5J5j0nNj0j5Nj5%%J5J5NJ0J0K0%k5%j0k0j5j0j5j0%K0NNJ5NJ0Nnj0nj5%j5nj0
8327a5N%j0J0N%J0%l0k0J5N5O0J5k0l0nJ0nNNj0n%n%Nj0j5l5NK5J5j5k5m0j0j5k0%J5L0K0
8324c0K0%N%%K0L0K5K0nm5k0k0NK0J0J5J0J5J0J0%k0nj0l0k5nJ5K0J5J0j0j0nNj5k0%k0nJ5
8321eL0K5K5%%NNnJ0%%%j0k0Nnj0j0nJ0NJ0NJ0J0NNNn%%nN%nnj0j5%j5nnj5J0%%J0N%N%nj0
8317C5j0j0NJ0j5j5l5nJ5L0J0j0j0%J5n%J0nNNNnJ0%%J0%%J0j0%Nj0Nj0%%NN%J0%Nj5l5m0
8314c5j0J5K5M0M0K5J0nj0%j0nnj5%j0j0j5nnj5j5nNK0nl0k5nNK5%J5J0NK0J0J0J5k0k5NJ5
8311C0K0%K0Nj5k5k5j5NJ5J5J0nnnj0nnnnj0j0j5nnj0j0nNJ0K5N0K5j0k5k5j5nJ0L0J5j0k0
8308a5K0M0K5L5L0J5J0%J5K0%j5l0m5n0m0k0%%%%NNj0J0%j5j5Nj0j0nn%NJ5j0j5k0j5j5K0
8305h5K5K0K0J0J5J0k0m0j5J0K0%J5J5Nk5k5nK0L0L0K5Nj5NnnnnNj0j0J0L5K5J5nj0j5k0k0
8302C0%%J0J0NNj0j0j0j5J0NJ0NL0NK5J0j0k0j0j5k0j0NNL0J5nm0m5m0nJ0J5K5J5K5NNNNN
8299F5NNNNNN%J0%NNk0k5k0k5j0NNj0j0j0j0j0NNj5k0k5nJ0K0L5%nk0nJ5L5L5J5nl5k5nJ0
8296eK0K0J5%J5J0k0j5j0k0%J0J0%J0J0J0J0J5NJ5J0j5j5%J0K0Nj5k5k0j5k0k0NK5J0J5%n
8294E5J0nnNnNj0l0j5j5j5n%J5L0J5Nk5j5nnj5j0%j0%J0K5K0J0j0j5nJ5K5J5j5l0k0%K0L0
8291B5NnN%j5k5l0j0J0L5L0K0J5nnJ5J0%%Nk0l0k0k0j0NnnNNJ0N%J0NNK0J0NK0K0NJ0J5%j0
8288A15k0l0k5%J0K5Nj5k5m5m5l5j0K0K0%NK0J5J0J0J5J0%%NN%%Nnk0j0j0j0%J0J5K5%k0k5
8285e%%n%J0%NJ0%J0N%J0j5k0J0nnj0%j5j5k0j0NN%J0J5J5%K0J0J0J5J0j5k5k0j5NK5J5J5
8282C5NJ0%J0NJ0NN%nn%j5l5l0j5nJ0nNK0K5K5K0nj0%j0n%%nm0m0k0NL5J5%j0nNj5k0%K5L5
8279A0L0K0K0J0j0j0%j0j0NJ5NJ0J5%%J5j0nnj0j0n%j5j5k5j5j5nNnNJ0J0Nj5k5nK0J5nj0
8276a5j5%J5J0J5J5Nj0Nj0k0j5l0j0j5%L5K5%j5j5nJ0%NNK5K0L5K0j0k0j0j5%J0N%%j5j0j0
8273enj5j5%J0J0J5J0J0J5J0J5Nj0nNJ0j0%%NK0J0J0%j5nj5%%j0%%j0J0j0j0J0nnj5l0j5k0
8270e0nK0J5%J0J0NJ0J5j0nJ5%%J0nn%j5%J5Nnj5k0k0NJ5J0k0k0NK5K0L0K0J0%%J0Nn%%n%
8267H0Nnk0%nj5j0nj5nnnj0nJ0J5K0J0J0J5%K0Nj5l0m5j0K0J0%%NNN%nnNJ5K0j0k0k5%J0%
8264A5%j0k0%M0M0J5%k0NJ0J0J5J5j0n%J0J5j0j5k5l5j0nnj0N%J5%J0J0N%J5nj5k0%J0L5K5
8261A00J5j0j0j5j5j5j0nk0l0j5%J5K0K5K0K5N%N%%%NNj0j0j5j0l0l0l0l5%%j0%%nn%%J0%
8258h5NN%NNJ5J0nnj5k0J0K5N0M0%nj0%J0J5%%j0k0j5N%nnK5K0%J5J0J5J0nj0k0%j0nnj0l0
8255@k0l0k0J5L0L0J5Nj0Nn%K0M5N0J0k0l5j0j0j5j0nnJ5N%NNJ0%j0k0k5j0K0J5K5J0k0m5
8252A0m0k0NK0J0J5L0J0K0K5nnNnJ0J0l5l0k5j0nNK0K5L0J5Nk0j0nj5k0j5k0j0k0l0%J5K0
8249d0J5K0%n%%%J5%J0J5%NJ0j5%Nj5j0Nj5%nk0nj0%J5K0%%nn%nnnnnk5k5nK0M0N0J5j0%L0
8246E0L5J5j0j5k0j0J0J0j0k0k0l0j0J5K5K5J5K0K0K0K5j5k0j5j0NL0K5J0j0j5j5j5nj5k5
8243E0n%N%%j0k5l0nNK0K0k0k0%J0L5K0j0%J5NJ0NJ0j5j5nJ0K5Nj5l5nNJ0j0NL0K0J0j5j0
8240H0l0%NNJ5L5L0J5j0k0l5m0k0j0%K5K0%j5k0j0J0L0K5j0j5nnk0l5m5l5NM0M5K5NnJ0J0
8238E0k0m5nj0j0j0%K0K0%k0nK0L0K5Nj5j5j0K0%NJ0NnK0NJ0NNNNNNnJ5J5j0nnnnnnnnl5l5
8234A0l0l5N%%NNK0K5%nnnnj5j0j0j0J0J0K0%%%%n%%%%k0k5k0k0J0J5K5%nJ5%NJ5L5K0K0J5
8231F0j0%Nj5k0j5k0%%K0K5L5K0%nn%n%k5J0j0j0K0nnj0l0j0J5J5j0l0l5nNK0J5J0nl0l5%
8228g5n%%%%%%%NJ0J0M0N5M0J5nj0N%j0j0n%j0k0Nj0j0j0j5j5j5K5K0K0K0N%NN%N%Nnn%nN
8225F0j0j5J0NJ0J0NK0%%J0J5%k5k5j0j0j5nJ5Nj5l0%%nnN%NL5M0K5nk0%Nk5k0k5k0%n%%%
8222a0%%N%%%%J5n%N%NK0J5K5K0n%NnNK0K5%j0m5m5k0J0K0J5J0L5L5J0j0k5l0l0k5%J0nJ0
8219E0J0nnJ5J0K0Nj0j5J5L5K5J0k5m0j5k5j0j0k0nJ5NnNl0k5%K0K0K0K0nj0nnj0nj5NJ0J0
8216B5nK0J5%K0%J0j5j0NnnNj0l0j0k0k5j5%K0L0K0Nk0k0j5J0J0j0%K0K0Nl0nJ5L5M0J5j5
8213H0k5%K0J0NNJ0L5j0k5j0k5k0l0k5j5NJ0L0%k0k5J5J5J0j5%%J5Nk0n%nnnnN%%NK0K5K5
8210F0J5Nl5l0%J5J0L0Nk5l5l5k5nJ0%%K0J5K5N%nnnJ0J0J5J0J0J0J0J0%k0nj0j0j0j0nn%
8207B0Nnj0J0n%%J0N%NN%J0%%%%k5k5NL5L0%j0%J5J0J0Nj5k0l0j0K0NJ5J5%l0k0j5j5j5j5
8204c0k0J0J0J5J0J0NNJ5K5J0nk0l0nK5K5J0J0J5J0k5k5nK0K5J5J0j0k5l5m0k5k0j0j5j5K0
8201f0K0K0J5L0NNK0J5J0J5J0j0j0j0j5j0j0j0j0NN%Nnj0%K0K5K0j0k5j0j5j5j5k5k0l5j5
8199a00j5J0%nNJ0K5O0P0M5J5k0k0j5NNj5j5j5j5NJ0%J0%J0%J0NNNNN%%NK0J0j0l0l5j0NL0
8196G0J5J0J5K0nnn%nnnnnnJ0k0j0nnj5nnk5Nnj5k0NK0L0K5K5Nj0nN%n%nk0k5k0k5nNj5J0
8192c5NJ5K5nNK5J0J5J5J5L0J0J0K5L0%j0l5k5k5l5j5l5k0nNJ0j0j5k0j5k0j0J0%%N%%NJ0
8190e5J0J0J0J0J0K0%k5k0k5k5J0J0J5J0K5K0L0J5%j5k5%nk5k5%J5K5K0K0%%N%%n%%L5L0J0
8187A15k0l5k0J0J5nj0k0k5j5J0J5K0%%J5K5J0NJ5%j0l5l0j5J5%K0%j0%j0%K0L0K5K5J0Nk5
8184A20k5j5Nj0nj0K0J5j0j0j5j5j5k0k5k0k5%%%nJ5%NNL0K5K5K0K5%j0l0j5j5nJ5K5J0%n
8181E5%nK0K0K0%nK5M5K5J0k5n5n5m5k5J0L5M5M0J5%%k0k5j5J5J5K0J5K0J0%l0nk0k5k5l5
8179D5j5NNK0%%%n%n%%%j0j0j0j0J5L5K5K0K0J5K0J5%nj0%j0j0%k5l0m0%K0L0L5J5j5m5m5
8176D0k5%J5%j5k5m0j5J0K0K0J5%n%%K0K0J0j0j0J0n%J0j0NJ5J0Nk5j0J0M0K0nj0j0N%N%n
8173H0k5k0nNK5K5J0k0j5j0k5l0nNK0K5J5n%J0nj5k0j5k0j5j5%%J5nNK5J0K0K5NNK5%nnn%
8170G0nj5NJ0nnJ0J0%%Nk0l0j0NK0K5nj5j5j5k5nJ0K0K0J0%k0nj0j0j0k0NNJ0J0J0J0NJ0N
8167D5L0J5nj0k5%j5j5k5k0k5k0nK5J5NK0K5K0K0J0n%%%%%%%%%%%J0NJ0NNNNnn%j5Nj0j5%
8164F0%j0k0NNk0j0N%J0NNNNNN%%%%%%%%NJ5NJ0NJ0K0nj5j0k0j5j0k0k5nj5N%nj0%J0j5nj0
8160d5J5L5J0J5Nj0j5Nj0nnj0j0nJ5K0K5K0NL0K0J0Nn%%%%nnj0l0l0j0J5J0NK0NnN%N%nN%
8157H5j5j5%NJ5j5l0m0l5k0NNNNNJ0J5J0J0J0J5%K0%nNj0%%nn%nj0%j0nnnJ5K0nnl0l0nJ5
8154c5L0M5L5L5L0J0J0j0j5j5J5K0Nj0j0J0%k0%j5j5k0j0NK0Nj5k0k5%J0%J5%j0j0nNj5J0
8151D0K5K5Nk0%%K0K0%j5j0%J0J5nl0k0j0J5K0Nnj0NJ0J0J5J0nj5j0%K0K0M0Nnj0j5j0j0k5
8148A05k0j0NN%NN%J0%k0j0k0j5k0j5j5j5%J0J5L0L0J0j5l5k0j0nk5l0nJ5J0Nnj0NnJ0%%K0
8145c0j0nJ5%NJ0%J5%%J0J0%J0NJ0%%J0%k0k0%%k5nj5N%nJ0NnnJ0N%%NJ0j0J0%j0j0k0%N%
8142c0j5k0j5%K0L0J5K0nnNN%J0J0j0J5nj5j5j0k5j5j0j5j5%nK5L5J5NNK0NnNnNNnN%%%%K5
8139D0N%j0l0j5NJ0J5j0k0j5nJ5J0%J5%NNJ0%NN%J0J0nNNJ0%nJ5J0nj5k0j0k0l0nk0j5NJ0
8136c0NJ5NJ0J5Nj0J0nnJ0j0%%NNN%N%J0n%%k0n0l0l5k0K0K5L5J5k0NK0L0K5%j5j0j0j0nn
8133a5j5J0NJ0NnK0%J0J0N%J0%k5k0%j0j0j5j0J5J0J0J0J0j0J0nj0k5l5%K5L5L0L0K5nl0l0
8130B0j5%j0nK5%k0k5nJ5N%J0%%NJ0J0NJ5J0J0NJ5N%J0%j0k0k5j0j5k0l0j0NK5J0J0L5K0L0
8127I0K0J0%%J0J0j5j0NJ5J0J5J5J0j0m0m0k0j5k0j5k0nk5nJ0N%J5J5%J0J5J0J0nK0j5k0j0
8124C0k0nJ5NN%Nj0J0N%%%NnnNNnnNJ5L0L0J5j5k5j0l0n0k5j0J0K0L5K0K5J0j0N%%%%%j0j0
8121F0j5j0NJ5NJ0j0k0j0k0J0J0%J0%k5%j0j5%j0j0K0K0J5K5L5J0k5n5k5%K5K0%%n%J0K0K0
8118H0J0j0%%j0j0J5%%%NnJ0%K0NJ0J5NJ0J0j0k0k0j5%J0%Nn%%%%%%%k0k5j5k0k0%L5K5%j5
8115E0j0nj5nj0nNj0k5j5l0%J0L5M0J0J0Nj0k0j5j0NJ0%J5J0%%J0L5K0j0k0m0l0k5j0L0M0
8112B0L5L5N%nNL0K5%k5l5l0k0j0%nj0NK0K0j0k5j0j5j5j0J5J5J0K5K5L0%k0j0j0j5nK5N0
8109A10J0j5l5m0k0j0nJ0NnJ0%%J5J0J0K0Nk0k5k5j5nNn%K0J0j0%k0%K0L5L5J5j5j5%%l0m5
8107a5%L5M0L0%j0j5%nj0%j0j5k0j5k0NK5K0J0%nnn%n%nj0j5%J0M0K5j5m5k5J5K0N%nJ0nn
8104EJ5K0nnK0J0%%j5nj0%j0j5%K5NL0J0j0n%j0%j0k5k5j0nK5M0M5J5%j5l0k5j5j0%%%n%n
8101e%%N%N%%%N%j5k5j5j5%K5J5J5K0K0L0J0j5j0j0j5J0NNNK0nJ5N%J0%%J0Nl5l5k0k0k5j5
8097d0J0L5L5J0%j5j5nJ5J0J0J0%k0k5%K5J5K5K0Nj5j0%nj0nj0J0J5J5Nnj5j5%K0J5K0K5j0
8095A30k0nk0j0%j0j0nj0nj0J5%%J0%J0J5%j0nj0j0%j5%j0k0nj0j5J5L0K0K0J0%J5%j5j0j0
8092D0k0nK5J0NJ0J5K0Nl5k5NJ5J0NNJ0j0m0k0k0nK5NJ0K5K0L0K0Nnk5n0m0k0%J5K0J5K5J0
8089H5%%J0nl0j5%L0K0nl0l0nnj5Nnj0nnj0nnnj5j0j5j0J0L0K0K5%N%NK5K0K5K0j0j0j5j5
8086D5j0j5j5j0nnj0nj0nnnNJ0NNNJ0j5J5M5J0k5m5l5j0J5K0K5K5K5K5j0nnnn%J0j0%Nj5J0
8083C0K0K5K0K0L0L0nk5n0m5j0j0%Nj0J0J5J0J5J0K0j5l5l5j0J5%%n%%nN%N%K5K5j5k0nj0
8080B5j0j0nnj0j0j5%K5M5N0K5nj0nJ5N%%N%Nj0j0j0j0%j5k0%Nj0%Nn%%%nj0nj0nnnnJ5L0
8077C0M5L5L5%%k5l0j0J0NNj5k5%J5%%J0%%K0j0nn%j0j5l5l0j5J0K5L5M0L0J0k0l0l0j5l0
8074Ej5NNJ0N%%k0k0j5J0K5N5L0j5l5l5nnnj0J5L0L0N%j5nj5k5nJ5M0M0K5J5J0%nj0l0n0l0
8071E%J5K0J5K0K0%%nNj0l0k5j5K5J0J0J5Nk0k0Nnk0%j0nJ5J0%NNJ0%J0NJ0J0K0L0%k0j0j0
8068I5%k0k0nj0j5J0J0%K0M0K5J0k5k0N%j5m0k0%NJ0%J0NJ0J0J0Nnnnj0nj0j5NJ0J0J0J0N
8065H5J0K0%j5j5j0k0k5nk0j5NNN%J0J0NJ0k0%L5M0L5K0J0j5j5k0k0k0k0k0k5k0NNJ0NN%J0
8062B5Nj0nk5l0j0NK0M0M5L0Nj5nJ0%%nl0j0j5k0j5j5j5%%%%J5n%J5j5J5L0L5L5K0J0%j0j0
8059I5nj5k5%j5j0J5L0K5J5%k0j5j0nj5k0%J0NJ0J0j0j0Nj5%K5K0%%j0j0%nnj5%nj0%j0j5
8056a0Nj0%%K5J5NK0J0J5J0j0NNj5%nn%j0j0nj0j0nnnj0J5K5J0M5K0n%j0J0Nn%k5%J5J5j0
8053I5k0l5l5j5%J0N%J5nJ0nj0k5j5%J5L0L5L5L0L5K5J0k5l5l0j5l5j5%J5J5%j0j0k0%J0K0
8051E0J5J5Nj0j0%j0j5k5j0NNNNnnNnn%n%J0J5NK5%K0J5NNj0%%j0%Nnk0nNk5j5%j0j0%K0K0
8047D5nJ5J0J0J0%j5k0%J0J5J0J0j0k0j5j0J5K5K5J0N%J0nN%nJ0j5k5j0l0nk5l0n%%N%%%N
8044@NK5M5M0K5NnJ0j0k0l5l0k5%J5J5%l0l5%J5L0K5nk0j5%j5nJ5K5L0J0J0j0%%j0l0k5j5
8042E%nj0N%j0%%J0K0K5Nj5m0m0k0NJ0J5%J0J5%K0K0K0M0J0j0nj5nJ5K5K5J5%%J0j0j5k0n
8039A00k0k5j0j0k0nNnNNj0j5J0L5J0l0n0l5j5%L0J0J5L0Nj5l5k0k5j0NL0M5K5%K0J5%%N%
8036E0j0J0%nnj0j0nK5K0L5J5nl0l5j0J0J0K5%nj0Nj5m0k0NJ0J0k0j0Nn%nnJ0NnJ5N%N%K0
8033C0K0%l5k0j0K0K5%%J0j0l5j0J5J5J5nk5m0k0Nj0j0J5L0K0K0K0K0K5K0NnJ0j0%%J0j0%
8030I5nnnn%j0nj5m0k0k5J5L0L0J5NnN%N%%%nnnn%j0j5%J5J0k0l5j5NnnK5K5M0K0k0k0l0j0
8027e%%%%%NN%%K0J0J0J0NK5%j0J0J0j5%%%%k0%Nk0Nj0j0Nj5J0K0j5k0j0%K5M0K0nk0n0k5
8024a0k0N%nj0J0K0J5K5J5J5nk5k5l0j0%%N%K5K5J5J5%K5N%N%%N%Nj0j0j5j0j0j0j0j0j5j0
8021a5j5j0K5M5L5L0L0NK0J5NNl5l0l0l5j0j0k5k5k0k5nJ5%NNNN%J0J5%J0K0%NK0%%J0%%J0
8018F0NnJ5j5%Nj5J0J0j5j5%j0j5j0n%j5k5j0NK5J5J0nk5j0NK5J5J5%%J5j0k5l0nJ0K0K5N
8015C0j5k5k0k0k5k0k0k0K0M0L0L0L5K5L0L0j0k0j5k0j0k0k0nj0J0%%nN%%J5NJ0J5j5%K5K0
8012F0K0nj0K0K0K5%j5j5nJ0J5J0J0nk0j5j5j0j5k5J5M0K0Nj0j0%J0j0l0l5l5j0J5J5K5NJ5
8009F0J5j0l5j5k0%%%%J0J5J0J5nj0j0n%j5nnnj0nj0J0%J0NNN%N%k0j0nk0%j5j0K5K5K5K5
8006B0K5K5K5K0J5j5N%k0m0l0k5k0%L5L0L5L0%j5j5j5k0j5n%k0J5N0L0j5l0k0k0k0k0N%J5
8004@nNNNN%k0nnj5j0nj0J0NJ0J0k5nK0K5K0%J5J0nj0j0nK0J0L5Nk0j0k0j5J0NJ0J0%J0j0
8001E0J5K0Nk0l0nn%nNJ0NNJ0J0NJ0%k5j5nj0j0k5%%j0%%nnn%J5J5J5J5J5J5K5N%n%nk0l0
7998C0j5L5M0K0%j5j0k0j5j5k0k0j5k0J0K5%L0J5J0K0J5%nnnNJ0J0Nj0j0j0j0m5k5nK0J5K0
7995D0J5K0Nnj5J0L0J0nl0k0j0k0j0K0L5K5L0J0nJ0%k0j5k0j5j0%j5NJ0J5J0J0J5Nj5l5k5
7992D0k5%J5J5j0k0l5m0j5%J5J0J0J0J5J0J0K0J0%k0k0%K0%J5J5J5L5L5J0Nnl0m0l0l0nj0
7989eJ0J0J5J0J0NNJ0k0j0j5j5n%%%%%%%nn%%j5NNnj5%J0J5K0K5%k0j5J0K5K5K0%%J5J5J0
7986A25K0Nj0k5k0k0j0Nk0NNj5j0Nj5n%j5%j0k0J0n%%%%nn%L5J5nl0l5%K0K5J5%NJ0J5%J0
7983E0J0J5%k5k0n0k5NJ0L5%k0j5%N%J0K0L5L0J5j0k5l5j0K5J0K0J5nk5j5j5nnk0%%k0nn%
7980d5K0K5%NK0J5J0nn%%k0j5j0K0K5%j0k5j0j0%K0J0%k5n%J5nj5NJ0K5K5J5%j5j5k0j0nk0
7977b5J0L0K0J5%k0j0nj0NNK5J5k0m0k5NK5%j0nJ0j0J0nnJ0j0NK5%J5L0nJ5J5j0j0nj0k0k0
7975A0nNK5K0J5J0Nnj0N%j5k5k5nK5J5L0L0L0J0J0NJ0%nk5k5l0k5%K0K0L5Nk0j5j0nnj0j0
7972F5k0%n%j5k0%NK0%%J5Nk0l5m0j5K0%j5n%Nnk5k5NJ5J0K5K5K5L5K0K5J0Nj5k5nNJ0j0j0
7969D0%K0L0K0K5J5Nj5k0k0n%nk5k0k0j5K0L5J5nnj0j0nnnnJ0K5L0N%j5j0k0j5%J0J5J0J0
7966H5%k0J0%%k5l5%N%Nj0%k0j0j5nK0J0NNJ0K0NNNJ0Nnj5l0%J5%nN%k0j5j0%J0J5Nnj0J0
7963A0K0Nj0j0%J5J0J0%j0J0Nnk0k0nj0%j0j0J0J0K0K5NnJ0Nnj5nj5%nnJ0J5NJ5J5L0%%Nn
7960I5k0j5l0j5%%%n%nNnNn%%%%j5j0%J5J0n%J0J5J5nn%%%%K5K0j5k0J0K5L0%j5j5k0j5j0
7956C0J0%%%%%%J5M0K5L0%J0J5nl0l5m5l0%nNj0nj0k0NNJ0K5%j0j0nj0J0L5M0Nnnnj0Nj5n
7953D5n%%nn%n%%nK0J0Nj5j5NM0K5%l5j5nnJ0j0j5J0j0nnnj5NK0K5K0K5%N%%%k5k5%K0K0K0
7950A00J5Nj5nnj0nnj0j5j0j5j0k0J0L5M0k0m0l0k5NJ0nJ5L5K5Nk5j5j5l0j0nNJ0%J5L0L0
7947D5J5J5NJ0J0j5j0%k0j5%nk0nj0nj0k5%j0j5J0NJ0J0K0K0J5K5J5%l0l0j5nk0nJ0NJ0J0
7945eNNK0nj0j0k0j0J5%J0NNJ0%J5%k0j0nj0NM0L5L0J0j0k5n5j5J5M5J5%l5l0nnn%nn%%%%
7941a5j5J0%K0NJ0J5J0J0J0J5J0J0J0J0NJ0J0J0%j5l0k0j5nJ0J0%%J0%J0%J0j0k0j0k5j0j0
7939C0k0j5NNNNNNnJ0Nk0nn%j0%nk0j5NK0J5%j5j0j5J5Nj0nN%nnnk5NL0M0L0M0K5%k0m0k0
7935A5j0%Nnnj0%K0Nj5j5%J5J5%%J5J0NK0M0L5K0j5m5l0l0j0j0nj0NK0J0J5J0J5J0J5K5J0
7933A40j0m0n0l5j0j0j0nJ0J5%%nNJ0j0%J0J0J0J5J0J0J5NJ5%j5k0N%j5%j0j0J0J0n%N%%J5
7930F5J0J0J0j0j0j5nj5l0l0j0NJ0K0Nj0j0nj5j5NK0K5J0nN%NJ0NNj0j5J0K5L5Nj5j0%%N%
7927G0%nn%J5%k0nK5J0j0j5k5nnJ5K5J0k5l0%K0%J5NNNNN%N%j0J5Nnnnnj0nj0nn%%n%L0J0
7923G5j5j0j5K0K0j5%J0%%%%%%n%%%J0%J0NNNN%j0l5k0k0j5NJ5k0k0k0k0k0J5J5J5J5K0K0
7920B5K0K0%%nl0l0k0J0K5K5j0j5j5nj0%K0K5%j5j5n%j5l0k5%j0j5NK0J5J0J0J5J0J5nk5j0
7918d0j0J0L5K0K0J0J5J0J0%k0%j0k0k5nJ5J5j5j5j5j5%%K0%nj5NL0M5J5nk5k0k5k5j0N%n
7915d5j5J0Nj5J0J0%J0J5%NNJ0%%J0NNN%J0%%J0%%J0%%J5J0%j0j5k0j0j0j5j0j0K0K5K0K0
7912G0K0J0nl0l0k5j0j0nnNj5j0Nn%J0%%J5%NJ0%Nj0n%K5J0K0J5J5J0K0Nj5k5k0k0k0%nj5
7909a0j5%j5nNNJ5%NJ0NNJ5J5J0J5j0j0%j0k5l0k5k0NL5L0J5J5K0J5K0J0K0K0J5%nn%%nNj0
7906A30NJ0N%J0%J5%k5nk5j5J0K5K0J5%J0%%k0m0l0l0j5k0l0nJ0J0NK0L5J5nk5k0l0k5k5j0
7903e0J0n%J5K5J5K0J0J0K0%j0j0j0j0%J0NNl0l0k0l0k5%j0j0J0J0J0J5NNJ0J0NJ0J0J0nK0
7900B0J0NJ0J0J0J0nj0%j0%nJ5j0n0l0J5M0K0Nl0k5j5k0j0j0%L0K5NNnnJ0L0L0M0K5Nl5j5
7897H5j0k5m5l5l0j5K0M5L5J5j0j5J5%k5j5nJ0J0J0J0NN%J0J0%J0%nj0j5%k0%j0j5Nj0n%J0
7895a0K0K0J0J0J0NJ0k0l5k5k5%J5J0%J0%NNnj5nk0nj0j5j0J0J5J0J5nK0J0%M5J0j0j0NJ5
7892F0%J5J0%J0NNJ0%J0%j5j5%L0%l0j5k5j0j0k0j0k0k5j0j0J0j0NJ5j0%Nk0j0J5L0M0J0n
7889A5k0%J0%NnNNnNj0j5NK5J5j0l0l5l5%K5K0NK0J5N%J5%j5j5k5nJ5K5L0J5NNNNj5j5nJ0
7886E0K5Nk0k0j0j5%J0%j0k0%nl0k0j5%NnJ5K0L5K5L0NNJ0J0NNN%j0j5k5nnN%%k5k0k0k0N
7883d0%j5J5K5K0K0K0%%%%%%Nnj5k5l5j0nn%nnj0nj0K0L5L5J5j0k0l0%K0L5L5K5J0NNJ0NJ0
7880A20%J0%k5j0j5nNj0l0l5j5J0Nk0k0j5J0J5K0J5K0K0J5K0K0Nj5j5N%j0%j0J0N%J0J5j0
7877I5%J0K5K0%k5j5j0j5j0j5J5J0j0k5j5k5j5NM0K0K0j5j5j0j0j5N%j0%nj0%J5K0%k5j0%
7874eJ5J5K0K0N%NNnk5j5%j0j0j0j0k5%J5J0J0J0nj0j0nj0j0nj0j0nj0j0NNj0J5J5K5K5J5
7871A0M0M0J5nj0nj0j5J5J0J0J0nj0nj0j5j5j5j5j0j5k0j0J5L0K5K0%%J0j0nNj0%j0k5nJ0
7869A0K0K0%k0j5j0j0j0%%n%J5K0J5K0L0J5j0j0l5m0l0nK5K5L5K5j0k5k0j5%%%%%%%%J0J0
7866B5NJ0%k5j0j0%%%%NN%Nj5%J0L5L5J5%j5j5%J5K5L0J0nk0j5%j5nnK0J0%j0j5k0j5nk5k0
7863ej0J5J5J5J0K0J5J0J5nj0nnl0l0k5k5nK5J0NJ0NJ5J0NNJ0NL0K5J5k5l5k5%%%N%%n%nn
7860D0J0K5J0J5%k0j0j0j0j0j0j5K0J5K0J5%nn%l0l0l5k0J0K5J5J5M5M5Nj5k0k5k5k5j0nk5
7857c0%K5K0K5K0J5k5k5NJ0J0NK0%%N%k0nNJ0J5J0j0l5j0j0J0J0j0nnnj0%nn%%%%%N%%j0n
7854ej0j0j0j0Nk0j5j0l0nJ5K0K0J5J0%%J0J5n%J0%NJ0%%J0%J0K0J5L0J5%%j5l0l0k5j0J0
7851Ej0k5l0%J0J5NK5L5L0%%%%%%%j0%%%k0j5%k0%j0j5J5%%J0J0%%J0K5K5L0K0k0n0n0k0K0
7848eK0K0K0K0K0K5J5nj5nj5j0nj5j0nj0k5%j0j0%k0j5NNj0j0Nn%%K5K0J0J5K0J0J5J0k0j0
7845D5Nj0j0nj0K0J5j0k5%J0%%nnnnnnnnJ0K5L0J0j0j5nk0k5%j0j5NJ0J0J0%J0NNJ0NJ0NN
7842E0%NNNNNNj0j0nnj0j0nj0NNJ0Nj0K0N%%%%Nj5J0NnnJ0J5nN%J5nnnk0Nj0j0%j5j0J0nn
7839A5J5J0%j0k5J0L0K5L0N%%%J0j0m5l0k0%J5NJ5J5J5NK0K5Nk5k5l0k0nJ5J0%%%J0j0k0k0
7836A0k0k0%J5NNJ0%J5%nj0%j0j0%nj0%J0N%J0%NNJ0%%J5%%J0NNJ5J0NL5K0nnj5j0m5k5%J5
7832D5J5%J0N%J0K5J5%k0%J0j0k0n%j0%nK0K0nnK5J0%%j5l0NK5%k5m0k0k0k5k0%K0J0%nnk5
7829d0%J0NNJ0K0J0j0k5nNJ0nnNn%%%j0J0K5M0M5K5J0%K0K5K0Nk0k0k0k5m0m5j5j0j0J5N%
7826A5k0j0NK5J5J5L0NJ5K0j5j0j5j0J0L0L0NNNj0k5j5NK5K5K0nk5k5j5k0j0J5J5K0nk5j0
7824H5j0K0K0J0j5j5J0J0K0L5%l0l5n5j5J0J0J0J5%N%%%%J0j0j0j0j0j0l0l0nJ5K0L0L0K5
7821A00nj0%j0NN%Nj0nnK0K5J5j5j0nJ5NNj0l0l5j0J0J0K5%j5k0j5k0k0j5J5K0J5J5n%nJ5
7818E0J0N%nJ5j5%%%%%nn%k0k5k0k5j0j0K5K5J5J0K0M0N5K5Nj0j0j0j5j0k0k0l5j0J0J5J5
7815F0J0j5j5k5j0NNJ5%nj0L0L0J0j0k0k0k5k5l5j0NK5L5J0J0J0J0J0NJ5J0J0j0j0j0nj0j0
7813D0nj0nnnnJ0K5K0Nk5m5l0l0j0J0%%NJ0J0NJ0J0J0N%n%%K0J5K0J5%Nk0m0m0k0NNK5L0K5
7810D0L0K5K0j0l0m5l0j5J0K0J5N%nnNK0K5Nnj0%%J0nk0k0k5j0k0nnj0j0NL5N0K5j5l0k0j0
7807a5J0J5K0K0k0l0l0k0K0M5K5%k5j5nnj0k0%J5n%K0J5%J0J0N%J0NnJ5%NNJ0%Nk0j5nk5j0
7804EJ0NnnN%%%n%%k0k0k0k5J5J0J5J5K5M0M0K5nj5j0j0NJ0J0J0nnnnJ5J5K0J5%J5K0nk0k5
7801A35k5k5m5m5j0j5j0j0%K0K5K5J5n%%nn%N%N%%%%nnnnNK5J0J5%n%%%%%Nj0J0%%k0j5%K5
7797E5L0L0J5j5k0k5nnj0%j0nk0j5j5J5L5J0j0l0j5j5NL5M5M5L0NNN%%k0m5l5l5NK5J5J5J0
7795H5NJ0J0j0j0j0j5j5j5j5j5nJ5NNJ5J0J5K0%J0nk0k5k0%K0L0Nl0k5l5j0j0%j0n%K5J0n
7792a5nJ0J5j0%J0J0j0nNJ0j0%%j0l0k5j0K0L5L0K0NN%Nnl0k0j0NNj0J5K0K0%k0k5j0j5NJ0
7789a5j5k0j5j5K0M0N0M0J5j0k5k0j5%Nj0j0k0%J5J5K5J0Nj0k5k0j0J0K0L5L5J0NN%J0%Nn
7786A15l0j0k0n%Nj5l0j0%J5K5NNj0j0nJ5L0J0k0nNnNnnNj0j0NNK0J0J5K5J5%l0k5k5l0k5
7783el0nj5k0J0K5L0N%%%nn%n%j5nNj5j0%j0n%K5K0%j0l0l0j0J5K0K5K0K0J5K5K0NJ0nj5l0
7780A5j0J0K0K5K5L0K0%m0j5k0n%j5NNK0j0k5l0j0%%NNNN%%%%nn%%j0nk0l0k0NK5N0M0K0J5
7777G5J5J5J5nnj0j0l0l0k5k0j5l0nJ0n%%%%%nnj5NNK5J0J5K0K0L0J0nj5k0nNK0K0N%j0j0
7774D0%NK0K0J0nnnnj0k0J0K5J5%j0j0J0J5Nk5j0k0%L0K5J5j0nj5j0l0l0k0nJ0NJ0j5j0NJ5
7771A5K0K5J0nk5k0nj0J0j0J0%%NNj5j5J5L0K5M0L0L0K0J0j0m5o0m5l0j5j0j0%K0K0%nj0K5
7768B0K0K5K0nl5o0m0nL0L5M5K5N%j0nnj5%nj0k5%L0K5Nj5nJ0L0J0J0nk0k0j0nnj0Nnj5NJ0
7765C0j5nN%NNNK0L0L0K0%k0nj0nnj5nn%%nNj0nNnN%%J0j0nNK0J5J5J5%j0Nj0l0m0m5k5J0
7762c0L5N5L5K0Nj5k0l5l0j5nnJ5K0%%J5J5%%nj5Nnn%j0j0nnj0j0%nj5NJ5J0J0K0L5L5K0%
7759A15nNj5j0l0l0j5J0K0L0N%n%%NNNNnk0k5%J5M0M0J5j5j5k0j5k5k5k5k0%K0J5Nn%j0nn
7756A0nnnnnNj0J0K5K0J0Nj0nn%NJ5L0J5nk0l0k5j0%NK0L0M0J5j5k5l0j0J5L0Nk5m5l0j5%
7753c0j5j0%J5K0%j0n%%K5K0K5K5K5K5K0%k5m5l0j5n%j5j0j5j5nJ0K5M0M5K5%Nnj0J0NJ5j0
7750A05j5j5nnnn%N%%%%%Nn%J5j0%Nj0J0Nj5j0J0K0J0J5K0j0k0k0j0K5M0L0L0%k0j0j0j0n
7747A35k0nk0l5l0k0%J0NJ0K0NK0J0j5k5k5j5%J0j0J0K0NJ5M0L5%k5k0n%%%N%N%NNj0J0J0
7744A10k5n%nj0%j5j0j5j5j5j0j5k0nnK0NNJ5NNJ0K0K0J5K5J5J5K5J5K0J5j0%Nj0l5m5k5%
7742G0NJ0J0nnk0%K0NJ5J0NK0%l0j5j5l0NK5J5N%nJ0j0%M0K0N%j5j5m0m5k5K5L5J5%nj5nJ0
7739H0J0nnj0j5n%k0j5%J5J5K5Nj5k0k5j0%NNNJ0%J5nj0j5k0n%L5K5J0%%j0%J0%K5L0K5K0
7736A60j0j5l0k0j0%Nnl0j5%J5J5%j0j5j5j5J0NNNK0K5K0J5%l0n0n5l5j0J5K5%Nj5j0j0N%
7733e5%j0N%nj0j0k0%K5M0M0L5J5K0J5K0Nj0nN%J5J5%J0j0m5l5nJ0N%j0J0%%N%J5n%J0J0n
7730I0n%nn%nj5Nj0j5nj5l0l5%K0NJ0J0NJ5J0J5J0%NJ0n%J0J0nj0k0j5j5k0j0nl0J5J0nK5
7727eJ0NJ0J0K0K5J5K0%%n%nj0nj0J5M0K5K0Nj0Nj0j0N%j0j0k5j0k5m0m0j5J5J5J5J5J5j0
7724E0%J0j0%J0K5j0j5l0l5j0j0J5J5nnk5j0j0%%%%%NJ0nj5j5K0K5J0j0nJ5%%%Nk0k0J0K5
7721a5J0j5NnJ0L0K0K0K5%J0J0j0l5k0k0%N%%j0k5l0nJ0L0K0K5J0j0NN%J5K0nk0k5l5j5J0
7718eK5L0NJ0n%%%NNN%J0%N%%n%L5J0j0k5nj5%k5k0%k5j0NnJ5nn0k5J0M5N5L5K0%j5l0k0k5
7715Ek0nJ5L5J0n%J0nj0nj0nnj0nNNNNJ0%K0%k0nJ5L0J0J0Nj5nJ5N%J0nN%j0l5k5j5NJ5K0
7712E0M0L0J0k0l0k0j5nL5L0K0j0k5NJ5NNNj0k0m5k0nk0j0l0j5J0J0K5%j5k0j0NNnnNn%NN
7709d0%J0N%J0Nj0NNnj5J0j0%L0L5K5L0J5k0j0Nn%j0%Nj0n%n%Nn%%j0NNK5%l0j5%J5J5k5j5
7706B0n%J5j0j5k0j0J0Nnl5k5%L5M0M0K0%k5m0j0J0K5L0L5K0k0l5j5%N%k0l5k5nK5L5J5nk5
7703@k5%L0K0NJ0K5J5J5Nj5j0%%j0n%nn%nJ0J5J5J0J0J5J5J0nk5j0j0j0j5j5j0nnn%nj0%n
7700A0n%nnj0Nj5J0%J5NJ0K5J5n%J0J5j5l0k0j5NN%nn%n%n%nj0j0%k0j0K5M0L5J0K0K5%j5
7697G0k5%K0Nj5k0j0N%%%%N%N%%%J0J0NJ0NN%J0J0k5j0%nj5j0nNj0%%j0J0j5%J0j0j0k0l5
7693e0%K0M0M0L0K0N%%nnk0k0NK0Nk0j5%J0%%k5k5j5J0J0%j5nnn%j0nj0j5nj5j0K5J0%J0L5
7690eK0J5Nj0j0l0k0j0NK5NNj0j5J5J0J0J0J5J0J0J0J0j0nN%n%nJ0NNNJ5nJ0Nnj0j0j5nj0
7687D5j0j0%%%N%%NNj0K0L5L5Nl0k0%NNJ0J0j5m0k0k5nnNj5J0K5K5N%nn%j0%nnn%nnJ0j0j5
7684a0J0%%%Nj0J0%%nn%nnnnnJ5J0J5J0J5J0J5J0J0J5K0NnL5NJ0nk0j0j5j0j5j5j5%%%nl5
7681B0j5J0J5J0J0j0l0k5j0J5J5%%J5K0K0%J0J0Nj5nn%nnnk5k5k5k0%K0J0J0%%NnJ0n%NnJ0
7678E%NN%nNK5J0j0k0j5%%J5K0%j0j5%%J0j0Nnj5NNj0j5J0%%nNJ0n%%Nk0k0NNJ0j0l5l5j5
7675a10nK0L5M5K0K0K5J0nj5j0J0J5nj0J0%nn%Nnj0nk0nnj0k5NK0K0L5J0%j5k0%%J5J5%%j5
7672C0k5%K5J0K0J5J0j0j0NNNNJ0%J0J0NJ0J5J5J5k5m5l5k5j5Nn%J5J5J5K0K0%K0J5j0j0n
7669A25j0%N%N%Nk5m0j5%K5K5nk0j5j0k5k5NJ0J5J0L5K5Nn0l0j0nK0J5Nn%n%nnn%Nk0j0%n
7666ej0Nj5nJ5%NN%%NJ5N%K0J0NNJ5n%n%n%%%j0J0j5N%n%nNNnNJ0nN%NNN%%NN%j0j5j5j5j5
7662A5j0j5j0NJ0J0J0J0J0NJ0j0j0%k0l0k0nJ0J0N%J5NNJ0J5J0J5L0Nj5k0j5k5%nn%nn%nn
7659a5%nnn%nnJ5J5NK0K0%K5%k0m0n0m5j0K0N0N0K5j5l5k0J5L0L5J5nk0k0%nJ5J5%%n%%%n
7656C5%nJ0%NNJ0%NJ0j5j0j0nk0%j5j0N%%%NN%%NK5J0J5NK0K0%j0k0j5k0J0L0J5J5nk0k0n
7653F0j0k0j5j0nJ0nNN%j0J0K5%J0J0j0j0j0j0j0j0j5%J0L5K5K0k0k5k5k0%nn%K0J5K0J5n
7650D0l0j5j0k0j5j5j0NL0K0J5%%n%n%%n%N%%n%n%J5J5%j0l5j0J5L0K5NNK0K5NK0J5k0l0k5
7647D0k5l0j5k5l0nnk0NK5K5L0K5J0J0%J5K0%%K5J5J5L5J0J0L5K0J5nnj0nj5n%j5j0j0k0%
7644A30k0nj5j5nk5j5j0nJ5J0n%j5j5%J0J0J5J0nNJ5j0k0j5J0K0J0j5k0k0NK0J0J0%nn%j0
7641C0%Nnj5nk0nK5K0L0K0J0J0K0%k0k0k0J5J5J0%k5j5%J0J0J0nj0j5l5l0l5NJ5L5M0K0L0
7638A05K0j0l5m5l0nnj0NL0L0J0j0l0l0j5J0J5J5K0%NJ5J0J0J5Nnn%j0j0Nj0%%J0%Nnk5j5
7636C0j5j0%j0%J0K0J5J0%k0j5j0%K0NNN%NNJ0J5K0M0K0K0j0j5k0m5m5k5k0%J5L5L0N%n%j0
7633F5nj0Nj5nnJ5J5K5Nn%j5NJ0NNJ0j0j5j5j5j0l5k5k0nn%nj0j0j0j0nJ5M0M0K0K0K0K0L0
7630A05j0l5j0J0K5L0J5j5j0j5j5k5k0j0L0K0nk0k0j5N%K0Nj0l5l5%K5J0J0J0NJ0J0Nj5n%
7627B5nn%nJ5J5L5L0J5k0m0l0j5NJ0j5%n%n%K5J0J0J0J5J5Nj0%%j5l0k5%J5K0K5Nk0l0j5n
7624A0N%J5nk0j0J0NnJ0L5K0J5L0J5J0L0NNk0l0k5J0K0K5K5%%nJ0K5J5j5l0k5j0%j0J0J0K5
7621A85Nj5l0k5j5j0j5j5%K0J0Nnk0%j5k0j0j5j0NNJ5Nk0nj5j0K0N0M0K5Nj5j5NNK0K5Nk5
7619A30j5k0k5l0k5%L5J5nk0nNnN%J0NK0nj0j0j0j5%%j5NK0J5K5J0nj5nj5nK0K0%n%Nj5%%
7615F5n%J0K5J0J5nj0Nj0%N%NN%N%j5k0l0j0N%j0J0J0%%J0NNNN%%%%%%N%k0j5l0j0j5j0%K0
7612A5M5M5K5N%j5l5m5k5j0k5k0Nn%%NM0K5J0J0nN%NnnNj0N%nJ0NNJ0J5%%J5J0K0K0J0j0k0
7609A30j0k0m0k5j5j5j0j0J5L0L0K5NN%%nn%j0%j0j5Nnj0%j5j0nnj0%j0j0N%nj0J0j0N%J5
7606a5J5NJ5J0J0J0j0K0%%J5nJ0%k0nnk0%k5nj0NJ5K0%J0J5J0J0%%j0J0j5N%n%K5K0Nnj0%
7603I5j5j5j5k0nJ0K0J0K0K0Nj5m5m5k0%K0M0K5J0j0l0l0nJ0J5%J0J0J0J0J0J0%NJ0j0j5j5
7600F5l5%J5J5K5K0j5j5j5j5j5j5k0j0J0K0L0NnnNj5%nj0n%%%n%%%%j5j0j5j5K0K5L0J0j0
7597B5k0k5nJ0K0K5J0%J0j0J0J0j0J0nnj0j0j5j0nk5%nj0nnnnnn%nJ5M5M0L0Nk0l0k5k0NJ5
7594a5L0K5K0%k5k0nNNJ0NK0K5K5K0%N%%j5j5l5l5l0j0NK0J5K0K5J0nl0o0m0j0L0L0K5J0j0
7592B5j5J0J0%J5%k5k5l5k0%%n%J0K5K5J0J0NJ0%K0n%J5J5nJ0Nnn%K5L0K5Nj5j0k0k0j0j0
7589G5NNj0Nn%%j0j5k5%k0j0j5j5nK0NJ0J0J0%J5%j5j5Nj0nn%j5j0J0M0K5J5nj5J0Nnk0k0
7586@k0%K0K0J0Nj0J5L0J0nj5nnK0K5J5j5l5%nj0%j5%%k0n%%nNj0j0J0J0%J0%%K0NN%%%%%
7582D5%%%J5J5J5J5j0nnnNK5K0Nnl0k5j0%J5K0nj0nk0nJ5NJ0J0j0j0j5nnJ0J5nNJ0NNj5j0
7579G0j0K0K0Nj5j5k5%K5K0%%NnnJ0Nnj5j5NK0J5j5j0Nn%nnK0%k5k5l0j0%%%nj0NK5K0j0l5
7576ek5j0%%K0J5K0K0K0K0%k5j0%J0K0NNk0j0nnnnK0J5Nj0k0%K0K0nm5l0j5k0k5l0j5J0%J0
7573h5J0%J0J5%NJ0nK0J0%J5%K0J0NK0J5J0J5Nj0k0k0j0nk5k5nJ0J0J0J5K0NJ5J0J0Nj0j0
7570G5k5k0%K0L5K0%l0l0k0%J5%NNNJ0J0%J0nk5j5j0j5j5j5j5%%%%L0L5M0K0J0j5j0Nj5%j0
7567F0nJ5N%J5nk0j5%%J5J5Nk0l0k5j5nJ5J0NnK0J0%nnj0%NK0K0NJ0nJ5j0%J0%%NN%NnJ0J5
7564A30nj0%%j5n%j0n%n%nNNK5K5K5K5nj5k0k5k0k0j0nj0nnj0nj0j0j5nk0nJ0K5M5K5L0%j0
7561H5k0j0j0k0k0%J5K5J0nNNj5m0l5j5NJ0%J5K0K0J5K0nk5l5%L0K5%j0%K5J0J5J0K5K5J0
7558A60n%n%j5j5j5j0j0j5j5j0nK0K0%J5NK0Nk0%j0j5j0j0k0%K0J5K5J5j5j5nk5k5l5m5k0
7556g0J0J5K0J0J0NnJ0L0K0L0K0K5K5K0K0nm0l5j0nn%%j5l0k0k5k5k5l0k0j0%j0nJ5L0NL5
7553c5Nj0%%j0j5k0j0J0K5L0J0N%%Nn%J0nk0j0k0j5J5J5J5K0K5K5J5%K0K0%l0l0k0%J5J5%
7550D5NJ0%%nN%nj0NK5K5%j5k0%K0K5Nk0k5k5%nk0k0nJ5J0%K0K5J0l0l0k5m0k5J0L5O5M5J0
7547I0nj0J0J0j0J0%nnnn%j5n%j5j0%k0nj0j0nj0j5K5K5nj5NK0M0L5K5J0j5nJ0L0K0%k0k5
7544A15l5m0m5k5%J5NJ0J0NJ0NJ0%%J0NnJ5nnj5j0j0K0%J0J0j0k5l0nNK0L0M0N5M5K0Nnj5
7541A90k0%j5j0j0j0k5k5j5NK5%l0l0j5%nn%%j0NJ0K5J5K0J0J0J5Nj5l0k5k5nnnj0l0%%%n
7538d5nK0L5K5J0J0nnk0j0j0nK0%J0J5J0K5NNK0L5j0j5l0k0k5k5k0k5k0nJ5NNJ0NNNj0j5j0
7536d0j0k5%K0K0j5l0k5j5J5L0L5K5J0J0J0J5%nJ5K0K5%k5j5j5j5nK0L0L0Nj0j0j5j5j5%%
7533C0NN%Nj0J0N%j0J0%%%N%K0K5%k5j5j0J0J5J5nl0k0j0j0k0j0K0J5n%K0J0%NnN%K0K0Nl5
7530F0l5n0m0j5%J0J0Nnk0k5NK5M5K5M0J5%J0J5J0NJ0J0NJ5J0Nk0l0l5k0%Nk0m0l5j0j0NJ0
7527e5J5K0J5J5J5j5k0nJ5N%%NN%%j0j5N%%NL0N5M0J5j0m5m0l0j5j5j0nj0j5%K0L0J0NJ5N
7524C0NJ5J5J0j5J0NK0L5J0Nj5k0NNj5j0%j0%%%j0J0Nj0N%%J5nJ0J0%J0%Nk5nnj0j0j0j0j5
7521D0j0j5j0J0J0NJ0J0J0NJ0NNNNK5Nk5l5k0j5%NK5J5j5j0j0J5K0nj5%j0j0%j5j5%L0J0K0
7518F5K5NL5K5J0j5j5k0j5k0j0NK0K0j0k0k5%K5K0Nnj0nnl0l0k0l5j5N%j0j0NJ5M0M5M0J5
7515A00%n%nnj5%%k0j5l0l5j5%L5N0M5L0Nj5k0%k0k0nj5j5nk0k5j0k5j0%N%NK5K5L0K5NNN
7512D5Nj5k0k5nK5L0L5K0Nk5j0j0j0j0j0j5N%%%N%N%nnnnNK5NK0%j5nj0nj0j0n%n%%K0K0K0
7509E5K0NNK5K5J5j5l0l0k0N%j5nj0nj0NNN%NN%Nj0j0j5j0J0NJ5J0J5K0J5J5%l0j5j5j5k0
7506A0l0j0Nn%N%%J0%j0J5K5L5K0l0m0l0j0J0Nn%N%N%%J0n%K0J0J5%K0NJ0K0nJ0NJ5%NJ0L0
7503A55L5Nj0j0j5j5j5%K0J0Nj0j0%j5k5k0J0J5J5NK5Nj5k5j5k0k0k0k5j5NN%J5J0%%J5j5
7500D0j0%j5j0j0j0n%K5J0J5J0J5K0Nj5k0l0j0K5L0L0K0J5NJ0J0k0nj5j5NN%%N%N%J5%nJ5
7497A40K5K5nj0k0n%j5m5l0j0K0J5k0k5j0j0nnnj0%J0M0J5%%K0NJ0K0%J5J0J0J0j5j5j5k0
7495I5j5j5j5k0j5j0k0j0J5K5K5J0%j0Nj0j5J0nj0%J0j0J0J5j0J0nnnj0%j0%k0NJ5NJ5J5J0
7492E0J0J5J0NNK0%%J5NN%j0j5%%j0nnj0%j0nnnnnj0j5j0K0K0Nj0k5j5nK5K5K0J0n%J0L0K0
7489A40K0%nj5k5m0l5j0%J0J0J0J0j0j0j0j0nj0j0j0%%J0nnJ0%%J0NJ0NJ0%J5%j5j5k0k0%
7486a0NK0j0j0NL0K5j0l5k5k0N%NJ0%NJ0%%J0NNJ0%J5%%J5N%J5%NJ0%N%J0%NJ0nnj0j5%%J5
7483A05K0N%J0J0%k0l5l5k0j0J0%%%%Nn%J5NNNNnJ0K0Nj0k0j5J0J5k0nJ5%%N%%Nnnj0nj0j0
7479D0Nj5nJ0%n%N%%NK0J0J5J0J0J5J5j5j0j0j0j0j0k0nj0k0nj5J0L5K5J0J5nJ0%nk5j5j0
7476D0nK5J5%K0%K0Nj5k0l0j0%NN%j5%K0K5%l0m5k5j5%j0j0J5J0J5J5NNJ0NJ0NNJ0%NJ0%N
7473H0N%NNj5j5NNK0L5L0K5%k5k0j0l5k0k5nnj0nN%J0K5L0J0j0j0k5k0j0%%k0j5%J5L5K5K5
7470I5J0J5J5J5j0j0nj0NJ0%J0%J0%NN%%Nj5k0%l0n0m5j5NJ0n%J5%K5L0%j0%nnNnj0J0L0J5
7467I5k0j5J5L0L0J5%%J0j0l5m0m5l5j0n%j0nK0N%nJ5J0%J5K5L5J0%k0j5j0j0j0nj0%K5%J5
7464E5Nj0j5J0Nj0j0Nj0k0j5j5j5j0k0j5J0J0NJ0J0NJ5NNNnJ5nNJ5n%K5%J5J0NK0%j5J0nn
7461G5j5%nnj0%%j0j5Nj0%nJ5NNNNNNJ0NJ0Nj5j5l0NJ5J5K0J0nl0j5j5k5k0k5k0J0J0K0Nn
7458c0j0nnJ0J5K0NJ0j0n%K0K5K0K5k5k0J0L0M0K5k0m0l0nk0k0%n%%J0J5J0J5J5J5J0J0j5
7456I0n0l5k0j5K5M5M5J5J5K5%j5j5j5k0j0n%k0%j0j5%J5J0J0J0j0nj0j0j0nk0NJ0J5j0l5
7453b5l5j5%K0L5L0M5K5N%%nK0K5j0k5l0j0j5k0k5k0k0k5j5j5j5k0J5K0L0NK0NJ0J0%j5j5
7450e5nJ0NnJ5J5nNJ5K0L5K5K5j0l0k0j5%J0N%J0%J0N%J0J5nj0l5l5j5J0K5L0J0%%J0j0j5
7447E0j5k0j5N%NNJ5J0J5J5J5J0J5J5%%n%J0j0J0j0j5k5l5j0J0J0J0J0K0K0L5%k5m5m0l5k5
7445b0k5nK0K5J0N%NNnk0j5J0%j5%j0j5NJ5L5L5J5N%j0NNj0%%%j0j5NL0L5J0j0k5l0nJ0Nk0
7442C0k5k0%J0%J0K5L0%j5l5j5%J0J5nJ0J0J5J5K5J0Nj0%n%j0j5Nj0nnj0nk0k0nNJ0%J0J5
7439C0%NNNNJ5nj0k0k5j0J0J5J5J5J0j5k0k5nJ0L0M0J0nk0l5k0j5nJ0%NK0K5J5Nj5l0nJ0N
7436C0n%%%%j0n%K0L0J0j0j5%J5J0%NNJ0%nJ0N%N%%Nk5l0k5l0nJ5J0%NNnN%%J0%j5j5k5nJ5
7432eK0K5J0nn%j5j0%j0nNJ0J5NnK0J0%J5J0%k0nJ5L0L5L0K5J0k0l5k5l0l5j5NJ5L0L5J5N
7430A50k0j0nj0j5nk0k0n%%k0j5k5J0L5J5j0k5j5J5L5L5M0L5K0NJ0J0%k0%j5k0k5k0k0J5J0
7427A00%j5k5j5NJ5Nk0m0m0k0nJ0NJ0J5J0K0J5K0j0k0nJ5J5nj0j5J5K5K5%nj0j5j0j0k0k5
7424a5j5J5L0L0J5%%%j0j5NJ5Nj0k5j5J5Nj0nJ5J5%j5j0k0j0N%nJ5j0J0NnJ5L0L0J5NnN%N
7421A05k0k5NK0%J0K0j5NK5J0k0nJ5K5N%J0Nj0k0k5nnj5m5l5k0K0L5L5J5nk5l0k5k0j0K0K0
7419B5NJ0J0%j0j0%%n%%J0j0l0l5k0NJ5N%%nNJ5J5K0J5J5J5K5J0k0Nnj5k0NJ5L0K0nj0l0n
7416F0Nn%%J5J0%k0l0m0j0NK5K5J0j0NNj0%%N%j5k5J0K5J0j0%%nj0j0L0L0J0%k0k0k5k5k5
7413c0k0k0j5k0J0K0J0J5L5K0K0%l5m0j5K5L5K0K0N%j5k0NK5K0L5J5j5l0l0j5%J5J0%j0j5
7410A5j0j5J0J5K5%j0%K0L0J5nj5j5%%%%NJ0nJ5J5nNJ0nk0k5nj5j0%k0l0j0K5L5J5J0%j0j0
7407C5j0J5K5K5J5K5K0K0K5M0Nk5m0n0k5n%J0j0nNNj0j0k5j5k0N%J5j0NJ0N%%k5l5l0l0j5
7404h5NK0K5K0NNnNNNJ0L0K0K0Nj0j0%Nj5n%nJ0j0J0%%Nnj0k0j5j0nJ5%NN%N%%%N%%%j0NJ0
7401D0j0nNnj0j5%J0J0NJ5K5K0J0k5j5nj0j0%NJ5nnJ5N%J5L5L0J5k5m5l5l5nK5NJ0J0%NNJ5
7398H5%l5m5k0%K0K0N%nJ0K5K0%k0j5j5j0J5J5K5L0J5j5m5k5NJ5J0j5k0j5%k0%%J5J0Nnk0
7395@%J5K0J0nk5k5%J5K5%n%%%j0n%NK5L0Nj0J0J0j5k5j5j5k5NL0K5NNj0Nn%K5J0J0J5NJ0
7392A25J5NNK5nj5nk5nj5k0k5j0j0k5k0j0J0J5%K0L5K5n%j5j5j5j0nNNNj0J0j0l0l0k0%J5
7389c5K0L0L5K0j0%%j0l5k5l0k5J5N0L5K5%NN%j5n%J5L0J5nj0j0%J0K0L5Nj5j0%nj5k5m0l0
7386A5NK0L0NJ0j0j5nNJ5Nj5j5J0NJ0%J0J0%j0J0L5J5j0l0k0NJ0J0K5J0Nnj5%j0j0k0j0J0
7384I0K0J5k0l0l5j0NK0J0nj0%K0L5L0J5j0j5NNJ0nj0nj0nnj0%%%j0J0%%%%%%%%k0k0k0k0
7380A5j0nj5%J0J5NK5NJ0J0J0J0J0J0J0j0%k5k5l0l0j0J0K0K0K5J5nk0j0j0NNJ0NNJ0J0N%
7378H5%%%%%%%k0j5k0j5NL0J0K0j5j5j0j5nK0NNJ0NJ0J0NNK0nk5k5k0k5k0%K0K5nk5j5j0N
7375a0J0J0Nj0nj0j0j0nk0%J5J5K0J5K0J5J5J5J0NNNj5j0j5j5j5j5j0j0j5j0K0K0J0J5k0k5
7372a0nJ0%%nJ5K0L0L0J0j0l5l5j0%%j0k0k5%%%NN%J0%%K0n%J5J0NnJ5Nj0N%j0J0n%j0j5%
7369ek0nJ5L0L5L5J5nj5Nk5j5m0k0k0NK0L5L5L0nj0l5n0l5nL0L0L5L0M0L0N%nj5l5m5m5k0
7366a5nNJ5K5Nj0J5%nJ0j0j0J0K0J0j5k0j0J5%nJ0n%J0%%NN%%%%K5J5nj5k0%K0NJ0nnJ0K0
7363A05L0L5K0k0k0j5k5k0nj0k5l5l0j5J5J0J0K0NNj5j0NK0J5L5J0N%j5k5k0k0J5J5J0J5N
7360H0J5Nj5k0k5l5l0j5J5J0%nk0Nn%NNK0J0J0j0j0%k0k0k5l0k0%K0J0%K0%J5NNJ5NJ0J0%
7357a0%J0K5J0n%nj0J5M0L5J0%k0nk0j5j5l5l5nNJ0J0J5M5J5K0K0J5J0l0j0j0j0j0j5j0J5
7355E0J5J5J5J0K0J5J0%%J0j0N%%%J5J0K5%k0k0k0k0k0k0k0k0%%N%J0J0NJ0%k0j0n%%N%J5
7352G0j0NNJ0J0J5J0K5K0K5j5l0l5j0J0k5k0l0j5%NJ5nJ0NNNnj0nnj0nk0NJ0nNN%NJ0nNk0
7349A0nnj5Nj0j0NNJ5N5L5J0J0NJ5j0l0k5k5k5n%%NJ0Nj0K0J5j0J0nN%nNj0NL0J0j0k5nJ5
7346F0NNj5j0j5j0J0J0NJ0N%NNk0m0m0k0J0J0nK0NNJ0J0j0j0k5%K5J5L0J5%j0Nj0k0l0m0j0
7343f0L0K5j0j5J0J5K0%%%k0NL5J5K0L0N0N0%l5n0m0k0Nj0j0j5nJ0J5K5Nj0nj0j0l5l0%K0
7340e%nNnnJ0%%%%N%%%N%%%%%%%%NNJ5J0J0J0J0NJ0j0l5k5k0k5k0k5k0J0L0K0J5K0K0K0K0
7337F0%%J5%l5j0J0K0K5%k5l0j5J0Nj5J5J0J0J0%J5K0nl0l5m0k5%K0K0Nj5k0k0j0k0j5k5j0
7334a30K5M5L0L0J5%k5l5j5%nj0J0J0J5J0NL0K5J0%%J0j0l0nK5J0J0j0NnJ0%J0%%J5%N%k0
7331F0j0j5Nk5j5Nj0K0J0N%J0J0%%nnnJ0L0j0l0k5J5M0L0nj5nj0j0NNj0nj5nJ5L5K0%k0j0
7328F5nj0nN%%J0j0J0J0nj5%j0j0%K0J0J0J5L5K0K5J5nJ0Nj5k0j5j5k0j0k5j0K5K5L5J5j0
7326A50%%j0m0k5k5nK0L5Nk5k5k5l0j5%L0J0j5k5j0K0K0L0J5%l0m5j0%K0K0J0%%%%%NK0K0
7323G0K0K0J0J0J0J0j0j0%j5k0j5k0j5NNN%%j0%nnnnnJ5K0J5k0k5NJ5L5J0k0j5%Nj0n%%NJ0
7320F5nk0k5%L5N5M0nl0k5k0k5k5j5nj0j0nj0k0%J5%nK0NJ0%J0Nnj0NNj0%%NK0NJ5J0J0K0
7317G0%J0NJ0NJ0%J5Nnnj5J0NK0K0J5n%nn%nn%J0K0Nj5m5n0k0NNK0K0Nj0k0k0j5nJ0J0j0j5
7314C5k0K0K0Nj0nNNn%Nj5%%j5j0%j5NNL0L5J0j5l5l5j5nnnnnnnnJ5J5J5J5%j0j0%j0j0nj0
7310e0j0%k0%K0L0L5K0j5%j0nn%N%J0L0M5%k0j5J0L0J0k0%%nj0nnj0nnj0NNnJ0j0J5J0j0l5
7307Em5k0J5L0K5j0j0n%nnJ5J5J5J5J5J5J5J5J0K0J5J0J0nJ5j0k0l5l0k5l5l0j5K5K0J5K0
7305E0J0%%J5j0k0j5k5k0NJ5K0nJ0J5J5J0k0nK0L5M5L5nm5m5k5m5m0j0j0j0nnnn%l0k5%L5
7302i5J5K0L5J5nj0j5%%j5j5%K5L0M0J5j0l5%L0K5%k0l0nN%%n%%nj5j0j5j0J0J0%K0J5L5L0
7299F0K0j0l0l0j0J0J0J5J0J5J5J0J0j0j0j0nj0j0k0%J0%J0NN%%NK5Nj5k5m0j0J0K0nj5j0
7296enJ5J0K0NJ5n%J0%J0N%%NN%k0j5k0k0N%nNK0K0K5J5nk0k0j0j0j5j0j0j0%K0L5K0%J0J0
7293H0J0J0J5J0nj5j0nk0j0j0k0j5j0k5%K5L5L0K5J0nl0l0l0nj5k0j5NK5L0K5J5nj5l0j5j0
7291b0NJ0L0J0nj5%nnJ0J5J0J0J5J0J0J0nj5j0j5j5nk5%nnnnJ0K0K5NN%Nn%N%%J0J0K0nj0
7287H0j0j5j0NnnN%n%%Nnj0N%nNj0j0nnj0%j0j5%%K5J0J0J5J5J0J5nk5k5nnJ0NN%j5j5NJ5
7284A5NK5J0nJ5NN%NNJ0j0Nn%j5j5nJ5J5%j0l0k5n%J5j0nNK5L0L5M0L0J0k5m0m0l0nL0K0N
7281A00m5n0k5NK5L0J0nJ5Nn%J5%Nnj5nK0K5J0j0k0j5%J0J0J0J0%k0nN%Nn%%%NNN%j5k0j5
7278E0k0%%%%Nj0N%nnNj0nNj0%J5J0J5J5J0J5J0J5Nj0%%%j0j0%K0%j5l0j0%Nj5NJ5J0NJ0J0
7275I5NJ0nnnnn%J0k0l5k5nN%J5J5L0J5j5k5j0%nk5J0J0%J0J0NJ5%J0J0j5j5J5%j0n%j0j0
7272D0j0nNJ5NJ0%k0j5j0%J5K0nNnn%Nj0%%NJ5J5N%K0L0j0j0nNJ0%j0l0l5k5J0J5J0nNNnj0
7269D0j0j5j0nK0K0n%%j0NK5L5M0K0nl0k5n%%%%nnj0nj0j0nnnnn%J0j5nNJ5J5K0J5K0J0K0
7266A25J5nnJ0j5j5N%j0K0K0J0K0%l5k5nNnk5j0J0L0M5O0K5Nj0j5l5m5n0l0nJ5J0%j0j5j0
7263E0j0%J0J5nj0j0j0j5j0J5J0%NNj0J5L0K0J0k0k5l0j5j0NJ0J0NJ0NJ0J5j5j0j0j0J0J0
7260E0J0J5Nj5n%Nj0j0N%K0J5%j5%k0%j0J5nJ0K5J0%%k0%J0L0J5j5j5m0l0nNJ5Nk0j5%%J0
7257B5J5j0%J0K0j0%J0j0J0J5%j0nK5K5J0k0m0j0%J0J5%J0J0J0J0k0k0l0k0k0NJ0J0J5J0K5
7255H0K5J0k5l0l5m0l0nJ0J0%nJ0J0%j0nj0j0J5J0J5J5NJ0J0NJ0NJ5Nnk5j0J5%j5m5l5l0n
7252h5K0K0J0J0nj0j5%J5L5L0J5%j5j5NNj5j0%%j0J0NNJ0NJ0%J0j0j5l0n0l0%%J0K0L0L0K0
7249A5J5%J0NnJ0J0%NNnJ5%N%NN%NNNN%N%J0nJ0Nj0%n%nn%j5j5nk0k0nk0j0j0J0%%%%nNK0
7245B5%NK0%K0K5%j0J0L5L0Nk5m5m0m0j5%J0j0j5%L5L0J0NJ0k0j5k0j5j5k0nK0L0N0L0j0k5
7243F0nk0k0%nn%%j0j0l5l0nK0L5K5J0J0%NK5J5J5Nj5nNJ0K5K0J0%j0nj0k0l5l0k0%n%%%%
7239ej0NN%j0J0K5J5J5K5J5%k5k5j5k5nJ0K5K5Nj5k5nnJ0j0j0NJ5J0j0nNJ0nj0J5Nn%%NNJ0
7236E0nnJ0%%Nj5l5l5k0J0L0K5K5L0J0%nk0k5%NJ5J5J5nj0j0%n%J0j0J0nj0J0J5J0nj0nj0
7233E0l5m5k5NK0K5K0j0%J0%%%N%%%NJ0J0NJ0Nk5nn%L5L0Nnk0j5j0j5k5j5k0j5J0K5L5%j5
7230A5%j0%nj5NJ5NNk0k0j5J5K0J0K0j0%J0NJ0J0J0NJ0J0%j5l0m5l5n%J5L5L5J0J5J0Nj5j5
7228E0j0%J0j5k0Nj0j0J5J5J0J0nj5k5%K5J5J0nj5k0NL0K0J0j5k0j5j5%J5j5j0nj0%nJ0j0
7225a5%%%%NN%J0%NNNnnn%nnnnk0k0l5j0J5L5L0N5L5%j5j5j5j5j5j5j0J0%nNN%%j5k0NK5K5
7222EL0K5L0Nj0l5l5%K5M0M0K0j5l0k5NK0NJ0nnnj0%j0j5%nm0l0j5J0NJ0J0L5M0J5k5k5%n
7219D0k0j5%K5K5NJ0J0NNNnJ5K5L0nk5j5J0nnnnj0%k0j5j5j5l5j0J0L5K0nj0j0j0k0l0nK5
7216a5L0L5L0K0L5L5J5j0l5n5l5l0nK5M0L5L0J5J5j5k5k5j5j0nnj5%j0nnj0j0J0L0L0nj0N
7213H0J0K0Nj0k0k5j5N%NJ5nj0j5j5j5NNNNnl0j0j5j0NJ0j0%%%%NJ5%J0J5nJ0J0NN%NK0j0
7210E0%J0nk5k5j0L0L0L0L0%nn%nn%%%N%Nj0k5k0j5NNNJ0K0K5Nk5k5k0k5k0nnj5%K5M0J5j0
7207D0l0n%K5K0L0J0%%%%%nk0j0j0%J5J5Nnj0J0j5k5k5NJ5J0j0%NN%J0nnJ0j0NJ0K5j0k5%
7204D5%nNJ5J5J0J5L5J5j0j0j0j0nj5j5j5%J0Nk0l0m0l0%K0K0K0K0K5J5K0NJ5J5%k0Nj5NN
7201A10J0%j5m5k0l0j0J0n%NnnNJ0K5K0J0j0k5j0k0j5%%j5j0%K0L0L0Nn%%J5J5Nj5j5k0j5
7198A5J5K0K5J0%nJ5k0k0k0k0k0nJ0J5nj5j0J5K0J0J5nj0J0%J0N%N%%%%%%j0k0l5%%%NNJ0
7195A5K5K0J5J5J5L5%%k0k0n%J0J0%j5k5k5j5n%nNJ0n%J0N%nJ5J5K0J5K0J5J5K0J5j0j0j5
7192A60j0j0j0j0j0j5j0j5j5NJ0NJ0nnNj0l0j0%K0L0L0L5L0J5J5J5J5k5j0j5j5l5nK0J5J0
7190A75j5j0%n%n%NJ5J5Nnj5%j0k0j5J5L0%%j0Nnm5l5j0j0%%nk0k0K0K5%NN%m5m0j5J0Nj5
7187d0%%J0K5L0J0J0L0K0J5j5l0k5k0j0N%j0j0k5j5j5NN%NJ5K5K0K5J0j0%%j0j0j5j0K0K5
7184D0K5K0%J0J0%k0j0j5k0j0J0Nnj5k0j0k5l0%M0N5N0K0%j0j0j0j5nj0j5k5%nl0j0j0j0j5
7181g5%j5k5%L0K5J0NNJ0J5L0K5K0%k0j0j0nJ5J0nnJ0J0nNj0nnj5N%j0j0Nj0nNj5Nj5j0%j0
7178e0nNk0n%%J5J0J0J5J0NJ5NnN%nJ0j0J0K5%NL0M0O0L0%k0m5k5l0k5nk0n%%J5j0j5j5k0
7175a5j5%J5J5Nj0j0j5j0j0%%nJ0K0K5J0NK0J0J0K5Nl5k0j5j0j0j5N%%J0K0J5%k0k0%J5K5
7172C0J0nnJ0%NJ0n%%j0%j5k0%J0L0M0K0j0j0%L5M5K5Nk5m0l5j0NJ0N%j0k0k5j5k0k0j0J0
7169eL5N0M0J0j5k5l5k5j5nJ0J0NJ5J0nN%%l0k5j0nN%%K5K0K0K0Nn%Nk5j5k0j5j5NL5K0Nj5
7166D5n0n5l5%M5K0J5M0N0L0%m0k5j0nK0L0nNL0J5J0j5k5j5k0k5k0k0k0%K0J5J0J5%%K0NN
7164F0J0Nj5k0k5j0j0J0%%J0J5J0J0J5J5J0J5j0j0K0K5%l0k5nj0k0k0nj0k0k0n%J5J0J0NJ0
7161A0NJ5%%%N%N%%j5j5j5j0j5J0L0L5nj5k0%nj5k5J0J5J0K0J5J0J5NK0L5J5%k0nj0l5k5n
7158C0K0L0K5Nj5n%nk0nj5%J5J0NJ0nN%N%N%%k0j5j0NJ0K0%k5l0k0k5l0J5M5L5K0%NJ5NK0
7155A15J0J0%k0%j5j0nj0j0nNJ0nnJ0%%nnnnn%nn%%%N%%%N%%%%%%%NNNJ0NNJ0NN%nj0%Nj0
7151H5j0NN%K0nnK0J0nnj5j0j0j5j0j0j0n%J0j0%N%nN%j0NJ0j0%%%j0nj0%j0nnNJ5J5%J0J5
7148D5NJ0J0NNNj5k0j5k0nl5l5j0K0%J5J5%%J0L0L0L5%k0j5j5%N%k5j5%%N%N%N%NNNj0J0J5
7145D5n%NNNK0nk0NJ0J0L0K5%k5k5k0k5k5k5k5k0k5nn%n%%J0j0%N%%%N%L5N5L5j0l0k5%NN
7142b0j0j0j0j0nnj5%L5K5K0L5K0%J0J5j5j0j0j0%j0n%j0%nn%L5J0k5k0nK5K5J0J5j0nnJ5
7139F0J5nk0k0l5j0NJ0J0J5K0N0L0nj0k0l0j0k5l0%J5L0L5L0L5K0%j0k0l0j5j0k5k0J0K5L0
7136I5J0J0J5J0K0J5K0K5j0k5k5%J5L0Nk5l5l5m0l5%%NN%%NNj0k0k5%J5K0J5K0J0Nj0j0n%
7133F5%%N%%Nj5J5%%j5j0j0j0%j5k0N%J0NJ0NJ0J0N%%n%N%N%k5k0J0J0Nk0j0Nk5nK0n%%%n
7130enn%K5J0J0%j5nnnnk0j5j0J0L5L5K5Nnn%j0J0J0NJ0j5j0j0j0NJ0NJ0NNNNJ5nk5k5k5%
7127A5j0j0J0NNJ0j0K0NN%K5nK0J0J0J0J0j0j0nj0Nk0j0nNN%k5j0N%nj5j0j5j0%K0L5K5K0
7124H5K0K5K0%%J0j0j5k0k0k0j0J0J0j0k0j5l0j0k0k0k0k0NJ0NJ0NNJ0NJ0NJ0N%J5K0n%N%
7121D0%J0J5Nk0%J5J5%k0NNJ5K0j0k0l5k0k0%%J0J0nj0j0J0N%N%%Nnj5nK5L0L0n%J5J5J0J5
7118A30J5nj5l5j5%j0j0nj0nnj0nnnj5j0k5%L0M0L5L5N%%N%j0k5k5j5k0J0K0K0%j0j0k5j5
7115@j5J5J5K5K0K0k0k0k0j5%%%%%%%%K5K0K0K0N%%%N%%Nj0j5j0j0k0%%k0k5l0j0K0K5J0N
7112A5K5M0Nj0l0nJ0J0%nNJ0nJ0%%%%j5l0J0j0k0nj0%K0K0%nj5J5L5M0L0%k0l0k0j5%J0K5
7109H5K5Nk0j0NN%j0l5l5j0J0J5j0%K0%J0J0%K0%j0J0n%NnnNNN%J0%NN%J5nnK0j5j5J0J0J0
7106A30nk5l5k5j0j5J0j0J0J0nNNNN%%J0j0N%j0J0L0M5K0j0m5l5j5%%NnNJ0%%J5nnnnJ0j5
7103E0j0J0j0%%j0J0j0n%j0j0nnj0j0nj0n%J0j0n%%%J0L5K5K0j0j5j0j0%K5J0J5%j5k0%K0
7100C0J0j0k0%NJ0%j0K0J0%NJ0nJ5J5%K0%j5l0k5k0%J5J0%j0k0j5j0J0L0J0K5J5k0nJ0j5j0
7097C5j5j0K5K5J5K5J0j5%Nk5k0k0k5N%%%%%%%nnj0nk0k0j0NL0J0%k0j5J0J5K0J5K0K0K0j0
7094F0k0j0j5nJ5%NJ5n%J0%nn%%j0%nj5k0k0j5J0%nJ0K5K5L0K0j0j0j0j0Nk0j5NJ0J5K0J0
7091F0%K0J5Nj0j0j0j0j0Nn%%j0%%j0j0j5%j0j5j0j0J0K0NK0J5NJ0J5J0nnk0l5k5J0K0J5n
7088B0%J5NJ0J0Nnk0j0j5%J5J0NNK5K0%j0k5k0k0%K5K0%nj0%j0nN%%J0%j0J0N%NNnJ5%%%k0
7085E5j0nJ0J0J5J0Nj5nj0nnnnJ0L5L0J0j5l5k5k0j5N%nj0%%nN%N%N%%%J0N%k5m0j5%K5L0
7082EJ0j0j0k0%K0K0M5K0N%NK5L5Nn%nnk0k5k0k5j0NJ5K0K0K5%k0k0j0j5k5j5k0l0j0NJ0K0
7079e%j0nk0j0%j0nj0%j0nnJ5K0%L0K0Nj0k0nL0L5K5nk0k0j0j5k0j0k0J0%NNJ0j0%%%%%%%
7076e0j5k0Nj0j0j0nL0L0L0L0J0J5K0%j0j5NNJ0j0m5m0j5K0J5j0NN%%J5J5J5J5j0nj0j0%n
7073a0Nj0j0J0nn%%NNK0K0L0J0Nk0j5%j0j0j0j0NK5J0J5j0j0nj0j0j5j5j5J0NnK0J5J0L0N
7070E0%%nnj0j5j5K5J0J0nl5k0%K0K0%N%%k0j5k0j5J0K5L5J0k5nJ5L0J5j0J5%k5j0J0K5Nn
7067G5n%j0j0j0j0k5l0m0k0%NN%NNN%K0K5L0J5k5k0J5K5J0j0j0J0K0NJ0j0k5j5J0K5J0j5l0
7064A0m5j5J0L5L5K0%J0J5J0NNJ0NNNJ0K0L0nk0j0J0J0K5J5J5J5J0nl5j0k0j5j5j5j5NJ0k5
7062A05m0l5k5j5j5n%nnJ5L0K5N0L5%l5n0k5%K5%nJ0J5L0K5K0J5j0k5l0l5k5j0n%K0L0J5n
7059F0k0j0NJ5J5nl0k0j5N%%NJ0j0%J0j0j0j0nNJ5K0Nj5nj0j0%K0K5L0L5K5J0l0m0m0j0Nj0
7056Ej0k5%J5J0NJ5J5nNJ0%J0%N%k0nj5%K5J0J0nnNnj5J0nnJ0n%NJ0%k0m5k5nJ5L0J0j5j0
7053a0J0%j0%n%nn%n%j5NJ0j5j0J0J0J0J5J5J0J5J0J0%N%%%%%%Nj0Nnj0N%nnN%j0j5k0k5j5
7050d5nJ0K5K0J5nk0n5l5%J0M0L0K0L5K0K5nl0m5l5k0j0J0L0M5K5J0j0k0j5j5N%%NJ0n%J0
7047B5NN%J0N%NN%%j0J0n%n%%N%N%%Nnj0j5l0%L0K5M5K0Nj5j0%j0NK0K0K0K0nk0k5k5k5k5
7044E5j5nK0Nj0k0%L0%k0nnnj0j0NJ5K5K0J5J0j0N%nj0j5%J5L0L0K0NJ0j5l5m5j5J5J5n%L0
7041A15J5k5m0k0n%N%%J0nK0nk5k5j0J5J0j5k5j5j0j0j5%%M0L5NJ0K0J0J5Nk0j0%J5L0L5J5
7038A45nj0nj5j0nj0n%k0nnj0j0k5%J0L5K5J5NNN%j0k0k0j0nK0J0NJ0J0J0J0j5j5j0j5j0j5
7035C5j0j5NK5J5J5J5J0K0J5k5k0k0j5j0J0J0K5K0nj5l5%nn%j0K0J0nNJ0NNn%%nnn%n%%%%
7032E5%%%n%k0j0j5nj5nj0j0NK0M5L0K5nnJ5NNj5l0nJ0J5J0nj0J0N%%%nk0k0nJ5K5K0J5Nj0
7029A05%nk0m5m0k5k0%NM0M0J5k0j5%%j0k0j5K5M5K5%j0nj0%j0J0j5NNN%NN%J0j0%j0%%j0
7026C0%nj0n%K0L0J0nj5k0%%J5J5%j0nk0nJ0J0%nj5J0J0NJ0J0J0J0J0J0j0nj0nk0j5%Nj5j5
7023A5K5M0K5j0%J5K0NJ5J0J0j5k0m5m5m0k5k0%%n%nnn%%J5%k0k0k0NK5%Nnk0k0nJ0K5J0L0
7020d5M0L5K5%NJ5j0l5k0k0j5Nj5nK0J0J0J5J5J5J0J5j0nj0nj5j5j5j0NN%J0K5%J0J0j0j0
7017C0j5nnj0nnj0nj0%J5J5J5K0J5K0J5J5j0l0l5n%K0J5N%j0k0NN%j0j5k0nK5K0N%Nn%k5k5
7014b0nK0K0K0J5%%%%%%%%%%J0nj0J5%%nk5k0n%k5k0nK5M5M0K5J5j0j0k5l0j5J5J0J5J0J5
7011H0J0j0j0j0j0k0%j0j5nN%%J0L0L0J0nN%%%%%%%k5j0nj5j0j0j0%%%%K0K0K0K0%k0j0%n
7008D5j0k0%J0j0%NJ0L0L0J0n%Nj0j0N%n%N%%j0k5m0m0j0%K5L0M5L0K5J5%nl0j0j5j0nj5k5
7005A5j0%K5L5K5J5j0k0k5k0NNK0K0Nj0k5k0j5J5K0%j0j5%K0L0K0J0Nnk5k5nK0J5%NJ5J5N
7002A25J0J0NJ0J5%k0k5m5m5l5nNK0J0J0nj0j5%%K5J0Nk5k5j0%J0j5nNj0NK0J0K0K0%NN%%
6999F5NN%j5%j0j0nnj5nj0N%j0%j0%%nnnnNj0j5J0J5NNJ5K0%J0J5%nn%nnn%%%NnJ5L0K5J0
6996I5nj5k5l5j5NL0K5Nk0l5j5%J0J5L0M0K5%k0m5l5m0j0K0J5J5K5J5K0K5J0nk5j5j5k0j5
6993A5j0j5nK0M0M0J0j0nJ5J0J0K5%j0k5j5k5j5k0k5j0J5J5J5J5N%j0J0%%j0J0j5nnj5j5n
6990@nj0nJ0J0%j5j0J0L0L5J5L0K5J0j0l0l5j5j0nk0%J0%NK5L0nj5j5%j0j0nJ5J0nJ5L5L0
6988A15J5k5o5n5l5j0J0j0NJ5J0J5J0K0J0J5J0nj5l0%L0L0M5K5j0nj5m0l5l0%nJ5%NNJ5NJ5
6985E0%NnnN%%j0NJ0K0J5N%j0j0%%nj0%%j0%nnJ0j0k5m5k0%K5K5K0J5nl0m0k0K0N5O5L5%n
6982A10NK0J5J0%j0k0l5l5j5j0j0j0j0j0J0J0K0Nj5k0k0j5K0M0L0K5nj0Nj5%K5K0J0nnK0J5
6979A40Nk0l5m5k0j0%J5J0J5J5J5%NN%nk5k5nN%NNNNNNJ5J0J5J0%j0j5%J5N%K0J5%k0l0k0
6976H0nk5j0nJ0N%j0j0j0nj0NNK5L5K5Nj0j5j5j5j5k5k0%K0K0NNJ5J0nj0J0%%J0j0j5N%j5
6973C5j0%j5nK0K0Nnk0NK0K5K0Nnj0k0l0k5J0L5M0J0K0J0%nk0j5N%j0nj0%j5Nj0j5J0%K5K0
6970I5Nj0j0j0j5k5l5m5j5J5J5K0K0k0j5k0j0j5j0j0j0K5K5J5K5L5K0%j0j5J5J5K0J0J0nj0
6968G0NNN%NNNNk0j5k0j5j5j5k0j0J5J5J0j0k5k0J0J0J0J5J0J0J0J5J0J5j5nj0nj0%nj0%n
6965A0nnN%%NN%%Nnj0j0nnj0nj0K5K0K5J5NnN%%%%%J5K0L0J0N%Nnj5k5nk5l5k0%j0n%K5L5
6961E0L0nj5j5nNJ5j0%K0J5nnk0j0j5%NN%nl0k0nj5NNK5L0J5j0n%J5NJ0J5%NN%k5j5j0k0j0
6958Ej0k0%J0nNK5K0L0J5%j5j5%J0J0K0NNJ0%J5NN%Nnj5m0m0k0J0Nj5j0j5nj5m5k0nJ5L0M0
6955a5N0K5Nj0j0%j0j0j0j0%J0L5L5Nm0m0k5j5%L5N0M0J0%J0%nk5k0j5k0j0J0J0j0k5j0%%
6953eJ0j0%NNnNJ0J0Nj5j5j5j0J0K0NK0NJ5L0%%nnNnnn%J5L0K0K5K5K0K5K0k5n0l0l5j5j0
6950G5k5j0%nn%%nn%%%J0%j0J0Nnnk0k0j0L0L5M5K0nnj0nnj5nnk0j0j0j5j0K0J0%Nj5j0NJ5
6946A5J5K0J0NNj0J5J0nN%nn%j0n%j0%J0J0J0J0J0J5J0J0l5l5l5l0k0j0j0j5J5J5K5J0NL0
6944D5J5J0nk0j0j0nJ5J5%j5j5j0j5k5nk0j0J5L0L5J5k5%%k0nK5K5j5%j5j0j0j5j5nk0J0L5
6941c0K5J0%j0j0%K0L5L0K5J0%K5%k5l0l5k0L5L0J5nk5k0j5N%n%%%Nj0NNnN%j0J0Nnj0j5k0
6938enNJ0NNJ5J5L0%k0j5k0k0%%%n%%%%J5J5J5J0j0k5k0k0J0NNJ0NNJ0N%nj5NK0L0L0K0J5
6935A30j5l0l5nJ5J0nJ0J0K0Nj5nnj5j0%j0%NN%k5l0l5n%%%nNL0M5K5M0%k5k0nN%j5J5J5J5
6932I0nk5nNj0J0%j0j0NK0K0L0J5%j5j0j0j0nNJ0Nl0m0m5l0NK0K0L5L5M0L0%k5j0j0l0%j5
6929E0j5%j0k0NNk0n%j0J0J5j0k5j0NK5J5%l0k0NK5J0J0K0Nnm0j5k0%K0K5J0%%J0J5J5Nnk5
6926B0k5%%L0K5J0NK0J0J0k0n0n0j5%%NJ0%J0%%Nl0j0j0J5N0L5K5%k0k0nnk0j5nnNn%%nn%
6923c0K0%j0j0%%K5M5N0K5%j0j0j0j0j5%j0nnj0nnj0j0l0k5j0K0L0K5L0K0K0J0j0l0m5k0J0
6920eJ0J5L0Nnk0k0nnnj0J0J5M0M0K0NNJ0%j5m0l5k0nj0%nnnnj0j0m0l5nNJ0NJ0K0%NJ5J0
6917c5NJ5N%nnnj0Nj0nnj5k0nJ5Nj5k5l0J0L5L5K0nNJ0J5%%J0K0K5L5J5%j5nj0%j5j5%%%n
6914B5k5l0j5%J5K0J5J0j0nj0nj0nJ0J0nNN%%%j0j5nJ5J0J5J0nj5nk0%k0j5nK5M0J0k0k5k0
6911f0k0N%K5J0J0%j0n%J5L5K5K0J0%J0Nj0nJ0k0k0k5%J5K0Nnj0J0J0%J0Nnj0J0%%%%nNnn
6908E0J0j0%%%j0NK5L5K5j0k5j0%NJ5%%nnNj0n%k0k5l5j0%K0K5%k0k0l0j0J0L5K5K0K5K0K0
6905A15K0nl5l0nNJ0l0n0l5nJ5L0J5J5k5k0j5j5j5j5%L5J0J5J0%%NJ0n%J0J5J0K0Nk5j0k5
6902Ej5k0j0%L0L5K5J5Nj0%j0j0%j0k0%K0L0L0J5%j5l0k5m0k0nJ5J0nnJ5J5J5K0J0nk5j5k0
6899eNK5J0J0J5J5J5Nj0l0j5k0m0l5k0J0J5J0K0NK0J5K5Nj0j0nk5j0j0k0nN%K0nJ5%J0NJ5
6896B0L0K0J5J0j0%%k5n0m0l0j0Nj0NK0L5L0K5%J5NN%j5k0%K0%k5k5NJ0%NJ0%%J0j0%nnn%
6893A5nnk0k0k5j5K0L5L0K0K5J5K5J0%nn%%%k0m0m0k0j0J5j0J0J5j0%J5J0%NK5K5Nj0k5k0
6891A5j5%%N%%%%%J0J5NJ0K0%J0J0%j5j0nk0nj0j5L0J5J0nj5J0L0K0nj0nK0Nj0%%j0j5j5j5
6888D0j5j5j5j0J0J0J0J0J5N%J5J5%j5j0k0k5nL0L0K5j0k5j5NJ5L0J0Nnj5nJ0J0j0%%j0%j0
6885F5nJ0j5nK0N%NN%%J0l5j0j0j0j5j0j0NJ0NJ5J0NJ0NNJ0%%nl0j5j5j5l5l0j5K5M5N5J5
6882E5%%j0l0l0k5%NNk0k5NK5K5K5K5nl0l0j0%%%%NNN%K5K5L0K5NJ0K0nnj0j0j5%nj0J0j0
6879E0%nnj0nj0j0j0j0j0j0%nJ0j0%%%%J0NJ0J0NJ0NJ0J5J5J5J5J0K0J5J0J5NJ5Nk0l0k5k0
6876H5nNn%Nj0%NNK0K0J5nn%j0nNj0N%j0nN%J5Nk5k0j5J5J5J0J0%j5k5k5j5%k0l0k5k0%%j5
6873g5J0J5J5K0K0J5K0J5K0j0j0nj0k0Nj0j0NnnNNnNn%J0j0J0J0n%N%j5n%j5%j0nJ0nN%N%
6869a0nJ0L0J5J0L0Nn%Nj0nk5NK5K0L5J5%j5k0%NJ0K5nj5j0k0j0NNJ0Nk5k0k0k5j0J0j0NK5
6867D5L0L0K5L0K5J0k0k0nNNj0nnj0j5j0j0j5k0nj5j0J5J5J5K0J0j5n%%nn%j5k0%J0K0%k0
6864E0k0j0J0%nk0j0j0j5%J5K5K5K5J0nk5j5j5j0k0j0Nnn%nnnNJ0J0%nk0j0j5j0J0%%%%Nn
6861g5nN%%K0K0L5J0j5j5J0K0Nj0nNnN%%j5l0j5k0NNN%NNJ5n%J5NNNN%J0j5l0k0j5%K5J0J5
6857b5J5J5J5J5Nj5j5NJ5J0J0J5nl0m0l5l0J5L5L5K5j5k5n%%%%%N%Nj0J5M5N0L0J0j0j5J0
6855A25Nj0j5%nNj0n%nnn%nnn%j5J0J5J5K5Nj0j0j0j5J0K5L5J0%%j0J0nnJ0j0l5k5l0l5NN
6851B5NNn%n%j0%Nj5K0J5K0k0l0nJ5L5N0L5J5j5l5k0j0j0k0%NL5K0J0%j0j0k0l0j0j0l0j5
6849b0k0%K5K0%nj0j5nNNNNN%NNNN%NJ0%NNnn%j0K0J5J5J5%k5k0nk0j0k0j0J0NNJ0NJ0J0N
6845C5%n%%%%%nNJ0%J0J5n%J5%k5j5nj5j0j0j0j5j0j0j0J0J0J0J0J5J0J5J5J0J0J5J0L5M0
6842A55J0k5l5k0k0l0m0j5j0J5%nk0k5j0%Nj5n%nnNJ0NNJ5%J0NnnNj0j0Nj0%K5L5L5K5J0J0
6839F5J5Nk0nj0j5nk0j5%J0L5L5J0%j5nj5nNnN%nj0N%k0nj0J0M0L0J0%k0l0nJ0%nJ0Nl0k0
6836A0%j5j0j5j0nnj0%J0K0J0J5K5J0J0K0%nnNk0nK0M5L5J5Nj5l0l5j0J0j0j0k5l0m5k0nJ0
6834f5J0K0M0L5K5K0L0K0nj5nj5k5k5l5j5%J0J0NJ0K0K5N%l5j5j5j0K0J5nk0j0j0k0%nj0%
6831d0J0j5%%k0nJ0L0L5L5K0Nnk0%K0J0nj5j0nNJ0j0j0l0k5j5j0nj5%J0J5J5J5J5L0L0J5%
6828G5k0nj0k0j5k0k0j5k5k0j0J0L5K5J5K5K5K0K5nJ0%Nk0j5k5j0k5j0j0k0nJ5%NJ5J0NK0
6825A5J5%J0J0J5nl0l0NJ5J5NNJ5J5J0j0j0j5%NJ0J0J0j0j0j5j0nj0j0j0J5L0K5J5J0j5l5
6823E0l5k5j0J5K0J5J0J0J5nnn%%%%%L0J5Nk0l5k0J0K5%k0j0nN%j0J0J0j0%J0%%%Nnl0k5j0
6820b5%J0%NK0L0K0L0K0J5K0J5j5m0m5j0J0%J5J0j0j0j0j0j0nj5nnj0Nj5k0j0NK5J5j0m0l5
6817h5k0J5L0L0J0J0J0J0%j5j0%j0j0nj0J0NNNJ0NN%%k0j5j0J0J0NJ0K0K5J5K0J0j0%%%n%
6814F0%%n%n%N%%N%j0J0J0NK5nk0k5j5J0K0K0%m0k0%K5J0j0k0k5j5N%J0%NN%J0N%NN%nj5N
6811B5Nj5%nj0nk5%J0J0J0J0N%J0N%NNNj0j0j0j0J0J0J0J0nj0j0nJ0J5J0J0nnnnJ5J5J5J5
6808A00J0NNJ5J5%l0k5l0j5j5l0l5j5J0J0J0NNJ0%%NJ5J5%k5k0%K5L5L5Nj0k5k0j0j5j0%%
6805Ej0j0J5L0L0J5%k0l0l5k0%N%J0%j0n%J0K0J5J5K0K5K0j5l0j5NJ0%%%%NN%Nnj0nj0Nj5
6802B5j0%j0NJ0n%N%NN%J0%NN%NK0K0J5j0j5k5k0k5%j0%nnj0nnJ0J0j5j0%%j0J0%J5K0%L0
6799C5K0N%k0j0%J0j0%nk0l0k5k5j0K5K0K5K5J5J5J0J0K5K5NNj5k0nJ0J5j0k0j5j0nnj0%%
6796C0j5j0%%J5K0NN%NK5Nj0nnJ5N%k0k0%%j0j0j0j0%%%L0K5N%n%%j0j0j5k0j0J0K5Nnn%n
6793B0J0J0J0J5nj0NNNNj0j0%%j5k0NJ0%J0NN%NJ5J5%%K0K5nk0l0l5%j0%j0nnnnnj0NK0J0
6789B0J5j0j0J0NNNk5k0NM0M5K0j0j5J5K0J5J5Nk0%j0nj0nnnnj0nj0nnj0%NJ0n%%NNj5j0j5
6786B0j0NJ0K0nk5l0l0l0J0L0K0J5NJ0K0%j0j0j5j0%%n%J5J0Nk0k5%J5K0L0L0L0L0L0Nj0m0
6783A10k5l5j0j0j0j5J0J5%%j5J5%J0%J0j0j0NK0L0Nk5k5k0%J0J0j5j0NJ0Nj0j5J0NNj5j5
6781@j5l0nL0L0L0%%J0K5L0Nj5j0k5nj5k0j5j5%N%%%%%%%%%%%N%%j0j5nj5j5%k0j0J0NJ0N
6777f0j5l0l0j5nJ5L5M0L5K5J0Nj5l5l5j5nJ0K5L0L5J5nj0nnnn%%L0L5K5%NK0K5J5j0m5k5
6775F0j0J5J5Nj0%j5J0j0nNNK0J5Nk0k5k0k5j0j0nj0j0j0nnj0K0J5%NJ5%J0K0NJ0K0%K5K0
6772A05%%j0j0%J0N%k0l5j5NJ5J5K0Nnk0l0l0k0%J5NJ0K5L5M0J5%nNj5%j0%j0%j0j0%%nn%
6769F5n%j0Nnn%j0nnj0%nj5j0%%K0K5%j5j5k5nK5L5L0L0n%nnNnnnnj0%j0j5%nj5J0J5K0%%
6765E0j0k5NJ5nJ0J0j5j5j0j5%K0J5J0J0J0J5NNJ0%J0nk0k0j0J0NJ0NNNJ0%nj0j0%k5N%j5
6762D0k5nK0J5Nnj0J5%NJ0%j5j0j5j5%J5J5%j0j5j5n%K0NJ0J0NJ5%%j5k5NK0K0L0K0j5j0k0
6760G0j0j0j0j0j5j0J0K5L5L0J5NNj5k5k5j0j0NNnj0k5k0j0nJ0nJ0NJ0NJ5k0nJ0L5K0N%j0
6757F5nj5j5nNJ0K0%J5J0J5J0J5J5L0Nj5k0%l0k5k5j0n%%l0l5l0j0l0j5J0J0NK0NJ0J5M5M0
6754E5M5J5k0l5m0k5j0j5nJ0J0j0j5%K0J5J5J5J5K5J0j0j5k5j0K0J5%j0k0NJ5J0J5J5%j5j5
6751E0%%j5k0%%k0nn%K0J5NNj5j0%k0l5k5k0%L0K0N%nj0NJ0K5K0J0j0m5l5j5nL0J5J0nj0%
6748e5j0j0J5%%%NJ0nnnn%%nj5J0K5L0L5K5NNK5nl0l0k0l5l0j5J0L0M0J5J0j0j0J0L5K5nk0
6745D0k5nnk0k0N%M0L0J0k0k0k0k5l5l5j0J0L0N0M5L0J5%J0NNNNNj0j0k5nnk0j0j0nJ5J0n
6743B0Nnj5k5l0nnL5L0M5K0J5Nj5k0%nj0k5%J5j0nJ5J5L0L0J0nj5nj0j0j0j0j0J5K0J0J5k0
6740H0k0k0k0NNJ0NNNNJ0k0k0j5j5nJ0J5nj0NK0J5L0K0%j0m0j5j0j0nj0J0L5L0k5n0l0NK5
6737eL0Nj5j5j5k0K0K0J0K0J5j0%Nk0k0m0m0k0NJ5L5K5K0L5J0K0%j0j0nL0M0M5J5j5j5J0n
6734A50%n%%j5k5N%k0j0nNN%J0k0j5j0k0l5l5n0k5K5N0M5L0J5K5J0K0k0j0k5j0%%%%%%%%j0
6731C0j5j5j0%M0K5J0j0j0nj5J0J0J0NJ5k5%%j0%nn%%N%N%j0J5%N%NN%J5nk0J0%j0m5k0NK5
6728A5n%n%%%N%j0j0j5j0%k0k0%J0J0J0J0J0J0J0J0%N%%J5j0%J0j0K0NNJ5nJ0J0%nj0Nn%%
6725F0nnnnj0nj0%j0J5J5J5J0NK0J0J0J5n%NN%N%j0j0Nk0j0nnj0J0J0K0%k0k0k0k0j0NL0N0
6722A00K5j0k0%NNj0j0k5k0k0k0nnn%j0nJ0j5NK5%J5J0J0J0J0%nJ0j5%%%nj0l0l5j0K0L0K5
6719B5K5nj0k0NNK0J5NJ5N%J0L0J5Nk0j0k5l5m0k0nJ0K0K5NNj5l0j0n%j5j0%J5K0J0K5J5%
6716E5j5nj0j0nj0n%%NL5L0K0%j0%nj0Nnj0Nj5%k5j5nk5j0nj5%L0J5J0J5K0NK0N%N%%NJ0n
6713G5nn%j0j0Nj0n%nJ0j0j0j5nJ5L0K5Nk0k5j5k0j5NK5J0K0J0K0K0J0n%nNj0%Nn%J5NNK0
6710A30nJ5%k0l0l5j5j5%k0%%j0k5k0j0J0K5M0Nk5m5l5nJ0K0K5J5J5J0J5J5J5J5K0j0%j0n
6707F0%j0%j0%%%N%%nNNnnN%%%%j5j0j5j0nk0k0%J5K0NK5J5J5J5J5J0k5k0J0%N%k5k0nJ0L5
6704E0NnnN%k0nj0j0nj0n%NnJ0Nn%NJ0NNJ0K0%nJ5%j0nnNj5n%%j0nnl0j5%J5%k0k0NK5N0M0
6700E5L5Nn%%j5k5k0k0J0K5K5J0n%J0j0l5k5%J0J5K0L0J0nj0j0j5%j5j5%%nJ0K5L5L0nk5%
6698I5j0j0%k0%%k0nJ5J5nk0j0J0K5J5%j5l0j5j0NJ0j0J0J0nN%%NNj0%%%%J0nnnK0L5J5%N
6694A00NK5J0j0k5nJ0Nnk5k5l5k0J0L0J5K5%k5j5n%j5l0NJ5j0%J5nJ5%NJ0NJ0J0NJ0J5Nj0
6692I5%J0j0k0%J0J0l5j5J5K5L0j0j0nj0nj5nj0n%j5j5nJ0L5J0nNNnj0j0nk5j5j0NK0J0j5
6689Ek0N%N%%NnNNnnJ0NK0J0J0J5J0K0J0%K0K0nj5l0j5l0k0k5l5j0nn%%NJ5L0L5N0M5J5j5
6686A30l5l0k5nN%J5n%nnj0Nj5%j0J0J5nj0l0nK0J0J5j0NN%J0J0%nnJ0L5L0K0Nj5k5j0NK0
6683A15Nj5j0%j5l5k0k0j5nJ5L0K5Nj0%j5j0k0j0NJ5NJ5J5N%K0%j5j0%j0nj5%n%nnJ0j5J0
6680A0j0NJ5NJ5K0J5nNK0L5K0k0o5l5k5j0J0L0M5L5%j5m0m5k0j0K0J5j5l5k0k0J0K5K0J5N
6677Ej0%nnj5j5nJ0J5%K0K0K5L0J5nj0k0%n%J0j0j5m5n0j0K5L0M5J5%%%j0nk0k0j0J5K0K5
6674C5J5J0J0J0J0J0J0J0J0%J0%NJ0nnJ0J5%k0l5k0j5n%%%nl0j0%j5%j5j5%k5j0j0k0nj0J0
6671h5J0j0%J0%%%NNNnN%NJ5K0K0J5J5K0L5%k0%j5j0nk0j0j0nNJ0j0nJ0Nnn%j0%nnj0%NNN
6668b0NJ0%%J0Nj0Nj0%%%nJ5J0J5J0j0l5k0j5J0L5L0J5j5l0l0j5%J5J5Nj0j0nj5j0j5j5j0
6665i5J0NNJ0Nj0J0nnJ0j5NK0n%J0nk5k5%K0J0J0K0L0J0j0l0j5nJ5M0L0K0j5j5J0J0NJ5NN
6662F5J0NnJ0%%j0NJ0nk5nk5%J0K0K5J5J0NNJ0j5j5j5j0j5j0nj5j0j0Nk0l5k5J0NJ0NNJ0J5
6659eJ0J5J5J5J0NK0J0Nk0l5m0k0j5K5M0K0%j5nk5k5nJ5K0K0K0j0j5k5j0NN%NNJ0J0%%J0M0
6657H5M5L5J0j0k5j0k5k0j5%nn%%j0j0%J0J5NK5%j0%nn%n%NK0K0J0Nj5j0%K0J5K0J0k0m5m0
6654F5j5%J5K5%nnk0%nj5nn%K0K0NNNJ0%%J0J0%nj0nj0nnj5%j5k0k5n%%K5K5K0J0j5l0m5l5
6650e0J0M5N0L0J0nj5k0j5k0j0Nk0NJ5J0j5k0nK0J0%J0NJ0NN%NNN%nJ0J5%k0l0j0%j0nNK0
6647C5J0J0%j5j0n%K0J5%NJ5J5%j0k5j5j5nJ0N%nJ5NNj0k0j5j5NK5K0NNj5k0l0l5j0%J5nj5
6644e5k0%nJ0NN%J0%NJ0NJ0J0NJ0J0J0NL0J5K0J5N%k0k0%J0K5L0J0%k5m5m5l0%Nj0nNn%k0
6641b5J5M0M0K0J5K5%k0k0n%nnJ5J5J5J0k5m0m0k0%K0NJ5J5J0J0J0Nj0Nj5k0k0l5j0%K5K5
6639D0%%nnnNNNNNJ0NNnnJ5J5L0J5Nk0k5n%Nk0k5j0J0j0j0nj0j0%J5L5K0nj0j5N%j0J0%%J0
6635F0j0nJ5j0NJ0nnN%%Nn%j5j0j0j0j0j0j0J0NNNNNJ0N%N%%%NnJ0%K0J5%%j0j5nJ0J0NJ0
6632I0j5j0j5j0J0J0J5J0J0NK0Nj5Nj0%j0%j0%nJ0%NJ0nnJ0j0k0j5j0nk0k5n%j5NK0K5L0j0
6629E0l0j5nJ0L0J5Nnj5j5k0%NJ0J0J0J0NNJ0NNNJ0Nn%%%j0J0nnk0k0j5k0nK0L5M5J5Nj0j0
6626A05k5k5m0j5k0j0K5M0M0J0nnj5j0j0j0j5j0j5j0J0J5J0J5J0J0J0J5%nnn%nn%%n%%%n%
6623D0%nnj0nnnj0nnnj0nnnnj0K0L5L5J5l0k0j5K0L0J0%j5l0j0j5NL0L0NJ0%%%%J0%%NL5J5
6620A15%k0l5m5j5j5%%nJ0J5J5K0J5n%nnNNJ5nNJ0%NJ0Nj0l0k5J5L0K5J5j0nk0j0J0k0J0n
6617F5j5j0nNJ5K0Nnj0nj0J0J5J0J0K0%Nj5l5n5k0K5M5K5N%j0nJ0J5J5N%J5%k0j5%k0j0j0
6614F5j5%J5J0NNJ0L0nk0k5k0k5NN%NK5K5L5J0k0k5l5j0J0NJ0J0J0%K0nj5j0j5j5j5l5l0k0
6611d5J0L0K0K0J0J0k5k0j5NnnNK0J5k0j5j0J0L0K5Nk0k0j0j0J0J0%%k0k5j0j0nj0J5J5J5
6609b0J5K0J0K5J0%K0NJ0J5N%K0J0NJ5Nk0%j5j5nj0j0j0j0j0nj0j0NJ0j0j5k0j5k0j0J5L5
6606A5L5%nj5J0j0j5j0j0J0J0J0J0J5J5L0Nl0l0l5l5%nn%K5M0L5K5nk5J0L0J0j5%%%%%Nj5
6603H0J0%nnnj0j0J5J5J0J0L0K5L5J5k0m0m5k0k5%j0j0j0j5j0j0J0%J0%J0N%J0j0%nj0nn%
6600Ej0%%%%%%%%J5J0J0J5J0J0J5J0%k0k0%J0NK0%j5k0j5k0N%N%Nj5j0J0j0nn%l0k5k5k0J0
6597i5L5K0K0NJ0%k5k0k0J5J5J0J0nj5J0K5J0j0j5K0L5L5K5Nnk5l0k5J0N%k5k0%Nn%N%%J0
6594@nJ0M0K5J5J5n%Nnj5k0%%J5J5Nj0j0j5j0%J5J5N%j0j5%J0Nj0k0k0j0%K5K0J5J0K0%k0
6591H5j0nj0j0j0nNJ0NNJ0NK0nl0l0l5k5%L5K0J0n%%n%%%nNJ5J0J0J5%K0%%%%%nnNn%NJ0n
6588I5j5j5k5j0j0j5j5j0J5K5L0J0j5m0l0j5NL0K5J5NJ0NNj5j5j5j0NL5J5K0NnnJ0K0L5M0
6585A80J5j5k0j0k5k0j0k5j0J5J5K0J5N%%%J0n%N%nn%j5l0k5j0%K0J5N%j5j0nnJ0J0%j5k0
6582D0k0j0N%%NNN%N%N%NnJ0J0nj5%j5j0J0J5J5Nj5j0k0nJ0NJ5%Nj5n%%j5j5%K0%k5l0J0K0
6579a0NJ0K0j0k5m0%K0J5%J0J0K0nj5%j5j0j0%%j0K0M0L5K5K0L5L5K0nj0Nj5k5nj5k5j5j5
6576F5k5j0%%%N%Nj0NNj5j0%j5%L0L0J0j5%n%%j0%M0K0nj0j0j0%j5nNj0%L0J5k5j5NK0NJ0
6573H5%k5j5nnn%j0j0Nj0%%N%NK5K0L5J0nj5j0j5j0j5j0j5n%nnnj5K0M0N5K0j5l5m5m0n%%
6570c0J5NNK0N%K0%nn%K0J5K0J5nk5j5j5%J0%%J5J5k0l0j5J0Nj5j0N%j5%%j5NK5M0L5K5Nl0
6567H5j5j0%nn%n%j5NJ5nNJ0%J0J5j0%j5k0nj0j5nk0%%%n%n%nL0L0K0L0K5Nj5l0j0K0%%%n
6564G0j5J0L5K5Nk5m5l0k0J0Nj0%NnJ0%N%%%%%%j5J5%j5j5NJ0J5J0J5%n%%%%%Nk0l0nL0N5
6561H5L5K0n%k0j5nj0k0j5j0%N%N%j0j5k5k5NK5L5K0J5n%n%n%%nn%%NN%%NNN%%nNK0K0NL0
6557A50K5Nk5k5%%%%%%j5N%j5k5l0j0%K0M0J5%%J0J0j0j0k5l5k5%K0nk0k0%NJ5J0J0K0NNK0
6554I5NJ5J0J5%nn%j5k0%J0K0%k0l5j5N%j5j5j5k0k0NN%%J5J0K0Nnj0nj0j0j0nj0k0%K0L5
6551EK5K0K5K5nj5Nj5j0Nnj0%nn%J0J0J5J0J5J0K5Nj0%J0j5m5l5J5L5L5J0%J0n%n%j0l5l5
6548F0j0j0%Nj0j0j5k5nNNNJ0%j0NL0L0K0j0j0nJ5K5K5K0K5J5nl5j0j5k5k0k0l5j0J0L0K5
6545G0J5j0j5j0j5nJ0%%J0L0L5Nnj0nnj0j0nj0%%%%%%%%nK0N%NJ0NNj5j5k5j0nJ5nNK0J5J0
6542I5J5J0k0j0N%j0j5N%j5j0%nnj0nj0nnnJ0J0J0J5NJ0K0Nnnnnnj0%j0%J0nl0l0j5NJ5J5
6539EL5L0J5%j0j0nj0j0k0%J0NK0%%J0N%N%NN%J0J0nj5j0nk5j5j5K5K0%%%%n%j5J0J0K0J5
6536I5K0j0nnj0nnnj0nnj0nk0Nj0nJ5K0L0J0j5j5j5j5j5j5j5j0NL5K0J5J0NNJ0NNK5j0k0j5
6533F0k0k0k0j5k5j5%%n%%%%%J0J0J0J5J0NK0%nj0Nj5k0NK5K5J5J5%j0l0j0L0K0K5%j0nj0
6530F0K0N%k0k0j5k0K0L5L0K5J0nN%j0k5k0j5k0j0k0j5K0K5J0k0k5nNL0J5J0K0J5%nn%j5j5
6527E5nJ0K0J5%l0m5l5j5K0L0J5NNK0L5J5%j0nj5l5m0j5nnnNK5K0J5J0K5Nj0%j5nnj0%j0j5
6524A5%%j0J0K5J0J5K0J0J0K5nj0j0%j0nnnnj0nj0%nn%J5K0J5J5%k0%j0j0nj0j0%%%%J0K5
6521G5K0J0%j0j5%NJ5J5J0nK0NN%J0J5%j5j0k5j0j0k0j0j5k0%k0nJ5%J0J0J0%J0NK5L0%j5
6518A15l5l0j0NK0J0j0k0nnnnj0nnj0j5k0j0J0K0Nj5l0j0J0L0L5L5K5J0j0k5k5Nj0nj0J5J0
6516B0Nk0k0NJ0J0J5J5%%%%%%%%J0J5NJ5%m0l0j0%J0nJ5J5j0J0NJ0J0J0J0j0j0j0j0k0m0l5
6513e0NL0K0%j0j0j0j5j0J0%K5nj0n%j5j0%K5L0J0J0J0J5%j5j0nj5j5j5j5K0K0K0K0J0J0J0
6510F0J5j5j0j5j5Nk0l5m0j5J0L5J0J5K0L0J0%Nn%nj0k0nJ0J5J0J5j0%NK0L5K5nl0m0k5j5
6507A5J5K0K0%Nj0nnnj0nnj0J5J5K0J5j5j5j5j5k5k0%K0L5L5K0J0J5j0nk5j5k0%NJ5J5J5J5
6504A05k0j5k0j5k5k0k5k0n%%%J0J5J5J5J0J5J5J5j0j0j5j0j0j0j5nNJ0J0NJ0J0J0N%%%%n
6502B5%%nj5j0j0j5K5K0L0J5NNK0K5K0%k0l0j0j5k0m5k5%K0M0J0nN%%k5k0nnj0j0nJ0K0J5
6499EJ0nnnnnnNj0NJ0J0J0%J5J5%nnnnnnnnK0K0K0K0%nJ0nk5%j0k0%J5NJ0nnj0%j0nj0nnj0
6495ej0j5j0j0%j5k0%%j0l5k0%J5M0L0K5M5K5J5j0j0NJ0K0%j5%J5L0J5K5K0K0j0j0j5j0J0
6493A35nNNNN%J0j5k5j0k5j0k0k0j5j0j0j0j0%k0j0%%K5K0J0K5J0J5K0%%n%Nj0%nnk5l5nK5
6490A5L0L0K5Nj5nn%j0j0%J0NK5L0L5L0K0j5m5n0m5j5nJ0%NJ0J0J5J5%K5J0J0N%J5j0k5l0
6487A05l0k5NJ0%J5NJ0J5%nJ0nN%%%%nN%%j0l0k5j0J0L5K5K0J0k0l0m0j5%j0j0j0j5%k0j0
6484d0%j0nnj0nj0K0J5K0J5NK5J5J5n%%%nn%%j0nk0Nj0n%k0NNJ0%NN%NJ5j0%NL0J0j0j0j0
6481B0j0j0j0j5j0j5j0J5J5K5%nk5k5j0%%%N%N%%J0NJ0NJ0J0NJ0%%N%k5j5J5J5J5J5j0nj5
6478@NJ0J5J0J0j0j0NN%%Nj5j0nj0nnj0%nnn%j0%nN%%NN%NNK5L5M0J5L5J0j5l0j0%nj5j0j0
6474D5nj5%J0N%J5nj0J0K0nk5k5k0j5nJ0J0J0%K0J5%K0Nnl0k5j0J5J5K0J0j5j0j5j5j5%J0
6472eJ0J5J0l5m0l0j0j0J0K5J5J5L0M0M0K5j0k5l5k5nK0J5K0K0J5J0j0k0k5j5k0k0nJ5%NN
6469A5%nJ5J0Nnk0L0J5%j5k5J5K5Nj0K0J0j0k5j0j0k5k0%L0L5K5%%j0k0n%k5j0NL0K5%nK5
6466H5J5NJ0J0Nk0l5k5k0k0j0l0nK5J5J5K0K0J5J5J5nnnn%%j0J0K0K0K5J0%j5j0j0j5j5j0
6463H5j0nnj5l0l5k5%NK0J5K0K0K0K0K5J5J0j5j0NK5Nj5k0%%N%%n%%%%%%J0j0%Nj5j0j0j5
6460F0j0j0k0%nK5J0NNJ5K0%j0%j0j0j0j0Nk0k0%j0j5J0j0%k5l0j0K0L0L0Nj0j5NJ0K0%j0
6458Ej0j5j0J0J0%K0J0J5J0J5k5l0%M0M5K0K0J5%nk5m0m5m0j0K0J5K5NL0L0K5nk5l5j0nnj5
6455C0j5j5j5j0j0J5L0J5j0NJ0NNJ0Nnk0j5j0J5L0K5K0Nk5j0j0nnnj0k5k0j5K5M5M5K5N%%
6452A15j0l0l0j0j5J0%J0%J0%%NNJ0L0Nk5k0J5K0L0nk0k5%J0J0J0J0j0l0l5j0nJ5J0nl0k5
6449a0k0NL5M0K0nk5l5j0j0N%K5K0Nk0j5%N%K0n%J5%NJ5j0NNj0j0%K0L5J0nj5k5k0j5l0l0
6446c5j0K0L0Nj5l5l0j5K5J0nN%J5n%N%N%%NNj0J0J5j0j5%%K0N0O5M0J0nk0k0j0j0l0l5j0
6443A5j5l0k5j5%NN%%NJ0j0%j0k0%K5L0K5K5J0J0J0J0J5J0j0l5n0m0nJ0L0L0K0N%%n%NK5K5
6440I0N%J0J0nj0k0k0j5j5j5j5j5NNK0L0L0J0%k0k5k5l0j5nJ5J0%J5%J0Nnj0k0%NJ0J5%nk0
6438a0k5nJ0nJ5%J5K0J5J5nk5l0%%j5J0j0%%j0NJ5nNNJ0%J0NNK5J5J0J0K0NJ5%j5Nj5nnk0
6435F0N%NJ5j0j5j0k5j0Nj0j5J0%j0%n%j0j0nNK5J5NJ0NJ0NNJ0NJ0%J0J0nnk5k0nJ5K5K5J5
6431A15j0j0k0j0J5K5L0J0nm5l5j0k0j5j0j0J0L0K5J5NN%NN%NNJ0nnJ0J0nNN%J0J5nk0nk0
6429A05j0j0j0j5nk5k0j5NL0K0%n%L0J5NNNJ0%j0k0k0j0%j5j0%J0J5K0Nnk0j0j5nk0j0j0%
6426a5J5%J0J0%J0J0%J5J0J0%nl0j5Nnl0l5nK0%NNk0j5NJ0J5NK0J0%K5%k5k0l0k0NJ5NJ5J0
6423eJ0NK0%%Nn%NnJ0NK0L0Nj0k0j5j5%J5NJ0J5%J0Nnj0k0%%k0j0nJ0L0K5J0j0j5k0j0%j0
6420D0%nJ0K0K0J0J5J5L0%k5l0k5l5m5k5%K0K5J0Nnj0%J5L5K0j0l0k5%%N%n%Nj0j0j0k0nJ0
6417b0K5L5J0nnNK5L0K5j0k0k0%J0%J0j5n%j5%nnj0%j0%J5L0K0K0%%N%NNJ0%k5l5l0l0NNn
6414B5J5%%J0nN%nNn%%%nJ5Nl0k5j0%K0J5%j0j5J0L0K5J0%k0j5nJ0L5K0K0%j5nj0j5k0j0N
6410E5K0nk5l0l5l0J0J5L0J5J0%NNK5K5J0%nk0l0j0NK0J5NK0Nnnnj5k0l5l5k0nJ0NNNNNJ0
6407E%J5K0nk0j5NK5J5J5j0l0k5k5j0j0j5l0k0k0N%%J5L0M0M0L0J0j5Nj0Nnj0NNj0%nn%nN
6404eJ0K5K0J5nk0k0j0J0J0J0J0%j5j0nnJ5J5L0K5L0J0j5j0K0J0nk5l5m0k5J0K5K5J0J0j0
6402H5%%nJ0Nnj0k5k5j0nj0Nj5nj0J5N5L0N%%j0l0l0n%N%Nnk0k0nnK0M5M0J5j0k5j0%%%%n
6399C5%n%J0nN%%NnNJ5%%J5J0%%J5NnN%%NN%j0j0j0j0j5j0j0j0%j5k0%J0L5L5J5j5j5nJ5K0
6395I0%j5k5j0J0Nn%%%n%Nj0NJ5j0nNNJ5J5%NJ5K0nnnj5%nj0nj0n%NK0L5J0%j5j0J0nnJ0J0
6392A25Nk5l0j5%J5j5j5j5j0nnNj0n%j5NJ0J5%j0k5nK0K0%%%%NNN%%nnnJ5j5nN%J0%J0NNN
6389E0Nn%nn%nnnNj5%%nn%nk5k0l0j5%K5NJ0K0J5J0K0J5J0K5Nnk5j5j0nK0j0J5J5J0K0Nj0
6386G5k5l0j0NK0NK0J5J0J0J0%nn%j0%nnnj0nnj5%K5K5%j0k5k5k0NJ5J0K5L5%l0l5NM0K0J0
6383A05nJ5j0l0l5j0NK5K0%k0j0nK5K5J0k0j5J0%j0n%n%Nnk5j0J0J5Nj0%%N%j0J0nk0j0j0
6380Ej5j0j0j5NK0NJ5%k0j0nNK5K0NJ5J5NK0J0K0j0k5k5nJ0K0%j0j0%%n%nj0j0j5j0%k0j5
6377d0%J0K0J5K0J5K0K0J5NK0K0J0j0nnj0k5k5l0k5%J5J5%%nnNnn%nnJ0%nJ5j0nJ0nk5j5n
6374a5J5K5K5J5J0N%J5%NJ5nl0m0m0l0J5L0L5J0K5n%J5NNNNk0j5nk5j5j5k5nN%%J0J5nNJ0
6371C0NJ5%J5J0nj0k0k0NK5K5NN%J0nj0j5Nj0nj5%%%N%N%%Nn%%%n%NnnN%nJ0nnN%k0j0nJ5
6367B5J5J5Nj0nj0j0j0j0j0j0j5j5j5j5NJ0nJ5K0K5K0K5J0nN%j5k0k5j0%K5J0J5%j5k0%K0
6364A5%k0k5NK5K0J0NN%k5k0%J0L0L0J0j5j0%%n%j0%nnNj5j0%K0Nj0k5nNJ5j0J0L0K5J0%k0
6361E5j5j0j0j5j0j5nJ5J0%NK0L0L0K0nj5l0k5J0Nj5J0K0J5J0%j0%j5j0j5k5n%J0J5nj5nj0
6358ej0k0%j0j5J0J0J0J5%K0NJ5j0l0j0J0L0j0k0k5NK5L5K5%k0j0j0k0j0NL0J5K0J5K0%l5
6356E0k0j0j5k0k5j0%%j0J0K0J5K0K0%j0j5NK0J0K0J5nJ0%Nk0j5k0k0j5k0k0j5NK0J5J5J5
6353Ej0NJ0nJ0J0nnk0j5j0j0j0j5j5n%%%j5J0J0j0nK0L5M0L0J0K5K0J0N%J0J0NNNJ5j0%J0
6350A50j0J0Nj0k5m0n0k0J0L0L5J5nj0Nj5k5k5l0k5%j0K0L5M0K0%j5nnj0nJ0NJ0J5J5K0n%
6348A05Nj0l5l5l0nJ0J5J0k0n%%nJ5j0%NnNK0J0J0K5j0l0k0j0j0j0k0%J5NJ0J0J0k0k5J5K5
6345A0K0L5K0j0k5j5k0NNK5K5K5K5Nk0j5%j0n%K0J5NJ5J0NJ5J5nJ0Nnj0J0J0K5j0k0l0j5N
6342A50nj5k5k0l5k0J0NNJ0K0K0L5J0k0l0l5j5%Nj0J0J0j0j0J0K5L5Nj0%J0%k5j5k5l0j5N
6339A0J5J5Nnk0j5j0%J0J0J0%J5J0N%k0k0%nn%nn%nn%j5j5%K0K0K5K5K0K0j5j5j5j5j5j5%
6336eJ0%NNJ0NN%NNL0L0L5%k0%K0L5K0nl0k0j0j5j5j5j0NNJ0N%%nJ0j0Nn%Nj0k0k0l0nL5O0
6333A10N0J5k0nK0j0k5m0k0j5k0k0k0j5k5j5l0k0%K0L5J0J5L0L5K5nj5j5nK0L0J0l0n0m5j5
6331e5k0J5L5N5K5J5j0nn%K5K0%j0nK5K5j0j5%K5K0Nj5k0l0nnJ5M5N0K5N%j0k0l5k0l0nJ5
6328A15J5nk0k0j0k5j0%L5L0j0l0k5j0%J0%J0J5L0K5K5%j5j0nj0NNj0%%n%n%j0%nnn%NJ0J0
6325I5NNJ0NJ0%nn%j0NnnJ5NJ5%j5l5j5l0l0j0k0k5j0J0Nn%J5%J0L0K5L5K0J0%%Nnj5nK0L0
6322A35j5l5k5nj5nj0J0J0nK0NJ0%J5Nj0%%j0Nn%J0%J0N%J5%J5j0j5Nj5j0%k0%j5k5k0k0k0
6319c5j0j5k0j5nK0N0M5K5j0j5%N%NJ5K0K0J5k0o0m5k5nJ5NJ0K0K0J5j0j0NK0L0J0J0%k0l0
6316C0k5nnk5%NJ0J0J5M0N0L0j0nl0j0j0%K0%nNnnJ0j0%%j5l5k0k5j5NK5M5L0N%NNk5j5%N
6313E0%%J5K5L0J0j0%nj0j0%J0k0m0k0%%nJ5K0K5nk5k0j0J0%J5Nj0NNj0J0j0Nnj0nj0nj5%
6310enj5NN%NNNN%k0j5k0k0nnJ5L5M0Nk0k5NNN%K0K0J5K0NNNM0M0K0j5j0k5k0k0k5NJ0NNJ0
6307I5NNJ0%n%%j0N%%%J0j0J5NN%Nj5j0j5j0j5j0j5j5%%nnn%%nJ0L0K5J0%k5j5j0j0j0j0j0
6303enj0J5L5L0J0j0J5K5L0K0k0l5l5l5l5n%j0nK5K0L5J5j0nj0j0nj0L0L0J0j0k5k0j0j0k0
6301a0nK0J5L5Nj0k0k5j0K0L5N0Nj0j5k0j5nk5k5nnn%%n%%%J0K0K5NJ0K5J5J5Nn%%nNJ0j0
6298I5nJ5NnNNJ5%k5%J5K0N%N%j0l0j0J0K0nk5k5j5NNj5nj0%j0j5J0j0%J0K0NK5J0%J0Nj5
6295H5j0j5j5l0k0m5j5%J0K0L0K5Nk0k0J0J5%j5j0%%j0J5J5J5J5K5K0K0K0J0k0l5m0k0%nj5
6292ek0nnk0N%nNJ0nnJ0nJ5J0nJ0%J0%J0J0%j5m0j0J0L0K0nJ0J0J0J0J5J0j5j5j0k0j5j0k5
6289d0%nNJ0nNNnJ5N%J0%j5j0j5j0j0K5M0L5L5J5nj5l5l0j5J5M5N5K5j5k0j5Nnk5m0m5k0j0
6286f0%%j0n%%%NK0J0K0L0L5Nnk0k0k0J0K0K5nk0J0K5J0J5j0l0l0j0%J5J0J0J5%k5k5nNJ0
6283E%NL0K0K0nj0nnj0nj0j5J5J5k5k5j0K0N0M0K5J0NnNJ5K0Nnk5j5j5j5j0k5n%%%%%%%%J0
6280G0NJ0NNJ0NNJ5J0NJ0j5l0k5k0nJ5K0K5K5%k0l0nNj0l5l0l0nK0%%%NJ0J5K5L5L5K0l0m5
6277G5l5k0j0j0nj0J0J5K5NnnL0K5K0K5%k0j5nnl0j0k5j5j5k0k0J0j0j5N%j0Nj0%K0J5%J0
6274c0J5J0NJ5J0J0J0nj0k0%K0K0NL0K0J5j0k5l5j0j5%J5J0%j0k5k5NK0nk0k0%%NK0j0%J5
6272@nJ0J0J5J0J0J0J0J5Nnk5k0j0%NNN%%n%J0j0%Nj5j0j5j0J0J0J0NK0K5K0J5%%%n%%j0%
6268I5Nj5nNnN%%%NN%NK0K0J0j0%j0nj0j5k0nJ0NJ0Nj5j5j5k0NNNNJ5j0NNJ5nnJ5j0nnj0N
6265G0NNL0L5J5j0j0nj0j0j0NN%J0%NJ5nk5k0l5j5NL5J5K0J0j5l5l5k0k0j0k0%K0NJ0NJ5N
6262C5J0N%j0J0j0k5l5%NJ0%K0J5NJ0J0%n%%k0k5J0J5J5J5K5%%%j5NL0K5K5L0k5k0k0k0k5
6259G5k5l0k5nnj5%L0L0K5L0K5Nj5j5k5nK0J5Nj5nnnk5m5m5n0k5%K0K0NJ0J5K0j5l5k0%J0
6257i5K0L5J5J5J5J0K5L5K0K5J5nJ0J0k0k0j0k0k5nJ0K5NJ0J5%k0m5m5k0j5NK0L5L0J5%%N
6254H0%nk5k5k5j0K0L0Nj0NK5L5Nj0k5j0nNJ5J0K5L0%j5j5nJ0J5J0J0J0%%NJ5n%J0j0j5j0
6251A50j0j0j5k0nJ5J0k0m5m5j0NJ5J5%NNJ0NNJ0nk5l0nN%NNNJ5J0J0NJ0K0%j5nj5j0J5L0
6248I5K0K0nk0j5j0j0j5j0j5%%j5J0%j0nNnJ0N%N%%N%j0%j0Nj0j0%Nj5n%NK5J5J5NNJ0N%k5
6245E0k0%%J0K0%k5k0l5k0J0J5J0J0j0j0j0j0J5K5NK0K5NK0J5J0%J0%k5l5l0l0j0J0Nn%%j0
6242a5J0L0K5L5K0NJ5J5%j0j5j0j0l0l0m0k0%J0K0L5L0L5J0j0j5j5nJ0K5J5J0%j5j0NJ0j5
6240A05l0l0j0j0j0J5L5M0K5%k5nJ5%N%%n%nj0j5l5k5nK0K0nn%n%%%%nj0nj0nnj0nj0j5nj0
6236e0j0L0K0%k5k5NM0L0L5n%j0l0k0k5%%n%J0J0%K0J0J0J0J0j0j0j0j0k5l0j5K5L5L5J5n
6234C0K0J5J5k0j0j0nk0m5k0n%J5J0J0k0j5%K0K5NNNNNJ5NJ0j5Nnnnn%n%K0J0NJ5%J5NJ5K0
6230A15k0m0l5j5NK5J5nnJ5J0NJ0Nnnnj0nnj0nnj5k0l0k5J0L0M0K0NJ5J5J0J5K5N%J0%l5m0
6228F5k0K0J0%j5nnnn%n%J5J0%NJ5NJ0%%%%k0k0k0k0%NNN%NN%J5K0L0Nj5j0k5j0J0J5K0%k0
6224G5m5m5k5NK0K0Nnj0nj0J5J0J0J5J0J0J0J5k0l5l5j5K5M0M5K0j5l5l5k0nnNK0L0K0Nj5
6222E0k0k5j5k0j0Nn%K5J5K0K0J0K0K5Nm5m0j5k0k0K5M0L0NJ5K5L0%j5j5%NNnk0k5j0J0J5
6219G5J0%j0j5%J5L5K0J5%%k0k0j0nJ5J0J0J0J5j0nnnj0nnj0%%nNNj0m0k5nK5L0L0K0J5L0
6216A70Nj0l0k0k0%K0J5Nk0l0k5k0nn%nJ0J0J0J0J0J0J0J5%K0J0J0j0nj0j0%j0j5N%j5j5N
6213G0J0nnJ0j0J0Nnn%%j5J0j0j0%J0nnJ0%%%%J5nj0J5K0J0%k0j0NNj0j5Nnj0%j0j0%nj0%
6210A5j0j0j5k0j0j0j5j0j0j5NK0L0K5J5%NNK0K5%J0J5K0N%%n%k5k0NJ5K0nk0nK5J0j0j5j0
6207E0%Nnnn%nnJ5J5%J5%J5Nk0Nj0j0j0nj5%K0L0L5K0Nj0j5%J0j0J5nk0j5k0k0nj0j0j0nj0
6204@j5%N%NNNNNNn%%nk0j0j0J5K0J0j0k0%NJ5nj0Nj0nnnnnK5K0L0J5J0nnJ0K5K5J5k0l0l0
6201D5j0j0nnNnj0J0%nnnn%j0%j0nK0J5L0J0j0k0j5j5nj0j0nK5K5K5L0J0NJ5nnj5j5j0n%j5
6198B0N%j0nnJ0%NJ0N%j5K0K5K0k0k5nNJ0%nJ0J0nJ5j0j0K0J0Nj5l0k0j0%NJ0J5%j5l5k5l0
6195f0l0NK5J0J0K5M5M0K0Nk0nj0j0j0Nj5j5%j0nnj0nn%L0K0NK0J5J0K0nk5nj5j5j0j0j5K0
6192A5L5L0J5Nj5%j0k5l5%J0J0nj0J5M0L5Nk0j0J0K0k0l5k5N%nnk5k5nJ0K0K5J5NJ0J0nnn
6189E5nNj5%%nn%%J5J5nk5NN%%%N%%%J0NNJ5n%J5NnJ0nl0l0l0l5j5Nj0j0%j5nnNK5K5NJ0K5
6186A0K0J0NNnN%%J0nj0j0j5nK0N0M5K0%k0j5j0%J5%J0nl0j0k0j5j5k0j0%J5J0J0J0J0J0N
6183G5nk5j5j5k0j0j5k0J0K0J0J5J5J0J0J5nk0j5j0j0j0k5nJ5J0NK0J5NJ5J0J0Nnk0j0k5N
6180A0L0J0%%J5J5%J5NNj0k5J0%k0%j0%%%%%%n%NNj5l5j5J0M0M5L0J0%%nk0m5m0m0nJ5L0L5
6177E0nj5j5j0%k5J0J0NJ5J0J0%J0NnJ5NN%NN%NN%NJ0J5K5%k0m0l0l0k5%j0j5j0j5nj0J0M5
6174eM5J0J0J5NJ0j5j5j0j5j5j5j0j5K0M0M0K0Nl0k5nNJ0J5J0k5k0l5j5%%N%%%NNNK5J0J5
6171F0J0j0k0m5j0%J0J0%%%%J0J5J5J5j0nj0nJ5L0K0K0J5j0k0j5j0%J0L5M0K5j0k0j5nk0n
6168A10j5j5k0j0J0J5J5J5j0j0Nj5nK0N%K0nNJ0k0m5l5k0%NnJ0J5K0J5K0J5J5J5K0j5k0j0
6166A05j5j5j5j5j5J0K5L0J0n%%n%j0j0%Nj5j5NJ0nNJ0nJ0J0n%N%%k0k0k0k0nj0nnJ0J5K0
6163C0J0j0j0j5nJ0J0J0J0nNJ0j0%%%%N%N%nJ0NnN%%Nk5l0NL5N0L5J0j0k0k0k0k5%j0nnnj0
6159A5K5L0K0Nk0k5k0%J0%nk0j0j5k0%j5j0NL0K0J5J5K0J5K0nk5nj5k0nj5j0NNNNj0k0k5%
6157e0K0L5L5K5Nj0%nj5j0j5j5j5j5j0j5N%j5J5K0J5L0J5j5k0j5k0j0%K0L5L0Nk5l0k5j0%
6154e0K0K5J0nNJ0K5j0m5l5nJ5J0J5L0K5J5K0Nk0k0l0nNNNJ0NJ5NJ0K0%j0j0j5j0j0j5j0j0
6151eNK0J0J5J0J5K0N%K0J5Nj0j0nk0j5j5l0nnJ0J0j0k0j0l0j0J0%%NJ0j0nJ0J5K0L5J0nj0
6148D5j5%j5nj5%j0J0K0j0k0j0k0j5NJ0NNJ5%J0N%J5K0nk0l0l5j5j0j0j0nK5K5K0L0J5J0J0
6145B5J5j0j5k0l5l5k0j0J0K0J5J0K0J5%NNJ0%J5%N%%%N%%%j0n%j0k0J0nn%NJ5K5K0j0l0n0
6142d0l0j0J0J5K5K5K0K5J0%K0nj0j5j0j5k0k0k5j0nJ5L5M5L0J0%k0j0NK5NNj0j5NNj5j0N
6140D5nj5j5nj0j0nj5j0N%nL5L0L0L5%j0%nNK5J5J5j0l5k5k0k0k0k0k5nnn%NK0K0J0NN%NN
6137A5NNNJ0J0J5J5J0J0L0%k5j5j5k5%K5K0%nl0l0l5l5J0K0K0%%j5J0K0K0L0J5j5j5j0j0k5
6134A5j0%k0j0K0%J0%J0NN%K0NJ0j0j0j0j0nJ5NNNNj0J5J5J5k5j5k5%J0NN%J5nj0j5j5j5K0
6131A5K5K0K0%N%%%n%%%%j5J0nj0nnj0%j0%k0j5%%%j0K0L5J0J0J5J0K0J0J5J5nj0j5%j0j0
6128I5j0j0k0k0k0k0%%%%J0J0K5%%K5J0J0%%%%N%%%k0l0l5j5J0N%K0Nn%NJ5K5K5J5j5l5l0
6125C0k0NJ5NNJ0%NJ0nJ5J0nl0k0l0l0j0%K5N5K5L0J0J0%%j0k5l0l5j0NJ0J0J0J0J5N%k0j5
6122C5k0J0K5K0J5Nnk5m5m5k0NJ0J5NJ0J0J0J0K0K0L0J0%k0j5j0j0Nj5N%nnnj5k5l0j0K0N0
6119B0N5K0J0j0nnk0k5k5k0nJ5J0%%J5%J0J0J0J5%%j5j5%j0NJ0n%N%%nnj0nj0j0nn%NN%k0
6116a5j0J0K0K5J0nnNJ5J0Nnj0k0%J0L0L5J0j0nj0nnj5j5%J0J0J0NNJ5K0nk5k0j5l0j5l0l0
6113d5j5%%%%K5K0K0K5nnn%k5k0l0j5%K0K5L5L0Nk5n%K0J5NJ0J5NNJ0nnJ0NnJ0nj5j5j5j5
6110D0J0K5L0J0nnnnk0l0j0l0l5j0j0L0L5N0M0J0L0J5%k0k0j0j0j5k5%J5K5L0%j5%N%nk0l5
6107F0j5%J0L0%Nnk5k5k5k0k0N%j0NK5J0J5nk0j0j0j0j0j5j0J5K0L0NNj0%%J5K0K0J5j5j5
6104C5k0j5%j0k0NJ0J5j5k5j0J0J5K5J5%k0k5j5NL5L0K0K5%%j0j0j0j0j5j0j5j0J0J0J0J0
6102B0J0J5NJ5nK0J5%NJ5NJ0j5j0nj5m0k0k5l5l0j0J5L0K5J0K5J5nj0%j5k0Nj0j0K0J5K5J5
6099E5nk0l5NK5L5Nj0k0j0nJ5L0M0K5j0j5%nj0n%%n%n%%j5k0j0J0L5K5Nj0nN%%%nj5NK5J0
6096A15%k0%J5J0%n%nn%nn%%K0K5%l5l5l5m0J0NNJ0NJ0NNNnj5NNj5nn%j0j5l0k0%K0K0N%N
6093e%k0l5m0j5J5L5L0K5K0L0L5J5k0o0n5k0nJ0NJ0%J5NJ0J0NNJ0Nnj0J0nnnNK0L5K0nk0j5
6090D0J5J5nk0%J5K5NJ0K0K0nl0k5j0j0j0nj5j5j0j5NJ0nJ5L5M0J5n%j5nj0N%N%N%%N%j5j5
6087F0%nj5j0nj0k0l5NK5L5L5K5Nj0j0Nnnn%j0J0%%%%%%j0j0NNK5Nj5k5%J0Nk5m0k0J5K0N
6083A0NJ0J0k5l5j5K0K5%k0k0j0j5J0J0J0J0NJ0J0J0J0N%k5j0j0nJ5J5nN%j0N%nJ0j5j0j5
6081c0k0nL0L0L0L0L5J5j0j0j0j0j5j0%j0%nJ5J5K0J0N%J5nl0l0l5l0%%%%N%j0J0K0K0L0N
6078F5%k5j0j5J5J0NN%k0k5%J0J5nk5l5j5J0L0L0J0NNJ0Nj0j0J5N0M5K0j5l5l0k5j5j5j5j0
6075Ej5j5j5j0%%%%%%NNnJ5J5%J0J0J0%j5l0l0k5nJ0M0L5J0J0K0Nj0nnnnK0J0%j0j5k0nj0
6072b0J0n%J0j0N%nJ0%J0%%K0nj5nK5K0Nj0l0j5j0%%%J0K0K5J0%J0J5%%J0NNj0j5nj5j0j0
6069C0j5%j0%K5L5M5L5Nk0m0m0nJ5%j5%n%J0NNnk0k0nj5%J5L0N0N0M5J5j5l0k5k5k5k0nK0
6066G5%j5j0%J0j0nNj0j0J5L0J0k0k5k5%j0j0%J5J0K0J0K5L0L5J5j5k5j0k0k5nK0K0j0j0J0
6063H5J0nj0j5%j5%%j0k0j5j5j5NNN%nj0k0l0j5J0L0L0M5K5Nn%%J0j0j0%j0nNK0J5J0J0J0
6060I5nJ5J5nJ5Nk5k5k5l0%K0NNJ0j0N%nJ0n%J0n%%NnN%n%j5NJ0K5K0J0Nj5%nk5k0k0k0k5
6057@%J5K5L5J0%j0k5%J0L5J0Nj0nj0j0k5l0j5k0j5j0j0J0M5K5J0J0j0j0l0n%%J0J5%K0nk0
6054A5nj0nj0j0j0NJ5nJ5J0%NNJ5J0J0J0%k0k5NK0L0K0K5K5J0j0m0m5k5nn%J5J5%j0nnj5j5
6052@%L0K0J0J5NN%k0%j5j5nk0j5J0J0NJ0%NN%NNJ0%j0J5J0%NNNN%j0%nn%nnn%nn%%nn%j0
6048C0j5%J5J0J5J0n%nnnnj0%J0J0j0l5j0J0%nNJ0J0J0NJ0K0%nJ5J5j0k5k0l5k0%K0M5M0K5
6045A15nk0k0j5J5Nj0k5l5m5k0%K0M5M5J0j0l0l5k5j5J5L5J5n%j5nK0NNNJ0%J0NJ0J5%%k0
6042E0j5n%K0K0nk0k5k5k5J0NNNNNNNNnnJ0J5K0K0J5K0nk0k5k0j5nJ0%%N%N%NNNN%NJ0%NN
6039H5nn%nj0%nnnnnj0j5Nj0j0J0J0K0%%nJ0K0K5%l5l0k0N%j5nj5j0nnj0k0%J5K5K5J5J5K5
6036D0K0J5%Nnl0l0j5%J5%k5k5NK5M0L5L5M0L0J0j0k0l0l0k5j0nnj0nnnj0%%J5K0j0j5J5K5
6033F5J5j0j0J5%NN%NN%NNNnJ0%k0nj5j5%j0j0%N%N%NNNj5%J5J5K5K0Nk5l0j5%J5J5nk5k5
6030C5nj0n%%K5J0J0J0J0J0Nk0l0k5k5j0J5N%%N%NNn%%J0j0nJ0J0%%J0NN%NJ0j0%Nj0J0%n
6026E5nj0nj0J5%j0j5l0j0J5J0j0k5nJ0J0nJ0%J5nJ0NnJ0%N%NN%k0j5k5j0J0K5J0K0NnnJ0
6023C0nj5j0m0l5j5J5K5M5L0J5k5k0nN%K5K0J0%%J0J5%j5k0j0j5nNNN%N%NnJ0%%Nn%NnJ0%
6020E0%%%%NNJ5J0J0NJ5K0Nj5nnj0j0j0nj0%%j0N%nNnnNn%Nj0nNJ0J0NJ0K0%J0J5j5j5j5j0
6017G5j0j5j5j0nJ0nNnNJ0nnJ0%%%%%Nj0k0j5nk5nj5j0J0J0NK0K0J0%K5%%%N%NJ0j0%J0J0
6014G0nj5l5n5%J0J5K5N%%nnN%%%N%%%K0J5NL0J0J5K0J5%%%%%%%Nnnj0NNj0j5NJ0j5%%%n%
6010A10nk0l0k5k5nnnnk5k0nJ5M5K0J5J0J5K0j5l0j0j0NJ5nj0%n%%j5J0N%NNNNNNj5j5j5j0
6007a5k0j5j0j5J5J5J5J5K5NNK5J5j5nJ0n%n%J0J0Nj5l0nJ5J5J5J5j5nNJ0NNn%%nnn%%k0k5
6004A5k0k0k5l5nnj0NK5O5M5K5J5%nnnnn%%nj5J0L5N5K0j5l0k5k0k0%%nk0k5%J5L0L0J0%j5
6001F0j5%nK0K5%j0nNk0n0l5j5nJ5K5J5K5J0K0J5J5Nj0j5N%k0%j5j0nj0j0J0J5J0k0j5nNL5
5998D0j0k5k0nj0j5j5nj5j5J0L0J5j5nJ0J0J0K5%%K0K5%J0%J0J0N%NNJ0nk5l5m0k0j5J0L0
5995eK5Nj5k0k0j5j5J0K0K0J5%j0%%%J0J0Nj0j5J0K5M5J0j0j5%K0K0%k0l0j0nJ5Nm0l0k5N
5992c5K5K5%%j0J0K5J5j5l0k5J0%J0Nn%%J0j0J0%nJ5J5%NNJ0NJ0NNJ0nJ5K0j0%%%nNj0Nnn
5989A00J5nN%%J5nk0j0k0j5j5j5j5k0%J5nJ5NN%NNk0nnnnj5%NN%%K0j0%J0%J0N%J0%NNj5j5
5986B0j0j5%Nk0k0k5k0J0M0M5L5L0J0NNJ0nnl0k5j0%j0nnnnn%j0j0j0nj0%j0%k5%K0K0K5K5
5983Ej5j0N%K0K5J0J0NJ0NNNN%NK0j0j5j5k0k0j5k0j5k0J0J0NJ0J0NNJ5NNNNJ0NJ0N%%N%%
5980H5%%Nn%%%J5J5%l0l0k0k0N%K0J0J0K5J0K0J0J0nl0l5k5%%NJ5J0J5J0j5k5k0k0j0k5k5
5977d5j5J0K5L0NNj0j0l5k0nJ5K0%nn%%j5nj5j0J0J5K0L5K0Nj0k5l0k0NnJ5J0Nnj5k0%J5K0
5974d0J0K5%nNj0%K0NNJ0NJ5%Nk0%j0j0nnnNJ5K0%j5nK5K0K0nj5j0k0j0%J0K0J5n%%K0K0%
5971A00j5j5N%J5J0j5k5k0NJ5L0NK0%k0j0k5l0nj0%J0j0%%J5nj0J5%nJ5J0NJ0j0l5k0k0j5
5968c5NJ5J0J0nj5m5j5K5K0K0%J5J0Nn%%%J5K0L0Nj0j0j0j0nK0J5%l0k5k5k5j0J0L0L5J5J0
5965F0%j0j0j0j5j0%%%%j5n0m0k0NK0J5J5J5J5J5J5K0J5K0K5n%nnnk5j5j5j5j5k5nK5K5L5
5962B5K0Nj5nn%NnJ0NnnNJ5%k0l0nJ0K0K0%%Nn%NnN%nNnJ0L0K5J0j5k0k0j5k5j0k5k0%n%n
5959d0j0Nn%J0L0J5K5K0J5%k5m0k0k0J0K0NJ0J0J5n%NK0K5K0K0%k0nj0NK0%J5Nj5%n%nn%k0
5956G5%nj0%K5J5Nj0%j0n%j0j0%n%n%j0l0k0k0%%j5NK5J0L0J0nk5k0j5%%%NJ5J0%j5k5k0J0
5953e0L5L5L0K5J0k5j5j5k0nK5NNJ0NK0%%nn%n%nn%j0%j0%nk0NNNNNNNNNnl0k5nJ5J5K5J0
5949E0nnj5%j0nnj0%J5K0nJ0J0NJ0K0J5K0K0n%J0j0k5k0%K0nl5n0k5nj5nn%K5J0NJ5j0NN%
5946A5%NNj0j0j0nnj5nj0J5K0NK5J5J5J0K0nj0nj0j0nnnNK0J5J0K5NK5Nj5j0j5j5l5l5j0N
5943EK5N%nj5j0l5l0k0NK5K0L0K5K5K5J0%nk0l0j5J0J5J0n%J0NJ0nK0nNJ5nj0k5k5n%%k0j5
5940ek0NJ5L0K5%j5l0j5k0%K5K0%j5j5k0K0Nj5nj0j5n%J5J5Nn%J0j5nNn%%%J5n%J0j0J5Nn
5937a5j5J5K0K0K0J5J5NK0%l0m0m0l0j5j0K5M0L0J0%%%K5J0J5K0K5K5j5l5l0j5J0J0J0J0J0
5935A15%%%j0j0l5l5m0k5%K5K0J5nnJ5NJ5J0NJ5J0J0J0j0j0j0j5k0j5l5m0k5%J5K0J0J0L0
5932A0L0J5J5J5J0nnj0nj5j0l0l0m5l0j0NNL0M5L5L5L0J0j0l5l5j0J0K5J5J0nj0j0j0j5j0
5929Ej0j5j0j0j5k0%NJ0J5N%K0J0J0J0J0J0J0%j0nj0J5J0J0J0L5J0k0l5nJ0Nj0j5l5k0k5N
5927d0M0K0K0K5K5K5K0j0j0j0j0nJ5J0nNJ0NNnnj0n%n%j0j5k0%K5J5nj0j0k5nNJ0nnj0%%N
5924D5%Nj5k5j5k0nJ5NnK0L0K5K0N%J0%k0j5j0k0j5j0k0%J0%J0J0J5K0J0K5Nj5n%N%nNj0k5
5921D0k5j0%J0%J5J0%NNj0j0j0j5k0%K0K5nk0j0j5NJ5J5%J0K0J5J0j0l0k5j0%J5K5%J5J5J0
5918G5J5%j0Nj0k5k0l5j5%%%%N%%%%NJ5nNNNNn%nn%nnnn%nnn%nnj0NNj0%n%%L0N5M5L0%l0
5914G5j5j0j5J5M5M0nk0k5%nnnj0J5j5j5NJ0%K5%j0K0%%L5J0l5n0m5j0J0J0J0J0K0%k0k5k0
5911ek0nj0Nj5J5K0K0J0nnnnNj5nn%nJ5j5k0k5J0K5J0J5J0J0J5J5J5J0%%J5j5k0k5J0K5K5
5908G5nk5l0j0Nj0%J5K0K5J0%%nn%j5nnk0nJ0M0M5J5%j5j0k0k5nNJ0J5Nj0j0j0j5k0l0l5j0
5906f0nJ5J0NJ0J0J0J0J0J5J0J0J0J5J0J0nj0nj0j5Nnnnnn%%K5K0Nj5k5j0k5j5nj5j0J0J5
5903a5J0J0J5J0nK5L5K0Nj5j0%%j0nj5nj0nnj0nj0nnj0%%%%K0K5K0K0K5K0K5K0Nnk0n5n0l0
5900EJ0L5%%N%j0l0l0j5J5J0J0J0J5K0J0J5%j0j0nnm5k5j5%J5J0J0J5J5K5J0j0NNj0k5k0N
5897A0K5K5j5j5j0nJ5nNL5J5nk5j0%J0k0K0L5L0J5%j5l0k5l0j5NL0K0n%j5j0J0M5L5K0J0j5
5894A45l5l5l0k5l5l5j5NK0J5J0J0J0J0j5j0N%j0%%j0j0NK0K5J5nl0j0j5k0j0k5j5J0L0L0
5892c0L0L0K5Nj0J0j0j5j5k5j0J0K0J0K0L5M5J5j5m5k5K0M0L5K5J0k5l0m0j5k0j0NNj5k5j5
5889@k0k5j5j0j5j0%J0J5n%%nNJ5M5M0K0%%%n%%%%j0nj0%k0%%j5J5%%K0J5%J0N%%%%%n%%%
5886D0%%%J0j0N%nj0%j5k0Nj0j0J0NJ0J0J0J0NJ0J0J0NJ0J5nK0%nnj0j0%j0k0Nnn%j0J0j0
5883D0%nj0Nj0n%j0n%NL5K0J0J0j0j0J0J5K0L5%k0l5k0l0l0nj5k0k0j0J0K5J5%NJ5L0K5K0
5880H0k0k5k5j0%NK0K0Nnk0k0j0NNJ5nnj0%j5j5%J5L0L5K5%nj0%%n%N%%j0k5k5j5nj5k0nJ5
5877d5NJ0J0J0nj0J0K0K0K5J5nj5j0j0j5nj0j5%%j0J0K5M0M0K0Nj0Nj0k0k5m0j0J0J5K5%j5
5874C5k0j5k5j5j5k0j5nJ0N%J0nnJ5J5L0J5K5L0K5K5L0%j5j0%j0%Nj5j0j5j0J5L0L5Nk5l5
5871G5k0j0nJ0L5L0J5k5k5k0k5j5Nj0j0%j0j5NNn%NN%J0n%J0J0nJ0N%J0J0nNNN%J0nk0m5o0
5868f0j0K0K0K5K0K5%k5k0l0n%N%K0K0%J0J5J0J0%nj0Nj5%%j0k0k0j5j5NK5J5J5%nJ0nnNN
5865A0%NL0L0J0%%n%%%nNn%%%nj0j5nNK0J0J0K0K0J5K0k0m0l5k0j5%j5j0nj0%j5k0Nj0nj5
5862g0%j5%J0%%J5K0Nj5m5j5NJ0J5J0J5%k0nnnK5K0J5J5K0J0nJ5%%J0J5j0j0k5l5j0NJ5J5
5859eJ0%%%%%N%%NNnJ0NnJ0%j5J0%j0k0k5%K5L5M0K0j0j0%j0nk0k5k0j5NK0NK0J0J0J0J0J5
5856H5%K5Nj0%j0%%K0K5Nj5l5k0k5%nj5J0%NK0nj0%J5J0J0J0j0l0nJ0n%%%%N%%%%j5j5j5j0
5853EK5M5L5K5k0o0n0l0j5%NK0K5K5%k0k5l0J0Nn%%nj5k5l0j0K5M5N0K5J0%%Nj5l0l5j5%j0
5850f0%nJ0nj0J5K5M0M0L0J0%J5nj5j0k0j5J0%%J0K0nk5l0k5j0NK0NK0J0J5j0j0j0j0j0nk0
5847a5%%J0J5%J0J0J0Nn%j0%J0K0K0J0j0k0j5j5j5k0j0j5%L5J0J5J0j5n%%%%%N%%nJ0nj5K0
5844C0J0K0K5J5j5l0k5j5j0j0K0L0K0j5j0j5l0k5j5k5nK5NJ5J0NJ0J0nj0k0%K5K0L0K5%N%
5841G5%%NnJ0J5L5L5J5k5m0k5l5m5m5j5nJ0%L0K5K5L0K0nk5j5J5J5J0J0J0J5J0J5K5%m0l5
5839I5m5l0nK5%J5L0M0M0K5nk0j5j0j0k5j0k0k0j0j5j5nK0%J0%J0J0%nnj5%%k0nn%%%%L0J5
5836E0K0K5%j0j0Nnj0J0j5nN%K5L0J5%j5k5%j0j5k5J0L5L5Nk5l5k5j0%j5l5m5l0j0%K5N0L5
5833EL5%n%%n%Nnj0NNj0j0NJ0j0j0j0j0j0j5nj0j0NJ5NJ0K0NJ0J0Nj0%%J0L0K5J0nk0j0j5
5830C5k0nj5j0NNJ0NNJ0J0NNK0J0J0K0%K5%j0%Nj5Nj0j0N%%J0n%J0j0J0J5J0J0J0J5J0J0N
5827B00nk0j5j0j5j0k5nK0J5K0K0%j0j0l0m5m0j5J0%J0J0J0j0%L5L0nl0j0J5N%j5j5k0n%J0
5824D5N%J0%%J0N%%%%%j5k5k0k0l0l5j5K5L5K0%J0J5K0%j0nJ5%%J0Nj0j5l0k0J0K5nJ0J0%
5821C0J0J0NJ0J0j5N%J0K5L5Nk5l5m0k0k5j5NL0K5J0J0j0j5k5nJ0%NnJ0J0%NJ0k0k5j0J0J0
5818A5Nj5m0j5J0K5J0%j0J0J5K0NNj0nK0J5%k0nK0L0K0N%j0j0j5j5j0l0j0K0K0J0j0k0j5%
5816A5L0M0L0J5NNJ0%k0j0nj0%j0%nnnn%k5j0j0m0l0j0K0K5J0%NNK0J5J0k0k0j5k0m5k5J5
5813g0M0L0J5L0J5j0%nnnJ0J0%%J0NN%%N%n%nNK5K5j0k0%K0J5%%%j0%J0j5Nn%j5j0%j5%nj0
5809F0%%n%NnnN%J0%NJ5n%J0Nnj0NK5K0nk5k5j5J0K5K0J5k0k5m5m5k0J5%N%J0NJ0J0J0J0J0
5806F0NJ5Nj5nn%j0%j0Nnj0J0nn%%j5NNj0%J5L0N5N5K5nm0n5n5o5n0j0J5J5j0%J5J0%j0j5
5803f5J5L5L0K0nk5n%j0%nj0j5%J0j0N%N%J0j0%nj5N%j5n%J5J5J0K0K0J0K5Nj0k0l0%J0K0
5800B5J5J0%j0j0%K0J0J5J5%j0n%nj0%j0nk0%k0m5k0j0J5NNJ0Nk0j0L0K5J0%%NNJ0J0N%%j0
5797C0NK0K0nl0nnj0Nj0nj5%J0J5J5J5J5J0K0J0j0%j0nnj5%j0k0%k5nnJ5NJ0NJ0K0%j5n%k5
5794A5k0m5l5l0j0K0L0M0N0L5J5j5j0%NK5K0J0Nj0%K0K0nj5j0l0nN%NNj0j5j0j0j0j5j0j0
5791e%nNn%%n%J0J0J0J0J0J0J0J0nj0k0%nj5j0n%j0k0N%j5j0%%Nj0J0J0nN%J0NJ0NJ0NJ0N
5788B0j5l0l5j0NJ5J0NK0J0J0K0J5J0J5J5NJ0J5nk5m0m5l0j0J5L5L5%l5l0nK5J0j0j5%NJ5
5785@n%%%%N%n%Nj5j5%K5L0L5J5%%%%%n%n%%N%k0k0k5j5nK0j0J5K0j0J0Nk0j5j5k0%NNnJ5
5782a5j5j0NL0NK0K0nnnnn%j0%J0%J5J0nJ5K0j0%j0j0nnj0j5%Nnj0J0J5K0j5k0j0j0j0j5n
5779d5J5%NJ5nnJ0J5J0Nj0k0nK0K5J5N%j0j5NNj5Nj0J0j0k5k0J0J5J0%k5j0%NJ0%J0%%J0J0
5776A5NJ0J0%%nl0k0j0J0K0J0%j5n%%nN%%%%j0j0j5j0J5L0K0K5J0J5J0K0%K0K5%l5l0l5l5
5773El5j0%j0k0nK0K0K5J5L5K0nJ0J0%NN%NJ5%J5Nk0j0nk0j5j5k0m5n5k5j0%%K5J0K0M0L0
5770A0J5nk5nN%%j0k5%J0nK0nnJ5J0n%%%%NnnNJ5K5M0Nl0k5j0J5k0k5k0j5l5j5NL5K5Nj0%
5767d0J0J5J0J0j0j0j0nj0j0j0nJ5K0NK5J0J5K5Nj5k5k0j5nN%%N%%NNj0l0j5j5L5M5M0J0n
5764E0NNj0l0k5j0NK0K5%j0k0m0l5k0J0L0M5L5K0%j0l5j0J0Nnk5k0nNL0K0J0J5Nk5l0j5%N
5761b5k5k5k5l0k5NJ0%J0J0J0NJ0J0J0J0NJ0j0J0nnNNnnj0j5%j0j0j0%NJ5K0NJ5J5J5J0%n
5759b0j5Nj0n%j0nNJ0j0N%%%j0%j5nnnNj5k5j5K0L5K5J0%k5j0nJ5J0%%j0NNN%NN%j5J5M5M0
5755C5J5k0l5l5m5l0NJ5%J0%k5j0j0%J5J0%NJ5K0%k5n%K5J0j5j0NJ0nJ5%NNnJ5%j0%nj0N%
5752f0j0j5%j0j0nj0j0nnK0NNNJ0J0%j0J0%nn%Nj0%j5j5%j0j0j0j5J0NNJ0nJ5J0%%%%%j5J0
5749a30Nj0nj0j0nk0nnj0%J5NJ0J5NJ0J0nj0J0J5L0J5nj0l5j0j0K0K5K0J5K0K0Nj5k5k0j0
5746i5NNNj5%%j0%%nNj0j5J0Nj5Nj0Nj0nNnn%%%J5NJ0NJ0J0NnNJ0j0k5j5j5k0%K0J5Nk5k5
5743a75j5l0nJ0n%Nn%NK0L5M0J5%nj0%NJ0J0J0NN%J5Nnk5l0m0k0nJ0NNJ0NJ0NNK0J0K0K5J0
5740d0j5j5k5nK0J5K0J5Nnj0%K5Nk0j0j5J5L5L0J5Nnj0%NN%Nnj0J0j0%nj0K0%k0k5k0NNk0
5737d0%J0j0k0j5L0M0M0K0K0Nj0j0nnj0%%Nnj0J0%n%nJ0j0%Nn%%k5j5nk0nj5j0j0%nnnn%n
5734a00J5K0J5J5K0K0NK5J5%J0J0nj5k0%J5K5K0J5Nl0nj5k0j5l0nJ5J0J5K0J0nNN%nk0k5k0
5731ej0NK5J0j5j0NJ5NJ0J5L0L0n%k5k5j0nJ0k0k5k0k5%J0K5J5Nj0nNJ0NJ0L5K5%j0k5k5J0
5728D0L0J5%j0k5k5k0%%L0L5L0L0L0J5nk0j5j5j5j0nn%nnnnnNNN%NN%N%%n%%%%%%nNK0K0%
5724A25k5m0m0j0J0J0K0K5K0K0%k0nj0j0j0j5j0L0L0Nj0k5nNNJ5J0J5K0J0K0J5J0j0l5k0k0
5722A00k0k0l0j5K0L5L0K0K0J0j0k5j0%L5M0M0K0%j0j5k0l0j5K5J0nk5nj0NJ5K5Nj5j5j0j0
5719A40nnj5j0j0j0%%j5NJ5k0nJ0K0M5M0L0J0n%%nk5j5j0k0j0j5j5%N%%nJ5%%k0j0j0j5j5
5716D5j5k0nj5l0k0j5nNN%K0M0N5M0K5%k5k0j5j0k0nj5j5k0j0J0K0J0J5nj0nnnN%nJ0nnNj0
5713b5NNj0n%Nn%K5J0J0%K0J5NNj0n%n%%j0nj0nj0%j0k5NJ5nJ5%%K0%J0N%%Nl0k0J0L0J5j0
5710C0k5j0J0K0K0Nj0l0k5k0k5k0J5J0nk5k5nJ5K5K5J5J0L0K5J0%%n%N%j0J0%%N%k0k0NK5
5707C5Nj5j0%J0K0J5J0%j5Nj5j5%j0j0n%J0K5J0j0l0l0k5nJ0L0K5J0nk0nK0J5nj5j0j5nK5
5704EM5M0K5%j5nj0j0nK5K0%k5k5nnk0j0j0j0J0%nN%j0J0J0J0J5J0j5n%j5k0nk5nNNJ5%%J0
5701EJ0%%J5K0j0l0l0j0J5NJ5K5J0k5j5j5k0nJ0nNK0J0K5J0j5k0k5j5J5J5j0j0j0k0J0K0K5
5699e%j0k5k0%%K0J5L0L5J0nj0NJ5L0%%l0k5k5j0nJ0J5J5J0J5K0J0J5J5J5J0J5j0nj0nn%n
5696A15%%%%nj5j0j0j5%%j5k0k0%J5L0K5K0%k0k5k0nK0nj0%K5K0k0l5k5l0j5j5NJ0J0J0J0
5693b0j0nK5K5K5NNK5K0Nk5j5j0j0j0j5l0l5l5k5NK0J0J5K0NK0J0J0%%J0J5nj0K0J5J0J5J5
5690I0J5J5K0J0j0k5k0j5k0j5j5k0n%j0%nnNj0j0J5J0nJ0%NN%K0K0%j0j0%k0%%j5NNj0j0N
5687a0NJ0J5%NJ5J5Nj0J0n%n%L0L5K0k0k5l0k0%nk0NJ5NJ0J0NJ0J0j0%J0j5j0N%nnnnn%j0
5684C0%%%J5K0L0K0j0k5l5l0k5k0%K5K5L0K5%k0j5%%j5k0NK0L5L5K5j0k5j5k0j5j0j5j0m0
5682c5k5j5J5J5J0nnJ0J0J0J0nJ5nNJ0%%J0l0k5l0k5NNJ0NJ0J0J0J0J0J0J5Nj5%%K0K5J0j0
5679E0k0%nJ0j0j0J0Nj0j5j0%L5L0%j5nnJ0J5nj5j5k0j5J0J0J0J0J0NNJ0J5nk5l0l5k5nJ0
5676d0M5N5L0Nl0l5k5%%j0j0%j0%Nj0%N%NnNJ5j0%J5NNNNNNJ5L0J5j5l5m5j0%%%%n%%J5j0
5673a5j0%j0%NK5K0J0NJ0K0%j0j0j0j0NNJ0%k5nK0J5nnnn%nj0NK5K5L0K0%j5nj0k0j5j5k0
5670A5j0J5nNJ0%J5%j0j5k5%j0j5j0nJ0J0K5Nj0NNnn%Nnn%n%j0n%nJ5J5J0J5j0nj0nj0j0j0
5666d0j0%Nnk5k0NJ5L0J5j0j0K0K5L5nk5l5l0j5j0%%%%N%%NNNJ5%J0N%K0NK5L5Nl0j5j0%j5
5663b0j5J0K5NnN%%J0NJ0%J0%N%J5J5%l0j5n%j5NK0M0K0%k0k0m5l5k0NL0K5K0Nj0%%j0nnj5
5660e%NNJ0%j0k0k5nNj0n%Nj0%%%j5k0J0NK0J0J0J5nJ5NNNJ5%%%nNn%Nj0nnj0nJ5L0K5K0K0
5657I0Nj5k0j0%%nNNnk0k5k5NJ0L0Nk0j5j5nJ5J0N%J5nJ0J0nJ5N%J0%k0l5m5j0nnj5NJ0K0
5654d0J5J5nm0k5j5NJ5%K5L0L0L5L0J0j0n%k0l0l5j5nn%j0%J5NNnk5nk0K0L5M0J5%j5%j0n
5651@nj0nj0nnj0j0%j5%J5J5nl0j0K5L5L5J0j0j0%%nNj0%%j5J0J5nJ0N%J5J0%J5K0K5Nj0k5
5648F0j5j5j5j0j5nJ5NJ0J5%NN%%%J0%l0l5m5k5j5j5j5j5K0K0J5K0Nj0Nn%J5J0NNJ0NJ0j5
5645c0j0j0j0NJ0NJ0J0K5K5%%%j0nJ5NJ0J0j5j0%k0j5k0k0j5J0K0K5Nnk0j5nJ0L0K0K5j0j5
5642A5nj0nK5J5NJ0J0J5%%k0l0l0j0%L0K5K5J5J0n%%%%%%%n%%%n%%%%%%%%nN%%NN%%%l5l5
5638A5%J5J0nl0j0nJ0J0nnnn%nj5J0%%J0n%%N%J5K5J5J5%l0l0nK5K5Nk0k0k0k0j5nK0M0M0
5635E0L0Nk0l5k5nNNJ5J0J5J0NK5K5%l0n5o0l0J0J5%K5K0NJ5J0J0j0j0J0nn%%%K0J5%j5n5
5632em5k5%K0J0NL5J0%%J0J0l0k5j0nj0nNJ0J0J0nK5NNNNj0J5K0K0%k0k5k0j0J0%%K5K5L5
5629H0K5j0k5l0k5nJ5K5J0K5K0J0j5l0m0k0%K5K5%%NNj0%k0k5l0j5J5L5M0N5J5j5m0k5j0%
5627D0j0k5j5k0j0j0k0nNL0N0N0K5%j0j0J0J0NN%j0J0J5L0Nnk5k0k5j0%j5nnj0j0nnnJ0NK0
5624C5N%K0J5J0J0J5K0J0nn%j5k0nl0%%%K0nj0J0J0j0NNj0N%k0nj5j0nj0j0nn%%nn%%J0J0
5621EK5%k5l0nK5K5J0J0K5L5K0j5n5n5k0J5L5J5%l5k5NK0K5NNK0K0%Nj0j5Nnnj5NNNNJ0%J0
5618H0J5%j5Nj0j0Nk0%nl0%j0k0k5nJ5L0L5L5M5K5j0l0k0k0k0Nnj0J5J5J5J0j0j5k0j5%k5
5615@l0%J5J0J0J0N0K5n%nn%j0nj0nnnnj0nj0%%nk0J5M0L0K0J0J5K0nk0j5j0%k0k0%NNJ0J5
5612G5%J0J0N%k0j5nj0j0k0n%%J0nnJ5J5j5m0m5j0NK0M5M0K0J5j5nN%%j5J0j0j0j0j5j0j0
5609ek5%K5K0nk5%J5J0%nj0k0NJ5K5L5J5j0j5nk0j0j0j5j5Nj5j0Nnj0j5%L5K5%j5NK0%J5M0
5606E0Nj0j5m0l5j0J5L5L5L5L0%k0j5n%J0J0%NJ0N%%k0k5nj0k0j0j5N%J0NnJ5J0nNk0nj0N
5603@j5k0NNNNNN%J0%J5K0J0J5K0J0K0J0j0j0j0nj0j0j0j0%J0K0nk0l0l0k5j0Nn%n%j5J0%
5600e0n%n%%nNK5L0L0K5J0k0%%%K5K0J0j0nn%j5N%nJ0K5J5K0j0j5%j5j0nj5j0%j5%j5nj0j0
5597enN%j0J0nNNnJ0J0J0NJ0J0J0J5j0J0N%N%NNj0NJ0j5l0k0NL0L0L5Nnk5k5J0L0N0L0K0%
5594B25l0n5n0l0j5k0l0%K0K0j0j0k0j0j5k0%%J0M5M5L5J0%%j0nn%j5k0NJ0J0j5l0nJ0N%j0
5591B0J0%%j5%%j0j0Nnj0J0%J0NN%J0NJ0K0J0j0k0%K0K5j0j5j5j5nj0j0j0k5nJ5J5J0j0nN
5588e%J0J5nJ5%%J0J5Nj5k5m0j0NJ5J0J0J0k0j5nJ5K0K5Nj5%J5K0K0k5l0m0j5%J5N%K0K0M0
5585G5N5J0j5l0l5k0%J0K0%nK0J0%J0NnJ0J5%%Nj5l0k5j5j0NnNNJ0K0NNJ5J0J5j0j5k0nJ5
5582I5K5K5J5%%Nj0k5m0n0k0%%NN%%%J0%%Nn%%%%J0j0j0k5j5%J5L5K0Nnl0j5m0k0NK5J0%%
5579eJ5J0K0NNnNj0J0nj0J0J5K5K0J5j5j0j0j5NJ0J0%j0j0j5j0m5m5l0NK0K5j0j0j5J0L0J0
5576eNJ5J0Nj5k0%J0K5%k0j5k0NK5%%j5NJ5K0NNK0J5J0K0Nj5m0m0j0J0K5J0K5%j5j0%j0nn
5573C0j0J0J0NNJ0J0NJ0J0j5%n%%%nk0k0k5k0J0J5J0J5J5N%K0L0L0J5k0l0l0NNJ5K0J5K0%
5571A50J0%J0k0j5j5j5%J5J0%J0NNJ0nnnn%%j0%k0l5k5NK5J5j0j5j0%J5J0K5nl0m0k5NK5%
5568D0k5l0J0K0L5J5J5nj5j0j0j5k0j0J5K5Nn%%N%%N%N%%%NnNN%j0J0J5K0L0J0N%%%k0k5j0
5564H5k5nJ0nN%j5j0%nnj5%J0K5J0K0J5k0%%nJ5J0j0%j0%K0J0j0k0l5k5j5j0J0NJ0J5L5M0
5562A05K5J0%k5l0j0m0l0k0l5k0NJ5J0J0%j5j0n%%%%NNL0K5K5K5%j5l0j5%%%J5J0%%n%K5L5
5559G5J5%j5k0k0l0k0j5l0m0nJ0L5K5N5N0K5%Nnj0k5%%j0j0%j0nj0%%K0K5%j5Nnj0k0%K5J5
5556E5Nl0k5nL0L0L5L0j0%Nj5j0%j0%%K0K5%k0j5j5k0%%N%K0NNj5k0j0K0K0Nj0j0NNj0%%N
5553H0N%%NN%NJ0J0J0J0j0j5j0j0j0nnj0j0nj0nNJ0NNJ5%J5Nj5%nj5%j5nj0%nnn%nNj0%K5
5549C0K0NJ0J5J5J0nk0j0j0j0j0j0j5n%n%nnJ0j0j0J0nn%%n%nnJ0j0%%%%%%J5K0L5K0J0j5
5546E5k0nJ5%Nj0nn%J0NN%NN%Nj0nl5l5k0j0J0K5J5NnNK5J5J0n%%%%%%%j5k5nJ0M0M0K0%j0
5543A05J5%%nnn%J0K0k0m0j5NJ0j5k0%NJ0K0J0%k5j5NJ0J5J5N%j5nj5k0nNNNJ0j0k0k0nJ0
5540A5K5M5L5K0Nj5k5%%J0j0l0l0nJ0J5K0J5J5%%%%Nn%%%%%Nk5%%J0J5nl0k0NNk0j5j0nl0
5537ek5NL0K0J0NJ0J0%j0j5k0n%K0K0%k0k5nJ5K0J5K0J5%%%%j0%%j0n%%j0nNNj0j5k5m5%L5
5534eL5J0K0j0j0nnn%NnNL0K5J0Nj5l5k0NNNNn%J0j5N%%%nj0J5J5NNN%j0j5J0J0%n%%j5j0
5530D0J0J0%nj5J0NnnNj5n%J5Nn%%J5j0%N%%%%K0%%j5%J5J0nNNJ5j0k0k0j5J0nnk5k0nnn%
5527b0J5%k0nJ5K0J5K0J0K0L0nk0m5l5%J0K0NK0L5K0j0k5%J5J5n%k0j5nk5k0n%J0NK0NnNJ5
5524F0K5%nn%Nn%%nnnj0%j0%j0%J0%N%J0NNj5%K0NJ0%%%N%J0n%NN%j5j5k0k0nk5k0j5J0J5
5520eJ5J5NK0K0N%%%nj5j5nJ5K0Nj0l0nJ0n%k0k5l0j5NK0L5L0K5J5K0K0J0K5K0J5nl5m0l0
5518G5k0NJ5J5N%N%nk5l0%J5K0Nn%K0J5N%%%%NnnNnj5j5nK0%k5k5j5nJ0J0n%nn%nnnJ5N%j5
5514B0l0nK0K5Nj0j0NJ0j5j0Nj5%Nj0J0J5J0J5K0NJ5J0nk5k5nj5k0j5k0%%%nJ0j0nJ0L5M0
5511C5N0L0J0NJ0Nnnk0%%j5nnj0nk0nNk5k5%K5K0j0k5j0NNK0Nj0j0J0Nj0j0NL0L5J0k0l0j5
5508C0nj0k0k5%L0J5K5j0l0l5j0L5N0K0Nn%j0J5J5n%NN%%N%%N%%%j0k5l0nNK5%K5J5%K5%n
5505A15j0j0nn%nn%nj0%%k0j0%j0nj0nNNN%J0NJ0%nn%J5L5J5j5j5%K5K5L5K5J0J5K0%k0j5
5502A85%K0Nk0l0k0j5k0j5k0k0k0k0NL5L0Nnj5j5j0j0j5k0%NNK0nj5l5l0k0NJ0J5%%NK0K0
5499eL5L0nnj5NnnK0L5K5K5Nj5nnnnnn%%J0j0k0k5k0j5J5M5K5L0j0l0j5j5j5Nnnnnnj0J5J0
5496D0NJ0NJ0J0NL0L0K5%l0l5j0J5K5Nnnk5k5m5m5k5nJ0L0%%n%J0j0%%j0J0%n%%%N%%%%NN
5493ENNJ5nNJ0J0J0J0J0J0J0J0J0j5j5j5j5k0j0k0j5J0J0J0J0NJ0K0%nk5j5j0l0nj0k5NNN
5490d0NNNNNJ0%NNNNJ5%j5J5J0j0J0%%J0nNJ0%k0%NJ0L0Nk0l5j5J5nnN%%%nNJ0j0%nj0%%j0
5486Ej0%K5K0j0j5nK0J0%%%%%nN%nNJ0NJ5nJ5K0j0nj5nj5k0%j5j0j0J0%%%%%%nNnN%%nNJ0
5483A5K5K0J5j5k0k0j0NJ5NN%k0k5NJ0K0K0J0J5j5j0Nk0l0l5k0K0K5K0K0J5%J0J0NJ0J0Nn
5480I5%%nk0k0l5j5J0J5%K0J0J0J0J0j0j5j0j0j0j5j0j0j5j0j5j5j0j0k5%K5M0M5K5K0J0J5
5478G5J5J5J5Nj5j0j0J5K5J5nj0j5%%%%%k5j5nNJ0NN%j0%j0%%nnnj0K5L0%l0l0l0k0k5%J5
5474a5J5NJ0J0j0j5k5%J5K5K0K0N%NJ0k0j5k0j5J5K0J5J0J0j5k0l0k0k0NK0K5K0J0%%J0%N
5472F5%J0nN%k5k0%%%j0l0k0k0NK0nj0j0nNJ0nJ5L5J5nnnK5J5Nj0j5j0j5n%j0%Nj5n%J0J5
5469eK0J0J0J5K0N%j5j5n%k0nj0j0j0j0j0%j5k0NJ5%J0J0J5J0J0NJ5j0nJ0J0nnJ0NNNNJ0%
5466F0J5%%j5nn%j0j0%%%j5NNj0nNJ0J5K0NnnNj0k0%K5K0J0j5k0k5%K0K0%j0nj0j0j0nnnn
5462@nnnj5k0k0j5%%NNJ0J0J0J0J0J0J0J0J0J5J0J0J0J5J0J0%nnnn%j0n%nnj0j0l5l5j5NJ0
5459d0NJ0J0NNJ0NNNJ0%%NNJ0J5nl0m0l5k5J5K5K5L0K5%nn%k0k0l0j0J5J0L0%%nnnnj0Nj5
5456b5nj0j0j0J5J0J5J0N%%%N%N%j5j5j5j0j5j0%L5K5NnnJ0NJ0Nnk0k5nNK5J0K0J5nk5k5n
5453c0L0L5K5%l0m0l0j5J0K0J5J0n%J0%%J0%k5j0m0l5l5j5%J5K0J5L5L5M5L0L0Nj0l0l0j0
5451Ej5Nj0%NNJ0J0nK0%J0J5K0K5J0J5K5K5J0%j0Nj5k5k5k0l0nj0%j0j5NJ0L5M5L0%j5k0l0
5448H5m0j5%n%%%%%%j0j0j0j0%j5k0%K0L0K5K5J0%%J0Nj5%%j0Nn%%NN%j5j5NK5K5J0j0%%k0
5444F5l5k5nL0L5K5%%Nj0NJ0N%%J0%N%nj0l0l5k0%J0NNK0%%J5J5%%k0j0j0j0j0j0nnNL0K0
5441F5k5l0nJ5K5J5J0j0k0j5nJ0%j0j5k5m0j5j0J5K0M0L5K0nk5j0k0nJ0N%%N%nK0%%j5l0j0
5438d0J0K5%%%%J0%%NJ0n%J0K5K0K5K0%k0k0%nk0j0j0nj0nnj0nnnK0K0K5J5nk0nk0j5%j0j5
5435c0k0l5j0K0L5J0Nj0%L0K0NJ0J0J0NJ0J0NJ0j5j5k0j0%J0NN%%j0NJ5J5j0k5%J0%k5j5N
5432A5nnj0j0j0j0j0nj0j5K5K0J5L0J5K0L0J0nj0k0nJ0J0J0J0j0n%k0j5l5m5j0J5NJ5J0nj0
5430b0j0nJ5J5K0J5J5J5K0J5J5L0L0J5N%N%j0m0l0k0NJ0J0N%k0k0NNJ0J5Nk0j0k5j0%%NNJ0
5427H0J0J5J0j0j0j0j0J0J5K0Nj5k5k5j5NJ5L0%j0%j0j0nnnnj0%%j0j0j0j5j0NJ5NJ0K0J5
5424E0L5J0l0k5l0k5nNNnj0j5%K0L5L5nj5j5N%nj5nJ0k5m0k5%K5K5M0L0L0K5NJ0J5Nj0k0l0
5421F5l0l0j5J5J0J5%j5nj5J5L0J0k0j5%%nj5NJ0J5J5J0j0nnj0j5j0j5j5NNJ0NJ0j0nJ0J5
5418A0K0nk5%J5NJ0nJ0J5nj5j0%J0L0J0j0m0j5J0%j0j0nnj5J5nj0J5NnNN%K5K0Nj5m5m5j5
5415g5J5L0L0J5%J5J0%nnK0J5K0L0J0k0l0k0J0L0NNk0j0k5k5j0%k0j0%L0O0O0M0J5%Nn%nj5
5413A70m0n0n0l5j5nK0K5K0K5J0%j0J0K0j0l0k5J0J0j0l5j0J0L5L5J0J0J5J0n%nn%j0j0%K5
5410A10K5Nk5j5j5j0J0%%NN%J0%Nnnn%j5Nj5%Nj5j0%nnnnNNJ0%%k0k5nJ5J5J0J5J0J5K5%j5
5407I0m0l5k0NNNN%nn%j5NnnJ0J0J5J0j0nj0j0n%n%J5J5K5J5j5k0j5j5j5j5k5nJ0K5L0J0j0
5404ej0j5j5J0L0J5J5nk5k5%NK5K0J0nnJ0j5%J5NN%J0J0%NnnJ0J0j5N%J0nnJ0NnnN%j5j0n
5400D5nj0%j5%J5J0NNJ0J5%nNj5%Nj5%%k0%j5j0NJ5NJ5J5K0K5J0j0l0n0n5l0j5J5J0J5NJ5
5397a5J0J0%J0NJ0NNNK0K0K0J5nk0k0j0k0k0k0k0nNnNJ5NK0NJ0J5K0Nj5j0j5j0j0j5j5j0%
5395b0j0nnJ5J5J0J5K5J5nj5k0nK0K0%j0nnk0k5k5j5nJ5L5M0N0L0J5%%%N%nnJ0j0j5%j0j0
5392H5%j0k0NK0NK5J5nn%j0j0l5k5k0k0J0%j5n%%nJ0K5K5N%%%nk0nK0%k0k0%K0K0nk0n%%n
5388@NJ0j0%%%n%%n%%%%K5L0%j0%j5Nnj0nnNK5J0J5Nj5j0NNj0nnnnj5%J0J5K0J0%nn%j0j0
5385C0k5l5l5j5nK0K5L5K5Nk0j0j0J0J5nj5l0j0%K0J5nNnNK0K0J0j0j5nK5K5J5N%k5k0m0l5
5382d5k5j5J0j0%nn%%j0%J0L5L0NNj0j0j0j0j5J0NJ0NNJ0NJ0j5j5j0j5%J0J5nl0nJ0L5K5J0
5379eJ5K0nk5j0j0j0J5Nn%NN%%%J5n%J0j0J0K0K0K0J5J5j5n0m5j0J0nNj0%j5%%k5k0%J5L0
5376c0J0K5J5j5%NNnnNK0K0J0K0%l0k5j0%j0%j0j5l0k5k0nK0J0J0J0J0J0NJ0J0%J5NJ0J5%
5373D0%j0%j0n%j0%%%%%j0J0J0j0k0k0%nk5l0j0J0K0J5L0J5%K0K5L0K5J0%k0l5k0k5k5j0N
5371c5Nj0nJ0J0nk5j0K5L5L5J0j0j5j5n%k0J5L5K0K0K0K0L5J0%%%%j0k5k0j0J0nl0l0j5%J0
5368B5NJ0j0J0nj5j0J5K5J0nnJ0Nj5J0j0%%nNnj0j0%NN%k5k5k5%K5J0K5L0J5NNnNJ0j0J0%
5365H5k5k0k0k0NK0NJ0K0nj5j0k5k0%K0L5J5K0%NJ5K5L5J0NNJ0J5%NJ5J0j0k5l5k0%nk0k0
5362I5j0nk0j5j5j5j0NN%J0N%%J0J5NJ0J0J0J0J5%%j0j0nj5%j0n%%nNJ5j5nJ5j0%%%j0%%n
5359D5%%j0Nj0%J0j0j5j0j0j5j0j5j5nNK0J0J5K0NJ5J5NNJ0N%J0J0%j0l0j5k0k5j5j5l0N%
5356g0N%%N%%J0J0NK0%J5J5%%%%%j0Nn%%j0%nNj0j5J5NK0L0Nk0k5%K0L0J5%N%j0l0k5k0nk0
5352d0j0NK0M5M5J0k5j5%%k0nnJ0NnJ5J0%NN%k0j5j0J0J0NJ0%k5j0%j0J5L0M0J5%j0j0N%%
5349H0NJ0K0K5Nk0m0l5k0nJ0N%nJ0J0nk0l5k5k0%J0J5%J5%%J0L0K0%j5nj0J0J5j0N%nNn%%
5346C5nNn%J0n%N%%N%k5j0k5j0J0K0J5K0%NN%%J0J5j0nj0nnnj0j5N%J5NNj0j5j5nK0M5L5K5
5343A20j0m0l5k0nJ0Nnj0nj0K0J0j0l0l5j0j5j5j5K5K0K5K0K0K5L0J5j5k0l0nJ0j0%Nnj0j0
5341a5j0Nk0k5NL0L5%j5n%j5l5l5l0%J5K0L5K0L0L0K0l0n5l5j5NJ5L5L5K5Nk0l5k0%%n%%%
5338e5N%%%J0%J0%J0NNK0K5K5K0j0j0j5nNK5K0J0%n%j0k5k5k5k5NNNNK0j0l0l5k5nj0j0NL5
5335f0K0J5K0K0K5K0j0nj0nNJ5K5%nj0j0nnj0j0nj0j5%k0j0j0j0j5%j0j0%K0J0NK0Nnj0J0
5332d0%%%%%%%L5L5K0%k0k0k0nNk0j5J5K5K0j0%J0J5%%J5N%%%j0k5k0j0K0M0L5K5Nj5Nnk0
5329G5j5k0k0j5k0k5j0NJ5K5J0NK0J5J5J5J0J0J0Nk0nnk5k5k0k5j0Nn%J0K5K0J5J0%K0K5L0
5326A30j5l0k5j0k0m0l0j0J0K0K0K0L5M0J0%j0k0%j0j5j0j0J0NJ5%J5j0j5k0l5k0nJ5J5J5
5323A5K5J0J0nN%nNJ0j0j5nk5j0nk5k0nK0M5L0L0Nj0%nJ0J0J0Nj5j0j5j0nj5k0nJ5L0K5K0
5321I5j0j0%K0K5Nk0j5n%j5l0l0l0j0J0K5nj5%NN%NN%%N%N%%%N%Nj0NJ0n%J5NNnk0j5j0%J0
5317A0J5%%J5J0%j0J0%l0m0k0NK0J0%J0%K5L5L0K0J5j5k0K0%j0n%n%J0j5k0k0k0k5%%%N%%
5314A0J0nj0nnj0J0J5L0L5J5j5l5l0j5%J0J0K0j5k5l0nJ5L5M0K0nJ0J0j0nk0%%n%%%%%%j0
5311C5l0k0k0k0k0%K5J0j5k0k0nnJ5M0K0%J5J5nnnnj0nj0nk5l0%J0L5J0NNnnnnJ0J0NJ0j5
5308d0j0J0L0L5J0j0j0J0J0K0Nj0j0j0j5j0j0nj0%J0J5%%J0%NJ0Nk0l0nnj5%NJ0J0J0NNJ0
5305A5%J5J5k0k5k5j5%K5nj5nj0J0j5nNNK5L0M0M0K5nk0m0l5k5j0L5N5L5nk5k0j5l0k0nK0
5303@K0J0Nk0l0l5j0nK0M5M0M5M5L0K5J0j0k0nj0j5k0j0j5j5nnnnn%j0%%nj0NnnJ5j5j5nJ5
5300A5Nk0k0NK0J0%NJ0NJ0NJ0%%n%%%%%nJ0%%%NnN%%n%K5J5j0k0NJ0J0%%J0J0%nnJ0k0nNj0
5296H5%j0j5%j5k0%k0nJ5J5%j5%J5K5M5M5K5nk0nk5k0j0j0j0nj0l0k5l5k0%K5K0J0j0nnnN
5293b5J5%J5J0NJ5Nj0k5k0j5j5j5l5nK0K0K0K5L0J5K0K0Nj0n%n%n%J0%%J0J5nnJ5J0J0nj0
5290I5k0j0J5K0nj0nj0j0%nnk0nnk0j5nj0j5%%J0nj0J0%%J0%%J5%J0j0K0J0J0J0J5J0J0J0
5287H0J0nj0k0l0k0nJ5K5J0J5L0L5L0Nk5l0k5nJ5j0j0l0nNNnl0j0nNj0k0%L0K5%j5k0j0k5
5285d0k0J5L5K5%k0j0%J0K5K5J5%%%%j0k0j5j0K0K0J5K5J0NNJ0J0J0NJ0j0j0j5j0nj5k5nK5
5282H0J5j0k0NK0L0L0L0K0Nk0l5n5m5j0J5NJ5J0K5M0M0J5j5m0m5k0k0nj5j0nJ5N%J5%NNj5
5279F0m0l5j5%J0J5%%J0%J0N%J0%J0J5K0%K0J0J0J5j5j0j0j0j0j0j0j0j5j0j0nk0nj0j0j0
5276e0NNj0J0j0nNN%J5nNJ0%J0N%J5L0M0L5%k0j0j5nJ0nk0j5nL0K0Nk0nj0nj0k0k0l0j5J0
5273d0J5J5J5K0L5K5K0%l0l5nk0%nj5j0nk0nL5J5%j5k0k0j0J0NNK0Nk5j0K5L5M0L0K0J0Nj0
5271A05%nnNJ5j0k5j0k5j5nnn%J5J5L0Nj5j5%k0k0nk0nNJ0J5%m0m5k0NNK0J5J0nJ0K0K0K5
5268C0Nj0l0k5j0J5J5N%nNJ0%%J0NK0K0%Nj5j0nN%j5k0k0k5k0L0M5K5J0J5J0k5j5NN%l0k5
5265a0k0k0%%nn%%J0L0L5Nk5l0%J0nk0%j5k0NK0L0L5J5%j5j0nj5j0j5j0j5j0j0nnj0J0K0K5
5262f0Nj0J5Nn%NN%%%N%%N%%k0j0k5j0nJ0N%K5K0J5K0L0J0j0k0nj5j5%%J5J0NNNNNJ5%nJ5
5258D5J5j0nNJ0n%%J0j5k0J0%j5j0%j5k0k5nK0L5M0K0nk0%k0j5nj5j0%J5J0NJ0J0NJ0K0K5
5256H5K0K5%N%%n%k0Nnj0nj0%k5k0nk0j0j5j0%K0K5%j0n%j5%%%%%nJ5j0j0K0%%Nj5k5j5j5
5252f0%L0K5K5K0J0j0l0k5NNNNNN%J0N%NNNNk0k5k0j5NL5O0M5nk5k5j5nJ0NnJ5NNJ0NNnm0
5249E0m5k0J0J5K0J5L0J0k0k5l5j5nnnnj0k0l0n%NN%K0J5K0J5J0nJ5L5M5K5%j5k5l0l0k5j5
5246c0j0k0NnK0J5%nJ5J0%%J0%J0nJ0J5nj5j5j5j5NJ0J0NNJ0J0N%%j5NNj0%nn%nnnn%j0%%
5243b5%NJ0K5K5J5NJ5NN%J5NJ0nn%%n%n%l0k5l0k5nj0j0%J0K5K0Nnk5k5j0NJ0NJ0%J5NJ0n
5240A0nnn%k5k0l5l0k0nJ5N0L5L5K0J0%NNNNnJ0J0NJ0J0j0j5j0j0nN%%%%%%NnNN%%%%%j0%
5236D0j0J5J0j0l0j0J0J0j0j0Nn%J0K0K5J0NL0J5J5n%nnn%nn%%Nnj0l0k5j0J0L5K5J5j5k5
5233G5l5j5nj5%K5K0J5Nl0l0k5%J0J0K5K0J0J0nJ0%J0j0J0%k0k5l5j0%J5J0J0J0J0J0NJ0j5
5231F0l0l5l0%K0M5M0L0K0J5nj0NK0%k0l0l0k0j0k0j5k5j0J0K0J0%j5j5k5k0nK5L5K0%j0j0
5228a5%j5%J0K5J0J5%j5j0l5k0NJ5L5Nj5l0j0%K5J5J0j0n%j0%K5J5Nj0nnj0J0J5J5J5j0nn
5225C0j0n%%nj0N%%%K5J5J5NK0L5nk0Nj0j5nj5j5nnj0nnnj0%j0J0J0J0NJ0NNJ0J0J5nl0j5
5222B5nnK5L5L0K5J0j0k5k5j0Nj0j5J0Nj5l5m0j5j0j0j5j0j0k5j0J5J5J5J0J5J5J5J5NNNN
5219E%J0J5nnJ0nNNnj0J0J0J0K5%J5NJ0J0J5nk5l0l5j0j0%J5%k5k0J0J5%l5l5k5nj5%K0J0
5217g5NJ5NK0NJ0J5J0J0j5k0j0k0j5j5j5nj5NL0L5J0J5J5NJ5J5J5J0J5j5l0l0nJ5L0J5nl5
5214A5l0j0nK0J5%j5j0j5j0%%N%NnNN%NnJ0%%J5j0j0j0j5j0J5K5L0J5%N%NN%%Nnk0j5j0j0
5211a5j0k0nJ0%J0%NJ0J0%J0NNJ0j5j5j5j0j0%nnNK5M0L0L0J0j0j5nK0J5nj0nnj5j5%j0j0
5208B0j0J0n%NnnNnj5j5nnJ0j0l0j5j0NL0J0Nj5j0J0NJ5%J0J0J5%k0j5L0K5M5Nj5%j0NJ0K5
5205I0J5J5Nj0%j0j0%j0j0%j5J0%%N%NJ0nj0k5j0j5%J0J0%j5l5m0j5J0NNJ0%K0K5nnj0k5N
5202b5J0J0NJ5J0NK0%nk0k0j0NNNNNNN%J0%%NJ5J0j5k5l5l5k0%K0M5L0Nj0k5k0j5%J5%J0J0
5199E%J0%j0k0j5j0J0K5J5J5J0j5j0N%j0%%J0J0J0J0j0nj5j0%%nNNn%%J0%J5%NNJ0N%n%%k0
5195C0k5k0k0nJ5J0%J0J0NNK0L0K0K5%k0nj0%J0J0%k0l0j5%J0nl0l0k5l0NNj5k0j0J0J0J0
5193h5%K5J0J0J0J5J5J5J0J0J5j0J0%j5k0j0k0j0K0N%NJ0j0K0J5J0L0Nj5m0l0l0k0k0j5k0
5190a05J5M0M5J0n%j5NK5L0L0K5Nj5n%j0%j0nj0k5m0%K5L0K5L0NNNNl0l0k5l0j5Nnj0J5J5
5187EJ5K0J0J0K5%k0k0k5k0n%%%%%n%nnnnnnnnJ0J0J0J0J0NJ0J0J5NJ0J0j0j0j0j5N%%%Nn
5184B5Nnnj5j0nj5nj5nNJ5J5%%j5j5n%n%%n%nNK0L5K5L0%j5%j0j5j5j5j0j5j5j5j0nK0K0%
5181e0%K0J5Nj5j5%J0K5%j0k5nJ5N%NNnNJ5K5K5J0%%%%%n%%%J5J5L0L0Nj5k0k0j0k0j5l0l0
5178a0k0%K5M5J0j0l0j0J0J0%j5nn%NN%nk5l0l5k5%J5M0N0K5L5M5J0k0%%%%j0%Nj0%%j0Nn
5175F0nnk0k0n%J0J5%NN%%J0%%%j0k0k5nJ5J5J0K0M0J5nnj0nj5%J0K0J0J5%j0%nj0Nn%%nN
5171I5j0k5m0l5k5j0J5%%%%Nnj5k0l0nK5M0M0L0J0nnJ0j0j0j5nnj5k0%J0J5J0J0NK0J0Nnk0
5168B0k5%nl0j5n%J0J0%%K0nJ5N%NNJ5L0L0J5J0%NN%NNNnk0j0j0%k0j5%J0J5K0J0K5J0j0k5
5165A05m5l5l0J0J0j0j0j5nK0K0L0J5nj5j0j0J0J0j0k0k0k0k0NK0J0J5J5J5J5J0k0l5j5%K0
5163EJ0nk0%J5nm5m0j0%NN%j0k0l5j0NJ5K0K0NnJ0K0J5J5%J0J0NNJ0J5%k0j5l0j0J5J5%j0
5160d0j0J0L0L0K5%j5k5j0J0J5j0%NnNJ0n%J0K0NJ0j5k0k5%K5K5J5N%j0k5k5nnNJ0nk0k0k5
5157e0j5J5J0J5J5J5K0K5J0j0j0j5j5l0k0J0K5L5J0j5l0j0%K0L5K5K5Nk0m0m0l0j5Nj0k0k0
5154i5%L0N0K0N%J0n%%j0N%%n%%j0nK5L0J0nk0j0J0K0J5j0j5k0j5j0j0j0nk0%k0nK0K5K5K0
5151A5L0J5K5K5n%Nj5j0l0j5k5j0NNnk5j5%K5L0J0j0j0nK0J0%%%j0J0K0L5L5K5J0%%k5m5l5
5148F0k5N%N%N%J0%Nn%Nj5k0k0k0k0k0%K0K5K0n%J5J0J0J5%nm0k5j5%J5NJ0j5j5j5j0%%N%
5145d5NnJ0n%nn%J0K5K0J0NNN%%%J5nj0j0nj0K0L0K0j0l5l0nK5L0nk5l5m0k0J0K5J5j5l5%
5142g5%J0J5%J0M5L0J5Nk5j5nNJ5J0N%%%%%N%%j0j0nj0j5j5L0L5J0J0j0j0l0k5j5Nj5j0nn
5139e0j0%K0L5J0j0nJ0%%J5j0%nnj0%nnnj5j5%L0L0K5K5L0K0%j0l0k0n%J0N%J0%j0j5nk5j0
5136eJ0j0nNj0j5J0K0J5J5K0%nNj0l5k5l0l5J5K0J5K0J0%J5nj0j0j5j5n%%Nj0J0K0M0L5L0
5133H0J5j0n0m5m0k0j5%%K5K0K5K0K5Nj0%%%%%n%nJ0j0j5k5l5j5J0j5nNnK5L0M5L5%m0k5J0
5131eJ5K5%Nk5l5m5l5j5J0J0nn%j0K0K0J5K0J5J5J5J5Nj5n%k0k0k5j0K0L5L0K5Nn%%%%%%%
5128D0j0nj0Nj0j5NJ5%%K5%J0J5Nj5j5nk0k0nnk5NK5J0J0J5J5J0J0%%J5j5%J0j0J0j0n%j5
5125D0L0Nk0j5k0NNk0nj0nn%N%NJ0j0J0%%j0j0%%j5j0N%Nj0J0Nn%N%NN%j5k0k5j0K5L0K5K5
5121B0J5k5j5N%j5%nj0%%j0j0j0J5J0Nl0m5m5n%L0L0J0J0J0J0NJ0J0NJ0J0J0%%Nn%%%%%%k0
5118a5nj0j0j0%j5N%%%%nJ0n%J0j0J0NnNNJ0J5K0Nj5k5k5j5NNNNNN%J0%NnJ5j0J0J0j0nj0
5115c0nj0Nk0j5%J0NJ0J0NNJ0J0j5j0j0j0l0J0j5j5J0J0J0J5J0J0J0J5%N%N%%NN%%n%J0j0
5112@N%J0J5J5J5j0l0j5k0nJ0%%J0n%Nj5j5j0j5j0NL0L5J5j5j5k0k0NNk0j5j0l0%J5J5K0J5
5109e0J0j0%%%%%%nJ5NNNJ0%J0j5k0%k0j5j0k0nNJ0J0NNJ5J5%J0J0%K0J0NK0%j5J0J5J0j5
5106C5j5nL5K5%j0k5n0l0j5NK0M0K0%nj0nn%NJ5nj5j0l0n%j0nn%nnnJ5L5K0K5K0K0J5K5L5
5103A35nk5l0k5j0j0J0K0K0j5j5NN%J0J0nk5l0k0J5K5J0J0J5K0%k0m5l5l0%L5L0NJ5K5L0N
5100A10n%nn%nn%%K0K0Nj5nnj5k0l0l5k0%J5NJ0J5M5L0K5%nnnk0k0k5k0k5k0k5k0NK5J0J5
5097eJ0J5J5J5j0j0nj0j0nj0nJ0N%J5J0NJ0N%k5k0nnk5k5%NJ5J5J0%K0J0J0%k0nnj0nj0n%
5094c5J5K0nJ5NJ0NJ0j0j5k0m0j5j0J5K5%J5K0NK5K0Nj0m0k5k5J0NJ0NN%%%j0k5k5j0%J5J0
5091e0N%J5J5%j0J5J0j0J0%nJ0%%J5nnJ0J0nj0%%j0nnj0%%NJ5j0%J0%N%N%%%%%%J0J0Nk5j5
5088@j5J0K0K5K5J0k5j5k0k0j5nn%%%%n%%%NL0L0K0Nj5j0j5K0K0J0j0nJ0j0j0%j0j5%nnk0
5085a5j5k0j0%NNNK0K0M0Nk5k5k5k5k0%j0j0J5J0J0J0J5J0J0J0J0J5%J5%k0j0nj0j5k0%J5
5082c5J5J5J5J5J5J0K0NJ0J0J0j0j0k5%K0K0K0K5j5j5%k0k0j5l0nJ5J0K0J5%k5j0j0nj5j0
5080A0j0j5nj0j0k0%k0nK0L5L5K0nn%j0%L0J5N%j0j5%k0j0j5j5j5nj0j5k0NJ5L0L0J5nj5J5
5077eNnj5k0n%J0N%j0k0nNnnNK5J0J0J5J0K0Nj0j0nj0j0j5nj0%K5K5%K0J0J5J0NNN%j0k5l5
5074EnM0M5J5%k5l5k5%L0L0J5N%%j0l0j5k0k0j5j5J5n%NNnJ0J5n%J0%J5%j5k5j0J5J5K0N%
5071C5K5J5J0J0J5%j5nj0nj0j5%nJ5nJ0%NJ5nnJ0J0j0%J0%%nk5k0nJ0K5J5J5j0l0k0k0j0N
5068B0J0j5j0J0%j0k0k5%K5J0J0nj5%J0J5nj5%nj5%k0j0%J0J0J5J5J0J5J0J5J0nN%N%N%J0
5065G0j0nNJ5K0J5K0nk5m0m5k0%J0L5L5N5O0M0L0L0M0K0k0l5l0k5k0l5l5k0%j5%nl0m5m0l5
5062d0j0j5j0j0%J5J5NNJ5NJ0J0NNJ0%k0j0%j5j0j0j0J0%%NN%NNJ0L5L5J0k0j0J5K0J0%N%
5059H0nk5j5nNK0K0J0nnnj0%J0N%nl0l5%L0M0K0j0k0%nj5nj0J0J0K5J0nk0j0%j0nNJ5L0%l5
5056E0k0nj0j5j5J5J5J5j0NNJ0%NNj0l5k5k0J5J0J0J5Nj0%%j0%J0j5j5nj5j5j5j0j5nJ0K5
5053g0K5J5J0L0K0K0N%J5%j0K5J0%l5l0j5J5K0J0K0J0J5%J0Nnk0k5%J0J0J0J5j0j0nj5%%%
5051G5nJ0j0j0J5j0n%j0%nj0NJ0L0K5K0j0j5k0nNnk5l5j5J5J5J0%j5j0nnj0j0%j5j0nnJ0M0
5048@L0J5Nk5nj5NK0J0N%%J0nnNnN%n%%n%NnJ0NJ5NJ0NJ5%j0k0j5j0j0J5K5j0m0j5%K0k0%
5044A5%j5m5l0K5M0L5M5N0L0k0k0j5k0k5j5k0k0%%j0J0J0M5K5L0L0J5j0k0k5%nk5l5n5k5J0
5042d0K5%j5l0j0J5K0K5n%J0L0L0N0M5L0Nj5%j0k0j5k0j5nnk0k5l0NL0K0j0k5l5m0j0J0L5
5039a5Nk0k5j5J0J0J5K5NNj0j5J0NNNNNJ0J0%%nj5NK5J0j5k5j5%J0J0%j0j0J0%J0NJ0NNJ0
5036E0%j0k5l0nJ0M0L5J5nj5j5nj0j5j0j0NNJ0%j0j5j5j5nnnNK0L5K0L0L0J0j5k5k5j5j0k5
5033b0j5%k0%nj5j5nj0k5k0j0J0K5L5L5L5K0nk0n%K0K0J5nnj5nN%%nJ0%%NN%%J5J0L0%j5N
5030F0j0j0J0J5J5J5j0j0j0n%N%NN%nJ0%j5nnn%j5%J0%NJ0j0k0k0nj0NNj0NnnNnJ5%NK0J5
5027D5Nj0k5j0J0J0J5nj5j0j0NK5J5J0%J5%Nj0j0NK5Nj0k0j5j5%J0Nnj5k0%NnNK5J0nk5nn
5024Ej0n%k0k0%Nj0k5k0k5j0J0M0M5K5J0J5J0nj0j5n%nN%j5Nn%%%nN%%%%NNN%NJ0nnn%K0K5
5020C0J0nk0k0j0%%%k0nj0nJ5J0%J0NJ0NNNNNJ0NNNj0%Nj0l5j0%K0NJ0J0J0J5J5J0J5nn%%
5017H5j0%Nj0k0J0j0nnj0J0j5j5j5%L0%j0j0NJ5j0%J5%NJ5nk0%j0j5j0j5j0j0J0J0J0J5J0
5014A0J0J0J0%%%%j0J0%j0%Nn%J0j0%Nj0J0Nj0%%%%NN%NN%J0%j0J5J0nJ0nJ0%j5k0j0k0j5
5011Ek0j5j5NJ0J5Nk5%J5K5J0Nj5k5j0N%%J0K0NK0J5NK5Nk0l0l5k0NJ0%J0Nj0j0%%nj0%j0
5008d0%nj0nnj0%NK0L5L0K5j0k5l0%nj0k5l0j0K5L5L0K5M0K0j0k0k0nk0%j0j5l0k5nJ0J0n
5005g5k0j5j5J0j0nJ5K0J0K0K0L5J5%k5k0J0J5J0J0K5L5L0k0m0m0l5j5j0%nJ0N%l0%J0K0K5
5003c0%j5%nJ0NNj0k0j0j5nJ5NJ0j5nj5%J5L0L5J5%%Nnj5k5j0k5k0nJ5K0K5%j0nj0NNnj5J0
5000f5J0j5j0NK0M0L0J0N%nk0j5j0nJ5J5nk0l0k5k0%J5NJ0J5J5j0k0j0J5J0%k0%nK0M0J0j5
4997b0k5l0n%%j0j0j5j5L0K5J5L0J5n%J0K5L0L0K5j0l0k5j0J0nK0nl0k5l0k0%K0J5J0J0J0
4994EK0Nk5l5l0k5nJ5%NNNnNJ0nJ0nj5k0k0j5NK5J5J0J5%J5%j0j5j0j5J0K5J0J5K0J0K0J5
4991D0J0K5K5Nnk5j5j5j5%j5nJ0J0j5k5k0NJ5N%k0%K0L0K5K5L0Nk5n5l5k5j0%%j0l0k0J5K0
4989f5J5NnNK0K0J0k0NJ0k0l5k5NK5N%J0n%J5J0%k0j5k5k0%N%%K5K0K5K0j0j5j0j0NJ0J0N
4986a5J5Nj0K0L0nk0k0%%n%%%%%K0J5j5j0j5J5Nn%%%%J0L0J5J5%l0k0j0j0j0j0j0j0j0j0n
4983f0j5nnj0J5J5NK0K5L0M0K0k5j5j5k5j5k0k0j5NK5J5J5Nj5%nJ0J5nk0l0k0N%%k0k0nJ5
4980a05K0K0K5J0K5L0NJ0j5j0%j0%nnnNNnj0J0nnK0K0nk5j5%J0J0J0N%k0k0j5K0J5%k0j0n
4977d0j0%k5J0%NN%J0%nJ0nk0j0j0j0j0k0nJ0L5K5J5J5L0K5J5%k5nj5l5l0%J0%%%%%%N%J5
4974d0K0J5K0j5j5j5j0k5k5%L0O0M0j0k5j5k0k0j5k0k5l0j5NNNJ0NJ0NNJ0%J0NJ5NK0%l5j5
4971i0%K5K0Nj5m0%K0J5%%J0%NJ5j0NN%%NNN%%N%N%N%N%N%NnJ0nk0j0j0nj0k0%L5L0M5K5j5
4968F0l5l0k5J0NnJ5K0K5K0K0J0k5l5n5l0j5l5j5J0J0J0J0L5L5nj0nJ5n%J0j0j0J5j5N%n%
4965c0%%%%J0J5nJ0N%J0J0j0%N%%%Nj5j5j0j5j0j0k5%Nj0%%%Nj0NJ0j0N%J5n%J0j0%Nj0j0
4962h0N%nNJ0NJ0J0NNJ0N%j5J5L0J5j0k5j0j5l0nL0K0j5k0k0j5k0k5J5J5NK0K5J0J5L0%nN
4959Enj5l5l0j5j0%j0%J0K0K5%%nnnK0K0J0K0K0k0nNJ0NNJ0nJ5J5nnj0j5%nK0J5Nj0nj5n%
4956A5K5J0N%%J5j0j0J0nnK5%j5l5j5N%nNL0J5J5L0J0j5k5k0j0j5j5k0k0j5k0j5k0l0j0J5
4953a20J5J0J5NJ0j0J5J0%%J0nj5k0NNJ0NNL5K0%k0m0k0K5M5N5L5J0%j0k5j5j5j5j5j5j5J5
4950a5K5L0N%k0k5nJ0%J0J0j0J5%%J0nN%%%nn%%j5J0J5J0K0J5nnnnnnnnnnnnNJ0NNJ0J0NJ0
4947H5j5k0j0j5nJ5J5nj0nj0n%K0J5%nl0j0j5l0j0J0L0J5J5J5J5%nn%j0j0Nk0m0j5nJ5J0N
4944b5J0NN0N5L0nk5k0k5k5k5nJ0L5Nj5n%n%n%j0l0k5j0J5J0K0J0J0NJ0J0j5j5j0j5NN%%j5
4941c0k0j5k0NM0K0J5%%%nl0m5m5l0J0K0L5O0M0J0nnL0L0J0j5j5j5k5j0nN%nJ5J0NJ5Nk5j5
4938@NJ0J5L0Nj5j5j5j5j0nJ0L5J5j0j5l5m0k0nJ5K5N0M5L0J5j5l5l0k0%NJ5J5K0Nk5l5j0
4935ennnj0J5J5N%NNJ0NJ0J0k0k0%%j5k0NK5J0k0l5l5k0%%j0%K0%J5J5nNNK5K0K5K0J0k0l5
4932el5j0K5M0L5K0%k5k0l0%%NNJ0NJ0NNJ0NnNj0l0m5k0%K0K5K0K5K5K5Nk0k0k0k0k5j5%K0
4929eJ0J0nk5k5%J0M5L0J5J5k5m5l0j5J0%nj0j0k0%J5K5J5K5L5L0J0j5l0k0j5nJ5K0J0j0%
4927C0K5K5%j5k5%NJ5nj5l5j0k0j5k0NN%%j5j5j5j5j5j5k0nK0L0K0L0L0K0L0K5j0%nnnnnn
4924@j5j5k5j0NK0J0J5M5M0J5k5k0k0n%j0%j0n%NJ0L0K5nk5m0j0%j0j0%N%N%%%%J5K5L0J0
4921E0k0l0k5J0K5K0J0k5m5m5j0J0K5K0K5K5j0l0k5j5nN%nj0NJ0j0nNNj0J0j0%NJ0K0K5NN
4918ej0j0Nj0nnnn%j0nNj5k0J0nj0nj0NN%NN%J0%J0nnJ0J5j0nJ5NK5K5%%nn%j5j0k0%J0NJ0
4915c5J0J5J5K0J5%nk0J0NJ0J0J0%j0NK5K0j5m5m5j5k0j0k0J0J0J5J0J5J0J0J0j0k5l0n%K0
4912c0K5%j5m0k5k5j0j5J0L0K0NnnNJ0NJ0%K0%J0J0NJ0J0J0NJ0J0J0J5J0J0j0nNj0k5k0m0
4909a0j5n%n%j5J0nnj0k0j5j0nJ5J0%J0J5J5M0M5K0J5%j5j5j5j5%Nj0J5Nk0k0k5j5j0NK5K5
4906ej0m0m0k0k5j0NJ0NK5%%j0J0j5j0J5M0L5Nj0%n%%nnJ0j0%%NK5K5%j5l0%K0J5%j5nK0J0
4903ej0%NJ5%j0j0J5J5j0nnj0%nj0Nj5nNnNL5N0O0L0k0l5m0k0j5j0j0j0J5K0L0J0l5l0j0N
4900b0nk0j5K0M5%j0k5k0N%K0J5Nnj5k0k5J5J5K5K0NNJ0J5J0J0j0j0j0j0J0NNNNJ0NN%k5k0
4897B5%NNNJ0nk5k0nJ5L0K5J0j5l0j5Nn%K0L5L0Nk0l5k0%J0Nnnn%nnn%NJ0J0J0%%nl5k5l0
4894d5NNj5j0nk0j0K0M5L0%k5k0nnnnnK0J5K0J0nj0j0j0nj0nj5N%%N%%N%%%%%%%%%%NJ5K5
4891a5K0%k0k5J0K5L0Nj0k0l0nJ5NK0%%j0nj5nj0j0j0%k0j5%K0M5M0K5N%j0J0j0nj0nnj0j0
4888a5nj0j0k0nJ0J0J5M0L5J0nj0n%J5K0NNnk5j0j5j0K0K0J5nk5j5j0k0j0j5k0k5nK0J5J5
4885c0K0J5j0nJ0NnJ0j0j5l5m0j5J0L0K5J0J0nJ0L0M0K0nnn%J0j5k5j5NJ0%k0j5j0%k0nj0
4882e0J0NnJ5J0%J0Nj5j5j0j5j5j0k5%M0N0O5K5nj5j5j0nj5j5%J0J0K5%%k0k0%L5M5K0nj0
4880H5j0%j5nK0J5nk5l0l0l0j0j0nnNK5K5J0Nnj0NJ5J0NK0J5J0j0k5m0l0%K5J0nNNJ0j0N%
4877A5j0l0k5j0%%%NN%j0J0K5J5K0K0J0nnJ0J0L0L5M0Nl0m0m5l5j0n%J0K5K0J0N%nN%nJ0j0
4874F0%j5j0nk5%%k0nj5j0nj0j5j0j0J5%%J5N%J0%K0NNj5k5%%L0J5%j0j5j5j5J0K5K5K5K5
4871D0K0%j0j0%%j5j5Nnnnnj5j0K0K5K0NNj0j0j0%J5%nj0%J0nJ0nJ0%NNk0%nj5j0nk0%N%J5
4867a0%nJ5N%nn%j0j0nnnnN%nnJ5L0J5Nj5l0m5k0J0L0K0L0L5K0nk0k0j5NJ5Nj0j0j5nJ0J0
4864e%%J0j0k5k0%L5L0J5k0nNJ5NJ0%%%%nN%%k5j5j0l0k5j0j5k5nJ5J0%j0J5%%J5K5k0j5k5
4861a10NK0%J0J0J5%%K5J0J0J5M0L5K0Nj5j0%%j0nnnnnn%nj0J0j0%%%nj0%nn%j0%K0J0NK0
4858E0J0J5K0Nk0m0l0l0nJ5J0%%J0L0M5K0%j5nk0l0j5J0%%%NNK0K5Nnnnnl5l5l5l0j5K5M5
4855a0L0J0J0%k0l5l5%%nn%nn%n%J0NNNJ0%j0K0J0Nk0k5m0n%J0K0L5K5K5%j5k0J0J5Nj0k5
4852c0nN%%%K5K0J0NK0K5Nk0j0k0j5j5j5k0j5J0NJ0J0%J0J0NNnJ0n%J0L0M0J0%%J0k0l5k5
4849C5l0k0j0k0nJ0K5K0J5J5K0K5J0nk5k0j0j5j0j0j0nK0NJ0j0k0j0j0k5%nk0J0K0L0L0K5
4847C0Nk5m0k0j0j5j0j0Nk0k0j5J5M5N0K0J5J5K0K5%j0k5l5nJ0J0Nj0j5Nk0j5nJ0J5j0k0l5
4844i0k5j5j0J0J0NJ0J0J5J0J5J0nj0%j5%j5nnnJ0J0%j5j5J0K5Nnnk5k5j5%K0K5J0J5K0K0
4841d0K0J5K0J5j5J0nnNJ5j0k0J0j0n%j0j5NJ5J0J5K0k5k0j5k0nnnnJ0J5J5J0L0K0%j0k5k0
4838a5k5k0j5Nnnk5k0NK0K0K5K5K5J0J5nl0m5l0NJ5K5NJ0K5%k0j5%J0J5NJ5J0NnK0NNNN%j5
4835D0nnk5N%k0nk0k0j0nk5k0%NJ5J5J5j0nnnJ0L0K0J5%%k0k0nJ0M0L5K5J0K0J5J0k0Nnj0
4832G5%Nj0j0j0nj0nj0k0NnNN%J5j0J0%%J0nJ0%N%N%N%N%%NNNNNNNNNNl0l0l0l0NK5K0J0J0
4829F0j0k5m5j5j5j0j5%K5J0J0j0nK5K5K5n%K0NJ0J0N%k5k0%j5j5j5j0NN%NJ5nNNN%%Nj5k0
4826a5k5j0j5j5j5j0K0K0K0K0Nj5n%nn%nnJ5J5nNJ5%J0Nj0j0J0n%%nNJ0J0J0j5j0J5K5K0j0
4823D0k5k5nj0nj0%%N%j0J0Nj0J0nJ0%k0NNNK5J0nk5nJ5N%%n%%nn%n%Nn%L5J0j0j5j0j0%J5
4819a5L0J0j5l0l0j5j0l0k5NK0K5L0J5K0K0K5%j5l0j5k0nJ5%%j5k5nNL0J0%%J0K0J5nnJ5K5
4817C5K5%k0j0j5J0%j0j0%j5NJ0nJ0K0j0J0NNJ0%J5nJ5K0j0k0k0l5j5NNK0%k0l5l0k0nJ5J0
4814f0Nn%nnn%j0%%k5k0nK0K0K0K0J0%NNN%J5%nJ5J0j0j5l5l0k0k0nJ0L5L0L5K0J0NK5K0J0
4811G0Nj5j0%j5j5j5j0%J0J5%j5j0j0j5j5j5nk0nj5j5j0j5j0nj5J0L0K5J5K0K5K0K0j0nnj0
4808d0J5J0j5k5k0J0nj0j0nj0%NNJ5N%J5J0%J0%nN%%J0nN%%NnNJ5j0nJ0%n%%J0nj0J0Nnj0
4805b5J0%%J5nJ0J0J0NJ0Nj0l0k0j5NK0J5J0J0k0j5Nnj0nj0%NN%N%%NNJ0J0%j5l0j5l0k5%
4802a00K5L5J0j5j5l0nnk0%K0%J5J0%%j5NJ5K0K5J0j5j0j0j5nnNK5L0Nj5j5j0j5l0%j0%nn
4799a15%%nnJ0J0%J5NJ0NJ0%%j0J0L5K0k5j5%K0J0J0J0J0NJ0j0k5k0j5k0j5j5j5J0L5M0L5
4796A5K5J0j0k5j0j0j0j5l0l5j0J0K0%j0j0NN%NJ5J5J0J0L5L5J0j0l5l5l5NJ5K0%k0N%N%%
4793c5%%%%%j0J0K0K0nk0k5NK0K0N%nNJ0k0j0Nnj0%nnJ0j0J0%N%%nj5j5n%k0j5n%%N%%N%%
4790i0NnnJ0J5K0K0K5%NJ0nl5m5k0j5nJ0L0M5N0L5K0k0j0%%j0j5nnj0n%J0j0%Nn%j0j5j0j0
4787e0l5l0nJ5J0K0J0K0J5K0J5K0Nk0nj0nnj0n%%j0J5%nJ0nJ0%J5%nJ5K0nj5J0%j0Nj0j0N
4784@nj0%j5j5%nj0J0J0J0Nj0j0j5j0J0J0NNJ0NJ0J0n%N%l5nJ0K0NNK0%NK0J5%Nk0k5%j0j5
4781a0j0j0%J0NNNNnNJ5j5m5m5k5%L0L5K0NK0J0%nnnnl0l0j0K0J5J0K0NNNJ0k0j5j0k0%nn
4778g0nJ5J5J5J5K0J0Nl0k5nNL0L5L5K0j0k0j0n%J0nnJ0nj5m5m0l0j0J0K5J5L5J5nl0k0l5
4775h5k0%L0K5J0J0%%J5nNK0j0k5%j0k0m0j5%j0%K0K5N0L5J5nl0j5J5j0nj0nnj0K0J0K0J5
4772Ej0%j0%%%N%N%%NJ0J0J0J0N%nk5m5l5j0K0N0O0M0Nj0k0k0j0j0J0%%%%%%j5k0k0k0K0J5
4769@J5K0n%nnnj0%j0nnj0nj0j0nj0J0J5J0NJ0j5k5J0J0J0K5NnNJ0j0%Nn%Nj5k5J5J5L0L0
4766F0K0nk5j0k0j5j5j5j5nnj0nNj5k0J0L5L5L0L5K5nk5k5nJ5J0%j0k0j5j5NNNNJ5K0J0j0
4763C5l0%J5K0Nj5k5m5k5j0%Nj0nj5nJ5L5N0N5L5j0l5j0NK5K5Nnl0k5j5j0j0j5j0l0l5k0K0
4760i5L5J0j0nJ0J5J0J0N%NN%%NN%nj0NK0J5K5J5NK0J5N%j5k0l5l5k0nJ0K5K5j0j0j5nNj5
4757ej0j0nj0%nj0NK0J5NK5L0K0J0j5m0l5k0NL0J5L0K0J0J0nJ0nl0j5j5j5j5j0j5j5nJ5L0
4755eK5Nj0nJ5%k5l0j0j0%j0nJ5nJ0N%NN%N%N%N%Nj5J0%j5Nnj0%N%N%%N%NN%NN%NN%l0l0l0
4751h5l0j5j0j0j0J5L0K5J5%k0j0j0NJ0NJ0%j0%K0N0J5nk5nnnnj0J5K0M0K5k0l5k5j5k0j5
4748a00j5%%%NJ5J0K0J5NK0L0%j0%j0j0J5J5NK0J0j0nN%%%%n%%%%%%%n%%%j5k5l0j0j0nnn
4745h5K0J5L5%j0k0j0J5M0K0J0j0j5nj5n%J0J5%j0k5k5nnNJ0nnNn%%k0k0l0j5j0NL5K0J0L0
4742e5J5J0J5J0J5n%J5J5J0l0n5n5l0j5%%%J5nJ5J0NNJ0%nn%J0j0j0J0J0K5J0K0j0k5k0j0
4739i5NN%J0K0n%J5N%nN%%J5j0l0l0l5l0K0J0J5J5Nl0k5%J0K5K0K0NJ0NNJ0%J0%Nj5nnj0n
4736f5j0nN%%%j5j5%K5L0K0J5N%%N%nn%nnn%nj5j5j0k0%J5N%%j0j5NJ0J5J5J5J0K5K5Nj0k0
4733ek5j0%k5k0j0j0j5j5j5%K0%J0J5%%K0n%%%N%K5M5L0nJ0K0L5J0j0l0l0l0j5%nn%nJ5J0
4730b0J0J0%j5j5nj5j5k0j0J0K5L0%%%nn%nj5J0J0L5M0N%j0j5%j0k0j5j5j5j5j5j5J0J0J0
4727g5J0J0J0NJ0j0k5l0nj5J0Nn%NnJ0%%J0%J0L0M5L0J5j0l0l5k0j0nL5M5L5Nj5j5j5j5j5
4724b0k0j0k5j0k5j5J0K0M0K5J5%j5J5K0J5nk0j5j0%n%Nj5NJ0j0l5j0j5l0N%j0NL5K0K5K5
4721b5%j5k0%L0L5%%%nj0l0m0k5%K0L0Nj0NNj5%nnnnnL5L0L5L0J0J5J0J0j5m0k5k0k0Nj0j0
4718e0%%%%K0J5nk5l0l0j5j0j0%j0%J0J0J0J0n%J5J5L5L5K0k0l0l5k0j0j0NJ0K5K0J5Nnnj0
4716f0%j5l0k5l0l0%K0J5NK0L5L5K0Nk0k0N%J5J5%NNnk5l5j0J0J0%nJ5J5Nl0m5k0J5L5K5K5
4713e0%NN%j0j0j0j0j0j0j0j0NNJ5nj0j0k5nNN%J0J5nNNnl0l0nL0K5L0L0NJ0J0J0k0k5m0j5
4710a30J0NK0%nK0NJ5J0L5L0J5k5k0k5k5nnnnnn%nJ0J5L0L0K5L0nm0m0k0l5l5n%%nJ5J0J5
4707a05J0k0k5k0k5NN%NJ0%J0%j0j5j5K0L0Nj5l5j0J5L0L5K0K0J5j0j5k0k5j5n%%%J0K5K0
4704i5Nj0k0k0j5j0J5J0j0k5j0J5K0K0K5J5K0J5j0l0n5k5k0%%%J5M0M5L5%j5j0j5j5j0j5%
4701a40J5%J0J0j0k0j5j0J0L5L0L0Nk0j5j0%K0J5%k0NK0J5Nj5l0%%%nJ5L0K5J0j0l5m5nNL0
4699f5K5J0k5l5j5K0%j0nN%%nNJ0nnJ0%NN%%J0J5nj5j5J0L0Nk0j5Nnnj5J0%NNNJ0%J0Nj5j5
4695g5j0j5NJ0NNJ0NNNNNJ0%k0j0k0j5%NN%J0J5J0J0J0J0K0NJ0J5J0J0J0J5K0%k0k0k0k5k0
4692a0k0k0k0k5nJ5nn0m5k0J0J0J0K0J5%%j5J0J0J5J5J0J5J5J0J5J0NJ0NNJ0NNNJ0%J0%NJ5
4690F0nk0k5k5k0nnJ0j5j0j5k0nJ5K0L5Nnj0j0j0nj0j0j0%K0J0NJ0J0K0nj5k0k5k0j0J0%%
4687a05%NNNN%NN%%J0j0k0k5J5K0L0L0K0%j5k0%%%n%Nk5nNNK5L0Nl0l5j5M0L5J0j0%%nk5j5
4684e0j5j0nnnn%n%l0%K5K0K0J5nnk5k0J0K5L5L5nnj0j0j0j0NNJ0N%%j0N%%nnJ0j0%%J0j0
4680d0%%%nnnnnnnJ0K5L0N%%J5j0m5m5k5J5J5J5K5J5%J5%%%k5k5nJ0J0NJ5J5J0J0J0NnJ0n
4677B0nJ0%Nj0J0J0nj0J0J5j0l0l0k0l5l5nM0N5K0NJ5J5J0K0L0Nk5k5l5j5nj0Nj5j5k0k5j5
4674a00nNN%%J5J0J0J0J0J0J0n%n%%nnnJ5J0k0l5nNj0%J0J0NJ0J5NJ5J0J0K0K0NNj5m0m5k5
4671g0J0L0L0j5l5l5j5n%nN%n%%nJ0j0NK5J0J5K0K5J0j0l5nJ0Nj0%J0%%J0nnJ0nj5j0j5J5
4668f0NnK0M0M0%%%NN%j0l0j5j5k0j5k0j5%K5K5%nnj0nN%J0nNNN%J0K0J5J0K5Nj5l0j0j0j5
4665c5nnk0k0nJ0K0J0J5nj0%j0%J0J0%NNJ0N%J5J5%k0j0K5K5J0NJ5J0j5%k0%%%NN%NnJ0Nn
4662F0J5%%NN%j5l5m5j5J0%J5nj5k0j5k0%N%N%n%%J5K5K5J0NNj0J0K5J5nk0j5k5j0k5m5l5
4659a25j5%J0n%NL5J0%j0l0j5j0NN%NNK0J5K0K0J5K5j0k0j5%K0L0L0N%%j0J0K0J5K5j0k0l0
4656B5j5nnj5j5%J5J5K0J0k0m0l0l5k5nK0K5J0%J0K5K5Nk5k0k5k0nn%nK5L5L0K5K0NJ0J0j0
4653D0j0j5j0K5K0K5K0%k5n0l5j0K0J5nk0l5m5j5K0L5M0K0j0j5j0j5k0j0j0j5N%J0NJ5L5L0
4651@J5j0j5k0j0j5j5k0j0L0M0M0L0%k5k0%%%j0NJ5J0%j5m0n5j5J5N5N5K5nk0k5k0k5j0nn
4648g5nNJ5K0%nj5k0nL5M5K0j0l0k5NNJ0NJ0%j5l0l5j5j5nj0j0K0j0j0j0j5NK0L5L0J0%%K0
4645e5K0K5J5Nj0j0NK0K5Nk5k5nK0L5%k0j0j0k0l0m0j5J5K0NK0J5k5%%n%n%K0K0J5K0J0j0
4642A5J5nk0j5k0k0%N%%J0j0%%J0J0%j5l0j0J5J5K0J0j0k5k5k5nnn%J5M5M0K0%n%j0%j0nj0
4639d0nnj0nj0nnj0nnNNJ0NK0n%J5K0K5j0j0k0nJ0K5N5L5J0j0nk0m5m5m5j0%NNJ0J5M0K0j0
4636a0J0J0NJ0J0J0k5k0k5k0k0k0l5j0J5J0L0NJ5K0J5J5%k5k0nnJ5NNJ0J0NN%j0NK5J0nj5
4634Em0k5nnJ0j5j0J0J5%%%%%%%Nl0l0l5k5k0%J5N0N0L0M5M5J0%J0%k5n0m0l0j0J0K5M0K5
4631E%l5l0k5J0L5M5J0%j5j5k5k0J0K0J0J0J5J0%nn%j0%K0L5L5J0j0l0l5j5j5%NJ0%k0j5n
4628c5NJ5J0J5J5J5nnnj0nnj0nnj0nnj5l0n%nNK5M0L5K5%%j0J0j0%nj0nj0nnk0%J5%nJ5nN
4625e%%Nk0n5n5k5j0j0J5K0M0M0K0j0k5j0L5L0J0j5nJ5K0Nn%nl0j0k0j0j5j0K0L5M0J5J0j0
4622A5nnj0%%j0l0j5%J5%nnnk0k5NK0K0%j5j0NNnNK0NNJ5J5J0J5Nnk0nj5nK0J5%nJ0J0%%J0
4619B5N%%%J0j0j0j0%J5J0j0l0l5k0nj0j0%K5J5J5J5J0J0J0K5%j0l5j0j5nK0K5N0M5L5j0n
4616A25j0nk5l5m5k0N%N%J0NNJ0NJ0J0Nj0j0j0j0J0NJ0J0J0j5j5k0j5%L0K5%nK0K0J0NJ0J0
4613A20n%%%%%%%j0j5j5j5j0j0k5%%%J0NN%J5nj5j5j5j5K0K0J5K0%%%%%%%%j0j5%k0j0nj5
4610a5j0nk0j5%NL5L0J0K5L0L0J5j5m0m0n0n0k0NJ5J0nj0K0K0Nj0k0j5J5J0j0%L0J0J0NK0
4607EJ0J5nj0nnnn%j0j5J5nNj0NJ0j0NNNNj0nJ0J0J0K0k0k0%%%%j0j0nj0j0j0%j5j0K5K0n
4604d5nj0K0L0%%J0L0J5NNK0%n%%N%j5J5nj0%j0%nn%j5j5j5j0j5j5j5j5J5J0J0J0nj5%j5l0
4601i5l0k5l5J5J0J0J5J5J5NK5K5%J0K5%NNNNNN%nj0j0j0Nk5nnj0J0%nJ0nj0J0Nk0NK0K5J5
4598@%k5k5k5%nJ0J0L0L5J0J5J0J5J0J5J5J0%nnj0K0%nj5k0j5NK5Nk0j0%J5j0nJ5K5K0%k0
4595I5k0j5%K5%k0j5%%j0k0NNk0j5%J0J0NJ0%%j0k5m5l5j0%K5L0K5j0j5k0J0K0K5%j0l0nj0
4592f0j5j0K0L5L0K5J5j0J0%%NNnnl5n0l5k5%K5L0%%J0L0K5J5N%K0NnnnJ0NnJ0nJ5%j5K0N
4589H5nJ0n%J0J0nnJ0j0j0%j5%j5j0nJ0%%J0nJ0J0%NJ0J5N%K0%J0Nj5j0n%k0j5%J5Nj5l5k0
4586C0j5%J0NJ5%j5k5j5NL0K5%j5l0k0%J0J0%%%NnJ0J0nk5j0k5j0%J0%NNJ5J5M0K0Nm0o0k5
4583f0J0J0J0NJ0nk0j0j0nj0k0j0J5M0M5M5J0n%j5j0j0J5J0J5J0J5J0J0J0Nj5nnj0%Nj5l5
4580C0k5%K0M5M5J5%%k5j0m0l5j5NK0K5Nj5l5m0k0j0j0k5k0%L0L5L0L5L5NNJ0Nnk5j5j0%N
4578B5N%K0K0K0K0K0K5k0k0j5j5j0j5j5j5K0L0K0j0l5l0k0k0k5j5j5J0j0%J0K0K5%Nnj5%K0
4575a0J5J5J5J5K0J5J5j0k5j0j5k0j5k0j0%%nNJ5j0j0J5J0K0J5K0k0j5k0k0N%N%%%N%J0J0
4572A0%J5J5%J0J0J5J5K5Nj0k0k5j0n%Nnj0N%nnk0k5%J5K0K5J5nj0j0j0%j5k0%J0Nj0l5k5
4569f0j5%K0K5K0K5K5j0j0j0nj0j0j0nj0j0k0nL0L0nj0J5J5J5J5nk0j0nj5nk0nK0J5J5K0J5
4567C0K0J5K0nnj5%%j0nn%%j0J0Nj5%%j0j0j5j0K0K5K0j5m0m5k5NL5L5J5j0%NK0K0K5J0%n
4564H0J5J5J5k0l0l5j0J0nk5l0l0%K5J5J5J5K0J5K0%nJ0j0l0k5J0NJ0J0J0J0j0nnnnnnnnn
4561A5nn%%n%l0j0%K0J5nj5j5l5l0k5%J5L0K5K0j0nJ5L5K5K5Nk0j0j0j0nn5l0NJ0J0J5j0j0
4558g0j0j5J0L5K0K0J5j0J0J0K5K0Nj5j0%j0%nj0j0%%j0%j0j5NJ5J5J0K0J5J0K5J0j0nnj0
4555F5k0Nnj5NN%%%%J0nnl0k0j0j5k5j5j0J0L5K0K0NJ0K0M0M0L5n%j5j5%k5j0k0k0j0NN%N
4552D5Nk0j5nnj5nj0nK0J0%J5%J5%%j5k0%J5L0K0K5nn%n%nn%nNJ0j0NN%Nk0j5k0j0NK5K0J0
4549G0J5j0m0m0nJ5L5N0M0K0k5m5l0j0K0K5j5k0j0k0%k5j0j0nnn%%n%%nJ0L5M5J5nl0l0NN
4546@NNnj0nK0L0J0k0k0j0n%K0J5K0j0l0j5k0J5L5NJ5J0J0j5k0j5J5J0j0l5l5k5J0L0L5K0
4543C0%j5m0l5j5NK5K0K5L5J5nnk5k5k0%L5L5K0K0%n%l0j5j5j0k0j5j5nJ5NN%nk0k0k5l5n
4541a35L0N5N5K5Nn%j0nj0nnj0%J0K0%nK0NN%%J0j0l0l5m0k5J0K0K0J5K0J5K0J5NNNNj5j0
4538D0k5j0K0K5L0J0j0l5l0k0%nj5NJ5J0K5J0%j5j5NJ0J5J0J0nk0k0nNNJ0N%%j0J0Nj0Nnj0
4535B0j0j0j0j0j0j0j0J5M0L5K0j0k0j5j5l5k5nJ5J0%J0N%%n%J5j5%%%%n%%n%%K5M0K5L5N
4532I0j5j0NK5L5L0j5l0l0j0J5K0K0%k0k5j5nnNj0j0%%j0n%nJ0N%%NN%%j0k0NK5L5Nj0k5k0
4529C5k0k5k0K5L0L5K0Nj0j0J0%k5l0k5NJ5%%%J0j0k0nJ5M5K0Nj0nJ0j0k5l5l0k0j5NJ0K5
4526b5K5J5%%NNK5M5M0K5nm0l0j5k5k5l0j5%K0J0NJ0J0NN%k5k5N%K0K5%nnj5%%j0nnJ0K5K0
4523E0NJ0j5j0%%j0j5NJ0J0%J0K5nNJ5nk0nj0k0%k0nNNj0j5l5j5J0J5J5J5nnnj0K0J5J0J0
4520B5j0j5N%%%NK0J0J0K5%K0Nj5j0j0k5j0j5j5j5j0nj0j0k0k0j0NM5K0%nj0%L0L5K0j5k0
4517Ej0j0J5L0N5M5Nnk0k0m5n0j5j5N%%%%%%%nNK5L5K5Nk0n0m5%L0L0J0%%Nj0k0k0nK0J0%
4514eNNJ0NNNNNnj0j0nj5%j0j0nj0j0j0%j5j5%L0J5J5L5J0L0L0J0%j5k0%j0j0j5j0j0j5j5
4511c5j0j5j5j0j5%%n%J0j0j0J0J0K0K0J0K0J5K0J0%n%nNj0j0J0%%NN%%J5%nnJ5J5L0K5j0
4508I5j5%%%%%nJ0j0j0J0K0J0J5j5m5m0nJ0%%nnJ0j0%J5NnJ0%J0Nnj0j0%%j5j0%%n%%%%j0
4505a0N%j0nn%nn%J5K0M0L5M0K5j5n0o0l5j0nk5k5NK0M0J5%k0j5k0nNJ0nl0j0NK0K0NJ0J0
4502b5J5Nj5l0k5j5%J5L5O5M5M5NJ0J0%k0nk0%Nj5j0j0j5nj0j0j0j0j0nnj0%j0j5NJ0K0K0
4499EJ0nnnnJ0NNJ0K5L5%k5m0m0l0j5%K0J0J0j5nnj5j5nj5nJ0L5J5J5L0J5K0K0nj5nj5nnk0
4496a5%K0NnL0L5NnJ0J5j0m5l0j0nJ0K0NJ0nJ5J0%J5NNNNNnJ0J0%j5nnj5nj0j0%%K0K0L5K0
4493A45%k5l5l0j5J0K0K0K5%%NNnJ0Nn%%nj0Nj5l0k5nK0J0j5k0j0j5n%j5nNnnJ0K5K0J0J0
4490F0nJ0nj5k0k0j5%N%%%NN%J5J5K0J0nl0k5j0%%J5nJ0L5K5J5N%N%k5j5k0k0NNJ0%NNJ0%
4487F0j5l5l0k0j0%nn%%NNJ0L0K5J5K0NNK0J5NJ0J5Nnj0J0%j0J0nj5%nnNK0%K5Nj0%%n%n%
4483A30j5j0j0j0j5j5nk0%J0NnNN%Nn%j0%K0L5M0K0j0k0k0j5j5k0j5k0J0J5J0J5k0j0J0L5
4481H5O0M0%k5k0%%k0j5%j0j0j0j0k0%J0j0nJ0nn%%K0J5%l5m5k0K5M0K0K5K0K5k5m5l0l5%
4478enn%J5J5L5%N%%nJ0j0%Nnj0J0j0j5Nnj0J0N%NNNN%J0%NJ0%NN%Nk0k0Nj0j0nj5nnnnj0
4474a5Nk0NJ0L0M5Nj0nj0j0n%nnK0J5L0J0n%J0j5%%J0j0n%K0M5M0J5j0n5o0m5%K0%%N%%N%
4471E5N%%%NNNNNNN%Nnk5j5j5j5j5k5j0L0K5L0K5J0j5n%j0NNK0K0j5l5k5nnj0nJ5J0J0J5n
4468F0%J5j5j0J0Nn%n%%j0N%%J0J0J0J0j0j0j0j0j0j0j0nj0j0nj0k0j5j5j5J0K5K5J5nj0J5
4465a0M0K5N%%j0k0k5j0j0k0k5j0J0%J0NNJ0NJ0%%%%n%N%NK5K5J0%n%nJ0J0NK0J5%J5Nj5j0
4462I5nk0nK0%J0NJ5J0J0J0J0J5J0%Nj0J0K5J0nk0j0k5l5l5j5NJ0J5%j0j0NJ5J5nl0m0n5l0
4459d0%nnn%J5L0K5J5J5%j0m0j0%%j5nnj5%J5K5M0M0K0J0nl0l0m5j5J0J5K0K5K0%n%n%%J0
4456F0j0l5l0k5K5K0K0J5nnj0K0Nnj5J0N%k0j0n%K0J5N%%j0NNj5%%k0j5j5k0%NJ0nJ0J5J0
4453EJ5L0L0J0j5k5l0j5%%nn%NNnJ0K0L0L0J5nn%K0J0j0k5m0k0j0J0K0K5NJ5K0%J5J0J0j5
4450A35j5j0j0%K0J0J0NN%J0J5k5n0n0k5j5N%K0K5J5j0k0j0%NJ0J0J5J0J5J0NK0k0l5l5j5
4448C0nJ5J0%%n%n%nNj0k0j5k0j5%J0%NJ0J5L0%j5Nj5%J5J0%K0j0j0k0%J0J5NK0%k0j0%j5
4445A5k5j0k0nJ0N%NJ5J5%NJ5J5%nnj5%nnj0%NJ0J0J0J0J0J0Nnnnnj5j5NJ0j0k5J0K5J5j5
4442C0nJ0J0%nJ5N%NNnk0nj5j5nj5j0%%%%L5L5L5L0K0%J5Nk5k5k5k5nNNnnNJ0j0j5j5k5nN
4438@L0K0M5M0J5j0k5j5n%k0j0J0J0nk5j0%L0J5N%j0j0j5j0j5j5nj0j0J0J0J5J0J0j0j0J0
4436D0%n%nJ5Nj0K0%NJ0NnnNj5%nNj0k5k0k0k5%K5NJ0J5j0NNNJ0J0%j0J0L5L0K5J0J0K5%N
4433A80NNN%NnJ0j0m5m0k5j5k5j5J0K0K0Nnl0l0n%%%%%%nNJ0NJ0N%J5J0%j0nj5%j0j0j5%%
4429ENJ0nk0j0J0L5Nj0j0NJ0j0n%K5%k5l0l0k0%K0K0%J5J5J5K0J0J5J0j5%%nNn%N%J0nJ0%
4426G5NNnJ0N%%NN%j0%%j0l5j5NJ5nj5k5%K5K5K5K0j0j5nk5nj5j5j0NJ5J0J0J5J0%K0N%%%
4423I5N%N%j0%Nj0%nn%%J5NNJ5NJ5%K0K5J0K5K0J5K0J5K0N%K0J0J0J0J0%j0j0Nnn%%K5N6P0
4420E01Q0O5M5N5N6P0R0Q0Q0J06J15J15J16J20J65K56L81M56N26N62N66N67N61N37N06M56
4418G233L96L56L16K91K65K26J95J91K15K06J85J41R0M5nn0q5r5j26j50j86k35k96l31m06
4417H386n01n87o36o67o72o31n72m96m41l81l16k71k45k01j65j31j10j00r5p6q0r0q0n5k1
4415G66J1oj5%j0k0k0j5k5l5j0J0K0K0L0M0J5NNJ1ol5m5m0m0k0J0K5M0K0NJ0K0K5L1L0K0L0
4412H57L0J5M0N0N5O5M0K1K5P0J05R5J06J40J50J71J90K41L11M11N26O32P02P41P57P32O87
4410G965O22N66N11M77M61M21L96L56L56L71L71L51L55L11K41J85J46J15Q5N0M6O5J00Q0N5
4409A5058l5j45l06m91o92q52r58r87r83r42q42p12n82m71l51k25r1k0%Nj5o5j30k21k80l16
4407D351l21l26l41l46l11k55k21j75j61j35j15r0q1o0p0p0o0o6o0o0o5l5l0m5k0m0l1m0l0
4405F91%J0J5nl0nK0K0nl0j0k0k0j0j5j5NN%%N%j0J0N0L5%NNNNNK0K5J6L5O0Q5P0P0O0N6Q0
4402A293J15J46J80J90K26K76L46M51N26N77O26O37O52O51O42O22N91N61N47N06M51M01K91
4401A1504J81N5p5j71k41k95k96k56j80p5L5J40J81J80J55Q1n6k25l91n52o61p42p72p72p37
4399F015o82o26n72n21m36l56l11k56k10j81j45j25j11r0o5q5p0m6l5m5l5k0j0j0k5j5j0j5
4397I07j5nj0j0nnj0j0nj5k0k6j0J0K1J0K0K5NJ5K5J0K0J5K0L5N5L5N0M6M5M0N5R0J20R6J15
4394A739J40J66J85K06K20K51L16M16N56P27R18J092J244J313J288J178R88P12L71N0k26m96
4393A3354o82p67p07n71l61r5J65L61M86N42M96L56J50q0l26n66p72r08r72r73r02q12o97
4391E719o36n82n01m06l21k56k20k11j75j66j40j20j06q5o5p5q5p6p5m0j5l5k5L0M0K0M5M0
4389A478L0K5M1M5K5L0M5Q0J10Q6J05J30J16J20J40J56J90K46L06L70M57N71O72P77Q67Q87
4388H105Q98Q87Q47P87P07O37N56M66L71K71J70M5p0j65k36k80l01k51j60m0R0K66M41N66
4386A4607O52O77O51N92N01L96K81J60M5r5k36m16o01p52q87r98j098j143j143j133j077j008
4385G975r07q02p12o32n71n37m71l81k86k35j86j65j40j51j50j01q5j05q5o0o6o0n5m0j5k0
4383I57l5l5l5l5l5j6j0j5j5NNNNNNNN%%J6nj6j5j5j5%nM5L6N5N5O0O0N5R1J20J55J91K10
4380A844K46L01L56M21M66M96N01M77M46L91L66L11K65K16J60Q5L1k6p5j30k01k45k71k96
4378F135k95k61k11j35o5J0N0P0Q0Q1O0M0J5%l0n0p6j40j95k46l06l31l41l40l41l36l16k86
4377B240k50k16j80j46j20j25j21j20j20q6o0m0m0o0m0j5l5l5k0%nk1k0k5l5j0k5k5k0k0k0
4374A85Nnj0%nnnk0j0J0K5K0%%j0j5j0nK0NNk0j5NNnk5l5k0J5J5k5nJ0%Nnj5J5%J0J0NJ0N
4371A15J5NN%%NNNj0J5Nj0%%k5k0NK5K0J5J5J5K0K0K0K0nnj0%Nj5n%j0j0nj0j0j0%j5nK0K5
4368B20nJ0J5%K0J5L0L5J0nnj0j0K0K5J0L1L5M0M0L5N5L5J0nK5K5L0K5N6N5O0O0R5J11J30
4366A323J50J91K15K51L01L86N21O82P92Q77R28R32Q62P12M71J96o0k66m31n72o46o47o17
4364F551n56m61l91k86j75q1L5J56K81M26N51O32O36N52L81K10K0j60l61n01o07o72o71o37
4363D872n96n32m76l96l46k86k50k31j90j46j25r0q6n0l5m5k5m5m0m5o6l0l0l0k5l0j5j5j5
4361E81j5NNNN%%%N%%%NJ5J0J5J5K5M5M0K6J5K0J5J5N0N0N0N0J00J01J05J05J06J45J95K56
4358B165L41M56N82O71P32P87P82P37O32N71M97M11L61L20K91K41J65J00K5j10k50l46m31
4357I730m67m36l36k05o5P0J60K31K45K46J91J25Q0N0M5O1K5n1j25k15l21m41n62o41o62o82
4355F050o57o36n67m96m26l81l51l01k55k26j95j46r5r0p6p5o5o0p0p5n6o0p0j0Nnj0j5l0
4353E56k0l0k0j0k5j0J5K0J5K0nnnnNj0j5J0K5L5L5L0J0j5%NJ5L5K0K5L0K5J0M6P0P5P5Q0
4350A112J31J90K61L51M31M96N37N26M76L91K71J35K0j10k36l26l85l97l60l01k56k20j86
4349B551j00k5K5P0J75K66L46L86M01L51K46J40Nj00k11l01l66l96l96l56l15l06k71k45j96
4347A378j55j16r5r0j00r1j00r0o5n0o6n5k0l0j5l5l0j5l0k0n%%%nNNnnN%nNn%%nJ0%%%%J0
4344A15nj5k0k5j0nNJ5j5%N%%Nj0N%n%NnJ0L0J0K0J0n%J0j0J0J0nj5k0k5j5j5k0k5j0NNJ5
4341A0N%J5K0%j0NNj0j5k5l0j5NJ0%J5NJ0NJ0J5%%J0NNK5j0j5J0k0%%j5%j0%J5J0J0j0j0j5
4338A5j0l5m5n0k5K0M5L5L0K0j0%J5j0J0J5j0n%j5Nj0nnnj0J0%n%%%Nj0%j0%%j0nnj0j5j5
4335a10n%J5NJ0K0K0J5K5j0k0j5j0%J0%NNJ0j0J5K0NJ5J5k5k0j0k5k0nk0nK5K0J5L0K0NNK5
4332D5J0J5J0J5j0j5nj5nj5k5J0%J0K5nNK0NJ0j5m0k5k5j5Nk0NK0K0L5J5J0nl5m0l5NJ5L0
4330a0Nj0Nn%K0NNNNNNJ0Nj5n0m0nK5N0J5j5j0J0Nn%NJ0j0l0m0%J0%NJ5J0K0NNK5NK5J0L0
4326A15L0J5m5n5k0%K0Nj5m0k0k0l0j5K5L5L0L0Nj0m5m0l0%L5O0M0K5%j0NK5L0N%nnnj0nn
4324A05j0%k0j5%NJ5k0m0l5k5nL0L0M5J0j0k0k5nk5l5%K5J5%%%%NNnJ0L5J5j5j0n%k0J0%k0
4321e%nnNN%nNJ5nk0nj0k0j0j0j5j0J5L0L0J0nj5k0%NJ0J5Nnk0%j5nnj5NK0J0j5k5%M0K0J5
4318a0Nj0Nnk0nj5j0J0L0K0K0J0%NNl0j0K0J5J0j0j5NNj0Nn%N%NJ5L0K0K0J0nnNj0k5k0k0
4315D0j0j5k0j0nk0k0nJ0K0K5J0j0k0j0j5l5k5%K0K0%k5l0nJ0J0n%%%%%%%%nJ0j5J0K0NNJ5
4312g5K0NK0Nnk0k5n%j5%L0K5K0%j5nj0j0nj0J5Nnj5k0l5%J5%J0J5NJ0K5%J5K0J0J5j0k5k5
4309e0j0J0J5NJ5%k0nj0j0%nj0J5%nj5k5nJ5K0J0j0j0J0J0NJ0J0J0NJ0J0J0j0%J0%%%%J0J0
4306B5Nj5k5nJ0K0K5K0nJ0K0J0j0k5k0j0j0J0J0nj5k5l0l5k5%J0L0K5J5%%Nnj5J5%nJ5K0J5
4303C0J5n%nnj0nnnl0k5l0k5J5J5K0J5NL0J0J0K0J5j0k0nJ0N%k5l0j5l0l5j0k5l0nj0nnJ0
4300a85M0K5K5J5n%K0NNNNj0nj5j0J0J5J0J0J5J5K5Nn%nnK0J5K0J5J5nk0l5l5j0nJ5J0%J0
4297A5N%k5k0%NNJ0Nnj0j0nJ5L5L5J5k0l5l5k0%J0%J0K5K5K0K5j5j0j0j0j5k5j0l0j0k0k0
4294a00j5J0%J0L5L5K5%nJ0NNJ0J0%j0J0J5k0n5m0j5NJ5K0J0J5j5l0k0j0J5J5nk5NL5L5J5
4292@nl0m0k5k0j0j0K0L5J0J5j0j5J0%%%%j0L0J5%J0J5J0J0j0k5j0k0j5j0k5nL0L5L0L0J0
4289B0j0nNj0j0nj5nnj0nnJ0J0L5L5K5J0j5j5k0%%%%k0k5%nn%nn%nN%NNK0K5K5K0j0j0j0j0
4286A0j5j0j0j0n%nn%nj5J0K0K5K5L0%NJ5nl0l0m0j5%K5Nj0m5k0%NJ5J5J5J5J0J0NJ0NNK5
4283C0nk0k0l0n%K0J5J0%j0j0n%nj5NJ0J0J0J0K0%J5J0j5j5k5j0J5J5J0J5J5nk5k0k5Nj0j0
4280d5n%j0%nnnn%%%%%Nj0J0J0J5J0K0j0nnnNJ0NJ0J0NNJ0%k0j5%J5L0K5K5j5k5j0k5nJ0J0
4277A5nnj0nj0nnj5%%L0J0J5J5J5J0J5j5j0j0j5%J5J0NNNNNL0L0nk5j5%nj5j5j0j5j0N%NN
4274B5N%%Nnnj0%j0%j0nn%nnnnn%j0j0nj0j0nJ0L5J5%l0l5k0K0K0J5J0NJ0N%J5J0%j0j5j5
4271d5j5j0j5k0nNnnNnNnNNJ0NNJ0J0NJ0J0%nJ5J5nk5l0l0l0j5nJ5L5K0K0NnNnnJ0j0NNJ0
4268e0NJ0nJ5J5%NNNNN%NJ0J0NJ0J0J0J0J0J0j0j0nnj5nk0%J5K5J0j0l5k0%J0%k0j5%nj5k0
4264d5NK5K0J0k0j5k0NN%NJ0%l0m0nJ0N%%J5NNNNk0j5m0l5l5k0%K0J0J5J0J0K0NNK5K5K0n
4261d5nJ0J0J0J5j0nnnJ5J5J5J5j0k5k5nJ5J5L0N%J0J5nk0j5j5j5j5J0k0J0NJ5K0NJ5J0j0
4259C0l5m5k5l0%J0J0J5J0NK5J5J0J0J0K0Nnl0l5j0J0j0%NJ0nnJ0%NnJ0J0j0j5K0K5L5Nj0
4256D5j5k0j5j5j0nnj0j0nnnj5nk0%J0NK0Nk5k0l0j5J0J0J0J0j0j0j0j0K0K5K5K0J0k0j0%
4253i5%j0k5NL5K0J0j5nK0K0K5Nj0%%%%%%nn%nj0NnnNJ5J5J0J0J0J5N%nk0k5m0l0nJ0J5J5
4250e0J0j0%K0K0Nj0Nj0NnnnnJ0nj0J0K5J0nk5j0Nnnj0nnj5J5Nj0J5J5nNNJ5N%J5J5NNJ0%
4247D0j0j5%j0n%j5J0K0J0J5K0NK0J0nk0j0j0NJ5NJ0j5m0l5k0%J0J0%NN%N%N%Nj5j0j5j5K0
4244a5K0J5K0K0N%l0m0m0l0j0j0NM0L0K5J0J5K0nk0j0j0k0nj0k0%j5j5nj5nj0j5%J5J5j0N
4241a05J0J0%%K0NJ0J0J0NJ0%N%%N%Nnj0j5j5nNNJ5NN%K0j0l0k5l5k5NK0J5NK5J0J0K0j5%
4238b5%j5J5J5j5k5j0NNj5%nn%J0J5K0L5L0nk5l5m0l0j0NJ0j5k0J5L0L5M0K5j0j5j5j0j5n
4235e5nj5j5nj0nJ0K5NK5K0J0K0J0Nnj0%J0j0nn%k5k0%J0%k5l0j0%NJ5j0j0%J5N%%J0nNJ5
4232f0%nN%%%%J0nk5j5k0j5%K5J5J5%NK0nk0j0k0j0%nj0NNj0%%nNj0NNj0j0J0%nNnJ5K5J0
4229i5K5L5L5J5J5%k5n0m5l5j5j5%J5L5L5K0%%N%%NJ0%k0j0J0L0K5nnj0%nnn%j0%j0k0k0k0
4226a10k5m0m0k0NL0L0K0NnJ0M5L5K0%j0nk0j0%L0J5k0l5j0J0J0J0J0j0k0k5nJ0K0K5J0%j0
4223g0j5%J5Nk0k0j5J0%nj5%%nK0L5L0K5J0NNJ0%n%nk5k0k5k0nnj0nNj5j5NL0L0M0K5J0j0
4220a5j0J0NJ5L0nk5l0j0nl0nJ5J0J0j0%%j5j0%k0k0%j5j0%N%%N%nNNj0j0NNJ5Nk5k0j5NK0
4217a50K5L0L0K5K5J0L0J0j0k0k0j0J0J0J0J0J5J0NJ5%k0j5j0%k0nnj0L0K0%k0j5k0k0k5n
4215h0J5K0%k0l0k5j0j0NJ0L0L5L0L0K5K5L0K0j5n0n0j5K5M0M0K0J0k0n0l0j0%j0nNk0nnj5
4212f0j5j0j0NNJ0NJ0J0J0J5%K0J0Nk5m5l0l0k5nK5L5L0Nn%%%J5K0K5K5J5j0%%nnj5k0l0n
4209e0%%%%NNNNnJ0J5n%J0nNN%N%NNj0J0J0j0NNj0k0k5j0k0j5j0k5N%%NN%%%j0j5k0j0L5L5
4206h0L0L5J0k0n%k0k5l5j5%%nJ0j5j0j0K0M0K0%k0k0j5j0J0K0Nj0nN%J0%%j0j0NJ5J0J0K5
4203f0N%J0%j0k0k0nJ5L5L5J0j5k5m0m5m5l0k5J5M0M5L5J0J0nk0j5NJ5J0J0nJ5J5nnJ0K0j0
4200d0k0k5j0l5l0j5k5k0K0J5K0K0J5K5J5J5K5K0K5K0NNk0k0k5k0%K5L0L0Nj0m5m0l5j5J0
4198a05J0J0J0n%j5J0nnJ0j5nj0k5%J0J0J0NJ5J5J5J0J5J5J5J5NK5J0J5%k0m5m0m5k5%K0K5
4195f5K0Nk0m0m0%K0J5K0k0j5N%%%K0J5K0J5K0%k0k0k5k5%K0L0K5NNJ5j5k0j5j5NK0J5NNN
4192b5NNk5%j0nnj0j0N%%%j5j5l5nJ5L5L5J5j5k5j5l0j0NnnNK5J0J5Nj0j0Nj0NJ5M0L5K0N
4189A0N%%%%k5m0n5j0%J5K5%nJ5n%J0nN%nj0%j0nJ0J5K5J5nl5l5j0K5J5n%N%n%%%%N%NNK0
4186d0K0K0J5J0l0n0l5j5NNj5k0%K5K5NNNN%n%%j5NNj0nK0J5j0nk0k0%K5M0M5L0%k0j5nk0
4183b5Nj0j0j0j0j5%%J5J5Nj0j0nj5j5J0%nNj0%%J0K5J5J5J5%k5m5l0j0j0NK0J5K0J5Nj0%
4180f5nJ0K5K0J0%NNn%Nj0J0%j0j0NJ5J0K5J0%k0k5nnk5k0%K0L5L5K0%j0j0l5l5j5%J0J0n
4177c0k5l0J0K5Nj0k0J0K0N%NN%j0J5%NNK0NJ5nj5nnj0%j5%K0J0J5J5J0J0K5%j5k0l5j0%N
4174@J0n%k0j5j0l5l0%K0K5j0l0l0%J5J0%J0%%J0K0NJ0J5%j5j0nk0j5j5k0k5j0j5k0K0M0L5
4171a10K5K0K0j0l0l0%J0K5%j0j0Nk5l5l5k0J5K0K5J5K5K0J0L0L5J0l5m5k0NNk0NJ5J5N%j0
4168h5%j0%j0j0%NJ5J0Nnj0nj0k5nK5K5N%NNnNJ5j0nJ5J0%l0l0NJ0%k5k0%%K0J0J0nj0k0N
4165a30J0J5J0J0L0Nl5j5%%N%NL0L5Nk0nnk0j0j0j0nj0nK5M0K0%J0J0nm0l5j0j0%j5%J5%J0
4162a05%j0j0l0N%NNNj5j5k0j0NNNNL5L0Nk5k0j0J5L0L0J0k0j5j5J0%j0j0%nj0%nnj0%nk0
4159a95J0J0J0K5%J0K0J5J0n%n%n%n%j0n%j5nj0%j0nnNj0j5%K0L5M5K5k0m0nK5J0%J0NNNJ0
4156f0%J0%J0j0nN%nj5NK0%k0m0l5j5nK0j0Nn%NN%%N%nJ0J5j5nJ5J5j0NN%J0NNJ5K0J5K0%
4153a5j0J0j5j5nk0nJ0K5J5K0%k0k5l5k5nJ0J5L0K0J0%%k5k5%j0%Nj0J0L5J0K0nk5%k0k0n
4150i5j0j5j0%j0nnj0j0nJ5K0Nj5k0%J5K5K5%j0k5l5j0J0L0J0J5J5J0J5J5J5K0n%n%%%nnJ5
4147c5%J0Nk0l5l0k0j5%nj5j0n%j5NJ5J0J0J0J0J5Nj5nj0nk5j5%%k0l5j0K0K0M0L0nk5nJ0
4144a65%N%K5K0N%N%%J0J0%j5l0j0J0%J0l0k5J0L0K5J5K0J5K0K0Nj5%nn%j5J0nnNj0%%nnN
4141f5j0%%nNj0%%j0%nn%j0%%J0J0NnJ5K0j0k5l5l5k5j0J0J0n%K0NJ0J0NNJ0K0K0%%k0NJ0
4138h5L0L0J5j5j0J0J0J0J0%%n%%n%%nnj0nnnnnj5k0nL0J5nk5%J0NJ5J0K5K5J0j5k5j0k0j5
4135f0j5J5%Nj0J0L5L0Nj5k5k5j0j0nK5K0K0j5l5j5j5k5j0J5J0K5Nj0j0k0nJ0NNJ0%%%%n%
4132i0%nN%J5j0NNNNnK0NN%k0k5%nk5l5%K0J5J5J5%m5k5n%K0J0J0J5%J0J0J0J5NJ0NJ0NJ0
4129a5%J0NNnnk0NNk5%j0N%%%%%N%J0L5K0J5J5j0nJ0%%n%k0k5l5m5l5%J0K0L5J5J0J0J0K0
4126A5J5j5k0k5l0k5j0k0k5nN%J0NnNJ0L0L5L0%k0k0k5l0j5k0l5j5l0k0%J0L0K0%nnK0M0K5
4123a15%%%J0nj0l0j5k0J0K5J0J0K5nJ0J5%J0K0%%%%n%%%%J0J0%J5J5%J5Nj0nk0nJ5Nj0l0
4120e0l5k5nJ5NK0K5J0NN%J0K5K5%k0l0l0k0%J0J0J0J5j0n%K0K5J0j0k0l0k5m0k0%%J5%k0
4117a35nk5nJ5K5L0J0k5k5l5j5NL5K0K0J5J5K0J0j0k5l0j5K5J5nk0j0NJ0J5K0J0Nj5j5j0j5
4115a15j5nj0j5%K0K5K5K5J0n%%%%J0j0j0l0l5nNNJ0J5J0K0nl0k5NK0%j5k5k5k0k5j0J0J5
4112b05K0NJ0J0K0J0J5J0j0l0j5k5%NNnj5k5j0K5N0K0Nk0%J5N%%NJ0nj5j5j0j5J0NNJ0J5J5
4109a15J0J5L5L0J5j5n0n5m5k0J0L5M5J0%NnJ0%%J0j0j0k0j5K0J5%k0k0j5nJ5K5K0N%j5j0
4106a15k0k5%nNJ0%j0J0J0nk0k0k0k0J5J5Nj5k0nK0K5K0K0K0K5J5K5K0K0K0Nj0k5l0j5k0k0
4104a15j5Nj5NJ5J5L0%k0l0l5k0nj0j5NK0L0K0L0NNK0nk0j5j0NJ5J0j0m0m0j5NJ5L5L5L5L5
4101d0%%J0%nJ0Nnnk0k0j0%J0J5nNJ5L0nj5%k0%j0nNj5j0Nnn%%j0J0n%%%%NN%J0%j0J5J0n
4098f5%NJ0%%Nj5j5j0k0j0j5j0j0l5m0j5K0L5L5L5M0K0nk5l0m0j5L0M5J5nk0j0j0J0j5J0n
4095a25n%%j0J0nnJ0%J0nnk0k5nNK0J5J0J5J0J5J5J0J0J0Nnj0%k0l0m0j0J5K5%j0nnJ0NNj5
4092a30J5L5L5Nk0j5%j0nnj0%j0j0J0j5%%j0j5nj5j0%J5NJ0j0k0k0j0nJ5J0nJ0J5K0N%j5k0
4089a85%L0K0%k5j5K0K5J5j5%L5L5M5K0J0j5l5l5m5l0%J5J5%NNNNl0k5l5k0j0J0N%M0L0L5
4086i5L5L5J0j5l0%J0J0n%N%%K0Nj5j0J5nk5l0m0k5j0J5Nj0j0%%%nN%nj0J0j0Nn%K0K5L0J0
4083i0j0k5k5j0NJ5NJ0NJ5J0NNnn%Nn%nJ0NNJ5NJ0NNj0k5j0j5J5L5L0K0N%%%J0n%%Nj0j0l0
4080c5m0k0NN%j5%K0nj5%J5K5Nj0%K5J0%nnj5j5nk0j0%k5j0Nnnn%j0%%%%%%%%%%%%%J0j0%
4076a60%j5j0j5k0j0j5j5j5J5K0J5J5NK5K0NNj0%nj0%nn%N%N%%%%%%Nnl0j5J5J0K0J5nj0%
4073a75%NL0K0J0J5K0K0J5K0J5%J0l5l0j5j0j0j0%K5K0%%NJ5K0J0k0k5m0k0nk5nj0J0j0NN
4071a50n%Nj0%j0n%j0%j0J0%nJ5%NNNj0%J0j5%%J0nj5NJ5J5k5k5J0L0M5J0k5nnK5J0N%nj0
4067a15%j0%nnJ0J0NNJ0J0NNJ5j5nNJ0j0%%N%N%L5J0j0j0j5nj5nj5j0j0j5j0j0k0j0%k0k0
4064b20%J0J5J0J5J5J5J0K0j0j0j0nj0nnj0nK0%NNJ0NN%J5J0nJ5%J0Nk5j5k0k0l0j0j5k5J0
4062b30J5J0K0nK0L0nk0%j0j0NL0N0K5j5m0j5K5K5K0K5K5nl0j5j5j0k0k0j0J5K5K5J0%l5k0
4059a30k0%j0j0%nj0%j0j0j5j0nL0L0L5K5L0L0L5K0l0m5m5l0nNnN%%J0nJ5NJ0J5NJ0K0Nj5
4056g5nj0j0nj0j5j0k0l5l0k5J0K0NK0N%J0%NJ0NNnJ0%%J0%nJ0%N%%J0nNNnNj5J0%%j0J0N
4053a15J0J0NNJ0J5NJ5J0K5Nl0k5k0l5l0k0l5k5NK0J0J5NNNNj0j5j5j5%J5NNNJ5nJ5J0J0J5
4050a15J0j0nk0%J0%J5NNNNJ0j0j0l5n0n0m5j5J0M5M5M5N0J0J5K5Nk5k5k5k5nnnnK0K0K5K0
4047h5J0J0K0%j5k5j5k0N%%%%NN%J0J0K5%%%%nnnJ0j5J5J0J0J0J0J0J0J0j0k5k5nj0k5l0n
4044a30%NNNnj0nnj5j5k5%K0M0M5K0N%N%%%%%%k5nj0nj0j5j0J0J5J0NJ0J0NJ5Nn%J0%nJ0n
4041e0j5j5l0n%NN%nj5j5%J0J0J0J0%%%%k0nnJ5L0L5J0j0j5j5j5j0nn%%J5K0K0J5nk0k0nJ5
4038h0%J5Nj5k0l0nnNnNJ5J5NK0L0J5%j5k0k0j0NNj0j5k5k5k0j0%N%NN%nj0NK0M0M0K0j0k0
4035i5j0j5k0l0k0k5nJ0J0nK0L0J5L0Nk0j5%J0J5J5J0%%%%nj0k5k5k5J5M0K0j0nk0%J0J5K5
4032i0Nnn%j0j0j5k5nNNJ0%%%n%%J5J0N%%%%k5k0k5k0k5k5k0k5%K0NJ0K0J5K0J5J0NNJ0j0
4029a75%k0%J5J0J5J0nk5j5j5NN%J0nn%nK0M0K5L0J0nN%k0j5k0k0j0NNj0k5k0%K0J5j5%%%
4026a85%J0j0j0j0j0j0j0nj0j0j0J0K0M5L5K5Nnj5j5NNK5K0J5j0nNNn%%nnj0k5k0j0j5%j0
4023b05nj0nj0nJ0J0J5J0J5J5J5J0NNNnj5m0l5k0j0j5j0nJ5K0J5K0J5%NJ5J0J5J5Nj0k5l5
4020b00nJ5K5L0J5j0j0j5j0j0l0k0j5%NNn%n%%J5K0J5K0J0J0J0Nj5j0nj5nJ0%%%%%%J0NNN
4017a50J5%nJ5J0%%Nnk5k5nJ0J0J0J5nj0k0%J0j0%Nnl5k5j0%J0%%J5nj0J5L0L5J5j5j5nJ0
4014a50J0j0j0nK0J5J5K0K0J0N%k0k0j0NK0L0J5K0n%%%nk0k0k5k0%%%%%%J0nk0j5J0K0K0%
4011i5j0j0J0L0L5J0k5m0m5k5%K5J0J0%NK0j0J0NNNnj0nnj0j0J0k0n%j0NJ5M5L5J5J0k5k5
4009g5%J5j5l0j0J0J0j5l0k5nNNNJ0J0NJ5J0NNL0J5n%J5Nj0l5l0k0%K0J5K0%%nK0K0%l0NK5
4006d0J5nk5j0j5nJ0K5M5L5K0J0Nj5l5l5j0J5L0L0J5L0J5Nk5k0k5l5j0NL0K0K0Nj0N%n%J0
4003G5j5j0j0j0j5k0m5l5k0nJ5J5n%J5K0nnk5k5j0k0j5nk5m0m0nnK5J5J0nj0j0j5j0J0NJ0
4000b50NK5NJ0K0J5J5J5J0NNNNK5K5K0K5%%%%nj0N%NNk5j5nnj0%j0J5K5K0j5l5m0m0nJ5N%
3997a40NNNNj5j5j0j5j0nJ5J5J0J5j0nk0j5j0k0J0L0K5J0%J0k0l5l5N%NK0K0J5nn%nn%nn%
3994a85j0nNk0n%nnj0nj0J5L0N0M0Nj0j0K0K5K5Nnj0J0NJ0Nj5j5k0j0j0%j0nnnnn%%%%j0j5
3991a75k0k5%K5K5L0K0nk0n%%j0k5j0J0K5K0%%K0K5K0K0J0j0j0l5m0k0j5nJ0J5J5K5%%j0J0
3988a15K0NJ0j0k5l5m0l0%%%%%%J5J5K5K5J5K0J5k0l0l5k0%j0J0L5J5j0k5nJ0J0%j0j5l0j0
3986b30J5J5nj0nnn%K5L0L5J5%J0J0%j5nK0%j0J0J5J0Nj0nN%%nnJ0j5j5l5m0j5J0K5K0J5K0
3983a15%%K0J0J0%%J5J0k5k0l0l0k0k0J0NNNNNJ0%%j0k5k5l0j0J0K0L0Nl5o0m0k0%K0J5J5
3980b90J5K0J5K0K5K0j5j0j0j0%K5K0%NNL5M5J0l5l5l0j0j0J0J5n%%%NJ0NJ0NNNJ0J5NNj5
3977a10m5l0k0K0L5K5L0%%nK5J0k0k0l0j5j0%%%k5k5l0k0nK5NJ0J0K0K5J0j5k0l5m0j5%K0
3974b65M5J5%J0J0L0K5L5K5K0j0k5m5j0Nnj0%j0j0nj0J5%NN%%N%%%%%%N%J0J0K5%j0l0j5k5
3971a85J0J0J0NJ0J0K0nj5k0l5j0J0J5J5J0j0j0j5j0j0j5j0j0J0NJ5J0J0J0K5%j0j5J5L0K5
3969a05K0K5K0j0k5j5j5NNNN%n%%j5J0%nn%nnk0k0l5j0J0L0K5K0K5K5j0k0j0j0nj0j0j0k5
3966a75%J5J0J0J5%%J0L0M0K5j0nn%Nj5j0nj0j0l5l5nJ5J5%nj0k0j5K0J5L0L0L0%k0Nj0j0
3963i0%j5j0%j0nnj0nJ0%%N%nJ0%NNNnk5j5j5%J5j0J5J0nNNJ5K0J0K0L5L5K0j0l5k5j5j0%
3960h0J5J5%J0NNJ0j5j5nk0k5nj0k5j0k0k5nN%J0%J0NJ0Nk0j0%J0K0Nnl0j0j0J0J0J0K5K0
3957a30J0nnnnJ5J5K0J0j0k0k0j0j5k0k0j0NN%J0J0%J0%k0l5j5l0j5N%j0n%j5N%nn%j0J0K5
3954b85L5L0K0NJ0j0k5%J5N%k0j0%K5K0J0K0J0NK5K0J5K0K0NnNnj0nj0j0%k0j0j0nk0l5%J5
3951a60K0K0J0J5%J0NL0K5K5L0Nk0nn%j5k0NL5L0%k5k5k0%J5J0NNJ0%k0j0nJ5J5NK5J0j5%
3948C5nl5m5l5nK0K0Nk0m0k0nJ5%j5k0k5l0j5j0NK5L5K5j0m5o0n5n5m6j0NNK6K5L0K5%j5j0
3946c30%J5K0K0J5nk5k5nNJ0j5j0k0j5%K5K0J0NK5J5J5K0J0nk5k5%J0K5K5J0j5k0k0j5k0j5
3943c10k5j0J5K5K5J5L0J5K5K0NNJ5%k5j0j0k0J0L0K0J5n%n%l0k0k0l0l0nK0L5K5K0J5nn%
3940a80n%%J5K0%J0J0J0J0Nj5j5NJ0J5M0nj0J5J5J5J0j0l5n0l0j0%n%NNNK5K5Nj5k0NK5K5
3937g5K5K5NNnnn%j5j5j5j0j0j5j5j5%n%n%n%nj0j0nj0k5Nj0j0NK5K5Nl0l5%nn%J5J5J0NN
3934b00NK5L0%j0l5n%%nj0nj0nnnnl5l0k5l5J5K5L0J0k0%J5K0J0nl0l0j5J0K5L0nnJ0K5M5
3931b05M5L0K0N%nl0j0j5K0J5%%%nnj0j0j0k0m0l0k5%N%NK5K0J0L5J0J0K0%%j5j5%J5%J0J0
3928a40J5J0J0J5J5K0L0M0L0nk0k0nJ5K0L0L0K5%j0j0k5k5m5n0m0k5%J0J5K5N%%n%nj5nn%
3926i5K0K0NK0L0K0K0J0nj0J5J0J0j0l0k0nJ0NJ0J0K0%j0l5k5k0J5J5j5k0j5J0J5j5k0j0j5
3923h5j5%J0N%%%nnNnn%Nj0nNNj0j5J5NNJ0Nj0j5k0nNJ5J0J0%k0%j5k0j5k0k0j5k0NK5K5J5
3920a70%k0%nK0J5L0L5J0j0k0j5j0j5J5M5M5J0NnnnJ0%J5%k5l5k5l0j0j0nj0j0j0J5L0K5%
3917a25k5k0%n%%J0NK0%NJ5J5%J0J5J5J5J0J0j5l0k0%%k0%K0J0%%j0k0%J5L0M0Nk5m5m5l0
3914a70j5J0j0%NNJ0NJ0J0NNK0K0K5J5nk5l5l0j5NJ5L5K5N%%nnk0k5m5l5%J5%nJ5j0nJ5%%
3911a85J5nJ5%j5j0J0L0%j5j0nj0%j0%j0nj0%j0%j5%Nj0%%j0Nn%nK5J0J0NJ0J0J5NK0J5J0
3908a30NK0K5%j5j0k5j0j0k5j5j5j5J0j0%%j0j0J0%K0K0Nk0NK0L0L5K0K5L5Nj5%nnn%j0%j5
3905h5%j0%j0l0m0j0J5L0J5J5J5Nj0%K0K0%j5%K0K5J5nk5l0k0j5J0K0K0J0j0k5k0J0K0Nj0
3903h0k0k5j5j0k0k0nNL0L0J0j5j0J5K5K0%%j5j0k0k0j5k0k0k0j5NJ0J0J0J0J0J0NK0J0J5
3900a25K0J0nJ0L5K5J0j0j5j5NJ5J0%%%%%NJ0nk0J0j0j0j5j5k5m5k5%%L0J0%j0j5J0J0%k0
3897a60k5%%J0J5J5nj0j5j0j0j5J0L0K0J5nk0j5j5nj0j5j0NNj0k0k5j0J5K0Nj0j0Nnj0nnj0
3895b95%j5NJ0J0J5J5J5J0J0J5%j0n%j0%nnNN%NK5K5L0J5J0j0J0j0nNNnj5N%j5l0k0l0k5j5
3892b75j0j5j5J0NNJ0NNJ0%K5L0L0K0%j5j0nnj0%j5j0J0nNL0M0L5L0%%n%j5j5%NK0%k0k5%
3889a40L0J5J5K0K0K5K0j0j5j5j5j0j0j0nj0j0j0j5J5J0NJ0J0J5NJ0nk0k5nj0k0j5j0J0J5
3886a35J5J5J0J5J0J5k5k5k5k5NJ0J0NNj5n%nnnn%K0L0nn0n5k5nj5NK0M0M0K0J0j0nj0nj5
3883a75j5nnk0nN%n%%n%J0J5J0J0j0l5l5j5J0n%NJ0L5L0J0%j0%j0k0k5l5j5NK0J5J0J0J5J5
3880b10J5NN%J0J5%%J5J5K0K0J5j0j0m0m5j5k0%NK5K0K5K0N%j0k5l5j0%J5N%J0NNJ0NJ0J5
3877a15K5L0J0j5j0j5j5k5k0l5j0%J5J5%j0l0k5k0j5J0Nj5%%nn%%n%nK0K0nj0j0j0j5K0J5
3875b60J5K0Nj0j5J0nJ0J0%%J0NNJ5K5J5J5%k5k0j0j0k5k0j0J0K5K0J5L0M0L0L5K5NJ0J5j5
3872ej5j5j5k0j5nk5j0J0J0j0%%%%%j0n%k0J0nj0N%NN%%%NK0K0%k5k0%K0J5J0J0J0J0Nj5k0
3869i5NnJ0K5K0K5%k0k5k0nj5j5NNJ5nj0%nj5nj0nn%%%%J0n%%%k0k0nnk0j5j0J0j0N%j5k5
3866b75k0j5j5NnnJ0K5J5J5%j0%%j0J0j5NnnJ0j0%%n%N%NN%NN%%J0J0%nJ5N%%%j0NJ5K0J5
3862a95K0%%N%J0nN%%NN%J0%%NNj5n%j0%%j5NK0J0J0NK0J0NJ0J0Nk0l0%J0K0j5l0k0j5%K5
3859a40L5L5J5J5j0k5j0K0J0j0k0j0j5k0k0j0j0k5k5j0k5j0J5M0L0K0%j5j0%NK0NJ0Nj5nn
3857a65j0j0nnk0l0n0l5l0j0J0K0K0K0%%%NK0K0K0Nj0nnj0NK0L0J0%j5j0j0j5j0%j5j5NJ5
3854b65L5L5J5nnNj5l0j0%%J5K0Nl0m5k0%n%N%%%NN%j0j0j0nj0J0L5M0L5K0Nj0nn%nN%%NN
3850a95%%NK5NJ0K0J5J0J5J5nnnnJ0j5n%k0k0j5k5%L5J0J0K5K5K0K5j0j5j0j0j5j5k0j0j5
3848a55j5j5j0k5k0%K5nj0j5NNK0J0J5J5J5K0Nnj0nnj0nj0nJ5J5J5J5J5K0J0K0NJ0J0J0J0
3845b0NJ0J0j0j0j5j0j0j0k5n%%l0l0%M0K5J0nj5k0%NNK0n%nj0%Nj5j0%j5l0l0j0NJ5J0J0
3842a70n%j0%Nj5%%j0J0n%N%j0J0L0L0M0K5j5j0j0j5k5k5j5NJ0nl0k5%L0M0%k0j5j5k0NK5
3839b00J5J0j0nnj0J0%NNNNNNN%NN%NNNNJ5NJ0J0NJ0J0j0j0j0j0J5L0L5J0j0k5k5j5k0k0l0
3836a60j0NN%NNNN%N%N%%%J5j0j0l0k0k0k5k0k0k0n%nnL0L5L0L0K0J5K0K0nn%%NNNNJ0NNN
3833g0J0j5N%%%%%nnnnnnnnnnj0%j0%Nj5%%J0L5K0L0Nk0j0J0n%nn%nnj0j0nj0nnj0J0J5K5
3829a00NnnJ0k0j5j5N%NNM0M0K0%nnj5k0j0k0J0%J0%J0%K5nj0j5J0L0%%J0nnnnj0Nj5j5Nj5
3826i5k0j5j0NL0K0J0J0j5n%%%K5K0K0nk5k5j0nnnNL0K5J0n%j0l0l5nM0M5L5K0J0l0j5n%J0
3823ej0nj0j0nnnj0%j5nnn%nn%nn%nnn%nn%j0%j5j5nj0j0j5j0NN%NN%J5j0j5j0j5j5nJ5J0
3820b40%J5J0K5Nk0k5j0k5%K5K5NJ0K0K0J0j0%j0nj0n%j0NK0J5J0J0J0J5J0J0N%J0K0nJ5%
3817e0j0nj0nj5%%k0%K0NNJ0NJ0J0j0nNj5j5Nj0nJ0j0%%%%%nJ0j0%%nN%j0k0m5m5k5j5k5n0
3814c40l0k6nK6L0nj5NK0K5nj5nj0j0%K0K0%%j0k0j5K0K5K5L0J5L0K5J0j0l5l0j5j0%%%N%
3811b80J5J5J5Nnl0k0j0nNJ0K5M0K5J0j5k0%L5L0K5J0n%J0J0Nj5l0j0NK5M0J5j0j5K0J5j5
3808g5l5l0nj5k5nJ5L0N0M5K0%%NL0L0J0m0l5l0l5n5l0NM0M5J5%j5j0N%nN%%%N%N%j0k5k5
3805a45j0k0k0j5j5nJ5J5nJ0NNJ0%nN%m0j0J5J5J0%%J0j0k0k0j0J0J0J0J0nm0k5j5NK5K0J0
3803b20K0J5K5J0Nn%%%%n%%j5j5%%k0j5%NNJ0%nk5j5j0K0L0K5K0nm0j5k0nJ0N%%NN%%j0%j0
3799b40%j0nnJ0%nJ0J0n%J0J0K0K5NJ5K0L0%Nn%n%n%%j5j5j5j5j0j5k0%nJ5J5%NJ0NJ0k0k0
3796b05j5k0NK5K0N%%%nl0j0j5l0l0k5%K5K0K0K5J5Nj0j0%%nnn%%%%j0NK0j5m5l0j0NJ0NJ5
3793c05NJ5j0%%k0k0j5k5nJ0J0nJ5L0K0J5M0L0%j5nk5k5%NL0K5N%k5nk0nJ0%%Nnj0J0L0L0
3790b05%k0J5J5J5J5nn%n%n%nnj0nj0%j0j5NK0J5L0Nk5m5l5l5l5nK0L0K5%j0%%%%NN%%%NK0
3787b50J0NJ0NJ0NK0J5j5j5N%nJ0NJ0J5%J0J0J0J5%J5NJ0J0NK0%j0Nnj0Nj0Nnj5nJ0L0K5j0
3784d0k0m5n0l0j0j0%NK5M0L0K0L0K5J0J0NJ0J5K0J5K0nj0j0l5l5l0J0K0J5%%J5N%NJ0%NN
3781D0Nnj0j0j0nj0j0j0j5j5l0nj5k5k5j5%%k5m5l0l5N%%n%%%%%%j0j0j0nl5k1nJ6J5K0L0
3778c20J5%j5j0j0%nn%J5J5K0K0n%%%%%j0%K0%nJ5M0J0Nj0nNJ5K0K5J5n%j0j5j0j0j0j5k0
3775b40%%nJ5j0%J0%%j0k5l0%K0J0J5K0%k0%j5%j0k5NK5J0%k0k5%K0K0j0j0j5j0j0j0j0j0
3772c50%j0nj0J5J5J5J0J0NJ0Nl0k0l0k6J1K0L5L5K0j0m5m0j0J0%n%nk6m5k0J5L0L0K1K5J5
3770c35nk0j5NK5M0M0K0K0NNJ0%J0%NN%N%N%%%NNNj0J5%N%NN%%NJ0nNNJ5J5J5J5J0K0K5%N
3766@N%%N%N%NNNNj5j5j5k0%%j0J0nn%%k0k5k0k0NK5K0Nn%NK5K0K0%k0j5k0k0j5%%%%j5N%
3763a05j0J0j0j5J0NnN%j0J0%%J5nJ0NNNJ0NnK0J0%j0j5j5j0j0n%j0k0N%j5j0%nnk0k0%%K0
3760a85j0k5k5l0j0%%%N%Nj0k0NK5K0NNk0k0k0J0L5L0%k0k0j5k0J0K5K5K5K5j0k5j5j5J0%
3757b50nJ0K5L0L0L0K5nnnj0%j0%j0%K0K5%J0J0K5%j0%nnnnnj0%%nnk5k0j5k5k5J0K0%%l0
3754b25NL0L5J5NN%%j0%%k0k5%j0j5j5j5j0j5j0j0nK0K0%l0j5J0J0nnj0nK5K5K5L0K0L0Nk0
3751a60k0NK0K0nj0k5l0J0L0K0J5nJ0K0K5L0N%k5k5k5l5k0j0J0N%NN%%J5J0J5J0Nk5j0%j5
3748a55nnk0nj0j0j0j0j0j0j5j0j0k0%J0N%J5J5nJ0J0NJ0J0NJ0J0NN%%%%K0J5j0k0j5k5k0
3745b40k0%%n%J0NJ0Nnj0NK5J5K0j0k5k0k5l0k5l0k5%M0N0M5L5L0K0J0L0%Nj0k0J0J0j0J0
3743a20NNNNNJ0J5K0J0j0l0l5m0l5j5J0J0K0K0N%J0L0L0J0j5j0j0k0%nnnK5M0L5K5j0j0j0
3740c5j0j0nj5j0nnnnj0%j0nj0j5k0%NK5J5K0L0L0nl0j5%K5K5Nj5%%%%%nNn%%J5K0K0K0Nn
3737A0N%nNNnj5k5k0j5j0J0Nnk5k5m0j0j5nNj5k0k0j0l0k0j5J0K0M0N0L5J5J5nj5j5j5j5j0
3734a95j0NL0K0J5Nk0j0%j5nnj0%n%n%%%%j0nj0nnnj5%NN%J0NN%J0J0NNNJ0%nJ5Nk0n0l5j0
3731b85j5%J5J5L0Nnj0Nj0%nJ0J5n%J0J0%K5L0L0K0%j5nnnK0K5j0k0k0l5j0J0L5L5K0%J0J5
3728g0nj5n%j5j0j0%k0k5j0k0j5%NnJ0K5L5M0K0nj0J5L5J5j0%J0nl0j5j0l0m0l5l0nN%%N%
3725b30J0%J5M0K0K5Nj0%n%%%nnj0k0%j0j0nj0%K0K5%%K5J0J0nk0k0%J5nJ0J0nnnnnnnj0j0
3722a85j5l0%%Nj0J5K5J0%k5j0%J0K0J5M0M0J5nl0j5j5NJ5J5NNJ5K0N%K0NNJ5NJ5%j0k5k0
3719e0j0nN%NJ0J0K0Nk5k0nl5l5l0nK5K0J0n%%%nNJ0K5K5Nk0m5l5l0n%J0j0%J0NNJ0NnJ0j0
3716a55l0j5k0nJ0J0nNNNNN%J5nj0k5k5j0J0K0J5J5K0K5K5J0K0nl0k0nnj5l0j0j5j0j0%J0
3713b30nJ0N%J0%Nj0n%J5K0K0J5N%J0N%J0N%K0K5L5J5NNN%j0j5j0j0nj0j0j0%nL0L0K0NJ0
3710EJ0nn%j5nnj0nN%J5nj5j5j5k0nj0j5%J0NK5%J5L5K0K0J5j0NNK0K0J5K0%nJ0j0j5k0j5
3707E0k0j0nnK0J5nl0k5l5j0%%NNNN%k5j0j5j5k5m0nK5K0M0J5j0j0j0j0%J5NJ0N%N%j0k0%
3704a05k5k5nJ5J5K5%j0j0J0Nj5j5%nn%J0K5K0J0n%n%nNJ0n%J0%Nj0n%j0%j0j0N%J0NNNN%
3700h5NJ5%k0l0k5j0%%k0k0k0k0%N%N%nn%j5l0k0k5j0%j0j0j5%%j5j6j5k0j0K0K0K1J5K5J5
3698c25J0K0K5NK5J5NJ5K0%j5l0l5j0J5J0%K0K0%J5J0%NN%N%J5nj5%j0nNK0J0J0Nn%%j0NJ5
3694a35j5j5nj5j0J5NJ5Nk0k0k5k5k0k0k0k5%NJ0L0M0K5nj5k5k0k0k5j0%nnj0n%j0NK5K0N
3692c20NNN%%NJ0nj0j5k0j0K5M0L0K5L0J0j5j5k5j0J0K0K0NJ0J0J5n%k5l0j5J0J0J5J0K0L5
3689a40M0K0nk5j5J5K5J0j5l5j5J0nNNN%nn%%nnNNK0K0N%j0j5NN%NNNJ0%J0nk5nK0K5%k0k0
3686i5j0J0nn%nn%%K0K0%j5k5l0j0J0L0K5J5j0j0j5j0k0Nnj0nnj0nnn%K5L0K5j0l0m0m5m5
3683b75m0j5K0%%nn%j0J5K0J5J5%j5j0nnnj5%NJ0K0L5L0J5j5l0j0NL0L0J0NNJ0j0k0k5%K5
3680a95L5L5L0K0K5M5Nj5%nj5j5nk0j0nj5%k5k5j5j5k0%K5K0%%l5k0j5k0j5j5k5k5j0l0j5
3677c85J5J5K5J0j0%K5N0K5%J0J5k0k5l0j5j0J0K5J5j0%K5K5K0NNJ0Nj0j0NnnnnJ0%%J0J5
3674a70n%J0K0K0J0K5K5J0K5J5j0j5j5j0k0j0j0j5j5%Nj5l0j5%J5K5K0K5K5K5K5%k0j5k0k0
3672a05j5NK0J0J5M0M5N0M0j0k5k0j0k0nj0j0nK5J5%nj0%j0%j0nnj5k0k5j5j5k5k0j5nJ0N
3669a55nj5k0j0k5%%N%K0K0K5K0Nj5j0%Nk0%nK0M0J0NK0K5%k5k0%J0L0K0Nk0%N%N%L5L5j0
3666A0m0m0k5j0j5NNNNN%J0nj0k5k0j0n%j5Nk0l0k5k0%NnJ5J0L0K5K0k0k0l0j5J0J5J5J5N
3663a90NNJ5K5M5J0l5m5l0%J5L0L5K0J0%nl5l5k0N%J5K0K0n%L0L5Nj0j0nJ5J0J0Nj0j0J0J5
3660c5Nk0j0n%K0K0%j0k5k0nNNJ0j0j5j5j5NK0L5K5NNK5J5J5K0J5nnn%j0%Nnk0J0J5J5K5K0
3657A05%k0j5j5j5j5k0j5k0j5j0NJ0j0j0N%nj0j5k0nNNNJ0%%N%N%j0J5J0J5J5J0Nj5j0%k0
3655f0k5k0k5l5m0j5NJ0NK5L5J5K0nk5l5m5k0NJ5K0J5K0K0K5NNk5k5nK0K0Nk0k0n%n%J5j0
3652a60k0l0j0L0L0L0J0J5k5k0j5j5nJ5%j5k0k5j0j5NL5M0K5Nj0m0j0NK5K5K0NN%J5K0L0N
3649e0NJ5%%J5K0nk5j5j5k0%K5K0J0%%nJ0J5L0%l0m5j5NJ0NK5K0J0Nn%%NJ5Nk5l0l5j0J5N
3646d0K5J0J0J0j0k0J5K5J0k0k0%%nk5j5%nk0j0k0l0j0k5j5k5j0nNJ0nN%J0nj5k0nk5m0m0
3643c50j5J5L0M5J5j5l0nK0K0j0k0k0j0nK0NNJ0%j0J5N%N%nk0k5%K5M0N0N5K5%k5k5k0nNN
3640b00j5l0l0j0%n%%%nJ0j0j5k5k0k0nn%on%%nNJ6J5NJ0J5J0J0NJ5K0%NK0J5J0j0NK5M5M5
3637a15K0k5m0k5N%J5N%nk0j0J5K0j5%J0J0n%%%%%nNj0j0j0j5j0J5K5K5K0J5J0K0Nj0%j5%
3634a05K0J5L0J0%k5k0nN%J5%NNJ0%J0%NJ0%NJ5j0%k0k5%J5nJ0J0n%j5J0%j0%nnj0nj0K5J0
3631d0NK5J5K0K0K0K0K0J5K0k5l0k5k5nj0nn%%%%k0k0k0k0k0k0k0k0NNNNJ5J0N5N5K0%NK0
3628E0nj0j0%%K0K5%j0l0k0k5k5j0k0k0n%J5N0N5M5j0k5k0j5j5k0j5J0%j0nk0k0%J0K5K0J5
3626b5%j5m5m5l5NK5K0%nj5%Nj0n%n%%%%%%%nNJ0j0nJ0Nj0%n%nj5Nnn%n%%nNJ0j0nN%%j0l0
3622b25j0k5n0m0l0NK5%j5l1m5k5nJ5%%J5nk5j5J0L0L5M6%%%K5K0J5%K0J5NNNN%%Nj0NL0J0
3619b10k5k0%%%Nj0n%nnnn%NNNNJ0J0NJ0j5k5NL5J5K0L0J0j0j0K5L5J0%J0Nj5l0k5k0Nj0%
3616a85%J5K0K0J5K0K0j0l0%J0%N%nj0J0K0K0j0m0k5%J0K0NNJ5%j5l5l0j5nj0nnk5l0k5k5
3613c10%J5J0nl0n0m1l5k0%j5nJ0J0J0J5%nNj0nl0l5j0J0j0NNJ5L0K0K5M0M1N0L0%j0%nnJ0
3610b80M0L5M0K0J0J0%%n%%%K5L5L0J0%NJ5J5J5J5J0J0J0J5K5K0K0nl5j5NJ0j0m5o5n0l5j5
3608a15l0k5nnk5m5p5n0k1j0%j5l0k5k5%J5N%n%%j0n%nn%j0%Nj5j0%J0K0%J5L0%k0m0j0%n
3605e41nNJ0%J0NNNNL5K5L0L1L0L0K5L0O0O5O5N0K0J0K0Nj0k0l0nNK5J0J5K0%J0J0%J0NJ0
3602H5J0J5j5k0l0j5j5l0k5k5l0k5j0nnj0j0j5k0j0j5j5j5j5j0nnj0nnnnNL0L0J0L0N0M0L5
3599h5M0M0L5M0N%N%J0J0J0J0j0j0j0j0k0%J0k0l5k5%J5Nk5n0m0l0j5j5k5m0k0%J5n%j0l5
3596b85j0%j0%m0k0%J5J0NNJ0J0J0J0J0NJ5K0%j0j0k0m0m0k0nK0K5K5j5j0%K0K0Nj0j5j0j0
3594c40k5k6m0j0%J0J0%j0k5k0j5NK5NK5%%J5nJ0NNNJ1J5J0J5J0J5J0J0L0K0M0K0J5L5L5J5
3591i0Nj5j5J0j5nnj0J5J0J0J5J0J5J0J5J0J5J0J0k0k5k0k5j0j0j0j5j0j5j0j0j0J0%%j0J0
3588a75J5j5NnnNn%n%%J0j0J5J0nN%nl0k5j0j5k5j5k0%K0J5NNK0J0J0nnJ0j0n%n%K5L0%k5
3585b10j0NK0J5K0K0nl0j0NJ5J5nNJ0j0l5m0j0J0nj5k0%J0J0K5L5J5nn0p0l5k0j5j0%K5L0
3582c20L5J0j0k0j5k0%j5j0j0%NK5K5%j0l5j0J0%nj0J0%nK0J5K0J5L0L0Nk5k0k0k0k0n%nn
3580c60n%n%nj0j6Nj0j0nj0nnj0j0Nk0%nnK0%J0NJ0%J0J0j0k5K0Nj0n%%nj5J0nn%nNNNNJ0
3576d41NnJ5J5J5K6N%j0L5M0J0J5K5%J5J5L0Nj0k5k0j0%K5K5Nj0j5j0j5nK0NNk0k5k0k5j5
3574c25Nnn%nm0m6k0j5l0j5K0M0%k0NK5J0J5n%J5j5%%%nnnm0n0m0j0J5J5n%K0j0%L0N5N0K6
3571c70n%K0NJ0J0NNj0%nn%nnJ0nnNN%nJ0NL0K0J0Nj0l0n5o1n0nK0K0Nk5l0k0j0k0j0k5j5
3568e86j5k0NN%NN%J5n%%n%n%j0%K5K5%k5k5nK5K5NnJ0n%J0J5%NNM0N5M0M6J5n%nNn%j0j0
3564c60NnJ0j0J0L0K0j0k0k0j5j5j6j0K1M0N0K0J0J5K0J5K0J5K0J0NL0j0k0k0l5j5j0nNj5
3562b40l5j0l0k5j5j5j5j1j5j5j5j5j0nnnJ5M0K5K6J5J5K5%j5j5k5k1k5l5k5l0J0L5J5K0N
3559d26NJ0NJ0NOJ0j0k6k0nN%%NNj0%%nnj5J0J5%J0J0%k0j0nN%NNJ0nNNL6L0L5L0J0j0%%J0
3556b75J0J5J0J0J0J0J0Nj0n%n%k5m5l5K0M0K0j5l5k5k5l5m6m5l5j5Nj0j0%k0nj0j0j0j5n
3553f06K5L5L0L0L5K5%j5J0K0J5J1j1l0l0nJ0M0P1O5K5%J0J5NJ5J0J0J0J5J5%Nj0j5NK0L5
3551a05K0L0J0%NJ0J5%k0m0m0j5NJ0j5k0j5j5nk0Nk0j0nj0j5J5%nJ0J5n%J0Nj5j0NJ0K0J5
3548a90J5j5k5nk5l5nL5N5K0%J0J0nnnnJ5K5K0K0J5K0J5J5K5j0l0l0k0%j5j0nJ0N%nJ0NnJ0
3545i5n%Nj0l5j0k0j5J0j5nJ0j5j5NNNJ5nNJ0j0K0L0L5K5N%J5M0L0K0j5k5l5j5nk5%%%Nnj0
3542i5k5l0j0j5l5k0k0%K0J0J5NNJ5L5L0nj0k5k0NK5K5Nk0k5k5k0l0n0m0j0%%j0%j0k0l1l5
3539d41l0n%K5J5n%j0j0j5%j0Nj0NL5J5j0l0k5j0%K5K0%l5j0J0K5%j0NJ5J0%j0j0nj0NJ5J5
3536d56NJ5J5J0J5J6J0K0J0%j0j5NK0L5L0K5N%nJ0K0K5L0J0k0m5l0k5NM5N0M5K0J0j0m5k0
3534a75nNJ0%J0J5%k0nj0k0k5j5j0l0k0j5l0j0j0j5%j6j5nj0j0K0J0K1J0j5k1k5j0j0nj0%
3531d66NN%k0k5NK0K5%NJ0nNN%NnJ0Nnk5n0m5k5NM0K0K0J5J0J5J0%j5j5nj5k5k5j0NJ5J0J5
3528d96J0j0NNj0J0%%J0NNJ0J5NNK0J0M1M0J5L0L0K5L5j0k5j0j5nk5nk0%%n%nNnnNj0%%%j0
3525c30J0j0nj0Nk0k5k6%J5nl5l0j0k5j5nl0nK5J0%K0%J0J0%J5J0%L0n%K0%j0%%j0J0%nnj0
3522d41j0%J5L5L6J5j0k0j6j5%NK1j1j5j0j0j5l0%K0K0Nj0%%Nj0N%%K0J0J0NJ1J5N%J5J5n
3519c40j0j5K5K0%j5j5n%k0%j0k1k0j5k5j0k5l0j0j0j5j0j0j0j5j0j0%%%%%%%%K0K0J5K0K0
3516e36K0J5K5NJ0NJ5NNK0%J5J6K5NJ5K0K0J5J0L5M0J0nJ0K0j5%j0j5%J5L5K0L0NJ0K0N%K0
3514d0J0Nj5j0j5j5j0j5k5%j0j5nj5k0j5%Nj5nJ0L5K5J0Nj0l5l5k0j0%j5j5NK5M0N0K0j5l5
3511a90l5j5%j0j0%%j0n%k0nj0j5j0nl0NK0J5L5J5j5j0k5l5k6j5K1J0K5J0J5K0j0j5j0j0%
3508c50J5NJ0L5L5L0L5K5%J5J5%%N%K5K0L0J0%j0j0%j5j5l5l0n0l5%J5J0J0K0Nnk0j5j0j0
3505b40k0k0nj0%%nNJ0%k0k5j0NK5K5%%L0N0M5L0%k0l0k5k5n%J0nnNNnN%J0%j5j5nk5m0k5
3502c40nN%J5M0M0K5NNj5j5l0k5k0l0j0NJ5nj0j5%N%j0J0J0j0nJ5J0K0K5J5NNj5l5l0j5J0
3500c55J0n%K0J5n%%j0%nn%Nn%%%%Nn%j0k0NK5K0L5K0%j0nnk0l5l5j0NL0K5J0nN%%J0J0K0
3496b75Nj5n%k0j0J0%j0j5l0k0k1j5%j0j0NJ5K0Nj5k0j5k0j0k0k0j0NNNJ0%J0NNNj0%%K0J5
3493d51%k5k0J0K0K5J5n%J0%%J0nN%N%j5j0nk0nj0nj0l5j0J0J0L5Nj0l5l5j5J0L5NJ0j0l0
3491e46j5NK5Nk5nJ5J0J0%j0j5k0j0%J0K5K5J5%k0j0k0j5%j5j5nJ5J0K0M5M0L0Nk5j0NnN%
3488d66K5K5NJ5K1K0J0J5J0K5J0k0k0k5j0j0K0J5n%J0%J0K0L0J5nl5l5n%N%k0k0nj0Nj1OK0
3485c65NK0J5NJ5J0j0j0j0j0J0L5L0J0%%Nj0l0j0J0J0%%j0Nn%%%k0m5l5l1l5l0l5l0k0j5k0
3482f01j0k0j5j5j5nnn%l0j0J0J0K0K5K0K5%NJ5nk5l0m0j5J5K0K0K0L0L0K5L5j0%j0nNk5n
3479e71nJ0L5M5M0N0K6nj0j6j5nJ5L6L5J5j0j5NJ0J0%%%NNN%%j5j5j5j5j0J0L5L0K0%J0J5
3477b55j0j0K5K5K5K5Nk5j5NK5K5J0J0J5NJ0J5J5J0j0j0j0j0nj5%j0m5l5n%j5l0l0j0j0J0
3474c05J0%N%N%j0l0k5j5%K5NJ5K0NK0J0j0%%nj5K0M5L5K5J5J0K5M0K0J0j5%L0K5N%%j0J0
3471e%j0j5J0J5nl0l5k0%j5j0k0j0k5j0%k5n5n0l5l0m1k5k0nJ5L5L0%k0l0k0k0k5j5nJ0N%
3469e11J5L0L0J5J5J5J6J0j0l1k5j0%J0%J0%J0%NNj0%nNj0nN%%%NNj0N%K0L6Nl0l6j5K5N1
3466c60M0K0L5L0N%Nnj0j0j0j0nK5K5nm5l5j0N%J5J5%k5m0l0l1k0nj0j5nNN%m0j5J0K0L0J0
3463d41k5j0%NJ5nNJ0J5%NN%NK5Ok6k5k5k5k5k0j0j5k0%J5K5J5K0K5J0k0k5%NN%k0%K0L5L5
3460d31K0nj5%K0J5%NOoJ6L5K5nj0NK5J5J0nnj0nnj0j0n%Nj0J0L0J0K5L0K5M5L5L5J0n%Nj5
3457i5j0j0j5k0nj5j5%%%N%%N%%n%%%%j0NK5K0L5K0l0l0j0K5J5J0K0J0j0k0j5k0%%nn%%n%
3454a55N%NNNNJ0J0k0NL5L0M0L5J5k5l5m5j0J0K0K0K0K0L5L0L0L0%%%%j5j0L0L0nk0j0j5n
3451A10nj5NK0L0M0J0j0l5k0k5k0k5%K5J0%j0J5N%J0Nj5l0l5j0%K0J0Nj0nj0j0n0n5%L5K5
3448a5j5n0o0j5j0l0n%k0%j0k5J0%k0%%N%j0J0J0j0NNNNNnK0j0%%j0%nnnnJ5J0NK0J5NJ0J0
3445a70J5n%%%%%%%k0m5m5j0L0NNL5L0L0L5L5L5j0nJ0J0nK0L5K5%j5j5j5K0L5%j0nNJ0Nk0
3442C5l5j5%nn%K0J0J0L0L5Nk0k5j0j0k5k0j5k5j0j0J0K5K0Nj5l5l5%K0J0NJ5NJ0NNnj0N%
3439d5j0Nj0k0k0k0k0k5k0k0k5j5j5k0j0l0nj5k0j5%Nj5j1%%j5k5k0j0l5k0j5k5k0N%J0%N
3436e61NNNJ0J0J0J0J0J0J0NJ5NJ0J0J0J0%J5K1J0J5K0K5NNK0L5K0%j0j0j0nj0j0j0j5j0K5
3434b85K0K5K0K5K0L5J5%j5j0nn%nnn%nnj5j5j5j0j5k0j0j5NNN%J0%NNj5k0nk5l5l1k0K0N
3431c91OK0NnnK0L0K5K5NNn%K5L5N0K5J0NJ5L5L5J5J0J0K0NJ0J0K0%j5j5j5j5j5j0l0nj0j5
3428g5j5j5j0j5j0j5N%j0J0%k5j0K5M5M0K0k0l0k5j0j0k0j5%%nj0nnJ5N0N0K0j0%m5m0k0k0
3425b10k0k0m0l5l0j0J5%m6l5j5K0K0j5k0m5l5l5k0l0%L5M5K5K0J5K5J0j5k0k0nnj5k5nnk5
3422e71nnj5%J5M0M0M5L0Nj5k0j5nJ0J0J5J0J0k0l0j5j0%j5j0%K0J5%j0j0k5m0m0k5j5j5k0
3420f86j0%j0j0Nj0%%nk0j0K0L5M5M0J5%j0j5k0j0k0j5k0j5J0L0L0J0nj5j0j0j0K0L5M0K5
3417e76J0J0K5K0J0j0k0NK0Nj5nJ0K5K5NJ5K0NK0L1K5K0K5K0K5K5K0%NJ5j0j0j5j0nj0nj0
3415b60nj0%nnJ0K5L0L0L0J5j0k0j0K0nj5k0%NNk0j5l0k5k0n%J5K0K5J0J5K5J5K0Nk0j5%J5
3412a80J0J5J5k0j5j5j5j5j0l0nk0m0k5k5j0onj0nK0J6nk1l0l5k0%nJ0j0j0J0j0Nnnn%j5N
3409e21j0%J0%K0%j5n%j5l5l5j0L0L0J0j0j0l5m5n5k0%NNNNNN%J0N%J0%%%%%%%%l5l0m0l1
3406h02J0L6M5O0M0L0K5M5K5%K0J5j0l0k5j0nK0M0M0J0%%J0J5%%J6J5L0L0J0%j0k5%J5J5K5
3403b75J0J0K5J5K0J0%%J5L0J5Nk5j0j5k5l5l5j5k5k5m0n6n5l5k5%k5j0%k0j0j0k0k0k0J0
3401f66L0K5J0j0j0Nj0N%%j0J0K0J5L0J5J0L0K5J5K0K0K5J1J0NNJ0J0%%J5%nnNn%%%j0j5j5
3398c80nj1k0nj0l5k0m5j5%NJ0%j0j5j5j0nK0J0%%%J5nj0K0%%J5%J5J5%J5K0%%%%%K0K0K0
3395c96K1L5L5L0L5J0j0%%Nnk0J5J0K0K5J0J0K0K0J5j0nnn%nn%Nj5%%nnnnnj0nn%nk5m0k0
3392b95j0j5k0k0j5k1k0N%nJ0K1J5K0K0%%j5J0%n%%j0NJ0j0j0J0%n%n%%%N%%NN%NNK5J0J0
3388b85K0J0j0k5j5%K5K0K0J0%j0nj0j0j0j5nNk0m0k5%%J0nN%j0j0k1%J0NJ6%nnj1j5%j5j0
3385d36nNJ0K5K6N0L5Nj0%J5NNJ0%NJ0NJ0K0%J0J0%J5K0J0k0k0%%%%%%J0j0nNj0J0%j0nn%
3382b05nNj0nJ5J5K0%l5n5m5j0%nnnj0%j0j5j0j6nnj5j0nl0j5%J5K0j0k0j0k0k0%%%%J0K0
3379d91Nj5%nn%%nJ0N%J5J0NJ0J0M0P1N5N5L0J0L0J5j5k0j5k5j5j5k0k0J0J0J0J0J0J0K0%
3377b10j5j5k5j5j0j0NJ0J0%j0m5j0j5N%j5j0NL0K0%j0nn%nnnj0k0n1k0NL0K5J6J5%nk6k5
3374d21k0k5%L5M6N5K5K0K5L0J5n%J5J0j0j5J5J0j5j0J5NK5L0J0%%n%Nj5nn%j0nn%%%n%%%
3371a85%nNJ0j0l0l0l5l5j5k0k0k1%O%%NN%N%%%NJ5K0k0k5j6J6%%nn%%o%n%N%nJ1N%N%k1l0
3367d26l5j5nnnnJ5J0J5J5J5J5k5l0j0j5k5nnJ5M5M5K0nJ5Oj6l0k5k0j0j5j0j5j0j0j0j0l5
3365f01k5J0J0j0j0j5j0n%j0%J0L5N5O0K0%J0J5K0NJ5J0J5K1J5K0K5N0L0M0K5K5K5K5K0K5
3362e0L5J5NNN%%%%nL0J0l5n5n0j5J0Nn%j0Nn%%%j0j5j0j0j5j0j0j0j5j0j0j5j0j0j0j5nn
3359c00nnj0nnnnj0J0j5k0J0j0nNJ0NJ0L0K5j0j0n%nnK0J5j0l5k0j5l1nJ5L1M5Nk5m0m6l0
3356d56%%j0NJ0J0J5J0nj0j0j0J5J5K5NJ6K0J5J5J0J5J0J5j0l5l0j0J5J5K0J5J5J5K0J5j0
3354b40j0%k0%j0j5%j0j5%j0j5Nj0j5j5l1l0k0n%j0%NNJ0%j0j5j5j5NN%%j0k0j0k5k0Nj0j0
3351f01J5L0K0j0k5j5j0K5L0L0K5Nnj5j0j0j0j5k0nn%j0%J5J5J5K0J0J0J0J5J0J0J5J0nnj5
3348d56NJ5J5%K5K1J0j5j6%NJ6j0l1l5l5k5j0J0NnJ0j0j0Nnn%nk5l5l5k0j0J0J5nk0l5l0j5
3345g36k0Nnj0no%j0k5k5J0J5J0n%J5%J0J1%j1k0j0k0j5j5j5j5J0NJ5NJ0J0J0NJ0j5Nnk5k0
3342h72k5j5NM5K5J5K0%nJ5K6K0K0K5N5L0J0J0J5K0L0J0%J0J5L0J0nj5l5l0k0%K0L0L5M5O1
3340c70M5L0%k0j0NK0J5J0J5K5M0M0L5L0M0M0K5nk5l0nNj0k0l0j5NJ0nk0j0k5k5NJ0J5j5k0
3337a95j5%j0j0%k0k0k0j5%NJ5nm0l5nNj0k6k0j0j5K5N6L5J0k0j5%j0k0k6nk5j0j5j5k0Nj0
3335e06j0J0K0J0J0J0J5J0J0j0j0j5nj0l0k0k0j5j0%J5L0K5Nk5n%nnJ0J0K5L5L5M1j0n1o5
3332e01n5l0j5%%%%%j5NK5K0K5j0k5NL0K0J0j0%j0%k0nNJ0J5nm0l5k5j0K0K5J5J5K5J5%%%
3329e26%J5K5K0J5%l5l5%K0L5M5M6K5J0j5l0j6J0K6M0L5%nl0k5j5J0K5J0j0k5m1k5%j5k0%
3326d56j0k0%j5j0nj0l5m0m5l0%%j5%J0k0nNnnj0%M5M5M5L5K0%J0J0%%%%J0j0nJ0K0K5L5J5
3324d11%j5nj0n%Nj5%%j0N%nj5NK0J5nl0nK0N0M1Nnj5k6k5k0%%l0j5j0NNJ5N0N1J0j6j0NJ1
3320c85J0NJ0J0J0J0J0%j0%j0J0j0k5J5L0J0K5K0K5K0L0J5j0j0j0nk0%j0j0j0nk0%j0j0j0
3318c15nj5j0j5j0NNnJ5M5M0J0m5o5o1m5m0k0K0M0M0K0K0K1K0j5j0j6j5l5l5j0J5J0nj5J5
3315d66K5K0L6J5N%%%%N%%j5j0j6j5k5nj5j5J0K0J5J0nnnnk0j5nk5l5l5l5l5%%%%N%%%J0N
3312f26NJ0%J0%%%k0n5n0k0%J5J0%%%nj0j5nK0M5N0K0%nk0j5j0NNJ0%%k5k5%K5L0L5K5j5k5
3309f26j0k0k5k0j0NNJ5N0N0L5K0K0L5J5%J0J0j0k0j5j5%%k0k0k5nJ5L5L0L0K0Nj5nnj0NJ5
3307d51NJ5K0J5K1K0J5K0K5J0%nn%j0%j0nNJ0k5m5m6l5l0j5%J0N%NN%N%l0j5nj0k0k0nj0j5
3304f01j0n%K5%J5K5K0K0K5J5L0K0J5K1oOJ0J0%J0Nj5k6j5k0l0j0k5j0j0%nn%nNnk5j0J0K0
3301e31K5nk0%NJ0nj5l0j0%K0M0J5%nn%j5J0K5L5L5L6J0J0K0N%%%Nn%%%NnnNnnJ0j0j0nj0
3297c75nj1j0j5nJ0J5j5l0l5l0k0j0Nj0nNK5J5j5j5J0M0L5N%k0j0j0n%j0NN%l5m5l0k0nK0
3295f01K0j0k0k5k5nJ0L0M5L0J0%%n%j0%j0%j0j0nj0j0j0NJ5J5K0J0j5m5l5nJ5J5j5NK0L0
3292e86J5%j5l5nNnnj5l5m0j0J0%NJ0NJ0%J0J0%N%J0%j0J5L0L5J0j0%%%nNj0j5J0J5J5K5J5
3289e31J0K0K5M5L5K1%k6k5nJ0K0J6J0nl1j0J0%nK0J1L0Nj5k0k6j5%Nj0J0J5L1L5J0j0l0k6
3286c96k0j5j0nk0k0l5l5k5k0N%j0nnj0%l0l5l5l0nNJ0j0j0k1j5j0k5j5nk5j0J0j0NK0J0K5
3284h32J5nj5nj5k5k0j0NM0M5K0%NK0J1J0J0J5J0J0Nk0j5%K0K0K0K0NnnJ0J5L0J0K5L5NJ5
3281e21K0J5k5k5m5m0j5J5K0J5%j0l5l5l0l5l5l6k0nJ0K5L6L0L0K0K5Nk0l0nJ5M0L5L5J0n
3278e71%J0NNK0L0J5L0K5K0L6J0%j0j0%j1j0nj0nN%nl0o0n5l5j0J0%n%l5l0j0K0K0%k0%J5
3275f51J0NNK5L0%nNj0%j0n%nm0m0l5m0m1k0k5l5l0k0k5l0j5j0%J0J0k0m0l5j0nj0nJ5J0J0
3273a082J0J5j0nJ5L0M5M5K5J5J5J0J5J5NK5%%J5nJ0%NJ6oOK5J5J5NK0K5Nj5j5j5j5K0K5K0
3270f56K5%%K5O5L5K0J5J0J0J0L5N6N0K5K5%j0nNK0K0M5L5K5%j5j5nnj5j5nnk5j5j5nl0j0
3267b95k0nj0l5n1o5p5p5o0l5j0j5k6k5j5k5j5J0J5J5J0L6J5%NK5K5%k0k5NL0J0L0J5J0K5
3265f21%Nj0J5nK0K0N%K0J5Nj5l5l0k0j5%Nj5j0nj0j0nj5j5%J5J5K0J5nnj5l5l0nJ0J5J5J5
3262g01J5K0j0k5J0L0Nj0j0J0L5K5K5L5M0K0nnj5k0k0j0j0J5j0J0J0NJ0J0%K0%J5J0NJ5Nn
3259d56j0nnnJ5L5M0M1J0nl0k1j5l0nJ5L5L1K0N%%N%%N%nnj0%j0n%j0NK0J0J5K0NJ0J5j0j5
3256c00j5j5l0l6l0l0l5l0nJ0J0nl0l5%%%%nn%%%K0J5NJ0J5J0J0K5K0K5K0K6K0L0J5%nn%J0
3253c20K5J0K0Nj0%%J0K5J5K5%%%%j5k0j0k0k0nL0L5L0nl0l5k0k0k5j5J0L5J5J5J0j0l0o0
3251c55k5j6k5k0K0K5K6J5j0j5j6j5j5j5k0j5l0j0j5k5j5j5k0j5j5k0k0j0J0K0L5L5nm0o0
3248f91n0l6k0%J0NJ1NNNNNNK0L0K5K0K5%J0J5%K0J0J0J5L0K5J5K5K0L0J6%nj1%nj0J0j5j5
3245d31j0k5j0nk0k0j0k5l0l5k0Nk0l5l5l5j0J5J0j0j0nj1j0j5j5j0nK0NNj0k0k0j0J5L0L5
3243g87K1j1%j5nK0J1J0J5J0j5%%J5K5K5J0nk5nk0j0j5k0oK1K5K5K5L0K0L0K0%NJ0j0N%N%
3240e66NNNJ0k0j5j0k0j0j0nj5K5M0M0K0J0NNJ0j5j5j0j0%J5J0Nj0nnj0k5%K5K5M0M5M6M5
3237c40K5J0j5j0j0J5J5j0J0NNNnJ5%Nk5l0l0k6j5j5l0l0l0NL5J0nnJ0J5nnnn%nn%k0%nj0
3234e11j0j0j0nk5k0j0l0m0m0j5Nnn%nJ5K0j0j5k0%J0NK0%nj0nK0K5N0M5K5J0%%N%%Nj0nJ0
3231e51K5N0M0L5Nj0j0NJ5J1J0J0J5J0J5J0j5j0%J0J5K0j5k5j5J0NK0K0J0Nj5l5l0j5K5K0
3229c30K0K0J5K0j0nK0J0K5M0Nj5l0j5k5l0j0M5M5K5NJ0J5J0j0j0Nj5nNj5l5k0k5l0k5j0j5
3226c45k5nJ0%%%%j0J0n%%%%K0J5NJ5J0J5Nnnnn%j5j5NJ5L0J0%k0%L0L0L5J5%k0k5l0j5l5
3223c10l5l5NNk6n0m0l5l5m5n0l0j0N%%J0J0J0J0j0j0l0o0o6m5l5l5k0J0j0j0j0nnnJ5K0M5
3220i12L5L0%k5k0%J5L0K5K0K5K1K0j0j0nK0M0L0Nj0K0K5K0K5NJ0NJ0L5K0%j5j0j0j0j0k0
3218e76j0j5j5nl5k0k0k0j5k5k1k5k0l5j5NK0K5Nnk0k5%%NNJ0NNJ0J0nJ5J5%nJ5N%ONJ0%n
3215g61J5J0%J5%NNk5k5l1k5NJ0NN%nn%nn%nJ5J0J0J1K0NNK5K5L5L0K5J5J0J0J0j0j0k0nJ0
3212e91L5K5J5NNNNJ0NnJ5J5K5J5K0nk0k0j5nk5l0j0j5k5k0j5j0%%j0k5k5k5k5k0j5l1j5j0
3209h12k5k0nk0%J0L5K0J0n%%%%N%%%%J5J5J1J5J5J5J0J0J5nJ0NJ5NnJ5K0NK0J0j0k5l0nJ5
3206f46M0L0K0j0k5j0k5m0l5l5m1%%nnk5l0k5l0j5%j0nj0%k0Nnj0nnl5l0k5nj0j5J0L0M5K5
3203i87j0nl0nNNNNNNk0m0k5l0l5l6m0l5%K0K0%k5l0m0k0j0j0%k0j0J0%nn%%%J0L0K0K0%%
3200a313%%J0J5J5J0L5L5L6L0L0K5L0L0M0J5L5K5J0n%%%%N%J5J5J5J5K5%j5k0NJ0%J0J5nn
3197h07J5K1M0K0L0J0nl5l0k0NK5K5J5J5Nj0k0j5k0k0k1k0J5J6J5Nnk6k5NJ5Nj0nNJ0%l5m5
3195h57l5k0j5j0J0J5%J0J0NNNJ0NNNNK5K5K6K5K5K0L5J0J0J5%k0m0j0J5K0%k0l0k5j5%J0
3192g46K0J5K0K5J5J0j0N%nNJ5j0j0J5n%j0k5l5nJ0J5j0nj5%J0L5K5K0J5L0J0j0%J0k0k5k0
3189f41j5%%k0J0Nj0%nJ0%NNJ5nNJ0j5l0j5k0l0j5j0l1nj0nn%K0K5%ONJ0nk1l0l0k5k0K0L0
3186h37L0NNnk5m0l5m5l0nK0J0NK0L5M5J0nnk0l0m0j5NJ0j0k0j5j0%J0%k0k5j0J0J5J5J5N
3184i77j5k5l0nJ5L0L0L5L0J5J5K0Nnj0j5nk0j0j5j0%nl0n5m5nJ5K5K0L0L0K0%j0j0%%j5n
3181i87j0%j0k0NK0K0K0K0K5J5J5L0K0J5J5K5K6J0K5J5NJ0NJ0nk0k0j0J0%nJ0N%J0%nJ5J5
3178f76%k5%J0K5J0j0j0%J0J0J0k0k5k5%J5NNJ5%Nnj0J0J0K0K5J0K5K0J0K5K5J0nk5l5n0n5
3175f66l0j5j0%K0K0K0nk0l5l5k1j5j0nj0j0nnk0%L5L0L6K5K0%J0J5%j5nnNK0K0M5K0%l0l5
3173f66j5Nj0nj5j0j5K0L0J0l0k5k0k0n1m0k0n%k5l5m0j5J0k0l0j5k5j5j0J0K5J0j5nNL0J0
3170a032j5j0j5%J0K0NJ0K0%nj5nj0j0j0j0j0J0J0J0J0K5K5K5L0L0K0J0k0l5k5NK0J5n%J5
3167i07L0K0K0K5Nk0k0%J0J5J0NK0NNK1J0%J5J0%J5%J5L0K0K5K5K0Nj0l0k5k5J0L0J5j0k0
3165f31j5%%j5l0l0j5%nk5j1k5j0%%j5m0l5j0%K0K5M5M5K1J0j5n%j1J1noj0nNM1M5J5nk0n
3162g16Nn%%j0n%j0j0nj0k1%nj5j5k0j5k5j5j5j5k0j5N%nNK5K5Nj0j5j0j5k5%j0j5m0l5j5
3159a092J0J5NJ5J0%%j5NNj0n%j0k0k5%j0nj0l6k0l0NJ5%J0J0NK1L0L0K0K5K5L0K0J0j5j0
3156i92J0K0M0L0K5K0J0J5J0L5L1K0M0O0M0J0%n%j5J0J0K5K0J5nk0k5nK0K0K0K0J0j0N%nj5
3154e06j0nJ5J5NK0%%N%j5k0j5k0j0j5j0j5K5K0L0J5k0%j0j5j0j0j5nNL0K0J0%n%n%%%%%N
3151e16J5j0k0k0%K0Nj5k0N%j5j0NJ0J5K0J0NNNN%NN%j0l0j0k5j5k0k0j5Nj5j0%nnnnJ0J5
3148f51J0k5l5l0nN%%nl0k6k0%J5K6K0%j5NJ5J5Nj0k0j5j6n%j5l0j0K5L0M1Nj5j0NNJ0j5l6
3145h02j0k0J0%%n%n%%j5J0%j5nnk0Nnj0nk5j5j5j5j5j5j5%%%%%%J0j0%n%n%n%%J5K0J5K0
3142i57J5K0J5J5%%k0J0nn%nJ0L0K0K0K5K0K6K0NNNNN%NNj0nj0j0%j0k6J1NNNJ0%J0J5%j0
3138g31j5j0j0j1j5j0j5nj0nj0j5Nj0j0NNNNNNJ0NnnJ5L5L1J0%%J0J0J0J0J0J0J0Nj0k0k5
3136g31j0J0K0K5J0j0j5l0NJ0n%J0J0j0l5l1j5j0j5j5J0NNJ0%J0K1ok5k5k0NL0L5J6j0k1%
3133g92K1N%n%o%n%nj0N%j0nnj0j0nj0j5%%%J0nnJ0%%j0j0j0j0j0j0j0j5nnnnj0nj0nJ5J0
3130i62J0J5J0J0J5Nj0k5k0j0NK5K0J0j0j0j5j0j0j5K5K0J5j0%NN%J0%j5j5nk5m0n0n5l5l6
3127a178j5n%L6L0%k5l6m5k5j5%%n%j0j0j5j0j5j5nk0j0nj0j0j0j0k5Nj0j0Nk5j0%j5%NJ5
3124a503NJ5J5NK0NnN%nNn%%nnj0nJ0K0L0L5K5Nj0l0NNj0J0nj5j0n%j5nj0J0N%J0K5Nj0NN
3121a383%k0l5l0j5%nn%%n%%nNK0NL0NNK5K5NNJ0J5NNJ0J5%j5j5j5j5j0J5K0j5j5k0k5j5J0
3118a428J5K0J0J0NNJ0K0n%K0Nj5%%%nn%J0N%J0J5%nK0%NN%NN%J5K0N0M1L5Nj5l0m1m5m5j5
3115a288nnk0j5n%%%%%%nNNN%NNj0j5k5j5K5L5L5K0nk0m5l0%j5k0%J0%N%J0K5j0l0j5l0k5
3112a463nNj0Nn%Nj0J0K0K0J0K0J0NK0K5K5%j5J0J5K0%%nj5NK0L5L5K5J0L6M0M0L5K0%j5N
3109a012nj5k5k0%j5j0%%n%%n%%k5k5k6l0J5NJ0NJ0NJ1%NN%NK5J0nk5l6j0J5K6L0K0%j5j0
3106a117k0j0J5%%nJ0K5M5L0L5K5%K0J0%K5J0J0J0NJ0J0J0K5J5j0k5j5J0J5nj0nnJ0J0J0N
3103h22J0J0k0l5j0j0nj5j5j0j0k0j5l0l0j0%J5K0%l5l5l0l5k0nk6nJ0J0J6J0j0j6Nj5k0j0
3101a213nk0%J5J0%nk0j0j0J5K5M0Nj0j0%J0J0K6nl1m0j5NL0K0j0k5k0NN%J5M0L6L0M0L5K0
3098a012nj0%K5J5NJ0J5K0Nnj0%j5j0nnj0j0n%j5j5j0j5k0J0NnK0J5K0J0K5J5k0n0m5l0k0
3095a132nnk0k1k0k0%nn%J0K0J5J5K1Nj0k6%%nNNNNJ1K0L5K5K5J5J5K0J5NK5K5J0%%%Nj0J0
3092i17K5L5K0nm0k5NJ5J0J0J5J5J5J5NK0K1Nj0nk1%L6M0M0L5Q5Q0Q0Q1Q5Q0Q0Q0R0J05J05
3090C10Q6Q0P5P0P5N0L6K0k0l6p0r0j00j06j05j15j05r0r0q5r0r6p0r5p5m0nk0l0l0l6j5j0
3088h22l0l0%K0J5%l0l5l0j0n%K5K5J5%NL0N5O1N0N0P0J10J56J55J60J60J70J86J85J76J50
3085A037J81J90J71J65J40J16J00Q0N0M0J0nl5n0o5j00j11j05j10j00j36j60j61j65j55j31
3084F91j15j00j01r5j00m5m5n0m5l5l5k5nJ5O5R5J15J45J66J95K01K00K26K30K41K11K10K16
3082B426K10J71J45J20O6N0K5J0k5n5o6n5p5p5r0r1p5n5n0n0n0o5o6q0n5n0n0q0j01j00j20
3080A644j46j60j55j71j65j56j20q5p5o1k5k5l5j5L5O0M0K1M0P5R5J00J26J60J86K25K41K60
3078A914K91L01L01L11L15L01K91K81K75K56K41K30K21J60J00M1nm6j10j25j46j75k41k80
3076D702l06l06l06l46l46l35l31l16l11k96k50k16j95j86j70j71j40j15j00p5o0l5l5k0%
3074b65K5N5P0N5P0R0J20J30J56J40J20J36J35J15J01Q0O0O0N5O6M5L5P0Q0J00J16J15J10
3072B245J21P5Q0R0P0L5J1J5m6q0j15j50j81j95k06j95k11k16k35k11k30k36k15j85j75j76
3071e16j40j00p1l0nk5j0K5L0K5L5N1Q0J20J46J35J30J25J40J50J71J95J96J80J46J30J20
3069A433J36J25J05P5J0k5nj0l5n5p0r5r1j15j20j61j55j65j71j55j26j10j15j20j25r5j20
3067c55j01p0n0p5n0k0k5k0k1k0k0j0l0l0k5l5l0k5j5J5K0K0n%J5L0L0K0L5M0M1K5M5O5O0
3065e71R5J11J25J10J25J10Q0N5Q5N5M1%j5l1k5l0n5q0j10j35j30j15j26j30j30j21r0p5r0
3063a067p5m1nj5l5k5l5l0l5k5l5l0k5m0k0NJ5NNJ0J0nn%j0j0Nnnj5l6l0j5%J0J5Nk0j5k0
3060a644j5m5m0j5J0L0K0Nk5j5Nj5nnk0nj0j5nk0nJ5J5K5NK0J5K0J5N%J0%%J0N%Nk0j5Nj0
3057a709j0j0nN%%NN%N%%Nn%nl5k5j0NJ0J0J0J0NJ0J0J0J5K0NNj5j0nNJ5J5%j0j0j5j0j0n
3054a719j0j0J5J0J5J0J0J0J0J0NJ5J0J0NNK0nk5k0l0l0j5j5k0j5%%J5nk0k5k0k5%%%nn%n
3051a849n%nnn%k5j0j0j0j0j1j0k5nNJ0J5J0k0j5n%%%k0k5k0k5NNJ0%J0%K0j0%j0nnJ0J5N
3048b025J5L0L0%l5m0j5%NNK0J0J0j0nnj0K0J5K0K0J6K0K0J5j5l0j5l1k5j5k0k5nJ5J5j0k0
3046b055k5m5j5K0J0J0K0K5%K5J5k0%nj5nj0j5%NK5J0K0J5J0K0J5NNJ0ONJ0NNj5j6j5k0k0
3043b000j0j0k5%N%%%NJ0nl5l5j0NJ5%j0nNJ5J5%nj0k0nJ0j0k0J5K5L5L5K5%k0j5nnj5k5%
3040b080%nn%%n%%J0L0L0J0N%%%k5k0k5k0k5k0k5k0k5j0J0J5j5l0nK5L5K5J0J0K0J5j0n%%
3037b125j5N%nn%nnK0J0K5K5Nk0k0k5J0J5%k0j5nNj0Nnj0NNj0%%NnJ0nj0J5M0N5N5M0J0j0
3034a965J5j0nk0k5nnk5j0j5k0J0j0j0nnnj0%%%nk0k5k5k0j5k0j5k0J0%NNk0j5k0k1j5j5l0
3031b406n%J0J5%NJ5%J0nl0nk0j0k0j5j5nj5j0j0nj0j0j0%%%%J5j0J0j0nk0j5j0J0K5K5J5
3028b521%j0nnJ5J0J0J5K0K0j0k0j5%NK0J0K5J0K0K0J5L0J0O%%%k1k5j0k5j0J0J0j0l0l5m5
3026b516k0nNJ0j0k5j0k0k0k0k5j0l0l1j0j5k0l0%K0J5%%%N%%nJ0nN%%NJ0J0Nnk0j5n%K0%
3023b752J5K1%oK6L5N0K5nk5l0l5k5nnNj1n%%nNJ1J0NL0J5N%j0NK0M0M0M0K0K0%Nl0j5j0j5
3020b541nj5k5l0m0j5K0J5K5J5%k0j5nNJ5NJ5K5L5L0K5j0k5j0k5l5k5l0l0nNJ0%j5j5j5j0
3017b716NNJ0%k0l6k5l0j0nnj5k0k5k5j5J0J5%K0Nk0nnj0%j0nK0K5L0N0L0K5nj0%n%%j0n%
3014b787j5k5l5m5n5n0k0J0J0nk0k0m0m1l0m0l5m5l5m0m0%J5J0Nj0j5j0j0j5j0j5j0k5l1j0
3012c534l5k5k0l0j5j0J0%%%%N%N%%%%N%Nj0j0j5j0nj5j5%J5L5K5K5J0j0l0l5k5j0J0K5j0
3009c694nnn%j5k0%NJ0K5nl5m5m0m5k6l0J0Nnk0k5j0j0k0j0j5k0k5l0j5NK0J0J0J0NJ0J0j0
3006d050j5j5nJ0K5J0K0J5K0J5K0%%L0L5L6J5J0J0%J0J5%j5l5l5k1k5k0k0k0%%j0NNNj0k0
3004d005k5k0k5k5l5l5l5l5m1k5j0J5J5L1K5K5L0K5%j5j0%K5J0%%J0%j0%J0K0K5L5N0P0P1
3001c859N0K5L0K0L0L0K0L0K0L5K0j0l0nJ0N%NNj0k0j5j0J0L0K5J0J5j5k0k0j5j0nk0j5nj5
2999c674j5J0NnJ5K0K5nj5j5nnj5j5J0K0J0J0%nJ0J5%%J0J0NL0K5K0%nj5k5j5NK0%%J0K5N1
2996c473L5L5J0nj5k5nnl0k6n%NnNJ1J5nj6j5k0j5k0l5m0m5l0j5k5j0k0k0j0j5j5k0nj6j0
2993c900k0NK0J0ONN%%J0J0n%J0%J0L0N5M5L5K0K5M0Nk5l5k5%Nj0l5l5m5k0k0nk5k5k6k5k5
2990c955k5j5%J0nj5m0o5m0k5j0l5l5k1%%j5j5l0l0k0%j0nj0j5l5m0l0n%j5m0o0n6n0j5j0
2988d782j5l0k5l0l5nj0j0j0nj0l0n6o0k0m5m0o5o0m0%%%NNNNNN%NK0j0k5k5l0l1k5l5%K0
2985e489L5L6L5L5K0J0K0J5K0nNJ0L5L0M5K5%K0N6R0R5N5K0NJ0%L5N5O1O0L5%%nk0%J5NJ0
2982d516J0L0L0M5K0J5J0J0J5j0j5nj0nj0j0nnJ5NNNNNJ0nnJ0j0m0m0k0J0J5J5K5J0j5j0j5
2979d431j5j0nnnl0k0k5k5l0l5%J5nk0j6j5NNnJ0%O%NnJ0N%N%J0nNj0nn%nn%K5M5M0L0J0n
2976d511%NK0K0J5L0N0N5N1N5P0N5O5O0M0M6M0M0L5M0N0K5%J0J0nJ5J0J5J5J5J0NK0J0j0N
2974c519%%NNnnN%%j0l0k5j5J5K0J0K5J5J6K5J0J5J5J5K0J0K0J0K0J0J0K5%k5m0m0l0nnj5
2971c448%j0nj5%K0J0J5J5L0Nj5k5j0j5l0NN0O5N5O0L5J5L0K0J0%j0J5L1Nnl6l5m0j5J5K0
2968c188K5M0J0nj5l0nNJ5L5O1L5J5K5L0NNNNj5j5k0j0l5l5l0l6l5l0l5l5m5m0m0m0l5m6p5
2966c579r0j15j11j20j15j20j21j30j05q6o0q5n5k5L0O0P5N0K5K1j6j0%j0j0K0J5K1J5K0J5
2964d596NL0K5K5L0K0J5M0K0L0L0L5L1L0J0j0j0J5K5L5L0L0L5L0L5L0K5J0K0K5K1K0J5K5%
2961c814j5nn%J0M0N5M0M5N5L5%%%%J0J0K5nnj0j5j0J0NJ0%j5j0k0nK0M0L6K0j0m6k5k0l0
2959c599%K0L0J0%J0%%J5NNj0j5j0k0k5m5l0l5m0k5l5l0k5l6J6J5j0j0nj6l5j5l0k0j0%j5
2956d020%%j0%nk0k5j0l0m0k5%J5nl0j0j5NK0K0Nnj0j0nk0j0l1nNnJ1%j1k5j0k0j5k0j0k0
2953d396j0j0j5j0j0j0j0j0J0J5J0J0l5o5n0m5l6l5l5l5j5j5j5j5k5m0n0k0j5k5m1m0m0l0
2951e158nK5J0n%NJ5nNJ0J0%NNNnNnj0Nn%%%nn%n%%l0k5k5k5NJ0NJ0nnnnnnnnNNN%j0k0j0
2947e248k0l0k0k5k5nnn%J0L5K0K0K5K5K5K5J0J0NK5K0L5M0K6L5L5L5L5K5K5K0nJ0K0M0N0
2945d702L5J1%j1k0j5nJ5L0M6N0K0j0k0%k5m0l6k5m5o5n5n5o5o1o0o0o0m0m0l5m5o6q0q0o5
2942e679m5k0l5l0l6l5l0l0j5j5k0j0k0j5j5j5k5k5k0l0l5j0oK1J0J0nl6l5k0J5K0J5j0k5
2940f256m0k0j0j0J0L0L5N6O0O0M0%J0L5M5L0NNJ5%J0N%nJ0L0N1K5M0L5J0J0L5K0K0L0J5l0
2937e589k0j0l5k5k0j5l0k0k0n%j5m1o0o0m0k5k0m0l5l5l0l6k5k0k5k0%%j0Nj5l0k0k0l5n0
2935f491m0l5n1k5n0l0j0%J5J5%k0l5n5n5l5j0%j0NK0K0L0J5NnJ0J0J0NJ0J0NJ0NNNNJ0%%
2932f732J5J5J5J0J5K5J0j5l0l5l0k5m5l0m0k0n0o1q0r0n5l0l0k5k5k5k1k5k5k0k5k0k5l5
2930g564l5m0l5l0l5m6l0k5l0l0k0nJ5J5%%n%j0m5m5j5%%%nN%%N%J0J0NJ5%J5J5%NJ5%J0L0
2927g880L0L0K5k5m0n0k0j5n0p0o5p1n5m5m0l5n0o5o6p0r0r0p0n0m6n5m0J5L0M0Nj5k5l0j5
2924i063n0n5m0o0p6o5p5j00r5o1k0nn%nnJ0%K0nj5%L5P6O0N5O0O0N5O1M0L5M0P5R5R6N5J5
2922h857%nk0k5k0k1%nJ5J6J5nm1l0m0m0n5j00r0j01q0l5l0k5k0k5m5o1n0n0n0n0n0n5l0l1
2919a0096l0l5nj0k0%J0J5K0Nnj0nj0nj5k5l0%Nj0o0p0o5p6p0p0q0q5p1o5p0r5j15j11r5j10
2917a1564j01j00j00j00j01o5o5o5o5m5l5n6l5k0k5k0k0j0J0%%K0K5J0L0M0K0K6M5N5Q0J05
2915a2126J16R0O5Q0Q5R6Q0O5L5M5N5R6J40J90K36K91L26L46L40K91K11J55J10J26J35J25
2913h196J16J25J15J01Q0P0L0Nl5p0r5j16j25j40j81j75k01k30k41k51k65k61k61k80k81k76
2911a1038k81k80k81k56k25j86j90j86j85j76j90j86j75j96j90j91j95j66j65j75j61j65j51
2910a5590j30j05j11j10j40j56j95j66r5l0nj0%%nn%nM5M5N0M6P5R0Q5Q5R1R0R0R0R6J30J60
2907a5590J96K45K46K01J55R5N0K5j5k0m0p5p5p5j01j40j75k01k46k80l06k81k85k96k66k26
2905a7480j75j60j61j60j81j95j46n5NM0M6O0O0O5O0N0N0M6N0M5O0Q5J05R1J15J20Q5O6O5
2904a7344O0O0Q0Q1P5P5P0N0J0k0nK0J5j5k5p5j10j36j45j80k11k46l00l31l31k96k46k00
2902a9620j70j41j10n0%K0L5L5O5Q0R1Q0R5Q0N5M0L6j5m6n0n5n0o0n0n0o1q5r0q0j00j36j65
2899b0472j46j50j40j26j55j96k30k66k56k35k41k15j96j75j76j70j71j65j70j26j10j10j16
2898b4513j15p0q0r1j00p5l0J0M5O0Q5J06J15J20J01P0J5j5l5m5l1j5J5M1O5N0N5Q0J21J55
2896b3906J70J46J20J30J46J55K01K40K51K15K01K16K05J81J85J75J86J75J76J40P5no0r5
2894b0377j60k36k71k60k61k96l51l91m36m71m86n67o36o67o72o47o21o17n86n57n16m96n12
2893c1090n31n51n52n41n27m86m46m11l36k71j90j20o1%Q1J35J65J91K26K45K46K30K36K46
2891c4112K50K31K20K26K01J60J35Q6M5L0J5r0k21k91k76k00j00K5J60K91L91M71N32N56N56
2889c0709N37M91M21M01L81L81L71L76L76L91M26M71M82M76M86N16N27N31N31M97L71J90L0
2888b1049r5k11l40m82o31p72q98j012j123j258j384j474j524j478j384j308j259j238j228
2886d0148j163j053q87p72p02o56o67p02p27p62q02q22q07p97p62p52p37p17o76o32n41m62
2885e6746m16l81l41k75k11j60j56k00k46k81l10l61m16m36m37m41m36m26m06l91l71l76l96
2883f4616l71l16k85k51k36k20j86k20k71l11l26k80k06j65j31j10j00j41j75j96j65j30r1
2882f9499n5m0k5n%j5p0q0j16j70k16k80l31l61l86l86m06m26m46m72m66m51n01o22p62q47
2880g7434r22r58r37q42p07n87n11n31o22p12o92n81m26k56j45j26j80k46k30j41n5k0n5j15
2878h8031j26n5K0R1J70K41L30L91M22M21L81L10K51J86J55J75K56L41N01O97R52J214J519
2877g9188J854K226K557K872L138L314L464L584L669L645L479L143K626K011J383P62J81l01
2876c5581o32q12p87m86J20J003K070L208M231M873M963M401L183J364q53l178n263o713p188
2874c2077o497m687j960J248M356O653P574O838M446P12l679p941j1354j3309j3440j1720
2873g4837q452m271J20L760N870O071M471J710j309l739m978m928l654j359J664N114Q572
2872g0175J1570J3630J4437J4021J2577J0511Q292O406N053M231L810L579L193K387R62j093
2871D3391l674o527r339j1966j4276j6277j8056j9786k1601k3555k5581k7722k9776l1471
2870b16216l2690l3436l3762l3852l3932l4123l4374l4544l4574l4363l3868l3160l2479l1872
2869f87245l1441l1295l1496l1933l2579l3476l4614l6008l7777m0033m2750m5843m9352n3333
2868a219175n7794o2741o8141p3785p9520q5314r1401r7812j04554j11708j19382j27363j35520
2867b434210j43870j52593j62018j72835j85813k01509k20037k41582k66637k95617l28596
2866d805317l65572m07304m54791n08365n67406o32164p04835p87303q77566r71943j071345
2866a2153911j182887j313225j460790j614729j759678j882163j976889k047321k096102k113665
2865b9601360k082441j996666j875215j751559j652374j586639j549777j532046j523720j516807
2864d6668604j504039j476288j422218j331390j197504j019371q00767n50624k81024k456
2864e6254285K79360N62549Q46450J130818J416724J706085J999339K293503K581931K854663
2863d0582863L098852L299356L440464L508675L495715L400795L230779K998864K721606K416459
2862h971298K099368J783238J477486J189153R24396O89260M89220L28275K07735J25533P6367
2862D18733N2946M7413N2369O1594P0607P6778P9063P7595P3289O7283O0617N4179M8635M4189
2861A285290M0755L8158L6234L4784L3662L2815L2308L2092L2038L2002L1792L1171K9977
2860A723078K8187K5792K2748J9165J5294J1450P770M396J399j304l850o296q647j0798j2723
2859A815661j4286j5305j5715j5676j5304j4843j4403j4056j3745j3425j2928j2247j1414
2858A632314j0552r861r489r575j0036j0652j1314j1931j2522j3074j3670j4377j5264j6322
2857A463675j7546j8763j9721k0242k0287j9961j9451j8828j8227j7711j7379j7280j7375
2856A220904j7570j7756j7806j7585j7074j6342j5405j4337j3359j2758j2582j2728j3074
2855A022528j3690j4472j5300j5996j6367j6267j5670j4738j3635j2427j1214j0161r395q993
2854H34203r003r389r971j0587j1124j1554j1781j1855j1771j1459j0913j0252r564q948q407
2853F77625q041p880p931q171q547r028r534j0031j0487j0873j1054j0998j0773j0321r675
2852E34281q898q101p359o737o251n936n750n699n800o051o376o707p019p303p455p424p188
2851D18227o858o547o206n815n283m712m261m056m191m511m783m817m662m472m381m466m692
2850C33514m903n013n073n178n339n509n625n669n650n574n469n284m998m617m171l634l048
2849B48760k446j890j378r68p07o01o07o97q97j203j609k106k616l159l629m020m306m462
2847B11459m511m442m251l925l454k942k382j809j294p87l15Q5L31M06L76L16K35J00j05l76
2846A82715o97j062j424j760k060k306k516k677k802k923l013l068l063l012k948k862k762
2845A41760k627k482k320k186k040j930j835j750j644j509j343j213j133j118j113j063r87
2844A13467r18r67j138j343j449j444j363j269j223j228j308j439j584j745j900k060k211
2843H8878k346k421k441k441k432k381k296k175k071k010j990j950j895j805j689j604j539
2841E3392j509j494j504j488j464j449j469j473j439j359j268j153j078j042r98r52q73p87
2840C0593p37p31p47p92q53r12r72r73r37q73q37p82p02n96n01m01l51l16k56j50n0M5J10
2839A7279J90K76L66M36M46M11L76L36L01K56J50O0j0o0q0r0r6o5k0Nj5q0j10j01n0k0%K0
2837B0111M0M1M0K5l0j06k10l06m21n16o12o37o36o37o52o86p37p57p92q07q27q38q47q02
2835H401q02q02q02p97p97p82p27o77o46o17n82n15m26k96j60m5N0J10J91K75L26L60L61L46
2833I47L71L71L56L11K85K96L31L46L46L41L15K86K86L11L05L11L11L26L26L01K70K41J95
2832H085J46R0P0L0j0l5m0o0j20j71j80j81j55j31j35j35j01q0q5q0q0q1j00j00r5r6r0o5
2830F015q0q5q6j10r5r5o6m5o0o0m0o5r6r5j15j20j11j20j15j21j30j10n5l5m6m5k5k5k0k5
2828C719j5j0l5%P0P5Q1P5R0R0J15J41J25R0P1O5N0L0M0M0L5L5K5M0O1L5J5nm0q1j00j00j00
2826D727j01q0j10j15j21j00o0nnNNM0R0J46J70J55J31J45J46J30J05M0M5P6N0N5O5M5K5L5
2824E734L5L0L6J5M0P5N0K0k0o5q0r6j30j70k06k26k30k41k40k41k41k80k81k76k75k41k06
2822B290k15k31k20j66j30p5m0k0K5O0R5J30J71J90J76J50J71J65J60J41J50J51J40J20J46
2820C534J25J00R5J06R0M5L0M0L5M0L6M5K5k0m0k1m0o5j00j25j26j10j15j31j65j50j16r0
2818B932r5q5q1q0q0r0r6j20j40j46j45j60j41j45j60j51j50j76j75j81j75j90k25k31k60
2816g46k26j65j11n5m0m0o0q5q1m5NNK5M5O6Q0R5J10J31J55K06K20K01K20K50K61K40K66K91
2814A218K85K91K86L01L00L06K91K56K35K26J90J41J20J30J31J05R0P5M0K5K1nl6o5o5q0j00
2813D712j06j25j55j61j35j35j46j25j00r1r5r5r0r6j05q5p0q1p5p0m0l5m5l5k0l0l0j6k5
2811B295k0k5k5k5k5l0k0k5l0k5k0l0k0j0nK0nk5l6j5J0L0J1J5M0O5O5O0M0%k5l5l0k0j0J5
2808B130J5K0J5J0K5K5NJ5n%NN%J0nN%nJ0J0K5K1K5K0M5M5L0K5M5L5L5M5K5N1K5j5l0m6j0
2806B686K5J6j1k5k0j0k0j5K0K5L0J5K6K0M0J0k5l0l5k1nJ0%%nj0m0n5o5m5l5l5k5nnJ5nj0
2803B381%nnnnj0j5l1l5k0J0NNJ0J0%J5%l5p0n5m0j5k0k5j0J0j0%J0J5L0K5J0J0j0j0NL5N5
2800B210L5M5M6L0K5N0N5N5O5M5K0J5K0J6J5J5K0J5J0j0%Nl5l0l6l5k0k0k0k5m5m0l5m5m5
2798B371k5l6l0m0k5l0l5n0l0j0J0%k5l0k5k5j0%J0J5J0J0J0J5J5J5J5j0nj0nJ5K5J5K0J5
2795B130K0K0J5J0J0J0J0nk0k5nJ0J0k0m5p0o5m5m1j0L5L6K5j5l0k6k0m5m5k0%L0L0J0J0%
2793A869J5N%nl0k0j0J0J5nj0j0NK5N5O6K5J5K0K0NK0J5K0K0L5J0K5K5K0K0J0%J0%K0n%J0
2790B315J6NJ0J5%J5J5%j5l5l6j5j5%L0M1M0Nk5k5j6%J1J0L5L5M0K5K5J0J5K0J0K0K0J5J5
2788B631J5K5Nnj5j0j5j5j0j0j5k0k0k0k0%N%%k5k0k0j5j0J0n%j5l5k0k0NK0J0Nj5l6l0k0
2785B270l0k5k5l0j5J0Nj5k0k5k0k5%j0%n%%k0J5K0L0M5J5k0m0m0k0J0K0L0NK0J5K0J5L0L0
2783B220L0L0J0NJ0J0K6M5M5L0K5M5L5L5K5K5K0K5K0K6K0K5J5J5J0J5J0J5J5J5%%%%j5k0k0
2780B842k0l5l5l6l0l5l5nnj0l5n5n5l5k0nj0NNJ5nl0l5nJ0J5J5K0J0j0nNO0Q0O5L0%l0l0
2777B566%J5J5j5%nk0m5l0l5l5n0m6m5k5l0k5k5%%m0m0l0j0k0k0k5n6l5m0k0k0k0j5%%%%%
2775A774%%%J0L0K0K0L0J0K0K5L1N0L5M0K5Nk5k5J5L5K0K5%%N%nnj0%NK5J5J5J0J0J0J5%k0
2772B240j5%j0J0J0j5l5l0l5l5n0m5m5n1k5nj0k0%k0j0j0j0j0k0%K0K5J0L5%k5j0j0J0NN%
2769A819J0k0k5n5o5m0k0nk5j0j0k6j5NK0M1NJ5J0Nnj5j5nJ5L0K5K0K5K0K5K5N0M5L0j0j5
2767A859%K0M0N6M5K0Nj0%L5M0M0M5N0M0K5K6K5K0J0nK0O5J00J25J26J10R0R6J25J35J56J35
2765C669R5N5K5J5J5J6J5K5K0K5K0J0K5J0j0l5m5p6j00j00r5j11j15j20j25j11j20j20j16
2763B641j20r5j01j00r0m5k5l5m0k5j0j6l0k0j5j0l0l5l5l0l5l5l5m0k5%J0J0NJ5NJ0NL0K0
2760A674L0K5K5L0K0L0M5K5M1L5J5J5J0K5J5K0K0J5K0K0J5K0K5NNK0L5L5J6j6j5NJ0L1K0N
2758B371%j0NJ5%J0J5K5M5O0O0O5L5M6K0K0K0K0K0K0K5K0K0K0J5K5K0NnL0J5NJ0J5j5j5j0
2755C042j5NJ0NNNNJ0n%J0NNNNJ1J0J0%J5%nnk5NJ5NJ0J5K0K0K5J0L0J5J0L0K5K5K5K5L5J5
2752C468L1K5M0M0N5L0M0M0M0M0L6L0J0j0k5k6j5%J0J5J6J5K5M5M5K0L0K5K5K0K0nl5m5m0
2750D035k0j0J0K5K5J0%j0j0nj0k0%%k5%%%%%%%%j0j0j5nj0j0j0nj5nj0j1nj5j0nJ5K0J6J5
2747C910J0j5j5J0NJ5K0%j0nj0j0nk6k0nJ5nJ5J1J0M0L5J5nl0j5j5j5J5L0Nj5j5J5M5L5K0
2744D040K5NK5L5K0L0L0J5J0L6N0M5K0j0J0L0N0P5L5K5Nnn%k0NK0N%K5K5Oj1k0m0n0m5m5l0
2742D421l5m5k5l0l6l0l5j0NJ5J5%l5n0p5m5l5m0m5m6m5n5l5nnj0nj5m0k5k0%J5K0nnm0l5
2739C529j0j5j1j0j0j5j0%k0l5k5l5l0k5m0m0k0j0j5j5nJ0Nj5l6m0m0k5k5k0k5m0m0j5K5L5
2737B887L5K5J5J0L0M0K5L0L6L5L0K5L5M5K0Nj5j0K0L5J0j0m0k0K5M5K5J5nk5m5m0k5nnj5
2734C243J0N%%N%NNnk5m5m5l0n1l5j5K0%j0j0J0J0L0J5K6j6l0l5j0nj0nNJ5L0K0K5M6M0K0
2732C203%nNj0N%nn%nJ0J0nK0L5K5K0J5K0K5J0J0K5J0K0j0j5nj5l0l0j0J5J0j0J0nj5m0m0
2729C243k0n%j0%J5J0NK5L5K0Nj0j0%%j0n%NnK0K5J0K5K0J5J0K0J5K0J5K1J5L5K5K5L0K0L0
2726C684K0%%N%j0J0%%j5J0J0j0j0J5n%k0j5k0k5j5k0k0k0j0j0j0j5j1j0k0nnj0j5m0l0l0
2723C328j0J0K0K0K0K5K5K5L6J5J0J0J5J0k0%K5K5nk5nJ5L5L5J5nk5j5%K5L5L5K5Nnnk0k5
2721C679j0J5J5nj0%%j5k5k5k5k5k0j5j0k0l6l5m5k5nnj0nj5l5k5k5k0k0k0k0k0k0k1k0j0
2718C067j5j0j0j0j0nj0l0nk0k0NK5K5NN%N%nk5k0nj5nJ5L0K5NNj0k0k5j0l0k5k0k0k5k5k5
2716B762k0k6l0k5j5l0j0J0J0nk5l5l5l0l0k5k0l5k5k5l1k5J0K0K1Nj6j5k5j5j5%j5%K5K5
2713B285L0K6K5K0K0K5K0K5K0K5j0nj0j0j0j0nj0n%j5k5m0j5NJ0n%K0M0J5%K5%%k5m5n0n1
2710B290n5k0%Nj0j0N%%%%N%N%k0n0l0l0j5k0j5k5j0k0j5k0J5J5L5L5K5K0K5K0K0j0%J5J5
2708B175J5j0%%%j0nj0j0%%%k0j5%K5L5K0K0J0K5J5j0J0L0K5j0k5k5nJ5j5j5k0j0k5m5m5n
2705B085L0K5J0NK5M5N0N0K6J0nnn%k1k0J0L1M5M0L5J5NNnnnnj5l0l5l0j5j5l6l5l0j0n%k5
2702B190k0j5NN%J0L0K0%k5k0k0j5k0k0j0J5J5K0L5L5L5J5J0J5J0J0J5J1J5J0J5J0J0J0Nj0
2700B401l0l5j6J1K0%j5%J0J5j5m1m5k5%j0j0NJ0J5nl0k5l0k0%%k0k5l5%%J5L0j0%J0J5%k5
2697B090k0n%j5nk0m0l0%nj6m5l5J0K0nj5%J0K0%j5k0k0n%nk5j5j0J0K0K0J5%j0l0k0nJ0J0
2694A799nnJ5%%N%N%j5j5NK5K5J0J5%J5J0J0L0J6J0J0K0J5nnk0k5k6j5N%J5J0K1J0j0k6j5
2691A914%K0J6N%nn%oOj1%J1j1%N%%O%J0J0K0Nl0m6l5l5j0%nnJ5J5J0K0J5%%J5L1K0Nj5k1
2688A934j5nJ0K1K0J0j0k0j1%J1NNj0k6nK0L1K0j5k5k6j5%%%%J5K6j1k5l0l0m0l0j5j0k5j0
2686A719K5N0M0L0J0%j0J5J0%J0Nj0j5j5j5N%%NK5K0L0K1K5L0L5K5Nj5j0Nj0k0j5j0j0k0j5
2683A955j0J5K5L0J0j5j0l0%K0L5L0K5j0l0j5k0k0l5l1k0J0L0J6K0Nj5j0%k1l5l5k0%Nj5k0
2681A814j5%K0L0M0K5%k5j5k0j5k0j0nnj0j5k0j5J5L0K5J0j0k0j5j0k0nN%%%n%%J5K0K5J5
2678A814K0Nk5m0l0j0n%nj5l5Nj0k0j5nJ0K5K0J5J0%l0l0l0j5j0%J0Nnk0l0k6k0%nnnNJ0K0
2675A528K6J5J5K5K0J5%k5k0nJ0J5J0K0K0J0J0K0J0l0%nj0nnj0%N%NNNJ5%l5j5K0N0M5Nj5
2672A744j5J5J0J0J0J5NJ0N%%nn%n%nK0J5J0K0Nj5j0NN%%Nj5j5k0j5NL0J5J5%%n%k5k0K0J5
2669A834J5nnk0j0J0%%j0NJ0j0k0nJ5L0K0%j0nnj0m0n5k5nJ0L5N0M0J0nnk5%J0K5K0L5J5j5
2666A899k0j5k0k5%J5L0K5K0K5K6K0K0K5K0%%n%j5l5k5k0J0J0J0J0k0k0k6k0j5k0l0j5J0N
2664A834NNnl0l0%J0Nl0l5l0j0%%k0NJ0k0J0L5J5K0J0J0J0J0j0j0j0j0NNJ0NK5K5K5K0L0N
2661A899k0k0k0J5L5L5L1%L0M5O0L5J0J5nK5NJ0J5L5K5L0L5L6L0M0N%NNk0j5J0L0K0%j0j0
2658B451J0J0NJ0J0NJ0NJ0J5K0M0L0J0j5k0%j0%nj0%k0%N%%%j5n5p0p5k6J6L0K0j0l5n6n0
2656B240k5k0j5l0j5l0l0j5n%J5j5j5k5j5k5k0l6l0k5J0NNNnn%j5%nk0NJ0nJ0Nj5nJ0J5K0
2653A889K5%j5k0%nk0l0n0l0m0l0j0j0l0j0j0nj5k5l6m0k0j0NJ0j0k5j5j5l0j0j5k0j0J5K5
2650A358J0j0k5nJ0K0K5L5K5L0J0j0%%Nj0%%N%J5nj0j5l0%%%NNK5K0Nj5l5k0%J0L5L0L0L1
2648A554L5L0K0j5l0k0k6OK0%k0l6j0J5K5K1K5K0%Nj0j0Nj5j5j0j0j6NJ1J0NJ5J0J0J5%k0
2645A599%j5%K5NJ0J0J0J0J0j0j0Nk0nnj0nNJ0%J0NJ0NNK0M0L5K0Nj0%j0k0j5k0j0J0K0J5
2642A734K0%K0J5Nj5nj0j0k5m0l0k0k5%nj5k5k1k0k5k0k0j5k5l5j5%J0Nnk0k0j0j5J0Nn%j0
2639A318nnk0j5%NL0K0J5L0J0%k5m0m0NJ0j0j5nK0J0j5%%k0m0l5j5j1J6J0nNJ0%Nnl1j0j5
2637A137l0nk0k5%nL0L0%k0nnnnj0n%nj5J0J0J5K0J0%%k0k5j5NM5M5J0J5J6J5nn%nK5K5K0
2634A248K5L5L0J0J5J5J5k0m5l0nn%NJ5j5j0j5J0Nj0k5k5l0k5j1%j0nnnnj0n%nnk0k0J0J5
2631A087nj0nj0J0NK0%j0j0j5j5NNnJ0K5K0K5K5K6K5L0L0K0K5M0J5J5J5J5K0%%K5K0J5K0n
2628A503l0j5j0k5n0l0j0K0L0J0Nj5j0nnk5k5j5j5j5j5NNj0J0J0nN%j5l0j0l0j5k6j5k5k5
2626A082m5l5l0nL0K0%j5l5k5k0J5L0K0K0K0n%J5NN%J0J5J0J0J0NJ5K0%nk5j5j0J0L0J5J5
2623A157J6J5J5J5J0K0J5J0K0J5K0J5n%j5NJ5nJ0Nj0j5j0j0l5l5j5J0K0K5N%j0j5k0j0j5j5
2620A198j5j0l6l5J0K5L6L5L5M0J0j0NN%%J5nk0k5J0J0J0J0J5J0%%N%J0L0M0L5M0%k0k5k5
2618A413NM0M0L0J0%NJ1k1n%J0J0K1%j0l1l0j5%nj5J0K0J5k0j5%%n%k5k0J0J0Nj5n%n%n%J0
2615A428J5J5J0nl5k0j5nK0K0nk0k5l5j5%%%%%%%%J0K0J5J0j0l0l5l5l5%%K5%j0j0NNNJ0N
2612A273%J0J5n%j0j5nnj0j5%J5L5L5J5NJ0NJ0J0K5K5J0%k5k0nj0%j0%J0K0K5J0%J5J5%j0
2609A448j0j0j0m0l0j0J0K0L0K0L0K0J0j5k0%N%Nj5j0j0j0j5n%k0%J5%NJ0NnJ5nnnnj0%Nj0
2606A378k0k0l0j0K5K5L0K5Nj0n%%n%n%nn%L0L0L0L5K0J0J0K6K0J5K0J0j0j0j0j5j0j0%k1
2603A543j0NJ0j0%%J0j0l0l5l0l0l0%J0%%j0l0m5o0m5l5k6j5%%j5j0%nn%j0j5%Nj5j5%j5k0
2601A007j0k0k5j5%l5j0j5k0j5k0j5j5k1J6J5J5J0j5%K5L0L0J5%NL0K5J0Nnnnnj0%j0j0J0
2598I47j0%%%nj0%J5%l5k0j5%j0j0%NnNJ0nnJ0N%J0NNNJ0Nj5J5Nj0J0nnJ0%j0Nj0l0j0NJ0
2595H72J0j0nN%%J0j0nj5k0nJ5NNJ0%j0j0NK0L0K5L0K5K5j5j0j0j5j0j5J0J5J0J0j0j0nj0
2592I37j0%J0j5l0j0J0J0K0NNj0j0J0J5K0%%K5K0K5K0N%%%%%%n%%k0k5j0%J0nk5k5k0J5J5
2589I57K0NNNNnnnnj0%j0%j0%k0%L0K5L0K5K0J5J5J5%nn%%NNNL0K0L1K5j0j0j0j0NJ0J0J0
2586A208Nnj5J0J0j5nNn%n%j0l6k5j5k0l5k0k5j5NNK5L0K0Nk0nk5l0nJ5K5L5J0j0j0j0j0l5
2583A002l5l5k5J0M5L0K0nk5j0k0j0j5k5%%J5L0L0J5%l5k0j5NJ0J5nl0j5k0%%n%n%j5J0Nj5
2580H57%%%nJ0j5j5j0j5j0NJ0NNn%Nj0j0%%j0%%k1k5l0nK5L0L1K5NJ0nk5l0l1k0NK5K1K0n
2577G92J0J0nnJ0M0M0K0j0j0k5j5l0j0%%j0Nj0j0k1%%L1N0M5L0J0nnk0m5k0%NJ0J0J5j0j0
2575H57j0nNJ0NN%k5j0j0j0K0j0J5K0K5K5K5Nk0Nj0j5NnnL0M5N5K5nnj0j0J5J0J5J5L0L5L6
2572A173L0J0j0j5J5L0N5O0O5K0j5l5m5n0l0j0J5L0L5M0K5%%%%%k0j5%NJ0K0%l0k5j5l5j5
2569A273%Nj5k5l0k5k6j0nnnN%J5n%J0J6j1k0l0k5l0%K0NNnnnj0k5k5J5J0%k0NK0K0%l0m0
2566I92k5j0J5K0NNj5j5j0j0j0j0j0j5j0j5J0j0nN%%%nN%J0%j0k5k5j0K5L0J0k0j0%%j0%N
2563H52nNJ0L0K0J5J0%nk0m5m0k0NK5J0K0K5K0K5K0K5%%%NnK0K5K5Nk0l0m0k0J0K5K5J5%j0
2561A012k0nJ0NnnnK0L5L0J0%Nj0n%K0K0J5K0J0J6k1k5m5j5k0j5k0j0nj5nJ5L0L0K0NJ0NJ0
2558A102j0m5k5k0%K5J5Nj0nj0j0nnj0%j0nj0n%%n%%%Nj0k5l5l5k0j5j0%k0k6j0k0k0NK5J0
2555G56J5J6J5J0J5k0j5k1j5l5j5%J5K5K5K1K5M0K0NJ0L0J0k0j0j5k0j5j5%%%%J0%j0J5N%
2552H57%%%k0j5j0j5%K5M5M5Nk5m5m5nK5J0L0N0M5L5J0%l5l5k5Nj0j5k0nj0j5K0K0K0K0K0
2550I37J5J5J5K0j0k5m0k5Nj5j0J0K0J5K0K0J5K0K0k0l5%K5L5J5J5L5J0nNNN%%N%l0k5n%N
2547A062J0%j5J0%nJ0K5K5J0k5k5k0k5%nj0Nnk0k0NJ5L0K0K5%k5j0j5j5j0k0j0K5K5j0k0j0
2544I82K0M0M0L0J0k0k5k0j5j5k0J0J0J0NNJ0%J0J5K0nl5nJ5Nnl0l5l0l0l5j0NK5Nj0l0m5
2542H52k0j0j0k0%nnnJ5K0J5J5nk5k0j5j6j5k5j0nN%%%%%%J0K0J5J0j0nJ5M6J0Nk0l6OL0J5
2539H22J5K5L0K5L0%j5j5NJ5K0L0J5j0j5k0nj5j5j0j5j5j5j0j0l0k5j5l1l5k0%K0K5J5j0l0
2536G11l0nL5J0%j0j0%L0K5K1L0K5%l5k0%K5NK0K5K0K5K5%NNNJ5J5K5J0%nn%NNJ0%l0l0l0
2533I22l0k0k0k5k0%%n%%%%%%%%%J0J0j0K5L0J5k5n0k0j0J0L5M0M0M5M0K0K0k0k0%N%NJ0J5
2530A022NJ5K0%J0K0J5J5J5K0J6K0K5J0NK0%K0L0L5K0L5L5K5K0L0N%K5N6P5N0M0J0k0k5l0
2528A689j5j0J0%%j0l0k0j5l5l6l0l5l5l0k5l5m5k0j0J5NnJ0nj0l0j5k5k0k1k0k0l0l0l0l0
2525A002j5n%j5%J5J0%j0j5Nk5m5l5j0Nj5%Nj5j5j0j5nk1n%k0m5n5k0NJ0J5K5J0nN%%%%j0
2522F81J0J0NJ0J0J0J0J0J0K6K0L0J5%NJ0nj5k5J0L0K5J0j0l5j0%nnK0J5j0l0m5k6K6M0L5
2520H62M0M5L5%k0%j5n0n0k0nn%j0NNj0%%nj0j5j1l0l0l5k5nK0J5nnk0j5nJ0L0L0J5j0j5j5
2517F71j0%n%%j0NNj0%%J0j0L0M0M0K6K0NJ5J5%K0J0J5%%n%L0J5j5k5nj0j0nj5j0nj0nL0K0
2514H57J0J5J5J5J0J5K0K5NJ5J5K0J5%J0J5nk0j0K0K0%l0k5j0j5j5j5j5J0M0K5J5%j5j5nj5
2511I97j5j0j5l5nK0K0J5J0j5m0n0m0k0NK0J5j0k5l0nK5K0NNNNNJ0J0Nk0nj0k5nj5k5%K0K5
2508H22K5K5L5K0j0j5J5L5K0K0J0k0l5n0nJ5%%J0nj0J0j0k5k0k0j0k5m1nnk0n5m5l0l5k5l0
2506E11k5l0l5k5k6j0J0K6J5j0m6l0k0j0j0j5N%NNNN%Nnj0%j5j5Nj5nK5J0NK5K5J0J0K5K6
2503D01K5J5L5K5K0K0K5L5J5nk5l0l5l5m0m5m6J0L1K5j0k6l5m5k0K0%j5nnk0k0j0K5L0%J0
2501B95J0nj5j0k5%L5N0M0M6M5K5nnJ0J0j5m5n0k6NM1N0L0j5l0J0K5K0J0J5NNK0L0L5J0k0
2498F11J0L5J0K0N%NN%NN%J0J5J0J5NK1J0J0K0K5L5J5J0L5J5K0L0J0k0k0nN%%k5k0k0k5m5
2495H47m5k5J5%NK0nk0k6k5k5k0m0l0k0nJ0%%K0%k0l0j0Nj0%j0j5j0nL0M0L5L5K0j0l0m0j0
2492E96j0k0nJ5J0L0Nk0j5k0j0j0N%nJ0nJ0%k0%K5L0J5%J0N%%N%j0J0Nn%%J0j0J0nnJ0NJ0
2489F56J0J0%J5K0nJ0j0j5J0nnJ0j5j0nj0nj0nk0%%J0K5j0l5n5j5J0NK0M5O0L5L0M1K5j5l1
2487G66k0k5%K5NJ0K1L0L5J5nj0nnnn%nJ5K0L5Nj5J0%nNL0K0J0j5k5j5j5k5j0l5j0%j5j6n
2484G66j0j0Nk0m0o5n0m5l0nk5j5nj0%nNK5K0J5NK5K5J0n%n%%%N%NNJ5%nL5P0M5K5j5N%%N
2481G51%%J0j0N%k5k5m0j5J5K0K0J5%k0m5m5j0nNk0k0m0l5k5k5%j5j0NN%NK5K5L5J5j5k0n
2478D86l0l0l5l6l0k0%J5N5K1K5Nj5k0k1l0j0K0K5L6J0K0NnK5J5nJ0J5nj0nnnnnnj0nj5%J5
2475D41J5J0J5NJ5NJ0NJ0%J5Nk0j0%J5J0J5J5J0J5J0J0J0J5J5J0L5M0L6M0J0j0NJ0%NJ5nj5
2472H37j0j5j5%NJ5nl5k1k5l0k5l0j0J5%m0o5o0o0l0k1nNK1K0NJ0J0%J5L0K0j0j0J0K5nl0
2470D86k5NJ5Nj0NK5L5J5J0J0K0J0J0J0J0NK0J0J0J0K0K0J5nnNj5j0k0j5j5%K5M0M6M5K5L0
2467H77L5L5K0K5nl0m5k0J5L0L0L0%nk5j0J0K0%k5k5k0nNNj5k5nNJ5Nj5l0k5j0J5%nNN%%N
2464H47nJ0L0L5L0L5J0j0nN%NnNK0K0j0j5j0j0j0j0NJ5J0NJ0%nJ5Nk0l5j5nj0l0n0n0n6n5
2461F96n0l5j0J0J0j5m0n0m5m5k0k1j5nk0l0l0m5m0j0%%J0NJ0K5K5L0K5K5L0K1L5K5M5L5L0
2459E66L5L5M0L5K0L5J1%oJ1K5M0L5K0L5K5K0NNJ5NJ5J0J0J0NK0%NJ0NNj5%%K0M0M1K0j0j0
2456A193%J5J5n%j0NK5L5L5K0K5J0nk0k5j0k0j5k0%j0j0k0nnj5m1n5m5m5n0m5k5%J5%k0k0
2453H52j0N%nj5j5k0j0J0%j5K0J5J5j0k5j5j6j0k0n0l5k5%J0nnJ5K5NJ5K0J0j5n%j0k0k0j0
2451F31K0J5L0J0l0n5m5l5nJ5N%J0J5J0J0L5L0L0L5L5K1K5L0K0L0M0J0J0J5J0J5NJ5J5J0%
2448A037K0J5Nnj5%j0j0J0L0L5K5L1J5%j0%K5M0L0NJ0nj5j5j0j5k0j5j5j6nnNnj0NNj0j5j5
2445A107j5j5NNNNJ5J5J0J5nnj0nnk5j0j5j5j0j0k0j5nnj5l0l5l0k5k0k5j5k0l1l5k0%%K0
2442G11j5m0m5k5k0j5j0j0k0l5l5nK5J5%k0nj0k0%J0L5M0J0l5n0j0J0%nn%nnK0J5K0J5L0L0
2440E41L0L0L0J0k0k0l0j5j0J0K0L5L5K5J0%nJ5%%J0%K0K5K0K1K0J5K0K0L0J0k0k5N%N%j0
2437H57j0j0j0j0j0j5j0%%j1l0k0nK0L0J1%k1m5m0k5NJ5%%NNj5j5j5j5nJ0j0J0j0l0k5nNK0
2434E76K0Nnn%j5%%n%n%nn%nnn%nj5NJ5%J0J0nK0J0NJ0L0K0J5J0j0j0J0NnnN%%%%j0k5%k5
2431F06l0l5m0l0nj0Nj0NK5K0J0%N%%%%nNM0L5K5j0j5J0J0J5%%K5K0K0K5%%j0j0j0j0j0j0
2428F56k5%nnnnJ5K0J5J5%nn%J0J0J0l0m5m5k0K0J5J5J5K0Nk0j5%%j5k0NJ5K5K5J5n%J0j0
2425F56k5k0k5k5n%%n%%n%J0j5N%%%N%%%N%NNJ0%k0l5l5k0k0nj0k0J0J0NNK0J5K0J5J0K0L0
2422E71N%%%%%%%%J0K5L5%j0k0k0j0J0K5K5NNj0%%j5k0j5k0J5K0J0K5N5N0M1NNk0l1k0J0L6
2419G77K5K0K5K0L0J5k0k0j0k5l5j5J5K5K0NnnJ0NJ0J0j0j0j0j0NJ5%J0%k5j5j5j0j5j6j5
2416G56%nj5NNk0%nj0k0nk0j5nj5j5%%n%%%%Nl5l5j5j0k5k0j0K0L5J0%J0J0Nj5j0J0J5K5L5
2413F16J5%j5nnk0k5l0l0nJ0J5K0J0NK0Nj5%nj0j0j0j0%J5K0%j0%Nk0%j0%nk0j0j0j5NL5K0
2411E21J0%l0j5j0j0J5J0%nN%n%%%%%%%nn%J0j5k0l5l1k5NJ0NN%J1K0nj0j0j6j0nj0%K5K1
2407C96J5j5j6J1K0J5J5J5J5%K0J0k5j0NK0L0K0K5M0J5%k5l0%J5M0J0nNJ0%J5NN%nn%%K5J5
2405F96J5J0K0j5k0k0%NJ0%NN%NN%NK0NJ0J6K5%J5J5k0k5k6k5nj0J5L0J1j1l5l0l5k0j5%J5
2402F46j5l5k5j5J0j5l5k0k0k0k0j5nk0l6k0J0L0N1M5L5Nj0k0J5K0L5J5J5K5M5M5K0K5J0N
2399G61NJ1%j1m0l5j5J0N%K0%%nNM5K1j1k0l5k0NK5L5L1NK0K5L0Nj5k5m0m1k5j0n%j0nnj0
2396F81%nJ5J0%j5j5j5j5j0%j5NK0L5K5L0j0nnj0%j0J0j5l5l0NJ0NNNNj0NNj0j5NM0L0J5n
2393G16NNnk0k0%nnn%%%l5n0NK5K0%NJ5K5%j0Nj0%K5L5L5K6J5J5J0J5L5L0L5L5L0L0K0M0O5
2391A157R1Q0Q0J00J26J40J71J65J75K26K56K65K81L01L26L61L81L76L60L51L46L51L36L06
2389G108K76K20J71J25R0N0K0k5q0j20j71j95k26k40k66k86l11l51l76l60l46l21l01k81k35
2387C569k11j75j61j45j30r6q5n0m0j5NN%J0N0P0O0N5O1O5R0J20J36J55J81K00K31K60K86
2385D501K91L01L51L81M01L91L55L21K96K71K35J86J30R0M6J0k1q0j35j65j91k26k55k81k91
2383F912l16l45l61l76l81l81l56l26l01k76k55k36k05j81k00j81j30r5o5p1p0p0o5p0m0k6
2382A533k5m0n5p5o5o5o6m5j5j5k0j5j0k0m5k0k0m0o0m0j1M1N0M5J0Nn%n%j5%Nj5k0Nj0j0
2379H47J0J0J0J5L5N5N0L5K5K0K5K5L6L0L5L0L5L5L0L5P0O6P0P0O0Q0R0J21J30J05J01J45
2377B536J80K21K51K90L16L36L56L86M01M26M51M57M31M16L96L71L26K90K71K11J60J10O0
2375I649J0m0r0j40j91k30k81l31l76m11m31m21m21m01m01m11l86l41k96k66k35k36k15j76
2374B932j35j01p0q5q0p5m0%K0K0K5J5L5P0J05J16J45J70K06K36K75K91L11L26L61L76L96
2372E845M26M36M21M11M26M06L61L06K70K06J40M5j0n0p5j35j96k55k81l11l56l76l96m26
2370F832m16m01l86l76l96l71l56l51l31k95k66k46k20k06j80j56j35j15j21j25j15j21r0
2369A057r0r0r0q6o5j5%%k0j0j0k5m5l5l5n6n5n0o0l5j5NK0NJ0K0%J0nn%K5J0k0k5l0NK5L0
2366B50K5K0K5K5K5J0K1K0%nNnnK0J0%L5K5K5L0L5K0L0L0nj0j0%J0J0K5%nnnnn%L5M0nl0k5
2363F81j0nnj5%j5l5l0j0m5j5J0J0Nnj5J0J0J0k0m0l0k0%K0%j0NnJ0%j0J0J0%J5%%J5J0nk0
2360D66m5m6k5J0J5J0J1NnnNJ5K0%k5k1OL0%nNL5L0L0J0%k5l5k5%Nnk0j5j0nK0J5Nj0n%j5
2357D01k6k5j5l0k5NL5L0%k0j5%%K0L0%nJ5J0j0J0J6K0%%j5j0j1OJ0J5%J0N%J5J0J5Nj5l0
2355D31l0J0K0L5K5L0L5Nnj0Nk5l5l0k5nK0K0nl5l5%K5NNJ0%K0L5M0J0j0l0k0k0k0j5j0k0
2352D01j6OJ0k6l0l5j5J0J5%nj0%%%%J0K0Nk0k0%L0L5M1J5%j5n%n%J5L5K5K5L5J0j0nn%%%
2349E21J0NJ0J0K0J5K0K0J0J5K0N%j5%j0NNNNj5m5m0j0j0j5nj0j5k5j5j5k5k0l1j0NJ6K5N
2346D21k0nj1k0j0j0k5%nk0j5j0j5j0j5j0j5j0j0j0K5M5L0L5M0K0nnj0nnnn%%n%n%%J0J0J0
2343C50J5K0K6J0L0K5J0L0J0nk0k5%%J0J5%J0J0%J5N%nNj0l0j5k0j0%%j0%j0nnj5l1l0j0j5
2340C25N%j0k0k5k5k0J0M0K0K5J0NK5%j5%k0nK0K5K1K5K5K0K0K5J5j0J0%J0%%NNJ0k0l5k5
2338D71k5k0l0k1%K1K5K0K5K5K0J0j0k5l5k5Nnk0l1%K1L5L0nm5k6j0L1J5%k5k6l0k0j5J5j5
2335C05NK0J5L0J0j0j0k5nN%k5k5nJ5J5%%J0J0%K0L0K6K0L5K0K5K0j0k5j5j5nN%J0J0L5L0
2332E51J5j0j5j0j0nN%nNJ0K0L0K0Nnk5m5j0J5K5J5J5J0j5k0k0%%j0j0%k0k5k5%J0J5K0%j0
2330D91nj0j0j0%J0%NJ5L5L0J5K0L0K0K5K0K5L0J5nnj0nnj0%j0j5k0k5j0j0k5k0j5k0j0j0
2327E21k0j5j5J0K5L0K5%j5k5k0%J0K0%nj0j5j5k0j0k5j0j0k0j6j0k5nK0K0K6K0%j5j0%j1
2324C85K6N0O0M0M0L0J0J0NJ0J0NJ0J0%%%K0M5L1J5N%j0k0k1j5N%nJ5J1J0J5J5NK0J5J0n%
2322H62n%k0j5%N%nk0m6l5j5nj0k5l0k5l0nJ5K0nnj0j0nj0j0j0nJ5L0K5K0%k0j0j0k0j5k0
2319E36j5J0K5J0J5Nk0j0%NK0K0Nnj5%j5j5%j5j0j0j0l5l0j5J5M0M5J0l0n0m0l6m5l0J0Nk5
2316C00l5j5NL0K0J5J5NJ0J5J0J0K1Nn%nnNj0j1N%nj5k5l5k0j0J0L5K5%j0j5j5%J5%J0J0%
2313C40j0j5k0nK0K5K5K5K1K5K5K0K5L5K0L0K5J5J0nj5nJ5N0M5K5%k0j5J0M0K6Nk6l0J0L1
2311G77K5J0j0j5NNj5j6j0k5%nJ0J5%J5J6J5J5%j5j5%J0%k1l0k5NK5K5Oj1j5k5l5k0NJ0K0
2308G06L5L0K1j0k6k0j5k0j5k0k0N%N%%%Nnl5k0j5nj5%J0M0L0K0Nj5j0j0J0J0%%nnJ0NNJ0
2305F76NJ0NNj0j5k0j0%J0K0j0l0j0j5l0m0l5l0m5n1l0%NK0%%j5k5m0k0l5m5j5%%j5j5k0j5
2302A15J0NJ0N%%J0n%J0j0J0K5K0L5J5j0k5k5j5k0%J5L0L0J5%j5j0nK0J0%%%%j0nnj0j5l0
2299A75j5L0M0M5L5K0J0NK0nk0l5j0J5L0K5J0J0O%oOJ0nj1J1J5%J0J0NJ5K0%J0K0J5Nj5n0
2297D56o0m6k0%J5L0Nn%Nnl5k5j0%%J5%j5NK0L5K0%%J6J5j0%NJ0nN%%%%%K0K0K0K0J5nNN%
2294E21NNNN%J0N%NN%J5J5Nj5k0%J5K5J0J0J0J0J0J0k0k5nnnnnj0nnj0nnnk0k0j0J0L0K5%
2290E66l5m5l5k0nK0J0j0k0j5j5j6j5k5j5j5J0J0%j5l0m0k0j5j0m0m5k5NL5J0%j0j0nj0j0
2288I5k0m0l0l0l5k5j0J5L0M5K0J5nNJ5K0K0nJ0J0%J5J5%nnn%K5L0L5K0%k5j5nNL5K0J5nj0
2285B40%j0J0K5J0J5%nn%K5L5L0L1J0%%NNNnJ0nj5Nk0j1l5l5j5J5K5L5J6j1nk0nj0j5j0j0
2282C05%J5NNnl0k0j5j5k5k5j0J0J5K5Nnnj0%J0J5K0Nnj5%j0nj5j5%J5J0%K0Nj5nNl5m5m0
2279A20l5j0j5l0%NNJ0%nnj0%J5M0L5J5nk0k5%J5J5K0K5K0L0L0K5j0j5l5n5m0nJ0L0J0J5J0
2276A80J5%J0j0k0l0j0NK0%%K0L0K5NJ0K0K5K5L0K5%j5j5nJ0%nJ0J0%%NNJ0%J1K0nJ0J0nj0
2274D16j0nJ0J5J5J0%k0j5nJ0J0K0Nj0J0J0j0%N%%J0n%NN%%NNJ0NJ0NNJ0J0nK0J0%J0NNJ5
2270F01%NNNNNNNK0K0K5K0K5J0L6J0%%%Nj0J0nNJ5K0K0K0K0J5K0K0L5M0M5L5%L0N6N5O0N5
2268A368N0O5Q1Q5Q5Q5P0J01J20J30J51J75K31K90L36M16M67N31N81O32O77P32P87P97P82
2266I825P22O41N22M01K45P1j21k91m31n46o07o76p27p27p12o77o36n97n56n12m51l96l41
2264C423k90k51k26k00j71j20q5q0j11j35j20j06q5o5n0m5m5m5n6o5p5n0l5j5k5k5%K0J0J0
2262H87n%%%K0M0M0K0J0J0J5%j0j5j0j5Nk0j5%L0K5M0K0j5l5%L0N0M5NNK6K0J5K0K5K0J0L0
2260A323K0M5O0Q0P1M5J5J5M5P0J10J36J40J40J91K31K50K76L16M06M96N72O46P22Q02Q52
2258H075Q42Q08P46O42N21L91K51R5j15k86m26n41o57p27p47p52p62p31o82n82n16m56m06
2256C985l56l26k96k35j76j30j05j06j10j05j06r0n5l5l5l5l0nJ5K5K0K0K0J0nJ0M0N0Q0Q1
2254B015J20J30J11J05J40J86K15K21K61K95L51M31N22N91O67P37Q27Q97R58R57R38Q62P57
2253A3294O46M57K50M0j60l36m66o07p17q17q32q27q02p82p57p17o36n42n01m51m26l81l56
2251C574l06k31j85j56j65j50j26j10j10j11j05q5o0q5p1n0o0p0l0%M0M5Nj0%j0nk5k5k5k0
2249A278n%J0j0k5j0J0L0L5K5K5NNJ5M5N5O6N0M5L0M0L0K5M5L0L5L5L6M0N0Q0R5J05J26J30
2247B581J46J55J70J96K20K36K56L00L36L46L61L56L56L66L91M06M26M16M26M71N17N56N87
2245A0577O26O57O82O97O76O52N77M76L31K00O0q0k41m06n71o87p82q42q82r08q92q57p92
2243H271p12o57o01n57n01m36l76l26k81k45k26k15j96j80j46j10p0n0m0m1k5J0J5L1N5O5
2242B456P0J00J31J75J91K00K26K40K61K61K55K46K30K16J75J46J10P5L0k0o5j00j30j66j95
2240E118k06k05k16k36k50k46k50k41k01j60j50j31j25r0p5o1n0l5k5K0P0J06J20J35J26J45
2238B887J85K16K26K25K11K30K31K00J66J30J10P1O0L5j0m5n5q6j25j60j71j95k16k25k21
2236C674k21k00k01k10j91j55j25j21j15j00q0o6l5k0k5j5k0J5N0L0L0N6N0N5N5Q5J10J26
2235B436J45J71J90K11K30K66K91L25L16L11L16L11L11L30L26L26L26L01K45K01J60J31J15
2233H291Q5P0M0Nl0o0r0j45j91k31k45k66l01l00l06l36l81l91l66l41l71l41l11k75k51k51
2231B711k40k21k10j76j40j20j01q0p5p5q0o6l5j0j0%nk5m0n5o5l5k5%j5j5j5j6j0j5j5j0
2229G11NNNNk0l5m5j0K0L0K0L0K5nJ0J5L1O5P0O0M5K5nj0J5M0L0K0J0L6N0P0P5Q0P0Q6J15
2226A744J55J61J85J86K05K26K46K55K66K91K75K56K41K10J96J45R5M0Nk5o5j10j76k00k26
2225D581k45k66k81k90k76k61k51k30k31k15j91j55j46j25j25j00r1o0o0l5n0n0m5m6m5m5
2223F66k0k5k5k0k5k5k5k5k0k5k0k6K1K0nl0k6j0%Nj5j0j0j5nj0j0j0J0J0J5J0%%J0nJ0L0
2220C65K0K6%J5J5NJ0J5nK0J5%NJ5J0%%J0M5M5K5%j0k5j5k0k0l5l0k5j0nk0%K0K0L0J0k0l5
2218D66k0l0k5m1l5l0nj5j5j0NNNNNNNNnk5k5%J0K0K5J0Nk0k5J5L0M0M5L1j0k6l5j0J0J5K0
2215C75Nj0k0j5j5j5j5j5j5%J5NNJ0%j5l5j0J5L5J0%j5j5%J0NNJ0J0J0NJ0K0K5K1K5K0K5N0
2212E16O0M0NJ0NnJ5K0K5K5K0J0nk0m0m0k0%J5%J0j0j5j0k0k5m5l5l0j5J0n%k0j5k6j0%K6
2210D01K0J0J0%J0NNNNNJ0NJ0J0NJ0NJ0%%%%%NJ0nNK0K0N%j5Nj5nnj0%M0K5NnnN%nj5NNj5
2206E96j0j0j5j0j5j5j5j5J0j5l0l0k5J0J0J5J0K0K5NJ5J0nj5j5NL0M5K5nk0k5nnj5Nnj5j5
2203D86%K5K0L0J5j5l5k5k0nJ0NNN%J0%j5k5l0j5%j5k6k5k0nJ0M0N6L5NNK0J0NK0L0L0L0L5
2201F66j0l5k0k0k5k0j5k0k0NNj5j0k0nJ5%nk5n1o0m0%K5Nj0%NL0M5M6L0J5%J0NJ5J0k0l0
2198D56k0J5L5L5L5K0NJ0J0L0N0O5L6J0%k6k5k0nnj0k5j0k5j5j5k5j0nN%%j0l0l5m0m0k5n
2195C91K0%%j5k6l0m0k5nj5j5j5nNM0L0J0j0j0j0nnj5%nnL0N0N0L6J0N%nnj5%J5J0NK0K5N
2192D76J5K0J0K0J5J5n%k0NJ0k5j5NL0L0%k0NK5J0J5%NNJ5J0M5O5O6P0P5M0K0J0NJ5nnk0n5
2190I82n5n0n5n1n0l0j5l5j5n%nnk5l0k5l0nj0J5J0Nj5m5m5m6m5k0N%k5l0l0k0%J0J0Nj0n
2187B10%j5j5nJ5K5K5%l0l5l0l5l5k5nK5K5J0j0%%K0K5j0l0NNnJ0J5J0K0NNK5J0J0j0k0k5
2184A60%K5L5L5L0M5N0M6M5M5M5M0M5O5P6N0J0%J5J5j0l0n0m1m0k5J0j5j0j5m0j5l0j0j5k0
2182E21m0k5j5K0K0K5L5L5K5%j5nnnnj0Nj0NK0N5O0N5K0K1N0O0Q5O5N0N0O1P5P0M0Nj5k0n
2179A358K5L0J0nNNk0l5k5l0p0o5o6o5o0o5p0n5n6m0j5%NJ5M5N6M0M0M0M0M5M0N0M0L1L0K0
2176A228M0O0O5O5O0N6N5O0N5K0J5L5J0k0j0nl0n5p0o0o6q0p5q0p0n6l5n0l5l5l0l0l5l0l0
2174H37l5l1j5j5k0j0k0j5k0j5NK0j0m5m5k0nk0l5k0%K0L0Nk0l0l0j0%%j0%J0J5J0nnk5%%
2171D21%%k5%L0L0J0%J0NL0K5L0K5J0NNJ0nJ5J5nj5j5k5m0k5%K0K5N%NnJ0j5%%J0K0K5J0j0
2168F21j5j5j5nj5k5%K5M0M5K5k0l0l5j5j0nj5%j0nnj0%NNN%NN%NK0J0J0j0m0k5k0nj0j0%
2166D56%k0n%J5L0L5K0J0%J0Nj5j0k0%J0J0%J5J0NJ5N%K0%J5L0J5J5L0M5L6J5%%j0nnnK5K0
2163H22%j5l6k5k5j5l0l0k0J5K0L5NnNL0L5L6J0J0%j5j5%k6k5NL1J5j0k1j0k0l0k5k0l5l5
2160E86k0k5l0k0j0j5j5n%j0l0m1j5%J5k0j5j0j5%J0j0J5%NN%L0L1L0L0K5L5K5L0L0L0L0L0
2157F86K0%%J5K5%J0J0L1L0L0L5L0L5M0K0nk0j5j5k5l5k5l0n0n1l5%j0l0n0n0l5k5j5m0p1
2155C85m5m0m0m0k5j0N%J0K0nNJ5NJ0K0J5J5K0nj0%nNJ5j0K0K0L0L1K5M0N0N5L5L0K0M5N%
2152G16k0j0j5J0J0j5l5m0k0%NJ5K0%j0k5j0%NJ0L5M0NJ5N%J5NNJ5%k0j5k5j5j0l0l0j0J5
2149E91J0k5k0k5k0l0j5nK0J0Nj0m0l0j0j0NnNK0K0%k5l1nJ1K0NJ5NK0K0K5j0k5n5k6j0J6
2147C91L0J5K0K5K5K5%k0j0J0J0K0L5L5K5J0j0j5k0nNJ0NN%%n%m0m5k0NNj0k5k0%%nl0l0k6
2144C75l0l0k5nJ0K5L0L5L6L5K0K0%k0k5J5K0NnJ5%%j0j5%k0o0n6o5m5k5j0j0j5nK0NNJ5J5
2141B25J5J5J5J5J5J5NK0K5%j0%K0L6N0N0M5K0NnJ0L0J5J0%j5k5n0o0k5nj0nnl0k6k5l0k0
2138C10%nk0nnk5NJ0J5L5L5K5J0j0j0%%j5m5k0%J0L5K0K5J0%%k5k5nK0NJ0J5J6J0NK0L5M0
2136E06J5J5J0j0l0l0j0J5J0%j0J5K5M5M0L0K0nk0NJ5J0J5%%k0%%%%%%k5m0l5l0l5l0k0%%
2133D41j5%j5j5%N%nk1l5k0nK5K5Nj5J0NJ5ONJ5nN%NN%N%%%nJ0j0%Nn%%%l6l5l0l5l5k5l5
2130A90k5NL0K5NJ0J0%J5K5K5K0L5K6J5K0K0K0K0K0K0K5K0K5K0NN%%k0l0m0j5nJ0J0nj5m5
2127D76o0p6m5k5%N%nk0k0j0nj0%K0L5M5M5L5nl5j5M0O1N5M5M5K0K5M0N5O1O0N5O5N5M5P5
2124A132J11J10J15J16J25J35J36J65J96K45K81L46L96L96M11M31M21L76L11K40J56Q0J5q0
2123F366j66k45k91l11l36l35l41l36l21l26l06k55k31j75j61j60j36j00j05j00j26j30j00
2121A273p5o1n5m5k5n0m5n0m5l0o1n5o5q5o0l5l5noJ1K5J0NnK0K5K5L0K5K5L0K5L0L0L0L0
2119G56L6L0L0M5K0L5N5M0M5L5N1M0M5N5P5P0N5N1N0M5N0P5J10J36J35J76K35L01L56L86M26
2117D050M56M91N12M91M31L86L26K51J40K5p5j41j90k21k35k26k00j21n0K5Q0J46J85K26K15
2115F977J91J80J11M0n0j21j95k71l51m11m46m61m46m36m16l81l31k91k56k50k11j70j16j00
2113A789o0m5n5p5o6k0nJ0NJ0j0j0J0K0M0N1R0R5J15J26J65J81J95K21K90L41L61L56L46L26
2111D797K66K05J35N1k6j00j65k16k50k71k76k81k75k81k76k45k11j70j51j35j00q0p6q0n5
2110A734m5j0nJ0K5L0K5M5N0R6J20J35J51J90K31K95L46M16M37M31M41M26M06L31K40J46O5
2108F762k0j10k06k66l25l71m16m27m01l91l61l15k66k01j80j81j75j25r1q5r5r0q0m6k5m5
2106A468k0k0J0nn%K5M0O1Q5J10J10J31J65K16K70L06L31L76M16M26M06L81L51L01K45J81
2104F361R0k0r5j86k25k46k15j91j45q0k1K6P0J20J65J81J75J61J35N5j0r0j70k31l06l41
2102D967l66l86l76l71l66l30k66k36k00j71j55j35j11j15j05j10r1p5j00p5n0l1l0n0m0l5
2101E91l5m0j5j5j0j0j0j5j5j0%n%%%%%%j5j1j5j5nk0k0nnNnnJ0j0j0J5J0J5J5J0J5J5J6J5
2098D11L0L5M5K5K5M5O0R0Q6J05J00J00J26J45J76K20K61K96L25L66L81L86L71L16K76K30
2096E032J46N5j0p5j56k30k71k96l10l31l41l16l06k76k40k26j75j51j50j15r6r0q0n5p0p0
2094G97n6l5m5m5m0k0l0l0j0J5J0%%K0NNJ5j5m0m5l5l0l6l0k5nj5j5j5j0k0%J5K0K0K0L0J5
2092C40k0j5l0j0NL0L0K5%k0J5K0J5J6N%%N%NN%k0k1J1L0Nj5%nJ5K0K5J0nk5nk0j0nj5oL6
2089D21L5Nk0k0l0l1k0k0%%k0k5k0k5k5n%nnJ0Nj0J5N0M5L5j5l0j5%K5nk5%k0n%j5N%j0j0
2086B20%J5J5NK5J5J0J5J5J0nnNN%N%j0nnj0%j5j0%l0k5l0l0j0m0m0j0J0J0J5J5%K0K5%j0
2083A65j5k0j0nk0k0nj0J0J0j0N%NnJ0J0%J5NNJ0N%k5j5nnk0j0j0nJ5N%J0N%J0%J0%NNNNN
2080A20nnNj0n%nn%%n%J0j0j5J5L5N5N5L5J0j0%%J0%J0%nJ0J5j0N%%%%%%%NJ5j5K0J5j0J0
2076C40%Nj0Nj0j5N%j0j0Nj0%nj0Nj0k5j0j5k0j0k0k5nNK5K0J0j5k5j5k0j5j0j5j5J0NJ0N
2074A05K0L0L0J5nl5k0k5j0j0j0nnj5k0NL0K0L0K5%j0j0nJ5J0J5J0J0j0k0m0l5n%j0k5k5n
2071A0nj0nnj5L5K5L0L0J5J5L0M0L5%l0l0J0NNJ0K5K0J0L5L5J5j0%nj5j0nj5j0j5j0j5j0j5
2068B00j5j0j5j0j0k5nj0j5k5j0k0k0N%%NK0K0J5j5J5M5P0N0J0j0NL0Nj5NK5M0J5%K0J5K1
2066D06J5K0K5%%j0k5j0J0K5K0J0%Nk0NJ0L5Nj5k5m0m0k1%%%ON%k1l0m0j5j0j0j0j0l0k5j0
2063A85J0K5j5l0k5l0m5l0n%%NN%Nj0J0L0%%nK5K5J0k0k0%K0K0L5J0j0j0nK0K5K5J0J0K5N
2060B80nnnnj0%j0%L0L5M5K5nk0j5j0j5NNj5l0m5m5l0J0J0J0J0J0J0K5%l0nk0k0j5k0k0j5
2057I5k0j5j0j5%M0K5NJ0NJ0%K0nnJ5M0L5K0nj0nj0nNK5J5J5J0K0J5J5NJ0J0NJ0J0K1%n6o5
2054B85l5j5%Nj5J0K5Nk0j5j0J0nNK0L5L5K0j0%j0nnn%j0K0J5K0J5NN%NN%O%J0J0%k0k6j5
2051C50K0J5J1K0Nj5k1k5k5k5k5k0j5l0l0j0k5k0NJ0J0J0J0J0NJ0J5J0J0J0j0j0nj0J0J0J5
2049B50J0j0j0j0nnnnn%%k0J0J0%%J5j0J5J5nJ0K0K0Nnl0k5j0J5K5J5K5K0Nnj0j0j0J5K5K5
2046C55Nj0%%NJ0%%Nj0NJ5k0m0m5k5%NJ0j5nl0l0l5m0l5l5%J5NJ0NJ0NJ0J0J0J5J0j5j5K0
2043A35M0K5L0j0j0j5%L5K5Nl5k5nJ0J0J0J0j0j0NM5M5J0j0j0j5k0k0j5k0j5l5nNNK5K5M5
2041B60K5k0m5k5nJ5K5K0nj0j0nj0J5J5%N%Nj0j0Nj5l5l0%K0N0N0K5Nj0nj0nJ5M0L5K0j0k5
2038C50j5j5k0j5J0L0L0L0J1J5Nj0NL0K5Nj0%Nj0nNJ0K0J5J5J0%nk0m0k0NJ5K0Nj5l5j5n%
2035D16J0%j5j5%NK0K5nk0m1l0l0k0nj0j0nn%%%n%nJ0%J5%J5%%J5J0J5NK0K5Ok6k5%J0L0J6
2032C96%j6j0nj0nj0nnj0j0%NK0NJ5J0J0K1J0n%n%K0J5L0J0j5l5l0j6J0L6K0K5%j0j5%nj5
2029D21%j0nj0j1nj0j0nj5%nn%nn%nk0k0k5k0%%k5m0l5j0NJ5nk0j0j0j0j0j0j0N%j0k0j5%
2026A5L0L0NN%J5J0n%NN%NN%NJ5nnk0l0%J0J0J0J0J0J5J0J0K5L0K5L0J5%J5%j0k5k5j0j0J0
2023B40%nj0k0k0j5N%%%J0%k5l0m5m5k0k5%nn%%nn%j5j0j5j0%J5J5M0M5L5nj0J5K5L0J0nn
2020A30nj0nnj0j0K0J5J0K0Nj5j0NK0K0K0K0nk5j0j0%K0J0J0%J5K0nNj0NnJ0K5K0J0j0k0j5
2017B50k0j0K0J5j0j5l5j0K0M0L5N%J0nk5j0J5K5J0j0k5l5m0k5NK0%j0j5NL0N5M5K0%%n%k0
2015C00k5j5j5j5j0j5j0k0%J0NK0L5L5Nj5l0j5%J5Nnl0nJ5K5L0J0j0k5k0j5NJ5J5J5J5K5%
2012C05k0NJ0L0Nl0l0%J0J0%j0nnnk0J5L0J0j0k5m0k5m0m5k0l5j0%K0K0L5K5K5%j0j5l5n0
2009G0m5j5NJ0nnJ5J0K5K0J5nk0j5j0J5L0K0K0K0K0K0K5K0K5L5K0%J0%NJ5J5K0J6J0K0K0J0
2007D61j0l0j0k6l0nj0k5k0%K0NNnk5l0k5nJ5K5J5J5%k5n0l5k0NNK5J5J5j0l5k0j5nL0J0J0
2004B05j0nk0%K5K0K5K5j0k5k0j0NNNNk0k0k5j5j0k5l0j0K5K0L0J5%j5k0nk0k0j5k0%J5L5
2001I0M0M0J5Nl5o0m5l0j5K0L5K5K5J0J0NJ0n%%%n%j0J0K0L0M0J5j0k5j5j5%L0K0J0J5K0J5
1999B85J5K0n%J5J0%%J0Nj5%nJ5J5K0J1%k1j0nj0j0k0%J0J0K5%k0k0l5j0%%J5n%J0%Nk0k0
1996B65k0j5k5j0J0J5nl0k5j0J0K5K0J5J0J0NNJ5NNJ0J0NNJ0j0j5K0K0%k5j5j5j0j5j5n%J0
1993B40NN%J5NN%j0Nj0j0%nnj0j0%k0nj0j0n%J5J0Nj5%J0L0Nj0%%%%J0n%J0J0%NNJ0%j0J0
1990B65J0j5j0J0J5j5m0l5j0%J0J0J0NJ5J5J0J5%j5j0nj0j5j5j0J5%j5l0l5k0NNK0j0NJ0J5
1987A50K0J5K0j0k0k5j0n%%nj0J0%n%J0L5L5K5%k0m0l0%J0K5J0K0K0J0NNNNL0K0%j5j0NJ5
1984C00J5N%%Nn%Nnj0J0%nj5j5j0j5J0K5L0J5k5j0N%k0l0j0K0J5Nj0nNN%J0K0J5K5J5nk0j5
1981C30j0K5M0M1L0K0NK5NNK5K0Nj0j0%j5k5k0k0k5k5k0k6k0m0l5m0l0J5L5L0J5Nk5%j5j5
1979B50%j0j5Nj0k5J0nj5nnK5L0K5L0J0J5K5M0K6Nk6l0l5j5J0J0J0J0%k0j5j5%L0L5J5j5j5
1976C40J0J5J0J0j5k0j5j5j5j0j5j5m0m5k0J5J0%NJ0%nj0%%j0%nNJ0NNj5k0L0K5j5j5j0j5
1973A60j0j5j0j0%j0k0J0K0J0k5k0NK0K5NJ5J0J5J0%%%%j5NNn%J0j0J5N%%J0J5K0K0K0J5K5
1970C20J5K0K0K1L5J0j0j5%k5l6k0k0l5NJ0%J0K5J0J0K5nl0k0nk5j0k0j0nJ0J0%%J0Nnnk0
1968B50j0j5l0j5J5K5J0K0K0J0nj5j0j0j0j0j0j0j5N%j0J5M5L0K5K5K0L0J5J1%nNj1m0k5k0
1965C00j0%%j0nk5j5nnJ5%NJ0n%%k0k0j5k0l0k5l5k0nJ5K0nNJ5NJ0j0j5j0j0j5j5k0nJ0N%
1962D0J5L0M5L5L5L5nl5n5l0nJ5L0Nj5%%K0N5L5L5K0K5nk5j5nj5j0%J0NN%j0%%k5k5l0j5j0
1959A60J0%%%%N%J5J5J5J5L0NJ5K0%j0%nJ5J5K5N%k0%j5m0k0nJ0NJ0J0NJ5J0K5%j5nJ5L0L6
1956D01K5%l0k6k0n%N%NNNNNNj5j5j5j5k0j5k0j5k0j0NK5L5J0L5K0J5%J0Nj5k0j0j5l0nj5
1953B70k0Nj5%K5K5L0%m0m0l0k0j0nJ0%NJ0J0%K0J0NK0%%%J0j0k0%K0%j0j0K5M5L5K0L1L0
1951D31j0j5j5j1l5l5l5l0j0J5nNNN%N%%%%J0n%Nj0j5j0j0J0J0j0l5l0k0j5%%%k5l5k5%J5
1948G0K5L0K5j0k5k0J5K5J0N%j0m0k5J5K0Nk0j5J5J5j0k0j5j5J0NJ0J0NJ5J5J0J0J0J0J5J0
1945A85j0%Nn%J0nn%Nj0k0j0%J0K0%k0k0j5J5%nNJ5J5%J5J0J0J5K0J5K0J5k0l0k5k5l0nK0
1942A65L0J0%nNK0J5K0J0Nj5nnj5k5k5j5nL0J0J0%n%%n%%%n%j0NJ5K0J0K5K0K0K0K0n%Nj0
1939C35j5j5k5nJ0K0J0j5l0j5J0L0Nj5j0%%NN%J0%J0%%%%%J5K5L0J0j5l5l0k0NJ5%J5nj0%
1936C05j0%%k0NJ5%J0J5J5%NJ5J5n%J0%J0%ONj1%n%%Nnm0l0n%%j0l5k0nJ5J5%j0k0k0j0%%
1933B05n%n%L0L5J5j0l0nK0K5K0L5K0%k0m5k5j0Nnnnj0%J0J5L0%nN%j0%%nnj5j0j0j5%J5J0
1930B40%Nj5j0%%%K5K0K0J5j5k0nj0%K0J0j0l0l0J0L5L0J0Nn%j0k0k5l0j0j0K0K0j0J0NJ0
1927B45NK0K5K5j5k0k0nK5K5K0nj5nj0j0j0NNNNj0k0k5j0J5J0J5J5%j5n%%J0%J0J0n%NJ5n
1924C05k0m0k5j5j0%K5nNJ0L0L0Nj0j0J5J5K5Nj5l5m0l0j0J0J5%Nnl0nnJ5J0%%N%n%nnJ5j5
1921B05j0J0Nj5%%%nn%J0J5J0J0Nj5k0NK5M5L5L0K5K0%k0l0j5%J0J5nl5k0nNnl0k5nn%j0n
1918B00j0nj0%k5NK0nj0K5N0N0K0j0k5m0l5l0%%n%%j0K0J5K0K0M5O0K0%j0j0NNNNnj0Nj5j0
1915C15%k0NNJ0J5NNJ0K0%k5k0m0j0J0NJ0J0k0l0l0j5k0J0j0nj0k0k0j0J0%J5%j0k5nJ0Nk5
1913A05l5n0k5j0NJ5L0K0L0K0%j0k0%J0J5J0J0%n%%j0%n%nj0%j0j5Nj0nJ0J5K0J0J0J5K0J0
1910A60NJ0%J5K5K5L0K5k0m5m0k5K0M0K0L0K5J5K5J5nk0j0j5j0%%j0%%j0%J0nJ0L0J5%k0l0
1907B85l0m0l5l5%K0J0J0j0j5nj0j5nnj5nNn%n%%%%NnJ0K5J0j0j5J0J0j5l5j5k0nNK5%NK0
1904A00J0J0NJ5L5L5J0nNJ5L0L0%NJ0%k0nJ0K5J0nk0j0j5N%j0%nNj0k5j5J0J0N%%k5k0%%J5
1901B20%j5%K5K0J0%j0k0n%J5%Nj5j0nnn%nnnn%%N%%%%%j0k5j5j5k0j5j5k0n%%%j0NNj0J0
1898E0NNJ0NJ0NNL0K5M0K0J0NN%L5J0J0k5m0m5k0%nNN%nJ0J0%j0n%j0%j0%j0K0J5K0J5K0J5
1895B35J5K0NN%NK0j0%J5NN%J0%NJ5%j5J0%j0Nnj0J0j5j5j5j5k5k0nnj0j0K0K5%l0j5j5k5
1892A60k5l0k0NJ0NJ0J0NJ0NnJ5J0%J0j0%Nj5J0n%K0K5K5K0J0j0nJ5K0L5L5K0%%k0m5l0k0
1889B55l0k0J0K5K0K0nk5k0j0j5j5j5j5%%%%J0j0J5n%%%%j0J0%%NJ0L0K5K0j5k5l5%nNK5K5
1886B35Nnnj0%nj0Nj5nnJ0J5K0J0K0NJ5J5j5k5j5k0j5J5J0j0k5k0k5k5k0k5l5j5j0j0nj0K0
1883A5L5K5K0J0nnJ0%%nJ0K0J5J5J5M0K5J5J0k5j0%K5J5nj5j0J0J5K0J0j0%Nj5m5k5NK0K0
1880B50M0M0K0k0k5l0k0nK0J0%nk5k0j0j0J0n%%k0m0o5m0%K0K5K5L5Nj0k0j5J5J5NnJ5L0J0
1878B00J0J0J0J0NnJ0J5nJ5%l0j5l5k0J0J0J0J5J0J0K5J0j5NK0L0K5J0j0N%%j5k5j5j5j5k0
1875B40j5k0k0j0%K5J5J5J0J5J5J5NN%J5J0%J0Nnj0j5%J0NJ0J0%nl0m0m0j5J5K5K5J0nk5j5
1872B40J0J5J0k5k0k5k0m0m0j5NK0L5M0J5%%%j0%j5k0%%J5J5N%K0NJ0%k5j0nNJ0j0K5L0L5
1869B85%k5m0l5%K0J5J0J5J0J5K5K5J0k5l0m0j5NJ5J0J5J0J0J5J5l0k0l5j5j0K5J0%NJ5Nk5
1867B40l5j0NL5N0L5K5L0%NNJ1%J5%J0J0%J0Nj5l0k1k5k0k0l0j5NJ0J0N%k5j0nj5Nnn%j0%
1864B30nn%J0j0nK0J5L5J0j0k0l5j5NK0K5K0j0J0NNJ0NJ0j0k0j5j0nNj5k5k5j5J0K0J5J0K0
1861B60J0j5k5l0j5nNn%%J5K0N%J5J5%k0j5k0k0nL0K5nj5k5j0l0k5j0l0j5%J5J0%%J5NJ0%
1858A15%J0nNNnJ0NK0%J5L0j0J0J5NnN%j0NJ0j0j0j0k0nJ0NJ5%j5j5k5j5j5k5k0j5K0K0J5
1856A15K0K0K0J5K0J0j0n%%%%%J0J5%J5K0%K0%%nNj0m0k5NK5J0J0%k0j0j5J0K5L5L5L0j5m0
1853B95k5%J5J0nj5j5j5j0k0m0l5m0j5NK0J0%l0k5nK0J5Nj0%n%nJ0j5l0k5J5K0K0J0J0K0J0
1850A25K0J5K0%%%%%%N%j0%%%J0K0K5J0l5k5k5l0k0J0M0K5J5L0J0j0nnNj5%K0NJ0NNJ0J0J5
1847B85K0J0K5N1M0J0j5k5k1j0NJ6J0K0J0%j5k5l1m5k5j5J0j0j0nj0nnj0nJ5J0j0k5l0j0K0
1844A95J0j0j0J0J0Nnj0NJ5j5k5l5nK0L0K0J0j5k5k0%%k0k0NL0L0Nj0k5j5j5J0L0J5J5Nj0
1842A85J0j0k0j5k0k5%NN%%J5NNJ0J0NJ0nnn%n%j0%L0J0J0K5J5J5J5J5J5Nj5l0l5l0k0j0j0
1839A50j5nK0L5N0M5M5J5J5J5J5nn%j0k5k0l5k0NJ0K0nj0%%j0j5%j0nNJ0NJ0J0%K0%k5j0l0
1836B40j0NJ5L5L5L0K5j0l0n0l5k0%NNJ0J0NJ0J0NJ0J5k5k0l0%N%N%j0J0nN%%%%%%n%%%J5
1833B60J5J5J5k0k0j5k0k5j0j0k5j0J0M5K5%%NL0Nj0k0k0%N%Nk0j5%K5K0J0j0NK5J5%%%%j5
1830B70k0j0nk0%J0j0N%NN%%nnj5nnj0j5N%j5j0%k5k5nK0K0J5%%J0J5K0N%N%%%%%%nnnnm0
1826A45m0m5l0J0M5L0K5NJ0NJ0Nj0%%j0NL0L0K0j5k5j0J5J5nl0l5k0NK5%J0l0k5j0nnj0nj0
1824G0j0j0K0K5L5J0%NN%K5L0L0K5%j5%j0j5j5j0j5nk0j5j0J0K0L0NJ0L0K0J0Nj0nn%nNj0
1821B40%K0NJ0NJ0NJ0%k0k0%j5j0j0j0j0nk5NL0J5K5K5J5Nk0k5j5J0j0nJ0J0J0J0J5%j5l0
1818B45j5j5j0J5J0J0j0l5n0l0nJ5J5%j0j0%%%%K0K0J5K0J0NJ0NJ0NJ0N%%J0nk0j0k0j5j0
1815A85j0K5M5L5nk5k5j5J0J5J5K5J0j0n%k0l0k5l0j0J5J5J0nnJ5K5K5K5K5NJ0NJ0k0l5k5
1813B50k5l0j0j0k5m0nK0K0J5J5J5J5J5K0J5K0K0J5K0K0%nn%j5l5k5k5l5j5l0k0%K0K5%J0
1810A95K0J5J0k0l0k0k0nK5J5%j0l5k5j5n%j0J0J5NK0J5J0J5K5N%J5J0nNJ0%J0nnnnj0%%n
1807B15k0j0k0nJ0K5L0NNj0k0%K0NJ5J5l0m5l0l0nL0J5J0NNJ0nnk5k5nL0J0NL5K5J0K0K5n
1804B85%nnNnj0J0J0K0K5J0j0k0j5j0J0L0M0M1L5K5%j0j5j0k0%k0j1nk0k5k0%K0J0J0J0J0
1802C70k0j0j5j5j5j0j0j0l0j0J5K5K0J5L0NN%%%%nNj0nl0l0nNK0J5Nk0l0l0k0NL0J0K5J5
1799B90K0j0l0l0j0J5K5K5K0K5K0j5n0l0k5l5k0%K5%k0j5%%J0K0nl0l5nJ5J0J0nK5L0nk5k0
1796A65J0L0K0K0K5J5j0l5j0k5l0j5K5K5K5L0J0K0J0J5J0k0j5%L0J5j0k5l0k5m5j5NNK0%j5
1794B05j0j5j0nn%nn%%n%J0K0nNJ0NN%%J0nk5j5J0K5NNNJ0NJ0NJ0%j5nj0j0nnj5j5l0k0k0
1791A00j5nK5L5K0NK0J5K0K0J0K0j0m0k0k5k5nJ5L0K5Nk5k0J0L0J5K0Nj5Nnk0k0k0k0%J5L0
1788B05O0P0N0%j0k0nnj5k5j0J5K5J5j0nNj0k5j5j5j0j0j5nJ0J0J0J0K0J5K0K0nnNj0N%j0
1785C30J5J0nj0J0%j0j0%%j5j5NJ0%%J0nk5k0j0J0J0%J5NJ5J0Nj5l5j0Nl0m5j5J0K0K0%nn
1782B30j0%j0NK5L5%j0N%j0%j0j5%nj0nnNJ5J5Nnj5j0nj0Nj0N%j0%%k0l5l0j5j0%j0%nn%%
1779F5j0N%%%%nJ0J0j0NN%%J0nnJ0nNL0J5L0K0K0L0K0K5j0k5j5j5j5j5k0j0%J0J0nJ0J0nJ5
1776A95n%%%%N%%n%Nj0Nn%%%j0k0NM0L5J5J5K5Nj0k0k5%NNJ5J5J0J0nl0l0nK0M5M0L0j0k0
1773C35nk0k5m0l0l0k5%K0M0M5J5n%%nj5l5l5l5nNk0k5k0k5NK5NK0J5J0J0K0j0NJ0j5j0k0
1770A30l0j0N%nJ0K5K0L0K0nnj0%L0L0L0L0NnnNj0l5k0j0%K0K5nk5k5nK0J5J0J5K0J5K0J0
1767C30J5nk5l0l5j0K0L0M0NnJ0j0k5l0m5j5K0M0L0L0K0K0j0k5l0j5l0k0J0J0J0Nn%Nj0%n
1765B65%%j0j5j0j0J0L5L0J0k0l0k5k5j0nj0%J5L5L5J5nj0m0n5m5k5K5L5%k0nn%%j0J0J5K0
1762A65K0K0nnnnJ5K0J0J5J0nNnj0k5k5j5J0%j0K0M5M0K5j0%NJ0j0j5k5k0k0nJ5%NnJ0K0n
1759B55l0k0J5J5J0k0j5NJ0NJ0J0NJ5J5%j0j0k5j0J5nNJ0Nj0J0nnNNnJ0NNNJ5%J0NNj0j0N
1756C00%nn%k0k0k0k5J5J5J5J5j0nnn%j0nnj0j0j0j0j0j0j0j0K0L5K5K0NNJ5nN%nJ5J0K5L5
1753C45Nj0k0k5j5k5k0l0j5L0K0j0k0%K0J0%j0j0j0j5j0J0M5L5%j0J0j5j5J0J0j5k0k5k5j5
1751A65J0J0J5K0J5N0M5J5nj5k5nJ0j0NNnJ0%NJ5J0J5J5nj0Nj5%K0NNk5n0n0k0%K0K5%%j0
1748B65j0n%%%N%N%Nn%nnk5k0%J5L0%j5m0j0J0%nn%%nn%%%%K0NNK5%J0J0nn%%j5NJ0j5k5j5
1744A85J0J5%j5nn%NN%%%NNJ5K0K0K0n%%%NNJ0J0J0NJ0J0nNJ0nN%%Nj5j0j0j0j0j5j0j0J0
1741B75J0NJ0J0L0J0j0l5l0j0N%j0%nK0J0nl0k0j0k0j5J0M0L0K0nj0NK0J5K0j0m5m0l0j5%
1739A90K0K0%%j5k5nNJ5%nj0J5J5nj0j0k0%J0J5J5NK0K0J5K0J5N%j5NJ5nNNnJ0J0nnk5k5j0
1736B70N%%N%j0j0Nj0nnnj0nj5nJ5J0J0K0J5J5K0J0Nj0j5NJ5J5Nj0j5j0K0K0Nk5k5%K0%k5
1733B95k5n%nnnj0%j0k0k0j5k5J0K0K5%n%j0nL0K5K5K0J0k5n0l5%K0L5K5j0k5k0j0NNJ0%j0
1730B10nj0j0nnK5O0M5L5J0j5NJ0NJ0j0n%nj5%J0j5l0nj5k5k0j5k0j5n%K0k0k0j5J0K0j5k5
1727A30j5j5NL0J5K0n%n%k0k0nL0M0L0K5J0%nn%j5j0j0j5j0j5j0j0%N%%%NnNJ5j0J0N%NNN
1724A90J0K0J5j5l0j0J5L5K0J0k0l5k0nJ5%j0%%j0j5NnnJ5J5J0J5J0J5J5J0J5%%J0nk5l0N
1721B30J5L0K0K5K0j0J0NNJ5NN%k0j5%%K5K6Nk1j5k0k0%Nnl0k5k0%K0%%NNNNNN%n%nL5K0j0
1718C30l5l5l0k5j0j0j0j0j0NJ0%k0k5j0NK0K5K5K5K5j5l0j5k5nK5K0j0j0l5k5k0nJ5%%J0
1715A15%J0N%%L5L5L5M0%%nNJ0j0%%j0J0%n%%n%Nnj5J5J0j0k5k0%L0K5%j0%J0%J0J0j0%nn
1712B75nnnnNj0j0Nj5%Nj5j5j0k0j5k0nnk0j5%K0L5J5n%J5K5K0j5k0J0NNJ0j5j0j0nk0nk0
1709A30%J0J0K5%j5k0l5nJ5K5K0K5%%%%J0%%J0J5j0J0NNJ0NNK5%%J0Nj5%nnnnn%%nJ0J5K5
1706B95K0K0L5L6L5L5J0j0%%k0m5m6k5j5j5j5j5k0k5m0j0NNK5%%J5N%J0NNNnj0j0nK5K5L5
1703C20J0j0j0l0l0n0k5J5M0K5K5K5K5nl0j5j5n%Nj0k0k0k0k0j5j5j5j0J0L0K5K0n%n%k0k5
1701A50k0k5j5NnnNK5J5J0J0%J0%J0N%J0K5K5K5K5%%%l0k5j0K0K0j5j5J0%%nnnn%%nnn%nn
1697A95%n%nNNnnJ0nNK5K0K5J5nj5j5j0k0k0k5j0%K5J0J5nj0%j5nj0nj0J0K0J5J0%%J5K5K5
1694B70Nj5k0NK0Nk0j5%J5J5k5nNNK0%nk0%NNnN%j0J0J0nnJ0nJ0%%%%%Nnk0k0nj5l0k5J0J5
1691A75j0k0l5nK0L5M0J0n%Nj0j0NK0K5K5Nk0m5m5k5k0j0j0K0K5L5J5j0j0N%j5k0J5O0N0K0
1688B85j5k5nl0k5nk5j5%nNK5L5L0j0k5%J5J0%nj5nK0L5J0k0k0nNnNK5K0k5l0j5j0J0J0J5
1686B20J5NK0J5J0J0J5J0Nk0l0k5j0%%J0NNJ0J0%NJ0K5K0j0l0m0nK5K0J5Nj5j0NK0J0k5l0
1683B75l0k5l5j0L0M5L0nl5k0j5%%J0nn%j0%J5J5J5J5J0j0%nnk5k5j0J5L0N5N5L5J0nj0J5
1680C85J1K5L5K0J0j5j5%K0J0J5j5nj5n%J5L0nn%j0nnj0J5M0L5J5L0L0K5L0M0K0j0k5k5j0
1678F76nnj5NJ0J5K0J0K0M0L1K5M0O5O0M5O0P6J10J65K21K81L25L66M11M21M01L41K71J65
1675D651N1q1k00k96l61l81l71l41l10k66k31j90j46j25j10p5o1m5l5m0m0l0m5l0l5l5l5l1
1674G56m5k5l0l5n5j5nj5Nj5j0%j0nNNNNN%J0%%%%Nk0k0k0k0l0m1m5k0j5NJ0j0k5nj5j5nJ5
1671B60J0%nJ0j0J0M0K5j0m5j0j0j0j5j0j5k5n%%NN%NN%j0j0%j5j5%j0j0NJ0NNj5j5NM0N5
1668B30L5K0%nN%%j0j0j0j0nL0J5Nj5k5J0L0K5J0k0k0nnNj0j0%j0%%J0NN%N%%K0%k5l0%K5
1665B65J5Nj0k5k0j5N%%%nj5j5%J0J0k0l5j0J0%%J0J5J5J5K0Nk0l5k0k5l0j5nn%%%J0M5M5
1662A75L5J0j0k0%%nl0k5NJ5L5M5M5L0K5j0m5n0m0nNNK5K5J0k0j5j0J0J5j0j5j0j5j5j5j0
1659A40k5nN%j0J0K0K5L0K0J0K0L5L0K5%k5l0l5k0l0l0k0j5J0K5K0%J0J5J5J0%K0L0NK5J5
1657C25k0l5m0k0k0j5j5k5k0j0k5j5K5L5K5L0L5K5L0K5J0%J5nj5j5j0k0%j0%L0K0K5%k5l5
1654B60l0nJ5K5%j5%K5K5K0nj5j5j0j5m0j5NK0L5L0J0k0j0j5j5j5%NN%J0NNNK5L0L5J5k5k5
1651C20l5k0%J0NNj0k5k0j5NK5J5J5nnJ0k0k5l0nK5L0J5k5n0m0k0j5j0J0J0J0NJ0J0J5J0%
1649A85NN%J0%%NJ0j5%N%K0%j5k5k5NK5K5K0K5K0j5j5nk5k0j0j5k0J5J0J0J0J0J0J0J0%%%
1646B45%NL5J5K0j5j0j0j5j5j0j5j0k0k0k0j5NK5J5J0NNNN%NNN%n%%%%%%%j0nnn%n%j5%K0
1642B05L5L5L0%k0j5J0Nj0nnj5NJ5J5K5J0k0l5o0%%nnJ0%%%%J5J0J0J0J5J0J0J0nj5Nj5j0
1640B55nj0nj0N%n%%n%J0NNJ0K0L0Nj5k5j0N%J5J0K5L0K0nnk0k5j0NK0Nj5j5J0j0NNnj5j0
1636B75K5M5L0K1%j6j5j0j5j5m0m5j5J5L0Nnk0j0j5J5K5J5nj0k0n%J0j0k5j5j0k5k5%L5L5
1634B10K0%J0J0J5J5NJ5nk0j5nJ0L0K5J5%%n%%%%%j0j0nK5K0J0j5j5j0K0K0K0J6NJ0J0%j0
1631D11%j0nno%%J6K0%j5j0j1j0k0k5l5j0%J5J5NJ0J5Nj0k0nNL0J5J0nl0nn%K0NJ5Nk5k0n
1628C25J0K5K5J1K0J5%k5j0j6j0j5j5j0%J0K0nj5j0k5%K0M0M1K5%%J0j0%N%%%J5J5%%J5J5
1625D96Nj5j0nj0j0j0j0j0NNJ0%%J5NN%k5%j5j5%j5nK0L5L0K5%j0j5%J5nJ5%NNNN%k0j5nJ5
1622D96J5j0l5l0NN0N0N0L0%nj5J0%nj0Nj0nj0j0j0j0j0j0j0j0J0J5J0J5J0J5NK5L0M0L5M5
1619G61L1M5M0L0%k5%j5m0k5l6l0k0j0k5j0K0K0NL0L1J5L5K5J5M5J0L5M5M5M5M0N1M0N0L5
1617A308j5k5j5k5k5j5l1j5nj0j0nJ5M1K5K5N0M5N0M5M5M5O1M0J5L0J0K0K5J5K5K0nJ0J0%
1615A774L0N0L5M0O1N5N0O5J10J26J20J15J21J25J10J31J60J85J66J80J96K10K51K96L41L96
1613E499M41M96N62O86Q17R53J068J238J428J625J849K041K185K256K206K050J795J458J098
1611C1751O92K81j00m17o46p97q52q38p57o31m41k01O0L51P02J093J549K055K597L133L649
1610D2233M076M341M396M181L730L022K151J188J96p47j559k186k592k782k772k597k301j915
1609E0063j503j028n26K0O31J334K080K877L700M497N153N589N715N499M928M010K817J429
1608I7285l5j459k712l749m482m923n068m962m662m236l750l188k612j990j379p52j15N57
1606D7768J233J880K441K862L098L093K842K321J585P06k25j208k121k892l464l825l945l890
1605D8259l705l429l088k727k346j955j544j133p77l91n0K76N41P52R18R77R43P57M86J35
1604C2899k80p02j098j424j669j870j995k025j990j900j780j634j494j348j203j078r33q17
1603G659p22o31n57m91m41l81l26k96k65k36j90j71j60j31j30j50j76j35r5q6q5q5q5q0r1
1601A463p0q0q5m5l6m5m0n5l5l0n0m5l0m0l6l0m5m0l0j0j0nnk0Nj0j0nj5%j5j5%j0j0nNNn
1598D61k0k0k5j1%J6K0%k0k1k5k0j5Nnj5J5k0j5J0nnnNj0%n%n%j0Nnn%n%%%Nj0NNn%%%%J0
1595B55nj0J0%j5Nj0n%j0%%j0j0%Nj5n%nJ0j0J0%nN%nn%j0nnj5N%%j5m5m0l0nK5J5J0K0J5
1592I5K5J0J5K5K0J0nk5k0%K0Nj0j5k0j0j0j5k0%%K5K5N%nK5L5K0K0Nj0%j5%j0j5j5k5nNL0
1589A70K5J0j5nj0j5l0l0j5K0N5Q5P0Nk5m5k0j0k0nJ0k0m5k5%K5J0J0j5k5j0K0%%J0K0L0N
1586A95%k5k0j0%NnJ0%%j0J0J0Nj5l5j0%j0%NK0J0J0K0J0J5J0J0%NNnJ5N%j0j5j5j0nk0k0
1583A35nK0J0J0K0j0%K5K5K0j0k5j5J5nj5j0NK0J0j5k0J0J0J5j5J0j5k5m0k0%J5J0J0J0J0
1581A70J5J0K5%nj5k0nj5j0k0nJ0%NJ0NNj0J0K5j0k0k5k5j5nNK5J0Nj0k5k0l0k0NK0J0J0N
1578G5K0NJ0NnJ0n%%nNJ5%K0%NK0J0N%J0N%%NJ0%k0k5k5k0k5k0k0k5NJ5J5J0NJ5K0NK5L5L0
1575B20L0K5J0%l5l5nJ5J5nnk0NNJ0J0J0%K0NJ0J5J5K0Nj5k0j5k5k0k0k0k5NK0J5J0K0K5K0
1572B95K5J0nN%J0%J5%nk0k5%K5L0K5L6M5N0N0N0O0P5O1P5J25J56J40J35J51J50J25R6Q0N5
1570B100K5k5o5q5p1q5r5j10j01j05j00j10j16j00r0q0p6q5q0l5j0K0K0%k5l0j0j0nj5k0n
1568D21j5j5j1j5%k5l5k5j5K0J0j0%%%NN%j0j0nj0J0J5J0J0K5K5K0K6K5%k0l1%L1J0J0%j5
1565D11%j5%K0L5N0N5L5M5M5K0K0J5K0N6N5M5O0R0J11J00J00J40J61J85J96J85J86J65J25
1563B716J16J05J10J01Q0O0L0L0P0J06J25J20J51J40J15Q5M6nm1j05j50j76k00k16k25k46
1561B942k46k25k11j75j66j45j45j31j05q5q5p6r0o5n0o0o5m6l0l5l5l0l0l5m5k0J5J5J0J5
1559E66J5j0l0m0j5J0%j0j5%j5%K0K5K5K5K0K0M0J5K0M5K5L0L6L5M5K0K0J5L5P5Q0Q6Q5Q5
1557A383R0J31J60J96K15K51K60K86L16L36L26L26L00K51K00J56J00N5J5%J5J5J5J5NJ0j5
1555E413n0n0p0j10j46j60j60j66j65j51j35j10r6q5r0r0q6p5r0j40j61j70j96j80j81j75
1553B125j75j51j20r5r1r0r0q0o0p1o5m5m5m0m0k5k0k5k0o%n%L1J0j5k1%L6J5J5K0J0K0J5
1551I02J0J0J5J5K5K5O0O5O6M0N5N5O0Q0J01J25J45J56K05K41K60K91L11L31L36L41L51L25
1549E002L06K51K35J91J50J26J25J50J71J90K06K35K66K81K65K01J45Q6%p6j35j80k26k81
1547G684l05l21l56l56l31l11k91k70k71k71k65k76k66k40k51k61k35k16k00j76j60j36j45
1545A774j45j31j25j00q0m6m0n5l0m0m0m0m0m5m6m0m0k5%nj0j5J0j0nJ5K0J5K0n%n%%%nnL5
1543G16L0L6L0L5L5J5N0O5O0O5O6M0N0P0J05R6J15J35J61J60J80K31K51K55K71L26L96M51
1541D496M86M82M61M56M26L81L06K25J46P5nq0j26j60j80j66j65j46j05q5p5o1j00j25j56
1539F205j90k26k50k71k91l10l26l46l46l31k81k50k16j85j46j45j45j41j20j05p6p0n5l0
1538A353m5m0l5j5NK5K5Nj5l0l0l0l6l0l5l5l0l5m5k5m5l0J0J0k5l5l1%L1J5%%%%%N%%j5k1
1535G71k5j5nJ5N%j5m0k5k0k5%J5M0M5N6N5N0O0N5O5N0O1Q0J25J45J41J35J35J41J90K11J95
1533B671K06K05K16J90J41P5J5m0j10j31j55j60k06k46k25k11j90j76j75j40j26j15r0q1m5
1531A097m0m5m5l5m0l5m5l5n6n0n0n5m5l5k0J0L0J0k0k0j5j5j5j0k5k1k0k0NK5J5J1J0K0J5
1529D36J5K0J0%L0K5L0%j5k5NL5L0M0O0N0N6P0J10J30J36J25J35J16J40J60J56J65J61J50
1526B556J45R6O5L5K5K0L5L0K5%l0o0j00j26j20j35j41j45j30j36j20j05q0r6j25j05j00p6
1525A102o5p5o5l0j5l0k0j0l6l5j0%J0nJ0L0K6%k1j0J5K6N5L5L0J0j0J5M0K5K5M0L5N5O1O5
1522A273R0J00J36J55J85J96J80J66J45J31J35J40J46J15R0Q5O6O0J5%j0Nj5k5l0l0k6j5J0
1520C473NL1L0P0Q5R0J01Q5O0M5N0O0N5O1P0P5R5R5J01J00Q0M0K5j0n0p5p5q5r6j10j25j31
1518D225j05j15q5q6j00j15j36j55j65k01k15k11j85j61j40j05j01j00j00q5o1m5o0k0K5L0
1516A428j0m5l5j0k0nJ0J0K5O0Q5Q1O5O0J20J41J30J35J46J65J65J51J55J31J35J45J61J60
1514C739J46J50J50J46J40J40J46J35J15Q6P5M5J0j0l0n0n0l5j1Nn%%%K1K5j0k5l1l0l0l0
1512D927k5nj5j5n%n%%nl0n5o5q6q5p5j10j36j60j65j71j95k06k36k30k11k00j66j35j10j26
1510A899j20j00r5j06q5o0o0n5n6k0k0l0j0nNj0N%m0k5j0NNj0J5N5N0N1N5N5N0M5O5Q5J26
1508A654J30J20J11J25J45J66J70J71J70J71J60J65J61J65J66J60J30J11Q0N0K5K5J5K0j0
1506D556%%j0l5n5p0p5q6j05j15j15j16j15j10q1l5k0l0k5l5n5m5n5o0q1q5p5m5m0l0n6q0
1504B616r0o0o0p5r6r0j00j11j15j25j00r6r0q5q0q6p5r0p5n0l0n0n1k5%J0j5n%Nnj0J0J0
1501G11%j0K0N0N1N5N0P5P0P0P6O5P5P0P0R1Q5Q0R0R0Q1R5Q0M5M0L5N1M0L5L5M0L5J5k0j5
1499B526l0m0p0p6p0o0o0p0p5n6o5o5l5j5J0J5j0l0nJ0K5M5K0Nj5k0NNk0j5k0k0j5k0%l5o0
1497A594n6n5o5q0q5q0q1n5n0n0n5p0p6q0o5l5j5m0k0j5m0k5k6k5nj5k0j5j5k0j0NK0J0J5
1494C00J5J0J5J0J0NJ0NJ6%J5NM0N5L5N0N0L5N0M6N0O0M0O5P0P0Q1P0L0L0M0K5L0L5M0K0n
1492A528k0j5j5l5p0r0r0o6m5m5o0r5j00p1m5m5n5m5n0m0m6n0m0j0N%%j0N%j0j0k0k5m5l5
1489A40j5NK0J5NJ5J0J0J5J5J0nk0k5j0J0%NNnnnnnnj0nnnnnJ5J0J5J5J0K0%l5k5j5j0k5j0
1486A05%j0%J0J5J5J5NNJ5nk0j0j5j5NK5K0N%j0n%NK5K5NNNk0m0m0k5J0J5J0j5j0k5k5nL0
1483H0L5L5M5M0L5J5%K0%k0k5l0j5l5l0k5%L5N0L0j0nNK0M0M0J5%nj0J0J0j0nNJ5j5m0m0j0
1481B50nj5j0l5l5l5l0k5%K5M5M5K0%j5nj5Nj5k0NK5L5M5K0Nn%%%n%nJ0nNNj5J5L5L5K5NK0
1478C85J6Nj5Nj1OL0K0J0NJ0J0Nl5n0l1m0j0J5%%%NNnj5l0k5k5l5n0n0l0j0K5K5L5J5K0%k5
1475A60l0j0J0K0L5L0J5j0j0J0L0J5j0j5j0j0j5j0j0n%J5K0%j0j5k0j0%K0J5%%K5L5N0K5K0
1472C50K5K6nk6j5j5k0j0j0k0l5l0m0k5%L0J5J0K0K0K0J5nk5k0nnj5j0%nj5k0NL5M0J5%J0
1470B60Nj0l5k0j0j5k0l0k5j0n%J0L5M5L0L5J0J0J0NK0%NJ5K0nj0nNk0j0%j0nnk0j5%J0Nk0
1467B30k5%L5K5Nj0k0k0j5nnJ0j0l5k0J0K5J0J0%j5NJ0NNj5k5j5k0k0j5l5j0K0J5J5K0J0K5
1464A55J0K0J5NJ5J0J0J0J5J0%n%%n%%n%k0nj0j5n%k0j5nj5nK5M5M5K5%j0%j0k5J0nj5k5k0
1461A85j0nJ5nl0l0j5%J0J5k0j0%J5K0NNK5L5K5NnJ0%j0k5nnnnn%n%n%n%J0L0K0K0NJ0K0L0
1458C10L0Nj5j0j5k0k0j0J0K0K0Nk5l5k5nJ0j5m5n0j5J0J0j0nJ0nJ0K5K0L0J5j0l0j5k0k5
1455A15j5k0k0J0K5K0NK0J5K0J0%j0j0%nj0%j0j0j5j0j5l0l0nJ5J0L5K0K0L0K0K0L5J5%NK0
1453B70%J5J5%j5l0l5j5j0m0l0j5j5%nnJ5L5K0L0K5Nk0m0j0NNj5j0%Nj5%nj0%N%NNnJ0J0n
1450A30nj0j0nnj0j5nNj0j0NNj0j0NJ5J5J0K0J0J5K0J0%%j0NJ0J0%j5k5j0J5J0K0nj5j0%%
1447A40%%j0NNj0n%j0%nn%%J0M0M0J0nnnnj0j5nj5j5k5j5J0L5L5J0j0nk0l5l0nJ5J0nj5j5
1444F0j5j5nNK0M0M0K0J5j0j5j5J0K5%j0nn%%j0J0Nj5J5j0l0j5l0k0nNj5NJ0K5L0J0j5j5k5
1441E0j0NNj5l5l0j0N%N%K5L0K0K5J5nnnj0%%K0J5Nj5k0k5j0J0K0K0J0nK0%NNNJ0%NNj0J0
1438A40J0n%J0nJ0%%K5j5NJ0j0j5%j5%j5j5%J0j0nN%%n%%%%%%%j0J0J5J5K0J5K0J5K0J5J5
1435B60J5J5NNj5j5N%j0j0J0J0K0j0k5k5j0k5j5J0K0K5Nj5%J0L5L0J5%k0l5m0k5j0nJ0%%%
1432A95%N%%N%%J0J0J0J0n%%L0J5%k5m5l0j0%%%%nNJ5L0L0M5L0%k0m0l0j5%J5nk5m5k5%K5
1429A60K5L5J5N%j0%J0%J0nn%nn%nnJ0NNJ0nk0k0%%K5J5N%j0nnnJ0%Nj0k5k0j5NJ5J5%%k0
1426A85j5nNNj0J0J0n%NN%N%J0j5j5k5j0J5M5N5L0L5K0Nl0n0n0l5j0j0j0j0%K0J5J0%K0NJ0
1423B20%%NnNn%%j0j0j5nj0j0j0j0nnnNnnj0NK5K0L0K5J0%J0Nl5k5k0%%%l0l5l0%J0K5L0L0
1420A60K0L5M5K0N%n%k5k0k0k0%N%%j5k0j5%%J5K5nj0nn%%nn%Nj0j0nnj5J5J0J0J5NNJ0NN
1417A95J0nK0J0K5K0K0NnJ5j5k5k5m0j5nJ0J0%j0nj0j0nj5j5%%N%Nj0j0J0J5K0K0nk0k5k5
1414A15l0k0J5L0L0J5K0K5M0Nl0l0m0k0k0%nj5l5k0J0K5L0K0NN%nJ0K0K5J0%nnj0K0J0%N%
1411B00%nk0j5j0j0j0j5j5NJ0NJ0%J0J5%j0J5%Nj0j0%J5K0Nk0k5nN%nnJ0nJ0%nJ0n%j0k0l0
1408H5k0nJ5K0K5L0nj0j5%nj0nJ0Nnj0j0NJ0J5J0k0k5k0J5Nj0j5J0j0%J5K0K5J0j0j0j0nn
1405I0%NK5K0%k5m0n0j5J5Nj5k5%%NK0J0J0N%J0%NNJ0%j0j5nk0j0j5k0nNNJ5n%J5NNJ5L0L0
1402I0J5J0%NNN%%%j5k0k0j5j0%j0%J0j0j0N%K0J5NK0NNK0Nj5%n%j0Nj0%K0NJ0J0%J0NJ0J0
1399A75%k0k5j0J5J5K5K0J0%j5j5nJ0J0j5m0k5nJ0K5K5J0j5k0m0m0k0j5J5NJ5J0J0J5J0NK0
1396A30Nj5j0%j0n%j0NJ5K5%nnk0NK5K5M0K5j0nNj5nN%nn%%nn%nnJ0j5%%J0J5J0J5j0n%k0
1393A75l0l0l5k5K0L5M5J5j0%nnj0%j5%NNNJ0NNJ0%k0l5k5l0l0l5l0nJ0K5M5N5M5J0j0k5j0
1390A05J5L0L5K0Nk0k0k5j5%K0Nnj0k5k0%J0N%nnn%%n%n%%%j0j5j0j0%K0NJ0nk0j0j0K0K0
1387G0K5K0%%%%k0k0k5k0J5n%NN%NNj5j0k0%J0L0K5K0K5K5L5J5j5k5k0k0%J5J5%J0J0J0Nj0
1384A75j0j5j0J0N%J5L0L5%l0l0k5j0j0j0J5K0j0k5k5k5l0J5J5J0J5J0J5J0J5nj0j0nj0j0
1382I5nj0J5J0%j0l5%%K5M0K5%k0j0NJ0k0j5j5l0j0J5J5J5J5%NnNL0J0j0j5j0%%j0%j0nnN
1379I0%nJ0NnJ0%j0J0Nnk0j5%K5K0%NK0J5J0J5J5%%NnJ0nN%j0%%j0j0%j5%%%%NnJ0%%J0J0
1375A90J0J0%Nk0j5m0k5nJ0K0NNK0J5%k5m5l0j0K0L0L0Nk0l5k0%NNNj0j5J0K0L5L5K0J5K0
1373B30J0J5k0j5l0j5%j5%K0J5j0l5l0k0%J5K5K0Nnj0%N%Nk0k0J5J5%%%NN%%NJ0J0NNK5nN
1370B20J0nk0j0j0j0j0j0j0nnnnnnnn%J0%NNNNNJ0J0J5J0J0J5J0J0Nj5nj0nj0nj0J0J0Nj5
1367A85l5j0NM0K0nj0j0k0l5l0k0k0nJ0L0J0nnJ0J0n%NN%%J0NK0NJ5L0J0nNJ0j0l5n5m5k0
1364E5j5j0J0K0J5J5J5K0K0J5%J0N%j5j0k0j0nK5K0L0N%k5m0k5k0k5k0j5%Nj5%J0%Nj5%%J5
1361C0K5J5nk0j5NJ5J5K0K5N%nJ5K0K0L0K5%j5j5nj5l5m0%L0K5K5J5K0K0j0l5k5j5NK0NJ5
1358A90K5K0J5K5J0j0J0nl5l5l5l5j5j0k0j0K0J5K0K0k0j5j5j5%K0nJ5L5%j0NK0%j5l0nnn
1356A15nnj0%j5j5Nj0nNL0K5J5NK5L5%%j0nnj5nNk0nnk0Nj0j0nj0%N%%%%%%J0J0J0J0J0J0
1352A45J0N%%%NK0K0j0k0k5nj0k0l0%J0K0K0N%nk5k5l5j0NK5K0J0Nj0%nnnnnJ5J5K0J0%%n
1349A25nNj0%nJ0J0NNJ0NNJ5j5nnj0k5l0j0K0M0K5K5Nk0m0k5N%j5%nn%j0NK5M0N0K0j0j0j0
1346A85j5nnnnj0nNj0NK0J5J5J0J5J5J5NNJ0NnnJ0J5J5nk5l0nj0nj0j0j0j0j0j5nk0nJ0%%
1343A30NJ5K0Nj0j5%J5L0K5J0%%k5j0%Nnj0j0j0J0%%J0J0nNNnnn%j5N%j5NN%N%NnJ0%NN%%
1340A95%nNJ5nk5l0l0j0n%J0%nJ5NNNJ0n%%n%%%%n%%nJ0K5L0%j5m0m0j5l5j0%K5M0J5nk5j5
1337G5%K0K5K0K0J5nj0%j5l5j5%J0L0M0J5nk5k0%%J0J5J0J0J0J5nl5k5NL5K5J0%nnnk0j0j0
1334A65J0K0%j5k5nNj0NJ0J0J0J0NJ0K0%nj0Nk0nnnnnNJ0%nK0M5O0O0K0Oj6N%j0l0j5%%k0
1331C05j5n%k0j5%nnk0j5j5J0K5J0j0l0NNJ0Nj5j5NL5M0Nj5j5j5k5k0j5k0k5l5nNJ5K5Nj0
1328A25j0K5L5M5L0Nj0j5nnk0nJ0%n%%J0nnnJ0j0j0NNj0%%nn%%j5J0%%nN%%%%NnN%nNnN%k5
1324A50%j5Nk0k5J0K0J5K0K0Nj0J0j0nk0k5nJ5K5NL0j0l5j5k0l0k0j5%J5J5N0O5M0J0k0n0
1322A75p0n0k5j5NL0M0L0K0J0J0J5k0k5k5j0%J0K0Nj5j0j0j0%%%%%%N%N%J0%NNNNNNNN%NJ5
1318A65nnj5j0j0k0n%k0NJ0J5%%J5J0NNJ0j5j5K0K5j0k5k5%K0K5%%%%%nn%n%j0Nnk0j0%k5
1315G0N%k0j0j0J5M0K5Nn%j5j0j5j5%k0k5%K0M0K0L0Nj5nnj0j0j0j0%K0J5%nnj0nK0L5L0K5
1312A85j0l5%L5L5K5k0m5k0%K5L0J5J0%j5%k0j0nk5m0l0k5k0j0k5nJ5K5K0J5j0j5k0nNL0K5
1310H5J0Nn%NnNn%K5K0L5J5j5l0l0j0j0J0J0nJ0nNNNj0j0Nn%%j0j0l0k5k0NJ5J5NNJ0k0m5
1307El0j5nNJ0K5L0J0J0L0K5J5j0k0k5j0K0nj5m5j0NL0L5K0K0Nnj0nnj0k5m0j0K0K5nk0l5
1304a5k5k5j0L5M0M0N%%j0k0NNNJ0%k0j5j0j5J0M0L0J5J0%NNNK0L0%k0k5k0k5L0M0Nk0j5j5
1301H5NN%Nk0k0%j0%j0J5J5NK0J5NJ5J0%k0j0nk0%%k5%j0%j0%j0%j0J0%nJ5J5L0K0K5K0K0
1298A70L5Nnj5k0j0%j5nnnj0nj0j0j0k0nJ5K5K5k0n0n0k0%%nN%K5N0M5L5%j0j5%j0k0j0j5
1295F0k0j0j0j5j0Nn%nnnNNJ0NJ0J5J0NNJ0j0j0NJ5K0nk0j0K0M5N0J5k5l5m0k5j0l5j0%K0
1292A5J0J0J5%%J5%J0J0%nk5j5j0j0J5K5K0K5Nj5k0k5j0J0J5K0nj5j5j0j0J0Nj5m0m5j0K0
1290d5M0L5L0Nnj0J0n%n%%j5j0j0nj0j5%nNN%nJ0%%j0j5j5j0j0J0M0K5Nj5j0%J0K0K0J0Nj0
1287D5j0NJ0K0%l0n0m0j0J0K0J5J0K5M5L0%j5l0l0nL5N0L5J0j0k0nK0K0J0J0j5l0l0j0%J5
1284A00J5nk0l0l5l0NL0K0J0J5K0M0J5j0k5k0k0j5J5%%NN%%%%N%N%J0J5K5Nk0m0l0l0j5K0
1281C5K0j5J0NnJ5K0J5J5K0k0j5j5k0n%nn%j0NnJ0L5K0K5%N%%J5J0nj5k5nJ0K0Nj0%nJ0nj0
1278A25J0%NJ5nk0l0l5k0n%%NK0M0M5K5J0%nNJ0n%N%%Nnj0k5l0j0Nj5n%%nj0NNj0N%%NJ5j0
1275A05k5k0J0K0NJ0NJ5J5j0k5m5k0nnk0nJ5J5n%j0nL0N5N0J0k5l5j5NJ5K5NJ0J5L5J0l0j5
1272A60%%nN%j0j5%K0Nk5l0%%j5NJ5K0K0J0k0j5j0k0k0%%j5j0nj0j0%k0nn%J5K5%k0nj5j0
1269a5J0NnK0K5J0K5K0%%%%j0j5j0j5NJ0%J5%j5k0NJ5NJ0K0K0K0K0K0%%%%j5l0l5j5NJ0J0
1266A05N%j5Nj5j0%j5%J5%%J5NNJ5nj0k5k5j0j0J0%%%J0%NNNJ5nnJ5J0%NN%J0%%%Nk0j5k5
1263F0j5J5J5J5J5nl5k0j0%J5NN%k5j5nK0L5M0K0n%nn%J0J5nj0j5j5j0k5j5j5J0J5nj5l0j5
1260a0NJ0L5N0M5J5nnJ5J5j0l0l0k5l5l0n%k5l5nK0L5K0K5L5J5nnnj0J5J5J0K0%K0NJ0K5%
1257A85j0l0n%Nj0n%%nn%n%nj5nK0L5L5N%n%%nj5l0l5j0J5M0L5K0j0k0k5j0nk5j5j0j5j5j5
1254C0j5J5J0J5J0J0J0J0J0J0J5k0k5j5N%n%K0K0Nk5k0k0k5J0J0J0J0K5Nk5l0k5j0j0k0nJ5
1251a5J0j0J0J0%J0J5%J0NNJ0J5NNJ0J0Nnk5nk5k0j0nk5nJ0J0n%N%NL5M0L0L5K5J0K0J0j5
1249B00k5l5j0Nj0%%n%j0%j0l0l0j0j0nJ5L5L0J0Nnj0%Nj0k5k5%K0K5J5N%J0J5J5J5J0K5%
1246A95l5m5k0%nj0k0k0%K0K0K0K5%j0j0J0J0K0K5NJ0j0%%%%%%j0nnn%j0k0NL0K0%j5j0j0
1243A40k5l5k0%%j5J0M0K5K0Nn%%%%%%K0K5L0J5j0l5k5k0%%N%Nj0k5k5k5j5%K5J0J0J5J0j0
1240A10j0j0n%J5J5%N%J0j0nk5l5%N%J0NNN%NJ5K0nk5l0%K0J0J0j5n%j0J0L5K5Nj5l0J0L0
1237A45Nj5l0k0%%k0NL5L5Nnk5j0j5j0k0j5j0Nj0J0j0J0j0%Nnnnnn%j0NL0L0L5L0%j0J0j0
1234A20k0k0k0k0%%%N%%nNK0K0%k5j5NJ5L0%NN%Nj0n%%nj0NNNJ5%NJ0J5%k5k0k5k0%K0NJ0
1231H5K5M0J0k0k5k5nj0j0j5j0j0j5nj5%K0M5L5L0J5%l0k0k0j0%J5K0K5J0%%j5nnj0j0nj0
1228G0j0j0j0j0J0J5NJ5L0K5M5J0j0k0k0k0j5nk0j0nJ5J5n%%%%n%%nnNJ0j0%%nNJ0j5j0J0
1225G0Nj0nNL5N5M0M5j0m5m0j5j0N%j0%%%%%n%%n%%%%j0j0%nnnj0NNN%J0%%J0j0%j0%nnnn
1221E5nj0nnK0L5L0K0nl5j0k0k5nJ0K0L0NK0K0J0j5j5J0K0j0n5n0n0k5j0nK5J5K0K0K0K0K5
1219I0J5nl0l0%%K0J5J5Nnj0J0M0L5J5nl0l0l5l0l0j0J5J5j0j0nj0NK5K5%J0J0NJ0NNJ0Nj5
1216A05k0j5k0j0k0k5j0NN%J0NNnJ5K5K5K5K5%k0j0nj0j0Nk5j5NK5K5NJ0K5nk0k0j0l5k5l0
1213a5j0J5J5J0J5J5K0K5nk0k0%NL5J5J5j0j5nJ5NNnj0Nj5nnj5%NNN%%l0j5j5J5J5K5Nj0k5
1210D0l0j0J5J5J0K0J5J0J5J5k5l0k0k5%M5J5K0J0%J0%j0%J5K0j5l0NK5J5J0%l5l0j0J0J0
1207I5%nJ5K5K0K5L5J5k0k0k5k0nNJ0j0NNJ0nj5%J0J5k0k0J0J5J0k5n0l0nj0J5M0K5J5j5j5
1205A05J5N%J5%%n%n%%nNj0n%%%j0Nnk0nj0j0j0j0j0%J0%J0NNJ5%%j0NK5K5J0%k0k0j0l0j0
1201D0J0J5K0Nnl5k0j5Nn%J0J0K0L0J0%J0K5K5J5nk5l0nj0%nl0j0J0J5J5nj0j5%N%NN%%%%
1198G5%NNj0J0%n%k5j5j0j5j0j5j5NNNNJ0%J0%%N%%j0j5%J0M0J5k0j5NJ0NJ0%N%%%N%NnnJ5
1195G5j5k0j5NK0J0nN%J0NNNk5k5k5k5J0J0NNK5%%j5k0J0K5N5L0J0%k0k0k0k5k5J5J5%K5J0
1192I0J5J0J0%k5k0nk5%k0j5K5K0K0K0%k5j0j0j0nj0nJ5L5L0J5nj0nj0l0k5k5k5l5j5J0NJ5
1189c5J5L0L5%%n%%%%%J0J0K5%J0J0J0J5%%%%%%%%j0J0%%%%n%j0nnj0j0j0j0nNJ0j0l5nK5
1186E0M5M0J5J5J0j5k0%%k5j0J0j0%nn%n%%%%%%N%%%%%%%%%%nn%nn%nnn%nn%nnJ0J5J0J0K0
1182A05NJ0J5j0j0j0j0j0j0nj0j5j5K0K0%Nj5J5J0J0J0J0L5L0n%k0j5j5k0%l0l5NJ0J0%K5
1180I0J0J0J0J0N%%%N%%%%j5j0%K5%j5k0k5nNN%k0j5%nnj0nk0Nnj0J5nNNJ0NJ0NNK5J0J5n
1176I5%n%nK0L5M0%k5l0l0k5k5j0K5J5K0K0K5%j0nnnnn%%K5J0J5%K5K0%j5k0k0k0nnk0k5l0
1173D0j5L5N0K5N%nNnnN%n%%j0n%nn%j5NK0NK0J0j5k0k0j5j0J0%nK5K0K0K0%%n%k5k5%L0M0
1170A75L0K5Nnk5k0j0j5Nj5Nnj0%nJ0J5NK0%K0J5J0j5j5j5j0k0j5k5n%J0k0m0m5k0%J5K0J0
1167D0NnJ0J5NK5%K0K5Nnl0k0j5j5nj0j5J0J0J0J5j5j0k5nK0K0K0K0K0nJ5J0k0l5k5k0nN%
1164D0NK0K0K5K0nj5j0nNJ5K0Nj0k0k5%NK5K5J0j5l0k5k0NK0K0%j0j0j5n%J5J5Nj0%nnJ5J0
1162A05K5Nnj5j0j0j0j0j5nJ0K0J5J5j5nK5L5M0K0%k0J0K5J5J5j0nj0nj0j0nj0nj0nj0nj0
1159A50j5Nj0j5nj0j0nnnk5%J5J0l0j5%L0K0NJ5J5J5%k5l0k5J5M0L5j0l5k5j0NJ0%J5J5%J0
1156A15J0NJ0J0NJ0J0J5%j5j5l0nJ5J5K0J0%l0j5j0%NNNN%J0nk5l5k5l0J0L5K5K0Nk0k0NN
1153A05NNNJ0%K0nj0j5k5%k0j5j0k0J0NJ0Nj5j5K5K5J5j0j0J0K5K0%l0n%j0nj0j0j0nNJ0J0
1150G0J0NJ0K0nj0j0j0j0J0L0L0J0j0j0k0nJ0%K5%k5%k0j0NNK0%k0l0NK0N0J5nnj5k5j5j5
1148G5k5NL0L0J5K0J5K0l0k5l5k5j0j0nnj5n%j5%K0NJ0NNJ0NK5%NK0NJ0nJ5M0J5j0n5nJ5%
1145A40Nnj0j0n%j0k0NJ0NnJ5J5NJ5%j0l5NL5K5K5M0J5%j5%j0k5nJ5L5O0M5J5l0l0j0K5J5
1142C35NM5Q1J50J76J70J85J71J45J11Q0M5j0n5j06j45j25j26j30j25j11j10j20j00o1m5k0
1140C10nk0m5m0k0k0j5J0L5Nj0N%nnn%nj0%nJ0J0K0%k5k5k5k5N%N%J0j0NNnn%nn%nnnnnj0
1137F0J5nJ0L5L5J5Nj0k0k0j5k0J0J0J0J0J5NK0Nk0%nk0nj5%j0k0k0J0K0J0%j5nNJ5J0J0J5
1134A30J0J0J0%%j0NJ0j0j0J0nj0j0%%J0%k5k5j5J5L5J5%j0j0K0%NJ5%J5J0%%%n%n%%nnnJ0
1131A70j0%%nnJ0%%J0%N%J0j0k5k0j0J0K5L0Nj0j0j5j0%n%l5m5l0j5%%J5NNL0K5L5K5%j0j5
1128A30N%J0Nl0l5k0NK5K0J5j0k0j5j0J5K5J5Nj0j0%NN%Nj5k0k0m0l0nJ0L0J0J0K5M5L0K0
1125A80nj0nnj5k0nj0j5l0l0l5k5j0J0J0nJ5J5J0J5K0J0J5J5J5M0M0J0nk5j5j5k0k0NK0J5
1122A35J5J0J5j5m5l0k0nJ5%J0n%NnnNJ0nk5j5NJ5L0%j0k5NL5N0L0%j5k5l0j0%%j0j0%nj0
1119F5NN%J0NnJ0%%j0j5NJ0J5nl5j0J0K0L5J0NJ0J0j0j0%j5j0nj5%J0J0J5J0%K0J0J0N%%N
1116A80%N%%%j0j5%nnj5Nnn%nNj0J0j0j0N%nj0%n%NN%k0k0j5%K5J5Nj0j0k5j0NK5L0nk0j0
1113F5nNJ0%j5%nnj0%j0nK0K0L0J5K0K0L5J0j5j5k0j5NNj0J0J0j5m0k5J0K5K5J0nj0j0nNN
1110A20nk5j0nJ0L5L0J0%k0j0%nj0%j0j0nK0L0K0K5%k0nj0nnj0%K0NK5Nnk0k0nnJ0J0%%%N
1107A55nj0J0%nnj0j5%j0j0nnj0J0J0j0j0J0NnNJ5J5nj5j5J0M0L0J0nk0k0nJ5K5%j5l5m0k5
1104E0J0L5K5n%%nn%%%J0K0Nj5n0n0k5J0J5j0%J5L0K5M0J5nnj0nj0%k0%nnj0nj0nnj0%N%N
1101D0%%%NNJ0J0NJ0%J0NK5K5j0n%J5K5%NN%J0N%%NNk5l5m5%%J0K5K0%k0k5k0k5%K0K5K5K0
1098A60nl0l0j0J0J0J0K5%k0j5k0j5m0m0n%J0J0J0J5n%nnK5K0NL0Nj0%%Nj5l0k0k5nJ5K0J0
1095D5nnJ0%J5K0N5N0L5K0j5j5j0k5nj0nk0l0nnJ5M0L5L0Nk5l0nJ5J0K5Nk5j0k5nJ0NJ5%n
1092A75j5k0nNJ0%j0j0NJ5K5K0K0J5J0j5m5m0j0NNJ5K5L0J0j5k5j0k5m5k5j5%%K5J5NJ0J5
1090A30K0J0k0j5l0j0%%%J0K5M0L5L0%k5j5j0k0k5l5j0J0J0L0%k0j0J0K5L0Nj5j0%%%Nn%N
1087A55nk0k5k0j5NK0K0%j0k0l5nJ0J5K5NNK5NJ5K5%J5J5%%J5j0j5k0j5k0k0k0k0k0%%%%K5
1084H5K0K0K0K0K0K0K0nk0k0nj0j5k0nj0j0j0j0%K5K0%%j0nnnnn%nn%%n%n%%%j0J0K0K0K0
1081A35K0%%J0nk0j0k0j5l0k5%J5%k5j0j0nj5k0%J5K5L0J5NN%Nk0j5k0j5NNNJ0NJ0nJ5Nk5
1078C0j0nJ5J0J0J0K5J0j0k0nJ5J0nNNN%nj0%K0J5J0j0k5j5nNJ5%%N%J0nnJ0J0NK0%j0j0j5
1075A05j0NNJ0%nJ0J0%j5nj0j0j0nj5nj0N%%%n%%J5K0K5J0l0n5n0l5J5K5J5J5L5J0J5K5N%
1072A05NNj5j5k5nJ0K5J5J5K0K0J0K0%j5k5NJ0J0J0J0j0j0nk0nK5J5nj5l5k5k0%J5NJ0K5J0
1069A50J5K5K0K0J0K5%k5j0j0nj5j5nj0j0%j5NK0J0J0J0j0N%%%Nnnj5k0nj0j5Nk5nK0J0NN
1066A40J0J0%%J0%%N%j0J0J0j0%%K0%j0j0J0%k0l5j5n%k0nj0j5%J0J5J0J0J5J0K0NNJ5J5N
1063A95Nnj5m0l0nK5K5J5k0j0%%%N%nJ0M0L0%l0k0j0j0j0k0nJ5J0%J5J0J0NJ0%J5NJ0J5NJ0
1060B50J0J0J0J5%j0l0k5k0%%j0NNNJ5nk0j0j0k0j0Nj0%nnn%J5K0K5J0%j0%j0%k5m0m5l5k0
1057B0nK0J5J0%nJ0J0J0J0%J0j0J5J0n%N%k5l5l0nL0O0N5J5j0%J0NN%NNj0n%nnn%%NnNNnj5
1054A65m5l5k0nJ5J0nnJ5K0J5J5K0J0%k0l5m0l5%J5J0J5J5J0j5l0l0j5NK0J5Nnj0K0L0L5K0
1051A50%j5l0k0nnj0K0M5L5L0NJ5j5j0nnnnJ5J5%%K0J0%k5l5m0k5J0K0K0J0nJ0N%k5j0k0k0
1049A00nk0k0nJ0L0L0J0j5%K0Nj0k5%L5J0J0K5NNNJ5L0K0J5%l0l5k5n%%k5k0j0NJ5NN%NJ0
1046A75nNNnJ0j5m0l5j0NJ0NJ0nnnnj0%L0K5K0j0%J0%k5j5j0n%%%%%J0nk5nJ5K0%nnNNNNJ0
1042A35J0%NJ0nj0j0nNk0j0%%NN%%NnJ0J5%%K0J5%J5Nj0nj5%j5%%j0k5j0K5J0Nj5k5k5k0%
1039F0K0L0L5L0K5N%%j5l0m5k0%%J0j0%J0nN%%K5K0j0j5k0J0J5J5j0j0j5nNK0J0J0Nn%N%n
1036A50%%nj5l5k0j5%K0L5K5nl0j0j5NnNJ5K5K5K0N%%%%nl5l5j0K0K5K0K5K0L0J5nj5nj5j0
1033A95J0%nn%J0j5j5l0l0j5j5J0Nj0l0k5j0J5M5L5L0J0K5%k5k0l0k0nK0K5J5K0K0nk0j0j0
1031A40j5j5nk0j5J5L0L5J0%%J0N%NN%j5k0l5k0j0J5J5L5J0%NJ0J0j5j0l0l5nJ0J0nnJ5K0
1028A35K5L0J5j0l5k5j5J0K0L0L5K5j0k0k0j0J5K0K0nk5k0m0m0l0j5j0j0%J0K5L0K5M5K0N
1025B00n%%j0j0j5nj5nk0nL0J0K0K5%nJ0nj0nnj0j5%%j5l0k5k0%%J5L0M5K5K0J0k5k0k0k5
1023A15j0J0K0J0J5J5j0l0l0k5Nj0j5NK0nJ5L0J5K5K0%N%Nj0J5%%N%%J0%nJ0n%%J0nnJ0N%
1019B30NnnNJ5Nl0m5nJ5M0L5K5J5L0J5j0j0j0j0k5j5k5k0k0k0k5j5j0nj5NNK0J0J5J0J0J0
1017A95J0%k0k0%K0L5L5K0j0k5k0k0%%J0n%Nj0J0J0k5j5NJ0J0J5J0K0K5%k5m5m5k0%J5J0L0
1014A95L5K0%j0l5j5j5NNnnk5NK0J0K0J5K5NK5J5NNNNl0n0n0l0j0J0%NK0K0K5K0J0j0k0k5
1011A95k5l0j5K0M5K5J5nj0j0%k0%%nn%%nnnnn%j0%j0%%J0NNnJ5J5j0j0j0k5nj0j5j5j5NK0
1008H5J5NJ0K0NJ0K5%K0%J5J5J0J0nnnj0nj0%j0j0J0nnJ0j0nNnj5nj0j5%j0j0NK0K0Nj5%J5
1005A65L0L0J0nl5l5j0K0K5J0%j0k0N%nNnj5j0j0j0j0nj5NJ5NJ0J5%J0J5NnJ0nnJ0N%%J5K0
1002B25%nj5k0%J5L5L5J5k5m5l5l0j0%NnnnnnK0%j0l0j5j0nJ5K0NJ5J5K0J5NK5j0j0%k0Nk0
999A50j0%nJ5N%J5%nJ5K5J5K0J5j5j0j5k0%nn%nn%j0J0%NN%NNNnJ0J5j0J0%NN%k0j0j0nj0
996A75j5j0%NJ0n%N%Nj0nnj0%j0j5NnJ0J0n%J0%NNL5K0J5j5l0m5j0J5J5K5J5%n%%n%n%k5k0
993A30k5k0j0J5%N%%NN%J0%NK5K5J0k5k0%J0L0K0J0nk5k5j0k5j5NJ5K0%J0%j0J0NnNnNnnN
989A50%j0%%%nn%nNj0NJ5K0J5K0L0NK0J5%j5j0j0j0j0j5nJ0NK0%k0l0l0k0k0j5j0k5k0j0J5
987D0J5L0K0N%n%j0%K0%J5J0nj5j5%%%J0j0nJ5j0J0J5J0K0Nj0k5l0n%J0J5%J0J0J0N%j0j0
984A35%j5%%j5k0k5k5k0K5K5K5K5J5nNJ0NNnJ5j0l0k5j0J0K0NK0K5J0J5J5nk5k0j0k0k0l0
981G5j5K0L0M0J0nnj5j0k0m0l5k5J0J5nJ5K0%J0J5%K0NJ0J0J5%K0J0J5K5N%j5m5m5l0j0K0
978I5J5K0J0J5K0%J0nJ0%NJ0nk0j0k5j0NK0J5k0m0l0%NJ0J5NK0M5N5L5L0NNk0n0n0m5l5k0
975I5nJ0K5K5L5K0%k0j0%nj5nj0j0%%J0j0k0l5k5%J5NN%J0%k0j5%J5J0NJ5%j5j5%J0M0M5M0
972B00K5Nk5l0j0N%nj5J0J0j5nNn%j0j5j5j0%J0%NK5K0j0l0l0k0j0j0%%j0NK0K0J5K5Nj5%
969A15%J0J5Nj5l5j5K0N5L0J5nk5k0k5j0%j0k5k5j0j5j5%k0NJ5J0J0K0L5L5K0%j0n%%%%NN
967A40%%NN%j0J0Nn%%%nNj0k5l0NK0L0Nj0l0l0%J0L0K0K0L0J5NN%J0J0%K5nj5nj0j5%%Nnn
963B00Nj0%%l5m5m0j5J5J0%%J0%NJ5n%J0%%J0%j0J0J0j0N%%%Nj0%%J0%j5l0j0K5M0L5K0%%
960B05k0j0j5j0k0l5l5j0K5M5K5N%%nnnnj0%nj0J0NnNnN%nnnj0%nj5NK5M5M0K0J0l0j5j0j5
957A50l5l0k5J0J0%J5NnJ0%NNNNj0j5j0j0J5N5M5K0Nk0nj0j0nk0%J0J5K0Nk0k0k0k5%%j5N
954A05%nn%NNNNj0j5k5nNJ0J0J0NJ0J0J0nj0%nn%k0J0n%J0j0N%%%K0J5L0J0k0m0k5l0J0J0
951G5NJ0K5L0M0K0k5k0j5l5k0k0l5j5J5J5J5K0J0K0J5K0%L0K5Nn%%j0J0%NNk0j5nk5j0J5N
948A60%%%J5nk5k0k0k5l0j0J0J0J5J0K0J0J5K0K0J5%%j0J0j0N%nj0N%j0Nj0n%nj5k5NJ0%j5
945A05l0J0J0%J5NJ0%J5%nn%%n%%j0K5J0%%J5J5nj5j0j5j5k0nnk0l0NJ5K5%%%%%j0nn%j0n
942E0j0K0j0%J0j0J0nNJ0NJ0NJ0N%J5NNJ0%k0j0NL0J5%k0k5m0k0NK5J0%%J0NNK0n%%J0K0K5
939A85K0Nk0l0k0l0k5l5j0J0L5L0J0J5K5L0J0nj5NN%J0j0k5l0nNJ0J0NnJ0j0l0m0l5k0NNn
936D0j0k5J0NNk5l0nNK0J5K0K5J0K5J5K5K0n%nnj0J0nnJ0J5L0L0K0nj5l0m0m0k5j0%%NNNJ0
933H5%J0K5L0L0K5J0J0J5J0J0J0J5Nl5n0n0l5l5k5%J0J0NK0%%j0j0nNj0%%nN%%j0NJ5K0L5
930A40J5Nj5k5k0j5l0nK5NJ0%%J5nk5j0k0j5NNJ0J0K5K0L5K0K0j5l0k5%K0NJ0J5K0J0K0nk5
927A80l5%J0%NJ5%k5l0J0J0J0J0J0%j5k0NJ0%%J5J0%%J0NNj5l0k0NNk0%n%nnnNj0N%nNNj0
924I5J5j0N%N%N%%Nj5j5%k5%K0NNK0K0J5K5k0j5j5k0j5j5l0nK0L5M0J5K5%J0J0L5%k5l0l5
921A40l0l0l0l5l0nJ0J5J5J5J5K0J5J5J5J5J0%k5j5k0nL0M5L5J5k0k0%j0j0J0K5L0J0n%j5
918A95J0J5J5nl0m0m5k0k0k0j5%%J5J0J5J5J0J5J5J5k0k0l0j0J5J5J5J5K0J5J5J5nj0j0j0
916A60Nj5k0%%%%%%%N%J0J5J5J0%K0K5%k0k0k5k0j0l5j5k5J0K5K0Nnk0l0nJ0J0J5J0J0J0J0
913A35J0J5J5j5j5l0NJ0NJ0J0j5l0k0nj0K0J5K0%%J5L0J0nnJ5NNj5k0j5k0nj0nnj0j0nnJ0
910H5K0K5%j5k0k0j5J0J0J5J0%k0j0%j5%%j5j5Nnj0J0L0J5K0J5K0K5J0nk0k5j0J0%%J5NN%
907A40J0J0L5L5J0nnnj0j0nnj0j5k0j0k0k5nJ5K0K0J5K5J5L0J0%k5k0j5k0j5j5J5n%%%%%J0
904A50J0nnl5l0j5J5K5K0j5j0nNK5M0L0J5J5j0j0j5j0j0k5j0j0j5nJ5j0J5K0K0L0K0nJ0%%
902B25J0j0nNJ5%j0m0k5k5l5k0%j0j5%J5J0K0J0NJ0%NK5K5%k0j5nNJ0nn%n%J5K0Nk5k5l5n0
899E0l5j0K0K0L5K5J0J0j5k0NL0K5NJ5K0nk5nj0nK0J5nk0k0k5k0NJ5K0NJ0%%J0nJ5%%j0k0
896A30j5j0%NnJ0K5J0%k0j5j0K0K5NNJ0NJ0NNJ0nk5k5nk5j0nk0l5k0%J0nnNK5K5K0J0nNj0
893A05n%J0K0K0J0j0%j0nN%nJ5%%%NJ5J5J5K0k5j5k0k0j5k0k0j5NK5J5J5%%%%%Nj0J0L0M0
890B05M5K5j0l5k5k0k0N%k0j0%nnj0j5%j5j5%j5j0%nn%J0J5K0J0L0L0nk5j5J0L0NNJ5J0J0
887A95nK0K0%j5j0j0j0NNJ0NJ5J0j0l0l5l0k0n%K5J0J0J0J5J5J0j0j0nj5j5j5nN%nL0N0M5
884B50Nj5k0l0j5%nJ0%NNNj0%%%%%%NK5K5Nl0l0l5k0j5%L0K5Nk5j5n%%%%Nn%%nj0J0k0j0N
881A00nnn%%nnJ5J5L0Nnl0l5m0k5j0J0K0K0J0nNK0K0J0n%Nj0%%j5NK0%J0J5J0J0J5J0k5j0
878A40j0k0nJ0NNNj0%%%%Nnj5%nnnnj0%J0K0J0J5Nj5nnj0j5j0j0j5%J5L0J5K0J0K0Nk5m5l0
875F5j5K5J0nj5j5j5k0J0K0K0J0%j0j5J0J5L0L5J5nj0%j5j0%%j0%J5M0M0K0j5k0j5%j0j0%
872A50n%n%%%j5NNj0j0%K0J5K0J0nk5k0j0nJ5J5nk5j0%K5J0J0J5J5%j0j0%J5J5K0J0k5l5k0
869A40l5k0%j0nJ5L5M5J0%K0J0%%%%%k0k5k0k5%%%nNJ5j5j5NNj5l5k5j5n%%nnnJ5K5NL0J5
866I0nJ0J0nnJ0K0J5%l5k0j0J0K0J5K5NJ0j5j5NJ5J5K5L5K0nk0k0n%j0k0k5nJ0L0L0Nj5%%
863A95J0J5k5l5l5k0k0j5k0K5L0L0K0Nj5n%j0nnn%N%NN%N%N%%%j0j0%K0K0J5%k0n0l5k0%K5
860G5M5N0K5nl0l0nJ0J0K5Nj5%nj0nj0k5%J5NJ5Nj0nj5j0nnnj0k0%L0L0J0j0m0m0j0NK0M5
857A00L0J0J0nj5j5j0j5j0j5j0j5k5%K5K0%k0NK0M5M0L0J5j0j5k0nN%NNj0k0k5nnJ0NN%K5
854A40M5N0O0K0j5l5l0nj0l0l0j0NL0J0%j0j5j0k0k5%L0K5j0j5j5Nnj0J0J5J0J5J0J0J0J0
852B10J0J0J5J0j0j5%J5M5J5j5m5j5%j0j5%%j0l0k5j0J0K0L5J5K0nj0l0j0k5%Nj0NJ5nNJ0
849A75k0j5k5j0%n%n%%%nj0nj5j0NK0J0J0K0J5K0K0nn%nJ0K0j0m0l5j5J0J0K0nj5j0J0J0%
846A15j5j0N%nj5NNj0j5j5k5nK0M0M0K5K5L5M0K0j5m5l0k5%J0J0Nj0j5k5nJ0N%J5K5L5J5l0
843A90j5J0L5L5K0K5%Nj5j5l0nJ5J0%nk0%nj5k0k0%nnl0k5j0K5%nnJ0J0nk0k0j5NK0L5J5J5
840A70Nj5j0%k0l5l0nNJ0K0L5M0M0L5K5j0l0l0m5k0j0NK0K0%J5NNNnn%%%%%%J5N0M0L0J5N
837C45j5m0j5k0%n%Nnk0%j0j5j0j0%j0m5k5j0J0J0J5K0J0%N%%%%N%nJ0J0nl0n5k5j0NK0%K5
834A10L0L0J5j5k0j0k0k0k5l5k0nK0J5K0J5J0K0K5NJ5J0j0l0%%nnJ0J0K0%J0Nj5k0k5j0%K0
831A25Nk5j5NL0K0NNK0%j5j0k0l0k0NM0L5L0N%nnnnj0j0nJ5J5j5NJ0K0%j0NJ5K0%k0k5k0k5
828A40j0NJ5K0J5K0Nj0n%j0%J0M0L0K0Nj5l0k5j5j5k5n%J5j0j5%%nNK0L0K0j0j5j0k0j5j5
826A35j5k0j0N%J0%%J0%%j0k5l5NJ0K5K5j5j5NL0K5K0nj5j0%J5L0K0K5%J0J0k0k5k5k0j0J0
823A50N%K5K5K5K0j0nNj5k0Nnj0J0J5J0J0j0j5Nk5k0k5k5l0J0J0K0%j5j0j5j0NJ0NJ0J0J0
820A35NJ0j0j0j0j5J0NNNNNNNNNJ0NnJ5NNj0k5j0k0J0NNJ0nn%K5N5L0j0l0k5J0J5J0n%n%k0
817B00j5j0l0m0l5j0J5NNJ0J0%K5J0J0NK0J0J0N%nk5k5j5NK5M0L0J0j0j5k0nNK5%j5l5m0l5
814I5j0J5J5%j0j0J5J5K0J5%K5K0%nk5k5j0N%N%j0nnj0nnnnk0j0J5L0K5J5K0K0%k0j5nk5k5
811A05j5NM5M0J5j0nl0k0j5j0j0j0j0%K0K0NK0L5K5K0nm0k0k0j0j0j0j0%%NL0K5K0j5j0j0
809A40K0K0nj5J5Nk0k0k0l0j0NL5L0J5j0nk0nj0j0%j5nK0L5M0%l0j0j0NJ5%J5Nn%%nNJ0j0
806A65j0NJ0j0l0j0NK0K0K5K5K5J0J0j5k5l0j0j5k5%%%%%nn%j5k5k0k0j5nJ5L0J0%%J0%k0
803G5nj0K0L5K0K5J5%%J0%J0NN%k0j5j0j0j0j0j5nnj0nnnk0%%%J0nJ0%%J0j0NJ0K0M5K0%k0
800A55j5%J0J5L0Nj5j0k5%Nk5k0%j0j5j5k0%NNJ0K5N5K0K0J5K5J0%j0J5nnn%nnJ0j5k5n%k5
797A60l0l5m5k0K0L5M5K0j5k0j0k0j0j0j0j0%K0J0J0J0J0J0J0J0J0NJ0Nj5k0J0K5K5M0K0j5
794B35j5j5j0j0K0%Nnnnj0nnnj0NNN%NN%N%NJ0j0N%N%%j0%%j0nnnK0K5%k0%K0NNk0l5k5k5
791A20k5k0k5k0k5%L5M0L0J5N%NNnJ5%%NNnnnnNnj5NNNJ5%%J5J5%j0NNj0K0M5L5K5Nj5nnk5
787B55k5k5k5m0l5j5NJ0J0J5J0n%n%n%nnNJ0%NNNN%J5J0J0J5K0K0%%J0%j5m0l5k0%NJ0J0n
784A60j0k0%J5NK0J5%%nnK0J5J5Nk5%j0J0%%%J0NJ0NNNNJ0k0n%%j0n%NNJ0%k0l5l5k0j0K0
781A40Nnnk0j0j5m0k0j5J5K0J5L0J0nJ5M0M0K0J5J0K0J5k0l5l0l0nnl5n%j5%nnk0NJ0J0J0
778A00J0K0K5K0j5l0l0nNJ5J0K0N%k0j5nNJ5J0%Nnn%Nj0j0J0K0L5M0K0n%%nnN%%%%nN%nJ0
775B40j0J0%j0N%l0k0nk0j0k0j5NNJ5%NN%J0%NJ0nnJ0%%j5j0j5nJ0J0%J0%k0k0n%J5%J5Nj0
772A40%%NL0J5J5J0k0j5J0J0J0K5NJ0L0J0j5m0m0k0J0J0J0K5L5K0K0K5K0%j0%nk0k0k0k5m0
769B10k5nJ5Nj5k5k0%J0J5%j0k5J0L5N5M0J5%%k5k0nnj0%j0nnNj0nJ5%%j0k0k5j0J0K5J0J5
766B00J5J5K0J0j0k0j0k0m5k5K0M5Nk0l0k0J0NJ0J0K0L5L0K0J5%NN%j0nnnn%j0J0L0J0K5J0
763C40K0J5K1Nj6j0Nj0%Nj0j0J5%%j0l0nk5j5J5%n%%NnJ0J5J0J0nj0j0j0k0k5k5k5n%nn%j0
760A85Nnk5j0j0J0K5J0j0l0l0j0J5K0L5J0J0L5O0P0L6J5j5l1k5k0%J5J5%%%J0j0nJ0%%k5l5
757B95l0k5l0k5l0k5j5Nn%J5K0K5J0%j0%j0j0%nj0J0J5J0J0K0Nk0l0k0Nnj0NK0NJ5Nk0%nj5
755A40NnnK0N0M0L0k0l0l0k0nNj0%J5%J5L5K0%l0k5j0%j0n%J0J5%k0nj0j5m0k5%J5J5K0J0
752A40j0j0J0L0M0K0nk5nj0%%j5n%j0nK0J5K0J0%l0k5nJ5J5J0K0J5J5K0J0k5l5l5k0nNJ0%
749A60j0j0%j0k0Nj0j0nJ5J0n%J0NNNn%J0nNJ5j0%Nj0%Nn%%k0k0j5k0k0k0NL0M0K0J0J5N%
746A50J0%J5J0J0J0J0J0J0J0J5J0J0J0j0j0k0%J5J0K5NJ5J5J5J5j5k5l0j0J0J0J5J5J0NK0
743C70NJ6L0N5P0P5P5P0Q1R5J05J46J90K26K25K11J90J56R5M0l0j10j51j90k06k20k01j85
741A233j56j30j15j01o5n5l0k0k0l0l5m5k0j5j6j0j0j0K0K1om0m0m0m0l0k5l5k0J0K5K5J0
739A85%j0j0n%j0j5N%%%%NnnNK0J5NK0K5%k0j5j5nj0j0j0j0j0j0J5J5J5J5J0k0n%NK5K0NJ0
736B20j5j0NJ5J5K0J5j0k5j5k0%nnnn%j0n%%n%n%%nJ5J5J0J5J5J5J0J5J5J0J5J0j0j0Nj5j0
733B65%j5%nj0j5%%k5j0j0j0j5k0%K5L5J5J0J0Nk5k0nn%%j0n%j0J0K5Nj5l5l0nJ0N%NNnk0
730A05k0nJ0K5K5J0K0K0K0K0j0nj0nj5m0l0k0nnnnL0L5K5L0Nj5j0%j0nj0%k0k0j5k0J0%NN
727I5%nNK5L0nl0l0j0J0K0J5%k5j5nn%j5J0n%nnJ0NJ0NNJ0NNN%N%nNJ5j0j0Nj0nNj0j0%j0
724G5%Nk0j5l0j0l0l0k0%J5J0J0L5L0K5K5NNnnj0%Nk0j0nj0j0j0j0NN%%N%N%K5K0K0K0nk0
721G5k0nJ0NJ0J0J5N%J5%j5%%%K5K0J0%j0%%nn%n%N%NnJ0J0nj5J0j0j0Nj5j5NNJ5J0J0%J5
717A65K0%J0J0%J0Nl0j5nj0nj5%J0J0%K0L0J0j5j0NNNJ0j5j5nk5j0j0k0n%J0J5%k5nK0K0k5
715A25m5m0k5J0N0L0K0J5J0J0N%j5j5nK0K5K0K5J0%j0l5k5%J5%nnnnnj0J0j5l0j5J0J0N%j0
712A05J5%NJ5nj0nNK0L0K0j0l0j5Nnj0%K0NJ5L0L0K0L5N5P1Q0Q0N5M0J0j5j5k0l5j0l0l0l0
709D91k5m0j5k6l5n0n5m0%K5K0%j0%Nnl0nnnj0nj0k0%J0J0J5J0%NnJ0J5j0nJ5J5nJ0Nnk0k0
706B00nk5k0k0k5NK5J0J0j0j0j5j0j0j0k0nJ5K0L0J0%%j0J0J0J0J0J5J0J0J5J0%J0%NN%J0
703B60NN0O0L6P5R5J20J16J05J05J05O1J0nk5n1p5q0j10j06q5r0p0q0p6p0m0k5nK0K0J0j0
701B50j0k0l5m0k0j0K5K5K0J5J5J5K0J5K0J5%j5l0k5k5%M0K5Nj0j0l0m0k5J5Nk0k0k0k0j0
698I0k0l0%J0L0L0J0K5K5K0K5NJ0J5N%J5K0%%j0%nl0l0%K0L0Nj5k5l0j0J0L0K5M0M0L0L6N5
696D51N0P5N5N0L0NN%l0m5l5l0k5l5l5l0l5l6l5m5m0l5j0nnnNK5J5J5nj0j5%J0J5k0l5k5n
693A75Nnj5k5l0j0J0J0K0J0%%%Nn%Nnnk0j5nJ5K5K0K0%k5j5j0NN%J0M0L0J0j0l0k5j5%K0N
690A75%j5k0l5k5J0M0L0%j0%%Nnj5k5l0j0J0J5J0J0J0j0%%%%%%%K0K0%k0k0k5j5j5J5n%%%
687G0N%k5NJ0J0L0K0nk5k0%J0L5J0J0nj0j5N%j0%j0%j0%j0%j0nnnnJ0J0J0J0K0%%K5NNJ5%
684A55j5j0j5j0J0L0J5K0j5j5j0j5k5k5j5J0K0K0%k0n%j0%%K5J0J5J5J0L0Nk0j5k0j5J0J5
681A40J0J5j0nj0n%n%%%%K0M5L5J0j0j0J0J0k5k0k0nJ0K5L5Nj5j0j5nk0nj5j0nk0j0J5%%%
678A30%%nnk5k0j5NJ0%Nj0j0k0%K0K0K5K0Nj5Nn%%j0NNJ0%J0L0J0%Nk5k5J0J0J0j0k5j5nN
675A10j5k0l5j0J0j0J0L0L0M0J5L5L0K0%nn%K0J0nk5l5j0J0J0%k0j0j0j0k0k5nk0j0l0nNJ0
672E5NJ5J0J0NJ0J0K0K0Nj5k0k0k0nJ0j0J0K0K5K0K0j0j5j5j0j5j0j5j5%k5k5l0j0%L0K5J0
670E0J0j0j0%%NNNNNJ0K0%nK0K5L5M0K0k5l0l5k5j5%nnnL0J5J0%%j0k5k5k0%J5NNK0nNJ5J0
667A30J0J0nNNN%j0J5K0Nj0l0j5k0nL0K0j0k0k5l0k0l0k0J5L0K0K5NnN%j0j0k0%J5%J0J0J5
664A10K0K0Nk0m0m5j0nn%%j5k5%K5O0M0L0J0j0l0k0j5l0l0l5k0nJ5%J0K5K5L5J5%j0j5%%K5
661H5L0nl5m0j5%J5nk5nJ5M5L5K0J5K0J5J0%k5m5m5k5%J0K0K0%j5%NJ0K0%l0m0nK5K5J0N%
658I5nJ0J5K5Nj5j5%J5J0K0J0k5m0l0k5K0L5L5K0%k0%k0k0%k0nNN%J0J0NNJ0nn%%j0Nn%NN
655A15%NNN%Nk5k0l5j5J0J0NJ5J5%NJ5NNNNK5L0Nj5m0l5k0NK0K0J0%k5nnJ0J5NJ0J0j0nj0
652A30j5j5m0k0NJ5K0j0k0nj0NK0J5K0J5K0K0J5K0K0N%k0m0k0k5j0NL0L0L5K5J5nJ5Nj5j0
649B25j5j5nnnnj0nnnnn%nJ5J5NK5L5K5nk0j5%j5nJ0K5K0J0k0m0k5l0nL0J0J0Nk0k5l0j0j5
646I5J0L5K0%j5%NNj0j5%%n%N%K0K5K0%%l5m0k5j0NNj0j0J0J0K0J0j0j0j0J0L5L0J0k5k0k0
643A15%J5J0%J0%Nj5j0j5j5nJ0Nnnj5%K0L0J0j0j0j5j0j5j0j5%k0%J0J0J0J5%nnNK0J0j5j5
640H0NK0%j0j5nJ0J5K5K5J0%k0k0%K0K0J5%nj0j0j5n%%j0%J0j5%%N%NN%%j0J0K0Nnk5j0J0
637A25Nnj5j5j0k0l0l5j5K0J0K0J0K5J5K0K5J0J0j0%%nNn%j0l0l0nNK0J5J0J5NJ0J0j5nk5
635A05%K0N0L5L0j0j0j5j0%J0N%j0k0nk5k0j5l0j0J5M0K0L0J0J0K5%k0k0k5k0k0k0k0j5J0
632G5K0J5J5J0nj0J0J0nJ0nk5l5k0K0L0K0%J0J0J0K0nnj0k0nNL0K0J0nk5j5k0j5k5m0nnn%
629D0%J0J5K5M0K5J0j5j0j0J0n%n%L0L5K0%NJ5%j5nj5nj0nj0J5J0J0J5%nnnk0k5k5k5N%J0
626A25NNNNN%NK0K0M0K0Nj0j0nnj0%k0j5%j5k5l5nJ0J5J0J5nj5%j0%K5J0J0j0j0j0j0j5nj0
623A00j0nnNj0n%j0%NK0K0%K5N%K5nj5nn%j5j0%nj0%j0%j0j0%J5J0J0J5J5J0J5J0j0j0k0n
620A15nj5j0j0nn%nnNnnJ0NJ0NNJ0NNNnn%J5j5nNnJ0J0%j0J5%NJ0J0J5NK5NNK0%j0Nj0%%%
617B05%k0%%j5k0%j0j0j5j5l0l5nL0J5Nj0j0j0NK5K5J0%%J5J0J0J0NJ5Nl5l0k5%NNJ5NJ0%
614A35N%%j0j5l0l0k0j5%K0L5L0K5J0K0Nj5k5k5n%%%%J0J5K5nk0k5l0l0l0%NN%J0J5J0J0N
611F5K0NJ0%j5l0k0NJ5K0K0K0J5J0j5k0j0nnj0nJ5J0j0j5k5nj0J0J5L0K0J0NJ0j5j0j5j0N
608H5nk5j5j0%NNj0j5nJ5Nnj0NJ0Nn%j5j0J0J5J0J0j0j0j0J0K0%J0J0NJ0l0k5j5%j0k5k5j0
605e5NJ0NNJ5%%K0%nn%Nj0j0NK5J0%nK5K0n%K5K0J5j0k0k0k0k0NNNNNj0k5k0nJ5NK0K0K5%
602G5j5k0nk0j0j0nJ5J0K5K0K0K0Nk0k5nNNnk0j0NNj0k5j0j0NN%J0J0J0k0l5j5NL5K0J5%J0
599D0%J0NNNJ0J0J0J0J0J0J0J0J0j5j5j5j5k5nk5nJ0J5J5J0J0J5K5Nj0%%j0j5N%j0j5j5nJ0
596G5K0J0l0k5J0NJ0NN%NN%%nl0l5k0NK0J0K5K0J5j5l5l5j5N%NNk0k0J5K5K5%j0j0NNNNJ0
593E0NNJ0%J0K5j5Nk0k0n%k5j0j0%NN%K0n%J0J0nnJ5M0K5J0J5L0L0j5j0k5k5l5n0m0k0L5M0
590F0K0J5K0J5J0%nJ5%%J0nj5j0j5k0j0j5k0j0NNJ0J0NJ0NJ0nK0NJ0NNJ0Nj5k0nl0nk0k0j0
587C0j5%J0j5n%j5NJ0%J0%J0NJ0%J0j0j0J0j0%%j0J5N%J5NJ0NJ0%%%%j5J0Nj0j0j0Nk0j0n
584B5k0%J5K0%%k5nK5K5K5Nj0%NJ0NJ0%n%%%%%%j5j5j5j0J0NnJ5J0nj5j5nJ5M5M5J0%%Nj0
581A55k0j5j5%%j0J0Nn%%nnj0%%K0K5%j5l0k5k0%K0J5Nj5j5j5k0J0NJ0%J0NNJ5J0%J0J0j0
578I5%%j0k5j0nNL0K0j0k0NJ0J5NJ0%NNk5j5J5J5K5j5k0m5k5j0j0NnJ0N%J5nJ0N%%%%nNNn
575E5NJ5J0NNJ5%J5J5%J0J0J0NJ0J0j0j5j5nj5j0k0j0J0j0nN%n%%NJ0NNj0j5j5j5j0j0nj0
572B5J5L5K0K0K0Nj0nk0k0NK5K5%k5l0%%N%j0j0J5M5M0Nm0m5l5k0m0k0K0L5K5K5%k0k0nNJ0
569E0J0NJ5J0J5J0j0j0nj0NJ0%J0NNNJ0k0j5k0k0j5k0j5k0J5J5J5K0J0K0J5J5n%nn%nn%NN
566I5J0NNNJ5%j5l0k0k0j0K5K5n%nnnJ0K5%K5Nj5%nK0M0M5K0j5nk5nJ0nJ0%J5k0m0l0NK5K5
563A85J0j0j0%K0K5K0nm0l5l0j0J0J0L0K5J0Nl5m5n0k0%%j5k0j0J0L5K5L5M0L0nj0%j5nnj5
560A35%Nj0%%nNj5J0J0%NNnk0k5%j0nnj0nnj0%J5L5K0K5j5l5l0j5nJ0NnnJ5N%nNK5L5J5j0
557A30j5j0nJ5J5NNNK5j0j0j0j0j0j5j0j0j0%%j0J0J0j0%N%J5L5K0j0l0nK5L0Nnk0k0l0l0
554F0k0J0NNJ5nj0NL0L5K0%j0j0Nnnl0j5j5l0NK0J5J0nj5nj0j0nk0%J5K0%K5K0%j5k0j5%l0
551A5k0%L0M5K5K5J5J5j5k5l5k5%K0J5J5J5Nnj0Nj0j5j5j5%%j5k5k5k0NK0K0K5L5J0J0J5N
548A15J5j0j5j5nNJ0NNK0K0J0j0k0k5%J5j0j0j5nNJ0J5NJ0J0K5%k5j5J0J0nnj0nJ0J5J0J0
545A60J5J0J0J0j0nk5k5k5nJ0K5L0L5nk0j0%%j0J0K0L0%j0k0l0j0nj0%j0%j5j5NNJ0j5l0j5
543F0j5nJ5K0K5K5K0M0K0nk5k5m0l5k5j0%Nn%J0J0%J5NNJ0j0j0j0j0j0nj0j0J5K0L0J0%%%
540I5nn%nnJ5J5J5K0J0nJ5nk0l5l0k5j5%j5j0J5J0J5J5%NJ0%NNNN%j0k0J0J0J5J5J5K0K5L0
537B05J5%j5k0%j0j5%k0J0J0K0Nnj5k0nNk5j5%j0nj5%NK0J5J0nj5k0%nK5NNJ5J0J0J5j0nk0
534A30%K0J5J0K0K5j5l0l0k0k5k0k0J5J0NJ5K0%NK0K0J5k5l5k0nJ5K5J0J0j0j5j0j0j5j0j5
531G5j5j0j5J5J5K0J0Nj0n%nn%nN%K0L0K0%j5k5j0N%nNNNNNNN%j0k0j5j0J0K0K5J0J0NnJ5
528A65nk5k0j0nNJ0j0NNj5J5K0J5K0J5K5J5J5K5j5k5k0k0k0j5k0k5k0l0k5k5NK0NNJ5N%J5
525G5K0L5K5L0J0j0nJ5n%J0nj0NnnJ5K0K0J0Nk5j5nj0j0j5j0k5m0m0k5nN%%J0J0J0Nj0j0n
522D0j0j5%J5L0L0J0%%j5k0J0K0%j0j0%J0j0%NJ0n%NnJ0J0%J0NnJ5J0J0nj0J5j0j5m0l5k0
519C0j5nNJ5J5NK5K0K0K0L5M5N0L0%l0j0j5j0j5j5j5j5k0j5j5nJ0J0n%nj0%J5J5K5J0k0%%
517A60k0l5k0%J0J0%J5%nj5j0j0N%%%J0%j0J0J0J5J5J5j0nnj0j0k0l0nK0J0K0J5Nj5j0Nj0
514I5%nn%J0K0nj0nj0j0j5J5K0M0L0K0J0%%nn%j0k5j0J0L5K0%j0nJ5K0K0j5m0l0k0j0%J0j0
511A30l0nL5N5K0nNJ5nk5l0l0l0NK0L0L5J0nk5l5l5j5j0k0j5J0L5N0L5J5nnk5j5j0N%NN%N
508A45N%L5K0%k0j5NK0L5K0%k0l5l5k5%J5%NN%j0k0k5j0nN%NN%%NN%%NK0K0K5K0N%%%j0k5
505A75k5j0%%N%j0j0j0j0j5j0j0j0NK5J5J0K0J5J5J5J5J0K5N%j0nnk0j5k0j5n%j0l5j5NL0
502A15L5%k0nj0%j0j5N%j0nnj5j0j0j0k0j5J5M0L5K0J5J0nJ0N%%%j0%j5l0k5j5J5L5M5J0j0
499A40k5k0j5J0N%K0J5nK0nj0l0k5j5%K0K0%NL0J5J0Nj5%j0l0k0l0k0J0L0K0K0J5J5J0J5j5
496A60k5l0j0NN%k0k0J5L0L0K0nk5m0l0j0j0NJ0J5nj0k5j5K5K0K0J5%%j0j0k5l5j5j5K0J5
494B0J0J0%k5%%%%nn%nK5K5J0nk5k5%K0L0L0J0j0j0j5j0j5n%%%j5NL0L0L0J0%N%%K0K0J0n
490A70j5j5nnnnj5j0j0j0k5%K5K0J0J5K5Nk0j5k0k0NNNNj5j5j5j5j0J0%n%%%nK0nnj0j0J0
487B5J0j0k0j5nJ0j0j0nj0j0J0L5L5L5K0NNk0k5l5j0NNJ0J0L0L0J0J0k0k0J5J5nk0l0l0nJ0
485B5N%J0K0L5nk0k5nK0L0N%%NNj0k0m5m5l0NJ0L5N%J5K5J0j0nNK5K0j5%J5J0K0J0n%k5j0
482I5nNj0j0nj0nK5NJ0J5NJ5J0j0j5%J5K0Nk5j5J0J0%k0%Nn%%nj5k0m5j5nJ0%j0Nj0%%%%%
479EJ0%J5K0J5%%j0J5NnK5%%j0%J0J0%J0K0Nj0j5J0Nj0n%nNj5j0j0nj5N%L0N0N0K5j5%%%%
475B05J0J5J0J0L0L0L0L0J5K1j0k1l0nj5k5k5l0j5l5l5k0l5k0%%k0k0l5k0%J0NNNJ0NJ0J0
473E0NK0J5K5J0j0k0k0j5nnj5NJ5L5L5J5Nj5j5NK0NJ5J5K0J0K0J5Nj5n%k0j0nk5j5j0j5j5
470A10%n%%%nj5J0J5K0Nnk0nJ5K5L0%l5l5%nnnNK0K5J0NK5J0J5J5%NJ0NJ0NJ0%j5%nj0Nj5
467B25%k0l0j5k5k0k0l5j0nNNnj5k0J0K5J0%j0k0j5j0%J5J5n%k0k5j0NK0J5%%j5NN%NN%NN
464C0nJ0nNK0n%J5L0K5%j5k0k5j0%K5K5K0nk5l0l5k0j0J0K5K0K5K5nj0j5l0l0j5NNNN%NNN
461C0NNNN%l0l5NN0M5L0J5k5k0j0N%k0k5k5j5%J0K0%NJ5n%J5NNn%%%j0%J5j5%J0J5nj0J5J0
457H5%%J0J0Nk0n%k5m5m5l0NJ0J5K5NNJ0%J0NNNN%NN%nJ0NnJ0NJ0J0NNJ0Nnk0j0j5j5j5k5
454A5nL0J0j5j5nJ5J0%%%%n%%j0J0N%J0%%NN%%nj0l0l0k5%J0%J0NJ0J0NJ0J0%%J0nj0J0%%
451C5nnj0nJ0J5j5k5nJ0nJ0%%N%j5%K0L5L5L0j0j5k5j5%%j5j5j5j0J0J0J5J5J0J0K0J0%J0
448A05J5n%j0J0J5J0j0k5m0l5j5j0%NJ0nj0k0j0J0K5K0J5L0J0k0l0l5j5NJ5J0J5K5%NK5%N
445I0N%J0%NNj0NNj0%%j0NN%%NN%J5j0%nj0Nnj0Nj0j0nj0j5%j0k0%n%NnnNn%J5nnK0nJ0%J0
442E0Nn%%nJ0nJ0j0NNnN%N%j5j0%J0K5J0j0l0l0j0K0K0%J0nk5j0Nj0%nj0k0%J0J0l0l0l0%
438i5M5N5O5M0K0J0j5%J0J5%Nj5k0j5k0J0%%j0j0%j0nnnnn%j0j0%Nj5nNNnJ5J5%j0k5%K5L5
435F5K0J0J0j0j0%nnnj0nnJ0L0K5J0j5j5j0j5%K5K0%j5k5k5j0j0NNnN%nNJ0j0j0%J0j0%%n
432B5nn%L0L0L0K5J0k5j0j0j0m0l5j5j0NL5M0L0J0j0k5k5nK0L5J0J0%k0%j0j0%j5j0nj0N%
429D0j0J5%%J0n%J5J5%NJ0J0%nNj0nJ0j5j0NN%%N%N%NJ5J5K0J5j5k0k0j5nn%nJ0K0K5Nnk0
426A15k0nNNNJ0%k0j0%J0J0%K0L0L0J0k0l5j5%K0%j0j0%Nj0n%%%n%n%%%j0nk0NJ0J0J0J5j0
423A10j0j0j0j0j0j0j0NJ5%J5j5j0nj5k0Nk0%J0J0J0J5J0J0J0J0J0J0J5J0nnnn%nn%NN%J0
420A15%J0N%J0nj0J0NnnNj5k5k0j5j0J0J0j0NK0NJ5J5J0J0J0nj0j0j0j0j0j0j0j5j0j5j5j5
417Ej0j5j5J0J0J0J0J0J5J5Nj5j5j0j5J5L0J5K5J5%NNNJ0J5%nj0nj0l0k5nJ5L5K0%j0j5j5
414G5%NJ5K0%%j0j0j0j0j0nj0j0j0n%j5k0k0NK0J5%j5j0%K0M0K0%%n%NNN%nl0k0j0n%nnK0
411A5K0J5K0N%%NN%%NNK0J5Nnj5j0nj5j0j5j5NJ0NJ0n%%%j0%J5j5%J5nNNN%Nj5j5k0j0j5k0
408ej0j5NM0J5L0K5J0K0K5J0K5%l5m0m0j5k0k0j0NL0L0L0K0NNK0NJ0%k5%j5j0j0j0j0%j5j5
405D5%J5L5K5K0j0j5%k0%j0j5N%j5Nj5j5j5J0K0J0j5%%nK0J0NJ0J0J0J0j0%nnnnnnj0j0k5
402C0%K0K5K0K0Nj0n%%n%n%nn%nn%j0K0L0K5j0l0j5nJ5K5Nj0k0j5K0J5j0k5nJ0K0Nn%nj0k0
399G0l0%%L0J5J5L0K5L0K0J5j5m0k5nJ5%%J0j0nNJ0nk0l5j5%nj5j0NL0L0L0J5NN%Nk0j5k5
396A20j5%%J0%NJ0NNJ0%%j0j0%J5J5J0K0%j0j0n%j0nnN%J0%%J5nNj0l5l0j5j5l0k5j0nJ0N0
393F0N0K5j5k5%nnJ0L0L5L5K5Nn%k5l0l0k0j0n%j0j5%%j5j0NNNJ0NNJ0J0%nN%%%%n%nj5j5
390F5j0j0j0k0%NL0K5J0k0j5j0k0j0N%n%n%%%J0j0J5NN%N%N%%%%nJ0K0L0L5J5j0l0k5j5nj0
386E0nnj0nj0n%%n%%%%%J0J5K0N%L0J0J0nj0j5%%%J0L0K5J5nj5k0nnk0nJ5%%%%%Nk0k0m0n
383A5J5NJ5J0K5K0L5J5j5l0l0k0%nj5%K5J0J0K0j0nj0nJ0J0J5J0n%j0%j0%j0%J0J0J5Nk0k5
380H0k0k0j0J0%%Nn%J0%J5J0J0NJ0J5%j0k0j0k0n%K0L5K5%k5m0j5N%j5j5l0k5k0NJ5J5NN%
377eJ0%J5L0L5J0%nnnk5k5J0J0K0K0J5K0j5j5j0j5j0K0J5j0l0m5n5k5J0L0K0K0J5K5L5J0j0
374H5j0NNK0J0nk5k0%J5N%%j0Nj5j5j0j0k0%K5K5J0J0K5L0K5%nnj0nJ0J5%%%%%NK0j0m5n5
371G5l0NK0NL0N%%j5J0J5J5J0J5L0J0k5o5l5k0NJ5NN%NNN%J0J5n%J5J0J0NJ5j5l0l0j5j5n
368F5k0%K5Nj5l0l5%K0K0Nj0j0N%K0K0Nj0nj5%K0J5J0K0M0M0Nj0j0k0j5k0nk5k0j5nNn%n%
365D0Nnk0nj0j5%J5J5%J0K0J0J5%j5j0%nJ5J5%%J0K0nj0%%j5%j0%j5NN%%J0j0J5j0J0%K0n
362I0nK0NNl0l5m5k0nJ5M5M0J5%j5J5L5J0k0o0l5k0NJ0K0J5K0J0N%%%%n%%L5L5Nj5j5m0k5
359F5k5j0J0%%%%N%NNNNJ0%J0%%%nn%%nnK0J5K5Nj5m0j5l5k0%J5L5M0J5nj0nJ5K5nj5j0j5
356H5j0k0j5j5k0NNNNK0K0K0K0j0j0j0j5k0NJ5M5%J0J5%%%nnj5k5l5j0NJ0J0J0NJ0NNJ0J0
353A15k0k0j5J5K0K0K5%j0j5j0j0%K0L0L0Nj5l5k5J0K5J5Nj0n%J0K5j0l5l5n%j0j0nJ5K0K5
350A30K0K5Nk0k5m0m0k5%NNK0K0J0n%%j0j5J0Nj5nnj0%J0K0K0J0nnn%j0%j0nj5j5k5j5k0j5
347d5j5k0NL5L5N%N%nNj5k0J0J0J5J0J5J0K5K0J5n%nnJ5K0K5Nnl5o0m5l5%J0K0M0M0L0J0n
344A15k0k0%%NNNj5k5l0j5NK0J5N%%j0%K0J5L0N%K5J5%j0l5l0j5NNj0J5N%k0l5m5k0NK0NN
341e%J0NNJ5NJ0NJ0Nj5l0l5j5%j0%nNJ0J5NNJ0J5Nj0%j5Nnj0nn%NNN%%%J0K5M5K0j0k5j0J0
338F0K5J0J5nj0k0k5j0%nj0k0%K5NJ5J5nJ5K0j0k0nk0j0J0K5K0J5NNK0L0J5nk0l5m5k5%K0
335F5K0NnnJ0NNJ0nk5j5j5NNNJ0%NN%NN%%nl0k0j0j0J5%%K0K0J5J5J0j5j5J0NNJ0k5k5k5N
332D5L5K0%k5j5j0NJ0j0j0Nk0J0K5L5J0j0l0l5m0k5%K0J5%%j5%j5n%%j0l5k0J0K5K5K5K5K5
329D0J0j0n%n%%n%j0j5N%j5n%l0k5k0k5nK5L0L0J5J5j0k5nJ5Nnnn%j0j5Nj0nJ5K0K0K0Nj0
326ej0J0K0L5J0j5j5j5NNJ0J0nj5k0j0k5j0k5j0%J5K5M0K0k0k5l0J0%K0J5K0J5J0J5j0nk0
323B0j5J0K5K0%J0J0Nk0%j5n%n%j0%n%j5N%j0k0j5nJ0K0K0j0j0NNJ0J0NJ0K0%%K0NJ0k0l5
320D0m5j0J5K0K0K0nk5j5j0NJ5j0J5J0j5%nn%j0%J0k0j0N%N%M0M0K5J0nj0k0l0j0nj5j0%J0
317A5J5J0J5%%n%%%%%J0nj0J5n%N%%%J0nk5nJ5J5n%nn%%n%L0K0K0L0L0J5nk0nk5l5l5j0J0
314F5L0J5J0J0J0J0J0J5J0J0k0k0k5k0k0k5k0k0NJ0J0J0NJ0NNNj5l5l5j0K5L5K0J0J0%k0l0
312D5j5J5L0J5J5L5Nj0k0l0j0%%%%k5k0k0k0%J5J0NK0J5%j0Nj0m0l5nK0K0L0L0Nj0Nj0j0j5
309B5nNK5K5M0J5j5l5l0J5L0J0j0k0l0l0k0j0J0J0L0J5%j5l0k0%J0J0J0K0K5NNNj5J5%j5k0
306D0l0k0j0J5K0M0K0J0J5nk0j0j0nj5k0%J5K0L5J0j5k5j5k0NK0NJ0K5%NJ5Nj0n%nn%nn%%
303G5j0j5J0nnj0j0j0nj0nnj0j5j0NM0L0Nj0j0%K0NNJ0NJ0Nn%%nl0j0J0J0J0NJ0J0J0J0J0
300A15J0nnnn%nnnnnnj0J0N%k0k0%K0K5%%NNNNK5nj0j0j5j0J5J5J5J5l0k5j0l5k5J5%j5k5
297a0k0l5j5NM0K0K0K5K5K5K0nj0j0j5j5m0j0K0K5J5j0j5j5J0J5J0K5n%K0NJ0J0J0nnnnj5
294I0j5k0K0L0L0Nj0k0k0k0k0j0J0nNJ0j0%NNJ5J0J0J0J5NJ5j0j5j0j5j5j0j0j5NJ0NJ0%J0
291H0nJ0K5K0j5l0nN%%J0%k0l5k0NNk5j5nJ0K5K5J0nk0nJ0J0nk5j0J0K0K0K0K5J5%NNNn%J5
288A40j5m0l5n0l5j5%nj0J0L0L5M0L0Nk0j5j0k5k5nnN%%K5K5K5K0NJ5J5%%j5nj5m0m5n5l5
285i5J0L5K0K0J5J0%j0%J5M0L5J0j5n%K0K5k5k0J0NNNN%J5j5Nk0j5%NJ0J0J0K0K0J5K0j5k0
283A60k0m5l5j0K5J5nnnnN%NN%NN%J0nN%J5j0NNj5k0j0k0j5NK0M0L5J0J5nm0o0k5NL0L0L0
279A30L0M5L0j5m5j5k0j5k0%%nn%nJ0j0j5J0Nj5j5j0j0j5N%K5j0j0j0k0nj5j5j5j5J0J0J0
277c0J0%J5J0J0%%%%n%J0n%J0nJ0%NN%Nnj0J0%nj0NJ0J0%J5J0NNJ0NNJ0%%k5l5l5l5m0k5K0
273f0M5K0nj0nnj0%%K0K5L5L0J0j5j5k0NJ5J0%j0j0%j0nnnnnn%j0k5j0K0N0N0K5%J0K0K0J5
270A75j0j0nj0l0n0m5l0k5%L0K5J5NNJ0%J0J0%%%k0k5m0l0nJ0K0J5K0M5K5k0k5nJ5L5K0K5
268A30K0%k0l5l5k0%K0%n%nN%j0J0J0j5%Nn%%%k0j5k0j5J0M5N0M5J0%j5m0m5k5NK0N%j5m0
265a0l0%nNJ0NL0K5K5L0NN%nk0k5k5k5%%K0K0K5J5%k0nj0nJ5%NN%J5%%J5J5nj5j0j0j5k0N
262C5Nj0k5J0K5K5K5%nl5k5NJ0Nj0j0j0j0%%J0K5K0nk5k5k0j5nJ5K5L5L5L0L0M0M0K5k5l5
259A80m0k5nj5k0%j0j5j0j0j0j0j0j0NJ0J0J5NJ0J0J0%nJ5j0j0j0nK0L5L5J5nl5l0j5j0k0
256C0j5%K5K5Nk0j5%%n%%nNj0nj0nnnnnnj5j0J0L5K0K0K0K0J5nJ0NNNNNn%J5j5k0k0k0k5J0
253D0NNNnJ5NNk5m5l0k5j0J0N%j5j5k0j0J5K0K0K0%J0N%J0%NNj5k0j5j5J5M0L5K0J0J0nk0
250D5j5j5%L0K0K0K0K5%NN%k5k0k5k0l5j5k5k0K0M5L0L0Nj0%%j5%j0j0nnj0nl0k5nJ5N5N0
247G5L0J0J0NJ0%NNJ0nk0k0k0k0k5k0l0j0J0J0J5J0J0NJ0J5K0J5%k5j0NJ5J0%NN%NNN%j5j5
244A00j5j5NNJ5%j0j0J0L0J5j0NN%%%%j5NJ0j5nnj0%j0nj5N%%%%N%%%k0k0k0k0NNj0J0J0n
241A0NN%J0%J0%NN%J0%%J0J0nJ5%k0nj0j5l0j5J0J5Nk0%n%J0J0%NNJ0NK0L0L0J5%j5j0j0j5
238I0j5j0k0l0%j0k5nN%n%nNnj5n%j5k0NK0K5K5NK0J5Nj5Nn%K0NJ5L0K5Nj0k0nJ5NJ0Nj5n
234A00nJ5J5%%J0N%Nnl5l0k5%J5K0%j0j5NJ0K0K5J0nk0j5nj0j5k0nJ0nj0J5%%J0n%NK0j5k0
231D0j0j5k0j0j5l0%J0K5K0K0%N%J0%NJ0%j0%k0Nnj0j0%J0K0J5J0K0J0J0K0%n%nj5l0k5k0
228A0NK5NJ5%k0j0%%J0%NJ5j0J0Nnj0%nk5NK5L0K5J5J0j0j5j5nJ0%NJ5nj5l5m0j5K5L0L5K0
225A15NJ0NNj5l0k0k5%K0J5%j0j0j5j0J5N%J5NnNnj0J0%nnnj0%j0%j0n%%j0NNnnNJ5K5J5K0
222I5K0J5K0K0%%%%Nn%%j0nj0nj5nnj0j0%Nj0n%%j0nnNk0k0l0NK5K0K0K0K0N%J0%k0j5l0j0
219E0nN%NJ0L0K0J5J5Nk5l5l5l5j5j0J0K5K5J0J0%NNJ0nNNnj0j0nj0%j0n%%J0L0K0J0k0l0
216F5o0n5j0K5M0L5K0K0J5%J0J0J0NJ5Nk0j0nk0%K0J5%j5NNj5k5k5k5k0nNK0nj5nNJ5K0J0
213F0j0l5k5NNN%j5nj0j0nnnNJ5J5NNK0J0J0J0%NNnk0k5%%K5L0%%J0K5K0Nj0k5n5o0m5J0K0
210d5NJ0L5K5%k0j5nN%J5nJ0%J0NJ0K5K5J5%nNnj5j0j0j5j0j0j5j0NN%J5J0%NN%%%%n%%%j5
207C0%nk0k0l5j0L0L0L0L0L5J0n%NJ0NJ0J0J5%J0J0%%j5J5Nj0%%j0j0j0j0j5j0k0%j0l5l5
204Ej0%%J0K5K0J5nl0l0j0J0L0L0L5J5J5j0j0Nj5j5k0k0j5%N%%nj0nnnnJ0j5k5nL0K5NNNN
201C5NNNNn%J5K0j5j0K5L0K5J0%%k0j5k0j5l0j5NK5L0J0j0k5l0%K0K5J5J5J5J5nk5j5j5J0
198I5%J0NNNNNj5j0k0j0%NNNJ5L0nk5k0l0j5l5nJ0N%%J0N%%Nn%J0j0%%K0%nj5k5j0NK5Nnj0
194A5J0J0nNNj0%%K0L5Nj0nj0K0J0%NN%NJ5NJ0J0j5j5nk0%nj5%%j5j0%NJ0K5nnnk0n%%J0n
191E5N%NnN%N%N%%%NNJ0nk5m5j5J0K5%k5j5J0L0L0J0NJ0NJ0NNK0%k0k0j5k0j0j0%J5M5N0L0
188A85nj5l5l0j5%K0K5NnnJ5L5L5J0%j5k0k5k0k5j0J0%%%%%N%K0L5nk0k0k0k0%nnNK0M0L0
185A75nl0l5nL5L5K5Nl0n5n0l5nNnk0j0%J5J0J0J5nJ0J0%J5%k5l5k0J0K5L0K5J0N%%N%nNJ0
182A15j0j5j5k5k0J5J5NK0%k0j0%NK5J0J5N%k0m0l5j5NNJ5K5L0J0j0j0j0nj0%J5J5J5%k5l0
179D0j0%nj0j0J0%%%%NnJ0NJ0J0%J5J5Nj0J0J5K5J5%k5k5j0J5J0nj5k5j5j5n%N%J5K5M0M0
176A50%l0m5m5l5j5NJ0J0NNJ5J5NNK0NnnN%%n%%j5j5l5l0l0j5J5K5K0J5L0J0%NNK0K0J0K5
173A30J0j5Nnj0k0j0j5nJ0NNJ0J5j5k5l5k0J0K5K5J0%%%j5j0nNnnNn%Nn%J5nJ5J0%%J0j5k0
170F0j5j5%J0J5L0J5nl5k0J5K5J5j0%J5nk0k0nNNj0j0%K0K5K0j0k5l0j0j5NK0J0L0Nj0k5k0
167C0j5NK0K0J0%j0nnNj5%%%J5K0n%k0j0j0J0%J5N%J5J0%j0j5j5j5j0j5j0j5nJ0%%%%%NK0
164A0K0K0K5%Nj0J0nj0nnj0N%j0j0j0J5L0K0J0nnj0nnnj0K5M0L5j0k5k5j5j5k0k5nj0N%nn
161e%%%J0%nJ5K5K0K5L0%%nNj0l0j5k0j5k0k0j5%%NNNNNJ0k0j5J5K5M0L5%Nj0nk5%J5K5K0
158A10J5j0k0j0j0j5J5%%%%%NJ0J5K5%%j0nj0J0NJ0NNJ0NNk0k5j5k5j0J0%%%nn%j5J0%j0n
155D5j0j0j0J0NJ0J0%nj5J0NK5J5J5%%N%k0j5J0J5J5nk0j0nnn%j0nnj0nj0j0%K5L0L5K0j0
152A05l0j5k0NJ5K0%J0J0NJ0J5J5Nj0l5j0J0L5%j0m5o0n5m0j5J5K0L5M0K5%%%NNJ0J5L5M0
149A60K5J0nj5l0k0k0j0%%j0%j5k0%nj5j5nnnnnNj0j0NnJ5NJ0%J0K5nk0%J5K5N%%NK0K0K0
146A25K5%nN%j0K0J0%j0k0j0j5k0k0k5j0%K0K5%j0k0j0J5K5L0J0j5j5j0j0J0K0%k0k5j0%j0
143D0%L5L0K0k0k5l5j5J5M0L0L0J0%%j0NNj0Nj0k5k0l0j5%j0%%%%J0%J0L5K0K0J0nJ5%j5j5
140A25k0j0j5n%k0l0k0nJ5K0K5L0K0nj0k5l0k5j5NK5J0J0K5Nnj5k0n%k0k0%%%J0%NNj0J5%
137B0j5%%NK5J0K0J0NNJ0j0k0j0j5%j0%nnnn%%K5K5NNK5J5J0j0l0k0k0j0J0%%J5J5J5J5nn
134I0nnj5j0j0j0k5k5j5J0K0J5j0j0%J5NJ0nn%%nn%%j0nnj0NK5J0J5K0K5K5K0J5j0NNk0j5
131A00j5k0j5k0j5k0J0%J0NNNJ0NNNNJ0nk5k5%L0L0M5J5n%%nNJ0J0J0j5j0j5j0k0k0k0k0j5
128A5J5%%j5nnj0K5L0K5K5J5j0%Nj0k5k5j0nk0nj5j0nk0nJ5K0J5J5Nj0j0%Nnj0NJ5J5L0Nj0
125E5l0l0j5nn%%%nNnnNNj0NJ5NJ0NNJ5NNK0K5%j0n%j5nJ0J0%j0k0j0k0l0k0%J5NJ5NNJ5j5
122e%NNnj0J0L0K0K5K5N%NNj5j5j5k0j0j5j5j0nJ0K5M0K5%j5k0j5Nj0j0nj0j5%K5K5L5K0%
119A05j0%j0j5Nj5nj0nj0%%L0L5%N%%%j5k0j0K0M0M5L0nl5m0j5NNJ0J5NnJ0L5L0nl0k5j0j5
116A20k5j5k0%N%N%k0j0%nk0%j0nJ5NNNNNN%%N%nJ0N%k0j0J0K0J0j0j0J0NJ0nK0J5%J0N%k0
113A00nj0k0nj0j0%NnNJ5j5%NJ0%J0NJ0NNJ0j5j0j5j0nj5k0%NK0%K0J0J5J0J0j5l0l0j5%n
110A0nNn%%%K0J5K0J5K5J5Nk5l0k0nj0nl0k5j0%J0K5K5K0K0J5K0J5K0K0J0J0j5k5k5k5l0j0
107D0%L5J0%j0nj0nn%L0L5L0nj5k0%J0NJ0J0Nnj0l0j5nnj5l0j5j5NK5K5L0K0K5J0nNNj5%%
104A30K0M0M0K0j5j5k5%%K5Nj0k0nnk0k5k0j0%nk0k5nK0K0J5j5l5l5j5NJ5NJ0J0J0J5J5J0
101A05M0L5Nk5k0j0k5k0%nn%%NN%nn%K0J0%nJ0nk5k0j0J0J0nj5k0j0J0K0J0J0NJ0K0L0J5j0
98A40m5n0l5nK5J5Nnnj0k0nK5M0L5L0K5J5nk0l0k0nnn%NK5K5J0nn%nNj0j5j5nJ5M0M5M0J5
95B50j5l0k0k0nJ0NnN%J0%k5k0k0J0J0K0j0%%%%nJ0J0j0j0nNNnl0j5J0J0K0%k5k0nJ5J5L0
92A50K5NJ5J5J0j5j0NNj0%nk0k5l0j5j0%nnn%J5M0L0J5j5j0j0j0j5j0%j5k0%J5NNJ5%j5j0
89H5nNK0J5Nnk5k0nl5m0k0K0L0L0K0J0NNJ0NNK5J0J0%k0%j0%K5J0J0K0NK0NNJ0nJ0nk5k5n
86A85l0m0l5l5n%nNK0L0L0K0J0%j0J5J0nl0l5j5nj5j5J0%%J0nJ0J5j0N%n%K0J5K0K0j0k5j5
83A00j5k0j0j5k0%j5j0%K5K5L0K0J5Nj0l0k5j0NNJ0J5nj0%J0NNnJ0J0nNNnJ0Nj0n%%%nn%n
80H0j5NK5NJ5K5NNJ0Nk0l0l0k5%%%NL0M0L5L0J0j0nNn%Nnk0nj5j5%k0k5N%J5K0%nj5j0nj0
77I0n%j0j0K0L5M0K5Nj5k0j5nJ0J0N%NNj0k0k0nNJ5J0J0j0j0nj5nn%j0j0%j0%J0K0L0N%nN
74A40j0j5j0k0j0J0%J0N%%N%%%%NN%NNl0l5l0l5J0J0J5N%J5K0%N%%N%N%%J0NNNL0K0%j5j0
70A35J0%n%j0nNnn%nL0K5j0l0m5k5j0%j0%j0%NJ0NJ0j0j0j0j5k0k0j0J0M5N5L5%nj0l5l0m0
67a0k0J5K0K5J0J0K0Nj5%%%nNj0%NN%l0k0NL5K5Nk0j5j0j0NJ0j0l5l5j0J5M0L5K0J5NJ0J0
64A00%NJ5nnJ5N%N%N%nNN%J5J5K5J0NJ5%k5n5n5m0nk0%J0J0Nj0j0NK0%%j5k0k0NK0Nk0j0%
61EJ5K5L0J0j0k0j5j0j5j0k0j0J0L0K5J0K0J5J0J5J5J5J0J5j5k5k5j5nNJ0j0j0j0K0K0J0n
59A10N%j0k5nk5nJ5j0J0M5M5K5%k5n%NJ0%j5j5NJ0nk0nJ0%%k0k0j5k0j5nK5M5N0K5nj5j0J5
56A60Nj0l5n5o0l0nK5M5M0J5j0j0j5j0nJ5J5J5J5%j0j0%K0J0%J0J0nk0l5%J0K5N%nJ0K0J0
53A50j5k0l0m0j5nj0%nn%j0%K0L0L5J5nj0nj5%J5%NJ0%nJ5N%J5%j5j5j5j5%j0k0Nnj5%j0%
50EJ0J5nJ5%nJ5K5%NJ5j0j0j0j0nj0nn%j5j0NnK0J5%J0J5NJ5%j0j5%%j0nn%J5K0%nJ5K0n%
46A00n%%n%n%nNJ5j0j5k0k0k0k0j5l0j0%%j0J5NL5L0J0J0nNNK0K5K0K5J0j0J0nj5k5j5k0%
43F0N%%J0NNJ0%J0J5n%K5J0Nnj5j0j0nK0N%NNJ5%nn%nn%nnj5j5j5j5k0j0k0j5%J5nJ5K0J5
40F5J0nl0l5%K0L5M5J0j0j0N%n%K0K5%Nj0n%l5k0J0J5L0K5L5K0nk5k0j5j5k0k0j0NK0L0Nn
37A35J5%%N%N%k0k5k0k0J0M0M0M0L5J5l5m5m5l0m0l5j0Nn%J5J0%j0k5%K0L5L5J5nk0nnj0n
34F0j0nk0%J0N%J0NN%NK5J5j5k5j5nJ0NK5%nnj5%NK0J0NJ0J0J0NK5nk0k0l0j0%K0K0M0M0M0
31B35J0nm0o0n5l5nJ5J0NJ0NNJ0%n%n%%nn%%%%J0j0j0J0%J5K0%k0%j5j0J0NNJ0nk5nj5nK0
28G0N%J0NNNnj0j0j0nj0j0nj0J5NnnJ0N%NNJ5Nj5j5j0j5J0J0J5J0NJ0K0%nNn%n%j0N%n%%%
24H5%j0J5J0L5M0J0k0j5l5j0%j0nN%%n%j5j5nK0L5K5Nnn%%j0n5n0l0J0L5K0%nNJ0%k0j0nJ5
21D0J0J0Nnj0j0NNj0%%j0NJ0NNJ0%J0NNJ0j0k5l0j5NK0J0J5K0J0j0l5k0J0Nk5k5k0J0K0M0
18D5M0K0%j5nK5K5Nj5k0j0k0k0j0%%N%j0j0j5nNJ0K0%nk5k5nK0J0L0N%j5k0%NJ0NJ5J0%J5
15G5%%j0NK5N0L0J5N%J0j0k0k5k5k0l0k0Nj0j0J0L0K5J0j0j0j5j5NNNN%NN%J0J5j5k5k5nJ0
12F0%%N%%N%N%%nnn%nn%%%n%%%n%nnnj0K0J5J5J5J5J0L5%j0%%j0J0NNJ0j0%%K0J5%j5m0l5
9H5m0m0l5k0%k5%K0K5K0K5J0J0J0J0j0j0k0%nj0j0%NK0J0J5J0j0k5j5nJ5L0M5K0j0m0j5J0
6E0J0J5J5NJ0K0nk5k0m0j5J0J0NJ0%K0J0NN%NNk0j0l5nN%K0nNJ0NJ0j0%j0nnnj0%K0L5K5K0
3A40J5nk0m5n5k5J0L5K5L0J0NK0J0K5J0j5k0m5l0l0%K0L0L5K0nk0j5j5j0j0k0j5j5k0%%%%
0Ej0J0j0NL5M5L5M5K5J0K5J5nk0j5j0j0j5j0j0k0j5j5j5j5j0l0nK5M5N0K0%%%%L0K5nk0k5
-3A60j0j0%J5n%J0%NK0j0j5k0k5k0J5J5NK0%%%%j0J0%%k5l0nK5K5nm0j0J0L5L5J5nj5j0j0
-6A40J0J0%J5NNJ0NJ0j0nNj5k5j5j5k0j5J5L0K0%%j0nJ0Nnj5k5k5nJ5L5K5K5J0%J0Nj0j5l5
-9A50l5k5NL5K0%j0nK5J5J0%j0%j5j0nK5Nj5k5l0j5J5K5L0L5Nj5j0nj0j0k0nj5j5%j0Nj0n
-12G5%Nnj5%J5L0J5nk0k5j0K0L5M0K0j0k0l0l5k5j5%J0L5K5K0K5M0J5j5m0k5n%NNN%k0l5k5
-15F0l0nNj5NJ5J5K5J0j5nnk0k5l0j5K0M5O0K5J0j5k5k5j5%J0J5nj0K5J5nk0k5NK0J0%j0k0
-17E5j5NNK0J5J0%j5%%%%j0%J0k0%j0j0%J0L5M0J0l0n0n0l0nj0j5%J5%%J0J0NJ0J0%K0J5N
-20D5j5%J5L0K0%j5k5n%J0j0nnj0nj0%j5n%k0k0nJ0NJ5NJ0J0NN%k0j5j0nj5j0j5%k0j5nJ5
-23a00%NJ0NK5L0L0K0nl0k0k0%%j0k5l5j0J5M0L5J5nj0j0%J0L5K0K5nk0j0J0K0J5%nj5k5n
-26@N%%j0nn%%J0L0L5K0%nj5NNj0nn%j0j0j5j0k0j5j0K5K0K0K0L5J5%K0L0L0J5k0l0l5l0k0
-29E5nnj0j0%J5L5K0j0l0m0j0%j0k5l0j5%j0%K0J5J0J0K0Nj0NK5L5Nk5j5%j0l5k0k5%K0J5
-32d0Nj0j0nj5k0%K5K5J0nnJ0nJ0J0%j5j0%J5K0Nj5k0nNNn%%j0NJ5N%K0M5J5%n%k0j5%j5j5
-35a5j0j5%%%%%%%%%%J0j0J5nj0J5J5J5J0K0nj0%j0nnj5NJ5L5K5L0J5nJ0Nj5j0j0k0j5J0%
-38F0j0%nNj0n%j0%nnnnJ0NnJ5J0%NNJ0nnJ0nN%%%nj0%Nj5%nn%nnnn%nnN%%NnN%J0L0K0J5
-42H0nk5j0j5j5Nj0nnj0nnK0L0K5K5K0K5K5K0J0k5j5%k0%nj5nnnn%nj0%%%%%%%%%j0J0%%j0
-45E0J0%%%NJ0%NNNNj5j5j5j0k5nj5j0j0L0K5nJ5J0J5J5j5j0nj0j5nk5NNN%J0L0K0%j5j5N
-49D5Nk0Nj0nnk5n%K0K5Nk5j0nnn%nj0%j0J0J0NJ0J0%K5nNNnJ0J0nnJ0nnnnnj0%j0%%%%j0
-52ek5j0L0N0K5Nk0nj5j0j5j0%nnNK0K0J0j5j0nj5j0j5K5K5L0J0J5K0J0j0nN%n%%j0N%nnJ0
-55H5%%J0j0j0J0K0%j0l0%%n%J5K0J0J5%j5Nj5j5l0k5k0J0J0NJ0J0j0l5l5k0j0k0j0J0K0K0
-58d0J0K5J0J0K5j0nNj5nnj0%%J5J0J0J0NNJ0J0nj0J0%%%%%%J0nN%%%N%N%%%Nn%nnl5m5j0
-61a5NNj0J0%%nNJ0j0J0j0nNj0NNj0J0J0J0J5NJ0J5%nk5k0j5k0k0k0j5J0K5L5Nj0J0M0K5N
-64F5j5j0%K0Nnl0j5%j0j0k5nnj5K0M5M0K5J0J0K0J0l5l0l5l0K0M5M5K5nk5j5j0k5j0j0k0
-67A0j5NNj0%L0K0Nj5l0l5j5J5J5K0J0nn%j0k0k5m0j0K0K5K5K5%NJ0nj0k0k0j0nJ0j0J5K0
-70b5J0K5J5nnJ0j0k0k5k0k5K0J5L0J0J5J5J0J5nj0nnj0nk0NJ5M5M5J5k5n0m0l5j0J0%NK0
-72eL5L0K5J0NnJ0J0j0k0m0l0j5j5J0K0M5M5K5J0j5%n%%%%n%%%N%N%N%%Nj0j5j0j0k5%j0j5
-76D0%%j0l0l5j5NNJ0J5J0J0J0J5K0Nj5k5k0j5J0K5K5J5nj0j5j0J0J5NJ0J5J5J0J0J0k0j0
-78H5%j5l0j5k0j0J0J5j5j5nj5j0J0N0L5K0j5l0k0j5%%j0J0J5J0J5J5%j0%%j0K0K5K0Nj5m0
-81D5m0j0NJ5J5N%N%%j0j5Nnj0%j0%%nnk5k5J5J0K0J5L0NL0J5K0K0nnnnnnnn%j5Nj5nn%j0
-84C0J5J5J5J5L0M0J5k5k5m0k0n%K0J5Nj5k0j5k0J5L5K0K0J0j0%N%%%%j0j5j0j0j0j0j0j0
-87D0NNJ0Nj0j0j0j0l5l5nJ0L0J5K0K5%nn%%%n%j0j5L0L0L0K0k5n0n0k5nJ0J0K0K5J0%NNN
-90E5J0L0L5J0j0j5k0m0l5j0K0J0J0j0k0J0j0%J0j5j5NJ0k0m0j5NJ5j0nnj5K5%%j0l5%L5O5
-93EM0K5j0nNj0%%%j0%%j0J0%%K0J0nnj0NK5M5J5%NJ5K5J0k0k0k5%%NJ5j0j5m5n0j5%J0Nk0
-96A0j0Nj0%nnJ0n%N%%J0j0%%%%%n%%J0K5K5J0J5K0K5J0j5j0j0j0j0j5j5n%K0J5%J0J0K0%
-99A15j5k0nl0n0k5j0%J0%NJ0J5L5K0K5J5%k5m0l5k5%J5J0NNJ0J5J0J0J0J5NJ5Nnj0j5nnJ5
-102G5J0%%k0j5j0%Nn%J0j0%NJ0NJ5J0%K0J5Nj0%Nj0j5l0k5k0j0N%j0nNnnNJ0K0%%J5NJ0%
-105F0%%nj5n0n0j5J0J5J5J5nnj0%J0J5J0K0K5%K0J5%NK0nj5j5j5j0k5n%k0k5%nk0J5J5J5
-108a5J0J0K0K0N%nn%%nn%k0j5j5k0J0K5L0Nnj0%j0nnj0nNNNNNNN%J5K0J0J5K0K0j0k5m5n
-111C0K5M5L5J0j5k0j5j0k5nL0L0L5K5%k0j0nk5%%j5m0k0%K0M0M0J0nj0nNk0k0J0%k0k0j0
-114E5K0L0J0j0%Nnk0j0j0j0j5j0j0n%J5j5k0k0J0K5K5K5L0K0nJ0L5M5M5J5nj5k5m0l0l5j5
-117I0j5j5k0j0k0k5nJ0NJ0J0j0j0J0L0L0j0m0k5j5J5J5K5Nn%J0J5L0L0J5nk0j0j0k5k5k0
-119A5NK0J5j5j5N%NNM5M5L0J5J0k0l5m5j5k0k0k5NK0K0%j5k0k0j5N%%NJ5J5J5J5J5K0NK0
-122A10J0nj0J5J0j0J0%k0k0j0NK0nk5k5j5k0%Nn%J0K5K5J0J0j0k5m0j0j5%nj5J0J0K0J5K0
-125E0j0k0k5nJ0%NJ0NJ5K0Nk0k0l0j0NK0J0J5J5J5J0K0NNNJ0%J5J0%j0j5j0nNJ0K0%l0m0
-128F5l5l5j0%K5L0J0J0NK0J5Nj0k5l0j5nK0nk0nj0l0l0k0K0K5J5nj5nJ0K5M0L0L0J0j5k5
-130F0k0k5k0j0J0L5L0L0J5j0l0l5j0K5K0K5%j0nl0m5l0%K0M0M5N5L5J0k5l0nj0k0%%k5j5
-133D5n%J0j0J5N%NNnJ5N%%J0N%%J0J0n%J5J0%l5l5l0%%J0%J0J0%NK5K5J5J0j0j5l0k0%J5
-136I0j5l0l0j5n%K0%%nnnn%K0K0NNj5j5nJ0J0n%nnnJ0Nn%NNnnnk0J0L0N0M5L0%nnnn%j0%
-139A30j0k0j0j5j5j0j0j5%nNnj5j0NJ0%nj5NK0L5L5K0J0j0k0%K0K5J0nN%k0k0j0Nj0k0j5
-142E0j0%NJ5nk0j0K0J5J0nJ0J5J5NJ0%J0%k0l5l0k0nJ5K5K0Nm0l0nN%j0J0J5j0nJ5J5L5L0
-145A10K0%j5j0%J0NK0%j0nk0n%%nNj5j5k5k5j5%%K5N%j0%NNNj0%nNJ0%NJ5L0K5K0N%k5m0
-148G5l5j0nNJ0%j0%J0J5K5N%j0%J0%nj0NJ0j0nj0j0%j0%j0j0J5n%J0%%J0nJ5N%k0j0nJ0J0
-151E0nnj0NJ0N%j0k0%J5L0K0J0%j0%K5J0k5k0%J0K0J0j0nNnNNnj0k0j5k0j5k0j0k0%K0J0
-154ENNJ5K0%%%%NnNNnK0%K0NNJ0J5J0j0j5j0j0j5nk0nnnnnK0Nj5k0j0NNnj0Nn%%K0NJ0L5
-158G5K5J5j5k0%J0K5L0J5j5j0k0j5nJ0%nj0l0j0k5j0J5L0M0J5%j0J5nl0k5k0nJ5J0J5%j5
-160F0%K0%J0%nnn%nnnj0j5nk0j0j0l0%K5L0K5L5K0Nj0k5%L0M5K0N%J0nl0m0l5l0k0k0J0K0
-163B5J5%%J5NJ5%J5%j5j0%K0J0j0k5m0j0K0K0J0%j0j5l0j5j0%J5K0K0J5%J0K0nj5j0j0j0
-166C0j5J5L5L0J0nJ5K5M0K5nk5k0%k0m0j5J5Nnk0k5k5j5nJ5NNJ5nNJ0J0J0K0%k0k5j5l0k5
-169b0k0NK0J0J0NK0%j5nnk0l5nK0L0J0Nj5j0NJ5K5K0K0nj5k0nj0j5NK5L0nj0N%j0J0K5L0
-172A05J0j5m0k5k5n%%%J0K5K5J0j0j0nj5k0%k0n%%N%j0J0J0%k0NJ5L0K5J0Nj5%nNj0j0%%
-175D0j0k0%j5j0NJ5J0NNj0%nn%j0%%j0j5%M0K5J5j0j5j5j0k0NN%J0%J0K0nk0l0l5k0K0K0
-178d0J5nl0%K0M0N0K5Nk0j0nNJ0K0J5K0J5nnnnNJ0l0k0m0k0nJ5K0L0J0nn%%%j5j0nj0nj0
-181B0k0%J5nK0%j0j0j5j0%%nn%n%%%J0J5nj0j5l0%J0nJ0NnK0%NK0K0L0Nj0l5m5nJ0L0K0K5
-184D0%N%Nj0n%j0k0J0j5%NK5K0J0nnnnNnj0J0%%n%j5j5j0j5j5j5j5j5K0J5K0K0J5K0J5J5
-187F0%N%%nNJ0j0j5l0l5j5J0J0J5NNL0K5NJ0j0nN%k0nK5K0J0j0k0J0J0%k0k5j5J5J0J5%%
-190G5k0k5nK5J0k5l5j0J5L0L0K5Nl0k5%J5K5J0Nnj5k0j0k0l0nj0l0k5k0k5k0J5L0K5K0L0
-192b0L5K0k0k5k0j5NNK0J0J5nj0nn%%j0k0j5K0L5N5M0M0K0J0%k5j5j5N%N%%NNNj0n%j0J0
-195A15K0L5%j5Nj0nnj0nj0nnj0nJ5J5J5J5j0j0%j5l0n0n5l0NJ0NJ0NJ0K0%j0j5J0L0K0J5
-198F5J5K0K0Nk0k0l0j5%K0J0Nnj5nJ0J0nNJ5K0%j0j0j0j0J0%J0%J0NNNn%Nj0k5k0k0k0%K5
-201D0K0%j0l0k5j0NJ0K0%nj0J5L5NJ5j5j0nnJ0J0J0j0N%NN%%NN%NN%N%Nk0j0%J0J5J5N%k0
-204A00j5j0j5j0k0nnj5j0%NJ5K5%k5k5l0k0NL5K5J0J0J5%k0l0j0K5J0J0nnJ0J5L0L0J5J5
-207A30%K0%j5j0j5j5nj5%k0nj0j5nK0L0L0K0NN%J0J0J0nj0l0j0K0K0NJ0J5%k0k5l5j0NNn
-210I0K0nJ0K5j0k5nk5j0J0K0K5Nj0j5j5j0NNJ0NnNn%%%nN%%%%NnnNnj0%j0j5N%j0j0%L0L5
-213A05L0J5J0nnk0k0j0nk0k5j0K0J5K0K0k0j5k0j0k0j5nk0k0J5L0L5J0nnJ0%%N%K5K0K5K0
-216A55NnJ0nk0l0m0j5nj0nnnJ5%%J5nNNj0nnj0J0M0L5J0Nj0%%j5NJ0j5j0Nj5%Nj5j0Nn%J0
-219G5nnK0K0K5K0%l5l0l5j0j0Nnnj0l0m0k0K0N0L5J5j0k0nJ0K0K0j5l0l0j0J5L5L0K0J0n
-222H0%Nnl0l0nj0k5l5%K5K5K0L0L0j0l5l5j0L0L5J5Nl0m0l0j0J0K0J5J5J5J5J0nnj0%%J0
-225E0NNNNNNJ0J0nj0l0nJ0J5j5m0l5k0%J0J0Nn%NnJ0L0K5J0%%n%n%j0J0n%J0j0nNn%K0%%
-228F0J5J0NNJ0%%%%%%Nnk0m5l5l0j5j0k5%K0K0K0K0%%J0nn%%nJ5K0K5J5j5j0j0j0J0L5K5
-231A00J5%k0j5nJ0L0L5J0%j0l0k5k0j0J5J5L0Nnk5k5k5j0%NL0K5Nj0j0k5j0nnj0%NK0K5N
-234H5k5l0l0k0%J5J0%%J0J5j0J5%%J0Nn%NJ0L0K5J5nk0nj0nj0j5nk5j5j0k5k0J0K5L0K5M0
-237I0K5%j0%j0nn%%nn%Nj0k5m5k5K0N0N0J5j0k5l5l5k0k0J0K5L0J5nJ0J0J0J0NJ0%%nn%n
-240H0n%J0NJ0J0nK0J5%k5k5m0j0%NL0j0j5J0nnnn%n%J5J0NJ0NNJ0Nj5%%J5J5K5Nl0n0m0m0
-243a5k5%K0K0%n%%%%%%%k5k0%J0L0L5J0J5M5K5L0j0nNj0l5k5j0J5NN%Nnnk0NN0K5J0k0j5
-246A15j0j5j5j5j5j5k0J5J0L0L0K5j0k5k5NL0J0K0Nj0l0l5N%NN%N%%J0J0J0J0J0NJ0J0N%
-249A55N%k0j5k0j5j5J0nn%nnnNNnJ0%j5j5l0j5NJ0L5J0%%J5NJ5L0nk5l5m5k0%J5NJ0nm5k5
-252e0j0NM5M0J5%nnn%%N%N%%%%j0k5NK0NJ5J0%%%N%%%%Nk0j0%j0nj0j0j0k0k5j0J0%nJ5K5
-255a5L5M0K5%k0k5%J5L0L5J5nnj0nj0j5J0M5L0K5j5j5j5j0j5j5j5j5k0j0nJ5J5%j5j0j5j5
-258B0J0J0J0J0K0%K0%n%j0%j0%j0nk0k5j5k0nL0J5J0K0K0J5K0%nn%j5m0l5j0J5K0k5k0l0
-260d5n%%%nJ5N5O5N0%k0k5k5J5J5J5J0nnk0k5k5k0l0nK0K5J5J0Nj5j5NJ0J5%N%NnK5NJ0j0
-263I0j0k5%nn%nJ0J0%k0k5l0J0J5NJ5NNJ5nnJ5%%NNnnj0%nnj5NJ0NK0%nj0j0j0J0nnJ0Nn
-267D0J0j0N%%%%%%%%%%N%%nNJ0j0nNJ0K5L0Nj0l0k5j5j0Nn%%n%%nn%%nnk0k5k5nK0K5J0j5
-270c0%%M0J5j0j5nK0K5K5J5J5J0J0J0j0j0J0%n%%k5k5k5j5j5J0j5N%k0j0nJ5J0J0J0K5L0
-273G0nk0%K0K0%j0%%nj5Nnnj0nnj0NK0K0Nk0%l0nL5L5M5K0j0j5j5j5j5j0%l0l5l5j0%K5K0
-276EJ0%j0NNK5%NN%nnj0nJ5J0J0J5nj5j0j0NJ5K0%nj0j0nNk0j0%k5j0j5k0J5K5L0M5M0J5
-279A20J0j5J5K0K5Nk0n0n0k0j5k0k0j0NJ5%J5NJ0J5%NnNn%n%%k0%j0j0j0nnj0j0J5J5K0K0
-282B5%j0m0k0k5NJ5L5L0K0N%k0j5nJ5K5K5J5j0l0k5j5%%nNL0M5M0L5Nk0nj5j0k0j0j5k0j0
-285C0k5j0NJ5J5%J0J0K5%nnNj0j0%nnJ0K0J5J0%j0j5NN%NNj5k0j5j5nJ5J0%%J5%J0n%%%J0
-288G5j0nJ0%NJ0%k5j0j5k0nnj0nJ5J0J5J5NNNJ0NNNJ0nn%%nn%%j0n%j0%L0L0nj5j0nk5k0
-291C0%k0j5%%J5j0N%J5nl0%j0k5j5j5j5j0J0L0K5J5J0n%NJ0K0J5J5L0L5J0j0nk0k5%%NJ5
-294H0nnj0nj0k0l0m0j5nJ0nJ0J5J5J0j5k5j0NK5K5K0J5%%n%%k5k0NJ5J0nj0J0J0n%J0J0K0
-297E0K5NNj5nnj0j0l0l0k5nJ0K5%%K0K5M5K0J0j0j0k0j5j5m0m0n%J0J0J5J0J0J5J0J5nl0
-300A0j5j0nJ5%NK0K0J5K0%nn%j5k0j5j0j5K0J5j0%nj5Nnj0nnK0K0J5K0nl0j0j5N%J0%NN%
-303A5J0j0nnj0nnnj0J5nnJ5N%J0nnj0j0nJ0J0J5J0J5J5K5Nl0l0l0l5K0L5M0J5j5j5k0j5k5
-306c0J5%j0%nj0NNNJ0NNNNJ0NJ0NJ0NJ0NJ0nj0j5NJ0J5J0J5%%%%J5K0nk5j0j5j5j0k5nNl5
-309ej0j0J0L0K0J0nk5J0J0%k0l0l5m0k5J5N0M0K5Nl0j0j0j5j5j5j0K0M5N0J5L0K5K5K5%N
-311A55nl0l5l5j0%K0K5L0J5%j5j0nJ5J5J0J5j0%%j5%k0k5l5k5j0K0J5K0J0nl0j5nj0j0l5
-314c0j0j0%nnK0M0K0NNJ5J5j0j5J5J0j5N%NNNJ0j0K0%NnnNj5nn%n%%%Nj0NJ0j0j5j0nk5j0
-317a0j5j5j0J0NJ0J0J0J0NJ0J0NNJ0NNNJ0J0NnJ5J5%NJ0j5k0nk0k0n%k0m0j5K5L5K0%j0n
-320C5nJ0%%J0j0J0%k0J0Nj0j5NNj5j0%j0nNk0j5NNK5J0j5j5nJ5L0K0N%j5j0%NK5J5N%j5%
-323E0J0K0nj0n%j0l5j5nJ5K5N%nJ5L0J5j0k5l0%L5N0L0J5Nj0nj0j0J0J0K0%j0j0j0j0k0n
-326A05j0j5NJ0j0J5J5j0J0N%%nJ0j0N%%J0nN%J0%%NJ0J0L0nj5k5l0j5J0%nJ0j0k5j5k0%J0
-329F0%J0N%j0J0L0K5%l5l0J0K0J5%j0k5k5l0j5j0%Nn%%J0n%NK5K5K0K5%k5nj0j0j0j0j0j0
-332A0nk5%J5j0%J0NnN%J5j0l0k5j0J0J0K5K0L5L0K0Nj0%j0k5k0k5j5j5J0%nJ5L5L0J5J0N
-335I0nJ0%%nNj0%Nnj0Nk0NJ0k5%%%K5%J5J0J0J0J5n%%j0%n%nNj0j0%nnj0%K0K0%k0j0j0j5
-338F0j0J5L0K5J5nk0j0j0nJ0NnNnJ0nk0m0m0k5nN%%nN%%K0K0K5J5%j5j0nNJ5J5Nn%j0nnn
-341C5nnN%J0%NNJ0nj5j0j5j5j5j5j5j5%K0J5nJ5J0J0J0J5J5L0M0K5Nk0l5m5l5j5%%NJ5nj0
-344@%j0nK5L0L0K5Nj5%nNj0j5J0J0nK0%l0k5l5j5NK0J0J0L5J5J5%j5l0%K0J0j0k5j0%N%N
-347E0%%N%NJ0j0J5K0Nnj0K0%j0l0k5j0J5n%n%nK0K0J5K0J0J0nj5l0j0J5J0nk5l0l5k0nNJ0
-350a5Nn%%%%j0J0J0j0j5J0Nj0nNK5M0M0K5%%j0NNk0j5%j0j0j0nN%J0nNNnJ0J5J0J0J0j0j0
-353H5j5j0j0k5k5j0nJ0NNNL0L5L0J0j0l0l5l5%J0%j0j0j0j0nj0nnNJ5J5J0J0J0K0Nnj5j5
-356E%L0M5L5L5J0%%Nj5l0l5j0NJ5K0%j0j0j0j0j5j0j0j0%%j5NK0M0L5K5NN%%j0k5k0j5k5
-359E5k5k5k0NJ5NJ5J5%%J5L0K0nj0j0nnj5j5nnk0N%%NN%N%j0%nj0nnj0%nJ0N%J0%j0K0L0
-362D5K0K0L0L0J0k0l0l5k0j0j0j5j0nJ5L0K0nj0J0J5K0N%j0nj0j0n%j0nj5j5nJ5N%J5K0J0
-365G5j5k5l0j5J5J0J5%nj5%NN%J0K0K0NJ0K0J5J0nj0j5n%j5nnj5n%K0J5K0j0k0k0n%J0%j5
-368D5j0nJ0n%NK0K5J0K5M0K0n%j0n%j0j0j0j5j0j0j0m0n0m0k5j0J0J5J0J5J5K0K5K0K5J5
-371I0%k5k5j0J0K0J5J0NnJ5%j0%n%%j0NnNK5j5l0k5l5k5nJ0%Nj0J0NnNj5j5%nj0%j0NJ5J5
-374c0%%j5nj0NJ5M0M0K5J0j5%NJ0%NJ0%j5l5n0k0NK5N%J0NJ5K5L0J5%NN%l0j0%%k5m0j5K0
-377A5J5J0nk5k5%NK5NnNNN%J0%j0J0j0%%j0n%%J5nJ5K5K5%j5NNJ0NJ0%%J0j5k0j5k0J5%k5
-380D0l0m0j0J0K5K5nk0j5%L0N5M0Nj5%nn%nNj0%j5%K5%j0l0k0k0k0k5J0L5J0K5Nnk5l0j5
-383c0%j0nNJ5J5Nk0k0k0k0NK0J0J5Nn%N%%%%J0%nJ0K0j0%J0J5K0J0j0j0%J5L0Nj0Nj0k5l5
-386El5k0k5%K0N0N5L5K0J0J5j0J0N%N%%nj0%k0nnnnk5k0J5J5j0%j0%%%j0J0J0J5J0k5k5n
-389C0J0K0j0%j0nNj0j5Nn%j5NJ5J5L0J0nnJ0j5j0l5k0k0J0J5J0J5j5j5j0k0j5j0j5j5L0L5
-392b5L0L5%%%%j0J0%%J0j0J0Nj5NJ5L5J0%J0%K5j0k5k0j0j0Nk0k0k5l5j5nK0NJ0K0K0K0J5
-395F0J0l0j0nnK0M5M0Nk5m0j5J0L0K5K0N%%Nj5m0k5k5k5k0l5k0NN%J0%J0%%K0nNNNN%NJ5
-398B5j0%J0L0J0nj5nj0j0nj0j0j0j5%j0%nnnnnJ0NJ0NNJ0NJ0%k5nnj0j0j0nnL5J5J5J5J5
-401A5J5K0j0nj5nK5%j5k5k5nN%J5nk0j0j0J5J0j0N%%N%%NNN%%Nnj0k0%K5K0J5nj5j0%L0N0
-404F5M5L0%%j0nj0j0j0%j5j0J5J0j0%%N%N%%%%%N%j5k0j5k0k5j0k0j5J0J0J5J0%K5J0NNn
-407D5N%k0nNNK0%k0k0k5nNNNNNNK5K5%j5j5N%j5j0n%j0n%K5M0J5nl0m5l5j0NJ5J5K5L5J0
-410E5j0k0l0nK0L5L5K5j0k0nk0j5nj5j5nJ0%%NN%%J5J0J0J0J5J0J0J0nn%j0%%%%l0nJ0L5
-413I5J0j0NNj0%nnnnNk0j0j0j0j5j0j0j0nl5j0J5K0J5J5J5J5J0j0%Nn%J0j0%nnnnnnnk0k5
-416e0k5k0J5M0K5K0J0J0K5%m0j5K5M5L0J0k0k0NNJ0%%j5k0%J0NJ0J0%nnnnn%nNJ5NN%k0k0
-419D5%J5J0J0J0nl5k0k0j5J0J0j5N%j0NN%%NnJ0%%J0J0J0J0NJ5J0J0%%%%k0k0j5k5NNN%N
-423C5NJ0n%n%j0%nn%j0J0J5nl5j0K0K5J0K0J5K0K0K0k0k0j0j0j0nl5l0m5k5J5J0J0J5J0J0
-425e%K0K5K0j5j5j0J5N%%k0j0nj0j0k0%NK5J0J0nnj0%K0M5M5K0j5j0j5j0j0j0j0nJ0J5nm5
-428A5m5m0k5J0K5L0L0L0NNJ0NNJ0NNnk5k0nN%NNJ0j0NN%%j0J0K5%k0j5j5k0%J0L5L0nk5l0
-431B0k5k0nNK5J5J5J0K0K5J0J0%%J0%k0k5%nnJ0K5K0j0j5l0l5l0nJ5nNK5K5J5N%J0Nl0j0
-434E0j0nl0l0j0J5NJ0J5L0L5%k5k0N%k0nN%nn%%%%NN%NNJ5nn%n%J0j5j0J0K0K5L5J5NJ0N
-437A35n%k5k0nJ0%NJ0j0%j0nnj0nnj0j0j0j0j0j0j0j5J0NJ0NNJ0NJ0j5j0k0nJ0NJ0J0%K5
-440D0L5nj0k0l5nNnj0J0J5K0nk5j0%%nnj0nj0J0NJ0J0j5j5j5j0Nnj0J0N0L5K5K5J0%j5l5
-443C5l0j0J0j0%J5N%nk0k0nj0%j5%J0K0K0J0NNNNJ0%J0%N%%Nk0j5l0nnJ0J0L0J5%k0k0j5
-446a5j5NL0J0%j0j5n%%nJ5J5J5J5K0K5L0J0N%%%j5j0%j5j5%j5j0%J0%J0%N%%K0J5k0k5nN
-449F5J0j0n%j0n%j0Nj0nNnnJ0j0nNJ0%nJ5%NN%%%J0nnJ0j0J0j0k0j0j0j5nj5j0NK5J5NK5
-453D0NJ5J5N%nNJ0n%%NnNnj0Nn%nj5nj0nj0j0nNJ5NNnk0j0j0k0j0j5j5j0%M0L5%j5j5%%j0
-456d0j0%Nn%J0nNJ0nnJ0J5nN%%NJ5Nj5m0n0l5NM0M5L5N5L5J5J5J5J0%N%%j5k0l0n%%%Nk5
-459E5j5J0L0J5j0J0NnJ5K0j0NNj5J5%n%N%%%%%%%%j5j0j0j0j0j0j0j0n%%n%n%%j0nj0nnn
-462a0nj0J5J5J5K0J0J0J5J0L0J5j5k5%%%NJ0L0%l5k5j5K5J5K0nk0l5k0Nnj0%%j5J0L0J0j0
-465E5k5j5j5j0J0L5J5j0j0J0nl0l5j0K5L0K0%k0%K0J5K0J5J5L0J0j0j5k0j5j5j5%K5J0J0
-468I5nnj0j0l0l0m5k0J0J5K0J0nj0j0n%K5K0%%%%%NK5L0N%%nl0k5nL0L5L0L5J5J5j0%j0n
-471A45j5j5j0j5j5%J0J5J5J0k0k0l5k0K0K0nk5J0J0J5%Nk0j0J0j0%nn%j0k5l5l0k5%L5J5
[truncated: 9,686,232 more chars]
