# Supplementary material for: Discovery of RNA-binding fragments using biolayer interferometry
Source: RSC Med Chem. 2025 Sep 19;16(11):5629–40. doi: 10.1039/d5md00673b (PMC12483148; doi:10.1039/d5md00673b)
Supplement: MD-016-D5MD00673B-s002 [file MD-016-D5MD00673B-s002.zip › NMR_assay_data/29_C1C4_1121255.jdx]

##TITLE=	20240717 C1C4 1121255 29
##JCAMP-DX=	6.0	$$ MestReNova 14.2.0-26256
##DATA TYPE=	LINK
##BLOCK_ID=	1
##BLOCKS=	18   
##ORIGIN=	Mestrelab Research S.L.
##OWNER=	jan-ake
##$MNOVA/LINK_BLOCK_TYPE=	DOCUMENT
##TITLE=	(1) 20240717 C1C4 only.10.fid


(2)  #
##JCAMP-DX=	6.0	$$ MestReNova 14.2.0-26256
##DATA TYPE=	LINK
##BLOCK_ID=	2
##BLOCKS=	2    
##ORIGIN=	Mestrelab Research S.L.
##OWNER=	jan-ake
##$MNOVA/LINK_BLOCK_TYPE=	PAGE
##TITLE=	 #
##JCAMP-DX=	6.0	$$ MestReNova 14.2.0-26256
##DATA TYPE=	LINK
##BLOCK_ID=	3
##BLOCKS=	1    
##ORIGIN=	Mestrelab Research S.L.
##OWNER=	jan-ake
##$MNOVA/LINK_BLOCK_TYPE=	ITEM	$$ Molecule
##$MNOVA/ITEM/POLYGON=	(XY..XY)
5322,5836.47
5796.05,5836.47
5796.05,6126.18
5322,6126.18
5322,5836.47
##$MNOVA/ITEM/Z=	1
##$MNOVA/ITEM/ANGLE=	0
##TITLE=	
##JCAMP-CS=	3.7	$$ MestReNova 14.2.0-26256
##ORIGIN=	Mestrelab Research S.L.
##OWNER=	jan-ake
##BLOCK_ID=	4
##NAMES=	
##ATOMLIST=	
$$ AN	AS	NH
	1	C	1
	2	C	 
	3	C	 
	4	N	 
	5	C	1
	6	C	1
	7	O	 
	8	C	2
	9	C	 
	10	N	1
	11	O	 
##BONDLIST=	
$$ AN1	AN2	BT
	1	2	D
	2	3	S
	3	4	D
	4	5	S
	5	6	D
	1	6	S
	2	7	S
	7	8	S
	8	9	S
	9	10	S
	10	3	S
	9	11	D
##MAXRASTER=	32768
##XY_RASTER=	
$$ AN	X	Y	Z
	1	3755	-4038	0
	2	11008	149	0
	3	11008	8524	0
	4	3755	12711	0
	5	-3497	8524	0
	6	-3497	149	0
	7	18261	-4038	0
	8	25514	149	0
	9	25514	8524	0
	10	18261	12711	0
	11	32768	12711	0
##END=	
##END=	
##TITLE=	20240717 C1C4 only.10.fid

##JCAMP-DX=	6.0	$$ MestReNova 14.2.0-26256
##DATA TYPE=	LINK
##BLOCK_ID=	5
##BLOCKS=	1    
##ORIGIN=	Mestrelab Research S.L.
##OWNER=	jan-ake
##$MNOVA/LINK_BLOCK_TYPE=	ITEM	$$ NMR Spectrum
##$MNOVA/ITEM/POLYGON=	(XY..XY)
5321,5835
8722,5835
8722,8208
5321,8208
5321,5835
##$MNOVA/ITEM/Z=	0
##$MNOVA/ITEM/ANGLE=	0
##TITLE=	20240717 C1C4 only.10.fid
##JCAMP-DX=	6.0	$$ MestReNova 14.2.0-26256
##BLOCK_ID=	6
##DATA TYPE=	NMR SPECTRUM
##DATA CLASS=	XYDATA
##NUMDIM=	1
##ORIGIN=	Bruker BioSpin GmbH
##OWNER=	nmr
##.OBSERVE FREQUENCY=	600.07281942800000252
##.OBSERVE NUCLEUS=	^1H
##.SOLVENT NAME=	H2O+D2O+DMSO
##.PULSE SEQUENCE=	noesygppr1d
##LONGDATE=	2024/07/17 22:27:29.000
##.ACQUISITIONMODE=	SIMULTANEOUS (DQD)
##$ORIGINAL FORMAT=	Bruker XWIN-NMR
##$MNOVA/SCALES_VERSION=	9
##$PARAMETER FILE=	(acqus, ASCII, /Volumes/jahus0271-1/20240717%20C1C4%20only/10/acqus, 0)
$$ ##TITLE= Parameter file, TopSpin 4.3.0
$$ ##JCAMPDX= 5.0
$$ ##DATATYPE= Parameter Values
$$ ##NPOINTS= 12	$$ modification sequence number
$$ ##ORIGIN= Bruker BioSpin GmbH
$$ ##OWNER= nmr
$$ $$ 2024-07-17 22:24:33.395 +0200  nmr@CZC7319KW6
$$ $$ C:/Bruker/nmrdata/jahus0271/20240717 C1C4 only/10/acqus
$$ $$ process C:\Bruker\TopSpin4.3.0\prog\mod\xwish3.exe
$$ ##$ACQT0= -5.13114363357315
$$ ##$AMP= (0..31)
$$ 100 100 100 100 100 100 100 100 100 100 100 100 100 100 100 100 100 100
$$ 100 100 100 100 100 100 100 100 100 100 100 100 100 100
$$ ##$AMPCOIL= (0..32)
$$ -1 0 0 0 0 0 0 0 0 0 0 0 0 0 0 0 0 0 0 0 0 0 0 0 0 0 0 0 0 0 0 0 0
$$ ##$AQSEQ= 0
$$ ##$AQ_mod= 3
$$ ##$AUNM= <au_zg pcal=1>
$$ ##$AUTOPOS= <Barcode: 3003141379>
$$ ##$BF1= 600.07
$$ ##$BF2= 600.07
$$ ##$BF3= 600.07
$$ ##$BF4= 600.07
$$ ##$BF5= 600.07
$$ ##$BF6= 600.07
$$ ##$BF7= 600.07
$$ ##$BF8= 600.07
$$ ##$BWFAC= (0..63)
$$ 0 0 0 0 0 0 0 0 0 0 0 0 0 0 0 0 0 0 0 0 0 0 0 0 0 0 0 0 0 0 0 0 0 0 0 0
$$ 0 0 0 0 0 0 0 0 0 0 0 0 0 0 0 0 0 0 0 0 0 0 0 0 0 0 0 0
$$ ##$BYTORDA= 0
$$ ##$CHANFCU= (0..24)
$$ 0 1 0 0 0 0 0 0 0 0 0 0 0 0 0 0 0 0 0 0 0 0 0 0 0
$$ ##$CHANREC= (0..24)
$$ 0 1 0 0 0 0 0 0 0 0 0 0 0 0 0 0 0 0 0 0 0 0 0 0 0
$$ ##$CHEMSTR= <none>
$$ ##$CNST= (0..63)
$$ 1 1 1 1 1 1 1 1 1 1 1 1 1 1 1 1 1 1 1 1 1 1 1 1 1 1 1 1 1 1 1 1 1 1 1 1
$$ 1 1 1 1 1 1 1 1 1 1 1 1 1 1 1 1 1 1 1 1 1 1 1 1 1 1 1 1
$$ ##$CPDPRG= (0..8)
$$ <> <> <> <> <> <> <> <> <>
$$ ##$D= (0..63)
$$ 0 2 0 0 0 0 0 0 0.01 0 0 0 2e-05 0 0 0 0.0002 0 0 0 0 0 0 0 0 0 0 0 0 0
$$ 0 0 0 0 0 0 0 0 0 0 0 0 0 0 0 0 0 0 0 0 0 0 0 0 0 0 0 0 0 0 0 0 0 0
$$ ##$DATE= 1721248049
$$ ##$DATE_START= 1721247841
$$ ##$DE= 41.32545
$$ ##$DE1= 4.5
$$ ##$DE2= 2
$$ ##$DEADC= 0.5
$$ ##$DECBNUC= <off>
$$ ##$DECIM= 1120
$$ ##$DECNUC= <off>
$$ ##$DECSTAT= 4
$$ ##$DEPA= 4.5
$$ ##$DERX= 1.5
$$ ##$DIGMOD= 3
$$ ##$DIGTYP= 17
$$ ##$DR= 32
$$ ##$DS= 2
$$ ##$DSPFIRM= 4
$$ ##$DSPFVS= 21
$$ ##$DTYPA= 2
$$ ##$EXP= <NOESYGPPR1D>
$$ ##$ExpStatus= 4
$$ ##$FCUCHAN= (0..9)
$$ 0 1 0 0 0 0 0 0 0 0
$$ ##$FILCOR= 0.9566
$$ ##$FL1= 0
$$ ##$FL2= 0
$$ ##$FL3= 0
$$ ##$FL4= 0
$$ ##$FN_INDIRECT= (0..7)
$$ 0 0 0 0 0 0 0 0
$$ ##$FOV= 0
$$ ##$FQ1LIST= <>
$$ ##$FQ2LIST= <>
$$ ##$FQ3LIST= <>
$$ ##$FQ4LIST= <>
$$ ##$FQ5LIST= <>
$$ ##$FQ6LIST= <>
$$ ##$FQ7LIST= <>
$$ ##$FQ8LIST= <>
$$ ##$FS= (0..7)
$$ 83 83 83 83 83 83 83 83
$$ ##$FTLPGN= 0
$$ ##$FW= 2.4e+08
$$ ##$FnILOOP= 0
$$ ##$FnMODE= 0
$$ ##$FnTYPE= 0
$$ ##$GPNAM= (0..31)
$$ <> <SMSQ10.100> <SMSQ10.100> <> <> <> <> <> <> <> <> <> <> <> <> <> <>
$$ <> <> <> <> <> <> <> <> <> <> <> <> <> <> <>
$$ ##$GPX= (0..31)
$$ 0 0 0 0 0 0 0 0 0 0 0 0 0 0 0 0 0 0 0 0 0 0 0 0 0 0 0 0 0 0 0 0
$$ ##$GPY= (0..31)
$$ 0 0 0 0 0 0 0 0 0 0 0 0 0 0 0 0 0 0 0 0 0 0 0 0 0 0 0 0 0 0 0 0
$$ ##$GPZ= (0..31)
$$ 0 50 -10 0 0 0 0 0 0 0 0 0 0 0 0 0 0 0 0 0 0 0 0 0 0 0 0 0 0 0 0 0
$$ ##$GRPDLY= 76
$$ ##$HDDUTY= 20
$$ ##$HDRATE= 1
$$ ##$HGAIN= (0..3)
$$ 0 0 0 0
$$ ##$HOLDER= 560
$$ ##$HPMOD= (0..32)
$$ 0 0 0 0 0 0 0 0 0 0 0 0 0 0 0 0 0 0 0 0 0 0 0 0 0 0 0 0 0 0 0 0 0
$$ ##$HPPRGN= 0
$$ ##$IN= (0..63)
$$ 0 0 0 0 0 0 0 0 0 0 0 0 0 0 0 0 0 0 0 0 0 0 0 0 0 0 0 0 0 0 0 0 0 0 0 0
$$ 0 0 0 0 0 0 0 0 0 0 0 0 0 0 0 0 0 0 0 0 0 0 0 0 0 0 0 0
$$ ##$INF= (0..7)
$$ 0 0 0 0 0 0 0 0
$$ ##$INP= (0..63)
$$ 0 0 0 0 0 0 0 0 0 0 0 0 0 0 0 0 0 0 0 0 0 0 0 0 0 0 0 0 0 0 0 0 0 0 0 0
$$ 0 0 0 0 0 0 0 0 0 0 0 0 0 0 0 0 0 0 0 0 0 0 0 0 0 0 0 0
$$ ##$INSTRUM= <CAB AV4 600 MHZ BASIC>
$$ ##$INTEGFAC= (0..63)
$$ 0 0 0 0 0 0 0 0 0 0 0 0 0 0 0 0 0 0 0 0 0 0 0 0 0 0 0 0 0 0 0 0 0 0 0 0
$$ 0 0 0 0 0 0 0 0 0 0 0 0 0 0 0 0 0 0 0 0 0 0 0 0 0 0 0 0
$$ ##$L= (0..31)
$$ 1 1 1 1 1 1 1 1 1 1 1 1 1 1 1 1 1 1 1 1 1 1 1 1 1 1 1 1 1 1 1 1
$$ ##$LFILTER= 100
$$ ##$LGAIN= -5
$$ ##$LINPSTP= 0
$$ ##$LOCKED= yes
$$ ##$LOCKFLD= -6302
$$ ##$LOCKGN= 128.802963256836
$$ ##$LOCKPOW= -18
$$ ##$LOCKPPM= 4.69999980926514
$$ ##$LOCNUC= <2H>
$$ ##$LOCPHAS= 288.5564
$$ ##$LOCSHFT= yes
$$ ##$LOCSW= 0
$$ ##$LTIME= 0.349999994039536
$$ ##$MASR= 4200
$$ ##$MULEXPNO= (0..15)
$$ 0 0 0 0 0 0 0 0 0 0 0 0 0 0 0 0
$$ ##$NBL= 1
$$ ##$NC= 0
$$ ##$NLOGCH= 4
$$ ##$NOVFLW= 1
$$ ##$NS= 32
$$ ##$NUC1= <1H>
$$ ##$NUC2= <off>
$$ ##$NUC3= <off>
$$ ##$NUC4= <off>
$$ ##$NUC5= <off>
$$ ##$NUC6= <off>
$$ ##$NUC7= <off>
$$ ##$NUC8= <off>
$$ ##$NUCLEUS= <off>
$$ ##$NUSLIST= <automatic>
$$ ##$NusAMOUNT= 100
$$ ##$NusFPNZ= no
$$ ##$NusJSP= 0
$$ ##$NusSEED= 54321
$$ ##$NusSPTYPE= 0
$$ ##$NusT2= 1
$$ ##$NusTD= 0
$$ ##$O1= 2819.5
$$ ##$O2= 2819.428
$$ ##$O3= 2819.428
$$ ##$O4= 2819.428
$$ ##$O5= 2819.428
$$ ##$O6= 2819.428
$$ ##$O7= 2819.428
$$ ##$O8= 2819.428
$$ ##$OVERFLW= 1
$$ ##$P= (0..63)
$$ 8.06 8.06 16.12 0 0 16.5 25 50 20000 0 0 80000 80000 1000 0 0 1000 2500
$$ 100000 600 0 0 0 0 0 180 100000 8.06 0 1000 0 0 20000 0 0 0 0 0 0 0 2000
$$ 0 0 0 200 0 80000 46600 10000 30000 66000 0 3300 0 4000 0 0 0 0 0 0 0 0
$$ 0
$$ ##$PACOIL= (0..32)
$$ 1 5 0 3 4 2 0 0 0 0 0 0 0 0 0 0 0 0 0 0 0 0 0 0 0 0 0 0 0 0 0 0 0
$$ ##$PAPS= 0
$$ ##$PARMODE= 0
$$ ##$PCPD= (0..9)
$$ 0 70 0 0 0 0 0 0 0 0
$$ ##$PEXSEL= (0..9)
$$ 1 1 1 1 1 1 1 1 1 1
$$ ##$PHCOR= (0..31)
$$ 0 0 0 0 0 0 0 0 0 0 0 0 0 0 0 0 0 0 0 0 0 0 0 0 0 0 0 0 0 0 0 0
$$ ##$PHLIST= <>
$$ ##$PH_ref= 0
$$ ##$PL= (0..63)
$$ 120 120 120 120 120 120 120 120 120 120 120 120 120 120 120 120 120 120
$$ 120 120 120 120 120 120 120 120 120 120 120 120 120 120 120 120 120 120
$$ 120 120 120 120 120 120 120 120 120 120 120 120 120 120 120 120 120 120
$$ 120 120 120 120 120 120 120 120 120 120
$$ ##$PLSTEP= 0.1
$$ ##$PLSTRT= -6
$$ ##$PLW= (0..63)
$$ 0 6.4045 0 0 0 0 0 0 0 1.6623e-05 0.66491 0.051305 0 0 0 0 0 0 6.4045 0.08481
$$ 0 0 0 0 0 0 0 0.051305 0 0.66491 0 0 6.6491e-07 0 0 0 0 0 0 0 0 0 0 0 0
$$ 0 0 0 0 0 0 0 0 0 0 0 0 0 0 0 0 0 0 0
$$ ##$PLWMAX= (0..7)
$$ 104.7619 0 0 0 0 0 0 0
$$ ##$PQPHASE= 0
$$ ##$PQSCALE= 1
$$ ##$PR= 1
$$ ##$PRECHAN= (0..32)
$$ -1 2 3 0 4 -1 5 -1 1 -1 -1 -1 -1 -1 -1 -1 -1 -1 -1 -1 -1 -1 -1 -1 -1 -1
$$ -1 -1 -1 -1 -1 -1 -1
$$ ##$PROBHD= <Z151284_0002 (CP QCI 600S3 H/P/C-N-D-05 Z)>
$$ ##$PROBINPUTS= (0..15)
$$ <1H> <31P> <13C> <15N> <2H> <> <> <> <> <> <> <> <> <> <> <>
$$ ##$PULPROG= <noesygppr1d>
$$ ##$PW= 0
$$ ##$PYNM= <>
$$ ##$ProjAngle= 0
$$ ##$QNP= 0
$$ ##$RECCHAN= (0..9)
$$ 0 1 0 0 0 0 0 0 0 0
$$ ##$RECPH= 0
$$ ##$RECPRE= (0..24)
$$ -1 0 -1 -1 -1 -1 -1 -1 -1 -1 -1 -1 -1 -1 -1 -1 -1 -1 -1 -1 -1 -1 -1 -1
$$ -1
$$ ##$RECPRFX= (0..32)
$$ 1 0 1 0 1 1 0 0 0 0 0 0 0 0 0 0 0 0 0 0 0 0 0 0 0 0 0 0 0 0 0 0 0
$$ ##$RG= 101
$$ ##$RO= 0
$$ ##$RSEL= (0..24)
$$ 0 1 0 0 0 0 0 0 0 0 0 0 0 0 0 0 0 0 0 0 0 0 0 0 0
$$ ##$SAMPLEID= <>
$$ ##$SFO1= 600.072819428
$$ ##$SFO2= 600.072819428
$$ ##$SFO3= 600.072819428
$$ ##$SFO4= 600.072819428
$$ ##$SFO5= 600.072819428
$$ ##$SFO6= 600.072819428
$$ ##$SFO7= 600.072819428
$$ ##$SFO8= 600.072819428
$$ ##$SHAPPR= (0..15)
$$ 1 1 1 1 1 1 1 1 1 1 1 1 1 1 1 1
$$ ##$SOLVENT= <H2O+D2O+DMSO>
$$ ##$SOLVOLD= <off>
$$ ##$SP= (0..63)
$$ 120 120 120 120 120 120 120 120 120 120 120 120 120 120 120 120 120 120
$$ 120 120 120 120 120 120 120 120 120 120 120 120 120 120 120 120 120 120
$$ 120 120 120 120 120 120 120 120 120 120 120 120 120 120 120 120 120 120
$$ 120 120 120 120 120 120 120 120 120 120
$$ ##$SPECTR= 0
$$ ##$SPINCNT= 0
$$ ##$SPNAM= (0..63)
$$ <> <Gaus1_270.1000> <Gaus1_180r.1000> <> <> <Sinc1.1000> <Squa100.1000>
$$ <> <Squa100.1000> <> <Sinc1.1000> <Sinc1.1000> <> <> <> <> <> <> <> <Sinc1.1000>
$$ <Sinc1.1000> <Sinc1.1000> <Sinc1.1000> <> <> <> <> <> <> <Crp60,20,20.10>
$$ <Bip720,50,20.1> <> <> <Sinc1.1000> <Rsnob.1000> <Gaus1_180r.1000> <Gaus1_180r.1000>
$$ <Crp_psyche.20> <> <> <Gaus1_180i.1000> <Squa100.1000> <> <> <> <> <Reburp.1000>
$$ <> <> <> <> <> <> <> <> <> <> <> <> <> <> <> <> <>
$$ ##$SPOAL= (0..63)
$$ 0.5 1 0.5 0.5 0.5 0.5 0.5 0.5 0.5 0.5 0.5 0.5 0.5 0.5 0.5 0.5 0.5 0.5 0.5
$$ 1 1 1 1 0.5 0.5 0.5 0.5 0.5 0.5 0.5 0.5 0.5 0.5 0.5 0.5 0.5 0.5 0.5 0.5
$$ 0.5 0.5 0.5 0.5 0.5 0.5 0.5 0.5 0.5 0.5 0.5 0.5 0.5 0.5 0.5 0.5 0.5 0.5
$$ 0.5 0.5 0.5 0.5 0.5 0.5 0.5
$$ ##$SPOFFS= (0..63)
$$ 0 0 0 0 0 0 0 0 0 0 0 0 0 0 0 0 0 0 0 0 0 0 0 0 0 0 0 0 0 0 0 0 0 0 0 0
$$ 0 0 0 0 0 0 0 0 0 0 0 0 0 0 0 0 0 0 0 0 0 0 0 0 0 0 0 0
$$ ##$SPPEX= (0..63)
$$ 0 0 0 0 0 0 0 0 0 0 0 0 0 0 0 0 0 0 0 0 0 0 0 0 0 0 0 0 0 0 0 0 0 0 0 0
$$ 0 0 0 0 0 0 0 0 0 0 0 0 0 0 0 0 0 0 0 0 0 0 0 0 0 0 0 0
$$ ##$SPW= (0..63)
$$ 0 3.4499e-06 1.5333e-06 0 0 0.0011983 1.6623e-05 0 4.1557e-08 0 0.0011983
$$ 0.0011983 0 0 0 0 0 0 0 2.447487e-06 3.804539e-06 1.77645e-06 9.580249e-06
$$ 0 0 0 0 0 0 0.015874 0.66491 0 0 7.4893e-05 1.6763e-05 1.5333e-06 9.813e-05
$$ 5.482e-05 0 0 2.2527e-06 4.1557e-08 0 0 0 0 0.023015 0 0 0 0 0 0 0 0 0
$$ 0 0 0 0 0 0 0 0
$$ ##$SUBNAM= (0..9)
$$ <> <> <> <> <> <> <> <> <> <>
$$ ##$SW= 29.758293125432
$$ ##$SWIBOX= (0..32)
$$ 0 3 0 0 0 0 0 0 0 0 0 0 0 0 0 0 0 0 0 0 0 0 0 0 0 0 0 0 0 0 0 0 0
$$ ##$SW_h= 17857.1428571429
$$ ##$SWfinal= 0
$$ ##$SigLockShift= 0
$$ ##$TD= 142856
$$ ##$TD0= 1
$$ ##$TD_INDIRECT= (0..7)
$$ 0 0 0 0 0 0 0 0
$$ ##$TDav= 1
$$ ##$TE= 297.9998
$$ ##$TE1= 299.7154
$$ ##$TE2= 0
$$ ##$TE3= 0
$$ ##$TE4= 0
$$ ##$TEG= 300
$$ ##$TE_MAGNET= 0
$$ ##$TE_PIDX= 1
$$ ##$TE_RAW= 299.7154
$$ ##$TE_STAB= (0..9)
$$ 2 2 0 0 0 0 0 0 0 0
$$ ##$TOTROT= (0..63)
$$ 0 0 0 0 0 0 0 0 0 0 0 0 0 0 0 0 0 0 0 0 0 0 0 0 0 0 0 0 0 0 0 0 0 0 0 0
$$ 0 0 0 0 0 0 0 0 0 0 0 0 0 0 0 0 0 0 0 0 0 0 0 0 0 0 0 0
$$ ##$TUBE_TYPE= <>
$$ ##$USERA1= <>
$$ ##$USERA10= <>
$$ ##$USERA2= <>
$$ ##$USERA3= <>
$$ ##$USERA4= <>
$$ ##$USERA5= <>
$$ ##$USERA6= <>
$$ ##$USERA7= <>
$$ ##$USERA8= <>
$$ ##$USERA9= <>
$$ ##$UUID= <f1505623-1b18-4961-81b7-02bb08b1400e>
$$ ##$V9= 5
$$ ##$VALIDCODE= -1
$$ ##$VALIST= <>
$$ ##$VCLIST= <>
$$ ##$VDLIST= <>
$$ ##$VPLIST= <>
$$ ##$VTLIST= <>
$$ ##$WAVEMAKER= (0..7)
$$ <> <> <> <> <> <> <> <>
$$ ##$WBST= 1024
$$ ##$WBSW= (0..7)
$$ 8 10 10 10 10 10 10 10
$$ ##$XL= 0
$$ ##$YL= 0
$$ ##$YMAX_a= 2166214202.10938
$$ ##$YMIN_a= -4092204498.71875
$$ ##$ZGOPTNS= <-DFLAG_BLK>
$$ ##$scaledByNS= no
$$ ##$scaledByRG= no
$$ ##$shimCoilTempK= 300.15
$$ ##END=
$$ 
##$PARAMETER FILE=	(audita.txt, ASCII, /Volumes/jahus0271-1/20240717%20C1C4%20only/10/audita.txt, 0)
$$ ##TITLE= Audit trail, TopSpin 4.3.0
$$ ##JCAMPDX= 5.01
$$ ##ORIGIN= Bruker BioSpin GmbH
$$ ##OWNER= root
$$ $$ /root/.topspin-BladeEpu/local_acqu/20240717 C1C4 only/10/audita.txt
$$ ##AUDIT TRAIL=  $$ (NUMBER, WHEN, WHO, WHERE, PROCESS, VERSION, WHAT)
$$ (   1,<2024-07-17T20:24:01.102+0000>,<CZC7319KW6\nmr>,<CZC7319KW6>,<go4>,<TopSpin 4.3.0>,
$$       <acquisition in progress>)
$$ $$ C:/Bruker/nmrdata/jahus0271/20240717 C1C4 only/10/audita.txt
$$ (   2,<2024-07-17T20:27:29.829+0000>,<CZC7319KW6\nmr>,<CZC7319KW6>,<go4>,<TopSpin 4.3.0>,
$$       <created by zg on 'CAB AV4 600 MHZ BASIC' (CZC7319KW6) by user 'CZC7319KW6\nmr'
$$        on data set with UUID '80d358da-447a-11ef-854e-001395264de6'
$$        started at 2024-07-17 20:24:01.102 +0000, POWCHK enabled, PULCHK disabled,
$$        completed at 2024-07-17 20:27:29.828 +0000
$$        configuration hash MD5:
$$        2C CE AA 86 5E 77 A0 E6 62 B9 BC D1 C3 42 5A 88
$$        double data hash MD5: 142856
$$        55 7E 84 93 56 3C 2B 66 C0 31 BA E3 7F D2 2A 16>)
$$ (   3,<2024-07-17T22:24:33.082+0200>,<nmr>,<CZC7319KW6>,<xwish3>,<TopSpin 4.3.0>,
$$       <ICON-NMR User ID: jahus0271
$$        double data hash MD5: 142856
$$        55 7E 84 93 56 3C 2B 66 C0 31 BA E3 7F D2 2A 16>)
$$ ##END=
$$ 
$$ $$ hash MD5
$$ $$ 9B 00 A8 D7 D0 F6 6E 31 19 43 8F AC 95 52 19 E8
$$ 
##$PARAMETER FILE=	(auditp.txt, ASCII, /Volumes/jahus0271-1/20240717%20C1C4%20only/10/pdata/1/auditp.txt, 0)
$$ ##TITLE= Audit trail, TopSpin 4.3.0
$$ ##JCAMPDX= 5.01
$$ ##ORIGIN= Bruker BioSpin GmbH
$$ ##OWNER= nmr
$$ $$ C:/Bruker/nmrdata/jahus0271/20240717 C1C4 only/10/pdata/1/auditp.txt
$$ ##AUDIT TRAIL=  $$ (NUMBER, WHEN, WHO, WHERE, PROCESS, VERSION, WHAT)
$$ (   1,<2024-07-17T20:24:01.102+0000>,<CZC7319KW6\nmr>,<CZC7319KW6>,<go4>,<TopSpin 4.3.0>,
$$       <acquisition in progress>)
$$ $$ C:/Bruker/nmrdata/jahus0271/20240717 C1C4 only/10/audita.txt
$$ (   2,<2024-07-17T20:27:29.829+0000>,<CZC7319KW6\nmr>,<CZC7319KW6>,<go4>,<TopSpin 4.3.0>,
$$       <created by zg on 'CAB AV4 600 MHZ BASIC' (CZC7319KW6) by user 'CZC7319KW6\nmr'
$$        on data set with UUID '80d358da-447a-11ef-854e-001395264de6'
$$        started at 2024-07-17 20:24:01.102 +0000, POWCHK enabled, PULCHK disabled,
$$        completed at 2024-07-17 20:27:29.828 +0000
$$        configuration hash MD5:
$$        2C CE AA 86 5E 77 A0 E6 62 B9 BC D1 C3 42 5A 88
$$        double data hash MD5: 142856
$$        55 7E 84 93 56 3C 2B 66 C0 31 BA E3 7F D2 2A 16>)
$$ (   3,<2024-07-17T22:24:33.082+0200>,<nmr>,<CZC7319KW6>,<xwish3>,<TopSpin 4.3.0>,
$$       <ICON-NMR User ID: jahus0271
$$        double data hash MD5: 142856
$$        55 7E 84 93 56 3C 2B 66 C0 31 BA E3 7F D2 2A 16>)
$$ (   4,<2024-07-17T22:24:34.504+0200>,<nmr/jahus0271>,<CZC7319KW6>,<proc1d>,<TopSpin 4.3.0>,
$$       <Start of raw data processing
$$        efp LB = 0.3 FT_mod = 6 PKNL = 1 PHC0 = 0 PHC1 = 0 SI = 128K 
$$        data hash MD5: 128K
$$        A8 78 41 E0 45 9A 1B B8 84 01 6E CD 00 F1 B2 E6>)
$$ (   5,<2024-07-17T22:24:35.504+0200>,<nmr/jahus0271>,<CZC7319KW6>,<proc1d>,<TopSpin 4.3.0>,
$$       <pk PHC0 = 53.91541 PHC1 = 0 
$$        data hash MD5: 128K
$$        FB 37 BD C5 78 07 A3 F0 80 E5 79 AA 1C 25 84 01>)
$$ (   6,<2024-07-17T22:24:35.848+0200>,<nmr/jahus0271>,<CZC7319KW6>,<xwish3>,<TopSpin 4.3.0>,
$$       <ICON-NMR User ID: jahus0271
$$        data hash MD5: 128K
$$        FB 37 BD C5 78 07 A3 F0 80 E5 79 AA 1C 25 84 01>)
$$ ##END=
$$ 
$$ $$ hash MD5
$$ $$ 38 44 F1 2B 66 88 3E B6 1F D9 71 43 8D E4 C1 B7
$$ 
##$PARAMETER FILE=	(datafile, ASCII, /Volumes/jahus0271-1/20240717%20C1C4%20only/10/fid, 0)
$$ 
##$PARAMETER FILE=	(format.temp, ASCII, /Volumes/jahus0271-1/20240717%20C1C4%20only/10/format.temp, 0)
$$ EDIT_PAR COMMAND FILE
$$ 
$$ DI_MODE         LONG
$$ ED_ENTRY        ACQU
$$ ORDER           FILE
$$ 
$$ 
$$ HEADER		"F2 - Acquisition Parameters"
$$ T_NAME		Date_
$$ 		TYPE	R64
$$ 		CLASS	ACQU
$$ 		SUBRANGE 0.0 50000000
$$ 		REL	"Date_=itodate(DATE)"
$$ 		INV_REL	"DATE=datetoi(Date_,DATE)"
$$ 		FORMAT	"%14.0f"
$$ 		TEXT	" "
$$ END
$$ T_NAME		Time
$$ 		TYPE	R32
$$ 		CLASS	ACQU
$$ 		SUBRANGE 0.0 1000000
$$ 		REL	"Time=itotime(DATE)"
$$ 		INV_REL	"DATE=timetoi(Time,DATE)"
$$ 		FORMAT	"%14.2f h"
$$ 		TEXT	" "
$$ END
$$ NAME		INSTRUM
$$ 		TEXT	" "
$$ END
$$ NAME		PROBHD
$$ 		FORMAT	"%14.14s"
$$ 		TEXT	" "
$$ END
$$ NAME		PULPROG
$$ 		TEXT	" "
$$ END
$$ NAME		TD
$$ 		TEXT	" "
$$ END
$$ NAME		SOLVENT
$$ 		TEXT	" "
$$ END
$$ NAME		NS
$$ 		TEXT	" "
$$ END
$$ NAME		DS
$$ 		TEXT	" "
$$ END
$$ T_NAME		SWH
$$ 		TYPE	R64
$$ 		CLASS	ACQU
$$ 		SUBRANGE 0.0 1e8
$$ 		REL	"SWH=SW*SFO1"
$$ 		INV_REL "SW=SWH/SFO1"
$$ 		UNIT	"Hz"
$$ 		FORMAT	"%14.3f Hz"
$$ 		TEXT	" "
$$ END
$$ T_NAME          FIDRES
$$                 TYPE    R32
$$                 CLASS   ACQU
$$                 SUBRANGE 0.0 100000
$$                 REL     "FIDRES=2*SW*SFO1/TD"
$$                 INV_REL "TD = nextpow(2*SW*SFO1/FIDRES)"
$$ 		UNIT	"Hz"
$$ 		FORMAT	"%14.6f Hz"
$$ 		TEXT	" "
$$ END
$$ T_NAME          AQ
$$ 		TYPE	R32
$$ 		CLASS	ACQU
$$ 		SUBRANGE 0.0 1000
$$ 		REL	"AQ=aqcalc(SW,SFO1,TD,DIGTYP)"
$$ 		INV_REL	"TD=tdcalc(SW,SFO1,1.0e6*AQ,DIGTYP)"
$$ 		UNIT	"sec"
$$ 		FORMAT	"%14.7f sec"
$$ 		TEXT	" "
$$ END
$$ NAME		RG
$$ 		TEXT	" "
$$ END
$$ T_NAME          DW
$$ 		TYPE	R32
$$ 		CLASS	ACQU
$$ 		SUBRANGE 0.0 1000000
$$ 		REL	"DW=1/(2*SW*SFO1)"
$$ 		INV_REL	"SW=1000000/(2*(0.005+DW)*SFO1)"
$$ 		UNIT	"usec"
$$ 		FORMAT	"%14.3lf usec"
$$ 		TEXT	" "
$$ END
$$ NAME		DE
$$ 		FORMAT	"%14.2f usec"
$$ 		TEXT	" "
$$ END
$$ NAME		TE
$$ 		FORMAT	"%14.1f K"
$$ 		TEXT	" "
$$ END
$$ T_NAME		D1
$$ TYPE	R32
$$ CLASS	ACQU
$$ SUBRANGE 0.0 1e38
$$ REL	"D1=D[1]"
$$ INV_REL	"D[1]=D1"
$$ UNIT	"sec"
$$ FORMAT	"%14.8f sec"
$$ TEXT	" "
$$ END
$$ T_NAME		D8
$$ TYPE	R32
$$ CLASS	ACQU
$$ SUBRANGE 0.0 1e38
$$ REL	"D8=D[8]"
$$ INV_REL	"D[8]=D8"
$$ UNIT	"sec"
$$ FORMAT	"%14.8f sec"
$$ TEXT	" "
$$ END
$$ T_NAME		D12
$$ TYPE	R32
$$ CLASS	ACQU
$$ SUBRANGE 0.0 1e38
$$ REL	"D12=D[12]"
$$ INV_REL	"D[12]=D12"
$$ UNIT	"sec"
$$ FORMAT	"%14.8f sec"
$$ TEXT	" "
$$ END
$$ T_NAME		D16
$$ TYPE	R32
$$ CLASS	ACQU
$$ SUBRANGE 0.0 1e38
$$ REL	"D16=D[16]"
$$ INV_REL	"D[16]=D16"
$$ UNIT	"sec"
$$ FORMAT	"%14.8f sec"
$$ TEXT	" "
$$ END
$$ NAME		TD0
$$ TEXT	" "
$$ END
$$ NAME		ZGOPTNS
$$ TEXT	" "
$$ END
$$ NAME		SFO1
$$ FORMAT	"%14.7f MHz"
$$ TEXT	" "
$$ END
$$ NAME		NUC1
$$ NONEDIT
$$ TEXT	" "
$$ END
$$ T_NAME		P0
$$ TYPE	R32
$$ CLASS	ACQU
$$ SUBRANGE 0.0 1.0e10
$$ REL	"P0=P[0]"
$$ INV_REL	"P[0]=P0"
$$ UNIT	"usec"
$$ FORMAT	"%14.2f usec"
$$ TEXT	" "
$$ END
$$ T_NAME		P1
$$ TYPE	R32
$$ CLASS	ACQU
$$ SUBRANGE 0.0 1.0e10
$$ REL	"P1=P[1]"
$$ INV_REL	"P[1]=P1"
$$ UNIT	"usec"
$$ FORMAT	"%14.2f usec"
$$ TEXT	" "
$$ END
$$ T_NAME		PLW1
$$ TYPE	R32
$$ CLASS	ACQU
$$ REL	"PLW1=PLW[1]"
$$ INV_REL	"PLW[1]=PLW1"
$$ UNIT	"W"
$$ FORMAT	"%14.8f W"
$$ TEXT	"power PLW1 "
$$ END
$$ T_NAME		PLW9
$$ TYPE	R32
$$ CLASS	ACQU
$$ REL	"PLW9=PLW[9]"
$$ INV_REL	"PLW[9]=PLW9"
$$ UNIT	"W"
$$ FORMAT	"%14.8f W"
$$ TEXT	"power PLW9 "
$$ END
$$ NAME		GPNAM[1]
$$ TEXT	" "
$$ END
$$ T_NAME		GPZ1
$$ TYPE	R32
$$ CLASS	ACQU
$$ SUBRANGE -100.0 100.0
$$ REL	"GPZ1=GPZ[1]"
$$ INV_REL	"GPZ[1]=GPZ1"
$$ UNIT	"%"
$$ FORMAT	"%14.2f %"
$$ TEXT	" "
$$ END
$$ NAME		GPNAM[2]
$$ TEXT	" "
$$ END
$$ T_NAME		GPZ2
$$ TYPE	R32
$$ CLASS	ACQU
$$ SUBRANGE -100.0 100.0
$$ REL	"GPZ2=GPZ[2]"
$$ INV_REL	"GPZ[2]=GPZ2"
$$ UNIT	"%"
$$ FORMAT	"%14.2f %"
$$ TEXT	" "
$$ END
$$ T_NAME		P16
$$ TYPE	R32
$$ CLASS	ACQU
$$ SUBRANGE 0.0 1.0e10
$$ REL	"P16=P[16]"
$$ INV_REL	"P[16]=P16"
$$ UNIT	"usec"
$$ FORMAT	"%14.2f usec"
$$ TEXT	" "
$$ END
$$ 
##$PARAMETER FILE=	(procs, ASCII, /Volumes/jahus0271-1/20240717%20C1C4%20only/10/pdata/1/procs, 0)
$$ ##TITLE= Parameter file, TopSpin 4.3.0
$$ ##JCAMPDX= 5.0
$$ ##DATATYPE= Parameter Values
$$ ##NPOINTS= 6	$$ modification sequence number
$$ ##ORIGIN= Bruker BioSpin GmbH
$$ ##OWNER= nmr
$$ $$ 2024-07-17 22:24:35.629 +0200  nmr@CZC7319KW6
$$ $$ C:/Bruker/nmrdata/jahus0271/20240717 C1C4 only/10/pdata/1/procs
$$ $$ process C:\Bruker\TopSpin4.3.0\prog\mod\sref.exe
$$ ##$ABSF1= 0
$$ ##$ABSF2= 0
$$ ##$ABSG= 0
$$ ##$ABSL= 0
$$ ##$ALPHA= 0
$$ ##$AQORDER= 0
$$ ##$ASSFAC= 0
$$ ##$ASSFACI= 0
$$ ##$ASSFACX= 0
$$ ##$ASSWID= 0
$$ ##$AUNMP= <proc_plasma_noesy>
$$ ##$AXLEFT= 0
$$ ##$AXNAME= <>
$$ ##$AXNUC= <1H>
$$ ##$AXRIGHT= 0
$$ ##$AXTYPE= 0
$$ ##$AXUNIT= <>
$$ ##$AZFE= 0.1
$$ ##$AZFW= 0.1
$$ ##$BCFW= 0
$$ ##$BC_mod= 0
$$ ##$BYTORDP= 0
$$ ##$COROFFS= 0
$$ ##$CY= 100
$$ ##$DATMOD= 1
$$ ##$DC= 0
$$ ##$DFILT= <>
$$ ##$DTYPP= 0
$$ ##$ERETIC= no
$$ ##$F1P= 12
$$ ##$F2P= -0.5
$$ ##$FCOR= 1
$$ ##$FTSIZE= 131072
$$ ##$FT_mod= 6
$$ ##$GAMMA= 0
$$ ##$GB= 0
$$ ##$INTBC= 1
$$ ##$INTSCL= 1
$$ ##$ISEN= 128
$$ ##$LB= 0.3
$$ ##$LEV0= 0
$$ ##$LPBIN= 0
$$ ##$MAXI= 10000
$$ ##$MC2= 0
$$ ##$MEAN= 0
$$ ##$ME_mod= 0
$$ ##$MI= 0
$$ ##$MddCEXP= no
$$ ##$MddCT_SP= no
$$ ##$MddF180= no
$$ ##$MddLAMBDA= 0
$$ ##$MddMEMORY= 0
$$ ##$MddMERGE= 0
$$ ##$MddNCOMP= 0
$$ ##$MddNITER= 0
$$ ##$MddNOISE= 0
$$ ##$MddPHASE= 0
$$ ##$MddSEED= 0
$$ ##$MddSRSIZE= 0
$$ ##$Mdd_CsALG= 0
$$ ##$Mdd_CsLAMBDA= 0
$$ ##$Mdd_CsNITER= 0
$$ ##$Mdd_CsNORM= 0
$$ ##$Mdd_CsVE= no
$$ ##$Mdd_CsZF= 0
$$ ##$Mdd_LrLAMBDA= 0
$$ ##$Mdd_LrNITER= 0
$$ ##$Mdd_LrRANK= 0
$$ ##$Mdd_LrZF= 0
$$ ##$Mdd_mod= 0
$$ ##$NCOEF= 0
$$ ##$NC_proc= 16
$$ ##$NLEV= 6
$$ ##$NOISF1= 7.934625
$$ ##$NOISF2= 7.601621
$$ ##$NSP= 0
$$ ##$NTH_PI= 0
$$ ##$NZP= 0
$$ ##$OFFSET= 19.57771
$$ ##$PC= 1
$$ ##$PHC0= 53.91541
$$ ##$PHC1= 0
$$ ##$PH_mod= 1
$$ ##$PKNL= yes
$$ ##$PPARMOD= 0
$$ ##$PPDIAG= 0
$$ ##$PPIPTYP= 0
$$ ##$PPMPNUM= 100
$$ ##$PPRESOL= 1
$$ ##$PSCAL= 4
$$ ##$PSIGN= 0
$$ ##$PYNMP= <proc.py>
$$ ##$RDF1= 0
$$ ##$RDF2= 0
$$ ##$RDFWHM= 0
$$ ##$RDINT= 0
$$ ##$RDPOS= 0
$$ ##$REVERSE= no
$$ ##$SF= 600.07
$$ ##$SI= 131072
$$ ##$SIGF1= 9
$$ ##$SIGF2= 5
$$ ##$SINO= 0
$$ ##$SIOLD= 131072
$$ ##$SPECTYP= <PROTON>
$$ ##$SREF_mod= 1
$$ ##$SREGLST= <1H.H2O+D2O>
$$ ##$SSB= 0
$$ ##$STSI= 131072
$$ ##$STSR= 0
$$ ##$SW_p= 17857.1428571429
$$ ##$SYMM= 0
$$ ##$S_DEV= 0
$$ ##$TDeff= 142856
$$ ##$TDoff= 0
$$ ##$TI= <>
$$ ##$TILT= no
$$ ##$TM1= 0
$$ ##$TM2= 0
$$ ##$TOPLEV= 0
$$ ##$USERP1= <>
$$ ##$USERP10= <>
$$ ##$USERP2= <>
$$ ##$USERP3= <>
$$ ##$USERP4= <>
$$ ##$USERP5= <>
$$ ##$USERP6= <>
$$ ##$USERP7= <>
$$ ##$USERP8= <>
$$ ##$USERP9= <>
$$ ##$WDW= 1
$$ ##$XDIM= 0
$$ ##$YMAX_p= 9909830
$$ ##$YMIN_p= -289186808
$$ ##END=
$$ 
##$PARAMETER FILE=	(title, ASCII, /Volumes/jahus0271-1/20240717%20C1C4%20only/10/pdata/1/title, 0)
$$ 
$$ 
##$PARAMETER FILE=	(uxnmr.par, ASCII, /Volumes/jahus0271-1/20240717%20C1C4%20only/10/uxnmr.par, 0)
$$ ##TITLE= Parameter file, TopSpin 4.3.0
$$ ##JCAMPDX= 5.0
$$ ##DATATYPE= Parameter Values
$$ ##NPOINTS= 1	$$ modification sequence number
$$ ##ORIGIN= Bruker BioSpin GmbH
$$ ##OWNER= root
$$ $$ 2024-06-17 07:41:48.056 +0000  root@BladeEpu
$$ $$ /opt/topspin/conf/instr/spect/uxnmr.par
$$ $$ process /opt/topspin/prog/mod/cfserver
$$ ##$ACBTAT= (0..64)
$$ 0 66 66 66 72 50 0 0 0 0 0 0 0 0 0 0 0 0 0 0 0 0 0 0 0 0 0 0 0 0 0 0 0
$$ 0 0 0 0 0 0 0 0 0 0 0 0 0 0 0 0 0 0 0 0 0 0 0 0 0 0 0 0 0 0 0 0
$$ ##$ACBTBLK= (0..64)
$$ 0 35 36 34 33 41 0 0 0 0 0 0 0 0 0 0 0 0 0 0 0 0 0 0 0 0 0 0 0 0 0 0 0
$$ 0 0 0 0 0 0 0 0 0 0 0 0 0 0 0 0 0 0 0 0 0 0 0 0 0 0 0 0 0 0 0 0
$$ ##$ACBTCTL= (0..64)
$$ 0 6 6 6 6 6 0 0 0 0 0 0 0 0 0 0 0 0 0 0 0 0 0 0 0 0 0 0 0 0 0 0 0 0 0 0
$$ 0 0 0 0 0 0 0 0 0 0 0 0 0 0 0 0 0 0 0 0 0 0 0 0 0 0 0 0 0
$$ ##$ACBTDI= (0..64)
$$ 0 -1062706419 -1062706419 -1062706420 -1062706420 -1062706415 0 0 0 0 0
$$ 0 0 0 0 0 0 0 0 0 0 0 0 0 0 0 0 0 0 0 0 0 0 0 0 0 0 0 0 0 0 0 0 0 0 0 0
$$ 0 0 0 0 0 0 0 0 0 0 0 0 0 0 0 0 0 0
$$ ##$ACBTDM= (0..64)
$$ 0 10 10 10 25 10 0 0 0 0 0 0 0 0 0 0 0 0 0 0 0 0 0 0 0 0 0 0 0 0 0 0 0
$$ 0 0 0 0 0 0 0 0 0 0 0 0 0 0 0 0 0 0 0 0 0 0 0 0 0 0 0 0 0 0 0 0
$$ ##$ACBTFHI= (0..64)
$$ 0 600 600 600 600 93 0 0 0 0 0 0 0 0 0 0 0 0 0 0 0 0 0 0 0 0 0 0 0 0 0
$$ 0 0 0 0 0 0 0 0 0 0 0 0 0 0 0 0 0 0 0 0 0 0 0 0 0 0 0 0 0 0 0 0 0 0
$$ ##$ACBTFL= (0..64)
$$ 0 248 248 248 248 8 0 0 0 0 0 0 0 0 0 0 0 0 0 0 0 0 0 0 0 0 0 0 0 0 0 0
$$ 0 0 0 0 0 0 0 0 0 0 0 0 0 0 0 0 0 0 0 0 0 0 0 0 0 0 0 0 0 0 0 0 0
$$ ##$ACBTFLO= (0..64)
$$ 0 15 15 15 180 91 0 0 0 0 0 0 0 0 0 0 0 0 0 0 0 0 0 0 0 0 0 0 0 0 0 0 0
$$ 0 0 0 0 0 0 0 0 0 0 0 0 0 0 0 0 0 0 0 0 0 0 0 0 0 0 0 0 0 0 0 0
$$ ##$ACBTINP= (0..64)
$$ 0 3 4 2 1 9 0 0 0 0 0 0 0 0 0 0 0 0 0 0 0 0 0 0 0 0 0 0 0 0 0 0 0 0 0 0
$$ 0 0 0 0 0 0 0 0 0 0 0 0 0 0 0 0 0 0 0 0 0 0 0 0 0 0 0 0 0
$$ ##$ACBTOUT= (0..64)
$$ 0 0 0 0 3 1 0 0 0 0 0 0 0 0 0 0 0 0 0 0 0 0 0 0 0 0 0 0 0 0 0 0 0 0 0 0
$$ 0 0 0 0 0 0 0 0 0 0 0 0 0 0 0 0 0 0 0 0 0 0 0 0 0 0 0 0 0
$$ ##$ACBTPO= (0..64)
$$ 0 500000 500000 500000 100000 5000 0 0 0 0 0 0 0 0 0 0 0 0 0 0 0 0 0 0
$$ 0 0 0 0 0 0 0 0 0 0 0 0 0 0 0 0 0 0 0 0 0 0 0 0 0 0 0 0 0 0 0 0 0 0 0 0
$$ 0 0 0 0 0
$$ ##$ACBTPW= (0..64)
$$ 0 100 100 100 100 1000 0 0 0 0 0 0 0 0 0 0 0 0 0 0 0 0 0 0 0 0 0 0 0 0
$$ 0 0 0 0 0 0 0 0 0 0 0 0 0 0 0 0 0 0 0 0 0 0 0 0 0 0 0 0 0 0 0 0 0 0 0
$$ ##$ACBTSB= (0..64)
$$ 0 16419 16460 8227 8260 0 0 0 0 0 0 0 0 0 0 0 0 0 0 0 0 0 0 0 0 0 0 0 0
$$ 0 0 0 0 0 0 0 0 0 0 0 0 0 0 0 0 0 0 0 0 0 0 0 0 0 0 0 0 0 0 0 0 0 0 0 0
$$ ##$ACBTSDT= (0..64)
$$ 0 2 2 2 2 2 0 0 0 0 0 0 0 0 0 0 0 0 0 0 0 0 0 0 0 0 0 0 0 0 0 0 0 0 0 0
$$ 0 0 0 0 0 0 0 0 0 0 0 0 0 0 0 0 0 0 0 0 0 0 0 0 0 0 0 0 0
$$ ##$AMPDFLT= no
$$ ##$AdmCrpWbWiring= (0..1)
$$ 0 0
$$ ##$AppEth= <no>
$$ ##$AppPort= <no>
$$ ##$BACSAIR= yes
$$ ##$BACSCAP= 0
$$ ##$BACSDEL= 10
$$ ##$BACSOPT= <>
$$ ##$BFREQ= 600.07
$$ ##$BGAETH= (0..9)
$$ <no> <no> <no> <no> <no> <no> <no> <no> <no> <no>
$$ ##$BIRDS= yes
$$ ##$BMPC= 0
$$ ##$BMPCTY= <no>
$$ ##$BPSUTY= <no>
$$ ##$BSAETH= (0..9)
$$ <no> <no> <no> <no> <no> <no> <no> <no> <no> <no>
$$ ##$BSMS= 2
$$ ##$BSMS19FLock= no
$$ ##$BSMSETH= <192.168.99.17>
$$ ##$BgaChFac2= (0..9)
$$ 0 0 0 0 0 0 0 0 0 0
$$ ##$BgaChMap= (0..9)
$$ 0 0 0 0 0 0 0 0 0 0
$$ ##$BgaChMaxv= (0..9)
$$ 0 0 0 0 0 0 0 0 0 0
$$ ##$BgaChRouting= (0..63)
$$ 0 0 0 0 0 0 0 0 0 0 0 0 0 0 0 0 0 0 0 0 0 0 0 0 0 0 0 0 0 0 0 0 0 0 0 0
$$ 0 0 0 0 0 0 0 0 0 0 0 0 0 0 0 0 0 0 0 0 0 0 0 0 0 0 0 0
$$ ##$BgaChShimMap= (0..9)
$$ 0 0 0 0 0 0 0 0 0 0
$$ ##$BgaChShimMaxv= (0..9)
$$ 0 0 0 0 0 0 0 0 0 0
$$ ##$BlaEth= (0..31)
$$ <192.168.99.13> <192.168.99.12> <192.168.99.17> <no> <no> <no> <no> <no>
$$ <no> <no> <no> <no> <no> <no> <no> <no> <no> <no> <no> <no> <no> <no> <no>
$$ <no> <no> <no> <no> <no> <no> <no> <no> <no>
$$ ##$BlaHpLpViaTTL= (0..31)
$$ 0 0 0 0 0 0 0 0 0 0 0 0 0 0 0 0 0 0 0 0 0 0 0 0 0 0 0 0 0 0 0 0
$$ ##$BlaNam= (0..31)
$$ <AV4 BLA2BB500 15-600> <AV4 BLABBH500/100 200-600> <BSMS/2 LOCK TRANSCEIVER 600>
$$ <> <> <> <> <> <> <> <> <> <> <> <> <> <> <> <> <> <> <> <> <> <> <> <>
$$ <> <> <> <> <>
$$ ##$BlaPN= (0..31)
$$ <W152248> <W144061> <Z109890> <> <> <> <> <> <> <> <> <> <> <> <> <> <>
$$ <> <> <> <> <> <> <> <> <> <> <> <> <> <> <>
$$ ##$BlaSN= (0..31)
$$ <000029> <000075> <01053> <> <> <> <> <> <> <> <> <> <> <> <> <> <> <>
$$ <> <> <> <> <> <> <> <> <> <> <> <> <> <>
$$ ##$BmpcEth= <no>
$$ ##$BmpcFw= <no>
$$ ##$BmpcPn= <no>
$$ ##$BmpcPort= <no>
$$ ##$BmpcSn= <no>
$$ ##$BmuEth= <no>
$$ ##$BmuFw= <no>
$$ ##$BmuPn= <no>
$$ ##$BmuSn= <no>
$$ ##$BnlEth= <no>
$$ ##$BnlFw= <no>
$$ ##$BnlPn= <no>
$$ ##$BnlSn= <no>
$$ ##$BpduEth= (0..7)
$$ <no> <no> <no> <no> <no> <no> <no> <no>
$$ ##$BsaChMap1= (0..9)
$$ 0 0 0 0 0 0 0 0 0 0
$$ ##$BsaChMap2= (0..9)
$$ 0 0 0 0 0 0 0 0 0 0
$$ ##$BsaChShimMaxv= (0..9)
$$ 0 0 0 0 0 0 0 0 0 0
$$ ##$BsmsAuxEth= <no>
$$ ##$BsmsLockNuclei= (0..15)
$$ <2H> <no> <no> <no> <no> <no> <no> <no> <no> <no> <no> <no> <no> <no> <no>
$$ <no>
$$ ##$CSW1= (0..31)
$$ 3 4 2 1 9 0 0 0 0 0 0 0 0 0 0 0 0 0 0 0 0 0 0 0 0 0 0 0 0 0 0 0
$$ ##$CSW2= (0..31)
$$ 0 0 0 0 0 0 0 0 0 0 0 0 0 0 0 0 0 0 0 0 0 0 0 0 0 0 0 0 0 0 0 0
$$ ##$CSWNUM= (0..15)
$$ 2 2 1 0 0 0 0 0 0 0 0 0 0 0 0 0
$$ ##$CmrEth= <no>
$$ ##$CmrPartNo= <no>
$$ ##$CmrPort= <no>
$$ ##$CmrSerNo= <no>
$$ ##$CmrType= -1
$$ ##$ConsolePnSn= <H03128OB/8058>
$$ ##$CryoCoolUnitEth= <192.168.98.2>
$$ ##$CryoCoolUnitFw= <20220413>
$$ ##$CryoCoolUnitPn= <Z161936>
$$ ##$CryoCoolUnitSn= <00049>
$$ ##$CryoProAccPnSn= <>
$$ ##$Ctb1Eth= <no>
$$ ##$CustRegisterNo= <>
$$ ##$DATSTAT= no
$$ ##$DPPFAC= 1
$$ ##$DateTimeCreated= <2024-06-17T07:41:48+0000>
$$ ##$Description= <CAB AV4 600 MHZ BASIC>
$$ ##$DrxFiltGrpDel= (0..23)
$$ <68,36,20,9,5,3,2> <68,36,20,9,5,3,2> <68,36,20,9,5,3,2> <68,36,20,9,5,3,2>
$$ <> <> <> <> <> <> <> <> <> <> <> <> <> <> <> <> <> <> <> <>
$$ ##$EcuType= 1
$$ ##$EpuMacAddress= <00:13:95:26:4d:e6>
$$ ##$FCubeDrxDevice= (0..23)
$$ </dev/bbu/drx3.5> </dev/bbu/drx4.5> </dev/bbu/drx5.5> </dev/bbu/drx6.5>
$$ <> <> <> <> <> <> <> <> <> <> <> <> <> <> <> <> <> <> <> <>
$$ ##$FCubeEth= (0..23)
$$ <192.168.180.14> <192.168.180.18> <192.168.180.22> <192.168.180.26> <no>
$$ <no> <no> <no> <no> <no> <no> <no> <no> <no> <no> <no> <no> <no> <no> <no>
$$ <no> <no> <no> <no>
$$ ##$FCubeRtdDevice= (0..23)
$$ </dev/bbu/rtd3.4> </dev/bbu/rtd4.4> </dev/bbu/rtd5.4> </dev/bbu/rtd6.4>
$$ <> <> <> <> <> <> <> <> <> <> <> <> <> <> <> <> <> <> <> <>
$$ ##$FCubeSeqDevice= (0..23)
$$ <> <> <> <> <> <> <> <> <> <> <> <> <> <> <> <> <> <> <> <> <> <> <> <>
$$ ##$FUNCMOD= <>
$$ ##$FuncModBisDat= (0..7)
$$ 0 0 0 0 0 0 0 0
$$ ##$FuncModFRange= (0..7)
$$ <> <> <> <> <> <> <> <>
$$ ##$FuncModPN= (0..7)
$$ <> <> <> <> <> <> <> <>
$$ ##$FuncModSN= (0..7)
$$ <> <> <> <> <> <> <> <>
$$ ##$GCUTYPE= 20
$$ ##$GCubeEth= <192.168.180.38>
$$ ##$GCubeFpfAddr= (0..9)
$$ -1 -1 -1 -1 -1 -1 -1 -1 -1 -1
$$ ##$GCubeProcDevice= (0..1)
$$ </dev/bbu/gproc9.7> <no>
$$ ##$GCubeRtdDevice= (0..1)
$$ </dev/bbu/rtd9.4> <no>
$$ ##$GCubeSeqDevice= (0..1)
$$ <> <>
$$ ##$GCubeSpfAddr= (0..63)
$$ -1 -1 -1 -1 -1 -1 -1 -1 -1 -1 -1 -1 -1 -1 -1 -1 -1 -1 -1 -1 -1 -1 -1 -1
$$ -1 -1 -1 -1 -1 -1 -1 -1 -1 -1 -1 -1 -1 -1 -1 -1 -1 -1 -1 -1 -1 -1 -1 -1
$$ -1 -1 -1 -1 -1 -1 -1 -1 -1 -1 -1 -1 -1 -1 -1 -1
$$ ##$GRADRES= 1
$$ ##$Gctu2Eth= <no>
$$ ##$GcubeSaCtrEth= <no>
$$ ##$GradAmpMaxCurX= (0..10)
$$ 0 0 0 0 0 0 0 0 0 0 0
$$ ##$GradAmpMaxCurY= (0..10)
$$ 0 0 0 0 0 0 0 0 0 0 0
$$ ##$GradAmpMaxCurZ= (0..10)
$$ 9.99999904632568 0 0 0 0 0 0 0 0 0 0
$$ ##$GradAmpName= (0..9)
$$ <GAB in BSMS> <> <> <> <> <> <> <> <> <>
$$ ##$GradAmpPN= (0..9)
$$ <> <> <> <> <> <> <> <> <> <>
$$ ##$GradAmpSN= (0..9)
$$ <> <> <> <> <> <> <> <> <> <>
$$ ##$GradAmpType= (0..10)
$$ 2 0 0 0 0 0 0 0 0 0 0
$$ ##$GradPowClkTime= (0..9)
$$ 0 0 0 0 0 0 0 0 0 0
$$ ##$GradPowIcw= (0..9)
$$ 0 0 0 0 0 0 0 0 0 0
$$ ##$GradPowImax= (0..9)
$$ 0 0 0 0 0 0 0 0 0 0
$$ ##$GradPowType= (0..9)
$$ 0 0 0 0 0 0 0 0 0 0
$$ ##$GradPowVmax= (0..9)
$$ 0 0 0 0 0 0 0 0 0 0
$$ ##$HpprCoverType= 2
$$ ##$LDUETH= <no>
$$ ##$LOCKCONF= <DLM>
$$ ##$LOCSWID= 0
$$ ##$LOCSWIF= 0
$$ ##$Location= <>
$$ ##$LtMasEth= <no>
$$ ##$LtMasType= 0
$$ ##$MAS= 0
$$ ##$MASETIME= 10
$$ ##$MASITIME= 10
$$ ##$MAS_CT= 5
$$ ##$MAS_SG= 0
$$ ##$MAS_TO= 0
$$ ##$MagnCoilPnSn= <BZH 425'600'70H>
$$ ##$MagnDewarPnSn= <D325'54-9636>
$$ ##$MagnetPolarity= 1
$$ ##$MasEth= <no>
$$ ##$MwscuEth= <no>
$$ ##$MwscuPort= <no>
$$ ##$NAMPD= (0..32)
$$ <> <HPLNA 19F1H> <2H> <XBB19F 2HP> <13C> <15N> <31P> <> <> <> <> <> <>
$$ <> <> <> <> <> <> <> <> <> <> <> <> <> <> <> <> <> <> <> <>
$$ ##$NFCU= 4
$$ ##$NRCU= 4
$$ ##$NSGU= 4
$$ ##$NumActDetuneCtr= 0
$$ ##$NumVpu= 0
$$ ##$OrderNo= <10254970>
$$ ##$POWCHK= yes
$$ ##$PRAMD1= (0..7)
$$ 6 0 0 1610612736 0 0 0 0
$$ ##$PRAMD10= (0..7)
$$ 0 0 0 0 0 0 0 0
$$ ##$PRAMD11= (0..7)
$$ 0 0 0 0 0 0 0 0
$$ ##$PRAMD12= (0..7)
$$ 0 0 0 0 0 0 0 0
$$ ##$PRAMD13= (0..7)
$$ 0 0 0 0 0 0 0 0
$$ ##$PRAMD14= (0..7)
$$ 0 0 0 0 0 0 0 0
$$ ##$PRAMD15= (0..7)
$$ 0 0 0 0 0 0 0 0
$$ ##$PRAMD16= (0..7)
$$ 0 0 0 0 0 0 0 0
$$ ##$PRAMD17= (0..7)
$$ 0 0 0 0 0 0 0 0
$$ ##$PRAMD18= (0..7)
$$ 0 0 0 0 0 0 0 0
$$ ##$PRAMD19= (0..7)
$$ 0 0 0 0 0 0 0 0
$$ ##$PRAMD2= (0..7)
$$ 0 1048576 0 536870912 0 1048576 0 536870912
$$ ##$PRAMD20= (0..7)
$$ 0 0 0 0 0 0 0 0
$$ ##$PRAMD21= (0..7)
$$ 0 0 0 0 0 0 0 0
$$ ##$PRAMD22= (0..7)
$$ 0 0 0 0 0 0 0 0
$$ ##$PRAMD23= (0..7)
$$ 0 0 0 0 0 0 0 0
$$ ##$PRAMD24= (0..7)
$$ 0 0 0 0 0 0 0 0
$$ ##$PRAMD25= (0..7)
$$ 0 0 0 0 0 0 0 0
$$ ##$PRAMD26= (0..7)
$$ 0 0 0 0 0 0 0 0
$$ ##$PRAMD27= (0..7)
$$ 0 0 0 0 0 0 0 0
$$ ##$PRAMD28= (0..7)
$$ 0 0 0 0 0 0 0 0
$$ ##$PRAMD29= (0..7)
$$ 0 0 0 0 0 0 0 0
$$ ##$PRAMD3= (0..7)
$$ 2147483644 2147483647 2147483647 603979775 0 0 0 0
$$ ##$PRAMD30= (0..7)
$$ 0 0 0 0 0 0 0 0
$$ ##$PRAMD31= (0..7)
$$ 0 0 0 0 0 0 0 0
$$ ##$PRAMD32= (0..7)
$$ 0 0 0 0 0 0 0 0
$$ ##$PRAMD4= (0..7)
$$ 16777216 0 0 536870912 0 0 0 0
$$ ##$PRAMD5= (0..7)
$$ 0 0 4 536870912 0 0 0 0
$$ ##$PRAMD6= (0..7)
$$ 64 0 0 536870912 0 0 0 0
$$ ##$PRAMD7= (0..7)
$$ 0 0 0 0 0 0 0 0
$$ ##$PRAMD8= (0..7)
$$ 0 0 0 0 0 0 0 0
$$ ##$PRAMD9= (0..7)
$$ 0 0 0 0 0 0 0 0
$$ ##$PRAMLED= (0..1)
$$ 0 0
$$ ##$PRAMPTP= 1
$$ ##$PREEMPTYPE= 0
$$ ##$PREREC= (0..31)
$$ 1 1 2 2 3 4 0 0 0 0 0 0 0 0 0 0 0 0 0 0 0 0 0 0 0 0 0 0 0 0 0 0
$$ ##$PTSFMX= (0..23)
$$ 1290 1290 1290 1290 0 0 0 0 0 0 0 0 0 0 0 0 0 0 0 0 0 0 0 0
$$ ##$PULCHK= no
$$ ##$PduEth= (0..7)
$$ <192.168.99.99> <no> <no> <no> <no> <no> <no> <no>
$$ ##$PramDutyCycPerc= (0..31)
$$ 4 2 2 2 2 2 0 0 0 0 0 0 0 0 0 0 0 0 0 0 0 0 0 0 0 0 0 0 0 0 0 0
$$ ##$PramPPowNucW1= (0..127)
$$ <> <> <> <> <> <> <> <> <> <> <> <> <> <> <> <> <> <> <> <> <> <> <> <>
$$ <> <> <> <> <> <> <> <> <> <> <> <> <> <> <> <> <> <> <> <> <> <> <> <>
$$ <> <> <> <> <> <> <> <> <> <> <> <> <> <> <> <> <> <> <> <> <> <> <> <>
$$ <> <> <> <> <> <> <> <> <> <> <> <> <> <> <> <> <> <> <> <> <> <> <> <>
$$ <> <> <> <> <> <> <> <> <> <> <> <> <> <> <> <> <> <> <> <> <> <> <> <>
$$ <> <> <> <> <> <> <> <>
$$ ##$PramPPowNucW10= (0..127)
$$ <> <> <> <> <> <> <> <> <> <> <> <> <> <> <> <> <> <> <> <> <> <> <> <>
$$ <> <> <> <> <> <> <> <> <> <> <> <> <> <> <> <> <> <> <> <> <> <> <> <>
$$ <> <> <> <> <> <> <> <> <> <> <> <> <> <> <> <> <> <> <> <> <> <> <> <>
$$ <> <> <> <> <> <> <> <> <> <> <> <> <> <> <> <> <> <> <> <> <> <> <> <>
$$ <> <> <> <> <> <> <> <> <> <> <> <> <> <> <> <> <> <> <> <> <> <> <> <>
$$ <> <> <> <> <> <> <> <>
$$ ##$PramPPowNucW11= (0..127)
$$ <> <> <> <> <> <> <> <> <> <> <> <> <> <> <> <> <> <> <> <> <> <> <> <>
$$ <> <> <> <> <> <> <> <> <> <> <> <> <> <> <> <> <> <> <> <> <> <> <> <>
$$ <> <> <> <> <> <> <> <> <> <> <> <> <> <> <> <> <> <> <> <> <> <> <> <>
$$ <> <> <> <> <> <> <> <> <> <> <> <> <> <> <> <> <> <> <> <> <> <> <> <>
$$ <> <> <> <> <> <> <> <> <> <> <> <> <> <> <> <> <> <> <> <> <> <> <> <>
$$ <> <> <> <> <> <> <> <>
$$ ##$PramPPowNucW12= (0..127)
$$ <> <> <> <> <> <> <> <> <> <> <> <> <> <> <> <> <> <> <> <> <> <> <> <>
$$ <> <> <> <> <> <> <> <> <> <> <> <> <> <> <> <> <> <> <> <> <> <> <> <>
$$ <> <> <> <> <> <> <> <> <> <> <> <> <> <> <> <> <> <> <> <> <> <> <> <>
$$ <> <> <> <> <> <> <> <> <> <> <> <> <> <> <> <> <> <> <> <> <> <> <> <>
$$ <> <> <> <> <> <> <> <> <> <> <> <> <> <> <> <> <> <> <> <> <> <> <> <>
$$ <> <> <> <> <> <> <> <>
$$ ##$PramPPowNucW13= (0..127)
$$ <> <> <> <> <> <> <> <> <> <> <> <> <> <> <> <> <> <> <> <> <> <> <> <>
$$ <> <> <> <> <> <> <> <> <> <> <> <> <> <> <> <> <> <> <> <> <> <> <> <>
$$ <> <> <> <> <> <> <> <> <> <> <> <> <> <> <> <> <> <> <> <> <> <> <> <>
$$ <> <> <> <> <> <> <> <> <> <> <> <> <> <> <> <> <> <> <> <> <> <> <> <>
$$ <> <> <> <> <> <> <> <> <> <> <> <> <> <> <> <> <> <> <> <> <> <> <> <>
$$ <> <> <> <> <> <> <> <>
$$ ##$PramPPowNucW14= (0..127)
$$ <> <> <> <> <> <> <> <> <> <> <> <> <> <> <> <> <> <> <> <> <> <> <> <>
$$ <> <> <> <> <> <> <> <> <> <> <> <> <> <> <> <> <> <> <> <> <> <> <> <>
$$ <> <> <> <> <> <> <> <> <> <> <> <> <> <> <> <> <> <> <> <> <> <> <> <>
$$ <> <> <> <> <> <> <> <> <> <> <> <> <> <> <> <> <> <> <> <> <> <> <> <>
$$ <> <> <> <> <> <> <> <> <> <> <> <> <> <> <> <> <> <> <> <> <> <> <> <>
$$ <> <> <> <> <> <> <> <>
$$ ##$PramPPowNucW15= (0..127)
$$ <> <> <> <> <> <> <> <> <> <> <> <> <> <> <> <> <> <> <> <> <> <> <> <>
$$ <> <> <> <> <> <> <> <> <> <> <> <> <> <> <> <> <> <> <> <> <> <> <> <>
$$ <> <> <> <> <> <> <> <> <> <> <> <> <> <> <> <> <> <> <> <> <> <> <> <>
$$ <> <> <> <> <> <> <> <> <> <> <> <> <> <> <> <> <> <> <> <> <> <> <> <>
$$ <> <> <> <> <> <> <> <> <> <> <> <> <> <> <> <> <> <> <> <> <> <> <> <>
$$ <> <> <> <> <> <> <> <>
$$ ##$PramPPowNucW16= (0..127)
$$ <> <> <> <> <> <> <> <> <> <> <> <> <> <> <> <> <> <> <> <> <> <> <> <>
$$ <> <> <> <> <> <> <> <> <> <> <> <> <> <> <> <> <> <> <> <> <> <> <> <>
$$ <> <> <> <> <> <> <> <> <> <> <> <> <> <> <> <> <> <> <> <> <> <> <> <>
$$ <> <> <> <> <> <> <> <> <> <> <> <> <> <> <> <> <> <> <> <> <> <> <> <>
$$ <> <> <> <> <> <> <> <> <> <> <> <> <> <> <> <> <> <> <> <> <> <> <> <>
$$ <> <> <> <> <> <> <> <>
$$ ##$PramPPowNucW17= (0..127)
$$ <> <> <> <> <> <> <> <> <> <> <> <> <> <> <> <> <> <> <> <> <> <> <> <>
$$ <> <> <> <> <> <> <> <> <> <> <> <> <> <> <> <> <> <> <> <> <> <> <> <>
$$ <> <> <> <> <> <> <> <> <> <> <> <> <> <> <> <> <> <> <> <> <> <> <> <>
$$ <> <> <> <> <> <> <> <> <> <> <> <> <> <> <> <> <> <> <> <> <> <> <> <>
$$ <> <> <> <> <> <> <> <> <> <> <> <> <> <> <> <> <> <> <> <> <> <> <> <>
$$ <> <> <> <> <> <> <> <>
$$ ##$PramPPowNucW18= (0..127)
$$ <> <> <> <> <> <> <> <> <> <> <> <> <> <> <> <> <> <> <> <> <> <> <> <>
$$ <> <> <> <> <> <> <> <> <> <> <> <> <> <> <> <> <> <> <> <> <> <> <> <>
$$ <> <> <> <> <> <> <> <> <> <> <> <> <> <> <> <> <> <> <> <> <> <> <> <>
$$ <> <> <> <> <> <> <> <> <> <> <> <> <> <> <> <> <> <> <> <> <> <> <> <>
$$ <> <> <> <> <> <> <> <> <> <> <> <> <> <> <> <> <> <> <> <> <> <> <> <>
$$ <> <> <> <> <> <> <> <>
$$ ##$PramPPowNucW19= (0..127)
$$ <> <> <> <> <> <> <> <> <> <> <> <> <> <> <> <> <> <> <> <> <> <> <> <>
$$ <> <> <> <> <> <> <> <> <> <> <> <> <> <> <> <> <> <> <> <> <> <> <> <>
$$ <> <> <> <> <> <> <> <> <> <> <> <> <> <> <> <> <> <> <> <> <> <> <> <>
$$ <> <> <> <> <> <> <> <> <> <> <> <> <> <> <> <> <> <> <> <> <> <> <> <>
$$ <> <> <> <> <> <> <> <> <> <> <> <> <> <> <> <> <> <> <> <> <> <> <> <>
$$ <> <> <> <> <> <> <> <>
$$ ##$PramPPowNucW2= (0..127)
$$ <> <> <> <> <> <> <> <> <> <> <> <> <> <> <> <> <> <> <> <> <> <> <> <>
$$ <> <> <> <> <> <> <> <> <> <> <> <> <> <> <> <> <> <> <> <> <> <> <> <>
$$ <> <> <> <> <> <> <> <> <> <> <> <> <> <> <> <> <> <> <> <> <> <> <> <>
$$ <> <> <> <> <> <> <> <> <> <> <> <> <> <> <> <> <> <> <> <> <> <> <> <>
$$ <> <> <> <> <> <> <> <> <> <> <> <> <> <> <> <> <> <> <> <> <> <> <> <>
$$ <> <> <> <> <> <> <> <>
$$ ##$PramPPowNucW20= (0..127)
$$ <> <> <> <> <> <> <> <> <> <> <> <> <> <> <> <> <> <> <> <> <> <> <> <>
$$ <> <> <> <> <> <> <> <> <> <> <> <> <> <> <> <> <> <> <> <> <> <> <> <>
$$ <> <> <> <> <> <> <> <> <> <> <> <> <> <> <> <> <> <> <> <> <> <> <> <>
$$ <> <> <> <> <> <> <> <> <> <> <> <> <> <> <> <> <> <> <> <> <> <> <> <>
$$ <> <> <> <> <> <> <> <> <> <> <> <> <> <> <> <> <> <> <> <> <> <> <> <>
$$ <> <> <> <> <> <> <> <>
$$ ##$PramPPowNucW21= (0..127)
$$ <> <> <> <> <> <> <> <> <> <> <> <> <> <> <> <> <> <> <> <> <> <> <> <>
$$ <> <> <> <> <> <> <> <> <> <> <> <> <> <> <> <> <> <> <> <> <> <> <> <>
$$ <> <> <> <> <> <> <> <> <> <> <> <> <> <> <> <> <> <> <> <> <> <> <> <>
$$ <> <> <> <> <> <> <> <> <> <> <> <> <> <> <> <> <> <> <> <> <> <> <> <>
$$ <> <> <> <> <> <> <> <> <> <> <> <> <> <> <> <> <> <> <> <> <> <> <> <>
$$ <> <> <> <> <> <> <> <>
$$ ##$PramPPowNucW22= (0..127)
$$ <> <> <> <> <> <> <> <> <> <> <> <> <> <> <> <> <> <> <> <> <> <> <> <>
$$ <> <> <> <> <> <> <> <> <> <> <> <> <> <> <> <> <> <> <> <> <> <> <> <>
$$ <> <> <> <> <> <> <> <> <> <> <> <> <> <> <> <> <> <> <> <> <> <> <> <>
$$ <> <> <> <> <> <> <> <> <> <> <> <> <> <> <> <> <> <> <> <> <> <> <> <>
$$ <> <> <> <> <> <> <> <> <> <> <> <> <> <> <> <> <> <> <> <> <> <> <> <>
$$ <> <> <> <> <> <> <> <>
$$ ##$PramPPowNucW23= (0..127)
$$ <> <> <> <> <> <> <> <> <> <> <> <> <> <> <> <> <> <> <> <> <> <> <> <>
$$ <> <> <> <> <> <> <> <> <> <> <> <> <> <> <> <> <> <> <> <> <> <> <> <>
$$ <> <> <> <> <> <> <> <> <> <> <> <> <> <> <> <> <> <> <> <> <> <> <> <>
$$ <> <> <> <> <> <> <> <> <> <> <> <> <> <> <> <> <> <> <> <> <> <> <> <>
$$ <> <> <> <> <> <> <> <> <> <> <> <> <> <> <> <> <> <> <> <> <> <> <> <>
$$ <> <> <> <> <> <> <> <>
$$ ##$PramPPowNucW24= (0..127)
$$ <> <> <> <> <> <> <> <> <> <> <> <> <> <> <> <> <> <> <> <> <> <> <> <>
$$ <> <> <> <> <> <> <> <> <> <> <> <> <> <> <> <> <> <> <> <> <> <> <> <>
$$ <> <> <> <> <> <> <> <> <> <> <> <> <> <> <> <> <> <> <> <> <> <> <> <>
$$ <> <> <> <> <> <> <> <> <> <> <> <> <> <> <> <> <> <> <> <> <> <> <> <>
$$ <> <> <> <> <> <> <> <> <> <> <> <> <> <> <> <> <> <> <> <> <> <> <> <>
$$ <> <> <> <> <> <> <> <>
$$ ##$PramPPowNucW25= (0..127)
$$ <> <> <> <> <> <> <> <> <> <> <> <> <> <> <> <> <> <> <> <> <> <> <> <>
$$ <> <> <> <> <> <> <> <> <> <> <> <> <> <> <> <> <> <> <> <> <> <> <> <>
$$ <> <> <> <> <> <> <> <> <> <> <> <> <> <> <> <> <> <> <> <> <> <> <> <>
$$ <> <> <> <> <> <> <> <> <> <> <> <> <> <> <> <> <> <> <> <> <> <> <> <>
$$ <> <> <> <> <> <> <> <> <> <> <> <> <> <> <> <> <> <> <> <> <> <> <> <>
$$ <> <> <> <> <> <> <> <>
$$ ##$PramPPowNucW26= (0..127)
$$ <> <> <> <> <> <> <> <> <> <> <> <> <> <> <> <> <> <> <> <> <> <> <> <>
$$ <> <> <> <> <> <> <> <> <> <> <> <> <> <> <> <> <> <> <> <> <> <> <> <>
$$ <> <> <> <> <> <> <> <> <> <> <> <> <> <> <> <> <> <> <> <> <> <> <> <>
$$ <> <> <> <> <> <> <> <> <> <> <> <> <> <> <> <> <> <> <> <> <> <> <> <>
$$ <> <> <> <> <> <> <> <> <> <> <> <> <> <> <> <> <> <> <> <> <> <> <> <>
$$ <> <> <> <> <> <> <> <>
$$ ##$PramPPowNucW27= (0..127)
$$ <> <> <> <> <> <> <> <> <> <> <> <> <> <> <> <> <> <> <> <> <> <> <> <>
$$ <> <> <> <> <> <> <> <> <> <> <> <> <> <> <> <> <> <> <> <> <> <> <> <>
$$ <> <> <> <> <> <> <> <> <> <> <> <> <> <> <> <> <> <> <> <> <> <> <> <>
$$ <> <> <> <> <> <> <> <> <> <> <> <> <> <> <> <> <> <> <> <> <> <> <> <>
$$ <> <> <> <> <> <> <> <> <> <> <> <> <> <> <> <> <> <> <> <> <> <> <> <>
$$ <> <> <> <> <> <> <> <>
$$ ##$PramPPowNucW28= (0..127)
$$ <> <> <> <> <> <> <> <> <> <> <> <> <> <> <> <> <> <> <> <> <> <> <> <>
$$ <> <> <> <> <> <> <> <> <> <> <> <> <> <> <> <> <> <> <> <> <> <> <> <>
$$ <> <> <> <> <> <> <> <> <> <> <> <> <> <> <> <> <> <> <> <> <> <> <> <>
$$ <> <> <> <> <> <> <> <> <> <> <> <> <> <> <> <> <> <> <> <> <> <> <> <>
$$ <> <> <> <> <> <> <> <> <> <> <> <> <> <> <> <> <> <> <> <> <> <> <> <>
$$ <> <> <> <> <> <> <> <>
$$ ##$PramPPowNucW29= (0..127)
$$ <> <> <> <> <> <> <> <> <> <> <> <> <> <> <> <> <> <> <> <> <> <> <> <>
$$ <> <> <> <> <> <> <> <> <> <> <> <> <> <> <> <> <> <> <> <> <> <> <> <>
$$ <> <> <> <> <> <> <> <> <> <> <> <> <> <> <> <> <> <> <> <> <> <> <> <>
$$ <> <> <> <> <> <> <> <> <> <> <> <> <> <> <> <> <> <> <> <> <> <> <> <>
$$ <> <> <> <> <> <> <> <> <> <> <> <> <> <> <> <> <> <> <> <> <> <> <> <>
$$ <> <> <> <> <> <> <> <>
$$ ##$PramPPowNucW3= (0..127)
$$ <> <> <> <> <> <> <> <> <> <> <> <> <> <> <> <> <> <> <> <> <> <> <> <>
$$ <> <> <> <> <> <> <> <> <> <> <> <> <> <> <> <> <> <> <> <> <> <> <> <>
$$ <> <> <> <> <> <> <> <> <> <> <> <> <> <> <> <> <> <> <> <> <> <> <> <>
$$ <> <> <> <> <> <> <> <> <> <> <> <> <> <> <> <> <> <> <> <> <> <> <> <>
$$ <> <> <> <> <> <> <> <> <> <> <> <> <> <> <> <> <> <> <> <> <> <> <> <>
$$ <> <> <> <> <> <> <> <>
$$ ##$PramPPowNucW30= (0..127)
$$ <> <> <> <> <> <> <> <> <> <> <> <> <> <> <> <> <> <> <> <> <> <> <> <>
$$ <> <> <> <> <> <> <> <> <> <> <> <> <> <> <> <> <> <> <> <> <> <> <> <>
$$ <> <> <> <> <> <> <> <> <> <> <> <> <> <> <> <> <> <> <> <> <> <> <> <>
$$ <> <> <> <> <> <> <> <> <> <> <> <> <> <> <> <> <> <> <> <> <> <> <> <>
$$ <> <> <> <> <> <> <> <> <> <> <> <> <> <> <> <> <> <> <> <> <> <> <> <>
$$ <> <> <> <> <> <> <> <>
$$ ##$PramPPowNucW31= (0..127)
$$ <> <> <> <> <> <> <> <> <> <> <> <> <> <> <> <> <> <> <> <> <> <> <> <>
$$ <> <> <> <> <> <> <> <> <> <> <> <> <> <> <> <> <> <> <> <> <> <> <> <>
$$ <> <> <> <> <> <> <> <> <> <> <> <> <> <> <> <> <> <> <> <> <> <> <> <>
$$ <> <> <> <> <> <> <> <> <> <> <> <> <> <> <> <> <> <> <> <> <> <> <> <>
$$ <> <> <> <> <> <> <> <> <> <> <> <> <> <> <> <> <> <> <> <> <> <> <> <>
$$ <> <> <> <> <> <> <> <>
$$ ##$PramPPowNucW32= (0..127)
$$ <> <> <> <> <> <> <> <> <> <> <> <> <> <> <> <> <> <> <> <> <> <> <> <>
$$ <> <> <> <> <> <> <> <> <> <> <> <> <> <> <> <> <> <> <> <> <> <> <> <>
$$ <> <> <> <> <> <> <> <> <> <> <> <> <> <> <> <> <> <> <> <> <> <> <> <>
$$ <> <> <> <> <> <> <> <> <> <> <> <> <> <> <> <> <> <> <> <> <> <> <> <>
$$ <> <> <> <> <> <> <> <> <> <> <> <> <> <> <> <> <> <> <> <> <> <> <> <>
$$ <> <> <> <> <> <> <> <>
$$ ##$PramPPowNucW4= (0..127)
$$ <> <> <> <> <> <> <> <> <> <> <> <> <> <> <> <> <> <> <> <> <> <> <> <>
$$ <> <> <> <> <> <> <> <> <> <> <> <> <> <> <> <> <> <> <> <> <> <> <> <>
$$ <> <> <> <> <> <> <> <> <> <> <> <> <> <> <> <> <> <> <> <> <> <> <> <>
$$ <> <> <> <> <> <> <> <> <> <> <> <> <> <> <> <> <> <> <> <> <> <> <> <>
$$ <> <> <> <> <> <> <> <> <> <> <> <> <> <> <> <> <> <> <> <> <> <> <> <>
$$ <> <> <> <> <> <> <> <>
$$ ##$PramPPowNucW5= (0..127)
$$ <> <> <> <> <> <> <> <> <> <> <> <> <> <> <> <> <> <> <> <> <> <> <> <>
$$ <> <> <> <> <> <> <> <> <> <> <> <> <> <> <> <> <> <> <> <> <> <> <> <>
$$ <> <> <> <> <> <> <> <> <> <> <> <> <> <> <> <> <> <> <> <> <> <> <> <>
$$ <> <> <> <> <> <> <> <> <> <> <> <> <> <> <> <> <> <> <> <> <> <> <> <>
$$ <> <> <> <> <> <> <> <> <> <> <> <> <> <> <> <> <> <> <> <> <> <> <> <>
$$ <> <> <> <> <> <> <> <>
$$ ##$PramPPowNucW6= (0..127)
$$ <> <> <> <> <> <> <> <> <> <> <> <> <> <> <> <> <> <> <> <> <> <> <> <>
$$ <> <> <> <> <> <> <> <> <> <> <> <> <> <> <> <> <> <> <> <> <> <> <> <>
$$ <> <> <> <> <> <> <> <> <> <> <> <> <> <> <> <> <> <> <> <> <> <> <> <>
$$ <> <> <> <> <> <> <> <> <> <> <> <> <> <> <> <> <> <> <> <> <> <> <> <>
$$ <> <> <> <> <> <> <> <> <> <> <> <> <> <> <> <> <> <> <> <> <> <> <> <>
$$ <> <> <> <> <> <> <> <>
$$ ##$PramPPowNucW7= (0..127)
$$ <> <> <> <> <> <> <> <> <> <> <> <> <> <> <> <> <> <> <> <> <> <> <> <>
$$ <> <> <> <> <> <> <> <> <> <> <> <> <> <> <> <> <> <> <> <> <> <> <> <>
$$ <> <> <> <> <> <> <> <> <> <> <> <> <> <> <> <> <> <> <> <> <> <> <> <>
$$ <> <> <> <> <> <> <> <> <> <> <> <> <> <> <> <> <> <> <> <> <> <> <> <>
$$ <> <> <> <> <> <> <> <> <> <> <> <> <> <> <> <> <> <> <> <> <> <> <> <>
$$ <> <> <> <> <> <> <> <>
$$ ##$PramPPowNucW8= (0..127)
$$ <> <> <> <> <> <> <> <> <> <> <> <> <> <> <> <> <> <> <> <> <> <> <> <>
$$ <> <> <> <> <> <> <> <> <> <> <> <> <> <> <> <> <> <> <> <> <> <> <> <>
$$ <> <> <> <> <> <> <> <> <> <> <> <> <> <> <> <> <> <> <> <> <> <> <> <>
$$ <> <> <> <> <> <> <> <> <> <> <> <> <> <> <> <> <> <> <> <> <> <> <> <>
$$ <> <> <> <> <> <> <> <> <> <> <> <> <> <> <> <> <> <> <> <> <> <> <> <>
$$ <> <> <> <> <> <> <> <>
$$ ##$PramPPowNucW9= (0..127)
$$ <> <> <> <> <> <> <> <> <> <> <> <> <> <> <> <> <> <> <> <> <> <> <> <>
$$ <> <> <> <> <> <> <> <> <> <> <> <> <> <> <> <> <> <> <> <> <> <> <> <>
$$ <> <> <> <> <> <> <> <> <> <> <> <> <> <> <> <> <> <> <> <> <> <> <> <>
$$ <> <> <> <> <> <> <> <> <> <> <> <> <> <> <> <> <> <> <> <> <> <> <> <>
$$ <> <> <> <> <> <> <> <> <> <> <> <> <> <> <> <> <> <> <> <> <> <> <> <>
$$ <> <> <> <> <> <> <> <>
$$ ##$PramPeakPowerW= (0..31)
$$ 4000 500 500 500 500 500 0 0 0 0 0 0 0 0 0 0 0 0 0 0 0 0 0 0 0 0 0 0 0
$$ 0 0 0
$$ ##$PramPowerSwitch= (0..31)
$$ 0 0 0 0 0 0 0 0 0 0 0 0 0 0 0 0 0 0 0 0 0 0 0 0 0 0 0 0 0 0 0 0
$$ ##$PramPulWidthMs= (0..31)
$$ 10 0.1 0.1 0.1 0.1 0.1 0 0 0 0 0 0 0 0 0 0 0 0 0 0 0 0 0 0 0 0 0 0 0 0
$$ 0 0
$$ ##$PreampModBisDat= (0..31)
$$ 20170630 20170802 20170802 20170720 20170720 20170802 0 0 0 0 0 0 0 0 0
$$ 0 0 0 0 0 0 0 0 0 0 0 0 0 0 0 0 0
$$ ##$PreampModMulAtm= (0..31)
$$ 0 0 0 0 0 0 0 0 0 0 0 0 0 0 0 0 0 0 0 0 0 0 0 0 0 0 0 0 0 0 0 0
$$ ##$PreampModPN= (0..31)
$$ <Z103205> <Z003473> <Z105186> <Z003524> <Z003530> <Z102449> <> <> <> <>
$$ <> <> <> <> <> <> <> <> <> <> <> <> <> <> <> <> <> <> <> <> <> <>
$$ ##$PreampModSN= (0..31)
$$ <00894> <01641> <00245> <01174> <01055> <00231> <> <> <> <> <> <> <> <>
$$ <> <> <> <> <> <> <> <> <> <> <> <> <> <> <> <> <> <>
$$ ##$ProdigyEth= <no>
$$ ##$ProdigyFw= <no>
$$ ##$ProdigyPn= <no>
$$ ##$ProdigySn= <no>
$$ ##$RGTYPE= (0..31)
$$ 9 9 9 9 0 0 0 0 0 0 0 0 0 0 0 0 0 0 0 0 0 0 0 0 0 0 0 0 0 0 0 0
$$ ##$RG_max= (0..31)
$$ 101 101 101 101 -1 -1 -1 -1 -1 -1 -1 -1 -1 -1 -1 -1 -1 -1 -1 -1 -1 -1 -1
$$ -1 -1 -1 -1 -1 -1 -1 -1 -1
$$ ##$RG_min= (0..31)
$$ 0.25 0.25 0.25 0.25 -1 -1 -1 -1 -1 -1 -1 -1 -1 -1 -1 -1 -1 -1 -1 -1 -1
$$ -1 -1 -1 -1 -1 -1 -1 -1 -1 -1 -1
$$ ##$RG_tab1= (0..127)
$$ 0.25 0.28 0.32 0.35 0.4 0.44 0.5 0.56 0.64 0.7 0.8 0.89 1 1.12 1.28 1.4
$$ 1.6 1.78 2 2.25 2.56 2.8 3.2 3.56 4 4.5 5 5.6 6.35 7.12 8 9 10 11.3 12.7
$$ 14.2 16 18 20.2 22.6 25.4 28.5 32 36 40.3 45.2 50.8 57 64 71.8 80.6 90.5
$$ 101 -1 -1 -1 -1 -1 -1 -1 -1 -1 -1 -1 -1 -1 -1 -1 -1 -1 -1 -1 -1 -1 -1 -1
$$ -1 -1 -1 -1 -1 -1 -1 -1 -1 -1 -1 -1 -1 -1 -1 -1 -1 -1 -1 -1 -1 -1 -1 -1
$$ -1 -1 -1 -1 -1 -1 -1 -1 -1 -1 -1 -1 -1 -1 -1 -1 -1 -1 -1 -1 -1 -1 -1 -1
$$ -1 -1 -1 -1
$$ ##$RG_tab10= (0..127)
$$ -1 -1 -1 -1 -1 -1 -1 -1 -1 -1 -1 -1 -1 -1 -1 -1 -1 -1 -1 -1 -1 -1 -1 -1
$$ -1 -1 -1 -1 -1 -1 -1 -1 -1 -1 -1 -1 -1 -1 -1 -1 -1 -1 -1 -1 -1 -1 -1 -1
$$ -1 -1 -1 -1 -1 -1 -1 -1 -1 -1 -1 -1 -1 -1 -1 -1 -1 -1 -1 -1 -1 -1 -1 -1
$$ -1 -1 -1 -1 -1 -1 -1 -1 -1 -1 -1 -1 -1 -1 -1 -1 -1 -1 -1 -1 -1 -1 -1 -1
$$ -1 -1 -1 -1 -1 -1 -1 -1 -1 -1 -1 -1 -1 -1 -1 -1 -1 -1 -1 -1 -1 -1 -1 -1
$$ -1 -1 -1 -1 -1 -1 -1 -1
$$ ##$RG_tab11= (0..127)
$$ -1 -1 -1 -1 -1 -1 -1 -1 -1 -1 -1 -1 -1 -1 -1 -1 -1 -1 -1 -1 -1 -1 -1 -1
$$ -1 -1 -1 -1 -1 -1 -1 -1 -1 -1 -1 -1 -1 -1 -1 -1 -1 -1 -1 -1 -1 -1 -1 -1
$$ -1 -1 -1 -1 -1 -1 -1 -1 -1 -1 -1 -1 -1 -1 -1 -1 -1 -1 -1 -1 -1 -1 -1 -1
$$ -1 -1 -1 -1 -1 -1 -1 -1 -1 -1 -1 -1 -1 -1 -1 -1 -1 -1 -1 -1 -1 -1 -1 -1
$$ -1 -1 -1 -1 -1 -1 -1 -1 -1 -1 -1 -1 -1 -1 -1 -1 -1 -1 -1 -1 -1 -1 -1 -1
$$ -1 -1 -1 -1 -1 -1 -1 -1
$$ ##$RG_tab12= (0..127)
$$ -1 -1 -1 -1 -1 -1 -1 -1 -1 -1 -1 -1 -1 -1 -1 -1 -1 -1 -1 -1 -1 -1 -1 -1
$$ -1 -1 -1 -1 -1 -1 -1 -1 -1 -1 -1 -1 -1 -1 -1 -1 -1 -1 -1 -1 -1 -1 -1 -1
$$ -1 -1 -1 -1 -1 -1 -1 -1 -1 -1 -1 -1 -1 -1 -1 -1 -1 -1 -1 -1 -1 -1 -1 -1
$$ -1 -1 -1 -1 -1 -1 -1 -1 -1 -1 -1 -1 -1 -1 -1 -1 -1 -1 -1 -1 -1 -1 -1 -1
$$ -1 -1 -1 -1 -1 -1 -1 -1 -1 -1 -1 -1 -1 -1 -1 -1 -1 -1 -1 -1 -1 -1 -1 -1
$$ -1 -1 -1 -1 -1 -1 -1 -1
$$ ##$RG_tab13= (0..127)
$$ -1 -1 -1 -1 -1 -1 -1 -1 -1 -1 -1 -1 -1 -1 -1 -1 -1 -1 -1 -1 -1 -1 -1 -1
$$ -1 -1 -1 -1 -1 -1 -1 -1 -1 -1 -1 -1 -1 -1 -1 -1 -1 -1 -1 -1 -1 -1 -1 -1
$$ -1 -1 -1 -1 -1 -1 -1 -1 -1 -1 -1 -1 -1 -1 -1 -1 -1 -1 -1 -1 -1 -1 -1 -1
$$ -1 -1 -1 -1 -1 -1 -1 -1 -1 -1 -1 -1 -1 -1 -1 -1 -1 -1 -1 -1 -1 -1 -1 -1
$$ -1 -1 -1 -1 -1 -1 -1 -1 -1 -1 -1 -1 -1 -1 -1 -1 -1 -1 -1 -1 -1 -1 -1 -1
$$ -1 -1 -1 -1 -1 -1 -1 -1
$$ ##$RG_tab14= (0..127)
$$ -1 -1 -1 -1 -1 -1 -1 -1 -1 -1 -1 -1 -1 -1 -1 -1 -1 -1 -1 -1 -1 -1 -1 -1
$$ -1 -1 -1 -1 -1 -1 -1 -1 -1 -1 -1 -1 -1 -1 -1 -1 -1 -1 -1 -1 -1 -1 -1 -1
$$ -1 -1 -1 -1 -1 -1 -1 -1 -1 -1 -1 -1 -1 -1 -1 -1 -1 -1 -1 -1 -1 -1 -1 -1
$$ -1 -1 -1 -1 -1 -1 -1 -1 -1 -1 -1 -1 -1 -1 -1 -1 -1 -1 -1 -1 -1 -1 -1 -1
$$ -1 -1 -1 -1 -1 -1 -1 -1 -1 -1 -1 -1 -1 -1 -1 -1 -1 -1 -1 -1 -1 -1 -1 -1
$$ -1 -1 -1 -1 -1 -1 -1 -1
$$ ##$RG_tab15= (0..127)
$$ -1 -1 -1 -1 -1 -1 -1 -1 -1 -1 -1 -1 -1 -1 -1 -1 -1 -1 -1 -1 -1 -1 -1 -1
$$ -1 -1 -1 -1 -1 -1 -1 -1 -1 -1 -1 -1 -1 -1 -1 -1 -1 -1 -1 -1 -1 -1 -1 -1
$$ -1 -1 -1 -1 -1 -1 -1 -1 -1 -1 -1 -1 -1 -1 -1 -1 -1 -1 -1 -1 -1 -1 -1 -1
$$ -1 -1 -1 -1 -1 -1 -1 -1 -1 -1 -1 -1 -1 -1 -1 -1 -1 -1 -1 -1 -1 -1 -1 -1
$$ -1 -1 -1 -1 -1 -1 -1 -1 -1 -1 -1 -1 -1 -1 -1 -1 -1 -1 -1 -1 -1 -1 -1 -1
$$ -1 -1 -1 -1 -1 -1 -1 -1
$$ ##$RG_tab16= (0..127)
$$ -1 -1 -1 -1 -1 -1 -1 -1 -1 -1 -1 -1 -1 -1 -1 -1 -1 -1 -1 -1 -1 -1 -1 -1
$$ -1 -1 -1 -1 -1 -1 -1 -1 -1 -1 -1 -1 -1 -1 -1 -1 -1 -1 -1 -1 -1 -1 -1 -1
$$ -1 -1 -1 -1 -1 -1 -1 -1 -1 -1 -1 -1 -1 -1 -1 -1 -1 -1 -1 -1 -1 -1 -1 -1
$$ -1 -1 -1 -1 -1 -1 -1 -1 -1 -1 -1 -1 -1 -1 -1 -1 -1 -1 -1 -1 -1 -1 -1 -1
$$ -1 -1 -1 -1 -1 -1 -1 -1 -1 -1 -1 -1 -1 -1 -1 -1 -1 -1 -1 -1 -1 -1 -1 -1
$$ -1 -1 -1 -1 -1 -1 -1 -1
$$ ##$RG_tab17= (0..127)
$$ -1 -1 -1 -1 -1 -1 -1 -1 -1 -1 -1 -1 -1 -1 -1 -1 -1 -1 -1 -1 -1 -1 -1 -1
$$ -1 -1 -1 -1 -1 -1 -1 -1 -1 -1 -1 -1 -1 -1 -1 -1 -1 -1 -1 -1 -1 -1 -1 -1
$$ -1 -1 -1 -1 -1 -1 -1 -1 -1 -1 -1 -1 -1 -1 -1 -1 -1 -1 -1 -1 -1 -1 -1 -1
$$ -1 -1 -1 -1 -1 -1 -1 -1 -1 -1 -1 -1 -1 -1 -1 -1 -1 -1 -1 -1 -1 -1 -1 -1
$$ -1 -1 -1 -1 -1 -1 -1 -1 -1 -1 -1 -1 -1 -1 -1 -1 -1 -1 -1 -1 -1 -1 -1 -1
$$ -1 -1 -1 -1 -1 -1 -1 -1
$$ ##$RG_tab18= (0..127)
$$ -1 -1 -1 -1 -1 -1 -1 -1 -1 -1 -1 -1 -1 -1 -1 -1 -1 -1 -1 -1 -1 -1 -1 -1
$$ -1 -1 -1 -1 -1 -1 -1 -1 -1 -1 -1 -1 -1 -1 -1 -1 -1 -1 -1 -1 -1 -1 -1 -1
$$ -1 -1 -1 -1 -1 -1 -1 -1 -1 -1 -1 -1 -1 -1 -1 -1 -1 -1 -1 -1 -1 -1 -1 -1
$$ -1 -1 -1 -1 -1 -1 -1 -1 -1 -1 -1 -1 -1 -1 -1 -1 -1 -1 -1 -1 -1 -1 -1 -1
$$ -1 -1 -1 -1 -1 -1 -1 -1 -1 -1 -1 -1 -1 -1 -1 -1 -1 -1 -1 -1 -1 -1 -1 -1
$$ -1 -1 -1 -1 -1 -1 -1 -1
$$ ##$RG_tab19= (0..127)
$$ -1 -1 -1 -1 -1 -1 -1 -1 -1 -1 -1 -1 -1 -1 -1 -1 -1 -1 -1 -1 -1 -1 -1 -1
$$ -1 -1 -1 -1 -1 -1 -1 -1 -1 -1 -1 -1 -1 -1 -1 -1 -1 -1 -1 -1 -1 -1 -1 -1
$$ -1 -1 -1 -1 -1 -1 -1 -1 -1 -1 -1 -1 -1 -1 -1 -1 -1 -1 -1 -1 -1 -1 -1 -1
$$ -1 -1 -1 -1 -1 -1 -1 -1 -1 -1 -1 -1 -1 -1 -1 -1 -1 -1 -1 -1 -1 -1 -1 -1
$$ -1 -1 -1 -1 -1 -1 -1 -1 -1 -1 -1 -1 -1 -1 -1 -1 -1 -1 -1 -1 -1 -1 -1 -1
$$ -1 -1 -1 -1 -1 -1 -1 -1
$$ ##$RG_tab2= (0..127)
$$ 0.25 0.28 0.32 0.35 0.4 0.44 0.5 0.56 0.64 0.7 0.8 0.89 1 1.12 1.28 1.4
$$ 1.6 1.78 2 2.25 2.56 2.8 3.2 3.56 4 4.5 5 5.6 6.35 7.12 8 9 10 11.3 12.7
$$ 14.2 16 18 20.2 22.6 25.4 28.5 32 36 40.3 45.2 50.8 57 64 71.8 80.6 90.5
$$ 101 -1 -1 -1 -1 -1 -1 -1 -1 -1 -1 -1 -1 -1 -1 -1 -1 -1 -1 -1 -1 -1 -1 -1
$$ -1 -1 -1 -1 -1 -1 -1 -1 -1 -1 -1 -1 -1 -1 -1 -1 -1 -1 -1 -1 -1 -1 -1 -1
$$ -1 -1 -1 -1 -1 -1 -1 -1 -1 -1 -1 -1 -1 -1 -1 -1 -1 -1 -1 -1 -1 -1 -1 -1
$$ -1 -1 -1 -1
$$ ##$RG_tab20= (0..127)
$$ -1 -1 -1 -1 -1 -1 -1 -1 -1 -1 -1 -1 -1 -1 -1 -1 -1 -1 -1 -1 -1 -1 -1 -1
$$ -1 -1 -1 -1 -1 -1 -1 -1 -1 -1 -1 -1 -1 -1 -1 -1 -1 -1 -1 -1 -1 -1 -1 -1
$$ -1 -1 -1 -1 -1 -1 -1 -1 -1 -1 -1 -1 -1 -1 -1 -1 -1 -1 -1 -1 -1 -1 -1 -1
$$ -1 -1 -1 -1 -1 -1 -1 -1 -1 -1 -1 -1 -1 -1 -1 -1 -1 -1 -1 -1 -1 -1 -1 -1
$$ -1 -1 -1 -1 -1 -1 -1 -1 -1 -1 -1 -1 -1 -1 -1 -1 -1 -1 -1 -1 -1 -1 -1 -1
$$ -1 -1 -1 -1 -1 -1 -1 -1
$$ ##$RG_tab21= (0..127)
$$ -1 -1 -1 -1 -1 -1 -1 -1 -1 -1 -1 -1 -1 -1 -1 -1 -1 -1 -1 -1 -1 -1 -1 -1
$$ -1 -1 -1 -1 -1 -1 -1 -1 -1 -1 -1 -1 -1 -1 -1 -1 -1 -1 -1 -1 -1 -1 -1 -1
$$ -1 -1 -1 -1 -1 -1 -1 -1 -1 -1 -1 -1 -1 -1 -1 -1 -1 -1 -1 -1 -1 -1 -1 -1
$$ -1 -1 -1 -1 -1 -1 -1 -1 -1 -1 -1 -1 -1 -1 -1 -1 -1 -1 -1 -1 -1 -1 -1 -1
$$ -1 -1 -1 -1 -1 -1 -1 -1 -1 -1 -1 -1 -1 -1 -1 -1 -1 -1 -1 -1 -1 -1 -1 -1
$$ -1 -1 -1 -1 -1 -1 -1 -1
$$ ##$RG_tab22= (0..127)
$$ -1 -1 -1 -1 -1 -1 -1 -1 -1 -1 -1 -1 -1 -1 -1 -1 -1 -1 -1 -1 -1 -1 -1 -1
$$ -1 -1 -1 -1 -1 -1 -1 -1 -1 -1 -1 -1 -1 -1 -1 -1 -1 -1 -1 -1 -1 -1 -1 -1
$$ -1 -1 -1 -1 -1 -1 -1 -1 -1 -1 -1 -1 -1 -1 -1 -1 -1 -1 -1 -1 -1 -1 -1 -1
$$ -1 -1 -1 -1 -1 -1 -1 -1 -1 -1 -1 -1 -1 -1 -1 -1 -1 -1 -1 -1 -1 -1 -1 -1
$$ -1 -1 -1 -1 -1 -1 -1 -1 -1 -1 -1 -1 -1 -1 -1 -1 -1 -1 -1 -1 -1 -1 -1 -1
$$ -1 -1 -1 -1 -1 -1 -1 -1
$$ ##$RG_tab23= (0..127)
$$ -1 -1 -1 -1 -1 -1 -1 -1 -1 -1 -1 -1 -1 -1 -1 -1 -1 -1 -1 -1 -1 -1 -1 -1
$$ -1 -1 -1 -1 -1 -1 -1 -1 -1 -1 -1 -1 -1 -1 -1 -1 -1 -1 -1 -1 -1 -1 -1 -1
$$ -1 -1 -1 -1 -1 -1 -1 -1 -1 -1 -1 -1 -1 -1 -1 -1 -1 -1 -1 -1 -1 -1 -1 -1
$$ -1 -1 -1 -1 -1 -1 -1 -1 -1 -1 -1 -1 -1 -1 -1 -1 -1 -1 -1 -1 -1 -1 -1 -1
$$ -1 -1 -1 -1 -1 -1 -1 -1 -1 -1 -1 -1 -1 -1 -1 -1 -1 -1 -1 -1 -1 -1 -1 -1
$$ -1 -1 -1 -1 -1 -1 -1 -1
$$ ##$RG_tab24= (0..127)
$$ -1 -1 -1 -1 -1 -1 -1 -1 -1 -1 -1 -1 -1 -1 -1 -1 -1 -1 -1 -1 -1 -1 -1 -1
$$ -1 -1 -1 -1 -1 -1 -1 -1 -1 -1 -1 -1 -1 -1 -1 -1 -1 -1 -1 -1 -1 -1 -1 -1
$$ -1 -1 -1 -1 -1 -1 -1 -1 -1 -1 -1 -1 -1 -1 -1 -1 -1 -1 -1 -1 -1 -1 -1 -1
$$ -1 -1 -1 -1 -1 -1 -1 -1 -1 -1 -1 -1 -1 -1 -1 -1 -1 -1 -1 -1 -1 -1 -1 -1
$$ -1 -1 -1 -1 -1 -1 -1 -1 -1 -1 -1 -1 -1 -1 -1 -1 -1 -1 -1 -1 -1 -1 -1 -1
$$ -1 -1 -1 -1 -1 -1 -1 -1
$$ ##$RG_tab3= (0..127)
$$ 0.25 0.28 0.32 0.35 0.4 0.44 0.5 0.56 0.64 0.7 0.8 0.89 1 1.12 1.28 1.4
$$ 1.6 1.78 2 2.25 2.56 2.8 3.2 3.56 4 4.5 5 5.6 6.35 7.12 8 9 10 11.3 12.7
$$ 14.2 16 18 20.2 22.6 25.4 28.5 32 36 40.3 45.2 50.8 57 64 71.8 80.6 90.5
$$ 101 -1 -1 -1 -1 -1 -1 -1 -1 -1 -1 -1 -1 -1 -1 -1 -1 -1 -1 -1 -1 -1 -1 -1
$$ -1 -1 -1 -1 -1 -1 -1 -1 -1 -1 -1 -1 -1 -1 -1 -1 -1 -1 -1 -1 -1 -1 -1 -1
$$ -1 -1 -1 -1 -1 -1 -1 -1 -1 -1 -1 -1 -1 -1 -1 -1 -1 -1 -1 -1 -1 -1 -1 -1
$$ -1 -1 -1 -1
$$ ##$RG_tab4= (0..127)
$$ 0.25 0.28 0.32 0.35 0.4 0.44 0.5 0.56 0.64 0.7 0.8 0.89 1 1.12 1.28 1.4
$$ 1.6 1.78 2 2.25 2.56 2.8 3.2 3.56 4 4.5 5 5.6 6.35 7.12 8 9 10 11.3 12.7
$$ 14.2 16 18 20.2 22.6 25.4 28.5 32 36 40.3 45.2 50.8 57 64 71.8 80.6 90.5
$$ 101 -1 -1 -1 -1 -1 -1 -1 -1 -1 -1 -1 -1 -1 -1 -1 -1 -1 -1 -1 -1 -1 -1 -1
$$ -1 -1 -1 -1 -1 -1 -1 -1 -1 -1 -1 -1 -1 -1 -1 -1 -1 -1 -1 -1 -1 -1 -1 -1
$$ -1 -1 -1 -1 -1 -1 -1 -1 -1 -1 -1 -1 -1 -1 -1 -1 -1 -1 -1 -1 -1 -1 -1 -1
$$ -1 -1 -1 -1
$$ ##$RG_tab5= (0..127)
$$ -1 -1 -1 -1 -1 -1 -1 -1 -1 -1 -1 -1 -1 -1 -1 -1 -1 -1 -1 -1 -1 -1 -1 -1
$$ -1 -1 -1 -1 -1 -1 -1 -1 -1 -1 -1 -1 -1 -1 -1 -1 -1 -1 -1 -1 -1 -1 -1 -1
$$ -1 -1 -1 -1 -1 -1 -1 -1 -1 -1 -1 -1 -1 -1 -1 -1 -1 -1 -1 -1 -1 -1 -1 -1
$$ -1 -1 -1 -1 -1 -1 -1 -1 -1 -1 -1 -1 -1 -1 -1 -1 -1 -1 -1 -1 -1 -1 -1 -1
$$ -1 -1 -1 -1 -1 -1 -1 -1 -1 -1 -1 -1 -1 -1 -1 -1 -1 -1 -1 -1 -1 -1 -1 -1
$$ -1 -1 -1 -1 -1 -1 -1 -1
$$ ##$RG_tab6= (0..127)
$$ -1 -1 -1 -1 -1 -1 -1 -1 -1 -1 -1 -1 -1 -1 -1 -1 -1 -1 -1 -1 -1 -1 -1 -1
$$ -1 -1 -1 -1 -1 -1 -1 -1 -1 -1 -1 -1 -1 -1 -1 -1 -1 -1 -1 -1 -1 -1 -1 -1
$$ -1 -1 -1 -1 -1 -1 -1 -1 -1 -1 -1 -1 -1 -1 -1 -1 -1 -1 -1 -1 -1 -1 -1 -1
$$ -1 -1 -1 -1 -1 -1 -1 -1 -1 -1 -1 -1 -1 -1 -1 -1 -1 -1 -1 -1 -1 -1 -1 -1
$$ -1 -1 -1 -1 -1 -1 -1 -1 -1 -1 -1 -1 -1 -1 -1 -1 -1 -1 -1 -1 -1 -1 -1 -1
$$ -1 -1 -1 -1 -1 -1 -1 -1
$$ ##$RG_tab7= (0..127)
$$ -1 -1 -1 -1 -1 -1 -1 -1 -1 -1 -1 -1 -1 -1 -1 -1 -1 -1 -1 -1 -1 -1 -1 -1
$$ -1 -1 -1 -1 -1 -1 -1 -1 -1 -1 -1 -1 -1 -1 -1 -1 -1 -1 -1 -1 -1 -1 -1 -1
$$ -1 -1 -1 -1 -1 -1 -1 -1 -1 -1 -1 -1 -1 -1 -1 -1 -1 -1 -1 -1 -1 -1 -1 -1
$$ -1 -1 -1 -1 -1 -1 -1 -1 -1 -1 -1 -1 -1 -1 -1 -1 -1 -1 -1 -1 -1 -1 -1 -1
$$ -1 -1 -1 -1 -1 -1 -1 -1 -1 -1 -1 -1 -1 -1 -1 -1 -1 -1 -1 -1 -1 -1 -1 -1
$$ -1 -1 -1 -1 -1 -1 -1 -1
$$ ##$RG_tab8= (0..127)
$$ -1 -1 -1 -1 -1 -1 -1 -1 -1 -1 -1 -1 -1 -1 -1 -1 -1 -1 -1 -1 -1 -1 -1 -1
$$ -1 -1 -1 -1 -1 -1 -1 -1 -1 -1 -1 -1 -1 -1 -1 -1 -1 -1 -1 -1 -1 -1 -1 -1
$$ -1 -1 -1 -1 -1 -1 -1 -1 -1 -1 -1 -1 -1 -1 -1 -1 -1 -1 -1 -1 -1 -1 -1 -1
$$ -1 -1 -1 -1 -1 -1 -1 -1 -1 -1 -1 -1 -1 -1 -1 -1 -1 -1 -1 -1 -1 -1 -1 -1
$$ -1 -1 -1 -1 -1 -1 -1 -1 -1 -1 -1 -1 -1 -1 -1 -1 -1 -1 -1 -1 -1 -1 -1 -1
$$ -1 -1 -1 -1 -1 -1 -1 -1
$$ ##$RG_tab9= (0..127)
$$ -1 -1 -1 -1 -1 -1 -1 -1 -1 -1 -1 -1 -1 -1 -1 -1 -1 -1 -1 -1 -1 -1 -1 -1
$$ -1 -1 -1 -1 -1 -1 -1 -1 -1 -1 -1 -1 -1 -1 -1 -1 -1 -1 -1 -1 -1 -1 -1 -1
$$ -1 -1 -1 -1 -1 -1 -1 -1 -1 -1 -1 -1 -1 -1 -1 -1 -1 -1 -1 -1 -1 -1 -1 -1
$$ -1 -1 -1 -1 -1 -1 -1 -1 -1 -1 -1 -1 -1 -1 -1 -1 -1 -1 -1 -1 -1 -1 -1 -1
$$ -1 -1 -1 -1 -1 -1 -1 -1 -1 -1 -1 -1 -1 -1 -1 -1 -1 -1 -1 -1 -1 -1 -1 -1
$$ -1 -1 -1 -1 -1 -1 -1 -1
$$ ##$RXFMAX= (0..23)
$$ 1290 1290 1290 1290 -1 -1 -1 -1 -1 -1 -1 -1 -1 -1 -1 -1 -1 -1 -1 -1 -1
$$ -1 -1 -1
$$ ##$RXFMIN= (0..23)
$$ 5 5 5 5 -1 -1 -1 -1 -1 -1 -1 -1 -1 -1 -1 -1 -1 -1 -1 -1 -1 -1 -1 -1
$$ ##$RheoNmrEth= <no>
$$ ##$SGUC1= (0..23)
$$ 34 33 17 18 0 0 0 0 0 0 0 0 0 0 0 0 0 0 0 0 0 0 0 0
$$ ##$SGUC2= (0..23)
$$ 49 0 0 0 0 0 0 0 0 0 0 0 0 0 0 0 0 0 0 0 0 0 0 0
$$ ##$SLCBCONF= <SHNV>
$$ ##$SPECTR= 13
$$ ##$SYNCTRIG= 0
$$ ##$SamChgEth= (0..3)
$$ <192.168.98.3> <no> <no> <no>
$$ ##$SamChgPort= (0..3)
$$ <80> <no> <no> <no>
$$ ##$SamChgProtocol= (0..3)
$$ <CORBA> <> <> <>
$$ ##$ServiceNo= <>
$$ ##$Sgu10PowerLevel= (0..7)
$$ 0 0 0 0 0 0 0 0
$$ ##$Sgu11PowerLevel= (0..7)
$$ 0 0 0 0 0 0 0 0
$$ ##$Sgu12PowerLevel= (0..7)
$$ 0 0 0 0 0 0 0 0
$$ ##$Sgu13PowerLevel= (0..7)
$$ 0 0 0 0 0 0 0 0
$$ ##$Sgu14PowerLevel= (0..7)
$$ 0 0 0 0 0 0 0 0
$$ ##$Sgu15PowerLevel= (0..7)
$$ 0 0 0 0 0 0 0 0
$$ ##$Sgu16PowerLevel= (0..7)
$$ 0 0 0 0 0 0 0 0
$$ ##$Sgu17PowerLevel= (0..7)
$$ 0 0 0 0 0 0 0 0
$$ ##$Sgu18PowerLevel= (0..7)
$$ 0 0 0 0 0 0 0 0
$$ ##$Sgu19PowerLevel= (0..7)
$$ 0 0 0 0 0 0 0 0
$$ ##$Sgu1PowerLevels= (0..7)
$$ 90 74 58 42 26 10 0 0
$$ ##$Sgu20PowerLevel= (0..7)
$$ 0 0 0 0 0 0 0 0
$$ ##$Sgu21PowerLevel= (0..7)
$$ 0 0 0 0 0 0 0 0
$$ ##$Sgu22PowerLevel= (0..7)
$$ 0 0 0 0 0 0 0 0
$$ ##$Sgu23PowerLevel= (0..7)
$$ 0 0 0 0 0 0 0 0
$$ ##$Sgu24PowerLevel= (0..7)
$$ 0 0 0 0 0 0 0 0
$$ ##$Sgu2PowerLevels= (0..7)
$$ 90 74 58 42 26 10 0 0
$$ ##$Sgu3PowerLevels= (0..7)
$$ 90 74 58 42 26 10 0 0
$$ ##$Sgu4PowerLevels= (0..7)
$$ 90 74 58 42 26 10 0 0
$$ ##$Sgu5PowerLevels= (0..7)
$$ 0 0 0 0 0 0 0 0
$$ ##$Sgu6PowerLevels= (0..7)
$$ 0 0 0 0 0 0 0 0
$$ ##$Sgu7PowerLevels= (0..7)
$$ 0 0 0 0 0 0 0 0
$$ ##$Sgu8PowerLevels= (0..7)
$$ 0 0 0 0 0 0 0 0
$$ ##$Sgu9PowerLevels= (0..7)
$$ 0 0 0 0 0 0 0 0
$$ ##$SguType= 4
$$ ##$ShimMaxVal= 130000
$$ ##$ShimPow1Ch2Sh= (0..38)
$$ 1 2 3 21 4 4 27 27 4 4 63 26 26 25 7 7 20 20 31 31 0 0 0 0 0 0 0 0 0 0
$$ 0 0 0 0 0 0 0 0 0
$$ ##$ShimPow1Imax= (0..38)
$$ 1 1 1 1 1 1 1 1 1 1 1 1 1 1 1 1 1 1 1 1 0 0 0 0 0 0 0 0 0 0 0 0 0 0 0 0
$$ 0 0 0
$$ ##$ShimPow1NChan= 20
$$ ##$ShimPow1TotIMax= 6
$$ ##$ShimPow1Vmax= (0..38)
$$ 20 20 20 20 20 20 20 20 20 20 20 20 20 20 20 20 20 20 20 20 0 0 0 0 0 0
$$ 0 0 0 0 0 0 0 0 0 0 0 0 0
$$ ##$ShimPow2Ch2Sh= (0..38)
$$ 15 15 33 33 35 35 25 8 38 38 23 8 14 14 36 36 32 32 23 63 0 0 0 0 0 0 0
$$ 0 0 0 0 0 0 0 0 0 0 0 0
$$ ##$ShimPow2Imax= (0..38)
$$ 1 1 1 1 1 1 1 1 1 1 1 1 1 1 1 1 1 1 1 1 0 0 0 0 0 0 0 0 0 0 0 0 0 0 0 0
$$ 0 0 0
$$ ##$ShimPow2NChan= 20
$$ ##$ShimPow2TotIMax= 6
$$ ##$ShimPow2Vmax= (0..38)
$$ 20 20 20 20 20 20 20 20 20 20 20 20 20 20 20 20 20 20 20 20 0 0 0 0 0 0
$$ 0 0 0 0 0 0 0 0 0 0 0 0 0
$$ ##$ShimPow3Ch2Sh= (0..38)
$$ 0 0 0 0 0 0 0 0 0 0 0 0 0 0 0 0 0 0 0 0 0 0 0 0 0 0 0 0 0 0 0 0 0 0 0 0
$$ 0 0 0
$$ ##$ShimPow3Imax= (0..38)
$$ 0 0 0 0 0 0 0 0 0 0 0 0 0 0 0 0 0 0 0 0 0 0 0 0 0 0 0 0 0 0 0 0 0 0 0 0
$$ 0 0 0
$$ ##$ShimPow3NChan= 0
$$ ##$ShimPow3TotIMax= 0
$$ ##$ShimPow3Vmax= (0..38)
$$ 0 0 0 0 0 0 0 0 0 0 0 0 0 0 0 0 0 0 0 0 0 0 0 0 0 0 0 0 0 0 0 0 0 0 0 0
$$ 0 0 0
$$ ##$ShimPow4Ch2Sh= (0..38)
$$ 0 0 0 0 0 0 0 0 0 0 0 0 0 0 0 0 0 0 0 0 0 0 0 0 0 0 0 0 0 0 0 0 0 0 0 0
$$ 0 0 0
$$ ##$ShimPow4Imax= (0..38)
$$ 0 0 0 0 0 0 0 0 0 0 0 0 0 0 0 0 0 0 0 0 0 0 0 0 0 0 0 0 0 0 0 0 0 0 0 0
$$ 0 0 0
$$ ##$ShimPow4NChan= 0
$$ ##$ShimPow4TotIMax= 0
$$ ##$ShimPow4Vmax= (0..38)
$$ 0 0 0 0 0 0 0 0 0 0 0 0 0 0 0 0 0 0 0 0 0 0 0 0 0 0 0 0 0 0 0 0 0 0 0 0
$$ 0 0 0
$$ ##$ShimPow5Ch2Sh= (0..38)
$$ 0 0 0 0 0 0 0 0 0 0 0 0 0 0 0 0 0 0 0 0 0 0 0 0 0 0 0 0 0 0 0 0 0 0 0 0
$$ 0 0 0
$$ ##$ShimPow5Imax= (0..38)
$$ 0 0 0 0 0 0 0 0 0 0 0 0 0 0 0 0 0 0 0 0 0 0 0 0 0 0 0 0 0 0 0 0 0 0 0 0
$$ 0 0 0
$$ ##$ShimPow5NChan= 0
$$ ##$ShimPow5TotIMax= 0
$$ ##$ShimPow5Vmax= (0..38)
$$ 0 0 0 0 0 0 0 0 0 0 0 0 0 0 0 0 0 0 0 0 0 0 0 0 0 0 0 0 0 0 0 0 0 0 0 0
$$ 0 0 0
$$ ##$ShimPow6Ch2Sh= (0..38)
$$ 0 0 0 0 0 0 0 0 0 0 0 0 0 0 0 0 0 0 0 0 0 0 0 0 0 0 0 0 0 0 0 0 0 0 0 0
$$ 0 0 0
$$ ##$ShimPow6Imax= (0..38)
$$ 0 0 0 0 0 0 0 0 0 0 0 0 0 0 0 0 0 0 0 0 0 0 0 0 0 0 0 0 0 0 0 0 0 0 0 0
$$ 0 0 0
$$ ##$ShimPow6NChan= 0
$$ ##$ShimPow6TotIMax= 0
$$ ##$ShimPow6Vmax= (0..38)
$$ 0 0 0 0 0 0 0 0 0 0 0 0 0 0 0 0 0 0 0 0 0 0 0 0 0 0 0 0 0 0 0 0 0 0 0 0
$$ 0 0 0
$$ ##$ShimPow7Ch2Sh= (0..38)
$$ 0 0 0 0 0 0 0 0 0 0 0 0 0 0 0 0 0 0 0 0 0 0 0 0 0 0 0 0 0 0 0 0 0 0 0 0
$$ 0 0 0
$$ ##$ShimPow7Imax= (0..38)
$$ 0 0 0 0 0 0 0 0 0 0 0 0 0 0 0 0 0 0 0 0 0 0 0 0 0 0 0 0 0 0 0 0 0 0 0 0
$$ 0 0 0
$$ ##$ShimPow7NChan= 0
$$ ##$ShimPow7TotIMax= 0
$$ ##$ShimPow7Vmax= (0..38)
$$ 0 0 0 0 0 0 0 0 0 0 0 0 0 0 0 0 0 0 0 0 0 0 0 0 0 0 0 0 0 0 0 0 0 0 0 0
$$ 0 0 0
$$ ##$ShimPow8Ch2Sh= (0..38)
$$ 0 0 0 0 0 0 0 0 0 0 0 0 0 0 0 0 0 0 0 0 0 0 0 0 0 0 0 0 0 0 0 0 0 0 0 0
$$ 0 0 0
$$ ##$ShimPow8Imax= (0..38)
$$ 0 0 0 0 0 0 0 0 0 0 0 0 0 0 0 0 0 0 0 0 0 0 0 0 0 0 0 0 0 0 0 0 0 0 0 0
$$ 0 0 0
$$ ##$ShimPow8NChan= 0
$$ ##$ShimPow8TotIMax= 0
$$ ##$ShimPow8Vmax= (0..38)
$$ 0 0 0 0 0 0 0 0 0 0 0 0 0 0 0 0 0 0 0 0 0 0 0 0 0 0 0 0 0 0 0 0 0 0 0 0
$$ 0 0 0
$$ ##$ShimPowMaxUA= (0..63)
$$ 130000 130000 130000 130000 130000 130000 130000 130000 130000 130000 130000
$$ 130000 130000 130000 130000 130000 130000 130000 130000 130000 130000 130000
$$ 130000 130000 130000 130000 130000 130000 130000 130000 130000 130000 130000
$$ 130000 130000 130000 130000 130000 130000 130000 0 0 0 0 0 0 0 0 0 0 0
$$ 0 0 0 0 0 0 0 0 0 0 0 0 0
$$ ##$ShimPowMaxUG= (0..63)
$$ 1000000 1000000 1000000 1000000 1000000 1000000 1000000 1000000 1000000
$$ 1000000 1000000 1000000 1000000 1000000 1000000 1000000 1000000 1000000
$$ 1000000 1000000 1000000 1000000 1000000 1000000 1000000 1000000 1000000
$$ 1000000 1000000 1000000 1000000 1000000 1000000 1000000 1000000 1000000
$$ 1000000 1000000 1000000 0 0 0 0 0 0 0 0 0 0 0 0 0 0 0 0 0 0 0 0 0 0 0 0
$$ 0
$$ ##$ShimPowNum= 2
$$ ##$ShimPowRcbType= 3
$$ ##$ShimPowRes= (0..63)
$$ 1e-20 1e-20 1e-20 1e-20 1e-20 1e-20 1e-20 1e-20 1e-20 1e-20 1e-20 1e-20
$$ 1e-20 1e-20 1e-20 1e-20 1e-20 1e-20 1e-20 1e-20 1e-20 1e-20 1e-20 1e-20
$$ 1e-20 1e-20 1e-20 1e-20 1e-20 1e-20 1e-20 1e-20 1e-20 1e-20 1e-20 1e-20
$$ 1e-20 1e-20 1e-20 1e-20 0 0 0 0 0 0 0 0 0 0 0 0 0 0 0 0 0 0 0 0 0 0 0 0
$$ ##$ShimPowRng0= (0..63)
$$ 1 1 1 1 1 1 1 1 1 1 1 1 1 1 1 1 1 1 1 1 1 1 1 1 1 1 1 1 1 1 1 1 1 1 1 1
$$ 1 1 1 1 0 0 0 0 0 0 0 0 0 0 0 0 0 0 0 0 0 0 0 0 0 0 0 0
$$ ##$ShimPowRng1= (0..63)
$$ 1 1 1 1 1 1 1 1 1 1 1 1 1 1 1 1 1 1 1 1 1 1 1 1 1 1 1 1 1 1 1 1 1 1 1 1
$$ 1 1 1 1 0 0 0 0 0 0 0 0 0 0 0 0 0 0 0 0 0 0 0 0 0 0 0 0
$$ ##$ShimPowRng2= (0..63)
$$ 1 1 1 1 1 1 1 1 1 1 1 1 1 1 1 1 1 1 1 1 1 1 1 1 1 1 1 1 1 1 1 1 1 1 1 1
$$ 1 1 1 1 0 0 0 0 0 0 0 0 0 0 0 0 0 0 0 0 0 0 0 0 0 0 0 0
$$ ##$ShimPowRng3= (0..63)
$$ 1 1 1 1 1 1 1 1 1 1 1 1 1 1 1 1 1 1 1 1 1 1 1 1 1 1 1 1 1 1 1 1 1 1 1 1
$$ 1 1 1 1 0 0 0 0 0 0 0 0 0 0 0 0 0 0 0 0 0 0 0 0 0 0 0 0
$$ ##$ShimPowType1= 8
$$ ##$ShimPowType2= 8
$$ ##$ShimPowType3= 0
$$ ##$ShimPowType4= 0
$$ ##$ShimPowType5= 0
$$ ##$ShimPowType6= 0
$$ ##$ShimPowType7= 0
$$ ##$ShimPowType8= 0
$$ ##$ShimSysActGrad= (0..63)
$$ 1 2 3 4 13 5 7 11 10 9 6 8 12 18 19 20 21 15 22 23 24 14 25 16 26 17 27
$$ 28 31 32 33 34 35 36 37 38 0 0 0 0 0 0 0 0 0 0 0 0 0 0 0 0 0 0 0 0 0 0
$$ 0 0 0 0 0 0
$$ ##$ShimSysAngle= <>
$$ ##$ShimSysFunc= (0..63)
$$ 1 2 3 4 5 6 7 8 9 10 0 37 38 35 16 15 14 13 12 11 28 27 26 25 24 23 36
$$ 22 30 29 20 21 34 33 32 31 17 18 19 0 0 0 0 0 0 0 0 0 0 0 0 0 0 0 0 0 0
$$ 0 0 0 0 0 0 0
$$ ##$ShimSysMatId= <292722ca.dat>
$$ ##$ShimSysMatrix= 1
$$ ##$ShimSysMinMaxUG= 130000
$$ ##$ShimSysOffset= <58>
$$ ##$ShimSysType= 4
$$ ##$ShimUnit= 3
$$ ##$SpectrOsVersion= <4.3.180.20230524>
$$ ##$TCubeEth= <192.168.180.38>
$$ ##$TCubeSeqDevice= <>
$$ ##$TopSpinVersion= <TopSpin 4.3.0>
$$ ##$TrxFreqFormula= (0..23)
$$ <TrxFreqFormula(2.0,600070000.000000,'TRX',Trx(1.0,'TRX 1200.1',2,5.000000,1290.000000))>
$$ <TrxFreqFormula(2.0,600070000.000000,'TRX',Trx(1.0,'TRX 1200.2',1,5.000000,1290.000000))>
$$ <TrxFreqFormula(2.0,600070000.000000,'TRX',Trx(1.0,'TRX 1200.3',1,5.000000,1290.000000))>
$$ <TrxFreqFormula(2.0,600070000.000000,'TRX',Trx(1.0,'TRX 1200.4',1,5.000000,1290.000000))>
$$ <> <> <> <> <> <> <> <> <> <> <> <> <> <> <> <> <> <> <> <>
$$ ##$TrxPN= (0..23)
$$ <Z148391> <Z148391> <Z148391> <Z148391> <> <> <> <> <> <> <> <> <> <> <>
$$ <> <> <> <> <> <> <> <> <>
$$ ##$TrxSN= (0..23)
$$ <02476> <00643> <00644> <00645> <> <> <> <> <> <> <> <> <> <> <> <> <>
$$ <> <> <> <> <> <> <>
$$ ##$VCubeEth= (0..23)
$$ <no> <no> <no> <no> <no> <no> <no> <no> <no> <no> <no> <no> <no> <no> <no>
$$ <no> <no> <no> <no> <no> <no> <no> <no> <no>
$$ ##$VTU= 2
$$ ##$VTUETH= <192.168.99.17>
$$ ##$ValueLine= no
$$ ##$VpuPN= (0..23)
$$ <no> <no> <no> <no> <no> <no> <no> <no> <no> <no> <no> <no> <no> <no> <no>
$$ <no> <no> <no> <no> <no> <no> <no> <no> <no>
$$ ##$VpuSN= (0..23)
$$ <no> <no> <no> <no> <no> <no> <no> <no> <no> <no> <no> <no> <no> <no> <no>
$$ <no> <no> <no> <no> <no> <no> <no> <no> <no>
$$ ##$WBREFAM= (0..31)
$$ 100.4 100 100 100 100 100 100 100 100 100 100 100 100 100 100 100 100 100
$$ 100 100 100 100 100 100 100 100 100 100 100 100 100 100
$$ ##$WBREFLM= (0..31)
$$ 1 0 0 0 0 0 0 0 0 0 0 0 0 0 0 0 0 0 0 0 0 0 0 0 0 0 0 0 0 0 0 0
$$ ##$WBREFPH= (0..31)
$$ 0.15 0 0 0 0 0 0 0 0 0 0 0 0 0 0 0 0 0 0 0 0 0 0 0 0 0 0 0 0 0 0 0
$$ ##$WBSGU= (0..31)
$$ 1 1 2 2 4 8 0 0 0 0 0 0 0 0 0 0 0 0 0 0 0 0 0 0 0 0 0 0 0 0 0 0
$$ ##END=
$$ 
##$DECIM=	1120
##$DSPFVS=	21
##XUNITS=	HZ
##YUNITS=	ARBITRARY UNITS
##FIRSTX=	11793.784646865369723
##LASTX=	-6063.2900906835011483
##DELTAX=	-0.068119594029018029624
##XFACTOR=	1
##YFACTOR=	1.5958787022824290069
##FIRSTY=	-48
##MINY=	-72502928
##MAXY=	2477448
##NPOINTS=	262144
##XYDATA=	(X++(Y..Y))
11794c0j5NK0J5k5j0K0K0J5k0j5Nn%n%%%J0M0J5J5%%J0Nj5k5l0j0%J0J5J0Nnk0j5j5k0NNN
11791c0NNNNNnnj0nnnnnnNN%%N%%NN%N%N%NNNJ0nnj0NL0%%%NNNNNnnnn%nn%j0%n%j0%Nj5%
11787b0%nn%%%nj0j5J5J5K5N%k0nj5J0Nj5j5N%J5nJ0J0NJ0NJ0J0K0K5J0k5k0k0k5j5nj0j0
11784e5%J0nJ5J5n%J5j0J5J0nj5j5k5j0J0L0K0J5J0j0j0NNj0NnN%nNnNNn%N%%N%%%j0j0k0
11781b5%k0nj0j5NJ5%J5J0N%J5J5%j0k0n%J0j0j5j0nJ5NJ0j0k5n%J0J5%n%%K0J5j0j5%J0N
11778b5%J0J0J0J0NJ0J0NN%%%NnJ5j0k5k0k0k0l5j5J0J5j0J5L0L5K5%k0k0k0j0%%%nNK0N%
11775ej0k0n%n%N%%J5%NNN%J0J5nNNK0j0nk5k5j0J0NJ5Nj0k0j5J0L5J5%j0j5j0NL0L5K0k0
11772E0l0j5%J0%%j0n%nJ0J5n%J0NNnn%nNj0j0Nj0j0j0j0j0nj0j0J0J0J5J0NJ5K0n%j0nn%
11768ej5%nj5%%j0nj0nnJ0NJ0NNJ0nJ5K5L0J5J0J5J0k0k0n%nnnnnj0%j5nnj0nj0n%%nN%nJ0
11765d5n%K5NJ0Nj5nnnn%nJ5L0M5%nk5k0k0%%n%j0k5k0nJ0L0L5NJ0%%N%%J0nj0nj0j0nj5n
11762e0j0NNNNNNNNNNNNJ5%NNnj0nj0j5nNk0nJ5%N%N%%J5nN%nJ0N%%N%N%%J0j0N%N%%%N%n
11758B5%n%n%nn%%%nk0n%J0J0K5%k0nNJ5J0%j5%j5n%j0%l5k0j0J0J5J5K0K0K0J5K0K0j5j0
11755D5j5j0n%%nn%n%Nj5Nj0n%nnN%N%K5J5%j5j0nNNK5K5J0j0k0l5k5k5nJ0N%nk0k5nNnnN
11751a00K5J5nnJ0J0J0J0%N%%%%N%n%J0j0N%%%%K0NJ0%J0J5%J0nj0l0l5j0NN%N%k0j0nJ0N
11748d5%nJ5J5NNNNNJ0J0NK0J5K0j5m5m0k5n%%%%NJ0K0K0K5J5j0k5j5J5L0K0j0nj0j0nnnj0
11745Ennnj0NNNNJ5%%J0%nn%nn%n%N%%%%N%N%%%%NnNJ0nNNJ0%nJ0N%NNNN%J0k0k0j5j5k0k0
11741b5j5j5j0J0N%%NNn%%NnNnj0J0K5K5K5K5%j0j5Nnnnn%j0j0NJ0J0n%j5j0NK5J5NnnJ5J0
11738E5Nnk5nj0k0nk0k5nJ0J0%nk0%NK0M5M0J5nk5k5l5k0Nn%Nj0J0%nJ0NNNNNNN%Nj5j5k0
11735e0k0NJ0N%NNJ5K5L0J0j0k5k0j5J5J0K5N%%%%nj5j0l5k0k0NNJ5J0K0L0L5J5Nnj5k0k5
11732ej0nn%nnnJ0j5j0Nj0nnnnnNJ0NNNNJ0N%%j0N%%%Nk0j0%K0J5NK0Nnk0j5n%J5K5K0K0n
11728C0l0l0m0j0%%J0J5%nJ0N%J5K0J5j0k5nJ0J0nnN%%j0NNj0NK0K0%j5k5k0k0NK5K5N%%%
11725e%nj0nn%J5J0N%%%%n%%%n%Nj0n%%%n%nnJ5J0nk5nj0J0K5%%%%j0j5NK0K0nnj0j0j0j0
11722e0j0J0nj5j5k0%K5J0J5j0%J0NNK0%n%NK0J5J5k0j5k0NNJ0NNNNJ0NNJ0j0nj5%j0nnj0
11719b0nNn%Nj0%%%%%%%n%%nJ5%NJ5nNNN%J0%J5nNNNNNNJ0NNNj0nj0j0nj0j5%N%NNNNNN%n
11715D5%%n%%nk0l0j5l0j0J5J0nNJ5J5Nnj0nnNJ0K0%nnj0nnj0j5%NJ0J0N%%%nNnj0NK5NN%
11711@l0l5k0NJ5J0j0%NJ0%J0J0J5J5J0J0J5J0J0J5nnJ0K0K5nk5j0%j0j0nj0j0j0%N%%N%n
11708B5NJ0nN%%N%%nj0nnnj0nnj5%K0%k0l5k0J5J5J5K0J5nj5%j5%%nn%n%%%NNNNNnJ5NNNN
11705A0k0k0l5j0%n%%%%%%%K0J0J0J0J0J5J0nj5nj0j0nk0%NNNNNNJ5nnJ0%%%NN%k5nJ5J5K5
11701A5J0j5j5k0k5k0k0k5nL0M5K5J0NK5J0nN%nnnj0J5J0J0J0nj0j0nnj0j5Nn%NK0L5J5%j5
11698E0j5j5K0J5J0K5nl0l0j0NJ5k0nnj5j5%nj0%K0%l5m0j0NNNK0M0K5%NN%NNnJ0%%%n%%%
11695A5%%n%%n%J0j0j0nj5nnj5j0nNNNNNNNNNJ0J0%NJ5nJ5%J0NNNJ0%J0Nj0J0j0%%J0j0j5
11692E5%j0j0j0nj5nNJ0NNNJ0NNn%Nj0j0J0%j0n%Nj0n%j0%%j0%n%nn%nJ5J0%J0N%J0j0N%n
11688A5%j0%%j5nnj5j0nnj0j5j5J0J0J0Nj0j0j0n%K0n%%%J0J5J0J5J5J5J0J5nnj0j0Nj0j5
11685b5J0j5%K0K0K0J5Nnk0l0j5%NJ5NJ5%J0J5%j5j5j5k0j0K0L0K5Nj5j0k5nNNnl0j5NK0J0
11683a0j5j0J0n%J0nj0k0%K5J5nnj0j0%J5NK0Nnnnnnnj0nj5NJ0J5J5J0nk0j5j0NNNJ0K0K0
11679A0K0K0K0K0J0k0l0j5%Nj0nk0k5j0NK5K5nj0k0m0l5j0J5J5J5K0%k0j0%J0k0k5nJ5K5N
11677e5n%NJ5K0K5J5nj0j0n%j5j5NK0M0M0K0Nn%Nn%n%%%j5l5k0k0%nNJ0NNNJ0%NJ5k0j0k0
11674ek0%J5K0K0J0Nnk5k5j5nNJ0NJ0j5k0k5j0%NK5L0K5j0l0k5%J0NN%J0NNj5j5J0K5J5J5
11671B5J5J5nk5k5nNJ0J0J0J5J0%l0k5j0J5J5%j5j5%j0nnj0J0J0J0NNNNNNnk5m0n0j5n%%%
11668a20K0J5J0NNJ0K5K5%j5nj0J5L5J0%nj0j0nNNJ0j0l0nnJ5K5K5J5J0nnNk5m5m0j0J5J5
11665d0J5K0J5n%J0j5j0J0J0J5j0l0n%nnj5%j5%J5K0%%j5nK5K5J0J0%nJ0%J0N%j5j0nNk0j5
11662a5Nnj0%n%j0Nnj0K5J0%j0nj0j0nnj5%K0K0L0J0NN%N%%N%NJ0%J0k5m5l5k5%J0J5%J5%
11659d0nJ5K5L0j0m0j5J0J0J0J0Nnj0%NN%k0%j0j5%%j0k0j5%K0L0L0J5%j5NNJ0NJ0%nJ5N%
11656D0nNL0J5j5j0j0nj0j0j0j5j0j5NJ0k0l0k0j0%nJ5%J5%nJ5L0L5L5Nj0k0j5l5k5k0NK0
11653e0NK0K0J0j5k0J0K5K5J5%%%%k5k0k0k5k5k0%K0%%J0nNJ0%J0J0J5K0J0k0k0j5k0nJ5J0
11650d0%%J5K0j0J0L0L0J0nk0%k0k0j0k0j5%%nNNj0n%NK0K0N%nj5%%nj5%K0J5J5J5J0nl0l0
11647c5J5J5J5J5J5J0J5J0j0j5%j5k0%j0j0%NN%J0%nJ0%j5j0nj0nj5%%K0J0J0J5J0J0J0%N
11644E0%%K0K0nk0j0nj0j0j0nj5j0Nj5Nnj0Nj5NJ5NJ0J5NJ5K5%l0k5nJ0nk0k0j0N%%NnJ5N
11641b5nj0k0J0K5K5Nj0k0%nj0NJ0J5J0J0j5j5k0nL5L5K0j5j5j0j5k0k0k0J0J5J0j0nN%nj5
11639f5J5L5N5J0k5o5n5j5%J5K0L0J0nj0j5%J5J0J5K0Nj0nNNJ0J0NJ0J0%J5k0j0j0j5j0j5
11636b5k0nNJ0J0NJ0NJ0J0j0nnnnnj0nNj0%%n%%n%nJ0j0j0NJ0j5J5K0J5J5J5J5K0J0k5m0l0
11633c5l0j0J0J0nj5nNK5K5NJ5K0J5J5j0j5k0nj0k0nJ0j0J0%%%%j0j0%J0K0%j0j5%J5J0NN
11630a0J0NN%j5nj0nnnj0nJ0J0%N%NNNN%NNNN%J0nN%N%NN%%N%N%N%%%%%%%N%j5n%j5j0%j5
11626@%j5N%j0J0j0j0NJ5J5J5j0n%K0K5J5J0K0Nl0m5m5l0n%NnnN%%J0J5J0J5J0J5NJ5J0nj5
11623C0l0m0k0j0K0J0nk5j0K5%nk0l0l5j0K0L5L5L5L5J0J0J5J0k5k0k5k0j0nnj0k0NJ5K0K0
11620c0K0%j5%K0J5NJ0K0K0J0j0k5j0k0l5k0k5l0%n%K5K5L0nj5j5k0k0j5NK5J5J5J5J5J5J0
11618@Nj0j5%nnj0nj0j0nn%Nk5nNNK0M0L0K0NJ0J0NNJ0J0NNNj5l5l5j0nJ5J0N%%%N%%J5j5
11614B5j5n%k5%j5j5%NK0K0J0J0K5K0N%k0%k0k0%j0j5NNJ0n%k0k0%J5J5J5J5j0k5k0j0n%n
11612f0n%n%nnnn%j5%Nj5nN%n%%%%nj0J5K0K0NNj0N%%%n%%%J0NJ0J0%Nnk0l0k5j0J0K0K5J0
11608f5Nl0l0m5k0%NL5L0L5J5J0j0j5k0j5j5%K0J0J0Nj5%nNNJ0NNNNJ0NJ0J0j5j0j0J5K0L0
11605@L0K5L0j0l5l0j5NNK0%%J5NJ0nnnnnnnnJ0J0J0J0J0NJ0J0nj0nnj0n%j0k5k0NNj0j0%
11602a5j5j0%K5L5j5l5k5k0%n%nNK5J0J5N%J5%j5nJ0L0J5L0L0J5nj0nj0j5m0k5k0%J0NN%%
11599a0n%j0Nn%J5K0J5K0J5j0l0k5NL0J5J0J0j0%nnnj0nJ5Nj5k5j5j5k0j0j0%n%L5L5J0j0
11596@j0j5j0j5NNJ0%j5j0J0K5K5J0K0J5J5Nk0k5m5k5%L0M0K0j5k5j0j5nj5j5j0K5N5L5J5
11594F5%j0nk5k0j0N%%%%k5l0N%NNJ0NNJ0NJ0J5J0J0J0J0J0J5k0k0k0k0k0j5k0j5j0J0K0M0
11591eM0J5n%Nnl0l0l5nJ0NJ0j0l0l0NL0K0J5K0%%K0NJ0NJ0j0j0j0j0j0j0nnk5%J5K0J0j0
11588b0N%J0NnJ5NN%NJ5%J5%l0n0k0%%k0j5%J5L5K5K5J5%J0NNJ0J5nj0l5j5k5j0j0J0L5L0
11585D5K5j5l0k0%K0K5J0J5j0k5l5%J5J0Nj0n%NK5nl0k0k5nnJ5K0J5J5J0K0L0Nj5j5j5k0j0
11582A5j5j0j5j0j5%k0l5m0j5NL5K0n%n%%%j0NnnJ5N%J5NNJ0NJ0J0K5%J0J5K0Nj5k0j0NJ5
11579E%k0k5k0NJ5%%%%%j5%K0K5NN%NJ0j5%%n%%n%%%%%%%nj0k5l0j0J5J0J5J5nnnn%j0nn%
11576g5j5nnnj0nnJ0J5J0J5J0J5%K0K0Nj0%j0k0%L5K5N%k0j5nJ5K5j0l5l0j0L0L0J5j5j5k0
11573d0j0%J0%k0l5k0J0J0%%k0%J0K0N%K0J5NJ5J0J0nnJ0Nnj0J0K0NNj0%k0NL0J0k0l0j0J0
11570a0K5K5J0K0nk5k5k5j0nnNN%k0%NnN%J5J0NNNJ5%nN%nNj0j5NL5K0j5l5j0nk5n5k5NL0
11567h0K0j5%%J0K5J5NNNJ5K0Nj5k0l0j5%K0K5nl0k5l5k5J0M0L0J5Nj5j0%j5%j0nNJ0J0J0
11564d5K5K5Nnj5%J5K0K5J5j0j0k0k0j5N%k0k0k0j0NNnj0NNnNK0L0M5J5Nj5l0l0k5%J5K5J0
11561eK0J5nj0nj0j0nj5nN%%%J0n%NNJ5J0j5k5j0J5L0J5Nn%k0j0%L5J5k5m0k0J5K5J0K5NN
11558D0NN%J0J5nNnnN%%%nnnnnnj0j0n%%k0l5k5j0nnN%%NJ5K0%j5j5nnj5j0j0j5nK0J5J0K5
11555f5J0%k0m0l0nNn%K5L0K5N%K5L5N0K5%%%J0j0j5k0n%%j0l0l5j0NJ0J0J0J5%nK0N%J0%
11552B5%j5j5%j5nj0j0nnj0nk0l0n0l5j0K5L0L5L5K0K5Nj5%J0K0L0J5nk5j0Nnnnj0nn%NN%
11549d0NNj0J5NJ0k0k0j5J5L5L5J0j0l0l0m0k0%N%J5J5%J5J5%K0K0%J5J0J5J0J0J0Nj0n%j0
11546E5nj5nL5Nm0l5l5j5J5%j0j5j0j5nj0j0j0J0J5J5J5L0L0J0j0j0J5n%%%%%J0M0L5J0k0
11543F5m0l0l5m0m0j5NNJ0J0J0L0L0J0j5J0L0K5Nj0j5J0L0M5M0j5m5l0j0J0J0j0j5k0nK0K0
11541D0%k5k0k0k5k0NJ5J0J0j0nj0%%NNNnJ5K0j0j0j0K0K0K0K0J5K0k0j5k5j0J0J0nK0J0n
11538D5l0k5k0%j5j0j0J0j0%n%n%%NN%L5J0j0j0nJ5%N%%N%J5L0L0J0%k5k5nn%J0j0nN%nJ5
11535A5J0nl0N%j0J0%NNNNNNNJ0K0J5J5K5J0nk0l5l5j5J5K5M0M5K5j0m0l0k0k0l0m0j5K0K0
11532@J5K5J5K0K0J5J5%j5l5k0k5j0K0L5J5nj0NK0J0J0J0nj5m0l0k5j0J5%%j5m5j0%%k0nJ0
11529f5%%N%%%J0nNNn%l5l5m5j0NM0K0K5nn%K5J0J0nj0Nj5nJ0Nnj5j5j5j5%Nj0J0K0L5M0K0
11526a0k5k0j0K0K5K0M0J5j0nj5nj5nj0j0%J5J5%j0l0j5k0n%nn%nJ5j0n0l0nK5L0L0J0k0j0
11523a00%K5K5K5K0%j5j0%j0n%J5J0J0J0K0NK0nk0j5j0nj0nnNJ5NJ0K0K0K0K0J0%J0%k5k5
11521E5nJ5N%J5%l0k5nJ5j0j5m0m5k5NK5J5%N%%j0j0nj0j5%nj0j0NK5K5M0K0Nj0%%j5N%nl0
11518e5m0k0Nj5nJ0K0K5Nnnnj0j0nj5%J0K5K0K0K0J5K5J5%NJ0nk0j0J5K0nnJ0j0%%%Nj0j0
11515A5j5n%k0j0nNN%J0%J0NN%%%%N%j0J0%j5l0j5j0J0L5L0J0j0nL0L5J0j5nK0Nj5k5k5%%
11512B0Nk0nnJ0J5N%l5l5j0k0nNJ5J0J0NNNNNNNNNJ0NJ0NJ0NN%%%nnj5j0K0J5Nj5k0%%%%j0
11508A5NnnNj0j0N%j0%%j5Nn%NJ5K0%J0J5J5Nk0k0j5l0k5j5k5j5J5M0L0K5%j0n%NNNNN%N%
11505B0J5nj5l5l0k0%J5N%NNJ0NJ0J0j5K0J5j0k5k5J5L5J5nj0j0%NnNJ0j0nJ0J5K5nk0k0%
11502@%Nnnnj0n%j0nJ0j5j0N%nj0J0J0K5K5M0K5nm0m5j0j0nj0k5NK0K5K0NNj0j5k5k5j5%K0
11499g0J0J0%nnn%%nNJ5N0N0M0L5%l5m0k5k5k5k5N%nJ0J5J5j0k5%N%%%%n%%%j0NK5J0J5K0
11496B0%l0l0%%J5K5%J0J0K0N%j5j0%j5%%j5j5N%j0k5k0%K0K0J5J0K5J5K0L5Nk0l5l5k0%N
11493a5%J0N%%NNN%N%n%%NJ0%j5l0k0nJ5K0J5K5J5nk5k0J5M0L5J5Nj0j0nj0j0j5j0j0NN%N
11490D5N%N%%nJ0j0l0m0l5k5j0K5K0%J5J5NJ5L0M0M5K5%%k5l5l0%J0K5%j0n%nk0j5nj0j5j0
11487ej0nJ5N%N%J5nj5k5k5j5nK5NJ5J5J0J5J0%%J5J5L0j0m0m5l5j0%j0j0%K5L0K0NJ0J5k0
11484A0l5nK0J0%l0k0nJ5J5K5n%NK5L0K5K5%N%j5k0k5nj0k0j5j5j5j5%NJ0K5K5L0%j0j5j5
11481A0j0J0J5%k5k5n%j0NnnnnK0J0J0K5J0J5K0J0%j5nn%j0j0n%j0%j0j5j5j0J0K0J0Nk5j5
11478d0%J5K5J5J5K0J5%k5k0nJ0J0J5J0k0k0k5j5j0j0j0%K0L0L0K0k0k5l5j0NJ0NJ5NJ5%K0
11476C5K0L5Nk0j5j5k0j5j0j0j5l0l0j5NNK0K5K0K5K5M0K0NJ5%j5k0k5j5%J5%%k0j5j0NJ0
11473A5j0nN%nj0j5k0j0k0j0k0j0J0K5J0K0NK5K0J0j5j5j0k0%J0L0J5Nnj5l5m5j5%NJ0%nJ5
11470h0J0%%J5N%J0nNNN%Nj5%nNK0K5M5K0j0k0m0k5n%nN%NK5K0J0%%%j0%j5nnj5%J0NNNJ0
11467A5NNJ0nk0j0j0j5n%k0k0nJ0J5%K5M0L5Nk0m0k5j5K0K0J0J0j0j5j5l0j0%nj5l0m0j0M0
11464a25M5K5J0K0K5L0J0j0j5j5j0NK0NJ0J5J0J0J0J0NJ0Nj5l5l0k0J0NNNj5j0J0K5J5%j5
11462D0nNk5m0m0m0%J0J0J5K0L0L5NN%NJ5%NJ0k0%j0j5nj0j0j0n%%%n%%%NJ0J0NNJ0NNJ5J5
11459E5j5k0j5K0Nnj5NK5K0j5l5l5j5NNJ5%%nNK0K5J5%j5k5k5k0k5NK0K0NJ0J5K0NN%N%nJ0
11456E0%nJ5j5k5n%J5j0l5m0l5j0%K5L0L5K0J0nj0J0%%n%%Nj0k5k0k5NJ5K5L0L5K0%%%nk0
11453D0k5%J0Nnk5j0%J0%NJ0%%J0nj0nnj0j0j0nJ5K0Nl0k0%NL0J5K0nk0%J5%NK5%l0m5k0N
11450d5nj5j0%L0K5NnJ5K0Nj5j0%Nj0j5J0j0nj0j0nj0nnNJ5J5NK0J0J0K0nj5J5L0K0N%nj0
11447F0N%j0l0k0J0NK0%k5k0j5%Nj0%NnJ0J0nj5J5K0nj0k5k0k0nK5K5J5%NJ0J5K0Nnk5j0k0
11444a5j0k0k0j0N%NNN%NN%NNNJ0%nJ5N%N%k0l5m0j5nK5J5N%%%L0M0M0j0k5j5J5K5K5J5%%
11440G0j5l5m0l0j5NJ0NNJ5J0J0J0NNJ5K5J0j0l5l0k5j0%%%nNK5K0L0K5K5J0k0j5NNNJ5%j0
11438G5nk0nK5J0L0J0j0k0k0j0Nj5nnnnnj0Nj0j0Nnn%nnnnnJ0Nnj0j5nM0N0M5J5nNnn%nj5
11434G0k0nNJ5j0k5k5l5k0N%J0j0j0J0NnnN%j5j0n%j5j5NNK5K0J5J0K5NK0K0%nl5l0j5J0J5
11431a5J5J5J5J5K0J0K5J0Nj0j5k0m0j5j0J0K5J0N%nJ0K0J0K5Nl5m5k5N%k0j0K5J0%k0%%j5
11429a0l0k0j0K0M0L5NNnj5k0nN%%NJ5J0NJ5%j0%nj0nj0nK5K5J0L0L5Nk0m0m0k5l0l5l5k0
11426a15K0L0L5K0K5L0J5Nk0k5K0J0j0k0%K0J0%nj5nj0j5k0k0j0%K5K5NJ5K0NK0Nj0j5J0J0
11423F5nNNj5j0J0K5Nj0j0NK0J0%k5n0m5k5nJ0K0L0J0nJ0nNJ5K5j0j5k0%j0j0j0j0%j5l0j0
11420g5NJ5J5L0K0K0K0J5%l5m5l5%K0N%J0Nl0j5J5M5K0%nl0%J0%%N%%%j5k0nL0L0J5%j5k0
11417Ek0l0j0NNK0%J5J0J0J0%n%%j0NNj0%%%n%nn%J5%k5k5j0%nj0j0j5j0j0j5j0j5j0J5K0
11414a30J5K0K0J0K0J5K0K0nk0j5nJ0L0J5J0K0J0j5j5j5j5k0%j0j0NJ0nJ5L0L0%%%Nk5l0l5
11412d0k0N%N%%%J5J5K0J5K5NK5J0j0n%j5%j0k0N%%%NNNNNk0j0K0J5J5j5%J0K0L0L0K0%j5
11409A50m5l5l0j5nnj5k0j5j0nJ0%%%J0J5nk5j0NK0K0Nj5k5%J5J0K5J0J0NJ0nnn%n%n%j5k0
11406b0%L0K0J0j5k0j0NNnnNj0NK5M0M0K5J0j0l0l5l0j0NJ5nj5k0%J0J0K0%%NNK5K5J5nj5
11403I5j0j5l0l0k0%%k5j0j0j5n%%Nn%NnN%NJ5%NNJ0NJ5NJ0J5NJ5J0Nnj0j0j0j0j0k0%j0j0
11400d0nn%K5K5K5L0J5l0l5nN%n%NJ0nl0l0l0l0NK5J5J5J0K0K5J0j0%j0nnnnnnnnnn%j0nN
11396f5NNN%NN%%%%%%%%%nnnnj0%n%nJ5K0%j0j5K5K0Nnk5j0J5L5K0K5J0J0j0l0k5j5J0J0n
11393a0nj0nnnj0NJ5J5J5J5NNK0K5J5j0k5k5l0j5j0J5J5K0NNk0j5k0k0%%n%%%%%%%%N%%%N
11390d0J0J0J0NK5nJ0J0j0k5j5j5k0j5k5j0%%J0n%N%NK0J5K0J5J0NJ5K5L5K0%k0m0o0m0k5
11387i0J0K5L0Nnj5j5j0K5L0L0K0j0n%j5j0j0j0j0%%nk0m0j5%J5K0J5K0K0J5K0nk0NNnJ0J5
11384B0J0k0l5k0nnNJ0nj0j5NJ0%k0k0j0k0J0K5J5K5K0j0k5j5j0J0K0L5%%K5J0N%J5K0nJ0
11382E5j0n%nn%nj0j5j0j0k0n%k0j5%J0J5J5NnnnJ0NNJ0n%Nnnj0nNNnj5k0%K0J0J5nnJ5n%
11378c0J0K0M0J5nj0j0j0j5j0nk0j0j5nnk0NK0K5M0J0J0NnJ0%NJ0nnj0nnj5%j0nJ0nN%N%J5
11375B0nk5k0j5l0k0k0%K0J5J5J0K5K5J0k5m5l5j5K5K5J0k0k0J0J5J0J5J5J5J5J5J5j0nJ0
11373B5k0n%nnJ0NJ5NJ0J0NJ0Nj0n%n%n%nnn%n%nj0J0k0nnnnnj0%NN%N%NNk0nJ0%K5J0j0j5
11369b0k0%K5K5K0NJ0j5nj0Nk5k5k5NNNNK5K5J0K0J0K0%J0J0%k5k5l0k0k5j0J5K0J0K0NK0
11367E0Nn%Nj5j5k0j0NJ5J5%%j0%j5NJ0K0j0k5k0l5k0j0l0j5k0NK5J5J0J0j0NN%%N%NN%J0
11364e5J0nJ0%k0k0j5k5l0j5%K0K5K0K5K0%k0j5%%%nNL5L0L5L0Nj5n%K0J0j0k5nj0J0NNN%
11361C0j5k0j5J0J5J5nj0j0nNJ0nnNJ0j0nj5j0j0k5l0nJ0J0j5nL0L0J0j5j0J5J5j0k5l5nJ5
11358h5NJ0J0J0J5nK5J5%Nj0j0%l0j5NN%N%N%J0NNj0nJ0J0K0J5%j5j5nK0L5J5Nnn%j5j5l0
11355a0nJ0L0K5nm0k5k0%%J5K0K0j0j5j5k5%N%j5j0N%%%%nj5%L0L0J0J0J0J0%NJ0%NK0K5K5
11352A05K0Nnk5m0o0o5l5nJ0J0%NJ0%NJ0%nJ0%N%N%NNNN%%J0N%J0%%J0%NN%N%K0K0%k0NK0
11348G5J5Nk5k0k5k0nJ5%NN%NNj0k5l0%J5J5J5J5NNJ0%j0j0j0j5j0j5j5j5k5j5J0K5K0Nj0
11346d0NNNNJ0K0Nj0j0j5J5N%nnj5Nnn%j5%%n%k0k5J0J0Nj0j5j5k0j0%%NNNNNNNNNJ0NJ0N
11342f5J0%J0NNNJ0J0J5n%NJ0k0k0j5j0%NJ5J0L0L0nm0m5k5k5%J5L0M0L0j0k5k0J0K0L0K5
11339D5K0nj5m0l5m5k5%K5K0NJ5J0J5J0J5NK5nj5j0k5nJ0K0L0%j0l0j5j5l5nK5M0M5L0K0j0
11337H5k0l0k0k5l0nL0J0N%N%nJ0J0nk0j0NK5L0K0%j5N%k0m0n0l5NJ0J5NJ0J5%%N%%N%%nJ0
11334a5J0nl0nJ0K0n%n%%%N%j5NJ0L5J0%NJ0%N%%k5m0k5l0nJ0%NnJ0%N%%n%J5j5N%j0NJ0j5
11330f5k5nJ5J0NNL0M5J5J5L0J0nk0j0j0j5j0j0j0j5j0K5K0N%N%J5J0J5J0j0k5k0j5k0J5L5
11328C5K0%j5J0M0K0%k5k0j5N%nnn%j0nnNj5j0j0j0j0j0j0j5j0J0J0NJ0J0J0J0NNJ0J5NnK0
11325D5J5nj5l5l5k0NN%J5K0K5L5J5j5m0m0k5NNj0l5m0l0NL0L0K5L5K5Nn%%J0n%NK5J5Nk0
11322C0l0k0n%k0l0k5NK0J0K0K0K0K0L0Nj0j5nNJ5%k0j5NK0K0J0k0j5k5k0nJ0J0nj0J0N%j5
11319b0j0j0j0j0j0j5n%K0NJ0j5l0k5j5%K0%J5J0J0J0J0j0nj0nj0nnj0K5L5K5L0L0K5K5L0
11316A00J5Nj0k0%%n%j5j5k5j0K5M0J0nNJ0J0Nk5l0l5j5nnJ0J5K5J5Nk0nnK0Nj0NJ0j0k5k5
11314A5k5l0%J5J0nJ0j0%Nj0N%n%%n%K0J5j0j0j5J0K0K5J0NJ0N%k0j5%j5j0j0j0J0n%J0Nn
11311a0%NJ0nnJ0J0nN%j0j0j5nk0n%j5j0NK0L0M0K0%j5j0%j5nj5nk5%J0%J0J0nj5J0L0L5K5
11308F0J0%j0j0j0j5j0k0j5j0j0J5K0L5L5L5K0nk0l5l0k5j5j0j0j5j0j0j0j0NJ5J5M0L0M0
11305F0J0nj5%J5J0J0J0j0nk0j5n%N%%NK0J0nl5n0m0k5j5nJ0NNJ5K5L5NJ0J0%Nnk5l0l0l5
11302i5j0J0K0K5K5L5J5j0k5l5j0Nj5j5J0J5J5J5J5J0j0%NJ0J0NJ5J0NK5%j0j0nj0j0j0j5
11300En%%n%%%j0NJ0n%J0N%N%N%nJ0K0J5j0j0j5j0j0J0%k0j5%%N%NJ5Nj0%j0j5m0l5J0M5M0
11296eK0NN%%J5nNNnJ5%%j0m5k5k5nJ0J0nJ0NNNj0nJ0J0K5J0nj0nnJ5J5K5K0nk0k0j5k0j5
11293b0j0%K0K5K0Nnk0k5l0N%NNK0L5L0%j5j0J5J0Nj0k0nJ5K0J0J5J5j5k0k0j5l0nnn%J5K0
11290B5K0M0M0J0nk0k0k5k0k5k5k5l5j5%J5NJ0K0L5K5K5nnj5%J0NNk0k5k5j0Nn%j0%J5J5J5
11288EJ5%l0j0j5nNK5L5K5J5%k0k5k0k0k5k0nK0K0Nnk0l5k0nj0j5J0L0K5J5j5nL0K0nj5k0
11285f5%%J0%N%NJ0NNL5L0J0J5%k0l0k0nk0j0J5J5J0J5L5%j0j0NNk0l0%J5K0%nj0j5%J5L0
11282D0J5K5J5%j5l5j0J5J5k0k0m5m5k5L0L5J5k0j0j0j0j0k0NK0K5K0L0K5J5nl0j5k0l0j0
11279f0NJ5J0NK0%n%j0nNNNNNNNN%j5j0j0nj0k0%J0J5j0k5j0k0K0J5J5K0J5J0K5j0j5l0m0
11277g0k5J0L5L0J5nj0J5L0L0J5j5j0%k0m5l5m0m5j0NL0K5J0J0J0J0J0J5NJ5%k0%j5k5l0j0
11274a05J5M5K5nk5j5J5K5K5J5j0NNj5j0j0j0%J0M0L5K0%k5k5k0nJ5J5j0k5k0j5k0k0j5k0
11271a15j0J0n%n%%%n%Nj0j5j5j5j5K0K0J5K0J0j5nNK0L5K5L5L0M5K5j0l0k0k0l0k5j0J0K0
11269b5K0J0j0k0NL0K0J0NnNnk5k0k5k5j5nJ5L0L0K0K0K5%j5j5Nnj0n%NK0J0J0j0k5k5nk0
11266b0j5l0%j0J0J0nJ0%%N%NJ5%l0%J5K0J0J0J5J0k0j5k0k0nj5j5Nj5K0M0L0%j5nj0nnn%
11263e0k0k0J0K5M5M0J0k5m0k5j5J0K0M0M0K0%%%nn%J0j0j5k0j5k0j5j5k5j0j0J0%%N%%%J0
11260f5J5J0J5NJ5K5nj5j0j5k0j5J0M0K0Nj5k0NL0K5Nj0nJ0J0%J5K0J0K0Nk5m5l5m5m0k0%
11258i0J5J5K5Nk0m5j0J0L0L5K0j5m0l5%K5L5L5L5M0nk5j5j0nJ5N%NNN%K5Nj5j5k0k0NK0J0
11255D0j5l5l5j5j5J5J5%%%nJ5J5M5M5L0j0k0k5n%j0nJ5J0j0l5k5j5%K0K0K0nk0NJ5J5Nj0
11252C0%%j0%nnnn%nn%j0%n%%N%%%n%K0%k0k0%K5K0%j5k0l0j0J0J5J5J0nk5j0j5N%nJ0K5K0
11249b5K0%nNK5L0L0K0nj5k5l0k5nj0j5%k0k5m0l0%NK0M0M0M0K0%n%%%%j0%j5%J5Nk0k0nJ5
11246b0%k5nnnnnnk0%%%%%J5j0nJ5NJ0J0J0NJ0NJ0J0nk0l5k5%J0L0J0%NJ0nk0l5k0nK0K0N0
11243b0N0J5k0k0%%j5k0j0j0j5n%%%%%%%%J5NJ0j5m0j0J5L5K5K0j0j0%NNL0n%k0j5k0k0%%
11240g0J5J0J0J0L5L0J5j0k5j5%K0J0j0j0j5k0j0%NNnj5j0nJ0N%%J0%%J0J0J0J0%K0%J5K0
11237F5K5L0K0j0j0%k0k5l0m0k0j5j5j5j0NNNNj5j5NL0L5J0%%J0J5K0Nnk0j0j5j0j5j5j0K0
11234c0K0K0K0j5j5j0j5k0%j0j0j0j0j0nK0L0K5K5Nj5j0nnj0j5%j0j0j0j0%%j0N%n%nN%NN
11231i5j0j5NK5J5K0Nn%%J0M0J5J0J5J5L0L0J0nj5j5k0j5k0j5k0k0%N%NNNnJ0K5M0M5K0j0
11228A20l0j5k0k0NNNK5K0nk5l5nnnk0j5j5j5%L0J0J5%K5J5NJ0k0j0%j0n%j5J0%%J0j0nnK0
11225B0L0J5%nnj5k5k0k5j0%J5K0j0k5nJ5Nnn%N%NJ5NK0Nj5k5k5j5j5NNj0nN%nnJ5J5nJ0%
11222e0%J0J5%%k0j0j5NK0J5NJ5J0NK0J0J0J0%%Nj5m0l5k0NL0K5J0j5j0k5nn%J0nk0k0NL0
11219d0L0J5J0Nnm5l5m0k0NNK5K0J5%j5j5NJ5M0L0K0Nj0l0j5NJ5nj0k0%nJ5J0%k0nJ5K0j5
11217b5m0n5k5nNL0M0L5J5j5%J5K5K0j0j5N%k0k0k5%J5%%NK5K5J0J0nnnj0nnj0nn%j5K0L5
11214A0L0J5%j0j5k5l0j0NJ5J5J0j0%K5K0J0k0m0l5nNJ0j0J0%j0J0J5NJ5L5M5N0J0k5l5l5
11211E0k0k0j0J5J0nl5j5J5N%J0K5M0K0l0l5l0%J5L5J5j0nNNJ5j0j0J0%NN%N%NNj5j5j0j5
11208B5j0j5k0%j0nK5K5L0N%Nnnj0j0K0Nj0k5m0k0j5j5%K0NN%nn%j5N%j0%%n%%nn%%N%N%N
11205g5%NJ5K5L5M0K0Nk0j5l5l0l0nK0K5j0j0J0K0J0J5J0J5J0J5%%%%N%%%k5m0l0l0j0n%J5
11202e5L0K0j0n%K0K0%n%j0%n%n%nJ0M0L0Nl5k5NNK5K0J0l0m5m5k5NK0J5J5J5J5J0J5J0j5
11199D0j0J0nnNj0%%%%k0k5%K0K5%k5n0j5%j0nNJ0J0NM0J5J0j5nnK5L0K5K5Nj5k5k5nK0K5
11196G5J0l0l5l5nK0Nk5k5%J5NK0K0J0%K5K0N%nk0m5m5k5n%%%NnJ0nnJ0L0J0K5K0j0j0j0j0
11193a5j5j0J5K5K0j5nJ5k0l5m0j5NNNN%k0k0%J5K5K0J5M0M5J5%j0n%j0j0J0J0nk0j5J0K0
11191C5J0%nJ0N%J5%j0nnj0j5%j0j0nNNnNnJ0%k5NJ5K0J0j0J0%j0%%nnnj5%L0J5nj5%K0NN
11187E5%j0nj0j0l0l5j0%K0K5nj0k5l0j5j0k5k5j5n%K0M0%nK0L5K5%J0K0J0N%J5M0J0%j0j0
11184E0j5j5j5N%%%j0m0m0j0%J0J0%n%nnn%j0NNK5J5K0k0j5j5j5%J5J5%j0j5J0L5K0%k5k5
11182g5%%n%J0NJ5N%K0NJ0%j5%nj5%nnJ0J0K0Nnnn%%J5J5%k0k5k0k0j0J0%%J5J0%nj5NJ0L0
11178c0L5J0%k0%nnnnnj0nN%J5%j5j0j0j5%nj0%J0J0M0L5K5nj0k5j0nk5k5j0J0Nnj5J5K5L0
11175b0n%j5J0K0Nnj5NK5K0NNj0k5l0j5NK5K0J5J5J0j0j5nj5j0j5j5j0j5J0NNNJ5K0Nnk5j0
11172d0J0K5%j0j0Nnnj5%K0J5L0L5%l0m5l0l0k5k0k5NL0L5Nj0NL5L5%j5k0k0k5l0%NJ5K5J0
11170f5%j0J0L5K0%n%%J0K5L0%l5m0k5j0N%NNNL0L0%k0m5m5k5J5L0K0K5K5L0Nk0j5J0L5L0
11167G5J0%j5j0l0k5l0k5%J0%J0J5J5J5J5K0Nl0m5k5j5NJ5Nnnk5j5%J0L0K5J5%k0k0%%Nj5
11164e5k0%%NJ0J0NNJ0J0J0j0nnnnnnn%NN%%k5%M0K5NK0K0%k5k0nNnnnJ0j0%%j0k0k5nJ0K0
11161e0K0J5J5J5J5J0nl0k5nj5j5k0j0J0K5K5J5j5k5j0k0j5NJ5L5M0J5Nj0j0nk0k5%K0NNN
11158a5J0K0%j0J0%nn%J0j0k0j0j5j0k0J5M0K5j5j0NNJ0%nj0k0k5k0NNNJ0L0L5K5K5Nnnj0
11155E0nk0k0%K0L0nnk5j5J0K0L5NNNN%nj5n0m0k0j0N%n%%nJ0n%K0J0K0J5J0J5K5N%nj0%%
11152E5j0%n%N%N%%j0J0J5j0j5l0n0l0NK5L0J0%N%j5k0k5NJ0J0k0%N%N%K5J5Nnl0m0%K5K5
11149b0L5K0k0l5l5k0K0K0L0J0j0j5%k5j0j5k5nJ5J5K5J5%K5J0J0J0J0J5J0J0NJ5Nk5k0k5
11146B5k5k5k5l0k5J0NJ0NK5K5L0J5k0m0m0k0J0L0J5K0J5nk0l5J0J0NJ0j5j0J0K5K5J0j0j5
11144a5NNK0%k5j0nk5j5j0j0j0j0K0M0L5K0K0K5J5j5k5l0j0%K0K5nm0o0l0nK5M0M5K5J0J0
11141E0j0l5l5j5K0%NJ0NNNJ0J5%nnnnnnj0%NJ0J0J0NJ0J0N%k0j5nNk5k0%NJ0NJ0J0N%J0%
11138C0j0j5%%j0j5%%nNj0%N%nl5l5k0J5J0NNK0J0NJ0J0K0%J0J0N%NNnJ0n%J0nl0l0m5k0j0
11135a05NJ5n%J5J0nnJ0M0K0k0k5NNJ0NN%%NJ0%%Nn%n%nnn%k0k0k5j5J5J0J5J0Nj5n%J0M0
11132b0K5K5Nj5j5NK0Nj5k5%%j5J0j0nnn%J0J5%NJ0nJ5J5J5J0nl5m0k0%nN%N%J0j0J5j5l0
11129g0k5j0%K0J0J0J0j0%Nn%%%K0NK0J0j0l0l0nJ0J0NK0M5K0%nl0k0k5k5j0J5J0%nJ0J0%
11126e0%NN%K0K0K0K0j0k0k0j0J5n%J0N%J0Nn%nnK5J5j0k5nJ5N%N%N%k0k0k0k0J5J5K0Nn%
11123Ej5Nnj0n%j0j0nnj0j0nj0%NnJ0j0J0%%J0J5J0J0J0J5J5J0J5K5K0K0k5m5m5k0j0%n%K0
11120c5L5K5L0J5nj5j0k0j5nK0J0J0%nNJ0J5%NJ5NJ0J0J0J5%k0m0l5k5j0j0J0J0J5J0%k5%
11117A5J0N%j5n%k0l0k0j0NNk0l5j5NJ5K0K5K5J0NL0J5J0K0J5%j5j0%j0nnn%%%%N%%%j5k5
11114b0j5j5NK5J5J0J0k0nj0nn%j5%K0NJ5NJ0J5Nk0j0k5j5%j0k0k0j0NL5L0J0J5NJ5K5J0n
11111D5j5j0NK0NJ0nj0J0Nn%J0NJ0J5Nk5k5k0k5%N%N%%N%K5K0K5K5j0j0j0j0J0J0NJ0j5l5
11108F0k5k0j5%nnk5k5J5Nj0J0J0j0J0N%NNNNN%J5%NJ0L5L5J0k5l0nJ5J0%J5%%k0l0k5k0n
11105a0J0K5K5J5nk0k0k0nnJ0K5K0J5j0nnnj5Nj0j0j5k5k0k0NK0J0J5nnj5NnJ0J0k5l0nJ5
11103g5J5L0L0K5K5%l5j5j5NK5K5%j0j0k5nJ0K5K0K0j0J5J0nj0j5J5K0%l5k0nk0nnk0k0%K5
11100b0K0%NJ5nj0j0nj0k5j0%%j0j0%M0M0K5j0k5%J5K5K0%%K0J5nk0k5l0j5j5k5nk0%K5L0
11097a5NJ0NJ0K0K0L0J0j0j5j0j5%J0%%J5nNNj0nj0nj5%%j5NJ5NJ0J0K5Nnl5k5Nj0nk5l0j0
11094e0n%j0%n%%j0%k0J0K5K5J0%j5j0nK0L5L5J0%j0nnj0nj0nj0n%j0J5L0K0J0%%J0nnJ0K5
11091G5J5nk5k0j5k0k0nJ5J0%J0NNNNNNNn%nnJ0J5K5%l0m0k5%L0K5K0N%j5j5l5l5l5j0J0n
11088g0%NnJ5j0%J0J0%%J5J0%NJ0L0M0L5K5%l0l0%Nnk0l0j5j5n%j0j0%L0L0J0j0k0j5nnJ0
11085a5nj0nj0J5L5M0J0k5m0l5l0%L0K0Nk0j5%J5J0k0k5j0J5L5M0J5NJ0NNNNNNNJ0NJ0j0%
11082H5%K0K0J0k0k5l0l0l0k5%J5J5%nJ0L5M0K5%k0l0k5n%K0j0j0nnj0%Nj5j0j0j5j0nj5k5
11079i0NJ0J0J5J5J5J5J0J5nj0nnm0j5%J0J0nnJ0NnJ5nJ0nNNnJ0%N%N%%NNnJ0k0%nj5nj5n
11076e0j0%K0J5N%K0J5NnN%%K0J5j0j0l0%K0J5J5%j0nj0j0%j5j0nj0j0j5k5l0j0nJ5N%j0k5
11073a30k0j5J0K5K5J5L0O5O0Nm5m5k5%j0NJ0J5j5k0j0J0J5J5K0J0Nn%%K0J0K5J0k0k5k0k0
11071b0k0k0J0J5J5K5K5K0nk0j0j0J0J0k0k5j0NK5M0K5K5Nj5j5k5k0k0l0%K0J5j5j0j0j5J0
11068c5NJ0J0%N%NnJ0%N%%N%%N%%J0NK0K0Nj5m0l0j5%NK0M0O5L5Nnj5l0k5l5j0nl0n0k5NK0
11065e5%j5j5k5j5NNK0NK5K0J5J0K5K0J5j0l0k5j0j5%nj0%NL0L5L0%nk5%J5nJ0NK5J5J5K5
11062A10NK0J5j0l0k0k0k0j5l0j0j0j0nj0nnj0nNNJ0NNJ0J0N%K0J5NJ5NNJ5N%k0l5l5j5j0
11059d0J0J0N%j5j0%%K0J5%%K0J0NJ0J0%%%%%%n%nj0j0nj0j0nj0%J0NNNNNNN%k0nK0Nnk5k0
11056b5%%j5k0nnj5%%%%nJ0J0j0l0m0j5J5NJ5J0J5J0K5K0J0M0L5J0%j5%nj0j5%j0j0%%J0K5
11053A5M0L5nl0l0l0k0j0NN%Nn%nj0L0K5K5K5J0k5l5l5nJ0J5K0J0J5J0J0NK0K0%%%j0J0nn
11050A00J0j0l5l5j0NNJ5NJ5j5k5j5j5j5k0j0k0l5l5k0J0L0L0L0L5J5%NJ0K0K0J0nk0j0NK5
11047E0nn%nnnj0%j0nj0j0Nj5m0l5nJ0K0K0J5J5K0J5J0K5J0J5N%j5j0nK0M0L5J5j5k5m0m0
11045C0k0nJ0j0J0%N%NNJ0j5%%j0%j0j5J0J5J0K0J0NK5K0Nj0nnj0j5%%k0j5j5%%J0J0j0l0
11042em5k5j5NJ0K5Nnj0%%j5nnj0%NK5J0K0K0J0K5J0nj5j5nj0j0j5j0K5K0J5K5nk0j5j0%n
11039b5j5J0j0%j0%K0L0L0K0j0j5%%nj0J5L0J5n%J5J5NJ5Nj0l0k5j5k0k0%K5M0L0K0K0nj5
11036A15j0j0nj5j0j0k5l5m0k5K5K0K0K0K5%j0l0m0k5J0L0J5j5k0nnnn%nJ0N%NNnJ0%nNn%
11033d5Nn%J0J5K5%l0m5m5l0j5K0L0L5N0K5J5nj0j0%NK5K5L0K0%%j0k5l5k0%J5NNnj5nn%J5
11030A5Nj5j5j5J0K0L0L0J0%j0j5NJ0nj5k5k5k0l0k0%J0L0K5K5L0K0%j5Nj0nJ0%%%%J0nj0
11028D5k0j0k0k5m0nJ0%J0N%M0J5%j0j5k0j0j5%K5K5N%%Nnk0j5k0j0k0%j5NJ0L5K0K5%k5j0
11025e0j5nNK5M0K5J0j0j5k0l0l0j0k5J0K5K5%j0j0%k0nJ5K5M0L5J0nj5j5j0k0k0k0k0j5N
11022a00j0j0Nj0%Nj0nJ5%NJ5nNN%NNNj0J5%%J0nnNK0K0nk0NNnJ0M0L0J5nj5j0j5j0NL0K5
11019E0N%n%%n%n%%nJ0nj0J0%n%nJ5j0l0j0NK0Nnk0l5j0nj0j0J5J0J5J5NK0J0J0nnNj5k0k0
11016c0%K0j0nnnk0k0J0J0L5L5L0L0%N%Nk0j5j5j5nN%%J0n%Nl5l0j5J0%j5j0nJ5J0J5J0J0
11013a0J0K0%nn%j5%%n%%nJ0j0k0k0J0J5Nj5%nj5j5K0J5J0nj0J5j0nnnj5l0l0j0M0N5M0%%
11010eK0J0%j5j0J0K5N5L5J5k5l0l5n0k0%K5K0NJ5NJ5Nnj0j0nk0k0nk5m0l5k0J5L0L5K0J5
11007a0%j0%nj5j5j5j5j5j5j0j5%K5J5J0J5J0J5J5N%N%L0J0%j5nNJ5J5%NNNj5j0j0j0j0j5
11004b5j0j0NK0K0NJ5J0L0nnk0j5j5k5nj5k0J0N%K0K0K0nnj0j5j5j5j5j5k0j0NK0J5J0J5J5
11002c5J5J5J5J5K0J0J0j0nNK5K0nnk0k5k5k0n%n%NJ0%j5j0nK0K0Nn%%K0Nk0l0l5k0NK0K0
10999b0K5J0Nj5j0k5%j0J0%%%N%%J5J5J5J0J5J0J5J5nnnl0l5k0nJ5K0J5J5K0J0J0k0m0l0n
10996a0nn%J5K5K0L5L5Nj0j0j0j5j5j5j5j5j5%%%Nn%%n%%j0J0j0J5J0nNJ0J0n%k0j0j0k0n
10993d5j0j0k5k0nJ5K0K5K0K5J0J5K5N%%n%j0nj0j0nj0j5nJ5nNNK0K0Nk0k0k0k0k0NK0J0N
10990b5K0%%K0K5K5K0K5nk0k0nj5j5j0j5j5j5j5j5%%j5J5L0K5K0k0k0nj5j5J0J5J0J0%j0n
10987b5nJ0%%J0%NN%J0J0NNk0k5k5k0k0%J0K5K0K0%k5j0j0j0j0j5j5NL0K0J5L0J0j0j0%j5
10985b5l5k0NN%%L0L5N0L0K0%nnnnnnnnj5%Nj5j0j0j0nj0j0nj0j0j5J0K5J5j5j0J5J5K5K0
10982C5J5nk0%k0l0k5j5K0J5J5J5J5Nj5nnj5k5k5k0nj0j5%K0K5L0K0j5k5k0j5nNNnj5K0L0
10979f5L5M5K5J0n%J0J0%nJ0NnN%nNJ0j0%%NNN%%k0l0m5l5%J0K0Nj5j0NK0J0J5K0J0nl0l0
10976a5nK0N%J0N%Nnj5nj0j0j0k0%%j0j0%K5L5j5m0j5J5L5N0K5J0J0NJ5%j0k5j5j5NJ5k0j5
10973Ej0k0NNN%%k0k0nK0K0J5K5K0K0K0J5j0j5k0j5%j5j0j0j0j0nj5k5k5k5k0NK0M0M0K5K0
10970B0K0K0N%j5l0j0J0nnj5Nnnj0j0nj0nnj0n%%%%%%N%J0NJ0J0J0J0J5%nnn%j0%j5N%%%%
10967c0K5Nnj5%%n%nnn%nn%nnnn%NNJ5%%J5J5n%nJ0j0nN%nnnj5NNJ5j0k5j5NK0J5NNNNk0k0
10963f0NL0K5Nk5j0j5%nnj0nk0%J5J5NK0NJ5J0J0J0Nj0l5nN%nj5NL5L0L0K5J5j0l0k5nN%j5
10960A5l0j5NK5K0J0J5K0J0J5J0nnJ0J0j0nNNk5j5nj0j5j0j0J0J0J0J0j5NK0K0%k5k0nJ0n
10957D0j5l0k5j0j0k5j5J5L0J5J0J5J0J0nnnnnj0j0j0J5K5K0J5nj5j5nn%j0k0j0NK0M0N0L0
10955I5Nk5l0nNj5j0j5k5nJ5J5K0J5j0j0k0n%j5j0%NJ0J0N%j5j5%K0J5K0J5Nj5nn%nj0%J5
10952B0L0K5K0j5j5j0J0Nj5m0l5%K0J5N%K5K0%Nnj0%NN%NJ0nnJ0J5K0j5j0j5%NJ5J5%j5nj5
10949G5l5m0j0J5K0K0K0j0k5l0nk0l0k0NK0J0nk0j0NJ0J0k0j5NK5NNNJ0NNNNK5J0k5m0m0j0
10946i0K0%%NNNNNNNnJ5J0nJ5%nJ0J5J0j0k5k5j0J0K0%J0J0K5L5K5J0j0j5k0j5k0j0j5K0K0
10943C5J0k0k0k5nj0nj0j5%K0K5nk0l0k0J5L5L0K0J5J0%K0%nj0NJ0j5j0NJ5K0k0k0N%%%Nj0
10940B5j0NJ0L0L0J0%j0nj0j5N%k0N%K0K0J0J5k0k0k5l0j5K0K5K5J5J0%j0k5m5k5NK0K0K5
10938F5Nnk0k0nK0J5j0k5k5j0%K0J0NK0J5L0J0j0j0nj0nJ0J5j0nJ0%%nk0l0%J0J5J0J5%K0
10935I0NNJ0J0NJ0j0j0j5nj0j0j0j0%%j0NnnNj0j0j0j0j0j0j0j5n%NnJ5NN%J0NNJ5L0N5L5
10932A35%j5l5k0j0J5nl5l0%%NNNNNNNj5j5j0j5%K5J0J0J5J5J5J5j5j5j0j5k0nj0j0J0NnJ5
10929A0J5%nK0J5J5J0nk0j0NK0%k5k5k5j5j5j0J0J5J5J0J5K0j0k5k5j5j0J0L0J5Nj5%N%J0
10926A5%j5j0j5j5j0j5j0j5%%N%J5K0K0J5J0NNNj5k5k0k0k0nN%%NL0M0K0J0j5j5nJ5%N%NJ5
10923B0n%J0%N%%%%NN%j5NJ5j5l0j0Nn%k5NK0K5J0n%J0L5L0%%NK5J5J5J0j5l0l0m5k5%%j0
10920A0j0%j0j0%nnNN%J0NNJ5%k0j5NK0nnnnj0K5%NJ5%NN%%n%%n%%j0J0%%j0N%%%J5J0NNN
10917E5K0nNj0%nn%nn%nnnn%nn%j0%nj0NJ0j5l0j0J0J0nnj5%NNK0nj0j5NL0N0M0Nk5%%j0N
10913D5J0J0J5J5K0L5J5k0j5j5k0j5k0j5l0j0%J0NN%nk5m0k5k5nK0K0NJ5J5%nJ0j0k5j0J0
10910e5J0K5J0J0K5J5J5L0N%nj0n%j5j5NNJ0j0l0l0j5%J5L5M5K5nnj0nnj0nnnj0nnnnnj5N
10907eK0J5K0K0K0Nk0k0l5j5nJ5L0%k5m5l0j0J0NK5K5K5K5J0J0J5Nk0k5k0k0k0nK0K0NNK0
10905E0j0k5k5NN%NnJ0J0%%J0%J0%NJ0nnNK0Nj5l0j0NnnNJ0j0k5j0N%j0nj0j0j0NJ0J5Nk5
10902d5k0j0J5L0L0J0nJ5J0NJ5M0N5L5j5l0k5j0%j0l5j5k0k5l5l0k0nK0J5NN%%N%%%Nn%k0
10899f5l5m0k5nJ5J5K0L0L5J5j5k0j0nJ0J0K0K0j0NJ0K5K0%k5l5j5j5j0k0j0J0nNJ0L5L0K0
10896eNJ5J0K0NJ5J5j0k0k5l0j5%J5K5J0NJ0J0J0J0J5Nj5j5k5j0NJ5J5Nnk0k0nj0j5j0j0j5
10893d0%J5Nnk0NK5K0NJ5J5nk0j5nj5%nj0k0k0m0j0J5J5J5J0Nj0nN%%%NK5L0K0J0k0nJ0K0
10891B0K0J0nk0k0k5n%J0J0K5L5K0K0J5%N%j0NK5L0K0k0k0N%k5l0l0nJ0J5j5l0k5j0j0%j5
10888b0k5k0nJ0nnNK0J5j0J0Nj0k5l5%L0L5L5L5J0j0k0k5l5j5%nJ0n%%N%nJ0J5NJ5L5J0j5
10885B0l0k0NK0K5L0K0%k0l5k0%NNK0K0L5L5K0%j5j5nNj0Nnk0k0nj5j5j5j0%%%%%nJ5j0k0
10882b5j5k5j0J0J5J0J5J5J0nk0N%J0%NK0J5J0K0NK0Nj5l5m0j0%J0nJ5J5nnJ5K5J5%j5nj0
10879D0%J0K5J0j5k5k5nJ0nk0j5%%j5nJ0K0J0J0Nj5j0n%k0nj5%j5%K5K0NJ5J5NK0NnJ0%nJ0
10876E5%%K0J5K5J0j0k5k5j0J5J0nk5j0J5J5nk5nJ0L0NnnNJ0k0k0J0j5%j5%J5K5K0J5J5j0
10873A05j5l0j5%k0%%Nj5l0J0M0L0J0k0m0l5k5j0%K0K0L0J5nn%nNj0j0k5m5m5nK5M5L0J0L0
10871B0L0Nnk0j5j5J5K5NK5J0%k0nJ5J0nk5k5l0l5k0NJ5M0K0K0Nj5j0k0%J5Nk0k0j0%L5L5
10868D0NJ0%%j5l5k5Nnk0j0NL0L0L5J0nJ5j5Nj0l0l5j5j5NJ5J0NJ5J0J5J5NJ0%%J0j0j0%J5
10865F5K5K0nk0m0k5l0j0%nn%j0J0%j0nnnj0nnNj0nJ5L5L0%j5k0j5j0J5J0L0K0K0J5k0k0%
10862Ej0k0k0nj0j5k0K5L5K0NJ0K0K0J0NNNJ0NJ0Nnn%j0%nj5J0NNNJ0l5k5j5l5j5J0%nj0N
10859c5%j0J5J0J0NJ0J0NNK0%j5k0l0j0nJ5K5J5k0j5j0NNJ5J0nJ0%NNJ5n%j5nnk5j5j0J5N
10856b0nnNNn%NJ0J0J0J0J0J0J5%Nnj0N%j0%%j0J0Nn%N%%%j0j5%Nk0n%%J5K0%k0k0l0j5J5
10853c5M5M0K0n%%j0J0j5j0%J0Nj0k5j5j5j5j5n%%%NK5J5Nnk0j5j0%NNnNNK0j5k0j5%K0nj0
10850e5Nj5j5j5K0K0J0K5M0N5M0J0j0%J0nk5l5nn%nJ0J0NJ5Nn%N%%Nnk0l0k5k0j5%K0L0L0
10847F0J5%j5k0j5%%J5J5j0k0nJ0J5j0j0Nnnn%j0%nK5K0%%K0K5%k5k5j5nm0l5k0J0K0NJ5K0
10844eK0J5J0K0Nk0j5%L5L5K0j0j0j0j0j0j5j0j5j0l0l0nJ0L0L0n%j0k0k0nNK0NJ0K5K0K0
10842G0K0L0%l0m5l0j0J0j0j0NL0K5j0k5NK5K5Nnk5l5l5l0j0J0K5M0K5J5NNj5k5j5j0%n%N
10839@j0j5l5m0j0J5L5M0J5%j5k0%J0J0J5NK5%K0N%%%%k5l0k5l0J5J0NJ5L5%nJ0J5%k5k5j5
10836b5J5L0L0J0nJ0%%j5NK0J0Nnm0m5k5k0Nj5k0nk0j5NK0L5L0L0J5j5j5k0j5k0%nn%Nn%N
10833g0k0J0J5L5L5J5k0m0l5k0j0J0NNNNNNNNJ5L0Nk0l5nJ0J0%j5j5%J0K5J5K0K0J5K0K0n
10830F5%%nn%%n%k0%j0l5k0%J0J5nnJ5J5nJ0J0nk0k0nL0L5Nnj5k5k5j5%J5%NNk5k5J0J5L0
10827a0L0K5J0J5nl0nJ0%%j5j5nk5j0j0k0n%%%%%N%Nj0J0Nn%N%NnJ0%NK5K5Nk5k0j0J5J5%
10824enj5NNNJ0%nJ5N%nk0j5k0nk0j5j0%K0J0J0K0NJ0J5J0J5K0NN%%%l0l0j0J5NJ5J0J0NN
10821D5%NK0j0k5k0j0J0%%nn%%%nj0N%n%%j0N%n%%%NnJ0N%K0J5K5J5k5n0n0k5J5M5M0J5j5
10818B0m0l5k0NN%J5K0K5j5j5k0k5j0J5L5M0M0M0L0L0Nk5l0l5n%j0nj0nnj0j0nj0nj0j0NJ0
10815c0J0NJ0NNJ0J5L5J0j5j5j5j5k0k5j0nNL0L0Nk0l5k5NNJ5k0k5k5k0%Nj5nK0L5L0L0L5
10812A5J0k0k0nJ5J0j0k0%%K0j0j5%l5%%%J5nj5j0j5j0j0J5K0nj5k0J0J0J5L0L0K5%%%N%%
10809Ej0J0Nj0%%%%n%%%n%j0%NJ0nj5j5j0J5J5J5J5J5J5N%K0nk0k5l0k0j0NK0K5K0K0J0nk5
10806B5k0nNj0k0j5j5NNNNJ5K5%j0k0nJ0nJ5%nj5j0%L0L5M0K0Nj5nnj5%Nj0k5j5J0Nk5k5n
10803c5j0j0%J0K5L5J0N%nJ5L0M5K0k0k5k0nNJ0%nJ0N%J0%j0k0k5j0j5k0j5j5%N%N%NNNnJ0
10800@NnJ0Nj0J5j0j0nj0j0nnj0%J5J0%nJ5J5nNj0n%%j0n%nnn%nn%nNJ0J0NJ5N%J5J0J0J0
10797D0J0J0J0NJ5k0l0k5k0nJ5%J5J0J5nk5k0k5j0n%J5K0%NJ5J0J0%%%%%%%%j0j5%k0nj5j0
10794d5j0nJ5%%K0K0%j5k5%k0nNK5L0Nnk5k0j0K0L5N0L5K5Nnj5nJ5N%j0j5j5j5j0j5j5j0%
10791eNN%j0j5%L0K0K5J5k0l5n5m0j5nJ5K0K5K0K5J5%k0k5k5k0j5NJ5K0K0NJ5J0Nj0%nnj0
10788b0k0%J5L0K0K0J0j5j5Nj0nj0n%%n%NK5M5L5Nk5j0nk0l0l0k0j0nNj5k0k0%J5K0K0L0J5
10785Ej0nj5nj5nj5nK0K5K0K0NNj5k5l5k0%K0K5M5K5J0nj0nJ0Nk0j5k0k0nj0j5%%%%NnnNJ0
10782d5J0J0J5J0J0J5N%j5k0%%J0j5l0%J5J5%%J5J0%NJ5NJ0NJ0NJ0j0l0j5j5%L0J0J0j0k5
10779B5j0k5k5j0k0j5NJ0J0NNJ5J0NNJ0J5%%J5NNN%nk0m0m5j5J0K0K5J5%j5nj5j0j5nNK5K0
10777b5J0J5K0J0J5J5Nj5k5k5j5NJ5J5NJ0J0J0J0j0j5j5j0NN%NK5L5L5K0j0k0k5l5l5k5%J5
10774A0J5Nj0%j0NNj0k5m0k0NL0K0J5NK0N%nk0k0k5j5NJ5K0J0nJ0M0K5nnk5k5j0j5NNn%K0
10771@J5J5J5%%nnnnn%%K0L5L5J0%nj0j0nnJ0J5nj5j5k0j0j5k0j0k0j5k0l0j0J0J0J5J0J0
10768d0J5j5j5j0j0NNK5J5J0nJ0J0J5NK0Nj0k0n5m5l0j0K5L0K5L5K5L0M5K0j5j5j0J0L0M5
10766A55K5%l0j5j0j0j5k0k0k0N%J0nNNN%j5l5l0k0NJ0%J5K0K5K5K0nj5k0nj0l0l0j0nnj0
10763f0NK5M5M0K0J5j0j0J0K0J0nk5k5%j5k0%%%%K5J0nk0j5k0k5j0NK5N0M5Nn%%j5j5j5j5
10760B5n%j5J0j0n%nK0J5K0K0K5J5k0m5n5m0J0M0L0%k0nJ5L0K5K5nk0j0j0k0l5k5k5nJ0J5
10757c0j0J5nnJ0K0K0J5K0%%N%J5K5K0J0nk0nk0l5l0j0NJ5%k0k5j5NNj5%J5%NNJ0%J5j5NK0
10754A5L5M0K0%j0j5l0l0k0NJ0J0%%J5J0%J0NNJ0N%J5nj0j0j0j5k0k0k5j5NK0K0Nk0j5NK0
10752A5Nj5j0%Nn%N%%J5j0k5l0nJ0K0J5J5K0J5J5K0J5%l5k0nJ5K5J5K5K0nj5l0m0l0n%J5N
10749B5%J5J5J5j5j5j5J5J0j0%%J5j0nJ0Nn%J5J0nnnNJ5NNk0l0k0j5%%nnj0j0%j0j5NJ5J0
10746b0J5J0K5K5K0%l5m0k5NNNNNK0L0K0%l0l5nNK0%%K0K0J5j0J5K5K5J0k0k5l5m5n0m5l0
10743a05k5k0j0J0%%K5K0K0K0L0J0J5K5L0J0j5j0nJ5J0n%n%nk0k0j5k0%J0L0M5L0%l0m0j0
10740eK0K5J0NJ0K0nnk0j5nnk5j0nj0n%nnnn%J5K0J0K5J5J0J5J5K0nk5k0nnj0n%%nN%nNnj5
10737Ek5k0j5NK0K0NNJ5NNnj0j5%J0J5J0J0J5%nj0l0l0j5J5L5L0Nnj5j5j0NJ0%%NJ5NJ0J0
10734F5%j0j0%j0nj5%%j5nnJ0K5K5J0j0k0j0k0J0%NNN%%J0%j5nj0j0k0j5J0J0j5l5k5j0J0
10731i5L0L5Nnj5NJ0j0%Nnn%j0j0l0l0nK0M0M5K0N%%%j0j5%k0k0nk0n%%J5j0NNJ5nk5j0K0
10728h5J5K0%k0%J5J5Nj0%%J5J0K5M0K0Nnj0nj0J0NJ0NnJ5J5nnk5k0j0nj0j5k5k0k0nK0J5
10725c5nj5k0%n%K5NJ0nj0K5K5J0L5J0K5L5Nj5j5j5k0j0k0k5nN%NNj0j5j0j0NK5K5%j5j0j5
10722b5k0k5%K0Nnk0j5j5nNK5K5K5Nj0k5j5J5J5J5N%J0N%N%J5nJ0N%j0NNj0%nn%%%%%%%n%
10719@j0l0k0j5J5J0J0J5Nnk5k5nj0J5J0%J0%k5%%%%J0M0L0J5j0j0nj0%n%%k0k0j5k0J0K0
10716g0J0nj0%J0L0L0NJ5K5j0j5k0nnJ5%NJ0NNN%J0N%NNJ0%%%%n%n%%k5k5j5l0j5NK0K0N%
10713eJ0nnj5j5j0K0L0M0J0k5k5nJ5J5%k5k0j0Nj0%%%n%J0j5N%J0J0J0J0nj0J0M0J0k0j0J0
10710C0K5L0j5l0k0nnj5m0k5j0NJ0nJ5%l0k0J0M0K0j0l0k0nnj5NK0L0K0K5M0J0j5l5l0j5J0
10707e5Nnj5k0nJ5J5J5K0NK0J0J0L0J0k5l5n0j5J5K0J0j5nN%%j0J0K0J5%k0j0K5N%%%%nL0
10705B0L5M0K0k0k5k0k0l0k0k0k5NJ5NJ0K5L0Nk0j0j0j5j0j0k0j0j5J0J0NJ0J5NNJ5J5NJ0
10702A5J0J0J0NJ5nnn%%nnNNK5L5%l5l0nNj0n%nn%J0j0m5k5%%J0J0J0J5L0K0j0nk5j5j5k5
10699e0n0k0%K5M5M0M0M0%j0j0n%n%j0l5l0j0NL5L5M0K5nl5l0j0%J5J5%j5l0k5j5j0K5K0n
10696a0%%Nnj0J0%j0%j0j5%J0J0j5l0j5k0k0j5%K5J0J0J5K5L0J0nk0%k0j5k5nK5L5Nj0m5n
10693a00K0L0J5j0j0J5L0K0Nnl5k0nJ0K0nj0NJ5M5K5nk5n5l5%J5M5J0nnJ0J0J5N%J5NJ0J0
10691G5%J0Nj5l5l5j0n%j0J0J5J5j0k0j5n%k0j5nj0j0NK0J5J5NK0K5%%%%nn%%n%%j0%J0j0
10688a0j0NJ5NJ0J5J0J0J0J0nj5k0%J5%k0k5k5nNnJ0nj5j5j5%%J0K5J0k0j0%K0J0J0NJ0NN
10685A0%j0k5m5k5nK5M5L0K5%n%J5K0K5K0J0%l0k5k5k0l0n0l5NK0K0K0J5%J5%NJ5nJ5K0j0
10682C0j0nj5K0J0J5j5k5j5%J0Nn%j0%nj5j0nnj5nj0j0nj0nJ5L0L5J0J0k0k0NL0K0j0m5l5
10679h5j5J0M0J5Nj5k5j5j0J0K5J0j5%%%J5NJ0NN%J0L5J5Nj5j0%%j5j5j5l5nK0K0NL0J5n%
10676A5J5L5L5nl0k5k0j5l0m0k0j5J5L5L0J0n%nnnj0j0%j0nK0J5Nn%j0J0J0J5%l5j5l5l0k0
10674a40K0L5J0k0k0j5j5k0j0J0K5M0K0J5J0K5M0L5NNj0%%j5%j0j5NnnnnJ0J5NJ0K5J5nk5
10671D0j5k5l0j5NK0J5J5n%n%%k5j5nj0j5nj5nL5K0%%nL0L0Nn%%J0nJ5%m0j0J5L5K0J0j5j5
10668C5k0k0J0J5%j5j0nJ5J5J0J5J0J5L0%j5k0j5k0l5m0j0Nnj0nj0K0K0K0K0K5%k0j5k5k0
10665e5%J5K5K0j0j0NJ5K5%j0K0L0L0nk0j0j0j5j5k0j0nNK5M0L5K0k5o0o0l5%J5J0J5K0NN
10663E%%%%k0k5%L0K5K5K5j0k5k5nJ5K5J5K0Nj0k5m0l5k0J5L5K5K5K5L0j0k5j0k0m0k0%J5
10660enk0k0nnnj0NK5M0M0L0Nj5n%%NK0J5K0J5nk0l5l5k5%J0j0%J0NK5L0Nnj0k0nj5j0j0j0
10657en%nnNJ5%k0k0n%K0L0L5J0k0j5k0n%J0J5NJ0J0%j5l0nj0j5%J5K5%j0%K0J0N%K0NNJ0
10654G0NJ0NNj5j5Nnj0j0nJ0j0nJ0J0J5nk0nJ0nk5l0j0%J0j0nNj0k0j0%J5K0K0K5J5j5k0j5
10651a5k0NN%J0NNN%j0j5%k5nj0j5%j5NK0K5M0K5nj0j0NJ5J0%N%%nn%j5%nn%l0j0nnJ0nk0
10648g0k5%J5J0%%NNNJ5J5nj0k5%J5J5%j5l0j5j0NK5K5M0L5M0J0j0j5%Nnk5j0j5j0j5k0nJ0
10645d0J0J0J0K5J5K0j0k0k0%J5%NNNk0j5k0k0NJ5J0J0J5L0L5J5j5j5j5j5J0N%j5k5nK0%J0
10642C0J0NJ5J0K5K5j5m0m5l5nK0J5j0k5j0J0J5L0N%K0n%nj5N%j0n%J0%%J5%NNNj5j5k5l5
10639c5j5%J5L5Nj0nNK5J5j5k0NK0%l0k5nJ0J0%%%%K0J0%j5k0nj5j5j5j5j5j5J5N%J5M0M0
10636@N0L0Nj0j0NJ5Nnk0m0l5l0j0%J0J0k0k0nj5j0k5%K5M5L5Nj5j5J0J0J0J0j5j0j5j0j5
10634g0j0j0j0%J5NNJ0J0%J5%n%N%%%%nJ5%Nl0j0K0J5K0NJ0J5J0J5K0Nj0j0j0j5j0j5nj5%
10631b0K0NNJ5%%J5J0J5j5j0%%J0j0NNN%J0%K0j0k5k0j0J0%j5j0l0l5l5j5j5j0J0M5N0J5n
10628b0J0J0J0J0J0J0j0j0j0j0K0K5L0J5n%j5m5m0k5nJ5K0L5L0L0J5%k5n0m5j0J0M0K5%k5
10625B0k5J5J5%K0K0%j0K0L0J5k5l5j0J0%n%%n%%n%%j5%%j5k5k5NN%k0m5l5nK5J0J0J5M0K5
10622eK0J0k5m5l5j0J0N%l0j0NK0J0NK5nj5k5k0k0NN%NNNnJ5K0K5L5J5Nj0j5%K0J0K0K0%%
10620D5k5l0k5n%k0k0K5L0L0J5nnJ5nJ0K0j0j0nj0j0k0nJ0l0j5%%j5J5L0L5J5%J0J5%j0K0
10617F0J0%k0k0j5k0k0k0k0j5j5%Nj5nnnnJ0J5J0J5J0J5J0J5J5J5K5J0j0k5j5j5%%%%nNNj0
10614c0j0j0nj0J0L5K0K0j5l5m0j0%NNNJ0J0NJ5NJ0J0N%%%%%%%%J0NJ0NJ0NnJ0K0nl5k0j0
10611Ennnl0nNK5L0K5k5k5j5J0n%nnnnNK5J0J5J5J5K0Nnj0j0nj5nj0j0k5l0k5k5J5M5K5K5
10608EK0%J0J0NNK0%j0j0j0j0J5%k5k5m0m5n5l0%J5M0M5K5J5j0j0NJ5NJ0j0j5j0nJ0K5L0J0
10605B0J0J0k0l0l5j5J0NNJ0NNJ0J0J0J0nj0nnnj0nj0K5Nk0j5j0N%%%nj0N%j0J0j5K0K0NK5
10602@K0NK0K0j0%n%nn%nn%%%Nj0%nJ0J0j5l0l0j5J0J0%Nj0J0L5L5Nl5m0j0K5K5K0Nk0k0n
10599en%j0j5Nj0nj0nnj0nnj0%nJ5NNNNJ0N%%%%%%nNnk0k0nJ0K5L0J0nj0%j0nj0nnn%%%j5
10596i5J0n%J0J0K0NK0NJ5J0nnNj5nnn%%N%N%NNNnj0j5NK5nk0k0NNJ5%J5nnJ5J0%J0%NNJ5
10592D0nj0k0k0nn%Nnj0j5l0nL5L0J5n%K5NJ0K0%J0J0%n%nk0k5J0J5%k0nnj0nnj0J5K0%l0
10589a5j0J5J5j0j5j0j0j0%NNNL0L0M0K0%j5l5m0k5j0j5k0NK5J5J0J5J0J5J0Nj0j0NJ0J5K0
10587F5Nj5j5j5k0l5l5j0NJ0J0J0J5NNJ0NNJ0NNnj0j0nnj0j5%K5K0K0K0K5nk5k5N%NNj0J5
10584D0%%k0k0k5j5J5J5J0J5Nj5j0NJ0J0K5nj0nj0j0j0nj5n%%n%%%n%K0J5K5J0j0k0k5nJ0
10581b0J5J0J5%n%%j5%Nj5%%Nj0k5j0NK0J0J0j0l0%%%%%%j0NJ0J5J5J0%n%%NJ0K0N5L5nl5
10578H0l5k0k0j5j5j5NnnJ0J5%K0J5J0j0k5j0%nnJ5%%J5M0K5K0j5nJ5J0nj5l0k0k0nnj0%K0
10575@M5M0K5J0k0l0l5j5k0%k5nJ0n%j0l5l0j5J0J0J0J0J0J5%K0J0J0J0Nnk5j5j5NK5K0J5
10572A0K5K5K5K5J0J5j5l0m5m0k5k0%L5K5J0%NN%%%N%%Nk0l5l5j5N%N%NNnJ5J0nNN%NK0K5
10569D0%k0k5j5J0J0Nk0nn%%NK5K5K5Nj5l0k5j0J5L0L5%%nnnl0j0j0j5nnK0J5%J5J0K0%nj0
10566C5NNk0k5J5NJ0%j0j5j0j5J0N%Nj0j0k0n%NJ5Nj5k5l0j5nK0N0M0J5J0J0j0nNJ0nnNK5
10563E5J5j0j5j5NJ0j5l0k0J5NnN%%%%J0nnNJ0j0k5l0l0k5j5J5L0M0L0M0K0j0l5j5NNnk0k5
10560d5nN%J5nnn%J5J0%nm0m0k5J0L0%J0J5K0L5J5J0J0%nNnnNn%nk0%j5nj0j0nnJ0J0%%J0
10557c0NNJ0%%J0%NJ0nnk0k5%J5K0J5J5K0j5nJ5N%j0J0nk5j5nnJ5K5K0J5%k5l5k0n%%k5j0
10554e5J0K5L0J5k0j0j0J0nNn%nnJ5j0nJ0%%%%j5k0nj5%L5K5J0nj0j5nj0j0j5nk0j5k5j5J5
10551a30L5M5L0K5nl0k5k0NNj0j5K0K5L0K0J0NK5NNJ5nNn%K5J0J5nk0n0m5k0nj5k5k0J0K5
10548e5K0J5K5K0J0J5J0j0k5k5j0J0K5M0Nl5l0j0J5L0L0K5NNj5j5NJ0Nnnj5j5J0J5K0K0%j5
10546A05l5m0k5%j0k5k0j5j0%K5M0K0nj0k0N%%%N%N%%N%NnJ5K0nj0%K0K0J0NK5K0K0j0k5l5
10543F5m5m0m5j0NK0K0J0NN%N%NnNK5j0%J5J0nNNK0j5k0k0j5k0%%K0K5J5%k0k5j5%n%%%N%
10539b5nN%%%%N%nNK5K5K5K5Nk0j0n%n%nk5m0n0k0NJ0NJ5L5M5M5L0K5%k0k0j0%%j0j0l0l0
10536a0j0K0%l0m5m0nJ5M0K0Nk5nnnj0nnnj5%J0nj0J0J0nnJ0J0J0J0J0%K0J5%J0%J0N%NNN
10533A0j0k0%k0l5k5nNJ0J0%K0L5K5%n%N%%N%J5nk0nNL0Nj0J0n%K0J5NJ5NK0Nj5k5j5k0j5
10530B0k0k0k0J0NNJ0NNNJ0N%j5J5K5J0j0k0k0l0l0k5N%NN%%%%NNj0J0NJ5J5J0NK0NJ0J5n
10527D0NNNNNNnnnn%nnnnn%nn%j0nnl0k5j0j0%K0L5J5j0J0NK5K5L0J5Nj5%n%K0K0%j0j0j5
10524H0j0%J0J0%nj0nnk0l0j5k5k0j0k5nJ0K5J5J5J5%K0%j5nj0j0nj0nj0j0nnnnJ5J0%nJ5
10521e0N%J0Nj5l0k5NK5K5J5L5M0J0%nn%NJ5J0J0J0NJ5J0l0k5k5k5k5k5l5k0j5j5j5j0J0L0
10518a00K0J5%%%%%%%NNN%NNNNNJ0J0J0J5nnnnJ5L0L0J5%j5j0j0k0k0k0k0j5N%j0nj0nj0n
10515h0j0j5NNJ5K0NJ0J5J0J5Nj0j0NJ0j0nJ0l0j0J0J5Nj5j0NJ5J5J5J5J0K0K0J0J0J0J0N
10512A15Nj0k0m5n5j5K0K0K0K0L0J0j0l0j5k0nj0J5L0L0J0k5m0k0J5J5L0K5nk5k0k5k0l0j5
10510e0M0N5L0%k0j5l5j5Nj0%%NK5J0J0J0n%%j5k0J5J5J0NJ5%k0k0k0k0j5%K0K5NNNJ0j5%
10507B5Nk0k0k5%J5%%%%nN%%Nj5j0nnnj0nNJ0NN%J5J0nNNJ5nNN%J0NJ0J5Nj0l0k0k0k0j0J5
10504d5J5J5J5J5J0K0J5Nnj0j0J5L0Nj5l0l5k0j0k0j0NJ5Nj5nJ5K5M0L0K5K0%nm0m5k5k0k0
10501d5n%NJ5J0L5L0j0m5m0j5J5M0K5Nj5j0%J0J0J5J0nnj0%%j5j0NJ5J0L0Nj0k0j5k0k5l0
10498f0l5k0J5L5L0K0J0NJ0J0J5N%J5Nk0j0%nj0%j0%J5J0%J5K5L0J0j0l0n0n0k0K0M5J5J0
10496D0nj0k0l0k5l5m5j0K0N0K5%%j0k5k0%%L0M0J0%K0J0j0k0n%nm0l0l0j5%K0J0L5J5K0J5
10493c0%%J0N%NNJ0J0Nj5j5j0%L0K5Nj0j5k0nJ5K5%j0nnn%J0j0k5j5nnl0l0j5J5L0L0K5J0
10490a0j0k0l0l0%L5N5M0nk0%J0Nj5n%Nj0j0N%j0nnnnj0%J0J0J0J0J5%J0J0J5nnJ5%NJ0nl0
10487B5l0m0k5nNJ0nnj0j0nnj5%j0j5j0j5j0k0j5J0K5L5M0K5j0j5k5%K0J5J5NK5L0J0j5j0
10484c0K0N%K0L0K5Nj5j5j5n%%k0k5NNJ0NJ0J0k0l0m5l0l0k0j0J0K5M5K5K0Nj0%J0Nj0l0l0
10481i5j0K0M0M0K5N%nj5j0j5j0j5j5j0NK0J5J5J5J5J0J5nk0nj5j0j0nj5%K0J0J0J0J0J0N
10479C0J0%j0J0J0nk5l0l0k5l0NK0L5L0K5J5%nj0k0j5NK0K0L5Nk0l5l0j5NJ0nj0j5%K0Nk0
10476d0k5j0J0K0NJ5J5J0%K5K0%%m0k5nNJ0J0J0nnk0%J0nJ0%J0K5K0K0NJ0NJ0k5l0k5k5%n
10473a0%%J0K0J0J5%j5j0nj0nj0%j0NNJ5M0N%j5k0k5k5k0j0j0j0nJ5L5M0J0nnnnk0k0l0j0
10470i0%nj0J0%n%K5L0J5%k0j5j0nJ0K0K5J5L0Nj0j0k0nK0L5L5%l0k5l5k0J0K5K0J0j0j5k0
10468b0nnNj0j5j0J0K5K0%%j0n%n%J5J0J5J0%%j0j5nK0M0M0%l0k0nj0k0j5j0J0NJ0J0J0J0
10465D0NJ0j5j5k0j0k0j5j5j5n%j0%NJ5L0nj0k0J0K5L5M0L5J0k0l5l0%J5J5J0nj0nnj0nj0
10462a0j5%J5%J0Nj5l0l0k0j0j5k5nJ5J5K0K0N%nJ5L5M0K0j0j0NJ0NNJ0%j5j0J0NnnNj0NJ0
10459D0NK0Nj5j0j5l5n0l5j0K5L5K0%%%J5NNj0j5j0j0j0N%nnj5j0J5L5K0J5j5l5k5NM0L0K5
10456C0J0j0%nnk5m0k0nJ0J0K0K5NN%N%K0K0nk0j0j0nj5l0l0j5K0K5NJ5K5L0J5nj5k0j0j0
10454a5NJ5K0K0K5n%nn%nNj0l5l0k0m0k5j0J0K0K0K0J5NnNJ0j0j0k0k0j5nNj5J0L0K5J5nN
10451b5J5K5K5Nn%k5j5j5j0K5L5L5L0J5k0k0k5k5k0k0l5j5nnnj0J5K5K0J5nk5j0j0nJ5NN%
10448d5Nj5j5k5%K0L0K5K5j5j0j0J0J5K0%NJ5nn%n%j5%J5k0k0j5J0NNNj5j5j0%J0J0%%NnJ0
10445b0J0J0NJ0J0K0%n%j0n%nnnk0k0l0j5J0J5J0J0Nk0j0%K5K5L0K0%N%NNK5L0Nj5j5j5j0
10442F5k5j0J0J0%k0l0k5nNK5L0J0NNN%j5nnj0j5j0j0j0j5j0n%K5J0J0Nj5%%%J5K0%k5k0k5
10439e5k5NJ5J5Nnnnj0%J5K0%k5k5j5k5l5j5J0J5K5K5K5K5J5J5J5J5k0j5k0j5%K0J0J0j5j0
10436d0k0l5k5nK5K0J0J0nnj0%K5K0J5K0%%k5k0nJ0L5L0K0nnnk5k5l0l5j5NK5M0J0nj5l0l5
10434a05m0NL5J5J5NK5K5NNNJ0%%J0NNj0j0j0j5nj5nj0j0nnj0%J5NJ0L5M5J5%j0%Nj5j5j5
10431a0NK5%j5Nnj0%Nj5j5%K0L0K0%j0k5l0l0m0k0J5M0L5K0K0J0J5J5K0K5K5J5k5m0m0k5n
10428Enn%n%%%j5j0NL5L5N%j5k5j0J5J5%j0j5NN%NNNN%J5NJ5J0J0J0J0K0%nk0k0nJ0K5K5N
10425A40k0m0l5l0j5j0k0j5NK0K0%%nj5NJ0NNJ5K5L0%j0nnnn%nj5%K5J5K5K0%k0j5nj5%Nj0
10422E0l0k0j0K0M0K5nk5j5NK5L0nk0k0nj5j0j0j0nJ0N%N%J5nk0%nj5l5k0nJ0J5J0J5J5N%
10419a0k0m0k5j0J0J5K5K5K5K5K0j0nJ5L0J0J5K5K0Nj5l0k0m0m5k5j5j5j5j5j5j5j0j5nJ0
10417a40L5L0K5NK0J5%nJ0j0k0j0k5j0J0L0L5J0J0nj0j5j5NJ5L5L0K0%j0%K0J5Nk0k0m0j0
10414A5%j0J0K0K5J5%k0nNJ0j0j0j5nJ0J0nk5l5j0j0j0j5J0NNJ0NNJ0NN%%%%NN%j0J0%%j0
10411eJ0NnJ0K5%K5Nj5%%k5k5k5l0J0J0NJ0J0J0J0J0J0J0%K0K5J0K0K0N%nJ0J0J0J0NJ0j5
10408A80l5l5k5j5k0j5J0J0K5Nk0l5l5k0nJ0J0%%nnn%nnnJ5J0J0J0L5L0Nj0k5k5nj0nJ5K0
10405C0K0n%k0j5j5k0nNK0J0K0J5J0%k5k5l5j5J5L5J5nj0j0%NK0J5K5K5J0k0j0j0j5nj0j5
10403Ej0j0NJ5K5%J5J5J5J0%j0%nj0NJ0k0k5k5%J5%%N%j0l5l0j5J0J0J5NNNNNj5j0j5j0j5
10400g0k0j0j5J0K5J5K0J5J0J5J0J5J0J0J0%j5l5m5m5k5J0K5M0M5M0K0%nj0k5l0j5J0J0Nn
10397@j5j5nNNnj0J0Nj0nJ0%NNn%NJ5J0J0J0K5Nj0k5m0l5k0%N%%J5J0J0K5NJ0K0K5Nk0l0n
10394@K0M5L0K0nj5j0j5j5nNNnj0j0j0j0j5nj5nnK0J0%K0%J0J0J0%J5Nnj5j0j0j0k5l5nK0
10391b5NK0J5nJ0%%Nn%Nn%j0Nnnn%j5j5k0j0J0K5J5J5J5k0%%%NJ5K5K5K5nj5k0l5k5%K0K5
10388D0J5K0Nk5j0n%J0%N%J0%NK0K0K5J0k5m0m0l0j5j0j0j0%J0J5%j5%%J5Nnk0m0j5J5K0N
10385d5j0j5NK5K0%nnj5j5NK5K0j0l0k0j0k0j0J0J0j0%NK5J5j5nNK0Nj0NnNK5NnNJ0%N%NN
10382Ej5j5%J5J0nl5l0nNK0K0J5N%J5M5L5%m5m5k5n%J5K5K5J0%nJ0NJ0J5%k0k5l0j5K0L5L5
10379G5K0Nj0%nNNJ0N%j5n0k5k5%%NJ5J0J0J0NNNJ0j5j0j5j0nl0l0j0J5J0J0J0K5%j5k5k5
10377e0j5NJ5L0J0K5K0K0nk5k5j0j5j5j0NL0J5J5%nj0NJ5J5nk5l5m0j5NJ5J5n%J5J5%n%J5
10374a0J0%NJ0J0NNNNNK0J5j5k0j0k5l5l5j5K0L5L5K0K5K5nk0k0k0k0nnNj5j0j5j0j5K0K0
10371b5K0K0J0NJ0Nk5k5k0k5k0%J0NJ5K0nk5NN%Nj0j0NNL5L5%%NL0L0Nk5l0m0k0%%J0%%nj0
10368b5NK5L0L0L0J5%NNk0l5k5k5j0J5%%nk0j5j0nJ0%%%nk0j5j5NL0L5J5K0NNJ5J5K5J0%%
10365A00%%k5k5j5l0l5j0L5L0nn%n%n%%%%%%%N%%%%%%%Nj0J0j0%J0j0%%%n%%%%j0J0n%%%J0
10361Ej0N%%NJ0j0%NN%%%nk0%k0j0nk5%%%j0J0%n%%j0j0j0j0J5L0K0K0L0J5K0K0K0Nj5l5m0
10358a0m0j0j0%NNNNj0n%J0j0%%J0K5J0K0J5J5K0J5j5j5j0k0j5j0k5n%J0%j5l0%J0J0J5NJ5
10355c0NJ5J0J5J0%%%NJ0nnJ0J0J0J0J5j5nl0k5j5%K0L5L5N%nj0nj0l0l0j0j0n%n%%Nn%N%
10352b5J5K5j0n%K0K0K0nnn%%%NNJ0j5k0k0nnJ5J0J0J0J0%nJ5L0J5%k5k0l0j0%NJ0j5k0k0
10349a5l0l0nK5J0J5K0J0J5J5K5J5Nnj5J0%nNj0j5k0k0j5j0NL5J5J0%NNK0K0%j5m5m5m0k0
10347g5%K0L0%j0NL0K5K5J5N%k0k0l5j0j0N%K0K0j0k5l0J0K5L0L0K5K5K5K5nk0l5m5k0NJ0
10344D0J0%n%%n%j5Nnn%nj0nnnj5%nj0J0K0J5J0%l5l0nj0j0j0j0K5K0K5K0K5K0j5j0k5j0K0
10341@K0M0M0J5%j0j5NNn%%%%nJ0j0k0k5k0k5%K0J5%NNNN%J0J0nnk5k0j5j5k0k0k0nj0j5l0
10338a30k0%M0M0M0K5L0L0L0J5j0j5nNJ0j0J0j0%%j0j0j0nj5j0j5j0K5K5Nk0l0j0k5k0nJ0
10335e5NNnJ0J5nj0nnK5J5J5nk5nj0J0NJ5j5j0J0n%%n%n%%J5%NJ0NNNJ0%%j5j5k5l0J0J0K5
10332b5K5NJ0%%k0j5k5%J5K0L5Nnj0j5nj0J5J5J0nl0m0m0k0J0M0M5L0%k5l0k0nJ0J0J0J0K5
10329@K5M0J5Nk0l0m5m5k5j0J5%%NK5L0J5j0j0k0NK0K0J0%NNNJ0J0%l5o0n5m0nJ5NNNJ0NN
10326i5J5J5J0j0%K0K0M5K5L0J5j0%k0k5k5k0%L0L0NJ0NNk0l0k0k5nK0J5nJ0NJ0NJ0NNJ0N
10324G0J0NJ0l0l0l5k0nJ0N%K5K0K0K5%k0j0nj0nnj0j0nnj0%Nj0k5k0j5j0K0NJ0NJ0J0J0J0
10321a0J0%N%%j5j5J5J0K5J0N%j0j0l0k0nJ0K0K0K0K0NN%%J5J5NNNNK0K0Nk0m0n0m5m5NJ5
10318b0J0J0J0J0J0J0j0%J0j5Nnj0J0k0j0j0j5j5j0j5j0J5K0K0J5J5K0K0J5Nj5j0%k0j5j0
10315eNK0Nnj5j5%NK0J0k5n%%j0nnK0J5NK0nl0k5j0nJ5J5j0K0%nK0J0%%J5%NJ5nk0l5l0k0
10312e0j5K0J5j0nJ0%n%%%%NNNNnJ5J0nk0k0l5j5J5J0%K0NnNNNNNNL5N0M0M0K5nk5k5k5k5
10309F5j0K0K0J0l0m5l0j0j0K0J5J5J5J5K0%j5l0j0%%nnJ0%%J5nN%j0k5k0j0j5j5l5nK5K0
10306e0K5K5K5K0K0K0J5nl0k5k0nj5j5nl0k0j0NK0K0NNj5n%nnNj5j5k0%K5M0M0L5j0j0%Nk0
10304El5j5%NJ5K0J5J5J5K0K5J0k5k0k5k5j0j0J0L0L0K5j0l5k5J0J5K0nk0j5j5j0j5j0j0n
10301e5%%%%%%%L0L0L0L0nnNj0nJ0%%%N%%%j5j0nl0k5%J5NNNJ0J0J0J0J0j0j5J0L0K0K0nk0
10298H5j0j0J0L5J5J5nk0j5j5j5k0k0j5k0k0N%%%NNJ0nk0k0nK5nk0k0NK0K5Nj5j5k0k5nj0
10295a05J5L5L5%k5k0nNNNJ0%NNNK5K0j0%J5L0K5K5J5J5nk0l0k5l0l0J0K0J5J5n%%nj5j0k0
10292ej5NN%%K5K0K0K5Nl0j0%nJ5NNJ0J0nJ5J0NJ0Nj5l5k5k5nj0nj0J0J0J0N%n%nn%Nj5j0
10289enk0nK0K0K0K5k0l0l0j5j0j0nnNJ5J0J0nn%nk5k5NNK5K0K0K5J5j0%J5N%NJ0j5nnJ0K0
10286D5%nk0nj0J0J0n%%nj0j0%j5nnk0%N%N%J0NnJ0K5L5L5K5J0J0%k0%nJ5L0J0nJ5nl0o0n0
10283A5l5%J5J0NJ0Nk0j5nJ5j5j0k5k0k0k0NK5J0J0nnJ5L0K5J0%NJ0J5L0K5nk0k5n%j5nnj0
10280Ej0nj0nj5nj0nnJ5J0L0L0Nnl0l0j0NK0J5K0K0NNN%j5j5k0k0l0l0m0k0NL0M5M5J5%%k0
10277b5nl0k0k0%nj0%J0J0K0Nj0nNL5L5J5j5l5%J5NNJ0J0%J5L5J5nnj0nj0nK0K5K5K0J0J0
10274A35K5j0l5m0k0%%%N%j0j5j0j5NN%Nnk0j0j5%J5j0J5%%J5nnj0nj0nj0nj0j0nnj0J0J0
10271f5k0k0j0n%n%J5M0M0K5NK0J5j0k0j5j5nj0j0nJ0M0L0K0j5nk5%nk0j0j0%K5K0Nj5k0k5
10269e5j5J0L0K5J0j0j5j0j5%j0j5NK5L0L5K0%j0j0%j0nnnj5%nj0nj0nnK5K0K5J5j0m5l5k0
10266h0nK0M0M0Nk5j5%J0K0L5NnJ0%%nk5j5j5J0K0K5J0j5k0j0k0k5j0K5M5L5%j5j0%J0J5%
10263F5j5%j0j0%j5j0nJ0K5K5J0N%%Nj0%Nj0l0m0m0k5%L0J5J5L0J0j0j5%K5K0NJ5J0K0%j5
10260H5l0l5j5J5%%K0J0J0J0J5%j0j0Nnn%nn%Nj0j5j0j0j5j0j0j5j0n%J0j0j0J5J5j0n0l5
10257a30j0K5L0L0L5K5K5nk0k0nnnnJ0J0K0%J5J0J5J0j0j0j0j0j0j0k0%K0J0J5K0NK5K5Nj0
10255I0j5k0j0nNNnj5k0l0l5k0NK5K0NnL0L5J0k5l0j0%%j5J0J5J0K0J0nk5k0j0j0k5k0j0J5
10252g5J0K5J0j5k0k5j0L0L0L0K5Nj0n%J0L0K0J5k0n0m0k5j0NNj0NJ0J0L0J5%k0k0k0k5%K0
10249f0K5J0j5j5J5K0%%j0%Nj0%nj0NN%NNj0n%J5L0K5Nj0k5k5k0%%J0J0Nj5j0NL5K0nk5k0
10246d0%nj0J0J5J5J0K0J5J5J5J5Nj0%n%%nnnnnnJ0J0J5J0NNJ0nnnm0m5k5j0J0J5J0nj0j0
10243b5%K0J0J0%J5K5nk5nJ0nl0k0NNnk0k0n%j5k0%K0K5L0J5J0k0j5NJ5L0L5J5%k5l5m0j5
10241e0J5J5J5nj0J5J0J0J5Nj0nk5k5l0l0n%J5K5K0K5K0L5K0Nk5k5NL0K0Nj0%%n%k5l0k0j0
10238b0j0j5nJ0L0K5J5J5%%k0j5%%nnk0NJ0NJ5N%k5k5%%%J0nj5j5l0nK0J5J5J5J5j0N%J5n
10235ej5K0J5%K0%j0l0k0k0j5j5%K5K5J5NNJ5K0%j5k0%J5J5K0J5K0j5k5k5k0%NK5K5J0%N%
10232G0NNNJ5nm0m0l0%K0K0J5%j5k0j0k0J5J0J0J0nNJ5J5J0J0k5l0NN%k0j0J5J5K0NNJ5%%
10229G0n%nk0k0k0j5NJ5K5K5J5j5k5k0k5k5j0J5L0L5J5nj5l5k0nJ0NJ0J0J5J0j5j5k0j5%K0
10226b0Nj5l0l0j5NK0M0M5L0%%NNJ5nj5k0j5k0J5J0J5J5NJ0k0k0%nnnN%%N%N%%%%J5nnJ0n
10223B5NJ5K0J0K0J0J5J5NNk0m5l5l0j5k5k0k0nJ5K5K0J5%k0j5N%j5j0%%k0J0K0J0J0J5J0
10221ENJ5L0K0%nk0k0k0k0j0j0j0j0nj5nj5NN%%J0n%J0%K0NJ5L5K0%nn%nnnj0nnnnnj0nnj5
10217f5NL0N5K0%k0l0l0k0%j5k0J0J5L0L5J5NnNnk0k0NJ5J0k5l0m0j5NL0K5K0J0j5k0N%NN
10214c5NJ5K0%NK0NJ0K0J5nk0j0K0J0nj0j0j5j0j5j0j0j5j5J5n%J5J5nk0k0J0J0k0k5k0%K0
10212g0J5J0K0J5NK5K5N%k0j0j5j5%j5j0j0%L0L0J0NK0Nj5j5l0%j0k5k5nJ5J0J0J0M0K5%n
10209C5nk0j5j0j5j5k0j0%NNNNN%NJ5J0J0J0N0L5Nk0l0nJ5J5k0%Nk0NNNNK0K0Nk5k5l0k5l0
10206d0j0J5M0K5J5j0l0l0m0k0j5K0J0J0J5J5L0L5N%j5j0j0j0j0j5k0nJ0J5J0J5J0J5J5J5
10204E0j0j0nJ5M0J0j5l0l0l5k5nK0K0Nk0k0n%%j0j0nnk0j5J0K0J5K0j0k0%%K5M0J0J0J0J0
10201B5%nn%k5k0%K0Nn%NnJ0%%j5j5j5j5J0K0L0NnJ5J0n%N%Nj0l0l0j0%J5K0%K0J0%K0K0K0
10198G5J5%k0k0NK0%k0nn%nn%J5Nj0nk0j5J0K5J0nj0j0nn%j0Nj5%j0Nj5j0N%N%k0l5j5%J0
10195h5j0l0k0NL0n%L5J0NK5NNNN%nnnJ5K0J0j0k0nJ0J5nnNL0L0K0j0k5l5k0%J0K5K5J0j5
10192D0j5nj0k5l0k5k5k0%K0M0K5L0K5Nj0k0k0k5k0j5%K5L5N0K5nk0k5k5m0m0k5%K0K0NJ0
10189g0J5J0J5%%J5J5L0K0nj0N%N%N%%%k0j5k0j5NK0K5J0%%%%%j5j0K0L0J5j0nl5l5j5j5N
10186c0NNJ0%J0K0%j5j0J5K0K5nnn%j0%nj0N%j5nk0j5J5K0nj0l0n%nnj0n%j5J0J0J0J0%J5
10183c5nJ5J5nNNJ0nNJ0J0J5J0J0K0K0%%nnl0m5m0k0j0j5j0J0J5J5L0L0Nj0k0%NL5L0J0j0
10180F5j5NK0J0J0J0J0J0%k5n0m5l0j5%L0L0J0%J0NK0%NJ0j5l0m0nJ5nJ5J0%N%%j0j5j5j5
10177b5%%n%K5L5M5J5nk0k0j5j5j5k0j0j5nj5nJ0J5J5L5N0L0%l0k5nj5j5k0J0Nj5k0j5j5k0
10175i5k0%K5K5J0J0NJ0k0k0nK5M0M0L0nl0l0l0nJ5J5nnj0j5k5k5j5NK5K5J5K0J5J5nk5k5
10172d5%J0J5L5%j5j0j5j5l5m0%n%n%%l5k5nJ5M0L5M5L5K0%j0k5k0j5k5j0J0M0L5K0J5J0j0
10169A5k5nJ0N%nNN%nJ5J0%NJ0J5%l0k0J0Nnj0j0nj5nK0L0K5K0j5j0Nj5l0m0nL5K0nJ0j0n
10166@N%n%%Nj0j0NK0L0L0K5K5J5%k5%J0K0nk5k0k0k5n0l0j5%NNNNJ0J0NJ0j0nj0j0j0n%j5
10163f0j5k0J0K0L5K5L0L0%nNnk0k0nK5L0J0k5m0l5l0m0k5K0M5N5J0k0j5k0k0k0j0nk0nNK5
10161a00L5K5Nj5j5j5J0L5K5L5L0J5j5nj0k0nJ0J5J5J5%nnN%J0J5%nj0j0j0nj0k0%K5K0K5
10158I0K0j0k5j0k0%%%%J5NK0Nk0k0l0j5J0NnJ5%J0J0%j0j0nk0nj0j0j0j0J0j0Nn%n%NJ0J0
10155b0%NJ0J0Nj0nnj0nnj0%%L5K0J0K5j0k0k5k5%J0K0K5%J5J5J0Nj5l5%K5J5NK5M5M0K5k5
10152A75n5m5l5k0j5j5j5J5J0K0J0J5%m0n0n0j5j5NK0K0J5K5K0K0K5K0N%N%j5j5NK5J5J5j5
10149G0k0nNJ5j0nj0Nj5m0j5J0N%%N%NN%J0j0%J0j0n%Nnk0%j0j5%j5k0%N%%NJ5nj0J5K0NN
10146b5K0J0J0J0J5j5nj5j0nj5nj5n%Nnj0NNnj0J5N%Nn%NK0K5j0j5k0%K0K0%%n%%Nj0J0%n
10143ej0NK5J0k0j0j5j0j5j0j0k0l0%L5K5n%j5NL0L0NnJ0%%J0nJ0J0%%NJ0%N%J0nJ5j0j0j5
10140C0J5J5%k0j5j0J5%k0k0j0nn%k0%nj0%J0%NL0J5nj5nNNn%nnNnJ5J5%nj0J5L0NNNNJ0N
10137F0J0N%%%%NnnNnj5j0nnj0k0%%%Nn%%nN%J5J5%J0NJ5Nk0%%j5j0nnj0J0K0J5J0K5Nk5n0
10133A5m0k0K0K0J0n%NL0K5j5m0o0n0j5NK0K0K5M5N0M5K0J0l0m5m0l5j0nnj0K0K0K0K0J0%
10131C0J0%j5k5k0k0n%nnJ0J5J0J0J0J5J0J0J0j0N%nNNnnN%%N%%Nk0%%J0J5J5nk0k5nNK5K0
10128F5Nnk0m0n%J5J5%k5k5%NJ0%j0J0J0j0nnj5%%k0nn%%N%J5J5K0J5J5K0Nnl0m5k0NJ5N%
10124b5K0%j5%n%n%n%n%nJ5NNJ0M0J0nnJ0Nnj0k5k0J0J0K0%%j0J0%nJ0J0nJ0%nJ0%%j5j5k0
10121@j0NK5K0NJ0j0j0k5l5k0%J5K0K5L5J5Nj0j5N%%J5j0%J0%N%%%%%%%%nnn%k0J0%j5%%j0
10118B0Nk0j0nNK0Nk0k5nj5NJ0j0J0NnN%N%J0NK5K0J5j5k0m0l0j5j5%J0J5J5J5NJ0J0%j0l5
10115d5k5j5j0J5L0L0K5J0NK5K5J5%k0k5k5l5j0%J5NJ0j0l5k0k5NL0J5J5%L0K0J0nj0%nj0
10112Enn%nJ5J5Nn%%K0M5K5j5k5l5k0j5j5j5k0J0K0K5J0j5j5N%N%%%n%L0K5Nj0NK0J5Nnk5
10109E5l5n0k0nJ5K0J0nnJ0%N%NNNNNNNJ0Nnj0n%nnnnj0N%nl5j0J0J0J5nJ0NNNJ0%k0n0n0
10106a05k0NK5J5K0NNNJ0NJ0NJ0%J5NJ0NNNJ0J5J5j0k5k5l5l0l0n%%%k5j5NK0M0K5J5J5K5
10103B5J0k0j5NNK0N0J5j0l5k5k0k5%K0Nk5j5%J5J5J5J5J5J5K0J5j0j0k0%%k0j0nj0j0nj0
10100b0J0L5L0J5N%J0j0%N%%j5j5j5j5l0l5j0J0NnN%NNnN%l0m5m5%J0%J0L0L0L0L5K5Nk0j0
10097eJ0%J0N%NJ5j0j5j5k5nJ0K0K0Nnl0l5nJ0J0J0J5J5NK0%K0J0%K0nk5j5j0j0k0j0j5%J5
10094a0J0%j5l0k5j5NM0O0M5%l5j5j5j0k5k5nNK0J5J5Nk5j0nnj0k0NK0J5K5K0j0j5%k0%%n
10092d5%%%%nJ0n%Nl0nJ5J5J0J0J5J0J5J0J5J0j0j0j0j5j0j5j0j0J0NJ0NJ0NJ5%N%%%%%%N
10089C0j0j0%j5k5l0j0J5N5N0J5j5l0j0K0J0NK5J5J0j5j5j5k0j0%j0j0nnj0j0J0J0J0J5NJ0
10086C0J0J0%nj0NnnnnNNNNN%K0j0nj0k0nj0j5k0%N%J5%nj5NL0nl5l5nNK0K0N%%j0Nj0NJ0
10083b5nl5j5J0M5P0N0K0%k5l5j0J5L5K0Nj0j5l0k0k5NJ0NJ0J5NJ0J0J0J0%J5J5%k5k5l0k0
10080D0%J5Nn%NnJ0n%Nj0j5m5l5k5j0J0J5J0K0J5K0J5J5K0J0%nJ5M0K5nk5m0l5n%%J0J0%n
10077E5%%nl0j5J5NNj0nnj0Nn%n%J0j0nNJ0j0Nnn%K5Nnk5%N%%nNNnNL0K0J0j0k0j5j0%J5J0
10074C0NNJ5J0Nj5n%j5l0k0j5K5K5J5nj5k0k0l0j5%J5J0%J0J0J5Nj0NNn%nj0NJ5K0j5j5nJ5
10071eK0j0k5k0%J5K5K0K5K5nj5j0j0J5Nj5l0j0N%j0k0k5j0K5K0j0%K0%J0J5%j5k0l5j0J0
10068e5J0K0N%%nNNn%%J0J5K0%nk5k0j5j5%NL0M0K5nl5l0%k5k0J0J0J0J5J5L0K5K0%k0%j5
10065C0nj5j5nj5j5j0j0Nj0nNK5J0k0j5%Nj0J0%%J0nk5j0K0J5%nj5N%k0m0l5k0%K5K5J0J0
10062a15K0%K0NJ5J5J0K0J0J5J5J5J0K0J5n%J5J5nNJ0j0nnnnj0nnnj0j5%J0Nj5k5j5K0%%%
10059B5%%%%%nNj0NnnK5%k0k0%%j0NJ5J0K0J0j0k0l5n%%%%%%nNnk0j5nJ0L0K0K0%j0nn%j0
10056b0nn%J0J5n%J0J0Nj0%nn%n%j0%%j0NK0J0nk0l5k5j5J5K0M0O0J5l0l0j0J0J0J5J5J5%
10053E0J0K0j0l5n5n5m0nNn%%%n%L0K0K0L0J5L0L0J0j5m0m5nM0M5J5NN%Nn%%%%nK5J0NNJ5
10050A20K5nnj0nj0j5%j0j0%%j0J0Nj0%%nj0j0j0j0j0j0nj0j0j0j0j5%j0j0NNJ0NNNNNL0K0
10047B0k0N%J5NJ0nnNj0n%j0%j5j5k0j0J0K5N0N0L5J0nj5l0l5k5j0%Nj5j5nnnnJ5J5j0k5%
10044d5NJ0j0J0J0%J5J0J5%nJ5K0%k5%J0N%Nj0j0k5k5k5j5K0K5n%%NJ0nJ5J5J5j0k5j5j0N
10041b5K5%%nNK5J5nk0k0k5j5%K0L0M5L5Nk5m0m5l0k5k5nNL0M5K5%j0Nj5k5j0k5j5j5NJ5L5
10038e5K5Nj5j0J0L5K0l0l5j0L0L0n%n%n%n%Nnj0J0J5K0L0J5j0j0j5j0Nnj0J0J0j0j0J0%l0
10036a5l0NJ0K0K0J0Nj0j0NN%k0nK5L0Nj5k0j5j5k0k5j5%K0J5%nl0nNK0Nj0k0J0K0L0J0j5
10033b5j0NJ0J5%k5k5j0nk5j0K5M0M5J5j5l0k5k0K5M0J5J5k0j5J0NJ5%j0J0K5L0Nj0k0m5l5
10030c0k5nJ0NK0K0N%NJ5n%J0N%%%j0Nn%n%l0l0l5k5N%NNNJ5J0J0J5NJ0J0J0N%J5nnNJ5K0
10027E0j5k5k5J5L0K0K0J5%k5k0k0%Nk0j5j5j5j5J5J5K0J5K0K0J5K0nk5j0j5k0j5k0k0NK5
10024a5K0J0j0nnnNj5k0J0%%J5n%J5%NnnnnnnnnJ0J0J0j5k5nJ5K0J5Nnnk0j0NL5J0J5n%%N
10021B5NK5nj0j0nn%nj0nnK5K0K5J0%%j0j0%j5j0j0nj5n%%j0n%n%%K0NJ5NJ0J0J0Nj5j5Nn
10018B5nk0N%%J5nj5%NJ0J0Nj0l0l0j5J0J0N%%NK5K5Nk0l0k0K0M0J0J5j5k5j5j5j5j5j5NK5
10015d0L0K5J5J0nJ0nk5l5m0k5j0J0L0L0nNJ5L0K0n%J5K5K0j0l0j0%J0%l0k5j5j5k5l5m0l5
10012a65j0%J0K0N0M5K5j0nj0N%nj5j0J5K5J0j5k5j0NJ0K5L0NJ0%nJ0J0nnJ5J5J0K0J5nl0
10010E5j5j5k0%nj5j0NNJ5K0J5j0k0j0j5j5j0J5K5K5J5J0Nj0l5n5m0nK0J5J5N%nJ5K0J5J0
10007A5nj0j5j0j5%j5J0M0L5J0k5k5j0J5J0J0j0nj5j5j5k0j0NJ5L5K0nk0k0%NJ5K0L0Nj0j5
10004EJ5J5%nn%nnnnnnJ0J0NJ0J5%NJ5Nn%%nn%%j0j0l0k5j0NK0L5K5K0K0%j0nJ0N%%k5m0l5
10001ek5N%k5k0%nK0K5Nk0l0k5j5n%K0J0J0J0K5L5Nj5j0j5j0J5M0L0K5%j0%nk5l0l5k5J0K0
9998d5K5L5K5Nj5k5J0%N%%nJ0L5K5j0k0l0k0k5l5m0NL5L5J0j0j0nj0j0%J0K5%j0J0K5K0nn
9995A5K0Nj0j0J0Nj0%%j0j0j0nj0j0j0j0NNK0%%J5J0%J0NJ0NJ0NNJ0nnNj5n%Nj5nj5j5nl0
9992d0k5j0NJ5%k5k0%nNnj5J5L5L5K5J0j0j0%K0L0K0%nj5l5l5nJ0j0j5nk0nj0nJ0NK5J0%k0
9989g5j5J0J0NK0Nj5%NJ0j0j0j0j0J0NJ0J0%K0K0%J0J5nk5k0j0%%k5k5J0L0L0J0j0j0j5j0
9987e5j0j0J0L5M0J5j0j0j5j5NK0J5nj0j0NJ0J0NJ0J0NN%%%%%k0nJ5K5j5k0j5k5j5%J5J5J5
9984B0j5J0J0K5%%k0j5k5j0J0K0J5J0J0j0%Nn%Nj0j5k5l0j5K0M0M0K5%%%%N%%%j0j0%j5j0
9981C0nj0j0%%J5n%N%%j5l0l0j0nK0K0%N%N%%Nj0J0M0M5K5%k0k0l0k0%J5K0nJ0J0J0Nj5l0
9978B5l0j5K0M0L0K5J5j0l0k5j5j0j0j0j0n%j5%j0nn%%%%%%%NNJ0J5Nl0k0k5k5J0NJ0J0NJ0
9975f0J0J0%J5K0%%K0J0NK0K0J0L0nl0m5m5l5k5J5L0%k0nnnJ5NNNNNNJ5J0K5NJ5J5J0J5nj5
9972G0k0%k0nj0j5NNNNK5K0nj5%J5NNK0K5%k0k0nj5j5j5k0j5j5%J5NNK5K5%j5Nj0j0N%j0j0
9969EnJ5J0J0J0J0J0J0J0j5m0k5k0k5nJ5K0K5Nj5k5NNnJ0NK0J5J0J0J5K0Nnj0j0nj0j0nj0
9966C0K5K5K5K5K0%j0k5k5Nj0j5nk0nj0j5%j0nnj0j0%N%J0%J0%J5nJ5J5J0J0Nnl0l5k5%J0
9963b0K5%nn%%%%%nN%%%%%%n%j5NK0J5l0m0k0NNj5J0K5K0J5j0k0j5j5J0J0NJ5NJ0J0J0J0N
9960B0J0J5nJ5K0%k0l0k5k5k0nJ0L0L0K5J0j5n0m0nK5J0J5J0J5J5j0l0k5j5j0j5j5K0J5K0
9957c0K0NNJ5%j0j5J0L0J5%j5l0k5j5NK0J0J0%K0%K0K5%j5j0J0L0J0j0%NnnnnJ5J0nl5k5k5
9954El0k0nJ0%J0j0J5J0nk5%NL0%N%NNJ0J5nk5m0j5J0M0K0NnNJ0%J0K5K0j0j0j0nj0nj0j0
9951A5j0j0%%n%K5J0nk5k5k0l5j5%NNJ0j5k0k5j0J5J0K5NJ5%NNnJ0N%J0k0n%l5j5NJ0J5J5
9948h0K0J0nNL0L5N%NNJ5%NJ0j0nnj0Nj0k0J0J0K5K5J5j5j0j0j5nnnnnj0Nj5j5nk0%J0L0L5
9945C0J0k0k0NJ5%j5j5N%J0K0nk0%K0K0Nj5n%n%%n%n%n%n%%j0nnj0%j0%nk0k5J0J5%j0j5%
9942i0nk0j5%J5K0L0J5N%nJ0K0K0Nk5k5j0K5M0K5J0nk0NJ5J0%J0NJ0Nj0nj0nk5k5%J5%NJ0
9939C0j0J0NNN%%k0J5J0J5%l5j0k0j5j5J0J5J0J5J0nj5l5k0%%k0J5J0J0J0J5J0J0J0j0j5%
9936@j5j5nj0j0%K0J0Nj0nJ5L0L0J5K0K5J0k0j5%%k0j0nNk0k0J0nNn%J0nnJ0%K5J5J0l0m5
9933em0l5m0m0J0K5K5NK0K0NNNNL0K0j0j0N%N%%%%%%%%%%%%%%J5N%J5%%J0NNJ5nNNnJ0J5N
9930A05k0k5nnn%k5k5k0k0nK5K5%l0k5NJ0J5K0L5Nj0j0j0j0l5k5nJ0J0NJ0J0nK5K0%NK5K5
9927G0Nj5j5j5j5k0k5K0J5K5J0j5k0k5j0j5J0%NK5L0L0J5%j5k5l0l0%J0nj0J5J5n%J0%%%%
9924@Nn%NJ0J0%K0NNK0%%%%%j0N%nk0l5k5l0%J5N%%nj0n%nn%NK5J5J5K0J5J5K0nj0nj0nj0
9921C0nj0j5l0m0j0NNNJ0NnNN%N%NN%N%N%nJ5J0NJ5J0nnl0l5nNK0L0K5K5J0j5j5k0J0NJ5%
9918D5k0k0j0%nnj0nj0nNL0K0Nj5k0j5j5k0k0k5j0K5K5J5Nn%K5K5K5J0%%J5J5J0j0j0J0J5
9915G0J5j0nnnNj5j0%J5%j5j5j0N%%NK0J5J5NK0K0Nj0j5j0j5nk0k0nJ5J0J5J5Nj5l0l0j5j5
9912b0l0l0%J5K0%nj0J0J0k5j5j0L5N0L5K5%l0l0k0nJ0J5J0J5NNk5l0nj0j5%L0K5%j0j0NJ5
9909@M0M0J0nn%j5j0nJ0L0J0K0nk5j5j5j0j5j5j0j0j0NL0M0K5nl5l0l5%%nj0nnJ5K0J5J5%
9906B5k0j0j0j5k0k0j5j0J0J0j0j0nK0K5L0L0L0L0K0%j5k5m0j5l5l0l0j5%J5M5L0NNj0j0K0
9904b0K5J5K0J5K0j0j0j0j0k0l5l0k0J5J5J5J5%N%%k0%K5K0NN%J5NNJ0NL0K5Nj5k5l5%Nj0
9901E0k5k5j0J0NJ0J0j0j0nnNK5J5J5%k5j0n%J5NNNk0j0%%J5J0NNk0nnj0j0j0j0%J5nJ0J5
9898A5J0k0k0j0NNj0j0J0n%nn%nJ5j5%%%%n%J0nN%K0J5J0K5M5M5Nk0j5j0j5j5k5k0k0k0j0
9895d5NL0L0K5K5%j5m0m5k0L0K5%k5j0J0K5K0K0n%%%%%Nnk5k5j5nj5nJ0L0K5NNN%K0K0N%n
9892G0J0nj0J0Nj0j5%%k0j0nnj0%J5%J0NNJ5nj0l5l0j5J0K0J5J5%j0NJ5J5j0l0j5j0J0%%J0
9889@J5K0NJ0nk0l0l0k0nJ0J0J5J5J0nk0l0k0j0K0L5L0K0%Nj0J0J5J5J0J0J0J5J0j0j0nj5
9886G0%j5j5%nNn%Nj0n%J0J0j5k0j5n%NK5K0L0J5j0k0j5j0J0NK0Nnnj0nnj0j0nm0n0m0m0l0
9883a85K5M5K5J0nK0M0K0%J5J5K0NJ5J0NNk5k5nj0j5%nJ5%NN%NNN%%NJ0nnJ5J5K0K0K0%k0
9880A15%j5j5k0k0k0%n%n%%%%%N%%NJ0J0J0%J5K0n%j5j5nj0j0nj0%nJ5L0K0nJ0J0nk5j5j0
9877C5j5j5k5%J0J0J0J0K0NJ0J5j5n%k0nj0j5nK5J5%j5k5%K0J5J0j0l5l0j0J0K5L5N0K0%%
9874I5Nnj5k0l0l0k0j0NNJ0NJ0%k0nk0k5nK0M0L0%l0j0J0K0L5Nn%%N%nN%k0j5j0j0j0k5%J5
9871b5J5J5K0NK5K0J0%%n%K0J5nk5m0m0k0NJ5K5L5J0K5J5Nl0m0m5l0%J0n%J0J0n%J0K5L5J5
9868H0k0k0k5j5%%J5J5Nj0nK0K5K0Nj5k5nJ0J5j0j5%K5K0L5J0%j5k5k0j5l0m0m0k5NJ5J0N
9866d0K5L5L5K0j0l5k0%J0K0NJ5K0J0J0j0l5j5nN%j0j5j0k0nj0j5nk0nJ0K5J5j0nJ0J0n%J0
9863a5J0n%J0J5J5%Nk0%J0L0L5J0%j0j5k0k0k0nJ0%%%%N%NJ5K0Nm0l5k5NNnj5J0K0NNj0j5
9860b5j5J0K5%%n%%k0j0K5L0%j5j5j5j5nNK0K0L0J5j5j5j5k0nk5k0n%M0M0Nnj0nj0%K5J0J0
9857B0J0J5J0J0j5l0l0j5J0NJ0NK0Nj0j5j0J0%%J0NJ0J0J5%J0J0%%n%%%%nj5k0l0nnK5K5%
9854D0j0nnnk0%nj0%K0L0J5%%K5K5Nk5m0l5j0J0K0J5n%n%n%n%n%n%n%Nnj5j5NK0K0%j5j5j5
9850c0k0j5j5%J0J5K5K5Nj0j5J5J5J0j5%NJ5J5nnJ0J0J5nj0j0j0N%n%%J0nnN%%nnj0nj5%j0
9847b0j0%%j5N%j0%%nj0%nL0L0L0K5J0J0NJ0j5l5k5k0j5Nn%j0%J0j5n%K0K0K5NJ0j0nj0j5
9844a0%j0j0j0j0%n%%%n%%NK0J0J5J0J5J0J0%j5%j5j0nk0%K5L5J5nj5j0j0j0j0J0K0j5j0j0
9841b0J5K0j0j0%K0J0J5%k5k0k5k5j5K0L0K5K0J5NJ5Nj0nj5n%j5j5k5j5NK5L0J0j5k5j0N%
9839a5j0j5%K0K5K0%k0nj5j0j5K0K0J5nj5l5l0k0%J5K0%%nJ0J0J5J0nK5K0Nj0%K0L0J0NNJ0
9836A00%k0j0nj0j0j0j0nn%j5nnnnk5nj5j5k5j5%K5M5K5NNj0k0k5n%J0Nj5j5J5M0K5nl0k0
9833f5nK0K5M0NNN%%nk0j5j5nj5k0nL0M0M5L0%j0j0%%j0j5%Nj5nnK0J0k0k0j0j0nj0J0K5J5
9830A5J5NJ0J5%j0j0j0j0K0K5J0k5m0k5Nj0k5l0j0K0L5K5Nn%J0k0l0j5NJ5M0M5K0j5k0j0N
9827B5j0%J0K0L0Nj0j0j5m0j5j5J5J5K5K0NNn%n%j0%nnJ0J0NK0NJ5NJ5j0k0k5n%%%%j0k5m0
9824b0nL0K5L0K5%l0k5%K0%J5J5NNJ5nj0nj5j0nj5j5j0nj5k0n%j0j0NJ5K5L0K0K0K5L5J5%
9821A40nNj0j5k0j5j5k0nK5K0L0J0j0j5j5k0k0k0n%Nnnk0nJ0J5k0m0k5j0J0J5J5J5J5%j0k0
9819d0nJ5K5K0J5%j5j5nJ5K5K0%j5k0j5J0NnNJ0nJ5%J0NNNNnJ0%j0nK5K5J0j5j0n%NK0%k0
9815I5k0%J0J0k5k5j0%nnj0j0J0j5k0nJ0K5J5j0k0l5l5m0j0%J0J5J0J5J0J0J0NJ5J0J0J0K0
9813B5K0L5L5J5%l0k5k0l5m5j5K5K0K5K5L0nl0m5l0%K0J5K0J5j5j0j5J5L0L5J5n%k0j0j0%
9810E5J5K5K5%j5k5k5k5k5NN%N%N%NNJ0%NK0nj0K0J5%j5l0j5j0N%%%%%N%%%Nk0k0NnnNK0K5
9807D0J0nk5k0k0l0j5J0J0J5J0K0%%K0J0J0k0k5n%j5Nj0nj0nnnj0n%n%nj0NnnJ0J0NNJ0NJ0
9804d5Nj5j5l0nJ0J5K5NNJ0NNNNNNNj0nnnnj0nK0K5nk0l0k0nJ0K5L0K0J0l0k5j0K0K0K0N%
9801A5J0j0%%j0k0j5j5j0j5k0j0NJ5NJ0J0NNJ0J0J0j5l5%nn%J0J5J0J5J5J0J5J0K0k0nJ0K5
9798E5J0j5j0NN%N%NJ0nj5j0j0j5l5k5nN%nk0NL5K5L0L0%%j0J0%nNnnNn%k0m5m0k0NK5J5J5
9795b0J0n%N%%j0J0Nj0N%%J5J5%NJ5J0%Nj5j5%nj0j0%NM0L0J5%j5j0j0L5M5L0j5n5p0n5j5
9792d5NJ0J0J0J0J5J0J0n%n%J5L5L5K0nj0l5m0l5nj0l5j5j5NK5J0nnj0k0j0j0k0k5%L0M5K0
9789d5j0j0K0NNNJ0J0J5J5J0j0l0k5j0n%j0N%j0Nn%J5J0%Nj5nj0K5M0L0K5J0j0nNJ5J0J0J0
9786A00j0l0l0nnJ0J5nj0j0J0K0K0nnnj0J0%NK5L0J0J5%Nnm0m0m0k0j0j0NJ0j5J0%nJ0J0K5
9783C0K5J0%%J0j0nNNnj0J5%%%N%%J0j5j0J0J0J5J0J5j5m0m5j0nJ0N%N%N%nk0j5nNJ5%J5%
9780B0j5nnj5%j5%J5L0L0J5K0n%J5K0K0J0k0m0l5k0n%%N%%%Nn%NJ0j0j0%J5L5L0J5%j0%nn
9777I0nnnj0nj5k0j0k0J0K5J5K0J5J5J5J5j0k0k5j0n%%%nnk0k0j5%J5K5J0nJ0%n%nn%n%nN
9774B5K5K5%j5j5k0j5j0nnj0NNj5j0l0j5j0J5%J5J5L5K5J5j0%%K0J5%nj0j0j0j0j0nj0NNN
9771@NJ0%J5nJ0NNNJ0NNNJ5nNN%NJ5nk5k0k0k5NJ5J0NNj5n%k0N%j5nK0%NnnJ0J0NJ0j5k5j5
9767@j0NNJ0K5J5K0Nnk5k5N%NNN%%NNJ5K0%j5l0l0j0NJ0J0NJ5NJ0J0nk0j5j0j5j0j0j5J0J0
9764a0NJ5J0NK5%l0n0k0J5L0N%nn%l0k5j5J5K5L0J0J5Nk5nnJ0J0L5M5L5j5l5m0j0j0k0k0N
9761b5L0M5L5L0K0Nnj5k0nj0nj0j0n%j5j0%J0k0k0nJ0J5k0l0%L0K5K5J5j5k5k0%j0%J5%J5
9759B5%J5J5%nNJ0nnJ0%%k5l0l5k0K0L0K5K5L0K5J5j5nk0k5j0NNJ0N%J0J5n%n%%n%Nnm0l5
9756A0k0%J5J5J5j5k0k0J0Nj5j0j0j0%%%%%%%%K0J0J0J5K5NJ5J5%nj0NK0%nj5l0nNnnj5j5
9752a5nNJ0K0%NJ5J0Nnk5j5j5j0k0nk0j0%J0L0J0J5%nN%NnJ0n%Nk0l0k0k0%K0J5NJ5K5NK5
9749B0J5J5K0J5N%J0%nJ0N%%J0nk0k5nNJ5j5%%j5j5k0%K0nj0nK0L0Nj5nnk0j5j0NJ5K0K5J5
9746H5nk5j5k0j5j0NJ5Nj0k5l0j5NK5L5L5J5%j5l5l5j5nNNn%N%NnN%nJ0n%%nnk0NJ5L0K5J5
9743B5K0%k0k0j5J0%j0k0%J5J5J5j0%J0j5%%j0j0%j0%%N%N%J0j0J0J5NJ5NJ5J0NK0j0j5nj0
9740D0j0j0%j5l0j5j0%nNK0L0L5K0%j0l0k5k5%J5K0J5j0J5K0J0J5N%nJ0J0%%Nj5j0%k5j0j0
9737B0j5j0J0K5J0nl0NJ5L0M0K5J0j5j5j0j5j5%nj0N%%j0NNK0K5N%%nnj5n0m0k5%n%%NJ0%
9734c0j5j5j5%K5K5J5j5j5n%J5J0J0j5%%k0j5%K5J0j5nNL5L0M5K5J5%%J0NNJ5nm0n5n0k0n
9731c0j0J5L5K5K0K5nk0k0nnk0j5k0j5m0k0J0L0J5n%J0NJ0NJ0K0K0K0K0J0%k5l0nj0j5%J5
9729En%J5Nk0%nj5%nnj5j0j5j5nk0k5NNK5L5NK0K5K0K0nnnnnnj0NNNNJ0NNNNJ5Nj0k5l0k5
9725c5j5nJ0K5K5J0nk0j5j0j0J0%%K0J5K0J5NnJ0nl0l0n0j5NJ5J5J0J0J0K5Nj0NNj0n%n%j5
9722b5j0j0j0nj5k5NJ0L0L0J5K0K0L0J5k0l0l0k5j0j0j5j0N%j0j5NK0M0M5J0J5J0J5j5k5k5
9720@j5nk5k5n%%Nnj5j5j5j0%L0K0J0K0K0%j0j0NJ5K0NK0Nn%J5NJ0J0J5nk0j5%J5Nj5j5k0
9717@j0j0k0k5%J0NNJ5J5NJ5J0j5nj0j0nj5j0%nJ5K0%J5NJ0J0%nnnJ5%%j5l0k5j0J0J5J5K0
9714eJ5K0K5L5J5J0NJ0Nj5k5k5m0k0nJ5L0Nj0j0k0j5j0j0J0J5%n%%NJ5n%j0%K0K0J0nj5j0
9711B5nNN%%%nj5j5j0L0L5L5J5K0J5%J5K5j0l5l0j0j0j0j0j0nj5nj0N%N%nJ0J5j0nJ0N%%%
9708D5K0j5j5n%k5l0k0%Nj5j0J0K5K5K0%k5k5nJ0J0nnnnNNNNnJ5J5%l0j5J0K0K5j0j5j5J0
9705a5K0J5J0J0J5K0Nj0%%nnnnnk0k5j5k5j5NJ0L0K5J0%j5k0k5j0J5L5K5J0%J5J0%nj5l0k5
9702a0k0NJ0K0%n%Nnj5j5j5j5k0nJ5K5NnJ5j0j5j5k5nNL0L0J0nj5j0j0j0j5J0K5L0K0%j0k5
9699d0%k5nK0J5J0K5K5J5j5j0j0j0nj0j0j5K0K0J0NJ0NNJ5NNJ0j5n%n%j0%n%nn%nnnnk0nk0
9696e0nj5k0nNJ5NN%j0k0NK5K5K5K5n%%n%%%%J5J5nk0nJ0%Nn%%%j0nj5nj0nj0nk5k5j0K0O5
9693c0N0nl0j0N%nnj0J0k0l0l5%%%nj0NNj0N%J5L5K0K5L0K0j0nJ0NK0%J0nN%nNJ0j0nnnnJ0
9689D0NK0Nk0j0j5j5J5J0J5J0Nj0n%nnK5L0nl5k5j0%K0J0NJ5NK0%k5k5k5k5k0J0K0L5K0K5
9687H5L5J5j0j5j5j0j5j5j0j5j0nj0j0%J5J5nnl5j5k0j5J5L0L0Nj0%%%%n%K0K0Nk5l0j0k5
9684e0k0K0K0K5K0J0L0L0J0NJ5J0J0k0l0l5k0k5j0J5J5J0j5n%j0k5k5j0%J5K0%j0nK0K5nj5
9681a0k0%J5L0L5J5K0J5j0k5k5k5k0l0l5nK5L5J5N%nnNJ5J5J0J0K0L0J0j5k5m0l0k0%J5K5
9678B0K0L5J5j5l0l0j5J5L0K0K5K0J0n%%k5m5m5j0j5j5j0%NJ0K5L5J5%j5j5j5j5j5j0J0J0
9676b5j0%N%%%%%n%%n%NNJ5n%J5J5nk5k0%J5M0L5J0Nk0k0NK5L5K0Nj5nj0%k0k5k5j0J5Nj0
9673A5j0%J0j0%Nj0j0NNK5J5j5j5k0k0NK0L5K0j0%J5L0K5j0k5k0k0k5l0k5l0k0nK5J5%j0k5
9670i5j5j5NJ5NJ0%nj0NK5M0L5K5K0Nk0j5nnn%nnj0l0l5k0%J0%nNK5L0K0nj0J0Nnj5k0j5J0
9667f5J0J0n%N%NJ0%NNJ0NNNJ0N%%n%nNNnk0j5NK0J0N%k0j5%K0K5J5K0J0j0l5l0J5L0nk0n
9664A5j5%%n%j5J5Nj0j5j5J0K5%nj0J0NnnNNn%%N%%k0k5j5J0NK5nk5j5n%n%NJ0J0J0J0J0J0
9660a5J0%j0NJ5K5J5Nk5n5m5k5j0n%J5M5L0K0K0NnnNJ5NNk0l0l5j5j0K0L0K5K0NJ5K0J0j0
9658F5k5l0l0k5k5j0J0K0K5J5j0k0k5k5l0k0%K5J5NJ5J5J0J5%%NNN%NJ0j5nK0L0K0N%%j5j0
9655B0j5j0k0j5J0K5K0J0K0J5j0j0j5j0k5k0%J5J5Nk5k0l5k0nJ0L0K0K0%j0k5k0j5J0J5J5
9652e0J5j0j5j0j0j0J0L5L5L5M0K0j0j5j5%%nk5k0nJ5K0K5J0j0j5nj5l5j0j0j0Nj5l5l0j0
9650a35K0K0K0K5J0J0nJ0J5J0J0K5L0%nk0j5j0k5k0j0%NL5M5K5%k0j0l5l5j5J5K0J0j5j0%
9647b5K0L0J0j5k0%J5NJ0nJ0J5nj5j0nj5j0j0j5nJ5K5M0L0K5J5j5k5m0k5j5N%J0J5%J0J5J0
9644E5k5l0l0j5J5K0J0j0k5j5NJ5N%n%K0J5N%nj0j5nJ0J5Nj5k0%NJ5K5J0N%J5J5J0K5Nj5k0
9641F5k5j5%J5NNNJ0J0%k0l0l0k5K0L5L0K5NNNNj0nk0nN%%NJ5j0nJ0Nk0l0l0nJ5L0K0%J5L0
9638A10J5j0k5j5k0j5j5k0j5j5k0nk0k0J0K5L0K5J5J0nk0k5k5%K0NJ5J0N%nNJ0nj0J5J5J0
9636D0K0J0%j5j5l0j5k0%J5J0N%K0%j0nnJ0J5K5nN%%%%%%nnk5j5j5j5j5k5nNNJ0%J0NNNK5
9632@L0J5j5l0l0%nj5j5%J5M0%nk5k5l0nK0M5O5M0J0j0J5J0J5Nk5k0%NK0K0%nk0j5J5L0J5
9630A35l0l0k0%NJ0nj0nn%j5%nnn%j0nn%nNK5K5NNL0K0Nj5j0k5j0nk0k5nNK0J0J5J0J5K5%
9626I5nnnj0n%j0nk5k0j0nJ5nk5k5k5nK0K0%%%%%%J5K0K5K5%j5nj0Nk0nnk0%NNJ5nNJ0%J0
9623A5J0%NJ0NNJ5n%n%%%n%%k0j5k5j5K5M5M5K5%k0j5n%%k0j0l5j5NJ0J0nk0j0k0nnJ5NNj0
9620c0j0j0J0L0L5K0N%K0K0Nk5j5nn%nnk0j5j0k0j0%k5j0J0n%nNJ5j5k0j5J0K0k0k5nK5L5
9617f5L0K5J0Nj0n%NNNJ0j0k5k5l5j0J5L0L0M0K5Nnnk5j5J0J5nj0l5j5%J0L0L5Nk0%J5J0N
9614E5nk5k5k5k5%J5K0%J0J5J0J0j0j0nJ5L5J5j5l0k0J0K0K0J5nNN%n%%n%n%j0J0n%%%%%J0
9611F5j0N%N%%%N%nJ0NNK5K0L5J5nnj0j0l0k5k5j5nnk5l5m0k0nJ0J0nj0NJ5J0j0j5NL5L0J0
9608A0j0j0j0j0nJ0K0N%K0J5nJ0J0k5k5k5k5J0M0L0K0j5m0l5k0j0NJ0j0J0K5K5N%k5k0nJ0
9605d0K0J5J0L0J5k5l5l0J0%Nnj0nnnnj0%J5L0Nk0j5NK5K0K0%NJ0j5nJ0L0J5j0k5k5k0k0n
9603d0%J5nk0l0k5j0NnJ0J5J0j0j0nJ0L0K0K5%k0j5%J0L5K0J0k0j5J5J5j0%n%%%n%n%j0l0
9600e0k5j0K5M0M5K5Nnj0N%K0K5%k0j5j0k0l0j0NJ5J0%j5j0j0j0NNJ0NNJ5%J5J5%nj5%j5l0
9597b0k5%J5K0NNK0J5J5K0J0j0k0k0nk0j0j0j5k5nJ5K0%k0%J5K0nNJ5J0NJ0J0%%J0j0J0n%
9594D5NNnnNN%J0j0%nNK0K0K0j5j0nj0k0%J5%k0k5k0J0NNn%n%k0k0k5j0L0L5L5L0K0j5l0k5
9591B0nnj5k0j5J0Nj5%%%%nNL0M0J5j5l0k5j5nnJ5L5M5Nk5l5l0j5J0L0K0J0j5j0NNj0k0k0
9588e0J0J5NNK0K0nl0k0j5%%%%N%%%K5K0K5K0L5K5J5J0%%k5m5k0j0j5k0nNJ5j0l0%J5J5NN
9585A5NNNJ0%J0J5J0j0k5l0j0NJ5K5Nnk5j0NJ0J0J0J0J0J0j5l0k0k0j0NNj5j5j5j5j5j5%L0
9582g0K5J5%%J5K5K5nnNK0J0J0%%%%j5j0N%J5J5j0l0%%%%Nnn%j5j0nJ0L0J0%j5k5k5k0k5j0
9579f5J5N%%NNNj0j0nj0%J0j5j0j5NK5M0K0J5J5nn%%j0j0%nnJ5K0NK5NK5L0%nNNj0%nJ0j0
9576A00j5l5k5k0%J5J0Nk0k0j0NNnk0l0k0%j0j5j0j0k0nK0L0K5K0J5L5K5K0%j5j0%j0nj0n
9573a5j0k0k0J5K0j5k0j5J0K5L0J0K5J0L0J0j0j0j0j0j0j5j0j0n%%%J0J5K5J0j5k0l0nNK0
9570eJ5J0k0k0k0k0J5J5J0J5K5K5K5K5NJ0NNJ5nj5k5k5j0J0j0nnnj0%nnnJ5K5L0J0j0j5j5
9568E5j0n%J0j0j5J5Nj0l5m0l0l5j5J0nn%%%%J5J5K0J5%%%%n%n%J0nj0J0Nj0j0J0K0K0j0n
9565d0K0K0%%N%NL0K5K0%j0l0l0k5l0%J0%Nnj0J5K5J0j5k5j5NNNNK0J0J0j0k5j5J5J5nk0j0
9562d0J0J0J5Nnj5j0K0K0L5Nnj0j0NJ5K0%NN%J0NJ0%m5m0l0nK0j5k5l0j0%nnK0L0L0K5NNK0
9559D5%k5k5k5k5j0%j5Nnnj5NJ0J0K5NNK0J5J0%%NN%%J0nk0k5k0j5nL0M5M5L0%j5k0k0l5l0
9556c5k5j0K0NNJ0NNJ0nn%%K0L5L0K5L0L5J0j0j5j5j0j5j0N%nj0N%nj5j0j0j5l0j0k0NJ0J5
9553@k0k5%%J0j0N%j0Nnk0%J0K0J5j0k0j0%%K0J0Nj5nj0j0J0J0J0J5J0J0j5k5l0n%J0%j5k0
9550a05j0J5K0nnJ0J5L0J5%j5%n%nj0%%j0nNJ0nl5k0J0M0L0J5J5L0L5J5k0l5k0j0j0Nj5j5
9547d5k0n%N%NK5N%%j0nK5K5M0J5Nj5k0k5%nnj0k0k0nJ5J5%J0J0NJ0J0NJ5L0L5K0J0j0j0k0
9544I0j5j5j0Nnn%k0j0nJ0L0L0J5nj0%j5l0k0%J0K0%NJ0j0l0l0j5n%%nNj0j5J0L5K5%j0J0
9541A5nk5l5nJ5NNJ0K5K5J0Nk0j5nJ0%NNJ5J0nm0k0j5nK5L5K0nnj5j5j0j5l5j5K0L5J0j5k5
9538d5K0M0L0J0%k0m0l5k0nK0K0%J0J0K0%k0j5k0j5j5NL5K5k0k0%k5n5l5j0K5M5M0J0J5%%
9536c5%NJ0J5J5J5%%l0l5J5K5K0J5J5j0k5l0n%n%J0J5J0J0nj0j0nNNJ0J0j5j0j5j0j0j0j0
9533f0j0%nK0L5K5nm0m0l0%J5K0K0J5j0j5k5J0K5K5J0%%J5%%%%NNNNk5j0K0J5Nn%%j0k5j0
9530c0j5k0j0k5nJ5L0L0K0j0nNj5l0j0K0M5K5NNK5M0K0nn%nNj0j5k0j5k0%n%%J0J5J0J5Nj0
9527F0m0k5j5Nnnj0Nj0%n%K0M0J5%J0J0L0M5K5j5m5n0l0nj5j5j5j5k0%j5j0%NK5M5M5N0J5
9524H5k0o0l5NNJ0NNNK0L0K0K5%j5j0j0N%nNK0K0j5j0nJ5%N%%n%J0j0j5m5m0k0nNNJ0J0NK0
9521B5%J5J0nnj0nK5Nj0k5l0j5NJ0j0j5j0j0%N%NJ5nnJ5%%%%%%j0NK0K0j5j5NNNNj0%j5%J5
9518a0L5K5K5J0J0J5J0k0k0k5k0%nnNj0%Nj0j5j5nk5NL5K5Nnj0j0nk0nnj5k0j0k5j5NK5J5
9515g5J5J5L5L0K0nJ0L5L5K0k0n0n5j5k5k5j5J5M5L5K0Nj0j0Nn%J0j0J0nj0J0%J0nm5l5j5
9512e5NN%k5nj5J5L0L0J5Nn%%j0J0NnJ0L0L0Nj0j5j0j5J0%nJ0L0J5j5nnj0nnj0nk0%%j0n%
9509a0J5M0L0K0nk0j5j5k0j0j5j5%NNNK0J5%j5k0%j5l5j5%L0L5J0J5%nJ0NK0%k0k5k0j5K5
9506eM0L5L0j0l5l0k0j0l5l5nJ5K5K0K5L0M0K5j0k0l5l0l0k5j5%K5M0J5%%J5J5K0J0K5K5j5
9504A10j5nJ5J0n%j5j5nj5nnj5n%nK5L5J0%k5j0j0j0j5%%j5l5j5%J0Nj0%nnJ5J0J5J0%nJ0
9501A0L0L5%j5k0NN%J0N%%%%Nj0J0NJ0k0k0k0%%Nj0j0J5L0L5J0j0nk0k0k0k0%K0K5%l5m0l0
9498e5j5%J5L0L5L0L0J5J0NJ0j5l0k5k5k5l0nK5L5L5K0Nn%%NnJ5K5Nk0k5%%nNj5l0j5j5NK0
9495B0J0J5%j5%nnnnn%NN%%%J0nk0j0j5k0J0K5K5N%K0NNNNNNj0k0m5m0nJ5J5nNJ5K0%k0nJ0
9491@L0L5Nj0k0j5NJ5J0j5m0l0k0j5nK0K0K0K5L0J5J0n%k0m5l0j5J0nj5j5%J5J5%k0J0NNN
9489c5nnj0n%j0j0%J0K0J0J5J0K0J0J5Nj0j0J0K5J0j5j5j5%NJ0K5J0j0k5l0k0nj0l0k5j5j0
9486a15J0NJ0L0M0K5Nj0%%nNnnNj5J0K5L0%J0K0L0Nk0k0nl5k5nj5k0j5K0L5K0nk5k0j5J0K5
9483eK0NK0J0nk0j0j5j5j0nJ0%%%NJ5nnJ0nNJ0nj5k5k0K5M0L5%k5l5k0nJ5L0J0J5J0J0J5j0
9480E5j0k5k5j5J5L5L5Nj0j5m0l5k0j0NK5K5NJ0n%J0J5K5%Nnj0nnj0k5j5J5M0L0K0n%j5l5
9477C5j5%NNnJ5J5K5L0J0nnj0j0j0j0nj0nnnj0nn%nk0k0j5j5NK0K5J0nK0N%%j0j5%j5nJ5L0
9474B5L0J5j0j0%n%%j5Nnnj0k0k0j0J5K0K0J5J0NJ5%nj0nj0N%%%%%%%%j5Nj0k0N%j5j5%nj5
9471d5K0L0L5J0j5l5l0k0j0j0j0j0%%%J0K0M0L5K5J5nl0k5J0K0Nnj5j0j5j0nJ0J0j0j0j5k5
9468g0n%N%%%K0NNJ5N%J5K0K0K0K0%l0m5m5l0%J0K0J5L5L5K0%nn%j0Nnj0j5l0l0j5NJ0NJ0
9465c0J5J5nk0j5J0J0J0j5j0j0j0K0K5K0K0J0nJ0n%N%%NJ5%j5n0n0l0nJ0%nj0%J5K0K5L0J5
9462A5%j5NJ5J5Nnnj5%K0Nj5k0j5%J0K5L0J0j0j5j0j0j5nj5j0k0n%J5K0%%J5M0L5M0K0Nj5
9459A25k5m5m0l0NJ5J0J0%%J5J0K0nk0l5m0m0NK0J5j5k5l0l5k5%J5J5K5L0J0J0NM0L5J0j0
9457B5%N%NN%J0K5K0J5j5j0%k0j0N%j0j5k0j5k5k5%%k5k0%nj5%K5L5K0NNK5L0L5Nnj0J0J0
9454G5K0%k0k5k5k0nNJ5L5K0Nj5l5k0j0J0J0%j5j0%K0K5L0J0Nnn%J0j0n%J0%nJ5NK5Nk5j5
9451H5k5j5k5j0%j0n%j5k5NJ5K0K5J0j0Nnj0n%j5NNN%J0NNJ5nnj0nj0j0nj0j0J0J0J0J0NJ0
9448B5NJ0K0K0J0k0j5j0%NJ5M5M0J5j0k0j0J0J0j0j5l0j0nnj5j0k0k0j0J0L0L0J0nk5k5nJ0
9445B5J5J0J0j0j0nk0j5nj5n%%nNK5L0L5K0nj5k0j0Nk5j5nnn%K0K5J0j0j0%J0J5K5%K0J5%
9442A05j5k5k0k0k0j5k0k0%J5J5%j0nL0J0%%j0NnN%%k5j5J0K5K0j0j5nK0J5J0n%NK0J5%%%
9439F5%Nnj0J0NNnl0m0k0j0j0NL5M5K5nj5j0j0%%n%%nj5NJ0Nk0k0k5j5%J0K0J5j0n%J5J0%
9436@nj5nj5j0l5j5K0L5L5K5J0Nj5j5%nj5nj0j5%j0j0NJ5%J0K0nJ5N%n%j0Nnj0NK0L0L0K0
9433G5%%j0NNj5n%nn%nj0nn%j5%j0%J5nJ5NNJ5J0%nk0nj0j5j0k0nJ5J5%%K0K5nnnnk0k0j0
9430c0j5j0j0k5j5j0J5M5K0NNJ0j0N%J5L5M0J0k0k0k0k0k0k0j5k0k0%J5J5K5%%nJ0J0NJ0K0
9427A0K0J0k0nj0j0j0j0j5j0nNJ0J0NK0%NJ0K5K5Nj0j0j5j0j5k5k5k5k5j0nk0NK5K5K5K5N
9425b0n%%J0J5J0J0J0J5NJ5J0%j0l0l0j0NNNNj0j0%%N%NK0J5J0K5L0J0nj5j5j0j5%%%%J5J5
9421H5NJ0j0l5j5k0j5nj0j0NJ0NNn%nnnnnnJ0J0NJ0J0J0%J5j0k0j5j0j0j5k0nJ5L0L5J0Nj5
9418A5j5%NJ5NJ0j0nnj0J5K5K5J0nk0j5nj0j0J5K0%j0%J5Nnnk5j5j0%Nnj0%J0K0%j0nnnn%
9415a0j0n%nj5%nnNj5j0NNK0K5NJ0K5J0J5nj5j0j0j0nj0nj5NJ5L0L5K5%j5j0J0L0K0nj5%j5
9412G0k5l0k0l5j0nK0J5%J0j0J5%N%NNNN%NNnNj5m0m0j0NK0L0L5K5J0%j0k5l5k5nNNJ5K5L0
9409C0J0j0k5l0k0j0NM0L5M0L0J0j0j0NNj0%j0%k0l0k0n%k0l0k5%NJ5J0%j0j0j0nk0%J0L5
9406e5K5J5J5J0J5J0nn%n%J5J5%j0nnj0nK5J0%J0J0NJ0nk0j0j0j5j5k0j0K0K0j5j5nj0J5N
9404eK0J5j0k0nJ0J5j5j0k0k0j5J5K0K0J5j5j5nJ0J5Nj5l0k5l5l5k5nJ5L0M0M0L0L5L5L0J5
9401A05j0j0Nj5j0k5j5j0j0j5nj0nj0nj0nj0J5K0L0NnJ0J0j0j5k0k0k0NK0K0N%j0nj0j5l0
9398i0k5j5NK0K0N%nn%NNNNJ0%nJ0K0J0j0k5nJ0NnJ0NNJ5%J5%J0J0NJ5%J0NJ0N%k0k0%j0j5
9395@j0j5N%%NN%N%NJ5%J5L5J5K5K5l0m5m0l0nnnnNNnJ0J0j0NNNn%%nJ0%%j0j0%J5K5J0nk5
9392ek5k5j0n%%K0J5K0Nj5k5l0j0NK0J0K0J5J5J5J5K5Nj0k5l0j5J5J0%K5N%J5L0L5J5nm5l5
9389D0l5j5NJ0J5Nj0j5j0j5j5J0K5L0%nnj0j0J0J0NNNj5j0nnnk0%J0J0K5%J5J0J5J0j5k0j5
9386A5k0k5m0n0j5L0M5N0K5Nk5m0m5j0J5K0J5NK0M5M5M0K0j0l5l0k5j0j5%nNj5k0k0NJ5K5
9383a0nJ5J0J0J0J0NL0%l0m5n0k5NK0J0j0nN%N%NJ0NNJ0j0j0j0j0j5j5j5j0J0L5L0J5K5L0
9381D0K5K5%nNnk5k0k0k0%J5%k0n0n0%J0L0J5K5K0J5J5J5J0nk0k5%J0nJ0Nj5j0k5nN%k5l5
9378i0k0nJ5K0L5L5J5j0%%j5J0%%J0nnJ5%%J5J0J5J0%NNK5K0nj5l5j0j0nJ0nnJ5J0J5J5%%
9375H5k0%Nk0nnj5%nj0j0j0%j5j5%J5L5J5%nNL0L0L0Nnk0j0j0l0k5k0k0j5j5NL0L0NNN%Nj5
9372B0j5K0K0nj0J0J0Nnj0J0J5%m5m5n0k0n%%N%Nj5j0j0j5j0j0%j0%K5M0N0K5K5L0K0j5k5
9369Ek0k0j5k0j0j5nL0N5L5J0J0NNNJ0%J0K0%k0k5k5k0nJ5K5Nk0k0%Nj0J0J5K0j5j5nJ5%%
9366B5J5j0nNK5J5nk5j5j5l0nj0%J0j5l5k0j0J0K0K0J0L0J5j5nJ0Nn%NnJ0J5%NNJ5nk0m0m0
9363f5k0J0K5K0J0J5J0K0Nj5NJ5L5NnnNN%NNj5j5nj0k0%k0n%NNJ0j5K0J0nnnj0n%nj5%K0K0
9360B0K5K0K5nl0j0J0J0%l5j5k0k0j5%K0J0J0J0J0NJ0K0Nk0k0nNn%NNJ5%NJ0J0Nj0j0nnJ0
9357E0K5K0K0j5j5%k0l5l0%Nj0l0j5k0%%K0M5P5N5J5k0l0nk0k0j5%K5L0%j5nnk0k0%K0J5%
9354E5j5k5nn%%nnnnNN%N%N%NJ0J5j0k5l5nJ5J0J5J5J5J5K0NNj0k5j0%K0K0K5M0J0j0l5k5
9351G5k0NJ5J5Nj0%%J5Nnk5l0k5j5%J5J5J0J0j0nj0%j5j5l0j5K0J5Nj5l0j5nNJ0k0m5l0nJ0
9348a45N%J5L0K0K5K5J5N%K0J0%NJ5j0j0%j5m0m5k5j0K0K5K0K5NnnNJ0J5nk0j0N%j0n%j0%
9345e0%NK0nk0nJ5L0Nj5%K5J0nj0J5L0L5%j0k0j0k0j5NJ5K0%k0k0k5j5nJ0N%%NNNJ0NJ0NJ0
9342C0J0NJ0J0N%J5J0%NJ5%j0Nj0j5k0k5j0J0K0K0J0k0m0j5J0K0K0K5K0j0j0j5%%J0NNNJ0
9339A10N%Nnk5l5k0nj0k0nN%n%%j0NJ0J5J0J5J0J5J0J0j5k5k5j5J0J0K5Nj5%NNNnk5k5l0%
9336c0J5J0nn%nj5j0j0j5NL5K5J0NNNn%NNn%%nn%j0j0%L0NNl0j5l0l5k0%Nj0J0K5M0L0K5J5
9333D0j5l0l0l0nK0N%k0j5nJ5K5M0J0j0nJ5K5%l0k5%K0J0j0j5nJ5%%%j5k0%J0J0%m0m0j5N
9330a15%j5k0J5J5K0L0L0K0k0l0l5j5K0M5L5K5K5K0nk0l5l0nNK5L5L5K5J5j0k5l0l0NM5M0
9328I0%k5j5j0k5k5k0k5l5%K5M0J5j0K0%%J5NNJ0J0NNJ5nNNNNN%%j5j0j0j5%j0j5j0k5k0j5
9325e5k0j5j5j5nnJ5M0K5K0%j0J0J5J0J0K5K5J5k5k0l0m0k0%%NNj0nnnJ0J0J0J0nj0nj0nn
9322h0j5%L0M5M5L0J0NNNj5%j0j0j5l0k5j5j0J0L0L5K0J0K0J5j5j0j5j5j5j5j0j5%K0J0J0
9319B0NJ5J0Nj5m0k5k0k5%J5K5J0K0J5J5N%N%NNNNNNNNnk5j0j0k5%nk0l0k0nJ5J5K0L0J0%
9316A5k0k0%NL5K5J0Nj5%j5l0j5nJ5J0J0J0J0%j0J5L5K0j0l0k5%j0nj0nNn%K0J5%k5m0k0j0
9313f5NJ5J0NK0K5NJ0J5K0NNK0K0Nj5k0j5NJ0j0j5j0nk0l5k0%%j5j5j5j5nJ5J0j0j0j0k0n
9311a25K0K0J5K5J5J5J5K0k0j5j5j5l0k0%K0K0K5K5K0J5J5J0J5Nnj5J0j0n%j0j5%nnJ0J0J0
9308D5J0K0J5Nl5o0m0j0J5K5K0L0J5J0j5Nnk5j5J0J0K0NJ0J5NK5NJ0%k0j0j0j5j5j0j0j5n
9305A5%k0k5k5%J0K0n%J5J0NNJ0J0nnJ0NnNnnj5j0j5j0j5j0j5K0J0K0K0J0K0J0K5J0n%NNN
9302H5%N%j5j0%%K0K5nl0l5j5J5J0%NJ5K5Nl0m5l5k0j0J5M0L5K0nk0k5m0j5NJ0J5Nj5k5nN
9300d0L0L5J0j0l0k5j5J5nj0nj0Nj0%%nnK0L5M0J0Nj0%NN%k0k0NK0J0%k5k5l0k0NJ5NJ0J0
9297b5J0J0J0NJ0J5Nk0l0nnnnNJ0J0NJ0J0NJ0J0J0J0N%%J0J5K0nl5k0l0k0%J0NNNJ0%J0J5
9294F5%j0l5k5j5k5k0k5j5NK0K5NNNJ5K5K0J0Nl5k0nK0J5K0K5NNJ0K5K0J0j5m0k5k5NJ0NJ0
9291E5J0NJ0J0J0J5j0l0k5j0J0J5J0n%k0k0%J0%j5j0nN%j5j0nj0nj0nNJ0NNJ0NNJ0J5J5J5
9288E5J0K0NK0J0%%j5j5l0k5j0K0K0Nk0k0J5J0J0j5k5k0%J5J0J0j5l0l5j5K0L5L0%k0j5NN
9285EnJ5%%N%%n%%j0%J0nk0NJ0%k0j5NK0K0K0K5J5NK0K5K5K5nk0j5nnnnNj0k5m0l0k0j5n%
9282b5J5J0%j0j0J0L0J0%nj0j5k0J5K0%l0l0%J5K0L0J0NNJ0%k0l5m0j0%K0NJ5J5J0NK0J0n
9279D0%N%NNnk0k5l0k0NJ0NJ0K0%J5J5j0%Nj5%k0k0%J5K5L0J0J0NNNJ0%%J0nj0j0nN%j0j5
9276E0k0k5J0J0%j0k5NJ0j0nJ0Nn%N%%NN%%N%J5K0L0J0j0j0j5j5%%Nnj0J0%%j5N%nn%nnJ0
9273B5j0nJ0j5J0Nnj5J0n%j0J0J0j0j5NL0K0j5j5j0J0NL0K0K0j5j0j5j0j5j0%j5k0%j0j0J0
9270c0NJ0J0NNK0%j0l0l0j5j5k0j5J0O0N0J5j0j5k5k0k0%J5%J0L0M0M5K5K0j0k5l5l0k5%N
9267@%%J5K0nk5l5k5nnj5k0j5j0j0nJ5L5M0M5K0J5nk0l0j0j0nJ0J0K0K5J0%NNNNNNnnnj0j5
9264A5k0j0NL0L0Nnl5l5j0J0K0K5Nj0NK5K5J0j0j0J0L0J5nk5k5k5j0j0j5j5J0K5L0J5nj0j0
9262D5k0%J5%j0j0%J5n%%nnnj0j0nnnn%nK5M0M0M5nj5k5j0%j0K0%k5k5j0NL0L5K0K0K0j0j0
9259A25l0nK5J5nk5k0nnnnNj5j5Nj0nNj5%j0%nJ5J5J0K0L5J0J0NNj0m0l0k0j0L0M0K0j0k0
9256G5%J5Nnnj0j0k0%j0J0K5L5K0nl0k0j0nnn%NN%nJ0N%j5k5j5k0J5J5J0J5K5L0%j0k0k0k0
9253C0j5j0j0nj0j0j0j5%NnnNNnj0J0J5%J5J0J0J0J5J0%j0J0M0N0L0K0%l0m0l5l5l0k0NJ5
9250@%j0j0%J5J5J5J5NJ0K5M5J5nk5l0%Nj0Nj0k5l0j0%nj0k5l0k0nJ5K0NK0J0K0J5J5J5%k5
9247B0nj5J0J0k5k5%NN%NN%%N%%N%NnNJ5NJ5J0%K0NJ0NNj5l5j5Nj0n%%N%%%j0NK5J0nk0k5
9244E%J5K0J0J0K0NNj5k0J5L5L5%l0k5j0k0j5NNNNNNNJ0NJ0K0NJ0j5k0m0m5j5%Nj5k0k5nN
9241e5K5J0J5j5k0j5k0%NJ0nk5nK0J5J0NNJ0j0j0J0L0L5J5%j5NK0K5%nnj0j0j5%j5%%J0K5
9238E0nj5%J5K5K0nJ0N%j0j5%nl5j5j5NK5J0J5j5l0l0j0%J5J5%NJ0NNnJ5J5j0j0k0k5j0J5
9235eJ5K0J0j0k5k5nL0L5J5j5j0j5k0j5nNn%J0J0NJ5K5j0l0n0l5n%K0NNNNJ0NJ0NJ0NJ0J0
9232A5J0J5J5J0j5k5k5j0n%%%%%%nnj0nj0J5L0K5K0L0%j5j5N%k5l0l0j0l0j5L0K5L5K5M5L0
9229I5%Nj0j5j0j0J5K0J0J5%l0k0j0J0NJ0J0k0l0k0k5nj0j0nj0nj5%J5J0J5J5J5J5J0J5Nj0
9226D0j5Nnj0nnNNnJ5%N%NJ5nnJ5%%J5n%nj0Nj5%Nj5j0j0k0j0J5%j5l0l0%J5J5J0J0L0M5M0
9223H5J0k0l5k5Nj5j0nj0L0K5K0%k0k0j5j0k0nJ5K0NK5K5J0j5j0j5j0j5j0nn%n%%%%k0%K0
9220b5L0K5K0J0k0k5j5nK0J0%k5k5j0j0j0j0J5L0K0K5nnj0nnnk0%K0Nj5k0j5J5n%NJ0NNJ0
9217a0J0j0l5l5j5NJ0NK5L5N%%%%%%%%J5K0J0K0K0j0l0l0J0NNNK0K0K5J5%%n%J0nk5l0l0j5
9214A0J0J0J0J0k0l0%%N%j0NJ0k0%%%%n%n%J5J0J5J0K5J5NNJ5J5j5l0k0%J0nN%n%J0n%%%%
9211E5N%%N%%%Nj0J0J0j0N%j0k5k5j0J5J5J5J5J0NNJ0K0%j5l0l0j0nnn%J0j0k5l0k5k5J5M5
9208c0L5J5%j5j0nj5nj5n%%nNJ0nnJ0j0J0%%J0j0%J0j0J0%%%%%N%%%%%N%%%k0j5%j0j0nj0
9205i0NJ0NNJ0NNJ0j0nnj0K0L5L0K0J0J0NJ0J5NJ5Nk0k0j0k0j0J0K5L0j5j5nNNnJ5J5Nk5n
9202G5j5j0nj5nnj5nK0J0K0nl0j0NJ5J0J5K0K0K0J0K0K5J0l0m5m0l5j0k0k5nJ0K0K5N%nnj0
9199Ennnn%j0j5Nnnk0J0N%K0%%J5J0%J5J5J0J5Nj0n%k5k0k5k0j5J5K5J0k5k5nNNJ5J5L0L0
9196C0K0%nnj0j5l0j5NK0L0J0NNJ0NNNNk5l0l5j5NK0J0J5Nn%%nJ5NNNNN%j0k5k5j5k0j5k5
9193h0j5NK5J5K0NK5L0%%J0%NNnN%k0j0Nl0n0m0%J5K5J0j0j0k0nK0K0L0J5nk0%%K5NNj0nn
9190a5J0J0K5%j0j5j0j5J5K5K5J0%j5k5NJ5K5L0J0j0k5k0k0j0l0j5k0%N%N%J0%Nj0j0Nj5j0
9187f5nNM0M5L5J5J0NJ0j0j0j0j0%J0J0NK0%j5l0l0j0%J5J0Nnj0j0nj0n%j0k0%K5K0NNN%n
9184B5j5j5j0K0K0K0K0NNnk0m0l0J0L0K5J0nk0J5J0%J5J0%j5l5j5N%j5j0NJ5L0J5n%J5J5N
9181I0k0k0nNNj0l5l5n%j5nK0L0Nj0NK0L5J5nj0j0N%j0j5k0n%K0Nl0n0%L0M5K0j0%K5L0K5
9178A10L0Nj5nJ5J0%l0%J0K0J5nJ0Nj0l0m0nNM0K5K0K5K5%k0k0k5k5k0k5k5l0k0NK0K0NK5
9175I5N%K0M5K5nl0l0j0j5l0j5%j0j5nj0j5%K0L5M5K0k0j5NK0J5%NJ0k5k0k0k5j0J0L0L0J0
9173A20J5K5%l5m5m0m0j0%J5L5K0J0%k5k5%J0K5j0j5j0j5j5%nj0j5J0M0K0K0J0J0J5nk0j0
9170E0j0j0j5nj5nJ5%%J5%NNk5l0j0K0%%N%J0L0J5K0K0nk5k5l0j0J5N%j5k0%L0K5%nj0NK5
9167D5K5K0%j5k5j0J0j0NN%NJ0nJ5%J0nn%n%%n%k0k0k5j0j5NK5L0J0nNNnJ0N%J0J5l0k0nn
9164B5nn%%%%%%%%k5m5m0k5J5L0K0K0J0NK0%j5l5l0j5K0J0K0K0J5J0J5J0L0J5j5m5k5j0nK5
9161eK5K0%j5j5NK5K5Nj5j0Nn%%nj0j0j0j0nj5j0j0NK0J0NJ5NK0%k0j5l5l5k0nJ5K5L0J5N
9158@k0k0k5NJ5K0J5j0k0nJ5J0%%Nj5j5k5k0%J5K5K0K0K5%k0nj0nK5NNNj0J0K0L0J0j0j0n
9155E0K0NJ0j5j0j5j0nj5j5n%N%NnJ0%NNJ0%nk5nNK5J5J5%%j5k5k0k0%J5NJ0J0NJ5nnl0j5
9152b0k0j5j5K0N0L5J0%j0j0NJ0j5nj0j0j0j5nNL0K5J0j5j5j0j0j0j0J5J5J5J5nk5k0j5N%
9150c0%%N%%%J5J0J0J0J0J0J0J0J5L5J0k5k0j5j0k5l0j0%J5J5j0j5j5NNN%N%N%K0K0K0K0J5
9147I5%k0l0j5%K0L0K5L5K0%j5l0l0j5nJ5J0Nn%Nnj0N%nj5j5k0j0j5j5k5nJ5K5L0J5J0J0j0
9144E5l5l0%J0j0j0nj5n%K0NJ0J0NK0Nk0j5J0K0K0J0j0k0l0k0nJ0K0j0l5k5%NJ0%J0K5K5N
9141A0j5l0k5j5%J5J0NJ5K0J0K0J0J5J5J5k5n5m0l0NL0K0J0N%nNJ0j0N%j0j0nj0J0NJ0NK5
9138B0J0K0J5%k5k5%nJ0j0J0K0J5L0J0j0k0k5j0k5j0j5j5j5NJ5Nk0j5NK0L5J5j5m0nK0J0n
9135b0nnj5%j0j0Nj5%K5J0J0NL0L5L0L5K0Nj5j5l5n0l5k5J0K0L0J5J5%%%%%%nk5k0nJ0L0L0
9133F0M0K0Nj0k5j5j5%L0K0%j5k5n%%%nJ5M5M0L0L0J5j5l5n0m5j0Nnj5j5J5J5nl0m0j5k0j5
9130d5%J0K5j0k0%j0j0J5L5K5J5Nj0j0Nj5%%nJ5L5L5J0%j5nnj5NJ0j5nNJ0nj5NK5K5%nNK5
9127A25Nj0k5m0j5nj0j0l5k0%J5NNNN%%n%K0K0M0L0L0nj5k5k0nJ0%nNNnk0j0%K0J0nj5l0j5
9124E%nnJ0K0NK0J5J5J5J5nnnn%nj5Nnn%j5%k5j0J5J5J0%j5j0%J0J5nj0j0j0k0k5%NJ5nj0
9121b0J5J0nj0J5K5K0nk0J0J0NJ0J0N%j5j5j5NK0J5N%j0j0j0K0J5J0nNNJ0%J5%k5l5j5NK5
9118G5J5NNJ5K0j0k5k5J0J5%k0j5Nj0nj0k0%nJ0J5n%J0NNnn%nk0nN%j0j5nL0M0M5L0Nk0k5
9115A00l0k5k0l0m0j0nJ0K0nj5%J0K5J0J0n%NNJ0%Nnj5J0%j0%nj0j0j0j0%j5j0nk0j5j5k0
9112a40nNK5L0L0J5K0L0J5L0L0J5j5k0k0k0N%J5K5K5J5%l0m0k5l0j0nJ0K0K0K5K0N%nk0k5
9109B0l0l5l5k0%J0J5J0J5%%J0M0J0j0nNN%NNk0k5j0K0K0nk5k0%K0K0%L0K5Nj5j0%nj0nj0
9106e%j0j5%K0K5L0K0nj0l0j5j0nJ0J5K5Nn%Nnj5N%nnNNn%%%%n%Nnj5j0nJ0M0K5j5k5nNJ5
9103D0J5J5%k0k5l0%nNNJ5NJ0J5NJ0J5%nn%%%j0%n%%n%%N%j5nJ5K5K5K0nj5j0%j0nK0Nj0l0
9100E5j0%L0K5J0K0Nj0%%nNn%J0j5m0l5n0l0NK5J5J0j5k0n%K0%j5l0k5J0K5K0K0J5%%j5j0
9097a0J0L0K5J0j0j5N%J0nk5l0m0k0nNJ5K0L0K5%j0nJ0%%NnNnN%j0J0%nNnj0j0nj5nj5nj0
9094e5%J5J0J0J5NNJ5NJ0J0NNJ0J0%J5J5nk5k5nNK0K0J0J0j5k5l0k5n%%%%J0n%J0n%n%Nj0
9090A0%n%%j0J0n%n%%%j0NL0N%k5k0k0J0J0nj5nj0J0NJ0J0J0N%J5J5K0nk0k5nJ0K0K5nk0k0
9087@j0NNj0NNNJ0NN%N%nJ0j0%%n%j0J0nnJ0j5%%%J0NN%%N%L0J5nj0nK0K0nl0k5l0k5nJ5N
9084eNJ5J5K0K0J5J5K0J5nnnnk0%Nj5k5k0m0j0NNNJ0%%%%n%n%j0k0k5j0NK5K0J0%N%NN%N%
9080B0NNnJ5J0%%J0j0k0j0j0j5j5j0j5N%NNN%N%j0j0j0j0K0K5K5K0%j0j5Nj0nk0%K5M5J0j0
9077D5k0l5nJ0NJ5NJ0J0J0J0J0Nj5j0%n%%j0j0j5NK5L0Nj5j5j5j0nk0m0l0j0NN5O5L5K5nn
9075I0j5Nn%Nj0nk0m0m5l5%K5M0K5J0j0j0NNN%N%%NJ5K0L0J0j5j0j5j5NNNNj5j0j5j0j0l5
9072b5l0j5NJ5J0J0%%N%%N%%NN%NN%J0%J0K0J5J0J0J5K0%%k0m0m5k5NK5J5%n%nJ0j0%NNK5
9068E0K5J0l5l5m5l0NK5K0J0%%J0nk0nJ0K5L5%j0j0NJ0nJ5K0K0Nk5j0j0nj5j5j0j5j0%J5N
9066EJ0J0NJ0Nnj0j0nN%L0M5J5j5l0l0j0j0j0j0K0J5J5J5j0k0l0%NJ0K0Nj0nJ5L0K5%j5j5
9063F5j0J0Nnj5j0%k0j5nj0j5J0J0nJ5M5L5%k5m5k5J0K5J5J0J5J5K0J0k0j5k5j0k0k0%N%%
9060EK0K0j5j0%J0NNj0J0J0n%%n%j0NJ5k0nj0j0j0nj0j0j0%%NNj0J0NnNK0K0%j0nJ5L5K5K0
9057I5%j5J5J5J0J5j5k0nk0j5j5j0j5nJ0%%NnN%k5j5j5l0l5l5k0NJ0K5NK5L0L5M5K0%k0k0
9054A5nJ0L0J5K0K0NK5N%%n%NNK5nk0k5k0l0nj0j0n%J0J0J0J5M0K0K5K0Nk0j5k0j5j0k0k0
9051G5j0k0j5j5nnj5%j5j0nnNNnJ0K5N0M0%j5nj0nnj5%%J0N%NJ0J0%j5nJ5K5NnnNK0%k5j5
9048G0j0%nn%nnnNj5Nnk5Nnj5j5NM0N0J0j5N%%%N%j5n%k0l5j5nJ0NNJ0%j5nJ0K5L5J5Nj5j0
9045E0l0k0k0K0J5j0k5nJ5Nn%k0j0nnJ5L0M0L0NJ5K5%l5k5%K0J0k5j0j5k0j5j5k0nj0j5j5
9042h5j0k5NK0L5L5K0Nn%nnn%nnNJ5j5l0j5J0M0J0j5j0J0n%N%%N%J0k5j0J0J5J5k0%%nNj5
9039d0J0K0J0k0j0nJ5J5%NNNNNNNJ0%NNNj0k0j0k0j5j0k5j0K0K5K0K0K0K5K0J5%j5l0NNNk0
9036E0l0j5Nj0nnj0Nj5k0j5%K0M5M5J0J5n%k0k0j0j5j0j5N%nNJ5NNj0j5j0%L0J5J5nk5j5%
9033a5J5Nl0j5J0J0Nj0nnj0l0NK0J0J5nnnnJ5J5L0L0J0J5%K5K5K5%l0n5m0j0J5J5j0nJ0J5
9030E0j5l0l0l0l0j0K0N%k5nNK5L0J5nj0%%K0K0NNj0j0j5nnJ5J5L0J5%J0K5K0J5k0k5k5k0
9027B0j5k5k5k0j5nNNNJ0L0N0M0J5k0l0%J0J5%%J5%NN%NNNJ0k5k5l0j5J5Nj5k5NJ5K0j0k0
9024enNj0k0j5j0j0j0j0n%n%n%Nnj0J0J5J5K5K5%j5NK0K0NNJ5K0%nNNnk5j0%K0K0J0%nNj0
9021E5l0m0m0m0j0%K5K5K5K5J5J0j0k5j0J0J0nk0%K5K0NNN%nnnj0j5N%j0k0nJ0K5L5Nj0j0
9018A5j0nnnj5nk0%K5K5n%k0NK5K5J0j0j5J0J0j0%%J0NJ0Nk5%K0J5%k0k0%NJ5nl5m0j0K0L0
9015EM0K0L5K0%k5k5N%Nj0m0l0j0NJ0J0Nk5k0nJ0%NN%%NJ0J0%J5J0J0J0J0k5k5k5k5l5j5K0
9012f0L5K5nj5k0j0J0J5j0k0k0NJ5K5K5K5K5NNNN%j5l0m0l0J5L5N0M0K0%nl0m0l5l5j0NK5
9010a5L5J0Nk0k5k0k5%K5NnN%%N%NJ0%%J0nJ0N%nj0j0j0%j5j0n%Nj0NNn%N%K0J0J0J5NNJ5
9006C5J5J5j0k5k5nJ0K0%NJ0nj0j0J0L0Nj0J0nk0m0l5k0J0K5J5K0J5K0J5K0Nk0j0%j0nnj0
9004C0j5k0k5j0J5J5J0J5nk0j0j0NL5L5%j0l5l0k0nJ5J5%nNNj0j0k0k0j5J5%NJ0K0L0%j5%
9001c0K0%J5J0NNN%%n%k0j5l0j0J0NNNJ5k0m0l0k0J5K0L0K0%J0J0K0K0J5K0K5J5nk0j5j5j5
8998C0j5NK5J5J0nk0j5nK0K0K0J5J5%j5l0l5l5m0l5k5nJ5J5K5J0j5j5K0L5L0K0j0n%k0j0N
8995e%j0j5k5nK5L0J0K0K5K0%k0k5%nNj0l0k0nK0K0J5%k0j5j0J5L0K5K0%j5NK0J5J0J0NJ0
8993A20Nk0l0k5k5nNn%K0J0nk0j5J5J5j5n0m5k0K5M0L5J0NJ5J0k0j5k0k0k0j5NJ5K0Nj0k5
8990e0k0j0NK5M0N5L0%k0j5NNj0J0N%J0%N%J0%k5nnk5k0m0nJ0NJ0NNJ0J0J0J0nj0Nj5k0k5
8987d0NJ0K5n%K0L0K5Nj0nJ5%NN%N%n%j5N%j0nnk0l5m5k0N%N%NNNJ0NNNNj5j5l0nJ0K0K0J5
8983a0%J0NNJ0NnJ5N%NNN%J0%N%N%J5J5Nj0l5l0k0J0j0l0k0k0j5j5K0J5J0J5nnnJ0L0L0K0
8980E0k0m0k0j0%nnnj5j5l0l0%K0N0M5M5M0K0j0l5n0l0j0N%n%%j5k0nK0L5L5Nj5nnJ5J5J0
8978A0J5n%nnnj0K0L5K5J0NNk0k0j5j5j5nj5nJ0NNJ0j5j0N%K5Nj0k5l0k0nJ5K0J5K0J5NNJ5
8975D5nj0j0j5j0j5j0k0nJ5J5K0J5J0k0l0m5k5j5NK0J0K0K5J0nJ5%%J5n%J0K0K0J5J5J5nl0
8972E5k5k5j5j0NNNNN%J5J0n%k0%j5j5nj0j5J0%j5J5K0K0nk0%NK0J5Nj0J0K0K5K5J5Nk5l0
8969E0k0K0Nj0nJ0%%J5j0j0j5NL0j0%n%NJ0NN%J0%NNNj0m0n0l0J0J5J0Nk0l0n%n%NJ0J0NL5
8966A5J5nnnj0l0m0k0NK0K0K0nk5k5j0nnnn%j0J0K0L5M0K0nnnnJ5J0J0J5%N%NJ0nnNK0J5n
8963H5k5j0J5L0L0j5n5m0k5NL0M0%J0J0%J0Nk0l5m5%K0NNnj5nj0j5%J0L5M0K5%l5k0j5%J5
8960C5j0j5j5nNJ0J5N%K0NNJ5j5NNj0J0%nJ0nj0J0%nN%j0j0nj0j0nj0nnJ5J0%J0%J0Nnj0j5
8957A5NJ5Nj5k5nNj0NnnnnNNNN%NNNNNJ0Nj0j5J5K5J5j0%J0j0j5%L0L0J0j5nnJ5J0Nj5k0k5
8953E5nNK0K5J0%j5nnk5k0k5k0k0k5J0J5%nj0%j0NK0M0K0%J5J5j0j0nj0j0%k0%nk5k0j0J0
8950e0K5K0J0nk5j5j0J5K5K0J5N%J5nj0j0J0K0%k0j0%j5%nj0nnj0nnj0nnnnn%nnn%k0nj0j0
8947a35J5L0K0K0K5J0K0K0k0j0k0j0J0L0K0K0NNNNJ0J0J5J0j5l0k5j5j0%%j0j0k5j5k0%NL0
8945c0L0M0L0Nnk5k0l0j5%J5%J0J0j0%J0%%J0nj5j0j5j5J0K5K0J5nk0j5j0j5j0k5%%J5NNK5
8942a5J5J5j0k5nnJ5J5%%J5K5K0J0j5k0j0k5j0k5nNK5K0J0j5j0j5N%J5J0%%j5%Nj5j5j5NN
8939c5j0j0J5M0M0L0K0K5Nj5nj0j5k5l0l0k5j0N%%NL5M5K5J5%j5l0k5j5k0k5j0J0%nK5M0L5
8936E0K5J0NNNJ0Nnl5m0k5%J0%K0K5N%NJ5nj5j0j5j0j0nk0%j0j5nj0j0nj0nnnj5%N%%J0L0
8933e0K0j0j0%NNNnJ0%%%%N%NnNN%K0K0NJ5J0K0NNNNN%J0%N%j0j5N%j5nnK0NNK0K5J5NNJ0
8929A80Nk5l0j0nnj5nnk0%nj5j0nnj0j5%L0M0L0J0l0m5k0J0N%J0NN%nNJ5j5nNNj0l0j0J0N
8926B0j5l0k5%J0K5J5K0%k5k0%K0K0%%N%J0K0K0J5NK5K0J0j0%Nj5%nj0N%%j5J0K5J0j0j5k0
8923A00nj0j5k0j0%l0l5l0m0k5J0L0L0J0J0J0J5NJ5%NNL5J5k0l5j0J0n%K5L5Nj0j0j0NJ0J0
8921G5J0K0Nj5l0k0k0n%n%nnn%j0n%j0nJ5nk0l0nJ0J5%J0M5M0J0J0NJ0Nj0k0m0l0nK5M5K0
8918G0J5J5K0%l0k0j5j0j5J0%J0Nj5l0j5K0J5K0K0L5L5J5j5l0l5k0%J0J5%j0j0j0j0%%N%%
8915D5%%%NK5J5J0J5k0k5k5j0K0L0L0J5j5k5k5l5k5j0NJ5J0J5J0J5J0J5J5k0k0j5k0l0l0j0
8912d0NJ5L5J5%l0l5j0K0J0J0J5J0Nj0j0%L0J0k0j5j0K0K0J5Nj5nj0j5l5k5k5J0J0NJ5J5J5
8910@L0L5K5Nk5k0j0NK5K0J0nj5j5j5%NJ0j0%n%nJ0%k5j5j5%K0K0J0J0nk0k0k0k0k0l0l5j5
8907a25J0M5L5K0J0NK0%nnj5%J0%J0NJ0%%J0J0%j5l0j5%J5M0NK0K0Nnk0k0j0j5j0j5n%L5L5
8904F5Nk0j0j5j5k0NL0L0K0j0j0l0k0nN%NN%k0l0j5J0K0J5J0J0j0k0nK0L0J5k0k0j0nj0j0
8901c0%NJ0J5N%K0J5%k5k5l0j5j0K0NJ0J5J0J5J0j0l0j5k0J5L0K0J5K5J5nj0NJ5K0%k0k5k5
8898B0k0k0nnj5j5%j0j0K5K5L5M5J5k5l5l5k0%J0%Nn%%k0NNL5L0J0nnnJ0J0%nNJ0nj0k0k5
8896b0nJ5J5J5J0%k5m0m0k5NK0K5%NL5M0L5Nl0l5j0J0K5M0NJ5NJ5J0J5J5J5j5k0k5j0nj5%
8893G5j0k0j0N%k0k0J5J5%j0%nJ0J5J0J5NK0K0Nj5n%k0%j0nj0j5nnj0k0k0j5J0L5M0NNJ0n
8890F0j0k0J0J5J5J0J0J0J0J0J5%NNJ5%NJ0j5k5j5k0k0j5k5j0j0nnnnnj5%nj5j5%K5K0k5l5
8887g0k0J5L0K0J0NJ0N%NnJ0n%%%J5N%K0J5%%J0J5%k5k5J5L5L5J5j0%j0n%j5%nk0k0j5j5l0
8884enj5k5%%%%%%n%J5J0NJ5L5K5N%l0%J5J5L0Nj5j0k0j0N%%j0j5%%N%NN%nJ5k0j5nk5m0k0
8881h5j0J0%J0J5nk0k0J0M0N0Nk5k5nK0J0%J5J5K5Nj0k5k5n%nN%%%%%J0NJ0NJ0J0J0J0nj5
8878B0J0L5N0K0j5k5k0l0l0k0NN%J0J0J0J0J0J0J0K0%nj0%j5m0k0%J0Nj5%n%nnnJ5j0l5k5
8875g0J5K5K0J5K0%%J5J0%nJ0L0Nk0n0n0k0K0J5N%N%J0NJ0NNJ5J0J0%K0K0nj5%j0j0nj0nj0
8872C5k0j5NK5nn%nNNNJ0NNJ5%%j5nnNk0n%%NNNNN%Nj0k0k5nNK5L5%l0k0%J5j0j5k0nNJ0n
8868b0J5L0J5%j0J5K5L0J0nk0k0j0J0%NNJ0NNNl5m5l0NJ5L0L0J5Nnj0N%j0n%j0k5j0k0m0l0
8865g0j0NJ0NJ0NNJ5%J5J5nk5k0j0nj5%N%N%J5nJ0NJ0K0J5J5K5NNK5L5L5J5nj0nj0j0k5k0
8862H0k0k0m0m0j5%J0J5J0J5K0J0K0J0n%%j0%nnn%%n%%%%nj0nk0%j0j5nj0NJ5J5J0nj0K0L0
8859B0J0j0N%%NJ0nnn%nnK5L5M0%m0l0j0j0nL0K5J5NK0Nk0j5j0k5m5k5%L0M0%l5l0m0k0%N
8856g0J0J0J0J5J5%l0k5l5k0nJ0M0L5K5n%nn%NK0J0J0K0NJ0K0nj5nnj0nnj0J0J5K0Nj0k5l0
8853ej0nk0nj0J5L0L0J5n%nn%j0Nj0k0k0k0k0J5J5J5J0nnnnnnj5J0NK0K5J0J0K5J5J5%K0N
8850I5NJ0J0NJ0j5j5j5j5j5j5j0j5nK0NNNN%J0Nk5m0l5nK5J5%J0J0J5NJ0J0NJ5j0j5j0j0N
8847D5J5j5l0l5k0%J5NK5K5NNk0j0nj0nk0%Nj0n%J0j0nJ0J0K5L0Nnj5k5%NK0K5Nj0k0j0j5
8844a0k0%L0M5M0J5J0j5j0j0j0j5l5l0nN%%N%N%J0%%J0%NN%J0%nJ0N%nNJ0j0N%N%%NN%k0k5
8841B0j5k5k0k0l0j0J0K5J5K5K0K0J0K5K0NK5J0j5k0j5j5k5j5k0j0NK0K0J0%%J0nnJ0%%N%
8838D5%N%Nj0J0J5%j5l0j5Nj0nJ5J0J0J0k0k0k0j5k0NK5K5K0nj0L0M5M0K0%J5k0m0l5j0J0
8836F5%nk0k5%J5L5K0nnJ0J5J0J0nm0m5o0m5k0%L0K5K0nj0NK5K0Nk5m0j5J5J0J0J5J5%J0j0
8833EJ5M0K5j0k5l5k5%%J0NJ0J0J0nk0m0j0j0j0j0K0K5K0K5J0K5K0K0Nj5m5k5%K5J5Nn%nn
8830D5nnnnJ0J0NNj0l0k5k0k0NJ5L0K0NnNJ5J0N%%J5NNnnj5l0k5l0j5J5L0K0J5NK0nl0k0J5
8827B0K0NnnK0J0%n%j0%Nj5j0N%%J5nj0J5%nJ0Nj0l5m0n%J0%NJ0%NNJ5%nj5k5%K0K0K5J5n
8824E0j0j0j0nj0j0n%J5K0nNJ5J0Nj0k0j5j5J0K0K5J0K0K0K5J5k0m5l5k5j5%NK0J5K0nk0j5
8821B0j0j0k0j0j5j0k0J0L5L0N%j5j5nJ5L5L0K0J5nnk0l0l0j0J0J5J0NK0Nnj5j5l5k0j0K0
8818c0N5N5K5j5n0o0l0j5j5%%j5%%j0NK0M0L5K5J0j0%%j0J0%j0Nnn%J5K0K0J5J5K0K5J0j0
8816A35%j0nl0n0l5l5j5J5J0n%N%%J5J0J0J0j0j0J5L0L0%k0j0k0NJ0N%%%Nj5k0J0K0%j0nn
8813C0nnn%J0nnj5k5k0%K0M0L0J5n%j0nj0nnj0nj5%nj0j0k5k5j0K0L0M5M0J0%k0k5j5j5nJ0
8810b0%NJ0%nJ0NNK0K0K5J5%k0k0nJ0J5K0J0k5j0j5k5%J5NN%J0J0%n%j5%nj0nn%J5NJ0J0N
8806G0J0Nnj0k0%nj5j0nNJ0K0%J5NNJ0J0nl0l5l5j5%j5nNNn%%j0J0L5L0K0J5J5%k0j5j5j0
8803A5l5l0%NK0J5%%J5J5L5J5Nj0j0j0NK5nnnnj0k5j5j5j5k0j0j5k0%J0K0L0J0j0j0k5l0k0
8801a15J5L5M5K5K5K0J5%j5nnJ0J5K0K0J5k5m5n5n0j0NK0K0M0J5Nl0k5j5nj0j0J5L0K0K0%
8798C0%J5j5NN%Nj0j0K0K0J5j0nJ0J5nj5k5j5j0j5J5J5J5%%J0J0K5%l0k5k5nNK0M0M0L5L0
8795A80Nj5l5m0l5l5nJ5J0%NNJ5nk5k0k5k5%J5J5%NK0K5K0%k5n0n0l0J0K0J5nNJ5j0K0L5L5
8793E5J5nj0Nj5nnnnNNnj5k0%J0K0J5NNj5j0j0NK0L0K5J5j5k0l5n0m0l0j5%J5NJ0J5L0J5j5
8790b0nNK0NJ0J5K0%J5NK0j0k0k0l5k5NJ0K0%J0J5j5k5k5j5J0L0K5N%k5j5nNJ5J0J5K0%j0
8787D0k0j5nj0j5J0L0L0Nk0l0l5k0j0NJ5J0J0NL5L5K5nk0l0k0NK0K0%%N%%%%n%%%%%%n%%%
8784D0%%j5j0j5j0nj5k0%%J5J5%%j0nnJ5K5L0J5%k0j5nNJ0NNJ0NJ0Nj5j5nk0l0k5j5J5NNJ0
8781c0NJ0J0J0J0%%j0J0%%%%L0K5L0K5Nj0j5Nnl0k0nnNJ0j0NJ0%NJ0nj0J0K0%k5l0l0%Nj0
8777ENnJ5L5J5NJ5J0%%J5J0J0j5m0m0l5n%nj5J0L0L0K0nk0k0l0j5J0NK0%j0%%NJ0nNk0k0k5
8774d5k0j0NK0L5L5K0j5l0j5NNJ5J5K5L0J5k0j5k0Nj0l0l0k5j0J5J0NNNNJ0%NNK5L0%k5m0
8772a0m0j5%J5K0J0J5K5J0%j5k0k0%J5NNJ5n%n%nk0k0k0j5nJ0J0nNNNN%J5N%%J5J0%l0k5k0
8769g5J0K5NJ5K0J5J5J0J5j0k5k5j0nJ0nNN%nNJ0%%J5J0%NNj0nnj5nj0%j0j0K5J5nk0NK5N
8765B0K0J0Nnj0J0K0J0j0k0j5j5N%N%J0J0K0%k5n0k5NL5L5Nnk0k0%%j0nNJ0NnnJ0J5J0J5J5
8762F5J0%%j0m0m0k5K0M0M5K5Nnk5k0nj0NNM0M0J5j0k5nnk0%L0J0j0k0%J0N%NNj0j5j5k0%
8760D5J5%j5k5NNJ0NNk0m5m5j5NK5K0K0M0M0K0nnnnnNNnJ5NNJ0Nk0k0j0%K0%k5l0j5j0J5J5
8756C5n%j5NJ0J0nk0j5%NJ0J5J5K0J5j5k0j5j5j5j0j5j0k0k0%%k0NK5L5M0J5%%%NNN%%J0n
8753D5%N%%%N%Nj0Nn%Nj0%%nk5k0nJ0J5Nj0%K0M0K5J5j5k5nl5k5k5%K5M0M0K0nj5nj5l5nN
8750C0j0k5j5J0K0%j0nnJ5J5J5J0%nj0J0NJ5J5Nj0k5l0j5nj5k0%j0%%K0L5M0J0nk5k5nJ0K0
8747B5J5nNNJ0K0%k0k5l0k0%J5K0%NK0J5J0nK5K5nj0nk0nj0j0j5nnNJ0nJ0Nj0J5j0j5j0j5
8744@nj5j0j0J0NNJ0j5nJ5J5J5j0k5j0J0%nj0%L0N0L0Nj5j5nJ0%j0l0j0%J5K5K5J0%k0j5J0
8742E5J5J0J0NJ5%j5l0l0j5nj0Nj0k0nNNnJ0K5M0J5k5n5o0k0nK5J5N%nNNK0J5J0Nj0j5J5J0
8739EK5K5J5j0j5j5j5nk5k0j0J5K0J5K0J0J5J5J0Nj0k5m5j0j5j5j0NK5K5J0%j5nj0nj0j5%
8736d5j0k5k5j0K5M5N0K0K0NJ0j0k0nJ5K5%j5Nj0%%nNj0J0J0nNJ0%Nnj0j5NK0%l5n0n5l0N
8733a00K0K5L5L0L0J0j0k5j0J0J0nl0m5l5NK0K0J0J5J5nj5j5nNNNNNNJ5%j5nk0%%K0K0%k5
8730b5k5j5j0j0nK0L5M0M5K5%k0j5j0k5k5j0J5J0j5NJ5NNj0NK0J0Nj0j0k0k0J5J5J0j5j5j5
8728b5k5k5nJ5J5J0J5J5J0%k0l5m0nJ0M0M0J5J0j0K0M0L0K0k0m5k5l0nj5nj0j0j5J5L0L0K0
8725C0J0J0nk0k5nK5J0j0j5k0nJ5K0Nj0J0j0k0j5J5J5%%%NN%N%J0nnJ0J5K0nk0j5Nnnnj0n
8722@nj5j0J0K5L5L0L0L0L5K0nj0k0k0l0j5N%NNl0l0k5l5j0j5j0j5K0K0L0J0%N%%j0J0n%j0
8719@nnj0j5%j0nNNNJ0NNNJ0NJ0%J5J0NK0%j5j0k5%K0K0%j5j0J0L0L0K5k0l5k5%J0L5L5Nl5
8716I5n5l5k0J0K5L5L0K0J0L0L0j5l5n0l5k5j5J5NNnK0J0%J0J0%%j5J0K0J5nk5k0k0J5J0%
8713E5j0j5%NK0K0Nj5k5k0k0%%%%%%Nn%n%%%%%%j0nK5L0J0J0J0Nnj0j0nj0j0K5K0K0J5K0J0
8710A30l0m0l5l5%K5J5Nj0l0k0j5NK5J0J5J0j0j5m5k5%k5j0NK5K0NJ0j0nN%n%%k0l0l0j5K5
8707a25L5L5K5L0K5L0K0nn%j5n%nnn%n%nJ0J0%NNNNnj5j0j0J0J0k5k0j0J0K0M0J0J0J0J0J5
8704A10j0J0NNNNNk0j5j5k0l5l5k5J0N0M5L5Nj5j5k0j5NJ0J0J0J5%NJ0%k5j5nNL0L5%k0m0
8702H0l0l0l5l5nNJ0J0J0J0j0l0k5j0NNK0%%J5J0NJ5J0K0Nj5j5j5k0nJ5L5L5J0%j5l5k5j5
8699d0K0M5L0L5%Nn%n%Nj5Nj0%%n%nn%nNj5j0%%j0nj0nk0l0%K0J5J5K0Nnj0J0J0J5K0J0%k0
8696E5nj0k5l0nJ5J5N%J5L5L0J5j5m5l5k0%K5K5K5K0K5Nj5k0m0l0j5NK0K0K5J5nj5k0%%NK0
8693G0nl5n0k0n%nn%L0Nnk0%N%%n%%%nnj5NK0L5L5K0nN%nNK5K0Nk5l0m5k0%NnJ0K0K0M5N5
8689A25L5N%k5j0l0j5N%k0k0k5nj0J0N%%n%j5j5j5j5nk0j5nj5NL0K5K0K0J5j0n%nnj0nnnN
8686c0NNJ0K5K5%j5nnJ5L0K5K0nj5nn%J5J5%j0nnj0nK0K5Nj0k5k0k0k5j5j0nj0nn%%nK0K0
8683EL5L5K0j0k0k5j5J5J5J5K0K0J5J5j5j5j5j5k5k5k0k5k5k0k0k0nK5L0K5K5M5K0j5NJ0%
8681F5j5k5%J5j0n%nnj0nNj0nN%%N%j0J0%n%%K0%%nj5NK0L5K0J0%%N%k0m0nj0j5j0N%%NN%
8677EJ0Nk5k5%J5Nj5%K5M5K5J0nJ0k5j5%%%%%l0k5l5k5k5nL0M5K0%j5k5k5j0NK0Nnj0j0NK5
8674d5K0M0J5K0K5J0%k5j0j5j0j5j5j0j0k0k5%J0K0K0K0%J5J0Nnj0j0nN%nNJ5nj0J5Nj0J0
8672B5n%N%%nj0j5n%j5k0%%J5%NNNNN%%%%J0j0%Nj5j0j5j0%J0%J0L0N0N5L0j0j0nj5l0j5n
8668D5K0J0Nk0k5j0nJ0J0Nnk5l5l0j5j5k5j5%K5K5J0J5J0J5J0K5j0k5nK0K5J5NJ5J5Nnj0n
8666E5nk0%%j0j5%j0nnj5k5NK5K5j0m0k0nK0J5J0NNJ0NJ0%J5J0nNNK5K5%j5k0NJ0N%%%%k0
8662E0j0NL0n%n%%%N%nNNnn%j5%nnj0nj0j5%k0k0%M0N0%l0m0j5j0Nn%NJ0J0J0J5L5L0J5%l0
8659E5k5nK0J5J5K0nk0nj5nj5nj0J5L5L5J5j5l0nK0J5K0%%NNj0j0j5Nk0k0j0K0%Nnnj0nj0
8656D0j0nnJ0J5Nj0k0nJ5K0K0K0j5j0nnK0J0%j0j0%%j0j0%%K0J5%NJ5J5%Nj0j5%%j0%j5j5
8653E5k0k0k0NJ0J5%%%j0%K5NNK5J0j0Nnnk0l0%N%NNj0j5k0nNNnk0j5k0%K0K0J5j5k0nJ0J5
8650b5nJ0K5K0J5j0j0j0j0NJ5%J0J5%J0J0J0K5K5Nj0k5l0j5nnnj0k5m0m0k5NK0J5J0L0L0K0
8647B5nk5%J5L0J5J0Nj5k5%J0J0%n%nj0Nj0%K0K5K5K0Nn%%%%%%j0j5k5nj5j5%k0k0nJ5L0N
8644C5nnNJ5Nnl0k5nJ0J0NJ5J5L5K0%nnJ0K0K5Nj0l5l5j5%%N%J5K0K0J5j0nnj0j5%j0j0j0
8641E0j0j5nNK5K0J0J0N%l0m0l5l5j0NK0J5j5k5j0nJ5%nn%J5J5j0j0j0J5%%%%%NJ0L0K5K0
8638D0J5K5K0K0nk0m0m0j0nj0%L0N0N5L0J5n%J0Nj0l0l5l5l0nNnj0j0%j0NJ0j5k5k0K0M0L0
8635E0Nj0j5j5j5NK5%j0%nj0Nj0%Nnj0N%%NNnJ5J0nk5j5%K5j0j0j0nNJ0%J5J5%NJ0J0NNJ0
8632F0J0NJ0N%k0nj0l5k0%J0%j0j0%%nj5J0J5J5J5K0J5J5K0J5j5j5nk0j5j0k0j0%n%%n%%%
8629a0nnn%n%nnJ0L0J5J5K0%k0k5nNL0L0L5%l5m0l0l5j5J0L5L0J0j0%%n%J0J0J0J0nj0j0j0
8626B0j5nj0j0%J0NNJ5L0K0K0J5n%J0J0j5l5l5k5j5J0J5K0M0L5K0nk5j0j5k5nj0j5nJ0L0L5
8623I0%k0%k0k0k5%K0J5J5L0J0NJ0%J0NNNNk5m0l0l0k0nJ0L0Nk0%j0%n%n%%j0J0n%%%n%%n
8620b0%%%%%NNN%NJ5%k0nNK5K5Nj0j0j5j5%%K0Nj0l5k0nNJ0k0%%j5%J0J0%NNNNK0K0K5J0%
8617E0j0j5%nj5j0j0nj0j0nnNK0L0K5J5%Nnj0nj0l5j5N%NJ0NJ0%J5J0NN%%N%%J0nj0%j0%j5
8614A5%Nj5nnj5%J5NJ5J0j0j5j0j5J5J5K5J0j5k5j0k0j0K0K5L5L5L0J5nnk0j5k0%NN%j0J0
8611F5N%j5%j0nnj0nj0k0l5l5k0j0nJ5K5K5%nk0n%%J5J0J0%j0j5NJ0J0%N%%%N%NN%J0nj0j5
8608d5NL0J5K0J5nj5k5l0j5K0J5NK5K5NJ0L0NK0J0J5L0K5Nnk0l5m0m5k5j0Nnk0%J0J5J0n%
8605B5N%J0NNJ0%NNNJ0nJ0J5nNN%j5j5%j0j0j0j0%%%Nj0N%%Nj5j0NJ5nj0j0L0L0K0j0l0k5
8602C0l0k5j5J5J5J5K0K5Nnj5NK5K0N%N%J0j0k5k5n%k0k0nJ0Nl0l0l0k0%M0M0N0L5Nk0j0N
8599D5NNNNNj5l5l0j5k0k0j0K5M5J5%nj0j5%NNNNJ5J0J5J0NK0K0%j0j0j0j5%K5K5J0J0K5L0
8596A75J0%j5k5k0k0j5%J5J0J0j0l5j0NJ0j5k0k0l5l5k5%NK0J5%%k0j0l0l0j0nJ5K0K0K5K5
8593b5Nj0%%Nj0k0k0j5K0J5J0J5J5j0k5l0j0J0K5L0J0%%j0NK5K5L5K0nnnnj0nnnj0J0J0nj5
8590C0j0NK0Nj0k5j0%%j5j5NK5J0J0J5J0J0J0%k0j0j0j0j0j0j0k0k0l0j5K5K5NJ0K0K5%j5
8588@j5%j0nj0J0n%j0N%%j0N%nNj0%%%J5NNJ5%NJ0%%j0N%n%%nnn%n%j0%NNNN%NJ0nNNnm0l0
8584g5k0NK0%%NK5L0N%NL0M0K0nk0j5j0Nk0l0m0nK0L5M0K0%k0k5k5j5J5K0L0J0%j0nj0J0%
8581D0nj0l0k5j0K0L5J0j0j0j0nJ0J5%j5k0nJ5J0nj0j0J0K0K5J0J5K0nk0j0j5%N%%j0j5nL0
8578C0L5M5L0Nj0k0%K0J0%k0k0NJ5%l0k5NnJ0j5%j5n%n%%nn%%J0NJ0J0NNJ0NNnl5l5k0NL5
8575D0L0K5J5%%j0l0k0k0j5k5j0l0j5j5j5j5m0k0J0L0L0L0K0J5J0N%j0j0j0J0NL0NJ0K5J0
8572D5j0k5l0j0N%j5J0j5j0NK0J5K0K0j0j5k0nj5j5j0j5%%j5k5nJ0J5L5J0NJ0J0N%%%J0nn
8569b5J0J0L0J5J5Nl0j0j0J0J0J5J0J0J0K0%%%J5j0%%j0NK0K0%k5k5%J5J5j5n0o0l5NK5J5
8567@J5J5J0J5J0j5k0k5j5nj0nK0K5J0j0j5j0%J5L5J5nNJ5n%Nn%Nn%nk0k0nk0nj5j5j5k0N
8564g0K0L0K0j0m0k5nJ0K0K5%k0j5NK5K5%J5J5K0N%nnNK0J0%l0n5p0n0j5J5Nj5NJ5K0K0J5
8561f5K5J0J0K0K0Nj0k0nNnNnj5j5nK5K5K0K5NJ0NN%J0J0%j0N%nn%j0NNNJ5%j0nJ0L0J5nn
8558A30J0J0%J0Nk5k5l0k0k0l0l5j5j0k0j5j5k0j0k0j0K0K0K5K0J5K5L0J5NNnJ5N%J0%%Nn
8555E0J5NnN%NJ0J0%j0l5l0k0j0j5j0j0J0L0K5J5J0%J0%k0nJ5K0J0%nJ5K0K0%j5m0n5n5l5
8552g5j0J5J0%%J0J0%nJ5N%N%j0NK5J0j5j5n%nk5m0j5j0J5L0L0M0K0NNJ5K5M0M0nk5j5j0k0
8549G0j5j5j5k0j0NK5L0%k0j5k5k0%nj0%%j0%nJ5J5J0J5NJ0NNNJ0NNnm0j5k0j0nJ5L5K0j0
8546A5k0%K0J5%k5l5k0NNj5k0NK5J5J5K0J0nk0k5nJ0J0J5J0L0L0Nj5%%j5m5k5l5nJ0j0nJ0
8543f5J0N%NNJ0L0L0J5%k0nnl5nJ5J0%j0j5NNj5j5NK0M0L5K5j5j5NL0L0nl5l5j5J5J5K0J5
8541I0%k5k0j5J5J0nl0j0NJ5J5J0j5k0k0k0J5J5NNj0j0%%%%J5K5L0NJ0N%N%j0Nj0l5l5m5l0
8538f5NNJ0%nK0%NNJ0J0Nnj0j0nk0j0k5j0J0K5K0J0nk5k0nJ5J5K0J5J5J0NJ5K0j0j0nk5k0
8535b0NK0K5K5J5L5J5%NJ0k0k5l5j5k5m0j5J5K0J5j5j5J5J5L5L0J5%l0k5j0nk0%N%J0Nnj0
8532Ej0nJ0NJ5NNJ0NNN%J5%j5j0%k0k5l0j0J5J5J5J5n%NJ5K0J5NNj0k0j0J0K5K0K0Nk5nn%
8529H5j5l5l5l5l5k0nL0N5L5J0%J5J5J0n%NK5K0N%j0j5l0l0%J0K0nnn%n%n%n%j5N%j0nj0n
8526@nnj0J5J0J5J5N%j5j0%%k5l5nK5K0K5K0Nk0k0j0nNN%%%%J0n%%NNj0J0%%J0nNNnJ5%NJ0
8522E5nj0j5k0j0k5j0j0j5%K0J5J0J0J0J5J0J5j0NNN%J5nj5N%j5k5k5nK0L0L0J0j0j0j0j0
8520B5j0N%NNK5K0nj5%%j0J0nnn%%N%N%N%Nnnnnj0n%j0%%Nnj0J0%%%%NNl0nJ5J5n%nnK0K0
8516D5nk0j5j0J0L0J5K0%k5m0j5nNNJ5NJ5NJ5K0%j5l5j5%K0K5%k0j5%K0K0J0J0k0k5%%n%n
8513B0%Nj0%%%%nJ5J5%nJ5J0NJ0%%J5N%K0nj0nj0j0l5k5j0J5J0j5k0j5J0J0J5J0K0K5K5J5
8510A10%l0k0j0j0k0k5j0J5K5%k5l0%NK5Nj0k5m0k0NK0K0J5nNNJ0J5J5J0J0J0NJ5J0nj0m0
8507B0m0j0%J0J0NJ0J0J0nNL0K0K0Nk5k5n%n%%%k5k5NM5M5K5J5%k0j0N%j0j5j5J0K5K0J5j0
8504A20k0j0Nnnnnnnnnn%J0J5J0J0nl5l5nJ5J5NK5J5nj0J5j0k5k0nJ5L5K0nl5l5j5NN%J5n
8501C0Nj5j5%%nnNJ5J0J5J0NJ0j0l5k5%%%j5%J5NNJ5%j5j0%Nk0%nj5%J5L5L0J5J0j0%%j0n
8498D0Nj5j0Nnnj0%K0L5N0L0%k5m0j0j0J0%nj0NK0K0K5K0j0l0l0nL5L5N%j5k5l0nNnk5l5j5
8495a0nk5%%K0K0Nnk0k5%%NNNNNNNJ0J5K5%j5%K5K5K0j0k0l0k5j5l5j0%L0K0J5J0Nj0l0k0
8492c0k0NK0K0%k0k5NK0%J5J0NNJ5%n%%%%nNNNJ5%j5nj0j0%NnJ0J0%m5m5j5J0K5M0NNK0%%
8489B5%NnNnnN%nNnN%j0NNn%N%%Nn%%nN%nj5NL0J5nj0k0j5%l0l0nNJ5nj0j0%J0J5J5J5L0L5
8485E5J0j0%%nNj0NnnNn%Nj0J0Nnnj0j5NJ0NNJ5j0j5j5j0%K5K5NN%Nnj5l0k5k0%NK5M5M0K5
8482A15J5j0j0k5j0k0m5l0%nk0k0%K0K0NJ0J5J5J0K0Nk0k5l0k0nJ0K5M0M0K5N%n%%nn%J0k0
8479G5l0l5j5J0K5L5L5K5J5Nk5k0j0N%j0m0k5%%%NK0K5%j0j5NNj0n%j5j0nJ0K0Nj5k5j0nN
8476eNNj0n%N%N%K5K0%j5l5m0j0%K5K5%j0NK5J5J0N%NK5K5J0l5m0j0%Nj0m5l0j0nJ0NJ0NL0
8473a0L0%j0l0k5k5%K0M0K0NK0L0L0J5nk0j5j5j5j5j5j5nJ0N%nJ5Nnnnj0%nj0%nNK0J5J0J5
8470D0J0J5J5j0j5j0j5j0j0j0j0%%%%N%%N%K0NJ0J0NJ5N%nj5%nj0Nj5j0%j0j0nj0nj0K5K5
8467A5K5K5J5j5k5nJ0Nnl0j5J0nnnnj5NK5M5M5%l0k0N%Nk5k0nJ0J0J5L0J5j5m0k5J0K0j0k5
8464@j5j5%L0%%%NNNN%J0j5j0J0j0n%n%nj5NNj0j5J0%%NnN%nJ0L5N0M0M0L0Nl0m5m0l5n0l0
8461e0%K0K0%j0j0j0j0K5K5K0K5nl5k5nNK0J5J0J0j0N%%%%%j5l5k5k0j0j5J0L5M5L0J5%Nj0
8458D0%j0nj0j5j0j0nj0j0j0%K5K5J0J0NJ0nn%nk0J0J0k0j5%nj5k5k5j0K0L0L0M0K5J0nnJ0
8455E5j5k0k5nJ5J5K5Nnl0l5j0J0J0J0J0J0k0n%%j0j0NnK0NNnj5J5L0nj5j0nk0k5j5L0J0N
8453b0J0NJ0J5J0J5j0J0K5j5k5nNK0K5J5k5m0l0j0J5J0n%J0j0%J0J0nk0j0J5K0NnnN%%J5n
8450C5N%J0%nJ0NN%N%N%N%%N%J0j0%j0j0%j5%j0%nJ0J0nJ5%j5K0K5J5j0j0NN%J0J0nl0l0l5
8446B0k5nJ0K0K0J5K0J0Nj5l0l0j0K5M0Nn%N%J5J5%nK0J5%%NJ0nj5k0l5l5k5j0J0K0nnn%j5
8443EJ0Nj0j0J0Nj0j0J0J5j5k0j0J0J5J5J0NJ5J0J5J5J0%%%%k0k0nK5K0Nk5k0k0l0k5J0K0
8441A0L0J5J0j0j0nj5%NJ5nnJ0J0nnn%j5j0n%j5j0J0%j0n%n%nj0j5%J5L5L0K0nnj5%J5J0j5
8437C0k5j0nNN%nj5NJ0NNJ0J0J0j0l0k5j0%%K5K0K0K0L0L0K0k0k0nj0k0j5j5J0K0L5%j5k0
8435E0J5J0n%nNJ0nj0j0%j5nj0nn%J5J0NJ0J5nl5o0m5j0J0K0J5K0K0K5K5%k0j5j5%nN%k0n
8432b5nj0nnNN%NN%N%J5J0J0j0k0nK0K5%NNJ0NNNJ0Nj5nnj5j5j5J5J5K0j0j5j0NJ0J0J0J5
8429F5j5l0n%%nj0n%k0k5k0j0K0L0K5L5K5J0j0j5NK5%%l5j5j5nk0l0j5%K0nnNK5K5J5J0%N
8426C0nnNNJ5K0%j0n%j0j0nj0j0J0J0%J5J5NJ5J5%K0J5Nj0nj5nj0j0j0j0j0j0j0nj0j0nj0
8423a5%NnJ0K0J5K0K0j5j5j5j5NL0K0J0nj5nj0j0NNJ5L0K0J0k0l0j5J0J0%%%%nj5%J5Nnl5
8420C0l0j0j5j0j0nJ0NNN%NNJ0NNNj0j5J0K5J0nj0m5k5k0%J0%%J0j0%j0nK5L0J5j0j0J0J5
8417eJ0J0nnnnnnj5N%J0J5nJ0J0NN%n%%n%%n%N%%%N%N%J5J5%Nnk5m0n5j0K0K0j0j0j5j0J0
8413g0J0J0J0J0J0J0J0j0j0nj0N%nk0j5%K5K5J0NNNj0k0k5nNK5K5Nn%Nnj0N%n%n%nNj0J0j0
8410b5nN%n%nn%J5K0J0nk0%K0K0K5nj5k5l0j5NJ5J5J0%l0k5nJ5K0Nj5j0Nn%j0NK0L0L5J5%
8407E0j0j0%n%n%Nj0nN%%j0J0j0J0Nnk0j5NK0J5K0k0k0j0j0K5K0J5J5%nk0%J5L0K5J5%k0l0
8404F5l5l5l0j5J0%j0J0nJ5K5L0K5J0j0l5l0NL5M5K5J5nJ0%k5l5l0l0nJ0NJ0J0NJ0J0J0J0
8401G0K0K0j5j0j0J5NnJ0J0j0l5m0j0j0K0M5M5K5Nk5m0n0m5k5j0n%%k0k0%K0K5K0K5K0K5L0
8399G0J5j5k5l0j5NJ5J0J0Nk0nnj0nk0%J0nNNnJ0J0nm0m5k0nK0K0K5K0K0K5nj5k0nK0K0NJ5
8396D0%j5k5k5l0k0j0J5M0L0%j0l0j5%J0J5%k0%K5J5N%J0K5N0L0%k0j5%nnj0j0j5n%j0%nn
8393E%n%k0nnk0k0%j0j0nJ5J5K0L0L0Nnl5j5j0n%K0K0%NJ0j5l5k0Nj0nk0j0j5j0NK5L0NK5
8390d0K5K0K5nk0j0nj0j0j0j0nj0k0%NNNNNN%J0J5J0J5J5L0L0J5j5l0l0l0nJ0J0J0j5%%nn
8387b0%nj5J0NNNNNNJ0NNNNJ0NJ0NJ0k0j5j0J0J5%j0l0j0K0K0K0J0J0J0J0J0J0J0J0n%l0m0
8384F5k5j0J0K5j0nnnN%N%%N%Nnnj0nn%n%k0NK5K5J0NJ0NNN%j5l0j5J0J5J5J5j0k0j5j5J5
8381E0K0Nj5n%n%j0%L0N0J5%k0j0N%l0k5j0j0j5k0j5j5j0Nj5NNj0%%NK5K5J0J5K0K0J5%NJ0
8378A00nNnnNJ5nn0n0j5k0k0j5nJ5N%NNNNJ5n%J5N%NNJ5NJ0J0J0J0J5Nm5n0o0m0NJ0NJ0K0
8375e5L0L5K0nnnj0%J5N%nk0j5nJ5K5J0K0K5K0j0j0nNL5L0J0l0o5o0j5nj0nJ5K5K5J5%nj0
8372B5%L0L0L5K0j5l5l5j5NNnJ0L5K0J0j5l0nk0k0l0l5l5k5k5NL5N0L5K0Nj0%NJ0nj5j5k0
8369b0n%K5K0J0K0Nj0k5j5J5n%NK0J5J0nn%j0nl5l5%K5K5Nj0%N%%J5J5K0J5j0%Nj0l0j5J5
8366D0NJ5NNJ5%J5NNNk0l0m5l5j0%J5J0K0K5Nnk5j0j5%J0NNj5j0J0K5K5J0K0K0j0k0k0j0J5
8363E5J0j5k5%L0L0Nj0%K5K5Nk0nj0n%j5%J5Nk0k0nJ5k0l5m0k0%NnJ0J0nj0j0J5K5J0NnK5
8360B5K0n%J5J0Nj5l5l0j5j0K0K0J5K5K0J0%k0l0k5j0j5k5%nj0NJ0K0K5NN%J0nj5k5j0K0K0
8357@K5K5K0%nNnn%n%nk0j5j0%nj0k5k5j5NK5M0M0K0J0%j0j5k0%K0K5K5J0nj0k0%nnnj5l0
8354El0k0nnj0j0%j5nnK0L5K5K5K0J0K0J5j0k0k5nJ5K5K5K0nj5j0j0j0%nnj5%Nj5j0j5j5j0
8352d0J5K5K5J5%NnNN%nNJ0J0NJ0K5J5J0j5%nj5k5m0j0%nnk5j5J5j0j0j0n%J5NNNNJ5%%%n
8348@%j0j0%J0J0J5j5k0j0%%J5%J5NJ0J0J0J0NNj0n%j0nNj0%%%Nn%%nJ5J0j0l5l5%K0%nNK5
8345EL0K0K0K0n%J0J5n%J0K0j5k5k5k0nj0%J5K5J5nk0n%nj5J0L0K5K5K5k0m0l0k0j0nj0nJ0
8342C0J0NJ0Nk0k0Nnj5j5%N%nNJ0%J0%j5k0K0K0N%L0M0L5j5m5m0j5j0k0nJ5L0L0K0Nj5j0%
8339E5K0%k0k5l0l0l0l0j0J5L0L5L5K5K5L0L0J0k0m5l0j0J0J0J5K5K5J0nnnj0k5k5l0k5j5
8337b0nk0%J0K5K5N%l0l0nnK0%J0K5K5L0J5nj5k5nnk0k5%K5L0L5K5%%j5J0%k0n0p0n0k0J5
8334a10K5J5K0K5J0Nj5n%J0J0J0J5nnnnnj0nn%j5%nnJ0j0J0%n%%NJ0k0l0j5%j5%L5M5J5%%
8331b0Nn%J0j0nNJ0j0nN%j0j5NJ5J0k0k0J0NnK0K5J5nj5j0k0k0j5J0J0J0N%j5nnn%n%j0J0
8328g0M0O0N5K5NNNj5l5m5k5j5k0k5j0%j5NJ5J5nk0k5NK5N5N0L0%k0l0l0j0J0J0j5m0k5N%
8325g5%J0NNnJ0J0J0%K0J0NJ5J0J5K0K5Nnj0j5j0J0%J5n%J5%N%j0j0nn%j5%nj0j0%nk0l0k0
8322e0%L0M5M0J0nj5j5l0k0%K0L0J5J0NNNj5k5l5j0N%nk0%J0J0J0J5J0j0j5j0j0J0K0J0J0
8319C5J5Nj5l5j0Nj0%%J0J5NNJ0J5%nnNj5j0%J0L5L5K5J5%j5j5j5j5j5%%j5k5k0%J0NNJ0N
8316D0J0NNJ5%%J0j0nJ5%nnk0j5j0j0j5j5j0K0J5J5J5J0%J5L0K5J5Nj0j0k0l0l0l0j5NNnj5
8313a0j0j0k0j5k0k0NJ0J5NK0K0K5J0J0%J0%j5nj5nj0j0j0n%%K5L0L5J0NJ0NnnNnnNj0Nj0
8310D5%j0%J5L0L5Nj0j0k0l5m0j5nn%n%NJ5K5M5K5nl0l5k0Nj0n%J0%NJ0%j0K0J5NNK0L0K0
8307A20%%j0%j0n%%nk0j5nJ5K0nj5j0K0K0J0nk5NNNNj5k0j5k0%%%%K0J5K0J5j0j5k5nK5K0
8304H5K0K5NNJ0%j0nnj5j0nnj0l0j5nJ5J5%%J5J5K0J5J5j0j5k5j0J0J0L0nk0j5k5k0K0J5J5
8301A00K0nnj0l0m0m0j0L0L5NNNNN%k0j0NL0L0j0nnj0n%j5%J0NNJ0j5j0nj5j5k0j0k0nNK5
8299@L0J0j5j0NL0L0Nj0nj0k5k0k5k0NK5J0K0%%%j0n%nnj5%%j0j0%J5L0L0J5J5Nk5k0j5%%
8296B0j5nj0j0nNJ5J0J0J0NJ0J0%j0k5j5k0j0%L0M5L5J5%n%nj0J5Nnj0k0j5%K5K5K0%k0k0
8293G5nJ0nk5m5j5J0K5J5NNnj5j0j5j0j0j0j5nNj0N%nj0NJ5L0%k0j0nK0K5K5K0K0K0J5Nj0
8290I5l0l5n%J5J0%%J5J0J5J0J5j0l0k5j0%J5J5%j5l0k5k0J5K5K5J0%k5l0%K0nk0k0j5Nnn
8287d5J0J0J0J0J0J0J0J0J0J5J0J5J5J5k0k0j0j0l0J0L5L5J5nj0nj0j5nj5k5NJ5K5M0J0j0
8284A15%nj5k0l0l5j5NNnJ5K0J5%k0j0j5%j5%K5J5J0%K5K5%k5j5J5J5nn%nk0k0%K0K0Nk0k0
8282C0nN%%n%J0j0k5nNK5K5Nj0k0%NJ0%n%n%K5J0l0m0j5%nnnn%%J5J5J5J5K0K5K0J5K0%k0
8278A00k5n0l5k0j0L0K0K0K5J5k0%N%n%%nj0j0nj0j0%j0%J5J0NNj0l5l5m0j5J5L5L0K5L0K0
8276D5%k0k0nN%J0Nk0k5k0j5j5NJ0M0K5K0L0K0J0J0NJ5J0J0J0J0k0k0k0k0l0m0j0J0K0NK0
8273E0NJ5%nJ0J0nN%Nj5j0%j0nj0j0L0J0j0j5%NnJ0K0J0j0k5k0j0%K5K5K5nj0j5j5j0j5%N
8270C0%%nk0k0nNJ0%J0L0L0%j5k5k5nK0K5L0K5%j0k5l0l5m0k0K0K5J5J5J5J5NnnNJ0N%j0k5
8267B0j0J0K0J0j0%N%NNnJ0j5%nNK0K5%k0k0k5j5J5K0K5J0K0K0NK5J5J5J5J5%k0m5l5m0l0
8264D0k0j5%J0%NNNJ0%k5l0j0j5j5k5%K0K0J5K0K0%j5j0%N%N%J5J5%j0k0l5j0K0NJ5NJ5J5
8261C0K0J5K0Nk5j0nk5k0l5j5J5J5J5J5J5K0NK0%n%%%%N%J0j0NNj5j0j0j0j5j5j0j5K0K0%
8258B5k5j5nJ5K5J5J5NnNK0K0%l0l5j5j5l0k5nJ5K0K0L0J0nk5j0j5n%%%%%%%%K0K0Nj0j0K5
8255B5K5K0Nnnj5l0k0k0j5Nj0nnnnnNL5L0L0J5nl0k5j5Nj0k5m0k0nJ0K5M5M0L0K0K0nk0k5
8253B0NNJ0k0k5%K5K5K5K5K5K0%k0k5m5k5j5l0k0k5K0M5M5L0NN%k0j0j0k5k5l5j5j0J5K5M0
8250A5J5nl5k0NJ5L0K5n%%%k0k0J5J5k5m5k5K0K0N%%J5K0J0J5%nn%%J5J0J0j0nnj0nn%K0J5
8247F0J5j0k0J0J5Nj5k0k5k0k0j5K0L0L5%k5l0k0nJ0K0K0j5j0j0J0J0NK0NJ0J5J5Nj0j5j5
8244C5j5j5j0k0nj5J5%nN%j0J0J0j0j0J5nN%%J0J0J0J5K5L0Nj5j0nj0j0j5j0j5j0%%%NJ0j0
8241a5nJ0NJ0J0j5k0j0NK5L5J5nnNK0J5J0j5j5j5j5j0j5j5j5J0J0NK0%J5J5%nj5k5nJ5J0K0
8239D5Nnj5j5j0j0j5k5NK0K0L5J5Nj0n%J0%NNJ5%nJ5Nj5Nnn%n%k0k0j5k0%j0J5L5L5Nl5l5
8235@j0J0Nj0j0j0NJ0K5Nj5j5NK0nnnJ0J0n%N%%K0J5K0K0%K0K5%k0k0j5k0%%%%%%%Nj5nj0
8232D0j0nnnj0k5k5nK5L0J5%j5J0J5K5L0K0j5m0k0NNNNj5j5NK0L0J5j0m0l0%J5K0K0K0NNJ5
8229A10J5nk5l0l5l0l0j0J0nnJ5N%K0J5%J0J0nnnn%j0k0J0L0J5J0J0NNk0l0k0nJ0K5K5J0%
8227F5k5j5J5j0%k5k0k5k0k0k0l0j5K0M0L0L0J5k0j0J0NK0J5J5NK5K0J0j0k0k5nj0Nnnj0k5
8224b5l0j0J5J0K0NJ5J5J0J5Nj5n%nn%j0J5J0%K0NJ0K0%%%%nJ0j0n%nj0j5%k5N%j5l0nJ0J5
8221@nnj5NNNNJ0nnJ0J5J0J0j5k5k0k0%L0M0M0M5J5nnk5k0%%n%%%%%j5%%j0n%j0nN%%%J5n
8217D0j0J5%%nNNn%%J0%J0%J5Nj5l0n0l5%K5J0J0J5J5k0k0%K5L0K0Nj5nj0k0%N%nJ0L5K0N
8214I0j5%%n%NnnNJ5J5L0Nk0l5n0j0K5K0K5K0J5nl0k0nJ0J5n%k0j5nnJ0J0nnk0k0nJ5K5%k5
8211B0j0j5k0n%%%%j0nnj0%J5J5%%N%%K0K0Nk5k5NL0J0N%N%NNNN%NNNNNN%J0N%N%%k0J0L0
8208A15%j5j5k0k0l0j0L5K0n%Nj0%nj5k5k0k0j0J0n%K0J5K0J0J5J0J0J0%nj5%NNNJ0j0j5j5
8205C5n%%J5n%%%NJ0J0k0k5j0N%j0n%n%J0J5J5J0Nj5k0J0K5K5K5K5nn%j5l5m0j5%Nj0%%%N
8202A0J0nn%n%n%n%J0J0J0J5j0j0K0K5L0Nnk0j5k0l5l5l5j0J0M5M5K0j0J0K0j0j0n%n%nj5
8199A5k0nK5J5%j5k0j5J0J0j0k0j0NNK5K5J0j5k0J5L5K0NnJ0K0NJ0NJ0j0j5j0nk5nnk0J0N
8196D5NN%NnJ0J0%k5k0j5Nj5%%%J5N0M0K0J0nk0l0%J5K0j0k5k5j0J5%%j5k0k0j5%j5k5NK5
8193a5J0L0J0J0NK0%k0%K0K0Nj0k5k0j0j0j5%%K5K0%NNJ0K0L0Nk5m5%%nn%%j5Nn%j5N%j0k0
8190a0J0K0Nj5j5j5%J5L5K0K5J0k5j5j5%%nl0nN%%%NJ0nnJ5N%%%nk0l0%K0L5J5j5k5j0n%j0
8187c0j0J0J0%%k0J0K0Nj0l0%%%%J5J0J0J0J5NK0Nnnj5Nj0j0nnJ0J0%J5%J0J5n%k5k0j0nk0
8184c0k0j0N%J0Nj0K0N%K0J0K0J5J0K0K5Nj5j5k0j0J0NJ5J5j0%%j0k5n5n5k5NL5K5J0J5n%
8181a0J0%%N%j5j5j0j5j0J0J0nnJ0%NnJ5%NNNJ0%%K0K0K0L0J0k5m5k5nK5Nnl0k0k0NK0J5N
8178@%nn%J0K0J0K0J5J0K0J5NN%J0J5%k5k5%J0J0nj5k5k5k0k5j5NJ5K0Nk5j0n%J0j0nNNnn
8175a5K0J5%NJ0J5%j0k5k5j5%J5%J0K0K0K5J5NNN%%NJ0j0NNNn%j5j0%nj0nj0j5k5j5NJ0%l5
8172b0k5NJ5J5N%K0J0%J5%NNNNNN%k0k5k0k5J0K5K5NJ0J5K5J5%k5k0k0%J0J0NJ0Nk0k0j5J0
8169D0J5J5nj5j0%nj0NJ5J0j0k5nj5j0j0%J0N%J5L5L0J5nk0k0nj0j0j5%nnnj0n%J5L5N0K5
8166A00%k5k0nj0k0k5j0k5j0J5L5K0K5K5nk0k0j5nj0j0J5K5M0Nl0l5j0J0J0J0J5J0%j0j0n
8163B5n%j5%%J5K0%j5%J5K5L0J5%j5j5l0l0j5K5M0J0j0m0l0%%%%n%J0j0J0n%%J0nk5j0NK5
8160@J0NJ0%%nk0NJ5J0J5J0j0l0k5j0%NNN%N%J0J0K0J0J5K5N%K5K5J0nj5j5nnk0nNn%k0n0
8157A5l5k5k5j0%K5K5L0K5L0%NnJ0%%NnnJ0n%Nn%%j0j0%j5j5Nk0%J0NJ0J5NJ0K0%nk0k0j0
8154B0k0j0j0k5N%J0nnJ0%%J5J0J0J5J0J0K0Nk0l0l5k0%J5%NNj5nnJ0J0J5J0l0k5l0k5%J0
8151i5NJ0NK5J5J0nl0k5j0nNNnk0j5NK5K5K0K0K5j0j5J5L0L5L5J0%nj0j0j0%k0j0K0L0J0k0
8148F5l5j5J0nm0l5k0%%%nJ5J5J5J5%%j0j0j0nj0j0j5nNJ0%J5K5L0j0nnJ0J0nN%%N%%N%J5
8145A5J5Nj0l0k5j0J5L5L5J0nk0l0l0k0NNJ5n%%j0NK0L5L5J5J0Nj0m0m5k5J0K0J0NK0K0J0
8142F0k0k5j5j5j0j5j0nJ0L5L0NNnk0k0k5nnj0nK5K5J0NJ5%k0m0m0k0J0L0K0K5J5K0L0J0j0
8140D5j5j5j0j0J0J5nj5J0L0L0J5Nj0l0l5nK0Nk5k0j0nNK5K5J0j5j0l5l0j5j0K5K0K5J0j5
8137a0j5nj0J5J0J0nnJ0N%nNK0K0j5j0nJ0NNJ0J5J0J5%%J5K0J0nk0l5k0%nj0j0N%n%%%%j5
8134Ej5j5j0J5K0K0K0J0J5Nj5k5%J5K0nk0k0nl5l0nJ0J5J0J0j5nj0J5L0K0nNJ5L0K0Nj0j5
8131G0%nj0j0j0j0j0%k0k0%J0L5O5M0K0nl5k0k0j0J0K5L0%j5k0k5k0k0NNJ0J5Nj5k5k0j5j5
8128c0%K5K5K5J0J5nnj0NJ5NJ0%j5k0nnk0j0j0k0n%K5J5NJ0nJ0L0K0%j5k5j0nnJ5N%%%nj5
8125B5k5nK0J5L0J0j0j5j0j5n%j0%nn%nn%n%J5Nnnl0nK0J5%nj0Nnj0nnj5Nj0n%J5J0N%%K0
8122b0J5j0j0NL5J5%k5k5m0k5j5J0L5L0%%k0NJ0J0J0NJ0L5K5N%%nj0nnnJ0N%j0j5j0j5nj0
8119a0k0NK0K5L0J5J0nN%%J5J0L5J0nk5k5j0j0nj0NNNNJ0N%J5N%N%J0%%J0%%%%j0j5l5n0o0
8116c5m0%J0K5L0L0K5%%%%J0n%%j0j5nNK0%k0k0n%J0j0k0j5J0NK5J0%%J0J0J0J0nnnnj0nj5
8113EnL0J5nk5j5J5J0J0NN%NNJ0%N%%%%NK0Nk5m5m0k0N%J5L0L5L5K0n%j0nk0l0j5k0j5j5J5
8110a0J5J5J5M0M0K5%k0k5k5l0nnn%%K0K0Nj0j0j0j0%J5NNj0nj0nnn%j5%nK5M5L5J5N%NJ0
8106A35J5n%j5l5l5l5nNNJ0j0j5j5%NNNj0k0%K5L0Nk0k0NN%N%j5j0%k0%nj5J5J5Nj0k0nJ5
8103c0L0K5L0L5K5nm0k5j5j5nj0j0NJ0nJ5K0J0nNJ5L0J0j5l0j5nJ0%j5k5j5NJ0J5k5l5k5n
8101g0J5J0K5M0M5K0k0m0l5j5N%j0k0N%k0NJ0NNNNNNnj5j5%J5L0L0J5Nj0n%J5J0K0Nnk0j0
8098D0j5nJ5nJ0J0J0J0J0J0J0j5k0NNJ0NN%NNNj0%%%n%%k0l0l5j0K0L5M0K0%j0j5Nj0j0nn
8095F5k0k0k5j0NK0J0J5NNJ5%k5k0%%j0k5j5j5j0J0%%%L0L0%k5nK0Nj5%K0K0J5J5%%NJ0NN
8092I0%k0j5nk5k5l0j5J0J0NJ5%%%%NK5K5Nn%nnk0j5j5J5K0%j0l5k5nJ0J0J0J0J5%J5J0J0
8089D0J0nnnnK5Nnl0k0n%Nnnj5nJ0J0K0NNJ5J0J5J0K0K5J0j0k0j0k0k5j5k0k0j0%nnNJ5J0
8086@N%j0%j0j0j5%J0J5j0m0k5j0J5L0L0M5K5Nj0j5k0j5j5k5j0l0j0%J0J0NJ0%nJ5K5J5nn
8083b5nNJ5J0J0nnj5k0nnNK0K0Nj5k5nJ0j0j0j5J5L5L5N0L0K0K0J0j0j5j0%k0k5m0m5l5nK5
8080c0%j5j0J0K5J0k0j5%K0J5nnj0%K0L0L5K0J0j5j0Nnnn%j0J0J0nnJ0N%nJ0%%N%NN%NNNK5
8077A25K0%k0nnj0j0k5l0j5J5J5nj5l5k5j5J0J0k0l5j5K5K0J5K0J5L0L0J0k0m0l0nnJ5K0J5
8074B5K0J5J5K5J0J0j0k0m0l0NL5M0J5%k5k5j0Nnn%%N%%n%%J5J5nk5l0%J0K0K0M5L5K5j0l0
8071A35k0k0%K0J0J0j0nj5NJ0K5L0J5nk0nj0j0Nnnj0k5k0j5j0J0N%NK5L5%k5k0k5k5j0K0J5
8069F5%NNJ0Nnj5j0nNL5L0J0%k0j5nk0k0j5k0j5NJ5L0L0%k0j5%%J0nn%nnnnn%nn%j0n%nnN
8065eNJ0J0j0K0NNj5j5nj5l0nK0K0K5L5M5K0j0k5l0j5nnnnn%j0nNJ0NN%j5m0m0k0nK0K0%%
8062e5n%J5J0J5J5J0J0K5%%%%%%nJ0j0nJ5%%J0nNNN%N%N%J0%j0J0Nj0%n%%J0nj0j5nnk0m0
8059a5k5j0n%J5K0K5J5N%%%%k5k0nJ0J0J5J5J0J0K5%nnj0nj0nj0nj0J0%n%%%%K0M0M5J0nl5
8056H5l0j5%nn%NK0K5Nj0nj0j0J0J0J5%nnj0nnnj5%N%%N%N%N%%%%%%%%%%%%%%J0j0nJ0Nn%
8052F0%n%%%k5l0%nj0k5j0NJ0J0N%%NJ0nNNnJ0J0nNNnJ0NnN%NNj0J0Nnj0J5K0K5L5J5%j0n
8048A25nnJ5K0nk5k0j5l5k5j5l0j0J5M5M5K0j0k0l0j0J5J5J5J5%n%n%nn%J5K0J0k0m5l0j5
8046@j0j0%J5K5K0J0J0j0J5J0J0J0NJ0J0NJ0%nJ5%%J5j0%j0j0nj5%j5nj5k5l5nJ0NK0Nj0j5
8043B5l0k5k5NK0L0Nj5j5Nnn%j0%%%%j0NNj0nj5j0j0NNj5k5%K5J0J0J0J5J0J0%j0%nn%j0N
8040e5K0M0N0K0k0k0k0k0J0J5J0J5J0j5j5J0nj0j5Nnj0nnJ0J0J0NNj0NK5L0K0%k0j5%K5L0
8037A15K0%J0J5nn%j0j5l5l5j0nJ0J5%%nJ0j0nJ0j0NK0L0L0K0k0m0k5l0l0nk5j5NK0K5Nk0
8034Ek5nJ5NK0K0L0%k5k0%J5K0K0K0j0m5k5k5%J0J5j0J0NJ5nj0nJ0K0K5%NnnK0J0%nk0j5j0
8031D5j5j0k5nN%J0%j5nJ0K0j0k0k0nJ0L0K5J5%NJ0j0nj5k5nJ0nnj5k5j0NJ5K5K5M0M0L0n
8028A20n%nk0nj0j0j5j0j0n%%nj0NNj0j5j0j0j5j0J5L0L0L0%%nJ0NNJ0K0Nk0k0%%j0J0nJ5
8025G5%NN%N%N%l0l5l0j0j5%J5J0J5J5J0j0j0J0K0K0K0K0k0j5%k5l0l5k0j5j5j0J0L0J0k0
8023d5j5J0L0L0J0j5J5J0%j5l5l0k0J0L0J0j0j5nnnnj5j0%L5O0O5K0nnk5k5j0nj0nnNnj0N
8020a0J5J5J0J5nj5nj0k5l0%K0k0k0%K5M0L5K0K0K0%k5k0l0j5k5k5j0j5j0j5%NNNNNNJ0J0
8017d5L5K0K0J5NJ5J0k5k5k5k5nnk0k5j0J5L0L5L0L0L0Nk0l0l5j0j5%K5K5J5j0k0n%%NN%%
8014A5%N%%%%%nN%%J0J0Nnj0nnk0%K0K5Nk0l5m0k5J5K5K5NNJ0J0j0NJ0J5K5K0%j5k0k0l0j0
8011enJ5K0nNNj0j0j5NL0K5K0K0K0K0j0j0%j5k0j5%K0J0k0nnj5j0j5j5nk0k5%J5J0J5J5K0
8008C5NJ5K0%J0J0%NJ0NNnj0j0j0j0nnj0k5l0nJ5J0%l0l0N%%Nnn%%J0NNJ0NJ0%J5n%j0%Nj0
8005@j0N%n%nj0Nnn%%%%%%%%n%n%L5L0J0j0j5j5k0k0NK5J0J0nnnnj0nK5K5J0J5K5Nj0k0k0
8001B5j5k0l5l5j5K5L0L0K5%j5nnNK0J0J0j0j0J5K0%k0m0m0j5NK5K5j0m0k0k5j0J0%%J5J5
7999g5K0J0M0K5Nnj5j5j5j5J0L0K5J5k5l5j0J5K0K5K0K5%j5nn%%%%J5K0J0J5%k5k5nj5k0j5
7996Ej5%%j5NJ5J5j0k5n%j5Nj0nj0nK0K5K0K0K0J5K0K0M0K0%l5l0j0j0l5n0l0k0%%NNNnn%
7993f5n%nj0NJ5J5J5J5K5Nl0m5k5k0%J5M0L5K0j0j0%j0j5%j5j5%%K0J5J0J5J5J5J5nk0J0L0
7990D5K5J5j0j0k5j0J5K0nj0%n%%j5J0nn%n%nnnnn%n%K0NJ0J5K5J5j0k5k0%J5nj5k0%NK5J5
7987E0J5J5J5K5Nnk0j5j0j5j5k5nJ5J5%k5k5%K0J5J0J0J0NK0N%K0J0J5%l5k0NNNnj0j0l0n5
7984a5l5nK0L5J5nnNK0J5J0J5nj5l5m0j5%J0K0Nn%NJ0%J0J5%j5%J5K0J0l0k5j5J5M0L0Nj0
7981G0k0l0m0k0J5K0N%%K5K0%j5k5%K0J5L0L0J0j5j0l5m0m0j5J0L5K5J0J0J0J0Nk0nn%j5k0
7979EJ0j0j0k0%J5j0j0j0j0%K0L5M0J5Nj5k0k0k0k5J0J5NK0k0%K5K5K0%NJ0j0%%j0j0%%nN
7976E0K0L0%j5j5j5j5m0j5nJ0M5N0N0J5j0k5k5j5k0k5k0k0%%N%nJ0%%%NJ5nj5j0J0L0NJ0N
7973E0J0J0J0K0%%%%%k5j0NJ5Nj5nl0j5j0j0Nnk5k5nNK5L5%nnnnl0k5j0K0K5K5%j5J5K0K0
7970D0J0j0j5%L0L0Nj5j0j0%nnk5k5nJ5J0k5m0j0J5K0K0K0J5J5K5J5j0k0k5nNJ0%NJ5nJ0N
7967G0nj0j0j0j0j0j0j0J0J5NJ5J0NJ5J0NNNNNNN%j5l5l5k0NNJ0%n%Nj0l0j5NJ0K0N%nj5j0
7964a5J0K5L5J0k5l5l0nJ0K0J5J5%%J0J0J5N%k5j0j0j5j0k5%%%%%J0j0%NNn%Nn%Nnj0k5k5
7961h0j0K0K5L0j0k0nJ0K5J5%nj0J5J5J0J5J0J5J0J5nj0k0%nj0k0%NnnNnN%%%J5J0%j0j0K0
7958D5K0j0k0k5j0j0k0j5j0%%n%%%%NJ0L0K0K0L5J5j0m0l5j5nJ0J0NK0NK0J5J5K0J0nnJ0N
7955A05NJ0NJ5nNJ0L0K5J0k0j0j5j0j5nnj0nnm0l5j0J0Nj5l0j0N%n%J5NJ0NNJ5%j5j5j5j5
7952a5K0K5K0K0K0J5j0k0m0k0Nnk0k5%J0%j5j5%NNJ0J0NJ0NNnj0j0nJ0L0K5J0%NJ5n%NN%N
7949H0N%NL0J0Nk0k5j5%K0j0j5j5j0%Nk0l5n0l5NK0J5J5K5J0J5K5K5J0Nj0%nj5%L0K0J5NJ0
7946A30J0k0l5l5k0%K0J0J0J0J0K5nj5j0k5nJ0J0NJ5J0k0l5l0%K0J0J0NNNJ0NJ0j0l5l5nJ0
7943B5%%j5k0NK5L0M0K0%j5j0nNJ0j5l5l5j0%J5nj0j0%%j0n%j0K0nJ0NNJ5%k0%K0K0N%%Nn
7940D0j5j5%j0j0j0n%K5J0J0NK0J5Nnj0nnj5n%j5nJ0J0nNNnJ0K5L0L5K0%k0l5n0m0k0j5J0
7937c0K0J0K5J0J0%k0l0m0j5nJ0K0NnNJ5K0J0%j5%J5L0L5J0j5%%J0J0L0K0J5J0nk0m0k0j0
7935G5%l0l5k5k5l0nK0J0J0j5NJ5K0L0Nnk5k5j5j5j0NL5K5J0Nk5m0l0k0J0M0M0L5J5J0%j5
7932C0j5nnnn%J0nJ5J5K5%k0j0%J5NJ0J0%j5nnnnnnk0N%J5J0J0%K0J5%k0k0nnl0l5j0J0J0
7929c0NJ5NJ5J5K0Nn%K5L0J5K0NnNj5j5%J0J0nl0n0k0%nk0j5l0nk0k0K5N0L0J5%j5%%k0j5
7926b0k0j5n%%Nj0J5K0L5M0K0%%J0j0N%%%N%%%J0nj0NK0%k0k5n%nnn%J0j0N%%%J0NK0%NJ5
7923I0NNNj0j0Nj5%J0j5k5j0NJ0nnj5%J0J0J0J5J0J0J0J5j0j0nj0j0nj0j0n%j0%J0J0nk0k5
7920@nNJ5j0nnnJ0L5L0J0%nj5NJ5K0K5J5nj5%j5k0k5l0j5j0J5Nnj0j0j0j0J5K5J0j5k0NL0
7917B5J0J5n%J0NJ0K0%k0k0j0k5j0K0J0%NNJ5%nn%n%n%nj5k0%K0J0%k5%j0j5nj5j0j0j0j0
7914h0NJ0J0NK0%J0J0K0L5M0J5j5m5l5k5j0J0%n%%%%J5J5n%j0j0J5K0J5Nnk5j5NNN%n%n%%
7911e%nNNj0J5%NJ0n%j0%K0J5J5nk0%J5J0%%J5N%nj0j0nj5%j0j0J0j5%NJ5J5J5J5nk0k0nJ0
7907C0L5L0J5J0j0%%J0K0K0J0j0l0j5k0j0N%j0j5j5j5j5%%%%J0J5Nj0%J0L5L0J0j5k5m0j5
7905C0j0k0nJ0J0NJ0nk5k5nj0j0nj0%K0K0%j0NJ0j0j0J0j0%J5N%K0L0K0Nj5N%%%k0j0j0k5
7902b0n5m0%J5J5J0%K0M5K5N%NN%J0%j5j0%NJ0J0J0n%%%n%Nnnnj0%nj0j5%L5K5J5j5nJ0L0
7899H5L5%k0j5Nnj0j0%J5J0K5Nj0l0k5k0k0j5%l0l5l0j5J5K0K0K0K5K0J0k0j5j0NNj0k5k0
7896g0NK0NJ0J0J0J5J0NK0%NJ0n%Nj5J0L5J5j0m0n0l5nK0L0L0Nj5nj0j0nj0j0nnj0K0J0NJ5
7893A0J5J5J0k0n0l5k5j0K0NJ0NJ0J0J0NK5J0K0J5J5J5J5j0j0j0nj0nk0Nk5k0%J5K0%k5k0
7890b0%K0J0J0NNJ5%j0j0k5NK0N0O5J0k5j5k5k5j0nnj0nNJ0j0%Nj0J0%%N%%NJ0nk5k0J0J0
7887B5nj5j0nJ0J0J0J0K5L0J0k0k0j5k0k0k5k0l5j5K5K0K5K0J0L0K0K0L0L0K5k0m0k5%%j0
7885F5j0nj0nnnnj5j5j0j0%L5J5J5K0K0nk0k5%K0K0%%n%%%N%j0J5J0n%NJ0nNN%Nk0l5l5j5
7882ek0J0L0L0J0J0K0Nj0N%j0%nn%NnN%%%nNM5M5K5%k0l0k5k5N%l0l0j5j0j0j0%J5NJ0NNJ0
7878C5N%%%%k5j5NK5J0K5K5Nj0j5j0j5%N%%N%%%%%%%L0Nnk0%n%nK0J5%l0m0k5K0K0nj5j5j0
7875a0nj0j5%j0nj0j0J5J0J0J5j5nJ5L0M0K5j5l0J0J5J0J0J0J0J0NNj5l5m0%%%%j0%Nj0nJ0
7872EJ0j0j5j5NK0L5NJ5K0j0j5j0j5k0j5j5j5J0K0J5J5Nj5n%nnj0NNK0J5NJ5J5J0J5k0j5j0
7869D5j5j5j5j0j5J5L5K0K5j0j0nj0j0j5j0j5K0K5K0K0K0K0L0Nk0m0n0k0j0n%nk0k5%K0Nj5
7867d0%%j0NNj0NJ0J0NJ0NNNJ0j5%%%n%%J0J5K0J0k0j5k0k0J5J0J5J0Nj0l5l5j0j0nn%M0N5
7864A5N0L0J0k0m0m5k0K0K5Nj0%%K5K0%k0j5j0J0K5J5J5nl0%%nNJ5J5j0k5k0k0k0k5k5k0J5
7861g0M5M5L5Nk5k0Nnk0NJ0%J0%J0J0%%j5nj0j0nnj0j5nj0n%J0L5M0J0j5n%Nnj0J0J5%%J5
7858E0J0%nJ5Nj0k5m0j0J0L0K5%k5j5j0j5j0j5j0J0N%J5K5K5%j5%J0NnNNnNN%N%N%J0%J5J5
7855I5K5Nj0k5k0j5%nNnnNJ5j0m0k5j5NJ0NNJ5K5J0j0j0l5k0J5L5N0L0J5Nj5k5k5k0k0j5J5
7852B0K0Nj0%%j5j5nj5k0nk0nJ5NK0J0%K0K5%j5j0%k5j0j5j0j5NK0NJ5NJ0K5%NK5L0Nj5j5
7849E0k0j5j0%j5%%j0%nj5%J0L5J5n%J0J5NJ0J5J0J0K0Nj5j0j5j0k0nj5j5%j0%nnnj0%K0J0
7846EJ5K0J5J0J5J5%nl5l5j5j5j0j5l0j0J0J5NJ5L0N0J0j5%%Nn%%%nnnk5k0J0J0nk0j0j5j0
7843e5j0j0j5J5nj0J0J0nnJ0K0K0K0J5nk0j5nj0Nn%K0K0nk0j0%M5N5K0J0K5Nj0l5k0k5k0%
7840EK0K5Nj0J0j0k5l5k5l5l0j5NJ5J5L0K5J5L0K0Nk0k5nK5M0nk0j0j5nj0j0nJ0J0J0J5J0
7838C0J0J0J5n%n%%n%nJ0j0nNnnJ5j5j0Nnnk5k0%K0N%J5%NJ0%J5%%nNj5J0%n%%j0NJ0j0j0
7834B0J0J5%%J5J5%%K0J0K0K0Nnk0l0nJ5J5J5J5nnj5l0n0o0l0K5L0K0J0J0J5nj0j0j5N%nn
7831B0J0J0j0k0l5l5k0j0J0%Nk5j5NK0L5%%NK0K0NN%K0J5NNJ5J5%j0m0l5k0N%%J0J5J0J0j5
7828Ej5nK0K0Nj5%j0%nNj0%%%%l0j5%K0K0J5nk0%J5NJ0nJ0NNnJ0%%%%j0k0l0k0j0K0K0K5J5
7825B0%J0J0L0K0Nk0j0%j5nk5%K0%j0l0nj5%J5J5K5K0K0%k5nj0j5j5j0J0J5Nk5k0j0%j0NJ5
7822b0L5K5K5NJ0Nj5k0nJ0K5j0j0J0L0M0J0nj0nj0nK0J5J0j5k0j0j5nk5nk0j0k0nNj0N%nn
7819@NK5K5K0L0%j5j5%j0j0nj0j0nnnj0j0J0L5L0J5j0j0Nnj5J0K5Nk0k0l5n0o0k5K0L5M0K5
7817@K0J0K0J5K0N%j0k5m0j5J5L0K5J0j5%Nn%nnnnK0J0j5k0nNj5NL5L5J0m0k5j0NJ5Nk0l0
7814A0j5NL0K5J0j0j5k0nJ5J5L0J0j5j5j0j5l0l5j0J0Nj5nNJ5J5J0K0Nk5j5%J5K5L0J5k0m5
7811@m0k0nNnNK0J5J5K0L5N%k0k5k0%J5K0NNj0j5k0l0j0k0k5NK0K5L0L5K0J5j0j5J5K5K5L0
7808A20K5%j0k0NJ5Nnl5j0%k0l0m0k5k0NJ5%NJ5J5J5%%N%M0L5L0J5nj0j5%nnj0J0J5J5%j5
7805A25l0m5k5N%J0j0nnn%K5J0J5NK0K5n%Nn%%%%%k0%Nk0nnnj0nnj0n%j0j5%J5J0J5J5J0K0
7802H5J5J0%j5%nnnNj0j5j5K0K0%NnN%j5j0Nj0nj0nNk0j0%K0nj5j5k0%K5J0J0nnJ0n%%%k0
7799@%NJ0k0j5J5J0%l0n0l5j0K0M0K0K0K0J5J5nl0k5nNNJ0L0M0L5J0nj0j0j0j0j5l0l0j5N
7796c0J5NJ0J0nJ5nnJ5Nnnnj0j0nnj5N%J5L5M0K0K0K0K0%j0j5%j0j0nnj5j0j0j0j0j0k0nJ0
7793A0J0%J5L0L0Nk5l0l0k0k0nnJ0J0K0%J0J0%j5nnnnk0NK5K5L0K5j0k0j5j5%N%%n%j0NJ5
7790C0J0J5J5K5L0M0M5J0k5l0l0k5k5k5l0j0nj5nNK0J0J0J5J5NK0N%NNNNN%nj0j0nk5Nnk0
7787E0%%NnN%nNK0K0K0K0%k5k0%j5j0k0nJ0K5L5Nk5l5l5k5J0J5K5L5K0Nk0j0j5j5k0j0j5j5
7784a5k5nJ5K0J5K0NJ0NN%k0j5%J0nj0J5%%j0J0K0J0J0nnnJ5K5J0j0j5k0nnNj0j5%J0J0k5
7781B0k0NK5J0k0n%k0k0j0K5L5M0%j5k5k5j0NJ5nnj0NL0J5J5K0J5K5J0nk5j5j5NNnJ5N%NN
7779A00%n%%%n%%%%j0J0nnJ0j5%Nn%%%%%k0j0k0j0j0nnk5l5%K0M0K5nj5NO0N5K5J5nnk0k0
7775A10m0k0j5j5nk5l0k5%K5K5Nj5nK5L0J0nk5m0k5j0%n%NK0K0NJ5J0N%%%%%%%%J5J0J5J0
7772E5K0%J5J0%n%nl5l5l0l5j0NL0L5M0J0NJ0K0K0NNk0J0K5J5%j5l5l5m0k0j5NnJ5L5L5J0
7769I5%NJ0k0k0k0J5L0L5K0nj0j5nJ0J0NNNnnnj0J0N%l0m0k5j5j5%J5NN%%%%n%%nnk5k5j0
7766c5NK5J0J5nk0j5j0N%NNNNK0nNJ0J0N%%n%j0j0nJ0K0%nk0m5m5k5j0%J5J0N%NK5J0nnK0
7763c0K5L0J5Nj0l0nNJ0nj0nj0K0K5K5K0Nk5j5%k0k5k5j5J0K5L5M5M5J0j0j0j0J5J0J5%l5
7760A00m0m5l5l5l0j0NJ0J0NJ5NJ5J0NJ0NJ0NJ0K0%NK0M0J5J0j0j5l5j0j5k5l0j5J5K5J0J0
7758D0J0NJ0L0K0Nj0j5j5j0k0j5J5L5J5j0j0j5j5nk0nj5l0j5j0k5%K5J0J0J5J5J0J5J5J0n
7755D5k0l0%n%K5L5L0%nj0j0nj0j0j0n%%%N%%%%NNNN%NNNnnn%j0%nnJ0J0J0J5%K0J5Nj5j0
7752H0NJ5Nj5n%j0nk0k0k0J0K5M0L0Nk0j5k0j0J5J5j0l0m5k5NJ0NNJ5J0J5J0n%nnj5k0n%j5
7749b0j0J0K5K5L5K0Nk0k5nJ0nk5m0m5nK5NNK0J5K5J5j5j5j5j5J0K5J5K0NL0J0K0NNJ0NNN
7746A50J0Nn%n%j0Nnnj5j5k0j5k0j5j5k0%J5NNJ0J0J5Nl0k5nJ5K0J5K0K0j0nj5nj5nj0j0N
7743C0K0K5Nj0%L0K5nk0j0nj0j0k0%NJ0NJ0J5%J0J0nJ0N%l0k5m0k0nnnnJ5j5j5J0N%J5nN%
7740@J5nj0j0j5nj5J5L5L5NnJ0nNNNNNNNNk0l5m0j5j0j0%j0j0nnnk0k5j0L0M0M0J5%j5j5l5
7737g5%K0M0M5K0k0k0k0k0%K0J0J5NJ0J0J0K5L0Nj5j0nj0j0j0j5nj5%J0J5j0J0NNNj0j0j0
7734B5nj0nj0nj5k0J0K0L5K0j0l5n0l0j0nK0K5J0k5j0J5L0L5%K0K0%j5j0j5j5j5j5k0nNK0
7732d5J0K0J0J5J0K0NJ0J0J0J0NJ0J0k5l0l0k0J5L5M5J5j5nj0j5nj5%j5k0nJ5K0NnnNj5k0
7729A0k0j5j5k0j5j5j0J0n%%%%%J5K5%L0J5J0K0J0J0k0n%K0L0M5J0%j0j0nnnj0nJ5J0K5Nj0
7726A15k5m0nNnk5l0l5l0%Nnk0j5%J5M0N5O0Nk0j0n%j0j5Nj0J5J0%k0K5K0j0j0j0J0L0%%N
7723F5%j0nnnJ0J5k5k0%J0nJ5J0K5nk0nn%j5j0%j0nNJ0K5%k5j5k5k0%K0J0J0NJ5J5%j5j5k0
7720b0j5j0%J5L5M0J0k0k5j0K0N%J0%NNN%J0%j0nnj5nj0nj0NJ5J0%j5l0l0j5NL5L0J5j5j0
7717ek0nJ5J0j5k5nN%nJ0N%J0J0%J0NK0K5L0K0j0j0nj0j0nj0nnj0nj0j0j0nj0j0j0j0nJ5K5
7714c0K0J5K5K0K0K5n%J0n%N%%j0k0k0j0l0m0k0J5M5L5K0%Nj0j0N%j0j0k5nJ5K5M0K5j5k5
7711G0k5nnj5%%%J0nj0J5%%J0J5J0J0J5J0J0J0nk5k5j0NK0K5Nk0k5k5j5NJ5J0J0J5Nj0K5L0
7708A30M5%l0m0j5%%j5k5k5j0j0NNj0j0k0NK0J0nj0j5%%J0nj0j5J0K5K5J5nj5k5j5nK5M5L0
7706G0K0%nk0j5j5k0j0j5j5nK0J5%J5J0J5N%%J5J0L5J0j0m5o0m0j5K0K0K5K0K0J0k0%nnnn
7703B5n%%n%%%n%n%%%%%n%J0J0%J0J0%NNK0%k0k5nn%j0J5J0J0J0J5J5j0k5m0l5j5NJ0NNJ0
7700a0j0j0%J0L5K5Nj0J0N%j5j0nNNj0j5j0j5%%j5j5j5J5L5L0L5L5J0nk0k5NK0%%j5j5j5N
7697C0J5J0%N%Nj5m5l5j5nJ0%Nn%j0%L0K5j5l0j5L0L5L5J5j0l0k5l0j0k0k0j5NnnJ5L0L0J5
7694a5%Nj5j5l0%J5J5L0L0L0K5J0j5k0k5k0l5j5K0L0L5J5K0J0Nj5j0j0nk0n%k0k0%NNNNj0
7691ej0j0j5nj0j0j0%NL0L5L5J0l5l0l0j0%K0K0N%n%%J5J5J5K0J5J5Nl5n0m5k0k5nK5M0L5
7688eJ5%j0j0j5j5%NNN%K0K5K5J5j0l5k0%NJ5nj5j5nj5j0K0J0%NN%J0K5NNK0L0nl0m5l5NJ5
7685a0J5n%nnj5k0l0nK5M5L5L0J0j5j0Nj5l0k5j5nJ5J0%%J0J0nJ0K0Nnk0nK5K0nj0nn%%n%
7682A5k0k5NJ5J5j0k5nJ0NJ0NK0Nk5k0J5L0L0K0j5nj0j5j0j5j5j5NN%NJ5K0K0J5J5j0nJ0J0
7679G5J5K0Nk5k0j5k5j0Nnnj0%nn%J5J0Nj0j0j0j0j5k0j5j5j5NK0M0K5J0L0J5NJ0NN%nnj0
7676E5j5k5j0K5J0j0%NNNnJ5nj0j0n%j5Nj5nJ0%nk0l5m0k0%L0N0M5K0NK0J0%k0k0%N%J0N%
7673D5J0J5%j5nj0j0j5j5k0j0J0K5J5K0K5L0M5J5k0k5l5k0nj0j0nk0%K0K0Nj0%n%%j5J0L5
7671F5M5K5j0n%%j0j5J0nnNj5j0%J5nk0l5j0nnk0j5k5l0j5K5L5L0K5L0Nj5j5N%NNj5j5j5j0
7668a5j0NL0L5L0K0Nj5k0j5%K5%%NNNNNN%j5k0%K0Nl0j5%J5%J0j5m5k5k5nNj0NM0K5J5j0j0
7665B0j5nj5J0K5J0K0L5K0J0k0k0j5k0k0nN%n%%n%J5NNK0NJ5J5N%%N%NnnNJ0j0j0m0n5l0%
7661c5J5M0K0Nj5l0l0j5J5K0J5L5L5K5Nj0k0k0j0J5J5J0j0k0m0l5k0NNK0L0K0NnNJ0nk0j5
7659A5NK5L0K0J0J0Nj0k0k0J5NJ0J5nj0nnk5l0j5K5K5J0j0j5nk0l5k0J5K5J0nNNK0K0J5J5
7656A00%%K0K0%k5m0m5k5%j5%NJ0J5nj0J5nj5j0j0K0L0J5L0J5J0K0J5%%nnj5m0k0k5j0K0J0
7653D5%j0j0j0j0NJ0K0%NK0M0M5J5j5m0o0k0j0J0j0%nJ0J5j0%nnl0j5NJ0%l5l0nJ5J5J0K0
7650b0J5J5J5J5j0k5j5k0N%N%J0nN%%N%%L5L5K5j5l5m0k5J0K0L0K5L0j0nnnk5k0k5k0%%%%
7647b5%N%%nj0nn%K0NJ0j5j5j5j5J0L0J5J5nj0j0n%J5NNJ0j0nJ0J5K0j5j5K0K5L5J0nj0j0
7645G0j0j0j5J0L0Nj0j5J0K0Nk5n0k0j5k0J5J5J5j0j5j0j5K0J5J0J5j5j0j0nJ5J0NJ0J0N%
7642C0j0j5%J0J0J0J0k0j0k5j0%K0K5M0L0J0J0L0J5%j5k0k0l0l5k0k5j5j0K0L0K0NK0J0J5
7639I0nnj5j0j5j0k5k5k5k0J5M5M5K0J0nk0n0m0k0%n%j0j0%K0K0nl0j0NK5M0K0J5J0n%nJ0
7637B0j5%%%nj5k0%J5J5%k0j5J0K5J0nnNK5J0k0l5l0k0nJ5L0L5K5L0N%J0K5K5Nk0m0m5k5n
7634en%j0nJ0J5j0j5nk0n%J5K5K0Nj5l5k5%K5M0K5%nJ0J5%k0k0%K5L0M0K0%NnNJ0j0NNk5l0
7631H0l5k0j0j0k0nK5K5M0K0j5nnj5k5k0%L0J5%nk5j5j0J5J5j0j5N%K5K0%nk0nK0K5L0Nj5
7628H5k0k5%J5J5j5j0%NNj0k0J0Nn%Nl0m5n5j5%NNNJ5L0K0K0J0%nj0k5k0%L0K0J0%j5j0nJ5
7625a0K5J0nj5j5%%Nnj0%K5M0L0J5NNnn%nj5%nj0j0j5j0k0j0j5k0n%NNN%J0N%n%nnn%n%%J5
7621c0J0L0L5K0NnNn%nnn%n%nnn%nNnn%NJ5J5K0%k0j5k0j5Nj0k0j5n%J5L0N5M0L5J0NJ0j0
7618A50k5j0n%j5k0k5j0%J5L0J5Nn%K0K5nk0l5l0k5j0%%nj0%nnj5j5j5j5J5J5J5J5NNJ0NN
7615B5NNJ0M0N0L0Nk0n0m5k5%K0J5Nnj0%nj0J0NnN%%N%Nj0J0%%%%j0j0nj0nj0j0nJ5J5J5J0
7612E5K0J5NK5K0K0J0nk5m5k0K0J5j5l5k0NNj0k5k0%K0J5J0J5%j0k0k5J0J5J5j0k5%j0J0%
7609EnN%nN%%J0j0Nn%%J5NNJ5K5K5Nj0j5%nnNJ5j5l0k5j0j5j5k0J0K5L0Nj0nNK0J5J5l5l5
7606ej5J5L5%k0j5%J0J5nk5l0nJ0K0j0J0Nj0J0%%NnJ0N%%J0NNj5nJ5L0K0K0Nk5k0k0k0k0j5
7603b5j0J5K5M5K5%NJ0Nk0k5%M0K5NJ5nk5l0l0k0j5l0k5k5l0j5%K5J5J0J5J5J5J5N%K0nJ0
7601B5%NJ0%j5n%l0k0%J0J5%NJ0J0NNJ0J0J0K5%k0%K0K0J5k0l0l5j0j5j5j5nNn%%nj0J0NN
7597b0NNL5J5nnn%%%Nj5%%j0nj0%J5L5K5K0J0j0l0l5j5j5j5j5J0K5K5J0J5K0J0K0J5J0j0k5
7595H5%%%%%j0J0j5%%n%J0J5K5N%l0l5%%j5%j0j0%Nj5l5l0j0NJ0J0J5J5%N%%NnJ0nn%%j0j0
7591b5Nj5N%NJ5nJ0J0J0Nl0j5J5NK5Nj0k5j5%K0L0L0J5%k0j0k5k0k0%K0J0J0J5J5K0J0J5J5
7588A05K0J0j5%j0j5nj0k0%J5K0K5J5j5j0j0j5l0k0nK0j5j0j5j0%N%J0k5j0NK0J0l0nj0nn
7586d0j0nJ0NK0N0O5L0J0j5k5k0k0k5nK0J0%%K0J0Nk0l0k5k5%J0N%nJ5J0nNj5j5N%j5j0%%
7583b5J5J0NJ0NJ0N%n%%n%%n%%n%Nnj5J0J5NNJ5L0K0J0j5k5l0m0j5J5L0L0J5j0k0k0j0%L0
7580D5K0NNj5Nj5k5j5%J5%%J5j0%J5%N%j0%j0NK0M5M0nk0j5j0j0j0j5j0K0K0K0J5J5nj0l5
7577H5m0k0K0L0L5J0L0K0nm0k5j5j5l0l0j5%J0N%nk0J0L0Nj0N%%N%NnJ0Nn%N%Nj0nj0n%j5
7574Ej0Nk0NNj5k5k0nK5J5%%J5K0%J5J0J0J0J0%j0l0l5j0J0K5K5J5NNJ0%k5m0nNK0J0K5J5
7571G0l0j0J5J0Nj5j5J0nk0nj0j0j0nj0%n%%%%%%%NnJ0j0J0J0j0j0nj0nJ0M0L0J0%%%%%%%
7568C0nk0j5k0k5%j0J0j5%j0k0NK0K5L0K0n%Nj0l5l0NL5J0%nJ5NJ0NNJ5K0j0k0j5j0k0j5n
7565e0k5k0nJ5J5K0J5J0j0j5J5L0L0L0L0J5j5N%%%%%nl5k5nk0%K0K5K0k0n5n0k0J5N5N0L5
7562G5%j0j5k5k5k5k5%%J0j0nk5k5j0K5L0nnJ5J5J5J5nn%%NK0K0N%k5nj0j0J0L5L0J0j0%%
7559E5j5k0j5j5J0K5J5J0J0j0N%%J5N%%j0m0m0j0K0%%J0nl0l0NNk0l0j0K0L5L5J5K0K5J0j0
7556D0j5j0j0l5k0nNK5K5K0NnNJ0nnN%%%NnJ0J0n%%nk5j0k0J0K5K0J0%j0j5%%k0k0NL0K0n
7553C5nn%n%J0K5M0L0K5J0j0l0n0m0nnnj0J5J0j0j0j0j0J0NJ5%nk5k0j0J5K0K5Nj5l0l0k0
7550g0%K0J5Nj5NK0K5K5J0N%%NJ5j0%j0%K0L0J5j0%K0K0nk5m5k0nJ0K5K0NJ0NNNJ0j5j0j5
7548I5j0%K0K0%j0l0l5n%K0K5NJ0K0K5%%%Nnj5J0Nj0k5j5k0k5j0%%nnK0NNj5l0l0j5k0nj5
7545f5K0J5%k0j5j0%%nNJ5M0M0K5NK0J5%j0j0l0l5m0k5%%J0NNnJ5N%J5nNJ0J0J5J0J0J0J5
7542F5J0J0Nk0j5%nj0j0nNn%N%%%%Nn%N%Nj0J0N%%J0nj0%J5J5Nj5l5l0j0NJ0J5K5K5J0Nk5
7538E5m0m0m0k5K0L0K5K5K5K5j0nnj0nj0nj0nnj0nj0j0nnJ0K5K5J0m5m5j5K5M5J0j0%K0J0
7536A0J0K0K5J0%k0l5k0J5L0L0%l0m0nK5M5L5J5nJ5N%J5J5nj0k0l0nj5k5j0j5l0k0nJ5K5J5
7533C0K0K0NJ0k5k5nj0nnNJ0J5%j0nJ5L0N%NNNNJ0Nj0n%j0l5k0nJ5K5%j5j5j5K0%%%%%%J0
7530E0nnJ0J5J0J0J0j0l5k0k0j0j0%k0nj0j5%J5J5J5J5J5J5K0Nj5m5l5l0k5j0NK5J0J0J5J5
7527b5J0J0J0J0K5%m5m0m5k0%%NNNNJ0J0K0%k5k5%K0J5K5K0K0N%J0%N%N%K0K5K5J5j0j0j5
7524G5j0j0nk0%J0J0k5k5%J5%NJ0nN%J5nj0K0%%N%%j0j0nk5k5%J5K5NK0K0J0K5K5J5%%%Nl5
7521A10l5k5l5j5NJ0j5%%j0NK0J0K5Nj0k0k0j0j0J0nNNnnJ0N%%J0L0K0%j5k5j0J0J5J0k0j5
7518A5J0NJ5K0Nj0l0k5j0n%j0%n%n%%J5K0nj5k5k5k0J0K0J0K0L5L0NnJ0K5L0Nm0m0n5k5NJ5
7515c0j0l0nJ0n%L0K5L0K5Nj5j0%J0J5K0NNK0%J5K0nl5n5j0j5k0j0nn%j0j0Nj0%NK0K5NJ5
7512A5J5J5J0NNJ0%nJ0%%L0L0Nj0k0j5l0nnn%%n%Nnk0n%k5%j5k0nJ5n%NN%%J0J5NJ0J0J5N
7509E0J0J0K0K5%k0k0k5j5k5m0j0nJ5L5M0J0%j0j5nk0j5j0k0j5J5J5K0J0K0J5J5J5j5j5j5
7506B5j5j0NK5L5J0%j5l5n%nnnn%nn%Nj5k0j0J0K0J0j5n%%%%%%nj5J0M0L5J5%K5K0K5K0J5
7503A55k0l5l0n0k5nnNj5%%%K0M0M0K5Nj0k5l5k0J0L0J5j5l5l0j5nj0j0%NK0M5M5K0J0%NL0
7500A30J5J5K0j5l0l0nJ5J0%%J0%Nnj0k5%K0nk0k5nJ0J0j0N%J0nk0%%j5j0nj0n%%%%%%n%J5
7497C0J0j0l0nJ0n%%K0J0NJ0J0J0NK0K0K5J0j5j5k0j0j5j5j0j0j0J5L0L0%l0k5j0j0k0j0j5
7495b0j5k0%L0M5M0L0%j5j0j5j5k0j0k5j0K0J0K0K0NK0K0NK0J5nk5NJ0%N%NnNNnN%nj0j5n
7492I0j5j0j0j0N%NNNN%NJ0NNN%J0j0J0K5J0k5m0k0J0%j0n%n%n%%nNK0K5nl0j0k5k0k5k0l0
7488g5j5K5M0L5L0NNJ5nk0l0l0k5k5nk0k0j0NK5L5J5%%K0K5K5Nj0NK5J0J0J0J0K0N%NN%j0
7486A15m5l0k5%N%%k0j0J0J5Nk0j5k0%J5K5M5K5K5NJ0K5J0K0K0%k0k5m0k0j5k0k0J0J5J5J0
7483H0J0J0J0J0J5J0j0k0j0J0%%nj0nj0Nk0n%j5nj0j0%K0L0L5J0nNN%NJ0%%j5j5Nnj0nj0%
7480H5%%L0L0Nnj0Nk0j0l0k5%j5j5l0k0N%j0j0j0j5J0NK5M0K5K5K0%%k0j0j0k5k5j0J0NJ0
7477A0j0nj5j0NK5K0N%%J0J0NJ5j0j0nj0J0J0j0k5l5k0j0j5j0l0l5nNK0J5J0J5J0J5J5nnk0
7474g0J0L5O0O0L0%l0j5j5NK5K0Nj0k5l0j0J0J5J5J0%k0k0%j5j5k0nJ5J0j0j5j0J0%%%K0N
7472B5N%J5NNJ5J0Nj5j0j0%K5K0%k5k5j0NnnJ0NJ0NJ0NJ0N%k5l0NNK5K5Nl5o0o0l5J0L5M0
7469eJ5j0nk0%J5L0K0J5L5J0K5K0%k0j0j0k0j5l0j0J0J5J5J5K0K0K5K0K0%k5k5k0k5k5k0n
7466D5J5NNJ5J5nk0k5nJ5J5nk0j0j5j5n%j5l0j0NK0K5K5L5J5Nj5j5%K0L0L0J5nj0j0j0k0%
7463I0%k0j5%nj0j5%j0j0J0j0NNk5j0NK0J5j5j0J5n%%Nj0k5k5nNK5NK0M5M0M0M0K0%J0J0k5
7460A80n0l0l5j0J5J0j0l5l5%L5M0L5J0N%J5J5nk0l0l5j5j0NJ0j0N%N%nn%n%j0j0N%nj0%n
7457En%n%N%Nk0j0%K5Nl0k5NJ5L0K0K0N%J0nNNNNnnn%n%n%j0nj0n%j5j0%J0J5J0J5NK0K0N
7454I0nNNj0%%%%n%J0j0j0NJ0j0J0J0%J5%J5J5%j5%nj0Nj0Nj0m5n0j0K0J0k0m5k5nK0M0L5
7451B5%k5k0%J5L0L0J5%k0nnj0K0%NNNNNK0J5J5K0j0k5j5k0l0l0n0m5j5NK0M0J0J5j5k0j5
7448e5k0J0K0K0nj0nN%nJ5%NNNnJ5%NNNNN%NNNj5j5j0j5j0j5j0j5%J0NN%NNJ0J0K5K5J5j5
7445C0j0k0n%NJ5nNNNNnnj0l0k5k5nJ0J5J0L0NN%j0m0k0J0K5K5NNNJ0NN%J5N%NNJ0j5%%%n
7441D5%%%%%%k0k0%K5J0j0k5l5l0l0nJ5J5NJ0K0NJ5K5NNJ5J5Nj5k5l0j5nNN%nJ0N%J5L5L5
7438G5J0%j5nnNK0J5NJ5J5J0J0j0l0k5j5%J5K0%j5l0k5k0k5NK0K0Nj5j5NNj0j0NnJ0J5nNN
7435C5NNJ5L0K0J5%k0j0j5j0k5k5nk5j5k5j5J5J5J0K0NK5J5J0J5J0K0Nj5k0l5j0Nn%%j5k0
7433a5j5k0%N%%J5K0J0K0j0j0j5l0m5j0%j0j0j0%J5NL5M5K5Nj5%K0K5L5L5K5J5J0j0m0l0k0
7430E0%K0L0K0%J5%j5k0k0j0k0k5j0L0M0J5j5j0%%j0k5k0l0j5j5J0nnJ5J5K5Nj0l0j5j5j5
7427f5J0%nnJ0J0n%J0J0nN%%NnN%%J0n%J0%%K0j0k5j5nj0N%L0K5J0j0j0j5J0L0L0L5J5nNJ0
7424A10Nj0k0j5j0nk5m0m0n%K0L0K5J0nk0nk0n%NJ5nj0j0j0j0NK0J0J0J5J0J5J0K0K0K5J0
7421A20%k0k5%J0J0K5%j0k5k0j5nJ5J5nl0m5l5J0K0K5NNJ5j0%Nnj5j5j0nNj5k0j0J0J5L0L0
7419C0J5J0j0%%%%j5j0nJ0M0L5K5%k0nJ0j0j5k5l0j5j0%j0%%%%NNL0K0J0J5nnJ5J0%k5k5k0
7416B5j0J5K0J5j5j0J0n%%nJ0j0j0J0j0nk0%K0%k5k0j0NNj0l0k0NJ0L5J5%j0j0NJ5L5L5L5
7413I0K0j5k5k5NNJ0j5nNK0J5j0k0j0%nj0%j5j0n%NJ0NJ0J5J0j0k5l0%J0nN%%K0L0K5K0%k0
7410G5%j5nj0nj0J0J0NJ0J0J0NJ0nj0j5%J5NJ5N%j0j0%NNJ0Nj0j0j0j0J5J5K0J0j0k5k5j0
7407F5NK5j0k5k5k0k0%J5J5j0k0nJ5NNJ5J5L5L0K5nk0k5nJ0%%%j5j0l5l0j0j0K0N0M5M5K5
7404A65%m0m0l0j0j5j0j5j0j0k5%J0L0K5J5nnnn%nJ5j5k0k5K0M0K5K5J0Nnnj0nk5n0n0k5N
7401g5K5J5J5K0J5K5NJ0J0NNJ0NNN%n%nNj0%%nnnnK5Nk0j5j0nj0nj0j0j0j0NNNNNN%Nnnj0
7398Ennnj0n%%%%%%%%J5L5L0J5NNj0j5nNL0K5J0k0%nj0j0k5%%%J5nnj0nj5Nj5j5%%%J0nk0
7395a5l5m5j0K5L5M5K5NJ0%Nl0m5k0NK5L0L0L0j0l5l0j0NJ5J0J0L0L5M5K0J0n%%k0k0k5k0
7392G5NK0J0J0j0k5j5j5%%%%j0j0j0nnK0NN%N%%j0k5k0j0N%j0j5j0NJ0L0L5J5Nj5k5NK5K5
7389G0J5k0j5k0k5k0j0J5K5K5n%nJ0K5J0%k0l0l0k5l0k0nJ5K0J0nj0j0k5k5nJ0K5L0K0Nj5
7386d5j0j5NJ5J0J5J0J0j5j5J0J5J0J0n%Nn%n%n%Nnk0j5J0J0Nj5%nNJ0NJ0NNJ0N%j5nj0nj0
7383b5nj0J5nnJ0K0J5nj5j0j0j0j0%NL0L0K5Nj0j0%N%J0j0nl0l5k0J0K0L5L5J0%%NK5K0J0
7380A10j0j0j0j0%k0nnk0k5j5NJ0nk0k5j0L0L5L0%k5j5j0%NNN%N%NJ0NJ5nJ0NNNK0K0nj5k5
7377E0k5l5k0%J0NNJ5L0K0K0J0j5n%%j0n%j0j0nnJ5L5K0K5NNNNj5j0j5j0%%%%j0J0Nj5nj0
7374F0j0j0j0j0nj0NK0K0Nj5k0%K0J0J5K0J0nk5j5j5j5%%j5%K0K5nj5j0k0n%%nJ0NJ0nk0J5
7371EM5M5J5k0m5l0l5j0%NNnnJ0K5K0j0nJ5K5Nj0nNNNNNj5j0%Nk0%nj0j0nnl0k5k5k5nnn%
7368a30J5L5L0K5L0L5L0L0J0j5%%nnnnnnj0nj0j5j0j5j0j0j0j5K0J5L0L5J5nk5k0j5nl0k5
7365e5l0l0j0j5NNNNnJ0NNK5K5K5K5Nk0j0%NJ5J0J5J0J0J0J0%j5k0J0j0j5%j5NN%N%%NNj0
7362Ek0l0%K5K5J0J0K0K0Nk0l5l5j0j5%nK5K5J0J0J0J5NJ5J0J0J0J5%J5%%%%%%%%j0n%k0n
7359H5nj5%%%NN%J0%%k0m5o0j0L5L0J0Nj5k5k0k0J0J5J0J0Nj5n%nn%nNJ0nJ5NNNJ0%%%%%%
7356A5Nnj5j0j0j5nJ5K5L0J0j5k5l0l5j5nNK5K0M0N0M0%j0j0nk5k0n%j5j0l0j5j0NK0K5L0
7353B0K5K5K0j0l0l0k0nj5nJ0K0L5Nl0k5k0J0K0J0j0J0K5J5J0Nj0J0J5J5J5NNNnj5j5nj0j5
7350F0k0%%j0%%NJ0%j5n%K0K5K0J0J0j5j0k0k5j5%K5K0%Nj0j0n%j0%j0nNj0N%n%%Nn%NnN%
7347B5%nj0j0nJ5L5K0K5Nn%nk0m5l5l0%K0J5%J0J5J0J0J0J0L0%l0k5l0%K0Nk0j0%N%%j0j0
7344b0j0j0nj0k0NNJ5K0N0L5K0K0NJ0k0k0k0j5j5j5j0j5j0k5nJ0K5K0K0NnNn%N%%%NN%j0j5
7341EJ0K0J0%j0j0%%%NJ0K5K5J0nk5j5j0n%Nj0k5j0J0J0nnj0%j0N%nj0NJ0L0L0J0j0%NNj5
7338E0k5k0k0j0K0J5J5K0J5nk5j0j5K0M0L5K0%k0l5l5j5J0J0k0N%%%k5nK5K0%N%N%NJ5j0J0
7335F5NN%j0j5k0j0nk0k0nJ5J5J5J5K5K0J0NNnl0k5m0k0j5NL0L5K0nnj0j0%J0M0M5J5k5k5
7332H0k5k5%%%N%NJ5j0nNL0L5%j5k5k5j5%K0%k0l5m0k0j5%J0K5L5J5nk0j0j0j0j0nJ5L0L0
7329A0J5%J0J0nk0m0l5m0k0%J5L0L0L5%J0J0NNNNN%J0j0%%%%%nN%%%n%J0j0j5k0k0j5j5k0
7326g0j5j5j5j0NK5J5J5J5J5K5K0K0K5nnn%j5J0J0j5j0j5k5nNK5K0J5K0Nj5l0k0%N%K0J5%
7324D0m0k0nJ5J0j5j5j0J5J5J0J0j0K0%NJ5K5K0Nj5NNJ5K0NJ5NJ5j0j0Nj5l0k5j5l5l0nJ0
7321@K0L0K0K5%j0j5j5j5k0k0l0j5%J5J0%%Nj0J0J5L5K5nk0k0nJ5J5L0M0J0j0k5l0j5j0%n
7318B5nNNnJ5J0Nj5m0j0NNJ5K0L0NNK0%j0j0%k0j0K0L0J5j5j5k5l5k5%J0%j0j0J5K0J5J5K5
7315G5J5K5Nk0l5m0k5N%J0%j0j0k0nNK0K5Nnk0k5l0k5j0J0L0M5M0J5%NNj5j0nnnn%%N%J5J5
7312E0%k0nK0N%J5nNNnnnn%nj5NJ0N%K0J5%J0N%j0j0Nj0nnj0NN%N%%N%NN%%N%%nK0nj5k0%
7308F5j0%nn%nnNj0n%k5k5l0k0j0NK5K5L5N0O0N0L0nj0l5l0k5J0j0k5k0k5%N%N%J0N%Nnnn
7305C5nj0%nnnJ0N%J0n%J0j0nnnNN%j5l0j5J0K0K5J0J5j0j5m0l5k0j0K5NNJ0J5NJ0J5N%J5
7302B0L5M0K0j5j5j0nJ0J0%k0k0nnnnJ0J5nk0j5NJ0N%nJ0j0nNNnnJ0%N%%J0j0J5J0NJ5J0N
7299A00K0Nj5nnj5j5%j5j0J0J5NK0j0NJ0J5K5J5k0n0k0%NN%J0J0%%J0J0%%%nm0m0k0NJ0%%
7296B5NNNNK0j0nJ5%NN%NN%N%NN%NNk5l0k5k5m0m0k5%K5NK0J5J5K0K5Nnl0l5l0nK0L0N0M5
7293G0M5K0N%K0Nk0l0nj5k5k0j5j5k0l5l5%L0L0J0K0K0J5n%J5J0%NN%%j5NK5J0k0j5j0j0n
7290E0j0j0j0k0%J0j0J5%NNnJ0%NN%N%nJ0Nn%%N%%%J5J0K0Nj0k5l0j5K5L0J0J0n%K5M0K0%
7287A80j5k5k5k0m0l5n5l0nn%J0K0nj5l0nK5L0K5K0J5nnnn%n%nj0nK5K5nk0J5L0J5J5J5j5
7284G0k5j5K5M0K5nk5k0j0NNj0j0Nnnnnn%%NNN%NN%NNN%NNN%Nj5j0Nj0nnnj5l0l0j0NJ5J5
7281eNj0k0j5j0J5J5J5J5K0Nk5j0l5j5%K0K5L0Nj0K0L0K0Nj0J0Nj0k0k0NK0J0Nj0n%N%NJ0
7278I0%nJ0%%j0J0K0Nj0j5%K0%j5%J0%%N%nNN%N%J0%%Nj5j0j0j0j0j0j0j5N%J0%j5%%J5J5
7274H0%k0l5l5k0NJ5J0K5K5J5J5K5K5J5Nj0j0N%j5j0%K5J0j0k5k0nNK0k0k5l0j5J0J5J5NJ0
7272G5%%J0N%N%J5J0%nK5J0Nj5n%%j0nnnnnj0j5nNnk0j5K5M5L0j5j0nj0j0%n%%n%j0N%%nk5
7268D0l5j5%J5%%j0NNnnJ0K5L0M0K0k0l0l5j5K0J0K0J0j0k5j5j5%J5K0%J0J5K0%N%J0K5K5
7265A60K0%j0k5k0k0k0%J5J5%l0n0m0m0k0NK0L5N0M5L5J5nj0k0k5nj0j5l0l0j5nj0nnJ5J5
7263b0nJ0J0nNNNNJ0NJ5%k0j5J0K5L5Nj5j5l0k0j5J0K5%J0K0J5%j5k0k5nN%j5l5l0k0%K5M5
7260b5L5L0NnJ0L0L0Nj0j5Nnj0nnnj0k5%K0J5K5K0nj5l5j0NNJ0k5l0J0Nj0J0nN%N%%J5%NN
7257E5J0NNnnnnn%j5N%N%N%Nj0J0K0%k5k0j5j5nJ0NNnJ0N%NNJ5L5L0J5j0nnnl0j0NK0J0nn
7253I0k0k5k5k0k5%J5NJ0J0K5K5NJ5nl0l0j0K0%l0k5l0k0nK0M0M5K0j0l0k5j0nnnK5M5K5k0
7251C0j5l5k0J0NNj0j5k0j5nK0K0J5nNNNNNN%J0J0NnJ5J5nj0j0J0L0N%N%J5%k5k5j5k0k0j5
7247c5J5J0J0J5J5%k5k5k5nn%K5K0NNK0J5J5J5%j0%nn%j5NJ0NJ0J0J0J0NNJ5k0n%nj0j5%K0
7244H0nl5k0%%j5j5J0NJ0NNj0m0m0j5k0K0J5NJ0j0j0nJ5M0L5J5nk5l0%%n%k5j0%J5J0nnJ0
7241d5K0J5%j5%J5nk5j0n%NNNJ5K5K5J5NN%n%n%j0%nn%nnn%nnJ0J0NJ0J0NJ0J0%NJ5nnJ5N
7238I5%j0j0j0j0j0nk0%NJ5%j0j5n%L0K5N%Nnk0l0k0%J5J0%k0k5k5k0j0J0K5M5L0%nj0k0%
7235@NJ0%j0j0NnN%%K5J5j5nNNNNN%N%Nj5j5N%j5j5NJ5J0J0J0nl0l0j0Nj0%%N%j5J0J0n%%
7232b5J5j0NN%J5J5%%K0NJ0%j0nnnj0Nj0k0Nnk0nj0nj0J0J0J0J5J0J0J0J0J0%j5J5%%N%nj0
7229C0nnnj0nnJ0J5J5L5L0L5J5nj5j5J0j0j0j0j0j0j5j5j0j5N%N%J5NK5%j0l0l5nJ5J5K0K5
7226G0j0J0J0j0nj0j0nk0l0l0k0NK5J0J5Nj0k0m0nK0J0%NJ0NN%n%%%%%%nj0j0j0%j5j5%J0
7223h0J5K5J0J5J5J5J5j0n%j5k5k0l5j5J5K5K5J0nj0j5nj0J5K5M5K0J0J5K0NnN%%%J0nj0j0
7220G5j0j5j0j5j0j0nj0k0%NNJ0J0k5l0l5j5K5K5K5L0L0L0J0j5l0l0k0J5%%%%j0k0k5nK0J5
7217c5K5J5%J0j0J0K5J5K0K0N%J0%j0nj0%%k0nnj5j5k0nJ5J5NK0M0K0nm0n0l5k0nnnnnJ5J5
7214c0J0J0K5J5%k5m0l5nK5K5Nnk0j0j0J0L0K0j0nK0NNNJ0NJ0NNj0j5k5%L0K0Nj0k0j5j5k0
7211b5j0NK5L0M0K0%nj0%%j5j0nj0nj0j0nnj0nnn%J0M5L5K5J5K0K0J0nk0l5k0%j5nn%Nj0J0
7208E0nn%K5%%K5L0K5Nj5j5j0k0j5k0j5k0k0nk0k0nK5J5L0J5j0nk0%j0j0j0j0J0K5K5N%k5
7205@j5nNK0M5N0K0Nj5k0nj0j0l0l0NL0M5M0L5J0nk0l5m0j5%J5J5Nnn%nk0nJ5L0J5j0j5l0
7203E5k5nJ5J5J0k0j5J0J5J5j5j5j0nJ5J0J0J5K5J0j0j0%N%k0l5m5l5nK5M0K0NNK0J5j0l5
7200D0k5j0%J0j0J0J5K0%j0l5l0j5nK0K5nj5k0J5J5J5J5NK0J5nJ0J0J0NJ5%nJ5nN%N%%j0j5
7197I5k5nj0k5j5j0J5K5K0J5j0k0j0j5%J5NJ0NNNNK0K0nk5l0k5nJ0K0K0K0K5J5%k5k0%K0N
7194A15J0J5%j5l0j0%nj5%Nnk0l5NK0J0Nnn%j0nj0nj0nj5%%J5NNJ5%%J0K5J0k0j0J0J0nnn
7191D0j0k0l0j0J0K5L5J5K0K5J5%k0k0%nnnnnnn%k0k5l0j5NN%J0K0J0NK0K0NNK5nj0%j0%%
7188E5nn%nNL0M0J5nj0k0k0n%%j5j0k5l0k5j5J0K0K0K0K0J0nnJ0n%Nn%nnnk0k0J0N%j0j0K5
7185A0%nnNJ5K0J5j0k0j5%J5K5L5K5Nk0k0j0%j0nnnj0%nnJ0K5K0J5K0J5J5K0j0k5j5k0j5k0
7182E5j5j5NK0NJ5%l0k0nj5%Nj0j0Nj0%nN%%J5J0%nj5NJ0K5J5J0%nk0J0Nk0j5k0NJ0%j0NJ5
7179A0N%NN%NJ0%%J0J0nnk0j5nj0j5j5j0J0NnJ5J5nNJ5NK0J5J5n%%%nNK0j5j5k5l0j0%J0K0
7176B0K5L5L5J5j5l5l0nnN%j5j0NK0J0J0%k0l5l5l0j5nn%N%NK0M0L5K0Nj5j5%%%N%%%%Nj0
7172B0nNj5nnnnNK5J0J5j0%Nj0k0k0j5k0j5nJ5L0K0K5L5J0%%%%j0nnnJ0J5J0J0Nn%%%%j0N
7169H0J0J0nl0j5J5J5j5k5j0J0J0Nj5%j0NN%%j5k0%L0L0J5j0nnK5J0NJ0j5N%J0L0%k5o0l5
7166B0nJ0nk0j0j0J0L0K0K5%Nk0l5m0k5J5L0K0J5J5K0j5j5j5j5j5k0J5J5J5%k5k5j5%K5K5
7164@J0J0J0NNj5k0NJ0%k5k5%L0K5J0Nn%%j5j5nk5k5j5J0J0j0nj0nJ0J0J0J5J0J5J0J0J0n
7161B0j0J0NnnJ0J0J0K0Nk0l0l0k0nJ0%NJ0%%N%%j5J0Nj5nNNJ5%J5K5M5M0K5j0m0k0k5n0l0
7158b5nK5L5J0j0nJ0J0J5NJ0j0l0l5j5j5k0nJ0K0K0J0nj5j0nJ0M0K5K0J5nNJ0K5J0nk0k0k0
7155F0l0j5nj0k5NK5K0L5J5%n%nj5NnnJ0nJ5%%NK0j0j5%j0j0j0j0j0j0nn%nj0%j0%%NJ0nJ0
7152a0NnJ0J5NNJ5J0NJ0J0J0j0j5j0NJ0K5M5L0nl0m5l0k5%J5%%nNN%NJ0k0j5J0K5J5%nnj5
7149E5nnnJ5L5K5K0%l5j5j5j5j5l0nnJ0N%J5n%J5j5%j0j0nnj5%%%%%J0nnJ0N%nJ0K0%%nK5
7146D0K5Nj5k5J0J5K0%l0n0m5k5j0J5K0K5L0K0NNNnk0k5%K0J5K0Nnn%%J5nj0J5J0j0j0j5%
7143C0k5nj0j0j0k0nJ0K5J5%nnnj0j0nK5K5K0K5J0N%j5k0j5NK5J0J5nj0J0J0%J5k0l5m0j0
7140a5NNNN%j5nnl5k0j5K0L0K0%j0NNK0K0J5J5%nj0NJ0J0J0k5l5l5k5J0J5L0M5M0K0Nj5l0
7137G0k0k5nJ0NnJ5nj0J0nk0j5nJ0K5K5J5k0l0l0k0J0NJ0NJ5J0J0J5J0J0J5Nj5m0m0j5nNN
7134a5Nnn%nn%nnJ0NNJ0J0%NJ5J5K0J0K5K0J0J0K0J5j5k5k0l0n%nj5j0NK0K0Nnj5nJ0N%nj0
7131F5nJ5K5K0Nj0k0k0k0j5k5nN%J0J0nk5j5J0K5L0K0%J5J0NK0K5%nk5k5j0%%%%k0m0l5k5
7128c5%%NK5L0J0nnNJ0j0j0%n%%j0%Nj0n%j0Nj0nj0nnnnj0nj0%L0M5K5nl5k5%L5L0nj0J0J0
7125B5Nk0nnnnj5%L0M5K5%%nn%j5N%j0n%%nnK5K0%%k0k5k5j0j5NK0K0K0j5k5k5k5nJ0J5J5
7122a0K5J0J0J0K0%j0nK5K0nj5l0k5j5j0k5j0J5L0L5Nk0m0l5l0N%%%N%%NNNJ5%%J5J0J0j0
7119a5J0J5J5L0K5Nj5k0%nj5l0k5nNK0J0NK0J0K0L0Nk5k5nJ5%k5j0j0J0J0NJ0J0NJ0NJ5nk0
7116F5k5n0l0NK5K5L0NJ5k0m5m0j5J0J0J0K0NK0K0Nk0k5NJ0K5j5k5%nNJ5M5K5J5J0%j5k0j5
7113F0j5NK0K0NJ0j5n%k0k5NJ0J5J5Nnk0k5k0k0l5l0nJ0nj0l0k0K0J5K0K0J5J5K5J0%%%nn
7111E%%%%K0K0%NK0K0%nNn%nnnNn%Nj0%%J0j0%%%%%%J0nk5%%%K5%k0k0j0J0n%j0Nn%j0J5%
7107B0%N%%N%NN%N%%NN%NNN%%J0N%%NJ0nj0J0J5%j5l0l5j5NJ0J0j0N%K5K5nj5l5k0j0j0%%
7103a0K0K0%%%%%NN%j0nK0K5J0nJ5%j5j0k0nJ5K0K0K0J5NJ5Nj5l0l5j5K0J0k0j5j0J0Nj0n
7101D5nj0n%j5j5%J0NNJ0NJ0%J0n%%nj0Nn%n%n%%j0Nnj0J5n%NnN%%J5J0J0%J5J0J0j5%nj0
7097E5n%j5Nj0J0N%%%J0nj0j0j0nk0j0%k0nJ5J5n%J0NN%nn%K5L0K5K5Nm0n0n0k5j0NK0J0J0
7094b5NJ5K0L5J0k0%%%%j0nj0%K0L0Nk0l0%K0M5%k5k0%k0l5j5K5M5L0J5%j0nnj0j0nk0nj0
7091Ej5j0j5j5k0l0nJ5M5N0K0NNj0J5L0J0nj0k0nJ0L0L0Nnk0k0k0k0j5%J5K0%n%nj0nnnnj0
7088@N%nm5k5NL5K5J5J0l0m0l0n%j0K0L5M0J0Nk0l5%J5nN%%N%J0NK0%k0l0l0j5%J0Nj5k0n
7085a05J0J5J0J5J5J0J5J5J5J5K0L0K5K0%j5j0nj5l0k5j5J0J0J0J0K0%J5J0NJ5J0J0j0j5j5
7082I5j0j5j5j0j5nnj5%%j0n%j0NNK0L0K0Nk0m0j0%%k0l0k5NJ5J0%%j5J0J0K0M0N5N5J5k0
7080A20j0%nn%J0J5NnNNNnj5l0l5j0%%J0%J0%J0NJ0NNj0j0N%j0Nj0%nj0%j0%nnJ5K0J5J5N
7076A05j0j5l5k5k5j0J0J5J5J5J5J0j5%%n%%nNj0%n%%n%NJ5nJ5j0j5l0l0m0l0j5J5M5J5n%
7073d5N%j0j0nnnnNN%NJ0NNNnnJ0L0J0nNNL0J0J0K5J5K0J0K0nm0k5j0NK0J0J5n%J0J5K0K5
7070A80%j5l0j5k0%j0j5k5k5j0%J0J0J0j0j0J0L0L0N%J0L0K5NJ0j0n%k5m5l0l5l5l5j0NK0
7068b5M0K5L0L0Nk5m0m0j0%NK0%j0l5l0j0J0J0K0J0J0K0J5J5J5K0J5K0K5J0nk0k5%nnj0%n
7065G0nnnNj0j0Nnj0%nNJ0NNNJ0NNj5l0j5k0NK0J0J5N%J5%j0K0%Nj0l5j5k0NK0%K0K5J5J5
7062A00J5Nl0k5%%%nJ0%%m0o0m0%L0L0L5L0L0L5k5l5l0k5nJ0%NJ0nk5l0j0j0j5nJ0J0J0NJ5
7059b5J5J5J0NK5N0M0J5k0l0m0l5k0NNK0J5K5J0nl5k5k0NJ5NJ5K5N0J5j0j0%j5nj0%Nj5Nj0
7056F5nn%NJ0n%J0NnNj5j5N%j5j0nK0K0nk0k0nJ0K0K0J0j0k0nJ0J0nnJ5J0nnJ0J0nNj5j5%
7053E5nj0j5NJ5K0K0J0%k5k0n%N%Nj0k0%K5M5J5j0l5m0l5k0%NJ5J5J0J0K0J5J0%%Nj0j0k0
7050C5k5j0K0J0K0J5j0j0nj0j5j0J5L0K5nn%j0j0k0k5j5J0K5J5Nj0j0k0nNK0J0J5NNJ5J0n
7047G5j0j5k0k0nJ5K5K0Nj5l0l5k5NK0NNK0J5n%J0%k0j5nnNNK0K5K0j5%NK5%j0K0NNnnnNj5
7044H0k5nn%J0nj5l0j5J0L0M0K5J0k0k0j0j5j0j5J0NJ0J0NJ5NJ0nj0%j5n%nnj5k5%K0K0Nk0
7041B5k5%K0%J0J0%J0N%J5%J5K5L0nj5%K5%j0j5j5j5j5j0j5j5j5J0J5J5J5J0NJ0J0nnnnl0
7038F0k5nK5M0L5L0%j0j0k0l0m5k5nj0nJ5N%%J0J0NNJ0J5NnK0K0nj5k0k5nJ5K5K0K0nNJ0n
7035A30j0J0J0j0k0nj5j5J0%NN%J5K5nl5k0k0nNK0nk5k0j0j0j5j0J0%j0J0nnNJ5J5J0J5L5
7033G5K0Nn%nl5j0nj0k0k0j0J0Nn%%%%%%nNj0J0Nj0%j0%nj5N%j0NK5J5J0J0N%j5l0k0j5J0
7030e0J0J0J0J5J0J0%J5j0k5k5j0J0M0L0J5J5%k0k5l0k0NK0K0N%%%%j0j5%K0L0K5J5J0NJ5
7027A20j0k5k0j0j0j0j0nnj0%j0j5%K0K0J5%nK0%N%J0k0k5l0j5j0J0NnJ5K5J0K5K0K5K0K5
7024A40NNJ0Nj5j5k0k0l5m0nNJ5J0J5J5J0K0K0J0NNnJ0%N%Nj5l0k0k0nnNj5l0l0k5J0J0%n
7021a5J5NJ0J0NJ5L0L0J0Nk0l0m0k5j0%J5J5J5J5J5L0J5j0k0k5k0k0k0%J5j0J5K0J5L0J0n
7019I0nj0nk0j0k0j5%N%NNJ0J0Nj0k5l5%J5J5K0K0J0j0nJ0K0K0nk5k0j5j0k5k5nK0K5%NnJ0
7016A5%N%NK0K0j0j5%nn%NN%j5j0NK5L0K0%J0J0nk0j5j0nk0k0%%%N%%NJ0j0J5%NN%NJ0%nj0
7012E5j5k5k5NM0M0J5j5nJ0J5K0K0J5nk0k5%%%%%j5j5l0l5k5J0K0K0J0J0NNj0l0m0nn%j5N
7009d0L0L0L0L0J0n%%nk5j5j5NJ0NNj0j5j0j0nnn%j0n%nNK5K5Nj5k0J0J5Nj0k0k0nK0L5M0
7006F5J0K0n%J0J0J5NnnJ5J0nk0m5m0nJ0%Nk0j0k0j5%%N%J0n%%K0%J0J0J0NNNJ0Nl0k5j0j0
7003ej0j0%%n%J0J0j0nl0k5J0NK0K0K0K0J0j0n%k0k0NK0J5J5K0J5K0K0J5K0%k0k0n%k0j0j0
7000E0nnJ0L5K5Nn%nk0k5l0k0k0%K0M0M0K0K5%k5m0k0%%k5m0j5J0L0K5J0k0l5l0nJ0N%j5j5
6997f0NJ5K0Nj0j5j0J0J5J5L0J0nnj5j0k5j0J0K0K5N%%%%NK5J5J5n%Nj0nk5k5j0nn%nNK5J0
6994C0J5J0L5K0K5nk0%j5l0k5l5l0nnnK0M0K0%j0j0N%%j0j0%j5J0M0L0J5NNNJ0NN%N%j0nn
6991A05n%nnj5k0J5NJ0j5j5Nj0k5j5j5J5J5L0J0%%%Nk0j0k5j0J5%NJ0K0L0K5K0k0l5k0l0k5
6989@l0k5k5j5k0nk0k5%J5J0L0L0L0K0Nj5%%NK0J5J5J0J5J5J5NNJ0%k0l5l5k0nNj0k0k5j5
6986i0j0K0L5N0K5j0j5%%J0j5j0j5j5j0j5j5nNL0J0K0j0k0k5nNK0J5J0Nj0j0N%J0%NN%J5%
6983enK0J0%J0J0NJ0J0%J0%j5j0j5j0nk0k5l0j0NL0J5Nj5l0j5nJ0K0L5M0M0%k5l0j5j0j0%
6980b0%J0nnJ0%N%j0nnK5Nnk0k0J0J5Nk5j5J5J5n%N%nJ0J0%k5j0J5J5K0J5nk0k0%K0K5%N%
6977C0NNNN%NNNNnj0nnnj0Nj0k0%J0NK5J0j5j5nn%j0nJ5j0j5l0%K5J0NnnNK0NNK0J0J0J0J5
6974I0j0j0nj0nj0Nj5j5j0K5K0nJ0J5nj5nJ0L0J0j0NNk0k0k0j5k0k0k5j0%J5%J5L5M5M5L5
6971A35J0NJ5%j0l5k5k0n0n0l5nJ0K5K5NNJ0J0Nj5j0J0K5K5J0k0m0k5j0J0K0j0%%nNnnJ0N
6968EK0J0J5J5J0J5J0J0N%NK0Nj5NJ0nj5l5l5j5j0J5Nn%NN%J0%j5j0k0%%N%Nnl5l0n%K0K0
6965e%j0k0k0j5%Nj0J0K5M0M5K5%NnNJ5%NNj0j0j0j5%%N%%%%%%k0nj0nj0j5%%NNNnJ0N%K5
6962D5K0Nk0k5j0K0M0J5nj0n%N%NN%%N%%J0j0j0j0j5j0j5j0j5j5NNNJ0J5K0L5J0k5k5k0k5
6959@nK0NNK0K0J5J5nk0k0j0%%j0NL5L0J5j0k0m0l5NNK0Nj5nj0NJ0%j0%%n%%%j5N%n%J0N%
6955A5j0k5l5l5k5k5%J5J0J5J0j0k0NJ0L0L5J5J5J0N%nj5j0J5K5J0nk5l0k0%M5N5K5j0k0j5
6953B5j0j0J0J5nk0%K0K0nj0J5J0nnNJ5K5%n%%nJ0j0nJ0j0%j0l0m0%K5L0J0j0k0nJ0K0L5%
6950I0k0nnJ0J0nj0k0%L0L5L0Nj0j0k0m0n5k0%J0%J0L5K0j0l0l0j0J0J5J0J0J5J0J0NJ0k5
6947E5k5l0k0j0Nj0n%j0j0NJ5K0K0K0nk0k0n%%%%N%%%NK0J5J0J5J0J0J0J0k5nn%j5j5nL0N
6944D5k0nnJ0NnNj0nNj5NNj0l0j5J0N%j5k5J0M5M0N0M5K5nnl0k5j5J5J0%j5j0%j0%Nj0j0N
6941E0%j0%nn%nnnj0Nj0k0m5j5j5k0j0K0L0K5K5Nk0j5N%K0K0NJ5J5J0J5k0j5k0k0J5J5J5J5
6938C5J0J0J5%j5k5l0k0J0%J0%J0NNN%n%nNnj5N%k0j5%k0nj5j0J0J5J0J0J0J0J0J0n%j0nK0
6935ENj5k0%J5NNNNJ0%Nj0nn%n%n%N%NJ5n%Nk0j0j0k0j5J0K5L5K5J5%j5k0k0k0k0l0k0%K0
6932g0J5K0J5K0M0K0nl5k5%K5J5J0%nJ5J0%NNk5m5m0k5%n%%K5L0L0K5K0Nj5k5j0Nnj0%j0%
6929@nj5nJ0L0%N%Nj0j5j0j5nk0j5%J5M5M0K0nl5k0k0j0nj0nj0nnnJ0NJ0J0J0J0K0%j0NJ0
6926@NL5J0%j5k5k5nJ5%j0k0k0k5k0%J0M0K5J5J5J0J0NJ0%j0J5J5J0J5j0k5j0J0Nnk5k0k5
6923b0k5J5J0J5J0%K0M0L5J0l5m0m0l5j5j5K0K5Nl5m0j0J0%n%nj5NJ0j0nJ5%%N%K5M5L0L0
6921C0J0j0%%%nJ0j0j0J0%nNNJ0Nj0J5J5j0%j0j5%j5%j5nj0j5nJ0J5J5j0k5l0%NJ5K0j0j5
6918d5j0J5%J0J0NJ0NNJ0J0NJ0nnJ5J0K5J5nk0%J5J5nnJ5%N%%j0J0K5K5%j5j0j0j5l5l0k5
6915B0nJ0J0k0k5j0nJ5J5K5K0NJ0J0K0J5%l0k5k5k5l0nNK5M0J0J0J0J5K0NJ5Nj0k5l0j0NK5
6912H5K5NJ5K0K5J0j5l0j5k5k5j5k0k5%j0%nk0J0Nj5j0K0J0n%NNNj0nnj0nnk0NJ0J0J5J0J5
6909A5K5%%J5K0j0j5j0J0Nnnnj5n%j5nnj5j5J0K0K5J0j5j5nNN%nN%%J0J0K5%k0l0l5j5%N%
6906d5J0K0K0L0J5nnnj0%nk0NJ5%%J0J0NNNJ0J0K0%k0l5l5k0J0K5J0nk5j0K5M0K0nnnj0%J5
6903F5J0nk0j5nj0j0k0%nn%n%n%nJ5J0J0J5J0J0J0J0%%%%j5k5j0K5M0Nl0k5j5j0%J0L5K5k0
6900D5k5nK0J5%j5%K0K5J0j5k0m0k0%K5K0K5K0Nk5k0j5NK0L5J0j0m0l0nJ0J5n%K0M0K0nk5
6897H5k5k5n%%j0k0k5nL0L0J0j0j0nj0j0J0NNJ0NK0J5J5n%%nnNJ0j0k0j0M0L5L0J5j5j0k0
6894A15k0k0k0j0j0k0%%NJ0nk0l0k5k5%%%NNJ0J0J0J0J0J0NK5K0K5J5j5k0j5k0nnnnNK0J0
6891C0J0%j5j0%%j5j5NK0NJ0K0J5J0J5J5nk0j5nj0j0j0j0%N%%J0nnJ0J5J0J0j5j0j0K0K0K0
6889I0%nnNNNNj5j5k0j0k0j5j5j5J0J0%K0J0NJ0J0J0nj0J0K0K0nk0j5J0J0J0J0J5j0nj0j5
6886G0%k0%k0j0nj0%Nj0k5j5%K5J5NJ5N%j0m5l5j0J0j5k0nNJ0K0J5J5K5J5J5J5K0J5K0K5N
6883A15l0m0l5k0NK5L0J0j5k0NJ5%%%%nk0j5J5J0J5n%J5NNJ0Nnk0k5%J5J0K0L5L0nm0m5k0
6880C0%%j5j5NJ0J0j0k0NL0J5%j5%K5K0%j5k5j0J5J5nnj0n%n%nj5j0%%Nk0m5l5j5NJ0J0Nj0
6877i5n%J5J5K5L5L5J5%j0%J0K0K0Nj5nj0%j0n%j0%nnn%nnj0j0K0J5J5J0%nj5J0%j0Nj0nN
6874B0nNN%J0%J0%%J5L5L0k5m5l5k5k0NK5K0J5NNJ5NNJ0NNNJ0Nj0j0nj5j0j5%j5j0N%n%%n
6871B0%NNJ0NNNNNNj5%%j0NNj0j0j0J5J5%k5k0nJ0J5J0J0nl0k5j5K0L0L0K0J5j0j5j5nk0l5
6868a0m0k0NJ5K0K5K5nnJ5J0nk0k0%NNnnj5N%K0K0%K0L0M0J0j0m0m0l5l5%J5Nnnnj0J5J0J5
6865eJ0J5%%J5nJ5N%Nnn%j0NJ0L5Nk5m5k5J0J5K0Nk5m0m0k0NL0L0J0j5j0j5j0J0K5K0K0J5
6862C5J5J5J5n%n%j5j5k5j0NK5J5J5Nj0NK0K5J0%j5k0l5k0n%nJ0K0K0j5nJ0j0nnJ5K5Nj0j0
6859F5NNNN%%N%%%N%%NNN%NJ0nl0k5l0l0%J5N%nn%J0J5j5k5k5NK5K5L5J0nN%J0N%N%k5k5m5
6855@k5j0J5K0%nj0NK5K0K5K5j0j0j0j0nNJ0j0j5j0J0J5j5l0k5j5j0NJ5L0K0Nj5NK5N%N%K0
6853G0M0J5j5l5l5m5k5j0J0J0J0J0K0%nnJ0K5K0Nn%J0J0j0nj0J0Nn%n%%n%j0NJ0J0K0Nj0l0
6850F0j0k5k0j0NK0%j5n%J0J0J0J0J0NJ5Nnj0k0%nj5j5nNJ5NJ0J5NJ5Nj0%NJ5K0J0%k0k0n
6847G0nJ0K0K5L0K0nl5l0j0j0l5k5j5j0j5k5nK0J5J5K0L0K5K5K5K0N%K0J5nJ0%nm5k5k0j0
6844H5nnj0nnj0nj0j0k5%J5K0K0J5K5Nnj5j0nNJ0K0J0Nj0nj5l0k5k0j0J5L0L5K5K0nnj0j0
6841I0j0j5j0j0j0nNNn%nJ0nnJ0Nn%J5M0L5J5k5l5l5k0j5k0j5j0NNj0j5k0%K5J0%NNJ0NJ5
6838A0nj0k5j5k0j0J0K5L5L0K0%j5j0%K0L0J0J0j5l0k5j5J0J5nnk0k0l5k0nJ0nnj0%J0J5N
6835f0K0J5K5K5J5j0nj0nJ0nNNJ5K5K0J0J5Nk5k5k0j5%%%NJ0nnj0%K0%Nk0l5k5k0%J0%nNK0
6832b0J5J0%n%nj5%K0K0L0J0j5m0l5k0J0K0nk5k0J0J0N%%%%%NJ0NNNnJ5J0%J0J0nJ5J5%j5
6829C5j5k0n%K0K0N%nNj0j0j0nJ0J5J0j5k0nJ0J0nj5nNL5N0J5nl0k5l5k5nJ0J0nnNNJ0L0J5
6826E0%J0J0K5Nk0j5j0J0%nJ0N%J5N%J5%%%j5NNj5%%j5j0j0j0l0l0j0J5L0NK0K0%l5l0%NN
6823A0k5k5j0J0K5M0L0N%k0l5j5%J0NJ0J0Nnnj0j0j0l0j5k0NJ5J0J5NK0M5M5M5J5k0k0k0j5
6820G0k0j5%J5NNJ0%%NN%J5nnj0j0%j0n%j0j5k0K0J5%k0l0m5n0k5%K5NJ0J0J0NNNNNNJ0NK5
6817@M5M5K0k5k0k0l0m0l0j0%J0NL0M5O0M0J5k0j5j5NK0Nnl0l5nJ0NNJ0J0L0%j0N%j5j0j0
6814G5j0j5NNNNJ0J0J0J5nj0Nj5%%n%nn%nnN%nN%N%k5NK0K5nk0j0j0nNJ5j5k0k0l5k0J0K5
6811eL0%N%n%J5%j5l0j5J0%j5j5k5%K5K5L5L5K5%j5j5nNJ5J5%k0k0J5J5%NK5M5Nk5j0%NJ0
6808A30J5Nj0j0j0j0k5l0nJ5Nk5k0Nnj0nnJ0J0J0J0J0J0K0NK0K0K0K0j0j5j0j5nj5j5n%k0
6805F0j0n%L0J5J5nk5j0j5k0j5J0J5k0k0l0j5%%N%%NJ0nk5k5j0K0K0K0K0J5K0J5K0J0%%j0
6803F0NNj5%nnnnnJ5J5j0k5%J0%%J5%nJ5L0K0%k0nnnnj0j0j0j0nnj5%%K0NJ0j5j5k0j0J5K0
6799A5L0J0%%L0L5K5%k5n0l0j0NK0NJ0NJ0l5l5l5l0j0J0n%J0J0nK0L5J5K5L0J0j0j0J0Nj0
6797H0nNj5k5k5k0%%k5m5j0%J5L0J5j0NNJ0NJ0NNJ0NN%n%nJ0j5nnK0Nj5k0k5j5%K0J5%NNJ0
6793A0J0J0J0j0j0J0L5K5J5j0j0j0%Nj5nnnj0NN%N%%J5nNNnJ0nJ0J0n%NnNN%%Nj0nj5nK0K5
6790A15L0K0n%Nj0j0k5k0j0k0j5j0k0j5j0k5n%NN%J0%%Nnk0l0%J0K0NK0L0K0j0j0nnj0nj0
6787a0j0k0%J0N%J5L0N0N5K5%j5k0nNj5j0NJ5NJ5J5j0nj5l0l5k5nJ0J5L5L5J5NNNk5l5l5n
6784D5nj5k0j0J0J5K5J0nj0k0k5nnJ0N%NJ0j0J5J5NNK0%K0J5%nj0j5nj5j0j5j0K5J0%k0k0
6781A0nK0K0J0L5J5nj5j0j0j5k0j0J0K0L5%j0k0nnnj0nj0%k0N%%N%%%%nj0j5nJ0NNJ0J5J0
6778B5J5J5j0k5l0nJ5K5L0K0j0j0nnk0nK0j0k0k0%J0J0k0o0n5m0NN0O5L5J5J0J0%n%K5J5J0
6776G0%%j5nj0j0%%%n%%%n%NNnNNj0J5%%%N%%j0J0NNj5l5k5nj0J0J5J0Nj0k5k5nK0L0K5K0
6772C5Nj0k5j0J0J5L0NJ0j5k0j0k0%J5J0n%k0j5NnL0K5Nk0j0k0k0j5k0j5k0j0j5NNL0L0K5
6770b5nl5nnn%j0j0NJ0J5J5J0J5J0J5J0n%j5N%k0j5%J5J5%%J5J0nk0nJ0J0nk0%J5J5K0Nj0
6767B0%J0J5%nNNNJ0j0j0j5nj0j5k0nK5J0j0j0NNNJ0j0nj0j0nnj0j0%%N%%%%%J5j0nJ5K0%
6763a0nnJ0J0j0k0%K0Nk0m0j5j0%J5J0K0N%k0k0nJ5K0L0J0N%J0nNNN%N%N%NNN%J5J5K0Nj5
6760H0j5k5j5nj0nj0J0J0J0J0nj0j5%K5K0M0J5%%J0nl5l0m0k5NK0J5J0nn%n%J5NJ0K0K5K5
6757A15K0Nj5nnj5k5l0j5%%j0J0K0M0K0j5k5k0j0nj5NK5K0J5J0j5l5j5J5L5J5j0k0%%m0m5
6755b0k5J0J5L5K5K5Nk5m0l0k0%%j5NJ0J5%J5J5J5J0j5k0l0j0NJ0J0NJ0J0J0NNn%%j5J0Nj0
6752Ej0n%j5nnj5N%J0J0NJ0L5L5Nk0m0m5j5J0L0L0J5N%%N%j0j0k5l0j0NK0J0NJ0J0J0NNJ0
6749D5J0%J0NJ0J5J0j5m0m5k5%J5%%J5K5K0L5K0j0j5nj5j5k0l5l0j0J5L5L5K5J0K0J5j0j5
6746H5k0j0j0j5j0j5j5nJ5K5J0n%J0Nn%N%%%%nnn%J0K5L0L5J5%j0l0l0j0k0k5n%j0%%J5L0
6743E0N0M0K5%%n%j5l0j0j0j5j0j5j0k0nNK5J5J5J5K0j5j5j5j5k0nJ0K0L0%nnj0j0j0nnj0
6740C0j5%j0n%j0j0nJ0K0K5NJ5J5J0J5J0J0j5l0m0k5NL0J5%%K0J5J0J0J0nj0j0j0J0NNJ0j5
6738I5k5k5j0NK0L0%j5J0%j5%n%nj0j0j0j0j5%j5nk5l0nJ5%l0l0%M5L0nk0j0NK5K5L0%nk0
6735b0%J5j0J5J0J0J0J0J0J0J0J0nn%n%j0j0N%j0nnj0%Nk0j0nj0j5l5k5N%J0%NNNNNNNJ0N
6731c0NNJ0%J0nJ0%%%%NN%J5NJ5J5%NJ0J0Nj5l0j0NNj5k0j0NK0Nj0j0NJ0nN%j0m5l5j5%%%
6728g5NNK0L5N5L5K0j0m0k5k5l0k0nj5j0%J0L5K5K5N%J5nj5m0j5K0M0M5K0%n%l5m0k5nK0J5
6725A0J5J0J5J0Nk0j5%K5K5Nj5n%nn%nj5NNNJ5%k0l0l5j5nnj0NJ0J5K0Nj0nj0j5L0j0k0j5
6722e5nL0J0J0J0J5J0J5nnJ5L5J5%J5Nnnn%nnn%j0%nnnj0nnJ5K0nk0k5%J5J5nj0j5nj0j0n
6719enj5%NJ0k0j5NK0NNNNj0m0l0j5%J5NNNJ0NNj0k0l0%J0K0J5K0J5L0K0K5nk0nnk0%nj0J5
6716eL0M0J0%n%nj0%%nnn%j0%nn%J5K0J5K0K0%k0l5m0j0J5N%k0nj0NK5J0J5J5J5%k5m5m5l0
6713g0NK0J5K0J5M0M0J5j0l5j0%%%Nj0NK5K0%l0l5m0l5j0J5M0K0Nj5nj0J0K5J0%%J5nk0k0
6710EJ0Nj5k0l0k0j5%L0K5J5nj0nK0K0J0%%J0nj5NL0K0%%nNJ0L5L0J0k0j0l0m0l5l5j0n%%
6707c5%J0L0K5K0%NJ0%nk0k0nNN%N%%J0%j0J0J0n%nj5NJ0J0J5J0%j5k0NJ5K5L0J0j0k5m0l0
6704B0k5%NK5J0nj5j0J0J5K0Nj0k5l0j0%K0K0NnJ0Nnj5j0NK0J0%j5l0n%j0N%K0K0N%K0K0N
6701G5n%nnl5l5m0m0nj0j0nJ5L5K0K5%j5%j0j5Nj0nK5M0M0K5%%%%%%%%%%J0nj5NK5K5K0n%
6698A15J0J5j0k5l5k0n%k5j0N%j0n%nnnj0k0%J5L0K5K0J5n%J5%k0k0%j5k0j5j0j5NK0M0K5
6695D5%nk0nJ5%Nnj5nj5%j5j5%NL0L0J0K0K5K5J5j5j5j5j5j5k0k0n%K0NJ5J0J0K5%j5NL0K5
6692A35NJ0NJ0j0l5l0j5k5k5k0k0nK0NJ0NNNNJ0J5k0k0j0N%j0J0j0j0%J0nk0l5m5nK0L5L5
6689a5K0K0M0L5K0Nj0j5j5k0j5j0j0nj0NNNNK0K5nk0nj0j0nnJ5J5%j0K0J5nNNJ5nN%J0nJ5
6686A15nk5l0k5%%k5J0K5%K0J0J0J5J0%%%%%%N%%J5K0%k0k0l0j5NNNJ0NNNJ0nnn%j0%nnnk0
6683E0k5%j0k0j5j0%J0J5nJ5%NJ0n%%%Nj5J0j0%j0k0%nj5k0%J5J0J0J5J0J5K0J0k0j0J0K5
6680D5K5J5j0k0j5j0J5K5%n%nj5k0l0j0J0K0J0J5NNNJ0j0j0nj0j0j5J5K5J0n%%nm0l5j0L5
6677eK5K5L5K5J0%k5k0nJ0K0J0nj5l5l5j5J5Nk0j5J5K0Nn%%J0J0J0NL0K5J0j5nK0N%k0l5l0
6675D0k5nK0NNK5nk0k0nJ0J5j0j0j5J0K5%j5nn%n%%k0%K0K0M5K5J0l5l5nJ0J0j0n%k0j0j0
6672@K0K0J5K0%k5j0j5j5j5l5l5j5J5J0K0J5K0J5J5K0J0Nl0m0m5nK0J5nk0k0nK5M5M0K5%n
6669E0nK5K5J5nj5l5k5j5j0l0j5%K0L0K5J0K0K0%N%N%K0J0J0j0nnnj5k0j5j5j5j5j5j5J0N
6666@J0J0NN%J5K0Nj5k5j0NJ0j0j0N%j0n%%nnnNJ0J5K0%k0n0n5l5NL5K5J5%k5j0%K0K5K0K5
6663A5K5J0J0J0J5NJ0J5NN%NNj5j5j5j5j0j5k0nJ0K5L0Nj0l0l0l5k0%NK5L0K0J5Nj5k5j0%
6660B0NN%J5J0nJ5Nj0nj0nj0j0nj0n%j0NJ5J0J0J5k0l5l5k0nJ5N%J5J5J5J0J5J5J5J5%%N%
6657G0NnnJ0%%j0l5k5n%%n%J0J5N%nJ5K5L0%k0k5j5k5j0nK5K0%j0k5k5j5J5K0J5J5J5NNj0
6654D0j5%J5K0J0k0j5k0k0l0l0J0L5M0J0l0j0%J0NnJ0J5K0J5J0Nj0j0J0J0J5n%nn%%n%nJ0
6651G5j0J0%%%%j0j5j5j0j0j5k0nNNJ0K5L5J5J5j5k0j5j5Nnk5k0nK5M0L5L0J0j0N%nnnj0n
6649G5nnj0nNNnj0k0k0j0N%K0J5Nj5l5m0j0nNj5j0j0J5L0K0%j5%NJ5nnJ5K5J0k5k0nJ5K0J5
6646A5%l0k5j5%nj5J5J5J0J5K5L0L5K5j0j5k0nK0J5J5K0J5J0j5k5m5k5J5K5K0%%nj0NJ5J5
6643A10j0nk5k0m5m5m0m5j5J0K5L0K5K5L0K5K5L0Nk0m5k5j0%%J5J5Nnn%nJ5K5M0J0j5nJ5K0
6640A15J0j0k0k0nj0j0nK0L0J5%l5l0j5NK0J0k0j5n%j5k0k0J0K5K5L5J5Nj5nNJ0j0k5m0m0
6637c5k5Nj0%%%%%%K5K0K0K5Nk5j5%NK0J5J0J5j0m0k5%n%%J5J0J0J0M0M0J0Nj0j0nj0n%n%
6634G0Nnk5m0k0j5NnnJ0N%NJ0J0%K5J5J0nk5k5%J5L0Nk5l5l5J0N%%Nk0j0nJ0nNJ0j0N%N%n
6631d5NJ0nj0J5J0N%j0j5j0J0K5J0nnJ5%%K0j0k0k5l0j5J0M5M0K0nj0k5%J0J0k0k5k0nNL0
6628b0J0%k0%L5L5J5nj5j5j5NJ5%J5NJ5NJ0J0J0Nnl5k5j5NK0J5J5K5J5nk0j0j0j5n%j0j5%
6626B5j0j0J5NNJ5NJ5NJ5J0NNK0%J5J5%j0k0k5j0j5k0k5nNK0NK0K0NJ5J0nj0j5n%k0nj0nN
6623E5%%nNJ0nl0j0J0J0K0Nj5k0j5nL0J5J5J0Nj0j0j0%J5N%j5j5NNj5m0m5l0nK5K0n%J5NJ5
6620eNNK0J5k0j5J0J0j0j0L0M0K0j0j0j0j5j0j5k0nk0k5nj0k0NJ0J5%j5nK5K0J5j0J5L0J5
6617D0J0J0J5%N%N%%%%NNj5l5k0n%%j5j5j5J5L5K5K0J5NJ0k5k5k0j5%%J0J5NK5J5J0J5J0%
6614A20j5j0nj5nnj5j0j0j5l5j0J5L0K5%j0k5j5k5j5j0NJ0J5NK0M0K0J0Nk0n%J0K0%j5j5j5
6611C0j5j0J0J5nk5j5j5k0j5j5NK5N0N0L0K0J5%k0k0j0NnJ0K0K0K5K0N%Nnk0j5k0%j0j0k0
6608G0k5j0%J0j0k0l0nNn%j0N%j0J5K0L0L5N0L0K5Nl5l0k0j5nl0l0l0j0NK5K0K5J0%Nn%%%
6606E5%j0n%J5K0k5k0k5nJ5J0NJ0J5nNk5k5k5k0%J5K0K5N%j5NK0K0%nnJ0L5NNk0k5%nn%n%
6602D0n%nnJ0j0k0k0k5j5J0J5J0J0J0nj0J0K5Nj0j5nnj0j0j0j0nj5J5J0J0J0k0%J0M0K0Nn
6600B5%NJ0J0NNNj0l5j5J0j0%j5nK0K0%NNNNNnJ0J5nNN%J0%NN%%NJ5%j5l0j5J0j0n%nNnj0
6596C5Nj0NL5N0K0%k5k5nJ5NN%J0NJ0J0NJ0J5K0J0j0%n%k0k0j0k0j5%J0L0K5K0nk0nj0nnn
6593A35%Nnl5%j5k5j0N%nj0%J5L5J0nl0k5j0j0k0%K5M5K0j5k5m5n0k0%J0N%J5nj0K0L5M5K0
6590G0nj5k5k5j0j0J5L0L5J0n%%J0J5J0J0nk0l0nnk5k5nj0k5j0j5NJ0NJ0NJ0NJ0n%Nj0%%%
6587b0%NJ5J0NK0%J0J0J0NJ0J0K5K5Nj0l5j0nJ5nk0k0nk0j5k0j5k5NK0K5K5K5L5J5l0l0j5
6585C0K0M0L0NJ0J0K0nk5j5%nj5nj0j0j0j0nj0n%J5NJ0K0J0K0J0Nk0j0j0k0k0nK5M0Nk5k5
6582F5l5j5j0K5J0J0K0Nnj0k0%nk0k5%L0L0J5j5k5l0j5K0N0N0K0k0j5j5k5nJ0J0K5NnnNj5
6579G0k5m0l5k5J5M0K5K5K5K5K0K5nk0k0n%J5J0%k0l5k5l0j5NL0K5J5J0J0J0%nnnNj0n%j0
6576F5j0nj5k0l5j0J0N0L5j0j5j0J5L0L5%j5nnnnj0%N%NJ0nJ0N%%nj0N%j5j0%Nj0l0l0nL0
6573B0K0%j5j5j5j5%K5J0J0%NJ5%NN%J0NJ0J0Nnj0j5%J0K0J5J5J5%k5l0j5k0k0j5j5j0NL5
6570C0L0Nj5j0nk0k0%J5L0Nk5k5k0%J5J0J0K0J0k5j0K5M0K0k0l0l5j5nj5j0J5K0J5J5K0J0
6568E5L0N%%%nk0k0%K5%j5j0n%j0n%%%%Nn%%%K0J0nk5j0J5%N%J5K0%j0n%j5j5nj5j0j5NK0
6564EL5L0L5J0j0j5j5K0J5J5J0j0l0l0l5j0N%j0%nn%%nJ5J0NK0K0J0l0m5k5nJ5J5M5M5K0%
6562A15nj0k0l5j5k0j5k0%K0NNJ0NNNJ5%j5l0l5j5NNJ5%nJ5NNJ5nnj0j5j0j0J5L0L0M0L5J5
6559A20j0j5j5n%n%nnn%n%l0k5l0l0J0NNNnj0Nj5nK0K5M5N5O0J5j0j5%J0Nj0j0k5k5nj0nl0
6556B0m0j5N%K0J5K0J5j0l0j0l0k5k5j5nJ5M0N5O0K5j0k5k5j0j5k0%NK5L0Nnj0nj0k0%%k0
6553b5j0j0j0j5K5K0K5K0J0J0NJ0J5%%J5NNj5l5k5k5nJ5K5K5J0J0j5l0l5m0k0%K0K5L0J0%
6550B0k0k0k0k0k0k0%K5K5NJ5NJ0L0nm0m0j5J0K0M0J5J5%%J0%j0j0k0k5NJ5M0J5n%nJ5K0K0
6547H0L0%J5J5nl5m5n0l0%J0K0K5J0j5j5j5%NNJ0j5%n%%%%%n%nK0%nnk0j0J5K0j0j0nj0nn
6544d5j0%NK5J5J0J5J5K0J0j5l0l5j5J0NJ0NK0J0J5J5J5J5J5J5%j5j0NNJ0j5k0j0NNj0j0%
6542E5%nn%%n%%n%j0NNj0n%%%%%%%J5J5j0j0J5J0J0J5J0N%J5L5J5j5l0k5K0J5%j5k0%%j5n
6538G0j5n%%N%%NJ0nj0n%j0l5k5%J5Nl0l0j5NK5K0J5J5%J5NNJ5J0Nnnk0NK0L0L0K0%k0k0%
6535I5J5nk0k0l5m5m0j0K5L0J0J5Nnk0j5nnk0%J0J0J0J5%K0K0n%%nn%n%j0%%%%%%nN%%n%%
6532@%%%J5J5J5J5nJ5NK5K5j0k0l0k0Nj0nj5j5j0j5NL0K5J0nnj0nk0%nj0NJ0J0N%%NK0K0J5
6529H0Nk0NJ5J5%%%%n%%%%n%%%%%n%%N%%j5j0NK0N%%j5nJ0%%k0j0nk0l0n%nl5nL0M0K0j0J0
6525D0J0j0j0j0j5j5k0k0J0K0K5J0j0J0K0K0J0%j0n%k0j5j5K5K5NnnJ0J0J0J0j0nj0n%j0j5
6522C0%nk5j0j0J5L0L0K0j0k5k0j5%%%nJ0J0J5Nj0k5j0NK5K0nj0J0%%j5k0J0K5L0K5J5%NN
6520A20K5J5j5k5k5l0k0k0nJ5L0J0j5l5nJ0J0j5k0k0l0k5%L0L5L0%l0l5nJ5K0%J5J0N%NL0
6517E5K0Nnk0%J0J0n%%n%j5N%n%j0k0k5l5k0j5NJ0J0%j5nj5NK5J5%nnnnJ5J0NnNK5J0%J5%
6514B0J0J0J0NNJ0K0%k5nk0j5j0k0k0j0j0NK0K5J5N%J5K5J0J0nnl5n0m0k0NK0K0J0J0J5L5
6511D5L5J5%N%j0k5l5l5j5%J5K5nk5l0j0NJ5J0K0K0nk5k0m0l5k0%J0%J5K0L0M0J5J5J0J5J0
6508E5%nj0J0Nj0j0J0%NNNN%N%J5J0j0l0k5k5j5m0k0j0J0K0L0M0K0J5%J0nJ0%%J0n%J0j0J5
6505I0%%%Nk0nnk0j0j0j0j5%NJ5nNNNNnJ0J0%%NJ5nnJ0%%%%%%%J5J0%k0k5k0j5nK0J0N%j5
6502C0j5%J5K0%k5l5j5K0L0K5nl0j5j5j5nJ0K5Nj5j5j5J0L0L0K5J5N%J0j5k5j0nJ5J0%j0j5
6499C0J0K5K0j5k5%k0j0%%J5nj0j0k5k0%K0K0Nnk5nNL0L5K0K5Nk0l0l5j0J0NNNJ0J0L5L5J0
6496A20n%%j0l0j0%K0NNNNJ0NJ0J0k0j5j5k0%%%%%%N%k5l0k5k5NK0K5N%n%%j0NJ0J5j0J0L0
6493G0L0%l0k5l0nn%%nJ5N%%NJ5nNK5K5%l0l0j5J0K0Nk5k0J0j0J5nj5NK0K5K0n%J0J0j0k5
6490E0l5j5j0k0nNJ5J0J0j0nJ5L5J5J0J0J5k0k5j0L0L5K5j0k5k5k5k5k5j0nj0nK0K0K5J5N
6487D5j5%nj0Nn%%NL0M5M5K5NJ0j0nj0%j5%j5nnj5nj0j5%nj0l0l5j5J0J0NNJ5J5J0K5N%nn
6484F5%J5nk0k5n%%j0j5k0J0K5K0K5L5J5j5j0k0j0NN%%K0NJ0J0j0k5l5%L5J0nnnnnnnJ5N%
6481G0NNNNk0k0l0j0N%%J0K5L5j0l5k5NK0J5J0j0j0NJ0nj5m0l5l5NL0K0K0K0K0K5K5Nk0l5
6478D5l0j0N%%j0J5K5L0L5K0J0k0%nj0nNj5j0j5k0j0J0%NNk5k5%K0J5J5K0J5Nj5n%nj0nn%
6475D5%Nj0k0k0J5J5nj5k0%j0nk5NK5L5L0K5K5nk0j5j0NK0K5K0%j5k0k0nJ5K0J0%nnj0Nj0
6473G5k5k0%nj0j0Nn%n%%%%J5nJ5J5nJ0Nnn%j5j5Nj0j0nnnj0nnnn%NJ5nNJ0NNJ5K0K5J5j5
6469E0k5k0j5j5K0%%%%N%%%N%j5J5J0j5J5N%K0NNJ0J0%n%K0K0nk5l5k0k0k0J0M0O0M5K0nj0
6466A40j5nk0j0j0j5J0J0J0NJ0NK0nk0l5n0l5k0K0M0M0J5%NN%j0j5%nj0%j0nnj0%j0nNk0n
6463a0%%j0j0NK0L0K5K0NnNK5L0Nj0J0K5K5j0Nk0k5j5k0nNj0j5j5j0j0j0j0j0n%j0J0%n%%
6460@j0N%nnNn%N%%NN%nJ5nJ0%N%NnJ0NJ5K0%J5J0K0Nj5k0k5j5k5j5j5k0j0J0J0nl0%J0NJ5
6457b5j0k5k0J0L0K0K5J0%k0k5k0nj0J0nnJ5L0L0N%NN%N%J0nJ0nj0k5k5n%NK0K0M5N5L5J0
6454A65j5j5k0nj5J0J0j0l0l0l0l5l0l5j5%K0NNK0NJ5J0J5J0J5J0J0J5nNJ0NNJ0%Nl0k0%j5
6451B5k0j0j0nJ0N%N%%J0j0j0%j5l0j5nJ0%J5NNJ0J0J0J0NJ5J0J0%J5J5%%nj0j0Nj5j0%j5
6448A0%Nk0nnnj0%N%%n%Nn%k0j5%J5L0K0K0J0j0nNJ5J5j0j5nJ0J5n%NJ0nj0%j5l0l5l0%J0
6445f0J0%J0J0NJ0J5%J0nJ0nnJ0%%%Nj0J0%%%N%J0J5%j0nK0K0%j0Nj0j0j0nNJ5nk0k5k5n%
6442b5%%j5%K0L5L5L5L0%j5%j0nj0j0%nnj0%n%Nj5k0k0%J5J0k5j5%NJ0NJ0NJ0NJ0j5j5j0j5
6439b0j5j0k0nK0K5K5K5j0j0nj0N%N%%NJ0n%NN%K0K0Nk5m0l0j0%J0J0L5N0K5%k0k0N%J0nj5
6436D5l0%J5nk0nj0NNnK0%NNN%J5J0%j0j5J5L0j0j5j5j0nj5j0nj0J5%%nk5NL0J5NJ0K0K5M0
6433A15J5j5m0l5j5nJ5n%J0J5nJ0J0k0l5l5j5J0NnK0NNNJ0N%NJ0%NNNj0nj5nj5nj0j0K0L0
6430C0L5J0%j0j0nk5k5k0k5j0j0J5L0M0M0J5%k0l0k5k5j0J0%%%Nj0J0K0K5L0J5%j5nj0N%%
6427D5N%N%%L0K5K5K5L0J5k0m0k5k5l5j5K0K0j0j0j0NNj0n%%nJ0L0K5J0nk0j0j5nJ5NNNN%
6424A00J0N%%J0%%%%J0J0j0l5%%j0Nj0nj0nj0nj0nNJ0nK0NNNJ0nj0nnnnj0nJ0n%J0Nn%J0n
6420F0k0%j5k0%j0j0NN%NNNNNj0j0nnNJ0j0l0nJ5NNN%NNnn%j0%nn%K0L0K5K0J0%j5l5k0j0
6417eNK0%j0nnnNNnnJ0n%K0J5K0J5j0l0l0nK5M5M5L0%nNnj0j0nj0nK0NNnj0k0%nj0nj0j5k0
6414B5J5J0Nj0n%j0j0j5nj0j0nnj5%L0K5J0J0J0NN%N%NNnJ0%N%N%N%%%nl5l5j5k0j5j5K0K0
6411a5L0J0n%nj0j5j5NK0J5J5nk5k0j5J5J5nnnnN%J0NnJ5J0nNN%N%NNNJ0K5K5J0k0k0j5k5
6407C0k5k0k5k5j0k0L5N0K5K5L0K5nl0j5j5l0l0k0K0NJ0nK0J0n%J0%NNNJ5L0L5J0k5k5j0j0
6405E0nk0l5n0k5J5M5M5K0NNK0J0J5K0Nj0k5k5j0k5nK0J5K0nk5k0k0%K0L0K0J5N%%nl0m5k5
6402a0j0J0J5K0L0M0K0L0K0Nk0%j0k5n0m0j5%J0%j0k0k0j0J0K5L5M5K0%%NnnJ0J0J5K5Nj5
6399A40l0k5k0nJ0N%%%n%j0k5j5j5j0nnnnnj0nNJ0J0N%J5NJ0%k0j0%NJ0K0%k0k0k0J0M0M0
6396E0J5NJ0J0J0J0k0k0j5k0nK0NJ0NNJ0Nnj0nj0j0nj5%j0n%j5%nj5%%%j0N%n%%%%%%%%%N
6393b5J0J5J0J5J0J5J0J5J0J0NJ5k0k0j5k0k0k5k5k0%N%%K5K0nk0j0j0nj5J0K0L0%k0m0j5
6390h0K5K5K5J5J0j0j5J0L0L5K0Nj0j5l0k0k0j0j5j0j5NNNNNJ0NJ0NNJ5%n%n%j0%n%%N%NN
6387A5%%J0%K0K0Nk0k0j5k0j0j0nj0J5L5L0J5J0NJ5nk5k5l0k0j0NK5K0K5%NK0%j5nnNj0j0
6384C0%NNnJ0N%J5j0j0k0k0j0j5k0j0k0J5J5J5J5J5J0J0J5J0%k0m0k5j0n%%K0J0J0J0J5J5
6381C0J0k0%J0%k0j5%K0J5K0K5J5Nnk0j0l0j5nJ0J0j5k0j0k0j5NJ5J5j0j5nNJ0NJ0J0N%J5
6379A5K5K0J0L0J0l5o0l5J0NJ0J0N%NNJ5J0nk0nnJ0J0nnJ5J5NNNNnj0j0nnj0nnj0J0J5j0N
6375C5NN%nj0nnj0j0nnJ0L0L0J0k5k5j5J5J5J5%NnJ0J5K0K5K0K0K5k5m0l0l5k5j0k5k0J5J5
6373EJ5J0J0NNNJ0NJ5%nnnnk0Nj0j0K0J5J5J5j5j5k0k0j5j5k5j0J5J5K5NJ0%nJ0J0nNNj0j0
6370C0j0n%j5k0%J0%nJ0K5J0nnj5n%J5%j5n%j0j0%j5%j0k0NJ0nJ0%J0%j0K0K5J0J5K5J0%j0
6367D5m0k5j0J0K5N%j0j5N%N%%%J0nk0k0l5nNJ0J5J0nj0j0j0j0n%j5%J0J5K0L0K0J5j5j5n
6364c0J0%l0k0%K0J0J5J5J0K0J0J5K0%nj0%%k5n0n0j5J5J0J5%NN%K0NJ0J0J5NJ5J0K0M0K5
6361A35Nk5k5%%J0%k5%j0%Nj0j0N%nNj0nNNK0Nl0j0NNJ5NN%Nk0j5k5m0j0NK5M5L0J5J5j0j5
6358G5k0j5j5J0J5K5Nnnj0j0J0J0j0k5l5j5%%J5K0K0J5nnj0nj5k0nNK0%nk0j0nJ0J0%NnJ0
6355EJ5J5Nnj0NJ5L5%J0NNJ0Nj0j5k5j0NJ0K0NJ0j0k5k5k0k5j0j0k0%K5J5L0K0nnk0%K0K5
6352F5%j0n%nk5l0j5nNN%%N%j5NJ5L0J0nnk0NK5J0Nj5j5k5j0j0j0j0k0%nj5J5L0L5J0%nj0
6349a5%J0J0J5J0J0NNN%J5%Nnm0k5J5L0K5nJ0K5K0%l0k0k5l0k0n%NK5L0M0K5nnj0j0nj0%%
6346G5K0J5%j0k5nN%nj5nnk0nj0j5nnNJ5n%NNN%nj0NNJ0%k0l0l0j0%NnJ0K0M0Nnk0%K0NNJ0
6343B0J0J0J0K0L0L0J5K0N%l0m0m0m0j0J5L5J5NJ5L0K0K0nk0j0j0j0j5j5nnN%%J0%nNnj0j5
6340E5nj0nk0%%nNj0J0j0nNJ5NJ0J0J0J0J0J0NJ5J0NJ5NK0%j0j0k0nk0nj0j0k0%K5J5J0%N
6337A05J0j5n%j0j0nnj0j0%%nk0N%j0j5k0j0k0J0K5K5J0k0k0k5j0j0%Nj0NJ0NNNJ0J5%%J5
6334@NJ0NNK0nj0nj0j5nj5nj5J0J5%J5J5%J0J0J5NK0J0J0J5J5J0j5j0j5j0j0k0j0j0nNN%%
6331D0Nj5J5K5J5K5J5j0j5nk0k0j0k5j5nNJ0j0j0j0J0L0J5Nn%NK0K0L5J5j0k0l5k0k5k0%K5
6328C0K0J5%j5nk0%J0K5J5K0K5J5j0j5m5n0k5nM0L5K0nk0j0%%%j0nnK0L0K5K0L5K5j0l5o5
6325G0m5k0J0J5L0K0nk0j5j5%N%j0j5j0Nj0%J0L0Nk5k0%K0K0L5L0J0nj0k0m0n0l0nNnJ0L0
6323a5K5J0Nj0j0%J0J5J0J0NJ0%J0nk0j0j0NJ5%J5J5N%J5%nNnNnN%j5j5NK5K0J5j0k0l0j0
6320F5K0Nk5j5n%K0J0j0k5k5%K0J0%j5J5M0K5%%%J5nk5k5nj0nnk5j5%K0K0%l0j5K5K5J5j5
6317E0%K5J0NJ0j0l5l5k0j0nk5l0k5j0J5J5K0j5j5J5L0L0J0nj5j0j5%L0K0%j5k5j5L0N0K0
6314E0nk5j5j0j5j5j5NJ5L5J5%J0J0%%j0NJ0j5nNJ0J5nl0%N%%%J5N%j5l5m0n%J0L0N0Nl5n0
6311d0l5j5J0J0M0L5J0%j0NNJ0nk0l5k5k5j0K0L5M0M5L0J5%j0j0j0j0l0l0%%N%NN%J0NN%%
6308B5n%J0j0%Nj0J0n%J0j5N%%NNnNNN%N%%N%N%NN%%%N%%Nnj0nnj0nj0n%j5j5Nj5%j0j0J0
6304c0J0J0NNJ0J5%nnnnJ5L5K5K5Nj5%nk0k5nK5NJ0k5k0n%%%%NJ5n%J0J0%j0j0%k0k5k5%J5
6301a0j5%K5K5K0%NJ5K0Nj5k5j0j0%J0J0NK0%nj5J5L5K0K0%k0l5j5nJ5L5K5%nnk0j5j0n%n
6298H0%%%%%k5j5%J5J5nk0j0j0Nnnn%j0nNJ0%NnJ5J5nj0j5J0L0K5J5nj5k5j0J5J5Nj0%j0n
6295E0j0nj0J0J0J5Nj5k5k0j5J0K0K0NNnk0J0Nj5j0NK0J0NK0L5K5k0l0l5k5k0j0n%J5J5NN
6292C0K5M5J5j5%J0nk0j5n%NNNj5j5j5j5%N%%NNNNj5j5J0K5K5J5K0K0NJ0k5l0k5l5k5l0k5
6289e0j0J0K0L0K5J5J0J0J0k5k5k0k5k5k0nK0J5n%%n%J5J5J5J0J0j5nnJ5J0J5J0J5L5K0K0
6287A30NJ0k0l0k5k5k5k5nJ5%J0%N%%N%%N%J5%Nnk5l0l5l0j5J0J0J0J5j5l0l5k5J0L0K0K0
6284g0K0K0N%%k0j0NK5L0K5K5L5K0nj0%nk0j5j5j5j5j5k0j5j0nj0j0%j5j5NNJ0K0Nj0nJ5L0
6281c0M5L0J0%nnj0nj5j0j0j5j5nl0NL5M0L0M5N0K5j0k0m5l5j5%N%nJ0K0J5nk5j0j5J5J5K0
6278G5J0j5k5nJ0%nJ5n%J0K0J5J0k5l5j5j5l0k0l0l5j0%K5J5J0J5J5J5J0J5%NJ0%J0J0%n%
6275D5n%j5Nj5%M5L0J0N%j0%j0l0k0J0Nnk0nj5%n%nNnj0NNK0%J5M5M0Nl0m5l5j5nnJ0%%J0
6272EJ5%K5NJ0K0Nk0l5l0k5NJ0K5N0N5L0%k0k5l5k5l5j5%J0L5%NN%%j0Nj5n%j0%j0j0k0%K0
6269eK5K5K0nnnnnnJ0j5k5nJ0K0n%nnJ5J5K5Nj0k5j0k0nJ0j0J0%nj0J0J5Nnl0j5J5n%NJ5K0
6266C0%J0J0J5NNj5n%j0%%j0k0j5l0j0L5L0J5j0l0k5%J0J5K0J0K0Nj0Nn%n%nJ0j5nN%n%nN
6263B5nnNj5J0%j0N%j0J0n%J0j5j5k5k5j5J5J0K0J0NJ0M0M0J5nj5l5j0j0j5nJ0K0K0J0J5j0
6260E5k5l5l5l0j0NL0J5nj0j0%NM0M0L0J5nj0n%j5j5k0l0j0J0J5J5J0K0J5K5J0j0k5k5nK0
6258D0J5nj5NJ0J5%%%%%k5j5NK0Nj5%nJ0nN%l0j5NJ5NNL5M0J0k0l5l5j5j5j5j5j0J5J0nNN
6254a5nJ0N%nJ5%%j5J0L5K0j0m0nK0J0nj0k5l0nNK0M0N0L5nk5m5l0j5NJ0nj0j5%K0L0L0K0
6252G0NNnJ0L0J0nk0j5l0l5nK0L0L5K0j0k5k5j5NK0J5J0%k0k0%j0j0j5nNJ0J5NJ5NJ0J0j0
6249H0j0%j0l5k0%J5J0%j0K0NN%J5%k0nnnj0nnJ0K0K0J0J5J5K0J0Nj0j0%J0%nj0k0nJ0K5J5
6246A35%j0nnj5j5%k0j0j0j0nJ0%%N%%Nn%%nj0J0j5%J0nnk0k5k0J5NJ0NnJ0J5J0%j0K5J5n
6243E0j5k5nJ5K5J5J0J5J0j5k0k0j5NJ0NNJ5%J0%%nj0%NJ5j0l0n%j0k5k5j5%nJ0K5L0Nj0j5
6240@j0j5NK5K0J5j5NJ5L5L5%j5j0n%%J5K5nj5k0n%n%nk0j0j5nj5k5%J0nnJ0J0nnJ0J5%%J5
6237C0J0%J0Nnj5j0nj0j0nj0nj0NJ5K5J0k5nK0L5K0Nk0nnk0j0N%j0Nj0j5J0J5nJ5%%J5J5%
6234E5nnj0nnj0nnJ0NNJ0J0NJ5%k5l0l0l0k0J0L0N5M5Nj0%j0l0l0nJ5K0NK5K0j0l5k5%%j0
6231eJ0n%J5j0l0j0K5M0L5J0nnl0k5NJ0j0j5k5%J0K0K5J5K0K0K5J0j0N%j0j0%%j0j0nj5nj0
6228D0j0nj0J5J0J0K0J5NNK0K0J0k0j0j5J5Nnj5nj0j5j0j0%j0k5j0J5J5J0j5j0J0L5M0J5%
6225A20nj0nj0l5m0m5l5j0NK5L5%j0Nj5%%%nNK0%J5NJ0NNJ0Nk0l0j5%%j0k0nJ5K0J0%j0J0
6222a0K0NNK0J0J0J5N%j5j5nnj5k0%%K0J5%j5l0l0j0%K5J5J0J5J5K0J0%n%n%%n%k0k5j5k0
6219c0%K0K5%%NnJ0K5M0%l5l0%K5M5J5j0J0%j0j5k0j5nk0j0j0k5nJ0K0L5Nk0nl0k5l5j5J5
6216g0M0N5O0K5nk5k5J0j5%%j0J0%NnNK0j0k0nJ0K0J0j0nNJ0nnJ0J5K0%k5j5nj5j0NL0K0J0
6213A10%k5j5j5nk0j5j0j0N%nk0j5%J5K0NnnNNNNJ5%%J0J0%NNj0k5l0l0l5nj0J5K0K5L0M0
6210D0Nm0l5k0nJ5%J0K0K0K0K0%j0j0%nnnn%nK0J5L0K5nj5k0j0n%Nj0k0j0k0%J5J5K5J0j0
6208D0j0n%j0NNk0%nNK0Nk0j0j0%L0K5K5%k0k5j0nJ5K5M0J0nnj5j0j0nnn%j0%nn%%J0J5Nk5
6204B5m5l0%K5K5Nj5k0k5j0NK5K0J5K5M5M0K5nk0k5nJ0K5K0J0%j5nj0nj0nj0k0k5k5k0j5N
6202a5J5K5N%j5j5j0j0nJ5j0nnj0%nn%NJ0K0L0J5Nl0m5k0NJ5nnJ0K5J5NK0K5Nj0N%nj0nnj0
6198A5nK0L5L5%j0k5k0nk0j5nNJ5NJ0J0J0J0N%k0j0%j5nj0j0%N%Nj5j5j0j5k0j5k0j5NK5J5
6196g0J5N%%J0L5L0N0K5j0nl0k5k0J0L0L0Nj5k0NJ0J0J5J0j0k0j5j5j5j5J0J0Nj5k0k0NNL5
6193B5L0J5nj0j5%%nn%%nl0l5j5NJ0L5L5L5L5%%K0j0j5j0j5k0J0n%%nk5k5nNM0K5nl0j0NN
6190C0J5nJ0Nnk5k5nK0J5J5K0j5nj5nJ5L0K0K5%%%%n%%nj0nk5m5m5k0j0nNJ5K5K5K0J5K5J5
6187H5l0l5m0k5j0J0%%j5n%j0J0M0L0J5%j5j0j5%k0j0nNJ0J0J0L0K0J0j0%J0K5K0K5K5J5j5
6184A35l5m5j5nj0j0%J5K5Nj5k0nN%N%J0NNK0nNNj0k0j5j0nJ0nNK0K5K5J5j5m5m0k0j5NNj0
6181b5%%n%Nj5n%j5k0k5j5NK5L5M0K0%k5j0j5N%K0M0M5L0K0%J0%k0l0l5m5k5NNNN%J0NNJ5
6178B5J0J5J0%NJ0K0J0j5m0m0k5k5j0j0nnK5K0K0K0N%NJ0K0K5k5o0m5l0j0J0%%L0L5L5L5J5
6175G0J5J5J5j5k5l0j0K0K5j5k0%J0J0%%%nn%nnnJ5K0j5l0%N%N%K0J0J0L5K0J0nk5j0nn%k0
6172G5k5%j0j5j0j5nj5nj5%nJ5K5J5nJ0NJ5J0NJ5J0J0J5Nnnk0%nj0j0nnk0j0j5%J0%J5J0L5
6169F5L0J5j5k5j5J0Nnk0k5k0NJ5K5K5K0J0%N%N%NNNNNNNNj5k5l5n%J5J0N%k5l5m0k0j0nN
6166c0K0J5K0J5K0K0J5K0%j5%j5nnj0nj0nnj0j0n%j5NK0K0NK0NJ5J0nk0k0j0j5j0j5j0nnJ0
6163eJ5nk0l5m0nK0M0M0K5N%nJ0K5K5Nj0k0k5j0J0K5K5J0j0k0k0nnJ0%N%%J5nk0k0k0j5nn
6160b0j0NL0L5J0nj5j0j0j0j0N%nj5NJ5L5K0j0k0k5nj0nnnnj5NJ5L5L0K0J0J0J0J0j0nj0j0
6157E5k0k0k5k0%K0J0J5nnJ5L5J5%NJ5N%N%NN%N%N%%nk0j5j0NK0K0Nj5k0l0j0nnNj5%%%%%
6154B5K5M5M5K0Nk0k0n%nnj0nnnm0m0n0l0%L0J5J0K5K5K5K0J0J0NJ0N%NNj0j5j0j5n%nj0%
6151E5nn%j5j5J0L0n%%%%%nNL5K0j0m0nNn%%j0nnk5J0nk0nnk0%%NJ5nNJ0NN%%N%%nj0NL0J5
6147D0k0m0k5j0J0J5%j5%%NK0J5J0%%%%L5L0M5K0%k5j5j0j5j5j5j5%J5J0NNJ0NJ0j5k0j0j5
6144B5k5nnk0k0%K5K0NNJ0%k0k0k5j5J5J0K0J5J5L5L0K0%j0Nj0l0nNJ5j5k5k5j5n%J0K5L5
6142E0M5K0%k0j0k0j5j0N%j0J5J5Nj0k0nJ5K0K0J5nk5%%J5K0k5k0NK0J0J5J0J0k0k0k5j5J5
6139G0M0N0L0k0k0J0J0nnj0nj0j5nj5nJ5%Nj5j5k0j5NL0K0J0%nj5NJ0j5l5l0j0%J0N%%j0N
6136C0J5K0K5J5j5j0j0j5l0l0j0J0L5L5K0j5l5j5%Nnj0%J5K0K5K0K0j0j0j5nk0j0k0j0nNN
6133A5%%J0%NJ0%NNn%Nnl5l0J0L5L0K5J0j5m5j5j0J0%J0NJ0NJ0J5%j5nnk0nj5j0j0j0j5j5
6130e5j5NJ5K0K5K0J0nk5j5NNJ0J0%%J0K5K0%j0k5j0NK0J0J0NJ5J5J0K0Nk0m0k5%K0Nj5j5
6128D5nJ5L0K0Nj5j0%%j0j5J0NJ0J0NK0NJ0J0nk5nk0j0j5j0j5J0%nJ0NnNN%j5k0NK0L0L0J0
6125A25j0l5l5j5%J0J5%j5j0j5j0j0j5j0j0j5nJ5L0L0K0Nj5l0j0K5M0L0J0nj5k0j0j0NNJ5
6122E5K0L5J0nj5j0k0j5nk5m0m0%K5M0K0J0nj0nnj0nJ5J5nJ5K5L0%%k5k0nnj5k0%J0%J0NJ5
6119D5K0J0K0k0k0j5k0nnnnJ5J0J0J0J0J5J0J0j5l0l0j5nNNnN%%%j0k5k5j5J5J5K5Nj5k0N
6116d0K0J0k0j0NNJ0J0NNJ0J0Nn%j0nJ5nNk0k5j0J0J5Nj5j5N%j0Nnj0j5j0K0L5N0Nk5nJ5L0
6113E0L5J5Nj5k5k0nNNj0j5k5%%N%J0j5j5j5j5nNK5L5L0%%%j5j0l0l0k0nK0K0%%NnJ5nj5K0
6110a0%nJ0nj0n%J5J0K0Nl0m0k0j0J0K0%NK0J0J5j0l0n%%%%J5J0NnJ5NNNN%Nj5j5j5j0NK0
6107eK5%j5j0j0j5j5J0j0%L0M0M0L0%%nNJ0nl5k5j0%NJ5K0%j0%J0NJ0NL5K0Nj0l0k0%NJ5j0
6104A00l0k5k5nj0k5l5m0j0%L5K5N%nK5K5K0J5j0%k0Nj0%%nN%%K5K0nj5l0j5K0M0J0%j0nj0
6101C0%j0n%j5Nj5NK0J5%j0k0k5j5%j0j5k5j0NK0L0M0M0J0%%nk0k0%NnNNj0%N%J5Nk0l5m0
6098g0l0NJ0nnJ5K0K0J5K5J5j0%Nj5j5k0j0NJ5J0J0K0L0L0K0%%n%j0J0%nj5k5k0J0K5L5Nn
6095I0j5nnj5m5m0nK5L5K0Nnl5j5j0J5J0j0%NN%J0%%j0n%NJ5J0J0j5m0m0j5J0J0J5J0%J5J0
6092@%%J5J0%%j5j0nJ0L0J5K0J5J0K0Nk5k0l5k0J0NNJ0k0j5k0J0K0K0nj0j5k5j0K0J5J0%n
6089B0nj0j5nK0K0K0K0Nk0n%NK5NK0J5J5J5J5N%%Nj5j5j5j5k0l5l5j5nK5J0J0J0j0%NNj0%
6087D5%%nk0m0k0nj0j5%K0K0Nj0NK5K5Nj0%%k0l5l0j0j5J5K5K5K5Nj5j0j0J0J5J5K0K5nnj5
6084B5%NJ0%nn%%n%n%%n%NNNJ0j0j0j0j0j5j5NK0L0L0J5J5j0k5k0j5%nj0NJ0J0J0J0J0J0K0
6081H5Nk0k0k0j5NNK0%j0k0j5j5j5j5j5j5%K0J5%J5J0J0J0J5%K0Nj5Nnnj5%L0K5K0Nl0m0m5
6078b5j5K5L5M5K0L5L0%k0j0j0j5j5j0j5nnk5m0k5k5j0j0J0J5L0%j0n%k0j0%L0L0K0%J0J0
6075B0Nj0nn%%j5N%nnnNj0n%J0J5J0J5J0J5J0J0J0j0%nJ0j5%%%n%n%nj5NJ5K0%k0nJ5NN%N
6072G0%k5m5m5l0%NJ5J0J0J0J5J5J0NNJ0J0l0%J5K0J5j0j0J0J0j0%%K0K0k5m0m0j0J0J0%N
6069Ej0j0nK0N0L0k5n0l5j0%n%%NJ0J0L0L0L0K0j5k5j0NK5Nnj0j0nJ5J0%NJ0%N%j5j0j0nj0
6066D0j0n%%%nJ0j0N%nNJ5j5j0k0J0K0NJ0j5j0N%%%Nn%Nj0J0J0nj5%K5K5J0%%J5nj0j0l0l0
6063Ek5nJ0N%j0J0J5K0%k0j0J0nk5l5j5NNnJ5J5%k0nK0K5K0M0J5j5l5j5%J0K0K0J5n%%Nj0
6060D5j5l5k5k5nJ0%%J0J0J0J0J0N%J5K0K5nk0j0j0K0K0J0nnk0k0k0%K0K5%j5j5%%J0nj5j0
6057ek5nnk0j0j0k0j0NJ5J5Nj0j0nj0J0K5M0K0J0M0L0%k0k5nNn%%nNnk0k5NL0K0K0K5K5n%
6054I0%nk0k0k0k0n%k0J0J5J0J0K0NK0K0Nnk5k0j0j0k0j5j0%K0J5L5L5L0J0%k5l5l0k5j0%
6051@%nK0%J5M0M5L0Nnk0k5k0l0j0l5l0j5NJ0J5L0L0K5J0j0Nj5j5Nnj5j0nn%n%n%%Nj5%K0
6048A5J5J0%N%Nj0nnj5j5%%J0J0j5k5j5j5%K0NJ0J0NJ0J0J0J0k0l0l0j5k0nNK5J0J5J0J0J0
6045Ej0%nJ0NJ0J0%J5NNJ0J0NJ0j0l0k5j0J0J0K0%j0j5k5j0%nn%n%j0NJ0J0NJ0K0%J0J0Nj0
6042D0%%n%n%NNJ5K0K0j5k5k5k5k5j5J5K0K0nk0j0J5K0K0J0NJ0Nj5m0k0k5%K0%J5K5Nn%%%
6039C0k5m5m0l0j5nNK0J0J0J0K5K5J5j0J0J0nj0J0n%%nj0NJ0NJ0%J0NNNnk5k0nj0J0j0J0J5
6036a0K0L0J0nk5l0j0J5Nnj0j5k0NL0K0%nnNNJ0NNJ5J0j5k0%J5J5J0nj5j5j0NJ0k0j0%K0J5
6033C0NNnJ5%%%%%j0l0n0l5k0nK5J0J0J5J5NJ0%J5K5K0L5J5J0j0nN%%%%j5j5k0j0k0j5j5j5
6030b5K0K0J5K0%Nnk5n%J5L0J0nJ5%nj5j5j0j0j0j5j0j0j0k0nNNj5l0k0j0n%J5J5J5J5J0N
6027d5j5k5j0Nn%%NK5M0M5K5%%NK0%l0k0j0j0k0nK0K5L0J0j0k0j5j0j5j0j0NN%J0NNJ5K5J5
6025E5j5k5k0nJ5K5J5Nj0j0%J0j0J0%nJ0N%j0j5NK5Nj0n%Nj0k0k0k0%NK0L5J5J0j0j5k5k0
6022ek0%NJ5%nJ5NNJ5K0K0K0j0j0j0j0%nJ0j0%%%%%J0J0%K0K0Nk0j5k0k5j0nnnnj0j0nj0J0
6019b5K5K0J5J0J0J0J0J0NJ0J0j5l0k5k0%J0NNj0nj0n%J5K0%NK0J0J0%j5n%j5j0j0j0k0%k5
6016b0%K0K0L0J5%nnn%N%J0j0J5%%%%N%%%%%n%%j5%n%nNNJ5%nj0j0nl0l5j5J0NNJ0J0NJ0N
6012B0L0L5%k0k0%N%%nj5j0J5J0j0m0l5NJ5K0Nj0j5j0j5nj5k5%J5K5K0K0K5J0K5K0nnj0nN
6009E0j5Nj0%K5J5J0j0k0j5j5k0k0k5j0J0K5J5K0%j5Nj0nj0%nnJ0N%%J0J0%j5k0J5K5K0nj5
6006A0NJ0J5NnJ0K5%Nl0%Nnnn%j0k0NJ0K0K0J0%k0nJ5%k0m0%J5nj5j5j5k0J0J5J5J0J5NJ0
6003C0L5L0K0J0j0%k5k0j5j5k0k5j5J5N%j0j0j0J5J5J5J0K0L0M0J0j0j5j5%k0l0j5NK5J5J5
6001H0J0K0Nnk0j5j0NNnJ5N%N%%k5l0%J5%l5k5%N%%Nn%N%J5K5nk0l0m0j5%J5NJ5J5L0L5J5
5998F5nnj0%nj0j0%nNNnN%nJ0NJ0NNj0nj5nK0J5K0J5Nk0k5k0k0j5NNj0l5l5nJ0L5L5J5%%%
5994A5nnnj5J0NJ5J0J0nnnnj5k5l0j0NK0%J5K0%%K0J0j5k5l0j0j5k5nK0K0J5%j0NK0K5K0N
5991B0j5k5k0%J0J0n%J5J0K0Nj0l5j5J0L0L5j5m0l5j5j0j5%L0N0N0L0J5Nk5l5l5k5%%K5NJ5
5989A5j0nnnJ0J0J5nj5j0j0j5NN%j0l5l0k0j0j5k0J5L0J0L0J5K0K0J5%k0j0j0%J5J0%nJ5K0
5986A0J5J0nk5k5m0k5nJ5J0J0J0J0n%j5J0M0L5J5J0J0J0nn%%%%%%N%%%%%Nj5n%j0%Nj0k0%
5983B0N%k0k0nJ5K5%k0k5l0k0NK0L0J0j5k0j0J0%K0NJ0nJ5K0K5Nj5j0j0NK5NNj0j0j0j0j0
5980Ej0j0j0nj0%J5L0N5L0K5J0J5Nj0l5l0k5k5k0%%n%nJ0j0%N%%nJ0%%%N%%%N%N%%Nnj0NN
5977A5j0%%%J5J0J0nJ5J5nnnj0nk0k5j0J5L5L5K0%j0j0j5j0J0J5J0J5nk0l0Nn%%N%%Nj0j5
5974B0n0m0k5%Nj0K0K5NK0K0%N%%j5l0l0j5j0nJ0J0J5J0j0j5k5%J5J0K0J5J5K0K0Nk0k5nJ5
5971c0K0J5L0J0J0nnnnnJ0L0K5J5N%N%j5l0l0k0nn%j0L0L0K5K5%%l0m5m5j0%k0j5%J0J0J5
5968a5J5K5J0J5K0J5J0j5k0j5k0j5j5j5j0%NJ0n%%%%J0j0%%J0NNJ0NNNNJ0J5j5j5j0J0%%%
5965B5K0J0J0J0J0J0J0j0j0j0j0j0nk0%J5J0J5J0L0%J0J5j0k0j5j5j0j5k5nk0k0k5nNK5J5
5962eJ5NNJ5n%j5j5%%%N%NN%Nj0j0J0k0k0k5k0k5nj0j5NK0K5K5K5K0J0K0j5k5j0nJ5J0nJ0
5959eL0K0%NJ5J0nm0l5k0nj5j5k0j5NJ0L0Nk0j5k5nJ0J0L0j0k0nNK0J0J0J5J0NJ5Nj0nnJ0
5956a0Nnj0j5NJ0K5nj0%J0L0J5k0n0n0k0K0K5K0J0%nn%J0L0M0M5K0J0j0j5k5l0k5j5j0%N%
5954@%%%k0k5%K0J5j0nNK0K5Nn%Nnk5l5j0K5K0J5J5K0J0j0nJ0J5K0nk0j5n%J0nnnj0%J5Nk5
5950B5k5j0NK0J5J0nl0l5k0K0L0J5%nJ5J5%J0N%k0j0j0j0J0j0k5k0nK0K0%%N%%%%%%%J5j0
5947E%K0J5%k0k5k5k0%K0K0%%nj5NJ5J0J5J0%nn%NNNNK0L0Nk0l0l0j0J0L0J5J0NNNNNj5k0
5944E5l0l5l5k0%J5L5M0J5%nnNK0K0J5nk0j5j0N%J5Nj0l0k0%J5%k0n%N%K0K0NNK5J5N%j0k0
5941F5%K0%j5l0k0j5j5k5%%k0m0j0J5L5L0L0K0NJ0Nn%%%%Nj0%k0j0j0n%%J5L5L0Nj0k0k5n
5938A5j0J5J0J0J0J5NNk0l5l0K0O0M5M5K5%k5m0k5j0k0j5NK0%k5m5m0k0NJ0L5J0%J0J0%j5
5936A0nnJ5J0NJ0K5Nk5j0j0NJ5J5nj0J0J0J0Nj0k5l0j0J0J0N%J0K5j5l0k5k0%NnN%%N%nJ0
5933a0Nn%%N%k0j5k5j0J0K0J5J5J5J5J0J5nnn%J5J5K0J5nN%nNnnNJ5J5J0J5N%k0l0k0j0K0
5930H5K5K5J0N%nj0k5k5k0%j5nnJ0J5n%J0J0nk0l0n0j0J5J0NK0J0J5J5J0N%%N%J0%%%j0j0
5927F5%%j5%nn%j0%nnn%j0j0j5%NNNNL0L5J0nj5j0j5j5NNJ5%NNJ0Nk0k0k5k0j0NK0K0K5J0
5923E0%j5j0j0J0L5L0J0nJ0L0L0Nnj0j0j5j5nk5j5k0nl5l5m0%J5L0M5L0%j0j0NNNNJ0J0%J5
5921I0NNJ5%nj5nj5nj5j0nj0j0j0j0J0J0NNj0k5j5j5j0K0K5J0Nk0l5l0j0K0L0J0NNj0J0N%
5918eN%NJ0nJ5%NJ5%j5j5j0J0K0nj5k0j5NK0L5K5N%%L5L5J5j0j5nj5j0nnnj0J5J5nK5J0j0
5915A25%J0N%N%k5m0m5j5j0N%%j5j0j0j0NNJ0Nn%%%nnJ0j0%J5NNk5nJ0K5K5Nj5j0%J0nJ0J0
5911D0J0J0J0nj0j0%NK5J5j5m0m0k0NJ5K0K0j0k0j0NK0%k0j0nj0nj0nn%n%L0L0L0L0K0NK0
5909A10NNj0%nj5j0j5j5%nnl0k0j0J5J5K0nj0nNJ5J0J0n%J0J5J5k0l0l5j0Nk0k5k0%J0L0J5
5906a5K0j5j5NJ5L0nl0j5L0L0J5l0l0j5NJ0NJ0j0nK5K5J0k0l5m0nJ0K0K0%%j5j5j5%j0j0J0
5903e5L5L5J0%k0nj0j0j0j0j0%NJ0n%J0%Nnj0j0NK5K5L0L0J0nN%nk0j0j5NJ0%N%%j5j5j5%
5900@K5K5J0J5nnNk5m5l0j0J5M0L5%k0j5%%J5NNNj5j5%%k0j0%NJ5K0NJ5J0J0J0J0J0j0l0j0
5897D5J0nnNNNN%NK0nk5k0nJ5L0J5j5m5n0k5J0K5J0J0J0NK0K0NK0K5j0j5k5k5nK5NnNnnJ0
5894G0j0n%J0j0%%NJ0K5nk5j5j0k5k5k0l5j5NK0K0Nnnnj0J0J0J0J5J0L0K0J5%j5nnJ0L5K5
5891A10J5nk5j5j5j5Nnj0%j0j0%J0%NNj0j0%k0m0n0j5L0L5M5J5NN%NN%%N%NJ0J0J0NNNNJ0
5888A10j0k5l5k0j5nk0nNJ5j0%Nn%J5Nk5k0j0N%nk0NK5L0NNNJ0%NnNNn%%%nj0nJ0j5n%%J5
5885EK0%%K0NJ0Nj5n%J5J5k0j5nJ5K5nk0nJ5K5J5J5nk5j0j0k0nJ5J0J0J5nk0k0j0j0%%nJ0
5882C0L5K5J0K0%j5l0j5N%j5j0j0nk0nj0j5j0K0K5L0J5j5l5l5j5K0L0K5K0J0j5%%%nnnn%J5
5879D0j5k5%K0K0NnNNnJ0N%J0%%Nj0j0%j5j5nnj5nN%%%%Nnj0%J0k0k5j0K5M0L5L0J5j0k5l5
5876B0m5k5%J5L0M5L0%m0l5m0l5j0NK0K5L0J5K5K0L0J0%j0j0n%%J0nj5j0k5n%%%%N%%Nj0J0
5873B5%%%%N%j0j5J5K5%%NnNj0k0N%j0j0%NK5K0J0J0nnNnk5k0nJ0J0J5J5nNJ0nnk5k5nL0K5
5869F5J5j5%%%%j0j0nj5nnj0nk5nJ0K0K5J5%k0k5j0L0M0L5N%j5l0k5k5k5k5%NL5L5J5j5l0
5867ek0%K0K0J0J0J0J0J5NK5J0k0n%k0j0j0k0%N%nJ5N%%NNj0%nJ0j5n%%j0%nnnj5NK0K0K5
5863F0J5j0k0k5nj0J0K0J0J5j0l0l0j5Nn%J0L0K5J5J0%NN%J0J0n%n%nj0NJ0j5l0l5j0NNNJ5
5860B5%nnj0n%j0j0%n%Nnj0N%j0j0l5k0k5j0J5K0J5M5M0K0%j0nk0%J5K0K5J0K0J5J0K0J0n
5857A20k5l0nJ5K0K0K0Nk0k5j0k0k5j0n%Nn%N%%nj0J5L0L0%%%j0j0nJ0%k0nnj0j0%k0j0nj0
5854b0nk5k0NK0J5K0J0nj5J0nl0k5%M0M0J5J5%%k5k0%K0%NN%NJ0J0%NJ0N%NNJ5nnj0j0j0j0
5851D5nj0j0j0j0nj0j5%j5j0J0J5K5NNK0J5J0NNNNN%J0Nj0n%j0nnnnj5N%j5%nj0nNNN%N%N
5848B5NnJ5%%NN%%%k0j0nj0j0j5%%K5N0L0k0m5n5m0k5nJ0J5NN%k0k5k5j0j5%%J5J0J0J0K0
5845a00%J0J5J0J0NN%NJ5nNNj0j0j0j5nj0k5NK0J5J5K5L5L5K0nj5k5j5Nn%nNJ5J0K5J0k5k5
5842A5k5k0j5j0j0j5J5J5K5J0N%%%%%j0J0%k0j0nK0K0J0K5K0j0nJ5%%J5nj5j5j0j5j5j5j5
5839d0j0NK0J0J0nk5j0j5l0j0nj0J0J0L5L5L5K0J5J0nnk5k0j0NJ0J5NNNN%%%%J5K0j0j0nn
5836D5J0J5J0nj0J0J0J0k0NJ5J5j5j0J0K0j5l0l0%J5%%%%L0K0N%nNj5l0l5l0j0NK0J5nJ5L0
5833G0K5%k5k5k0nJ0J5J0nj0j5j0m0n0k5%K5L0L5J5J5%%NJ0J0J0%%%%%N%%j5k0l0nK0K0J0
5830D0L0L0L0K0j0j5l5k5k5k5k5J0J0J0N%J5K0J5J5J5j0k0k0j0j5nnj0J0K5J0nk0j5NK0%k5
5828A5m0k0NK5L0%j0k5k5j0J0NJ0J0J0J0NJ0Nk0n%%K0NJ0J5K0K5J0%k5k0nN%J0%%NJ0nnj0
5825F0%j0k0J0j5%j0J0N%%J0%Nj5j0j0j0j0j5j0j0nnj0%J5J0k0j5NK0K0%K0NJ0J5%j0nn%n
5822ennNj0j0%Nj5j0NNJ0NNJ0NNNJ0NJ0J0k0%K0K5%j5nnJ5J5nk5k0nN%K5K5M0J5nn%nj0nn
5818I0nNJ0%j5k0j0J5J5nj5k0nNNK0%j5j0k5nJ5K0K0K0K5J0K0K0nk0j5j0k0k0l0j5NNNk0m0
5816a5m0%L0Nj0j5J0L0J0K0K5nk0j0j5nn%j0%K0K0%K0J5L5Nl5l0j0NJ5J5K0j0k5l0j0j0%N
5813e%NnJ0J0nj0nj5j0nj5%k0k0k0l0j0K0M0M5K0J0n%J0N%nJ0J0J5J0J5nn%nNJ5K0%j0l0l0
5810Ej0j0Nj0%J5J5J5J0J0nj5J0k0m5m5k0K0M5L5K5J5nj0J5NL0K5J0NN%%J0k0n%j5j5k5l0
5807B5k5%J5NK0%j0nj0j0nK0K0J5nl0l0j5N%J0%nJ0NK0K0Nj5k5k0j5NNK0%%K0NNJ5NK0Nj0
5804F5l0k5j5j5Nj0nK5K0J5nj0j5J5J5K0nj0nnnnj0nnj5%J0NNNJ0J0NJ0j0J0J0nnj0NJ0%j5
5801C0l0l0j5%L0L0L5L5K5j0l5m0k0k5nN%%%%N%%n%%%%n%%j5%nK0L5L5K0j5nnj5k5k0nJ0J0
5798eNJ5J0nnnnnJ0J0j0k0l5l5k0j0J0NK0L0J5%nJ0L0K0K0%k5j5j0NK5J5J0J0k0%%NJ0j5l0
5795A0j0%%n%K0L0nl5l5j5%J0J0K0N%K0J0J0K5Nl0m5n0k0%K5K0j0NJ0%j5%j0k0k5j0l0l0n
5792a70K5M0L0%K0J5NN%Nnnn%L0L5Nnk5k0J0J0NJ0%J0J0j0nJ0Nj0%N%%J0%j0J0J0nj0Nj0n
5789B5Nj5Nj0j5j5j0j5J0K5K5J0K0K0L0J0j5j0j5j5k0j5l0j0n%j0%j0j5j0nj5J5K5L5L0%j5
5786ej5%NN%nn%j0j0%j0%%NNNnJ0%NK0%j5k5j0N%nnJ0J0nk0l5j0K0K5L5L0L0%%%%Nj0%%n%
5783B0%nnnn%j0%nnJ0J5J0J0J5J0J5Nnj0nnj5%nnnNL0L5J5J0J5J5j5k5l0j0nnn%%NN%j5m0
5779@l0k5j0nj0j0K0L0L0J5J0j0J5nj0J0%%%%N%%NnN%%%%k0j5k0j5k0j5k5j0L0M5M0L0nk5
5776@k5j0nnJ5L5L0J0%j5j5%nj0nN%%%%NnJ5K5J5J5L0Nk5m0m5l0k0J0K0L0L5K5j0j5j0j0j0
5773A0J0L0L5J5j0k5l5k0k5j5l0j0K0M5L0K5K0%k0k0k5k5k5%j0k0%K0J5J0K0J5j5N%nk0k0
5771e0nJ5K0L0J0%j5j0%j0j0nj0%%%%NN%%j5k0NK0L0%j5j5%NN%N%%%K0K0NK5K0j5l0k5NJ5
5768A5NJ0NNNNJ5J0j0k5k5l5m5k0J0J0J0J0K0N%K5K0nJ5J0J0J0J0J0j0k0l0nNnnNK5K0K5K0
5765A10J0Nj5l0l5j5k0l0%J5J0nnk0k0j0J0K0J5J5L5L5%%j5j5j5j0j0j0nj0j5%k0%%%Nnj0
5762f0k0NK5Nj0j0NNj0%%j0k0j0j5j5j5k0j0J0NJ0J0%J5K5nj0J0L0J5nl0k5j5J0J5L5M5J5
5759b0j0j5j5J0K0K0J0j5k5j5k0%nNnnnj0%K5K0j5k0j0NK0%K0L0L0J0j5m0n0j0%n%%j0j5%
5756a30J0K5J5%j0%J0J5J5nj0j0j0nj5%j0nJ0N%J0%%NJ0J0J5Nj5l0k5k0l0m0m5k0K0J5K5K0
5753a95J0J0NJ0L0K5K5K5NNNJ0%J0J0%j5nj5j5nj5j5j0%j0n%n%nnJ5J5J5J5J5J5J5J5nk5k5
5751g0nNj0k5k5j5%NJ0J0J5J5J0J0nnJ0L0L5M0K5j5j0j5j5j5j5j5j0k0j0k0j5K0K0J5K0nk0
5748f5j0nJ0L0K0K0K0%J0J0nj0nnk5k0k0k0%K0M5N0%m0n0l5j5NJ0J0nnj0j0K0J0L0L5K0j5
5745@k0k0%J5L0M0L0L5J0k0j0NNJ5k0k0j0J0j0j5k0%j0n%j5nnk0NJ5J5K5J5Nnk5k5NN%NK0
5742C0J5K0K0nk5j0j0j5j0j5j0%nJ0nj5j5nK5L0J5J0nj0J0K5K5J0j5j5J0nn%n%n%nj0Nn%n
5739B5%Nn%%j0NL0M5L0nk0j5NNNj5j0nj5l0l5j0J5J0j5j5K0J5J5K0%j0nnk5m5n0k0J5L0K5
5736d5K0K0%k0j5nK0L0M0NNJ5L0J5j5l0k5k0nj5j0NNJ0NJ0J0nJ5J5J0J5J0L5K5N%j5j0%k0
5734A20k0j5nnj5k0J0Nnk0j5J5J5J0nk0j5nJ5J5j5j0j0k0k0k0%nj5%K0J5L0N%%%%%N%%%%N
5731EJ0J0NJ0J0NJ0Nj5nnnnnn%%%%%%J5j0k5j0NK0L0Nj5k0j5J5J0J0Nj5%J5L5J5K0%%k0k0
5727G5%nJ5J5%k5k0k0k0j5J5M0L5J0j5l0j0NK5J5K0j0k5k0j0j0j0j0j0nnnj0J0%K5N0J0J5
5725I0K0J5J0%nJ0%%%%J5Nj0l5l0l5l5l0j5J0K5L5K5J5J5%%J5%k0k0%J0Nj0J0J0n%NNNJ0K5
5722A40K5J5NJ0j0m0n5l5%K0J0NJ5Nj0%%j0%j0nnnNNnj0NNnn%n%L0L0M0K5j5nj5J5L5J0k5
5719A80l0k5%j0j5%nj5k5l0n%J5J0nj0j5nNM5K5NNK0K0J0%nj5k0j5J0K0%j0nK5NnJ0n%j0N
5716A30nk0j0nNK5Nj0k0%K5J0k0l0l5k0nnJ5J0%J5%nK5J0%J0NJ5K0J0J5j5k0j0k0l0k0%J0
5713E5K0nk0l0%J0J5K5J0NNNNJ0k0l5j0%j0n%J0j0J5J0n%J5%j0j0Nj5NNj5nnj5Nnnj5NJ0K0
5710B0K5Nl0m0j5J0L5K0%n%K0K5K0j5k5l5j0J0j0j5m0k5NM5M0Nk0l5j5k5k0NK0M5M0K0Nk0
5707B0j5k0j5nK5K0%%%%%NJ5M5M5K0nk5k0nnn%k0nNk5l0k0%NNj5nnnn%nNNJ0%NNJ0%J5nNJ0
5704A5NNNNj0j0j5j0j0j0j0j0NK5L5K5J0Nj5l0nJ5L0J5nk0k5k5k0nj0J5K5nj5k0%J5K0K5K5
5701D0L0Nj0j5%nj5j0j0j0j0%NNNj5j5J5J5Nk0l5l5l5nL0M0K5%nNJ0K0%%J5J0J5J0J0J5K0
5698A00%nj0nJ5L0J5j5l5l0j5l0m5n0j5J5L0K0J5nk0j0nNM0K5NJ0%k5l0l0%J5J0j0k5nn%J5
5695f0J5K0J5j0Nj0J5M0O0M5L0J5j0k0n5m0k5J5J5k5j0j5j0J0K0Nj5k0l5nJ5N%k0j5%J5K5
5693a5K5J5J5Nj0j0k5j0J0J5%j0j0N%nNj0N%N%%NJ0j0NN%N%%j0NJ5%j5l5n%nj0%%NN%%%Nn
5689c0NJ0nj5J5L0L0J0j0N%k0l5m0k0J0K5K5NK0j0k5l0nJ0Nn%NL5P0O5L0j0%NJ5nl5l0l0m5
5686B5k5n%j5NJ5K0nk0k0j0J0K5L0L5J0nnj0j0nj5N%n%nnNJ0J5J0J5k0k0l0j0K0NNK0L0%k5
5683D5j0j5k0k0j5NK5J0J5J0j5%NK0M5L0K5j5m0l5k0k0j0k0nJ0J0K0NNK5J0J0NNNNNNNNj5
5680I5j0j5j5j0j5j0j5NN%NnJ0J0nk0k0%J5J5NNJ0k0l0l5j0%J0NJ0nk0j5j0N%NNJ0J0%J5K0
5677a0nJ5N%n%nj5k5l0nM0N5O0M0J5J5nk5m0k5nJ0nn%nJ0%%J5%NN%J0j0k5l5j5j0k0j0NN%
5674c0NJ0%nJ5n%j0Nn%%%j0j0K0K0K0j0nJ0J0Nnl0k5j0%J5K0N%%NJ0J0Nj5j5k0j0k0k0j0k0
5671a00%K0J0%J5NJ0Nn%n%J0J0nk0nK0J5%k0nK0K5K5K0L0J5%j5%k0j0k0k5m0k0%K0L0J5J5
5668B0J0nnJ0K5J0Nj5j5%nj0nj0N%%%%%N%%%nN%nN%j0j0%j0k0l0k0k5k0k5k5j5K0M5L0L0K5
5665d0J0K0J5nnj5k5l0nK0K0K5K0M0M0J0nnNj0l0l0m0l0l0%J5K0J5J0K5J0NNNJ0NJ0Nnj5k0
5662B0nj5j5j5j5nj5j0nJ5L0J5L0J5J5J0J5k0j5k0k0nj0nj0j5k5NJ0J0nJ0L0L0J5NNN%N%j0
5659C5j5J5J0K0%NJ5J5NJ0J0j0m5l5j5%NJ5nj0N%j0k0j5J0Nn%%j0Nn%nJ5J0J0J0NJ5K0%NJ0
5656H0NN%j0l5m5l5j0nJ0J0K5K0J5J5K0K5Nk5l0k0J0%%%%J0n%NNj5n%Nnj5Nj0l0k0NL5J0N
5653A0k5l0nnnK0K0J5K0J5nNJ0K5%k0k5%K5L0K5J5%k5m0k0k0nJ5N%N%nnnj0J0J0J5N%j5%n
5650B5nnJ0K5K5nj5j0j5j0%J0K0J0nl5j5nK0J0j5%K0J5J0j0nk5k0j0J0J0L0M0L0J0k5j0k0
5648F5k5k0k0k5j5J0K5K5N%%%%Nj0k5j5nJ5L5L0nj0k0nnj5j5%%J0NNNJ0%J0%NJ5%%J0J0%j0
5644E5j5j0j5k0nk0j0%J0K0j0%J5J0%K0NJ0J5J0J0J5Nnj0j0nj0j0j5nJ5N%j5j5j5J0J5K0J5
5642F0nj0j5%j0n%K5K0Nk0k0j0k5j5N%j0nnj0NK5M5M5K0j0k5k5j0%%%NJ5J5%k0n%nnk5k0n
5639c0J0K5J5nk5j0j0J0K5Nnj5l0J0L5K5K0J5J0Nj0k0%NL0J5K0N%k0l5k0nJ0J5j5j5j5n%J5
5636C5J5J0Nj0%J5K0n%j0j0%%J0K0%l0m0n0k5NJ0K5K5J5J5nj5j0J5J0nj0l0k5m0k0J0J5K0
5633d5nnj0K5L0J5j0j5nJ0K0J5nj0NL0J5%%nJ0N%J0NnJ5nj0%j0k5m5k5nj0nj5K0L5J5%n%n
5630enNK0%j0J0j0k5j0J0J5NJ0J0NJ5J0J0J0j0k0k0j5%%N%j0j0j0nJ5L0L0J5%Nnk0l0k0NK0
5627B0NnnNN%N%%%%%J5J0nj5%L0K0NJ0nl0m0j0%nnJ0NJ5Nj0j5j5j5Nj0nk5k5K0K0J5K0%J0
5624A0J0j0j0J5K5J0J0Nj5nnj0j0nj0nj0j0J0NnnNnN%%J0n%NnJ0nk0j5%J5L0K0K0J5j0%J0
5621F5J5J5%k0j0Nnj0nn%j5k5l0J0J0J0J0L0K5nk0j0j5NNJ0N%%%%%%%%j0j0k0nJ5L0K0K0N
5618I0NNNj5l5m0j5J0J0J5L0J5j5l5j5nnJ5L0K0nl5j0J0J0J0NJ5j0k5j0J0J0j0k5j0K0L0J0
5615F0k0k0k0%J5%J5L5K5L0J0J0Nnk0k0l0l5m0k5%L0L5Nj5j0j0j5k0%j5j0j5%K5K0NNJ0NN
5612EJ0%J5J0NNNNk5k0k5l5l0j5NJ5J5J5K0%NN%N%J0K0%j5l0l5k5j5J5J5K0%J5J0K5K5J0j0
5609C0j5k0k5j5NK5K0J0j0nj0l5k0%K5J0k5k0k0%%NnJ0J5K0L0J0j5j0j5j5NN%%K5NJ0J5K5
5607B5K0K0nj5j5J0J0Nj5j5%K0%j5j0k5nJ0J0nnnj0n%j0%%%j0J0L0L0L0L0L0L0%j5k0k0k5
5604G0k0%k0j0j5J0N%J0NNNNNJ0%NK0K0J5K0k0j5j0j5l0j0j5j5k0J5J0j0j5nK5K0K0K5%j5
5601F5k5j0j0k5NK5J5J0j0j5j5j0J0L0K5J0nnj0%%K0J5%nl0k0j0j0Nn%nnnNNK0J5J0NNJ5%
5598H0nJ5J0%nJ0Nj0N%N%j5j5j0j5j5j5%k5j0%j5%j5nnj0J0L0K5J0nj5j0j0k0k0K0J5k0k0
5595g0J5N0N5K5%k0%j5j5nj0j0k5%M0L0j5k5j5j5k0k0J0J5J0J0J5nj5J5J5nnnK0K5Nk0l5j0
5592b5J5M0M0Nl0k5k0%NJ0K5Nj5j5k0%NJ0J0Nnnj0J5J5nk0nK0K0nk0k0nj0nnnNNL5M5L5J5
5589A10j0nk0k0l0j0NNNNK0J0Nj0J5J5j5k5m5k5J0L0L0J0nj0k0NK5K5nk5j0j0nNL5L0L0%j0
5587A15k0m5n0k5nJ0J5NK0L0L5J5j5%NJ0nnNJ5j5j0j0j0j5nj5nj5l0k0l0k0J5L0L0K0K0J5
5584D0J5K0K5J0j5j0%%j0k0k0j0N%l0k5%J5%N%J0j0j5l0k5k5%K5N5K5%j0k0NJ0J0Nj0NK5L5
5581F0O0L0nj0k0nnJ0nj5nj0nn%j0l0k5j0j5k0j0NK5M0L0J0K5J5J0j0l0k0k0J0J5%j5j0n%
5578B5j0j5NNJ0J0J0j0k5l0nj0%%nJ0K0J5J0Nj5nnJ0J0J0J0J5J0J5J5j5k0j0j5l0k5k5%L0
5575b5M0J5j0k0j5j0NJ0J0Nj0j5J0J0J5J0J5Nj0l5l0j0J0NNJ0J0j0j0j0j0j0nj0nn%K0L5K5
5573EJ0NNn%k0J0K0K0K5K0%j0j0nnj0nj0N%N%J0j0N%J0Nj5l0l0j5J0J0j0k0nJ0L0L0K0J0j5
5570E0j0j0j5J0Nk5k5k5nN%nj0j0nk0j5j5k0NK0M5M5M5M0L0nm0m5k5%nNN%NJ0NN%N%NN%%N
5567B0J0n%NNN%N%%%Nk5j0NK0Nj5nN%%%%k0j0NK5Nj0j0J0NK0NK0J5J0K0Nj5k5j5k5m5l5j0
5563d5nK5K5K5K0J0J0J0J0N%J5nj5l0k5j5%K5K0J0j5j0j5j0NNNNNNNJ0nJ0N%k0k5l0j5NK5
5560A5K5J0j0j0j0j0%J0nNK5K0Nk0l5l0j5J0NNNNk0j5k5j0%%nNnk0%L0L5%j5j0j0j0nj0%J5
5557g5J0%j0j0j0j0%J5M5P0N0K0nk5l5l0l5l0j5Nn%J0J5J0J5%%j0J0%%%%NNNNL0J5j0j0j5
5555@j5l0nNN%J5K5K5Nj5j5j5j5j5J0J0%K0M5L5K5%j5k0k5j5nnnnj0J0%nN%%%n%%%Nn%%NJ0
5551A5J0NJ0NJ0J0j0j0nj0%j5k5NK0L0Nk0l0j0NJ0J5J5K0J0nk0k0nj5%J5L0J5%k0k5j5Nnn
5548ek0%%j5%J5%NJ5nJ0N%NNNnNJ0nnj5k5%nk5k0%K0L0K5K0J0j5j5%%NN%J0K5K5J0%k0j0n
5545E0j5nk5%nk5k0nJ0K0J5J5J5nl0k5k0%j0j5NK0J0NK0NJ0J5L0K5L5K0Nj0m0l5k5j0J0K5
5542D0J0J0J0J5Nj5%n%n%nj5j5l0%L5M0K5M5L0J0nj5l0k5l0k5nJ5J0nJ0%j0J5L5L5Nl5n5l5
5539C5j0K0%n%%j0J0J5j0nNNnnNn%NnnNj0J0nnJ0NNNL5K0%j5nj5nJ5j0j0nj0J0J0%J5Nk5j5
5536E0%j5k0l0j0J5J5J0J5J5nNJ0j0j5k5J0J5J5K0K0NNk5k5l5l0j0J0%K0K0Nj0nj0nJ0J0N
5533B0J0Nj0%n%%n%Nj0%%%%J0j0j0nK0J5J5nNNK0L5L5J5l0l0%J5K0j0l0l0j5nNk5%nj0nnj0
5530a5nn%%J5j0l0k5m0k0j0NJ0nJ5N0M0K0J0n%N%%%%K5K0L0J5%j5j0j0j0j5j0j5K0K5K0K0
5527I0NNJ5%k5k5k5k5j0nnnJ5J5K5M0K5K0Nk5k0J0L0J5j0j0j0nnnJ5J5%j5l0l5%K5K5Nj0J5
5524A10%%%%%%j5%k0%%J5NNJ5J0J0J0j5k0l0j5%NJ0nJ5nN%J0J0j0l0m5m0l5k0J0L0L5N0L0
5522H5J5%J5J5J5j0j0l0k5l5k0NNNNJ0NNJ0N%NJ0%NJ0%j5k5k0j5k5k0k0k0J5J5J5J5J5J5J5
5519D5J5nj5j5nj0j0j0j0%J0%NN%%J0NJ5K0%j0k5l5j0L0K5K5K5K5J0k0k5j0J0%j0nl0k5j0
5516a5J0NK0%NK0%J5n%J0j5nj5nJ5K0J0j0j0nnl5n0l0j0J0K0J5L0L0J5nj0k5k5j0J0K5K5K0
5513D0j0j5%k5%j0J5J0nj0j0n%nNJ5L0L0J5%k0nj0%%%%J0j0nJ0n%n%Nj0nN%nJ0nnNNnk0j5
5510a5k5j0J0J5K0J0%%J5j0N%J0j0j5k0k5j5J0J0K0Nj5n0m5k0J5K5K5J0J5%%J0NNNNJ5%NJ0
5507EJ5%NJ0J5%%J5J0%J0%K0Nnk0j5%J5NnN%nJ0n%%k0j5k0k0nNK0K0J5j0l5j5k0%j0j5nj0
5504e0NJ5L5N0M0%%%%nn%nnnNJ0j0N%N%j5nj0j5j0nj0j0J5L0K5J5j0j0nj5k0%j0j0NK0L0K5
5501I0Nj0l5l0k0j0j0k0%NN%%NN%NJ0J0%k5k5l5k0nj0j0%K5L0K5K5%k5k0%j0NK5L5M0J0Nj5
5498C0k0k0k0j5%K5K0%K5NJ0K0Nj0n%%n%%j0nnnj0nnnj5Nj5%j0nj5N%NN%NNNNJ5J5J5J0J5
5494D5J0J0J0K0%l0n0k0K5M0K5%nn%k0k0NJ5%j5j0j0Nk0nnJ5J0NK0NJ5J0J0N%N%k5l0k5k5
5491a0j5K0L0L5L0NJ5K5j5j5j5j5j0j5j0j5nnnnj0nj0nJ5J5j0k5j0J5Nj0J0J0%J5K5K5Nj5
5489D5m0m5k0nK0J5nk0%%N%K0M0M0K0%j5nj0%j5k0%K0K0%k5k0nK0J5J5K0j0k5NNN%j5j5j5
5486@k0j0J0K5L5J0J5J5J0nl0j0j5j0J5N%J0n%J0j0j5j0j0j0j5j0j5J0NNNJ5nNNL5M0L0j5
5483I5l0k0%J0nj0j0j0nj0%nk5nK0J5%N%%%%N%J5K0j0j5j0J0Nj0%nJ0j0j0j0j0j0K0M0K5K5
5480H5Nl0k0nJ0%l0k5J0J5J0J0J0J0J0J0J0j5%%%%nNn%%n%n%%%NN%K0J5Nk5k0k0k0k0%K0L5
5477E5M0K0NJ0J0%nJ0j5l5m0j5NNnj0J0K5K5k0l5l0l0k0J5L0L0J5k0l5l5%L0L5L0J5%n%%%
5474F5%Nj0J0K0K0%k0k5k0NJ0NNnJ0K0K0%k0k0k0k0k0%nj0N%nj0Nj5j0j5j0j5j0j0nnJ5L5
5471e0M0K5J0L0J5%j0nnk5k5NJ0J0%NNk0nK0K0J0j5j0J0J0nj5l5l5k0J5M0K5L0K5L0J5nl5
5468H5o0o5l5l0j5%n%nL0K5L0K5J0j0nNJ5J0J5J5J5K0nk5l5l5l5l0nJ5NNNN%J0K0J0NK5J0
5465A5J0J5J0J5J5k0j5j0J0J0j0l0k0J0NJ5L0L5J0%l0m5m5l5j0J0J0J5J5J5J5j5nj0j0k5k5
5463g5j0J5M5K0%%J0nj5j5J0J0J0J0nn%nJ0J5NK5K5M5M5K5j0l5l0j5nn%nj0nk0l0n0l5k5J0
5460h0NNJ0J0NJ0NJ0j0j0j0j0nnj0%J0J5J0J0J0J0J0NK0%J0J0J0k0j5J0nnnnJ5J0J0J0Nj5
5457D0%n%J5K0%j0k5j5k0j0%Nj5n%nnJ5J0K5Nn%J0j0nJ5L0L5K5nk5k0j5Nnn%j5n%NJ0NJ0J0
5454F5NNJ0%j5k0k0j5J0K5K5J0j0%%%%%%J5L0L0J0j5k0l5o0n0nK0K5J0J0J0NN%J0nN%J5j0
5451G5nnnj0nnnj0J5J0J0J0nl0k5j0Nnl0k5NK5L0K5K5%j0k5k5k5k0%NJ0K5nj5k0K0M5N0L5
5448A00K0Nj0j5j5j5j5j5j0k0j0j5k5nJ0J0NJ5nJ5J0N%%j5j5j0L0M0M0J5k0m0k5NK5K5J0%
5446H5l0k0j0l0l5j5J5L5N0N0L0%j0%k0m0m5l0%K5J0%k5%j5j0j0j0j5j0j0J5K5K0K5L5L5K5
5443I0j0k5l0k5k5j0J5J0%nNL0L0%l0l0j0J0%J0Nk5nJ0K0M0J5nnNK0J5J0k5l5m0k5nNNn%n
5440c0k0NL5K0j0m0n5k0NK5L0L0J0j0m0l0m5l0J0K5L0Nnk0J0K5K5J5nk0%j0J5M0J0nNJ0N%
5437eNNJ0NnJ0j0j0%j0k5k5nJ5Nj0%%j0N%nJ0nJ0nk5j0NK0L0J0nj0NJ5J0J0nnnj0nnj5NJ0
5434c0J5NK0J0J0K5%nnj0nk0%j0j0J5J5J0J5j5k5l0nNK5K5Nj5j5j5j5%%%Nj0NJ0j0k5k5m5
5431a25j5NNN%K0J5K0J5K0J5K0J5NNNJ0NNNNj0j0j0j0nj5nj5k0k5l0j0J5M0K0L5L5K5nl5k5
5428@j5k5j5k5J0J5K5K5nj0K5J0%J5%J5NJ0J0J5J0K5Nl5m5n0l0nnj0%J0j5j0NNJ5NJ5K5L0
5426C0Nj0%J5J0NK0L0J0k5k5k0nJ0%nk0k0j0K0L0L5J5J5J5J5nj5k0nnj5%j5k5j5NK0K5M0K5
5423A35NJ0j0l0l5n0k5nnJ0J5%j5k0k5k5k5j0%K0L5L0N0N5K5j5k5k0k0%K0J5Nnk0j5j0j5j0
5420ek5nN%N%%N%NL0L0L0L0nn%nj5j5j5j5j5j5j0k0%Nj5J0Nnj5J0%j5n%J0M0L0J5Nj0n%n%
5417B5nnj0j5k0nK0K0K0K0J0J0J0J0NJ0K0%nj5j0j5%k0j0nk5Nnk0j5l5%J5%j5NK0J5j0j5K0
5414b0L0K5J0j5nk0k5nnJ0NNnNJ0%j0%%j0l0k0%J5L0J0nj0NJ5J5%j0l5k5j5%J5J5NNL0J5J0
5411A5K5J0J5K0nk5j5j0K5J5k5m5l0j5%K0K5M5L5k0l5k5N%k0k0j5k0j0j0%K0M0N5L0%j0j0
5408C5j5j0j5j5j5j5n%Nj0j0NNnJ0K5J5J5j5j5k0j5nJ0n%J0%J0%k5%J5K5K0%%nNK0K0Nj5k5
5405ek0k0nj5j0%J0L5L0J5J0J0J5%j0l0l5j0J0J0J0J0J5J0J0J0j5%%j5%j0j5%Nk5nnj0nnj0
5403f5%NnNJ0n%NJ0L5K0J5K0K5K0J5j0l5k0l0j5l0k0k0m0l5j5NK5L5M0K5K5L0K5K5K0%j0l0
5400E5%J5K5J5j5l0l0j5%J0J5%NJ5J0%%%%%%n%%%k0k5NK0K5J5K5Nl5k0%NK5K5J0%j0nnj0j0
5397I0nj0J0N%j5k5j0K0Nnl5k0j5NK5J0J5K0J0J5K0k0j5k0j5j0%K5L0K5J0%N%%l0l0l5l0%
5394@%j0m0k0k0%K0J5NJ5J0J5J0J5J0J0J0nl5j5j5k0k0l0nL0N0L5M0K0j0k5k5k0nK0K0J0J0
5391E0j0j0J5j0nJ0%n%nJ5%j0K0%%NNnnnnnnnn%%%%J0j0N%j0nj5nk5l0j0K0K5K0K5K0K0j0
5388E0m5m5k5%M5M5J0J0J0J0%k0nj0j0nk0%J0J0NJ0j5l5l5j0J0L0N%K5M5J5k0k5k5NJ0j5j5
5385b0j5j5K0K5K0K0K0K0K0K0K5J0nk0n0l5k5j0nk5j0J0K0K5K5K5n%nj0nk0j0J0L0J5nj5m5
5383Em0k5NK5L0K0Nj0nj5n%n%%k5j5NK5NJ0K0L0J5nk5k5k0%K5K5%j0%K0M0L5K0nnnnnl0l0
5380E0l0k0nJ5J0%%%%%j5J5%n%J0N%J5nnJ5NJ0k5k5j5j5NnJ0j0%%n%%%%j5j5%N5N5L0k0k5
5376D5%J5K5NNj0j5NNj5j5nn%j0NJ0nJ0L0K0j0j5%Nj5j0j0J0%k5k5n%%j0j5j5nNK5K5J0NK5
5373E0J5J0J0j0%N%%%Nj0K0J5%%J5J5%k0k5k0k5k5k0l0j5%J5J0J0NJ5NJ0j0nj0nJ5L0M0J0
5370I5nk5k0j0k0j5k0j0K0L0L0K0j5m0m0j5j5%Nk0n%nj0J0K5J0J5J5J5J0K0J0k0n%j5Nj0%
5368e%NnNK0%j5NK5K5J0j0j0nk5k0k0J5K0K0J0j0%L0J0%j0n%%N%j0j0k0%J5K5L0K0j0%nn%
5365I5j0%j0j5j5k0k0j5k0j5j5J0L0M0Nl0k0%Nj0N%j0J0nj5J5J5J5NK5K0NK0J5NNJ5nj5l5
5362F0l0k0NJ5J0J0J5J0J0J0J5%NJ0NNJ5%%n%%n%%nNj0j5Nnnnj0NJ5J0J0%J5%J0J0j5l5l0
5359I0j5j0nk0j0K0M0L0%l0n0m5k5%j0j0NL0K5J0NNJ5nl0l0l0k5%%j5J0N0N0K5J0J0J5J5N
5356A00k5k0J0M5L0%l5l5n%%nnN%nL0J0nk0k5%j0k0k0nj0k0%nJ5M5N0K5nk0nNNnnnn%k0j5
5353A5j5k0k0j0k0j0j0%K5L5L5K0NnnNJ0j0k5j0%K5n%Nn%Nj0J0J5J5nk0NN%J0NJ0J0NJ5N%
5350I0K0Nj0N%%%j5NK5%j0k0%%%%N%nJ0j0NJ5j5j5l0l0j5NJ0J0J0NJ5J5NNJ0K0%%%j0Nnnn
5346A00nK0K0j0k0l0k5l0k5j0J0n%J5J5nk0k5j0k0j5NK0L5nk0k0%K0nj5j0nJ0NJ5NJ0J0J0
5344a0J0%NJ0%NN%NNj0n%nnnn%n%%n%%nJ0N%J0J5nJ0J0j0j0nj0j0nj0nJ0K5L0NN%N%%NJ0j0
5340F0k0m0k5k5k5NJ5J5%%NNJ0K0K5NJ0nj5l5k5j0NJ0K5K0K0K5K0J0nk0j5j0j5j5%J5%%J5
5337C5nNNJ0n%N%%%Nl0n0l5l5j0K5L5J5J0K5M0M5K5Nk0j5k0k0j0k5j0J5J5K0J0J0k0k0k5k5
5335b0%K5K5K0Nj0J5J5J5K0NNNJ0%j5l5l5k0nJ5L0NnnJ0%NNN%%%Nnnm0m5nK5K5%%K5K0%%%
5331I0Nj0k0j0NK0NN%k0j0NJ0J0J0NnnnJ0Nk5k5nJ0J0k0j5%%J0Nk0k0NNNNNNN%%%j0Nn%j0
5328B0N%j0%j0%%j5NNK0K0Nnl5l5nJ5J0k0l0j5nj0J5K0J5J0NK0M5O0N0K0nnj5nk0l0nNNnk0
5325G0k0j0NJ0J5j0nJ0Nnj5J5K5K0k5l5nN%%k0k5k0j5%K0J5Nn%j5N%j0j0NNL0K0NK5NK5NJ5
5322A15%k5l0l0J0nk0k0nj0j0k0nnj5nNK0M0L0L0J0j5j0j0j5j0j5k0nk0%L0J0J0L0Nk5nNK0
5319A5K5Nj5j5l5j0J5j5nJ0K0J0K0K0j0j5k0nK0K0nj5j5j0j5j0n%J0j0L0L5K0k0n0l0nJ5%
5316d5nj5NJ0K0K0J0%J0N%J0%N%nj0j0j0k0%j5j0J0J5K5Nn%K0L5L0K5L0K0nn%j0k5k0k5k5
5313D5%j0j0%K0J5K0J5nk0k0nnJ0J0%j0j0k0%J0J0NJ5K0Nk0k0nj5j0j0J0%NN%Nn%K0J0L0J0
5310I5nnnnnnnj0nn%j0%nj0%J0%%J5L5J5nj0NnnN%n%n%%N%m0k0J0L0L5J0nnNK0J5J0%k0j0
5307A05j5k5l0nJ0%%N%J0J5J5j5k5k0NJ0%j0j0k0j5j0%k0j0j0K0J5Nn%NL0L5N0K0j5l5l5k0
5304EJ0%J0%%N%%NnNNNK0K0Nj5k0k5j0n%J5j0j5J0K5L5K5nk0k5%K5K0%nj5j5j0k0nnk0m0j5
5301e5j5nNK5M5M0L0%j5j0NK0J0j5l0j5%%n%k0k0j5NJ5K5L5K0%k0k0k0n%J0K0K0J0nk0nj5
5298A0nJ5%NK5K5K0%l5l5j0J0K5Nnj5j5j5J5L0J0nj5k5k0%nJ0j0l0j0NK0Nk5k5j0J0K0J0J0
5295c0J0nJ5NNJ5%NNNJ0J5K0K0K0J5J5K5J0j0k5k0j5j0k5k5nj5j5%NK5Nk5k0J0J0nn%%Nnj5
5292@j5k5j0J0K0J0K0M0M0J0n%J5J0%j0k5k0j5k0k0k0j5%nN%NK5J5J5K0K0K0K0j5j0j5j0j5
5290E0%nj0k0k0nJ5%j5nnnnnnNNj0J0K5J0nj0j5%K0%nj0%J5nNJ0nk5l0l5k5%K0J0J0%J5J5
5287d5%NJ0%J0J0NJ0%NJ5L5L5%k5k0%nj5j0%nJ5J5%k0k0k5k0k5k5%K5NN%J0K5K0%n%N%NJ5
5283B0J5nj5j0Nnl5j0nnj5%N%N%N%%N%%N%Nj0J0J0N%j0J0L0%j5k0%K5J5NnJ0%j0nJ0J0J0J5
5280E5Nl0l0k0k0l0J0M0M0J0Nj0%nnnj5%J5J5nk0k0nnK5K5J0j0k5%j5NL0J5nNJ0Nj5k0J0%
5277B0NK0K5J5k5m0k0%NnJ0n%J0nnJ5N%N%J0%%j0%j0Nj0j0NJ0J0J0NK0NJ0J0n%nnnnJ0j0j5
5274E0J0nn%n%%%NJ5nj0j0j0j5NJ5J0Nk0l0k0k5j0J0Nnl5l0l5l0%J0J0NL0N0M5L0%j5j0nl0
5271e5k5%J0%J0J0%K0%J0NJ0NJ0J0NJ0J0N%k0j0nj5n%j0j0K0L0M0K0j0k5k5k0nJ0K0K5J0j0
5268E5k0j0J5n%%%N%j5%J5L5%j0m0l5m0k5NL5L0J0K5K0%NNN%N%NNNJ0nk0l0k5k5k0NM0J5k5
5265Ej5L0L5J5j0nJ5N%J0Nj0N%j0j0NNj5m0o0l0%J0K0K5J0%J0%J0K5J5%j5j5k0j0j5J5J5J5
5262B5J5%j0nnnnnnn%j5Nnn%n%%%%%%j5NK0J5j5j5nJ0nJ0NK0%K0N5L0Nk0k0j5%L0J0Nk0k5
5259E5j0j0j0j0%k5j5nj5k0k5nJ5J5J5K0NJ5J5J0k0NK5K0N%N%m0n5j5j0J5K0J0K0N%l5k5J5
5256d0K0J5K0J5J5J5J0j5l0l5j5K5L0K5K5L0Nl0m0nj0nnN%%NN%j0J5%k0%nj5%nj0J0NNJ0%
5253A5J0J5%J0K5K0J0nk5nk0k0j0J0K5%n%%%%n%%%%%j0J0%%N%%N%%N%N%%Nk0j5j5k0j5j5k0
5249e0j5NN%J0J5j0J0Nj5k0k5j0NK5J5J0nnnnj0nnnJ5K0K0J0nk5j5j5nJ5J5j0j5j0J0L0J0
5247d0%NNK0%NJ0J0J5K0Nj5k0k0k0nj5nJ5L0Nj5k0k0j0%K0J0J0nk5j5J0K5K0J0NNJ0nj5nj0
5244a5j0nj0j0j0k0j5j0J0K5K5J5K5L0L5K5J0J0j0k5k5m5m0l0J5K5K5J0J5J0K5L5J0j0k0k5
5241D5nnn%j0%%j5%J0N%k0nNK0K0j0NJ5NNJ5%j0k5k5j5K0J0J5J0J0NJ0NJ0NJ0Nj5nj0j0j5
5238F0nnj0j5%J0J0K0J5J0k5l0j5N%k5k0j0%k0j5j5j5J0L0J5K0J5J0J5J5J0J5J0J0J0j5l5
5236D0l5l0k0j0j5J5J5J5J5J5K5J5nJ5K0nk5l0%J5J5%%%%J5nNNN%%Nj0l0l5m0j0j5J0L0J5
5233a0J5nk5NJ0K0K5L0L0Nj0l5l5j5J0K5K5%j5k5m5l0l5%J5K0K5M0K0Nj0j0j5j0j5nnNM0L0
5230D5J5j0j0%k0l0k0J0J0NK0M0M0NJ0J0Nj0l0j5j0j5j0k5nj5k0j0j0k0nK0K0K5J5K0K0K0
5227F5K0J0nk5k5j0J0%%j0j0%NJ5J0nl0k5j0J0K0%%N%%NN%nj5j5nnk0j5%%%%NnN%%J0NNNJ0
5224a5J0J0J0J0K5N0M5K5nl0n5o0m5l0j5nJ0K0K0K0K0K0K0K0K0M0Nj5j5k0k0k0j5k0j5K0M0
5221F0L0L0%n%nN%N%nJ0J5j5nnnj0nnj0n%%%N%%N%NNN%J0NNNJ0J5J5Nk5n5m5l5k0j0k5j0J5
5218d0K0J0K0Nj5nn%j0nnj0j0j0j0j0j0j5%J5L5L5K0J0k0j5NJ5j5%J0%NnNJ0NJ0NNJ0J0Nj0
5215D5k0k0nk5nk5j0J0J0NJ5NJ5NJ5nn%%n%%%nJ5J0NnJ5J0%nj0nnj0j0nnj5nk5%L5N0N5L0
5212A15k0m5l5k0nN%%Nn%%%%%%NNnJ5N%NNNNNN%N%NNj0nk5l0j5nJ0K5K0K5L0J5J5j5l0m0m0
5208a0k0j0J0J0%j0j0J5N%%%J5nNN%NJ0NnJ0J5nNNJ0j5m0m0nK0K0K0K5L0n%%nnnNj0n%J0J5
5205F5J0J5j0l0j0k0j5%K0J5K5N%nj0nnnk0k0j5NL5L5J0j5k0k0%j0N%N%N%NN%%%%N%%N%%j5
5202B5J5Nn%%j0nnnnnnnk5m5k0J5NJ0J0J0NK0K0Nj5k0k5j0nJ0L0M5L0M0N%j0nJ0k0k0l0j0
5199EJ5J0j5m5o0k0J0K0K5J0%J0J0NJ5NJ5%J0J5%k0l0k0k5%K5K0%J0K0J5NNj0nnnnNj0%J5
5196B5NJ0NNJ5NNJ5NN%j0l5m0j0J0%nNj0nNj5l5l5j5K5K5%j0j5k0j5j5J0J5K0J0J0j5%%J0
5193f0j0NNk0J0K5L0NJ0K0%k5k0m0j0NJ0J0NNNNN%NNNNJ0J0NL0K5nnl0l0k5k5J0M0L5J5nn
5190D5nj0j5Nj0j0%n%nNj5%nJ5%J0N%J5J5nnn%j5nnnj0j0N%nj0%nnJ0L5nk0%J0J0%K5K5Nj5
5186C0NK0K0%j0j5k0j0j5j5j0j0j5%K5L0J0NJ0J0j5j5j5j0j5j5j5j0nJ5%NN%NNnnNj0j5J0
5184e5Nk0J0K0%K0J0J0J5NJ5nnJ5nNJ0nnj0j5nNk0nj0NK0NJ5NJ5NJ5J0j0j0Nn%n%nNNnk5n
5180B0J0J0N%%N%%nNK5J5j5l5l5j0J0K0%%k5m5n0k0%NJ5NNJ5K0NK0NJ5n%J0K0J5nj0%nj0N
5177A0j0n%j0J0K0J0j0m0m0j0j0NJ0%J5J0NJ5NJ0J5L0%j5k0k5j5J0J0K0NNK0J5%j5m0l5k0
5174f5K0L5K5K0J0j5j5J0K0J5nl0m5l0j5K5M0M5M0J0j0j5%K0Nnj0j5nnj0k5l0k0%N%%K0J5
5172A0K0%J0J0N%%%N%N%%N%NK0K0%k0l0l0k0j0J5L5M0J5N%%Nl5l5l0l0NK0K0Nj0l0k0j5J0
5169b5%NJ0N%J5nJ0J0J5%J0NJ0N%%%%%n%%j0nnm0l5k0%NnNJ5K0%nnL0M0J0k5k0j5%J5J0nn
5165A5j0j0K5Nj5k0J0M0L0J5nk0l5n0m0k5K0K0K5K0K5K0j5k5k5j5J0K0NK0nj0Nj0n%j0%nk5
5163e0k0j0k0j5j0k0NJ0J5L0M0K5J0nk0k0%K5M5M0L0nn%K0L0K0J5nn%j5k0l0m5l5nnK5J5n
5160C0k0j0nJ0L5Nnj0J5N%%NNN%NnJ0J0nnj0j0nnj5j5%NJ0j5l0k5j5%K0Nj0%NN%%Nj0k0k0
5157g5j0J0K0K5J0n%nnNj0n%NK0J5J0J0J5J5J0%n%%j5j5%NNj5l5l5j0K0K0K0K0%%J5J0J0J5
5154F5N%%j5J0Nj0n%nk0nj5nj5k0%J5J5K5J5j0j5j5j0NK0J5J5j5k5j5j5j5J0%j0Nj0N%j5J5
5151d0J0j0NNnNN%N%nJ0%%J0NNNj0j0J0L0K0K0K5J5j0j0%k0%%n%%n%nj0j0k0%J0K5J5K0nk5
5147E5m0n0k0nJ0L0K0K5K0K5K5%k0k0nNJ5nnJ0%%K0J5K5J0j5j5j0k0j5n%k0l5j5%NJ0nNJ0
5144A5nJ5J0nnnnj0%nnnj5nK5K5L5L5L5L5j0l5n0n5l5j0J0N%nn%j0%n%K5M0J5j0j0j0j0j5
5141b0nj0K5K5L0K0j0nNL0L0Nk0j0j5k0j5j5k5nNK5K0J0NnNNj0J0Nj0nk5j5k0nk0k0nk5%K0
5139f0K0J0nNNk0k5k0k5J5J0J5J0NN%N%NN%J0NNNNN%J0J0j0NN%N%NNJ0K5j0m0m0j5n%NNNJ0
5135b0%J5%%k0NL5M0K5j0l0m5m5l0NJ5J5K5J5%n%%%%j0%J0j0%%%%%%K5K5K5L0%j5j0n%%n%
5132E0%n%%J5J5J5J5j0j0l5k0NNj5l5j5J5J0J0%j5k0k5k0nNK5L0J5K5K0K0%J0J0j5m0m0j0
5129b0J0%NN%j5j5NJ0M0K5K0NnN%%NN%k5k5NJ0J5%k0k5k5j0l0j0%K5N0M0J5Nj5l5l5l5NL0
5126eL0%k5m0nJ5%k0j5N%j5j5%j0nJ0J5J0J5K5L0K0k0k5%J0J5L0M0K5J5J5K0nk5m5l0l5j0
5124enJ0%N%k0j5nJ0NNJ5K5K5Nj5%k0j5nNNN%J5J5J0J0j0k5k5j0j0J0Nnk5j0K0J0NNN%J0N
5120B0NNj0j5j0j5j5j5j5j0K5K5nj0j5J5K5NNn%%NnnN%%J0j0j5NJ0Nnj5K0L0K5K0Nk0l5l0
5117a0l0nJ5L0L5J0nm0l0k0j5%j5nK0J5L0M0N0L0K5%j0k5k5j5NnJ0K0J5nk5l0nJ5L0L5L5N
5115A50j5nJ5J5Nnj5l5k0k5k5k5k5l0K0K5K5J5k0m5l5l0%J5nJ0J0NNNJ0J0J0J0K0%NK0K0J0
5112G5J5J5nk5k5nj0nj0NNJ5K0Nk0j0k5j0%%nN%j5j0nNJ0J0J0j0nj0j0nj0nj0N%J5K5L5K0
5109D5J0j0k5NK5K0%NNnnl0l5%j0k5k5j0NJ5M0N0K5nk5j5nn%j0nnnnj0nnj0k0Nnj5J0J0K0
5106d0%k5j0K5M0J0nN%J5%NJ0%N%NJ5K0j0j5%nj5k5l0k5j5J5K5K0K0K5L0L0K0NJ0j5l0m0l5
5103A5l5k0J0J5J5j0j5k5nJ0K5J0j5l0k5NL5N5N5K5K0nj5nnj5%J0J5K0Nj0k5l0j0%NnNK0n
5100F5k5l0nN%%nNNj0k5k5nK0K5L0K5Nk0nK0K0N%%%%k0nj0k0k5l0k0NK5K5Nnk5k0j0NJ0J0
5097c0NJ0J0NJ0J0J0%J5%J5J5%l0k5k5l0j0j0K0J5K5K0K0K5%k0j5%j5k0j0k0%k5k0n%N%N%
5094g0N%%K0%%K0J5nNNK0j0l0j0j0j0nj0nj5nj0%J5K0M5L0J0j0J5K5L0J5j5k0j5j5NJ0K0K5
5091H5J0k5k5k5k5j5%J5K0%k0nj5Nj5j5%N%%N%NJ0n%%j0%n%n%j5j0k0nJ0K5K0K0J5J0NK0J5
5088D0NK0N%j5j0nj0j0nj0j5j5k0j0J5K0J5J5L0%k0n%J5%j5%J0nk0k0nJ5nnJ0J0n%NN%%%J0
5085A5j0NNNnj0n%J5J0J5nk5%K0J5%NNJ0%K0L5J5l5n5k5j5%j0j5j0j0j0nj5nN%N%%J0N%NJ5
5082c0J0J0J5J0%J5K0J5K5Nj0m0m5l5m0k0j0NNK0J5J5J5K5K5J5j0j0j0j0k0nJ5J5K0nnn%N
5079A0nNNnN%j0j0nj0nnj5nK0NNK0J0J5NJ5nl0k5j0j5j5k5j0j0J0j5J0L0M5L0J0K0J0k0k5
5076Ek0J0Nk0k5k0j5k5nK0J5NNJ0J0Nnj0J0K5K0%j0k5j0j0%J0Nnk5k5j0J0K5N0L5K0J5J5%
5074F5j5j5NNNNJ0k5l5j5l5NJ0%NN%J0%%nn%n%%j0n%n%n%n%%%N%j5j5NK0M5L5K5J0nnk0m0
5070a0n5l5j0nJ5J0Nj0j0nnj0J0M0L0J5%%NnnNj0J0NJ5NJ0J0J0J0J0n%j0%K0Nnk5j0nNNnn
5067A0%j0J0K5L0Nj5j5k0nk0Nnnj0n%nk0N%j5nnnn%NJ5nNNNNN%J0NL0M5L5M0K5K5L0J5J0k0
5064B10j0%J5L0L0J5%l0m5l5m0l0l5l5k5j5nK0J5%j5k0nNJ5L5Nj5l0j0J0K0K0J0K0%nj0k0
5061D0j0J5J0J0j5nN%%%%%N%J0%N%Nnnj5%%j0j5%%N%%j0k0j0j5NK5K5J0nj5j5j0J0NNJ0nk0
5058@j0l5m5l0nJ0J0J5K0J5N%Nk5l0j5J0J5J5J0J5j0J0J0K5N%J0NNK5J5%j0k0%nj5k0nk0n
5055e0NNnJ5J5K0%j0k0k5j0NJ0K5K5J5J0nj5j5k0k0nK0K5K5NJ5%%nk0k5k0k0%K0K0J5K0NJ0
5052D0%NNNJ5%k0nnk0j5nk5%j0j0%j0j5%K0K5NL0J5J5j0nnj0J0K0K5Nnj0j0j0j0j0J5K0K0
5049G0K0K0J5j0l0k0k0l0l0k5nJ5J5j5j5NJ0NNj5nJ5K0%k0nK0K5J0j0j0J5K0Nnj0j0NNJ0N
5046D5%j5l5k0J5K5%j5j5Nj0n%nnn%nnnk0NNJ0J0NNj5%nNNL0L0K5j0j5j5j0NNj0NNJ5%NJ0
5043C0J0Nj5NJ0J0K5J0j5nnnk0k0j5J0NJ0NN%Nk5k0l0j5NJ0K0K5K5Nj5nj5NJ0J0J5K0L0L5
5040A35K0Nk0l0m5k5j5nj5nj0j0j0%K0K0nn%nk0k0k0j5NK0J0J0J5J0J0J5%NJ0n%NN%n%n%%
5037B5nj5J0K5K5L0K0J0j5m0m0k5k5l0j5J5M5K5L0J5j5k5k5j5j0j5j0%N%%%%N%%K0J0NJ0J0
5034A5J0NJ0NJ0%NJ0K0nk5k0j0J5J0K0NK0Nj0nnk0m0l0k5nJ5NNNNJ5nN%N%nN%%N%%%%%N%n
5031B5nnj0k0k5nJ5K5J0Nj5nNK0J0%nk0k0k0nJ5K0K0K0Nj5k0k5nnk0j5nK0K5Nk0j5nK5L0M0
5028C0K5J0J0K5K0j0j5l0j5l0nJ0J5%l0m0j0L0L5K0Nj0l0j0k0nj0j5j0j0j5j5J5nj0k5j0K0
5025a15L5L0%%J5L5M0K5NNj0j0j0j5J0N%NNJ0%NN%Nnk0l5m5k0%J0J0%J5%J0Nj0nj5nj5j0j0
5022f5j0%J0Nk0k0j0J5J5k0j5%K0Nj5j5NL5L5K0k5l0l0nJ5J0%J0L0M0K5J0j0j5%j0%J0L5K0
5019E5K5j5k0k0j5NNK0J5J5j0l5n0m0j5j0j0NJ5J0J0L0K5n%j0k5l0k5k0NK0K0K5K5K0K5Nk5
5017@nnNNnJ0%%J5%NL5L0J0nk0nj5j0j0j5j0K0K0L5J0j0j0%k0l5j5%%%nNK0J0J0Nj5k0n0o0
5014i5m0nK5J5NnJ0K0K0Nj0k5m5j0K0K0K0J0K5J5nj5NJ0NK5K5nk0k5%K5K0K5J0%j5k0k0nn
5011a0J5K0K0K0j0j0nj0j0nj0j0nj0j0j0j0nj0j0J0J0J0J0K0NJ0J5j5J0J0j0j5j5NK0L5J0
5008E0J5NNj0k0k0%K0J0J0j5j0l5l0k0k5nJ5L5L5J5%j0l0j5NJ5J5J5K0j0%nnn%%j5Nj0j0N
5006a0j0nnnj0j5j5j5j0j5j0j5NK0J5NJ5J0%K0K0K5%nk0k0k0k5J5J0J5J0K5K5K0nl0l0nK0
5003b5M0L5%%%%%nJ0J0j0j0nJ5L0L0%j5k5k5j0j0NNJ0Nj0j0k5j0%%nj0k0nJ5%%J5J5K0Nj5
5000A5%%j5j5l5j5nJ0J5J5%nj0J5J0K0NJ0NNJ5nnJ5J0Nj5m0k5n%%nnn%n%n%nnnnnnj5NnK0
4996g5J0%J0J0J0J0nj0nnn%n%j5J5K5K5K0NJ0J5%%J0nnJ0%nj0m0k5k0nK5NJ0j5k0NM0J0%n
4993@j0J5K0J5J5j5k0k0j5j0J0n%N%j0J0K5K0K5L0%k0j0nj0NJ0j5j0J5n%j5NJ0J0J5K0Nk0
4991G0l5j5J0J0k5m5j0J5K5%j0j5%J0N%%j0n%k0j0j5J5L5M0K0%k5l0l0k5nJ0J5nJ0nNNJ0J5
4988a5j5l5j5j0NNJ0J0J0J0NN%L0L0J5nnj5j0l0k5k0nN%nnj5%%nj5k0%J5L5L5K0N%%K0J5J0
4985B5nj5j0k5j0K0J5K0J5nk0j0nj5j0j0j0nJ5%NJ0%NJ0%K0J5NJ0J5J5J0j0j0NK5L0J0%k5
4982A00l0l5j0J5K5J0NN%k0k5k0k0j5j5j5%K0J5J0%K0J0J0k0k0k0k0j5k0l0j0nn%nNN%j5j0
4979a45NK0K5J5J5%NnK0L5J0nk5k0k0j5j5k5j0J5J5J0J5NNj5l0k0k0nJ5L5L5L0L5L5Nn%nL0
4976E0L5L5J5m0m5m5j5%j0nj5nj0j5k0k5m0j0J0K5L5L0K0N%k5nj0%K5L0J5K0K5Nk0j5%j0%
4974eNj0%nj0NNNNJ0j0j0J5K0J5j0j0j0n%J5j0j5%K5L5J5%%J0nk0l5m0nNJ5J5nnnnnn%nNK0
4970eJ0J0J0J0J0J0J0Nk0k0k5j5%J0%j0k0k5j5%nj5k0nJ0L5J0j0nJ0J5nNJ0%J0N%N%J0%j0
4967b0J5%%%%k0j5k5l5j0K0L5J0j0j5j5NK0K0J0J5J0J0J5k0k5k5l0j5K0J5nnnnJ0J5J5J5J5
4965a0J0J5J5nJ5J5nj0nNK5j5m5l5k5NN%N%N%%J0j0N%J0J0nJ5J5%NJ0j0nnnl0l0%K0M5M5M0
4961I5%j0j5k0j0k0k0NJ0j0nj0n%%j0N%%%nN%nJ0%%N%J0J0NJ5J0J0NJ0J0j0%%k0k0%K0K5N
4958G5%j5%%J5J5%n%j0%%n%%%%%nk5j5j5j5k0j5j5J5K0J5K0NNNN%k0j0nnnJ0J5K0K0nj5l0
4955Enk0k0nJ5NK5K0%k0k0J0K0J5J5%NNNnk0l0%K5K5k0l0l0j5nj0j0j0k0nj0j0k0nK5M0L0
4952e5L0J0j0nNJ5j0NNNNN%NN%%J5nNJ0j5j0NL0Nj0j0NK5j0k0k0j5%nnNNNJ0L5M0%l5n5n5
4949e5k0k5%NJ5J5K5K5L0J5%j5nj0j0j5k5n%%%N%n%nJ0j0j0J0J5J5J0J5L0K0K0%k5k5J0Nn
4946B5k0j0j0N%%%%%J0nJ0K0J5J0K5K0N%J0j5k5m5m5j0j0k0l0m0m0l0%%j0NK5K5L5K0nnj5
4943a25%J0J5J0J5L0K5L0L0J0J5j5k5j0j0%J0J0nj0j0n%%nj0nj0j0nj0k0%K0K0%k0j0J0J5
4940d5J5K0J5K0K0NNnJ0J0J0NJ0j0l5l0j5K0L0K5K0Nk0j5j0Nk5m5m5j0NK5N%j5J0K0%%%Nj0
4938a5j0nj5nnk0NnJ0NNNNNJ0n%j0Nnn%%nJ5%J0%NNNNNNk0k0j5%K5J5K0nk5%J5J5n%%nnNj5
4934b0%n%n%%nn%nj0k5k5j5J5L0M0M0L0J5%k0j5k0k5k0k0nJ0L0K0K0%k5j5nK0K5J0NNj5j0
4931@Nnn%nj0%j5j0j0j5j0j5j5nJ5L0K0L0K0K5L0J5nj5k5n%k5k0%nJ5NNJ0NJ0Nj0%j5%nj5
4928b0%j0j5k0k5j0J0J5K0J0NK5L0nn0m5nJ5Nk5j5%L5K5n%NNNJ0j5j0j5j0nnj0NK0NJ5J5%
4925d0%J0%nJ5J0%j5J0L0L0K0NNJ5L0J5nj5k0l0j5l0l0l5%n%%%%j0j0K0K5J5%%N%k0k5%M0
4922a0L5J5%k0%J0k5l5j5%Nj0%j0nK0Nnk5k0%nk0%j5j5nNK0J0J5NK5K5Nk5k5J5Nnj0k0NK0
4919h0K0J5K5L5Nk0m5k0%K0K0%%%%NJ0K5nJ0J5NJ0k0l0l5j5nJ5nJ5K0NK0J0nnK5K5L0nk5j5
4916E0n%J0j0%nnn%n%n%%n%n%n%%nnNn%n%%%%%%%N%%K0J0Nj0l0k5j5nJ0nJ0nNJ5nj0J0Nnj0
4912d0k5NL0K0J5K0K0j0j0j0j5NJ0N%%k5NL0M5L5J0%k0l5l0k0k0j0j0j5j5j0%k0k0j0J0K0
4910h5n%n%NJ0J5%%J5J0Nnnnn%j5j5NJ5L0J5k5j0%K5K5J0j0nNnNJ0j0NnnN%n%%J0J0J0J0N
4906C5j5l0m0nJ0Nn%N%nnk5j5j0J0K5K5J5j0j0J5L0K5%n%nk5j5j5J0j5k5j0j0NK0L5N0L5N
4903F0k5l5k5N%k0k0k0j5J5M5L5K5Nj0Nnj5j0j0j5j0j0k0nNNNNJ0%%J5J0%%K0%NJ0NNN%j5
4900A5k5j5NK0J5K5Nnj5k0j0k0l0j0J0J0%nj5%K0K5K5J5j0j0j0j5%%%%n%%%N%NNNNN%%j5j5
4897c0n%j5k5NNnnJ0J0j0nNM0M0J5nk5k5j0J5J5%j5nK0K0j0j5j0J5J0nj5j5NK5J0Nj0j0J0
4894E%%J0k0k0j5k0j5j5l0nNK5J5J0J5J5J5K0J0M0L0K0k5l0l5k5nNnNn%%%K0K5K5K0j0j0j0
4891C5j0j0%%j0k5k0NJ5J0%nJ0J0%%J0j0j5j5j0nk0j5nJ5L5K5K5Nk0j0%%K5NJ5J5J0J5J0n
4889H5J0%%k5m0l0k5NL0K0J5N%k0l5j5%nj5%j5j5n%%%%%%%NNL0K0J0%k5j5j0j0J5%%N%J5n
4885c5j5j5J0K5K0J5j0k0k0k5k0j5j5J5M5N5N0J0%%nj5j5j0nnnnNJ0M0M0L5J0j0j0j0NJ0J5
4883A30J0j0l0l0m0k5nNK5K0NJ0J0K0K0J5J0J0L0nl0n0m0l5l0j0J5J0nk0nJ0Nk5k0k5k5k0
4880a25j5%NL0L0%nJ0K5M0j0k5j5j0J0L0K0K0J0NK5%k5j0k0k5j5%nJ5J0K0j0k0nJ5K0%%J5
4877A5J0%j0j0k0nj0j5k0%nJ0%NL0J5j0j0J0L5L0J0%k5j0j0n%k0k0l0k5%J0J0nJ0Nj5j0J0
4875g5K5N0K5K0%j5NJ0k0l0k5k0j5nj0J0L5N0N5M0%l5m5l5k0Nn%%nNJ5j5j5k0k0j5k5NK0L0
4872f5L0K0nnJ5J0J5J5nj0Nj5nnnj0J5nnJ0N%%%%k0j0j5nj5k0nNJ0J0%J0NJ5Nk0N%j0j0%%
4869f5j0k0k0k5k0J5J5J0J5J0K5K0J0nk5k0nK0M0M0K0Nj0l0m0l5j5NJ0J0K5L0J0j0nnj0j0
4866e0nj0nnK0J0%NJ5NNnk5k0j0nk0k0nNK5K5L5K5nk0k0J0K5M5M5L0%k0j0n%%nNj0n%n%%j5
4863C0Nnn%j5j5nj5%K0K0K5K0J0nk5%J0%NJ5J0J5J0j0l0j5k0nn%n%j0%nnj0nj0J0J5k5k0%
4860e0J0J5%NJ0NNj5j0j5j0NL0L5Nnnnnnn%j0NJ5J0J0K0%J0J5j5nj0j5nj5nj0NJ5%K0NJ0J0
4857E5J0j5j0j5j0NNk0k5l0n%%j5j0j5j0K0J5K0K0J5J5J5J0K0nl5n0k0j0nk0%J5J5NnK0J5
4854c5%nnnnnnnnJ5J0NJ5J0J5K5Nl5k0%Nnk5k5nK0J5j5j5K5L5L5K5K0j0%J5K5K0j0j0j5j0
4851F5j5j0%Nj0NJ0nk5l0n0m0%K5K5K5Nk0%Nn%%k5j0j0j5j0j0j0%J5J0NJ0J0NJ5NJ0J5Nj0
4848c5j0nj0k5m0m5k5L0M0L0L5L5Nj0j0%J5NNn%%nNj0j0J0J5NNK0J0j0l5k0%L0J5J0J0J5J0
4845E0J0nn%j0j5k5k5k0nnnnnnj5NJ5J5K5NnN%nNJ0J5%k0j0k0k0j0j5J5K5J0j0N%J5J5K0J5
4842A5J5J5K0J0%k0j5%nj5j5%nnNj5l0j0NJ0J0NJ5N%J5J5%j0l5k0j5nJ5%NK5K0K5K5J5J5k0
4839F5k0j0j0nj0%j5j5%%K0K0Nj0j5k5nNJ0J0J0j5nJ0L0K0Nj0k0l0k0l0k0J5M0L0K5J0nJ0
4836D5n%J0nNN%J0%j0j0nj0J0J0NJ0Nj5n%j0l0l0j0%j5k0J0J5K0K0K0NNJ5NnJ5J5nj0j5k5
4833B0%j0K0L0L5K0NNnk0j5j5k0j5j5J0J5Nj0nNj0%NJ5Nnk5k5%J5J5nl5l0j0K0K0J5J5nj0
4831Enk0%J0L0L5J0j0j0k5nNK0J0J5%%%%k0nJ0L5J5j0l5j5NJ0J0Nj5k5l5m0k5j0NNNJ0J5%
4828d0J5J5J0J5J5NL0%j5k0j5j5%%%N%K0K0NJ0K0M0L5J5j0j5j5k0k0k5j5j5%nj0j5nK5L0%
4825E5j5j0%j0j5j5l5l0j5%NN%N%J5J5J5J5j0j5nj5j5nJ0K0J5N%j0nnJ0L0L0Nnj0NJ0J0J0
4822D5K0K5K0K5J5J0K0Nm0p0q0o5l5k5%J5M0M5N5L5Nnj0Nnn%nj0n%j5j0nnj0%J0nj5k5j0%
4819f5K0N%%NNN%NNNNNnJ0NNJ0J0J5J0J5J0J0J5%j5k0%K0%k0k5k5l5m0k0nNn%J5J5K5Nj0N
4816b0K5L0J0j5J0nnJ0%%%NJ0nnJ0J0nj5k0nk5k0j5j0k0NJ5NJ0J0NJ0J0j0l0k0j0NK0J0J5
4813b0K0K0%k0k0%J5K5%k5j0j0nj0j5%NK5NK0J5J5K0Nnl0k5j5j0%K0L0NnnJ0%%J0%J0M0L5
4810A20Nj5m0l0k5k0m0l0k0%K0M0M0Nk0j0nj0nnnj0N%nL0K5L0K5M0L0nl0l0j0k0k5k5k5k5
4807g5k5%J5J0NJ5L0L0J5J0J5nl5m5j0J5L0Nk0%nk5k5%J5J5Nk0k0k0NL0K5NNNNJ5J0nl0k5
4804e5j5J5J5nnnj0J0j5%%J0J0J0J5NJ5NJ0J5J0k0k0n%n%nnnnJ5J5nk5l0nJ0J5J5L5K5K5j0
4801D5k0k5nj5k0%k5k5j5nK0K0%k0k5%J0J0K5%j0NK0M5L5K0nj0j5k0J0L0Nk5m0k5nJ0nnNn
4799e5nNnnNn%%%nN%%%n%K5K5K0nj5j0%%J0J0%j0j0%J5J5%%nNK0K0Nnk5k5n%K5J0nj5j0J0
4795@Nj0nj0j0j0nj0j0k5%L0L0K5%%J0L5L0L5J0nj5j5l0k0k0n%K0J5k0j0NK5L5J5k5l0m0j5
4792b0J5L0J0l0l5j0L0M0J0%j5j0%k0j0j0k5%nnn%n%n%%%NNk5j0J5J5j0l0l0j0J0K0N0N0L5
4789A5K0J0J5j0j0j5j0N%nJ0k5k0J0J5K0%k0k5J5%nj0%NJ5nNN%NJ5J5K5Nl0m5n5k5J0J0J5
4787e0J0J5J5J0J5k0k0j0k5k5k0j0nk0nK5N0N0N0M0K5J0j0l0l0m0k5j5NJ5J5J0J5nk5k5nJ0
4784c5K5L0J0nk0nj0j0j0%L0L0J5j5j0nJ0N%nk0l0l0nJ0L5K0Nk5k0nJ5K5K0K0N%N%%k0k0n
4781E%k0j5n%%j0J0Nnj0J0K5J5J5K5J5%k0j5%J0K0nk0%j5j0nnj5%%j5%j0nJ0n%%%%%J5J0J5
4778eJ0j5j5j0k0%J0J5nK5K0K0K0Nj5j0nnnj5%NNnJ5K5K0%j5j0j5j0j5j5j5j5j0j0J0Nn%%
4775e5J0nk0j5l0nNJ0J0J5%%NK0K5k0l5l5j0%J0NK5K5J0Nnnk0k0NK5L0L0Nj0j0%J5k0j0J0
4772c0NNJ0NK0nnJ5M5J0nnj0J0K0J5%j5k5k0k5k5j5%%Nj0j5j5j0NNN%%NN%NNnnnnJ0J5j5k0
4769f5J0K5J5J5%NJ5K0Nk0l0l5k0nJ5K5K5nl0l0k0k0%J0J0J0J0J0J5J0%K0Nj0%n%%j5J0N%
4766b0NNNNnJ0J5K0J0K0nl5l0j0j0j0j5nnj5j0%J5L5L5K0J5j0nJ5nn%nNnj0J0K0L5L5K0%k0
4763A15j5nk0l0l0j5nNJ5j0j0j0j5j0J0K0J5J0J0nN%k5m5l0l5j0N%nJ0K0K0NNN%N%%N%N%J0
4760c0nJ0%nJ0%%nk5k5k0J5N%%K0J5NJ5J5%J0n%N%%%NJ0NK0N%K0J0Nnnj0nnnj5%J5J0NK0K0
4756A05N%J5K0k0k0l5l0l5nJ0NNj5j0j5j0k5j0J0K5L0%Nj5j5%J5K5L0J0Nj5n%j5j5j5j0j5
4754c0k0NK5M0M0J0Nj0j0NJ0NJ5J0J0j0nNj0nnJ0J0j5k0K0J0K5K5K5K5%NJ0nk5k5%J5L5K0
4751B25Nj0m0m0%L0K0K0K0J5J5nj0J5L0J0%j5l0j5%J5NNJ5K5M5L0K1K0J0nk5nJ0J0Nj0k6n
4748C80J6J5K5J5%%L0M5O0N0M5M0M5P1O5N5M0N5P5J06J15J30J51J35J40J56J75K01K40K91
4746B967L66M11M61N22N91O87P57Q47R17R63R57Q38O06L16j5l36n96p42p92p52o62n01l26
4745G484j61nJ56L06M51N86P17P82P42N86L21K0l10o17q67j023j058j042r53q57p27n91m77
4743C463l91l35k51k06j55j40j26q5o0n0l5m0j5J0J0K0M0O0R0J00J16J40J71J90J90K06K41
4741C158K80L11L66M41N32O06O97P72Q62R33R72R53Q17N96K76p0l96o27p77q27q02o77n01
4740G895l11j40K0J75L51M86N87O62P11O87N62L20l0l96p27r42j063j098j042r38q47p27o11
4738C584m97m11l20k76k51k05j71j30j30j36j00q5q5p6q0o0l0l0j0Nj0k0k0k5k0m1m0k0NJ0
4736C25J0%nJ0NJ5%k5l0l0l0k5j0J5J5%j5k0k5%%k0j5%K0L0K0N%l0l0k0nj0j5j5j0j5j5nN
4733E5%N%N%%J0J0J5Nnj5l0k5j0j0NL5J0J0j0nnk5j0j5%%K0M5K0J0nnJ5J5J0n%n%%nnn%j0
4730I0nnj5%j0j5%nj0nj0j0nnj0%J0%N%N%NK0J5K5Nk5m5m0l5k0k0j5k0%L5N0L5K5N%%nK0J0
4727B5%%j0%j5%nnj0n%%j0k5j5nJ0L0J0%k5j5%NK5J5%%j5j0nNK5K5J5J5K5K0%j0l5j0K0L5
4724G5K5Nj0l0l5j5k0k0k0NK5J5J5j0%J5K5K0nNJ0J5K0K5Nj5j5j5k0k0j5j5k0J0K5J0J5J0
4721G5J0K0K5J0j5l0k5j5J0nnnnnnJ0NNN%j5m0l0m0j5%%j5k0j5j5J5J0J0J0%%J5J5L5K0Nk0
4718c0l0l0j0j0j5j0N%J5nnj0j5J0J0J0NNnJ0J5J5J5J5J5J5J5J5k0m0l5j5nJ0%N%k0nj0j0
4716a30j0j0j0J0NnJ5J5K0nj0nJ5j5l0m0k0J0N%k0j5%J5L5K5K5K5L5M0K0%%%nj5j5nk5k5j5
4713a15%j0k5k5%L0L0L5L0J0j0j0J0K5j5j0%J5K0J0J5J5J5%k0m0k5n%%k0k5nnK5J5J0j0j0
4710g5k5k0k0NNJ0N%J5nJ0J0%NNJ5nJ0J0j0j0J0K0L0J5j0k0j0j0j0j0j5j0j0j0nJ5J0NNNJ5
4707e5%%nn%n%n%K0K0K5J5%k5k0nL0K0nj5l0j5l0j5nN%%j5k0J5J0J5%j5%J0J0%j0%J0J0Nk5
4704a05j0J5K5J0j0%NJ0n%NJ0%k0k5k0nj0J0j0NJ0J0K0J0J0j0n%J0J5K5N%%j5NJ5K5J0j0m0
4701c5m0m0k5%J5L0M5L5L5J0nnNJ0j5%%nl0m0l0j0nNK5K0j5j0j5j0j0nJ5J5K0J0K0J5K0K0
4699B0J0%j0%nj5%nnnnNj0k5j5J0J0N%nJ0L5K0%k0k5j5j0K0J0K5K0K0k0j5j5k0j5j5k0j5n
4696i5nk5NL0J5K0K5K0Nnj5k0j0NK0K0%j5j5j0nNJ0J5J5K0Nj0k0k5j0Nn%N%%N%nJ5N%%NNN
4692a0nnn%J0J5nk0m5l0nNK0K0N%%nj0%%j0Nj0nK0J0n%nNK0K0J5%k0j5%K0J5J0J5J0J5k0k0
4689@k0j0j5NK0L0L0J5J5j5j5j0NNJ0%j0k5j5nnk0l5k5j0NK5L0J0J0j0j5nk0%%n%%n%nN%%
4686h0%NnN%%%N%%%n%NNj0l0k0j0j0J5%J5K0%J5J0J5J0nj0j5%K5M5L0nj5%nk0l0m5n0l0j0
4683a85J5L0N0M5M0J0nj0k0j0J0%Nk0l0l0l5j5%K5L5L5K0J0n%N%%%%Nk0nj0nj0j0nj5%%k0
4680a25nj0j5%J0NJ0J0J0J0%J0L0J0J0j5nnJ5K5K5K5J0k0k0j5k5j0j0%n%%%%%j5%J5L0L5J5
4677A0j0nnj0k0%J0Nl5j5n%Nj0n%k0J0K0J5j0j0NNnJ5K0%j0k5k0j5%K0%l0k5j0J0K0J5J5J0
4674i0J5j0l0k5j0NK0K0K0L0J5j0j0%k0NNNNNNnJ0K5K5J5k5m0l0j5%nj0j5%NNK5N0M0J5j5
4672El0NJ0J0Nj0j5j0j5l0l0j5J5K5%J5J5J5J5J5J5nj0%j5j0%nj0nnj5nNk0nn%%N%nN%%J0
4668h5nnN%NnJ0J0K0J5J5J5J5J5J5NNj5l5nn%j0nK0%NL0K0Nj0l0%J5K0n%%nNj0%%%n%nNj0
4665B0%%j5NNj0j0J0K5j5n5l5k5j0Nj0nNnNJ0j0%N%N%%%NK0L0K5K0Nj5nnNK5M5M5J5j0m5n5
4662@k5k0l5j5nJ0J0%%k0j0j0J5L0K0K5L0L0L0L0K5Nj5j5nj0k0k0j5j5j5j5%nj0NJ5J5nl0
4659d0k0k0j0K5K5J0K0J5J5J0k5k5%nj0NK5L5M0K5n%Nnm0l5m5k5j5NnnnJ0nJ0%%%Nk0k0k5
4656a25k0k0k0l0j0K0K0J5L0K0K0K0K0J5j0%N%NnJ0J0J0J5J0J5J0J5J0%nNn%%j0N%%%%j0k5
4653A0NK5J5J5J5J0K5K5%J5N%k0l5j0nnj0l0j0J0NJ0j5%%l5k5J0L0K5%j5k5l0j5j0j0nl5k5
4651a15j0L0M5L0J0k0k0NK0J0J0%j5k0nNK5J0j5l5l0nK0K5J5K5Nk0k0nJ0%Nj0J0K0M0L5K5
4648I0Nnj0j0nj5k0nj0j5%J5%J0K0nNJ0nj0%j5%J0j0j5k0j0J0K0J5J5j0k5j0%%K0J5J0j0k5
4645EJ0nnJ0%j0%%j0nj0j0%j5nj0j0j5k0nJ5K0J0K0K5%nk5nJ0%%NK5K0J0j5k5j5j5NK0K5N
4642@j0NK5L0K0J5J5J5nk0k0nj0K0K0nk5k0l5j5J0J0K0Nj5N%j0k5k0l0j0k0%L0K0n%J0j0k5
4639f5j0J5J5NJ0NJ0J0NNJ5Nj0j5NJ5J5j0k5nNN%j0N%n%k0nj5l0k5j5J5K5%nk5%J0NN%%L5
4636e0L0K5J5j5j5J0J5K0NNj0l5l5nnk0NK0K5L5J5%J5%NNk5j5nj0j0j5nnJ5NN%j5nnj0nj0
4633e5%L0K5L0L0nnn%nk0k5NJ5J5J0K5L0J0k0m5l5nJ0J0nj0nj0%j0J0j0l5j5%J5NNJ0J0K5
4630@M5L0L5L0J0j0j5j5j5k0j5m0m0k0J0L5L0J0nj0j0j0j0J0J0J0J0J0NJ0J0nnj5%NJ0L0M5
4628A40%m0l5nJ0NJ5J0K0K5Nk5l0k0J0N%nnnj5k0j5k0%n%Nj0N%%nJ0K0nNJ5J5Nl0j5K5L5L0
4625A05J0j0j5j5l0j5Nj5k0k5nnJ0%N%J0j0J5J0nj0J5J0nnJ0J0Nj0k5n%j0NnJ0%%K5K0j5j0
4622A0j0j0j5j0j0j0k5nNj0nNK0L5L0K5L5L0Nn%Nk0l5k0j0J5K0nnn%j0j5j0j0%J0J5nj0k0
4619c0k5j0J0J5J0J5K5K0%j0k0j0j0J0J0NJ5NNJ5J5Nnj5j0j5nj0k5%J5J5J0J5L0Nnk5k0k0
4616@j0K5K5J5K0K5%n%nj0j5%NNj0k5m0n5l0NJ0J5nJ5L5K0K0J5%k0l5n5l5nJ5K5K5K0L0Nj5
4613@l0j0%K0J5%J0J0j0j5k5l0j5nJ0L0M5K5J0%nj0k0nNNnJ5NJ0J0J0%j0j5%%j0nnj0%j5%
4610b0J5K5K0J5nk0j5j5j0j5j5nnJ0J0%j0J5%Nj5j5NK0J5k0j5k0%L5L5K5J5K0J5J5nk5j5j5
4607C5j5j5j0j5nJ5L0L0J5J0K0Nj5k0k5j0J0J0%K0J0J0j5k0k5l0k0%J0J0nk5k0J0J5K0K5J0
4605C0j0j0J0N%j0k5j0%K0K5K5J5j5j5j0k5j0N%NNnJ5N%NJ0NJ0j0j0J5K0%l0m0k0K0L0M0M0
4602A05nk5k0j0%%%%%j0k0l5l0%J5J5%J5J5%k0k0%N%j5j0j0j0j0J0L5L0%%NK0K5J0%k5l0j5
4599a5j0J5NJ0J5nk5k0j0nNJ5nj0%j0NNK0K0Nj5j0k0nNnnJ0K0J0nj5J0J5%j0N%nk5l0k0%K0
4596g0K0N%K5K0J0J5K0j5j0%K0K5%j0j0j5%%J5NJ0%j5j5%J5%%%%%j5j0nk0nk0j5n%J0J0NJ0
4593a5NJ0%%%nk0k5k0nJ5J5Nn%j0J0L5L5J0k0l5l0%L0L0Nk0j5j0k5k0nK0Nj5k0J5L0L5J5J0
4590A5J5K5K0L0K0J0j0j0j5k5j5NJ0J5%%J0J5NJ5k0m0n5k5NJ5J5NK0L0J5nk0k0J0L0L0%j5
4587A10k0%J0J5nk0j5%J0Nnk5j5j0nJ0%NJ5K5L0Nk5k5j5J5%n%nj0k0k5nN%J5%J5nJ0NJ0%J0
4584F5J0k0J5K0Nk5l0j0%j5l5k0NJ5K0J5J5K0%k5l0j5J5L0K0%j5nn%n%nj5k0k5j0NJ5J5L0
4582EM0K0J0%nj0k5k5j5j5j0k0j0NL0J5J5j0%L0K5K5Nnj0J0Nj0k0l0nj0nNK5K5nk0k0nnNJ0
4579A5%j5nk5k5k0K0K5K5%%N%N%NN%%%%Nn%%%%%%%%j0J0J0J5J0J5%%nnj5m5k0J5NnJ0K5K0
4575D5j5j5J5K0nj0NK0L5N%k5j0j5k0nnj0%%j5%nj5%j0j0nnj5nNK5Nnk5%J5L0K5n%K0K5K5
4572F5Nj0j0%k0l0k5k0j5nJ0NnJ5%J5J5%%%%K5L5M0j0l5m0l0nj0NNNJ0J0L0M0Nnj0j0j0j0
4569B5nj0j0nj0j5nJ5nNNnJ5N%J0J5J0J0J0J0J0J5nj0j0l5l5m5k0nJ0L5M5L0j0l0k0k5J0%
4566c0N%NNN%J0j0%Nn%%nnnj5m0m0j5j0Nj0%NK0J0K5%j5%J5%J0J0nj0J0K5%k0l0m0nNJ5K0
4563a05J5K5M0L0J5K5K5J0nk5k0j5k0%%nNJ5j0k0l0m5j5J0J0J5J5L0K5%%%J0J0k5k5nJ0J0
4561b0nj0%J5NnnNJ5NNJ0k0l5k5j5nJ5J0NJ0%J5N%J5J0N%J5J5%l0m0l5nK0J5nj0l5l0k0j0
4558a50K0L5L5K0K0K0K5J5J0nnJ0%l0k0l0j5%K5K5J5Nj5l0l0j0NJ5nk0k0nJ5K5K0K0J0%j0
4555a0l5l0j0j5k5nL0M5M0J5nj0j0nJ5J5K0L0J0NNJ0J0J0J0j5l0l5j0J0J0J5J5j5k5k5j0j5
4552b0nnj5j0%j5nNNNJ0nnNJ5K0Nk0k0%K5L5N0J5j5l0l0k0%M0M0J5l5n5k5J0J0nl0j0K0K5
4549b5K0J0K5J5j5nnnnj5%%j5n%J5L5Nj5n0l0j0k0j0J5M0L5J5%%%n%J0J5J0J5%nJ0j0%Nj0
4546C5J0%nJ5J5J0k0l5l5k0NL0K5j0nj0j0nj0j0j0%j0nj0j0j5nJ5K5Nnk0j5K5O0N5K5Nj5k0
4544D5l0l5j0J5K0K5NNJ0J0J0NJ0NNNL5L0Nnnnk0k0j5NNj0j0N%j0l0j5k5k5j5nJ0L5K0K0%
4541E5j5k5l0j5j0j5j0nJ0K0L5L5J5j5j0j5j5j5k0J0K5K5K5K5K5K5N%k0j5%NNJ5J0%k5k5j0
4538F0NJ0j0j0j0nj5l0l5nN%J0NNj5j0%J5J0%K0L0J0K5J5Nj5k0Nj0k0j0j5NNnJ5K0K5L0K5
4535A20NJ5%J0J5k0j0%j5k5l0j0j0K0K5j0k0l5l0k5%K0L0K0M5K5J5nk5k5k5k5k5k5k5k5l0
4533a10j0NK5J5J0J0J5nj0j5%K0K0NL0Nj0j0J0J5L0L5J5nj5k0nJ0K5J5J0Nj5j0%nn%j0%J5
4530H5NNj5nJ5K0Nj0j0k5Nj0j5%Nj0j0%J5J0J5J0J0NJ5%k0k0k0j5j5j0j0j0J0K5K0J0Nk0j5
4527C0%nj5nj0%J5J5%%J5J5%j0nj0j0NJ0NJ0N%NN%k5l5j5j5NJ0L0L5K0J0k0l5j0N%%k0j5n
4524a5j0NnnJ0j5j0J0J0J5%K0J5NJ0J0NJ0nk0j5j5%J5K5nn%%J0N%%j5j0j0%j5j5Nj5%%K0L0
4521C0L5J5nj0k0j5k0l0o0n5l0%K5L5%nj0j0nnnJ5M5M0K0nnJ0K5K0J5NK5K0Nj0l5k5k0j0j5
4518b5NK0K0J5j0k5k5%J5J5J0J0J0J0Nnj5l0k5%N%nNJ5K0Nj5nNj0%n%K5J5%nj0J0J5J5J0%
4515F5j0J0N%N%NN%%N%nJ0J5K0%j5J5K0%Nl0nj0k5k0j5k5n%J0J0NJ0J0J0%j0l0l0j0NNnK0
4512B0NK5K5J0NN%%k0k0k5j5j0n%n%NJ5nNNNNnj0j0nj0j0nn%J5NNJ0J0NN%%%%Nj0%N%NNN%
4508D0NNNnJ5%N%NNNj0nk0Nj0j0j0nk0j0k0j5J5J0K0NJ0J0nK0NNNJ0%j0J0j5n%n%j0j0j0j0
4505@%K0K0nl0l0nJ5K0K5K0K0nl5l0j0%J5K5nj0%k0%K0K5L0J5j0k0k5j0nNn%j0j0j0j0j0j0
4502d5k0%J5J0L0Nj5k0k5nL0M5M0J0j0j5NK0J0Nnj0l0l0k5l0j0j0J0M5L0K0j0j5nnnnJ0Nj5
4500b0k0k0nN%nj0nj0J0NNJ0nnNK0K5K0%k0k0J0L0J5%j0J5J5NNNN%NN%NNnJ5J5K5L0J5k5l5
4496A10m0k0j5j0nj0j5n%k0j5k0j5k0j5j5k0j5%J5K5K0L5K5J5n%L0L5K0nnJ0J5J0K0K5J0n
4494A25k5nk0k5l0l5k0%J0%NJ0%J5K5L5J0J0j0%Nj0m0l5k0NJ0j0nK5M0K5J5NNn%nnnn%j5j0
4491D0j0nk0l0l0nJ5J0nJ0%K0nJ0NN%%%k0n%K0K0NnN%J5J0%k0k5l0k0%J5NNJ5J0%k5k0j0J0
4488d0K5K0NJ5J5J0J5J0J0J5nk5l0j5nj5nnNJ0j0N%N%%%Nnl0j0K0NNj0Nnl0j0%K0L0%nk0k0
4484d5j0J0J5K5j0l0k0nn%nj0J5K0M0M0K5%%nnj5%NK0j5l0k5nJ5J5nnn%J0J5J5J5Nnk0l5k0
4481c0j0L0M0K5J0Nnk0j5%K5J5j5j5j0J5J5J0j0k0k5k0k5nnK5L0K0%J0J0%%%%N%%Nj0NJ0j0
4479F0nJ0nN%%n%n%%%%n%%%%nNk0n%k0nj0j0nJ0J0J0J0J5%J5J0%j5j5%j0j0j0nk0j0k5nJ5
4475e5K5J0K0K0Nn%J0Nj5l0k5j0K0J5j5j5nN%k0l0k0J0K5N0N5J5%j0nJ5J0nn%%%k5m5m0k5
4472i0NM0M0K5nj5j0j0J0L0J0nj5%J5NJ0NK0K0%j5k5nK5K5J5K0K0%j5j0n%%N%%N%nj0n5l5
4469B0k5j0J0%nJ0K0K0NNK5K5Nl5m5k5NJ0nNJ0%NJ5%%J0J0N%J5K0nj0k5k0k0nK0L5L5nk0j0
4466G5j0NJ5J5J0NK0NJ0J5%J5NJ5NJ0J0n%n%n%n%J5NJ0J0K0NJ5J5NL0K0J5J5K6K0K0J0K0M5
4463E26N5O5O5N5P1R5J05J00J01J15J30J41J65J76J95K36K55K76L36M26N16O07O92Q02R57
4462G263J123J248J244J087P62L11j45n72r02j078j123j027q43o11l81j40O5K30L66N42P47
4460H166R32J038J027Q62N47O5m51q87j198j364j374j278j098r22p07n66m51l56k71j96j60
4459A358j55j31j10r5q0n1m5j5k0l5k5j0J0K0j0nnj0J5%j0l5j0%%j5k0l0l0k0nJ5%J0K0K5
4456D96Nj5NJ5K0%nk5k0j5J0L0N0N5O0O5P1O0N5P5O5O5J06J15J05J16J55J90J86J70K06K91
4454B762L71M41N01N71O37P27Q62J008J173J313J369J283R88N06n0n92r77j203j254j158r97
4453H281p57n06k46k5J85L76N67P57R52J083J093R57O52J95l35q48j253j444j478j379j203
4451E624j018q12o36n12m11l21k40j96j60j35j26j05p5n0n0m6o5o0n5l5k0j5k5j0j5j5k5o
4449C85nk5k0nnk5j0j5l0l5m5k0%nnN%%%Nj0J0n%j0j0nk0%j5j0nnnj5NJ0%nj0nK0M5L5%k0
4446A15j5n%N%%L5J0nk0l5o0m0k5J0J5J5J5j0NN5N0Nk5k5Nj0l0k5j0NK0K0Nnj5j5%J0L0K5
4443H0J5nk0j5j0j5j0j5j0j0Nnn%n%nNN%NNN%NNNNNj0j5J0L0nk5j0j0j0j0k0%%%%%%N%%J0
4440d0J5J5J0k0k0k0k0j0j0j0j0j0j0j0j0J5J5J5J5J0J5J0J5j5l0m0l0k0nNL0L5L0L5L0J0
4438a5nNN%Nj0J0%%N%n%Nj0k5m0n5j5J5J0J5J0J5J5J5J0Nj0n%n%j5NK0NJ5J5nk5k5nj0%K0
4434f0K5L5J5%%k5k0%j0j5l5j0J0%%K0L0L0%J0J5%l5k0j0K0J0J5K0J0%NJ0K5J5nnnJ0%k5j5
4432C5nNNnNJ5J5j0m0l0j5%NnJ5NnJ0%%nn%nnJ0j5nj0nj0j0n%j0k5j5J0K0L0L0L5K0%%nNn
4428B0%Nnj5nj5j0nj5j5nN%J0nJ0%%J0nn%j0%nj0%J0nNJ0N%nNK0%k0j5k5nJ0%N%NNJ0NNNK0
4425b0K5K5K0%k0nj0%%N%nNNnk0%nk0j5nnj5k5nj0k5J0K5K5NJ5K0J5j0j5%J5K5J5J5j5n0m5
4422h0k0K0K5j5j0%NJ0j0nN%%%%L0L5M0K5%%J0j0%%n%nk0k0nj0j5j5j0NJ5%J5NNK0%j5nj5
4419b0j0j0j0j5nnJ5NJ0%J5J5%k5l5nK0K0L0K0%%Nj0Nn%%n%k0%j0j5%j5nJ0J0J5J0%J5K5n
4416A5J0%nJ0nNnNJ0j5j0Nj5%j0nJ5J5nk5l0nNK5Nk0j0NJ5M0L5J5%l0k5j0%l0k5nJ0K0J5J5
4413EJ0j0l0l0NNNJ0%NJ0nj0NJ0j5m5k0J5K5NJ0J0Nj0l0j0k5j5k0NK5Nk0nNnJ0J0%%J5J5%
4410g5k5k0K5M0K5J0j0j5J0J5%K0J5%J5%j0j5k0nJ5K0K5J0nnnnnnnj0j0j5%k0j5nL5M5M5N
4407G0k5k5%J0J5nj0k0l0%J0J5J5J0K5nk0k0nnj0%L5L5K5k0k0m0l0l0NK0K5Nj5k0j5k0nJ0
4404f5%NK0K5j0j0j5j5J0K5L5J5k5k5NNnJ5%%%%K5J5K0K0nk5j0j5%j5k0N%k0nj0K5L0K0K5
4401E0J0k0%nl5m0j0NK5M0L0L5NnN%%N%%%nj0N%j5Nnj5j0j0j0k0nj0j5%n%%k0j5%J5J0nj0
4398e5j0NJ0%j5k5j5j5%J5J5K0J5Nnj0J0Nj0j0NJ0j5j0NJ0K0j0l0j0J5J0j0j5j0J0J0%%N%
4395h0j0J0%%%k0j0nJ5L0L0J0K0%J5%nj0j0j0k5j0l0j0NL5M5M5K5nNJ5K5nj5j5nk5j5j0NK5
4392C0K0NJ0k5k5k0k0j5NK0M0M5L0K0nj0j5l0l5m0j0nj0%J5J0J5J0nnNJ0NNNJ0J0NNNJ0%J0
4389H5j0k5l0m5k5j5J0K5j0j0k5j5j5%J5J5j0k5nJ5Nj0j5k5nJ0J5Nj0nNJ0L5L0J5%j0j0n%
4387f5K0J0NJ0J0J5%nnj0nnnk0N%%J5%nJ5J5nj5%K0L5K5J5Nj0j0J0K5Nnj0j0j5k5m0l5l0k0
4384i5j0%J5M0M0J5j0j5%j0j0%nnnnnk0J0K0K0L0J5j0nj5j0%nnn%n%nnnj0NK0L5L5K0nk5J0
4381B0K5K5Nj0j5l0k0%J5nk0j5j0j5nNk5k5k0j0K0J5J5J5K0K0J5J5K0K0Nj0k5m0k0J5L0K0
4378B0nNJ5J5NJ5NJ0J5nl5m0k5J0K5J5%k0k5n%j0J0%K0J0Nj0l0k0j5nL0J5Nj0l0l0nK0L5J5
4375ek0j5j0j5j5NJ0nJ5K5K5nj0j0NJ5j5nJ0J0j0k0NK5K5K5K0J0k5k0nNl0m0k0j0J0J5K5L0
4372EJ0%j5j0nnNNnN%%%%%%%%%%%%%j0J0n%J5j0j0nJ5L0NNNNNJ0%J5J5nJ0Nnj5j0j0j0nj5
4369B5nn%%nn%j0NK0L0%j0j5%L0K5j5l5j5k5j5NK0L0J0nnJ5J0L0K0J5%j0k5J0L0J0k5l5k0
4366E5j5l5j0J0NJ5%j0k0j5j5J0K5NK0L0J0Nj0k0k5k0k5k0k0j5j5%K5N0N0K0j5k0k0j0nnn
4363c5%%%%%%%%j0j0k0%L0N0N0L5%k0j5j0j0j5j5j0%nk0k0l0l0nK0K5L0K0J0%j5nj0%nnnn
4360f0nNj5nj5k0%K0K0K5K5%K0NJ0J0NK0%N%N%%%N%k5m0m0k5NL5L0J5%%%n%n%%J0%%NN%NN
4357C5j0j0j0j0j5nj5j0j0j0j0j0j0j0j0j0j5j5k0nJ5K0K0J5L0J5J5L0M5M0J5nnnj0nj0j0
4354B5%k0%J5NNJ0NNNJ0NNNJ5nJ0Nk0k0k5k0k5k0l0j5J5J5J0J5j0k5l0j0K0L0K0Nk5k5j0N
4351g0J5%%J0J0NJ0J0J0K0J0J5nl0j5k0j0j0j0j5Nk5j5%j5j0j0j0J5L0K5K0K0K5L5J0K5K5
4349H0L5J0nj0%j5nnnnj0J0N0L0nk0j5j0NJ0K0%k0k5k5k0j5j5NK5K0Nj5j5n%j0Nj5N%j0j5
4346@j5j5j5J0L0K0J0Nnj0J0J0N%j0k5j0NK0L0K0L0K5nk5m0k5Nj5l0m0j5%J5N%nj0NNNnm0
4343i0l0%%%K5M0L0%l0j5%J0J5%k0%nNJ0n%J5NJ0NNNNJ5nnJ0NnJ0%j5j0k0%j0j5k0%n%Nn%
4340h0%N%NL0K5J0nk0k0j0n%Nj0k0k5J5NK5J0j5j5j5N%J5L5L5L5Nk0k0NJ5K0%nK5N0L0%k0
4337A05k5k5k0%J0NJ5Nj5j0l0j0%l0k5n%%J0j0N%N%%%%N%%nJ0NNN%J0N%Nj0j5k0nNL0K5J0
4333B0j0j0j0j5j0j0j0j0j5j5j0L5J5j0j5%J0J5J0K0J0J5K0Nk5k0l5j5%J5J0NJ0NNJ0%NN%
4331@K0Nk0j5k5nJ5n%J0%%J5nNNnj5nj5%j5j5%nnJ0j0%%j5NM0L0J5nj5j5j5j5%NK0j0j5j0
4327h0J5K0K0K0K5K0J0J5j0k5j5nK0K5%N%Nj0nj5Nj0j0nn%K0NJ0j0j0Nk0k0l0m0j5J5L0K0
4325c0K5K0L5K5L0J0n%%j0k5l5nNNNNnnl5l5j5J0n%J0L5L5J0j0nJ5K5nk0nj0j0nj0nnJ0%N
4322B0J5j0%J5j0%nnnk5l5nJ5L0L0K0Nj0j5NK0K0nk0k0nJ5K0%Nk0l5l0J0M0M0j0l5l5j0%n
4319c0nnj0j0%j5k5K0M0K0%%J5j0NN%Nnk5j5j0j5j5j5j5J5J0%K0K0NJ5J0nJ0J0nj5j5K0J5
4316eNj0j5Nnk0m5m0j5Nnn%NL0M0Nj0nn%%%%%%%%J0j0%%J0NJ0Nj0j0J0L0J5J5K5Nk0k0k0k0
4313f0%%nJ0j0%J5j5nj0k0%j5j0k0%NJ0J5J0k0nK0L5J0J0J0J5k0j5j0j5J0L0K0J0J0%j0J5
4310eNJ5J5J0j5Nnnj5j0k5nNK0J5J0j5j0j0j0j0j5j5nn%j0%J0j0j0NK5J5K5K0N%j0j0k5k0
4307g0%J5J0nnl5k5j0j5k5nJ0L5K5K0J5K5J5%N%NJ5J5j0j5%NN%j0l0j0k5k0k0k5j0NN%J0%
4304a30J0J5n%%%%%nnNJ5K0Nnj5NJ5K5Nj0j5k0%Nj0j5nJ0K0J5n%J0J0J5j0l0k0%J5NNj0k0
4301a05k0nJ5L0J5L0K5J0J0K5%k5n0m0j5%%j5NJ5NJ5%J0J5%%J0J0%j0l0n0n5k5NK5M0K5M0
4298f5M0K5J0j0%%nj0j0nNNJ0N%j5l5l0j0K5L0K0J0nNNn%j0k5l0k0NK0J5%k0k0K0M5L5K5j0
4295B0k5k5j5j0j0nj0l5k5nJ5L0L0K0Nj5j5j0NJ5K0j0k0k5%J0K5K5M0K5Nj5l0l0j5j0J0L5
4293b5L0J5j0k0l5k0J0L0K0NNJ5%J0K0J5J0nl0j5k0nJ0J0j0J0nN%k0l0l5k0j0K0J0%nNJ0j0
4290f5N%nJ0NNJ0NNJ0NNnk0j0j0j0j5k5%J5NJ0J5J5NNJ0K5J0j0k0l0%K0J0Nk0NM5K5J5j0n
4287D5%%j0j5J0M0M0J0j0j5k5nNNj0m0l5k0K5K0Nk0nnJ5L0L0J0nj5%j5j0%%j5%j0nn%%N%j0
4284a0NJ5j5j5%k0nK5M0L0%k5k0nK0%j0j5k0j0%NK0j0J0N%k0j5J5K0K0J0j5j5nJ5%J0j0J0
4281A5J0nk0nnk0j0j0k0%J5K5L0J0K0%j0l5m5l5k5%M0M0L0%j5nK0K0N%%%nnJ0j5nj5J0Nj0
4278a5j0J0L0L0J0j0j0k0l5l0k0J5L5L5J5%j0Nj0nnj0%J0J0%J5K0NJ0J5%%K0M0M5K0Nnj0j0
4275A85%j5l5k0nNNnj5j0j5J0Nj0j0%K0L5L0K5Nj5J0K5L0L0K0K5K0K0L5L1K5M0M0K5L0M0P5
4273F91R1Q0Q5J20J46J75K01K00K16K30K56K81L51M06M71N31O22P17Q27R92J163J314J393
4271A1559J304J027N92K5n42j032j384j574j589j439j258j033q07o26n01m12l50k66k01j75
4270A318j50j31j00p5n0l5l6k5k5m0m0k0nnn%J0NnnnK5M5M0L5K0K0L6M0M0M5O5Q0R5J01J35
4267A398J50J56J75K01K25K51K86L46M11M76N31O07O97Q42J007J163J269J318J228R63N26
4266A4226l0n86j058j374j504j488j359j173r82p82o02m51l36k51j95j61j30j15p0l1nJ6N5
4264A614Q5J20J41J70J95K11K26K60L26M16M86N47O16P22Q68J022J153J248J224J032O82J90
4263A3554l35q48j223j423j434j349j208j032q53o61m97l76k95k71k31j85j20o6o0q0q0o0
4261H67l5m0m1m0k5n0l5l5l5j5l0k0J0NJ0J0N%J0%M0M0M0M5O0Q1R5J10J15J31J15J30J46J65
4259A829J86K35K86L21L36L91M56N41O17P22Q62J018J153J248J213J028O66J56l96q93j243
4258A0732j424j423j329j193r92q07o32n01l81l01k26k15j86j50j15j06q5p5m0k5k5l5m0n1
4256C75k5nN%%j0j5l5n0p5n5m0k5j5J0j0J0L0L0J5j0j5nj0j0k5j0J0J5nl0m5m5nL5M5M5K5
4253G5K5K5K5J0k0l5m0k0k0k0k0%%n%k5m0l5l0J0K5J0J5K0J5J0K0%%n%Nnj5J0Nj0nNK5J5j0
4251a0j5l0j5%J5J5K5L5Nnj5j5j0J5K0K5J0%j5j0nj5nj0j0nJ5K5j5%J5J0nNNl0l0j5nk0nj5
4248i0k0k0j5J5J5J5J5%j0j0Nnj0nnJ0%nJ0L0J0%j5nK0N%J0N%N%j0j0%nnj5%%J0J5nk5k5l0
4245a50k5%%%%NK5M5M5Nn%%nJ0J0nj5j0J5K5Nn%Nj0j0nj0J0%j5j5l0n0l5NM5M0J5%j0k5k0
4242a45j0J0K0J0J5j5nj0j5J0J0L0L5L0nNK5L5L0J5k0j5k0%nJ5K0J5K0%%j0k5k5j0%J0j0k0
4239enJ0j0nnj0j5j0k0j5K0K0K0K0j0j0j5n%j5j5NnJ0N%J0NNNnnnj0n%nnNNNJ0l0l0l0k0%
4236a65K0%K0K5NnNJ5Nk5l5j0nj5%NK0J5J0J5J5J0J5J5NJ5NJ0J0J5Nn%Nj0j5k0NJ5j5k0nk5
4233g0j0j0k5%J0K0K5J0NJ5J5L0J5nj0k0k0nNNj0k0k5nJ0K0K5J0nNNj0%%n%%%Nn%N%%nj0N
4230c0k0%j0nnj0%j5n%j5n%NK5J5J5J0K0K0J0J0n%NJ0nj0J5nj0%j0j0%nj0nn%j0j0%j0nJ0
4226f5J5J0J0J0J0J0J5N%NNnj5l5m0l0l0nJ5L5K5J5n%N%%J5J5J5J0J0k0m0m0j5%Nj5n%j0n
4224a20J5J0J0J0%%%%J0J5%j5l0k5k0J0L0K0%%J0Nnj0k5k5j0nK5L0M0M5J0nJ5nj5m0nN%%%
4221d5nJ5J0K0Nl0n0n0l5NL0K0J0J5K0J5K0J5K0K5J0j0j5j5j0j5j0j0j0NN%J5K0K5L0J5j0
4218E0nj5nk5k0k5k0%K0K0%%%%nK0J0K5NJ0NJ0nj0j5j0j5nnl5l0j5J5n%NN%Nj0nNK5J0J0j0
4215d0nNJ0N%Nj0j5N%nj5NJ0J5J5J5j0l0k5j0nj0j0%nj0%j0NNJ0NNNNNNJ0NNJ0N%J5K0K5L0
4212E0J5j0nj0j0NNNNnk0j0j0%J0Nk5k5j0J0NK0K0%j5k5J5K5N%j5j5nj0nj5nNNJ0J0nK0%N
4209@K0%%J0J0NJ0%Nj0%nj0NNj0j5j5%J0J5J0j5k5k5j5%K0nj5j0j0%%%%j5j5j5k0J0NJ5L0
4206f5J0j0l0l0k5nJ5K0K5K5J5%k0k5nj0J5K5nk0k0K0L0L0K0nj5nNJ0NNnj5j5%%J0K0nj0n
4203d5j0j0j0j0nj5%J5%J0NNNNNNNN%J0j0j5%J5L5M0L5%k5m0l0j0NJ5J0NNJ0j5l0l0j5nNN
4200g0%j0j5j5j0J5J0M5N0J5j0j5j0J0j5n%Nj5n%NJ0%J0L5J5j0%j5%J0j5n%j5%J5%J0J0J0
4197B5NJ0J0NJ0NNj0j0j5nnj5nj0K0L5K0K5nm0j5j5k0k0l0j0J0J5NJ5J0J0J0J0%j5k0k5j0
4194d0J0L5K5J5J0J0j5k0k5k5k5j0j5j0j5k0j0NK5K5J5j0j5k0J0K5%nnnnj0%Nj0j5%K0L0N
4191f0j5k5m0m0j0J5M0M0K0%%NJ0J0J0%J0%NK0j0k5l0j0k0%%NnJ0K5K0%NJ5Nn%NJ0k0j5k5
4188g0l0m0j0J0K0K0%NNNJ5nk5k5l0j5j5J0L0L5J5J5J0J5J5J5J5J5J5J0K5J0j0J5nN%%N%j0
4186F5j5j0j5j0j5j0j5n%j0nNj0j5J0K5K5L0K0nj0nnk0k5k5j5K5M0M0K0j5m0l0k0%J0NNNK0
4183@K0Nn%nnNNnJ0K5K0nj0j0J0L0Nj5l5k0k5K0J5K0J5K5J0k5n0l0j5j0j0k5k5nK5NJ0nn%
4180f5NNN%%j5j5nK0M0M0J0J5J5J0%n%nNNNN%J5K5K5K0%k5k0k0k0k5k0nj0nj0%K0J5Nj0Nn
4177C0%%%J0j0m0k5j5k0%j0l5l5j5J5L0L0L0L0J0k0j5k0j5k5k5J0L0J0j0nk0l5l0nJ0J5NN
4174a60NNNNK0%NNNNnj5j5nJ5M5M0J5k0l0k5k0k5j0k0j5k5n%J5K0J0nk0nnJ5J0J5J5J5J5L0
4171i5L0J0nnJ5%k5l0j5J5J0k0j5nn%j0k5NJ0K0K0J0%%%%N%N%nl0l5l0l5j5j0J5K0J5J0K0
4168a80L5Nj5j5N%NNN%N%J5K5K5J0j0k0k0j0J0K0K5N%j0j5%J0NJ0NJ0j0j0J0J5J0K0J5%nn
4165a5%k5m0m5k5n%%%J0K0K5NNJ5K0nnnj0j0j0k0j0j5%J5K5J5J5j5k0l5nj5j0j0J5K5J5K5
4162a05Nj5j5j5NK0L0M5K0n%J5%j0nj0j0l0l5n%nj5J0%j0%%NK0K0Nj5k0j5k0nK5M5M0%j5j0
4160h0%NL5K5J5NJ0%Nj5l0k5k0NJ5NJ5%NNNnJ5%Nj0k0j0k0j5j5nj5j5%K0J5%j0NK0Nj5n%n
4156i5Nj0NNJ0%J5J5%J0J0k5k5k5k0nK5NNnnnnJ5L5L5J0L5J5%j0l0j5nl5m0l0J0K5J0K5K0
4154d5K0n%nnj5k0j5j5l0j5%K0L5J5Nj5%nj0Nnj0n%nJ5NN%J0J5nj0nk0nK0K0K0K0K0Nj0k5
4150e0j5J0K5L0J0j5n%%nn%K0K0nk5k0j0L0J0%%%%%%N%nN%%%n%%nnj5nj5k5n0n0k5K0K5L0
4147a20J5NJ0J0j5j5k0j0J0K5NK0K5Nj0k0j5j0k5j0J5K0J5J5NK5J5J0J5Nj0l0nNn%%%%%%%
4144d5%%NJ0J0NJ0NJ0J0%j5n%%j0j5NNj5j5N%j0nn%j5j0j0nj0j0n%%%%nN%%J0nNNNNN%J5n
4141h5NNNNnJ5%%J0n%J0NnNNj5J0L0J0nj5l5k0j0J0j0k5k5j0J0%nJ0%N%NJ5J0J5J0%%n%k5
4138i5k0J0J0K5K0K5K5%%%%nk5m5m0j5NK5K5J0j0NK5NnnJ0%%NNj0nnn%j0nnj0j0j5nJ0NJ0
4134i0J0%K5K5%j0k5k5j0J0J5n%NNk0l0nK5K0j0j0nj0j0%NJ5nNN%NNNj0j0k5k0%K0K0K0nk0
4131a15%%NK5K0K0NJ0L5L5J5j0m5m5m0j5NK0K5N%N%NNNj5l5m0j0J5nJ0J0K5K5K0K0nk0l0N
4129e5K0J5%%j0J0n%Nnj5k5k5j0NK0J0J5K0K0K5J0nk0nk0j0%nj0l5m0m5k5nK5K5K5J0%k5l0
4126a70n%Nnj0N%nj0NJ0j0k5j0J0J5NJ0J0J0J0J0J5J0J5J5K0K0NNK0K0K5j0l5j5%J5k0k5j0
4123g5j5nj0j5j0j5j5J5K0NK0N0M0Nk5j0j0nj5j0j5j0j5nJ5NNNNJ5nNN%%NNN%nj0J0J0K0J0
4120b0j0j5j0j0j0j5k5l0j5J5N%nj0J0J5%j0k5k0nJ5K5L0J5J0j0j0j5nJ0L0K5J5k0j5k5j0
4117a25J0J5K0N%k0k0%NNNN%n%n%%nnK0K0J5J5nk0k5n%NN%J0%NNnj0j5%J0%j5k0NK5J5J5N
4114f0K0K0J0j5j5%k0j0j0j0j0j5%J0k5%j0%nJ5L0K0J5J5Nj0m5nj5NK5L5M0L0J5J0j0%%n%
4111B5%nk0j0j0k5j5m0nNJ5K0K0J5Nj5nk5j0NK5K5%k0nj0k0k5k5j5%L0N0M0K0J5K5J5j0j5
4108B5j0j0k0k0j5NJ0nk0k0j5NJ5J5K0K0%j5j5%NNnj5k0l0l5k5j5%J5N%K0M5L0J5j5l0l5m0
4106a75k5k0nj5j0J5K5K5K0J0J0NJ0%k0l5l0k5NJ5K0NnnNJ0NJ0J0NJ5NJ0J0NJ0J0NJ0K0Nj5
4103g0NnnNJ0nj5m0m0k0nJ5J0J0j0j5J0K5K0%%J5J5nk5l0%L0L5NJ0j0NJ0j0j5j5j5k0k0k0
4100a80j0K0K0K0L5J0NJ0%NJ0%NN%k0nnNJ0j0k5l0j5%K5L5L5K0Nj0j5j0j5j5j0k5nNN%J5J5
4097h5nJ0J0NJ0J0NJ0J0J0Nnj5j5j0%j5j5%j0%%K5J5K0j0j0k5l0l5k0j0J0M0M0J0n%NNnnJ0
4094f5J5%k0l5k0K5L5M0K5J5N%k0j5k5j0%J5J5Nnnj0n%j0j0%nnnnj5%nj0nj0nn%J0NNnJ5N
4091a00NJ5J0J5J5NK0K5%j5%j5j0%k0k0%K0J0%%J5%j5k5j5nk0l5nNJ5L0K5%k0m0k0nN%J0J5
4088a25%J5J5NJ5J0j0nj0j0j0nj0n%j0j0%%J0nj5j5nJ5K0J0n%NJ5J5L5L0K0Nj0k5nK5J5nk0
4085d0j5k5k0k0nj5j5NK0K5%J0nnJ0K5K5M0J5Nj0n%J5J5nk5l0k5%Nj5j0j5j0k5%J0K5J0j0
4082i0NN%%j0k5k5k5%J5J5J5NnnnK5K5J5K0L0J0j5k0j0j5l0Nj5j0j5j0nj5nK5K0%J0J5J0J5
4079g0%J5J0NJ0NJ5%NNj0m0n0k5J5J5L0L0L0%l5k5j5J5J5nk5k5nnnnNNNNNN%NNj5%n%j0j5
4076a30NL0J5j0j0NnNK5K0j0k5k5nnj5NJ5L5L0K0NJ5%j5k0nNK5K0J5j5k0j0k5j0K5%k5j5n
4073h5J5K0j5j5nnnK5NNNNnk0NL0M0K0j0l0l0k0nj0j5j0nJ5J0J5k0k0NJ0K0%NNJ5%j0%n%N
4070f5J5J0J0K0%k5k0k5m0k5l0j0nK0L0J5%nJ5K0Nk0j5n%%%J5J5K0Nj5l0l0j0j0NN%j0J0J0
4067a50nj5j5J0J0L5L0L0L0K0j5l5l5k0%NN%k5j0j0j0j0k0%J0J5J0J5j5j0j5j5j0n%j5nnn
4065b50n%K5J0J0%NNK5L0Nk0j5j0J5%NJ5J0J5J0K0%j0m0l0%K0K0J0J0J5J0L0J0nnk0k0j5j5
4062a30j0K5J0NJ0J0J0Nnn%j5j0%%j5%%N%k5j0J5NK0N%nj0nnj0%J0K5L5K5nk0l0l0k0l0k0
4059a95j5n%J0J5J5j0j5k0j0j0j5j0%j5%K5M0M0K5%%%NNnnJ0NN%Nk0m5n0j5J5K5K5J5J0NN
4056a55Nj0nnnJ0NJ5J0J5J5J0J5%%n%j0j0NK5J0j0k5k0l5j5NK0K5K0Nj5k5k5k5k5j5NK5K0
4053a75J0J0J0J0J0J0NJ5K0%j5j5j5n%NJ5NnnK0M0M0K0n%j5k0k5k5N%NNJ0%j5j5l0l0m0k5
4050b10nJ0K5N0M0K5%j0k0%J5L0K5J5j5l0l5j5l5k0l0k0j5j0k0nJ5K5K0K0J0n%NN%%N%NN%
4047a50NN%J0j5%%j5%nnn%NN%nNJ0%J0L0L0J5j0j0nj0k5k0NJ0NJ0J0N%J5J0Nk0l0l0j5%J5
4044a55J0NJ0J0J0J0NNJ5%nj5%L5M0J5j0%k0j5k5j5NK0K0NJ0j0k5l5k0J5J5J0l5l0nNnNNj0
4042a50j5j5J0K0K0Nn%J5J5%%j0j0j0j5nj5k0%%J0J0L5L5K0Nnj0nj0nk0k5j5NM0L5K0j0j5
4039i0j5%%J5%J0NNNJ0Nnj0l0m5n5m0j0K0K5L0K0L5L0%nk5%Nj0k0k5j0%nNJ5K0NNK0J5N%n
4036i5n%J5J5j0k0k0NNNJ0%%j5k0j0J0j0l0k0%NK0%%J5J0J0NJ0J0j0J0nJ0nN%J5N%J5K5K0
4033b0%j0NNj5l0k5j0j5J0%j5k0J0L0M5L0%n%j0%J0J0K0%j0j0j0j5nj5j0j0%nnNn%NnnJ5K0
4030f5K0nnJ5L0K0%j0%nk0j0j0NK5J5J0j0k5l0j0NnJ0nj5j0j5j0j5NK0K5%k0j0nnnnnj0k5
4027a65nNK5%k5k5k0j5%J5M0K0J0K5K5M0K5J0%nj0%%j0j0%nnNj0n%n%NJ0J5%nj0J0k0l5k5
4024a30%J0NJ0J0L0J5%j0nj5%%J0NnnNnNnN%nn%K5J5j0k0k5%NJ5%nj5Nn%n%%nj0NNNJ0%%J5
4020g5%N%k0j0nj5j0j0j0%NJ0j0k0l5m0k0J5L5L5J0nnj5nJ0j0Nnk5l5j5J0J5J0J5J5J5K0J5
4017a55J5j0j5j5j5K5K0J0K5K0%J0J5nj0nnj0k5k5j5Nnl0l0NK5J5J5J0J5J5J5j0nj0nnj0n
4015a65nNJ0%J0L0K5J0k0l0l0nJ0K0J0J5J5Nj0nN%n%%nn%n%n%nj0NNj0n%J0j0l0k0nJ0J5j0
4011a85k0l0j0j5k0nJ5K0K0J5J5NJ0J5nj0n%%L0K0J0J5J5K5Nk0k5k5k0J0J0K0Nj5l0NK0K0
4009a15K0L0J5J0nl0l0k0K0L0K5Nk0m5l0j0%nnl0k5l0k5%NJ5nJ5J5J5J5K5L0K5K5L5J5j5m0
4006i5nJ0%%%%J5nk5j0J5J0K0%NJ5J0J0J0J5n%n%j0Nnn%%nn%N%%j0j0K5K0NNNNj5j5j0j5j0
4003e5j0j0j5k5k0J0J0J5L5K0K5nk0nj5j0j0j0j0j0j0nj0j0j0j0nj0nNj5%j0%nNK0J5J0K0
4000a45M0J5k0j5Nj0nk0%j0nNL5K0K0K0K5K0K0j0j0j5j0j0j0j0j5K0K0J5K5J5%k5l0k0nNN
3997g0j5j5nJ0NJ5K0%nj0K5L5%l0k5nj0k0j5j0NNNNNNNJ0j5j0j0j0k0nj0j0J0M0N0Nj0NNj0
3994g5l0k0%N%N%%J0%J0nl0l5k0l5nK5J0%j0k0k0J5L5K5J5nk0k0j5Nnj0k0k0NK0K5K5J5%N
3991a65NJ0K5Nnj5nJ5K5J0K0%k0j0j0NJ0nnn%j0j0nJ5K0%j0j5%J5K0nK0%%J0Nj0l0l0j5j5
3989a65k0nNM0L0J0%j5j0j0%k5l0NK0J5K0K0k0k5k0k0J0J0J0J0J5J0J0J0nk0j5l5k0nJ0J0
3986a95Nj0j5J0L0L0L5L0L0J0nk5j0j5j0j0l0k5j0Nj0k5nNJ5j5j0j5j0j5k5nJ5J5K0J5NNN
3983b10J0%J0K0nl0k5j0NL5M0M5L0J0j0%%%n%%%j5j0nnj0j0n%%Nj0k5l5l0l5k0k0j0K0K5K0
3980b65L0J5NJ0J0NNJ0J0%%j0j5%K5K5K5K5Nk0k0NnJ0M0L5K0J5NK5nl0k0j0k5m0m0k5j5J0
3978a75%%J5L5L5K0%n%j0j0%%nk5j5K5M0K5nj5k5n%%nJ0%k0l5j0nj0j0J0K0J5J0J0j0l5l0
3975a95nJ0J5j5j5k0%K0M5K0j0l0j0%j0%%j0%%J5M5L5K0J5NJ5Nj0%%nj0j0L0K0%j0j5%j5j5
3972i5NK5L0Nk0j0j0j0k0%K0J5K0K0K5K5j0j0k0k0j5k5l0k0J0M0L0%j0j5k5nK0J5n%%nN%N
3969f5%nJ0J0nk0k5l0j5NJ0J0J0%nJ0nNK5K5N%%%nj5k0j5k0%%%%%%%%k0k5k0k0NK0J5J0J0
3966a50NJ5Nnj0k0%K0K0j0j5%J5J0%k0n%k0k0%j5j0NN%N%N%Nnj0j5%j0j5nj0J0K5%K0M0K0
3963a40Nj0n%k5n0m0l5nnnNn%%%N%nnNj0k5j5NJ5K5L0L5K0J5J5K0J0j5k5k5j5K0J0J5J5J0
3960a85K0J5J5J5K0j5j5NK5K0J0J5J5J5J5%%%%n%%%j0j0j0nj5nj0j0nnnj0j0%Nj5n0l5k0%
3957b40%J0nJ0Nj5n%%j0Nj0nJ5J0nnJ0NnJ5%nJ0N%%J0j0%n%nn%j0j5j5k0k0j5j5k5nNK5K0
3954c15J5J5K0K0J0J0j0%%n%Nnk0%j0j5j0j0j0nJ0K5J5J5M5L5K5j0k5k0K0L5K5%j0k0j5%N
3951a65j5l0j5j0K0K0K5L0K0k0l0m0j5j5k0j0j5NL5K0J5%j5j5%NJ0J0NK0J5J5K0%%%%J0j0
3948a40J5nk0m0m0j5L0N5M5L5%k0nj5k0k5NJ5%k0nnj5N%nnNn%J0J5J0J5%%J0K0M0Nl0l0j0
3946a40J0%%J5M0K5L0K0Nj5k0j5j0j0j0k5nj5k0%NN%j0J0J5j5l0m0o0k0J5J0J5K0K0K5K5K0
3943a30Nk5j5%%nnN%nj0J0NnN%N%%%Nj5j0j0nnk0NK5K5L5J5J5k0n%%Nj0J0K0J5%j5%K5M0J5
3940b5%k0k0nN%K0nl0l5j5k0j0NL0L0K0K0J5nnnk0l0k0k5k0%K0K0j0j5j5NK0NJ0nj5j5n%j5
3937a85%K5L5L5K5J5%%j5l0l5k0J0J5%%J0J5j5k5l5m0k5j0NJ0j0%N%%J0%nJ5J0nl5j5J0M0
3934b15M5M5K0Nj5k0k5j0k0j0j5j0j0J0K5L5L5K0NJ0K0nk5k5J0J0J0J0J0J0J5Nk0Nnj5nj0
3931a00nj0j0j0j5j0j0j5j0j5%nnnNj5j0%J0J5nl5k5j0J0J5K0J0N%nNK0K0NK5J5J0J5K0J5
3928i0J5L0N0M5L5K5L0Nk5j0k0%%%%k0j5k5j5j0nJ5j0k5k5NJ0NNNN%NJ5%k0j5m0k0J0NK5n
3926e0k5k5k0nN%%n%nJ5j5j0J0J5K0K5N%k5j0j5j5k0%J0K5K0K5K5NJ5j0k5%%J0n%%J5M0J0
3923A0J0J0J5nj0j0nNk0j0%J0L0K0j0l5l0j5%Nj0k0j5k5k5nJ0K0nnj0K0J5J0k0m0l0j5%%J5
3920a70NNNNJ0%%J0N%nk0j5j0nk0k5NNNJ5J0NJ5NJ5N%%Nk0l5l0k5nj0K5M0L0K0n%NN%J0K5
3917a05K5%k5l0l0j0%NK0K0%%J0K5L0K0J0J5J5j0k5j5k0nl0k0j0nJ0N%%N%NN%%J0%N%Nn%%
3914a00nk0k0NK0%K0%j5%nK0J0NJ5J5Nj0nK5J5K0%j5k5j0J0J0j5j5NJ5L0L0J5nj0j0j5j5n
3911c0k0j5j5j5N%nNJ0j0J0nj5k0j5k0J0K0K0J0NnN%j5j0j5j5j5J0K5L0L5K0J0j5k0j0j0k0
3908a05m0l5j5%K5K5J0k0NK5K5%Nj0j0nK0L5L0K0nk0j5nj5j0j0j0j0NJ0j0j5j5nk5k5m0j5
3905b50J5L0L0Nj0nNNj0%L0J5J0%j0j0NJ0J0J0J5K0%%J5%j5j0nNNNNN%J0%j5l0k5k0k0%K5
3902a45K0nj5j5j0nj0j5n%%nNK0M5L5K5%k0j0j0k0l5l5j5J0M0L0K0k0l5l5k0j0nnj0j5nJ5
3900b70L0L0K0nj0n%%nNJ0nJ5K0L0J0k0o0m5j5J5L5J0nj5j5nJ5K5K0J0K5J0J5J5K0J5j0k5
3897a15j5j5%NJ5%nJ0NnNj5l5l5%K5K5%%J0%J0j5j5j0j5k5k0k0k0%K0J0J0n%j0NK5Nk0j0n
3894b45J0j0J0K5J0j0j5%%NnJ5K0nk0nK5L0J5l0m0k5J0L0L5J5j5l0k5nJ0Nnk0j5j5l5j0K5
3891b90N0L5Nk5j5j0J0K5L5J5J0j5j5k0j5k0J5K5L0Nj0k0j5j0j0j0%j5nK0L5M0J0j0nNN%%
3889a60NnJ0J0n%J0NNJ0K0K5NnNJ0j0l0k5l5k0J5L5L5J5%l0l0%NK5J5J0K5J5K0K0nk0j5j0
3886e0j5NNj0j0N%j0J0J0J5%j0l5j5k0nK5J0J5J0J5j0l0nN%%NK0J0J0Nj5k0k0nJ0K5M0K5%
3883eNK0J0J5J0J5k5n0m5k5J0J5j0l0nJ5Nnl5l0m5k5%nj0Nnnn%j0j0nj0NJ0NNL5L0K5j5k5
3880b00k0nnJ5J5J0j0nJ0J5J5nk5j5j5%k0j0j0j0NK5L5N0L5nk0%nn%j5%j0j0%j5k5NJ0Nj0
3877b25l5k0k5%K0Nj0k0j0%L0J0J5J0J5NK0K0K5Nk0k0%K0K5K0K0j5j0nK0J0%nnj0nJ0J5%K0
3874a00K0K0K0K5j5k0j5j5j0Nn%nnNM0L5J0k0m0k5k0nj0k0k0j5k0j0NJ0j5k0k0l0j5k0k5l5
3872c80nK0N0L5L5J5nK5%k0k0k0k0j0NnnJ0L0K5NK5K5%k0l5nJ0J5NNJ0J0%N%J0K5K5J0J5J5
3869h5J5j5j5%N%%nj0nK0J5J5j5k0nj5%J5nj0j5%L0J0j0j5NJ0NNj0j5j5j5%nj0l0k0k0J5J0
3866b10K5K0K0K0K0%J0J5j5k0j5k0j0j5k0nJ0J0J0J0J5J0k5k0nJ0NK0M5L0nk5j5K5J5K0K0
3864d0J0k0j5j5k0NK0L0K0%j5j0j5j0j5NK5K0J0nj5k0%nNJ5j0nJ5N%j5%nn%j0Nnl0j0K5M0
3861f0K0%j0%N%k0l5n5l0%K0K0j0j0nJ0J0nnnNNnnNJ0j0k0j0J0K0%j0%nj5%%j0j0nnnnJ0%
3857b20%j0J5J0j0j0nNj5m0j0J5NnNJ5M0K0J0K0J5j5j5J0K5J0j0nNj5j5l5nK0k0k5l0nJ5K0
3855b40nk5l5m0k0j0J5L5L5K0J5K0J5Nj0j5J0M0M0K0%nnj0nJ0NJ5NNJ5K0Nk0k0nK0K0%J0J5
3852e5J0J5J0J5%J0J5%%J0J0%j0j5j5j0j0k0%j5l0nK5J0%%%%j0nnnj5l5NK0J0J5J0J5J5J5
3849b5K5J0j5j0j0j5k5l5j5K0J5%J5J0NK0K0%j0k5k0j5k5j0j5j5k5k0%K0K0%k0k5j5nj0j0
3846b35NK5J5J5K5L0L5K0J0n%Nj5l0l0j0J0K0L0N%%K0L5N5K5nj5l0k5l0k5k0%K0K0Nj0j0N
3844f0n%%n%nnnNj0l0l5j0j0j5j0J5J5J5J5k0j5j5k0NJ5J5Nnj0nnnnnnnj5J5K0J5j0nJ0%J5
3841a75J5%%J5J0N%j0j5Nj0nnnj0j0K0J5J5nj0K0J5J5L0J0NL0K5J0nNnNNj0%%nj5k5NK0K0
3838eK5K0Nj5%%j0%J0k0k0k0k0k0k5j5j0l0k5j0NJ0Nk0%nn%n%k5j5J0NNj5nnK0J0j0j5j0K0
3835b30M5J5j5l5k5NK0K0%j0nK5K0NnK0K0K5Nj5l0k5k0%NNnnnnk0k5l5j5J0NJ0NNj5j0%nj0
3832c00j5NK5K5K5K5K0L0L0J5K0j0j5l0j0nj0j0J0%NN%%K0j5%nj0l0l5k0nNK0K0K0K0K0J5
3829a45K0K0K5Nk0k5nN%n%nj0%J0j5j0NNN%J0N%J5nj5j5k0k0j5j5k0j5j5j5%K5N5M0L0%j0
3826a40nnj0j0j0j0j5K0J0Nj0j5j5J5L0K0%%nj0nNL0NN%NJ0NNNj0n%k0%j0j0nnNj0NJ5K0%
3823a20k5k5k0%J5J5nk5k0k0nk0nj0k0k0j0j5m0l6j5%K0L6M5J0n%NK5M5L5L0J5%k0l0j0%%
3820b25j5NJ5%J0L5J5Nj5nj0j5%J5K5L0J5K0K0J0K0K0J0k5n0n5m5k5nNK5J5J0J0nnJ0NnN%
3817a50%J0J0%%J0J5%k0j5J0K0J5J5j5k5k0k5l0j5NNJ0Nj5%%j5k5k5nK0n%Nj0N%%J0j0J0N
3814b40nk0k0%K5M0J0j0m0m0nK5L0J5j0NN%J5%J0J0NnJ5J0%J0NNnnNJ0j0j0J0L5K5NnJ0K0
3811g0K5J0j0j5j5j0j5j0k0j0nnnn%j0j0NN%NNJ0NNNk5k5l0k0J5M5K5L0K0%J5J5J5J0J5J0
3809b0n%nn%nj0NNJ5J0J0J0J0NJ0J0j5l0m0m5k5j5NJ5J5J0k0k0k0l0j5%NK0K0K5L0J5j5j0
3806a00j0NK5J5Nj5j0nnnn%NM0M0K0j5k5nJ5j0j0j0J5J5nk0k0j5J0K5K5Nnj5J0J0NJ0J0N%
3803EJ5%NJ5%j0j0j5j0j5j0j5j0j5j5j5j5nK5M0J0j0k0%L5K0K0j0k5m0m5l0j0K0K0J0L0Nk0
3800i5%%n%n%j0J0%%%%%%j0j0j0j0%j5j5%j5k0j0k0J5K5J5J5J0NJ5%j5l0l0j0%K5L5M0J5j0
3797a20k5nJ0J5NK5NJ5J5Nj0j0j5j0j0j0j0j0%%K5L0nl5k5j5%%%nJ0nnN%%%%%%j0J0L5N0K5
3794e5Nnk0l0k5j5%NJ0j0j5nJ5K0J0Nj0k5m5k0n%k5k0%K5K0K0L0%NNNNNNNk5k0k5k0%K0J0
3791a90J0K5K5L0K0j5nnj0J0J0%K5J5L5J5k0j5j5nJ5J5%k5k0K0J5L5%j5j0k5j0%%J5j0NN%
3788e0%J0J5J0J0J0J5NJ5Nn%%%%N%NNJ5%k0l0k5k5k5k0l0k0j5l0k5k0%K5L0nl0l0j5%J5J5
3786b10K5J0NK5L0J0k0n%k5l0l0nK0%NNNJ0NJ0J0j0n%n%K0M0L5M0K5%%j0k5n0m5k5n%%j5j0
3783a95k0%J5%NJ5L0L0%k0%nnnl0l0nK0K5Nj0NK0J5K0j0j0n%L5J5K0nk5nJ5NJ0NNNNj0j0J0
3779g0K5NnnJ0L5N0N0L0%k0k0%n%j0NNj5%%j0j0l5l5j0J5J5K0Nnj5k0j0%%k0j5k0k0k0j0k5
3777a60j5j5l0j5%NNk0k0Nn%N%nN%%K0K5K0K0K0J5K0K0K5K0J0k0n%K0K5%n%%%%N%j0nj0nj0
3773f5nnj0j0j0j5nj5j0j0j0J0K5J5J5K5J0J5J5j0l0k5k0j5%K5K5J0j0NN%NJ0%nn%nj0%nn
3770a00J0J0J0NK0%J5NNJ0nJ0NNNNJ0L5L5Nnj0j0nk5%j5j5j0j0k5%j0j0Nj5k0J0nj0%N%%%
3767h0nj0NL5J5j0m0k0nK0K0J0K5K5J0j5j0k5nJ5J5J5J5j5k0j5k0j5%j0nj0j0nn%NNN%NNN
3764a00n%nnJ5K0nl0m0k5n%%K0NJ0K5%k0j5j0NNj0NK5J5J0NK0J0J0Nj5j0nK0Nj0l5l0m0m0
3761b25k5J0K0K5J0J5K0K0J0j0k0j0j5k0J0L5K0J0J5J0J0j0j5nj5l0l0nJ0%NJ5n%J5%J0N%
3759a40J5%k0nJ0K5J5L0K0K0%k0%nl5j5NJ5J5K5L5J5nnj0nl5m5n0k5NK5J5J5J0K5K0J0j0k5
3756h5k0j0NK0J5J5%k0j5%j5nj5j0L5J5J5L0K0K0K5K0K0Nnk0J0J5Nj0n0n0l5j0J0Nnk5j0J0
3753a00L0M5K0K0J0%J5j0%NJ5%nj0Nj5l0k5j5K0L0J0j0k5l0m5n0nL0L5J0nNL0K0%K0Nl5n0
3751h5n5k5J0N0M0K0j0l5l0j5nJ5L0N0L5Nk0n0m0k0NL0L5K5K0nj0nnj0%%N%j0J0Nn%J0nJ5
3748c0N%J5j0j0k5k5j5k0k5k0j5j0n%j0k5j5NNK0J0J5K0K0J5J5K0nl5k5j0k5j5j0k5j0J0K0
3745b25K5J5%J0J0j0j5j0j0j0j0j0nj5%L0L0L5K0N%k0j5%%K0K5K0K0nk0j5nJ5Nk5k5l0%J0
3742a85J0K0N%l0l0j5N%J0K5L0J0%N%%%%%NJ0NNJ0k0l5k5k5j0j0j5j5%k0j0j5K0J5J5J5K5
3740b15K5K5n%%J5L5K5L0Nk0k0nJ5J5NJ0%j5l0k5j0K5L0L0J5%j5j5j0k0J0j0k5l0k0j5k5j0
3737b25J0K0nk5l0j5j0K0L5M0K5nk5k0J0J0J5%NJ0nnnj0l5l5l5l0%L0N0M5L0K5L0L0J0%j0
3734h0l5m5m0k0%M0N0K5%k0k0k0k0k5k5J0J0%k0j0nj5k0j0k0j5j5j5j5nnk6NK6K5M0J5nk5
3732c30%L5L0L0J0j5k5k5k5l0j0j5j5j1N%j0J0J1n%%Nj1j0J0K1L5L0K5J5j0N%j5j5j5j5%J5
3729c15NNJ5%NNJ0j5j5NK5K5K5K5K5J0j5j5j5j5j5j0j0nj0%J5L0M0J0K0J5K0J5j0k5j5j5%
3726a70%%%%%%N%NNNL5M0M5L0%k0j0j0j0j0j0n%K0J5Nl0j0J5M0O0L0%j5k5l0l0l0k0k0k0k0
3723a40%%n%NNJ0NNJ0NNn%j5J0K5L0L0K5J5J0J5J0nnnnNNJ5%NNK5j0j0%J0k0j0%nnj5j5j5
3720@j0j0k0j5j0k0k0k0k0%%k5m0j5NNJ0J0Nnj0%n%nj0l0k5j0%n%nj0k0m0n6k5%J5J0K5j0
3717d11nj0k0k5k5j5K5L5M5K1J0J0NJ0L0N0N0L0J5J0J0J5j0nNj5nj0j5%J0K5L0J0%k0m0m0
3715b20l5j0NN0L0L0J0j0j0j0j0j0j0j0nnj0J0L5L5K5%m0l5k5j0j0J0NN%J0L5J5nnJ0NJ5J0
3712a35J0NJ0Nnnnnnj0nnnj0nnj0nnnk0k0k0j5n%nNL0L5M0K5%%%%J0J5NJ5%j5%nj0j0j5%K0
3708a40K5L0J5NJ0nJ5%N%J0%%%%%%%%%nn%%nNj0%%nnk0n0m5k5j5k0k5nNK5J5J5J0nNN%N%N
3705a80N%N%J0nN%K5K5K0K0%j0k0%n%J5M0L5K0nnJ5J0J0J5j0j5k5l0k0j5%K5L5L5L0J0%%N
3702G0nk0j5J0J0NJ0NNNNj5j5l0l0j5J0%J5K0%nk0l0k5l0j0nJ5nj5j5j0j5l0m0j0NJ0%J5n
3699b00j0j5%J0J0J0J0K0NJ5J5N%N%nJ5%N%NnJ0%N%J0J0K5K5J5nk5k0j0J5J0j5l5j5k0k0k0
3696a65K0L0K0K5j0j0j0nj0J5%N%NNNJ0J0K0Nj0%K5K0%k0k5k5j5j5j5j5N%%J0%%NNnn%nk0
3693a40k0%J5L0K5J0J5K0K0K5K0J0nnJ0J5K0J5J5Nnk5l5l5n0o0l0j5n%j0k5k0j0l0l0j5j0
3691c10J0J0J0Nj0j0nj0nnj0nj0j5j5K0J5n%n%K0%%K0NJ0%J0J5%j0l0%%%nj5NJ5Nnk5%K5K0
3687b90Nl0k0n%j0%j0k5k1j5nJ0J5K6K0N%j5k0k1%nJ0NK6K5%%%%J0J5J0J0J0J0J5J0k5k5j5
3685c20k5nK5K0%J0L0K5Nnk0j5j5nk5k0j0nNj5m1j0J0%%K1M5L0K0%l0l5k5l1j5J0N1M5K5N
3682b90NNJ5J5NK0L5L0K0j5m0l0l0n%k0NJ0J0J0J0j0j5k0j0K0J5K0J5%j5j0nj5%j5nNJ5J0
3679b55L5K5Nl0n0l0k0nJ0L0J5J0NK0J5%k5m0k5nNj5k0k0j5nJ0%%J0J0NJ5%J5L0M5L0nJ0K0
3676a90J0J5J5J0K5J0%k0k5j0J0K5L5J5Nj0j0J0K5L0J5NNJ5j5l0k0j5k0nJ0K5K5nn%n%j0N
3674e0%n%j0k5m0n5j0j5%Nj0j0k0j5k0nk5k5j0K5K0nj5m0m1j5%NJ0K1L5J5K0J5K5K0J0J5J5
3671b10J5K0J5J5K0K0J5K0j0j5j5j0n%j5NNj5%nj5k0j5j5l0l5j0J0J0J5L0L0J0%%J5nk5l5
3668b35%J0J5K0J5NNK0%NJ5NNJ5J0J5J0j0l0j0k5m0l0%nk5m0m0k5nJ0K5M5M5K5J0%n%%%n%
3665b00%nnJ5K5M5N0K0J0nk5m0l5l0k5k0%J5Nj0l5l5l0l5n%%k0j0oONJ5NJ0K5J5J5J0nm0k0
3662c50%J5J0J0K0K5L0K0L0N0M0L0K0n%J5L0L5M0L0K0J5L0Nj5k0k0j5k0k0k0j5j5j0j5nk0
3660d5nj5j0%j0n%n%nn%nj0%Nj0n%%%%%%%%%%k0j0nj0j0%j0nJ5NN%J5J0NJ5J0M0N5O5N0K0
3657A10j5l0m0n0k5NK0K0Nj0nj0nNNnJ5K5j0m5m0j5j5j5j5j5j5j5j5k5nnk0l5nK0M0L5Nk0
3654b15%J5J5J0K5L0L0J0j0%%%%%n%n%k0nj0J0Nj0l5j0j0j5%K5N5N0L0J0%NNJ0Nk0l0k5nJ5
3651g0K0j5l0j5k0j5k0j0k0k5j0J0J5%j5nj0Nj5%nJ0NJ0J0K0%%K0J0J0K5%%nnnk5m0l5k5j5
3648b85J5J0k0nk0k5j0j5k0j0j6j5NK0J6K0nj0l1k0k5nJ0J5K0K1K0L0L0L0L0K5Nj0j5j5j0
3645b65N%J5j0j0j5nnnnj0nj5nJ0J0nl0k5J0J0nN%N%NN%Nnj0nnk0k1l0j5nnk0NK5L0K5K6J5
3642c50J0J5J5K5K5J0nj0j5j0j0k0j0j5j5k0l1l0k5j5l0l5j5J0L0K0K0K5L0M1M5M0M0K5%k5
3640b60k5l0k0J5M0L5K0%K0K0%j0j5j5j5j5j5j5j0%%j0J0L5L0L5L5J0J0K0Nj0l0k0k0nnNj5
3637b15k0k0l0j0J0J5J0J5NNK5K0J0J0L0L5J5j5l0j0k0k0l0j5J0J0J0J0nnnnJ5J0J5J0j0n
3635a75j5nNNNNj0k5m0m5k5j5n%j5NJ0J0k0n1l5nK5NNK6K0J0K0J5nj0j0j0%j5j0j0oj0j0n
3632d16j0j0j0n%K0NJ0K0%J1J5j0noj0nnk0%nnnnK0M0K6L0J0J0%K0J0NJ0J0%%n%%J5J0k5m5
3629c10m5k5nK0K5K0J5%l0j5j5k0j6j5k0j0j5j0j5K5K0K0K0J6%NJ0j0nJ0L5%NK0K0L0J5J0
3626b40N%%%NK0K0%k5m0m0%K5K0n%K0K5nj0l0k5l0k0nK0J5J0nk0NK5K0L0J5%j5j0J0K0J0n
3623b10k5k0m0l5k0k5n%NJ5%%J0J5nNNJ0NNNNNK0L5L0K5J5J0J0Nj5m0m5j0J5K5L0K0J5J0J5
3620a25NNj0j0Nk0nNk0k5k0l0k0J0L5K0J5K0K0L0J5NN%J5J0%nJ5J0%NNNNNNNNJ0%nJ5N%j0
3617A0l0l0nk5k0k5k0j5j0j5j0j5j0j5j0j5k0j5j5k0j5j5k0N%%%%N%%J5J5K0J0nl0j5k0N%
3614c75nJ0J5J5Nk5l1m5k0nJ0j0%J0J0J5K5J0k0k0j5k0j5j0j0j0J0K5L0J0J0j0j0J0K0M1M5
3612c30J5j5l0nJ5K0K0K0K0K5K5L5J5j5k5nJ5Nj5j0Nn%%nk5m0m5k0J5J5nj5l5j6j5nj5nk0
3609d56l0m0nNK0L5L0J5K0NJ6Nj6nJ6J5nl1%K1K0j0k6j5j0J5M1L5K0Nj0%%j0%nnj5j5N%K0
3606c45J0nj5j0j0J5K0K0J5%%J5J0J0J0NJ0NNNNNNn%%nl0j0%L0K5M5M5P0N5J5j0J0M0M0K0
3603A20nnj0j0j0k5k0m5n0j0NJ0j0j5l0k0k0l5j0k0l0k5j5k0k0k5j5k0k1nJ0J0%j0j0k0%K0
3601d11M6N0K0j5k0k5j5nJ0%N%%N%K0J5J5J5%NJ5M5L0K0L0N5O0N5L5NnNK0K5J0%J5%j0j0N
3598A20NJ5Nj0j5k0j0%k0m0j0j5j0k0l0o0n0m5l0m5l5j5j5j0J0NNj5k5j1j0j0j5j0j0j0j0
3595d66k0j0J0J5J5J5L5M6O5L5L5K0J5%k0l5k5k0k0l0l0k1k5l0NJ0NJ0NNN%J6J0j0k1%Nj0
3593d11Nnj5%j0j0nnnj5%NL0L5L1L5L5J5j5nJ0n%Nnj5j0j0j5k0nj1j5L1L0K5L5K5K5M0K0N
3590a70%nJ0%%nNJ5K0J5J0%l0l0%L5L5M0L0Nj0k5k5k0NK0K0j0k5m0l0j0j5nj0J0J5K5L0J5
3587a05Nnk5l5l0m0k5nNNnk0m0m0k0J5L0K5K0nj5j0j0NJ0NJ0%J0NNNk5nj0j0j0nj0j5n%j5
3584c85k1%nj0NJ0NJ0J1%K0%j5J0j5NK0L5K5L0K0J0K5J5J0K0K0J5L5N0M5M0J0NK0N%J5J0N
3582A10J5NJ0N%nnj0nnnj0nnj5l0l0k5k5J5M0K0Nnj0j5j5j0j0J0j5k0l5j5j0J5K0J5nNJ5J0
3579c0J0J0nl5k5j0j5k5k0k0%nj0NNj0Nj0%Nj0J5Nn%%k0l5l5j5%M5M5%nj5j5j5j5j5j5j0N
3576b90L0K0J5k0j0nk5j0%nnJ5L5L5K0J0%%J5J0J5J0nj5%L0K5nnJ0J0Nj5l0m5k0j5nk5n0k0
3573c15%j5j0k5j5k1m5l0j0%J5K0NNj0NL0NJ5%%J6J5J5J5J5J0J5nL0O0O5K5%NJ5K0%J0NK0
3570d5%k5k5k5k5J0J0J0J0nk0l0k5j0J5L5L0J0K0L0%%%%%%%nnN5L0K5K5K5J5%k0j5J0K5K5
3567A35L5J5Nk0k5k5m5m5n5n0l5j5j5k5m5k5l0j5j5l5k0k0NJ5K0%k0k0j0N%nnonnJ6K0j5k1
3565d01nJ0J1oOJ0J0J0NNJ0NK5K5J0j5j5J0L0L0N%L5L0M5L0K0nNJ5K0NJ0J0J0J0j0j0%j5k0
3562d0Nj0j0j0j5k5nK5L5J5k0j5j0j5k0j0J0Nj0nnj5%nj5nj0l0n0n0l0j0%j0NJ5K0J5J5K0
3559b70J5K0J5J0J5%J5%m0o0m5j0j0k0%K5K5Nj5k0J0M0N5K0NK0K0J5J5J0K5L0L5J5j0k5j5
3557h0j5k5k5k0NJ5J5K5K5J0j0k0%k5m0k5j0Nk5k0j0k5k5j5%K0K0Nl0j5j5k0k5nNJ0J0NK0
3554c30J5K0J5J5K0K0J5%J0N%J0%%J5N%J5%J0NJ5%%%K0M0K0%J5J5%j5nj0nnnj0nnnj0nnnj0
3551a15%%J5n%N%NK5L5M0K0nj0Nj5j0%%j0j0l5j0k5m0m5m0m0k0nk5nj0k5j0j5k6NK6K0J0N
3548c40k0l1n5k5K0J5J0J0J0J5J1J5J5J5%%%n%%%%J5L0K0K0J5%%J5L0M5L5M0K0%J5J0%nnn
3545d5%n%nl5n0n0l0%J0NJ0NN%J0j5j0j5j0j5j0j5j0j0j0j0nk0nJ0L5M5N0K5Nnj0Nj5k5k0
3542b35k5k0j5J0K0L0Nj5j5%Nnl0k5k5nnk5%j0j1nj0%Nk0k5j0J0J0J0J0J0J0J6L5K0K0J0N
3539b95nj5j0J0K0L5L5K5J0j0k0nNK5L0L5L0L5J5nk5k5%nj0k0k0%k0l5l0k0j0j0k0%%j5m5
3537c65l1NK6K5K0%j5%K0L5N0M5M0J5N%N%%%k0k0nj0j5j0j0%K5K0NJ0K5NK0K5K0L0J5%l0j0
3534e0j5k5k0l0k0nJ5K0K0L0M0J5nj5N%j0j0nnj0j0nnj0j5k5l0j5nj0%j0m0o0n5m1%L6L0J0
3531c40K0L0L0K0%J5M0M0K5K5K5K5L0K0L0K0J0nl0l5j5j0j0k0j5j5j0k0k0nj5j5k5k5%J5n
3529b15k0j0j5nk0j0j5j0j5k5%M0O0L5Nk5k5j5%%K0K5%n%J0M0K5N%k5NJ5NJ0%J0K0n%K0%J0
3526a00J0J0NNj5l5k0k5l0j5k0k5k0k0k5k0j5%%k0k6n0l5m0k0%j0j5j0j0j0j0NNNNK0L5M0
3523d96M0K5%m0l5%L0L5K5L1K5M5M0K5K5M0M0M0K5K0J5Nn%k5k0k0k0k0J0J0J0J0J0N%j0k0
3520a25j5NK0K0%k0j5k0j5%K5Nk0j0%%j0%j0%%j0%Nj0nNNJ5J5Nl0m5j5%NNJ0J0L0N0M5M0J5
3517d0J0%K0L0K5Nj0j0j0nj0k0nnk0j0j0j0j5j0j5j0nk0%j0j0nj0nj0%J5J5%k0%K0K5NJ0N
3515a25NNJ5NNnk5k5nj5k0k5nJ5J0J5J5NK5K0NnJ0j0NNn%%%NN%nJ0nNL0K5L0K5J0%m0n5m0
3511a05%NJ0J5L0K5J5l0l0k5l5nJ0Nnj5l0k5k5l0j5l0k5j5j5nk5j6k0nj0k5n0k5K5L5L5K5
3509d06K6Nj0j6j5%%j5j5j5j5J5J5NJ0nj5nj0J0NJ0J0j0nj0NJ0J0J5nnJ5J5K1K0K0NL0J5J5
3506b70Nj0nnNj0%%%J5J5L5K5L0J0nj0l0j5k0NK0J0J0N%nNN%j0J0J0j0nJ0n%%%%j5k5NK5K0
3503a75K5K5%%nL0L0J5%k0J5J5K5J0k0%K5L0K0j0nj0%N%NnK0J0%J0J0nK0K5L0K5L0J5Nj5k0
3500A85j5%k0l0n0l0j0NNNj5m0l0j0NNj0j0nJ5J0J5nk5k5l0j5j5J0J0NJ0j0j0nk0j0nk5%K5
3497a65K0K5K5nj5nj0j5j0j5j5l0l5nJ0Nj0j5NNj0%nJ0j0%%nnn%%k0j5l0l5l6nJ0nnJ0J0K1
3494c85NnNNK0K5N%%L0K5j0nJ0J0J0%NJ0NK0M0N0N5L5J5J5J0K5J5K0L5K5J0nj0nl0l0nj0l0
3491A0k5j5%j5l0l5j5j0j0k5k5l0m5m5j5J5L5K5L0Nj5j0j5j5j5J5L0L0J5j0j0j5n%n%n%nN
3489b50nk5J5%k0k5k0j0K0L5L5J5nJ0M0L5J0j5nj0j5j0j5j0j0j0Nn%nn%nJ0nj5J5M5M5J5k5
3486a75k0%%NJ0L5M0J0K0K5K5K0K5J5K0K5K0K0%Nn%l0l5k5n%%NJ0N%j0l5o5n0j0%%j5J0K0
3483a10J0J5J0J5J0J0j0l0m0k5j5L0L5M0J5%%j0j5j0j0j5nj0nj0k0%nj5%nj0Nnn%nN%%%N%
3480a85nJ5J0J5K5Nl5m0m0l0k0%K0K5K5K5%j5j5J0J5Nnk5nk0%J0J5nj5l5l5k0j0j0nj0%K0
3477c45j0l6k5j5%J5j0j0k0nNNJ0N%K0NJ0%%J6M5K5J5J5nnk0k0j5NnnNJ0L0L0J0%j5k5%K0
3474b90J0K5J5%NJ0nl0k0J0J0nj5j5%NK5J0J5j5j5k0k0j5k0j0k0k6j0NK1K0J0L0J0k0nj5j5
3472c70n%n%%nj1J1J0K0J5K0K0J0J0K0K5K5%j5NK0J5%nnnj0%j0nj0nk5k5%NK5K0J0nk5k5%
3469b85n%NnN%Nnj0j5%L0L5L0L5L0Nnj5J0K5%l5m5k0%J5K5J5J0J0J0j5k0l0j0K0%NJ5nnk0
3466b10%J0k0n%nnk0%K0%j5k5n%n%j0nj5%nj0j0nnn%j0l1j5NJ5J1%nK0K5K5%j0J0L5K5J5j5
3463b55j0j0j5%nj5Nj0Nj0%j0j0%j0nn%nm1k0j0NK0j5l5k0j0J0nN%%J0%j5NM0N0L1k5l1k0
3460d36%J0J5nj5m0k5k5l5m5nj0J0J0NJ0j0j5j0j0%NNNJ0N%J5J0%J5%J0K0L0%j0j5k5nK0L5
3457d96M5M5L1J5j5n%J5J0NJ0L0M5N5M5J5%%NL0L0J0k0k0J0J5K5%k0j5j5NNj5n%nnj0j5J0
3454a50L0J5Nnj0nj0k0%J0J0K0L0N0K0J0NJ0L5L0J5N%J0%nj0nK5K0J0j0k0J0%NNj5k5k0k0
3451E5j0k5k0j0k0j5j5j0J5K0K5J0k0l0l0k0J5L5L5K0J0NJ0J0%J0J5%k5k5k5l0k5l0k0l0k0
3449a65nj5j5n5l5%J5J0%K0nj5%K5K5j0j0NJ0n%%n%N%%nNJ0nk5k0NN%j0k0%K0K5L0M5M0M5
3446h0K0%K0J0j0l0l5nNN%l0k5n%J5J5L0K0Nk0j5j0J0Nnj0Nnn%j0%nj5N%j0n%nn%nnn%n%n
3442b00j0nnj0Nj5k0NK0J0K5J0k5m5m5k5nK0L5M0K0K5K0K0NNNJ0K0K5j0j0k0k0k0k0l5m0j5
3440b75%nj5j5nj0j0j5%NNNNNNJ5nNJ0NNNJ0nJ5K5L0M0K0L5K5M0K5NK0K0%K0NK0NNNN%J0n
3436I5J0%k5l5l0k5j5j0l0n0n0j5j0Nk0k0k0k0n%J5L5J5NK0Nk0n%L0L0Nj0j0k0nJ0K5NnnN
3434a45K0L0K5K5K5K5L0J5K0j0k5l0nj0j0j0%%%%%%Nnk5k5l0k0%J5M0M5L5K0Nj0k0j0l0j0
3431e0J0%j0l5j0%nnnnn%K0L5M0K0j0k5j5j5k0j5j5k0K0M0L5J5Nj0nnJ0J0J0J0NN%J5%k5m0
3428d5l5%J5J0Nnk5k0j0k0j5j5k0k0k5l0k0%J5J5%N%NnnNNnn%k0Nnj0nj0nk0k5j0k0j0nk1
3425d06l0j5%K0L0K1j6m0j5NL5O1N0L5%k0%J5N%N%j0J0nnNj0nnNj0n%j0%j5Nnj0J5K0J5J5
3422b65j0k5k0j0nj0j0n%j5nnJ0J0J0J0J0J0J0J0J5K5K5J0%k0j0n%J0M0M0L0J5K0K5NJ0J5
3419e5%NJ0J0Nj5j0nk0m0k5nNNnNnk5l5k5l0j5Nj5%%j0j0%j5m0l0j6%J0ONJ5%%J0NNNNj5j0
3416c60j0j0k1j0%k5%NN%%%N%J0J0J0J1J0J0J0J0%N%%%%%%NJ5Nj5j0j5J0K5K0J0NK0K0J0J5
3413b15J5J5%j5nk0k0NK0K5N%%J5J0J0J0%k0j0%K0K5J5K5J5nk5k5l0k5nJ5%j5j0%nnn%NK0
3410a90K5%j0k0k5j5%j5k0k5NNj0l5m5k6NK6j0k1k5nNK0K6%NnJ0M0L5J0nj0j5%K0K5nk0k5
3407c20k5l5j6j5nj0k0l0%NNj5l0k5J0J5L0L5L5L6M0J0nNN%NN%J0NJ0NJ5%J0J0k5k0k5k0n
3404c40K5K0%j5j0j5m5l1l0nnk0%J0K0J5j0j0J5N%k0k0j5%nj0%K0K0%NK0NJ5j5nj0j0nj0j5
3402d81nnj0nnk0n%%%NJ0M5L5K0N%j0nj0j0J5%k0k0k0j5j5NK0K0K5J0J0nnJ0J0J5%k0k0j5
3399d66j5j5K5M5L5L6J0J0nk5nJ0%nN%J5n%J5J0nl0l6k0NL1K0Nn%J5L0K0J0J5J5J0J0NnJ5
3396b20K5K0J0k0j5%J5M0N%J0%%%%%k0j5%J5L5K0nk0l0l5l0J0L0L0K5J0L0L0L0K5K0K0J5J5
3393G5J0j0l5k0nj5l0k0k5j5j5k0j0NNj5N%%nm5n0l5j0j5l0n0m1l0nNJ5J5Nnl0j0j5j0NL0
3390d46L5J0K1J5J0K0J5NK0J5J0J0J5J0J0J0J0J0J0NNN%NNJ0%j5j0k5%NK5L0J0nnn%j5l0k0
3387b10j5j5nj0nk0%nj5j0nk0%j5n%j0k6%J6K0j0l1NK6K0J0k0j0l1j5j5%J5L1K5K0%k0j0n
3385c70j0k6k0j0j5j5k5j0j0j5nj5k0%nk0j5k5%K0K5L0K5K5NNL0M5L0J1%j1%M1O0M5K0Nn%
3382b25%K5J5L5L0L0L5L0M5M0L0nNL5L5L0%k0l0k0%NK5K0nk5m0k5NJ5J5Nj5l5l5j5%j5l0m5
3379g5l5k0j0J0J0j0k5l5nJ0J0nj0J0J0nJ0L0K0K0K0K0J5K0Nj5Nj0nn%nJ0K0L0Nm5k5j0NN
3376e5NNNj5j0K0K0j0j5l0o0o0o0n5l5l0%M0M5J0j5l0l5k0%ok0nj5j5nNJ0J0J0L1L0Nj0J0
3374c50N0P0N0K0%J0J0J0NJ0J0NNJ0J0J0K0K5J0NK5K5Nk5n0m5l0j5%nnJ0J0J0Nk5k0k5k5n
3371a90%j0%L0L0J0j5k5k0l5k0j0j0k0nK5K5K5K0K5nk0k0NK5J5J0K0j5l0k5n0k5j0NL0L0L0
3368b00L0nm0l0j5J0J0nl5l5m0l6m0j5%j0nN%j5K0N0N1L5NNJ0nJ5%%N%j0j5k0nNL5J5J5j0
3365b70j0j0j5l0l0j5J5K5%j5k0j6j5j0k0k5m0l0l5%%%%n%j0NJ0J0J5J0J0J0NNJ0J0nJ5K0
3363d51nnK0K5L1%j1k0j0K5N1M0Nj0nJ0nNN%NK5M0M0M0M0M0J0J0NJ0nk0nj5l5k5nJ0j0k5j5
3360a90j0j0j0l0m5o0l6nJ6K5K5J0k0l5k6j5J5J0OJ0J0L0L0J0j0J0K5K5J0J5J5K0J0j5k0j5
3357b25k0j0J0nNNj0j0J0J0Nnl0j0J0%j0j0k0J0K0M0K0Nj0Nj5l0m5nL0J5%%j5k0%%j5j0j0
3355c40k0j0j0k1j5j5j5j0nj0n%j5%j0nK0J5%j5nJ5L0M5M6L5L5M0L0K0%nj0%J5J0K0J5%k0
3352a70n5n5m0l5nJ5NNN%J0N%NJ5j0j0nj5nNM0K5J0n%nj0j0N%j0j5j5J5L0K0Nj0j5j0j5k5
3349c30l0j5j0k6l0j0NJ0j0%%%nnk5k0j0N%nNL5M0N1K5NJ0NJ0J5M0L5J5J0j5j5NJ0j0k5k0
3346b80l0j0k0NK0Nj0l5l0%NNK0%j0k6k5j0K0NnnK0J6L0j0%K0n%%%%%K0L5K0NK0J5j0k5j5
3343b75j5j5Nj0nJ0J0J0J0Nk0nnj0n%k0n%j0nj0%j0nk1j5j5j5j5k0j5j5J5J5J5J5J5J0K5J0
3340c91%Oj1J1J0J5J5J5j0m0l6l5j0J5M0M6K5J5K5K5NNJ0N%%%%j0nNJ5J5K5N0M5L5J0j5j5
3338i0j0l0k0j5nnj0nj0j0j5j5%k0k5%K5K0K5K5K5%k5k0nJ5%N%%J0j0k0l0m0k0l0k5j5l6o0
3335d71n5k5J5L0%nk0k0j0J0K5L0K0M0K0%k0j5j0j0J5L0L5J1%%J0J5K5K0K0K5J0nk0l0%K0
3332b90J5L0M0M0L0J0j0k0m0k0NNj5j5n%k0j0j0j0nj0j0nj0l5l1j0NK1J0J5J5L0L0L0L0%n
3330b25%nn%j0%K0J0k0j5k0k0nl0n%J5L5L5J5K0L5K0L0M0J5%%Nnj0k0k0j0K0M0L0K5nn%nj0
3327d0j0nj0J0J0nm0k5nj5j5k5j5j0l0j0j0nj5l0l0j0K0K5K5J0j5l5l0j0J0j5j0j5j1OJ0J0
3324c65N%%%Nn%K0L5M0K5J5j5k5m0l5l0j0J0nJ0j5J0J0nj0J0Nnk0j6nk5l0j0k0k0J0J5J0J5
3321d61J0J0J0J5K5K6K5K5NNk5l0J5L5L5J5NJ0L0M0nk5j0j0NK0K5Nj0k0k5j0j0j0j0nj5K0
3319b65K5M0K5Nk0m5m5j5J0K5K0NK5Nk0m0m5j0J5M5L5K5Nj5%nK0N0M0K0j0m0l0k0j5j0%j5
3316b25m0k0nNK0Nk0j5j0J0%n%nj0Nl0k0NJ5%j5k0Nj0noj0N%N%O%oJ1J5J5J5K0J0K5K0J5%
3313b45%L0M0K0NK0J0Nnj0Nn%nnNN%NN%j0J0K5J0j0j5NNJ0%j5j5j5j5k0j0k5j0J5NJ0J5k0
3310a90j5k0j5k0l5l5j5J0NJ0J0Nk5n0l1J0L6J5L0L0L0Nj0j0J0Nnk0j5j0k5k5m1l5k5j5%n
3308d81nnnnnk0l0l0j5J0L5K5K0N%J0%%J0j0J0J0%k0l0m0j5N%J0J0k0k5n0k0K0K0K0J5J0K0
3305e66L0J0J5L0L0L5M1K5J5%%J0J5%k0k5j0%%j0j6j5nk0j0J5Nnk0l5l0k0k0NJ5L0K0NK0J0
3302d46%j5j0nk5k5nK5J0K0J5K0J5K0K1J5J5K0K0K0%NJ5n%J5NNJ5K5K0K0K5J0J0K5K5Nj0k0
3299a05%N%Nnj0nnk0nj5j0K0Nm0p5p0k5NNl0j6j0l5l5l5k0N%j0l5m0m5k5j5NnJ5N%k0m0m0
3296g71k1J0K1K5J5j0J0K5L5%j0Nn%%J0nnNK5L5J0NJ5J0J0J0J0J0NJ0J0J0K0K5K5K5J6L0L5
3294c15K0j0J5L0L5%nJ5M0L5Nj0nJ0J0K0J0l0j0J0J5nnnj0j0k5j0k0k5j0j5k0j5j5j0j5k0
3291c50j0k5oj0j5j5j5j0k0k0n%%k0l5%L0K0Nnk0k5nNJ5J5J0%%N%K0L5L0K0K1NJ5Nk5k6l0
3288d36k5k0nJ5K0J5j0k5l0k0J0Nk0j0%k0%J5K5Nk5l0m0m5l0j0J5M5K5k0o0n5k5%Nj0J0K0
3286g41J5L0J0n%n%n%%nnJ5N%%J5J5nk5k0%J5K5K5L0K5K5NJ0K0J5J0J0J5K0Nk0k0l5l5m0l0
3283f36j5j5k0nK0K0J5K0K0n%J0M5L5L5M0K5K6K5K5K0K5L5J5%K0J5%j0nK0K5J5K0J5K0J5K0
3280g0K5J5j0J0J5j5l0l0l0l5nn%nnnnnnnnnj0nnnnnnnnnk0NK5K0%k0m0m5m5m1l5j5%J5J0
3277d51%j5l0l0k0l0k5NNNNJ5J5J5J5K5K5K0%j0J5L5L1J5j0l6l0j0j0j5nJ0L5L0J0nnNL6L0
3274c35%j0NM0M0L0M5O0N0L5J5J5K5L0L5L0J5J5L5J5NJ5J0j5k5k0k0m0l5l0m5o5p0l0%J5J5
3272a45j5j5l5k5l0l0l5l0m6n0o5n0m5j0J0nj5l5l0j5NJ5%J5K0L0L5J5J5J0J0J0NJ0J0NNJ0
3269d91J0J0%J5K0nNNJ0l0l5m5nK5J0%nk0j0j0k0nk0nJ5K5K0J5%K0K0K5K5K5nnNJ5K1%%%j0
3266c85N%n%oj5k0k0j0NK5M1N5N0M0%j5J5L0L5J0K0N%K0J5J5%%J0J0j5l0n%nnj5k5k5j0l0
3263b35j5k0k5j0k5l0j0k1k0k5j5%n%%NJ5%j5k5j5NJ5%j5j5%j0j5k0nJ5K5K5J0J5J5K0J0%
3261d16Nk0m0m0k0J0L0L0L0J5J5J6L0K5J5M5M0J5N%L5L0L0K5K0K5K0%nnnl5l5l5m0m0n0k0
3258b95nJ0L0L5J0NN%J0NnJ0%j0j0nj5m5m5m0m6l0k0k0k5k5k0l0k0NN%J0j0J0J0nj0k0k5%
3255f21K0L5L5N0M0K5J0nj5K0M1L0J5J0K0L5L5K5J0K0K0L0L5J5%j0j5%J0J5K0Nj0k5k0j5l0
3253a40j5k0k5j5k5k5k0k0k0k0k0k6j5k5j5J5M0L1K0L0K5L0L0%J0J0nJ0NNNNN%%%k0l5m5l5
3250c10j0NJ0%%j0k5l5l1j0Nnk0k0l0j0nJ5L5J0nJ0NJ5J5NK1K5J0%L0L0J0K5K5NNJ0NL0N0
3247a15L5L5%l0k0j0j5%k0%J0j0nj5k5nJ5K0Nj0j0NK0K0%k5n0l5k0j0k0k5k5k0j0l1l0j0k0
3244d56j5k0j5nj0k0k0k5j5NK0K0Nj5k5j0j5NNnj0k0%Nj5j5%%k0%j0%%N%j0J0%%j0j0nnk5
3241g46k0m1n%J0J5L1O5O5M0K5K5J0J0K0K0NK0J0j0k0j5j5K0K0K0J5J5J5J6J5J0J5K0NN%N
3239c05%%%NNL5O5N5M0K0Nnk5k0%J0N%n%%k0k5NK0J5j0k0j0j5j5k0j0NK5J0K0J5N%K5J5K5
3236g5N%nnL0K5NJ0J0%K0NNK0%J5J0NK5J0NK0K0N%K0M5K5%l0l5j0NNL5J5%j5k0l5k0j0Nj0
3233A35nN%n%%L0L0L0K5J0k0m0l5j0J0J0nl0j0nK5M0K5J0j0k0%nj5k5nJ0L0L0J0nk5k5k0j0
3230A35nj5k0k5j0j0j0nJ0K5J0j5k5k0nk0l5n5n0n0n5l5j5l0k5k5k6k5k5k5k5k0k5K0L0J5
3228d86j5l5m0k0%%NJ0N%%K0K5K5nk0j5NJ5J5%K0%NJ0%j5j0nj0nj0nNNNNNNNNJ5nN%NNNNJ0
3224d51L5L1J0J5%j5k6l5l5k0%NNJ0NJ5K0J5J5%%N%nJ0J1nj6j0NK1L0L5J5J5K0L0K5K5%%%
3221a90%Nj0N%n%Nn%%%%nj0nnnj0%k0l0n0o6m5k5%K0J5j5l0j5l0l5l5m5k5nJ5NNNJ0NNNJ0
3218f06NJ0NNNNn%l5l0l0k5j0j0J5J5J0k0k0%nj5nj0j5%J0L5L0J5j5nk5%J0K5K0K5k0j5j5
3215f91j5j5j5k0j0j6j0j5j0k5k5j5J5NNJ5J0%K0J5%Nk0nnj0nj0j0nnj0nnj0nnnK0%NJ0%L0
3212h47M5N6L0M5M5K5%NK0Nj5k0j5nNK0N0M5K5K0%%J5M0M1J0j0j5NJ0j0nNK0K5K0K0nk0k0
3210c35%m0m1n0l0nL0K0Nnnk0%nk0J0L5L0K0nm0l5j5nJ5j5l0k0k0J0K0K5J0l5l5j5J0L0L0
3207e26M5K5%nNn%K5K0NNj0nNj5NNj5k0k0k0k5j5k5k0k0k0k0k0k0j5k0l0j0J0J0J0J0K5K5
3204f66K5L0M0M5N0L5Nk5j0j0nJ0%NnnJ5Nk5n0j5%Nj5l5l5l5k0%J0%Nk0l5k5k0%J5J0Nk5k6
3201g92%K1NJ0NNJ5%n%%n%%n%k0l1k0k5nnj5%M5M0M6M5%k5k0%K0K0K0K5J0L5J5K5n%NK5L5
3198e06K0j0nj0%K5K5J5%%K0j0j5j0j0K0%k5k0j5Nnj0nnj0j0%nNj5%%j0NNK5J5J5J5K0K0J5
3195d41NNK0K6L0K0Nnnnj5nJ0Nk0k1k0n%NJ0K1K5L5J0nk0j5j0k0%%nk1k5l5m0m0nNnj5%J0
3192e56J0j0%%J0%%J0J5%k5l5m5o0n5n1l0j5k5k0J5K5K0K0J5K6K5J5NJ5NJ0%j0NM0L0K5K0
3190e76L5L5K0J0nNK0%J5L5M6M0M0K0K5K0K5M5O0M5J0k5l5l0l0j0NN%%J5NNnj0j0j0j0N%j0
3187a75k5m5m0l0l5l5k1%k0l5l0j5J0K5K5j0l0l5j5NJ0J0J0NJ0j5n%nnnnnnNj5k0l0j0J0j0
3184f06k5j5j5nnk5N%j5j5%J0J0J0NJ0k5l5k0j0NK5K5J0k0l5l1nNM1J5Nk5k6k0k0nJ5K0NJ1
3181g71J5L5J5J5J5J5J0j0%%J5nj5K0J5J5K5J0j5k0j5k0j5k5k0j5Nj0j0N%j0j5NK0K5%k5k5
3179g61%J5L0K0J5j5k0j5%J0K5L0L0L0L0J0j0J0nk5k5k0%Nj5k5l5j0K0%%J0K5J5J0nl0l0j0
3176g16NK0J0J0K0%J0J0Nk0j5NJ0J5nnj0j0nL0L5J0nk0l5m0k5%nnj0%J0J5J5J5K0L5L5K0j5
3173e86l5l0j5j0NJ5L5M0J5Nj5j5j0l0j0J5N%k5j5%nj0J0L0L0J5J0NJ5Nj0j0nj0K0M0K5K5
3171d81K0N%K0J5j0l0j5K0L0L0J6%j6j0%%J5ONJ5j0J5%k5l1l5k5j0k5j0J0J5K0%j0l5k5k5
3168e71l0j0J0%%%nk0k0k5k5%Nk0l0j5%J5K0K0J5K0K0K5K0K0K0L0J0j0k5k5j0J0K0J5J5NN
3165e21J5L0K5K5J5j5J0J0J5OoJ6J5n%j0%nno%j5j0l5l0j5j0K0N%Nk0k5k0m0l5j5J0J0j0k5
3163f46nNJ5k0k0j0j0nj5k5%j5j5K0J5K0J5K0J5L0N%J0%J0%NN%%j0%j0j0%Nj5NNNNJ5%nJ5
3159e91K0L5L5J5j0m0l0k0j5j0j5j0j5j0k5%J5M0J5j5k0j0j0k5k0k5k5k6j5l0l0j5J5J5J0
3157h42K5NK5K6NJ0K0K5NNK5J5J0L5N0N0L0K5K0J0nj0nJ5K0K6J5j5nj6j0k0j0J0K5J5J6K0
3155c55K0K5J5nk0j5j5nj0j5nJ0L5K0K0J0k0j0%j5%%j5j0nj0j0j1j0nj5nj0j0j0nj0nnj5n
3152e06NK5K0J5%j5m0l5k0n%N%NJ0J0Nj0l0nK0J5K5J0%j5k0%J0K5K0K0J0nJ0NJ0L5J6K0%k0
3149c75nnJ0K5J5J5%%%%%K5J5nj0j5J0j0%Nj0j5j0j5nk0j1j0nnj0l0k5k5%%K5K5J5%j0j5n
3146d66k0j0nj0j0j0j0j0j0NNNNNN%NNj0k0j5l0l0j5K5M5M5K5J0%%k0l5m5j0NNK0K0J5J5J5
3143e06J0n%%K5N0N1K5nnk0l6m0m0nNNJ0NK0%%J5L0L1J5%k6k0j5%J0j0j0j5n%nnnj0nj0nn
3140e06nj0NN%J0K0NJ0j0nj0J0K5K5K0nk5j0n%J0NNj5j5n%%n%nn%J0NJ5J0J0J0J5J0NK1J5
3137c60J5J0J5K5%k5m0m6k5J0K5L1NNNnk5n1n0m5j0Nnk5k5k5j0j5J0J5J5N%J5J0K0NNNN%N
3134e21NNNN%NNNN%Nj0k0j5j0j5j5nj5k5j0K0K0nl5n0k5k0j0J0J0J0j5n%j0j5k0nj0j6j5j0
3131h12j0Nnj0j0j5j0J5L5L0K1%k1j5j0Nnnj5%j0k5j5J0L0Nk5l5j0Nnnnl5k5j0NL0M5M5K0
3128h42J0J5K0J0j0l0k5nnNj5n%nn%n%K0K0J5nj5j0j0%j5j5nk0nJ5J5J5J5j0k5k5j0J0NNJ0
3125i17J0NJ0NJ5J5K5J0J5J5K1J5k6k5j5k5%K0J5%k0l5l5j5J5L5K5K5nk0j5nJ0L0K0J5K1%
3123g66k1k0k0k0nJ5K5nnk0k5n%K0J5%k0j5J0Nnnj0J5K0K0%%J5J5Nj0k0k0%Nk0j0j5j5NK0
3120h67Nj5j5NL0L0K0j0k5k5j0NJ0NJ0J0%K0J0J0%%N%%%J0nk0j5j0k0j5%K5L5J5nk5l5m5j5
3117i17J0NJ0j5%K5N%J0Nj0j5k5nJ5K0J5K0J0N%j5m5m0k5j0j0NL0M5M0K5J5nj5l5l0k5k5k5
3114i77l0k5j5j0NK5J5%j0nJ5J5K0J5J0K0K0NJ5j0nJ5n%J0j0J0%nNJ0n%N%NN%J0nnJ0nk0n0
3111i32m5j5NJ5Nnk5k5nJ0K5K5J0k0l5j5J0K0j0l0l0l5j5J5nj0j0k0nJ0K5M0M5L0J5NJ0L0
3109i42M5O0M5K1j1j5k5nJ0J0j0j5j0NK0NNJ0NJ0J1J0Nj0j1j0j0j0j0j5j0J0NK0%%K0NJ1N
3106g66NJ5%NJ0NJ0j0nj0nj0nnj1j0j0j5j0j0j5j0j0%Nj5j0NK0M0M0K6L0J0j0nj0K0NnnJ0
3103g16L0J0k0m5m1k5nj0j5nK0J0L0K1K5Nl0k6l0k5nNNNJ0J0L5N1M5L5J5j5j5l5m0k0nJ5J0
3100g36J5J0%%%%nJ5J5K5K0%j5j5j5J0nj0J5J0nk5l5k0n%j5k1k5j5J5N%l0l0l0m0k5j0J0N
3098i62%j0j0nK0M5M0K0j0n%n%j0%Nnj0J0Nj0j5j0NK0J5Nj0j5k0k0k5j5NJ5nk5k0%J0K0J0
3095i72L0L5M0K0J0nNnj0j0%K0K0J5K5K6J5nj0J0NJ0J0NNNNNj5%nj5NNj5nnj0nk6k5k5k5k5
3092h87m5m5k5%nj5J0NnNNnNnJ0L0L0K5J0%J5L0M0J5j0j0l5j5j0%%nj0j0nj0j0nj0%J5J5n
3089i22k5l0l0k0nnj0%K0M5O5N0K5nj5j5l5l5m0k5j0j0nj0nj0j5%J0%nJ5nJ5J0Nj5%K5M0L5
3086i47J0%%j0%j0l0l0k0j0J0j0j0%J5J0j0%%j0k5k0j5j0k0k6n%J1L0N5M5K0J0NK0Nj5l0l0
3083a047k5NJ5K0Nnk0j0K5K5L0L0L0J5nj5j0j5j0j5l0k0k5nnj0%NJ0NNK0K0N%l5l0j0K0K0
3081a037j5l5k0j5nNNj0j5nNJ0j5l1j0j5nj5%j5J0K0L0K1J5J0%NJ5J5NJ0J0J5Nnj5j0nj5n
3078a107j5n%j0nnJ5Nnk0k6nNJ6K0J0j5l1k0l0l0k0nJ5%Nj5l0l0k0%j0j5NK0K5K0K5L0K0J0
3075a228L5J5nNNJ1%%J0nk1j0j0k5nnk0l0l0l5k0J0J5L0L0K0K0nk5j0j0j0j0J5nNNNNJ0NK5
3072a243M0L5K1nl6l0j5j0nj0j0j5l0m5o0m5n0m1OL0L5Nnk0l0m6m0j0N%j0nj0nj0K0L5K5K5
3070a559K6K5K5L0J5L5K5K5L0L0M0K5Nn%%j0nnj0k0k0l5j0K0K5K0K0Nk0j0j0%%N%j0j5k0n
3067a338NK5M0N5M5J1k6k5j5j5j0NNNl0k5nN%nNn%n%%n%n%%nNJ0J0%%J5NNK5M5M1K5J0%%N
3064a112nj5%J5M5N0K5J0NJ0K0K5K5nm0m0k0N%j5k0l0j0K0nl0j5j0j0j5j5j1k5k5k0k5k0k5
3061a308k0k5j0j5k0j0nk0j5j0nnK0L5K0J5J0nl0m5j5J0J0NNJ5J0J5J0J5%j0n%n%j0NJ5J0
3058a368J0K0K5J5K5K5K5K5j0j0l0l0j5j5j5%J0K5J5j0%Nj0j0j0j0k0nNL0K5K5J0J0J5L0L6
3056a157L5K0NJ0J0%l0k5nnnJ5M0L0%k0j0K5M5M5K5NJ0%NN%K0nj5K0NnN%NNnnn%nnNj5nn%
3052i37j0nK0M5L0Nj5k0k5k0nj5j0J0J0Nj5k0nK0K0k5m5l0l5j0j5k0j5nk5l1k5k5NK0K5J5
3050a178Nk5k0n5n0m0nJ0N%K0K0%l0n0m0n%J5N%NNnN%nnNNj0k0k5k0k5k5NL0J0%k0k0nj5%
3047a548%J5L0J0j0j5J0NNJ0J0NNJ5J5N%K0NJ0J0J0NJ5%J5K0J5J0K0K0J5NK5K5NK6J0j0k1
3044a178k0j0j0Nn%NK0K0NJ6n%NJ0n%Nnk1j0j5k0nj0k0j0j0j0j0NNJ5%%K0J0J0j5l0k5j5n
3041a313nNnn%j0NJ0NK0NNK0J5NJ0J5M0M6J5Nk0k5n%%%onnj0%j5l0l5k5J5K0K0J0j5k0j0%
3038a273J0j0l0j5nj5j0j5j5j5j5%nj0k5m0k0nJ0%k0j5l1j5nnj5k0n%K5J0n%j5nNNnj0j0n
3035a644J5K0J0nk0k0l0l0k5%J0J0nj0nJ5J5J5j0nJ0nJ0J0nJ0J5L0K5n%L0L6L5J5J0L5L0K0
3033a393K5K5NnnNl5l5m0k5l0nk0j5J5K0J5J5J5J5J5K0NK0L0%n%j0nNj5nnj5k0k0k0j0k5k5
3030a538j0%J5NJ5NNJ5%k0l5m6m0m0j0NK0J5J5K0K0J0K6K5J0Nj5%nj0k1nNj0l5o5n0j5K5L0
3027a679J5j5k0k5nNK0K0J0nk5k0j5k5j0j5k5k0j0j5k0j0j5j0j5l1nJ0J0Oj6n%%J5%ONNJ0
3024a919N%%n%%%%%NJ0J0N%K0%J0NJ5J5NJ5J0NJ5nj5k0%M0M5J0%NNNN%%N%%Nj5J0M0K5j5k5
3021a669j0J5M5L5NK5J6J0J5j0%J0j0J0%%L0L0K5L0K0Nj0l0m0n0n6m0k0j5k5j0j0j5%j5j0
3019a719nj5%nJ5NNNJ0NNNnj0NNj0j5J0n%%%%%%nk5m5m0k5j0NNnj5NK5K5K0%%K0j5m5l0k0
3015a889nJ0N%Nj0j5Nj0nnnj0nnj1Nj5k0J0J0J5J1J5k6k0k0k5k0k0k0j5m0m0nnk0l0k5k0n0
3013b320l6nj0NNJ5j0K0%J1Nnj1j5%J0J0j0l0j5K0K0M1J0J0K0%N%J0nj5j5J0K5NJ0J0J0J5
3010b200J0K0J5l0%J5K0J5j5N%j5l0k0k0l0j5k5k5j6l0n5n5l5j0J5J0%%%NJ0n%N%j0l5m0J0
3007b561K5NK0K0K0K5K0K0K0K5K0L1L5L5K5J0j0j0J0J0NK0%j0l0l0j5j0j0nj0%j5nj1j5%N
3005b341k5l5m0n0l0l0l5m0k5%%j0J0L0L5K0j0%J0M0L0j0m5l0k5j5j0%L0L0K0j0m0m0j0K5
3002b626L0J5NJ5J0K0L5N5O0L5J0j0j0%J5K1%%nj6Nnnj0%nj0j0j0%k0nnnJ0J0nnJ5N%J5%J5
2999b366NNj0k5m0m5k5j0NNJ0J0J0nj5j0n%k0j5%J5%J5J0j0l0k5j5k5j0j0k5nk0%k0l1j0J5
2996b722J1nonnJ0K1L0N%%K5M0Nj0%NnNJ0%j5%K0K5J0%nK0J0K0J5J0K5J0J5K0NJ5%K0J5%J0
2993b346J0J1J0NJ0NJ0J0NK0NJ0J0j0l0l0j0%nN%%%%%l1n5n0l5j5%J0L5J0j5k5l5n5l5m5n0
2991b696l1k5k5l0k0j0K0J5NnNj0l0l0m0k5j0NNnj0J0j0NK0K0K0K5J5K5J5K0J5j5k5l5j5j0
2988b867j5j0j0j0j0j0m5m5m0m6l0j5l0k0l0k0j0l5k5k5k0l0l0j5k0k5m6j5N%j5j5j5j5j0
2986c614j5j0j5NJ0k0l5j5nnj5J0L0K0K0J5%%J5J0J0%J5M0N6N5L5K5N%K5P0O0N0K5J5L1L5
2983c062J5j0NL5O0M5K5J0nj0k5k5j0%K0J0J0K0K0J0K0M5L0J0nj0j0nk0j5j0j5j5j0j5j5j0
2980b912j5j5j5j0nNJ0j0%N%%j0k0k5j0j5k0j5j5k6k0l5k0J0J0NJ5n%%%L0M1M5K5J5K0N0N0
2978b882K5L0M0J5J0%l0k5j0L0N0P1N0M0%j5nK0M5L0J5nNNk0%J0K5J0NJ0NJ0J5%K0%%N%l5
2975b431l0k0l5m0m0j5NNNJ0NK0K0J0L0J5K0K0J5K5M0L0K6N0N0K0J0N%K0j0n0m5k5j0j0j0
2972b315j0j1k5l0nJ0K0nm0n5m5n0m5n0n0n6o0m5k5k0j0k5l5j0j0l5p1p0n0l0j5j5k0j0K5
2970c293K0K0K0j0%%j0k0k5NK0nj5j0%j0nj0nJ0j0j5j5n%m0l5m0l6m0l0NM0L0NNj0j5%K0N
2967c504nl0l5l0k0J5K5K5L5N1P0O0N0K0J0J0K5N5N0O1N0L0K5K0K5K0K5nk5k0j5K5P0J05J56
2965b576K25K66K66K55K11J91J75J55J46J30J10J11J10J05J05J25J20J20J21J20Q0M5Nnl5
2963F81n0o5p5j11j60j75j60j35j41j55j20j05j16j10j00q6j00j10q5n0l1m0o0o5o5o0n5l5
2961a939m1n0o5p0o0p5p1p0o5p0n0n0p1o5n5m0k5j0k0l0n0l5j0j0J0L5N0O5O5N0N5O6N5O5
2959b581N5M5N0N0N0N1N5M5K5J0K0J5K0J0J5J5K0j0k5l0l5m0l5m0k5k0k5k6k5k5k0k5k5k0
2957b481k5k5k0l0l0k0j5k5m5n6n5m5k0k0nnnnk5k0NJ5K0J0J0nj0J5K0J5NNJ5K0L0J5J0Nj0
2954b787nJ0J0n%J0j0j0NNj0n%Nj0nk5k0nk0j0nk5m5o0m0j0%j5m1m0n5n0n5n0m0j0J0Nk0k0
2951c448l0j5%%%%j1j0K1L0L0L0L5L0%J0l5k5j5NL0K5L0L0nnNNj5m0l5m0l5m0m1k5j0J0J5
2949c539K0J5J6N%nJ0J0NNJ0j0J5L5L5J0j0%N%NnNK0K0L0J0K0J5K0J5M0M0Nk5m0J0L5L5M6
2946c067L0J5n%n%nnj0l0n1k5j5k5k0n5n5o0n5n6n5n0n5n5n5l0j0k5k5k6k0k0k5l5j0J5J5
2943c965J5J5L0L1L0L0J5J0K5N5N0L5Nk0k5nj0j5nJ0L5L5J5K0J0L0J0L0L6J0j0j5j6j5j5j5
2941c544j5j5l0l0l5l0k5l0k5l0k0l5k6l0j0j5j0j5l0l0%%Nj5j5%Nj5%nNNnNK0K0K5J0j0j0
2938d005k0%J0M0K5K5J0N%J5%k0nj0NN%J0K0K6L0J5%K0L0M5L0J0J5L0L0L0L5L0J0nNNj5k0
2935c534k0j5l5l5m0l5l0l0n0p1m5j0k5m0o0p5r5r6o0k5j5j0k0k5nnj0l0m5l0Nj5l6l5l0j5
2933d747J0J0Nl0l0k0k0k0k5k0Nj5l5m0m5l1j5%NJ0ONNJ0L0N0N5Q0N0K5NJ0L0M6O5O5M0K5
2930d446%%n%%k0j0j0k5l0l5k0nnj0j0n1p0o5o0m0k0l5l5l0l1l5l0m0k5k5m0l5l0l0l5l5m1
2928e469m0l5nnnn%%nnJ0j0k0m5n0n5l5m0k1nJ0K6L0J5NNJ5J5K0J0J0nj5j0k5k5nK0L5M5K5
2925e644j0k0k0j0K5M5L0J5NK0K0K5M5K0NJ0J6M5K0J0n%J0%J0j0J0J0j0j0%%j0k5k0k5k1n5
2922e499m5m0n5l5NL0%k5n5p5p1n0l0k0%j0m0l5m0m5m5m6m5n5n5o5n0m0m5k6n0p0o0p0p0n0
2920f977n6n5n0m5o0p0o0m6nM0N6L5K0J0j0j0K0K5M5N0N5P0P6O5L5K0K0L0M5N5N0L1K5O5R5
2918f406J05J06Q0O5O0L5J0k0l0m5m0m0n0n6l0l5k0j0NK5Nj0%%j0j5k0nj0nj5%J5M0O5R6J10
2915f050Q0K5l0j05j71k25k86l36l71l41l00k81k71k40k01k05k41k71k81k60k46l01l61m01
2913a1670l81l00k01q5J0M0%o0j00j26j40j15p0l1%K5N6P0Q0P5P0Q6J20J30J41J65K16K45
2911a1750K56K61K45K36K00J91J85J66J40J35J06R5N0%m5p0o0m0k6k0%J0J0j5K0N1O5P5P5
2909i454Q5J01J00Q0Q0J11J75K21K25K01J55J15Q6P5N5N0N5M5L5%%k5n0p0n0l5l5l0l0l6q5
2907g850j20j40j21r5k5L0M5M5K5k5r5j35j56j55j35r6q0o0nL0N5L5j0m0n0n0k0k5o0n6k0
2905i359K0N1R0J25J61J45J05N0L5%%%NJ5Nk5q5j50k11k60k71k51k40k51k71k65k56k81l06
2903a1675l50l86l71l01k41k05k26k31k60k86l16l06k85k71k56k40k21j80j21n5nNNj0l0k5
2902a6843j5J0N5P0J01J45K01K25K21K25K06J90K06K45K91L06K96K96L25L76L91L66L16K71
2900a1524K25J96J75J81J85J81J55J56J85K06K00J60J01L0nj5%K0K5L0J5j0n5q0j36j70j91
2898i760k20k66l36m06m51m51m61m62m46m16l81l51l56l50l61l46k96k21j80j55j56k05k61
2896a7294k96k86k70k56k61k35j66r0l5j0nl0o5r0j11j20j05r6p0m0nNJ5j0l5r5j46k05k21
2895b0628j70n5Q5K16K65K71K31J80J60J91K36K55K51K76L15L66L66L71L41L16L26L36L40
2893a5159L76M11M47M11L46K95K41K21K40K76K96L25L41L01K21J35R0P0L6no1j10j55j61j95
2891a0767k01k20k11j90k16k56k75k91l06k81k45j25O5K95M27L50Q6k21m46o12o91o62n52
2890a5545l96k50k16k50l96n47p12q07q57q37q37q32q23p92p97q27q52q67q52q22q48q92r57
2888c1811r43q67p47n71m22k75j51m5J5K0k5l0M0J41K15K71K35J91J80J81J50Q0Oj1NL6M0
2886c4092O0N5M5J0j5m0m0p0j21j90k21k10k06k10k11k05k16k51l35l81l86l46k86k56k75
2885c8393l41m16m52m11l45k81k46k30k11j75r1M0J41K35L26L86M06M16M16L96L01K06J25
2883c8198O5K5L0P6Q0L0l0o5l0j5J5L5L5O0J00J61K35K91L16K75J76N5m0j25j51j50j30j11
2881c6985j15j25j46j55j81k25k46j85n0O5O0k5j56k75l56m31n37o56p37q27r08r82j058j108
2879d6344j173j203j233j278j279j248j248j289j363j414j448j429j449j514j639j805j925
2878g0281k015k000j820j523j204r47p92p17p17p42p17o16n41m57m01l61l81l96l76l40l01
2877h7645l46m61o47q17r83j138j263j368j429j469j544j649j765j894k001k005j925j844
2876a12193j770j709j675j699j674j605j554j634j804j976k070k085k086k090k075k051k010
2874a43760j980j945j850j644j243o37J41R97J855K682L469M296N228O171O958P434P635P620
2873i8573P504P544Q101R384J1310J3655J6076J8032J9113J9069J7961J5906J3159J0096P163
2872I5500M778L343K863L033L388L469K938J408j398n534j0698j6121k0689k3300k3550k1750
2871b320j8754j5725j3771j3590j5199j8107k1555k4659k6728k7491k7065k5746k4012k2528
2870b97250k1661k1385k1415k1320k0658j9115j6868j4387j2191j0523r479q963q773q607
2869e12595q482q391q422q783r755j1394j3590j6061j8623k1085k3716k6854l0679l5040l9818
2868g93288m4815m9809n4726n9548o4321o9032p3685p8297q2843q7390r2078r6879j01747
2867a748458j07016j12810j18726j25037j33464j45109j57962j69150j79919j95453k18413
2867c411517k44470k66609k83385l01311l28203l64804m04167m39928m73123n09443n52738
2866g579698o03560o60506p18258p67785q08625q61537r59657j119809j324590j535159j718411
2865a8657595j860816j961763k021116k035483k003556j932453j836600j730588j623928j521421
2864c7185319j425292j334472j242804j139580j012674q52390o54997m22930j60894J29218
2864d5302134M48640P97419J170295J555539J936731K295240K613148K875246L069687L188388
2863b5351801L227634L188666L077226K902552K676318K411444K121126J818477J515945J224549
2862a187864R53426P09657M98303L22120J81568P5193k05m9087p6427q7154q5977p7208o4311
2861A112034m9803l5442k2387j1314k432M246Q923J1966J3750J4508J4422J3725J2497J0853
2861A095546Q863O738M541K417O11p82j810k466k717k582k205j835j649j765k095k426k562
2859A093822k557k366j930j288o67l05m12j137k407l935n409o712p880q958r931j0718j1234
2858A015976j1439j1500j1640j1996j2482j2763j2592j1981j1264j0758j0612j0783j1359
2857H64807j2256j3315j4277j4938j5134j4748j3881j2753j1549j0422r450q712q377q456
2856F96539q928r510r910r971r610q767p404n690l900k251r17nM06L41j46r82j985l078m166
2855F10066n068n610n784n775n665n474n158m888m782m873n138n469n925o432o898p243p419
2854E12465p440p404p354p208o938o492n915n384m988m757m657m647m622m547m446m452m576
2853D16638m783n003n248n469n670n785n790n649n419n289n333n475n449n238m868m471m091
2852C27608l794l545l273l008k797k692k752l013l358l710m085m617n299n955o417o607o622
2850B56064o587o597o677o652o482o191n850n434m893m296l739l319l068k937k858k772k712
2849A75000k752k902l133l409l675l900m130m346m512m647m732m773m717m622m481m211l780
2848A06278l253k692k141j604j113o46k31J41M41O61Q38R62J098J168J173J028P82N61L91
2847A03842K41R0m0k36n46r58j268j323j214j132j264j544j664j614j539j499j358j008o07
2846H5359m56n56o17m26%M11O42O31M62K30l5k61m06m61n11n62o06o52p27q12r77j193j444
2844G7033j639j780j885j950j935j819j590j318r97p37n72n26n07n26n16n47n96o52p02o86
2843E5553o22m86l31k01j25j15j66k60l41l76l86m06m71n52o42p36p97q33q17q12q22q07p72
2841D3677p07o41n77n66n42n06n01n37n66n67n26n87p26r23j118j278j394j428j424j399j358
2840B5806j318j284j263j228j188j123j033r12q12p42o92o57o31o17n81n07m26l36k55k21
2838I980j85j31r0q0q0n0j0L0O5R0J05Q6L5j0m5l6NK5Ok1q5j85l06m16m86n22m91m11l51l06
2836F130k30j31l0M0J01K00K91L36L36L25L11L21L11K51J90J25J16J40J65K11K26J65J25J36
2835A0161J75J91J40J30J86K30K21J60J06M5no5j31j75j71j30r5p0r6j60j60j21j05j25k01
2833I935k71l10l36l66m01m31m52m86n06n11m82m56m31m21m06l91l71l46l41l66l76l51l15
2831H12l11k96k80k75k81l01l01k75k61k56k40k26j90j21m5NM5P0R1J35J70J66J65J91K05
2830a604K11J95K16K46K40K31K25K55K36K45K31K35K41K11K10J96J75J91K10J96K00J56J55
2828C303J55J51J60J31J10J05J05J01J10J35J61J95J91J60J10O1L5no6j25j30j36j30j50j91
2826D546k30k51k36j90j61j85j80j81j80k01k20k41k56k60k41k46k75l11l91m45m77m51l91
2825a654l66l46l30l16k81k56k10j61j00n5nO0J10J36J60J96K40K91L06L06L25L21K96K56
2823a077K15J96J80J96K00J65J15P5P5Q1J00J05P5O0L6L5K0%l5o1r0j15j25j21j45j40j65
2821a45j45j41j05o0o5o5r1q0q0o0l0nJ0L5N0P5J10J56K05K11J90J65J65J76K00J86J90K06
2819A258K00K06J75J41J30J05J05J11R0Q0Q5P6P5N5K0L0L5J0J0K0K0K0K0L1N0O0P5R0J26J70
2817C679K11K70L06L16L21L30L26L41L46L16K91K65K06J85J76J50Q5L6k6p0j05j30j16j00
2816G609q0j05j61j90k21k25k31k41k65l01l21l36l36l41l40l21l01k66k55k61k56k25j66
2814A864j05q0p5p1q5j00j20q1n0n0l0j5%J5L5L5K5K0L0O1O0L0M0L5M0O0O6N0K5K5K0J5N%
2812A694j0k0l5l0l0o6r0j05j20j21j10o5l5nL0M5L5O0P5R1J00J20J25J31J10J05J11J05J15
2810B210J10J11R0Q0Q5L6J5j0n%J5K5L5K0k5m0n1o5o5p5o5p0p1r0r5p5m5l5o1q5j10p0n5p1
2808A498o5o5m5o5n0n1o5o0n5p5r0j16j10r5r5o1k0nnl5l5m5m5n0m0nK5M0L5K5J0J0N5R5J26
2805D71J25R5N5K0NOK5N5N0N5Q0R5Q1N0L5J0K0nj0%K0L0O0N5M0J5N1O0N0K0Nj5k5k0NK5K0
2803A714J5J0J5K5%j0k0k5n%K5N0M5J5%nj0j0NL0L5J5K0%Nnnj5l0n0m5n0m5m0l5l5l6l0m0
2800A478m5k5m0k5k0l0j0K0J0nj5k0k5j0NM5M5L0K0%k0k5j0N%j0k5k5%J5K5M0M0N5P5O6N5
2797A644N0M5N0K0N%j0j0j0nj5k0%j0J0J0n%J0J0%l5j5NJ0k5k5n5o0p6p0m0m5k5l0k0l5m0
2795A188n6n0m5m5n0n5m0j0NNj0l5l1m5k5k5l5j5l0k0%J0L0K5J0K0K5nj0j5%nK0L5M5N6N0
2792H67O0N5N5O0K5K0J0J6J5J0%J5L0M5O5Q0P5P1N0L0NJ0L0K0L5J5J5NJ0J0NNJ5%j5l0m0j5
2790A734Nk0l5m0J0L5K5K0J0K5L5Nk5o0m5l0k5%k0j0%k0m1m0n0l5k0%Nj0j0NK5J5j0j0j5J0
2787A393K0L5K0%J0J5%NJ0nNL5O1L5J5J5J5J0K5NK0J5%%nNL0L0%m0o5n0k0NK0NK0J5J0%nK0
2784A734L5L0j0k5m0l0l0m5n0o1k5j5l5l0j5J5j5k5k0j0nk5j0j0j0j0j0j0nJ5L5M0N0N0M5
2782A473N0N6M5J0j5j0%Nj5%K0J0J0NJ0J5%nl0l0nNK0J5J0K5M0K5L0L5K5L0L0NnJ0j0J0j0
2779A889%NJ5K5K6J5j0j0j0j6j0%nnj0Nj5%J5J0J0J5J6K5N0O5M5J0k5l5NJ0K0nm0m5j5J0J0
2777B040J5Nj0k5n0o6m5m5n0n5m0l5l5l5l6j5J5J0j5l5k5j5j5j0nJ5K5K0K0K0K0L6L5K5nj5
2774A619k0nNnK5L0K0J5J0J0J5J0J5J0J5j0nj0nJ5J0j5l5l5l0l5n5o6l5l5l5n5n0o0m5n1n5
2772A072n0n0l0l0l0k5l0l0l1k5J0J0NK1J0J5K5%NJ0L0P0P5P5Q6P0P0N5M5L0M5N6N0N5K5K5
2769A714K5K5j0j0nj0j0nj0j0j0j0nj0l0l0k5l1k5l5k5l0l0l0l0k5m5m0n5j01j20j00r1o5
2767F96p0o5p5n5m6k5k5m0l5l0k0m0l5j0j5m0p5j10j10j10j06j35j45j81k15j91j25l5L0P0
2765a368P5P0Q1J10J35J66J85J86J70J70K00K21K20K21K10K06K00K06J75J71J75J71J30J20
2763B606J21J25J10P5K5nk0l5l5l0j0Nnnj5k0k0k0j5m0k5%K5J5j0nJ0J0K0Nj0J0K5O0O0M0
2761C022J0k5m0l5k0j5n0q0q1n0l0k5k5k5k0l0k5k5j5k0k5j0J0K0J0K0J0L0K0K0K5J0K0K0
2758B576J0j0j5l5k0j0j0%k5l5k0NJ0k0l5k5j6nk0n0n0n0n5n0l5m5l1l5m5k5m0l0nJ5L0J5
2756A814%NJ5M0N0O1P0P5N5L5K5J5J0J0%j0nN%NNN%J5N%N%J0%k0m0k5j0n%j0j0J5K0N%N%n
2753B240k5k0j5j5k0k0j0j0J0j0J0K5M0L0L0K0%nK0J0%NJ0K0J1%K5J5NK0Nj0l0l0j1J6L0L5
2750B401L5%m5n5m1k0j0%K0J0%j0nNN%NJ5J0M1M0K0j0j5k0nJ5J5%k5l5l6k0K0L1K0K5K5K0
2748B426L5J5n%J0j5nN%n%J5NN%J0NNJ5J0%nj5j5NL0M5J0nj0k0j5j5k0k5j5NL5M5N0O0M0L1
2745B727J5K0K5K0J5K5K0L0L0J5J5L0M5L0n%J0L0L1K5L0J0nk0%NNJ0J0j5j5k0%j0j0j0j6k0
2742C082nj0j5k5n0k0k0k0j5o5o0l5j5nk1j5j0%k0nj0j0j0%k0m0m0m5m0n0n0m1k5k5j0J0J5
2740B260nnn%nk5j5j5j5j5j5j5nk5j5j5j5j5j0j5j0J0%%NN%%l5l0k6j0K0K6J0k0j6j0%K1N
2737A955Nj0k6J5K1J0j0l1l0k5j0J5K5K5J0J1nj6j5%K5L6L5K0j0k0k0k5k6l0j5nJ5NNL0N1
2734A985M5L0nk5k0nK0L0K5K0L0K0L5K0Nj0%%%n%%j0j0j0j0j0j5nj0j0nnn%j5j5J0K5L0L0
2731B155L5J0j5%%%j5%nnnnnnj5Nj0k5J0%j5j5nj0j0nj0j0nNN%NJ0NN%Nj0j5NNj5n%j5%nn
2728B000%nk0J0%n%N%%j0NJ0j0j0J0%nnNJ0J5J0j0j0nJ5K5J0n%J0L0J0nnJ0K5J5K0L5N5O0
2725B290L5J6J5J0J0j0l5k1k0j5j5j5j5j5k0j0k0l5l5m0l5l0j0NJ0j0nj5l1m0m0m0m0k5%J5
2723A764J5j5l0m5l0nK0K5K5J5J5J0K0L0M0J5%K0L5L1J5J0J0J0NNJ0NNL0J5Nnk0%K5K5K0n
2720B120nnN%J0nk0k0k5k5k0k0l0j5j1j0j0j0%j5j0n%K0J5%k0k0k0k0k0k0NN%j5k0%M5L5K5
2717A869J0NJ0j0nj5NJ5J0K0%%n%Nj5j5J5Nj5k0k5nj5NJ0j0k5k5%nj0k5j0nj0nl5j5%K0Nk5
2714A659l5l5k5l1nNK1J5J5J5nl5k6n%K6J0J0NJ0%k0k1j5%K1J5J0Nj5j0noj5l5n0o0l0j5j5
2712A328j5j0j0j0j5j0j0k5l0l1j5%J5K1L5M0J5%j0j0J5J5%%%n%k5j0j0k5k5j5J0K5J0%%N
2709A218j5j0NJ5K0L0J0nj5m5n6m0l0j0J5J0NJ0J5J0K0J6J5K5K5J0J0J0K5M5M5L0K0K5K5L5
2707A518K5j0j0k0k5j5k5n%nNK5L5L0K5L1J0nj5J0NJ0Nk0k0k1j5J5J0J6J5K0N%%K0K5M5N0
2704A744K5j5m5l5nJ5K5K0J5Nk0j0j0N%nnk0l0nj5j5j5j5j0nnj0j1%j0j0k0l0k5l0l0k5l0
2701A338k5Nn%nK0J0nk0l5l5k5j5NK0nnn%J0L0L5K0%k0nJ0n%nj5j0J5L0%j5%nJ0%J0J0%J5
2698A328nk0l0l5k0k0j5j5k6m0n5l0j0%J0NNNJ5NJ0J0J5J5L5L6L0J5%NK0J5Nj0j5K0L5M5M0
2696A378K5K5M0K0j0j0%J0K0K5J5K1%Nk1k0k0k0k0k0k0j5k0j0NK0K0J5%l0l5k5NJ0Nj0%%%
2693A358k5k5k5nNNM0M0J0%j5j5nJ5L5L5J0k5l5j5J5J0j0j5j5j5k0j5j5k0j5j0k5k0j0n1l0
2690A102j0%Nj0k0k0%N%l0m0m5k5nK0K0L0J5%%%%%%n%J0L0J5j0l5l5k0J0J5J5NNj5%K5L0J5
2687A047%NJ5%K0NNJ5j0J0NnJ0N%nj0j0J5N1M5L5%m0k5%nJ0J0J0J0N%j5l5m6j0N%K5L1L5K0
2685A233j0%nnJ0j0nJ0K0K5L5M0L0J5j0j0l0l0k5j0%%K5M0J0J5J5J5K5K0K5K0J5%l0k5nnk5
2682A403k5l5k0j0j0NNnJ0M0L0%l0l0j0nnJ0j0k5l5%L5K0Nk0j5j5k0j5J0J5L5K5K5Nj0k5k0
2679A283k0k0k0k5k5j1j5NJ6J5j5m6o5o0k5k5nj0N%K0K0nk5k5l5k5l0k0nN%J5K0nk0l5k1n
2677G61%J0K1J5J0J0j0%n%%n%Nj0NNJ5K5L0L0Nj0j0j5NNNk0j5NJ5J5%%j0j0K5K5K5J0L5J0
2674A007%j5k0%L0K5L0L0K5Nj5j5nK0L0J5J5J6K0J0%J0K0nj0K5J5%l0k0NJ5j0j5j0j0J5J5
2671A218%K0L0L0J0j5k5l5k0nJ5J5%%NNJ5K5K5J0J0%l0l0j0j5j0j0J5L0L5L0N%nJ0L5L0J5
2668A428j0j5j5n%j0Nj0J5J5nK0K5J5k5m5k5j0nk5m0k0j5j0k0j5j0k0ok5nNnj0J0Nj0J0%j5
2666A122Nnj0Nj0j0NJ5K5NL6K5K5J0J0J5J5j5k5k5j0%K5L5L5L5L5J0%N%%%j5k0k5k5NN%%%
2663A313nnJ0%nNj0j0%nnnnn%n%Nj0j5J0J0j0nJ0NK0M5M5L5J5%j5l5l5k0N%j5j5NK5K5K0L0
2660A398J5j0m0n5k5nk0j5k5J0K0K0K5nnK0L0M5M5L0nk0j5j0j5j0%L5K0nj0%j0k0k0j0N%k0
2657A343l0m5k5%nnl5k5j1l0j0%l0m0k0n%%j0j5%K0L5L0K5K0J0J0J6M0K0j5l0j0J0J5K0NJ0
2654A233k0l5j6O%j6j0nj5nN%N%N%N%J0J0Nj5j5j5NK5M1N%j0k1k5k5j5%j5j0n%j0j5%N%J0
2651A057nk5l5l0k5nK5K0%k0%K0K5J5j5k5nj0nj5NJ0L5L0J0L0K0K0K5j0l0k0k0j5k5nk5l0
2649I47j5K0M5J0%nj0%k0k5k5k5k0%K0J5K0nk5j0j5l0l0l0J0J0L0L0M0L5L5K5K0L0J5k0m0
2646A007l5k5nnj5NJ0J0J5J0j5j0J0K5K5J0j5j0%J5J0k0k5l0m0k0%M5L0Nnj0j0j0J5J0J5J5
2644I82J5J0k5n0n5k5J0M5K0j5nJ5J0J0NJ5NNJ5K0j0m0nK5Nnk5nj5j0j0K0M5M5K5%nj0NL5
2641A072J5j0j0j0J0nl5o5m0l0j5%N%nJ0%k0j0j0nJ5J5nj5l5l5j6nn%nNK1J5J0%%n%k6j0M1
2638H02L5J5j0%NNJ0J5%l0l0nJ5J0K0J0K0K5L0Nj5J5J0K5Nl0k5l5k0NNJ0Nj5j0%k0k0l5k5
2635G77k6k0j5k0j5NK5J0J5J0j0j0NJ5J5J6J5J0J5J0J5nl5k5j1%J6J0J0j0nj6%J1NJ0J0J0
2633H17J0J0NJ0NK0%NJ0J0NNJ0NN%N%Nnnl0m0k0J0K5K5K0j0k0k5j5Nnj0%%%Nj0k0j5j0%L0
2630H22J0J5J0j0l5l0j6j0j5j5%%N%j5NJ5k0nN%nJ0NJ5%k5k5k5k5K5M5L5L1J0nnNJ0J0K5n
2627H22j5k0m1nj0j0%j5l5m0j0L0M5%j5l5j0j5J5K5K5K5K5K5K1Nk1k0n%n%J5L6L0K5K0K5K0
2624I07K0J5%j0l5m0m0j0%NNNN%k0j0j0J0L5L0J0N%J5j0k5l5m5k1L1K5Nj0j5j5k1k0NN%NK6
2621G77K0j0j0j1J1Nn%%j1NK1K0NNj5NK0L0L5J0%J5%j5l0j0K0L5L0K5K0NJ0J5J0%nJ5L5L5
2618A117M5L1%l1j5j0j0k0k0j0nj0nnl0n0m0l5j5j5j0j5%NJ0nk0j5j5k0NK5J5J0NJ0NNj0j0
2616H42k5NJ0K5J5J5J5j0nJ0%j5k0j5J0L5N5N0M5%j0j0j0l0l0j5J0NJ0L5J0j5k0m0l5k5j0
2613H62J0NNj5j0j0j0j5j5nj5k6%J0J6L0%nJ0J0j0m0l6j5%%k5NL5L1om0m0nnj0nJ0K5K5J0
2610G36j5j5j5j0nn%nk0k0j0L0M5M0L0%nN%%NNO%NNNNj0J5%%%%n%J5%j5l6j5j0j0J0NNnj5
2607G26j0nJ0NNj0n%n%n%J0J5J0J0J0J6J0J0Nj0%%k1k0%K0L6K5J0J5nj0k0%Nj0%%j0Nn%%k0
2604G87k1%K6K0L0J5nj5k5nk0l6l0k5nK5L0M1K0J5J5K0J0j0m5n1l0l0j5j0j0nJ0J5K0J5%j5
2601G06nJ0J5K0NNJ0Nj5k0k0k0n%%nj0k5m0%J0J0J0J0nm0k5k0NJ5NJ0K0L0K5K5K5L0J5j5m0
2599G11k0%J5J5J5%k0j0j5NK0nnj0%n%%n%n%%%%j0J0Nj0j0J0nk5j5j0j5j5j0j5k0j0j0NJ5
2596E46J0j0l5l5j5N%j5j5j5j5j0j6j0j5N%J0%nnnl5j5NM5M1L0NJ5K5L5L5K0%l0l0k0j0NN
2593D81k0j5J0L0L0J0j0j5j0j5k0k0k0j5k1k0l5nL0L0%Nj0NL1L5L5NNN%k0%J5K0NJ0J5Nj0
2590E36k5l0j0K0J5K0J0J0j0k5l5k0n%J0J5J5J5j0j5nj5j0NK5Nk5k5%%%J0%NNJ0NJ0%n%K5
2587E01J5nk0k0%K0L5M0Nk0k5k0J5L0K0K0%%%%J0n%N%j5k0%%k0k0nNj0k5m0k0NJ5L0M0K0J0
2584E51nnJ0K5M0K5NK5J5nj0j0n%j5nj0k5k5%J0j0l5l0j0%J0J5%j0j0nj0j5j5K0K0K5nj5k5
2582D81k5l5l6k5NNN%J0%j0J0L6J5Nj5NK0K0%j5k0nk5k1j0k5j5K0J5K6J0j0j1%j5k5k5NNJ5
2579C45J5NK0L6L0J0j0nNK5L5L0J5nj5J0J0J0J0j0j0j5nj5j0j0j0%J5J0NJ0J0NN%j5j0nnj0
2576E06j0nj0nj0j0nnk0%J0j0nJ0%nj0J0K5Nj5j5N%J5j0nj0nj0k6l0J0NJ0J0K6NJ5J5J5J5
2573D76%%N%%NNNJ0J0L0N5M5J5k5k0nJ0M0L0K5NK0J5J5J6J5J5K5NJ5K0j0nJ0k0k5k0%K0j5
2570H17j0nj0j0nj1j0%k0%k0j0j0j0j0Nj0J0j0%%%%%nj0NK0%J5J5nk0k0%NK0K0J0%NN%j5j0
2567G06j5j5n%n%n%nn%J0%J0%%J0%NNN%%j0%K0%k0m0m5j5k5k0k5j5k0k0j5k0%J0L0K0J5j0
2564D91k0j0nJ5J0j0k5k5l6l5k0K0L5L6L0J0nj5J0K0NK5K0K0K0Nj5k5k0nNK5M0L0L0Nj0J0
2562F36J0NJ0NNJ0Nj0j5k0nnj5k0nnk0%j5j0j0nj0k5l0l5j5nK5K0%nj0nj0j0nnj0j6k5l5j0
2559C05K0J5J5K0N%%J6%NnJ5NJ0J0J0K0%J5J0J5K0K0K0%%N%%K0NJ0j0k5k0nj5%L0K5Nk0k5
2556E46k5%nj0%nJ0L5L5J5K0K0J5L5M5K5j5n%L0K6J0NNJ0N%J5%k5nJ0J5Nl5m1n0k5j0NK0j0
2553F96k5l0nNJ5J5J0j0k0k5nj5j5k0j5n%j0nNj5j0%J5J5K0J0J5%%L5M5K0j5k5j0J5K5NK0
2550G06J0J0J5J5J5J6J5%j0nNNN%j5l6m5j5NK0N0L6N%nJ5NNk5m1n0k5j0Nj0j0j0j0j0j0J5
2547F36L5K5j0m5m5m0k5j5j0%K5L0J0J5K5K5K0K5J5%k0k5nj0nj0nj5nj0%J5K5nnnnn%K0K0
2545F41Nk0k0j5k5%J0J5%nk0j0j5Nnj5m5m0j5N%j0NK0L0j0l0l0j0j6j0j5j0j0j0j5nk0j5N
2542B75K5K5Nnk0l5l5j0NJ0NJ5Nj0k0j5j5j5j5j5j5%%%%J0J0Nj5k0j5nK5M5N0M5N0K5L0L6
2539D21K0J5J5J0J5NNJ0NM0M0M5M0J0J0NJ0K0L0L6J5NNnJ0J5J5nk0k5k0l1n0l0l5l0l5l5l0
2536E21k0m0o0m1k0j5j0J0J0j0k5j0K0J5nn%%K0M0L1L0K0K0J0nJ0J0l0o0l1nj0l0k5k0k0k5
2534B45NK5J0NJ5J0K0NJ0J5J5NJ6J0NK0J5NJ5J0k0%K0K5K5K0nn%K0J0NK0NJ0J0J5J0NJ5K5
2531F91K5K5K5L6J5j5m1m0k0nNj0l0k5j5j0j5j5j5%k0k5NK0K5K5K0N0L5J5N%nj0J0M0N6N0
2528H62M0K5Nj0k5l0nNK0K0NK0J5J0nk5l5l5l0l5l1j0J0j0%j0k0j5j5nk0k0nk0j5j5k0l0l5
2526E06k5K0K0J5%j5j5%J5L0K0j0NJ0j0j0j0nj5k0j0k0%%K5M0J5%J0J0K5K5K5K5K5K0J0k0
2523G11k0k0j5l0l0l0j5J0nnJ5k0o5p5n6k5j0nnn%nj5N%j0j0NK0K0K0K0N1K5K0%J5L0K5J5
2521E31J0nj0J5J5K0J0l0l0j5k5l0j0j0%j5m6j5NNk0k0l0j0n%j0NL5M0K0nnnnnJ5L6K0K5L0
2518D76M5M5K5L0J0j5j0nM0N5M5J5J5L1%j0j0k6nJ0K6K5M0J5J0j5l0k5j0NJ0J5%k5k0J0K5
2515H17J5j5l0l1k5j5j5l0k5Nj0l0j5j5K0L5J5L0L0K0J5L1J5nk1j5J0M6L0K0j0k5j0k0k6n
2513G61k0k0%n%n%n%%nJ5K5nk5k5k0k5nK0J5%NJ0J0J0NK0J5J0k0%K5K6J5j5k6m0k0nj0j5l0
2510F41l0l0l0l0l0l0l0k0j5j6k0j0k5k5j0J0J5j5k0J0J0nj0k0J5%nj0%Nj0%K0J0J0j0l5k5
2507B30j5j0%j0%NN%k0NK0L0M5L0K5K0J5J0K1K0J5J0K5K5Nk5j5k0NJ0j0k5k5j0J0%%n%%nj1
2504C80j0j0j0K0K6K5K0J0J5J0J5K0NJ0K0K0M0M0K5K5M0M1K5k5m1l0k5l0nK0Nk0l0l0k0j0
2502E61k0k0m0m0l5k6n%%n%%k0m0m5l0K5K0Nj5k5j0NN%j0l5m0m5l5k0nJ5K0J5J5j5l0k5l0
2499B0k0j0j0J5%l5n0m5k0j0NL0K5J0j5nJ0L0K5nm0l0j0J0NJ0J0L5L5J5nj0j5nj5%J5K0nk5
2496f0NK5J0NNj0J0N%N%nj0Nj5nj0nnNK0J5J0J5J5J5J5j0nJ0L5J0nNJ0k5m5l5l0l0l5l5k5
2494a50k0k5K0M5K5J0j0j5K5L5L0K5%j5m5l5%L0J5J5%L0J0J5J5J5K0J5L5L5%NNN%NNN%%K5
2491B05K5L0K5K0K5K0K5L6J5Nj5k5j1j5k5j5NK0L0NOJ5%%K0J5NNJ0K5Nk0NJ5K5L0J5Nk0k0
2488E26nj5j5k5j0k0j5J0K5K0J5M5N5N0M5L0K5%nJ5J0NK1K5K0%j5l0j0j6k5n0k0%%k0k0j0
2485F16k5k5j0k0k0k0k0j5k0N%%N%%N%m5l6m0m0k5l0J0J0%n%%%%N%j5%Nj5k5k5J0J0J5J5J0
2482B45J5j5j5k0j5j5j5J5K0J0j5nNJ0NJ0J0K5L0Nj5l5l0j0NNNNNJ0J0J0J0%J0nj5m0NK5M0
2480B85M0M5L1K0j0j0NN%nn%n%%%K5Nj5j5j6j5l0l0j5NL0K5K5K1%j6k5k0%K0K0J0K1J5J5K0
2477D56K5J5%%Nj0nk5k5n%NJ0Nk5k0l1j5k0j5k0j5j0j5NNJ5%k5k5k5nN%nj0K0K5L0NN%K5K0
2474C30K5K5K6K0K5K0K0%NJ0%nNK5L5L5J0%K5Nk0j5j0j0j5nj5k5m5l0j5Nk5n1o0m5l5j5j5
2471A95l5m0l5j0J0J5J5K0J5K0K0k0k0k5j0k0%j0nnK0N5P0N5M0L0J0nNN%nJ0N%j0j5j5nNK0
2468C50M1M5M5L5J5K5K5L0K5K5L5K0Nj0j5j0nk0m0m5m0m0l0l0k5l1k5l0k5l0k0k0j5k5l0j0
2466A50k0k0%K0J5NNJ5J5%%k5k0%k0j0j0j0j5J0K0L5M5L0K0K5N%%J5J0K5L0L5K6Nj5k1j5n
2463C55nJ5L6M5K5j0k5l0k6l0k5J0K5K0j0n0m5j5%j5nnJ0J5J5J0J5L5L5M1M0J0nj0%J5L5M0
2461E36K0J5J5K0Nj0NnnNJ0nj5%K5K5K5J0J0nj0%J0J0%%nN%J5J5%j0k5j5k0j5N%j0j0%%j0
2458F11k0k5j0l0m5m5n1m5m0m0k0%%j0j5k0nJ5%k5m5l5j5l0n5o5n0l5k0nNNK0K5L5M5K5L0
2455A5K5K5N5N0J0j5%K0M0L5K5%nk0j0L0M0M0K5J1%%NK0NJ0%%%%%%%%J5J0J5J5K5K5J5%l5
2452E21m0%nj0nJ5%j5m0m1m5l0j5%J5J0J5J5J0Nj0l0j5NNnm0l0k0%J0j0k5l0l0k5%L0M5L0
2449B15K0K0%j5l0j0nNn%K5J5J5N%nJ0L5J0N%K0K0J0K0J6j1k5k0j0%NJ5M1M5M5M0K5%%J0%
2446E56J0K0L5L5K0NNJ0%j0j5nj5j0%J0J0%%K5L5L5K1J0J0J0J0nl0k1%J0%j5j5j0J0J5%j5
2444G41l0k0nnJ0%NJ0%J5%%J5%NJ5nJ0%nJ0J1%l6k5j0k0l0l0l0j0J5J0k0m0n0j5NJ5J5J0%
2441E31n%nj5j0k0nj5j5j5j0j5k1j0j5k0NL0J5%j5k0nK0J5J6K5J5%NJ5J0j0l0l0%NK0K0NN
2438D51NNJ0k0l0m1j0%k5k0m5l0j0%nk0l5k0k0%nj0j5N%j5l0k0J5L5L0J0J5L0M5K5N%nnnn
2435B40nNK5M0N0M6K0J0J5J5K0J5Nj0%%J5L5M5L0L0%j0k0NL5N5N0K1%j6k5n%nl5j5j0%k5j0
2432F36j5nj5k0nj5j5%nnnj0j5nJ0n%l0l5j0%j0l0k1nnk0l0k0j0nNNj5l0m0j0N%nk0l0k5j5
2429A00J5K5L0K0j5j0j5j0%J5L5K0%k5k0j5j5K0N5L0K0%j0j0nNNK5K0K0K0K0K0L1J0Nj5nn
2427C91j1nnj0J5J0K1NJ0K0J0J0J0k0j0NNNj0j0j0j5J5K5K0%nnn%j5N%j5%nj5j5nJ0J0J0j5
2424D06k6k0J0K1K5NNNNJ0NNNJ0N%NJ5nk0l5l5k1%NJ6J5k0j6k5l0k0k5j0J0J0j0j5j0l0l0
2421A95j0K5N0L5NNK5M5L1J5j0j0j6k0k5j0nk5m5m0k0nnj5k5k0l0j5J0K0J5J5K5K5K5K5n%
2418B35n%%n%n%%%nk0k0k0k0m5k5j0nj5j5%L0K5J0j5k0J5J5J5J5j5nJ5L0N0L5K5nk0k5%J5
2416B10K5K5K0K5%%n%J0NJ0J0NNNNK0J0nl0%N%%j0nj5%J0Nj0l0J0K5K5J0%k0j0j0%%%%k5k5
2412B80l5k0k0j0j0k0j5j0j5j0NNNJ0nJ0J0%NnN%NK5K5Nj5j0k0nL0M5N0L0j5l0k5k0NJ5J0
2410B65J0J0J5J0J5j0l0k5j0NJ0J0N%j5j5NNK5K5J5j0j5k0j0Nj0nJ0K0M0M5J6j1nnj5l0l5
2407B90j0K5N5N1N0L0J0%%k0n%Nj5j5k0nK0%%j0k5k6k5l0n0m0k0J5NJ5J5N%j5K0L0K5%l0k5
2404B80nj5nj0nJ5J5K5L5K5%j5j0k0j0k0j5k0k0l5j0j5j5l5k5nj0l0l0j5J5L0K5j5j5j5j0
2402A5%k0k0nNNnJ5N%NNL0L0K5L0K5L0L5K0J5J5J5J5J5%j0j0K0L0J5j5k5k0j0j0%nK5K5L5
2399C50NNNK6K0nk1k5j0%nl0n0l5nL5N0N5L6K0%J0J0k5k5k6k5%n%%nN%%%j5NJ5K5K0j0j5j0
2396C50K0J5K1k1l0k5k0nnj0nnnJ0L5M0M1K0N%%%nJ0J0J0N%j0k0NnN%NNnJ5nm5m6m5k0J5J0
2393C15j0l0k0j5j0%j0j5k0nj0%NK0K5J5%k0j0k5j5J0J5K0%L0L5J5nj0%j0%nNJ5K0L0K5J5
2390C70j5j0NK0K6L0%j5l1j5j0j5%j5nj5k0%J5%J0NJ0J0NJ0%Nj5J0J0j0%Nj0j0NJ0L0Nj5j0
2387C60J0L1L0J5J5L0L0Nj5k5l0k0j0j5k6l0l0j0J0J0J5j0j0j0j0%Nj0k5k0%K0NNk0l0n%%
2385B35nj0%j0nNj0%nnJ0L5L0K5J0J0K0NNJ5%k0l0l0k0j0j0nJ5K0J0k0j5NL0K5N%%J0j0k5
2382B80nk0k0k5nK5N0N0L0K5%j5j5%K5NnnNJ1o%J1NNJ0N%J0NJ0k5k0k1k0nj5j5l5k5j5J0J0
2379B70J5%k0k5NJ0%j5k5j5J0J0K0K0%%J5J0K0N%j0j0nj0nnj0nk0k0%j5j5j0j0nJ5NNL0M5
2376B55M5L0%%%%%nJ0j0J0J5J0J0J0J1J0J0%%J5j0N%J0n%N%NnL0J5k5l0k0J5L5K0J0k0j5k5
2373D21k0NJ0%k0j1j0j0l0k5j0j5k0k0j0k0%NL5J0n%J0nn%nj5j5N%J0J5j0l0n%NJ5l0l0%J5
2370A85%%K5M5M0L5K5K0%%N%NJ6NJ0j0j5l1l0k0k0nK0J5nk0k5l0k5k5l0k5l0m5j5NNJ0NK5
2367I5L0%j0k5k0%K0J0J5L0K5M5K5M0L0M0L5L6L5K0NJ0J5L5L0J0nk5J0K5K5%NN%%j0k0Nj0
2365E86j0nnNK0L0K0%l0n5m0k5k5l0j5k0l1l5k0j0j0j0nj5nj5j0j0l0k0k0l0j0k0l0k0k5l0
2362a0k0K0M0L0K5Nj0nNK0L5M5J5nk0j0j0%K0K0K5M5K0J0n%J5k0l5k5nj0k0k5j0j0k0j5j5
2359I0nNj5l0j5K5M5O0M0K5K0j0j5j0%%J0M0L5K0J0k5%k0k5k5k0%l0l0nnn%%j0j5N%%nNL0
2356A45J0nk5nN%%j5%NJ0L0O0P5Q5N6M0O0R0R0Q1O0N5P0N0M0J0j0k5n5o0m0k0m0n6n5n0m0
2354F26l5m5n0m5m5k1Oj1j0l5m5n0l0k0k0k0j5k5j0k5k0nj0k0k5k5K0M0K5nnNL0K0J0j0J0
2351A10%%J0%nNJ5j0%%%%%%%%nj0j0nj0j0j0j0%%l0k5k5j5n%k5j0%%%j5j0%%n%nJ5j5%%j0
2348a25j0j0j0%J5K5M0M5M5M5M0K5J0NK0K0J5J5K0N0M5N0M6L0Nj0k5nL0N0M5L0L0K5K5J5j5
2345F51j0J0%Nj0J0J5j5j0J5J0%l0l0l0j0n%k5k5k0k5k0k0l0j6j5j5j5j0j5j0j0j0j0j0K0
2343B85K0L5J5%k0k5nj5J0J0NK5L0J5J1j1k0k5l0l0l0l5l5k0NK5L0%j5k0k0k0k0J0J0K0Nk5
2340A45k5l0k0J5M0L0K0Nl5k5%K0J0J5K0L0L5M0K5N%nNJ0NK0%nj0j5NJ0K0K5J1%k6k0j0j0
2338C30n%j5j5%j0nj0j0j5nj0j0j0j0j0%k0%NNj0k0k5l5j5Nk5k0k0k5J0NJ0NNNJ0NNj0%Nj5
2335C0J0j0%J0J0nnj5j0NK0K5K0J0%L0M0K0nj0K0L5K0k0m5k5J0M5L5K5J0k5l5j5j5K0K0L0
2332B60J5J0%K0M5N6K5K0nj5k0nK0L0L5J5%j5k0%%%NJ0j0j5l5m1j5%Nj0J0J0j0nJ0J6k1nN
2329C75J0J6%k6j0NJ0J1j6j5%K5L6L0NNNNL0L0L0%j5l0j5%nJ5J5L0L5J0K5L0L5J5k5l5k0m0
2327E86l0k5l0l0l0l0l1l0l0l0l0k5%K0K0%nNJ5J5K5%j0j5NN%NNNN%NNNNNNN%J5nNJ1NNJ5
2323D21%k0k6K1L5L5J5%j0NK5J5J0k5n0m0l1m5k5k5m5l0nJ5M0L5Nk0%NK5J5j0k5k0k5k5%%
2321B20%%J0j0nNK0K5J0k5l0j5%J5K5L0K5L0n%%j0%J5K5nk5k5j0J5j0m0m0l5j5%J5NJ0J5N
2318B15j5l0k5j0J0K0N%nnNK0J0NNK0K0J5J0J5J0j5j5k0j0k5j5NK0L5L0K0k0k0k0%nj5j5j5
2315A95j5N%NNK0M0M0K0J0K5K0N%n%nnn%nj0j0k5%K0J5K0K5%ONNk1j0j0k0j0%Nj5j5NNj5N
2312C05L5K0J5K1J5K0K0j0j0%k0nj0%j6j5nj0j0j5j5J5K5L0J6%j6k0k5k0k0j0%Nj0j0Nj0%
2309B65J0J5J0J5J0J5J5J5j0J5N%%k0k0n%n%%L0K5L6K5K5j0k5J0J0J5%l0l5k1k5l5nJ0%%j0
2307C20k5k5j0%%j0NJ5nJ0J0k5%K0K0%%j0NM5K0k0k0nJ5NNK0K5%j5j5K0L1L0K0J5J0J5NNN
2304E11Nk0m0k5k5j0j1j5n%k0j0nl0l0l5l0k0l5k5k5j5NK5L0NJ5J0J0j0j0j0j0j0j0j5%%%
2301A10j0J0%%%%k0l5l0k5j0j5%L0L0Nj5j0j5nj0j0k0nNK5K5NJ5J5j0k5k5j0J0J5J0J5J0J5
2298D5J0J5NJ5J0J5NJ0J0NJ5%j0J5K0j5m5n0k0K5M5N5L0j0m0m5l5j5N%j5j0J0L0J5J5K5J0
2296A50j0l0l5j0%J5%J5L0M0M0L0K0k0l5k5j0%Nj0%%j5NJ5J5J5K0%nJ0j0k5m0l0l0nN%%n%
2293H0j0NJ5J0K0J0j5k5j5k0J0K0J5J0%j5k0%J0%%N%k0m5m0k0%J5L0M0O0M5N0J5K0K0J5Nj0
2290B70%%nK5M5M0N1N0L0nm0m0m1m5l5l5m5l0J0K5K0J5nj0Nj5j5Nnj0k0j5k0j5n%l5k5j0K0
2287H5K0j0J0J0NNJ0J0J5J0J0J0%K0M0K5J0j0j5k0nk0k0j0k5j0NK5K5Nj5%j0j0j0nj0j0k5
2285A15k5nJ0K0J5K0K0j5j5j5j0j5j5j5j5nJ0J0nj0J5%%%J5NNJ0NJ0Nj0nj0nnnnnnNL0L0j5
2282A20nJ0M5M0L0J5Nnk5m0k5nK5J5L0J0k0l0k5NL0J5j0j0nnj5J0j0l0k5k0j0k0j0%%nk0k5
2279Ej5%J0nk0k0j0nj5k0nJ5J5K0J0J5K5K5J5j5J5L0K0j5k5j5k0k5k0%J0J5J0J5j5l5m5k5
2276a00n%nj5J0K5J5Nk0l5k0NJ0%j0k0J0L0K5M0K5L5N0O0K5k0m0m5j5J0N0M5K0%%Nnj0k5j0
2274A00k5j5J5L5J5nj5k0%K0M5M5N0N0M5L5Nnj0NK6K5J0K0K0K5K0J0K5M0L5K0j0j5k0%nk5
2271E71k5l0k5j5j0J0L0J0nj0j0n%n%n%k0k0m0m1nL0J1j6%%%Nj0J0K1K0J0nm1l5j5%nnj0n
2268C10k0k0%K0J0J0Nj5j0J0J0J5NK0J0J0J0J6K5%j0nj0j1j0j0j0j0%%nk5k5k5J5Nj5j5k0
2266B35j5l0l5j0J0L5M0L5J0N%%Nj0j0j0j0nj0j0n%J5J5nk5k0k5k5k0%j0j5K0Nk0k0j0NJ5
2263I5J5N%N%Nj0k0N%j0j5Nn%%%L0J0nk0j0j0NJ0j5j5nJ5K5K5K5L0J5L5M5J0j0k5k0J5L5L5
2260C05J5nj5k0k5k0J0J0K5nj5l0k0k5n5n0j5J5K5K0K5K5j5l5k5k5k5j5J5J5K0L5M5J5j0%
2257A70K5K5K0J5%%j0j0k5k5%L0O0M0K0N%nNJ0J0Nl0l0m5k0nJ0M0L5NJ0NJ0K5L1Nj5m1m0k0
2255B95k0l0n%K0J5K0K0J5K5K0K6J5n%J0j5%Nn%k6m0j5NJ0J0J0J0NNNJ1NNJ5j0j0l6k5k5J0
2252C25NNNK0J5k5k0k0nN%NJ0j5j0j0j0NN%%%%%%J0j0nnnj0j0nj0nj5j0j0j0j0j5k0%k0k0
2249A05l0j0k0k0k0k0NNJ0%J0NNN%J5N%J0NNNj0k5j0%J5nk0k0k0%J0K5%Nj0J0K0J5L0M0K0
2246A45nk5j0J0K5K5J5%l0j5j0j0j5j5nnk0j5%%nJ0nnNJ0nk0%%k0j0%j0j0k0nnk0%K5M5J5
2243A0j5NL0J5NJ5NJ5J5L5N5L5K0K0Nk0j0NJ0L0K5J0J0k5k0k5k5k0nK0%J0%J0%J0N%J0Nj5
2240B65j0%k0k5k5j0J0%nnk5j5j0j0J0J0nj0j0%J5L5N0M0J5%%NNK5K5j0nk5k5j5j0%k0l0j0
2237A75nJ0%j0nl0j5l0l5m0m0m0k0k0J0J5L0L0J0J0K0L5L5K5J5J0K0J0K5M0NNJ5K5L5J5NJ0
2235C50nnJ0J0N%%%J5J1%K0J0NNJ0Nj0l0k6nNnm0k5J5L5K0K1J5J0nl0l6l0k5j5J5Nnj5nj5
2232B65j0k5j5j5%Nk0l5k5nJ5J5K5J5%k0%NJ0Nj5k0n%%nnj0nk0k0k0k0k0k0j5k0k0k0j5k0
2229a05j0NNj0j5j5l0j0J0J5K5N%nNj0n%n%J0NNJ5K0K5nn%n%nn%nnK5K5L0K5K5K0K5K5K0K5
2226A40%j5j0NK0K0J0J5J0J5J5J0K5Nk5l5m5j5J5J5%k0j0%j0j0nj0k0%Nn%N%%%%Nj0k0J0N
2223H5j5k0J5L5K5K5M0K5M0K5L5K5J5K0K1K0K0K0K0J5J0NJ0j5l0k5k0nj0j5%K5K0L0K0%j0
2220D81nnj5l0l5on%Nn%Nj0J0L1L0L0L0%j0l0m0m6m0j5%N%N%k5m5l5l0k0k0j5k0j5%j0nk5
2217G0k5k5k0nNJ0nnNnNM5M0J0J0%j5m0l5k0L0K5M0K5J5j0j5%J0%J0J0%%Nk0j5k0j5%%k0J5
2215G0%j5n%J5M0M0K0nj0J5L0nm5m0j0J0J0J0J0j0n%nk0%%j0j0nj5%J0%NNJ0NNNJ0NN%j0l5
2211G5k5k0j5NL0K5K5L0L0K0Nj0j0%nl0k0j0nNL5L5K5J0J5K0NJ0NJ0K5K0J0k0k5l5k5l0n0
2209A40m5k5j0j0nNj5n%%%NL0K5J0J0L0K0J0J5J0J0J0J0J0K0%j0J5%%%%%%nnj0%L5O0N6L5
2206D26J0nk0l6m5j5nNL0L5M1L0N%%N%nn%Nj0N%k0j0J0K5M0K0j5l5n5o1n5n5m0j5l5k5J0J5
2203A50J5J0K0J0j0k5k0j0k0j0k0j5l0j0J0j5N%N%%nL0J0J0L0K0J5J0K5J0j0NN%NnJ0J5K0
2200B40K0J5J5nk0l5l5l5l5j0J5J5%k5l0l0m0k5%%nNJ5L0K0K0NNNNK5K5K0L0M0J5nnJ0L0L0
2197C15J0%%K5M1M0M0J5%j0%Nj5l0n1m5l0k5k5k0k5j5%%j5k0k5k5k0j5j5j0j5k0nj5j0K5K5
2195D0K5K5J5L0L5J5J5J5K5Nj5m0m0m0m5k5J0L0L0L0K0NJ0NJ5%j0j5J5K5J5nj0n%%N%NJ0K0
2192B45%J5K0L0L0M0M1J0%nnj0nN%J0L0M0M0K5%%%J0K5L0L5M0K5Nj5k5n0n0n5n5n0m6m5l0
2189C05k5l5j5%J5L5L0K5NNNj5j0NK0K0%nnnn%%J0nk0k5k0%J5Nj0l5l5l5j5NJ0J0j0j0N%%
2186A90NK5K5J5k5n5m0j5J5J0j5k5j0nj0nnJ5J0K0J0NK5K5%l0k5l0l0NNNNJ5L0K5K0L5M5L0
2184B90M5N6M0M0O0L5N5M5M0L5K0Nnl0l5n0m5l5m0l5l5m0m6j0%nk0j0j5j0j0j0j0%nK5K5K0
2181C35K0N%K0L1L5j0l5k6nJ0N%J1nok5l0l5l5l0j5%Nj0l0m5n5m0l5j0j0nj0nj0nnj0NJ5M5
2178@L0K0J5J0K0%%N%j5NNj0j0NnnL0L5L0L0L0L0L0L0L5J0%J0K6%k1nK1L5J5j0k5k6j0j0k5
2175C35l0k5k5j5nj5nK5K5K5K5nnnj0%J5K5j0j5l0k0k5l0l0k5k5j0J5J0%J0J5J0J5j5l0k0
2173A20j5NK5K5J0NnN%nn%nnn%nJ5K5K0K0K0M0K0Nj0j0J0K5J0NnnJ0J0J5L1L5K0J0n%%%%n
2170D51%j0Nj5k5j0k1k0j5j5k0j5j5j5j5j5j5j5j5j0k0nJ0J0%j0k5k5k5k0k5%J5J5nl5n5m0
2167f5j5k5k5j0K0K0K0J5nnk0l0%NK5K0J5J5K0J5K0K5K5L0K5K5K5J5L0L5K0J0nk5k5j5%J0
2164B15K0J0K0J5K0J5J5%j5nj0k0k5j5K0NNj0j0%N%%k0k0k0k0j0l0j5k0j0J0n%%n%nj0k0l5
2161B0m5o0m0k0nK0Nn%NJ0NNK5j0NJ5N%K0%%%N%j0J0N%nJ0K0J5J0NL5L5L5K5%j5j5k0k0j5
2158F5%%j0k5%K0L5L5L5K5J0J0J0J0K5L0N0L0J5j0j0%j0j0%J0%J0K0K6J5K5J0j0N%J0nnJ0
2156D51j5k5k0j6k5k0j0l0l0l5m5l0j0k5k0j5k5k0l0j5K5K5Nn%J0N%Nnj5k0j5K0L0K0K0J0
2153A05J5J5%nN%j0J0%nn%n%j0%%j0nN%nj0k0k0j5k0k0k0j5NK0K0NJ0nnNJ5K0K0J0Nj0j5J0
2150F5J0J5K0Nj5j0k5j0nk5j0j5j0k0j5j5nnk0j5m5m0k5J0K5M5M0Nk5k5J5M0L0%j5j5j0NJ5
2147g5J5J0J5J0j5j5k0NK5%Nj5j0%J5J5Nk0%J0L5J0L0K0K0K0K5L0K0%J5J0%NJ0NNn%j0%L0
2144B35K5K5K5L5J5Nj5k0k0k0k5%%j0N%n%%nn%%L0L0L5K5J5nNN%K1K0K5Nk5l5m1k5%j0J0N
2141C35K0K5%k0k0j5k0l0m5l5l0k0k0l0nK0K0K0K0K0%k5k5k0k5k0%L5L0Nnj5%Nj5nnj5%L0
2139A20N0N0L5J0J0NJ0K0K0L0J5l5k5nJ0nnj5NK5L0L0L1N%J5nj0j0k0oj0j0j0j0nJ5J5%k0
2136C50j5k0j5k0j5k0j5j5nk0nJ5L0K0K0L5K0L0K5J1J0NJ0nl1n0m5l0j0J5J0J5%k0k5%M0M5
2133C25K5J0nN%%j5n0l5nK0J0%k0l5k5k5j0nj0j0%j5nj0l5n5o5l0%J0J0%j0l0m0%j5j5l0k5
2131b15k0j0nK5L5M0L0J5Nj0J5M0J0%NJ5M0N0M5M0J5J0J5Nn%Nj0nNj0NJ5L0L0K0nj5j0n%K0
2128B60J5NNJ5J5%n%%j0Nj0j5Nj0l0j0k5j5k0j5k0%%%N%n%%j0k0l5m5m5l5k0nj5nJ0NK5J0
2125d5nk0nj0j0nnJ5L5L5J5K0J5K0K5M5P0N5L5K5L0K5L6Nj6j5k0%%Nnnj0nJ0j0nNNnj5J5J5
2122C45J0K0J0j5k0k5j5%Nj0k0k5j0J0NNnK0L5L0J5J5%%NOK0K5Nj0J0j0J0Nl0j5Nnn%Nnk1
2119C75k5j5J5%Nj5j5k0j5j0j5n%j0l0l0l0k0k0%J0j0nNNn%%J5J0J5NK0%J0J5%j5k5J0L5M0
2116B55L0%n%K5K5J5K0J0nl0k5j0K0J5K0J5K1j1nj0j0J0J0nl5l0j0%J5nk0j5%J0nNNJ0N%N
2113C10%N%%%%%%j5k0k0k0k0j5k0k0k0j0k0j5j5j5j5j5k0l5m0j5L5N5K5%j5%J5L0L0N%k0k5
2110F5k5m0j0M0M0K5%k5k0l0j5NJ0NNJ5J0%K0K5L0nnK0K0L0J0J0K5L0%NN%%%%j0NM0L0j0k5
2107C05k0k0j0k5j5Nnnnnn%nK0J0%J0J0NJ0J5J5J5J0K5Nl0n0l0k5j0J0j0l5k5j5J5J0K0%j0
2105A55k5l5nNK5K0J0J0K0NK0M0L0J0nj0j0nj5k0%J5K5j5k0J0K5J5J5K5J0j0j5k0nnn%%n%
2102B60%%nJ5NN%J0J5%j5%K5K5J0NJ0%J0j0n%K0J6%l1k0J0%j5j0nj0n%nNnk5m0l0l0k5j0N
2099A50L0L0K5L5L0K0K0K0J5j5j0j5j5j0j0j5j0%NK5M5N6L5K5J0%NNnj0m0l0j6%OJ5n%nk1
2096C75n0n5m0%J0N%j5l5l0j5NJ0J5J0%j0%nJ5J5%NNk5j0j0J0NJ5J5J5J0J5j0j5m0k5j5J0
2093A60J5K0K5K5K5Nj5j5%%j0j5%j0k5k5j5J5J0K0N%nk0k0nNL0L5L0J5Nk0j0J0K0J5%j5j5
2091B50l0k5k0j5%J0Nj0j0%%J0nj5j0%k0j5j0j0j5Nnj0NL0L0M0K5K0K0K0J5M5L0K0nNK0K6
2088D01L0L0L5J0j0j5%k0n%nj0k5k5oJ6J0J5K0j5k5k6j5k5k5j5l5k0l0%j0j5Nj0n%j5NJ5N
2085A90NNJ0J5%K0L0K5K0L0L0K1NNJ0j5l6l0k5NJ0nj0nj0%j0nnK0NJ0J0Nj0l0m0k0%nk0k5
2082A80j0j0NNM0O5M5M0J5Nj0k5k0%J0J5%k0l0j5%%j0l5k0%J0Nk5nj0j0nj0nnj0j0nj0nnn
2079A10j5J0n%%NJ0%l0j5K0L5N0J5j0l0j5%J0K5%nNnJ0K0J5K0%K5K0N%k0j5j0j0j5nk0m0n5
2077I0n5m5k5j0j5j5nNJ0nk0j0J0K5J0NJ0NJ5J0J5NJ5J0J0J5%J5J0J0K0K5%j5%K0J5N%K0K5
2074B10nl5n0m5l5k5j0nk0j0j5l0%L0K5%nNK0K5NJ0J0K0Nk0k5j5k0j0NJ0nk5j0J0K0J0NJ5
2071B0J0J0J0K5%j0j5j5j5K0J5L0J5K0M5M0K0%m0l5nk0k0k0j5%K5J5Nnk5k0j0k5j0%k5l5j5
2068e5J5Nj5n%k0%nj0%K0Nj0k5k5j5l0j5J5N0N5P0O0M5K5J5J5NJ5NNK0K0NNK0K0NK0NNK0J0
2065C50J0J5Nj0l0l0j0Nj5k5l5j5L0J0NnJ5J5nj5j5j5j5k5nj0k0j0L5M5L5%j5j0n%J5J0NJ0
2063B75NNJ0J5J5K0J0nk5k0j0j5%Nk0k5l0nK5J5J0j0j5NNNJ0nNj5N%%n%K5K0L5L5K0Nj0k0
2060C50l0k0nj5j0l0j5j5j5J0J0j0k5j0J0J0NJ5Nk0l5m0k0nnL0L0M5J5Nk0j5l0k5j5J5K5M5
2057A95M0L0J5nJ0N%J0j0J5J0J0j0m0l0j5J0J5nnnnK5Nj0j5k0j0k0j5nk5k5j0%k0nj0j0j0
2054E5j0j5K0J0nj5j5J5J0n%%n%%%j0NK5L0L5K0%nnnNJ0nJ5J0%nJ0L5J5%J5L0L5J0%J5K5K0
2051C70J5J6J5J5J5J0%j0l0k0k1nJ5%Ooj5%%%%j5j5nk0nj0nj5m0j5%n%nk5k0nj0J0J0%%%%
2048A75NJ0K0%nK0J5%%j5j0nnj0nnnJ0K0j0J5%%J5J0NJ5N%K0J5%j0nNj0nnnn%K0NNJ0J0NJ0
2045C25J0NJ0NK0%NJ1j6j5k5j0j0k5k0n%J5NJ0J0NJ0J0NNJ5%NJ0NN%%n%j0J0nnJ0J0J1J0j0
2042C96NJ0J0J0%l0l1l0l0nJ0M0NnnJ0j0k0m0l5j5J5L5N%j0j5j5j5%k0j5j0j5j0nK0%NJ0N
2039B05NN%%Nn%%%%NJ0J0NJ0J0J0N%%n%%%n%l0k5k5k5l0k5m0k0%j0m0l5n0k5Nj0l0n%K5K0
2036a05J0j0j5k0J5K5K5J0J0NJ0J5%NJ5NJ5NJ0J5K0K0J0j0k0k0j5J0J0NJ0L0K5%j0j5j5j5
2033F5j5nk5l0%%J0NNK5K5j0nj5j0j0j0m5k5j0NK0%j0nNj0NK0K5K0K5K0K0K5K5J5nk5l0l0
2031C5j5%K0K5J5nj0K0J0%NJ0NJ0J5J0j5%J5L0Nnj0J0J0J5Nj5m5m5k5nNnj0J0J5J0K0J0j0
2028A20k5k5j0n%J0nnJ0j0NNj0J0j0j5m5m0k5J0L0K0J5nk0k0n%j0j5NK5L0J5L5M5L5K0Nnn
2025A35j5%J5J0k0k5J0K5J0J0Nk0%j5nnj5nK0NJ0J0L0K5J5k0k5k0k5k5K0L0K5K5K5J5k0m5
2022A70m5k0J0L0%%nNL5J5j0nj5%%j5nj0j5%NnnNK5J5j5j5j5l0l5j0NNNJ5J5L0L5J5%j5j0
2020A40nK5K0K5K0%k0j0nNK5K0N%%n%NJ0NNj0j0j0nk0nK5K0j0j0k0nj5Nnn%nJ0j0l5k5%NJ0
2016A35K5K0J0Nj0%%NK0K0Nj5j0nk0l5l0nJ0J5J0K0J5k0j5j0k5k0k5k5k0nK5K0%j0nK0L0K0
2014A20nJ0J0%%J5n%NNNJ5J5%L0L5L0NnJ0K5J5K0L0M1%Nj0j5J5L0NnnNK0J5J5K0J5J5K0J5
2011E86L0L0K5M0K5K5M1J5o1q5j00j00r1m0j0nj5j0j5j0j0j0%j5k5k5k5k5k5k5k5k5J0K0J5
2008H5J0%%%%J5L0K0K0L0Nk0m5j0j5j5k0j0l0j5k0j5j0k0j5K0K0K0J5K0J5J5J5K0J0K5J0k0
2006A40l5l5k0nJ0J0nk0l5l0k0nJ5N%J0nNNN%N%n%j5N%j0j5NNNN%NNNNJ5L5K0K5K0K0K0K0
2003A70K5K0j5m0j5K0K0j5k5NM0M0K0k0m0k5NK0J0J5K0%K0J0j0%j0nnnj5NJ0J0K0Nk0j5k5
2000B05k0J0K0nK0K5%NK0K0J0J5J5j5j5k5j0%j0nNK0L5K5L5J6nJ0Nk1%nk0nj0j5nK5K0NL1
1997D06K5%l5m1m0k0N%%j5j0j0nnj5%%j5nnnnj0n%nk0J0J5NK5%l0n0m5l0j5%j5nJ0j0nJ5n
1994C5%J0nj0J5%NJ0nJ0Nk5NL0J0j0NJ0J0J5J5L0L5J5L0L0J5j5l5k0%J0nl0l5k0j0N%j0nn
1991A15j5j0Nnnj0%nnJ0K5K0J0j5k5k5j5nN%Nj5j0NK0J5J5J5J5J5J5J5K0NNNJ0%%j5j5j0J5
1988A80L0K5%j5j0k5j5%J0Nj5j0nJ5NNj5m0l5k0%J5K5L0NnJ5K5K5J0j0k5l0j0k0j5k0j5%J5
1986H5L0L5L0NNj5j5j0J0NnNL0M0Nk5k5k0j5NJ0J0nnJ5J0K0N%%%%J5J5j0j0j5nNM0K0K5J0
1983C10J0nk5l5m0k5%n%n%%%j0J0Nn%%%%Nj0l0k5l5k0%%%%Nn%Nk0k0j0l0j5k0j5j5%K0J0J5
1979c0J0J5J0J5J0j5%L0K5K5%k5k0j5%J5K0J5J5K0nj5nj0j0nj0j0nJ0%%j5j5NK0K0%nnj5j0
1977C5l0k5k5k0%J5NNJ0NnnNj5nNj0%j0%n%Nj0j5J0N%J5%NNK0nj0j0%j5NL5K0J5J5K5K0K0
1973H5L5M0NN%J0nk0j5j0N%%nj0N%n%%j0j0j0j0j0j0j0j0J0nnJ0%NnNnk0j0j0j0j0k0%J5L5
1970B0J0L5L0K0K5K5K0J5J0K5K5NK0J5j5j0j5j0k0k0j5J0k0k5%J0J0nk0j0J0J5J0J5J0J0N
1968B20J0J5J5Nk5l0l0l0nj0%k5m0l5l5nJ0K0J0%N%K0J0J5%NnNK5J0nj0j5k0j5j5j5%K5K0
1965G5NJ0NNj0j0J5K0K0%%k5j5NJ0NJ0J0NJ0%J5K5nj5NNj5l0k0NJ5J5K0%Nk5k5k5k5%J0J0
1962I5nnj5k0%%J5NJ0J0J0J0NNj0j0J0J0J5J0J5J0J5J0J5nk0k5nj5l0k0k0n%j0nnnj0nj0j0
1959Enn%NJ5nnJ5NNJ0NL5L0nl5n0m0k5nk0j0NK5K0J0J5NNJ0J5%J0J0%n%%%nn%%j5l0J0M0L0
1956G0J5NJ0N%j5nJ0Nnk5j5J5K0Nj5%nnnj5NK0L5L0K0%k0j0nj0nj0j0NNJ0NJ0NNJ0K0K0NL0
1953B20K0J5J0K5%j0j0nnnj0nj0j0j0nk0k0j5J0%j5k5m5l0l0nnJ0NJ0Nj5l0l0j5j0J0J0j0
1950e5k5j5J0K0J5%k0%nN%%J5J5J5J5J0J5J5J5NK0K5NJ5J5J5J5j0%nnnj0n%NNNNnj5NK5N5
1947B05M5L0%k5j5K0K0n%j0l0k0k0nJ5J0nj0j0k0%%J0nj5j0j0NJ0j0l0j5NJ0NJ0Nj0j0nk5
1944H5l0l0k0J0L5O5M5J5k5l0j0%J5K0J5K0n%%%NK5K0K0%j0m0l5k5%j0k0l0k5l5j5j0j0k0
1941d0j5%J5K0Nj5j5k0%j5j0K0K0K5K0K0K5L0J5j5n%j5k5l0%J5J0J0J5M0K5J0NJ0K5K0J5%
1939A95j0nj0nj5n%k0j5k0nnJ5%j5l0k0%K0K0L0J0j0j0J0M5K5K5J0J0k0k5k5j5k0NM5M5Nk5
1936A85k0%j5j0j5j5j5j5nnk0NJ5Nj0k5j5n%NNj5nn%%NN%%N%NNJ0NNNNNJ0NNNJ0NNJ0J5J5
1933A50J0K5L0O0M5M0Nk0m0m0NJ5K5%k5k0k5k5m5m5k5%L0L0Nj0K0K0J5K0nJ0%k5n0n5l5j5
1930E5J5NnnNNNNk0l5l5k0K0L0K5K0K0J0nk5j5%J0N%N%%%N%NJ0N%K0K0nJ0NNj5j5%K0Nj5k0
1927A15k0%NJ0nnn%k0j5j5k0k5nk0k0J5J5J5J5NK0J5J5NJ0NNJ5%J0Nj5k0k0j5j0J5K0J5NJ0
1924A10k0m0l5l5%L5J5J5K0K0K0K0K5K0NNN%j5m0l5j5%K0J0J0J0J0J0J5j5j5k0j5j0k0k5n
1921D0%j0%nj0NnnNNNN%J0N%N%J0nnN%%NNk0l0l0j5%J0J0K5K5J0K0K5J0L0J0%%J5J0%J0J0
1918A90n%%K5K0K5j0k0k5k5l0k5NK0J5k0m5m5l0j5%K0J5L0K0J5%NL5K0J5j0j0%j0n%j0k0N
1915A20K0K5K0K0J5nj0l0%nJ5J5j0nNJ0j0l0m0nNJ0J0J0%%J0nj5K0%j0NNJ0nnJ0N%nJ5J5n
1912A95J5%J0Nl0k5l0k5k0%J5J5j0k5k0j5NK5K5NNnj0NNj5nNK0K0K5J5%k0j5nnNN%N%NN%%
1909A60j0J0J0n%NK0L5K5L0Nk0j5NJ0j0j5k5k0%%j5NK0J0J5J0J5J0J0nk5j0k0k0j0k0j0J0
1907A65NJ5NJ5NJ0J0Nnj0NJ5j5j0J5NJ0J0Nj0l5l0j0n%%%J0j0nJ0n%j0%K5Nj0j5k0%J5K5K5
1904B10J0nk0j0%%j5%j5j5%J0J5K0J0NK0K0Nnj5j0j0j5nj5j0j0nnnj5%nnj0J0J0j0%N%N%%
1901A20NnN%%J0j5Nn%n%n%j0NNj0%nNn%J0J0%k5nNK5L5K0Nj0%%K5L0L0J5J5%k0l0k5NL5L5
1897B80J0%k0j5j5NNNj0j0k0k0NK0nk0j5nj0j0j5nJ0L0L5Nk5m5l0l0%J5J5Nk5%K5K0%%nk5
1894A10j0j0%NK0J5J5K0J5J0J5J5K5J5k5m5j0N%nk0j5j5j5k0j0l0nnnj5NNj5%nNJ5J5%nl5
1892A0k0k0%J0NNnJ5%NK0K0K0K0L5M0%NJ0J0nj0K0K0j5j5k0j5j0k5k0k0k0k0J5K5K0J5nk5
1889G5k0nNK0K0NJ5J0L0%j0nK0nk5j0NJ5J0NJ5%J5%NJ0J0Nl5n5n0k0%nNJ5K0%j0%Nj5nk0l0
1886A5%K0J5%J0J5K0j0k0j5J0L0K5K0nk0k5j5%nnnj5j5%NJ5k0k5k0nJ0K5M0M5K5%nNNn%%n
1883A15%NK0J0J5NK0J0J0J0J0J0Nj0k5j5k0j0j5j5j0K0L5J5%nNK0L0K0j5k0l5m0l0l0j0NN
1880I5J5Nj5k5l0nNNNJ0J0J5J0J0%j0j5k0l0l0NM5L5L5NNj5j5l0l5k0j0J0K5J0J5J5J5j0j5
1877G5nj5NJ5K0%J0J0J0J0NJ0nl5k0nJ0nNNj0J0%NnJ0NNJ0NJ0J0J0J5k0NJ5L0K0nk0k0l5l0
1874A20l0%K5L0J0j0NL5M5N0L0J0j0j0k0j5j0j5J0J0J5J0Nn%%nm0k5k0l0j5J5Nnk5j5J5K0
1872A60N%%%%J5J5j0j0k5%K0nk0k0j5N%nk5k5J0J0N%J0%NJ0K5nj5nJ0L0J5K5%k5k5nj5k0k5
1869G5j0k0j5NK5J5J5%k0j0j0%NL5L5K5J5j5j5j0j0j0j0J5J5J5J0J0J0J0J0j0j0nj5j0j5k5
1866A00n%%%%nJ0J5nl5k5j0J0%j0%%J0K0K0J0K0J0NJ5K0NJ5J0J0%NNK0K5J0k5l5k5j0J0NJ0
1863B05NJ0NL0L5Nl5l5nnN%%NNNnm0n0j5n%NK5L0Nk5k0k5k5N%NNNNnJ0%Nj0J0K5%J5J5%l0
1860A50k0nnNj0J0J5J5K5J0%%j0J0%%nN%J5J5%J0NNJ0J0J5nl0l0nJ0J0j5l0l0j5%L0J5J5%
1857A95%J5nk5j0J5K0j0j5k5nj0j0k0nN%%N%%%N%j0j5%Nk0k5J0J5J5k0k0%nj0NK0J5k5m5m0
1854c0k5NL0L0K0L5K0J5n%J0J5j0nJ0J0K5L0NN%%NJ0j0%J0nj0%j0j0nj0nJ0j0nk0k0j5nJ5
1851A00nnNK0K0J0J5K5L0L5J5k0k5j0j5k5k5l0NJ5J0J5J0J0Nk0l0l0j5nNNK0L0L0K0J0J5J0
1848B30J0NK0K5Nn%n%j5l0k5j5k0j0n%J5N%k5k0j0J0J0Nj0k0k0j0j0j0nnJ5%J0nj5k5%J5%
1845F0J5Nj0k5k0j0J5L5K5K5K5K5L0K0j0j5nk0nj5%k0k5j5%Nj0j0j5j0J0J0NJ0%J5NJ0J0K0
1843A40J5J0j0m0l0j5%nnnNnj0NNNJ0%J5N%J0J0%J0NJ5%%J5N%nNN%nNN%nJ0J0nnJ0NK0L0%
1839B40j0%L5L0%j5j0%nn%j5j5j5j5j5k0nK0L0L0K0J5j0j0k5j0J0J5%j0%K0L0%k5j5J5L0K0
1837C10j0l0k5j0j0j0%j0k5k5nK0K0K5K0K0Nj5j0%J0J0j0l0j0Nj0nJ0Nj5l5m0nNN%%nNnJ0
1834A30J5nl0j0%K0K0Nk0k5J0NNNJ5%NN%%N%J0nN%k0k0k5j5l0k5K0L5L0%nk0j0j0j0j0J5J5
1831H0J5J5nn%%J0J5J0J5NK5J0J5NNM0L5j0l0j5k0n%j5NJ5J0J0J5k0l5l5k0j0j5nj5nJ0%%
1828A00J5j0j0J0L0J5%k0l0m0m0l0m0k5J5L0K5J0NL5L5J0j5%J5L0L5J5j5l5k5k0j0nk0%K0
1825F0NNJ5J5J0nl0nK5K0nl0k0j0K0K0K0J5K0%j0m0m0m0l5j5%J5J0NK0L0J0K0L0K0K0K0K0
1823A85J0nk5l0m0j5NM0O0M5Nnk5%NK5%j5j0nj5l0l0j0nj5j0nj0nj5%J0%%J0N%J5n%n%nnn
1820G0n%K5J5J5L0J0K0L0NNNnl5n5l5j0nN%J5nj5l5l0k0J5J5J5J5J0J5nk0nK0K0nl0k0l5k0
1817b0J5J0J5J0J5J0J5J5J5J5L0%j5j5j5j5j0J0Nj0N%%%%nNj0k0j0l0j0K0J5K0M0K0Nk5k5
1814G5k0j5j0J5%l0m0k5k0%%J5L0K5M0K5nnnnnj0nnnnj5NJ5L0L5K0K0J5L0NNl0k0n%n%%NK0
1811A40J5J5%NN%NN%Nj0j0j0j0j0j0j0nnNN%%NnJ0k0m0l5j5J5L5K0K5L0%%%J0Nj5l0l0l5l5
1808B0k5J0K5L0J0nj5j0j0j0j5j0j0%%%nN%j0J0NNJ0NK0K0%%%%K0L5L0J0J5nk5m5j0J5L0K0
1805A40NnnNn%NK0L0M5L0J5nj0k0j5k0k0k5k0nJ0J0Nk0k0j0K0L0L0J5nj5m5l5k0%K0K5K5K0
1802A80%%j0%nk0k0nJ5J0j0%%K0K0j0j5NL0K5N%%J0j0k5k5%J5J5K0M0Nj0j0j0j0j0j0j0j0
1799A80J0L0K0K0J5K5L5Nn%nnnnnnj0j0j0j5j0j0j0j5n%nnNj0n%NJ0NN%NNNNJ0k5k5j0%Nj0
1796A80k5j0K0J5%nj5NL0J0j5j0NNK5M5L0J0J5K0k0n0l0l0k0k0k0k0%%%%l0NJ5K0%N%Nk0N
1793A30nj0%n%nnK5N0M0K0Nk0k0j5k0k5nj0%J0j5%K0J5nj0l5nK0J0J0J0J0J0J0J0J0J5Nl0
1790A90n5o5m5k0J0L0M5M5L0J5J0NJ5%%N%j0j0m5m0j5NL5K5J0NJ0NK0Nj0k5l5l0k5K0K5K5
1788A60L5K0j0l5l0j5J0K5L5Nnj5j5j0%%N%j0J0J0nNM0L0J0nj5nj5nnNj5j0%%j5J0J0NJ0L5
1785B35J5%j0k5j0k0k0k5j5l0j0%nnNj0J0n%%n%%Nn%NnK5J5Nj0j0K5K5J5J0j5l0k5j0J5J5
1782A20%%n%%j5NJ0J0J0k0k5l0j0%K0J5K0K0J5L0J5K0K5K5K0K5K0j0j0j0j0k0j5k0j0J0K0
1779B45K0J0%nnnK5Nnk5l5l0j0J0J5NNJ5K0Nj0k0k0%J5nnl5l5j0%J5J5NnJ5N%%N%J0K0M0L0
1776B90K5%%nn%j5j0%%L0K5K5K0k0l0l0k0J5L0K5K0Nnl0k0j0J5J5nk5j0j5NJ0k0k5l0n%%j0
1773B10k5j0N%j5n%%j0j5NJ0%nj0NK0M0M5L5%j5j5NN%Nj5j5j5j5%%j5m0k5%nk0j0J5L0L5%
1770A70k0nnk5j5n%J0j0l0l0k5NL5M5K5J5J0%J5J0K0J5J0K0nk5k5j0J0K0J0%%k0j0k0%K5K0
1768B05N%%K5L0J5k0l5j0%J0J0Nk0l0k5j0K0J5K0nk0NJ5L5K0Nk0k0j5N%nk0J0%nj0%J0n%N
1765A95nN%NJ5K0K0K0j0k5j0j5nnj5l0k5k5nJ0n%K0J0K0%NJ5j0j5j5nNJ5K5K5M5L0Nj0k5l5
1762B15l5l0k5j0%J5J5nj5nk0j5J0K0J0j5nn%%j0Nj0k0j0J5M0K5Nj5k5k0j5%nnJ5J5%NNNK0
1759A20K5K0K0Nj0j0k0m0k5j5NJ5K5J0%k5n%%j0j0nj5j0%%j0nn%nj5j0k0nJ0K5K5K0K0L5L0
1756A35K5J0nnj5j0%J0K5J5j0j0J5Nj5l5k5j0k0k0j0N%%NJ0%nJ5K5L5N0M5J0j0k0l0j5n%N
1753A70k0j5%%J0nk0k5k5k0%J0N%%k5nj0NJ0NK5K0J0J5K0K5J0j0j0%J5J5J0j5j5nnJ0J5J0
1750A85n%Nj5%NL0M0M0M0J5%j0k5k5j5j5j5j5nnj0nnnj5%nN%%J5K0j5j0j0J5%%J0j0J0nJ0
1747B00J0J0J0J0NJ0J0j0l0j5k0k0j5j5j5k5%J5K0L0J5j5j5nj0j5nNNk5k5%K5J0J0NJ0%J5
1745A50K0K5nj5J0NnK0N0N5K5k0l5m0nnNNK0%nj0j0%K0J5J5K0%%%Nk0k0j5k0n%%nj0j5j0j5
1742A75NNK0j0j5k0J0J5NJ5NJ0j0j0j0j0nj5k0%%nj5J0Nj0j0Nnl5l0j0J5J5%K5NNJ0Nj0j5
1739I5NL5L0K0nj0k0j5k0j5%J5L5M0J5%%J0nnj0nNj0j5NJ0J0J5J0J5J0J5J0K0K0K0K0L5M1
1736D26K0j5j0l0l1j5J0Nk0l0j5k0l5o0n0j0K0K5j5k0nk5k0nnk0n%nnn%j0NK5M5M5L0M0J0
1733B20%j0k5j0j5k0k0k5%K0M0K5Nnj0j0k5%J5%J0K0J0J0j5k0%J0N%J5nk5l0%J5%J5K5K5J0
1731B25k0m0j5J0L5M5M0L0nl5l5j0%nj0nj0%K0NJ0J5%K0J0nJ0J0%j5j0J5K0%k0k0%nj5j0%
1728B30%J5J5Nk0k5j5k5l0k5j0J0%k5j5j0j5j5J0K5K5J0nk5%%%%j0Nn%J5K0K5J5j5J0L5K0
1725B00J5nl0l0j5%j0j0j0%Nj0j0NNj0nk0%L0%nn%N%N%J0Nj0J5J0%J0J0nK0J0%Nn%%nNn%j5
1722A50k5k5j0j5k5k0j5nJ0n%Nn%NK5J0NL0M0L0N%%nj5NK0Nj5k5j0j5k0j0J0K0K5J0j0j0n
1719A20j0NJ0J0J0J5K5K5J5N%J0%%j0j5%J0NJ5%j0l0l0j5J0J0NJ0L5K0K0L0j5m5l5k0j5j0
1716A60k5%J5K0K5J5j0l5k5j5nj0j0%nnj0NJ5L5L0K5J5Nnl5k5nj5j5j5j0J5K5%%NN%%J0nj5
1713A25j0j5j5J5J5J5J5j0k5k0j5NK5K0J0%%Nnl0k5j0j5nnK5K5K0%k0k0j0NK0L5K5L0K5K5
1711B30Nk0k5m5k0NL5J5%k0j0nj5%K5K5j0k5l5l0j5%Nj5nJ5nk0k0%J0K5L0J0nk5j0nk5k5%
1708@J5J5K0%k0nj0NNJ0J0nj0Nj0m5k5NL5J0J5K0J0j0j5K5O0L5J5j0%nj0k0k0k5nJ0K5K5N
1705A30j5j5J0%J5%j5j0j5j0j5j5k5nJ0K5J5K0J0NJ5Nnm0l0j0%%%NK5L5N0K0k0k0k0k0nnn
1702G5nJ0NNJ0K5K5J5k0n0m5j5K5L0J0nj0%j0%nN%%k0l0k5j0K0J5J5J5K0j0j5j5j5j0j0j0
1700a0j5j0NK5L0NnNK5M0M0J5Nk5k0J0Nj0k5l0j0%%%%j0j5nL5M5K5K0j0j5j5J0K5K0Nk0j5
1697A30k0k0j5k0J5J0J0J5nnk5k0j0J0L0L0K5Nj0k0j0J5%Nk0j5j5j5J0K5K0J5J0J0J5J0K0
1694A90%NK5j0j0j0nj0j0nj0J0NNNl0k5k5l0j0nj5%J5L0L0J5J0NNNnk0j5%J0J5%%j0J5M0L0
1691B10J5nj5j0k0j5k0k0j0j5j5j0K0K0J5K0nk0j0j0%K5J0j5k5k5J0J0nj0J5J0%j0nnJ0J5
1689A05NJ5J5nN%j0j0k5nK0J0J5J5J0j0n%J0j0j0J0%%j5J0K0J5K0K0J5K0K0K0j5j0j0j5j0
1686B30j5j0j5%%nN%n%n%Nj5k0l0k0%J5J0J0k0k0k5j5%K0M0L0J5%j0j0nj0%%n%NnnNJ5J0K0
1683A65J5L0L5J0j0nnnj0nj0J0L0K5n%K0Nj0l0l5n0m0k5nJ5j0nNJ5J5J5J5j0nJ5L5M5J5j5
1680B40k5nJ0K0J5J0J0J0J0J0J0J5NJ5j0J5n%N%N%N%N%N%NK1M5L5K5L5L0L0K5J5%k0l0nj0
1677E76nnj0J0Nnj0J0%%J0K0K0J5J5K0K0K0NK5L5L1K5j0l5n6n0k5k0k0k5m0m0k5k0j5k5j5
1675D06K0K0J0K5M0N0K5%nj0J0NJ5j0l0k5k0nnk0l5m5m1l5j5nJ5K5J0l0l0k0K0K0Nk5k5nN
1672B85K0%j5j0%Nnj0k0k5k0j0K0Nj5k0k0j5nnj5%J5J0nj0k5k5j5J5J5K5J5K0K0J5K0J5J0
1669B40%K0Nj5nnj5m0m0j5%K0J0NJ5J0J0J0k5n0m5k5j0NJ0nj0J0NnNN%J0%NNNK5M0M0K0j0
1667B15k0k0j0k0N%j0%j0nnN%%%L0L0M0N0K5%j0k5l5k5j5NJ0j5n%J0K5j0k5j0nnj0k0%nj5
1664A15k0J5%j0J0j5nNJ5nNNK0nNNNj0%%%nj0N%J0J5nk5k5J5M0L0%j5k0NNNNNJ0J0NJ0N%J0
1660B20J5nk5k5k0%j5j0J5nnJ0%%J0%J0K5K5J0j5%j0j5J5J0J5J0J5J0J0J0j0j0m0m0l5j0l0
1658A10k0%J5J0%L0K5nj0%%%%k0k5%J5K5J0j5k0nJ5N%J0K0K0Nj5l0l0j5%nnN%n%%%n%n%j5
1654G0j5NL5M0%l5j5J0K0L0M5M0K5nl5l5m5l5j0NK5L0%j0j5Nnj5k0%NJ0J0J0j0NK0M0Nk5m5
1652A15l0j0J0NnN%j0J0NJ0J0NJ0J0J0J0NJ0NJ0j0j0%j0%L0K5N%j5%j5j5N%j0%n%nj0nnj0
1649A30nnj0nJ0J0J0J0L0L0Nj5n%n%%j0j5Nj0%j0n%nj5NNJ5NJ0L0K5Nj0nnnnj0l5k5j5K0L5
1645A60L0K5%k0k0%J5J5nk0nJ0%NJ5K0j0j0%%j5k0k5l0j0j0nNNK5L5J0nk0k5j0j5NK5K0K0
1643A65%j5j5j0j5NK0J0J5K0NJ0J5Nj0%%n%nNk0nJ0J5K0J0j0j5nj0j5nj0j5j0j0j0nj0j0n
1640H5j0k0%NnnNJ0j0nN%%J5n%N%NK0K5K5K5j0j5nj5j0j5j5nJ0L0K5J5j5j0j0K5K5J5j5k5
1637A50k5j0J0K5J5nj5nNJ0j0nnNJ0j0nnnK0J5J0j5j5%NNnj0j0%J0L0K5Nk5k0j5k0k0%Nj0
1634I0J0K5J0J5K0j0j0j0nk5j0n%j0j5J5L0L5L5L5L5K0%J0J5j0k5m5j5L5L5J0j0l0l0n%K5
1631B35Nj0j0j5k0j0J0J5L5M5M0K0%%nj5j0j5j5j5j0k0j5%nn%nnn%K0K0NL0J5J5%k0nj5nJ5
1628B70M0M0K5%k0m0m5k0n%j0NK0K0%Nn%J0L5K5J0j0j0k5k5k0l0nJ0%NK0K0K0J5nk5k0j0%
1626B65%nNnk0k5NJ0L0K0K0NJ0NJ5J5%NK0NNJ6NK0L5Nj5j5NNj5nj0j5nJ0j0k6l5l0%NK5L0
1623C65L1L5K5Nnj0NJ0nNJ0%NN%NN%Nj5nnj5m0k5K0O0P0K5K5J5J0J0J0Nnj5j5%NNJ0J0NNJ0
1620F56J0L5N5N1L5NJ5%J5%k0l5m5j6Nnj0j5j5j5j5K0K0J5K5M1O0Q0Q0O0L5J5J0J6j6l0l5
1617A087j0%K5K5L5%j5j0j0j5NL0K6J0J0L0M5O0N0N5M5K5L0M6M0L0J5n%j0n%K0L5L5K5J0K0
1614A789L5O5Q6Q5Q5R0J01R5J10J50J56J75J61J75J96K15K31K45K86L31L96M66N27N96O92
1613G539P72Q47R58J067J198J314J438J585J724J845J965K050K070J986J804J549J198P82
1611C3691L41p5m51p42r22r73q97p37m91k31Q0M16P67J118J434J754K096K496K893L298L639
1610D8504L880M016L940L669L179K446J519M86n86j554k337k892l168l153k883k441j890j268
1609D9467o02N6O71J258J815K371K923L474M015M507M902N108N099M797M161L158J845L35
1608I9360j248k777m065n023n600n785n629n194m586l860l108k346j615r22l06K56P47J248
1606D9547J735K190K547K792K852K742K402J824J033R0r62k021k982l755m251m456m397m150
1605D2780l770l278k743k205j705j263q72n36k36L0K81N26P17Q57R33R07P57N26K41j41n56
1604C1250r98j428j805k090k231k261k221k125j950j735j533j344j153r92q33p06o02n16m46
1602D281m02l50l06k81k36j85j65j36j25j30j31j00r0q5j01j00q5n5n0o6m5n5n0n0o0m5k0
1601G77j6k5j5j5k0j5j5j5k0nk5l5m0m0l0l5m1l0m0l5k5nJ0J5K0J5J5nj0nj0%j5j0nk0k5l5
1598A70j0%J0K0%nNN%j0J0Nn%N%NJ5%nj0N%k0l5m0k0%%J0NJ0NJ0NJ0J0nnj0nNj5nnNN%Nnj0
1595A15NJ5J5%j5k5%nn%j0k0nk5%k0l0%J5J5nk5NK0Nj5k0k5j0%NK0J5J0J0J0nl0l0j0J0J5
1592c0%k0j5%L0N5O0L0%k0l5l5k5%J0L5J5%j5m0k5j0J0NnnJ0J5j5j0NK5L0L0J5J0%j5nj0n
1589E0k0j0j5J0L0L0J0J0J5K5%k0k0k5k0k0k0l0j5J0J5J0J5NJ0J5N%k0l0k5k0k5%J5K5L0K5
1586B5NNN%k0k5k0NK0K0%J5J0J5j5l5k0j5j5J5J0K0K0K5M5%j5l5l0j5j0j5j5j0NL0L5%l5k5
1584d0nn%K0L0%%NK0K5%j0j5%NnJ0N%%J0%NJ0nj0nj5j0nj0k0nJ5N%J5K5J0nNJ5Nj5k0%n%%
1580C0J0K5K5J0M0L0K0nk5k0k5k5k0j5J5L0J5nk0k0j5j0N%%j0%K0K5J0j5nk0%nj0j0j0j5n
1577@%j5j5%K0L0K5K0J5NJ0NK0NJ0J0j0j5k5nK0%l0l0k5k0%nNK5K0J0J0NJ5Nj5l0l0k0%j5
1575a5j0K0L0Nnk5j5J5NJ5K0j5nJ5M0M0M5L0nk0j0j5k0%j0j0%j5j5%%j0%n%%n%K0K5K0K5K0
1572A60%k5k5k0k0n%Nnk0l0j0j0j5j0k0k0n%j5j5J5J5%%%%J0J0NJ0K0N%K0nj0%j0nnk0J0N
1569c5J5K0Nk0j5k0k0nn%L0M0J0%j5j5NK0K5%NN%J0%NNJ5J5J0nm0j5%J5J0nk5k5%J5J0nj0
1566A0j0J5J0Nj0j5J0K5L0L0L5j5j0j5j0nk5nj0%J5J5J0%J5K0n%j5j0j0j0j0nj0nK5NJ0J0
1563H5NK5n%j0%nnnnnnnj0%nnnj0%%J5nk5nNJ5K5K0K5nk0k0j0nN%%%%N%%%%Nn%%%%nnnnnn
1559B0nnK0K0K0K0%k5k0nJ0J5J0J0J0k0l0k5m0k0j0j0N%K0K0nnnnj0%%nJ5L0K5K0K5K0K5K5
1556A35j5nNk0j5Nj0j0j5%%j0k5%%%k0k0NL0K5Nk0j5j5NNj0l5j0%K0J0%nJ5NJ0NJ0J5%NJ0
1553E0NJ0J0Nj0nj5nnj5j5%J0NJ0J0L5L0Nk0k5j0k0j5nK5K0%j0j0k0nk5l0j0NJ0k0k0j5K0
1550f5K5K5K0J5nj0J5%NnJ0J0J0K0Nnl0l5%L0M0M5L0nk5k5j0N%N%N%J5nj5j5nk5j0j5k0n%
1547@%%N%K0J5k0k0k0J0J0%%j5j5%%j0J0NK5nk0k5k5nJ0K0K0K0J5K0J5J5J5J5%l5l0k0%K0
1545B0L0J5j0NN%k0k0%J0nj5k5nJ0%%%%N%%J5K5K5L5K5J5%j0NJ5J0J0%%J0NNNJ0NNK5%k5n
1541B10J0K5L5L0M0K5j5k5k0j5k0k0k0j5j0J5Nn%N%%L5K0J0J5M0M1NNK0K0J0L5M0M5J5k5k5
1539E41k5j5l5l5k0m6j5j0j0nnnnj0%L5N0M6M0L0K5M0J5%L0J5%j5m0k5k5k5k5k5k0k5NNk0
1536C91m1l5j5NJ0J5J0J5J0J0J0J1NJ0J5%N%%k5o1o0l0k0k5k5%K0%j5j5NJ0J5J0J0K0NNK5
1533B80j5nj5n%k0nnk0%j0j0nj5Nj5k0j5n%l0l0j5J5J5%j0k5j5nNJ0%%J0n%N%Nnk0k5NJ0J0
1530EK5J0J0J5J0J5%K0K0Nj5j0%k0l0l0nJ5J0J5Nnj0nj0%%NJ0%K0M5M0K0nk0j5j0k0j5l5l5
1527B5k5%K0K0j5l0m0j0J0L0K0K0N%j5m0k0j0J0K0J5J0j5k0j0J0n%K5M5M5K5%j0nj0Nj5j5
1525E0%J0nj5l5j0nnj0NL5L0NK5K0K0K0j0j0%j5j0nnj5j0j0j5nJ5J5L5NnJ0J5nnJ0K0j5k0
1522A00nk5n%%%Nk0j5k0j0J0L0L0J5j0j0nj0%K0J0NNj0j5NK5Nj5k0%%%%Nnj5J0NNJ5%k0k0
1519E0k5j0J0L0K5K0J5%NJ0nnnnj0nj0%%%J0n%%N%j0j5j5j0j5j0j5j0J0J5J0J5%K5K0%nnj5
1516F5%J0J5k0k0j0Nn%j5%%nnJ5%J0%NJ5nnj0k0%K0J5J5K0Nj0%K5K0J5%k0j5j5%%J5Nj0l0
1513G5l0j5J5N%j0j0nj0NNJ5L0J5j0nj0J0n%%nn%n%%n%n%nj0j0j5j0nj5k5N%%N%N%nJ5K0J5
1509EK5K0K0K0K5K0%%j0NJ0j0k0m0j5%NJ0NM0K5J0k5n0m0l5j0j0j0j0nNNK5K5K0nj0j5j0k0
1506b5nNK0J0J5K0K5M0J0nk0k0nj0J5nk0m5k5J5K5Nnk0j5%J0L0M0K5Nnk0l0j0%j0j0nnnJ0
1504@J0%J5K0J0%k5l5nNj5%J5L5M0K5Nj0k5j5%J5K5J0j0nJ0NJ0k0k5j5%%j0j5%nj5nnNj0l5
1501d5k0J0L5L0%j5j5k0j0NK0L0%j5k0J0J5NJ5%J0K0nJ0J0NJ0J5nNNK0Nk0k5%%n%j5%%j0N
1498E0j0j5Nj0nj0j0j5k0j5J0L5J0nnK0L5J0j5%NJ0%nJ0%%N%%N%%J5j0j5j0k5n%%j0J0K5J0
1495E5L0J0%j0j5%J0J5K0J0%n%%%J5K0%j0k0k5n%J5J0Nj0k5k0k0%nj0NNK0J5Nj0k5k5j0J5
1492C0J5K0K0J5J5nk0k0nJ0K5nj5NM0L5J0nnj5j0%J0N%j0j5j0%nj0nj0j0%%J5J0%j0k5k0j5
1489C0j0%j5%%j0j5J0K5L5L5L0%k0m0m0J0NJ0J0NJ0NN%NN%%NJ0nj0%%j0nnnn%NNNnJ0%NNj5
1485G0nnnnnnj0%nn%nnnj0j5j0j5NK0J5J0K0%NJ5J5J5K0M0L0%%k5l5n0%K5L5J5nj0%%%n%%
1482A10n%J0J5J0J5J0Nj5l0j5j5N%nk5j5j0J0nN%j0j0j0j0J0K5J5K5J5L5N0M0Nj5l0m0m0l5
1479G5n%nj0nnnJ5K0K0J0nl0l0%nn%NK0J5J0%Nj0J0L0L5J0j0j0j5nk5j0%K0K0J5k5k5NNj5
1476H5j5%J0J0J0J0Nj5nnNJ0K0%j5k0k0j5j5Nnnn%nnJ0J5J0J5J5J0NK0K5J5K5K5k0j5j5j5
1473A45l0l0l5k5k0nJ5K5M0M0J5%J0J5j0n%%J0j0nk0k5n%%n%j0k0j5j5nnK5L0J5j5l0l5k5
1471b0l0j0j0j0j5NL5K5J5K0K5K5K5L0K0K5J0J5J5j5k0j5k0k0k0k0k0nNj5NNj0%%%%n%K0%
1468D5NJ5NJ0J5Nj5%j0j0j5nK0K5J0J0J0NJ0nk0m0j5NM5N0nl0k0j0NN%J0N%NNnnn%j5%%j0
1465H5j0nj0n%J5K0%l0j0j0k5k5%L0M0L0K0K0K5Nj5j5Nk5l0k5k0j0L0M0M0L0J0j5j0l0k5k5
1462G0k5nJ0%%J0n%J0j5nj5nj0j0j5%J0K0J0K0J5J0J5J0J0Nl0l0nnnj0j0NL0L5K5L0Nj0k5
1459A15k0k5k5k0%J0L0J5%NJ5nj0Nj0j5j5J5K0J0J5J5J0J0nj5l5m5l0NK0J0J5K0Nnk0k5j0
1457C0J0nNN%NJ5j0j0nj5j0%J0N%J5J0NJ5Nj5m0k5NN0L5K5J0K0j0k5l5j5nJ5J5J5J0K0K0J0
1454A60k0k0%Nj0J0j0N%%%%nN%nj0NNj0n%%j5j5%%J0J5%nn%j0L0L0L0K5K0K0K0J5J0Nk0l0
1451B30l5j0J0J0j5j0j0j0j0j0k0%j0j0j0nj0j0K5K0NNK0nk0k0nK5J5Nk0k0l0j5J0J0K0K5
1448A15J5K0J5j0m0o0n0j5J0K5J5J0K0J5N%nNNk0nnj0nNj0l0k5nJ5nk5k0nJ0K5K0K0K0J5K0
1445G5J5j0l0k0j5k5j0k0j5k0nL0N0L5K0n%N%nJ5K5J0j0j5%%%%j0%Nj0k0j5k5j0NK0K0NK0
1442F0J5K0J5%%N%NK5J5J0J5j5k5l0m0k0nN%nK0L5Nk5j5nj0l5l0j5nJ5NNJ0%nK0J5L0%j5%
1439E0K0J5N%nn%l0k0%J5L0J0nk0k0%NL0K5K0%k0j5j5j0l0m0l5J0K5K0J0K5J5nJ0%%%%%Nj5
1436E5j5nk0j5j0j0j5NJ0K5nk0NJ0L0L0J0K5K0J0J0K0L0L0Nl0m0k0nN%j5k0%%NJ5j5l0l0j5
1433B0NJ5J5L0K5J5J0J0J5%Nl0m5q0l0J5L0K0%NN%NN%N%%J5j0k5nj5k5j5j5k0j0NK0K5NNK0
1430B5K0NK0L0%j5j5J5K0J0j0j0k0nJ0Nj5l5j5%K0%%nNj0NJ0NNNNNNJ0%j0J5N%nJ5J0J0J5
1427A40Nj0l0l0j0N%%J5J0N%n%Nj5m0l5j5%Nj0j0J5L0K5K0j0j0%Nj5j5k0k0j5NM0M0J0k5j5
1425B5K0L0L5J0j0%%N%N%k5k5k0%Nj0m0k5nnk0k0NL0K5J0K0NNK0K0L5Nj5NJ0j5l5k5j0%%N
1422C0K0NJ0J0nNL5L5L5J0nnj0j0j0k5l5k5%K5K5J0j5k5%j0k0k5nnk5nJ0n%J0j0j0J0K5J0
1419C0j0j0nJ0J0nJ0nl0l0k0k5j5%M0M5J0%J5L5L0K0J5J0%j0nj5J0J5nl0m0l0NJ0%J0J5Nn
1416E5nk0j5NL0M5L0J5J0NNj0j0nnnnnnnnnnNj5%n%nj5j5j0J0J5J0k0k5nL0M5K5%k0j0j0%
1413G5NNN%NJ5j0l0l0m5k0J0L0K5J0J5%nJ0J5J0J0j0j0j0J0K5K0J5nk0nk5j5J0nnj0k5m5m0
1410d5j5NK5K5K5K5Nnn%%%%%j0n%J5L5K0j5k5j0J0K0k0k5l5m0k0k0nL0M5K5J0%NJ0J5Nj0%
1407D5NJ5%j5%Nj5j0%nnnj0j0nj0nj0%J5M0L5K0J0j5%nN%nJ0n%J5j0k0nj0j5k0nj0j5nNNn
1404b5NnN%nJ5N%%J0%J0%NN%NNNNn%%%j5NNj0nNNn%%%%k0j5j5k0j5NJ5M5K0J0J0nK5K0K0j0
1400I5nj0%j5m0k0%J0NNNNL0K5%j5%J0K0j0n0p0k5J0K0nnnJ0NnJ5J0NJ0J0J0J0J0J0%%%N%
1397G0nK0j5nnnnj5%nj0nj0nnJ5L5K5K5J5J5J0J5j0k5k0k0j0j5j0j0j0j5j0j5NNJ0%%NNNJ5
1394C0K5nk0%K0NNj0j0k0%NNj5l0j0NJ5K0NNNNk0k0J0J5K5%j5j5j5%J0J0k0%NJ0%%NK5J0J5
1391G0Nj0%j5k5k5m0l5j5%K0K0j5j5k0nJ5K0K5J0N%NK0J0J5J0J5J5J5J5J0J5J5j0j0k5l0N
1389F0Nk0m0j0J0L0L0L0K5J5j5m0l5nnNJ0NJ0NNJ0Nk5j0L0J0J0nj0j5k0nNNNNNJ0k0l5k5k0
1386a5k5j0j0NJ0Nj0l0k5%J5J5J0j0%%J5L0K0J5K0K0L5Nl0k5l0l0m0k0l0l0%K0J0J5J0J0J0
1383g5J0J5J0J5Nn%J5L5L0L0L5K5nl5j5k5j5j5k0j0J0K5J0K0nj0%nj5Nnj0nnj0j0Nk0%n%J0
1380a5NNN%%J0L0M0K0%l0j5nJ5%j5Nj0J0nj5J0%nNn%%nNJ0J5J0J5J0J5NJ5J0%k0l5k0Nnj5
1377E5NJ0J0J0NNK0%k0j5k0k0k5j5k5j0nn%%J5N%j0j5%J5K5%NN%J5N%J5NN%NK0k5l0k0NL0
1374C5K5J0NJ0NNJ5n%J0J5j0k5k0l0j5nNJ5J0J0J0J5J0J0J5Nj0n%j0%nnNj0j0NnnnnJ5J5J0
1371A05K0%K0K5%j0k0j5j5%nk0l5k5j0j0nK0K0J5J5K0K0J0nj0NK0K0K0j0j5nnN%n%%nnJ0j0
1368A25%n%j0j0nnj0J0k5%nj5%nj0nn%%n%%%%%%%nn%%n%K0K0K5J0Nj5nnj0j5%J0L0K5J0j0
1364I5nj0nJ5nk0k0l0j5%J5%nN%nj0nj0j0nj0j0nK5K0M0L5L0nk0k5j0nj0nNN%J5J5L0L0J5
1361A30J0NNJ0%%k0j5j0%L0J5j5k5k0J0j0k0j5j0nn%nk5k5j0K5M0J0j0k5l0j0K5L5J5%nnn
1359D0J5J0%j5nj5j0%j5j5%%nNK0M0L0nk0l0k5J5M5L0%k5k0%J0J0%j0J0J5j0j5j0nj5k0%N
1356A0k0k5nL5L5L0J5n%n%k0k0n%J0K0K0K5K5K5K0j5k5j5%J0J5L0Nnnk0nj0nj0j0nj5nNJ0
1353I0K5nNJ5J0Nnj5nj0j0j0%j5NNNN%J0J0%nj0J0j5k5%J0nj0j0J0L5L5J5nk0j5k5k0k5k5
1350A5j0J5K5J0J0K5K5j0l0l0nNJ0J5NNj0j5NJ5K0K0J0nj0%j5k0k0J5K0J5nnj0j0j0%NJ5n
1347H0j0j5J0J0J0Nnj0j0j0j5j5j5j5J0J0J0J5J5K0%k0k0NJ5K0%j5nnj0j5j5J5K0K0j0n%j0
1344D0k0k5j0J5K5K5J5j0k5k5k5k5nK5M0M0K5N%%N%%NK0K0J5%k5k5nnnn%J5NJ0NNnJ0K0K0
1341A65nk5l5%J5K0J5%%j5l5l5k5%J0J0J0J5J5J5J0J5%k0n%k0%%k0j0j0j5j5%%k0j5j5J5J5
1339EL5K5K0Nj0NJ0%J5%NNN%J0%N%NN%Nj0nnk0k0k0k0j5k0j5j5j5nJ0M0K5%nj5Nn%K5K0NJ0
1335H5J5K0NJ5J5Nj0j0N%nj0NJ0%NJ0N%J0N%j5j5%j5%j0nnNNK0L5J0n%NK0K0Nj0k0j5j5%n
1332A70nNK5M5M0L0J5j0%J0L0K0%k0n0l5k5j0nj0%j5l5l5m0m0l5l5l5l0j5L0M5L5nj5Nk0n
1329b5J0N%K5M0M0K0J5j5%n%%j0%J0NJ0%k5k0k5k0j0J5L5L5j0k0j5j0k0j5%K5K0Nnk5m0k5
1327b5n%J0J5J0J0nk0k5nJ5J5J0K5L5L5K0nj0n%j0l5k0%J5K0K0J5K0K0j5%J0%%%%NJ0j0l0
1324A10nN%j0j0k0k5j0J0K0K0J0K5K0L0J5j5nj5j0j0%Nj5n%%j0j0J5n%N%J5j0l5k5NNj0k5
1321C0j0j5nJ5%%NN%NK0K5K5J5%k0j5n%nn%K5Nj5j5j0J0Nj0%n%nn%nj0nn%nNK0J0J0J0J5J0
1318I5J5J0NK0Nk0k0k0k0k0nK0K0NnN%%%n%n%nn%j5nj0L5J5j0m0m5nK0K0k5n0n0k5J0L0J0
1315g0L0M0L5J5%J5L0K0K0J5K0J5K0j5k0j5j5j5j5k0j5j0j5j0j0J5L0K0K0N%J5%%J0%Nj5j5
1312A20k5l5j5%J5L0L0J5nk0k5l5l0nJ5K0J0nj5k0k0j5nJ5N%NNNN%N%N%N%NNNJ0Nj0K0J5j0
1309H0m0n0m0m5k5NK0K5L0L0K5K5L5K0nm5k0n%%NJ5K5K5K0J5j5k0%NN%nNJ5j0j0%J5J0l0l5
1306E5J0L5M0J0k0l5l0J0J5nj5k0%Nj0n%j5j0%j5nK0NNJ5J0J0J0J5%NnJ0%j5nK0J0nk0l5l0
1303A5m0j0M0K0nJ0J5M0K5J0nnN%%%%nnnj5k0k5j5NM0K0J0nNN%J0NNj0nj0nnj0nj0nj5j5n
1300B5j0j0j0j0n%%%K5M0M5J5l0m0m0l5J0K5K0J5K5L5L5K5k5k0j5k5m5l5NK5L0K0J0J0J0J0
1297A05J5NJ0J0J5%j5l5m0m0k5nJ5J5j0%nj0%K0M0M0M0M5J0l0k5k0nj0j5nj5j0j0j0j5nNn
1295B5N%N%N%nJ0J0n%J0N%j0j5k0j0K0NJ5J5%j0NnNK0K0J0NJ0NJ0J0N%J5j0j5%k0j0j0j0j0
1291H5N%J5n%J5J0nj0j5k0j0j5j5j5j5J5J0J5J5J5J0J5J5k0k0j0k0j0J0Nj0J5J5NK0J5nk0
1289H5l5l0k0%J5J5J0J5J5%j0j0Nnnnnj5l5l0j5%K5J5J0J0J5J5J5n%j0%%%%%nN%%J5J0J5J5
1286H5L0L0J0j0n%NJ5NJ0j0nj5j0j0j0nj5k0nj0j5j0j0j0j5j0j0J5K0J5K0K0J5L0Nj5k5l0
1283E0j0J0K0J5J5nn%n%%j5NJ5J0K0J0nk0j0j0NJ0J5NJ5NK5nj5k5l0j5NNNN%%Nnk0j0j5k0
1280C0%K0J5Nj0k0j5j5j0%K5L0J5%%K0Nnk0m0k5j5%j0%n%nj5k0NJ5K0J5N%nJ0K0K0%j5%J5
1277D0nnn%%j0l5l0k5j0%K0L5N0L0%n%j5k5k5nJ5J5n%n%NK0J0J0J5J0J5J0J0J5J0J5J0J5J5
1274A80NNk0j5nnj5j5%nk0nj5%j5j0%nj0J0L0K5%Nj0Nnk0j5j0j0j0j0j0Nn%J5J0nj5k5NJ0
1271@K0K0K5NJ0J5K0%k0k5k0k5k0nNnNK0J5J5J5K0%j0nJ0j0j5l0l0j0nJ0K0NNK0K0%j0j5l5
1268Ej0J0J5j5l5n5nL5K0J0nj5k0nJ5J5%%J0K0%J0J5NJ0J5NNJ0J0NK0K5Nj0l5m0k0k0%%J5
1265B0J5Nk0nK5K0NJ0K0L0J5%k5l0l5k0J0K5K0L0K5nj5k5N%j5j5Nj0nj0nL0J5K5K0nnj0%%
1262A15nNnj0k5j5j5%n%n%n%nNNJ5nJ0%nJ5J0L0J0k0l0j0J5M0L5J0k0m0l5nJ5J5J0j0l0k5
1259C0m5j5j0J0J5nj0l0j5j5nJ5J5L5J0k5l0nL5M0L5K5J5K0K0%k0l5nnj0j0nj5nj0%nj0J0
1257a5J5N0N5J5j0j5j0j5nnJ5J0nnJ0L0M5J5j5o0l5j0J5J0j5j5j0j5J5J5J0J5J5J0J5J0NJ0
1254A45j0j0j5k0NK0J0K0nj5l0k5k5nJ0J5J0J5NK0K0Nj5j0j5j0j5j0j5j0%J0%J5N%J5%%j0
1251G5j0k5k5k5j5J5J5J5nj5nNJ0J5J0nnJ0L0Nnj0j0j0%J0%j5j0%%j5j5NL0K0J0nk5nNK0N
1249E0NK5M0J0k0k5j5j5j0j0j0nk0nj0j0j0j5nJ0NJ0J0J5NNJ5J5NNK0NJ0J0Nnk5m0m5l0%K0
1246c0L5L5J5J0j0j5l5j0J5L0J5J5NJ0%j5j5j0J5%%nJ0Nnk0k0j0NJ0j0j0l5NJ5NJ0NNJ0Nn
1243C0%%n%n%nJ0J0Nj5l0k0J5L5K5%j0NK5L0nnk5k0j5NJ0K5J5j0l0n0l0j5J5J5J5J0K5K5K5
1240H0K0J5nk0l5l5k0j0j0j0%K0L5K5%nk5k5j0J5K0K0L5J5J0j5j5j0j5j0j5J0L0L0J0j0j5
1237G5k0k5k0J0K0L5K5K5K5Nk0k0k5l0k0nJ5J5nk5k0k0j5%J0J0nnj0nJ0J0J0j0j5j5j5%J0
1235d0L0L0J0J0Nnk0j0j0J5J0J0J0J0J0NJ0K0K0j0n5n0l5%J0K0M0M5M0J5j0n5n0l0%J5J5j5
1232A0j5%NJ0J0J0J5L0L0J0j0j0J5K5Nm0l5m0j5nnnk5j5J5K5J0nJ0K0J5L0K5L0K5nk0j0j5
1230A05j0j5j0j5J0K0L0%k0k0k0k0j0%K0L5M5L5%l0l5l5k0k0k5k5%J5L0J0NJ0%J0K0K5Nnn
1227I0k5j5j0j0J0N%j5j5k0k0%K0N%%NL5J0%j0j5nj5nj5j0j5j0J5J5J5J5J0K0J5J0j5l0m0
1224b0nNJ0%J5J0nNNj0j5j0j0NJ0NJ0J0j5%L0K5Nj0j5NNNN%%%%%%%%J0NK0%k0k5k0k5l5j5
1221e0%J0K0%j0k5l5%L5L5J5%nJ5J0NJ5%j5nJ5K5K0J0J0j0j0j0j5l5m0j5K0L5J0J5J0J0K0
1218H0J5K0J0%k5k5n%%J5nj0nNJ0L0L0Nj0k5k5j5%J5L0K5K0J0N%J5j0l5k5j5NJ5J5Nk0l5m0
1215E0j0%NNN%J0J0nk0k0j5NM0M0K0Nj5j0%J0k0k5k5k0j5j5j5K0L5N0K0J0%%%%NNJ0Nj0n%
1212A20k0l5m0k5NNL0L0L0J0nk0l5m5m5j5nNNJ0J0%J5J5%%j0j5NJ5L0L5J5J5J0J5Nj0k5k0
1210F5j5k0n%L0L0J0j0j5n%J0J5J0J5nnj0j0k0j0J5K5K5J0k0l5l5k0k5N%J5N%k5l5nj0j0n
1207g0nj5%J5N0M5K5J0J5J5J0J5j0l0l0j0NJ0J5NNJ5J5%nk5l0j0J5J5J0J5J5nNJ0J0k0k5j0
1204F5J0Nk5k0NK0L5K5K5Nl0m0j5%j5nJ0J0j5k5j0Nn%j5k5k0j0J0K0K0J0J0K5J0J5j0l0k0
1202Ej5j5k0j5j5%J0K0K0L0J0j0j5k0%j5j0NK0L0%n%NnN%NJ0j5j0j0j5j0J5%%J0K0K5J5%N
1199D5nNNnJ0nj0j5k0j0J5K0K0J5%k0j5nJ0NNNK0%NJ5Nj5j0%j5j5j5j0NJ5J5L0J0nl5k5l0
1196ej5k0%K0J0j0k5j0%NJ0J5J5J5J0%j0k5k0%L0M0M5J0J0NJ5%n%%k0k0k0j0k0nj0j0%J0%
1193EJ5J0J5J5J5%%%nk0k0k0j5J0J5NK0K5J5%N%j0l0m0nJ5N%j0j0NJ0K0N%k5k5j0J5K0Nnj5
1190EJ0%nN%NJ0K0Nj5nJ5L5K5%j0j0NNJ0N%N%NK0K0%k0l0m0k5j5j0k5j0j5J5K5K5J0j0k5k0
1187ej5J5N0M5K0j5l5m0nJ5L0L5J5%k0nj5j5%j0nNJ0nl0k5k0%NK0K5K5K5J5K0j5j0j0k0l0
1184B5k5nnnnnnnnNL0K5NK0K0K0J5nj0nj0nj5nj0J5J5j0l5l0%J5Nj0k0nj5l5k0nNJ5J5J5J0
1181d0K0J5J5J5J0J0J0J0n%NK5K0%%k0j0%%J5%j5j0nNJ5J5%j5k5l0j0J5L0J0j0k5NK5K5K0
1178A15NNnk0nj0j0n%j5j5k0J0K0K5NNN%Nnk0l5k0%nk0k0nJ0J5%nn%%%%%n%J0j0j0NNj5Nn
1175d0j0NJ5L0M0L5J5j0l5l0l5j5k0%J0NJ5L5L0J0nnj0nj0%K0K0K0K5%J0%N%j5nnj0nnj0n
1172E5J5N%K0J5Nnk0%J0K5J0J0j0j0%nk0j5%Nk0k0j5NJ5J0nk0j5j0NJ0K0%%k5l0%K0J5K5K0
1169G5NNN%n%l5l0l0j5%L0J5nj5k0nJ5K0K0J5NJ5NNj0k0NL0J0N%J5J0j0k0j0j0NNJ0Nnk5k0
1166D5n%N%Nnk0k0%K5L0J5nNJ0%n%%j5NNj5J5nj0l0l0k0J0J0J5NJ0J0L0K5J5j0j5j0N%J0N
1163I5K0%k0j0l5nJ0J0NJ0J0J0J0NJ0J0J0NNj5%nnnn%j5j0j5j0j5j0j5j0J0J5J0J5J0J5J5
1160A10J0%NnJ0K0K5nk5k0j5nn%nk0k0j5%J0K5K5nnnJ0J5%j5j0j5nk5k0k0k0k0nK0NNJ0J5
1157A0J0J0K5%J5J5NNJ5nJ0NNJ0j0nj0nj0nj0nJ0j0J0%j0J0J0j0N%j0J0Nn%%nNJ0nj0j0J0
1154H5NNNk5k0j5NNj0k0NK5L5J0Nj0k5m0l5j0J0NJ0K5M5K0nj5j5k0%NNJ5J5K0J0N%%Nj5NJ5
1151A25K5J0k5m5m5k0%N%J5J0J0J0J0NJ0J0NNk0j5j5j5j0j0N%N%J0J0NN%l5l0nnN%%Nn%%J0
1148A5j0%%%n%%J5%NK0%J0NJ0K0K5%nj5NK5J5K5NNk0k5%K0K5j0nj0nj5k5j0K5J5J5%N%J0j5
1145A45j0nnj0k0j5J0K5M0L0K5K0%j0j5k5j0K0J5J5j0j5%L5K0Nj5J5J5K0K5L5J5%J5L6N5P0
1142E41J00J15J31J25J35J56J70K06K55L01L21L46L71L86L81L46K86J90P5p0k36l66m86n31
1141C248n26m82m01l36k65k26j80j41r5p0o0m0m1k0nnk5l5k5k0k0k0j5k5j5l0j0nj0j0j0J5
1138I5%nl5l5l5n0k5K5N5N0L0L5J5%%J5J0j5j5j0j0k5N%NNN%n%%NJ0%j5k0j5NJ0K0J5K0K0
1136A40Nj0%%j5j0%NJ0J5nk0l0j0J5K0Nnj5j5j5j0nJ0%%%N%%N%Nj0nn%n%n%nnnJ0j5j0J0N
1132C0NNNNNJ0NNJ0%k0k0nJ0J5NNJ0J0NJ0J5Nj5l0k0%%nl0k5j5j0J0L0L0%nj0nJ5N%N%NNJ0
1129G5J0J5Nj0k0k5j0NJ0nK0NNJ0Nj0nj0nj0j0j0j0%%j0l5j0J0M0J5J5NnnNL5M0L0J0j5k0
1126A30l0l0k5j0NL0NJ0%J0J5J0J0K0K0%j5k5k0j0J0L0L0K0j0j5l5l5j5NK0J5Nnk0j0k0j0
1123F0j5j5j0j5j0j5j0NK0J0J0J0J5J0N%nj0k5k0J0L0L0K0J0nm0l0nJ5K0J5J5J5J5k0j5k0
1121E5j5nnnnj5J0nnk5%L0J5NNnJ0J0NnK0nJ0J5nN%NNnNJ5nk0j5j0k0j5J0J5L5N0L5Nk5l5
1118A20k0nJ0%%J0nN%NNnk0j0nj5j0j0j0NNJ0NJ0NJ0NJ5J5K5J0%l0j5n%L5L0Nl0l5m5k5j0
1115C5%Nj5n%nnJ0N%J0J5nnJ5L5K0%%j5%K0L0K5%k5k0J0j0nNnnj5NK0Nj5k0nJ0J5nl0l0l5
1112A5k5%K0NJ0J5NJ5J0%K0J0J0Nj5k5m0k0j0J0K0%j0%%j0%J5L5K0%NJ0j5k0j5k0j5NK5K5
1109G0L0K5J5k0m0l0%n%%%n%Nj0J0n%n%n%J5j0j0J5L0L0K0NJ0J5K0Nk0k0nn%nJ5J0K0%j0l0
1106A25k5j5j0%Nj0%n%%j0J0%%%%%%J0NJ0NNNNNK5K0%j5k0k5k0k0j5J0K0K5L0J0NNj0k0J5
1103A35J0J5nj0j0nnk5k0k0m5o5m0NJ5L0K5L5L0J5nN%%%%n%nN%N%%%N%%%N%%NnJ0NNNJ0J0
1099A20NJ0Nj0j0j0j0NK0K5L0J0%j5l0n%nj0k5k5l5j5%J5J5%NK0L0K5J0j0k5k5j0Nnn%nj5
1096E0%%k0k0%n%nk5l0j0J5K0K0J5L5L5K0n%J5NNNNJ0Nk0k0j0N%j0l5l5j5%K0M0L5K5j0k0
1093I0j5k0J0K5K0J0J0J0NNJ0NNNJ5%k0k0j5Nj0nk5k5l5j5J0N%J5J0J0J0NJ0J0J0Nnnk0%%
1090I5j0k0NJ0J0J0J0K5NJ0J5j5j0nJ0K0%k0j5k0k0l5l5nJ5%J0NJ0J0N%nJ5J0K0%j5k5k0k0
1088C0%K5J0J0J0J0Nj0l5k5J0L0L0J0j5j0j0j0k0n%J0K5J0k0k0n%%nnnk0J0L0J5J5NJ0Nj5
1085H0k5k5n%%NJ0%J0%l0j5nNK0J5J0J5J5K0J0j0j5j5j0j0J0n%%%Nj0%k0k0nJ5L5L0J5nk5
1082G0k5j0J0L0K5J0Nj5j0nJ5K0J5j0k5k5%NNnnJ0K5L0J5j0l5m5j0NJ5L0K5K0J5nk5k0k5j0
1079H0n%nk0k0%%n%%J5J0%j5k0l0nK5J0n%J0J5L5K5K0Nj0j5NJ0N%J5J5K5L5J0k5m5l5k5nJ0
1076I0NNj0j5k0nK5K5J0l0l5k0j0NNK5Nnk0nN%nnnj0J0K0K0J0J0K0L0Nj5j5J5L0L5J0j0k0
1073A60j5nk5l0l0j0l0j5J5J0K5N%L0J5%J0Nj5k5m5j0NJ0J5nNJ5NNJ5N%%%%J5j0%Nj0j0j5
1070G0j0j0j0j5nnj0nK5M5M5K5nnk5j5J5J0J0J5J5j5l0m0j0nJ0j0J0%k5j5nnJ0%NJ5n%j5k0
1068Ej0%K0J5J0K0J0K0K0J5K0j0NnnNj0j0N%n%n%nj0NJ0nNN%%nJ0N%k5k0J0NJ5J0J5L0M0J0
1064B15j5l0l0j5%J0J0NNNK0j0j0k5l5j0J0%NJ0nj5j0j0j0j0j0n%N%Nj0J0N%J5J5J5K0J5J5
1062A50J5J5J0j0j0N%j0Nnj0NNj0%n%%j0N%%%%j0J0nnj0%%nj0NJ0K5M0K5Nk5n0m5j5%K0K0
1058A25J0nN%nnj5%K5K0Nj5N%j5l0j0K0M0J0n%NK0J5%j5m0k5n%nj0j5j5nj0J0%%J0nN%j0%
1055F5nj0j0%j0nJ5J5J5J5K0J0K5Nj0k5k5j5J5L0Nj0j5%NJ5NK5K0NJ0J0L0nl0k5k0NJ0N%j5
1052A45%N%%%Nk5l0j0nj5nj5NNn%L0K0Nk0k5l5j0NJ0NJ5J0L0K5Nk5l0j5J5J0J0K0NnNj0%%
1049A05k0nj0nj5nj0j5k0k0j0nL0NJ5J0nk5k5j0J5L5L5J0j5j0NK5L5M0J5%j5j5j0%J0N%NN
1047A35N%N%NNj0nnj5l0n0m5l0nL0J0J0J0J0%J5M0K0j5l5l0k0nJ5J0L0L5J0n%j0%j0j0K0L0
1044A15J0nJ5%K0L5K0K5j5m0l5k0l0j0J0J5K5K5K5K0J0j5l5l0k5j5j5j5J0M0K5K5J5J0j5l0
1041A45j0nj0j0j0j0j0j0nJ0J0j0j0j5NL0%n%%%Nj0J0%j0j0N%j0n%nnNj0j0NnnJ5J5K0J0J0
1038I5K0J5J0N%nN%%%%%%%%%%n%%%%%nNJ0nk5j5J0J5nj0nnnn%nj5J0j0nnj0j0n%j5j0nnJ0
1035A5J5nJ5L0K0J5Nk0j0nJ5J5K0L5K0%k0l5l0j0k0k5j5%J5J0j0%K5M0L5L0K5j0j5l0%J0J5
1032A65K0nj5m0l0l0j0K0K0K0j0j5j5k0j5nNNn%NJ0nk0%K0L0NN%NJ0j0N%nJ0Nnnj0%j5%j0
1029F5j5%%NN%%N%N%j5j0%%j0j0%%J5J0NJ0J0NJ0%%%%%%%%N%NN%J0N%k0j0%NJ0Nk0j5k0n%
1025E0J0J0nk0nJ0J5Nnj5%J0K5Nk0j5%nj0nnNJ0NJ0J5%NJ0J5j0nJ0N%N%j0k0j0j5nj5k5%J5
1022B5K5J5K5%N%NJ5K0J0J5j0k5j5j5K0K5K5K5NNj5k5k5k5j0nj0j0nJ5%j0n%NK0K0Nk0j5l0
1019E5j0J0J5J0J0Nj0j5NJ0J5K0Nk5l0k0K0K0K5J0J0%%j0NJ5%Nj0m0l0j0J5Nk0l0l0%J0NN
1016B0K5M5M5K5%k0j5%J0Nk5k5%nnnj0%%j5j5Nj5j0Nk0j0%L0M0L5L0K0j0%Nnk0k0%%NJ0%j0
1013A00j0nj0nnk0%J0J0K0%j5k5l0j5%K0NJ0j0nnj0K5M0L5K5Nj0%%J0J0J0J0nj0nnj5j0j5
1011A00j0j0j0j5j0k0k0j5k0J5J5J5J5NNN%NN%NJ0k0k0J0%k0j5%K0nnK5NNNJ0n%J0nk0j5J0
1008D0K0J5n%J0j0j5j0nJ5M0K5L0Nj5n%j5k5j5j5J5J5K0J0j5l5l0j5nK0NNJ5%J0J0%j5j0n
1005F0%J0J5nm0j0K0L5Nj5%n%%J0j0N%%%nNJ0j0%NJ5j0k0j5J5K0NNJ0N%j5k0%M0L5J5nj0n
1002A45%j0l5j0NJ0J0NNJ0j5j0j0j0j0J0K5L5L5K0%j5j0k5j5k0k0%j0j0%J5NNNj5nnnnj0%
999F5NN%NJ0%N%nk0j5j0j0j0l0%L0L0M0K5J0j0%%nk5k5j0J5J0J5J5J5K0Nj5m0n%%NN%J0NN
996A20J5nnn%nn%j0%%J0J5K0K0J5j5k5m5m0k5l0nnnnK5K0J5%nJ0K5K5Nk0nnJ0J0j0k5j0%J0
993E5J0NJ0j0nj0n%n%K0J5%j0k5k5j0J0J5J5J5j0nj0nj0n%nJ0M5M5L5J0%k0m5m0k0NNK0J5
990H0J5J5J5%J5Nnk0l5k5j5k0%K0K0%j5k0j5j5j5J0j0j5j0j0%NJ0L0L0K0J0nnJ0J5K5N%J5
987A15%J0nj5l0j0nj0nj0NNj0j0N%nj0nj5nK5K5J5L5K0J5K0K0j0k0j5j0j0nk5k5k0nNK0K5
984G0N%NJ0J0nk5k5nnn%j5k0%K5L5L5L0%n%%%nj0J0%j0n%J5J0Nj0nj0J0K5J0k0k5l0l0j0n
981B5nNK5J5J5j0J0K5K5K5J0nj0J0NNJ0NNnl0j0j0NNk0l0k0NNj0k5k5j0J0J5J5J5%nK0n%j0
978G0N%n%%J0J0J0J5%K0J0Nj0k5k0k0j0NK5K5%%NK0K5K0Nj5j0j0J0Nj5j5nJ0K0K0NNk0j5k0
975A45j5n%J5L0J0l0m5k5%Nj0J5J0K5M0L0K5nj5l5j5%Nj5nN%n%%%NnNJ0%%NN%l5m0o5o0j5
972e5K5M5L5L5J5Nj0k5nj5k0j0K0K5K5K5NJ5J5j0j5j5j0j0K0K0L0L5J5n%k0k0k0k0j0J0J5
969A40j0l0j0NK5J5J0nk5nnJ0J0NnnN%%n%J5j0j5j0j5k5j0K0L0K5J0k0m0l0j5J5N%nJ0K0j0
966F5NJ5nnj0%Nj5%nnNJ0nnJ5N%k0k0j0K0K0K0K0K0J0Nk5l0j0nj0nj0J0J5j0nJ0N%j0j0j5
963C0nK0L0K0K5j0j5j0j0j0j5k0%K0K5K5K0%k5k5%L0K0j0m0k0n%L0L5J5J0j5m0l0n%J0nj0
960D0j0j0J0n%NNJ0%%J0NNJ0%%J5nN%NK0Nk0j5j0NNj0J5J0K0Nnl0k5j0NJ0K0K5J0nl0l0j5
957D5NJ0J0%N%%j0j5j5nnk0j5%%J0J0NJ0NJ0J0%NNNj0J5%%N%J5j0NN%NNJ0NN%J5%N%n%n%n
954A25%nj0j0j0j5N%j0k0nL0N0L5Nk0m5l5j5J5L0L0J5NJ0J5nk5k5n%Nk5l5j0%K5K5NJ0NN%
951A20%%%%n%Nj0NNj0N%n%j0k5k5j0NK0J0J5J0n%N%NN%j5k5k5j5NJ5J5N%nm5l0%J0J0L0L5
947G5L5J5nj0j0j0n%NNl0k0j5%K0L0L0J5J5J0L5L5J0nj0nj0j5%j0j0nj0j0%j0j0%j0k0k0j5
945E5k5k5j0L0M0M5M0K5nj0l0l0j0j0Nj5%%n%nj0J0nNJ5M5M5K0k0k5k5j5l0j5l0k0J5K0J0
942E0K0K0J0K0J0nj0j5nK5%j0k5m5m5nK5N0M5L0%Nnnnnnj0nJ0%nJ0%NNNNj5%%l5l5m0k5%L5
939B5J5J0K5J0J0K0K5J0nk0l0m0k5j0%NJ5K5J0J0J5J0Nn%N%%%%j5j5k0j0J5K0J5J5nl0l0n
936E0%NJ0K5K0Nj5k0k0%NNN%nNK5K0%k0l0k5j5J5M0L0J0nk5nJ0J5Nj0j5%L5L5K0j0l0k5%J5
933A35j0j0NJ0J0j0J0n%NN%%NNnnl5k5j5NJ5J5Nj5m5l0k5J0M0M5J0nnJ0L5L5N%j5%Nk0l5m0
930G0k0J0nj0j0K0K0K0j0NJ0j0J0nnJ0j0Nn%Nn%J5j0nJ0%%%%N%%N%%nNJ0j0N%nj0nj0j0nn
926F5j0NNN%NNj0J0K5nj5k0%%%%j5nJ0L5J0nNNNJ0NNNJ0NN%nNj0nN%nj0J0n%j0Nn%NNN%J5
923A55nJ0NNNNNJ0nnNK5k0l0k5j0j0k0nJ0%NJ0N%J0J0j0J0%%%NJ0%k5nJ0K0Nj0J0nj0J0%%
919A60N%j5J5K5J5J5K5nk0j0j0k0k5J0NJ5k5k0J0NNNN%J5J0%j0n%k0j5%j0j0J0L0K0J0j0j5
917A70j5j5%NNNnJ5nNNj0j0%%nn%k5m0m5j5K0K0L0K0%n%%l5k5%M0O0M5L5J5l0l5l0l0k0%n
914H5j5J0L5L0J5%N%Nn%J5j5k5m0m5k5J0K5J5J5NJ0k5k5k0k5j5K0L5M0NJ5%%NK5L0J5j0j5
911A65k5k0l0j5k0%J5K5K5K5%k5l5m0k5nJ5K5L5J5J0J0K5nj0k5l5nJ0J0J5J5n%n%nnnnJ5J5
908A20J0J0Nj5j5%J0J0NJ0%N%%%%J0nj5j0j5j0l0l0j0J0J5L5K0K5K0%j0k5j0nNJ0nnn%nk0
905I0k0%N%NNj5j5k5j0J0K0J5K0L0L0M5K5%%%%nk5k5%J0K0K0J0Nj0%nNj0%n%j0j5J0NJ0%l0
902A70k5k0J0K0J5nj5k0k0nN%j5l5l0j5j5j5j5j5J5K5K5J0J5J0J5J0j0%%nnn%nJ5J5J5J0N
899A10j5Nj0%nnnK0K0K0J0%l0j5j0k0k5k0k0j0j0J5M0N0L0J5%NNj0j5j0%j5nnj5j0nj0NJ0
896F0j0k5j5J0K0J0j0%Nk0nNK0Nj0%%Nn%N%j5nnnj0j0%J5L5L5J0%j0nnnK0J0%NJ0J0N%j5j0
893A00n%j5nj0%nn%J0J5J5J5NK0J5J0j5k5k5j0j0NNj0j0k0k0j5NJ0nJ5K0K0K5K0J5J0J0J0
890A65J0J0J0J0j5j0k5n%j0k0k0j5j5NJ5%j5n%%nj5Nnn%n%%%%j5j5nK5L0Nj0nNJ0NNJ5Nj0
887H5k5k0%%NK5J5K0K0j0j5j0j0j0N%nk5k5NK0K5N%%J0J0J5J0j0j5k0%J0L0K0K0%NNnN%%N
884A70nj0nnk5k0k0k5NJ5K5M5K0nj5l5k0nJ0J5Nj5k0J0L0J5%%J0J5J5J5K0K5L0J5k5l5k5l0
881A65nL0M5L0%k0nj0nnnnj0j0J0k0j5j5j5k0j5j5k5j0J0nj0J0nj0%J0K0K5nn%J5J0J0J0J0
878A40J0J0J0J0J5%nj0j5nj5j0j0j0m0l5m5k5%L5M5N0L0j0k0j5j5J0J5j5l0j5%J5K0K5L0J5
876A40J0J0J0J0j0l5m5%J0J5J5J5j5k0j5k0nj5J0j5m0j0J5%j0k0NL5n%%%J0J5NJ5J0J0J0J5
873A10j5k0j0k0j5j0k5nK0L5L5K0n%%nj5j5NK5M0J5j0m0j5%j0j0j0j5j0j5NN%NnJ0J0nJ0%
870D5N%N%%NJ0J0j5l0n%nnJ0J5J0J0K5%J0J5J5J5K5J0l0m5k0J0J5Nm0n0l0k5%J0K0M0K5L0
867I5%nNnj5j0j5j0j5j0%k0j5%K5K5%J5J0%j5j5k5nK0N0M5L0K0L0M0J5l0k5l0l0j0j5k0nJ5
864I5K0L0J5j0nj0j0%j0%j5j5j5J5K0K0J0nk0j5%%j0nj0j5%J0j0%Nj0J0NnJ0NJ0J0NNNNK5
861A40Nnk0l5%J5J5J0NnJ5k0l0l0j5NM0L0J0k0l5%J0NNN%J0J0%J5J5K0L0J5nk0j0j0j0NJ0
858A75j5l0l5m0k5j5Nj0nK0L0L5K0J0nnNNj0j5J5M5M0Nk0j0j0k5%L0K5J5j5l5l0nNJ5J0J5
856A65J5k0j5j0j5k5%J5L0NnJ5nn%%n%n%j0j0k5k5j0L5L0NnnNK0j5%%%%j0j5j5j0J0K5NK5
853A40K0J0j5j5%N%Nj0nj0nnnj0n%%%N%%%Nj0nnj0j0nj0nJ0J5J5J5J5J5J5J5K0K5J5K0K0k0
850B40m5n5l5nJ5J0j0nj0j0n%j0%nnj5%K0Nj5j5j0J0%%NNnJ5K5M5L5L5K5Nj5j0j5J0Nn%%j5
846A90m5m5j0%%K5K5K5K5%j0j0n%%%%%nJ0j0%J5J5%k5k5k5l0NN%NNNnJ0L0L0L5K5%j5l5m0
843A45j0%j0nnj0j0nnnnnnnnnJ5L0L0K0j0nnj0k0j0J5K0%n%%j0j0%k0nj0j0j0Nj5%%j5N%n
840A5J5M5M5K0j5k5l0j5%NN%N%J0nj5j5k5nJ5J5K0K0%K0J0J0J5J5K5Nnj0J5L5K5L0Nj5k5k0
837B20K5M0L0%j5j5k0k5k0k0nK0NNJ0J0k5k5j5N%j5j0j0j0j0K0K5K0K0J5%k5k5j0nnj0%%%
835A50%N%%%K5%NK0j5l0l0j0j0J0%%%N%Nj5k0J0K0J0k0nN%NNNk0j5NK0K5%k5m5k5J5j0j0n
831D0nnnK5L5L5K0n%j0%%j0j0N%j0%n%%n%J0J0J5J0NK0J0J0J0%NJ5NNJ0N%%J0j0k5m0l0l0
828A10j0J0%%n%%%NJ5K0NJ0K0%J5J0j0nNJ5K0j0k0J0L0J5K0K0Nl5m5j5N%j5k0nk0nnnl0m0
825F5k0J0L0K5K5J0K0J5K5J5J0K5K0J5nj5k0l0l5k0%j0j0%J0J0nk5l0l0k5nK0J0%%J5J0NJ5
822A20NJ0J5Nj0nj0j0nj0j0nn%Nj0n%%nn%Nj0n%n%K0J0%Nk5NJ0K5M0L0J5%nnj0nj5j0k0nj0
819A00j5k0nJ5K0K5K0NJ5K0K5L0J5Nl0l0l0k5nk0k0k0J0J0Nj5l0k5K5M0L0J0K0K0Nj0j5j5
817A40j5j0j5j0k0k0nnk0j5j0k0nK5K0K0K0K0K5K5J0j5m5m5j5J5L0L0K0j0j0%L5K5J5nk0n
814A35%NK0J0J0j0nNj0j0k0k5j0%n%%n%%n%%J0K5K0J0nk0k5nJ0J0NJ5L5J5J0j0NNnJ0J5J5
811B25Nk5k0%Nnj5j5j0NNj5j5j5NL5L0J5j5k5l5l5l0%J5K5j0l5l0j0K5M5L5L0J5nNNN%J0%
808A80nnj0nNj5j5N%%%N%%N%nJ0j0J0J0j0%%J0NJ0NJ0nnk5l5l5nJ0K0K0NNj0nl5l5l0j0NN
805B5L0M5L0J0%%%%k0k0l0nJ0J5J5J5nn%j0j0k5l0j0nnnnK0L5K5K5nk0k5k5l0nnK0K5J5J0
802F5Nj0j0nK0L0L5J5K0nnnnN%J0%nJ5%%nl0j5k0nnk0k5k5k0nJ0K0K0K5J5NJ0%J0%k0k0n%
799F5%k5k5nK5L0K5NNnj0%%%%%%N%%%%%NJ0%J5NNJ0NNJ0N%j0m0l0j5j0NNK0K0J5J0k0k5l0
795F0j0j5NJ5J5Nj0%%j5j5k0l5j0nnj0NK0L5L0K5K5NNK0nl0k5j5J0%nJ0L0J0j0nNN%J5%%N
792A15NN%J0NnJ0J5j0%j0%j5l0m0k5J0J5J5K0K0J0%j0m5k5j0%nK0K0K0K0J5J5J5J5%n%%J0
789A70J0NJ0%j0j5%%j0%j0k0k0j0l0k0%nj5J0L5L5J0NJ5NJ5M0M0L0nj0j0j0j0j5k0NK5L5J0
787B65k5l0k0nk0j0j0%nnj0%nnnk5k0j0J5K5J5J5K5J5J5J5nk5k0nj5J0%nj5j5k0j5%J0N%N
784H5NN%%N%%%%%%K0J5J0J5J5J0J5J0K5J0j5j5k5j0J0K0nl0k5j0j5j5j5j5nnnj0J5J0J0J0
781A00nnnnL0K5L0K5J5%NJ0k5k5l5j5j0nnnk5k5%K0K0NK0J0nk0k5nJ5K0K5J5j0j5k0nJ0K5
778A25K0N%k5j5j5nJ0J0%%NJ0nj0j5k0%J0L0K0J5J0J5K0%j0k5k5j5nNJ5j0nJ5%Nj0J0%nJ0
775A45nj5J5Nn%N%%N%NL5L0Nk0m5l0l0l5k0%NK0K0K0K0n%J5j0nJ0%nnj5%j5%J5NNJ0NJ0%j0
772A35k0k5l5nJ5K5L0K0NJ5J5%nJ0j0%%nNNJ0J0%J5NNJ0J0J5J5J0k0k5k0k0nj5nj0j0nnnj0
769A25J0K0L0K0NJ5J0nk0nj0j5nk0nJ5%J5NNJ5NJ0N%%%J0n%N%N%%J0nj0J5n%%%J0nj0J0%j5
765B35j5%J0J0K0%%j0nK5M0N0K5J1%j6k0k5k5k0j0nj5J0K5K0J5J0J5Nj0k5k5j0j5k0k0k0n
763B10%nj0%nnnnnn%j5%nnJ5J5J5J5J5J5J0J5%j5k0%J0J0j5l5l5k5l5k5NL5L5N%nnnnJ0NK5
760A70K5J5Nj0j5k5l0j0nj0j5%%Nj0j5J0L5N0M5J5k5l5l0n%j5k0j5j0j0j0NK5Nj0j5NJ5K5
757A10nJ0J0nJ5%%J5%J0%j5j0J0L5K5J5%K0Nj5k5k5k0j5j0k5nJ0K5K0J5n%%n%%n%NNnJ5J5
754A95nNJ0%j0j5NJ5J0j5k5%nj5%J5Nj0l0NK5J0J0J0NJ5Nnk0j5j0%N%NNN%Nk5l0m0k0%NN%
751H5K5K5%j5%L0N5M0%j0Nj0k0k0j0l0l5l0j5NJ5K5K5J5J0L0K0K0K0Nj5k5l0l5m0l0j0J0n
748H0%NK5L5%l5j5nJ0K0K0nk0nj0j5%J5L0Nk0l5l5j0NJ0J0J0J5j5k0K0J5L0Nj0k0%%%%NK5
745A20L0%j5j5J5J5J5J5M0M5K0NK0Nnk5l5nJ0nNNJ5n%J5J5L5M0P1Q0P0M5M5O0P6R5J10J41
742A168J55J35R6M0nl0n1j10j55j61j60j66j35j05q0o6l0nk0m0o0o5l5j5K5J5nj0j0J0L0J0
740A65n%NNNJ5%l0l0k0K0N5M5J0j0k0k0k5k0k0nK0K5%%N%j0k5k5j0%nK5L5J0%N%j5l5k0k5
737G5nL0K5%k5m0j5%K5J5j0nJ5K5J0nj5nj0j0k5j5Nj0NNK5L5K5J0J0K5J0%J0nnk0l5l0k0J0
734H5L0L0K0K0J0nj0j0NNNj5%nnj0j0j0j0k5j5J0J0J0j0j5j0J0N%n%NK5J5K5Nk0j0j5NNnj0
731A10j0%nNJ0%nJ0N%%NJ0nJ0%%N%j0j5NK0J5k5k0k0k0k0k0nnK5K5J0J0J5Nj0l0l0nNNNJ0
728F5K5nNJ0%nn%j5NNj5nnJ0J5J0K0j5j0%J0%j5k5j0%J5K0J5%j5NJ5J5%NNJ5nl0l5k5j0k0
725B0j5%L5K5nj5N%NJ5%J0%J0%%j5%nj5%nnNK5K5Nl0m0m0l0nK5L5L5J0j0nk5j5NNK5Nn%NN
722E5nN%nN%NNJ0J5Nk5nJ5L0L5K0%k0nk5k0j5j0nj5nK5K0K5K5J0J5J0J0K0%K5%%j0nnnj0n
719A90nnnnnnj0nnnnJ0j5k0k0NK0%%%N%N%N%nj0Nnj0%nj0j0j0j0l0k5nJ0J5%NNK0%J5N%n%
715F5nNj0j0N%k5k0%J0L0J5K0Nk0nnk5k5%K0J5K0L0J0nj0j0j0j0j0j5nK5K0K5K5%NJ0NNNN
712A55Nnk0j0j0k0n%k0nJ0L0L5K0NJ5J0nk0n0m5nK0M0L5L5K0J5L5K5K5J5L0P1N5L0L0N0M0
710F36L5M5J5k0o5r0j05j06q5o5k5nNK5%%%%NN%%J0nj0J0n%j5n0m5m0nK5K0K0K0J5J5%j5l0
707A20j5j0Nk5l5k0k0J5K5K0%j5NK0J5J0J5J5J5J5j5j5j5k0j5j0J0K5K0J5%k0j0NJ5M0K5K5
704B15%j0j0%nnNJ0L5N0L0M5M1M0N0M0L5O0R0J21J45J35J01O5K5j0m0q5j11j25j25j26j20
702E66j25r1o0n0l5l5j5J0NNj0%%j0J0Nj0nk0k0nj0J0L0L0J5k0n%Nj0Nj0nnj0nj0nNj5l5l0
699C5j5J0J0J0K5NJ0J0J0NJ0J0J0%j5m5l5l0%%%%J0J0J0J5j0nNM0K5J0K0J5%k0k0nK0K0K0
696A80J5K0K0K0K0Q5Q1Q5P5P0O0M6J5l1n5o5q5o5n0o1n5o0l5k5j0k5m0l5k5NM0L0J5j0j0N
694A45k0j5j0j5j5k0j0j5j5j0nNj5n%Nj0%nK0L5M0J5Nj0%nnNk0Nnj0J0nJ5nnJ5N%J0NJ0N%
690A00J0K5j0j5k0k5j0%K5J0J0J5J0%J5J0NJ5%k0l0l5k0n0m5k5j0K0%%K0J5%%K0L5J5%j0J5
688F5J5J0J5NNNNK5K5Nk0l5k5nNj0l0l0j0N%nJ0%%j0J0L5N5K0%%%n%j0nk0%nj5nj0nNNj0j0
685E0nNNnj5J0K0K5J0j5n%J5NNnJ5N%nn%j5n%%j0j5j0J5J5J0j0j0J0J0N%k5k0%J0NJ0J0NJ5
681A10J0J0J0J0%nNj0%%j5J0J0K0J5J5K0J5K0J0k0k5k5k0k5k5k0k5J0NNJ5%J0J5%J0J0%J5
679A70J0NJ5%nk0l0k5j5NJ5K5J5Nj0l0%%Nj0nN%nNn%%j5k0j5NK0j0k5k0j5NJ0J0L0J5nk0j5
676E5L0K0nJ0J0J5Nk0nK5K5J5%j0J5Nk0j0Nj0nj0nnnnnnj0n%j5j0nJ0J0Nnl0j0nNJ0j5NNj5
672C5j0j0J0Nj5k0nK5Nn%NJ0%NNj0nj0nj0nj0nj0j0nj0Nk0j0%K0J0K0K0J5K0K0K0j0%n%n%
669D5n%J0NK0L5J0%l5l0j0J0J0K0J0J0nn%nnnNj5j5%J5nj0j0k5j5nK5K0%j5J0J0J5Nnj0nn
666D5nj5Nnnj0J0K5L5K0J0J0J5Nj5%%j0Nnn%nn%K5Nj5j5j0j5j0j5j0j0k5nL0M5N0K0%l0m5
663G0n0l0j0L5L5N%NN%nJ0j0%%%%k0l5l5j5%J0%J0K0L0L0K0K0L0L0K0%j5%j5k5l0m5m5k0N
660a5K5L0K0NNnK0Nnl0k5j5NK0K5K5j0j0J5J0K5%nk5k0j5j5k0j5j5J5M5M0K0j5k5l0j5%J5
657D0NJ0M0M0L5M0Nk0l5m0l0k5k5%nnJ5J5J5J5%%nj0k0k5J0j5k5j0nn%nK5Nj0j5J0K5L0L5
655H0K0%k5k0k0n%%nj0j0n%%j0N%nJ0j0J5J5NK0J0J5J5J0Nj0nNn%Nj5%%%n%%%nJ0K0K5J0J5
651A45K0K0J0%j5j5%j0j0%k0j0j5j0j5l5k5j5J5%NNNJ0N%J5K5K5L5K0Nj5nnj0k0nNJ5%j5k5
648I0nJ0J5K0NN%NJ5%j5l5l5k0nJ5J0%k0l0l0j5NJ5%K5L0L0J5K5K0K0L0J5%j5j5j5k5l0k5
646H5nJ0%k0j5%%J0N%NJ0N%NJ5J5J5j5m0m5k0%%%j5J0K5J0%k0m0l0k5j0k0%M0N5M0L0K0K0
643A10J0k0l5l5%J5K0K0J5K0J5nnnnnk5j0nnJ5j5l0l5j0j5k0nNNJ0N%J5NNJ5%J0NJ0NJ0%J0
640F5K0J0J0K0NJ0J5j5k5j5k0k0j5k5j5%j0%n%J5nj5nJ0K5L5K5NJ0J5J5%j5nK0J5nk0l5l0
637D5k0J5L0K5%j0Nj0n%l0k0NJ0N%NNk5nJ5K0J0nj0J5N%NNNNK0K5J0j5k5m0l0l0nJ0L0L0J5
634I0j5j0nnJ5N%nk0%J0K0j0NJ0J5%k5NK0K0NnnJ0J5J0nk5%NnNJ5Nj0l0l5m0l0m0%J5nJ0K0
631@J5L0J0%Nj5m5l5j5j5J5J0J0NJ0L5K5Nj0j0K0NNK5K0%j5k5nJ0K0J0j5nNnnj5NL0K0k0l0
628F5j5K0%%%%%%%%j5J0K5J0j0k0nN%%%J5M0M0K0k0l5l0j5j0nk0k0%J5K5K5J5nk0j5j5j0k0
625B5j5j5j5k0j0j0k5%L5M0J5%nn%nJ5J5nk5k0%M0N0K5L5J5j5l0nnK0K0nj0l0l0k5%NK5J0
622F0J5K0%%%%%%%%%%n%%%n%J0K0K5Nj0k0k5nJ0J5J5J5%%Nnk0k0nK5J0%NJ0N%j0m0m5l0n0
618b5l5NJ5%K0L5K5Nj0j0nK0L0K5J5j0j0j0j0j5nj0j0j0j0NJ5M0N0M0M5K5%k0l0%J0j0k0k0
616A40n%%%%nNNnj0j0%j5nnj0j0nNNj0%%j0J0J5K0K0J5%NNnk0k5l0k0%K0NJ0j0j0k0%K0K5
612H5K0K0J5%%J0J0%J0%%%%%%n%%nj0%j5j0n%j5j0%J0j5m0l0NK5K0J0j0k0j5NJ0J0J0NNJ0
609I0NNJ5NJ5K5K0J5%k5k0nj0j5l0l0j5NK0L0K5K0K0%nk0nj5k0j5%K0L5J5k0l5l5k5j5J5J5
607E5J0nl0k5j5NJ0K0K5K5J5%n%j0j0Nj5%K5J5%NNj0m5k5L0M5L5J0j5l0l0j5%K5J5NJ0j0n
604I5%nnj5N%J5K5nk5l0l5k0N%NJ0J0K5L0J0j0j5k0nNJ5NJ5j5nNL0K5nk0k0%%j0J0j0%%j0
601F0n%nnnk0j5j5j5j5j0j5J5L0K0K0L0J5J5L0j5j0%k0j0j0j0j0nnj0n%nj5NJ0M0M0J0l0l5
598B0k5j5j0%J0L5J5J5%%n%nnnnnnJ0NJ5NNJ5K5nj0j0J0K0%n%%j0j5j0j5j0j0k5%NJ5J5J0
595D0NK0K0%%k0j5j0k5k5j0NJ5NNJ5nj0nnJ5L0L0J0%k0j0j0NN%J0K0J5%j5%nn%nnNj5k5%j5
591A5k0nk5k0nJ0L0K5K0NL5K0K0%N%Nj0J0Nnj5%%j0l0k5%K0J5J5NK0J0j0m0k0%Nnk0j0NJ5
588D0K5L0NNnj0l0l0j5nnj5k0j5J5L0M0L0K0J0j0k5j5%L0L0J5J0Nnnj5k5nJ0J0%J0K5M0%l5
586A45l0m5l0k0k0k5j0j0N%%%J0K0K0L0J5Nk5j5nJ0L5L5K0J0J5n%j0k0l5k5j5NJ0J0J5J0N
583H5j0J0%j0J0J0nk5k0NNnj0j0nNK0NK0%j0%j0j0j5k0j0K0K0J0K5K0%J0J0%j5nnnnn%n%j5
580E5N%N%%N%nJ0%%J0j0k5l5m0k0NK5J5K0J5J5K5J0J0%J0J0NNNN%%j5j5J0J0j0k5k5j0J5N
577G5J5nj5j0k0k5k0NJ5J5J5J5J5J5J5J5K0k0l0k5j5k0%%J0%J5nN%%%J5K0J0K0N%J0%NNN%
574A50j0j5j5j5j0j0j5j0j0j0J0M5L0K0%j5j5j5NK0K0nj5k0nnl0l5%J0L0J0K0L0K5J5k0m0
571A00l5k5j0Nj0%Nnj5J0J5K5L0J0nk0j0j0%%nJ0K5J5nk0%J0NNnNN%nn%j5j5k0nJ5K0J5N%
568I0J5J5J5J5%J5%J5%J0J5nj0k0j0k0l5l0j0NJ0NNJ0J0J0J0J0n%j0n%nk0NK0J0j5j0nJ0N
565A15%k0%nj5j5%K0K0J0NNJ0J0k5l0l0j5J0K5Nnn%K0L5K0J0j0j0j5j5j5k5k5%J5K0K0K0K0
562A35J0n%%N%j0J0nk0k0%j0j0k5%J0J0J0J0NJ0K0%%nj0Nnnnn%%%%j5k0%K0J5nk5k5K0L5K5
559A25K0K5J0J0K0k5k0j0l0k5l0m0k5NNJ0%j0J0L0L0K0NJ0J0J0j5l0l5k5nj5k0%K0K5nnnJ5
556D0L0J0nk0l5j5Nnj0j5k0J0K0M0J5k5k5%K5J0J0K5K5Nj5%NJ0n%%%%%l0j0j0j5j5j5j5J0
553a0J0nK0NNNJ0j0nnj0nnk0NJ0J0J5J0J0J0J5J0NNNN%NNNk0j5k0j5j0J0nnj5l0l0j0K5K5
550eNj0nJ0J0nj5j5NK5J5nJ0NJ0J0J0J0%nj0Nnn%nNNNNNNJ5%k0%K0K0nj5l0%J5K0J5J5j5j5
547I0j5k0nJ0%%k5j0J5J0J5NJ0J0NJ5J0Nnk0j5j5nk0j5j0NNNNNNNJ0NJ0NJ0L5J5Nnj0NJ0J0
544A60J0nj0J0nk0m0j5N%l0m0j5K0L0J0j5%NL0J5%j0%nj0%K0J0N%j5N%N%nj5k5l5j5j5nK5
541A5L0K5J5J0nk5j0J0J5J5K0K0%N%%nj0j0l0l5j5j0NNJ0NNJ0N%J5J0%j0%J0K0Nk5l0j5nJ0
538E5J5K0K0J5%j0j0nnnj5Nj0NNj0j5j5NK0K0K0J5%k5k5nj0%%K0J5N%k5n%j5nnJ0J0J0J0n
535G5nnj0NK0J0J0J0j0J0K5K5Nk5k0k5j0%%j0j0j5j0j0n%nNK5L5L0J0%nl0l5l5l5l5nJ5J5
532b5nJ0J0NJ0%K0L0K5J5%j5l5l0%J0J0Nj5j0%K0K0K0K0j0k5n0l5nK0L5J5j0k5j5k0K0K0J0
529B0K5L5L5J5j0k0k0l0j5J0NJ0J0%k5k5%J5K0J5K0Nk5j5nk0nj0j0j0n%k0Nj5nj0J5J0J5J0
527ennL0K5K0K0M0Nnnj5%nnn%nnn%j0j0nj0l0k5k0K5K0J0k0j5L0M0M5L0n%nn%j5j0%J5J0j0
523A00k5j0J0J0j5nj0j0j5Nk0k0%K0K5L0J5j0j0j5j0NNNNN%nJ0K0nk5k0j0n%j0k5k5l5j5N
520h0J5M5M5K5J5K5K5J0J0nl5n0k5%K5J0J0J5J0K5K5nj0J0J0J5J0J0J5K5Nj0k5j5j5k5k0k0
518I5k0NK0K0J0NK0K5%j0k5l0nJ5K0L0J0j5j0j5j0nN%%J5K0j0k0j5Nj0nnj5nj0N%N%nl0NL0
515I0K0%j5k0nJ0J0nj5%K0K5Nk0l5l5k5%K0K5N%J5nj5NL5K0J5NJ0J5J5M0M5J5n%%nj0j5j0
512B25j0j0j0j0j0j5k0NK0L0%nk5j5j5NJ0Nj5j5%%nn%j5J0J0k0l0l5j0nJ0J0J0J5j5j0%K5
509F5K5nj5j0%n%%J5J5nj5k0J0J5K0L0J0nnj0Nj0%nnn%nK5K5nk0j5k5j5J0L0M0L0K0%%l0k0
506A35k5k0l0nK0J0%j0%k0%L0K5K5K5J0NJ0NNJ0NJ0%%%nl0l5m0k5nJ0J0nNJ0N%N%%%%%N%j5
503A10k0k5j0J5J5J5J5%%%%%n%%%NJ0nnJ5Nnj0l0k5j5NK0%K0J5%J5Nk0k5k5k0%K0K5%k0k0
500D5k0j5nK5J0J0%J5K0%%%%nn%J0j5nJ0NnJ0nN%k0k5l5nK0L5L0K5M0J0j0j5j5%K0K0k5m5
497I0m0k5nN%%j0j5k0%J5K5L0J0n%nnn%j0%n%%n%n%nJ0K0Nj0j0k0J0L5L5%j0nj5nNL0K5nk5
493H0j0j5J0%nnnj0%nn%nj0NK0L0j5l0l0j5J0K0K0J5NK5K5J0j0J0Nn%%%NnNN%%N%Nl0m0l5
490B5l5nN%nNK5K5NK0J0K5J0%j5j0nj0nj0j0nNNnN%N%nnK0L0J5%J0N%j0j5NJ5Nj0k5j0NNj5
487G5k5j5NJ5K0K0K5K0%k0nj0NNK0%k5k5l5k0K5L5K5K5M0J5j0m0n0m5k0j0J5K0K5J0nj0nn
484F5j0nnj0K0K5K0K0J5%k5k5j0j0j0nJ5L0L0K0NK0K0NK0J0J0K0j5l0j5k5k0k5l5nJ0J0j0
481I5l0l0nK0Nnj0J0L5K5K0nj0k0j0k0j5j0%K0L0K0Nj5l0%NJ5j5n0n0l0j5n%K0M0K0n%J5J5
479C0%J5Nnk0k0nj0k0j5n%L0J5J5J5K0J5J5nl0j5j5j0k0k5nJ0M0K5K5L0K5L5K0j5j5j0k0J0
476A10K5K5J0K0J0NK5J0J0J5J0J0j0J0nNnN%j0j0%j0m0m0n0l0m0k5l5k5J0L5L0K0J0J0J0J0
473A05k0k5k0k0k5nJ5K0K5J5Nk5n5m5nJ5N%NNNNNNNNNNJ0J0J5J0NJ5L5j0n0o0m0j5nj0J5L5
470c0J5NNK0Nj5k5l5NM0L0J0j0j0nj5%L0K0Nnk5k5j0J0K0J5K0J5J5K0J5NK0J5NJ5J0NJ0L5
467B30J5J0j5k5j5j0l0m5n5l5%J5J5K0J5j5k5k5j5j5k5k5j5%J0N%J0%%J0nj0j5NK0L0L0K0
465D0J0J5K0%j5k0k0j5j0%K0L5J5%J5J0nN%%J0nN%nj0j0nj0n%k0N%%N%nN%%%%%%%%%%%%NN
461F5%Nnk5k5k5k5J0NnK0L5N0K0%j5k5l0j0j0J0K5M0J0J5K5%j5k5k5k0j0j0J5L0K0K0%j5%
458A00K0K0%nJ0J5nk0nK0J0j0j0j5j0j0j0k0%n%nk0m5j5NNK0j0j0j0k0%NNnnJ0J5j0n%K0K5
455B0K5Nnk0k0%nJ5J0K5M5L0Nj5k0k5k5nJ0K5K5J0j0nj0%j5j0j0j0j0%NN%%N%%nnNj5%K0K5
452G0nj0k5l0nNK5K0j5l0l0%J0K5K0NNn%J0K0K0Nj0%J5nj5k0k5%K0L0J0J0NJ0j0k5j0k0N%
449E0nN%%%%%nj0Nnnn%%K0K0Nn%K0K5%j5j0%%j5%nK5K0L5J5%j0J0j5j0j0j5j0J0j0j5j5k5
446D5%K5K0L0%%%l0j5nnj0l0j0%NNK0K0j0k0j0j0J0K5M5M5J0nj0j5%K0K0K5k0n0m5k0NL0J0
443I5J5j5k5k0k0nJ5N%nj5nj5j0j5J5K0%j5k5k0j0j5%K5J5L0K5K0%nj0%Nj0%nNJ5NJ0%J5J5
440H5%j0k5k0j0NJ5NJ5NJ0NJ0J5J5K0j5k5l0NNl5l5j0NJ0NJ5n%nk0Nnnj0%K5M0L5K5J5J0k0
437A20k0k0k0k0k0%Nj0J0%n%%Nj0j0%K0K0J0L0M0M5Nk0k0j0j5k0nk0j0j0nnL0L0K5NJ5nj0
434A25k0j5j5nnj0nj0j0%j0%K0NN%j5j0n%%%%J5L5L0K0%Nk0l5l0j0%j0nj0%J5Nj0j5NM5M0
431I0%k5j0n%J5L0J5%j5j0k0k5j0J0J5J0K0J0J5K0Nj0j0j0j5j5k0J5K5M0L0J5nj5l0j0nNj5
429A05k0k0k5j5j0NnJ0J0nnK0N%n%%j0Nj0n%N%%%J0%j0J0J5J0%j0j5j0K0K0%j5%nnnNj5%n
425B5%n%nj0Nj5N%j0j5NNj0nJ0nNK0K0Nl0nNJ0j0n%j0NN%NNN%J5%%K0J5NNj5j0%J0NJ5%k0
422E0l0l0k0J0J0J0J5j0nnn%NNNJ5L0J5K5Nj5nnj0l0k5j0nj5J5NL0J5j5j0j0j0K0K5L0n%n
419F0n%j0%L0%k0j0j5%nj0%j5j0%NJ0J5J0J0NJ0J0J5J5l5m0nJ0nk5nK5K0J5J5j0J0K5K5J0
416A25j5m5o0m5j5k0n%K0M0M0M5L5M5M0K0k5o5o0m5k5j5j0nnnNnj0NJ0J5J5J0K5NK0J5j0J0
413E5j0J0J0j5%N%J5%J0K0nNJ0%nJ0j0j0J0nnj0k0k5j0j0k5j5j5%%%NK0K5L5M0M0K0Nn%NN
410A60%j0J0nn%%%%l0l5m0k0j5J0nNJ0J5J0j5k0k5nJ5J0NJ0NJ0J0J5NJ5J0J0J0%%NK0J0j5
407A40l5l5l5j5nj5n%J0J5n%J0J5j0%nn%n%n%%j0NNj0J0j0j5j5j5j5NL0J5J5K0J0NK5J0J5
404I0J0J0j0k5k0j0k0nnJ0L0L0J0j0k0j0nk0j5j5J0K0K0NJ5J5J0%NJ0nJ0K0j5nnk5%j0j0j0
402E5j0NNNNJ5nNJ0k0l0k5k5NJ0J5N%K0K0%k5j5k0k0l0%J5K5K5L5M0K5k0n5m5k5k0NJ0j5k0
399f5j0%K5M0K5J0nk0nK0K0J0J0nnk0nJ5K0%%%%%%N%J0n%Nj0j0j0j5N%j0j5l5l5J0L0K0j5
396b0%J5%j5k0J0K0K5K5K5Nj5j0NK0Nk0j5k0k0l5j0L5L0L0L5%%%%j0J0J0j0k0j5k0j5l0l0
393d5k0%M0N5M0%j5j0k5n%N%NN%nJ0Nk5k0%NNnJ5J5K0K5J0nk0k0nNNNNNNJ0NnJ0%%%%N%%%
389I0%%%%%%j0j0j5j0l0k0m0k0nJ0%NM5N5M5%nj5j0j0%Nj0l0o0m0l0%K5L0K0J0%K0L0L5L5
386I0J0nk0j5j5j5j5J0K0NK0J0j5j0J0j0%n%Nnj0J0j0J0%nnj5NJ0k0k0nJ5J5j0k0nnnk0J0
383c0K5N%j0%J0J5%nnj5%K5K5K5L0NJ0NN%k0l5l5j5nnJ5NJ5K0N%%nNNnj0J0NNNJ0%k0j0%J0
380G0K5M5K5J0k0m0m5k5k5k0%nNK0J0K0%nn%N%NNK0J0J0J5J0J5J0j0j0j0j5j0j0j0j0k0k0
377B0k0k0%K0J5NN%k0m5l5%K0K0J0K5K0K0J5K0%k0j0k0j0k0J0K0J5J0Nj5k0k0k0k0J5K5M5
375D5M0K5%N%%nj5j0j0k0j5j0j0j5%J5NNnJ5NNNNNNNJ0NNnn%j0%nNj5nj0k0%K5K0K5K5J5J0
371A45K0N%%j5N%j5k5k0k5l0j0N%k0j5%J0NJ0J0J0K5K5J0j5j5j5j5NNNNNNNNn%j0l0k0k0%
368EJ5%NK0M0L5J0J0Nnk5l0l0j5%J5K0L5J5J0j5l0l0j0NNK5L5L0K0K0%Nj5n%j5l5j5J0nk5
365I0k0j0j0J5j0j5k5l5NK0K0J0j0N%nnj5%K5K5J0j5k0nj5j5%J0J5L0M5M5K5nk0k0k5k0k5
363E0k5l5k0%%j0k0j0NK5K0%J5K0j0%NN%l5j0NK0K5K0nn%K5K0NN%%Nnj0J5Nj5l0nJ5J5K5K0
360A20K0J0k5l5k5j0Nn%K0M0K5k0k5k5j5J5%NNj5k5%%K0K5J0Nk0l5m0j5nJ5L0L5J5nnnnj0
357E0j0J5K0J0j0N%j0m0l0j5nJ5J0NJ0K5K0J0J0%K5K0J0nk5k0j0K0L5K5Nk5m5n0l5l0l0nJ0
354d5J0J5J5J0J5J5J5nn%j0j0N%nk0%J5K5J0j0j0J5M0L0Nl0m0l0n%nj5nj0n%j5%K0K5K5K0
351E0J5%k0k5n%j5%%j0j5N%J0J0%%J5N%%%%%l0j0NJ5%nn%n%%nnk0l0NL0M0N%K5K5L0K0%l0
348G5l5n0j5J0Nj0j0N%j0NJ0%J0J0N%J0Nj5%n%nn%J0J5%K5N0L0%k0j5%Nk0j0j0nj0j5%nj5
345@j0nj0n%J0nJ5L0L5M0L0K0%j5l0%nn%k0j5nk0l0l0j0J0%%%NJ0nj0K0K5%J5K0%K0K0Nnk5
341F5m0n0m0j0K0L0J5J0J0J0J0J5K5Nj0j5j5j5j0j5%k0k0J5J0M0M5L5nk5nNNnj0%%j0%J5J0
339G5%NJ5NJ0j5k0J0J5Nj5Nj0j0%j0nj5%nj0J0M0L0J5nnj5n%k0j5%j0j0j0nNL0K5J0j0j5j0
336F0j5%L0K0J0%%j5l5l0J0K0J0K0%%j5k0l0m0j0nJ5J0Nj5K0L0J0%nJ0L0K0Nj5l0l5j0J0K0
333D0%%%NJ0nNNk0k0k5j5%K0J5J0NJ0NNK0J5J0nk5j5J0K5nnk0NJ5J0J5j5l5m0k5NK0L5K5L0
330A00J5J0nk0j5k0k0k0nJ0K0J5K0J0nk0J5%NNK0J0K5J0k0n0m5l0J0J0J0J0J5J0J0J0%%%%
327A00%%n%%%j0NNNnj0j0nK0K0K5%%nn%%nn%nnNj0j0NJ0J0nk5k0k0l0j5%%NK0J5j0k5k5nj0
324c5j0nNNNNJ5J5J0j0j0j5K0L0K0%Nj0J0J0J0J5nJ5K0%nnnj0Nj0nnj0Nnj0%nn%nnnn%n%%
320B0j0nJ0L0J0J5%nk0j5j0NJ0L0J5J5J5%j0j0m5k5NL0L0Nk0j5J0NNJ0n%j0Nn%%nk0k0k0k0
317a5j5%J5L5L0M0J0nnj0j0nj0nj0nnnnj0j5m0nK0L5L5J5nnnnnj0j0j0nNNK0NnK0J5%J0J0
314H0J0NJ0J0NNNj5j5%J0k0j5N%K0K5nl5m5n0l5nJ0%NL5L0M5K5J5nj5m0m5l0%K5M0M5J5Nj5
311I5l0k5k0j0j0nnj5nj5j0J5J0j5l0m0k5%L5N0M0K5NNk0k0k5j0NK0J0NNNNK0K0L0J0j5j0
308E5j5j0J0NNJ0J0NJ0Nnj5Nk0j0%%j5k5j5%K5j5nj0j0J0%J5nk0nNK0L5J0j0j0n%NK0K5J0
305G5j0k0k5nNK0Nk0l5m0j0NJ5M0L0L5K5L5J5k0k0m5l0k0j0J5J0nl0l0K0L0N0L5J0j0Nn%n
303H5j5%Nj5n%j0Nn%nnj0%L5L0J5j5l0l5l5l5j0K0J0%k0nJ0L0L0L0L5Nk0l0k5k5NNNNNNNN
300C0%NN%j5j5NK5J0%nj0N%%Nj0j0nj0j5k0j5J0L5M0NNnnNj5j5j5NL0L5K0j0l5l0j5j5NNK0
296B0J0J5J0L0J5K0NNj5m0l5l0j0NJ0J0J5Nk0l0l5j0J0M5L5J5L0nNJ5J0N%NL5Nk0m5k0k0N
294F0J5J5%nj5nNJ0nj0%Nj5NJ5%k0l0nK0Nn%%j0k0%j0j5%j5j5%J5L0M5L5J0j5l5l0j5NL0L0
291F0J0J5J0J5l0l0nJ0Nnk5l0n%%n%nn%k5l5j0J5L0M0K0j5k0m0j0J5L0K5J0j0%J0N%j0j0N
288@NK5Nnk5k5j0NK0K0Nk0k0j0J0nNJ5K0K0K0J0K0K5Nnm5n0n5k5J5M0J5K0%j0n%%N%NJ0j0
285B0l0n5j5NK5M0L5K0K5K0K5J0j5k5%K5%Nj5l0n0n0j0NNj5j5j5j5j5j5J0J0K5K5K5K0K0J5
282C0K5J0j0j0k0%J5J5J5J5%%j5NJ0Nk0k0nnnnJ5L0K0K0%j5k0k5j0j0J0K0J5J5j0j5k0j0%
279D0%j0j0nj5N%j5J0J0J0%j5j0j5%L0NNj0j0%j0j0nnnj5%K0M0L0K5K0NJ0J5j5j0l5k5nJ0
276C5L0L0%k0j0%k0N%j0l5j5nNj0k0j0j0J5L5J5L0K0K5L5J0nk0k5l5m5k5k0nJ5J5%nj5%K0
273b5K0K0J0%n%nJ0K0J0%j5%j5n%J0J0j5nJ0%%nNK0K0K5J5nl0k5nK0K0K0J5NJ0%Nj0k0nNN
270A15k0l0l5l0NK0J0%%%n%%%%N%j0NJ5N%K0K5K0%nj5j0j5nj5j0j5nk0k0%J5K5J0J5K5%k0
267E0l5l0nK0NNNNNJ0J0J5K0L5K0Nj5j0nj0nK0Nnl0m0k5k0nj0J5J5J0J5%%%nl0l5k0NK0NJ5
264eK0J5NnnJ5nk0k0nJ5M0M5L5K0J5J0J5k0l0l0j5k0j5j5NJ0nJ5J5nJ0J0NNnJ0K0Nj0NJ5L5
261A80J0j5k5k0j5%j0j0l0l5k5NNNJ5L0L0J5nn%nnj0nj0nj0nn%%%%N%%%J0J0NJ0J0J0J0N%
258A15nnnn%nn%n%nnNj0%Nnj0J0K5L5K0j0k0k5NK5L0K0J5Nj0l5l0j5%%NNj0j5j0j0j0j0j0
255C5j0k0j5NL5K0J5j0k5j0NJ0J0J0J0%j5%NJ0nN%Nnnl0k0j0k0k0j5k0NN%NJ5nnJ5J5nj5K0
252b5L5L0J5%nk5k0j0K0%NJ0K0%j5j5%n%%NK0K0NJ0J5K5Nj0%nj0nnj0%nNJ5j5k0j0J5J5NN
249H5N%L0K0j0nj5%nj5j5nk0nNK0%l0m0k0J5L0L0K5Nj0m0k5j0N%%%%nNJ0j0j0j5k0n%L5K5
246A5NJ0J0NNnj5j5%J5K0K5J5j0j5k5nJ0nj5K0K0J5nk0nnj5%j0nk0%NJ5J0NK0NJ0J0nnNj5
243E5k5k0j0K0M5K5J0%%j0j5nnk5k0nL0M0L5L5L5J0k5l5k5k0NJ5J5%k5k0l5k0nJ5K5%k0k0
240B5NK5J0J0J5nl0l0NM0K5J5j5j0k0nnk5j0j0j0j0j0j0j0j0k0%nJ5J5n%J5K0nk0j5%K5K0
237a0K5L5K0NJ0J5nk5k5l0k5k0%nk0J5L0L0J5nj0nj0J0L5M5N%%%%n%%n%%%%J0j0n5n5l0k0
234g0j0J5O0N5L0J5Nj5j0%J0NNNK0K5j5j0%NJ5nJ0J0j5k5m0nNJ0j5k0k5j0j5j5j5j0j5%J5
231d0L5K0K5J0L0L5L0J0nj0j5j0j5j5k0j5j0NK5K5NJ5J0J0J0j0l5k5j0NN%J5NNJ0Nj5n%k0
228G5nj0j0j0%%J0nk0j5%K5L0Nj0j0j5j0J5K5K5nk5j5J5J5K0Nj5l0k5k5%K0%J5NJ0K0%k0k0
226C5l0j5j5j0j0j0NN%J0K5J0NK5K0J0K5J0K0K0K5J0Nk5m5m5l5k5%M0O0M0J0j0k0j5j5k0J5
223H5J0J5J0k0j5nk5m0k5n%j0j0j0j0nnnnj5NL5K0J0J0K0NNN%NNNNNj0j0nj5j0nj0j0J0K0
220EK5J0j5j0L0M5M5Nnnj5k0k5j0j5%Nk0%nnn%%%N%%%%NNNNJ5nJ0N%nn%n%%nNK0NJ0J0J0K0
216A25%nnj0j0k0k5l0k0K0J5K5J0nk0l0%J0nNNJ0NN%j0j5k0j0j5NL0L0K5K0Nj5j5NK5K5J5
213A35J0J5J0j0k5l0n%K0K0%J0J5K0%k0m0l0k5J0L5L5J0j0j5j5j0j5k0j0j5j0J0Nnj0J0Nj0
211D5%nj0%K5L0M0K0j5nj0nnk0j0nnj0nj0j0nnj5J0j5j5Nj0nj5%L0%NK5J5J0NK0%j5nnnn%
208C5j0k0%K0K0J0nNJ0%K0J5Nk0k5j5k5%nj0NnnJ0j5nnnnnnnnK5M0L5K5j0l0k0k0k0%K5K0
204B5j0m5l5j5NNNJ0NN%NL5L5%%j5j5j0j5%NJ0NnJ0J0nj5k0j5k0J0K5J0J5J0J0J0J0J0J0J5
202G0N%%J0j0%Nn%J0j0%N%%%nK0%J0J0j0j0K0K5J0j5%%k5j0J0K0N%J5%j0j0K0K5j5j5j0j5
198A20l0k5nJ5j5l0nK5K5Nj5k0%K5N0L0K0j5n0n0l0j5NNj5j0j0j0K0K0L0M5K0J0k5k0k5l0
196B0l0k0%NN%%nj5NK5L0K5K5J5j5%%%nNj0j0k5k0j0NK5J5J0%nJ0j0%%j0NNj0n%%nJ0j0J5
193D0J5K0J0k0k0j5j5j5J5nn%%J0j0J0J0NJ0NNJ0J0k5k5k5k5%K0%J5%%J5nN%NNj5j5j0j5J5
190a0K5K5J0nnNj5l0k5NK0NJ5NJ5J0J5J5J5j0j5nJ5J5%j0j5j5J0%nNj0%%%%NN%N%%J5j0nJ0
186H0J0Nj0j0K0J5j0l0k5nJ0J0nj0nnj0%nnj0nNj5%j0nnK5K5M5J0n%nj0%j5nK0J5J5j5j5%
183E5%%%%%nNN%nJ0K0J0%k0k0k5l5j5K0L0M5J0nnk0%j0j0j0nk0j0j5j5J5K5K0K0nnj5J0K5
180E0K5K5K5K5L0j0k0j0j5l0l0k5nj5j5J5K0NK5K0K5%k0j5%j0n%NNNNNN%J5J0%J5L5K0nnj5
177A65m0k5k0l0k5l0k5nnj0N%nn%J0K0L0%k0nL5M5Nj0J0nNNNN%n%%%%n%%%n%%%Nj0J0N%J5
174I0K5K0%j5%NnJ0Nj0%%J5j0nJ0nn%nJ5j0j5m0j0j0k0nJ5NJ0J0K0%J0J5Nj5%nJ5J5j0k5n
171H5N%%K0L0K5K0J5k0n5n5m5nL0K0K0K5K5J0nnk0n%l0k5nJ0nk0l5k5j0NJ5%j0j0%NJ5M0M5
168G5O0L0J5J0j0j0j0j0j0j5nk0j0j0nk0j5nj0j5NN%NK5K0%k0k5k5k5k5%J0J0%K0%NJ0%j5
165a0nj0nnnnJ0J0J5J0%%N%%NN%K0K0K5J5%k5k5%K0L0%j5j0%j0j0K0Nj0l5l0j0J0J0j5j0j0
162b5j5k0k0j5%M0J5nnK0J0K0J5NK5K5NJ5J0Nj5m0l5k0NK5K5nj0nn%nj5NNj5l0k5nJ0K0K0
159a0J5K0n%n%%J5M0M0K5%m0m0k5j0%%%J5K0%NK5NJ0k5l0m0k0k5j0K0J5j0nj0nj5%nj0NN%
156f5NJ0NL0K5L0L0J5k0k5m5l5l5%K0J0NJ5J0J0J0K5J0J0K5J0nl0k5nK0L5M0Nj5j5k0nj0L0
153H5L0%k0j5%J0j0N%j0n%J5K5K5Nj5%K5L0nk5l5m0k0j0J0%%n%nn%nnnN%NNj0k0j5j0j0j5
150d0nj0K5M5M5N0K5%k0k0k0k0j5k0n%nn%nn%N%NNN%NNNK5J0j0l0j5K0M0K5Nnk5J0J0%N%k5
147G0k5nj5j5j5j5J5L0K5K0NJ0J0NnJ0J5K0%j5l5l5l0j0k0k0%K0K0%NNN%NNnJ0J0J5j0l0%
144C0%%%J0NnJ5N%J0%J5%%J0J5nnJ5Nj5n%%j0n%k0j5j5j5j5j5k0j5n%Nn%K5L5M5J5nl5k5j0
141enk0%J5K0K5J0j0j5k0j0N%N%K5K0j0j0j5j0k0nN%N%j5j5j5j5NK5K5NNNj0J0K5J0%k0%J5
138B0K0%%J0NNJ0NJ0J0%J0NNJ0%k0l0nnj0j0k0k0k0j5j5%J5L0M0K0Nj0nJ0%%NJ0%J5J0%%J0
134A10j0l5n5n0j0J0J0j0j0%M0N0M5K5N%j5j5j5j5j5k0k5j0J0NJ5NJ0J0J5Nj0j0j0j0J0NJ0
132D5NJ5J5J5J5k0k0k0k0NN%NJ0n%Nj0k5k0j0j0NK5L5NnN%nJ0J0%j0J0J5j5l0l0J0L5N0L0
129A30J0N%j0m5l5k0j0j0j5%%nJ0K5K5K0L0nj5j5%J5J5nj5j0j5j0j0J0NJ0J0NJ0%J5Nk5j5
126F5%j5nj5nJ0K0J0nj0%J5K5L5K5J0%nnk0k0j0k0k5n%%%%j5nk5%J0L0K5K0k0k0%J5J0NJ0
123I0J0j0j5%NK0%j5j5j5j5j5j5j5k0k0j0J5M0K5%j5NJ5K0j0k5j5J5L5K5K0K0NJ0J0Nnj0j0
120A20j0%%%NJ0K0j0j5k0nj0k0j0k0j5j5%K0J5%J5NNJ0J0%j5l0j0J5nk0l0j0nK0K0K5K0K5
118H5Nj0%%j5j0nJ0K5%j5j5nnNJ0Nj0n%n%%n%nNj0j0J0nn%%%%%Nj0J0%%J0nj0j5j5j5j5k5
114f5l0j0J5NJ5J5J0L5L0J0K5K5L0J5j5j5k0j5nnj5l0j5J5L0J5nk0l0k5j5J5K0J5k0%NK5L0
111D5J0j5k0nnJ0J0K5L0%k0m0m5j0NJ0J0NJ5%j5%n%%k0j5nK0M0L0K0%nnJ5K5L0J0j5l0k0k0
109E0j5%J0L0J5%j5%L5J0%k0j5%NNK0Nj5j5nNNj0%%j0J0%NJ0Nj0nj0j0m0l5k0J5K5K5Nnk0
105B0%J0K0NJ5Nk0j5k0NK5%Nj5j5nnj5%K0J5J5nl5l5k0NK5NN%M0N5M5J5j5j5nk5j5j5J0NN
102H0j0nn%%%Nnn%%K0K0%l0k5NJ5J5NN%NNNNNNNNNNNNN%nJ0j0nj5%J5J0J0nk0k5%J0J0J0j0
99A30j5j5k5k5nJ0L0j0l0k5j5%nn%Nj0J0%%nNJ0nnJ0%%%%Nj0n%n%j0%J5nNNJ5%%J0nNNj0n
95B0N%%nNNn%Nn%J5%nJ5L5L5K0%J0K5J0J5J0k0k5l5l0j5l5k0%J5NNNJ5J5Nnnj0nj5j0j5j0
92B0K0J0J0j0j0j5%K5K0L5L5K0j5l0k5k0nj0j0%j0nj0%nj0Nj5nN%n%%j0J0J0J0J5J0J5J0J5
89G5J0j0nj0j0nj0j0%nK0L0L0K0N%nk5k5k5k0NJ5NJ5NJ5J5J0j0K5J5Nj0l0l0j0j0%K0L0K5
86A30K0NJ0%%%%j0j0j0j5%J5N%NNNNj0j5k0nJ0K0%j5j0nK0K0j0nNNJ5J0nnk5k0nj0Nj0k0k0
83E5j5NNJ5k0j5J0K0J5J5J0K0J5J5%k0l0k5j0j0J0J0J5J0j0J0n%%%j0NJ0n%Nnj0NJ0J5J5n
80A25j5k5j0J0L0%N%k0%NN%%nn%nnn%%j5l0l5j0K0L0J0N%N%%%N%nj0j0%nj0nnNK5J5J0j0k5
77D0l0nn%Nj0%Nj0NK5K0L5L5L5%k0j5j0Nnn%j0Nj5nnj0nK0L0K0K5K0J5j0k0k5%j5j5nJ0J0
74A10j0l0k5m0k5J0J0K5N%K5K0%nk5nk0nJ0%%K0J5K5J0%k0j0j5nj5K5K5J0%nJ0J5%k0l0j5
71D5Nj0j0J5nNNJ0nnJ5J0%j0l5k5j5%J5J0%j0J5J0%%J5J0%%J5%J0J0%%k0nj0%j5k5NK5K0K5
68I0K0nj0k0n%k0nj5l0k0nJ5J5J5K5J0j5J0K5L5K5%k5n0l5j0J0Nj5j0J5K5K0j5NJ0j0J5Nn
65G0nj5j0j0%J0K0M5L0%l5m5j5J0nj0Nj5j5NNK0J5J0J0J5K0J0%J5J0nj0nnk0l0m0j5NNJ0K0
62E5nNJ0N%j0j0k0nNJ0J0J0j0l5l0j5J0n%J0K0J5K0J0K5J0k0j5k0j0k0j0nJ0J0%%J0K5j5l0
59ek5%NK0J0J5J0K5nl0k0k0%J5K5K0Nk0k0n%%nJ0J5j5k5l5j0J5J0K0K5K5K5j0nj0nj0J0nn
56A5%%n%nnnnNj5%%%J5J0J0J0J0%J5J0n%%J5nj0J5%k0k0%J0NNJ0J5J5J0J5j0k5j5k0K0L5L5
53A35K0nnNj0j0j0j5nK0%k0j5k0j0K0K0J0j0j0J0K5J0j5j0N%J5nj0j5j5j5j5j0j0j0l0j0%
50b0K0L0K5Nj5j5j0k0j0%L0K0N%nJ0j0j0J0J0j0k5NL0J5J0%%NK0%k5k0j0%%n%J5J0J0J0J0
47I5K0Nl0j0NJ5%j5k0%K0J0nk5j0J5NnnN%nNn%N%NJ0NNNJ0%%j5k0Nnj5j0nJ0NNJ0K0L0nj0
44A10j0%%nn%j5%%nj0%J5J5%l0m0k0j5J0K5L5L0K5L5%l5l5k5J0Nk0m0k5NL0L0J0nj5j0nnj0
41EJ0L5L0J5%J5K5j0j0%nj5l0k5l0l0J0NNNK5L5L0K5Nj5m0l5k0k5%K0N%J5nNJ5J0J0%J5J0
38I0N%%%%J0j0nNNNk0l5l5j5%J0nNnNN%%NJ5J5K0J5J5K0K0J0j0k0j0k0l5l0j0Nnk5j5nJ0L0
35A0K0K0J0n%J0%%J5j0%%n%j5Nj0%J0%%NJ0%%NJ5J0J5J0j5k5l0j5k0k0j5j5j5K5N5O0J5k0
32I0nNNj0nNJ0j0k0m0k0nK0K0J5K5K0K0%k0nj0j0nj0j0nj0j0nn%%nk0k0NK0K0J5K5J0Nk5k5
29B0NNJ5J0J0j5l0l0j0%K0%K0L5K0J0j5%n%j0j0%%j5j5k0j5k0J5J5K5NNk5j5%%k0j5%nNj5
26f5J0L0K5K5L5M0J5j5NL0N0Nl0k0j5j5k5k5j5k5k0J5K5K5K0J5K5K0K0k0l0l5j5%J0J5%k0
23G0k5nK5J0nnJ5K0J0k0j5%NNNj5%J5L0K5N%%j0nnj0K0K0J5j0l5n0k5%K5K0K5K5%j5%nj0J0
20A30J5J5%j0k5m5m0k5j5NJ0NJ0NJ0J0NJ5J5J5J5J0nl0k5nNNNNJ5nnJ5Nj5l5l5j0NK5K5J5
17H5%j0J5NNNNL0J0K0K0%l0m5m5%L5L5%nk0k5j0N%j5m5m0m0%K5L0K0nj0j5k0j5k0J0K0J5J0
14a0K5NK0J0k0l0l0k0%J5J0NNJ5NJ0NJ0J5%NNJ0%NNNNj0j0j0j0j5nj0j0J0K5J5J5nj0NJ5%
11G5K0M0L5J5k5k0%j5l0l0k0k0k5l0j5nK0J5NJ0J0J0J0NJ5J5NNK0NJ0k5m5m0k5j0J0K5M0L0
8G0J5Nk0m0l0j5NNJ0%J5J5J0NJ5J0J5J0J0%nj0%%NJ5nk0l5l0k5nJ0nNJ5J5J5J5J5J5j0l0k0
5C5j0NK0L5M0J5K5K5NNk5k5j5NJ5J0j5j0j5nNJ0nk0j5NK0K5J5%%K5K0J5nj0%nj0k0%J0k0m0
2A20k5%%k0k0j5j5j5j5J0K5K5J5j0j5%K5K5NJ0J5K0%%n%nnnj0NJ5J5K0J0k0l5k0nK5Nj0k0
0A00m0k0J5L0L5%nJ0nk0l0k0nJ0J5%%NJ0nJ0J0J5k0m0j0K0L5L5L0J5J5J0nj0j5j0l0m0l0%
-3F5J0NNj0Nn%n%n%Nn%%J0nnNj0k0j0j5NNN%J0NK5%l0j5l5j0K0N0M0L5J0nl0l0l0k0j5%K5
-7C0L5Nnk0k0k5k0J0J5J5J0%%L0L5K0J0J5J5J5J0J0J0j5k5k5j5j0%J5NJ0%k0l0%L0M0K0k0
-9A60j5NK5L0J0%k0l0l0k5j0j5k0j5j5j0NK5L5M0J5%nj5j5k0j5%J0nNNnN%NJ0j0j0%L0M0M0
-12A95K0j0%NK0J0Nj0k5k5j0J5N%k5l0k5j5j5%J0Nj0%j0J0J0j0k5l5n0j5J5K5M0Nnk5k0J5
-15A5K5L0Nj0j0nNJ5%K5K0J0l0k0j0nj0%L0L5K5L0L5K0%l0j0j0j5j5k0nJ0%NJ0J0n%J5J5J0
-18A90k0k0nNNj0%%nNk5%nNK5J0nj5k5nJ5K0J5%j0nnJ5J0nk0k5%J5J0j0nk5j0nJ0Nj0%L0K5
-21A40N%N%j5l5k0l0k0%K5K0%nJ0J5j0j5j0J0J5J5nl0m0j0J5L0%k0j0nK5Nj0j5k0NJ0NNnN
-24C5%k5j0K0J5%nNK5L5J5j0%j5%j0j0nj5k0%K0Nj5j5j5n%J5N%k0j0K5J0j0k0k0j5nK5K0%
-27@j0k5j0NK0J0J0%%J0%j0j0%J5J0j0k5m0m0l0j5J0K5L0J0nj5nj0nj0j5%K5M0M0K5J5j0%
-30@%J5k0j5J0J5K5L0J0nk5k0j5nNj0N%%J0nj0K0%%%%nJ0K0J5%k5j5j5%K5J5Nj5k5k5NJ5n
-33en%nn%K0J0NNJ5K0nj0k0j5NNNk0l0j5NJ5Nj0j0J0NJ5NJ5J0%j5%nj0j5j5nK0L0L5J5j0l0
-36A5k5k0j5NK5L0J5%k0k5NJ5K5%nnnj0nnnj0K0J5K0J5%k0j5%NK0K5N%NJ0j0k0k5J5J0L0K5
-39A10Nk0j0j5k0l5m5j0J5L5K5K5Nj5j0j5j0j0nnj5%J0J0NJ5%%J0nj5j5k0nK0K5K5K0J5J5
-41I0nl0k5nn%nJ0J5%k5nJ0nk0l5nK0K5J0j5j0k0%j5j0J5J0J5J0NNl0l0j0NnnJ5L0L0J5%%
-44A5%%j0nk0k0j5J0L0L0%%J5J5K0%k5k5j5j5nJ0NJ0Nj5NNJ0NnnNj5k0j5NK0NNJ0L0K0J0k0
-48E0j5k0j5l0j0J0NJ5L0K5Nj5j5j5j5j5j5j0j5j0j0NNN%K0nnK0L5L0L0L5j0l0l0j5nnnnJ0
-50eJ0J0J0nnj0nj0j5j5j0j0j0j0j0J0M0O0N5M0K5j5k5l0j5J0J0Nj0k0j0k0%j0j0nj0j0n%
-53c0%K0L5L0J0NNJ5J0nnK0K5%k0k5nNnj0j0j0j0j0J0n%%%%nJ0J0J0J0Nj5j5%nk5j5j0k0%
-56b5J5L5K0Nj5j5J0J5nnj0nj0j0nnk0%N%NJ0N%J5nnJ0n%j0J0%n%%%nJ0j0%Nj0Nn%j5N%nJ5
-60a0J0J5J0nk0k5%%J5J5%J5NK0%Nj5nn%j5Nj5J0J0J0J0%J5J0NJ5NJ0J5NJ5NJ0j0l0l5j0N
-63G0NNNj5j0nj5l0l0nJ5J5K0%Nj5l0k0k0j5J5L0L0J5J0K5Nnn%nj5%n%J5K5L0J5j5j0j0j0
-66F5nj5%j0j5%nj0%NNN%N%NJ0NNNnk0j0nJ5J5J5J5Nj0k5l0nJ0K0j0j5j0J0K0J5J5K5J0j5
-69H5j0k5nnj0j0%J0J0J0J5%%%%%%%%%%%%J0J0Nj5k0j5%J0%%nk0k0%K0J5%%J0nnj0j0nNJ0
-72C0j5k0j5J0K5Nj0j5k5%M0N0L0Nj5k0k0k0%nNn%%n%J0%nJ0NNN%%j0%nnnj5%K0%nk0k5nJ0
-75b5J5N%%NK5K0J5K5J5J5j0j0k5l0l5k0J5M0L5K0j0l5k5k0l0k0%NK0K0K5K0nnnnJ0J0j5j0
-78B0k0k5j0J5L5J5K0NJ0J0%J0J5nJ0Nk0k0j5k0k0j5l0j0J5K5L0J5j0j0j0j0n%j5NM0L5J5
-81H0K0K5J0j0l0k0j0NJ5J5N%j0nNNJ5%k5l0%J5K0K5J0nj5j5j0j0j5j0j5n%Nj0NK0K5%j0l5
-84C0k5j5NJ0J0J0J0nnJ0nk5j5j0J0J5K0Nj0k5k5j0J5L0K0K0%k5j5%%J5J5Nnj0nn%%Nnj5k0
-87b0j0k0NNJ0NNJ0NN%%NnnNNnJ0J0%J5J0NNJ0J0k0j0J0j0%%j0nj5j5nnj0k0%K0K5L5J5Nj5
-90D5j5%J0K0Nj0l5k0NJ0K0K0K0J5%k0j0j0j5j5j5j0%Nk5k0j5NK0M0L5K5Nk5j5k5k0j5j0K5
-93a5J0NNj0%%%%%%N%J5L5L5J5nNnn%nj0nnj0nj0j0nj0nj5%NK5K0J0j0k0j5j5nJ0J0%%J0J0
-96C0nk0nk0j0J0K0K5J5nj0j0%J0J0j0k0k5J0L0K5K5N%%%n%n%%%nj5k0J0L0K5nj5%NJ5K0N
-99A15NK0K0%k0k0j5k0l0j0j5k5j5j0k0nJ5K0NK5L5J0k0l0l0nJ5K0J0%J0J0L0K0J5k0j5k0
-102E5j0k0k0j5k0k0J0%%J5K0L0nj5n%NnK5L5L0K5J0nJ0n%J0Nnnj5j0j0j5nnj5j0J5nJ0J0
-105G5J5n%k5j5%K0K0%j5k5k0j0k0j0J0K0J5J5Nj0NnnNj0%NNnNJ5j0nJ5J0J0J5Nj5l0k5j5
-108A0J5K5K0K5K5J5K5K0%j0j5N%j5nnj0j0j5j0NJ0j5l5l0j0nJ5%j0j5k0j0j0%J5K0K0L0M0
-110H5J5j0k5nK5Nj5k0%nJ5J0K0%nnj0nk5k5nnk0k0j0J5L0L5L0J5NJ0K0K0Nk5m5k0k0j5j0
-113A0J0L0L0J5J5J5J5%%J0j0k5l0l5k5k5j0J5J5Nnj5J0%j0n%nn%nnn%n%J0J0k5l0j5K0L5
-116b5NN%k0J0J0nK0%NJ0Nnk0k0nj0j5k5%K0J5NL0J5K0J5K0NNJ0NnJ5J5nnn%j0l0m0m5k5J5
-119d0M5M5K0j5l0l0j5J0J0nk5j0L0M0N0L0NnNnnl0l0k0J0K0K0J5%%J5%J0J5n%J5J0%%NNj0
-122A50k0m0l5k5k5n%%K5Nj0k5k5J0K0L5L0J0nnJ5L0K5J0%k0n0n0l0nj5NK0L0K0Nj5j0nj5
-125A0j0j0k5nJ5K5K0K0J0nk5k0j5J0%n%nn%NK0K0Nj0k5j0k5j5%J0K0K5J0j0j0J0NJ0J0J5
-127D0%NJ0nk0j5j0j0j5j0j5NJ0NNJ0NNNK0%NJ5K0n%J5%k0l0l5k0j5k0j0k0NL0L0L0J5NNj0
-130A5nJ0J0%%%nJ0NNNJ5%nJ5NNj5k5j0%%j0nk5NK0N%j5j0NJ0%k0Nn%%N%N%K0J5nj5nnj0l0
-134c0j5J5L5M0%NJ5j0j5l5l0j5%K0K5Nj0NK0L5J5J5J0K0k0j5j5j5j0J0J0j0k5l0l5k0k0J0
-137f5K5L5J0J0J0J5%N%%J0nNNj0j0j0nk0%j0j0J0J0%K0K0nNJ0K0J5nl0NNj0J0K0J5j5k0N
-139G0%J5nj5%j0nnnj0%k5j0K0J5n%j0NJ0J5nk5%J0N%j5j5J5J5J5K0j0k5l0k5l0k5j0J5j5
-142i0J0K5J0j0j0%J0NNNJ0K0%j5nJ5L0J0%NJ0k0nNK5M0Nk0m0l5k0K0L0N%%Nj0j0j5j0j0j5
-145c5j5j5K0K0K0K0N%%NnNJ5j5j0k5k0k0NK0J5J0%J0K0j0l0l0j0J5L0K5n%J5J5J0J5%k0l5
-148A5m0%K0NJ5J0K5K5J5nJ0K0j0k5j5J0J0k0k5j5k5m5l0k0J0NJ0NJ5%%j0J0J0K0J5K0K0K0
-151E5K0K0nj5nj5j5%K5K0J5nJ0Nn%nnNj0n%nJ0Nnj0j5k5%J5K0K5J5j5m5m0k0%J5L0L5M5K0
-154A40K0nj5l5m0m5j5nNJ0j5nJ0J0j5k0J0J5L0K0J0Nj0j5k0nJ0K0J5J0nk5j5j5k0j5Nnj0
-156c0nJ0K5K0Nk0k5k5nNJ5J5NJ0J5J5J5j0k5l0%%%J5J0K5L5J0j0k0k5%%J0J5%k0k5%K0J5
-159C5j0n%%k0j5j5%K0J5J0nNNj5j0k5N%J5J5N%j0n%j5%j0nJ0J0NJ5J0%N%j0j0NK5K0J0J0
-162G0J5nl0k0j0j5k0k5j0K0J5J5K0%j5Nj0%nj0%J0J0%nJ5K5Nk0j0%j0nnj0j0n%N%%J5j0%
-165b0J0NJ0J0J0J5K5J0%k5nNJ5%k5j5K0K5J5J5nk0k5j5nJ0%J0L0Nj5n%j5j5j0j0J0K5K0K0
-168I0nl0k5j0J0K0NK5K0J0K5J0NnNnj0l0l0nj5%J0j5l5l5k0nK0J5Nnj0j0j0j0%J0L5L0K0
-171D5%nnNNN%nnnnj0nnnj0%J5j5k5j0J0J0j0l0j5J0K5L0J5J5%k0k0%J0%NNj5k0l0j0J5J5
-174d5J5J0J0nnJ0J5J5K0J5J0j5%%k0j0%J5J5nnJ5NNNNNNN%K0K0%j5j0j0%j5j0nj0j0N%L5
-177H5K5J0j0k5l0l5k5j5J0K5L0%NNJ0K5K5Nk5l0j5NJ0j0J5Nk5k0%%%J5nNNJ5j0NN%Nj0j0
-180E0nK5K5L0J0%j5j0j5j0k0Nj0j0J0J0NJ0K5K0J0j5k5%%%nnj0nnnj0n%%n%%%n%J0K0J5J5
-183A00J0j5k5k5j5%J5K5K0Nk0J0J5%n%nJ0%%J5J0J5J0j0k5l0j0n%%nj0Nn%%%%%j5j5k5j0
-186a0k0j5k0j5J0K0K0J0%%NNj0J0J0nk0nK0J5J0%%NnNK0M0K0%K0NJ0j5j0Nnj0nnNNj0j5k0
-189E5k0J0J5J0nj0J0N%N%%%n%%n%%%nj0N%nNnj0k0k0J5J0%k0l0k0j0j5J0J0NJ5L5K0nj5k5
-192b0j5J0Nj5j0%%j0nnnnL0K5L5K5nn%j0nJ0J5j5j5j0J5J5NnNK0M0L5nk5n5n0l5nL0L0J0
-195B5nm0k0nJ0Nj0%%%j5k0%J0K5K0K0L5L5J5j0nj5j5j0n%j0k5k0%K0K0J5J5K0J0nk5k0j0
-198A0NNnJ0NNNNNNNNNJ0NN%%%%j5k5NK0%k0l0k0j5j5k0j0NK5NK0N%J5K5L5K0%j0%%%%%J0
-201A00K0%l0k0k5k5J0K0K0Nj0k5j5k0n%nnj0%J0j5%L0K5Nj0k0k5nK0L5M5J5n%j0%%j0m5m0
-204b0k0J0K0K5K5J0J5j0nl0k5j0J0K5%j5j5%J5K0J0J0NJ0J0J0J0J0nk5j5j0l0k5j5NNj0j5
-207d0J0j0Nn%NK0J0J0J0J0J5NNk0nnK0L0L0K0Nj0j5J0%j5j0%L0K5%k0l5k0j5j5nJ5N%j0j0
-210C0J5K0J0nN%k0l5m0j5K5L0L5K0nk5j0J5J5J0nl5j5j0J0J0J0j0j0j5l0j0%J0J5J0%nNN
-213EJ0NNJ5%k5k5%NK0J0L0L0J5j5n%k0%%n%j0j5NNL0K0J0j0j5k0j5j5nJ5nJ5N%NNnnk0k5
-216EnNM0L5Nk0k0NK5J0j5k5j5nJ5J5j0k5%K0K0Nk0j5j0j5%K5L0L5L0Nl0l5k5j5%%J0j0k5
-218@l0l5k5%J5J0L0L0K0NnNK5Nj0j0NJ5J0J0%nJ0N%N%%k0j5j0Nk5k5NK0%J0J5J0J5J5J0N
-221A00K0J5Nj5l0l0j0j0k0k0j0k0j0j5j5nj0j0nJ5L0K5K0L5L0J5j0j5nk0nj5%J5L0L5J5%
-224A00j5j5k0j0j5k0J0K0L0L0K0J0k0j5k0k0j5l0m5l0l5l5nNJ5J5J5J5J5J5K0J0K0K0J5j0
-227B5j5k5%J0K0J0%NNNNNJ0n%%n%%n%%%%%NnnNnj0j5%nj5j5%NJ5%J5K5K5Nk0j0j5k0j0%L0
-230B5N0M5K0Nj0k5N%N%j0%Nj5k5k0%K0J0K5K5J0l5n0j0L0L5NnnJ0J5J5J5k5k0k0k0k0k0j0
-233C0k0j5K5M5K5%k5m0n0l0J0K5K0%NJ5nnJ5%%J0nnJ5j0J0NnN%N%K5K5K5K0j0m5m5j5j0k0
-236@j0j5j5j0j5j5J0NJ0J0NJ0NJ0N%%Nk0j5J0K0Nj0N%k0j5J5J5J0J0J5NJ5J0J5J0J0j5%%
-239G0%%n%N%NNN%N%J0J5%nk5nJ5K5J5J0J5J5nk5l0nJ0nnJ0J0nnJ0j0j0k0nnj5k5NJ0L0J5
-242A00K5j5j0j0j5nJ0J5j0j5j5J0K0K5NJ0J5%j5j0l0k0j5NK0Nj0j0NK5M5M5K5j0m5n0l0m0
-244C0j5%J0j0j0j0n%J5M0M5K0nj5k5j0%J0j5l0k0NJ0J5K0nk0nK0J0%NJ0J0J0%J0K0nj0nj0
-247H5j0l0k5NN%nNK0O0M0j0m0n0l0j5n%Nj0J0Nk0j0%K0L0L5K0j0n%k0j0k5j0NJ5Nk5k0j5
-250c0j5NNJ0J0j0nN%NNJ0J5J5J5J0J5J5J5nnj0nnj0nn%%%%NnnNK0J5L0J0j5j0k5n%%%%%%
-253F5nJ0n%j0NNj5j0NK0Nk5k0J0%j0nNK0J5J5K5L5Nnj5%j0j0nj0k0%%J0J0N%J0%J0k5k0m5
-257B0n0j5J5%%j5j0j5j0J0K5K0K0%k0nj0nj0j5%J5K5K5J0J0%L0L0K5nj0j5%n%%%k0l0l5%
-259b0K5K0NJ0J0J0J0%j5l5l0j5J5J5K0%J5NNn%nn%%j0N%%J0K5L5K0%j5j0j0j0J5j0j0nj5
-262E0J5j0nJ0%%%%Nj0n%k0k0nJ5K0j0j5k0k5k5%K0M0K5K0%%%nk5j5j0j5j0m0k0j0%L0L0M5
-265EM5M0J0%j5NNNNJ0nj0J0J0j0k5k5n%j5j5j0%NK0J5J5j5j0nj0j0nJ0L0L0J0J5%%J0nJ0
-268A25Nnnj0j5j0j0nj5nnj0K0K0j0k5m5k5%J5Nj5j5%NJ5J5J0J0j0n%J5K5NNNJ0nJ5J0NNK0
-271A15K0Nj5k0l0j0j5k5k0k0J5J0J5J5NN%NL0K0nnl0k5%J5J5%k0l5k5j5%J5K5L0L0%%NJ0
-274I0nnNJ5nk5J5K5%l5l0nNK0K5J5nnj0nj5J0K0%K0K0NNK0j5j5j5j0j5k0j0j5j5nnj0%j5
-277@j5%J0K5L0Nj0k5k5j0N%%NN%%NNnNnj0k5j0L0L0J5j5m0k5%J5K0J0%%J5J5L0%j5j0j5k0
-280@j0j0nk0k0j0K0K5M5L5L0J0n%NN%%N%%nnnj0j0%%j5j0j5j0j5%NJ5j0j5j5k0nNL5L0J5
-283D0J0K0K5Nnj0j5j0NJ0J0NNn%k5j5NK0K5K0nj0l0l0j5NJ0%j0NJ5J5J5J0j5l5j5nJ5N%%
-286D5NNNJ5%k0j5k0j0J0L0L0J5j0%Nj0n%j0%NnnNj0NNj0n%J0j5j5%NJ0k0%K0K5L0K0Nj5l5
-289G5k0J0%nk0k0n%K0K0%j0j5j5j5nnk0NJ0K0K5J5M0M5K5nj0%%k0k5k5j5K0M0L5K0nnk0m0
-292A00k5j0J0J0nj5Nnj0k0k0k5j5j5j5J0K5L5L0K0j5%J0N%J5K0%k5l0k0j0nJ0K5J0K0J0%
-295H5%j5%Nk5l5j5J5J5J5K0K5%k0NK0K0Nk0j5j5k0j0N%j0j0j5j5K0L5L0N%nj0k5k0k0%j5
-297a0nnj5j0j0J0J0NJ5J0NJ0J5NJ0J0NK0nNJ5K0Nj5k0l5nJ5J0j0nnnj5Nj0n%nn%%n%n%nj5
-301b5NK0K5K5K0J5NK0N%K0J5%%j0j5Nj0nj0j0j0j5Nl0l0k0%NnNJ0K0K0K0%%nnNj5nnj0nn
-304B0j0j0nJ0J5%l0l5nM0O0M0J0nn%j0k0k0k0nj5j5%L0J5J5%K5J5NJ0J0j5m0j5j0J5nl5k0
-307a5nJ5K5J5nj5j0j5j0j0J5L0L0K0j0NnnK0nk0nJ5Nj0l0k0n%%J5nJ0N%N%NL5L0Nj0%L0K5
-310A45Nj0j5nk5j0j5k0nnnj0NK0M0L5K0%k5nj5j5l5l5j5j5j5j5K0K0K5Nj5n%Nj0nnK5J5K0
-312E0%Nj0k5j0J0K5J5%k0l5k0nj0J0%Nj5l5nnj0j0K0J5j0nnJ5nJ5J0K0J5J5j0k5k0j5j0n
-315h0j0nJ5L5K0K5L5L5L0L5Nj5l0l0k0nJ5J5J5%j0nj0N%l0l0j0%Nnnj0%j5Nj0nNJ0%N%J0
-318a5nJ0K0NJ0K0J0J5K0Nj0k0j5k0j5j5j5j5%%N%NJ5J5L0M0K0J0%nnj0k5k0nNJ5J0%j5j0
-321D5%%j5J0%j0j0NJ5%NJ5J5NJ0J0K0K0K5J5%k0k5%j0j5j0nj0%NJ5M0K0Nj5j0nk0k5k5nj0
-324E5k0J0K5K0J0%n%j0k0%N%%%K5K5%k0l5k0nNJ0nnJ0n%J5j0nJ5%%J0nnNNn%Nj0J0%%J5n
-327H5j5m5k5l0%k0j5nNJ0NN%%%%K0J5J5J5J0nN%%NJ0j0j5l0l0k0%J5K5j0j0k5j0K5L5L5J0
-330C0J0K5K0NNj0j5k5k5%%J5J5J5K0n%j5j5k0j0j0k0j5j5nNK0J5K5K5J0j0m0j5nnJ0J5K5
-333C0%%%%%j5k0J0J0j0j0nj5nj0j0nJ0J5NK0%K0J0J5%NNNnJ5J0n%j5j5nJ0j0j5j5nJ5K5L0
-336G0M0K5J0j5l0l5m0k5j0%%j0J0j5k0NJ5NJ0J5NJ5NJ5J0J0k0k0%%n%n%%nnJ5K0J5L0Nk0
-339G0k0k5nnk0%J0K5K0K5J0j0n%Nk0k5nNJ0j0%Nj5J0K0J0J0K0j0k5k5j0%nj5Nnl5k0j5J5
-342e5K5K5K0J0%%J5%N%J0J0%%Nn%j0n%nnj0Nj0%nk5k0NJ5%%Nnj0k5J0K5K5J0K0K0j0k0j5
-345B5j0j5j0J5K5K5J5%k5j5k5l5j0J0J5J5J5NJ0nK0M0L5nk5j5J5Nj0j5J0nnnj0%j0nnj0%
-348B5%J0J5nj5j5j5k5l0k0J0M0K0%J0J5%j0Nj0j0Nnnj0%Nj0nNn%j5j0J5K5L0J0nj5J0K5L0
-351G0J0N%J0nm0m0k0%NnJ0nj5nNK5%l5k5nK0K0%k0%K0J0NnnnnJ0J0J0J5K0J5K0K0%j5nj0
-354F5N%J5j0j0j0k5nJ5NJ0J0Nj5nnk0j5k0j5l0m0k0J5L5M0L0M5N0J5k0k0j0NnnJ0J0J0J0
-357A00j0n%k0k5k0nJ5J5J0J0J5nk5k5%N%j5l5l0k0%J5J0L0L5Nk5k0%J5J5J5k0j5%%NNnK0
-359A5J0%nj5K0L0NNNJ0K0%j5k0k0%j5nn%K0L5K5J5nJ0Nnj0l5k5%J5K5K0J0j0j5j0nNk0j0
-362E5nnj0j0nj5%j0nj0nnnj5NJ5NJ0J5J5K5K5J0j0nj0j0%%%%%J0J5K5L5K5%j0j5J0J5j5k0
-365A15nj0j5j5j0j5j0%%%%%%%%nnj0n%j0j0%NnN%N%N%%J5J5NNJ0J0NJ5NJ5NnNJ0J5J0nj5
-369A25l0m0j5%J5J0%%J0J0%%NL5Nj5j5j0J0N%j5j5nk0j0j5j0j0k5J0J5J5NN%Nnj0nnj0nn
-372a0j0L5L5M5K5nk5j5j0j5k0k0j0%%N%NK0K0NJ5J0J5J0N%j5l0k5nn%j0nj0j0k5k0nJ0J5
-375c0J0K0NJ5K0J5J5%%%nJ0j0%Nj0j0j0j0nnk0%J0J0J0J0J0NJ5J0nnn%j0%nnn%j0nJ5J0j5
-378C5j5j5J0Nj5J0j5%%%n%%%%%n%%j0J0Nj5%NNNNNj5j5NL0J5%k0k5nnNj0NN%%N%%N%j5nn
-381d0nnnj0J0J0J0J0%K0J0J0j0%nn%j5%%%J5J0NJ5%j0K0L0Nl0m0nnj5%Nj0l0l0J0L0K5J5
-384a0k0l5j0K0K5NK0K0J5K0j0j5J0nJ0NJ0J0J0Nj0m0n5n5k0nK0K0K0K0%k0nJ5M5L0nk0j5
-387@j0k0k0K0J0Nj0%nj5%J0k0nnnnK5M0M0K5%%%%nj0Nj5nnj0j0J5j0%N%NJ5j0k0j5%K5L0
-390D0K5K5K5Nj0j5NnnNj5%n%%j0Nn%NJ0J0NJ0J0J0J0j5nnj5k5l0NNj0j5k0j0j5j0k0n%nn
-393f5%K5J5j5j5%K0J0NJ0NK0nk0k0l5j5L0K5L0L0K0%k0k0j0%j5%L5L0J0j5j0j5k0j0J0NJ0
-396B0NNJ0NJ0n%j0N%j5j0%K5Nk0j5j5J0Nj0J0NJ0%nJ5J5nn%nj0nk0j5J5K0%j5l5k5nNJ0J0
-399c0K5L0L0K5j5j5nj5j0nK5K0%nk0j5nNNk5l0NK0J0nnJ0K0NnN%J5nl5j5nN%j0nj0j0N%j0
-402e0j0j0K0K0L5K0K5J5nNJ0nj5j0NJ5k0j0nj0nj0j0j5%J5L0K5J5Nk5nj0%J5J0%J5%J0J0
-405I0K0L5M5J0m0n0n5m0nJ0K0j0k0j0J0L0L0K0N%j0k0k0nj0%%n%n%%nj0J0j5j0%nnNJ5Nj5
-408a0j0j0NK5L0N0K0Nn%%n%nnnn%j5J0j0j0%j0nn%nk0j0J0J0Nn%%k0j5%K0K0%j5j5j5J0N
-411a0j0%%j0NN%NNJ0%%J0K0L0K5K5J0k5j0%nj0j0j0%j0j5%NNJ5%NJ0%J5n%%n%%n%N%nJ0J5
-415I0K0Nk5n0n0l5NL0L0J0nNJ0j5nj0L0N0L0%N%%J5nNNl0l0l0l0k0j0J0J5L0J5j0nk0k5j0
-418el0nK0J5%J0J0NJ0nk5k0nk0j0l0nK5K5L0K5K5%k0k5NNJ0Nl0j0NK0L5Nn%J5K0K0j0k5k5
-420C5j0j0k5l0l0%NNNNNNJ0N%n%%n%%%NJ0J5L0L0K0J5j0j0j0j5j0j5j5j0j5%J0%NNNNNNN
-424B5NNnJ0J0nNJ5%k0k0nK0Nj5nnJ0%nnNj0J0NK0M0L0nk0k5%n%J0j0j5k0nj0NNNJ0nj5j5
-427EnNJ0j5j0%NJ5J5K0J5Nj5j5k5j5%K5J5j0j0NK0J0%j0l0l0n%J5j5nj5nnj0n%j5J5M0K0
-430a0J5J5J5J5J0nnJ0j5J0J0j0nNJ5k0k5l5m0k5%K5J5J5K0L0J5Nk0nK0J5J5j0nNj0k5l5%
-433eK5L5N0K0nk0k5nj5k0j5j5j5n%k0J5M0L5J0k0l0j0K0J0K0K5J0%k0j0j0%k0j5%NJ0J5J0
-435E5nNJ5J5J0j0l0l5n%nk5l0J5M5M0K0J0J5J5nj0nnk0%%j5n%%nNnj5J0j0j5j5j0J0J0K5
-438C5K5L0j0k5j5k5k0NJ5J5nnK0J0%J5Nnj0j0j0%j5j5%nJ5J0%NJ0NNj0NNj0%%J0nk5k5NJ0
-441A0j0l0j0NJ0J0J0J0J0J0J0J0K0%k0k5k0k5nK5L0J5j0j0J0J5J0J5j5nj0j0j0j0j0j0%N
-444e%Nj0J0J0j0nnnnj0nnnj0J5%%NN%NNNNNNNJ0%j5m5l0k0NK0L0L0L5M0K0j0l0k5%J0%%j5
-447A5j5n%nnK0K0K0K5NL0L0Nk0k5k5k0%J5J0%%%n%%nK5K5Nnk5k5j0K0L5L0K0NNk5l5l5l0
-450D5j5j0j5j0j0NNNJ0J0J0J0J0K0Nj0k0k5nJ5K5L5J0nk0l5l0j5K0K5J0NJ0J0J5K0J0nl0
-453H5k0j5%%NNj5j5j0j5n%n%%n%%J0L5K5K0nj0k0%%%N%%N%%J0j0nN%%%%nnj0j0%j0j0%J0
-456A5J5K0Nj5k0k0k0j0j5j0j0%J0K5L5L0K0J5%nk0j5j0n%Nnj0J0J5L5J0%j0j0j5k5l5l5k5
-459h0j0J0K5K5%j5j0NJ5J5N%%NK5K0J0%k0%nJ0J0K5j0nk5k0j0NJ5L0K0J0J0J0K5L5Nk0l5
-462A05m0j5nNN%nj0nj0j0nnj0j5j0j0j5nJ0N%%j0nnJ0K5L0L0K0j0k0k0j0N%j0nK5L5L0%k0
-465E0k0n%N%Nnk0nj5k0k0J0J5K5Nk0j5nnJ5J5K5J5Nl0nnj0j0j5j0j0j0J0L0K5J0K0K0K0K0
-468H5j5j5j5j5j5j0j5j0j0J0L0L0J5J5J0J5nnnj0nnnnnj0%j0nj0nnNNJ0%NNNNNNNNNNNNn
-471G0%n%NN%j5l5j5NNNj0j0k5k5k0%J5K5N%%%%nJ0M5N5L0Nk0l0k0n%j5k5J0L5K0Nj0k0l5
-474A0k0%K5L5L0Nl0k5%J5J5%k0k5k0k0NK0nj5nnK0Nk0j5nNj0J0j5NNj0J0NJ0J0J5%%K0K5
-477D0K5Nk0%nK0L0K0nj0nNJ5Nj5k0l5k5l0%J0L5M0M5L5%k5k0nj5j5k0j0k0j0J0K0K0J5N%
-480I0%Nj0l0l5l0k0%J0K5K0NnnN%nNJ0j0n%L0J0j5j0k0j0J0K5J5J0nnJ0NNJ0%J0nk0k5j0
-483C5J0J0J5J0J0J0k5k5l0k0nj0Nj5j5NNj0j0J5K5L0%j0k0k0%n%nK0L5L0J0%j5j5nj5j0j0
-486a5j0NNNNN%NJ0NJ0K0%J5J0J0J0%k0nj0j0nj5nnj0nj0Nk0nnnj0nnnnj5%J0J0J0NM0K0%
-489A5%j5NJ0J0K5Nnj0j0J0J0j0j0J0nn%%l0k5NK0M0K5J0J0Nj5l5m0k5%K0N%%NK5K0j5j5k0
-492@nJ5J5K0J5J5nnj0nk5k0k5k0nK0NNNNNJ0J0J5Nj0k5nJ0L0K5J0Nj5l0m5m5k5nJ5%NK5J0
-495c0N%nj0J5K5M0J5j0j5%n%K0%n%%%N%N%%%N%j5k0k0j0NL0K5K0K0K0J5J5k5l0n0m0j0j0
-498b5j0%J5J0NNNNNNNNJ0%%n%%n%%%%%%%%%%K5L0K5L0K0N%k0k0j0j0k0j5k0nk0k0j0NK5N
-501C0j0Nnj5j0j0j5j0j0k0nL0M0L5L5%k5k0nj0%%nNJ5NJ5K5K0k0l5m0k0K5K0Nj5j0%K0K5
-504D0K5K5%j5%nnj0Nj0n%Nnn%Nj0Nj0%%Nj0nN%%n%%%nNNK0J0J5J5J0NK0nk5k5j0j0k5j5j5
-508a0J0J5NJ5J5NJ5Nnj5j5nJ5J5K0J5J0j0J5%k0j0J0K5%j0%nn%%n%%%%%J5L0M0J5j5l5k5
-511A20k0nk0j0%j0j0%Nj0j0%NNNNNJ0NNNj0n%%nn%n%n%J0K0j0k5j5j0j5j5j5j5j0j5j0nJ5
-514g0L0L5J0j5m0n0k5K5N0K5J0J5K5J0N%NK0n%J5J0J0J5J0nk5k5%K5L0M5K0nj0nj0j0%j0
-516A35nj0nnj0n%%j0n%%nj0%%j0%n%nj5J5%n%%%%j0J0%nj0J0n%J5J5J5J5J0J5K0J0%NJ0j0
-520A50j5l5l5k0k0k0J0K0K0Nj5k0%K0Nk0j5j5NK5%j0j5k5k5j0%nJ5J5J0K0%L0J0J5%j5j0
-522C0K0L5K0j0l5m0k5j5J5K5N0L0J5N%%N%%%%nk0j5%j5j5j0j5k5m0l0l0J0L5K5K0K0K5L0
-525G0J5k5l5n0j5%%J5%nJ5J0nj0k5k0j0NK5K5NJ5J5J0J5J5J0K5Nk0j0j5k0nk0k0n%K0K0N
-528B5NK0K0Nj0j0%k0j5n%k0nj0k0%NL5L5NJ5%nJ5N%J0n%n%n%nn%j5j5j0j5J5K5K5J0j0k0
-531D5nk0k0j0j0k0nK0J5n%J5J5nJ5J5J0J5J5NK5Nnj0nnnj0nn%j5NJ5K5J5j5j5n%j0N%j5n
-534E0%nnj0%nnn%NK0J5J5NK0K0NNj0Nj0%%j5Nj0%nj0Nk0k0J0K5K5Nj5%%k5m0k5n%nJ0J5K5
-537D0K5K0K5nk0%J5J5%j0J0Nj0%Nn%j0k0j0J5NNj5l5NNJ0%N%%Nnj0j0nNNnj0k5NM5M5L5J0
-541A55NJ0%k0k0k0l5k0nj0%N%NN%j0K0M5M0L5K0J0nk5l5l0k5%J0K0j0k5l0k0%N%%nnn%J0
-544D0M0L5L5M0K0nm5n0l5k5NK0K0NnJ0Nnk0m0m0k0n%J0nj0J5N%k0nK0K5%j5nK5L0M0J0nj0
-547H5j0nj5%%j5J0nn%j0J5L0K0K0j0j5nj5j5j0%J0L0K5j0m5m0j5j5j5%K0J5%j0nJ0L0M0K5
-549I5nl5nJ0Nj0j0k0nJ0J0J0k0k5n%n%%J0J5nNJ0%J5NN%J5NNJ0Nj0%J0j5%%%%k5k0NK0nn
-553E0j0%%%K5M5K5l0l5k0nj0j0nk5k0k5k5j0J0J0L5M5L0K5N%nnnnj0nj0%Nj5j5k5k0J0N%
-556b5k0j0K0J5nj5%J0NJ0J0K0%J0N%N%%%%N%nn%nn%n%%N%NN%NNJ0J5J5J0j0l0l0j0NNj5l0
[truncated: 9,600,179 more chars]
