# Supplementary material for: Discovery of RNA-binding fragments using biolayer interferometry
Source: RSC Med Chem. 2025 Sep 19;16(11):5629–40. doi: 10.1039/d5md00673b (PMC12483148; doi:10.1039/d5md00673b)
Supplement: MD-016-D5MD00673B-s002 [file MD-016-D5MD00673B-s002.zip › NMR_assay_data/15_A1G2_7020410080.jdx]

##TITLE=	20240718 A1G2 7020410080 15
##JCAMP-DX=	6.0	$$ MestReNova 14.2.0-26256
##DATA TYPE=	LINK
##BLOCK_ID=	1
##BLOCKS=	13   
##ORIGIN=	Mestrelab Research S.L.
##OWNER=	jan-ake
##$MNOVA/LINK_BLOCK_TYPE=	DOCUMENT
##TITLE=	(1) 20240718 A1G2 only.10.fid


(2)  #
##JCAMP-DX=	6.0	$$ MestReNova 14.2.0-26256
##DATA TYPE=	LINK
##BLOCK_ID=	2
##BLOCKS=	2    
##ORIGIN=	Mestrelab Research S.L.
##OWNER=	jan-ake
##$MNOVA/LINK_BLOCK_TYPE=	PAGE
##TITLE=	 #
##JCAMP-DX=	6.0	$$ MestReNova 14.2.0-26256
##DATA TYPE=	LINK
##BLOCK_ID=	3
##BLOCKS=	1    
##ORIGIN=	Mestrelab Research S.L.
##OWNER=	jan-ake
##$MNOVA/LINK_BLOCK_TYPE=	ITEM	$$ Molecule
##$MNOVA/ITEM/POLYGON=	(XY..XY)
5320.14,5833.39
6080.47,5833.39
6080.47,6150.11
5320.14,6150.11
5320.14,5833.39
##$MNOVA/ITEM/Z=	1
##$MNOVA/ITEM/ANGLE=	0
##TITLE=	
##JCAMP-CS=	3.7	$$ MestReNova 14.2.0-26256
##ORIGIN=	Mestrelab Research S.L.
##OWNER=	jan-ake
##BLOCK_ID=	4
##NAMES=	
##ATOMLIST=	
$$ AN	AS	NH
	1	C	1
	2	C	1
	3	C	 
	4	C	1
	5	C	 
	6	C	 
	7	C	3
	8	C	3
	9	N	1
	10	C	 
	11	O	 
	12	C	2
	13	C	 
	14	N	 
##BONDLIST=	
$$ AN1	AN2	BT
	1	2	D
	2	3	S
	3	4	D
	4	5	S
	5	6	D
	1	6	S
	6	7	S
	3	8	S
	5	9	S
	9	10	S
	10	11	D
	10	12	S
	12	13	S
	13	14	T
##MAXRASTER=	32768
##XY_RASTER=	
$$ AN	X	Y	Z
	1	-31616	-16	0
	2	-31422	95	0
	3	-31422	318	0
	4	-31616	430	0
	5	-31809	318	0
	6	-31809	95	0
	7	-32003	-16	0
	8	-31229	430	0
	9	-32003	430	0
	10	-32197	318	0
	11	-32197	95	0
	12	-32390	430	0
	13	-32584	318	0
	14	-32768	224	0
##END=	
##END=	
##TITLE=	20240718 A1G2 only.10.fid

##JCAMP-DX=	6.0	$$ MestReNova 14.2.0-26256
##DATA TYPE=	LINK
##BLOCK_ID=	5
##BLOCKS=	1    
##ORIGIN=	Mestrelab Research S.L.
##OWNER=	jan-ake
##$MNOVA/LINK_BLOCK_TYPE=	ITEM	$$ NMR Spectrum
##$MNOVA/ITEM/POLYGON=	(XY..XY)
5321,5835
8722,5835
8722,8208
5321,8208
5321,5835
##$MNOVA/ITEM/Z=	0
##$MNOVA/ITEM/ANGLE=	0
##TITLE=	20240718 A1G2 only.10.fid
##JCAMP-DX=	6.0	$$ MestReNova 14.2.0-26256
##BLOCK_ID=	6
##DATA TYPE=	NMR SPECTRUM
##DATA CLASS=	XYDATA
##NUMDIM=	1
##ORIGIN=	Bruker BioSpin GmbH
##OWNER=	nmr
##.OBSERVE FREQUENCY=	600.07281942800000252
##.OBSERVE NUCLEUS=	^1H
##.SOLVENT NAME=	H2O+D2O+DMSO
##.PULSE SEQUENCE=	noesygppr1d
##LONGDATE=	2024/07/18 23:31:03.000
##.ACQUISITIONMODE=	SIMULTANEOUS (DQD)
##$ORIGINAL FORMAT=	Bruker XWIN-NMR
##$MNOVA/SCALES_VERSION=	9
##$PARAMETER FILE=	(acqus, ASCII, /Volumes/jahus0271/20240718%20A1G2%20only/10/acqus, 0)
$$ ##TITLE= Parameter file, TopSpin 4.3.0
$$ ##JCAMPDX= 5.0
$$ ##DATATYPE= Parameter Values
$$ ##NPOINTS= 12	$$ modification sequence number
$$ ##ORIGIN= Bruker BioSpin GmbH
$$ ##OWNER= nmr
$$ $$ 2024-07-18 23:28:01.114 +0200  nmr@CZC7319KW6
$$ $$ C:/Bruker/nmrdata/jahus0271/20240718 A1G2 only/10/acqus
$$ $$ process C:\Bruker\TopSpin4.3.0\prog\mod\xwish3.exe
$$ ##$ACQT0= -5.12477730502602
$$ ##$AMP= (0..31)
$$ 100 100 100 100 100 100 100 100 100 100 100 100 100 100 100 100 100 100
$$ 100 100 100 100 100 100 100 100 100 100 100 100 100 100
$$ ##$AMPCOIL= (0..32)
$$ -1 0 0 0 0 0 0 0 0 0 0 0 0 0 0 0 0 0 0 0 0 0 0 0 0 0 0 0 0 0 0 0 0
$$ ##$AQSEQ= 0
$$ ##$AQ_mod= 3
$$ ##$AUNM= <au_zg pcal=1>
$$ ##$AUTOPOS= <Barcode: 3003141342>
$$ ##$BF1= 600.07
$$ ##$BF2= 600.07
$$ ##$BF3= 600.07
$$ ##$BF4= 600.07
$$ ##$BF5= 600.07
$$ ##$BF6= 600.07
$$ ##$BF7= 600.07
$$ ##$BF8= 600.07
$$ ##$BWFAC= (0..63)
$$ 0 0 0 0 0 0 0 0 0 0 0 0 0 0 0 0 0 0 0 0 0 0 0 0 0 0 0 0 0 0 0 0 0 0 0 0
$$ 0 0 0 0 0 0 0 0 0 0 0 0 0 0 0 0 0 0 0 0 0 0 0 0 0 0 0 0
$$ ##$BYTORDA= 0
$$ ##$CHANFCU= (0..24)
$$ 0 1 0 0 0 0 0 0 0 0 0 0 0 0 0 0 0 0 0 0 0 0 0 0 0
$$ ##$CHANREC= (0..24)
$$ 0 1 0 0 0 0 0 0 0 0 0 0 0 0 0 0 0 0 0 0 0 0 0 0 0
$$ ##$CHEMSTR= <none>
$$ ##$CNST= (0..63)
$$ 1 1 1 1 1 1 1 1 1 1 1 1 1 1 1 1 1 1 1 1 1 1 1 1 1 1 1 1 1 1 1 1 1 1 1 1
$$ 1 1 1 1 1 1 1 1 1 1 1 1 1 1 1 1 1 1 1 1 1 1 1 1 1 1 1 1
$$ ##$CPDPRG= (0..8)
$$ <> <> <> <> <> <> <> <> <>
$$ ##$D= (0..63)
$$ 0 2 0 0 0 0 0 0 0.01 0 0 0 2e-05 0 0 0 0.0002 0 0 0 0 0 0 0 0 0 0 0 0 0
$$ 0 0 0 0 0 0 0 0 0 0 0 0 0 0 0 0 0 0 0 0 0 0 0 0 0 0 0 0 0 0 0 0 0 0
$$ ##$DATE= 1721338263
$$ ##$DATE_START= 1721338056
$$ ##$DE= 41.33182
$$ ##$DE1= 4.5
$$ ##$DE2= 2
$$ ##$DEADC= 0.5
$$ ##$DECBNUC= <off>
$$ ##$DECIM= 1120
$$ ##$DECNUC= <off>
$$ ##$DECSTAT= 4
$$ ##$DEPA= 4.5
$$ ##$DERX= 1.5
$$ ##$DIGMOD= 3
$$ ##$DIGTYP= 17
$$ ##$DR= 32
$$ ##$DS= 2
$$ ##$DSPFIRM= 4
$$ ##$DSPFVS= 21
$$ ##$DTYPA= 2
$$ ##$EXP= <NOESYGPPR1D>
$$ ##$ExpStatus= 4
$$ ##$FCUCHAN= (0..9)
$$ 0 1 0 0 0 0 0 0 0 0
$$ ##$FILCOR= 0.9566
$$ ##$FL1= 0
$$ ##$FL2= 0
$$ ##$FL3= 0
$$ ##$FL4= 0
$$ ##$FN_INDIRECT= (0..7)
$$ 0 0 0 0 0 0 0 0
$$ ##$FOV= 0
$$ ##$FQ1LIST= <>
$$ ##$FQ2LIST= <>
$$ ##$FQ3LIST= <>
$$ ##$FQ4LIST= <>
$$ ##$FQ5LIST= <>
$$ ##$FQ6LIST= <>
$$ ##$FQ7LIST= <>
$$ ##$FQ8LIST= <>
$$ ##$FS= (0..7)
$$ 83 83 83 83 83 83 83 83
$$ ##$FTLPGN= 0
$$ ##$FW= 2.4e+08
$$ ##$FnILOOP= 0
$$ ##$FnMODE= 0
$$ ##$FnTYPE= 0
$$ ##$GPNAM= (0..31)
$$ <> <SMSQ10.100> <SMSQ10.100> <> <> <> <> <> <> <> <> <> <> <> <> <> <>
$$ <> <> <> <> <> <> <> <> <> <> <> <> <> <> <>
$$ ##$GPX= (0..31)
$$ 0 0 0 0 0 0 0 0 0 0 0 0 0 0 0 0 0 0 0 0 0 0 0 0 0 0 0 0 0 0 0 0
$$ ##$GPY= (0..31)
$$ 0 0 0 0 0 0 0 0 0 0 0 0 0 0 0 0 0 0 0 0 0 0 0 0 0 0 0 0 0 0 0 0
$$ ##$GPZ= (0..31)
$$ 0 50 -10 0 0 0 0 0 0 0 0 0 0 0 0 0 0 0 0 0 0 0 0 0 0 0 0 0 0 0 0 0
$$ ##$GRPDLY= 76
$$ ##$HDDUTY= 20
$$ ##$HDRATE= 1
$$ ##$HGAIN= (0..3)
$$ 0 0 0 0
$$ ##$HOLDER= 562
$$ ##$HPMOD= (0..32)
$$ 0 0 0 0 0 0 0 0 0 0 0 0 0 0 0 0 0 0 0 0 0 0 0 0 0 0 0 0 0 0 0 0 0
$$ ##$HPPRGN= 0
$$ ##$IN= (0..63)
$$ 0 0 0 0 0 0 0 0 0 0 0 0 0 0 0 0 0 0 0 0 0 0 0 0 0 0 0 0 0 0 0 0 0 0 0 0
$$ 0 0 0 0 0 0 0 0 0 0 0 0 0 0 0 0 0 0 0 0 0 0 0 0 0 0 0 0
$$ ##$INF= (0..7)
$$ 0 0 0 0 0 0 0 0
$$ ##$INP= (0..63)
$$ 0 0 0 0 0 0 0 0 0 0 0 0 0 0 0 0 0 0 0 0 0 0 0 0 0 0 0 0 0 0 0 0 0 0 0 0
$$ 0 0 0 0 0 0 0 0 0 0 0 0 0 0 0 0 0 0 0 0 0 0 0 0 0 0 0 0
$$ ##$INSTRUM= <CAB AV4 600 MHZ BASIC>
$$ ##$INTEGFAC= (0..63)
$$ 0 0 0 0 0 0 0 0 0 0 0 0 0 0 0 0 0 0 0 0 0 0 0 0 0 0 0 0 0 0 0 0 0 0 0 0
$$ 0 0 0 0 0 0 0 0 0 0 0 0 0 0 0 0 0 0 0 0 0 0 0 0 0 0 0 0
$$ ##$L= (0..31)
$$ 1 1 1 1 1 1 1 1 1 1 1 1 1 1 1 1 1 1 1 1 1 1 1 1 1 1 1 1 1 1 1 1
$$ ##$LFILTER= 100
$$ ##$LGAIN= -5
$$ ##$LINPSTP= 0
$$ ##$LOCKED= yes
$$ ##$LOCKFLD= -6305
$$ ##$LOCKGN= 129.486114501953
$$ ##$LOCKPOW= -18
$$ ##$LOCKPPM= 4.69999980926514
$$ ##$LOCNUC= <2H>
$$ ##$LOCPHAS= 280.4728
$$ ##$LOCSHFT= yes
$$ ##$LOCSW= 0
$$ ##$LTIME= 0.349999994039536
$$ ##$MASR= 4200
$$ ##$MULEXPNO= (0..15)
$$ 0 0 0 0 0 0 0 0 0 0 0 0 0 0 0 0
$$ ##$NBL= 1
$$ ##$NC= 0
$$ ##$NLOGCH= 4
$$ ##$NOVFLW= 0
$$ ##$NS= 32
$$ ##$NUC1= <1H>
$$ ##$NUC2= <off>
$$ ##$NUC3= <off>
$$ ##$NUC4= <off>
$$ ##$NUC5= <off>
$$ ##$NUC6= <off>
$$ ##$NUC7= <off>
$$ ##$NUC8= <off>
$$ ##$NUCLEUS= <off>
$$ ##$NUSLIST= <automatic>
$$ ##$NusAMOUNT= 100
$$ ##$NusFPNZ= no
$$ ##$NusJSP= 0
$$ ##$NusSEED= 54321
$$ ##$NusSPTYPE= 0
$$ ##$NusT2= 1
$$ ##$NusTD= 0
$$ ##$O1= 2819.5
$$ ##$O2= 2819.428
$$ ##$O3= 2819.428
$$ ##$O4= 2819.428
$$ ##$O5= 2819.428
$$ ##$O6= 2819.428
$$ ##$O7= 2819.428
$$ ##$O8= 2819.428
$$ ##$OVERFLW= 0
$$ ##$P= (0..63)
$$ 8.05 8.05 16.1 0 0 16.5 25 50 20000 0 0 80000 80000 1000 0 0 1000 2500
$$ 100000 600 0 0 0 0 0 180 100000 8.05 0 1000 0 0 20000 0 0 0 0 0 0 0 2000
$$ 0 0 0 200 0 80000 46600 10000 30000 66000 0 3300 0 4000 0 0 0 0 0 0 0 0
$$ 0
$$ ##$PACOIL= (0..32)
$$ 1 5 0 3 4 2 0 0 0 0 0 0 0 0 0 0 0 0 0 0 0 0 0 0 0 0 0 0 0 0 0 0 0
$$ ##$PAPS= 0
$$ ##$PARMODE= 0
$$ ##$PCPD= (0..9)
$$ 0 70 0 0 0 0 0 0 0 0
$$ ##$PEXSEL= (0..9)
$$ 1 1 1 1 1 1 1 1 1 1
$$ ##$PHCOR= (0..31)
$$ 0 0 0 0 0 0 0 0 0 0 0 0 0 0 0 0 0 0 0 0 0 0 0 0 0 0 0 0 0 0 0 0
$$ ##$PHLIST= <>
$$ ##$PH_ref= 0
$$ ##$PL= (0..63)
$$ 120 120 120 120 120 120 120 120 120 120 120 120 120 120 120 120 120 120
$$ 120 120 120 120 120 120 120 120 120 120 120 120 120 120 120 120 120 120
$$ 120 120 120 120 120 120 120 120 120 120 120 120 120 120 120 120 120 120
$$ 120 120 120 120 120 120 120 120 120 120
$$ ##$PLSTEP= 0.1
$$ ##$PLSTRT= -6
$$ ##$PLW= (0..63)
$$ 0 6.4045 0 0 0 0 0 0 0 1.6618e-05 0.6647 0.051289 0 0 0 0 0 0 6.4045 0.084784
$$ 0 0 0 0 0 0 0 0.051289 0 0.6647 0 0 6.647e-07 0 0 0 0 0 0 0 0 0 0 0 0 0
$$ 0 0 0 0 0 0 0 0 0 0 0 0 0 0 0 0 0 0
$$ ##$PLWMAX= (0..7)
$$ 104.7619 0 0 0 0 0 0 0
$$ ##$PQPHASE= 0
$$ ##$PQSCALE= 1
$$ ##$PR= 1
$$ ##$PRECHAN= (0..32)
$$ -1 2 3 0 4 -1 5 -1 1 -1 -1 -1 -1 -1 -1 -1 -1 -1 -1 -1 -1 -1 -1 -1 -1 -1
$$ -1 -1 -1 -1 -1 -1 -1
$$ ##$PROBHD= <Z151284_0002 (CP QCI 600S3 H/P/C-N-D-05 Z)>
$$ ##$PROBINPUTS= (0..15)
$$ <1H> <31P> <13C> <15N> <2H> <> <> <> <> <> <> <> <> <> <> <>
$$ ##$PULPROG= <noesygppr1d>
$$ ##$PW= 0
$$ ##$PYNM= <>
$$ ##$ProjAngle= 0
$$ ##$QNP= 0
$$ ##$RECCHAN= (0..9)
$$ 0 1 0 0 0 0 0 0 0 0
$$ ##$RECPH= 0
$$ ##$RECPRE= (0..24)
$$ -1 0 -1 -1 -1 -1 -1 -1 -1 -1 -1 -1 -1 -1 -1 -1 -1 -1 -1 -1 -1 -1 -1 -1
$$ -1
$$ ##$RECPRFX= (0..32)
$$ 1 0 1 0 1 1 0 0 0 0 0 0 0 0 0 0 0 0 0 0 0 0 0 0 0 0 0 0 0 0 0 0 0
$$ ##$RG= 101
$$ ##$RO= 0
$$ ##$RSEL= (0..24)
$$ 0 1 0 0 0 0 0 0 0 0 0 0 0 0 0 0 0 0 0 0 0 0 0 0 0
$$ ##$SAMPLEID= <>
$$ ##$SFO1= 600.072819428
$$ ##$SFO2= 600.072819428
$$ ##$SFO3= 600.072819428
$$ ##$SFO4= 600.072819428
$$ ##$SFO5= 600.072819428
$$ ##$SFO6= 600.072819428
$$ ##$SFO7= 600.072819428
$$ ##$SFO8= 600.072819428
$$ ##$SHAPPR= (0..15)
$$ 1 1 1 1 1 1 1 1 1 1 1 1 1 1 1 1
$$ ##$SOLVENT= <H2O+D2O+DMSO>
$$ ##$SOLVOLD= <off>
$$ ##$SP= (0..63)
$$ 120 120 120 120 120 120 120 120 120 120 120 120 120 120 120 120 120 120
$$ 120 120 120 120 120 120 120 120 120 120 120 120 120 120 120 120 120 120
$$ 120 120 120 120 120 120 120 120 120 120 120 120 120 120 120 120 120 120
$$ 120 120 120 120 120 120 120 120 120 120
$$ ##$SPECTR= 0
$$ ##$SPINCNT= 0
$$ ##$SPNAM= (0..63)
$$ <> <Gaus1_270.1000> <Gaus1_180r.1000> <> <> <Sinc1.1000> <Squa100.1000>
$$ <> <Squa100.1000> <> <Sinc1.1000> <Sinc1.1000> <> <> <> <> <> <> <> <Sinc1.1000>
$$ <Sinc1.1000> <Sinc1.1000> <Sinc1.1000> <> <> <> <> <> <> <Crp60,20,20.10>
$$ <Bip720,50,20.1> <> <> <Sinc1.1000> <Rsnob.1000> <Gaus1_180r.1000> <Gaus1_180r.1000>
$$ <Crp_psyche.20> <> <> <Gaus1_180i.1000> <Squa100.1000> <> <> <> <> <Reburp.1000>
$$ <> <> <> <> <> <> <> <> <> <> <> <> <> <> <> <> <>
$$ ##$SPOAL= (0..63)
$$ 0.5 1 0.5 0.5 0.5 0.5 0.5 0.5 0.5 0.5 0.5 0.5 0.5 0.5 0.5 0.5 0.5 0.5 0.5
$$ 1 1 1 1 0.5 0.5 0.5 0.5 0.5 0.5 0.5 0.5 0.5 0.5 0.5 0.5 0.5 0.5 0.5 0.5
$$ 0.5 0.5 0.5 0.5 0.5 0.5 0.5 0.5 0.5 0.5 0.5 0.5 0.5 0.5 0.5 0.5 0.5 0.5
$$ 0.5 0.5 0.5 0.5 0.5 0.5 0.5
$$ ##$SPOFFS= (0..63)
$$ 0 0 0 0 0 0 0 0 0 0 0 0 0 0 0 0 0 0 0 0 0 0 0 0 0 0 0 0 0 0 0 0 0 0 0 0
$$ 0 0 0 0 0 0 0 0 0 0 0 0 0 0 0 0 0 0 0 0 0 0 0 0 0 0 0 0
$$ ##$SPPEX= (0..63)
$$ 0 0 0 0 0 0 0 0 0 0 0 0 0 0 0 0 0 0 0 0 0 0 0 0 0 0 0 0 0 0 0 0 0 0 0 0
$$ 0 0 0 0 0 0 0 0 0 0 0 0 0 0 0 0 0 0 0 0 0 0 0 0 0 0 0 0
$$ ##$SPW= (0..63)
$$ 0 3.4488e-06 1.5328e-06 0 0 0.0011979 1.6618e-05 0 4.1544e-08 0 0.0011979
$$ 0.0011979 0 0 0 0 0 0 0 2.446752e-06 3.803396e-06 1.775916e-06 9.57737e-06
$$ 0 0 0 0 0 0 0.015869 0.6647 0 0 7.487e-05 1.6757e-05 1.5328e-06 9.8099e-05
$$ 5.4802e-05 0 0 2.252e-06 4.1544e-08 0 0 0 0 0.023008 0 0 0 0 0 0 0 0 0
$$ 0 0 0 0 0 0 0 0
$$ ##$SUBNAM= (0..9)
$$ <> <> <> <> <> <> <> <> <> <>
$$ ##$SW= 29.758293125432
$$ ##$SWIBOX= (0..32)
$$ 0 3 0 0 0 0 0 0 0 0 0 0 0 0 0 0 0 0 0 0 0 0 0 0 0 0 0 0 0 0 0 0 0
$$ ##$SW_h= 17857.1428571429
$$ ##$SWfinal= 0
$$ ##$SigLockShift= 0
$$ ##$TD= 142856
$$ ##$TD0= 1
$$ ##$TD_INDIRECT= (0..7)
$$ 0 0 0 0 0 0 0 0
$$ ##$TDav= 1
$$ ##$TE= 297.9988
$$ ##$TE1= 299.7144
$$ ##$TE2= 0
$$ ##$TE3= 0
$$ ##$TE4= 0
$$ ##$TEG= 300
$$ ##$TE_MAGNET= 0
$$ ##$TE_PIDX= 1
$$ ##$TE_RAW= 299.7144
$$ ##$TE_STAB= (0..9)
$$ 2 2 0 0 0 0 0 0 0 0
$$ ##$TOTROT= (0..63)
$$ 0 0 0 0 0 0 0 0 0 0 0 0 0 0 0 0 0 0 0 0 0 0 0 0 0 0 0 0 0 0 0 0 0 0 0 0
$$ 0 0 0 0 0 0 0 0 0 0 0 0 0 0 0 0 0 0 0 0 0 0 0 0 0 0 0 0
$$ ##$TUBE_TYPE= <>
$$ ##$USERA1= <>
$$ ##$USERA10= <>
$$ ##$USERA2= <>
$$ ##$USERA3= <>
$$ ##$USERA4= <>
$$ ##$USERA5= <>
$$ ##$USERA6= <>
$$ ##$USERA7= <>
$$ ##$USERA8= <>
$$ ##$USERA9= <>
$$ ##$UUID= <6bdf90d6-cc89-429a-9448-5d21d18187ae>
$$ ##$V9= 5
$$ ##$VALIDCODE= -1
$$ ##$VALIST= <>
$$ ##$VCLIST= <>
$$ ##$VDLIST= <>
$$ ##$VPLIST= <>
$$ ##$VTLIST= <>
$$ ##$WAVEMAKER= (0..7)
$$ <> <> <> <> <> <> <> <>
$$ ##$WBST= 1024
$$ ##$WBSW= (0..7)
$$ 8 10 10 10 10 10 10 10
$$ ##$XL= 0
$$ ##$YL= 0
$$ ##$YMAX_a= 3081459958.96094
$$ ##$YMIN_a= -4657460629.21875
$$ ##$ZGOPTNS= <-DFLAG_BLK>
$$ ##$scaledByNS= no
$$ ##$scaledByRG= no
$$ ##$shimCoilTempK= 300.15
$$ ##END=
$$ 
##$PARAMETER FILE=	(audita.txt, ASCII, /Volumes/jahus0271/20240718%20A1G2%20only/10/audita.txt, 0)
$$ ##TITLE= Audit trail, TopSpin 4.3.0
$$ ##JCAMPDX= 5.01
$$ ##ORIGIN= Bruker BioSpin GmbH
$$ ##OWNER= root
$$ $$ /root/.topspin-BladeEpu/local_acqu/20240718 A1G2 only/10/audita.txt
$$ ##AUDIT TRAIL=  $$ (NUMBER, WHEN, WHO, WHERE, PROCESS, VERSION, WHAT)
$$ (   1,<2024-07-18T21:27:36.371+0000>,<CZC7319KW6\nmr>,<CZC7319KW6>,<go4>,<TopSpin 4.3.0>,
$$       <acquisition in progress>)
$$ $$ C:/Bruker/nmrdata/jahus0271/20240718 A1G2 only/10/audita.txt
$$ (   2,<2024-07-18T21:31:03.731+0000>,<CZC7319KW6\nmr>,<CZC7319KW6>,<go4>,<TopSpin 4.3.0>,
$$       <created by zg on 'CAB AV4 600 MHZ BASIC' (CZC7319KW6) by user 'CZC7319KW6\nmr'
$$        on data set with UUID '8d505eaa-454c-11ef-a5e4-001395264de6'
$$        started at 2024-07-18 21:27:36.371 +0000, POWCHK enabled, PULCHK disabled,
$$        completed at 2024-07-18 21:31:03.730 +0000
$$        configuration hash MD5:
$$        2C CE AA 86 5E 77 A0 E6 62 B9 BC D1 C3 42 5A 88
$$        double data hash MD5: 142856
$$        55 7F 25 F3 D8 AF F2 10 1A D2 16 58 A9 B9 4B 67>)
$$ (   3,<2024-07-18T23:28:00.911+0200>,<nmr>,<CZC7319KW6>,<xwish3>,<TopSpin 4.3.0>,
$$       <ICON-NMR User ID: jahus0271
$$        double data hash MD5: 142856
$$        55 7F 25 F3 D8 AF F2 10 1A D2 16 58 A9 B9 4B 67>)
$$ ##END=
$$ 
$$ $$ hash MD5
$$ $$ 6C 49 27 13 9B D7 15 6A 82 43 C3 15 70 4F 49 24
$$ 
##$PARAMETER FILE=	(auditp.txt, ASCII, /Volumes/jahus0271/20240718%20A1G2%20only/10/pdata/1/auditp.txt, 0)
$$ ##TITLE= Audit trail, TopSpin 4.3.0
$$ ##JCAMPDX= 5.01
$$ ##ORIGIN= Bruker BioSpin GmbH
$$ ##OWNER= nmr
$$ $$ C:/Bruker/nmrdata/jahus0271/20240718 A1G2 only/10/pdata/1/auditp.txt
$$ ##AUDIT TRAIL=  $$ (NUMBER, WHEN, WHO, WHERE, PROCESS, VERSION, WHAT)
$$ (   1,<2024-07-18T21:27:36.371+0000>,<CZC7319KW6\nmr>,<CZC7319KW6>,<go4>,<TopSpin 4.3.0>,
$$       <acquisition in progress>)
$$ $$ C:/Bruker/nmrdata/jahus0271/20240718 A1G2 only/10/audita.txt
$$ (   2,<2024-07-18T21:31:03.731+0000>,<CZC7319KW6\nmr>,<CZC7319KW6>,<go4>,<TopSpin 4.3.0>,
$$       <created by zg on 'CAB AV4 600 MHZ BASIC' (CZC7319KW6) by user 'CZC7319KW6\nmr'
$$        on data set with UUID '8d505eaa-454c-11ef-a5e4-001395264de6'
$$        started at 2024-07-18 21:27:36.371 +0000, POWCHK enabled, PULCHK disabled,
$$        completed at 2024-07-18 21:31:03.730 +0000
$$        configuration hash MD5:
$$        2C CE AA 86 5E 77 A0 E6 62 B9 BC D1 C3 42 5A 88
$$        double data hash MD5: 142856
$$        55 7F 25 F3 D8 AF F2 10 1A D2 16 58 A9 B9 4B 67>)
$$ (   3,<2024-07-18T23:28:00.911+0200>,<nmr>,<CZC7319KW6>,<xwish3>,<TopSpin 4.3.0>,
$$       <ICON-NMR User ID: jahus0271
$$        double data hash MD5: 142856
$$        55 7F 25 F3 D8 AF F2 10 1A D2 16 58 A9 B9 4B 67>)
$$ (   4,<2024-07-18T23:28:02.036+0200>,<nmr/jahus0271>,<CZC7319KW6>,<proc1d>,<TopSpin 4.3.0>,
$$       <Start of raw data processing
$$        efp LB = 0.3 FT_mod = 6 PKNL = 1 PHC0 = 0 PHC1 = 0 SI = 128K 
$$        data hash MD5: 128K
$$        DC E7 9A F6 AA 43 55 3C 65 AA 6E 20 C2 80 15 F3>)
$$ (   5,<2024-07-18T23:28:02.927+0200>,<nmr/jahus0271>,<CZC7319KW6>,<proc1d>,<TopSpin 4.3.0>,
$$       <pk PHC0 = 55.32715 PHC1 = 0 
$$        data hash MD5: 128K
$$        F9 B5 68 FA A2 61 1D D6 3F DC 9A 6B A2 B0 28 A6>)
$$ (   6,<2024-07-18T23:28:03.146+0200>,<nmr/jahus0271>,<CZC7319KW6>,<xwish3>,<TopSpin 4.3.0>,
$$       <ICON-NMR User ID: jahus0271
$$        data hash MD5: 128K
$$        F9 B5 68 FA A2 61 1D D6 3F DC 9A 6B A2 B0 28 A6>)
$$ ##END=
$$ 
$$ $$ hash MD5
$$ $$ B4 16 D0 0E 8E DD 82 E9 EF FD 9C 0E C2 57 61 91
$$ 
##$PARAMETER FILE=	(datafile, ASCII, /Volumes/jahus0271/20240718%20A1G2%20only/10/fid, 0)
$$ 
##$PARAMETER FILE=	(format.temp, ASCII, /Volumes/jahus0271/20240718%20A1G2%20only/10/format.temp, 0)
$$ EDIT_PAR COMMAND FILE
$$ 
$$ DI_MODE         LONG
$$ ED_ENTRY        ACQU
$$ ORDER           FILE
$$ 
$$ 
$$ HEADER		"F2 - Acquisition Parameters"
$$ T_NAME		Date_
$$ 		TYPE	R64
$$ 		CLASS	ACQU
$$ 		SUBRANGE 0.0 50000000
$$ 		REL	"Date_=itodate(DATE)"
$$ 		INV_REL	"DATE=datetoi(Date_,DATE)"
$$ 		FORMAT	"%14.0f"
$$ 		TEXT	" "
$$ END
$$ T_NAME		Time
$$ 		TYPE	R32
$$ 		CLASS	ACQU
$$ 		SUBRANGE 0.0 1000000
$$ 		REL	"Time=itotime(DATE)"
$$ 		INV_REL	"DATE=timetoi(Time,DATE)"
$$ 		FORMAT	"%14.2f h"
$$ 		TEXT	" "
$$ END
$$ NAME		INSTRUM
$$ 		TEXT	" "
$$ END
$$ NAME		PROBHD
$$ 		FORMAT	"%14.14s"
$$ 		TEXT	" "
$$ END
$$ NAME		PULPROG
$$ 		TEXT	" "
$$ END
$$ NAME		TD
$$ 		TEXT	" "
$$ END
$$ NAME		SOLVENT
$$ 		TEXT	" "
$$ END
$$ NAME		NS
$$ 		TEXT	" "
$$ END
$$ NAME		DS
$$ 		TEXT	" "
$$ END
$$ T_NAME		SWH
$$ 		TYPE	R64
$$ 		CLASS	ACQU
$$ 		SUBRANGE 0.0 1e8
$$ 		REL	"SWH=SW*SFO1"
$$ 		INV_REL "SW=SWH/SFO1"
$$ 		UNIT	"Hz"
$$ 		FORMAT	"%14.3f Hz"
$$ 		TEXT	" "
$$ END
$$ T_NAME          FIDRES
$$                 TYPE    R32
$$                 CLASS   ACQU
$$                 SUBRANGE 0.0 100000
$$                 REL     "FIDRES=2*SW*SFO1/TD"
$$                 INV_REL "TD = nextpow(2*SW*SFO1/FIDRES)"
$$ 		UNIT	"Hz"
$$ 		FORMAT	"%14.6f Hz"
$$ 		TEXT	" "
$$ END
$$ T_NAME          AQ
$$ 		TYPE	R32
$$ 		CLASS	ACQU
$$ 		SUBRANGE 0.0 1000
$$ 		REL	"AQ=aqcalc(SW,SFO1,TD,DIGTYP)"
$$ 		INV_REL	"TD=tdcalc(SW,SFO1,1.0e6*AQ,DIGTYP)"
$$ 		UNIT	"sec"
$$ 		FORMAT	"%14.7f sec"
$$ 		TEXT	" "
$$ END
$$ NAME		RG
$$ 		TEXT	" "
$$ END
$$ T_NAME          DW
$$ 		TYPE	R32
$$ 		CLASS	ACQU
$$ 		SUBRANGE 0.0 1000000
$$ 		REL	"DW=1/(2*SW*SFO1)"
$$ 		INV_REL	"SW=1000000/(2*(0.005+DW)*SFO1)"
$$ 		UNIT	"usec"
$$ 		FORMAT	"%14.3lf usec"
$$ 		TEXT	" "
$$ END
$$ NAME		DE
$$ 		FORMAT	"%14.2f usec"
$$ 		TEXT	" "
$$ END
$$ NAME		TE
$$ 		FORMAT	"%14.1f K"
$$ 		TEXT	" "
$$ END
$$ T_NAME		D1
$$ TYPE	R32
$$ CLASS	ACQU
$$ SUBRANGE 0.0 1e38
$$ REL	"D1=D[1]"
$$ INV_REL	"D[1]=D1"
$$ UNIT	"sec"
$$ FORMAT	"%14.8f sec"
$$ TEXT	" "
$$ END
$$ T_NAME		D8
$$ TYPE	R32
$$ CLASS	ACQU
$$ SUBRANGE 0.0 1e38
$$ REL	"D8=D[8]"
$$ INV_REL	"D[8]=D8"
$$ UNIT	"sec"
$$ FORMAT	"%14.8f sec"
$$ TEXT	" "
$$ END
$$ T_NAME		D12
$$ TYPE	R32
$$ CLASS	ACQU
$$ SUBRANGE 0.0 1e38
$$ REL	"D12=D[12]"
$$ INV_REL	"D[12]=D12"
$$ UNIT	"sec"
$$ FORMAT	"%14.8f sec"
$$ TEXT	" "
$$ END
$$ T_NAME		D16
$$ TYPE	R32
$$ CLASS	ACQU
$$ SUBRANGE 0.0 1e38
$$ REL	"D16=D[16]"
$$ INV_REL	"D[16]=D16"
$$ UNIT	"sec"
$$ FORMAT	"%14.8f sec"
$$ TEXT	" "
$$ END
$$ NAME		TD0
$$ TEXT	" "
$$ END
$$ NAME		ZGOPTNS
$$ TEXT	" "
$$ END
$$ NAME		SFO1
$$ FORMAT	"%14.7f MHz"
$$ TEXT	" "
$$ END
$$ NAME		NUC1
$$ NONEDIT
$$ TEXT	" "
$$ END
$$ T_NAME		P0
$$ TYPE	R32
$$ CLASS	ACQU
$$ SUBRANGE 0.0 1.0e10
$$ REL	"P0=P[0]"
$$ INV_REL	"P[0]=P0"
$$ UNIT	"usec"
$$ FORMAT	"%14.2f usec"
$$ TEXT	" "
$$ END
$$ T_NAME		P1
$$ TYPE	R32
$$ CLASS	ACQU
$$ SUBRANGE 0.0 1.0e10
$$ REL	"P1=P[1]"
$$ INV_REL	"P[1]=P1"
$$ UNIT	"usec"
$$ FORMAT	"%14.2f usec"
$$ TEXT	" "
$$ END
$$ T_NAME		PLW1
$$ TYPE	R32
$$ CLASS	ACQU
$$ REL	"PLW1=PLW[1]"
$$ INV_REL	"PLW[1]=PLW1"
$$ UNIT	"W"
$$ FORMAT	"%14.8f W"
$$ TEXT	"power PLW1 "
$$ END
$$ T_NAME		PLW9
$$ TYPE	R32
$$ CLASS	ACQU
$$ REL	"PLW9=PLW[9]"
$$ INV_REL	"PLW[9]=PLW9"
$$ UNIT	"W"
$$ FORMAT	"%14.8f W"
$$ TEXT	"power PLW9 "
$$ END
$$ NAME		GPNAM[1]
$$ TEXT	" "
$$ END
$$ T_NAME		GPZ1
$$ TYPE	R32
$$ CLASS	ACQU
$$ SUBRANGE -100.0 100.0
$$ REL	"GPZ1=GPZ[1]"
$$ INV_REL	"GPZ[1]=GPZ1"
$$ UNIT	"%"
$$ FORMAT	"%14.2f %"
$$ TEXT	" "
$$ END
$$ NAME		GPNAM[2]
$$ TEXT	" "
$$ END
$$ T_NAME		GPZ2
$$ TYPE	R32
$$ CLASS	ACQU
$$ SUBRANGE -100.0 100.0
$$ REL	"GPZ2=GPZ[2]"
$$ INV_REL	"GPZ[2]=GPZ2"
$$ UNIT	"%"
$$ FORMAT	"%14.2f %"
$$ TEXT	" "
$$ END
$$ T_NAME		P16
$$ TYPE	R32
$$ CLASS	ACQU
$$ SUBRANGE 0.0 1.0e10
$$ REL	"P16=P[16]"
$$ INV_REL	"P[16]=P16"
$$ UNIT	"usec"
$$ FORMAT	"%14.2f usec"
$$ TEXT	" "
$$ END
$$ 
##$PARAMETER FILE=	(procs, ASCII, /Volumes/jahus0271/20240718%20A1G2%20only/10/pdata/1/procs, 0)
$$ ##TITLE= Parameter file, TopSpin 4.3.0
$$ ##JCAMPDX= 5.0
$$ ##DATATYPE= Parameter Values
$$ ##NPOINTS= 6	$$ modification sequence number
$$ ##ORIGIN= Bruker BioSpin GmbH
$$ ##OWNER= nmr
$$ $$ 2024-07-18 23:28:02.989 +0200  nmr@CZC7319KW6
$$ $$ C:/Bruker/nmrdata/jahus0271/20240718 A1G2 only/10/pdata/1/procs
$$ $$ process C:\Bruker\TopSpin4.3.0\prog\mod\sref.exe
$$ ##$ABSF1= 0
$$ ##$ABSF2= 0
$$ ##$ABSG= 0
$$ ##$ABSL= 0
$$ ##$ALPHA= 0
$$ ##$AQORDER= 0
$$ ##$ASSFAC= 0
$$ ##$ASSFACI= 0
$$ ##$ASSFACX= 0
$$ ##$ASSWID= 0
$$ ##$AUNMP= <proc_plasma_noesy>
$$ ##$AXLEFT= 0
$$ ##$AXNAME= <>
$$ ##$AXNUC= <1H>
$$ ##$AXRIGHT= 0
$$ ##$AXTYPE= 0
$$ ##$AXUNIT= <>
$$ ##$AZFE= 0.1
$$ ##$AZFW= 0.1
$$ ##$BCFW= 0
$$ ##$BC_mod= 0
$$ ##$BYTORDP= 0
$$ ##$COROFFS= 0
$$ ##$CY= 100
$$ ##$DATMOD= 1
$$ ##$DC= 0
$$ ##$DFILT= <>
$$ ##$DTYPP= 0
$$ ##$ERETIC= no
$$ ##$F1P= 12
$$ ##$F2P= -0.5
$$ ##$FCOR= 1
$$ ##$FTSIZE= 131072
$$ ##$FT_mod= 6
$$ ##$GAMMA= 0
$$ ##$GB= 0
$$ ##$INTBC= 1
$$ ##$INTSCL= 1
$$ ##$ISEN= 128
$$ ##$LB= 0.3
$$ ##$LEV0= 0
$$ ##$LPBIN= 0
$$ ##$MAXI= 10000
$$ ##$MC2= 0
$$ ##$MEAN= 0
$$ ##$ME_mod= 0
$$ ##$MI= 0
$$ ##$MddCEXP= no
$$ ##$MddCT_SP= no
$$ ##$MddF180= no
$$ ##$MddLAMBDA= 0
$$ ##$MddMEMORY= 0
$$ ##$MddMERGE= 0
$$ ##$MddNCOMP= 0
$$ ##$MddNITER= 0
$$ ##$MddNOISE= 0
$$ ##$MddPHASE= 0
$$ ##$MddSEED= 0
$$ ##$MddSRSIZE= 0
$$ ##$Mdd_CsALG= 0
$$ ##$Mdd_CsLAMBDA= 0
$$ ##$Mdd_CsNITER= 0
$$ ##$Mdd_CsNORM= 0
$$ ##$Mdd_CsVE= no
$$ ##$Mdd_CsZF= 0
$$ ##$Mdd_LrLAMBDA= 0
$$ ##$Mdd_LrNITER= 0
$$ ##$Mdd_LrRANK= 0
$$ ##$Mdd_LrZF= 0
$$ ##$Mdd_mod= 0
$$ ##$NCOEF= 0
$$ ##$NC_proc= 16
$$ ##$NLEV= 6
$$ ##$NOISF1= 7.934625
$$ ##$NOISF2= 7.601621
$$ ##$NSP= 0
$$ ##$NTH_PI= 0
$$ ##$NZP= 0
$$ ##$OFFSET= 19.57771
$$ ##$PC= 1
$$ ##$PHC0= 55.32715
$$ ##$PHC1= 0
$$ ##$PH_mod= 1
$$ ##$PKNL= yes
$$ ##$PPARMOD= 0
$$ ##$PPDIAG= 0
$$ ##$PPIPTYP= 0
$$ ##$PPMPNUM= 100
$$ ##$PPRESOL= 1
$$ ##$PSCAL= 4
$$ ##$PSIGN= 0
$$ ##$PYNMP= <proc.py>
$$ ##$RDF1= 0
$$ ##$RDF2= 0
$$ ##$RDFWHM= 0
$$ ##$RDINT= 0
$$ ##$RDPOS= 0
$$ ##$REVERSE= no
$$ ##$SF= 600.07
$$ ##$SI= 131072
$$ ##$SIGF1= 9
$$ ##$SIGF2= 5
$$ ##$SINO= 0
$$ ##$SIOLD= 131072
$$ ##$SPECTYP= <PROTON>
$$ ##$SREF_mod= 1
$$ ##$SREGLST= <1H.H2O+D2O>
$$ ##$SSB= 0
$$ ##$STSI= 131072
$$ ##$STSR= 0
$$ ##$SW_p= 17857.1428571429
$$ ##$SYMM= 0
$$ ##$S_DEV= 0
$$ ##$TDeff= 142856
$$ ##$TDoff= 0
$$ ##$TI= <>
$$ ##$TILT= no
$$ ##$TM1= 0
$$ ##$TM2= 0
$$ ##$TOPLEV= 0
$$ ##$USERP1= <>
$$ ##$USERP10= <>
$$ ##$USERP2= <>
$$ ##$USERP3= <>
$$ ##$USERP4= <>
$$ ##$USERP5= <>
$$ ##$USERP6= <>
$$ ##$USERP7= <>
$$ ##$USERP8= <>
$$ ##$USERP9= <>
$$ ##$WDW= 1
$$ ##$XDIM= 0
$$ ##$YMAX_p= 11057683
$$ ##$YMIN_p= -315685779
$$ ##END=
$$ 
##$PARAMETER FILE=	(title, ASCII, /Volumes/jahus0271/20240718%20A1G2%20only/10/pdata/1/title, 0)
$$ 
$$ 
##$PARAMETER FILE=	(uxnmr.par, ASCII, /Volumes/jahus0271/20240718%20A1G2%20only/10/uxnmr.par, 0)
$$ ##TITLE= Parameter file, TopSpin 4.3.0
$$ ##JCAMPDX= 5.0
$$ ##DATATYPE= Parameter Values
$$ ##NPOINTS= 1	$$ modification sequence number
$$ ##ORIGIN= Bruker BioSpin GmbH
$$ ##OWNER= root
$$ $$ 2024-06-17 07:41:48.056 +0000  root@BladeEpu
$$ $$ /opt/topspin/conf/instr/spect/uxnmr.par
$$ $$ process /opt/topspin/prog/mod/cfserver
$$ ##$ACBTAT= (0..64)
$$ 0 66 66 66 72 50 0 0 0 0 0 0 0 0 0 0 0 0 0 0 0 0 0 0 0 0 0 0 0 0 0 0 0
$$ 0 0 0 0 0 0 0 0 0 0 0 0 0 0 0 0 0 0 0 0 0 0 0 0 0 0 0 0 0 0 0 0
$$ ##$ACBTBLK= (0..64)
$$ 0 35 36 34 33 41 0 0 0 0 0 0 0 0 0 0 0 0 0 0 0 0 0 0 0 0 0 0 0 0 0 0 0
$$ 0 0 0 0 0 0 0 0 0 0 0 0 0 0 0 0 0 0 0 0 0 0 0 0 0 0 0 0 0 0 0 0
$$ ##$ACBTCTL= (0..64)
$$ 0 6 6 6 6 6 0 0 0 0 0 0 0 0 0 0 0 0 0 0 0 0 0 0 0 0 0 0 0 0 0 0 0 0 0 0
$$ 0 0 0 0 0 0 0 0 0 0 0 0 0 0 0 0 0 0 0 0 0 0 0 0 0 0 0 0 0
$$ ##$ACBTDI= (0..64)
$$ 0 -1062706419 -1062706419 -1062706420 -1062706420 -1062706415 0 0 0 0 0
$$ 0 0 0 0 0 0 0 0 0 0 0 0 0 0 0 0 0 0 0 0 0 0 0 0 0 0 0 0 0 0 0 0 0 0 0 0
$$ 0 0 0 0 0 0 0 0 0 0 0 0 0 0 0 0 0 0
$$ ##$ACBTDM= (0..64)
$$ 0 10 10 10 25 10 0 0 0 0 0 0 0 0 0 0 0 0 0 0 0 0 0 0 0 0 0 0 0 0 0 0 0
$$ 0 0 0 0 0 0 0 0 0 0 0 0 0 0 0 0 0 0 0 0 0 0 0 0 0 0 0 0 0 0 0 0
$$ ##$ACBTFHI= (0..64)
$$ 0 600 600 600 600 93 0 0 0 0 0 0 0 0 0 0 0 0 0 0 0 0 0 0 0 0 0 0 0 0 0
$$ 0 0 0 0 0 0 0 0 0 0 0 0 0 0 0 0 0 0 0 0 0 0 0 0 0 0 0 0 0 0 0 0 0 0
$$ ##$ACBTFL= (0..64)
$$ 0 248 248 248 248 8 0 0 0 0 0 0 0 0 0 0 0 0 0 0 0 0 0 0 0 0 0 0 0 0 0 0
$$ 0 0 0 0 0 0 0 0 0 0 0 0 0 0 0 0 0 0 0 0 0 0 0 0 0 0 0 0 0 0 0 0 0
$$ ##$ACBTFLO= (0..64)
$$ 0 15 15 15 180 91 0 0 0 0 0 0 0 0 0 0 0 0 0 0 0 0 0 0 0 0 0 0 0 0 0 0 0
$$ 0 0 0 0 0 0 0 0 0 0 0 0 0 0 0 0 0 0 0 0 0 0 0 0 0 0 0 0 0 0 0 0
$$ ##$ACBTINP= (0..64)
$$ 0 3 4 2 1 9 0 0 0 0 0 0 0 0 0 0 0 0 0 0 0 0 0 0 0 0 0 0 0 0 0 0 0 0 0 0
$$ 0 0 0 0 0 0 0 0 0 0 0 0 0 0 0 0 0 0 0 0 0 0 0 0 0 0 0 0 0
$$ ##$ACBTOUT= (0..64)
$$ 0 0 0 0 3 1 0 0 0 0 0 0 0 0 0 0 0 0 0 0 0 0 0 0 0 0 0 0 0 0 0 0 0 0 0 0
$$ 0 0 0 0 0 0 0 0 0 0 0 0 0 0 0 0 0 0 0 0 0 0 0 0 0 0 0 0 0
$$ ##$ACBTPO= (0..64)
$$ 0 500000 500000 500000 100000 5000 0 0 0 0 0 0 0 0 0 0 0 0 0 0 0 0 0 0
$$ 0 0 0 0 0 0 0 0 0 0 0 0 0 0 0 0 0 0 0 0 0 0 0 0 0 0 0 0 0 0 0 0 0 0 0 0
$$ 0 0 0 0 0
$$ ##$ACBTPW= (0..64)
$$ 0 100 100 100 100 1000 0 0 0 0 0 0 0 0 0 0 0 0 0 0 0 0 0 0 0 0 0 0 0 0
$$ 0 0 0 0 0 0 0 0 0 0 0 0 0 0 0 0 0 0 0 0 0 0 0 0 0 0 0 0 0 0 0 0 0 0 0
$$ ##$ACBTSB= (0..64)
$$ 0 16419 16460 8227 8260 0 0 0 0 0 0 0 0 0 0 0 0 0 0 0 0 0 0 0 0 0 0 0 0
$$ 0 0 0 0 0 0 0 0 0 0 0 0 0 0 0 0 0 0 0 0 0 0 0 0 0 0 0 0 0 0 0 0 0 0 0 0
$$ ##$ACBTSDT= (0..64)
$$ 0 2 2 2 2 2 0 0 0 0 0 0 0 0 0 0 0 0 0 0 0 0 0 0 0 0 0 0 0 0 0 0 0 0 0 0
$$ 0 0 0 0 0 0 0 0 0 0 0 0 0 0 0 0 0 0 0 0 0 0 0 0 0 0 0 0 0
$$ ##$AMPDFLT= no
$$ ##$AdmCrpWbWiring= (0..1)
$$ 0 0
$$ ##$AppEth= <no>
$$ ##$AppPort= <no>
$$ ##$BACSAIR= yes
$$ ##$BACSCAP= 0
$$ ##$BACSDEL= 10
$$ ##$BACSOPT= <>
$$ ##$BFREQ= 600.07
$$ ##$BGAETH= (0..9)
$$ <no> <no> <no> <no> <no> <no> <no> <no> <no> <no>
$$ ##$BIRDS= yes
$$ ##$BMPC= 0
$$ ##$BMPCTY= <no>
$$ ##$BPSUTY= <no>
$$ ##$BSAETH= (0..9)
$$ <no> <no> <no> <no> <no> <no> <no> <no> <no> <no>
$$ ##$BSMS= 2
$$ ##$BSMS19FLock= no
$$ ##$BSMSETH= <192.168.99.17>
$$ ##$BgaChFac2= (0..9)
$$ 0 0 0 0 0 0 0 0 0 0
$$ ##$BgaChMap= (0..9)
$$ 0 0 0 0 0 0 0 0 0 0
$$ ##$BgaChMaxv= (0..9)
$$ 0 0 0 0 0 0 0 0 0 0
$$ ##$BgaChRouting= (0..63)
$$ 0 0 0 0 0 0 0 0 0 0 0 0 0 0 0 0 0 0 0 0 0 0 0 0 0 0 0 0 0 0 0 0 0 0 0 0
$$ 0 0 0 0 0 0 0 0 0 0 0 0 0 0 0 0 0 0 0 0 0 0 0 0 0 0 0 0
$$ ##$BgaChShimMap= (0..9)
$$ 0 0 0 0 0 0 0 0 0 0
$$ ##$BgaChShimMaxv= (0..9)
$$ 0 0 0 0 0 0 0 0 0 0
$$ ##$BlaEth= (0..31)
$$ <192.168.99.13> <192.168.99.12> <192.168.99.17> <no> <no> <no> <no> <no>
$$ <no> <no> <no> <no> <no> <no> <no> <no> <no> <no> <no> <no> <no> <no> <no>
$$ <no> <no> <no> <no> <no> <no> <no> <no> <no>
$$ ##$BlaHpLpViaTTL= (0..31)
$$ 0 0 0 0 0 0 0 0 0 0 0 0 0 0 0 0 0 0 0 0 0 0 0 0 0 0 0 0 0 0 0 0
$$ ##$BlaNam= (0..31)
$$ <AV4 BLA2BB500 15-600> <AV4 BLABBH500/100 200-600> <BSMS/2 LOCK TRANSCEIVER 600>
$$ <> <> <> <> <> <> <> <> <> <> <> <> <> <> <> <> <> <> <> <> <> <> <> <>
$$ <> <> <> <> <>
$$ ##$BlaPN= (0..31)
$$ <W152248> <W144061> <Z109890> <> <> <> <> <> <> <> <> <> <> <> <> <> <>
$$ <> <> <> <> <> <> <> <> <> <> <> <> <> <> <>
$$ ##$BlaSN= (0..31)
$$ <000029> <000075> <01053> <> <> <> <> <> <> <> <> <> <> <> <> <> <> <>
$$ <> <> <> <> <> <> <> <> <> <> <> <> <> <>
$$ ##$BmpcEth= <no>
$$ ##$BmpcFw= <no>
$$ ##$BmpcPn= <no>
$$ ##$BmpcPort= <no>
$$ ##$BmpcSn= <no>
$$ ##$BmuEth= <no>
$$ ##$BmuFw= <no>
$$ ##$BmuPn= <no>
$$ ##$BmuSn= <no>
$$ ##$BnlEth= <no>
$$ ##$BnlFw= <no>
$$ ##$BnlPn= <no>
$$ ##$BnlSn= <no>
$$ ##$BpduEth= (0..7)
$$ <no> <no> <no> <no> <no> <no> <no> <no>
$$ ##$BsaChMap1= (0..9)
$$ 0 0 0 0 0 0 0 0 0 0
$$ ##$BsaChMap2= (0..9)
$$ 0 0 0 0 0 0 0 0 0 0
$$ ##$BsaChShimMaxv= (0..9)
$$ 0 0 0 0 0 0 0 0 0 0
$$ ##$BsmsAuxEth= <no>
$$ ##$BsmsLockNuclei= (0..15)
$$ <2H> <no> <no> <no> <no> <no> <no> <no> <no> <no> <no> <no> <no> <no> <no>
$$ <no>
$$ ##$CSW1= (0..31)
$$ 3 4 2 1 9 0 0 0 0 0 0 0 0 0 0 0 0 0 0 0 0 0 0 0 0 0 0 0 0 0 0 0
$$ ##$CSW2= (0..31)
$$ 0 0 0 0 0 0 0 0 0 0 0 0 0 0 0 0 0 0 0 0 0 0 0 0 0 0 0 0 0 0 0 0
$$ ##$CSWNUM= (0..15)
$$ 2 2 1 0 0 0 0 0 0 0 0 0 0 0 0 0
$$ ##$CmrEth= <no>
$$ ##$CmrPartNo= <no>
$$ ##$CmrPort= <no>
$$ ##$CmrSerNo= <no>
$$ ##$CmrType= -1
$$ ##$ConsolePnSn= <H03128OB/8058>
$$ ##$CryoCoolUnitEth= <192.168.98.2>
$$ ##$CryoCoolUnitFw= <20220413>
$$ ##$CryoCoolUnitPn= <Z161936>
$$ ##$CryoCoolUnitSn= <00049>
$$ ##$CryoProAccPnSn= <>
$$ ##$Ctb1Eth= <no>
$$ ##$CustRegisterNo= <>
$$ ##$DATSTAT= no
$$ ##$DPPFAC= 1
$$ ##$DateTimeCreated= <2024-06-17T07:41:48+0000>
$$ ##$Description= <CAB AV4 600 MHZ BASIC>
$$ ##$DrxFiltGrpDel= (0..23)
$$ <68,36,20,9,5,3,2> <68,36,20,9,5,3,2> <68,36,20,9,5,3,2> <68,36,20,9,5,3,2>
$$ <> <> <> <> <> <> <> <> <> <> <> <> <> <> <> <> <> <> <> <>
$$ ##$EcuType= 1
$$ ##$EpuMacAddress= <00:13:95:26:4d:e6>
$$ ##$FCubeDrxDevice= (0..23)
$$ </dev/bbu/drx3.5> </dev/bbu/drx4.5> </dev/bbu/drx5.5> </dev/bbu/drx6.5>
$$ <> <> <> <> <> <> <> <> <> <> <> <> <> <> <> <> <> <> <> <>
$$ ##$FCubeEth= (0..23)
$$ <192.168.180.14> <192.168.180.18> <192.168.180.22> <192.168.180.26> <no>
$$ <no> <no> <no> <no> <no> <no> <no> <no> <no> <no> <no> <no> <no> <no> <no>
$$ <no> <no> <no> <no>
$$ ##$FCubeRtdDevice= (0..23)
$$ </dev/bbu/rtd3.4> </dev/bbu/rtd4.4> </dev/bbu/rtd5.4> </dev/bbu/rtd6.4>
$$ <> <> <> <> <> <> <> <> <> <> <> <> <> <> <> <> <> <> <> <>
$$ ##$FCubeSeqDevice= (0..23)
$$ <> <> <> <> <> <> <> <> <> <> <> <> <> <> <> <> <> <> <> <> <> <> <> <>
$$ ##$FUNCMOD= <>
$$ ##$FuncModBisDat= (0..7)
$$ 0 0 0 0 0 0 0 0
$$ ##$FuncModFRange= (0..7)
$$ <> <> <> <> <> <> <> <>
$$ ##$FuncModPN= (0..7)
$$ <> <> <> <> <> <> <> <>
$$ ##$FuncModSN= (0..7)
$$ <> <> <> <> <> <> <> <>
$$ ##$GCUTYPE= 20
$$ ##$GCubeEth= <192.168.180.38>
$$ ##$GCubeFpfAddr= (0..9)
$$ -1 -1 -1 -1 -1 -1 -1 -1 -1 -1
$$ ##$GCubeProcDevice= (0..1)
$$ </dev/bbu/gproc9.7> <no>
$$ ##$GCubeRtdDevice= (0..1)
$$ </dev/bbu/rtd9.4> <no>
$$ ##$GCubeSeqDevice= (0..1)
$$ <> <>
$$ ##$GCubeSpfAddr= (0..63)
$$ -1 -1 -1 -1 -1 -1 -1 -1 -1 -1 -1 -1 -1 -1 -1 -1 -1 -1 -1 -1 -1 -1 -1 -1
$$ -1 -1 -1 -1 -1 -1 -1 -1 -1 -1 -1 -1 -1 -1 -1 -1 -1 -1 -1 -1 -1 -1 -1 -1
$$ -1 -1 -1 -1 -1 -1 -1 -1 -1 -1 -1 -1 -1 -1 -1 -1
$$ ##$GRADRES= 1
$$ ##$Gctu2Eth= <no>
$$ ##$GcubeSaCtrEth= <no>
$$ ##$GradAmpMaxCurX= (0..10)
$$ 0 0 0 0 0 0 0 0 0 0 0
$$ ##$GradAmpMaxCurY= (0..10)
$$ 0 0 0 0 0 0 0 0 0 0 0
$$ ##$GradAmpMaxCurZ= (0..10)
$$ 9.99999904632568 0 0 0 0 0 0 0 0 0 0
$$ ##$GradAmpName= (0..9)
$$ <GAB in BSMS> <> <> <> <> <> <> <> <> <>
$$ ##$GradAmpPN= (0..9)
$$ <> <> <> <> <> <> <> <> <> <>
$$ ##$GradAmpSN= (0..9)
$$ <> <> <> <> <> <> <> <> <> <>
$$ ##$GradAmpType= (0..10)
$$ 2 0 0 0 0 0 0 0 0 0 0
$$ ##$GradPowClkTime= (0..9)
$$ 0 0 0 0 0 0 0 0 0 0
$$ ##$GradPowIcw= (0..9)
$$ 0 0 0 0 0 0 0 0 0 0
$$ ##$GradPowImax= (0..9)
$$ 0 0 0 0 0 0 0 0 0 0
$$ ##$GradPowType= (0..9)
$$ 0 0 0 0 0 0 0 0 0 0
$$ ##$GradPowVmax= (0..9)
$$ 0 0 0 0 0 0 0 0 0 0
$$ ##$HpprCoverType= 2
$$ ##$LDUETH= <no>
$$ ##$LOCKCONF= <DLM>
$$ ##$LOCSWID= 0
$$ ##$LOCSWIF= 0
$$ ##$Location= <>
$$ ##$LtMasEth= <no>
$$ ##$LtMasType= 0
$$ ##$MAS= 0
$$ ##$MASETIME= 10
$$ ##$MASITIME= 10
$$ ##$MAS_CT= 5
$$ ##$MAS_SG= 0
$$ ##$MAS_TO= 0
$$ ##$MagnCoilPnSn= <BZH 425'600'70H>
$$ ##$MagnDewarPnSn= <D325'54-9636>
$$ ##$MagnetPolarity= 1
$$ ##$MasEth= <no>
$$ ##$MwscuEth= <no>
$$ ##$MwscuPort= <no>
$$ ##$NAMPD= (0..32)
$$ <> <HPLNA 19F1H> <2H> <XBB19F 2HP> <13C> <15N> <31P> <> <> <> <> <> <>
$$ <> <> <> <> <> <> <> <> <> <> <> <> <> <> <> <> <> <> <> <>
$$ ##$NFCU= 4
$$ ##$NRCU= 4
$$ ##$NSGU= 4
$$ ##$NumActDetuneCtr= 0
$$ ##$NumVpu= 0
$$ ##$OrderNo= <10254970>
$$ ##$POWCHK= yes
$$ ##$PRAMD1= (0..7)
$$ 6 0 0 1610612736 0 0 0 0
$$ ##$PRAMD10= (0..7)
$$ 0 0 0 0 0 0 0 0
$$ ##$PRAMD11= (0..7)
$$ 0 0 0 0 0 0 0 0
$$ ##$PRAMD12= (0..7)
$$ 0 0 0 0 0 0 0 0
$$ ##$PRAMD13= (0..7)
$$ 0 0 0 0 0 0 0 0
$$ ##$PRAMD14= (0..7)
$$ 0 0 0 0 0 0 0 0
$$ ##$PRAMD15= (0..7)
$$ 0 0 0 0 0 0 0 0
$$ ##$PRAMD16= (0..7)
$$ 0 0 0 0 0 0 0 0
$$ ##$PRAMD17= (0..7)
$$ 0 0 0 0 0 0 0 0
$$ ##$PRAMD18= (0..7)
$$ 0 0 0 0 0 0 0 0
$$ ##$PRAMD19= (0..7)
$$ 0 0 0 0 0 0 0 0
$$ ##$PRAMD2= (0..7)
$$ 0 1048576 0 536870912 0 1048576 0 536870912
$$ ##$PRAMD20= (0..7)
$$ 0 0 0 0 0 0 0 0
$$ ##$PRAMD21= (0..7)
$$ 0 0 0 0 0 0 0 0
$$ ##$PRAMD22= (0..7)
$$ 0 0 0 0 0 0 0 0
$$ ##$PRAMD23= (0..7)
$$ 0 0 0 0 0 0 0 0
$$ ##$PRAMD24= (0..7)
$$ 0 0 0 0 0 0 0 0
$$ ##$PRAMD25= (0..7)
$$ 0 0 0 0 0 0 0 0
$$ ##$PRAMD26= (0..7)
$$ 0 0 0 0 0 0 0 0
$$ ##$PRAMD27= (0..7)
$$ 0 0 0 0 0 0 0 0
$$ ##$PRAMD28= (0..7)
$$ 0 0 0 0 0 0 0 0
$$ ##$PRAMD29= (0..7)
$$ 0 0 0 0 0 0 0 0
$$ ##$PRAMD3= (0..7)
$$ 2147483644 2147483647 2147483647 603979775 0 0 0 0
$$ ##$PRAMD30= (0..7)
$$ 0 0 0 0 0 0 0 0
$$ ##$PRAMD31= (0..7)
$$ 0 0 0 0 0 0 0 0
$$ ##$PRAMD32= (0..7)
$$ 0 0 0 0 0 0 0 0
$$ ##$PRAMD4= (0..7)
$$ 16777216 0 0 536870912 0 0 0 0
$$ ##$PRAMD5= (0..7)
$$ 0 0 4 536870912 0 0 0 0
$$ ##$PRAMD6= (0..7)
$$ 64 0 0 536870912 0 0 0 0
$$ ##$PRAMD7= (0..7)
$$ 0 0 0 0 0 0 0 0
$$ ##$PRAMD8= (0..7)
$$ 0 0 0 0 0 0 0 0
$$ ##$PRAMD9= (0..7)
$$ 0 0 0 0 0 0 0 0
$$ ##$PRAMLED= (0..1)
$$ 0 0
$$ ##$PRAMPTP= 1
$$ ##$PREEMPTYPE= 0
$$ ##$PREREC= (0..31)
$$ 1 1 2 2 3 4 0 0 0 0 0 0 0 0 0 0 0 0 0 0 0 0 0 0 0 0 0 0 0 0 0 0
$$ ##$PTSFMX= (0..23)
$$ 1290 1290 1290 1290 0 0 0 0 0 0 0 0 0 0 0 0 0 0 0 0 0 0 0 0
$$ ##$PULCHK= no
$$ ##$PduEth= (0..7)
$$ <192.168.99.99> <no> <no> <no> <no> <no> <no> <no>
$$ ##$PramDutyCycPerc= (0..31)
$$ 4 2 2 2 2 2 0 0 0 0 0 0 0 0 0 0 0 0 0 0 0 0 0 0 0 0 0 0 0 0 0 0
$$ ##$PramPPowNucW1= (0..127)
$$ <> <> <> <> <> <> <> <> <> <> <> <> <> <> <> <> <> <> <> <> <> <> <> <>
$$ <> <> <> <> <> <> <> <> <> <> <> <> <> <> <> <> <> <> <> <> <> <> <> <>
$$ <> <> <> <> <> <> <> <> <> <> <> <> <> <> <> <> <> <> <> <> <> <> <> <>
$$ <> <> <> <> <> <> <> <> <> <> <> <> <> <> <> <> <> <> <> <> <> <> <> <>
$$ <> <> <> <> <> <> <> <> <> <> <> <> <> <> <> <> <> <> <> <> <> <> <> <>
$$ <> <> <> <> <> <> <> <>
$$ ##$PramPPowNucW10= (0..127)
$$ <> <> <> <> <> <> <> <> <> <> <> <> <> <> <> <> <> <> <> <> <> <> <> <>
$$ <> <> <> <> <> <> <> <> <> <> <> <> <> <> <> <> <> <> <> <> <> <> <> <>
$$ <> <> <> <> <> <> <> <> <> <> <> <> <> <> <> <> <> <> <> <> <> <> <> <>
$$ <> <> <> <> <> <> <> <> <> <> <> <> <> <> <> <> <> <> <> <> <> <> <> <>
$$ <> <> <> <> <> <> <> <> <> <> <> <> <> <> <> <> <> <> <> <> <> <> <> <>
$$ <> <> <> <> <> <> <> <>
$$ ##$PramPPowNucW11= (0..127)
$$ <> <> <> <> <> <> <> <> <> <> <> <> <> <> <> <> <> <> <> <> <> <> <> <>
$$ <> <> <> <> <> <> <> <> <> <> <> <> <> <> <> <> <> <> <> <> <> <> <> <>
$$ <> <> <> <> <> <> <> <> <> <> <> <> <> <> <> <> <> <> <> <> <> <> <> <>
$$ <> <> <> <> <> <> <> <> <> <> <> <> <> <> <> <> <> <> <> <> <> <> <> <>
$$ <> <> <> <> <> <> <> <> <> <> <> <> <> <> <> <> <> <> <> <> <> <> <> <>
$$ <> <> <> <> <> <> <> <>
$$ ##$PramPPowNucW12= (0..127)
$$ <> <> <> <> <> <> <> <> <> <> <> <> <> <> <> <> <> <> <> <> <> <> <> <>
$$ <> <> <> <> <> <> <> <> <> <> <> <> <> <> <> <> <> <> <> <> <> <> <> <>
$$ <> <> <> <> <> <> <> <> <> <> <> <> <> <> <> <> <> <> <> <> <> <> <> <>
$$ <> <> <> <> <> <> <> <> <> <> <> <> <> <> <> <> <> <> <> <> <> <> <> <>
$$ <> <> <> <> <> <> <> <> <> <> <> <> <> <> <> <> <> <> <> <> <> <> <> <>
$$ <> <> <> <> <> <> <> <>
$$ ##$PramPPowNucW13= (0..127)
$$ <> <> <> <> <> <> <> <> <> <> <> <> <> <> <> <> <> <> <> <> <> <> <> <>
$$ <> <> <> <> <> <> <> <> <> <> <> <> <> <> <> <> <> <> <> <> <> <> <> <>
$$ <> <> <> <> <> <> <> <> <> <> <> <> <> <> <> <> <> <> <> <> <> <> <> <>
$$ <> <> <> <> <> <> <> <> <> <> <> <> <> <> <> <> <> <> <> <> <> <> <> <>
$$ <> <> <> <> <> <> <> <> <> <> <> <> <> <> <> <> <> <> <> <> <> <> <> <>
$$ <> <> <> <> <> <> <> <>
$$ ##$PramPPowNucW14= (0..127)
$$ <> <> <> <> <> <> <> <> <> <> <> <> <> <> <> <> <> <> <> <> <> <> <> <>
$$ <> <> <> <> <> <> <> <> <> <> <> <> <> <> <> <> <> <> <> <> <> <> <> <>
$$ <> <> <> <> <> <> <> <> <> <> <> <> <> <> <> <> <> <> <> <> <> <> <> <>
$$ <> <> <> <> <> <> <> <> <> <> <> <> <> <> <> <> <> <> <> <> <> <> <> <>
$$ <> <> <> <> <> <> <> <> <> <> <> <> <> <> <> <> <> <> <> <> <> <> <> <>
$$ <> <> <> <> <> <> <> <>
$$ ##$PramPPowNucW15= (0..127)
$$ <> <> <> <> <> <> <> <> <> <> <> <> <> <> <> <> <> <> <> <> <> <> <> <>
$$ <> <> <> <> <> <> <> <> <> <> <> <> <> <> <> <> <> <> <> <> <> <> <> <>
$$ <> <> <> <> <> <> <> <> <> <> <> <> <> <> <> <> <> <> <> <> <> <> <> <>
$$ <> <> <> <> <> <> <> <> <> <> <> <> <> <> <> <> <> <> <> <> <> <> <> <>
$$ <> <> <> <> <> <> <> <> <> <> <> <> <> <> <> <> <> <> <> <> <> <> <> <>
$$ <> <> <> <> <> <> <> <>
$$ ##$PramPPowNucW16= (0..127)
$$ <> <> <> <> <> <> <> <> <> <> <> <> <> <> <> <> <> <> <> <> <> <> <> <>
$$ <> <> <> <> <> <> <> <> <> <> <> <> <> <> <> <> <> <> <> <> <> <> <> <>
$$ <> <> <> <> <> <> <> <> <> <> <> <> <> <> <> <> <> <> <> <> <> <> <> <>
$$ <> <> <> <> <> <> <> <> <> <> <> <> <> <> <> <> <> <> <> <> <> <> <> <>
$$ <> <> <> <> <> <> <> <> <> <> <> <> <> <> <> <> <> <> <> <> <> <> <> <>
$$ <> <> <> <> <> <> <> <>
$$ ##$PramPPowNucW17= (0..127)
$$ <> <> <> <> <> <> <> <> <> <> <> <> <> <> <> <> <> <> <> <> <> <> <> <>
$$ <> <> <> <> <> <> <> <> <> <> <> <> <> <> <> <> <> <> <> <> <> <> <> <>
$$ <> <> <> <> <> <> <> <> <> <> <> <> <> <> <> <> <> <> <> <> <> <> <> <>
$$ <> <> <> <> <> <> <> <> <> <> <> <> <> <> <> <> <> <> <> <> <> <> <> <>
$$ <> <> <> <> <> <> <> <> <> <> <> <> <> <> <> <> <> <> <> <> <> <> <> <>
$$ <> <> <> <> <> <> <> <>
$$ ##$PramPPowNucW18= (0..127)
$$ <> <> <> <> <> <> <> <> <> <> <> <> <> <> <> <> <> <> <> <> <> <> <> <>
$$ <> <> <> <> <> <> <> <> <> <> <> <> <> <> <> <> <> <> <> <> <> <> <> <>
$$ <> <> <> <> <> <> <> <> <> <> <> <> <> <> <> <> <> <> <> <> <> <> <> <>
$$ <> <> <> <> <> <> <> <> <> <> <> <> <> <> <> <> <> <> <> <> <> <> <> <>
$$ <> <> <> <> <> <> <> <> <> <> <> <> <> <> <> <> <> <> <> <> <> <> <> <>
$$ <> <> <> <> <> <> <> <>
$$ ##$PramPPowNucW19= (0..127)
$$ <> <> <> <> <> <> <> <> <> <> <> <> <> <> <> <> <> <> <> <> <> <> <> <>
$$ <> <> <> <> <> <> <> <> <> <> <> <> <> <> <> <> <> <> <> <> <> <> <> <>
$$ <> <> <> <> <> <> <> <> <> <> <> <> <> <> <> <> <> <> <> <> <> <> <> <>
$$ <> <> <> <> <> <> <> <> <> <> <> <> <> <> <> <> <> <> <> <> <> <> <> <>
$$ <> <> <> <> <> <> <> <> <> <> <> <> <> <> <> <> <> <> <> <> <> <> <> <>
$$ <> <> <> <> <> <> <> <>
$$ ##$PramPPowNucW2= (0..127)
$$ <> <> <> <> <> <> <> <> <> <> <> <> <> <> <> <> <> <> <> <> <> <> <> <>
$$ <> <> <> <> <> <> <> <> <> <> <> <> <> <> <> <> <> <> <> <> <> <> <> <>
$$ <> <> <> <> <> <> <> <> <> <> <> <> <> <> <> <> <> <> <> <> <> <> <> <>
$$ <> <> <> <> <> <> <> <> <> <> <> <> <> <> <> <> <> <> <> <> <> <> <> <>
$$ <> <> <> <> <> <> <> <> <> <> <> <> <> <> <> <> <> <> <> <> <> <> <> <>
$$ <> <> <> <> <> <> <> <>
$$ ##$PramPPowNucW20= (0..127)
$$ <> <> <> <> <> <> <> <> <> <> <> <> <> <> <> <> <> <> <> <> <> <> <> <>
$$ <> <> <> <> <> <> <> <> <> <> <> <> <> <> <> <> <> <> <> <> <> <> <> <>
$$ <> <> <> <> <> <> <> <> <> <> <> <> <> <> <> <> <> <> <> <> <> <> <> <>
$$ <> <> <> <> <> <> <> <> <> <> <> <> <> <> <> <> <> <> <> <> <> <> <> <>
$$ <> <> <> <> <> <> <> <> <> <> <> <> <> <> <> <> <> <> <> <> <> <> <> <>
$$ <> <> <> <> <> <> <> <>
$$ ##$PramPPowNucW21= (0..127)
$$ <> <> <> <> <> <> <> <> <> <> <> <> <> <> <> <> <> <> <> <> <> <> <> <>
$$ <> <> <> <> <> <> <> <> <> <> <> <> <> <> <> <> <> <> <> <> <> <> <> <>
$$ <> <> <> <> <> <> <> <> <> <> <> <> <> <> <> <> <> <> <> <> <> <> <> <>
$$ <> <> <> <> <> <> <> <> <> <> <> <> <> <> <> <> <> <> <> <> <> <> <> <>
$$ <> <> <> <> <> <> <> <> <> <> <> <> <> <> <> <> <> <> <> <> <> <> <> <>
$$ <> <> <> <> <> <> <> <>
$$ ##$PramPPowNucW22= (0..127)
$$ <> <> <> <> <> <> <> <> <> <> <> <> <> <> <> <> <> <> <> <> <> <> <> <>
$$ <> <> <> <> <> <> <> <> <> <> <> <> <> <> <> <> <> <> <> <> <> <> <> <>
$$ <> <> <> <> <> <> <> <> <> <> <> <> <> <> <> <> <> <> <> <> <> <> <> <>
$$ <> <> <> <> <> <> <> <> <> <> <> <> <> <> <> <> <> <> <> <> <> <> <> <>
$$ <> <> <> <> <> <> <> <> <> <> <> <> <> <> <> <> <> <> <> <> <> <> <> <>
$$ <> <> <> <> <> <> <> <>
$$ ##$PramPPowNucW23= (0..127)
$$ <> <> <> <> <> <> <> <> <> <> <> <> <> <> <> <> <> <> <> <> <> <> <> <>
$$ <> <> <> <> <> <> <> <> <> <> <> <> <> <> <> <> <> <> <> <> <> <> <> <>
$$ <> <> <> <> <> <> <> <> <> <> <> <> <> <> <> <> <> <> <> <> <> <> <> <>
$$ <> <> <> <> <> <> <> <> <> <> <> <> <> <> <> <> <> <> <> <> <> <> <> <>
$$ <> <> <> <> <> <> <> <> <> <> <> <> <> <> <> <> <> <> <> <> <> <> <> <>
$$ <> <> <> <> <> <> <> <>
$$ ##$PramPPowNucW24= (0..127)
$$ <> <> <> <> <> <> <> <> <> <> <> <> <> <> <> <> <> <> <> <> <> <> <> <>
$$ <> <> <> <> <> <> <> <> <> <> <> <> <> <> <> <> <> <> <> <> <> <> <> <>
$$ <> <> <> <> <> <> <> <> <> <> <> <> <> <> <> <> <> <> <> <> <> <> <> <>
$$ <> <> <> <> <> <> <> <> <> <> <> <> <> <> <> <> <> <> <> <> <> <> <> <>
$$ <> <> <> <> <> <> <> <> <> <> <> <> <> <> <> <> <> <> <> <> <> <> <> <>
$$ <> <> <> <> <> <> <> <>
$$ ##$PramPPowNucW25= (0..127)
$$ <> <> <> <> <> <> <> <> <> <> <> <> <> <> <> <> <> <> <> <> <> <> <> <>
$$ <> <> <> <> <> <> <> <> <> <> <> <> <> <> <> <> <> <> <> <> <> <> <> <>
$$ <> <> <> <> <> <> <> <> <> <> <> <> <> <> <> <> <> <> <> <> <> <> <> <>
$$ <> <> <> <> <> <> <> <> <> <> <> <> <> <> <> <> <> <> <> <> <> <> <> <>
$$ <> <> <> <> <> <> <> <> <> <> <> <> <> <> <> <> <> <> <> <> <> <> <> <>
$$ <> <> <> <> <> <> <> <>
$$ ##$PramPPowNucW26= (0..127)
$$ <> <> <> <> <> <> <> <> <> <> <> <> <> <> <> <> <> <> <> <> <> <> <> <>
$$ <> <> <> <> <> <> <> <> <> <> <> <> <> <> <> <> <> <> <> <> <> <> <> <>
$$ <> <> <> <> <> <> <> <> <> <> <> <> <> <> <> <> <> <> <> <> <> <> <> <>
$$ <> <> <> <> <> <> <> <> <> <> <> <> <> <> <> <> <> <> <> <> <> <> <> <>
$$ <> <> <> <> <> <> <> <> <> <> <> <> <> <> <> <> <> <> <> <> <> <> <> <>
$$ <> <> <> <> <> <> <> <>
$$ ##$PramPPowNucW27= (0..127)
$$ <> <> <> <> <> <> <> <> <> <> <> <> <> <> <> <> <> <> <> <> <> <> <> <>
$$ <> <> <> <> <> <> <> <> <> <> <> <> <> <> <> <> <> <> <> <> <> <> <> <>
$$ <> <> <> <> <> <> <> <> <> <> <> <> <> <> <> <> <> <> <> <> <> <> <> <>
$$ <> <> <> <> <> <> <> <> <> <> <> <> <> <> <> <> <> <> <> <> <> <> <> <>
$$ <> <> <> <> <> <> <> <> <> <> <> <> <> <> <> <> <> <> <> <> <> <> <> <>
$$ <> <> <> <> <> <> <> <>
$$ ##$PramPPowNucW28= (0..127)
$$ <> <> <> <> <> <> <> <> <> <> <> <> <> <> <> <> <> <> <> <> <> <> <> <>
$$ <> <> <> <> <> <> <> <> <> <> <> <> <> <> <> <> <> <> <> <> <> <> <> <>
$$ <> <> <> <> <> <> <> <> <> <> <> <> <> <> <> <> <> <> <> <> <> <> <> <>
$$ <> <> <> <> <> <> <> <> <> <> <> <> <> <> <> <> <> <> <> <> <> <> <> <>
$$ <> <> <> <> <> <> <> <> <> <> <> <> <> <> <> <> <> <> <> <> <> <> <> <>
$$ <> <> <> <> <> <> <> <>
$$ ##$PramPPowNucW29= (0..127)
$$ <> <> <> <> <> <> <> <> <> <> <> <> <> <> <> <> <> <> <> <> <> <> <> <>
$$ <> <> <> <> <> <> <> <> <> <> <> <> <> <> <> <> <> <> <> <> <> <> <> <>
$$ <> <> <> <> <> <> <> <> <> <> <> <> <> <> <> <> <> <> <> <> <> <> <> <>
$$ <> <> <> <> <> <> <> <> <> <> <> <> <> <> <> <> <> <> <> <> <> <> <> <>
$$ <> <> <> <> <> <> <> <> <> <> <> <> <> <> <> <> <> <> <> <> <> <> <> <>
$$ <> <> <> <> <> <> <> <>
$$ ##$PramPPowNucW3= (0..127)
$$ <> <> <> <> <> <> <> <> <> <> <> <> <> <> <> <> <> <> <> <> <> <> <> <>
$$ <> <> <> <> <> <> <> <> <> <> <> <> <> <> <> <> <> <> <> <> <> <> <> <>
$$ <> <> <> <> <> <> <> <> <> <> <> <> <> <> <> <> <> <> <> <> <> <> <> <>
$$ <> <> <> <> <> <> <> <> <> <> <> <> <> <> <> <> <> <> <> <> <> <> <> <>
$$ <> <> <> <> <> <> <> <> <> <> <> <> <> <> <> <> <> <> <> <> <> <> <> <>
$$ <> <> <> <> <> <> <> <>
$$ ##$PramPPowNucW30= (0..127)
$$ <> <> <> <> <> <> <> <> <> <> <> <> <> <> <> <> <> <> <> <> <> <> <> <>
$$ <> <> <> <> <> <> <> <> <> <> <> <> <> <> <> <> <> <> <> <> <> <> <> <>
$$ <> <> <> <> <> <> <> <> <> <> <> <> <> <> <> <> <> <> <> <> <> <> <> <>
$$ <> <> <> <> <> <> <> <> <> <> <> <> <> <> <> <> <> <> <> <> <> <> <> <>
$$ <> <> <> <> <> <> <> <> <> <> <> <> <> <> <> <> <> <> <> <> <> <> <> <>
$$ <> <> <> <> <> <> <> <>
$$ ##$PramPPowNucW31= (0..127)
$$ <> <> <> <> <> <> <> <> <> <> <> <> <> <> <> <> <> <> <> <> <> <> <> <>
$$ <> <> <> <> <> <> <> <> <> <> <> <> <> <> <> <> <> <> <> <> <> <> <> <>
$$ <> <> <> <> <> <> <> <> <> <> <> <> <> <> <> <> <> <> <> <> <> <> <> <>
$$ <> <> <> <> <> <> <> <> <> <> <> <> <> <> <> <> <> <> <> <> <> <> <> <>
$$ <> <> <> <> <> <> <> <> <> <> <> <> <> <> <> <> <> <> <> <> <> <> <> <>
$$ <> <> <> <> <> <> <> <>
$$ ##$PramPPowNucW32= (0..127)
$$ <> <> <> <> <> <> <> <> <> <> <> <> <> <> <> <> <> <> <> <> <> <> <> <>
$$ <> <> <> <> <> <> <> <> <> <> <> <> <> <> <> <> <> <> <> <> <> <> <> <>
$$ <> <> <> <> <> <> <> <> <> <> <> <> <> <> <> <> <> <> <> <> <> <> <> <>
$$ <> <> <> <> <> <> <> <> <> <> <> <> <> <> <> <> <> <> <> <> <> <> <> <>
$$ <> <> <> <> <> <> <> <> <> <> <> <> <> <> <> <> <> <> <> <> <> <> <> <>
$$ <> <> <> <> <> <> <> <>
$$ ##$PramPPowNucW4= (0..127)
$$ <> <> <> <> <> <> <> <> <> <> <> <> <> <> <> <> <> <> <> <> <> <> <> <>
$$ <> <> <> <> <> <> <> <> <> <> <> <> <> <> <> <> <> <> <> <> <> <> <> <>
$$ <> <> <> <> <> <> <> <> <> <> <> <> <> <> <> <> <> <> <> <> <> <> <> <>
$$ <> <> <> <> <> <> <> <> <> <> <> <> <> <> <> <> <> <> <> <> <> <> <> <>
$$ <> <> <> <> <> <> <> <> <> <> <> <> <> <> <> <> <> <> <> <> <> <> <> <>
$$ <> <> <> <> <> <> <> <>
$$ ##$PramPPowNucW5= (0..127)
$$ <> <> <> <> <> <> <> <> <> <> <> <> <> <> <> <> <> <> <> <> <> <> <> <>
$$ <> <> <> <> <> <> <> <> <> <> <> <> <> <> <> <> <> <> <> <> <> <> <> <>
$$ <> <> <> <> <> <> <> <> <> <> <> <> <> <> <> <> <> <> <> <> <> <> <> <>
$$ <> <> <> <> <> <> <> <> <> <> <> <> <> <> <> <> <> <> <> <> <> <> <> <>
$$ <> <> <> <> <> <> <> <> <> <> <> <> <> <> <> <> <> <> <> <> <> <> <> <>
$$ <> <> <> <> <> <> <> <>
$$ ##$PramPPowNucW6= (0..127)
$$ <> <> <> <> <> <> <> <> <> <> <> <> <> <> <> <> <> <> <> <> <> <> <> <>
$$ <> <> <> <> <> <> <> <> <> <> <> <> <> <> <> <> <> <> <> <> <> <> <> <>
$$ <> <> <> <> <> <> <> <> <> <> <> <> <> <> <> <> <> <> <> <> <> <> <> <>
$$ <> <> <> <> <> <> <> <> <> <> <> <> <> <> <> <> <> <> <> <> <> <> <> <>
$$ <> <> <> <> <> <> <> <> <> <> <> <> <> <> <> <> <> <> <> <> <> <> <> <>
$$ <> <> <> <> <> <> <> <>
$$ ##$PramPPowNucW7= (0..127)
$$ <> <> <> <> <> <> <> <> <> <> <> <> <> <> <> <> <> <> <> <> <> <> <> <>
$$ <> <> <> <> <> <> <> <> <> <> <> <> <> <> <> <> <> <> <> <> <> <> <> <>
$$ <> <> <> <> <> <> <> <> <> <> <> <> <> <> <> <> <> <> <> <> <> <> <> <>
$$ <> <> <> <> <> <> <> <> <> <> <> <> <> <> <> <> <> <> <> <> <> <> <> <>
$$ <> <> <> <> <> <> <> <> <> <> <> <> <> <> <> <> <> <> <> <> <> <> <> <>
$$ <> <> <> <> <> <> <> <>
$$ ##$PramPPowNucW8= (0..127)
$$ <> <> <> <> <> <> <> <> <> <> <> <> <> <> <> <> <> <> <> <> <> <> <> <>
$$ <> <> <> <> <> <> <> <> <> <> <> <> <> <> <> <> <> <> <> <> <> <> <> <>
$$ <> <> <> <> <> <> <> <> <> <> <> <> <> <> <> <> <> <> <> <> <> <> <> <>
$$ <> <> <> <> <> <> <> <> <> <> <> <> <> <> <> <> <> <> <> <> <> <> <> <>
$$ <> <> <> <> <> <> <> <> <> <> <> <> <> <> <> <> <> <> <> <> <> <> <> <>
$$ <> <> <> <> <> <> <> <>
$$ ##$PramPPowNucW9= (0..127)
$$ <> <> <> <> <> <> <> <> <> <> <> <> <> <> <> <> <> <> <> <> <> <> <> <>
$$ <> <> <> <> <> <> <> <> <> <> <> <> <> <> <> <> <> <> <> <> <> <> <> <>
$$ <> <> <> <> <> <> <> <> <> <> <> <> <> <> <> <> <> <> <> <> <> <> <> <>
$$ <> <> <> <> <> <> <> <> <> <> <> <> <> <> <> <> <> <> <> <> <> <> <> <>
$$ <> <> <> <> <> <> <> <> <> <> <> <> <> <> <> <> <> <> <> <> <> <> <> <>
$$ <> <> <> <> <> <> <> <>
$$ ##$PramPeakPowerW= (0..31)
$$ 4000 500 500 500 500 500 0 0 0 0 0 0 0 0 0 0 0 0 0 0 0 0 0 0 0 0 0 0 0
$$ 0 0 0
$$ ##$PramPowerSwitch= (0..31)
$$ 0 0 0 0 0 0 0 0 0 0 0 0 0 0 0 0 0 0 0 0 0 0 0 0 0 0 0 0 0 0 0 0
$$ ##$PramPulWidthMs= (0..31)
$$ 10 0.1 0.1 0.1 0.1 0.1 0 0 0 0 0 0 0 0 0 0 0 0 0 0 0 0 0 0 0 0 0 0 0 0
$$ 0 0
$$ ##$PreampModBisDat= (0..31)
$$ 20170630 20170802 20170802 20170720 20170720 20170802 0 0 0 0 0 0 0 0 0
$$ 0 0 0 0 0 0 0 0 0 0 0 0 0 0 0 0 0
$$ ##$PreampModMulAtm= (0..31)
$$ 0 0 0 0 0 0 0 0 0 0 0 0 0 0 0 0 0 0 0 0 0 0 0 0 0 0 0 0 0 0 0 0
$$ ##$PreampModPN= (0..31)
$$ <Z103205> <Z003473> <Z105186> <Z003524> <Z003530> <Z102449> <> <> <> <>
$$ <> <> <> <> <> <> <> <> <> <> <> <> <> <> <> <> <> <> <> <> <> <>
$$ ##$PreampModSN= (0..31)
$$ <00894> <01641> <00245> <01174> <01055> <00231> <> <> <> <> <> <> <> <>
$$ <> <> <> <> <> <> <> <> <> <> <> <> <> <> <> <> <> <>
$$ ##$ProdigyEth= <no>
$$ ##$ProdigyFw= <no>
$$ ##$ProdigyPn= <no>
$$ ##$ProdigySn= <no>
$$ ##$RGTYPE= (0..31)
$$ 9 9 9 9 0 0 0 0 0 0 0 0 0 0 0 0 0 0 0 0 0 0 0 0 0 0 0 0 0 0 0 0
$$ ##$RG_max= (0..31)
$$ 101 101 101 101 -1 -1 -1 -1 -1 -1 -1 -1 -1 -1 -1 -1 -1 -1 -1 -1 -1 -1 -1
$$ -1 -1 -1 -1 -1 -1 -1 -1 -1
$$ ##$RG_min= (0..31)
$$ 0.25 0.25 0.25 0.25 -1 -1 -1 -1 -1 -1 -1 -1 -1 -1 -1 -1 -1 -1 -1 -1 -1
$$ -1 -1 -1 -1 -1 -1 -1 -1 -1 -1 -1
$$ ##$RG_tab1= (0..127)
$$ 0.25 0.28 0.32 0.35 0.4 0.44 0.5 0.56 0.64 0.7 0.8 0.89 1 1.12 1.28 1.4
$$ 1.6 1.78 2 2.25 2.56 2.8 3.2 3.56 4 4.5 5 5.6 6.35 7.12 8 9 10 11.3 12.7
$$ 14.2 16 18 20.2 22.6 25.4 28.5 32 36 40.3 45.2 50.8 57 64 71.8 80.6 90.5
$$ 101 -1 -1 -1 -1 -1 -1 -1 -1 -1 -1 -1 -1 -1 -1 -1 -1 -1 -1 -1 -1 -1 -1 -1
$$ -1 -1 -1 -1 -1 -1 -1 -1 -1 -1 -1 -1 -1 -1 -1 -1 -1 -1 -1 -1 -1 -1 -1 -1
$$ -1 -1 -1 -1 -1 -1 -1 -1 -1 -1 -1 -1 -1 -1 -1 -1 -1 -1 -1 -1 -1 -1 -1 -1
$$ -1 -1 -1 -1
$$ ##$RG_tab10= (0..127)
$$ -1 -1 -1 -1 -1 -1 -1 -1 -1 -1 -1 -1 -1 -1 -1 -1 -1 -1 -1 -1 -1 -1 -1 -1
$$ -1 -1 -1 -1 -1 -1 -1 -1 -1 -1 -1 -1 -1 -1 -1 -1 -1 -1 -1 -1 -1 -1 -1 -1
$$ -1 -1 -1 -1 -1 -1 -1 -1 -1 -1 -1 -1 -1 -1 -1 -1 -1 -1 -1 -1 -1 -1 -1 -1
$$ -1 -1 -1 -1 -1 -1 -1 -1 -1 -1 -1 -1 -1 -1 -1 -1 -1 -1 -1 -1 -1 -1 -1 -1
$$ -1 -1 -1 -1 -1 -1 -1 -1 -1 -1 -1 -1 -1 -1 -1 -1 -1 -1 -1 -1 -1 -1 -1 -1
$$ -1 -1 -1 -1 -1 -1 -1 -1
$$ ##$RG_tab11= (0..127)
$$ -1 -1 -1 -1 -1 -1 -1 -1 -1 -1 -1 -1 -1 -1 -1 -1 -1 -1 -1 -1 -1 -1 -1 -1
$$ -1 -1 -1 -1 -1 -1 -1 -1 -1 -1 -1 -1 -1 -1 -1 -1 -1 -1 -1 -1 -1 -1 -1 -1
$$ -1 -1 -1 -1 -1 -1 -1 -1 -1 -1 -1 -1 -1 -1 -1 -1 -1 -1 -1 -1 -1 -1 -1 -1
$$ -1 -1 -1 -1 -1 -1 -1 -1 -1 -1 -1 -1 -1 -1 -1 -1 -1 -1 -1 -1 -1 -1 -1 -1
$$ -1 -1 -1 -1 -1 -1 -1 -1 -1 -1 -1 -1 -1 -1 -1 -1 -1 -1 -1 -1 -1 -1 -1 -1
$$ -1 -1 -1 -1 -1 -1 -1 -1
$$ ##$RG_tab12= (0..127)
$$ -1 -1 -1 -1 -1 -1 -1 -1 -1 -1 -1 -1 -1 -1 -1 -1 -1 -1 -1 -1 -1 -1 -1 -1
$$ -1 -1 -1 -1 -1 -1 -1 -1 -1 -1 -1 -1 -1 -1 -1 -1 -1 -1 -1 -1 -1 -1 -1 -1
$$ -1 -1 -1 -1 -1 -1 -1 -1 -1 -1 -1 -1 -1 -1 -1 -1 -1 -1 -1 -1 -1 -1 -1 -1
$$ -1 -1 -1 -1 -1 -1 -1 -1 -1 -1 -1 -1 -1 -1 -1 -1 -1 -1 -1 -1 -1 -1 -1 -1
$$ -1 -1 -1 -1 -1 -1 -1 -1 -1 -1 -1 -1 -1 -1 -1 -1 -1 -1 -1 -1 -1 -1 -1 -1
$$ -1 -1 -1 -1 -1 -1 -1 -1
$$ ##$RG_tab13= (0..127)
$$ -1 -1 -1 -1 -1 -1 -1 -1 -1 -1 -1 -1 -1 -1 -1 -1 -1 -1 -1 -1 -1 -1 -1 -1
$$ -1 -1 -1 -1 -1 -1 -1 -1 -1 -1 -1 -1 -1 -1 -1 -1 -1 -1 -1 -1 -1 -1 -1 -1
$$ -1 -1 -1 -1 -1 -1 -1 -1 -1 -1 -1 -1 -1 -1 -1 -1 -1 -1 -1 -1 -1 -1 -1 -1
$$ -1 -1 -1 -1 -1 -1 -1 -1 -1 -1 -1 -1 -1 -1 -1 -1 -1 -1 -1 -1 -1 -1 -1 -1
$$ -1 -1 -1 -1 -1 -1 -1 -1 -1 -1 -1 -1 -1 -1 -1 -1 -1 -1 -1 -1 -1 -1 -1 -1
$$ -1 -1 -1 -1 -1 -1 -1 -1
$$ ##$RG_tab14= (0..127)
$$ -1 -1 -1 -1 -1 -1 -1 -1 -1 -1 -1 -1 -1 -1 -1 -1 -1 -1 -1 -1 -1 -1 -1 -1
$$ -1 -1 -1 -1 -1 -1 -1 -1 -1 -1 -1 -1 -1 -1 -1 -1 -1 -1 -1 -1 -1 -1 -1 -1
$$ -1 -1 -1 -1 -1 -1 -1 -1 -1 -1 -1 -1 -1 -1 -1 -1 -1 -1 -1 -1 -1 -1 -1 -1
$$ -1 -1 -1 -1 -1 -1 -1 -1 -1 -1 -1 -1 -1 -1 -1 -1 -1 -1 -1 -1 -1 -1 -1 -1
$$ -1 -1 -1 -1 -1 -1 -1 -1 -1 -1 -1 -1 -1 -1 -1 -1 -1 -1 -1 -1 -1 -1 -1 -1
$$ -1 -1 -1 -1 -1 -1 -1 -1
$$ ##$RG_tab15= (0..127)
$$ -1 -1 -1 -1 -1 -1 -1 -1 -1 -1 -1 -1 -1 -1 -1 -1 -1 -1 -1 -1 -1 -1 -1 -1
$$ -1 -1 -1 -1 -1 -1 -1 -1 -1 -1 -1 -1 -1 -1 -1 -1 -1 -1 -1 -1 -1 -1 -1 -1
$$ -1 -1 -1 -1 -1 -1 -1 -1 -1 -1 -1 -1 -1 -1 -1 -1 -1 -1 -1 -1 -1 -1 -1 -1
$$ -1 -1 -1 -1 -1 -1 -1 -1 -1 -1 -1 -1 -1 -1 -1 -1 -1 -1 -1 -1 -1 -1 -1 -1
$$ -1 -1 -1 -1 -1 -1 -1 -1 -1 -1 -1 -1 -1 -1 -1 -1 -1 -1 -1 -1 -1 -1 -1 -1
$$ -1 -1 -1 -1 -1 -1 -1 -1
$$ ##$RG_tab16= (0..127)
$$ -1 -1 -1 -1 -1 -1 -1 -1 -1 -1 -1 -1 -1 -1 -1 -1 -1 -1 -1 -1 -1 -1 -1 -1
$$ -1 -1 -1 -1 -1 -1 -1 -1 -1 -1 -1 -1 -1 -1 -1 -1 -1 -1 -1 -1 -1 -1 -1 -1
$$ -1 -1 -1 -1 -1 -1 -1 -1 -1 -1 -1 -1 -1 -1 -1 -1 -1 -1 -1 -1 -1 -1 -1 -1
$$ -1 -1 -1 -1 -1 -1 -1 -1 -1 -1 -1 -1 -1 -1 -1 -1 -1 -1 -1 -1 -1 -1 -1 -1
$$ -1 -1 -1 -1 -1 -1 -1 -1 -1 -1 -1 -1 -1 -1 -1 -1 -1 -1 -1 -1 -1 -1 -1 -1
$$ -1 -1 -1 -1 -1 -1 -1 -1
$$ ##$RG_tab17= (0..127)
$$ -1 -1 -1 -1 -1 -1 -1 -1 -1 -1 -1 -1 -1 -1 -1 -1 -1 -1 -1 -1 -1 -1 -1 -1
$$ -1 -1 -1 -1 -1 -1 -1 -1 -1 -1 -1 -1 -1 -1 -1 -1 -1 -1 -1 -1 -1 -1 -1 -1
$$ -1 -1 -1 -1 -1 -1 -1 -1 -1 -1 -1 -1 -1 -1 -1 -1 -1 -1 -1 -1 -1 -1 -1 -1
$$ -1 -1 -1 -1 -1 -1 -1 -1 -1 -1 -1 -1 -1 -1 -1 -1 -1 -1 -1 -1 -1 -1 -1 -1
$$ -1 -1 -1 -1 -1 -1 -1 -1 -1 -1 -1 -1 -1 -1 -1 -1 -1 -1 -1 -1 -1 -1 -1 -1
$$ -1 -1 -1 -1 -1 -1 -1 -1
$$ ##$RG_tab18= (0..127)
$$ -1 -1 -1 -1 -1 -1 -1 -1 -1 -1 -1 -1 -1 -1 -1 -1 -1 -1 -1 -1 -1 -1 -1 -1
$$ -1 -1 -1 -1 -1 -1 -1 -1 -1 -1 -1 -1 -1 -1 -1 -1 -1 -1 -1 -1 -1 -1 -1 -1
$$ -1 -1 -1 -1 -1 -1 -1 -1 -1 -1 -1 -1 -1 -1 -1 -1 -1 -1 -1 -1 -1 -1 -1 -1
$$ -1 -1 -1 -1 -1 -1 -1 -1 -1 -1 -1 -1 -1 -1 -1 -1 -1 -1 -1 -1 -1 -1 -1 -1
$$ -1 -1 -1 -1 -1 -1 -1 -1 -1 -1 -1 -1 -1 -1 -1 -1 -1 -1 -1 -1 -1 -1 -1 -1
$$ -1 -1 -1 -1 -1 -1 -1 -1
$$ ##$RG_tab19= (0..127)
$$ -1 -1 -1 -1 -1 -1 -1 -1 -1 -1 -1 -1 -1 -1 -1 -1 -1 -1 -1 -1 -1 -1 -1 -1
$$ -1 -1 -1 -1 -1 -1 -1 -1 -1 -1 -1 -1 -1 -1 -1 -1 -1 -1 -1 -1 -1 -1 -1 -1
$$ -1 -1 -1 -1 -1 -1 -1 -1 -1 -1 -1 -1 -1 -1 -1 -1 -1 -1 -1 -1 -1 -1 -1 -1
$$ -1 -1 -1 -1 -1 -1 -1 -1 -1 -1 -1 -1 -1 -1 -1 -1 -1 -1 -1 -1 -1 -1 -1 -1
$$ -1 -1 -1 -1 -1 -1 -1 -1 -1 -1 -1 -1 -1 -1 -1 -1 -1 -1 -1 -1 -1 -1 -1 -1
$$ -1 -1 -1 -1 -1 -1 -1 -1
$$ ##$RG_tab2= (0..127)
$$ 0.25 0.28 0.32 0.35 0.4 0.44 0.5 0.56 0.64 0.7 0.8 0.89 1 1.12 1.28 1.4
$$ 1.6 1.78 2 2.25 2.56 2.8 3.2 3.56 4 4.5 5 5.6 6.35 7.12 8 9 10 11.3 12.7
$$ 14.2 16 18 20.2 22.6 25.4 28.5 32 36 40.3 45.2 50.8 57 64 71.8 80.6 90.5
$$ 101 -1 -1 -1 -1 -1 -1 -1 -1 -1 -1 -1 -1 -1 -1 -1 -1 -1 -1 -1 -1 -1 -1 -1
$$ -1 -1 -1 -1 -1 -1 -1 -1 -1 -1 -1 -1 -1 -1 -1 -1 -1 -1 -1 -1 -1 -1 -1 -1
$$ -1 -1 -1 -1 -1 -1 -1 -1 -1 -1 -1 -1 -1 -1 -1 -1 -1 -1 -1 -1 -1 -1 -1 -1
$$ -1 -1 -1 -1
$$ ##$RG_tab20= (0..127)
$$ -1 -1 -1 -1 -1 -1 -1 -1 -1 -1 -1 -1 -1 -1 -1 -1 -1 -1 -1 -1 -1 -1 -1 -1
$$ -1 -1 -1 -1 -1 -1 -1 -1 -1 -1 -1 -1 -1 -1 -1 -1 -1 -1 -1 -1 -1 -1 -1 -1
$$ -1 -1 -1 -1 -1 -1 -1 -1 -1 -1 -1 -1 -1 -1 -1 -1 -1 -1 -1 -1 -1 -1 -1 -1
$$ -1 -1 -1 -1 -1 -1 -1 -1 -1 -1 -1 -1 -1 -1 -1 -1 -1 -1 -1 -1 -1 -1 -1 -1
$$ -1 -1 -1 -1 -1 -1 -1 -1 -1 -1 -1 -1 -1 -1 -1 -1 -1 -1 -1 -1 -1 -1 -1 -1
$$ -1 -1 -1 -1 -1 -1 -1 -1
$$ ##$RG_tab21= (0..127)
$$ -1 -1 -1 -1 -1 -1 -1 -1 -1 -1 -1 -1 -1 -1 -1 -1 -1 -1 -1 -1 -1 -1 -1 -1
$$ -1 -1 -1 -1 -1 -1 -1 -1 -1 -1 -1 -1 -1 -1 -1 -1 -1 -1 -1 -1 -1 -1 -1 -1
$$ -1 -1 -1 -1 -1 -1 -1 -1 -1 -1 -1 -1 -1 -1 -1 -1 -1 -1 -1 -1 -1 -1 -1 -1
$$ -1 -1 -1 -1 -1 -1 -1 -1 -1 -1 -1 -1 -1 -1 -1 -1 -1 -1 -1 -1 -1 -1 -1 -1
$$ -1 -1 -1 -1 -1 -1 -1 -1 -1 -1 -1 -1 -1 -1 -1 -1 -1 -1 -1 -1 -1 -1 -1 -1
$$ -1 -1 -1 -1 -1 -1 -1 -1
$$ ##$RG_tab22= (0..127)
$$ -1 -1 -1 -1 -1 -1 -1 -1 -1 -1 -1 -1 -1 -1 -1 -1 -1 -1 -1 -1 -1 -1 -1 -1
$$ -1 -1 -1 -1 -1 -1 -1 -1 -1 -1 -1 -1 -1 -1 -1 -1 -1 -1 -1 -1 -1 -1 -1 -1
$$ -1 -1 -1 -1 -1 -1 -1 -1 -1 -1 -1 -1 -1 -1 -1 -1 -1 -1 -1 -1 -1 -1 -1 -1
$$ -1 -1 -1 -1 -1 -1 -1 -1 -1 -1 -1 -1 -1 -1 -1 -1 -1 -1 -1 -1 -1 -1 -1 -1
$$ -1 -1 -1 -1 -1 -1 -1 -1 -1 -1 -1 -1 -1 -1 -1 -1 -1 -1 -1 -1 -1 -1 -1 -1
$$ -1 -1 -1 -1 -1 -1 -1 -1
$$ ##$RG_tab23= (0..127)
$$ -1 -1 -1 -1 -1 -1 -1 -1 -1 -1 -1 -1 -1 -1 -1 -1 -1 -1 -1 -1 -1 -1 -1 -1
$$ -1 -1 -1 -1 -1 -1 -1 -1 -1 -1 -1 -1 -1 -1 -1 -1 -1 -1 -1 -1 -1 -1 -1 -1
$$ -1 -1 -1 -1 -1 -1 -1 -1 -1 -1 -1 -1 -1 -1 -1 -1 -1 -1 -1 -1 -1 -1 -1 -1
$$ -1 -1 -1 -1 -1 -1 -1 -1 -1 -1 -1 -1 -1 -1 -1 -1 -1 -1 -1 -1 -1 -1 -1 -1
$$ -1 -1 -1 -1 -1 -1 -1 -1 -1 -1 -1 -1 -1 -1 -1 -1 -1 -1 -1 -1 -1 -1 -1 -1
$$ -1 -1 -1 -1 -1 -1 -1 -1
$$ ##$RG_tab24= (0..127)
$$ -1 -1 -1 -1 -1 -1 -1 -1 -1 -1 -1 -1 -1 -1 -1 -1 -1 -1 -1 -1 -1 -1 -1 -1
$$ -1 -1 -1 -1 -1 -1 -1 -1 -1 -1 -1 -1 -1 -1 -1 -1 -1 -1 -1 -1 -1 -1 -1 -1
$$ -1 -1 -1 -1 -1 -1 -1 -1 -1 -1 -1 -1 -1 -1 -1 -1 -1 -1 -1 -1 -1 -1 -1 -1
$$ -1 -1 -1 -1 -1 -1 -1 -1 -1 -1 -1 -1 -1 -1 -1 -1 -1 -1 -1 -1 -1 -1 -1 -1
$$ -1 -1 -1 -1 -1 -1 -1 -1 -1 -1 -1 -1 -1 -1 -1 -1 -1 -1 -1 -1 -1 -1 -1 -1
$$ -1 -1 -1 -1 -1 -1 -1 -1
$$ ##$RG_tab3= (0..127)
$$ 0.25 0.28 0.32 0.35 0.4 0.44 0.5 0.56 0.64 0.7 0.8 0.89 1 1.12 1.28 1.4
$$ 1.6 1.78 2 2.25 2.56 2.8 3.2 3.56 4 4.5 5 5.6 6.35 7.12 8 9 10 11.3 12.7
$$ 14.2 16 18 20.2 22.6 25.4 28.5 32 36 40.3 45.2 50.8 57 64 71.8 80.6 90.5
$$ 101 -1 -1 -1 -1 -1 -1 -1 -1 -1 -1 -1 -1 -1 -1 -1 -1 -1 -1 -1 -1 -1 -1 -1
$$ -1 -1 -1 -1 -1 -1 -1 -1 -1 -1 -1 -1 -1 -1 -1 -1 -1 -1 -1 -1 -1 -1 -1 -1
$$ -1 -1 -1 -1 -1 -1 -1 -1 -1 -1 -1 -1 -1 -1 -1 -1 -1 -1 -1 -1 -1 -1 -1 -1
$$ -1 -1 -1 -1
$$ ##$RG_tab4= (0..127)
$$ 0.25 0.28 0.32 0.35 0.4 0.44 0.5 0.56 0.64 0.7 0.8 0.89 1 1.12 1.28 1.4
$$ 1.6 1.78 2 2.25 2.56 2.8 3.2 3.56 4 4.5 5 5.6 6.35 7.12 8 9 10 11.3 12.7
$$ 14.2 16 18 20.2 22.6 25.4 28.5 32 36 40.3 45.2 50.8 57 64 71.8 80.6 90.5
$$ 101 -1 -1 -1 -1 -1 -1 -1 -1 -1 -1 -1 -1 -1 -1 -1 -1 -1 -1 -1 -1 -1 -1 -1
$$ -1 -1 -1 -1 -1 -1 -1 -1 -1 -1 -1 -1 -1 -1 -1 -1 -1 -1 -1 -1 -1 -1 -1 -1
$$ -1 -1 -1 -1 -1 -1 -1 -1 -1 -1 -1 -1 -1 -1 -1 -1 -1 -1 -1 -1 -1 -1 -1 -1
$$ -1 -1 -1 -1
$$ ##$RG_tab5= (0..127)
$$ -1 -1 -1 -1 -1 -1 -1 -1 -1 -1 -1 -1 -1 -1 -1 -1 -1 -1 -1 -1 -1 -1 -1 -1
$$ -1 -1 -1 -1 -1 -1 -1 -1 -1 -1 -1 -1 -1 -1 -1 -1 -1 -1 -1 -1 -1 -1 -1 -1
$$ -1 -1 -1 -1 -1 -1 -1 -1 -1 -1 -1 -1 -1 -1 -1 -1 -1 -1 -1 -1 -1 -1 -1 -1
$$ -1 -1 -1 -1 -1 -1 -1 -1 -1 -1 -1 -1 -1 -1 -1 -1 -1 -1 -1 -1 -1 -1 -1 -1
$$ -1 -1 -1 -1 -1 -1 -1 -1 -1 -1 -1 -1 -1 -1 -1 -1 -1 -1 -1 -1 -1 -1 -1 -1
$$ -1 -1 -1 -1 -1 -1 -1 -1
$$ ##$RG_tab6= (0..127)
$$ -1 -1 -1 -1 -1 -1 -1 -1 -1 -1 -1 -1 -1 -1 -1 -1 -1 -1 -1 -1 -1 -1 -1 -1
$$ -1 -1 -1 -1 -1 -1 -1 -1 -1 -1 -1 -1 -1 -1 -1 -1 -1 -1 -1 -1 -1 -1 -1 -1
$$ -1 -1 -1 -1 -1 -1 -1 -1 -1 -1 -1 -1 -1 -1 -1 -1 -1 -1 -1 -1 -1 -1 -1 -1
$$ -1 -1 -1 -1 -1 -1 -1 -1 -1 -1 -1 -1 -1 -1 -1 -1 -1 -1 -1 -1 -1 -1 -1 -1
$$ -1 -1 -1 -1 -1 -1 -1 -1 -1 -1 -1 -1 -1 -1 -1 -1 -1 -1 -1 -1 -1 -1 -1 -1
$$ -1 -1 -1 -1 -1 -1 -1 -1
$$ ##$RG_tab7= (0..127)
$$ -1 -1 -1 -1 -1 -1 -1 -1 -1 -1 -1 -1 -1 -1 -1 -1 -1 -1 -1 -1 -1 -1 -1 -1
$$ -1 -1 -1 -1 -1 -1 -1 -1 -1 -1 -1 -1 -1 -1 -1 -1 -1 -1 -1 -1 -1 -1 -1 -1
$$ -1 -1 -1 -1 -1 -1 -1 -1 -1 -1 -1 -1 -1 -1 -1 -1 -1 -1 -1 -1 -1 -1 -1 -1
$$ -1 -1 -1 -1 -1 -1 -1 -1 -1 -1 -1 -1 -1 -1 -1 -1 -1 -1 -1 -1 -1 -1 -1 -1
$$ -1 -1 -1 -1 -1 -1 -1 -1 -1 -1 -1 -1 -1 -1 -1 -1 -1 -1 -1 -1 -1 -1 -1 -1
$$ -1 -1 -1 -1 -1 -1 -1 -1
$$ ##$RG_tab8= (0..127)
$$ -1 -1 -1 -1 -1 -1 -1 -1 -1 -1 -1 -1 -1 -1 -1 -1 -1 -1 -1 -1 -1 -1 -1 -1
$$ -1 -1 -1 -1 -1 -1 -1 -1 -1 -1 -1 -1 -1 -1 -1 -1 -1 -1 -1 -1 -1 -1 -1 -1
$$ -1 -1 -1 -1 -1 -1 -1 -1 -1 -1 -1 -1 -1 -1 -1 -1 -1 -1 -1 -1 -1 -1 -1 -1
$$ -1 -1 -1 -1 -1 -1 -1 -1 -1 -1 -1 -1 -1 -1 -1 -1 -1 -1 -1 -1 -1 -1 -1 -1
$$ -1 -1 -1 -1 -1 -1 -1 -1 -1 -1 -1 -1 -1 -1 -1 -1 -1 -1 -1 -1 -1 -1 -1 -1
$$ -1 -1 -1 -1 -1 -1 -1 -1
$$ ##$RG_tab9= (0..127)
$$ -1 -1 -1 -1 -1 -1 -1 -1 -1 -1 -1 -1 -1 -1 -1 -1 -1 -1 -1 -1 -1 -1 -1 -1
$$ -1 -1 -1 -1 -1 -1 -1 -1 -1 -1 -1 -1 -1 -1 -1 -1 -1 -1 -1 -1 -1 -1 -1 -1
$$ -1 -1 -1 -1 -1 -1 -1 -1 -1 -1 -1 -1 -1 -1 -1 -1 -1 -1 -1 -1 -1 -1 -1 -1
$$ -1 -1 -1 -1 -1 -1 -1 -1 -1 -1 -1 -1 -1 -1 -1 -1 -1 -1 -1 -1 -1 -1 -1 -1
$$ -1 -1 -1 -1 -1 -1 -1 -1 -1 -1 -1 -1 -1 -1 -1 -1 -1 -1 -1 -1 -1 -1 -1 -1
$$ -1 -1 -1 -1 -1 -1 -1 -1
$$ ##$RXFMAX= (0..23)
$$ 1290 1290 1290 1290 -1 -1 -1 -1 -1 -1 -1 -1 -1 -1 -1 -1 -1 -1 -1 -1 -1
$$ -1 -1 -1
$$ ##$RXFMIN= (0..23)
$$ 5 5 5 5 -1 -1 -1 -1 -1 -1 -1 -1 -1 -1 -1 -1 -1 -1 -1 -1 -1 -1 -1 -1
$$ ##$RheoNmrEth= <no>
$$ ##$SGUC1= (0..23)
$$ 34 33 17 18 0 0 0 0 0 0 0 0 0 0 0 0 0 0 0 0 0 0 0 0
$$ ##$SGUC2= (0..23)
$$ 49 0 0 0 0 0 0 0 0 0 0 0 0 0 0 0 0 0 0 0 0 0 0 0
$$ ##$SLCBCONF= <SHNV>
$$ ##$SPECTR= 13
$$ ##$SYNCTRIG= 0
$$ ##$SamChgEth= (0..3)
$$ <192.168.98.3> <no> <no> <no>
$$ ##$SamChgPort= (0..3)
$$ <80> <no> <no> <no>
$$ ##$SamChgProtocol= (0..3)
$$ <CORBA> <> <> <>
$$ ##$ServiceNo= <>
$$ ##$Sgu10PowerLevel= (0..7)
$$ 0 0 0 0 0 0 0 0
$$ ##$Sgu11PowerLevel= (0..7)
$$ 0 0 0 0 0 0 0 0
$$ ##$Sgu12PowerLevel= (0..7)
$$ 0 0 0 0 0 0 0 0
$$ ##$Sgu13PowerLevel= (0..7)
$$ 0 0 0 0 0 0 0 0
$$ ##$Sgu14PowerLevel= (0..7)
$$ 0 0 0 0 0 0 0 0
$$ ##$Sgu15PowerLevel= (0..7)
$$ 0 0 0 0 0 0 0 0
$$ ##$Sgu16PowerLevel= (0..7)
$$ 0 0 0 0 0 0 0 0
$$ ##$Sgu17PowerLevel= (0..7)
$$ 0 0 0 0 0 0 0 0
$$ ##$Sgu18PowerLevel= (0..7)
$$ 0 0 0 0 0 0 0 0
$$ ##$Sgu19PowerLevel= (0..7)
$$ 0 0 0 0 0 0 0 0
$$ ##$Sgu1PowerLevels= (0..7)
$$ 90 74 58 42 26 10 0 0
$$ ##$Sgu20PowerLevel= (0..7)
$$ 0 0 0 0 0 0 0 0
$$ ##$Sgu21PowerLevel= (0..7)
$$ 0 0 0 0 0 0 0 0
$$ ##$Sgu22PowerLevel= (0..7)
$$ 0 0 0 0 0 0 0 0
$$ ##$Sgu23PowerLevel= (0..7)
$$ 0 0 0 0 0 0 0 0
$$ ##$Sgu24PowerLevel= (0..7)
$$ 0 0 0 0 0 0 0 0
$$ ##$Sgu2PowerLevels= (0..7)
$$ 90 74 58 42 26 10 0 0
$$ ##$Sgu3PowerLevels= (0..7)
$$ 90 74 58 42 26 10 0 0
$$ ##$Sgu4PowerLevels= (0..7)
$$ 90 74 58 42 26 10 0 0
$$ ##$Sgu5PowerLevels= (0..7)
$$ 0 0 0 0 0 0 0 0
$$ ##$Sgu6PowerLevels= (0..7)
$$ 0 0 0 0 0 0 0 0
$$ ##$Sgu7PowerLevels= (0..7)
$$ 0 0 0 0 0 0 0 0
$$ ##$Sgu8PowerLevels= (0..7)
$$ 0 0 0 0 0 0 0 0
$$ ##$Sgu9PowerLevels= (0..7)
$$ 0 0 0 0 0 0 0 0
$$ ##$SguType= 4
$$ ##$ShimMaxVal= 130000
$$ ##$ShimPow1Ch2Sh= (0..38)
$$ 1 2 3 21 4 4 27 27 4 4 63 26 26 25 7 7 20 20 31 31 0 0 0 0 0 0 0 0 0 0
$$ 0 0 0 0 0 0 0 0 0
$$ ##$ShimPow1Imax= (0..38)
$$ 1 1 1 1 1 1 1 1 1 1 1 1 1 1 1 1 1 1 1 1 0 0 0 0 0 0 0 0 0 0 0 0 0 0 0 0
$$ 0 0 0
$$ ##$ShimPow1NChan= 20
$$ ##$ShimPow1TotIMax= 6
$$ ##$ShimPow1Vmax= (0..38)
$$ 20 20 20 20 20 20 20 20 20 20 20 20 20 20 20 20 20 20 20 20 0 0 0 0 0 0
$$ 0 0 0 0 0 0 0 0 0 0 0 0 0
$$ ##$ShimPow2Ch2Sh= (0..38)
$$ 15 15 33 33 35 35 25 8 38 38 23 8 14 14 36 36 32 32 23 63 0 0 0 0 0 0 0
$$ 0 0 0 0 0 0 0 0 0 0 0 0
$$ ##$ShimPow2Imax= (0..38)
$$ 1 1 1 1 1 1 1 1 1 1 1 1 1 1 1 1 1 1 1 1 0 0 0 0 0 0 0 0 0 0 0 0 0 0 0 0
$$ 0 0 0
$$ ##$ShimPow2NChan= 20
$$ ##$ShimPow2TotIMax= 6
$$ ##$ShimPow2Vmax= (0..38)
$$ 20 20 20 20 20 20 20 20 20 20 20 20 20 20 20 20 20 20 20 20 0 0 0 0 0 0
$$ 0 0 0 0 0 0 0 0 0 0 0 0 0
$$ ##$ShimPow3Ch2Sh= (0..38)
$$ 0 0 0 0 0 0 0 0 0 0 0 0 0 0 0 0 0 0 0 0 0 0 0 0 0 0 0 0 0 0 0 0 0 0 0 0
$$ 0 0 0
$$ ##$ShimPow3Imax= (0..38)
$$ 0 0 0 0 0 0 0 0 0 0 0 0 0 0 0 0 0 0 0 0 0 0 0 0 0 0 0 0 0 0 0 0 0 0 0 0
$$ 0 0 0
$$ ##$ShimPow3NChan= 0
$$ ##$ShimPow3TotIMax= 0
$$ ##$ShimPow3Vmax= (0..38)
$$ 0 0 0 0 0 0 0 0 0 0 0 0 0 0 0 0 0 0 0 0 0 0 0 0 0 0 0 0 0 0 0 0 0 0 0 0
$$ 0 0 0
$$ ##$ShimPow4Ch2Sh= (0..38)
$$ 0 0 0 0 0 0 0 0 0 0 0 0 0 0 0 0 0 0 0 0 0 0 0 0 0 0 0 0 0 0 0 0 0 0 0 0
$$ 0 0 0
$$ ##$ShimPow4Imax= (0..38)
$$ 0 0 0 0 0 0 0 0 0 0 0 0 0 0 0 0 0 0 0 0 0 0 0 0 0 0 0 0 0 0 0 0 0 0 0 0
$$ 0 0 0
$$ ##$ShimPow4NChan= 0
$$ ##$ShimPow4TotIMax= 0
$$ ##$ShimPow4Vmax= (0..38)
$$ 0 0 0 0 0 0 0 0 0 0 0 0 0 0 0 0 0 0 0 0 0 0 0 0 0 0 0 0 0 0 0 0 0 0 0 0
$$ 0 0 0
$$ ##$ShimPow5Ch2Sh= (0..38)
$$ 0 0 0 0 0 0 0 0 0 0 0 0 0 0 0 0 0 0 0 0 0 0 0 0 0 0 0 0 0 0 0 0 0 0 0 0
$$ 0 0 0
$$ ##$ShimPow5Imax= (0..38)
$$ 0 0 0 0 0 0 0 0 0 0 0 0 0 0 0 0 0 0 0 0 0 0 0 0 0 0 0 0 0 0 0 0 0 0 0 0
$$ 0 0 0
$$ ##$ShimPow5NChan= 0
$$ ##$ShimPow5TotIMax= 0
$$ ##$ShimPow5Vmax= (0..38)
$$ 0 0 0 0 0 0 0 0 0 0 0 0 0 0 0 0 0 0 0 0 0 0 0 0 0 0 0 0 0 0 0 0 0 0 0 0
$$ 0 0 0
$$ ##$ShimPow6Ch2Sh= (0..38)
$$ 0 0 0 0 0 0 0 0 0 0 0 0 0 0 0 0 0 0 0 0 0 0 0 0 0 0 0 0 0 0 0 0 0 0 0 0
$$ 0 0 0
$$ ##$ShimPow6Imax= (0..38)
$$ 0 0 0 0 0 0 0 0 0 0 0 0 0 0 0 0 0 0 0 0 0 0 0 0 0 0 0 0 0 0 0 0 0 0 0 0
$$ 0 0 0
$$ ##$ShimPow6NChan= 0
$$ ##$ShimPow6TotIMax= 0
$$ ##$ShimPow6Vmax= (0..38)
$$ 0 0 0 0 0 0 0 0 0 0 0 0 0 0 0 0 0 0 0 0 0 0 0 0 0 0 0 0 0 0 0 0 0 0 0 0
$$ 0 0 0
$$ ##$ShimPow7Ch2Sh= (0..38)
$$ 0 0 0 0 0 0 0 0 0 0 0 0 0 0 0 0 0 0 0 0 0 0 0 0 0 0 0 0 0 0 0 0 0 0 0 0
$$ 0 0 0
$$ ##$ShimPow7Imax= (0..38)
$$ 0 0 0 0 0 0 0 0 0 0 0 0 0 0 0 0 0 0 0 0 0 0 0 0 0 0 0 0 0 0 0 0 0 0 0 0
$$ 0 0 0
$$ ##$ShimPow7NChan= 0
$$ ##$ShimPow7TotIMax= 0
$$ ##$ShimPow7Vmax= (0..38)
$$ 0 0 0 0 0 0 0 0 0 0 0 0 0 0 0 0 0 0 0 0 0 0 0 0 0 0 0 0 0 0 0 0 0 0 0 0
$$ 0 0 0
$$ ##$ShimPow8Ch2Sh= (0..38)
$$ 0 0 0 0 0 0 0 0 0 0 0 0 0 0 0 0 0 0 0 0 0 0 0 0 0 0 0 0 0 0 0 0 0 0 0 0
$$ 0 0 0
$$ ##$ShimPow8Imax= (0..38)
$$ 0 0 0 0 0 0 0 0 0 0 0 0 0 0 0 0 0 0 0 0 0 0 0 0 0 0 0 0 0 0 0 0 0 0 0 0
$$ 0 0 0
$$ ##$ShimPow8NChan= 0
$$ ##$ShimPow8TotIMax= 0
$$ ##$ShimPow8Vmax= (0..38)
$$ 0 0 0 0 0 0 0 0 0 0 0 0 0 0 0 0 0 0 0 0 0 0 0 0 0 0 0 0 0 0 0 0 0 0 0 0
$$ 0 0 0
$$ ##$ShimPowMaxUA= (0..63)
$$ 130000 130000 130000 130000 130000 130000 130000 130000 130000 130000 130000
$$ 130000 130000 130000 130000 130000 130000 130000 130000 130000 130000 130000
$$ 130000 130000 130000 130000 130000 130000 130000 130000 130000 130000 130000
$$ 130000 130000 130000 130000 130000 130000 130000 0 0 0 0 0 0 0 0 0 0 0
$$ 0 0 0 0 0 0 0 0 0 0 0 0 0
$$ ##$ShimPowMaxUG= (0..63)
$$ 1000000 1000000 1000000 1000000 1000000 1000000 1000000 1000000 1000000
$$ 1000000 1000000 1000000 1000000 1000000 1000000 1000000 1000000 1000000
$$ 1000000 1000000 1000000 1000000 1000000 1000000 1000000 1000000 1000000
$$ 1000000 1000000 1000000 1000000 1000000 1000000 1000000 1000000 1000000
$$ 1000000 1000000 1000000 0 0 0 0 0 0 0 0 0 0 0 0 0 0 0 0 0 0 0 0 0 0 0 0
$$ 0
$$ ##$ShimPowNum= 2
$$ ##$ShimPowRcbType= 3
$$ ##$ShimPowRes= (0..63)
$$ 1e-20 1e-20 1e-20 1e-20 1e-20 1e-20 1e-20 1e-20 1e-20 1e-20 1e-20 1e-20
$$ 1e-20 1e-20 1e-20 1e-20 1e-20 1e-20 1e-20 1e-20 1e-20 1e-20 1e-20 1e-20
$$ 1e-20 1e-20 1e-20 1e-20 1e-20 1e-20 1e-20 1e-20 1e-20 1e-20 1e-20 1e-20
$$ 1e-20 1e-20 1e-20 1e-20 0 0 0 0 0 0 0 0 0 0 0 0 0 0 0 0 0 0 0 0 0 0 0 0
$$ ##$ShimPowRng0= (0..63)
$$ 1 1 1 1 1 1 1 1 1 1 1 1 1 1 1 1 1 1 1 1 1 1 1 1 1 1 1 1 1 1 1 1 1 1 1 1
$$ 1 1 1 1 0 0 0 0 0 0 0 0 0 0 0 0 0 0 0 0 0 0 0 0 0 0 0 0
$$ ##$ShimPowRng1= (0..63)
$$ 1 1 1 1 1 1 1 1 1 1 1 1 1 1 1 1 1 1 1 1 1 1 1 1 1 1 1 1 1 1 1 1 1 1 1 1
$$ 1 1 1 1 0 0 0 0 0 0 0 0 0 0 0 0 0 0 0 0 0 0 0 0 0 0 0 0
$$ ##$ShimPowRng2= (0..63)
$$ 1 1 1 1 1 1 1 1 1 1 1 1 1 1 1 1 1 1 1 1 1 1 1 1 1 1 1 1 1 1 1 1 1 1 1 1
$$ 1 1 1 1 0 0 0 0 0 0 0 0 0 0 0 0 0 0 0 0 0 0 0 0 0 0 0 0
$$ ##$ShimPowRng3= (0..63)
$$ 1 1 1 1 1 1 1 1 1 1 1 1 1 1 1 1 1 1 1 1 1 1 1 1 1 1 1 1 1 1 1 1 1 1 1 1
$$ 1 1 1 1 0 0 0 0 0 0 0 0 0 0 0 0 0 0 0 0 0 0 0 0 0 0 0 0
$$ ##$ShimPowType1= 8
$$ ##$ShimPowType2= 8
$$ ##$ShimPowType3= 0
$$ ##$ShimPowType4= 0
$$ ##$ShimPowType5= 0
$$ ##$ShimPowType6= 0
$$ ##$ShimPowType7= 0
$$ ##$ShimPowType8= 0
$$ ##$ShimSysActGrad= (0..63)
$$ 1 2 3 4 13 5 7 11 10 9 6 8 12 18 19 20 21 15 22 23 24 14 25 16 26 17 27
$$ 28 31 32 33 34 35 36 37 38 0 0 0 0 0 0 0 0 0 0 0 0 0 0 0 0 0 0 0 0 0 0
$$ 0 0 0 0 0 0
$$ ##$ShimSysAngle= <>
$$ ##$ShimSysFunc= (0..63)
$$ 1 2 3 4 5 6 7 8 9 10 0 37 38 35 16 15 14 13 12 11 28 27 26 25 24 23 36
$$ 22 30 29 20 21 34 33 32 31 17 18 19 0 0 0 0 0 0 0 0 0 0 0 0 0 0 0 0 0 0
$$ 0 0 0 0 0 0 0
$$ ##$ShimSysMatId= <292722ca.dat>
$$ ##$ShimSysMatrix= 1
$$ ##$ShimSysMinMaxUG= 130000
$$ ##$ShimSysOffset= <58>
$$ ##$ShimSysType= 4
$$ ##$ShimUnit= 3
$$ ##$SpectrOsVersion= <4.3.180.20230524>
$$ ##$TCubeEth= <192.168.180.38>
$$ ##$TCubeSeqDevice= <>
$$ ##$TopSpinVersion= <TopSpin 4.3.0>
$$ ##$TrxFreqFormula= (0..23)
$$ <TrxFreqFormula(2.0,600070000.000000,'TRX',Trx(1.0,'TRX 1200.1',2,5.000000,1290.000000))>
$$ <TrxFreqFormula(2.0,600070000.000000,'TRX',Trx(1.0,'TRX 1200.2',1,5.000000,1290.000000))>
$$ <TrxFreqFormula(2.0,600070000.000000,'TRX',Trx(1.0,'TRX 1200.3',1,5.000000,1290.000000))>
$$ <TrxFreqFormula(2.0,600070000.000000,'TRX',Trx(1.0,'TRX 1200.4',1,5.000000,1290.000000))>
$$ <> <> <> <> <> <> <> <> <> <> <> <> <> <> <> <> <> <> <> <>
$$ ##$TrxPN= (0..23)
$$ <Z148391> <Z148391> <Z148391> <Z148391> <> <> <> <> <> <> <> <> <> <> <>
$$ <> <> <> <> <> <> <> <> <>
$$ ##$TrxSN= (0..23)
$$ <02476> <00643> <00644> <00645> <> <> <> <> <> <> <> <> <> <> <> <> <>
$$ <> <> <> <> <> <> <>
$$ ##$VCubeEth= (0..23)
$$ <no> <no> <no> <no> <no> <no> <no> <no> <no> <no> <no> <no> <no> <no> <no>
$$ <no> <no> <no> <no> <no> <no> <no> <no> <no>
$$ ##$VTU= 2
$$ ##$VTUETH= <192.168.99.17>
$$ ##$ValueLine= no
$$ ##$VpuPN= (0..23)
$$ <no> <no> <no> <no> <no> <no> <no> <no> <no> <no> <no> <no> <no> <no> <no>
$$ <no> <no> <no> <no> <no> <no> <no> <no> <no>
$$ ##$VpuSN= (0..23)
$$ <no> <no> <no> <no> <no> <no> <no> <no> <no> <no> <no> <no> <no> <no> <no>
$$ <no> <no> <no> <no> <no> <no> <no> <no> <no>
$$ ##$WBREFAM= (0..31)
$$ 100.4 100 100 100 100 100 100 100 100 100 100 100 100 100 100 100 100 100
$$ 100 100 100 100 100 100 100 100 100 100 100 100 100 100
$$ ##$WBREFLM= (0..31)
$$ 1 0 0 0 0 0 0 0 0 0 0 0 0 0 0 0 0 0 0 0 0 0 0 0 0 0 0 0 0 0 0 0
$$ ##$WBREFPH= (0..31)
$$ 0.15 0 0 0 0 0 0 0 0 0 0 0 0 0 0 0 0 0 0 0 0 0 0 0 0 0 0 0 0 0 0 0
$$ ##$WBSGU= (0..31)
$$ 1 1 2 2 4 8 0 0 0 0 0 0 0 0 0 0 0 0 0 0 0 0 0 0 0 0 0 0 0 0 0 0
$$ ##END=
$$ 
##$DECIM=	1120
##$DSPFVS=	21
##XUNITS=	HZ
##YUNITS=	ARBITRARY UNITS
##FIRSTX=	11794.264701579302709
##LASTX=	-6062.8100359695672523
##DELTAX=	-0.068119594029018029624
##XFACTOR=	1
##YFACTOR=	1.595878702279492023
##FIRSTY=	-72
##MINY=	-78921440
##MAXY=	2764424
##NPOINTS=	262144
##XYDATA=	(X++(Y..Y))
11794d5%n%%n%n%%%nn%%j5J0J0J5j0nj5N%J5J5K0%nK5K0J0%nj0J5J0%%Nnj5j5j5j5NNK5K5
11791C5Nj5%%%%%%j0j0J0J0%nJ0j0%nn%nn%nN%J0%J5J5J0j5Nj5%K5n%n%nj0j0j0j0nj0j0%
11788c0nj0J0j0%nnNj0%%j5N%nN%nJ5%%NNnJ0%NN%%Nn%nn%nj0%J5J0J0J0K0N%K0NNnj5k5k5
11784c0NK5K5K5K0%nj0nj0NN%N%NJ0nj0j0j0j0m0k0N%NNNJ0K5K0n%j0j0k0%j5j0j5j0J0J0
11781c5nnnJ5J0n%j0NK0%n%%J5K0j5j5NN%N%%%%N%N%j0%nnnn%j0%n%nj5j5nJ5J0J5j0nK0n
11778c5NJ0NNNNJ0NNNn%j5Nnnn%nnn%nnn%NJ0J0NK5%J0J0k0k5%j0%nj5k5j5NJ0J0j0j0%K0
11774e0NJ5J0J5J0J5J5J0J0nN%j5m0l0k0%nNj0%%%%n%n%j0N%%nnJ5K0NNNN%%%%%N%%N%%%N
11770a5n%NNNNJ0J5J5Nj0k0k0l5j0nJ5NNn%J5L0J5%J0N%nNnj5j0NNnnj0nnnn%%NNN%N%%J5
11767A5J0j5k0%%J0j0j0j0%J5nnnnJ0J0J0J0%K0J0Nnj0nnnj0nj0%Nj5k0l0j5NJ0J5J5J5J5
11764a5K0%L0K0J0j0%n%%%n%k0nj0j0nj0j0j0j0J5J5L5Nj0j0%n%%n%nn%%%%k0%NNn%nn%%%
11761d0n%nJ0J0K5Nn%nJ5NJ0NK5Nj0l5j5NNnj0j5j5j5j5%NL5L0J0J5Nj0l0l0l0nJ5J0K0J5
11758a5%%J0NJ0J0K5K0J5nn%%nk5k5k5k5j0%J5J0NNNN%%J5J0J0N%j5k5nJ0J5J5j0nj5n%%%
11754@%%n%j0n%NNN%k0j0nnJ5J5%j5nj0j0j0K5N%j0j5nnJ5nNNK0K5Nj5%nNJ0NNj5l0l5j0J0
11751g5J0J5J5K0K5J0%j0nJ0J0NN%nk0NNJ0NNnj0J0j5%NJ0N%j5nj0J0J0Nj0n%NNnk5%%n%n
11748a0nn%%%%j5j5%nJ5J0j0nnj0j5NJ0NNj0j5J5J5%J0NJ0NJ0J0J0j0j0j0nNJ0%j0j0j0%N
11745c0j0j5nj0K0J0NJ5Nj5nj0J0J5J5J5%k5l0j5nnJ0J5J0J5K0K0J0J0J0j5j5k0k0%N%%Nj0
11742b0j0%J0N%%NN%N%NN%NN%nnnnl0j5nJ5NN%k0NN%NJ5J0K0J5nJ0J5K0J5nk0k5nnj0nJ0J5
11739C5%j5nnJ5J0%j5j5Nj0nj5%j0%J0j5%%J5j0j5%L0L0L5N%Nn%J0j5J0j0%%j5Nk0k5j0j5
11736c0nj0%K5M0J5Nk0j0nnnnnj5j5%%J5nj5j0nn%%K0K0L0J0j5j5j5J0K0K0%Nk0j5j5j5J0
11733c5J0J0J0J0J0J0J0J5K0J0j0l0l0l0l0nnJ5J5NK5Nj5j0j5j0J0%k0j0j0J5J5J5J0%j0%
11730c0nnk5k0nK5L0L0K0K0j5j5j5J0J0J0J5K0K5J0%%nn%%%%k5k0j5%J5nnNj5%%%nJ0NJ0N
11727D0J0NJ0N%N%N%%%%N%j5k0nn%j5%nnnk5k0NJ0J5J5nk5NJ0NNj0N%nNj0j0NK5NN%nK0J5
11723E0nNj5j0nnnj0n%NJ0j0J0%J0%j5j0%N%j0nnj0nk0%J5L5K5K0J5J0%j0%J0N%j0k0j5j5
11720A0k0j5k0j0NK0K5N%n%%j0j5k0%J0K5K0K0K5Nk0l0l0j0nJ0J5nl0m0m5k5j0J5M0M5K5N
11718d0%n%%J0NJ0J0nj0nn%%K5L5Nl0l5j5J0L0J5nn%Nj0k0k0j0%%K0K5L0J0J0j5j0%%%%J0
11715B0J0j0j0j0j0J0J0NNj0j5%%%%j0j0j5j0j0j5k5%K0L0NJ0NJ0J5L0J5%%j0J0%%J0%N%N
11712F0N%%Nj0j0j0nj0j0nj0l0j0%nj5j0K0K0K0K0K5K0nk0nj5k5j0%%NNJ5%%k0k5l0j0J0K5
11709e0L0K0K0nk0k0j5n%NJ0J0NJ0NJ5N%%%%n%%nJ0NNNN%NNNNj0j5%nn%j0j5nj5j0nk5%NN
11705e0j0J5J0J5%j0NNJ5%NNNJ0nnnnNj0j5N%nNj5J0j0%%n%nnJ0j0n%NJ0NNnnJ5J0M0L5L0
11702I5J0nk5l5l5k0k5n%J5K0K0J5J0j0l0k5l0l0m0k5J0K0K5N%%j0NNNNJ0J5J5n%N%NN%N%
11699c0%j5k0j5k0J0L0J5K0N%%NJ0J5J0k5j5k0k0k0j0K0K0K0n%j0%J0Nj0j0N%NNJ0J0nj0n
11696c5k5k5j0K0J5J5J5K5K0K0K0J5J5nnn%Nj0nn%nnnk0k5j5j0%j5j5NK0K5K5K5J0k0j5j0
11693EJ5J5L0J5j0k0l5j5J0J5J5%k0k5j5j0k0%NL0L0J0j5l0l0j0nJ0K0K0%N%N%N%Nnnnnj5
11690c0j5nNM0M0L0J0n%nnj5j0j5j5NK5K0NJ0NNNj0k0k0nJ5J0J0j0k0k5%n%n%j5k0%j0J5J5
11687a5K0K5J5nj0nj0nj0NJ5J0k0l0j5%J5K0K5K5K0%NNj0l0nj5j5j0j0n%nnJ0j5Nn%%NJ5K5
11684A0Nn%%NJ0n%nnJ5%%k0k0%Nj5j5%K0nj0j5nJ0J0N%J0NNNNJ0J0J5K0%nk5l0nNJ0Nk0k5
11681c5k5nn%J0%J0j0nJ5J0J0j5nj5nn%j0%NN%%N%Nnj0J0J5n%J0j0J0j0%n%nJ0j0nj0K5K0
11678d0N%nJ0J0J0j0l0j0j5%J5J5L5K0%J5K5%j5l5j5nnj0J0K0J5L0K5J0J5%Nk0j5k5k5j0J0
11675A0J5J0nnnj0j0nN%nk0nJ0K0K0K0K0%Nk5k5k0k5j0K0J0n%k0j5%J5K0J5K5%NNN%NN%%%
11672E0j0k5j5%Nj0k5nNK5%nNnj5j0NK0J0%%j5j5%J0NJ5%%j5nNN%nNNnj0N%nNNj5nJ0M0K5
11669D5j0l0j0j0%k0j5%%j0j0nj0NNNJ0nnJ5J0J5n%J0J0%nJ5J0Nj0nN%%NN%%%%N%N%%N%J5
11665D0J0%j0j5nj0k0J0j0k0j5j0j0J0J0J0Nnj0nN%%%%%%J0NNNJ0NNJ0nn%n%nn%%nJ0j0N%
11662a5%%J0K5L0L0J0nj5j0k0NJ0NNk0k5k5nnJ0J5j0j0NJ0Nj0%%%%%%%%%%nNJ0j5nnnj0j5
11659d5k0j0J0K0J5K0J5J0j0j5k0J5L5K0K5K0Nm0m0l5n%%%J0%N%nj5NK5K0J5nnnj0j0j0nj0
11656c0j0%n%%J5J5j5j5%%J0n%%%%J0NnJ5NNNNK0%J0Nj5J0NJ0J5j0j5m0j5j5%%j0J0J0nk0
11653d5%J0J5J0J0J0N%j5l5l5j5J5J5J0J5J0J0j0j0%J0NJ0J5%k0nnJ0J0J0J0j0nj0NJ0J0n
11650A5n%NK0nnk5l5j5J5J0%k0nj0%%j0j5%%J5L0NNJ0N%J0j0%j5j0nK0J0J0j0k0j0nNJ0N%
11647c0nJ5%NNNNNJ0K5L0NNN%nj0k5k5k5j0J5Nn%%J0nN%%%%%%%%%j0J0J0j0k0j0J0K0J0NN
11644C0j5n%J0K0%K5J5J0k0k5k0k5%j0j0%j5nn%NNJ5K5L0K0J5nl5l5l0nJ0NJ0J0j0NNK5L5
11641E5J5%j5k0j0%N%%nl0k5k5%NJ5K0K0K0J0%j5l5j0N%j0k0NK5K0J0%%J0J5Nnk5j5j0%J5
11638@J0%%J0N%J0Nj0nj0j0Nj5j5Nk0%NJ0J0J0j0j0N%NNj5j5%K0M0J5nk0j5j0J0M5L5K0n%
11635I5k0l5m5m5k5%J0M5K5J0j0j0k0m5l0l0j0nNJ0M5M5M5J5k0k0j0l0k5k5nj0J0K5K5J0N
11632e0N%%K5J5%j5NK0L0K5K0J5J5J5%j5k0k5j5j0j5j5J0%NJ0%NN%J0j0k0j5j0nnnj5NJ0M0
11629B5J0J5J0j0Nj0j0Nnnnn%%%%j0j5%J5K5K5J5%j0k5k0j0J0K0nk0nJ5J0nnj0j0j0j0nj0
11626c0j0%nJ0j0%%j0J0NNNJ0NJ0NJ0J0J5j0%nJ0NNJ5K5M0%l0n5m5j0Nnj0J5J5J0%j0J0nn
11623@J0J0J0j0j0N%%%%%%%j5j5nk5k5k0j0nNj5n%nn%%J0NJ0J5NJ0%J5L5K5K0%NNj5l5k5J5
11620c0K5J5NNNNj5k0j5j5j5j5j0j5%K5L0M5L0%m0l5l5j5%J0N%NNJ0L0K5J0j5k0j0J0j0nn
11617d0K0K0NK0J5J0Nnm0k5%N%N%J5L0J5K0K0j5k5k0l5j5%K5K0NJ5K0%k0k0k0%%k0k0%K5%
11615eNj5j0j0nj0nj5nj0j5%%k0k0J5K5K5J5J0N%J0N%J0Nnnn%j5j0nJ5J5L0L5J0nk0k5j0%
11612a5n%%n%n%nnnnj0nNj5N%J0K5J5K0J0j0nj0J0J5J5%n%k0%nj0n%NL0J0J5Nj0k5k0k0k0
11608e0nJ0L0J5%j5nnJ0nj5j5nJ5j5j5%J5NNJ0NNNNJ0J5nk0m0k5nJ0J0J5J0K5K0NJ0nn%nN
11605A0j0j0J0j5j5NNNj0n%%nL0K5K0%J5J0%nnnJ0Nj0j0j0j0nj0j0j0j0j0%%%%%%%%n%j0n
11602e0j0k0nJ0J5%J0J0%%J0K0K5N%%j5NJ5J5J0%j5j0n%%nnnj0%N%%k0nnNj0%J5%k5j0NJ5
11599c5L0K5K0J0k0l0j5nj0j5m0j5%J0J5%K0J0J0J0J0%nnnn%nn%NNNj5nJ0J0J0N%j5%nJ5J0
11596a0NNJ5K5K0NNJ5j0l5m0l5j0%K5K5Nn%%j0k0k0j0nJ5K0K0J5nnj5nNJ0j0j5j5NK5J5K0
11593B0Nnk0l5m0j5NNJ5%j0j0J5K5K0%j5N%%N%J5J5J0j0l0j5K0L5K5j0k0k0j5k0nK5J5J0N
11590@j0NJ0J0NN%j5j5j0nj0nNJ0NJ0NNNJ0nn%nn%%nN%nJ5%%NN%n%nK5Nj0j0%J5J5nk0k5k0
11587b0k5%%K0L5K5%J0J5nj0nj0J5nj5j5%j0%nj5j5nJ0J0NJ0N%j5n%%K5M0K0j5l0j0%J0J0
11584C0nK0K5J0%%J0Nj5j0k5k0l0j5J5L0%Nnk0k5l0nn%nnnj0%K5K0K0K0J0j5k0k0J0NJ0J0
11581a0J0J0J0Nj5%J0N%%j0J0%%%NN%%%nk0l0k5%L0J5K0NNJ0L5L0K0J0j0j0j0k5l0n0k5j0
11578c5j0N%%%nn%J5K5K5NJ0n%j0m5l0%%NJ5K0J5j5%J5J5%k0k0j5NJ5J5K5J0%%%%nk5%N%j5
11575a5n%nJ5L5L0Nj5k0k5k0j5j0K5Nnj5j5j0j5k0nK5K5L0J5%%J5J5L0J5nj0NK0K5%j0l5l5
11572B5j5j0nk5l0J5J0L0K5K0J5J5K0Nj0k0m0k5k0k5k0NJ5N5M5L0J0%k0k0k0%%NJ0j5j0j5
11569A0k0k0j5J0L0J5J5Nk0k5k0%J5N%J0NJ0Nj5j5J0NK0M0L5K0K0%j0l0k0k0k0k0l0k5j5N
11567e0NK5J5J5J0NK0%j5k0%%j0n%K0J0J0j0j0%%%nJ0J0%k0nj0J0J0%n%%j0%n%j5Nnj0J0N
11564a5NNnnJ5J0J5%NJ0nJ5J5%j0nnnk0j5N%NNNL0M0K5K0k5m5m5k5J0%%NN%%N%J0L0M5N0N
11560A65k5l0l5j5J5J0j0k0n%k5k5k5j0J5j0k5j0j0J0L0L0J5J5%nj0j0nk5k0k0nJ5nk0l5k5
11558a45%%%J0M5M0L0Nj5j0j0N%J0k0j5%K0J5j0j5j0%NK0J0J0J0J0J0J0J0J0nj0k0%L5J0k0
11555B5m0l0%J5J0j0k0j0J0K0J0%%nK0J5%J0NJ0J0%nJ5J5Nj0k0NK5J0j5l0l0l0j0J0nn%%l5
11552f5l5nK0M0J5J0J5K0K0J0nl0l5k5j0J0NJ0J0n%K0K0nnn%n%n%%%K0K0%nJ5J5K0%k0%J5
11549F5Nnj0j5k5l0m5k5nJ5L0J0J5%NNNNK0K0n%%N%NNN%j0j0j5k0NN%%k5k0j0j5j0nJ5J5n
11546e0%%%NJ0J5j0j5%NJ0Nk0NK0M5M0J0nj5l0j5j0%%j0j5n%nj0J0J5J5%j0NJ0J5Nk0K0J5
11543C5J0k0j0n%j5j5nj0j0%NJ0n%J0N%j5m0m0nJ0M0M0J5Nk5l0l0nJ5J0L0J5J0Nj5J0NNJ0
11540@n%nJ0L5J5j0k5j5j5j5j5j5k0j5k0J0J5NJ0%%J0L0L5M0L0J0%j5l5l5l0nJ0J0J5nj0j5
11538c5J0NJ0N%nJ0K0k0l0l5j5J0J0J5J0J5J0J0J5K0NJ5J5%%n%J0j0%Nl5l5m0k5N%nJ5nn%
11535f0%K5M5M0J5NJ0j5l5m5l0nK5M5K5nk5j5k0j5k0k0j5l0j0nJ5J5L0J0J0J0J0NJ5%J5K5
11532B5L0%nJ5J5J0J5%nk0m0l0j5j0n%%J0j0m0m0k5k0J0M0O5M5K0nNNJ5nNJ0j0n%J5L5J0n
11529A05m5k5j0J0K5J0nj5j0n%nn%%nk5j5j5%%%%%%%%%%%NJ0j0NN%NJ5L0K0K5N%j5l0k5l0
11526b0nJ0K5J5K0K0j0k0j5j5j5j5j0j5k0%K5J5J5J5n%j5j5j0j5j5j0j5j5%%NK5J5J5n%k0
11523h0k0k0J5J5K0K0K0K0%nnN%NNj0nnnJ0L0L5L5J0j0k0k0j5k5%%NJ0j5l0j5j5J0NnnJ5J0
11520c0K5K0Nk0NN%NNN%Nk5k5nJ0K5K0K0K0J0nl0k5j0j5j0j0j5j0j5K0M0M5K0Nj5j5l5l5k5
11518f0k5k5k0j0L5L5K5L0J0K5K0J0Nj5l0k5k0%J5%%N%K0K5Nj5k5nK0L0L0J0j0j5j5k0k0k0
11515b0nn%nj5k5k5j5J5J5J5K0J5K0J5K0%%n%J0J0J5NK0J5j5l0l0N%j5n%J5J0J0j5j0j5N%
11512@j0j5NN%k0j5k0%K5J0nnnJ5J5%nNNN0O0M5J0k5m5m5n5j5nJ0J5L0K5Nk0j5%J5J0N%J0
11509E0J0k0m5k5k0nJ5L0M5M0K0J5J5nj0%nj0j0l5k0j0J0K0J5k5m5l0j5NK5L0L0L5J5nk0j0
11507E5J5K0J5Nnj5k0l0k5l0k5j0j0J5K0J5J5N%j0nj0j5%J0J5%%J5%%J0J5J5j0j5%Nnj0NJ0
11504C0Nj0j0j0J0NnnnJ5J0J5j0%NJ0j5k0k0%%j5j5j0J0NJ5K5J5%j5j0J0Nj0%%%nn%nJ5J5
11501B0%j0j0%nk0k0j5j0j5n%K0K5K5M5K5K0nj5k5nNn%k5j5j0%J5L5K5J0%N%%%N%n%%NNJ0
11498H0%j5m0l0k5j5nJ0J0nnNNnnJ0J5K5J5K5K0%Nj0k5l0n5m0k5nJ0K0K5K0J5J0NJ0j5j5J0
11495b0K0%j0k0%J5J5%n%J0J5J0J0j5k0k0%NNj0%Nj0j5j0NN%N%%%NN%K0L0K5nl5l0j5%J5j0
11492b5j0%J0N%j5J0J0J0J5NJ0J5%nk5j0%k5k0j5%K0J0nk0j5%K5%nnJ0J0j0j0J0NK0K0J0J0
11489B0%J0K5K0Nj0n%NJ0j0j5NJ0%j5j0j0NJ0%j0n%J5%%j5l0j5NK5J0nj5j5%Nnnk5%%NJ0N
11486a5nj0j5%J5NNNK0Nj0J0K0J0%j0j5j5l0k0nNJ5n%k0j5nJ0J0j5%NJ0J5%%%j5%NK0J0Nn
11483b5j0%N%j0%%N%l5k0NK5K5j0j5j5nK5M0L5J5nnJ0j0l0l0nJ0J5J5J0J0k0l0l5%%k0l5k0
11480a40%J5K5M5M0M5J5NNj5j5j5J0Nj5j0NK5K5K5J5J5nl0k5k5%K0K0NNNN%k0k5%J0%nn%n
11477C5k5k0nJ5M5K5nl0l5j5%K5j0l0l0j0K0J5K0J5L0K5K5%j5%J5%j5m0k5j0N%%k5k5l0nj0
11474a00k0%L0L0L5L5L5J5n%j5N%k0l0k5%J5Nj0k5%J0J5J0Nj0j5K5%nn%%J0nJ5J5J5J0Nj5
11471C5j0%nk0k0j0K5J5K0K0J5%k5m0k5%K5K5%j5%j0j0j5NNJ0NJ0J0%%J0J0K5K0Nk0NK5K0
11468A20j0j5%%k0k0%%k0m0m0m0nNK5M0J5Nj5j5J0%j0j0nJ0L0Nk0j5J5K0J0J5K0K5J0k0k0
11466D0j5j5%L0K5%j0k5k0j5k5%J0NJ0L0L5L5J5k0l0l0k5nJ0J0J5k0m0nK0M5K0Nn%j5j5j0
11463A5nj0j0j0N%K0j0j0%J5K0%k5k5nj5%N%j5%J5K5K0j0l0%NNJ0K0J0%k5%NN%%%%%%n%nJ5
11460@J0j0nk0%J0J0Nj0n%J5Nj0j0j5%NNK0K0%%nnj0%k0j5k5j0J0L0K5J0N%NK0K0J5%j5j5
11457D0j0nk5l0k0J5L0M0K0%%n%j5l0k5j0J5L5K0J0j0j5%N%%J5NNj5k0nnNN%j0k5k5k5k5j0
11454a00%J5J5J5J0J0J5J0K0K0J0nNNnk0l0%N%%%J0J0j0j0J5J0%k5k5l0N%K0L5K5J0nk0nn
11451@J0K5J0J0%K0K0nj5k0j5k0k5j5j0J5J5K0J5K0nnj0J0K0%%NJ0j0%nJ5%l0l0k0%%%K0K0
11448D0L0K5j5j0k0nnnk5k5j5%J5J5K0J5Nnn%j0J0n%nnJ0K5K0%%%NNJ0J5N%J0%%k0k5k5k5
11445B5k5j0j0nnJ0K0K0%j0J0K5J0k0k5%%%%%nJ5j0j0J0%nk0k5j5j5j0J0K5Nnj0j0nj0nj0
11442i5nNJ0NJ0K0L0Nj5k5j0J0j0k0l0j0K0J0K0J5K0K0K0K0K0J0J5J0J0J0J5J0NNj5j0%nj0
11440I0j5NnJ0N%nl5m5m5j5NJ5K5J5%k0k5k0j5J5M5N5K5j5l5l0l0NK0J5J0n%n%L0K5j5m0k0
11437b5%nnJ5J5J0j0j0k0l0k0nJ5K5J5j0j0NN%n%J0K5K5K0K0J5j0%k0k0nnNJ0%%NJ0nnj0j5
11434@nj0nnnnJ5M5M0J0k0j5%nk0k5j5j5nJ0N%j0k0NK0%j0k5k5nJ5J0K5K0K5K0K0Nj5j5j5
11431eNM5N0K0l5n5m0j5L0K5K0nk0k0k0%J5J5K0N%j0nNnN%j5nnJ5K5%j5j5nj0j5%j0j0k5%
11428f5K0J5Nk5%%NL0%%%NnnJ0J0J0J5J0J5j0k0j5j5k0k0NL0K5K0NN%k0j0j0N%nk0l5nK0K0
11425b0Nj0j0J0nJ5%Nnk0k0nJ5L0J5nk0k5nnNN%NJ5J0nnJ5J0j5j5l0N%J0%%j0J0N%%%J5J0
11422b0J0J0K5J5N%n%l5l0j5NK5K5J0J5J5J5nk5l0l5k0k5j5NJ0J5J5J0K5K0K0K0J5j0j5j0
11419C5j5j0nJ5J5NJ5J0k0m0k5l0k0%J0J0%%%NJ0J5J0k0k0k5nJ5J5J5K0J5n%j0%n%%nn%J5
11416a5J5J5J5n%n%%%j0j5nJ5N%%k5nj0nK0n%n%%%n%J0J0NN%j5j0nK0K0M0L5K5J0j5j5j5j0
11413F5j5j0l0k5nnJ0J0NJ0N%J0K5Nj0n%j5l0l5m0nnJ0J0%%j0NM5L0J0J0j5j5j0j5k0J0K5
11410b0M0L0K5J5j5n0n5m0n%%j5j5J0J0J0nj5j5K0L0J0J5J0J0K0K0J0NJ0j5j5k0nj0%j5l0
11408f0j0NL0K0K0L0L0L0J0k5k0%n%%J5J0J5k5j0l5l0l0j0J0N%%%%NnnNj0n%%nJ0J0J5Nk5
11405c5k5k5k5%%%Nj0N%%L5M5M5K5j5nl0k5j5J0J5nJ5J0%%k5n%%%nj0j5%%K0J5NNJ0J0J0N
11402A5NNJ5J5%%NNNj5k0m0m5k0%K5J0J5J0J0J5J0J5J0nnj0nJ0J0NNnj5%J5%j0j5k0NK5NL0
11399G0nm0l0j0J0L0K5K0j5m0k5k5%K5J0k0l0j0J5K0J0J0K0NJ0J0K5nl0l0l5j5j0J5J0j0n
11396e0J0%N%%J5J5j0%j5%K5N%NJ5J0NNK0n%nJ5j0nj0nJ5NJ0j0j5%nj0J5J5J5%%%J0J0J5n
11393A00%k0k5NNj5j5j0J0J5K0%k0m0l5k0j5J5J5nj0%nj0J5J0nN%J5j0N%N%j0J5J0nj5NK0
11390@K0L0J0%%j0j0nJ5NNk5%NN%k0k0%NNJ0J0%j5j0j0nL0K5%j5j5j0J0%%J5L0J5K0Nj5k0
11387G0k0j0j0j0j0j5k5nNK0K0K0K0J0nl0k5nNN%j0N%%n%%%%%%nK0M0J5%j5j0j5j5j0%j5N
11384a0nnj0nJ0NNJ0J5K0n%J0NJ0NNNN%J5J0nk5j5%J5%j5j5J5J0J5nnj5%%j5j5k0k0j0J0%
11381b0K0J0Nnk0l0l0j5%K0K0%J0%%J5nnJ5K0K0%j5j5j5NK5j0j0nnJ5J5J0j0J0J5NJ0j0nj5
11378B0j0j0nj0j0k5l0j0j0J5J5K0J5K5K5K5j0nk5j0j5k0%J0N%%%nNJ0%J0J0J5Nj0j0%k5k5
11375e0%nj0k5k0%L0N0J5%%J5K0Nm0l5j0K5L0M0nk0j5j0k0k0j5J0K0L5M0J5Nj5nn%%%%j0J0
11373C0n%n%j0%j0%n%j0%%K5J0J0nnj0nj0nj0j0%j5k0k0k0k0NNK5K5J5J5J5J5j0j0k5k5j5
11370i0NJ0J5%%%%J5J0j5k0%%%Nj0j5NJ0Nj5j0NK0K0N%nJ0K0J5L0K5L0nj0j0j5j5j5k0%%n
11367a5j5j0j0j0j0j0j0J0L5M0J0N%%%j0j5J0%K0nj5l0j0j5J0Nj5J0NK5L0J0Nj5%%n%k0k0
11364c5nK0J5J5%k0%%J5K0J5L5M5Nnl0l5l5k0k0%J5j0nj0j0j0j0j0nJ5J5K0M0M5J5j0l0j5
11361B0%K0K0J0J0j5k5%%%%nj0nnj0nnj0NNJ0nj0j0nK5L0%l0k0j5NJ0j5NJ0NNnnJ5J0J5J0
11358C0nnJ5J0J5j5k5k0nnK0K0K0J5J0J0j5n%%J0nk5m0k0J5J0J5J5J0J5%j0nj0J0%nj5j5N
11355B0%j0j0nj0j0l0l0j0NK0L5%j0j5J0K5%%%%K0K5L5L5K0j5j5j5j5l0l5j5J0NJ0J0%%%%
11353E%N%%j0%nnn%n%k5k0nnK5K0L0J5Nj0nn%n%nk0j5j5j5NK0K0L0%j5j0NNJ5k0j5NL5L5N
11349D5j0j5j0k5k0k5j5%%NL0K5K5L0J5Nnnk0k0j0nnnj0nnj0nj0nn%j0j0%J0K0J0K0J5J0K5
11346B0N%j0j5%%j5k0NK5L0K0N%k5j5j0%%n%%%nNj5j5%NJ5nj5j5N%j5j5nnj0%nJ5J0NK0J5
11343c5N%j5%K0K0K0NNj5J0nnNn%nnn%j0%nj0n%j0n%j0nnn%%%%%J0J5Nk0l5l0k0j5k0%NK5
11340a55N5N5K5NnJ5%%nj0k5k5j0j5j0j5nnJ5L0K5K5%j0j0j5NK5L0J0k0k0nJ5%%j0j0NJ0K0
11337a5K5Nj5j0j0L0L0%j5k5k0NNk0k0l5NJ5K0NJ0j0j0k0k0j5k0NK0N5N0L0%l0k5j5j5NNJ0
11334c0j0k0j5j0nj5NL0M5L5M0K0Nn%nj0%K0Nj0j0J0j0nk5k5l5j5j0j0J0J0j0j0NK0K0l0k5
11332g5nJ0L5J5nj0j0K0K0NL0NK5J0K0j5j5j5j0j5j0k5nl0l5m0k0J5L5K5K5J5nj5j0j5j5N
11329h5N%%N%%N%N%K0K0%J0J5J0J5n%nnK0%nn%K0K5L0nk5k5nj5k0NK0J0k0k0NL5%m0l0l5j5
11326h5NNJ5J5K0M0L0K5K5NNNj5j5j0nNj5j5k0k0J0NJ0K5K5J5j0j5m0j5%j0j5j0j0j0j0J5
11323d0L0L5J5NN%NJ5J0J5k0k0k0j0%j5j5j5j5j0j5NK5K5Nj5j5j5k5j5k0j5%K0M0N5L5K5J0
11320F5j0l0k5k0j0nJ0J0L5J5j5j5k5j0%%K5K5K0K5%j5j0n%%j5j0j5j5N%NNj5j5j0nNJ0j0
11318d5j5nJ5K0K5K5nk5k5j0nnnNNj0n%N%nk0j5k0NM0N5L0%k0k0%NNNNNNNJ5K0J0j5m0n5m5
11314a05j5J5J5K0K0J0J0J5J0J5J0J0J0J0%j0j5l5k0J0K0K5K5J5k0l5l0j5%J0J0n%j5K0J5
11312@%k0k5%nj0k5nj0NK0L0L0L5L0J5J5k0%%k0j0j0k0NJ0K5J0j5J0NK5Nk5k5k0j5NK5J5J5
11309E5j0J5L0L0%k5j5l5k5j0J0NNNj5j5nJ0K5K0J0NJ0J0j0k0l0l0j5j5k0k5nJ5K0M5K5K5
11307E0J5%j0j0j5j0j0k0j5j0%nn%j0j0nK0NJ0J0J0K5K0NNk0j5j0NK0k0j5j5%%N%N%%%%N%
11304a5Nj0nNJ0L0J0%NNJ5J0J0N%nk5J0j0j0NNNnJ0N%%%K5j0k5k0j0nj5Nj0J5N%K5N%%%N%
11300E5%J5J5Nj0m5l0nJ5K0J5N%J0NK5%k0k0k0k0j5j0nJ5NNnk0n%j0nnnnn%%%N%%%%J5K0J5
11297@K0Nj5l0l0k5J5M0N5L5J5J0J0NJ0k0k0k5n%%j0j0nj5j0nj0nj0%nnn%n%k0nJ0L0J5Nn
11294b0j0nnj0nJ0nk0n%NJ5nnj5NK5K0%nj0NN%%J5j0j0j0k5nJ0nNJ5NNK5K5Nj0k0N%j5k5n
11291f0J5L0M0K0J0nj0l0n0l0%J0%J0K0M0K5%%j5j5nJ0K5Nnj0%%j5l0m5j5N%K0M0J5%nj0n
11288b0%%J0L0J5J5%%j0nj0nj0j0nnnJ5J0NNNJ0N%nj5NK5%j0j5J0L0L5L5J5l0n0k5l0j5%K0
11285B0J5nj0l0j0j5NL0NNj0j0j0j0J0N%%%%k0j5%K0J5nj0j0j0j0J0J0J0Nj0j0J5L5L5J0j5
11282C5j5k0k0j0J0J0j0%N%%NNj0j0%n%%J0J5%j0nJ5NNN%J5K0K0%k5k0%%J5K0j0m0l0j0NK5
11279eJ5J5J0J0j0j0nnnj0nj0%nk0%K0K0NNJ0Nk5k0%nj0j0j0j0j0J5L0L0Nl0k5%K0K0%j5j5
11276d0k0j5j5nK0L0M0K5Nk5k0k5%J5K0%%n%%%%nj0j5%J5K0K0NNk0j5k0nJ5L5L0J5%%nn%n
11273D0%%J0Nnj0n%%nNN%j5nK0J5%J0NJ0J0j5NnnJ0J0j5j0j0nj0nk5j5n%J0J5J0J5j5%J0L0
11270F5M0j0l0l5j5Nj0nj0j0k5l0j5k0k5j0K0M0J5j0j5%J0J0K0J5L5L5K0J0k0l5l5j5k0l0
11268i0j5%K0K5J5J5%K5L0L0J5n%%%%j5NnnNj0k5l5l0k0nj0NN%NNNNNK0K0L5M0M5%k0l5k0
11264C5j0nNj0j5j5j0nnnnnnnj0K5%n%%NNN%%j0j5k0J0Nj0j0J0L0K5Nj5j5J0L5N0K5Nj5j5
11261E0l5l5%NJ0%J5J0Nj5nj0nnnJ0nk5l0j0L5L0J5J5nnn%K0J5NNN%Nj5nl5k0l0j0J5NN%N
11258c0J0NJ0N%n%%Nj0j0NJ0j0%%j0j0%J5K0%%K5J0NJ0J0J0nk0j5j5j5j0J0nj0nK0%n%%J0
11255Ej0N%J0%N%j5k0N%K0K0NN%K5L0L0%j5k0k5k0k0k0k5k5k0NJ0J0J0Nj5j5k0J5L0K5nn%
11252b0NNnJ5J0K0Nj5%%J5J5j5k0j5k0l0l5k0J0J5%k5j5NJ0j0nNK5J5J5J5J5K0J0Nj5j0%%
11250b0j0j5NNN%J0J5J5Nj0k0nNnk5k5nJ5J5nnj5%NnNJ5Nnnk0nNK5Nj0nN%%j0J0%N%Nj5%%
11246f0J5%j0nnn%K5L0K5J0K5K0j0k0j5j0j0nj5j0J5nj5j5k0j5%%J5K0K5L5L0J5Nj5k5k0n
11243eJ5J0Nnj5J5J5Nj5k0j0j0J0j0j5j5n%%k0k0nj0j0%%K5K0NK0J0NK0K0J0Nj0k0j5j0J0
11241b0J0L0M5L0j0m0l5j5k0j0nJ0J0NK5%%J0j0k5k0j0J0nnj0j5n%j5nnJ0K5M5K5K5nk5j5
11238a5j5%nnnj0nj0%%%%%N%%nNJ0j0%N%%%NN%J0nJ5nNNNNnJ0K0j5j5j5j0J0j5j0j5nJ5L0
11234c5L0J5%%j5k5n%j5N%J0nk0j5%K0K5K5Nj0Nj0Nj0k5k5j0j0NK0M0L5K5NNj0j5l0l5l0l0
11232a05j0%J0J5J5K0K5J5%J5K5K5J5j5l5k5k0j5j5j5J5Nj0k5k5j0%K0J5J5J5J5K0J0J5K0
11229B0%j5l5l5j0NK5L0J5J0j5k0N%N%j0nNJ0J5Nnnj0NJ0j0j0j0nJ5K5K5J5%j5j5k0j5j0J0
11226b0Nj5%%%%nnn%n%nnj0J0nnJ0nj0J5NNJ5L0Nj5l0l0nL5N0L0%j5j0j0J5J5J5J0L5L0J5
11223A35j0nK5J5%k5l0l0k5j5k0N%%%j5k0j0j0j5j0NNK5M5L5K5J5n%k5k0n%nj5k5N%nk5nJ5
11220b0J5K0J5K0Nj0nk0k0nnJ0l0k5k0j0NNj0nj0nK0K5M5J0j5k0j0NJ0NJ0NJ0NJ5J0nnnnN
11217A0j0n%j5N%nnnn%NJ0NJ0N%J0%J5nl0k5k5k0k0J0K0K0Nk5nj0K5K0J0nj5k0NNj0j0NM0
11214c5L5J0j5j5j5j5J5%nj0%%J5j0j0nj0j0NK5M5K0K0%j0n%NNNm5m5j5J0L0L0L5L0Nj0k0
11212D0k0k0k0j0%%nj0l0j5j5N%%J5K5M5K5L0K0Nj5J0j0l0j0j0%j5k0%J0J5L0Nj0j0n%J5K0
11209C5K0Nn%NJ0%j5k0%J5%nk0nJ5nj0j0%NNNJ0J0%nJ5L0L5K0j0l5m0l0l5o0l5k0%K0NNn%
11206a00J5J5%%nJ5J5J0N%J0L0Nn%J5%%j5%%nNj5j0j5j5J0j0j5k5nnnnk0k0j0J0K5L0J5Nj0
11203h0j0j5j0j0J0K0L5J0J0J0J5N%nJ0%%N%nnnnj0n%j0Nn%J5L0K0nk5k5k5l0j5j5J5K5J0
11200g0%k0j5j0J5J5J5j0k5nJ5L5M5L5J5j0l0k5j5n%K0J5nk5j0NJ5J5NJ5J0J5J0nnl0k5j5
11197d5%K0J0%j5k0%J5K0K5J0nj5k5j0NL5L5J5j5l0nJ5J5%k5j5j5k5%j5j5l0k0K5K5J5%J5
11194d5J5NN%N%nJ0%%j0j0nj0j5j0n%%%K0K0J5J5NJ0NNN%J0%J5%k5k0k0J0J5K0j0j0k0k0%
11191c0%L0L0K5nj5j5n%%j5j5j5%%%N%%%%J0J0NJ0%k0k0%K0L5J5%j0j0j0j0j5j5j5j5NK5J5
11188a5J5J0J5K5%j5j5j5j5%K0K5%l0k5j0nj5NK0K0K0K0J5j5j5k0J0J0nnj5j0J0NK0Nj0J0
11186B5J5J5nj0%%K0Nj5j0k5J0%%NNj0nl5j5NK5J0J0j0k5l0nJ5L5K5Nj0j0%nNK5J5J5%j5n
11183D5n%n%%J5J5%k5n5n5l5NL0L0%j5nK0Nj5j0J5L5L5J0nj0k0%%NK0K5K0J5nk0k0l0j5nJ0
11180@L0K5K0%l0k5l5k5j0j0J0NNJ0NJ0NJ0J0J0J5J5J5J5j5j5l0l5l0j5NNNNK5K5L0J0%k5
11177B5l5k0nNK0K0J0NL0L5J5%k0%%k0%%nk0l0k5J0J0nj5nj5j5l0j0J5Nj5j5j0J0L0N0N0L5
11174F5L5L5K0Nk0k5k5l5k0j0j0nnNN%%j0J0J0J0Nk0k0%J5J0nj0j0j0%Nj5j0j5%J5K0J5J5
11172B0M0M0K0l0m5m5n0k0%K5M0M0J5nnnJ0nj5j5j0nj5j0j5j0j0j0j0j0NK5L5J5n%K0K5K0
11169D5%J0J5j0j0J5NK0%nnnnn%k5k0j0J5K5K0j0k5l0j0J5L0K5Nk0k0k0J0NJ0NNK0K0K0j5
11166I0k5m5n0l0j0J5K5L0Nj0nnnj0k0k0%%NNJ0NNNJ0NJ0J0%j5j5NJ0NK0%J0J0%K0NJ0J0J5
11163I0%nk0J0K0NNJ0J5%k5k5k5k0k0%K0L5K5J0%%j0j5j0nl0j5nn%%nnN%%Nk0nJ0Nnk0j0K0
11160a5J0Nk5k0k5k0k5j5j0J5L0L0N0N0O0M0Nj0n%j5j5%Nj0j5j0j5j5l5%n%%k5j5k0k0%%N
11157h0%K0J5%k5J0M0M5J5%j5j0J0%%k0j5NK0M0M0L5J0%j5j5j0k0m0l0k5j0J0J0j0nj0%J5
11154a5L5J5%nj0j0l0k5%L5L5L0J5k0k5j5J0Nnl0l5k0NK0K0N%K5K5K0J5%n%Nj0n%%nj5NK0
11152F0NJ0nj0J0J0J5l5n0k0%nj5j5%J0N%%%%%%n%Nnj5NL0J0j0k5k0nJ0K0J0nj5j5j0nN%J0
11148f0K0L0L0K0K5K0K0j0j5%k5j5l5j5K0%k0k0k5l0l0j5J5M0M0J5K0%nnnnj0Nj5n%nnNK5
11146b5K5K5K5M0L5k0n5n5l5k0%J5J5J5J5K0NJ0K5K0J5nj0j0k5k5%K0K5J0k0l0m5l0j0J0%
11143e0N%k5k0j0J5L0K0K0J0N%%j5%J0J0nnk5k5j5J0L0N0K5K5J5J0NNk5k5k0j5%%n%j0k5k5
11140d5j0J0J5%%%j5j5j5%NK5K5L0K5Nj5l0l0l5%J0J5J0Nj0j0N%L0L5L0J0NNn%j0nNJ0k0k0
11137B5k5n%%Nnj0nj0j5J0NNNNJ0J5K0J5j0m0m0nNJ0%J5J5K5%nnj0j0j5k0j0Nj0l0k5j0n%
11134a30nnJ5J5nnNK5L5L5M0K0%%n%%l5l0l0%%nnnj0J0J5K5L0J0J0n%j5j0J5K0J5j0NN%Nl0
11131A0nK0Nnj5k5%j0j0NL0M0K0J5J5k0l5k5NL5L0J5nj5k0k5j0nj0nnj0nK0K5L5M0J0j5j5
11129H0j5j5k0j5j5J5J5J0j0j0NJ0j0j0N%n%nNN%NnNJ5n%NnNJ0J0J0k0j5j0j5j0k5k5k0NJ5
11126e0J0Nj0j0NJ5J5J0nj5j0%n%nNJ0NNN%NNJ0J0j5k0j0j5NNJ5J5J0j5j5j5j5J0Nj5l0j0
11123a00NK5K5J0J5%j0nj5j0%J5K0L5K0Nj5k5k5j5nl0k5j0K5M0K0J0j5j0k0nNK5M0K5Nj5j0
11120E%nJ0J5K5J5Nj0nj5j5j5j5NNj0j5J0NNk0k5k0nnJ5J5J0J5Nj0j0NNJ0nj5j0NJ0J5%NJ0
11117@nnj5j0j0j5%j5j0%%K0M0K0K0J5n%J5J0NNN%J0J5Nnj0NN%Nnnk0k5j0j0k0j0Nj0j5J0
11114b0NN%k0%nJ5L5M0K0%j5j0j5NNN%nk5j5j0%N%J0j5j5j0j0J0J0nn%%K0K0L0J0%j5k5l0
11111b0j5j5N%nj0j0nJ0J5J0J0NK0J0J0Nk0n%j0nj5%J5J5nnj5k0J5L0L5L5j0nNK5L0%%%j5
11108I5k5j0n%j5k5l0nL0M0K5%l0k5k5k5l0NK0K0%nk0j0j0k5k0j5%K0J5j0j0%nNK5J0NNJ0
11105e0J0J0J0J0%NJ5K5NJ0J0J0nj5k0nJ5K0J5J5Nj0l0l5l5j5j5%%J5J0NJ0NJ0J0nnj0l0j5
11102d5J5K5L0J5j5l0l0NNNJ0J0J5J0J5k5l0j5%K5K5J5L5K0K5Nj5j5k0j5j5l0k5nL5M5L0%
11100I0l0m0m0%J5L0Nj0l5k0k5nnJ0K5L0Nnj0j0K0L5L0%j5k5k0nj0nk5k5nM0L5K5k0m0k5N
11097e5N%%K0J5K0%n%nJ0J5j0J0%J5nnn%K5K0K0J5nJ0j0k5l0l5j5j0%K0K5K5Nk0l5k0NL5K0
11094D0NNJ5J0NJ0J5K5Nj5nnnnl0nNj5j0j0nnnj0j0nj5l5l0j5%K0K0Nj5k0j0J0nj5k0%J5J5
11091a00K0K0K0K0K0Nj0k5m0k0nK5K5nl5l0k5J5J0J0J5J5J0J5K0%J5J5J0J5n%nnJ5%nj0j0
11088@J0J0J5J5J5%%k5j5n%%%k0j5j5J5L5L0J5nk5m5m5j5J0K5%%k0k0%J5L0K5K5NJ5J5%%k5
11086C0l0j5k0j0%%%nk0j0NnnJ0J0NJ0N%J0J5L0L0K5j0k5k5nnnnj0j0k5j5NNN%J0M0L5K0%
11083D5nn%l0k5j5j5j5j5%K0K5K0NNK5K0K5Nk0J5L0K5Nk0l5nj0j0k5k5k5%%NN%J5J5J0j5N
11080A0%J5J0L0NJ0j5j5j5j5k0J0J0K5K0Nl0m5j5K5L5J0j0nj5k5%J5K5L0J5j0%j0nJ5nj5j0
11077D0j0Nj0%nnnnnn%j0l5k0%K5L5M5N0L5J5%k0m0l5j5nj0k0k0nl0j0j0NJ0%n%nK0J5K5J5
11074ej0k5l0nK0K5NNJ5J5J5J0J5%k0%n%Nnk0%nJ5K5J5j5k5l0j5j5%n%J5L5L5K0nk0nJ0L0
11071F5J0j0j5nJ0%j5k0NK5Nnj0NNJ5%j5j0nJ5j0nj5N%%NN%NJ0nJ0J0NJ0k0nJ0K5J0l0n5m0
11068b5%J5K0%J0Nj0j5j0N%nNNj0j0k5%NNnnnj0%j0%nNJ0%J5%J0J0NJ5L0L0J5nm0m5l5j5N
11065f5J5J5J0J5nnJ5L5L5J0%k0k0nnk5k5l0J0K5J5J5j0j0j0j5%j5k0%K0K0K0K0L0%l0l5k0
11062d5J0K0K5L0K5nk0l0nk0k0k0nnJ5k0j5j5j5K5K0K0K5NJ0j0j0j0j0%J5J5K0J5K0J0nk5
11060A5k5l5nK0K0NNJ0L0K5J0j0j0NNNJ0j0j0j0j0%j5j0j0nj0nj0j5k0%NnnNK0K0j0j5K5J5
11057eNnnNN%J0J0J0J0J0%k5l0l5%n%%j0N%nnJ0%%N%%%K5L5K5nl5l5l5l5j0J0J5K0NJ0J0J0
11054c5%NJ0N%J0%NJ0nnk0k0k0J0J0NNJ0NJ5%J0J0Nj5NK0K5N%k0n%n%%Nj5j5%%%%NJ0j0j5
11050@nj0j0j0nj0k0%J0J0%K0K0K0NNj0nK0M5M0J0j0%k0l5m5j5N%J0NNNK0K0J0k0m0k0l0n
11048d0j0J0M0M0K5%j5j5nk0k5k5j5NNJ0NM0K5nm5l5k0K0Nj0j0J0L5K0j0nnJ5%%n%%NJ0nj5
11045a5j5K0J5n%J0j0nj0J0NL0L0K0%NK0Nj5j5l0k5k5K0K0J5j0j0j0%J5J5nj0j0nnk0j5k0
11042c5k0j5%J5nj0l0k0j0K0N0M0M0J5K0J0J0j0j0k0j5j5N%nj0l0l5k5j0K0K5K5K0J0j0%n
11039b0nj5k0j0K0J5K0j5J0K0K5N%k0%%J0j0%j0%nj0J5J0j0%nJ5J0J0j0j0%nNJ0%nnk0k0j5
11036d5%J5nnNK0K5N%nj0j5j5j5NNk5k5j0NK0K5N%%K0J5J0j0j0J0%NNnnj0nnnnnN%N%NN%%
11033b0NJ0j5k0nj0N%NNK5K5L0J5NNJ0Nj0l5k0k0NNJ5J5J0J0J5J5K5N%%J0nj0j5%J5J0k5k5
11030G0l0nj5nk5j0J5L0J5J0NK0Nj0nl0k5l5j5K0J5%k0k5j0%K0L0L0K0J0%Nnk5l0l0j5%nn
11027f0nL0L5L5J5%%j5l0l0l5l0j0J5J5K0NJ0J0NJ5%J0NNJ0J0NJ0J5J0Nnnnj0k5l5j5j0nN
11024c0J5K0J5J5Nl0l5l0%J0J0%NJ0j0NK0J0NNN%nk0j5nNL0K5Nj5k0k5j5J0J0j0j0N%nNJ5
11021a5%j0j0%%%%N%J5K5nnJ0K0J0k0k5j5%J0J0%k0l0k5l0NJ0J5NK0K5J5nj5k0k5j5j0J0J5
11019g5j0j5%J0NJ5J5j5j5l0j5J5K5K0K5K5K5NK0K5L5L0J0k0l5k5nJ0J5%j5j5%J0%j5j0nn
11016A5nnnnnnnnJ0J5%Nj0J5J0nnJ0%%N%NK0j0nN%NNj0J0%nNJ0j0j0nj0j0l0l5j5nnJ5L0L0
11013@K0n%J5J0nl0k5j0J5K0K0J5j5j5j0j5k0nNK0K0%J5J0J0J5J0J0L0K5K0%l0l0j0Nnnn%
11010G0J5J5nk0j0J0L0N%%j5k5k5l0m0k0J0K5M5L0%j0J0J5J0%%Nnnnj0nk5j0J0J0Nk0k0k0
11007eJ5Nj5nnL0M0K0K0J0nj5k5j5k5k0k0l0j5J5J0J0J0J5J0J5J0%k0j0nj0j0j0j0%%%Nj5
11004e0J0n%NNj5j5n%n%NJ0nJ5J5nJ0NL5L0L0%k0m0m0k0j0NNK0K5J0Nj5j5J0Nj0k0k0k0j5
11001i0nK5N5L0Nk5nnnJ5J0nj0j0j5j0%%J5K0K0J5%%nnj0j0Nk0j5%J5J5nnK0K0%%j0j0NJ0
10998B0Nj0n%%nn%%n%%n%n%%nNj0j5k5k5j5%K0J5J0J5J0Nj0j5NJ5J0nJ0%k5j5%J0Nj5j5%K5
10995e0J0%%k0nj0j5nNJ0L5M0K5%J5J0Nj5k5l5k0J0K0K5K5K0K5K0nnk5k5k0nj5j5j5K0K0J5
10992B5J0J0J0J0%NNNk5m5l0l0%J5NJ0NJ0NNK0K0L0J0Nj0k5k0j5k0j5J5%%j5l0j5NNk0k0j0
10989a00%%%%%%%N%Nn%%%%%%%%K0J5nK0%J0J0nnj5Nnnj5%K5NNK5L5J5J0NJ0NJ5J0j0NJ5J5
10986A20%j5nnk5k5nJ5J5j5j5j5m5k5NK5J5j0k0K5J0J5nn%%N%%%%%N%%NJ0j0NNj5l5l0j5N
10983e5K0J5J0k5l0k0%J5J5J5J5NN%%J5nNNn%%nj0%%n%Nnk0k0j0J5nnnnj0nnnn%J5J5%j0n
10980i0NL0L0J0NNK5K5K0%j5j5%Nj0j0j0j0nj0j0j0J0nk0nnJ0K0K5J0J5NJ5%nj0J0j0n%nN
10977B0N%j5l0nJ0J0J5J5J0J5%k0k5k5j5%NJ0%%J0nl0nJ0J0J0j5nnJ0j0nJ0%%%%%Nj5J0J0
10974c0J0j0n%N%K5%NNNJ0Nj0j5J0J0%j5k0j5nj0j0NK5M5J5j0l0k5nj0nj0nj0J5J0%k0j0K5
10971e5K0%j5k0j0j0%J5L5L5L0J0k0l5m0k0J0J0J5J0J5J5NJ0J0N%j5%%NNj0j0%J5J0J0k0k0
10968eJ5J5j0l5k5J0%%nn%J5L0N%k0j5k0%%NK0K5L0K0Nj0n%N%NJ5J5nk5l0j0J0K5L5K5%%%
10965A05j5k5k0k0j5%%j0%nk5nj5%J5%Nj0j0J0j0%L0M0K5nl0%J0K0K0J0N%J0J5nk0nk0%nN
10962E0nk0k5J5J5nj5k5%j5j5%j5k0k0NJ0Nnj5k0k0%L5K0J0j0%J5%NJ5NJ0j0l0k5j5%J5K5
10959g5J5J5nNK5L0J0j0j0K0M5M5J5j5nNJ0j0j0nn%n%%j0j0NJ0j0j0k0j5NK0j0nj0nnk0k5
10956c0k0NK0L0L0L5K5J5nk0%nJ5J0Nl5n0m5NJ5K0J5%k5k0k0%J0j5nj0k5l5j0NK5K0J0%NK0
10954c5M0K0%j5%N%%J0Nnj0j5J0%j0J0nNj0k0%J5K5K0NnnJ0J0J0J5J0NJ0J0n%nj5m0n0l5k0
10951e5J0J5J0NnJ5J5J5%J0Nj0j0nJ0J0j0j5j0k5j0J0J0%L0L0K5%m5m0j5J0N%j0j0j5%L0L5
10948A5Nj0k0k0j0NJ5J0L5J5%k5k0j5k0j5%M5M5L5J0j0%N%j0l0j5nj0k0nJ0M5M5L0J0Nnl0
10945I0l0k0%Nnk0k0nj5j0%J5NJ0%j5k0J5K0J0%n%J5%%k0k0j0nj0nNNNj0%L0N5L0%k0j5nN
10942C5nk0j5%N%j0nn%Nn%j0%j0NnnJ0K0L5j5k5j0%J5K5K5L0K0Nj0k5k0j0%nn%NNK5L0J0%
10939I0k0l5l5l5k0j5J0K5L0J5j0nj5k0k0j0j0j5j0j5j5k0%K5M0K0K5Nj0k5%N%%%j5nJ0L0
10936e0K5nnnk0j5%Nj0J0K5L0J0J5%J5J0N%%k0k0nj0j0nj5j5%nJ0K5M0L5j5l5k0NJ0nnj0J5
10933a5J5L0NJ5J0Nj5l0j0K0K0%%Nnj5j5K0J5nnnnN%J0j5j0nJ5L0J0J5Nj5j5j0k0k5l0l0j0
10931f0j0NK0L0J0NJ0J5L0K5L0J0Nj0j0l0k5k5n%%%NJ0J5%%j0k5k0%%nj5NN%J0Nn%%K0K5K5
10928F5K5K0nl0k5k5k0%NJ0J5L5M5K5K0k0l5l5nj0%j5j5j5k5j0n%j0j0j5J0K0K0K5K5%nj0
10925B0NJ5K0K0%j0l0%%Nj0j5k0%%K5L0J5k0j5%NK5NJ5nl0j5j5k0j5k0k0n%J5L0K5J5K5K0
10922G0j5j5j0j0k5j5n%NNNNJ5J5nnnnNK0K0NnnJ0%nJ5N%j5j5Nj0j5Nn%nnj0NNj0k0j5j0%
10919d5K5K0J5K5L0J0%j5j5j0nj5N%%%J5J0j5%%k0k5k5NL0K0J0K0%%j5l0k5J0L5K5J5j0n%
10916E0K0J0J0j0k5l5%%k0k5k0j5J0nnK0K0j5k5k0J0J5NnNn%%%n%%%%%%nNj0%k0%K0%%NNK5
10913c5K0j0j0NJ0NJ0%%N%K0Nnk5l0k5k0%L5O0M0J5K0K0Nj0j5k0j5j5%%%%nnnn%j0%j0%%%
10910@%l0nj0K5J5%j0n%%J0n%%%%j0j0%J5K0K5J5%j5j5j5k0j0j5NK5L0%j0j5j0j5j0k0J5L0
10907b5K0J5N%J0nN%J5nl5l0j5J0J5J5J5J5j5j5j0j5k0%J5J5K0K5J5K5k5l0j5%J0%k0nJ5L0
10904B5J5%k0k5j0l0l0k5J0K0L5N5L5nm5m5j0%J5J0j0NNnk0j0K0L5M0K0nj0nj0nj0k5k5NL5
10901@K0J5k0l0l0k0J0J0J0J0J0J5K5Nj0k5k5j5nNJ0K0L0J0j5m0l0J0L0L5J0J5Nj0k0k0l0
10899c5j5J0L0J0nNJ0K5j0k5k5j5J5N%%k0nJ0%nN%%Nj0J0NnJ0K0J0J5n%nnj5k5j5J5K5L0L0
10896E5%j0l5k0k0J0J0%K0J0nk0k5j0NJ5J5L0NK0J5Nnk0J0K0J5k0k5j0J0n%nk5l0nK0J5L0
10893D0J0J5J5J5J0Nj0n%l0k5k5l0%J5J0J0J5K0%k0%K0J5nj5k5j0N%%k0l5k5k5j0j0J5J5J5
10890f0J5K0K5K0K0nk0j5j0%K0%J0k0l5k5k5j5%%L5J0J0nj0NK0Nj5J5J5J0j0k0J5J0J5N%J5
10888B5nj5N%J5J0Nnj0NN%NNj0k5j5j5j5%NK0K0K5K0%j0j5Nnj0j5%K0K5L0J5j0k5k5j0j5N
10885A5Nj5j0j5nJ5NJ0j0j0%%%%J5J0j0nj0n%K0K0K5Nj5%NJ0K0J0l0l0k0%K5J5NN%J0nj5l5
10882Ek5k5j5j0J0K5K0J5J5K0J5j5k0j0j0%nnk0j0NK0J5%j5%J0L0K0J5%j5j5nJ0nNNJ5J0n
10879E5nJ5J0Nj5l5l0l0nj0nJ0L0K0K5%j5%NNN%%J5j0NK0K0Nk0j5j0J0J0%nk0m5m5k5n%K0
10876f0J0J5J5J0J5J5J5J5J5J5j0nk0k5k0%j5j5j0j0j5j0j0J0%%k5n%K0L5L0J5J5NJ0%j5l5
10873b5j5K0J5J5L0L0J0Nj5j0nnj0%j5j5j0J5J5J0J0j0j5J5J0J5J0J0J0J0J5j5j5j5j5j5j0
10871C5j5j5k0j5j5j5j0NJ5L5M0L0J0%j5j5%N%nj5k5%K0K0%j0n%j0k5k5l0j5J5L0L5J0J0N
10868B0J0Nj0j5k5nNj5k0j5j0K5N%J5%%J5J0J5NnnNnk5m0k5%J0J0J5J0J0%j5k5NJ5K0J5K0
10865EJ5nj0j0j0Nnnnl0k0j5NJ5nj5j0nj0j0nK5N5L0K0J0J0j0l0l0nK5K0J0j0NK0K0%%J5J0
10862F0j0nj0j0J0NJ5j5k5l0k5j0j5N%%nJ0K0K0L0J5n%J0J5nk5k5l0l0NJ5K0%%%N%%NNk5j0
10859d5J5J0J5nk5k5nnnnj0NJ5J5J5nnJ5J5nj0j0%n%nJ0J0j5j0j0j0NJ0J5%NJ0NJ0J5%%%n
10856a0nj0j0nJ5K5L0K0%nnj0nJ0K5J5J5j0j0j5nk5j5%J5K0nJ5J0%j5k0k0j5j0j5j0nJ5K0
10853a0K5%K0K0%%k0j0j5j0nj0nl0k5NL0L5N5L0%k5j5NJ5NJ0K0%%%J0K0nk0k5%%nj5NJ5%j0
10850F5j0NJ5K0L0%j5l5l0j5j0l0nJ0J5%j0l0j5j5%K0J5K0J5%k0k5l0j0J5L0K5J5J5K0J0j0
10848D5k0k0j5j0j5J5K0J5j0nJ0%nj5J0M0J0j5k5l0j0%%k5l5j0J0%j5%j0nk0%J0J5NNJ5J0
10845h0J0J0J0N%%NK0N%j0NNNN%NN%J0j0N%%n%nK0J5j0j5k5J0NJ0%k5k5l0l0nk0k0J5K5L0
10842g5J5%J0%NJ0K0K5%%k0l5k0J5L0J0k0j5J0j0nj0J5%%J0J5j0n%N%NN%%N%NJ0L0L5L0%k0
10839G5k5k5k5k0%J5NJ0j0nnnN%nk0J5J5J5J5%K0J0J0J0j0j5j5%Nnk0j0K5K0K0j5l0k5j5k0
10836c5J5J0J5NNNNNN%NNNJ5j0nnJ0J0%%Nj0k0m0k5k5k0J0J5J5K0M0L0L0J5nj0j0j0NNj0k0
10833E0m0m5k5j5j0K5L0%k0k5%L0K5J0J0j5j5j0j5j0K0K5K0K5K5J5%k0j5k0j5NK5J5J5j0j0
10831C5m0l5l0K0L0J0Nj0nk5j5%K5K0J5J5nj0%%K0J5j0j0K0J5K5Nnnj5j5j5j5l0l0k0J5K0
10828c5K0J5K5n%k0k0j5j0J0NJ0Nj0j0j0J0K0L5L5J5l0k5l0j5nnK0J5K5J5%%%nj5k0j5j5j0
10825d5nL0L0K5%J0J0n%nn%k5nJ5J5K0%%%K0J5%j5l0j5k5m0k0k0j5%%NK0L0L0%k0j5NJ5J5
10822@j0J0J0j0j0j0J0NL5L0J0nk5l0k5l0J0NJ0NJ0J5J0J0%j5l5m0J0L0L0J0k0j5j5j5J0J5
10820b0J0J0J0%j0j5nj0n%%Nj5j5%J5J0NK5K0Nk0k0k0k0k5L5L5L5L0Nj5k0m0j5%J0J0k5m0
10817h0k5%K0M0M5K5K0K0Nk0m0m5l0%N%NNK5J0n%N%J0%NK0Nj5j0NJ5J0Nj5%K0%j5nnNk0j0
10814a0NNJ0j0k5j0j0NN%j0%n%%%%j5NL5L5J0k0k0m0k0k0J0NK0J5K5M5K0K0J0%%%n%j5j5%
10811C5%j0j0j5n%j5l0k5k5k5k0%L0J5NNK5L0NJ0j0k0k0j5j5l5k5NL5K5J0nJ5L0L0J0j5j5
10808c5j0J0NNJ0NK0K5J5K0Nj5k0k0k0j0NN%NJ0L0K5K5NJ0j5k0k5j0k0k0j5k0J0K5K0J5J5
10806E0L0K0j0l0j0NJ0Nnl0l0l5l0nK0J5K0K0K0N%N%j5k0l0j0%NJ0L0K5%k5k5%n%%%NK0n%
10803@K0NNn%J0j0j0j0NJ0Nnj0J0%n%nNk0l0l5j5J0K5K5K0nj0j0J0J5%j5%N%%j5%J0Nnj5K0
10800a5J5K0j0j0J5K5L0J0j0nnk5k5k0%NNL5M5M0Nj5l5m0m5nj0J0J0NJ0J0NJ0NJ0J0%n%%j5
10797D0j5J0NJ5J5%%%%nk5l5l5l5j5%K0J0j0k5%J5J5J0J5J5K0Nk0j5j5j0j0j0j0k0%n%%%J0
10794i5K5M0N0L5K0N%J5nk0j5j5j5J0K5L0Nj5j5%%k0k0j0NK0J5J5j0j0l0l0j0j0nj0nnj0n
10791g0j0K0K5%NNL5J5%j5j0nJ5J0Nnk5k0NK0K0N%%N%%j0k5j0j5%nN%%Nk0NJ0J0J5NJ0M0N0
10788A00K5J0j0j5j5m0l5k5k5k0k5k5K5L5O0O5M5J0k0k5l0j0nk5l0k5k0NNNk5j5NJ0J0j0J5
10785d5K0K0J5J5J0J5j0l0j5j5j0nN%K0K0J0j0l0n0k5NJ5j0j5j0n%%%J0J5J0J0nnJ0L5L0J5
10783A0%j5J5J5J0J5%K0K5%J0J5NJ0nk5n0n5j5J0Nj0nnnnJ0J5NJ5J0J5%l0l5m0j5J5L5M0n
10780Enk0j0J5J5J0j0l0k5j5J0J5J5J0J5K0Nk5k0J0NK0K0%k0j5%J5K0J0J5%l0m0m5k0nJ0N
10777g0NNL0J0j0J0J5J5nk0nJ0%%%N%%%N%Nj0n%K0J0N%k0nnj5l0m0j5J5M0NJ0NJ0Nj0k5l5
10774h5nJ5J5nk5j5K0K5K5K0NNK0K0K0J0j0l0k5j0NJ0K5K5J0k0n0m0nK0L0K0N%%J0nnJ0J0
10771D5J5n%J5%J0J0%j0j0k0nJ5nk0k0l0nNnnj0%j5k0j5J5L5Nj0j0J0Nj0j5k5j5k5j5J0K0
10769a10K5J0N%L5K0J0NJ0K0Nk5j0K0L5J5Nnk5k0nNK0K0Nj5j5j0J5N%n%J0j0%K0K0K5j5l0
10766F5l0j0J0K5J0nk5%nj5k5%j5j5j0j5j0j0J0L0M5L0%nn%n%%%n%n%K5N%k0j5NJ0J0n%n%
10763B0J5K0nj5j5j0K0K0%j5k0N%K0L0L0J5nNN%k5nj5N%NN%%%N%%nm0m0k5%J5J0J0j0j5J5
10760A0J5nn%N%%J5J0Nj5j5NK0K0nk0k0nJ5J5J0J5%k5k5%NJ0NJ5K5L0Nj0l0k5j5j0%nJ5K0
10757E5nj0nnk0k5nK0K0K5Nj5l5l0k0J5J5K0L0J0nk5k5j0nn%K0J0j0%%J0j0nNJ5%nj0J0K5
10754B0L0Nnj5j5j0%%NK5J5J5n%%k0nK0j0nnnNj0k0k0j0nk0%NNNJ0NNNNn%j5NJ0L0M0J0%k0
10751E5J0J0n%j5NN%nk5j0j5%J0%NnNNN%%%k5j0j0j0j0nj5j5j5NK0J5nj0j5nj0nk5nJ0L0L0
10747e0nj0N%nnnNNN%J0%NNNNJ5J5J0L0L0J0j0m5k5%%%l5l5nNL0J0nj5J0J5L5j0nJ0J5K0K0
10744F0Nk0l5l0nK0j0nj5l5l0j0K0L5K5nk0NNJ0%%%NJ5nnnJ0J0j0j0%J5J0Nj0j0N%nJ0J0J0
10741A0J0NJ5J5%Nnl0l0l0k0J0K0Nj0k0j5K0L0L5Nk0m0k0n%j0j5J0Nn%J0J5K0%NN%J5NJ0J5
10738B5K0J0j0n%J0j0k0j0%NJ0nj0l0j5K0M5K5J0Nj0j0nK0M0J5%%n%k0k0l5m0l5m0j5%J5J0
10736f5J5J5K0K0J5NJ0j5k0k0j0J0j5j0nnnnnJ0J5J0nnJ0K0J5J0%nNJ0NNNj5l0j5k0j5j0n
10733g5%K0L5K0K0J5K0J5Nj0j0j0j5k0NNNJ0NJ0%K0J5%j5l0j5j0l0l0k5%K0L5K5%%j5j5N%
10730a5K0Nj5k0%nk0j5%J0K5L5J5nk5nnj5%%%j0k5j0NJ5J0J5J5j0%NNNJ0%NNNJ0J0nj0N%N
10727B5%%%%%J5K0nk0nJ0J0%%N%Nk0k0j0NJ0J5%nJ5K0K5J0j0l0k5k0k0j0J5J5%nnnK0K0nj0
10724C0j0K5J0%n%j0%n%j0%nj0nnk0j5nNJ5nk5k0nnnn%J0nJ0L0J5nj5j5j5k0j0K0M5M0nj0
10721b0NK5K5NJ0NN%%k0j5j0nj0j0NN%NJ0n%NK0J0nj5k5%J0K0L0L5M5K5nl0l5m0j0Nj0nnn
10718B5nj0%%%%%nN%J0L0L0J5J5j0j0k0%%%%k0k0k0j5k0J0J0J5%NN%j0nj0nnJ0J0K5K0J5J5
10715H0K0j0m0m0m0nN%n%%%nnnj5nK5%j5j5j0L0K0L5M0L5Nj0NN%j5l0k5k5nK5K0K5K5%%j0
10712F5k5j5J0J0nj5j0k0k0j0J5K0K0L5M0K5J0k5n0o0m0j5J5L0J0NJ0%%j0j5j0j0%K0J0NJ0
10709A0J0J0J0j5j0j5j5j5j0j5j5J5J0J5J0K5K0J0%N%%NJ5K0j0k0NJ0%N%%%%J0j5m0k5l0n
10706c5j5k0j0j0J5NNN%Nnj0K5M0M0J5%nj0j0j5j5Nj0k0k0nJ0%%%%%%N%%%N%j0J0NNNJ0nJ5
10703@J0N%N%K0J0J5Nj0j0NNNNJ0j0j0nJ0j0l5n0l0%K5K0%nj5j0J5J0nJ0%%J0nNJ0nJ0J5%
10700B5K0K5K5%%j0nj0nj0j0j0j0NNNnk5j0%K5K0Nnk0k5%NK5Nj0j5J0n%j5J0%%J5nk5m0l0
10697g5l0j0NJ0K0J5K5Nj5NL0M5K5J0j0nk5l0j0J0J5J0NJ5J0k0j5l5l0l0j0J5M5M0J5%nK0
10694D0J5J5J5nl0n0k0nnJ5J5J0J0j5j0%Nj0J0%nj0J0NJ0j0j5J5K0nk5j5j5j5j5j0j0j0j0
10692a10J5K0J5M5N0L5K5j0l0l0l5k0NK5K0J5K5K5K0%j0j0k0j0k0k5j5%K5K0NNj0j5J0NJ5
10689E5J5J5J5%%k0m0l0k5J0M0M5M5K5Nj5j0k5nJ0K5K5J0nnj0j0nnK0K5j5l5k0k0m0m0k5N
10686a5J0J0nk5k0nJ5J5%%j5NM0K5k5k0l0Nnk0j0L0K5K5J5%%j5nn%K0J0J0j0j0J5nnJ0J5j0
10684D0%NJ0nk5k5l0l0k5nJ0J0J0J5K5M0M0K5J5K0K0J0j0j5NNk5k5k5k5k5k5k5k5NJ5J0J5
10681b0%%n%j0j0nJ5K5J0%%J5K5K5j5k5n%%k0j5j0J0n%J5M0L5L5Nj5k5k0NJ0k0k5%j0J0j5
10678E%%k0%NN%j0J5L5L0J5%nn%%nnnnnNNj0j0j5j0nJ5J5nk0%j0J0%nK0K5K5J5k5n0n0k5J0
10675e0L0L0J0%k5j5j0%%NN%N%%J5J0J5J0J5L0J0nk0j5j0j5J5J0K5L0n%nnNj0Nj0k0l5m0l5
10672e0j5NJ0J5nnJ5J5J5J5J0j0j0J0J0Nj5j5J0J5J5J0%k5k0%NJ0J5J5k0l5k5nNNnnj0j0J0
10669d5M5K5L0J0Nj5j0K0Nnj0j0NJ0J0K0nn%Nj5j0j0j0nj0j0nnnJ5L5N0L5J5j0nn%N%nk5j5
10666I0j0j0n%nk0k0j5j5k5k5j5%K5L5L5K0J5Nn%j0l0j5NJ5J5m0j5J5J5J5j5k5l0nj5j0j0
10663h5K0L5L0K5K0L5K5K5J0J0%j5j5j5NK5j5k5m0j5l0k5k5j0NJ0NnNJ0NJ0j0nNK5J5J5%k0
10661B0n%J0j0j5J0%j0k0j5l0j0j0J5K0K0J0k0l0j0J0K0K5L0J0nj5j0nk0nK0J0J0NK5L0J5
10658G0J0Nnj0j0j5k0j5j5NJ5J0J0j5NJ0NJ0%Nk0m0k5j0nnnnj0n%j0k0J0L5O5M5nj5j5k0j5
10655b0k0k0J0K0K5Nnk5k0%NJ0%nnn%nJ0K5N%%J0NNj0k5m0k0J5J5J0j0NN%NNN%NNNN%J5nn
10652a0j0N%j5j5nNK5%%j5j5J0J0J5%J5K0K0nl0k0j5J0L0M0L0J0%j0k0j0j5J0K0%j0nnJ0N
10649F0j0j5j0%J0%j0%J5K5K5NNnnj0j0nj0j0k0n%k0l5l5nK5K5Nj0j5k5k0NJ0K5K0L0K0Nj5
10646A0NJ5K0NJ5%%NNj0%J5J0nk5j5J5Nj5k0j5k0%K0L0M0L0%%k0l0l0l5l5j5n%J5NNL5K0N
10643C5j5nnj0n%%j5j5nJ0%NN%J0j0N%%%J5K0L0J0k0j5j5J0K0M0K0Nnk0k5l0j0N%nn%%nn%
10640@%%%J5K0%j5%K0K5J5J5K0J5j5k0j5k0nnj0j0Nk0nj0J0K5Nj0k0j0K0L0J5j0%k0k0j5j5
10637a5k0k5l0j0j0%nJ5M0L5L0Nj5nK0K0K5%k0k5k5k0l0nn%NnJ0%NnJ5J5K0L0J0K0K0J5K0
10635A00Nl0m0m0j0J0J5J5J5K0nj5j5J0NJ5J0nNNnk5nL5M5K5k0j5j0%nj0K0K0K0j5m0k0k0
10632D5k0j5m0k5k5k5j0%nK0J5K0J5N%%%J0J0K5L0M0M0J0j5j5nj5j5j0j0j5j0j5NK0L5J5J5
10629H5n%J0j0l0m5o5l0j0J5K0K0%%K5K5NJ0nJ5nk5nj5%J5j0J0N%%J0%NJ0J5J5J0K5K0J0%
10626A20j0j0j0j0j0j0k0%J5K0K5J0j5m0m5m0k0nNK0M0K5j5l0k0%L0J5%NNn%j0J0J5N%%NJ0
10624E5%J0J0n%J0J5J5%j0j0%%Nnk0%k5%NK0J0j5k5j5j5k5k0NK5L0K5Nn%j0nj5nn%%%%%%%
10620A0J5K0K0J5l0m0j5%Nj5n%nN%nJ0J5L5M5J5nk0l0k0j0nN%%j5j5k5nK0J0J0j0j0J0j0j5
10618d5j0j0%J5NNK5K5K5K5nk0j0nJ0J0J5J0j0nnnnN%%%%J0j0%%N%k0%J5%nnNj5j0j5NNNN
10614A5NNnnJ0J0K5Nj0j5nJ0K0j0k0j5NJ0%j5j0n%%%%L5L0L5L0L0J5k0m0j5nNNnnk5k5%nj0
10611C5l0%%n%J0%m0m0k0nj0j5J0K5K0K0J5K0%nj5l5l0j5J5L5K5K5K0J5J0j0nj0Nk0j5j5j5
10609e0J0J5nj0K0L0J0j0j0J0J0%k0N%%Nj5j5%Nnj0nnJ0L0K5J5K0Nl0l5j0NJ5J0L0K5nk0k5
10606B5NK5J0%%J0nNJ0j0j0k0nJ0NnnnnNnj5N%%J0j0nj0J0N%n%%k0j0nJ5L5L0J5nk0k5k0J0
10602B0K5M5L5j5l0l0J0J0J0j0k5j0nJ0nk5l0n0l0j5K5K5K5K5J5K0%%J0J0J0Nnk5j5j5%%K5
10600B0L5K0K0%j5l0l5k5nj0j0K0K5K5NnN%%%%j0j0NNJ0nNNj5NNJ0K5K5K5nm0l5n0k5j5NK5
10597a5K5Nj0NL0M0M0J0j0j5%%k0l0l0nNnj0k5k0j5NK0NN%N%N%N%nj0J0NL5K5K0%l5l5j0J5
10594A5nk5k5nK5K0K0K5K5L0J0J0k0k5n0n0l5j0%nJ0J5K5L0J0nj0J0L0J0j0nnnJ5J5L5Nnj0
10591H0j5n%k0j5k5j5J0J5J0nJ0J0J5N%J0%j0l0j5j0%%n%NK0J0nJ0N%n%%J0J0nj0k0%nnj5
10588ej5%j0J0NNNnnNJ5L0N%j5nJ5J5nnk0k0nj0nj0l0j0%nJ5%J0Nk5nK5L0nk5n0l0J0J5J5
10585i0K0K0J5J5K0K5K5K0%j5nj0NL5J5%k0k0%J0j0nj0j5%Nn%j0j0nJ0J5nNNNNj0j0NK5J5
10582F5%j5%J5J0nnN%NNnnnk5k0k0%%J0K5K0k0n5n0k0J5M0L5L5J5NJ0%%m0j5nj0%k0j5j5k5
10579h0NK0K0J0nj0J0L0Nj0nJ5J5J0j0j0j0%nNj0j0j0J0J5nnnJ5N%NNJ0NNNNNn%nnn%J0j5
10576B0j5j5NK0Nk0j5NJ0J5nk5NJ0n%j5j5j5j5NL0L0K0j0j5NJ0J5J5nk5j0j5J0K5NJ0j5j0
10573A0nnNN%nj0NK0K0L0J0j0nj0nnk0nJ5%j5j0NJ5J5K5Nj0l5k0k5j5NJ0L5NJ0%Nj5nj0j0
10570@j5nj0j0%J5K0J5j0J0J5J5J5Nk0j5j0J0n%%nJ0j0l0nNJ0J5nj0j0%J5%j5nJ0N%k5n%K0
10567a5J0Nj0l0k0j5J0J5nnj0j5J5J5K5L0K5nj0j0%%J0j0nk0j0j0NK0K5Nnnnk5j5NL5L0K5
10564E0Nj5j0j5NNJ5j0j0j0j0NNnk0k0%J5K0%n%%J5J0Nj0k0nK0J5J5J5J5nl0l5j5NNj0J0N
10561@%nJ0NJ0Nj5k5l5j5NK0K5NL0K5K5J0k5k0j5%%%%N%k5l0j5nJ0L5M0J5K0%Nnnj5N%nNJ0
10558F5K5K0Nj5k0k5j0NJ5J5k0l5k5l0nj0j0j0j0j0j5%%L5L0NM0M0K5nl0k5J0J0J5j5k5j5
10556ej0nnj0j5%j0j0nJ5J0j0K0n%J0J5j0%J0K0NNj0nj5j5j5%k0j0j0nJ5J0L5K5J5J5%j0k0
10553a0NK5K0j0k0%%n%%J0J0j5nj0J0J5j0j5%NJ0%%n%nJ0%%j5NK0J0N%NNnnj5l5l5k0%%nN
10549g0%n%N%%J0J0NJ0K5J0NNj0K0%NJ0j0nJ5K0J0j0nj0J5J5j0Nj0j0nJ5nnk5%nnnnnj0nJ5
10546eK0J5K0J5Nk0N%J5K5%j0l0k0j5J0%NNJ5nk5k5%K0K5K5NNj5j0j0j0k5l0k5nk0k0j5nJ0
10543a00K5L5L5J5nj0j0k0%K5K5L5K0K0%k5m0m0k0j0K0K0J5j0j5%nJ0K0K5Nnj5j0j5j5j0K5
10541eM0M0K0%j5j0nNK5L5Nm0m5k5%Nj0l5n0k5nJ0J5J0J5K5%nk5j0j5NK0%%%%NK0J5nn%K5
10538EJ5%j5%%K0M0K0J0NnJ0k5l0m0m5m0j5NNn%J5J0%J0Nj0j0nNNK0L5M5L5J5%J5j0k5j5j5
10535D0k0k0j0K5J5nj5k0j0NJ5J0K0%nJ0%N%nj0NN%nk0m0nK5M5N0L5L0J5nj0j0nl0m5n0m0
10532c0j5J0K0J0Nnj5l0j5NNK0J0L0K0J5%j5k0%J5K0J0Nj0NNJ0%%NK0K0Nj0l0l5nnK0J0Nk0
10529D5l5l0j5j0J0J0nJ0L0K0J5NK5Nj0l0j0nnk5m0l0k5j0J0J5J0NL5L5L5L0K5L5K0Nk0nn
10526A20k0k0%%J0NJ0j0j5j0j0j0l0k5j0J5K0J5K0K5%Nk0l0l5k0N%J0NJ0J0J0J0J0NJ0j0n
10524E0%J5J5nk0j5NK5K0Nj0k0j5l0l5j5J0K0K5K5j0k0k0j0j5J0L5K0Nj0nj0nj5n%j5k0j5
10521e5Nk0k0j5j5NK0K0K5K0nnJ0J0j0l0k5j5%J0K0K0L0Nj0j0j5j0j0j5NK5J0J5nj0K5K5K5
10518C0J0j5j0j5j0K0K0nn%%J0j0j0J0J0J0j0nj0J0%nJ5j0j5j5j5j5%%NNNNJ0N%J0J5J0Nj0
10516C0NJ0K0%l5j5j0nk0j5k5j0J0J0J0J0J0J0J0J0%k0k0J5J0Nj5k0j0nNK0N%%nj0NJ5n%n
10513b5NN%%J5K0j0%K0J0%%j5k0k0%%nj0j0nK0nn%%NJ0K0K0L0K5J0j0k0m5k5k0%%J5Nk0l0
10510f5k0n%J5K0K0J5K0J0J0NL0K5j0j5k0k5k5j5k5l0j5%J5NJ0NNJ0J0NJ0nJ5K0n%K0nj5j5
10507a5n%k0j0%j5%nJ0J0Nj0j0%N%%%%J5j0N%J5K0J0j5NK5M0Nj5j5j0NJ0K0J0nnNJ5j0NNn
10504F5%j0l0l0l5%K0L5L5K5nl0j0nnj5j0%j5l0j0%%%J5J0NJ0NJ0J0%%%Nj5J0J0j0%NnL0L5
10501G0K0%k0j5%K0K0J0n%NNNNNk0%J5J5Nj0k0j5k0j5%NN%K5K0J5j0l0k5j0nNJ0M0J5j5l0
10498G5k0%nj5k0k5j0%%%%%%%%%%%N%k0%J0NJ5J5K5Nj5n%NK5K0J0nk5m0l5%K5M0L5L5J0nj0
10495A05j0j0J0N%k0j5j5j5k0k0l0j0%K0NJ0K5K5J0j5l5l0%%%%L0L5K5NK0J5%nk0k0j5k0j0
10492A0NK0K5K0K5NJ0j5j5k5m0k5%nJ0J5nk0j5%M0J5n%j5j5j5J0L5J0j5%Nj0j0j0j0k0k0%
10489e0%NJ0J5%%J5NJ0K0K0Nk0l5l5k0NK0K5K0%k0j5j0NNNnJ5NNNJ0Nj5%nnnnnJ0j0k5k5j5
10486h0J5L0L0NJ0j0K0J0J0L0L5L0J5J5nk5k5l0k0nn%j0%n%n%J5NJ0k0k0k5j5k5j5%J5K0%
10483b5j5j5l0j0J0J5K0M5K5Nj0J0J0j0j5j5J0J5J5J5Nj5nj0nj0j5k0j5j5j0J5J5K0J5n%k0
10481b5m0m0j0J0J0NJ0J0J0J5J0J0J0J0NJ0J0J0NJ0k0l5l5j5j0J5K0K0J0j0nJ0J0K5J5J5J0
10478F5j5nnj5j5%NK0J5J0j0nk5k0j5J0NJ0J0NNNNNNj5l5l0%Nj0nj0J5J0J0K5L0J0j5l5j5
10475a5NJ5J5J0J5k0j5k0j5NK0K0NnnK5K5NNK5nl5l5k5n%%N%J0NNNJ5L0M0J0j5l5j0nJ5NJ5
10472I0J0N%%k5j5j0NNk5k0k0k0j0J0J5J5Nj5%%l0l0k0nJ5K0J5J5NNj0j5N%nm0l0%K0K5K5
10469c5L0Nj5J0K5J5J5%%%%j0J0%%j0%nj0%nnnj5N%nk5l0%L0J5K0N%J0J5J5J0J0J0j5k5l5
10466El0l5l0j5%%j5J5J0L0L0K0K0J0n%NK0K0J5J5J0J5%%k5l0l0l5k5j0%j5k5%L0NN%J0J0
10464b5J0J0j5j0j5j0K0J5J5J5J5j0N%N%%N%%%NJ5J5J5K0K5L0n%k0j5k0j5j5j5l0k5k5NK0
10461eK0j0j0nj0j0J0J5K0J0J0Nj0k0J0J5J0nnj5NNNnk0k5k5l0k0j5%J0J0n%%K0K0J0nnnn
10458f0%nk0k0nK0K0K5K0K5nnnn%nn%j0j0nJ0K5K0K0n%%L0K5L0%nnj5l5k0k0j5nj5j0J0NJ0
10455b0NJ0%NJ0m0l0k0j5%%K0J5J0J0%K0L0L0K0j0j0nj0nj0j0j0j0NJ0J0J0NN%J0j5k0j5j0
10452b5%Nj0k0j5j0%N%%%K0J5J5Nk0k0k0k0k0J5M0L0nj0NK0NJ0NJ0j0j5j5j5k0%NJ5K0K5%
10449@%nJ5J0N%nj0nj0NNj5j5J0J5K0L5K5K5J5%%%k5j5l0nnnk5j0%%J5nj5j5%%j0k5nj0nj0
10446h5%nJ0j0J0J0%j5n%NNJ0J0%k0%%J5K0J5J5%%k0j5j0J0J5%k5j5j0K0J5L0J0J5NJ0J5J5
10443E0n%%%NJ0nl5m0n0l5%%J5J5L0%j5j0%nj0%J0K5NJ5K5Nnj0j5j5k5j5k0j5k0J0K0J5k0
10440a15j5NJ0L0J5K0J0K5L5K0K0J0j5j5%J0Nj0j0j0n%%J5j5j0%J5Nj0%NNK0%j0l0nJ5L0J0
10438F0nn%j0j0nK0%J0%k0k5k0j5j0l5j0K0M0K5J0j5j0J0NJ0N%j5j0nn%j5k0J5J0j0m0l5n
10435a15%J5J5J5J5J5L5L5K0j0k0k0nK0J0J5J0j0l0n0l5j0%K5K5L0K5Nj5j0%nJ0J0nj0%NJ5
10432B0%j0j0%nj0k5j5j5nnnK0J0j0j0j0K0K0NNNK5K5L0nn%%J0J0J0N%n%%%nJ0j0j5NJ5%j0
10429F0j0%%%%j0j5j0j5k5k5j5J5J5nj0J0K5N0K5nl0k5nj0NNK5K0K5K5J5%j0j5J0NNj0j0j5
10426F5nnnnj0nj0nj0nj0nj5nj5j0j0j5nj0J0L0K0K0K0J5%j5k5n%k0j5K0M0K0K5L0K5nl5k5
10423C0j5NNnj0j0j5j0NNJ0J0Nj5j5nJ0K5J0J5J0k0j5j0K5K5N%J0J0j0l0m0k0n%J5NnJ0N%
10420@nk0k0nJ0L0L0NJ0nj0k5%%nk5J5K0K0%j0J5K5J0j0l0l0k0n%j0nJ5%nK0K5N0M5L0Nj0
10418A25k0j0J0Nj0l0k0j0%NK0j0j5k0nn%nk5l0nK5L0K0nnJ5J5J5K0nnj0n%j0j0NK0K5M0J5
10415A35k5m0l5l0l0l0k0nK0L0J5%j0NJ5J5J5J5n%J0n%J0j0j0nK0K0nj0n%N%%j0nj0j0nj0
10412@j5nJ5J5L0Nk0l0k5%Nj0%K0L5J0k0%Nj0j0NJ0J5j0k5j5n%J0NJ5J5J0J5J5Nnk0l5l0j5
10409d5J0J0J0J0J5J0J5J0j0nnj0NNnk0j5NK5K5J5J5J0j0n%j5%N%j0j5NK0NJ0K5J0%%NJ0k5
10406I5m5k0J0K5N%K5K5K5j0k5j5k0j0l0j5k0%%%Nj5j0K0N0K5J0j0J5nnj0J0K5K5j0m0m5m5
10403a0k5j0J5J5nk0nK5L0J5J0j5j0%L0J5nl0m5m5l5%L0K5L0L0%j5j0%J0Nnj0j0j0%K0J5K0
10401B0N%NK0K5Nj0j0%J5J0Nj0j0%%J5nnJ5J5j0m5m0j5Nn%NK5J5J0NNnk0l0l0k0k5%K0M0L0
10398B0J5K0J5K0nnk5k5l0k5n%K5M5N0N%NJ0J0%j5%K0J0k5m5o5m5j0L5N5L5K0%%j0j5nnnj0
10395D0j0l0j0NJ5j0k0k5%%J0K0J5J5J0j5k5l0nj5J5J5J5J5N%NNJ0%NJ0j0nJ5NL0J0j0nj0
10392E5n%%NNnk0j5j5J5J5Nnj0nJ5J5%%j0nm0m0nNL0J0NJ0J5%%%%%J0J0Nk0m0m0k5J5L0J0
10389b0nnJ0J5k0k0l0j0J0NJ5n%J5J5J5J0j0%%J0N%%%%nnk5j5j5K0M0K5J0Nj0j0NNn%nn%%
10386A0j0%n%nnNj0%%nnnj0J5J0%%j0J5%%%%%N%N%N%Nk5k0K0J5K5%l0l0k0j5j0K5J5J5K0K0
10383A0J5K0K0K0%Nj0k5j5j0nJ0%%%N%%%NNNj5j5l0j0J0N%nj5j0j5nnn%nj5j0%N%k0j5J5L0
10379g5L0L0J5%J0NN%k0l0j5nL0J5J5k0l5k5nNK5nJ5%%%%NJ5n%nk0j0j0%%J0J0J0NK0K0K0
10376C0j0m0l0k0j5nJ5NN%N%%%%j0J0L0K5L0K5Nj5k0NJ0J5j0nNNJ0%%%j0j0j5j5j0J5J5%n
10373B0nNNnJ5K0J5K5K0J5J5K5K0L0J0J0j0k0k5j0l5n0m0k5%J5n%J5J5K0K0K0nk5k5nnn%n
10371E0%j5k0J5L0J0j5l5l5j5%L5J5%k5j5k0k0J0K0n%NK0K5N%%%K0j5k5l0j0NJ0K0J5K5nj5
10368A5j5j5k0m0m0l0NM5M5L5Nn%%K5J0J0%j5l0n0l0j0J0J0L5L0M0M0nk0m0k5j5NN%K5NNN
10365EJ5J5NJ0%k0nj0J0J0%nj0j0k0j0nJ5K0M0K0K0J0J0j5k5k0J5J5k0j5NNnj5l0j5NJ5J0
10362B0%j0k0k5nnL0L0K5%j5j0NNj0j5j5J0NJ0%j5nNJ5%n%NJ0j0n%K0nj0j5N%j0j0%NNN%N
10359@NNNnn%j0%j5j0J0NK5J0j0k0j5n%nk5j5%NJ0K5M5K5N%%%k0l5k5j0NL0K5J5nk0nnnn%
10356b0nnnnJ0nnJ0%J5J0j0j5nJ0K5J0j5%%Nnk5j5%nk0nJ0L0K0J0nk5k5j0K0J5K0J5K5J0%
10353C5k0k0j0%NJ0NNJ0Nj0k5j5J0%J0NNj0k5j5nJ0J0J0%j0n%NJ0j0j0j5%%J5K5Nj0j5k0n
10350f0j0%J0K5L0K5%j5j0%j5j5nNJ5K0J0K0J5j5l0k5j0%K0K5J5J0Nj0k0l0l0j5J5L5N0K5
10347F0J5N%j5k0k5j0%j5j5j0J0K5J0k5k0k0NJ5K5NJ0n%j0j0nj0j0j0j5%NK5K5K0J0k0nl0
10345c5m0j5%%J5K5J5K0K0K0L5Nk5k0k0%%NN%nn%K5NJ0j0j0NJ0j0J0j0J5NNNNNN%n%nj0j5
10342C5NNK0%NJ5NNJ0NK0%l5n0k0k5%nj5Nnj0%nnnNNN%J5n%J0J0J0nnJ0%%J0nk0k5Nj5j0j5
10338f5j0j0J5%%J5nnJ5NK0K0K5J5%j0nJ5L0J0nj5j5j5l5m0m5k0J5nnNK5M5K0L5NJ5J0J5N
10335G0nl0j5k0K0J5L0J0j0j5j0j5nJ5NNJ0J0J5J0j0nj0nk5n0n0k0%K0L0K5L5J5J0j0j5j0
10333A5NN%k0%J5N%%nk0j5%%k0k0j5J0J5J5J5J5K0K0K0K0j5j5K0J5J0nj0J0j0nnnj0n%j0j5
10330B5j5%NN%nk5k0k0%J5j0j5j0nN%K5K0J0J0NJ0K0%k0k0j0NNj0k5%J5J0%l5k5nK0M5L0N
10327A5j5%%NN%%N%N%Nj0j5j0j0j5j0j0j5J5J5NNJ5K0J0nnN%%j5NJ0j5NnnNNJ5%j5k5j0%J5
10324b0M0N0K0j0k0%J5%k0l0l0nJ0L5L0J0Nj5j5N%j0j0k5k5j5J0j0j0nNJ0J0J0%k0J0%NJ0
10321ej5j0%K0NJ0j5m5k5n%%J0NNNj0j0j0j0J5L0K5J5nk5j5J5%Nj0J5K0J0k0n0l0j0NNj0j5
10318a30j0j5J0%K5K5K0K5K0nj5j0K0K0%%%%J5J5J5J5L0L0K0j5j0j5%%%%nk5l0j0J0Nj5k0
10315a0%%nnNK0J5J5nnnj0%%J0j0j0j0NNj0l0l0j5NNNJ0J0NK5K5J5j5k0J0K5K0K5N%%j0j0
10312E0j0j0l0l0%%J5j0k0j5J0%nj5J0L0M0M0J5J5L0L0J5l5k5l0j5l0k5%J5M0K5J0j0k5k0
10310C0j0NJ5%j5j5NJ5Nj5j0j5j5nnJ5J5K0L0L0J5J5n%k5nnj5l0k5J0J5%Nnk0k5j5j5k5l5
10307a10k0J0K5K5K0J5%%%Nj0j0nn%n%K0J5J0j0J0J5K0Nj0j5%Nj5j0NNNnj5k5j0NJ5K0K0J0
10304Enj0NJ5L0J5Nj5k5j5N%Nj5K0J5j5J5n%J0nNJ0j0L0J5nj5j5j0NK0Nnj0n%nj0NJ0%j0j5
10301B5%j5k0k0l0k5j0J0%J0J5K5L0J0K0J0j0j5nK0K5J5j5k5k5j5J0L0K5J0j5k5k5%J0K0L0
10299E5%j0k0j0%%j5%j0j5NNJ5J0J5J0J0J0J0Nnj5k5nnnj0j5n%J5NNnj5j0j0%J5%%j5nK5M0
10295B5K5NnnNK0L5K0%k0k5k0l5k5j5J5%%nj0nK0K0K0%NNj5k5k5%%j5J0j0%n%NL0J5J5J0k5
10293A5l5l0k0nJ0NJ5L5L5J5%j5j0j0N%j0j5j5J0J5L5K0K5nn%%j5j5j0nNj5j5k0J0L5J5J5
10290E0j0j5n%J5J5%N%Nj0j0J0NJ0N%k0j5j5j0j5nJ0K5K0J5J0J5J0K5NJ5K0j5j0j5j5J5nk5
10287I0k5j5k0k0j5k5j5j5k0%K0L5L5M5K5J5J5n%j0Nnn%nn%nnJ5J0J5J0Nj5m5m0m0NK0K5n
10284C0nnnk0k5J5J0NJ0k5k0%K5K5Nnn%j0J0NL5L5M0J0l0k5l5%NJ5L0K5J5j5l5l5nJ5J0J5
10281H5nnk0k0l5j0NNJ0NnnNK0L0L0J0j0k0k0%%j0nj0n%j0j5N%K0K0NJ0J0J0J5Nnk5k5l5k0
10278a5NNj0nJ5L0M0Nn%%%%%J5K0J5J5J0J0J5nk5k5m0l5l5j5NNNJ0NN%%k0k0%J5J5%j5j5k5
10275d5nNNJ5K0NJ5j0nNK5L0J0j0l0m0k0nJ5N%nnJ5L0K0J0n%NN%k0j5k0J5J0NNNNJ0J0J5j0
10272G0%%J0K0J5j5m5l5k0NJ5J0J0J0j0n%%%%Nn%%j0nj0j0%%nj0nj0J0M0J0J0%nnnj0nj0n
10269ej5%J0J0J5J5nnnnk5k0l5j5NNNJ0J0NN%j0NJ5J5nj0L0N0N0Nj0J5%%l0m5l5j5j0j0J5
10266b0L0J5J5j0K5K0K5J0j5j5k0j0j0n%j5k0%NK0J5nl5o0l5j0J5L0L0%%k0k5%J5K0J5K5M5
10263D5M0K0Nk0k0k5nnj5%%%Nnn%n%%nj0j0NNnn%K0L0Nj0j0NJ0J5nNNNNnnj0j5N%j5j5NJ0
10260B0J5J5Nj5l0l5k0k0k0j5NK5K5Nj0j0j5j0K5K0L5J5Nj5n%nnn%J0L0K0J5nk5k0j5nnk5
10257d5k5nJ5L0L5K5K5K5j0l5k5j5N%%NN%J5J5j5k5k5nnnJ5L5J5K0N%K0J0J0J0J0nnnj0j5
10254G0k0N%j0j0j5%k0Nnk0j5j5%Nk0k0j0J0NNJ0j0%NJ0J0NN%nNN%N%NN%nk0m5m0m0j5%K0
10251a65K0K5K0K5J5J5Nj0j0nJ0L0J0n%J5J5NJ0%j5j5NNJ0J5nl0k0j0NJ5J0%k5nNK0Nj5j0
10248c0%%K0K0J0nk0l0%J0J0L5K5J0j0k5l5n0m0%K0K0K0J0K5J5nJ0j5l5j5J5K0L0J0%k0k0
10246b0nJ0nk0l0%J0%j0k0%NNJ0J0J0J0k0nJ5M0L5L0K5J5J0k0l5n0k0NK0K0%%N%K5K5NNnk5
10243F0l0j0NL0J5J0L0K5NJ0nl5l5nK0K5J5nl0n5k5%K5K5K5K5Nk5l5k0j5k5j5k0NNNNj5j0
10240d0NK5M5M5K0j0nnNj5nj0nj0k0j5%%n%%%%%nNJ5K5M0Nj0j0k5nj5k5l0j0J5J5J5J5N%n
10237A5k0k5j5J0NJ5J0%K0%K0J5Nn%j0%nnn%n%nnK5Nj0j0j0J5NNj0nJ0J0nl5l5nJ0J5J5J5
10234A5Nk0%nnnn%j5%nnk0j5%%J5N%j5%J0J5nj5n%J0J5%%k0%NK0K5NJ0J0J0j0j0j0j0K5L0
10231C0K5K5J0%j0J5M0K5j5k5k0nj0k0k5nj5k0%J5J0%k0j0K5K5K0%NK0NJ5J0J0J0%%k0j0J0
10228A20Nj0nnnn%n%j0k5l5j5J0L5J5NJ0K5Nj5nj0J0j5NJ0j0l0l0nk0j5nNJ5L0K5j0k0k0j5
10225a5k0k0j0K0J5J0K0M5L5K0j0j5k0j5nk5j5J5L0%nj0%j5k0k0%K0K0%k0k0nj5j0j0L0K5
10223a5K0Nj5j0j5j0NN%J0NJ5%K0K0J5J0n%n%nj5j0%Nnj0nj0nj0nnK0J5K0K0J0J0%j5k0k5
10220A0l0j5j0nJ0J0K0Nj0nNJ0%N%nnn%%%%l0j0NJ0J0%j5j0nJ0K0K5NJ0J0NJ0J5j0k5j0j0
10217enJ5N%j0m5l0l0NJ5J0Nj0j0J5J5Nj5%K5K5K5K5K5J5%nk5k0j0nnl5j0nJ0K0K0N0M5L5
10214A30Nj5k0N%J5J5J5J5J5j0k0l0k5%L0J0j5j5j5j5k5k0j5N%k0nK5J5%j0nnnj0%%j5j5%
10211c0K5K5%j0j5k0k0j5J0K5J0J5K5Nnj5j5J5J0j0k0j5l0j0%%j0j5NM0L5J0J0NNNk0k0j5
10209c0NJ5K0n%N%j5j5j5j0j5j0J0M0K5K5K5K5K0%%k0j5%nnj5J0L5L5Nj5j5%%k5j0NJ0J0j5
10206G0l0m0l5l5l0%J5K5K5K0K5K5Nj5j0l0k5j0J5NJ5J5J0N%N%%%N%K0K0J5j0k5k5m0k0%%
10203d0j5k0nnJ0j5k0J0K5K0L5J5nn%J5NNNj5%K5K5L0J0J5%J5K0K5J5j5m5m0l0k5j0j0j5j5
10200b5NK0Nj0nn%k5k0nNK5nnNL5M5K5NJ0%k0l5m5l0NJ5J0j0j5nNj0k5j5J0K5J0NJ0J5Nnj0
10197c0nnNNK5K5L5K5%%K0K5K5j0l0l0j0J0j5j5j0j0j5nnk0%J5%J0nJ0J0n%nNj0j5j5%NJ0
10194eNj0j0NJ5J0j5m0k5nN%K0J0J0J0L0K5J5j0j5nj0j0j0j0j0J5K5L0J0J0J0%J0J0k0nk5
10192D0nJ0%%J0J0%j5j5nj0j5j0j0k0n%NJ0%k0nJ5J5J5J5%%k5nJ5L0L5K0J0j5nnk5k0k0J5
10189A5J5J5NNNNN%N%K0Nnn%j0k5k0j5j5j0j5J0J5J5J0N%K0J5J5j0j5j5K0Nnk0k5%J5L0L5
10186A00J5j5j5j5k0N%J0NNJ0NN%Nk0m0l0k5k5j0NK5J0J0K0J5nnn%nnNj5nj5%J5K0K0K0j0
10183D5l5l0m0l0%K0M0J5J5%j5j0N%%%j5j5J5J5J5j0j5J5NNj5j0NNK0K5K5N%%j5l0k5k5n%
10180d5J0M0L0J5%nN%N%%%N%j0j0nj0%j5j0nj0nj0K5M0J5j5l5k0k5j5%J5J5K5J0j0j0J0K5
10177B0K5n%n%%%%k5%J5nj0j0%J0j0%j5%L0J0nj0%J5J5nJ0NNJ0NNJ0Nk0k0j5Nj5j0j5j5k0
10174c5k5%nJ0J0K5L0L5L5K0j0k0k0j5NNJ0j5n%%N%j5l5k5j5NJ5J0J5J0J0J0J0%j5j5%%N%
10171A0%j5j5k0k0J0J0NNJ0NJ0NJ0J0j0j0k0%NJ0J0J5J0J0J5J5J5J0k5k5k5k5k5k0k5k0j0
10169a05J5L5L5L0K0K5nj5k0nnnk0k5%K5L0L0K5nj0nnj0n%J5J5%nj0NnnNJ0j0k0J5J0nj0j5
10166A5%nj0NnJ0nk5%%%nj0%j0%nnnj0K0J0Nj0nJ5NNNN%NM0K0j5j0j5J5J0j5%%j0J0%%%N%
10162B5%NNj0nnnk0j5%N%%%%N%%%nl0j5k0J0J0J5L5K0Nnn%J5N%NNj5j5nnn%j5j5k5nJ5K0K0
10159b0J5K5Nj0j5nJ5NNj0j5K5K0K5K5%l5k5l0k5k5j0J5J5nj5m0j5%J5J5J5J5J5M0J5%j5j0
10156@j5j5j5%J5K0Nj5k0k0j0nj5NJ5M0L5K0n%%NK0Nk0N%Nnk5%nNj5j0j0j0j5j0j0j5j0J0
10153h5J0K0L5M5L0J0j0J0J0nj0j0J0n%%n%%j0J0%%j0J5K0K0K5NNNNk5k5k5l0j0k0k0nj0n
10150c5J0NJ0j0j0nJ5K0K5J5J0NJ0j0%l5l5m0j5k0%NJ0J0J0J5J5J5nJ0N%k0j5nNNJ0nnnl5
10148g0j5K0J5K0%nK0L5L5J0k0k0nJ5L5J5J5nk0j0j0NNnnnj0J5J0J0J5%K0J0Nnj0nj0nj0j0
10145G0nj0nj0nj0nj0nn%J5J5K5J0%%NK0K0J0j5l5k5nj0J0J5K5J5J5NNj0j5j5j0j5j5k0nJ5
10142C0L5J5%j5j5j5j5j0nnnj5Nj0n%J0NNnj0%K0K5%l0m5m0j0j0J0L5L5%j5j5j0j0l0nK0J5
10139h5K5L0K5Nnl0m5m5j5K5M5N0N5L0%j5j5j0nnK0J5nk5k0j0j5nJ5K5M0M0L0%J5%k5j5k5
10136G0k0k5nNK5J5N%%NN%%%J0nj0k0k0j0%%nj0%j5k5k0%J5Nn%N%j0NK0J0J5J5J0j5k5l0j5
10133e0NK0J0J5J5K5J5n%nn%k0j0nNK0NK0%j5l0k0k0nnnnJ5%j5n%K5J5J0L0J5J5%nNJ5j0k0
10130D0j0J0J5%Nj0j5k5j5nK0K0Nk5k5j5J0%j0%%%n%%j5NJ5J5n%K0J0%Nnj0%nj0%nj0NN%N
10127a5NNj0J5%NN%K5K0nj0l0l0j5j0%%J0L0J5J5%k5%K0NNj5j5j0j0j5J0L0M5M0K0J0J5Nj0
10124A30j5k0j0NJ5J0%NJ0nk5k5l5j5j0J0J5J5nk5k0nj5j5j5j0K5M0L0L0n%nnJ0K5L0L0%k0
10121A30l0%K5J5%Nj5j0l5l0j5j5j5j5N%L0L0K0j0k0m0j5k0j0J0J5J0K5K5J5%k0l5n5l0k0
10119i5J0K5K5L0L0J5k0k0k0j5NJ5J5NNJ5J5%k0j5NJ5K5K0nm0l0l5J0N0M0K0j0j0j5N%NNn
10116E5nN%NNk0k0NK0%Nj5j0%K0J5J5K0%J5J0j0j5j0j5k0j5k0%J5L0L0j5k5k0j0nk0j5j5j0
10113d0nJ5J5%nJ5L0L0K0%nj0k0k5k5nK0K5J5n%nk0k0j5%J5J0K0J5J0NK0K0J5nj0nm0n5m0
10111d5%J5M0L5K0%%%%%%k0k0k5l0k0%K0M0K5L0K5%j0j0nj0j0J0J5K0K0K5%j0k5k0j5j5k0
10108C0k0l0j5N%%%nj0%J5K5N%%j0j0J5M0J5j0nJ5K0Nn%N%nnj5j5NJ0nJ5Nj0J0J0%%J0N%%
10105I0k0NJ0J0nk0j0j0%k0k0%K5L0K5K5j0j0nj0j5j5%K0J0k5m5j0n%J0K5J0%J0Nn%n%n%n
10102C5%%J5%J5K5NNnnnnj0%Nnk0j5%J0J0J0J0nj5k0m0l5k5j5NJ5NJ0%J5L0L5K5J5j0j5nN
10099E0N%j0Nj0m0n0k0J0L0L0K5M0J5%%j0k0j0J5J5Nnj0Nj0l0k5j0nk0j5j0%K0K5K5L0J5n
10096E0l0l0l5%J5nj5j0J5K5NK0J5J5nnJ0nk5k0nj0%j5%J5J0j5j5j0NNK5J5J0n%%J5J5%J0
10093C5J0J0%j0k5k5j5j0%K0L0J5Nnj0j5j0J5K0Nk0j5%J0nj0j5J0NNN%j0K0NNk0j0%%Nj0j5
10090b0j0%J5J5nNJ5n%nJ0K0J0%N%J5%j5%j0%j0N%j0k5k0j0j5j5nNL5L5Nnk0j5j0%NnJ5NJ5
10087@%j0J0K5K5Nj5k5k0k5%%n%J5J5M0M5L0%k5k0nj0k5k5j5J5Nn%%%%%nJ0nk0%NJ0N%%J0
10084A0J0%j0J5L0M0J0j5k5nnk0k0J0K5K0J5K0Nj0nnj0m0nj5k0nJ5M0M0J5k5k5nJ5L0K5j5
10081A05j5k0l0l0j0%K5L0L5N%k5k5k0k5j0Nnnl0k0NJ0NJ0K0K5j0nj0j0j0j0j5j0k5nK0n%
10079h5K0J5J5J0j0%%%%J0Nj0nJ0J5Nj0nK0K0j0nNK5L0K5J5%%%j5k0k5j0j5k0j0NNK5K5J5
10076F5NJ0J5M0K0%k0l5m0k5N%%j5j5nnn%j0k0j0j5J5L0J5K5J5J5%k0j5NK0N%j5j0j0nj0n
10073ennnNK5L0J5j0j5NJ5Nj5k0j0NK0J5%j0nj0nNJ0nk0l5l0nJ5J5K5Nj5j5k0J5L5K5K5Nj5
10070D0j5k0NK5L0L0%nj0l0j0j0Nk0nJ5NNj5j5K0J5J5%J5J0%%k5n5m0j0J5L5K5J0j5l5nJ0
10067a0J0nk5%%J0J5%j0j5j0j0NNK5J0k0k0l5%J0J5K0K0K0K0J0j5k0k0l0l5k0k0N%J5J0J0
10065h5N%n%%J0NJ0J0%%NNNNJ0J5NJ5%K0J5%j0nj0nk0%j5j0%k0j5j5%J0L5L0M5K5J0n%nnl0
10061C5k5J0J5K0J5J0%nj5j5%NNnk5n%Nk5k5n%j0j0k5%j0nj5k0j5J0J0K0J5%L0K5J0NJ5K0
10058B0L5K0%j0j0l0k5k5j0%NJ5K0K0J0nj5j5j0Nj0%%J5K5L0J5nk5m0k0%K5J5K0J5Nk0l5j5
10056a0%j5k5k5k5NJ0L5N0L0L0N%k5l0j0nJ5L0L5L0Nj5j5j5J0J0J0j5m5l5k0k0nJ0K5J5j0
10053ek0k0k5l0j5%K5K0J0J0J0nJ0K0J0nk0k5l0j5nJ5NJ5K5J5k0k5j5j0nK0N0N5K5nj0k0l0
10050b0k5NN%NL0L5L0L0L0nj5j5%n%nnnk0k5j5j0j5j0j0J0%%%N%%NJ0NNJ5%NJ0N%j5j5k5l0
10047d5%K5K5K5n%nJ5K0K5Nj5j0N%%n%j0j5nJ5K0%j5j5j0nNJ0Nj5nN%nj0J0J5%j0nk5k0k0
10044d5k5nj5k5k5j5K5K0M0K5K5J5%j0%nj0J5L0L0J0%j5j5nj0j5j0nJ0L0L5J0j5j5N%nj0%
10041B5K0K0%l5l0l0nJ5J0nnj0n%%N%%%J0nN%%%N%%%%nnnNNj0nj5%J5J5J5K0K0J5nk5l5l0
10038d5%J0J5%n%n%nnn%K0K0K0K0j5k0j0NJ5J0L0L0%j5k0%J0%j0j0k0n%J5J0NK5%k5k0k0%
10035@j5j5k0nJ5J5%nJ5J0J0J5NJ5J0NNj5j0%j0nnnj0nj5%%Nj5j0j0NJ5L0J0J0NNNj5k0NJ5
10032B0nj0j0k5k0%L5J0Nj5k0j5j5NK5N%j0j0nn%nJ5J5J5J5J5J0K5Nj5j5k0j5k0k0l0l0l0
10029a45J5L5L5J0J0K0K0K0K0nj5m0l5nL5M0K0j0l0l0l5nNJ0J5%NNJ0nL0L0J0nnL0L5J0j0
10027I5l5l5j0K0K0K0K0K5nl5l0%NNk5k0nj0nnk0k5k0k0nK5M0K0k5k0j0n%%NJ0K5K0L5L0L5
10024H5L5L0Nnk0m0m0p0n0j5NJ0K0nnNNJ5J0K0J5%nJ5J5K0nj5j5%Nk0k0%Nj0j0nK5n%%%J0
10021eJ0J0J0J0J0J0J0J0J0Nj5k0J5J0J0%j0NK0L0J5%j5k5j5nj0J0l0k5j0NNnnNN%%N%K5J5
10018H0J0j0j0j0k0k0k0%%K5J0J5nnJ0J5N%NNj0n%%k5l0%K5K0j5k0k5%j0%nNNNNNj0k0k0j0
10015e5j5j5%%K5K5L0J5j0NNnk0k0nn%J0J5J5k0k0k0K0J5K0K0%%nJ0nJ0L0J5%k5k5l0k0j5
10012e0j5NK5K0K5K0%%%%J0J0nj0j0nk0nj0j5nj5nJ0N%J5J0%nj0%J5J0N%j0J0J5K0j5j0j5
10009ej5J5K0K5K5NJ0j0nk5k0j0%j0%nnNj5j5j5%K0J5nj0j5nj0J5J0J5K0J5K0J5J5J0J5%k5
10006F5l0l0j0j0j5l5k5nJ0J5M0N0L5J5K0J0Nj0m0m0l5j5nj0%K0J0J0K0L5N0L0J0j0k5k5k5
10004E0l0J0NK0%k0j5%nnj5nj0k0nJ5J5J0j0%%n%j5NNNj0j0j0NJ5J5J5nNNnnj5%J5nj5j0N
10001c0J0J0J0L0L5%j5k5%NK5NNj0nj0J0%%%n%%%Nj0k0j0NNk0k0k5j5%J5J0L0NJ5J0nk5k5
9998c0nJ5J0K0J5J5K0nnk0k0m0j5%%NNJ0nnnJ0J0%l0k5nJ5K0J5K0K0J5J5J5M0L5K0nl0l5m0
9995D0k5j5%J0J5%j0k0k5%J5NNJ0L0L0J0nnj5l0j0j5j0j5nJ0%%J0J0%j5nnnj0l0k0nJ5%%%
9992h5NNN%J0K0K0NK5L0L5K0j5nnl0k0j0nnl5n5l0nK0L5M0nnJ0J0K0%J0J0j0l0j5J5K0J0J0
9989B0NJ0NJ0K0L5L0J5%k5k5k0j5j5k0j0J0%%n%J5K0NJ0NJ0nk0j0J5J5nj5j5Nj0j0N%J0j5
9986C5j5Nj0j0NnnnnNNnk5%%n%NL0J0j0j5NK0K5J5nl5l0k5J0%j5k5k0J0K5J5%j5j0%%%%J0
9983f0J0%k0%%K0J5%J0NNNNNNJ5J5Nj5J5J0NJ0NNNNK0%k5k0NNj0j0l0k5k5nJ0J0%%K0K0Nj0
9980B0%nNK0L5Nk0k0k0%%K0J5J0%nK0K0J0j0l0k0j5%%j5k5k5k0%%K0K0Nj0j0k5k0j5J0J5K5
9977c5K5L0K0Nj0Nn%J0J0j5j0j0k0nj0nj0k0nK0L5M0J0nj0nnnj0J5L5K5N%nk0k5J0NJ5%k5
9974D5k5l0NNJ0j5j0nk5j5j5J5M0L0J5%k5k0%J0J5K5NNj5j5%j0j0j0nJ5M5M0K0N%%%J0J0j5
9971A05j0k5j5nK0K5L0k0n0n5j5%%J0J0NJ0k0l5l5k0N%L0K5K0K5K0%j5N%%%%n%j5j0nk0l0
9968f0l0j0J0J5NNk0l0j0J5L0L0K5%k0j5J5K5K0K5nj5j5l0j5NK0K0j0k0k0j0j0nJ5NNL0J0
9966b0%%J5L0L0J0J0nl0k0k0Nn%%K5J0J5%nj0j0j5j0J0J0k0l5l5j5j5%L0K5J5j5k5k5j0J5
9963i0J5NJ0J5%j5l0j5nNK0K5J0J5j5k0j5k0j5j0nJ5J0J0J0J5J5nj0J0J5J5K0J0Nnn%J5J5
9960B0K5K0Nj5j5J0J0L0L0J5%j5l0l5l5k5k5%j5J0J0K0j5l0l5%J0K0J0L0K5L0J5J0nk5j5N
9958B5J5K5Nnj5l0n0l5k0J5J0nk5%j0J5J0J5J0J5J0n%%J0Nj5k0J5J5J5%Nj5k5j0J5L0J5J0
9955B0K0J0j0k5k0%K0K0J0nj0n%%%%%nNj0j0K0K5K0NNnk5k0nJ0J5j0nnj0NJ5K5J0%k0%J5J0
9952H0Nj5j5%nk5j0%nj5j5NK0L0J5j0k5k0%K0K0%%%%J0J0J0NJ0J0NJ0j5k0k5k5l0j0NJ0NJ0
9949A0J5J5j5j5k0k0k0k0%%%nNK5K5L0J0NJ5J0Nj5k0k0l5j5N%NNJ5J5%nj0j0nj0J0L5L5L5
9946G0J0l0k0%j0nnj0k0m0l5l5l0j5J0L0K0K5K5K5K5M5K5j0k0l0j0j0n%nnj0j5j0J5K5%j0
9943d5j5%NN%nnj0nNJ0J5J0j0j0j5l5j0J0K5L0J5K0J5K0J0j0j0k0k5l0k5j5k5k0l5j5%J5K0
9941a65L0M0K0N%K0J0Nj0j5%J0K0K5J0J5J5J0j0k0j5nJ0J0n%nNJ0%%k0j5k0nj0%N%j0j5k0
9938i0j0j0J0M0L0%n%J5L5K0%l5l0j5%%j0J0J5K0K0K0J0J5k5l0k5k0nj0%%%%J5J0J5J5%N%
9935@j5l0NJ0J5%%%%J0K5K5L0j0m0l0%J0J5j5j5j0j0J0J0J0J0j0k5k0%NNJ0J0J0N%j5j5NN
9932b0K5J5J5%j5l0nK5M5L0J0nj0N%nk5l0l5j5j5N%J5K0n%K0K0J5j0l5l5k5j0n%J5j0J5J0
9929d0M0K0J5j0%Nn%k5k0J5J5%NJ0J0NJ0j5j0j5j0J0J5Nj0k0%NK5j0l5l5j0nnJ0K5L5L5J5
9926E0%%nn%j5j5j5j0j5J0L0K5J0n%NJ0nnJ0J5%j5k5nn%nj5%nj0%Nj5j5J0J5J5J5%NJ5K0N
9923F0j0k0k0%j5nnk0j5%N%%j5j5%K0J0J0NJ5J5Nj0nK0K5NNJ5%k0%K0K0K0N%nn%J0j0%%n%
9920I0%%j0k5l5j5N%K0Nj0n%%N%K5K0%NJ0J0J0NJ0j0m5m5l0l5j0j5%%%%J5J0nn%N%%N%%Nn
9917d5J0J5K0J0NJ0J0%nj0NL0J0j0k0l5j5nJ5%NnJ5J5L5K0K5Nj5l5j5j0j0j5%J5J5J0j0%%
9914D0n%J5J5%K0L0J0j0k5k5J0K0%l0l0l0nnj0J5J5K0J5K0K0Nj0k0k0nnj5l5k5l0j0J0nk5
9911a00nK0K5K0J5L0L5J5%k5%K0J5%%K0NNj0j0k0%%J5NNnk0m0m5%nnnj5j5j5K0J0J0NJ5%%
9908c0K5K0J0J0J5%J5J0%K0K0NNj5J0NJ5%j5%NNJ5k0k0m0k0j5k5j5k0%L0L0K0n%J5%k0k0%
9905B5NNj5k0l0k5NK0K5L0J0J5Nj0k0j5j0J5J0nk0j5j5j5k0k0j5k0K0L5K0%j5J5K5NNK0L0
9903D0L0J5K0nk5k5l0m0k0j0j5j0j0J5J0J0NJ0NJ0L0K5Nl5o5m0nNNnJ5%NNNJ0L0K0K0J5%j5
9900A0NJ0J5J0J5j0nNK5K5Nj5nl0k5k5%J5%n%%nnj0nj0J5J0k0k0%%%%J5J5j5j5j0j0j5j0j5
9897i0j5k5%NM0J5%K5M5M5K5nl5l0j5%nJ5L5K0NJ5J0K5j5l5l0m0j5NNj0n%K0J0j0%%K5%%j0
9894@n%j0%NL0L5L5J5K0Nk5k5j0n%k0j5k0j5k0k0nj5N%K5K0J0J0J0J0nnj0nnj0nj0k0k5l5
9891a10j5NJ5J5NnJ0n%L0K5L0nj0Nj0nnnj0nJ0K5K5K5NJ0Nj5k0j5l5l0k0%K0K0L5K0J0nk0
9888@K0K5K5NN%k5J0NJ0j5k5k0j0j0%%%%j0j0j5j0%K5L5K0J5%j0k5k0nN%J5j0j0j0j5%%%%
9885c5nNK0%nj0L0J0%j5NL0K5nk0m5l0j5%nnj0j0L0O0O0L0j0j5j5j0l0l5j0j5J0J0J5J0K0
9882A5K0%j5j0j0nj0%K5M0K0l0l0j5NK0j0%%%N%NNj0j5k0J5L0M0K0nj5j5j0J5%k0k0j5%L0
9880C0L0K5k0m5m5k5NNNJ5K0NJ0NN%nj5j5nL0K5K5Nj0N%k0l5n5l5nK0K0K0J5nJ0NJ0NnJ5J0
9877C5%NJ0NNnJ0N%L5L0Nk0k5k0k0j5j5j5j0j0nnNK5J5J5K0NJ5J5K5Nj0j5j0k0nj0j5j5m0
9874a5l5j0K0K5K5NJ0%J0J0nk0k5nnj5j0j0NJ5K0L0M5Nnj5%Nj0%nJ5j0nJ0NJ0Nk0nj0%%k5
9871A0k5J0NJ0j0%NN%J0nN%K0N%nJ5J5l0m0n0l5j0J0L5L0K0J0k5l0j5NN%nnJ5J0K0K5%j5j0
9868a5nJ5L0J0J0nj0K5J0j0l0j5J0J0nj5j0%J0%J0k0j0J0J0NJ0J5K0J0nk5k5nnnnk5k0%K0
9865c0L5M0%k0j5j5j0J0J5J5K5K0Nj0l0j0n%%J0NNNNK0K5Nj5l5l5j5j5j5j0l0j5%L5L5J5J0
9862A0J0J5j0k5k0k5nNK5J5nj0j0nj0nnJ5L5M0K0%k0%J5Nnj0nnJ0%%J5n%Nk5k5l5j5J0J0J0
9859a5J0J0NJ0Nnj5j0j0J5K0K0J0j0k0l0nNL0K5J0n%%NJ0Nk0k5k5%n%NJ0%N%K0J0j0j5j5j0
9856ennj0j5j5j5j5NK5M0M0K5K5%Nj0nk5j5l5j0%n%%n%j0NJ5J5nk5k0nJ0J5J5nj0j5j0j0J0
9853f0J0K0L0M0M5K5%j5j5J0j0j5k0nnj5k0j0j0k0k0l0j0j5j5K5M0L0%k0k0%%J5J5K5J0%N
9851ej0J0J5K5J0nj5j5k5l0nn%NNN%k0nJ5L0L0K5L0J0j5n%nk0nj0nj0j5J0J0J5%N%NJ0J5n
9847E0nj5NNJ0K0%j0j0J5J0Nj5j0%N%J0J0%j5l0j5K0J5J5n%k0k0%Nj0m0k5%J5J0J5j0%j5N
9845b5J0J5J0J0Nj5%NJ0J0j5j0j0j0k0j5j5J0j5j0j0%%k0j0J0NJ0K5K5L5K0J0J0NJ0j0j5%
9842B5%%%j5j0%NK0j5j5N%j5%K5J5J0nj0j0k0k0nNJ0K0M0NJ0nj0k0j0K0J0nl0k5j0K5L0K5
9839E0%j5k5nNJ0L0J5K0Nnk0m0l0k5%%J0%%J0K0K5%j5j0j0j5nj0k0k0n%NnNk0j0NK0J5n%J5
9836e0J5J5J5j0j5j0nJ0%j5j5%K0J5%%J0NJ5NJ0N%k0nNJ0j0%J5K5n%J5J5%j0%%j0j5j0nN%
9833B0j5j5%N%j0k0j0nNJ0Nj0j0Nn%nnJ0N%j5%J5K5L0K0K5K0%k0nNJ0j0nj5NNJ0nj0nj0J0
9830C5J0%%%N%N%Nk0k5j5NK0J5K0K0NNk0j0l5j0nJ5J5%j5j5j0J0n%n%nnJ0N%k0nj0%K5nnj0
9826b5NNJ0%k0%N%%%n%n%%%n%nnn%%%nNK0M0M0K5%k0l0j5%J5K5J5j0nJ0NNj5j0k5k5NK0L0
9823E0nj0%K0K5j0%NK0K5Nm0m0k5NJ5%%%J0NJ0Nk5m5m0k5%%%NJ0NJ0NJ0J0J0J0%J0J0J5nn
9820C5J5K0%Nj0j0j5j5J0NK0K0J5K0j5j5k0j5j5k5j0nj0J5L0L0J0j5k0j0j0nj0j0J0nNNN%
9817A0NNj0j0nj0nj0nj0%NN%nnNNJ0J0nk0j0j0%K0K5K5J5nk0NL5L5J0j0nj0j0k5nK0L0J5j5
9814G0k5m5m0l0nNj5NK0K0J5%j5Nj0nNnj0%nnK5J5j5j5NK0J5nnnj0%nnnJ0NNNnnNK5J5J0J5
9811B5J5k0k0k0j5j0j0%%J5nnj0nK5L5J5J0NK0J5J0j0l0l0k5nnk5nJ0K5NnnJ5K0L0L0L0Nn
9808I0l0m0m0m0j5k5nNK5L5N0N0L0%k0k5k5k0%J0J0Nj5%nNJ0J5%k5m0l0%%nj0j0K0M0M5J5
9805C5j0j0NNj5j0j5j5J0nj0n%J5J0J0j0nnJ0K0K0J5J5J0Nj0j0NNn%n%nJ0K5M0L0L0K0j0l5
9802A55l5j5j5l0l0l0k5J0J0L0L0J0j0k5l0j0j0j0J5J0J0J0J0J0J5j0j0k5m0l5l0j5j0j0j0
9800a45j0K5M5K5J5J5J5J5J5%j0j0NK5J5J5j5j5%NNNJ5nnnJ5J5J0J0%k0k0m5m0j0J0J5K5K0
9797B5K5%%j0NNj0nnnnJ0%%nK0L5J0nnl0k5j0J0%j5k5k0j0j5%J5J0nj0j0NNJ5%NJ0J0Nnn%
9794a5K0NJ0j0j0%%k5k5j0K0K0j0l0l0k0K5N0K5%nK5K5j0nj5NNK0J5J0nk5k5nNK0NNj0k0k0
9791a5j5nK5L5L0J0Nj5j5j5j0n%k0k0%J5K5j0j5j5%NNK0M5K0J0nk0j5l5l0l0nN%NNK0K5K0
9788A5K5n%nnj0j5nJ5%Nj5j5%n%nj0Nnnn%%nk0j5j5J0J5J5J0j0k5k5j5K0L5M0M5M0K5nk0j5
9785D0%%j5J0nnJ0j0%%N%nJ5%NJ5J5Nj0k0j0nk5k5k0j5%K0L5L5K0J0J0J0Nj5m0n5n5k5J0L5
9782e0L0K0j5k5k5k5j0%%J0L0M0M0K0Nj5j5k0J0K0J0j0n%J5J5%j0n%%j0J0K0K0j0j0n%J5J5
9780H0j0j0j0j0nj0j0nj5j0k5nK5M0L0Nl5l5n%nnJ0j5j5%K0K0K0K5K0K5j5j0j5j5nj5k0n%
9777b0J5J5%K0K0J0nl0k5j0J0K5K5nk5nJ0L0J5k0l5k5k5j0K5J0nj0j0%k0k0%K5J5L0L0%k5
9774@l5k0NJ5K0J5%j5j5j5j5k0J0NL0K0L5N0K0K0k0l5l5k0J0J5nnnnJ5J5%nn%J0j0%%%%n%
9771B0j5%%%NJ0j5j0%%%%nJ5K0K5L5L5J0k0j5k0nj0k5k5k0%J0J0%NJ0NJ0J0NJ0NJ0J0NJ0N
9768A10j0l0k0j5k0k0j5j5j5%J5K0K5K0Nk0j5j0J5J5nn%%j0l0j0J0J0J5%Nj5j5j0J0L0L5K0
9765E5J0j5j5%K0L0J0J0%N%nnNNnj5j5j5l5l0k0J0J5J0J0j0%K0N%N%J5J5J0J5nj0k5k0j0J5
9763D0%%J5J5nnj5%J0J0J5K0nk5k5l0j5j0NNK0n%NJ5K0J0Nj5l0l0k5k5k5nL0J0J0J5J0Nj5
9760b0k5l0l0j0K0K0K5K0NN%NK5J5K5K0K0K0j5nnn%nnj5j5J0K0J5j5j0k5k5j5%L5L5J5nk5
9757E0k5nJ5J0nk5k5k0n%j0nj5n%l0j5%J5J5J5K0L5L5L5K0%%n%nnnnnNNJ0N%%k0k0k0k5l0
9754d5j0NL0K0J0nj0j0nK0K0K0j0k5j0J5J0nnnnnnn%NNj0n%K5J5J5J5J0J0J0J0j0j5k0m5k0
9751b0NJ0J5J5J5J5J5K0NK5J5nj5l0k0k5%J5n%n%l0l0k0%K5L0K0%NN%k5k5j5K0K0J5nj0j0
9748A5n%%nnnj0NJ5L5K5%j0n%j5j5k0K0J0n%%n%%J5L5K0K0J0j0nnnnk0%%k0%%%nJ5J5Nl0k5
9745B5j0K0J5K5Nj5j0k0%NJ0K0K5J5%%%n%k0m0l5k5j0j0NL0L0K5L5L0%l0k0nnnk0k5j0j0j0
9742b0j5k0k0j5%L0K5K0%J0L0L0J0%nk0k0k5k0n%%%J0nl0j0K0K0K0K5M0J0k0j5%J5Nj5j5N
9739C0nn%nnnnnj0%nj0J0%N%J0NNNnJ0K0K0L0K5J0j0l0l0j0%j0l0l0j0NJ0J0J0%%J0K0%nN
9736B5n%%nN%N%K0K0J5Nj0nK0J0J0NJ0J5%%nj0%nn%j0J5%N%NN%N%k0m0l0k5j5k5k0j0NJ5K5
9732@K0NNNNnNJ5J5K0Nj5k5k5nK0Nnj5l0j0J0J0K5J5J5nnj0J0J5j5j0k5NK0J0nk5m0l0%%n
9729e0%NK5K5%j5j5J5K5K5J0%%j0k5k0j5J0J5L0K0J0nNJ0J0j0j0k5nJ0J0%k5k0nj0j5j0j5
9727d5NK0J5J0J0J0J0J0J5J0nk5k0nJ0J5j0j0%%NJ0j0j0j0N%%nn%%J0J5J0j0j5NK0J5J0j0
9724E0j5%J5J5j0l0k0k0k5k5J5J0J0J5J5L5K0K5j0j5k0%J5K0%j5nnj0j0%n%nNj0%nJ5%%J5
9721C5J5J5Nj5nj0j0j0j0j5k0%J5L5K5%l0m0n0k5J0K5J5K0NL0K5%j0l5n0l5nJ0J0%J0K5N5
9718A0M0K0j0j0j0j5j5j5j0nnk0k5%J0J5%NNNNNK5Nj0j0NK5Nj5j5j5j5K0K5L0J0N%%%%j0%
9715D5K0nj5j0%j0nnnj0%%K0NnnNNj5nj0j5j5j0J0L0J0Nj5j5J5L0J0%%N%j0j0J5Nnk5k5nN
9712a5L0K0J5%j5k0%J0N%J0J0j5l5j0%NJ0Nj0%%nj5%J5M0K0%nj0j5NJ0J5%NNNj5NJ0J0nnn
9709F5j0k0k5%J0K0%k0%%%%N%%%%j0nk5k0nK5M0K0%nk0k0l0j5K0K0K5K5j0m0l5k0nj0%L0K5
9706b0Nk5j0J5NJ0j5%nj0J0J5J5NNJ0%K0K0j0j5j5NJ0J5J0Nnj0J0J5j0%j0J0n%K5N%k5j0j0
9703C5j0j0k5k0j5Nnn%j0J5J0j0j0nj0K5K5NNNNNnj0k0j5j5nNJ5J5J0nk0J0L0NJ0k0j0J0n
9700a5nnnJ0%%N%nNJ0L0L0J0j0k0j0j5k0j5k0nN%%J0J5J5%NJ5K0%k5j5%J5J5L0K0Nk0j5j0
9697C5j5%J0J0J0j0l0j5j0J0%J0%j0j0k0%J0K0J0n%NJ5K5K5J5nJ0K0L5K0%k5l5j0j5nN%k5
9694E5j5nn%NK0K0K0J0%k0k5k5k0Nj0nN%J5nk0%n%K0%j5nJ0L5L0K0nNJ5L5K5J5NNj5l5l5l5
9691G0j5nK0K0j5l5j5%%J0J5Nl0m0j5nN%J0K0K5K5Nnk0l5k5nK0M0J5nk5j5j0j0J0nk0k0nN
9688f0%j5j5NK0M5L5K0nj0j0k0%NNK0Nnj0K5J5Nk0%J5%j0j0J0Nj0k0k0l0j5NL0J5NnNK0J5
9686D0N%J0J5nj0k0j5Nj5j5j5NJ5nj0k0j0K5Nj5j0NK0K5%j0j5%NN%%%%%J5nNNJ5nk5k5j0j5
9682e0j0K0K5K5K5K5J0nj5l5j5j5j0J0nj0NK0J5nNNJ0j0K0J5J5nnJ5M0M0J5j0j5n%k5l0l0
9680E0j5j0k5%K0L5L5K0J0J5nnj5k5nnnnj0nj0nNNNNj0K0J5j0%N%%j5k0j5k0j0j5j0j5%J0
9677c5L5L5L0J0j0j0j5l5k0k5nJ5NNJ5J5%j0j5k5l0j5J0K0J5J5nJ5L0K0%j0j5%M5L0K0%j5
9674I0j0j0j5%K0K0%k0k5k0l0n%NK0N%%N%j0k0k0j0j5j0j0NNNN%J0J5nj0j5NNnnj0nJ5J0n
9671d5nnn%K5L0M5K5nk5l0m0k0nJ5J5nnNJ0K0L0L0L0L0NNj5j0k0k0k0j5m0j5%K0J5nk0k5n
9668e0%j0nnk0k5%K0M5K0%j0l5j0%%%%%J0j5%%%n%nL0L0M0K0N%j0J0J0N%nN%k5l0j5k0k0k0
9665i0j0J0J5J5K5L0K5K5K5K5%j0n%%%%NNk0k5k5%N%NK0K0L0J5Nj0j5j5%Nj5j0j0j5j5k0J5
9662A5L5J5%j0nj5%%J5J5nn%n%k5k0j5j5nJ0J5J5K5K5K0%%Nnnk5m0l0j0J5K5L5J5nK0J5J5
9659A05J0j0j0j5j0nj0nk0k0k5k0j5%NNj5j5nj0NNNNNK5J5J5%NK5j0j5J0J5K0j0j0nj0J5J0
9656C5NNn%j5nnk0j5k0j0Nj5j5j0j0k0k0k0J5K0K0K5K0M0M0K0Nj0j5J0NJ0N%k0k5k5%J0nn
9653a5k0k0j0J5NJ0%%NJ0%J5NJ0NNJ0J5n%J0K5NNNN%%k0%NNnk0k5k5j0J0%j5k5k0k0Nj0Nn
9650g5nj5NJ5J5K0K0nJ5J0L5L0J5%nn%J5L5K0Nj5j5NNnJ0j0j0%nk5J0Nj5k5j5nK0j0j0j0n
9647B0j0j0j5%J0j0j5j5NNj0j5k5nN%K0K0K0K0J5K0K0K0NNj0j5J0J0Nk0j5j5j0J0n%k0k0n
9644b0nnnk5k0%J5NNJ5L0M0K0N%%%n%j0j5nJ5NNNNk0m0j0J5K5K0NNnk0j0j0l0k5j5%%%J0L0
9641b0K5L0L5K5J0j0k0k0j0j0j5j5k0k0J5L0K0K0N%n%k5k0nnnnJ5L0L5J0N%j5j5l0k0J0%J5
9638B5j0j5j5nJ5NL5L0L0J0nN%nl0k5l0j5j0n%%K5M0M0K5J0K0nnl0l0j0k5k0k5k0j0K0K0N
9636A0k0k0j5j5j5j5NK0M5M0K5%k0j5J5J0%j5k5k5l5k0J0K0J5J5L0L5M0K0nl0m0l5nj0J0J0
9633eNJ0%N%k0k0nJ0NJ0NK0K0J0j0nj0J0J0%%%%j0j5NJ0J5J5j5j5j0J0J5K0n%J0J5J5j0j0
9630H5j5%n%%j0J5K0j0k5l5k5j0N%%Nj0j0k0j5j5j0NNNJ0J5K0K5L5K5nj0j0Nj0j5j5nj0J5
9627@L5K0NNNK0NK5K0J5k0k5nJ5j0j0j0j0j0%%N%%Nj0J0j0j0j0j0J0N%l5l0j0J0NN%j5j5n
9624c5nJ0L5K0K0J0k0j5j5NNN%j5j5nnNK0J5J0nnj0%NK0J5Nj5%K5J0N%%J0J0J0J0j5k5m0l0
9621A0l0j5J5J0K0J0N%J0K0K0J5J5J0j0l5k5j0K5K0J0nk0k0m0k0nJ5J0K5NK0%j0nj0n%NJ5
9618D5K5K0%%k0nNN%nk0j5NN%nk0%J5NK0J0j5k0%K0L0nl5l5%k5k0k0j5J0K0K0NK5NK0J5%N
9615E5%nk5j0NK0J5%%NL5J5%j0l0l0l0l0%K0K0nj5l0k0k5NL0K0J5J5M0L0J0NJ0j5j0j0nJ0
9613G5J5%j5k5k0j0NJ5J5Nj5j0k5j0j5J0NJ5J0J5J0Nj0k0j5l0k5j5J5K5Nnk0k5j0J0L0L5K0
9610B0n%j0nk0j5%%K0K0K0K0J0nj0J0K0J5J0J0N%%%j0j0k0k0NJ0Nn%Nj0nJ0NJ0j5j0J5L0%
9607A00k5n%%nj0%%nj0j5NJ0J5J0J5nnj0nj0nn%J5J5K5K0%k0l5n5l0nN%nJ0J0J5%n%NJ0J0
9604B0%N%%nj0k5k0k5nNK5L0L0L0L0K0Nnj0nj0j0l5n0k5j0J0K5J0J0%j0NK5L0%n%k0j5k5%
9601a0K0Nnj5j0j5n%%%NNNK0K5%j5j5%J0%J5j0j0%nj0J0J5nnnJ5j0j5NJ0%j5j5K0K5K0K0J0
9598F5Nk0l0k5j5n%%NJ5K5Nnj0K5K0J5nNJ0J5J0%J0J0K5J0j0j0%%nj0%k0N%Nnk0k0nN%nj0
9595E5k0%Nnj5j5k0k5j0K0N0N0L0j0l0j0K0M0L5J5j5k0k0j5%J5j0j0j0j0NnnNNJ5J0k5l5l0
9592Ej0%j0J0J5K5L0L0K5J5j5l5l5l0j5j0J5K0J0J0j0nj0k5k0k5n%l0l5j5%J0J5J5M0M5K5
9589B0K5J0j0j0j0NJ0%%j5k0k5l0j0%k0k0%K5J5J5J5J0j5k5nJ0J0J0j0nj0NNJ0J5%%%K0J5
9587A0K0%k0J5J0J5Nj0J0K0J5%nJ5J0J0j5k5k0j0j5%k0j5nnJ5%%Nj5k0j5%K0K0%j5k0j5%J0
9584d0NK0j0nnJ0J0NJ0K5J0N%nj0nnNj5k0NJ5nnNJ0J0%j0%%j0J0K0K0nl5k5l0nNL0L5J5j5
9581B0k5m5m5k5j0J0K0M0K5L0nk0nJ0K0K0j0j0nJ5K0%nj0k5nJ5J0J5%k0nJ0J0J0k0nJ0J5j0
9578A5nj0nj0%Nk0j0NK0J0J0J5NJ5J0J0J0%j5j5k0J5K5K5NJ0j0j5l0l5j5N%%%K0K0%k0j5N
9575A0%j5l0j5NNj0j5NJ0%nn%%NN%J5J0n%NK5L5L0j5j0j5j5j0n%j5j0j5nNK5K0K5K5Nj0k0
9572B5j5NNNNNN%J0%%%%k5m0m0k0j5NL0K5M0K0%%j0j0j5j0l0j5nnJ0J0NJ0K0%J0J5J5K0N%
9569E0k5l0l0k0NJ0%k0j5%J0J0J0J0J5NJ5J0K5Nj0j0J0J0n%%n%%%%%%%Nj5NK5J0NNNNK0%j0
9566I0n%K0Nk0l5l5l5j0N%N%J0j0%%j5j5nK5M0K0J5J5Nj0k0j5j0j5j0j0%%k0j5k0NK5K0L5
9563A0J0J5k0k0nN%j0nj0nNL0J5J0nl0k5j0K5M0L0L0NN%k0l0l0j0J0%NK5K0Nj5k0k0l0j5N
9560c0j0nK0K5K5K5K5NJ0nnj0l5k0k0nnnj0nJ5K5j0nnJ5K5K0K0J0j0k5k5j5%J0J0%%%%%n%
9557A5%J0J0j0j0k0k5j5m0k5NJ5L5L0J5NJ0NK5K5NJ5j0j5j5%K5M5M0j0k0k5n%k0j0j5l5m0
9554c0j5%K0%J0J0J5j0NN%%%%J5n%nk5nJ0J5J5K0K5K5L0%l0k5k0%%J5J5J0j5k0j5j5%NJ0n
9551C5j5k0NK5L5K5k0m5m5l0j0J0L0L0L5K0NJ0k0nNNn%j0j5j0l0m0k0%K0J0N%K0K0nj0l5l5
9549g5j5J5L0J0J5nJ5K0K5L5M0J5%nj0j0j0k5l0k5k5%K0K0%j5j0nJ0NJ0j0k5%K0L5K0nk0l5
9546@j0NJ5%NN%J0J0j0j0j0NJ5K0L0L5J0j5k0k0nj0j0j0j0j0k0nNj0k5nK0M0L0L0L5J5j5m0
9543G0k0j5j0%%%k5l0k0j0J0K0K0Nj5j5nJ0N%j0nJ0J0NJ0NJ0J5J0NJ0%%%%n%j0NJ5J5Nj0k5
9540D0m5l5nJ0N%J5L5L5j0nk0k0%n%k5k0%%%N%NN%N%J0NNN%J5%j0j0j0j0j5%j0j0NJ0K5K5
9537@J5J0J5J5J0J5%j5k5n0m0nJ0L0K0j0%NK0M0NNJ0NNk5m0m0j5J0j0nj5%Nj5j0j0J0J0%%
9534f0%%%%J5M0J5J5J5j0K5K5J5k5m0m0j0j0j5j0NNJ5nj0n%J5NJ0%nJ5J5nnnnj5j5nJ5J5J5
9531e%n%%NK5L5M0J5nj5k5%nk0k0k5k0J0K5L0Nm0k0nJ5K0K0K5J0nk5j5j5j5j5j5j0k5k0NK5
9528f0L0nj5k0%NN%j0nNJ0J5J0%K0K5K0NNnj0nnnj0k0%K0Nn%nJ5nJ0K0N%nNK5Nj0k0k0k0k0
9525b0nnJ5J5K5K0J5nj0j0NNK5K5Nj5nJ0J5K0J0Nj0k5k5n%N%%nk5k5j5%J5j0j5j5n%%%k5l5
9522h0l5nK0nj5l5j5nj0j0NJ0L0M5L5N5N0K5nnnnnn%%%%n%%K0K0Nnj5j5j0k0l5j5J5L0M0K5
9519F5%%N%j5j5j5J0j0nj0nK5K0J0NNJ0nn%n%n%nj0j0nJ5J0nj0j5%%k5j5l0n%L5N0L0nk0k0
9515B0k5j5k5J0K0K0J5NK5K5Nj5j5k0k0k5l0nj5%%K0J5M5K0Nj5j0NJ5J5N%%NN%%%J5J0nnj0
9512G0nj0nNJ0j0k5j5%K0K0NN%%J5j0%%nj0k0k5k0k0j5j5j5%K5K5n%%%n%%nK5J0j5j0NN%N
9509a5%j5j0n%%k0j5J0K5Nk5k0%K0K0nj0K5K0K0nJ0J0J5J5j0%n%J5J5k5k5nJ5K5%k5k5nNK5
9506B5L0J0NK0%j0k5j5J0Nj5j5k0NJ5K5%j0j0J0M0K5j5k5k0NNj5j5n%j0%j0n%j0%NJ5K0K5
9503E0J5%%j5l0k5k5nj0%K0L5J5j5l0j0L0M5J5k0j5j5j5j5%K0K5K5Nk0l0j5k0NK5K0J5K0J5
9501G0L0J0%k0k5l5l5l0%J5J5%j0j0j0j0J0NJ0J0J0J0J0J0K0%J0J0%%NnNnn%J0%k5k5k5j0
9498a0j0NK5J5J5nj0j5j5j5nJ0Nn%NJ0%k0%J0K5L0K0nk0l0j0%J5nj5k5%J0Nnj5N%j0J0%%%
9495c0%NN%Nj5j0nJ5L5L0K0J0J5%k5m0l5j0%j0nJ0%%%%N%%%J0nJ0nnJ0J5J5J0j0NJ0K0%j0
9492D0j0k0l5m5l0j0J0K5M0M0K5N%N%j0j0NJ0NN%k0%J0NNk0%K0%j0k5l0j0k0k5j5k0%K0NJ0
9489g5NJ0nJ5L5L5Nj5j0nNJ0K5K5L5J5nk5m0m5k5J0J5N%%%%%n%nn%j5J0N%J0NNN%J0Nj5k0
9486a0k0J0nk5j0J0K5K5J0J5J0%j5l5l5l5%K5L0M0K5j0j5nJ5J5NJ5J0%k5j5%j0j5k0%%%%%
9483b0j5n%J5%%N%j0nNJ5J0j0nJ0N%%%J0j0%N%%n%K5J5N%nNK0J5J0j0k5j0j5k5j0J0L5M0L0
9480A05J5Nnj0%j5k5k0j5J0J5%k5k0%NNnnj5%K0%k0%J0NNk0%K5NJ0J0K5Nnj0%Nj0k5n%%nj5
9476A0l0k5nN%NJ5K5L0J5j0j5j0k0j0j5k0nK0K0K0K5J0J5nnk0k5j0%n%nn%%n%j5k0j5j5j0
9473a10j0%K0L0N0L0%nn%nNK5J5J5%k0k5k5j5%NNJ0j0j0J0N%J0NNJ0NNJ0NJ0Nn%NK0J5nj0
9470G5j0NJ0%j5j0J5%%j0j0NJ0J0J5j0%nJ5J5%k0k0NK0j0j0nj0%nnnnnnn%j0%j0%n%nj0nJ0
9467a5J0N%N%nj0J0J0J0J5j0nnK0J0nK0%NJ0j0nj0j0%j5j5%J5n%J5NNNNn%nnJ0Nj0j0j5%N
9464B5J0J5K0nk0k5%%%%j5j0nN%N%J5J0nnJ0J5nnnk0k5%K0K0K0K5j0k0k5j0K0j0l0j5%%j0
9461d5j5j5%K0K0L0nn%Nj0k0k0J5L0L5J5%%%%j0%j5NJ5K0j0n5o0l0J5M0M5L0J0j0k0k0j0N
9458b0J5J5J0j0j5J0J5J5J5J0Nj5j5nK0J5j0k5l0n%L5K0J5%k0j5%j0j0k0%J0K0J5J0J0%J0
9455F5L0K5nk0j0j5J0nn%k0m0k5NK0K5N%nJ0j0NJ5%j5l5k5k5nj5NK0J0J0NJ0NJ0NJ0J0%%j0
9452B5J5%nN%%%j5J0J0NNj5l0n%%j0j0j5nnJ0K0j0j0nNL0J0J0K0NN%J5K5J0j0j0k5%n%nj0
9449C5j5J0K0J5%nnj0j0nj0N%j5j5j5k0N%k0k0%%J0J0M0K0Nj0l0j0nJ5K0nJ0J0J0J0n%nn%
9446A0nn%K5M0L0K5Nk5m0m0l5l0j5j5%%J5J5J5J0Nj0J0NJ0J0j5j0j5j0j0j0k0nJ0%NJ0J5K0
9443b5%%k0j5j0J0O0O5M5L0%J0%Nj0j0%J5J5J5%k0m0m0l0j5%%N%NNNJ0l0k5j5NJ5K0J5K0N
9441G5j5n%J0Nj0j0NJ5L0K5J0j0l0l0m0l5k5k5%%J0%K0L5L5K0j5j0j5%L0L5K0j5l5l5j5K0
9438B5L0L5K0J0j5j5%nnk0j5NJ5nk0k0nJ0%%J0Nn%j0j0J0J0J0Nj0nNJ0NJ0j0%J0J0L0J5j0
9435A10nj5NJ5J5Nj0k0k0j0j5n%j5j0n%%K0M0M0J0j0k5Nj0j0j0nK0%l0l0m0j5nJ0K5L5K0J0
9432F5NJ0j0l0n0k5j0j5K0K0J5j0nJ0K0J5J0NJ0N%J0nk0nj0NNj5j0NNJ5nj0j5J0J0nj0k0%
9429a0NJ0J5J0N%j5%J5K0K0K0%j5m5k5k0k0nNL0L0K5K5J0Nnj0%%%nnnl0l5k0k5nnNK0L5L5
9426D0K5j0k0j5j0Nn%NK5K5N%%k0j5k5%J0j0k5l0j5J0K5K5%NJ0J0J0j0j0J0J0Nj0j0nj0Nj5
9423ennj5%nj0J0J0J5L5%l0m0%J5K5J5L5M0J0j5k0NJ5%j5k5J0N%j5l0j0%j5nNJ0j0l0j0%N
9421e0j0k0N%j5j0K5L0L5J0j0j5j5NK0K0NnJ5J5nj0j0k5nJ5K0J0j0nJ0J5K0n%%%NJ0j0nNJ5
9418G0%j5%NJ0%k0j0NNnn%nj0j0J5M0L0J5nj0nn%j0nnj0nj0k0k0n%NJ5nj5j5nNK5M0M0K0%
9414A10j5j5nj0j0j0j0%nnnNJ0%k0%%K0J5Nj5%K5J0nk0m5m0k5nK0NJ0J0NJ0%%L5K0%j0%K5
9411F5K0%j5l0l0l0l0%%J5J5J5J5j5j5nj0J5J0%%%N%%j0J0K5K5NJ0K0J5%k5l5m0j5J5L0L5
9409F0nl5l0l0l0l0l0j0K0K5K0nj5nj5k0k5j0K5K5L0K0J0NJ0NJ0nJ5%nk0j5j0NJ5J0Nj5%J5
9406c5K0J5K0Nk5nNK0J5%n%j5l0j5%J5K5Nnj5j0J5J0J0%%J0K5K0J5J0j0%nj5l0l5l5nJ5J0
9403a0nk5nnJ5%k0j0j0NJ0j0n%j0K0K0K0j0%J5J5K5J0J0J5J0J5J0K5Nk5k5k0k5k0nK0K0J0
9400E0J0J0J0j0k5j5k0%%nnj0j5NNNj0j0nj0j0%%nnnJ5N%j5NJ0N%j5nJ5%%nnJ0J0L0J0Nj5
9397a0l0%K5K5J5%%%J0NL0K5J5J5J5K0j0k0k0m0k5k5k5%%N%J0NNN%J0j5%%k0J0nn%%n%Nnj0
9394a5J0%Nj0j0J0J0j0j0N%K0K0%%nk5l0l5j5NJ5J5K0K5NJ0nn%n%J5J5J5n%%NJ0NNj5l5j0
9391@nJ5K0K0j0m5m0j0NJ5K5NJ5J5J5nj0j0K0L5K0j0j0nN%K0j0j0n%L0N0Nk0k0%J0j5j5j0
9388H0j0Nj5j5j0%Nnj0nnj5j0j5j5nk0j0j0j0NJ5J5K5K0L5J5k0k0j0NJ5J5J5K0J0Nnj0%N%
9385F0Nj0nj0nj0nj5NJ0NK5K5L0Nj5j5k0k0l5j0j0J5NNj0nj5NJ0L0J5j0m0m0j0j0j0j0%J5
9382g5NJ0k0m0k0J0K5K0j5j0j5j5n%%K5K5K5J0J5%NNNJ5J5K5M0L0J5nnl5l0k5j0NNK5K5nn
9379E0J5J5j5l5k0k5j0J0J0j0j5j5J5J5K0K0K0K0nnk0m0l0j0J0NK5J5K0j0l0j0%n%K0L5L5
9377F5K5J0j5j5NNNNNJ0NJ0j5j0l0l0k5k0k0k0nJ5K0j0j0j0k0j0J5J5K5NJ5J5J0J5j0nnnN
9374A5NnJ0J5nN%J5J0J5J0%Nl0l0l0j0NNnj5j0j0%N%%NN%%N%J5K5J0NJ0Nnj0k5l0j5j5k0j5
9371h0n%%%K0L5L0L0NNNNNJ0NNk5m0l0nJ0J5K0J5J0NK0K5J5%j5nNJ5J0J5k5j5k5j5l0k0k0
9368a5%K5K0NNn%j0%nj0nnK0J5j5j0J0J5Nj5J0K0%nj0J5K0j0j0k0j5k0j5%%J5J5J0J5J0J0
9365F0nj5l5k0%J5K0K0J5J5K0NnnNnnnnNNl0m0m0l0j0K0J5NJ5J5J5J5J0K0K0NnL0K5K5Nj5
9362A50nj0k5k5m0l0k0NK5K0K0%%%%%J0J0Nk0l0k5l0k5j0J5j0k5nJ0L0Nnl5k5j0J5K5J5nk5
9359h0nJ0J5J5nj0j0J5K5K0K0J0j5nk5k0j5%K0L5K5K0J0j5j5l0l5j5%J0L0J5K5K0K0NN%J0
9357H0%%%%%%j0J0J0Nj5j0%k0m0m0j5%J0J0n%j5J0M5M5J0j5j5j5k0j5k0%nk0j0j0j0j0J0J5
9354g5J5J0J5J5J0J0K0j5NJ0j0j0J0J0K5L0Nj0j5k0k0j5nJ5J5K5L0J5NNNn%Nj5J0Nnj5k5j5
9351E0nk0l0j5%J5n%J0J0%J5%%j5j5N%Nnk0l5l0j0K0L5L0J0%nj0%nj0%%k0j0NJ0J5j0nJ0J5
9348b0j0j5%J5NJ0nj5NJ5K0J5k0k0m0j0N%J5K0L0J0NN%NJ0%NNN%nj0j0%j5nNj5j0K5M0J0k0
9345D0k5k5j0J5K5N%J0L0K0nj5j5j0j5NNK5L5K5Nk0j5%nNNNN%NJ5%NNj5l0j0NJ0nk0l0j5j5
9342A0%N%nnk5NK0L5K5%j5k5k0j5NJ0k0%nn%J0L5K5J0j5l0k5J0L0K5J5j0k0j5j5j0j0nJ0J0
9339@%%%%j5j5j5j5j0NM0M0J5K0J5N%%k0l5l5%K0K5J5J5nk0j5NNJ5NNj0n%J5J0k5j5j0J5J5
9336D0J5J5K5J0%j5j5k5l0j0j0K0J5%k0k0k5%J5J5J0j5j5K0J0j0j0J0%%%%nJ5J0k0nnJ0J0
9333A0%NJ5j5m5j0J5L0L0L0%Nj5j5j5j5nJ5%NNNN%nj0j0j0J5j0j5j5%nn%J5%j0j0nJ0K5J5
9330A0L0K5%%j5j5%NNj0j0j0j0NJ5J5K5K5%j0j5%K5K0K5K0%k0j5k5j0j5k0l0j5j5J0K0Nj5
9328A0j0nJ5K5%j5nnj5j5nJ0J5K0L5L5Nj5j0j5j5k0%%%Nj0l0k5NL5%nNNN%NN%%N%%J0j0j5
9324A0%%J0k0j0%j0%K0L5J5nk5j5NJ5%J0j5j5K0K5NnNJ5NN%J0%k5n0m0m5j0L0L5L5K0L0J5
9321H5nj0j0j0nm5n0l0NJ5L0L5K0J5J0j0l5m5l0k0J5L0K5L0J5J5%m0m5l5%L0M0J5K0J0NJ0
9319E0J0%j0NK5J5Nk5l5n%Nj5l5l5nJ0K0K0K0Nj0nJ0N%k5%J5Nk0%nn%j5NJ0J0K0N%J0J0J5
9316F0J0J0j0n0m0k0J0J0K0K5Nj5j5J0K0K5J5j5j5j5nnk0NL0L0J0J0J5nj5l0k0nJ5K0n%%%
9313E0j0l0nj0nnJ5J0J5J5K5N%j5k5k5j5j5j0J5K0K5J0j5k0J0J0NNNnnl0k5l5l5J0K5M5L0
9310A0J0J5Nj5k5%K0J5J0J5nnJ5J5J0j0j0NJ5J5%J5Nnl0k5%j5k5l0j5%%K0K0Nj5l0j0K5K5
9308B0j0l0m5j0K5L5M0J5nj5j0j0nN%%Nj0j0J0j5nJ0J5K0L0K0j5l5k0J0K5L0K0K0j5k5j0N
9305F0K0J5%k0k5nJ0L5K0j5nj0%J5Nj0k0%%J0J0%%k0k0j0%%nj0j5j0k0k0k5k0J0K0K5J0j0
9302c0nJ5K5L5J0%j0j5j5j0J0J0j0k5j5J0NJ0NJ0NK0%k0k0%J5K0nj5k0j0Nn%k5k0%K0K5K0
9299@L5J5Nk0j5%J5J5nn%n%l5j0NJ0J0k0%J5n%n%n%n%nnJ0%%j0j5j5j5k0k0J5L0M0M5K5K0
9296G0J5nj0J5J5J5K0J5Nj5k0m0l0l5k0m0k5nJ5J5K0K0J5J5%%%%j0j0NJ0nnj0n%nn%nnJ0L5
9293B0K5N%nJ0j0j5k0j0nk0nJ0N%j5j0nnJ5J5%k0%NJ5%j5nnJ5K5L0J5j0j0NJ0j5j0j0%%j0
9290a0%J0J0n%J5N%nNK5J0NJ0J5%k0k0k5j5%L0K5%%nnnj0j5nJ5nj0%nnnnnN%j0k0k0j0%NN
9287e0NJ0N%J5K0%k5j5J5NNNj5j5NK5J0J5NJ5J0J5%%%n%N%%k0k0nNnk0j0j0%%nn%%j5NK5L0
9284A5J0J0j5k0j5j5j0j5J5K0j0nN%%%n%Nj0k0J5J5K0%j5k0%K5J5NJ0nnj0NNNK0K5J5j0k5
9281C0k5k0j5nj0k0j5NK5L5K5nnnnnnnnJ5K0K5J0nk5l0j0J5J5J5J5J5J5J5J5K0J5L5J0j5j5
9278A40k5nl0l0l5k0NJ0NNJ5j0nNK5J0nj5k5k5j0j0nnJ5N0K0%j5j5nj0NK0K0K0J5K0Nj5n0
9275D0o0n5k0K0L0M5K5J5K0NN%NJ5j0J0%k0%%k0j0nj5j0%N%Nj0J0%%j0j0j0nj5nk0nK0L5n
9272a0k0l5NL0K5n%%k0j5k0NK0NNJ0N%%%L5M0M5K0J0j5j5k0m5l5k0%Nj0j0k0k0k0k5nJ5K0
9269h5K0K5K0J0j0%N%j5%J0J0J0nj0%NN%J5J5J0J5NNJ5J5Nk0l5l0k5l0j5%NNJ0L5J0J5J0J0
9266D0%k5k0nJ0J0L0L0J0j0nj0K0J5j0j0l0j0NNNj0j5j5j0nj0nj0Nj5j0j5%J5J0%N%%%k0n
9263f5n%K5L0L5K5j0k5k5j5j0n%NJ0J0j5%%J5J0n%J0J5J5J5n%m0m0k0%K0K0N%j0K5L0K5K0
9260G0J5J5K0%NJ5nJ5J5%%l5l5l0l5j0j5%K0K5%j0k0nn%J5J0nj0J5n%J0j0Nj5j0j5k5k5j0
9258f5J5K0K0n%J0L0K5j0l0m0nJ0J5%J5K0M0K5Nnk0j5j5k0nnnk5l0j5nJ0K5K0J0J5J0j0k5
9255a5k0j0j5J0K5K5J0j0j5j5%J0J0J5n%nj5j5NNnk0k0J5J5J0j0j0j0nNK5K0K0K0K5%k5k0
9252EnK0J5J0j0%nK0K0K5%NNNJ0NJ0%j5l0l0j0j5k0k0%%%%%%%%%%%%%%%%nn%%J5J5nk0k0n
9249c5NK0K0%j5j5j0%%j5%nj0nJ5J5J5J5NK0K5J0%j5J0J0J5nj0J0j0j0nj0Nj5n%j0NJ5J5N
9246E0J0NNj5l0k5nj0J5K0K0J0nk0nj0%nn%nK5K5K0NK0n%j5j5%j5nj0j0%%n%%%%nJ5J5%j0
9243B5j0NJ5J0%NnNK0%J0j5j5j5j0j0k0k5j5nJ5J0Nj0%K0NJ0nJ0J5K0K0J5%%NNk0j5j5j5j0
9240A5J5L0L0J5J0j5l5m0m0%K0K5K5Nj0l0l0k0J5J0J5J0J5nnnJ5%N%NJ0n%k5nj5NJ0nJ0K5
9237E0N%%k0l5l5j5NJ0J5J0%%NL0K5K5n%k0k0k0j5k0J0K5L0n%NL0NJ0j5l0k0k5NK5J0J0Nj5
9234C5%NJ0J0%Nj0j0k0m0k0%n%l0nK5K5M0K0%j0NNNk0k5k5nnJ5J0NN%%N%%N%%N%%J0k0j0J0
9230@NNj5m0j0K0J5K5L0J5j5k0k0j0%L5L0L0%l0k5j5J0K0%nj0nj0%j0j5j5nNK5J5K5J5K0%
9228G0k0m0k5j0k0j5j5NL0K5K0N%nnK0J5nnj0nj0k0j5j0NNJ0j0j0%N%Nj5k0nL0K5K5j0m0l0
9225g5j5K5L0J5%j0j0nnJ5L0K5K0%j5j0j0nJ5nj0nnnnNK5K5K0nl0k0j5k5m5j0j0K0J5N0K5
9222EK0%%%j5k0NK5J5J0N%K0K5J0nNNJ0%NJ0j0j5nj5%k0j5n%%k0k0j5%j0j5N%J0nNN%NK5K0
9219D0L5J5j0j5j5j0j5k0k0m5l0l0k5nK0K5K0K5K0L5L0K0j0j0J5J5J5nnJ0%%J5J5J5nJ0J0
9216A30j0j0%j5k0k0nNJ5K0J0nk5k0k5k5%NN%N%NN%K5K0%j0l0l0j5%n%%nn%%J0J0J0J5NK5
9213D5K0nk0k0NJ0K5Nj0l5l0j0NNk0j5nj0NNJ5J5NJ0J0J0nnNj0%n%nNNJ0Nj5k0k0%L5M0J5
9210E0%n%Nj0l0l0j0K5J5J5nnN%J0K5K0%k0j5j5%L0L5%k5l5k0%%%N%%%%j5j5k5j0J0NJ5J5
9207e%k5k0l0j0K0K5NJ0J0K5L0J0J0nj0nj0J5J0%%j0J0NNnnNj5j0K5K5%j0NNJ0N%Nj5k0k5
9204D0j5j5j0j5%K0K0%J0J5J5%l0n5m0j0j0NNJ0K5K0L5L0%j0l5j0%N%nj5k0k0j0%J5L5K0N
9201Ej0j0k0l5k5j0J0J0K5L0K0J0j0k0j5%L0L0K0%N%%Nn%J5L5L5L0J0%k0j5nnj0k5l0j0n%
9198D0J5J0k0m5k0%K0J0J5J0NJ0K0J5nj5j5%NJ0j5j0%%NNNJ0NNNJ0Nn%nnJ0Nj0j0%%n%%%%
9195G0%j0k5j0J0%%l5nn%n%J5K0L0L5Nk5m0l5l5j5NK0J5NK0L5K5J0K0K5J0J0nnl0l0%%J0N
9192H5NNj0l0l5%J5K0J5K0J0j0k0j5J5J5J0j5J0NJ5%j5j5j5j5l5l5%j0J5J5J0j5J5J0NJ0N
9189D0NJ5nk0k5nnJ0J5J0Nnk5k0j5J0J0L0L0J0J5j0j0j0k5k5j0n%%%%NJ0L5J5K0%Nnnj0nj5
9186C5j5j0J0NJ0j0n%N%J0%%NNj5%J0J0J0NJ0NJ0J0J0J0J5K0K5J0k5m0k5n%nk0j5nj0j5Nn
9183B5J5J5%k0k5j5k5k0%NN%J5L5M0J5%j5k0j0NK5K5L5J5%nj5j5j5j5j0j5k5nJ5L5K5K5J5
9181A20J5Nj5%k0j5j0j0nl0m5k5%K0K5K5%j0nNNNNK5L0K0%j0j0k5l0nj0%K5%j0%%nj5k0nj0
9178a5j5j0j0%%N%J5J0nnJ5L5L0J5%k5j0j0N%NNN%J0%nj0%J5K0nnj0j0j0j0j5nj5k0nN%NN
9174b5nnJ0J0Nj0%n%n%%%J5J5%j0J0K0J0NJ0NJ0NNK0%nN%%j0J0n%j0nj0nnj0nj0nnnj0j5j5
9171c0j0J0J5NnnK0K0%j5j0J0J0j5j0j0%NJ0J0nj0j5%J0J0Nj0%NNJ5Nj5k0k0J0J0J0J0J5N
9168B5K5J5L0J5n%k5k0j0j0J0NJ0NNk0l0j5J5J5J0J5k0k0k5J0J0N%%%%k5%NNK5j0nj0j0j5
9165a5NK5L0J0nl0%nNK5%%%%NNJ5%j0j0J0L0K0K5nnk0k5k0k0l0j0J0J0K0K0N%N%%NJ5Nnj0
9162H0nj0k5k5k0J5J0j5j0l0k5k0J0K5N0M5K5Nnnnl0j0J0%%N%NNN%%k0k0nJ5L0K0K0J5%j0
9159A00j0nj0k0k5l0nJ5J5J0J5J0J0J0j0k0j5k0l5l5j5n%%nK5K0M0M0L5K0nk5l5m0l0%NJ0
9157b0NJ0J0J0K0%nj0J5Nk0k0%L5J5N%K0L5NNNJ0%j0l5m0k0nJ5J5j5l5j5%%k0j5NK0J5J0J5
9154B0J0J0J5j5J0nn%%n%%%%%j5k0%K5K5K0J0J0J5K0J5K0%%k0l5l0j0nnJ0J0J5NJ5J0NJ0K5
9151A60j0j0j0n%n%nnn%NNj0j5j0j5j0j0j0j5j0j0n%NK0N%%J0NJ0%j5l0j0J5K0%l0k5nK5K0
9148A5L0J5N%N%J0j0j0J0K5K5j0m5l0j0K5J5Nj5%%n%%nnnk5k5nJ5L0L0K5Nnk5l0j5j0nNJ5
9145A5%K0J5K0%%K0Nk0j5j0Nn%j0%n%j5NnnNj0nnJ0j0j5J0%%k0k0%%K0K0J5J5%j0j5k5l0j5
9141g0J0K5%nJ5L5M0J0j0j0nj0j0NJ5J5j5l5l0j5%n%nnJ5K0K0L0L0J5j0k0k5nJ5L0K5J0Nn
9139I0%j0nnnj0nJ0J0J0J0NJ0NJ0%k5k5%%j0k0k0NJ0NJ0NJ0NNK0K0J0nl0n0m0l5k5%J5J5L0
9136@K5L0L0J0nNNnnk5k0J0L5L5Nj5k0%%nnnj0k0k0k0k5k0%N%%nj0n%k0k0k5j5J5M0M0L5J0
9133A0J0Nn%k0J0K5Nk0k5nnj0NK0K0Nj5%K5J5%nk5%K0K5%j5k0j5j5j0k5j5l5k5NK5K5J0j5
9130f0j5j5%K0K5K5K5L0J5%nj0j0nNJ0nnJ5L5K5nk5j5j5k0%J5K0%j5NJ5J5nnnj0j0n%k0j0
9127Ej0%%J0j0%N%%%%K0K0L5L0%j5l5j0nnN%j0%K5L0nm0n5l5j5%j0k0j0%J5L5K5J0%J0K0J0
9124B0J0K0J5nj0j5N%K0J5NJ0j0l5l5j5%L0K0J0%n%K0M0L0J0%nj0k0l5m0m0k0K0J0%j5j0J0
9121eJ5Nj5j5nK0L5J5J5nnj0NNnJ0Nnj0k5nnNJ0Nj5l0k0%J0NJ5L5K5K0NN%k5l0m0j5%J0J5
9118EJ5J0N%j5l5l0nNJ5K5L0K5J0%j0j0%K5L0J5k0n%J0%j5l0j5k5nj0%j0k0%NM5K5nk0NN%
9115B5j0J0J5%j0l0j0j0j0K0K0L0L0K0%%%nj5j5j0nk5l0j0J0J5%%J0j5NJ0J5K5L0J5Nk0NJ0
9112I5Nj5n0m0k5J0J5K0Nk0J0K5K0L5K0%nk0j0N%nj0j0nj0nj0nnN%k0l0j0J0K5K0K0j5l0k0
9109c0nJ0K0NJ0j0j0j0J0%%n%%%NN%k0k0%NJ0J0K0K0%j0k5l0j0NNJ0NJ5K5J0nk5nNJ5Nj5j0
9106a5NNj0J0K5%j0J0J5J0nj5J5%nj0J0L0%j5j0nJ5%Nj0NNj0nNNj0nNn%%J5Nk0k0nJ5K0j0
9103C5%%n%%nl0j0j5j5J5J0J0J0J0J0J0J0J5j0j0j0nk5j5%n%n%n%%%N%L5L0J0J0L0K5J0NN
9100A30Nk5l0j0J0J0N%nk5j5k0J0J0j0k5l0nNJ0k5m0l0%J0L0J5%%j5j0NNj0j0NL0K5K0K0K0
9097D0K0n%k0k5j0NNj0k0k5%L0K5K5L0K5j0j0nj0nj0j5n%j5nnk5k0NK5K0%nk5k5l0%K0Nj5
9094g5%K5L0K0L0K5J5nj5j0j5%J0J0nl0j0j5j5J0J5J0K0nnJ5J5K0NnnnJ0L0K0j0j5l0n%j5
9091D0NN%NNN%N%J0J5j0l0j5%J5nj5k5J0N%%j0j5%nK0n%%J0J0nJ5L5L5Nj5k5k0n%NK0K5K0
9088A20J5J5K5J0j0l5l0j0nk5k5k5j0J5J0nk5k5k0nJ0%j5j5nJ0J0J5J5J5J5J0J5J5%k5j0j5
9086@j5j5nnnJ5M0L0J5%%%j5m0k0NK5M0M0M0K0%j5j5k0nnJ5NJ0k5m0k5k0nJ5n%j0k5j0J5J5
9083@K0K0K5J5K5j0k5j0j5%nj0NJ0Nj0nj5k0%K0K0%k5j0NK0K0K0J0J5J5K0K0K5%%%j0k5m5
9080I5k5l0j5%nJ5J5J5J5j0j5j0j0j0%nJ5j0nnk0k0nK0K5J0j5n0l0j5NK0K5NJ0NJ5K0K0%n
9077C5nJ0J0J5nnnj0j5k0k0%K5J5K5J5%%k0n%NNNnj0J5J0NNk0k0k5k5nj0nl5l0k0nNK5K5%
9074g0%k0j5J5J5J5L5L5K5Nk0k0nnJ0J0K5L0J5%j0nk5l0j5%Nnj0J5%%%%%n%nj0k5k0k0NNL0
9071d5N0L5j0k5m5l0%%%NNNNL0K5K0%J5J0Nj5k0k5j0nk0j5k0j5%J0K5K0NJ0%k5l5j5%%J0J0
9068g5K5L0K5K5J5nnk0l5%K0J5K0J5J5j5k5l0j0Nn%%K5K0%nk5k0nK5L5L0nj0l0%K0K5K0nn
9065G5j5j0k5nN%%Nnj0nj0n%j0%j0J0K0K0J5K0J0nj5j0nk0k0j5%M0L0L5K0l0m0l0nJ0J0NJ5
9062D0%NNJ5K5k0j0nk0j5l0n%%NNNj5%J0J0nj5j0j0J0nk0nk5NJ0J0j0j0%J5K5L0L0L0J5nj0
9059E5j5J0NJ0Nj0j0j0j5j5j0j5j0nnNK0Nj0j0NK0L5K0%k5k5J5J5L0NNNj0nNj5k0k5k5k0j0
9056d5Nj5NJ5J0J5K0%K5J0J0n%nnj0N%j0J0j0%%n%n%nk5j5K0M0J0l0k5%NN%%%%%%%%%N%%N
9053EJ5j0NN%NNNj0%%K0J0j0J0J0J0j0%J5J0j0j5k0j0j5j0N%nN%J0J5%j0j0j0J5K0%%j0NK5
9050F5%j0j5NN%nL5L0K5Nk0k0m0m0j0J0K5L0K0K5J0nk5k5j0j0J0J5J5K5n%Nj0j5j5k5nNK5
9047H0L5J5NNk5k5k0nJ5J5J5J5%l0j5k0NL0K5Nj5l0j0j5%J0j0j0j0j0%%j5j5k5k5NNL0L0K0
9044C5Nk5k0j0nK0K5J0%nn%nJ5K0J0J5nk5l0k0J0J0j0nk0k0j0j0N%K0M0M0K0%NN%NNNNnn%
9041I0j0j0l0l0k5nJ0NNJ5J5J0J0NJ0J5J0k0k0j5j0nJ5NJ0j0j0N%N%NK0J0J5k0k0k0l0l0n
9038c5NJ5%K5L5M5L5J5L5Nj0l0m0m0l0j0nJ0K5J0n%J5%%%nj5%J5J5nk5k5j5j0n%NJ5K0%k5
9035A0m0l0n%nj5n%j0%%j5J0K0K5Nj0%L0M0L0j0k5l5m0j5%K0K5K5K0J5J0L0L5K0Nk0l0j0N
9033F0Nj0j0nNnj0j0nJ0Nj0nj5n%nnJ0J5Nj5j0NK0N%k0j0J0j0nnj0J5J5J5K0J5NJ0K5L0J5
9030A35N%nl5k0j5j0j5nj0j5j5j5NJ5L5J5k0l5j5J5J5J0K0J5%j5k5k0k0j0j0k5%%J0J5%%%
9027d5%NK5L0K0N%K5K5%nJ0L0J0j5j5nk5k0j5%j0k5nK0NJ0j0%%NN%J0NK0Nj0j0%%K0L5L0n
9024A35l0l5j5J0M5L0J5j0m0l0j5NK5J5%k5k0k5l5k0%j0%J5L0L0K0J5%j0j5k0j0J5L0L5J5
9021A20NNNNJ0%J0%nk0k5nk0l0l0nJ5J0j0k0k5k5nJ0L5K5J5J0%nj0nn%j0j0j5j0nj5j0l0j0
9018h5NNN%J5K5K5K5K5j0j0j0k0%J5L0L5K0j5k5n%%j0j5j0l0l5j0NL5K0j0k5k0NNJ0Nnl5m5
9015a15k5NK5M0L0J0NNK0Nnn%J5J0K0L0L5J0J0nj5j5j0NNK5J0J0%j0j5m0m5l5j0NL0N0L5n
9013I5k5k0l0nJ0J0J5nj0j0j0j0%K0K0K0L5L5K0j5j5j0NN%j0j0j0J0NK5J5L0%k5l0nj0j0j0
9010I0j0l0l0k5j5J0L0L5%j5k0%NNJ0J5J5J0J0k0k0m0j5%%Nn%nnnNJ5K0J5J5N%j5%J5J0J5
9007H0%n%k5k0j5j5l5l5j0NL0M0N5N5L0J0N%%%%%J0Nj0j5%nj0m5n0l0NNK5K0K5K0K0nk0k5
9004G0nnnnj5k0%%Nj0%%j0J0n%nnJ5J5%%nJ5L0M5K0Nm5m0k5k5k0k5l0j5K0K5J5nN%%N%n%%
9001c0J0%j5j0n%nnK0J5J0K5K5K0J5%%%n%k0k0J5J0j5k0%NNk5j0NJ0J5j0%%J0%NJ0Nnj5m0
8998b0j5J5J0K5Nk5k5m0nJ5J5J5J5n%J0J0J0NK0%j0j0j5nNNL0J5NNJ5J5J5J5Nj5j5%K0K0J5
8995A50j0k0k5k0k0k0NK0K5N%k5k5j5J5J5J5%j5k0k5k5k0j5N%%j0J0%%J0j0nnnj0nj0nj0%
8992a00%n%%%%%%NJ5L0J0NJ0J0K5L0Nj0j0NJ5k0k5l0j0NK5L0J0J0%%%%n%nn%k0k5k5nJ5K5
8989a5K0K0K0j0j0j0j0j0j5%k0nj0NNJ0NK0K0%%J0L0J0j0j0j0NNnnnnNJ0J0NK0K0%Nj5j5%
8986F5%J5j0j5j5%n%nn%nj0J0j0j5Nn%nnJ0NJ0Nj5nNK5L5J5j5j5nJ5K0n%%%%K0J5%k5k5k5
8983C0nj0l0k5l0NK0K5J5L0L5L5J5J5J5j5nNNj0nnJ5%k0k5nnnnj0nnj0nj0nj0J0NNJ0nnJ5
8980C5J0J0%k5k5nnj0nN%NL5M0K0j0nj0j0j0n%k0k5NL0K5K0L5J5%k5j5j0J0n%%n%%n%%nn%
8976E5%n%J0J5nj0j0j0j0J0L0L5L5K5j0k0k0j5j5k0j5l0m0k5J0K5J0%k0k5nJ5L5K0%j5nNj5
8974a0NK5N%J0N%%k0k0J0L0L0J0%j0k5k0%J0J5K0L5K0%nj0n%k0l0k0j0J0L5J5K0%%k5k5nN
8971E5j0k0j5j0J5M0M5%k0j0nJ0J0J0J5j5j0k0nnk0j5nnJ0%N%%NN%NNNj5j0J0K0NN%k5nnJ0
8968D0J0j5k0%K0NNj0j5J0J0J0J0%J5J0Nnj0Nk0%k0j0NN%j5j5nn%nj0nJ5J0J0J0nj0NNnnj0
8965@j5J0NJ0Nj5nj0j5%J5Nj0j5j0%n%k0%%%K0NJ0j0nJ0J0nk5J0J5j0nj0J5J5%L0Nj0NJ5J5
8961C0nk0j5j0%K0J5nk5k5j0K0M0M5J0nj0j5k0nJ0Nj5j5j5%K0M0K5NK0K0J5k5n5m0k0%nj0
8959c0nnk0j5%K0L5M0L5K0K0j5l5m0j5k0N%NNk0k5j0J5Nj0l5j5%K5M5M0J0J5NNnk0j5NNk5
8956b0k5j0%nnj0nj0NJ0j5j0J0K0N0M0J5J5j5l5j5nNJ0L5L5K5K5j0nk0j5j5j5j0j5j0j0j0
8953b0j0k5k5N%J5%J0L5L0J5NNJ0Nnk0m5o0l0j5NM0K5J5%j5j0nk5%J0L5M5K5j5k0l0k0nJ5
8950e0L5L5K0n%%%%k5k0%J5L0Nnj5k0%J5K5J5J5J0j5k5m0k5nnJ0J0%j0j0%L0K0Nk0l5j0J0
8948c5Nnk5k5nj0J0J5J5L5M0L5L0J0j5k5j0K5K5j0j5j5k0nJ0NJ5J5nnJ0NK0%k0k5k0J0J5J5
8945G0K5J5%Nj0k5j0j5nJ5k5k0j5NK0j0l0k0nj0nj0%j0j5%J5J0K0M0M0J5J5J0J5nk0j0nnj0
8942D0%J5J5J5J0nl5j5k0%J5J0NJ0J0NNK0%j0j0%N%%%%%%j0NJ0j0j5j5j5k0k5k5j5%nj0J5
8939e0NJ5nnJ0J0J0J0J0J0NJ0NJ0k0l0l0%J5K5K5J5Nj0k5j0J5%%k5j5j5J0K0K5K5K0nnnnj0
8936D0nj5%K5K5K0%k5l0k0%J0J0j0nJ5J5J0j0l5k0j0J0j0J5K0K0K0j0k5k5nj0nnn%J5J5K5
8933B5K5Nj5m0k0%%%j0nJ5K5K5L5J5%j5j0j0N%j5l5k0NK5K0K0M0L0%k0k0m0m0j0L0L5K0NL0
8931A10K5%%k5nl5l5k5%n%%J0K5L0L5Nk0k5k5nnnJ0K0K0J5j0k5k5nL0L5L0L0L0L0J0j0nj5
8928A90j0k0m0m0k0j0j0j5j5j5j5N%J5J5K0nk0j5k0k0J0K5K5Nj0j0j0j0j5%J5K0J0J0NJ0K5
8925F0NNJ0j0nl5l5j5%K0M0L0M0J0k0n%j0l0l0j5J0Nnnnk5nj0J5J0N%%nN%NNj0j0J0J0J5%
8922B5j0j0N%NNj0j0J0L0K5J5j0nNL0L5%%l0l0%J5J0K5%%j5k5l0k0k5nnK0K0K5J5nnj5J0J0
8919G5J5J5J5NNK5K0nl5l0j0j0l0k0j0J0K5L0Nnk0k5nK0K0K5J5%j0j5j5k5l0NNN%Nj0l0j0
8916eJ0K5J0nj5j0%%j0J0J0K0L0K5K0Nk5l0l0%J5J5J0Nj5nn%J0K0J0nj5l5l0m0k0NK0K0N%
8914@NK0J5J5nm0l5nJ0K0J0%j5j0%nN%J0%%N%N%j0j0%J0J0K0Nj5l0l0j5J5%%K5M0K5%j5n%
8910B5J0j0k5nJ5J0nnnJ0J0L0L0M0K5nk0j5j5j0NNnk5l0k5k0n%J0K5J5J0nJ0J0j0j0k0%%N
8908B5J5%j5nn%%%N%%NJ0J5Nnl0j0J0L0K0nj0j0K0J5J5J0%l5k0k5J0J0nn%NJ5nk5k0j5NJ5
8905A0L0K5N%%J0N%%j0J0J0J0%j5j0j0J5J0%%k0k0nj0nj0%nj0%J5nj0j5%%%%j5j5N%K5N%k0
8901b0j0j0NK5K0%j0nj5j5J5J5J5j0j0J0%j5k0k5J0K0J5J5nj5m0k0J0J5J5J5NK0K0Nnj0J5
8899B5J0K0J5K0J5j0l5n0k5nJ0NNJ0J0J5Nnk5j0J0J0j0%%J5J0j0%nJ5NNnk0l0m5l5nK0K0J0
8896d5J5J5J5J5J0J5J5J0J5J5J5%%n%J0n%Nk0%J0NJ0j5j0J0N%j0l0j5j5%%%j5j0nj5j0nj0
8893c0J5K0N%J0NJ0J0j0j0l0m5k5j0k0j5k0%M0N0L5J5J0J0k0j5j5j0j0J5L0L0J5J5J0j0k0
8890C5k0k5k0l0l0nK5L5J0K5K5%%%%k0k0j5j5j0j0J5NK0K0J5J5%k0k5%L0L0K0Nj0l0l5n5k5
8888i0j0J5L0J0J0NJ5K5K5N%nk0k5nj0k5j0j5j0J0K0L5K0K0N%J0J0nj0%N%%j0J0nn%%%%n%
8885B0%%j0J0n%%N%Nj0J0%%nj0j0nk0j5N%%K0M0L5J5nk0k5%L0J5Nj0l0k5k0k0J0L0J5J0nN
8882C5J5M0M0L0j0m0l5l5j5%NN%%%J0Nj0J0j5k0l0%nNNK0K5J5K0J0K5K0%%j0nJ5%nj5j5k0
8879G0j0nNNk5k5nK5L0M0K5J0nj5NJ0J5%k5l0m0k0j5k0j5j0J0L5L5J0k5k0nJ5K5J0%%k0l0
8876A5k0%L0K5NJ0j0k0k5j0K0Nn%nNJ5K0J5%%J0J0j5l5k5k0j5j5j0%K0K5L5L0K5J5N%Nj5j5
8873H5NJ5%m0m0l0j5j0%N%K0K0K0j0j0j0j0j0j0j5k5k5j0J0K0K0J0%j0j5N%Nj5j5J0NK0Nj5
8870f0NJ0J5K5Nnj0NK0J5j5j5j5j5%%L0K5K5Nn%NK5L5K5%l0m0k0NK0K0N%nN%k0k0k0%J5L0
8867H0J5J0%%j5k5l0j5j0j0j5NNNJ0J5L0L0J5L0K0%j0l0j0k0nL0L5J5nk5j5%nk5l5m5j5NN
8864eK5K0L0K5NNk0k0k5k0k5nN%NL5K5J0j0j0j5j5j5J0K0NJ0NJ5nj0n%NJ0Nj5nm0l5l5j5J0
8862f5%J5%j0J0L0L0M0J5NNnk0j0J0%j0j5j5NJ0%j5k0nNJ0J5J0NK0J5NK0N%nj0nJ5j0j5j0
8859E5J0%j0j0j0j0j0J0J5%nk5nN%%nnn%NNnj0k0%J0K0K0Nnk0n%j5l0n5m0nK5M0J5%%%K5K5
8855b0K0J0j5nJ0K0N%j5j0nNJ0nnj0NNJ0j0n%N%Nj0j0J0J0K0L5L5L0%k0m5m0l0j0j0NJ5J0
8852@Nk5j5%%K5K0J5nj0NJ0NNj5l0m0l0NL5M5L0%nn%j0l0j5j5k5%nK0L5L0L5K0K0Nk0j5j5
8850D0%K5L0K5J5k0l5l0%J0J0%%nj0j5j0%J5NNnj0J5J5Nj0k0%K0J5j0%%NJ0j0k0j5J0J5k0
8847D5k0l0%%%%nNK5K0K0Nk0m0m0k5NNNnJ5L0K5K0K0K0nk0k0j5k0l0k0j0J0J5J5%%J0J0K0
8844B0n%%K0K0J0k5l0l0j0j5%K5K0%nNM0K0Nj0n%nj0NNK5M0K5j5k5k0L0K5K0J0k0j0j0NJ5
8841A40J5Nk5m0m0l0%K5M0L5K0nk0k5k5%%Nj5k0k0%K0K5J5K5K5J5nNj5k0k0l0j0j5j0%nj0
8838A0j0%%%nj5%K0M0L0K0j0nnk5k5j0J5J5J5J5nk5l0l5%J5K0J5J0J5J0J0nnnnj0%Nj5l0k5
8835b5NK0K0%nnJ0K5L5J5j0l0l5j0%%K5J5J5J5%nK0K0%%k5k5l5j5K5K5%j0NNN%N%N%J0Nn%
8832I0K0J5J0k5m0nnk5k5k5k5nn%Nj0N%j0J0N%%%J0j0j0K0J5%j5%%j0J0NJ5J5K0J5Nnj5k0
8829@j5%K5M0M0M0K5%l0m5m0l0j0J5J0n%%%%j5%N%J0J5%j5k5k5k0l0NJ5J5%J5L0L5K0%j0k5
8826B0k5NJ0%nJ0J0j5k5j5J0%j0%NJ5nj5j0NK0K5J0j0j5j5NJ5J5NJ5J0J0K5K0J0%n%%Nn%N
8823A10j5j0k0k5j0j0k5k5nNK5K5K0M5L0NN%j5k0k5m0k5J0L0M0J5nj5n%k0k5l5k5j5NJ5%n
8821c5j0NNNJ0NK5Nj5k0k5k0NK5M0J0k0k5j0%K0K0K0N%NK0L0L0%j5k0nj5%nj0nj0nj0NJ0%
8818B5j5j0J0J0nj5K0Nnk5j0J0J5K5Nn%%NJ0J0%%k0j5nj0j0nj0nj0nnj0nnj0%n%J5L0L5K0
8814B5J0NJ5NN%j0k0j5%Nj5n0l0%K5L0J0nj0J5L0K0j0j5j0J0K0J5%nj0%%%%%J0nn%nJ5K0K5
8811I5J0%%j0J5K0%J5J5N%l0k5j0j0k0k0l0j0%NNN%%J5%J0nj0j5j0nnnK5M5K5N%%n%j5j0k0
8808D5k0k5nJ5J5J0J5%Nj0j0K5K0J5J5J5%k0l5k5N%k5m0l5k5J0J5NK5Nn%%K0J0nn%NNj0j5
8805a5nJ5K5K5k0l0k5J0K0J0k5n%%j5j5j0J0K0K5J5n%%J5L5K5%k5n0k5n%n%%J0J0N%J5nj0
8802ej0nj0nJ0L0L0J5j5l5k5nK0L0K0nnK0K0J5k0k5%j0k0j5j0J0N%J0j0k0j5%L5K0J5NJ0N
8800E5%nj5l0j0j5j0j0j0Nj5k0nJ0K5L5L0J5J0J5nj0k5j5J0J0Nnj0j0j5%J5J0k0j5NJ5M5K5
8797F5J5nk0j0%Nk0k0nK5K0K0K0nk5n%J5J0j5j5NJ0%J0K0%k0k0k5nK5M0J5%k5k5nJ5L0K0K0
8794A35nk5l0%J5J5l0n0k5nn%n%%k0j0nj0J0NK5J0J5J5J5K5N%nNNnj0j0K0K0J5j0j5J0J0%
8791I5Nnj0j5k0J0j0j5k0n%j0n%k5j0K0J0J0NK0M5L0Nj0j5j5%j0%nNK0K5K5J5%k0j0nk5m5
8788C5n0nJ5L0L0J0k5k0k5l0k5j5%K0K0L0K5M5M5J5j0m0l5j5%J0J0Nj0j0NL5L5N%j5j5j5j5
8786E0J0J0n%k0N%K0K0K0J0Nl0k5k0j5J0J0j0j0k0l0j5%K0K5K0K5L5M0K0%j0nl0k0m0l0k0
8783@NJ5N%%K5J5%%NNJ5%l0l5l0l0j0j0j5%K0L0M0J5NJ5J0J0j5l5k0k0l0j0J0L0J0j0n%J5
8780eL0K0K5K0K0K0K0j0l0m0l0l0NK5J0%j5k5j0j5J0j5k5k5k5k0NK5N0L5M0L5J5Nj5J0j0N
8777H5k0l0l5l5j5j5j0J0J0K0J5j0l5k0j0NK0L0J0Nj0%J5J5K0J0J5K0L0J5NJ5L5N%k0j0nn
8775A25nj0%nk0k0l0j5j5N%%j0j0nn%%j0nnnK5%j5j5j0J0K0%%%J0NJ5nnJ0%NN%J0J5%NJ5J0
8772F5j5l5l5k5nNJ0K0K0J0NNJ5%nJ0K0%j0nNJ0nn%%j5nj5j0nnj5j0NJ5K5L0K0%l0m5m0n%
8768e0%J5K0K5K5NJ0NN%j5k0%J5nJ0J0%%j5j5j5J5K0K0Nnnk5j0j0J0K5L0L5J0nnj0j0nj5j0
8766F5j0j0k0J5%%%%%%k0k5%nJ5nk0k0k0NK0K0K5K0J0k0l5nNL0J0J0k0k0%K0J0nnJ5%Nj0k5
8763@l0l5j0%K5K5J5nNK5Nk5l5l5NJ0J0L0L0L0L0K0j0nj5j5k0%K0K0J5K0K0J5N%NNj5nk0%
8760A10j5j0j0j0%N%NJ5J0Nj5k5nk0j5j5j5j5j5j5NJ0J5j0nNJ5K5J5NNJ0J0J5J0J0Nnk0k0
8757E0j5k0k0k0k0j5k0J0J0%K0L5M0J5j5j0J0nnl5k0K5N0M0J0j5j5j0nNJ0%j0%n%%%%n%%%
8754D5k0%nk0nj0j0j0NJ0J0NJ0J0nK0NJ0j0j0%%%%%J5NNNNNN%j5k0k5j0j5k0%j0J5K0K0L0
8751D0J5NNN%nk5%nnnn%%nNJ0%k0j5NJ0J0k0j5%K5NJ0NJ0J0NJ0J0%%%%%n%nK5%nk5l5nJ0J0
8747D0J0J5k0l5j0j5J0N%NN%%nk0k0nJ0K5J5J0j0k5l0k5%J5J5K0%j0nNK5K5N%k0k0nJ5J0J5
8744B0J5J0J0J5J0K0K0nl5k5k0j0nNK0J0J0%j5k5k0j0Nj0NJ5J5J5J5K5K5K5K5K0j0nj5j5j5
8742A15l5%j5l0j5k0NJ0j5j0%nj0NJ5J5k0j5%N%%N%nJ5K0K0K0K0J5J5J5j5m0l5j0nj0nnj0
8739a5k0k5k0k0%J5K5K5K5K5NNJ0J0nl0m0%NNJ5J0J0J0J5J0J0J0J5J0j5k0n%%%j5j0j0j0k5
8736a5j5j5NK0J5NL0L0L5J0nj5l5l0k5%%K0J5J0j5m5m0l0N%NJ5L5J5%k0j5j5NJ5K0J5K0%%
8733A0%%%nj0NK0J5J5J5j5l0k0j5l5k5j0j5%nNK5J0nnJ5J5%j0n%%j0J0L0L0K5J0NN%k0nNL0
8730E5K5J0J0NJ0Nl0l0k5k5j5k0k0k5j0%%J0J0%J5L0N0L0nj0J5Nnl5l0j5NJ0J5nk5k0k0k0
8728g5k0k0J0L5L5K5N%%K5K0J5n%%%%%%%nJ0NNk0j0j0J0NJ0J0j0j0j0nJ0NJ0J5NJ0J0J0K0
8725A20%NJ0j0j0j0NNj0k0k0k0k0k0k0%J5K5L0J0j5j5j5k0j5j5nJ0K5L5J5j0k0j5NJ5k0n%
8722@nnnnj0nNNj0j5nJ5NN%NN%K0K0%%k0%K0K0L0nj5j5j0j0NNK5J5Nk0j5J5NJ5J5nj5l0k5
8719A0j5NJ0J0j0NL5K5K5nnk5m0l5l0%N%%%K0J0J0J0J0J0J0j0nk0%j0nk0%%n%%NN%%nnJ0M0
8716B0J5N%nJ5Nnk5j5j0%J5%J0J0%j0j0j0j0k5k0j0nJ0NL0K0Nj0l0j5nJ0%J0N%j0J0nm0n5
8713a30k5J0L0L0J5K0NK5L0K5%nk5N%%%J0J0Nj5nJ0J0nl0k0l0k5j0NJ0K5J0J0NJ5K0N%K0K0
8710F0K0%j5k5k0k5k5k0j0NK0J5%k0%K0K5NJ0J0J5J5J0%%k0j5k0k0%%K0L5M0J5j0k5l5m0n
8707a0J0K0%NNNNJ0L5L5NJ5K0L0J5nk5l0k5l0j5k0k0l0NK5nj0j0J0NJ0NNNj0j0j0j0NK5K0
8704F0Nj0j0k5l0k0%J0%%nn%J0J0J0J5n%%j5l0j0%%L0L5K0K0J0K5K5N%k0k5j5k5k5j5NN%%
8701A0N%%NK5J5J0%%nj0J0NK0nj0n%n%%%j0J0%j5k5NK0K0nj5j5nnn%n%j5nJ0J5Nj0j5NJ5J5
8698C5J0J0J0J0N%K0K0%j0k0nnnj0j5j0l0l0j5NJ0NK5K5%j0nj0j0%K5K5J0n%J0J0K0%k0k5
8695E0l5k0J0J0NJ0%nj0l0j5j5n%j0J5K5NK5J0N%%%j0l0l5k5%J5J0J5n%NJ5NJ0%N%NJ5J0n
8692B5%nnJ5K0J0n%Nj0l0l5l5k5NJ5J5K0J5%j5k0J0L5N5L0j0k5j5J5K0K0J5%J0%%j5l5l0k0
8689B0j0%J0L0K0J5%%j0j0%%J5J0NJ5J5%%n%m0n0m0j5L0L5J5%J0NL0K0nk0m0m0k0NJ0J0j5
8686EnJ5Nj0j0J0L0K5Nnj0NK0L0K0Nj5j5j5k0l0m0k0j0%%%nj0j5j0j5j5Nnnj5k0K0J5J5J5
8683g5J5J0J5J5L0L0L0nk5l0%K0L0J0%j5k0l0k0Nj5j0nJ5K5K5K5j0j0NK0K5M0J5%k0k0j5k5
8681E5k5l5k5NK0J5J5NNj0nk0j5%J0M5N0L0J0nj0%j5k0NK0J5k5m0k0j0NNj0J0j0l0nnJ0L5
8678C0j0j0%K0K5J5j0j0j0NJ5J0J0j0N%%%J5j0k5k0j5j5j5k0%K5J5J5J0J0k5k5m0j5%%%K0
8675d0K0K0Nj5j5NK0K5M0J5J0l0j5j5j0N%Nl0k5%K0J0nj5NK0NNNnJ0N%N%NNN%nnJ0J5%N%N
8672H0%%%NJ0nj5j0nJ5nj5k0%K0J5J5j0nJ0J5J0j0%%NN%NN%k0k5%NNj0nk0k5j0J0K5K5K0%
8669I0k0k0j5nnJ5J5K0L0J0Nj0l5l5%J5j0j0j0nnnL0J0j0j0j5N%J5K5Nj0j5NN%N%%n%NJ0N
8666G0j5k0nnL0K5J0k0k0j0nj0nnK0K0K5J0j0n%J5J5%k5nnJ0J5n%j0%%k0n0l0j5%%K0K5L0
8663D0%k5k0k5nj0%J5L5L5J5j0j5j5nj0nj0J0J0NJ0Nj0l0l0j5J0L0K0J0J0NNNNK0%n%j5%K0
8660F0%j0k5j5j5k5nJ5J0J0K0k0j0j0J5Nnj0j5J5J0NK0J0J0J0NJ0j0j5j5k0k0%%J0%j0j5j5
8657d5j5NK0NJ0NJ0L0J0NNj0j0nj0j0nj0j0n%J5J0NNNNN%J5nNN%J0n%j0j0j5j5j0J5K0K0L0
8654G0J0%%k5k0j0j0NNJ5J5j0k5%%K0J5nJ0N%NJ0j5l0l5nJ0nJ5nJ0J0n%J0J5J5nJ0NNJ0%J5
8651A05nnn%nn%nj0j0nj0m0k0N%J0J0NNNK0J5nnnJ0Nn%%%j0nj0nk0Nnj0%K0M0L5K0%j0m5l0
8648B0j0%J5%j5j0j5J0J0J5NK5K0J0nj5j0J0J0L5%j5j5k0%K0j5k0k0J0J0nj0NNJ0M0N5K5n
8645A60k0nj5j5j5j0j0nj0J0NJ0J0%k0k0l0j5%NK5J5J5nnnj0N%nnj5%K5K0NJ0NNnl5l5nJ5
8642B5J5J5J5nj0nn%k0j5J0J5J5j5l0k0%J0N%nj0j0k0k5nK5M0M5L5%j0l0k0k5%%%N%%N%NN
8639EL0K0K5M5J0j0k5l0%K5%k0k0j5%nnn%nnnj5j5NNN%j5j5J0J0J0NJ0NJ0Nn%J0j0nj0%%J0
8636B0j0l0k5k5j5k0J0J0J0J0J5J0J0%K0K5Nj0j0k0%NJ0J0J5k0l5l5nnJ5J0j5k0NJ0J0nl0
8633a00J0NK5K5J5J5J5%Nj5K0J5K0%%nJ0J0nk5k5n%K0K0K0K0K0nj0k0j5n%J0K5J0J0J0j5n
8630A00j0%%k5k5nJ5J5k0j5j5K0M0L0K5Nj0j0k0j5j0j0NNK5J5%k0k5k5j5n%n%n%%j0%k0j5
8627c5k0n%j0k5j5J0L0M5J0NJ0K5J5J0Nn%J5NJ0%nj0J0n%n%nn%nJ5J5j0k0k0N%J0J5J0j0k0
8624D0j5%J0NNj0%%j0n%j0nnnnnnnn%j0j0NJ0J5J5J5K5K5NNJ0J5j5m0m0j5NJ5J5nj5l0k0%
8621e0%N%%nNJ0NNj5j0nj0j0m0k5nJ5J5NNJ5K5K0J5%J0J5K5L0J5J5J5J5J0%j5l5j0N%j0k5
8618C0j0K0NNj0nNn%j0NNj0%%J0K0K0J0J5K0NK5%j0%%J0K5%k5m0k0%%j0l0k0j0nJ0J0nl0l0
8615c0m0k5NJ5K0Nj0nJ5L0L5K0NJ0J5K5J5J5j0m0m5l0nNJ0%J5K0K5J0j0k5k0j0%%NK5K0J0
8612G0%nNj5j5%%k0%j0j0nJ0J5%%J0nj5j0J0K5K0K5%l0m0j5N%K0K0K5J5j0%k0NK5K5J5j5l0
8609G5k5k5k5nK0M5M5M0K0Nk5l5m0nj0j5l5k0k0j5J0J5L5M0M0L0J5%k5k5l0l0j5J0NK5K5L0
8607A05K0N%nk5k0k5l0j5%NNNnNJ5nn%j0l0k5k5J0%%%J5J5L0J0NNl0j5NNL0%k5k5nnj0nj0
8604f0nj0j0J0NJ0NNNJ0NNN%%N%NNj0%nnk5%%Nnj0J5K5K5N%%%Nj5j0j5NNj5j5j0nJ0K0J5j5
8600c0l0j5J5L0L0J0J0NJ0Nj0l0j0%nj5j5n%%K0J5J5nnj0NJ5J5L0J0%j5j0NNj0l5k5J5J0N
8597@nj5j5k0%j0NNNJ5%K0J5K0j0k5nJ5J5J5J5%k0l0j0K0K0Nj0%nJ5J5J5J5J0J0j0j5j5j5
8595C5j0nK0L5L5%nn%%nnj0%k0j5j5j5k0%j5k0l5j5j5J5L0L0K5NJ0J0K0L0NNj0j5k0k0k5n
8592a5J5J5J5J5NNj5j5nJ5NL0J5nl5l5k5k0j0%K5K0J5J5K0J5K0K0J0nj5j5nn%nnnJ0NJ0J0
8589I0Nj5nJ5K5L0Nj5nnk0m0k5l0J5K0J0j0j0j0j5j0nj0J5J0J5%J0N%%j5j5k5k0j0K0K5L0
8586C0K0K0J0j0nj0NK0K5%NNN%N%N%k5k5l0k5j5J5K5K0J0l0j5%J5J5l0k5k0k0%%J5J5L5Nj0
8583C0j0NJ0j0%n%%J5NNNNJ0NJ0NNNj0j5j5j0K0J5J5j5m0m0l0j5nj5J5NK0K0K0K0J0J0L0K5
8580A10%l0m5m5k0%K5K0J0J5nn%N%%J5K0j5j0j0Nn%j5N%j0j0J5J5J5K0K0J0nk5%%K5K0Nj0
8577A10k0k0j5j0j5nJ0K0K0J0J0%J5j5k5l0j5j0l0k5j5n%Nnk0%J0J0%%%Nj0NJ5L0J5%%J5K0
8575C5nj5nn%%%J5K5L0L5M0%j5k5j5k0k0j5j5k0%K0Nj0j5NJ5j5j0J0%J0%Nnj0J5J0J0J0%j5
8572D0nnJ0J5n%nnk5l0k5NK0K5K5K0K5Nj5j5j0nnnJ0J0J0J0%%%%%%%%nk0l5k0J0K5K5J5J0
8569G5%j0j0n%n%j0j0j0nk0nNk0j0NJ5J5NNNJ0%NJ0L0J5%J0J0K0K0%%J5J0J5J0%nk0k5l0m0
8566G0J0J0J5J5j0%n%J5J5Nj0k0m0k0%j5j0j0j0J0J0%%%%j0J0%%%%%%J0J0J0J0J5%J5J0k0
8563H5k0l0j0k0k0j5k0j5l5j5K5M0K0%NK0J5n%j0j5NL0K0%j5k0nj0NJ0%j5k0NL0L5J5J5j0
8560E5nj0nJ0nj5j5nnn%%K0K0Nj5j0j5j5NNK5K0J5J5%nj5nJ5K0J5%j5k5nj0k5l0k0k5j0nK5
8557e0K0J0%K5K0K5K0J0j0nk5j5j5k0k0k0k0k5j0J5J5NK5L0L5K0nk0%K0J5K5NNj0l5l0j5K5
8554B0L5K0j0l0l5k0j0J0J5NJ5J0k0l5l5j5nJ0K5K0M0M0M5L5J0j0%%k0k0k0k5Nk0k0k5l0n
8552e0K0K5J5J0%j5k0nN%Nj5nnN%NNN%NNnk0k0%nj5k5j0J5J5j0j5nJ0N%J5L0J5L0J0L0L0J0
8549H0%%J0j0Nn%Nj5J0nn%n%nJ5J5J0j0m0l0k5%Nj5j0j0j0k0nJ0J0J0J0J0J0J0J5NNj5k0k0
8546c0l0l0j5J5L0K5J5NJ5J0L0K5J5%k5l5k0%%j5j0nJ0J5%Nj5%K5J0k0l0l0nNJ5J0%NJ0K5
8543EJ0N%%%j0NNj0j0%L5K5K0Nj5j5k0k5%K0K0NnnnnNL5L5K0j0j5J0K5J0Nk5k0k5n%Nk0k5
8540D0k5nj0j0k0k5j5J5L0K5J0NNK5L5M0Nj5nj0j0j0k0j5l0l5j5J5K5K5K5j0j5%NN%%j0j0
8537A5J0J0K5J0k0n%%nj0n%n%k0j5%NJ5J5j0l5k5%J5J5NJ0j5j0n%nJ0NNnn%K5J5K5K0K5J0
8534I0Nj0j5nj5Nj0l0j5K0K0j0j0nJ5J0%nj0n%j0nnnnJ0J5n%J0%Nn%j5NK0K5K0j0l0k5k5n
8531b0K5K5J0NNj0%%nnn%nJ5J5nNNJ0Nn%j0k5j0n%j5j0n%k0j5k0N%N%NNJ5J5nn%%J5K0nk0
8527b0j0nJ0L0L0J5%j5k5k5k0nNNJ5K5j0l0l5nJ0J0J0NK0%K5L5L5J5j0j0NNj5j0k0nNL0K0
8525I0K0%%L0K5J0j5nnl0n0m5l0k5nJ5J5J5K0J5J5K0J5J5K0J0K0Nj5k5k0k5k0k0j5j5j5%N
8522@%NnnNK0K0J5%j5k0k0J0J0Nj5j5%J0L0J5K0J0J5Nj5k0j5n%NJ0K5K5j0l0k0j5%%%%j5k5
8519ej5j5j0J0J5K0J0J0NJ0NJ0NJ0N%j0j5j0Nnj0%nJ0J0%NN%nnnj0%nj0Nk0j5N%NNj5j5N%
8516c0J0L0M5K0nnnJ0K0nNN%%%j5l0k5m5l5j0NJ0k0j5J0K5%j0j5NK0J5J0n%J0K0K0%l5l0k0
8513f5%%k0%%%K5J5%nNL0L5K0K0%k0nj0%J0%NNNN%nk5j0J0J5nk0k0j0NJ5J5J5j0NNK5K5NJ0
8510A00j0k5l0j0%%N%%N%%j5%nk0j5l0j0K5%%N%J0NNNJ5J5L0J0k5k0k0j0j0j5NJ0J5J5j5j5
8507b0%K0K5K5%j5l0k5%NJ0J5K5K0j0n%%k0j5j5NM5M5K5%j5j5j5%J0J0j0nj0nk0%nnnj0%K0
8504C0J5J5nk0j0j5%j0nj5j0j5%k0k0%M0M0K0N%%NK0%n%J5K5K5J5J5J0nk0l0k5k0j0j5k0k0
8501b0j5k5%j0K0J0K5L5%l0k0k0NK5Nnk0j5nnn%K0M0L0K5Nj0nj5J5%k0%j5%J0J5NNj0J0j0
8498B5J0%N%%J0%nJ0NNnnJ0N%%j5k5j5k0N%j5j0k0nL5L0K5J0J0J0NJ0nnJ5J0J0j0k0j5j5k0
8495C0%%J0n%nnnJ5%j0j0J0Nnn%NnnNJ5J5j0%J0K5M5M5K5j5j0l0l0l0j0%nnj0nk0k5NK0J5
8492C5K0NNj0l0l0j0NM0M0Nj0j0j0J0Nnnj5%J0J0%nNNJ0NNK5K5K0J5j5k5l0k5l0k0l0j0NJ5
8489@J0J0Nnk0nj0nK0K5N0L5Nl0l0l5j5J5L0Nk0m0m0j0j0N%J0J0K5J0nJ0NK0J0J0NNK5J0j5
8486G5k0nJ0NNM0L5K0j5k5l0k5k5nJ0%k5j5%%K5K5L0K0J0l0o5n0l0%K0K5K0J0N%J5K5K5J0
8483A00j0j5k0n%j0nj5j5N%j0j5j0NnJ0J0J5J5%J0J0j5j5N%j0j5%j0J5nnNN%%NN%%N%%%%J0
8480B5J5j5k0l5j5K5J0Nj5%K5L0Nnj0K0L0J5%k5j5k5k0j0j5j0j0j0j0nj0j0J5K0K0J0NJ0J5
8477A0nk0j5%n%j5k0nJ5J5%j5J0J0J0J5n%N%J0N%J0N%J0J0nNNJ5Nk0l5k0j5nJ0J5L0Nj5j5
8474eK5J5K0%%N%N%N%j0k5k5j0NK5K5J0j0nnJ5j0j5j0J5J0NJ0NK0K0%%nj0J5J0Nj0n%%j5k5
8471G0l0%nk5k0nK0K5K5K5K5N%Nj5k5k5J0nj0m0k5j0J0NNNj5j5%K0K0L5K5K5K0nj5l5l5k0
8468@J0NJ0J0NJ5J0J0J5NK5%nnnj0j5l0j0K5Nnk5k5nj0k0%J5J0j5j5k5NJ0NJ5K0J5K0Nj0l0
8465Ek5nJ5NJ0l0j0J0L0L5L0K0nj5nnk0k0k5k5k0k0J0K0K0J0j0k5j5K0L5L5K0NJ0%NK0nNJ5
8462A05%K0J0J5J0k5m0k5nNK0J5K0j0J0J0j0j0j0j0%j5j5%j0j0j0j0nj0j5%%NJ0NK0J5nn%
8460D0J0j0k0k5nNnJ0nj0J0J0K0%k0n%K5L0K0J0NnnNk0k5J0%j0k0k5nK0L0J0j0%NNj0k0k0
8457@nj5k0%NNj5l0j5j0j0J0%nj0NK5M0L5L5J5K0L0Nnk5k0j0j0j0NJ0k0k0NJ5J0j0%%K5%n
8454C0nn%Nj5%j0n%NN%k0l5j0J0J5K0nnj0nJ0%NK5K5K5K0%l0m5m5k5%K5L0J0nNNN%NNj0nJ5
8450A0J0%j0j5NNj0j5N%n%%J5%j0nk5k0k0k0K5M5M5K5K0%j0k5n%n%%%NNj0j0J0J0NJ5nj0J0
8447C5K0n%k5k5nK0L0K5K0J0K0N%k5m5m0l5j5%K5K5N%%%%j0j5k5%J5K5J5K0K5J0k5k5j0%J0
8444C0j0%L0L0l0m5m0j5%J5J5J0J5%%n%%k5k0nL0J0%j5j0j0J0NNN%k5N%K0K0%nJ5J5J0k0k0
8441eNK5L0n%k0l5m0j5NK5J0j0l5j0NL0L5M0K0K0J0j5j5k0j0n%k0j5nK0K0Nn%NJ0J5%j0k0
8439B0%J5J5K0K0L0J0j0j5j5j5j0j0nj0m0j5nJ5K0K0K0K5n%k0k0%%%N%%J5nk5j5K5L5L0N%
8436A05j5l5l0k5nJ5M0M0K0%j5j5j0nj5j0n%%NK5J5nNJ0Nj0j0NK5Nj5nk5NNNJ5%nj0j0j5J0
8433F5N%nnn%n%%k5%%J0Nj5%nj0j0nJ5J5J5J5J5j0nl0k5k0%J5K0nj0%K0nn%nN%j0J0NNJ5L0
8429F5K5J5J0n%k0j5j0nnk0j5j0J0J0nk0NNJ0n%nn%n%nJ0J5J5%j0l5l0j5NJ0NJ0J5%nK0L0
8426D0L5J5nk0k5j5%J5J0J5J0j0l0k0k0%%K0K0NNK0%NJ0NJ0NNNJ0nn%nNJ0j0j0k5nNNJ0J0
8423A00k0j5%nNK5K0%l0l0l0k0j0j0J5J5J5J5%%NNj0J0J0j0%j0%nj0nNj0k0%Nk0j0nnnnJ5
8420c5K5j0%%J5J5NNj5j0%%n%J5J5L0L5K0%k5l0l0N%%nj0nnl0nn%j0j0j0j0n%J5J5J0%NJ0
8417c0K5M0M0K5J5K0k0j5j0j5j0j0nJ5j5m0l0j5j0J0L0L0J0NK0%nnj0J0n%J0NJ0NJ0N%J5J5
8414A20J5%k0l0l0l0l0NJ0J0J5%J5K0%j5NK0%nnJ0J0N%NNj0j5j5j0k0j5l5nJ0J0K0J0K0%j5
8412C5k0j5J0nn%NNL0J0J5%%nnj5j5nk5j0n%%NJ0%NJ0nj0j0%nj0nJ5L0L0K5J0j0l0m0j0NJ0
8408@J5N%Nk0j5%J0J5j0j0J0J0J5j0m0m0j0K0K0K0J0J5j5j5%J5K0K0J0Nj0nj5k0J0J0J5nj0
8406B5J0%j5m0%N%NNj0k5j0J0j0j0%K0Nj5j0J5J0j0NN%NnNNNNK5K0K0J5J5L0J0j0nJ5j0j5
8403I5j0N%J5nk5k5l5j5%NN%j5j5j5j5%J5L0N0M5K0J0j0l0k5j5J0K0K0Nj5j5j5NK0K0K0Nj0
8400A10l0k5j5%K5K5J0nm5o0n0l5k0k0J5M0O0N5L5%%nj5j5l5l0l0j5k0J5J0j5NNNNk0k0j0
8397a15J0K0K5NNJ5L5L5J5NJ0%%n%n%%%k5n%j5k0k0j5J0J5J5K0%K0J5J5J5%k5nj0j5j0j5j0
8394a0J0j5nNnnn%J0NJ0N%j5j5%j5k0nnNK5K5L0K5K5J0j5k0nNNnj0NK0J5K0nj5j0j0%%nJ0
8391E0j0k0k5k5nj0j5j5%K5L0K5K0K0Nj5k0nK0K0NJ5n%j5%nl0l0l5j5Nk0NNJ5%K0M0M0Nk5
8388B5k5J0J0J0%%%j5%%%%j5J0%Nk0j5%J5K5%nk5k5j0%L0J5nj5j5K0J5J0J0K0M0J0j0k5nn
8385D5%J5nk0k5j0J0%j5k5n%NJ5J5J0J0%NK0K0K5K5J5%k0k0j5j5j0j0nj0n%J5J5K5K5J0j5
8383I5k5%%Nn%k0j5k0k0%%J0J5nnj5NJ0NK5nl5l0n%j0j5j5NJ0J5j0j0NJ0L5J5n%%K5K0%j0
8379C0j0j5j0j0j5j0j0j0j0J0J5J5K0j0j5nJ0J5K0L0L5Nk5m0l0nJ0K5K5%NJ5J5J0N%nJ5J5
8377A10K5%j0k5l0m5m0j5nJ5L0L5L5K0J0J5J0N%k0N%%%nj0j0Nj0N%k0j5k0NJ5%%j0j5j0j5
8374A5nJ0K0K0N%k5k0k5nK0J5L0J5%j5nj0J0J0J0J0NNnk0l0%%%N%J0l0n5k0K0K0L0nj5k0N
8371b0NJ0j0%K0NJ0nnk0m5m5k5N%K5K5K5J0Nj5nk5j0J0K5%NJ0NN%k0nj0J0K5L5J5n%J0J0j0
8368C0j0k0j5k0k5j0NNJ0K0K5M5K5%NNNnJ5J5J5%k0%J5nk0k0k0nK0K5K0j0o0n5k5K0M0M0J0
8365G0n%N%k0l0k0k0nnnj0nK0K5J5k0%nJ5J0%J5%nJ5Nj5k0k0J0L0L0K0K0%j0l0k0%J5nj5j0
8362B0%Nn%J0J0%NN%NNj5j0nn%n%K0NJ0J0NJ0NNj5j5Nj0nj0n%%J0NL5J0nnk0nNNnnnnNJ0N
8359G0%j5j5l0l0k5k5j5k0nJ5K0n%J5NJ0J0L0L5J0j0nk0k0nJ0M0M0M0Nl0k5k5j0J5J5J5Nn
8356F5Nj5l0l0j5J0NNj5nnJ0J5%J0j0n%%NNnnJ5L0K5%%%nk0l0l0k5k5k0j5J5J5K5M0K5K5J5
8353E5J0K5%k5l0j0Nnk0j0j0j5j0nnj5j0j0J5K0K5K5K5%J0NL0L0L0J5nj0j0k5%J0Nn%nnnk0
8350G0j0j0j5k0j0j0K5K5Nj5k0NK0K5K0Nj0j5k0k0j5l5k5NJ5L5K0J5n%%J5K0K0J5k0n0m0j5
8347b0J5K0L5K5L0Nj5j5NJ0Nj5j5nK5K0K5%Nk5k5j0%j5j5k5k5k0j5l5NNNNNJ0NNNN%nj0j5
8344d5j5nJ5K0K5Nnj0J5K5K5j0nNJ0J5NNj0%%%J5J0J5%j5j0j5k0nj0j5j5j5n%nnn%nnn%J0
8341d0J5NN%J0j0nJ5J0J5J0nnnnj0%nnnnl0l5k0J5L5L5M0L5J0k5k0k5%k5k0%NL0L5J0%K0K0
8338G0L0L5L0Nk0l0m0nn%nnnj0j5NN%%j5k0nnk0%K0K5NNNK0K5Nn%j0%l0k5j0L0L0nj5j0%N
8335D0NN%%j0J0NJ0%j5%%K0K0K0K5Nk0j5k5%nnnj0l0j5%J0J0n%%%J5K0J5K0Nj0l0l0j0j0j0
8332@j0j0j5j0j5K0K0%%%NJ5K0J5j0%%K5Nnnk5k5k5k5nL0M5M0J0j5m0m0%L5K5J0k0j5k0j5
8329c0J0L0L0J0j5j5J5J5Nj0n%%%j5m0j0j0j0j0j5j0k0%K0N0N0N0K0%k5k0n%n%NJ0K5K5Nk5
8326H0l0k5J0NnJ5J5K5%k0j0j0K0K0J5J5%k0l0j0J0J0j0nk0%%%N%Nnj0J0J5J5j5l0j0J5J0
8324E0j0k0k0J5J0J0nj0j5%%Nk0l0l0J0L0K5K5K5K5%j5j5N%nJ0J0K0J0n%j5Nnnj0%nj0N%N
8321E0%%%N%%N%NN%NNj0nJ5M0M0K0%j5l5l5j5NK0J5N%k0j5l0k5k0k5k0k0j0J0K5K5K5J0NJ0
8317E0%k0l0k0j5J5L0L0J5n%nJ5J0n%%%j0n%N%k0n%n%n%%%k0%K0J5K5N%%j5%NJ0NNNj5m0m0
8314a5l5j5J5NNj5J0J5K5K5J0J5J0J5K0K0%k0J0NK0%k5k5k0Nj0nl5j5j5%j0nJ5nj0j5NJ0J0
8311b5L0L0K0J5j5l5l5m0nL0M0J5J5J0Nj5j0j0j0%%J0J0NJ0NJ0NNj0l5l5m0k0%K0J5J0J0N
8309a0Nj0j5K5K0L0J5nnNNJ5K0j5j0j5nk0k0k0J5J0J0J5J5K5K5NNj0j0j5j0%k0k5%J0%nJ0
8306D0J0NJ0j0j0l0j0%nj0%K0K5K5L0j0k5k0N%NN%%NNN%J5J5K0nj5j5l5l5k5NNNK5N5N0K5
8303A55j5l0j5%%%k0l5k0%J5J5%j0j5J0K5J0nk5m5l0nJ5K0K0K0Nnj0j0j0NJ0NNNNJ5nj5k5
8300A0j5j0nj0k0k5j0J5J0K5K0J5%%%%nj0%n%nk5l0nL0K5%l0k0%J5L0K5J0K0J0J0J5%%nj0
8297D0nnJ5L0Nj5j0J0NJ0j0%%J0J0j5j0%J5K5Nj0l0l0l0k5k0k5j0J0K0NNj0j0J0J0%%k0%J5
8294c5K0n%%nJ0J0Nj5nJ5J5J0%k0nj0j0j0nK0M0L5K5Nj5j5j5j5l0k5k0%J0J0nnJ0J0%N%K5
8291A0K5%N%K0K0J5J0j0n%%NJ0%%k0k0NNNl0l5k0%K5J5K0J5J0J5J0Nj5k5l0j5J5J0nN%%k5
8288B5k5nK5K0%k0j5k0j5J0M0L5K5%j0j0k0nK5K5K5K5J5j0j5l5k5k0J0K5L0J0%%K0%k0j5j0
8285I5%j5%J0J0nl0j5%nJ0Nk0j5NM0M0nj5k5j0j5j5nJ0K5J0nk5k5nNK5J0J0K5K0J5nj5l5l5
8283B5j5j0nnnnnj0%J5J0J5J5%K0K5%%%nn%nNj5%%n%nnNj0%N%%%%%nL0J5J5j0%n%nj0j5j0
8279B5j0J0L0J5K0j0j0nj0%K0NJ0%nk0j5nK0NNn%Nj0j0nl0k5j0NJ5J5N%J0%J5Nnn%N%NJ0L0
8276I5K0j0l5l5k0k0%N%%NN%NK0K0K5K0L0L0K0Nj0j5j0k0l0l0j5J0nJ5%NJ5%%J5nj5j0j0J0
8273H0nj5j5nn%K0n%%nN%%Nk0NJ0J0nnJ5L0L5K0J0k0k0k5j0J0%%l0k5k0k0J0J0NJ0J0N%m0
8270A0m0k0j5NJ0L0NJ0J0J0j0nnj0J5L5L5J5k0j5j0%NNJ5%j0%nk5k0k5N%J0NK5M0Nj5nj5%
8267C5%j0n%%J5J0nJ5J5nj5j0%NJ0j0k0%NNj0j5k5n%J0L0L0NJ0K5K0%k0m0m0j5nNj5%L0L5
8264D5L5J0nj0j0NK5J0j5m0j5j0nj5j0j5K0J5J5n%%L0L5K0J0j5k5m5m0m0k0%K0M0M0L5K5N
8261A00k0m0l0j0J0J5NNNK5K5J0J0J5j0j0k5k0nJ5%J0j0l5l5j5K5K0nn%j0j5j0NNNJ0j5j5
8259b0N%J5K0%J5NNnnj0nj0j0nj0NNj0%l0J0J0n%%J0J0J5J5J5k0j5j5%J0J0J0j5k5j0K5K5
8256A5NJ0J0K0%nnj0j0k0j5%N%K0K5K5J0J0K0K5%j5j0n%%nk5j0j0j5K0j0j0nj0NNK0K0K5L0
8253A30n%j5j0j0j5j5j0j0j5k0J0J0J0j0nJ0J0J0J5J0J5k5k0j0k5m0nK0J5%n%%NM0M0M0J5
8250A35n%k0l0l0j0j5J5J5J0J5%N%Nk0j5j5k0N%%Nnj0J0J0%k0nK0J0Nj0j0nnNJ5Nnn%K0Nn
8247E0%k5nJ0K5J0Nnj0%J0%Nk5k5j0j0j5j0nJ5K5L0%k0k0k0k5j0nL0N0N0L5J0N%J0j0j5m0
8244F5%J5K0j0m0m0j5j0k0%K0J5K0%J0J0J0J0J0J0j5j5nk5j0j5j0j0k0%NK5J5J0Nj5nj0J0
8241eK5L5J5nk5j0j0NJ0J5NJ5J0J5J0Nj5m0l5l0j0j5NK0K5K0%NJ0nj0nj0%K0K5%l0l0n%J0
8239A0J0K5K5J0j0%%%j5k0k5j5j0nk0j0j0J0L0J5J5J5K0K0K0K0K0j5j5j0j5%%nk5k0nJ5N5
8236H5L5%j0n%k0m0n5n0j5NJ0J5L5L0Nj5j5nJ0J5J0Nj5j5j5nj0J0NJ5K0K0%nk5k5n%K0J0j5
8233ej5%n%j0j0J0K0L5L0j0k5j5j5j5l5k0NL0L0K0K5J0NM0M0J5j0j5j5N%nnk0k0j5NK5J0%
8230G5j5l5l0m0nj0J5%K5K0K5J0N%%k0k0NNK0K0K0%k0k0k0k0j0j0nj0k5k0nnJ5J0L0K5L5L5
8228E0K0K0J5j0j5j5j5k0nj0%nnk0j5J5J5nk0k5%nnn%NJ5K5j0j0NL0L0J5j5m0n%%K0NN%k5
8225a5J0J0n%k0k0nJ5J0j0j5j5j0nNK0K5K5L0K5K5%%j5K5K0K5J5%NJ0nk5l0l5j0nJ5K5K0J0
8222A25k0k0k0j5k0j0j0j0j5J0K5K0NNK0K5K5J5nN%j0nk5l0j5k0k0k5l0j0n%J5J5K5K5K0K5
8219F5J5J0k0j5j0NJ5J5nnk0k5k5k0k0k0k0nK0K0J0NJ0NJ0J5J5%nj0n%nJ5L5L0J5J0Nj5k5
8216G0k5k5j0nJ0L5L0K5Nj0j0k5k0k0k0k0k5k0k5J0NJ5nJ0J0NNJ0J0NJ0NJ0J5%j0j0j5j0N
8214eNNNK5K5J0j5l0l5k0k0k0%J5J0J5J0nnJ5M0L0J5J5j5k5k5j5J0J5%NK5L0J5j0k0k5%k0
8211C0j5j5j5NNNNNNNNNNNJ0j0J5J0%j5%j0nj0nk0%K5L5L0K5nk0j5nNK0J5J0nnj5%j5l0l5
8208A5k0j5K0L0J5j0k5j0J0L0J5K5J0Nnj0%nk0l0k5j5J5J5NJ0%NN%%j5j5nnn%J5K0K5M0M0
8205A35nk5k0j5j5k0l5j5K5L5N0N0K0%k5k0k5n0l5j5NK0L0K0J0nnK0%j5k5k0nnNJ5%NNJ5%
8202F5%J5nnnj0%%j5J0j5k0J0L5M0nj5%j0nnnnJ5L0N5J5j5k5l0%Nnk5k0nN%nj0nn%K5K0%%
8199G0k0k5l0k5k0j0j0%k5k5%J5J5L5L5L0%j5m0nj0J0L0Nj0j0J0J5%nK0J5J5%%NJ0%j5l5j5
8196a5%L0L5L0J5k0m0k0j5J0NNNNNJ0NJ0j0nj5%j0nNk0j5k0%K0J5J5L5L0%m5n5m0J0N0O0O0
8193A20K0j5j0j5Nj0n%J0nk0k0l0n%%J5L0L0J5Nl5m0m5k0nK0J5%%%%j0j0J0k5n%j0nJ0J0L0
8190@K5K5J5K0K0j5%Nk0k0k0NJ0j0j5NN%%nnK5K5K0K5%%nk5m0j5K5K0K5j5j0j5NJ0j5j0j0
8187D5NnnNNJ0nJ0N%J0j5j5j0j5l0k5j0J0M0M5M0J5k0k0j5k0NL0L0J0j5j5j5j0l5j5nnj5j5
8185c5k5j0J0K0J0J5J5J0K5NNNj0j0k0nNJ0k5l0j0J0L0L0J5J5%%j0j0%j0j0j5K0K0k0n0l0
8182f0NJ0nj5NJ5J0%%NNK0Nj0nn%NJ5%%NL5J0J0NNJ5J5%%%nJ5J5Nj0j5j5j0nnnk0NJ0J0K0
8179I0N%k0nk5l5m0k0NK0K0NJ0NNL0N%%NNj5k5j5k5N%J0J5%j5k0j5J0K5%l0l5m0k5%L0L0N
8176f5k0nK0K0K0nj5l0n%K5J0J0L5N0L0L0Nl0j0J0L0J5j0l0m5m0m5k5k5k5NK5L0L0K5L0K5
8173E0J0j5l5l0nJ5J5J0NNJ0J5%NJ0NNj0j0j0j0l0l0j0J5J5NNk0%%%K5J5L0K0j0NJ0J5L5L5
8170A65M0J5j0l0l0m0l0j5j0NNnnj0nK5Nnj0nJ0J0n%%%k0nj5j5K0J0J5NNJ0J0J0J0Nnl0l0
8167D5k5j0j0j0j0j5nJ0J5%k0nNNJ0J0J5K0J0j0j5j5j5%%K0K5J0nk5k0j5%nJ5M0K0K0NN%N
8164G5nnNJ0J5J0NK0J0nnnk0k0m0j0nj0%%%nk0k0NJ5L5L5Nj5k0j0nnk5k0j5%J5J5J5J5J0n
8161B0j0J0J5J5j5j0nJ5NNNNnJ0j0j0j0j0nnj0nj0j0K0K0Nj0%K0J0J5%J0nnj0j0k5k5k0k0
8159e5nJ5J5%nnj5j5j0nK0K0J0J0J0K5L0L0M0K5Nj5nj0J0j5j0%nnnnn%j5NNN%J0J5J5%%j5
8156I5N%%Nj0%n%nnnk0k5%J5K5K0nnj0J5K0K0J0NJ0L0J5K5%%J0Nm0n5o0k5%nNNnl5m0j0J0
8152b0J5J0J0nj0k0j0J5J5K0%k0m0l0j5J0NNNj0L0M0K0Nk0j5j5J0L5K0nj0j0J0J5%nj5j5%
8150EL0L5K5j0l0k5NK5K5J0n%%K0K0J0k0m0j0K0J5k0k0j0NJ0j0N%j0J0NnJ5%J0NNNNNj5j5
8147H5l0l5l0l0j0j0l0k5%L0M5M0K5K5N%j5j5j0J0J5J5Nj5nnNK5K0Nm5m0l5j5NNK5L0J0nn
8144B0J5J0J0%nN%j5j5nnnj0J5J0nnN%N%J5n%NJ5J0Nj5j5j5n%NJ0NNJ0J5J0J5J0j0l0k5l0
8141A0NNNk0k0N%K5K5J5%k0k0%nJ5K5M5L0J5j5%%%%n%k0k0j5j5j5NL5L5L0%nk0k5nnJ0NNn
8138I5J5J0k5k5k0N%nm0m5k5%j0%K0K0K5L0K5J0j0j0j0j0j5j0NnnJ5L5J5nj0j5j5j0%K0M0
8135F0M0J5%NJ0K0K0J0nj5j0NNk0l0m0m0l0NL0K5Nj0j5k0k5k5%n%N%Nn%n%J5J5J5J5j0j0j0
8132ej0nj0%j0j5%K5M0L0L0K5K5J0J5N%%j5k0l5l0k0nJ0J0%n%J0Nj5j0nJ0Nj5j5%J0Nnn%%
8129A5Nk5j5j5J0K5K5J0%j0%J0NJ0j0nj0nN%J5J0%k5k0J0J5K5K5J5%j5j5%nj5k5k5j5J5K5
8126B0J5Nj5%%J5K0J5Nj5m5n0k0J0K0J0%J0%J0J5NJ5j5%NJ5K0J0nj5k0n%J0nj0j0nJ0J0n%
8123C0nnNK0NN%nN%NN%j5j5%J0j0j5j5J0J0nj0%N%%N%J5j0k5m5n0k5J5L5K5K5J5j5j0NK0K5
8120B0L0J5J5j0j0j0j5Nnnn%j0NnJ0L5L5L0L5K0j0k0k5nnNK0K0Nk0k0%%Nj0j5k0J0J0NJ0n
8117A15k0k5l0%J5K5M0L0nk5l0l5l5k5NJ0J5nnn%J0J5K0%J0j5k0k5j5NNJ0%j5k0m0k5k5J0
8114a05K0L0K5K0K0N%k0k5k0nJ0J0J5J0N%%L0L5Nj5j5k5%NK5J0nj0j5j0j5%J5K0K0NNj0nJ0
8112E5nnJ0K0J5J5nl0m0k0nNJ0J0L0L0J5j5j5j0j5nJ0K0K0L0J0j0l0l0j0K5K0J0J5J5J0K5
8109A75j5k5k5nj0J0NJ0Nj0j0l0l0l0j5J0L0K5nj0j0J0NK5M5L5Nl0m5l5nj0%J5J5J0J0%k0
8106G0l0l0n%j5j5NK0K0K5K0Nnj5j0NJ0K0K0K5Nj5j5k5k5k5j0J5L0K0J5N%nk0j0%%j0j0NN
8103E0Nl0l5l5j5%K0J0n%NJ0J0J0L0L0L5J0l0m0m0%K5L5K5%k5n0l5nK5M5L5K0Nnj0NJ0%nj0
8101H0%L5K5J0j0j5j5nj5k0k5k0j0K5M0N0K0k5m5l5j5NJ5L0J5%j5%j0n%K0K0J0K0nNl0l5l0
8098D0l0j5j5K0M0N0L5K0Nj0j5m0l5j0k0Nj5J0%nnNJ0j5J5n%%j0j0J0J0%%%%J5K0j5nl0k0
8095a5j5NJ5K0K0J0K0%nnj5j0J0NJ0Nj5l0k0nNNk0k5k0J0M5M0J5%l5k0j5nNJ5K0Nk5l5m0j5
8092a05J5K0L5M5K5J5K0K0K0j0l0j5nK0K0L0J5J5J5J0k5m0k0NJ5J0J0J0J0j5j5k0m5k0nJ5
8090D5J0J0j0K5L0K0Nj0nnNj5k5n%Nk5k0j0%J0j0k5j5j5j5J0L5K5J0k0n%N%NK5J0j5n%N%k0
8087B0k5%j0J0L0K5J5j0nJ5L5J0K0nj0j0%nJ0j0m5m5l0k0%K0M0K0J0j0J0K5K5N%%NNk0k5j5
8084E5%Nj5l0j5nJ5K5K0L5J5%j0k0%%k0j5%%K0nj0J0J5%nj5Nnj0Nj0j0%J0L0L0J0J5nj5l5
8081F5k5nNJ5J0%%k5j0J0%K5%%N%%j5nj0NNj5j5nnJ0L0L0J0%j5j5N%j5j5j5j0J0NNN%J5%N
8078E5J0%%J0j0J0n%%J0nj0j5l0k0J0NK0K0%k0j0J5J5J5j5j5j5j5J5L0L0J0nj0j0j0j0j0n
8075C5j0nNN%%N%%j0n%k0j5j5j5J5J0NJ0J0K0NNK0nJ5N%NNNNj0nj0j0l0l0nK0K0Nj0nNJ0N
8072D0Nj0j5j0j0%%k0j5k0nNJ0%j0Nj0%J0J5K5NJ5J0NJ5n%NNnNNNJ5J0J0J5NJ0J0J0nj5j0
8069A10%J0j5j5j0j5j5j0j5j0j5j0nJ0J0K5K0K0J0nk5k5%J0Nnk0k0nJ0K0K0NJ0J5%J0nN%j0
8066G0nNJ0J0k5j0%J0%j0j5k5k5NNK5K0J5L0K0nj5k5%nn%nk0%J0%n%nnj0J0L0L5J5nk0nNn
8063G5k5m0k0NJ0NNNN%J5NN%nn%NJ0%k0k0k0%K0J5J5j5l5j5%K0K0J5J0Nj0j5NJ0L0K5J0%%
8060A05k0%n%nnk0Nnnn%nnNj0NNJ0k0l5k0J0L0L0J0nk5k5NK0J5J5N%j5J0NNNj0N%nnJ5Nj5
8056E5m5m0l5j5K0L0L0J5nJ0%Nj5%N%K0N%nnJ5J5%j5NNJ5NNJ0j0l0l0k0J0J0NJ0L0K0K5%J0
8053A20j0j0k5k5j5%J0J0J5K0nk0j5j5N%nj0nj0%nJ5J5J5J5Nj5NJ0j5j0k5nN%N%%%NK0Nk0
8050C5%%NJ0%j0J0%%j5j0nj0j0nj0NN%%J5j0NNnnj5%nj0nnJ0J0J5NJ0J5J0N%%Nk0j5nNNk0
8047eN%j5nj0%%nK0K5K0J5J5J0K0j0nnnj5j5%nN%k0j5k5k0%J5K5K5L5J5nnnj0nj0nj0J0J0
8044C5nl5l0k0%%K0K0J5K5K0K0J5K5j0k5j5j5J0NJ0J0%k0nj0j0l0l5nJ0J5J5J5K0NJ5J0J5
8041H0J0%K0J5j5j0j5nj0%n%n%%j0j0NJ0n%j0Nn%n%N%NN%N%%NNj5j5nnn%j0%j0%j5j5nJ5J5
8038eJ0J5J5K0K5NNnnk5k0l5j5nnnnJ0J5N%NNNNK0K0K5K5N%j5j0j0J5%k5nj0j0nj0j0j0j0
8035ej0j0NNJ5nNJ0NN%Nj0NK0J5j5j0J5L0L5J5j5j0j0j5j5j5j0j5NNnJ0K0K5K0K0nnk0k5j5
8032E0j0j5nj5j0%L0M0K5NJ0n%k0k0k5l5k0%NK0J5J0K0K0L0J0j5j0j5j5nj0NJ0j5nj5K0J5
8029E5%nl0j0j0%K0NJ5J0J5j0nJ5L0K5%l0l0l5j0N%L0N%NNJ0J0N%l5m5m5m0nJ5M5M5L0J0j0
8026E5j5n%N%J5J0Nj0j0j0nj5k0j0j5J0L5K0Nk0NJ0K5L0J5j0nj5j5j0J0M0J5j5n0m5k5NK0
8023A0J0j0l0l0j0J0J0K0J5N%NL0M0M0L0J0%NNk0l5m0j5j5%NJ5j0j0nNJ0j0j5%J0Nnj0j5%
8021A0%J5J0J0J0J0L0L0%%k0nnn%%nk5l5k5nK5K5J5NK0J5J5NJ0J0J0J5J0j5j5j5j5j0j5j0
8018H0j0l5j5%K5L0%j0l0l0j0NL0J0nj0j5%%NNNJ0Nj0nk5j0K0j0n%k5%n%Nn%nnJ5K0K0%NN
8015B0K0K0n%k0m0j0j5nnk0NJ0L0NNN%NNNNJ0J5Nj0nJ5N%J5J0J0j5j0%Nj5n%j0%J0J5K0K5
8011A10%J0j0m0l0%K0K0%j5k5k5k0k0nK5M5M0K0j0k0k0j0nNj5k0k5k0%%J0%j0n%%J0nJ0M5
8009A5L5J5Nk0k5l0j0nJ5NNNJ0K0K5J5%j5j0J5L0K5J5J0nN%j5k0k0j5j0nk0k0k5nK5L0NnN
8006E5%j5l0l5j5J0J5J5K0K0M5K5%j5j5j0j5j0J0J5K0%k0j0nNJ0J0%j0l0k5j5nJ5J0NNK0M0
8003I0K0nk5k0j5k0j5k0j0%J5J5%j5k0%n%%k0J5K5M5M0L5K0Nj5j5k5%NN%%j5N%n%nJ0J0NJ0
8000A05NJ0J0Nk5k0k0%Nj5k0k0j0NK5M5M0J0j5l0l5j5nJ5K0K5J5%k0k0%%K5M0J5j0k0l0k0
7997G0%n%J0J5K0%J5J0J5j0j0j0j5j0j5j5nk5j0j5J0%%J0N%N%Nj5j0%N%j5j5%%nnk5j0NJ0
7994c5J0J5NK0K5K0J0N%%%%n%J0j0%%%%n%%nNN%j5l0j0J0J0J5j0j5j5j0nj5NL5M5L0nk5k5
7991D0NNJ0J0nk0nJ5%Nn%K0K0NNNJ0Nj5j5%nj0nj0N%nNK5Nnnk5%j0j5j0j0j5j0j5%j0nj0n
7988e0j0nK0K5J5%j5j5k0k0k5k0j5NJ0J0K0L5M0N5M0K0%nk5k0k5k5%K5J5L5K5K5j5l5k0J0
7985F5L0L0J0%j0l0k0k0k5j0%J5J5K0J0J5j0nl0k5j5NnnK0M0M0J5j5l5l0k0%J5J5%N%nJ5J5
7982H0K0K5J5j5l0l0j5NK0J0J0J5nj5%NJ0%k0k0k5n%nk5k5%NJ0J0L0M0L5J0k0l0k0j5j0j5
7980A0NK0L0Nn%j5j0k5NK0K5j0j5%j5nNJ5nj5j5NK0j0j5j5nj0k0k5%nNJ0L5L5M5K5J0Nnj0
7977H0k0k5m5k5nK5M0M0K0Nj0nK0K5Nk0k0j0n%J0J5L0K5J5%j5n0m5l5k5%%K5J5J5J5%nn%J5
7974G0J0J0k5j0J5L5L5M5J5j5l0l0m5k5j5j5j5j5j0n%J5K5J0j0j0K5L5L5%j0J0nnNj5j5NL0
7971A05K0J0l0j5NJ5K0L0Nk0k5j0J5n%j5l5k0k5J0J5NJ5J0NNk0l5l5l0l5nK0%NNNL5L5K0J0
7969F5j5j5j0n%J5J5%j0j0J0J5j0nj0j0nj0j0j0j0j0%%%%%%%%%nNK0K5%%nn%%%n%Nnk5j0K0
7965b0%Nj0%%j5%J5K5J0%J0%%j5j5%n%J0K5J5%NJ0%j5k5m5m5l5j5J5K0%%K5L0L0J0%j0n%J5
7962@J5J0nj0j0j5J0K0L5Nnj0K0L5L0K0nk0l0k5nJ0K0K5J0J0Nj5j5n%k0l0k0NK0J0nj5j5j5
7959B0%Nj5k5k0NJ5J0J5K5Nnl0k0j5j5%j5j0L0K5M0J5%nNK0K5K5nk0l0j5%J5J5K0L0J0k0j5
7957I5n%k5n5m0nL0K5J0J0n%NNNj5k5k0k0k0j0NK5M5N0N0L5Nj5nj5l5k5k0j5j0l0l0j5J5M0
7954eM0J5j5j0J5nnn%k0k0l5l5l5k0K0L5K5L0%%J5J5J0j5%j0J5J5J5J5n%k0%J5K0J0j5j5k0
7951A5k0k5j0K0NJ0NJ0K0K0J5j0j5j0NK0nnnnJ5%j0nj5k0%K5K0K0Nj5J0J5J5J0nj0j0j0L0
7948A00Nk5k0j5%Nj5j5j0%n%NJ5K5K0K5%Nj0j0J5K5J0J0nnl0l0l5j5%K0K0N%NJ0n%nj0k5k5
7945A0nJ5J5NJ0Nk0k0k5nL5M5K0nj0%K0K5N%k0l0n0l0j0K0K0N%j0nNNNJ0nnJ5J0J5nNNJ0j0
7942G0k0j5l0k5j0nNJ0J5J5%NJ0J0j0l0j0NJ0J5J5J0K5K5J5%j0%j5j5k0k0j0NJ5J0N%K0K0
7939I0J0nnnnj0NK0J5%j5l0m0n%NJ5%j0nJ0L0M0J5%k0k0k5%J5%k0k5j0J5J5j5j0j5NJ0N%J0
7936C5NJ5J5%J0J0nj0nn%Nnk0l0l0j5j0J0NnK0J0J0J5J5K0K0J5nNJ0%%j0J0J0nk0k0j5NJ0
7933G0%l5j5nJ0K5J5NNNJ5K5Nj0j5N%NNj0N%nk5k5l5l5l0k5nJ0J0J0%%l0l0j5J5L5K0%%J0
7930d0J0J0L0L0K0n%J0J0k0k0l0%nJ0J5L0L5L5%m5m0m0k0k5k0J0J5L5M0M5K0Nnnn%J0J0J5
7928A25%j5j0Nj0%%J0J5j0nnnJ0%Nj5k0k5j0j0k0j0nj0nnnnnnj5%K0K0K0J5J0j0j5j0K0L5
7925D5L5J5nk5j0Nnnj5%j0nJ0J0%%j5%J5J0K0K0j5j0J5J5J0j0k5k0k0k0%J5L0J0j5j0K0L5
7922I5N5L0nl5l5j5j0j0j5j5j5l5k5nN%j5k0%nL0M5L0J0n%j5%%J5j0j0%%%%%%N%NJ5%j5j0
7919A5j5nJ5%%nk5j5j5k0j5J0L0J5K0K0J5K5J0J0nk0l5l0j5j0nK0J5J5K0K0Nj5k0nn%NJ5J5
7916C5J5k0%nJ5J5Nj5k0k5J0K0K5L5NJ0k5k0j0j5nJ5NNnJ5NJ0%NNk5m0k0J0J0J5J0L5L0j0
7913A05l5j5%K5J5J5j0j0J5j5j0j0K0J5k5n5n0j0J5J5K0J0J5NNK0K5%Nj0j0nJ5J5nj0j0j0
7911G0%nj0J0%j0j5n%J0J5K0K0%k0l5l5l0k5j0j0J0J0J0J5J5J0J5J5J5J5nK0J5%J0NJ0J0k0
7908A10j5l0j0k0j5k5j5NJ0K5%%%J5J5J5j0j5j5%nNk0nnNNk0k0J0J0J0J5%j0NJ0NJ0n%n%j0
7905A0%nnJ5K5J5nNK0J5NJ0Nj0j0j5N%j0J5J0nk5j0J0%%j0j0J0J0%n%nK0K0J5K0J0j0l0l0
7902G0j5j0NNNNj5j0l0n%nnk5j5J5J0L0K0K0J5nk5k5nn%nnnnj0J5J5K0J5J0J5K5Nnnj0nnj0
7899E0nj0J0J0%j5nj0%J5L0K5J0J5j5j5k5n%Nj0J0%%%N%%nk5%nNj5l0l5m5k0NK5L0L5K0J5
7896B5L0J0j0l5j5Nnnj5NK0J5j5l0j0NNj5K0M0M0J5j0l0l0j0NK0J5J5nnnn%%nnj5j5%K5J0
7893C0nj5j0K0J5Nnj5%J5K0K5K5NNk0k0k0j5%J5K0nl0m5l0NK5K5M5J5k5k0k5k5k5NNK5N%%
7890@%%n%nj0Nnj0J5J5%nNJ0NN%Nnk5k0n%NN%%%J0n%NNN%J0%NNNnJ5N%nJ5J0nj0N%nj0Nnn
7886C0J0j5nNnn%nJ0L0J5J5J5J5J5J5J0j5j5m0l0j0nj0j5j5nk5j0j0%k0j5nK5L0K5J0%%nn
7884a5%nNK5N0K0j5j0%J5NK0K5Nk0k0nJ5%%j5k0j5j5j0J5NNj0l5j5k0J0J0%j5nj0nj0nK0K5
7881b0K0K5K5J5%k0k0j5%K5K0%j0k0k5%%NL0J5K0L0J0%nj5%j5k0j5j5nn%K0K5L0NJ0K0J5%
7878A40k0k0%Nk5k5j5nnnJ0J5nnnJ0J0J5J0nnnj0k0m5k5%L5K0J5%nJ5%%N%J5J0nnNJ0J5%j0
7875H5l0k5j5nJ0nNJ0j0nJ0K5K5J5%Nnk0k0NL0J0nl5%K5K5%k0k5k5j5k0j0j0j0J5J0%NJ0J5
7872B5%k5nj0J0j5k5j5J0J5%j0j0nj5j0K5M0L0J0NNNj0j5k0k0l0j0NNJ5J5nnK5K5J0j0j5j5
7869b0%j0NK0L5L5L5K0J0J0%%j5j0j0j5j5j0N%J5J0nl0j0j0%%%j5nj0J5J5J0J5J5J5J5J0%
7866A20k5k0%j5j5j0j5J5J5NK0K5K0J5%j0nNn%j0%nnnn%j0%nnnnnnnnnnn%J0Nnj0nL0K0K0
7863I0NNnk5k0nK0J5J0NnJ0K0K0n%j0l0nj0nj0nnj5j5NNj5k0j5%K5J5L0J5j0j0j0j0l0j0N
7860eNJ0J5K5%j5j5k0J0%%j0nnj0J5L5K0K0Nj0%%NL0L5J5Nl0m0m5j0j0nnK0L5L0L5J5k0j5
7857A10j5%J5J5nj0j0j0j5j5k0j5j5nJ5J5K0%j5nnnnj0nN%J0k0nj0J0NJ0J0j0j0k0%NJ0J5
7854A0K0J0nj5%K0K0K0%k5k0j5j0%NNj0j5Nn%j5NJ0J5%K5NJ0%K0K0Nj0j0j0J5%%%%N%j5J5
7851H5J5j5nj0J0J0j5j5J0J0J0J5%Nj0J0J5J5nnj0j5j0nj0j0N%N%j0n%K5%%%NJ0J5nnnnNj0
7848I5n%%nk0k5%J0K0nk5k0J0L0J0k5m5nK0M0M0K0J5K0NNj0l0nn%nk5k5nJ0L0J5j0j0j0NK0
7845A00J5%k0nNJ0j0nj0J0NNNNNNNj5j5k0j5j5j5k5j0NJ0J0nk0NJ5J0%j5j5j0J0K5L5K5L0
7842A10J5K0j0j0l0j5k0j0j0n%NJ0nk5l5l5k5nL0L5L0L5Nnj0J0%nn%J5nnk0nNJ0j5j0j0%J0
7839A0%k0j0NK0%k0j0k0%%J0NJ0J0J0J0J5J0J0n%J0j5nk5nK5N0M5K0J0j0j5NJ0J5n%j5l0j5
7836I0NL0Nk5k5J0N%nk5nnJ5J5k0nNNK5Nj5j5NN%NnK0J5%j0nNL5L5L5K0%l5l0l0l5k0k0n%
7833E5j5j5j0j5J0J0j0j0nNJ0j0J0J0NJ0nJ5J0%J0NK0%l5l5l0j0j0l0k5nJ5J5K5J5L0L0L0
7831G0L5NJ5j0k5k0k0%nnk0k0%n%J5J5K0J5J0j0l0l0k0j0%%K0K0NN%NJ5%j0K0N%j0j0NJ0j0
7828D0nk5k0k0j5nJ5K0K5%n%nJ0j0%NJ5J0J0J0J5J0J5J0nn%nj5j5%%L5J0N%J5J5J0J5k0l5
7825A05l5j5NL0Nnk0l5k0%j5j0m0k0%%NNNNj0J0J5NJ5J0J0J0K5nN%N%k0%NNJ0J5j0k5NNN%
7822D0j5j5J0K0K5%j0j5nJ0%NNJ5j0nJ0NJ0J5n%K0J5j5j5%NNj5j0%k5k0j5NJ5K0L0J5j0n%
7819I0j5j5j5N%j0j5j0J0J5%j5k0%nJ0j0nj0NNj5NJ0NJ0%j0J5NK0%j5%J5J0%j0J0K0J0J0N
7816I5NNNNNj0k0j0J0J5%k0k5k0nj0j5j5J0J5L0L0%l0k5nJ5J5Nnj0NNL0J0J0Nj0j5nK0K0N
7813A20k0k0NnNnk0k0k0%J5%nj0k0%J5L5K0J0nnj0nk0l0k0J5L5J5NnJ0J0nj5NNJ0%%%NNJ0
7810I0N%k5%NN%j0n%NJ0J0NJ0NJ5%k0m5m0k5j5N%Nnk0l5l0l0%K5M0L5L5J5j0j5j0nj0nNJ5
7807a5J5J5J0NN%%nn%n%n%%k0k0k5j0%nNJ0J5J5L0J0NJ5j0nJ0J5K5J0j0nl0j5n%J0nk5k0j0
7803c0J5K0L5L0K5J0j5NNnnj0%nnJ0K0Nj5NJ0J5n%n%%j5j0%Nj0k5l0l5NK0K0Nj0j0NNj0l5
7800a5l0n%N%NL0K0Nl0%K5J5nJ5N%J0NJ0J5%j0J0J5J0nnnj0nn%%k0J0L5J0J0J0J5%j5k0k5
7797H0j5%J5Nk0m5l0nJ0L0J5J0N%%k0j5j0j0nj0NN%J0K5NNnJ0J0J0Nj0j0J5K5Nj5l0l0j5j0
7794ek5%%J0NJ0NN%J0K0N%k5k0NJ0J0j0J5%%J5nnJ5NNJ0N%J5L0M0L5J5K0nj0l0m5n0l0nNJ5
7791G0J0J0NJ0Nnk5k0j0j0nj0k0%J0Nj5j0%NK0%k0k0j5J5%nj0NJ0J5J5J0J5k0k5k5k5k5%K0
7788f5K0%nj0NJ0K5K0J0J0NJ5%j5%%%%J5J5%k0k5j5NL5K5J0j0j0l5l5k5j0n%L0L0J0J5%K5
7786E0NJ0j0j0l5l5m5l0K0J5K0J5L0K5K5nk5k0k5k5%K0K5%j5k0K5K5K0Nnnj5%K0K0L0nn%n
7783F5j0j5j5k5k0Nnj5%K0K5J5J5J5j5nj5NNnnj0n%%%%%%%%J0NJ0N%nnK5N0K0j0nk0k5l5j5
7780A0NNJ0NK0J5L0K5K5J0nk0k5k0%j0k0k5%j0k5k0k0NK0K5K5nNNL0L5nk0%k5nnj0j0j0j5
7777@J0K5nnj0J0J0J0Nj0k0k5%nj5j5j0J0K0K0K0K0J5nj5j5j0NJ5L5L0K0K0%j0j5j5l0k5j5
7774B5nK0K5J0N%%%%%J0j0J0j0NNnN%k0l5m0j5J0NK5K5K5L0nj5k0l5m0l5k0j5J0L5J5n%nN
7771c0L0J0K0%nnj0J5J5nk0j0K0K5j0m0m0j0J0J5K0NJ0%K5K0J0NN%NJ5J0nl0k5l5k0j0J5K0
7768A5K0nk5nL5L5L0K5J0J0j0j5k0n%j5j0nnL0K5J0J0%J0J5nj5j0n%J0j5k5k0nnj5j5k5j0
7765@J0K0K5Nj0j5j5j0%L5L0N%N%%j5l0l0j5N%n%j0J0K5N0M0K5%N%%j0l0k0k0l5l0k5k0j0
7762f0n%NJ5K0K0%j0k5k0j0NK0Nn%K0K0J0j0NK5K0nnNL5J5j5j5k0%K0J0nnk0k0j5%K0J0nj5
7759A5j5nj0nnn%J0K5L0K5J0j5j5m0k5j0j0k5j5NK0K0K5%K0J0NNnj0j0j5K5M0L0%nnNj0%J5
7757H0J0%l0k5j0J0K0J0J0J5%Nnj0j0k5k0NK0M0L0J0j0l0k0j5j5J0J5J0K0%j0j0nnNNJ5L0
7754A20J0k5m0l5l0j5NK5L0Nj0j0%k0l0l0k0J5K5M0L0%l0l0%%J0K0K0%j0J0K0J5%J5J0Nk5
7751G0j5n%j5k0j5%nJ5J0%NJ0%J5J5J5K0K5M0K0k5m5n0l5k0j0j0%nnj0nj5j0K0nj0l0nJ0%
7748h0%k0nNNK0J5J5nNK0K0N%j5nj0j5j5j5NK5%%nJ5J5%%nK0J0n%nNK0J0n%J0J5J5nnj5l0
7745A0k0l5l0%K0K5K0J0j0k0nj0J5J0%%nNK0%j0nN%J0nN%%NNj5j0%J5J0j0k0j0J0J0K0L0J5
7742E5%nl0k5nJ0K5J5K5K0j0nnj0nj0nnn%J5J5nj0NK0Nj5j5k0k0j5n%J5n%%%%NJ0k5m5l0J5
7739h0M5M0K5K5J0J0k0k0nK5K5%j5l5k5J0L5M0J5j5k0k0j5%J0J0%j5nj0%J5K5L0J5%k0k0j5
7736E5NN%%N%%NNj0nk0k5%K0J5%J0Nj0l0m5l0k0k0j5K0M5M0M0K0N%%%NNj0%k0N%%j5j5nk5
7733em5m5k5NJ5J5%%nj0j0j0j0K0K5L0J0J0K5L0J5J5%%k0k0k0k0%%j5k5%K0nnj5NNK0N0Q0
7730H5N0K0k0l5k0j5%%J5J5n%k0%J5J0j5J0Nj0K0J5K0J0l0l0j5j5nj0k5m0l0NL5M0L5J5J0
7728I0J0Nj5k0k0j5j0j5j0j5j0j0j5j0nnK0J5J5j0j5%K0K5K5J5J0J0J0M0K5j5l0m0j0L0K5
7725I5K5%j5j5j0nJ0J0%nj5Nj0n%nnJ5%%K0J5Nj0k0j0K0J0K0Nnk0k5nk0j5j5NM0L0J5J0K0
7722A40N%n%%j5j5nJ5%j5j5%%%n%nnnnJ5nk5k0k0%Nk0n%NK5NJ5Nj5J0NNNNNNNN%NNj0j0j5
7719E5j5l5k0J5K0K0J5K5M5K0%nj0j0l0k5m5l5%J5J0NNK0K0j5j5k0k5%NJ0j5%J5J0j0%J0%
7716A0Nj0j0nj0J5M0L0K5%N%%nj0k0k0j5k5nN%J0NNK0J5M0J5%%K5M5L0Nj0l0l5m0k5j0j5k0
7713C0k0j5%nnJ5K5L0J0j0j5%%J5J5J5J5J5k5k5%j0%%n%Nnj0J0NNj0j0%n%%NNnJ0NK0%j0j5
7710E0j5l0k0%J5J5%NN%nj0j0NJ5J5NNj5J0NNNj0k5k0nJ5L0L0K0nk0k0nj5j0j0j0k0k0%K5
7707b0J5Nj0k5j5j0J0J5Nj0j0N%%J5K0L0NnNJ0Nn%NJ0n%j0j0J0NNj0j0%K0J0nk0l0%K0J0N
7704C5%%%N%NN%%J5K5K0J5%%%j5j5j5j0k0k5NK0%j0k0k0n%NJ5nj5l0j0%nj0nj0j0nj0nj0n
7701a20J0J0J0J0N%NK0K5K0%j5nJ0J5K0K0K0J0K0%Nj0l5l0j5Nj5j0k5k5nJ0K5J5j0k0j0j0
7698g0J0L5K5K0j0m0m5j5NK5%%nNNJ0J5K0K5J5K5J5%j5k0m0m5l5j5J0NNJ0nj0J5J5K0K0K0
7695EK0J0j0j5j5j0nNj5j5j0K0L5K0Nn%j0nj0j0Nj5j5N%K5J0J0J5J5J5J0nJ0N%N%NNl0l0l5
7692ek0j0J0N%j5%NJ0J0J0nj0j5j0j0j0j5%L5L0L0K5nnj0j0nl0j5%NJ0J5M0K5nj5NL5L0J0
7689A20j0k5l0l0k0L0K5L0J5j0l0k5%%%nj0%k0%%NK5J5j0NNJ5j5j5%NNj0j5J0N%J5J0J0%%
7686G0j0j5N%Nnj5j0J0NJ0Nk5NJ5J5Nnj5j5j5j0j0J0J0J0N%J0J0J0N%k0nj0j0nj0nk0j5j0
7683d0NNj5j5j0NK5K5K0L0L0J5J0%nJ5K0nnNNJ5%l0l5l5nn%%K5J5K0Nj5k0k0nnNN%j0%nJ0
7680C0Nj0j0k0j5J0J5J0J0%%K0K0%%j5Nnnnnnn%nN%NK5J5K0J0J5J0j5l0l0k5nj0j0nn%J5L5
7677D0M0J5J0J5J0nnnnnk5j5j0k0j0j0j5l0l0N%K0J5J5K0nJ0K0K0K0%j5j5j0N%n%n%%NK5K5
7674I0Nk0k5k5k5j5k0%%j0j0J0L0J5K5%J0j0J5K5J5J5nj0J5J5K0j0j0j0Nnnnj0%j0nnnnnn
7671D0Nj0j0j5K5L5K0Nn%J0J0j5k5n%nnn%nnj5j5nJ5J5K0j0j0%J5J5%j0j5J0NNK0K5%j5l5
7668E5l5k0nNK0K0L0K0%N%k5l0NL5L0K0J5n%l0j5nnn%j5j0k5l0l0nJ0J0J5J0L0L5K0%J0J5
7665A20j0nj5l5l0k5%%NNK5K0%n%%%N%%nj0J5J0%NnNnnnnnnNj5j5j5%N%%K0K0J0J0K5K5J0
7662A25j5j5k5N%%%n%%n%nk0k0k0n%j5j0J5J5K0J0J0J0J0k0k0k0k0nnJ0K0L5K0j5l0j5J0J5
7659B0J0%%N%NL0K0J5J5J5%j0k0k5k5k0j0j0NNJ5J5%k0l5j0NJ0J0J0K5L0Nj5%%%n%%%%%%%
7656F5%%Nnj0%nNNnj5l0j0J0j5j0nj5j0j5k0j0NK0K0K0K0j0%nnJ0J5J5J0j0j0k0%j0J0K5L0
7653D0J5j5nJ0J0n%%Nk0j0nJ5L0K5J5j0k5k5j0nk5j5j0nJ5J5N0L5K5J0nj0nj5j0nj5k0nN%
7650D0NNK0K0J5K0J5j0m0l5j0NJ5L0K5j0j5k0%%%%j0j0%J0J5%nj5j5%NJ0n%n%%%n%n%%%NN
7647E0%NJ5J5J0j5%%J0J5K0%J0j5nnj0%%k0k0%M0K0%j5j0%j5l0l5j5nJ0J0K0J5J5%n%n%%%
7644E5n%N%%%%%N%%J0nnn%J5J0NnJ5K0J5%nJ0K0J0nk5m0l0j5NJ0Nj0j5NJ0J0J0J0j0nj0NN
7641G5Nj0j5%nNj5j5J0%nNK0L5%%%%nj0j0j5j5%j0K0J5nk0l5j0J0L5K0J0J0j0k5l0k0n%L0
7638A5N0L5nnnnj0nJ0J0J0J5Nj0l0nJ0K5J0J0j5k0%%j0l0j5j5nnNK5J5nj5%K0K5K0%k0k5j5
7635D0j0nJ5K0%%nJ0NJ5nj0j5k5j0J5J5K0K5%%k0k0j5J0J5J5J0%j0j5k5%%NJ0J0N%j0j0J0
7632F0K5J0nk0m5l0k5nJ5J5J0K5J0NNj0n%%k0m0k5J0M0M0K5K5Nj5j5k0l0j0NL5L0J0nk5k5
7629C0nJ0j5l0k5j0L0L5J5K0%nnj0j0nk5m0m5k5J0K0N0L0K0nnnnJ0J5J5J0j0j0NK0K0nnnJ5
7626G0M0K5nl0l0j5J0%%n%N%J0nk0j5%%j0j0j5nNNnJ5J5J5n%j0j0nJ5K0%%k5k0NNNNnj5J0
7623A5N%nJ0L0J0j0nj0J0n%k0k0J5NJ0j5%%k0k0NK0NJ0NJ0J5%J5J0NK0J0J0%j5l0l5l0%J5
7620B5J0%nn%j0j0%J5K0%%j5k5k5%K5L5L0J5J5L5K0Nj0k0k0l5j5J0NJ0J0j0j0k5m5m5l0nJ0
7617g0L5L0J5j0%K5K5K5J5J5j5j5k0j5j0J0J5L0L0J0J0j5%nk0k5k0k0J0J0L0L0%j5k5k0j0
7615D0j0%J5N%K0K5j5m5l5k0nnJ0K0L5L0J0nnJ5NNj5j0NNnn%nj5j0k5j0J0j5k0k0j0J0J0J5
7612b0Nj5%K5K5K0J5%nJ5J0j0m5m5j5K5J0NJ5J0J0NJ0J0K0K0%Nk0k0j5k0J5J5J5J5J5%j5l5
7609E5k0j5k5k0k5nJ5L0L5Nj0nn%J0K0K5%nnNk0j5%J0j0j5j5J5L0L5J5%nk0k5j5j0nk0j0J0
7606a0L0M5J5%j5j5k5%J0NJ0N%j5nj0J5J0K0M0K5%j5j0j0j0k0k0k0k0%%%%NNNJ0J5J5Nnnn
7603E5n%j0%j5%nJ0J0nnnJ0J0NNNN%%j5k5l0j0j5k0NK5K0NN%%N%NJ0nk5nN%nnnn%NJ0%k0j0
7600c5NK5J0j5k0j5J0%j5nnK0L5M0L0J0J5K5Nnk0l5m0k0%%N%N%nJ5N%%J0N%nJ5N%j0%%j0k5
7597A0j5%K0K0K0K5K5NJ0j0l5n0m5k5NK0K5L0K0K0K0K0j0l5l5k5NJ0J0K0J0j0%%nj5j0nj5
7594Ej0j0nj0j5%NK0NJ5nj0NNJ5%j0%%K0J0%nj5k0%J0NN%J5K5J5J0J0J0%%n%%%nnnj5k0nN
7591D0j0j0k5j5N%j5Nj0%j0%nNJ5J0nnJ0J5J5nnJ0NNNk0k0k5k0nn%%K5M0N5N0J0nJ5%nj5k0
7588H0%j0k0j0nj5%%j0j0%nnn%%nk5j5%J5K0NJ0J0K0J0NK0J5J0nnNNNNNNj0k0%n%j0J0Nj0
7584F0j0k5%J0%N%%J0nJ0J0%k5k0j0%J0j0k5k5NNJ0NNNN%J0j5j0Nnn%j0J0NJ0J0nK0K0%nJ5
7581E0L0L0K5Nnk0m5l5l5j5n%J0j0N%NL0%NJ0%N%k5n%J5J0J0j0j5j5j0K5K0K5K5%N%%j0j5
7578G0k5nnnn%%nj5NN%j5k0Nj5j5J0NJ5nj0NNN%NNN%J0%J0%J5L5L0J5j0j0nj0k0j5NK0J0N
7575H5%k0j5j0%K5j5j5N%J0j5%%%%%%k0k0J5J0J5k0j5J0J0NNJ0J5J5J0j0n%nn%J5nk5m0l5
7572c5l0j0%K0J0k0l0j0nnJ5N0O5L5Nnj0J0NJ0%j5J0J0K0%j5l5l0j5%J5K0K0M5K0N%j5j5j0
7569H0j5j5j5j5j5j5k0nJ0K5K5M0J5j5l0l5j5j0nJ0L0J5j0j5j5n%j5N%J0j5j0k5%NNJ5M0K0
7566A5K5J0j0j5j5NNj0J5J0J0Nj5NNNNJ5J0J0k0k0k0l5j5J5L5M0M0%l0k5nJ0NL0K5K0%j0l0
7563A00j5j5%K0%%%nN%J5j0l0l5%n%J5K5K0N%%%j0J5%%k0k0nk5j5k0k5j0J0J0nnj0J5%NJ0
7560a5J0J0J0K0K0J0j0nj0Nk0j5k0%%NNnJ5%NJ0%J0J0J0J0NJ0J0NJ5nj0j0n%nnj0l0l0j0K0
7557A0K5NJ0nn%n%j0nnn%nn%%n%j0j0NL0K5J0j0j0nj0j0nj0j0j0j0J5K0L0NK0K0J5J5n%j5
7554G5l0l5j5%%NJ0J5K0K0K5K0nm0m0k0k0nj0J0J0J0J0nn%K0%nJ0J5J0j5k5%J0K0K5j0j5N
7552D5%%N%Nnk0k0%nj0j5NJ0NJ0%nJ5J5%%j0j0nj0%NJ5J0L0J0k5m5k0J0L0J0NN%J5K0J5J5
7548A05J0J5nj5j5k5l0k0J5M5L0K5J5J5J0%j0j5j5%j0j5j0k0j0nnNj5j5j0J0N%J5J5K5Nk0
7546H0j5j5l5l5k0NNL0M5L0K0%NNj0k5j5%%J0nnj5%J0Nj0l0nNNj0l0j0J5K5%j0n%K5K5%j0
7543C5nNK0J5J0J5%l5k0j0J0J5J0%k5n%J0%k5NJ0Nj0NK0%j5k5l0j5%%J5J5K0L0K5L0J0N%j5
7540A05k0j0nJ5K5NnJ0%j5j5m0k5j0J0J5K5J0J5%nl0k5l5k0J0L5L0J5j0l0m0n0nK5J0N%J5
7537a5J5nNj0NK5NnnJ0K0Nj0%J0%N%%j5j5%nNnk5j5%J5L0%NnJ0K0J5nNK0K0K0j0k5j0NJ5%
7534A05j5j0nj0k0k0nk5k5n%j0j0L0L5K0%J0J0%k5k5l0nNK5L0L0%j5nj0K0K0j5j0j0j0J5K5
7531F0Nj5k5j0J0%%n%n%J0J0%K0J0N%J5K0K0j0l0nJ5%%n%j0l0k0%%k0nJ5%%J5J5Nj5j5nNN
7528C0j0nnj0K5K5J0NJ5J5J5J5K5%k5k5nJ5nk0k0k5%nk5k5nj0nn%K0K0K5Nl0m5k5NNJ5J5M5
7525A5O5M0Nk5l0k0nJ5J5n%%n%%%%NJ0K0nm0m5k5%J0J5%K5J0J5K0J0k5m0j5j0J0J5J0J5k0
7522C0k0j5j5j0K5K5K0N%nl0j0j5%NJ0K0K0%nl0k0j5nJ5K0K0L0J5%Nn%j0nK0K0j0l0m5j0%
7519e%K5nl0l0l0j0n%n%k0k0J5L0M0L5J5J0M0M0N5M0K0J5k0n0o0n0j0J0Nj0%%%nNNNNnJ0N
7516F0Nj0nk5k5k0J0L0M5K0N%%L0K5n%k0%j5j5k5k5nnn%j0NNJ0%k0N%N%%%J0j0%%%%N%%%N
7513C5NJ0%j0j5J0K5M5K5J5%j0j0j5j0J0N%k0%NN%k0%NNj5j0nJ0N%j5j5k5nNNj0j0K0K0K0
7510G0J0%nN%NNJ0J0Nj0k5l0nj0j5k0k0j5j0%J5J5NNNJ0j5NJ5J0NNJ0nnj0nj0k5k5nJ5K0K5
7507A5Nj5NK5J0J0nj0nj0j0j0j0nj0J5%%j0j5%J5L0J5j0nJ0J0K0%k0j5k0k0%J5K0K5%J0N%
7504E5%J5J5nj0j5J0NK0Nk0j5j5j5nk5l0l0j0NJ5J0J5J0J5K0J5J5Nn%%%%%nJ0n%%%k0J0J0
7501E0Nnj0J0J5J5%k5%NNJ0NJ0j0%nnnl0j5%j0j0j0J0J5j5nnK0%k5m5k5J0J5J5NNK0nJ0J0
7498@NNJ0NK5L0K5K5nj5j0j0nnj5j5NJ5k0k5l0j0nJ5L0L0K5J0N%nj0J0J5j5k0nj0nl0m0k0
7495d0n%NN%K0L0J0%%%n%nK0Nj5j0k5nNNNL0L5L0K5nk0j5j0J0nn%K0K0%k0k5l5k0j0j0%J5
7492EJ5J5j0k5l5l5k5nK0K5L5L0M0L5K5J5nj0nn%%J0nj0J5J0j0nnnnj0J5nk0l0j5nj0nk5j5
7489c5j5J0NJ0J0l0nJ5L0L5L5K5Nnnj0j0k5m0n0n0j5K0K5L0K5N%nnJ5NJ5N%j5j0nn%n%%NK5
7486A0M0K0nj0j5NJ0J5%%%N%N%%%%J5j0n%k0k0m0k0%%NJ0Nk0j0j5K0J5N%%Nnj0J0J0K0%J0
7483C5j5NJ0J5%l0l5k0nJ0J0J0J0K5K0K0K0nnk5k5nnNj0j0nnnJ0J5j0nj0nnK0K0K0k0m5k0
7480e0j0J5J0K5K0K5K0j0j0k0nJ5K5K0K0%K0K0K5J5nj5l0m0o0m0k0NK5K5J0J5K5L0J0k5m0
7478D0k5%K0K0J5nj0k0j0J0K0K5L0J5K5J5%k5m0m5l0%j5j0J5K5K5Nn%j0nj0j0nnj0j0n%K5
7475B0M5N5L0%k0j0j0nj5j5j0j5j5j5%nj5j5%%j5j5NK0N%J0N%J0L0K5J0Nj0k5k0j0j5J0Nn
7472A0nnnNJ0NNj0%J0K0%%NN%NJ0%%J0N%N%N%Nnj5l5m0k5%J5L0K5L5K0nk5l5l5%nK0J5J0j0
7469C0%K0J5J0nk0j5%J0J0%%%%j5nNNNj0k0k0nj0nj0nNK5M0K0K5NNnnj0J5nnn%j5j0j5j0n
7465A5k0j0j0nnJ5J5nnNNJ0j0j5j5%K0M0M0M0K0%N%%k0l5l5k0N%J5K5J5K0j0j5k0m0l5l0k0
7462g0NK0L0M0J5%%j0j0k0j5k0J5K5L0K0NNNNk5m5m5n5j0L0K5K0K5K5L5L0J0%k5k0k0l5l0
7460c5k5J0Nn%%%N%Nj0j0J0N%j0nJ0K0L0K0Nj5l0j5%J5K0J5nNK0K5Nj5Nn%j5%nnJ0J0J0J0
7457F5NJ0J0J0J0J5nj0%J0J0%k0k5j5%K0K0J0K5Nk0k0k0%K0L0K5nl0l5j5j5j0%%%j5j5NJ0
7454D0J0j5k0j5%J0n%n%%j5%K0K0J0%NNJ0J0J5J0k5m5l0%J0M5L5K0Nj0n%j5nJ0J5%j0nJ0K0
7451A10J5J0nk5k0j5l0l0nK0%k0k0%J5NnnJ0L0J0Nj5j0nNL0K0K0%j5m0k5J0J0nk0k5%NL0M0
7448F0M5L0Nj5l0nN%J0nNNj5j5%%k5j5k0%nj5k5m0k0j0NK0J5K5K0nj0J0J0J0J5NJ5NJ5Nj0
7445E5l5m5k0K5K0%NK0L5K5Nn%nK0J5K0J0Nk0l0k5j0j0k0k5%nJ5K0%J0%NNj5nnJ5J5j0k0k5
7442A0%J5J5nk5nJ5K5J0j5l0nn%K0J5J5NJ0%K5J0J0%%j0l0nj0nnnJ5J0j0k5NJ5J5%%%%%%%
7439F5Nnj0n%k0Nj0nJ0J5n%j5%J5J0NJ0%k0N%N%J0J0J5J0%K0NJ0NJ0Nj5nJ0N%nn%k0j5j0%
7436I5%%%%J0J0nnJ0K5K0L5J0%k5j5j0Nj5k0l5l5%J5J0J5J5J5j5n0n0nj0%nnnj0j0NNJ5J0
7433eJ5J0l5l0j5j0NK5L5L0j0l5m0m0k0k5NM0L5M0L0J5J0nj0j5n%j0%NNJ5%J0J0NJ0j5k0k5
7430a5nJ5J5J5J5J5%j0j0j0J0j0%J5K0n%j5k0%nK5L0J0J0j0nj0l0k0%K0L5J5J5n%j5j0J0N
7427H5nnnnj0j0k5l0j5j5nk0k0J0L5L5K0K5J0%j0j0K0K0J5J0Nj0k0k0%nNj0k0k0%%J0j5%%
7424e%%n%n%%%n%nnnnJ5%j0nnK5L0M5K5K0K0K0%j5j5N%%j5k0J0Nj5j0l0nnK0J5nJ0J0%nK0
7421I5J5%%n%Nj0n%J0j0k0k0nj0j0j0NJ0NJ0K0K0nj0J5L0J0k5k5k5k0k5k5j5%K0K0K0N%%n
7418C0n%j5j5nJ0Nk0%n%j0j0N%%%Nn%NJ0j5j0J0NL0%j5j5nj0nj0nj0nnj0j0K0M0L5J5n%j0
7415a0nk0%%%%K5J0k0nnK0K0M0M0K0K5Nj5l0l0k5nK5M5L5J5l5l5k0j5j5j5nnJ0NJ0NJ5J5K0
7412I0k0j5j5J5L0M0K5j0l0j0NJ5L0Nj5j5j5%k0j0J0j0nj0J5J0j0j0nJ5%j0nj0J0%%nnJ5K0
7409I0J0J0%%J0NJ0N%%J0J0%%k5m0l0m0nJ5L0N%Nk0k0k5j5%NL0L5L0J0NK0K0J5J5nj5j0l5
7406A15l0k5k5j5k0J5J5K0NNNNNJ0L0L0J0j0j0j0j0%%j0k5j0j5%nNj5k0%NJ0j0NJ0J5n%j0
7403D0%nnNj0%%j5%K5L5O0K5j0j0k5k0nnJ0j0l0l0k0j5j5k0J0K5J5J5nnk0k0nJ0J0J0J0J0
7401A0K5L0%%J5L5K5nk5l0j5k0j0J0J5nk0k0k0%%%j0j0NJ0M0L5M0K5nn%%Nj0j0NNN%j5%%%
7398A05%%nk0k0k5l0j0J0K5N%nJ0J0NJ0j0nj0nm0l0j0K0M0K5nl5%J5K0K0%%%k0k5nNNJ0L0
7395E5L5J0n%j5j5j5j5J5N0L0J0%j5j0j5NK0J5nj5j0%Nnnj5j5NNK5K5J0nnk5k0k0N%N%%%N
7392H5N%%Nnk5nJ0K0j0k0k0nK0%j5l0m0j5nL0M0L5J5Nnnj5%J0Nj5k5nNK5NJ5J0J0%l5m0k0
7389eNK0J5NJ0nnJ0NnnnJ0K0NJ5J5Nj0l0l0j0K0M5K5%k0k5k0nj5j0nk5j0j5%J5L0J0nk0m0
7386d0k0%K5L5L5N%%j0j0%NJ5L0K5K5Nj5j5j5j5N%K0L0K0%j5k0%%%j0k5k0%Nj0nj5j5NJ0J0
7383C5nj0nJ0J5nj5k0nNk0k0n%J5J5NNJ5J5J0J5nnJ5J5L0K5Nk5l0nn%K5L0K5J0nnnnJ5J0k0
7380A40j5j0J0J5K0NJ0%Nnj0j5l0k0k0j0nj5m0k0nL0K5J5%k5l0nNJ0J5K0K5%n%%NNnnNNj0
7377F5j5m0nK0nNNNK0nnJ5J5Nj5j5j0n%j5j0%%J0nNJ0Nj0nj0K0K0K0K5j0j0l5j5nj0%j5l0
7374c5j5j0J0K0L0Nk5m0k5j5j5j5NK5M5O5M5%%%%%%%Nj0n%K0NNn%%J0K5K0k0l5k5j0NnNK0
7371F0NNNNj0nj0j0j0j0nj0%%NK5%NNN%%J5n%%%J5j0j0J5NJ5nNnj0j0nNJ0%j5j0j0nnJ0J0
7367E5J5%l0l0k5nK5L0L0K0N%%nnnn%nj0NNj0Nj0nN%N%nk5j0J0J5Nj5nnk5k5NK0L5J5K5K5
7364I5K0n%K0L0K5Nl0n5n5n0l0%K5L0nl5l5nnJ0J5J0J0%nnn%NN%J5K5K5J0J0Nnj5j5nNN%n
7361C5Nj0j0j0%J5NN%NJ0nNNJ5J0%j0K0J5%%k5nN%j0nj0nNK0J0J0nk0l0l0NK5K5NK0J5K5J0
7358A40k0j5%N%%j5k0j0j0nj0nJ5J5nk5k5k5k5j0J0K0J5K0M5L5K5Nk0l5l5j0K5L0J5Nj0J5
7355A05L0J5l0n0m5j5J0J5L0NnN%%k0m0m0k0J5L5L0J0nJ0L5J5J5K0K0%j5k0k0nNJ5K0Nj0j0
7352A15k0k0nk0j0%j0k0k5j0N%j0nL0M0L5K5Nnk5l0l0k5l5k0NJ0J0J5J5J5J5L0K0%k5k0k0
7350@n%M0N0L5%j0J0%nj0l0j5k0J0K0K5J0%nn%n%nn%%nnnj0NJ0n%L0K5nl5l0j0%J5L0K5J5
7347A25j5k5l0k5j0%%L5L5L5%l5m5k5%L5L5L5Nnk0k5%j0J0%N%L0K5%k5k5j0j5%%J0J0NN%J0
7344A05j0n%j0j0j5%%J0Nnj0J0N%%nJ5J5K0Nj5l5l5k5nK0L0M0J5nk0k0k0J0K5K5J0k5k5k5
7341D0k5l0nJ0L0J5j0k0nNK0K5%%k5nJ0J0J0j0nJ0J0Nj5nK5NNn%%nj0K0J5J5j5j5nJ5NNj5
7338H0j0J0J0NJ0j5l5k0n%N%nJ0j0N%%%Nj5j5NN%k0j5j5j0l5l0l0j0%J5K0L5M0L5J5%j0j0
7335ej0j5j0j5J0J5L0L0%Nj0j0k0j5k5j5%%J0NNj5nK5J0k0l5k0%J5M0J5K0%Nj5k5%%K5J5%
7332eJ5J0J5J0J0J5nk0nJ5J0Nj0j0j0j0K5M0L0J5Nj5j0l0j5Nnk0k0k0%nJ5J5%%%J5NNj5j0
7329D0j5n%N%%n%j0j0NNJ0j0j5J0nn%Nn%NK5L0J5%j5k5k5nJ5nl0j0j5NNNJ0J5J5J0j0k0k5
7326c5%%K0J5K5K0J5J0K0J0N%j0j0%%%nJ0N%j5j0nj0j0j0j0j0j5J0NN%J5j0J0NJ0J5J0k0j5
7323D0J0J0J0K0%%nN%J5nj0j5j0j5k5l0j0NK0J5J0%NJ0J5K5%%j5j0j0j0j0J0j0nnnj0nnnN
7320@NJ0NNJ0NJ0J5K0K0%NJ0J5K5K0K5J0k0m0l5k5%J5K0J5n%%%nj5l5k0nJ5J5J5J5J5nNNj0
7317A30k5m0l5k0J5K0K0J5j0%K5K5K0NNnn%%%K5L0%nj0j5l5n0l5k0nJ5j0J0NNj0j0NJ5J0K5
7314H0J0j5j0k5J0K0%k5k5k0%j0N%nj0j0J5L5L0L5Nj0j5j0j0j0j5j0%NNNNJ0j0j0j5N%NJ5
7311C0K0K0J0j5m5o0l5k0Nj0nj0nj0%NK0K5L0N0L5J5j0k0k0k5j0j0J5K0K0NNj0%j0nNJ0%n
7309EN%J5%%%nnNK0L5J5j0j5nJ5L0L0K0j5l5m0k5k5k5k5%K0J5nj0l0j5k0j0NL5K5K5L5L5L5
7306A05%l0l0l0nJ5K5K0%%j0j0j5k0k0k0j0j5NNK5K5K5%J5nnJ5J0J5J0j5k5m0k5k0j5l0k0
7303a00J0K5L0J5%J5j0j5j5NL5L0L0J5j5nj0J0K0J0J0L0Nnj5m0l0j0J5J5J0J0J5J0J5J5J5
7301A45k0j5k0k0%k0j5k5%nJ5J5%%NJ0%%NNL5K0j5j0k0%%k0N%j5j5j5J0J5J5%N%J0NNj0j5
7298E0j0j5nJ5J5J5j5j5%%N%NNj5j5l0l0nK5N0K0j5j0j0K5K0K0K5%J0J0J5J0J0J5j0nk5l0
7295A05j5j0k5nnJ0%J0%NNNNj5nJ0J5%j5j0%j5k0%K5K5J0k0m0m0k5J5J5NnJ5K5L0J0J5NJ0
7292A05%%J5K0K0J5%j5k5k5j0K0K0%j0k5l5k5m5k0j5j0NJ5NJ5J5%%j5NJ0%nj0j5NNL0M0K0
7289H0k5m5l5j0J0NJ0NNJ0j5j0k5k5j0j0NNJ0L0K0J0j0j0J0J0K5J0N%k0k0l0nK5O0M5J5j0
7287I5%k5j5k0j0nk0j0k5nN%NNJ5J0NNj5k0J0M0L0L5J5j0m0n5l5k0NK5K5Nj5j5k5j0%%%%%
7284f0K0J0J0K0M5M0J0k5j0NJ0nk5l0l0k0j5j0J0K0K5K5K0%nnk5j5j5j0J0J5L5L0J5J5nj5
7281F5j5%J5K5K0J0NK5J0j0j5k5m0j5k0k0k0%nn%j5j0NNNNNNNNNN%%%nk0j5NK0NJ0J5J0J0
7278D5J0J0J5nn%k0j5j0%Nk0j5j0J0%j5j5%%NnNK5NnnNNJ0%J0%N%J5J0%%j5NJ0J0Nj0%k0n
7275C0nnnn%k5j5l5j0Nn%L0M0K5J5NJ5nk0l5l0k0n%J0J5L0%n%J5J0N%K0K5NNJ5K0J5%nj5k0
7271H5l5j5k0k0j5J0J0J0J0NJ5%J5J5N%j0%NNNj5nnJ5K5J5j0l0k0j5nJ5nl0j5NJ5J0J5J5J0
7269F5j0nN%J0J5K0K0j5l5m5m0l0nJ5K5K5K0nJ0J5L0J0%j5l0k5j0K0K0Nn%J5J0J5J0j5k0l0
7266D0j0J0J0N%%k0l0k5l0NK5M5L0J5J0J5%l0m0k5nnj5NL0K0j0k5nJ0K0K0NNj5k5%K5J5%j5
7263C5j5k5%N%K5nk0nnn%J0NJ0j5j0NJ0l0l5l5k0%NK0L0L0NJ5J5M0K5Nj5j5%L0M5K5J5nk5
7260A25k0j0j5j5k0j5n%%nl0j0nJ5K5j0nnJ0J5nn%J0%NJ0nNNNNJ0N%nJ0J5J5nnj5k0%%J0J5
7257H0J0nnj5NNJ5J5J5nk5%J5N%j0j0NJ0k0l5n5l5l0nj0NL0L5L5%NJ5nJ5%J0J0%nj5k0%NK0
7254E5L0L0J0k0nNk0j0nJ0J0k0nNn%nn%nnnJ5J5%k5k5j0J5K5J5nj0j0k5k5k5k5J0J5NJ5J5
7251@J5K5J0J5k0k5l5NK0J0J5%J5K5nj5j5j5J5n%k0k0NNNN%N%%K0%j5%K0K0j0j5J0NJ0NK0
7248I0J0Nj0j0j0j0j0j5j5j0j5j5j5nk5j5NM0L0M0J5n%NK5J0J5j0nj5j0j0nj5j0%N%%j0j0
7245A0%K0N%N%J5nNNJ0J5Nj5J5J5K0j5k0NK0K0N%J5nk5k0k5k5NK0J5J0%nJ5J0L5J5j0nk5k5
7242A10k0k0j0J0K0J5N%j5j5j5j5NNnnnnn%nn%NN%%%%%J5nj0j5k5n%N%%N%nj0J5J0%%J0K0
7239D0L5J5Nj5j0nNNj5j5j5J5K0K5N%k0k0k0j5j0J0Nnk5nJ0K0%%J5K0J0NJ0J0K5K5%k0l0%
7236I0K0K5Nl5n0k0NJ0K0%J0j5k5k0l0j5nnj0nK0K5K0K0%%j5j0%J5K5M0L5K5j0nj0nj0nj0
7233I5j0j5k0k5j0k0k0k0j5J5L0K5K0nk0k0%%J5J0NJ5NJ5Nk0k0j0%N%K5M0L0K0Nj0k0k0k0
7230F0k0j5%%J5nNNnk5n%K0K5%k0j0j5j5k5nK5N0N0K5J0j5j5k5k0j5j5J0n%J0K0M0J5nnnj5
7227H0j5%j5j0j0j0nj0J5L0K5K0nj0nnn%k5j0j0J0J0%NNK0J0nnK5Nnk5k5n%K5K0K0J5nj0k5
7224H0j5j5j0%%K0n%%%K0K0%%%J5K0%j0j0nj0j0j0j0j0k0%nk0k0k0j0NJ5L0K5j0nk0j5j0k0
7221d5nNK5K0J0j5j5NK5J0j5K0J5J5j0j0nJ0L0K5J0j5j0J0Nk5k0j5N%j5l0j0%J0K0K5L5J5
7219I0Nl0k5%%j0l0j5J0L0K0J0J5%k5m5k5nn%J5K5K0K0K0%%j5NNj0J5nn%n%%j0N%nj5J0K5
7216F0K0j0k5n0l0j0K5L5K0j0J0J5K0N%%K0J5%j5l0l5j5J0J0NJ5n%nnK0J0nk5j5%nj0%Nj0
7213Ek0k0NK5K0NNNN%N%NJ0J5nnnn%j0Nj0j5N%NnJ0K0%%nJ5J5Nnj5NJ0J5%l0m0k5nk0l5k5
7210h5NNJ5j0%nNK0J5K0K5J5j5k0j0j5k5j0j5j5NK0L0K5NNNNJ0NNJ0K0L5L5K0nj0nnj0J0%
7207A15Nl5j5J0K5J0J5nnj0nm0m0l0k0J5J5L5L5K0J5J0NNk0nj0J0Nnnnj0j5k0%%K0%nj0NK0
7204H0%j5%%%%j5Nn%J5J5J5J5nl0j5j5j0NJ5J5M0K5Nk0l0k0J5J5%k0j0j0J0J0j0j0nj0J0N
7201F0J0j5j0NJ5J5nk5k5j5%nn%k0k5nj5NJ0nn%j0K5K5L0J5%J0L5L0K5%k0j5J0J0%j5m0l5
7198B0m0j0L0M0P0M5nk5j0j5j0j5j0j5j0nNJ0%%Nnj0nNJ0%%%nj5k0nk5k0nnk0k0J5L5L5J5
7195A0J5J5J5N%N%nJ0%%J0J5Nj0k5j0J0L0J0nl0k0j0nj5%J5j0%J5J5J0nnL0K5J0j0%J5K0K0
7192A65j0m0m0j0K0L5J0j0k5j0J0J0Nj5%nj5%K0J5Nk5m0m0l0%J0J0K5j0nj0nJ5J0NNNNJ0%
7189E0N%NJ0%%J0%%%%J0Nnj0J5J5%nj5m0m0j5%J5NNNJ0N%nk0m5m0j5J0J5J5K0L5L0K5K0%J0
7186I5J0j0k5j5j5nk5j5j5nnJ5J0nn%J5K5Nn%J0NK0%j5j0%NJ0J5J0J5NJ0%N%l0l5l5j5%NJ0
7183A0J5J5J5J5NN%NN%%NNNNNnn%K0NNj5l0k5k5%K5J0J0J0J0NNJ0K5J0j0k5j5j0j0j0j0%N
7180G5j5j5l0j5J0Nj5j5%K5K5Nj5j0nJ0J5j0J5n%Nn%%n%%%%j5j5K5K5J5nN%J5j0NNNN%NK0
7177A15K5K5K0nk0k0j0N%j5j5j5k5NK0k0j0NNJ0j0%%k5j0%%j5j0%k0N%%Nk0%NJ0J5J5n%NJ0
7174C5K0%j0j0j0nj0j0nj0J0J5L0L0K5%l0l0k5k0%J5K0K5K0K5J0j0k5k5j0NJ5J0Nj0n%k0j5
7171B0k0j5k0nK0L5J0nNNK0%j0j0j0j0%J5J0j0nNJ0J5j0n%NJ0Nk5nJ0J5%Nk0l5l0j5%NNNJ0
7168b0NJ5J5n%J5J0j5m0l0j5nK0K0K0Nj5J5J0J5J5NJ0K0%%%K0J5%k0nJ5K5Nk0j5%k0j5nNN
7165F0NNj5l5k0%K0J5K5J0%NN%j5j5k5nNNNNj0j0j0j5NNNJ0J5J0J0j5j0j5j5j0J0L0M0%j5
7162E5j5nNj5j0j0j0J5L0L5J5j0j0nj5%K0NNk5k0l5j5j5J5K5L0L5J5NJ0%N%k0j0j5J0Nk0k5
7159C5NJ0J5j0j5j5n%j5NJ0J0j0k5j0%Nj0k5k0nK0L5N5L5nl0l0j5j5j0k0j0J5L5K0Nj0NNN
7156B0%%N%%j5k5l0j0K5K5J5%%N%%j5l5j5NJ5L5M5M0M0K0J0k5l5l5j0%J0NnJ5K0K0K0j0m0
7154I0m0l0NJ0NJ5J0J5J0J5J0J0J0j0j0k5l0k5k5k0%K0J5J5J5J0j5j5k0%K0J0nj5j5nnJ0J5
7151B5%%%%J5K0K0K0nJ5K5K5Nnj5j5n%n%j5%NJ5J0J0Nj5l0k5j0j0j0j0k5k5k5nJ5J5%%%%N
7148eK0M0M0J0k0k0k0k0NJ0J0%%%%j0j0j0j0j5nj0j0J5J5L0J0J0NK5K5Nj5k5k0%%j5j5nK5
7145D0K5nN%K5J5%j5j0j0NNj5j5j0n%j0nnNj0k5nJ0J0%n%nj0j5nJ5L5L5M5L0%k0j0K0K0%k0
7142A10j5nJ5j5j5nnnnj5k5l0j0%K0J5%j5j0J0J5J0j5l0l5%K0K5L0NN%j5k0j5%%K0%k0k0k0
7139f5J0J0L0K5Nn%J0N%J5L0J0nnnj0j5%nj5j0j0J0j0nJ0n%%%%%n%%nnnNk0l5j5nJ0J5K0L5
7136a0J5nnJ5J5J0J5NNNNnnJ0J5N%j5j0k0k0%K0J0J5J0J5j5j5j5j5m0m5l0NNJ0J0J5J5K0%
7133@NnJ0J5K0N%%N%NNNj0nj0nJ0%j5j0k5nJ5nj5j5%NNn%NJ0J5Nj5nj0J0L0%%NN%N%%J5J5
7130G0nnj0NNn%nNnnn%J5j0k0k5j0j0NJ5J5K5M5M5K0%j5j5nj0j0j0j5NJ5K0n%j5k5l0m0m0
7127d5k5%K5K0K0j0%J0L0J5M0K0K0j5n0m5j0J5K5J0j0j0%K0K0nj0k5l0j0NK5L0Nk5j0J0J0
7124D0J0j0%%Nk5l5m0j0NJ5J5NN%J0NJ0J0J0nj0J0L5J0j5k5nj0nj0%NK0K0%J0K0K0Nj5l0l0
7121B0k0n%J5J0NJ0N%J0NJ0Nn%j0J0NJ0j0nn%J5K0NNN%%k0k5nK0K5J5K0K0%%k0k0k5%L5L0
7118A60J0j0k5l0k5l0k5nJ0NN%NJ0nN%NNj0J0J0nn%nnl0k5nK5M5L0nk5k5k5Nk0nNL0K5J5J0
7115H0K5Nj0nj0j0nj0j0j0N%%%%n%%J0Nj5l0k5j5J0J0%%K0J5%nJ5J5L5N%%J0J0J0J5j0j0j0
7112A05j0%j5j5%%J5J5Nnj5l5m5nJ0N%%%j0J0J0J5J0j0%%NK5J0j0j0J0NnnNK0K0J5j0j5k5
7109G0l0j5%J0J5j0%nJ5J5j0j0j0nl5j5j0J5L5L0K0K0k5m0l5k0J5L0K5J5nj5k0nj0J0%%J0
7106B0J5%j0j5J0K5K5N0J5%j5j0nj0j0NNj5l0l0NJ5J0J5N%j5l5m0j5J5L5L5J0k0l5k0J5L0
7104C0K5j0k5j5N%NN%%%NJ0J5NJ5%%J5K0J0k0l0l0k5k0j5NJ5J5L0J0j5j5j5j5j0nnnK0L5L5
7101E5K0%%n%n%j0%%nj0k5nj0j0nj0j0k0nN%nk5k0nK0N0L5J5j0j5J0J0Nj5j0J0J0j0k5k0j0
7098f0j0K0K0J0K5K5K5%j0k0k5k0k5nK5K0%J0J5J0J0nj0J0N%l0nL0J5J5%%%J5L0nm5m0k5j0
7095a5NNN%j5l0j5J0K5K5J0J0K0%j5k0NNnk0%%%%n%%nJ0NNJ0J0NJ0Nj0l0j5J0Nj5k0j5NJ0
7092c5K0L5L0J5J5%k0m0l5k0k5nJ5K0K5J5J5K5Nj5j5k5j0NK5Nk0n%K5K5J0%%nk0l5l0nL0N
7089@J0j0NK0J0J5%%J5J5J5%nj5j0j5j5K0K0K0K0n%%n%%%%n%J5J5Nj5l0n5l5%%K5J0N%l0l0
7086b0j5J0K5L0L0L0%j5k0j5k0k5l0j5nNK0J0J0j0k5k5nNK0Nj0J0K0K0M0L0Nk0k0nJ0J0nn
7083C5NJ0j0NN%%%%%%J0J0%nk5j5nK0J5J5J0j0j5k5l5j0%J0NNnJ0J0k0j5%NJ0J5N%J5%J5N
7080E5J0j0nnj0nnj0n%n%n%%n%%nn%J0Nnj0nJ0J0L0J0K5K0j5j5nJ5J5J0%%j0NNNj0m0k0J0
7077C5L0K0%k0j5j5k0NK0J0j0j0j5N%j0j0K5K0J0nJ5J0J5J0N%k0k0j5k5nNJ5K0j5l0nJ0J0
7074C0nnj0%%k0k0nK0J5nNJ0J5J5J5n%%K0K0J0J0J5nj5j5J5j0l0l0nK5K5J0%k0j5j5k0k5k0
7071b5j5j0J0K0J5%%J5J0L0L0K0Nl0k5k5n%%%nNK0K5K5J5k0l0j0J0NJ0nN%nJ5J5nk0j0NNm0
7068C0k0%J5K5K5J5j5k0J0K5L5J5nk0m5l0j5J0Nj5J0K0J0NJ0NNNj5j0l0m0k0%%J0J0j0j0%
7065b0k5k5nK5M5K5N%nj5NM0L5J0j5l0l0j5j0j5j5j5j5%K0L5L5M5K5nk5l0Nj0k5m0j5j5j5
7063h0j0J0L0L0K0%k0l0j5NL0K5J5J5%%%%J5J5J5j0k5nJ5L0K5K0Nj5%nnnn%j5j0j5j0nj0n
7060B0j0j5%L0N5M0K0NNnnj5%%%j5j5%%n%nnnn%nk5k0Nj0j5k0j5NJ0J0%k0%J5J5%j5%%%%%
7056a5J0Nj0j0%N%%j5k0%%J0J0J5%j5k0k0J5K5N0L0J0J0K0K5L0J0n%%k0l5m5j0J0K0Nk5j5
7054C5%j0n%J5J5%%NJ0%N%%%K0j0k5k0%J5K5K5K0nj0j0n%j5l0l0j5L0L0J0nl0k5l0j0L0L5
7051C5NnNNnnJ0J0J0%NNk0k0nK5K5J5j0m5l5j0NK5K0K5K5K0K0j5k5k5l0k5j0J0K5J5%k0j5
7048B0l0l5j5NK0K0J0NNK0K5K0K0J5J5k5m5k5J0K0%k0j5Nj0Nnj5j5j5j5k5k0k5J0L0L0M0K5
7045B0NnNnj0J5J5nj5j0J5K0Nj0k0k5j5j5%%j0%J0L5J0%J0NNNj5j0NJ0%k0n%J5J5K0NNj0%
7042E0%%%%K5%l0k5k5k5%J5J0J5J0K0J5nj0nJ5%NJ5J0%j0j0k5l5l5j5J5J5K0J5J5J0j5J0j5
7039B0nnk0k0%%J5J0j0nj5NJ0J0N%N%k5%J5J5%N%%l0j0J0K5J5nj5j0j0J0n%J5K0L0Nnk5j5
7036A0j5j0nk5%K5K5K5K5K5K5NNj0l0l0j0J0J0%j5%J0%NnJ5K0nk0%K0J5Nj5nnj5j5nJ0J5J5
7033H0j0l5l0j5NL0J5J5nj5k5k5l0k5%J5J0L0K5K0J5nNNNJ0j0J5J0nj0j0j0j0k0k0nnJ5J5
7031A5J0J5NNK0K0K0%J0Nnk5l0l5j0Nn%j5j5NNnnk0NnnnnJ0L0J5K0K5J0K5J5NJ0%k0m5m5l5
7028b5k0%J5J5nK0%NK0K0K0L0J0K0K5L0J0k5m5n5k5J0L0K5J0%k0%j5j0nj0j0k0k0j0NK0K0
7025D0L0J0%j0l0n5m5j5j0j5j0NL0K5L0J5NNN%NN%k0%K5J0NnnNNJ0Nl0k5j5%J5K0J5K0n%%
7022E0nJ0J0j0nj5j5K0L5K5K5nk5n%J0k0k5l0NK0NNj5l0j5J0nnJ5L5L0J0%k0nj0j5%K5K0J5
7019A00nJ0Nj5k0j0k5k0k5j0n%J5K0K0%m0k5j0J0J5J0J5K5K0J0Nn%J0J5j0l5l5m0j0NJ5J5
7016e%NnNM0J5%nj0%K5K5%k0k0l0j5j0nL0N0K5%%J0Nnl5n0k5nL0L0L0J0NJ0L0K0K0j5k0j5
7013A25j5j5J0nn%nl0l5j5J5J5J5j0j0k5nJ5J5nnNL0J5k0j5%%J0N%%k0j5%NNnn%j0%%nj0N
7010@J0%k0k0%%J0J5n%j5k0%L5L0J0NJ0NJ0N%%j0nnK0J5Nj0k5N%NN%K0K5L0j0k5l5nNj0l5
7007B5k5nJ5NNj0%J0J5J5nj0NJ5K0j5l0k5j0NK0K5M5J5k0j0K5M0K5k5l5k5J0K0j5k5m0k0j0
7005@K0J0K0Nj5j5j0j0%k0j0j0j0%%J0K0N0M0K5K0nk5k5j5j0j5l0k5nj0%J5L5K5K5J0k0nn
7002C5NJ0j0j5%NJ0nj0j5J0Nnnk0J0L5M0J5nj0j0j5k0j5j5k0%J5O5L0J5nn%n%n%j0nnk0k5
6999B5k5k0NL5K5J0j5j5j5j5k5l0j5%K0N0O0K0k5l5j5j0J0J5J0J5n%j0%nJ5K0K0%N%%nk5j5
6996C5j0%K5K0%%k0l5k5NJ5J5J0%j5k5m0l0nK0K5L0J0j0k5nL0J5NnK0J5%nJ0Nnj0nNJ0j5l0
6993Ek5k0Nj0j0%nk5nj5J5L0L0J5J0%J5%j5NNJ5K0L0%j0k0k0k0k0j5NK5NK5J0J0j0j0%nj0
6990A0j0j0nj0J0J0NJ5%K0NJ0J0J5%K0J0J0J0J0j0l0k5m5k0nK5K5J5nj0j5j5k0k0j5k0%J5
6988d0K0L5L5K0nnnj0n%%j5j5j0K5J0J0J0J0NJ0j0j0j0j0nj0nj0k5k5%L0N0N0L0j5j5j5k5
6985E0j0j5%K5K5L0J0Nk0k5k5N%J0Nnj0j0J0J0j0j5J0j0j0Nj5%nj0J0J5J5J5n%J0L5J5j5j5
6982H5nJ5J0Nk5k5k5k0k5k0l5j5J5J5J0J5J0J5J5J0J5nNJ0NNNN%nJ5J5J5J5J0j5j5k5%nk0
6979E5k5j5%J5n%J5J0N%J5J0%NJ0J5J5%nj0j5j0j5j0j5j0j5nnNj5nj5%J0NNJ0NL0L5Nk5k0
6976D0k0%J5j5j5k0nN%%NN%N%NNNNk0NJ0J0Nj0k0j5l5j5N%J0J0nJ5K0J5J5j0NK0K0%J5J5K0
6973A05Nk0k0%n%%j5k0k0j5%J5%j0j5%J0NJ0L0L5J5NNnj0nj0j5%nj5J0NnK0%NNN%j5k5k5l0
6970a5k0j0n%j5%K0J0J0nnn%%n%%%%nnJ0L5K0J0Nj0nj0k0%K5M5K5NJ0K0K5%%k0k5l5%L5L0
6967A20%k0k0j5k5k0k0%%NNJ0Nj0j0j0j0nJ0L0N0L5NnJ5J5J0nk5l0k0j5j0%nj0%nj0j5nn%
6964a5J0K5NNNNj5m0l0k0J0J0K0L5L5L5%J0%J5J5nj0j0J5K5K0J5%J5nk0l0k5%%j0j0nnNj5
6961F5j5j5j0J5nj0j0j5NNJ0Nj0J0K0j0NNN%N%NN%n%nj5k0k0j5k0j5%%L5L5K0J5J5nj5j0n
6958C5NK0K0J5%k0k0J0N%j5l0j5j0nJ0J0K5K5L0K5K0%l5m0l5l5l0j0J5L0L0K5J0NK0n%nj5
6955F5%J5%k0k0%%%j0k5n%%J5nk0%NNJ0J0k0j5l5%NJ0J5NK5J5J0K0K5J0k0j0nk0j0J0J0Nj5
6952C5j5l5l0j0K0J5K0nj0k0j5nnK0J5N%%K0M0K0Nk5m5m5k5j0J5L0K0K0%%%%N%N%k0k0%J5
6949a5j5j0nnNj5%nNJ5K5J5J5J5L5L5J0J5j5m0n5l5k5k5l0j0%K5n%J0K5L5K0%%j5NJ5J5K0
6947C5K0Nj5l5j5K0K5K5%j5j5j0n%K0nnnnK0NnnnJ0J5n%N%NN%%Nnnnnnnn%nnn%nn%j0%%J5
6943A5n%M0K0J0K5K0L5J5j5j0j5j5l0l5l0l5j0J5%%J5J5%l0m0k0n%J0J0J5Nnnnnnn%K0K0%
6940b0j0nNJ0j0j0%nj0NJ5%k5%J5J5j5j5j5NK5K0K5J0%nj0j0k0%j5j0k5%J5K0K0J5K0K0L0
6937E5J0nn%J5J0J0j0nJ5K0L0J0J0j0k0l5j5J5J0j5k0nN%J5Nj0j0nNJ5j5j5k0j5k0nK0K5K0
6934F0nk0k0j0j0j5j5j0NNj0J5J0%%NJ5J0J5J0L0J5%N%j0k5m0k5nk0k0%%J0%l0j0NJ5K5J0
6931c5j0l0j5%nK0L0M0Nk0j0K0L0L0Nj0%%j0j0%J0J5Nnk5k5n%K5nj5j5%K5%j5j5j5j0NK5K5
6929A0J5j0l0j5NJ0J0J0J0j0j0j0j0NNj5l0k5j5J0M0M5M0J5%j0nj5J0%%j0N%%j5NJ0J5J5K0
6926G5j0j0j5j5j5j5nnk0k5nJ0K0K0K0K0%%%J5nj5j0j0%J5N%nJ5J0J5n%%j5%nj0nnj0nnnn
6923b0j0%n%j0j0K5M0K5j0J0J5%N%NN%N%%nnnj5NNj5NJ0nJ5%NJ5j0%Nn%J0j5N%j5j0j0j5N
6919B5J0k5k0j0%L0K5NJ0J0Nk5m0m0k0J0L5M0J5nj0nj0nj0j0nJ5J5L0Nj5k0j5k0%%K0L5K5
6917E5J5J0%%%nnJ0j0Nnj0%J0L5K5K0nj0nn%n%j0nnnj0nj0J0J0nl5k5%J0%j0nnnj0J0J0j0
6913A0nJ5NnK0K5K5J5nk0k0j0nj0nnj0nk0NL0M0K5J0%j0Nj5l0k5j5j0J0NK5K5j0nJ0J0K0K0
6910A10J5K5K0Nnj5j0J5Nnk5l5l5k5J5M0M0J0j5k5k5j5m0m0nj0J0J0K5N0M0K0K0J5%k5k5N
6908A15J5J0J0j5l0n0m0n%nnJ0N%N%K0Nl0l0j5K5K5J5J0n%k0k5n%Nn%J5J5%k0l5j5j5J0K0
6905c5L0K5%l5m0j5K0J5J5J5K0J5K0%%%%j5j0j5j0nJ0N%nj5l5m5j5NJ5L0L5M0J5k0j5NJ0J0
6902B5%k5j5k0l5m5m0nJ5J5J0K0N0N0K0K0J5J5nm0l0j5J5J5%%%%NN%Nnnnj0nj5j0NK5K0Nj0
6899A5j0J5J5K0J0N%k0%N%%J0N%J0j0nJ5J0%k5j5k0j5j5j5j5nk5k0nK0K0L0J0%j5j0j0j0n
6896e5k0%J5K0K5J0Nj5l0j5K5M5M5K5nn%%K5J0j0J0j0%J0J5J5k0l5l0j5j5j5j0j0J0n%N%j0
6894a5J0%j0NnJ5Nj0n%n%%n%j0%J5J0j5j5j0J0%%%K0J5J0J0J5K0Nj0j0j5nNJ0J5%k5m0k5n
6890d5%J5J0NK5K0K5J5Nj0j5k5k5j5k0k0nJ5K0K0NJ5J5%j5l5l0k0J0J5K0J0n%nnNNNNj0nN
6888b0J5K0J0%nnj5nj0J5K5K0K0j0nk5k5%J0NN%NNNj0j5l0l0J0K5K5J5J0L0M0L0%j5j0nNj5
6885I5n%nnnnnnnnJ5NK5%J0nj0j5NL0N0K5j0j5j0j5k5k0%%j0nK0K5%j5k0Nk0j0j0j0j5J0K5
6882F0M5M5L0k0l5m5k5j5j5%%NNK0J5L5J0j0j5k5m0l5l5j5%J0NnJ5K5K5nnNJ5K5%J0J0NJ0
6879H5J0J0nk5k5%J5%k0k0j5j5NL0K5J0NNnk0l5l5k0N%NNNnnJ5J0L5L0J5j0k5l5m5l5j0L0
6876e5M5N0L0K0%j0j5l5l0k0j5j0%j5nJ5J5K0J5nj5j0J0K0L5L0K5%j5m0n5l0j5NNNNJ0NNN
6873b0K0K0nk0k0j5Nj0J0%nn%%NK5M0J5%J0K5L0%k5nJ5K0%k0l0l0j0Nk0j5k5k5j0%J0L0K5
6870eJ5%j5j5nNN%nnn%nJ5J0K0%NnN%J0K5J5NNnJ5nj0j5j5n%Nj5j5j5J0J5k0j5j5J0J0%%%
6867a0nJ0NJ0j0%%nj5J0J0NJ0NJ0n%J5J5%j5k5k5j5j5j0k0J0L0J5K5nJ5L5J5J0J5nj0k5nJ5
6864F5J5K0Nj0k5n0o0l5%M5M0K5Nj5k0nK5L5K0J0j0k0k0k0nNNJ5%j0j0j0j0nJ5J0J5k5k0n
6861a5%J5J5K5NN%Nnj0j0%J5J0Nj0j0j5j5j0J0nnj0j0j0NJ5L5L0J0NNk0k0J5NNk0nnNj5nn
6858A0nnnn%N%%nj0J5N%K0NNK0%NJ0%%Nj5j5j5k0k0nJ5J5K0j5l5l5j5%Nj0j0J5L5NJ0J5L0
6855B5L5Nj5j0k5nJ5K0J0nm0l5k5NL5L5M0L5M5K5j0k5l0l5k0j0L0N0L5Nj0l0m0m0j0NJ0J0
6853E5J0NNNj0j0k0%J5J5N%J5Nnl0j0j5J5J5Nj0%nJ5K0J5J5nnJ5L5J5j5n0m5l5l5nnn%j0L0
6850@%%%NNJ0J5%%%J5J5J5%J0J0Nj0m0m5k0J0J0J5n%%%%%nk5j5NK5K0%k0k0%J0M0L5J5k0k0
6846D5k5k0k0k5j5k5J0M0L0J5NNNNNNj5l5k0J5N0M5K0nJ0NNj5j0nNj5j0%J5nj0j5nnnnj5k0
6843eN%J5J0J5J5%NK0K0NNk5m5k5j5%%j5J0J5J0NJ0%NJ0j0j0J0n%n%n%nNnNJ0j5j0J0J5J5
6840E0L0K5Nl0nn%j5nj0nj0j5NnnK5M0L5Nj5l0nJ0%k0k5%nj0J5L0L5J0nnn%j0k5k0k0j0NN
6837A0J0Nj5%k5j0j0J0L5K5j5l5k0%%nnJ0J5J5J5nnnj5K0K0J5j0nJ5J5K0J0K5M0M0J5j5l0
6835A55l0m0k0j0J0J0J0nnk5k5j0j5K0K0J0J5nnnNJ0J0J0NJ5K0J5K5J0nj0k5k5j5j5k5k5j0
6832B0j0N%%nNNnnNJ5J5K0%nJ0NJ5j5l0k0n%Nnj0%j0l0j5%J5J5%NJ5J5%J5NJ5Nj0j0J5J0N
6829G0j5j5k0nNJ5j5k5j0J0K5J5J5J0nj5l0k5n%NJ0NK0Nj0NNJ5J0j5k5j5NJ0J5L0J5j0l5k5
6826@nj5j0J0K0K5%j0nJ5%j5j0J0K5K5L0J0N%NJ0%k5k5%%%k5k5nJ0%j5%NK5K5J5K5L5%l0p5
6823C5o0l0NK0K0J0NJ0N%J5L0K5J5%j5NK5J0nj5j5k0k0l0k5j5nNK5J0j0j0J0J5J5Nj0k0nn
6820Enj0j0%Nn%j5J0Nn%K0K5K0N0L5J5j5l0j5NK0J0j0j5k0j0j0nnNNj5j5nNNK5L0K0%k0j5
6817F5J0Nj5j5j0nNNn%k5j5%%Nj0J0K0J5J0NJ0NJ0j0nl0k0k0nK0%%NNN%J0Nn%j0j0l5j0NN
6814b0%%NnN%NNk5k0j0nn%J0NL5L5M0K5L0Nj0l5k0j0Nj5l5j0nj0%%n%NNK5K0L5K0n%j0j0k0
6811C0k0%K5J5%J5NJ5J0%NNNj0J0J5j0j0j0j5j0j5nk5%%%%%J0J5%j5nn%nj5j5j5K0NJ0j0n
6808eNK0Nj5%%J0K0j5j5J0K0L5K0J0J5K0K0K0K0J5nnl0n0m5l0j5j0j5NN%k5l0j0nJ0K5K5J0
6805B0J5J0J0j0l0j0j0NNJ5K0K5nj5j0j0j0nJ5J5J5nnNNJ0%J0nk0m0l5j5nnJ5L5K0nl0j0N
6802b0j5nnNK0N%%NJ0J5NK0%K0J0J0%nj5k0j0j0j0%%%%%J0K0Nk5k5j0J0Nnj0nj0%%J5J0K0
6799A5K0Nj0nK5K5K5nl0l0l0j5nnJ5NJ5J0J5K0L5K5nk0k5J0%j0%J0K5L0J5%j5j0j5%k0j5k0
6796E5j5nJ0J5nj0j0NJ0N%j0nnj5j0j0%J0Nnj0j0%%K0J0K0K0K0J5J0%j5nj5j5J0J5K0K0J5
6793A35J0nj5l0m0k5nJ5K5J0%j0l0k5j5j0j0k0j5j0J0J5J5K5K5L5J5nj0J5L5K0%k0k5l0k5
6791B5j5j0j5l0j5nNNK0L5M0J5nl0k0k0j0nNJ0J0NJ5J5K5J0j0j0j5j5j0k0j0nk5j0%J0L0K0
6788a0K0%j5j0nJ0J0n%%nJ0J5K0NJ5J5J5J5k0j5nN%j5k0%NNNNNNNNn%nn%nnn%n%nj0NnnJ0
6784B5J0K0NNJ5J5NNnk0l5l5k5%%J0J0%K0J5NNJ5%j0nnnk0nJ0%nj0%j0Nn%k0k5j5J0K5K5J5
6781A5%j5k0l0j0%K0L5J5J0j5k0J0J5K0k0k5k0J5K0K5J5J5%%j5j5NN%Nj5j5j5%K5K0L5K0n
6779I0k0nJ0%%n%%%j5j5j5j5k5k5k0NK0J5K0K0NJ0K5K5K0j0m0j5K0K0L0J0j0k5j5k0j5%K0
6776E5K5J0j0l0k5l0j0K5K0J5nk0k0j5Nnnj5j0j5j5J0K5K0J5NNK0K5K0Nk0j5%NN%K0K0J5K0
6773A25j0j0j0nk0j5j0Nj0j0j0j5J0nj5j5%J5K5L5K5L0J5nj5l5k0j0J0K0J0%J5J0j5k0nj0
6770E5%%NNnj0j0J0Nj5%j5J0NJ5J5nk0j0J0K0J5L0J5J0j5k5%%J0j5j5nn%%nk5j0j5nJ0J0J0
6767C5N%%K5NnJ5L0K0k0l0nM0K0Nl0m0m0l0l5k5%J0J0K0K5L5K0J0J5Nj0J0K0J0J5Nj0k0l5
6765G5nNj0k5j5j5j5%K5NnnJ0J0%nJ0J0NNN%j5k0l0l0j5J5K0J5J5J5J5j0k5k0l5j5nJ0NNN
6762c5%J5%%NNNj0j0J0J0K5Nj0nj0n%K5nnl5l5j5J0L5L5J5J5Nj5j5l5l5j5J5L0L0nl5l5%n
6759h0NNj5j5J5M0M5L5%NK0K0K0J5J5nl5o5m5l0nK0J5J5J5J0L5M0J5nk5k5nl0k0j5j5J0K0
6756@K5K5Nj5k0%J5L5K0nl0m5NL0L5J0j0j0nj0j0NN%J0J5J5Nj0k0j5n%j0j5NNJ5%j5j0%J5
6753D0j5j5j5j0%NNNj5j5j5j5%J0J5K0n%L5L0J0k0j0J0nnJ0Nnj5j0J0J5K0J5nNJ0j0j5j5j5
6750B5j0j5nj5j0nK0K0L0J5nnk0k5%%j5j0k5nNN%NJ5n%J5J0J0Nj0NNJ5%nn%nn%n%j0j5K0K0
6747A0J5J5%j5j0NL0Nj5nJ5J5Nl0k0%j0j5j0j0J0J5%K5J0J0K0%k5m5n5k0n%j0NL0L0M0K0N
6744C5j0j5NNNNN%%j0k5l0j0J0Nj0nJ0K5L0%j5NJ5J5%%nJ0J0nj0j0NJ0J5nj0l5l0l0NK0K5
6741EK0K0%nnk0k0j5NK5NnJ5NN%%J5K0J5J5J0j0k0k5k0k0k0NK0K0K5Nj5j5nJ0J0nnnj0N%N
6738D0j5j5j5j5l0l5j0J0J0K5M0M5L0%j0j0NN%%NK5J5%nK0j0j0j5j0nj0j0j0nn%j0j5j5NN
6735ej0nj0n%j5%j0J5J0NJ0%%J5J5J0j0%%j0J0n%NJ0NJ0NJ0NJ0J5J5L0J0%j5k0k5k0k0%%K0
6732E5K5Nk0k0k0j5NJ0J5nj0%n%nNJ0j0j5k0k0j5k5J5K0J5J5J0J0J0J5J5M0M0J0nj5NNJ5n
6730A40j0j0%J5J5nn%k0j5l5l0l0k5NNJ5%j0nNJ0Nj0j0NK5J0Nj0k5m5l0nN%%J0K5N%%nJ5J0
6727a0nJ5J0Nj0j0%Nj5l0k0NK5NJ0L0K5M0K0J5J5J5J0K5%j0l5k5j5j0%nnj0N%j0j0NNnk5%
6724B5NNNNNNj0NNJ5J5nk5k0j5k0NNnk0%J5J0J5j0k0NK5J5J0J5J5%K0K0Nnk5j5%J0Nnnnj0
6720G0n%j0nNJ0NJ0k5J0J5J0j0j0%k0j5j5j0J0J0J0J0J5NJ5J0J0%nj0l0l5j5j0J0J0%NJ0N
6718D0J0J5%j0J0nn%n%nNN%k0%%%%n%n%J5J5j0j0j0J0Nnj0j0%K0J0L0K0K5%k5k0%J5J5J5J0
6714A30k0j5k5k0k5l0%%J0J5j0%%%J5K0nnNK5K5L0J0nJ5K0L0J0k5l5l5k5J0Nnm0n0n0k0K0
6712e0L5M0K0K0J0J5NJ0J5j0j5j5%%%%k5j5nK0L0J0j5k0j0j0j5nNJ0K0K5L5Nn0m5k5j0n%J5
6709@K5L0J0j0l0l0j0J0J5J5J0J5J5j0%nnNK0K5K5NNJ0j0l0l0NN%NJ0j0l0k5J0K5K0J5K5N
6706A30nk0k0Nj5j0j0j5nj0j0J0J5J5K0K0%%%N%N%%%n%k0l0l0k0j5k0k0%%J0nj0j0J0J0J5
6703c5Nnj0J0%NNj0nnn%K0M0M0L0%j5j5NNN%NNNJ0nJ5N%j0l0l0j5NJ0j0j5j0j5%nK0K5K5N
6700E5%j5k0k5l5j5nj0k0%NK5L0K5J5J0J0J0J5nl0k5l0j0J0L0K0j5%J5K0K0K0K5Nk0l5l0n
6697A5nJ0L0L0N%%%k0k0k0nK0J5J5K0K0J0J5j0m0l5j5J5J5J5K0NJ0j5j5j5j5%%NN%%%N%n%
6694F5%J0J0nj0nJ5K0K0NJ0K0%l5l0m0l0k5n%NNK5L5Nj0j5J0NK5L0j0m0m5l0nj0k5j0K0M5
6692@N5M5L5J0nnj0j5j0%K5M0K5j0j5%J5N%j0j5l0k5k0NNNNj0j0k0j0%k0j5%%NJ0NJ0J0J0
6689G0n%%K0J5n%%K0J0nk0l0%J0j0k0j5nJ0K5K5J0j0j0nK0K5Nnk5l0j0%n%n%n%%%%%Nj0NN
6685D5nNn%%%%%%J0J0NJ0K0J5%%n%j0%nj0nnnj0nnNNj0j0j5NNj0k5nN%J0J0K0%nnn%%K0K5
6682F5L0%%k0j5k5nJ0J5J5%nj5%%%Nj5J0%n%%J0nj0n%J5J0k0l0j0%nj5k0NK5K0J0j0k5l5l0
6679h0k0%J0J0K0J5J0K5K0K5K0K0%j5nn%%J0L0K0j0k0k5j0j0j5j5N%%N%Nj0k5l5k0%K0L0L0
6676A0K5%J0NNJ0j0l0l5l5j5%J0J0K0K0%%%%n%j5NK5M0K0NJ5J0%j5k0Nj5nj0j0J5nJ0NJ0N
6673G0%NJ0j5nl0k5k5NNK0K5J5nj5NL0L5J5n%k0l0l5l0nj0j0K0K5Nj0J5J5Nj0j0J0nnn%nk5
6670el5l0nNL5L0J5J0J0J0n%j0nK0J5K0K0%%%%n%nnnn%nj0n%j5j0nnnJ5K5J5K0J0nk0l0m5
6667ek5%J5L5L5J0nj5l5l0k0j0j5j0j0J5K5K0K0J0j0N%%%j0J0J0J5J5J5K5Nn%NNNJ0j0%j5
6664H0%%Nnk5%nnn%nj0%NNJ0NNJ0NNK0J5J0n%K0NJ0j0nk5k5J0K5K0K0j5j0k5k5nK5K0K5k5
6661A25m0l0l0%J5%J0J0J0J5J5j0nnj0J0Nj5j0j0j5NJ0%%N%J0%N%%%%%%%%%%%%%n%%%NNnk0
6657E0j0nNJ0j5k5J0J0Nj5nnNNNNj0j5NK5K0J5Nk5j5%K0K5j5k0k0J5K5K5Nj5l5l5m0l5j0N
6654g0L0N0L0J0J0J0J0K5K5J0j0j0j0j0k5k5j0J0%j5k0Nj0nnnk5k0NL5M5L0K5K0K5Nj0j5%
6652A15NNnnnnj0j5j5%%J0j0j5J0n%n%J5J0J5J0K0K0J5nj0j5k0j0l5l0j0N%J5NJ0J0NK0Nj5
6649H0nJ0N%%%%j0j5J0J0n%%nj5k0j5j5nnk0k5%%K5L0J0NJ0J0K5NNnJ5NJ0J0j0j5j0j0l0j5
6646B5j5NJ0J0%J5K0J5N%%N%N%N%%N%NN%N%%J0%j5j5nnNj0nJ0nN%NJ5nl0j5NM0M5Nk0l0l0
6642H0l0m0k0k0%J0NJ5J5J0J5%%n%%NK5L5J0nm0m0n%%K0J5n%j5%%k0k0j0j0j0j5%%k0k0%L0
6639f0L0K5M0L0J5nk5k0nnk5k5n%j0J5K5L5K5Nn%nj0j0j0J5J0J0J5n%j0%j5j0NNJ5J0j0l0
6636B5nj0k5l0nNL0L5%NJ0NNJ0J5%j5j0J5J5Nj0j0J0K0J5N%J5L0J5n%L0L0%l5k5j5j5l0l5
6633G0l0l0j0%NK0M5K5K5J5NNj5j0%NNNJ5n%%J5J5nn%nNJ0nk5m0m0j5J5J5J5j5j5k0%J0J5
6630G0K5K0K5nl5n0l5k0j0J0L0N0N0L0Nk0k0k5n%k5k0l0j5j5%K0J5J0nnj0K5K5K0%j0nN%J0
6628H0%NNNNj0n%K0J5Nk0j5%%%nnj0nk5k0k0n%NJ0J0J0K0%j5k0l0l0k5nNJ0J0NL0J5nk5k0
6624e0%J5J5Nk0k5k5J0J0L0K5J5nk0k5%%j0nj0J0K0K0K5L0Nnl5j5J0K5L0L0L0J5nl0m0l0l0
6622a0k5j0J0J5NnnnJ5L5L0M0J5J0J0nk5k5%K0J5K0J5%l0l0%J0Nnj0J0NNj0j0j5j5j5j0j5
6619A0k5nK0K0L0J0nk0j0j5j0nJ0J0K5J0j0j0%%J0J0j0j0nK0K0Nk0j5j0j0NNK5%nk5k0%J0
6616A0NJ0j0j5k0k5n%N%%J5K0%%K0J5K5L0K5K0J5%j5l0k5nj0k5m5k0nnj5j5J5J5%%%NNK0L5
6613B0L0j5j5k0j5%nk0k0j0J0J5K0j0NK5L0L5K5%%k0j5l5nNK0K0%j0l5l0j5%K0J5%%nj0nN
6610a5%K0K0J0j0%NJ5K0J5K0K5j0k0k0j5j5nJ0j0l0m0l0NJ0J5J0%J5J5%NJ0J0J0nJ5J5%nk5
6608D0l0l0k0J0K5K5L0J5%%N%NNj0J0%%%%%%%%n%J0J0j5j0N%%%%%n%Nnj5J0J5%nnk5j0NJ5
6604E5L0j5k0j5k0nj0J5K0N%nj0j0j0j0j0nj5nK0L0K5L0j0%l0j5nJ5%NJ5NNj5k0NJ5Nj5k5
6601@l0l5j0J0J5K0J0J5J0j5k0%J5K0L0J0nj5J0J0nJ5J0%k5m5%J0J0%K0L0K5j0l0m5m5l0j5
6599h5J0K5K5J0J0%J5K5L0Nj0k0k0k5k0J0J5%j0j0%J5J0K5K5J5J0nk5k5nJ5J5j5l5l0nJ0J0
6596a5J0k5k0Nj0l0j5J0M0J5j0j0j5K0K0J0J5j0%K0K5N%%J0J0%J0j5NJ0J0Nj0j0j0j0j5nJ5
6593C5J5J5M0L0K0j5j5j5nj0nnj0nk0NJ0j0%NnJ0%NnnN%K5%nnj5N%J0n%n%%N%%j5k0J5J0J0
6590G5nl0nj0nnnj5j0nj5NK5L0L0J5J5j0k0%J0N%%NN%%nnK0J5K0%%k5k5k5l0j0k0k5l5j5N
6587h0J0L5L5J0j0k5NJ5J5%%K0K0K5J0k0l0l0nJ0NJ5nJ0J0n%J0%N%J5J0j0l0k5j5nj0%J5L5
6584C5J5j0k0k5l0n%NJ5L5N0L5j5m0l5%J5M0L0J0Nnj0j0nJ0J5Nj5l0m0k5J0K5K0J5J0K5L0
6581A35Nj0k0%K5L5J5nm0m0l0nJ5K0NJ5J0J0j5nj0J0J5j0k0k5j0%%J0j5j0j0l5l5nJ5K5K5
6579C5K0%%%j0j0j5k0%N%%N%%%NN%K5Nj0j5J0J0J0%j5k0j5J0K5K5K5J5J5j0%nK0J5nl0m0%
6576F5J5K5K5J0Nj5o0n0k5nnj0NNJ0K5J5K5K5NNnnk5k0j5j5j0j5nj0J0J5K5K0Nl0l0j5J5J5
6573@J0nj0j5j5%NJ0NNn%nJ5K0M0N0L0Nnk5k0k0j5k0k5k0k0NK5M0M5K0%k5k0nnJ5J5j5N%N
6570G5NJ0%k0nnNNNJ0Nk0J0J0%Nk0%J0J0J5J5%k0k5%J0J0K0n%j5j5NK0M5M5L0%k5l5l5l0m0
6567F5j0j5J0N%k0j0nj0j0nj0n%nnNj0j0NJ5J5J5K0NK5J5J5K5K0L5J5j0j0k5%Nj5k0k0j5k0
6564E0nj0J5J5Nj0k5j0J5L0M0K5Nj5l5l5j5NL0J5j0nj5J5K0J5nJ5%NNN%J5%NNN%J0%N%N%%
6561A85j0k5m5n0nN%%n%nnJ0%j5j0%j0j5NK5Nj0j5j0nJ0J0K0%j0j0%%%%J5K0j5j5NJ0j0J5
6558D0j0j0j0j0nnnnnJ5L0L5Nj0%%j0k5k0j5J5K0K0J5nnnnNj5nnJ5J5J0J5N%K5K0nk0k5%n
6555F0nk0j5k0%%j5nJ5M5M0J5j0j5j5nj0%nK5K5K0%k5nk0j5j5j0j5j5nnJ5J0%%j5J0J5%j0
6552@nNJ0J0N%nJ0J0J0j0k0k0nj0J0j5j5%L5L5%%J5K0J0nnJ0K5L0%l0m0l5k0%j0nNK0L5L0
6549H5K0j0j5j0%k5nnJ0J0nl0k0j5%%%NNM0N0L0Nj0l0l0m0k5j0NK0K5L0J5j5j5j0J0NNJ5M0
6546A05L5M0n%j0l0j5k0j5j5nJ0L0J0j0j0j5l5l5k0J0J0J0J0NN%k0k5j5K0N0L0J5%k5l5l5
6543@j5%L5L0L0L0J5Nl5k5nL0M5K0%j0k5k5j0k0j0j5N%%N%%N%N%%NJ0j0nNJ0nnk5nnnnnnn
6540A0nl0l0%K0M5K5J5k0l0nK0K5k0l5j5%K5K0K0K0L5L0L0L0J0Nj5j0%K0J5%k5m0j0K0L5%
6537A85l5l0k5j5k5j5l5l5k0j0nNJ0K5NNnJ0K0j0NNJ5J0%j5%J0L0L5J0k5j5k0j0K5L5L5K5
6535A55NJ0J5j0j0l0l0k0k0%nnnJ5J0Nj5j0nj5l5j0K0L5J5j0j5k5j0L0K5J0j0j5j5%%%%j5
6532A0%K5K5J0NJ0J0%%J0nj0nJ0J0j0j5j0j5j0j0j0j0n%J0j5N%%%j0nK5K0J0nnJ5L0L0Nk0
6529A00k0j5k0k0nNL0K5%%J0K5Nj5m0o5l5%L0L5J0%j5nnJ5J5k0k5k0J0M0J5j5k0NK0K0J5J0
6526H0J0j0l0k5j0J0K5L0Nj0j0j0n%k0J0J0J5k0k0J0NJ5j5m0l5l5j5NK5K5K5K0K0J5K0K0j5
6524G5k5k5k5l0nJ5J5J5J0j0J0NK0K0j5j5%N%Nnk0j0j0J0J0NJ0j0nk0%J5J0j5j0%K0%%nnn
6521E%%%%%%n%%%%Nj0%%nnn%J5K0%%nj0J0L0L0Nnj5J0J0nJ5L0J0%j5%J5J0nJ0%k0n5m0k5n
6518eJ5%%J0L0K5J5N%J0Nj0Nj5j0%J5nk5j5j5J5nj5l0k5j0K5K0NN%j5%NJ5J5K5K5Nj5k0nJ0
6515F5nnnj0nj5j0j5N%%j5k0J0Nj0j0nNj0NNNJ0NJ0NNJ0%j5j5J5K5K5Nj0k0n0m0NL0L0J0L0
6511C5K0%l0l0k0nj5NK0K0K0L5J5Nl0k5k0NJ5k0l5k0%K0K0K0K0J5J0j0l0j0nnNj0%%n%j0J0
6509b0J5J5K5J0j0NJ0J5k0k0j5k5%J5K5J0j5j0NN%NJ5K0%%J0J0NJ0Nj0k5j5k5%%k0nJ0L0J5
6506E5j5%K5K5NJ0J0J0J0NJ5J0l0k5k5k5j5j0l5l0k5n%K0J0J5%K0L0L0K5%j0j0j5j5j0l0k0
6503b0J5L0J0K0K5J0j0j5J0n%n%J5J0J5J0Nj5nnm0l0l5l5nN%NnJ5J5nJ0J0J0N%%K0J5NJ0J5
6500H0n%k0nj0J5L5L5J0j0l0k0k0l0nNJ0NJ0NNNJ0NJ0J0j0j5j0l0k5nJ5L5J5j5l0l0nNL5J5
6497D5nl0l5nnnnnJ5L0L5n%j0NL0J5J5nl0k5k5nK5K5K5K5K0K5%j0k0%j5j0nnk0k0j0J5n%J0
6494D0J0%j5NK0L0L0NJ0Nk0m0m0l5j5j0J0%nJ0J5J5K0K5K5J5n%j0J5J5n%%%J0J0%l0l0%J0
6491I0J0nj0%%n%nnk0j5l5j5N%K0K0K5J0j5j0j0J0J5%j0nk0%J0J0j0l0m5j5%J5M0J5J5J0K5
6488F0K0Nj5J0J0NJ0%Nnk5nn%nnnj0NN%j0j0NJ0%k0j5j5J0J5%n%%%%%%%N%nnj0J0J0NNNNN
6485E0NNNj0nnk5N%j5j5j5NK0J0j0j0NJ5K0Nk5k5j5NNj5%nj5NNN%k5j5j0J5L5NnnNK0J5Nj0
6482eN%K0J5J0J0J5K0K5K5J0Nj5j0j5j0j5j5j0j5nJ0J0nj5j0NK5J5%%j5J0n%NJ5%k0l0l5k5
6479b0%J5J0%j0j0nnN%NJ0nnk0k0NL5K5N%%J0J5J0J5NnnNK5J0j0j0k5n%%K5nj0k5m0j5j0N
6476b5J5L0J5NJ0N%J0j0nJ5J0J5J0Nj5NJ0NJ0j5j5j0m5k5l0j0nNL0K0K0j5j5j5j5NNNNK0J5
6473C5NnNK5L0L5Nj0l0j5nnnnnnnnj0j0J0NJ0N%j5%NN%nj0J0J0%%n%J0j0N%%%N%%%%%J0j0
6469E5l0nNK0L0L5L0J0NNNj5l5l5nnnnj0nnn%J5NJ0NJ0J0J0j0j5j0j5j5j0j5j0nj0nj0J0%
6466b0j0j5nnJ0J5J0J5j0n%%J0n%%nJ0K0L5K5nm5n0m0k0J5J5K5N%%J5M0L5K0%j5NK5K0Nj5
6463A05j5N%nj0j0nj0nnnj5j5j0J0J0J0Nj5NNNNNNN%J0%NJ0j5j5N%J0J5k5j5NJ0NJ0%NN%J5
6460I5j0l0k0l5j0%nJ0K5L0L0J5nk0k0k0%NJ0n%nnJ5nNNNJ0%NN%N%j0n%J5%nk0k0J0nj5j5
6457A0j5j0NNnnnj0NNN%J0%NN%J5NJ0%NJ5%k0l5l5j5nJ5NNK0NJ5J0J5NK5%%j0nnj0j5nJ0n
6454B0j0J0L0L0J0%j5l5m0l0j0J0J5J0j0k5j0J5L0L0L0N0K0n%j0nj0nnnl5l5m0l0%NN%j0J0
6451e0J5J5NJ0NJ0n%n%%nJ0j0k5l0j0K5O5M0J0nj0%J5L5L0J5j0j5k5k0l0j5J0K5%%%K0nk0
6448F5j5%NJ0j0nNj5nj5%J5J0K5K5J0m5o5m0j0J5NJ5J0J5J5J5J5j0j0nj0j0nj0nj0J0NnNn
6445a5%J0j0J0J0j0nnJ0NN%%NJ0J5%j0j5l0j5J0L0M0K0nj0NJ0J5%%%%J0j0j5k0j0nNj5j0j0
6442@NL5J5J5%j5j0J0J0J5K5K0%k0k5l0j0j5J0J5K0%%nj0%k5k0j0K5J0J0N%J0J0K0%Nnj5N
6439H0J5J0%l0m0m5j5j5J0NJ0nj5j5NK5NJ0%k0n%%K0J0J0Nk0j0j5%%Nj0j0nk0NK0K5Nj5NK5
6436@K0Nj5J0%NNN%%k0m0k5k5j0J0J0J5J0J0J5J0J5J0K5N%k0nJ5%%k0k5k0k0%K5K0%J0J0N
6433B5%k5nJ0J5M5J0j0j5%J5J5J5J0J0J0J0N%J5J0%l5m0n0j5J0K0NnnNJ5j0j0%J5L0L0%%j0
6430A15j0j0m0l5k5nnJ5K5J0J5j0N%nj5j5%J5K0nnj0j5%J0N%n%n%%%%j0j0%J5nnn%J5J5J5
6427D0j0NJ5K0%%%nj0k5nNN%%%%%%%%NJ0j0nj0%NNK0K5K0K0%nk0k0k0k0j0Nnnk0k0j5j0k5
6424g0nJ0K5K0J5K0K0%m0%J0J5j0%%%n%n%%nj0N%J0J0j0j0j0%J0L0L5K5nk0j5j5nK5%%k0j5
6421A0j0nj0J0J5J0j5k0%K0K0J5J0j0j5m0k0j0%K5J5K0N%J5K0Nj0k5k5nNJ0j5j5j5%K0K5L5
6418D5J5K0%J5%K5J0J0j5l5l5k0nnnj0%K0L0M0K5Nk5k5j0J0J0j5nnJ5nj0nJ5K5J0nnJ0J0j0
6415A10j5l5k5%L0M5L0K0j5k0l0k0nJ0J5J0J0j0k0k0k0k0j5j0j5NL0K5K0NJ0J0j0j0k0%NN
6413F0NJ0%k0j5%NNJ0J0nl0%j0NN%nn%n%nnj0n%j5nnnnj0NM0K0N%K0K0N%j5j5%%%j5J0NNJ0
6409E0J5nk5k0j5nj0j0J0L0L5L5J5n%k5nj5NN%nl0l0j5J5J5L0J5%j5k0j5J0J0j0k5NK0K0N
6406D0J0%%nnnk5%%j5j0k0%%NJ5J5nk5j5J0L0M0J0J5NNJ5nj0j0j5NnnNNj0j5n%%nNK0J5J0
6403F5NJ0J5J0J0j0j0k5j0j0j5%J5%j0j5J0%Nj5j0j5nj0Nk0k0nJ0L0K5j5J0L0J0J5n%nnN%
6400E0nnn%J0J5Nk0l5m0nJ0K0K0J0J0%%J5%j0l0j0j5%%NN%nnj0K0Nn%J0J5N%J0%J5J5J5J5
6397I5J0J5J0J0nj0k5m5k0k5k0nnj0J5L5K0%NNJ5%J5J0Nj0k0%NJ0K5K5nk0k5%NJ0NNJ5k0l0
6394G0l0l0%N%nk0j0NK0K0K5%j0j0j0j5n%n%%J5L0J0j5j5%%K0J5J5nnnJ5J0J0nN%j0j5%j0
6391E5L0nk0k0%nnJ5K0M5J5j5m0n5l0J0N0P0O0K5k0o0n5k5j0J0J5J5K0%nJ5nj5j0j0j0j5j0
6389B5j5j0nj0nk5j5NL5L0J0j0k5k0nN%k5k5nJ5M0L5L5J0%%%%nj0NJ5NJ0nn%nNK0K5NNj5%
6386I5%%K5K0%J0j5j0n%%nnj0j0l0k5l5k5NJ0J0NK0M0M0J5Nj5nnNk5k5%J0j5k0k0J0J0j0j0
6383A0j5j5%K0M5L0L0nj5j5%Nnn%nnn%nN%j0j5n%j0%j0nnnj5%nj0J5J5J0%%%K0J5nj5k5j5
6379c0n%k0k0NM5N5K5j5j0j0J0nl0n0l5NM5N0K5j5NJ0%J5NJ0j5j5J0J0J5%n%J5J5K0NJ0nj5
6376A10l0l0nj0j0J0nnnj0J0NJ0NJ0J5J5nk5k0J0N%%j5k0j0nJ5J0NJ0j0n%K0%%j5%J5J0J0
6374F0J0nj0%J0NNk0k0j0j0j5l5k0J0J5K0%NJ5J0J5J0%k0j5J5NNj5k5%K5NJ0%%J5J5J5J5J5
6371A10K0j5j0k5k5l0m0k5j0J0J0J0%NNJ0L0K5J0N%J5J0Nj0m0m5l5j0%%N%N%J5%nnJ0L5K5
6368D5K0Nj5nj0J5L0J0J0nnk5k0k5k0nJ0J5K0NNj5j0nj0J0n%k5nJ5N%j0j5J5L0L0J0j0j5j0
6365C5j5NK5J5J5%K5L0nnn%j5j5j5j0J5j5j0nJ5K5J5j5l0nn%%j0n%j5j0j0j0Nj5k5j0J0L5
6362a0L5J5%j5j0j5%L0M0L5NJ0Nnk5l5m0l0j0NJ5Nj0nn%K5J5Nnn%%Nj5j5k0J0J0L0J0NJ0%
6359E0j5k0k0m0nJ5L5N5J0j0l0k5nJ0J5%%j5j5NNNNNNJ0nn%nnnn%n%K5J5L0M5K0NNn%j5k0
6356A00l0j5j5NNJ0k0k0k0N%%n%J0NJ5nnJ5NNJ0NK0nJ0J0J0NNJ0%J0%NJ0J5j0l0l5k0k5nn
6353C5nj5NL5M0L0nj5j5k0j5l5l5l0J5K0%j0NK5L0Nk5j5NNJ0j5j5%%L0J0j0nk0NJ5J0K5K5
6350H0Nl0k5nj0k5l5%K0K0K0J5nj5j5J0J5K0J0J5Nj5%%%%n%%j0J0j0nNJ5J5j5j5NN%NJ0J5
6347H0j0nj0nnnJ0J0L0K5J5j0m0k0N%N%L0J0%N%K0NJ0%nj0k5l0nn%%NN%NN%Nj0j5j0j0j0j5
6344B5j0j5J0NNNj0j0K0J5%k5j0j0k0%j0j0nj0K5K0K0J5J0j0nJ0K0J5K0%J0Nn%nnJ0J5j0k5
6341G0j5j5nNk0k5j0%K0J5%%K0K0J0n%%nk5m0k0J0J0J5N%K0J5J5k0k5%L5K5Nnnj0l0l5k0N
6338a5%nnnK5L0L0L0L0%k0k0%nn%nnJ0K5J5nl0k5n%%k5l0j5j5K5M5J5%%%NNNj0nnNJ0%j5l0
6335E%NNK5K5K5nj5j5NN%nJ0J0K5%l0k5k0%j0j0j0J0nnnnK0K0NNj0J0J5J5J0j0l0l0m0j5n
6332e0j0K5%%%j5NJ5J0N%NNJ0nNNJ0K5J0nJ0J0K5NnJ0NJ0j0k0l5l0nNK0nn%J5%NJ0%nj5NN
6328E5J0%k5nNM0J0k5k5k5NJ5Nj5j5%J0K0J0j0k0%NNN%nNNnj0J0NJ0N%k0l5k0J5K5K5J0nj0
6325D0j5%K5J5J5%NK5J5K5%%%J0j5j0nnl0l5k5nNNK5L0K5NJ0J0nj5nK0L5J0k0k5l5l0k0j5
6322D0nNJ0L0K5%j0j0nj5j0Nnn%j5%nNNj5j5j5j0%%%nj5j5j0j0Nj0k0k0J0K0L0K0J0nnk0k0
6319g5nNK0L5L0K0K0N%j5j5k0k0j0l0k0k0%nL0L0K0%J5NJ5J0J0J5Nj5j5k0k5k5nJ0J0J0NJ0
6317eJ5J0J5J0J5J5L0Nk0k0k0j5k5k0k0j5NK5K5N%%n%J0J0%k0%j0%K0K0J5j0j0j0J0L0L5J0
6314A10J5J0J5J0j0%%J0j0%%j0%nj0%j5n%j5k0l0l0j5NJ5L0K0Nnk5j0j0J5J5Nj5%%%%%NJ0
6311E5J0K5L0J5%k5m0m5k5%L0L5K0J0J5j0l0k0j5N%K5K5%j0k5k0j0j5k5%K0K0nj0J0J0%K0
6308E0%NNNK0J5n%n%Nj0j5j0nJ0K0%j0j0l0n0m0j0J5J5J5J5L0K0J0J0j5J0j0l0j0j0j0j0n
6305b5J0J5nnn%K5K5K0Nj5m0l5k0%%J0NNJ0NJ0J0nnJ5J0J5J5nn%%%%%%%%k0k0n%NNL5L5L5
6302A10J0Nj5NNJ5K5k0l0k0k0k0k0k0k0nnJ0L0N%J0N%J5%k0N%N%j5k0k5j0NK5J5J5%k5l0%
6299b0L0K5K0Nn%nnnnj0%NNNJ0nnNK0J5%k5k0%j0J0j0k5k5nnK0K0K0K0K0K5K5J0j0m0n0l0
6296el0N%L0M0M0M0J5j5m0m5j0%%NNJ0J0l0l0m0j0NN%N%NnnJ0J5%N%%J0%N%%%%Nn%%%J0%j5
6293ej0k0J5%j5k0l0k0%L0M5M0L5J0%NNnnJ0J5J0J5nnk5l5l5k0%J5NJ0L0J0J0nnJ5%%J0j0
6290F5J0nnj0%j5k0j5N%J0J0L5M0%k0l0J0K0M0L5L0%l0m5k5k0k0j5k0k5j5l0j0NJ5J0j5j0
6287f0NJ0J5NnnN%%%%K0K0J5nk5NK5L0L0Nk0j0NN%NJ5k0k0j5j0j0nj0k0J0J5K5L0Nj0J0nj0
6284E0j5NJ0nk5%NJ0NJ0NNJ5nJ0J0j5j0%n%%nJ0N%j5j5j0j0%K0L0L0nj5j0j0nnnnn%nnj5j0
6281@J0M5J0J5nnnj0nnk0j5%%%K0J5%k0j5j5k5j5k0j0J0K0J5K0K0J0J5J0J0%NNL0J0j5k0j5
6278E5J0nj0j5j5j5j0J5%k0j5%J5J5J5J5L0NK0J5j0k5j5j5k0k5j0n%NK0K0J0J5NJ0N%j0k5
6275C5j5j5nJ0J0N%K0K5K5nnN%j5k0j5j5%%J0J0NJ0K0%J5J0%%%%K0%%nk0nJ5%%n%n%J5NNJ0
6272A35NJ0N%%N%NJ5J0k5m0l5l5j5j5j5k5j0N%%NK0K0M5L5J0nj5j5NNj0j5j0nNJ0%nnnJ0J0
6269G0nj0j5j5J0J5Nj5%nj5j0j0J5L0J0nj0nj0Nj5j5j0nJ0M0M0K0%n%%j5j5k0N%J5J5J5J5
6266A05n%k0k5j0NJ0J0J0nj5l5k0%L0L0K5N%%nJ0n%%%%n%nj0k5k5j5nnJ0j5l0j0j0j5nj5N
6263h5J0NJ0J0NJ5%nj0K5K0NNnJ0J0nnk0Nj0j0NJ5J5K0J5J5J5J5J5J0j5j5NJ5J0j0l0nnj0
6260F0j0k5l0j0J0L0J5%j5K5K0J5n%nn%nJ5Nk5k5j5K0K0J5nj0j0NJ0J0k0j5NJ0J0%%N%j5j5
6257D0J0K0J0Nj0j0%N%%J0J0nnk0NNJ0j0j0j0j0nj0j0j0nnnnnj0nnnk5k0%NK5K0M0N0L0J5
6254I5Nn%j5%J0j0k5l0nK0K5j5m0m5k5nJ0J0Nj5l5k5J0L5L5L0L0L0K5%nnJ0J5%n%J5J0N%n
6251A15J0J5%%k0k0j0j0nj0j0nj0j5nj0j0j0nnJ5k0j0j5NNnnnnnnn%J0J5J0J0%%K0K0K0N%
6248C5K0J5J0J0J0nk5k0j0K0K0nk0k0k5k5k5j0NK0J5L0K0L0K5J0j0j5j5N%K0j0%k5j0j0j0
6245B5J5NNJ5K0n%k5k5k0%J5J0J5J0M5L0%j0m5m0m0m5nJ0%%j0J0%%NJ0J5%n%J5J5J0j0k0j5
6243b0j0nnj0J0J0J0NJ5K0nnK0Nl0l0k0Nj0j0%J5K5K0J5J5J0J5nk0j0k0%k0k0nJ5K5K0K0N
6240D0%%NNNJ0Nl0l0l5k0j5%J5K5M0K0nk0j5j0N%%k0k0%L0L0Nk5NNK0K5j0%nj0J0N%k0l5l5
6237e0k5j0j5j5J5L5L5M0L5L5J0nN%%k5k5nnk5k0nnJ0%NK0NnnNJ0nk0k0%N%%k5j0j5%J5J5
6234d0nj5k0j0NK5K0K5K5J5J5%%J0K0K0j5l0l0k0n%K0J5NJ0J5%K5J0j0m0l5m0j5j0L0L5L5
6231D0J0N%%n%j5j5%Nnj0j0nj0%nnk0NJ0J0N%%%%nnnK0%k0%%nNK5L0J0j0n%NJ0%nn%J5%l5
6227El5%K5K5J0J0j0j0j0j0K0K5%j5nnj0nnj0Nj5j5j0J5K0J0j0%NJ0J5%nk0nJ5J5K0NnnJ5
6224E0J5nnj0j0j5j0%K0K5L0J0nk0j5j5j5nJ5K0J5K5j0l0k5j0j5NJ0J5%j0j0j5n%N%k0j0j5
6222d5J0NK0L5L0K5%j5nn%NK0K0j0m0l0j5nn%%NJ0nk0%%n%nnn%J0J0J0j5J5J5J0j0%J5%NN
6218C5N%NK5K0K0K5j0k0j5j0n%n%j5j0NNJ0j0j5j5nj0nnJ0J0NJ0%J5NNNNk5k5k0Nj0nj0J0
6215a0L0K5M5L0Nj5k0k5j0j0n%j5J0K0K5J5%%j5k5k5j0J0n%J0J0j0j0nN%%n%%nNNj5j0nL0
6212B5L0%m0l5l0j5J5L0L0L0NNN%%k0k5nK0K5J0nj0j5N%J0j0l0j0NJ0J5%nk0l0l0%J5J0L0
6210eK0Nj0%%%J0J5NNNNJ0NJ0Nnnnnj0n%j5j5j5k5j0J5J5K0J5J0J0nnNj0k0k5N%K0Nnk0j0
6206a0j0K0L5L5K5j5j5j0J0N%NK0K0%k0k0j5nNN%j0j0%NNj5j5n%%j0%j5j0K5K5J5k5j5j5%
6203eNJ0K5Nj0k0k0j0%%Nnj5k0j5k0NK0K5L0L5K5J5NK0Nk5m5l0nN%j5j5%K0J0K5J5J5J0nj5
6200D0nj0Nn%J0J0NNJ0nnk5k0j0J0K5K0J5J0%n%NJ5J0j5l5k0j0J0NJ5K0K0Nnj5m0m5j5%J0
6198a0N%J0J5J5NNJ0K5K5Nj5l0l0k5j0J0J0J0NNL0J0j0j0%nnj5%nj0nJ0J5%nJ5J0nK0L5J5
6195A25%%NJ0j0k0j5k5j5J0K5J0J0J0j5k0k0k5%J0K0J5nnk0l0j5NK0K5J0J5nj5%K0M0J5Nj0
6192A35k5k0%NK0%j0j0%J5Nj0k5%J5nk0m0nJ0%Nnj0k5j5j5J0%N%K5K5K0K0NJ0k0j0j5j0%N
6189D0j5l5k5j0J0Nj0j0j0j0J5K0%k5nJ5N%J0J0nJ5J5K0nnJ0Nnj0n%n%%N%%k0l0k0Nj0j0j5
6186i5NK0N5L5Nj5j5%NJ0NK0%k5l0j0j0NK5J5J5N%J0Nn%j5k0k5n%K5K5K0J0N%J0J5%j5j5N
6183E5K5K5j0l0l0k0Nj0j5j5k0k0k5J0j0k5l0j0K0L0L0K0J5%K5J0J0J0J0J0J0%K0J0J0j0n
6180G5nnNJ5%n%%j0j0nK0n%%nj0j0J0Nnn%j0j5j5j0J0J5J5j0l0l0%J0J5nk0j5nNJ0K5K5K0
6177C5%k5j5j0J5K0K0%k0k5%J5J5%%%%n%%%j0J0nnj0%j5k0N%L0J5NNJ0Nj0j0%nj5%M0M0J5
6174I5%J5%k5k5k0k0nnNNj0j5j0NNj0n%J5J5%J0%NJ0nnJ0J0j0N%J0Nnj0K5L0nk5m0k0NJ5%
6171B5Nk5k5j0NK0L5K0J5N%%NnJ0M0L5L0J0J0j0k0m0m0k5n%J0J5J5J0j5j5k0j5j0j5j5j0k0
6168b0j0L0N0K5K5J0J0J0J0Nj0k5k0k0k0j5NJ5J5%N%%j5l5l0k5%N%N%%%%K0K5NNNK5K0Nk5
6165F5l0k5%K5K0%j5J0J5%j5j0nNJ0%N%%j5j5J5J0K5k0l0%%%%k5nnj5l5k0k5%nNL5L0J0J0
6162b0Nj5j0%K0M0L5NN%Nj5j5l0l0k0%M0M0K5%j5j5j5%J5J0%NJ0L0J5%j0l0k5j0nj5k0nL0
6159A5K5K0nk0j5%K5K5%%%%%k0nNNj5j0j0j5j5NJ5J0J5NK0Nj5l0l0%J0nj0j5%n%nnnj0j0J5
6156e5nk5%J5K0K0K5K0K0K0Nnk0k5l0j5NK5M5L0J0j0j5%nJ5J5J5%nk5m0j0NK0J5%%%nj0J0
6153E0K5L5J0J0NNJ0j0%l5l5m0k0j5NJ5J5J5K0J5K0%N%%%N%%J0NJ5j5k0j5nnj0l0nj0J0NN
6150D5NNJ0NNK0K5Nj5nNK0K0j0%nj0J0j5%nNN%j0k0%NNnk0m0m0l0J0J5J5J5J0NNK5L0J5j5
6147A00l0l0j0j0j5l0k5j0j0K5K5K0L5L5J0nk5k5k5k0nJ0K5K0Nk0j5%K0K0J0nnJ0%%k0k0k5
6145a5%%NK0M0K5nl0k5k5k0k0NJ0L0K5K0K5K5J0J5nk0l5k0%K0J0N%nj5j5j0nj0l0j5k0k0%
6142g5J0J5NJ5K5L0K5L0%k0k5k5j0J0K0K0J5nk0k0l0j0%NJ5nNJ0NNJ0NJ5J0J0J5j0nnnk5j5
6139B0j5k0%K5L0L0%%n%NJ0Nj5l0k5k0j0J5J0K5K0K5K5J5j5k5k5j5NJ0J5%Nl0l0k0nJ0J0J5
6136B5J0j5k0j5j5nnnJ0J5Nnj0j5%J0L5N0L5L5J5%nj5j0k0k0%%k5l0k5nNJ0NJ5j0J5N%k5%
6133@%K5J0J5j0k0j0%J0J0j5l0j5nNK0J0J5nj0%nnnn%j0nK0J5J0J0%%NNJ0K0j0J0J0J5Nj5
6130G5nnj0j0j0N%k0l5k5j0%K0K5L0J5J5J0J5J5K5K0%l0l0j0k0j5k0j5n%J5K5J5%nK0%j0N
6128F0n%%n%Nnj0J0nn%%Nj0j5NJ0nj0j0J0L0%%j0nj0nk0j5j0J0J5K0J5K0Nj0k0k0k0k0j0N
6125c5K0J5K0K0K0K0J5K5j0%j5l0j5k0j0N%NNNnJ5J5nnn%j0J0N%k0k5%J0J5K0J0j5j5j0nn
6122A5nj0nj5Nj0J0%NN%J5j0j0j5nJ0%j5j5%J5J5K0J5K5NK0J5NNj5j5n%n%nJ0NN%N%Nk0j5
6118D0k0k0k0j5k0k0J5J0J0J0nk5nJ5j0k5k0K0M5M0K5j0k0%NJ0j0nnn%J5K0%j0j0K5K0nnj0
6116B5j0Nj5k5J0L0Nk5k0j0j0nJ5J0Nnj0%J5M0J5%j5k5NK0J5J0K0K5j0l5l0j5j0j5j0nJ5%
6113b0%%N%%J0J5%j0nJ5%Nnj0J0j5k5%NNj0n%K0L5J5nk5J0J0NJ0K0K0J0k5k0k0k0k0n%j5N
6110c0J5J5K0J5j0j5j0j5%nJ0J0N%%%J5Nj0l0l0k0NK0L5J5%nJ0K0J5J5NJ0j5j0%%%%j5nj5
6107B0j0k5k0j0%J0j0%%J5J5n%k0nJ5M5K0N%nJ0J0nJ5L0J5Nj5j0j0j5j0j5nj5j0n%J0K0K0
6104E5J0%%Nj0nNNJ0nj5nNJ5K0J5nNNJ0Nj5j0k0%nJ5j0%J5J0Nj0NK0%k0k0NK5L5K0l0n0l5
6101E5j0NN%J5%nj0Nj5k0NK0K0J5J5k0j5j0nk0k5nJ0J5nj5j0j5j0j5j0NL0M5M5%j0j5j0nk5
6098Ej5j5j5k0J0%NNJ5J5J0j5nj0%J5n%nnnj0J0L0K0NnnJ5J5L0NNNK0K0K0%k0k0l0j0NJ0J5
6095I5nj0j0nJ0J0j0j0j0J0NJ0j0%%j0j0j0nj0nj0nj0j0J0NJ0J0%k0nj0J0L0%%%%J0N%NJ0
6092E5j0k0j5k5j5j0J0K0K0K5K0K5Nj5j0j0J5N%J0K5L5L5%k5m0n5n0k0j5j5j5j5%j0n%%K0
6089g0L5L0K5N%NK0M0L0J5k5l0l0j5k5k0j5NK0K5nn%Nj5k0l0j0Nk0j5J5N0M5K5J5%K5J5%j5
6087I0l0l5j5NJ0J5J0%Nj5j5k0j5%%J0Nj0l0j5k0nK5K0K5nnk0k5j0j5J0J5J0L0L0K5J0NJ5
6084F5J0Nj5l0m5l5m0j5nj0J5K5L0K5nn%%K0K0J0NK5K0K0j5k5m0k5j5j5j0nJ0L0K0%nj0J5
6081@J0%%k0k0j5k5j5%L5L0K0j5k0nK0L0K5nj5K0L0K5%%k0n%J0nnnJ0J0j5k5k0j5k5l5k0N
6078g0K0M0L5K0K0%nn%n%nnJ0J5L0%j5j5j5j5j0NK0nk0%J0K5J5NJ0k0j5n%nj5j0Nnk5j0J5
6075@L0K5n%nn%n%nnnnNN%k0k0%J0NJ5L5K0K5J0NJ0N%J5%j0k0k0m0m0k5%NNJ5J0J5J5%%%l0
6072B0k5%%Nnj0%K5j0nNJ0%J0%k5N%%Nj5%K0K5N%NNNJ0%j5j5%NNK0K0K5j5m0l5j0j0%j5k5
6069d0k5NJ5L0L0J5J0J0j0j0NK5Nnk0j5j5j0j5k0nJ0J5J0J5K5L0%%j0nj0n%nj0j0nnJ5J5K5
6066E5J0n%j5j5nJ0J0j0j5j5j0j5NNJ0NJ5K0L0N0M5L5%k5k5k0nnk0k0j5j0%k0l0j0NnNL0L5
6063F5K0%j5j5j5%nk0j0nJ0%j0K0NnnnNJ0J0NNJ0%l5m0m0nL0L0L0J5Nj0nnj5j0j0J5NK0J0
6060D0J5j5l0k5j5J0J5NK0L0J5N%n%k0j5j5j5j0%%K5K5J5J0NK0K0%m0m5m5l0nJ5K5%j5k0j5
6057f5j5j0j0%%NK5K0J5J0J0J5nj0j0NK0M0L0K5%k5k0%J5J5%nN%j0NJ0j0nNnnnnj0%Nj0k0
6054B0j0J0%j5N%j0j0NJ0J5k0k0K0K0K0nJ0NL0J0%Nj5j5l0l5k0k5k0k0l0j0J0J0J5K0L5L5
6052@K5J0%%%%K0J5K0%%J5K0J5J5nj5j5N%%j5nj0nj0j5j0J0NJ0J0%NJ0k5o0m5l5j5NJ0K0%
6049d0j0J5J5J5J0J5NJ5J0J0J0J0%j5j0n%j5j5%%NnJ5NJ0L0K5L0NJ0k5m0m5k0nnnn%J5J5J5
6046D5J0L5Nnj0NNJ0Nj0nj5j0nj0j5%j0%%nJ5J5j5j5j5Nj0nj0n%j5j0nj0j0nj0Nj5%NNK5J0
6042e0NNJ0J0NJ0NJ0J0J0J0nj0J5J0J5NNj5n%nnnnj0nNNNNk0k0n%%J5L5L5K0j0k5k5j5%K0
6039D5%k0j5NK0J5J0J0J5%k0k5l0j0nJ0J5n%n%J0j5n%J0j0j5J0J0J0NJ0L0J0%NNj5j5N%%j5
6036D0j5J5L5L5J0%%%l5m5m5k0J0J5J0J0j0j5%j0j0j0j0j0j0J5L0J5%nJ5K0K0K0%nk5j0J5
6034D0%%nj0K5K0K0J5Nj5k5m0l0l5k5nNK5%%N%J5J5K0k0k0j0J0L0J0j5n%K5%J5J0j0nJ5L0
6031H0K5J0j0l5%nJ5J0N%K0K0J0nl0m5o0m0j5K0K5L0K5L0J5%k5%J0Nj5n%%nnJ0j0nN%n%%n
6028D5%n%NNJ5nK0J5n%k5k5l5k0L0K5J0j5j0K0K5J0j5l5l5j5J0L0J5nK0M0K0k0m0m0o0k5j0
6025h5J0J5K5NJ5nj0NNnJ5K5M0L5%j5j0j5J0J0k0j5Nnj0%n%%%%J5J0nnj0nJ5J0%N%%%%K0K5
6022I5nK0J0NNnJ5nl0l5k0m0k0nJ0K5K0J0Nk5m5l5j0J0K5L5L0L0J0j5k5m0l5l5k0K0M0M5K0
6019C5K5K0J5%k0j0j0J0J0n%n%j0%nnnn%nj0J0J0nj5%%J0NNj5l0k5%%Nn%J5K0nnJ0K0K0Nj5
6016C5j5j0J0J5j0k5nJ5J5j5k0NK0K5K5L0J5Nk0j0n%%j5k0k0j5%%nnn%j5NnnNNj5j5j0j5n
6013g5J5L0K5M0N5M0J5j5k5j5j0nk0j5j0j0k0j0j0NJ0%%j0J0j5%J5L0K5K0%j5nnnnj5j0j0
6010@nj0j5l0k0k0J5K5L0N0M5L0J0nj5l0k5l0nJ0j0nnj0nj5%%K0K0%%j0nn%K0J5%Nj5j5NJ0
6007@J5J0J5J0k0l5l0nJ5K0L5K0Nk0NK0M0NNJ5%j5j5j5J0nj5j5n%%%Nn%%%%j5n0m5k0J0K0
6004e0K5K0K0K0K0NNN%NNNNNNk5k5j5K0M0J5J0k5k5l0l0j0%nj0j5j5j0NJ0NNJ0NJ5%%%%%%
6001@%%%n%%%%%%%Nj0n%%%nNNNJ5%J0NJ0Nnj0%j5k0k0nNJ0Nj0nNN0N0L5j0j0%J5J5J5J5J5
5998A65%nj5N%J0nk0m0k5j5j5%K5NJ0K0K0J0j0l5m0k0%J0J5NJ5J0%m0l5j5NJ0L5K5J0j0j0
5995E5J5J0%j5l0j0J0K5K0%%K5J0J0J5J5k0k5n%J0nj5l0l0j5NNj0j5j0j5N%J0NnJ0J5j0nn
5992@nnNNj5j5J0NJ0J0K0K5Nj5n%nnnj0j5%K5J5j0nJ5K0J0j0k0k0nnK0K5K0K0%%n%j5k0j5
5989C5j5l5l5j0K0K5L0J0J0j0l0j5j5J5M5M5M0K5j0l0l5j0j0nj0n%%%%%n%J0j5N%%%%%NNL0
5986E5K5J5L0K0j0j5j5nk5j0j5j5j5j5j5J5J5Nn%%k0k0j5k0J0K5J5J5J0j0j5NL5L0K0j0k5
5983E0k5%M0N5K0%k0k5nj0l0j5j5k0j5k0j5j0K5L5K0L0K5J5j0k0j5nnj5%%nNK0J0k0k0k5j0
5981b5j0k5nL5L0J0J5J5J0NJ5J0J0NJ0%j0J0j5j5l0k0k0j0j0k5%K0K5K5K0K0%%J5J5nk5k0
5978E0nnnj0J0L0L0L5K0J5K0K0%j5l0j5k0k0k5j0n%%%%%n%%j5k5k5j0nk5%J0NJ0J5NL0L5L0
5975I5nl5l5l5l5j5L0L0Nn%%j0nk5l0l0l0j0NK0%J0J0M0L5Nj0k0%J0N%nNj0J0NL0K5J5K0J5
5972G5J5Nnk0j5nj0nnl0l0j5J5K5K5K0%%nj0nnnj0nNJ0J0J0K0K0%Nj0Nn%nn%nj0j5k5%K5K5
5969E0L0J0j0j5N%%%K0J5J5j0k0j5j0j0%%nJ5K5K0nj5l5k5k5k5j5%%K0J5K0J5j0j0j5nJ5K0
5966C0K0%%J0J0J0J0%%j0j0l0k5NL0K0J0j0NNj5nn%nnJ0J0k0j0j0J0N%nj5k5j5%%j5j5NJ5
5963c0J0NNNNNNJ5L0J5J5NNJ0J5k0k0j0n%N%J0%J0k0l0l5l5%nNK0J0J5nn%K0L0J0n%j5Nnk0
5960B5k5%J5K0K0K5K5Nj5j5j5m0m5k5nK0NJ0J5K0J5j5l0n0l0j0nnJ0Nj0j0%nK0J5K0%J5L5
5957a5L5J5%%nl0k0%%Nj5j5j0NJ0J5nnJ0K5J0j5%%J0K5K0K0%j5%%NNj0j0NNNk0nnNNj0j0l0
5954a0NN%NN%k5k5nk0j5k0J5L0K5L0J0%NJ0L0K5j5m0m0l0k5nj5J0NJ0NJ0J0NJ0NJ0nnj5k0
5951e5k0L0M0K5NJ0k5k5l0j5NNK0M0K5K5J0%nk0k0k5J0J0J5%k5k0n%%K5K5Nj5j0K0J5%%%J5
5948F5NJ0j0j0j0nNL0L0L0%k0j0j5%Nk0j5j5k0J5J0NNj0j5%%N%%n%%nj5l0k5j0J0L0L0%j5
5945A0j5%J5J0J5J0j5k0j5j5%%%NK0K0K0K0nnk0k5j0nnn%Nj0j5nJ0K5K0K0%J5J0%k0j5%j5
5942A0j0%j5%NK0K0J0J0NNJ0k0k0k0j5j5j5j0%Nnk5%n%nn%%nj0n%J5K5M5N0N0Nj5l0j5%nK0
5939D0J5NNj0J5%j5k0k5J0j5k0j5nJ0J5nNNJ5nj0j5%J5k0k0N%NN%k0%%Nj0%N%n%%%%NNnJ5
5936c5L0L0K5N%%J5J5k0m0l0l0j0J0K0J5NNJ0NJ0Nj5j0n%%%%NN%N%J0%nnnnj5%nnNJ0J0NN
5932B5J0J0NNJ0NNNJ0NNn%%K5J0k0m0m0k0j0K0J5J5J5J5J5n%j0%nn%nNJ0J0NJ0J0J0J0l5l0
5929G0l0l0j5NNNk5k0nJ0K0K0J5J5K5j5nnNj5k0k5k0%K0J5%j0k5k0K0J5L0L0K0K0K0K0%j5
5927A05j0nNL0K5J0j0l0k5j5nnnnn%j5k0l5j5nJ5nnj0NJ5Nnj0j5j5J0K0J0%j0j5J0%NNn%k0
5924e0k5k0k0j0NK5K5K0%%%%%%%j0NK5J0NJ0NNnk0k0k5k0j5J0J0L0K5L5L0K5N%NNj5j0NJ5
5921G5L0L0nj5l5k5%%Nj0j0nj0K0K0L0J5J0NJ0nl5l0j5j5%%NJ0NJ0%%j5j5j5j0j5j0j0j0J0
5918b5K5J0j0k0k0nK0K0J5K5J5NNN%K5K0%j5j5j5%N%%j5j5nj0j0nj0nnnnJ5M0L0J5j5j5j5
5915C5NK5NJ5j5j0K0L5J0nj5j5j5l0k0k0k0k0k0k0J0J0J0J0N%%J0j0J5J5nl0l5NL5K0j0k5
5912d5k0NJ0J0NK0J5J0j0k0k0j0K0Nj0k0j5NNj0K5%NNNnj0J0J5J0n%J0NK5M0M5J0j5%%k5k0
5909F0k0k0nnn%K0L0M0J5J5NNJ0%j0k5m0j5j5k0j0%%NNJ0J0%nj5j0j0j5nj0j5%%K5L5K5K5
5906F5K5K0K0Nk0%j0j5%%j5l5l0l5k5j5NK5NJ0Nj0j5j0J5K5L0J5NJ0J5J0J5K0%nj5j5j5nj5
5903D0k0%k0%NJ5NnnNNn%%NJ5nj0%J0NNnJ0%%K0J0j0%%NN%%j5l0k5j5j5k5nj0NK0J5NJ0NJ0
5900A0NN%NK0K0nj0j0NJ5J5J5J0nnj0j5j0j5nk0k0nNJ5%j5%NNN%J0%N%J0%NNNJ5j0n%K0J0
5897H0j0j0J0J0nn%nK5nnnj0N%%J0%j5l0l0j0%%N%NN%NN%J5J0Nj5%J5N%NNN%%j5NK0K5J0j5
5893A00nj5j0k0%NK0L0%j0k5l0nj0J5%%nk5k5nM0K0J0%j5%j0K0L5L0%j5j5k0k0j5J5J5K5J0
5890I0J0j0j0J0k0k0j5k0j5k0k5n%K0L0K5J0nN%j5k5%%K0K5L5J5j0j0j0j0j5j0%j5j5NJ0J5
5888B5%J0J0n%n%K0J5Nnj0%%k0m0l0j5nnn%J5K0L0N0N0L0Nnm0k5k0j0nk0k0%K5J5N%N%J5J5
5885G5j0j5j0J5J0j0k0k5k5k0J0J0J5J5NL0K0J0l0n5m5l5k0n%J0NK0J0J5J5J5K5Nk5k5k0%
5882f0j0n%K5J5K0J5K0L5M0J5%j5j5j0n%Nnk5k0k5j5j5NK5L5L5j0k0j5%%%nJ0J5J5J5K0%k5
5879F5l5m0j0NJ0L0J0j5k5j5%nJ5J5J5%j0j0%%J0j0%%%nN%nnK0J5K0j0j5Nnj0k5k5l5j5NJ5
5876g0J0J5n%NK5J5K5K0K0K0J5%%j5j5k5m0l5l0j0%NJ0%j5nJ5M5K0J0j5k5k0nJ5L5L0K0nn
5873C5j0J5J5J0j0j0n%j5k0j0j0J0J5K5L5K0%l0l5l0l0k0nJ5M0M0K5nnj0%%n%J0NJ0N%%%J0
5870G5%k0l5j5J0K0%%k0k0nnn%%J5NJ0nj5k0%K5K5K5NNnl0j5k0k0k5%J0J0nnj0%J5L0L5J0
5867C0Nj5%%%J5n%n%K0Nj0nj0nJ5NJ5J0J5J0j0nK0K5L0J5j5k5j0J0J5%nj0%j5k5k0j5K0K0
5865I0J5N%j5J0j5n0o0k5J5M5L0L0J5J0%k0l0k5k0k0j5k0k5j5NJ0J0nj0j0j5J0J5J5NJ0NN
5862d0%k0J5J0L0L0L0L5L0J5j0m5m5n0k0j5j0NNK5K0K0%Nj0J0K5K5O0L0%k0l0nNJ0K0j0k0
5859A10k0m0l0l5l5nK5L0K5%j5l5l5j5%K5L5M0J5Nk5l5l5k0%j0j5nJ5K5L0L5M0n%%%K0Nj5
5856E0%j0j5j5k5%nj0l0j5%K0K0J5J5Nj5%nJ5J5nnJ0NNN%nJ5J5n%l5j5%%K5j0k5k0j5NJ0N
5853c0J5n%nj0j0l0l0J0K5K5Nn%nnnnn%%NJ5J5J5K0J0j0%n%nj0j5j0J0J0Nk0k0j0nnJ5%K0
5850d5L0K5L0J5K0K0%k5k0%Nj0k5j0J0L0K5L0%Nk0l0j0j0J5K0J5%%n%N%%j0l0m0m5m0j0%J0
5847g5J5K5L0J5Nn%NJ5K0nj5k0NJ0K5K0%Nj0j0n%j5nnj0nk0k0k0j5nK0K0K5J5nnJ5NNnJ5%
5844C5j0J0j0%%%NNJ0K0L0J0%k5m5l5nK5L5NJ0%j5j5%J0NNn%%n%%nn%j5%J0nl5k0J0L5L5J0
5841F5%j0j0%J0J5j0k5l0j0K0K0K0Nj0k0l5k5k0nnNK5J5J0j0J0L0K5K0J0j5j0j0j0j5k0k0
5839b0j0nj5j5j5j5J0J5K0M0K5K5J5%j5j5j5j5N%K0%j5NJ0J5J5nj0j0k5%J5nJ0j0n%k0j5%
5836c0J5K0%j0j0K5%J0j5n%nnj5Nj0nJ5J5J0J5K0K5N%J5J0nnN%%%j0l0m0m0j0NJ5J0K0K5J0
5833D5nk0k0l0j5K0K0J0nNK0K5%j0l0k0k0j5k5j5k0K0M0M0K0j5j5%Nj0j0nj0nj0k0%L0K0J0
5830b0J0j0J0L0K0L0%j5j5j5%J0NJ5J0J0nj5j0n%l0k5j5k0N%K5K0K5K0NN%nj5m0l5nJ0NNN
5827b0j5j5j0K5J5J5L0J5K5j0l0j0J0J0nJ5K0nJ0J0M0%k5l0k5%nJ0J0J0j0nk5%J0NNNK0J0
5824H0j5m0m5m0k5nJ5L0K5K5N%j0nk5j5J0J0K5K5L5K0j5k0j0J0J0J0%%j0j0j0j0J0L0K5Nj5
5822H0j5k0k0nj0j0j0%K0NJ0%%J5J0NJ0j5l5l5l5nJ5K5K5NJ0j0j0l0k0k5NL5L0K5%k0j0j0
5819b0J5%%%N%NN%%N%n%nJ0j5nNJ5J0J0j0%K0NJ0nnj5j5k0k0j0J0j0%%J0J0nnJ0K0J5L0J0
5816F5N%J5nm0n0l5j5NNn%nK0K5K5L0K5J0J0NNJ0J5k5l5k5l0%K0J0J0J0J0K5%k5m0k0J5K0
5813D0K5K0nl0l0j5%J5%J5K0J0j0j5l0k5j5nNK0K0J5%%J0J5L0J5nj5l5NJ0%k5j5j0J0J5J0
5810D0N%k5j0n%J0J0J0NK5K0K0NNj0j5l0k5j0nj0j0%K0NNJ0nj5j5nJ0NK5L0J0j5j5k5j5j0
5807@nNJ0J5J5K0NJ0J5%j0j0Nnn%j0NJ0J0J0%J5J5%j0Nn%%NNj5k0j5%J5j0nj5%j5j5nJ5K0
5804E5J5J0%J0K0K5%k0k0k5k0j0nNN%n%nJ0J0J0N%K0K0j0j5k0j5k0k0j5l0j0NK0J5J0J5J5
5802C5J0J5NNj0J0K0Nnj0J0J5j5l5k0%Nj0j5j5l5l5k5NK0L5K0J5%%J0NJ5J5NNnl0k5k0%K0
5799eJ5Nj0n%J0NNj0j5nnK0%j5k0j0NNL0K0%%%j0nj0nk0k0N%%N%N%%J5j0nj5j0j5j0j5nj5
5795a20J5L0L0J5J5L5L5J0j0j5j5K0K5K5L0K5J0j0k0k0J5%j0l0m0k0k5l5l5j0K0K0K5Nn%J0
5793eNJ0J0N%j5j5j0%nnNK5J5J5nk0k5l0J0K0K5NK5K5J5%j0j0j0j0%%j5j5m0k0nnJ0NJ5M0
5790A0K5L0NJ5j5k0k5nM0M5K0j5m0l5k5k0nK0L5L5J5k0k0j5j0NNK0K0N%nj5Nnnnj0nnNNNN
5787E0l0l0l0l0%K0NJ0j0J0K0J0j5j5j5k0j5j0j5j0k0%K5K5%NJ0NK0L5L5J0nl0j5J0L5L5J0
5784G0Nj0j5j0j0nn%nnnNj0j0j0J0J0n%%nK0K0K0J5nnl5k0%nn%j5j0j0J5%%nNJ0nN%nJ0N%
5781a0N%N%%%nnJ0j5%%k5l0k0nK5K5M0M5J5j5m5k0N%j0l5l5j0K5L0M0K5L0L5K0Nj5j5%n%%
5778F5j5l0k5l0j0J0NK5K0K0j5j0%%%K0J5%%%K0J5n%j0nN%%j0%nnnnj0Nj5n%nn%K5K5J0J0
5775G0k5l0l0k0NJ5J5%J0K5Nk0k0l0NN%K0%%K0K0J5%%nk0l5l0J5NJ5J0K0Nk0j5k0nNNJ0NK0
5772B0J5J5nNK0K0%l5l0j5j5j5%%nk0k0J0L0K5K5K5%k0k0NNnnj0J0n%n%%%%%J0J0K0J5%j0
5769D5NM0M5L0nl5m5l0j5n%%NNj0j5nj0Nj0k5k0nJ5K0J0nk0nNJ5J5j0nNJ5K5J5nj5l0l0l0
5766g0%J5J0NNL0L0L5K5%j5n%%K0K0%j0j5l5l0j0Nj0n%nj0NnJ0K0K0K5J5J0%nj0j0nN%j5j5
5763B5k0j0%NJ0%k5nnNK0K0J5%%J0K0Nnk0j0nNJ5J5K5Nnnnk0n0m0m0k0k0nJ5N0M5K5j0j0j0
5760a0N%N%j5k0%%Nj0nL0N5L5J5k0k0nnk0m0j5%K0J0NJ5%n%nnJ0N%k0j5NJ5J0J5J0j0nNJ0
5757C5j5j0j5j5nJ0J5K0k0l0j5%%J0nl5k5nJ5L0K5K0J0NJ0NNNJ0Nnj0j5NK0J5K0K0J5nl5n5
5754A0k5nJ0J0J0NNNJ0J0K0%j5k0NJ5j0nnj0nnj0%%Nj0j5j0J0Nj5nj5NJ0nn%%k5%%J0%%NN
5750e0j0j0%K0L0L0K5j0j5%Nk0k5l0j0j5J0NJ0J0j0j0j5%j5nj0j0n%nn%n%nJ0J0K5K5K0J5
5748d5J5J5j5j0j5j5k5k0j5%j0nnnnnK5K5K5J5j0j0k0k5j5k0j0K5K0K0J5J0K0NJ0J0J0J0j0
5745d0j0j5l5m0nNK5K5L0K0N%Nj5l0m0j5%Nj5j5j0j5j0j5j0j0J0L0K0K0L5L5K0nj0NJ0k0k5
5742a00k5NK0J0NJ0J0k0l5k5k5j0J0J5J5K5J0J5j0j0nj5j0%nNK5K0K0%Nj5j5k0j5J5J0J0J5
5740h5J0J5J0J0J0J0j5j0N%%%K0K0L5J5j0nj0nj5j0j0j5k0k0n%NK5K5NJ0NK0K5J0%l0k5nn
5737a0j0nk0k5j0NK0K0%j5NL0K5Nj5j5j5j5nnj5%J0J5nK0K5Nj5j0k0J0NJ5nk0%L0K5Nnj5%
5734@J0%NK5J0%j5k0J0J0k5k0k0%J5J0J5J5J5M0L0K0j0k0j5j5J0j0nj0l5%k0%J5Nj5j0%%j5
5731b0j0%k0k0nNJ5%NNNj0NK0K5J0j5l0nN%%J5J5%k5l0j0J0K5K0j0j5nJ0Nnj0%N%%%Nj0NJ0
5728c0nNNNNNN%j5J5L0J0nJ0%j5l0k5j5j0K0L0L0nj0j0nnnnnj0N%nNJ0j0j0%%J0j0%Nj0NK0
5724b0J5NK5J5L5K0%k5j5n%K0K5K0K5j0j0j0nm5k5nJ5K0J0j0l5nJ5Nnk5j5nj0j0k0k5nK5K0
5722c0%J0NK0J5J0J0J0j0n%%%Nnj0n%L0M5L0J5nnNj5Nj0j5N%j0%%j0N%nj0j5nJ5J0%j0k0J0
5718F0J0NNJ0NJ5n%j0j0nK0Nk0k0J0K5J5K0j5j0k5l0k0j0N%j0l0j5J5L5M0J5j5m0j5%%%nJ5
5716B0J5K0J5J0j5j0l5j0%j5k0k5j0K5M5M5K5K5N%nk5j0J0K5K0Nnk0nK0NNJ5J5J0j0k5l0%
5713A05%j5j5j5j5j5j5nJ0k0j5j0J0L0J0K0K0%k5l0%Nj0k0j5l0j0%%%NNNNK5M5O0N0K0%j0
5710A40l0l0m5n0j5K5J0nk0J0K0%%%J0j0k0%J0J0l5l0k0j0J5J0J5J0J0j0%%l0j0J0J0L0K5
5708@L0K5J0l5m0m0j0J0%%j0Nn%%J0j0J5%%J5n%K0J5%%%K0J5k5k5k0k5nJ5K0K0K5M0M0K5N
5705A25N%k0k0k5k0k5k5m0k5n%%N%NNNN%j0J5L5L0L0%k5%nj0%%J5j0l0j5J0K0K5J5J0J0j0
5702E0%nJ0nj0N%n%%j0N%nnnJ5j0j0j5k5n%%J5J5J5J5NNK0K0Nj5j5%NNj5j0j5Nnnnnnnj0J0
5698@n%nn%%%n%%J5J5j0k0k5k5k0k0j0J0K0J5K5NJ5K0J5J5J5J5Nk0k0k5l5l0j5NK5K5j0nn
5695e5J0J5K0K0%J0j5%K0NNNNK5K0J5J0J0J0J0j0k5l0j5nj5j0j5k0j5j5j5k0k5j0M0M0L0J0
5693B0%nnn%%%%%N%%Nj0J0K5L0L0Nl0m0m0l0j5NK0L0L0nl5l0j0J0J5K0J5%%%%j0j0%K0N%N
5689B5NNNJ0Nj0j5NN%n%nj5NJ0J0%%N%J0J5%j0j0K0K5j5k0nJ5J0%%J0j0l0k5j0J0j5m0k0J0
5686d0J5K0J5K5J5K0K0J5J5%k0k0j0%%nj5NJ0J5%%%NN%j0j5j0Nn%l0NJ0%Nj0%nj5j5j0j5j0
5683c5j5k0nJ5J5K0K0J0J5l5m5k5NJ0J0j0J5K0K0J0J0J0J0J0J0J0J0%%j5j5j0n%j0k5k5NN
5681c0J0j0j5k0j0j0k0%J0J0L5K5K5%k5j0J0J0nnj5NJ0L0L5K5nk0k0%%Nl0k5nJ0K0Nnk5%K5
5678eL5K0%%Nnk5m0m0k0j5NK0J5J0NJ0J0n%J5J5%NNNJ0J5j0%%NNNJ5K0Nj0l5l5l0n%NNNNJ0
5675A0NNNNj0j5n%%nnnNj0NJ0nk0k5j0J5Nnnj0nj0j0nj0J0NL5M0L5K0j5j5J0NJ0J0J0NJ0J0
5671H0l0l0k5l0N%J0%N%%NK5Nnj5nJ5J5nj0j5NK5L0%j5nj5%j0nn%J0J5M0Nk0j5l5l0m0k0j0
5668a00%n%K0L0K0nj0j0%J5K0J0k0j5nL0K5J0k5n%Nj0j0j0j5J5J5L0L5Nk5l5m0k0k0j5k5j0
5666a50NK0J0K5NJ5nk5nJ5J5j0%nnJ5J5Nj0J0J0NJ0J5J5J0j0nNJ5K0N%N%n%NJ5j0j5j5nk5
5663a5k0j0NNN%J5%J0NJ0%j0%nNJ0%k5%J0%%j0J0NnJ5L0K5J5J0N%J0NJ5%j5j5k5l5m0j5j5
5660c5j0j5J0K0Nj0nK0K5K0j0NK0K5Nnj0%J0j0nNj0k5k5j0j0nJ0Nk0l5k5NL0K0K0%NK0L0K5
5657F0Nk0k0l0l5l5m0k5nJ5L0L5L5L0K0j0j5j0j5j0%nJ0j0N%%%n%n%n%n%%NJ0L0K5J0%%J5
5654C5j0j5j5k5k0nJ0J5n%NNN%J5%N%NK0J0n%n%j0Nnnnnnnj0nJ0J0j0l0k5%j5j5nJ0L5L0K5
5650eN%NJ0J0k0k0m0k5m0l0J5L5L0J5n%J0J5%%j0J0M0M0J5j0m0j5j0J0j5j5j5j0j0j5nj0n
5648a05nJ0J5J5J5nnJ5J5L0Nj5k0j5k0k0J0J0J0j5k0J5J0K0%NJ0NJ0NJ0J0J0nj0J0J0Nj5k5
5645a5l0k5l0n%J0J5L5L5K5Nk0l5m0j5%K5L0L0K5Nn%j0j0k0%NNNN%nj5%J5%J5J0J0j0j0j5
5642e%J5K0NNNj0j5%nNj0J0J0J0J0NJ0J0Nj0l0k5j0NK0J0J0K0nk0k0nnj5NJ5J5J5J5%j5m0
5639A0j5%%NK5K5Nj0J0L0L0L0L0j0nj0j0k0m0m5m0m0j5J0K0K5J5J5nj5N%%nj0N%J0J0nj0n
5636@J0K0K0J0J5J5nnj0%%%j5nj0n%m0l5k0k5j0j0j0J0K0K5J0NJ5J0J0J5Nj5N%J0J0N%%NJ0
5633D0nNN%N%Nnnl0j5nL0K5J0Nk0l5k0k0j5%%J5J5%%J0NJ0J0j5j0j0j5n%j0%n%k0J0J0L0K0
5630@K5J5J5K5K5%k0l5k0j0j0k5k0nJ5J0J5nj0Nk0l0l5j0K0K0K5NK0K5K5J5K0nnnl5n0l0j0
5627g0j0J0NJ5NJ0L5M5K0j5j5j0NK0K5J5J5J0J0nj0%nJ5j5k5j5NJ0nnk0k5j5j5nnj5j0J5K0
5625eNN%nj5k0nK5%k0nnNNNNn%%K5%%NK5J5K0N%k0j5nK5L0K0n%J5K5Nk5l0l0k0k5k5l0J0K5
5621a0L5M0L0J0J0J0J0NJ0NNNJ0j5k5l0l5j5j5nK0%j5%J0J5%j5j5j5j5j5J0J0L0K5j0j0j0
5619C5j0j0nj0nk5m0j5J5L5L0J0n%j5k5k0J5M0N0M5J5Nnm0k5j5J5J0nj0j5n%j5nj0J5n%N%
5616@J0J0%j0%K5K0%nJ5J5j0l0j5j5j0nj5k5l0j5J5L0K5L5L5K5J0k0j0%nj0nnNNNNNJ0NNn
5613G0%nnNj5j5J0J0J0j0l0nj5NJ0N%Nl0j5j5%K5J5%nnj0J0J0nJ5J0Nj5l0%J0K0K0K5J5k5
5610E5l0l5k5NK0K0K0K0L0L0J5J0nnj5l0l5l5j0K0K0K5K0K5%nj5k0nj0nj0j5NN0M5J5j5m0
5607H5l5k5n%k5m5k0nnNNK5K5J5j0J0NNNJ0N%nJ5J5L0J5Nj0k0j0NK5J0J0nk5j0nNJ0J0Nj0
5604H5j0j0j0%j5j0nj0j0n%K0J5%nNK5J0J0J5J5k0k5k0k0k5l0j5%J5J5J5K0K5N%nnJ5J5%n
5601F5nnn%j0%nj0nj0j0%Nj0j5nJ5K0K5%k5k5l0j5NK5K5N%J0N%nj5k0k0k5%%J0J5nj0%J5%
5598d5N%%J0n%N%%K5J5K5J5N%k5l0j5nJ0N%%nn%NJ0K5K0K0%%j5k0n%k5l0j0J5K0J5K0J5J0
5595E5nj5l5j5%J5J0J5J5%j5l5J0J5J5j0NJ0j0k0j5%N%%j5k0J0J0J0J0nK0K5j0j5j5j0NNn
5592ek5j5nk0k5k5nJ5K5K5K5M5L5NnnnnJ0NJ0NnJ5K0%j0%nnj5j5NNj0nj0nN%j0j5%nJ5L5J5
5589F0J5n%j0j0j0j5%j5j5j0j0j0N%J0N%j5l0j0%L5nj0nnK5K0K0%J0K5K5J0k5k5k5k5%NJ5
5586eK5nnJ0j5k0j5k0k0j0j0j5j0NK5L0L5J5J0J5J5%%%%k0j5nK5M5M0Nk5k0k5NNj5j5k0j5
5583a5%J0%N%j5%K0L0Nnj0n%%K0K0%k0m0l0nnK0j0NJ0nj0%%K5%%%%N%K0nj5%J5L5%N%NNj5
5580E0k0k0j5j0j0j0nnJ0K0K5%%n%n%%%n%%%nK0J5NNJ5%j5j5%%%k0Nj5j0NJ0J0Nk0nL0NJ0
5577C0nj0NN%J0nnn%k0j0nJ0J5K0J0nj5NK0K0K5NJ0j0nj0j0nj0j5nj5J5L5L5J5nnnj0Nj5l0
5574E5m0l5l0k5%%M0L5L5Nk0k0k5n%j5k5NK0K5L0J5J5J5J5NNj0j5%%%%nJ5NNK0K0%%k5k5%
5571F5J0K5N%%j0l0l0j0J5J0J5J5nnj5Nj0nnnn%n%j5j0%J0J0j0%%J0J5%j5nnnnnj0nj0j0j0
5567e0j5j0j5j0j0j0j0%K0K5Nj0%K5L0J0j0nNJ0J0J0j5l0l5j0J0J5J5J5J0J0J0J0J0J0J5J0
5565D5nn%j0K0nnj0j0j5nJ5K5J0k0k5j5J5%%%n%%nnn%NNnk0NNJ0nj5k0J0L0J0j0j0J0N0M5
5562H0N0J5k0k5k0NNj0j0J5J0J0K0%J0K0K0Nl0k5j5nnnL0K5%k5m0k0j0%n%%%k0k0k5k5NN%
5559c0%%%J0j0NN%J5K5%J0J0K0Nj5j5N%nj0nj0j0nj0nN%j5j0nJ5K5K5K0K5J5j0j5l5m0j5j0
5556d5nJ0J0K5nk0j5J5J5K5J0NJ0nJ5J5J0%%j0j0j0nj0j5j0nNJ0J0NnK0K5j0l0l0j0j5NK0
5553eJ5J0%%n%NK5J5J5J5J0J0J0nnnj0nN%%NNj5n0o0m0k0%k0j5NK5K5L0L0L5NNj0j0k0Nj0
5550@j0j0j0j0j0K0J5J0nJ0L5Nnk5k0nnNnj5m0k5%J0K0K0J0nk0j0J0L0L0L0J5nJ0N%j5j5%
5547B0nn%j0j0K0K5J0nnJ5Nnk5j0j0j0j0nNJ5j0nj0j0J0J0M0M5L5K0%%n%N%j5m0j5%j5%J5
5544E5L5L5J5nnj0j0nnNj5j5j0%Nj0j0j0nj5k5%%J5J5n%k0J0J0J5N%NNNNNN%%K5J5J0NJ0N
5541A40%j5l5m0j5k5k0k0J0NJ0J0J0J0nK0J0j0j5k0K0nj0j0j5k0J5L5J0j5j0J0K0Nj0nNNN
5538C5Nn%nnJ0N%j5k0%J0N%nn%J0NJ0J0J0K5J0j0%%n%%K0Nk5n0n0k5NK0K0L0K5%%j0J0K0%
5535G0nj0NNj0j5k5n%%NNk0j5k0j5%J5NJ0NNJ0J0J0J0%K0NNK0%J0J0N%N%NN%Nj5j5j0j5l5
5532C5k5%%k0k0j5j5J0L0L0J0%%%%J5J5nk5%j0J5J0%%%%%%%%J5%nnJ0NJ5J0%nK0J5j5l0l5
5529C0nJ0J5J5J0J0j0j0NJ0Nj0j0j0j0k5k5j0J0L0L0J5J0J0J0nk5k5l0nj0J0J5j5j0%J5J0
5526B5J5nk5j0%%K0NJ0j5j0NN%%nnJ0J5j0nNJ5%%%%J0J0nj0NJ0NNJ0NJ0Nj0j5NNnnnn%%j5
5523E0NJ5Nnk5k5k0k0k5k0J0N0O5N0K0Nj0k5m5n0k0n%%K5K5N%%nJ0L0J0K5%%K0K5J5Nnj5l0
5520A20l5k0J5%nj0j0J0%nNj0j0N%nn%nn%K0L0Nj5n%n%%n%nnj5l5l0j5j5nJ5L0K0NNnJ0L0
5516D0J0j0j0N%j0j0Nj0%%J5K0%K0J5J5%k5l5k5%NJ0j0l0j5j5%NK0L0L0K5NK5K5N%k0k5k5
5514E5k5j5k0l5k5J5K0K0K5L0K0%l5k5n%%%NJ5NnnJ0K5J5j0l0j5j0NK5K5J5J0J0%k5l0j5N
5511B5j0j5k0m5k5%J5L5L5K5J5%j0%n%k0j5%j0j0%j5k0j0nJ0J5K0L0M0M0L0J0%Nj0k0j0j0
5508F5%NK0%j0k5k0k0nNK0Nj5nNJ5K5J5N%j5k0l0j0%NN%%Nnj0%J5L0L5K5%k0k5j0nj5j5l0
5505ek0nn%k0j0n%nj0nNK5M0J5J5J5NJ0%NJ0NN%J0J5nn%%j0k0k5l0j5j5%J0K0J5K5J0nnj0
5502B5j0j5NJ0K0K0%j0NJ5J5NNj0j0Nnn%j0nk5j5j5K5L5K5%l0j0k0j5j0nk5l0nJ0K5L5L0J5
5499D5J0%J0J0nj0nj0nK5L0L0L5L0K0J0j0k0k5l0l5k0NNj5l5l5m0j5%K0L5L0L0%Nk5k5k0K0
5496B0M5L0Nl0l0k5j5J0%nN%%NNK0nj0j0j5J0Nj5j5j0K0J0J0J0J5J0J5J5J5nj0nnl0k0NNJ0
5493D0J5nk5nj0J0NJ5j0j5l5n5j0NNJ0J0NJ0K0K0NNNK0J5J0J0J0J5J0NJ0%k5j5j5NJ0J5nk5
5491F5l0k5j0%%j0j0NJ0L0n%j0nnJ5J0%%%%J0J5j5k0k0%%NJ5j0%J0J0J5Nj0j0j5%J0%j0k0
5488a0NJ5NJ0J0N%J5K0J0j5nN%%%%k0k5j5%j0k5k5j0J5J0Nnj5NK5%%j5j5nj5n%j5j5NJ0J0
5484h0K0J5K0J5Nk0k5k5nJ0L0K5L0J0%k0j0nK0J5%l0k5nj0k0k0j0Nj0%n%%%%NNJ0L5J0J0J0
5482b0J0J0N%nj5%%K0J5J5nk0j5j0NK5K5J0j0k5l0j0K0J5K0j0l0k5%nj0j0j0J0J0j0j5%NN
5479f5K0J5%%%K0J0J0%J0%NJ0J0J0nj5j0NNNj5%nNJ0J0L0NJ0J0J0K5j0nj0j5nNJ0Nk5j5%J0
5476H0Nj0k5l0N%%J5nk5nj0j0nj0J0J0J0J0J0J0J0J0j5l5l5j0nK0J5K0K0K5NNJ0J0%k0k5k0
5473A5J0K5K0K0%k0l5k0j0K5K5J5nj0k5k5k5k5NN%k5j5k0J0J5J0J0NJ0J0J0J0J5k0j5k5j0
5470f0%J5K5L0J5J5J0J5%k0k5k5n%%%NJ0j0j0nj0j5j5NK0L5K5J5%j0j0%K0J5J5Nk0l5o0l5
5468g5k5J5J0J0J0L0K5K0K0j0j0%nn%nn%%j5j5K0J5L0Nj5nk0j5j5j5j5j5j5j5j5NJ5J0%nN
5465i0N%k5k0k0%K0K5K5K0K0L0J0j0j0j5j5%%%%NL0L5Nk5k5nJ5J5J0J0j5%NJ0j0j5j0J0NN
5462ENj5j5j0l5k0nJ0J0K5K0j0m0l0%M5L5K0NK0J0J0J5n%%nn%n%J0J0J5J0K5N%J0K0Nk5n0
5459G0l0j5nJ0%N%NK5K0j0j0J5J0NNj0J0J0J0NNJ5nl5m0m0nK0J5J0J5j0nN%j5j5k0j0j0J0
5456A0N%l0k5k5k5j5K0N5N0M0K0J0J5J0J5j0m5o5m5k5nk0n%NJ0J5M5M0N5O0K0j0m0m0l5j5
5453B0j0j5NJ0J0%NNj0%J5J0%j5j0j0nk5j0J5J0NJ5J0J5J0J5J0k0m0l0k5nJ5J5%n%nn%nnn
5450d5J0Nnj0j5j5%K5J5K0%l5j5j5J0M0J5J5nNJ0J5%K0J0j5nNK5%j5j0%%%k5j5j5%%N%N%%
5447eN%Nj0j0j5j5k5k0j5NK0K0K5J5J0j0l0j0J5L0J5K5J5Nk5l0k5%K0L5L0K0nk5j0j0NNnn
5445B0%j0nJ5L5J0j0l0k5j0nJ5J0Nk5l0l5k0j5nj5%J5L5K5K5K0nj5nJ5K0K0J5k0l5l0k0K5
5442d5M0M0K0nk5k5n%J0K0K5J5j0k0l0j0NJ0K0J5N%j0nN%l5m0k0NJ5J5K5K5J5Nj0j5Nj5l0
5439a5l0j5J0K0K5Nj0k0j5j5nJ5L0K0NNK5K0%j5k0k5k5j5j5NJ0L0K5J0k0k5j0%N%J0NJ0%%
5436eJ5J0Nj5j0K0J5j0j0k5NJ5%J5%nj0NN%J5j0J5J0nN%%%N%J0j0j5j5k5j0J0K5K5N%j5nn
5433C0k0%K5K0NJ0NNj0j0j0j0j0j0j5j0j0k5l0l5k5%J5L5K0J5J5K5Nnj5l0k5NK5J5K0K0K5
5431C5J0j0m0m5l5l5nK0M0N5N0L0J5J5K0Nj0k5l5l5k0NNNNNK5Nj0j0j0nj0k0nj0j0%%N%nN
5428c0%%K0%nnj0J5%%%nnnj5j5%Nj0k5k5j0NJ0K5K5K5N%%%k0j5NK0N0M5%k0k0J0J0J5J5%l0
5425C5m0m0k5k0j0j0j0j0J5L5L5J5J0Nj0j0j0J0%%l0nK0N%nnn%%j0k0m0k0J0J0NNK0K0L5J5
5422c0NNNNNNNN%NNN%NNNNNj0j5NJ0J5nj5nj0%j5l0l0k5nJ0%J0J5L5K0K0J5%J0nj0j5l0k0
5418c0NJ0%%nNK5Nj0NJ0J5K0J0k0k0%J5K5J5J0K5J0j0k5l0nj0nnk5j5j5NK0K0nj0%J5%J0N
5415D0J0k5k5nnnn%K0J5L5K0K5J0Nnk5j5j5j0k5k0j5J5L0Nk0j0%%j5k5l0j5nJ0K0L0Nk0k5
5413g0n%j0k0k0nJ5L0L5J5j0j0j5nj0j0J0J0J0j0nNL0M0L0J0nnnj0j0J0%%n%n%J0J0j0j0n
5410eNJ0j0J5L5L0J5nNnl5l5k5j5j0j5J5K5J0%j0j5%J5M0L0K0nk0l5l0j5k5l0j0%K5K5%J5
5407b0K0J0J5nk5%NJ5Nj5k5k5j0j0NK5L5K5%%%%nj0j5nJ0nj5j0j5%j5j5%%NJ5nK0nnJ5J5%
5404b0j5j0j5j0J0NN%N%nn%K0L5L5J5j0nj5j0j5J5J5K5N%j5l0k5%J5J0NNN%J0N%k0j5nnj0
5401a5nJ5J0J0J0j5l0l0j0%K5K5L0M0K0J5J5nj0j5j0nj5j0j0nj0nj0NNj0j5j5%K0K0J5nNJ0
5398C5%N%%Nk0NK0N%j5j0n%%Nk0%K5K0nj0NK0K5%%%%K0NNj5m0k5l0j0nK0K0K0J5K0K0j5j5
5395H0j5j0j5J0J5J5NNnJ0J5J0j5k0j0j0%J5%j0j0Nj0nnnJ5J5j5j0m0k0J0L5L5K0%%k0j5j5
5392C5k0%%%%J0nj5J0K0nnnk5%NNJ5K0j5j0nnJ5J5J0J0K5L0J0j0k5k5j5%J0J5%%%%%%NK5K0
5389A20Nj5NK5%j0l5k5j5%K0K0K5%N%nk0m0k5j0%%j0j5j0j0J0J0J0J5J0NK5%j5k0k0j5J5K0
5386C0J5K0K5K5K0%j5j5j5j5k0j5%nJ5j0k0j5nn%j0%nj5%NJ0j5j0%%J0j0k0k0%J5K5K5K5K5
5383C0J0nk0j5k0j5j0J0NJ0j0n%K0nnNK0K0NnnK5K5L0L0K5L0j5k5l5m0j5j5j5j0k0J0L5L5
5381G0K0j0%J0L0J5nnj0nj0j0nk0k5nK0nl0n5n5l0%J5K0K5L5J0K5j5j5j0l0k5l0k0J0L0L5
5378f0M0K5J0j0j0%J5J5%j5j5J0M0K5Nj5j0j0k0l5l0nNK0L5N5L0J5nj5j0j5j5j0j5j0j5%J5
5375A5K5K5J0J5%%J5L0M0J0nnnnj5j0l0l0j5NJ5J0NNJ0nk0k0%%j5j0j0j0j5j0nK0K0L5J0j0
5372G0n%%K0J0nn0n0n0%J0J5%nNK0K0K0%%K5K0J0%j0j5j0j0%NJ5n%%J0j0j5m0l0k0NK5J5J0
5369@K0J5NK0J5J5k0l5%nn%NNNJ0%NJ5nj5l0l5j5%J0%NJ5J5J0J5K5K5NJ0j0j0j0j0j0j0k0
5367B5n%Nj5l0n0j5J0J0NK5L0%l0m5l0J0M0L0M0J0j0j0j5%n%k5l0l0j0J0L0K5J5nj0NJ5J5
5364a5N%%%%%N%%j0j0J0J0n%n%J0J0NJ5K5J0N%%N%%K0%%j5k0j5j5k0l5k0%k0j5%K0L5L5J5
5361B0J0j0k5k5nJ0J5j0l5j5nN%NL0K0Nk5k5nK0L0Nj0nJ0J5%n%N%%K0nnNK0J5Nn%%j0j0j0
5358B0j0j0Nj5j0j0J0L0J5NnnJ5J0J5NJ0k0m5m5j5%J0K5K5K5nk5%L0L0L0%J0K0K0K0nk0m5
5355I5n0k5J5J0Nj0%J5J0NNNj5%N%n%n%nJ0J0k0j5l0NL0J0j0k5l0nnj0nj5nJ0K5NJ0%%j0j0
5352b5%J5K5Nj0k0j0j0nj0NNNJ0J5J5J0J5J0nl0k5j5j5NNj0J5J5J5NK5M0K5j5l0k0nJ0NJ5
5349E5K0J5J5j5k0nNK5K5J0k0l5l5%J5j5l0k5n%%%nNJ0nnNNJ0nj0j5k0%%nJ0J0J0k0k0nK0
5346e0J5Nj5j5j0n%j5j0J0J5%nj0NJ0J5%nJ0NN%%NN%j5k0%n%nnnK5K5%NNJ0J5J5j0%j5j0N
5343b0K5K5Nj0j5nJ5NNj0J0n%%%%%%J0Nj5nj0J0NJ0Nnj0k0%J0J0Nj0j0%K0%nj5%%%J5J0K5
5339F0nk0k0J0Nj5j5nnnNNl0l0l5k0j0J5L0M5K0nK0K5L5K5%k5l0k5k0m0k5J0K5N0L5J0J0n
5337E0j5J5L0M0K5K0%k0l5m5k5j0J0NNNj0k0j5%J5NNJ5%j0l0j0J5nj0l5j0J5K5K0k0l0j5%
5334e0J5J0J0J5J0J5J5L5L0j5k0k0NK5Nj5%k5nj5k5j5nJ0N%J0L0L0J0j0j5k5nk0j0j0j5NN
5331b5NN%%%n%%%%%%%%%j5%J0K5L5J5%j0j0J5J5J5J5J5J0j5k5l0j0%J0K0nj5k0nj0J0N%l0
5328el0j0%K5L0K5K5N%nj0j5j5%%J5J5Nj5j0J0J5n%j5k0J5J5K5%k5k5m0l0J0K5K5NNj0j0n
5325ej0n%K0K0%j5l5l0j5J0J0nnj0NNNJ0j5n%K5Nj5j5%%%%j0j0nJ0J5K0%nj0j0J5K5L5K0%
5322B0%%nK0L0J5j5m0m0l5j5j0j0NN%NNNNNJ5L5K5nj5NJ5%j5j5nJ0K5L0M0K0j5j5j5j5j5j0
5319C0k5nJ5J5J5K0k5j5k0k0nnNNJ0NNj5j0j0K5J5J0N%%j0j5nj0j5nj0j0j0J0Nj0J5nnJ5j0
5316e0j0J0J0Nj0%%J0J0nj5J0J0Nnj5nJ5K5J5K0K0J5K5J5nj0j0j0l0m5m5k0NJ5L0K5K0J0%
5314C5J0K5NN%K0J0j5nj0j5%k0k0%n%j0l0nnj0j0NJ0J0Nj0%J5J5%j0j0%K0Nj0k0nnnJ0%J0
5311b0j0j5NJ5K0L0L0J0j5k5j5j5j5j5J5K0K0J5NNnnj5%j0J5K5Nj5j5NNN%nJ5j0J0J5J5Nk5
5308F0k0nj0k5l0l0%%%nJ0K5J5J5Nj0J0J0%k0k0k0J0J0K5nl0k5nL0L0L0K0K0J5J5%k5k0%N
5305E5J0Nk0l5m0nJ0J5NJ5J0J5n%k0nj0nj0%%J5K0N%J0%j0j5j0j5J0K0L0L0Nk5k5l0j5k0j5
5302e0NJ5J0K5NNN%Nj5j5k5nJ5L0L0J5K5K5K0K0Nj5k0k0l5j0%j0nj0%J5n%nnK0K0j0j0j0J5
5299E0%%Nnl0n0o0l0%NJ0j5%%J5J5%nnJ5M5K5%k0k5%K5J5%j0nK0K0%j0j5N%Nj0j5%J5K0j5
5296a5j0k0J0J0J0%%NNk0%J0NK0J5%%J0J0J0J0J5J5K0Nk5l0k5l0k5n%k5nK0K0K0NNk0j5k0
5293c5k0k0j5NM0M5M0K0K0%k0l0l0k0nk0NJ0J0j5m0k5k5J0NK5K5K0K0J5J5j0l5j5k5k0k0j0
5291a25NJ5J0n%%Nj5j5J0L5K0K5NJ0j5l0j0j5%NJ0J0J0J0K0%J0J5nk0j0j0nnNK0L0L5N%J0
5288E0nj0j5j0j0%%%j0j5NJ5K0%%%nK0J5J0%j5j5nk5NJ0J0N%J5J5J5J5j0k0k0j5k0l5l5k0
5285i0NJ5K0J5J5J5K0K5J5j5nj5j0N%NJ5L0K5K0Nnnj0n%NJ5nnk0j5j0nj0%%j5j0j5K0J0J0
5282D0nJ0K5K5%%k5nJ5K0%k0N%K0J0nk0k0J5K0j0k5l5j5j0%J5K5J5K5j0j5k5j5j0%NK0%J0
5279E0J5K5NNN%l5o0n5l0j0J5L0K0NJ0K0K0j0k5k0j5NJ5J0nk5l0nJ0J5nk0nK5K0K5J0J0%j5
5276@j0nJ0J0J5Nnnj0nJ0J0J5nnk0j0j0nNJ5K0j0l5k5nNK0J0K5K0%%K5K5J5j5k0nj0j0j0j5
5273Ej0nj0nNL0J0j0k5j5%J0Nnj0nNL0L5J5j0j5j5j0J0J0J5K0K5J0j0j5j5j5NJ0J5j0j0k0
5271B5k0nj0Nj0l0j0J0Nn%K5K0nk5l0nj0j0J0J0nj5l0nj0J5J0L0K0K5L0L0K0nJ0NK0J5J0j0
5268I5nj0nnj5j0j5N%%k0k0nnj0nnnNj0j0j5J0N%%J0J0J5J5Nj0k0k0j5NJ5K0J0J0%%K0J5N
5265C5j5j5j0j0%NNJ0J0%k0%Nnj0NL0L5J5%k0m5m0l0NJ5J5%%nNJ0J5J5K5L0J5j0l0k0k0k0
5262b0NNj0k5l0k0nK0K0J0J0J0J0%j5j5NL0L0K5Nnnnnnj0j0n%%NK5L0nk5j0J0NNk0j5NN%%
5259A0nn%%n%%nn%%%%%%n%%%%Nk0NJ0J5K5M0M0L5nl5n5k0%Nj0J0J5J5J0j0l0l0j5k0J0J0J5
5256eJ5%NJ0nl0k5l0%L0M5L0J5j0k5l0k5j5j5J0NNJ0J5%%K0K0K0J5K5J0j0j5j5k0k0nn%k0
5253b0k5%%K5J0J0%NK0K5j0nnnNNj0j5j5K0J5j5j0nJ0J0n%J0nk0j5J5J5%j5j0nj0nnj0J0J5
5250b0K0%j5j5k0j0j0nJ0J5K0M0M0K0Nj5j5Nj0j0nnj5NJ0j5%n%%NJ0NNJ0NJ0Nj0j0j0j0Nk0
5247@nj0nj0%J5J5K0%k5l0k0NK0J5J5K0K0L0L0K5%J0%N%K0J0j0k5j0%j5l0m0j5%J5K5K5J5
5244A05%%j0j5k5k0nJ5J5J0k0j5%Nj5j5NNj0j0J0%J0J5L0K0%J0J5k0l5k0%J5j0%J5%nk5j5
5241A0j5j0j0j0j5j0J0K0K5Nnk0k0k5j5NJ5N%K0L0K0k5l0j5J0L0K0K0%%J5N%j5j5nn%nj5%
5238b0J0J0%%J0j0%J0J5nk5j0J5K5J0J5j0nJ0K0J5j5k0j0J0nk0k0%nJ5J5nnnJ5J5n%nn%n%
5235B0nnj5j5j0J0Nk0j0nnJ0J0j0n%NJ5j5%J5J0j0j0J0J0J0NJ0k0j5NK0N%J0NNN%J0%%l5l0
5232c0l0j5NK0L0L5J5Nj0j5k5j5k0%%N%nj0J0J0J0J5J0J5K5K0J0N%%%N%%%%nnj5%N%j5j0n
5229B5%j0Nk0NnnNNNJ0NNNN%n%n%n%%j0nJ0J0%%j0J0J0J0Nk0k0nJ5K0nnj0n%k5k5l0j5j5j5
5226a05j5L0N5N5L0j0nj5j0j0nnj0%J5M5L0nk0k5n%n%nn%n%J5J5Nj0j0NJ5J5%N%%J5K0%k0
5223F5%%Nj0k0k0J5NJ5J0J5J5%K5J0J0Nk0nnnj0k5NJ0J0j0k5k0k0NK0J5J0%n%K0J0NN%J5n
5220A20k5l0l0l5k0%%NK0M0L5K0%l0j5j5k0k5k5J0NJ5J0J5J0j5l5l0k5k5nnNL0K0J5j0k5n
5217g5J5K0K0%%N%J0nj5j5j5j5j0j0J5NK5K5j0k0j5NJ5J0%%Nnj0nk0%%K5L0L0L5J5NJ0j0n
5214F5l0j5nL0L0L0Nj5k5k0J5NNj5nnNJ0NJ0j5j5J0J0j0j0j0NNj5j0j5%NJ0J0nn%NN%J5J5
5211F5%%k5j5j5J0NL0J0j0k0k5k5k0j5k0j0J0N0M5K5j0k0k0nnk5nNK0J5%J5J0J5J0J0J0K0
5208I0K0%%k5k5k5k5l5k5k5nn%K0K0L5L0K0nnnJ0J5%Nj5k0%j0%j0%nj0%J5K5M0L5Nk5l0NJ5
5205G0nj5l0j0%J5J0J0j0%NJ0N%J5L5J0%j0%%j0k5k5j0j0%J0J0%j5nj0J0J0%%k0k0j0j0j0
5203c5j0L5L5L5NnnJ0%j0j0nK0n%nj0J0Nnm0k5nN%%K0%j5k5%J5J5%%j0nJ5J5Nl0k0%K0J5J0
5199A0J0j0j0nNN%K0L5L5K0nnk0k0k5NL5L0nk5l0l0%J5K0NNN%Nj5j5j0j5j0K0J0nj5Nnk5k5
5196c0j5J0NJ0J0J0J0J0J5K5nl0l0k0J0J0J5j0%j5J0J5J0K0K0K0%j5l0l5j0nn%nJ0J0j0nj0
5194c0J0L0K5NNJ0J5J0j0l0k5k0k5j5NJ0J0j0nj5%J0J0J0NNj5j0j5NL0NNj0j5j0NNNn%J5J5
5191@J5J5n%n%j0%j0n%j0k0j5k0%J5L5J5%j5NJ5%k5nJ5J0%j0J0Nj5k0J5J5J0nj5j5k0%%NN
5188d0NJ0NNJ0%J5K5K0J0Nnj0j5k0j0l0l0k0K0K0n%N%J5K5J0J5%NNj5n%J0J0K5%k0j5k5j5
5185e%J5J5L5L0J5j0nj5%%j5k0l0k0%J0%nj0J0NNNJ5J5n%j0l0l0k5j0%K0NJ0j5%J5%%%%K0
5182a5K5K0K0K5K5J0k0o5m0nK0L0K0J5%k0nJ0Nk0%%j0%%n%k5j5NJ5K5J0J0J0%J0j0nj5l0k5
5179b0j5J0K0J0j0k0k0k5%J5L5L0N%%NNJ0j5j0J5K0N%k5n%%J0%nk5k0k0k0%%j0j0nK0K0L0
5176a5M0J5nl0k5j0j0NNj0nJ5J5nj5k5j0%J0J0NnNK5L0L0%k0j0K5K5J0nl0k0nNN%N%k5l0k0
5173e0NK5M0L5%k5k5nNK0K5K5K0J5J0Nj5j0k0l0k5nJ0Nj0j0n%%J0Nj5j5j0%j0j5%J0Nn%nj0
5170d5NJ0L0K0j5k0NNNNNJ0j0j5nJ0L5J0J0nj5j5j5NL5M5J5Nk5l5m5n0n0l0%K0L0K5J0nnN
5167d5L0K5J0Nk0l5j5%J0NNJ0K5K5K5K5J5J0J0j5k5j5j0%nk5j0j5nnJ5J5NJ0NJ0L0M5K5J0
5164A60j0k0j0j5j5j0j5j0m0l0j5%L0J0J0NK0K5%j5j0J0K0N%k0k5l5j5nJ5%j0nj0nK5K5K5
5162D0K5L0Nnm0l0j5J0K0J5nk0j0%nJ0j0k5k0nj0K0K0J5K0K0%j0j0nk5k5nNJ5NJ5J0N%J5J5
5159E5Nk0j5l5j5nL0K0J5J5J5J5j0l0k5%K0J0J0%J5K0%k0k0j5%K0J5K0J5J5k0l0l0l0j0j5
5156a5j5j5nk0%K5M0J5J5NNj0k0l0j0NNNJ0NNK0%%K0%j0j5Nnnnn%NnJ0%%NNJ5J5K0J0%j5k5
5153D0k5k0Nnj0%K0J5N%J5J5nNJ0J5%j0j0j0j5k0k5j5NJ5K0nj5%J5J5nj0j0nj0j0j0j0j0N
5150e0%%N%%N%N%j0J0J0J0%j5%J5%J0j0J5J0nk0k0j0NK0K0K0K0L0L5J5k5o5n0k5l0k5nJ5J5
5147g5K5%j0n%k0j5%J5J5%%%%%%K5M5M0K0J0k0l5j5j0nk5k0%J5J0Nn%J5J5NNJ0Nj0j5j0j5
5144c0%j5l0k5nJ0K5L0K0nj0j0n%%%J5J5Nk5k0%K5J5%%NK0J5%%J5%%j5j5NNj5j5j0j0j5j0
5141f0%NNNK5L5K0Nnk0j0j0NJ0J0J0%Nj5k0j0j0J0J0n%%nJ0J0J0J0%Nj0k5j5nk5%%L5L0N%
5138B5k5k5k5j0J5L0J5%j0k0k5j5%J0J0J5j0l0m5k0nj5j5%nN%j5J0Nj0NNNJ0%NJ0%K5J5K0
5135h5K0K0J5K5J5J5M0K5K0NNJ5%k5m5m0k5k0%J5%j0j5k5nJ0nNNJ5J5J5K0n%nn%j5j0nnnj0
5132d5nk0j5%K5M5M5K5J0k5k5k5k5k5l0j0J5L5L0J5J5j0nj0j0%%n%j5l0m0m0l0j0NL5N5N0
5130e0K0NJ0J5%j5nj0%J5J5J0j0k0j0J5%%J5L5M0J5j0j0%j5j0nJ0J0%N%%j0nj5%J5%j5k0j5
5127@NJ5k0l5k5J5J0L0L0J5Nj0j0j0j0k5k0nnj5j5k5nK0K0K5K5L0L0J0J0K0j5l0k5m0m0j5
5124h5K0N0L5J5J5Nj0k0J0J5J5k5k5j0NJ0j0k5k5nj0j5j5j5j5j5NK5K0L5J5n%nJ5J5nJ0NN
5121EN%%n%J0J0%j5m0m0j5k0%J0M5M5J0j0k5nnJ0K0K0%Nj0J0K0J5j0j0l0nj0k5k5k5k5J0K0
5118h5K0K5K5J0j0k0j5j0j5%J0Nj5j0%%NN%K5Nn%NNnJ5J0%NN%%N%%%%%N%nN%%%NN%J5nNNN
5115C5%%k5k0nJ0N%%n%k5k0j0J0L5M0L5J5nnj5j5j0J5J5%nl0j0j0J0J0n%%k0j0j0nJ5%NNN
5112@NNNN%%j0k5j5j5%%J0N%K5K5J5NNk5k5j0%K5K0J0J5j0m5o0k5nJ0n%nK0K5K0Nj0n%J5K0
5109@L0J0j5j5k5j0N%J5%k5l0J0M0L5Nl0l0n%nJ5K5K5K5K5J5K0K5K5K0j5l0m0l0j0j5j0k0
5106A0j5l0j0j5j0k5k5J5K0K0K0K5K5K0%N%j0nJ5J5nk5l5j5nN%k5k5j0nK0J5%%%NK5J0j0%
5103c5%N%nJ0J0J0%J5J5%J0J0%k0j5%j0k5l5l0%L0L5J5j5l5j0nJ0J0J5K0K0K5J5n%%%%j0j0
5100A5NNJ0%NJ0NNNNnj0nj0k0n%j0j0j0NNnk0nJ5NNj5nj5nNJ0N%J5L0L0J0nJ5N%nk0k0k0%
5097EJ5J5j0j5%J0Nj0j0j0%nk5l5j0K0L5M5L5K0Nl5m5k5j0%%N%%NN%J0J0%NK0K5Nk0j5k5j0
5094a5k5j0%K5K5L0J0nj0k0k0k0l5l0nJ0K5L0J0J5J0nn%K5L0J5j0k0k0%n%j5%%j5k5j5J0K5
5091c5J5j0j5%%n%%J5%%j0j0NJ0K0NJ0N%nnJ0J0L0J0%k0j0j0j5j5j0j5nk0l0k5j5J5L5L0J0
5088e0NJ5J5J0J5K5K0J5%k0nN%%%j0j0N%NL0J5nNNK0k5l0l0k0j5k0j5J0J5nnj5NJ0J5J5K5
5085B5J5K0J0nk0k5k5NK0J5L0Nj0j0j5j5k0j5k0j5k0k0%%%%j0nnK0K0K5J5J5J5J0L0K5J0j0
5082F5k0nJ0j0k0%K0K5J0nj0l0k0k0nJ5nk0k0j5k0k0%%J0J0K0K5j0nNK5M0K0nk5%k5l0l0j0
5080h5J0J5J5J5K0K0K5J5nj0k5l0j0J0N%j5j5j0J0K5K0K0K0K5J5j0k0k5n%j0k5j0NJ5J0Nl0
5077b0m0j5NK0J5J5J0J5n%nJ5J0%nnj0nnk5NNK5K5K5K0%l5m0m5k0K0J0J5N%%%K0%j5k5k0k0
5074h0J0J0J5J0J5J5J5J0K5NNj0k0k0j0j0k0nK0J5%j5k0nK0J5K0%nn%NN%J0N%k0nJ0Nn%K5
5071C5K0L0j0k5k5j0nJ0N%nj0J0J0K0%Nj5k0%K0J5nl0%K0L5K5J5n%K0L0K5%k0k0l0k5k0nn
5068F0j5k0j5j5%nj0NJ5M0M0K0Nj0l0k0nk0k0j0J0J0%j0%J0N%J5J5nnNJ0NNn%J0j5nj5%J0
5065D0Nk0%nJ0J5J0J5K5K5N%nl0k0j5NJ0J0J0NK5L5K5L0L0K0Nl5n5l5k0l0l0l0N%NJ0Nnnj5
5062C0j5k0k5j5J0K0K5%J0k5%L0K5L0nk5l0m0k5NK5J5%j0j0j5j0NK5%n%nJ0j0%%n%n%j0nN
5059d5%%%%K5K0nk5k0k5k5nJ0J5J5L0L5M0M0K5j0m0o0l5nnJ5L0NK0J5K0J5%J0K0K0J5J0J0
5056A55nNj5n0o5n5l0J5J0NK5L0Nj0j0j0nNJ0J0Nnj0j0nnJ5J5%j0j0k0%J5L5L5J5%%nnj5j0
5054D5n%j5k0N%j5k0J5J0K5%nnl0k0%L0K0K5J0J5NNk5k5k5n%j0%J5K0NJ0NJ5J0%j0k0k5k5
5051a5l0j0J0J0J5nnNNNJ0J0J0nj0%NNNNK0K5Nj5l5m0j5J5J5J5J5n%j0NNNNNNJ0NNj0j0k5
5047A5j0nnL0L0J5K0j0j0m0k0k5nj0nj0nj0j0N%j5j5NK0K5J0j0j5j0%K0L0L0L0%k0k5k5J0
5045b0%J5j0j5l0j0J0J5J5NN%NK0K0J5n%nn%J5K0L0NJ0j5l5l5j5j5j5j5j0j0%J5J5%k0k5N
5042g0J0j0j0j0NK5K5J0J0nJ5K5%nnnn%K0K0K0j0k5nK0%J0j0%n%j5j5N%nk5k0nJ5J5K5NNN
5039B5J5nj0j5k0nJ0NJ0J0L0K0K5K5%l0n0m5m0m0k0k0J0J5J0J5J0J5J0J0K5L0nj0J5J0J5J0
5036F0nj0k0%J0j0j5j5J5K0K0J0nk0l5l0k0k0%%J0Nj5l0j5%K0K5K0K0K5K5K0K5K5L0%j5l5
5034G0j5J0K0K0J0nnk0l0j0j5j0j0j0K0K0K5j5l0k5j5NJ5J5NNK5K0Nnk0%J0J0K0K0Nj0j0%
5031I5J0%j0j5NK0%j0k5j0k5l5l0nNN%N%%%N%%%j5j5j5j5%J0J5L0nk5k0nj0j0J0K5L5J0K5
5028A0K5K5K0K5K0J5%j5l0%n%j5nnj0n%%%k5j5Nnj0n%j0nNJ0K5K0K5K5NJ0k0j5j5k0j5j5k0
5025a5j5N%J0L0J5J5J5j5l0l0l5l5J0NJ0J0Nn%%%K0%j5n%J5J0N%N%j0j0%j5j0%j0n%J0L5L0
5022@L0J0J5K0nl5k5j0K0J5J5j0n%J0J0N%%%J0j0%%j0NJ0j0j0NNnn%n%%%k0k0l0nnnj0j5j0
5019h0j0j5j0j0j5J0J0%J5K0J5%%%K0K5nJ0J5%J5nnnj0nnnnnnn%NJ0nk0k0k0nJ5N0M5L0Nn
5015C5%%j0k5k0l0k0J5L0K0K5NJ0L0K5K0nk5k0nnj0nj0nj0j0j5j5j0NJ0J0nK0J0NJ0J0NJ0
5013E0NJ0j0l5n0l0nK0M0J5J5J5J5J5K0j0j0nj5NJ0j0k0nN%nnnj0%%J0j0j5j5j5j5k5k5%n
5010a05%NK5K0J0J0j0j5j5j5NK0N0K5K5%%%j5NK0J5k5k5NK5K5%NJ0j5j5j5j5%%Nj0k0k0n%
5007c0J5J5J5J0K5%j5l5j5%N%nJ0N%%J0j0j0%j5nnj0nj0j0nnj0nj0nK0K0K0j5m0k5%j0%%%
5004a40%%%%%%%%%%n%%NJ0J0Nn%NK5J0nnJ0L0J5j0nj0%J0J5L0J5nj0j0J5L0L0L0nj5k0j5l5
5001@l5j5%K5K0Nn%%%k0k0NJ0K5K5Nk0k5j5J0J0NNJ5K5%l5k5nK0K0J0nj5k0k5m0l5k0J5L0
4998i5K5J5J0%nj0J0J5J0Nnj0j0n%j5j0%K5K0K5K0K0K5J0nj0j5j0k0j0j5nJ0J0nj5j5j5j0
4995f0J5L5L0K0%k5k5l0l0l0k0%NK0J0J5J5J5K0Nnk5k5nNK0J0J0%%%%%%%%nj0J0J0%%%%J0
4992a5n%%N%%%N%%NJ0j0nJ0nj0nj0j5j5%%K0K0K5L0J0J5Nj0k0k5k5k0j0J0K0K0j0j0J0NK0
4989B0J5J5K0n%j5k0l0nJ5L5K5J0nk0l0n5l0J0J0K5J5J5nj0j0l0k0J0K0Nj0j0%K0K5K5J5j5
4986B5j5j5%K0K0K0nl0l5m0l5nK5M5M5J0N%%%nnnJ5K0K5K0%l0k0k5k5j0J0K0J5j0j5nJ5J5
4984C5J0j5j5k0j5J5J0J0j0j0nnnj0nK0Nj5j5j0J5J5K0J5nk0k0k0k5k0nJ5J5K0J5K0J5K0K0
4981D0J0nk5l0nJ0K0K0J5K0J0j5j0l5l5j0nK0NJ0j5m0m0k0j0j5k0nK0K5K5K5K0M0L0%j0j0
4978Ej0j5k5k5nnK0J5J0j0j0J0J5J5%%j0N%n%nJ0NNN%%J0J0J5J0Nj0n0m0l0n%%J0nj5j5j0
4975a25j5J5L0L0J5j0%%K0L5M0L0J0j0j0k5n0k5J0J5K0%%NNNK5J5K0n%k5l0k0%K0K0K0Nnn
4972E0j5k0j5j5k0K0L5K0%l0j0J5N%j5j5j0j5NJ0%Nnk0j0j5j5j0j0nJ0J0L5M5L0J5j0J0nn
4970C0NNNNNNN%%j5k5k5nK5K0K5Nnk5l0j0%K0J0J0J5nj0j5j0l0n%nl5n0k0J0L0L5K0K0K0K0
4967B5Nj0k5k0J0J0%j5k5k5j0j0N%K0K0%j5nnNNK0K0Nj5n%j0nJ5J0J0%nJ0K0K5K0K0j5j0j5
4964C5j5%J5K0nj0nj0nNNNNj0j0j5j0NL0K5k0l5l5j5%j5J0J5J0J5j0j5j5nK0NNJ0J5k0l5l5
4961i5j0j0J5J5J0%n%%%%%n%%J5K0J5J5J5J5J0J5J0nj5j5l0j0nJ5K0%J0J0K5K0NNj0j0j0n
4958D0j5nj0j0k0k0k0nnJ0J0K5J0Nj0j0nnJ0J0l5m0j5%NNJ0L0L0J0k5m0k5k5j5k0J5J0%%K5
4955a20K5K5K5J0%n%j0j0%K0J0nj0%J5J0j0nnn%J5K0%j0j0%k5k0j0K0K0K0Nj0n%K0J5%j0j0
4952b0%k5j5n%K0NK5J5%k0k0k0k5k0k0J0J0K0J5K5K5NJ0NNNJ0%NJ0%%nnn%k0n%J5J5j0l5m0
4949f0j0J0J5K0J0%j0J5J5J5%k5j0nk5k5k0k0NNn%NK5Nn%%%%%J0J5j0nk0NJ0NJ5j0nJ5j0J0
4946e0L0K5L5J0NNJ0%k0l0j0j0j0j0NNJ5J5J5%l0n0m0j5j5j0J0J5K5J5J0j0J0%j5n%J5J0n
4943e0j0j5k0k0%K5nn%%J5NNj5%J0K0K0J0J0J5N%j5%NJ5J5j0k0j0K0K0J0%J5J0%j5j5k0k0
4941a5nk5k5j0NNnJ0NNnJ5NJ0NJ0J0J0%K0%J5K0%l0l5j5L0M0K5j0m5m0m0j0J0J0J0J0J5%n
4938b0%n%Nj0J0J0J0nj0nj0%J5K5J0k0j0j0j5NK5Nj0n%J0j0j0J0J0j0j0J0j5j5k0nn%j0l0
4935a15k5k0nnJ5J5K0J5NL0L5L0NJ0J0NJ0L0K5J0J0nj5k0nj0nnN%j0j5nK0NNnnJ5J5NK0J5
4932A10J0l0n5m0J0%%j5j5J0Nnj5k5j0j5k0nK0L5L0J5J5%j0j0j0j0n%K0J5J0j0nj5%J5J0N
4929A0j5j5l0k0k0j5NK5K0K0%%K0J0J5K5Nj0j0j5j0k5k0NJ0J0j0j0j5j0NNK5K0J5nj0%J5%
4927@j5j0j0J0J0nnnnJ0Nj0nnnJ0K0J5J5Nj0%%J5J5J0%J5n%l5j0j5%n%%K5K0Nk0k5l0l0l0
4923i0l0n%%J0K5L0L0K0n%%NNNNn%n%nnn%NNj0j0j0j0NJ0N%%K0N%N%K0k0k5m5m5nj0j0nK0
4920a25J5nJ5J0J0J0J0%%K5K5K0%j0j0j0j5NJ5%k0k0l5m0j0K0N0N0K5L0L0NJ0J0l0k5k5k5
4917a5nnN%j5j0nJ0L5L0J0k0n%NNj5j0j5j5K0K5K5K0%Nk5l0k0k0%%nnNNL0J0j0j0nNJ5K0N
4914B5%%J0J0K0Nj0n%K0J5k5k5l0k0nj5l5k0l0n%K0M0M0K5K0J0nN%N%%%n%j0nnnj0nJ0J0N
4911B0%j5nNJ5K0J0j0m0m5l0NM5M5K0J5%%j5nj0k0l0l5j5j0j5nj0NNj0j5J5J5J5J5L5K0J5
4909@j0k5k5k0nJ0K0J0%j5l0k5j5j5j0%J5K5M0M0K5K0L5K5Nk0k5j0%nl0k0k0nnk0j5j0L5N5
4906b0N0K0Nnk5m5m0k5nJ0j0nJ0J0j5k5nJ5L0K5K0J0j0j5j5%Nj5k0J5J0J5J0NJ5K0%%NNNk0
4903e%J5J0j0nNj5k0n%NJ5J0K5Nk0j5l0j5NNN%J5j0J0%J5J0j0nN%%NNj0j5j5j0nj0j0j0j0
4900i0NNK5Nj5j0j5J0J5J5J5J5%nNNJ0NJ5J5nnJ0Nk5k0k0j5%%%%%%J5J0j0nJ5K0J0J5Nl0k5
4897b5k5n%%%NNJ5L0K0nk0k0n%l0l0k5%K0K0%%%NK0K0K0K0%nj0l0l5l5%K0J5K0K0J5NNN%J0
4894A0%K0nj5%J5L0%%NNnnj0l0k5k5j0J5j0nk5k5j0j5j0j0%L5K5J0K0J5K0J5J5nj0nj0Nn%
4891a5NN%Nj5%J0NNNj5j5l0j5J0J0J0J0K0NJ5J0K5%%k5k5l0l5l0j5j5%%k0j5nJ5L5L0J5%N
4888f5J0K0L0L0J5J5nj0J5J0j0%J0nNN%NnNJ5j0n%K0K5Nj0j0j5%j0j0k5k0j0nK5Nj5j0j5J0
4885A0J0%NJ5J5NnnNL5K5Nk0l0%J0Nj0nN%%j0J0n%%k0j0nnJ0J0J0J5J5nnj5j5k5l5j5%nK0
4882a0%Nj0nj0k0k0%J5L5L5K0NJ5K0Nk5m5l0j5j0%J5J5J5nk0k5k0nnnk5l0j5K0M5N0M0K5J0
4879C5J0Nj5%%j5j0nnnnJ0J0K5K5J5J5L0NnnnnK0%nk5l0l0l5j0NNj5l0k0nNNK5K0L5J0J0J5
4876E5j0j0J0nl0k5nJ5Nj0k0j5j5j5%nn%%%%%j5j5nJ0%K0K0L0K0%j5l5m5j0J0J0J0nnn%n%
4873a15%K5K0j0j0%NJ0NL5K0%nJ0NJ5J5J5j5k0k0N%nk0k0%K0K0nNJ0nNJ0J5J5j0nK5K0%j5
4870E0j0nnnnn%NN%%J5J0j0nnNJ5%n%%nnNJ5L0J0nj0k0j5NK0J5Nk0k0nJ0Nj0j5j0%J5n%j5
4867B0k5N%j5j5%J0J0%n%k0k5j5Nnj0K0L5M0L0J5J0%k5k0j0%K5J5Nnj0k0k5l0k0k0j5j0N%
4864i5j0k0j0N%K0K0J0J0J0J0%%%j5j0k5%K0L5J0J5K0K0L5K0N%%nj0l5k0%K5K0J5N%k5k5j5
4861A0%J0N%J5J0J0N%%%j0k0n0k5NK0J5Nj0nJ0K0J5j5k5k0nJ5J0NK0K0J5j5m0m0j0K0K5M0
4858C5L0J5j0m0m0k0%%%%%K5K5K0J5k0k5j5NK5K0j0k5nn%k0j5k5j5j5NJ0j0j0J0J0N%j5%J5
4855g0K5J0j0%K5K0nnj0nNJ0nj5l0j0J0L0K0Nj5j5nJ5J5nJ0NJ5nk5l0j0J0J5K0K0J5J0nnJ0
4852C5J5K0j5j0j5j5j5j5nj0k0k5%K0K0NJ0J0J0J0j0k0m0k5NK0J5J0%%%%%%%%NNNNJ5n%J0
4849EL0J0nj0%J5J0Nn%%%J5K0nk5k0%%k0m0k0%nk5m5m0l0J0K0L5L0K5L0J5%nk5j0j5NL0J5
4846b5J5J5J5J5J0K0j5k5m5m0k0%nJ5J5%K0K5K0J5%k0k0j5%J5nl0k5m5m5j0j5J5J5M0L0J5
4844g5J0Nj5NJ0NNNn%%%%%%J0J0J5J5%%J0K5J5j0k0k5j0nj0j0J0J5J5J0J0L5K5j5k5l0J5J5
4841D0n%k0k0N%nJ5J0J0Nj5j0%j0n%Nj5j5NNj0j0l5k0J5J5K0NJ5J5NNK5K5j0l0k0j5k0j5j5
4838g5j5j5j0%L0M0M0K5K0K0Nj0l0l0k0nL0L0L0J0nl0l0k0J0K5Nk5m0k5nNNJ5K0K0J5j5j5
4835b0k5j0N%%NK0NNj0NNK5K5%%J5J5J5%j0j0J0J0J0k0l5l5j5%%%NK5K5J0j0j0j0%J5J0j0
4832C5nk5k5J5L0K5J5%l0l0nn%l0l0J5M5L0K5%j5k0%J0J0%k0J0n%NJ0Nj0l0k0nNNJ0NL0K5
4829E5%l0k5j0nnj0nNJ0nk0k0nK0L5L0J0j0nn%%%J0Nj0j0%N%Nnn%%J5J5nk5%J0%Nj0j0J0J5
4826B0NJ5k0NJ0L0L0J0%nk0k5k0j0NNj0nNj5n5n5k0nK5K0K5K5%%%%N%N%j0nNJ5j0j0%J5NJ0
4823enJ5J5J5%%nnn%J5K0j5l0j0K0L0J0k5k5k5l0k0nj5j5%%nl0l5k0J0J5NK0L5L5NNK5K0j0
4820b5k5l5nnn%%%%%%%K0L0K0K0K0K5J0k5k5j5%nn%%%J5J0k5m0m5k5l0J5J5%nj5j5J5M0K5
4817i5L0K5Nj5j5nnj0nj0J0M0L0M5J5j5j5nnnj0%K5M0K0%j5l0l0m0o0m0j0J0K5J0J0J0%%j5
4814a05k0nJ5%k5k0NJ0K5K0J0J5NK5J0j0%J5L0J5nj0nj0j0J0k0k5%%J5K0%nnnJ0L0K5J0n%
4811C0n%J5J0K0j0k0k5k5j0%%J5J5L0N%k0k5j0j0NJ5K0K0K5Nj5j5j0NNk0k0%%NNNN%K0J0n
4808D5j0j0K5K0J0N%%j0nnj0j5k0j0NK0%j0nj0j0%K0J0j0j0j0K0j0nnJ0Nj5nj5j0nJ5L5L5
4806E0J5K0nj0j5%n%j5%Nj5m0l0l0l0k0%NK5K0%%%J5K0n%%K5K0Nnk0l0j0%L5L5J0nk0j0J0
4803e%K5L5L5J5nk0j5j5j0%k0m0l5k0J5K5K5J0J0J0J5j0nk5m0l5j5J0J5nj0J0K5K0N%k5k0
4800g0k0J5L0K5K5K0%k5k0j5%J5J0J5J5J0J5%l0k5n%%n%j5j5%%NJ0%%%%J0J0nj0J5J0J5j5
4797el5k0J5J0K5j0k0k0nnJ0j5%k0%%J0J5nnnn%K0K5K5NJ0J5K0NK5K5Nj0j5k0k0j5j0j5j5
4794c0k0k5j0J0J5L5M0K0%j5l0k5j5k0%n%%%nj0NN%N%J5J0nnNNnk0j0j0%%K0K0N%%K0L0nk0
4791b5k5nJ5N%NNK5K0K5Nk5k5nj0J0NJ5J5J5J5J5%nj0j5k0j5j5j0j0n%%j5l0j0%J5K5M5K5
4788B5J0nnJ0j5k0%J5M0M5K5nk5j0nJ5%j5l0j5k5%K0J0NJ0j5m0m5l0l0k5J5L5L5Nj0l5j5N
4785i5NK5K5K5J0J0J0K0j5k5k0nnNNNj0k0nJ0J5J0j0j5J5K5M0L0L5J0j5j5j5j0j0j0j0j5k5
4783a5j5k0J5K0J5K0NN%J0J0j5%J5K5nl0m5m0k5nJ5K5J5NJ5K0K0J5J0%%j5k5nj0nj0j0k5k0
4780f0J5J5nk5k5nnJ0J5J0J5K0K0L0NNJ0%k0k5l0l5k0%K5K0j0k5k0%N%NnnN%K0K5J0%%K5J5
4777ENK0J0j0Nj0J5J0%j0l0k5j0j0k0k0k0j0J0K0J5J0NJ0N%nNNj0j0J0NNN%%%K0K0k5m5l0
4774h0k0nK0K5L5L0Nj5l0l0l5%J0J0J5K0j5j5j5NJ0J0J5%%%nn%K5NNj0j0Nj0NNNNJ5J0%%J5
4771A0J5J0j5j5NJ5nj0j0%%n%j0j5j0K0K0Nk5k0k5nJ0%J5J0j0nJ0J0%nJ0J0J0J0nj0j0nn%
4768c0%N%l5m0m5l5k0nJ5L0L0K5%nk5j5K0L0L0J5J5J0J0j5k0j0j0%Nnk5nJ0L0Nk0k5j5%NJ5
4765a00J0N%j0k5j0J0L0L0L0L0L0K0Nj5k0j0k5k5j0%nJ0K0J0%NN%%%%%%%%j5j5%K0K0Nj5j5
4762b0k5nnNj0j0nj0J0J5L5K0%j5j5k5j5k0N%K0K5j0nJ0J5%k5j5NNNJ0J0N%%J5J5n%n%%n%
4759b0Nj0nj0N%NJ0j0j5j0NN%j0nJ0n%N%%nnJ0Nk0k0NL5M0K0NNl0k5j5%K0K0J5J0%%NK5J0
4756F0k0j5j5k5%j0j0k5k0n%%nj0nnnJ0j0nJ5K0M0K5K5J5%j0j0j5j5j5k0nnj5j5K0L5L5K5
4753A0j0j0j5NK0K0Nj5j5j0J0L0M5N0J5l5l5m0j0j5k0j5%%%NNK0K5Nk0k0k0k5J0nnJ0J0N%
4750c5%k0j5%%K5K5K0K5K5Nnnk5n0l5nJ0J0L0K5L0Nk5m5m5l5j5J0L0L5L5K5j0k0j5j5%N%N
4747d0n%nnj0nj5J0J5J5J0j0J0%J5J5%Nj5%J0Nnj5%j5j0nj0j5j0n%NJ0%NJ0%J0j0%j0nNj5
4744h5n%J0J0J0J5%J5K0%N%%N%nnNJ5%j5l0j5j0%Nnj0n%%%%j5nj5%J5nnnn%NN%J5J5nn%J5
4741g0K0J5%j0nj5J5NJ0J0nk5l0l5j0%NK0NJ0Nk0%nnnnnNj5nj0K5K0K5K5%j5j0j0K0J5K5J5
4738b0%j5j5K0N5L0J0j0j5m0j0NJ5j0%%%n%n%nj5%N%nnNJ5K0N%nk0k0j0NN%j5l5nj0J5J0j0
4735h5j5%J5NNj0j0k5j0j0K5M5M0J5nj5%%k0N%%k0k0%N%%nNJ0j0j0%K0J5J5N%NK5J5nNNJ5
4731B5nnJ5J5nj5j0K0J5J0J0nj0nNNj0%%Nj0%%nL0K0K0%k0j5j5j5k0j5l5k0%J0nnJ5%NNNl0
4728d5k5k0j0%k5j5K5M0M0K0K5%k5l0l0k5j5J0J5j0j0k0%K5L0%j0j0l0l0j5N%NNJ0L0K5J0
4726h0J0J0%j5j0nJ5J0n%J0K5J5J5nnJ5K0j0j5j0J0J0n%NNNnJ0N%%N%NJ0J0nnJ0NJ0J0nnJ5
4722H5J5nm0j5k0j0k5j5j5l0l0j5J0K5K5K0%K5K0L0J5j0k0k0j0nnnnnnnnJ0J0NJ0NNNJ0J0
4720B0Nj0l0l0j0K0%k0k0%%j0n%j5j5k0%K0J5nk0j0J0NK0%nK0%N%%%Nl0j0J0J0K0Nj5j5k0
4717a25%J0NJ0J0J0J0%%NK5K0Nj5l5l5j5%K5L5K0Nnl0k5k0nJ0j5%%N%%Nl0n%K5K5nj5j5J0
4714a20J5NJ5J0NJ0J0Nj5nnNj0nnNN%N%NNNJ0L0J5K0J0Nj0l0k5j5J0L0K0%j5k0N%nJ0J0J5
4711A5nk5J0N%l5k5%%%NN%j5nj0%J5J0NJ0k5j0j5J5J5Nj0k0k0j0J0K0J0j0j0k5k5nJ0K5K0
4708i5N%%nJ5M5M5J5k5l0l5l5m5l0nJ5J5J0K5K5Nj5j5%j5j0j5nnK0K5K0%j5j5J0M0M0K5nj5
4705c5j5k0j5j5j0NNJ5J5J5J0J0j5%%j0%nnj0j0l0l0NL0L5Nj0J5K5L0J0J0j0j0j0j5NK5Nj5
4702b0j0j0nn%j0nnJ0J0J0J0%j5%%%nj0j5j0J5L0L0J0J0L5L0K5Nj0l0l0k5l0l0k5k0N%%NK0
4699f5K5Nj5k0J5L5L5K0j5k0l5k5k5%NJ5J5J5J5J0nj5%%nk5l0k5J0L5L5L5K5%%l0k5nn%%j0
4696e0NL0L0L0nj5j5j5j5j5j0nJ5J0nj5j5J5J0Nj5l0l5l0n%J5NJ0NJ0J0NJ0J0J0J0j5j0J5
4694e5K5K5nk5l5%nNj0k0nJ0K0NJ0j0j0%%%%j0j5NJ0%j5j5NK5K0J5L5J5Nnj0j0j0j5j5nj0
4691h0J0L0J0nN%nj0j0j0j0j0j0nNK0J5J0NJ5K5NnJ0J5K5NJ0K0%j5j5k0j5j5j5j5j5%%J5J5
4688a5J0N%J5J0%k0nK0L0J0Nj0J0Nnk5l5l5k0%J0J0NNJ0k0k0l5k0nJ0K5K0K0nnN%nj5%K5L5
4685@L0K0N%k5m5m0l0k0nnJ0K0%nk5k5j5nK0L5M5N5L0%k5k0j0J5nl0k0j5%J0J0J5Nnj0j0k0
4682i0j0Nj0l5k5K0N5N5K5J0J0%j5l0j5J5K0J0%j0k0k0%n%%Nj0j0NK0J0j0NJ0K0Nj0nn%nj0
4679d5k5nJ5J0J5j0nj0j5NL0K5J0j0l0l0j0K5J5J0j5j5Nnnj5J0K5K5Nj0j5J0Nj5j5j0j5j5
4676a00K5K5K5nj5j5j5j5j0j0k0j5k0%K0K5NNNNJ0NJ5M0L0L0J0nj5l5nj0nj0j0l5j0L5N0L5
4674B0j0nJ5J0K5L0Nj0j5j0nk5k0k0j5J0%NnJ5J0J5J5J0J5J0J5J0%j5j5l0k0k0j0%nj0J5J5
4671@nJ5J0nn%NNk5%NNn%j0k5j5%j0j0nj0j5%J0J0J0J0j0nj0nK0K5K0K0Nnj5J0NN%j5nj0%
4668c0K0Nj5j0J5J0NJ0J0Nk0nnNK5K5Nk0m5l5%J0J5j0%j5j0k0nNK5Nj5nnj5j5%J0N%J0K0M0
4665a5M0L0J0m0l0j5%nnNN%k5nj5NJ0J0J0J0NJ0J5J0J0J0J0J0J0j0k5%%nk0k0k0j0NL0K5J5
4662C5NJ0J0%nj5m0l5%nnj5j5j0j5%%%NK5K5%l0l0nn%J0K0J5J5NJ0j0j0j0J0%%nJ5%%j5j0
4659g5NK5NJ0nK0K5K5nnj5j5%k5l0l0j5J5J0J0%n%J5K0%j5NJ5Nl0k5k0k5l0NK5M5L5J5nnj5
4656f0k5j5k0%K0NJ0J0J0J0J0j0nj0j0J0nNJ0nJ5%Nn%j5NL0J0j5k0j5K5%J0l5j5J0K5K5j0
4653c5j0nJ5J5nnk0nK0J5J0N%j0j0N%%j5j0nJ0%k0k5k0J5M0L0J5j0l5k5k0nnJ5J5J0K0K5N
4650a5j0k0j5j5J5J0%j0k0nJ5K0Nj5%%n%n%NNj5j5j0nnnK5L0K0Nj0j0j0j0NK0%j5k0%J0K5
4647e0NNJ0N%%J5K0NNNNn%J0J5%k0j5nj0j0j0j0NNN%NNN%K0J0J0J5J5J0J5J0N%nk0l5k0J0
4644D0J0nl5m0m0NK0NJ0NN%J5NK5Nj0j0j0J5J0n%Nj0%nj0%nnnnNJ0j5j0j5j5J0NJ0J5nn%J5
4641a5NNNJ0J0NJ0NNNj0l5k0k0j0J0K0J5K0Nl0k5l0J5%j5%%nnJ0j0%Nj0J0L0L0M5L0Nj0k0
4638D5k0k0k0l0j0k0k0nK0K5K5J5J5J5J5J0J0j0j0j0J0J0j0nj0J0J0%K0Nk5l0l5k0j0J0NJ0
4635c5J5j5NJ0j5j5k0NK0K5K5L5J5J0j5j0n%%nn%%n%%j5k0NNJ0j0l0m0l0l5nJ0J5%%J0L5J5
4632f0K5J5j0k0k5k5nJ5K0NJ0j0j0NNNJ0j0J5J0nNj0j5J0j0nnnNNNNJ0J5J0k0%%%nj5j5N%
4629g0K0J5%k5nnJ5J0J0J5%j5j0j0NK5J5nj0l5%%nnj0j0j0j0J5J5L5L0K5J5%%J0NJ0NK0Nj0
4626G0m5m5k0J0K5J5J0J0J0nk5k5k0nj0%J5K0%nj5%J0K5K5K0NNK0nN%%NJ0Nnj0NK0K0nl0l5
4623E5l0j5NNK0J0NnnN%j0k0l5%%%J5J0J5J0NNK0K0nj0nnnnj0%j0j0j0n%%j5j0J0L0L0K5%
4620G5%j0l0k5n%J0Nnj5j5nj0NNL5J5j5l0j5NJ0J0N%nnN%nj0%%nn%n%nn%n%NJ0%J5M0K0J0
4617E0k5k5j5%nm0k5j5NJ0J0j0%%%J0J5%NJ0K5M0J5Nnj5%%N%j5%nj0%Nj5n%nnn%%j0j5J0%
4613e0j0k5l0k5%J0L0M5N0J0nk0j5J5%j5j0j0J0nk5k5nj0NJ0J0N%J0NJ0J0J0%nJ5J0Nn%M0
4611B0L0Nnj5m0k0J0K0K0K5L5K0j0k5j5%J5%k0j5j5J0J0Nj0j5%j5j5j0J0J0%k5k0j0nj0nJ5
4608f0J5J0J5nn%nk0k0j0NL0L5K0Nnk5l0nn%nnJ0j0nJ0J5J5K0J5J0J0J5N%%J5J5J0%j5j0l5
4605B0k0J0J5J0j5k0j5j0J0J5K0K0K5K0K0%%k5j5m5k5k5NK0K0N%J0J0J0NJ0j0j5k0nj0j0n
4602a0J0J0J0NJ0K0K0%j0m5k5nK0J5J5J5Nj5k5k0j5j5J0NJ0J0K5N%NJ5K5%j5k0NNn%NJ0J5
4599H0j0%j5j5j0j5%nk0k0j5%J0J5J0N%j5j0j0j0j5j0j5k0n%N%NJ0nnJ0NJ5J5J0J5NJ5J0n
4596a0nNj5k0k0NJ5K5M0L5K5J0N%j5j0NL0K0Nk0nj0k0j5nk5k0%L0N0J5j0j0j5j5j5j5j5j5
4594eK0J0nk0nnk0j5J0J5J0k0k0NL0N0M0J5k0l5j5N%%%n%j0J0J5j0j5j0NJ0Nj0nNk0%J0NJ0
4591A5j0j0J0NJ5nj5nJ0J5nj5NJ5J0J0Nj0J5J5%K0Nj0l0l0j5j5j0J5K0L0L0J0J0%nk0k0nJ5
4588F5J5n%nj5NL0M5M0Nj5j0N%j0j0%j5k0m0m0k5j5j5J0K5J5J0%nnK0J5n%J5J0nk0m0l0l0
4585e0j0NNj0nN%%NJ5J5L5L0K5NJ0nj0j0nN%j5j5k0k0J0Nnj0nj0J0J5K0Nj0j5l0k5j5J5J5
4582d5K0n%J5J5J0J5J5J5J0J5J5J5%j5nj0j0nj0n%%%%J0J0nnj0N%nNnj0NNNnj5%%%%%%%%L0
4579F5N%j5k0j5nNj5j5j0j5%%%%j5k0%K0L5J5%k0j5NL0K5nj0%J5K0N%j0l0m5l0j0K0L5M0J5
4576C5%nNj0k5%%NJ0J0J0J0%K0K0%l0k0k5%J5J5J0J5%k5j5j0nj0%K0K0%j5m0m0l0%L5M0K5
4573A5Nj0j5j5j5j0nJ5N%j0j0k5%%K5J5J0n%j5J0NNJ0J0NJ0J0NK0K0J5K0Nj5k5k5j5j5j5j5
4570b0j5%L5L5J5j5j0j5j5j0k5l0k5nk0j5j0NL0K5M0J5j5j5k5J0K0K0%%j5j5nJ5j5j0J0M0
4567c0M0Nl0k5N%NJ0NNNl0l5k5j5NK0K5J0NJ0Nj0j0j5j0nnJ5K0K0K5L0K5Nnj5j5NJ5K5%j5
4565E0l0l5j5nJ0J0%nJ5N%l0k5l5k0j0%K0J0Nj0%%n%%nL0L5K0Nnj5j0j5%nJ5J5J5J5%nj0N
4561a5%j0Nj0j0NNj0%K5J0nnJ0J5J0j5j5NK0Nj5k5%J5K0J0J0j0j0j5k0j5j5J5J5J5J5K0nj0
4559A5j0n%n%J5N%j5l5nJ5K0%k5k0j0J5J0L0L0J5nk5k5nj0nnNJ0J5L5%%K5K0J5K0n%K0K0J0
4556A50j0j5j5j5J0j5j0j5j5%%%%%%%%nn%nK0J5j5j5k5j0n%j0j0j0j0j0j5NK5L0Nk5nJ5J0
4553e%nnJ0%Nj5j0j5j0j5j0k0n%K5J0J0J0J0J5NM0M0K0%k0k0%n%n%%n%%%nn%K0Nj5k0k0nL0
4549A5N0L5J0nj5k0l0l0k0n%Nnk0k5k0%J5NNK5M5M0L0Nj5j5j5nk5j5j5j0j0j5%J5J0K0J5K0
4547C0K0nk5j0j5%nJ5L5L5J5J0j0k5l0k5k5j5%K0K0%NN%%NK0j0k5k0k0k5n%l5l5j0J0L0L0
4544g0L0J0NN%%%%%N%%j0nJ0J0j0j0%J5J0j0NNJ5K0nj5m0l5l5l5J0L5L5J0k5k5j5J5K5J0K5
4541c5K0K5K5J5nj0k5k5j5nnj5N%%NL0J0J5Nj5%%J5K0NNnJ5J0%NJ0j0%k5k5%%k0j5k5nJ5J5
4538a5%%j5NK5J0j0k5k0nj5j0k5k5nL0N0K5J0J0%%j0k0l5l0NK0K5L0J5%Nj0j5NNJ0K5%nnJ0
4535B0L0L0J5j5m0j0N%K0n%Nnj0nNJ0NJ0NNnj5l0l0j5k5%%NNNJ0j0J5%%J5nj5l5k0%K0M0K5
4532A0J5nj0j5Nnj0%nj0n%j0K5K0K0%NJ0nl0k0nNK0J0J5%j0n%NNnj5j0N%%NJ0nj5nJ5%%%%
4528@%%L0K5J0j0NJ0J0k5m0l0k0N%NN%Nj5j5%J0L0K5J5%j5j0j0j5l5k5k5%%%%%%%%J5J5J0
4525f0J5J0J5J5J0J5NJ5J0J0J0K0NnK0%k0m5k5j0%%J0%Nk5k0k5k0nK0K0K5%NK0K0J0j5j0%
4523B5Nj0j0%J5j5l0nj0j0nj0NNnJ0K0K0%j5j0j0J0NNj5%nK0J5L0J0%%%%j5l5l5m0j0J0K0
4520g0J5Nk0k5NL0L0J5J0L0L0J0J5j5j0nj0j5j0j5n%NJ0%J5%j5j5j5k5%J5J5%k0j5j5j0%J5
4517f0J0J5J5J5L5L5K0j0k5l0J5NJ0j0k0k0nj0n%k0%j0j5K0%k5j5j5J0%j0nj0K0M5K0J0%%
4514b0J0NNj5l5j5NK5L0J5j0k5j0NJ5J0Nj5k0N%Nnj5k0NJ0K5J0J5nj0J0NJ0NNNNNnn%nk0n
4511eNNj5NK0K5J0k0l5l0j5nnj5%J0K0nJ5K5L0Nnj5j0j0nNJ0j0j5k0k0j5NN%NK5NNj0%J5N
4508b5NNJ0%N%k0nJ5nnj0nNJ0%NJ0NNNj5k5j0k0k0nK0L5K0%j5%nJ0N%L0K5L0K5%k5k0%j5%
4505C5J5J0NN%%j5j5k0k5j5nJ0NJ0NK0%j0k5k0j5%nJ5J5J5J5J0j0%J5NNnJ5N%K0K0J5nk0k5
4502E5k5l0l0%%Nj0nj0nJ0NJ0Nnj5l0k5j5J5NJ0J0NK0L0L0Nk5k5k5l0k5l0j5%K0M5K5J0j5
4499g5l0j5J5L5L5J5J0J0J5Nj0%J5J0J0j0nJ0J5J0J0j0j5l0n5l5k0J5J0%%%J5L0L0J0j0j0
4496@nNN%k0l5k0j0NJ0j0%%%K5M0K5nl0j5NJ0J0j0j5nJ0J0j0nj0%n%%N%J0%K5K5nj0k5j0%
4493c5Nn%j5k0j5J0Nj5j5NN%nJ5L5L5J5nk0k5j5j0j0j0J5L5K0nl5l0k0nj0J0K5K0K0K5J0k0
4490c5l5l5nM0L5L5%j0j5j5j0J0NNn%NJ0%%%n%%J0Nnj0%K0K0%j0k5l0j0J5J5J5J5%n%nJ5J5
4487B0nnj5j0%L5K0%nk5J0j0%J5J0J0k0j5j5j5nK5%j5j5%J5%j5nk5k0%K0j0nj0j5J0N%%nJ0
4484h0%%Nj5nnnnnnJ5J0K0K5Nnl5m5m0j0J5L5M0J5N%n%%%J5J5J0J5j0j5nj5NL0K5N%NN%J0
4481B0L0J5K0n%%%J5J5%k5l5j5J0nk0k0j5nN%J0%K5K0Nj5l0j0nnj5l5j5NK0J5NNj0J5J5K0
4478EJ5K0j5j5j5j0NL0K0J5NNnk0j5k5%%nk5j0Nj0%j5NK5K5J0J0j0k5m0k5%K0K5K5NJ0j0j0
4475b0%J5J5j0nj0NK0K5J5j0j5j0j5j5%K5K0Nk5k5NJ5J5L0J0N%J0nk0m0k0nNNNNJ0j5nk5j5
4472d5j5%Nj5j5J5K0J5%%%j5j5j0J5J5%j5k0j0J5K0K0%nNK5L5K0N%nnj5k5nNJ0j5j0nnJ5%
4469a0N%N%NN%J5J5nj0k0nJ0K5K0K0N%J0j5l0l0l5l0k5%K0M0L5L0Nj0%nJ0J0j0j0k5l0k0%
4467c5j0l0l0j0n%J5K0nj0J5J5K0K0j5j0n%J5J5J0nnJ5%NNN%%NN%n%nK5J0l0k5j5N%n%%NK5
4463eK0K0%j5%%%%J0Nnj0nJ0J5nNJ0%Nj0j0j5j5j0l0j5J0K0K5L0K0nj5j5nJ0Nnj0j5k0k0j0
4460e0NJ0J0J0%J5K0%j5nj0k0j5k5j0NJ5J5NK5J0J5K0NK0Nnnk0NJ0J0nnnnj0j5%J0NNNN%%
4457D0j5j5l0l0j0J0K0K0K0K0j0j5j0J5J0J5k5j5NK5J5J0%k0l5k5k0%NJ0NJ0j5j0nj0%J5J0
4454c5N%k0%j0NJ5Nj0%nJ5j0NNj0n%J5K0Nnk0%NNNnn%n%j0nnJ0J0k0m5j5k5%K0%NK5M0L0K5
4451EJ0J0%%%%%%%%nj0j5%%k0k0J0NL0%%K5L0NNj0J0J5J5K5Nn%nnj0l0j0j0k5%%NN%N%N%N
4448E0k0nj0%%K0J5J5J0K0%nl5l0j5%n%n%%%%%%NN%%%N%K0%j5k5k5k0NJ0J5Nj5k0k5m0j5%
4444a30J5K5K0M0M0J5j5k5k0%nj0J0L0L0J5Nnk5k0%NN%k0l0l0k5j0k0k0J0L0J5K0K0K0K0K0
4442@%%%%%%%%J0NNk0nN%%J0Nj5k5n0k0J0K5NNNJ0J5K0J0j0nj0nj0j0j0j0j0j0N%nj0j0j0
4439a10K0K0K5K0K0%k5j0j0j5m0m0j5%J5NJ0J0J5K0%k0k0nK0L0L0K0J0k5l0j0J5L5L0K0K0
4436C5NJ0j0k5j5%K5%k5k5j0nN%K0M5J5L5J5nj0j0Nk0k5k5nJ0K5L0K0Nj0j0nj0NNk0j5nnj0
4433A0j0J0j0k5k5NNk5k5%J5J5nk0nJ5J5L0J0%%n%J5J5J5%j5l0n%n%%nJ5K0%NNNJ5J5j5j0
4430A5j0J0J0nk5k5k0k0%J5J0J0%K0J0J5J0J0K5%l0l0l0j0J0j5m0m0j5K0L5J0j5%K5K0J5N
4427c0J5J0%j0l5j0%K0J0J0Nnj5j5NNj5l0l0j5NNK0J5L0J0L0J5K0K5N%J5%NNNNJ0n%%nnk5
4424E5k5j0%Nnj0K5L0L5K0%j5m0l0j5NJ0J5J0nnNJ0NNN%j5j5l0n%%j5j5k0nj5j5j5j0J0J0
4421g5J0J0j0nK0K0J5nj0j5K0%nnk5j0j5j5j5j5j0j5nJ0K0J5J5J0J0J0J0J0%K0L5N5M0K0j0
4419A10nj0j5%j5j0nk5k5j5%J5J5K0Nk0k5j5%Nnj0J0K5K5K0L0L0J5%j5j5k5l5j0%J0J5L0J5
4416I5%%j5NNJ0nk5l5m0k5j0NJ5J5K5J5K0K0J5J5j0n%nn%nnnn%j0j5%j0nj0nJ5K0K5Nj5k5
4413C0j5NJ0n%J0N%l0k5j5nj5j0%J0K0K5J0N%k0l5j5j0nj5j0J5K0J0j0j0J5K5L0%nNNJ0L0
4410D0J5%j0j0%%%%Nnk0l5m0j5%%%j5j0nnnNj5%%K0J5NJ0NJ0J0N%K0%%j5k0k5l0j5K0K0K5
4407f5K5K5K5K0L5J0nnnnl0k5j5n%nn%J0NnJ5J0J5Nj5nnj0n%%k0j5J0J0J0j5j5NK5%%j5nK0
4404b0L0J0k0j5k0%%k0k0k0%nj5j5%K5K0K5K5K5Nj5l0l5l0j5J0K5J5nNNL0L5nj5k0j5%nK5
4401d5K0Nk5k5k5l5k0K0J5j0j0j0J0L0K5M5L0Nj5k5nJ0N%j5nj0L0K5K5%j0j5k5nJ5J0J5J5
4398B0NJ0NK5K5Nk5k0%%n%j0j0k5%NNk5k0m0l0j5NJ5J5J0NNNNN%%N%NK5nk5k0NJ0NnnNNk5
4395g0%NNK5K0J0%L0K5J5%N%nnk0N%nj0j0%k5j5k0%%j5j5NNJ0N%k5nNK5L0J0NK0%j0nj0j0
4392a5j0j5n%j5j0J5J5Nj0NNNj5J0NJ5n%%j0nnnnj0j0nN%%NN%J5nj0nJ5J0NN%nJ5L0L0J5n
4389E0k0j0j5n%%nj0J0j0%nnnn%nn%j5NK5K5nnJ5J5K0j0j5%j5%J0nNNK0nk5k5l5k0k0j5nJ0
4385a10K5M0L0J0N%J0%%%%%K0K0j5l0l0nJ5J0NJ0j5j0%NN%k0%NNM0J5nl5n0l5j5NJ0J5J0j0
4382g0j0J0J0J5nj0NK0J5J5j0j5J0NJ5%%NM5M0J0k0m0j0J0nk0k0l0j0n%J0J0%n%J5NJ0J0L0
4379C5L5L5J0nj5j5j5k0N%%j5j0nNNNL5K5J5J0%j0j0k5nK0j0k5k0l5l0%%J5J0J5J5J5J0j0
4377D0k5N%%%j0j5%J0N%%k5J5J0J0Nj0m5m0j0J5L5J5%K5J5K5J0%l0m5m0nK0NNJ0%NNNN%J0
4374A0nK0nJ0J5J0%nJ5J5nnnJ5J0j0K5K0%j5k5J0J5K0N%J5nK0J5%%k5k5l5k0n%nL0M0K0j5
4371A40k5j0nJ0L0L5L0J0k0l5j5j0j0l5l5k5NL0J5nJ5nj0nn%j5j5N%nN%l0j0J0J0K5j0j0n
4368B0k5j0J5J0K5%J5J0nJ0K0K0NJ0K0%k0k5k5k5N%K0K0J0J0%J5N0M5L0J0k5k5k5k5J0J0J0
4365A90NJ0NJ0NJ0J0nj0J5N0M0L5Nj5j5%Nnj5%%K0L5M1K5nl0l1k5k0m0k5NL0Nj0nj0J5K0n
4362C20m0n0l0j5j0j0J5nj5j5nK0j5k0k5k0N%j5nJ0L0J0k0k5l5j5nj0N%j5j5NNJ5J5nnJ0N
4360B5J0NJ0NNNJ0J5Nnj0J5j0l0j5j5%NK0L0L0J5%j5k0%K0K0Nj5j0J0K0J5%n%%%N%Nn0m0k0
4356E0j0J5K0L5L0L5%j5l0k0%J0Nnnj5N%N%k0k0%K0J5K5J0nj5k0j0j0j0%nk0k0J0K5L5K0K0
4354A35nk5k0l5m0j0K0L0J5NJ0J5J0N%%%J5K0j0j0K0K0K5%j5K0L0K5L5J5N%nk5j5%NJ0N%n
4351B75%j5NJ0J5K5NnnNN%J0%nNNK5L1J0NK0K0J5K0K0K0K0NJ0J0K0L0O5O0P1R0Q0Q0P0O6Q0
4348A278J10J20J31J55J91K10K21K10K31K81L15L41L56L66L96M31M46M32M56M71N01N07N06
4346H662M91M66M41M27L96L35K71K11J80J35Q1K5m5j01j60k01k45l01l41l66m06m41m56m81
4345H577m92n01m96m92m91m76m56m26m11l76l46l26l21k91k35j96j60j61j50j25r5p6r0p5
4343A313o0m0k5m1m5n0n0k0nNj5k0k0j0nJ0NNNJ0%nJ0K0K0%NK0J5J5J5J5%L0N0O1N5M0L0M0
4340A383O0J21J60J75J71J75J96K10K46K76L05L26L36L76M11M51M87N11N36N52N81O02O11
4339I258O32O37O41O27O11N62N11M46L81L26K76K05J41O0np0j46k35k86l41l96m36m91n27
4337A2381n41n97o36o82o97p02o66o47n96n72n46n12m71m21l96l76l61l16k75k31k06j95j70
4336A569j71j55j31r0o0n5m5n0m6n0k5k5j0nk5j0k0k5%k5k5l0m5l0nj0%nnoj0j0J0Nj0k0J0
4333C60%J0k0%nnk0k0j0j5j5k5nK0K0J5nnj0l0k5k0NJ0NK0J5j5k0nj0nj0j0j0k0%NJ0nj0n
4330A35N%%%N%%%N%%%nK0J5nj0J5J0%j5k5k5k0k0n%k5k0%J5J0nj5j5%J5J5%j0j0K0K0n%n%
4327F5%%%%j0j0nK0n%j5J0Nnj0J0%%j0J0K0%J5J0J0J5%J5%j5k5k5nJ5K0K0%j5nnnnnj0K0J5
4324A05N%%J5K0%%%n%J0J0%k0n%%nJ0Nj0j0j5J0J0j0j0J0Nj5j0j0j5j5N%NNJ5J5j0%k5k5k5
4321B0k5k0k0l0j0K0K0J5K5J5nj0j0j5j0nJ0K0NnnNJ0NJ0j5j0J5K0K0%%nj0nk0N%Nnk0l0n
4318e0NL0K5%j0j5NL0J5J5NK0K0N%Nj5k0%Nj0j5j0nNj5j0j5j0J0K5NNK0J0j5m5m0k0J0K0K5
4315@j5j0%L0K0nk0%J5J0nnNJ0NJ0j0j5K0K0J0nN%K0nNNnk5j5j5%N%%j0l0k5k5J5J5J0j0j0
4312c0l0j5NNNJ0L0K0K0%j5k5k0k5n%%J0J5j5j0J5L0K0K5K0K5Nnk5l0j5%K0N%NJ5nl5j5K5
4309A0M5K0j0j0J0NJ0%j5l0l5j5J0K0NJ5J5j0k0m5k5j5j0j5j5L0K5J5NnnN%%n%nnj0j0j0J0
4306g0nj5j0j0J0K5J5J0J0%K0K0M0K5%k0m5l0j5nj0J0%N%n%%%N%J5J0nnnJ0J0nJ5J5%nk0k0
4303c5%n%NNJ0j0k0j5J5K0K0K0K0J5nnJ5J0nk5l0j5k0j5k0%nJ0K5M0M5K0j5j5m0m0l5k5j0
4300a15J5J5%NK0K0K0%j0nj5k0k5j0K0K0NJ0%K5J0J5J0K5K0J0j5l5k5k5nJ0J0j5j0nNJ0j0
4298d5j5%J5J5nj0nj5J0%n%K5j0j0j0J0K0J5NJ0K0%j5j5J0K0%%j5nJ5%k0k0j5j5%NK5K5K0
4295A5%j5j5j0j0J5M5N5M5J5K0nnj0nnnj0j0j0n%nn%nnn%%%j5m0k5nj5J0J0K5M5L0nj0nj0
4292E5J5J5J5J5J0J5J0J0L0Nj5j5%NJ0n%N%Nj5k0J5J5L5K0%%nJ5K0K0L5J5J0NJ0K5K1J5n%
4289D16J5K0K0M0N0N0M0M0M5L5N6N0O0Q0R0J11J00J00R0J31J65J61J70J70J96K26K35K36K55
4287C453K76K76K81K90L26L26L26L26L25L31L11L01L06K65K41K16J85J60J46J35J10J11J05
4285I128J00Q0O1N5N5L0K5K5M0M5N5P1Q0Q5N0J0l0o0n0m5n5q1j15j40j91k20k36k41k50k71
4283H010l01l25l41l66l91m16l76l61l51l51l31l06l01l05k96k96k45k01j60j56j55j36j15
4282A428j15q5n5l6nm5m0m0m0l5l5j5%K5K5J5%NJ0j5J5M0M5M0M0N6N0O5Q5J00J26J40J60J91
4280B100J70J66J60J81J75J86K00K11K05K31K25K26K31K25K26K15J81J55J40J51J70J56J30
4278F416J20J11J15J05Q5N1L0N0O5Q0R5J16R5J00J00J11R5O5N5N5M1L0K0j0l0n6p5j05j35
4276G795j71k20k46k51k70k71l06l41l51l31l25l21k86k71k50k81k61k30k21k10j96j75j71
4274A839j50j35j31j20j20j06r5p0o0m0m6m5m0j5nNJ0j0j0nNJ0j5nNK0J5J0%J5J0L0K0K6M0
4272H37M5M0M0L0L0K5L0N0O6P0Q0P0P5R6R5R5J00Q6J10J15J40J66J85J86K20K56K86L01L46
4270D271L85M12M16M26M36M86N11N42N51N47N61N92O36O32O26N87N71N37N01M51M31M27M01
4268A5936L55K91K26J90J46J20P5M0%k5n5q5j20j26j20j35j51j85j76j80j71j80k11k35k36
4267A4988k30k51k56k55k96l06l21l41l36l71m06m31m51m66m66m81m82m81m61m61m92m81m76
4265E990m36m06l66l51l36l11k85k56k56k65k51k11j70j35j21j05j05j21j20j10r0p6o0m0
4264A007m0k5l0m5m5n6n0l0j5j5k0j5l5k5l0nj0l0l0l0k5m1m0l0j5J0NJ0k5k5l0j0J0%K0J0
4261B50J0j5l0l0j0k0n%j5j0nj0nJ5J5K5NK0K0J5K0nj0%K0Nj0j0J0K0n%K0K5K0%j5%nk0NK0
4258C05%j5k0k0nJ5J5J0n%%J5J0M0M0M1nk0k1%K1Nj5l1k5j5l5k5n%Nj5J0J5J5J5J0nnj5j5
4255B70l5l0k5k0k0k0j5l0l0j0nnn%nn%%%%j5J0K0K5j0k5l0k5j0j0J5J0K5L0%%N%nj0%K5J5
4253E0L0K5K5NJ0k0m5k5%J5J0NK0J0J0nk0m5l5k0%J0NK5j0l0l5%K0J5%k0j5%nNJ0NN%k0k5
4250f0%J0J5L0M5L0J0%j5j5J0J5J5nj0nj0Nk0Nj0k5nj5j5j5j5j0j5%K5L0K5K0K0K0K5NJ0J5
4247A20J0k0k0k0j5j5j5%NJ0J0nk5k5j0K5K5NJ0Nk0j0j0NNnnnj0J0Nj0j0l0j0J0J0J0nj0j5
4244d5k5l0nL0M0Nj5l0NJ0nJ5J5K0n%L0J5NNk0k0J5J0K0%k0k0j5k0j5j5NM0L5J0j5j5NK5K5
4241E0K0K5K5%k0l5m0j0NNj5j0j5NN%j5nn%%N%j5j5J0J5J0j5nnK0%Nj5k5j0J5J0Nj5n%NN%
4238e0J0J5J5n%n%%%j5j0nJ5K0J5K5K0j0j0j5%%%N%nk5j5j5j5j5j0J5j0j0nnk0%K0J5L5Nn
4235e0j0j0%j5k5k0%j5j0nj0J5J5%NN%J0%nJ0J5J5nnj5k0j5J5J5j0k0k5J0K0L0J0J5J5J5J5
4232d0K5L0K0%k5k0j0l0m0k0j5j5J0J0J5L5J0J5nj0NNNJ0J5J5K0Nj5l5l5k0%Nj5j5nnnnJ0
4230a20Nnnk0%%J5L5M0K5nJ0J0J5J0J0J5K0J0j0k0j5j5j0%%nk0nNNn%J5M0K5K5n%j0nj0j0
4227C5j0j0j0j0%nj0NJ0J5%l0j5k5%K0n%k0k0NNj0J5%%%NnK0%N%%NNK0nk5k0k0%n%j0j5nJ5
4223a05L0J5NNj0j0j5j5nK0K5K5J5j5k5l0l0l0k5k5j5K0M0K5J5K0K0J5J5J5%%%K0K0%l5l0
4221e5k0j0J5L5L5M0J0l0n0l0k0j5j0J5J5K5J0nnl0k5j0j5j5NK5K0%j0n%N%%%%%%K0J5J0L0
4218c0J5M0J5%nnj0nj0nj0j0j0j5j0j5nnj0j5k0nJ5K0J5%j0N%j0n%j0k0j0J0J0nk5k5n0j5
4215b40NJ0J0J5K0J0nJ5J5K5L0J0nl0l5j0K0L0K0Nk0j0nNNNNJ5J0NNk0m5k5j0J5J0%J5K5%
4212a00j5k0J0K0N%N%N%NJ0%NK0J0nk5j5J0J0Nj5j5NJ0NNJ0J0J5J0Nk0NK0K0J5%nJ5Nnl0n
4209@%J0j0l0j5%Nn%n%j0l0l5j5NL0J5J5%NK0NJ0%%j5k0k5k0%J5K5NNnnj0j0nj5nJ0K5K0%
4206f5nnj0j0j0j5%%J0K5K5J0j0J0n%%%K0L0M0M0J5nJ0%j5m0n0j0J5J5%%nnJ5K0L0J0J5%j0
4203H0nk0l0l5k0J5L5J0j0k0n%J5nk0k0j0NJ5J0j0nJ0J5Nj0N%%N%K5J5%k0k5k0j5Nl0k5k5
4200a15%J5%J0J0J0J0J0N%n%%k5j5j0K5K5N%%J5J0J5J0%%%%j0j5%J5J5Nj0k5N%%%%n%nnn%
4197c5j0Nj0l0k0nJ5K0M0M0J0j0k5l5l5j5j5j0NL0K5J5J0J5J0nl5l5nK0M0J5j0j5n%NJ5Nk0
4194d5k0nJ5N%N%%%J5J0j0nJ0J0nj0%%j0k0m0j0%N%nn%%%%%k5l5l0%Nj0J0L0J0%j5k5j0K0
4191a90J5K0M0M0M0L5Nk5k5k5j5j5nJ0K5J0k5k0k0NJ0L0J0J5nnNJ0NJ0nJ5NNNNNNnJ5NNnn
4188A5nnnnnnJ0NNNJ0NJ0Nnnj0%J5J0nk5k0nJ0J5L5J0k0j5k5nj0J0J0J5K5L0K0nk5k5k5k5
4185a0l5j5NN%NL0K5%k5k0j0N%%%k0k0K0J5K0j0j5k0nNL0K5J0J5%Nk0l0k5j0J0J5Nj5j5NJ0
4182e5NJ0J0K5J0%N%J5%j5%%j0J0J5J5nk5l0l0n%K0J5J5K0nj0k0k5j0N%nn%%nnj0nnNJ5k0
4179i0j5j0J5J5K5NNNJ0K0%j5j5l0j0J0J0J5J5J5J5nJ0L5J0Nj5j0nnnnnk0%%Nn%Nj5j0j0j5
4176f5j0j5j0nj5%J5NNnnJ5J5K0K0N%L0L0K0j5k5k0nnk0k0j5k5J0N%J0j0%J0J5Nj5nN%n%%
4173g5k0k5j5NN%%J0J5K5L5M0%j5j0n%j5nnnnnnNnNL5K5L0Nk5j5N%j5j0j0%k0k0nj0k0k0j0
4170a50j5j5J0J0nnj5%J0J0N%nJ0J5N%n%J0J0nJ0%%J0N%%J0NJ5nnj0j5j0j5%J5J5%k5l5j0
4167a70K5N5L0K0nk0j5k5j0%K5K0NN%j0k0l0k5%K5J5J0nnK0K0J5j0j5j0J0Nnj0nnN%N%NNj0
4164h5J5J5J5K0J5Nj0k5l5k0j0J5nnJ0J5K0NNNNJ0N%NNj5l0j5k5j0k0j0J5L5K0nj0j5k5nk0
4161a40%J0J0J5j0j0J0J5n%J5K0K0%j5nnj0nj0nk5%K5Nj0l5nJ0Nnj0NK0J0%J5J0%nj0NJ5J0
4158g5J0j0j0nnnnj0nj0%nJ5J0nJ5nNJ0NJ5j5k0j0NNj0J0J0nnj5NJ5%%%%NJ0J0Nj5l0j0k5
4155a50l5k5j5K0K5K0Nj0%%K0NnJ0%j0j5j0nnNJ0J0Nj0nJ0%K0nNJ5j0NNN%J5J5NJ5Nj5j5N
4152h5%J5K0%k0k0j5j5j0J5L5L5J5nj5k5k5%nJ5J5K0J5%k5l5k0%%N%k0l0k0nL0N5M0Nj0k0
4149i0%Nj0n%J5J5NN%nn%j5k5l5j0J0J5K0j0k5nJ0J0%j0J0J0%Nk0NJ0NK5J5j0j0k0nJ0K5K5
4146f0Nj5j0NNnJ0%%j0J0K0K5J0nnnk5k5%%J5j0NJ0K0K5L0Nnj5j0j5j0j5J0Nj5nn%n%J0%N
4143d5NNN%NJ0%%J0Nj0j0K0K5J0k5k5j5J0Nj0k0k5j0NNK5J0J5%%%%j0nk5k5k0nNK5K5K5J5
4140a5%l0l0l0j5J0J0j0j0N%j0nj0%nnnnj5j0J0J0k0j5k5%L0K5L0Nn%nj0k0nK5K0nj0j0j0
4137a70j0nJ0K5J5K0K5L0K5L0n%n%j5j5j5j5Nnk0k0j0NK0M5K5nm0m0j5j5j0J0NJ0K0K0J5n
4134h0j0j0j5j0NN%nk0k0j0%k5nJ5J5J0Nj0J0K5NJ0j0j5nnnn%NNJ5L5K0K0K5j0k5k5j0j0%
4131a15j5j5l0k5j0K5K5J0J0nj0nj0J5J0L0K0nk0m0j0J0%%%nK0L5L5J5%%nnnj5j0j5j0nJ5
4128a15K0K0L0K5J0j0%%j0l0m5k5j0j0J0J0K0K0K0K5%NJ5J0J5J5n%k5k0n%k0k0nJ5nj0k0%
4126a05%NJ5%k0k0j0j0N%%NNNn%NNJ5nj0j0l0j5J0NJ0j0j0nNJ0L0J5k5k0j5NJ5L5L0K5NJ0
4123e0J5J5Nj5k0m0j0%J5J0%%%%%%J0nj0j0J0Nj0k5l0nj5j0k0k0j5%K5K0K5J0N%nJ5J5K0L0
4120f5J0N%j0j0nj0%%k0j5j0nj0nj0j5%%j0j5%J5K5Nj5j5J0K0K5J5K0K0J5J5k0k0j5%K5nl0
4117a10l0n%J5J5%n%NJ0k5l0j5J5K0K5K0J0NJ0K5L5L0J5k5k0j0%J5%%j0k5nL0K0%k5l0k0k0
4114i0j5j5%%NJ0j5k5%L0J5NJ5NJ0J0J5J5j0j5k5j0NK5L5M0K5nm0l5m0j0K0K0nnNK5J5nNj0
4111b0nnnnNj5N%NNJ0J5Nj5j0%J5nj0nNNk0k5%J5L5K0j5n0l5%J0NJ0j5j0j5%nJ0NN%%%NN%
4108i0%N%NN%%NJ0j0n%J5J5j5j5Nnnn%Nj0j0Nj0J0Nk0%%NK5NNNNj0j0j0j0nj0j5%NNNJ0N%
4105a00J0%J0j0j5k0%Nk0j5%%N%N%%%J0J0J0J0J0J0J0N%nk0k0j0j0nj0J0K5L5L5Nj0j5k0%
4102h5J5J0J0k0k0l0l5l0nJ5L0K5K0nl0k5k5NNj0j0j5j5k0NK0M0L5J5%nn%%%k0j0%N%j5j0
4099a90nnj0j5NK0M0K5L0J5nj0j5%NNNj5%NJ0%k5nJ5J5nk0%n%N%j0J0%nnnj5j5%J5M0L0L5
4096e5Nj0j0j5J0J0J5nn%nn%Nj0j5j5j5%nnk0k0NNK0K5J5J5NNJ0j0j5l5l0j0nnJ5NJ0J5%J5
4093a15K0%%Nj0nk5%%NNNnnJ0NJ0j0j5k0%%nk5j5NK5K5K0%%k0k5j0J5L0L5J0nk0j0j0NN%n
4089a20j5%NJ0Nnj0J0NN%k0j0k0k5j0K5K5NJ0J0Nnj5NNnnNJ5J5J0J0J0K0Nn%NNJ0J0Nj5nn
4086d0J5J0N%N%l0k5l0k5nJ0J0nk0j5n%%%J5J5J0NK5K5K0%j5j5J0J5%l0l5j0J5K0j0%%nJ5
4083g5M0M5J0j0j5j5j5N%NNnnnnnnnn%%j0J0%nn%J0J0j0j0nj0%K0J0j0j0J0%n%%J0J5%j5j0
4080g0n%K0n%k5k0j0nj0j0NNJ0L0J5K0J0nnk0nJ5K5L0J0j0m0l5j5J5K5L0J5%Nj0j5%N%nk5
4077f0l0k5%%j0nk5k5%K0K5K5J0nk5l0NJ0J0J0nJ5NNNJ0NNNNJ0%%j5j0nj0nj0j0J0J5J0NK5
4074f0%J5J5j0nj0j0k5k5%J0J0J0nj0NN%NNNJ5%l0j0J5K5L0J5j5j5j5K5J5j0%%%nl0j0%J5
4071f0K0Nj0%NNNNJ0j5nNj5j5nJ5J5%Nj5nnNJ5J5Nnnj5NNJ5nl0j5j5nk5j5j5Nj5j0%J5NJ5
4068a25J0J0J5%j5l5n0k0%n%NK5K5N%%J0nj0J5Nj0%%%nJ0nj0J5%%j5k0N%nnnnj0j0J0L0L5
4065a40M5L0J5nl5l0j0nnj5J0J5L5K0K5K0j5l0k5k0k5l0j5NNNL5N0K0nj0%nj0k5k0%N%%nk5
4062a70J0L0L0K5j0j5%J0k5k5%%%nj0nj0J0%NNL0L0%k5k5nnK0K5j0l0j0j5J0j0%%j0j0NJ0
4059a75NJ0J5NJ5J0J5%%K0K0J0J0J0J0j5k0%%j5nj5j0nj5k0%%%l0nNK0J0J5L0J0J0NJ0J0j0
4056f0j0nN%%%%NNl0j5J0K5K0j5j0j0%J5J5L5NNNNj0j0k5m0j5k0%nn%J5J5j0j0J5K5L5J0%
4053c5j0k0k0%J5J0j0k0j0nJ5L0L5Nk5l5l5k0%%k0m0k0NJ0J0J0K0L5L0L0J5J0J0J0J0J0nj0
4051a5j0j0NJ0%Nnk5l0l0j5k0nk0l5l0k0J0L5K0%k0k5NL0L0NNNNJ0J0K0%j5j0NK5J0Nnj0j5
4048a15nnk0k5l0NNNNnJ5NNJ0Nnj0j5%%j5k0N%N%NL0J0Nj5%J5K5K5K0K5NNn%Nj5j0j5%NNj5
4044i0j5%N%%k0k5%%%%j0n%j5j5K0L0L5J0j0j0%nnnj5j5j0J0J5J5J0j0j0nK5K5%%j0Nn%Nn
4041a05%N%Nk5j0J0J0K0j0k0k5k5k0%J5J5J5J0J5N0M0%j5k0nj5j5j0j0J0J0J5K5L0J0nk5l0
4039h0j0%%nnJ5K0J5J5%j5l0j5J0J0%j0%%k0j5j5NJ5J5NNj5j0n%j5NNNj5j0nnn%Nj5n%%k5
4035b00j0K5J0J5K0J5K0J5J5J5%k0l0l0l0m0k0J0J0J5n%J0K5J0nnNJ0K5J0J5J0j5%j5j0nN
4033a30j0nl0nnnj0j0nk0%J0J0J0J5NJ0J0J0K0K0%NNJ0J5J5%j0j5%N%nk5%nj0%NNj5j5J0J0
4030a30J5K5J5K5J0nJ0%j5k0n%j0n%%J5%%k5NK5K5nnnnnJ0J0%Nnk0l0j0J0J0nnnk0nNnj5j0
4026a55%N%n%nj0Nj5l0j5NL5L0K5K5N%%nJ5J5Nj5m0k5NK0K0N%nJ5L0L0J0nk5k5l0j5J0Nj0
4023a15nj0j0j5nNJ0J5J5j5j5j0j5%%j5k5j5J5L0L0J0nJ5L0L0J0j0nNK5J5nj0%J0Nj5j0k0
4021g5k0NJ5J5J5J0j0nk0k0j5j5NK0L5J5%j5k5nNJ5N%%NJ0nnnn%%%j0k5j0n%%J5J5%l0m0j0
4018a70J5K0NJ0N0N0L5K0j0j5k0j0j5Nj0j5k5l5k0j0J0K0Nnk5k0j5NL0K5K0nn%K0K0%j0nn
4015h5j5k5l0nJ0K0Nnk5k0nJ5J5J5%NJ5nNJ5J0%l0k5j0j0k5k0j0J5K0J0K0J0j0k0j5k5k5%
4012b40L0L5L0L5L0Nk5k0%nj5nj0j5nJ5K5K0J5Nk5l5l0l5l5k5n%N%J5K0L0M5L0J5j5j5j5N
4009a65%J5K5K5J5j0%J0J0nk0%L0J0j0%NN%NN%n%n%nn%J0J0j0j0l0%%K0K0J0%nk0NJ5K5J5
4006a5J0J5J0NK5K5Nk5m0k0j0l0k5k5k5j5NJ0k0%n%nnJ5J0nnnNJ5K0%j0%%J0N%NN%%N%j0J0
4003h5J5nj5j5%%j0%j0k0nJ0K0K0K0K0L0J0j5j0k5k0j0n%j0%n%nn%%J0J5nJ0%J0Nnk5k5nJ5
4000a30J0J5j5m0l0j0nnnJ5J0J5J5Nn%K0NJ0%%n%J5NNk0nJ0J0j0J0nJ0%j0J0J5K0K5K5j0n
3997c5j0nj0j0k0k5j5J0J5N%nj5j0j0j5J5K0K5Nj0j5k5n%nk5l0%L0K5NJ0L0K0J0J5Nj5nJ5
3994f0K5J5j0k0l5k5k5m0j5j0K5L5K0J5N%nj5%J5J0NJ5nk5j5j0j0nJ0J0J0J0%j5k0%L5M5K5
3992c5nk0j5j0%J0j0n%%j0%J5J5K5K0K0J5J5nl5l0j0NJ5J5NNNj5j5j5j5k5l0m0k5j5j0J0J5
3989a85J5J5%nj0N%k0j5%J0M5M0J5Nnj5k5k0k0n%j5j0j5j0J0K5K0J0J0nJ0%j0j0J0NJ5J5j0
3986a30j5l5j0NK5M5L0%k0K0M0K0%J0K0J0k0k5k0j0l5k5nN%k5k5nJ5K0%%K0K0K5J0n%%%%j0
3983h0j0NJ0NJ0NNj0k0NM0J5nk5m5j0%j5%nK0K0K5NNk5n0m0n%%Nj0k5k0NL0J5J5J0J5J5J5
3980a00NNN%NNN%K0J5J5J5Nj0l0l0k0%%k0j0j0j0nk0j5%NJ5L5K0K5J5%k0%NJ0nj0nNK0K0M0
3977eK5Nk5m5n0m5k0N%J5L0K5K0J5%k0j5l0nj0nNj5Nj0%%k0%K0K0K5Nn%J5J5J0j0l0m0k5j0
3974a80n%NK5K5L0%k0j5Nj0n%j0nnnj0K5K5J5J5%nNj5%nj0nj0nK0%j0nj0nNJ0J0N%J5J5K0
3971h0%%j5k0nNJ0j0k0k0nj0J0J0J0j5nNJ0J0nj0N%N%nj5j0nNK5L0L5NJ0J5%k5k5k0k5j0N
3968a50K0L5J0J0NJ0%k0k5k5%K0K5K5%j5j5Nnj0nnJ0J5J5J0k0k0k0k0m5k5%J5J5K0J5J5J5
3965a15J5k0j5j0J0J0nk5k0J5K5J5nj5n%n%%NN%j0k5nnJ0L5M5K5NnnN%nk5nJ5L0K0N%j0NJ5
3962b5L5L0j0l0k0n%n%l0l0j5NJ0j5k5l0j5nNK0L0Nj0j5j5nN%k0Nj0n%NJ5n%nJ0J5n%NNJ0
3959a40K0Nk5l0k0j0j5k5l0k5j0%K0J5%J0J5NJ5J0L0J0j5%%J5L0NL0Nj0nNK0K0Nnj5NK5%%
3956f0k5nj5j0j0k0k5%nj0J0J0J5L0N%%nnj5j0k5j0n%k0j5n%j0nj0nj0j0%K0K0nnnnnNJ0K5
3953b25nnnnj0J0J0K0Nnj0%%NL0L0%%%j5k0nj0nj0j5j5k0%J5J5N%N%j0k5nJ5K0K5L0K5NJ0
3950a45J0j0K5K0J0k0l0nNj0k5J0M5M0L5M0J5Nk0j5m0m0k5nnnj5nj5j0NNJ5K0NNNK0K5K5%
3947e5N%k5j5l0k0j5J5K0j0%nnNNNNNNNNnj0n%j0%nnk0k5J0J0%Nk0j5n%%%nnj5J0K5K5%nJ0
3944a60K0J5J5j0j5j0j0k0k0k0J0L0L0NJ5K5K0K0K5nk0j0j5nj5j0j0J0L0L5Nj5m0k0%NJ0N
3941a00J0K0K0J5nj5NNL5K5J0j0j5K0J5%k5j0%J0J0k0k0%nj0j0j0j0j5j0%NnnnnNJ0NNNNJ0
3938f0%%j5k5k5NK0L0L0K0J5%k5m0k0J5M5K5%j0nj5NJ0J5J5nj0j5j5j5%K0nnnnNj0%%k0j5
3935i0%%j0j0j0j0k5m0j5J0K0K0K0K5j5j0j5j0NNJ0NJ5J0J5J0j5j5j0J5K5K0L5J5%k5k5%%
3933g0K0K0Nj5j0k0K0K0N%%%%j5j5J0M0L5J0J0j5k5k5j5k0j5NJ5J0nnj5j5j5j5%j0k0k0j0
3930a65nJ0L0K0K0%k5nj0j0j5j0j0j5j5N%j5J0K5K5J5%j0l0k0k0j0NJ0J5J5J5J0J0Nj0n%N
3927a55K5L5%nnNJ0%nK0J5J5nk0k5j0j5j0j5j0J0K5K5J5n%J5K5J0%N%NK0K5Nj0m5k0N%J0N
3924c0J0J0K0M0L0L0J0nk0k0k0k0nk0j0j5%j5l5l5l0J5L5L5M0M0Nk0l5j5J0Nj5j5j0j5nnn
3922h5nl0j0J0N%j5J5L5nnJ5J0Nj0k5j5k5l0j0J5L0M0K5Nj0nNNj0k5k0j0%NL0J0j0j0j5k0
3919a40%nj0l0l0j5nnnJ5L0M0L0J0%j0k0j0j0J0J5K5K5j0k0%%J0nk0j0j0j0nj0nk0j5J5J5
3916a95nj5j0K0J0J0J5J0J5J5J0J5NJ0NJ0NJ0NNj0nk0%%Nj5j0k5nJ0K0L0J5k0j5%J5NNJ0%
3913f0J0Nk0j5j5j5k0nK0M0L5K0%j0j0j0%N%j5l0k5j5j5j5j5j0J5%%L0M0L0M0J5%j0k5j5j0
3911g5%Nn%j5%%nj0j5L0Nj5k0l5%J5J5nnJ5J5J5%nJ5j0l5l0nNK5J0J5J5J5J5K0J5J5J5J5J0
3908C0j0j0NNj5%nK0J5%%nJ0J0J0%k0k5k5m0k5j5Nnj0nj0NNj0j5k0J0J0nk0j5%J5K5nk5j0
3905a70j0NNj0N%%%%%j0J0J5J0J5J5J0J5J0J5K5K5L0J5nj5j0j0n%Nj0J0J0j0nk0Nj0j0j0j0
3902g5j0nj0J0n%%%%%%J5J5nnj0NL5L0J0%j0k0k5k5k0NJ0NN%%J0J0%%j0k0l0j5NNnl0k5nJ0
3899a80J0K5L0L5K0K5Nj0j0j0j5l5l5j5NJ5K0J5%j0nk0J0J0j0j5j5%%NJ0K0K0j0j0k0j5j5
3896a75j0j5j5j5j5nK0J5%NJ0J0Nn%j5l0j0j0k0nJ5J0J5J5J0J5K5Nj5%%%J0J0%k0k0k0J5K0
3893a90%k0j5J0L0NN%K5K5NNj0j5J0K5L5%nj0%K5M0M0J5j0k5k0m0l5k5j0j0nJ5J0j0l5l0N
3890a90L0L0J5nj0N%NnnNj5J0nj0J5nn%%%%j5k0nnnj0k5m5l0%K0K5L5L5K5j0j0j0k5k5J5K0
3887b05L5M0L0J0j0J5%k0k0k5j0j5j0K5K0K5K5N5N5K5j0j5j0k5m5j0J5nk0k0%nk5k0j0K0J5
3885a25j5k5nJ5J0L0NK0J5J5J0J5%nJ5J5J0K0k0l0l5j0j5l0l5k5j0NK5K0M5N0M5K0nl0k5j0
3882e0j0J0NJ5J5Nj0j5m0l0j0nj0%%n%J0NJ0k5k5k5nj0%J0J5K5K0J0j0k0j5NNJ0%J5j0%%%
3879a40J0j0J0j0j5j5l0j0n%NNN%nnJ5J0J5%j0K0J5J5nn%%n%%%%%k5k0j0K5K0%j5l5j0NJ0
3876b00J5J5K0nj5j5%J0J0J0J0%j5k0nJ5J0K0%j0j0J5J5J0J5J5J0J0J5nnnnj0l5n0m5n5k0
3874b90k0NL5L0L0L5J5j5j5k0J0J0NJ0Nj5l0l0j5k0j5j5J0K0K0J5K0K5K0%n%%%j5J0nn%n%
3871b05%k5%N%K0K0J5K0K0K0K5J0%k0nJ5J5J0j5k0J0K5J5K0NK0K5J0nnnnj5j5N%%k0nj0k5
3868g0k5NN%nj0Nn%%%j5j0j5nj5j0j5n%K5J0J5nnK5K5J0j0l0k5j0J0M0M0K5Nn%k0l5l5j5J5
3865a40M0M0J5nm5m5j0K0L5L5K5%Nj5k0N%j0k0k5k5k5k5j5j0j5j5NL5L5%j0l0l0j5L0K5K0
3862a80j5l0l0%K0K0K0K0K0n%nnK5M0M5K0k0k5k0J0K5L0K0%k0l5l0l5k0k0nn%j0J0K0%NJ5
3860a50n%nJ5L5J5nJ0J5J0J5NJ5J0%j5j5k5k0l5j5j0NJ5J5L5J5J0J0NL0J0J5Nj5k5k5%j0L0
3857c0M5L5Nk5l0%K5J0k0l5m0j5k0j0j5NK5K5Nj0l0k0NJ0NJ0K0J5J0J0k5l5k0J0K0J0J5nn
3854g0l0l5m5k5j5%J0J5J0J5nJ5%N%NK0M0L0%k5k5k0j0J0N%N%NNNN%%%n%J0Nj0n%n%%j0Nn
3851a20%J5M0L5K0J0%j5j0nJ0%%J0J0%j5l0l5n0k0NJ0Nj5l0j0%J0J5%NJ0J0J5J5NJ0J5J5J0
3848e0J5J0J0J0j0l5k5k0N%%k5k0%K0M0M0L0Nj5k0nk0j5j0j5k0l5m0l0j5%%%J0%k0j0J0K0
3846b30L0K5J0j0j5%%N%k5k0%J5L0L0J5%NN%J5K0J5J5K0Nl0n0m5k0%J0K5L5K5L0%j0n%J0K0
3843d5J5J5Nnj5J0NJ0j0k5k0nJ5nj5j5k0j0j5j5j5j5j5k5%%k0k0j5J0K5K5L5K5Nj5j0%NNK0
3840a40nJ0J0NN%j5j5%j5j0%k0%%J5j0j0j0NJ0%k0k0m5j5NL5L5K5L0NJ0j0j5j5j0k5k5j5K0
3837b40K5J5J0L0L0%j5j0J0L0K0K0J5%j0j5j5nNJ0k0k0j5j5m0m0j5J5L5L5J5J5%nj0%nnNJ5
3834a45J5j0j5J5K0J0k5k5j0K0K0J5%k5k5k5k0%L5L0L5J5n%j5j5J0NJ0NJ0Nnj5j0n%%k0k0
3832a60nj0nnnNJ0nJ0J5Nj5j0Nnj0nnnnnnj5%NJ0j5j0j5%K5K0K0j0%J0Nk0l5l0J0L5N0N5K0
3829a00NJ0j5k0k5l5k0J0J0J0J5J0J0J0J0nj0k5%K5K5%j5nj0k0%J5L5K0K5%%%%k0k0j5k0n
3826a40%nnnn%nj0nnn%Nj5j0j0NNn%%nnJ0NJ0NK5K5Nj5l0j0n%j0j0J0J0L0K5Nj0k0j5k0k0
3823b25k0%N%j5k5%K0K0%J0J5K5K0NNj0nj0j5j5k5j0NL0K5L0K0Nk0k0NL0L5J5nnnJ0J0%%%
3820h5%NL0L0%j5j5k0j5%J5K5L0j5j5%NNj5%nN%nJ0nk5k5nK0K0K0K0K5J0m0l0m0j5NNj0k5
3817a40j0j0NL5J5K0j5k0j5j5j0j0j0j0k0k0%%j5j5%N%J0j5j0j0J5K0K0J0J0J0J0J0NJ5%j5
3814a70m0l0j5nM0M5K0nl0j5J5NNnJ5K5K5Nj5l0j5J5J0N%k0k0j0j5j0j0l5j5nnn%J5K0NNJ0
3811b40NK5L0L5K5j0nnnj0nJ5L0L0J0j0nJ0J0j0k5l5nNJ0j5j0j5j5j0j5nj5nnn%nnn%NNK0
3808b30K5K0j0l5l5l5j0K0M0M0N0K0L0%n%%%%n%nj0%K0n%j5NJ5J5j0j5NN%Nj5j5%k5l5m0j0
3805b50J5M0M0nk0l0n%%%J5K5K5%k5k5%J0J5k0l5j0Nn%j5%J0L0J0J5%j0j0nnK0%J0nk0%%K0
3802a95J5NNJ0NJ0J0J0J0n%J5J5J5%j0nj5%NNJ0j0%%j0j0NJ0n%%n%%%%j0j5nJ5N%nk5nk5j5
3799a95j5l0nk0k0N%NN%NN%N%NNj5%%J5L0L0K5%NJ0%k5nJ5K0K0K5K5J0j5j0J0%K5%%j0J0J0
3796d0Nj5k5j0Nnn%nJ0j0J0nj0J0%%%%%%n%N%NNnJ0J5j0NNJ0L0K0K5Nj0j5j0j0j0j0j5j0j5
3793g5J0J0J0NJ0J0J5%%j0nnj5k0j0J0K5N%%J0J0J0J0%j5j0nj5j5k0K0K5K5K0L5L5J0j0k5
3790F5l0l5j0j0j5j0J5K0%k0j5nnk5m0k5NN0L0J5k0l5k0NJ5J5j0j0j0J5L5L5J0j0k5k5m0m0
3787a60m5l0%K0K0%N%J5J5J5nj0j5%%nnJ5J0NJ5K5K5K0k5j0j5NNk0j5n%%%j0NJ0Nnj0NNj0
3784a55j5n%nnk0k0j5k0j0J0K0J5%%j5J0%NJ0L5K5L0%k0m5k5nnJ0NJ0k5j5nL0NJ0%K5K5%K0
3781a30J5J0J5J5nk5NNN%j0j5nj5K5Nk5k5l0NJ5J5L5J5k0k0n%J5J0L0NJ0k5l0l0k5nJ5J5J0
3779a50k0j0l0j5J0K5K0J0NnJ5J5j0k0l5j5J5M0M5M5M5K0J0n%k5k5l5k0nj5nj0nnNj0j0k5
3776a85k0k0%%K5J5%%J5J5nk0j5j5j0j0j0j0j5NJ5L0J0n%J5K0K5%j5J0J5NJ0J5nj0j5%%n%
3773a45N%K0nNJ0NNj5l0k0k0%k0k5l0j0Nnj0j0j5j0J5L0L5L5L0J0Nnj0nj0nj0Nj5nj0%nJ5
3770b15J5J5J5n%NJ0NJ0j0j0NL5L5L0M0L0J0j0j0NL0J5k5j5l5l0l0l0nL0M5N5J5nj5j0j0n
3767b0J0L0K0J0nnj5j5NK5NNj0j5j5j5j0J0%%j0k5l5m0nnJ0J0J5J0J0K0J5J0J5J0K5Nnnk5
3765e%%%nk0k5n%%j0nj0nj0nJ5L0%%%NNj0k5n5l5NL0M0L0J5j0k5m0m0l0j0K0L5NJ0K0J5J5
3762i0J5J5j5n5n0l0%L0K5Nk0nj0nk5j5K0L5J5%%J5J5K5NJ0j0j0J0n%%nJ0J0K5L0%k0k5k5
3759a05j0j0j5nj5j0j0j0J5K0J5K0J5K0J5K0j0j0nj0k0k5j0J5K5J5nJ0L5L5J0k0k5k5l0k5
3756a25j5NK0Nk0l5k5%j0j5l0l0nnnnj5j5j0J0J0NJ0J0K0K5N%%J5L0NNJ0NK5NNj0l0n%n%J0
3753a75NJ5J5Nj5l5l5k0%nj5j0%nk0k5nJ5K0K5K5L0N0L0K0n%J0NJ0K5J5J5%nj0j0J0L0J5%
3751ek0k0nj0%%J0Nj0j5l0k0J5J5K0J0j5j5NNN%J5nj0j0l0nj0K5J0J0J5J0L5L5%Nk0nJ5K0
3748B5J0j0j0J0NNNK5L0L5Nj5k5nJ5L5J0J0nj0k0j0N%%N%k5m5l5%%J5J0J0J5K5L0L5J5k0m5
3745A10l0k5m0l0j5J0K5K0J5%NJ5J0J0%J5NNNnj0NK0J0j5j5j0j5l0j0j0j5k0l0k0j5l0j0%
3742a15nl5l0k5j5j5l0nj5k0j5k5NM5O0N0K5NNj5k5j5j0k0l0l5NJ5%nnn%%J0J0%nj5k0j5N
3739c30J5%j0j5%J0nnnj0J5L0L0N0L0J0j0j5%J5%%%%nj5k0nNJ5nk0k0j0J5J5nj5%J0NK0J5
3736b20Nj0nnK5K5n%nn%k5nK0L0K5J0J0K0K5K0K0j0nj0nnnj0nj0j5nJ5K0j0j0j0l0l0k0K0
3734a90L0J5NJ0%Nk0l5n5n5n0k5j0J0K0K0%NJ0J5L0nj0j5j5%J0N%NNj5j0n%K0nJ5N%J5J0J0
3731b45J0nJ0M5M5K5nk5l0k0J0K0Nk0j5NJ5K0%j5j5j0j0nK0J0j0j0nnnj0J0K0K0Nk0k0k0j5
3728b45m0j5nK0J5J5J0j0nJ5J5J0J0%K0K0%nnnn%%j0j0j5j5j0J0L5L5L0J0J0%L0J5j5l0k0
3725a40k0j0nJ5L5K0K0Nj5k0k0k0nJ0J0K0J5J5nk0n%%nj0J5NNNj0nNJ5L5K0nk5J5J5NNk5k5
3722h5j0j5K5K5J5%NNJ0J0NNN%J0NNl0j0j0NNj5k5m0l5o0m0k0nK0%nnnJ0J5j0k0m5l5l0k6
3719c96k5J0L1K0Nj0NK0J5N%j5k0j0J5K5K5K0K5K5K0L0J0K5K0L0J0nl0k0j5%J0K5K5K5K5K5
3717b0j0j0j0k0j5j5j5nJ5k5%j5j0%j5k0k5NL5K0J5%%%%%n%%j0j0nj0k0%j0n%J5K5K5K5NN
3714a15K5L0J5j5k0nn%K5J5%nj0N%%%J0Nnj5N%j5J0j0k5k5j0nj0l5j5j0j0j0nj0j0j5j0J5
3711b65J5n%NK5%n%K0K0N%%J0K0J5nj0j0%n%%J5J0J0J5j5l5k0k0j0J0K0J0K5n%K0J5K0J5K0
3708g0J5nk5m0j5%K5K0N%N%%n%%J5J0nk0m0l5k0k0j0NN0M5K5nj0%j0J0N%nj5k0l0n0l0j0J0
3705b50J0%j5nNK5%k5j5%J0k0l0j5%J0J5L0K0K0%k0k0%J0N%J5J5K0%n%%j0NK0nnj0nJ0K0K0
3702a70K0K0NNJ5L5N5L5J5J5%l0l5m0k0k5N%N%J5NNNJ5J5Nj0nnk5k5k0k5j0j0NJ5nj0nnJ0
3699a55J5J5J0L5L0M0K5J0J5j5n0m5m5k5nNNNJ0J5J0K0j5m0m0j5%K5K0J0j5%J5K0J5%%J0J0
3696g5J5J0K0K5L0J5j0j0j0j5j5k0nj0k5k5nn%%j5j5j0nNj5j5N%j5n%j0%k0j5NK0K0%j0k5
3693b35n%k0k0l0l0j5J5J5J5j5j5%%J0NK0K0K0K0J5j0l0k0nJ0K5K0J5J5J0J0K0K5M0L5K0j0
3691f0j0j5l5n5n0k5j0nnnj5NJ5J0nnJ5J0%%J5J5K0NNN%%J5K0j0j5J0K0L5Nj0l0m5m5l5n%
3688b70n%L5O0O5L0J5%%l0l0nJ5L0L0%l0l0%K0K5K0K0J5K0M0L5L0%l5k0NJ0nnl0nJ0J0%%N
3685D5%N%nJ0J5J0Nj5n5n0n5n5k5k5nnl5k0j0j0j0l0k0j5m1j5j5j0NNJ5L1L0J0J0NJ5K0J5
3682b75K0NNJ0L0K0Nj5l5j0J0Nj0k0nNNk0j5%%J0j0j5k0k0k5nJ5J5J0J5J5K5L0J5%j5j5nJ0
3680b55nj0j0nk5j0N%K5L0L0K0J0%%%%j5j0K5L0J5j0k5k0j5NL5O5L5J0J5n%n%NNj0j5j0j0
3677a05NNK5K0K0K5K5K0K0K0J0j5k0j5k0nj5j0J5J5J5J5nnl5l5l5k0k5l0%K0J5nnnj0j0%N
3674a35nk5m0m0n0l5%J0K0K0J0j5j5k5K0L5M0J5j0J0NK5J5J5J0j5j5j5k0j5nl0j5j5n%%n%
3671c00%%%%K0L0L0L0J5J0L0K0K5K5K5J0%k0k5%K5J5J0J0J5J0J5nj0nnnj0n%j0nj5Nj5j0%
3668g0j5k0l0m0m5k0NJ0J0%%j5J5nn%%J5J5nnj0j5K0K0j0n%%Nj0nNNJ5J5N%j0K0K5J5%k0n
3665a45J0M0M0M0J5nj0nj5%%Nnj0nnJ0J0j0k5l5j0nk0k5j0j0k5l0k5NK0J5J0k5l0j0Nnn%j0
3663b95n%J0J5NK5NJ5J5J0%j0nnk5j5%J5J5L0M0M0L5M0K5L0j5j0%Nnnj0n%N%NNN%%%Nj5j5
3659d0n%%j5j5j5k5k5j5j5k0k5j5j0nnk0k0k0J0M0K0J0nNJ5K5K0K5%j5j5k5j0J5J0J0NJ5M0
3657a15J0J5J5J5L0J0%%N%J5L0J0J0K0L5N5L0J5nn%J5L5J0J0%%j0k5l5l5k5k5k5k5nJ0K5J5
3654A05J5NK0Nk0l0k5k5j0nk5m5n0l0k0J5J5J5%NNNNJ0NNj5l5l0j5%L0M5M0K5NNNJ5L0J0j0
3651E5k0j0%Nnnnj0J5nnj0J5J0L0J0%k0k5nnk5l5k5nnl0m0m5j0J5K0K0N0L0J5NK5L5M0NJ0
3648F0j0nNJ0L5%j0j5j5%K0K0J0nN%nl5l0nK5M5L5L5J0nl0k5k5%%k5l5m0k5%J5J5K0k0k0k0
3645d0nnK0K0L0J0nk5nJ0K5Nj5l5l0l0j0j5%%J0K0M0K5%j5k0k0j5k0j0J0J5K0j5k5k0J5J0
3643i5j0j5%Nj5l0l5k0k5j0j5j0j0j5K0J0J0j5k0k5j0NJ5K5K5%j5k5k5k5j5j0j0j1NL6L0M0
3640b85J5j0j0nJ5L5L0L0L0J5J0NN%nNL0J5J5%%%J5K0%J0N%nnnJ0J5n%J5J5K5K5Nj0k5j0J0
3637D5J0J0%j0j5j5k0nK5%%j5j5N%k0k5k5j0%%J0K5M0M5L0nj5j5k0k0%%j5k0l5l5j5J5L5K5
3634e0%%NL0J5nk5m0l0nn%l5l5l0l5nJ5J0nj0nNJ0J5J5J5J5j5k0k0j5j0NJ5L5M5M5M5M0L0
3632A0J0J0K0Nj0j0%Nj0n%%%%%J0NNj0k5j0J0nj5k0j0J0n%j0k5l5k5%K0J0nk0l0k0j5j0J5
3629a85%K5Nn%J5J0NJ5j0nJ0j5nnK0Nj0nNK5N%k0j0NJ0J0J0j0N%%j0nnnnnnk0k0k0k5J0J0
3625b05J0J0%j5j5NJ0J5J0J5NJ0J5Nk0m0m0k0J5M5L0K5J0j0%Nnnn%n%nnJ0K0K5%nk5l5k5k5
3623b15%%j5l0k0nJ5%NNNj0j5J0K5K0j0j0j5k0k0%J5M0K0%k0k0NL5L5J5K0L5L5%k0k5%J0N
3620a15J0J0nl5k5j5N%NNnnj0l0m0l0j5J5J5j5l5m0k5k1j0l0k5nN%j5k5j0J0K5L0L5K5K6J5
3617c50%Nnnj5NL5M0M0M0L0M5M5K5J0k5l5j5J5L0L5K0n%J5J5NJ0NNnnj0nNNj0j5k5%J5J5n
3614b0%n%NNJ0N%%nl0j0nJ5K0j0k5l5l5k0%%k0j0nj0nk0J0nnnnnnNj0k0j5k5k0%%J0J5J0J5
3611b65K0NJ5J5J5K0nn%nNK5J5%j0nN%N%N%nJ0%%%%%j5j0l0j5l0n%j0k5j5k0Nj5k0k5k1k0
3608d11k5k0j5k5k0k0m5m5k0J0K0K0NNL0K5K0%K0K0K0K0K0M6M5K5L5N5L5J5j0j0%k0k0k0n
3605b40%j5j0j5j0j0j0j0j0k5k5k1k5%K0J0J1k1j5J0L6K5Nj0j0k0j6k0j5j5j5l0j0J5J0K5
3603d56L5K0J6J5J5M0L5J0j5%K0L5K0nJ5K5K0J5K0NK0J0J0J0J0K0%J5NJ5J0j0nnJ0%nK5%k0
3600@j5l5%NJ0j0k5k0j5nk0k5nj0nnnNNj0j5k5k0j5%J5j0l0l0N%K5J5K0K0%%J0J0J5Nj5l5
3597b40l0k0J0K5J5J5K5J0K5J5k0l0j0J0K5J5K5K0nj5k5k5nJ5L0L0J0NJ0N%nK0K0n%%nj0k0
3594i0%K0K5%n%K0J5J5j0l5j5j0J0J0j0j5l0n5m0k0Nj0k0m0m5k5n%N%%j5j5k6k5l0k0J5L0
3592d41M5L6K0J0J0J0j0l5l0j1J1NJ0J5NJ0J0J0J5J0%nK0J5N%j5NJ5J5K5NnN%L5L0J0L0L0
3589g5J5J0k0k0k0k0J5J5K0NNj5j5k5l5m0nJ5K5nk5n%%j5J0K0nj0j0j5l0m5m0k5k6j0J6j1
3586c96k5j5j5%nnk5NK0M0M1%k1j0j5nj0j0nnJ5L0J5J6J0NK0NJ5k5j5j0N%n%nJ5L5M0M0N0
3583b05L0N5L0K0%j0j0j0n%K0%j5k0nK0J5nnJ0j5j0nnJ5N%%k5%%j5NJ5J0j5k0j0j0J0NNNN
3580a40%nj0%K5K5Nj5j0NNNN%k0nj0k0j5j0NK0J5J5K0nk5k5nk5k5j5Nj5k0j5k0nj0j0nj0j0
3578c50nj0J5J0J5J0J5J0J5J5j0%j0nJ5J5k0j5l0j0j5l0l1l5j0j5j5j5k0j5n%j0l0k0nJ0M0
3575e51K5J0%k0j5j5%K5K5L0L5K5J5J5J6J5K0J5J5J5J0J0J0J0J0J0J0J0n%J5K0K0K5%j0l0
3572a85j5nnj5j5j0j0j0J5L5J0J0j0l5l0m0k5j5j5j5NK0K5%NJ5K0L0J0J0NNK5K0J5J5J5J5
3570a30J0J5J5%j0nnNK0M0M5K5K5%k5l0l0NK0J0J5j0NJ5J5J5nj5l5nj0Nj5j0j5%J0J0J0Nl5
3567e0l5l5j5%k5l0l0k5%%k0l5m5j0nnnk6k5j0k0j5j5k0j5j5k5m0l0k5k5%k0%K0J5J0N%J0
3564f36K0K0M0J0l0k5j0J0J0J5J5J5NNL0K5J5J5K0M6L5K5J0K0K5L0NJ0J5K0J5K0%n%%k0l0
3562b10nL5L5nk0nK0J0nnK5%%j0nJ5%%%%N%N%J0n%J5K5K0K5NJ0K5n%Nj0j0k5NK0L5L5J0k0
3559E0j0k0l5nj5k5j5j5%nJ5L0L5%%j5l0m5k5J0NJ5nj0j0nk5nj0k5l0nK0K0J0nnk5m0m0%K0
3556b75J0k0l5l5l0m1l0%nN%K0J0j5%J5J5Nk0%NJ0K6NK0J5L0K5K0%j0j0j0j0k5l0l1k0NK6
3553c85L0%k5k1k5k5j0NL0L0K6K0J0j5j5j5j6j0J5M1K5K5J0J0J0J0j0j0nj0j0j0Nk0m0l6m0
3550d51m0j0nJ0J0%k0k0%K0K0K0J5J5J5K0J6J5L5J5nj0j5j5j5J0%nJ5K0M0L0L0K5N%k0%%j5
3548b45j5J5M5L0L0K0J5Nj0j0l5l5m0k5k5k0k5nnnj0NNK5K0K5K0J5nJ0L0L0M0J0J5J5M0K0
3545c0j5l0l5l0l0%%Nj5k5k0k0nnk5nj0J0NK0J5K0J5K5M0M0K0k0m5l0l0j5j0NL0K5Nnj0j5
3542b00%J5J0J5Nj0nl0l0m0j5j5J0J5K0K5K5K0%j5j5%%j5j0nJ5K0%j5j5%nnnj5j5N%nj5j0
3540c10n%Nj5j5j0NJ5J5J0nl0k5j5j6%k0k0%L5L1K0NnnJ5K0n%J0J5%j5j5NJ0NK5K0K0K0L0
3537a95L5L0%j5j5%%j0j5nj5n%nnn%n%k5k0j0%nk0k5nJ5J0NJ5J5J0J0J5J0J0nK0M5J5%j0j5
3534a75%k0nJ0Nj0l5k5j5J5K5K0%j5j5k0nk0j0%%k0l5j5j0j6j0k0j0k0nJ5L0M1M0J5j5k0j5
3531c65J5%j5nj0Nj0N%j1j0%J0J6NJ5Nk0l6l0%K0L1K0L5J5j0k0k5j5k6j5j0K5L1J5K5nj0n
3528c60J0J0j0nN%NNL0L0N0M5L0J0nk0J0%N%L0J0j0j5%%j0k5l5j0Nj5nnnnl0nN%nj0j5%nj0
3525c25nj0K0%%K0J5K0J0j0N%N%%%%NnnNj0%n%%j0nnnNK0M0M0L5J0NJ0K5L0J5%%%j0J0NNj0
3522f0j0j0nj0nj0l0j5J5K0%nnJ0NNNj0nNL0%l0m0m5k5%J0J5K5j0nj0j5j0%N%j5k0%K5j0j5
3519b55k0nnNj5J5J0J0J5NJ0K0%K5%NK0J0J0K0%%nJ0j5k0k0J0J5%Nj5j5n%Nnl0k5%%%k5j5
3516b70j0J0J0NJ5%%J5J5K5NJ0J5J5K0%K5K0NK0J5J0J5J0K0J5N%K0K5K5%j5nl0k0k0k0k0l0
3513e0j5%n%%%%%%NJ0NJ0J5K0%%j0%n%%Nj0j5j0j0j0nL5L5L0J0k0k0j5k0k5k5j0j5l0l0k5
3510b00J0j0j5l0k5j5j0j5j0nnj0j5k5nJ5M0L5J0%j5j0K0J5J5j0j0K0J5nnk0k0j0j0j0j0N
3508c30J5K0%k5k5k5k6%N%OonNOK0K0J5j0j5m1l0NK0K6K5K5nk0nj0%NNNJ0J0J5j0k0%K0K0
3505c05%%J0j0k0m0n6n0m5nJ0J0j0%J5J5K5K0Nj5nn%Nk0k0nJ5M5M0M1J0Nj5%J5K5J0Nj0j5
3502c25%J5K5K5J5nk0nnK0K0n%nnJ5J0%j5k0J5J0J0J0%Nj0k0m0n0l5%J5K5L0L0J0k0l5l5k5
3499c75l6m0k0j5j0Nnk0j5nnnNj5Nnj0%j0nj0k0k0k0j0Nj0k0l5k0nL0N5N5N0J5NK0K0L0L0
3496d36J5Nj0nJ0K0J6j1k5%K5L1K0K0J5L0%nk0NJ5J5j0j5nj5m0k5k1NJ6%J5J5NNJ5K5J5%%
3493b85%%nn%%n%j5j0%J0%j0%nk0j5%Nj0j0k1nK1Nnk6m5m5l5k0K0J5K5K5J0L5L0J6n%NM0J5
3490c25J5%%J5J0K5NJ5J5J5J0%%%Nn%J0j0k5k0k5k5J0L0J5j5k0nj5k0j0J5J0j0j5j5%K5NJ5
3488b95J0J5J5N%K0Nj5m5m0k0nj0j0NNNN%%%N%N%%nnnnn%nnj6j5N%N%nk5j0nNj5j0nnj0%N
3484d76N%N%%Nnn%nK0K5J0NL1N0N0L0J0%%NJ5K0J5K0K5Nnj5j0j0j0nJ5L0L5J0Nj0j5k5j5n
3481a70j5j0NNNNNNN%J0j0j5J0%j0%%NJ0NJ5%k0m0l5m0k0k0j0j0%J0L5%k0nn%j0j5NJ5L0L5
3478b60J5%j5j0j0NK0K5L0J5%J5L0K5%j5j5%%%%%%%%j0j5J0%J0j0k5m0l5k5j0Nj0k0k5k5k6
3475c96k5k0%Nnj5j5j5j5nJ0NN%J0K5%N%J0J0J5J0NJ6J0NJ5J0%K5K5K0J0nj0j0J0L0N0N0K5
3472a20K0J0%%j0NNj0nN%nk5j0Nnnj5k5k5%%j5l0j5J0K0K5NK0J5J0J0J0k0k5k5k5k0j0j5j0
3469b95j5l5j5J0j0l1l0m5m0l5j5j0j0%%%nnk5l5l0l0%L0N5N0L5%k0k5%%NNN%J0NNK0L5M5
3467d46J0%n%j0nJ5J0J0J5J5%%J1J5%N%%J0J0J5%nl0nj0J0NN%L0L0L5J5J0J0J5j0j0J5K5K5
3464a65L5L0L0j5l5m5j0%J0J0K5K5L0L5J0%j5j5J5J5J0J0j0j0n%nnj5j0j5j0nnj0j0j5nk0
3461a65k0%nnJ0J0nl0l0j5J0L0J5%J0k0j5j5l0m0l0l0l1k0k5j5%j0j0j0J0%NJ0L0L5M1J0L5
3458c15K0L5L0K5L5J5Nj0%J5K5J0J0J5J5J5J5K0J5%%j0k0k0n%j5k5k0j5j5nj5k0k5j0J0L0
3456a85%k5j5k5k5l5m5l6k0k5j5j0j0j5nJ5K5J5J5J0K0J1J0J5J5J0K0J0J0K0J5J5J5K0K5M0
3453a40M0L0L0M0M0K5%j0%J0NJ5L0K5K0J5J5J5J5Nnj0j5%J5%k0j5j5%J5j0k5k5j5Nj5l5k5
3451C0j0j0j5n%Nj0n%%N%K5K5L0L0L0%k0o0k5J0K5K5K0J0J5J5%j0j0%nn%k0k0k5n0j5m0k5
3448h5j5NK0J5K0K5K5J0N%%j5j5l0j0nnJ0j5l0l0j5j0nk0j0j0K0K5%N%J0J5J5J0J5K0nK0K0
3445b0%j0l5l5m0k0j5%K0J5K0K0%j0k0k0j0NK0J5NJ0%Nj0l0m5l0k5k0j0%J0%j0j5J5L0N5L0
3442a55%n%j0J0Nnj5j0nk0%K0L0K5K5J0NJ0NNJ0NJ0J5J5J5J5%j5l0k5m0m0l0j0N%NNnK0N%
3439a45%k0k0%j5j5j5j5k5k5l5l5k0%J0J0NJ0nj0k0j1j5%M1L5K5J0nnJ5L0L5L5J5J0K0K0K0
3437a10K0nnl0k5nj0J5J0Nk0k0k0K0M0M0M0K0J5j5k0j0j0j0j0j5nj0j0j0J0M0L5K0J5J5J5
3434@Nk0l0j0J0L0J5K0%k5k0k0n%j5l5l0j0J0J0L0L0K5L0J0nNK5L0J5n%%n%K0K5nl5l0j0K0
3431E0J5J5j5m0m0j5k0l5l5l0n%J5J5K0K0K5K0J0%k0l5j5j5NNN%J5J0J5J0%j0%nJ0J0J0nj5
3428e5j5K0%j0j0l0j0%%J5%k0k5l5m0l0%k0j5m0m5k0k1NNJ6J5%Nk0k1j5j0%NK5K6J5%k5j6
3426c96K1M0M0K0J5J0J0J5%K5J0J0K0K0K0K0J5K0L0Nj0l0k0k0J5L5M0M5nk0l0n0k0k0k0k0
3423a60j0J0L0L0J5J5J0J5j5m0k0k5J5N0N0K0k5k0nJ5nk0k0%J5J5J0n%NJ5J5j0l5m0l5k0%
3421a60J5K0Nj0%nN%NNj0L0N0M5L0%k5k0k5k5k0k5nK5J0Nnj0nj0J0J0k0k0%K5K0Nl5l0l0j0
3418a85Nj0k5m0j5J0L5M0L0K0nk5l5l0k5nNL0K0K0J0J5K5L0J5%j5%J5J5%k5l0k5l0l0k5m0
3415b80l5k0k0k0n%J0j0k1j0NK1K0J0%NJ5K0J5k0l0l5ok0j5j0J0K5L1L0Nj5k0j5%NJ0%NJ0
3412c55NNj0j5%L0N0N0L0J0J0j0%%k0nNN%NJ5K0L0J5%Nn%%%j0%Nj0k5k0k0k0%NK0K0%Nj5j5
3409b10nnn%n%NJ5K5%%nJ5J0%K0NJ0%J0K0Nk0l0%J5j0j5%K5L0K5J0K5J5K0K0L0L5J5K5%k5
3406I5k0nnj0nj0nj0j5j0nl0n0l5l5j5%j5k0%%%%j0j0j0j0J0K5nm0m0l5%%J5K0J0NJ0NK5L0
3403b10K5L0j0j0j0j0NN%NN%%Nn%k0m0n0m5n5m1k5nnnNK0L0L1M0K5j0l0m1%L1K5L0N%%K0J5
3400b70J5%nnnnnM0Q0O0J5l0m5m5k5%L0K5J5nj0l5m5m0l5m5m6m0n5l5nj0j5%J5J0J5J5J5J5
3398d96J5J5%%n%Nj0nNNj0nNn%n%J5J5%%NNK0Nj0J0NnnNNnj5l0k5nK0L0J5%%J0J0K5L1L0N
3394c25k5l0l1k5nj0j5l0n0l5j0nj0nNK0M0K5J5%j5%K0L0Nk0j0J5M5M0Nnn%K1K5%K0K0NJ0
3392c00%NJ5L0%K0J5NJ0J0NK5K0K0N%NNj0nj5j0%NK5J5J5J0%nk0l5k0J5L5J5K5J5%NNJ0nj0
3389d5nj0NNNj5l5k0j0j0k0j5j5k0nJ0nnj5j5J0N%%j5%J0J5%j5j5Nnj0nn%N%%%N%%J5L0L5
3385a75J5k5j5j5j0nj0m5m5l5%K5L5K5K5J0l5l0k0J0J0Nj5l0l0l6l0n%NNj0nm0j5K0K0K0K5
3383d26K0N%NK1N0J5J5%%J0J5J0J0J0nnJ0%%%%Nj0l5j5nj0j5j5%nJ0J0%l0n1l0j5NJ0J0%j0
3380d36j0k5n0l5k0NnnJ5J5K0K0J0Nj0n%Nnnj5k0j5J0J5J5K0K5K5Nj0k0j5j0K0NnNJ5K0Nj0
3377d51j5%%%j5k5nJ5M0K5L5L1J0j5j0%K5j0j5k1k0j5%J0J0nNNJ5n%J6J5NJ0J5J0J5NJ5J0
3374b85j0nJ0NJ5J0k0%K0L0L5K0%%j5j5nnj5m0o0n0l1j0NK5L6J5J0J0J5NNJ5K0%k5m0k0j0
3371c55NNK5L0M5L5L5J5j5j5k0nnj0%%J5J5L0L0K0NNJ5Nj5nk0nJ5%%NJ0K5L0K0Nj0%Nn%k0
3368e5k0j5k5l0k5l5k5%J5J5nl0l0l5l0%J0%Nk0l0l1j5nNJ5K6K5L5K5L0L0J0L0M5M0M0K0N
3366c5%j0j5%nj5k0nJ0j0k0j5nj5j0nNNj0l5k0j0j0k0l0m0m0l1k0j5k0j5%J5J5L0M6K5K0n
3363c35k0m6m5k5j0nJ0J0J5K5J5K0J6J0L0NNL0J0J5nnNj0k5j5j0K5L0M0J5%k0j5j0NK0J5K0
3360b10K0K0K5J5K0nk5k5n%j5k0k5j5j5%%j0j0k0nJ0J5%%nJ5J5nJ5J5K0%NNJ5J5J5%k5k5j5
3357b20%j0j0%nnnn%nnJ0nJ0K5K5J0n%J0j0j5j5j0nk0Nn%%%j0nnK0J0J0NJ0N%J5K5J0NJ0N
3354a55J5J0J0J0j5j5k5nnj0j5l0k5l0k5k5m0l6k0j5k5j0%%j5l5j0J5K0J0n%k0%J5K0L0L0
3352d26J0nk0k5J0L0L0K6K5Nnnn%nn%nk1n%NJ1J0%k1k5k5k5k0k0%J0J0%%%%%J5NJ0NJ0J0N
3349d26j0l0l0j0k0k5k0k0nnnnj5j5j0J5K0nnnnJ0J5j0J0J0K5K5J5J5J5J5NNj0j5%%%n%nn
3346e21%j0N%j0J0NJ0NJ0J0J0J0NJ0K5K5J6J5J5J5nnk0k6J1j6j5k0%K0K0%NK1J5Nk0n%NJ5
3343c55nj0j5j1j0j5K5%Nj5j5NN%NNNJ1%k6k5nK0NNJ0NK6K0K5K5J5nj0j5%j0%nnnj0nnk5k1
3340d06nJ5M1K5k5m1m0n5l5j5Nn%j0K0N%Nj0k0j5j5%nnj0J0J5K0Nn%%%%NN%L0M5K0L0K5K6
3337c70K0%l0l1NL1N0K5nj0k5k5nNL5J5K0NNj0k0l5k5k6%K1N0N0K0J5%j0nk0NJ5N%%%%%%j5
3334b70J0J5%j0j0j0j0Nj5nj0j5%nj5nj0nnj0%k1NJ1L0L0J0j0nj5k0j5j6j5k0j5j5j0%K5K5
3331d21M1K5%j5k6J1j6j0l0l0k0l5m5k0%J5K5L0J0J0j0J0K0L5K5L0K6L0Nj0j5NK5%nk0j5j5
3328c80NK0K5%k0j5j5j1nj5j5j0j5j5nj5j0j0j0j0j0j0nj0j5%K5K5L0N0K5L0J1J0k1m0k5N
3326d51NJ0nK0L6L5K0K0K0%J0J0N%k0j5N%J0%%nj0l0k5NL0J0%k0k5nNNJ0NnK0N%%j5j0nk5
3323c70j0n%NNNN%J0N%L0K5J0NJ0J0Nj5k5k5j0nJ0J0J5J0nnnnnj0%nNJ0NJ0J5K0J0j5j0k5
3320c05k0k0%%K0J5%%K0K0J5K0N%nnnnl0n%%%N%%nj0%K0K0%j0n%NN%%n%n%j0%nj5j0l5l5k1
3316d01k0k0k5j0j0NJ0J5J5j0j5NL5M1L5L0L0K0K5J5K0%NnK0K0J0NK5K5K0n%k5k5j5j5L0K5
3313a15L0J0Nk0j0%K5%J0n%%%nj5l0n0n0m0m0l0k0nnK0%k0m1n0m5m0k5nJ5J0L0J5%j0j0K0
3311d96Nnj0J0J0Nnj5j0NK5L5L5K6K0nk6nJ6NNj0j6j0nN%J5J6NNNJ0J0NJ0k5l6l5m0k0j0j0
3308e06k5n%K5L0J5nk5j5NM0L5K0K0J1n%oONn%on%%nk5k5%Nj0k5k5nj0J5L5L0%j5j5j0k5j5
3305e21j5k0j0nnNNK5J0j0j0j5NNj5nK0M5M5J5%%%J5J0J5nj0nJ0J0n%%n%nNj0%n%%n%%%j0
3301d51l0l5n5m0k0j5J0NK0NK0J5J5%nnJ5K0nnN%%nNJ0j0n%J5L0J0%NJ0%j0%%%%j0NK0L5N1
3298c80M0L0Nnj5j5j5NNj0j0%j5l1m0m0l0l0j0NJ0j0m0n5p0o6l0l0l0k0J0K5K5nj0J5L0N6
3296g51L5M0K5j5l5o0m6NL6L0NJ5J0L0K5%k0j0nJ0L0K5M0L0J5K5K5J5nk5k0nJ5K0K5J5NNK0
3293d21%J0%j5nN%%j5k5k5j5j0NJ5L0M5K5J1%%oj5l0m5n5o0m0NJ0J0NJ0j0NNj5n%J5J5N%j0
3290e91NNNJ0j0nj0n%j0j5%%NnJ0NJ5nj0J0K5K0J0NK5J5J5K0M0K5%k0k5m5m0k5nK0J0J5K5
3287d86L5N5L1J5K0L0K0K5K5K0M5K5J0J0%NL5L5M0L5K0nj0j0j0j0n%j5k5k5j5n%nJ5J5j0l0
3284a00m5l0j5j5j0k5m0k0j5k0k0nnnnk6k0%J5J0nnNL6J5nj5j5%J0J0K5K0M0M0N0M0K5J0%
3282a15%%nj5k5j5NJ5nk5k5nJ5M0K5nl0k0k0%NNnnk0n0m0m5l1k0nJ0%J5%J1%k1l0%L5L6K5
3279c40%j5l0k6k0k0j5j5j5k0j5j5k0j5k0k0nk0l0m5l5j5k6k5l0k5k0l0l0j5k0k5k5%L0M5
3276i67M5K5Nj5j0J0J5K0J5K5%j0j5J5J5J5J0NJ0J0j5K1K5L0J0%J5L0L5J0NJ0J5K0J5J5%n
3274e41j0NJ0K5M0L5L0L1K0%nnJ0J0nnk5k1j5j0nk0j5j5nk5nnk0k5k5k0k5k5NK0J5J0j5j0
3271f36j5j0nnNK0J5J0J5J5Nj0%%J0J0K0M0J5J5J5J5L0J0Nj5l0l0o5o0m5k5nJ0K5K5K0nj5
3268f26j0k5m0l0j0k0k6l0j0J0K5J5%j0j5%%j0J0NL6M0M0L0NK5K0M0M0K0NJ0L0N5M6N5N0N0
3266b00N0L0L0K5L0%Nj5j5%%n%J0J0nj0J0L0J5K0K0J5J5J5Nj5l5l5k0k0k0j5j5j5j5j5l0l5
3263b00%n%k0k0l0j0j5j5j5k5k5k1%j0j5j5m0k0k0k5k5k5k5l0j5%K0K0NK0M5L5K0J5J5J0J0
3261d51j5l0k0k0j5J0J5J5j0nj0nk5%K5L0K5K5K0K5L1NJ5K5L0K5J5J0%%j5J0n%j5NK0K0J5
3258b25K0j0k5k5nj5j5j5j5Nj0k0k5l1l0n5m5m5m0m0m0j5j0j5j5j6m0n5o0n5n5k0J5J5J5j0
3255a027j0n%K0J5J5J5K0M0L0L0K0J5%%J5K0K6K0M5L5L5L0L5L5L0L0L5L5L1L5L5L5L5M5M0
3253a40M0K5K5j0j0nJ0K0j5k5l0j5nK0K5%j5l5l5l5%K5K5J5%j5j5j5k0nnj0l0l0l0N%%Nj5
3250c25j5j5NJ0j5nn%nnnJ0j5%oOK0K0%nnK0J5J0nk5nK5L0J5NJ0K0J0J5J5J5k0k0j5j5k0j5
3247b90k0j5m0m6l5k0%j0l0j5l5k0j5%J5J5K5J0j5k5j5k0k0j5%K0J0Nj0j0k5j5K0K0%nJ5J5
3245e96NJ0NJ0%%%n%%%%j0j5j0j0j0j0j5nnJ5J0%nk0m5m0l1j0nl5m5m5m0k0%%%%%N%J0j5J0
3242i67J5K0J5%NK0nJ5K5K0M0K6N%j6j0j5j5j0j5j5j0NJ0K5M5N1L5N%%J5K0%NJ0NNj0j5j0
3239f71j5j0j0%k0l5j6OK0K5L0L5J5M0L5N0N5N0L6J5J5K0L5L5K5K5L0K5L0J5nJ0NNNNNnn%
3236i0j0nnnnk5k5k0l0l5l5j5k0j5j5j5j5j6k0j5j5J0Nj5j0%nJ5j0J0M0N1L0j5l5l1j5NL0
3233c91L6L5M0M0J0J0%Nk5n5m0k0k0J0%J5J0NK0%J5J0j0m0l5k1nj5l0m5l0j5j5l0l0j5k5k0
3231f71j5%K0N%NN%%%N%j5j5NK5M0N5M5M5J5%j0l0j5nK5M0L5J0%j5j5l5l5k0nJ5J0nj0l0l0
3228e71j5l5j5k5k0j5NNj0j5j0%NJ0K0K0NK5L5J5Nj0%L0M0M5K5Nj0%%K0J5K0J6%oJ1J0J0J0
3225c50J0J0NJ0K0K5K5K0L5J0K5K5J0J5%j5%J5N%k0k0j0Nj0j5j0j0l5l5k0j5nk5l0l0l1j5
3223d31nnj5j5j0j5j5NK5%%nJ0J0nnnnnnj0%%%J0nnn%K0nk5j0j0%%k0k0l0j5k5k5J0M0M0M0
3219e46J0k5k0NNNJ0NK5K0nl0k5K0O0P5N6L0J0J5%%%%j0J0L0L0J0k5l5k0j5j5J0J5K0Nj5j5
3217c20j0j5j0j5j5j1j5j5j0j5j5j0j0k0j0j0j0n%j0J5J5J5J5K0N0N1N0K0nJ0J0%%J5K0K0
3214b30nJ0J0j0nj0j5N%j5k0k5l0k5k6j5k0m0k5l5k0k5k5l0k5k5k0k0j5NNk0j5j0J5NJ5J0
3212g21J0J5J5J5J5%%NK5K5Nl0k5k5k5nn%J0J5L0K5K5Nj0k0k0l0j0nK0K0%j5j5%%nj0J0J0
3209f76j0j0nJ0J0j0l0m5n1l0j0Nnl5l5l5k5k5k0k5j5%nj0%K0M0M0M0K0J0J5nl5m5m5k5j0
3206a067j0NJ5J5%%nNNK5Nj0l0j0NJ5J5J0%%J0L0L5K0K5L5O5M6K5NK5J5K5M5M0L5J0J0J5J5
3203d81J5J5J5J5J5J5J6%J5%j0k6j5J0J6J5Nj0k1k5k5k5m0m5k5nk5m0l5k0%L5K5J0K5J5L0
3201e66J0%l5k0j0j0k0j0k0l5k0j0J0J5K5J5K0%k0k0nK0K5K5K0K5K0J5nk0k5k5j5K0L5J5J0
3198e66j5Nj0l0l0nJ5J0J0J0J0J0L5L5nl0m0k0k0j5j5j5j5%%%j5j5j5NJ5J5n%J0Nnj0nj0n
3196g26nnj0NN%N%%J0j0nnk5m1m5k5%j0k0k0j0j0Nj0k5j0j0K0K0K5M0K0%%J0L0J5J5K0J6J5
3193g51J5K5J0NK5K0J5J0J0J5J0%nl5nK5K0%%J0L0K0K0%Nj0j0j0j0J0Nk5k0l0nj5k0m5k5j5
3190g31%NN%NJ0NNNJ0j5%%nn%nK0J5K0K0K0K5K5NnnJ5J0NJ0J0j0l0l5nK0J0j0k5l0j5%NJ0
3187f36K5Nj5j5j0n%K0J0J5j5j5j0nj0n%k0j0j0nj0j0nj5j5no%%j5k0j5Nnnj0NL0K5L1K5J0
3184g16j0k0%j0j0%J5L0L5M0K0J5J5J5L0L0J5nk0j5j0%nk0k0j5j5NK0L5L5L0K5M0M0K1K5j5
3181c70j5j1J1ol0k0k5nNK0L5K6J0%%N%nk1k0j5%%nnj0j5j5%J5K5N%%%nl0m5l5nk0l0m5k0
3178f71%NN%nj0%NNNNNNNNJ5%nK0nNJ0%J5J5%%nnK0J5j0nj0nnnnnj5NNj5k5nnNL0NnN%J5N
3175e86NJ0j0k5m0k0k5nnnk5nJ5L5K5J0j0k5l5j5J0L5N0J5j0k5j5%J5J0j0k5j0k0k0j5k0j6
3172g87k0j5j5k5j0J0J5J5J5L0L6K0%%j0j0j5j1j0j5NJ0J0K1j5k6k5nn%nJ5J0J0J5J6J5n%
3170g61j6j0j0j0J5J5J6J0K0K0M0L5M5M5K0j0l5l5j5j5j5j5J5J0J0j0N%%nJ5L5K5k0m5k5n
3167f61J0NNj0nNJ5K0K0NK5M5M0J0j0nJ5N%nJ0%Nk0NNJ0J0J0nj0j5j0nk0j0j5j5j0j5j0l0
3164f06l0j5j0l0k5j5J0j0k0l6n%n%%%%%%N%n%%%J5K1%k6k0nK0L1%%%%nnj1l0j0j0%k0nnN
3161h57J5n%J5j0N%J5K0J5K1%%j1j0nj0nJ0nk5l5j0J0NK0L5K5nj5j5j5k0%J5L0L6Nk1m5k5
3158h52n%k0l5n5k5l0NNJ0J5J0J5J5%K0L5J5j5l5k0NJ0K5L0K5J5J0nJ0J5K0J0J1NJ0Nnj0J0
3155g51%n%nK0K0Nn%%K0J5K5J0%%%%K0K0J5%NJ0NJ0NNJ5J5j5k0j5k0NK0K5J0%%K0K5N%nnn
3152e01nNNj5j0j5NNj5j0j5%J0%%%%%%k0J5K5%j0j0j0J5%%J0j0nN%%%n%N%%j0j0J0J0J0NK0
3149e16L5K5K5K0%j0%nnk5k5J0Nnj0%k0k0k5j0K0%Nk5k5j0nj0nN%%N%%J0nJ5J5J5J5nnnnk0
3146e76j5l5l5k0J5L5K0j0k5l0%K5K5J5nnj0k0%k0k0k0J5%J5Nj5%J5J5%j5j0NN%J0j5j0j5
3143g06J0%nn%%%j0j5J0L0K5J0%k0j0j0J0N%j0j5NJ0nk0j5%nj0%%%NN%%N%nj0j5l1l5k0%%
3140h47l5l0l5%J0J0J5J0J5J0J0J0J0k5%nJ5M0K0K5j0nk5%K5K6L5J5%%%K5J5%j0l0j5j5J0
3137g36J5NJ0K5L0J5K0K0J5K5L5L5j0m0m5k5k5l5j5K0J5J5J5J5J5J0J0K5L0J5j5l0l0nJ5J5
3135e46nj5j0j5j0j0J0%%%%%N%nJ0j0l5n5m5j0J5K0J5nj0NJ0j0j0J5L0L0K0%nj0j5j5NK5J0
3132f26J5j0k5k0k5J0Nj5j5j0j5NNN%NN%NJ5K0Nj0k5nJ0L0L0nl0k5j5J0j0%J0NJ0J0%k0m0
3129g31l5j1j5j0nnnk0k5j5m0n0l5j5NJ0j0%nJ5J0J5j0%J0n%k0k0k5l0j0J5L0K5K0j5l0l0
3126a072%nK0J5K0K0J5K0J5K0J5nk0k0k5j0%%j5j5j5j5%j0j0l0j0j0%j5k6k5j0J5K0%J6J0
3124a142L0K5J5%nJ0L5L0K0NJ0J5J5nnj5j0NNj0j0j0j0j0NNNJ0j5k5m0l5J5NJ0J0NNNN%n%
3121a047J5J5nk0k5nj0n%j5j5k0J5J0j5j5j5%%%N%%%%%n%%J5J5j5j0%NJ0J5NN%J5J0J0J5J5
3118a047J0J0J5J5J5J5J5J5Nj0l0l0j0J0NJ5K0M0K0N%K0J5%j5j0l5l5k0j0J5J5M0M0J0k0m0
3115i27l5l5l0j5J0nnNNNNNN%J0NJ0nK0%J0N%K0K0%%j0j0K0K5J0nj5j5j5k0%K0J5J5J0NL0
3112h57J0J5J0%nk0k5j0j0j5j0j5j5j0j5j5j5j0j5J0NJ5J0j0nj0nk0k0N%J0J0M0M0K0%NJ0
3110i17K5%J5J0j0nj0nj0nj0nj0nj0j0N%j5j5K0K0K0K0L5L5J5%%nJ5J5J5J6noOJ0NNNNNNJ5
3106g16J5Nj0%K0NNnj0%j5j0nj0nj5j5k6%j0nk0k0J5J5J0J5J5%k5%j0j0k0k5%L0L0L0K6K0
3104g31nnj0j5j1J1%%%%K0J5%k0j0j0j1j0n%nl5k5k0j0j0K5K0K0j0j5J5J5j5l5l5l0j5%%N
3101i57NJ0L0K5J5j0k5j5j5nnk5k5l0j0n%NNJ0L0L0Nnl5j5%J0J0J0J0j0l0j5%%J0j0%nj0%
3098a042n%nj0j0%K0K0K0%l0k5nL0K5NJ0Nk0j5k0l0j5J0N%J5L0L0L0L0L0L0L0L0J0nj0J0J5
3095h07%nnn%j0%nnNj0m5m0l5k0j0%J5J5NNJ0Nj0j0j0j0nj0nnNj5nnJ0NJ0J0J0K5J0j5j0n
3092i77j0j5k0k0%nN%J0K5L5J5J0j5%K0J5%j0l0k0k5%n%%L0M5N0L0NJ0j0l0l0j0NJ0J0J5J0
3089h77J5j0k0l5l0j5J0K5K5J5j5n0n5l5k0k0nnnNK0K0Nnk0k0j5j0j0k5k1l0n%j5k5k0m5k0
3087a343%K0L0J5J0J0L0L0K0K1Nj0k1k0k0%K0M1K0K5%j5l0k6j5j0j0nJ5J5%J0k0j0k0n%N%
3084a238j5j0j5%J5K5K5K0Nl5m5l5j0j0J5J0NJ5L5J5j0k0k5j5j5j5%J5J5Nnj5NJ5J0j0l0j5
3082a338nN%j0nJ0j0j5m0m0k5NNJ0J5J5NJ0J0J0J0J0NJ0J5J5J5K5J5%j5k0j0J0Nj0j0j5NN
3079a323%J5L0N0J5j5l0j5NNJ5J0k0m0l0%J5%%j0nl0l0l0l0nJ0%%%N%%%%%%%%%%k0k5k0J0
3076a493j0nj5j5k1k0NL6L0nj0j5NNNN%NJ0%k0j0nk1l0j5nj0J5J5J0j0l0k5k5k5j0%j5Nnj0
3073a729nnk0k5k0j5j5NL0K5J0j0nNJ0nnJ0J5K0NK5K5K5J0N%nn%n%j0%n%nn%n%nNJ5J5%J0
3070a639J0%K0K0M1K0Nj0j5j6j0J0K6J5J5N%K0K5K5%j5j5j5%J0Nnk0%J0J5%nj5j0j5J0K0%
3067a478nn%nj5j5%%K5M0K5%%%%%%%%nj0J5J0%%J5j0j5j5n%J0nj5j5k0k0NL5M0M0K0K5%%N
3064a348j0J0j0j0NJ0Nnj0N%N%NK0J0J0J0J5J0J0%%j0NJ0J0k0%K5M5J5K1J0J0j5l1l5l0k5
3061a278J5L0N0M6J0j0k0j6j5l0j0j0k0k0nK0K0%N%%m0n5m5n0nJ0K5J0n%Nj0%%Nnj5NJ5J0
3058a383%%J5j0%nk5k0j0j5k5%K5M5J5%j5j5k0%%j0j5NJ5J0k0j0j5NJ0J5L5J5nk5nNK0J5N
3056a393%J0%%Nk0j5j0j0nj0J0J0j5k5k5j5NJ0Nn%%K5Nj5NNJ5J5NJ5NJ5NJ5J5J5J5Nj0k5l5
3053a398n0l0j0J5K5K0NNj0j0n%N%j5j5l0k5k5j1k5k5k5k5k0m0l5l0j0%NJ5L0L0L0Nj5j0n
3050a709nNJ5L5M5K5L5L1NnNJ5K0NJ0NJ0%%%%j0n%NJ5%j5%J5J0%j5j5j0j5%K0L5K5J0j0j0
3047a423nn%j5j5NJ0K5L0J0k0j5nl0j5k0j5nNJ0K5K5Nj5k5k5j5k0k1%%%l0l0k0k5%nK0K5K0
3044a604K0J5nj5l0m0m0k0%J5K0%N%%L0L0J5J5NNL1J0j6j0k5nJ5J0K1%j1l0j0l0m5m5k0NJ0
3042a724J0j5nNJ0j5j0%%%%n%j0J5K5L0L5J5NNNNj5j5k0J0nnj0J0K5J0NJ0J0NNNj0j5J0K0
3039a589K5L1M0Nk5m6k0J5%j0j5nj5j0j0nj0n%nL0M5M6Nl1m5l0j5NJ0J5J5J5J0%k5m5m0k5
3036a714nJ5J5%%%%%NL0L5%j0n%J5J5J5J5K6L0J0J0%%%%Nj0k0k0J0L0L5L5L5K5J0J0N%nk5
3033a378j5j5%NK0M0K0%NNK0j5l5l5l0j5%%k0k0nj0nj0j5k5j0NN%NJ0%K0K0%l5m6l0j5%nN
3030a604nk0nJ0Nj5l0k5j5%J0NJ0NJ0%l5k0j0NK0%NJ0%nJ5J0nj0l0k0k5k0k5k0k5j0j5j5j0
3027a899j5j0k1nnJ6J0NJ5K0%%k0j0k6l5m5k0k0j5N%%N%%%NNK0J5%J5J0J5J0NJ0NJ0J1NJ0
3024a919Nj0k1l0nNJ5J0J6K5K0K5K5K5K0K5K0J5j0j0j5j5j5m5m5l5j5k6k5k5k5k5k5k5k5j5
3022b155%NJ0J0J0K0J5nk0NN%J0N%j0J5N0N5M6K0J0j5k0k1nJ5K1K0K5K5J0j5k5j0J0J0l0k5
3019a929k6l0j5j5%Nnnj0%%nnn%nnnnnNj5k0k0l0j5J0L0J0j0k5%NNj0nnnJ0J0J0J0K5K0%J0
3016b070nK0NNK0K5%j5k5l0k5l0m0m5k0k5nnj5l0k6k0n%j5j5j5k0nk0k0nJ0NJ0NJ0NJ0NJ0
3013b406J0j5j0J0J0Nk0j5j5n%%k0j0j0j5k0l0j0Nj0k0l5m5j5%n%%K0J5nk5k5nj6j5j5j0k5
3011b797%nj5nj0k0%%n%%%%%%%%L0L0K0Nj5k0NNNNj0k0l0l0k0K5L5M0K5%j0nk0k0k5j5j5j5
3008b897k0m0nnj0nj0j0k0%J5J5%NJ0K5J5nl0j0%%K0M0M0K0j5k0j0J0K0K0K0K0nj0N%j5j0
3005b852%N%k0j0j0%Nnk5l0l0j0J0J5K0K5J0K0K5K0L0j0l5j5J0J0J0J5J5L0N0O1O0L0L0M5
3002b501N0L5J0%nNK0N0N6J5l0m6m5j5NNj5k5l0j5k0j0NJ5J0k0m0l0k5k5j5k5j5j0j0k5l1
3000b747k5k5nj0j5j5j5k0NNK5K5K5K5J5nK0K1K0K5NK5K5J0Nj5nnK0K0j5l0k0J0J0N%%Nj0
2997b631%%Nn%%%%j5%j0nj0nj0nj5j6nJ1Nj6j5j0nj5k5l0k5%K5N0M0K6J5nj5k1j0J0j0J0L1
2994b706L0J5J5J5J5J0N%j5n%NJ0%nJ0K5J0J5nnNnl0l5k5k5k0%%%k6k5m0j5%%k5m0m0l5m0
2991b982m0m0j0%%K0K0J0J0NJ0NNj0l0k0K0K0J5%N%%j5l0l5m1m0k0%N%%%Nj0k0j0j5l5o0n5
2988c363m0l0j0k0k5k1k0k0k0k0l5l5j5m0o5p5o1m0l0j5%nj5k5m5m0l0n0l0l6m0n0l0L5M5
2986d316O1N5M0M0N5N5O5O6O5O0Q5P0P0N6L5M5P5J10Q5O1O5L5L0J0K5K0K0J5J0L0J5J5K0K0
2984b732J6J5J5K0nnj5k5k1%j5j5%Nk0l0m0j5Nnnj0nj0j5m0m5o0m0k6l5l5k5m0m0k5k5j0J0
2981c348nnj5nj0j0l0m5k6%J6J0NL5L0L0L0J0N%j5j5%K5K5L5M5M0M0L0J0L1J5NNj0J5J5J0
2978c022J5J5J5K0J5J5NNNNK0K5nj5l0m0n0n0l0j0%nNK0K0N%nnnJ5J0J0J0J0J5J0NJ0nj0J0
2976b972K5K5L5N0Q0Q6P5N5K5J0J5K0K5K5K5%NJ0N0O6Q5O5M5M0K0NNj0j0NNj5j5j0%J0n%%
2973b045%n%%nl0l0m0n5m5k5l5l6m5k5j0%J5nk5m5n0l0k0nNN%J0Nj0j0NJ5J5K0J5NJ0J5%%
2970b491%NK5L0L0J5J5NK5L6L0K5L0K5K5L0K5K5K5J0%J0%J5J5%nk0k0k0j5n%l5l0k5n%l0m0
2967b265l5j0J5j0k6m5k0j5j0l0k5l5k0k5k5m0l5o0p6q0n5m0m5m0m5m1m5l5n5p5r0j26j20
2965c684j25j26j15j10p5m1%K1K0J0%%K0J5M0L5M0M0O5Q5Q6R0R0R0J06J05J05J05J01J00P0
2963b837O5M5K6K0K0K5J0NL0K0J0l0k5k5l0k5k6l5j5n%j0N%n%%%J5NJ0j5l0m0m0m0j5J0J0
2960b917J5%NJ0NNNNJ0N%J0j0j5nj0k0nj0j0j5k0k0j5k0nJ5M0L0J0j5j0%k0k5l0nJ0K0K0n
2957b987nJ5J5K0%j5n0p0p1m0k0k0k0j5NNNj5l0k5k0k0k0j0K0N%j0nj0j0nj0j0j0j0j5k5n
2955c488%J5L0M5M0K5J5K0K0K0J0%NNJ0L0M0L5N6K5k5m1m0k0k5j0nJ5J5K5%%j0k5j5j5%%k0
2952c238k0NK5nn0o5m5m0m0o1o0n0l5l5m0j5%%j0l5l5l6m5k0n%k5m0l5k0nK0J5J0NK5K5J0
2950c970NK0nj5m0m0k0k5n%%NJ5L0L5K0K0J0L0N1N0M5K5K0K5M5P0O5K5K6L0L5J0Nj5nnj0j0
2947c448NJ0%NJ0j5l0n1n5m0n0n0n0n0o5m6m5o5q0q5o5o6o0o5n5l5k5l0l0l6m5k0nJ0K5K5
2944d672J6J5j5j1j0NL6N0M5O0M5L0L0L0L0L0N1O5N5N5N5N0M5K5K1L5K5K5%n%nNj0n%Nj0n
2942c809%%nj0NK5K0K5K5J5K5J5K0K0%l0n5o5m5k0j0j5k6l0n0o5r0p5p6p5p0o0n0k5nJ0J5
2939d541NnN%j5j5j5j5j0j5j0j0k6k5nnNj5n%J5K0K6L5M5L0K0J5K0K0L5L5%j5l0k5l5n5n5
2937d616l5l6m0n0n0m5k5j5k0l0m5n1l0l0n0n0l0j0j0l0l0j5j5j5k0j0K0K0M0M0K5%NJ0NJ0
2934e228NN%N%K5%j5j0l0NJ0%J5J0J5J5J5L0J5nj5%NNJ5N%l0l5l5m5k5m0m0l0m0nNJ0K0NN
2931e383%J0%nk0m1k5l0nJ0K0K5L1J5J5L0M0J0k0l0j5%%J0%k5j5j5l1l5j0J5J0%j0N%nn%%
2928e479n%N%%nj0J5J0j0j0j0K0L0K1J5%%j5j6NnNM1O5P5N5M0J0nk0l0l0l0%J5nm0o0n0m6
2926e454l5l5n5n5m5n0o5j16j65j71j35p5l5j0J0L0K5J0N%n%j5l5m0m5k5nNNK0%k0k1m5m0
2923f687l5n5q0r5q6n0m0m5l0l5j0NNJ0%J5J0J0k0k0k0j5%%J0j0k5j5j5l0l6j5j5nl5m5m0
2921g544m0l5m0m0m0m1m5l0l0l0l5l5n5n0m0l1%K1J5K0K5K0N5P0P0P0P6P0P0N0L0L0L5%nJ5
2918g424J5K0J0l0k5k5l0%%k5k0l5o5q0j01j00j20j41j15r5o0p5q1r0p5p5n5l6%K1L0K0Nn
2916h862nNJ0j0l0l0j6J6O5R0Q5P0N5L1L5L0N5O0K5%j5l5l0k5m5p6j10j05p5n5j5nJ5nl6q0
2913i018j40k11k95l71m01l41k76k31k15j81j35q5n5o0p6r5r5q0o0l6nK5K6L0L0O0Q5J10J26
2911a1970J40J60J61J35J10O6N5P5R5R0O6K0%K5N5P0N5L5M0O1Q0J00R0R6Q5R0R0Q5Q6Q5Q5
2909i484Q0P5N1K0k5m1o5n0l0n0q0j26j15r5r5r1j05j20j66j90k26k60k91k76k75k96l21l46
2907a2993l71l76l51l21k85k76k71k65k81k86k66k15j61j00l0NO0J01J20J45J86K35K76L06
2906a5414L51L96L96L86M11M56N01N02M51L51K75K36K36K55K36K05J46P5k0r5j26j55j81k30
2904a0356k66l11l36l50l36l11k91k71k40k01j55j25j26j20j50j61j40j31r5q5m0J0L0O0O5
2902a4432N5J6k6q5j40k01k00k01j70j51j25q5j0O0J00J46J95K26K45K66K81K96K95K81K66
2901a3098K60K51K21K15J86J80J86J80J86J90J96J85J70J61J60J61J60J51J45J40J46J50J55
2899h963J41J65J91J90J56J00O5M0%m0q5j10j61j90k01k36k60k91l21l41l51l55l41l51l51
2898a1900l66m01l96l91l36l01k55k51k51k70k91k96k96k90k71k81k96l20l36l51l51l46k91
2896a9134k30j11k0M0P1O5Q5J10J46J45J25J11R0R5J05J06Q0K5j0j0%%K0O5J15J31R5P0L5
2894a7585M0Q6J45J75J86J70J41R5N0Nl0m5l5k5l0l0n1o5j20j86k15k31k35k21k41k50k71
2892a8773k91k95l16l16l36l41l41l20k76k11j45r5n5j0L5Q0J15J00P1K0l0q6r5q0m0n5j06
2890b2192j80k16j75o0J25L66N41O12N31M26L81M16M47M06L66L76M11M41M76N21N57N56N62
2889a4306N36M61L31J50j5j60k91m01m76m96m66m52m66n21o32p32q42r22j008j098j188j238
2887b4232j228j173j053r02p37n56m17k85j81n5Q5J71J80J71J80K36K65K41J65P1np6j15j75
2886b9425k31k96l51l45l11l26m21n42o51p17p17o47n26l51j70NR0J25J46J90K46K50K66K91
2884c4418K56J85L5j45l01m16n06n62o01o37o17n61m91m21l56k91k71l16l76m41m66m51m36
2882d2604m61n22o06o47o52o21n87n91n52m86l96l21k55j76p0K0M5%o0j35j66j50j26j25j60
2881e0404k16k61k80l16l81n11o17o52n26l91l26l81n06o02o96p47q18r27j013j062j013r57
2879f3603r58r87j008j033j027j048j063j087j133j173j214j238j233j143r67p52n37l20j51
2878h1675%J30K11K16K00K01K30K51K60K26J60R1N0M5L5K0M0Q5J86L51N16O37O77O31M86K71
2876g5469O0j15k66m36o11p57q53p87n61k26J01L71N71P27Q52R17R23Q57P97P52P17P22P97
2875g0917J108J779K913M551O497Q422J0031J1123J1610J1535J1037J0342R630R103Q788Q612
2873E6164Q457Q176P494O026L474j86m602r178j3269j6292j7997j8568j8351j7715j6939j6041
2872e9347j4829j3048j0663p725m456j123J865M050N144N098M236L173K531K767L971N915
2871g2441Q056R705J0296R595P690N008K225j15j770k917l880n043o587q462j0542j2683j4843
2870h6708j6994j9029k0873k2518k3972k5265k6433k7366k7917k8122k8077k7932k7817k7842
2869d36865k7952k8057k7982k7777k7425k7075k6839k6829k7065k7711k8965l0980l3586l6549
2868h41657l9878m3668m8073n3117n8641o4276o9669p4567p8989q3039q6914r0713r4338r7777
2867a825316j01482j06053j11988j19729j29819j42683j58297j76234j95935k17134k40033
2867c524703k65319k93696l25704l61607m01028m42800m86042n30767n76766o22027o64595
2866h495054p06499p54840q15636q85558r50574r97276j028276j062592j114473j174491j221273
2865a9206542j253922j302586j399783j546721j713617j867249j991179k083417k144423k168742
2864c6678181k145090k064107j927053j745095j528643j281000j003068o98540l69872j2633
2864d9453282L81287Q14082J276398J748960K207767K628992K992713L284300L493529L614059
2863b7011195L643247L582490L437499L218641K940251K618610K270275J911379J557050J220740
2862f11013R13787O45072M20242K41447J07557J5134m1060o7635p1800o0721m1046j8497K657
2861A434124J9770L1416L7352L8283L5326K9637K2302J4412O768j06n805j0015j2613j3785
2860A627066j3741j2908j1755j0573r414q276p189o191n323m582l980l520l258l384l809m397
2859A514766n088n905o798p649q472r419j0618j1925j3230j4346j5245j5941j6567j7110j7500
2858A338953j7715j7716j7415j6743j5806j4788j3880j3219j2874j2697j2477j2197j1961
2857A149465j1910j2041j2252j2417j2557j2753j3099j3555j3926j4116j4041j3615j2848
2857I80335j1911j0958j0151r510r113q984r143r605j0356j1129j1770j2287j2773j3194j3515
2856H15936j3810j4177j4537j4758j4663j4192j3384j2397j1364j0362r489q803q387q301
2855F47312q667r420j0361j1209j1736j1950j1911j1670j1254j0743j0156r504q878q307p825
2854D93721p459p239p143p199p223p164o978o672o311n835n264m687m155l720l414l328l444
2852C96486l680l945m316m757n169n424n514n484n309m917m351l705l148k707k311j950j654
2851C28145j524j494j539j584j664j895k226k602k917l173l399l639l875m046m136m195m246
2850B79991m291m261m146m010l905l850l850l845l765l574l354l203l158l163l083k923k747
2849B18863k707k787k877k893k852k822k818k787k737k727k732k697k556k352k170j985j820
2848A74544j704j614j620j634j679j730j819j985k221k466k647k772k843k882k933k962k963
2847A36070k923k852k787k772k727k567k261j925j679j594j599j529j399j273j223j263j284
2845A02413j248j223j288j394j524j614j704j760j855j990k155k231k216k125k026j899j725
2844G2436j584j504j514j464j348j108q87p52p37p77p97p97p67o82o52o26o32o01n82n96o47
2843E3382p12p87q77r93j077j168j269j388j484j514j484j418j344j228j058r07p82p37p52
2842C2403p47o92o06n57n41n11m27l65l46l21k96k96l81n06o47p47q07q42q37q92r98j118
2840A8923j228j273j253j173j068r68q57p42o67o11n41m42k90j41j0J21K60M16N87P52Q92
2839A0687J008J052J008R02Q02O77N16L66K66K41J60J0k05l76m57m71m36m01l51l71l86m16
2837A3825m16l56l01k55k36k46k65k56k61k80l26l21k81k70k46k16j50r5r5j46j85k01j55
2836H266j21r0j10j10j36j65j81j75j35j21j30j45j51j15o5j0L0O0Q5J31J50J50J46J45J60
2834G363J61J40J11P5M0k5r5j51j45j66j65j66j60j40j36j20p5m5k0n%k5k5m6o5r0j30j56
2832E739j85j91j85j91k10k06k20k61k61k80l06l41l96m16m26m46m41m42m40m31l91l61l46
2830a634l36l20k81k21j85j61j40j15o0j5nNK5M0M5M5N0M5N0P6J30J70J76J65J71J40J40J61
2828a839J70J91J85K46K91L20L21L30L21L01K75K56K31K20K11K10K01K15K31J95J66J20J10
2827C478J36J45J51J75J55J36J35J45J61J60J46J30J30J16Q5P0P0O0M1K5j0m1p0q5q0j15j41
2825E308j70j86j90k01k15k06j95j86j85j56j30j05j11j00q0n0k0j5%K0%k0l5j5nJ5NJ5J5
2823B802N5J00J25J76J95K21K41K65L26L71M16M36M36L91L51L06K81K91K90K91K66K00J36
2822H968Q5L5j0o0j01j70k31k70l26l81m16m46m67m86m71m71m71m26l97l70l46l31l01k61
2820A879k20j76j65j30j16r5q5m0J0L5P0J10J46J75J71J55J65J61J60J61J35J05O0K5K0K1
2818B737J5J5J0k0l0l6l0j5%nJ0N5J16J45J35J06O5N0N5Q5J26J00P5N5K5K5J6J5J0J5NJ0N
2816C945NJ5J5nnj0l5m0o6o0q5p0q0o1r0j05j05j06j00q5o5o0n6m0l5k5m0n0n0o5o6m5l0k0
2814B225k5m0m0m0l0j0K0K5J0J0J0k0m0o0p6n5k0NK5M5P1R5J05R0P1N5M0L0J5NJ0J5K0J0n
2811B546k5k0m5o0m5k0oj0l0n5m0nJ0%%%J0K0%NJ5NJ0J5J5NL6M5M0J5NL5O5O0M0L0L5M6M5
2809B792O0N0Nk0k5NJ0NNJ5L0K5K0K5J5K0K0J5nl0k0j0j0j0j0%nj0%j0%nnj0j5j5j5j0k5k0
2806B832%k0k5m0m6k5l0l5k0k0nj5k5l5k0%j5k0k5l0n0p1n5m5l5n0r5r1j00p5m0j0J5%l0l0
2803A619j5n%nJ5J0n%k0k0nNNk0j6l0l5k0k0k0k0k5j5%nj5k5j5J0M5O0P0M0K0%j5%NNNK6M0
2801A609L0K0K0M5M5M0L0K0N%j0j5j5l0m0n0m0k0NJ5J5Nnk5k5k0l0k5j6j0l0k0k0k0k0nNJ0
2798A428j0nj0%J0L0J5%j5j5j5j5J5M0M5L5K1N%nNL5K5J0j0j5n%J5K5L0L5K5J5n%j5k0j5%
2795A689K0M0M0K0J5Nj5j0%%J5J0J0J0NK0K5L5J6NNj0l1l5j0k5m5l5%K0J5J0nj5k5l0j5n%
2793A719K0L5L0K5L0K5Nj0nNK5M1L5K5J5NNj5nJ0n%Nj5k0k0j0j0j6nJ5L6N5N5L0Nj0n%J5J5
2790B135Nj0j0nj0J0J5L0N5M0J0k5n0l5l5k0j5l0m0l0l5k1j0l0m0l0j5j5l5k0J0Nj5j5j0j0
2787A699J5K0L5L0K5nnnnK0M5M0K5%%%%n%nnJ0j0%%j5j0J0K5K6K5J0J0J0J0nnL0L0L5N5O5
2784B225N5M0M6L0L5L5L5M5N0M0K0%k0j5l5m0n5m0k5nk0m5q1o0l0j5j5k5k5l5n0p0p6m0k5
2782A809nnl5l0m0j5j5j0nnj5n0m1j5%K0L6N5M5M0K0%nnN%nJ0M0N0M5M5M1M0N0L5K0%l0l0
2779B045m0k5nK0K5J0j0nj0nNL5N0N0K5J0K5K5%k0n0n0l0l0j5%Nj5k0%J5K0nnk0k5k0nJ5J0
2777A980J0l0k6k5k0j5k5m0j5Nnnl0k5l0k5l0k5j0J0K5j5k0k5n%n%nJ5L5L0L0J0K0K0j0j0
2774A714j0j0j0j5nj0l0l0l5l1k0j0K0K5M1M0N0L0L0K5Nj0nK0L5L5M0L5L6L5K0J5N%j0nj0
2771B000nj5j0j5j0j1j5k0nl5l5l5l5l0l0l5l5n0p1n0l5j5k0j5j5k0j5j0NK5K5K5K5L0L0K5
2769A498L0J5%j5k0j0%j0%J0K5L6M0L0L5L0L0L0L5L0L0M0NNJ0J0J0K6NJ5J5j0k0j5%NNj6k0
2766A919m5m0m0j5l0k5j0J0J0K5N0M5O0M1K5L0O5J35J86J50P5j5m5n0l0l0j0L0P0R5J11Q5
2764B832N5K0K5N5N5K0j5j5j5j5j5k0k0j5j5j5m5o5p0o6p0p0o5p0p1p0o0m0k5k5k5n5o5o6
2762A879m0m0o0n5m5m5n1m5n5n5n0l0k5k0k0k5k5k0j6k5j0j0j0j0k5k5nJ0K5K0K5K0J5J6L0
2759A198L0L5J5j5%J0J0J5J0J5K0J5K0J0NJ5L5N0N0K1K0J0%nJ0J5J5J5J5J5J0J5J5J0j0j5
2757A699k0nj0nj0k0j5k0k0k0j6l0j0%J0NJ0L1N5M0M0K0J5K5J5K0K0K0K5J0K0M5M6L0K5K5
2755B050L5L5L5L5L5K5K0M5M1L0L0Nk5m5m1m5m0l5%K5K5N%NNj0J0K0J5K5J0O%J5L0K0K0K0
2752B436K0K0K0J0J0J0J0L0J0NNNNJ0L0M5K0Nj5j0nnJ5k0j5%%%j5j0%nnn%nK0L5L5K0K1L0
2749B767J5J0L0M0M0K5L0M0K0n%nn%nnnJ0NJ0NK5K0J0k0j0j5%Nnl5o0o5m5m5m5m1n0m5n0m5
2746B501l5l0l5l0l0l1l0l5k5l0j5%J5K0J5J5J5%j0J5K5J0%%NJ0J5M1L5K5NNK0J5M0M0L0L0
2744B611M0O0P1O5N5K5%Nn%K0K0M0M0M5N1M5N0N0N0O5M5M0N1O0O0K0NJ5J0Nj5l5l5m0m0m5
2741C504m1m5m5m5n0m0o5p1q5j00q5n5k5j5j5j6j5k5k5n5n5l5%K5K0K5%n%j0J5L0L5L5K0J0
2739B696J0j0j0%J5NNj5j0k0k0k0k0k5j5k5k0j0nnJ5J0J5nl0%nnn%j0nnk0k5j0nj0k5j0j5
2736B351k6nNl0l0l5%J5j5k0j5k0j0j5k5nK5K5J5%%J5K5K0J5Nk0j5k0%NJ0NJ5J5M0L6L5L5
2733B406L5J5J5%n%j5m5l5j5J5K0K0J5J5J0j0j5nk0j0nk0j5j0j6%Oj6n%j0nnnn%j0nnnj0j5
2730B230j0j0j5j0j0j5nnn%J5M0M0K0%J0j0j5n%nnJ0J5%j5NJ5L0K5J6J5nk6l0l5m0k5j0J0
2728B185k0l5k5%nk0k0l0l0k0j0k0l1l0j5NJ5L5M1M0N5L5j0nk5%K5K5L0K0M5M0M0M0M6N0L0
2725B451M0L0L0K5NL5L5J5K0j0nk0Nj0j5%k0nj0k0nj0j5j0j5j5k0k0k0l0l0k0nJ0J0%nl0j0
2723B336J0L0K5nl0k5j0J5Nj0k1K6N5N5L5L0K0K0K5K5J5%%NL0L0L1%%%K0K0Nnk5m1n0n0l5
2720B561%%%N%NNj5m0m0k5%K5%j5k0nJ5J5nk5l0l0k5k5j6j5nj0NNJ5M1M0L0Nj0k0j5%%nk5
2717B351n1m5l0j0n%%%k0k0j0j0k5k5k0%%k0l0n0l0k6j5nJ0M1N5L5j0k5J0J5K5J5J0k5l5l5
2714A990j5j5l1k0nk5%k5nk0k5j0J0NNNj5j0j5j5j5j5%%k0l5m0j5k0k0nj0m1l0k5J0J5J0J0
2712A518J0Nj5n%J5J5n%%J6J0J5J0J0J5J5K0J5nJ0K5J5L0J0J0J0j5k0%%J0nk0j5l5l0l0l0
2709A579l6j5J5K1K0j5j0j1j0%j0J0J6oj0n%K1Nk1k0j0J5J0%n%n%%J0K6nj6NL1L5J5J5j0%
2706A629J0L0K5J5J5n%k0j5k0m5m0k0J0J0nk6k0nL1M5J0nl5m6m0k5j0N%j0j5k5%K5M5L5J5
2704A523J5K6L0L5L5L0L0L0L5J5%j0j0k0N%K0K5nj5nj5j5l5l5l5k5j0l0l5m6l5%K0M0K1K5
2701A579L0L0nk0k5nk0m1k5NK0%J0N%j5l0k5j5j5NJ0J5J5K5K0j5j5k5l0l0k5j0j0NNJ5nnj0
2698A373%Nnnj0j0%%J5J0%k0j0NJ0Nj5j5j5j5j5j5j5j5%j0nn%Nj0j0j0NK0K0K5K0%nj5j0%
2695A258%N%j0j0j5NK0K0J5K0J0j5n%J0J5N%%NJ0J0K0J5M5K5J0nj0nj0J0NNj5j5%J5K5K5J5
2693A508J5J5J6Nnj1J1%Nnj1J1J5%j5k1k0J0K5L1Nk5l6m0j0J5K0j0j5NJ0J0J0Nk0j0j0NJ0
2690A498j5Nj0nk0m5j0j5J5J0M5N5M6J5NNk0j1j5j0j5%J5J0J0%NOK0M0N0L5J5n%%j0k5k0j5
2687A639j0k0j5j5j5j0%NNj6n%J1NJ0J0j5l6k5k5k5k5nj0L0L0J5NN%%%j0j0J0NNj5%%NJ0j0
2684A488nj5NJ5K0%NnJ5K0K1K0K5Nnk0l5j6j5k5m0l0k5k0k5k0%j5l5n5k0N%j0j0%L5K0K0j0
2682A263nnnNK5%%NN%%J0K0J0NL5L5L0NNK5Nj5m0k0j5j5j0j0%K0L5K5%j5%nNK5M0M5K0J6L5
2679A594J0k5k0nj1%Nj0J0J1nk1l5k0j5%%K0K5L0J6%j6k0k5k0nj5j5k5k5k0k5k0k0k5k0%j0
2676A248J5J5K0NJ0j5%j0j0%nj0nj0j5l5k5k6j0nNL6M5M0J0nk0j5%%NNNJ0NNJ0NK0J5%%j5
2673A298%J5K0J0J0J5j0J0NK5%j0J0J5J5J0J5J5k0%n%nnnNj0nJ5K0K5L5L5J1k1k5l0j0j0k0
2670A443k0k5l0nnj0nj0nNj5j5j0J5J5n%%%%K5NJ0Nk0l5l5j5j5l0nnJ0L0J5J5j0j0j0K0M0
2667A303M0K5j0j0j5nk5j0J0L5K0j0%%J0J0%Nj5j0j0j0k0k0nnNNJ0J5NJ0NJ0J5K0L0J0%J5
2665A433L0K0nj0k5k5j0NM0L5K5J0Nn%NJ0L1K0K0J5J0K0J5j0j0%K0K5J0k0l5k5j5j0l5k6l0
2662A508j0j5nNK0L5M1J5K0%j5k5j0%k6m5l5k0nk0NK5J5J0J5L5K5j0j5nJ0Nk0k0%%K0J5k0
2659A503l0l5j5NK5M0L0J5%nK1M0L5J5J5J5J5NNK5K0K0J5J5j5k5m0k5j0%j0j5k5j0NK5Nnn
2657A644nj0j5Nj0nn%%nK0K5j0l0k5j0j0l1l0k5j5j0J0NK5L0J5nk5k0k0k0%%k5k5nj0%k5%
2654A348k0j5k0j5J0%NJ5nl0l0j5k0j0j0%NJ0Nj5j0NNJ0NNN%J0%Nj5j5NJ0j5j5j0j6j0j5j0
2651A127j5j0j5J5NJ5J0J0J5J6%nk6l0l5j0J5K5L0J0j5%%%N%%k0%NK5%%%%J5J1J5J0j5j0J5
2648A188L5J5j5l0l1nj0j0nj0J0K5J6K0K5%NnJ5K0nnj5K0K0j5l5l0k0NNj0j1%K1L0K5J0j0
2646A233j5k0nJ0J0j0m1n5l5k5j0J5%NNNJ5nl5l5k0%J5J5J5J5L0L5J5nj5k0%l0n0j5NJ0nJ0
2643A012K0K0J0J0NN%%j5k0j5j5nJ0L0L0L0L0J5k0k0k0j0j5j5j0NJ5j0k5l0nJ0J0j5j0l0k5
2640I37j0J0M5L5J0k0j5k5k5l0k5k5j0J0N%l0k5m1j5j5J0NNj0j0nK0K1Nj6j5%%NNj0NK1J5
2638G92K0n%K0J5J5K0J5K5L0NJ0%%%NnnNNj5j5NNL0nk5j0NN%k0N%j0nnJ0%j5j0n%%%k5k5n
2634H37J0nj5l5j0NJ0J5J0j0%%J0j5k5l1m0k5j0NL0L0L0J1k6l0nNK5J5K6K0M0M0NJ0L0M5M0
2632A022%j5j5nL0M5M5K5NK0nk0n0l5l0m0l0%J5L0J0%%k5k0j0nJ0L0K0K0NNj0k0k5nK0J5%
2629A007%nj0Nk0k0m0k5nJ5J5K0J5J5J5n%K5K0J0j5k5k5%NN%J5nk0j5j0j0j0j0J5M0N0J5j0
2626A022k0l5j0NNnk0k5nn%k0k0%J5J5L0J0J5J0J5NJ0J0NJ0J0J0Nk5n0l5l5k0k5j0j5nJ5K0
2624H57K0j0l0l0j0j0j0k6l0k0J5L5L6K5%m1l5j5J5J5K0%%J1J0nnJ5J0L0K5L0K5K5j0nnl0
2621H92k5l0k5J0K0J5J5n%J5J5J5%NJ0N%J5K0J0j0%L5K5K5NJ0J5K0J5K0K5K6K0n%j5k0%J0
2618A178J0%J5Nj5l1l0k5l0nnl0l0k5%NNnl5m0m0J0L5K5j0k0j5n%%%J5J5J0j0k0k0k0k0j5
2615H27j5j5j0j6j0J6K0J0j0NNK0K5j0nj5%J5L0J0J0nnK0K0%NJ0J5NJ5j5nj5j0j0j0k5N%N
2613H87NNJ0NNNj0nnnJ0NJ5J0J5J5j5j5k5k5k0k5k0nK0L5L0J0nnJ0K5L5N%NK0M0J0J5Nj0n
2610A057NJ5J5%k0j5nnNnk5%K0L0j0j5j5%%NJ0J5%j5k5k0k0%J5J0J0J5K0J0j0j5j0k0j5j5
2607I77m0j5%J5J5nj5%J0NNNJ0nj0k0%NJ0%nj0NNJ5%j5k0j0J0K0M0L5J5j5l0k0nnnJ0J5J5
2604I92K5J5K5J0k5l5k0j0j0k0k5nK0K5J5%j0nj0j5%nJ5J5nk0k5nJ5J0nnNNNl0l5l0NL5K0
2601I02Nj0k0N%%J0%j5k0k0j5j5j0j5noOj6j0j5j0J0J5%k0k5k5j0J5nj0nj0nk0l0nJ5K0nl0
2598E96j5j0%%j0nNJ0j0%k5l0%J0J5NK0Nnm0k0J5L0L5J5%l0k5n%%K0M0M0K0J0nj5j5%NK0L0
2596F81M0L5Nj0nnJ0N%j5l5l5k0Nnj0NK0NJ0J0J0J0J0J0J0J0j0nJ0K5Ook0%J5nk0j5NNj5%
2593G21J5N%j5J0NJ5nj0%j5k0k0nJ5%%j0k5j0j5NNj0J5L0NJ5K0J5J0nJ0K0K1L5J5%%%J0NN
2590H62J5J5%nnnJ0J5%%%%K0K5J0nj5m0l0k0N%J0%%nk5k0j0n%j5l1l0%K0%n%%J5J0nnj5j5
2587G21k0j5j5j5k0k0nnj0nj5%j0nK0K5K5K0K5K0L5J0j0j5j5j5k5k5j5N%%Nnj5j0J5J5J0j0
2584F31%%%%%%%%N%%%N%k0%j0j0nnj5Nk0NJ5J0L0L0nk0l0nJ0J0k0k0%%nn%%J0J0%j5j0nJ0
2580E61J0NJ0%k5nn%%%n%j5%%n%j0J0%nj0nNJ5J5L5L5L0J5nJ5L0J5J5J0Nnj0j5j5%j5k0%n
2577F56n%nJ0J0j0j0j5j0NJ0j5j0%Nnn%K0K5%nnj0j5j5N%%k0j5NK0L0L0N5L0J5nj0J5J0NJ1
2574G82J5Nj5j6j0nJ5nnj0j0K0K1K5K0J0J0K0L5L0J5j0nnk0m0m0j0K0M5M5O0M5J5j0m0m0j0
2572I47j0n%N%j5j5j0J5J0J0L0K5K0J0j5NJ5L0L5J0J0J0J5%l0l5j0K0J5%l0l0j5k0%%n%k5
2569I67k5k0k5nnJ0J5J0j0%J5J0NNK0J5nk0J0J5K0J5j0j5%J0j0l5l5nj0NJ0%k5l5n5l0j1j5
2566G51J5K6K0J5%J5K0N%Nk0k5k5k0%J5J0%%nnj0l1k0k5%nn%%NJ5nl0k0k5l0k5k5k0k5j5N
2563E06j0nNJ0J0Nnj0k0%J0J5J5J5L0L0L0L0Nj5k5k0k5%j0j5J5M0N5L5K0j0%j5k5k0j0j0J0
2561F41J0K0J5nk0%J0K5J0j0k0k5%J0K5J0J0Nj5j5J5M5N1L0K5K0J0NJ5J5%k0l5k5n%nnj0j0
2558G97n%N%NJ0%%nNK0j0k0k0noJ1J5%k6k0j0nNJ0K6N0M0L0%nj5k5k0k0k5k6n%%%J5L1L5J5
2555H52nnJ0J0j0k5k5k0j6k5j5%%j0l0l0m0k0j0j5j0nk5nJ5K5L0%%j5j5n%j5l0k5NNJ0J5K5
2552E51K0%%K5L0M5N0J5j0l5m0k5k0J0J0NK0j5J0K0J5K0%nK5J0K5J5j5k0l5l5k0nJ5J5nnj5
2549F46j0K0J0Nnl0k5k5k0l0k0%J5K5NJ5j5k5%%%%k0j5j5j5j5%j5l5j0NNj5m1k0NL0L1K5J0
2547D31M5N0L0K0K5J0J5NJ5J0J0J0J0k0k5k0k0K5K5J5N%K0J0J0J0J0J0J0nnn%NNnj5j0J0K5
2544G51Nnj0J0L1L5K5K5J0nk5m5m1j0J5J6J5Nj5m6n0j5%j0nk0k5%nK0K0J5J5%j5j5k5k5j0
2541E91J5L0K0%n%nnJ5M0K5%j0J0M0M1%k0m6k0j0j0j0l0l5j0K0K5J0NJ0J0L0K0J5J5J6J5N
2539H07j5k1k0%K0M1K0nl0k6j0k0k0l0j0L0L0K5j5l5l5n0l0n%NK0NNnJ5L0M5M0L6K0NnnK0
2536H27K5J0%k0J0J0L0L0J0Nk0J5J0J0J0j5j0j0j5k0k5j5NJ5nj0j5%%J0j5%%Nnj0n%%NJ0j5
2533H22j0%Nnnj5j5k6k5J0K0K6J0j5l1l0l0j5%K5K0nk0k0nJ5L0K5K0Nj0k5j5m0m0n0n5j0J0
2530E26J5%%N%NNK5J0J0%NK0J5L0Nj0j0nJ5%Nnj0j0l5j5j5j0nj5NJ0n%N%%%%%%J5NNj5l0l5
2527E11j5NJ0NJ5K0J5J5J0J0%k0l5l0k0l5m5l1O%%NNNNNj5%J0J0L5L0K5K5%K0M0L5K5J0%%
2524F66J0J0%K0L0L0M1M5K0K0nk5%K5M0K0nnL5L5L5K0nnl0k5k0nNK0K5L0K5nl0l0j0NJ0j0
2522A007k5%%NK0J5J5nk5nk0l0m0k0%J5M5M5K0j0l0l0j5j5j5j5l0l0k5nJ5J5l0m6m5k5k5k0
2519F36l0NL0L0J5nj0nj5j0j0j5nj5NJ5J0J5J0NJ0J0K0J5%nk5k5k5k5j0K5L0J5Nk0l5k5nj5
2516E71k0l5l0k0k0%j5j0nJ5%J0nk0k5k6l0k0m0m0k0k0%n%nk0nnJ0L0K5J0NJ5J0J0j0NM0N5
2513C60N1M0J0j5j5J0K5L5L0J0j5j5k5k5l0l0k1nJ6NNj6l0k5n0n0m0j5j5N%K5L0K5j0l0m0
2511A65m0l5j0L0M0K5%NL0N0N5O0N6M0M5M0M0K5K0J0k0k0k5J0M0L5K5%j5N%j5k0%J5L0J5%
2508G11Nnj0%nj0k5o0n0l0nk5l5k0nJ5nk0k0l1k0j5nnn%j5nnJ5L0L0L1L0K0J0Nk5m0l1j5J5
2505C70K6J0N%NN%k0k6j0k0j5k5nnNL0Nj0l0l5j5k5%%j5l0l5j0K0L0L0K5K5L5L5N5M1L0NJ5
2503D76J0K5K0J0J5J5J5K0K0M0L5K5K5L1K5K5Nj0%j5%J0NJ0j5m0k6l0nk0j5n%%NJ0Nnj0n%
2500F81j5j0nNnl0l0l0l5l0l5l0l0l1k0Nnnj0%nnJ5L5K6K5K5K5M0J5J0NJ5L5K0K0N%N%j5k0
2497F11j5j5k0m5m5m5k5l1j0j0nJ5%%%%k5m5l0l0k0%K0K0J0j5k0k0%J5K5K0J5J5NK0K0K0J5
2494C75nJ5J6J5J5J5%%J5M0K5j0j5NNk0j5k5j0nnj0j5m1m5l5l5k5nn%j0NJ0NJ5L5M0M5K0N
2492C85%nnnN%N%J1J0K0M0N0O0M5L5Nnk0j0nJ5J0%%j0NK0J5j0k5nJ0nj0j5K0J5%k0j0%J0K0
2489F46K5O0M6Nj6k0NM1N0P0P0N5O5N0M1L5L0J5nn%%j0k5k5l5k1nJ5Nj5k5k0k0k5k0m5n5k5
2486I12J0%j5l5n5m6k5k0%%%n%J0j0j0J0j0l0n0o0n0l5l0k0j5j5NK5Nj0j0NL0NJ0K5J0K0K0
2483E46J0j0j0j0j5k5k5nJ5NL0M0L0j0k5j5J0K0j5k5k5j5j5j5%nk5m1o0n5k5k0k5j5j5nJ0
2481A65J5J0j0k5l5j5%K0L5L0K0J5J0L0K5J5J5K5K0K0J6J5K5Nl0k5k1nj0nnnk5j0%%K0K0%
2478C45k0J0J0J0J0j5%%j5j5j5%%J5j0k5nnj0%n%nnK0K0J5%j5j0nJ5L5N%NNJ0j5nNL5L6L5
2475D41L5L0J0NK0L0K5NJ0%%NNL0K5L5N5N6O0N0L0K0K5J5J0%N%NJ0J0%%j0K0K5J0k0m5j5j0
2472A017n0m0l5l5m0n6l5k0l5k0j0j5l5n0o5n5q6p0n5l5j0%%nJ5J5J5J5K0J5J5J5K0J5J5J0
2470C45K5L6N5O5M0%k0l5k5j0NK0K0Nj0J5J0NJ0NK0K0%%J0NJ0J0NNj5j0J5L0%m0m5l5j0j0
2467E26j5j0J0K0J5j5j5j0nJ0%k5j5j5j5j0m0l1j5%J0j0k5l0k5n%j5j0j5j0j5%nj0k5l5l0
2464I0l5l0k0%NJ0N%j5j0j5J0J0j0j5j5J5N0K5%%%L0M5M0L5M0L5M5L0K0J6K5M5J5K5K0K0M0
2462E81L5K5%J5M0M0J5nJ5K1K5J0J0NK0J0N%k0k0j5J5J0%nl5l1l5j5j0j0J0J0K0%k5k0j5l5
2459F41j5k0j0NNNj5l0l5j5nNK0K0K5J0j0l0l5nJ0J0NK5%%NNK0Nnnnnnj0j0j0Nk0nnnnl0n
2456D71n%nnj5l5k1k0j5%M1L5L0j0l0j0NNnnJ5L5L5N5M0M5K0J5%%%J5J0J0K0M5L1L0J5nj0
2453H27j0nnNj0n%n%%N%%nj0J0J5J5J5J5J5J0J0J5L5Nj0j0J0L5Nj0k5n0p0o6n5k5nN%%j5m0
2450F16j5nj0l0k5%Nj0m5m5m5m6m5l5k0%k0nl0j5j5k0j5k0j5%J5K5K5K5N%%J0J0K0Nk0j5%
2448A95%j0j0j0nk0k0j5k0K0J5K0K0NL0J5%%K0K0K5%NK5K0J0nJ5L0J0J1k1j5j5j0J0NJ5J0
2445C75J6J0k6m0k0j0J0Nnj0k5%NNJ0k5m5m0k5J5K5K5k0k0j5k5nk0j5j5K0M0N0M0nl0l5j5
2442A60K0L0L5L5K0Nj5j5nK0L0M0L6K0J0J5NJ5%J5K0K0J0j0NNNJ5NNN%K5K0K5K0L0L0J0J5
2440G36%j5m0l5nJ0J5K0K5J5j0l0j5NJ0J5%%J0J5NNNNJ0J0j0nm0m0l5l0j0j0l0l0k5l0k0%
2437D51J0J0Nj5J0NJ0Nk0j5j0nk5k5j6NJ1J5J0J5J0J5J5J0K5K5K5K5K5K5K5K5NNN%N%K0j0
2434G11j5%%j5j5j5j5J5J5K0K0K0K5K0K1K0K5N%%nj5m0m1%L0J6k1m5k5k5k0k0k0l0j0k5j5
2431E31l0j0j5j5j5j0j0nk0j6j5k0n%%k0k0NNL0L0M1M0M5L0%n%K5M5NNNNJ0k5m5k5J5K0K0
2429E86Nj0N%K5NJ0j0j0j0l5o5o5l0j6nJ6K5K0K0%nJ0M5K0%j5%%J0j5j0J0j0%j0%nnnnn%j0
2426D56k5n1l0%K5K6J5%j5NNK0K5%%L0L0M0K0N%K0K0K5NNNJ0L0K5%j5l0l0j0J0NNj0l5j5j0
2423E91j0j5j0j5j0j5nk0j5nj0nj0nK0%%nnNNJ0j0%NN%k5k5k0k6%%K1K0J0%nJ0J5%J0j0J5
2420D61J0nnNK5Nj0j0J5M0N0L5K5J5J0J5J5K5L5L6J0J0K5L5N5K0J0J0%nk5k0l0o0p6n5m5l5
2417F16m5k0n%n%Nnk5k0k0nj0k0k5j5j0%NJ0nl1l0l5l0l0k5l0k5n0m0k5j0J5J5K0k0k5l5k5
2415a5nJ5K0K0K0K0K0K0K0L0K5L0L0K5L0L0K5J5%J6L5L0J5J0NN%nJ5j0J0%nNj5%nj5j0j5K0
2412D61J0J5J0J5j0j0l0k5l5l1k0j5%nK0K0NNJ1Nn%J0J5J5j5l6l5m0j5j0j0J5L0J5k5nJ5L0
2409C45Nnj0j5nJ5K0%%k0l5m5j5J5J0%%%J5L0K5Nj0n%J5J5K0Nj0l0l5%J5L5M1K0Nj5nnoJ6
2406D01%Nj5j1J1K5J5J0J5J5NJ0Nk0l5j5j0j0nJ5K0K5%%k0l5l6j5%Nnj0NJ5J0J5j0nj0j0n
2403C45j0j0j0j0nnJ5N%J5n%J0J0J5Nl0l0nJ5K5K5K6J0L0L0J5J5L0M0K0j5l0j0NJ0K0%n%%
2401E56%n%%K0L0J5%j5j5nk5l5k5k0nj5j5j0J0J5%j5%K0L5K5nk5l0nj5j0j5N%J0J0J0J0%n
2398D56K0J5J5NnJ5K5K5Nj5j0NJ5J5nJ0J5j0j5j5j0j5l0k0%j0l5l0l1j0J0OJ0N%%k1j5k0n
2395C45J0L0K6J0j0k6l5j5j0j0K0J5%k5l5m0l0j5K5M0K0J0k0k0j0J0%Nj5j0%L5K5Nj0NK5K5
2392C50K5NJ1J0j0oJ6L0M5J5j0j0NJ5L0K5K5j5m5k5NK0K0NJ0J5J0J0J5J5J5%k5m0k5nnj0j5
2390E01J0NK5j0m0m0k5k0j5k1%J5J6N%k1%K1J5j0l1NK1%j5j6NJ1o%nnnj5j5nJ0L5L6J5%k5
2387D06l1l5l5j5J0K5K5K0%%K1J5K0%k0k1%K1J5K0%j5NJ0J5Nj0j0J0NK0L0L0K0Nj5j0k5l5
2384D76k5NL0K5Nnl5l0%L0M0K0J0J0K0K0J0J5K0J0l0o0n5l0J5J5K5J0J5M0L0J5%%J0J5L0K5
2382G21J5%j0nJ0J0j0l0nj0nk0k0nN%NNJ0nNNj5l5l0j0k5k5k5k0j0j0nj0%n%k0k0nN%k6n%
2379C70%nnNN%%%%N%nk0k0k0%J5K5NNK5K1K5J0NJ5J0j0nN%NNj5j0j5j5%k0j1j0nj0J5J0O%
2375C91%%j6j5j5j5j5j5l0nNN%j5k5k0NL0K5K5NJ0j0l0k5%J0j0J0%N%NNj0j0k0%nnk0nk0%
2372A80J0N%n%%NN%nnj0%J5M0L5J5%j0j5nnj0j5J0K5N0N0L1J5k1j5k5j5k5k0k0k0%%J5K0J0
2369B90NNNK5Nnk5J0%j0J5J5K5J0nJ0J0K1J5N%j0J0K0J0k5n6n0m5l0nJ0K5K0J5NJ0j5j0j5
2367B90j0J0J0NJ5J5M0L1K5J5J0j5j5NNJ0%nL0M5M0J5n%Nj0k0j5j0nk5k5nnk0l0l1j5j0j5
2364C30j0j5m0m5l0j0Nnk0l0l5%J5J5J5nJ5J5J0%NJ5J0J5J5NNK5K5M0M5L6N0L5J5nNK0J0J5
2361E61nNJ5j0k5j5%J5%k0l5k5nnNj0j0j5nj0%J0J5J0Nj0NK0J5J0k5m0l6j5k0nJ5K5K6j0n
2358C96J5M5L5J5n%%J0J5L0K5L0J5K0K5K5K5K5J5J6J5J5K5NJ5K0J0K5L0J0K0K0J0K5M5M0M0
2356A147M6M5M5L5M0M5M5M0J5k0m0l0%NJ0j0j0NNJ0J0L0P5J06J05P0P5Q1Q0Q0P0Q5Q6P0P0
2354B521N5N0M0M0M1O0Q5J30J51J50J65K11K46K75L06L41L71M31M81N37O21P27Q47R63J088
2352A0933J243J388J524J640J749J880J985K060K206K476K993L765M692N629O462P023P259
2351F6907P018O231M827K803L35k255m647o527p630q020p831p263o517n705m892m126l394
2350A9314k757k221j794j454j203j018q52p22o01n32m66l96l56l51l15k81k46k25k16j95j46
2348B967j15j00r1j00j05j05q1o5n0m0m0l0j5NJ5K0K0J5nk5J0L5M5K5J0NNK0K0K0M0M1N0O0
2346B461O5N0M5K0N%NK5K5Nnk0m0p0r0j00j06r5q0q0q6o0n0l5l5k5nNNNL0M0L5L5M0L6N0P5
2343B080Q0Q0P5Q1P0O0M0K5k5o0q0n5o1q0j10j05j11j10r5p5p0p1o5m0l5l5k5j0j5NL5L5K5
2341A358J0NK5NK5O0Q1O0O5O0Nm0m5k5k0j5l5k5n1n0o5p5r0r1q0o5o5q0j01r0p0n5k5l5n0
2339D16m6l5%n%%NK0L0K6Nj5%K0J0J0J0J0J0J5NK0J5L0L0J5K0j0j0l0j0K5K5L5K5%nk5%nn
2336F31%k5k0k5k5nnj0nnj0nnN%NNJ0nnm0l5j5j0nj1OK5K5Nl0l1l0k0j5NK0J5J5J6J5J0J5
2333D31nj0nJ0J5n%J0J5j0%NN%j0J5J0nj0K0L5Nj0j5%Nk5n0m1k5nK0L1M0K0%k0j0J0K5K5J0
2330E01k5l5m5k6nl0k0j0J0J0j0l0m0k5J0K5Nj5l5l5j0j5j0j0j5J0M0K0K0NK0J5%J0J5%j0
2327B60NJ0J5J0L0J0nn%J5L0K1N%k6%NJ1oj5k5l0j5j0k0k5l5j5nj5j0k0nj5j5%%%%%N%Nj0
2324A10J0J5J5J0NJ5n%l5j5j5k5l0j0j0J5nNNK5J0nnJ5J0nnj5j5j5j5k0k0j5j5NL0L0J0k0
2322B0k5nJ5%nj5j5nJ5J5K5K0%J5J5K5M5N0K5N%NNj0%J0J5nk5j0j0j0NJ5J5Nj5%K5K0Nl0k5
2319B05nn%nK0J5L5Nj5j0j5j5k5j0N%%J5J0J0N%NNj0%j0l0l5j0NK5K0K0N%N%K0J5J0J0J0J0
2316B90%NJ0K5L5K0nn%%NN%J6N0N0J5j5k5l0j0NJ0J0J0nk5l0k0%Nk6m0k5nnl5l0k5j0J0j5
2313A90l0l0k5k0nj0J0%J0%%J5%NNK0J0J5NJ5J0J5%Nj0J0K0%nn%NNNj0J0J5nl5l0j0NJ5J5
2310B05J0J5%m0m5m5k0j0%k0k0%K0J5%N%%%%%%NN%%j0j5J0L0n%%%J0NJ5NK5M5N0K0j0k5m0
2307A90l5l0nNK0NNj5l0m5m0n5l5j5%J0L0K0K0K0K0K5K5Nj5j0J0J5K0nj0j0j0J0k0j5NNNJ0
2304H0Nnj0NK0K0Nk0j5%%%Nj0j0nj0J0K5M5M5M0L0L0J0%J5K0K0nnNL5M1K0%k0j0%J0J0k0m1
2301C65m0k0k5k0j5k0l0k5k0%k0j5j0J0J0Nj0l0m0m0l0j5j5%Nj5nnnn%K0K5%NJ5J5Nj0k5k0
2298e0j5nJ5K0K0J5J0J0K0%n%%%%n%Nj0nl0nnj0j0%%%%NJ5Nj5nJ5M0M5M0K0J5J0j5l0m0j0
2295E5J5N%nj5nnk0j5%J5J5K0K0%%%J5K5%j0j0j0j0j0j5nj0%NnJ0j0J5NnNK0J5J0NJ5K5%n
2292A45nJ0J0J5j0nJ5L0M0L5M0L0K0%j0j0k0N%j5m0l0k0j0j5j0j5%nJ5J5K0K0K0K5J0L0L0
2290C60J0%j5k0%j5nj0j5j0j5nj5k0k0j0%J0j5nNK5J5j5j0j5j5%%J0nk0j0j5%K0K5J0%%J0
2287B00J0nNNNNN%NNN%%j0%K5J0J0%K0J5%j5k5k5k0k0k5k0%NK5Nj5j5N%j0j5%J5nj0l0l5k5
2284F0%K0J5N%j0NJ0NJ0NNNN%J5NNNNNJ0J0N%J5J5K5K0K0K0K5K0K0K1J5M0L5J5%J0NNj0n%
2281E16j5l0o5o1n5l0m5m0l5j5l0k5l5k5j0j5%nJ5J5nk0l0l0%nn%K0K0Nm0m0k5nJ0J0j5j0
2278a55J0n%%nJ0j5j0NJ0J5J5J0J0NNNk5k5k0k0j0J5J5J5j0l0k0k0J0NJ0J0NK5J5j0NK5M5
2275h0M5K5L0K5K5J5J0J5J0K0K0L5L5L5L5J5%j5j5j0J5L0L0N1K5J5K5M5M5J0k0k0k5j0j5k0
2273D56nj0k5k5m1l0j0k0k5k0j0NNl0k5n5n5k5nj0k0k0j5j5j5%nj0J0L0L0L0L5N5N0L0J0%
2270B20j0%K0L5K5L0L5Nj5nN%J0J0Nk0k0j5NK0J0J0J5j0l0k0j5k5j5k5j5k5j5j5k0k5nN%k0
2268A00j0%Nnj0J5J5j0nJ0J0J0%nJ0N%N%%%N%%N%%%NJ0nj5j5NK5L5J5nNJ0J5K5NNj0k5k0n
2264B10%J5J0NnJ0K0N0L5L0N1L5Nj0nJ0nk0j5n%%n%%n%J5L5L0J5J5j0j0k0k5j5%J5J0NNJ0
2261D86K0K0J5J5j0m5j5%K0K0K0J5%j5%K0L0%j5j5N%NNj0j5j0j5nj0j0j5l5n5k6n%%%N%%j0
2258C65k5k0j5%%j0k0k5nk5j0k0j5NJ0NNn%%K5J5J0NnNJ0NNj0k5m0l0k5nK0L0Nk5j5%L0M0
2255B20L0J0nk5k0j0N%%Nnj0J5J0K0K0K0K0J5J0J0J5nnnnnn%n%nn%j0NNj5nN%%j0NL0Nk0l5
2252B65l5k0nnNj0l0j0NNJ5%k0k5nnnn%N%%j5j5J0K5L5M5O0L0N%J0K5J5%J0J0k0k5l5j0k0
2249B60%J0J0j5j5j5j5j0NK5K5L5%k0l0l0l0m5k0J0L5L5J0j5k0l0j5%nn%J0NJ0Nn%J5J5NJ0
2246A95NJ0NJ0K0%%%j0J0J5L0M0M0L1J5J0NL0K5J5J0k5k0k0k0nK0K0K5J5J5L5L5K5N%%nl0
2244E81l0j0j5j5j0J5K5Nj0j0nnj0l0l5l5j5j6%Nk0j5k5l0k0%J0K0K0Nk0m0l0%J5K0N%J0N
2241B90J0J0%nJ5J5J0j0%L5K1J0%nNNnJ5K0K0%k0j5n%NNj5l6m0m5n0n0n0nNK0J5N%J5J5%j5
2238A95j5%J0J5Nj0J0J0J0N%L0K0N%nK0L5L5M1L0J5j5j5nJ0K5%k0l5n%Nj0noj0nJ5J1j1k5
2235C60k5j0J0J5%j0j0%%j5%J5K0%j0nK0L0L1K0nk0j0j0k1k5l0j5k0J0K0K5%k5k5%j5j0k5
2233B35%M0M0K0K5M1N0L0K0J0J0%J5J0%%K0%K0K0NnJ0K5J5j5j5j0j5J0Nk0k5m5k5k5J0j0n
2230D71k5m0m6j5K0O1N5J5j5l5m5m1j5J0K0K6%j6j0nj0nj0j0j5%nN%NJ0nnJ0N%%NJ0J5j0%
2227C60j0%%K5%%%%nl0l5%K5K5K0%%J6J5%k1%K1J5J0%NNl0l1l0l0nj0%J5%nj5NK5K5nk0k5
2224C05nNM0N1K5j5j5j6k0k0j5j0j0nj0k5j0n%nn%%k5%%J0K0K0M0NL0K5K5K1%n%j0%o%nj0
2221C70j0j5j0j0j0%k0k5k0k5k0%K5J0J0j0l0j5j5NNJ5L0M5K5n%J5J5K0J5K0K1%k1l0k5l0
2218C00l0j0j5j0j0n%k5k0nj0k5m5k0j5k0k0j0n%j5k0j0%%J0j0%%%%j0J0J5K0J5K0J5j5l0
2216ek5j5j0nJ5K5L0K5L0%j5j0nj0nj0nNNJ5nj0j0J0K5K5K5J0NK0K0K0J5J5%j0j0n%n%K0K0
2213B05%%K5K0J5n%n%n%%n%j0j0J0NK5J0nk0m0k0%%%J5K5K0j0j0j5j0k5l0j0J5NNnk0%%%%
2210A40J0J0J0J0nK0J5%n%nn%%n%l5n5l5k0J0J0L0L0J5K0Nj0k5k0k5k5nnK0K5L0Nj0J0L0K5
2207A85J5j5m0m0j0NL0L0L0L0K0%nn%K0J5L5J5J5K0J0j0nnk0%l0j5J5Nj5n%J5%j0nnJ5%N%
2204B90j5%J5Nj5k0j5m0j5j0J5j0j0nnj5j5j0J0J0nk0j0nnNj0k5j5NJ0Nk0n%%J0J0J0nK0%
2201I5J5L0N5M5M0K0J5J0nj0J0K5J5J5J6%J0j6j5%nNL6K5L0J0J5NJ5NNNK0L0K5J5j5l5m5n0
2198D66l0j5J0K5J0J5J5NNN%NNk5k0J5K0L0Nj5l0l0l5l0l1l0j0J0nj0j0j0j0%%nl0l0j5J5
2195B35%j5j0%J0%J0nk0k5l0j5j5j0%K0L5L0L5K5K0Nnj5nJ0%j5j0k0n%J5K0L0M0N0K1Nj1j5
2193C70%%k0l5l5k0nNNNNN%%%K0M0M5Ool5k0%%N%%NL5M1M5N0M0N5N5P5Q6P0N5N%nl5q0r6q0
2190F56o0m0m5m0l5m5m1l5m5l0NJ0%J0J0NNJ0j0j0j5j5k5k0j0Nj0n%NJ0j0N%%K0J5Nj5k5k0
2187A70l0k0j5NJ5J0%j0j5%J0J5n%J0N%%nJ0j0%%N%j0J0J5K0NNK0%nj0%K0J0J0nj0K0M0M0
2184C20N0N1N0L5J5K0L5N0N5P0P1P5N5K5k0m5o0l0l0k6j0l5l5m5l0l5l5l0l5n5m6m0nK0K5
2181C75K1K0%%nn%%Nj0k6l0k0%K0K5J5%j5j0j5j5l0l0j0NM0L5L5M1NnN%J5J0nnJ5J5Nj0k5
2178D36k5j5%J5J5K0J5NNJ5j0%nNK0N%j0j5%n%%nnnnJ5J5j5j5nnL0M5M0K5j0j0NNnk5l0n0
2175D61m0m1j5j5nNnj0nj0j5j5j0J0K5Nnl5j5%K5M0J5J5%nnnj5l0k5%%k5j5%L0L5NJ0NJ0N
2172C35j0k0j5j5j0%k0%%%%nnJ0j0j0j5j5nk5n%k5j5j5k5j0J0K5K5J0j5k0j5k0nk5j5j5j0
2170@%%K5L0J0%j5j5j5N%j5j5j0J0K5M5M5L0%J0%%J0NJ0NJ0NJ0N%%%nj0J0Nj5l0l0l0l5%n
2167F5J5J5%NK0K0Nk5m0j5j5k0N%L0L0K0L5N0N0N0N0M1K5J5nNL0N5O0M0%nk5l0l0j0J0J0J0
2164E46K5Nnk5k0j5k0j5NK0K0J5%nj0j5l0l0l0j5%nj1j5j0j5j0nNJ0%%nn%l0m5k5k0l5m0j0
2161A30NNj0k5k5k0NJ0j5m0n5l5NK5L0L5K5K5K5K5%j5k0%%k0l0j5%L5K0J5K5K0K0%%%n%NN
2158A65J0NnnJ5J0K0K0J0L0NK5L0J0j5nj0j0j5j0nj0k0nnj5l0nK0K5J5%%j5j5k5m0l0k0J0
2155A10K5K5J5N%J5K0NJ5K0K0K5J5%%j0j0N%j5j0%L0K5J5M0K1L0L5K0J0J0K0L0J5K0J5J5%
2153F26%n%%%n%j5j5j0j5nj0k0k5l0j5l5m6l0NK0J0nj5k0nnj5j5n%n%%J0J5j0j0N%N%nj0%
2150B90J5L0K5J5J0%K1L0K5J5n%Nj0j0j0j0l5j6J1K5K0K0L5L5M0K5K0L5K0j0k0nK0J5NK5L5
2147G36N6K5K5%%J0L0L0J5n%%K0K0Nk5k0k5k0m5k5nJ5J0j0k0l6o0o0l0l5j5j5j5j0%%%%N%
2144E26%Nj5nj0K0nnj5NJ5J5K0J5K0J5nk0l5l0j0K0K5NNL0NJ0j0j0j0j0nJ5nk5l0l0j0j0k0
2142D41l5l1k0j0j0l0k5j5j0j0j0j0j5J0J0NJ0j5j0j5m5o0o5o0l0%J5J0J0NJ0nJ5L5L5%l0
2139D5j5%K0M0M0K5K5J0NJ0L0O0M0K5nnK0J5K1J5K0J5Nj5J0NJ0NNN%j5l5j5NK5K0%k0k0j5
2136D16k0j6k0m5n0n5j5J5K0k5k5j5%NK0J0J0nk5j5j5%k5l5l0j5N%%k0k0nnnj0nj0j5%K5N
2133a5nl0l5NK0L0L0M0L0L5K5Nj0j5%K5L0K5NNNNn%%K5L0K0K0%k5k5j0nn%NK0J0n%J0K0J5
2130C05J0j0l0k5k0k5k5%J0%j5k5k0k0k5n%K0J0J5K0NJ0NJ0N%%k0k0j0j0J5J5%%%%j5j5j5
2128A05j5nnj5l0j5nJ0%j0k0%NK0J0J0J5J5J0K0J0Nj0j5NK5L5M0K5NJ0K5K0M0M5L6J0N%N%
2125D21j0nJ0N%NK0K0K5L0Nj0k0k0j5k0l0l6j5j5k5m5o0m0NK5J5J5J0j5k0j5j0J0k0j5J5N0
2122B25M0K5J0Nj5j0J0L0J0k5j0NJ5J5N%J0%J5L1L0J5k0j5j6k0nK0L6J5J0J0K0%k5k5l0k1
2120C70j5k5m0l0n0k5k0j5l0l0k5%k5k5l0j5L5L5J5K0J0J0J0J0J5J0K0J0k0k0l5nNK5J5J5
2117A50%%%%j5j0j5j5NN%NJ0J0k0k0m0j5%K0L0J0%nk0k5k5k0%n%%J0K0K5NL0K0K0K0Nj5k0
2114A15k0%%%%%%n%j0nnj0j5k0nNK5J0K0J5K0K0J5K0J0J0J0J0K0K0J5nj5NK0M0L5J5%j0j5
2111C35nj5j0J5K5K0K0L1K0nk5k1%%j5l0j0NJ5K5J6J5nj6j5k0k0k5l5k0nK0J0%k5m0l5l5j5
2109A25%%%%%NJ0nj0J0J5M0J5%J5J0J5L0L0J5K0Nj5m0m0l0%J0NNK0K0%l0k5n%nN%nnk0k0j0
2106A60j0j5j0j5j0j0k0J5nk5k0k0%%k0k5nj5NJ0NJ0J0J0J5J0J5nj0J5L0NNnJ5K0J0n%K0J5
2103A50J0nj5nnJ5nnj5%J5J5K0J5K0J5J5J5n%j0%l0j0J5j0m0m0m0m0nK5L0K0J0%j0j5k0nN
2100G5NNNN%L0L5nk0j5J5J5J0K0NNj5j5k5k0k0k0k5k0k0j5j5j5%%%k0k0N%K0K0K0N%J5K0%
2097C0nnJ0J5%nj0NJ5L0M5J5j0n%K0J0J0j5J0J0J0J5j0k0j5j5k0n%K0%nl0j5%%%%%j0m5k5
2094@j0%nnj0%%K0%j0j0%%j0NK0K5nl0m0k0J0L5J0%k0k0J0L0M0M0K0K5K5K5Nj5l0l5k0k5j5
2091A0j0k0k0l0j5j0l0l0j0J5K0j0j5%J0J5%nJ5NJ0J5M0L5L5M5M0Nnk5l0j5nJ0J0j0J0J5J5
2089H0%nnnj5%K0M0L5L0K0K0J5j0%NK0K0NJ0%nJ5J0N%nnJ0J0L5J5nk5j5Nj5j5l0j5nnN%%%
2086B45N%J5nl5l0k0k5%%j5j5k5nn%j5l0n0n0m5n0j5J0J0J5NJ0J5J0n%j5%J5J0NNNNk0k5k0
2083a35k0nK0M0J5J0j0%%j0j0j5j0j5j0j0j0NJ0NJ0NJ0J5%%Nj0J0n%j0J0K0NJ5J5K5NJ0K0
2080@K0J5J5J5NJ0K0K5J5nnJ0K5%%%nnk0k5j5j0j5j5k0k0k0k5%J5J0NNJ0%k0j5%J5%%k0%J5
2077a0nn%%K0N0M5K5NJ0%N%nNj0k0j5%K0nl0j0j5%%k0k5j5l5k0%J0Nnk0l5o0m5j5j5j5%J5
2074b40J5K0%%%%J5K0J5nj5l5k0k0NJ0J5J5J5K0J5J5K0J5J5J0nnnnnL0N0P0L5J0j0nJ5J0J0
2071A10J5j0nJ0J5L0L0K5K5%NJ0j0%%J5J0K5%%nk0k5l5k0nJ5NJ5nj0%%nk5n0n0l0k5j5j5j0
2068a5j0j0J5K5L0L0J0J5j0j0j0NNJ0NK0K5J5J5J5J0N%k0j5nnnn%%J5L5K5J5j0J5%Nj5l5k0
2065A65j5j0J0%J5J0NJ5L0J0nk5k0NJ0n%J0K5J0J0J0J5%j5k0k5%J5NJ0NNnJ5j0nm0l5l0l0
2063A15k5%J5L0N%K0K0J5J5K5K5L0K5NJ0k5k5j5NJ0J0k0k0%K0M0M0Nk5l0k0nj0l0k5l0k5l0
2060A25k5k5k5j5%j0j5NNnk0k5%L0K5J5nNJ0nn%nJ5%j5nK5K5J5%N%K5L5K0NnnNJ0NNK0L0K0
2057B70%K0J5K0J5Nj5k5k5j5j5j5j5NNj5j0nn%%nj0%nNNj0j0j0j0%K0nn%nj5l0l5j5j0k0l0
2054el0j5%j0j0%j5j5%j5%k0%j5nnj5J5L0J5K5K0K5K5K0%%K0J5L5L5%j5j0J0L0N0K0N%K5L0
2051B50%j0j0N%NN%%j5J0J0J5nk5%J0J5nl0k0J5L0L0J5nJ0L0K0J5Nk5l0l5k0j5NNK0J5J0K5
2048C25NK5K5K1nj1nk5l0n5m0k0K0L5K0Nk5k5j0k0k0%L0K5NJ0NK5K5L0L0J6J0j6l5j5NK0j0
2045C50j5j0k0l5m5m5j0j0j0j0l5k0j5J0J0nj0k0l0j0J0J0j0nnnj5j5NJ0j5j5%NJ0Nj5j0k0
2043f0j5j0J0NK5K0M0K5K0J0%J5NK0K5%j5l5j5%K0K5K5N%%K0J5nNNNj5j0%j0%j0nnnnnj0%
2040A10j0Nj0J5K0L0K0K5J0%j5nj0j0j5j0j0j5J5J0J5J0%NJ0K5M5O5M5J0nnk0j5l0n%k0l0
2037B50l0j0NK0J5j5l0k0nJ0J5nk0n%K5Nj0l5n%NNj5j0%J0J0j0%J5J0%%J0n%j5Nj0%nnJ5%
2034A65%J5J5NJ0nNJ5%k0j0%J0%nnj0%j0NJ0k5l0k5%J5nk0k0nl5m5l0NJ5NNNJ5K0L0NNJ5K0
2031A10K5K0N%j0%%J0J0%nnj0j0%%nk0%J5%J0%j5%j0k5l0m0k5k5k0k5j5%NJ5j0J0nN%J0K5
2028c5K0M0K5N%j5%NJ0J5K0J5K0J5L0M5L5K5%j0%Nnj0j5K0L0K5K0j0j5k0j0J0NJ0%l0m0k0
2025B15J0J5K0%%nJ0J0K5K0J5J0j0j5l0l0j5j5%J5N%nj5%nn%j0%%%%j5n%NK5J0%%J0nj0k0
2022B05l5n0n0l0j0N%nj0nNJ0j5k0k5j5k0n%J0J0K0K5Nj0NL0M5K5K0J0%J0nj0J0J0Nnj0J0
2019A40K5L0J0%J5L5J5j5m5k5NNNnJ5M0L5K0%J0NJ5%nj0J0NJ5%j5nj0nk5m0m0j5k0nnn%nn
2016A50%nnnk5j0j0NJ0k0m5j5j5%%j5j0nk0NN%J0%N%J0NJ0NJ0J5J5%%K0K0%NnK5K0%nJ0K0
2013A65J5J0NNNNnl0l0l5k0j0nK0J5%%N%J0K5J0nl5k0j0j5j0j0K5K0NNNNK0K0K0K5NNJ5J5
2010B45J5J5nnk5J0J5K0K0K0K0N%nNK0N%k0j0N%nj0nj0nnj5l0l5j0nnj0j0j5j0nj0j0j0k0
2007A10k0%nNj0j5k5%n%nj0%Nj5j0%nj0nnj5NK0K5M0J5Nnj5J0j0nNJ5J0j0nJ0K5M5K0J5nn
2004A65%nJ5L0J0nj0%%n%J5L5Nk5m5k5j0n%j0J0K5N0K5J5j0j5k5k0j0j0%J5K5K5L5J5J5nk5
2001B65k5k5n%Nj0nj0nnj0J0J0J0J0nj0J0K5J5j5m0m0l0j5nJ5nj5j0nnK0J5J5n%NJ0J5J0j0
1999A50j0nj0%k0%%j0j0j0K0J5nnj0j5%K0K5K0NnnJ5J5Nj0k5NK5%J5M0L0j0j5NM0M5Nj5%n
1996C00K0K5j0k0l0N%Nj5n%j5k5k5k0k5k5k0k5k5n%%nn%%n%%%%NK5Nl0nNM0L5J5J5J5J0N%
1993A90j0J0J0J0nj0J0nnJ0J5J5%k5J5L0K0K0K5L0K5%l0l0j5j0nJ5K5K5nj0nj0%j5nnj5j0
1990B70k5l0%J5NJ0L0Nk0k0j0NJ0j5J0j0%%J0J0nj0j0j0J0K5M0K5j5k5k5%j0j0%%N%K5K0N
1987B85k0l0l0j5j5l5l0n5m5m0nJ5K0NN%J0nnNK0Nj5k5k0j0j0j0j0%NJ0L0K5K5Nj5j5k0k0
1984c0k0j0l0k0k0nnj5%%j5j5%K5N%NJ0J0J0J0nk5nJ5J5%j5j5j5J0Nj0j5k0%K0J0j0j5j5j0
1981b10j5NNnnn%J5J5K5M0M0M5J0l0l5j5NJ0L0M5N0L0K0K5K5K0K0J5j0j5nJ5K0j5k0k0NNK5
1979A60J5K0K0Nj0%%%j5k5k5nK0NNNNJ0Nj0k5j0J0K0J5K0K0j5j0k5k5n0k0k0NNJ0NJ0J5L5
1976A55N0M0K0%Nj5m0m0l0NL5L5J5%j0j0NNnj0nj0%nnnnnNJ5J0j0j0J5J0j0j5j5%n%nk0j5
1973A20NK5J0J5j5j5k0%J0NK0%j0j0%N%NJ0J0nj0K5K5K5K0nj0k0k5k0J0K5%j0j5j5j0%NJ5
1970A75K0J0j5l0l0l5j5nJ5K0K5NJ0%%j5j5j0K5NNN%%k5n%nnK5K0J5n%nk0k0k5nNN%K0NJ0
1967A35Nnj5j5nnNj5l0k0%NNNJ5L0K5%%%N%j5j5nJ5L0L0M0Nnk5k0%NJ0nnj5NNj0j0J0J0Nn
1964A60j0j5j5j0k0l0k5nj0NJ0NJ0J0k0l0k5k0%K0J5L5K0j5j5j5j5k5nk5j5k0k0J5J5J5J5
1961e5K0J5J5J5j0j0J0K5L0J0%k0k0j5J5J0N%j5j5%%nnk0k0%J5K5L0J5j5j0%L5L5L5J5J0J0
1959A60Nj5j5j0%%%%j0j0j0K5J0J0NNJ5K5Nnj0j0j0j0n%k0k0nJ0K5J5nj0j0nK0K0K0J5%j5
1956A80k0%nn%nN%nnj0j0K0K0K0J5%j5l0j0%nj0j5J5J5Nj5k0k0j0J0K5K5K0%j0j5Nj0k0k0
1953I0j5NJ5N0N0K5%k5%%%%j0Nj0n%j0%nj0j0J0j0j0l0j0Nn%k0k0%J5J5L0K5K0J5nNNj0nk5
1950A35j5NJ0K0%j5%K5K5%k5k5nNJ5j5j0nnNj5j0nNj5j0%%J5%J0nJ0nK0J5NJ0j5J0nNK0J0
1947A75J5J5%NK0J0J0%%J5K5J5nNJ0K0%k5l5k0%n%j0j0J0J0%J0Nj5k5l5k0nJ0K0L0N%j0j0
1944B10nj0nj0nN%J5nl0n5n0nJ0J0K0J5L5L5%Nnnnj5l0j0%%J5K5L5K0J5nnj5j5%%j5j5j5%
1941A35%%K0K0%k0l5m0k0NK5J0J5NN%k0k5l0j0j0%%K0J5nn%J5K0Nnj0%j0%nN%Nk5j5%%j5l5
1938a5l0nK5J0J5n%%Nnk5j0nnK0K5K5K5K5K0%nn%%%%%%j5k0Nj5j5%K5K5M0K0nk0j0j5J0NJ0
1935A05J0j0j0nj0j5j0NNK5K0%J0%j5k5k0NL0Nl0j0NNj5j0j0j0J5NK0L0L0K5K0nj0NL5L0J0
1932B35%j5j5nj0j0%J5%%%nj0n%NK5Nj5j5j0j0k0%J5L5L5K0K0J5%l5n5m5k0%n%j5NJ5L5L0
1929A90K0%j5k0%J5K0%%nnj0N%K0J0J0Nj0k0k0k5k0j0%J5J0Nj5j5k5j5k5l0j5%J5J0K0K5J5
1926A10J0NJ5%J0NJ0NJ0J0J0J0%%J0K5J5%j0n%Nj0J0J5K0J5j0J0J5J0J0%N%%N%%%j5l0k0j5
1923B65k0k0k0j5j5j0NNK0J0j5j5j5j0NK0K0nnnk0%K0M0M0J5%j5j0nnnk5l0J0NJ5J0L0N0L5
1920C35J0l0l0j5NJ5J0%%%%%%%nK5%j5%K0K0K0K0J6%l6l5k0nnnj0j0k5%J0J5%Nj5j5l0l5m0
1917A45l5j5%J5J5NN%%J0J0J5J5Nj0k0k0J5J0J0nnk5%n%nN%%j0%NL0O0K5K5J0J0nk0k0m0l0
1914A75l0k0nNJ0j0j0%%J0nJ5K5K0J5J0j5k5k0j5j5J5K0j0nj5J0L5%NNJ5J5J5%j0nk0k5n0
1912A10l0j0J0K5NJ0j5%J5NJ5J0j0j0j5k0%J0j0j5j5j0J0%%j5j0j5%J0J5NJ0%%j5j0J0L0J5
1909I5K0nj5l0l0k0nJ0NK0K0j0nNL5L5J5%k0k5nj0nJ5K5L0J5%%nK0%K0J0k5k0k5%J0M0M0K0
1906B45Nj0J0J5J5K5K5%j5l0k5k5%NJ0K0%J0J5nj0%K0n%j5nn%n%j0j0k5k5l0j5j0J0J5J5K5
1903B05J0%Nj0J0J5J5j0l0k5k5j0J5K0K0J0j0NK0NJ5%%nj5%J5J5J0nk5j0j5nK0J5J5j0m0k0
1901A90%J5J5J0Nj5j5nk5m0m5nL5M5L0nm5l5j5%nJ5J5L0%nnJ5J0%NJ0n%nNNn%NNJ5J5K0K0
1897B55N%nnj5j0j5Nj5j0nn%%n%nn%j5j0J0J5J0j5k0k0j0%%nj0j0j0nJ0%n%%%NJ0L0J0nJ5
1894A40K0J5J5NK5M5K5nnj5j5l0n5k5l0nj0NNN%J0%NNN%N%%%N%J5j0j0j5J5K0Nj5j0K0%Nj5
1891A50j5j0j5nJ5L0L0K5J0k0k0j0NJ0J0j0l0j0j0%J5NJ0%nnnJ0J0%j5j0nj0nk0N%%N%nnj0
1888I0k5m0j5J5J0NJ0K5K5K5Nj0j0j5j5%L0L0J0nk5k5k5j5j5%NK5K0J5j0J5K0Nk5m0m0k0k5
1885a5k0k0%nK5L5K0%NK0K5K5%k0j0NK0K0K5K0K0K0%%j0j5%%J0J0j5k0NK5K0nj0j0n%NJ0j5
1883A75j0%K0M5K0nm0l5nJ0J5nnJ5K0NJ0N%j5n5l0l5j0j5j0l0n0l0J5N0L5K0NJ0j0j5j5J5
1880F5J0J5%NJ0J5NJ0NNNNn%%J0J5%j5j5l5%%J0J0nk0NJ0Nnj5j5k0j5j5nNK0K0L0L5J0j0J0
1877A55J0J0j0j0j5J0K0K0%m0m0l0%%NJ0J0NJ0nn%nJ0NJ5J5L5J5k0m0m0j0NL0J5J5j0j0j0
1874A25NJ0J0%k0k5l0l5j5nj0j5J0K0J5N0K5Nj5l0j0J5J5nj0j0n%nnnj5j5%J5NNNNK0J5%%
1871I0%%%%J0J0%j5nNL0J0nj0K0K5K5J0J0K5J5J0j0nk0k0k5j5J0J0J0J0%%N%nNJ0j0j5l5j0
1868A50nk0j5j5k0j0j0J5K0N%NNj0nNJ0%%%Nnj0j5%L0L0K5J0nnj5k5j5J0J0J0J0J0NJ0L0L0
1865B35J0k5l0k5nj0NNj0j0j0K0J5nk5k5l0j5j5%j0nnnnn%K0K0NJ5J5J5J5j0%n%nnj5J0%N
1862I5J5nNJ0N%J0NJ0NJ0J0%J5nnJ0K0J5J0J0j5nnj0nk5k5j5K0K0J5Nk5l0l5j0j5J5J5Nj0
1859A10nj0nj0j0J0n%k5j0nK0K0Nj0k0j0j5k0nJ0L0M0M0J5%nj0NJ0NJ0%J0NNN%%Nnj0%K0K0
1856B05K5J0nj0j5j5j5NNJ5j0j0j0%L0J5J5%%J5J0J0J0%nnnj5NNk0nk0j0j0l5k0Nj0%J0K0
1854A65K5j0J0K5NJ0j0j0k0l0j5nJ0J0nnj5NnN%nnNK5K0J5%k0j0nk0j5j5j5j0k0%J0J5nNN
1851I5J0Nj0j0j0j0j5j0nnNNK0K5J0J0J5J5n%J0NJ5J5n%j5j0J5J5J5%nj0%%nJ5J5N%j5k0%
1848A75N%%%j0j0%nnnnn%nj0j5j0j0j0j0j0j0nnN%nj5nJ5K5K5J0j0J0J0K0K0%%j5j5nnnn%
1844I0NNN%N%N%%k0j5k5J0M0L0L0nk0j5k0j0J0J5NNNNJ0J0%NJ5nk5l0j0NJ0J5K5K5J5k5n%
1841A75k5k0k0%j5J0K0M0L0%k0k5nJ5J5j0k5k0k0k0k5%J0J0J0J0%l0k5nJ0J0nj0J0NJ0j0j5
1839D0j5J5J5%k0k5k0nJ5K0K0J0j0k5k5l0j5%%J0L0L5L5J5%k5k5%J5J5%NJ0K0%j0j0J5M0O0
1836A80L0%l5l5nK5L0J5Nnj5k0j5K0K5%nnNn%%nK0%j0j0N%%%%%%%J5N%K0K0J5J0nj0Nnnnn
1833B45%nnj0%K0j0j5%J0Nnj0k0m0k5NK5Nk0j5Nj0%nn%%j5NJ0N%k0k0l0k5NL0K5J5J0K5K0
1830A60Nj5k5l0j0j5nj5nJ5J5nnj0%NJ0K5L5L0Nj5k0NJ5K5j0nJ0J0%j5NK0%%N%j0k0k5nk5
1827A10j0k0j0J0K0J5J0K0%j0j0nk5k0j0nJ0K0K0%j5n%k0j5NNNJ5NJ5K0%%K0K0Nnk5j5j5k0
1824I0j0J5L0N0L0K5%nnJ0NNk0j5%J5%k0k5j5l0m0l5nj0j0nnK0K5Nnk0NNNNj5%nJ5J5nj5n
1821E0J5K0nj5k5%nJ5N%nj5j0J5L0J0j0%K0L0Nnj0J0j0j5k0j0j0j0J0L5N0N5M5J0nNJ0Nn%
1818B60%%j0j0l0k5k5k5j5j0J5n%nnJ0Nnnj0%J5K5Nj5j5nJ0nN%J0%nk0k0k0J0L0L5L0%j0j5
1815A50J5M0M5K5l0p0n5k5K5K0%%%%j5k0k0k0j5j0NNK0K5J5J5%%J0j0%J0%k5l0j5NK0Nj5k5
1812E5%K0L5L0K0L0N%%j5j5j5%%j5m5l0j0%%nJ0J0Nj5j5J0L5L5K0nj0j0%Nj5J5%Nj5j5nj0
1809H0j0J5J0J5NNJ5NJ0J5k0l5k5k5l0l0l0nj0J0J5K0L0J0J0%%%J5J5L0J0nnk0j5k0NJ5J5
1806I0K5K5K0J5K0J5nl0k5j0j0j5k5nNN%J0nnJ5J5J5%NN%NJ0J5n%J0J5K0J5L0J0%N%%k5m5
1803B10m5k5nj5J0J0J5J0NNJ5J5J5nk0k0k0k0J5M0M5M0M0K5J0nNN%NNNNJ0%OJ0Nj5oj5j5K0
1801C75nk5k0k0j5%Nj5nj5j0J0J5%J5J0NJ0NJ5J5%k5m0m0l0j5N%J5nj0j0j5j0j0k0%k0j5j0
1798I5j5j0nK0NNJ0NNN%k5k5%K0L5K5%j0nk0l5l0k5k5J0J5M0M5K0%%n%J0J0K0%k5nN%j5nN
1795A25J0J5J5J5J5%J0%k5j5J5K5K5J0j0j5k0k0k5k0k0k0%%N%n%nnj0j5%K5K5K5L0J5nj0j5
1792A45%n%n%k0j0nj0j0j0nj0J5K0J5J0J0J0J5j0j0J0J0j5j0j0K0M0L5J5k0k0k0n%j0j0nj0
1789A25J5nj0j5j5j5%n%k0nj0j0j0nj0J0J0J0J0j0j0j0j5J0K0M0K5Nj0n%k0k0J0J5Nj0%L0
1786I5K0K0J5k0l5j5J5J5J5nj5j5k5j5NJ0%%J5K0j0j0j0j0nK5M0L5NNNNNJ0NJ0K5M5M5N0N
1784C75k5l5k0j5j0k5l0l0k5k0nL0M5M0L5J5nl0m0m5k5NNj0l0j5j5j5NJ0J0L0K5j0k5j0NN
1781A25j5l0%J5j0l5l5j0K0K5L0J0NK5L0n%k0J0K5K0J0j0j0J0%%J0nnj0%K0K0K5j0l0l5k0
1778A40j0J0J0J5J5J5J0Nj5j0N%J0j0l0l0nM0P0N0J0j5l0k5l0l0j0n%K0J0J0NJ0%%%L5K0J0
1776B70k5k0%%%Nnnn%Nj0nNNJ0NNJ0NJ0Nn%%nj0N%nj0k5k0j0k0k0j5j5J5J5K0J5J5J5K5NN
1772B40j0%%j5NNj0%J5J0Nj0%J0J5Nk0l0l5m0l0j0NNJ0j0j0J0J5Nj0l0j0nnJ5K5L0J5%NN%
1770A65%J0Nnnj5%J0%j5j0%J0Nk0m5k0%nj5J5J5K5J0NK0K0J0j0k0l5k5%K5K0%j0j0nk0NK5
1767A10L0L0N%N%J0%N%nj0k0l0l5j5j5%nnJ5j0nJ0J5j0k5NK5Nk0m0m0k5J5K5M5M0K0L0L5K0
1764A85K5L0Nl0n0j5j0l0m0l0%J5J0NK5L0Nj0j0%J5Nnj5j0j5NK5%j0nNJ5L0L0J5j5k0j5N%
1761A50nn%nNNnk0NJ5%j5j5NK0J5%J0NJ0NJ0NNJ0j5j0n%Nj0j5j5j5k0k5l5j5J0J0J0J5J0J5
1758A05J5J5J5j0nnj0nnj0nnj0Nj5Nj0j0%NJ0K0%%J5NJ0J5L5K0K5nk0j0j5nj0l0k5k0J5L5
1755A25L5Nj5%%J0Nnj0%nnnNNj5j0j0j0l0k5nJ5K5K5L5L5J5%NNnl5k0nJ5K0Nj0%%%%%%J5J0
1752A90%j5l5l0k0j0J0J0J0J0NJ0NJ0J0NK0%k5k0j5NJ0L0K0K0J0J0NJ0K0J5%nNJ0k5m5n0k0
1749A50j0J5J0j0j5j5J0Nj5j0K5L0J0J0J5K0K5J0%k0k0%%Nk5k5%%%%j0%n%j0%k5k0j5j0J0
1746I0K5L5L0J5%k0k5nnNNNNNNNNJ0NJ5%j5nnk0k0k0k0k0NK5J5J5NNNNJ0%J5%%%j0NNj0%%
1743A80%n%nnk0nK0NJ5%j5nj5j0j0J0L0M5K5%j5j5%J0J0J0J0K0K0J0n%N%Nn%%%nj0k0k5j5
1740B20j5j0j5j0j5NN%J0j5j5n%n%nnnnJ0J0j0nj0J0%%NNK0n%J5NJ0J5J5K5NJ0k5k5k5k0k5
1737A25j5NJ0L0J5K0j5m0j5%K5K5NJ0J5J5Nj0k5k5k5l0j0j5J5L0M0J5nk0nnJ0M0J5K0Nk0k5
1734A90l0j0j0J5J5J0J5Nj5n%nj0n%NJ5%K0K0K0%%%k0j0n%%j0k0k5%J0L0%%n%Nj5j5NK0K0
1731B05J5nj0l5j0K0L0L0J0J5J0Nk0k5l5j5nJ5K5L0K5%%%j5k5nj0j0n%L5L5J5J0j0k5k0l5
1729B10l5%J0Nk0l5l5l5l0j5NJ0%NK5J5J0NJ0%%l0l0nnj5j0l0j0NK0J5J5J0NnnnnNNK5O5N5
1726A75L5%j0k0Nj0j5%%%k0k5k5NK0L0L5L0%j5nnnj5j5%%J0J5L5L0Nj0l5l5j5j5k5nJ5J5K0
1723A55K0NJ0K0K5L0J5J5J0J5%%nj0j0l0j5J0K5J5J5J0j0l0l0m0k0j0NK0K5K5K0%k0n0n0k5
1720A35J0K0K0K0K5%k0j5J0J0J5%%%nJ0nk5l0l0j0j0%NNNJ0J0NJ0N%%j0NN%J5L0K5J0j0j5
1717B35l0k5m5j5NK5J0Nnj0K5K5K5Nk5l0nj0N%%%j0j5nJ5K0K0J5J5J5%j5m5k5%j0nj0nnnn
1714A05n%J5K5K5K0K0%m0k5k0%j0NL0L0Nn%%nn%n%%K0J5J0K5K0%J0j5j5j5j5j5j5k5n%K5N
1711A70j0j0j0j5nJ5K0K5J0j0k0k0j5nJ0J0j0j0j5NK5L0L5L0L5J0J5j0k0m5n5o0m0l5j5j0
1709@nj0J0K5L0K5K5J5nj0j0j0J5%k5nj0NNj5j5j0n%j0NNJ0nnnNK0J5L0J5n%NK5L0L0J0nl0
1706A60m0k0l0l0j0J0J0j0j0NK5M5K0j5l0j0%K5K5Nj5j0J0K0K0%j5%NnnNJ5Nj5nN%J0nj0j0
1703A25%J5K0Nj5m0nNn%NJ0J5%NJ0%J5K0J5%nJ5nl5n5m5nj5j0nnnnJ5NJ5J0K5L0K0L0K5J0
1700B05k5k0k0k0j0k0j0K5L5J5j5%K5M0J0nj5j0n%%%nnnnk5j0J0nNN%NNNNNnk5k5nJ5J5%M0
1697A75L5J5j5l5l0k5j0J0J0J0%nk5k5j0J5J5NnnJ5J5Nj0nN%NNNNj0k5k0k0NL0K5J0J5K5N0
1694B30L5J5k0l0k5k5k0k5NNNj5k0nNK0J0nK0K0J0j0j5k0j0k5j5j5j5k0nj0NJ5nn%nL5K0%
1691I0%k0%K5K0L5J0k0j5j5%J0J5nnj5j0nk5nJ0n%J0J0%NNNnnnnn%nnJ0K5L0L5M0K5K5Nnn
1688B55nj0Nk0j5%NNj5j0k5j5nK0K5J5%NNj0k0m0k5%K0L5M0J5J5K0j0l0l5%J5%nj0j5j0nJ0
1685A75J5Nj5k0j0J5L0L5%%K0J5j5n0o0l5j5j0nNK5M0K0nl5j0j0nJ0K0J5j5k5k0%J0%K5K5
1682A45nnj0K5M0L0J0%NJ5K0J0J0NJ5j0l0k0nNJ0k5%J0%K0%j5%J5L5K0K5J5K5J6K0J5Nj0l0
1680D01j6j0NNnnj0%n%nnj0j0NNK0K0N1N5K0K0K0J5L0J5L0J5j0m5l5j5l0k5l0k0k5j0NK0K5
1677D56NJ5K0L5L5L5L5NNNNJ0J0J0J0%Nj5j5j5%nj0j0k0l0l5k0k5k0k0k0k5J0J0J0NNJ5J5
1674D86L0L0J5J0k0k0l0k5m0l0l6k0j5j5k0%%%NJ0K5J0nk5k0NJ0N%J0NNNNJ0k5l0l0k5k5l0
1671A95k0k5j5%K5K0J5J5%nNNj0j5nn%n%j0J5J5K5K5nk0nnn%j5k0nJ0%n%n%k5%L0K5K5L0K5
1668B75j5l0l5j5nj0nj0j5j5%%j0j0nJ5J0NNk0l5m0j5%N%K5K0J0J0J0N%j5k5k5nj0K5K0L5
1665A05L5N0K0NNNN%NNNJ0J0J5J5J0J0NJ5J5%k0k0k5n%Nl5l0j5j5j5k5l0j5j5nnJ5J5J5NK0
1662A50K5K0J5k0k5l0k5k5l0nK5L0NJ0K0K5L0J5k0j5j5%J5J0NJ0J0J0k5k0k0k0NNJ0NK0K5
1660B05nnj0nj0n%J5K5K5J5nl5m0k5l0j0J0%%j5k0Nj5%nJ0J0J0J0%J5K0%%N%%j0j5J0K5J0
1657A60J0NK0K0K0J5%k0k0l0j5J0%NJ0j0j0l0m5l0j0J0J0J0J0J5%J5J5J5J0%nNK5%NnNJ5n
1654B05nk0n%%%j5%J0J0%n%%N%j5j5k0n%N%%K0J5K5J5N%j5j0k5nN%k0l0l0l0NK0L5L0K0j0
1651A50j0j5NNNJ0j0l0nJ0J0j0%%%%%%N%%N%Nj0j5J0K5M0M0L0J0%nnnN%%k0j5j0NNJ0J0j0
1648B25l0J0J0Nj5l0%K0%nk5NN%j5j0nNj5%nnnj0%J0J0J0J0K5K0%Nj0nj0j0nj0j0nj5k5%%
1645I5nj5j0j0J0J5J0J0J0J0K0NnnNk0k5l0%K5L0L0J5J0L5J5n%J0K5K5J0k5l0k0nJ0NNJ0j0
1642B30j0j0j0nJ5NNj5j0j5j0%%NL0K5K0J0j5j5NK0K0%k5k0%k5k0k5j5K5K5J0Nnk0k0nK0J5
1639A95K5J5J5nj0j0NK0K5Nk0k5k0k0j0K0K5J5%NJ0nk0nj0k5nNJ0j5k0nJ5%j0nj0j0J0K5L0
1636B10L5K0%nnNNN%j0k5j5j0nK0K5K5K0N%j0j5k0m5k0j0K0N5M0L0J0J0nk0j5NK0K0%nl0j5
1633C00nJ0%%j5j0%NNj5j5l0k5j5j0l0l0j0L0N5N0K0j5k0%j0j5j5%J5Nk0l0k0l0j5%K5L0J5
1631A65J0J0J0NNJ5K5M0K5J0K0%l0n0m0j0J0J5nj5nJ0J0NJ0J0J0K5L0J0j0j5%J5J0J0L0K1
1628C91J0l6n0m0j5%%%%k5k5j5K0K5J5J0L0K5%j5j0l0nNJ5K5%j5j0k0NJ5%Nk0J0J5J0j0NN
1625C00j0k5J0K5K5L5L6K5Nj5n%j5%%ok0nK0K1%%J0nnj6k0n%%j5k0nJ5L5M1J5J5NL0K5L0%
1622E31k0k0%K0L5K5L0J5%l0m5m5k5j5j0k5%K0K5K5K5K0K0NNNJ0nj5l0j5nK0L5N5M5M5L0n
1620G36%%%J5J5nnNJ0K1K0J5%nj5k5j6k0k0k0k0j5J0J0M0M0K6K0K5K0M0K5K5M0M5M5L5%nj0
1617A102%j5k5k5nJ0J0J0J0J0J0J5J5J5%K5J6J5L5M5N5N5M5L0J5%K0L5K6K5L0L0K5L0N0L0
1615A774K5K5K0M5M5N6O5R0J15J21J40J35J51J80J86J65J71J85K16K40K91L46L86M31M71N11
1613F586N47O16O72P22P97Q92J003J113J248J389J559J719J890K010K050J976J849J624J299
1612C1561Q92M81Q6k66n37p21p92p37o07m56k66l0K41M71P22R97J324J679K091K516K978L403
1610D5030L750L945L981L769L319K637J744P37l01j243k005k517k772k757k561k251j815j343
1609D9347q38l20J80O77J158J689K281K908L534M125M622M958N058M827M291L399K201P52
1608I4849q17k316l630m571n129n298n194m857m366l780l138k492j859j274p22j90L41Q62
1606D6419J389J900K346K676K828K792K511J970J234L26p02j745k682l424l920m150m126l900
1605D1742l569l163k717k261j830j419j032o82l81r0J90M41O62Q12R18R17Q12O07L31j6m41
1604B9831r07j343j690j930k065k106k075j965j830j679j494j288j103r72q23o96n87n06m66
1602D306m16l51l01k56k35k06j75j51j40j15r6o0q0r5j01r0p0o0r5r1r0q5n0l5m0k5j5l1l0
1600G21k5l0j5k0l0nk0k0k0k0k0k0k0k5j5k5k6j0NL1J5J5j0k6k0k0j5j5j5j5k0j5j0j5J0L0
1598B65L5J5j5j0j5j5j5j5j5j5n%k0k0k0%J5K0j0j0J0NK5%nnj5NJ0J5nj0j5%nnnj0n%j5%n
1595A15j0nj0Nk5j0j0j0j5nj0J5M0L0K5K0%j0k5k0nJ5J5%%n%nnnnnnnnJ5J0K0%l0l5l5%K5
1592C5L0L5K0%j0nnk0j5%%j0j0j0j0J0K0J5J5J0j5l0l0%K0K0N%K0K0%NJ0K0L0K5K5NNnnj0
1589B10nnnnj0k0k5k5k0m0l5k5NL0K5M0K0nnNj0j0j0%J5J5J5j5j5j0j0J0J0%Nj0j5K5M0K0
1586A55Nj5j5j0j5l5k5k5l0nK0J0NN%J5L0K0J5J5j0%%NK5%NN%j0j5nNJ5nj5j0j5%J0NJ5%j0
1583A15n%NN%j0J0%%NNJ0%%K0N%l0k5k5nK5L5J5j5n5m5l5j5%J5L0K0%nNK0L0J5nj0j0J0%j0
1580I5n%n%nJ5nk0j0NNj0j5nj0j0j0j0%j5j5%L0M0M0L0nj0k0j0j0k0j0k5k0nNL0K0J0K0K0
1578H0K0J0j0l0l5l5%K0K0%j5n%NJ0j5%%j5NJ5K5J5%NJ0J5L0J5nl0n0n0l5nNK5J5K5L0Nj5
1575E5j0j5nJ0NJ0j5l0j0j5NNj0nj0j0J0%j0j5k0k0NK0J0J0J0J5K5K5J5%j0nJ0J0%n%n%%j5
1572A5k0k5j0%N%K0J0J0%NK0K0NNNNK0J5J0j0%%J5K0k0k5k5m5j5J0K5K5J0J0NJ0j0j0J0J0
1569A05NJ0%j5l5l0l0nK0K5Nj5J0K0J0J5j5l0m0j0nJ5K0nJ5J0NJ0J5J5J5J5nnn%J0J0K0Nk0
1566A35k5k0k5%J5K5K5J0J5L0%j0j5k0j5l0k5nj0nnJ0J0J5j0nJ5NNJ0NNJ0NNN%j5j5nnn%k0
1563G0j0J5J5J5J5J5J5M0L0K5j0l5l5l5l5nJ5%N%NN%J5J5%k5j5NK0%nnk0%%k0k0%K5K0%j5
1560I5%K0K0%%NJ0%k5nJ5J0J5j5k5j0%%j5j5j5nj0j0k0k5k0J0K5K0NN%%%%j5j5%L0L5K5L0
1557A30L5K0nk0k0nnnnj0nj0j0j0j0j0n%%%%%%%nJ0nnk0k0n%%J5%nJ5L0J5Nj0j5j0J5%n%j5
1554C5NJ5L0K5K5%nnk5k0J5K5K5J0NJ0Nj5j5k5l5k0J0L5J5j5l0l0j5j0N%nj5j0J0L0NnnNJ0
1551E0nnJ0%%%%%%N%j5j5%K5K0Nn%j0j0%j0l5j5nJ5J5L0L5J0j0j0j0j0J5L0L0K0j0nj0j0n
1548A05j0nj0j0Nnn%%Nnk0j5%K0N%nk0j0nj0j0%j5j0%J0K0N5L5J0k0j0%J0J0J0NK0J5%%J5
1545A55J0nnl0l0l0l5l0k0%N%NN%Nj0k0j5%L0L0L0K5J5K5J0%k5j5j0nj0NL5L0J0j5%NK0J5
1542A60J5K0K0J5%j0J5j5j5j0%j5%J5L0K5K0J0L5L0J0NJ5K1Nj6j5j5m5n5n0j5NK0Nj5NN0O0
1540C20O5M1K0J5J5K0K0K0J0nj5k5j5k5j5NK5K0k0l5l5k1j5NnnK6N0O0O5L5K5%%J0L0N0L0
1537G46J5n%k5l0m5m5l5j0l0m5n0l5j0j1nnnJ0J1K0K0K0K0J5J0Nj0k5k0nj0k5m6n5m5m0j0
1535B10NNJ5J5J5J5J5j0j5l5m0j5NL5N5N5N0L1Nj5m1m0j5Nnnj0j0k0l5m0l5k5K5L0J5%%j0
1532A85l0l0nNNj0j0j5k0j0k0k5nK0K5K0%%j0j0j5j5j0%NM0L0NNNNK0J5n%j0nk0k5k5j0nk5
1529B0%J5J0NnJ0L5L0M5K5%l0l5l0j0j5nnnnj5j5NNNj5%%j0Nnnj0j5k5%J5K5L5J0%NN%%%N
1526E5%j0k0k5nJ0J0K5L0K0j0%J0%NNNN%J5nNNNNJ0J0NJ0k0k0l0m0j5j5%NJ0NJ0NK0J0J0n
1523A05j0%K0J5NNnj0j5NN%%j0%nnn%nnj0nK0nj0n%n%k0k5j0J5M5K5J0j5k0j0k0%J5K5K5N
1520A10nk5l0j5nj0%j5NK0J0nnNN%NNJ5J5nnnj0J5K0J5J0nnk0j0j5%Nk0k0n%J5K0%J0J5J0
1516I0J0J0J5J5J5J5K5J5nnnk0j5j0nnk5j5j0%J5J5%j0j5k5j0NK5N%nk0%%K5K0J5K0J0j0j0
1514A40nj0j0j0j0j5j0J0NNN%nJ5NK0Nj0nN%j5l5nK5M0J5j0k0j5j5%J5L0K5Nk0k0k5NNK5L0
1511A65J5%j5j0nj0%NN%j0nj5j5%nk0k5nNL0L0K5L0J0k0j0N%nnj0J0N%k0k0j5j0j0J5J5K0
1508A25K5%Nk0j5nnnj0N%nnj0j5NN%j5k0NJ0J0J0J0J0J0K0Nk5k0l5j5NJ0J5%%%J5K0j0j0%
1505H0%K0K5J5nk0l5l0j5N%J5J0K5K0J5J0nk5j0j5n%L0K5K5NNNNj5l0l5m5k5j5%J5J5n%%J5
1502E0J0NJ0J5J5Nk5k5k5k0%K0L0K0j0k5j5k0%N%%Nnj0J0J5J5j0k0k0nJ5J5J5J0J5J0J5J5
1499A05J5J5j0nj0n%nj0j0j5j5J5nj0j0%%k0k0%%J0J0NJ0J5K0J5J5nl0k5j0J0J5K5Nnk5k0
1496C5k5j5j5%K0J0j5j5NJ5K0NK5J5J5L0N%%K5L0Nl0l0k5k0k0J5J0Nj5j5%K0J5J0n%%NK5M0
1493A60J5j0nk0K0J5J5J0j0j5j5k5l0%J5L0J0k0k0k5nj0j0NNJ5L0%j5l0l5l0j5%nNK5L0L0
1491H5J0J0M0O0L0j0k0j5j5j5%%j0l0j5NJ0j0l0k5j0j0nj0k0J0J0J0N%%NnJ0N%N%J0%j0j0
1488D5J0J0J5J5j5j5k5k0k0k0J5J5J5J5J0L0K0j5j0k5m0nK0J5%%J0J5j0l0l0k0N%%N%Nn%%
1485a5%%Nj0J0L0K5M0K0%j0nnnj0nj0nnnj0%nJ0j0%NN%j5k0J5J5%%n%nk5NK0J5%k0nJ5J5%
1482D0%J0N%K0J5K5L0J5k5k5j5%J5K0n%%%J5K0j5l0l5j0J0J5K5Nk0m5l0%NJ0NJ0NNj5j5J0
1479E0K5J5J5j0nJ5NL0K5nk5j0J0J5J5NN%Nnk0j0j0%J0L5L0Nk5n0n0k0%K0J5J0nl0l0k0k0
1476A0nnJ5J0J0NJ5J0NJ5NJ0j0j0%N%NJ0K5K5J5n%k5k5J5K5M5L0J0nj5j5k5k5l0j5J5K5M0
1473A85L5K5%l5l0n0n0m5k0%K5M0K0K0J5nnJ0Nj0J0J5nNNk5l0nnK5L0K0%j5k0j5k0%K0%k0
1471A00%%J5K0NJ5J0nj0j0n%j0nNj5j0j0J0NJ0J0%j5j0NL0K5J0j0j5j5k0k0k0k0NK5K0N%%
1468A05%j5l0j0NJ0N%NNJ0J0%%n%j5l0m0m0nL0L0L0%%K5L0K5J0j0j5j0J5%%j5j5j0nj0j0J0
1465G0NNJ0J0nk0j5K0J5L0M5L0L0J0nk5j5j5j5J0J0NNk0l0l5k0NK0K5%j0j0%NJ5%%%J0J0J0
1462A70j0l5l0l0k5j5k0k0%K0M0K5L0nnj0nn%%%nNj0J0J0J0K0%J5J0K0Nj0l0k0k0%k5j5k0
1459B0nK5M0K0n%k5k0j0%M0L0L0%j5j5k0k5j0J0K5K0J5J5NNj5j5j0j0%nnl0nK5L0J5j5m0l5
1456C5k5j0NK0K0M0N5J5k0j5k5Nj5nj0nj5j0K5L0K5M5K0%k0j0j0nK0J5%k5k5nj0j5j5J0J5
1454A05J5NJ0J5J0J0J0J0NJ0j5j0k0k0nK0K0nk0k0j0j5%NJ5%j0j0nn%J0NNnnk0k0%L5K5J0
1451A35j0nj0nNL5Nj5k5j5%%nk5k0nnJ0%Nnk5k0%K0J5J0J0%j5J0NJ5J5%nK0K0NNJ0NJ0J0J0
1448A75Nj0j0j0j0%%j5j5j0NJ5J5J5J5Nj0j0j0%%k0j5j5NL0J0j5k5J0K0J5j5l0j0K0L5L5J5
1445A90j5j5%%L0L5J5K0NNJ0J0N%j0j0NL5L0L5K6L0n%J5M0M5M0K5K5nnl5l5%K0J0J0K0K5N
1442F31j5k5j0k5l0k0k0l0k5k5n%k6j5j0k5nnnl5l0j0J0L0K5J5j5k5l0j5nj5nj0J0NJ0j0n
1440B05%J5L0L0nk0l5l0k5nj0j0j5j5nj0nj0%NK0J5J5j0%K5J5J0nk0k0NNJ0%k0k0%J0J5j0
1437A25m0n0l5n%%NJ0J5J5J0J5J5J5J5NK0J5J0nk5k5l5m5j5K5K0nk0m0nK0L5K5K5J5nJ0J0
1434A20J5M0J0nk5k0k0Nj0j0J0J5J5J5K0K0J5nj5l0l5j5nJ0J0nl0l0k0nj0nK0M5M0J0%nn%
1432A25%nj0nk0%nj5j0nnJ5NNn%%K5%N%%J5nj0J0K0NnnNJ0NNj0nNJ5%%j0J0J5Nnnj0nJ0J0
1428A65%j5nnnnnnk5k0nK0K0J5K0K0J5nJ0NnnJ0J0Nj0k5l0k0%j5j0j5NK0K5NNJ0NNk0%nj0
1425A25nJ0k0j5%J5%n%J5j5j5j5j0j5k5nL5L5K0%J5J0nn%nNK5J5J5J5J5j5j0j0J0J0nj0nN
1422A80Nnk0j0j5%%j5j5k0%K0K0J0nNNNNNNNJ0N%j5j5j5j5j0k0k5%j0%J5J0J0%NNNNj0K0J5
1419A35K0%k0j5j5%%%j5k0%NJ0J0L0N0K5J0j0j0J0NNnk5k5m5l5j5J0NJ5J5J0j0j0J5J5J0J0
1416A45Nj0l5l5j5%J5K0J5NK0M0L5Nj0k0%j0j0j0nNj5j5l0k5k0j0j0k0%K0J5K5J5J5J0%K0
1414A25NJ0J0J0j0j0j5n%k0nnk5%NJ0n%J0j0k0j5J0K5J5%j0j0j5j5j5NK5L0K5L0L5K0j0n%
1411A80J5K0%k0l5m5j5J0J0nn%L0L0K5Nk0k0l0j5%J0J5L0K5K0%j0j0%j5j5nnk0j5l0j5J0K5
1408A10K5N%%j0l0j0NL0J5%J0Nnj0%J0K5K5J0%j5%j0NnnJ0Nnk0j0%Nnk0l0k0nNNJ0J5Nnj0
1405A10K5K5J0nj0nj0%K0K0L0J0%k5l5k5j5j0j0%K0K5J5%NJ5K0J0J0%%%k5l5k5NL0J0nj0%
1402A65nnNNK5K0J0J0%%J5L5K0%k0l5k5j0%J0J0Nnl5m5l5k5J5M0M0K0j5k5k0nJ5%nj5NM0K5
1399B05K5j0n%J5K0J5K0%k0nj0j5j0%nj5k0j0j5NJ0L0N0L0J5j0k0k0m0nNK5L0NNNJ0J0K0J0
1397C30j0nj0nj0j0j5nj5NNj0j5j5%K5M0L5L0M0K6K0N%nl0j6nJ6J0K5J0j0l0k6%K1K5nj5l6
1394C65m5k0%J5J0K5K5J0l5m5m0nNn%J0J0K5J5J5L5K6J0J0NJ0J0NJ0NJ0NJ0NK0Nj5J0J5J5
1391E41J0K5J5j0nJ0L0J5%NJ0K5J0J0J0J0J5J5J0J5J6J5J5K0NNK0L5M0N5O0M0K5L0K6K5J0
1389A208K5K5M5O0Q0Q0O1L5K0M0N5M5M5N0M5L1J5J0NJ0J5J5J5J0K0L5N0L5J5%J5J0j0nJ5N
1386B230J5J5J0J5J0J5J0K6Nj0J0L0M5N0L5K5NJ0K5N0Q0Q1Q5N5M0O0P5J06J20J55J76J80J61
1384D000J65J81J80K01K15K51K51K65K81L16L71M06M26M61M96N47O01O77P37Q42R22J033J143
1382A4968J278J374J494J629J795J950K110K281K456K622K762K883K982L043L078L103L103
1381E4911L123L118L103K998K822K607K361K055J735J403J038O62K95m0l51o86j033j379j734
1380G7008k075k382k672k897l083l233l324l368l369l334l273l203l128l028k923k792k637
1379B6287k456k241k040j860j704j524j359j188j068r52q47p62o72n81m92m51m21l61l06k65
1377D737k46k41k20k11j90j76j45j30j36j35j25j21j35j50j66j75j61j40j20q6p0n5p0p5o0
1376A198o6n0n0m0m5l0l0k5l5l0l1k5k0m0j5j0J0Nj5k5k0j0j5j5Nj5j5%k0k5l5k5%%l0k6k5
1373C60l0j0J0J5%j0%k0k0k5k5k0nj0K5K5L0L0J5K0j0j0j0j0k5k0k0k0j0j0l0k0k5NL0L5K5
1371B30J0J0nl0k5k0k0j5j0K5L5K5J5J5K5L5L0K0Nj0m0l0j5%J5J0NJ0NK0Nk5k5l0k0j0%J0
1368B30NJ0J0K5K5J0nj0j0J0NJ5L0K0NJ6J0%nj1%K1K0K0K0M0L5NJ0%%n%%%j0j0j0j0k5l0J0
1365D66Nl0m0n1l0k0j0j0k5k0%K0K0NJ0%k0k5m0m5l0j5Nj5l5l0j5NJ5K5L5J5K0J5J5N%j5l5
1362A25l0k5nJ0NK5Nj5%NJ5J5J0J0%NNN%J0K0%j5l0k0nN%j0nj0n%K0K0%k5m5k0J5J5J5K5J0
1359A30nj5k0%K5L0K0%nJ5J5J5%j0k0l5k0K5M5K0L0J0k5m0l5j0J5nj5%J5J5J0NJ0J0Nk0nn
1357A75j5l5k0j5l5k5k5n%nK0K0L0K5Nj0k0%NL5NJ5j5nj0j0%%J0J5nl5l5l5j5NJ5J5J0j0j5
1354EJ5L0J5j0nj0n%K0K5Nj5j5NN%nNNj5m0m0j0J5J5L0J0N%J0nnj0nJ5NNj5j0K0K0%nj0NJ5
1351G0J0J5J0j5l5nJ0n%k5l0nNK5K5NJ0NJ0nnj5%J0Nj0j0nnK0K0L5K0j0k0j5j5nj0j5j5k0
1348A0%%J5L5L5K5j0l0l0nM5M5L0J0j0j5j5j5k0j0k5j5j5%K0K0L5L0J0J5J0K0%l0l0l0%%%
1345A05j0J5L0N5M5M5J5j0j0j5nJ5NNk5k5N%nk0k5n%%Nj0%%nk5k5nJ5J5N0M5M0J0nk5l0l5
1342B00k5j0%j5k5nN%J5%nnJ0K0K0J5K5K0%k0nnj5nj0j0j0j0j0nnnn%NJ0j0j0nK0K5J0%%K0
1339A85K0K0K5N%j5l0j5%nj5l0%M0K5%l0l0j5j5%K5N5L5J5%J5K5J0J0%nk0k0k0nJ5K5K0J5
1337C15J5NJ5j0j0k0j0nK5K5J0nj0J0NJ0J0NJ1oj5l0k5j5nk0l5l0j5nJ5J5K5L5J5Nj0nJ5n
1334B95k0j5nnJ5J0J5J0J5J0NNj5j0nJ0J0K0%%K0J5K1J0nN%N%k0k1%L6M5L5L0J5J0nj0%%J5
1331E46M0M0J0nl0k0nJ0n%NM0M0L5L5J5J0NJ1NJ5L5L5M0J5K5K5L0L0L0K0K5NNK5N6N5N5L5
1328A343K5J5K0%k0k0%J5J0J5J5%j5l0l0l5j0k0j5j0j0k5l0k6nj0j0m0m0n5o0l0nk0k0j5k5
1326H27j5k0k6k0j5l0k0k0l0j5j5j0j5j5j0j0j5j5j5k0k5j0Nj0l0l1nJ0nnm0k0NJ5L5J0%n
1323C70j0J5K6J0nl1j5j5j5k0j5j5J0J5L5L5J0L1J5K0NNnm0m1j5J0NJ6J0%j0j6NK1Nj5oj5
1321C70j0j5k5k0J5NJ0j0nK0J0%j0NJ0J0%NnNJ0NNj0k5nk0nJ0L0J5nk0l0%L0K5N%%K1L0J5
1318D46Nj0n%K0L0K5NNNnNK0L5L5J0NJ0K5L5N0L1J0%j5N%NJ0%J5J5Nj0l0j5j6j5j0j0k5l0
1315F71k0j0j0l0j0nj5l0k5j5j0j5k0j5j0k5J0J0J0J0NJ0NNK0%nnJ0N%%j0j0j0j0K0L0L5J5
1312E56J5J5J5J5J0K5K5%%j0%J5J5J5j5j5NJ5j0k5m0j0J0K0K0L0K0%K0L0K1K0K0K5K0K0L0
1310I22L0J0J0L0K0J5%K0J5J5K0L0N1L0J5J0M0L0M5N5M5L5L0L1M0M5O0P0R5Q1Q0Q5Q5Q5R1
1307B371R0J20J35J36J40J56J65J65J61J75J96K15K31K41K80L26L41L51L76L91M26M61M96
1306H145N47N91O57P27Q07R07J033J158J278J404J529J669J835K015K191K361K536K752K943
1304C7085L118L258L379L429L449L449L444L388L284L143K973K777K501K206J860J473J078
1303H5294O42J95k70p27j158j564j945k291k632k927l164l348l484l609l675l699l685l629
1302D4324l524l394l238l088k898k692k461k236k020j825j664j499j318j158j003q67p57o67
1301H015n96n42m66m11l66l11k70k51k26k20k41k41k30k06k00j96j70j50j31j30j10j16j10
1299B125j30j51j35j30j01o5n5n5n5n5p1q0q0q0n5n0l6l0k5k0k5l5l5l0l0j0j5j5k0m0m1k5
1297C45j0nj0NJ5J0M1M0Nl0n6n0j5NJ5j5k5k5j0J5J5K0j0l0l0j0J0J0J0J0%K0J5%j0k5k0j5
1294B05k0j5k0j5j0NJ5J5K0K5%j5j5j5l0j0j0j0l0k5%J5NJ0nJ5N%J0Nj0j0j5j0nJ5J0nnk0
1292E0j0j0nJ5NN%NNNN%NN%%%NN%J0J0J0N%k0nj0J5J0nl0m5m5j5j5J0K5K0J5N%%N%%%%%%%
1288D0%J0K5J0j0j5NK5K0nnNJ0%l5j5j5Nj5k0NL5K5K0J0nk0k0nl0k5j5%%Nj5j5nnn%%NNNj5
1285d5nJ0J0J0J0Nk0j0NJ0J0N%%%%NnNK0%j0%nJ0N%J5J0J0J5NK0J5J0N%J0%k0k5k5k5m0m5
1282d5k5%J0J0nn%%%nK0%nj0J0J0J0J0n%J5K0NNNNJ0NnJ5K0J5j0j5%J0N%J0J5Nk0%J5N%j0
1279A00%%K0j5N%nJ0J0%j5j0j0NJ0J5J5k5n0k5j0J0j0J0Nj5nj0J0Nnj0J0K0J0J5%NJ5Nj0j0
1276G0J0K5Nnk0j0%j0%K0K0K0K5NN%k0nNNj0j5l5l5j5%N%N%N%%%N%%nj0nnnj0nj0J0NNNJ0
1272C5NNNJ5J5nnk0k5k0k0k0%J0J0Nnj0NK5N%%J0NNNJ5%j5j0J0Nj0j0J0J0Nj5nn%K0NJ0j0
1269D5j0N%%NnJ5J0%j5j0J5J5J5J0%j5%nJ5J5%%J5j0NNJ0nnk0k0nJ0J0k0l5j5K5L0L0J0K0
1266A40J0J0J5%j0j0j5j0nJ5%j5l5l5j5J5K0J5N%j5j5l0j5J0J0j5nNJ0K0J0%k5j5k0j0NJ5
1264A5J0K5Nnnk5k5nnJ5J0%j0J5L0K5k0m0l5l0l0j5nJ0K5K0J5K0J5K0K0J0J0Nk0j0j0nj5n
1261@%J5J0J0J0J0J0%%j5m5m0j5K0K5J0J0J0J0N%N%%j0%K0%%%N%N%NJ0J0NJ0j0nl0k5j5%%
1258B0K0%n%%%%nnJ0j0nNNj0j5J0nj0j5NL5K0j0j5%j5J5L0J5j0k0k5NNj0j5j5N%j0j0j5N%
1255d5NNJ0K5K0%J5NJ5J5nj0NN%NNNj5j0j5Nj0%J0Nj0k5j0J0j0%NNN%nn%K0J5J5Nl0%%J5K0
1252G0j5j5J5M0K0NNj5nj5j0j0k0n%k0k5nJ5L0K5%%nn%J5K0%N%%%j5j5l5l0l0k0J5J5J5J5
1249A0J5K5%nnj5j5j0j5nJ5L5J0J0J0NJ0j0j0nj0k0k0%%K0J5K0K0%N%%%%J5j0%%n%K0%nj0
1246H5nJ0%%%N%Nk0%J0K5K5J0j0nj0J0%%%nn%k0j5m0l5k5nJ5J5nnk5k0j0j5J0K5M0L5Nj5j0
1242B5nj0j0%NN%nk5k5nJ5j5l0k5J0K5L5L5L5K5J0J0k0k0nN%%NN%N%NJ0J5J0J5n%J5L5K5L0
1239B10L0K5K5K0L5M0K6nnK0J0J0NJ0NJ0NJ0NJ0J0NNJ0%k0k0k0k0k0j5k5n6o5m5nK5K0%j5
1237B50k0k5j0nj0nj5%J0J0J0J5j0j0NNj0l0l5j5%%J5%k0m5j5Nnj5nj0j0nl0j0j0NK0J5J0
1234eK5L5J5K5%j0j5j0j0j5j5j0j5J0L0K0J5J0K5J5J5Nnj5l5l5k0j0NK0%j0nN%N%NNj0J5L0
1231H5K0%l0k5l0j0J0J5K0K5J5J0j0nk5l0j5NJ0NJ5J5J0n%Nj0l0k5k0J5K5L5L5L0L0K5Nl0
1228A65k5j0k0j5k5J5Nj5j0j5NJ0NNK0nk0j5k0k0j5k5nK5K5J5J0K5K0nk0k5nj0nj0J5L5J5
1226G5nl5l5k0NK5K5J0j5nJ5L5J5j0j0nj5k0k0%%nn%%j5j0nJ5M0M0J5K5%j5m0l5m5k0NJ0J5
1223b0K0K0K0J5J5Nj0J0J0J0Nj0j5j0j5nnnl0k0n%N%Nj0j5K0N0M0K5M0K0nl5k0nK0nn%j0n
1220I0%%%%%%%%j0j0%j5k0k5%J5n%J0nj5j5NK5J0J5j0k0j0J5NNk0%K0%j0j5J0NJ0Nj5j0J0
1217B5J5%j5j5j0J5K0nn%nK0M0J5%%k5j5j5%nnn%n%n%%K0L5M0M5Nk5m0k5n%J0J5K0NnnJ0J0
1214A25J0J0j0nn%k0j5k0%j5j0k5k5j5%NK5J5J0K5nj5k0j5NJ0j5NL0L0%k0k5k5%%%%nN%%%
1211@J0J0J5L0J5J5J0J5j5l0l5j0j0nK0K5L0J5%j5l5l0k5nNL5K5J0N%j0l0l0l0j0J5L5L5K0
1208G0j5j0j0%nnn%k5nnNK5nj0J0%J0N%k5j5j5NK5J0nj0J5J5K0%k0%%J0j5%%%%j0j0J0L0L0
1205G0L5j0k5l5j5j0j0nnK0M0M0M5K5K0j0l0m0n%%j5J0J0j0%%%j0%nnn%nj0nnj0j0j0n%J0
1202A5J0K5L0J5k0j5l5j0NK0L5L0K0Nj5j5l5k0J0K5K5N%%k5l5l0j5NJ5K5J5j0nl0j0j0%Nl0
1199b5l0j5J0L0L0K5j0j0j0%%j0nj0j0N%NNN%NNnnj0nJ0K5M0M0%%%%K5Nnj0j5j0l0k5nK5L0
1196F5Nk0k5nK0J0j0j5j5k0k0j5NJ0J0K0K5L0nj0nN%NNj0n%%NNj5j0j5l5m0k0j0NJ0J5M5M5
1193B0L5J0k5l0j5k0NK0J0J0J5J5J0J0%k0k5%J5K5K0K0J5J5nk5l5l5j5k5nn%K5K5L0L0L0K5
1190A50J0j0k0k0m0k0j5k0k0J5J0NJ0j5j0%K0J0nk5%K0J5J5J5J5%%NK0K0NNj5l5j5j5nJ0J0
1188H0J0j0j0j0j0J0J0NJ0j5nl5k0J0K0J0j5m0m5%K0K5J0j0j0J5K0M0K0nk0l0nNJ0J5%k0k0
1185A0j5NJ0Nk0%NJ0%%J5J0%nJ5J0J5%nk0j5k0NK0Nnj5j5J0N%k0j5j5J0L0J0nnj0J0J5J0k5
1182A0j0j0J0K5NN%%j0nJ5J0%Nj5j5nn%%j5NK5K0K5%J0NN%%NNJ0n%j5k5%%nk0j0j0NJ0j0j0
1179A5%N%%j5j0N%%nj5%NNj0j0k0j0NNL0J5j0nNJ5K5%j5NN%J0J0Nj5k5J5M5K5J5j0J0K5L0
1176A60nl0l0J0Nnj5k5%%NNj5j0NnJ0N%J5j0J0N%%n%J0J5%j5k0j5%%nj0nj0%J0J5L0L0J5J5
1173A40nk0l0nJ0%j0k0k0j0J0J0K5N%J0%L0Nn%K0K5Nj5k0%%k5k0l0j5K0NJ0J5J0J5J5J0J5
1170A60j0j0nnj0J0j0k5k5j5k0j5J0K0K5J5N%j5l0j0nnj0J5L0K5J5J0J0J0M5L0K5nk0J0J5
1167B35J5J0k0m0l5k5j5j5j0j5nk5k0j0J5L5L0K0J5J0J5J0j0k5j5j5j5k0n%K0nJ0NNNj0j0
1165I0nn%%%%NN%%N%%%%%%%j0J0K0K0K5K0k0k0k0k0j5j5k5nj0j0J5NK5J5K5J5K0J0j0%j5j0
1161A15j0j5j0%J0J0Nj5nn%NK0K0N%%NNJ5nj0NNj5j0k5n%%nj0nnnj0%nk0k0j5k0nnJ5L0K0
1158C0K0nj0N%J5K0J5nNNNNJ5nl0n0l0j5nn%nK0M0L5K0M0K0K5L0J5j5m0m0l0m0j0NK0K0J5
1155A05j0j0j5k0k5j0j0J0J0J0Nnj0k0nJ0NNj0j0NNJ0NJ0NJ0NJ0J0J5Nj5%J5L0L5K5K0Nk0
1153A90k0k5k5k0j0J5%%j0nNJ0nk0k5nK5K0K5K0%%n%Nj0n%j0l0k0k0J5J5J5J5J0J0J0J0j0
1150A35j0nj0j5l5l5j5%K0K0%J0J0J0J0NJ0J0J0j5J0Nj5%%%%j5j5j0j5NK0L5K5J0J0NJ0K0
1147A95K5%%j0j5nJ0j0nk0%%j0k5nJ0K0j5l5k0nnJ0j0j0j0n%nj0J5K0J0%k0j0%K5K5J0%%J0
1144A20J5j0k0l0k0j5%%%n%K5K0K0Nj5%K0L0L0K0J5J5K0J0J5%J0N0O6M0L0K5L0K0L5N5J00
1142G26J26J30J40J36J40J25J01K0m5j06j50j65j71j50j56j45j40j01n5l0m0m5n0j5J0K5K0
1140A35J5nk0m0m5k5%J0J0J0J0J0J5K0N%j0n%j5NnnNNNNN%NNJ5j0nj0j5%%nNj0k0%nnj0j0
1137B0NJ0J0NJ0NK0nnnnj0j0j5nnJ0j0k0j5nL0L0M0Nk5k0k0j0j0J5J0K0%nn%%j5l5j5%K5K0
1134A5nk5j5n%J5K5K5K0J5J5J5%k5nj5j0nk0%j5j0nK0K5J0k0k0nj0nj0K0L5L5J5J0J0J0N%
1131A10NJ0J0Nj5j5j5nK0J0NJ0K5J5J5%k0k0k5nNN%%K0L5J5j0j0j5j0%%j5j5k5nNK0J5%j0
1128A25j5l0l0l0l5NK5L5L0J5j5l5j5j0Nnl0k0%NK0M5M0L5K0j5k0k0j5J5J5K5Nj0l0k0j5n
1125D5K0J5J5J5%j5j5%n%nL0K5K5K5J5nj0l5j0j0k0l5k5k0k0j5%K5NJ0%%K0J5NNj5j0%n%%
1122D0nnnn%nn%NK0M5M0Nnj5j5j0NJ0nk0%J0Nnj0J0J5L0K0nk0k5nJ5NJ0%j5j5NNnj5j5NNj5
1119F0k0k5k5k5nJ0J5K0J5%%J5Nj0l0n%%%%L0J0j0j0nJ0K0K0J5N%K0J0NJ0J0%%J5J5K0J5K0
1116B20J5%j5k5k0l0j0j5k0j5J0L0K0J0k5l5m0l0l0j0n%%L5L0K0J5J5J5J0Nj5K0J5J0nn%n
1114A40%%k0k0%J5K0Nj5j5j5%J0NJ0nj5j0nn%nj0nJ0J0K0Nj0%j5j5NK5K5K0nl0j5k0J0L0J0
1111A20k5k0J0L5J0k5l5%%%%J5J0nj0j5j0k5nJ5K5L5J0J0Nk5k5l0j0j0%nj0J0J0J5%nJ5L5
1108I0L5J5J5%Nk0j5j5%%j5l5l5k0%J0J0J0J5j0%n%k5%NNj0nJ0J0M0J5%k5l0j0n%j5j0j5j0
1105d0k0%M0M5M0K0%N%%N%j0NJ0j0k0k0l0j0J5L0J0Nj5j5nNj0j0j0j5K0K0J0j0nJ0J5J5K0
1102I0J0n%nJ5J5%%k0nj0j0j0j0n%%%%J5Nnj0j0NNj0n%j0NNJ0NJ0K5K5Nj5j5j0j5j5k5k5k0
1099b0%NJ0NJ0NNNJ0J5Nj0nj0j0%J5J5%j0n%NnJ0n%%%J0J5%j5j0%J5L5%%J5nNj5k0%nj0nn
1096D5nJ5K5K5K0J0J5J5%%K0j0k5l5m5k0j0nJ0J0K0K0%j5l0nK0K5Nj0j5J0L0L5j0nNK5J5J5
1093A90%%nk5k5n%Nj0nk0%J0nj5j0NK5J5J5%%j0Nk0k0k0k0nJ0K0M0J5K0K0J5Nj5j5k5m0m5
1090E5k0j0J5J5L5L5J5%k5k0nnn%j5%NJ0K5%j0nN%N%J5J0n%k5k5nj0nk5k5nNJ0NNNJ0NNN%
1087E0N%J0J0%%j0j5nJ0J0%%k5k0l0NK5L0K0Nj0l0k5j0J0J5K5K0K5J5Nj0nJ0J0Nnl0k5k5%
1084D0J5L5J5K0NJ0K0%k5j5n%nnj5k0nj0nnK0M0L5M0J0J5j0nj0nk0k0l0l0m0k0nJ5J0J5j0
1081D0l0j0J0L5L0J5%j0n%K0K5J0j0j0nnJ0J5J0J0nj0N%J5nj0j0%%%K0j0k5j5%%Nnn%n%%J0
1078I5J0j0n%K0K5L0J5%%nj0j5j0j0j0j0k0k0n%NJ0J5J5%k0l0k0%j0j0k5j5J0J0K0nk0%J5
1075A0J5J5J5J5%nj0NK0K5J5%j0j5j5j0j0j0j5j5j0J5J0K5K0J5J0j0n%j0%J5nj0j0nNK5L0
1073A25L5J5Nnj0n%j0k5%%nj0nL0M0Nl0m0l5l5k0%NJ0%k0l0k0J5K0K5J5J5J5%k0j0J0M0L5
1070A25K5j5k5l0j0j5J0J0J0NJ5K0%k0l5l5j0nJ0L0J5NJ0NK5J5J5J0k5l0l5m5k5j5%J5K0J5
1067C5K0J5K0J5K0J0J5j0%%J0%J0j0%j0%K0Nj5k0%nj0J0%J0j0j5%%J5K0Nj0j5k0k5k0l0j0
1064B0%NNNNj5k0k0j5J5L0K5J5nj5j0J5M0L0K5%N%%Nj5l0j5nnn%J5J5j5j5k0%K0L5L5Nj0n
1061A30Nj5k5k0l5j5j0nNNNNNNJ0NJ5J0J5J0K0%%l5k5k5k0k5J0M5J5%l0j0NK5M0J0l0k5j0
1059D0K5J5%nnJ0J5NNj0J5%NNN%NN%J5j0nJ5%k5nj0%nj0k5l5m0l0m0k5%NK5L5L0K5J0j0j5
1055Ej0j5J0J0K5L0J5nk5k0j5j5j0J5K5L0K0NJ0J0J0NJ0NJ0Nnj0nj0J0%j0j5j5J0J5J5j0%
1053A10%K0%j5nnnnnnJ0J0J5J0J0NJ0J0NNk0n0l5j5%%%%n%%%J0n%NJ0nk0nK5N%N%%N%NN%N
1049I5%NN%J5%k0k0%K0J5j0k5nNJ0j5j0j0Nn%J0J5NK5J0J0J0J0K0K0j0j0j0j5j0j5j5k0j5
1046G0k0J5J0J0J0K0Nj0nJ0J5nnj0J0J5J5j5l5k0k5k0k5%J0K0nJ0J0n%%nJ5%Nk0nj0J0J0j0
1044D0j5%J5K5K5L0K0%k0nJ5J0nnJ0J0j5l0j0J0K5K0J0%k5l5l0nnNK0L5M0K0K0J0J0j0l0l0
1041A50j5NJ0J0j0k5j5J0%j5j0NJ0K5%NK0K0%k0k5j0nj5m0k0NJ0N%J5J5K0K0j5j5k0%%NL0
1038A20M0L0nk5l0l0j0Nn%j0J5J0nK0J0Nj0k0l0j5NnK0J5%%j5j0%%K0%J0K0J5%k0k5k0n%N
1035G0%%J0%J0NN%%N%NN%nj0nK0NnNNnj0nnnnj0nn%%J0nnK0N0M0J0k5k5n%nk0j5j0nj0nnn
1032E5nj5j0J0J5K0nnJ0K0Nnk0%L5L5K0k0l5j5nNNJ5J5J0j0j5j5J0j0J0j5k5k5k5j0nJ0L0
1029D0L0K0K0%%K0L0J5k0l5m0j5j0J0J5J0K0L5L5K5nk0j5J0%j5j5j0%j0j5l0%J5J0NJ5M0K0
1026A85nm5m5k0N%%K0K5M0Nj5k0l0j0j0J5K0L5N5L5%k0j5k0j5k0j5%J0J0K5L0J0J0n%k0k5
1023A80%%j5j5j5NJ0J0L0J5j0j0k5j0nnnj5k0nJ0%K5K5K0J5NJ0%j5k0k0j0%j0l0j0NJ5J5n
1021A20%NNNj5k5%nL0M0M5L5L5J5%k5m5m0m0l5l5k0j0J0J0K0K0J0J5NNJ5K5%%j0j0n%nnj5
1018A25j0NN%NNN%N%%j0J0K0L5M0K0%%J0nj5j5l5l5l0j0K5J5K0nnj0%%%%J0Nj0j0%nn%%J0
1015A60nk0j5nNNj0Nnj0Nj0j0Nnnn%NNNNNNNNNJ0j0j0%%%%%%%%%%%%nj0k0%J0J0J0J0J0K0
1011A50K5Nl0m0k0j0%K0K0NNK5N0L0J5j5k5j5j0j0j0nj0j0nj0nj0nj0Nnj0J0J5Nj0nj0j0%
1008H0k0k0j5j0NJ0J0J0J5j0%n%%K0K5L0K5%k5l0j5j5j0j5nJ0J0nj0nJ0J0%nj0J0J5J5J5l0
1005F5k5nK0K5J0j0%%J5J0%j0NNJ5K0%k0m0j5j0nnnNJ0j5nk5nL0K0M0nnnJ0n%Nk5k5%L0L5
1002A05J5Nj5%%k0k0k5n%%J0J0J0J0n%J0j0j0j0%J5%%%%%%%%J0NNN%k0k5l0k0NJ5K5N%N%J5
999G0nj0J5J5N%j0J5J0J5J0NJ5J5%nk0k0j0k5l0nj0J0%J5J0J5N%J5J5Nj0k5n%nNj5k0l0k0
996ENJ5K0NNL0N0M0J5nj0l5m5l0k5k0j5J5J5J0J5J0K0J0nn%j0j5k0l5k5j5j5nNM0L5K5J0J0
993G5nj0J0K5L0J0j0k0k5j0%%J0%J0K0J5Nj0J0%J0K0%NNN%j5k0k5j0k5j5%%j0nNJ5Nnnj5%
990E0NJ0%%j0%J5nj5j0n%j0%nJ5J0n%%J5J0j0nJ5J0K5J5nj0%K5K5J5j5l5k5k5l0l0j0N%%n
987eNJ0n%J0j0n%K0K5J5J0J5nk0k5%%j0k0k0%K0K5K5J5J0%j0j0NJ0J5%%J5J0k0%J0K5nl0k0
984G5j0%k5l0nJ5J5Nnj5%K0K0Nnn%%k0k0k0j5%%J5J5K5L0L0NN%j5k0%NNJ0J0J0J0n%J5J5N
981A50j5k0k0j5j0j0j0%K0NJ0NJ0NNJ5J5j5j5j0J0J0j5k5m0m0k5J0L5K0K5K0K0Nj5j0NK5N
979A20%j5k0%k0k5j5J0J5J5%%K0K0NNj5%J0J0Nn%%Nj0n%%%%n%%%%j0j5%J5J0Nj5k0j0N%nJ0
975G5N%J5%J0NNnnj5%N%j5j5nnn%nnn%j5NJ5J0J5nNN%nj5NJ5M0L5K0J5j5j0j5j0nk0NJ0j0
972A10nk0k5k5%K5K0K5%Nnk5k5j0k0j5j0J0J5K0%%nn%J5J5J5J5K0N%J5j0j5j0j5j5%J0%NN
969I0NJ5n%nK5K5J0k5m0l5j0%Nj0n%n%%%K0M0J0NJ5J0NJ5j0j0j5%NJ0k0m0m0j5NNNNN%j0J0
966D5NL0J5J5%%%%N%nJ0j0NNnj0j0NJ0J5J5K5J0j5k0l0nK0K5L0K5Nnk5j5%%nl0l0k0nJ0K0
963A05J5%j5k5j0L0K5J0j0NN%Nj0J5J0J0nk5k0j0NK5J5J0K5J0k0l5j5nnnj0%nnNj0j5%J5N
960I0j0k5k0j5J5K0K5J0Nj5l0k5J0%%k0k5j0J0J0%nJ5K0L5K5Nk5nj0J0N%nj5%J5%j5j0J0N
957E5%j5nJ5%%K0L5K0%%%J5j0j5l0m0m5%K0K0K5J5J0J5J5nnNj5j0j5N%j5j5j5k0j5l5k0J0
954d5L0L5L0L5J5J5nk0k0NNJ0J0j0%%nn%K5Nj0%NK0%n%j0J5J0n%%j0NJ0J0j0j0nj0J0J0%%
951A30K0j5m0m0NK0J5%l0l0l5NNK5J0J0J5J5J5K0J0J5J5nk5m5l0k0j0J5J5J5J5K0Nnk5l0%
948E0J5NNj0j0nj0K5K5L5J5K5%nj0j0J5%%nj0nnj5Nj0nNJ0J0J0K0K0%%k0j5k0j5%%l0l0k0
945C0%K0J5Nn%%L0J0nJ0K5J5J5n%j0nnNNnk0m5l0j5%K0M0M0K5J5J5nnj5NJ0J0Nj5nj0NNj5
942A60j0k5k0k5k0K0N5M0L0%%%%k5j5k0k0j5j5j5j5NNN%nnk0NJ5K0K0j0j5j5nNK5K5K0K5%
939A65nl5l0j5%J0NJ5K5J5nj0NNj5%n%nj0j5%J5K5K0K5K5J5%j0l0m0m0k0nJ5nnJ0K5j0k5l0
936E0nK0J5n%nk0k0nJ5J0%J5J5J0j0nnj0nj5k0NK5K0K5J5%%%%%%J5nj0j5J5M0K5%%K0J5J5
933B25nk0n0m5j0%%k5k0%%J5L0L5J0nj0nj0nj0%j5j5nJ5K0%%%nJ5J5j0nj5NJ0NN%j5k0j0N
930G5n%l0nK5K5K0K0%k0m5n0j5%L0K5L0K5L0L0K5K5%k0k0NJ0Nk0k0j0j0N%NN%J0NNNNNNN%
927A95%nk5k0N%L0J0Nj5m5k5j0K0L5J5Nj5k0m0l5j5nnnj0J0%%%%%K0J5K0K0nj0j5%K5L0J5
924A50j5l0j0J0J0K0nJ0J0nnk0m0l5nK0K0%J0NL0K5K0NNNN%k0l0j0NJ0J5j0j0j5k5j0J0NN
921A10j5j0J0J0nnnj0nj0j5k5j0J5L0M5K5NNj0j0j5j5%k5k5l0%K5L0NJ0%J5J5NJ0NJ0K0J5
918A75J5J5k5m0n0n0k0%J5J5J0J0Nj0k0NL0N0K0l0m0k5j5NJ0J5K0K0j5nj5j0J0J0K0K5NNJ5
916A55J0J0j5m0m0l0j0nj0NK0Nj0l0j5NNJ0K5K5J5k0m0j5J5J0J5j5j5%L0L0L0J5nk5k0nn%
913F5NJ0K5L0L0J0k5nnJ5J5J0K0%k5j5j0%%J0Nj5k5k5nJ0nnNnj5k5j0K5M5K0NJ0j0j5j5nL0
910A35K5J5%%J5Nj0k5m0o0l5nK0J5K0Nnk0k0%Nj5k5j5nJ5J5M0L0J0%NK0K5%NNNj5j5%nj0n
907A05%J5nj5k0%J0NNJ0j0j0NJ5%j5l0l0k0nK5K5K0%%%%J5L0J0nnl0nK0K5J5J5j5j5j0nj5
904A05k0k0j5j0j0k0k0j0NK5M5K5K0J0J0j0nj5N%NN%%NJ0J0Nj5k5nk0k0NJ5M0K0K0%j0n%j0
901A25J0N%J0j5j5j0n%%nn%J5nnJ0nNj5nnk5k5j0J5L0J5j0k5NK0K0j5j0nNL0K0J5j5j0nJ0
898A15nk0k5nN%j0nNL0L5%nj0j5%%l5k0k5j5J5J0J5K0K0J5J5J0K5K0%k0%%%j0J0L5L0M0J5
895B60Nnk0k0j0nj0k5l0k0j5J0J0J0J0L0K0j0l5n5l0nJ0J5Nk0j5%K0L5J5j0j0j0NJ0K0K5K0
893A75%l5k5k0k5nnj0j5NK5K5K0NNnnk0k0J0K0L0J0%%n%j0%j5j5k5j0J0L5J5%k5k5nN%N%%
890G5Nj5j0j5N%j0j5%K5K5K5J5J5J5K0K0K5J0j0l0l0k5J5K0K0J0J5j0k5k5k0j5j0j5J0j5j0
887F5j0j0NJ0J0nj5j0J5J5K0J0nk0k5nJ0K5J0J0nk5n%NJ0j0j0j0NJ5J0j5k5j5nJ0L0L0J5j0
884I5k5nJ0%%NJ0%j5j0j0NJ5n%%%nNJ5nj0k0NL0J5J0nj5j5nNK0K0N%%j0J0J0J0K5J0Nj5n%
881A60NK5K0Nj0j5nJ0Nnj0n%j5j5%j0nnNJ0J0K0N%%nj0NNj5j0nNJ5J0j5k0j5%J0%%%N%nNn
878A35NL0M5K0k5n5n0m5j0K5L0K0%k0j5k0NJ0j0j0J5L5N5M0K0k5k0k0nJ5J5J5J5j0nj0nj0
875A80nj5%j5k0j5j5Nj0k0k0j5%K0K0J5J5Nj5J0NJ5nJ0NNJ0J5M0M0K0j5nNj5k5m5l0nK5K0
872A75Nj5l0l0j5J0J0J5J0J5J0j5j0NJ0j0j0j0K0nk0k0j5j0%n%N%%k0nJ5J0K0j0J5L0K5L0
870A80J0j5j0j5j5j5l0l5j5NK0J5%Nj5NK5K5nk0n%%k0j0N%%nj0l0j0J0J0NNNNJ0NK5%m0m0
867A5j5J5N5N5K5J0NJ0j5j0k5%Nj0%NJ0J5J5J5J0j5j0j0j0j0j5j0j0j0j0j0J0L0J5%%%n%n
864A15n%n%j0J0j5nnNNj0nj0j5NK5J0Nnj0l0l5nK5M0M0M0M0M0J5%k0k0j5k0m5m0m5k5l0j0
861b0j0j5K5M0M5K5Nl0k5l0k5NNJ5%J0N%J5%Nj5j0j0j5j0J0J5J5J0j0nJ0NK5J5J5nk0m0%N
858C0K5L5J5nnJ0K0K5%j5j5j5NJ5nk0k0j5%K5K0K0n%J5J0J0%J5NJ0NJ0j0nj5%N%j5j5NJ0n
855A60%j5NJ0%K5L0K0%j0j5j5j5j0j0j0j0k0nnn%%K0K0N%J0J5J5Nj0nj5l0l5l5k5nJ5J0J0
852G0Nj0j5NNnn%N%j0N%J0L0J5K0n%J0j0j5j5k5j0%%%%J0K5K0NJ5nk5l0k0k0j0j5K0L5K5K0
849A05J5%j5j5j5j5k0%J5J5J5J0Nj5j5nN%J0j0nn%K0J0J5K0K5%J0k0j0J5J5J5%j0j0j0j0k5
846A10l0j5k0k0j5j0J0K5%nnJ0J0J0nk5l0j0K5L0M0K0Nj5k0nj0J0J5J0NJ0NK5K0%Nk5j5nn
844A10%nk0k0%%K0K0NJ0NNNNl0k0m0j5%NJ5J5n%%J5J0NJ0J0j0j0J5J0Nj5k0%J5J5L0K5K0%
841A95k5m5l0j5j5j5J5L5K5J0nJ0J5K0J5%N%NN%%%%NJ0k5k0k5j0k0l0k0j5%K5M0M0J5J0K5
838B10K5K5NNk0nj0j5k0k5j5J5J5NNJ0%j5j5J0K0L0K5J0j5k5k0k0%NK5J0nk0j5%J5M0L0K0
835C00j0l0k5%n%k5k0n%n%K0K5K5K0%nj0j5%J0Nj0j0j0j0%Nj5j5j0NNNJ0J0%j5j5k0%J5Nn
832A75k0j5nj0nnK0K5J5nl5l5j5NK0K0K5Nnn%Nj5j5%J0%nj0NNJ0j0j0nJ0K5K0NNJ0J5J0J0
829B25%%nk5k5l0k0%J0NN%nj0J0Nj0j0j0n%%K0%j0k5l5%J0J0J5K5K5L5Nj5%nnj0j0J5K5L0
826B05J0nk0k5%nJ5L5J0%j5j5%%nk5l0l0k0nJ0K5NJ0j0j0NJ0Nk0j0NN%N%%Nj0NJ5nj5l5j5
823E5J0K0K5K0K5J0J0nl5l0l0%L5M0J0j0k0nnj0nnk5k0nL0L5L5J5k0k0j5NNk5k5nnj0NNN%
820F5nn%%nJ5%%nJ0J0J0NJ0J5J5NNn%j5k5l5k0%%J0j0j5k0%Nj0n%K5M0K5Nnj0j0%J5L5L5J0
817A65n%%j0j0nj0j0nj0j0N%J0L0NL0J5j0l0k5j0nj0l0l0j0J5L0%j5%J5K5J0NJ0J5M0K0K5
814B20NNN%%k5l5l5k0NJ0NM0M0L5Nk0k0k0%j0j0j5j0j0j0j0nj0j0k5k0j5K5K5K5J5L5M5L0
811B40K0K0%n%k0nnnnj5j5j0J0j0%j5j5%%nj0%nn%J0L0J5K0j0k5k0k5j5j5J5J5K5Nnk0k0j5
808A05NK0J0J0k0k0%K0K5K0%m0l0j0%%j0NJ0J0%k0%j0NK0L5K5k5k0%J5NJ0NN%NJ5J5J0j0%
805A95%J5J5%l0l0%nj0j5l0j5nnJ5%Nj0j5j0%%nk5nN%K0M0K5K5nj0nj0n%nnJ5J5j5j5k5nJ5
802H5J0K5%nk0nJ0J0%k5nNK0Nnj5k0%nj5Nnnj5NK5L0L5K0J5%j5j0m0k5%K0L0Nl0l5j0N%nJ5
799F5J0K0J0NK5J5J0j0%nj0%j0nnJ0K5K5Nj5l0n0n0l5nJ0L0L5M5L0K0nJ0J0j0N%%%j0j5j0
796A40j5j0j0j5j0%%%n%%%%%N%%J0J5j0nj5j0%k0j0K5K0M5J5%k0k0l0k5nL0K0j5k5k5%nnn
793A0J5L0M0M0K5L5M5J0J0j0n%%nj0%Nj5n%NNnk0k0nnk5nk0k0nnNNn%N%N%%N%j5%J0Nnj5j0
790H0n%L0L5K5K0%nj5nj0J5J0J5K0K5J0k0n5m5l0NK0J5J0L0L0K0j5j5%%J0%j0n%%N%J0J0J5
787B30Nj5k5l0m0k0NJ0NNnj5nJ5K5Nj0k0nnNK0NJ5%j5%%NK5N%%NK5K5NJ0j0j0k5k5k5j0N%
784A45%j0j5Nj5J0K0L0L0J0%J0j5l0m0nJ5L0J0%k0j5NL5K5J5j0l0k5j0J0J0j5k0nN%%%%%N
781A45%N%J0%NnnNK0K0K0K0K0N%j5l0m0j5%Nnk5j5j0nJ0N%NN%NJ5J0J5J0%k5l0l0J0J0NJ0
778A40J0NNNNNj0k0k0k0j0K5K0Nj0j5N%NNNNNJ0%NNNJ5J5Nj5%%%K5J0j5k0k0N%j0k5j5j5k5
774I0j0%J5K5K0J5J0J0NJ0J0NJ0J5%j0l0k5j0%%J0%j5l0l0j5nJ5J0n%NK0J0Nnj5k0j0J0N%
772I5J0NJ5K0L5%l0m5j0J5J5NNJ5Nj0n%k0l5k5NK5J0J0J0L0L0J5J0j5j5l0nK0K5Nj5k5k0%
769A30J0%j0nnNj0j0NK0L0J5%j5k5k0nj0j0j0j0%%J5J5J5N%J5L0J5Nj0N%NNj0j0%J5K0J0N
766B20%%J0J5J5j0j5nj5j0j0j5%j0J5J0nNJ0N%J0%J0NNNNJ0j5j5%%N%J5K0K0J5J5L0K5nl5
763C35k5j5%J5NNnnnJ0j0nk5m0k5%K0Nk0l0l0nL0L0K5J0NK0J0J0nj0nk0nj0%J5NJ0nnk0l0
760B05k5%K5K5%NNN%Nj5k5k0nj0j0nj0j0nj0%%%%n%%%NL5J5J5J0K0K5N%j5k0n%nj0k5j0n%
757A55%nj0nnj0j0k0k5j0J5L5L0L0L0K0Nj0nj5j0j0j0%NJ0N%k0l5l0j5J0J0J5J5J0J0J0NN
754A70NNj5l0l5k0j0j0nJ0K5K0n%K0j5m0m0l5j5J0K5M5K5Nk0nj0%k0j5%J5J5L0L5K0NJ0J5
751A65Nj5l0l5k0%%J5L0L0L5L0J0J0NJ0j0nJ0L0J5nj0j0N%%%nj0nj0J0N%l5k5n%K0j0nj0n
748A75j5k0j5j5%%n%K5K5Nj5k0k0k5k0nK0K5K5Nj0j5J0J0J0j0nj5j5j5j5nK0J5%%nNK0L0J0
745A50j0n%J5K5j0J0NK5K5J5J5J0J5%N%%j0j0J0J0K5K5L0K1L0L5M0K0J0K5O5R5R1P5P0J00
743A047J31J55J90K06K26K05J71J10N0l5r0j61j95k01k15k16k00j51j20j00j06j05q0o5l5
741D16j5l1k5j5j0l0l0k0%j0j0j5j0j0j0%%%%NJ0%j5l0k5l5k0NJ0J0N%J5K0%nnK0K0K0n%%
738A75j5NJ0J0J0J0NJ0nk5l0k5m5k5k5nNK5M5M5K5L0J5%j0l0j0j0k0k0k5l0nJ5L0J5nj0J5
735A25J0J0N%%NNNk5k0j0J5J5nJ5J0nn%J0J5%%k0l5k5n%j0k5nJ5L0J5NnnJ5J0K0J0nk0l0l0
732G5nj0%K0j0%nnJ0n%%%%%%%%%%N%%%NNJ5J0%%%L0K5K0J0NJ0NK5K5J0nk0k5k5n%%k5k0k0
729A25nK0K0K0K0nj0nj0j0j0j5nJ5J5j5l5j5%J5nk0%NJ0j5j5NNJ0%k0j0n%n%%L0L0%j5k0k5
726E0j0%K5J5K5K0%k5n0l0nJ0L0J0%j5j0%%%N%%J0j0k0m0l0NK5M0M0K5J5j0%%%N%%K0J5K5
723A60J0j0k5l0j0J5J5%k0k0NNJ0L0L5J5nj5j5j0j5nJ0J0j0N%N%K0K0J5K0Nj5m0j5%j0n%j0
720A25%nj0NN%NJ0J5nn%NN%K0K0nk0j5Nj0j0j0nj0nNK5K5L0K5Nl0m5j0j0nj0l5j5nj0J5J5
717G5J5J5K0J5K0J5nk0nJ5nnnnnj0%nNNnk0j0j0J0K5NJ0j0j0N%N%NN%Nn%J5J5J5n%J5K0K0
714B30%j5%K0J0Nnj5j0j0j5nj5j0nj0j5j0j5j5j0J0n%NK5L0J5nj0NN%N%%N%j0k0nJ5%j5j5
710A20%M0M0K5K5NK5M0N0P1P0O0M0L0J5J0k5m5n0k0m5m0m0m6m0m0k5j5j5k0k5k5k0nnj0%k5
708H5k0nK0J0J5%nNJ0J0J0NJ0J0NNNNNK0Nj5j5k0%NJ0j0nJ0J0L5Nnnl5j5NJ0%k0nj0m0m0j0
705E0L0L5J5J0J0Nj5%%%nj0J0J0L0L5M0K5L0M0J5J0NJ0J1L0O0P5R5J10J26J15J10Q6N5K0j5
702A263p0r1j15j30j11r0j00j00r6o0m0j0k0k0j5k0NNNNnj0J0J0%%k5n5n0l0N%nnj0nNJ0j5
700B0j0J0K5K5J0%J5K5K0L5J5NJ0nnj5m0k0%J5K0%%%%nj0n%j0n%j0NNN%NNN%J0J0NJ0k0nK5
696A75J5K0K5K5K0K0J5J5M5O6O5M5L0J5J5J5J5J5j0l5o5o0o5m6n0k0k0j0Nnj0k0k5j0j5m5
694A50m0m0J0L0K0k0j5nNJ0nk5nNN%J0%NnJ0K5J0N%j5j0l5l0l0l5l0nNJ0NJ0K5K5K5K0J0j0
691G5k0k0N%%NK0J5j0j0j0Nn%J0J5j5j5nK5L5K0k0k0j5k0n%J5J5J0J5%nj5j5k5j0L5L5K0j0
688A05j5k0j0Nj5j5k5nL5L0K5Nk5k5j5K0K0K0K5J5J5j5k0k0J5J0NJ0%nnL0M0K0j0k5j5J5K5
685B05Nl5o0n5l5j5%J5L0K0%nnj0nJ5J0nnnn%n%j0J0NJ0NNNK0%k0j5J0J0L5Nj5k5l5j5j0j0
682A5J5J5J5J5L0K5NJ0J5j0k0l5m5n0l5%M5M5J5%j0J0L0L0J0J5J0J5j0nJ5L0K0K0Nj5k0j5
680B05%nj0j5j5j0j5j0j0j0k5j5j5NJ0J5J5J0J5J5J0J5K0%j5j5j5j0NNNj5n%j0%nj0nnk5k5
677C5j0j5j5nnJ0K0K0J5NNK0%j0%%NJ0j0j0k0k0j0NK0K0K0K5NJ0j5j0j5j0J0NNJ0NJ0%J0J5
674A40%nN%nl0k0NK0K5%j0j5%J0J0%nK5K5K0j5k5k0k0j0nNj5l0k0J0Nnnnnj5j5nJ0J0nj5j0
671a0j5N%j0%J0J5nJ5K0Nj0k0k5j5NNK5K5J5J5NNJ0%l0m5k0L5M5M0J0k5m5k5j0J0J5J5J0J5
668F5J5J0K0K5K5J5%j0nk0l0m0l5j0nj0l0j5J5L0K5%%%K0K0K0n%%n%n%%k0k0j0j0l0k5j0n
665e0J5J5J5K0j0J0K5L0Nj5j0J5J5j0j5NN%%k5J0j0j0J0n%%nk0j5%K0J5%%%NNJ0NNNN%%J0
662H0NNJ5J5K0J0j0l0j5k0j5j5k0NL0L0J5J5%Nj5m0nj0nj0j5k0j0J0L0K5L0J5nnnk0l5l0n
659@K0N%k0l5j5j5NN%J5K0K5%%K0L5L0K5J5Nnj0j5j5j5j0%J0NJ0J5J5J0J0j0j0%%NNN%n%j0
656A25NJ0j0j0nj5NnK0NN%nj5k0j0J0M0M0L0%k5k5k5j0NJ5NN%k0j5%K0%j5j0%K5K0K5nl5m0
653I5m5j5NK0J5L5M0NNj0l5l0l5j0j5%%%NJ0J5Nj0j0K5L0J5j5l5k5j0%%%%%K0K0K0K0K0%j5
650A10j5%K0K0Nnj5J0NJ0j0j0%N%%%K0%k0%%J0J0j5j5J5J5j0nj0J0%Nnj0J5K0M0K0nnk0k0
647A70j0nj5k0k0k0j5%J0J5j0j0j5l0j5NK0K0K5K0Nj0k0k0%nNNNNK5K5%%j5j0%n%nj5%J5J0
644I5J0J5%j5J5J0N%k0J0J0J0J5Nj5k5j0j0NJ0j0n%j0n%j0nK0%J0Nn%%K0K5j0l0l5l0l5%K0
641C0K0K0K0J5j0J0K0M0K5%l0k5l0j0%J5nnnnJ0J0nj0j5J0J5L0J5J0Nj0nl0m5m0j5%K0Nnk0
638B0nJ0L0J0N%L5L0J5j0j5j5j5j5J0J5J5J5j5l0k5j5j5J0n%%%j5J0J0J0n%%n%J5M5M0J5J0
635A70N%j5j5J0J0%j5j0j0NNK0%n%J0Nn%J0j0k0k0j0j5nnj5j5nJ5J0j5j5%J5J5K5NK5K0J0
633A65J0J0j0j0j5k5n%nNNJ0NK0K0J5k0k5k5nj0K5J5K5Nk5k5l0l5k0nK0K0J0j5k5k0k0k5n
630b0J0n%%nj0j5J0J0K0NnJ5K0J5J5nj5j0N%J5K0L5L0Nj0k5k5j5J5M5K5l0n5o5l5j5NK5K0
627@K5K5Nj5j0K0K0J5nl0k5nK0L5L0n%nJ5J0K0K0j0j0j0j0NJ0NJ0%k0k5%K0K0J5j0j0J0j0
624A40nl0j0N%nm0j0NL0J5nj0J5J5J5nj0j5nj0NN%%k0j5%%nj0j5k0j0J5J0J0j0l0k0%L0N5
621E5L5K0%%nJ5J5J5j0j5J5L5J5j0nJ5nnJ0NNj0k0k0j0nj0nk5j0%NJ0nk0j5k5k5l5l5l5nK5
618g5K5J5K0K5M0L5L5J5J5nnk0k5j0j5j0j0k0j5nJ0%k0nj0J0NNNJ0N%J5J5L0L0J5nk0j0j5
616H0l0m5m5l0L0O0N0L5j0k0j5j0j5k0j5j5J0J5J0j5nK0J5j0J0%j0j5k0%%%%%K0J5M0J5%n
613G5J0NK0nj5l5m0k0%%%J5L5J5j5j0j0%nnk0j5%NK5N0L5L5K0Nnnj0j5j0j5j0j5j0j0%K0N
610G5J0J0J0J5%%%nnm0l5m0l5J0K5L5L5K5K0L5J5nnk5k0k0k0j0nj5%%j5nnnnnK0K0N%J0NL0
607H5K5M0L5K5K0k0l5m5l5k0j0j0NK0K0J5j0n%%N%nj0NJ0J5J5%j5m0l0k5NK5J5%%%J5N%%k5
604F5l0k0J0J5nk0k5j0%K0L0K5j0k0j5j5NK0K0L0M0L5J0Nj0k5j5%J0%j5%J5J5j0k0nnnJ0J5
601A15J0nk5k0nJ0K5J5%j0nNJ0%nnnj0K5K0J0%k5j0NJ5J0J5J5J5Nj0k5k5j5k0k0k5j5J0NJ0
598F5J0K5K0Nj5k0k0j0k5j0j0NNj0j5nJ5J0NJ5J0j0J0J5K0Nj0%%%%n%%n%%J0J0%k0j5%J0K5
595I0K0J5%k0j5j0%NK0%j5k0nJ0J5j0j0nNJ0K0Nl0k5j5N%j5NN%NnJ0%%J0nN%NN%Nn%nn%%n
592E0%%%n%J0NNk5j5j5j5j5NM0M0J0k0k0J5K0J5nj0j5J5J5J5J0J5J0J0J5J5nj0j0nnJ0j5N
589A40Nj0j5j5N%j5%nj0%J0J0j0k5k0nj0j0%J5K0K5J5nJ0NNJ0j5l5j0J0n%%nj0NNNNJ0%J0
586I0%N%%l5l0NK0J5J5K0J5J5nNK0K0%k0k5k5k5j0l0l5j0NJ0J0J0J0J0%J5K5J0%%n%J5J5K5
583A50J0Nj0%nJ5J5Nj0k5k5j0j0j0j5j0j5J5J5J0J0j0nk0j5J5J0J5nj0j5%N%%k0%NNnj0nj0
580C0j5j5%%%nJ5J5NNNNJ0J5J0J5nnj5NJ0J0J0J0Nk0k5k5j5%Nk0k5nn%j0j5k5nNN%J0K0J5
577a5L5J0j0nNk0k0nJ5J5j0j0nJ5K0J5J0nNNK0K5j5j0j0j5nj0k0nJ0%J0%%J0N%%Nj5j5j5%
574ennJ5L5L5K0%j0k5k0nJ0%%J0K0J5J5K0j0k5k0k5j5n%J5j0k0k5nJ0nk5k0%j5j0NK5L0J0
571b0%J5J5L0L0L0J0j0nnnj5j0J0L0M0K0%j0j0j0k5j5j5J5%nj5k0nJ0%nj5l0k5k5NK5L5NJ0
568C5NNJ0J0NJ0J5n%J0j5NJ5%%j5j0K0K5J0k0k0%NJ0nj0n%J5J5%j5j0J5J5%k0j5N%j0l5j0
565D0%J0J5j0J0NNJ0NNnj0k5%K0L5K0%%Nn%j0j5N%%k5l0l0NK5J5J0J5j0J0K5K0%j5l5j0J0
562I0J0J5K0J5%k0j0j0nj0j5j0j5j0%n%%%n%nj0j5k0l5l5j0NL0K5L0M0J5%k5%J0L0K5NNJ0
559A10nj0J0K0J5%%j5l5k5k5j0j0k0j0NNM0L5M0M0L5Nj0l5k0k0k0nK0J5%%N%nJ0%%k0j5NK0
556A20K5Nn%k0J5J5J0k0k5k5k0k0k0k0k0nJ0L0L0K0J0J0J5K0%nn%%NNnnJ0j5%%j5N%Nj5l5
553F5k5nn%J5K0J5K0K0J5J5K0J0Nj0j0j5j0J0Nj5nl0l0l5l5j0NL5N0N0L5K5K5J5k0l5l5k0
551A25k0N%NNJ0J0nnk5k5nn%K5K5K5J5j0j0J5K0J5J5K0J0nl5l0l0n0l5j0J5K5K5K0K0K0j0
548A55j5J0%J0%Nj5k5k0%k5k0nJ0j0%%%n%%K0K0NK5Nl0l0k0K0K5J5nNj0j0J0n%%%%J5K5K0
545A50J0n%Nk0j5j5j5k5j0%nJ0NK0%j0J0nnnJ5K0K5j0n%j5l5l0k5n%%j0J0K5L0K5Nk0%J5K0
542A10%j5k5k5n%%nnJ5K0K5n%J0j0l0k0j0nnnJ5J0NJ0NJ0%K5K0L0J0j0k0l0%K0M0L5L5%l0
539A90m0k5j0%%n%k0k0%%%N%%%%K5K5K5K5J5%j5l0k5j0%NNK0K5L0K5K0nl5m0m0k0k0NK5J5
536A25J5K0J5%k5l0j0n%j5k0j5j5%%nnJ0j5%%J5L0K0K0j5j5j5j5j5j5j0j5J0L0K0K5J0NJ0
533A05J5J5L5J0j5l0j0n%j5j5j0j5%nJ0K5%J0j0J0Nk0l5l5j0K5K0K0J5K0J5J5J5%j5nnk0m0
530G0m0l0j5%J0N%K0K0M0M0L0J5k0k0k0j5NJ0%j5k5l0j5K0NNj0n%%k5k5%L5J5J5J5L0L5J0
528A40j0nj0j0J5J0k0l5k5l0NK0K0Nnk0J5K0J0j0j5NK0J5K0J5J0k5l0n0l5j0K0K5Nj5j0J0
525C5K5K5L0J0%Nnnj0nj0nj5%j0j0j0j0J5%k0k0j0K5K0%j0j0K5K0K5L0NJ0%k0l5k0%K5NJ0
522A05%%K0J5%j5k0%J5K0J5J5K0j0l5l5l0NJ0J5nk5m5k5%J0K0nnnJ0J0J5K0L0J0%N%NN%j0
519A25J0J0J5%j5%J0J0nj0l0l0j0j5NK0J0K0%NJ0j0j0J5K5J0j0k5l0l5l0nK5J5K0J5K0J0j0
517A25j5j5%%j0k5l0k0NNNJ0NNJ0NJ0J0j0NNj0nNJ0j0%NJ5K0NNNNN%k0l5nj5j0j0%NNNk0%
513C5NJ0L5L5J5k0NK0K5L0nj0nj0j0%Nj5j5NNL5K0K0J0k0l0k5%K0J0nj0l5m0j5%K0J0j5l5
510E5nNK5J0%j0J0J5K0J0%j0j5%nNnJ0K5L0J0k0k5j5k5k0nK5L0K0Nk5l5j5NK5K0J0J5nn%N
508A45nk0l0NJ0j0j5k5%%J0J0K5J5J5nl0m0k0%NK5J5J0NJ5J5%j5nj0nN%J5K0J5J5N%NNJ5J0
505B00nnj5l5l0j5nn%K0J0nj5j5j0j0j0J5Nj0j0j0NNnnnj0J5L0K0J5%nj5j5%K5K0Nj5j5j0
502H0J0J5J5NNNN%%n%n%n%j5j0k0nn%k0j5k0%NJ0%k0k5k5j5j5j0J0L0K5J0J5nnj5k0j0J0L0
498eL0K5J0J5J5%k0k0%n%%%%n%%j0j0k0k0k5NL0L0J5%NNNJ0J0J0NK5J5J5j0j0j5j0%K5J5K0
495A55j5j0N%nm0k0k0j5j5j0J5L0K5J5J5%J0%Nj5j5l0l5l0J0K5J5nJ0J5J0j0j0nj0%J5J5%
493G5nj0j0j0j5j5k5j0NK0J5J0%N%NJ0J0J0j5k5NK0J5K5J5%j5l5j5J5K0Nj0nj5j0n%%nnnn
490A5NNJ0%NJ0N%Nj5k0n%%k0j5%%J0J5J0j0j0K5L0K0Nj0j5l0l0j5j5j0J0K5L0J0j0j0%nJ5
487B0J5%N%%NnnNnNn%J5J0J0J0M0K0J0nj5NNNj0n%%N%%j5j0nNNnnj0j5m0k0%J5L0NJ0J0j5
483G5j0j5j5NNK5K0K5K0J5%j0j0nJ5K0K0K5K5K0%k0k0k0k0j0K5NNk0k0%%j0j0%j5l0m5k5j0
481A0J0J5k5k5nK0M0M0L0J5Nj5l0nL5L0K0j0j5j5nnn%j0l0nJ0J0K5J0%NJ0NJ0Nk0l5k0J0L5
478A25L0J0nj0k5l0k0nJ0j5j0NJ5J5K0J0j0k0k5nNK5L0L0K0K0j0j0k0%L0J0j0j0NNK0J5K0
475B35J5L0K5M0J5J0j0k0k0k0k0l5j0%k0n0p0m0k0j0K0K5K5Nj0%N%%nnl5n5m5k0J0J0K0K0
472a0j0j0NK5K0NJ0J0J0J0Nj5l0l5j0%J5L5L5L0J5nk0k0j5K0K0J5j5j5%k0j0j0%nNK5J0nN
470G0J0NNNJ0J5J5%%j5j5j0j5nJ5K0K0J5nj0j0%nj0NJ5J5%n%J5J5nj5j5l0l0m0j0K0L5L5J5
467A25J0J0NJ0j5k5k5%nk0j5j0j0j0J5L0L5J5Nj5k0k5k5k5l5k0nJ0NK5L0nk0j5%nJ0j0%j0
464c0j5%Nk0j5N%j5k0NM0M0K0%j5j5%K5L0%k0k0nj0J5J5K5K5nk5k0J5L5M0J0nj5j0j5nj0j0
461C0%K0K0K5%l0k5j0J0J0J0J0K5Nj0j5j0J0J0j0%N%%N%J0nl5j5nj0j5k0k0j5%J0J0%%n%K5
458eK5J5J5nJ0K5K0J0N%%Nk0j5l0j0L0L0J0nk0j5j0k5j5nnJ5K0J5%m0j0NK5K0J0NnJ5J0NN
455A10J0NNNNNj0j0k0k0Nj5j0j0j0j0j0nj0j5j0J0%NNN%NNK0K5nj0k5nJ5L0L0J5nj0j5K0K0
452A20J0Nj5k0k0k0n%j5k0J5J5NJ5%J0Nj5nNNj0k5k5n%K0M0M0L0%k0k5l0j0K0K0Nj5nn%Nj5
449F5j5k5k5J0NJ5nJ0Nn%J5J0J0j5j5J0%Nj5j0n%nl0m0j5K0M5L5J5J0J0j5j5j5j5J0NJ0Nk0
446B0k0%nJ5J0J0J0nj0nnK0J5K0J0j0l0j5j5k5k0j5NL0L0K5%nj5j0j5k0k0j5NJ0J0NJ5J0J5
443A0J0NJ0j0k0k0J0NJ0Nj5j0k0m0nJ0L0L0K0K0J5K0nk5j5j5K0K0%Nl0l0l5nK5M5K5J0k0k0
441B0nK0NJ0%%J0J0NJ0j0j0j0nj5j0n%j5j0K0K0M0K0nl5j5j5j5l0m5j0j0l0nJ5K5M5K0K5J0
438B0NJ0%j0j5k5%n%%Nk0j5nnnnNJ0nK0L0N0M0L5K0j5k5k5%%j5j5k0k0%%Nj5j0j5j0%%nnn
435f0j5NJ5J5J5J5L5M0J5j5m0k0j0j5j5k0j0J0L5L0K5K0J0%j0j0k0NK0K0K0J0Nj0j5j5nnk0
432C5k0j5NL0L0K5L0K0J5j5l0k0j0%Nn%j0k0k5%j5j0%K0L0K0K0%l5l5k5nnj0nnNNNj5NNJ0
429a5J0J0J5J0K5K5j5l0j5%NJ0L5L0J5j5j5J5J5nj0nJ0K5L0J5%nk0m5o5l5k0nNK5K5j0k5j5
426a5%K0K0J0J0nj0nnj0j0J5J0J0NL0L0K0K0%%j5j5k0nJ5K0J0J0J0L0J0j0k0j5j0nnnj0nj0
424I5nj0j0nj0%Nnl0%nnnK5M0L0L0K5K5%k5m5k0nK0J0J5NJ5j5l0j5J0%%NNj0j5J0N%%j5J0
420A00j0j5nK0J5%j0nj0j0J0K5J5j0%Nj0j5j0j0k0%j5j0j5j0nj0nj0%j0j0K0M0N5L0L0K0N
418A50j5m5l0l0j5%K5K0NJ0NJ0j0nj0nk0k0nK5J5%k0j5k0nNNK0Nj5k0k5k0k0%J5K5L5J5NN
415C0J0L5K0K0J0%%NN%J0J5%j5k0k0k5k0m0l5l0J0J5J5%%J0J5J0J0J5nj0J0J0n%%J5nj0J0
412F5%%j0J0NNk0k5nnj0%j5j0j0j0l0k5%NJ5K0K0K0K0K5J5K0N%N%k0%J0NK0K5L0J5k0j5l0
409A00j0NN%k0j0J0Nj0%n%%K5K5J5%j0nnj0l5l5l5l5l0j0K5K0K5L0J5Nj5j5%N%k5j0nJ5K5
406B0%%%%J5J5J0J0%j5J5J0J0nl0nNJ0nnnj0%nNM0L5J5j0j5NJ0j0l0k5j0%%N%%j0N%J0nNj5
403D0nK0J0Nj0j0NJ0j0nk0j5%K0J5j5k0nJ0J0j0k5%J0J5nnn%K0L0L5L0L0J5j0j5j5j0nj0n
400I5k0k0%%NNK0K0K0J5%K0j0k0l0j0k0j5k0k5%%Nj5k0nnJ5J5K5K0K5J5Nk0k0nNnn%J0%j5
397C5j5nK0J5%j0%NJ0J5%j0NNJ0%j5k0l5k5%J5K5K5K0%j0J0L0L5K0J0j5j0j5j0NNJ5K5J0j5
394A60l0k5l5j5j0nJ5%j0j0l0k0J5K0J5j0j5j0nN%%k0NJ5K5J5NnJ0j0n%%J5%j5j0%K0J0J0
391F5j5nJ5K0J0j0j5k0k0j0j5J0J5Nnn%J0NNn%%NM0J0j0k0j5j0nK5K0%k0j5j5j5k0j5j0k5
388f0k5j0J0L5J0nJ0K0K5J0nnNK0J0J0%j5J0Nnj5k5j5NJ0J5nj5j0k5nN%K0%J0J0J0J0J0J0
386E0J0J0K0%NJ5J5%j0j5j5k0nk5k5%K5M0L0Nj5k0n%J5nj0l0k0k5J0J0K0K0K5K5J0L0L0J5
383A90%%%nK0%nnk5nj5j5j0j5j5j5j0j0NN%nnn%n%nn%nnN%j0k5k0j5NJ0K0K5M0L5J0j5j5N
380H5J0J0%j5l0k5J0M0%Nk0j5j5j5%K0J0nnJ5NN%J0nnn%j0%nnnk0j0j5j0j5j0j0nnj0%J0N
376e5j5j0NJ5K5%J0J0NK0J0NJ0NK5K5Nj5%%nnJ0Nj0j0j5J0J0j5j5j5%K5NJ0NJ0K5J5J5j0n
374A20nnnl0j0%%%%%%J5j0nJ5J0NJ0J0K5L0n%k0k0k0j5k0k0l0j0j0J0%%k5%J0NK0L0K0%j5
371E5k5j5nnnnJ5NJ0j0j0K0J5J0Nj5j5k5l5j0%%Nj0j0%%J0Nn%J0J5nnj0%NK0J5%Nj5j0NJ5
367eJ0n%K0%k0j0J0K0L0J5j0k5k5n%K5J0nj5j5J0J0%k0k0%NJ0J0J5NJ5NNK5Nnnk0k5m5l0%
364e0J0J0K5L5J5J0nj0k0k0nK5J5K5J0%j5l0k5nj0K5L5M5M5%l0l0l0nJ5K5K0N%N%nn%K0Nj0
361A15k0j5k0k0nNJ0%j0j0j0j0nJ5J5J0Nj0NJ0J5%%%%%j5J0Nj0N%nnj5j0nJ5K0K0%%j5k5k5
358A5l0J5K0NJ0J0J0J0J0N%j0l5j5k0nJ0J5J5L0K5J5nk5k0k0nK0L5K5%k0J5NJ5k0k0J0Nj0
356I0j0%%N%j0j0%J5K0K0K0%%%J5L5J5j0m0n5n0l0nNj0l0k0J0J0%NJ5L5M5N0L5nl0k0j5nn
353H5%j0nJ0K5K0nj5NJ0NK5L0%k0m0l0k5l5nK5K0J0J0nnnJ5N%j0k0k5n%j5k0l0J5J0J0J5N
350B5J0%J5%j5l0k0K5L5K0%J5J5J5J0K0Nnk5k0nJ5J5Nj0%%j0n%j5nj0k0%L0K0j0k0k0%J0K0
347H0K5Nj0j5J5J0Nnj5Nnn%Nj0j5j5NJ0J0L0J0%k0j0N%nn%n%j5NK5K5M0K0J0k0l0k0j0nk5
344H0k0k0k0j0j5j0j5%j5k0nJ0J0J5NJ5J0J0J0%%%nj0j0J0NJ0J0J0J0k5%K5K5J0j5%%%Nj0
341F0J0K5K0K0K5K0nk0l5j0nj5%j5j0k0%J5K0K5J0J5J0%j5j5m0k0%K0K5NNj0j0J0NK5K5K5
338A75nk0k5J0K5J5j5j5j0%nj0N%nnn%nj0k5l0k0j0J5J5J5nk0l0k0k5l0NL5N5O0K0nm5m0l0
335b0j0J0J5K0K0%%NJ0NNL0K5Nl0l5l5k0%%J0J0N%nj0Nn%J0j0j0nJ5L0K5Nn%NJ0J5%n%J0J5
332A15nk0j5j0j5j0j5j0K0J5K5J0Nj5k0k0j0nNM0K5L0j5j0nj0J0J5n%n%%nk0j5j5%K0K0J0
329I0NJ0N%l0l0l0%nNK0K5%nn%%%Nk0j5l0j0K5J5K0K0nk5j5j0j0nJ5J0Nl0l0NJ5L0L5J5NJ0
326H0J0NJ0NJ0NJ0K5K0j5n5n5l0%J5J0%k5j5J0NK0K0%j0%NJ0j5n%n%%nJ5%J0%NNN%%%%%%%
323H0NNJ0K0%%%J5J5J0j0j5j5j0nNj5%n%nnj0nj0%j5m0l0nL0L0%j0J0L0J0NJ0J0N%J5nj5k5
320F5%NJ0j0n%j0k0k0nK0K5K5NNj0j5j0j5K0K0J5j0l0l0j5NK0K0K5K5N%j0j0j0J5J0j0l0l0
317C5j5NL0L0J0J5nj0j5N%nJ5j0j0n%J5N%nk0l0k5%L0K0%j5%J5J0K0k0j5k0%%j0nj5j0nn%
314a5J5K0%%j0%K5NJ0%j0k0m0l0j0J0Nnj0j0j0J0J5J0J0K0K0N%J0N%j5%N%%J0J0NJ0NJ0NJ0
311H0%%j5j5nnnj0J0J0J0J0%J5J0N%%n%%%N%nNK5J5%j5j0nj5k5k5j0J0L0N%j0N%nk0nJ0nj0
308C5j5j5j0j5NK0L5M0L5J0j5j5j5k5j5NK5J0J5n%nnj0k0nJ5K0L0J5k0k5j5j0%%K5K0Nj0n
305I0%J5NJ0j5j0j5j5k0j5N%K0K0NJ0J0J0J0N%J5%nk5k0k5j5j5NJ0J5%j0n%J5J5L0K5K5L0
302A90nj0j5k5k5k0k0k5k5k0k0k0nJ0K0K0nNK0J5Nj0j5N%j0n%%N%J0J5K5K5J5j5k5l0j0J5
299D0L0Nj5k0nj5j5j0nJ0J0J5J5K5NNnj5NK5J0j0l0m0k0j0%j5k5j0NJ5%nK0M0L0K5nn%J0J5
296H0J0Nj0l5k0j5J0J0NJ5J0N%j5j5l0k5nN%j0NK0J5%nJ0j0%%K5L5L5K0J0j0k0k5j5k5l0j0
293@K5K0Nj0%NJ5K0K5J0j0l0j0%Nk0j0%K5L5J0j0l5l0k0J0NN%NJ0nk5k5NL5L5L5K0K0%%k0
290A25k5nJ5%j5nj0J5J5J5J5k0j5%%J0nj5j5k5nJ5L0K0K0%l5k0k5nnk0j5j5k0nJ5J5%n%%K5
288B0J5K0%k0j0NK5NJ0NNJ0Nnk0k0nnk0k5NK5J5J0J5%j0j0l5j5NK5J0nN%%k5l0k5l5k0J0%
285i0J5J5L0L0K5L0L0nj0nj5nk0nN%J0Nnj5NK5J5J0%k0l0k5%%n%%j0%nJ5K0nm0k5nJ5J0J5
281b0NK0Nk5j0K5M0K5%j5k0N%N%%J5J5%j5nK0K0J5NNj5l0m0l5nNNK0K5K5NJ0K0K0J5%nk5m5
278F5l5nJ5J5%%J5J0J5J0j0n%K0n%Nnj5k5k5j5J5K0L0Nj0j5J0J0k0j5NN%j5nn%j5j0NJ5J0
275D5%n%J5J5%k0l0k0%J0J5J5J5J0J0j0k5k0j5J0J0J5J5NK0J0j5k5l0k0%K5M0L5J5n%k0k5
273F5j5NJ5K0K0J5J0j0%%%%%%nk5j5j0j5j5k0j0NNJ5%NJ0N%J5J5n%j0J5%NJ5Nnk5l5%J0J0
270F5%%j0Nj0j0%J5J0%J5%J0J0NN%k0j0j5%%k0k0%%J0j0j5%NNnnj0nNJ0j5j0J5L0K5K0K0K0
266A15K0J5L5J5Nj5j5l5k0l0Nj5j0%l0k0nJ0M0L5J0j5l0l0%%L5L5L0L0nm0l0j5n%J0j0k0%
264E0NJ0K0M0K5%j0j0j0j5nnj0l0l0j0n%NNK5K5K5K5J5%j5j5k5j0%%k5k5j5J0K5K5K0nJ0J0
261A00J0J0j5l0n%n%%N%J0%%N%K0%j0nj0j0%K0J5J5J5J5J5j5k5l0k5l0nNNj5k0k5nnK0K5J5
258C5j0NNJ0nk5k5%K0M0M0%%j0J0K0J5nj0k5j0j5k0%J5K5K0J0%j5j5%n%n%N%%%%%%NNj5l0
255D0l0j5nJ0L5L5J0%j5j0j0j0n%NK0J0%N%Nj5nnj0nj0nj0j5j0j0K0K5K0K5K5J0nj5NNNNK0
251A20K0%%j0j0l0l5k0k5%J5J0j0j5j5%K0K5K5K0L5J5%j0j5K0K0j5j0J0Nj5k0j5k0j0j5j0
249C5j5j0%K5K5J5J5NNnnNNn%%%K0K0L0J0j5j5j5j5k5k5l0j5%K0K0Nj0nNJ5%%%%k0k5k0NJ0
246B0J5K0K5n%n%%n%%J5J5j5j5NJ0J5k0j0j0j5j5k0k5%j0j0j0j0K0M0M0L0J5Nk0nNN%nk0n
243D5%NNj0j0NJ0j0j0k5k5k0nK5N5N5L5J0j5l0l5k0m0l0l0k0J5L5L5M0L5L0Nnj0%K0J0nk0
240A00Nj5j0j0nj0nj0%%Nj0k5l5n0l0j0L0M0NJ0n%Nj5%nj5j0%NK0NNK0L0L0J0j0nnJ0J0%%
237E0%%%%J0n%%%Nj0j0j5l0m5l0j0J5NJ0NJ0%%K5J5N%NL5J5j0m5m5k0%%%k5k5nJ0K5K5%nN
234f0%K5K0L5L5K5J0k5k5m0l0k0k0%k5j0J5L0K5K0%%j5NNNNj0J0J0nj0j0%J5M5M5J0nj0l0
231D5l5l5j0J5K0K0NJ0J5%j0nj0nl0k5nJ5NJ0NJ0J0J0J0NJ0N%j5nJ0K0j5k5nK0%j5j0N%K0
228D0K5%%k0k0l0j5NNnJ5J0NNNJ5J5J5J5J0J5J5J5nk0j5j0nk0k0n%NN%j5%NJ0K0K0J0nnJ0
225A00K5J5j5nj5j0k5k5j0J5NJ0%J5J0NNJ0J0j0j5j5J5nj5j0j0Nnn%j0%nnnj0k5%L0M5J5N
222H5j0k0k0j5k0%%%NK5L5M5L0%%j5nk0%J0nj5l0k0k0%K0K0L0L0J5%nk5k5%j5l0NJ0J5J5J5
219I5nJ0J0K5K5J0j0l0k5%J0J5j0nj0j0nnnj0nnnj0n%nnj0j0J5K5K0K0%k0j0j0j5nJ0L0K0
216I0K5K0J0n%J0J0J0Nnk5j0J5Nnj5k0%Nnk5k0n%%k0k5j0%J5L0M0J0k5k0J0K5L0J0j5l0j0
213H0nJ5N%%n%K0M0M5J5k0l0k5k5l0j0n%%nj0k5j5j5NK5%Nnk5J0%nN%J5%j5j0%j5%K0L5K5
210F5K5L0NJ0K0K0j5l5l5j5J5Nnj0j5%J5J0NNJ0J5J5%%%%nk5k0j5%%%%%Nj0J0J0j0j5k5k0
207B0k0j5NK0L0M0M0J5j5nJ0L5M0K0j5m5n0j5j5k5j0j0J0%nJ0j0%NK0K0K0j0nJ5L0Nnk5j5
204I5j5j5j5%k5k0nNK5n%%%nj0K5K0J5%NN%j5k5k5n%l0j0l0NK0J5J5J5Nj5nj0J0L0J0nNNj0
201C0j0j0j0k0k5%J5NNJ5L0M0K5%N%J5%k0j0j0J0J0j0nnnnnj5J0K0K5L0J5%k0j0j5NNj0J0
198A05J5K0nj5j5j5j5J0nk0k0nK0J5J0j0k0k5k5k5NJ5NJ0J0J0J0J0nnnj0J0%j0j5NNNJ0%N
196D0NNJ5J0J5J5J0J5J0J0%j5k5%L0nk5k0k5nJ5J5Nj0%nnnnj0j5j5%Nj0j0%J5N0N0L5J0j0
193A60j5k5nj0nk5k5J0J0J5J0nK0J5nnj0l5m0j0NK5K0J5nj5j5J5J5j0j5%J0J0L0K0K0%NJ5
190A65K0J5K0j5m0n5n5l5m0m5k5nK0K5K5K0NJ0j0n%J5J5J5J0%j0j0%NJ5%k5l0m5NK5K0Nnj0
187a0%J5K5M0M0K5%k0k0%j5nnj5l5l5j5NJ5J0K5J0nj5nJ5J5nnj0n%%%J0J5N0L5L0%k5l5k5
184G0j5%J5NNj0l5j5nnJ5J0J0J5J0K5K5NNnj0k0%J0j0j5j5J5M5M0K5%nnnk0k5j5%K5nl0l0
181G5l5%%%j5j0j5j0j0j0j0j0J5L5L0K0J5J5K5NN%j0NJ0J0J0J0J0j5m0k5%Nk5k5k5j0nNnJ5
178A0L5L5M5L0K0%j5k0%%j0j0k5%J0NNk0j5j5%K5%Nk5m5j5%j0j0nJ5K5K0J0J5J5J5j5N%j5
176G5n%j5NN%%Nnj0%K0L5L0L0J0j5j5j5j5J0J0%k0%N%%nnk0k0k5Nnj5j5J0K5K5L0K5Nj5%%
172A25k0k0l5j0nnNK0J0NK0j0k0nK5M5J5nj0nl0k5k5nk0j5J0J5J0J5K0K0Nk0k5j0n%%n%nN
169C0%%Nj5j5nJ5K0J5j0l0m0j5J0J5NJ0%Nnk5j5J5K5L0K5L0L0%k5k5j0NJ0j0k5nJ5nk5k0J0
167@NK5K5K5K5Nj5k0k0k5k5NJ0N%J0NK0K0K0K0K0K0%k5j5l5l0k0NJ5J0J0K0%j5k0j0N%%nJ5
164F5M0L0K5j0m0m5j5J0nnk5k5NNJ0Nj0j5nj0J0J0k0k0j0NK0J5J5J5K5K0%%j5j5%N%Nj0J0
161E0K0K0J5K0J0nk5k5m0j5j0J0J5K5K0j0j0J0L0K0J0j0l0l0l5l5nJ0K0%nnNNj0J5L0L0%k0
158F5nJ0L5J0k0j5j5k0nl0j5j5%nn%%%K5J5J0nl0k5J5M5K0nk0k0k0k0j5NNK0L0M0%j5%NN%
155C5j0nnnk5n%%j0j0k0n%%j5j5nL0M0M0K5j0k0nNNNNL0J5j0n%%K0K0nnJ0K0nnn%J0Nnj0k5
152G0k5J0NJ5J5J0j0k0k0k5j5j5K0L0L0J5%NNK5K5J0j5k0%K0K0J0J0Nj5k0j5%K0%k0nj0nj0
149A10j5%J0%j5j0j5j5J5L5K0k0l5k5%%j5j5%NK0M0N5K0%%k0k0k0k0nJ5%k5k5l0k5k5j0L0
146c0O0M0J0j0NNj0nJ0J5NJ0Nj5k0k0k0k0k0k0NJ5L5L0K5J0j5j5j0J0%n%%%%%%J5J5J0J5J0
143A25J5K0N%J0NNk0k0J5K5J5%nj0nJ0Nnnj5j5k5k0k0j0nj0j0J0NJ5J0nj0j5k0j0J0K5M0K5
140A35NNNJ0J0J0J5J0j5j0j5j5k5j5j5j5j5j0J0Nnk0nJ5%%nj0Nj0N%nn%%nnj0NJ0nnJ0J5K5
137F5NnNn%J5K0J0N%NNNj0j0j5NNj0j5j0k0m0j0J0K5L0J0nk5k5k0%K0K0J0nj5j5N%%j0NK0
134C5M0M0Nk5j5j0n%j0nnnn%j0J5J0%j0j5nj5J0J0L5K0%k0k0j5l0l0j0J0NJ0J5M0M0K5K5J5
131A40n%%j5l0k5j5j5j0J5J5K5J0NJ0J0N%j5j0k5j5j0NK0K0K0K0L5J5nk5j5j0j0j0j0j0m0
129D5l5l0j0nK0J0Nnj0nnJ0J5%J0j0nj0j0NJ0J5%j0nk0%J0NJ5%%Nj0j5J0K5K5J0j0j0nK0N
126E0Nj5j5NNNJ0J0J0J5J5NN%j5l5l5k5J5K0K0J5nk0k5nJ0K0K0Nj5nj5k0k0j5NJ0J0J5j0j0
123@J0K5K5J0nnk0j5j5NNj5j0j5NJ0NNK5K0K0NNj0nN%j5j0nJ5%%J0%NNNNN%%N%NN%j0j5%L0
119A10M0M0Nj5j5l5l5j5%J0NNj0k5k5j0J5K0J5J5J5%nj0nj5J0J0%%%%n%%NNj0k0k0%nj0j5
116B0%J0K0K0L5L5J0k0m0m0k5k5J0K5K5K5K0%j0nk0l0k5NK0K5NNK0K0J0J5J0J0J5j0nj0J0
114A60L0Nl0l5k0nj5k0j5j0J0J5K0J5j5j5j5k0j5%%L0M0K5N%%%n%j0%n%%j5j0J0%j0j5nnN
111F0Nj0n%%j5j5k0j5nJ0L0L0J5j5k5J0J0J0j5j5NNJ5J0n%%K5J0nj5j0Nj0j5J0NJ5k0k0j0
108B0j0nJ5NJ0J5%J5J0J0J0nk5j0j5nk0j5j0j0j0%k5NL0M0K0J0NNN%nNK0L0L5%%nnj0l0l5
105F5%J5%%%j0nNL5L0J5j5j0j5j5j0j5j0j0j5j0j5j0%K0NJ0NJ0J5%%j5j0j0J0L0K5L0%j5k0
102I0k5k5k5j5%J0J0%%J0J0%Nj0j5j0j5J0J5L0L0J5J5n%NJ0NNNj5j5%%%j5k0K0%j0j0nNn%
99F5NJ0%k0j5%J0J0j5j0J0NJ0j0j0J0J5K0J5J5J0j0k5l0k5nj0J0K0Nk5k5nK5L5M0J0nk5l0
96E5%J5L5L5nk0k0k5%nJ0J5j0j0nJ5K0Nk5k0J0j5%%%nj0Nnn%j0J0J0%J5nK0NNJ5nJ0K0K5K5
93A75Nk0l0l0m5k5K0K0K5K5K0K0J0j0k0n0o5l5NK5K5L0J5nl0l0%%%%j5j5%J5J5J5J5%J5K0
90I0J0J5Nj5nnk0k0nJ0K5N%nk0%J5L0K0K0J5J5Nm5m5n0j0nJ0J5%N%N%NK5L0J0J5J0J0j0l5
87A25m0m0nJ5J5%j5J5J5%k0%NK5K5NNK5%k0k5l0J0N%%nJ5%%nnnj0nnnj0n%j5%j0nnnj0nNJ0
84A0%%%N%%NK5K5L0J0k5l0nJ5L0J5J0nk0k5J0K5Nk0j5J0J5K5nk0k0j0nj0J0NK0%k0%J0%J0
81I0%NJ5nk0l5m0j5%J5J5%nl0l0l0j0J0J5NJ0J0J0j0nJ5K5J0NN%K5K0J5Nj0k5l0k5j5NK5K5
78D0N%J0L5J0%k0j5j0nj5j5%J5J5K0K0J5K0K5J0j0nk0k0j0J5K5M0J5j0l0k5%%nk5j0%J5K5
75A25K0Nnnn%j0nnnj0nj0j0k0%J0K5K5J0j0j0k5%j5j0j0j0j5NNL5K5K0%j5nNJ0n%J5K0K5K5
72A85J0NK0J0k0k0j5j5%j0nl0m0l0%K0M0L0K5nj0j0j0k0k5nn%NN%%%J0j0l0k5j0j0%NJ5K5
69E0L0L0J5k5l5j5k5l0l5j0NK5J5nNNJ0N%J0K5NNj0J5NJ0J0j0j0nj0j5k0j0J0J5J5j0j5nn
66A5J0J0K5nnK0L5L5%k5k0nNNj0j0j0nk5k5l5j5J5J5%nj0j0NJ0NNj0j5J5J5L0N%k5j5j0%J5
63@K0%k0k0%%nj0NJ5L0L0K5L0L5%j0nJ5J5Nj0n%n%J5K0k0k5j0N%j0j0N%j5j0j0%L0K0K0nl0
60A05j5%NJ0%nnn%k0%J5nnnn%%nnJ0Nj0j0%%%%nnJ0j0nNNnJ0J5%j0k0%K0L5K0K5Nk0k5k5n
57F5J0nk5k5nN%nNNn%N%J0%NJ5J5Nj0j0n%L0L5J0j5j5%J0J0nNN%%NNNNj5j0j5k0Nj5l5j5n
53A5NJ5K0K5j0k0k5J0K0J5Nj0m5k0n%k0l5j5%J5L0K5K0K0Nk5m5k5NK0M0K0J0nj0%j5%%J5J0
51C5J0nJ5NNNJ0NN%k0%J5Nj0j0%J5J0NK0K0K0%Nn%k5j5k5k5%nj0j0nj0J5L5J5k0k5l0N%J5
47D0J0J5J5j0%nj0nnK5K5L5K0%%%n%nj5k0k0k0j0J0J5K0j0j0j0j0n%J5K0Nj5j5NK0j0j0nj0
44E5J0Nj0j0j0j0K0J5K0k0k5k0%J0J0NNNNNNNNK5Nj0j0k5j0NK0K5Nj0l5j0nJ0J0%J0%J0k0
41G0j0l0l5j5%%J5J5J5J5J5%%J0L0K0K5nnk0j5n%Nnj0k5l5k0NK0J5j5j5j5j5j5j0J5L5L5L0
39G0J0%%j5NNNj5j0nj0J0%J5J5j5j5j5j5j5j5j0J0K0L0L5J5k0m0k0k0NL5K0NnnN%J0J0J0N
36H5%k0k5nJ0J0NN%j0nNNNJ5J5K5K5j0nk5l0J0J0j0l0k0NNj0j5k0nj0K5K5K0K5j5l0l5j5N
33a0K0J5NJ0J0NJ0%%J5J5J0J0K0J5%k0l5k5%nNJ0%%%%%%%%k0k0NK0J0%j0j5%%%Nj5J0%K0L5
29A05K0nk5n%nnj5%%j5j5j5%%%%nk0j5J5L5M0L0K0J5%NNnk0j0n%%%nnj0k0j0NNJ0n%J0J5K5
26A20%k0j5Nj0k5m0j5nNJ5J5K0J5K0K0J5J5%j5l0j0j0%k5k0nJ5J0Nk5j5%L0N5Nk0m0k0J5K0
23E5NJ0K5J5J5j0nk5l0j5NK0N%%N%nnnnNN%k0j0j5NNJ0%j5nn%J0K5K0K5%j5%nNM0K0NnnJ5
20A50j5j5k0j0j0j0nj0nNJ0Nj0%%j5l5k5k0j0J5J5K0J0J0J0J0nk0l5l0k5k0k5k5nJ5J5K0K0
17g5K5K0K5J0J5L0L0j0nj0nnnj5%nj0j0nK0M0K5L0J0J0K0%nk0l0l0j5j0J0NnnnnJ5J5J5J0
14I0j0l0l0j0nJ5J5%j0J0J5J5Nnj0J0nn%%J0Nnj5k5k0J0K5K5K0K0K0%l0m5m0k0J0J5J0NNj0
11B5J5j5j5j0j5J5L0K0K0J0J0j5l0n%Nj0j5NJ5J0N%J5nJ0J5J5J0K0K5J5j0j0NNj5%nNj5k0
8A15k0nnj5j5nj5k5j0J5J0J0j5%%j0NJ0nk0%J0J0j0J0K0J5L0J0%N%%nk5j5%Nj5k5%%K0j0j0
5B0j0NK0%j0k5%%%%%%J0j0nJ0%nJ0J0K0%j5k0j0J0K0J5K5J5nk0k5n%%J0nNNnJ5%J5L5L5K5
2A60k0l5j5j0nnn%Nj5j5%NJ0J0N%NNJ0N%%j0j5J0K5L5K5%Nj0j0k0k0nnnnj0J0K0J5J5%j5l0
-1I5nj0%%NN%nnnk0k0%K5M0M0K5j0k0k5j5j5j0J0%j5k5%%K0N%j0j0NL0L0nj5l5nJ0%%j0n%
-4D5K0J0nj0NK5L0K0K5j5l0n0l5N%J0J0n%J0NJ0J0j0j0J0J0j5J0nJ5J5%J0NJ0Nj5l0l5n%j5
-7D0m0k0NM0K5K0K5K5K0J0K0Nj0k5n%%nnnj0nnnNj5N%J5J0K5K5J0j5l0n%K0nnj0j5%%nj0j0
-10H5j0%%NJ0nnnj0J0J0J5J0%k5%%NNNNk0j5J0J5nl0j5J0J5K0j0j0NJ5K5J0%%n%j0j5k0l0
-13D5j5%K5K5K0nk0l5k5k0j5k5j5J0J5K0j5j0j0%J5J5%%j0j0j0j0%%NNj0k0k0nnJ0K0K0J5
-16d5J0Nnk5l0j0J5J0nN%N%K0L5L0K0J5%j5k5j5J0K0J0j0%J5%j0j5j5j5j0j0j5j5n%nnn%n
-19i0nNNJ0N%%J0J0%J0nj5k5j0NJ5J5n%nJ0%NNk0j5j5j5J0J0K0L0L0J5nj0%J5J0J0%N%k5k0
-22b0J0J0nl0j5j0J5J0k5k0n%K5%%j0j5K0K0L5L5K5J0%n%j5j5j5%%%k0nj0%nJ0K0K5J0n%j0
-25B0nj0n%Nj5j5nj0K0K0K5NNj0J0NJ0NJ0NNN%j5j5k0%nnl0j5j5NK0J5j5k0NNNj0j0nJ5K5
-29eK0K0K0J5nm0n5j5J0M5M5K0j0k5k5l0k0l0k5nJ0L5L0K5Nj0nNJ0K0%j0n%%NL0K0K0Nj5N
-31H5K5K5%%j5k5l0l0j5J0n%j5k5%%%%Nj0j0NJ0NJ0%k0%nNNJ0NN%NK0J0nj0nN%nj0%%K0K0
-35E0%NJ5K0%J5K0K5J0j5j0j5l0k5k5nJ0nj5j5%%%%J0j0%nNJ0j0j0NL0Nn%%%j5k5k5J0L0L0
-38D0J0J0J0%Nj5NJ0J5%nj0j0J5J5k0j0k5%NNj0j0n%Nj0j5Nj0%nnN%J5%j0%J0J5NNnn%Nj0
-41B0J5L0L5J5J5J5nk0k5%n%k0l0n%%%K0J0j5k5k0J5M5K0nj0n%%N%K5%j0j5j5%NNNNj0j0n
-44E0%nnNNk0l5m0k5nK0L5L5K5J0K0J5nj5m0%L0L0K0n%%j5j5nJ5nn%k0j5k5j0K5J5nk5k0k5
-47c5m5k5%NM0M0K5j0j0nNL0K5M0K5%N%%%%%%j5m0l5k0J5J0J0Nj5j5nJ5K0%j5k0j0j0J0J0
-50EJ0nj0nJ0J5j0j0%%NJ0nj0%NL5L0L0L0Nk5m0m0k0%k5l5l5j5K0L5J0j0n%J0J5K0K5J5L0
-53F5L0%k5l0%K0K0K5L0J5J5J5L5%l5m0m0l5n0k0%J5j5k0j5j0NK5J5J5J5J5K5N%nj0l0k5k5
-56b5nJ5J0J5J5J5J0J5J5K0nk5l0l5j0NK5K5%%nj0%%%%%%%%%%%%j0j0J0J0J0J0j0nk0k5k5
-59c0%J0J5J5J5M0M0J5j5k5j5j0nj5k0l0nJ5K5J0J0K5K5%j5l0l0k0k5%%J5J5%%%K0L0L5J5
-61A00J0%nj5k0j5j5j5j5l0j5k0%J5K0M0L0%k0j0nn%%%j5N%nNNNNNN%NJ5K0Nnj0NJ5J5nk0
-65F5m5k0J5J0J5J5J0j0nNJ0J0j0j0NNJ5K5L0L0J5l0k5l0NN%%%%j0NJ0j5k5m5l5l5k0k5j0
-67a00%M0M0NJ0J5L0L0J0J5nk5l0j5NnnJ0J5J0J0J0J5J0J0j0j5l5l5j0j0j0j0J5L5K5K5%N
-70G5N%j5j5j5j0j5J0nn%nn%%nnk5m0k5%K0J5J5J0J5L5J5NNK0%k0m0k5k5nJ0J5NnK0N0N0J5
-73A00%nnk5k5NL0K5NNl0l5k5NK5K0Nk5m0l0%J0NNJ0J0Nj5j0Nnj0J0NK0J5J5J5J5J5J5n%n
-76A05nj0j0NNk5k0nJ5L0K0L0K0j5m5n5m0j0N%n%%%%%%J5M5M5L0J5J0j0l0l0m0%J5K0K0K5
-79A20%j5k0k0j0j5j5%K5Nk0k0nNNJ5L0N%%K0J5L0Nj5j5J0%j5j5%%j5j0nNj0nj0j5j5%%J0
-82B0NJ0NJ0J5NNj0j5%NJ0j0j5nNnj0nN%nnj5j0NNK0J5J0J5J0J0J5J0k5k5k5k5j0j0N%N%K5
-85B0K0J0N%j5j5NNJ5%nj0Nj0%Nj0J0NJ0N%J0J5n%j0nnj5j0n%%%j5j5nnnnn%NNJ5J0nnnJ0
-89@J0%nnJ0J5%n%J5NnnNK0Nj0%NJ0%%%nnJ5K0J5%k5%%NK0K0K0%k0l0k5j5J0L0K5K0%k0j5
-92A05j5N%j5k5j0J0J5J0J5j0l0l5k0K0K0%j5%K0K0%k5j5nJ5J5%j0k5j5J0K5K5NJ0NJ0nJ0
-95I5J5n%NNNnk0j0j5nj0j0j0j0nJ5L0K5K0nnk0NJ0J0%%%%k5l0N%%k0k5j0%k0k5%k0k0J0L5
-98d0M0L5L0n%Nj5j0nj0j5l5k0J0L5L5J0j0j5k0%nj5%%K0nnJ5J5%nnj0nj0nj0nj0J5J0J5J5
-101A0J0J5K5%n%n%j0n%%NJ0K0K5%j5l0k5j5j0j5j0nJ5K0M0L0J5k5l0j5%NJ0J0nj5j5k5l0
-104d5NK0L5Nj0J5K5L0J5j0k0j5%%%j0j5j5j0%J5J0J5J5nnn%J0NnNJ0nj5K0NnnnJ0J0j0j0
-107E5nK0J0J5j5k0%%j0j0k0k0nNK5K0nnk5nJ5L5L5Nj0j0%nJ5J5K0j0k5k0k0N%j5nJ5K0K0
-109H5j5l0k0k5l5l5j0n%nJ5L5M5K5K0K0J5J0j0k5j5j5NN%%nk5j0K0K5J5J5%J0J0J5nk0k5
-112E5k0nnn%%%Nj0j0nK0J5l5l0j5%%L0L5L5J5j0j0k5nJ5L5L5J5J0J0j5j5j5j5nnnnnnnnK5
-115F5K5K0K5K5K0K0K0J0k0k0k5k0k0k0%NJ0Nk0j0nJ0J0j0j0j0j5J0nnk5l0j0J0K5J0J0k0
-118C5k0%%%%n%J0j0%NK0K0J0NNN%m0o0m0%L0K5L0K5Nn%nJ5NNj5j5j5j5J5%k5k0j5NL0K5J5
-121D0J0%J5K5K0K0nj5j5k0k0nNJ0j0nj0J0Nn%NJ5K5%%%j5%%j5k0k0nJ5K0J5L5L5J5nj5j0
-124A25nJ5J5K5j5l5k5k0j5N%n%n%nj0j5%L0O5P0K0j0j5j0k0j5k0j5l0j0nJ5J0%NJ0NNj0j0
-127I5j5j0j0j0j0j0NL0J0J5%k0j5l5j0J0J0J0J0%N%j5k0k0J5K0J5K0K5J0nk5k5j0nk0%%K0
-130C5NJ0NJ0J0NJ0j5n%k5k0nK0K5j0n%j5%J0J0%j5nj0nj0j0nJ0J0%j5j5j5J5J5K0K0J5nJ5
-132F5J5J5J5%j0k0k5k0%%k5j0J0M0M0J0j5l0k5l0n%J5K5%l0j0nJ5NNNN%J0j5NNJ5K0Nn%n
-135F0K0J0N%J5J0Nk0m5k5%NK5J5J5Nk0j0%NNj5j5NJ0J0J0J5J5J5j0j5nnj5l0j0nnJ0NJ0J0
-138F5k0%J0K5K5K0%j5nJ0K0J5j0j0nj5nNJ5K0J5NJ0J5j0k5k5nJ5K5L0J5J0j0l0k5l0j0j0
-141A05Nj0nJ0J0J0j5%%n%j0%%j5l5k0%K0J5NNK0%k0l5m0l0j0NK5Nj0k0j0j5NJ5%nj0%K5%
-144c5j5%NJ5K0J5K0%nN%J0%j0J0J0j0k5l5k0nJ0K5L0M0N0K5K5J0J0k5m5n5m0j5nNK0K5K5
-147F5J5K0nj5k5j5J0K0K5J5J5K5J0j0j5j0j5nnj0nj0nnj0J0NJ0J0j0j0l0k5k0j0J0M0M5K5
-149A05NJ0NK0%j0j0j5j5j0l0m0k5nnNJ0%nnJ5L0NNNNj0k5k0j5l0%J5J0J5J5M5K0K0j0k5k5
-152C0m0m0j5J5K5NJ0L0K0M0J5nk5j5k5k0j0Nj5NK0K5J5%nnJ0J5%N%nnnNj5j0j5N%NNJ0J0
-155E5J5K0J0j0%%NJ0NNn%k0%nnj0nnnj5n%J5J5J0j5k0N%J0n%%N%J0NJ0J0J0J0J0NJ0j0%%
-159A25%N%Nj5j0nJ0K0Nj5j5l5j5nj0j0l5k0nN%NNNNNNNNNJ0j0nJ5J5NJ0nj5k5nK0NJ5%J0
-162F5J0J0J0J0J5j0n%K0K0L5L5K0k5n0n0k5j5j0j0j0nnk0k5j0NL5O5L5Nj5k0k0l5k5j0J5
-164A0L0J0%j5NL0K0J5k0l0n5l5k5j5N%K5K0N%J0K0K5J5%NJ5K0%k5j5l5l5l0k0nNJ5K0K0J5
-167@J0J5nnn%J5J5J0j0k0k0%nj0k5k5j0J0L5L5J5N%J5K0Nk0k0NJ5J5J0K0Nk5k0k5k5j5%J5
-170@K5K5Nj0N%N%N%J0nj0nK0K0%N%NNNnj0l0j0J0NJ0j5k0k0k5%%k0j0J0nnk0k0NK0K5K0L0
-173C0K5nj0nj0k5l0k0NK5K0J0J0%%%%j0j5NNJ5%j0j0%%%%J0J0nn%K0%j5NNJ0N%%J5nk0k0
-176A0k0k0nJ5K0K5J0NJ5J0j0nnnnJ5J0Nnk0nj0nNN%j5j5J0K0nk5l5%K0J5K5J5J0j0j5j5j5
-179enNk0j5j0j0j5j5j5j0j5K0L5L5K0NJ5M0M0J0NNNj0l0j0NL0K0j5k0k5k5m0j5nK0J5%j5
-182a5NK0K5j0%nj0k5k5nL0K5K0J0%nk5j5j5%K0L0nj5j0%NnnNj0j0j0NN%NJ5nnJ0J5%nJ5J0
-185C5N%J0NJ0k5k0k5j5j0J5J5K5J0J5Nj5j5j5J5L0K5%J5J5j5k5k0j5j0nJ0J0Nj5k0k5j0N
-188b0J0J0N%N%NNN%j0j5NK0L0nj5j5N%%NJ0J0J0J0%j5l5l5k0k5J0L0%Nj0j0j5NM0M0L0J5
-191H0J0Nj0j5j5j5j5j5k5nJ5K0%%j5nK0K0K0%k0k0J0Nj0j0J0J0nnj0J0Nn%%%%%%j0J0J0J0
-194D0n%NNNNNNK5K0K5Nj0l0l5j0j5l0J0K0J5J5j5j5J0K0L0nk0n0p0m0k0L0M5K5J5K0J0j0
-197C0j5j5j0J0J5K0k5k0l0j0J0J5J0J5J0%j0j5%L5J0J5NN%J0J5J5J5k0k5k5nJ5k0j5j5j5
-199a5j5j0j0J5N%j0j0k5%J0K5K0%%j0%J5NN%J5%NNNJ0%NJ0J5%k0k0%J5nnnnk0j0K0J5J0J5
-202E0%j5j5j0NK0nnnnJ0j0j5J0%j0%%j0%nk0j0j5j0J5J0J5L0L5L0J5K5K0J0nj0k0nnnn%%
-205H0j0nk5k0J5Nnj5%%j0j5j5K0J5N%j0%%NK5NnnJ0L5J5nk0j5nj0j5l5k0n%K0J0K0L0J0J5
-208G0K0K0K0nk0j5k0nNn%%J0J5%NNNNJ0NNnJ5J5nj0k0k5nnNk0l5k0nJ5J5J5%nnj0J5J5K0
-211H5J5J5nJ0j0l0j5j5nK5L5K0j0k5l5l5k5%J0K0%%nj0j5j5NNJ0J0j0nnnNNJ5J0j0nk0%J5
-214@%J5N%j5k0NnJ5J5j0j0%j5nnJ5K5N%nj0nj0nJ0L5K5J5j0k5k0j5%J5K0K0K0nj0nj0J0K0
-217G0K0%%NJ5%j5j5%J0L0J5K0J5nnk0l0l5j0j5j0nj5k0%%J0K0K5M5L0Nj5j0j0j0j5J0n%j0
-220G0n%%N%nk5%nj0%J0J5Nj0k5j0J5L0K5%j0j5NNN%%nk5k0k0k0k5J5J0NJ0J5K0K0N%J0%N
-223G0%NN%%N%N%J0J0%j5%%nnnk5nJ0J0j0k5k5%L5K5J0nnnj0j5j5nJ0K5K5K5K0K5%nk5k5k5
-227G0k5k5k0j5J0J5L0J5%l0l0l0%K0J5K0J5j0j5l5k5k5NK0K0Nk5%L5K0J0j5%%j5k0j5j5N
-229f0K5L0K5K0%k0k5J0J0K0%%K0%J0J0j0j5j0l0j0N%J5K0J5K0j0NL0K5J5nk5l0k5n%%j5j0
-232B5nJ5j0nNj5%nNj5j0j5NNK0L5L5K0%nn%K0K0%j5l5l0l0l0k5nNK5J0J5J5J5N%nJ5J0J0
-235G0%nnK0J5nNJ0J5%j0nj0nj0j0nj0%%J5K0K0J5J0j0j0j5NNnj0j0nnnk0k0j0j0j0j0j5j5
-238d0nJ0K0K5M0M0J5j0nj0J5J5nk0k0k0j0NJ0j5k0k0n%n%J0K5K0J0J5L5L0J5%k0k0%J0J0
-241A25%k0j0J0NNk0m0m0k0N%K0nnj0nN%Nj0j5N%%%nj0%J0J0nj0l0j5j0K0M0M5K5J0J5j0j0
-244E5nj0NNNJ0N%j5l5k0%j0j0j0J5NNJ0J0J0J5j0nnj0NNNNJ5K0%j5j5l5l0l0k5%J0L0L0L5
-247B0L0J0NNnj0k0%NK0NNn%j5j0J0J0n%%nNNNN%J0%J0%NNNNNnJ0%j5j0nj0j0nj0%j5j0nj0
-250A5nj0nJ5K0J5K0J5J5K0K0%%N%%%J5nl0k5k5l0l5l5l5nJ5K0%J5j0NJ5K0K0nk5l0k0nj0
-253f5%NK5Nj5k0NK5K0%nK5L5J5%J5J0J0nk0l0k5j5j0J0Nn%NN%nJ0K5L5L0%j0k0j5%J0J5n
-256G5n%J5J5nn%nj5%nj0nN%%NJ0J5Nj5k0n%N%Nj0j5j5NK0N%%N%Nj5k0nk5%j5j0J0NJ5Nj0
-259eNJ5J0Nj5l0k0nnJ0J5L5L5L5J5%k0m0l5%K0K0%nnk0%NNJ0Nj5j0j5j0J0J5J0j5l0k5nJ0
-262d0K5M0K5Nj5m0l0k5nK0K5K5J0%J0L0J5j0k5k5j0j0j5j0J0nj5l5k5j5n%L5L5L0K5J0Nj0
-265A0j0nj0J5J0J0J5Nj5l0j0J5K0%nn%n%K0J5n%J0J0J0j5k5j5j5j5k0NJ0J0J5%n%K5K5n%
-268D0K5K5L5J0j0J0%k5m0o0k5NK0J5K0K0K5K0j0nj5j5j0J0J5K0NJ0NNJ0j5k5n%nj0k5l0l5
-271a5l0j5K0M0K5L0J5J0J0nj5l5j5J5L0J0j0k5nnnk5k0k5J0%NJ0NJ0nnn%Nj5j5J0L0J5NJ0
-274B5J0K5K0J0nl0nJ0K5Nk5k5k0nN%J5%k0nj5N%K5J0%%%J0J0%nj5%K0Nnj0%j0k0j0nJ0nN
-277A0%%j0nJ0J5J5J5K0J0%j5j5j0%k0NJ0Nj5j0J0J0J5NnnnJ0K0Nnj5j5%J0nj5nL0L5NJ0J5
-280A20L0J5j5j5%%N%j0j0l0k0n%j5j5k0j0N%J5K5K5L0%j0NnnJ0J0%%j5k5k0k0k0j0K0N%J5
-283D0J5Nj0j0%J0J5N%k0l0k5n%Nj0nK5M5J0J0J0J0J5K0nk0k5k0j0nNNj0j5m5o0n0j5J0L0
-285a05K0K5NNL5L5K0Nn%NJ0NJ0k0l0k5NK0K0J0nj0j0j5%NK5K5N%%j5k0k5j0%nNJ0J0Nj5n
-288EK0J5J5%k0k0l0%J5nnnJ0J5j5j5NK5J0J5nnJ0NJ0NJ0NJ0J0%J5K0nk5k5NK5Nk5j5NnnN
-291F5%K0Nj0j0%J0k0j5j0l5k0j5j0K0L5L0J0nk5nj0J0J5K0J5%k5k0nnJ5J0J5J0nnnnNK5M5
-294A15M5K5J0%j5m0l5m0m0j5%J0J0J0J0K0K0NJ0NJ0j0nj0N%nnj0k5k5l0k0j5%K0K5M0J5%
-297F5%%nj0j5j5j0NK5K0N%k5k0%J0J0n%j0%j0l0l5k0NN%%J5K5K5L0Nj0%%%Nk5j5J0J5j0n
-300Ennnn%n%%j5NJ0N%j5k0k0nNL5L5L5J0K0J5K0K0NJ0%k0k0k5nnj5j0k5j0nj0J5J5N%%N%
-303B5J0%%J5%j0J5J5N%K0J0NNJ0J0%k5k0j0j0Nj0k5k5j5K0K5K5NJ0n%k0k0j5j5j0nnnj0j0
-306c5j5k0j5J5L0L5J5j0nj5J0K5Nk0j0j5NNL5L5J5n%%%%N%%%nk5k0n%%N%%Nj0J0N%nj0nj0
-309@J0J0NJ0K0J5%k5m5m5k5NL5L0K5J0Nnj5J0K0%j5k0%n%%K5K0K5K5NN%k0l5j0J5J5NNj0
-312H0k0j0NJ5K0%NNNnn%n%nj5NN%J5nnJ5%%J0j5j5k0j5%nj0k0%K0K0L0nn%%Nnk5j0j5%%N
-316B5n%nnj0j0K0L0NK0K0L0nk0k5%L0K0N%j0nj0j5j5j5k0l5j5k0%nJ5J5%J0J0J0J0nj0j0
-319@nJ5j0nj5j5j5NJ5Nj5k0J0M0M5K5K5NNj5j5j5k5j5J0%j0j5k5k0%K0L0J0nN%J0j0%N%K0
-322C5j0nj0J0J0nj5%J0NN%N%J5J0Nj0j5j5J0%NNj5j0%nK0J5%nJ5J0J5J0K5Nj5j5j5j5%n%
-325F0%j0j5J0NJ0J0J0J5%K0J0J0j5j0j5j5j5j5j0j5k0l5l0k5nJ5K5J5J5J5J0j0%K0J0J0%
-327C5%k0j5l0n%Nk0NJ0J0K0K0j0j0NJ0K5K0J0j0k5l0l0k5k5NK5L0J0J0J5n%L5N5L5J5%NN
-330A60j0k5j0l0l5j0J0K0L5L5L5J5nnj5j5j5j5j0k0k0j5%K0K0%k0k0nl0l5l5nJ5NJ0Nk0k5
-333f5k5NJ0NJ0J5L0K5K5K0K5J0NK0j0k0m0m0k5J0NJ5J0J5J5J5J5J5j0j0J5NJ0L0L0K0j0k5
-335A50k0l0l0k5k5k0J0K0K0M0K0J5J0nj0k5l0j0nj0j0J5J0j5l0l0%%NK0M0M0K0K0J5J5j0
-338A45nnj5l0l5nK0K0J0j0%Nj5j5NK5K5Nj5j5k5k5k5l0l5k0j0NM0M0L0nN%%%J5K5%NNNk5
-341G0m0l0j5J0NJ0J0NJ0j5j5j5j0%NnJ5J5J5n%NJ0%NJ5%k0k0nj0%n%N%J0%NNNNK5K0Nk5n5
-344@n0k5k0J0L0K5K0K0J5nNj0nNj5j5%NJ0J0%j5%J5J5%j5J5M5M0nk5l0%J5Nj0%N%NNJ5NJ0
-347A05Nnk5k5l5k0K0K0K5j0l5l5j5J5L5M5L5Nj5j0NJ0L0J5nm0m5k0J0K5%j0NK0J5%%%j0N
-350I0j0l0j5NJ0K5L0L0K5k0l0nJ0K5J0k0l0k0j0NJ5N%k0j5j0%Nj5nj0J0J0%%n%%%nNJ0N%
-353E5j5NNN%%NJ0nj5j5k5j0J5K0J5K0%%N%N%%Nnj0J0J0%%J5j0j0J0K5Nl5m0k0k0j0nj0nk5
-356d5k5NNL5K0J5J0K0K0K0K5J5J5nk0k0nNK0K0Nnm0k0k0NL5%k0j0j0J5nj0j5N%NN%%%%K5
-359G5K0J5%l0l0j5j0%%%Nj5j5%K5K0%j0k5%N%%nj0nnl0l0nL0L0J5K0K0K5K5K0K5nk5k5nk5
-362E0k5nj0%%NK5N0L0%k5m5n0j0N%%N%K0%j0nNJ0nn%%j0nK0Nj5j5nJ5K5K0J0J0J0J0J0j5
-365H0j5k0Nk0j5%n%%nK0nnj0NNN%J0J0Nj0j5l0k0J0J5J5J0K5K0J5%%J0J0J0J0J0nnj0j0j0
-368I0NNn%nnK0%j0j0j0j0j0nj0nk0%n%%nnnj0J0J5J0Nj0j5%J0L0K0L0L0K0%l5k5m0l0NK5
-371D0K0J0j5nJ5K5J0%k0%J5K5j0l0j5j0J5nk5j5j5K5%nn%%%J5%K0J5Nnk0l0l0j5%%J0NNn
-374ej0j5nnK0K0L5L5K5J0j0j5k0Nj5j0nj0nj0j0K0%k0k0j5nNnnj0nj0J0J0K0%J5K0J5%k0
-377@j5nNL0M0L5Nk5nNK0Nj0k0%N%j5l0l0j0%%J0NNJ5%J5J0%J0Nj0l0m0l0NK5J5k0l5k0NL0
-380d5L0J0%NK0J5Nk0j5%nnk5k5NN%NK0J5NnnNNK0K0J0j5l5l0j5nL0L5K0%nJ5J5J5J5N%k5
-383G0l0nj0nj0k5n%NJ5nk0j0Nj5k0k0j5%NJ5L5L0%%J0nk0j5NJ0J0J0nJ5NNJ5Nj5k0j0Nn%
-386a5%%J0L0K5NJ0j0nnnnj0nj0j0%Nj0J0J0J0nj0j0Nnnk0k0J0NJ0NJ0NJ0J0J0J0nj0nj0n
-389Enk0%Nk0j5%j0j0nj0J5K0J5J5L0J0nk5l5%%J5K0K0J5J5K5Nk0n5n5l0%L0M0NNJ0K5L0K0
-392G5Nj0j0j0j0J5%j0k5k5J0K0K5J0nJ0NNNJ0NJ0NJ0N%%%%k5j0J0J0Nl0k0%j5j5j0j5J5J0
-395C5J0J0%nJ5J5K0j0l0k5j0J0j0k5nj0nj0l0j0n%K5J0J0J0L0L0J0j0k0k0k0j5j5k0nJ5K5
-398c5L0NJ0J0nj5j5n%%%%K0K0J5K5N%nl0l0k0j0NK0L0L0%j5nnJ0J0K5L0J5Nl0l0j0nnnk0
-401B0%j0j0%J0NNNJ5J0j0j0j0NNnnj0%%K5j0nNNNN%%nj0k5nN%J0%j0J0K0Nj0nJ5K0j5l5n
-404@nJ5nj0j0NL0L0J5j5j0j0J0J5J5%nJ0J5%j5j0%%%j0nj0J0K5L0%%K5J0j5m0l5%%%N%Nk0
-407D0l0k0%K0K5Nj5j5J5J0K0nj0nj0nj0J0J5L0K0K0N%j5j5k0k0nJ5K0%nj0J0%j5l0k0k0j0
-410c0J0K0K5K0nN%%%K0%j0j0NN%k0j5k0nK5J0nj5j5j0j0nJ5%%%K0J5J5%%%%NK5NNnJ0Nj5
-413G0k0k5j5j0j5j0NNJ5K0L5J5J5j0j0K0K0J5J0NJ0J0j0nk0j5k5l5k0K0M0L5J0j0j0l0k0
-415F0n%NN%NNN%J0j0n%n%nnJ5J5j0j5k5nJ5J5N%J5J0K5J5%%nnk0k5j5j5j0j5%%J0K5K5K5
-419A10nnnJ0N%%nnJ0J0Nk5k0j0%nnj5%J0NJ0j0j0J0J5K0nk0NNJ0Nj5j0j5j0nk0k0%NL0Nj0
-422C0j0J0K5NJ0j5%%nj0%%J0j0j5k0N%%k5j0J0J5J5nk5l5k5J5K5L0L0K5Nj5l0j0K5K5k5n0
-425b5l5j0K0M5L0%%nJ5J5j0nj0nj0j0nj0nj0J0NJ0j0nJ0J0K0%nn%NN%N%J0l0l5j5J0K0J5
-428@K0J0J0%J0K0K5%k5j5k0l5l0j0NK0J5%%NK0J5J0nn%NNNj0j0NJ0j0l0n0k0%L0M0M0K0N
-430G5N%K0J5J0k0m0m5k0J5J5J0j5j5j5j5J5L0M0J5j0nj5j0j5k0j0NJ0J0nJ5J0%J0NJ0J0J5
-433I0k5l0l0%%K0K5K0K0%k0nj0j0j5l0l0nK0M0J5nj0j0j0nnj0n%J5L0J5J5J5K5Nj5j5k0j5
-436C5k5k5nj0%%%L0K5L0%k0k0n%%J5nk0j0k5nNNj5j5j5J5J0J0K0NNNJ5L0J0NNJ0J0j0j5j5
-439D0k0k0n%J5J5J5J5J5j0j0NJ5j5l0l0nn%%%K5J0J0J0J0Nj5j5j0j5j5nnnnj0nj5NJ5K0K0
-442eJ5L0K5K5%j5j5j5j5j0k0j0j5k5j5nK0L5L0L5L5NNJ0NNNNNnj0k5k5l5j5k0%%%%%j5%J5
-445eNn%J0J5%j5k5m0k5j0K5K0J5k0j0NM0M0J5j5l5l0J5J0%N%%j0j0J0K5K0K0K5K0Nk0k5k5
-448B0nnJ0NJ0j0%%J0Nj0j0%%%%j0j0nj0%Nnk0l0n%NK0M0M0K0%k0k5nN%NNNNNNnk0k0nJ0K0
-451B0Nj0n%NK5J5K0j0j0j0NNK5J0J0Nj5%nJ0J5J5nNNN%N%N%j5l5k5NK0J5j0k5m5l0NNJ0%
-454B0L0L0M0J5j0j0j0j5k0j5j5J0J5%k5k0k0j5J5L5K0%nj0%k0nJ5j0j0nn%J0%J0%NNNN%J0
-457E0NnJ0J0n%%%n%nJ0j0nJ0J5K0%%nk5l0l0j0J0J5J0J0J5J5K0J5J5Nj5j0NJ5nl5l0j5NJ0
-460E0J5%%k0k0nj0nnj5J0%nK0%j0nJ5J0J5J5L0L0J0j0j5j5j5j5j5k0j5k0j0nj0nj0j0j0j0
-463i0J5J5%nNK5J5j5J5M0L0J5nnnj0nj0%j5nnnj0nN%%%%%N%nK0K0K5K0J0j5j5j0J5J5J0J0
-466I0j0j0nj0nj0nnk0Nj0J0%%%N%%J0J0%J5L0J0%n%l5m5n0%K0NJ0K0K0J5K0J0K5Nl0m0k5
-469A5nnk0%J5K0J5Nnj0k0k0NL5K5%j5j5J5J5j0%j5j0j5nj5j5j0j5J0NK0%J0J0J5J0j0j0n
-472eK0Nj0j0J0J5L0L5J5nnnnJ0J0J5Nk0nK5L0k0k5nnNk5k0%nnnn%j5n%J0Nj0k5n%%nN%N%
-475@j0nNJ0J0J0%j0nJ5J0nnj5j0nJ0L0K5J5n%nnk0j5%J5j0j5j5nK0nj0k5j5J0J5L0J0%NJ0
-478C5%N%%J5J0Nj0l0j0nnNK5K0N%%%%NJ5%j5j5NJ0J0N%%Nj0%j0%NJ0%k0m0k5nJ5J0j0j5J5
[truncated: 6,330,047 more chars]
