# Supplementary material for: Discovery of RNA-binding fragments using biolayer interferometry
Source: RSC Med Chem. 2025 Sep 19;16(11):5629–40. doi: 10.1039/d5md00673b (PMC12483148; doi:10.1039/d5md00673b)
Supplement: MD-016-D5MD00673B-s002 [file MD-016-D5MD00673B-s002.zip › NMR_assay_data/1_RSL-023.jdx]

##TITLE=	RSL023 20250604
##JCAMP-DX=	6.0	$$ MestReNova 14.2.0-26256
##DATA TYPE=	LINK
##BLOCK_ID=	1
##BLOCKS=	11   
##ORIGIN=	Mestrelab Research S.L.
##OWNER=	jan-ake
##$MNOVA/LINK_BLOCK_TYPE=	DOCUMENT
##TITLE=	(1) 20250604 RSL-023.10.fid
241 - 01 NFR-335044 - Bookitlab

(2)  #
##JCAMP-DX=	6.0	$$ MestReNova 14.2.0-26256
##DATA TYPE=	LINK
##BLOCK_ID=	2
##BLOCKS=	2    
##ORIGIN=	Mestrelab Research S.L.
##OWNER=	jan-ake
##$MNOVA/LINK_BLOCK_TYPE=	PAGE
##TITLE=	 #
##JCAMP-DX=	6.0	$$ MestReNova 14.2.0-26256
##DATA TYPE=	LINK
##BLOCK_ID=	3
##BLOCKS=	1    
##ORIGIN=	Mestrelab Research S.L.
##OWNER=	jan-ake
##$MNOVA/LINK_BLOCK_TYPE=	ITEM	$$ Molecule
##$MNOVA/ITEM/POLYGON=	(XY..XY)
5318.18,5840
6036.64,5840
6036.64,6329.32
5318.18,6329.32
5318.18,5840
##$MNOVA/ITEM/Z=	1
##$MNOVA/ITEM/ANGLE=	0
##TITLE=	
##JCAMP-CS=	3.7	$$ MestReNova 14.2.0-26256
##ORIGIN=	Mestrelab Research S.L.
##OWNER=	jan-ake
##BLOCK_ID=	4
##NAMES=	
##ATOMLIST=	
$$ AN	AS	NH
	1	C	2
	2	C	2
	3	C	1
	4	C	2
	5	N	1
	6	C	2
	7	C	 
	8	N	 
	9	C	 
	10	C	1
	11	C	 
	12	N	1
	13	C	 
	14	C	1
	15	C	1
	16	C	1
	17	S	 
	18	O	 
##BONDLIST=	
$$ AN1	AN2	BT
	1	2	S
	2	3	S
	3	4	S
	4	5	S
	5	6	S
	1	6	S
	3	7	S
	7	8	D
	8	9	S
	9	10	D
	10	11	S
	11	12	S
	12	7	S
	9	13	S
	13	14	D
	14	15	S
	15	16	D
	16	17	S
	17	13	S
	11	18	D
##MAXRASTER=	32768
##XY_RASTER=	
$$ AN	X	Y	Z
	1	-32708	-10	0
	2	-32648	24	0
	3	-32648	93	0
	4	-32708	127	0
	5	-32768	93	0
	6	-32768	24	0
	7	-32589	127	0
	8	-32529	93	0
	9	-32469	127	0
	10	-32469	196	0
	11	-32529	231	0
	12	-32589	196	0
	13	-32410	93	0
	14	-32402	24	0
	15	-32335	10	0
	16	-32301	70	0
	17	-32347	121	0
	18	-32529	299	0
##END=	
##END=	
##TITLE=	20250604 RSL-023.10.fid
241 - 01 NFR-335044 - Bookitlab
##JCAMP-DX=	6.0	$$ MestReNova 14.2.0-26256
##DATA TYPE=	LINK
##BLOCK_ID=	5
##BLOCKS=	2    
##ORIGIN=	Mestrelab Research S.L.
##OWNER=	jan-ake
##$MNOVA/LINK_BLOCK_TYPE=	ITEM	$$ NMR Spectrum
##$MNOVA/ITEM/POLYGON=	(XY..XY)
5321,5835
8722,5835
8722,8208
5321,8208
5321,5835
##$MNOVA/ITEM/Z=	0
##$MNOVA/ITEM/ANGLE=	0
##TITLE=	20250604 RSL-023.10.fid
##JCAMP-DX=	6.0	$$ MestReNova 14.2.0-26256
##BLOCK_ID=	6
##DATA TYPE=	NMR SPECTRUM
##DATA CLASS=	XYDATA
##NUMDIM=	1
##ORIGIN=	Bruker BioSpin GmbH & Co. KG
##OWNER=	nmr
##.OBSERVE FREQUENCY=	600.07281942800000252
##.OBSERVE NUCLEUS=	^1H
##.SOLVENT NAME=	H2O+D2O+DMSO
##.PULSE SEQUENCE=	noesygppr1d
##LONGDATE=	2025/06/05 11:36:28.000
##.ACQUISITIONMODE=	SIMULTANEOUS (DQD)
##$ORIGINAL FORMAT=	Bruker XWIN-NMR
##$MNOVA/SCALES_VERSION=	9
##$PARAMETER FILE=	(acqus, ASCII, /Volumes/jahus0271-1/20250604%20RSL-023/10/acqus, 0)
$$ ##TITLE= Parameter file, TopSpin 4.4.1
$$ ##JCAMPDX= 5.0
$$ ##DATATYPE= Parameter Values
$$ ##NPOINTS= 12	$$ modification sequence number
$$ ##ORIGIN= Bruker BioSpin GmbH & Co. KG
$$ ##OWNER= nmr
$$ $$ 2025-06-05 11:36:27.998 +0200  nmr@CZC7319KW6
$$ $$ C:/Bruker/nmrdata/jahus0271/20250604 RSL-023/10/acqus
$$ $$ process C:\Bruker\TopSpin4.4.1\prog\mod\xwish3.exe
$$ ##$ACQT0= -5.08498854087089
$$ ##$AMP= (0..31)
$$ 100 100 100 100 100 100 100 100 100 100 100 100 100 100 100 100 100 100
$$ 100 100 100 100 100 100 100 100 100 100 100 100 100 100
$$ ##$AMPCOIL= (0..32)
$$ -1 0 0 0 0 0 0 0 0 0 0 0 0 0 0 0 0 0 0 0 0 0 0 0 0 0 0 0 0 0 0 0 0
$$ ##$AQSEQ= 0
$$ ##$AQ_mod= 3
$$ ##$AUNM= <au_zg pcal=1>
$$ ##$AUTOPOS= <Barcode: 3005235429>
$$ ##$BF1= 600.07
$$ ##$BF2= 600.07
$$ ##$BF3= 600.07
$$ ##$BF4= 600.07
$$ ##$BF5= 600.07
$$ ##$BF6= 600.07
$$ ##$BF7= 600.07
$$ ##$BF8= 600.07
$$ ##$BWFAC= (0..63)
$$ 0 0 0 0 0 0 0 0 0 0 0 0 0 0 0 0 0 0 0 0 0 0 0 0 0 0 0 0 0 0 0 0 0 0 0 0
$$ 0 0 0 0 0 0 0 0 0 0 0 0 0 0 0 0 0 0 0 0 0 0 0 0 0 0 0 0
$$ ##$BYTORDA= 0
$$ ##$CHANFCU= (0..24)
$$ 0 1 0 0 0 0 0 0 0 0 0 0 0 0 0 0 0 0 0 0 0 0 0 0 0
$$ ##$CHANREC= (0..24)
$$ 0 1 0 0 0 0 0 0 0 0 0 0 0 0 0 0 0 0 0 0 0 0 0 0 0
$$ ##$CHEMSTR= <none>
$$ ##$CNST= (0..63)
$$ 1 1 1 1 1 1 1 1 1 1 1 1 1 1 1 1 1 1 1 1 1 1 1 1 1 1 1 1 1 1 1 1 1 1 1 1
$$ 1 1 1 1 1 1 1 1 1 1 1 1 1 1 1 1 1 1 1 1 1 1 1 1 1 1 1 1
$$ ##$CPDPRG= (0..8)
$$ <> <> <> <> <> <> <> <> <>
$$ ##$D= (0..63)
$$ 0 2 0 0 0 0 0 0 0.01 0 0 0 2e-05 0 0 0 0.0002 0 0 0 0 0 0 0 0 0 0 0 0 0
$$ 0 0 0 0 0 0 0 0 0 0 0 0 0 0 0 0 0 0 0 0 0 0 0 0 0 0 0 0 0 0 0 0 0 0
$$ ##$DATE= 1749116188
$$ ##$DATE_START= 1749115981
$$ ##$DE= 41.3716114591291
$$ ##$DE1= 4.5
$$ ##$DE2= 2
$$ ##$DEADC= 0.5
$$ ##$DECBNUC= <off>
$$ ##$DECIM= 1120
$$ ##$DECNUC= <off>
$$ ##$DECSTAT= 4
$$ ##$DEPA= 4.5
$$ ##$DERX= 1.5
$$ ##$DIGMOD= 3
$$ ##$DIGTYP= 17
$$ ##$DR= 32
$$ ##$DS= 2
$$ ##$DSPFIRM= 4
$$ ##$DSPFVS= 21
$$ ##$DTYPA= 2
$$ ##$EXP= <NOESYGPPR1D>
$$ ##$ExpStatus= 4
$$ ##$FCUCHAN= (0..9)
$$ 0 1 0 0 0 0 0 0 0 0
$$ ##$FILCOR= 0.9566
$$ ##$FL1= 0
$$ ##$FL2= 0
$$ ##$FL3= 0
$$ ##$FL4= 0
$$ ##$FN_INDIRECT= (0..7)
$$ 0 0 0 0 0 0 0 0
$$ ##$FOV= 0
$$ ##$FQ1LIST= <>
$$ ##$FQ2LIST= <>
$$ ##$FQ3LIST= <>
$$ ##$FQ4LIST= <>
$$ ##$FQ5LIST= <>
$$ ##$FQ6LIST= <>
$$ ##$FQ7LIST= <>
$$ ##$FQ8LIST= <>
$$ ##$FS= (0..7)
$$ 83 83 83 83 83 83 83 83
$$ ##$FTLPGN= 0
$$ ##$FW= 2.4e+08
$$ ##$FnILOOP= 0
$$ ##$FnMODE= 0
$$ ##$FnTYPE= 0
$$ ##$GPNAM= (0..31)
$$ <> <SMSQ10.100> <SMSQ10.100> <> <> <> <> <> <> <> <> <> <> <> <> <> <>
$$ <> <> <> <> <> <> <> <> <> <> <> <> <> <> <>
$$ ##$GPX= (0..31)
$$ 0 0 0 0 0 0 0 0 0 0 0 0 0 0 0 0 0 0 0 0 0 0 0 0 0 0 0 0 0 0 0 0
$$ ##$GPY= (0..31)
$$ 0 0 0 0 0 0 0 0 0 0 0 0 0 0 0 0 0 0 0 0 0 0 0 0 0 0 0 0 0 0 0 0
$$ ##$GPZ= (0..31)
$$ 0 50 -10 0 0 0 0 0 0 0 0 0 0 0 0 0 0 0 0 0 0 0 0 0 0 0 0 0 0 0 0 0
$$ ##$GRPDLY= 76
$$ ##$GrpdlyHandling= 0
$$ ##$HDDUTY= 20
$$ ##$HDRATE= 1
$$ ##$HGAIN= (0..3)
$$ 0 0 0 0
$$ ##$HOLDER= 539
$$ ##$HPMOD= (0..32)
$$ 0 0 0 0 0 0 0 0 0 0 0 0 0 0 0 0 0 0 0 0 0 0 0 0 0 0 0 0 0 0 0 0 0
$$ ##$IN= (0..63)
$$ 0 0 0 0 0 0 0 0 0 0 0 0 0 0 0 0 0 0 0 0 0 0 0 0 0 0 0 0 0 0 0 0 0 0 0 0
$$ 0 0 0 0 0 0 0 0 0 0 0 0 0 0 0 0 0 0 0 0 0 0 0 0 0 0 0 0
$$ ##$INF= (0..7)
$$ 0 0 0 0 0 0 0 0
$$ ##$INP= (0..63)
$$ 0 0 0 0 0 0 0 0 0 0 0 0 0 0 0 0 0 0 0 0 0 0 0 0 0 0 0 0 0 0 0 0 0 0 0 0
$$ 0 0 0 0 0 0 0 0 0 0 0 0 0 0 0 0 0 0 0 0 0 0 0 0 0 0 0 0
$$ ##$INSTRUM= <CAB AV4 600 MHZ BASIC>
$$ ##$INTEGFAC= (0..63)
$$ 0 0 0 0 0 0 0 0 0 0 0 0 0 0 0 0 0 0 0 0 0 0 0 0 0 0 0 0 0 0 0 0 0 0 0 0
$$ 0 0 0 0 0 0 0 0 0 0 0 0 0 0 0 0 0 0 0 0 0 0 0 0 0 0 0 0
$$ ##$L= (0..31)
$$ 1 1 1 1 1 1 1 1 1 1 1 1 1 1 1 1 1 1 1 1 1 1 1 1 1 1 1 1 1 1 1 1
$$ ##$LFILTER= 100
$$ ##$LGAIN= -5
$$ ##$LINPSTP= 0
$$ ##$LOCKED= yes
$$ ##$LOCKFLD= -8510
$$ ##$LOCKGN= 124.386856079102
$$ ##$LOCKPOW= -18
$$ ##$LOCKPPM= 4.69999980926514
$$ ##$LOCNUC= <2H>
$$ ##$LOCPHAS= 283.737
$$ ##$LOCSHFT= yes
$$ ##$LOCSW= 0
$$ ##$LTIME= 0.349999994039536
$$ ##$MASR= 4200
$$ ##$MULEXPNO= (0..15)
$$ 0 0 0 0 0 0 0 0 0 0 0 0 0 0 0 0
$$ ##$NBL= 1
$$ ##$NC= 0
$$ ##$NLOGCH= 4
$$ ##$NOVFLW= 0
$$ ##$NS= 32
$$ ##$NUC1= <1H>
$$ ##$NUC2= <off>
$$ ##$NUC3= <off>
$$ ##$NUC4= <off>
$$ ##$NUC5= <off>
$$ ##$NUC6= <off>
$$ ##$NUC7= <off>
$$ ##$NUC8= <off>
$$ ##$NUCLEUS= <off>
$$ ##$NUSLIST= <automatic>
$$ ##$NusAMOUNT= 100
$$ ##$NusFPNZ= no
$$ ##$NusJSP= 0
$$ ##$NusSEED= 54321
$$ ##$NusSPTYPE= 0
$$ ##$NusT2= 1
$$ ##$NusTD= 0
$$ ##$O1= 2819.5
$$ ##$O2= 2819.428
$$ ##$O3= 2819.428
$$ ##$O4= 2819.428
$$ ##$O5= 2819.428
$$ ##$O6= 2819.428
$$ ##$O7= 2819.428
$$ ##$O8= 2819.428
$$ ##$OVERFLW= 0
$$ ##$P= (0..63)
$$ 7.9875 7.9875 15.975 0 0 16.5 25 50 20000 0 0 80000 80000 1000 0 0 1000
$$ 2500 100000 600 0 0 0 0 0 180 100000 7.9875 0 1000 0 0 20000 0 0 0 0 0
$$ 0 0 2000 0 0 0 200 0 80000 46600 10000 30000 66000 0 3300 0 4000 0 0 0
$$ 0 0 0 0 0 0
$$ ##$PACOIL= (0..32)
$$ 1 5 0 3 4 2 0 0 0 0 0 0 0 0 0 0 0 0 0 0 0 0 0 0 0 0 0 0 0 0 0 0 0
$$ ##$PAPS= 0
$$ ##$PARMODE= 0
$$ ##$PCPD= (0..9)
$$ 0 70 0 0 0 0 0 0 0 0
$$ ##$PEXSEL= (0..9)
$$ 1 1 1 1 1 1 1 1 1 1
$$ ##$PHCOR= (0..31)
$$ 0 0 0 0 0 0 0 0 0 0 0 0 0 0 0 0 0 0 0 0 0 0 0 0 0 0 0 0 0 0 0 0
$$ ##$PHLIST= <>
$$ ##$PH_ref= 0
$$ ##$PL= (0..63)
$$ 120 120 120 120 120 120 120 120 120 120 120 120 120 120 120 120 120 120
$$ 120 120 120 120 120 120 120 120 120 120 120 120 120 120 120 120 120 120
$$ 120 120 120 120 120 120 120 120 120 120 120 120 120 120 120 120 120 120
$$ 120 120 120 120 120 120 120 120 120 120
$$ ##$PLSTEP= 0.1
$$ ##$PLSTRT= -6
$$ ##$PLW= (0..63)
$$ 0 6.4045 0 0 0 0 0 0 0 1.6356e-05 0.65424 0.050481 0 0 0 0 0 0 6.4045 0.083449
$$ 0 0 0 0 0 0 0 0.050481 0 0.65424 0 0 6.5424e-07 0 0 0 0 0 0 0 0 0 0 0 0
$$ 0 0 0 0 0 0 0 0 0 0 0 0 0 0 0 0 0 0 0
$$ ##$PLWMAX= (0..7)
$$ 104.761894 0 0 0 0 0 0 0
$$ ##$PQPHASE= 0
$$ ##$PQSCALE= 1
$$ ##$PR= 1
$$ ##$PRECHAN= (0..32)
$$ -1 2 3 0 4 -1 5 -1 1 -1 -1 -1 -1 -1 -1 -1 -1 -1 -1 -1 -1 -1 -1 -1 -1 -1
$$ -1 -1 -1 -1 -1 -1 -1
$$ ##$PROBHD= <Z151284_0002 (CP QCI 600S3 H/P/C-N-D-05 Z)>
$$ ##$PROBINPUTS= (0..15)
$$ <1H> <31P> <13C> <15N> <2H> <> <> <> <> <> <> <> <> <> <> <>
$$ ##$PULPROG= <noesygppr1d>
$$ ##$PW= 0
$$ ##$PYNM= <>
$$ ##$ProjAngle= 0
$$ ##$QNP= 0
$$ ##$RECCHAN= (0..9)
$$ 0 1 0 0 0 0 0 0 0 0
$$ ##$RECPH= 0
$$ ##$RECPRE= (0..24)
$$ -1 0 -1 -1 -1 -1 -1 -1 -1 -1 -1 -1 -1 -1 -1 -1 -1 -1 -1 -1 -1 -1 -1 -1
$$ -1
$$ ##$RECPRFX= (0..32)
$$ 1 0 1 0 1 1 0 0 0 0 0 0 0 0 0 0 0 0 0 0 0 0 0 0 0 0 0 0 0 0 0 0 0
$$ ##$RG= 101
$$ ##$RO= 0
$$ ##$RSEL= (0..24)
$$ 0 1 0 0 0 0 0 0 0 0 0 0 0 0 0 0 0 0 0 0 0 0 0 0 0
$$ ##$SAMPLEID= <>
$$ ##$SFO1= 600.072819428
$$ ##$SFO2= 600.072819428
$$ ##$SFO3= 600.072819428
$$ ##$SFO4= 600.072819428
$$ ##$SFO5= 600.072819428
$$ ##$SFO6= 600.072819428
$$ ##$SFO7= 600.072819428
$$ ##$SFO8= 600.072819428
$$ ##$SHAPPR= (0..15)
$$ 1 1 1 1 1 1 1 1 1 1 1 1 1 1 1 1
$$ ##$SOLVENT= <H2O+D2O+DMSO>
$$ ##$SOLVOLD= <off>
$$ ##$SP= (0..63)
$$ 120 120 120 120 120 120 120 120 120 120 120 120 120 120 120 120 120 120
$$ 120 120 120 120 120 120 120 120 120 120 120 120 120 120 120 120 120 120
$$ 120 120 120 120 120 120 120 120 120 120 120 120 120 120 120 120 120 120
$$ 120 120 120 120 120 120 120 120 120 120
$$ ##$SPECTR= 0
$$ ##$SPINCNT= 0
$$ ##$SPNAM= (0..63)
$$ <> <Gaus1_270.1000> <Gaus1_180r.1000> <> <> <Sinc1.1000> <Squa100.1000>
$$ <> <Squa100.1000> <> <Sinc1.1000> <Sinc1.1000> <> <> <> <> <> <> <> <Sinc1.1000>
$$ <Sinc1.1000> <Sinc1.1000> <Sinc1.1000> <> <> <> <> <> <> <Crp60,20,20.10>
$$ <Bip720,50,20.1> <> <> <Sinc1.1000> <Rsnob.1000> <Gaus1_180r.1000> <Gaus1_180r.1000>
$$ <Crp_psyche.20> <> <> <Gaus1_180i.1000> <Squa100.1000> <> <> <> <> <Reburp.1000>
$$ <> <> <> <> <> <> <> <> <> <> <> <> <> <> <> <> <>
$$ ##$SPOAL= (0..63)
$$ 0.5 1 0.5 0.5 0.5 0.5 0.5 0.5 0.5 0.5 0.5 0.5 0.5 0.5 0.5 0.5 0.5 0.5 0.5
$$ 1 1 1 1 0.5 0.5 0.5 0.5 0.5 0.5 0.5 0.5 0.5 0.5 0.5 0.5 0.5 0.5 0.5 0.5
$$ 0.5 0.5 0.5 0.5 0.5 0.5 0.5 0.5 0.5 0.5 0.5 0.5 0.5 0.5 0.5 0.5 0.5 0.5
$$ 0.5 0.5 0.5 0.5 0.5 0.5 0.5
$$ ##$SPOFFS= (0..63)
$$ 0 0 0 0 0 0 0 0 0 0 0 0 0 0 0 0 0 0 0 0 0 0 0 0 0 0 0 0 0 0 0 0 0 0 0 0
$$ 0 0 0 0 0 0 0 0 0 0 0 0 0 0 0 0 0 0 0 0 0 0 0 0 0 0 0 0
$$ ##$SPPEX= (0..63)
$$ 0 0 0 0 0 0 0 0 0 0 0 0 0 0 0 0 0 0 0 0 0 0 0 0 0 0 0 0 0 0 0 0 0 0 0 0
$$ 0 0 0 0 0 0 0 0 0 0 0 0 0 0 0 0 0 0 0 0 0 0 0 0 0 0 0 0
$$ ##$SPW= (0..63)
$$ 0 3.3945e-06 1.5087e-06 0 0 0.0011791 1.6356e-05 0 4.089e-08 0 0.0011791
$$ 0.0011791 0 0 0 0 0 0 0 2.408189e-06 3.743452e-06 1.747927e-06 9.426425e-06
$$ 0 0 0 0 0 0 0.015619 0.65424 0 0 7.3691e-05 1.6494e-05 1.5087e-06 9.6555e-05
$$ 5.394e-05 0 0 2.2166e-06 4.089e-08 0 0 0 0 0.022646 0 0 0 0 0 0 0 0 0 0
$$ 0 0 0 0 0 0 0
$$ ##$SUBNAM= (0..9)
$$ <> <> <> <> <> <> <> <> <> <>
$$ ##$SW= 29.758293125432
$$ ##$SWIBOX= (0..32)
$$ 0 3 0 0 0 0 0 0 0 0 0 0 0 0 0 0 0 0 0 0 0 0 0 0 0 0 0 0 0 0 0 0 0
$$ ##$SW_h= 17857.1428571429
$$ ##$SWfinal= 0
$$ ##$SigLockShift= 0
$$ ##$TD= 142856
$$ ##$TD0= 1
$$ ##$TD_INDIRECT= (0..7)
$$ 0 0 0 0 0 0 0 0
$$ ##$TDav= 1
$$ ##$TE= 297.998915570336
$$ ##$TE1= 299.714508056641
$$ ##$TE2= 0
$$ ##$TE3= 0
$$ ##$TE4= 0
$$ ##$TEG= 300
$$ ##$TE_MAGNET= 0
$$ ##$TE_PIDX= 1
$$ ##$TE_RAW= 299.714508056641
$$ ##$TE_STAB= (0..9)
$$ 1 1 0 0 0 0 0 0 0 0
$$ ##$TOTROT= (0..63)
$$ 0 0 0 0 0 0 0 0 0 0 0 0 0 0 0 0 0 0 0 0 0 0 0 0 0 0 0 0 0 0 0 0 0 0 0 0
$$ 0 0 0 0 0 0 0 0 0 0 0 0 0 0 0 0 0 0 0 0 0 0 0 0 0 0 0 0
$$ ##$TUBE_TYPE= <>
$$ ##$USERA1= <>
$$ ##$USERA10= <>
$$ ##$USERA2= <>
$$ ##$USERA3= <>
$$ ##$USERA4= <>
$$ ##$USERA5= <>
$$ ##$USERA6= <>
$$ ##$USERA7= <>
$$ ##$USERA8= <>
$$ ##$USERA9= <>
$$ ##$UUID= <aedfc2a8-c078-4730-b7d0-f2957f72e8c7>
$$ ##$VALIDCODE= -1
$$ ##$VALIST= <>
$$ ##$VCLIST= <>
$$ ##$VDLIST= <>
$$ ##$VPLIST= <>
$$ ##$VTLIST= <>
$$ ##$WAVEMAKER= (0..7)
$$ <> <> <> <> <> <> <> <>
$$ ##$WBST= 1024
$$ ##$WBSW= (0..7)
$$ 8 10 10 10 10 10 10 10
$$ ##$XL= 0
$$ ##$YL= 0
$$ ##$YMAX_a= -2147483648
$$ ##$YMIN_a= -2147483648
$$ ##$ZGOPTNS= <-DFLAG_BLK>
$$ ##$scaledByNS= no
$$ ##$scaledByRG= no
$$ ##$shimCoilTempK= 302.15
$$ ##END=
$$ 
##$PARAMETER FILE=	(audita.txt, ASCII, /Volumes/jahus0271-1/20250604%20RSL-023/10/audita.txt, 0)
$$ ##TITLE= Audit trail, TopSpin 4.4.1
$$ ##JCAMPDX= 5.01
$$ ##ORIGIN= Bruker BioSpin GmbH & Co. KG
$$ ##OWNER= root
$$ $$ /root/.topspin-BladeEpu/local_acqu/20250604 RSL-023/10/audita.txt
$$ ##AUDIT TRAIL=  $$ (NUMBER, WHEN, WHO, WHERE, PROCESS, VERSION, WHAT)
$$ (   1,<2025-06-05T09:33:01.024+0000>,<CZC7319KW6\nmr>,<CZC7319KW6>,<go4>,<TopSpin 4.4.1>,
$$       <acquisition in progress>)
$$ $$ C:/Bruker/nmrdata/jahus0271/20250604 RSL-023/10/audita.txt
$$ (   2,<2025-06-05T09:36:28.507+0000>,<CZC7319KW6\nmr>,<CZC7319KW6>,<go4>,<TopSpin 4.4.1>,
$$       <created by zg on 'CAB AV4 600 MHZ BASIC' (CZC7319KW6) by user 'CZC7319KW6\nmr'
$$        on data set with UUID '128fd762-41f0-11f0-b988-001395264de6'
$$        started at 2025-06-05 09:33:01.024 +0000, POWCHK enabled, PULCHK disabled,
$$        completed at 2025-06-05 09:36:28.505 +0000
$$        configuration hash MD5:
$$        B3 28 77 AE 3B 3F D4 D3 29 DE 6A 51 A6 C3 11 15
$$        double data hash MD5: 142856
$$        BC D2 67 8E 7D E4 4A 53 66 37 B4 C5 A8 9C 6A 90>)
$$ (   3,<2025-06-05T11:36:27.514+0200>,<nmr>,<CZC7319KW6>,<xwish3>,<TopSpin 4.4.1>,
$$       <ICON-NMR User ID: jahus0271
$$        double data hash MD5: 142856
$$        BC D2 67 8E 7D E4 4A 53 66 37 B4 C5 A8 9C 6A 90>)
$$ ##END=
$$ 
$$ $$ hash MD5
$$ $$ 82 03 D1 33 46 BB 7D 51 FA EC 32 73 02 82 B0 26
$$ 
##$PARAMETER FILE=	(datafile, ASCII, /Volumes/jahus0271-1/20250604%20RSL-023/10/fid, 0)
$$ 
##$PARAMETER FILE=	(format.temp, ASCII, /Volumes/jahus0271-1/20250604%20RSL-023/10/format.temp, 0)
$$ EDIT_PAR COMMAND FILE
$$ 
$$ DI_MODE         LONG
$$ ED_ENTRY        ACQU
$$ ORDER           FILE
$$ 
$$ 
$$ HEADER		"F2 - Acquisition Parameters"
$$ T_NAME		Date_
$$ 		TYPE	R64
$$ 		CLASS	ACQU
$$ 		SUBRANGE 0.0 50000000
$$ 		REL	"Date_=itodate(DATE)"
$$ 		INV_REL	"DATE=datetoi(Date_,DATE)"
$$ 		FORMAT	"%14.0f"
$$ 		TEXT	" "
$$ END
$$ T_NAME		Time
$$ 		TYPE	R32
$$ 		CLASS	ACQU
$$ 		SUBRANGE 0.0 1000000
$$ 		REL	"Time=itotime(DATE)"
$$ 		INV_REL	"DATE=timetoi(Time,DATE)"
$$ 		FORMAT	"%14.2f h"
$$ 		TEXT	" "
$$ END
$$ NAME		INSTRUM
$$ 		TEXT	" "
$$ END
$$ NAME		PROBHD
$$ 		FORMAT	"%14.14s"
$$ 		TEXT	" "
$$ END
$$ NAME		PULPROG
$$ 		TEXT	" "
$$ END
$$ NAME		TD
$$ 		TEXT	" "
$$ END
$$ NAME		SOLVENT
$$ 		TEXT	" "
$$ END
$$ NAME		NS
$$ 		TEXT	" "
$$ END
$$ NAME		DS
$$ 		TEXT	" "
$$ END
$$ T_NAME		SWH
$$ 		TYPE	R64
$$ 		CLASS	ACQU
$$ 		SUBRANGE 0.0 1e8
$$ 		REL	"SWH=SW*SFO1"
$$ 		INV_REL "SW=SWH/SFO1"
$$ 		UNIT	"Hz"
$$ 		FORMAT	"%14.3f Hz"
$$ 		TEXT	" "
$$ END
$$ T_NAME          FIDRES
$$                 TYPE    R32
$$                 CLASS   ACQU
$$                 SUBRANGE 0.0 100000
$$                 REL     "FIDRES=2*SW*SFO1/TD"
$$                 INV_REL "TD = nextpow(2*SW*SFO1/FIDRES)"
$$ 		UNIT	"Hz"
$$ 		FORMAT	"%14.6f Hz"
$$ 		TEXT	" "
$$ END
$$ T_NAME          AQ
$$ 		TYPE	R64
$$ 		CLASS	ACQU
$$ 		SUBRANGE 0.0 1000
$$ 		REL	"AQ=aqcalc(SW,SFO1,TD,DIGTYP)"
$$ 		INV_REL	"TD=tdcalc(SW,SFO1,1.0e6*AQ,DIGTYP)"
$$ 		UNIT	"sec"
$$ 		FORMAT	"%14.7f sec"
$$ 		TEXT	" "
$$ END
$$ NAME		RG
$$ 		TEXT	" "
$$ END
$$ T_NAME          DW
$$ 		TYPE	R64
$$ 		CLASS	ACQU
$$ 		SUBRANGE 0.0 1000000
$$ 		REL	"DW=1/(2*SW*SFO1)"
$$ 		INV_REL	"SW=1000000/(2*(0.005+DW)*SFO1)"
$$ 		UNIT	"usec"
$$ 		FORMAT	"%14.3lf usec"
$$ 		TEXT	" "
$$ END
$$ NAME		DE
$$ 		FORMAT	"%14.2f usec"
$$ 		TEXT	" "
$$ END
$$ NAME		TE
$$ 		FORMAT	"%14.1f K"
$$ 		TEXT	" "
$$ END
$$ T_NAME		D1
$$ 		TYPE	R64
$$ 		CLASS	ACQU
$$ 		SUBRANGE 0.0 1e38
$$ 		REL	"D1=D[1]"
$$ 		INV_REL	"D[1]=D1"
$$ 		UNIT	"sec"
$$ 		FORMAT	"%14.8f sec"
$$ 		TEXT	" "
$$ END
$$ T_NAME		D8
$$ 		TYPE	R64
$$ 		CLASS	ACQU
$$ 		SUBRANGE 0.0 1e38
$$ 		REL	"D8=D[8]"
$$ 		INV_REL	"D[8]=D8"
$$ 		UNIT	"sec"
$$ 		FORMAT	"%14.8f sec"
$$ 		TEXT	" "
$$ END
$$ T_NAME		D12
$$ 		TYPE	R64
$$ 		CLASS	ACQU
$$ 		SUBRANGE 0.0 1e38
$$ 		REL	"D12=D[12]"
$$ 		INV_REL	"D[12]=D12"
$$ 		UNIT	"sec"
$$ 		FORMAT	"%14.8f sec"
$$ 		TEXT	" "
$$ END
$$ T_NAME		D16
$$ 		TYPE	R64
$$ 		CLASS	ACQU
$$ 		SUBRANGE 0.0 1e38
$$ 		REL	"D16=D[16]"
$$ 		INV_REL	"D[16]=D16"
$$ 		UNIT	"sec"
$$ 		FORMAT	"%14.8f sec"
$$ 		TEXT	" "
$$ END
$$ NAME		TD0
$$ 		TEXT	" "
$$ END
$$ NAME		ZGOPTNS
$$ 		TEXT	" "
$$ END
$$ NAME		SFO1
$$ 		FORMAT	"%14.7f MHz"
$$ 		TEXT	" "
$$ END
$$ NAME		NUC1
$$ 		NONEDIT
$$ 		TEXT	" "
$$ END
$$ T_NAME		P0
$$ 		TYPE	R64
$$ 		CLASS	ACQU
$$ 		SUBRANGE 0.0 1.0e10
$$ 		REL	"P0=P[0]"
$$ 		INV_REL	"P[0]=P0"
$$ 		UNIT	"usec"
$$ 		FORMAT	"%14.2f usec"
$$ 		TEXT	" "
$$ END
$$ T_NAME		P1
$$ 		TYPE	R64
$$ 		CLASS	ACQU
$$ 		SUBRANGE 0.0 1.0e10
$$ 		REL	"P1=P[1]"
$$ 		INV_REL	"P[1]=P1"
$$ 		UNIT	"usec"
$$ 		FORMAT	"%14.2f usec"
$$ 		TEXT	" "
$$ END
$$ T_NAME		PLW1
$$ 		TYPE	R64
$$ 		CLASS	ACQU
$$ 		REL	"PLW1=PLW[1]"
$$ 		INV_REL	"PLW[1]=PLW1"
$$ 		UNIT	"W"
$$ 		FORMAT	"%14.8f W"
$$ 		TEXT	"power PLW1 "
$$ END
$$ T_NAME		PLW9
$$ 		TYPE	R64
$$ 		CLASS	ACQU
$$ 		REL	"PLW9=PLW[9]"
$$ 		INV_REL	"PLW[9]=PLW9"
$$ 		UNIT	"W"
$$ 		FORMAT	"%14.8f W"
$$ 		TEXT	"power PLW9 "
$$ END
$$ NAME		GPNAM[1]
$$ 		TEXT	" "
$$ END
$$ T_NAME		GPZ1
$$ 		TYPE	R64
$$ 		CLASS	ACQU
$$ 		SUBRANGE -100.0 100.0
$$ 		REL	"GPZ1=GPZ[1]"
$$ 		INV_REL	"GPZ[1]=GPZ1"
$$ 		UNIT	"%"
$$ 		FORMAT	"%14.2f %"
$$ 		TEXT	" "
$$ END
$$ NAME		GPNAM[2]
$$ 		TEXT	" "
$$ END
$$ T_NAME		GPZ2
$$ 		TYPE	R64
$$ 		CLASS	ACQU
$$ 		SUBRANGE -100.0 100.0
$$ 		REL	"GPZ2=GPZ[2]"
$$ 		INV_REL	"GPZ[2]=GPZ2"
$$ 		UNIT	"%"
$$ 		FORMAT	"%14.2f %"
$$ 		TEXT	" "
$$ END
$$ T_NAME		P16
$$ 		TYPE	R64
$$ 		CLASS	ACQU
$$ 		SUBRANGE 0.0 1.0e10
$$ 		REL	"P16=P[16]"
$$ 		INV_REL	"P[16]=P16"
$$ 		UNIT	"usec"
$$ 		FORMAT	"%14.2f usec"
$$ 		TEXT	" "
$$ END
$$ 
##$PARAMETER FILE=	(procs, ASCII, /Volumes/jahus0271-1/20250604%20RSL-023/10/pdata/1/procs, 0)
$$ ##TITLE= Parameter file, TopSpin 4.4.1
$$ ##JCAMPDX= 5.0
$$ ##DATATYPE= Parameter Values
$$ ##NPOINTS= 3	$$ modification sequence number
$$ ##ORIGIN= Bruker BioSpin GmbH & Co. KG
$$ ##OWNER= nmr
$$ $$ 2025-06-05 11:23:56.186 +0200  nmr@CZC7319KW6
$$ $$ C:/Bruker/nmrdata/jahus0271/20250604 RSL-023/10/pdata/1/procs
$$ $$ process C:\Bruker\TopSpin4.4.1\prog\mod\xwish3.exe
$$ ##$ABSF1= 10
$$ ##$ABSF2= 0
$$ ##$ABSG= 3
$$ ##$ABSL= 5
$$ ##$ALPHA= 0
$$ ##$AQORDER= 0
$$ ##$ASSFAC= 0
$$ ##$ASSFACI= 0
$$ ##$ASSFACX= 0
$$ ##$ASSWID= 0
$$ ##$AUNMP= <proc_plasma_noesy>
$$ ##$AXLEFT= 0
$$ ##$AXNAME= <>
$$ ##$AXNUC= <off>
$$ ##$AXRIGHT= 0
$$ ##$AXTYPE= 0
$$ ##$AXUNIT= <>
$$ ##$AZFE= 0.1
$$ ##$AZFW= 0.1
$$ ##$BCFW= 1
$$ ##$BC_mod= 2
$$ ##$BYTORDP= 0
$$ ##$COROFFS= 0
$$ ##$CY= 100
$$ ##$DATMOD= 1
$$ ##$DC= 2
$$ ##$DFILT= <>
$$ ##$DTYPP= 0
$$ ##$ERETIC= no
$$ ##$F1P= 12
$$ ##$F2P= -0.5
$$ ##$FCOR= 0.5
$$ ##$FTSIZE= 0
$$ ##$FT_mod= 0
$$ ##$GAMMA= 1
$$ ##$GB= 0
$$ ##$INTBC= 1
$$ ##$INTSCL= 1
$$ ##$ISEN= 128
$$ ##$LB= 0.3
$$ ##$LEV0= 0
$$ ##$LPBIN= 0
$$ ##$MAXI= 10000
$$ ##$MC2= 0
$$ ##$MEAN= 0
$$ ##$ME_mod= 0
$$ ##$MI= 0
$$ ##$MddCEXP= no
$$ ##$MddCT_SP= no
$$ ##$MddF180= no
$$ ##$MddLAMBDA= 0
$$ ##$MddMEMORY= 0
$$ ##$MddMERGE= 0
$$ ##$MddNCOMP= 0
$$ ##$MddNITER= 0
$$ ##$MddNOISE= 0
$$ ##$MddPHASE= 0
$$ ##$MddSEED= 0
$$ ##$MddSRSIZE= 0
$$ ##$Mdd_CsALG= 0
$$ ##$Mdd_CsLAMBDA= 1
$$ ##$Mdd_CsNITER= 0
$$ ##$Mdd_CsNORM= 0
$$ ##$Mdd_CsVE= yes
$$ ##$Mdd_CsZF= 0
$$ ##$Mdd_LrLAMBDA= 0
$$ ##$Mdd_LrNITER= 0
$$ ##$Mdd_LrRANK= 0
$$ ##$Mdd_LrZF= 0
$$ ##$Mdd_mod= 0
$$ ##$NCOEF= 0
$$ ##$NC_proc= 0
$$ ##$NLEV= 6
$$ ##$NOISF1= 7.934625
$$ ##$NOISF2= 7.601621
$$ ##$NSP= 1
$$ ##$NTH_PI= 0
$$ ##$NZP= 0
$$ ##$OFFSET= 4.698499
$$ ##$PC= 1
$$ ##$PHC0= -239.8393
$$ ##$PHC1= 6
$$ ##$PH_mod= 0
$$ ##$PKNL= yes
$$ ##$PPARMOD= 0
$$ ##$PPDIAG= 0
$$ ##$PPIPTYP= 0
$$ ##$PPMPNUM= 100
$$ ##$PPRESOL= 1
$$ ##$PSCAL= 4
$$ ##$PSIGN= 0
$$ ##$PYNMP= <proc.py>
$$ ##$RDF1= 0
$$ ##$RDF2= 0
$$ ##$RDFWHM= 0
$$ ##$RDINT= 0
$$ ##$RDPOS= 0
$$ ##$REVERSE= no
$$ ##$SF= 600.07
$$ ##$SI= 131072
$$ ##$SIGF1= 9
$$ ##$SIGF2= 5
$$ ##$SINO= 0
$$ ##$SIOLD= 131072
$$ ##$SPECTYP= <PROTON>
$$ ##$SREF_mod= 1
$$ ##$SREGLST= <1H.H2O+D2O>
$$ ##$SSB= 2
$$ ##$STSI= 0
$$ ##$STSR= 0
$$ ##$SW_p= 17857.1428571429
$$ ##$SYMM= 0
$$ ##$S_DEV= 0
$$ ##$TDeff= 0
$$ ##$TDoff= 0
$$ ##$TI= <>
$$ ##$TILT= no
$$ ##$TM1= 0
$$ ##$TM2= 0
$$ ##$TOPLEV= 0
$$ ##$USERP1= <>
$$ ##$USERP10= <>
$$ ##$USERP2= <>
$$ ##$USERP3= <>
$$ ##$USERP4= <>
$$ ##$USERP5= <>
$$ ##$USERP6= <>
$$ ##$USERP7= <>
$$ ##$USERP8= <>
$$ ##$USERP9= <>
$$ ##$WDW= 1
$$ ##$XDIM= 0
$$ ##$YMAX_p= 0
$$ ##$YMIN_p= 0
$$ ##END=
$$ 
##$PARAMETER FILE=	(title, ASCII, /Volumes/jahus0271-1/20250604%20RSL-023/10/pdata/1/title, 0)
$$ 241 - 01 NFR-335044 - Bookitlab
$$ 
##$PARAMETER FILE=	(uxnmr.par, ASCII, /Volumes/jahus0271-1/20250604%20RSL-023/10/uxnmr.par, 0)
$$ ##TITLE= Parameter file, TopSpin 4.4.1
$$ ##JCAMPDX= 5.0
$$ ##DATATYPE= Parameter Values
$$ ##NPOINTS= 1	$$ modification sequence number
$$ ##ORIGIN= Bruker BioSpin GmbH & Co. KG
$$ ##OWNER= root
$$ $$ 2025-03-26 08:51:36.251 +0000  root@BladeEpu
$$ $$ /opt/topspin/conf/instr/spect/uxnmr.par
$$ $$ process /opt/topspin/prog/mod/cfserver
$$ ##$ACBTAT= (0..64)
$$ 0 66 66 66 72 50 0 0 0 0 0 0 0 0 0 0 0 0 0 0 0 0 0 0 0 0 0 0 0 0 0 0 0
$$ 0 0 0 0 0 0 0 0 0 0 0 0 0 0 0 0 0 0 0 0 0 0 0 0 0 0 0 0 0 0 0 0
$$ ##$ACBTBLK= (0..64)
$$ 0 35 36 34 33 41 0 0 0 0 0 0 0 0 0 0 0 0 0 0 0 0 0 0 0 0 0 0 0 0 0 0 0
$$ 0 0 0 0 0 0 0 0 0 0 0 0 0 0 0 0 0 0 0 0 0 0 0 0 0 0 0 0 0 0 0 0
$$ ##$ACBTCTL= (0..64)
$$ 0 6 6 6 6 6 0 0 0 0 0 0 0 0 0 0 0 0 0 0 0 0 0 0 0 0 0 0 0 0 0 0 0 0 0 0
$$ 0 0 0 0 0 0 0 0 0 0 0 0 0 0 0 0 0 0 0 0 0 0 0 0 0 0 0 0 0
$$ ##$ACBTDI= (0..64)
$$ 0 -1062706419 -1062706419 -1062706420 -1062706420 -1062706415 0 0 0 0 0
$$ 0 0 0 0 0 0 0 0 0 0 0 0 0 0 0 0 0 0 0 0 0 0 0 0 0 0 0 0 0 0 0 0 0 0 0 0
$$ 0 0 0 0 0 0 0 0 0 0 0 0 0 0 0 0 0 0
$$ ##$ACBTDM= (0..64)
$$ 0 10 10 10 25 10 0 0 0 0 0 0 0 0 0 0 0 0 0 0 0 0 0 0 0 0 0 0 0 0 0 0 0
$$ 0 0 0 0 0 0 0 0 0 0 0 0 0 0 0 0 0 0 0 0 0 0 0 0 0 0 0 0 0 0 0 0
$$ ##$ACBTFHI= (0..64)
$$ 0 600 600 600 600 93 0 0 0 0 0 0 0 0 0 0 0 0 0 0 0 0 0 0 0 0 0 0 0 0 0
$$ 0 0 0 0 0 0 0 0 0 0 0 0 0 0 0 0 0 0 0 0 0 0 0 0 0 0 0 0 0 0 0 0 0 0
$$ ##$ACBTFL= (0..64)
$$ 0 248 248 248 248 8 0 0 0 0 0 0 0 0 0 0 0 0 0 0 0 0 0 0 0 0 0 0 0 0 0 0
$$ 0 0 0 0 0 0 0 0 0 0 0 0 0 0 0 0 0 0 0 0 0 0 0 0 0 0 0 0 0 0 0 0 0
$$ ##$ACBTFLO= (0..64)
$$ 0 15 15 15 180 91 0 0 0 0 0 0 0 0 0 0 0 0 0 0 0 0 0 0 0 0 0 0 0 0 0 0 0
$$ 0 0 0 0 0 0 0 0 0 0 0 0 0 0 0 0 0 0 0 0 0 0 0 0 0 0 0 0 0 0 0 0
$$ ##$ACBTINP= (0..64)
$$ 0 3 4 2 1 9 0 0 0 0 0 0 0 0 0 0 0 0 0 0 0 0 0 0 0 0 0 0 0 0 0 0 0 0 0 0
$$ 0 0 0 0 0 0 0 0 0 0 0 0 0 0 0 0 0 0 0 0 0 0 0 0 0 0 0 0 0
$$ ##$ACBTOUT= (0..64)
$$ 0 0 0 0 3 1 0 0 0 0 0 0 0 0 0 0 0 0 0 0 0 0 0 0 0 0 0 0 0 0 0 0 0 0 0 0
$$ 0 0 0 0 0 0 0 0 0 0 0 0 0 0 0 0 0 0 0 0 0 0 0 0 0 0 0 0 0
$$ ##$ACBTPO= (0..64)
$$ 0 500000 500000 500000 100000 5000 0 0 0 0 0 0 0 0 0 0 0 0 0 0 0 0 0 0
$$ 0 0 0 0 0 0 0 0 0 0 0 0 0 0 0 0 0 0 0 0 0 0 0 0 0 0 0 0 0 0 0 0 0 0 0 0
$$ 0 0 0 0 0
$$ ##$ACBTPW= (0..64)
$$ 0 100 100 100 100 1000 0 0 0 0 0 0 0 0 0 0 0 0 0 0 0 0 0 0 0 0 0 0 0 0
$$ 0 0 0 0 0 0 0 0 0 0 0 0 0 0 0 0 0 0 0 0 0 0 0 0 0 0 0 0 0 0 0 0 0 0 0
$$ ##$ACBTSB= (0..64)
$$ 0 16419 16460 8227 8260 0 0 0 0 0 0 0 0 0 0 0 0 0 0 0 0 0 0 0 0 0 0 0 0
$$ 0 0 0 0 0 0 0 0 0 0 0 0 0 0 0 0 0 0 0 0 0 0 0 0 0 0 0 0 0 0 0 0 0 0 0 0
$$ ##$ACBTSDT= (0..64)
$$ 0 2 2 2 2 2 0 0 0 0 0 0 0 0 0 0 0 0 0 0 0 0 0 0 0 0 0 0 0 0 0 0 0 0 0 0
$$ 0 0 0 0 0 0 0 0 0 0 0 0 0 0 0 0 0 0 0 0 0 0 0 0 0 0 0 0 0
$$ ##$AMPDFLT= no
$$ ##$AdmCrpWbWiring= (0..1)
$$ 0 0
$$ ##$AppEth= <no>
$$ ##$AppPort= <no>
$$ ##$BACSAIR= yes
$$ ##$BACSCAP= 0
$$ ##$BACSDEL= 10
$$ ##$BACSOPT= <>
$$ ##$BFREQ= 600.07
$$ ##$BGAETH= (0..9)
$$ <no> <no> <no> <no> <no> <no> <no> <no> <no> <no>
$$ ##$BIRDS= yes
$$ ##$BMPC= 0
$$ ##$BMPCTY= <no>
$$ ##$BPSUTY= <no>
$$ ##$BSAETH= (0..9)
$$ <no> <no> <no> <no> <no> <no> <no> <no> <no> <no>
$$ ##$BSMS= 2
$$ ##$BSMS19FLock= no
$$ ##$BSMSETH= <192.168.99.17>
$$ ##$BgaChFac2= (0..9)
$$ 0 0 0 0 0 0 0 0 0 0
$$ ##$BgaChMap= (0..9)
$$ 0 0 0 0 0 0 0 0 0 0
$$ ##$BgaChMaxv= (0..9)
$$ 0 0 0 0 0 0 0 0 0 0
$$ ##$BgaChRouting= (0..63)
$$ 0 0 0 0 0 0 0 0 0 0 0 0 0 0 0 0 0 0 0 0 0 0 0 0 0 0 0 0 0 0 0 0 0 0 0 0
$$ 0 0 0 0 0 0 0 0 0 0 0 0 0 0 0 0 0 0 0 0 0 0 0 0 0 0 0 0
$$ ##$BgaChShimMap= (0..9)
$$ 0 0 0 0 0 0 0 0 0 0
$$ ##$BgaChShimMaxv= (0..9)
$$ 0 0 0 0 0 0 0 0 0 0
$$ ##$BlaEth= (0..31)
$$ <192.168.99.13> <192.168.99.12> <192.168.99.17> <no> <no> <no> <no> <no>
$$ <no> <no> <no> <no> <no> <no> <no> <no> <no> <no> <no> <no> <no> <no> <no>
$$ <no> <no> <no> <no> <no> <no> <no> <no> <no>
$$ ##$BlaHpLpViaTTL= (0..31)
$$ 0 0 0 0 0 0 0 0 0 0 0 0 0 0 0 0 0 0 0 0 0 0 0 0 0 0 0 0 0 0 0 0
$$ ##$BlaNam= (0..31)
$$ <AV4 BLA2BB500 15-600> <AV4 BLABBH500/100 200-600> <BSMS/2 LOCK TRANSCEIVER 600>
$$ <> <> <> <> <> <> <> <> <> <> <> <> <> <> <> <> <> <> <> <> <> <> <> <>
$$ <> <> <> <> <>
$$ ##$BlaPN= (0..31)
$$ <W152248> <W144061> <Z109890> <> <> <> <> <> <> <> <> <> <> <> <> <> <>
$$ <> <> <> <> <> <> <> <> <> <> <> <> <> <> <>
$$ ##$BlaSN= (0..31)
$$ <000029> <000075> <01053> <> <> <> <> <> <> <> <> <> <> <> <> <> <> <>
$$ <> <> <> <> <> <> <> <> <> <> <> <> <> <>
$$ ##$BmpcEth= <no>
$$ ##$BmpcFw= <no>
$$ ##$BmpcPn= <no>
$$ ##$BmpcPort= <no>
$$ ##$BmpcSn= <no>
$$ ##$BmuEth= <no>
$$ ##$BmuFw= <no>
$$ ##$BmuPn= <no>
$$ ##$BmuSn= <no>
$$ ##$BnlEth= <no>
$$ ##$BnlFw= <no>
$$ ##$BnlPn= <no>
$$ ##$BnlSn= <no>
$$ ##$BpduEth= (0..7)
$$ <no> <no> <no> <no> <no> <no> <no> <no>
$$ ##$BsaChMap1= (0..9)
$$ 0 0 0 0 0 0 0 0 0 0
$$ ##$BsaChMap2= (0..9)
$$ 0 0 0 0 0 0 0 0 0 0
$$ ##$BsaChShimMaxv= (0..9)
$$ 0 0 0 0 0 0 0 0 0 0
$$ ##$BsmsAuxEth= <no>
$$ ##$BsmsLockNuclei= (0..15)
$$ <2H> <no> <no> <no> <no> <no> <no> <no> <no> <no> <no> <no> <no> <no> <no>
$$ <no>
$$ ##$CSW1= (0..31)
$$ 3 4 2 1 9 0 0 0 0 0 0 0 0 0 0 0 0 0 0 0 0 0 0 0 0 0 0 0 0 0 0 0
$$ ##$CSW2= (0..31)
$$ 0 0 0 0 0 0 0 0 0 0 0 0 0 0 0 0 0 0 0 0 0 0 0 0 0 0 0 0 0 0 0 0
$$ ##$CSWNUM= (0..15)
$$ 2 2 1 0 0 0 0 0 0 0 0 0 0 0 0 0
$$ ##$CmrEth= <no>
$$ ##$CmrPartNo= <no>
$$ ##$CmrPort= <no>
$$ ##$CmrSerNo= <no>
$$ ##$CmrType= -1
$$ ##$ConsolePnSn= <H03128OB/8058>
$$ ##$CryoCoolHasBsnl= no
$$ ##$CryoCoolUnitEth= <192.168.98.2>
$$ ##$CryoCoolUnitFw= <20220413>
$$ ##$CryoCoolUnitPn= <Z161936>
$$ ##$CryoCoolUnitSn= <00049>
$$ ##$CryoProAccPnSn= <>
$$ ##$Ctb1Eth= <no>
$$ ##$CustRegisterNo= <>
$$ ##$DATSTAT= no
$$ ##$DPPFAC= 1
$$ ##$DateTimeCreated= <2025-03-26T08:51:36+0000>
$$ ##$Description= <CAB AV4 600 MHZ BASIC>
$$ ##$DrxFiltGrpDel= (0..23)
$$ <68,36,20,9,5,3,2> <68,36,20,9,5,3,2> <68,36,20,9,5,3,2> <68,36,20,9,5,3,2>
$$ <> <> <> <> <> <> <> <> <> <> <> <> <> <> <> <> <> <> <> <>
$$ ##$EcuType= 1
$$ ##$EpuMacAddress= <00:13:95:26:4d:e6>
$$ ##$FCubeDrxDevice= (0..23)
$$ </dev/bbu/drx3.5> </dev/bbu/drx4.5> </dev/bbu/drx5.5> </dev/bbu/drx6.5>
$$ <> <> <> <> <> <> <> <> <> <> <> <> <> <> <> <> <> <> <> <>
$$ ##$FCubeEth= (0..23)
$$ <192.168.180.14> <192.168.180.18> <192.168.180.22> <192.168.180.26> <no>
$$ <no> <no> <no> <no> <no> <no> <no> <no> <no> <no> <no> <no> <no> <no> <no>
$$ <no> <no> <no> <no>
$$ ##$FCubeRtdDevice= (0..23)
$$ </dev/bbu/rtd3.4> </dev/bbu/rtd4.4> </dev/bbu/rtd5.4> </dev/bbu/rtd6.4>
$$ <> <> <> <> <> <> <> <> <> <> <> <> <> <> <> <> <> <> <> <>
$$ ##$FCubeSeqDevice= (0..23)
$$ <> <> <> <> <> <> <> <> <> <> <> <> <> <> <> <> <> <> <> <> <> <> <> <>
$$ ##$FUNCMOD= <>
$$ ##$FuncModBisDat= (0..7)
$$ 0 0 0 0 0 0 0 0
$$ ##$FuncModFRange= (0..7)
$$ <> <> <> <> <> <> <> <>
$$ ##$FuncModPN= (0..7)
$$ <> <> <> <> <> <> <> <>
$$ ##$FuncModSN= (0..7)
$$ <> <> <> <> <> <> <> <>
$$ ##$GCUTYPE= 20
$$ ##$GCubeEth= <192.168.180.38>
$$ ##$GCubeFpfAddr= (0..9)
$$ -1 -1 -1 -1 -1 -1 -1 -1 -1 -1
$$ ##$GCubeProcDevice= (0..1)
$$ </dev/bbu/gproc9.7> <no>
$$ ##$GCubeRtdDevice= (0..1)
$$ </dev/bbu/rtd9.4> <no>
$$ ##$GCubeSeqDevice= (0..1)
$$ <> <>
$$ ##$GCubeSpfAddr= (0..63)
$$ -1 -1 -1 -1 -1 -1 -1 -1 -1 -1 -1 -1 -1 -1 -1 -1 -1 -1 -1 -1 -1 -1 -1 -1
$$ -1 -1 -1 -1 -1 -1 -1 -1 -1 -1 -1 -1 -1 -1 -1 -1 -1 -1 -1 -1 -1 -1 -1 -1
$$ -1 -1 -1 -1 -1 -1 -1 -1 -1 -1 -1 -1 -1 -1 -1 -1
$$ ##$GRADRES= 1
$$ ##$Gctu2Eth= <no>
$$ ##$GcubeSaCtrEth= <no>
$$ ##$GradAmpMaxCurX= (0..10)
$$ 0 0 0 0 0 0 0 0 0 0 0
$$ ##$GradAmpMaxCurY= (0..10)
$$ 0 0 0 0 0 0 0 0 0 0 0
$$ ##$GradAmpMaxCurZ= (0..10)
$$ 9.99999904632568 0 0 0 0 0 0 0 0 0 0
$$ ##$GradAmpName= (0..9)
$$ <GAB in BSMS> <> <> <> <> <> <> <> <> <>
$$ ##$GradAmpPN= (0..9)
$$ <> <> <> <> <> <> <> <> <> <>
$$ ##$GradAmpSN= (0..9)
$$ <> <> <> <> <> <> <> <> <> <>
$$ ##$GradAmpType= (0..10)
$$ 2 0 0 0 0 0 0 0 0 0 0
$$ ##$GradPowClkTime= (0..9)
$$ 0 0 0 0 0 0 0 0 0 0
$$ ##$GradPowIcw= (0..9)
$$ 0 0 0 0 0 0 0 0 0 0
$$ ##$GradPowImax= (0..9)
$$ 0 0 0 0 0 0 0 0 0 0
$$ ##$GradPowType= (0..9)
$$ 0 0 0 0 0 0 0 0 0 0
$$ ##$GradPowVmax= (0..9)
$$ 0 0 0 0 0 0 0 0 0 0
$$ ##$HpprCoverType= 2
$$ ##$LDUETH= <no>
$$ ##$LOCKCONF= <DLM>
$$ ##$LOCSWID= 0
$$ ##$LOCSWIF= 0
$$ ##$Location= <>
$$ ##$LtMasEth= <no>
$$ ##$LtMasType= 0
$$ ##$MAS= 0
$$ ##$MASETIME= 10
$$ ##$MASITIME= 10
$$ ##$MAS_CT= 5
$$ ##$MAS_SG= 0
$$ ##$MAS_TO= 0
$$ ##$MagnCoilPnSn= <BZH 425'600'70H>
$$ ##$MagnDewarPnSn= <D325'54-9636>
$$ ##$MagnetPolarity= 1
$$ ##$MasEth= <no>
$$ ##$MwscuEth= <no>
$$ ##$MwscuPort= <no>
$$ ##$NAMPD= (0..32)
$$ <> <HPLNA 19F1H> <2H> <XBB19F 2HP> <13C> <15N> <31P> <> <> <> <> <> <>
$$ <> <> <> <> <> <> <> <> <> <> <> <> <> <> <> <> <> <> <> <>
$$ ##$NFCU= 4
$$ ##$NRCU= 4
$$ ##$NSGU= 4
$$ ##$NumActDetuneCtr= 0
$$ ##$NumVpu= 0
$$ ##$OrderNo= <10254970>
$$ ##$POWCHK= yes
$$ ##$PRAMD1= (0..7)
$$ 6 0 0 1610612736 0 0 0 0
$$ ##$PRAMD10= (0..7)
$$ 0 0 0 0 0 0 0 0
$$ ##$PRAMD11= (0..7)
$$ 0 0 0 0 0 0 0 0
$$ ##$PRAMD12= (0..7)
$$ 0 0 0 0 0 0 0 0
$$ ##$PRAMD13= (0..7)
$$ 0 0 0 0 0 0 0 0
$$ ##$PRAMD14= (0..7)
$$ 0 0 0 0 0 0 0 0
$$ ##$PRAMD15= (0..7)
$$ 0 0 0 0 0 0 0 0
$$ ##$PRAMD16= (0..7)
$$ 0 0 0 0 0 0 0 0
$$ ##$PRAMD17= (0..7)
$$ 0 0 0 0 0 0 0 0
$$ ##$PRAMD18= (0..7)
$$ 0 0 0 0 0 0 0 0
$$ ##$PRAMD19= (0..7)
$$ 0 0 0 0 0 0 0 0
$$ ##$PRAMD2= (0..7)
$$ 0 1048576 0 536870912 0 1048576 0 536870912
$$ ##$PRAMD20= (0..7)
$$ 0 0 0 0 0 0 0 0
$$ ##$PRAMD21= (0..7)
$$ 0 0 0 0 0 0 0 0
$$ ##$PRAMD22= (0..7)
$$ 0 0 0 0 0 0 0 0
$$ ##$PRAMD23= (0..7)
$$ 0 0 0 0 0 0 0 0
$$ ##$PRAMD24= (0..7)
$$ 0 0 0 0 0 0 0 0
$$ ##$PRAMD25= (0..7)
$$ 0 0 0 0 0 0 0 0
$$ ##$PRAMD26= (0..7)
$$ 0 0 0 0 0 0 0 0
$$ ##$PRAMD27= (0..7)
$$ 0 0 0 0 0 0 0 0
$$ ##$PRAMD28= (0..7)
$$ 0 0 0 0 0 0 0 0
$$ ##$PRAMD29= (0..7)
$$ 0 0 0 0 0 0 0 0
$$ ##$PRAMD3= (0..7)
$$ 2147483644 2147483647 2147483647 603979775 0 0 0 0
$$ ##$PRAMD30= (0..7)
$$ 0 0 0 0 0 0 0 0
$$ ##$PRAMD31= (0..7)
$$ 0 0 0 0 0 0 0 0
$$ ##$PRAMD32= (0..7)
$$ 0 0 0 0 0 0 0 0
$$ ##$PRAMD4= (0..7)
$$ 16777216 0 0 536870912 0 0 0 0
$$ ##$PRAMD5= (0..7)
$$ 0 0 4 536870912 0 0 0 0
$$ ##$PRAMD6= (0..7)
$$ 64 0 0 536870912 0 0 0 0
$$ ##$PRAMD7= (0..7)
$$ 0 0 0 0 0 0 0 0
$$ ##$PRAMD8= (0..7)
$$ 0 0 0 0 0 0 0 0
$$ ##$PRAMD9= (0..7)
$$ 0 0 0 0 0 0 0 0
$$ ##$PRAMLED= (0..1)
$$ 0 0
$$ ##$PRAMPTP= 1
$$ ##$PREEMPTYPE= 0
$$ ##$PREREC= (0..31)
$$ 1 1 2 2 3 4 0 0 0 0 0 0 0 0 0 0 0 0 0 0 0 0 0 0 0 0 0 0 0 0 0 0
$$ ##$PTSFMX= (0..23)
$$ 1290 1290 1290 1290 0 0 0 0 0 0 0 0 0 0 0 0 0 0 0 0 0 0 0 0
$$ ##$PULCHK= no
$$ ##$PduEth= (0..7)
$$ <192.168.99.99> <no> <no> <no> <no> <no> <no> <no>
$$ ##$PramDutyCycPerc= (0..31)
$$ 4 2 2 2 2 2 0 0 0 0 0 0 0 0 0 0 0 0 0 0 0 0 0 0 0 0 0 0 0 0 0 0
$$ ##$PramPPowNucW1= (0..127)
$$ <> <> <> <> <> <> <> <> <> <> <> <> <> <> <> <> <> <> <> <> <> <> <> <>
$$ <> <> <> <> <> <> <> <> <> <> <> <> <> <> <> <> <> <> <> <> <> <> <> <>
$$ <> <> <> <> <> <> <> <> <> <> <> <> <> <> <> <> <> <> <> <> <> <> <> <>
$$ <> <> <> <> <> <> <> <> <> <> <> <> <> <> <> <> <> <> <> <> <> <> <> <>
$$ <> <> <> <> <> <> <> <> <> <> <> <> <> <> <> <> <> <> <> <> <> <> <> <>
$$ <> <> <> <> <> <> <> <>
$$ ##$PramPPowNucW10= (0..127)
$$ <> <> <> <> <> <> <> <> <> <> <> <> <> <> <> <> <> <> <> <> <> <> <> <>
$$ <> <> <> <> <> <> <> <> <> <> <> <> <> <> <> <> <> <> <> <> <> <> <> <>
$$ <> <> <> <> <> <> <> <> <> <> <> <> <> <> <> <> <> <> <> <> <> <> <> <>
$$ <> <> <> <> <> <> <> <> <> <> <> <> <> <> <> <> <> <> <> <> <> <> <> <>
$$ <> <> <> <> <> <> <> <> <> <> <> <> <> <> <> <> <> <> <> <> <> <> <> <>
$$ <> <> <> <> <> <> <> <>
$$ ##$PramPPowNucW11= (0..127)
$$ <> <> <> <> <> <> <> <> <> <> <> <> <> <> <> <> <> <> <> <> <> <> <> <>
$$ <> <> <> <> <> <> <> <> <> <> <> <> <> <> <> <> <> <> <> <> <> <> <> <>
$$ <> <> <> <> <> <> <> <> <> <> <> <> <> <> <> <> <> <> <> <> <> <> <> <>
$$ <> <> <> <> <> <> <> <> <> <> <> <> <> <> <> <> <> <> <> <> <> <> <> <>
$$ <> <> <> <> <> <> <> <> <> <> <> <> <> <> <> <> <> <> <> <> <> <> <> <>
$$ <> <> <> <> <> <> <> <>
$$ ##$PramPPowNucW12= (0..127)
$$ <> <> <> <> <> <> <> <> <> <> <> <> <> <> <> <> <> <> <> <> <> <> <> <>
$$ <> <> <> <> <> <> <> <> <> <> <> <> <> <> <> <> <> <> <> <> <> <> <> <>
$$ <> <> <> <> <> <> <> <> <> <> <> <> <> <> <> <> <> <> <> <> <> <> <> <>
$$ <> <> <> <> <> <> <> <> <> <> <> <> <> <> <> <> <> <> <> <> <> <> <> <>
$$ <> <> <> <> <> <> <> <> <> <> <> <> <> <> <> <> <> <> <> <> <> <> <> <>
$$ <> <> <> <> <> <> <> <>
$$ ##$PramPPowNucW13= (0..127)
$$ <> <> <> <> <> <> <> <> <> <> <> <> <> <> <> <> <> <> <> <> <> <> <> <>
$$ <> <> <> <> <> <> <> <> <> <> <> <> <> <> <> <> <> <> <> <> <> <> <> <>
$$ <> <> <> <> <> <> <> <> <> <> <> <> <> <> <> <> <> <> <> <> <> <> <> <>
$$ <> <> <> <> <> <> <> <> <> <> <> <> <> <> <> <> <> <> <> <> <> <> <> <>
$$ <> <> <> <> <> <> <> <> <> <> <> <> <> <> <> <> <> <> <> <> <> <> <> <>
$$ <> <> <> <> <> <> <> <>
$$ ##$PramPPowNucW14= (0..127)
$$ <> <> <> <> <> <> <> <> <> <> <> <> <> <> <> <> <> <> <> <> <> <> <> <>
$$ <> <> <> <> <> <> <> <> <> <> <> <> <> <> <> <> <> <> <> <> <> <> <> <>
$$ <> <> <> <> <> <> <> <> <> <> <> <> <> <> <> <> <> <> <> <> <> <> <> <>
$$ <> <> <> <> <> <> <> <> <> <> <> <> <> <> <> <> <> <> <> <> <> <> <> <>
$$ <> <> <> <> <> <> <> <> <> <> <> <> <> <> <> <> <> <> <> <> <> <> <> <>
$$ <> <> <> <> <> <> <> <>
$$ ##$PramPPowNucW15= (0..127)
$$ <> <> <> <> <> <> <> <> <> <> <> <> <> <> <> <> <> <> <> <> <> <> <> <>
$$ <> <> <> <> <> <> <> <> <> <> <> <> <> <> <> <> <> <> <> <> <> <> <> <>
$$ <> <> <> <> <> <> <> <> <> <> <> <> <> <> <> <> <> <> <> <> <> <> <> <>
$$ <> <> <> <> <> <> <> <> <> <> <> <> <> <> <> <> <> <> <> <> <> <> <> <>
$$ <> <> <> <> <> <> <> <> <> <> <> <> <> <> <> <> <> <> <> <> <> <> <> <>
$$ <> <> <> <> <> <> <> <>
$$ ##$PramPPowNucW16= (0..127)
$$ <> <> <> <> <> <> <> <> <> <> <> <> <> <> <> <> <> <> <> <> <> <> <> <>
$$ <> <> <> <> <> <> <> <> <> <> <> <> <> <> <> <> <> <> <> <> <> <> <> <>
$$ <> <> <> <> <> <> <> <> <> <> <> <> <> <> <> <> <> <> <> <> <> <> <> <>
$$ <> <> <> <> <> <> <> <> <> <> <> <> <> <> <> <> <> <> <> <> <> <> <> <>
$$ <> <> <> <> <> <> <> <> <> <> <> <> <> <> <> <> <> <> <> <> <> <> <> <>
$$ <> <> <> <> <> <> <> <>
$$ ##$PramPPowNucW17= (0..127)
$$ <> <> <> <> <> <> <> <> <> <> <> <> <> <> <> <> <> <> <> <> <> <> <> <>
$$ <> <> <> <> <> <> <> <> <> <> <> <> <> <> <> <> <> <> <> <> <> <> <> <>
$$ <> <> <> <> <> <> <> <> <> <> <> <> <> <> <> <> <> <> <> <> <> <> <> <>
$$ <> <> <> <> <> <> <> <> <> <> <> <> <> <> <> <> <> <> <> <> <> <> <> <>
$$ <> <> <> <> <> <> <> <> <> <> <> <> <> <> <> <> <> <> <> <> <> <> <> <>
$$ <> <> <> <> <> <> <> <>
$$ ##$PramPPowNucW18= (0..127)
$$ <> <> <> <> <> <> <> <> <> <> <> <> <> <> <> <> <> <> <> <> <> <> <> <>
$$ <> <> <> <> <> <> <> <> <> <> <> <> <> <> <> <> <> <> <> <> <> <> <> <>
$$ <> <> <> <> <> <> <> <> <> <> <> <> <> <> <> <> <> <> <> <> <> <> <> <>
$$ <> <> <> <> <> <> <> <> <> <> <> <> <> <> <> <> <> <> <> <> <> <> <> <>
$$ <> <> <> <> <> <> <> <> <> <> <> <> <> <> <> <> <> <> <> <> <> <> <> <>
$$ <> <> <> <> <> <> <> <>
$$ ##$PramPPowNucW19= (0..127)
$$ <> <> <> <> <> <> <> <> <> <> <> <> <> <> <> <> <> <> <> <> <> <> <> <>
$$ <> <> <> <> <> <> <> <> <> <> <> <> <> <> <> <> <> <> <> <> <> <> <> <>
$$ <> <> <> <> <> <> <> <> <> <> <> <> <> <> <> <> <> <> <> <> <> <> <> <>
$$ <> <> <> <> <> <> <> <> <> <> <> <> <> <> <> <> <> <> <> <> <> <> <> <>
$$ <> <> <> <> <> <> <> <> <> <> <> <> <> <> <> <> <> <> <> <> <> <> <> <>
$$ <> <> <> <> <> <> <> <>
$$ ##$PramPPowNucW2= (0..127)
$$ <> <> <> <> <> <> <> <> <> <> <> <> <> <> <> <> <> <> <> <> <> <> <> <>
$$ <> <> <> <> <> <> <> <> <> <> <> <> <> <> <> <> <> <> <> <> <> <> <> <>
$$ <> <> <> <> <> <> <> <> <> <> <> <> <> <> <> <> <> <> <> <> <> <> <> <>
$$ <> <> <> <> <> <> <> <> <> <> <> <> <> <> <> <> <> <> <> <> <> <> <> <>
$$ <> <> <> <> <> <> <> <> <> <> <> <> <> <> <> <> <> <> <> <> <> <> <> <>
$$ <> <> <> <> <> <> <> <>
$$ ##$PramPPowNucW20= (0..127)
$$ <> <> <> <> <> <> <> <> <> <> <> <> <> <> <> <> <> <> <> <> <> <> <> <>
$$ <> <> <> <> <> <> <> <> <> <> <> <> <> <> <> <> <> <> <> <> <> <> <> <>
$$ <> <> <> <> <> <> <> <> <> <> <> <> <> <> <> <> <> <> <> <> <> <> <> <>
$$ <> <> <> <> <> <> <> <> <> <> <> <> <> <> <> <> <> <> <> <> <> <> <> <>
$$ <> <> <> <> <> <> <> <> <> <> <> <> <> <> <> <> <> <> <> <> <> <> <> <>
$$ <> <> <> <> <> <> <> <>
$$ ##$PramPPowNucW21= (0..127)
$$ <> <> <> <> <> <> <> <> <> <> <> <> <> <> <> <> <> <> <> <> <> <> <> <>
$$ <> <> <> <> <> <> <> <> <> <> <> <> <> <> <> <> <> <> <> <> <> <> <> <>
$$ <> <> <> <> <> <> <> <> <> <> <> <> <> <> <> <> <> <> <> <> <> <> <> <>
$$ <> <> <> <> <> <> <> <> <> <> <> <> <> <> <> <> <> <> <> <> <> <> <> <>
$$ <> <> <> <> <> <> <> <> <> <> <> <> <> <> <> <> <> <> <> <> <> <> <> <>
$$ <> <> <> <> <> <> <> <>
$$ ##$PramPPowNucW22= (0..127)
$$ <> <> <> <> <> <> <> <> <> <> <> <> <> <> <> <> <> <> <> <> <> <> <> <>
$$ <> <> <> <> <> <> <> <> <> <> <> <> <> <> <> <> <> <> <> <> <> <> <> <>
$$ <> <> <> <> <> <> <> <> <> <> <> <> <> <> <> <> <> <> <> <> <> <> <> <>
$$ <> <> <> <> <> <> <> <> <> <> <> <> <> <> <> <> <> <> <> <> <> <> <> <>
$$ <> <> <> <> <> <> <> <> <> <> <> <> <> <> <> <> <> <> <> <> <> <> <> <>
$$ <> <> <> <> <> <> <> <>
$$ ##$PramPPowNucW23= (0..127)
$$ <> <> <> <> <> <> <> <> <> <> <> <> <> <> <> <> <> <> <> <> <> <> <> <>
$$ <> <> <> <> <> <> <> <> <> <> <> <> <> <> <> <> <> <> <> <> <> <> <> <>
$$ <> <> <> <> <> <> <> <> <> <> <> <> <> <> <> <> <> <> <> <> <> <> <> <>
$$ <> <> <> <> <> <> <> <> <> <> <> <> <> <> <> <> <> <> <> <> <> <> <> <>
$$ <> <> <> <> <> <> <> <> <> <> <> <> <> <> <> <> <> <> <> <> <> <> <> <>
$$ <> <> <> <> <> <> <> <>
$$ ##$PramPPowNucW24= (0..127)
$$ <> <> <> <> <> <> <> <> <> <> <> <> <> <> <> <> <> <> <> <> <> <> <> <>
$$ <> <> <> <> <> <> <> <> <> <> <> <> <> <> <> <> <> <> <> <> <> <> <> <>
$$ <> <> <> <> <> <> <> <> <> <> <> <> <> <> <> <> <> <> <> <> <> <> <> <>
$$ <> <> <> <> <> <> <> <> <> <> <> <> <> <> <> <> <> <> <> <> <> <> <> <>
$$ <> <> <> <> <> <> <> <> <> <> <> <> <> <> <> <> <> <> <> <> <> <> <> <>
$$ <> <> <> <> <> <> <> <>
$$ ##$PramPPowNucW25= (0..127)
$$ <> <> <> <> <> <> <> <> <> <> <> <> <> <> <> <> <> <> <> <> <> <> <> <>
$$ <> <> <> <> <> <> <> <> <> <> <> <> <> <> <> <> <> <> <> <> <> <> <> <>
$$ <> <> <> <> <> <> <> <> <> <> <> <> <> <> <> <> <> <> <> <> <> <> <> <>
$$ <> <> <> <> <> <> <> <> <> <> <> <> <> <> <> <> <> <> <> <> <> <> <> <>
$$ <> <> <> <> <> <> <> <> <> <> <> <> <> <> <> <> <> <> <> <> <> <> <> <>
$$ <> <> <> <> <> <> <> <>
$$ ##$PramPPowNucW26= (0..127)
$$ <> <> <> <> <> <> <> <> <> <> <> <> <> <> <> <> <> <> <> <> <> <> <> <>
$$ <> <> <> <> <> <> <> <> <> <> <> <> <> <> <> <> <> <> <> <> <> <> <> <>
$$ <> <> <> <> <> <> <> <> <> <> <> <> <> <> <> <> <> <> <> <> <> <> <> <>
$$ <> <> <> <> <> <> <> <> <> <> <> <> <> <> <> <> <> <> <> <> <> <> <> <>
$$ <> <> <> <> <> <> <> <> <> <> <> <> <> <> <> <> <> <> <> <> <> <> <> <>
$$ <> <> <> <> <> <> <> <>
$$ ##$PramPPowNucW27= (0..127)
$$ <> <> <> <> <> <> <> <> <> <> <> <> <> <> <> <> <> <> <> <> <> <> <> <>
$$ <> <> <> <> <> <> <> <> <> <> <> <> <> <> <> <> <> <> <> <> <> <> <> <>
$$ <> <> <> <> <> <> <> <> <> <> <> <> <> <> <> <> <> <> <> <> <> <> <> <>
$$ <> <> <> <> <> <> <> <> <> <> <> <> <> <> <> <> <> <> <> <> <> <> <> <>
$$ <> <> <> <> <> <> <> <> <> <> <> <> <> <> <> <> <> <> <> <> <> <> <> <>
$$ <> <> <> <> <> <> <> <>
$$ ##$PramPPowNucW28= (0..127)
$$ <> <> <> <> <> <> <> <> <> <> <> <> <> <> <> <> <> <> <> <> <> <> <> <>
$$ <> <> <> <> <> <> <> <> <> <> <> <> <> <> <> <> <> <> <> <> <> <> <> <>
$$ <> <> <> <> <> <> <> <> <> <> <> <> <> <> <> <> <> <> <> <> <> <> <> <>
$$ <> <> <> <> <> <> <> <> <> <> <> <> <> <> <> <> <> <> <> <> <> <> <> <>
$$ <> <> <> <> <> <> <> <> <> <> <> <> <> <> <> <> <> <> <> <> <> <> <> <>
$$ <> <> <> <> <> <> <> <>
$$ ##$PramPPowNucW29= (0..127)
$$ <> <> <> <> <> <> <> <> <> <> <> <> <> <> <> <> <> <> <> <> <> <> <> <>
$$ <> <> <> <> <> <> <> <> <> <> <> <> <> <> <> <> <> <> <> <> <> <> <> <>
$$ <> <> <> <> <> <> <> <> <> <> <> <> <> <> <> <> <> <> <> <> <> <> <> <>
$$ <> <> <> <> <> <> <> <> <> <> <> <> <> <> <> <> <> <> <> <> <> <> <> <>
$$ <> <> <> <> <> <> <> <> <> <> <> <> <> <> <> <> <> <> <> <> <> <> <> <>
$$ <> <> <> <> <> <> <> <>
$$ ##$PramPPowNucW3= (0..127)
$$ <> <> <> <> <> <> <> <> <> <> <> <> <> <> <> <> <> <> <> <> <> <> <> <>
$$ <> <> <> <> <> <> <> <> <> <> <> <> <> <> <> <> <> <> <> <> <> <> <> <>
$$ <> <> <> <> <> <> <> <> <> <> <> <> <> <> <> <> <> <> <> <> <> <> <> <>
$$ <> <> <> <> <> <> <> <> <> <> <> <> <> <> <> <> <> <> <> <> <> <> <> <>
$$ <> <> <> <> <> <> <> <> <> <> <> <> <> <> <> <> <> <> <> <> <> <> <> <>
$$ <> <> <> <> <> <> <> <>
$$ ##$PramPPowNucW30= (0..127)
$$ <> <> <> <> <> <> <> <> <> <> <> <> <> <> <> <> <> <> <> <> <> <> <> <>
$$ <> <> <> <> <> <> <> <> <> <> <> <> <> <> <> <> <> <> <> <> <> <> <> <>
$$ <> <> <> <> <> <> <> <> <> <> <> <> <> <> <> <> <> <> <> <> <> <> <> <>
$$ <> <> <> <> <> <> <> <> <> <> <> <> <> <> <> <> <> <> <> <> <> <> <> <>
$$ <> <> <> <> <> <> <> <> <> <> <> <> <> <> <> <> <> <> <> <> <> <> <> <>
$$ <> <> <> <> <> <> <> <>
$$ ##$PramPPowNucW31= (0..127)
$$ <> <> <> <> <> <> <> <> <> <> <> <> <> <> <> <> <> <> <> <> <> <> <> <>
$$ <> <> <> <> <> <> <> <> <> <> <> <> <> <> <> <> <> <> <> <> <> <> <> <>
$$ <> <> <> <> <> <> <> <> <> <> <> <> <> <> <> <> <> <> <> <> <> <> <> <>
$$ <> <> <> <> <> <> <> <> <> <> <> <> <> <> <> <> <> <> <> <> <> <> <> <>
$$ <> <> <> <> <> <> <> <> <> <> <> <> <> <> <> <> <> <> <> <> <> <> <> <>
$$ <> <> <> <> <> <> <> <>
$$ ##$PramPPowNucW32= (0..127)
$$ <> <> <> <> <> <> <> <> <> <> <> <> <> <> <> <> <> <> <> <> <> <> <> <>
$$ <> <> <> <> <> <> <> <> <> <> <> <> <> <> <> <> <> <> <> <> <> <> <> <>
$$ <> <> <> <> <> <> <> <> <> <> <> <> <> <> <> <> <> <> <> <> <> <> <> <>
$$ <> <> <> <> <> <> <> <> <> <> <> <> <> <> <> <> <> <> <> <> <> <> <> <>
$$ <> <> <> <> <> <> <> <> <> <> <> <> <> <> <> <> <> <> <> <> <> <> <> <>
$$ <> <> <> <> <> <> <> <>
$$ ##$PramPPowNucW4= (0..127)
$$ <> <> <> <> <> <> <> <> <> <> <> <> <> <> <> <> <> <> <> <> <> <> <> <>
$$ <> <> <> <> <> <> <> <> <> <> <> <> <> <> <> <> <> <> <> <> <> <> <> <>
$$ <> <> <> <> <> <> <> <> <> <> <> <> <> <> <> <> <> <> <> <> <> <> <> <>
$$ <> <> <> <> <> <> <> <> <> <> <> <> <> <> <> <> <> <> <> <> <> <> <> <>
$$ <> <> <> <> <> <> <> <> <> <> <> <> <> <> <> <> <> <> <> <> <> <> <> <>
$$ <> <> <> <> <> <> <> <>
$$ ##$PramPPowNucW5= (0..127)
$$ <> <> <> <> <> <> <> <> <> <> <> <> <> <> <> <> <> <> <> <> <> <> <> <>
$$ <> <> <> <> <> <> <> <> <> <> <> <> <> <> <> <> <> <> <> <> <> <> <> <>
$$ <> <> <> <> <> <> <> <> <> <> <> <> <> <> <> <> <> <> <> <> <> <> <> <>
$$ <> <> <> <> <> <> <> <> <> <> <> <> <> <> <> <> <> <> <> <> <> <> <> <>
$$ <> <> <> <> <> <> <> <> <> <> <> <> <> <> <> <> <> <> <> <> <> <> <> <>
$$ <> <> <> <> <> <> <> <>
$$ ##$PramPPowNucW6= (0..127)
$$ <> <> <> <> <> <> <> <> <> <> <> <> <> <> <> <> <> <> <> <> <> <> <> <>
$$ <> <> <> <> <> <> <> <> <> <> <> <> <> <> <> <> <> <> <> <> <> <> <> <>
$$ <> <> <> <> <> <> <> <> <> <> <> <> <> <> <> <> <> <> <> <> <> <> <> <>
$$ <> <> <> <> <> <> <> <> <> <> <> <> <> <> <> <> <> <> <> <> <> <> <> <>
$$ <> <> <> <> <> <> <> <> <> <> <> <> <> <> <> <> <> <> <> <> <> <> <> <>
$$ <> <> <> <> <> <> <> <>
$$ ##$PramPPowNucW7= (0..127)
$$ <> <> <> <> <> <> <> <> <> <> <> <> <> <> <> <> <> <> <> <> <> <> <> <>
$$ <> <> <> <> <> <> <> <> <> <> <> <> <> <> <> <> <> <> <> <> <> <> <> <>
$$ <> <> <> <> <> <> <> <> <> <> <> <> <> <> <> <> <> <> <> <> <> <> <> <>
$$ <> <> <> <> <> <> <> <> <> <> <> <> <> <> <> <> <> <> <> <> <> <> <> <>
$$ <> <> <> <> <> <> <> <> <> <> <> <> <> <> <> <> <> <> <> <> <> <> <> <>
$$ <> <> <> <> <> <> <> <>
$$ ##$PramPPowNucW8= (0..127)
$$ <> <> <> <> <> <> <> <> <> <> <> <> <> <> <> <> <> <> <> <> <> <> <> <>
$$ <> <> <> <> <> <> <> <> <> <> <> <> <> <> <> <> <> <> <> <> <> <> <> <>
$$ <> <> <> <> <> <> <> <> <> <> <> <> <> <> <> <> <> <> <> <> <> <> <> <>
$$ <> <> <> <> <> <> <> <> <> <> <> <> <> <> <> <> <> <> <> <> <> <> <> <>
$$ <> <> <> <> <> <> <> <> <> <> <> <> <> <> <> <> <> <> <> <> <> <> <> <>
$$ <> <> <> <> <> <> <> <>
$$ ##$PramPPowNucW9= (0..127)
$$ <> <> <> <> <> <> <> <> <> <> <> <> <> <> <> <> <> <> <> <> <> <> <> <>
$$ <> <> <> <> <> <> <> <> <> <> <> <> <> <> <> <> <> <> <> <> <> <> <> <>
$$ <> <> <> <> <> <> <> <> <> <> <> <> <> <> <> <> <> <> <> <> <> <> <> <>
$$ <> <> <> <> <> <> <> <> <> <> <> <> <> <> <> <> <> <> <> <> <> <> <> <>
$$ <> <> <> <> <> <> <> <> <> <> <> <> <> <> <> <> <> <> <> <> <> <> <> <>
$$ <> <> <> <> <> <> <> <>
$$ ##$PramPeakPowerW= (0..31)
$$ 4000 500 500 500 500 500 0 0 0 0 0 0 0 0 0 0 0 0 0 0 0 0 0 0 0 0 0 0 0
$$ 0 0 0
$$ ##$PramPowerSwitch= (0..31)
$$ 0 0 0 0 0 0 0 0 0 0 0 0 0 0 0 0 0 0 0 0 0 0 0 0 0 0 0 0 0 0 0 0
$$ ##$PramPulWidthMs= (0..31)
$$ 10 0.1 0.1 0.1 0.1 0.1 0 0 0 0 0 0 0 0 0 0 0 0 0 0 0 0 0 0 0 0 0 0 0 0
$$ 0 0
$$ ##$PreampModBisDat= (0..31)
$$ 20170630 20170802 20170802 20170720 20170720 20170802 0 0 0 0 0 0 0 0 0
$$ 0 0 0 0 0 0 0 0 0 0 0 0 0 0 0 0 0
$$ ##$PreampModMulAtm= (0..31)
$$ 0 0 0 0 0 0 0 0 0 0 0 0 0 0 0 0 0 0 0 0 0 0 0 0 0 0 0 0 0 0 0 0
$$ ##$PreampModPN= (0..31)
$$ <Z103205> <Z003473> <Z105186> <Z003524> <Z003530> <Z102449> <> <> <> <>
$$ <> <> <> <> <> <> <> <> <> <> <> <> <> <> <> <> <> <> <> <> <> <>
$$ ##$PreampModSN= (0..31)
$$ <00894> <01641> <00245> <01174> <01055> <00231> <> <> <> <> <> <> <> <>
$$ <> <> <> <> <> <> <> <> <> <> <> <> <> <> <> <> <> <>
$$ ##$ProdigyEth= <no>
$$ ##$ProdigyFw= <no>
$$ ##$ProdigyPn= <no>
$$ ##$ProdigySn= <no>
$$ ##$RGTYPE= (0..31)
$$ 9 9 9 9 0 0 0 0 0 0 0 0 0 0 0 0 0 0 0 0 0 0 0 0 0 0 0 0 0 0 0 0
$$ ##$RG_max= (0..31)
$$ 101 101 101 101 -1 -1 -1 -1 -1 -1 -1 -1 -1 -1 -1 -1 -1 -1 -1 -1 -1 -1 -1
$$ -1 -1 -1 -1 -1 -1 -1 -1 -1
$$ ##$RG_min= (0..31)
$$ 0.25 0.25 0.25 0.25 -1 -1 -1 -1 -1 -1 -1 -1 -1 -1 -1 -1 -1 -1 -1 -1 -1
$$ -1 -1 -1 -1 -1 -1 -1 -1 -1 -1 -1
$$ ##$RG_tab1= (0..127)
$$ 0.25 0.28 0.32 0.35 0.4 0.44 0.5 0.56 0.64 0.7 0.8 0.89 1 1.12 1.28 1.4
$$ 1.6 1.78 2 2.25 2.56 2.8 3.2 3.56 4 4.5 5 5.6 6.35 7.12 8 9 10 11.3 12.7
$$ 14.2 16 18 20.2 22.6 25.4 28.5 32 36 40.3 45.2 50.8 57 64 71.8 80.6 90.5
$$ 101 -1 -1 -1 -1 -1 -1 -1 -1 -1 -1 -1 -1 -1 -1 -1 -1 -1 -1 -1 -1 -1 -1 -1
$$ -1 -1 -1 -1 -1 -1 -1 -1 -1 -1 -1 -1 -1 -1 -1 -1 -1 -1 -1 -1 -1 -1 -1 -1
$$ -1 -1 -1 -1 -1 -1 -1 -1 -1 -1 -1 -1 -1 -1 -1 -1 -1 -1 -1 -1 -1 -1 -1 -1
$$ -1 -1 -1 -1
$$ ##$RG_tab10= (0..127)
$$ -1 -1 -1 -1 -1 -1 -1 -1 -1 -1 -1 -1 -1 -1 -1 -1 -1 -1 -1 -1 -1 -1 -1 -1
$$ -1 -1 -1 -1 -1 -1 -1 -1 -1 -1 -1 -1 -1 -1 -1 -1 -1 -1 -1 -1 -1 -1 -1 -1
$$ -1 -1 -1 -1 -1 -1 -1 -1 -1 -1 -1 -1 -1 -1 -1 -1 -1 -1 -1 -1 -1 -1 -1 -1
$$ -1 -1 -1 -1 -1 -1 -1 -1 -1 -1 -1 -1 -1 -1 -1 -1 -1 -1 -1 -1 -1 -1 -1 -1
$$ -1 -1 -1 -1 -1 -1 -1 -1 -1 -1 -1 -1 -1 -1 -1 -1 -1 -1 -1 -1 -1 -1 -1 -1
$$ -1 -1 -1 -1 -1 -1 -1 -1
$$ ##$RG_tab11= (0..127)
$$ -1 -1 -1 -1 -1 -1 -1 -1 -1 -1 -1 -1 -1 -1 -1 -1 -1 -1 -1 -1 -1 -1 -1 -1
$$ -1 -1 -1 -1 -1 -1 -1 -1 -1 -1 -1 -1 -1 -1 -1 -1 -1 -1 -1 -1 -1 -1 -1 -1
$$ -1 -1 -1 -1 -1 -1 -1 -1 -1 -1 -1 -1 -1 -1 -1 -1 -1 -1 -1 -1 -1 -1 -1 -1
$$ -1 -1 -1 -1 -1 -1 -1 -1 -1 -1 -1 -1 -1 -1 -1 -1 -1 -1 -1 -1 -1 -1 -1 -1
$$ -1 -1 -1 -1 -1 -1 -1 -1 -1 -1 -1 -1 -1 -1 -1 -1 -1 -1 -1 -1 -1 -1 -1 -1
$$ -1 -1 -1 -1 -1 -1 -1 -1
$$ ##$RG_tab12= (0..127)
$$ -1 -1 -1 -1 -1 -1 -1 -1 -1 -1 -1 -1 -1 -1 -1 -1 -1 -1 -1 -1 -1 -1 -1 -1
$$ -1 -1 -1 -1 -1 -1 -1 -1 -1 -1 -1 -1 -1 -1 -1 -1 -1 -1 -1 -1 -1 -1 -1 -1
$$ -1 -1 -1 -1 -1 -1 -1 -1 -1 -1 -1 -1 -1 -1 -1 -1 -1 -1 -1 -1 -1 -1 -1 -1
$$ -1 -1 -1 -1 -1 -1 -1 -1 -1 -1 -1 -1 -1 -1 -1 -1 -1 -1 -1 -1 -1 -1 -1 -1
$$ -1 -1 -1 -1 -1 -1 -1 -1 -1 -1 -1 -1 -1 -1 -1 -1 -1 -1 -1 -1 -1 -1 -1 -1
$$ -1 -1 -1 -1 -1 -1 -1 -1
$$ ##$RG_tab13= (0..127)
$$ -1 -1 -1 -1 -1 -1 -1 -1 -1 -1 -1 -1 -1 -1 -1 -1 -1 -1 -1 -1 -1 -1 -1 -1
$$ -1 -1 -1 -1 -1 -1 -1 -1 -1 -1 -1 -1 -1 -1 -1 -1 -1 -1 -1 -1 -1 -1 -1 -1
$$ -1 -1 -1 -1 -1 -1 -1 -1 -1 -1 -1 -1 -1 -1 -1 -1 -1 -1 -1 -1 -1 -1 -1 -1
$$ -1 -1 -1 -1 -1 -1 -1 -1 -1 -1 -1 -1 -1 -1 -1 -1 -1 -1 -1 -1 -1 -1 -1 -1
$$ -1 -1 -1 -1 -1 -1 -1 -1 -1 -1 -1 -1 -1 -1 -1 -1 -1 -1 -1 -1 -1 -1 -1 -1
$$ -1 -1 -1 -1 -1 -1 -1 -1
$$ ##$RG_tab14= (0..127)
$$ -1 -1 -1 -1 -1 -1 -1 -1 -1 -1 -1 -1 -1 -1 -1 -1 -1 -1 -1 -1 -1 -1 -1 -1
$$ -1 -1 -1 -1 -1 -1 -1 -1 -1 -1 -1 -1 -1 -1 -1 -1 -1 -1 -1 -1 -1 -1 -1 -1
$$ -1 -1 -1 -1 -1 -1 -1 -1 -1 -1 -1 -1 -1 -1 -1 -1 -1 -1 -1 -1 -1 -1 -1 -1
$$ -1 -1 -1 -1 -1 -1 -1 -1 -1 -1 -1 -1 -1 -1 -1 -1 -1 -1 -1 -1 -1 -1 -1 -1
$$ -1 -1 -1 -1 -1 -1 -1 -1 -1 -1 -1 -1 -1 -1 -1 -1 -1 -1 -1 -1 -1 -1 -1 -1
$$ -1 -1 -1 -1 -1 -1 -1 -1
$$ ##$RG_tab15= (0..127)
$$ -1 -1 -1 -1 -1 -1 -1 -1 -1 -1 -1 -1 -1 -1 -1 -1 -1 -1 -1 -1 -1 -1 -1 -1
$$ -1 -1 -1 -1 -1 -1 -1 -1 -1 -1 -1 -1 -1 -1 -1 -1 -1 -1 -1 -1 -1 -1 -1 -1
$$ -1 -1 -1 -1 -1 -1 -1 -1 -1 -1 -1 -1 -1 -1 -1 -1 -1 -1 -1 -1 -1 -1 -1 -1
$$ -1 -1 -1 -1 -1 -1 -1 -1 -1 -1 -1 -1 -1 -1 -1 -1 -1 -1 -1 -1 -1 -1 -1 -1
$$ -1 -1 -1 -1 -1 -1 -1 -1 -1 -1 -1 -1 -1 -1 -1 -1 -1 -1 -1 -1 -1 -1 -1 -1
$$ -1 -1 -1 -1 -1 -1 -1 -1
$$ ##$RG_tab16= (0..127)
$$ -1 -1 -1 -1 -1 -1 -1 -1 -1 -1 -1 -1 -1 -1 -1 -1 -1 -1 -1 -1 -1 -1 -1 -1
$$ -1 -1 -1 -1 -1 -1 -1 -1 -1 -1 -1 -1 -1 -1 -1 -1 -1 -1 -1 -1 -1 -1 -1 -1
$$ -1 -1 -1 -1 -1 -1 -1 -1 -1 -1 -1 -1 -1 -1 -1 -1 -1 -1 -1 -1 -1 -1 -1 -1
$$ -1 -1 -1 -1 -1 -1 -1 -1 -1 -1 -1 -1 -1 -1 -1 -1 -1 -1 -1 -1 -1 -1 -1 -1
$$ -1 -1 -1 -1 -1 -1 -1 -1 -1 -1 -1 -1 -1 -1 -1 -1 -1 -1 -1 -1 -1 -1 -1 -1
$$ -1 -1 -1 -1 -1 -1 -1 -1
$$ ##$RG_tab17= (0..127)
$$ -1 -1 -1 -1 -1 -1 -1 -1 -1 -1 -1 -1 -1 -1 -1 -1 -1 -1 -1 -1 -1 -1 -1 -1
$$ -1 -1 -1 -1 -1 -1 -1 -1 -1 -1 -1 -1 -1 -1 -1 -1 -1 -1 -1 -1 -1 -1 -1 -1
$$ -1 -1 -1 -1 -1 -1 -1 -1 -1 -1 -1 -1 -1 -1 -1 -1 -1 -1 -1 -1 -1 -1 -1 -1
$$ -1 -1 -1 -1 -1 -1 -1 -1 -1 -1 -1 -1 -1 -1 -1 -1 -1 -1 -1 -1 -1 -1 -1 -1
$$ -1 -1 -1 -1 -1 -1 -1 -1 -1 -1 -1 -1 -1 -1 -1 -1 -1 -1 -1 -1 -1 -1 -1 -1
$$ -1 -1 -1 -1 -1 -1 -1 -1
$$ ##$RG_tab18= (0..127)
$$ -1 -1 -1 -1 -1 -1 -1 -1 -1 -1 -1 -1 -1 -1 -1 -1 -1 -1 -1 -1 -1 -1 -1 -1
$$ -1 -1 -1 -1 -1 -1 -1 -1 -1 -1 -1 -1 -1 -1 -1 -1 -1 -1 -1 -1 -1 -1 -1 -1
$$ -1 -1 -1 -1 -1 -1 -1 -1 -1 -1 -1 -1 -1 -1 -1 -1 -1 -1 -1 -1 -1 -1 -1 -1
$$ -1 -1 -1 -1 -1 -1 -1 -1 -1 -1 -1 -1 -1 -1 -1 -1 -1 -1 -1 -1 -1 -1 -1 -1
$$ -1 -1 -1 -1 -1 -1 -1 -1 -1 -1 -1 -1 -1 -1 -1 -1 -1 -1 -1 -1 -1 -1 -1 -1
$$ -1 -1 -1 -1 -1 -1 -1 -1
$$ ##$RG_tab19= (0..127)
$$ -1 -1 -1 -1 -1 -1 -1 -1 -1 -1 -1 -1 -1 -1 -1 -1 -1 -1 -1 -1 -1 -1 -1 -1
$$ -1 -1 -1 -1 -1 -1 -1 -1 -1 -1 -1 -1 -1 -1 -1 -1 -1 -1 -1 -1 -1 -1 -1 -1
$$ -1 -1 -1 -1 -1 -1 -1 -1 -1 -1 -1 -1 -1 -1 -1 -1 -1 -1 -1 -1 -1 -1 -1 -1
$$ -1 -1 -1 -1 -1 -1 -1 -1 -1 -1 -1 -1 -1 -1 -1 -1 -1 -1 -1 -1 -1 -1 -1 -1
$$ -1 -1 -1 -1 -1 -1 -1 -1 -1 -1 -1 -1 -1 -1 -1 -1 -1 -1 -1 -1 -1 -1 -1 -1
$$ -1 -1 -1 -1 -1 -1 -1 -1
$$ ##$RG_tab2= (0..127)
$$ 0.25 0.28 0.32 0.35 0.4 0.44 0.5 0.56 0.64 0.7 0.8 0.89 1 1.12 1.28 1.4
$$ 1.6 1.78 2 2.25 2.56 2.8 3.2 3.56 4 4.5 5 5.6 6.35 7.12 8 9 10 11.3 12.7
$$ 14.2 16 18 20.2 22.6 25.4 28.5 32 36 40.3 45.2 50.8 57 64 71.8 80.6 90.5
$$ 101 -1 -1 -1 -1 -1 -1 -1 -1 -1 -1 -1 -1 -1 -1 -1 -1 -1 -1 -1 -1 -1 -1 -1
$$ -1 -1 -1 -1 -1 -1 -1 -1 -1 -1 -1 -1 -1 -1 -1 -1 -1 -1 -1 -1 -1 -1 -1 -1
$$ -1 -1 -1 -1 -1 -1 -1 -1 -1 -1 -1 -1 -1 -1 -1 -1 -1 -1 -1 -1 -1 -1 -1 -1
$$ -1 -1 -1 -1
$$ ##$RG_tab20= (0..127)
$$ -1 -1 -1 -1 -1 -1 -1 -1 -1 -1 -1 -1 -1 -1 -1 -1 -1 -1 -1 -1 -1 -1 -1 -1
$$ -1 -1 -1 -1 -1 -1 -1 -1 -1 -1 -1 -1 -1 -1 -1 -1 -1 -1 -1 -1 -1 -1 -1 -1
$$ -1 -1 -1 -1 -1 -1 -1 -1 -1 -1 -1 -1 -1 -1 -1 -1 -1 -1 -1 -1 -1 -1 -1 -1
$$ -1 -1 -1 -1 -1 -1 -1 -1 -1 -1 -1 -1 -1 -1 -1 -1 -1 -1 -1 -1 -1 -1 -1 -1
$$ -1 -1 -1 -1 -1 -1 -1 -1 -1 -1 -1 -1 -1 -1 -1 -1 -1 -1 -1 -1 -1 -1 -1 -1
$$ -1 -1 -1 -1 -1 -1 -1 -1
$$ ##$RG_tab21= (0..127)
$$ -1 -1 -1 -1 -1 -1 -1 -1 -1 -1 -1 -1 -1 -1 -1 -1 -1 -1 -1 -1 -1 -1 -1 -1
$$ -1 -1 -1 -1 -1 -1 -1 -1 -1 -1 -1 -1 -1 -1 -1 -1 -1 -1 -1 -1 -1 -1 -1 -1
$$ -1 -1 -1 -1 -1 -1 -1 -1 -1 -1 -1 -1 -1 -1 -1 -1 -1 -1 -1 -1 -1 -1 -1 -1
$$ -1 -1 -1 -1 -1 -1 -1 -1 -1 -1 -1 -1 -1 -1 -1 -1 -1 -1 -1 -1 -1 -1 -1 -1
$$ -1 -1 -1 -1 -1 -1 -1 -1 -1 -1 -1 -1 -1 -1 -1 -1 -1 -1 -1 -1 -1 -1 -1 -1
$$ -1 -1 -1 -1 -1 -1 -1 -1
$$ ##$RG_tab22= (0..127)
$$ -1 -1 -1 -1 -1 -1 -1 -1 -1 -1 -1 -1 -1 -1 -1 -1 -1 -1 -1 -1 -1 -1 -1 -1
$$ -1 -1 -1 -1 -1 -1 -1 -1 -1 -1 -1 -1 -1 -1 -1 -1 -1 -1 -1 -1 -1 -1 -1 -1
$$ -1 -1 -1 -1 -1 -1 -1 -1 -1 -1 -1 -1 -1 -1 -1 -1 -1 -1 -1 -1 -1 -1 -1 -1
$$ -1 -1 -1 -1 -1 -1 -1 -1 -1 -1 -1 -1 -1 -1 -1 -1 -1 -1 -1 -1 -1 -1 -1 -1
$$ -1 -1 -1 -1 -1 -1 -1 -1 -1 -1 -1 -1 -1 -1 -1 -1 -1 -1 -1 -1 -1 -1 -1 -1
$$ -1 -1 -1 -1 -1 -1 -1 -1
$$ ##$RG_tab23= (0..127)
$$ -1 -1 -1 -1 -1 -1 -1 -1 -1 -1 -1 -1 -1 -1 -1 -1 -1 -1 -1 -1 -1 -1 -1 -1
$$ -1 -1 -1 -1 -1 -1 -1 -1 -1 -1 -1 -1 -1 -1 -1 -1 -1 -1 -1 -1 -1 -1 -1 -1
$$ -1 -1 -1 -1 -1 -1 -1 -1 -1 -1 -1 -1 -1 -1 -1 -1 -1 -1 -1 -1 -1 -1 -1 -1
$$ -1 -1 -1 -1 -1 -1 -1 -1 -1 -1 -1 -1 -1 -1 -1 -1 -1 -1 -1 -1 -1 -1 -1 -1
$$ -1 -1 -1 -1 -1 -1 -1 -1 -1 -1 -1 -1 -1 -1 -1 -1 -1 -1 -1 -1 -1 -1 -1 -1
$$ -1 -1 -1 -1 -1 -1 -1 -1
$$ ##$RG_tab24= (0..127)
$$ -1 -1 -1 -1 -1 -1 -1 -1 -1 -1 -1 -1 -1 -1 -1 -1 -1 -1 -1 -1 -1 -1 -1 -1
$$ -1 -1 -1 -1 -1 -1 -1 -1 -1 -1 -1 -1 -1 -1 -1 -1 -1 -1 -1 -1 -1 -1 -1 -1
$$ -1 -1 -1 -1 -1 -1 -1 -1 -1 -1 -1 -1 -1 -1 -1 -1 -1 -1 -1 -1 -1 -1 -1 -1
$$ -1 -1 -1 -1 -1 -1 -1 -1 -1 -1 -1 -1 -1 -1 -1 -1 -1 -1 -1 -1 -1 -1 -1 -1
$$ -1 -1 -1 -1 -1 -1 -1 -1 -1 -1 -1 -1 -1 -1 -1 -1 -1 -1 -1 -1 -1 -1 -1 -1
$$ -1 -1 -1 -1 -1 -1 -1 -1
$$ ##$RG_tab3= (0..127)
$$ 0.25 0.28 0.32 0.35 0.4 0.44 0.5 0.56 0.64 0.7 0.8 0.89 1 1.12 1.28 1.4
$$ 1.6 1.78 2 2.25 2.56 2.8 3.2 3.56 4 4.5 5 5.6 6.35 7.12 8 9 10 11.3 12.7
$$ 14.2 16 18 20.2 22.6 25.4 28.5 32 36 40.3 45.2 50.8 57 64 71.8 80.6 90.5
$$ 101 -1 -1 -1 -1 -1 -1 -1 -1 -1 -1 -1 -1 -1 -1 -1 -1 -1 -1 -1 -1 -1 -1 -1
$$ -1 -1 -1 -1 -1 -1 -1 -1 -1 -1 -1 -1 -1 -1 -1 -1 -1 -1 -1 -1 -1 -1 -1 -1
$$ -1 -1 -1 -1 -1 -1 -1 -1 -1 -1 -1 -1 -1 -1 -1 -1 -1 -1 -1 -1 -1 -1 -1 -1
$$ -1 -1 -1 -1
$$ ##$RG_tab4= (0..127)
$$ 0.25 0.28 0.32 0.35 0.4 0.44 0.5 0.56 0.64 0.7 0.8 0.89 1 1.12 1.28 1.4
$$ 1.6 1.78 2 2.25 2.56 2.8 3.2 3.56 4 4.5 5 5.6 6.35 7.12 8 9 10 11.3 12.7
$$ 14.2 16 18 20.2 22.6 25.4 28.5 32 36 40.3 45.2 50.8 57 64 71.8 80.6 90.5
$$ 101 -1 -1 -1 -1 -1 -1 -1 -1 -1 -1 -1 -1 -1 -1 -1 -1 -1 -1 -1 -1 -1 -1 -1
$$ -1 -1 -1 -1 -1 -1 -1 -1 -1 -1 -1 -1 -1 -1 -1 -1 -1 -1 -1 -1 -1 -1 -1 -1
$$ -1 -1 -1 -1 -1 -1 -1 -1 -1 -1 -1 -1 -1 -1 -1 -1 -1 -1 -1 -1 -1 -1 -1 -1
$$ -1 -1 -1 -1
$$ ##$RG_tab5= (0..127)
$$ -1 -1 -1 -1 -1 -1 -1 -1 -1 -1 -1 -1 -1 -1 -1 -1 -1 -1 -1 -1 -1 -1 -1 -1
$$ -1 -1 -1 -1 -1 -1 -1 -1 -1 -1 -1 -1 -1 -1 -1 -1 -1 -1 -1 -1 -1 -1 -1 -1
$$ -1 -1 -1 -1 -1 -1 -1 -1 -1 -1 -1 -1 -1 -1 -1 -1 -1 -1 -1 -1 -1 -1 -1 -1
$$ -1 -1 -1 -1 -1 -1 -1 -1 -1 -1 -1 -1 -1 -1 -1 -1 -1 -1 -1 -1 -1 -1 -1 -1
$$ -1 -1 -1 -1 -1 -1 -1 -1 -1 -1 -1 -1 -1 -1 -1 -1 -1 -1 -1 -1 -1 -1 -1 -1
$$ -1 -1 -1 -1 -1 -1 -1 -1
$$ ##$RG_tab6= (0..127)
$$ -1 -1 -1 -1 -1 -1 -1 -1 -1 -1 -1 -1 -1 -1 -1 -1 -1 -1 -1 -1 -1 -1 -1 -1
$$ -1 -1 -1 -1 -1 -1 -1 -1 -1 -1 -1 -1 -1 -1 -1 -1 -1 -1 -1 -1 -1 -1 -1 -1
$$ -1 -1 -1 -1 -1 -1 -1 -1 -1 -1 -1 -1 -1 -1 -1 -1 -1 -1 -1 -1 -1 -1 -1 -1
$$ -1 -1 -1 -1 -1 -1 -1 -1 -1 -1 -1 -1 -1 -1 -1 -1 -1 -1 -1 -1 -1 -1 -1 -1
$$ -1 -1 -1 -1 -1 -1 -1 -1 -1 -1 -1 -1 -1 -1 -1 -1 -1 -1 -1 -1 -1 -1 -1 -1
$$ -1 -1 -1 -1 -1 -1 -1 -1
$$ ##$RG_tab7= (0..127)
$$ -1 -1 -1 -1 -1 -1 -1 -1 -1 -1 -1 -1 -1 -1 -1 -1 -1 -1 -1 -1 -1 -1 -1 -1
$$ -1 -1 -1 -1 -1 -1 -1 -1 -1 -1 -1 -1 -1 -1 -1 -1 -1 -1 -1 -1 -1 -1 -1 -1
$$ -1 -1 -1 -1 -1 -1 -1 -1 -1 -1 -1 -1 -1 -1 -1 -1 -1 -1 -1 -1 -1 -1 -1 -1
$$ -1 -1 -1 -1 -1 -1 -1 -1 -1 -1 -1 -1 -1 -1 -1 -1 -1 -1 -1 -1 -1 -1 -1 -1
$$ -1 -1 -1 -1 -1 -1 -1 -1 -1 -1 -1 -1 -1 -1 -1 -1 -1 -1 -1 -1 -1 -1 -1 -1
$$ -1 -1 -1 -1 -1 -1 -1 -1
$$ ##$RG_tab8= (0..127)
$$ -1 -1 -1 -1 -1 -1 -1 -1 -1 -1 -1 -1 -1 -1 -1 -1 -1 -1 -1 -1 -1 -1 -1 -1
$$ -1 -1 -1 -1 -1 -1 -1 -1 -1 -1 -1 -1 -1 -1 -1 -1 -1 -1 -1 -1 -1 -1 -1 -1
$$ -1 -1 -1 -1 -1 -1 -1 -1 -1 -1 -1 -1 -1 -1 -1 -1 -1 -1 -1 -1 -1 -1 -1 -1
$$ -1 -1 -1 -1 -1 -1 -1 -1 -1 -1 -1 -1 -1 -1 -1 -1 -1 -1 -1 -1 -1 -1 -1 -1
$$ -1 -1 -1 -1 -1 -1 -1 -1 -1 -1 -1 -1 -1 -1 -1 -1 -1 -1 -1 -1 -1 -1 -1 -1
$$ -1 -1 -1 -1 -1 -1 -1 -1
$$ ##$RG_tab9= (0..127)
$$ -1 -1 -1 -1 -1 -1 -1 -1 -1 -1 -1 -1 -1 -1 -1 -1 -1 -1 -1 -1 -1 -1 -1 -1
$$ -1 -1 -1 -1 -1 -1 -1 -1 -1 -1 -1 -1 -1 -1 -1 -1 -1 -1 -1 -1 -1 -1 -1 -1
$$ -1 -1 -1 -1 -1 -1 -1 -1 -1 -1 -1 -1 -1 -1 -1 -1 -1 -1 -1 -1 -1 -1 -1 -1
$$ -1 -1 -1 -1 -1 -1 -1 -1 -1 -1 -1 -1 -1 -1 -1 -1 -1 -1 -1 -1 -1 -1 -1 -1
$$ -1 -1 -1 -1 -1 -1 -1 -1 -1 -1 -1 -1 -1 -1 -1 -1 -1 -1 -1 -1 -1 -1 -1 -1
$$ -1 -1 -1 -1 -1 -1 -1 -1
$$ ##$RXFMAX= (0..23)
$$ 1290 1290 1290 1290 -1 -1 -1 -1 -1 -1 -1 -1 -1 -1 -1 -1 -1 -1 -1 -1 -1
$$ -1 -1 -1
$$ ##$RXFMIN= (0..23)
$$ 5 5 5 5 -1 -1 -1 -1 -1 -1 -1 -1 -1 -1 -1 -1 -1 -1 -1 -1 -1 -1 -1 -1
$$ ##$RheoNmrEth= <no>
$$ ##$SGUC1= (0..23)
$$ 34 33 17 18 0 0 0 0 0 0 0 0 0 0 0 0 0 0 0 0 0 0 0 0
$$ ##$SGUC2= (0..23)
$$ 49 0 0 0 0 0 0 0 0 0 0 0 0 0 0 0 0 0 0 0 0 0 0 0
$$ ##$SLCBCONF= <SHNV>
$$ ##$SPECTR= 13
$$ ##$SYNCTRIG= 0
$$ ##$SamChgEth= (0..3)
$$ <192.168.98.3> <no> <no> <no>
$$ ##$SamChgPort= (0..3)
$$ <80> <no> <no> <no>
$$ ##$SamChgProtocol= (0..3)
$$ <CORBA> <> <> <>
$$ ##$ServiceNo= <>
$$ ##$Sgu10PowerLevel= (0..7)
$$ 0 0 0 0 0 0 0 0
$$ ##$Sgu11PowerLevel= (0..7)
$$ 0 0 0 0 0 0 0 0
$$ ##$Sgu12PowerLevel= (0..7)
$$ 0 0 0 0 0 0 0 0
$$ ##$Sgu13PowerLevel= (0..7)
$$ 0 0 0 0 0 0 0 0
$$ ##$Sgu14PowerLevel= (0..7)
$$ 0 0 0 0 0 0 0 0
$$ ##$Sgu15PowerLevel= (0..7)
$$ 0 0 0 0 0 0 0 0
$$ ##$Sgu16PowerLevel= (0..7)
$$ 0 0 0 0 0 0 0 0
$$ ##$Sgu17PowerLevel= (0..7)
$$ 0 0 0 0 0 0 0 0
$$ ##$Sgu18PowerLevel= (0..7)
$$ 0 0 0 0 0 0 0 0
$$ ##$Sgu19PowerLevel= (0..7)
$$ 0 0 0 0 0 0 0 0
$$ ##$Sgu1PowerLevels= (0..7)
$$ 90 74 58 42 26 10 0 0
$$ ##$Sgu20PowerLevel= (0..7)
$$ 0 0 0 0 0 0 0 0
$$ ##$Sgu21PowerLevel= (0..7)
$$ 0 0 0 0 0 0 0 0
$$ ##$Sgu22PowerLevel= (0..7)
$$ 0 0 0 0 0 0 0 0
$$ ##$Sgu23PowerLevel= (0..7)
$$ 0 0 0 0 0 0 0 0
$$ ##$Sgu24PowerLevel= (0..7)
$$ 0 0 0 0 0 0 0 0
$$ ##$Sgu2PowerLevels= (0..7)
$$ 90 74 58 42 26 10 0 0
$$ ##$Sgu3PowerLevels= (0..7)
$$ 90 74 58 42 26 10 0 0
$$ ##$Sgu4PowerLevels= (0..7)
$$ 90 74 58 42 26 10 0 0
$$ ##$Sgu5PowerLevels= (0..7)
$$ 0 0 0 0 0 0 0 0
$$ ##$Sgu6PowerLevels= (0..7)
$$ 0 0 0 0 0 0 0 0
$$ ##$Sgu7PowerLevels= (0..7)
$$ 0 0 0 0 0 0 0 0
$$ ##$Sgu8PowerLevels= (0..7)
$$ 0 0 0 0 0 0 0 0
$$ ##$Sgu9PowerLevels= (0..7)
$$ 0 0 0 0 0 0 0 0
$$ ##$SguType= 4
$$ ##$ShimMaxVal= 130000
$$ ##$ShimPow1Ch2Sh= (0..38)
$$ 1 2 3 21 4 4 27 27 4 4 63 26 26 25 7 7 20 20 31 31 0 0 0 0 0 0 0 0 0 0
$$ 0 0 0 0 0 0 0 0 0
$$ ##$ShimPow1Imax= (0..38)
$$ 1 1 1 1 1 1 1 1 1 1 1 1 1 1 1 1 1 1 1 1 0 0 0 0 0 0 0 0 0 0 0 0 0 0 0 0
$$ 0 0 0
$$ ##$ShimPow1NChan= 20
$$ ##$ShimPow1TotIMax= 6
$$ ##$ShimPow1Vmax= (0..38)
$$ 20 20 20 20 20 20 20 20 20 20 20 20 20 20 20 20 20 20 20 20 0 0 0 0 0 0
$$ 0 0 0 0 0 0 0 0 0 0 0 0 0
$$ ##$ShimPow2Ch2Sh= (0..38)
$$ 15 15 33 33 35 35 25 8 38 38 23 8 14 14 36 36 32 32 23 63 0 0 0 0 0 0 0
$$ 0 0 0 0 0 0 0 0 0 0 0 0
$$ ##$ShimPow2Imax= (0..38)
$$ 1 1 1 1 1 1 1 1 1 1 1 1 1 1 1 1 1 1 1 1 0 0 0 0 0 0 0 0 0 0 0 0 0 0 0 0
$$ 0 0 0
$$ ##$ShimPow2NChan= 20
$$ ##$ShimPow2TotIMax= 6
$$ ##$ShimPow2Vmax= (0..38)
$$ 20 20 20 20 20 20 20 20 20 20 20 20 20 20 20 20 20 20 20 20 0 0 0 0 0 0
$$ 0 0 0 0 0 0 0 0 0 0 0 0 0
$$ ##$ShimPow3Ch2Sh= (0..38)
$$ 0 0 0 0 0 0 0 0 0 0 0 0 0 0 0 0 0 0 0 0 0 0 0 0 0 0 0 0 0 0 0 0 0 0 0 0
$$ 0 0 0
$$ ##$ShimPow3Imax= (0..38)
$$ 0 0 0 0 0 0 0 0 0 0 0 0 0 0 0 0 0 0 0 0 0 0 0 0 0 0 0 0 0 0 0 0 0 0 0 0
$$ 0 0 0
$$ ##$ShimPow3NChan= 0
$$ ##$ShimPow3TotIMax= 0
$$ ##$ShimPow3Vmax= (0..38)
$$ 0 0 0 0 0 0 0 0 0 0 0 0 0 0 0 0 0 0 0 0 0 0 0 0 0 0 0 0 0 0 0 0 0 0 0 0
$$ 0 0 0
$$ ##$ShimPow4Ch2Sh= (0..38)
$$ 0 0 0 0 0 0 0 0 0 0 0 0 0 0 0 0 0 0 0 0 0 0 0 0 0 0 0 0 0 0 0 0 0 0 0 0
$$ 0 0 0
$$ ##$ShimPow4Imax= (0..38)
$$ 0 0 0 0 0 0 0 0 0 0 0 0 0 0 0 0 0 0 0 0 0 0 0 0 0 0 0 0 0 0 0 0 0 0 0 0
$$ 0 0 0
$$ ##$ShimPow4NChan= 0
$$ ##$ShimPow4TotIMax= 0
$$ ##$ShimPow4Vmax= (0..38)
$$ 0 0 0 0 0 0 0 0 0 0 0 0 0 0 0 0 0 0 0 0 0 0 0 0 0 0 0 0 0 0 0 0 0 0 0 0
$$ 0 0 0
$$ ##$ShimPow5Ch2Sh= (0..38)
$$ 0 0 0 0 0 0 0 0 0 0 0 0 0 0 0 0 0 0 0 0 0 0 0 0 0 0 0 0 0 0 0 0 0 0 0 0
$$ 0 0 0
$$ ##$ShimPow5Imax= (0..38)
$$ 0 0 0 0 0 0 0 0 0 0 0 0 0 0 0 0 0 0 0 0 0 0 0 0 0 0 0 0 0 0 0 0 0 0 0 0
$$ 0 0 0
$$ ##$ShimPow5NChan= 0
$$ ##$ShimPow5TotIMax= 0
$$ ##$ShimPow5Vmax= (0..38)
$$ 0 0 0 0 0 0 0 0 0 0 0 0 0 0 0 0 0 0 0 0 0 0 0 0 0 0 0 0 0 0 0 0 0 0 0 0
$$ 0 0 0
$$ ##$ShimPow6Ch2Sh= (0..38)
$$ 0 0 0 0 0 0 0 0 0 0 0 0 0 0 0 0 0 0 0 0 0 0 0 0 0 0 0 0 0 0 0 0 0 0 0 0
$$ 0 0 0
$$ ##$ShimPow6Imax= (0..38)
$$ 0 0 0 0 0 0 0 0 0 0 0 0 0 0 0 0 0 0 0 0 0 0 0 0 0 0 0 0 0 0 0 0 0 0 0 0
$$ 0 0 0
$$ ##$ShimPow6NChan= 0
$$ ##$ShimPow6TotIMax= 0
$$ ##$ShimPow6Vmax= (0..38)
$$ 0 0 0 0 0 0 0 0 0 0 0 0 0 0 0 0 0 0 0 0 0 0 0 0 0 0 0 0 0 0 0 0 0 0 0 0
$$ 0 0 0
$$ ##$ShimPow7Ch2Sh= (0..38)
$$ 0 0 0 0 0 0 0 0 0 0 0 0 0 0 0 0 0 0 0 0 0 0 0 0 0 0 0 0 0 0 0 0 0 0 0 0
$$ 0 0 0
$$ ##$ShimPow7Imax= (0..38)
$$ 0 0 0 0 0 0 0 0 0 0 0 0 0 0 0 0 0 0 0 0 0 0 0 0 0 0 0 0 0 0 0 0 0 0 0 0
$$ 0 0 0
$$ ##$ShimPow7NChan= 0
$$ ##$ShimPow7TotIMax= 0
$$ ##$ShimPow7Vmax= (0..38)
$$ 0 0 0 0 0 0 0 0 0 0 0 0 0 0 0 0 0 0 0 0 0 0 0 0 0 0 0 0 0 0 0 0 0 0 0 0
$$ 0 0 0
$$ ##$ShimPow8Ch2Sh= (0..38)
$$ 0 0 0 0 0 0 0 0 0 0 0 0 0 0 0 0 0 0 0 0 0 0 0 0 0 0 0 0 0 0 0 0 0 0 0 0
$$ 0 0 0
$$ ##$ShimPow8Imax= (0..38)
$$ 0 0 0 0 0 0 0 0 0 0 0 0 0 0 0 0 0 0 0 0 0 0 0 0 0 0 0 0 0 0 0 0 0 0 0 0
$$ 0 0 0
$$ ##$ShimPow8NChan= 0
$$ ##$ShimPow8TotIMax= 0
$$ ##$ShimPow8Vmax= (0..38)
$$ 0 0 0 0 0 0 0 0 0 0 0 0 0 0 0 0 0 0 0 0 0 0 0 0 0 0 0 0 0 0 0 0 0 0 0 0
$$ 0 0 0
$$ ##$ShimPowMaxUA= (0..63)
$$ 130000 130000 130000 130000 130000 130000 130000 130000 130000 130000 130000
$$ 130000 130000 130000 130000 130000 130000 130000 130000 130000 130000 130000
$$ 130000 130000 130000 130000 130000 130000 130000 130000 130000 130000 130000
$$ 130000 130000 130000 130000 130000 130000 130000 0 0 0 0 0 0 0 0 0 0 0
$$ 0 0 0 0 0 0 0 0 0 0 0 0 0
$$ ##$ShimPowMaxUG= (0..63)
$$ 1000000 1000000 1000000 1000000 1000000 1000000 1000000 1000000 1000000
$$ 1000000 1000000 1000000 1000000 1000000 1000000 1000000 1000000 1000000
$$ 1000000 1000000 1000000 1000000 1000000 1000000 1000000 1000000 1000000
$$ 1000000 1000000 1000000 1000000 1000000 1000000 1000000 1000000 1000000
$$ 1000000 1000000 1000000 0 0 0 0 0 0 0 0 0 0 0 0 0 0 0 0 0 0 0 0 0 0 0 0
$$ 0
$$ ##$ShimPowNum= 2
$$ ##$ShimPowRcbType= 3
$$ ##$ShimPowRes= (0..63)
$$ 1e-20 1e-20 1e-20 1e-20 1e-20 1e-20 1e-20 1e-20 1e-20 1e-20 1e-20 1e-20
$$ 1e-20 1e-20 1e-20 1e-20 1e-20 1e-20 1e-20 1e-20 1e-20 1e-20 1e-20 1e-20
$$ 1e-20 1e-20 1e-20 1e-20 1e-20 1e-20 1e-20 1e-20 1e-20 1e-20 1e-20 1e-20
$$ 1e-20 1e-20 1e-20 1e-20 0 0 0 0 0 0 0 0 0 0 0 0 0 0 0 0 0 0 0 0 0 0 0 0
$$ ##$ShimPowRng0= (0..63)
$$ 1 1 1 1 1 1 1 1 1 1 1 1 1 1 1 1 1 1 1 1 1 1 1 1 1 1 1 1 1 1 1 1 1 1 1 1
$$ 1 1 1 1 0 0 0 0 0 0 0 0 0 0 0 0 0 0 0 0 0 0 0 0 0 0 0 0
$$ ##$ShimPowRng1= (0..63)
$$ 1 1 1 1 1 1 1 1 1 1 1 1 1 1 1 1 1 1 1 1 1 1 1 1 1 1 1 1 1 1 1 1 1 1 1 1
$$ 1 1 1 1 0 0 0 0 0 0 0 0 0 0 0 0 0 0 0 0 0 0 0 0 0 0 0 0
$$ ##$ShimPowRng2= (0..63)
$$ 1 1 1 1 1 1 1 1 1 1 1 1 1 1 1 1 1 1 1 1 1 1 1 1 1 1 1 1 1 1 1 1 1 1 1 1
$$ 1 1 1 1 0 0 0 0 0 0 0 0 0 0 0 0 0 0 0 0 0 0 0 0 0 0 0 0
$$ ##$ShimPowRng3= (0..63)
$$ 1 1 1 1 1 1 1 1 1 1 1 1 1 1 1 1 1 1 1 1 1 1 1 1 1 1 1 1 1 1 1 1 1 1 1 1
$$ 1 1 1 1 0 0 0 0 0 0 0 0 0 0 0 0 0 0 0 0 0 0 0 0 0 0 0 0
$$ ##$ShimPowType1= 8
$$ ##$ShimPowType2= 8
$$ ##$ShimPowType3= 0
$$ ##$ShimPowType4= 0
$$ ##$ShimPowType5= 0
$$ ##$ShimPowType6= 0
$$ ##$ShimPowType7= 0
$$ ##$ShimPowType8= 0
$$ ##$ShimSysActGrad= (0..63)
$$ 1 2 3 4 13 5 7 11 10 9 6 8 12 18 19 20 21 15 22 23 24 14 25 16 26 17 27
$$ 28 31 32 33 34 35 36 37 38 0 0 0 0 0 0 0 0 0 0 0 0 0 0 0 0 0 0 0 0 0 0
$$ 0 0 0 0 0 0
$$ ##$ShimSysAngle= <>
$$ ##$ShimSysFunc= (0..63)
$$ 1 2 3 4 5 6 7 8 9 10 0 37 38 35 16 15 14 13 12 11 28 27 26 25 24 23 36
$$ 22 30 29 20 21 34 33 32 31 17 18 19 0 0 0 0 0 0 0 0 0 0 0 0 0 0 0 0 0 0
$$ 0 0 0 0 0 0 0
$$ ##$ShimSysMatId= <292722ca.dat>
$$ ##$ShimSysMatrix= 1
$$ ##$ShimSysMinMaxUG= 130000
$$ ##$ShimSysOffset= <58>
$$ ##$ShimSysType= 4
$$ ##$ShimUnit= 3
$$ ##$SpectrOsVersion= <4.4.190.20240815>
$$ ##$TCubeEth= <192.168.180.38>
$$ ##$TCubeSeqDevice= <>
$$ ##$TopSpinVersion= <TopSpin 4.4.1>
$$ ##$TrxFreqFormula= (0..23)
$$ <TrxFreqFormula(2.0,600070000.000000,'TRX',Trx(1.0,'TRX 1200.1',2,5.000000,1290.000000))>
$$ <TrxFreqFormula(2.0,600070000.000000,'TRX',Trx(1.0,'TRX 1200.2',1,5.000000,1290.000000))>
$$ <TrxFreqFormula(2.0,600070000.000000,'TRX',Trx(1.0,'TRX 1200.3',1,5.000000,1290.000000))>
$$ <TrxFreqFormula(2.0,600070000.000000,'TRX',Trx(1.0,'TRX 1200.4',1,5.000000,1290.000000))>
$$ <> <> <> <> <> <> <> <> <> <> <> <> <> <> <> <> <> <> <> <>
$$ ##$TrxPN= (0..23)
$$ <Z148391> <Z148391> <Z148391> <Z148391> <> <> <> <> <> <> <> <> <> <> <>
$$ <> <> <> <> <> <> <> <> <>
$$ ##$TrxSN= (0..23)
$$ <02476> <00643> <00644> <00645> <> <> <> <> <> <> <> <> <> <> <> <> <>
$$ <> <> <> <> <> <> <>
$$ ##$VCubeEth= (0..23)
$$ <no> <no> <no> <no> <no> <no> <no> <no> <no> <no> <no> <no> <no> <no> <no>
$$ <no> <no> <no> <no> <no> <no> <no> <no> <no>
$$ ##$VTU= 2
$$ ##$VTUETH= <192.168.99.17>
$$ ##$ValueLine= no
$$ ##$VpuPN= (0..23)
$$ <no> <no> <no> <no> <no> <no> <no> <no> <no> <no> <no> <no> <no> <no> <no>
$$ <no> <no> <no> <no> <no> <no> <no> <no> <no>
$$ ##$VpuSN= (0..23)
$$ <no> <no> <no> <no> <no> <no> <no> <no> <no> <no> <no> <no> <no> <no> <no>
$$ <no> <no> <no> <no> <no> <no> <no> <no> <no>
$$ ##$WBREFAM= (0..31)
$$ 100.4 100 100 100 100 100 100 100 100 100 100 100 100 100 100 100 100 100
$$ 100 100 100 100 100 100 100 100 100 100 100 100 100 100
$$ ##$WBREFLM= (0..31)
$$ 1 0 0 0 0 0 0 0 0 0 0 0 0 0 0 0 0 0 0 0 0 0 0 0 0 0 0 0 0 0 0 0
$$ ##$WBREFPH= (0..31)
$$ 0.15 0 0 0 0 0 0 0 0 0 0 0 0 0 0 0 0 0 0 0 0 0 0 0 0 0 0 0 0 0 0 0
$$ ##$WBSGU= (0..31)
$$ 1 1 2 2 4 8 0 0 0 0 0 0 0 0 0 0 0 0 0 0 0 0 0 0 0 0 0 0 0 0 0 0
$$ ##END=
$$ 
##$DECIM=	1120
##$DSPFVS=	21
##XUNITS=	HZ
##YUNITS=	ARBITRARY UNITS
##FIRSTX=	11793.784646865369723
##LASTX=	-6063.2900906835011483
##DELTAX=	-0.068119594029018029624
##XFACTOR=	1
##YFACTOR=	1.5958787022898448527
##FIRSTY=	0
##MINY=	-75519624
##MAXY=	2814416
##NPOINTS=	262144
##XYDATA=	(X++(Y..Y))
11794@NNN%NNnJ0J0nNJ0j0J0J0n%%j0%Nj0n%nnn%%n%nj0N%n%%j0Nj0N%n%nj0J0%%J0nN%J0
11790@%j5k0j5k0K0K0J5K0%j0Nj0n%n%NNJ5%J0J0K5%k0nJ5L0J0J0%nk0k0Nj0%k0k0nj5l0l0
11787h0j0L0M0M0L0j5l5l0j5%K0J0NJ5%J0J0%J5J0Nnj5k0%%k5j0j0%n%%nn%nJ5J5J5J5j0j0
11784a0K5K5L0J5k5m5k0nNNK0K0%k0l0NK0K0%%%%%N%%j5k0j0l0j5j5k5j5J5J5J5J5J5J5K0
11781EJ0N%nN%N%Nj0J5NL0K5K5%j5%k0j5j0j5j5nk5%Nn%%%Nn%%j0J0nn%nK0J5nl0nJ0J0j0
11778a0N%%%%nJ0j0N%%%%%%%%%%%j0N%nK5J0j0j0NK0J0j5k5j0j5nj0J0L0L0J5K0J5J5nk5k5
11775C5j0J5J5%n%J0J0N%Nj5j0nj0%n%Nj5j5N%j0nj0n%K0J5%nj0%%J0N%%J5j0n%J0J0NN%N
11771E5N%NNN%NNnnnnN%j0nk0nN%N%j5j0N%J5%N%NNj0nk0k5J0K5L0J0%%j5k5nl0nNJ5%%%n
11768@nJ5J0L0K5K0Nk0k0j5NJ0nnJ0J0J5%j5%j0j0l0l0j0j0n%%J5K0K5J0N%%J5J0Nj5NJ0J5
11765H5Nj5j5k0nj0j0nNN%N%J0K0j0j0%J5j0j5%NNj5j0j0%K0M0L5J0nnn%k0j5%%K0%n%%J5
11762H5NnJ0K0K0Nj0k5k0k0%n%%%%%%j0j5NN%%j0j0%%n%n%nnJ0J0J5J0J0K5K0j5j5%nj5j5
11759D0nj5j0nj0nnnnJ5L0K5NJ0K0nk0nj5j0NNK0L0J0nnk5k0n%J0J5K5Nj5j5k0j0j5NK0K0
11756F0K5Nj5j0j5%J0J0NJ0j0nJ5NNnj5%%J5K0J0j0k0NNNNnNn%K0J0j0j5nJ0N%nj5nnj5nN
11752G5j5j0nJ0K5K5J0j0j0nnj0nnj0j5%nJ5nNJ5J0J0j0k0j5J0J5J0J0K0Nk0k0k0k0J0J0N
11750E5J0nnnj0nnj5N%%J0n%J0%NJ5K0K5J5nj5j5n%j5nnnj0nnNK0J0J0J5J0J0J5%j0%nj0N
11747A00%j0%n%nnnNnj0J5nN%N%NN%nJ0nNJ0nNj0Nn%%n%%%nN%nNnj0nj0nNJ0%K0K0J5L5Nj0
11743A55k0k0j5j0j5nJ5K0J5j5l0j5%J0Nj5k0%NK5Nnk0k0nJ0K0K0%nk0%N%NJ0J5J0J5J0J0
11740A30J5J5j0j0j0nj0j0%j5%%%%%%%Nj0j5NJ0%nk0J0K0K0J0Nj5j5j0j5j0nj0nJ0J0J0N%
11737G5j0j5NJ5K0N%NNNN%%N%J0J5j5j5j0j0J5J0j5j0%J0Nj5nNNJ0NJ0NNJ0NNk0nn%j5nj0
11734I5nnnnj5j0j0J5J0L0K5K0%Nj5j0k0j5k0j5l0l0j0j5J5J5K0J0J0K0K5J0%%%%%N%%%n%
11731I0%%%%%NJ0K0K0K0j0k5k0j5J5J5L5J5%j0k5j0nK0J5%l0k5%j0nnnNj5%nN%K0K0J0J0J0
11728A40J0NJ5Nj5%J0N%j0k0k0nk5j0j5j5J0J0J5J0J0J0J0J0J5J5n%J0NNJ0j5nl0k5l5j5j5
11725E5nj0nNJ5Nn%NJ0J0J0J0J0J0J0J0NK0K5Nj5j5j5j0%%J0nN%%NNn%NnNnN%NnN%%%%%%n
11722A60Nn%%%Nj0%%Nn%%%%%%%%Nn%NnNn%Nnnj5j5nj5j0nj5NL0K5J0Nnnk5j5nJ0K5%nnN%%
11718A20%nNj0J0j0%J5nJ0%J0j0J5%J0nJ0%NJ0nn%n%Nj0j0NNj5%%nn%n%nnnnnnnNJ5j0k5j5
11714F0J0%nNNJ5%NJ0NJ0NNJ0NNNJ5nnj5j0j0%%j5j5k0%K0K0N%%N%%N%nJ0%%j5j0j5j0k5%
11711F0j5j5NK5J0J5J0J5J5J5NNJ0Nj0j0k0%J0J0J5J0j5j5k0j5NJ0%J5NNJ5%nj0j0j0k5j0
11708I0%%N%L5L0J0j0j5k0j0j0N%K5Nj5k0j0j0NN%Nj0j5%J5%NJ0%NNnj5k0nNJ0J5K5L5K0J0
11705A90j0j5nNJ0%J5NN%J5K0%k0k0nJ5nk0j0j0%Nj0j5l5k0%K0J5%j0nj5n%K0L0L5J0j5l0
11702A35l0j0K5L0K0J0j0j0nk0nN%J0nnJ0N%NNJ0%NNJ0%%j5%j0%K0J0NJ5L5L0j0l5l5j5n%
11699A80n%%%nJ0j0n%j0%Nj5%%%J0%J0nJ5N%j5j0j0j5k5l0j5J5J5%J0J0J5J0J0J5j5j0nj5
11697A15j0nnnk0J5M0L5M0K5J0nnj0j5l0m0nj0j0j5NK5K0M0K0j0j0%Nj0j5l0nj5J0J0J0%j0
11694A30J0NNN%k0j0n%j5k5NJ5K0J0K0J5K0J5K0j5j5j5j5j5j5k5n%n%Nj0N%%%NN%%NJ0j0n
11691A05%j0nnj0nn%N%%N%J0j0N%%NK5L0L5K0%%%n%nJ0j0k5Nj0j0j0j0j0j0J5J0J5J0%j0N
11688A50j0j5j0j0j0NK5L0NNL0J5J5nn%n%j0%nj5j5j0J0K5Nk0k5j0j0%J5J0J0J0J0J0J5NJ5
11685B30nj0%j5Nj5j0%%NN%%%K0j5%%j5J0nnn%nJ5NNNNNN%N%%%%J0nj0nj0nj5%nj0NNJ5%N
11681A95NJ5%j0N%n%nj0J0n%%%n%%%%%j0J0j0%nnJ5nj0l0k0j0nNJ0NnnJ5M5K5nj5j5nk5k0
11678A15%K5K5L0J0N%%j0%nnj0nj0nnj0nj0nnj0J5J0J0J0K0K0L0J0k0j5k0k0%J0L0L0K0j0
11675B40k5k0j0N%nNK0J5J0NNnJ0J0nNNk0m0m0k0%%%%J0NJ0J0J0J0J0Nj0j5j5j5J0nk5k0k0
11672A00nJ0%Nj0j5N%%%%%%nJ0J0K5L0J0K0K0K0K0nj0nj0Nj5k0NNNJ0J0nJ5NNNJ0NNNNNN%
11669B90j5nnj0nj0nk5k0k5k0k0%K0J5K0J5K0J5%j5k5N%%%%N%%%%%%%nN%nnj0nj0nnk0%NN
11666A45J0NNJ0NNJ0j0nJ0nnJ0j0%N%%j0J0%nJ0N%NNNNNj0j0k0nK0J5J5K0j0j0j0nNJ0k0k0
11662A85j0j5nJ0J5J5k5k5j5nK0K0J0NnnnJ5%%J5nN%%%%%%n%%%%j0J0%n%n%%%%%%n%%nn%%
11659A65n%%J0L0K0K0Nk0nn%%n%K0J5K0J5j0nj5%j5n%j5j5%nj0nnnnk0nJ5J5%n%%N%N%K0J5
11656B10L0J0k5k5k5k0k5%NK5J0J5NK0K0nl0l0j0J0%n%%j0NJ0J0J0J0J0J0K0%j0j5j0j5j0
11653A75j0j0j0k5j0J0K0K0nj5nJ0Nj5nj0j5%J0K5K5J0NJ0NK0L0Nj0k0k0%j5j0nNN%J0J0%
11650B00%J0N%J0%%NN%nj5j0j0nj5k0%J0J5K5J0K0J5J5J5NnnNk5l5k5%K0K5Nk0j0j0k5k5j5
11647A40J5M0K5J0J0nj0j0J0K0M0L0%j5k5j5k0nNNJ5K0L0K5nk0k5k0k0l0j0%J0NNNN%J0%j5
11644B30j5NJ5L5L5J5J0NnNJ5n%J0NNJ5nm0n5m5m5n0l5%K5M5L0NNk0N%J0Nnj5NJ5J5%K5J5
11641B70NK5N%j0j0%k5k0j5k5m0l0NL5M0K0K0J5nnk0%%j0j0nNK5J5J5J5J5J5J5j0j0nj0j0
11639B85j0j0nj0k5k5n%%%Nj0j0j0j0K5K5K5K5Nj5j0Nnj0n%J0L0J5nn%l5l0j5N%j5%K0K0%
11636B20j0j0j5nK0K5K0K5NJ0k0k5k5n%%nnnnj0nnnJ5%J0NNJ0NNL0L0J5j0k5j0j5k0%%J5j0
11633B20N%%%j0nNk0j5j5n%L0K5J0j0j5k0%K0Nk5l5j5K0J5K0K0Nj0J0j0j0j5l0j0Nj5k0NJ0
11630A20J0J0J5K0K5K5K0K0nNJ0Nj5%%nnNj0n%j0%nn%j0nj5k5nnk0k0%%%%NK0K0K0K0K0J0
11627B35L0M0J5nj0l0j0J0K5L0J5K0J5j0j5j5j0k5l5k5j0J0k0nJ5J5L0J0nj0j0%nj0j0nnj0
11624B20J0NK0%NJ5J5%j0k5k0j0j0J0J5L5K0%j0nj0j0k5nJ5NJ5J0nnj5%J5J0J0J5j5k5l0j5
11622B15nJ5J5nJ0NJ0Nj5n%k0k5k0nJ0J0NnJ5M0K0%k0%%%%n%j5N%%%nJ0j0N%J0NJ0J0%J5K0
11618C05n%%j0N%nn%nnnn%nj5NJ5J5K0Nnl5l0j5J0J5K0Nj5j0k5n%K5K5N%%k0j5k5j0J0K5L0
11615B65Nj0j5l0j0NK0NJ0k0k5j0Nn%k0j5j5J5K5K0%k0nj0k0k5j5NL0K5J5j0l0l5%J0K5K0
11613A60K0L0K0K5L0%k0k0%%n%%%J0nl5k0NM0J5Nk5k0N%NNj5NK0L5K5J0J0nj5l0k0k0%NJ5
11610B45%nJ0%%J0%N%j5j5nj5l0l0%J0k0k0j5NK5J0K0K0J5NK0Nnnnnj0n%j0k5k0l0j0J0M0
11607A55O0N5J5m0n5l0NL5K0K0J0%nNL0K0L5J5nk0j5J5J5k0l0l0l0k5j5%K0J0%k5l0NK5J5
11604B10%NJ0K0J5NNJ0%%j0%Nj0j0%Nnm0k5%K0K0N%NN%NK5K0J0%l0n0m5j5J0Nj0j5k0nk5m0
11601F5k0NM0L0J0j0j0NK0J0J0%%n%j0J0%nnnK0M0L5L5L5L0L5K0%k0k0m0k5l0nN%%J0j0NN
11598B60l0k5k5k0j5K0%Nnnn%J0J5J0J5K0K0L0J0nl0j5k0k5k5k5k0j5NK0L5M0K0K5L0%j5n
11595B60nk5j0J5K0n%J0j0k5l0nK0J5K0%k5k5k0k5k5k5j0K0J5NJ0NJ0J0J0NJ5J0J0J5Nnk0
11593B10l5%J0NJ0J0N0O0M5%j5m5m0k0j5j5J0K5K0Nj0k5nJ0%%j0k5j5j5NK0J0J0J0%%J0NN
11590B55NN%NNNK5K5%k0j5N%j5nj0j5%J0j0nJ0nnJ0j0j0j5k0j5NK0J0NJ5J5j5l0k0k0J0K0
11587B05J0J0K0Nk0nk0j5j5j5k0j0%K5NK0J5K0K0K0j0j0nj0j0%nnnn%j0J0J0J0NJ0J0J0N%
11584B50%n%%%j0NNj0%%%%n%Nk5nnnj0nnJ0L0K0J5K0nk5l0j0j5j0J5K5M0K5NJ0%NNNNj0J5
11581C20%J0%N%j5m0m0m0nJ0J0NNnk0m0k0K0L0L0K5K5L0%k0j0n%k0j0nN%NN%%J5j0J0%N%N
11578B70%NN%J5J0J0nK0NJ0k5k5k5k5k0k5k0k0NNL0N0L5M0NNnnj5N%k0j5Nn%%%%n%%Nnj5J5
11575B75n%%nN%%%K0K0nk0j0NK0M0J5%nJ5Nj0l5l5k5j0j0k0k5k0j0NJ0Nk0l0j0J0K0M0M5K5
11572B70L0Nk0m5n0k5K0J0j5k0J5L0L0J0K5K5L0J5k0j0J0K5K5J0j0k0k0k5k5k0j0nNj5k5l0
11570A80nK0K0L5K0N%N%%n%%%N%NNN%N%k0l5m0k0%J0%J0K5L5L5K0J0j5n%J0n%NNN%NNJ0NJ0
11566C65k0m0k5k0k5nj5j5j0K0L5K5j0l5l0j5J0J0J5J5%K0J5NJ0J5K0%k0m5m0k5K5K0K5K5
11564B80NJ0J0J0j0j0j0j0N%Nk5k5J5L5L0%NJ0K5L0Oj1k5m0k0NJ5j0%k0k0j5j5J0K0J5%j0
11561B70n%%NnJ5j0%Nj0%%j5Nnj0%%nNnnN%nk0l0m0j0K5L5L5K5%%%%%%n%NNNNNNNNnj5j0j0
11558B45j0j0k0nJ0Nk0k0j0%nn%N%%K0K0%j5l5l5j5NNJ0NJ5K0K0J5L0J5K0L5%nk5k5j0J5J5
11555B60K5J0j5j0k0nN%J5nj0j5j0j0j5j0j0j5J0J0J0NL0J5%Nn%K0L0J5nJ0J0%k0k0%%k0k0
11552B45%J5J5J5J5J5J5K0J0k0j5j0k5j5j5k5j0J0N%K0NJ0NJ0%nn%n%%%%J5J0Nj5l5l5k5J5
11549B15J0nl5l0j5%K0K0J0l0m0m5k5NL5K0J5K0K0K5K5K5K5J5L5K0K0%k5l5J0L0J5%j5k0k5
11547B90k5k0j0j0k0nK5K5K0K5K0N%K0Nj0l5l5l0nJ5K0nnn%%NnJ0L0J0j0j0%NnJ0K5Nj5j5
11544B90J5J5nl5k0j5%K5J0J0K0NNK0J0J5%Nk0l5k0%j0j5%%%Nj0N%%J0j0%%%nJ0j0N%%%nN
11541B70J0j0nN%%%%J0j0j0%nj0K0Nj0l0nNn%j5NNj0j5N%j0%%n%NK0M5M5Nj0j0%nj0J5L5J5
11537C35nJ5%k0k0j0l0j5j5j0k5k0nJ0K5%%%%NNNNNJ0NNl0k5l5k0K0L5L0L0j0j0nnJ0M0L0
11534C10K0j5j5nk5%k0j5j0k0j0l0nJ0K5K5J0N%nJ5%N%%J5k0j0NNj0j0%J0nnJ5nNJ0n%Nn%
11531B45L0J0nk0j5nj0nj0j0J0k0l0nL0M5J0%NJ0NJ5NJ0J0J0J0J0nj5%j5k5l0j5K0K5K0j0
11529B85k0J0J0J5%l5n0n0l5J0J5NK5M0M0N0L0K0j5l0k5j0nj0%J5L5L0K0NNJ1%l1k5l5k5%
11526B75K0J5Nj5l0k5k0NNJ5%NJ0J5%J5%j0K0K0K5J5l0n0m5j0j5n%%%NJ0NNj5j0K0K0j5l0
11523B05j5k0j5J0L0L0J0%J0NJ0J0J0J0nJ0%%N%J0nk0j5j5k0J5K0NK5J5J5j0k5%%j0J0K5L0
11521C50Nj5l0j0%l5l0j0J0J5%j0j5NK0K0L0J5nk0j0j0j5j5j0j5m0k5%%NNJ0N%J5N%M0K5%
11518B60%NK0K5Nnk0%k0k0nj0j5N%%%N%%Nj0J0J0j0%J0J0nj5j0NL5L0J0j5j0K0L5K0L0%k0
11515C65j0nk5k5k0nJ0nl0l5k5NK0K0K0%nnj5j5j5j5j0NL5L0j0m0l5nNJ5N0M5M0K5K0k0m5
11512B90n5l5nNnN%%J0J5j0J0%NN%NJ0%nJ5J0%%J0N%j0l0k5j5j5%J5L0L0J5j0j0j5%K0K5J0
11509C00j5%%%%%%L0L5Nnj5%k0k5nL5K5%l0n0m0l5k5J5L0K5L5K5J0k0k5l5l5l0j0j0j0K5N5
11507B10N0K5J5k0j5j5j5nJ0J0nnj0%J5K5K0J0k5nJ0K5J0%%K0J5K0J5J1j1j5k0j5k0k0j5j0
11504B70k5l5l5j5NJ5J0%K0J5K5%k0j5%J5L0NnJ0K0M5L0Nl0m0j5j5m0k0j0J5K0L0K0J0k5j0
11501B60NL0K5J5%j5%K5K0Nk5l0j5NJ0j5j0j0j5%n%%%n%nN%N%%%N%nNJ0j0%NN%j0J0%nJ0j0
11498B70NNj0NJ0nj0J0Nj0n%n%j5NNj5NJ0NNnJ5J0n%%%%n%Nnj0J0%nj0NJ0j0nJ5J5j0%J0J5
11495C10nj5j5j5j5l0k5j0j5L0L0j5m0l0NJ5K0K0J5J5J5nj5k5%j5NJ5L5N5L0nk0l0nn%J5K0
11492B95K0J5J0nnNL0J0j5j0k5N%j5j0j0j0j0Nj5%%j5NnnnnJ0j0k0k0NK0J0k0j0Nn%n%L0L5
11489B60K5L5Nj0j5J0J0j0N%J0j0%%J5j0k5l0l5l0%J0J5K5J5K5nk0j5n%%J5j0k5j0NK0K0j0
11486B50k5l0nj0%j0nL0NJ0J5J0K0NNJ5J5L0M0K6J0j0l1l0m0k5nNK5M5M5M1Nk5l1nj0nnj5
11484C30j0j0j0nj0n%J5L5K0N%j0m5m0j5%Nj0k5k0j0NJ0J0Nj5j0K0K5J0n%J0J5n%J0%nn%j0
11481B50%j0%Nj5j5Nj0j0j0%K5L5nnN%l0l5j5%J0J5NNnj0NNNN%J0J5%k0%K0K5k5l0J0M0N0
11478C00J5j0J0J5K0L0Nj5l5l0k0%J5J5%j0j0j0nNJ5nK0%j0n%%n%nJ5J0K5Nl0n0n5l0J0K5
11475B15K5J5J0n%NNJ0j5l0j0J5K0J5K5L0L0K0nk0m0m5k0J5Nj0j5k5k5j5%J0NL5O0O0M1J5
11472D06N%l1l5k5k0l5m0j5J5L0L0J0%J0L0K0nj5NNJ5Nj5j5j5k0j5j5k0k5nJ0L0K5J5%K0L0
11470C50K0J5nk0l5k5j0%nj5%nj5j0nj0j0nj0j0l0l5k5NNj0NL0L5M5L0J5%l0%K5M5K5nk5k5
11467B70j0j5%J5K0K5K5K5L0O%k1l5k5j0J5J5NJ0J5J0j5l0l0j5K0K0J5%J5J0Nj0j5nj5j5j0
11464B95j0j0J0J0NJ0J0J0J0N%l0j0j0j5j5j0j0nK5NJ0J0J0K0%k0j5l5l5nK5M5M0K5%j5k0
11462C10l5nK0J0%%N%%J0nJ0nnnnnnnn%N%%K0J0Nj5j5j0J0K5L0Nnk0k5j0%%l0j0n%k0NJ0J0
11458B50j5n%NM0K0j5l5l0%K0J5J5%j0j0nNJ0j0%j0j0%%j5j0%J0NJ0J0%nNK5L0Nj0j5j0%K0
11455B80N%j0nnL5L0L0L1J0j0J0nk6k5k5%J0J5j5l0k0nNNnNJ0j0k0j0J0K0J5%J0J0%J0j0k0
11453C00l0l0j5J5L0J5J5NJ5NJ0J0j5l5l5j5NK0J5J0K0NJ0J5K0J0%l0l0%J5J5nk0k0%%k0j0
11450B70nnNNnnNJ0nj0NK0J0k5nK0J5j0j0j0j0j0j0j0n%%n%L0L5L5K5Nk0l5m5k0nj5J0J5n
11447B30j0j0J5J0J5K0K0K5j0j0%J0K5nj5J0Nj5j0l0j0k5k5k0k5k5K0N0M0K0J5K0J5J5k0j5
11445C00k0k0j5j5J0L5L0Nj0j0k5l0j5nJ5J5J0J5%NNN%NNNNL0K5J0J5K1L0Nk0k5k6k0l5j5
11442C00k5k5nJ5K0j0m0m0l5NM0O5N5K5NNj5j5n%%%j5J0nnnn%j5j0j0%Nj5j0J5J5J0nnJ0N
11439B85%NN%%j0J0K0K0%l0j0J0K5Nk5j0J0L0L0%%k0l0j5%j0j0nL5L5K0%k0j5k0%NNnnj5l0
11436B70k5k5%N%%N%NJ0NNj0j0L5L0L5J5%nnnk0k0%Nj5l5l0j5NNJ5L0K0K0NNNJ0NNNNj5m0
11433B90k5k5nnJ5J0K5K5nk0k0NJ5K0N%j0j5k0k0%J5L5J5%%k0j5k0k0NNNNJ0NNNj5j5j0j5
11430B20j0K0L5L0J0NK5K5K0J1K0J5%k0nj0j1j5j0j0N%k0l0j5%%j5k0nNNJ0J5j0k0k0%J0L0
11427B70n%%%J5J5K0%j5k5j5k5nNNn%NNj0J0j0nNNj0%%nj0j0j0nj5k0%K0L5nj0k0J0K5K5J5
11424B50J0J0J5K0%J0J5J0j0l0m0j5j5j5j0J5L5L0J5K0Nnl5l5nK0N%nnnk5l0J0Nj0j0nj0k5
11422A55%NL0L0J5j5nnK0M0L5Nk5k5%K0K0M0Nk5m0m0k5%J5K0%J0J0J0NJ0J0J0N%J5J5%k0j5
11419C15k5j5NK5J0J5j0k0k5nJ5J5J5J5J5l0m5l5l5j0j5l5nNj5NM5O0P0M0j5j0nj5k0nj0j5
11416B50j5%nj5nj0j5Nj0NJ0j0J0nnJ0J5N%K0J5%J5N%k0k0%j0j0k0nM0L0K5M0M5K0j5k5l0
11413C15NK5K0J0j0N%k0nj5k0j5j5nk5nnj5NK5K5L0L0j0j0j0j0nj0j0j0%%nNNnj0J0Nj0%N
11410B65n%J0j0%nj5N%j5j5%K5Nk0k5%%j0N%nJ0j0N%%%L0J0K5K0j5j5j5j0nnj5NJ0J5%K0L5
11407B85L5J5nj5j0j0j5%J5NNJ0NNN%j0%nnnn%nJ0%NnJ5K0j0l5k5NNj5j5j5j0j0nK0L5L0K0
11404C15L0K5nj0nnk0k0n5n5j0J5%%n%%%NK5NJ5K0%J5J5J5K0J5K0j0k5k5nnj0nnk0k5k0k0
11401A90%%%N%%%Nj0j0j5%J5L0M0J0j5j5j5j5j5J5J0j0nL0J0J0K5L5M5K0k0k0J5J0nnnnn%
11399C30%nnnnnK0K0nk5%J5N%NNj0J0N%nJ0%%%Nj5j5k5nK0L5L0K6j5m1k5k5l5k5K0L0J0J0
11396C15J5NN%N%j0J5K0j0m5j0J0L5L0nk0j5nJ0%N%%Nnnl0k0j0%%J0j0k5l0nJ0J5K0K0J5K5
11393C30K5J5K6nk6%k0k0j0k5j0nNNnk0j5j0k0k5j0K0J5j0j0nJ0J5J0J5J0J5Nj5l0l5m0NL5
11390A90M0L5K0%Nj0j0%nk0j5j0nJ5nNK0%nK0K0J0j0NK5%j0k5k5j5%K0K5J0j5j5j0NJ0J5%
11387B85%%NNj0k0j5nJ5K5N0J5j5l0k5J5K5K5K0J0nk5l5k0k5k0k0J0J0J5N%%%%j5k5nL0L5
11384B85K0J0j0%J5J5L0K6J0nk6k5l0l5k0%J0J0Nj5j0j0j0J0J0NJ0L0K5J0k0l5l5j5k0nJ5
11382B25NNJ0L5J5K0nk0j5j0NJ0NJ0J0J0j5l0k5%K0K0J5%Nj5l0l5j5j5j0j0J5L0J5J5L0J0
11379B90%NJ5j0%%n%nn%%nK0J5%nK5J5n%j5j5%k0%j0j0NNJ0N%J5J5j0%%n%%J5%k5j5j5nL0
11376C00%j5nnNN%J5%%N%%J0k0m5l5k0nJ0J0J5%K0K0J5N%K0%j0l0k5%Nnj0l0k0j5J0K0L0N
11373B30%N%%K0J0Nj0k5j5NK0J5j0k0%%L0J0J5K0J5K0J0NJ5K1%j1j5l0l0m5n0l0%L5N0M5M0
11370C50Nk0k0Nnj5j5n%N%%NN%%N%J5j0j0m5l5k0j0J0J0j0J5%%NJ0J0NK0%J5J0J0NJ0J0J0
11367C30NJ0NJ0j0nj0j0j0nnnl0j0%K0K0Nj0l0j0nNJ5J0K5%l0m5l5%K5K5K0J5Nj5nJ0NJ5%
11364B95Nk0nn%J5%nj0%K5J5nk5k0j0J5K5%N%%N%N%J0nj0J0Nnj0J0K0L0L6K0l1l0m0k0j0J0
11361B95%%N%j0J0j0l0j5k0j5k0j5k0K0K5K5K0K0K0L5J5nj0nj0nnnj0N%N%N%NnNj5%nj0%J0
11358B80j5k0nK5J5J0j0N%%N%%k0k0K0J5Nj0j0Nn%%nNN%NJ5j0%J5nNK0j0k5l0k5l0nJ5J0N
11355B25nJ0J5%nNNn%%%%K0L5L5K0k0l5m0j5J0L0L0J0nj5k0nj0j5k0nJ0Nj0l5k5NK5K5nJ0
11353B35J0j0%%J5j0nJ0Nnk0Nnj5j0%j0%l0j5%K0%j0j5%Nj5j0Nnj0%nNJ0J0J0J0J0NJ0NJ0
11350A90J0N%K0J5nJ0J0M5M0nk0%k0l5j5k0l0k0%L0J5%k0J0k0m5k5%L0J5j0NNL0K5%k0%%j0
11347A90%j0nj0j0K0K0%k0l5k0K0L5L5M0J0%l5k0nJ5L0L5M0K5%%%%k0k0k0k0k0k0j5k0NJ5
11344B10%J5J5%J0J0nl0l0nNK0%K0N5M5K5J0nN%%k0k0j0k5l5l5j5NN%j0J5K5K0Nj5k0J0K0
11341B70L0L5J5Nj5n%nnNj5j0%j0j0nj0j0%j5j0K0NNJ5K5L0J0k5j5nj5j5J5K0K0J5J0nk5m0
11338B80m0k5nJ0J0N%J5L5K5Nj0k0k0NK0M5M5J1J0j6l0k0k0%K0J5%%nj0Nk0J0%j5j0k0k0n
11336B60%L0L5Nj0J0J5j5l5k5K5K5J5J0J5Nk0j5k5k0nj0j0j0j5%%j0k0NK5K5M0J0%j0n%nn
11333B85nnj5%J5K0j5j5%NJ0%j0J0%%j5J5j0%L0NL0J0j0k5j5j5N%nJ5J0L0nk5nnj0j0%NK5
11330C05M5L0Nk0m5m0l0J0L5M5J5%Nj5j5j5j5NJ0j5l5l5k0NJ0%%J0n%NJ0%%N%%%%%%L5L5M0
11327C60K5nm0l5j0J0K0j0k5l0l5l0l0j0J0NnJ0nj0J0K0J0j0k5nJ5%%J5J5K0J5K0J5L0J0m5
11325B70l0n%J0J5J5J0j5J0Nj0%%n%j0k5k5j0J0K0K5J0nJ5NNNN%J0J0N%J5J0%NNJ5nl0l0j0
11322B95j5j0j0%J0%NNN%NJ0nj0J0nn%%NNJ0nk5nK5Nnk5l0j0J5K0K5J0n%nnJ5K0j0k5k0k0
11318B45%K5L5J0k0m0j0J5%%j0J0Nnk5k0J5J5nnNj0n%J0M5L0K5nnnnnnj0j0j0j0K0J5nk5n
11316B65J5N%nnnnk5k5%K0%nNn%N%%%%%%n%J0j0%%%%Nj0N%nN%%%%nNNj0N%%%%nJ0nNnnJ0%
11312B35%K5L5L5K0Nk0m0m0%%%n%%j0Nj5%nj0nj0nnNJ0J0J0NJ0%J5J0NJ0NNk0m5l0%L0J5J0
11309B50J5J0J0J0K5nk0l0j0Nj5%K0J5K0K0K0j0j5l5l0j5J0J0j0j0j0j0j0j0j5%J5L5J5L0
11306B75J0k0j5NK5Nk0k0J0J5NK0NJ0NJ0Nj5j5J0j0nj0Nj0NJ0j5J5j0j0J0J5%J5%NJ5%J5N
11303C55NK0nj5nj5n%NJ5j0k5l0m0k0%%%NJ0j0J5%j5J5%%%%%%n%Nnj0J0nnJ5J0J0J5k5k5k0
11300B15k5j5j0j5j0K0K0K5K0L0L0K0L5J5NJ5J0OJ0K0%k0l1k5k5j5%%j0nnnj0%nj5NNJ5K0
11297B95NJ5J5J0J5j5l0k5j5n%n%j5j0j0J5L5L5J0n%%k0j5%K0L0K5%%%%j0k5j5j0j5j5j5j5
11295B35j5NnnK0L5L5K0NNnk5j5NK0L0nk0l5n5m5k5%L0M0K5K0K0n%n%k0k0NK0J0k0l5l5j0
11292A80%%K0J5J5J5J5NJ5j5l0k0J0M0J5k0j5n%J5L0M0J0l0k5j5j0k5k0%K0K5K5L5K0J5J5
11289C65K6ok5m5l5l5%%%%%NJ0NnJ5J5nk0nJ0L0K0J0j0j0j0J0J5J5NNJ5j0k0l5m0k5nj0NJ5
11286B40L0L0K0nj5nJ5K0j0nnnj0%nnk0k5l0j5NJ5K0Nn%n%K5L5M5J5%n%nnnnnj5k0k5j0NK5
11283B80K5Nj0Nnn%J0J0k5l0j0%L0J5%k0j5%%%%%n%nnnnn%K0J5Nj0k5k5j0J5K0J5J5nnj0n
11280B40nj0nj0J5%J0J0l0nJ0L0K0%%k5j0%%J5K0Nj0k0k0j0J0K0K5N0N0K6j1k0k5j0%j5j5
11278C00%%J5J5%j5j5j5j5j0j5j5j5j5nk5nK5J5L0J5J0%nJ0%N%Nj5j5k0nJ5K5K0J5N%j0J0
11275C00NnnJ0n%nNK0M5M6J5nk0l1nNn%%k0j5j5j5k0j5k0j0J0K5J0K0J5J5J0K0J0%j5k5l0
11272C00nNJ0k5k0NL0K0%j5j0%N%N%%%%J5j0N%%N%Nk0l0nK0L0K0j0j0nnj0%NL0K0J5j0k5j5
11269C20k0k0%K0K5J0nJ5%j0j0k5%%l0k0nJ0J5J0J5J5%l0j5NL5L0J0N%nNj5j5j0j5k0NK5K5
11266C30J0NJ0N%%J0nk0j5J5K0J0%K1%j6Nnj0l5l5l5l5nnnnJ0J5J0J5L0L0%m5m0nL5O5N5J6
11263D01j6k0l0k5k5k5NJ5nK0K5J5j0j5k0nJ5L0Nn%%NN%NNj5%%l5j5J5NJ0nj0J0%N%%%%%%
11260C15%%%%N%J5nk5k5k5k5%%nNL0K5L0L0NJ5NJ0nj0j5%j5j5j5j0NN%J0j5j5j0j0NL0J5J5
11257C30J0nnJ5%%J0nk0k0k0k0nJ5NJ0%nn%n%%nnJ5J0Nk0k0k5k0k0J0L0K5K0%J0J0NJ0J5%
11254C30k0k0k0k5NNN%NN%J0nn%nj5J0%j0J0J0J0J5J0J0J0J0%n%K0J5j0k5l0l0j5l5k0J5J5
11251B30J5J5J0K0J5J5NNj5l5k5j0nnj0j0j5nj5%K5K5NJ0NJ0K0K5M0J0%%J0j5k0k0NN%j5j0
11248B95nj5Nk0NK0M0M5K1%j6j0j0k0l0l5j5J5K5K0K0K0K0j0j0j0j5N%nl0nNK0J0n%n%J5J0
11246C45J0nj5j5nnNj5N%NN%N%N%%J0n%N%Nj0nj0nj0n%j5j5Nj0j0%j5j0nNJ0NNJ0NJ0Nj5k0
11242B40j5j5l0j5k0Nj0NK5K5M5L0Nj0l0l0%%K0K0K0K0J5nJ0nj5j5j0j5%j5n%NM0K0K0J5J0
11239C35K0J0j5j5j5j5j0j5%K0J5%k0%nnJ0j0%n%%j0J5%NN%nJ0J5NJ5J0j5k0l5nK5J5J0L0
11237C50K0J5K1K0j0l1k0k0k5j5k0k0nj0nj0%j0Nj0l0m5nM0N5O0K5K5K5L1%k1k5k0l0k5J5
11234B95J5K5Nj0k5j5j5k5J0K5K0J5%J0N%%%n%%n%J0NNJ0J0%K0%OJ0NJ0NNJ0%Nj5l5m1k0j5
11231C15k5j5j5j5k0j0J5nk5k5k5NK5K5N%NJ0j0NJ5j5l0l0J0M0L5L5N%K0L5L0K1j6k0j5k0
11228C20j5k0k0j0K5L5M0K5k0l0k5k5N%%%j5k0K0K0nj0K0L0M0J5%j0nnNj5nj0nnk0nnk0nj5
11226B55%j5l0k5nK0%Nj5m5nNn%%K0M0M5K0nj0K5%J0%J0K5J0j5j5N%NNj5l5k5k0NJ5J5%%l0
11223B25k5nJ5K0K0J5nNNnN%nNNj0j0NJ0K0j0l0NNNn%%%%%%J0%l0nJ5K0J0%J5%J0J0J0J0n
11219C30nNj0j0Nj0%j5N%j0n%%j0nn%j5l5j5NJ0J5K0K0j0k0J5J5L5J5%k5k5j5j5NNNJ0J0J0
11216B80J0J0NJ0K0K0nk0m0m0k0k0%J5NNJ5%J0N%nj0%Nj0j0%J5n%J5%N%NN%nk0k0k5NK0n%
11213B25%%%%N%N%J0N%J0NN%J0N%J0%J5nnnj0nj0n%j5NK0J0J0J0J0%J5M0K6J0j0j1j5nk0k5
11210C20J0K5K5K1%NJ0j0k1k0j0J5nk5l0j5k5j0Nk0l0k5J0M5N0K5NN%N%J0NK0%m5m5j0j0%
11207B60nj0NJ0NNj5k0J0L5J5J0J0NJ0%N%%j0j0m0n0l5j0J5J0K5K5j5m5k5nK0J5n%nnK5K0
11205B30K5K0K5%k0k0l0%J5K0L5%j0j5j0K0%%%NN%j0J5%%%%J5j0j0j0k0nj0j5j0j0%%K0M0
11202B75N5L5j0k0j5k0k0k0NJ5J5NK0J5J5J0nl0k5j0NJ5J0J0Nj0l0m5k0j5%K0K5%l5j5K0N
11199B35Nnj0%J0J5J0j0%J0K5J5j0j0j0J0%j0J0j5j0J0N%J0NJ0NNJ0NJ5J0Nj5k5l0j0j0J0
11196B70L0M0K5J0j0k0j0j5j5j0j5j5j5j5NJ0K0%J0NJ5%j5l5l5j5%J0NJ0J0J0J5N%k0k0l5
11194A90l5j0K5M0K0%nj0K5K5K0K0%k5j5n%NJ5%%J5%NJ5J0J0J0nnnj0j5j5k0j0NL0K0J0NN
11191C35%k0k5j5%K0J5nj0j0k0j5J0K0N%%NK0j0%J5%n%nk0k0NK0K0NnnJ0NJ0Nnj0%j5j0l0
11188B65l5j0J0K5L0J0%%j5k5k5j0NK0K5Nj0k5l0j5NK0K5L5K5J0l0l0l0l0%J5L5M0K0%nnk0
11185B75j5J0K5J0nj5j5%J0%k0j0%J5N%N%%%j5nnnnn%j0NL0K5M5K0%n%%%nn%nn%nJ5j0%%j0
11182C15NK0J5%k5k5nK0J5%k0j0j0l0l0nJ5J5nnJ5K5K5j0nnj0nnj0nj0n%NNN%%J0%j5j0l0
11179B15%J0K5L0NJ5NK0Nj0nj0n%%N%%%N%j0j5k0nj5j5j0j5j0j5K0J5nk5NK5K0n%K0J5%J5
11176B80J0nn%nn%k0J0L0L0J5j5j5j0j5j5j5j0j0j0J0N%J5J5L5K0K5NNJ5nj0nj0j0%j5m5l5
11173B35k0n%k0k5%L0N0N0J0j5l0k5k5%J5K5J0K0J5j0j5nj5k0nJ0L0J5K0L5%nNnnnn%j0%k0
11170B85j5%NJ0J5%j5k0j5j5J5K0K0K0K0K5K5K1nk1l5n5l5nK5M5Nj0N%j5k5l0j0NK0K0Nnj5
11167B65k0%J5K5L0J5Nk0j0nj5l5k0k5j0J0n%J0j0nJ0K0L5K5K0J0k0nnNK0K0Nk0%L0K5K1o
11165C85j5j0j0l5l5m0l0j5%%%L5L0J0nnnnk5k0nJ5L5J5%Nk0j5k0j5n%n%J5J5J5J5J0J0K5
11162B95%%j0nnj0n%j5m0m0k0%K0L5L5K0Nj0%%J0L0K0K0j5k0j5j5NJ0nl0k0NL0K5K0J5J5n
11159C30j0%Nj0j0j0%k5nnj5%J5L5M5M5L1J5nk0j0J0K0L0j0k5l0l6j0j5j0J0J0Nnl5k5j0N
11157B75J0j5nj0j0NK5J5J5NK5K0J0j0nnnj0j0nnj0J5j0m0n5l5k0%K5K0L0K0nn%j5j5j5nN
11154A95M0L5K5%%j0j0l0nJ5J0nj0j5k0nM0M0M0M0K1ok0k0j0nnnn%%nJ0j5%%j0j0j0j0%%j0
11151B55k5j5%K0J5J5J0Nj5%J5K0nj5%J5K0j0nj5%nk0l0k5k5nK0J5K0M0L5L0NNK0nj0j0j0
11148C30j5nj0nj0k5nK0K0L5L0j0l5k0k5k0k5%%j0NJ5J0J5J0K5J0k0j5j0J0n%N%%%j5k0J0
11145B45K5%NN%J5%NNNNnJ0NN%Nn%%%l5l5l0l0m5j5L0K5M0L0NnJ0L0K5Nnl0j5j5J0L5L0J0
11142C55%%%%L0nl5n0nJ5%Nj5l0k0k0j0nj5%M0M0K0nnnj5%NJ0J0J0nj0k0NL0K5M0K6j1NJ1
11139C96j6m0m0j5NJ0NJ5Nl0m5m5k5j5%Nj0NJ5J5%NJ5J5%L0K5L0K0nj0%j5k5j0J0J5Nnk5m5
11137B25k5nNK5L5J5j0m5k5nNK0L0K5M0K0%nJ0M5J1NJ0J0k0j6k5j5k0k0k0j5nJ0J5n%NJ5n
11134B95%j0nnnn%n%J5K5nNJ5J0J0j0j0Nk5k5k5j5K0L0N%k0k5NK5J5NnJ0nk0j0J5K0K0K5K0
11131C60K0Nj5l5m0l5nJ0J5K0J5J0nnj5k0%NJ5K0J0nNk5m0k0J0K5K5L0Nnl0k5l5l0nNnnNN
11128B15K0J0j5l5l0J0M0L5K0L0L0K0%k0k5l0k0j0K0L0Nj5k0%nj5k0j0J0N%nK0N0L5K0K5J0
11125C85%%nj5k5nK0%k0k0j5j0k5NK5J5Nk5k5l0k5j0Nn%n%n%j5j0j0j0L0N5M5L0%k0j5%nJ0
11123B75%NNnm0o0m0j0J5M0N0L0NJ0%k0k5nK5J0j0k0j5NJ0J0nnn%n%nnJ0NJ0N%nJ0J5K0K0
11120C05nk0%J5J0NNK0K0%k5l0j0j0NNk5l0j0NJ5J5K0J5j5j5nJ5J0nNJ0NNNNNNnnj0NJ5L0
11117C55K5K1Nk6k5%nk0k0nnnnnnnnn%nnn%n%nnJ5%J0J0K0M0K0k5n5l5J5K0J5k0j0%N%Nj0
11113B55J0n%J0J0J5Nk0k0l0j5K0J5nk5j0J0L0L5J5%k5k5J5J5J5J0J0J5J0J0J5J0j0l5l0l0
11111B70m5j5K5M5N0K5n%l0n0l0j0%J5K0%k5k5nnj0%L0M0K0j5j5k0j5k0J0K5K5N%k0j0n%L0
11108B60L0%N%%%j5j5k0j5j5j5J0K0K0%%K0K5Nk0j5%J5J0J0J0L5L5J1k1k0k0k0k5k0k0j5J5
11105B45M0K0L0K5J0j5j5l0l0k5l0j0j5j0j5K0L5K5K5K0J5j5k0NK0J0NNj5n%k0%K0K5j0l5
11103B85k5j0j5j0J0K5M5K0nl5k0nj5j5nk5k5j0J5K0L0Nj0l0j5k0%K0J0NL0L0nnj0nk0%L5
11100B45L5J5j0k5k5l5j5%K0J0J0K0K0K0K0%NN%NJ0j0J5J0j0%Nj5l5n5n5l0J0L5N5L5M5K0
11098C50j0k0k0k5k0nK0J5%%J0K5M5M1J5j5l6l5l0l0l0l0j5NJ5M0M5K5nj5l5l0k0k0j0J5K5
11095B35Nj0n%%%%%J5NJ0J0J0J0J5Nj0j0j5j0j0j5k0nNJ5NJ0J5NJ5Nj0k5k5j0J0J0J5J5L5
11092C00L0Nnk5nl0nnN%%%%%%J5J5nl0j0J5nNNnnJ0K0K5nj5l5l0J0M0%k0k0%Nj0j0J0Nj0n
11089B25J0nL0NJ5K5NJ5J5nnj0nJ0J0J5J0k5k5k5k0nK0K0%j5j5k5j0J0K5K5J0%nk0NK5nl5
11086B70n5k5j5NJ5K5K5K0K5n%n%k0k5%K5K5J5K0K5NNJ0Nk5l0l5k5nJ5J5nnJ0%N%%j5J0L5
11084C15J5l0l0k5nJ0K0J0N%J5K0%%K0J5%J0Nk0l5m0j0J5L0Nk0j0%%j0nNn%J0j0%%%j5k5N
11081B35j0j5j0nK0M5K5M0L0L0L6K5J5nl5k0k1nnk0k0%j0k0j5j0k0nJ5J5J5K0J5J5K5Nj0k0
11078C45k5j5j5j5k0j0j0K0L0L0Nk0j5l0k0k5k0k0NJ5J0J0K5J0K0J5nj5nJ5K5K5nj0%nj0%
11076B90NN%Nj0j5j5j0N%J5n%k0k0%J5%J0J0NJ5%J5NJ0J5%J0J0NJ0%j0%nn%j0%J0%NNnJ5J5
11072C80j0j5j5j0k5j5j5k5j0Nj0j0NNj0nNK0K5K5K0L0K0K0K6j0k1j5j0l0l5l0l0j5j5l0n
11070A65K5J5K5J5J5K5L5L5J0k0m0m5l0nK0K0J5%nj0j0J0J5L5NJ0J0J0n%%nn%n%j0J0Nnl0
11067C00j5NK5Nj5k5j5j0j0j5%%N%J0%NNNNJ0NJ0J5%J5%j5k0l0j0NJ5K0J0%N%%j5j5j5k0j0
11064B25k0k5j0L0M5L5M0L0K0%j0j5k5k5j5j5NJ0j5j5k0J0J0L5L0J5J0N%nk5l5k0NJ0J0nJ5
11061B95%%%n%j0k0l5o0j5NK0K5K5N%nJ0J0NJ0J0%NJ0%k5k0%J0L0L5J0nJ5J5nnnNJ5L0J6j0
11058C91k1j5nJ5K6L0J5J5K0J5k0n0o6j5j0NNl0k5%NK0%%K0J0j5l5l5l5j5J0Nj0j5j5j0NK5
11056A95K5NnJ0J5K5L0K5J0k0l5m0m5l5%L0J5J0J5J5K0J5nJ0K0j0j5j5NL0K5J0k0j5%NJ0n
11053C10J0%nNJ0nj0J0K0Nj0%L0J5Ok1l0k5j5nJ0J0NJ5J5j5%J0nN%%J0J5J5Oj1l0m0j0K0K0
11050C40J5nl5m5j0N%nNnJ0%%%K5NNK5J0J0J5J0k0k0k0k0k0j5k5k0J5J0J0J5NJ5K0%nk0j5
11048B65j0J0L0K0J5%j5k5NK0K5L5J0j5k0j5k0k0j5j5k0l0k5nJ0Nj0l0j5K0K0K0K0K0K0J5
11045B80K0NNK0j0k0l0l0k0j0%K5L5J5%NJ5N0M6L5%k0k5l1j5Nnj0J0%j0%%j0j5j5j0nk0k5
11042B35%nnj0%%j0j0NNNNJ0K5L0j0j0NNNN%N%Nj0j0%j0%J0M5L5Nnk0l5m0k0J5nj0k0NK5N
11039B50nj0J0J5K0K0K0J5nk5l0k5j0j5k0nnK5M0K5J0K0K0K0K0K1K5%N%J0%k0m6m0n0l0k0
11037B30NJ0%NJ0k5k5l0j5j5%J5L0K0%K0J0j0nJ5M0K5%k5j5k0j5%K5L5J0j0nJ0J0K0NJ0K0
11034C65J5J6j1l0k5j0NnnN%n%%J5K0j5j5nN%%Nnl0m0j5J0L0L0M0K0nn%%k0m0j0%J0j5n%j0
11031B65%%%%%NnnJ0%%%%%NJ0%k5j0NL0K0J0j0k5n%j0%nj0nnj5j5j5j5j0j5l0%K0K5J5L0K0
11028B35K5K0K5J5n%J0NN%J0Nnj5NM5K1k6k5%J5J5%l0l0l5k5NJ5%J5J0%NNJ0k0m5k5k0J5K0
11025B50K5K5K0Nj5j5%J5L5K0j0k0k0k5nNn%%%%J5J5j0j5j0%nnnnj0n%K0J5NJ5NJ0J5Nj5n
11022C15Nnnn%j0l0k0k0j5k5l0j0K0J0J0K5J5J0J5K0n%%%n%nnJ5J5Nj0k5nK0K5nl0l0nJ5J5
11019B50K0J5J0J0%k0j5j0%K0M0J5nj0%%J5K0K0j0l0l5k0%j0j5k0k5j5NL5L5K0%l0l5j5NK0
11016B35M0M0K0J0j5l5l5m5l5k5J5J0%nj5%j5nK5L0M0K5%nJ0J5K0NJ0J5%k5k0l0k0j0j0%j0
11014B05nnj5%K5J5K0K5NL0K5J0Nk0j0nj0j0j5%%nn%%nn%nk0k0j0N%nJ0L0L5J5nj5nj0j5j5
11011B20NJ5M0L5Nj0J5J0J5j0nK0K5j0j0k0nj0j0j5j0nj5k0%L0K5J0NJ0Nnj0j0nj0j0nnj0
11008B65J0n%%%%%%%J0nN%%Nk0l0k5k0%K0NJ5NNK0%NJ0K0%%j5%K0J5J5nk0j5j5j0J0NNj5k5
11005B45j5J5L5L5Nk5l0k5nnk0%K5K5L5J5NNJ0%j5j0k5NJ5M0M0K1j0m1m0j0j5k0j5j5nnj5
11002B10k0%L5N0L5K0j0nj0k5k0j5NJ5K0L0Nnj0j0j0J0J0NJ0nnn%K0M0K6K5Nj5k1k0k5nJ5
10999C50J5%k5j0j5l0k0l5k0nJ0M0M5L0L5J5j0nm0o0o0l0j0%%J0L0K0K0L5M0K5nk0k0j5%K0
10997C05J5K0K0j0nl0NJ0NNJ0%N%%NNNn%nn%j5k0%%J0k0l0l0l5%nl0j0j0J0K5N0N0K0K0%k0
10994C15l0k0NK5J0J5j0j0k0nj0j5j5j0%%%nj0j5nJ5L5K0%NNJ0J5L5K0nnJ5J5%J0NO%J0%j0
10991C91k1k0nj5m5m0j0NK5L5L5J5%j5k0l5l0j5NJ5L0L5M5L1J5NNK0J5%k0k5l1k5k5j0K0L5
10988C75L1Nj0k1k5k5j5k0NNNK0K5K5J1%k1k5l0l0k5j0j5nj0J5L0L0J5Nj0j5NK0%j0k5j0J5
10985B85J0j0j0J0%n%N%%K5K5%k5j5J5K0Nnl0l0m0k5nNJ0K0Nj0k0j5j0J0%nj0J5L0L5J5Nj0
10983B70%j0k0k5k5j5NL0N0M0K0J5j0J0%n%nn%%n%%%%j5J0j0nnj0j5l0l5j0K0K5K0K0Nl0j5
10980B35%nn%n%nJ0%j0K5M5N0K0j0j5j0nnK5K0%k0nj0NJ5nK0%k0j5%%n%%J5J5nk0j0J5J5j5
10977C25%NJ0nk0l0nJ5J0%k0l5j0%j0nj0nnj0%K5J0J5J5L0J5%l0k0nL0K5J5J5L0K0K1j0j1
10974C85j5k0l0l5l0j5nnj5%J0J0nnJ0L0K0J5J0j0k5l5k5n%%NK0J0nj5j5NJ0%k5j0NL5L5J5
10971B80J5NJ5nk5j0j0j0j5k0nJ0J0J5J0%j0j0NJ5J5K5J0j5j5j5k0j5j5j5j5j5j5J5K0%%%
10969A90%j0j0j0K0L0J0nl0k5nNL5L5J5NJ5nk5l0%K5K0%k5j0J0K5NNnj0Nn%NnnNnNn%Nnj0
10965B30nNNj0k5%K5J0J0J5J0J5J5J5J5%j0nnNj0j5Nnnnnnnn%%N%N%NNNk0j5k0j5J5J5J5J5
10962B75J5J5Nk5m0k0n%K0J0j0j0k0%J0K5K5L0K0L0K0%j5k0k0l0l0k0j0j0j0j0L0L5L5K5k0
10960C00l5k0l0NK0K0NJ0J5J0J5J5J0J5J0l0n0n0l5J0K5N0M5L5%j5k0nJ0K0j0j0j5j5j5J0
10957C00J5NJ0K0N%K5NOJ0NJ0NK0%k5k0l1k0j5l5k5k0%%J0nN%J0n%J5J5%j5j0nj5k5k0l0j5
10954A60K0M5M0K0Nj5k5J5M0M5J5N%%k0m5k0nj0k0k5k5nK0L0J5J5K5L0K0nj5J0J0J5Nn%j0
10952C55%nnnnnnk0NK0Nj5k5NK5J0J5L0nm0m5k5j5NJ5L5J5nj5J5Nj5l0j0%j0nNJ0J0NL0K5
10949C35Nj5NJ0J5%k0nJ5K0J0j0%%J5K1K0J0J0k0m1l0k0NK0L0K1J0j0k1k5nNK5Ok6j0nj5%
10946C35nj5%j0j0%%j5%j0nnj0%j5%J0j5nNK5M0K0NK0J0j5j5k0j5%%j0J0J5L0%k0k5k0l0k0
10943B15nNNNnNJ0nJ0J5J0J0M0K0%nj0J0J5j5%%%nNnj0J0j0%NnNL0J5J0J6j1k5l5k5%K0J5
10940C30J0nNnk5k5j0K0J0nk0l5j0j0j5j0j0j5j5j5J0J0nK0NNNJ0J0J0NJ0J0NK0%j0nk5J0
10937B45K0K0L5K0k5k0k0k0j5Nnn%NN%%N%NNNnJ0%%NNNJ5K0%j5%J5L5K0K1nk1m0m5k5NJ5n
10934B75J0J0%K0J5Nn%%%j5Nnj0J0J0k5k5j5%%j5j5j5j5j5J0K0J5J5J0j0l0m0k5j0J5K0J0
10932A85J5J5J0Nj0j0NL0L0Nj0j5k0k5j0NK0K0NJ5J0J0J0J5K0j0k5NL0J5J0J5J5j5k5k5m0
10929B80n0k0K0M0L0L0J5J0j5k0%%%%l5l5l0l5m0k0nJ0J5K5K0J5J5nJ5Nj5nk0%NnNNNL0N5
10926B95N0J0K0K6J0j5j6j5j5NJ0%J0J6%%J5nnNj6Ooj0Nj5k0j5k5j5k0j5k0N%nNJ0j0J0nn
10923B40J0%%Nn%NNJ0NJ0%K0J5%l5l5NL0K0nl5k0NK5J0J5L5L0Nnj5%Nj0k0Nj0nJ5K0J5K0j0
10920C75k5j5j5j5%nj5nnj5%%NNNm0j5j5m0o0n5j0M5P0N0K0nJ0J5K5nJ5J0K0Nl0j5NJ0%j5
10918B70k0nNj0l5l0l0nM0M5Nj5%nN%nJ0%K0J0J0J0J5NJ5%NN%nJ0%%%j0nnj5%nnJ0J0J5NN
10914C20j0m0l5%J5K0%k0nK5J5%l0k0j0%%L5L5%k0j0nj0nj0nJ5K0K5J0k0j5nk5l0j0NJ5K5
10912B40K5L5J5k0k5k0l0m5m0k5J0K0K5L5K5j0%nj0J0%j0J5%n%%K0nl0k0%J0M0M0J5nk0l0
10909B25j0%k5J0L0M0K0j0j0nj0j0NJ0J0NnJ5NNK0%k0k5%n%nk5k5l0k0NJ5NJ0J0j0J5j0%J0
10906B10j0J0K0J0L5Nj0k0k5j0M5O0M5nj5k0k0k0K0K0%k5k5nJ5K0K0Nj5l5j5nNN%j5k0%J5
10904B50%k5j5NK0K0NJ0j5k5l5k0NK0L5j0m5l5j5K0L5M0J5J0J5L0N0K0J0N%K1J5J0nj0k6l5
10901C50l5%J5J0NnnnnNj5Nj0j0nj5j0j0j0nj5%J0%%J0n%J0J5K5K5J5nk5j0j0%J0J0%NNNJ0
10898C30nnnnnnn%j0n%j0%nj5%J0J0Nj5k0nNK0K5%k0l5l0k0%K5L5L0J0j5%K0K5K5J0J0j0k5
10895C20j0J0%%k5j0J0J0L0nj5j0j0J0%%%%%n%j5j0j0nj0j0j0J0J0NNNk0m5l0NNNNK0J5%j5
10892B10nn%%J5L5L5K0%k5l0k5k0%J5M5N0M5K5%k0k0k0k0j0j5j0j0j0j0nj0l5l0k0K5L5M0
10889B40L5M0L0Nk0%J0J0Nj0j0l0j0k0j5k0l5nJ5K0J5K0K0J5L0J0j0nj0n%k0nnnNJ0nj0J5
10887B95%%j5%J0k0m0j0NJ5J0J0j0nnnJ0K0%%%%K0K0nj0k5l0nnnn%%J0L0K5J5nn%j5k5k0n
10884B20K5L0J5nnJ5K0J5J5j5m0l5k0J0Nnj5j5j5%K0J5NnnJ0nJ0Nnk0nj5j0nJ0K5nk5k0%K0
10881A95L5K5L0%j5j0%J0L0K0K0J5%%J5J0N%J1K0%NJ5nj5%j5nJ0J0j0%k6k5l5l0nJ5K5J0N
10878C40Nk0m5m0j5j5k0l0%L0L5NnJ5J0J0j5nN%N%N%j0J0K5Nj5nN%NNj0j0%k0k0%j0j0k0N
10875A85j5nJ0K5K0J5L5K0J0j0j5Nj5l0k0nj0j5%L0L0%nNJ5L5J0NNJ5J5%NJ0nK0NNnk5j0j0
10872C35nk0k0nnl0j5j0j5j5J5J5J5J5K5Nnj5k0nN%NNJ5K5K0K0J0j0J0n%%J0j0nj0k0%j0j5
10869B80j0j0j0j5j5nJ5L5L5K0%J0J0%k0j5J5K0J5%k0k5l0l5l5k5NJ0NJ0K0L5J0k0k0j0NK5
10867B60J0J0J5J0J5L0K0K1%j1%j0k5j0NK5nj0nnj5l0l0j5j0K0J0nJ0%J0%J0j5j5n0n0k5N
10864A45K0J5J0J0J0NJ0N%J0%J5%%J0N%J0%NNJ5J0%K0M0K1n%%J0%NL0J5j0k0j5k1k0k0k5k0
10861C00k0k0%nn%%%n%J0J0J0J0k0nK0K0K5Nj5k0nJ0%%%%%%%%%%NJ0NJ0k5nNL0K5J0l5m0l0
10858B65j5NJ5J0n%J0%NJ0n%k5k5j0j0k0j5j5NK0K5%J0K5K0Nl5l5j0J0J5K0K0J5K0K5L5J0
10855C75j5j5NK5J6j1o0n0k0J0Nj5j5%j0nNJ0NNK0Nj5k5NM5L5J0j0l0k5j0j0Nn%%j0J5M0N0
10852C35L5nk5k0j5%K0n%j5k0j5j0nN%j5nnj5%J5K5J5J0NnJ5L5K0nk0j0J0J5K5L6M0K0j0l5
10850D21k5j6k5J0Nj5j0j0k0l5k5NJ0K0J5%nnk0j5k5j5J5J5K5J0%J0N%j0j0k0j0J0K5K5J0
10847C20Nj0j5k5k5nK5L0J5K0J5J5K6J5nl6k0nj5k0%n%nnn%nJ5K0J5J5J5K0K6J0j0nJ5K5J5
10844D56n%J0j5l0k5k1j5k5l0j0NNK0K5K0j5l0m0k0k5nnNJ0%j5%J0J0%NNnJ0L5K0NK5L0L6
10841D11J5%k0l1m0m0k0nJ0NnnnnNj0j0NK0K0K0K0J5%l0l0j0NJ0j5k5k5%K0L0NNN%K0K0Nj0
10838C30l0k0j5k0j5k0j5k5J0J5K0J0NnJ5K0L5L5J5Nj5j5%nl0k5nJ5J0K0J5K0K0nl0k5l0l0
10836B35k5k0%j0nK5M5L5Nj5k0NK0L0M0L5Nj5j0j5j0%%J5nj5j5j0j5nJ0K0j5j5j0j0j5nJ0
10833B55j0NL0Nj5j0%N%NK5K0J0K5K0nk5k5k0j5NK5K0N%K0J5%k5k5nj0Nj5k5k5k5k5NJ0NJ0
10830B25J0J0J0J0J0J0J0J0%j5n%m0j0NJ0n%%%%%%%K0K0K0K5j5j0nk0k0nK0K0%%j5J0K5J0
10827C25nk0k0%NL0J5j0J0NNNK0nl5j5k5k5%J5NNJ0j5nnJ5J5J0J0%k0nj0nj0k0%NNNNM5L0
10824C45Nl5l0j5J5J0l0l0j0K0J5nnK0J5%J0J0nk0j5j5j0j5j0j5J5L0L0J0%j5l5J0L0K5L0
10822C30K5J0k0nnj0l0l5j0%K0K5%nJ0%%Nj0%%J0%k5l0%J5M5L0j5l0l5k0j0j0K5K5%j5nnk5
10819B20k5NK0J5K5K0K0NJ5j5l5l0j5K0M0N0M5J1k6l5m0n%J0J0%J5%k0j5%K0J0k0k5k5j0J5
10816B50NJ5nj0j0j5%J5K5K5%j0%K0J5%%J0NJ0Nj0j5j0j5l0l0j5J0L0L0J0J5K5K0K6K0nl1
10814C75k0j5j0k5k5j0nNJ5j0NNnN%j5k0%j5n%j5NK5J0J5NK0K0%j5l0j0k5j0J5L0J0j5l0%
10811B35J5K5K0K5K0K5Nk0l0j0%%nJ0K5J5J5j0k5k5j0%N%J0J5K0L0J1%%o%n%%nJ0OJ0Nk6k5
10808C55k5k5nL0J0J0k0k5k0k0nK0J5%J0J0NJ0j0j0%k0j0nj0nj0J5%%nk5j0j5j5j5k5nK0K0
10805A90J0K5J0%nJ5N%J0N%NNNNNNNK0J5L0J0j0j5l0%j0nnnNj5nnJ0j0N%j0J5n%N%%%%Nj0
10802B80J0NNNJ0j0nJ5NK5%l0l0k5k5nJ0M5M5J5j0nnnn%Nj5l5l5j0N%Nj0nNK0L5L0L0K5J0
10799C75l0m5l5k0NJ0J5J5%l0l0%K0K0j0j5%k0j0nj5%NJ5J5NJ0J5NJ0NNk5l5k5%K5J0nm0m0
10796A50j0K0M0M5K0%j5j0n%K0K5nj5NL0K5%k0nnnK0J5%l0k0J5M5K5%j0k0nJ5nJ5N%NJ0k0
10793C45%%k5l5l0j0NJ5J0J5J0J0j5j0%%j5j0%K0K0%k0j5j0J5L0%%J5nk5%J0K5J5nNJ0nJ5
10791C55J0Nnj0j0j0Nj0nnk5nJ5K5%%%%j0J0%%%N%%nnNj5l5m0j5NJ5K5K5K0Nk5j0nNK0J0J5
10788C30j0n%j5j5j5k0j5J5K0K5J0j0j0Nk5nj0j5%K5K0K5K5%k0j0nk5j5k5j5L5L5L5L5M6K0
10785D21nl6k5%L6J0Nj5%ok0k0k0k0k5j0nk0j0J0L0L0K5J5j0k5j0j0j0j5J0NJ0J0j5nj0j0
10782B60%%nnJ0nk0J5J5%J0J0NJ0J0Nj0l0l0j0J0J5J0J0%Nk5l0l5j5nNJ0nNL0L0K0J0j0j0
10780B60%J5K5J5J0nnk0l0j5l0j5%K0K0NJ0j0j5k0%J0NNJ0J5L5K0K0J5%%nk5k0k0j0nk0nn
10777B35nn%nn%nnJ5M5L0j5l5m5l5%K0M0M5M0L5K0k5m0m0k5nNNn%%%%%%NnnJ5%%%N%Nj5%N
10773B45j5nj0Nj5J0J0NNJ0NJ0N%NJ5nj0k5l0l5j5J5K5K5%%J5J5K0Nj5j0k5nJ5J5K0L5N5L6
10771D06nl1k5j0nj0nnK0J5j0l5j5n%k0l0k5N%NK0L0L0L0L5J5J6k1k5NNJ0j0k5j0j5%j0j0
10768B85j0nj0j0%J5K0K5L0L0J0j0j0j0nj5k0nj0j5k0j5k5j0NK5J0J5K0J5j0l0j5%NJ0NJ0
10765B75%j5k5j0K0K0Nnj0J0%%J0n%J0j0J0%%J5j0nnnj0nnj0nj0n%j5nnj5%J0j0%J0nN%N%
10762A95J5NJ0NJ0J0J0NJ5K0%k0k5k0k5%J5J0%j0NNJ5K5L0J0j5NL0L5%k0j5J0K5NNNk0l0j0
10759C25J0J5K0J0k5j5k0n%J0N%j0j5J5L5M1M0K0Nj0k5k5k1j5j0j0l0j5j5k0nNL5M0L0j0l0
10757C30l0k0NJ5J5L0K5J5k0j5%%J5J0j5l0l0l5k0K0O5M0L1J5%Nj5m1m0k0j0NK5NnnJ5J0J0
10754C55J0j5j5NK5J5%j0j0j5%nj0nj0j5%nnnn%%j5NJ0NJ5L5J0j5l0l5k0j5j5J0K0K0NL0J5
10751C15J5j0k5k0j5NL0K0M0M6K0j5nk1l5l0j0J0J5%j0%nj5k0NL0j0%nnj0l0l0j0J5J0J5J5
10749B70K0J5J5K5K0J5K1J5j0m1k5k0%J5J5%%nj5%j0%nnl0j5J5NNj0k0NJ5N%K0J5NK0%N%j0
10746C40J0K5J0j5j5nj5k0%%k0j0nj5j5J0L0L5Nj5j0nNj0%Nj5j5NK5K0%k0k0l5m0j5J5Nj5
10743A95l0m0nNJ0J5J5%K5M0L0NnNJ0%J0J0nN%NNj0m5l5k0nJ0K5J5%j5nK5NJ0NJ0J5%J0NJ5
10740C20%%n%nj0%%nk5k0l0j5nK5J5N%nn%n%j5Nn%%n%%%nJ0J0NJ0J0J0J0J0%K5L0%%%%%K0
10737C55J5L1J0j5j6j5j5nnNj0k0k0l0j5nnj5NK0%J5J5%K0J5Nnnnnn%j5NJ5K0%l0m0j0NJ0
10734B55K5K5Nk5l5l5j0NK5M0L0L0Nj0j5NJ0J5NJ0nk0m0m5n0nL0K5K5J0j0k5k0nK0K0NJ0N
10731B85NJ0NJ0NJ0J0NJ0J5%J5%j0k0k5j0j5j5j0j5k0j5J5K0nNn%N%nJ0Nn%NK5K0K0K5j0k0
10728C35nk0k5k0k5k5j5l0l0j5J5J5J0K5J0J5K5Nj0%%nnnj5%K5J5j0j0%J0K0%k5J5K5K5J0
10725C05J5nl5m0k5J5L0M0M5J5Nj5%nj0j5nnj5j0nj0j0j5nnj0NM0K5K0nk0k5%K5L0%nk0k0
10723B75j0k5l0l5k0J5K0NNK5J0J5J5J5j5k0l0j0N%j0J0K5J5J5K5J0%%J5K5K0nj5nnj0nnj0
10720C00j5%l5k5k0l0j0K5J0%%%%%k0J0K0L5L5J0j0j0j0j0J5L0K0Nnl0k0nNK5Nj5%nn%J0j0
10717B70k0%%j5k0l5%K0J5J5J5K0J5K0K5J5n%n%j5J0%nnNM0L1j1k0k5nm0m0j0NJ5NNJ5L0L5
10714C50Nj0l0j0L0M5J6j6n0n5n0k5nnJ5J5NK0K0J5K0J0nk0%J5K0Nk0j0j0K0K5nnK0J5n%%
10711C50j5J0nnnnnk0l0NJ5J5K0K0J5%k5l0k5k5J0NJ0NnJ5K0nnK5NJ0NNJ5%nJ5%k5m0m0j0
10708B65J0K5J0j5l0k5NK0J5J5J5J0nj0J5%%%%nj0nnj5Nnj0nJ5%Nj0j0J0J0L0L0J5j5j0J0
10706C45L0L1J5J5J0J0j0k5l6nJ1K0j0k1k0j5J5K0K6L0Nj5j5k0j6k0nJ5J5j0l0l0l0l0nj0
10703B35nnj5%nj0K0M5K5K5J0k0%nJ5K0J5J5j5k5j5k0%nnk5n5k5NK5J5K0%l0k0%K0K5nj0%
10700B15nj0NnnNJ0NJ0NN%J0J5%%J0J5K0J0j0k5k5j0K5%j0k5k0%%%%%%%%%j5nK0K5Nj5j5j5
10697B00nj5nj0J5L5L5L5L5K5M0L1Nj5j5J0J0j0j0o%%nnj0nj0J5J0j5l0k5%nk5l5l0%%NJ5
10694B30%J5J5J0J0J5n%%n%%Nj0%n%nK5L5N0J1j6j5k0k0j5k0k5j0J0J0NK5J0J0J5J0NN%J0
10692C65%N%Nk5l5m5k0nN%%J0NJ5%k5nK0K0J5nJ0NJ0J0J0Nk0k0j5k5j0NL0K5%k0k0%%k0j0
10689B50nNL0J5J5j5j5j0k5j0j5J0L0%%J0j0k0k0%K0K0%k0k5%%%n%nn%%K5J0J5J5J0J0J5n
10686B95nNj5%nj5NJ5nnJ5J5%%J0J0NNJ0k0l5l0k0nJ0N%NN%J0j5j5j0j5J5L5J0L0L0K5L6K0
10683D11j0m6k5l0%n%%K0M0M6K0l0m1m5k5nn%nNj0%nJ0J5%l5j0K5J0nnJ0J0nj5k0j5k0j0%
10680A95J5M0P0M0K0j5j5k5l0j0%J5J5%K0%NJ5J0%j5K0%%%NN%%NK6J5nk0l1l5l0l0j0N%n%
10677B65k0k0l0NL5O0M0K0Nj0l0k5NJ5j0J5J0nK0NNJ0NJ0NOJ0NJ0NN%k0nj0j1j0k0%K0%J0
10674C80J1j6l5k5k0nnnj0NN%k0j5j5%L0J5J0j5k0%NnJ0%%%%%NN%NNNNnJ0N%J0nNNJ0J0nn
10671C25l0j0J5J5K5Nj0k5k5nNL0J0J5K5Nj5k0j5k0%%%%Nn%%J5J5K0Nk0k0k0k0j0N%n%%J0
10668B75nk0nJ5K5J0n%N%k0j5nnk0j5nJ5J0%j0j5j0J0K5K0%j0nnnnK0M0J5%nK5L0K5nm0m0
10665B90NK0Nk0l0j5%%J0K0L0j5n0m5k5NK5K0K0K0%k0j5J0J5J0K5K0J0l0l5k5J0%J0K5N5N0
10662C85J6j0l1l0j5k0j0J0%%N%j5j5J0K5L0L0K6%j1m5m0j5n%%%%%%%J0J0NN%nJ0J0K5j0l0
10660C05k5l5k0%J0nnJ0J5J5nnJ0nl5l0j5NK0J0J5j5NNj5%%j5NJ0NnJ5K0nJ0J0j0%j5%K5N
10657B65nk5k0%J0NNNj5j0J0J0J5J0J0J0J5J0n%%%%%%%N%NNNk5m0m0k0NK5K0L5J5j0nl0k5
10654B25k0l0j0K5M0L5L0%j5k0l0nJ0J5%k0nj0K0L5K5K5%Nj0m5m0j5NNJ0J0K5L0Nj0j5k5j5
10651B40nNL0L0J0j5j0J0K5K0J5j5k0k5j5NJ0%N%j5m0m0k5nNL0L5K0K0L5L0%l0m5m0j5nJ5
10648B30J5NnnNNJ0NJ0%J0Nj0%NJ5K0Nk0k0j0j0%J5K0L5L5K1%j1Nj0j0N%j0Nj0n%%j0%j0j0
10645C20%nj0%%j0k0J5J0%l5k0%%J5j5%j0nnJ0%NJ0n%J0NNj0J0N%nNK5K0nk0NJ0nJ0J0nk0
10642B95m0l0k5j0J5J0J0%J5J0J0J0J0%%%%%N%%J5J5J5J0Nj0j0Nnk0k0nK0K5K0K0Nj5n%j5
10639C35%%j5nn%j0j0%j5NNK0J5J0k0k0j0l0m0l0j5J0NJ5J5J0%N%%%nK0M0M0J0%j0k0NL0K5
10636C60j5l0j5k5m0l5j0%J0J5NJ5K5NJ5J5NNJ0N%k0l0m5l5j0NJ0J5%J0NNK0NJ0Nj0j0N%J5
10633B70M5M0%k0j5nj5k5l0j0J0K0L0Nl0nJ5J5K5L0K5L1K0j0j5l6l0k0k0l5j5j0k0nNL0L5
10631B80Nj0nnj0J0J0J0J0%J0J0%m5m5J5N5O0K5k5m0n0k5j5NK0K0L0J5nj5l0NK5J5%k0m5n0
10628A95k5%M0M0J5%k0l5m0k0K5K5Nj5%K5K0%%%n%j0nJ5M0L0Nj0j0nj0k5m5k0K5M0K5J5j0
10626B75j0J0j0nj0j0j0nj0nj0j0j0nk0%j0j5L0L0K5L0K0L5L5K0j0j0nj5j0nj5nJ0J0J5J5
10623C30J0J0J5J5j5j5j5j5nk0k5%%K5J0J0J5J5nK5J5J1j1l0N%%%j0k0j5j5j5j5j5j5%J0N
10620B50%J0%J5nJ5J5J0J0J5J5J0J5n%Nj0j0J0%j0nnj0nl0k5%K0%%N%N%nJ0K5%j5k0%%J0n
10617C05k0nK5K0J0%nJ5%%N%N%nNK0Nj0l0k5j5%K0J0Nj5l0l0j5J5J0K5K5K0K5K0%l0k0%%k5
10614C10m0k0j0J0K5K5L0L5K6Nj1n%j5j5nk0k5nnk0%J0N%%J5%NJ0J0J5J0%K0J0N%n%j0n%j0
10611C55nNj0%%J0K0j0k5j0Nnnnj0j0nj0k5n0n0k5NM0N5N0M0K0N%%%%nl0j0k5j5j5k5j0K0
10608B35J5J5K0J5K0J5J5J5nk5l0j0j0%j5j0j0%j5j0nj5nnnl0J5K0L0L5K0j0%K0J0L0J5nj0
10606C30j5NNj0j5Nnnj5N%nj0%%n%nnNJ5M5M0K0j0l5m0j0%J5K5nk0l5k5%L0L0J0j5l5k5l5
10603B00l0NM0L0J5%j0n%K0Nk0j5j5j5j5j0J5K0K0J5nk0k0j0nNL0M0L0J5NJ5NJ0k5l0l5j0
10600B45K0M0L0J0j5j5j0%L0L0J5NJ1J0NNJ0L0L5K0J0j5j5k0j0k5j5j5k1j5j5NK5L1Nj5m1
10598C65m0k5l0k0k5j5j0%L5L0Nj5k0J0N%J0nnn%j0nnnK5K0%k0j5%K0K5J5J5K5Nk0n0n0k5
10595A90j0nk0%K0L0K5L0K0K0L5J0j0j0k5%j5nj5nj0j5nj0J0J5J5J5J5J5J5J5%%%%%%J0nk0
10592C20nnk0j0j0k0nnk0k0nK0K0K5K0J5J5K0J5NK5K6N%Nj0j6l5j5NJ5%NN%J5K1J5j5l6j5
10589C50%J5NNj0m0m5l5k0%N%NNN%NNj0j0J0J5J0J5k0k0k0%J0Nj5j0%J0nn%%%K0M5M0L5J5
10586C70k0m5k5j5J0J0k0k0%n%N%%%N%%J0K0%j0j0j5J5K5L0J5K0K0J0k5k0%k0l5l5j5J0J0
10584B50J5Nn%K0L5K5J0J0nNj0j0NJ5J0nl0m5l0nn%%NK5K5K5K0K5%k0%j5k5k0k0k0NK0J5J0
10581C10NN%NN%J0nk0l5l0k5%J5%J0Nj0%%%%%%%%nNJ5j0nJ0nnj0nNj0j5NNJ0K0%NK0J0J0%
10577B95%NK5L0J5Nj5j0J0Nj0j5k5%K0K0Nj0%%J0J0%nj5k0l5l5l5j5NK0J0N%k5NJ5L0M0L0
10575C45J5j0l0l5l0l0j5j5%Nj5NM0N5N0L5K1%Nnj1Nnj0j0j0nj0j0j0NN%N%j5j0K5L0J0%k0
10572C50%nk5n0m0k0J5L0NNJ5%nJ5J0%nJ0J5nk5k5k5k5k5NK5K5NJ0K5K5J5J5J5J5J0%l0l0
10569C20j5%nnj5J0N0O1K5j0k5k1n%%nk5k0NJ5K0NNK0Oj6nNnJ5%%nl0l5l0k5nNL0K0J0nk5
10566B90k0n%Nnj0j0%j5nJ0L5K5K0K5K0k5m0j0J5K5NK0K0n%%%j0k5k5j0N%NJ0j5j5J5K0K0
10563C40nJ0N%K0J0NOj1nnnnnnj0j0l0n0k0NK5K5J5J5J5K0%Nj5m0l0%M0M0Nk0m0l5l0J5K0
10560B65%%J5K5K0K0nj0j0J0J5%j0l5l5j5J0L5L5M0K6nk6k5j0NK0J5J0J6nj1l5n5k5NK5Nj5
10558B85j0N%n%%%%J0j0%NJ0j0j5j5%%j0j0K0K0nl5m0j0J5J5J0J0Nk0%J5L5%j5j5NN%J0J5
10555B70J5n%k0j5NL0J5nk0%J5J5J0nk5k0l5j5NK0J0J0j0l0k5j5NL5K0K5K0K0L0J5nnnj0k5
10552B95k5%J5K0%%n%nNK5N%J5nk5l0k0l0k0%J5L0K0K0%k5k5k0k0k0k5%K0K0L5L5J5j0k5n
10549B50J0K5J0J5k0k0nN%NNNNN%k5k0%K0K5K0K0j5j5j0j5k0j5j5k0J5K5K5J0J0%J0L0Nj0
10547C30k0n0m5l5%L0J5J0K5Nnk5k5%L5L5J5nj0nj0n%k5j5%J0J0J0J5J0J0J5J0n%%j0Nj0N
10544B95j0nj0j0j0j0j0nj5%%%%Nnj0J0%N%J0j0J5NnJ5J5K0J5%K5K0Nj0l5l0j5NJ5J5Nj5l5
10541B45l5j5K0M0L5K5%j0Nj0%nNj0j0J5j5J0J0L0Nl5m0l0NL0L0Nj0j5j5k0j5k0j5NL0K5J0
10538B60j0%%%%N%N%N%N%%NK0nJ0J0J0J0j5l5k0j0j5j5n%K0M0M0M5K5nk5k0J0J0K0k0j0NN
10535C55n%%nj0J0j5k5k5j0K0K0k5n0k0L5L5K0j0k0k0l0j5J0J0J0J0J0NJ0NJ0NJ5%j0k0l0
10533B50nk0k0j5j5J5M5M5K0%%%%nnnnnnnnJ0J0K0%j5l5k0k0K5M5M0L5K5K1Nk6m0k0j0J0%
10530C20%n%k0k5NK0K5L0L5J6%Nn%Nnm6o5m0nL0L0%l5k5j0J5J5K0J0j0nJ0M0K5%k5m5m0j0
10527B35NNN%%%%N%NNNJ0N%K0NJ0j5j0J0L0J0nN%J0J5J0Nj5l0k5k0j5j5j5j5NN%Nnj0nnj0
10524B15nNj5n%%nj0%J0j5j0J0n%%K0M5M5L5K0%j5j5k0k0k0j5l5m0j0K0L5L0L0Nj5j5NK0J0
10521B70nl0k0k0K5M5K5J0nk5j0j0j0j0k5nj5j5J5J5J5K0J5J5J5J5%N%%%%N%J0NJ0J5NJ0J0
10518C70J0j5l5l0j5%%NK5K5J0j5j5%J0J0n%nj0Nnnnn%n%%n%%%j5N%nk0k5%K5K5L5Nj0l5l5
10515B45j0J0nn%n%%%nJ5J0%nk0j5K0J5M0L5J5nj5k0%n%k0j5%J5L5J0k0k5J0NNj5j5NNJ5J5
10512C00K5N%l0j5j5%Nj0J5L0L5%m5n0k0nn%nJ5J5J0j0Nn%%L0L0L0NJ5K0nk0l0n%k0k5%NN
10509B80NNnnj5%J0J0K5nj5j5j5k0nJ5J0K5N0L0nl0m5k5j5%J0NJ0Nnj0nj0k0l0l0k0%K0M5
10506B10M0M5J5J0j5l5l5j5J5K5K5J0Nj5l0j0%%%j0NK0K0%k0l0%J5J5K0nj0n%N%%N%J5nk0
10503B60%NL0Nn%%%j0nl0l5j5%J5nj0K0L5j0l5l0j0j0NK5M0M0K5j0%J0J0j0j0n%Nnnn%%nn
10500B60nNNL0J0nj0nJ0L5M5J6k1l0m0l0k5j0NNK5K5J0J5NJ5K5nk5k0j0%%j0NnN%nj5j0J5
10497B85J5k0m5k5NK0J5J5L0K5J0j5k0J0L0L0J0J6J0J0j0l6n0n5m5k5j5NL5L0K5M0K5J5j0
10495C40k0%J0J5j0nk5l5nJ5J5J0J5n%j0%nnj0%J0j0%NJ0nN%J5J5L5K6%l1n5m0%J5K0N%J5
10492C20J5%Nk0nnnj0nj0j0j0j0j5J5L5K5K0%NNN%NN%%j5j0%k0%Nk0j0j0j5%NL5L0J5nk0k0
10489C00l5j5J5K5L0%k0nj0j0j0j0nK0L0J5k5m5l0j5%nJ5J0%J0J0%K0%%j0J0%%%%nj5nJ5K5
10486B75J0j5j5j0J5J0K0L0J5Nj5nJ0K5J5%J5%OJ5Nj0l1k0%%Nj0j0Nj5j5%Nj5nN%%k0n%J0
10483B85K0M0J0nm5l0nJ0J5NJ5J0Nj0k0m0l5l5%K5M0K5NNNj0j0J0NJ5j5k0k0k0j5k5j5k0k5
10481A30j0%J5M0L5K5K0K5K0nk0j0j5j0j0j5j0j0j5j0j0K0L0K5K0J0j0J0K0M0K0nj5J0K0K5
10478C80Nj5k5k5j5nJ5J0%J5%J0N%NN%N%NN%%%%%Nj0J0O%K0nk1l0m0j0%K0J5J0J0J5J0J1%
10475C96k1k0%nJ0j0m0k5k5k5l5%J5%J0J0NJ0J0NJ0NNK0%j5k0j0K0L5M5M1Nk1n0k0NJ5%l0
10472C05l5j0j0j0J0K0K0nn%j0%n%nNj5%n%%%%nNK0L5K0nl0n0l5k0%L5L5K0K5J0nj5j5%j0
10469B60j5j5nK5L5L5%k0l0j0K0K5L5J0j5k0l0j5%J5K0nk0k5NK0K0nl5nK5L5K0K5L1K5NNl0
10467C96m1k0j0NJ5j0NNj5k5k5m0l5nK5Nn%%j0nK5J5n%j0k0J0K0M0M0L0K5J6nk1l5k5N%%N
10464C20%%k0j5J0K0L5%k5n%J5K0%J0j5l0l5n0k0K0K5Nnk5j0J0K5L5%%k5j5nk0j5J0K5K5J5
10461B90j0k0j0%J0J0%%j0J0J0N%J5K0J0%nJ0J5j5l5l0j5nK0K5K0Nk0l0l0j0j5NJ0NNK5K5
10458B90%j5nJ5%k0l5j5J5J0%%%%j5k0%L0L5J5nj0nnK0M0J0NJ5J0K0K1J0j0Nj5k6m5m5j5j5
10455B45j5%n%%%%n%K0K0K5J5j5j5j5j5nj0k0%L0K5J0k0m5m5l0%N0N0N5K0K5K0J5nnJ5L1J0
10453D11j0j6OJ0k6m0k0nJ0J0%j5k0l5m0k0J0K0K0J5L5L5J5nj5NJ0j5k0k0nK0NNk0k0NK0K5
10450C25Nj0k5l0j0J5J5J5K0NK5K5N%%Nnj5k0j5k0%%%Nj5j0j0j0j0j0j5j0NNK5n%NJ5K0j0
10447B85j5K0K0K5Nn%nj0J5J0Nn%%j0j5j5j0j5j5j0j5J0J5J0J0K0J5%%J5J5j5l5k5j0nJ5J5
10444B90%j0j0nn%J5K0K0Nk0J5J5J0J0j5k0j5k0j0k5j0j5k0J5J0j5j5j5J0K0%NJ0N%J5NNn
10442B50n%nnnj5NL5N0L0%j5j0NNNNnk0j5k0j0j5k0%K0K0NNNNn%nnn%n%NJ0J0J0NNJ0J0NN
10438C35nk0l0j0J0J5%NNNNNJ0NNNN%k0l5m0k0J0J5J0J5n%nnJ0J5NJ5J5NJ5J0NN%%K1j1l0
10435C50k5n%j5k0J0L5L0J5j5j5j5j5j0j5j5j0%K0J0J0%J5K0Nj5j5j5j5k5%L5M0K5nk0k5%
10433C10%n%nnj0nnnnnNK0K0J0J5J5%K0Nj0l5l0j5j5j5j5nnJ0M0N%J0NN%K5j0%J5NN%%%n%
10429C35%%%k0k0m0j0J5NJ5J0NNJ5nl0k5l0l0nj0j5%L0K5K5L0NJ0J0NJ0N%J5%l0j0j0nJ5K5
10427C20N0n%n%n%j0NJ5j0k5l0m0l0nJ0L5M5K0nl5l5nL5O0N1Nj0m1m5n0l5j5J5K5M0M0K5J5
10424C70j5Nnn%j5NNj5j5NJ0j5k0k5%J5K5N%l0%J0N%N%nJ0J5K5%l0k5l0l0l0k5n%K5N0L5J5
10421C00N%nn%k5l5k5l0%K0nJ5L0L5M5K5k0k5k0k0l0k0%J5M0M5J5Nk0nj5j5j0k0j5j0NK0J5
10418B60J0J0K0J5J0K5K5K6K0nj5nj6j5j5l0j0j5k5j5j5j0%nj0j5NnnNJ0NNNJ0NNJ5%NJ0n
10415B70J5NnK0Nj5k5j5N%j0j5Nnj0Nj5k0J0J5J0K0J0J0%J0L0L5J5Nk0N%l0m0l0nJ0J0Nk0
10412B50nn%J0%k5k0k0NJ5J0j5l5l0j0J0K5M0O0N0L5J0nk0m5n0l5%J0K0L0L0L0L0%j5nnj5
10410C10%j0nnk5j5j0j0k0j0j5%J5J5%J0J0NJ0nl0j0j5NL0K5J0NK0J5J0J0J0J5NK0%k5k0j5
10407C10%J0k0l0l5j0NM0K5j5NL5L5K0j0l5l5m5k5J0L5M0M0K5J0j0k0k5k0nK0L0J0k5m0k5
10405B75nJ0%j5%j5n%%n%%%Nnj0J0%nJ0j0%%J5J5NK5J0J5J5J0j5m5m0k0nJ0nNK0n%K0K0L0
10402C15J5k5l0j0NK0j0j0j0j0nj0nnnJ5M5M0%j5n%nnn%%Nj0J5%%%%j0nj0nNJ0L0M5K5j0k0
10398C50k0K0Nj0j5k5%j0j0j0j0k0nK5K5K5L0%j5j0nk0j5j5J0M0M0J5n%j0k0k5nnk0k0j0L5
10396B85M5K0J5J5J1j1l5j5j5j0J5J5J5J0J5J6J5J5J5J5K0J0j0j0j0j0j0j0j0j0j0j1j0j0
10394C60k0%j0j5%k0j0j0j0j0j0j0NNNNNN%N%n%n%nn%K0K5L5J5j0nj5j0NNNNnj5k0nN%K5K0
10390C30K0Nk0j5k0%NJ0k0j0K0L5K5Nj5k5l5j5j5%J0J0L0%l0l0l0%L0M0K0k0j0NJ5J0NNJ5
10388C40nj5l5k5k5j0J0J0j0J0%%N%k0j0nK5K5L0K5%J0N%%J0NNNJ0NNj0m0l5j5%J5%NJ0NJ5
10385C30Nl0nNJ5j5l0l0j5nj5k0NK5K0K0L0Nj0j5J0Nj5j0J0%J0J5%J0J0J0Nj0J0%%%%j0Nj0
10382C15k5k0j5J0K0J0J5J0j5m5k5k0J5L0K5Nj0j0%j0l0k5j0%%NNK5M5N5K0%n%nnn%nN%NJ0
10379C45nJ0K0nk0k5J5J5nj0nj0%%N%j0J0J0j5j5k0l0j0%K0K0J0J0J0J0J0j0m0k0k0NL0J5
10376B95K0K5J0K0J5J6NJ5NJ0J0J5Nk5m5l1l5j0J0%%j0nk5NM0M5Nl5n0m0%K0NNJ5%k0l0j5
10373B40l0l5k0J0NJ0J5J5J0J5J0J5J0K5K0j0j0j0K0J5%j5k0j0j5j0J0J0nj5j0%k0j0L5O0
10371C05O5M1j0l1m0n0l0l0m0j5K0M0L0N%j0J0J0J0NJ5K0Nnl5l0j0k0l0nj0J5L5K5K5K5K5
10368C30%j5j0nk0j0%k5l5k5nJ0J0L0K0J5nk0k0nJ5K5J5K0L0J5j0k0nnj5nJ0Nk0k5nL0K0N
10366B95NJ5J5N%nNj0Nj0j5NJ0Nk5k5nK5J0J0K5L5M6J5k0l1k5k5k0%j0j0j5j0j0j0j0%j0l0
10363B00m5j0%nK0J5K5J0nj0j5nNJ0%K0J0NNJ0N%NNK0M0L5J5Nk5n0l0j0j0nK0M0K0%j5nj5
10360B85k0nNK0J5N%j0j0%J0j0nN%nNnj5k0l0j0J0J0J5NNK0J5J0Nj5%nj5%%j5j5%nj0J0NJ5
10357B50%%J5NJ0Nnj0NNnj5J0%j5nn%j0j5NNNJ0J0NJ0NNK5K0j0nj0NK5Nn%Nj5n%Nnl0k5j0
10354B50J0j0k5j5j5J0K5K0J5J0K5K0J5j0k0j0j5j5j5j5j5J0%%J5%NNNJ5J5J5J5J5k0nJ0N
10351C25J5J0J0j0k5k0j0j5k5l0j0%J5J5%nNj0k0k5%K5L0J0J5J0J5%%n%N%NNj5j5j5j5NNN
10348B60Nj5j0k5nK0N%K5K0%%K0N0M1J5nk1k5k5k5j0j0j5j0j0j0nj0j5%L0L0J5%J5J0nj0n
10346B90nk5k5nJ0K0%l0l0k0Nj0n%%N%K5N5M0Nk0j5NJ0J5K0J0nj0NJ5J5nk5j0j0j0%j5J0J0
10343B90J0J5J5NnNNN%%Nnj0j0n%j5nnn%%%J5K0%k0k5j0J0K5%j5nnJ0J0NJ0Nk0j5%j5j0j0
10340B50j5J0K5J5J5J5J0nk5j5j5k0j5L0L5J5j0j5J0NJ0%n%%%%%%%%%%j0J0%nJ5J5K5Nnk0
10337C35k0%%j0J0n%%nN%j5j5nk0l0j5K0K0nj5%NNNN%j0J0L5L0J5Nj0nn%K0%nn%%n%%%%%%
10333C20%NN%N%NNJ0J0J0J0J6N%J5K0%j5%%nk0l6j5k0l5nJ5K5Nj5k0nk5j0J0J5J0J0%k0j5
10330B70%J5nJ5%j0l5k5j5nNK0L5K5nn%j0j0k0%N%nJ0L0M5M5L1j0n1k5K0L5K1%%ok5n0l5k0
10328B55nj0j0l5n0l5NM0M0K5N%%NL0J0J5n%k0j5j0J0L5L0K5J0k5k5l0l0j0j0K0K0J5K5J5
10325C10K0N%J0Nj5K0J0nk0l5m0j5nJ5NNK5K5Nj5j5k0j0Nj0j5j5j5J0J0NJ0J0NJ0NN%J0%N
10322C00NnJ0%NJ0nnJ5%%NJ0nk0j5k0%K0J5%k5l0k0NL0J5j5l0k0k0NK0K5NJ5J5J0K0J0j5N
10319C25nj5Nnnj5NJ5L0J0j5j0J0K0Nnk0k0k0j5k5j5J0K5K5%j5j0%J5J0K0J0j0NNj0%%n%n
10316C05%Nn%%%%nnj5%%j5nj0k0j5k5j5J0K0J0K0K5K0K5J5j5nnj5l0j5j0K0K5J5K0L0Nk0j5
10313C05NJ0J0J5J0%J0%NJ0n%J0nk5j5j0l0l0j0NL0K0J0Nnk5k0j0K0L0L0K0J0NOJ0Nj5%%j1
10311C80%Nj5j5j0j5j5%%N%nl0k0nNK5J5J5K5K5M1J0m6o0o5m5j5K5J5nJ0J0%J5L5M5N1L0n
10308D16l6n0n0k0j5j0NK5K0K0K5%%N%nNJ5j0k0m0j0K0J0nl0l0nN%Nn%J0j0j5%j0j5nj0j0
10305A70j0J0J0J5NJ5J0J0J0J0J0NJ0K5J5J5nj5l5j0K5J0%k5l0nJ5K5J5J5NNJ5%Nj5j5m5l5
10302B35nM0M5K5N%j0l0l5l5k5j0NK5K5L5L0K5Nj5k0k0m0k5nNJ5NNJ5L0L0Nj5j5j0j5k0j0
10300B50J5%nJ5K5L5L0K6%j1l0m0l0j0NJ0J5NJ5L0K5L6K0%j5nnj5k1nk0k0j0j0k0k0j5k5j0
10297B15K0K5J0%J5%j5l5j0J0K0J0NJ0j0nl0j0J5J0J0j0k5j5J5J0j5k5k0j0J5L0N0N5K5J0
10295C50%n%nNJ5%K0J1%j6l0m0j5nJ0K0nk5k5NK0J0J0J5%NNk5l5l5j5NL0K5J5Nn%NK0L0Nk0
10292C35n0k5J0K0L0J0j5j0nK0J5%j0N%j0j5%j0%J5J0k0k0nn%nK0K0j0k0J0L0L0Nj5l0n0o0
10289A95l5nJ0J0NnJ0nj0j5J0L0K0J0K5J0K0K0K0K0nn%j0l5j5J0J0J0J0J0J0j5l0k5j5nNJ0
10286B55nj5K0%%J5K0J0K0M5K6K0j0l1l0l0l0l5l0k5l5j5j0J0K5L0J5nj5j0K5N0L5K0K0L5
10284C65J0j0j5j5j5k0nk5n%%NnnNNnNL0%K0L0Nk0j5nNJ0j0l5l5l5l5j5j5NL0L0K5K5L5K5
10281C25J0k5n0m5k0%L5M0M5L0N1N5K5Nl0l0l0m1k0j0%J0j0j0nj0j0J0k5j0%j0%nnnnNj0n
10278B20nJ0L5L5J0nn%NJ5%k5nNK5%k0j0j5Nj5j0nNJ5J0J0L5K5%j0l0l0j5l5l0nJ0J5K0J0
10275B45j5l0nJ0n%J0NNNM5J0j5N%J5L0%k0%K5K5j0k0k0j0j5j0j5j0nnNnj5J0Nj5NJ0NNNN
10272B45NNJ0Nj0l5j0%j5%K5K5J0k5J0K0J5Nnnj5NK0K5K5K5K0J1l6m5l0NK5J5J0n%NJ0nNN
10270C50nnn%j5%J0j5j0n%j0j5%j5nJ0J5j5k5J5N0M5K0j5l0l0j5NJ0%J5K0%k5k5NK0K0Nj0
10267C20%j5%%j0j5NJ5M5M0J6nNJ0k0l1l0N%%%%%nl0k0j0L0M5J5j0j5J0Nj5n%Nj5j5k0%K5
10264C10J0k0j5N%N%%k0j5J5K0J5K0J0J5%k5k5n%%%Nn%%NK0M0J5k0j5j5k5nJ0L5K5J5k0m5
10261C20l5k5nK5K0NJ0nk5l5l5nL5L5J0nnJ0Nj0%%K0K0j5j5%J5K0nj0l0k0j5l0k0nL0L0J5
10258B70n%nj0j0%K0M0L5K0K0J6j1l5l5j5Nk0n0l0j5J0%NNN%J5J0NJ0J0NNJ5L0L0J0k5j5j5
10255C00k5J0K5J5J5J5J5J0K1K0Nj0k0nk1k5%%K5K6Nl1l5k0j0k0l0nJ5Nj0k5j0nn%%%n%nn
10253B00nnj0n%%j0%L0N0L5J5%j5j0J0J5%j5k0j0j5j0NL5K0K0J0%%NJ0j5j5NNj5j0%j5%%j0
10250B60%j5%j0%J0NN%J0N%NN%J5%NNNj0N%nnNn%%nn%%nn%Nn%%%%%%J0K0K5L5Nj5l0l0k5k0
10246B50%nNK0K0N%j0Nj0j0%n%%N%J0%%J5nnn%j0j0%%j0j5n%k0l0nJ0j0k0J0L0K0j5%K5K0
10243B45NJ0NJ0J0J0J5Nj0%n%J5L0L5J1k6l5l5l0n%j0%J5NJ0J5Nj5j5J0j0nj0n%nj0%J0K0
10240B65K0J5J5%k0l0k0%nJ0Nnnk0j5j0k0j0J0K0%L0J5K5L0K0NNNNJ5J5%l5n0m0NJ5%j0j0
10237B45N%nnNJ0%j0j0%K0M0M0J5nnJ0K0nl0k0nN%nj5k5k5j0NJ5K0NNK0J5J0Nj5%n%nnn%j5
10234B85j5n%k0j0nJ0K0K0J5J5J5K5J0j0j5j5j0nk0k0%NNK0%%J0J0%L0K5J0k5j0NJ5L6K5J0
10231D36Nnj5l0k6k5l5l5j0NK0J5Nn%%n%K0K5M0J1k1j5k0k0k0k0j5k5j0k0K0K0Nj0%NNJ0J0
10228B70J0K5L0J0j5j0nNJ0j5j0%NJ0J0Nj5j0NJ0J0NN%%N%N%%nNnj5J0%nn%%n%%%nnnNK0K0
10225C60K0Nl0l0l0%%K0J5K0J5K6J0%%NJ0j5l1k0k0l0k0%K0J5%%j0J5J0%j5n0m5k0j0J0J5
10222B15K0J0J5J0NJ0J0%J0NNNJ0J0J0NJ5NJ0Oj1l0k5j0j0%nnJ0nN%J0k0m5n0j0K0K5L0Nj5
10220B55j5NJ5K0Nk5nNJ0J0J5Nk0j5k0J0%j0Nj0j5NNj5n%%J0J5n%%K5J0nnK5M5L0Nj5k0l5
10217B95l5j5K0K0K0J0%%nnnNj0j5%K0n%j0l5nK0K0nnJ0J5NJ0%Nj0j5j5j5j5j5j0j0J0K0K5
10214B70J5J0K5K5J0j0N%j0n%%nNJ0J0J0j0nk0%k0k5k5j5NJ5K5Nj0%k0%%%NK5K5J0%j5%J5
10211C30K0nk5%nk5nj5j5nk0nNK0L5J0j5k0%J0N%K5J5Nk0l5k0%J5Nj5l0j0NJ5K0%J5J5J0J0
10208C00j5nk0%J5K5L0K0nnNj5j0%j5%J5J5k0j5N%%%%%Nj0%Nj0NJ5nk0nJ5J5nk0j0%NJ0j0
10205B85j0NNJ5n%NNNnJ5J5%%J5J0NNNj5l0l5m0j0J5N0L5K0N%k0m5k5nJ0J0%J5nj0nnj5NJ0
10202B85J0Nnj5j5%J0L0L5J0%%j0k5l0k0nJ0K5K5K5N%%%%%%j5J0K0Nj0j0%NNNj0%n%j5J0j0
10199C35%%NN%%k5k0nNN%J0%l0m0m0j0j5j5j0J0L0K0J5K5J5J5K0J0j0nNj0l5k5j5NJ5J0J0
10196B60K0K0%k0k0l0nJ0J5Nj5j5j0J0Nn%J0J5nj5NJ5J0j0j0J5K0nj0J0J0J0%J0%K0%NJ5j0
10193C30j5%J0K0%%k5m0k5nnk0k0k0k0j0NL0K0J5J0K0Nj5j5K0L0K5K5j0k5%N%%nNn%j0%n%
10190B80J0J5j0k0j5j5%K5J5%j5k0J5J5J5J5J0J5%K0K0J6k1j5%J0j0J5J5L1K5K0j0j5m5m6
10188C45n0n0k0nnNj0NNnn%K5J0j0k0j5j0j0k0nK0N5P0K0%k0k0j0J0n%J5J5J5K0NK0J5J1J5
10185D06%k1k5j0%j0nj5j0j0j5j0j0k0%NL0L0J0k5m5k5l5m0k5J0M0N5L5J5J0k0j5j5j5%K5
10182B50J0J0L0L0nj0l0j0L5L5Nk5k5%K5nk0k0nnn%nj0%j0J0J5J5J5J0J0%K0J5J0j0l0m5k5
10180B50J0L5L0L5J0nK0L6L0J5j0n%k0j0nj0nj6j0k0nj5j0j5j0NJ0J0J0nK0K0j0%j5j0j0j0
10177C15j0j0j0NNJ0nJ0J0NJ0j5nK0L0N%nJ0J0j5l5l5j5j5k5j0J0%NJ0NNNN%%j0NK5J0nk0
10174B85m0m5k0NK0K5L5J5J5K0nl0l0%K5J0k0k0NK5nnn%NNJ0J0nK0J5nJ0J0J0J0NNJ0N%Nk5
10171C60m5l0k5j0J0J0nJ5nl5j5J0M5K0j0k5k5nnj5J0NL0%l0NJ0NJ0%%N%K0K5nk0j0j0NL0
10168C00L5%j5j5nk5k5nj5k0k0j0J0K5K0J5K0K5J5K0NNJ0%%NnJ5NJ0j0m0l5l5J0L0N%NNk5
10166B90nK0J5%k5j5j5j5j5j0j5%J5J0%NJ0nJ0L0J0j0j5nJ5J5nNN%NNNj0J5%j5nn%j0j5NJ0
10163B85nNNnJ0%NJ5K0J5K0J0K1M0nl5m1n0l0j5%K0L5M0K0%j5j5j5l0j0J0J5J0J5M6K0Nj0
10160D06NNk0m6n0l5NJ5nj0Nj5k5j5NK0NL0K0J0K0K0K0K1j1nj0nnj0nj0j0j5nj5k0nj0j5J0
10157B45K0J5J5J0J5J5J5%%%NK0K1j6j5j0j0k0nJ0Nk5l0j5J5Nn%%J0nj5%K0L5NNnJ5J0j5l0
10154C10l0j5J5L0L5J5j0k0%J5K0j0k5j0k5l0nJ5M5N0K1%J0Nnk1m0m0k0%%J5nk0j0J0K5J0
10152C05K0n%%%NK5J5nk5k5j5Nk0NJ5L0L5J5j5k0j5NK5J5j0j5j0%J0J5N%k0l5l0k0%J5j0N
10149B75J5J5J5%NJ0Nj5%j0nnj5%K5J5nNL0L1onj0%j5k5j0j5nj5j5k0NK5J5nk0nNnnNNJ5%
10146B85j0k5nL0M5L0Nj0J0K0Nj0NN%%J1ok0j0j0j0j5%j5nNL5L0nl5l0nNj0nNn%Nnj0j0k0
10143B45j0%k0k0%J5K0J0K0J0K0K5NJ5%j5%l0j5NK0L0J0j5j0J5K0J0nj5j5nJ0Nnj5j5j5k0
10140B65J0K5Nj5n%J0%K5K5L0L1K0k0n1n0k5j0J5K0K0J5j0j5j5j0j0j5j5n%J0J5%nJ5N%L5
10138C20K5nj0k0NK5K5%j5j0nnj0nnnnj5%nj0nn%%%%N%%%j0j0NJ0J5K0j5j5k5n%NN%j0j5j0
10134B10NL0L5J0J0J5J0J0nNJ0%NN%%nnnnnnnn%nn%n%nj0NJ5k0j5k0J5J0J5nJ0Nnj0J5J5K0
10131C35K0j0j0J0NNJ0j5j5j5j0j5j5j5j5j5k0l5nL5L0M5L0NJ0NJ0j0J5N%%%N%j0J0n%nj0
10128C40j0j0nnk5J0NL0K5J0j0j0l0nJ0NK0%J0J0NJ0J1J5j5k6j5J0nnj5j5j5j0NL0K5J0j0
10126C55j0j5j5l0l5j0J0J5J5j5k0j5NJ5J0N%K5M5J5j0l0l0k0k5NK5N5N5J6j1k5k5nj0J5J5
10123C45K5Nj0j0%k0nj0j0j0nj0j5n%k0j5%K0K0K5K0NJ0k5k5k0J0K5K5J5%nJ5Nj0n%n%j0%
10120C20J5K0%%k0%K0K5nk5nk0j5nk0nNnN%J0J5J0j5k5j0J5J5L0Nj5j0j5J0L0L5L1J0J0%n
10117D16j0nj0%j6j5%NNNNNOJ0%%k6k0nj5j5k0nJ5K0J0K0J0nl0l0%J5K5K0nNK0J6%k1k5k5
10115C30%J5K5K6j1nj0n%j5j0Nk0N%j5Nj0j0%nnnnj0%j5N%%%%K5Nn%l0k0nJ5K0nk0l0%J5J5
10111B40K5J5K0%%NJ0l0k5k5J0j5j0N%K0j0k0l5l5k0J5N0N0M0J5j0k0m0k5j0J0J5L0K5L0L0
10109C30J0nNN%NJ0nj0nj0j0j0j0nj0%NNN%NJ5%l5l5nNL5L5J0j0k0%K0K0%%%%NN%NNNNNj5
10105C60j0%k5k0k0j5%%%k5m0k5NM5M5K5K0L0J5nnj0j0%%%%k0j5%K5K0NJ5J5J1ol5l0j5NN
10103C15j0j0%nnJ0J0J5J0J5NJ0J0j5l5n5m0l0n%K0J5K0J5J5L5K0J5J0J0Nk0k0k5n%%nj0N
10100B90J5K0J0nk0nj0j5nj0j5j5nNJ0%J0J5nJ5%j0n%j5j0nnj0%J0J5%j5nJ5K5%%J0nNN%N
10097B85J0nnJ0j0NNj0J0nnJ0%%j0J0nn%nj0J0n%j5%K0K0J5%NJ0k5j0j5k0%J0L0J5Nnk5n5
10094B35m0k0%j0nnj0%K0L5M5J5%j5j0nj0j0j0n%NNN%NNNJ5K0J5J0%l5l0nNNj5l0nK5N5K5
10091B80J0nnNNN%N%%%N%%Nnnl0k0j0NK5K5NNJ0N%J0NNNK0K6L0J5%k0k5%K5Nj5l1l5l5l5l5
10088B35j5Nj0nj0nnnJ5J0J5J5M0L5J5j5m5k5j5%J5J5J5j0nJ0Nnk0k0%L5M0K0NNj5j0j0j5
10085B85J0NK0%NK0NJ0n%n%j5NNj5m0n5m0m5m0nL0L0K5%k5k5NK0J5J5L0L5%%k0j5j5k0J0L0
10082B30K0K0%NN%N%%NN%%Nj5k5j5j5NK5J5K0%%%%%%%%J0J0J5NJ5J0J0J5j5j5%k5m5m5j0L0
10079B60L5K0j5l5k0NK0L0J0J0K5NJ5K0J6J5j0nnnk1%j0j0K5K6J5l1o5m0j0J0NJ0NNJ0J5N
10076C35J5%j0n%l0j0%J5J0nNJ0nJ5J5%j0J0J5j5k0m0m5k0J0J0K5Nk0k5%K5nnK0j0k5nNL0
10073B65L0K5L0L0Nj5k5n0m5k0j5J0J0J0J5J0j0j0j5%J5L0J5K5K0Nk5k5l0j0l0j5J0M0L0J5
10071C05NNNNJ0J5j5l0k0J0K5L0NJ0K0nj5Nj0j0j5k0l5%J5J5j5j5j0nj5%NNJ0Nj5k5j5k0l0
10068A70j0NK0J5J5J0K0L5L0M5K5k5l5m0k0nJ0%%%%Nnj0J0Nj0j0nnJ0J5J0j5k0K0J0J5J5J5
10065C15J0K5%NN%NJ0j0j0J5J0j0k5k5j5nj0j0J5N%J5J5%J0J0n%j0%n%%nl5j5nL0K0K5nnk5
10062C10k5j5%L5K5K0j5j5m0l5k0k5nJ0J0K0nnj0%NK5L5K5J5%NNj0%%J0K5L0Oj1j5k0j5nk0
10060C05j5nNNJ0%j0N%j5k5j5%J5J5K0Nj5%K0J0J0NJ5J0k0k0j5NL0J5%k0j5%J5nj5k5j5k0
10057B50k0J0J5J0J5J5J0K0J0NK5J5Nk0l5l5k0%J0J0Nj0j0j5%K0L0L0K0%j0j0nN%%k5k5j5
10054B80%NJ0j0j5j5n%J0K5%J0NNn%NnJ0nj0J0Nj0nNJ5J5j0j5k0nj0J5NJ0k0k0k5k5nJ5L0
10051B50L5L0j0k5k5j0j0k0k0k0k0NNJ0NJ0NnK0K5K5K5K5L0nl0j0j0NNj0%%j5N%%%%J0j0N
10048B80%%%%%Nn%Nj0j0j0j0j0nk0%K5K5L5K0j5l5nK0K5N%Nj5l0l5nNJ0J5J0J0J5J0J0%%%
10045C15%NJ0j0j5NNk0m0m5j5%%J5J0J0J5J5J5J0J5K5J0K5J0j5k0k5j0%k0j0j0K5%j0l0k0
10043B25nNK5K0j0j0n%NnJ5%%N%N%J0K5K5K5Nj5j0J0J0J5J5nN%j5m0l5k5NN%NNj0k5j5j0J0
10040B40K5M0K5j0m0n0k0k0j5NK0M0M0K0Nnn%K0L5L0nl0l0j0J0L0J0nj5%K0K0%j0j5j5j5j5
10037C05j0j5j5%%%nnm0n0k0j0K5M0M0M5K0J5K0nj0j0nnj0k0N%K0J5Nk0l0k0k0j5J0%nnNJ0
10034B30nj5J0M0K0j0l0k5j5nJ5j0k0k5j5%K0N0O0L5J0j0j5j5j0%Nj0J0K5J5Nl0k5l0j5nJ5
10032B25K5M0M0K0%k0k5k5k0%K0J5NK0%J5J5J5J5k5k0l0j5k5k0k5k0NJ0NNJ5nJ0NK0%%J5J0
10029B95NJ0N%%%%%%n%J0NnJ5K0J0nnJ0J0j0m0k5k0%J5NN%j5k5nJ5J5J5J5J5J0J0nl0l0k0
10026B70%J0NJ0Nj0j0n%j0Nnn%nNJ0NJ0j5j0J0L0L5L5J5nN%j5j0l0%J5nj5j5nJ0NJ5J5%j0
10023C40k5k5j5k5nJ5K0J5%j0nNJ0j0nk0%%J0K0K5L0J5Nl0n5l5j5k0j5j5J5K0J0K0J5j0J0
10020B60nN%%NJ5J5Nj0k0nK0J5K5Nj5k0k5NJ0NNNNJ0NJ0NNNN%NNNNNj0j5k0j0K5J5k0n0n0
10017B40l0j5%J5K5L5J0L5J5%k0m0k5k5j0NJ5M0M0J0k5j5%nj0nj0nj0nn%J5J0%J5%%J5%j0
10014B70j0%%j0n%J5NJ5Nj0l0l5j0%NnJ5K0K0K0K5%%J0nNN%N%NJ0nk5l5l5k5NJ0NJ0j0k0k5
10011A85l0j5K0L5M0L0Nnj5k5k5k5k0j0K0O0L5J0j0NnN%nNJ0%K0j0j5l5m0j5K5K5L5J5K5J0
10009C15j5l5k0J0J5K5N%NNj5k5J0L0K5%j5j0%J5J5Nj0%NJ5J0nj5l0m0j0J0nNN%N%J0NNNK5
10006C35K0Nj5k0k0k0j5j5j5j5j5j5k5nJ0J5J0J0J5J0J0J0J5NJ0J0J0J0J5J0j5j0%K5J5nn
10003C45j0j5j0j0j5j5j0j0j5nJ5J5nnnNK0J0J5k0j5nJ0NNj0K5M5N0K6K5K0L0j5l0k0k0k1
10001C80k5k0k0nn%n%n%%j0nj0nJ0J0J0J0K0K0J5J5%l0m0J0K0K5NJ0%%k0l5n0m5k5%K5K0K0
9998B65K0K0J5J5nl0j5%J5K5K5K5K6k1l5l0l0NJ5J5J0J0J0K0Nj5l0j5J5J5j0j5l0k5%J5J5
9995B95nnnnN%k0l0nK5L5L5J0J5K0%j0k5l5%NNJ0J5NJ5NJ0j0k5j5j5j5j5l5%K5%NK0J5J0J0
9992C20J5nk0j0j5Nk5k0NnJ5%NNJ0NJ0nJ0J5%k0%K0J5j0nnj0k0k0NJ0N%J5%l0k5m0k0N%%N
9989A90J0K0K5N%k5l0l0k0%J5M0N0N0L0J0J5J5%%k0j5j5j5j0j5j5j5j5NK5K0%%J5J5J5J0J0
9987C50J5m0m0k0%J0J0Nj0j0j0j0j5nnj0nj0nn%%L5L5%K0K0K0K0K5K0ONJ5J5nk5k6k5k5%J0
9984C30J0%J5K0J6j1l5l5j5k5%J0NnnJ0M5M0M6Nj5j5NK5%j5j5n1n0m5j0J5J0J0J5J5%%j5k0
9981B65j5%L5L5L0K0J5J6nj1j5J0%nJ0K1K0nk5k6k0k5k5%J5J5%j0k5j5j5nj0j0l0k0J0K5K5
9978B50j5k0J0K5M0J0l0l5K5K5j5j0k0j5j0NL0J5l0m0l5j5J5L5K5nk0k0J5K0%%J0J0NJ0%%
9976B45%n%n%%J0N%J5J0NNJ0NNnJ0%N%NNNj0J5%NN%N%nJ0%%J0j0%NJ0nk0j5NK0K5K6J0k5n6
9972C35m0j0J5K0J5J5K0J0j0m0p0l5%L0M0L0J5j0j5NL0J0J5j0l0l5nJ0K5K5J5j0j5k5nJ0n
9970C20nJ0J0nnJ0Nj0nnJ0j5%%NK5K0J0k0j5k0j5j0Nnj0%nNnj5%%J5K0J5nk5%J0%NNnj5J0
9967B95M0L5J5nk5j0j5Nj0k0j5j0j0j5j5nJ5N0L5K5NnJ0nl0m0j5J5NK0J0J5N%NNj0J5J5j0
9964C70nj0%K5K1L5%m5n1k0Nj0k0l0l0j5NJ0J5N%K0NJ0n%J0j5%%%%J5M0L5K1onj0nk5k5l5
9961B80j5nJ5K0nnnj0nj5%%j5j0j5J5K5J0NNk0j0j0nj5j0nk0nK0K0K0K5J0K5K5J0K0K5%k5
9958C45k5%J5K0%k5k0nJ0J5j5l5m5k5%L5M0L5M0M1J5nl1l0j5k0j0J0k0%j0J0K0nj0n%nJ5M5
9955C50K0J0%%J1j1k0l5l5j0nnJ5J5L0L0J0j5j5k0%nj0NK0L0L6J5Nk5l6n5l5l0k5nj5J0L0
9953B30L0J0J5J5J5%%N%nNJ0nnnnnnnnn%J0j0J0J0nJ0%n%Nnn%Nj0k0k5j0k5%K5K5%NK0nK0
9949C05J0NJ0Nnj0k0%nj5j5%%J5J0J0J5N%J5J0j5j0%J0j5%nnk0k0nK0K0L0J5%k5j5nj5j0j0
9946B65j5NNNNJ0Nj0K0K5L0L0K6j5m1l5k0%K0NJ0K0%NJ0Nl0k0nJ0K5L5Oonj0j0nk0l0l0k0
9944B55nK5L0J5%J0Nj5k0j0J0J0Nj5k5j5%K5L0L0J5nnl0n0m5l0nJ5K0K0L0K0%k5k0j5nNK5
9941B60J5J0%NJ0nj0J0K0L0NNj0k5l5k0j5j5k0k0j5j0K5K0J0%%J0J0K0%nj0%j5%j0j5NJ0J0
9938B35NK0L0J5NnNnj0j5j0J5%l0j0J0L0K5NJ5J5%K0Nj5j5j0J0%%nn%nn%%nj0J0%%j5j5j5
9935B70j5k0j5nL0J5M0K5K5%l0l0%NK5J5J5%%Nnj5k0j5k0J5K0J5J5Nj5%%k0k5l0j5NJ5%J5
9932B80M5M0M6J0j0j0nK5K0k0k5k6k0%j0j0NK0L0%nNn%k5nj5j5K5K0K0K1J5nNNj0j5j6j0k0
9929C55j5k5m5l0j0nJ0K0K0nj0k0k0k0k0k5j0NL5N5N5O0N1%l1l0nJ0j0N%j5j5%M0O1M0%k0
9927D36l0k6m5k0j0J0%nN%%N%%J0nj0nNk0j0%j5%J5K0K0j0l5l0k5NK0J5K0J5L5K0%k0k0j0
9924C05NM0L5K1j0l1l5k0J0K5L5k5k5j5nnk0k0j5j5j0j5N%J0%NNJ0%j5N%J5K0J0%k0%K0K0
9921C00%k5NK5J0k0k5k0k5j5%K5K5K5M5K5J0j0nnj0j0l0n0m5j5J5K0j5j0%K5K0NJ0NNJ5J5
9918B95K5Nj0k5k5j0%%%N%%nJ0J5J0J5J0J5J5J0J5k0l5l0k5l0k0l5k0j0J0K5M5L0NNK5K5N
9916C20J5K0n%l0l0k0J0K0Nnj0J0NJ5%J0NJ0NJ5%N%%%j5k0J5NJ5nk5k5l0l0%J5J0j0j0j5N
9913B50K0K0Nj5l0k0k0%K0K0%NNj0J0K0J0K5J0nk5j5j0J0K5K0K0NNNNk0l5m0k0NNNN%NJ0%
9910B85nN%%Nnj0J5K5M0L6L0%%Nn%k0j6nnj5j5nJ0K0L1Nk6n0n5k5%K0K5N%NJ5K0J0%k5k5k5
9907B75j0%%j0j0k0nJ0Nk0k0l0%NK0J5L5M0K0nj0%j5l0j0%NJ0%nJ0NNN%J0j5j0N%nj5J0%N
9904B50J5%%J5J5%j0k5%K0Nnj0k0nl0k0K0M5N5M5K5nl0k0j0k0j5j5j5k0J0K5K5K0L0nnk0l0
9901B85nn%J5K5K0NNN%k0l5l0l0J5M0L0J5Nk0k0%L0Nj0j0L0K5%k5k0nnk0k0k5j0Nj5NK0L0
9898B85L0K0J0j0n%j0%j0n%j0j0j0nj0j5n%j5NL0J5K0J0K0K5J0j5Nj0j0k0j5nnJ5%k5k0nL0
9895B80L5L5L5ONNj0j1l5k0j5%nj0j0nj0nNJ0NJ0NJ0J0J0j5j0nJ5NK0nl0k0nJ5J5k0k0%K0
9892B90J0nnJ0J5nNJ0nn%nj0NNj0k5k0nJ5L0J5K5K0J0j0j0N%nNj0k0k0j5k0%L0J0J5%j5nn
9889B95j0nj0%nL0K5L0Nnk5k5n%nn%n%%k0NK0K0J0N%J0%j0nnn%n%l0j0%J0J0Nj5k5nJ5NNn
9886B60J0%NnJ0K0j5nj5J0K5%Nj5j5%n%n%%%n%%n%%j5j0%L0M0K0J5NNj5l0k0j5j0NJ5K5J5
9883C15nJ0K5K5Nl5m5l0%j5j5NK5J5j5nJ0J5nj0K0J0J5K5L0K6nl1l0j5j5nNj5j0j0j5%NnN
9880B55J0n%N%%Nnk0nNK0J5nNJ5NNJ0NNj0%%%%nnJ5J5J5NK5NOK0nj5j6nk0k5j0%K0J5%k0l5
9877B95l5l0nK5N0N0L0j0k0j0k0j5nk0nnk0j5n%%%%%K0%j5l0k5j0K0N0N0M5K0K0nJ0%J6nN
9874C96Nnno%nnnnj5k5k0j0%K5K5Nnj5j5j0j0j0%j5l0j0K5M5%Nj0J0J5nJ0J0NNNNnl0j5j5
9871B90k0j0k5j0K0J5K5M5K5J5k0m0k5NK0K5J5J5J5J1J5nk1l5m0J0J5J5J0nl0l0k5%K0K0K5
9868C30K0K0%k0%NJ0J0J0nl5l5m0k0J5K0L0Nk0k0%N%%k0k0n%J0NNK0%NJ5J0J0J0J0nnNj5n
9865C15%j0%nn%j0j5J0%j0NK5J5J0J5J5J5J5j0nnj0%j0j0%nj0%j0l0k0J0J0Nj0nN%%N%J5J0
9862C05J5J5J5J5J5J6j1nj5j0%k0nj0k0l5l0k0%J5J5%%n%nn%Nj0%J0J0%j0k0J0L0J0N%j5k0
9859B35j0NK5L5L0Nj0l5l0j0J0L0M0L0J5k0k5J0J0Nk5l5l0k5%N%K5K0J5%j0J5K5L0K0K1L0
9857D26J0%j5j5nj6Oj1nJ0Ool0k5k5k5k5j0NK0J5nNM5M0L1K5J5J0%j5j5l0k1j5nk0j5%nj0
9854C00k0Nnj5NJ0NJ0NN%J5K5J0L6J0l1m0m5k5k0j0j5j0J0J0K0L5L5K0%%n%%%J0K5K0J6j0
9851C91k6j5j5%J0nNJ0L0K6J0j0k0k1nJ0K6nj6j5NJ0j5J5J1j1k5l5j5l5k0nJ5NNJ5K0J5J5
9849C35%%%n%nnn%nnnj5l0k0k5NK0J5NNj0j0%J0nNL5N0L0NNnj5k0J0J0K5%j5NJ5OJ0%j0j1
9845C80%K1%j0k1j5n%J5j0nnnnnk0%J0Nk0k0K0L5M0J6j1n%k0j5k5l5j0NJ5J5N%k0k0j0J0j0
9842B65j5k0%K0M5L0Nj0k5j5%NNN%%J0nNJ5NJ0J0NK0%n%nnn%nn%n%nJ0j0%%j5k0l0j0M0L0
9839C25J0nk0j0j5j5k5j0k0k0J5J0NK0%%NK5M0J5j5%L5L0J1j1l0l5j5NM0K5Nj0k5m5k5K0L0
9837C20K0%j0k0j5l0j5nJ0L0J0j0k0NK5K0J5j0k0k5k5NJ5J0Nj0l5k5J5K5K5K5K5nj5nJ0N%
9834C20k0%%NJ5%k5l0l5j5NJ5%K0J5L5K5j5l5k0%J5nj0j0j0NJ0J0J5J5J0J0j0k0m0l5j5J0
9831B05M0L0nk5j0J5J5%NnK0NNnk5k0nJ0L0K0J5K0K0L0J1j1j5j0j0k0nK5K0J5nj5K0Ool0l5
9828C20j0j5j0j5j5k0nk0j5j0%k0l5j0K0M0L0Nj0j0n%NK0K5K0%k0j0nK5K5N%%%K0nk5k5l0
9826B15j0n%J5K0%%%K5NJ5K0L5L5K1%j1%j5j5j5j5k0nk5l0%%%%%J0j0N%nj5j5j0J5L5J5L0
9823B95J5J0J5j5l5m0k0%%J5K0L0M5K5J0%J0%NO%%%NNj6Oon%nnj0j0j5nk5%j5j0%%NnJ5j0
9820B85%J0J0L5L5J0k5l0j5J5J0nj5k5k0j0nNNj5k0k5NK0L0L0K5J5J0%nj0k5k5l0NNK5J0N
9817C00j0j0%%j0NK0Nj5k0k0k0m5l5j5K0L0M5L5J5%nnj5l0l0J5J0J0j0j5nJ5K0J0nNNNNN%
9814B60J0nk5k5%J5L5L5J5j5j5j5j0j0j5K5J0J0J5J0nl0k0k0J5NK0NJ5J0J5J0k0j5l0j0J0
9811B60K0J5J5J0nNJ0%NNNj0j0j0j0j0%j5j0j0l0k0J5L5L5J0Nj0j0NNnk5j5J5K5J0%j5k0%
9809B70J0K5K5K0%l5m0m0k5nK5M5L0j0l0j0NNn%j0%n%%%j0K5NNJ0NJ0Nj5j0j5j0K0K5K0K0
9806C35J0j0%nNnj0NNj0nNJ0J0Nj5l0j5J5J0J0%nj5k0J5K0L0K5nl5n0m0nL0L5J5Nnj0k0nN
9803B85L0Nj0nNN%%NNNN%%J0nNK0j5%J5j0%J0j0k0k0%K5J0%nj0l0nJ0J0J5j5l0l0j0L0L5K0
9800C35nj5%J5j0%n%nN%%%%%%%%nNNn%%%n%Nj0NNj0nNNj0%%nNNJ0NJ0%J5J0NNJ0K6nk6k0l0
9796C20k0%L0K0NL0K1J0N%Nj0m6m0j5%Nj5l5l0k0k0k5l0j5J0K5J5J5L0NK0K0%J5J5NJ0NJ0
9793C30Nnk5l5l0k0nK0K5L5J0nj0k0%K0K5K5J0k0j5nJ0J5n%k0k0%J5L0L0J5k0l0k0k5l0k0
9791B35k0k0k0nK0K5K0N%n%%J0K5%J0NNn%nnn%nnJ5J5K5Nj5j5k0j5j0j0K5J5nnnK0M0K5J0
9788C55%k0k0j5NJ5L0L0J1j1j5j0j5J5nnJ0L0J1nok0j5%%nj5j0j0NNNNNNnJ0K5K6K0%j0l1
9785C75n0n0m5m0l5k0K0J5K0K0J5K0J5J5J5J5J5K0k0j5k0j5J0K5J5J5%j5j0j0nj0j0j0%N%
9782B70%NNj0J0J5%J0J0NJ0J0J0j0nj0j0N%%k0l5k0j0NNNJ5L0K0Nk0k0J5N0M0K1Nj0j6Oj1
9779C80nnnnn%n%nj0N%N%N%N%%J0NJ5nl5o0o0l5%J0M0M0K0K0K5K0N%J5nJ1%J5%l1m5k5j0k0
9776B75j0J5K0Nj0j0J0j0J0%%NJ0K0L0J0k0l0l5j5j0k5l5j0J5K0J5NNnj0k0%J0%J0nj0J0%
9773B30%%%K0K0K5K0K0K0K0K6J0j0nNk1n0m0k5nJ5J0%J0%%NJ5Nnk0l5j5J5J5%j5j5nK0Nnl0
9770B30j5NL0K5J0%nJ0M5M0j0n5m0%L0M0L0L1K5L0K5j0m5n6k5j5k5k0nK0J0NK0K5K0K6j5j1
9768C80j5j5j5k0k5j0J5K0J5J5%j0Nj0j5Nnj0J0J0nK0NNNJ0%j5Nj0l5j0nK0Nj5%n%%%%%%%
9765C00Nl0j0NK0J5%j0l5k5k0%K5K5M5K5k0l0k0%J0n%n%j5k5J0K5K0K5K5K5J5J0j5l0%L0J5
9762C80J1J0NJ0NNJ0j0m1l5j5nK0N%J0NL1K5nnj0J5%%Nk5m6m0l0nNL0K0J0k5j5k5k0k5k0k0
9759A95%J5K5%k0k0NM0M5J5N%nj5J0J5Nj5k0nK5J5N%J5J5%nj5j5j0j0j5j0j0NJ0K0Nk5NK5
9756C05K5J0nJ0%j5l5l5k0%K0J5Nj5%J5L0%k5k0nK0K5L0J5j5j5k5j0K0J5J0K5L0L1L5K5%j5
9754D61m0m1j0J0n%n%n%j0nNj0j0%J0j0n0m0k0%K0N%%K0M5L5K0J5k0%nj5l0k0k5NK0J0J0K0
9751C35K0J5K1j6j5k0j0%K0NJ0%nNK0L6K0j5m1n5m0j0j5j5K5M0L5%k0k0%nJ5J5%J5%NJ5k5
9748C45j5j0l0j0k5k0j0nJ5J0N%J5J5%nNJ5j0nJ0N%J0L0M0Nj0j0j0j5nk5k5j0J0K0K0J5%j5
9745C20%nnnn%NK0K0NK0J0NK1k6m0l5k5J5M0O1O0L5J0%j5m5m0k1%N%nk0j0NJ0nl0j0J0J5%
9742C45j0nnK0J0K0J0nj0j5l0k0J0K5L0L6K0Nj0k5nJ0j0j6k0j0NN%NNN%%NK6K0nj5j0J0J5
9739D16J0j0k0j1k0j5j5j5j5k0k0k0k0NK0J5J0J5Nj5l0l5nNJ0J0J0J0J0L0L0J0k0%Nj0k0k0
9737B70%nj0nJ5N%%J0J5nj0j0j0j5j0j0j5j0J0J0J0J0%K0NNNNN%j5k0K0J5nnj0l0j5Nj0j0
9734B05k5k0J5J5NK0L5L0J0j0l5l5k0j0j0j5%L0K5NNK5L0%j0N%n%n%%k5nj5j5J0L0K0K0%%
9731B80Nn%%%%%%j5k0l5j5nK0J5K5M0L5M5J5j5l5l5l5k0k0N%N%J0J0J0NJ0NJ0J0j0j5j5j0
9728B55k5k0k5J0L5M0J5nk5k5%J0J0k0j5NK5L5L5K5%nn%%j0Nj0k0j0j5j0NL0K5J5J0L0K6J0
9725D11nk6j5j5j5j5l5n%j5k0k0j5J5L5L0J0J5J5J0J5K5%l0l0k0k5k5k5%K5J0%j5%K0K0J0
9723B95%%%J5K0%J0K5K0O%l6l5nL0J0nj5k5k5l0k0k0nK5K5J0J5%n%NJ0%j0J5NnN%J0nN%N%
9720C20n%Nj0n%%%J5J5K0J5j0k0nk0l0j5J5K0K5%j5j5%%%%%%n%NJ0NJ0NJ0NJ0j5nNk0j0n%
9716C05j0nnj0NNJ0%j5k0%L0K5NJ0NJ0k5k0k5j5NK0J0J5Nj5j5Nnj0nn%K0J5%NJ5J5J0%%j5
9713C30J0j0NNj0J5K5K6J0j0k1j0k0j5nj0j5nj5j0j0NNnJ0N%N%K5K5K0K5nk0j0j0nj0nj0j0
9711B95k5j0J0L5N0J5j0j5k5k0m5m0k0nNJ5M0M5M0L5L1K0Nj0j0%j5k6j0J0NK1J0j6j5n0k5
9708B95k5%NJ0nK0K0K0L0J5nj5j0j0%%J0n%N%%j0j5j0j5l0k5j5J0K0Nnnk5m5k5j0N%K0K5L0
9705B35J5J5nj5l5l5j5J5L0J0j5k5j0K5M0K0%j5NL0M5K0K0nnj0nNNnJ5%N%J0NNj0J5N%%Oo
9702C85k5l0l0%nK5K5%j5k5%%k0nj0%J5NNJ0n%J5J5Nk0k0nn%%%K5K5%nj0j5l0m0k5J5L5L5
9699B95J0K0K5K0nl0k0l0nj5NJ0NNJ5%J5J0N%J0N%k5m0k5l0NK5J0K0J0J5K5Nnj0%k0j5%j0
9696B85j0J0J5J5NJ0J5J5Nj0j0j5j0nj5nj0j0j0J5L5K0J0%nn%%nl5j5NJ5K0J5K5J5j0j5j5
9694C35j0nJ0J0nNN%Nnnnl0l5k0%J5N%K5K5J5J5J0J5NNk0l5l5%%j0j5nN%J5K5L5L5J1k1l5
9691C35l5l0k5j5nNNNN%J5J0nNk0k0NK0K5L5J5j0k5l5nL0L5L5L0L1Nl6m5n5k5NK5j0nj0%J5
9688B80M5M5J5j5k0k0k0k0k0k0j5j0Nn%K0J5nk5nNL5L0K0K0%NNNj5nj5%Nj5nnnnnnnnNNN%
9685B80J5%%J0NNNNNNJ5%j0NJ5L1K5J0%%j0%j5l1k5j5nnj0k0NK0NJ0j5j0nj5J0NK0nj0n%N
9681C05J0j0J0%nJ0%%%%K0J5%k0l0k0j0J0j5k0k0nnJ0L0L5L0K0%J0j0k5m0l0j0NNK0J5%j0
9679B75k5%%J0j0j5k5k0NL5L0J5%j5N%j0nnj5%NJ0%J0J5%%K0nJ5J5nJ0J0NJ0j0n%j0n%j0n
9676C00Nj5n%j5%%nn%J0j0N%N%k5k5NK5L0L5K0J5N%j0j5%j0%j0nk0k0nj0k0j5nNL0L5N0L0
9672C60Nk0k0j5NNJ5%n%%j0k0k5nJ0K5L0J0j0NNnn%%%J0NNj5k0nJ0K0%nj0NJ0j0nNj5j5j5
9669B90j5j0j5k5nJ0J5J0J0J0J0%J5L0Nj5l0j5nJ0NL0M0M6K0Nm1l0nNJ0J5NJ6J0J0J5j5j5
9667D06j5j1j5j5nk0j0nNj5nnj5NK0L5L5L1J5J0K5Nl0m1l0l0l5j0%K0J0K0J0J5L0Ook0k0k0
9664C25k0k0%J5J0%nj0k5%j0j0nj5nJ0NnNNj0J0N%%NN%%Nn%nnn%%nNK5J0J5NK0L0%l0k5l5
9661B60k0NJ5K0%l0l5m0l0j5j0j5j5j5J5J5M0N0M5K5%nNn%NJ5K0%%j5nnnnNj0l0k5J5M0L0
9658B90%k0j5N%%%nnJ0j0%J0J5j0m0m5j5%%%NNK0M0L5L0K0Nk0k5%nJ0j5nNJ0j5nN%%%K0K0
9655C05NJ5J5J0J5%%%%%%%%nk5j5j0j5j5j5j5NN%N%N%Nnnnj0k5k5nK0L5L0Nnj0%k0%J5%%J5
9651B80NNNN%%%%%%%%Nn%%%%%%NJ0NJ0J0J0NJ0k0k0k0k0nK0J5%j5k0j5k0j5%K5K5J5%%J5K5
9648C35L0Nk0k0k0l0j0K5K0Nk5j5N%j5nnnnj5k0NL0L0N%k5%nL0L0K5K5M6J0l6n5l5NK5K5j0
9645C40j0j0nk0%%NN%Nj0nnn%%n%J0K5N0K0nk5k5j5j5l0nJ0J0J0NNn%%j5J0%nK5K5K5K6%l1
9642C60k0nJ5L0L1J5J5J5j5k5k5k1k5k5nJ5%N%%J0j0j5j5%L0J5nNJ0j0nNk0m5k5j0%NK5L0
9639C10Nj5J0nn%nj5%K5J0%k5k5%J0K5nj0%nj5Nn%K0J0%K5L5K5Nn%nJ0j5k5l0l0k5l5%K0J5
9636B60%%%%J0L0L5Nk0j5k0j5j0K0%%NNNNn%J0j0N%%%k0k5l0j5J0K5J5J5J0%nJ0nk0j0j0%
9633B45J0L0M5Nk5j5%%N%%j5l0l0j5j0%J0N0O5O6L0%j0j0j6j0k0j0k0j5nj0k5J0K5K5j0nk0
9630B95l5l0k0K0L5Nk0n5l5j0K5L0K5L0K5J0j5k0m5k0nj0k0j5%K0L0J0NnJ5L5L5L5L5J0j0
9628C60l0l5k5%J5K5K5J0J0K0K6J0j5j6j0J0%%NOom0o0n0j0K0K0K0K0K5%j5j5%nNNj0l0m0
9625B25k5J5M5L0J5%j0%%j5nj0nnNJ5K5%l0j0NJ0J0J0NJ0%%%%K0K0%k5l0l0nJ0j0l0j5j5k0
9622A80%K0K5J5nNJ0%J5J5%k0k5l5j5j0J0J0nnJ0N%%K0K5j0nj0K5K5K5K0K0J5K0%k5k5%K5
9619C45K5Nk0k5j0l5k0k0k0k5J0J5J0J0nk5k0n%N%%J5nN%J5nNNJ5J0J5J0J5J0K5Nj5j0Nk5
9616B90m0k0NNNK0J5J5J0J5J5J5%k0j5j5%k0k0%NJ0J0J0J0J0j0l0m0k0%%K0J5%K5K0%j5l0
9614B50%n%nJ0K0L0%j0k5k0j5NJ0NJ0%J5J0%nk0k5nNnN%J0K5K5Nj5k0k0j5%%%%%J5K0K5K5
9611C15K0J0k5m0k0j0k0j5k0%NJ5L5L5K0J0L0K5J0j0k5nk5j5k0k0j5n%%nJ0%NNj5k0J0L0J5
9608B75K0j0k0j5nJ5K5J0j0nJ0J5K5j0j5j0K0J0nj0Nj5l0m0k0j0J5L5N5M5K0%%n%j5l0k0j5
9605B85%%nNJ5nl0l0j0%K5L0J5%%J0nnk5%K0Nj5k5j0NK0M5K0J5N%nj5k0%j0j5k5%J0NNJ0J0
9602C05NJ0NJ5nnJ5J0nN%J5J0%J6J5%m1n5m5l0n%J0L0L0M5K5J0%%nj0nnl0k5l0k5NJ0NJ0N
9599B85J0J0J0NJ5J0NL0K6M5J5j5l5m1k0j0j5j0j5NNNNj0k0k0j5K0J5K0J5Nj0%%n%j0NNJ0
9596C30J5%j0l5l0j0k0nJ5L0L0K0j5j0NNN%NNj0J0J0j0%J0j0J0N%j0j0j0j0%j5j5NK0L5M0
9594C75K1Nj0%o%nj0N%j0j5NK0%j5k5j5J0Nj5%nj0%J0j5j0Nj0j5j5j0J5L5K0K0%k0j5%K0K5
9591C45L5J6j1k0j0k5l5l0j0N%J0J0%j0j0J5L0L5M0M6K5%l0o6m0j5j0J5L0%%nNNj5j0%Nj5
9588C05j0NK0%NK0Nj5m0l5j0j0k0%K5K0L0K0j0J0K0M0M1K0Nj0j5j0j5j6l5l5j0Nnj0%n%nj0
9585B65NJ5J5J0J5J5j5k0m0k0nJ0K5M0K5j5l0l5j0J5J0k0nj0j0J0L0J5K0nk5k5nNNNN%NNN
9582B80J0J0J0J0J0J0J0N%nnj0J0j5%%k0j5%K5Nj5n%%%%%%%%%k5k0k5k0%K0nK0J5nj5l0j5
9579B00Nnj0%%J0j0j0J0j0NL5N0K5%j0%%nj0J5NN%NnJ0J5NJ0J5%K0J5%nnnj0j5N%j5m0o0k5
9576B10j0L0L0K5NnK0J0%k0l5m0j5K5K5K5K5K5%j0l0k0nJ0K5K0J0j0k0%N%J0K5M5M1K5%j5
9573D36j5nj0j0j6nnj5nnj0nj0j0Nj0nNnnNn%%j5N%n%%%nJ5J5k0j5nL5N5M6%j6j0k0nNNnj0
9570C45NJ0j0nNK0nj0nj5k0J5K0j0k5k0j5j0j5l0NNJ5K0J0k0k5k0j5%J5J5NJ0J0J0J0Nj0j0
9567B60J0J0N%j5j0nK5K5K5NnN%J5NJ5J0NOJ0%j0%on%j0%nnnn%nj0%nj0nl5k5k5j0J5K5J0
9564B70K5J5%nj0k5l5l5j0J0K0K0J0%J0%NN%NnJ0NnN%%Nj0J0K0K0K5J5nk0k0j0nnnn%j0n%
9561B80k0%j0j0j0nnnj5J0K5M0J0j0l0k0nJ0J5j0J0%%J0J5L5K5K0K5Nnk5k0k0nJ5M0K5J6%
9558D01j6j5j0k0J0M1K5J5nj5j0j6j0j0j0j0j0J5K0j0%J5J0%%nj0Nnn%nNj0%n%nNnj0%%n%
9555C30nNj0%J0%J0%NJ0nj0k5k0j5j5k0k5j0K0L5M5K0NNnJ0nj5Nj5j5%nj0%J0nN%k5%K5L5
9552C30J5Nj5k0k5j0nj5k0k5j0nJ5L0M0L0K5J5J0j0%j5%Nj0n%NJ0%k0k0j0%K0L0K0Nnl0m5
9550B90l0j0n%j5N%nn%j0J0n%j0j0L0L5K0%%J5J5j0nJ5J0n%Nj0j0%j0k0%nj5J0J5J5J0NJ5
9547C25K0%K0%nJ5J0%J1Nj6%Ok1k5%%%j0j0K0K0J5J1%j1k5k0l0k5j5j5J5J5%j5k0%j0NNK5
9544B70L5K5J5nk0NNJ0J5Nj0k0j5k0k5j0J0j0j0J0Nj0j0J0J5K5K0K0L5L6NN%k5n1l5k5l0k5
9541B25k5J0L0M0K5J5nl5j5J0J5n%%J0J0nj5j5nNK5j0k5j5NJ0K0K5J5J0J5J0J0j5nN%nn%N
9538C45NNJ0J5nJ0Oj6j5j5j5k5k5nnk0j5nK0L5%j0l0l0l0k5nj0J0j0J0K0M0M5K0j0k0k0J5
9535B45M0K0%NNJ0k5k0nn%nJ0J0K5Nj5J0Nj0nNj0NJ0K0J5J0%k5k0n%%N%N%%NnNJ0%j0j0NJ0
9532C25J0%k0k5J0L5K0J5J0%j5j0J5K6j1l0k5j0%NNK5L6L0K0Nk5l0k1n%%Nj5j0N%j0j5NJ5
9529C45Nk0j5j0J0n%nk0j5L0K0J0k0k5j5nj5n%NNNJ0K5J0J5Nk5k0nnnj0n%j0j5NNJ5J5Nj5
9526B55l0l0j5J5K5K5J5J0%%J0%nj5J0K0J0J5K0NNNNJ0N%J0j5j0j0j5%J0J0%k0l5l0k0%K0
9524B65%J5K0J0J5J5j0k5k0j5J0L0L0N%k5j5j0NJ5K0%k0k0k0k5k0j0J0K5nnK0L5L0Nj5j0%
9521C10J0J0Nn%%nj0N%nj0j0j5nK5K0J0k5k5j0j5k5j5NK5L0J5K5L5J0k5l5m0k5J0K0J5J5J0
9518C05K0K0J0%%%%nk5k5nj0J5J0nk5l5l0l0nJ0%%J0nnNnj5nj0nJ5L0M5K5NJ5K0N%Nnj5k5
9515B75nK5K5K5L0J6ok0j5j0j5j5j0j5%K0%J5j0m0k0j5l5n%K0J5%K5N5N0L1%k1k5nJ5K0NN
9512C85OJ0j6m0l0j5%%%%N%j0m5k5k0%K0N%%J5J0K0J0J5Nj0nNj0Nn%L5K5%m5n0m0k0n%nNn
9509A80%K0J5%J0J0K0%J0L0J5J5nk5j5j5j5j5nJ0K5K5J0j5nJ5J0n%%N%J0J5J0J0J5J0J0J1
9507C96nk6l0%J5J5L6Nj5k1%J5%j5j5%nnk0J0M0M1L5%j5j5j5k1k5m5l5l0k0%j5j0K5K5K5K0
9504C00J5nj0j0j0NK5K5J0k5j0N%%J5K0J0j0j5l0m0k0nJ5K0%nnNj0l5n0k0NL5L0K0J5N%%K0
9501B85K0%J5J0J5NnnnnnK5J5%j5m5m0j5K0K0%j5nnj0j0N%j5j5k0nNK5L0L0J0%J0J5J5J0%
9498C45j0l0m0l5n%NNNJ0NnNNK5K5K0%j0k0n%%nj0j0nJ0M0M0L6%j6m0l5l5k5j5j0J0L5M0L5
9495C35J5J5Nnl0k0nNJ5Nj5nNnN%NJ0NNK0Nj5l5m0l0nJ5K0K0J5nnnk0k5j0%%J5J0J0NJ0J0
9492C05J0%J5L5K6J0j0k6m5l5l5k0nNL0M0L0J0nk0l5l5k0j0J0J0nNK0J5%k0l0nK0L5K5Nj0
9489B90%J5L0K0J5J0NJ6J0k0k1m0m5j0K5L0J5nj0j5j0J0%j0Nnj0N%nJ0j0j5J5nnJ0j0%%j0
9487B75NNj0Nj0j0NNj0j5J0J5J5K5J0k0j5j5k0k0%k0nNNNNJ0J5%J5J5k0m5l0%J5J0NJ0NNJ0
9484B45J5L5K0K0j0j0nj5%J0J5%%J0K0nj5l5l5j0%K0M5N0NnnN%N%Nk0nj0k0j5nj0k0j0k5k5
9481B10j5L0L5J0j0j0j0j0j0NNJ0%N%J0n%J0%NnK0J5%%J0J0%j0m5m0k0K0L5K5K5K0J0J0K0
9478C65Nj5k5m5k0j5k0k0%K0K0N%Nn%j0k0k0j5nJ5J0nJ0%J0NK0K5K5K0%k0j0j0N%%J0N%%J0
9475C10J5K5K5J6k1m5l0l0n0k5NL0K5J5K0K5nj5j0j0J0NJ0NK0K0L0J0j0k0j0j5j0j5nj5j0
9472B70J5K0M5M1Nk1m0l0%J0K0J0NJ0J0k5k5k0k0m0k5nNJ0j0nJ0J5J5K5J5K5M0M6K0J5nl0
9470D01l1m0k0j0J5%j0n%Nn%%%%N%nJ5J0nk0j5J0K5K5Nj5k0n%Nj0n%j0%J0K0J5J5nl0k0j5
9467B80j0j0nj0j5%J0L0J0j5j5J0L0L0J0j0J0NNNN%N%j0j0j0j0j0j0nj0k0nJ0L0K0K0nk0l0
9464B80k5nJ5NK5J5K0K0K0j0j0j5j0K0K5%j5n%n%J0j0j5%K5L0OJ0J5%nnNj0j0onnNJ1j1l5
9461C45l5j5J0J0J5J5%K0J0nl5l0j0j0NL5nl5k0nNNJ0NL0K5j0j0j5l0k0k5j5nK5K5K0J5K0
9458C15J5J5j0k5l0nJ0J0nj0J5%%j5j5%j5k0K5L0L5K0n%l5l5l0nn%j0j0NK0M0L5K5nnnnnn
9456C00nj0%n%nn%j0%Nj5%nnn%nJ5K0J5J5K0J5J5K0%%N%N%N%%%N%%%J1n%J5L0J0j5k5%J5K0
9452D41J5Nnk0k5k6k0k0k5k0k0nn%nj5j5j0J5K0K5Nj0NL5K0J5J0J5K6%J0j0k1l5j5nk5n%J0
9449C10NN%k0k0%%j5j0%K0L0L5K5NJ5OJ0%j6nj0j0NNj0j5j5k5j0%NL0L5K6J5nl1l5l5k0%N
9446B85nj5k0%K0J0NNJ0J5%j5k0k5j5J5J5K0J0%j0nj0nnj0%NK0J0J5%nk5m0k0%K5K5J5nj0
9443B60J5J0n%J5nNJ0nJ5N%J5J0%NJ5NNJ0O%J5%J0%l1j5nj5j5j0k0J0NJ0NJ0NJ0Nnj5%j5%
9440C30j5nj0%J0N%j0j0k0j0nj0j0j0NJ0K0N0M0K5j5l0l0j0J5M5K5Nnl0l0%K0J5K5J1NK5L0
9438D51%l0n1l5nJ5NNJ0J5%j0NJ0j0k5j5J0K0nk0k0nL0J0k0m0k0J0j5nJ5L5L0J0nnj0j0j0
9435C15j0J0j5j5K5N5K0%l0n0m5j0L0J5%nk0K0K5L5K0nj5Nj0j0%J5K0K6J0j5k1k0j5nj0nn
9432C10nj5J0L5L0Nk5j0%J0nNnk5k0j0%%K0M0K5nl0k0j0%%nnnn%n%%nj0j5J5L0Nnj0J0K0K0
9429C35j5j0K0L5J0k5m0j5j0J5K0J0K0J5J0J0J6Nnj0%ol0NNl0k0%J5K5Nj0j5NJ0J5J0J6NN
9426D01l1l0k5l0l0k0k0nj5nNJ0NJ0J5L0M0J0nj0k0NJ5K0L5J0j0j0k5nJ5j0%J0%%J0nj5j5
9424C05j5j5j0j5j5j5NJ0NJ0j5j0K0K5J0nN%J0%%NJ5%l0k5nnnnl0l0nJ5K0L0L0K0%nj0%%n
9421B65j5Nnk0nj5j0j0j0nNJ5K0%j0%J5L5j0l0k0j0NK0J5J0%n%n%%j0NNK0J5J5j5j0j5j0%
9418B25J0L0M0L5Nj0j5l0m5m5l0k5k0%K5L0K0J0k0l0l0nJ0K5L0L0K5%%%%K0K0J5K0j5k5k5
9415B55j5nK5J0J0K0L0L5K0j5k5l0j5j5k5l5j0K0M5L5K0J0k5j5%J5K0k0k0j5j5j5j5J0L0K0
9413C00K0J5K0J5J5K1Nj0l1n0m5j5j0k0nK0K0J5nNNJ0NNNNNJ5nj0nj0j0j0nk0%NNNJ0NNNN
9410C05%%j0NK0M0K0k5k0k0l5j5NK5J0J0NNNNNN%J0J5J0J6J5nk6k5%j0j0j0j0J0J0nJ5K0N
9407C70k0j5n%j0%n%l5m0j5J5L0L5K5Nj0k5%K0L5M6K5j0m6n0k5nnk5k0J0Nk0n%j5J0%L5L0
9404B90J0J5J0K5L0Nnk5m0j0j0j5j0j0j5nk5nj5j0j5%%j5J0K5K5L0K5J5NJ0J5NJ5J0J0j0j5
9401C30j5j0j0j0k0nK0J5L5L5L1K5j0m1k5%J0j0k5j0n%j0NJ0J5L0K0j0j0nj5nj0nJ5NNN%j0
9398C35J0Nk0n0l0k0NJ0J0J0J0%j5k0k0NK0K5J5K0J5%k5k5n%K0J5Nj5k0j0k5%K5NJ0J0J0J0
9396C05J0J0J0NJ0%l0k0n%%Nnj0k5l5nK0K0K5J5%nnNJ0K0J0K0n%Nnj0J0Nj0k5l0NN%j5%J5
9393C00L5L0Nj5j0k5k0k0j5k0NK5J5nk0nJ0j0j5k0Nj5j5%J5L0L0J0K0L0K0K5Nnj0J0j0%J0
9390C80j5%%%%j0%J0j5%nj0%nj0j0%j5l0l0j0NNJ5%J0J0%K0NJ0NJ0J5N%J5K5K6Nj5j6%j5j0
9387C55j0j5j0j5NK0J0Nk0l5o0n5k0J0M0L0K0K0J5nJ0%nJ0NK0M5N1L5J5%k0j5k5k6k0j5k5
9384C25k0j5j0%L5K5nk5k5n%NJ0%j0%nn%j0%%j0J0J5j0nJ0J0j0K5K0Nk5k5NK0K0NN%NNN%N
9381C50J0J0j5l0m0nNJ0J0%%J0N%J5%j0NNj0n%n%%%N%NNN%j5k5nK5L0K0K0L1L0%j5NNk5n1
9378C65l5j5%nnnj0Nk0nJ0%n%Nj0NJ0nj5J5K0J5K5J0nj5k0nJ5J0K0L5K6nk1k0nnJ0j5j0j5
9375C25j5j5nj0%K0L5M5J1%%%j1j5j5%nj0%nk5m5m5k5%L0M5L0%NL0K5K0L6J5%k0k6j5k0l0
9372C15j0%j0j0%%%J0nj0k0NK5Nj0%nJ5n%Nj0nNM0L0J5j0j0j0j0j5j0nk0nj0nK5N0L0j5l0
9369C20j5J0M0L6K0j0m1m0l0j5j0j5J0%K0%j0j0j0nj0nJ5L5M0J0%nnnNj5j0NL0L0K5L1K5J0
9367D51j0k5l1n%%j5j5j0j0NJ0nJ5J5nJ0J0j0nj0j0nj0nj0nj5%k0j0nnj0%J5L0nk5k0k0k5
9364B00%J0N%J0NN%J0%%J0N%N%NNK0j0%nNK0NNk0k5j0J0J5K0J5K5Nk5l0l5j5j5k0j0J0K0N0
9361B80O0L5nk5m0l0l0j0NNj0NK5J5NNj0j5NK5L5L5K0nm5m5j0J5J0j0l0j0J0Nn%%J5K0L0L0
9358C60j0nl5l0%nJ5J5J5J5k0k5j5NNj0j5l5nNNnN%nNnNJ5J5K5K0%nj5n%L0M5L0J1j1k5l0
9355C30j5NK0%NK0K0J1j6l0l5l0m0k5n%J0K5M0N0K5j0l5l5l0j0%J5K5M0L5J5Nj0k0j5J0NN
9352C55k5j5nnj5j0j0j0j0nj0J0L5L5J5NJ0NN%J0J5%j0k0k5nk0Nj0m0m0m0l0%j5nj0K0M0L5
9350B10NnNJ5K0L5L5L5K0%k0j5j0N%nj0%J5j5j0NK0j0nJ5J0K0Nj0j0nJ0L0K1L0%l0l1k5j5
9347C35nj0%J5L0%nnk5j0n%j0j0j0k0nJ5K5L0J5NK0Nj5j5nJ5J5Nk0j5k5k0k5j0NK0K0NNnJ0
9344C20K5J0K0j0k0k5nj0nj0J0L5J0%j5NK5K5K1%j5k1k5nJ0J0nnnj0%%j5%%j5j0j0nj0nj0
9341B55J0NJ0Nnj0K0K0Nj0n%nk5nL0L5L0L1J0j6j5nJ0L6L0K5j0l0l0m1k5nJ0J5j0%l5l0l0
9338B45l0nJ0K5K5%j0j5J0J0J0J0J0NNJ0K0K0J0k0j0NK5K0nnNJ6J0nj0J5K0K0Nk0j5l1l0k0
9335C35j0k5k5j0%%l0l0NL5K0J0L0J0J5K0%j5n%j0nj0nj0k5l5nJ0J5J5J5NNnk0j5j5%K5j0
9333B50n%nn%n%%n%nn%%nN%%%%NN%%K0J0J0NJ5nK0J5%j0j0K0K0j0j0k5k5nJ0M5M5J0%j5nN
9329C55J0J0J0j5k0l0k5k5%J5N%K0L5M0K1nnj1nj0%j0%nj0Nj0nJ5J5nk0k0nJ5J5%nn%%%%%
9326C35%J0J0%J0J0nJ5J6NJ5NJ0j5l0m1k0k0j0%J5K0J5K0K1%j1j5%%n%N%%k5l5j5NK0Nj0N
9323C15j0J0%nNNn%%%%n%J0J5nk5k0nJ5J5J5L0K5K1K0j5k1k0nJ0nk5k5nn%J0nnJ0nNN%J0n
9320C25j0J5J0j0N%j5j5k0j5j5j5k5nj5nj5%NK0K5L5M0L0j0%NK5K0NJ0nl0k5j0Nj5k5k0j5
9317B45j5k0J0K5J5J5L0M0M6K5N%%%NJ0NJ0J5nj0l0l0l6nnK0K6J5nk1k5j0%j5k0k5j0%J0%
9315B85k0l0nJ5NJ0%J0L0L5J5Nn%nk5l0k5NL0M5L5K1J5N%%k5j6n%j0Nnj0%nj0j0j0nl0j5j0
9312B60K0%nNK5O5L1%l1k0NK5K6Nl1j5j0j5k5l5nK5M5M6K5%j5%k1j5j5k0m0l0%NJ0%J0nk0
9309B60j5%J5Nk5n%J5K5NJ5J0K5K5NNJ5J1%l6n0n5l5%K0J5J0K5L0nk5k5j0J5L0L0J5nj0j0
9306C15%n%n%%n%NJ0J5NJ0NJ0J0J0J1J5J5%J5L0j0l0l0m1k5%%j0J0NJ0j0l0%J5Nk5j0NNj5
9303B85n%j0nJ5K0NnJ5L5J0k0j0J0Nj0n%%nnJ5NNJ0nNJ0%%J0nk5k5J0K0M1J0j6l0m0k0K0L5
9300C50L0j0k0k0l0j5NK0J5nj5K5L5M1K0nl0k6k5nNNJ5%j0nj0j0k0%j0j0j5%nj0Nk0nnJ0J0
9297B50K0%J5J5NJ5J5J5K5J0k0k0j0k5j0J0J0nj0J0%%%J5NNNNNNnk5j5j0k5nj5j5NJ0J0J0
9294B80J5K0J5j0k0k0%K0J5%k5k5%nnnk5j5%%J5K0j0k0k0nJ5K0J0j0NNk5j0J5K0J5J5J5J5
9292B95J0K5L5%k5l0j0J5%%%NJ5K5L1J0nk1j0j5NJ0nj5k5j5%K5M0L6K0nk0k6%J6%j6l0j5J5
9289C45K5L6J0j5k6k5j5J0K0J0J0OoO%j1k0j5j0n%K0M1M5M0J0l5m5m1l0l0j0nnj0NK0J5Nn
9286C15nnj0%j0nnJ0J5NK0J0K0L6Nj1k0j5j5nN%nk0j5l0j0j0j5j0j0NM0L0J5nK0J5n%k0j0
9283B95nJ5K5L5J0k0nj5j0%Nj0J0K0K0j5j0j0%j5%%k0k0%L0J0%k0k0nJ5K5J5Nj5k5l0j0NK5
9280B85J0K0K0J0K5J5K6J5k0k6k5k5k5k5j5l0%L0J5NJ5J0K5Nj0%j0nj0nnn%%n%J5J5K0J0j5
9278C30j5l5n5j5NM5N5L5J0nj5NK0K0%l5m5m0l0j0%j0%J5K5K5J0J5K5K0J5%nj5NnnNj0l5m0
9275B60j0%j5l0l0j5N%J0%%J5nJ0J5J0K0J0Nj0nNJ5L5K5K5j0j0j0nNK0K0NNj0j0N%j5%nnK5
9272C50J5N%%%n%%nnN%N%%N%%k0j5%l0m5%M0N5K0k0j0J0j0k0j5j0%nnNNj5j0NK5J0j5k0j5
9269B65j5NK5J5%j0K5NNJ0J0nnj5%%j5n%j0J0K0j0k0nK0J5N%nN%NN%%NnJ5j0J0N%NJ5J0NJ6
9265D01NJ5Nnj0%j5k6k5k5k5%nn%nK5L0M5N6L0k0n0m6m5j0j0%%k5m5l5k0J5L5M0K0%nK0K0
9263C05K0K0%j5j5Nj5j0j0j0K0%k0k5j0NNj0k0k0J0J5%j5nn%%%%K5M0M5K5nk5j0j5nJ0NNj0
9260B85n%j0j5NJ0L0K0nk5k5nnnnnJ5N%NN%J0%NNNN%N%Nj0nnnnnnnJ5J0nnJ5NNj0NK0j5l0
9256B75nK0J0j5k5k0k0NK5K0J0j0J0NnNK5J5J0K0%j0l0n5k0J0K5J5%NJ0L0L0Nk0k0l0l0k0
9253B50J5M0L5J5%%%%j0k5nk0m0NJ5J0Nnj5J5L5N0O1L0j0j0j5j0j0j5j1j0j5j0k5nJ5J5j0
9251C35l0l0nJ5J0nj5j5%j0J5L0M0N0L1J5nj0%%k0k6k0k5k5nj0nnJ0J0J0J5J0J0J5Nnk5j5
9248C15j0k0nj5j5NNL0L0K0%j0nj0k0j5j5J5K0L0NNN%%N%Nnj0j5j5j5nk0k5%nn%%J5L5L5L5
9245C55K5j0k0k0j5Nnj0%%%Nj0J0n%j0j5k0j5k0l5j0J0J0J0N0M5J5l0j5N%k0l0l5j5J0K5K5
9242B40K0nJ5%J5J0J0J0NNNNJ0NNNk0k0k0j5J5J5J5K0NNJ0NK6K5K5K0j0k5k0k0k1k0k5j0j0
9240C10J0J0j0NNj0J5%%NNN%%NK5J1K5J0j0k0j6k0j5j5j5j0J0K5N1O5L0Nk0k5k0k0k6m5n0
9237B85k5j0J0K5K0J0Nn%J0K0K0%nnnl0n0k0J0NNJ0%N%%NNj0J0Nj0j0NJ0j5j0J0NJ0NJ0J5
9234C25K0K0j5m0m0k0nN%J0NJ0J0J0J0J0J0J0J0K5L1J0j0j6%j0m0l0k5n%j5k0k5j0J0L0K0
9231B65J5j0k0j5j0j0J5n%J0nnJ0K5K5K0K5j5m5m0k0j0J0%nN%%%J0J5J0J5J0J0J5J0J0j0n
9228C00l0l5m0%L5N5N0L0J5j5j5j5j5j0j0k0j0K5K0K0K5%%%Nk0j5l0%%NnJ5%%nJ0J0J0j5l0
9226B95j5j0NNj0nnj0nnNj0k0J0K0K5NNK0nK0%NJ0J5K0nnJ5J5%l5k0j5J5J5J0J0J0J0J1J0
9223D06K0J0l0k1l0k5%K0NJ0j5j0Nk5k5l0l0k5NK5K0N%%%n%%%%k0j5NK0J0nN%J5nJ0Nn%j5
9220B65Nnn%nNJ0nJ5J5j0J0NnnNj5%nnnj0k5j5j5J0L5O0M5%k5k5%J5K0J5K0Nk5m5m0l5k0l0
9217A80k5nj0nnnJ5M0M0M0K5%%j0n%K0NNNNj0nj0nl0k0%J5J0N%J5K5K5M0J5%j0j5%%%nNJ5
9214C70K1J5K0n%%%n%Nj0k6l0l5k0NJ0NNn%j5Nnnn%J5K0J0K5J5K1J5K0j0%n%n%nnnj6nj5N
9210C70%j5j5k0%K5K0N%NNj0k0k0nk0j0j5j5J5J0J0J5J0J0J5J5j0%Nj0n%%nJ0J5J5J1%NJ0
9207D06K5J0%l0k6k0j5k0J5J0nj5j0n%%%nJ5N%%J0N%K0%J0J1k6k5k5k0%K0NJ0J5NJ5J0n%j5
9204C55J0K0J6nk1l5j5J5M5K6%k0j6j5j5j5j5nnk5k0l0k0NJ5M0M5K0%j5J0nnnj0n%%NJ0Nn
9202C15J0J5nn%Nj0k0k0%K0J5nj0j0j0J5%%NJ0K0K5J0nl0l5j5%L0K5J5J5%%j5j5j5j5j5j5
9199B80j5j5%K0J5%j0l0l5nJ5L0K5K5K0K5K0K0%j5k5n0k0J0L5J5%nj0k5k5j0%%j0nnnnnnn
9196B15J0J0K5%nj0J0M0K5nj0j5NNnJ0%%%%%%%NK0K0J5K0K1J5K5J0nl0k0j6j5k5l0j0Nn%N
9193C10k0n%J0K5J0%j5%J5J5%NL5L1Nnk0k1j0%NJ0nN%%J1J0K0L0Nj5k0j5j5NNNNNNN%j0l6
9190C80l0j0NK0NJ5nj0k0%Nk0k0%K5j0j5%J5J5j5j0J0K0Nj0j5l5l5k0nJ0nNN%NNk0l5j5K0
9187B10M0L5J0%NJ0K0N%J5NJ0%j0nn%j0j0Nj5j0k5nNl0k0%%%%%%Nj0J0K5L5M0N0L1Nnj0k6
9184C80k0j5k5m5l0j0nk5nNn%k5%J0J5J0%K5J0J0J5J0%j5k0NM5N0J5%l0l0l0l0%M5O5N6K0
9181D26k0l1%N%j0j5j0k5nN%k0k0%N%nJ0J5K0%k0%%J0j0l5%%J0K5nnk5k5j0J5J0J5K5nj5%
9178B80J5J5%nJ0Nnj0j0%J0L0K5j5m0j0NJ0J0J0j0nNnN%%J0K5K5J6nk1k5nnnj5%NJ5J5NJ0
9175C65N%J5J1%NNJ0J0nl6l5j0NK0nJ0J0nJ0ONNNj0j1O%j1j0Nn%j0%nnj0N%nj0%J0j5n%j5
9172C05l5k5k0j5J5M5O0M0K1%oj5j5j5j5n%nn%n%nj5%nj5nj0j0nJ0J5K0NJ5J0NK0%nj0k5k5
9169B70k5%J5%%j0J0J5J5L5Nj5l5l5j5NJ0NJ0NNJ0Nj5j5J0K5L0K0j0j0n%j0%k0j5j5k0J0L0
9166B75K0J5N%N%j5k0J0K0L0Nnk5NJ0NNj0j0%k0nnj5%%%%%%%%NNNNJ0NNJ0N%j5n%k5k5nK5
9163B85%J0N%J0J0NJ0nj0nj0nnj0nj0nnnnnj0nJ5J5J5J5J5J5J5J5%NNNN%J5nj5j0j5j5l5l5
9160B55j0J0K0K0%k5k0%K0K5K0K0%k5j5%K0K0J5nj0j0j5j0N%M0J0nj0j0j0J5L0K0nl0k5j5
9157C10j0%N%%K0K0J5%%K0J1J0k1l0l5l5NL5Nj0%nJ0nj5J5K0J0k5j5k5k5l0n0k5NK0K0K0L5
9154B50K0%J0NJ5%j5nk0nNNJ5%NJ0NNJ0NJ0Nnj5j0nJ5J5K0J5J0nl0l0j5j5nJ0J0j0j5k0N%
9151B55N%%%%Nn%%nj0%L0L0L0L0K6L0Nj0Nj5nnj1nj0nnnk0k0j5NJ0%j5l5j5J0nj0nnnnJ0J5
9148B50K0J5NK0K5NnNnnJ0j0%%NJ5K5NNK1K0%%nNj0l1k0%J5J6%j6l0l0j5%J5L0J0N%NJ0j5
9145C65j0J0K0J6Nj0m1o5n0nJ0%NK0M5M5J5J0j0k5m5n0m0%J5K5K0K5K0K0Nk0l0j0k0k5nNK5
9142B65J5J0J0n%J0J0K5J5J5J0k5m0l5j5%K0K5K0j5m5k0j5J5L5L5K0j0nJ5L0J5nj0J0NOJ0
9140D01j6j0j5j0nj5k0%K0K5J5L1K0%j0l1m0l5l5l5%J5J5%k5k5nK0K0J0K5J5J5K0K0J5J0J1
9137C91k1k5j5Nnj0J0NnJ0K5J5%k0n%nnnj0nn%nj0J0K0L5L1K5L5K5j5m0m0k1k5l5nJ0%NK5
9134C45K0Nk5j5J5M0K1j5k6j0k5l5k0L0L0J0j0j0N%%%%%%%%%K0J0J0J0J1K5nj0j0k6N%Nl0
9131C45l0K0J5nl0k5j0NK0nnj0nnnj0%%j0%nnnn%%j5k0NK0L0O0O0L6j0m6m5k0%j5j0J0J0J0
9128B90J0NJ0K0%%nj5NJ0J5J0J5%K6L5nk5j0k1k0k0k5l0j5L0L0J5j5k5j5J0J0j0j0j0j0nj0
9126B45nj0nj0nj0J0J0nK0L5J5J0j5l0k0%J5K0J5K5J5nk0k0j0J0j0NNJ0J0J0J0L0L0J0k0k5
9123C40j0l0j0J5J5%l0l0j5K0M0O0M6K5J0j0l0k6j5k0k5k0k0j5%J5L5%N%NK5K5J0k5l0j5j0
9120C05K5K5K0K6K0J5J0j5l0l1k0nK0J5%j5l5l5k0K0L0K5%j5l0j0j0j5nJ0%nJ5L0L0M0K1%
9118D06n%j0j1l0k0k0J5J0J5J5nj5j5j0j0j5K0K0nm0l0j5J0J0J0J0K0%J0J0NJ0J5%nN%nk0
9115C30j5nL0%%%Nj0J5%N%J0J5nk0nK0J5nl0j5k0nk5j0j0j5J5%%%nL5L0L0L0J1j1j5j5j5j5
9112C25nnnnNK0K5%k0k5%K0NJ0nJ5J0NNNJ6nJ0J0NNNJ0k0l6k5k0l0NK0K0J5j0J0N%%nN%%n
9109C65%J5K1nl1N%%Nnnl0l5l5l5nnJ0N%k0nj0J0NK5J5J0nj5%K5L0K0J5J0K0%nN%NK1J5J0
9106D16nk6j0k0k0l0k5k5j0j0nj0J5K0K0J0%k0k0%K0L5L0K5J5%j5l0l0l5j5NJ0K0K5J5nJ5
9103C30K0K0Nk5l0m0j5J0K5K0J0J0NJ0nnj0nj0nNj5j5j5k5nJ0J0K0J0NK0J5J0J5nj5nNJ5%
9100C55l0k5nJ0J5J0NJ0NNJ0NJ0Nnk5l5k0l5j5J5N%j0j5Nn%NJ0K0J5K0J5J5K0J5%k0j0nj0
9098C35j0j0nj0j5%J5L0Nj0k5j5%J0K5J0j0nNj5j0k5nNK0NJ5L5J0j0j5%K0L5N6M5K0k5n0m0
9095C91j1%nj0j0%J5L1J5j5k1k5nnk0j0J0K5J5K0M1J5nk5j5k6k0%%j5j5j5%K0K0K0nj0k5k5
9092C00j5k0j5J0NJ5NJ0J0K0%j0%j0n%nnnj0NK5L0K0K0J6j1%%nnl0k0J0NJ0nj5k0%nj5NJ0
9089C00J0nnj5k0NL5L0L5J5J6J5%k5k6l5l5l5l0k0j5l0j0NJ0J0J0J5L5J5k5j0NL0L0J0J0K5
9087C30nj0j0J5L0K5Nj5Nnj0j5%K0Nk0j5m0k0J0L5K5j0%K0K5K6NJ0K0nk5k1l5l0l0l0m0m0
9084A80k0k5NK0M0N0K5J0%N%j5k5k0k0NJ5L5L0K5J5J0nj0k5k0%nK0J5K5K5j0j0nnj0n%j5j0
9081B95%%J0J0NJ0J0J0NJ0j0nNJ0j0%%N%nJ0NnN%nj0nnj0nj0nj0%J0j5n%nnJ5K0J0j0k5%K0
9078C15K0K5J0j5j5nJ0N%nj0%j5n%j5%%j5%K0K5J0nk0nNJ5K0%NJ5nk5l0m0k0%%J5K0L5L5J0
9075C65j0j0j0Nk0%J0NNnJ5J5j0k5l5j5J0K5J0%NNJ0NNNk0n5l0j0Nn%K0M0M5K0k0k0%K0K0
9072C70%j5k5j5%%j5l0k5nJ5J5K0L0J0nj5j5j0n%nnJ5J5J5K0%%%%%Nj0N%k0Nj5j0nnj5NJ0
9069B85K0nm0m5%K5M0J5%j0j0j5k5j0j0%nnnnj0NJ0K5K0J5K5J5NK5K5J0j0k0k5j0J5K0J0k0
9066C25n%n%Nnj5J5%nnN%n%N%%%%%Nn%j0NL0L5J0j0j5k0k5j0J0J0J0J0K5j0k0l0l0k0nJ5%
9063B65nl0m0l5k5j0J0L0M0M5K5L5M0N6K5j0%%j0l6j0J0J0nj0J5L6K5j5n1m5k0Nj0nJ5Nnl5
9060B80m5j0nNK0J5K5J5NJ5L5N1J5%j5l6k5k5%J5j0k0nj5l5k0%J0K0K0L5Nj5k5k0k5%K5K5
9058B85%k5l0nJ0J5K0K0J0nl0k5j0NK0K5NK0L0K5K5J6%j6l0l0%nk5nJ0%%n%j0%J0K0%l0k0
9055B65J5K5L0J0NJ5%nj0%k0j5%j5n%%N%%N%%%nnnnnj0%%k0k5%L5K0%K0M5K0j0l5%J5K0nj0
9051C40nj0j0j0n%nl0j0J0N5N0J5j0l0j5nk5nnj0j5k5j0J5L5L0Nj0j0NK5L5J0k0l0k0j5j0
9049B75nn%n%%K5J5J5%j5l0l5j5%J5M5O5N1K0Nj5j5%J0NJ5%j0j0%k1k5k0k0k0%K0K5Nj0j5
9046C20K5K5K1K5Nk5l1l0j5j5j0%J0J5%j0l5m0NL0K5NJ5J5K5N%Nk5m0j5NK5L0NNNNNJ0k5l5
9043C20l5k0NJ0J0J0J0J0K5%J0J5K1J0j6k0N%%%J0%NO%NNNJ5L0J0nk0k5NJ5L0L5j0l5k5k0
9040D06k1k5k5k5k5k5j0nj0nn%k5j5nJ0K5M5M5J0Nj0k0k0%K5K0K0nk5j0j0K5K0J5j0%%J0%
9038C45NN%%NK5K6K5%j5k5k6j5%J5J0J1J5%%j5m6n0l5%K5%%NNNNNJ0J5L0M1J0k5m1l0l0j0
9035B80NJ0j0k5j0NK0K5L0J5Nn%j0l0k0j5j5k0j0NJ5M0L0L0NnJ0L0J6K0nj0j5%onj0nj0nn
9032C45nnnnnK0K0K0K1K0K0L0J5j0j5nj5j5nj0j0j6j0j0j0j0j0k0n%n%%%%%%%Nj0J0j0NNn
9029C05J0J0NJ0J5NNJ5j0j5j0j0j5j0j0j5%%j0J0J5K0%k5k5nNK5%j0%nK5L0J5L0%k0j0nNK0
9026C70K6Nk1j5k5j5j0NNj0j0J0nn%j0Nnj5Nnj0J5n%J0K0K5j5j5%k0k0%J5K0NL0L0N%k5k0
9023C25nJ5K5nJ0j0J0%NnJ0Nk0nnNj5j0N%K0K5Nj5k5k5j5nJ0%N%%j0J0nnk5n0k0j0j5j5nJ0
9020A75M0L5K0J5K5J0J0nnJ0%%%%nJ0J5nNNJ0Nn%j0%k0j5n0m5k0J5L5L0J5J5J0J5n%J0j0m0
9017B95k5J0L5L5L5J6j0oj0j0j0%j5k0%K5%j0l0j5%J5L5%%J0%j5j5j0j5NL5L5%nj0j0j0j5
9014C20j0j0nJ0M0L0J6%k1nj0NNN%J0%NO%%J5j0NNJ5nl1k0J0N%k0j0nj0nk0%nj0Nj5j5j0K0
9011B80K0J0j0nJ0J0Nj5l0k0k0%K5J0L0K0K0Nk5m0m5n5l5j0L0O5M0L0J5%%%%%%n%j5k0k5j0
9008B40J5J5J0J5L0Nk0j5j0J0%%%Nn%J0n%NnK0J5%j0j0J0M0%j5j0Nnn%nN%J0nN%J0%k0Nj0
9005C30j0K5L5K1K5nk0j0j1j5j0%k0m5l0j5NK0M5M0K5N%nNOoO%k1j0j0k5j0j5j5nk5NJ5K0
9002B95J5J0%nj5%J0Nk0l0NK5K0Nj0j5j5%NK0%%n%%%N%n%%n%nn%J0J0K5%k5l5l5k0J0%j0J5
8999B30%%N%K0L0K0K5J0J0K0L1K0nl6l0k0%NK5K5K1nj0k1l0k5NJ5NNJ5J0J0K1Nj5j1k5nJ5
8996C65J5J1J5nl1k0nn%n%K0J5nj5nJ0NNj0nnj0j5NJ5K5L1J0%J0J0%k5k1l5j0nj0NK0J5NN
8993C70j5%nnnnnNK5J5j5j5NK5J6ok0j5j0j0j5j0j0j0nj5%K0K0L0J5Nnj5J0J0J0K0O%j6k0
8990C55k5k5n%K0L0J0J0%n%j0l0k0nNK0K0Nj5j0j0K5K5j0NJ0K1onnj5n%j5j0%j0J0%%%%%%
8987C30%j0%nNJ0%j5k5nK5K5K5J0%j5k5nJ0J5%Nj0j5%J5NJ0NNNNnk0k5%k0j5j5j5NK5J0J5
8984C20Nj0j5NJ0J0J0J0k0k0j0k5k0nNK5J5J5L0L5K1J0k1k0j0J0%%n%%nJ0j0%%%N%%NNl0k5
8981C10l0l0j5J0J5K0%%N%NNK0M0M6M5M0J0j5j5k0k0k0k1k0j5k0j5n%j0NJ5J5j5j5%N%NNJ0
8978C30J5%l0l0m0l0K0J5J5K0J0K5J5J5nnnnj0nNj5%K0K0%%K0NJ0j0nj0nj5k0j5J5L0L0Nk0
8976C60k0k5k0k5j0%nnnnnnJ0J5J0J5J5J0J5J0%%N%n%%%%Nj5l0j5j5N%j5J0J0J0%%l0m5m0
8972A65nJ5J5J0L0K0J5NJ0NJ0NNNNnnnnj0nj0nNJ0NNJ5%J0Nj5j0j5j5nk0k5%J5J5K0J5J5J5
8969C10L0%j5l0l5j5%%%%K5K0nk0k0%K0K0J0K0L0%l0m5j0NK0L0%j5J0K0NJ5K0K1k1j5%NJ0
8967C70%n%j0Nj0%%nN%%%k0k5J0J5K5nm0m5%M0L0J0Nj5j0nnj0nnj5j5k0j0nNK5M0N0L5K1%
8964D06%j5k6n0k0NNk5j0nnj0NK5K0Nk0j0j5k0nnL0K5L0L5Nj0k0nK0K5%%J0j0%k0k0j0j0k0
8961B85j5j0j5l0j5k0NK0K0J0K5M5M0K5%NNn%J6%Nj6m0l5k0k5nj0k0nJ0L0M0L0M0M6K5j5k0
8958D06k1k0nk0k0nj5nnk0k0n%L0M5J5k0l0k0J0%j0j0j0nj0J0K5J5J5J0J5K0J5NNJ5%k0l5
8955C25l5k0n%j0N%nn%K5K5K5K5J5%j5l0nJ0%Nj0%J0j0k0l0l5k0%K0K5%l0NL0N0J5NJ5%Nk0
8952C35%nl5k0NNJ5J5K0J0j0l0k0j0NK0K0Nk0k0k0k0nJ5NNJ5K0J5j5l0l0j5NL5L0J0%j0J0
8950C05J5L5L0J6%j0J0j6k5l0k5nnk5NNK5M0M6L0J5j5k0j0%%j6j0j0k0j5k0l0j0%NJ5K0L0
8947C30Nnj0%J5K0j0j0j5j5j0%NL0L5M1L5L0nl5l5k1k0j0j5j5J5J0nj0j5j5j5nK5K5Nj5l0
8944B85%NnJ0j0%Nj0N%j0j5l5j5NJ0K5L0K5%nl0j0J0K5K0J5%j0k0k5nn%n%K0Nj0j0k5n%%J0
8941B45j0j0j0k5NK0K0NNJ0Nk0J0L0L5j0l5l0j5%nn%n%n%K0N5M0L0K0K1Nk6l5l0nnNJ0J0J0
8938C30J5Nk0j5%nN%k0%J0J0k0k5%L5Nj0%%J0nNNN%J0%j0j5K0J5Nk0nn%j0j5NJ0J0NJ0J0J0
8935C50J0J0%NN%N%ONj6%j0nNJ0j5l0j5j5j0k5m5l0k0J5N%NJ0K5L0Nnj0J0L5M5M6L0J5j5l6
8932C85l5k5k0j0j0J0Nj0l0l0j5J0J0J5J0K0%J5J0J0NK0Nnn%nnnn%j5Nnn%j0J0j5NNNN%J0
8929C10NNJ5K0K5J6K0K0K5J0j5j5j5j5k6nk0j5n%%nK0J5%k0m5m0j5J5J5K0J5j0nJ0L0M5K1
8926D06j0l1l5k0j5NL5K0J5%l5k5nJ0J5j0j0Nj5l5l5n5k0L5M5O0K5nk5k0j0J5J5J5J5M5M1
8924D06J5j0j0k1l5n0k0J0K0%nJ0N%j0J0J5K5K5K6J0j5m1l0j5j0J0NK0%k5k0%J0K5L5K0Oj1
8921C80l5m5l5l0nJ5J5%%%%N%nNNj0k0l5j0NL0M0N0L0J5J0j0k0m0l0j5nnJ5J5j0nj5%J5J5
8918B80nj5k0J0L0K5%j0j0J5K0n%k0j5j5NL0L0K5%%j0j5j0%j5nj0j0j5J0L0L5Nj0j5nNn%j5
8916C00nNN%J5L0M6K0j0k6k5j5j0j5j5j5j5j0j5j0%nnj0J0nnnj0L0L0K5J0%Nj0m0k5j5K0K0
8913B50J5%k5k5%J5J5j5k5j0NK5K5NNNJ5K5K5Nnk5k0J0NJ0NNNNnJ5NNNNNNJ0N%ONj6nnnj0
8909C55j0j0L0Nk0j5k0nNNnl0k5l0l5nK0M5L5J5nnj5NK5K5J5k0m5k5j0NK0M0J5%k5k5NJ0j0
8907B85j0k0nJ0K5K0K5j0k0l0j5J0NN%j5j5m0m0J0K5L5K0J0J5N%J5%NNnJ5%NNK5O1K0nk5m1
8904C65l5n0l5%K0L0nj0j0j0j5j0j0j5j0K5K5L5J5Nj5k0%J0j5%%%%n%J0J0K5%nnL0L0nnj0
8901C35%n%j0Nnn%%j5J0Nj0k0%J0K5L0nj5NNNj0j5%%J0j0k5l0%J5K0j0k5k5j5Nj0nnj0k0N
8898A85J5J5J0K0J5J5K5N%%%%J0j5j5J0K0%k5k5m5m5n0j5J0K0K0J5K0K0J0K5K0M0M0K0n%n
8895C60nn%%nj0Nnnnnj0l0j0K0M0L5J0J0j5nj0k0j5j0NJ0J0NNNNJ0%%l5l5j5j5j5j5j0j5j0
8892B00nk5J0L5N5L5J0J0J0K0K5Nl0k5l5j5j5%nJ5J5L0J5K0K5K1%k1k5%J5L6J5J5K0j5k5n
8890D11nnj0k1l0k5k0j5N%J5L0J0nk0nn%nnnnnnj5j0J5J5j5l5l5j5j5nJ5L5L0K0J5K0NJ5J0
8887C25L0L0Oj6j5j5k0j5NK0K5NNN%Nj0k0j5j5k5m5l5l5j0J0K0M5O0O5K1j1j5j5j5j5j0J0
8884C20%%NNj0J0%%%%%%nnK0Nk5k5j5Nj0nNNNJ0%NJ5%NNNNJ0NNJ0%nJ0J5L6J5%k0j5k1%nn
8881C70k0k0j0J0j0nNJ0nj0J0nj5nnNJ0J0J0j0%k0k0j5J5L5L0K5Nk0j5j0J5NnJ0L0K1J5N%
8878D26J0j0k5n6n0l0j0j0nnJ5J5J5K0j0k5l5%K0K5K5K5nj5%j5k5l0k0%L0L5Nnj5NJ0j5NK5
8875B95K0%%nNj0J0K0J0J5J0n%J0K1K0%k5%%%%%on%%j0j5%K5K6j5m1k0J0J5Nj0j5%NK5%j0
8872C55k5k0nJ0NJ0NJ5%j5l0l5j0NJ0J0J5J0J0J5%nm5m5j0N%J0N%%%%L5L5L0L0J1k1k5m5k0
8869B80J0L5K0J0J5nj0NNNNj0j5nj0k0j0J5K5L5K1J0k0j6j0j5j5l0k0nK0J5%k0k5j0nNJ0L0
8866C00K0NNK5K5nk0k0l0l5k0NNNNJ0NNJ0NJ0J0J0J0J0J0NJ5OJ0J0J5%J5J0k0k0k0k1j5k0
8864C35k0j5%J5NJ0%J5NN%n%n%n%n%n%%nn%%n%J5j5nJ0%nNnj0%%%j0NK0K5J5K5J6Nk6l0k0
8860C30J0Nj5l5k5NJ5%k5m0k5J0NJ5L0J0%NNNJ0NNK0K0K0J5k0l0k5NM0L5K1%k6k5l5k0nNJ0
8857C10K5K5K5Oj6j0nj5%J0L0L1J5nj0j5nj1j0j0j0nl0k5j0k5j0k5j0J5L0K5K0Nk0j5%J5K0
8855C10K0K0J5K0K1J5Nnk0J0K5J5k0k5k1j5j5k5j5k0l0j5NJ5J5NNJ5J5NnJ0nN%%Nn%%%nNj0
8852C25Nj0Nj0%nn%j0N%K5K5Nj5k0j5k0k0nJ0J5L0J0j0k0l5j5k0%NK0K0Nj0%%nj5Nnnn%%K5
8849B60K5J5nj5%nnnJ5J0j0k0m5k5j0%J0K5M5M5J5j5%J0nN%NJ0J5J0J0J5J1J5Nk0l6k0l0j0
8846B95NJ0J5J0Nj5l5k5k0%K0K0J5J5J5nk5k0j0L0L0K5L0Oj6j5N%%J5j0NNN%%%J6j0NN%N%
8843D06NN%nJ0Nnj0j0k1%J6K0l1m5j0Nnj0j0j0Nk0nJ5N%nJ5N%j5k0%%K5%nl0l5nL5L5Nk0J0
8840B95J0J5nNNN%nJ0NNk5m0k0k0j0NJ0NJ5J0J0J5J0J0k0nj5k0nk5k5nL5O0L5nl0k5j0j5j5
8837B30J0K0NJ0NNJ0NL0K0j5m5l0nnnj0K0L5L0K5%j0k0j5l0j0J0J5J0J5J5K0J0K0J6J5K0J0
8834D36j5k5k1k0j0k5l0nNK5J5J5J0J5K1J0j0k1k0j0k5j0k0j5%j0j0%nnj0%K0K0K0J5K0nk0
8831C00l0n%K5L5L0J0%NNJ0OJ0Nk1m5l5nJ0N%N%%Nj0NJ5j5nNJ0j0nJ0N%nNJ0nk5j5j5k5j0
8828B45N%j0j0k5l0j0K0J0K0J5NJ5J0J0L0J5J0%k0j0%K0L0%j5k5%NK5L5J5OJ0J0nl1k5nj5
8826C30k5k5j0J5n%J5J0%J0NJ0J5K0Nnj0k5k5l5k0%K5L5K5J5J5K0J6nj6k5nj5j5J0K0J5J0
8823C75%nn%%%%%j0j0%J0J0J0k0k0NJ5%j5k5j0J5j0j5k0%%%J0J0%NJ0%J0J0J0K0N%%J5J6%
8820C96j6l5l0j5J0K5K0J0l0l5l5nJ0K5J5J0nj5J0J5nk0l5k5J0J5K0NNN%L0M0P1N5J5k0j5
8817D76k0j5k0m6m5l5k5%%nn%K0J0nk5l0%nnnJ0J5NK0J5K0L0J0N%N%j5j5j5k0k0k0J5K5J5
8814C00nK0%j0nK0K5Nnk0k0k5l5NJ5J5N%l0k0k0J5K5L0J5%%%L0K0%Nj5nnj0j0k0nL0Nj5j5
8812B90%Nj5J5J0K0k0j5%NNn%%%%%%nnJ0j0k0J5K0Nj5k0nN%%Nj0nNJ5J5J5K0j5k5k0j0NK0
8808B85J5J0n%j0NNNJ0NnK0NNj5k5k5nNK0J5J5%j5k5J0K5K5J5L6%j5j1%nnj5%nn%j0J0j5j0
8805C20N%%%%%%j5J0N0N6K5J0k0k0j5k6l0j5l5j5nK0K0%k0j5%K5M0K0J5j5l5m0l0J0L5J0%
8803C20j5%J5J0NJ0%J5nnj5j5j0j0j5k0n%%%%K5M5M0K1J5k1%%nn%j0k5m0l0k5l0J0M0N5M5
8800C65L6NJ0%j0nj0%onnk5n5k5J0K0K0%k0k0%K5K5K5J5J5K6J5%k5k1k5%j5nK0K5%k5nj5k0
8797C15j0%%J0j0NK5J5NJ0nl0l5l5k0J0M5M0Nk0m0NK0J5NNJ0NNNk0j0nJ5J0j5l0l0j0l0k0
8794B10J5NJ0J0L0L5L0K5M1K5J5j5k5k6k0%j0j5k5l0l0j5%K0K0K0L0K0%j0nnj0%%j0l0k0k0
8791B40l0NJ5J5NJ0K5K5Nj0k0k0j5J0K5J0K0%nj0NJ0NnJ5L0M6N0L0l5n5n1l5%K5J5N%%nN%
8789C55nj0NK5J5nj5%J5J1%oj5nj5J5L1K0K0K5J5k5m5k6nJ0n%N%%%%J6nk6j0j5k5j5j0j5j5
8786B65k5nK5K0J5J0nn%%%%%%N%k0k0NK0L0NnJ5K5L0J6k1l5m0j5%K0%k0k5J0K5J5J5N%K5j0
8783C50k0l0k5k5k5j0K0J5n%%nK0K0J5K0J5K0J5K0%%%l0l0j0NJ0%%%%NK5L1%k6m0m0k5j5K0
8780B65M0L0J5K0J5J6%%%%%%J5j0k1l5n0j5J5L0K5J5NNK1j0j1j0j5j0%nj0k5k5NK0K0k0j5
8777B90J5K0nnnn%%j0NnJ5J5nJ0NNNNJ0%j5l0j0J5J5J5J5Nj0k5k0k5k5nJ5NNJ0J0L0L0K0J1
8774C96j1k0m5k5%%N%NN%%j0k0nnK5M0M0M1Nl6l5l5j5NNNJ0N%j0n%%%J5K0J5nk5l0k5j0%%
8771B70J0NJ5J0nK0K0%J0J5Nj0k5nJ0L0J0O%j6NNONnj6j0nJ0NJ0Ok1k0k0k5nnJ5L5M6J5J0
8768D16j0nk1j5j5k0l0m0j0J0j0nj5j5J0K5L0J5NnK0L0K0%j5nK5J5%k5m5m0k5J0L0L0J5j5
8765C20k0l0j0%j0j0J0NNnJ0L5J5j0j0NJ5j0j0j0nNJ0NNJ0N%k5l0l0j0%K0L0K0J0J0j0j5n
8763B85%J0%Nnk0l0j5%K0M0M5J5%j5l0k5j5K0L5M5J5k5m0n0n0k0J5L5K5%%NK5J5%nJ5J0nk0
8760C10m0j0j0nj5J0K5K0J5K0J5L0N%j5%j5Nj5j5%%j0nNJ5J5%l0m0l0j0NJ0J0J0J0J5J5J0
8757C10J5j0l0k0k0%%%%%%n%L0K5K5L0%Nk5j0K5M6K5j5l6k5nNJ0Nj0j0J0J0%nnJ0J0K6J5J5
8754D21J5j5j5l6m0j0%J0%J0J0nnNNnj0NJ5J0k0k5j5NNj5%nj5%K0L5L0K6NNJ5%k0l6k5l0k5
8751B80j0k0j5J5K0K5J0J0J5NJ0J0J0J5Nj0j0j0j0j5%k5%K0K5K5K1Nj0k6j5%%j5n0m0j5j0
8749B20J0NK5L5K5nj0j0j0nnK5L0L5K0%j0k5m0k5nNJ0NN%k0k0NK5K0L0K5nj0NK0K6J5%k0j6
8746C85K1J0K0K0L0J0k5m5n1k5j0J5J5nk5j0NJ5M1M0M0Nm0k0nK5J0nnNj0k0%j5j1%nnk5j5
8743C35j0NM0J0K1Nl1k5j5j0NJ0K5J5K1j6j5j5j0j5j0j5j5k0j5k5j5K0J5J0K0K5%K5Nnl0k0
8740B80k0N%NNN%N%%m0k5j0j5NK0L5J5NJ0J5%nk5m0l5j5j0K0O0N5M5J0nj5j0j5j0j5nj5j5
8738B55NK0L5J0NJ5%j0l0k5k0j5%J5L0M0K0N%k5%nk0k5%K0K0NN%%%k5k5Nj5j5nj5j0NK0L5
8735B85J5%%K0K0Nj5k5%%%nNj0j0J0nn%%n%K0L5O6K5%k0l6l5j0J0J0NNJ5nnnnk5k5%K0%k0
8732C00nj0nnn%nK0nJ5J0nnJ0M5K5%%nk5k0n%%J0nNNj0J0L5L6L0j5l0l1N%J5nk0l5n5k5NK5
8728B70L5M0K0j5l5n5l0%K0J5J5J5nk0k5nK0J5J5J5%l0k5nK5L0L0K5M1J0k1m0j0j5j0j5j0
8726B85NK5L5L0K6Nj5j1OL0L0Nk0%nl5j6J1J0j0o%k0%j0nnj5j5k0j0K0J5K0K0j0nj0n%K0N
8723C55J0%%N%%%N%%n%%J0J1%j1l0nK0J5%nn%Nj0%%j0J0j0%J0j5%%nNJ0j0l0k5%J0j5l0j5
8720B45%J0J0j0n%NN%%j0J0j5%%nnJ5K0K0J5J0L0J0K0%%%%%%%%k0j0j5k0NJ0k0l5k5%L5M5
8717C25K5%J5M6O0L0j0j0j0j5j5j5k0k1k5k5k0l0nK5K5K0K0%n%k0k0k0J0J0J0nNJ0j0nj0n
8714C15j0j0j0nj0%J5J5%k0%J5K5K5K0K6K0Nk5j1nj0j0nj0j0j0j5%J5L0L5J1k1m0l0l0l0%
8711B45NK5K5L0L0K5K1%l6n5l5j5nj0nj0%J5K0K5nk0l0j0NK5J5L5K5K5j0j5j5j5j0j5J5K0
8709C15Nk0%nK0L5M1K0j0j0j1j5j5j0j0j0j5J0%nn%J0j0nnnnj5J0J0j5k5%K0O0L5J5nnN%N
8706C80Nj0J0K6k0m6m5nK0K0%J0J5J0J0J1J0j0oj5nK0%k0k5J5K0nk5k5nK0K0%%%%%Nj5J5K5
8703C85J1j6j5j0nm0m0k5%J5K5K5nk0k0J0K5J5J5NNNNNJ0%NJ0NJ6%l1k5k0K5K0K6%j6k5k0
8700C35k0k0j0n%nj5Nnj0J5J0%K0M0K0n%NL0L6Nj5j0l1nj5j0j0j0nj5j0j0J0J0%J5J5%NJ0
8697C45j0l0k0j5j0k0k0j0j0%J5L5K0%%K5J0L0L5Nnk0j0j0j5j0%j5j5K5M5L0Nl0j5nj0j0%
8695C10j5j5%J5K5J5%nJ5N%J0nk5l0J5M0L0O%k6k0k5l5j5J0N%J5K0L0L5J6k1k0j5k5NK5K0
8692C70Nnj0nj0j0n%j5j0%nnj0nnn%K5J0J0%J5K5nNnj5Nnn%j0%%%%n%%nNJ5k0l5k5n%NJ0J0
8688B70J5J0J0J0J5NL0K0nk0k0l0l0k0J0K0J0K0J0J5NJ5L1Nk1j0k5NJ5%j0k0%Nnj0j0%j0J5
8686C20J5nj0K0J0nj0nNk0nK0M0L6L5J5Nj5k5k0j0l1j5Nj5%J0NJ5NK1K5K0K0nl0n1n0k0nn
8683B90J0%J0NNK5K0%NJ5J6j0k1l5k0nJ0J5%k0l5k5j0K0N0L0Nnj5%NNN%%%%j5k5k5j5J5K0
8680C00%L0L5L1K5M0K0k0%Nnk5l5%J0j0l1l0k5%%%J5nj0j5k0j0J5K0Nnj0NJ0nnj5nk5m0n0
8677A65k5J5K0L5J5J5J0n%J5K0K0K0NK5Nj0nj0j0NK0NNk0l5l5j5nJ5J0%%J0N%k5j0J5K0L0
8674C15M0K5NOj1j0%%nj0%nnnnk0l0k0k5J0J0J0J5J5K0L5Nj5j0k0j5%nNnj5NJ0j5N%NN%%N
8671C00%J5J5J0J5k5k0k0k0j0K0%NnJ0M0K5%%%nj5j5k0j5j5nk0%J5L0K0K5n%%nn%Nj0%j5j0
8668B90nJ5L5L0J5k5n0m5l0nj0%nNL0K0Nnk0l0nNNNNJ0NNJ0NK0J5J0J0J5J5J0nj0nnk0%j0
8665C05nNJ0NJ0NJ0NNj5j5j0k0nk0k5nnj0nj0L0L0K5K5J0nj0J0L5M1J5j5j6O%j1k0%%j5j5
8662C30%%j5l5j0J0%K0J5L0M0Ook0j0J0K6J5j5m1l5l0%K0J0%j5NL0J5j5k5n%%J0L5L5Ook0
8660C65j5j5j5j5j0j5nJ0J0%NNnJ0J0J0K0NK0J0J6J0NN%Nnn%J5K5Nj5n%NNNj0j0j5n%k5j6
8657C75%j0j0j0j5%k0j0nNNJ0N%n%K0L5J5Oj1l0l0j5j0nnJ0j0nN%%NNnJ0K5K0%j5j5%NJ0n
8653C25nnj0N%l0l5k0nj0j5%J0M0M0K0K0K0K0J0nJ0nk5l5m5k0J5K0K0K0NJ0k5l0m0j5J5%N
8651B50nj0k0k0J0M0N5M5K5J0nK1J0J0j0k6l0k0l5j5%%j5j5Nj0j0n%n%J0M5L5K0nl5l0j0J0
8648B65N5M5K0J6%NN%J0J5j0j5n%k1%k0j0nj5%J0Nk0k0J0J5J0j0n%J0j0nN%%%%%%N%j0J0J0
8645C45%%NnNnk5k5%NK5J5J5J0nNN%N%NN%OJ0%NJ0%nnnnNN%j5o1m5k5j0J0K5L0NJ5%J0Nj0
8641C40n%J5N6M0Nk5l5k1l5l5j5j5J5K0Nj0j5J0K0Nk0j5k5j5%K0L5J0NJ0k0j5k5nj0%%nNK0
8639B70M5N0J0nj0j0%%%nnj0j0nj0nn%l0%L0J0J5nN%nj0j5%j0j0j0j0%%%%%%%%J5L5K0K5K5
8635C70M1L0Nj5NK5K5nl0m5k6j5j5j0j0j5j5j5j5nnNj0l0j5%K0NJ0NJ0j0j5J5L5L0J0j5j0
8633C00NJ0J5%nnj0l0l5k0nJ0K0K0K0K0J0L0L0J1%j6k0n%k0j5%%N%J0k0j5%L0L0%j5j5NN%
8630C35J0NNJ0J0J6L5J0k5k6k5k5l0j0N%J5K0J0j0l0%J0J5j0j5j0J0L0J5%%j5j5k5l0j5%K0
8627B70NJ5K0K5L0J5nk0j5nNNJ0%k0l5l0k5NJ5J5NK0NJ0J5j5k5k5j0NK0K5Nk5k0k5k5J0J0
8624B40J0J0J0%%J0M0L5nl0m0l5k0J0NK0Nj0NJ5K0%k0k5k5k5j0%K0L5NJ0NJ0NNJ0NNNnJ5J0
8622C30%NJ0NN%J0%%%%%N%%m0l5l5l5j5N%nK5M5N0J5k0k0l5j0j0nnnj0Nj5NK5M5M5K5J0n%
8618C65%J5%k5k0%K0J0J0%j5Nj5n%j5%nnnnnnnnJ0NNNJ0J0nJ5K5K1K5K5nk0o1l5k0j5j5j5
8615B55J5J5J5J5J5%k5k5nn%nK0K0O0N6L0N%k0k0k5l1j5j0j0nj0j0nj0j0K5L0L5J5J1j6j0
8613C65NK1M0M0K0j5j0nk5m5m6l0%NL0L0J1on%j5k0%L0N1L0%k0j5k0k1k0k0J5J5%K1J0j0N
8610C96Nk6m0n0j5J0N%J5K0%J0J0j0j5j0j0j0j0nj0k0%K5K0NNJ5nJ0M0K0J6j1j5j0j5j0j0
8607C20j5j0NNJ0N%%n%J5J5K5J0nnnj0k0l0%K0K5NJ5J5Oo%O%J0J5nl1k5l0l0j5j5j0j5K0K0
8604B80K0K0J5J5j5k0N%%Nn%%nl5n%K0J5nJ0J0J0J0J0J0N%NNN%ONk6k0j5l0k0J0L0K0Nj5N
8601C40j0nNNnk0j0J5J5K0J5j0k5k5j5j5k5%K5L0nk5k0%J5J5K5J5K5M6M0J0l0o1k5%J5J0%
8599C55%J5J0NJ1J0k1k0l0j5k0k0k0k5J5J0J0J0J0J0NJ0K0Nk5k0%nnnNNN%N%J0%nK0J5%j5
8596C25nK5K0J0J0J1J0k1k0k0k0m0k5%%Nn%NnN%NJ0K5K5J0nl0l0n%n%%J5K0J5J5J0nj0J0J0
8593C45J0J0J0J6k1m0l0l0l0j0K0L0L5N%%Nj0J5n%%nJ5J0J0J0%K0L1j5j6j5j5j5j5k0k0j0
8590B75N%N%J0%NNj0nj0j0J0k0k5J0M0O0K5J0%NO%k1k5k0k5%nJ5M0J5J5K1J0l6l0j5J0NJ0
8587C55nJ5Nk5nnn%Nnk0j5k0j5NJ0NJ0Nk5nn%J5K0%j0nk0%J5K0nk0j0k0NM0L5L5J0j0j0j0
8584C35j0j0j5j5k5nj0J0%%nnj0nJ5J0J0J5NNNNN%J0NJ5J5K5J0j5k0k5j0K0K0L0J6NJ5K0L0
8581D71%m5m1m5nK0L6L5%k0l1k5k0k0j5k0%n%nJ5J5K5Nj0j0nj5L0K5K5K0J6nNNj5j1j5j0k5
8578C30l0l5j5%J5NJ0K0K5K0K0%k0j5j0k0J0J0J0j5k0NK0K5K5n%J5J1J5J5NJ0j0J5K0K0%k0
8576D61%nnj0l0n1m0m0nJ5N%J0j0j0j5j5K5M0O5M1J5k0m6m5l5J0J5J0J5J0J5j5j5j0j5j0J5
8573C20L0L5J6nNNK0K0N%j0j5J0K5%%%%%j5nnj0nnj0nj0oj0N%%l0nj0J5K0%%%%J0J1J0J5%
8570D16J5K0%NNNN%k0k5%%NJ5nk5k5l1k5l5l5j5K0J5J5J5J5%j5j5%K5K5L0K6j5onj0l5k5j0
8567C00K0L0M1J5j5%j1k5%K5L1Nj5k1j5k0k5nJ5J0%j0j5j5nnJ5NNNJ0NNj0l0l0j0k0k0l0j0
8564A80J5K0J5K0K5J0J5K0L0L0Nk0j0k5k5j0NNJ0J0J0J0%J0J0%J5%k5l5l0k5j0NnnK0J5nk0
8562B60k5%J5L0K5J5%k5nNnNj0nNj5J5%%J0J5n%J5J5NNK0NJ0K1%j6k0j5k0j0k0l0nNK5K0J5
8559C30j0k5k5nK0N0M5K1nl6l0j0j0n%nnK5K0Nj5j0j0j0NNNN%%%%N%n%L0J0NK6L0%k5m6l0
8556C20%K5J5J0j0j0NNnJ0j0k0j0NK5Nj0N%%NN%%%N%nN%%J5J1J0J5j5k6l0j5J0K0K6Nj1l0
8553C55k5j0K5L0%j5n%n%j0nj0j0J5NJ0J0J5J0J1J5J0NJ0J0J5j5l5k1OL0J0K0K0nl5n6l0%
8550C45j5j5nn%n%nNj0%%%nk0k0J0J5%k5l5NM5N0Nj5J5M0K0k5l0j0j0l0l0j0J0J0Nj5Nj0n
8547B30J5%J0%J0N%%%%nnN%j0j0k5k0j5j0NK0L5L0K0L0K0Nj0j5%j5k0nk5j0j0k5j0K0%%K0
8544B35L5K0%j0j5j5k0nNL0K5J0j5j0K5K5%NN%j0k5j0k0k0j0nk5k5J0L5J0K0%NJ0%j0%%j5
8541B45NnnJ0J0K0%j5%L5J5J0n%%j5m0k5k5m0k0j0J5L5N0M0M0J0J5K5Nl5m0j5NNJ0J0J0NJ5
8538C50K5nk0j5l0j5J5J0J5J5j0j0%k0nnj0nK0J5K0K0nk5j0j5NJ0NJ0NNJ5%k0k0k5k0J0J0
8536B90J0J5%Nj0m0o0k0NK0J0NJ0J0J0J0J5J0Nj5nnNj5%nJ5L5L5J0%j0k0N%K0J0J0K1NJ5J0
8533D21j5m1k5k5j0K0J0%j5k0k0j5J5K0K0J0Nj5Nnj0%n%n%%%n%%%j5J5J0j0j0J5nNJ5K5K5
8530C65J5j5j5j5j5nnj5%Nk0j0NNK0J5J0K0NK0J0j5k5k5j5J0K0NJ5Nj5j0%%j5j5NJ0%%J5j0
8527C20J5J0nj0j5k0j0J5K0J5J5L0%j5j5k0%%J5%n%%N%nNj5k5k0j5J0K0K5NNj0Nj0j5J0%j0
8524C05%NN%%N%Nl0k5k0nL0L0J0j0J0N%J0%NNNK5N1M0L0j0l0l0j5J5j0k6k0l0j5%nNJ0NJ0
8521C45j0j5J0K5M6K5nnl6m0m5l5J0K5J5J5K0J5K0J6j1j0k0nJ5%j5l0k0NNNNJ0j5j0%L0K0
8518C55Nk0k0k0k0%J5J5n%K0NN%nnn%nnnJ5J0NK0J0NK1%J0j0N%j1OJ0j0oJ1n%%N%Nk1k0NK6
8515C91J5nj0j1l0k5j0j0%%J0L0K5K1k1m0j0J5J0j0j5%nj0j0j0nn%NNL0K5L0%j0k5k0%K0K5
8512C60nk0k0l0%J5K0J0j5%%j5j5l5%J5J5K0J5j5l0k5j5nj0J0M0L5K0n%k0j5l0nN%%J5L5L5
8509C35L5L6K5j0k0l1j5k0%%n%nnn%nnJ5nj0nNK0L5N6K0k0l1l0k0k0j0Nnn%j0Nj0%nJ5J0N
8506C10K0%K0J5NJ0NJ6N%J5K0%j0j0nj0k1k5n5o0k0J0J0J5NL5M0L5K6%l6j5nnNj5NJ0%NJ5
8504C65j0nJ5K6J5j5oj5NK1N%j6Oj6l0j5NJ5%K0J0Nj5k0k0k0j5NL0K5K0%%J6L0J5nk0l6m0
8501C35l5nNNnnk5NNNnl0k5j0nJ0J0L0L5K0J5j5j5NL0L0J5%l0k5j5Nj5%%%N%K5M5L1L5J5n
8498D51j5l5j6k0%%%%%%%%n%Nj5k0N%Nnk0j5j5J0L0K5%j5j5n%j0m0l5k0n%J0J0K0%NK5K5%
8495C00N%L5L0L1J5NNJ0nk5k1l0j0nnJ0j5NK0%k5m5m0j0nj5%K0K5K5K0L0J5%n%K0NJ0%k5l0
8492C25l5l0J0K5K5K0Nj0nj5j0J0K0J0n%NN%N%N%N%%%N%%N%Nj0n%J5J1J0j0k1%K1J5k6l0k0
8488C30j0Nj0k5nk5j0k0nK5M5M0K0J0%j0%nJ5n%j5l0j5J0M0L0J1j1k5n0m5k5J0K0J5NL5N5
8486C75L6%l1l5k5%j0Nnn%%%%NJ0L5L6J5j0j1nj5j5j5j5j5L5L5K1j1k0l5m5k0J5M0O0N1J0
8483D41nl0k6l0k0%Nk5l5j0NK5J5K0J5j0k5k0j5J0K0K5NNj0nNj5%%j0nN%n%%n%J0J0%K0J0
8480C45NNJ5k5k0j0l0j5k0j5k0nJ0L5L5K0NJ5J5%k0m5m0k5%K5K5n%%%l0j0J5J5J0j0%%NN%
8477B60N%%j0J0L0L5L5L6j0ok0k5J0Nnm0n0l0NK0K5%NK5J5K0j0k0l0nK0J5%k0nj0NJ0%k0n0
8474B25j5NL5N0N0N1K5nl0l6l5k0nK5K0nnJ0J0J5nnJ5Nj5n%K0J6j1k5k5k5k0%J5J0K0N%%%
8472C35%j5J0%j0J0j0J0%j0J0%%NK5K5OJ5J5K0J0%k5k5j0J5%k1l0l5j5K0M5K1J0k1j5%k0j5
8469C30%j0k0nj5k0k0l0j0%%J5K5N5N5J5j5k5j0NK0L0L6L5L0nl0l5j0j1j0k0nK0%j5l0k0N
8466C05K5K5K0N%j0J5Oj1l5k5k0%K0Nn%NL0K0%j5k5j0J5J5Nj0j0%nk5k5%k5j0j5k0K0J5%K5
8463B75K0NJ5J5%%K0j5J0%N%j5k0j5k0K0J5K0K0%%j0J0%%%%j0Nnj0n%j0nj5m5m0k5K0Nj5N
8460B05M0N5M0nnJ0J0j0n%%%j0N%nNNNNN%NN%k0nj0l0k5nJ5J5J0J5J0J5J0NK0L6J0k0m1l0
8457C35l5m0k5%J5J5J0%K0NNJ5J0j5l0k0%%Nj0J0n%J5j5nJ0J0L0L0J0%k0k5%NNNJ0NJ0%J0
8454C55Nnn%J5j5nNj0J0nnNj0j0NJ0nl0l5j5nnj5k0j0K0K0NnN%%J5%J0%J0N%J0%J0%k0nJ0
8451B90K5N%J0%j5m5n5o0m5J0M5L5L0NNNNJ5K0L0J5J0%K5L6K0j5l6j0NJ5Nj0l5m5j0J5N%K0
8448C25K5K0L1K0%j5k1%J1J0J0Nj5l6k0k5k5l0l5j5NNJ5%J5J0J0J5j5J5NK0L5L6K0k0m6m0
8446C05l0l0k0l0k5k5K0M0L0K5M0K0j5l5l0NK0J5j0j0%k0%K0M0M0NNNJ0NJ0NOok5k5%J5J5
8443C65L1J0J0J0J0NJ5%NN%k0m5m6m0m5k5NK0%%K5K5L5Nj0k5k0k5k0K0M5M5J5O%%%%%o%J1
8440C96J0j5l6k0l0%K0NNk0l5nnn%j5j0J0L0L5Nnj0%J5J0J0nJ5J5%nnnnj5%%j5%J5J5nNJ0
8437C55NNk0k0k5j5L0M0N1K0j0l6k5k0k5k5k0k5NK5J5J5%K5K0N%%nnn%n%j5j0k0nj5j5j0j0
8434B30J5K0K0K0J5K5J5K0j5l5k0j5nK5J5J0j0nj0nk5k5j0K0L0J0K0K0L5Ol6l5m0m0n0k5K0
8432A85N0N0K0J0J5J0J0%K0J5%ONN%%k1l0n0l0j0K0N0L5%j5j0%k0nnj5nj0j5%j5j5J0J5L0
8429B90K5K5M0M1NNj0j5%k1j0k0k5j0L0M1L0L5L0j5n0n1j5J0l0m0k5Nj5j0K0K5K0K0K5K0L1
8426D11J5j0j5j0j1l0nj0k5j0j5j5nk0%J5L0M5L0j0k5j0nnnj0j0j5%nJ5J0nJ0NnJ0M0L5%N
8423C85j5j5j0j5N%%J0j0J5nNJ5n%J0j5m0l0k0l0k5%J5%k5j5nNNJ0NJ0J0%J0J0%%J0N%nJ0
8421B65M0L5J0nj0j5j0j0j5j0j0j5j5j0j0j5K0NJ0J5K0%J0J5%m0k5j0K5M5L0L5J5%j5l5nn
8418C10nnNJ5J0J5J0J0%K0K1J0J0K0J5j0k5l5m1k0j0J0K0J0J0K1oj0j0j0%j0j5%%j5K0L5K1
8415C91oJ1J0%nnN%nn%o%j0%J0J6j0k6j5j0j5j0j5j5k5j0J5J5J5J5NK0J5J0J0j0j0J0n%n%
8412C50Nnj5J0K5Nj0k0j5l5k5k0NJ0J5NJ0NJ0N%J0K0j0nnj0nj5%j0j0J5NJ0J0NJ0NJ0K0Nj5
8409C55k0j0NNn%nn%j0N%nnJ0J5%%J5%N%J0K0nj0NK6Nj6l0NJ5K6%j0k6j0J0L1L0J0k5l1k5
8406C55k5k5%J5%k0j5nnj5j5%j0j0j0j0%j0j5%L0K5L0L0NJ0J0Nnk0J0L5M6L5J5%k5l1%J6K5
8404D26J0%l0j5J0K0Nk0k1j0%J0L1K5J5j0k0j5j5j6j5j5j5%J0J0%nK0%J0j0%n%nnnnNk5j0
8401C15j0j0j0j0j0NJ0%J5J0NJ0J0j0j5J5L0J0J0n%j5j0j0j0j5j0j0j0j0K5K5j0j5%J0L0K5
8398C55J0k0k0N%N%nj0k5k5k0nK5O0M0M1J5nj5l6l5j5nL0NJ5J0J0K1Nj0j0j1j5j0j0j0j5J5
8395C35J0J0J0%k0k5k5l0j0J5K0j5j0j5J5K0nj0nN%nNJ0j0NNn%n%J5K0j0l0j5j5%K5J5k5j5
8393B35J0nnn%NJ0J5NJ0J0J0NJ5N%K0J5nJ0J0NNk5l0nj0j5%NNK5j0l0n5k0NJ5J5K0K0j5j0
8390B65j5j5nJ5%%NNN%NNJ5%nJ5NNnk5j0j5J0L0L5N%N%%J0j0%%J5nNNk0m0l5k5K0K0NL0L5
8386C45L5Nnj0j0j5j0nk5k0nJ5J0J5J5l5m5k0J0J0J0J0J0K0J0J5J5%J0J5nj5nNL0K1%NK0%
8384D26J5J0NJ5j0m0o6k5j5j0l5k0n%k0j5K0L5L5%j5j5%nj0%j0j5nk5nJ0L0J5K0J5%J0NNJ0
8381C15NNnj5j0%J5K5L5J0nk5n0n0j0K0NnJ0L0K0J0j5j5j5j5NK5K0J0j0k5l0nK0L5%j5Nnk0
8378B80m5m0k0j0J0L0M0M0L0Nn%nk5k0%K0K0Nj5k5nNJ0j0L0L0L5K0%j5nj0nk5l5n5l0%K5J5
8375B45K5J5j0j0%J5J5%J5NNJ0NJ0J0NJ0J0J1J5nK0N%J0k0m6l5J0J0J0J0K6J0%l1j5j0J0K6
8373C91onj0nnnn%k5k5k0k5%K0%J0L0J5j0j5j0J0J5j0K0Nj5l5l0j0%J5J0J5J5J0K0J5NK0%
8370C70j5nj0%j0k0NK5K0K5K6j0j0j6n%%%%%%n%N%k0m5j0j0J0k5k5NK5K0NNj0J0L0J0j0j5
8367C20nJ5J5nJ0L0L6Nk0m6m0k5j5j0J0L0Nj0%%K0Nk0k0k0k0%K0%l0k0%%NM0L5K5J5%L5K1
8364C91J0l1m5l5l0%%%K0J5Nk0j5j0k5l5l5j5J0L0L0L0L5K5J0j5j5%%%NJ5K0j5j5j0nNj5j0
8361B60Nnj0j5J0K5L0L0L0Nj5k0k5k5k0l0NL0J0J0nj0J0%%%%K5nNJ5M0K0%j0k0l0k5k5J0N
8359B85J0NN%J5nnj5%K5N0L6J5j0nnnj6%j5nj0j0nj5nNj5%nnNn%j0J5L0K5J0k0l5j5%NNL0
8355C35M0J6j6%NJ1J0k1N%%Ok1%%k0j0%k0%%J0J0Nj5nJ0L0NJ0NJ6J5j5l6m0j5nj0j0n%nk5
8352B50j0K5L5K5k0n5n5k0NJ0NJ0L0K5nn%%%%Nn%%j0N%j0nNn%%nj0%J0j5NnNK5J0J5J0J0J5
8349C00J0K0J5j0l0m0nNK5M0M0L1%k1j5l5j5%%K0L5L6J0nJ0J0j0j5j5k1j5n%Nj0j0NJ0j5n
8346C30Nn%nn%%k0J5NNNJ5%J0J5%Nj5j0%J5M1L5K0J5J5L0nk5n5n1l0nJ5N%K1K5Nk0k1k0j5
8343C45NNL0J6J5Nnk0J0%nnnJ0J5J0J0nk0k6l0l5m0%J0J0J5J5J5J0J0Nj5k5j0K0K0K5K1nk1
8341C80j5l0k5j5nK5K0J0NK0J5OJ0j0oOonNnn%n%Nj0%nj0nj0j0nj0j5%%J0K5j0j5nL0J5N%
8338C50nN%N%%N%J0nNNnJ0j0j0nj0j0nj0nNJ0NNNNK0nj5n%k0j0j0j0j5%k0j5nK0K5K5K0J5
8334C45%J0Nk5k5k5k5j5j0J0K5J0j0NN%K0J0NJ5NK0Nj0J0nnJ0j0j0J0%j5j5NJ5L0L6J5%k0
8332D01m1n0l0j5J5M5L0J0j5j0NJ0K0%%nnNj5N%j0nl0l0nNK5K0J0%J0N%NN%NNj0l5l5j5k0
8329B60j5k0N%%NnJ0j0J0K0%NK0NJ5J0NN%N%%N%%NNN%j0k0J0K5J5nK0nk5k5k5k5j0j0j0j0
8325B40K5K0K0K5L0J5j0j5NJ5NNj0k5k0j5J5K0J0K5%nn%J0j0nNj5l0m0nK0NnL0J5NJ0J5k5
8323C50k0k5k5NNNN%NNNNNNNl0NJ5J5J0j0j0J0K0K0Nm0m0l5n0l0NK0J5J5J5J5K5J0K0J5K0
8320C65J5nk0k0nJ0nk0k0k5J0NJ0Nnn%j0k5k0j5N%K0M0J5%J5J5J0J0J5J5j5j5%k0j5nj0j5
8317B85J0NJ5%%K0%J0K0NJ0J6k6k0k0k5%%NNj0J0J0j0k5k5m5j0%N%J5K0K0K0K0L0J0L0J6n
8314C91j6k0nl5k0%%NN%K0NJ0J0Nn%j5NJ5L6L0K0j5n6q5m5J0M0L5K0J0Nj5k5j5j0%NJ5Nnj0
8311C05j5NJ5N%%Nn%NnN%nNj0%%j0NK0L5L1K5k0m1m0j5J0K0J5K0Nj5k5l0%NnNnN%nJ0nnJ0
8308C10Nj0J5j0J0NnJ5%J0J0nk0l5l5k0K0L5L0K0K0J0j0k0l0j5NK5L5J5nj0j0J0K0J6J0nj5
8305C91j1j0j5%J0%l0k0K0J5%j5l0j0NJ0J0J0nN%j0nj0j0j5%Nk0l5l0j0J0K0J0NL0K0M5M0
8303C70L1j6l0k0k0j5Nk0%L0K5L0L1j0o%j0j0%j0nk0k5j5k5l0nK0N0L5K0K0L1J0k5j1%J1o
8300C85l0l5nj5nj0k0nJ0L0%%%%Nj0nn%j0j0%%Nnk0k0k0NK0J0%NJ0J0NJ5%J0NN%J5%NNj0j0
8297C10j0nj5%%k0j5k0NK5J5nj5nnnn%K0L5L0K5J5%%J5nJ5N%j5l5l0j5nJ5K0%nJ5NNk0%J0
8294C30J5K5M6K0j0l5k6l5l0nJ5NNn%NJ5L0Nnk0j5NJ0J0%%nl0j5j0%Nk0l0k5NK5NK0J5%j5
8291B80k0%K5K5K5K5J0J0NOok0l5l0m0k5%%nnJ5M5N0M5M1%m1l5m0l5j5K5M5L0Nnj0k5nJ5L5
8288C65M1K0L0L0j0k0m0l6k5nN%NJ5K6J5j0l1m5k5J0J5J0j0k5NNNJ0%K0M6M5J0l0m1m0k0J0
8285C30K5L0nj5J5L1J5%NNj0l5l6j0%j0NK0L1J5nj6l0l0k5%NJ0J5%nk0k0nj5j5k0nL0M5M5
8282C45L5N%J1%j6k5k0k0m0k0j0j5j5j0K0K5L0M5L5M1NnJ0%nj0%K0K0J5nk5l6k0k5l0j5nN
8280B95Nj5k5j0L0L5L5J5nj5j5n%nj5j0K5%J0j5j0%nn%J0%nnk5%K5K0L0K0%j5l0k5NJ0%NJ5
8277C30N0L1N%k5j6l0m0j0%%%N%N%NNj5NK5K0K5Nk5l0nK5M6J0j0%NnoOj1k5k5NJ5J5J5%l0
8274C50j5j5J5L0J5K1K0K0j5j5j5j1k5k5k0k0J0J0J5NJ0N%j5l0nJ5J5nn%%nJ0J0j0k0l5nK0
8271B85L0%%%NK5M6M5L0nj5k0k0k1j5k0k0k5%K0K0nnj0J0J5Nj0%%J0J5NNJ1j1J1onk5l5k0
8268C00%J5L0L5K1J0j0nJ5L5NJ0NJ0nk0l0l0l6l0N%Nnj0J0J5J5J0j0k5l0nK0K5K0J5nnk0j5
8265C35j5l5l5k0K0N0N5L0J6%%n%Nj6n%K1M0%j5j5k0j1k5k5j5j0k5j0NK0M0L5L6J5j5k6k5
8263C55j0K0J0N%J6nj1j0nj0j0j0n%J5K0%nNJ5J6L5K0Nj5n0m6k5nNn%%nN%NJ0K5J5K1%J5J5
8260D21%j0nj5ol0l0m0k0NNJ0NK5M0O1M0K0j0l0l0k1k0k0k0J0J0J0J0J5J6j1l0j0j5j5j5n
8257B95%J0J5M0L1ol0k0j5%%j5j5j0j5%NJ5nNNNNJ5NJ0j5j5j0NL5M0L1N%j0j1nj0j0J0Nn%
8254C70NJ0nl5l5j0J5L5L5Oj1j0n%j5l0k5k5k5nJ0NNK0K0L0J0k0k0k0k0j5NJ5L5J0J0%nK0
8251C35J5J5j0k5k5nj0nJ5K0K0K5K6Nj1j0j0j0J5NNj0n%K6L0%j0l1l0j5J0NJ5J0J0O%J5NN
8248D16NN%j5nnl1j0nnK0nj0l0l5k0J5J5NNJ0NJ0J0NNK0J6Nk6m0m5j5j0j0NK5L0J0J5nk5k0
8246B85nJ5%nJ0K0K0K0L1L0J5nnnnl1nNJ6%j6j5NJ0nj5l0k0j5nNNJ0NJ0J5J5K5L6M0J5Nnk0
8243D56m0n6m0j0J0NnNK0%j5l0nNK5J0nj0j5j0j0j0j0K5K5K5J5J0j0j0k5%K0L5M1Nnk0j1j0
8240C75j5j5l5k5NK5L0NNNNJ5J1K5Nk0k6j0l0j5j5k5j0J5K0L0J0j5N%n%nJ0j0k5k0NK5J0n
8237C15k0j0Nk0j0NK0L0K5K5K0%J6J0J0J5J0J0nj0j0j0Nj5j5Nj0j1j0nj0nj0j0N%%%J0j0N
8234C40Nj0j0nJ5L0Nk0j5k0k0j5k0NK5J0J5J5L5K6K5j0j5j1j0%n%nn%n%%N%NJ0%%Nnk5j5j5
8231C15%%L5L0K1j0k6%k0k0l0j0J0J0K5L0J0nk5m0k0k0l0j0J0L0K0j0k5nK0J5J5J5J5J5%n
8229C30%nk0j5l5nJ5J5J5J5n%Nj0n%j0n%j0n%nn%nNK5J0J0K0J5K5Nnk5l0nNJ0%J5M0J0k0m0
8225C20k0J5L0K5J5%J6Nn%nnNJ0%k1m0o0l0%NJ0J5L0K0%k0k0n%j0NJ0M0K0L0j5nj5n%%Nnk5
8222C20l5m0k0j0J0L5L5j0k5k5j0J5K5K0K0j0j5j0j0j5k0NK5J5nnj0J0L0K5J5%j0j5k5l5l0
8220B15nJ5J0K0K5N%%J0j0k0j5J0K0J5NnK5J5J0J0J0Nnn%n%nNnJ0N%K0K6Nk0m6k5n%%K5K5
8217C70%k5j0J0K0J5J6J5J5%NN%j5j0j5j6%n%K1K0j0j5l6k5j0K5J0nk0nJ0Nj0j0%J0j0%%k0
8214C00k0NK0K5Nj5k0k5nK0K5NJ5nj0j5%J0J5K0J5%k0m0j5NJ0NJ0k5l0l0k0nJ5J5nk5l0%J5
8211A95N%J0NNNJ0NK0L0M5K5J0n%nJ5J6j1j0J0NJ6j0k1j5J0N%k0m5k0J0L5L5Nl5l0j0N%%n
8208B95j0%nNK0J5J0j0l5j5k0%J5NJ0j0j0j0nNNJ0NNNNJ0nnnnnn%n%K0K0%J5J5%l0m0j0K0
8205B70L5M0M0L6J5k0j5j0Nj1j5j5nj5%J0J0L0J6j0j1k5%%Nj0nj0nnnnj0%nnj0nnj0nJ0J0
8202B80NJ0Nk0k0k5j0NL0L5K5L0%j5J0K5J5J6%nj1%Oj1Nj0k0j0j5j5NL0K5J0Ooj0J0K6J0%
8199D21k5m1l0k0J0J5NJ5Nj0nnj0nnj5%Nn%NJ5nJ0Nj5j5J5K5%%NnJ5%J5J0%J6J0Nj0j0k6N
8196C70J5K1L0J5N%j5n0j1%j5nk5%J5K0L1J5j0k1l0l5k5m0nJ0L5L5J5j5%%N%%NNj0%%%%Nn
8193C35NJ5J0Nj5j0J5K5L6J5J0k0l5m1j5NJ0J0nK0J6%k6o5l5nK0Nl5k5j5J5K5%k5j5%%%%L5
8190B45L5L5L0%j0l0m5l0k0%J5J0K5J5K5L5L5%%j5j5j5j5j5j5j5j0j0NK0L5M5J5j0m0l0j5
8188B70k5l0k0%K0K0NNN%nK5K0j0J5NK0NnK0J5nNJ0K0nK1J5K0J5j0k5k0j1j5j5j0j0k0nnk0
8185B85nj5J5L0N%%NNJ0NNNNJ5%k0l5l0l0j0j0J5K0J0NJ0J0J5%J0NJ5%k5k5k0j5j0J0K5M5
8182C35L5Nk0j5J0N%k0k0n%%j5k0k5k0j0J5K5K0K0K0NNJ0n%J0%Nj0j0j0j0j0nj0j0J5J5J5
8179C20J5J0K0J5J1J5Nk0NK0J5j0j0j0j6k0nK0K1K5J5nj0nj0j0nj1nnnJ0j5k5k5%L0K0K6J0
8177D01j6k5k5j0j0j0j0j0j5k5l5j5L0L5M0NJ0nj0nnj0j0nj0nnk5NJ5J0NK0M5K5Nj5j5j5j5
8174B90k0nnk5k0k0%K0L5J5%nJ5Nj5nnnnnnJ5J5K0J5J5J5J5K0j5nj0j0j0nj0nj0j5%J5K0%
8171C05j0j5NK0J0J5J0J0K0%j5k0j5j5NK5K0J0%Nnk0l5j5J5nJ0nnk5l5k0J0J5L5L5J5%k5k5
8168B85nJ5J0K5Nk0nJ0J5K0nn%j0J0j5%%nnj5%L0J0k5k0%Nj0J5Nj0j0NL0N%k5k5%J5K0%nj0
8165C05J0K0K0%k0m0k5%NK0J0J5J5J0k5n%j5%nj0j0nj0j0J0J0J0J0K5L0K5K1%j6j0n%Nj0J0
8162C65K0J6nk1j5j0nj5k5%k0j5J5J5J0J0J5J0%K0L1Nj0k1%J0nJ0K6L5J0j5k0j5nl1k0nk0
8160C25j5NL0K0NJ5nk5l0%J5NN%k0j0nj0j0j0nNL0L0Nnj5k5nJ5J5J5J5K0J1K5Nk5m6n0l0n
8157B65NK5M0L0NJ5K1nl1j5j0%n%%%%j0NJ0K0NJ5J6J5J0J5j5j0j5j6j0j0k0j0J5NNJ5J0OJ5
8154D06Nj5m6k5k5k0j5J0L0L0K0%j0j0Nn%J0J0J5J5J6J5j0k1j5%J5L1K0j5m6n5n0k5j5%%J0
8151B40NNK0J5J5J5L0Nnk0NL5K6J0j0k6k0j0NJ5J0J5Nk0j5%K0K1j1j5j5j0j0j5%K0NNK5L1
8149D01%k1j0nj0j0j0j5k0%%%%%N%%NN%j0J5%%J0nk0J5J0k0k5k0J5J5NJ0J0J0nnJ0j5j5NM0
8146C45K0l0k0k5k5J5J5J0J5J0j0l0l0k0j5NK5J0J0J5J0J0N%J5K5K5K1K5nl0j1j5j5j5l0n
8143C00J5J0J5J0%nnnJ0K0J5J1k1k5l0j5K0K5%k0nnnnj5j5%L0N0J0k5k5NK5J0J5J0J1J0NK0
8140D26K5K0K0J0nk0l5l0j0k6k5k5k5k5k5NNNNJ0NJ5Nk0nK0K5J0n%NJ0j0N%nJ0nnJ5j0j0J0
8137C40J0j0nN%k0k0%k0n%k0nJ0K0M5N0M1Nl0%onj0nj0j0j0NNNNNNNJ0j0j0j0nj0nj0nNK5
8134C45K0Nj5NK5K6K0j0l0k6j0nnj0%NJ5nJ5%j0J5nk0k5n%k5k0n%NnJ0K0K5nj5nK0K5K0J0
8131C70nl0l0k0k5k0%K0J5K0K0NNNNj0n%K0J0%k0l0l0j0%J0J5L0L0J0J0j0j0NN%J5L1L0L0
8129D61J0j5m0k0n%%J5J5%j5l1k5k0N%J0NK0L1L5J5%nn%k5l1k5k5j5j0J0K0J5n%J0%J0J0%
8126C80%%%nk0k0j5k0nnn%%K5K5L0L1J0J0j5j0%%j1l5m0j0K0K0J0Nnj0j5l0k5k0J5K0NK0M0
8123C45L5K1nj1j5nNK1J5J0K0Nnk0k5o%%j0j0j0j0%NN%J0K0%nk5%J5J0%j5k5k5J0J5K0Nj0
8120C55k0j5k0nj0j5%K0J5K5J5K0NJ0J1J5J0j0k6j5j5J5J5J1J0J5J0%j0j0nj6%nj0J0J1J0
8117D01NN%l1m5k0j0%%j0j5j0j0J5K5K0K0K5J5K6J5j5l1l0j0J0K0K0J6%j6%nj0nnnj0j0k0
8115C15%%NJ0N%k0j0nNM0K5J0%nNK1K5J0%j5l6l0l5k5j5%nnJ5L5K5K5L1L5Nk5k0n%NJ0J0L0
8112D46K5NJ0J0nk0m5l0l1l0k5k5k0nL0K5%%%%nn%j5NL0L0nn%K5K1Nj1nj0nj5n%j5j0Nn%n
8108C15%Nj0j5j5k0j0J5L0K5K5j0k0j5j5j5j0k0n%J0L5L5K0%K0L6J5J0J5J0J5J5K0Nk5n0n1
8106C70k5j0j5j0j0%%J5nnJ0J5j0NNnJ0J0nnJ5J5K6K5K0%j5nj0j0l1k5j0nJ5K5j0j0%nj0J0
8103C40J0J0J0nj5%j5k5k5k5k5%J5%J0N%NJ0%n%%K0L0K5K0J0k5m5m5j5K0%%J0K0Nj0j5l5j5
8100B30K0K5K5NnnJ5K0K0L5J6%j0k6l0nj0%NJ0L0NJ0J1J0J0J0%J5NNJ5%nnnnk0n1m0k0j0J0
8097C10J0nnJ5N%%%NL0L1K0j0nj6J1nonj0nnnJ5k0m0l0j0%n%nj0J0NL0nl0n0n0l0nL0O0M0
8094B55K0K5L0J5l0j5NK5K5%J0%NJ5nNO%k6k0nj5j5j5j5K0J5K0J5NNK0K1J5j5l6l0j5nj0j0
8091B95l5nL5L0L5%%nJ5J5J1J5j0j1K6K5K5nk0k0nn%%%n%%n%n%j1j5j5j5%%K0M6K0Nk0k1%
8088C85O%Nk1J0J1k1%n%nJ5K1K0J0j5k0l1j5J5Nk0l0j0Nj0n%n%nn%j5J0K5J5K5K5nk0k0%N
8085C30J0%J5K5K6J0k5m1l5l5m0j0nNj0nL0J5J0J0J5J0J5%%J0j0N%N%J0J0K0%j0m0o0n0k0
8083A90J5L0L0L0J0%N%%l5l0j0K5L5K0%K0L0K0K1j0l1l0n%nn%nnnnj5K0K5L0%n%%%J0j0%%
8079C55%Nj5j5NK0L6J0j6j5l0j0nnk0k5j5NJ5K0J5K0J5j0l5j0j0K0J5nK0%nK0%NNNJ5j0J0
8077C80Nn%j0nNj5%%%J0NNNN%J1K0%K0%k0k5l6j0NNJ0NK1K5Nk0nnj6l0l5j5j0nk0%J5J5J5
8074C05nnJ0J0nNNJ0%NJ0j0nj5N%K0nl0k5j0J0NJ5nj0j5j0NJ5J5NN%NJ0J5NJ0nm0l5n%%J5
8070B80K5M0K5%j5l0l0l0nNNJ0Nj0J0K0L0J0J0NJ0J0j5j5j5l5k0j0J5J5J5%k0%K0NJ0nJ5J0
8068C50%NJ0NNj0j0j0j0%k0nj0%J0J0%NNnJ0L0Nnj0k5j0K0K0K0%j5%%%N%J0N%OJ5nJ0Nnnn
8064D01j0Nj6nnJ5J6J5J0j0l1k5j0j5j5nJ5L0J5k0l0k0k0J0NNj0j5j5%K0K0NJ0J5J5J0NJ0
8062C75NNOJ0NJ0j0j0nj1j0nj0n%N%NN%N%NNnJ0%O%N%NNn%%%%J5J0j5l1l0j5NJ5K0%j0nJ5
8058C75J6onj5j5j5k0j5j5k5j0J5J5K0J5J0j0%Nj0j0j5nK5K5K5K5nk5k0j0nk0j5j0j0J0K5
8056B95J5L0L0Nj0j5j5NNK0%j0l0%K0K0K0%k5l0k5nnj5%%j5nj0J0NJ0N%J5J5nk0j5k0k0J0
8053B40M0K0nl5l5j5NJ0NJ0J0N%N%K0K0K5J0%Nn%%%%%J0k0j0NJ5M0M6J0j5l6m0j5NNJ0Nnj0
8050C35nj0j5j0K5K0M0NOk1k0k0k5k0J0J0K5L5K6J0l6l5l5j0J5J5J5L0L1K0J0J5Nj5n1m5l0
8047C00nK5L0K5nk0j5nnJ0J0NNJ5J0j5l0j0NJ0J0K0j5k5l0k0k0j5k0J0J5J5J5J5nj0K0J5K0
8045C35J5K0J5Ok6k5nj0nnNJ0K0nJ0J0NJ0Nk5j5%J0J0NJ0k0k0l0j5J5J0J5J5%%n%j0NNj0n
8042C30nNj5j0NM5O1M0L0Nnk0n0l1l0j0J0K5j5l0k5l0k5k0NK5L0NJ0NJ0nj5k0nK0K0L0J0K5
8039C85%k0k0j0%j5%L0J5j5j0NNNJ0J0J0j5k5j5N%nnnnnj0nj5%L0L0Nj0J0K5J0J6j1m0k5k5
8036B95%J5J0J0NNJ0NJ0NJ0Nk0k5k0k5j5l0l5nJ5L0L5J5j0K0N0K6J0nj1J1Nj0%NNK5nl6l0
8033C55%K5J1m1nJ0NNj5nj0%%%%%%%%%%%%nNK0j5n%K0L6J5NJ5J0k0l1nJ6L0J0J5K0L0J0k0
8030D91m5o1m5k5j5j5J0L0L0K0J6K0J0j0l1k5j0NK0K1J0j0oJ1j6j5Nj0nJ0j0NNj0J0%%N%%
8027C70%%N%%J6J5J5J5j5%K5K0J5j5m0l5l6j5j0j0j0j0j0j0NJ0NJ0J0L5L0J1k6m5l5l5N%j0
8025B50J0K5L0J0J0k0j5%J5L0j0k0j5%%NK5K0Nn%nk5k0nNj5k0j5k0NJ5K0K5j5NJ0NNJ0%K0
8022C35n%K0nnnnNj0n%%%%%n%%%nj5k5%J0J5K5L0J5%j5k0j0J0J5L0K1Nnk1j5K5L1L0NNj0j0
8019D36NJ0J0k0m0k1nj0l0l5k0j0J0j0j0j0l0j0NJ0J0J5J5J5J5J0J5J5J5Nj0l0%nNj0nN%%
8016C05%%%%%%%n%%j0%K5Nnl0j5J5%nJ5J0J0NL5K0Nj0J0nN%%%n%nj5j0nj5nnj5n%%n%n%nj0
8012B70j5k0n%NJ0NNL5N0M0K1nnj1j0n%j0j5Nj0j0J0J0NNnj5l0m5j5%%NK5K5J5%j0K5K0K0
8009C70J0j0l5l0l5j0%J5K5N%%%N%Nn%%%J0J5nnk5nK0J5%j5j5%k0N%j5k0k0NK5M5N0K5NON
8006C96NN%NN%%nNj0l6l5l5l5%L5J5J5J5K0K6J0k1k5%J5J0j0j5k0nj0k0%k0%%k0%%L0L0J5
8003C35J0K0NN%j0J0%nN%j5NNj5%nn%K0K6L5J0j5m1l5k5j5j5J0L0L5L6Nn%j0onj0nj0nn%N
8000C50j0m0m5l0k0nK5M0M0N0L0J6l6n0k5J0K0J0j0nN%K5J0j5k0%J5L0K0K1L0J5k0m6l5l0
7998C20j0j0j5n%J5J5%nK5K0%nnk0%L0K0L1K5nj5j0nJ0NNJ0J0NJ0Nj0NJ0j5k0m1n0k5NNN%
7995C20J5nNJ0%J0J0%J5%NONno%%nj0J0NJ1NJ5%J0J5%nj5j5nNJ0nm6m5j0j0j5k0nJ5L5K0j5
7991C15k0k5l5j0j0J5K5L0Nk5%J5L0J5j0j5nJ0J5L5L6J5j5k6l0j5%J5J5%K0J0j0k0l5j0J0
7989C15K0Nk0l0j0NL0L0J0J0nj5l5l5j5j0J5J5J5K5J5nk0k5%J0J5J5J5J0J5J5J6no%j0j5%
7986C60Nj5j5j0k0nj5J0j0l5l5k0j0%n%K5K5K5NNK0K0J0J5J5%j5j5%Nnj0j5n%K0L5K5L6Nk1
7983C85l0nNNnj0j0nk5J0L0J0J5NJ0Ok6l0k0K0K0J0K0K1Nn%%%%%%NN%j5l1%J0J1o%%nn%J0
7980C85j0k0k0l0j0nK5J5NJ0NJ5N%J5J6%j0N%j1Ooj0NNnj0J0%n%nj0j0l0k5j0NJ5L5K0Nj5
7977C50l5l0j5J0K0%n%%K0J5nj5k0n%J0j0nj0nJ5K0K0J5NL0K1J0N%nJ0NnJ0nNj5%nj0k1j5
7974C55K0J6%k6k0j5j5j0J5L5M1L0J5L0J0nk5j5%%Nnj0j0%K5K0J0k0m5o1n0j5nJ5K5K5j0k5
7972C05k5j0%J0%N%NJ0%nNN%%%j0NN%k0m0j0j0j0j0NJ5nJ5%J0J5%Nnj5Nnk0j0K0O0O5M1K0
7968D21%n%j0j5j6J0K6L5K5j0m0l0k6NNnnj5l0k0J5L0K5J0J1J0J0%l1j0j5j5j0k5nNJ0NJ0
7966C30%j0%K5Nnk5l5k0k0%%nJ0K0N0O0L6%j0k1j5nk0j5%k0l0m0k0j0J5K5K5NJ5%%N%Nn%N
7963C05J0J5NJ5J5NK1%k1m0m0k5j5nnJ5L0J0nj5nK0J5%n%Nj0J0%nj5J0K0j0l0n5j0J5K5K0
7960B70J0NK5K0J5J5K0nk5nj5j5j0k0nnnn%nnnnJ5J0J0J0NJ5K0%j0%nj0nnj0%J0K5L0J5j5
7957C50j0k5nK0K5K0K6J5%k5k6nJ0NNj5j5%L0Nj5n%nn%%NJ0J5%J1J0J0J0n%J0j0l0l6m5k0
7954B90J5N0N1J5N%J0j0k5l1k5l0NJ0NJ0NN%J0NJ0NOj6k0%L0K1J0k0j6j5j5k0%NL0L1N%J5
7951D16N%k0l6l5k5J0L0J5K0J1K0J5J5J0Nj5l5k6k5nK0K1K0j5j6NOJ0NJ5J5j5l0oJ1n%oO%
7948C91o%%%%j0j0%k0j0nj0j0NNnJ5%N%NK5K0L1K0j0j0%k0k6k0%K0K1K5j5m6o5m0J0NNJ0N
7945B85J0k5k0J5J5%j0nnJ0nj0J0%%%%%N%J0j0J5J0nj5%j0nK5K5M0J5%Nn%%%%%%%N%%%J5n
7942C80k5nk0j5j5j5k5%J5L5L0K5J5J1ol0k0k0J5J5j0nj0nJ0j0N%K5K0Nk5k5k0%J5K5K5L1
7939C96K0j0k6%K6n%nnk1j5%L0K1Nk0k1%%%%J0j5%%J0J6K0Nk0k1k0k5k5k0k5k0NK0M5M5K5
7937C80J1j1k5NNN%J0NJ6%NJ0J0Nj5j5j0j6NL6K0J5K0nJ0J0NNm0n5m1k5N%k0k0l0j0NNNNN
7934B85J0NNJ5J5J5J5%K0K1%J0J0j0m1n5k0J5J5Nj5nj0k0k0%K5K0K5L0K0OJ5j0m1nnk0%j0
7931C15j5j5nK5M0K5L1J0k6m5l0j0N%n%n%%j0nnnK5L5K5L0K1j5J0NK5K5%k0k0k0k1k0j5NK5
7928C70K6J0J0NJ5NJ0NJ0%l0n1m5NNN%J0J0J0OK5L0%j5j5j0k6nk0k0nl0k5j0k0j5NK5K5NJ5
7925C05K0J5J5j0k5k5j0NNNNJ0NNJ0%K0J5J0J1J5K0Nj0j5j0j1j5j0j5j0nj0%nj5NnnNK0K5
7922C45K5J0j0k5l0j5%Nj5k5k0nJ5J5Nn%J0K5J5j5l5k5%J5K5J5J5K0J0j0NNj0J0%j0j0m0n0
7919B35nJ5L5K5L0n%j0nNj0j0NK0J0J5J5J0j0k5k5m0nJ5nk5m5l0nL0M5N5L0J0NNJ0J5n%J0
7917C85nk5m0m0k5nj5J0Nj0k0j5nnj5NK0L0M0J5J0%J5nj5nk5nK0K0K5K0K5K0L1J0%n%n%%%
7914D16nk0k1%J5K1L0L0K0j5k5k0k0k1j5j5k0k0nK0K5J0k0m5m0j5K5O0L0J5j5k5j0NK0K0J0
7911C80n%n%j5NK5K1L5J0nn%%k0m1k5k0j5%%N%NNN%N%k0j0n%K0%J5J0L0M1J0l0l1k5l5m5l5
7908B35j0J0J0J0J5J0%J5NNnJ5J0%nnj5%Nk0j5Nnj0%nJ5M0L5K0j0k0j5j0k0j0j0k0k5k5k5
7905A75k0NJ5J5NK5K5K5K5NJ0NJ0n%j0J0n%nnJ0J0J0J0j0j0j0j0J0N%J0k0l5m5j0NK0J5J5
7903B75J5J5J5J5J5%K0%NNj0k0k5l0%K5L5L6L0nl1k5k0nJ0J0J5J0J6J5J5J5J5J5J5J0j5l5
7900D46m0m1k0j0J0J0K0%k0k0k0k0k0k0j0j5k0%J0L0K0K5j5j5j0j0J0L0L5Nj0j5j5j0N%N%
7897B85%N%%n%J0j0%%%%%%%%NJ5K5Nk0k0l0j5nk0j5j0K5K5K0K5Nk0n%NK0J0J0NNN%NJ0%NJ0
7894C65J5J1J0%NJ0K0j0l0m6m5k0J0K0Nl5m5j5J0J5nj5nj0nj5NNK5L0L0L5J5nj5j5J5L0Nj0
7891C45j0%Nj0j5j0J0%k0k5m0k0K0L0K5nj5nj0k0Nnj5NnNnj0J0%%K0M5M0L0%%n%%l0j5j5n
7888B80NK0j0j5%j0j0j0n%j5%NJ0K5M5M0L0%l0m0k5nNK5L0L5L6%%j5j6l5l0k0nNJ5j0j0j0
7885B85J0K0K0NJ5J0K0j0k5m5l5k0j5j0J0J0J0J0%nNnK0M0L5K5%%j0k5l0l0%K0J5K0N%NK0
7883C70K1NJ0J5j0nk6nJ6J0j6n%k0k5k0%Nj5j0j5j5j0j5nj5J5L0L0J5%j5j0nk0NJ5K5K5N%
7880C35%%NK0K0J1J0NJ0j0j0nj6j0nj0nl5j5%%nk0j5j0NNJ0%nj5j5nNNK5K5J5j0l5l0j5NJ0
7877B25J0%%J0nnJ0%%N%NNNJ5J5NNJ5J5NNj0Nn%%nN%nN%j5J0%%%%J0%k0%NJ0L0%j5nk0NJ0
7873C40N%%j0%j5k5k0j5nnj0NL5K5K5L5Nnnnnl0k5nnNNnN%J0nnNN%%NnNK0J5K5J5j5j5k5j0
7870C20K0J5K0J6%l1k5nnj0Nj0nnnnj0m5l0j5%J5L0N5M5L0J0nj0j5K0K0Ok1m0l5k0J0n%NN
7867B90NJ0K5N0M6K5K5Nk0k5l5l6m0m0j0j0j5j5NNNNJ5J5J5K0J0J5J0J5L1K5%j5k0k1k0j5
7865C35k5nK0K0J0n%NK0K1L0J5nk0j5j0j1Nn%nn%nnnnnL5L1J5j0k5%K0K0k0n1l0l5j5j0j0
7862B60j5J0L5L0J0J5J0J0J0j5l0k5k0%K5K0Nn%j0%K5K0K6K0J0l6n0m0j5%%j0%K5NNj0l5l0
7859B30j5NJ5J0J5j5%J5L5N0K5%k5k5%J0K5J5J5K1Nk0k1k0k5nnNM5L6J5%j0j5k6k0j5j5j5
7856C00j5j0J0L0J5K0L0K6J0k5m1l5j0nN%%NNNNN%%%%J5j0j5K0j0NJ0j0%Nj0NNj0nnn%%j0
7853C05J0K0K5Nj0k5l0n%J0NNNNJ5%NN%J0J0%k0l5nnn%J0M5L6J5l6m0k0NNJ5J0J0j0%K0M1
7850D06Nj0l6l5n0l5j0L0J5J0J0J5NJ0J5%j5j0J5L0L1L0L5K0l0o6n5l5j0J0j0J0J0K5j0k5
7848B95NJ5J5NJ0%NNNj0k5m0j0J0L0L5Nj5j5Nj0%j5%K0K0NK0K1J0K5J0k0m1l0k5nJ5j0J0K0
7845C50J0nk5nJ5J0%k0j0J5K0J0j0nJ0nnNj0%nj0Nj0%nn%j0j0%J0K5j5k0j0J5J0nnNJ0nj0
7842C00J0%nNj5%j0j0%j5%K0K0L0K0nk5nj5j0j0j5j0NN%J5NJ5%J5%j5nnJ5L0K5K5J1Nk1l0
7839C50%N%%%nj0N%j5l5m0K0N5N0K1j6n0k0K5L0L1Nnj0j1j5%j0J5J0%j0j5j0j0j0j0j0j0%
7836B95J5J0J0J5N%K0K1L5L5K0Nk0k5J0J0J5l5n0k6j0n%%%%N%%%NK0K1K0K0nk0j5j6nj0j5
7833C55nk0l0k5k5k5j0N%nJ5K5M5M0J0j5m0k0k0nn%%%nJ0K0K5J0j0j0k0nK5K0K5K0nl0k5j0
7831B80K5L0K0%j0NK5K6Nk1k0%J5%k5k5NJ5K0%%%%%%%j5J0j5j5j5j5j0j5j5j0%J5J0NJ0NJ5
7828C15%j5j5l5l0k0%J5L0M0L5J5%%J5J0J0nnnn%nj0%%j5n%j0J5%k5k5j0%K0Nj5k0NJ0nN%
7825B65J5nNNnJ0J5j0%J0%J0j0J5NnJ0%%NJ5nnJ5%%J0%J5J1K5%j5j6k0j5k0j0L5N1M5J0k0
7822D41l5k6l0nJ0K5J1j6k0j0j0%J0Nnj0j5l0j0k0k0l0j0K0N0M0J0j5NNJ0nj5j5%j0j5j0k0
7819B35nNnJ5L5M0L5L0J1J5j0k6k5j0k5j0l5j0Nn%%%%%%NJ0NJ5NNJ0J0%Nj0NK5Nnj5k0j5j5
7816B85k0nN%%NM0K0K0j5k5j5j5%J0NNK0L0L0J1ok0j5j5%L0J5Nnj5%j5j0nK0K0nj5j5n%J5
7813C50NJ0NnnN%%%%j0j0j0j0nj5k0%J5K5Nk0j5NK0K0N%J0%NN%J5J1J5J5J5NK0J5J0Nk0j5
7810D56n%k0j5nJ5nk5j6j5n%j5nnj0nk5k5nNL0K0Nk5l0NL5J5Nj0%n%n%nJ5J5J0J0K5NOK5J0
7807D26nJ5%NJ0%J0nl5l6%k0k0l0j5%%NnJ5j0%J0%K0J5NJ0J5K1%j6l0k5NL0J0j5k5j5k5k5
7804B70j5%J0%NJ0J0%j0k0nJ0J5J5j0%J0K5J5L0J5Nnn%l0l0l5l0NK5J5J0n%j5J0K0K5L0K1
7801C91J0Nj5m6m0nnj0NJ5J5NN%N%j0j5k5%J5L5L5K1oj5j5j0%k0nj0nnnj0k5j0NK5M0M0K0
7798C80%j0j5j0j0%NJ0nj5k5j5k0%K0NJ0Nj0N%J5K0J5J5J0%NOok0k0j0K0%J0J5NJ1K0%k5k1
7795C70l5j5%%J5nk5k0l0j5%L0J5J5J5J5K5NK0J1K0J5nnnnnj0Nj1j0nj0j0Nj5m0l5J0L0K0
7793C25K0K5nk5k5j0nj0j0N%NNK5L0Nk0k0k0%K0%%%%%N%Nnn%nj5Nnnnn%nnn%nj5N%nk0k5N
7789B05K0K0J5K0K0J5K0K0J5J5%l0k5J5J0nl0m0%L5L0K0j5%J5%J5K1Nk1nK1K0L0J0k5n1l5
7786C50m0k0J0NJ0K0%j5j5nk5%K0NNJ0NJ0NJ0j0n%%n%nJ0NJ0NNNJ0Nj0nNk0k5k0nK0J5NJ5
7783C50J0K0%l0k5k5k0K5M0K5J0j5j5%nj0Nnj0nnnnj0nNj5nnnJ5%%NNK0j0j0j0K5K5NNnJ0
7780C45Nj0%nK0J5Nl0m0j0%NK0K5J5K0J1J0J5Nl0k1k5k5k5k5k0k0%L0J0J0%%%%%%n%NNNNj0
7777B85J5%%K0K5j0k0%J5J5nnj0nj0k5k5nJ5J0J5J0J0L5L0J1j1j0Nnn%j0nn%nn%n%nnk0l0
7774B70k0k5NK0J5N%%L5L5K5NL1Nk1k0%K0K1%j5l1j5j5j0k0n0k5j0%J0J0J0Nj0l0l0nJ5M0
7771B30O5O0M6K0nnj0l1k0j5J5J0J5J0j5k5l5j0k0k0k5k0nnL0O5L5nJ5J5L1J0nk1k5%L0J1
7769C91k1k5%J5K5%k0j5m5j0%J0J5J5K0J5M6M5J5l5n0n6k0j5j0J0%%nNN%NNNJ0NNNJ0NNNJ0
7766C80%N%OK0Nk0k6Nj0%nN%N%J0%%J1onnnn%nnn%%%l0j5J5J0N%j0J0NnNNnj0j5Nnj0nnNN
7762C05NNNJ0NNnnj0nj0j0j5%Nj0k5l5l0NL0N0M5L0K0nn%n%J0K5O1M5L0J0j0j5k0k0k0k0k0
7759D06k1k0k0j0J5J0%j5j0J0K5J5j0%NL6J0j0j0j5k1k5j0L0M1L5L0K5%k0k5j0%j5%%k0m1
7757C65m0l0NM5P6L5%m0l6j0NnnJ0%nJ0K1J5Nl0k1k5l5j5NNnJ5L5L5J6j0j1k0n0m5nK0J0J0
7754C00NJ0K5nk5k0%J5J5%j0l0j5nJ0L0K5J0nk0k0%nj5J0L5J5K0L0J1ok0j5L0N%j5j0nk0j0
7751C25j0k5nK0J5%k5%K0J0Nj0nNM0N1K5j5k5k1l0m0k0K5L0K5K0nl5k5j0J0K5M0O1J0l5j5
7748D06n%j6l0NL1J0j6j0%NJ1o%Ok1m0m0k5nJ0NNNJ0k5%J0K5L0J5j5j5J0NK0n%nj0j0K5%k0
7745C30k0n%j0NnnNj5NJ5K0nj0nK0L0j5j5j0j0%NL5L5L1Nk0j1l0n%K5J0k0l5l5J0K0L0N%%
7742C55n%%%%%m0l5j5NK0%J5J5J0N%J5K5K6%j6j0j0j0j0j5j0l0nK5%k0j5nK5M5M0L1J5k0m6
7740C55nJ5J0nm0m0j5NNJ0J0N%j5%j5j0nk0nK0%j0k5l5j0J0J0K0J5K0J5%nJ5M5N5K1j0k6k0
7737C45j5k5k0nj5j0j0%k0j5%nn%%J5N0L0L0K0NNK5J1J0J5J0%%NNnNJ5j0k5m1j5J5J0J6J0
7734D11J5J0k0j5Nnj0j6%Nj5nnn%nnj0j0nj0j5n%k0nNn%K0M0M5K0j5n%k0%j5j5n%K0nJ5K5
7731C65K0Oj6l0j5l0k5J0NnJ5K0J0j0k5j0J0%nn%n%nn%%NNNJ0NNJ0%J5nnJ5J0%nJ0J5nnJ5
7728C70NNN%j5j5j0j5j5j5k0j0J0J5NJ5J0J0J0J0J0N%k0j5k0J5K0Nj0j0NNj0J0j0j5k0l0j0
7725B60nNJ5K5M5M6K0%k0k1J0J1%%o%%%%nk5m0l5k5nJ0M0L5L0J5%j5NJ5J6NK0M0M5J5l0k5
7722D71l0k5j0k1l0nN%k0l5m0l5k0J0M5M5K5NNK5j5l5j0%N0N1L5J0l5l6l0N%NNj0k0j5k0%
7719C00nj0%K0K0Nj0J0J5J0K5Nk0k0j5NNj0%j5nnnnj0nJ0K5K0J5j5k0k5nnJ0N%N%L0j5m0j5
7716B60j5j5j5%L0K5NNJ0nJ0N%J5N%NN%%%NJ0j0l5l5l0l5%%K5K5L0K5nnj5%J0J0K0NJ5J0J5
7713C65J5j0j5%j5l5k0nJ5K0K0K0K5M1M0K5nk5k5k5k6l0l0l0k5NNJ0NJ0NJ0NNNNNj0m5k5k5
7710B35k5j0J5J0%k5%J5J5L5K5K5%j5nj0J0J0%k0j5k0J0K5NN%k0J0J5%j5J0K0J5j5j5NK5N
7708C35j5j0j0j5J5L0K5J5J0Nj5J5J1j1ON%%j1Oj6l0j5L5N1L0nk0l0k1k0%NJ0j0l5l5nJ5J0
7705C05j0NJ5M0L0K6J0j5j0j1%k0j5j0j0j5nJ0NNj0j0%K0K5L0Oj6n%K1M0L0J5NJ0k0j5k5j0
7702D21%nj5NNNNk0n1n0nK0NJ0K5N1N0Nk0l5m1l5k0j5k0%K5K5L0L0Oj1j5%K0L1Nk0n1l0j0
7699C10NL0L5K6L0%j5nj0l1n0n5k5j0nNK5M5N0%k5m5k0J5J0J5J5%%J5K0K5J1ok0m5j0L0L0
7697C70n%nnN%j0J0Nj0%%n%%nK0L6J5j5j6j5j5j5k5k0NK5L0Nj5l0j5j5%N%k0k0%J5%NJ0J0
7694B90J0J0Nl5m5l0NJ0n%J5NJ5J0J0M0K0%%j5N%j0j0%j0nJ0N%J5K5J5J5k0k0nJ0J5NNj0j0
7691C40j0j0J0J0j0k0nJ0L5K0%k5j0j0K0L5J6NNj0n%K5NJ0j0j0J0n%Nnj0K0J5%NJ0J5%k0j5
7688D36j5l0j1k0l0nNK0K0NJ6J5K0J5k5k5k1k0NK5NJ6J5J0J5J5J0J0J5N%k0k0l0m1l0j5Nn
7685C40J5nj5nN%%%%l0m5j5K0L5K0K5L0L1K0Nj5j0%j5j1nk0j0j0j5j0Nj5j0Nnnj5NNJ5K0N
7682C20J0J5J0J5n%%j0J0j0%%%%K5Nnk5K0L1L0J5Nj5j5k5k6j5NNJ5%l0nJ5K0L1nk6l0k5j0
7679C20%J5J0%%j5%NNn%NN%j0J0j0%K0Nk5l0k5j5NJ0K5J0K0K0K0J6K0J5K5J5j0l5m6m5k0j5
7677B95k0%K0K0J5%%J5%%%nJ0j0j0J0J5K0Nk5m5m5l5J5K5K5J0J0J5nk5k0j0j0k0nK0K0K0K0
7674C15J0J0k0k0nnJ0j0k5l0nK5L5L5K5%j0j0NNJ5%j0j0k5nJ5J5NNj0j5j0nj0j0j5j0j0j0
7671B35K5M5L0j0j5j5%%n%n%%n%%%%k5k5NL5L0J5%%%nK0J5j5j5nn%K5nn%%K5J5K5J6%l1k0
7668C50%%NNNNNJ0nNnj5N%j0j5NNj5%%j0N%j0j0k0l0j0K0J0J0K0J5%j5j0J5J5%k0k5nNJ5J0
7665C15K0L5L1Nl1o0m0nJ0J5nJ5L5K5K0j5j0j0j5%N%N%%%%J0K5K1j6j5nK6L0Nj0l6l0l5k5
7662B90j0N%J0j5j5J0K5%k5l5j5%K0J0K5L0J0j0j0nj0j5nk0%NK0L0NJ0K0K5J0J0J6K0Nm1m5
7659C35j5%K0J5nk5%K0%NNj5j0%%j5j0%J0NJ0J0J0NJ0J0nj0nj0nnj5%j0N%%%%N%j0J0K0M0
7656C80K6nm6n0k5k0l5j5J5M0M0J0K0nNJ0N%K0nk0k5l5nK0M5M0K6j0j0j1j0j5nj5n%%j0NL0
7653C55J0nj5j5%J5L5%%%%N%l0l5j0j5j0j5%%j0N%nj5NL5K0J0j5J5J5K5J0j0J0j0%J0j5%%
7650C50n%nnJ5J5j5k0j0J5%%J0j0nN%N%N%%N%%k0j5%J5L0N1Nl1k0J0Nj0j5j0j0NNNNNNNJ0
7647C80J6J5J5K0k0k0k1j5n%j5NNj5j0%K0L0nj5j5l5l5j5nj5j5nJ0L5J5L0K0K0L0J6k6l0j0
7645C35J5N%%NNNJ0NJ6K0L0J0nk0k0j0J5J5J5J5Nj0l0l0l1k5j0j5J5J0J5NJ5%nj0l5l5j5N
7642B85J5nj0K0M0L5K6Nk0oJ1K0J5%j0nj0j5Nj6l0k0j0J0Nj0k0j5%nK0J5K5K5K1%j6k0j0j5
7639C30j0j0j0nj0nj0%%J5L0K0J0j0k5l0k0%NL0NNK0L0%j0k0N%j5%j0j5k0l0j0L0M0N0K5%
7636C75j5j0nj5nj0j0NJ0NJ0%J0NNJ0J0j5j5j0K5M1N0M5J5%j5k5k5k0%N%j0J5N%J0nj0l5m1
7633C60j0NK0L6M5K0k5l5k0k1nnk0k5k5j0J0L0K5K0NJ6J0Nj5j1j0j5j0J5K5J6K0NnN%nj0j0
7631D01j0K0L0L0K0j5k5k5j0j0j0k6k5j5%J5K5NNJ1%l1m0j0%NJ5K0Nk0l0j5k5%K0K0%nnk0
7628B75%M0N0K0nj5%j0nJ0L6K5K0J5NJ0NJ0k5l0l5j6%NONj1n%nnnnk0k0k0j5%L5M5M6J0%j5
7625D06j0NN%k1l0nJ0J0n%Nj0m0n5m0%%NNJ0J5J0K5L5M5K6NNNNNN%%J0j0k0j5j1k0k0Nk0%
7622C30K0L0L6K0%K0J5NNJ0J5Nk0l5k0l0j0nk1%K1J5K0K0j0k0k5j1j0k0l0nNL0K5NJ1J5K0
7619D26%j0l1j5k5k5nNJ0K0nj5j0Nn%NK5Nj0j5j0j0k5k5NL0J0J5J0NK0nj5l0m0j5J5J5%K5
7616C05J5NNK0L0K6%k1j5k0k0k0j5%K0J5j5l0j5J0NNNNJ0J0J5%%%NK0K0K1%j6j5nNNJ0J6k1
7613C80k0%%%n%nj5NJ5K0j0l0j5NNJ0j5l0k5k0NK5J0J0NNNNj0j0j5j0j0NJ0j0%N%%NNJ0K5
7610C20L0K5Nj0NNK6K0K5K5Nj0%%Nnl0nNJ0nnnj0nnnnnk1j5j5%k5k0%j0J0%%%%NNj5NK0J0
7607C35k0j0J0L0J5%nnN%J0Nn%%%%%n%n%Nj0J0j0j5J0J5J5j0l0nJ5J5j0m0l0k0J0J5NJ0J5
7604C15Nj5j0N%%j5J0N%J5L0N6L0j0j0NK0J5Nj5l0l1j5j0%n%j0%Nj5Nnj0NM5L6K5K0%j5l0
7601D06m6k0J0L0K6j0j1nj0%nnnm0m0j5NK0L5K5L5L1L0%nj0j0k5k6k0l0l5j5J5K0J5nj5j0
7599B85J5L0J5Nnj0J0NNJ0NJ0J1Nj6k5n%K5nl0k0k0j5nk0k5nj5j5j0NK0L5M5K0J0j0k5j0N
7596B85K0K5%%l5l0k0j0nnj0L0L0K5K0K0Nj0J0L0L1%k1k0l0J0L5L6Nk5j6J6J5nnnn%J0J0n
7593D06k1l5k5l0j0j5J0L0J5N%j5%j5j5%J5Nk0k5%L0J5J0J5J5J5J0%NJ0nj0NNj0J5J1j6k5
7590C55l5j0NJ5J0NNJ0%K0%J1K0%J5J0k0l1l5j5j0l0k5j0J0J5J0J0K0%l0k0K0L5L5J5nj5j0
7588C50nNL5L1J5NnJ0j0k5j5J5J5%k0k1nj0j5nj0%J5nJ0J5n%J5K6L5J5j5k5m6o0j5J0L0M0
7585C75J0nj0nj0NJ0J0Nj5nJ5L1N%%NnJ0J5nl0l6j5J0j5l0k5j5nk0k0%J5K0K5K0K0J5%l0N
7582C25J0J5%j5nJ5K5NnJ0%k5nk0j5j5j5j5k0J0J0J0NNJ0K0%K5L0L1K0Nk0j0%%N%J0j0J0N
7579D21j0J0nl6l0k0j0j5j0NK5K5J0j5k0j5j5NK5J5J0K0J5J6J0Nj5j6%nj0nj0nN%%%%J0j0
7576C55k0j5k5j5J0J5K5NN%J0nk5j5J0K0K0J0J0J6J5J0J5J0J5J5%m0m0k1J0L6J0%k0l1j0N
7574C70nnnnnj0j0nNj5NJ5NJ5%J5J5%%j0%nnn%nn%Nnl0j0nL0%%N%J0%%J0J5%J5Oj1l5l0k0
7570B95NJ0K0nJ5J0%J5NJ0J1%J0NNJ0j5j0j6j0nk0j5%j0J0J0j0NNN%NNJ0NJ0%%J6J0%J5Nj0
7567D16j5J5K5K0nl0k0Nj0j0%J0j0%J0Nn%%J0Nj5l6l0k0NJ0N%%NnJ0J0nJ0j0nNk5j5NK0%j0
7564C25j0%%nNnk5j5K5NNnj5J0J0%J0NJ0NJ0Nnj5k0nnj5k5NJ5K0L5J0j0j0k0nN%%J5%NNN%
7561C35nn%J0nk0m0m5j0K0L0L0K0K0L0K6J5j5j1J1L0L5Nj0n0n1j5%%Nnnl0l0j0%j0nNK0M5
7558C15L5L0Nnj0NNNJ6%k1l0l0k0n%j5NJ5K0J5J5%j0J5M1M0J5%j0k0j5k1j5NK1NJ5K0nj5l6
7555C80k5k0k5k5n%nnJ0K0L0NNNK5M6J0nl6k0nJ0J5%OJ0J5%j5k1K1J5K5J0j5j5n%j5Nj0no
7552C85j0N%N%%O%%J5%NJ0j5j5J0L0Nk0j0n%nj6Nnj0nj0J0k0%nj0%Nj5k0k0NK0K0K0K0K0K1
7549D06K0L0J5nj0nj0nj0%j5k6k0l0j5%J5K0%NK0J1J0J5J0J0J0nk0j5j5j1j0k5%J5K0K1J5
7547D16l1m5m5k5%L0J5K0J5J5K6J0nnonj0nj0n%n%nk5k5%J5M5J5j0NJ5J6K5J0j0j0j5j1j0
7544C70j0j0j5J0J0J0NJ5%%J6J5J0k5k1j0%J0j5nnnn%j0n%NJ0J0J5%J5J1NNj0n%l6l5nM0N1
7541D06L5K0%%%%%j0j0j5j0NNNNj0k0j5j1l5%L5M1L5%j5j5nj0j0j0j1j0K1K0J0j5l1n0k0%
7538C05%NNj5j5%NN%NJ0nNN%j0%nJ5J5J0J0%l0l5%J0J0nK0L0%j5j0K0K0K0K1j5k1j5j5k0j5
7535C05k5nN%NJ0N%NJ0NJ0NJ0NJ0J0N%%%n%%j5J0K0K1%l1k5NK0J6%N%Nj6j5J0K6n%k6j0NN
7532C75j0j5k0j0%Nk0j5k5K0L5M5J0n%n%%J5K1K5J5%%J5j0nnj5nj5k6m5n0l0NJ5nn%J5L0L0
7529C35K0K5K6nk1j5j0k0j5j5j5j0j5l0%J0K5J5K0L0J0K0K0nj0nnj5%nj0NNNN%NNNnJ0J5n
7526C80NONNj0oj0j0K6Nk1k5k0%j0J5J5J0k5k0j5K0J0nnJ0K5L0K6K5%j0k5nnk1l5k0J5J0K0
7523C60K0K1K0NJ0NNj0j5j0j0j0onnJ0OK5%j0nk6NN%J1NN%%Nj5j6j5j5j0J0n%k0k0NK0Nj5
7520C20%nJ5J5K0Nj0l0k5k0j5j5J0L0K0N%k5l0%K0J5J5J5J5J0K5K1k1n0l5j0J0Nn%K0M0%j0
7517C45j0%n%j5%K5K5j0j0j5nK5K0J5n%NONNNNj0n%n%J0j0k1j5%K5K6Nk0k1j5k0j5j5J0L5
7514C50K0K1J0J5K0Nj5j5k0j1J1J0J0J0nl1k5nn%j5%J5k0j0J0nNJ5j5j0j5%L0J0j5%%%%%%
7512C30%%%%%%nnJ5j0J0nN%%%j0j0j0j0%%K0M0K0NJ1J0j6l5k0k5j0J0L0L5K1NK0J0nj5k1n
7509C80%k5k0%J0j0NN%NN%%K5J6%j1k5k0j0k5n%k0n0l5NK5K5L0K5M0L5K1k1l5l5j5J0J0j0
7506C05j0j0j0k5%%L5L5M0L6L5K5nk5k0nnj1nNj5n%nnj5N%nn%%%nNn%%n%nnNNN%NJ0%NNj0
7502C45n%j5NK0NJ0J0NNOj1m0l0k0k0J0%j5%nj0%nj5k0%J5K5L0J5J0%J0N%J0J5%k0k0k5j5
7499B65J5K0NK5%%NNJ5K5K1J5nl1k5j0%J0J5K6K0%k5j1%K1K0NNj0k0k1l5k5nNNk0k0%N0N0
7496C85K1nj6k0l0nnK0K0%N%NNN%%%%k0j0j0j0j5j0j0NJ5J0J0J0J0J0J0nnn%J0J6J0J5Nk0
7493D01j0ol5m5m5l5j5%nj0L0L0L0L0j5j0j5j0J5L0L0J5j5j0j0j0k0nj5j0J0J5J0J0J0J5J0
7491C40J0NJ5J0NJ1J0%J5%j0n%nj0%oj0j0j5j0J0NJ0NJ0K6L0Nj5j5k0j1k0k0k0j5J5J5K0J5
7488C70nnnnnnj5N%j0nNn%Nnj5NNj0n%%j0K0K5K0K0J0nNNOJ0NNk0m6o5n0k0%K0K0K0K0K0K0
7485C30Nn%%%%%%%nn%%n%%k0k5j0%N%J5M0M5J5j0nk0k5k0k0j0nnj0J5L5K5K5L5M1J5%nj5j0
7482D11j0K0J5Nk0k5k6NNJ1L0K5K0j0j5nj5j0N%nNK0K0N%%J0j0k5l0k1%J6J5j0k1j5j0j0j5
7479C35j0J0%%J0K0J0l0k5j0J0L0J0J0j5j5nJ0J0K5J1j1k5j0j0k0l0nJ5J5K0J5NNnJ0nk0k0
7476C15%J0L0L0J6k1m5m0k5j5Nj0nj5NJ5K5L0J0N%J5J5K0Nj5l0l5j5%K0J5%J5j0%J0K0K0K1
7473C91J5nl1k5j0NK5K0OoOJ0j0j6j0j0k0l5k0nK5M5M0J6%j6k0j0J0K0K6K5J5nk5k0j0j1N
7471C85J6j6j5l0l0k0J5NNJ5nk0j0j0J0NJ0N%%%%j0J0NnnK5J5nJ0J0J0NNj5n%j5Nnnj5j5n
7468C10J0J5%j5k0K5M0K0nl5l5j0J5J5J5J5J5K6J0K0K0nj0nj0Nj5j5NNJ0J0J0Nk5l6l5l0l5
7465B80k0j0NNNNL0J5%l5l0l5k5j5nnJ0L5M0K0nj0l0l5j5j5%%J5J5K5L0L5K0nj0nnNNJ0NN
7462C05NNNNN%N%NNN%%Nn%%J5j0%N%%N%%%nnnnnnnj0J0K0K5%j0k5k0j5%L0L5L1M5L5K0Nj5
7459D91k5j5k5j0k5l6j0K0K0K6K0j5j5j6j0%J6%j6m5n0l5nK0L0K0NnJ5L0L0K1Nk0l6j0j0n
7456C30NNj5l0j5J5K5K5K0%nNj0Nn%%J0NJ5%nm0l5j0J0J5J5J5K0%J5J6K0%j5l1l0j0nJ5K5
7453C70K1J0j6l5k0j5j0j0j0J0J0J0j0N%%%%%N%NNj5nM5N1K5NK0J0nj5nj5k5l1nJ0nj0j0j0
7450C35J0j5j5N%J0K5nNJ5J5Ok1nnj5j5nj0j5NNN%N%%%K5%j5k5j0NnnNNN%nJ5J0nj0nnj0j5
7447B75n%j5J5J0J0J5J0J5J5J0K5J1K5J0NnJ5M5K0j0l5k0j0j0j0%nJ0j0J0L0J5nj5k0%J5K5
7444D61K5J0j0j5j5%j5nj0n%j5k6l0%J5nk0k0nJ0NJ5NNJ5K6nl6l5j0NK0NJ5J0Nn%%j0J0j0
7441C55%L0K1K0K5j5n1m0k0NK0J5J5J1J5K0J0j5nnk0j1nnj5j5J0Nj0nN%j0%%%Nn%J0j0k0k0
7438B95k5k0J5NK5N%NJ5%l0n%K0M0%l5m0j0%j0nK0J5J0K0K0J0J5K0J0L1K5J5nk5k5j0K0%k0
7436C91k6l5j0%J5J0%NNJ0NK1%k1%K6K0NNJ5%k0j0NK0nj0nN%L0K5J0j5j5k0j5l0k1l5k0j0
7433C05j0j0nj0Nn%j0Nn%K5K5K5L0nj5%j5k0k5l0k0%J5J0Nnj0l5l5J0M0M0L5L0K5nk0k5j0
7430C00%%NnNK5K5K5K1K5J0%N%j0j5j5j0onnn%nj0%J0J0J0OJ5NJ5Nj0j5nk1j5l5k0K0K0J5
7427C65%Nn%%j0j0l5k5j5%L0J0J0J5%nJ5K5J5j0n%%N%j0j5j0K0K5Oj6k5j5%NNK0Nnj0nnJ0
7424C55J5nj5l5k0%J0J5L5L0L1J0nJ0j0j5k1nJ6K0K0J0j0k5m6m5l5k0%J5J5j0NNK5K5Nnl0
7421C15k5j0j0nnnJ0J0J0J5NNJ5Nj5J0K5NnJ5K6L0%j5k1k5j5%K5J5k0k5j0%%j5j5Nnj0nnJ0
7418B90K5K0j5j5J0K0K5N%%%J5J6n%k1j5%K0Nk0nnJ5K6K0K0K5L0J0J0nnk5m0m0l6j0J0J5J5
7415C85J1K0K5M0L5K5K0%j5k0m0n0m5j1%NJ1NnJ5J0%j0j0j0j1j0j5%j5nJ0%NNnJ0%%NN%NN
7412C80%N%ONNN%%J0J0%k0k1J1J0J5J5nNK0j5k0l6m0k5nNj5k0k5j5%J0nj0J0L5NN%J0K0J0
7409C35NK5N1M5Nk5l5nJ5K0j0nj0j0NNNNN%k0k6k5%nk0J5K5L1J5NnN%n%J0j0N%nk0l6nJ0%
7406C65Nn%NJ0K1%k1k5k5j5nJ0J5J0J0L0J6j0J5J5L5J0j5j5j5j5j5oJ1K0L5K5%Nnj5k5%%%
7404D36j5k5k6j5NJ0J0nk0%J0K0nj0nj0J0NnnNNn%NnN%%n%%j0l5l5l0k0J0K0%j5l5j0J0L0
7400B45K0K0J5J0K0NNnJ0K5K1J0k6m5m0l0J0K5J0J0J5J5J0J5J0J1K0Nk0l6l0j5%NJ5nj5j0
7398C05n%%%J5K0J5K0J5K1K0J5J0J5J0J5J0J5J0J5k5k0k0k5%j0%nl5l1l5l0nJ0%%Nj0n%K0
7395C20M0L6K5nj5k1%j5j5j5n%J0N%J0NnJ5%%nN%%%%J5K6K5J5j5j5k0j0J0NNJ0NJ0NJ0J0%
7392D61%J5K0K5nj5l0n5p6o5l0%J0J5nN%L0K0L0K0L1%%Nnj6j5NK6Nj5%%k1j5%K5K1K0NJ0%
7389D36j5k0k1l5j0NNJ5K0Nnj5NJ0j5%nnnN%J0%K6L0j5j5%J5J5%%NK0j0l5l6l5m0j0Nn%L0
7386C10L0L0L1Nj5o%%n%%%NJ6K5K5%j5j5j5l6n0l0NJ0NNj0j0j0j0j5k0j0J0K0K0Nj5%K0K0
7383C10%nK0NNJ5J5Nnl0J0J5K0j0j0k5k0k5J0J0J0%J5K0nk0k0k5k0k0j0NL0M0K0j5l5%K0N
7381C05NK0j0j5K5K5J0%k0NNJ0Nnnj0nNj5k0J0NNJ0J0J0NJ0Nnnnnj0nk0NJ5K0j5j0j0K0K5
7378C80j0k5k0%K0Nk0k5J0NJ5L0%NK1J5J0Nnl6l0n0k0%nNNNNNNJ5%j0n%j5k5k5nK0J5J5L0
7375C15J0k5nL5M5L6Nl1m0j0Nn%J5J5K0Oj1k5j5j5l0nJ5J5%%n%%N%%NN%%j5l5l5j0J5M5L5
7372C30K5Nn%%j5k0NK5K0%J5Ool0l0j0%j5Nnn%j0NNK5K5Nnk5k0j0J0L0L5Nk5l5nJ0J0J0K0
7369C55%j0k5l0j0%NJ5%l0NJ0K5K5K5L1K0Nj5k1J1J5L5L5J5k0l5k0l6n0n0j0K0L5K0j0n%%
7366C30j0J0J0J5K5Nnk0k0nJ0L0K1J0J5j0k0m1l0%J0K0L5L6J5j0j5n%k1j5%J0k0j5Nnj0nN
7363C35J0nk5j5NK5L5J5J1J0j0j6j0j5k0k5k5j5NJ5J0K0K0K0K5K6J5L0K5K0nn%j0k5k5%K0
7361D46J0j5k0j0j5j6%N%j5%K1L0Nl5m1j0K0M6L0j5k0l1nj0J0%nN%%%%J0J6oj0nk5%K0K0L1
7358D16J5j0j5nj6k0j0k0nJ0K5K0J6J5j0J0%j5k1j5j5j0N%j0nnj0%J0J0nl0k0nNNNN%k5k0
7355B50j5NK0K0%NK0J0J5J5Nnl0l5%NJ5K0J0j5j5k0j5%N%%K5K5L0K0%k0l5n0m0j0K0L5L5J5
7352C20J0J0J0K5M1L0Nnj0k5l1m5l0j0j0j5%J5L0K0%k0j0nJ5L5J5%%J5%J1NNJ0j0k1m5n0m0
7349B45%K0L0NJ5K5J5%k0k5k5J5L0K0J0NNJ0nnn%j5Nj0%j0%nj0%nj5J0J5NNM5M1J5J0%nk0
7346D21j0j0nnj1k0l0nK0K0J5j5nJ0NL1K0J0N%K0L5J5%j5k5j0%nn%j5l5l6k0J0K0K6K0Nnl6
7343C85j5J5K1j5k6j5K0K1Nj1n%j0nj0nj5%j0j0%N%%%%%%NNN%J0%nJ0N%k5k5j0nj0j0J0NJ5
7340C00%%K0J5nNn%K5L0K1nk1nJ0Oo%%%%j5k5l0j0J0J5K0J0n%%%nn%nJ5J5%k0k0J5NJ5nnJ0
7337C65j0J0K0K1J0j0j5j1j5%K0K1L0L5J5J0nm0k5j0nNj0nN%%%%j0j1j0j0j5nj0j5%j5k0%
7334B85J0k5j0%j5NK0N%%J5O0N6N5K5N%k0k5nJ5J5K0J0Nj5k5k5l5l1k5J0K5J6%Nnk1j5j0n
7331C50k5k0nn%Nnj0J0%nj5m0k5Nj5J0K5K5K0J0K5M0N1O0M5J0j5k0l0j5j5l0l1j5j5NNj5n
7329C25n%nNNNN%J0J5nNJ0J0%k0k5k0k5J0K0J5J5K0K1L5M0Nk0o0l6l5J5K0L0Ook5j5k0k0%
7326C05%J0N%j0j0J5N%nL0K5nj5NK5K6%n%%k1j5%K0L1J5Nj5k0l1l5k0NJ5NJ5K5K1%j0onl5
7323C45j5nj0k0k0%L0M0L0J0J6K5L0K5nk5k5j0NNj0l1k0%K6%%ok5k5k0j0J5nJ0J5K5J5Nnk5
7320C55k0%J0N%NJ5nk0k5k0k5NJ5J5NJ0J0J0NJ5Nnk5k0%%NJ5nj5nj5NNj0j0%Nj5%nn%j0nN
7317B60k0n%k0NJ0NK0%k0m0l5k0NK0J5J5M0M5O0L0J5OJ0J0J0Nj0k5k6j0K0N%j0j0%nJ0K6j6
7314C75j5j5J0L6J5J0%l1ONNNJ0J5Nl0nJ5J5j0l0oj5k0%K0J5ONJ0j0j6j0k5m5n5l0NM0M5J5
7311C20NJ0J0N%NNnJ5%N%NJ1o%OJ5nj0oj0j0%j5nj0nNNn%%%%J0J0nK5J6J5n%J5Nk0k6k5nN
7308C50%%K0L1K5j0l1j5J0J6J0j5k6%N%%j5nj5j0nj5k0%J0K5J5J5K5J0K6J5j5j5k1j0j5j5
7305C35j5j5%NN%nj0nK0L5K0J5j5k5j0NK5M1M0K5j0m5o1n5n0k5%N%NK5M0N0L5Oj1j5NJ0NJ1
7302C96n%Nj1j0N%j0%%j5j5m0k0N%L0K5nnk5NK5K0K5Nk0k0j5k0j5k0J0J5J0J0%j5m0l5k0J5
7299B25K0M0L5K5nnj0j0j5j0L0K5K5L1Nj0j1OK5K5L5J5%k0j0j0k5%j5j0j0j1j0nnnnnk5k5
7297B95%K0L0K5K6K5L0%l0n1k0%K0K1j1k5l5l5j5J0j0nL0M0M5K6K0J5J5K0Nnk5m5l1nJ5K1
7294D06J0j0%%j5l6l0j5NK0K5NK0J1J0J5K5N%k0k5j0K0K0j5m1k5%K0J6K5K0K0K0%j5j5k5k0
7291D01k1J1J0%K0NJ0NJ0nk0j0nk0onj5%j0NK0L6J5j0j5j5%J5K0J5J0j5%NJ0K0%k0j5k0k0
7289C96j6j5NNL6M0K5nj5nnk0j0j5nk1nJ5J6n%J0J0%j5j6j5k0m5o0l5J0L0N5N0M1J0J0NNN
7286D31NNnj5j5k1j0K6L0K0j5l5l1j5j0k0nnk0j0nj5%J5L5L0K0nnj0k5k5%J0J5j0k5k0j5J0
7283B60NNJ0NJ0J0J0%K0J5N%%J0K6J5nk6k0k0j5nJ0J0J5K0J0nk0j0j0j5%%J5K0J5j0j5N%N
7280C55J0j0J0J0n%J0j0J0N%%Oon%n%j0j5%K5Nk5k0j5n%J0K0K0K6J5Nj0j6%O%oOok0j0j5k0
7277C20k5nK5L0J5k0m0k5NK0K5J0J5Nj0k5nJ5K0K5J0j5j5nK0J0nNj5%K0K1J0j0k6k5j5J5J5
7274C70K1J0k1j5k5j5%L0J5%k0k5%n%%NNNNN%J5nj0nj0j5j0j0j0j5J0NJ0NNJ0NJ0%nn%%n%
7271C15%NJ5J0J0nj0nnj5j5j0j0%K5L5K5J0k0l5l5k5K0K0NNNj0j5l0j0J5J0%J0K5M5N1L0J0
7269D46%j0j5j5j0j6j5j5j5%n%%K5L0L6J5%k0k5%oJ6%%nj6k5%J5J5J6K0%%%%N%k0l6m0j5n
7266C10J0K5K0J5%NL1K5J0l0l6nJ1J0n%NN%J5n%N%%N%J0j0k0l6k5k5l5nJ0J0%%j5k0nJ0K0
7263B90J5%%%%N%%%J0j0j0NK5J5j0j5k0NL0K0K0J6%oOJ0%NJ5J5J5j5n1l5k0%%n%%%%N%J0K5
7259C65J5J1ok5m5n0m0j5K0L5L5L0L5Nn%K6L0M5L0L5J0k0k0k5k0l5j5nJ5L5J0K5K0%k5j0j5
7257D56l0nJ0J5J5j0l0l0k1j5n%%N%Nj0J0%%J0J0nm0k5j0%K0J5J5K0J5O%%%j1k0j5j5NL0K0
7254C85J1j1l0k5j5j0nJ5L5L5J6%k1j5j0j0J0J5J0J1J5nj0j1%NOj1m5k5k5nK0NNj0nj0J5N
7251C05nJ5J0NJ5%J5K5nj5k0j5k5j0k5k5nNK5J5J5N%k0l5m5j5nNK0J5K0J5N%NN%NJ5j0J0J0
7248C05J0Nj5j0J0L0K0J5j5j5j0K0N%nnnn%nnn%NnJ0K5M6N0K0j5l5l0k1NK1nl6l5nK5M0K6
7245D06J5j0k0j1nNk0J0J5j5k5l0j5NJ5J0j0j5j0%%N%K0J0%j0j5j0J0K5K0%j0nj5j5NNnj0
7242C00nnnn%nJ5J5J0J5j0k0k0j0J5K5K0K0J5J5J6K0J0J5K5J0k0k0j0k5l1j0k0k0J5J5K0J5
7240C85J6J5J0J5K0J0l0n0m1k0nJ0K0J0j0k5j5K0J0j0nj0nj0nj0j0nnJ0%%K0K0J0l0j0j0K5
7237C05K5%N%%NN%N%NNNj0%nnNK0J5Oom0l0j5%J5J5%nnj5%J0J0NJ5K5M6J0j0k0n%k1k5%NL0
7234C80K1j0l1k5k0k0NK5K5%k0k0j0J0J0nl0j0J0J5%j5j5%Nj0j5J0NL0K0J0M5L6J5nj0nj6
7231C85%j0j0j0j0NJ0NNJ0NJ1Nj6j5k0j5J0K5K6N%j6k5Nnk0nj5nj0Nj5%j0n%J5M0L0K0L1%
7228D16j5l1k5k5k5k5%J5%J0K0J5K0J0nk5k5nJ5NJ5J0Nj0n%nj0K5L5K1Nk1k0l0k0NJ5%J0J0
7225C55nnj5j5j0k5j0J0K5L5M0K6j5m1l5%L0M0K1n%N%%N%j0j6ONJ5J0J0nNNj0%%J0j0%j5N
7222D16j5l6k0NNJ5NNJ1om0l5j0j5%%j0J0K0J0J5J0n%J0J5K5K1K0%%%%l5l6l0l0k5nj5j5j0
7220B25j5j0j0nNJ5M5L5K0n%J5Nj5k5l0j5%K0Nn%Nk0j5NK5K5K0%j5J0K0J5J5k0k0J0K0Nj0
7217C30%%k0J0J0j5N%j5J0NNJ0NNNNJ0NJ5J1Nj6l0l0k0%J0%J0nk0nj0j5j0J5L0J5nj0l5m0
7214B30j5J5L5N5L5L0%k0k5l5j0j0j5nnK0M0L0K5J0k0m5l5%J5NJ5J0NJ0NNNJ0Nk0nnk0k5j5
7211B85k5k0NK0J5J0n%%n%n%n%%J0j0j0J5J0nk5nNK5K5N%l0k0j0j0k0NL0K0J0J5L0K5J5J0
7208C80%NOoj5k0%J5K6K5K0%k5m1m5n0l0nK5K0j0l0k0l0NJ5K5M0J5Nj0k0J0J5L0M0K0k0l0
7206C35l0NJ0L5J5J5K1K0k0j5ok0l0j5k5k5NK0NJ5NnNnN%nNJ0%j0J5J0j0NNNNnNK0j0nJ5J0
7202C85j0N%k5m0l5k5nL0NJ5%j0n%k0n%L5K0J5j0k5j5k0m0nNJ0J0J0L5L0K0M5L6K0j5l0k6
7200C65j0NK5%j5l5m0l5k5l5k0k0j5J0K5L0J5L0J5NJ0J5%J0K5K5J0k0j5j5j5%L0L0%j5k5N
7197C30K0K0nj5l0NK0J0J0J5Nj0l0l0j0nl0m0j5J0L5L5K0%nNK0J0J0K0L1L0J0nn0o1n5j5%
7194B60nnj0J0L0L5K0J0%K5L1K5%j0j5k1k5j5NJ0J0NJ0NJ6NJ5L0K5J5k0m5m6k5NJ0J5%nj0
7192C70j5%j0%j0%J0J0J5J0NOJ0Nj0j1nj0l5j5nK0J0%NNk0m0m5k0%%nJ0K0K0L0J5nj0j0j0
7189B85%nK5M0M0K1%nj6l5k5k5%J5NJ0J0L0J5K1k1j5j5k0%%j5J0J5J0j5k0nnj0%J5L5M1J0
7186D01%Nn%nno%J6nj6l5n5k5J5K0%%N%J0NJ0N%K0K0%j0j0K0L1J0J0j0l6l0j0J5J0j0j0j0
7183C35nj0nj0nK0L0L5K1nj0%k1nj0k0%j5j0j0n%L0J5J5J5J5J6J5k5m1m0k5%%nNL0K0%j5J0
7180C30J5J0J0%NNnNNj0J0NnNn%%%NOJ5K0J0k0k5k1k0NJ0J0N%J6J0%Nj0%nn%j1%%j0j5%%j0
7177C45j0%J5J5K0J6l1m5k5J5L5L0J1oj0j0%j5m5l0j0NJ5J0NK0K5K0K6K5j5j0j6nk0k5k5j5
7174B85%K5K0NJ0NJ5%k0nJ0L0J6NNJ0j0l6l5j0nJ0nNK5K0j0j5j5%%j5j5j5N%j5%J0L0L5K0
7172C75Nj5k5k0%J5J5k0k5j0J5J5%nJ0J0nJ5N%Nk5l0nJ0J5NK0L0K6%k6k0nnj0j0j0Nj5j5N
7169C00K0L5N1J0%nnnNj5j6Nj0n%j5nNJ0j0N%NNk0k5J0K0J0nj0j5K0J5L6%l6l5j5J0L5L6K0
7166D16K0J5nj0j0l5l6l0l0l5j0J5J5%%%%J5J0J0j0l0j5J5M5L0%j5j5J5L0%l0k0%J0K5%nn
7163C40n%%%%j0j0%J5%l5n0m5nL0J5J0%%J0K5L5L0Nnj5nj5j0%K5M0N1K0%j5k5k1j5j0%J5%
7160C70k0l5m5m5l0%NJ0%j0%K5L5M5O0K6J5Nj0j0k1nJ5Nj5l5m5k0K5K0K0J5L0L6j0nj0j1J1
7157C91J5j5k6l0j0k0k0j0nK0L5M5L6J5nj0k6l5l5l0j0n%j0J0K5M0N0L6J5Nj5l0j6k5m5l5
7155B70%L0J0nk5k0j5K0M5O5M1J0%j0j5k1l0j0J5M6L0L0K0%k5k0%K0K5nk0k0l0k1nj0J5k0
7152C65l0j0NJ5%j5nnj5nJ0L5L0J6j6nNJ6K5%NJ5K0%j5k0k0j6OK0K5N%nj0%%j0j0%j0j1j0
7149C75j0%j5l0J0nn%%%nJ0j0%J0j0J0J0j0J5nj5NNj5k0k5%K5J0%%J5L5K0%j0j0n%j5nj0n
7146C15j0nK0K5nk0NK0K5nk5j5j0j5n%j5m5%L5L5J0nj0J5L0J0nj5J0NNJ0K0K6K0K5j5j5j0
7144D16j5j6k0j5k0j0J0Nj0n%n%nnj0NL0K5L0L1%nn%nj0L0L0j5l5l6j5n%nnj0NNnl0l0nJ5
7141B80L5L5K0j5%%%nJ5J0K6%%j0o%OJ5%J5K5Nj0k5n1n0l0j0J0J0%J0K0%J5J0J5K6K0K0l0
7138D01m6m5l0N%J0%NNj0K0K5nJ5J5nnJ0j5l0k5j0K0M5L0J1%j6j5nk5k0j0k0j5%Nj0NL0J0
7135C05j0j5NK0K5NNJ5J5J0j0n%k0j5l5nK5NnnJ0K0K5%k0k5n%k5k5nJ0K5K0L5L5J6Nj0non
7132C80j0%k0%j5nj0J5K0J0K0K1J0j0k6k5k5m0k0J5L5K5K5K1J0J5J0n%Nnm1l0j5J5J0J0NK1
7129C96K0%j5k6%%j0Nnj5nj0j0j0j0nNNNNJ0N%J0%j5j0nnj0k0NJ5L0L0J5j0j0j0j5J5J0J5
7127C70Nj0l5k0j5j5j0K5K0K5K5nj5nJ5J0N%J0%N%j5nj0L0nj5k0j0NJ0j0j0N%nnk0k5NJ0K5
7124C20K5J5J0Nj5l0l5j0K5M0K0j5%J0J0nk0l5NNk0m0k5%J5K5J0J5J5J5n%%%j5j0j5nnNL5
7121C20L5K5j0k5k5%j5n%%NNNl0nJ5K0K5K5K0%n%k0j5k0J5J0J5K6K5%j5l1l0NJ0J0K6J5K0
7118D26nnNj0%nJ0j0n1n0l0%K0K0K0K5%N%%%%%N%N%NK1K0%k0k1N%j5l0k5j0J5K5K5Nk5l5l5
7115B80j5%N%J5K5L0J0NNj0j5m5m5l0%K0J5J0%nk0j0j0J0J0nJ5NL0K0K0J0nnnnnl0l0nJ5N0
7112C05M5J0k0nnj0n%%j5j5k5k5%J5L0L5J0J0K0%k0k5m0l5m5l0k0J5K0M0L5L5L0L5L5J1%j6
7109C80m5m5k5%J0J0nj0K0J5K5K0NK5J6J5j5l6m0j5NNJ0NJ0J0NJ0NJ0J1Nn%o%nnn%nnn%nn
7106C45%%j5K0J0nNNNNJ0OJ5J0l1k5k5k5j0J0%%%%%%%J5NNJ0NNNj0k5k0j5j0l0k5j0%%k0j5
7103A80%J5M0M5J5K0K0J5K5J6K5K0j5j5k1j0j5j5j5j5%J5J5nJ5%J5%Nnj0N%j0nNK0L6L5K0
7100D66Nj0j0%k5l0k6k0%J5J5Nj5nk0nnk0j5%nJ5N%J5%NJ0%NNNN%nNK6Nl1n0n0k5NK5J0%%
7097B80J5K0NJ5J5j5%K0L0K1nJ0J0Nj0j0NnnNj0k1k0k0k0NK5K0%j5k5k0k0J0J5J0J5K0K5K1
7094D01J5K0nl0k1j0J0Nnl0j0J0J5N%nNN%N%nk5%j5k0nj0j5NK5J5J0NK5J0J1J5k1O%j1Nn%
7091C80Nnj5J0n%n%%n%n%%j0NJ5nJ0J0%J1J0Nnj0j1%j0nj0%%J5K6nj1j0K1K5J0J0j5l0j1J1
7088C91o%j5J0Nj5j5k0%K5j0j0j0j0nj0j0%j0J5%%J5nNNnj0j5%J5L5M0Nj5m0l5k0l0j0J5K0
7085B70J5Nj5l0k5j5NK0L5M5L5J0NNnJ0nJ5N%j0j0j5j0j0j5l0%J0nNNNNnJ0J5j0%J0NJ0J5
7082C60nj0j0J0K5K1Nj6k5nNNnnNJ0j0k5k0J0J5K5K0j0n0k5nJ5J5Nj5k0k0k0k0j5J0K5K5J0
7080B85J5NNnJ5J5K0L6Nj1j5k5j0nk5l5k5j5nJ5L0L5K5nj0J0K5L0Nj5nJ5L1K0N%j0%j5j0n
7077C96J0J0j0l6l5nK0N%j0j5NNK5K6J0j0J0L5L0j0l0NK0K5Nk5j5nNj5k0k1j5nNk0l0l0j0
7074B80K0M5M0L1J0nnJ0J0nNNj5J0nj0%nNj0k0onk0j5j0nk0%n%%n%j5J0NK5nl0k0j0%K5L5
7071C20J0j0nJ0L0J0j0%j5k0%%nj5j5k0nNL0J0Nnj0j5NnnnK0L0M5N1L5%k5k0K0L5L0nj5l0
7068D41k0l0k1k0%K0K1K0K0j5j0j5j1j0J0j0%%%Nj0j5k0k0k0NK5J5J0NNNNj5j5j0j5%K0K0
7066C50%nj0nj0J0J0J0NL0K1J0k0Nj0J0j0l6k0%J5L5J6nk6nJ0J6K0N%%%j0k1k0j0%j0l0j5
7063C00j0J5K5L5K0O%k1k5j5%j0nK0J5%j5n%k0nk0j5nJ5K5L0J5NJ0j0J5J0%N%j0m0m0j0K0
7060C05M0M0J6k1m5m0l5j0j5j0J5M0J5%k0j5k5j5k0j5nNK5K0J0J5J5K5Nnk0nJ0J0j0j0j0j0
7057B50j5j5j0%k0j0%j0NNJ5NJ5M0L0K0nk0k0j5%L5M0J5j5k5j5j0%J0K0J5J5K0J5K0Ook5k0
7055C40j5k5j0l0j0K0K0J0L5J0K5L1J0j0j6k0%K0K1J0k5l6k5%nnL0N6M5J5j5j5j5k0k6k5k0
7052C30k5j0k5j5L0M5M0L1K0J5%k5m6n5k5%%j5nn%K0K5%nj5k0%J0L0L0J5J5L6K0K0%j5k0%
7049D06k1k0%nJ0Nj5l5k5N%k0nj0j0j0J0NNJ0%nNK0L5J0j0j5K5K0%%j0nJ5NK1K0j0k6k0l0
7047C25l5j5j0K5M0M0K1J0J0J5j0l1k5j0nJ0K0j0j0j0J0L6j1j0nJ5L6Nj5j5J0NnJ5N%N%nn
7044D16j0nj0j1Nk0%j0j0%j5k0j5J5K0J5%k5k0nK0K0J0j0%%NNj0J0Nj0n%%n%%nn%nN%Nnk5
7041B95j5K5M5%N%J0k0j0J5K5L1J0%k5j1nJ6oOo%%k5j0NK5%j0%nnk0k0nK0K0L0J6j0k6l0j0
7038C25J0J5NK5L1L5J0nk5k5j6%K1Nn%j0%NJ5K0Nk0k5j1ONj1%n%%%nn%nk0l0%J5K0K0K1o%
7035C85%n%%j0NNJ6K0%j5l1k0k5n%nnK5J0%k5m5k5%L5M5K5K0nJ0J1J0NJ0NNJ0j5Nnnj5J0n
7031D06%nJ5M5L0%l0j0j5%j0k0k1m5k5j0J0M0L6K5K0NJ0%j5j0J0Nj0n%J5j5k0k1k5k0%K0K0
7029C80Nj0J0n%NJ6j0ol0%J0K0K1J5k0j6%%%O%o%%%%%%%%n%%nn%nnn%n%n%j0%n%%n%n%%k0
7025C00J5L0L5n%k0j5j5j5J5L5K0K6L0J5k0m0l1nJ5J5O%ok0nnJ5J0%%J1j1j5m0m0j5J5L0L0
7022C45K0K0%k0l0j5N%j0j0%%j0%j0%nJ0NJ5%j0K0K0n%J5J5%j0K5J1%%NN%j0j1NOK5K0j5k0
7019D01j6j5NL1L0J5%k5nJ0K0J0nl0k0j0j6j5l0j0nk0k5nK0K0J0K5K0%j5l0l5j5NK0%J0K0
7016C25%k0k0k0k0k5NJ0L0%%N%%%%%n%n%K5j0NJ5NNJ0NJ5J0J0j0j5%J0L0%NL1L5K0j0k5l5
7013C91j6nJ0%j5j5%%nj0j0j0%j5nj0%J0J0L0K0K5Nj0J6J5%k1l0NK0NJ1J0J0J0J0NJ0J0nj5
7011D41l5k1m0l0nn%%J0K0K5K5%j0j5nnJ0J5Nj5k0j5NK0%NnN%j5k5k5j0K5L5J0nj0%Nj5k5
7008C05j5nJ5J5NJ0J5L5K1K0j5j5j1j0J0Nnk0j5N%J5nNNJ0%k5j5n%%nK5N1K0j0l1l0j5j5j0
7005C15J5j0nJ5J5K5L1M0M5J0j0l0l0k0k1j0NJ1J0J5J0j0l1k0k5%k0k0nK0K0L5J5%%n%J1j1
7002C80j5J5J6%%K0K0K5%nj0j0NJ0J0J0j0k0j5j0j0j0k6%nk0k5%J5J5K0M6M5J5j0l0l5j0N
6999C96K5%nK0J5j0l5m1nJ5J0J6j0%NNNNN%%J0nNNN%nj0nnnnj0o%%n%Nj0j0J0NJ1oJ6NNNN
6996D21K0K0nk0nnJ5J5nj0k0k5j6J6K0M0K0%k5o0k6j0%nj0NJ0J5k0l5m0j5NJ0J0J5J0J0%K5
6993C45M0L6N0L0%l0j5j5nj0n%m1j5J0NN%%%%O%Nk1k0k0k0j5k0k0k0J0L0J5K0J5K0K0J5OJ0
6990D01NNNNNJ0NK5L0%k5n0n1k5j5NJ5j5k0j5%L0K0J5J0K6J5K5K5J0nj0nnj0nj0nk0j6k0j0
6988C55k0nj0k0k0%L0N5N1N%%%J5%j5n%Nnj0j5j6nnk0j0j0k0j0k5j0J0K5K0J5Nnj0NL0J0n
6985C60k0k0nNL5O1M0K5J5%nl0j0NNk0l5m1l0k5j0NK5L5K6L5K0nj0j5l1k5j5%J0K5j0%NJ6
6982C91K0k6l5j5K0J5J0l0n0nJ0J0nj0J0J0nj0J5L5L6J5K0J5J5J0j0nNn%Nnk5%k0nj0j6k0
6979C55nnk0j5nK5K0K0L1J0NJ5NJ0J0NJ0Nk0j5nNnk5j5NJ5j0l6k5k0nK5K0J0nJ0K1K0N%Nj0
6976D21nNnnn%J0J0J0J5K0%%K5%k0j0nK5%l0j5%J0j0j5n%%j0j0NJ0j5k1j5NJ5Oj6j0%nnn%
6973C50n%k0NK5Nj5k0NK5K5N%OJ5K0K0%k0k5j0%%ok0j5j5k0J5K0L0N%nj5%%j5j0%%j0nn%J5
6970C35nj5l5j0NJ0K0Nj5l0l0j0j0%J0K5L5Nj0k0J0K5K5J0k0j5NNJ5Nj0NK5Nj0nL0K6L0J0
6967D31J0%j0j0NJ0Nj0n%j0j0nj6%j5j5%%J0j0J5J5J6%nj1k5%L1M5Nl0k6j5j0j0j5%k5j5j0
6964B85%J5NNj0j5J0K5K5nnnj0J5J5%%K0M6M5K5nk0k0j5%nnj0nnn%K0J0Nj0l6l5j5J0j0j0
6961C20J5k0k0NK0%j5k5NL0K5K5K6k1n5m5k5k5k5NK0M0O0O0M1Nj0nnn%j0%K0Nk0j6J1K0%l1
6959C80j0J0J1j1nj0j0j0j5%k0nJ5K5K5J0J6K5K0J5j0l0j5k1j5k0k0k0NN%NJ5n%J5n%j0Nk0
6956C15l0%K0M5K5%NJ6K5M0Nj5k5%K0nj5j0j0nj6nj0k0nj0j0NK0K0%j5%L6J5J0k5j1nk0NK0
6953C80k5m0nL0L0K1K5j0k1n%J1j1%n%%nL1K0%K5J0NK5J0J5K0Nl5n0n0l1k0%j5nl0l0%J5J5
6950C00J5J0K5L5L6J5j0k5l1l0l0NNJ0Nnj0J0M0N1K0nk5j0J0n%k6n0n0k0j0J0NnNN%%J0J0
6947B90J5%J5J0NJ0J0nNJ0nJ0%Nnk0nj0k0%j0j0j5k0N%K0Nk0k0j5J0J5J0L0Nk5m5l5k0NNM0
6944B30M5K5%j5J0K5L0N%j0j5j5NJ5J5j5l5j5NN%nJ0N%nJ5NJ0J0J0NJ0J0J0nj0nj0%J5K1o
6941C85j5j5l5l5l5k0J5L5J5j0J0NJ0M0K0K1%j1j0nJ0J0J1J0j5k6k5j0k5k0k0k0J5J0J0J5
6939B95j0nj5NK5N0J0nj0Nj0nj5j0j0j5k5nJ5K0J5J0Nj0nnj0nNK5J5K0n%%%nj0nnNJ0j5j0
6936C05k5j0NK5L5N0K6nnJ5K0K0L5K0%j5k5j5j5l5k1k5k5k5J0NJ0NJ0NJ0NNnJ0j0%Nj0J0N
6933C80%nNj0m0l5j5NJ5NJ0K0NNJ5Nn%%J0nj0J0nj5%j5j0k5j5J5M0M5K1Nj0nj1j0%nk0J0J5
6930C70J0J1J5J0K5J5J5%k0j5j0n%n%nnn%nnon%j0j5J0NJ5OJ5K0NJ0J5%j5j5%j0nk0%J0nn
6927C91J0J5j0%J0j5j6j5j0nj5k0%nJ0L0L0J1j1j0J0K1M5K0j0l5j0%J0%%%%%NN%j5k0j6j5
6924C70nNJ0j0j5k5l0j5J0N%J5NNK0%j0j0k0l0l5j5NK0J5K0J0nk0nNK5NJ0j0nj0%J0L5L0L1
6921C91J5J5j0j0%k1j0%K6L5J5nl5l1k0%K0J6onj0nnnnnj0nj0nj0nj5NJ0J0K5L0K0nl0j5K0
6919C55L6K5N%NJ5nl5l1l5l0nk0l0%J0K5L0NNN%%j0nj5%J0J0J0NJ0J0J5%j0k5l5n%%%NJ5K0
6915C35J5K0J5%nj0J5J6Nk1l5nNNn%nK5L6L5K0n%nj5l0k6j5k0%K0K0%Oonk5k0%J0N%NNNN%
6912C70NnJ0NJ1j1l0%%%nn%nnnj0nj0L5J0nj5j0J0NK0%%N%J5nnJ5J1j1nJ0K6J5%k0m1m5l0
6909B90J0L5L0K6J0nj1j5l0m0k5J5L0L0J5j0j0nK5K6oj5nJ5K6J5nnN%k5k1nnk5j5nJ0K0K0
6906C65NJ5J6J5J0J5J5j5k5n6n5k5j0nNnNJ5K5K5J5J0j0J0n%J0N%k5l5nJ0J0nnNK0K5J0nJ0
6904C80j0k0m5k5j5j5nK0J0K0J0K5K0K0%j5NK0L6J0nj5m1k0j0nN%J0J5n%nNK5K1J5j0k1j0
6901C75%NJ6nok5k0k5k0%j0%nj0NK5L5L5K6Nj6nn%j0j5N%j0j0%nj0nnJ0J0J5NJ5NJ0J1K0J5
6898D26K0J5nk0l0n%NJ5nk0l6m0k0J5NJ5J0J0J0J5J1j1j0nj0j0j0nj0J0NJ5J0k0nJ5L0J1o
6895C85k5l0j0nj0j0nj0j0nN%J0l0k0l0J5M5L0%k0j5J0NNNNj5%K5J0K0nj5k0%K0J5J0%N%%
6892C35k0j0j0J5K0J5J0nk0j5j5%K0L5L6K5j0nJ5Nj5n%l1n0m0l5j0N%nK0K5K5M5N6K0nk0j0
6889C91J0K5K5%l5k5j1J6%k1m0l0%K5K0J5K0%k5l0l0%J5j5k0j0k0J0K0K5NK0J5K0J5%j5NJ5
6887C85K1J5j0j5J0NJ0N%J0J5nk0k5l1j5%J5J5Oj1J1j1l0l0k5%K0J5L5K0%k5k5k0J5J0nj5
6884C20j0j0nl5k0%%j0J0L0L0J5%j0J0J0j0j5j5k0j5%%NN%%N%K0K5K0K5n%k0j5k5k0nJ5L5
6881C15L0J5J5J6J5Nj0j0j1j0j0nj0j0nj0l0k5K0N0N0J6j6j5J0j0%nj0J0j5%n%nj0j0j0j0
6879C00j5%k0%L0M0L5L6J0k0l1l5j5j5nJ0L5L5K6J0nk1j5j0j5j5j5j5%nj5NK0M0M0K1J0K5
6876D41K0J0j0j5j5j0k5k1k0k0j5J0j5%%j0j0N%j5j5J0K0K5j0j0j0j0J5L0K5Nj5k0N%N%nJ5
6873C45Nnj0k0%L0K5J5j5j0%K0J1%j1j5k0j0J5%l5j5k0NK5L5K0j0j5k5j0J5nk5j0J5K5M0K0
6871C80Nk0k0j0NK5L6J5N%j5%%k1j5j5nNj0k5J0Nk0l5k0%J0nJ5K5M5L0j0l0j0NNj0j0%nJ0
6868C25K0%l5m0k0J0K5Nn%NJ5K5%NJ0N%J0J0NnJ5%O%NJ0%NN%NN%J0%%j0%nn%j0%J0J0J0J0
6864D46nnk0l1j5j5J0K6J5%j0j1%ONn%%%%J5%J0J0nJ0L0L5J0m0m5n1k0%J5%%j5j5%NJ5NJ0
6861C70J5OJ0J5k5j1j0k0l0nL5M1K5NN%j0j5nN%j6k0%J0n%%J0nj0NJ0j5l5l5%M0L0J0n%%%
6858C70l5j0%K0K0%J5J1j1j5j5j5%K5J0J5j5%L1K5Nj0%%%%%%j5j5j6j5j5j5j5j5%NJ5nj5j5
6856B85J5K5J0j5%%N%N%%%N%%%J0j0J0NNNJ5n%J5O%J5%NNNNnj5k1%j5j0j0j5J5J5%J5M1Nj0
6852D16m6nK6K0Nk0j6k0j5m0j0J0M5K0NJ6J5nj6nj0j0j0k0%K0K5K1K5%j5j5%J5J5j5k1k5k5
6850C35k5k5j0K0K5M5N1Nm6n5n0J0K5L5M0K6J5j5%j0k1%K1nk6k5nnnnnj0nn%%nNK5J0j0j5
6847C05j0J0j0%Nj0j0NNNNNNNNNNNJ0NNNNNnj0%n%K5NJ6K0J5K0J0K0%k0l5k0k1l0j5N%J0%
6843C55j0%Nj5%nnnnj0j0j0k0m0j0K0L0J5j0n%K0J5NJ0%NNnJ0J5nj0j0j5%M0M6N5M0Nj5k5
6840D51m5m1l0j5J0NJ5J5J0J0J6J0J0Nnl0m1m0l0j0J0J0K5K0J5j5j0j5j0j5%J5L5L5J5%j5
6838C70J0K6J5J5k5k0k6j5j5J0Nnk5j5J0K0J5%%K0K6L0%j0k5l6l0k5J0L5K5J5%j5l5m0m0%
6835B55L5L5NJ0NNJ5N%K1K5J0nk0%J5J0nl0k1k0k5nL0J5Nk0nJ0L0L6%j0j0nNj0NK5Nk0j0j1
6832C85Oonj5Nnj0J0J0J0J1J0J0NJ0n%%%n%%%j5J0Nj5k1k0J5J1J5J0K0Nm0l6j5Nj0nNj5%n
6829C25n%J0J0J0NJ5J0J6J0NK5M0M5Nk0j0nj5k0k0k0k0j6k5j5NNNNNNNNnn%n%nn%j0J0n%n
6826C45%Nnj5k0k5nNK0K5J0nn%j0J5J5j0l0j0NNj0n%j0%%K5K0%K5%J0K0L1L5Nnk5j0j0k6j0
6823C70j5j0j5j0j5j0j5J5J0J5J5J5J5K0Ook5k5nk5j5j0k0NK0J5J0J5J5J0J5J5J6K5Nj5k6
6821C85k0j5k5k5k5j5%K0J5Nnk0k0nnj5j5%%K5M0N0L0%j5k0nJ5J5K0%%J0K1K0j0j0j0%o%%
6818C85nk0j5nj0J0L0M1K5J5%%j0l5k1j5%%%N%N%%nnk0NJ5L6L5J5nnnj0nnj5%NJ0NJ0NNJ5
6815D61%j0j0j0j0nJ0L5L5J0k5m5m5j1j0l5k0%L0J0J5L6L5J5j5j5j5J0K5J0J5j0k5k0j5%%
6812D01j0l1j0NJ0J0J0J6j6l0l5%K5N1N5K0%l5n1n0m5k0%n%j5m0j0K5M5L5M0M6K5j5l1nnj0
6809C50n%j5k5%K5J5K5J5k0n0m5k0%%K0N0M5K6NN%%n%%%%%j6nK6K0L0NNnm0l6l5j0J0J0J0
6806C65j5k5k5NJ0Nj0j5k5NNN%%%J5nj0J5%%Nn%%J0j0%%%%j0J0J0J5K5Nnl0l0n%%%%%%NNn
6803B90J0K0K5L0L1Nj5j1j5j5j5k0j5j0k0nJ5J5L0L0K5Oj1%%Nnl0j5%K0K5J1J0%j0J5J5K0
6800D41L0K0%k0k0k5k5j6j5J0Nnl0m0n0k0K5M0J5j5k5k0nnNNJ5K5K0NJ0J5Nn%nNnj5J0%Nl0
6797C15l0k5%M5M0N1L0J0NJ5nn0n1l5nK5Nnnj0n%%%Nj0J0%%%%%NJ0nNJ0l5l0j0J0K0j5k5k5
6794B35j0K5K5K5K0K5J0%%J0%%N%%Nj0J0%%J0nj0J5ONJ0J0N%NJ0J0J0nl5n1m5k5l0NM0L0J5
6791C55j0j0j0j0nJ0J0nk5j0J5J5J5J0Nj0n%J5J5J5nk5l0l5k0NJ0%%%%%Nj0J0J0j5j5J0nn
6788B65n%NNnJ5N%%J5j5%%j5n%nnNK0J5J0J5J0J0J5L0L1L5K0NJ0j5j5k0k0NJ0J5j5j5j0j0
6786C96J0n%%nJ0j5j6k0k5j5J5J0J5J5%%%%nNJ5j5k5l0j5Nj0l0k5j5N%N%J0%nJ0K0K0K0K0
6783C30j0k0k0j0K5M5M0K6nl6k0j5l5k5j0J5L0L5K5nk5%%%%j5k0%K0J0nj5k0J0NJ0K0K0%k0
6780C35l0k0j5k5k5J5L5L5J5J5J5K0n%%%j5J0nn%%j5k5%K0L5L6%%j6k0k0k5J0N%%%n%%%NJ5
6777C50K5L1J5k0nj6j0%J5J1%n%J0J5J0Nj5m6k5j5%J0j0j5j5nJ5L5K0K6%%%%J0j0j1J1L5L5
6774D61%j0j5j0j5j5l1l0j0NL5J5J6Nj0j1j5j0J0nk0l0j0nj5j0j5j0j0j0J5M0L0K5%j5%nj0
6771C05J0N%j0NL0L5L1J5nj5l6l5j5J0J0J5J0J5K1J0K5Nn%j5%%j5j5%NnoOoj5nJ5J1oj5l5
6768C35j5%nj0k5j0j0k5j0j0j5nk5NM0N0M5K5N%J0J5J0J0J6NJ0J0n%j5%nnj1OoJ6J5%NJ0J0
6766D41Nn%n%j0nl0k1l5l0nJ5NJ5J5NNN%Nk5k5k0k5j5NL0K5K0Nj5l0nNn%J0J5K5Nj5%%j5k0
6762C00%K0K5K0j0k0%K0J5%k5l0k0j0J5N%nNJ0J0K5nk0j5j5k5%%n%%n%%j0%nnn%nnJ0J0J0
6759B55J0J0J0J0J0J0NJ0NJ0NJ0NK0K1J5J5%k0j5l1m0j5J0M0L1nj1k0j0nJ0J0j0j0NNJ0NJ0
6757C80N%j5nj0j5k0k0j0k0%J5L0L5J5nj0nnnn%n%nj0N%j0J0NnJ5N%J0Nnnn%n%j0%J5J5NK0
6753C75nk5j5j5j0nnj0%K0J0N%%j5J0%j0nNNnnNJ0j0nJ0L5L0J0J6J5j5l1k5nnj5k0nK0L0K0
6750C65%J0J6K5Nj5n%j6j5j5j5l5m0nJ5K5M5K5J0%NJ6j0k1k0nl0k0j5j5j5k0j5J5L5J5Nnn
6747B75%j0NK5%nN%nj0j5nJ0J0NJ5J5J5K5L6L0j0k6j0n%j5k0NL0K1J5%%J0j0k1j5k5j0%k0
6745C15j5%NJ0J0J0%J5K0%j5k0j5k0nJ0L0L0L6L0%Nnn%%j5NNj5k6k0j5NK0L1Nl6n0l0j5NJ0
6742B90J0J0J0J5J0J0J5nj0J0j5k5j0%J5NJ0J0J0N%N%N%%%J1j1k5k5nK5M1L5L0J5j0nj0k5
6739D21k0j6J1J0J0NNk0j5J0%K5J0J5j0k0l0oL1K5J0J0%j0j5m5l6nJ5J5j0nNj5m0l5j0J0K0
6736C00NK0J0K0K5K1K0J0nJ0%NNnJ0NnJ0n%%%l5k0k6j0J5J1Nl1l0%J5L5L6L0%j5l5%%j6m0
6733C45k5%K5K5j5j5j5j5nj0K5K0NNNJ0l0k5l0k0K0M0L5K5J1oJ6%l1k5l0k5k5J0L0L5J5J0
6731C65%K0OJ5J5NJ5J0J0J5nnnnk0j0j0J0L0K0J0j0k0j5j5k0l1j5N%J5%k5k0k0NJ5%J0j0n
6728C30NJ0nnJ0M0M6K0j5l5m1m0nJ5%j5nK0%nnJ0J5%j0nJ5J0%NN%J0nnj0nnn%j0j0%n%j0%
6725C05nnNK5J0J5L0L1L0L0L5L5L0j0l5m5l5k0%j0k0Nj0j1nnj5%j5nnk0j5nJ5nl0l0NM0L0
6722C15J5NK5L6nn6n0k0K5M0J5j5k5j0NNj0k5nJ5J5j0k0%J0K5J0j0l0k0%J5J0J0j5k0J0J0
6719B70k5j0NM5M5K0nk0j0%%K0%%J5J5%j5k0j0J5J0nj0J5%nJ0NJ5NNJ1J0Nj0k6k0j5k0j5l5
6716B65nK5K0K0L0L0M6K0%j0nnj0j5nj0ol0j0%NJ5%J0J0K1K5K0K5nk0j0j5j0k5k6j0J0J5K6
6714D06N%%n%J0K0%k5l6j0nNj5j0nk0j5j5J0K0J5Nj0nnNNNnNN%%%J5nj0J5N%n%%K0K6K5Nl5
6710C91n1n0k5k0J5J5NK0M0L5K1%%Nj0k6j0Nnnnnnnj0k5j5j5j5k0j5j5NL0J5J5J5J5J5J5J5
6708C40J5J5J5j5k5k0k0nJ5J0nNN%J0%N%Nj0J0N%J0K6J5J5J0NJ5L0J5%k0k0%%n%j5j5k0j0
6705C91ok0k0nK5K0K6K5%k0k5NJ0J5L0%j5k0l1j0%nJ0j0k5l5j0%nnnn%nj0NK0J5K5K0J5K0
6702C85L6Nm1m0n0l0%NK0K5K0Nj0l0nJ0J0j0j0NK5L0L6K5%j5j0oj0j0j5j0j0j5%n%n%%n%%
6699C00%nNJ0j0nNnk5j5j0j0J0K5L5M5K0Nj0J5K6L0Nl0m6n0l0j0NK0M0L0J5nj5K0K1N%nJ5
6696D21k0j6j5j5%%J5Nj5l0k5j5NK0j0j5j0K0L5K0j0m0j5nK5K5j0j0J0NN%NNk5j0NK5M5K6
6693D11J0nj5nj1j5%%J0j5N%n%%nn%n%n%%%N%J5J5nnk5k5nJ5J5k5k5j5%nl5l0NL0J5J5J5J0
6690C00J5J0K0NJ5J5K1K0K0K0%k5n1m0l0J5K0L0nnJ5J6%%N%%NNNk0j6j5k0J0K5K1J5J0J0n
6687D36nj5j5J5K0%k0j0nnnj1nJ6J0J5J0J5J0K0Nk5l5l1l5N%nJ0nj5m0m0k0%J5L0L0J5%NK5
6684C60K5J6%j0j1j0j5j5l5j0J0NNN%K0nJ0N%j5j0j0k0k5nJ0J5J0J5J5K0NK0J6j1j0j5nj5
6682C35j0j0j0n%Nj0%%nn%%N%%%%nJ0n%%J0j0j0J0K0K0%NK0M1J0nl1j5K5J6Nj6nj0K1%%ok5
6678C60n%K5K1%j6j5%%J0nnnj5Nnnj0nnnn%Nj5%nj0j0j5nJ0L0L5J5%NNNJ5nnJ5%%J6j0NNN
6675D06%k6k5k5k5J0J0J0J0K0J5NK6L0L0%NJ5J5Nj0m5m0l1nK6L0K0%k0m5m1l0%nj5Nj0nnn
6672B80%%N%%%%%K5K0M0J0j5j0j0j5j5j5k5j0K0J5K0K0%n%%j5k0NK5nnJ5J5L0NnJ1%J0j6j0
6669C75j0Nnn%%j0J0n%%%k0%nk5nj0j0j0J0NK5K5K0j0l5l0nJ5K5j0k5j0J5L0L0L0J0j5j0j5
6666C45j0j5nJ0N%N%NNJ0J5J5J1K5%J5J5k5m1l0l0j0J5%%N%NN%%J0nk5k5l0k5NJ0NJ0j0nk5
6663B35%K5K5K5K5J0J0nK0J0NOJ0n%n%%o%%n%J1j1l0J5K0nk5j5J5J5nnnn%nnnn%nnJ0K5K5
6660C80J1J5nl1k5k5k0j0NK0J5L0J0%%n%j5j5nJ0K5K0j0j0nk5l0k5k0NnK0J5J5j5k0J0K0J5
6657C20J5J5J0K5%%%%%n%%%j5j0k5%j5j5j0j0K0N0M1K5%%J0j0k5k6k5k5%J5NNJ5K0nk5j5%
6654C30J0J0J0L1%l1k5k0J5M5K1Nk1j5l0nJ5J5K0N%K1J5J0J0J5%j5%nnnj0%nj0nno%j5%j0
6652C60j0nj0j0j0j0n%NJ0%K0n%J5j0j0k0%j0j5j0j0J0J0J0J0J0J0nK0L5J0j5NK1K0N%j0n
6649D01j6%%k0j0nj0j0j0j0J5L0K5K1%j6l0l5j5%K5L5L1J5n%nK5K5%j0j5%j5m1k5%J5j0nj0
6646C35n%j0%nnnn%nj0J0j5J5J5K5J0J5J5J6J0J5j0j5j6l0l0j0K5J5j0l5l0j5k0nNNNNL5K0
6643C05K0J5nj5j0nK5K5nj5j5%%NNj5k0J5J5n%%%%%%%%%%%%%%%J5nj0J5%%nJ5NL0K6J0J0j0
6640D16k0k1j0j5NK5NO%k1%%%%%%j0N%%n%%%%Nl5l5j5NL5L5M1L5Nj5%nj5k1%%j0l0m5n0l0
6637B15%J5J5NJ0K0K0K5K0NNJ5%j5k5l0j5nJ5K5K5J0%k0k5j5%NJ0J0J0J0J0J0J0J5J6K0NK0
6634D46J5J5J5j5k0nl0k5j1k0k0J0J0nk5k0J5J5k0j0J0Nj0l0j5K0J0J0NnJ5NNNNJ5%NJ0NO
6631C91J0Nnj0Nj6%nj5N%j0j0NJ5J5nk5n0n5j5K0K0K5L5J5%nNj0k5k0NK0J0J0J5J0nl5k0j5
6628B85j0j0j0j0NJ0NJ0J0J5J0J0J5J0J0J5J0J1J5J5J5J0J0J5j0nnnnnj0j0j0l6m5nJ0NJ0
6625C45NJ5nnJ5%NN%%k5k0nK0K0L1J5j5j0j1j0nj5j5nj0j0nj0l5k0NNK0L5L5J5%nk0NNN%N
6622C50J5K6L0J0Nj0j0N%j5j5NNj0l6l0j0NM5K0nk5l5%J0K0K5J0%O%%oJ1%%NK0K0NNK0J5N
6619D91%l0l0nL0Nnk0k5k6m0k0J0%NN%Nj0J0nNNnNJ0nJ5J0%%J6%NJ0N%NJ5nj0nk5nj1j0%k0
6616C50k0j0J0K5J5K1ok0l5j5K0L5%j5n%n%Nj0%n%%%J0J0nN%J5%j0j0%j5nj0nj0nJ0N%L5M1
6613C91M0L0Nj5%j0k0k0l1k0J0NK0%j0nj5nJ5NJ0J1oj5Nj5j5%%k0j0nj0j0J0K0J5k0k5k0L0
6610C00L5L5J5J6NJ5K0n%k5k6l0j5J0N%J5L1Nj5J5L0K5J0k0l5l1j5J5K1M0L5K5Nk5m0m5n1
6608C50l5k0%NNNJ0L5K5%j0j5j0j0k0j0k0j5j0j0J0J0j0j5j5J5J5J0j0%%L0J5j0j5j5j0j0
6605B45j5J0L0K5J0J0J5NJ5NJ0J0J0%k0nj0j5%nj5NJ0%J5NNJ0Nnj0j0j0nj0j5%J0%NJ0j0j5
6602C05nj5k0k0k0k0NK5L0Nk5nJ5J5J0j5j0NJ0nk5l0k0%L5N0N5K5nk5nK5K5K6Nj6%nj0j5n
6599C50J0J5J6j1k5nn%K0NJ0J1J0j0j1J1L0K0j0l0l1nj0k0nK0nk5k5k5n%%J0J5NK0O0L1J0
6597D16k0k6nK0J6Nj5o%nJ6N%J5%NNj5j5j6j5k0j0j5k0NJ0nJ0J0%N%K0nj0K0J0nNJ0j0%nj0
6594C55%nj5NL0K1K5K5k0m6m0k0J0K5K5Nj0j5j5j0j0J0L5L6Nj0%%j6k0j5k0%%%%J0NJ0NJ0
6591C65NJ0NJ1L0K5Nnk5j5j5nk1j0j0K0K1L0J5j5l6l5j5L0K6K0L5M5%k0m0l0l6j5NK0J0K1
6588D06N%l1j0j5l5j5J0Nnj0k0%J0J0J0J5NJ0J0J0K0J6nk6J0Nj0J0J6j0k1m0l0l0NNNJ5NJ0
6585C15%j0J0M0K5%J1J5Nnj5J0K5J0K5J0j5j5j5k0nj0j1j0nj0k0NJ5J5K1J0j0k1k0j5%%n%
6583C30nJ0K0j0m5l0K0O0O1K0k5m1n0j5%%%j0j0%J0J5K5%k0j5l0j5J5L5L5K0nnj0nj0nj5%
6580C00%J5M5L6Nj6j5%Nj0j0%%nj0NK5J5j5k5k5k0j5NJ0K0K0J0%%n%n%j0%J0j0%%%nn%K0J0
6577C50nk0k0nNK5%%Nnj0J0%%K0%Nnl0nJ0L0J0%%k0nnJ0J0%%%%%%%%%n%n%nn%n%Nj5%n%nN
6573C15%%N%%%NJ0J0J0J0j0k5j5J5L5K6J5%j0j1nj0k5l0j0L5L5J6oj5J5J6nnK0K5Nk0m1k5
6570C55%J0k0j5k0j5%J0J5L0K0%j0k5j0j0l0k5NM0N0L6J0J0j0nk1%NNJ1j1l0k5nJ5L0L6J0
6568D16J0j0nNNNNj5NJ0J0K0K0%k0j5k0%J5J0Nj5k5k5%%Nnonj0nk0j0J5K0%k0j5j5j0nJ0N
6565C20k0j5%K0M0K5nl0l5j0K0K5L0J5J1j1j0k0%NJ0NJ0%J6NNnk6j5j5j5j5j5j5NNNNK5K5
6562C55%j5j5j5J0K5nnn%j5j5j5j5k0j0j5j5K0L5K5K5K5K5K0K6%%k6m0l0Nj5j0l0nJ5K0%n
6559B90n%J5K0J5J5nnL0L1Nk1%nj0%k0NL0J1%k1nJ5O%N0M5J0l0n5n6NL6K5J0nk5k1k5k0k0
6556C15l0j0NK0L0K5J5L6N5M5J0k0j0%j0j0nk5k5nn%%N%NN%NNJ0Nl0l1%J1J5K0J5J5Nk5n6
6553C80l5%J0J5%nK0J1nJ0NNNNj0j0NNj0j0%Nnj1NOj1j0NnJ5%O%J0%Nnnno%nj0%nk0j0nj0
6550C20j5nj0j0j5nj5J5L5K0K5Nj0j0J0J5J0K0J1j1l0l0nNK0J0J5%j5nj0l0k5j0K5L5L5N%
6547C70J5L6K0K0J0k5Nj0k0N%k0j5k1k5j5%j0%%J5L0K0K1k1m5m5k5NJ5J0Nnnj0j0n%nnJ5J5
6544B90J5J0N%NN%NJ0nj0j0j5%k0%j0j0J0L0J5K0K5J5K1K0nj0nnnj1nnJ5J1n%k1j5J5L1K5
6541D26nj5j5K0J5%j5k6%j5k0%nk5k0nj0NL5K0J5nj5j0j0nJ5K0Nj5k0j0j0NK5K0nk0%J0J5
6539C50nj0nnnK0K0j0j0j0%%n%%%%%%N%%j5k0l0%K5K5K5Nj5j5J0J5J0J5J5J1K0J5J5J5J5j5
6536D56%Nk5k5k6l0k5k0nJ0%k5nj5k0j5K5K5L0K5L5J6J0j6k0J0L1K0J5j0k5nj0k6k5nJ0J0
6533C55J5J0j0k0k5k0n%K0L5J5J0j5Nj5l0l5k0j0NL0K5J5NL0M6K5n%J5K0K0k0l0l5j5%NJ5
6530D11j0k1l5l0l0j5j0j0j5J0NL0M0%k5m0j5J0K0K0J5K5K5M6L5K5%j5j5nnj0nk6k5m0j0N
6528C10J0NJ0Nk0j5%J0NK5%NJ5J0J0OJ0J5%J5NJ0J0n%%j0NJ0%j5l5%J5J5J0Nnj5m6m5k5%N
6525C20%%%j0k5k0j5J0K0J0K0K5K5L1K5j0nj6%nj0j5NJ5J6k1k0k0j0J5K5K5J1j1k0j5nnJ0
6522C50%j5nj0%nj0NNj5j0NJ5J0nk5k5nNK0J5NnnNK0%n%J0J0%%J0NNj0N%nl0j5%J5J5J0j5
6519C25k5j5nJ5%j0j0k0%NL5K5J5J5L0nk5%K0NNj0J0J1j1%%N%%K1Nj5k6%L1J5j0k1J6N5P0
6516E26L5nl5n5l0k0%%%%%%NN%nJ5Nn%j0%n%nk5J0%j6j5%k5k5k5k0K0M5M0K1K5K0nk5l1l0
6513C55nJ0L1K0J0Nj0k5k1j5k0k0k0k5%nj5Nnnj0%nj0nnK0L0L5K0Nn%%%%%%j0J5J0j0nJ5%
6510C30%%NJ5nnJ5J0j0J5%%J0%NJ1noj0j0j0j0j0j5nK0nJ0J0J0J0%J0Nj5j5NJ0J0j5k0j0N
6507C40n%nnnn%j0k0NNk0nn%K0J5%NJ5%J5L0J5K1K5nk0k1nNNOJ0N%NNK5K0nk5m0oJ6L0K5%
6504D56k5k5k1J6Nj5l6m0m0l0%K0L5K0%k0NK5K5nj0nJ0%j0j5%n%%j5nJ0K5K0Nj0%Nj5j5%K0
6501C40L0L6K0%K0Nj5m0l1%J0n%J5J1K0%%J5K0%NJ0j5l5l1j5J0K6K0J5N%J0nl0k0l6k0%J0
6498C55J5%%nj5N%j0%nj0NNj0%%j0J0NK0NK0K1NJ5J5nk0j0j6j5nk0j0nj0%j0NJ5L0M6L0Nj5
6495D26k5k1j0J5J1Nj0k1j5j0%j0n%nN%nJ0Nn%NK5L1K0NJ5J5j5j5j5j0K0%j5m1l5l0j5K0K0
6492C20K5M0M1J5j5l0n1l0l0j5NJ0j5nN%%%%K0J5K0J5N%K0L6J0J0%nj0j5J0K5K0j0k0k0K0
6489D16L5K5K5J0j0l0m5j5j5j6j5j0%%nJ5J5nk0k5%J5L5J6Nj0%j1j0nj0nj0j0j0nJ5N%J5n
6487C45nJ5nnnnj0NNj0k0%L0L0K0%OJ0Nj0j1Oon%nnJ5J6nk1nNK1M5J5k0j5l0%J5L0K5nl0k0
6483D06j5Nno%nj5%%j5nnnnnnn%j5%NJ0NJ0K5K5Nnl0k0nK5K0Nl0k5%%K0J5K0J6%%%oK1J5n
6480D16n%J5K5nk5j0n%n%NJ0NJ0J0J0NJ0k5k5j0J5M0J5l0n0m6j0J0Nnk0k5%%J5K5%j5l0l0
6477B70j0L0M5N6K5j0k6j5j5n%%n%nj0NK0K5Nj5J5J1J5J0j5l6k0k0nK5J5%N%J0nNNK1j6k0
6474C65%NL1K5J0j5j5j0NNj5o%j5J0NJ6K0N%k0k1l0k0nJ0K5J5j5k0J0K0j0l0l0l5k5j0J0L0
6472B75J5%k0%NJ0L0NJ5J0j5j5j5J0K5O1L0nj5j0j6m5n0m0j0NJ0L0L5J5J5N%NJ0%NNNN%J6
6469D01%%J5J0n%nj5%j0oj5%%j5%nl0%J0nk5k0%K0J0j0j5j5%nn%j0%nnNJ0NJ0j0j5NM0L0L0
6466C50K0J0j5j5j5J5n%%%%%N%%%%%j5k0%K5K0Nj5l0k5j0%L0J5J5J0n%NJ5K1NNj0k1j0j0n
6463C45J0nnj0n%nn%j0nJ5L5L0K6%j5j6k0J0K1J5J0j0l6k0k0k0k0k0%J5L0M0M6K5nnj0NNk5
6460C91k1nj0j0j5j5j5nj0j0j0nj0j5%J5M0L5K0Nj5%nj5%nj0%nj5%NJ0NNJ0NJ0NNNN%NNNN
6456C70K1N0M0K5j5l0k5j5K5M0N0K0k0k0k0k5l5m0m1l5j0N%j0j0l0l0nL0M0L5L5J0J1j1j0
6454C70K1K0%j5m1l5k0%NJ0J0Nnj0j5%K0L0L0K1j6m0l5j5j0J5M5M0K6k0j6n%n%%%%%%%%%%
6451C65J0nj5k5m5j5%J5J0NnJ5NJ0NJ0J5%NK0NOJ0J0j0j6j0j5nj5k5NJ0J5J5J5J6J5J5J5%
6448D36%%%k0n1m5j5K0M0M1K5J5J5%k5m0m1l0j5n%J0j0%NN%%%%%K0J5%k0k0nJ5J5L0K0Ol1
6445C60m0k0j5j5j5NJ5K0L0J0%J0nJ0L5L1K5j5k5l6k5j5j5Nj5l5k5J0K5K5L0K5%j0j0%nj0
6443C20j0%K0M0K1L0K0j5nJ5%%%Nj0k5j5k1nk0k5nJ0L0K5J6K0K5L5J0l0l5k0Nnj0k1m0m5k5
6440B60J0L0L0K5J5J0NOj1j0n%j0%J0n%NK0j5n5n0k0NL0K5%n%K0J0nj0J0J0n%NJ0N%J5%j5
6437C50m5m0k0%%NK0L0K5K5L0J6nj1%K1J5%nn%J5L0J0nk0k0j5j0J0j0j6k0nNNnJ0J5nNNJ1
6434C96nNJ0N%J0%n%%j0nNNj0j0%J5L5K0J0%%N%j5j5j0nnnk0%%k1%j0k0N%J5J0NJ1J0J5N%
6431D26K0J0NJ0J5nJ5%k0j0j0j0j0j0j0j0j0k1n%j5j0nk0j5%L0Nj5%n%%k0J5J5%%j5k0nJ5
6428C05K0K0%nnj5NJ0J5%%Nn%%J0j0nNNn%%Nn%%%nJ0nNN%%N%K0K1J0l1l0j0K0M1J5nj0j0%
6425C96N%Nj0nk1Nj0j0nnj5%j0nj0nnj0j0j0j0j0J5K5L5J5n%Nj0nNn%%%%%J0j0nNJ0%NNNN
6421C50NNJ0NNJ1NNJ5%j0k6l0nJ0J5J5K1nnnoOj1J1j1j5j0J0K6K5J0nk0J5L5K5K0%k0l0NK5
6418D76Nj0k0j5J5nNJ5K0j0k0k0j0J5K0k0l5l6k0k0%K0K0%j0%j0k0j5k0k0j0J0N%J5K0K0K0
6416C55J0NJ0NJ1J0J0N%%%nJ5j0j5J5%%%%n%%%%%N%nN%%NnnN%%%%j5k1k5j5K0Nk5n0l5J0K5
6412B95K0nNNnj0J0Nj0n%J0j0j0j0k0%K0K0K5K5J0L1K0K0N%J0%j5j5j5j5J5K0J0K0M0L0k0
6409E06k5k5k0l0k1nJ1J0%j6j0j0j5j5k0k0j0J0K0K0J5nk0j0j5NJ0NNn%%%NK5K0J0nnnnJ0
6407C70J0J1J0M0M5J0%j0%k0%NJ5K0Nk5k5k0k0j5J0%nn%%nNJ0N%Nk0m1m0l0j5NJ0K0J5n%L0
6404C55L0L1K5%k0m1m5k0nN%NNj0j5k0%J5%j0%J5M5M0L6J5nj0n%j5k1j0j0k5nJ0Nnj0NJ0j5
6401C30j0%n%NK5%l0k5j0K0J5K0J5J5J5J6K0J0J5J5%k5k5k6j0n%NJ0NOJ0NJ5%%k0j0ok0%j0
6398C55j0nJ5J5K6J5J5nl0k6nM1L5j5m1l5k5%%NN%NJ0nk0k0%K0J5nk5%J5L5N1L5L5j5m0n1
6395C70k5j5k0k0j5nK5K5L0L0K1Nj0l1l5m0j0%K0L5%nNK5K0J1J5J5nl1l0%%%%%N%N%nn%nn
6392C45%nnJ0NNJ0NJ0NOk1k5l5j5NNJ0J5NNnj5n%L5L0K1K0%%n%j5%J5%k5k6l0k5J0NNj5nn
6389C05nnNnNK5J5J5j0k5l5%NNNJ0NJ0NJ0J5nNJ0%J0%J0J1%J0NJ0NJ0NJ0NNJ0K5K5Nk0l5l0
6385D41l5l6l0j5%K0K5Nnk5%J0J5%nJ5J1oj5l5m0j5k0nnj5nJ5K5M5L0%l0m5k0J0Nj5%K0J5
6383B85J0NK0J5J0j0%L0K6M0K0%j0k0k0l6j5J0J0J0NK1J5K5J0j0k0k5j0%%o%L1J0%k0j5J0
6380D01L5K5j5l5l1j5j0%J0j0j0J0Nj0nj0j5nK5K5K6K5K5K0L0J5Nk5k0%J0J0%J0j0m0l0k0
6377C96j1j0k0nnk0k0%K5M0K1j6l0l0%NNnNn%J0N%nNJ0j0%N%%nNNnN%nNnNNnN%nNK0K1K5J5
6374D31j5j0j5j6NK6J5J5K0M5K0j5l5k5J0nj0k0k0j6%%J6nnJ0%NJ0nJ0%%N%%J0l0n6l0nJ5
6371C30J0NJ0J5J5J6j6l0k5j5%j5j5%j0j0%j5%J5J0N%J5%J0J5%J0J5J5NNJ5n%J1o%%nJ1J0
6368D01%NNk6j0J0K1K0Nl0n6l5j5nJ0J5NJ5J5NJ5K1Nj1l5l0j5%K0K0NnNNnnJ0J0j0k0nj5j5
6365C00J5K5K5J5j0l5l0j0%K0J5N%J0J5nk5nK5J5nj5nj0j0%n%j5nK0L0M0J1non%Nnj5l0nL0
6362C60M1M0K0nk0l0l6j5nJ5NNj5j0J5K6o%Oj1%N%%%%nJ1NnNNj6nj0j0j0nj5%K0L0L6K0Nj5
6359D26nnk0l6l0k5J5%nK0M5M6L5nn5n6j5J0K5J5j0k0k0NK5K0%n%%j0J0n%J5j5j0NK0J6j0
6356C91k1nJ0N%j0J0Nnk0j5j0k5m0k5k0J0L5L5M0L5NnnJ0J6Nk6k0j5N%j0j0nj0j0k5k5nK0
6353B70J5L0K5J5%j0j5%%%K0M1L0%l6m0l0NK0K0K0%%j5NJ0j0j0k0nJ0%J5J0J5J6NK0K0Nnn
6351D41j0j0J0k0k6OK5%j0l1j0j0nJ5NNj5l5%K0L5M1K0j5l0l1%%j0k0k5NK5K5J5nnJ5Oj1j5
6348C65NK6Nj6k0nJ0J5n%%N%j5%nj0nnj0nnJ0NNnJ0N%nnNj0k0%NNj5j5J0K5K0Nnnnj5J5K5
6344C70L6Nnk1j5k0k0k0J0J5K0NNj0k0J0K5K6L5K0k5m6l0l5%%%%J0J0J0J0J0NJ5OJ0J0J5N
6342D31j5l1l5j5%n%nj0%Nj0k0k0l0j0J0J0J5J5NJ0J0J0J0J0nK0K0J5K6J0k0j6j5k0K0K1K0
6339D11J5K0nj5l0m1nL5L1%%%%j0k6l0nK0J5NK6%k0j1nj0j0j0j0j0k5k0j5j5j5k0nNL0N0N5
6336C50L0Nj0j5k0k0l0j0%K5M5N1J0j5j1J1%nj1NK1%j0l1%nj0%J5J0j0l0nJ0J0nn0l0j0nJ0
6334B60J0J0J0n%J5j0j0J5%%%K0%J5NJ0K0%NJ0J6%l1j5l0k0j5%L0L0NJ5J5%j5l5l0k0NJ0N
6331C00J5NL0J5J5J6J5K5Nnj0l5m6p5l5j0J0J5L5K0L0J0J5k0k5nj0nj0j5%%k0k0k0%K5J0J5
6328B60k0k0j5NK5L0K5n%K0J0NJ0J0K5K6J0j6j0J0%%%%%%j5k0NK5K1Nnl1k0j5l5j0j0j5%M0
6325C05O0L6j6m0n0l0j5NL0L0j0n%nL5L0J0j0j5K0n%%Nj0k0j0j0m5k0j0J0J0J0J5J0NK0K5
6322C45NJ0J0J0J1J5%J5J0J0L0nk5l5j5j1m0n5k0%L5M5L0J6onj0j0j0k0%j0j0k0J0L0K5M6
6320D01K0%nk5j1k5j5NK0J5J1%j1j5Nnj0Nj5j0j5j5j0j5j5nj5nJ5L5L5%l0k5nK5K0K5K0L0
6317C85J6K0K0K0%k0l0nnk1%K1%k6k5nnj0nJ0nj5J5%n%nL0J0NL6J0J5K5Nj0l0l6k0j0l5l0
6314B85j5nNL5L5J5J5J5J6nk6k0nNK5L1Nk0k1k5j5J5J0L0%j5nj5j5%j5j0nk0%J5L5J0nJ5%
6312C55J0NnJ5K1K0Nk5l6l5l5m0k0J5L0L5NJ0NJ0J0J5J5J1NNL0M0M0nm0m0j0j5j0j1j5j5k5
6309C30j0J0NJ0J0L6K0nn%nj6Nk0l5j5K0M0N%k0J5J0OK0N%NNJ0%J5%l0k5l6j5%J5M1M0M0N
6306D86j0j0k5k5k5k6j0nnj0nj0n%J0L0L0J6%k1j0j0NNJ0NONJ0NNK0K0%k0k0l1j5nnnnn%j5
6303C30NJ0K5L1J5j5j6j5j0nJ5NNN%K1nj6ONk1k5k0%J5J0j0%%%%j5J0K5J5nnK1K5%j0%%j5
6300C91k1nj0nnj0K0L0L1J0k5k6k0J0J5J1J5J5J0NK0J5J0K5Nj0k5k5j0j5nnj5j6%nj5j0j5
6297C40nk0nj0j0nj5J0L5L5K5%J0J6J0j5m1k0l0k0j5%J0NJ0J0J0J0K0N%%%n%%%%J0K5K6J0
6294D16j0k1k0j0Nj5j0Nj0%j0%J5L0J5j0k5m0j5NJ0J0%J5J5NJ5N%k0j5n%j5l0J0K5K5M0K1
6292D06n%j0onk0j0j5l0k5j0J0Nn%%N%nJ5J5K0J5%j0NK5K0K1j5k1nN%j0j0j5J0nnnnn%J0K5
6288C55J0K6J5J5K5J0j0nj5j0%j5j0j1k5k0l5j5L0L0J5k5k5j0J0J0J5J5j5l5m0j0%%NNK5L0
6286C15K5NnnJ0NJ0J0K1L5M0K5n%j0%j5j5k0j0%%k5k6j5%NJ0j0nnj0L0J0k0k0j5J5J0j0%K5
6283C60J0J0J6NJ0J5j0nk0%J5nj6j0k0j5%J5K5Nk0k5%%%%n%n%NNNN%NNN%Nl5k0j0j0j5j0J5
6280B85J0J0J0J0J0K0Nj5N%j5nj0nnnJ5NNNNNNNNJ5nJ0NOJ0nnj6NJ1J0K0NnJ5J5nl0l1l0k5
6277C30j5j5k0j0NNj0J0J0NJ0J0NJ0NJ0J0NJ0J0%J6NNnj6nj5%k0j0n%J5J0%K0K1J0nl6l5k5
6274C05J0K0K5Nj0NK0K6%k6k0l0j5%J5%J5K5K1K0K5J0j0l5k6J6K5K5J5%j5j0j0%j5j5%o%J1
6271C96j1%%%%%%%nJ1oj5J5j5j5j0j5j0j5nj5%J0K0L5K0J0NJ6J5%l1k0j5k0j5J5K5J0j0nJ5
6268C65K0O%j1j0%J5J1%nk1l0n0m0j5K5K0K0K0K5K5K6K5nj5nj1k5nj5j5J0L0K6J0j0k1k0j5
6265C35j5j5j0j5k0J0K5M0K0K0%N%j0nnk0k5j0K0L0J0j0nK5K1NNnNJ5J5K5J0%%k0j5k0k5j1
6263C80k5k5j5NK5J0J5J5J6J5J5K0J5K5J0j5m0m0m6l0j5NNJ0NNJ0%J0%NK1K5K0K0j5l5k1k0
6260C65j0nnj0NN%N%N%%%%n%n%%nJ5K5J6K0%j5k1k0k5l0nNL0L0NJ0J1j1k5n%J5J5%j0J0%n
6257C75%n%%j0J0%n%%Nn%J5NOJ0NJ0Nj5j0j6j0%K1L0K0L0NNk0k5j5n%nnNj0nN%n%NnNJ0j0
6253D01%J0nJ0%%N%Nn%j5k1nJ1%J0Nj5oj0j0nK0L6K5nl5m1l5k0J5K0NnnJ5J0j5j5NK5L1L0
6250D21J0%%nj0k5k6j5n%J0L0K1J5J5j0J5%nJ0J0nj0j5j0j0j5j1j0j5n%nnNJ0nj5j0j0J0L0
6247C55K0K1%k6%NJ0K1K0K5Nk5l0k6l0k5nJ0%NJ5K0J5J1j1k5k5j0j5k5k5j0NK5J5J5K5J0J5
6245C55K0nk5k5j0J0n%NL0K0Nk0l0k0J5M5K0Ook5k5k0nnj0k0j5j0%J5L5M5M6L5J5%nk0j0j5
6242C91j1j5j5j5%NJ0nk0k0%L0K5Nj5j5l0%K5J0NNN%NJ0NNnk0j5nnNL0M1K0%k0k1k0l0j5%
6239C20J5J5L0L1%k6n0m0l5j0nK5M0M0K0%j0j0k0nK0K5nk0j5k5J5J5J5J0j0l0k5j0J5K0J5
6237C35L5M6J0Nj0k0j6l0nK0J5Ok6m5m0j0J5J5K0L0K5K6K5K5%j0k5k0%j1j0j0Nj0k5j5J0K5
6234C55L0%%J6J5Nl0k6k5nl0k5%NJ0%J5NJ0J0J0NJ0J0NJ0OK0%j0nj1nl0l0%J0L5J0%k0k5k5
6231C05j0K0N0M1K5N%%%%j5l0l6nK0NJ6J5nnJ0j5%%j1NOJ0K0nj5l1k5k5nN%%%nj5k5k5nK0
6228B65N0N0L6J0NN%%Nn%Nnj5k1l0nNK5K1NNj0nn%on%%%%%%%%%j5k5l0j0NK5K0Nn%%K0J0n
6224C75k0l5k5NJ5K5J5%nnj5j5k0j0J0K0L0NNNN%N%NNJ1%%J5%J0NNj0nnnj0onj0nnnn%nnn
6221C35j5j5j0j5j0J0K0M0M5K1NN%K0K5L0j5m5m0k1NNNOJ5J0K5Nk0k0j5k1j5j5%L0J0Nj5n
6218C65%%%n%n%%%%%%%%J5j0k5l0j5nnj0J5M5L5L6%%j6j0j5j5%j5k5%M5M1K0nk1l5l5k0%J0
6215C05M0M0Ooj5j5nK5M1M0J5j5k5nnj0nnN%NNj5k1J1K5L5J5nnn%l5l6j5%j5l5l0%J5J5N%
6212C20J5K5L1J5NN%%%nJ0j0j0NnnnoOj6k0J0N%k5l5j5nj0j5nn%j0j0%nnJ5K5L0J0J0Nk0l5
6209B65nj0J5L0M5K5j5l0j5nj0J5M0J5Nj0nNL6L5K0k0n1k0NNNJ0J1J0nn%J0j6m0m0j0K0L5
6206C50L0K1%k1j5m0k0n%%n%NJ5Nj5k5nNK0J5nj0j0nJ5NNK0J5Nnk0%K5K0K6K5Nk5n1l5j5j0
6203B90j0nnK5L5L5L1J0j5l1l0j5NL0L0Nnk0j5j0j0nnj0nj0J5L0M0K1J0nj6J6M0K0nk0j5j5
6201D06j5j1j5j5%%%n%%j5J5%NNJ0J5%NOoj0nj0j0nj0n%K0J5J0J0J6J0J0nl6l0j0K0M6L0L5
6198D71K0Nk0k5j5k0k5j6nJ5K1j0j1j5K1K5k0j6l5m0m0l5k5NJ0NnJ5L5J5%nnN%%J5j0nNJ0
6195B95J0J5J0j0l5l0j0K5K5K0L5K0K6L5K0j0n%j0%j0j0%j5j6nk0l5l0nNK0J0j5k5NN%J0j0
6192B85J0j0NJ0nj0J0NJ0NNJ5%nK0J0nj5l5j0%j0j0J5J5J5J5J0J0K5N%j0j0%K0J1j1k5j5%
6189C45K5K6J0%%J0nj0k1%%k5j0j0%j5l5m5l0j0L0M5L0L0M0K6%%J0j0%j0onnnj5%K5%J1J0
6186D01K0%l0n6n0l5j5%NNL5N0K5J5J5K1J5L0K0J5Nl0nj0j0j5j0j0%%Nnk6j5J0K1J0j0oON
6184C96nJ5nN%j0J0%%%%J0J0J0J0j0l5l1j5j5j5j0j5nJ0J0nN%N%%%%%J5K0j0k5m0l0nNJ0j5
6181B45nJ0J5N0M0K5K1J5j0k6l5l0j0Nj5l5l0j5J0J5%K0K0J0J5J5%n%%J5L5K6K5nk6m0m0j5
6178B90%L0L0K0nk5k0k0k0k0k0l0j5nJ0L5K0j0j0nJ5J5K0J0J0%J5Nnk5n5l0nK0J5n%nj0J5
6175B30J0J0J0J0J5J0J0J5J0J5J0j5l5l0j5K5L5J0nj5j0%K5J5J0%%NJ0J0J0j5j0j0j5K5K5
6173C85K1K5NJ0NJ0NNJ5%l5l5m6l0K0K0L6Nj0nj0j1l5j5nJ0%%%%N%N%NNN%K6%j6NJ6nk1l0
6170C40j0M0M6J5%%%nNnj0J0L0L5J5k0j5j0nk0l5k6j0%Nj0nNJ5J6K5J0j0j0%J0K0L0J0j5l5
6167D26l5j6%J0K1J0j0j5NJ5K5%j0k0k1j5j0%k0j5nj5nk0nnj0nJ0L0L5K0J0J0K1N%J0nJ5J0
6164D26Nnj0J0L5K0%nK0K5%k0j5nnj5j0j0nj0j0j0j0j1nj0%J0%NL1J0nn%J0K0%NJ0NNj0nj0
6161D46j0j0j0j5%j0j1j0nj5n%j5j0J5%%NJ0J5L1M5N0K5nk0k0k0k0k0%J5K0L0J0j0j0nnk0
6158D36k5k6k0k0NK5K6J0NNj0l1j0nJ5J1oOJ0NNj0j6j0j0nj5k5%NNJ0N%J0J5%k5j0k0k0j0
6155B85k5j5j5%J5L5M0L5K5J1J5%j5k6k0NL0J6J5J5nj5nJ0J5nk5j1j0J6%%o%%j5NNj0%%j5
6152C55J0%J5J1%%oOK5L5K5J0%N%N%k0k5k5k0%K0K5nj0j0nj0j0j0j1j0n%j0nNj0j5%L0J0n
6149C65j0J0Nnl5l5j5j5J0J5J5J5J5K0L6K5nm1k0%nN%%NnJ5J0nnj0J0NJ5J6j6j0NK1K5%J5
6147D41J0J0J0J0Nl0l5l0j1nnj5k0k5j0K0J5K0J5%%N%%%%%j5j5l0j0J5K0J5J5%k0j5j0NNN
6144C40Nnnnnnnj0nNJ0nj5l0j0J5J0J5J0J0J0J0J5K0Nj5j5l0j0K0K0NL0K1K5K5K0%k0j0nl0
6141D06k6l0k5nK0NJ0K0M1L5K0%nnnj0j0k0n%N%NL0L0nnj0nj5l5m1j0L0L1Nj5nnNk1m0m0k0
6138B80NK5K5J5NJ5J0Nj5j0NNK6J0J5nl6l0%NK5J6K0J0nl0k6m0m0k0J0J5J5%Nk0%NNNNJ0L0
6135C50J5%j0nj5k0K0K0nk0nJ5Nj5%%J0K5K6J0j6j5nl0NN%%N%nNK0K1L0NJ5%k0m1j0j5nj5
6132C35J0L5K1J5J5J5K5J0k0k0j5k0j5%j1l0j5J5L0L6J0%k0l1l5k0J0NJ5K0J0j0j5%J5L6K0
6129D26j0k5o%n%%NOJ0NnnNK0K0K0%k0j0NJ5J5nj0j0l5nj0j1j0j5NK5L1%j5j6%J6J5K0J5j0
6126D41k5j5k1k0nk0nK0J5L6J0l1k5l5k5l0k5k5k5k5%J0K5L0J5j5j0J0J0J0J0NNNNJ5j0NN
6124B95N%N%%NN%N%NN%%%%j5J0J0j0j5J5Nj0%%J0j0%J0%N%J5J5nm5n0nK0L5L0L5L1%k6j5j5
6121C55j0j0k5nK0L5L1K5nj0nj1j0j5j5j5N%NNj5j0j5j0NNNNL0L0K6L0K5Nj5k0l5l6k5J5L0
6118C75L1L0L0nk5j5j0j0k1k5nNJ0NNNNJ1Nj0J0n%j1O%ok0k0l5j5K0NNK0K0nK0Nnj0j5%J0
6115C65%NNJ0%%J6j0J0%%N%%%j5k6l5j5%j5nnk0j0k5j0J0K5K0J5K5L0M1M5K5J0j0k0j0k5n
6112D01k1k0j5nL0L1N%J0Nnl1l5l5j5%J5J5J0n%j5N%j0j5k5l5nJ0J5J0K0Nj0%nNJ5NJ0J5%
6109C30J0J0j0j5k0nJ5L0K0K0%O%J0j0J0K0j0k0j1NK6nn%j0%j1j5%j0nj0nnj0%nK0M0L6K0
6106D31Nj5j5%%j5j1%nnnj0%nnj0J0%NN%NNNj0nj0nnnj5%J5K5K5J1%k6j0j0NK5K1J0j0NK5
6103D26L0Nk0j5%nj0j0j0L0nj5k1j5N%nJ5J6K5Nj5k6k0j5%%N%K5K1j0j1j5Nnj0Nj5k0%L0J0
6100C65j5j0k5nJ0K5K0J0NK1N5M0Nk5l0l0m6k5j5NJ5k0m0j5J0%j5J5M5K0J0j0n%Nj0N%%K0
6097C65NJ0M1J5Nj5k0k1l0j5J0NJ0J0%n%%%n%%NNNNk0nJ0L1J5NJ5Nj0l0k1j5j0J0Nj0N%J0
6094C75%k5k0NJ5L5J6k1m5nJ0j0Nn%j5NK5L0L1K0j5l6l0k5k0%NL0J0j0NNk5k0k0j5k0NJ5L5
6091C00O0N6K5K0nk0k0%nN%N%%%N%k0j5onj5j5nnk0k0%J5L0K5J5J6%NJ5%J0K0nnnj0nk0k1
6088C80%%J6Nk1l0l0j5J0NJ0NJ0k5nj0nK5K5M1o%J1L0K0J0j5l0j5l1l0j5k5k5NK0J0J0nj0
6085C00%M5L0J6%k1%NJ0K1J5nl1l0k0k0j0NK0K5Nk0k0NK0L0j5l5m0nK0L5K0k5j5J5J5L5K6
6083D06N%nJ0%j5m6n0l5nL0Nnk0j0K5J5k5nnJ5%J0%N%NNN%NJ5nnJ5nk0%J5K5J0j5k0j0%J5
6080C35J0j0nNJ0NJ0J0NL6K5J0j0l0j5NJ5K0%j5l1k0j0%%%%nk0k5j0J0K5K5L6L5L0J5J0J5
6077D96Nj0l0l5nNNK0%j5l0l6j5%J5nJ5L1J5nj5%%Nnn%j0%Nj6nnnnnnJ5J0J0J6NJ5K0Nj0j5
6074D21j0j0j0j6k0nN%J0%%NNN%%J1o%%K6M0M5J5J0nj0k0j5j0k0l0j0l6o0m5j5J5K0nNJ5L5
6071C30L5Nnk0%K0K6J0%N%%nnn%oj5%L1Nj5j1l0nNK0K6Nk1k0N%%%%nnnNj0j0J0NJ5NJ5L6L0
6068D51J0j5m5n1k5nnj0J0j0nJ0J5j0k0j0J0K5n%%%%%j0NL0J0nk0NNJ0Nj5k0l0j0J0K0J5K0
6065C40j5Nj0nj0nj0NK0L0L5K1Nj5j6Nj5j5j5j0NN%J0J0nJ5%j5j0k0nNK5J5J5NK1K5%k0l6
6062C70l5k0k0j5nL5M5K5N%%OoJ6L0L5Nj0nk5m0o1l0j5NK0J0L0J5K6L5L5nl5l6m0j5%K5K5
6059C80K1K5K0Nk5k0j0j1nj0J0NJ1Nnnj1nnnj5%J5L6K0K5J5Nnl5n1l0%K5J5OK5Nj5j5j6j5
6056C60j5j5j0j5k0nNL5L5L6M0L0%n%nj5k5k0k1j0nj0j0k0j5l0J5N5L5%k0j0NNK0nk5k5%M0
6053C60M1NJ0K0K0K0K5j5j5j5j5k0nk5oJ1K5L0J0nnj5nj0m1l0j5J5L5L6J5nj0j5%J5J5J5J0
6051D61%%n%j5l5l6j0J0J0NJ6J5%J5J0k5k5k1k5NK5J6J0J5j5j6OJ0%k1m0j5nj0j0J0J0J5N
6048C40j0NJ5J0J0nk0m0nNNK5K5L1L0L0j0nNj5k0k6l0k0J5NNJ5Nj5j0%%K0L1%l1j5J0J0J0
6045C85nj5j5j5j0nJ0K5nk0k0nJ5%J0n%%%K0K0j5j0nJ0J0%j0k5k5nJ5K5j0k0k0j5J0K0K0L0
6042C45L5K1j0m1j5k0k0%K0K5K5J0nk5k5nNL0J5j0j5l5j0nnnJ0M0L0j0nJ0L0L6J5%j5n%%j0
6040D06J0j0j5oj0k0Nj5j0J0NNJ0J5%J1J0j0j1j0nk5l5nK0M5M1M0J5nl0l5oJ1Nl6o0m0k0j0
6037B35J0K0L0K0K5K5%j0k5j5%K0L0%%%NJ0J1j6k5j5J0Nj5nj0nj0nj0j0nL5O0O1L0J0k5nj0
6034D31n%%n%n%nnn%j6m0l0nM0M1M0J0J0NNj0j0nj0nnj0nj0onj0k0%K5L1J5L0J0j5j0NJ0j5
6031D36%%j0j0nJ0K5Nj0k5j5k1j0J0k5nk5nJ0K5L6J0k1k5k0%K0Nk5j5k0J5Nj5J0K5J5J5%N
6028C75J6K5K0j5l0k6k0%j0nl0j5%K0J5j0k0nJ0K0NJ5M0K6J0j0NK0L5K5j0k0j5j5nJ0NnJ0
6026D41nN%j0n%j0l1j0%nJ0K6%l1m5j0K5K5K1NNj0oOJ5K0J0nnJ0N%N%nk5j5j6l0k5k0nK5j0
6023C20k0k0j5NNj0j5nJ5K5L5J5%j5k0nK0K0K0%nnj0nk5k5nK5L5J5J5L1L0J5j5j0%k5onj0
6020C70nl0j5j0NNNj0m5k5j5%J5nj0J0J0J0j0nJ5K5L0j0nNK5J5J0J5J5J6J5nnK5K5Nk5l0n1
6017C55l5nJ5N0M6J5J0j0l0l6l0m0nj5L0K0J0j5NK5%%N%J0nNN%NO%NN%N%nnn%o%nj0k5j5k0
6014C10J0K5J5J5Nj0%%n%nn%%j0NNj0j0NNj0j0J0n%j5NJ5J5J0j0k0NK0K0j5m5m0j5%J0NJ0
6011B85J5K0K0K5NL1K0J5j0k5l1n%%k0m0k5%J0K5J0N%j0%K5K5L1Nj5k6k0j0%%j0Nj0j0%nj0
6008B95nj0Nj5j0N%K0L5N0L6K5K5NJ5nk5l0m1k5%NNN%%NJ0%Nj0j0k0nJ5%k0k5j5J0K5L5L6
6005D01K0Nj5k6l0k0l0k5%J5K0K5J0J5K6J5K0K5J0j0m0m1j5NN%J0Nj0n%NK1J5J0j0l1l0j0
6002C35nNJ5K0J5J6Nk6l5k0j0NJ0%nj0l5j0J0K0%j5nj0nn%j0nj0k0%L5M5J0J0%j5j0nNJ0J5
5999C15%J0J5J5NNj5j5Nj0%j0%J5J5NK0nk0%j5j5nj0j0k0k0k5j5NK0K5NNK0K0%j5l0k5j5J0
5996B40L0L5J0j0j0j0j5%J0N%K0nNJ0%NnJ5J0n%J0NNNNj5nNK5K1K0j0nJ0J0J0J0j5j0j0j5
5994C91j1j0j5j0J0J0%J5J1NJ0Nnk6k0j5j0k0l0nJ5NNK0J5L5L6J5j5k0k1k0NK5K1Nj5l1k5
5991C35k0%nK0J5J5J5%k5m5k5j0J5K5K5Nj0j5j5k0j5j5J0Nj0NK5J5J5J5NJ0J0J5NJ6%%k1k5
5988C45nj5k0j0j5NJ0J0J0J0J0J0NJ5J5J1J5nl6l0nj0nj0n%nk0J0J5J5L0J0j5j0k0j5K0K0
5985C35J5K0%%%%K1J5K5J0j0k5k6nJ6J5L0Nj5j0k0j6j5%%k0j5Nj0j0%J5NJ0%J0J0NNN%Nl5
5983C50n5l5%%%k5nK0L5M5J5%k0k5%K0K0K0K5OJ0J0J0j5l6k5k5NNJ5nj0j5j0j0K0N0M1K5J0
5980D41n%Nk0k0j6k0j0J0J5L1J5nl0l6m0j0%%J0J0J0J5%K0J5OK5J5K5J5j0k0k0n%K0J5Nnn
5977D46nnJ5J0J0J5j0l5k5j5%j0j6NK1%j0k1k0%%Nj0k5j5J5L0L5J1NnJ5J0nj5l1l5j5%K5M0
5974C85M1J5nl5l6k0k5j0NK0M0L6K5%k0m1l0j0J0%%J5K0J1J5%k6k0j0j0k0l5%K0J5nl0k5j0
5972B50J5L0J0J0J0J0nl0l0nNK5K0NJ5j0j0J5%%N%nk0j5nj0NK0L0L5K1%%oON%%%J5j0l6n0
5969C15k0N%J0NNj0k5k5j0J0K0J5J5n%Nj0%%Nj0NK5NK0J5NK1J0k1l0l0k0j5nK0K0K5K5%j5
5966C55nL0K1%k1j0k0j5K0J5K6K0%K0J5NJ0J5J5J0k0j5j5k0k5j0j6j5l5k0j0J5J0Nk0l5j5
5963B65NL5L0%J5J0NJ5J1J0K0L0L0J0j5k5j5l5j0K0L0%j5j0j5j0k1j0J0Nnnj5k0nJ5K5J5K1
5961D01K5j0k5k1j5Nnnj5j5J0L5M6J5k0k1%K1J5%L0K5J0k5k5l5j0J0nl6m0nK5Nj5k0%%N%%
5958C15n%%j0N%%%%%n%%%%%k0j5nj5j0j0j0K0K0J5K5J0%j5l5m0m0%L5M0K0J5nn%n%nnj5NL0
5955B80K5J5L5M6J5%j5j6m0n0j5%n%%K5K5J5L0M6L5K0nj5l0k0k6%J6K0nnj0j1j0k0%nj0k5
5952C10nJ5J5K0%n%k5nNK5J0J0J5J6K0K0J0j5m0m1nj0j0J0J5J5J0J1J0J0%K0J5%l0o1n5l5
5949B65nJ0%%J5J5n%N%K0M5%k5m5j0L5L5K0%k0j5%n%%%K5L6Nj0oJ1N%j6k5j0J0J0%nnnk5m5
5946B85l0l0j0J5L5L0K5Nnj5k0j5j0k0K0J5J5J5%j0j0nJ0J0J0J0K0J5K0J6%l6j0j5l0k5k5
5943B50k5J0J0J0J0K0K5K0K5J0%nJ0L1K0NJ0%%l0l1k0%J0NJ5J6K0Nj0l6l0j5NJ5j0k5k0J0
5941C10L5L5%j5l5l0l0%J5J5NNJ0L0L5K1%%j5j1NOJ0K5J5j5k0j0%%k6k0j5l0l5k0J0J0%l0
5938B40k0nJ0K5J0L0M0K5J0Nj0j5j0j5%%%%j5k0l0nM0M5N6L0nj5j6j5j5j0j5j5J0Nj0J5J5
5935C50NK5Nj5j5%%J0Nk5k5k0k0%J5J0%NJ5K0%J0J5J0J6K5Nj5k0k6j5nNn%J0J0Nk0k0j5J5
5933C30K0%j0J0j0l0j0J5J5k5n%%%nNK5k0NJ5N%j5j0nNk0j0N%J0J0NJ0NJ0J0j0N%%J0J0%j0
5930C45k5j0NK5K0J0nk5l5j0%J0J0j5j0k5J0L0K5J0J0K0K1J0J5J0k5k6j0%%j0nj0k0%NK0j5
5927C30l5k0%NNnj0n%%K0J5NNj0n%nnL0L5J5%l5n5l0j0j0%j0%L5L0K0%J5J0K5J0j5k0%K0N
5924C50N%k0k0%%N%%L5J5nj0j5j0J0L0J0j0j0J0J5K1J5K0Nj5k0k0m1k0%J0J0K5K6J0k6n0l5
5921C00l5j0N%nJ5L5M5J5l0k0%J5J5J0J5J5J6J5K0J5%%%nJ0j0Nnj0j0j0j0j0j1j5nj0%n%J0
5918C60J5K1Nj6k0k0j5J0K0K0J1J0j0%%j1J1Nnk6k0j0K0L6J0j0j1J1k1m0l5k0%K5K5J0J5j0
5916C40nnnNK0J5nj0j0%%%nnl5k0k0j5%L0K5J0nNNJ0%nJ5K0K0%k0k0%K0K0J0k0j0%J5J0K1
5913C96N%%j0k6j0K5M6L0%j5k5k5l6j0j0nk0j5j0J0M5O6O0K0%k0k0nj5j0j5j6%%%Oj1NJ1j1
5910C85O%oO%%%%onnnj5Nj0nN%N%%L0M6M5L5J0k5m5l0k0j6j0Nj5nnj0%Nj0%K0K0%j5l0k0k0
5907B95j0NK0L5K5%NK1J0J0J0J5k0k5l1j5J5J5K1N%l6k0j5nj0j0nnnj0%k0%J5L5K5J0nNNK0
5904C75K6K5J5j5%J0k0l6l5k0n%nL0K0nj5l0%%j5NJ5J0NK5J0J5J6J0k0m1l0k5nJ0J0%n%n%
5901C00K5M0L6K5Nnj5N%j0%nk1k0l0j0J0J5J0J5J0j0%N%%nNnl0k0j5j0k0j5k0J5Nj0K0L0K0
5898C20J0L5J0nk5k5J5L5L6J0j5l1k5j5%K0J5N%j0j5Nnj0j0n%nj0Nn%n%%L0K5NJ0%k0m5m0
5895B65j0N%%J5K5K5J0NJ0Nj0j0nj5j5j5j5j5N%J0j0%%%%J0K5K5J0l0l0NK0L5K5K5J1j1l0
5892C50j5k0k5k5NK5K5J5J0K5L6J5nk0nJ0N%j0J0%nk1j5k5j0%K5K5Nj5j0nk0j5n%j5l5%K0
5890B85K5J5J0%j5%nJ5J5j0n%K0L0L6K5J0j5%nj0j5l1l0j0NJ5J5J0%j0%%nnnnJ5J0j0k0j5
5887C30%%J5J0L0L1J0Nnj0k0l1j5N%J0Nj0l0n0l0nNK0M0M5K0nk5k0j0NL0K0J0Nj5j5%j0n%
5884C40j0j5%%j5nk5j0J0L5K5j0j0NJ5%k0m0k5j0K0J5L0J5%J0J0J0NJ0NJ0NNO%N%j6l5n0m5
5881B50k0%J5L0M5N0L1j0k1j5j0nJ0J0j0j5m0l5k5Nj0J0K5J5K5L0O1L5j0nj5j0k1k0nj5k0
5878C10j5j5NJ0J0NJ0NK0%j5%j0j0j5k0j5J5J0M5K0j5%K0L0K6nk1j0j0j0j0j0j5%%n%%%n%
5876C10NN%L5L6K0Nk5j1k5m5k5j5K0K0nl5j0NK5K0%J5J0J5NJ5J0j5l0k5k5J0%NNJ5L0Nk5j5
5873C15j0NNj0nj5%K5M5L6L5NJ5J0k0m5k6j0NK5nm0m0l0NK5N0M6L0Nm0n1l5k0j5%nj5J0M0
5870C00M0K5N%J0Nl0l0k5j0NJ5K0NK0Nj0j0N%K0J5N%k0l5l5NK5J0J5NJ0NJ0nJ6K0nk6j5nJ5
5867C75J6oj5k0k0j0nNj0j0j0j0N%j0J0%%%%%N%N%N%NJ0L0K5J5J1j1k0k5j0K0J0nNNN%nNJ0
5864C80j0k0j5nk5J0L5K0K1J0Nj0m1l5j5nJ5J5K0K0J5OJ0J5%k5k6l0k0nnK0L5M1J5j0nK0N
5861D26j5k6l5j5nJ5K5Nj0k0l0%J5K0J5NNJ6K5NNK0J0NJ5%k0l0k5k6j5k5k5j0J0K5K5J0k5
5859C45j5NK0nj0nnk0j5k5j5NK5J5J5%j0j0NK0L5L0K1J5J0j5l1m0l5k5J0K5K5J0L6K5K5%k0
5856D21nnk6n0n0l0nnNJ0K5N0L0J5K6K0K0J5K0J5j0k5j5k0nj5nj6nj5j0j0j5l5k5k5j0j0J5
5853B40L0L0L0Nj5J0K5J5J0NOj1m5k0Nnj0NM0K0K1J0nNNk1j5l5o0nK5L5M0L6J5Nk5k1j5k0
5851C45k5nj0J0M0L6J5j0j1%k0k5NM6L0J5%nnnnnj0j0oONnJ5%%J5nj0J0J0j0j5k1J1J5Nl1
5848C80l0%M6L0k0k1k0k0k0k0%K5NJ0Nj5n%J5J0NK0J1J5J5J0k0k6k0k0J0K5K6J0j5j6j5k0
5845C50%%%%n%J0j0j0nJ5N%%L0K6K5J0n%k5k6k5k5j5j5j0j5NL0L5NnnnnJ0J0L0N1L0J5nn%
5842D71j0j5NNnj0J0%n%%k0k0l1j0K0%J6J0J0k0l1l0nJ0%%j0j5K0L5J6ok0k0j5K0K0M1L0J5
5839D56J5%l0k5l1k5j0j0J5K0K1N%nNNJ5%j5l1k5k0j0nj0%%K5J5%j5k5k0k0j0J0K5L0L0K5
5836C75L6K5Nj5J0j0j0j5N%J0%j5l6k5k0J0Nj0j0J0J0j5k0%K5L0K5%%K1J5J5J5j5m6l5k0j5
5834C15j5k0%NL0K0J5Nk5l0%L0K0L5K1nnj6%nl5k0nNK5K0J5j5j0j0j5NNnJ5K5NNL1%j5l6j5
5831C50k0%J0J5K0%nn%%N%%%J0j0nnnnj0n%nj0J5J5nNNNNNj5j5NL5K1L5K0%k0j0nj5j5k1n
5828C65K0Ok1k0j0NJ0j0l0j5NJ5j0j0j0n%K0K5nk0j5k0k0m0l5%L5N0L5J0Nj5l0NJ5J5nJ0N
5825C10nj0j0n%j5j5NnK0J5NNJ5J5NNJ5J5Nj0j0K0L1J0n%%k1l5l5k0k5k5%K0J5K5L0K0nk0
5822C30l0%J5K5K5J5j0j5NL1K5J5%k5m1l5j0%J5J0%K0NnJ0nj5j0j5j5NJ0%J0K5J5J6K5K5n
5819D41k5k5onNj0k0j0NK0Nj0j0NNj0%%%%n%Nj0J0j0nNn%%nNj0%%j5%L5Nj0j5NNNNJ0K0J1
5816C91J0K0NJ5J5j0k0j5j0%NJ0%k5l1l0k0NJ0NJ0K0K0K1K0%%j0J0K0K5Nk5k5k0l6j5nJ0n
5813C50J0K0K6%k1n0l5j5nl0k5%M5O0K0J5J5M1L5J5k0j0j0j0j0NNnJ0NNNNnJ5%%nk5j0j5j6
5810C85k0j5j5%Nj5l0j0J5nk5j5%K0M0L0J0n%%%%%%%n%j0l0k0k0J5J5J0J5K0Nj5%L5N1J5j5
5807D16l6m5k0k5%nJ0j0J5K5K0J0j0k0j5j5J0L5M0L6K0%j5j5k1j5nl0j5j5k0k0J5J5NJ5K0
5805C35%J5J5Nn%%N%NNnJ6L0L5nk5k5j0j1j5j5j0k0nk0j0J0J0K5%j5J5K0J5J5K1%k1l0k0j0
5802C20J0Nnl0nK0L0L5K1%j0l6k5%K5J5J5%j0l0l5j0NNnNN%J0K5J5L1J0nm1m0nj0j0j0%%K5
5799C10K5%l5n0k0J0L0J5nk5l0l0nK5N0N5M5L1K0%j5k6k0j5j0k5j0J0J5L5J5%nj0%NN%%nj0
5796C50k5m0k5%J0L0L5K0k5m5j5%nnj5k0nNNJ5%J0J0NJ0j0j0j0nN%J5nj5m0l0k5nJ0%%nk5
5793A25k0nn%%%nNj0NL0M0L0M0K5J0%k0l0j5nn%j5k0k5k0k0k0j5k0NK0L0L0J0NNj5NJ5L5L5
5790B15Nj5j0NJ0NNj0l5l0nJ5K5K5nm5m0%K5K5K0NNJ5J0nnj5j5j0j5nK5K0%%j5j5%J5nj5n
5788A55k0NJ5L5K5Nn%K0K0N%j0j0j0nj0nj0nj5%K0L0J5nnJ5K0Nj5k0j5j0nNK0j5n0n5l5nK0
5785I5M5K5J5k0nK0N5M5L0J5j5k5l0l5%K0J5nl0j5j0J0K5J5K0K0Nnl0k5k5j0nNNK0L0L0K0
5782B95J5%nnk0%%j5j0j0%%N%j0J0%n%j0n%nnNj0j0NK5L0M0K0J0j5k5k5j0j0j0k5k0j0nK5
5779B05M5M0J0l0n5l0J0M5L5K0%j5nnj0NNnj5k0j5j5k0%nnJ0M0L5J5K0J5J5J5J0nk5m0nJ0
5776B80NK0K5K0K0K1J0NK0%k0k6k5k5N%J5K0L1K5%k0j5j6l5l5j5J0J5J5nnNK5J0J5Nj0nj0
5774C55%K0n%%n%k0j0j0k0%j5j0J0nNNN%NNNNJ0NJ0NNJ0J5J6K0J0K0J5J5J5j5j5nk5l5l1j5
5770C50J0K0J1%%NK0J0J0j0k5l1nnn%%J5L6K5K5j0j0j0j0k5k6j5l0nNNK5K5Nl0m5l0k0NJ0
5768B70J0J5Nj5j5j0J0L0L0J5N%nl0l0nNK0J0K0J5J0J0J5J6NK5nk0k1k5k5nj0nj0NNj0j0j0
5765B85nK5L0K0%k0k5j5j0j0j0NJ0K5L0L5J5Oj6j0N%j5nk0l0nK0J5J0K5Nn%%%NJ5j5m5m5k0
5762B60K5J5%j0K0J5nj5l0j0%j5%J5K0L0N%J0%NJ0K5L6J0nk0j1j0k0k0j5k0j5j5l0nNJ5J0
5759B60J0J5J0K5%j0j0j0j0j0j0j0j5nnj0n%K0%K0L0N0N5K6nnJ5J0K0Nj0l0l1j0nK6K5J0n
5757D21k0k1nJ0K6K5%l0j0K0M5M0K5nj0nj0k5k5l0k0J0NnJ5J5%NJ0j5j5j5j5ok0k0nNK0J0
5754C75J0%K6J5%%j5nj0j1n%j5k0k5nK5K5K6K5K0%j5k0%J5K0J0nm5m1j0j0J5%NJ0%N%NJ0L1
5751D16K5J0j5k0l1j5J5J1J0J0J0j0l6l5j0nNJ0%N%%%%N%K0K6j0k1nnl0m5k0L0L5L5J5J1J5
5748D06J0J5nk5l1k5j5%%j0J0J5J0L6K5j0nNJ0nJ5NNj5l6l0j0J0J5J5K1L0L5Nj5n%k5k5nK0
5745D21L0J0j0j0k0l6k0l0nj0nj0nj0nnj5Nn%L0K5L0L0K1K0j0j5J0K5K0j5m5k6J5K6%k6j0
5743C70j0J0NnJ5ONJ0Nn%nnNj0oOo%%%n%%%j0j5k0%J5L0K1K5n%n%%nj0Nnk1k5NJ0L6K0K0J0
5739D56J0NJ5K0%k0k5k0j5k0j5j6k0k5j0nNJ5N0L6K0J0j0nj5j5nk6nnk0j5j0J0K5L6%%k1j5
5737C55nnj5J5K5L1J0nnl1m0k0J0L0L0J1J5J5K0n%%%%J0J5nj0j0j5j0J0NJ0NNJ0J5%k0l5l6
5734C80j5nJ0J5%j5j5j5j0j5J0K0M0L1%j5j6nJ1%Nn%j1Nnj0J0j5j5j5j5j5k5K0L0K5K0n%J5
5731C85J6%NJ0k0m1l5k0K5K5K0K6L0j0n1m5k5j5%K0L5Nj5j5NNJ0%j0l0k0k0L0M5L5L6J5%J0
5728D21J0k5k6k5k0k5k0NK0L0K5L1K5K0K0K0J5%l0k0j0%n%nn%n%nnj5Nj0oOj1m5m0k5J0K5
5725C05L0J0M0N6N0L0j5l5l0%L0L5nm0p0p1m0k0J0K0M0K5L0%%%%k0k5k0k0%K5K5%N%J0K6K5
5723D16K5Nj0k0%%Nk0k1NOj1j5j0J0J0k0k5J5NNJ0J0n%NK1L5K0%nj0l0j5k1%%n%%nn%%Nj5
5719C45j5k5k0j0K0K0%nn%nJ5J5K0L0K1K5nj0j0j0oj0k0n%k0j0nNj0N%j5J0Nj0J0J0J0NJ0
5717C50NJ5%%%%%j5J0Nj0j0J5n%j5j0NNJ5J5nk5j5NJ0NNJ0j0n%N%Nnj0NL5K6J0nj0k1j5j5
5713C55k0nNn%NNNNj5m5k5l0j5%j0j0L0K5K5K5K5K0J5%j0J0K0L1K0%J0J0j5l0k0k6J0N%J1
5711C91j1j5j0j0nnn%j0%nnn%%%%%j0NJ5J5K0J0nnk0k5k5%K5M5J5j0j5j5l0l0k0J5K5L0%N
5708C20NK0J5J5J0J6K0%nj5j0j1j5j0j0j5J0j0nJ0n%J5j5j0nj0nk0%%j5NNJ0J0k5nK0K0%%
5705C05N%J0%%NJ0j0j0NK5J5j5j5j5k0K0J5K5J0k0k0%%n%%n%nJ5J0K0J0Nj0j5J0K0K6K0K0
5702D41K0nk5k5j0nk1%K1ok0k0j0K0J0Nk0m0k5k5j5J5%%%nK5L5N5L6%k1k5nK0J6J0j0o%j0
5699C75k5k5j0N%J5nj5j0J0L0J0j5j0J5%%%%NJ0NNK1oJ1J0j5j1l0%L5L6N%J0%j5m1m0k5%%
5696C15K5K5%k0k5k0k5k5j5k5l5j0L5L5L5L5J0J5J0J0J5J0J0J6j6l0l0j0J0J5NK0J0J0J6J5
5694D16k5k1j5k0j5NL0L0K1%J0J5%N%N%%NNnnj5Nnnn%j0%nj0J0j6j0Nnn%n%%nnK5K6K0K5K0
5690D71%l5j5nnNj0n%j0%J5J5K0J0k0k0j0l1k0k0k5k5J5J0J5J0%j5k0%l0k5j0K0L5K5K5L5
5688C70L1Nj5k1%l0l0%J0J5J5J5Nj5j0%nnj5NNN%NJ5nNJ0j0j0nk0nj0k0%%J5NNJ0J0K0%m5
5685C05m0nK5M0K5%%%%K0j5NN%%N%J0%j5k0%L0L1J0m1l5n%n%NJ0J5%j0nK0K6%j1j5NK1M5L5
5682D71K5%j5J5L5J0%nJ0%k5m0m5l0j5j6k5l0nL5M1J5%J5Nnnj0nl1k0%J5N%J0NOJ0NNNj0n
5679D01N%n%%n%%%j1Oo%%%n%%%n%j0j0j0nnn%j0k5NL5N0K1J0J5J0N%j5J0J0j0n%%j5j0j0%
5675D01j6j5nNnj0J0Nj0NnJ0nj5J5%n%%NNJ0%J1%NN%%j0J0j0%o%j5k0l0l5j5J0J0L0L5K5K1
5672D01NJ5%j5k6l0l5m5k0J0L0L0J5J0NNJ0J5%J1NN%j0J0nnJ0j0k1k0j5k0NK0K5%Nn%j0k0
5669C35j5nK0J5N%nNJ0NJ0nn%nj0NnnK0J5K1J0j0k1l0nJ5K6J5K5L0J5J5L0%j5j5%nj0nj0n
5666D56j5j0j0j0j0k1nJ6%%J5J0NJ0NJ5K0J5J5nk5k5nj0J0j0NK5J5nl0%J0NnnNn%Nj0%%%%
5663D41Nnk0nj0k1j0j0j0j0j5%%J5L5J1%k6l0k0j0J5K5M0J6nj6j5j5j5J0K5J5K1j0n%j1j5
5661C65Nj0nj0%%j0%nj5%K5J0N%j0%J0L0K6j5j6%%%j0J0N%J1%nJ5J0nNNK0nj5j5J0L0Nj5l5
5657D01l6l5l5j0J5J0K5M0N1L5J0j5k0l0k6Nnnl0j5j5NJ5J5NJ0J0K6nj6k5l0j5J0J0K5%J0
5655C65J0NJ1J0N%J5NJ0J0J0NJ0J0Nj5j5k0m5m1l0k0%K0K5K5K1Nj6j0nNK6K5Nk0j5k6j0%n
5652C50%Nn%J0j0%%%%n%%nn%J0j0%%%%nK0NNJ0NJ6%j1Nnnj5Nnnn%nnk0k0NJ0J5J0j5j5j5%
5648B95J0J0%%J5j0J0NnJ5K0K0K1K0%l5m6m5j0K0K0K0NJ5J0NJ6J0J0J0k5k6k0k5k0N%j5n%
5646C00Nj0%K5J5J0J0J5J0J1J5%k1k0%Nj5j0%n%n%%n%NNNNNJ0J0%J0j0n%J0j0nN%nnnK5%j0
5642C70j5%K5Nj0NJ1%NNk1nj0j0nnj5j0k5k0j0NK5K0N%k0l0NJ5K0L0J0NNN%J5j0%J0K1L0L5
5639D66K0nj0%k0k5k0l1k0k0J5J5J5K1J5%j0j0K5J5%%%N%J0Nnj0%nl0l1k5nj0j5k0nK5L0L0
5637C80%NnN%O%%%N%no%n%j0j0N%K0J6NJ0J0J0J0n%n%nnj0NNNNNJ0N%N%k0nj0k0k6%nJ6L0
5633D21Nj5m6l0j5n%J5NJ0L5L1Nj5k6nNn%Nk0j5j5k0%K5N5M1K5%j5k0k5j6NJ6J5Nj5n1m5k0
5630B85K5K0K0K5K6J0j0j0oJ6N%j0j6%k5nj0j0j0nJ0J5M0K6L0Nnj0k0k1nNK6K5Nnl0l6%J0
5627C80J1L0Nj5j0j6j5J0K6L5J0j5j5l0oJ6J5L0J0nNNnn%nnNj5l0n6j5J0L0J5ON%NN%J0%k5
5624C91k1k5k0nK5M6M5K5j0k0k0k6nN%ONNNNNNNNNN%NNN%J5J5K5Nk0j5k0k0j5nnJ0L0Nk0k0
5621D21nN%nNj0%%j5NNj5Nj1j0J0%J6J5NJ5J0J5Nj0k0k0j5k6j0j5k5Nj0n%j0nNj0j0k0k0j0
5618B35M5P5Q1N0nj5nj0k0%j0j0J0L0K5J0%k5k0nJ0J5J5J0j0j0k5k5k0J0L0L0nk0l5k6j5j5
5615C50%Nj0j0nj0L0L5M1K5j0l5l6j5%%N%%NNnj5k5l0j0%NJ5K5L5M1J5nj0nj0j1j0j0j5j0
5613C35J5L0L1J0%k5k6nj0k5l0nK0%k0k5j5k0m5n0j5K0L5M0J5J5J0K0L0L5nnJ5J5K0J6%%%
5610D01%j0NJ5k0%J0N%nJ5%%j0k6j5k0j5j5k0j5j5%NJ0L0J0j5j0NK0J5J5NJ0J0NM1K0j5l0
5607C96l1NK1K0J5L5K0%k0k5j5%J5%j5l0l6j0J0J5NK6J5J0j5k0j1j5%K6J0J5J0J0K5NJ0K0
5605D96L5%m0l5m0l6j0L1K0NJ5J5J5J0nnnn%nj5J0%J0J5%NJ5J5%j5k5l0j5j0l1l0j5j0k5k0
5602B85j0J0K0K5J0%%j0N%nj0NJ5NJ0J0NJ5J6%j6l0n%m0l5j5J0L0K0%nnJ0K5J0J5Nm0n5k0
5599B60K0M5K0j0j5nj5k0%k0%J5L0L0J5L0%k0k5l0j5NJ0K5K0L0K1J0%NNJ5nJ0Nk5k0l1j5j0
5596C45NJ5J5K1nk6k5j5%nnnJ5NL5L6K0Nj0%NJ0nK0K5j0j5l5j5j0j1K6K0K0%nJ0%%%nJ0j0
5593D46k0l5l6k0NNJ5nn%Nj0j5Nnj0NN%%N%%NN%%N%%N%J0NJ5%OJ0J5%j0j0nj6m0k0NNNNJ0
5590C45NNJ0J5%j5j0j0j5j5j0nk0NK0J5J0J0J0K0Nn%n%%nn%n%%%%%J0j0NM1L0Nk0m6m5k5j5
5587B80j5j0j0%N0N5N6L5L5J5j5n0n6j5k0nJ5J0nJ0J0NJ0nJ1J0nJ0%%J0j0j5oj0j0j0%j5j0
5584C30J0n%J0j0%%J0NNJ0j5j0J0L0K1Nj0%J5J0Nj0j5l1n0o0l5j0J0J0K5L0L0K5%%j5j5K0
5581C35J5j0j5j0J5N%NNnJ0K5n%J5OJ0K5N0%l0k0nNnj5J0Nj0Nj0J0j0nNn%%j0l1m5m5l0l5
5578B05NL5M0K5N%%NK0J5N%Nj0J0j0Nn%%j5j0nj0j0nj0N%j0J0Nnj0J0J0K5J5j0j5%K5K5J5
5575C85j5nk0j5nNNnJ0J0L0L1K5Nnj5NJ5J5%N%%N%J0nk0m0m1k5K0J5K1K0J5j0k0l6%J5J6K5
5572D26K5J0%NNj5k5j5l1j5j5%J5J5J6K0J5J5J0J5K0%j5l0k5j0n%K5Nk0j5k6%NOK0K0nk0l6
5569C70m0k0j5k5k0j5k0j5J0K5L0L5L5L0Nn%%j0j5j0k5nJ0L0L0J0j0j0nJ5J5J6j0k1k5NK0
5567C70K6K0NnnJ5K0N%j0NJ5J5nj5k0%j5j0k0%J0NK0%%K5J5%j5k0nk5j6j5j0j0m5k0NNNj0
5564B90k0j5J5M5O5O6J5%l5k0%%NN%%%%j5j6k0nJ0L1K0K0K0K5L0J5%k0%k0l5l5l6l5j5K0L6
5561C91L5%J0nk0N%%Nj0J0n%Nn%%j0nk1NJ6K5L5J5j5k5l5l6m5j0K0M0L1J5NNnk0j6j5%%J5
5558C85J6K5K5J5k5n0k1nN%J5L1j0J5NJ0J0J0NJ5%%j5nnj5%j0nK0J0K0Nk5n5n1k5K5N1N0L0
5555D76J5nK0%j5j5k5nj0k0k0j1%J6J5%j5l6m0j0L0K5L6K0%j0j0%K0J0%%k0%K0K0nk0l0k6
5553C75j0%K6L0K5J0j0k5J0K0J0j5k5k0j0ok0j5k0j5%NnJ5N%nJ5J0%NJ5K6J5%j0j0k1l5m5
5550B95o0m0k0%NJ5K5L0L0M5L5M1%j0Nnl6l0m0k5j5J5M0M0K5J5nj0l0j5J0NJ0j0k0j0J0N%
5547C20J5%J0J0%K0K6K0K0K0K0K0K0j0k0j0k0k0nk0j0NN%J0J0%%J0nl0k0j1k0j0j0k0nNK5
5545C45L5K6K0NNj0nnJ0J5k0j0NNj0j0%J0j5%nJ0%%J0N%J0%k0j0j1k0nnj0l0l0j0NJ0j0K5
5542C05N0K5nnJ0J1J0NJ0%l1l0j0Nnl0j5j5l5l5j5%K5K5M5M0J5J0J0J5J1J5%K0K0Nj5k0N%
5539D26%%k0j5k6j0J5J5K1J5Nj5k0k1k0j5J5L0L6M0J5K0Nk0l5m0%nn%onj0nNj0j5J0J5K1o
5536C85l5l0%J0NL0K0L6J5J5j5n%n%nn%%%%n%%nj5j6k0j5%l0k5nJ5J0J0J5J0J0J0J0J0nk0
5533C55l0J0M0L1J5J0J0J5%k5k5k6l0%nnnJ0j5j0J0J5J0J0K0%j0l0l5n%%%K0M0L6K0Nj0j5
5530D01N%j5j1%Nj5%n%j0%nN%NNnj5j5j0%J5L5L1%k6j5j0nNJ5L6M0K5Nk0k5m1m0k5j0Nj5N
5527C05J5K5J5K0J1oJ1%%%NK5K5K0Nk0l5n1l5j5j0K5K0K5K6L0M0K0J0J5K5%j5j5%%nj5m0l5
5525D21l0k1k5k5nJ5NJ0j0%l5l5J0K5K0J5J0N%N%k0j5%%J5K0K5K1j0l1l5k0k0J5NN%l0j0J0
5522B80j0k0j5J5L5L0J5nnj0nJ5L5K5K1K0%l0l1j5k0j0NJ5J5Nk0k5k5nJ5L5N0N6K5%k0%k0
5519D21m1m0k5k0k0k0NL5K5J0J5L0J0J1j6l5l0j5J5K0J0J0L6L5L0nj5k0k5l1k0nJ5%j5j5%
5517C20L0K0J0j5j5l0nJ5K0J5K0j5j5%k0j0j0k0%nK5NJ5J0J0J0J0n%n%nnn%nk5k5%j0J0K0
5514C15M0M6L5M0L5J5nk5l5n0m1k0n%n%nJ5Nj5l5k0nnN%K0J5NNK0NJ5J0J6o%nj0l0m5n0l5
5511B10j5%L0N0O5N1L0K0K0K5K0%j5l0k0NK5K0%k5k5%n%nn%%j0N%j0n%%nj0%Nj1j5J0J1oj5
5508C70nK0K6Nk0%K0NJ0nk5j0j1k5nk0nnJ5NNk5k5NM5O1L0%j5l0l1l0l0%J5K0J5J5j5l5l0
5505B85j5J5J5J5K0j5k0j5j5j5j0J0K5K0K0K5j0l5l5j5J5NNK0L5L0N1K5k0k0j1l0n0k5k0%
5503B60j0J0J5K0j0j0J5L0M0M1j6k5nK0K6j0k6j0J5J5J6j6m5k5J0K5K0K1on%j0J0j5nn%nj0
5500C40k5l0NJ0L0L0L1J0j0%J0k1l5j0K0%Nj5j5j5j5Nj0%nNK0K5Nj5j5k5j0N%j0J0K0J5J5
5497C35K0J0j0%%Nj0n%%j0%%J0K0K6NNNJ5K5K5nj5l5l1j5J5nj0k5m0k5j0J0J5K0K0L0M1J5
5494D21nnnj0j1j0j0j0k5j0%%k0NK5K0J5NJ0J1NNK5K0J0j5l0l1l5n%J0NJ0NJ0%N%ONN%Nk1
5491C85j5j5k0j5j5k5j0J0J5K5Nj0Nj0%%J0j5nNK5N5L6Nn%NnNJ0j0nk0k6nJ5K1J5K5NnN%j0
5488D41J0J0j0%nj0%j5%%j0NK0NJ5J0J0J5N%NJ0nk5l0m0k6nNn%j0k5k5nNL0K0J5nj0j5k5j5
5485C15j0J5K0K5K6L0nk5k1j0K0K1J5K5J5%nj5k5k6l0j0J0K5L1J0l0j1J1L0K0%nNnk5k0J0
5483D01K0j5l6k5k5n%J5K5L6K5Nnj5j6k0j0nj0%j0nnj5%J5J5J0K0Nj5%n%%j5J0K5K6K5K5J5
5480D61n%N%j0l0m6l5k0NNJ5J0K5%J1oO%NNJ0nk1k0%K0%%%k5k5nNL0J5J6j1k5m0m5j5%J0L0
5477C00L0NJ0j0n%nn%nJ0J0NJ0Nj0m0l5J0K5n%%K5O6O5N5J0N%%%k5m0m5k5k1j5k0%nJ5K0K6
5474C91K0K0Nj5n%j5j6j0j0j0J5%N%j5j0nj0j5K5K5K1J5%%j5k1j5j5%nJ0K0N1M5L5%%Nj5n0
5471D36p1n0k5NJ0J5J5J0J0K5J6K0%%%N%NNNk0j5J0K5J5%j0n%%%%n%%%n%%%%%j0J0nnNj5%
5468D06%n%j0onnnnj0%K5K6L5J5K5nk5l0k0%j6j5J0K6J0J5J0J0NJ0J0J5j5l0m0m1j5%J0J0
5465C70nnN%J0N1O0K5%k0nj0%j5j0j0j5j0nk6%k0k5nj5j0NL5L0J6J0L5L0NJ0j5Nnk0k5k5n1
5462C50k0nK0J5K5OJ5J5K0J0k5k0%%nNJ5K5M0Nj5j5j5k0k0j5NK5NJ5J5L5L5Nk5m5j0NNj0k5
5459D26k5l6j5%%NNN%NN%J6K5K5J5J5%l5m5k6j0NJ5J0%l0k5nK0J5N%j5k0NJ0nk0nj0%n%K0
5456C20J0NL0K6L0L0nk0k0%j5oj0j0J0J0OJ0J5J5K0Nnk0j5j5j0j6k0nNK0J6J0NJ0%Nj0j0k1
5453C80%J6K5M0L5L0J5%k5m5m5m1j5J0K6K5J5NNk5l0l6k0k5l5nN%%J0K0J5J5J0nNNN%N%L1
5450D01L0K5L0J5Nk0l0k0j0J0nl0k1K1M0K5nk0k0j5j5j6k0%J0j0J0Nn%Nnj0k0Nj0j0nnK5N0
5448C85N1K0Nj0j5k0l6l5k0J0K0L0J6%j6k5k5j5NNNJ0nnNj0j5NJ0j5j0J0%%j0J0J0j0k5j0
5445B80k0k5nJ5K0K0L0L5%%J0J0nn%n%%J5K1k1j5k0j5j5J0Nj5k5j0%J0NNNNNNJ0L0J5K0J6
5442D01K5J5K0nj0j0j0nj0nj0%J5J5nJ0J0NN%k0nj0j5NJ0J0Nj0m1l5k0J0L0K6N%j6j5j5j0
5439C40nJ5K5K6L5K0k0l5l6k0NNJ5%J0J1J0N%nj6OonnnJ0nN%nj0nJ5L6Nl1m0j5j0nJ0J0nl0
5436C00l5%Nnk5j5J0N0N0J0j0L0M1J0j5l1nJ5L6L0K0NJ0nJ0J5n%J5nj5nnk0k5j5l0k1k5%K0
5433C65K0K6J5L0Nnk5m0m1k0j0J0K0L0L1J5nk5l1l5k0J0L0L0N%nj5k0J0L0L1J0J0j5l6k0k0
5431C45k5k0j0NNK5K5K0nj0%K5K1%j0oJ1L0K5%j0%J0j0k0j5%j5k1%j5l5l5j0K0L5L5K0L6J0
5428D31nk5k6NJ1K0NNK0%NJ5J0J5j5Nj5%NK0K0%l0k5l0l0J0K0L5L0%l0n0m1j0J0j5k5j0Nn
5425C15j0nnnn%j0j0NK5M0O6N5M0j0l0k0j5k0k1j5nK0K6M0N0L5K0j0m0l0j5J5%k0j5%nk5j5
5422C91j1J1L0K5J5J0J0K5K5K5N%k0k0k0j5k5%nj5%J0j5l5m6k0%J5%j0NJ0J5J5nJ1NJ0J0N
5420D21NJ0J0NNNj5nnj5%nj0nj0%j1k5k5NJ0NJ0J0J0J1J0K0%nk5j1j5k0k5nj0nnNL5L0J5%
5417C80n%%J6M0K0J0%%%k0k5m6k5N%Nn%L0K1%m1l0j0J0NJ0J0J0NK1%j6j5j0j5m0k0%nnnK0
5414B80K5NNK0%%%nNJ0j5N%%%%%n%j0NJ0J5k0j5j5j5J0K0nnNM0L5K1%k1k5m0l5l0k5k0%K0
5411B30L5K0J0J5NK0J5M1K0NNj0J0NJ0Nnj0nj0nj0j1nNn%Nnj5j0K0K6Nj0j6%NO%j1l0l5j0
5408C05NJ5J0J5NJ5K1J0J0J5J0J5Nnj0J0%%%%j5l0j5k1k5j0k0j5j5J5M5K5NJ0K6K5NJ0NNK0
5405D81K0J0nk0j5NK0K5%k0k5nl0l5l1nJ5nJ1J5J5k0k1%Nj0J0OJ5NJ0nm1l0j5N%nNL0J5j5
5402C65j5N%%NK0K1%k1k5NK0K6L0K0%k0m5m6l0%M0M1K0%l1m5k0J5J5J5N%n%%nk0J0Nj5nj0
5399C25nj0j0nj0nK0K0J5%K5M6K0k0nJ0Nnm1l5l5l5j5%j5j0K5K5K5K5Nj0j0N%%n%n%J0K5M0
5396C80L6%l6m0m0k0%J5J0%nnNJ5J5K0N%%NNJ0J0nJ1J0Nj5Nj1n%j5l0J5N1M5Nj5j0%j0%k5
5393C91NK5K5J0%J5%j0m5m6n%NJ0%j0n%j5j5%nj0J0K0K0J0k5k0k0k0NJ5J0J0k0l0k5k5NJ0
5390B50J0NN%%J0M0M5Nl0j0J5L0L1J0j5j0%o%n%Nn%Nn%J1j1k5m0m5k0J5L0K0K5J0nj5J5%%
5387C45Nnj0k5nL0K0Nj5k5%Nn%J0j0nNj0j0%j5nnnj0%j5J5L5L5J5j0j0K0J0K5J1j6l0l0j5
5385C00L0K5nj0NK0J5Nnk0j5j0K0J5K1K0J0nk5l6nnj0nl0j0NK5nj0Nj0K0L0L0J6nj1j0j0N
5382C65K6K5%j0k1l0nk0j0%k0k5l0nK0K0K0K0K0J5%j5l5nJ0Nnn%%%j5j5j0j5J0L5K0J5J0J0
5379C50%J5L6J5%j5j0j1j5j0k0j5nk0j0j0j5%J0L0L5J5j5l0l5j0NJ5M0N5K6J0j0k1%J1%J0
5376D01j6j5j5j0j0J0K0J5K1Nj5k6j0J0J0j0k0j5J5J5NNj0j0nj0j0j0nj0nj0nnNK0K0K5Nk0
5374C30l5j0L5L0K0Nnnj0J0J5J1K5N%n%Nn%K0nj0j0k0m6o5o5l5j5%J5%nNK5M0L5K5M5L0J1
5371C91%L5L0j5j5l0l6l5l5l5j0J5%%N%N%J0nJ0nj5k0l0j5%n%L0M5M5J5J5N%j0j0j5j5K0K0
5368C40J0j0N%%%%%J0j0nJ0%nN%%%%%nj0nnj0%Nj5j5nNL0L0J5j0j0nK5L1K5nk0l1k5l0j5j5
5365B80NNJ5K5N%%%NNj0%%J5Nj0l0j5NNj0%%J0nk5j0J5J5J5Nnj0j0%%K0%j5k5k0nJ5K0K0J5
5362C20%nj0nJ0J0nl0l5j5J5K5J5L0J5J0J5NJ5%j5j0%nj5j5k5l0nNK0K5J0j0j5%J0J0%%%N
5359C20%j0J0J0j5%k0k0j0j0k0j0j5NJ5K0%J0J0J0J5%%N%j0J0%%J0j0N%j0J5Nj0%nNM0K0K0
5356C85%j5j0j0nJ0L0Oj1l0l0j0J5K5nj0nj0%k5j5j0K0Nl0l0nJ0K0K0J5K0n%NNj5j0J0J0%
5353C15l0%K0L0J5J0J5K1Nnj1nj0K1M0L0K5K0Nj5m0m0l6k0nK5K6K5nk0j5j6k0j0J0%%%%%%
5350C55n%nnj5k5l0j0%j0nNK0L0M5J0nN%nnNNnk0nJ5L0L6J5j5j5NNj0j1j0NNj0j5nJ0K0J1
5347C91J0j0oj0j0j0j0j5j0j5nNL0K0J5%k0k0NJ0J0J0J0J6J0%J5Nj5j5N%j1j0nJ0NnJ1%J0
5344D01J5j0j0j6k5nNL6M0Nj5l0l6j5nJ0N%%N%%NN%%J0K1K0Nj5j5j1j5k5k0l5j5NNNNN%N%
5341C00%N%NNNNNK0K0K1J5%m1o0m5j5J0%j0J5NJ5NK5L5Nk0k0j5j5k0j0nL0L0J5J5K0J0k5n0
5338B90m5k5k5j0J0K5L0L0M0K5j0k0j5j5j5j5j5j0J0L0O0N0K1j6nNL1Nj5k1j5j5J5J5J1j1
5336C85O%%%NNj0oj5%J0k5j0%%j0%nnnn%J5K0NK5Nj0Nnj0k0k0j0J5K0K0J5Ooj0J0nn%%nJ0
5333C80%N%%%Ok1j5j5k0NK5J5NL1Nk1n0n5k0NK5J5J0J5J0%%j0NJ5J5NJ5J1j1l0l5k0j5K0J5
5330C20J5J5NK0J0k0j0%nnnnnnNj0%L0K0J0%K1K5j0l1n5n0l0nL0N5L5J5j5j0%n%Nj0%n%nJ5
5327C50nnJ5J0j0nJ5J5nj5l0l5j5%K0n%n%k0k0%K5K0Nj5k5N%nN%j5j5%J0NJ0J0nn%nJ5M0K5
5324C35K5L1ok0k0j0NNj5%nNj0k5m5n0k0J5M0L5K0J0J5NJ5K5J0Nk5m0j0K0L5Nj0j0N%NJ0n
5321C55k5k0nK5M0M6K0%m5m1o0l0%J5J0J0%N%Nj0J0K5M0K6J0J5K0J0Nl0l5j1j5l0nn%n%n%
5318C15j5NJ0J0K0NJ5J5K1Nnl1j5k0k5l0j0K5L5L5J5nNJ1j1m0k5NK5K0j5j5k0j5N%nJ5J5K0
5315C50L0J1j1J1J0j0%%%o%%n%N%nJ1L0L5j0m0%J0N%l0j6J0J1K0Nk0k6%%J0nk0nJ0K6L0J5
5312D36j5j5j5k1j5k0j5k0k5j0NM0K5K0K5K1K0K0J5j0l0l1k5%Nl0k0%K0K0J5n%N%J5OJ0NJ0
5309D16NJ0k0k0k1k0nl0l0nJ0NJ0J0J5NJ0J0J0NJ0J1J0J0NJ0nl0j6k0j0j5l5%NNJ0J0J0J0
5307C45NJ0j0nnj0nj0nn%%NN%N%Nnn%j0J5J5J0J5j5k5j5k0J0K0J0K0L0M1J0nj5j5j1j5%nn
5304C55%J5J5K1J5j5J0j0NJ0K0J0J5Nj5%nj5NJ5L0L0%j0l0k5l5l6l0nj5j0nnJ5K5j0nJ0%%
5301C45%%%%nNJ0nj5j5J5K0J0NnJ5K1K5%j5nn%j0J0J0K0%j5k0k6j5J0K0K6J0j0J0%%j5k1O
5298C91K0J0j5l6k5%L5J1K5N%k0l6k5NK0K0J6K5L0J5k0m5l6k0nK5N6M0Nj5nnN%j0J0nk0m6
5295C80m0m5j0K0M0nj0Nj0%nnNn%%j0%nNj0n%n%J5L0K0K0%J0%NK1L0K5K0nj5j0j0nj0Nj0n
5292D16nj0Nj5J5J0j0k6l5j5J5K5L6L5K5J0j0J0nk0j0j5j0j0k1j5nj0J0N%NNNOk1nK0K6J0
5289D21L0K5J5n%nnk5m5n1k5NJ0NN%k0k0%J5J0J5J0J5J1J5J5j0j0j0oj0j0j0nJ0J0J5J1L0
5287D26K5J0j0j5l0k6j5J0J0J1J0j0l1k0j5J5J0J5J5J1J0J5%nj0nj0j1j0nj0J5L6K0K5J5%
5284D66J0Nnj5m0m1k5k0k0k0k5k5l0j5K5M5N0K0k0j5l5nJ0L0K0K0%k5j0j0nn%K0J5J5%k0j5
5281C05j5j0NK0nk0j5k0%L0L0M0J0nnJ0nnNK0K1%l1l5k0nNJ5K0J5J5j5m5l0k5nJ5NJ0NK0L5
5279C40K0k0l5k0J5K5J5K0K0K1Nk6l0%K0J0J1J0NJ5%%j5k1%j5j5%k0k0j0k5j5%%n%J0nj5K0
5276B70L5L5M5L1k0k6k0NJ0j5j5l5k5j0Nj0j0k5NL5N5L5J5j5j0N%nnK5L1J5J0j0k6l0k0J0
5273C45J5NNJ5Oj6j0j0J5%Nnn%j5j5%k0j0j0Nj5k5J0O0M0K6nk6k0l0j0J5J5%j5%nn%n%%n%
5270C00%NJ5K5N%K0K1Nj1k0j0k0m0l0n%K0J5Nnj0nJ0M0L0J5nj0J0J5J6Nj5k6l5m0k5%NL0M5
5267C45M0K6Nl6j5NJ5O%k1m0l0k5J0NJ5L0L0J5j0j0j0nj0J5N%%J0%%%k0k5%J5K5K0K1Nj0k6
5264C70m0j5j5j0j5j0j5J5L5%%J0j0%k0l0%K0J5J5L0j0k0j5j0j0j5nj0nJ5K5M5K0K0J5K1%
5262C91%o%%nNnk5k0k0k0l0j5k0k0%J0J5K5M0K0J0j5j5j5j0J0K0J5L0J5j0j0l0l0k0NK5K5
5259C20K0%j0j0nj0%J5L0K5J0k0l5l5j5NK0J5J5K0j0NK0L6L0j0m1m0k5k0%nj0j0j0nj0j0n
5257B35j0K0M5M0K0%%nn%k0nj0j0j0%k0NJ0nJ0J0%NN%J0%NJ0%NJ0j5N%nnn%nnj5j5j0nJ0L0
5253C05M0K5%j5k0j0J5N%k5j5J0K0L5K1j6m0k0%K0J5Nj0j0NNj5l5l5nL0L0%J0K0K0Nj5k0k0
5251C15j5k0%J0L0K5%j0%J5%nj5j5l5m5l5nJ5J5%NJ5NNj0l0j5J0M0M0J0%k0l0k0k5J5M5L0
5248B95K5K0nnJ5L0J6Nk1j5j0nk5%k0j5nk0%K0K5J5%%J0NnNj5%k5m0n0k5nNL0J5nj5n%J5J5
5245B30%NJ0%J5J0J0J5J0j0J0J5J5J5%j5l5l5j5j0K0K5J5nk0K0J5J0j0j0j0j0j5j5j0k0nN
5242B20NNNNNNJ0NK0K0J0J5J5J0J5NN%%J1o%%Oj6nnj5%%j5%%n%%nn%%J0j5j0k5k0J0J5L0L0
5239C45M6J5j5l6l5j5%%%l0m0nJ0NNK0K0Nk5j0j0k5j5J0L5K5K5K0J5nk0k0l0j5J0%NJ0NNN
5236B90Nj0l0m5%K0N%L0L5K5N%%%NK5K5J6j0oj5j5nNJ0NJ5nj5j5l5nJ0J0NJ5NNNNj5j0j0j5
5233C20j5j0l0nJ0J0J5J0J5J5Nj0j5%K0J5N%NNK0K1J0k5j1j0%J5nJ1ok0l0j5J5J5%j5nnnn
5230C15j0n%n%nj0K0K0K5Nj5m0m0j0%K5%j0j5%K5N0M5K6J0%nn%J0NJ0J0nj0j0j0%%J0j0j1
5227C80NOoj5j5j0j5k5nnk5%J5J0NnJ5J5%k0%%j5j5n%j5nN%nJ0NJ5K5J5j5l5m0j5%L0L0K5
5224C00NJ5J5%k0j0nj5K0J0j0nj5k0nnJ0N%NNN%%J5%J5NNNNk5k5k5k5nJ5%NK0L0L5K0J0J5
5221C80%J6Nj6j5%j0k0j5J5L5J6J0nnj6k0nK0J5K1J5J5J5J5J5J0j5k5l0k0j0%k6j0NK0K6L0
5219D36J5Nj0k0k0k1k5NJ0NNOoj5J0Nnj0Nj0l0j5j5j5j5k0j0NJ5L5M5L0L6K0J0nj5nj0j5j1
5216C80j0j5nj5k0%j0Nj5k0nJ5L5L5K0J6J0K0J0nm1l5j5j5j0j5j0nNL0L0J0nn%J0K5K6L0J5
5213D51J0%%%k0k0k0k1j5NJ0Nj5k0j0j0%NJ0Nnj5nJ0J0nk5nJ5J5j0j5NJ0K0J5J0K6K0K0J5
5210D56K0nk0j5j0j0j5k1nN%NONNNNJ0J5J0J0J5J0J0J5Nnj0J0j5m0l5k0k6k0j5l0j0k5k5j5
5207B30K0K5K0K5K0K5L1K0%J0%J0j0m1l0j0NK0K6Nj6j0k0j0NnnJ0%%J0nk0l0nL5J5%j5k0j5
5205C00J0M0L5J6J0J5J0%k0j5%k1nj0j5N%NNN%NNNJ1nJ5J0NNNK5L0K0K5L0J0l0n5k5k0k5k5
5202C91k6k5m0j5J0NK0J0%K0K0%K1L0M0J0%j5k0NNJ0J0Nj5l5l0k1J0K1%K0J0J0J5J0nk0j5
5199D26j0j5j6j0j0%K6L5K0J0l5n1n0j5K0K5J0j0NJ5J0J1NJ0Nk0l6l0k0J0K0J5J5%NK1K0J5
5196D26Nj5j5l1k0NL0%j0k5j5K0L0L1K0j0nj5nnj6j5%J0M1L5J0%j0j0nj0%nnnnj5NNJ0NNJ5
5193D36NnK0NNNNJ0NnJ0%j5j0nj5%j0j0j0j5j0J5J0Nj0k5k6j5%NL6L0K0J0j5j5k0j6j0k5l5
5191C15%J0K5%j5j0NK0NK0J0OK0NJ5K5%nnnn%j0%nl0l6nJ5J5K1J0K5%j0%%n%%%J0J0J5J5k0
5187D51k5l0j6J6n%K0%J0J0nK0%nK0J0%%J0J0k0k0Nnj5j0nn%nnNnj5J0nnJ0j0j1k0NJ5J6n
5184C91oJ6L5K0%j0k5k5nJ5J5%k0l6l0k5k0n%K0J0J0K0K5K1K0NNj5l6n0k5j0nK5J5%NJ0J0
5182C45K0L1N0K0J0%m0m0j6NJ1n%J5J0Nj0l1l0%Nnk0k0k5k0J5J5J5J5J5L0K1ol5l0j5J0N%
5179C20%J0J5nNJ0%%J0j0J0%%NK1K5K0K0nk5j0j5k1m5l5k5nJ5L5L5K0j0k0%nn%nK0%NJ5K1
5176C91%J0J0%%J0j0N%N%nj0K5K5j5m0l6j5K0L6L5K0nnj0nJ5J0J0J5J0J0J5J0nn%nn%nnj0
5173D91k0l0nk0j5l1nj0k0nJ0L5J6j6m0j5J0K5K5%j0J0K1NJ5%j5j0j6J1K5K5J0j5j5nJ0J5
5170D41nj0nj5N%K0nm1l5k0j0J5J5J5K0K1j5j1J6L0K0Nnnnj0j0nj0j0j1j0j5j0j0j5J5L5K1
5168C91K0J5J0K0Nj0k5l0j1j5nj0j0j5%k5%L0J0K0K6J0K5L0NJ0j0j0%%j0%nj0%%j0nn%nj0
5165C91J0J0j0j0J0Nnk1j0j0j5k5nj5j5NNNNL0K5Nj5k0NK0L0L1K0j5nnnj5NJ0J0K0Nk5l1j0
5162C75J6L0N%L5M0L0%l0k5j5k0k0n%j0%L0L5J0j5k5j0l0j0onnnJ5J6J5J0L0L5Nj0k5j0j5
5159D36k0J0J5J5J5%J5J5j0l5n5k1%%J6J0J0j0nnnoO%oj0k5nk5k0j5nK5L0K0L6K5%j5nj1n
5156C80nj0nj5%j5nK0L5O1N5K5j0k0l0j5Nj0nJ5NNJ5nm0l0j6n%%nk0k0NK0Nj5%nnNn%K0K0
5153C80J6K5J5K0K5J0k0k0j0k5l6j0j5k5%J5NN%J0J0%nJ0nN%%J1j1j0nj5nK0K0K1K0L0Nnk0
5150D36k0nk6nNO%J0L0K0j0nNL0L0Nk0j5k0j5k0N%j5l1m5l5m0j0NL0L0J5J0J5J5%NNN%NnJ1
5147C91J5n%NN%N%j0j5j6m0m0k5J0L5L5K5J0j0j0j5j5j0NK0K0Nk0k0k0j5j5J0K0M0L6N0O0
5145E01L0j0j5j5j5k5l5m1k5nnNj0k0k0k0k0nJ0K0j0J0L5N5M6j0l6l0j5%nK0J5L0J1nk6%J0
5142C75%%J6oj5l5m0k0NNJ5K0J0nnnL0L0K1J5J0K5J0%k0l5l1nJ5J6NNnk1k0k0j0Nj5j5j5j5
5139B75j0nj0n%j0k0J0K5M0L0L5J0j0%%%J0%NJ5nNO%j1nnk5k5%J5L0K0J6N%NJ0%J5K5L5J0
5136E06k0m5m0l1j5nj5j5nj5k0%%J5J5NJ0J0K0%%nn%j0%%nj5nnj0N%nj5k0NK0L0%NJ0%N%J0
5133C45j0%J0%NJ0L1J5L0K5J5L0J5j5j5j5j5j0j5k0j5%j6%nj5%j0n%j5j0%nj0j5NNNNJ0J0
5130C35J0nJ5J0NJ5Ok1nK0K6NnN%K0K5nj5nJ0N%k5j5NK0K0Nk0k0%%%%j5j5ok5k5l5j5J5K0
5127C20K5K5J5%j5j5n%%%Nj0J0L6L0%j5nnk6k0%K0K6K0J0L0K0nl5k0nj5l1n0n5l0NK5L0J0
5124C00J0k5J5K0J0J5K0N%K6K5nJ5J5n%n%nn%n%n%nn%j0NNnN%%NN%N%NNJ0n%%Nk0m1l5%K0
5121C65J5Nk0k0k5k0nnnnJ5K0K0J0j0k0l0nK0K0K5K0K0K6K0K0J5K0nl0k5nJ5K0j5j0nj0m6
5118C70j5J0N%%%%%J0j0J0N%J1n%J0nJ0NNK0%%K0NNnk0k0n%NN%k5l6l0l0k5%J0K5K5K0K5K1
5115D06nnj1nl0m0k5J5M5K0n%J0J5J1J0J5NJ5N%j5j5%j0j0nonJ6%J0J5nNN%nn%j5Nnnj6j5
5112C65j0J0K0Ok1k0j5%K5L1J0%NNnk1l0%K5J1K5K0J5NJ0J0k0l0k0k6l5k5j5j0j5nK0K5L5
5109C55J5nj5%Nj0j5J5L5K6nl6j5nj0%J0NNK5K6L0J5Nj0n%n%nnnJ5%%j5j5j5k1j5m0m5j5K5
5106B80K5L5K5nnJ0j0k0j5j5k0nNL5L0J5Nj5n%%%Nj0NNnnNn%%%%nnJ0J0nN%%J0%NJ5nk5nJ5
5103C65J5J6%j1l5m5nJ5NJ5L5L1J5%j5j6%O%%J5K0K0L0J5j0nj0j0nj0j0nk0m1j0J5M6K5j5
5100D26k5k1NOJ0J5K5L5L0K5J5j0k0l0l0l0l5j6k0j5k0K0J5J5K1J5L0L5Nnj5j0j0j5nj5j0
5098C91oj0j0j0j0j5J5K5K1K0nk1nNJ6J5%J0%J0%%N%%NJ0nj5j0nk0l6l0j0J0K5K0%NL1M0N
5095D61n%%j0k5n1l5nL5M1L0K0nj0%j0nj0%nj0j0%Nj1l5k5nJ5nnj0l0k0%J5K5L0J5j0j5j0
5092C15j0%J5Nj5j0NK5K5L6K5j5m6k5k5%J0NNJ0%nJ5J5J0%j0j5j0J5K5J0J6J0J5K0L0J5%k0
5089D71j0J0K5J5J5%l5m0m5l6j5J0K6K5J0nj5k1%J6K5L0J0j5l5l6k0j0j5%L5L1J0nk1j5%n
5087C65j5nNNn%%%%%N%%%%J5j0j5j5l5nK5NK5J0%n%n%nn%nj0%j5k0k5j0K5K5J0J0L0K0J5K1
5083D06K0%%J0nNJ5J0k0n0n1k5j0n%%nj0J5%%N%NNK0K0K0K6%N%NNj0j5J0J5k5o1n5j5K5L0
5080C15J0nJ0J0K5K6L0K5K5k0l5l6k5j0%Nj5n%j0nJ5%nJ5K0K5K1K0k0l1l5j5nJ5J0J0K5M1
5078D21M0K5nk0nJ5K0K0j5j5k0NJ0J0%Nk5m0l0j6Nj5%NN%%N%%ONJ5%nJ5NNj0j5j5j1%%K1M0
5074D41M5J0j0m0l5k0%Nj1nj0nj0nk0J0K5K6K5K5L5J5k5m0k0k1n%j0k5k5nJ5J5J5J5J6k1j5
5072C55J0Nj0m5k5nnK0M0L5L6Nj0j0l1j5NK0%NK1L5K0J5j5k5k0k6k0o0l5k5%K5K5nn%K5K5
5069C35Nj5n%k0j0nj5%J0K5L0J0J5K5L1NK0K0L0J5j0NK0L5K5j5o0m5k5l0k1nNJ1j1n%J6%j6
5066C80j0k0k5l5k0%J5L0M0J5%nNK6J5J5K0J5J5K0nl0k0j0nnj5%%j0noj5j5J0%L1L0nnNJ0
5063D31j0j5j5l6n0l5nJ0J5K5L0K5nj0n%j0%j0j0%j5nnj0nnnj0%NL0J0J5M5K6K0j0j0%onk0
5061C60%%j5j5j5J5K5J0j0nNJ5J0%K1J5%NJ0J5j5l0l6j5j0k0j5J0J5NJ0L0L1Nk0o%%j0l0k5
5058C20%J5NnnNJ5J5L6N5K0j5m0n6m5k5k0J5L0M5L6L5K0j5l5k6j5j5k0j0K0J5K5J1j1k5j5
5055C40k0k0j5K5N0J5k5m0l0NL5J5K0n%Nj0%%j5J0J5J0L6%j6j5k5j0%%NNN%N%nl0k5j0J5J5
5052C15K5J0%%Nj0%%%%j0k0j5j0NL5K5J0j0k5l0j0J5J5J5J5J5J0J0J1J0J0K0%k5k0l6j5J0
5050C50NJ0J0J0j0%nJ0j0%%j5j5k0j5%nK5M0K6Nj6j5j0J5K6j6m0m0k5N%J5M0M5%l0k5nj5j5
5047B90j0j5J0L0K0K0j5j5K5N6O0J5%l0l5l1k0J5J0J1j1l0%NNN%J0L1M5M5L0L0j5l0n0m0n
5044D16%j0j0J0j5oj0j0nj0k0NL0L1K5L5J5%l5o1k5NJ0K6K5J0nk5m1l5l5nNK0L0L0J5%%NJ6
5041D01n%J0L5K0J0k0j5k0j5k1j5N%K1K5K0%k0l6J1L0NJ5nNJ0m0k0%J5J5%l0k1k5j0NnJ0j0
5039C35j5j5j0%NJ0%%n%K5K0K5K1N%K5M5Nnm0k0NK0L0K5%j5j5%j0j0nj0nk0k6Nk0j5j0j5j5
5036C05j0l5%K0J5K0K0J5J0J0J5J6J0J0J5NNNNNNJ5nnk0j5j5j5j5j1j5N%NN%NONnK0NJ0NJ0
5033D41J5%J5J0J0J5j5l0k5k0j5j6k0j0K0K1K0J5k0m1l0l0NNnJ5K0N%K5J1J5J5J0nk0nJ0L5
5030D46j0k5j0%NJ0nNNj0J0K5K5L5J5j0k5l0m5m1m5k0%K5K5%k0%nJ5J5N%N%%%J0j0NN%%%%
5027C80%%J1oj0J0nk0j5j0nk0k5%K5K0K5K5J6n%J5J5%K0%k0k5l6j5NJ5J5J1onj0nNJ0NOJ0
5024D01NNNnj0nnNJ5J5NNJ5J0Nj0m0l1j5nJ5N%j5j0j0j5NJ5nJ5J5%NJ1NN%J0%NNNJ0J5J0J0
5021D76j5k5l0j5K0L5M0J5k5k5l5k5j6n%j5j5Nj5nn%n%NnnNk0j5k0j5J5K0K0J5L5L5N1K0%
5018D56%%Nn%%%n%%%nnn%%j0j0J0nJ0J5n%n%J5L5Nk0m5l0l1l5l5k0n%L0K0Nk0nK0M5K0nj0
5015C70j5j0j0nJ5N%nJ5N%J5n%J0nJ1J0nj1k5k0j5J0K0J0l0m0l0NK5K0J5NL0J5NOJ5k1l0k5
5012C30k0nJ5NNNJ0NNnNJ0j0k0j5J0J5N%nk0nNn%%n%%K0J5Nk5m0j0K5L0J0j5j0J0NJ0J0J0
5009C65J5NOJ5nj0j1j0Nk0nnj0J0nn%%j0N%nn%%%J5nk5nL0N5K1nJ5J0%NN%L0J5j0j5j5j5j5
5006D11j5j6j5j5k0j5k0J0K5nnJ0j0j0NL0K5Nj5nnNK5J1J5j5k6l5j0L5L6J5nj6nj0j5j0j5
5003C30l0nK0J5J5J5K0nk5l0nj0nn%%J0nl5l0j5J5K0M0K0L0Nj5%nJ0K0K5Ok1k0NK5J1%K0%
5000D11k0k6k5k0%j0J0j0l5l5m5k5j5Nj0%L5L0n%N%J0%L0M5L0L5K0k5j0N%nj5NJ0j5nNn%%
4997C30%NJ5NJ5J0J1J0NNj0nnj1%nnj5k0k5nJ0K0K0J5j0l0j5k0l5nNJ5K0K0K0K0j0j0j5j0
4994C10%K0%J5J0%J5J0j0nnnk5k5NJ0J5%nJ5L0K6Nj5k6j5J0J0%k0nj0J5J0%K0NJ1J0J0K0K0
4991D56nk5j0j0K0K0J0k5nnj5%nj0%NN%j0J0%%Nj5j1N%j5n%k0j5k5j0J5K0NK0L0K1j5j1Nk0
4989C65l0n0nNJ0j0%%j0NK0K0L0J0Nk5k5%K0K0K5K1nk1k0nN%J5%j0j0k0%J5L0K1K5K0L0K0
4986D91K0%l5k0j0k0k0j5k1J0J1J0J5NJ5NJ0j0k5k0j6k0j5l5nJ0NK0%j0nK0K5%k0j5nk5%k0
4983B85nL0K5%j0j5NK0L5J5%J6NJ5NJ5J0j5l5k1k5%K0K1NJ5L0L0J5k0m5l5k1k5j0NK5J5J6
4980C96j6k5J0J0NN%k0k0%K0N1L5L5Nn%Nk0k0j5k0nNj5N%k1j0j0j0nj5j0J0j0nJ0nN%%%%%
4977C30%%%N%J0NL5N1L5Nk5m5k6nJ0K1%j5onN%%OJ0nN%J0J0NJ0NJ0NJ0j0j0j0j0j0j0k1%J1
4974C96n%k1k0k0NJ5L5K1j0n%K5K0NNNNNj5k0l5l6j0%K5L1J5K0%Nl0k0k1%K1J0K0J5j5k0k1
4971C80j0nN%nj5l5l5j5J5K5K5M5M6L0%l0k0j6J1J0Nk0k1k0j0J0L5L1J0k0m1l5NK0K5NOJ0
4969D01%j6k5j0K5NN%%%k5j0J0K0J1j1k5j0k5j0%%Nnj0NL0J5nk0l0l5j0J5NK5J0J5n%K0L5
4966C70L1NJ0n%j5k6k0m5k5%%j5J0J5J5J0NJ0Nnj0nj0m0m0j0L5N5M5K5J0j5k0k0j0nJ0J0n
4963C30NJ0N%N%nJ0nN%Nn%j0NK5J1j1k0j0nNJ5J5K1j6j5k0nJ0L6J5K0nk0l1k5j0nk0NJ5L0
4960C60J0j5k0j5j0nNj5l0k0%K0J0L0K5K0J5j0%J0J5nk5l0k5k5%K0J0%%J0NJ5K0%J0J5NJ1
4957C91J0nnk6m5l0J0K5L5K0J1J0%k1j5nnj0nnnj0%j0nJ5J0%k5nNL0K5J0nJ0j0j5k0l0j0n
4954B85J0M0L5J0j5nL6M5K5K0NNj0j5k5m0m1k5NJ5L1K5J5%k5k6k5j0%%N%NJ0NL1N0M5K0j0
4952E06k5l5N%nk5m1m5j5%K0L0L1K0K0J0j0k5j0J0Nnj0Nn%nnNj0k6l0m0k5NNJ0Nj0NK5L5J5
4949C65NJ0J1K0Nk0k1k5nNNNK0Nj5k5k5k5k5j0J0L5L5NNJ5K6K0j0l1k0k5j5%nK0K0%%j0j0
4946C25L0K5NOJ5K5J5j0l0l1o0l0NK0K0NK0J0j5j5k0j5l0m0nJ0J0NJ5J0J0J5K5Nj5k0%K5L5
4943C55M6L0J0j5k0j5J0j6k0j5j0nnnnj5j0j5J5L0J0%k0%%K0J5K0L6L5J5nl0l0l6k5NK0K0
4941C75N%%Nnk0nj0k0%j5nnJ0N%J5%nJ5j0%J5j5j0J5n%nk0j5nJ5L0K0K5K6J0K5K0NK5K5N%
4938E16k0l5m5k5J0K0K5j0m0l1j5NJ5J0J1%j1j5%J5Nk0k5nN%%n%%%j0J0J0j0k0l5m5k0K5L0
4935B70L0L0K5K5J6L0L5%k5m5m6l5NL0L5M1J0nnnj0nj0onj0nnnj0J0J0J5Nj5l5l0j5NK5J5
4932C35J5NK5J6J0j0j1j0j0k0%k5%J5L5L6J5L0K5L5J5j0k5k0j5k0k0l6j5K0Ok1k0j0NNj5J0
4929C45j0nJ0J5J5nk0j5Nnj0J0NL5M6K5k0k5l1nnn%j0L0M6M5K0Nj5k0k5k0J0K0Nk5nnnj0j1
4927C80j0Nj5j5%%j0n%nnnnn%nn%j0n%J0nj5K0J5K0nk0%J5NN%N%%K0J5j0k5k0j5NK0M5K0O
4923C91oj5j5j0j5j5%J0J0K5K5nk5j5NNL0K1%j0oj5l5k5k5J0NNJ0NJ0NJ0j0l0l0l0j5%J0L0
4921B70L0J0nnk5NJ5J0K5%j0nJ5K5K5K1k1j5k5j0K0J5%j5%%NK5N%OJ0NNNNJ5k0j0J0%nn%j0
4917C96j1nj0j0j0nj0NJ5%K0J0OJ0J0n%Nj0l6l5n0k5J0K5J5J5K0J5J5J5L6L5K0j0j0j0j5j0
4915D21%N%NK5J5j0j0%Nj0k0j5N%j5j0onj0%j5j5N%%%%J0nnJ0%nJ5j0nNJ0j0J0K6K5Nj0k0
4912C91j6j5nJ0N%%NnJ0J1o%O%%NN%NnNJ0j0J5nj5k1k5j0j0k0k5j0nNNK0L0J5n%n%J5J5NN
4908C80N%%j5j5%j5nnj5J5J5J0J5J0J1K0Nj0k1k0j0%Nk5l0j0j0%K5K0Nj5j0J0L0L0J1ok0k0
4906C45j0nl0k5j0k0k0k5j0J0L0L0K0J5L0M0Nj5j5J0J0%j0%j0Nj0j0N%j0j0%NNNk0k0j0%K0
4903B95K5J0nj0k0j0J0M0L5K6J0J5K0nk0k5k6l0n0m0j0L0K0L0%%J0n%J0%NNJ0NNJ0NJ0O%J0
4900D01N%%J0%%Nl0oj0j5nk0nJ0%J0NNNJ0Nk5l5l0k0nJ5NJ0%NJ0nnJ5J5nNJ5L5L6J5%j5m1
4897C75k5NJ0%nnnnJ0J5J5J6j6l0k0k0%%nJ0%n%%K5K5Nj5k0k0j5k0k0NL5L5L0J0NNn%j0l0
4894C40k0j5j0J0j0j0J0J0J5Nnj0NNk5nJ0J0j5j5j5%K0%J5n%NNL0M0M1J5k5j5N%j6nnnj0n
4891C50nN%%%%%%%Nj0%nn%n%J5L5K6K5j0nj0nk1%J1K0J0n%%%N%%%%j5J0J0k0k1m0m5k0j0J0
4888B80nK0J5K5K5NJ0K6J5J0j5k0j1j0%J0K1Nk1j5j0J0%%j0J0%%J0j0%J0%n%%j0J0%n%J5J6
4885D01%k1l5m0j5NJ0j0l5k0nJ0%j0J5K0J5j5nK5K5J5%NJ0NJ0J0J0%%J6j1l0nJ5K0n%nn%%
4882C70%%NNNO%NJ0n%k6k0nJ5K0K6J5nJ0%%L0J0j0k0j5j5k6m0k5k0k5k5%K0K0NNJ5J0J0J0
4879C45J0J0j5j5j0K0K0N%%J0%N%J1K0J5K0J5j5k0j5j5j6J1n%K5M0L5K5k0l5k5k5k6k5k5k5
4876C10nJ0NL0L5J6nnJ0K0K0k0l0m1k5j0%N%NN%NNN%%%N%%Nnnnnn%j0%NJ0J0N%K0NJ0J1K0
4873D16K5J0l0m6k0J0L6J5j5l6nJ5NNj0j0k0l5j5J0K0M0L6M5K5j0l5l5k1k0j5NNj5j5NJ0j5
4870C15j0%J0j5m0k5J0L0K0NJ0K0L5L6J0nNNj5J5%nNj0J0nnNNnnJ0k5j6j0k5J0K5K6Nnj0j6
4867C75nJ5L1K5J5N%k5m0j6nnk0j5j0J0L0K0k0n0n0m0k5J5L5Q5P1M0J0k0j5j0k6m5l5k5NL5
4865C20J5Nj0j0NL0L0%l0nj5j0j0k0%J0J0J5J5J0J5J0J6J0J0NNNj0l6m0m0k0%J0J0K5J5K0
4862C65%N%J0K6K0nj5j0Nj0%j1nnnj0j0j5j0nj0%j0l5k5J5L5M5J5k5k5nK5M5M6J0%j5m6l5
4859C20n5n5m5K5L5L0K5%nnNK5L5M5K1%j0j1nj0nj0nNj0n%j5k5nK5L5K0J0j0k5j0j5j5l0N
4856B80%k0l0k5NJ0nnK5L5L5L0K0j5k5nK0J5Nj5n%nl0k5nj5NK5L5J5j0NNN%NNN%k5l5NM5L0
4853C70J5j0J0J6L0J0j5l0n1l0k0j0J0K5K5K0%k0k5l0j5K0M0N0J6%l1k0nJ0K5NK6J0k5noj0
4851C75j0%j5k0k5l5j5J5%J0J5N%%N%NN%NNNNNNNN%nn%Nj0Nn%n%%n%%nN%%nJ0j0j5J5M5N1
4847D21K5nk0k5k6k0%K0J5%j5k5m0j0NNJ0N%J5%J0J0%J5%J5%J1Nk1l0k0l0k5k0l0k0J5K0J0
4844B50L0NK0L0Nk0l5l0k0%J0J5%j0J0%n%nJ0j0J5J0J0J0NnJ0K5L0J5nk0nNNK5K1K5J0j5m1
4841C80l0j5%N%NNj5j0J0K5J5%j0j0J5n%Nnnnnnj0nj0K5J5J0%j5NK0K6K0nk0%J5Nnnnnnj1
4838C85l5n0m5l5k5j5k5j0L0N0N5K5nj5J0L0J5NnnJ0J0J0J5NJ6NJ0%k5k1nj0k0l0%M0K5J0
4836C80nj5j5k0j0J5K5K5J6j1j5j5j0j0k0j5j5l0l0j0J0K0L5L5K0Nj0J0j0l5l0j5J5L5L5M5
4833C80L6NNJ0%nJ5J5j0k0m0l6k5l5k5l0k5k5j0NL0L0L0M5K5k5k0j5k0k0NK0L5M5O1M0%l5
4831D16l6l5l5j5%K0L0N%J5NJ0L1K5J5J0Nk5k5l1k5nK0N%k5l5nJ0%%%%J0nm0k5%%K0J5J5K0
4828C35J5J0K0NOJ5J0J0K5K0%l0l5j5l1k5j5J0%j0nJ0n%nk5nM0N0J0k0k5j0%J5L5J1oO%ol0
4825C55l5nJ5J5J0J5J0K1K0Nj0k5l1j0j0j0Nj5l5j5NNNj5n%L0L5M0K1ol5l0nNK0L0%l5m0k0
4822B75J0J0%%J5M5K5N%K1K0K5J0L0J5Nk5k5k5k0l6j5%j5nJ0L6L0K0%nj0%J0j5n%j5k1k5n
4819C50j5J0K0M1J5nNNnJ5J5%k5k5k1k5%K0K1%J0J0J0J0J0J0K0%nJ5J0nl5l0l0l1%%%%j0N
4816C60J0j5j5k0j5k0J5J5J5K0j0nk5k5l5l0j0J5NJ5J0J0J5J5K0N%%%%%n%%J5NJ5J0J0J0J6
4814C96J0K0L5N0J5n%j0nNk0nnj0j0Nj5j0nj5nj5j0oj5%J5Ok6l0nJ0J5J0NJ0J1J0J5NJ0Nk5
4811D11k6Oj1j0nj0n%K5M1M0K0%%k0l5k0k6%J6NNJ0n%NJ0nj0J0J0%l5k1j0j0j5%%J5J0NJ5
4808C80NJ6%NN%NJ0nj0J5J5j0N%NJ0J5nk5j5K0M5Nn%N%k0j5%j0j5nj5J0J5Nj0l0nK0J0K5%
4805D51k0k0k0%%J0Nj5j1NL1L5M0K0j5l5k0k5k5k6l0k0%J5NJ0j5j5NL0L0J1ok0m5l0k5j5N
4802B55K0J0J5K0L0K0nl5n5k5NL0N5K0nnj0j0j0j0j0j5nnJ5J0%J5%NJ0N%NNN%NNn%j0NK0M1
4799D11L0L0K0%K0J0k5k0l5j5nj0nj0noj0nk0l0j5NM0L5J1nk1nk0j0J0K0K6J0%J5K0n%K0N
4796D56N%j0Nj5j5Nnj0NNnj5l6j5nK0M6L0j0l0k6l0l0NL0N1M0J0j5k5l1nJ1L0L0J5nj0k5%
4793D26K0L0L0J5k5m0l0l5NK0NJ0J0J0J0J0J5NJ5Nj5l0l0j5N%%J0J5j0%J5%nj0J0J5K0j5k0
4791D51j5k5n%j0k1k5nNJ5J5%J1J0J5Nn%%j0Nnnnj6l0l0j5NJ5NJ5%k0j0%k0%j5%NK0L0J0n
4787C40J5K0K6K0J5j0k0k1J1J5N%j5j0oj0nj0j0J0nnk0m0l0nM0N0L5J6J0nN%%nj0J0j0j6J0
4785C85%j0%J0O%%J0J5nj0j0%J5k6k5nK0J5j5k0l5l0k5nJ5J0nNNJ5nJ0NNNNNnJ0J0nJ5n%J5
4782C65%N%Nn%n%nnn%%%n%j5l0j0L0L5L6ol5j0NK5L1%j6j0nnnnnnj0%K0L0J6%k1n0l0%L0K0
4778C50%NK0K6K5j5m1nK0J1nj6j0NL1NJ0j0j0nJ5NN%NN%k5k6l5k0K5L5K6L0Nk0l6l5j5K0K0
4775C75J6N%j6j5%J0nk5%%Nj0%%j0NL0K6L5L0K5Nj5k0l0l0l6k5N%%NN%N%N%NNj5l5j5k0nL0
4772C05J0J0J0J0J0J0J0J0OJ0%m1l0%%K0K0NJ0ONNM0L5nl0k0%%NJ5J5j0l0m1k5%M1L5%k0m6
4769C60j5k5%L0Nnl0nJ5J5J0J5K6NK0J5j5j5%%J5J0j0l0k1%J0N%%n%l0l0j0j0nj0J5L5L0J0
4766C75k5m5j0N%nj0NNj5%%nnJ0NNNNNJ5nNJ0%NJ5nNJ0L1M5N0K5nl0j5k0k0k0l6j5NJ5%J5
4763C85K1K0j5k0J0NJ0Nj5k1%K6M5Nk5k5j0Nnj0K5%%l6l5k0NNJ0K5K6J0J0j0%%nNn%J0J0K0
4760D41Nk0k0k1k0m5m5k5NK5K5L0L0NNNNK6K5Nk0m1l5j0nJ0NJ0J0J5L6L5J5nj0j0nNNNN%N
4757D61NNj0j0nk0j0nj0j0oJ1J0n%J0N%%j0j5%j1nnj0%n%%n%%%J0K5L1J0k0n6m5k5NJ0J5n
4754C05k5j5K0M0K0nNJ5J0J0J1J5%NN%N%%%j0j0l1n5l0j0k0k0m0k0J0M0L5K0L0L0nJ0J0j0
4752C45NN%Nnnn%nnnnK0J0J0K0K1NK0J0K0NJ0J5J0j5l5l5j5j6OL0%j5J0j5nk1k0nJ5K0K1J5
4749D21NK0k0l0Nj0oOj6N%j0Nj0j0Nj5NNk0Nnj0Nj0%nnnnj5%L0J5%k5l0j5J5M5K0Nnk5j0%
4745C05J0K0n%%n%%%%N%j0J5k0n%J0L0J0j5j0k5nJ5K5J0Nj5%j0j0nK5K0M6J0nk5j6n%m5n0
4742B75k5%L0M0L5J0k5j0J0J5Nj5j0Nn%NnJ0j0%J0nJ5J5%k0nJ5K5Oj6k5k0nk0k5%J0J0k0k5
4740B55l0j5NJ5J5K0K0K0J5K5L0J0OK0J5Nj0j0J0L5K5Nj0l0Nj5nK5%Nj5j0nn%n%nNnl1j0%
4737C75K1J5%j0j0J0n%J0j0nj1nnnnnj0j5J5L5J6K0%k5%j1nnl0k5nJ5J0nj5j0j0j5NNJ0J5
4734C15J5J0J5J0K0OoO%o%%%%j5NnnK0J1j6j5j5J0J0j5J0nj0NJ0j5nNNnj5J0K0NK1J5J0K5
4731D41J0J5Nj0j0NNj0%%j0%%nnnnnNj0j0Nj5NNj6nk0k0nj5k0Nk5j0K0%NJ0nNNNN%J5nJ5K0
4727C65j5J0J0nJ5J1%NJ0n%j6Oj1%nnnk0j5j5Nk5k0nJ5J5J5J5J5J0K5Nl0k0l0k5J0J0%J5K0
4725C35K0L6J5l6l5l5l5nK5NNJ0J0NJ0j0J0J5j0j0K0j0J0J5%J0J5%K1K0n%n%nj0Nnj0onNj0
4722C75n%n%nJ5j0J5J1oJ6%j6K1J0nJ5nJ0Nj5J5Nj0%%N%j0J0%%j5J0Nj0J5%nK0nJ0J0%N%J0
4718D86NNNnJ0J5j5j0J0J5j5j0J5Nj0%Nj5J0Nj0K0NNK0NJ5NJ5J0NK5nK0NJ0J5L0N0L6N0M0
4716H82M0L5N0Q5Q6R5P5O5O5J01J40J85K16K71L46M46N61O87Q47J008J153J258J313J254J062
4714A2326P77L86j0l61o26p72q02o87m81k16O0L61O37Q52R72R53Q07N06J11l01o97j018j248
4712A1529j343j314j183r82q07o72n41m11l26k81k36j75j30j06q5o0m0%O5J20J76K25L31M36
4711D190N67P32R02J098J278J379J363J213R68O26K11k36o06q32r03q47o77m26j30J85M62
4709A0517P26Q93R52Q67O42K96j00n02q77j163j323j374j293j173j013q57o92n56m31l36k76
4708B927k31j95j65j26j15j30j11q0n0m0n5p0q6o0m5n5n0m0nK0%m5q6p0n0m0k0k0l5k0l0l5
4706G87j6n%%%J1K5nk6l0l5j0J0M0K0Nnk5k5l0k5k5k5m0k0j0k0k5nK0N5N5K5J5J0J5Nj5l0
4703F46k5k5%nnnn%k5J0K5J0j5j5%J5J5%l5k0%J0K5j0k5l0nj0nnJ5L0L0J5j5l0k0k5k5k0l5
4700D06j0J0J5J5J5j0k5l1j0J0nj0J5L1J0nk0Nj5Nnj1%nnJ0j5K0M1M0K0Nnj0Nnnk5n0l6l0
4697C30m5k5J5L0K5%l0j5J0J5J0J5K5L1J5k1%J6NJ0nJ0J5j0k5l6l5l0k0j5NL0K0J0J5K0%l0
4695C35k5n%J0J0%J5nJ0J0J0K0K1J0J5K0J0K0n%Nj0j0J0Nj0j5nj0j5nj5j6%%O%J0K5K5%j5
4692D36l0nJ5J0nnj0nNJ0j0J5N%J0%j0k0k6j0K1ol0k5k5%L0J0J5n%J0j5k0j0L5L6J5k6l0N
4689C55K0J6J0%K0J5%%j0nnnj0j0onl0l5n5n0nK5L0K0J5K5J5j0j5j5n%J0NJ0L5J5nj0NNJ0
4686C70%nJ0j0J0K1NJ0J0nl6l0j0N%NNK5K1%k1j5nNk0m0k0NNj0nj0%j0%Nj5J0N%J0NNNN%%
4683B95%%N%%%%%nNL0Nnk0k0k0l0j5J0J5%J5K0%%K0J0NJ0N%%nNj0NNj0%%%n%%%%NNNJ0%NJ5
4679C65%j0k0j0j5J0L0K5J6Nj1n%Nj5%n%%nnJ0j0%%NNNNN%J6nonnnJ0J1j1l0n%Nj5l0k5J0
4676B90J0K5K5nj0j5NK5L0K6J0j0J0%J5J0NNj0l5l1k5j0k0j5n%%%j5J0nnK0J5J5K0NK5J6J5
4673D16%J0NNNNNNj0j0j5j5j0j1j5j0j5j5k0j5j5j5l0nJ0J0Nj0j5j5J0L5NNNNJ5NJ5J0n%L0
4670C50M1K5K0J5nNj5nnj5%%k0on%j5%j5nnNL0K6NNJ0K0K0J0%j5m0l1k5j5K5J5J6j0l1nk0
4668C35J0K5J5%j0j0N%j0J0J5J6Nnk1nJ6K5K0Nk0k0k1%%NJ1k1k5j5m0k5nJ0K5%J5J5%nJ0M5
4665C80L6J0j0j0%%K0K0K5K0K5K0j5m5m0k0l6m0k5j0M0L5%l0l5j5%j5k0NK5K5J5J0nl5k5j0
4662B70J0K0K5K5NNJ0K6K5Nnj5j5j1%k5%k0NJ0nJ5NNNNJ1NJ5%J5%J0J5j5j0nj5nk1k5%L0J1
4659C96j6n0nJ0n%J0J5J0J5J1J0K0NNj5j5Nnj6%j0%N%%J1onJ1%oOoJ1j1nJ1oOo%%%nNJ6nJ0
4656D06NNNJ5Nk5%nk0j1j0j5nnj0%nj0%j0nJ0k0j0J0j5Nj5%J0NNNJ5%J0J0j0J0j5J0j0N%n
4653C15NJ0NNNNNJ0j5j0j0j5%k0k0%%J5J0N%K0J0NJ0NJ0NK6nJ0J0%nJ0j0N%%%%%%Nj0N%%%
4649D11J5J0NJ5%NJ0J0J0NJ0NJ0%J5J0n%J0N%nJ0J5j0NN%N%NNNj0J5%NNNJ0L0J5K5K5J0L5
4646G66J1L0M0L0M0L5L5M5L5N5P1J05J35J71K15K81L26L91M86O07P57R02J033J117J113J018
4644I850Q42N92K85J5k60m77o11o47n61m06j96O5L11N06O22O72O31M72K15q5l81o62q82r93
4643H917j032r88q92p67o37n46m66l96l21k56k05j66j25j05p6q0q5r5o5n0l6l5m0l0%M5M0
4641A508K0J0NK6L0M5O0O0P0J05J36J65K26L26M36N56O92Q42J003J098J148J122J028Q37N67
4639A2121K30j00l56n61o72o82n81l96j21J31L66N36O22O51N72L96J15k00m92o91q73j002
4638I013j048r98r02q17p07o11n12m21l46k55j91j45j31j30j15q0n0l1n0o5p0n5l5l0l0n1
4636A137n0n0k0%nj0k5j5j5%%nj0nj0nn%j0k0k0k0k5j5k0k1j5m5m5k5NJ5J5n%j0J0J5J5%j5
4633F71l5m5l5j0Nj0NJ0K5K5J5J0nl0j0nNJ0Nn%Nj0j0J0N%k0m5m0m0k5j5j5j1OL0L5K0K0J0
4630E06NJ0J0n%l0nJ5J5J0nnJ0K5K0%k0l0l5k0j0K5J0%%J5L5L0J0%k0k5%J5J0NK0Nj5l5l5
4628E11k0l5l5j5J5L5L0K0K5J0j0k5m5m0m1j5%J5k0l0j5L5M6L5J0j0nNNN%J0j0J5L5M0J5n
4625E41l5k5nNk5n%J5j0l5k5nJ5J5Nj0j0NK0L0L0K0nj0%j5nJ5N%%J0%N%j5j0%j0j0nj0%%%
4622D51%%%%%%NJ0nk5j0J0K0J5j5j5J5%%Nnk0l0j5%o%J6M0K5nk0k5k0j6%K6J0NNJ5M5J0Nj0
4619D91Nnnk0m0j5nJ5L0J0J0%%j5k0l0nK0K0j0k5%K0K0J0J5J5J0K5J0K5J0nJ5J5j0k0l5l0
4616D96k5j5nj0j5%J5K5M5L0%k0j5%%j0J0N%k5l5l0j5nnNNnJ0N%%J0%K5J5NJ0J5NK0%j0j5
4613D96k5k5k5j5K0J5J0K0N%j0j5k5m6l0NK5L6K0J5J0NNJ0nJ0%nNNj5j0%nnnnJ5L0K0K0%k0
4610E11j5nj5n%j5nnk0NN%J5%%N%NM0L0J5nk5n%k0l0j0NJ5%k0j0nJ0j0k0J5K5%nk5%NN%nN
4607D36%%j0%nnk5k6%K6L5M5N0L5%k5j0j0j0j0nj0j0j0nj0%J5K0%k5%J0K5M0N%j0l0k0j5l0
4604D26j0j5k1j0nNK6M0K5J5nk0j5nJ5L0J0nJ0%nJ5%NL0J5j0j0%J0K0%j5K0J0j0k0m0m5k0
4601D41k0m6m0k0J0M0L6J5j0nnnl1k5j0K0L5K1Nj5J5K0J5J5%j5j0j0l0k6nJ5Nj0n%j5k0%L0
4599C60K5OJ0L0NK5J5J5n%k5m5m6k0%%l0k5K0L5L5%j5j0nJ0J5nN%N%J6NK0NJ0J5J5N%n%nn
4596D61nNj0j0j5j0j0j5j1k0nJ5%J0J1%J5J5%J5NJ0NJ5k0l5l6%L1L5N5L0nj0l0k5k5%J5j0
4593D41k5j0j5%%%ok0k0J5J5J6%J0NJ0J0J0J0J0NJ0Nk0l5l0k1%J5%J6NNNJ0Nnj0J0j0NJ0j5
4590D16NJ5NJ0NNJ0Nnj0nj0j0j0nnNNNJ0%J0J5nNK0%J0J0NJ0N%%%n%%%%j0k0k0j0j0k0j5j0
4587D06j5%j1%%j0%nj5nNM1K5K0j0j0NJ0NJ5N%J0NJ0NNNJ5k5m5l5n%nnonNj5NN%N%%%%Oj1
4583C80k5m0j5j0j0j5n%K0M0L0L0J1j1l0j0J0J5K0Ok1k0j5%nj0L0K5K6K5J0NJ0NN%J0%J5N
4581D91k0l0n%j0%J5L0K5J5nk0n0n1j0NJ1j1n%n%j0nk0%N0M1K5%j0nj5j0j0j6j0j5J0J0%J6
4578C96NNJ0J0K0K5K0K0J5%l0k5nn%nnj0Nj5j0j0k6%k0n%j5k5J0N0M6N0L0NNj5j0j5j0k5n
4575D36j0k0%K5J0J0J0J0K0%nk0k5nj0k5k1j5K6K5%k5j1%K1K5J5J5NK5L5L5J0nl0k0k5k5%
4572D61J5J5%j0j0%k0j0nk0%J0J0J5Nj5l0k0k1j5K0J0nj5j0J0K6J5nJ5L0K5K0NNj0k5k5j0
4570D31NK5J5J5nnn%k0k0l0j0j1J1%%%N%%%K0J5%%K0J0NnnNj5k0k5NJ5J5J0J0J0K0NJ5J0n
4567E16nj5l0m0k0%%j0j1nj0j0nk0NJ0nnJ5L6L5j0k5m1j0J0NJ5J0L1K5N%NNN%%NJ0j5%%n%
4563D51nn%n%j0%n%nJ0J5%K0J5NNK0%j5j5nL0%j5k0k5j5J0K0M0K0Nj0%NJ0K0J0k5l5m5l0j5
4560D06nnj1nnJ6L5K5J5J0%nj0k5k0j0nN%J5J0Nj0%Nj0n%nn%%%%%N%%l1k0l5k0NJ5J0J0J0
4557C55J0J5J1J0J5J0J0L5J0K5K0nl0n5l5j0K5K0%%k0l6l5j0J0N%NL0OK5J0j0NN%%nJ0K5K0
4554D76NNNnl0l0j5J0K0M5M0K5Nj5l5k5j5Nj0m0l0j1j5NJ0k5k0k5NK5nnnn%%j0NJ0N%J5NN
4551C55K0n%%%nNn%%n%n%%%j5J5J5K1K5K0L5M0J5NnJ5N%J0%J0%k5k0%N%k0j5nn%%%%nJ5j0
4548D81k5k0NNJ0Nk0k0j5j5J0K5K0NNl0k0k6j5J5j0k5k5nK0J5K0J5J1K5K5Nnk5j5j5j1j5l0
4545C35nN%J0%NN%J0NJ0J6%J0J0NNJ0NK0%%J5J0NNJ0%j5l0NJ5J0n%NJ5K0N%nnj5j0j0j0k0
4542D56l5l0l6k0nNL5K1J5J0J0J0J0J0k0l5k6k5n%nnL0L6K5L5J0j0%%N%nJ0%%%Nl5l0l1l0
4539C50k0j0J5K5J0j5%NK0J1K0J5NNJ5K5K5J0k0n0o1m5l0j5j0j0J0J0J0j0nJ0M0N0K1J0j5
4537D01j0NNj0onj0nnk0J0L0M1N0L0J0%k0l5m0j5J5L5Nk0j5%Nj0Nnl6l5m0l5NK0K0%J5J5J0
4534C55J5NJ0OJ0J5NNJ5j5j0NNJ5J5j5k0j5nj6nk5%nj5k0j0J0L0L5J1j1j0k5j5L0M1L5Nnj5
4531D21j5k1n%L1L0K0NN%J5j0%NJ5j0j5j0k0nk5nnk6n%Nj0j0J0nnK0L1L0K0Nnnk0k5%J5K0
4528D41%nj0NK0K5%j5k0%K0L0N%nj5l5n0m1j5J0N%j0nJ5N%%%j5J5L6K5M5K5NL0L0%n5o0l5
4525D01j0J5L0L5K0nj0nnnnk0%%j5j0nJ0K5J0j0k0%J5L5L5K5J5j0l0j5%j0nNN%l0nNK5J0%
4522D91nJ0J0%J0%j0k0k0j5l5m1j0NJ5J1J0J5nl6k5nK0N1N0K0%N%nK5nk5k5j0%j5%%n%nJ0
4519D36j0%%N%N%%N%%NNj0J5L0L5M0K5nm0o5n0j0%Nj0k0%K0K5J0nJ0Nj5J0nnK5Nj0k0k0j5
4516D06nk6k0j5k0k0J0J0NJ0L5K1on%J1J0N%J0%N%j5nnk6k5%K0L1L0L0L0K5nm0n0n1l0k5J0
4513C20K0K5nj5j0nnj0j5nj0j5NNj0J5K5M5M1L0J5NNJ0M0K0%j0k0k0l0j0%K0J5Nnj0j0nJ0
4511D51k5k0J0j0nj0j1%j5j0%J5K1K0J5nk5j6j0j0J5N%NO%NNn%%k6j5J0K0K1J0J5J5j0k5k0
4508C91j1j5%%k0k5k0nK0L0L0K6L5K5L5L5K5k5m0m0l0%%%%%%n%%%%%k0k6%K1K5%k5k1%J5J1
4505C96NM0M0M0L5Nj5l5l5j5nj5l5j5%J0J0%n%%NNNNJ0NJ0%j0Nnnk0k5k1j5J0L6L0J0nj0j5
4502D11nj5oj5nj5nj0j0J0K5L1J0%%K5L5K5Nk0j5nNNnnj5%k0j5l6l5j5K0M0M6J5N%%%j5m1
4499C85nK6L0J5Nk0m0l1l0j5J0J5J0j5k5nNK5K0J0j0k5n%NK0%N%N%NnJ5%%J1oj0nj5nNJ0N
4496C70J0K1K0K0J5%l0n1m5l5k5nj5J0K0K0%J5J5J0J0J0J0J5J6J5L5K5K5j0j0j0j5j0j0k0
4493D16l6l5nJ5J0%N%%%J0%Nj5j0k0nK0K5L1J0NN%N%%N%j0j0j0j0j0ok5m5n0j5K5O0N6M0K5
4490D56J0N%j5k0j0nnj0NK5J0J0Nj5Nj0k0k0k1k5j5NJ0L6L0%%%nk5j6J6o%k0j5j0nnj0L0N1
4487D01N0K5nk5k0j5%%%%N%%%NK0J5J5J0J0J5NJ0k5k5n0k0k1l0nj5N%nJ5J5J5J6j1k5k5j0
4485C20%L0L0Nl0l5nJ0K5L0NJ1J0J0J0J0j0j0%k0j6j5j5j5%N%NK0K0K1K0K5K0K0K0l0n0m0
4482C91l6%L6K5Nn%j5l1l0l0N%J5%NJ0j5j0J0L0K5%k0k0%%%%nJ0J5j0j0j0k0nK0L5M1J5Nj5
4479D11m1l5k5K0J5J5N%J5%%%NnnNNnNn%NnNOoOK0J0J5nJ0K0K0j0k0%K5L0%k0j5%j5k0l5j6
4476C85k0j5j5%K0NJ0J0J1J5Nnj0nj1nj0%j0NK0J1J5NJ5J5J0j0k5l1nNK1K0J0j5j0k0j1N%
4473C85%J1%NN%%J0N%%j0nK0M0K5j5l5j5j0j0j5j1N%nNnk5j0j5K0L0M1L0%k0j5j5%j6l0j0
4470C45j5N%nj0j5%J0L0L0Nj0j5j5j5NN%J0J0n%J0J0J5j0k5k0j0J5J0J5NJ5M1L0K0K0%k5o0
4467D06n1k5NJ5K0J0N%%ONnJ0nn%j6N%j5j0Nj0%Nj0j0NNj5%j0%nK0L5M6J0%%J0j0j0J0Nj0
4464D21J0J5K5%k0k0k0k6nj0k0%L0L6K5J5nj0J5L0nm0m0l1j5j0%N%j0k0J0K0K0J5L6K0K0K0
4461D81K5K0J0K0J0j0k5j0k5k5j0%nk5l0k6K1L0L0Nk5j0NK5M0%j5k0%nnj0nj0nnj0%nk1NJ1
4459C96J0J5J0J0J5NJ5nk0j5j0k5k1k5NK0%j5k0%%%%%%%%J0j0%Nk0k5l5nNJ5K0Nnj0j0nj0
4456B70nk0%K5L0J5L5K0nj0k5j5%NJ0Nj0n%J0j0j5J5J0j0nN%J5NNNN%J5J5J1J0J5J0j0k5m6
4453C50m0k5j5NL0L5J0k0NK5J5J0OJ5K0%Nj0j5%NJ5j0l1k0k0l0j0%%NL5K5K6Nj6%J1J5K5J5
4450D51Nj5l0k0%%Nj6l5k5NK0J0J0J5K1%k1k5k0j0nJ0%J0J5%J0NJ0J1o%Oon%Nn%%N%k0j5J5
4447C65K0Oo%L1L0J5%j5%Nj5n1n5l0NJ5NK0K0L6K0K0K0K5j0k5l0nk0k1k0k0nj0j0nJ5M0L1
4444C91K0J0J0J0J0%J5K0nk0m5m6k0NnN%j0j0nj5%j5n%k5J0J5L0K5NJ0nNN%NnJ0%%J1%NNN
4441D06NJ0%K5N0N0K0j5k5j5k5j0j5k5nj5j5l1%n%J5j5J0%nNJ6onJ6K5K0j0j0NJ0J5%J5%N
4438D71J0nJ0N%nJ0J5j0k5l0m0k1nJ1J0nJ0J0K0NnK5J5%j5k5m0j1L6K0Nj0%NJ0nnNNnnJ0N
4435D56%%%N%NN%Nnj0NJ0J5j0k5k0j0j0j0nj0j1j0nJ5L1L5J5%nnNj5j0j0J5J5nk5k0j6j5j5
4432C55J5L1K5J5n%Nk0l0k1j0J0L1L0J0j0k5j5onJ1oj5k0%K0nJ0J0J6%%K0K0%K0J0j5l0k0
4429D06k1n%%nn%n%NJ0NJ1k6k5k5k5j5j0NK5K0K5L0M6N0L5K0Nj5m5n5o1k5j5NJ0N%nk0k5n
4426B80K0K5N%j0J0J5%%J0J5n%J5K1K0%nk5%J5L5L0Nj5%nJ5N%K0J0j5l5l5j5J5J0Nnn%J0n
4423D31N%nJ0J5j5nj0J0J0n%j5m1m0j5nNJ0NNJ5J0J0OJ0J0k0o%nj0j5%J5n%N%J0Nnnnj5%%
4420C55j5j0%J0L0L1J0nj5k1n%nj0N%nNn%J5N%J0%NOo%nk5m5k0J0NJ5K5J0nJ5K0J6J5NNJ0
4417D36%J5nJ0Nk0k0k0k1k5k0k0j5n%J5K0L5K0Ok1l0k0nj0J5K0J5J5NN%NO%NNNj5%%onNnj0
4414C70K1%J0%NJ0%j0j5k1nNL1K5J0%k0k5%k1j0j5j0%J5J5%J5J1J0J5j5j0%L0L0Nnk5j5j0
4411D01j6j0J0K6K5J0J0%j0J5nNJ0j0k5m5m1l0n%NnNJ0NNNNNJ0%%%%%%N%k5k5J0J5Nj5j5%
4408C20%NL0J0j0j0K0L6%j6n%n%j0N%nJ5j0nJ0n%nl0l5%L0M0M6L0J5J0NJ5j5l0l0j5%j0NK5
4405D21L5J5j0j0k5n%%%k0j6nN%O%NNJ0nl6l5l5l5j5k0J5NL0K5Nj0j5%K5M0M1L5K5K0Nj5j0
4402D51NK0J0l0k5j5j5nNK5Nj0Nj0k5m1k0J5M0N1M0K0%%j0k5k0l5k1J1NJ0NK5J0J0K5K0j5
4399D91m5l0j0nl6l5l0%K5K5K5nj0%j0%J5J0N%J1K5K5J0%NNJ5J5Nnj0k5m5m1k0nnj0j5k5k5
4397B65%L5K0J5NL0K6J0K0K5L0J5j5n0m0k6N%NNNO%NNnJ0nj0J5%nj0k1nNJ0Nk0k5k5j0j0k0
4394B75K0J5J0K0J0%k0j0K0Nj5j5J0K5NK5J1J0K5%nnk5%ok0j0nNK5J1J5NK0K0N%n%j0l0m1
4391C70k5m5j5%L5L0J5NK1%J5%J0N%NJ5%n%j5NJ0k0n%J0j5%%nN%nNj0NK0L5Nn%j5%J0J0%n
4387D56Nj0%j5k0l1m0k5%nj5%NK5K5%nN%J5J0N%J6NJ0Nn%%N%%Nk0k1k5j5NK0J5J6J5J0K5J0
4384D61j5k5k0j6O%oJ1J0j0j1J6J0j0k1l0k0k5nJ0J0%NNJ5%NJ0Nj0j0Nj5j5j0J0M0K5ONN%
4381D01k6k5J0L1L0J0nk0j5j1j5%%j5k0k5nK0L0K5J0J6j6nj5j0%%K0K1j6%J6K0%j5j0on%j0
4379C70nk0k5l0j0J5N0M0K1Nj0j0%onj0nK0J6K0J5Nnk0m1l0l0l5l5%%%N%J0N%NJ0nJ0%j5n
4376B65%nj0j5NJ0J0J0J0J0J0K0%j0l0k5j0j0%J0L5N0K5J0nk0k0%nJ0J0NJ0J5N%K1NJ0NJ0
4373D21NJ0NJ0%N%NJ5nN%k5m5n6j5J5K0K1K0Nj5j6%Oj6j5Nnnn%Nj0j5J0K5NK1K5J5K0K5J5
4370D91l0l0k0nnj0J0L5M0J5J5j0j0j5j5j5k0k0k6k0j0j0k0k5nL5N0L6%k6l5m0j0L5K5K5j0
4367C70J0K6L0%N%NJ5K5j5j0j5j5l5n1l0%J5K5J0%NJ0J6%J0J5j5J0J0J5L0J5j0n%NJ0j0k0
4365D56m0l6l5%j5j0K5J5J5nk5j0n%M5L6Nj0j5J0J0J0J0NJ0NN%%%nK0%Nj5nnK5L0%nJ5J5%
4362E31%j5j5nnnnnJ5J0nj5j0%L5L5K0J5J5K0L0K5K0K0J5K5J0j0k5k0j5%%%%NJ5Nj5NK5N6
4359G82M0L0L0L0L0L0L5M5N5R1J15J40J81K35K96L86M91O17P62R32J153J359J459J428J253
4357A2005R28N01Nm71r12j209j323j298j173j028q82p07n82m56l56k80k41j90j66j45j31j20
4356A769q0n5m5m6l5k0j0J0J5K0K0K1J0%L0N0N5R0J00J21J45K01K75L56M31N57P07Q52J012
4354F556J163J294J343J258J063P42L41r5n22q47j032j038r28p16m67j70J20M16P02R38J057
4352A1178J053Q92O12K20k05o32r52j183j284j263j153r87q42p22n92m81l71k96k50k01j65
4351B376j56j25j15j06q5p5n0k0k0k5k0j0k6l0nM6M5L5K5%J0N0J20J61K05K66L61M71N56O42
4349D501P87R88J173J283J328J244J012O52K10k75p07j038j243j303j249j127r68q07o37m91
4347C333l71k91k55k26j80j61j45j20q1q0p5p5n0k0l0n1n0o0m0l0j5k0k5j5k0j5j5k5n%K0
4345H07NJ5k5k5k1k5nJ0J0j0k0l5m5k0NNnJ5L0M5L5M1j0l6k5j0k5k0k0k0k0k0j5k5j5j5k0
4343D91j5n%J5J5Nl0m0l5%%N%%nK0j5j5J0Nj0n%%%j1nnn%N%k5l0l5j0K5K5L5J0nj0j5k0%N
4340C20L0K0J5%l5l0%N0O1M0J5%j5k5NJ5Nj0m0j5%K0K5j0J5J0nk0k0%L5K0%k5nn%%%n%j0N
4337D31K0K0K5J5n%j0l0k5k0j5K0J5J5K0J5K0J5j5k5k5n%K0J5%j0j0k0j0NK0K0Nj0%%J0J0
4334E01nnl0l5nj5l1k5j5%J5K0nNJ5OJ5%%%NJ0j0nJ0%j0l6k5%J5K0K6K0J0j0%J0%NJ0j0n%
4331D36j5Nj5j0%nJ0J0j0J0%J0%k0k6%J1J5%k6j5j5%NJ0L1%j1j5%n%nj5j5j0J0J5%j0l0j5
4328B90nJ0%%nNK0K0K0%j5l0m0l0nK5K5%k0nK0L5J5K0K0J5nNJ6j6l0k5j0%J0K0NJ5J0K6J0
4325D16NK5n%%%%%%Nj0J0J0nN%nJ0k0l5k1l0nK5J0Oj1%Nj5j0NNj0j5NK0M6K5K0J0j0k5l5l6
4322C65k0J0L6K5J5L5K0Nnk5k0j5k0k1%nj5j0nnj0nJ0N%J0%nJ5nj0%j0Nj0j5J0NJ0J0J0J0
4319C75J0J1J0%n%%%%j0NNnj1OJ0j0%%NJ0%J0%j0J0J5J5J0j0k0j0J0J0j0k5k6l0k0%K0NN%
4316C55J0N%NNN%j0j5nk0l5k0nNK0L5M5J1%o%n%K1%k1j5j0J0J5J1%%j6j0J0J0j0%Nj5J0M1
4313D16K5L5L5J0nnJ0j0k0l5n0m1k5nn%K0K0%%n%%J5M6L5K5J0J5J5J5j0nj5n0n5l6l5j5nn
4311C10nnNNNNNNNNJ5%J5J0J1J0NJ0j5l1l0j0%K0J0J0%NN%N%O%oj5nj0K5K1L5K0n%j0%NN%
4307D51j5l0n%J5J0j0j5j6%nnnnnNj5nJ0J0j0NNj0J0K0K6K5K0j5j5j0j5%j6l0l5nJ5K0K0K1
4304C91j1l0j5nNnl0%nj0%j0nnnNK0%K0J5NK0NJ5K0K1J0j5k1k5j0J0L0L1J0n%%l6m0k0nn%
4301C15%L0K5%%%%NNJ1%j6%J6M5K5J5Nj0j0J0J0nj0Nn%nk0k5k5k1J5L1K5%n%nNnnJ0%K0J5
4298D71N%j0k5m0k1J1J0Nj0j1nJ1K5K0J0n%J5J5K5j0k5k0j5nk5k1n%L1L5%j5nk5j1k5j0k0
4296C25k0J0K5K5J0J6L0K0K0nk0j5j5%Nj0k1l0j5j0K5%j0k0J5N0M6K5NJ0J0j0m0l5j6%J1K5
4293D16K5K0L0%Nnk0l5j5J5Nnj5nj5N%NN%%J0nk0j0j6k0NL1K5J0nnj0nnnon%%J1oO%J5nj0
4290C91K5K0j5k0k6k5l0k0nK0K0J0nnJ0K0K6K5K0K5nk5k5nJ5%NK0K0nk0k0%%k0k1nJ5K1L0
4287D36NJ5nk0j5k5k1nj0j0j0NNj5j5j5nJ0L0M5M6L5K0j5l0l5j6ONJ0J0j0J5NNNN%J0j0n%
4284D36j5nj0nj0J0J5J0j5k0oJ6K5nnj0nK5J0k5nn%J0nnNJ5j5nj0J0L0L0J0%k0l0l0k6k5n
4281C35J0N%j0k0j5j0j5j5L0N5L5J6j0onj0nj0nm0o5m5j0NL0L5L5J5J0J0J0J0K0L1K0Nj0l1
4279C85nNOj1%k0k0%J0L0L1J5j0j0nj0k1nK0K6n%j0NK0M0N0J5j5k0k0k5k0k0k6k0k5k0l5j5
4276B65NJ5J0J0NJ0NJ0NJ0NJ0NL1K5Nj0j0NNJ5Nj5l5l6m0l5l5%K0NJ5K0K5K0nl5l0NM0M0K6
4273C91J5J5J5%NJ0j5j0k0n%%J5nnJ5%Nj0j0Nj0j6%nj0%nJ0j0j5J5nn%%j0NJ5M6M0K0J0J0
4270D91NNj5m0l5k0%%ok0k5k0J5J0J0J5L6N5L0nk0j5%NN%nk0k5nn%%%%n%%J0NJ5%j5l1l0k0
4267C30%K0L0%nnK1L5L0L5K5J0l0k5l0k0j5J5L5L0K5K5J5%m0n5n5l6%J5NONNj6j5K1J5%l1
4264C75m0k5j0J0J5J5J0J5%nn%nnJ0j5j5Nj0nNK5L5L1L0L0J5j5j5j5k5j0J5NK5%%j0%nj5J5
4261D36nnk0k1j5k0%%%%N%j0N%k0l5j5k0J0L0L0J5j0j5j5k0k0NK0J0nj0J5M5K5j5k0j5J0n
4258C25nJ5J5k0k5j0NNj0J0M5L0K6j5l1k5j5%K5J5J0K1L5L0K5j0m5l5k1nj0j0%K0L1L0K5%
4256D51nnl5n1o5m0j0nK0J5L0L0NJ5K5n%n%K6J0k1j5%J0J6oO%J0nk1n5m0k5NL0L0J0j0J0N
4253C35nK5M1M0K0%j5l5n1k0k5j5l0nJ0J0j0nJ0%%L0L5M0K6j5j1%J1NNj0m1l0j5%K0j0nnn
4250C00nnnnJ5J0J5J0J5J0K5%k5k0l5j5J0NK0NJ0L0J5J1K5NJ5J5K0%k5k5nJ0j5k0K5M0L0%
4247D86j0j0j0j0J5L5L0K0j5j0m5m5m6j5j5j0k5%K0K5%j5m0m0nK0K0K0J0nN%K5K5nk0j5j5
4245C30%nK5K0K1K5J5J5J5J0%l5l0nNNNJ0nJ5J5n%l0k5onk5j0j0j5K0K5L1L0J5J5%j0k0j5
4242D11k0K5J5K0J5nj0nj0K0J5j5l0k5NJ5%j0NJ0j5k0k1nJ5Nj5k0j0nJ5J5%%J5NO%J5J0NJ0
4239D31K5K0j5k5k0nJ0j0k0j1j0j0J0%nJ0j0%NNK6J5Nnl6k5j0j5l0m0%M0M5K0K6J5%k1k0j0
4237C55nnj0K0J5K1J5nk1k5j0J0nNNNNNNj5j0J0J5NnNj0Nn%n%%%%%K1K0Nj5l1l5nj0j0nnj5
4233B85N%j0J5M0N6N0Nj0k0l6m5l5j5nJ0K0J0j0k5n%J5L5L5K6J0Nnk1j5l0j5j5%M0K5J0J6
4231C96J0J5K5K5L0j0m0m0k0o%k0l0j5%J0J0j0k5j0J0%J0N%J5J0%NJ5K6%k1k0k0k5%J5J0%
4228C30NJ0J0%%%n%%n%%nn%%j0NJ5j5j5%J0K5%N%J0j5j5K0J5K1%on%%%%j0J0Nj0j0J0Nj0%
4225C70%%%n%%%j0J0nnJ0j5%n%%j5NK0J5L1J0j5j6j5j5nnnnJ5J0J5J0j0nnn%K0J6%j1j5j5
4221C50j5j5J5L0K6J0j0j1k0nnj0nNJ0j5nl5j0J5J0J0%NNNJ0J0%%j0j5%j5%j0j0J0NNJ0NN
4218C35J0NNnnJ0n%%%nj0j0j0J5L5K0K1M5M0K0nk5k5nK0K0K0J5nJ0%k0l5m0k5nNN%NL0M0K0
4215E11j5l0k5n%%nj0%K0K5L0K0%j0k5k5j0k5k0k1k0N%%%nJ0%n%k5k0nk5nnk5nJ0nN%nn%K0
4212B70J5nk0nJ0J5nJ0L0K0J5J0nk5l0nJ5J0%%J0%%J5nNNj5NK0Nj5l0J0K0K5J6NNj0k6m0l0
4209B95NL5M0L1L5K0K5%nnnl5j5j0k0j1j5j5j5j5k0%J0K0Nnj5J0J5%k0k0nnnnNNnJ5NNnJ5
4206C20J0nNNJ0%NN%%J0nnJ0J0j0nJ0Nn%N%%Nj0Nj0%nn%n%n%nnNj0%j0n%j5N%j0NK0J5J0j0
4203C35%NL5K6%k1j0N%j0J0K1J0j0j1nj0J0J1N%%%N%%Nj5j1j5j5nj5nj0j5%L0L5K0%nK6J0
4200D16%k5m1j0nk0%j0J0%%%%%%K5J0L0J1j6j0l5%J0J0J0J5J6j1l0l5l0j5J0K5Nnj0j0%K0
4197C05L0K0nl0k0j0J5K0L5Nj0j5k0nJ0L0J5K1ok0j5j0j5N%J5K5J0j0j5j5nj0k0j5j0NK0K5
4194C30K5J0j0j5k5j0k5j5j5k5j0K0L5N0L5L0J1j1l0j5j0j5j5NK0K0NNK5NJ6J5J0K0NNj5l0
4192D11l1m0l5k0J0L0N0L1J5k0l6l0k0nJ0J5nK0%nK0N%j0l0m5m0m0j0J5L5K0Nk0k0j5k0NK5
4189B25J0J5NNJ0NNNJ5%nnk0%nj0nj0K0J5J0K5J5J5K5J0%%J6J5K0j5m6n0k0j0%J5%j5nnnJ5
4186B85L0J5J0j0l0l0l5k0J5J5j0%J0J5K0NJ0J0j0l0l5nK5L0K5L5J0J5J0J0J1j1%OJ5J5L0
4184D51NnnNj5k0k5J0N%j5%J5K0%Nj5%nJ0J5%%%%%N%k5l1j0NJ1j1j0nj5%nnnj5J0K0M6K0K0
4180D36J0nnk0k5oj5j5j5j5N%K0L5L1L0%nj5l5l6k0J0NNNJ0J0J1J0NJ0NJ0NNj0l0k1nN%nJ0
4177C85J6K0%%NK5K0nj0n%%N%n%n%k0k0k1k0J0J0OJ0j0m1l5j0J0J5K5J0NK1K5Nj0j0j6j5j0
4174C60j5j0j5J0J5NJ5%K0K1%k6k5nNM6M5J5nk5nK0K0%j5k5k5k1%NOj1j5k5k5l5%%nn%%K5
4171B95K5L0K0j0l0j5j0nj5j5k5nNL5K5J0j5l5j5K0J5K0J0L0J0%J0NNJ0ONJ5J5J0J5k0k5k1
4169C85j5nK0ONJ5nJ0NNNj0l6j5Nj0j0%%%%%%%nj0j5j0j5j5j0k5%J0J0%K5M0M5N6L5%k0k5
4166D26nJ5j0k5k1j0J0N%j0J0%%j5j5j0j5k5k0j0Nj0nK5K0J0NJ0N%J0%l0j5j5NK0J0J0J5J0
4163C60K5OJ0K5NNnJ0NNN%%%Nnk5m0m6k5J5J5K0J0j0j5j0K0K0Oj6j0j0j5k0nK0N6K5J0k0k1
4160C85OJ0Nk1k5k0k5k0j0nN%%NN%J0%nK0NNK0J5N%k5j0%J5J0j0j0j5j0j5nj5J5L5K0K0J0
4157C80J1J5J0J0J5J0J0%n%n%nnn%j5j0nK0L0L5K0Nj0nnn%n%%L0K5%nk5k5j0%J5J5%k5l0%
4154D51J5J0J0K0%j5k0l0j5J5K0J5J5N%k0m0m0k6%NnnNM6L5K0j5l5l6k0nJ0J0j0j0J0J5J6
4151D01J5K0%j0k5n1l5l5nnJ0%N%M0K0%j0j0J5L5L1nl1l5nJ5NJ5J5k5k0k5k0j0J5%%%%N%K5
4149C25L0L6K0j0j0oj0J6J5j5k6k0k0NK0K0%k0k0j5N%nj5l0k5j5J5J5K0J0nJ5L5M0L1J0%k0
4146C96j6j0l0n%nnN%j5j5%K5L0J0j5j0J0j5J0K0L6M0J5%%n%%j0n%J0n%J0%NN%l0l5m1k5K0
4143C50L0K6K0K0J5K5J0l0m5n1l0%J0%NJ0%NJ0k0k0k0j5k0j0j5j5%L5N0N0Nj0%nj0j5j5j0
4140C20%NJ0%%J5nJ0L0J6%k1%N%%n%Nnj0NNj0%%nN%nNnJ0j0j0J0K0L1Nk0%NJ5K0%Nnl0Nj0
4137D06j0Nnj1j0%%j0j0%nNNn%NnNj0k0l0%J5J5K0J0%j0k5k0j0NL5L5J5J1Nj0k1j5%%J0K0
4134C85Oj1k5k0k5k5%NN%j0j0nJ5L0J5l0m0k5N%J0J0J0J0J5K5L5J0j5nJ0K0J0J6%NJ0N%N%
4131D26J0%%NJ5K0K0J0k0l5l5n1m5j5J5L5J0J5NJ6%j0j1NOj1%j0Nnn%%%%n%j0%K0L1J0nk1
4128C85nj0%K1onNj5j5k5k5j5NK0J5J0nj5nj0%J5J5%J0J5J5NJ1j1l0m5j0%J0J0%%j0J0N%J5
4125C35%%J0NN%J5%NJ6o%J6NJ0NNL5K5Nj5m0k0j0j5k1k5l0j5J5L5L5K1J5%K0%j5k5n1l0k0
4122C00nJ5K0K0K5L1M5K5%k0j5j5n%k0j0j1nk0%J5J0NO%J0%K0Nj0l1nNnNK1L0L5K0nj0nj0
4119D61j0nj0j0nj0nj0j1ONj1%%%%J1J0J5NJ5J0J0J5J5J5J5J0J0j0l5l5l5l5m1l0n%j0N%N
4116C15nJ0%J0NNJ0K0M1N5K5Nj0k5l0k0nK0j0k5oj5nN%%J0nnJ0%NJ1nJ0%NNN%%NNnj5K0K5
4113D51L5J0j0l0%j5k0nJ0J5nl5k1K1L5%k0k0nonk0%J0J5J1J5J0J0K5%j0j0j0j0l1l5%J0N
4110C65%NNNNK1nj6j5nk0j0j0j0j0nK5M5P6L5nj5k0nj0j0nj0j6j0j0j0nk0%J5L0K1K5L5M0
4108D96K0j0l5k5l0l1l0j0J5J5Nj0j0J0j5J0J0j0j0J0J0nnJ5J1oj5j5K5J6%j6j0nJ5L6L5J0
4105D61%%k5m5j6j5j5j5nn%nNj0N%j5J5L0L0K6%J5J0J5nl0k1j5j0j0j5J5K5%k0k5nJ0L0L1
4102C96J0j5k1J5K1J0j0j0%J0J5N%j0J0NnJ0j0j0m6n0j5%%nNJ0j0j5J5J5Nj5l5j5j0NN%K0
4099B80K0NJ5J5K0J0j0%K0K6K5J0%Nj0J0J0j0J5nnJ0j5nj0j0j0j0j1nNK6J0J5K0NK0J0k5n5
4097D11m6l0j5%L0M1Nk1k0NK0%j5j5j5j5j0j0j5j5j0j5NJ0J5L0M0K0J5j0N%N%%%j0Nnj5k0
4094C35%J5L0K6J5j5l6k5k5k5k5l5j0J5L0M0K0%K0L5L6L0Nj5k5l1%K1N%nNj0k1m5m0k5%K5
4091B95K0Nj5k0j5k0k0J0K5K0J5%%K0K0L5L1K5j0nNj5j5%oj0j0j0%j0nJ0N%%%J0%j0J5j5J0
4088C65%%NnJ5L6K5J5%k0k0%j0%n%nn%oO%J5nm6n0k5j0%J5K0NNK0K0%%%n%n%%nNN%NL0J6%
4085D01k1j5%Nk0l5j5nJ0J5J0%K0K5M1J0j5k0oJ6K0Nj0%%%%%%%%%%%%j0%J0j5J5j0k1nj5j0
4082C55J5K6L0J5nJ5J0%nj5k0nj0j0k1%N%%NL1L0nm5n6k5%K0nk5k5nJ0L0NK5M6L5nk0%L0K5
4079D56%J5J0J5NNj5l5m0NK0J5NJ0j5j5NNJ5J0J5K0M5J0j5j0J5M0L0j5k0l0nj0nnnk0k5NJ5
4076E06Nj0%%%%%NJ5J0J5K0J5J5J5J5J0J5J5J5J0J5J5J0NNJ0NNJ0J1NJ5L5N0O0N5N5N0O1N0
4073A218N5M5O0R0J31J20J05J10J26J45J61J75K06K45K96L71M66O12Q07J012J264J569J950
4072A1339K371K832L289L709L975M071L945L544K863J945Q82k71j393k387l138l659l930l895
4071B6092l650l273k868k411j980j614j318j083q92p27o22n06m21l51l21k86k65k26j86j75
4069B917j85j81j65j61j40j20r1r0j00q0n6o0o0n0n5l0l5n5o1p5r0q0o0m5j0K0K5M5L5%j5
4067H92l0k0k5k5l1k5l0k0k5k5k5k5k0NK0J0nj5j5n%nnNN%j5j0%K5L5K0L5J0k0m0l0j5Nl5
4064E26l5j5k0j5k0NK5J5nj5%J0J5J0J5nnj0n%j5j5%J5L5L0J5j0l0m0nL5K0Nj0nnk0%K0K0
4062E11L0J5J0nk0m5k0nJ5K0J5NJ5NNJ5J5%%nl5m5k5j0j0l0l6l0%NnJ5K1K5J0J5k0k0NJ0%
4059D16j5j6j5j0j5j5l5k5%M0K0k5k5l5j5NN0L5Nj0j0nJ5K5J0k0l5nJ5K0K0J5K0J6j1l0l0
4056C25nnj0k5%K0J0j5k0J0J0J0J5L0K0K1K5%k5k6NK1K5Nk0k1k5k0k0k5nn%%L0L5K5J5%OJ5
4053D06J5nk5k6j0n%%%k0j5j5%K5K5L0NO%L0L0K5L0%j5m0m5m1k0j0j5J0J0J0J5%%J0nJ0nn
4051C70J0K1J0j0k1m5j5K0L0J0N%J6K0J5%%J5Nj5l0m1l5J0K5L6J5%J5J5nl0k5j1J1%o%%n%
4048C80j0j5j0j0j0j0j0j0NJ0K0N%J5K0%j0j5%k0k5j5%n%j5K0L5L5K5j0nJ0J6J5J0K0%NK0
4045D61%NJ0%l0l0l1l0nJ0N%%N%NNJ1J0Nk1%%L6N5M5J5J5Nj0l0m0nj0Nj0j5%%k0nnNJ5L0J0
4042D71%k0l0j5J0NJ0j0j5k1%J1J5nl1l0l5k5j5J0nnj0NNj0N%N%nj0%J5J5%j5l0j0j5J0%N
4039B30%K0K0J0J5J0J0NNJ0%nk5J0L0K0j0k0l0j0%%j5k0l0k5k0nK5M0N0M0L0%Nj5j0j0j5%
4036C20%%%N%%%J0J0J0J0NJ0J1J0%%N%nNJ0j0k1nj5j5j5j0j0j0l5k0%J5K0nj5l0%J5M0M0N
4033C35j5k5j5%J0J0%K5N%%J0K5%k5l5%K0J5K5K6J0Nnnj6k5k5%J5K0M6K5k0k5j6J0L6K5J5
4031D61k0l5m1k0j5j0%J0j5k0j5k0l0%K0M0L0K5J0J5K1L5L5L0L5K0J0k0k5k5j5l0k0l0k1%
4028C70L1K5%k0k1k0k0%%%%%%Nnj0Nn%%n%nNNNNN%NNK0K1K0J5nk5k6nJ0J6J5J5k0k0k1k0j5
4025C35j5j5j5j5j0j5j5J0J5J0J5K0NNK0K0K5%k0l0l5l0n%NNNNNJ0Nk0N%k0%nj0nj0n%j5k5
4022A90%nN%J0M0M0J5%k5k5%J5K0K5K5L5K6k6o0m0k5j5%J5K5K0J5NJ0j5k0nNK5K5%k5k0%K0
4019C05N0M6%l6l5k5k5k0l0nL0O0N5M1nl1l5l5k5k0J0J5K5K5K0L0L6L5Nnj5nj0k0l6l5j0N
4016C30Nnm5k5J0M5L5K0Nj5nnj0nj0nj0nj0nN%NNnJ0%%J0nJ5j0J0%nJ0J0K0Nnj5j0J5L0M1
4013D26M5L5j0m5m5n1m5j0NJ5J0j5j5NK5L5%%k5l5l5l0j0nnJ0J0K0j0nJ5N%%N%NN%J5J0J5
4011C20J5J5J0K5O%J0J0nJ0%J5nj0j5j6j5j5j5j5j5J0J5J0J0J0J0K1NN%NN%%%%K0%k0k0k1
4008C75nnNJ5J6j0k6NNN%nj0j0nnj0nj0K0J5K0K1K0J5K0J5J0nj0J0l0m0l6l5j0J0Nnj0J0N
4005C35j0nk0j0j0J5K5K5K0NJ0NJ1%J0%J0K0K0%k0l0k6k5k5k5k0nnnNK5M0K0Nk0k0j5n%J5
4002C20NNNk0k5nJ5K0%J0K5J5j0l0j5k0J0J0J5J0k0k5k0k0j5j5K0K0J0nj5J5K5J0J0K5O1L5
3999D36Nj5nN%nj0Nj0nnJ5nk1k5j0J0J0%j5j0nj0nj5NNL0L0J1j6j0nk0k0nK0L0K0ONj1k5j0
3996C50%%NK5L1K5Nj5nnNk0j6OJ5J5Nk0k1%J6K0%J0j0l0k1n%N%j5j5%nj0j0nN%NNK0K0%j5
3993C50m5m0l0%K5K0K5K5J5J0K0Nj0k5k5j5k0k5J0K5Nj5j0Nj0j5%k0%j0k0nj0l0l0nM5N5L5
3991B60N%j5l5k0%L0J0J5J0J0K0Nj0nJ5L0K0j5k5k0j0nnj0J0NJ0NnNJ5J5%NJ5L5J5j5l5l5
3988C00k0j5N%k5k0j5K0%%%NJ5nNJ0K0L5K5K5Nk0nnk0k0j5j5%L0N5O1K5J5NNJ5J5K5J0%%j0
3985E21J0n%Nj0j5k0j0k5k0j5nk6l0nK0J5K1nj0o%O%%%%N%j1n%j5Nj0j5Nj0j0j0j0K5K5L6
3982C96K0j5j6j5j5j0j0j5n%K5M5N1O5N5J5j0l0n0l5j5nJ0j5j0NK5J5j5j0J0K5Nj0nJ5N%j5
3979D61k0k0l0l1k0nJ0J0J5J0nj0%j0k0J5N1N0J0j5k5nN%nj5l6k0j5j0j0j0k0l0k5NK0K5K0
3977B95K5K0K5K6N0M5L0j0k0k5j5k0l5l1k0j0K5J5%j0%J5J0k0j5NK5K1Nnk6k0j0K0K0j0l0
3974C45j0N%k0k0%K0K5K0K6K0K5K0K0j0k5j5k5j0k6k0j0%K0J0NJ5OK0Nj0nnj1nnnj0nnn%j5
3971C30%%j0%K5J5NNK1%J5K5K5%j5%K0J5Nj0j0%k0j5%nj5%J5NNnJ5J5%nJ0%%j5j5j5j5k1l5
3968C45l5j5J5M0M1K0nj5k1nj0j5j0j5%j5j5Nj5nk0%K0J5J5nj0nJ5L5Nk0n0l0k0k0l0nNK5
3965A90K5J0L0J0J0L0J5J0J0J0M1K5Nnj5%NJ0nnnnj1j0j0j0%k0k0NJ5K0K0K1N%%Nj5j1j5j5
3962C50nNL5M1Nj0j5Nn%n%%%%k6l0j0NNj0j0l0k5%J5L0K5J5K0J6K5J5K0K0J5%k5nj5k5m6m5
3960C25n0l0j5J5K0J0J0%K0L5L5L1j5k6l0%J5n%j5%J5j0l5l5j0j0J0J0J0J5J5J0J0NJ0Nj0
3957C35j0j0j5nj0nj0j0j5%%nj0NL0L0J0j0n%K0J0J0nK0NNNnj0N%%nNj0N%%j0J0j0%J0%%N
3954C50N%J0%N%N%j0j5j5n%J5L5M1J5j0k0k6j5k0j5k0j0Nj0%K5L5K0j0j5j0j0j5j0L0K0nk0
3951C30l0k0l0j5k0m0%K0M5M5K0J5J0K0%j5l0nJ5L0L0K6NJ0j0nk1j5nnj0l0k5l0k0nJ0%NN
3948B55N%Nnj0%n%K5K0%Nnk0J5K5L5M0K1%nnn%onnnnnnn%n%j0nK0L5K1L0j5j0J5%j5l1l0j0
3945C40%n%%%%NNj0J5J5L6K0K5j0l0l6m0l5l0k0J5L0L0n%j0nnj0j5%nnk0j5J0K5L5L0J5j5
3942C25l0m5m0m0N%%k0l5j0%K0K5K0K5K5L0L0M0K0j5l5k5k0j0NL5K5J5j0l0l5k5j0NK5K0N
3939B65%l5l0k5j0J5L5L5J5nj5j0J0L0K0%j0nj5j0j0j5j0j0k0%%J0J5L5M0K5%%%%j0J0NK0
3937C40J0J5NJ5nl5o0n0l5nJ5L0K5K0L5K5Nj0n%J0J5nN%%n%%%n%%%%K0J5Ok1k5l5j0J0L5K0
3934C65K0K1L0J5l0m6l5j5%nJ5nJ0J0nNN%NN%J5j0nNJ0j0N%nj0j0nN%nj5l0nJ0J5K5NJ5J5
3931C80K1J5K5J5j0k5m6m5l0J5M0O1L5L0J5j5NNnk5j0%%j5k0k0noO%K5L5M0K0J0%j0k0j0k0
3928D61nN%nj0k0j0k5k6k0J0K0J6NnK5J0J0j5k0j6k0j0k0j5J5Nnj5j5J0J5J0j5k0k0j5%nj5
3925B50j5k0k0j5J0K0K5%nj5k0nK0K0J5K5J0j0J0%NNN%J5%NJ5N%%J0K0%k0l5k5nnNnnnl0k5
3922B10k0nJ0J5J0nnJ5J5J0j0n%%nj0NnnJ5K0L5L0K5K0Nj5l0l0m0k0J5L5L0J0nk0l5l0k0N
3919B15J0L0K5J5N%J5J5J5J0j0j5j5j5N%NNL0L0L1L0Nj5n%j0%%j0%%j6OK5J5L0J0%k0k5%N
3916D31NNJ0NNNNJ5NJ5NJ5NJ0J0Nj5k0N%j5k0Nj0j0j0j0J5Nj5k0m0k6nJ5J6%%j0j6k5nK5K1
3913C91K5K0K0L0J0j0k5l0k0j5%J0K0Nj0j0k0l1l0j5%j0n%K0J5%N%n%J0j0%N%%j0NL0Nj5j0
3910C45j0J5J5j0k0nNK5K5L1L5K0%j5l5m1j5J0L1L0J5K0Nn%Nj5m5m6j5%%J0J0NJ1L0L0Nj0
3908D46j5K0J0J5k0l5l0k6k0%%j5nK5J5%NK1NJ0k1l0l5j5j0j0nj0%K0J0NJ5J0J5J0J0J5J1
3905C91J5J0J0K0NJ0J5J5J0n%n%n%%nn%j5J0j0nj0nJ5nj5l5l1k5nJ5J0%j5j5Nn%%NJ5%j5l5
3902C05k0K0L5J0nN%J5%%J5J1%NJ0NJ0J5Nk0nK0K0J0nnJ5j0j5j0j0nj5k1n%j0l5m0j0nk0l0
3899B30j5%j0%J5L5M0J0NNj0J0nk5j5j0NJ0nJ5J5%J0N%k0j5%J5K5L0K0K1J0J0K0Nj0n%%j5
3896D06nnNJ5J0J0nN%%k0k0j6k0%J0j5l5l5j5nJ5L0K5L5K6J0J5J5NNj5m6l0k0J0L0K6j0j6
3893C75nk0%K0%J0j5k0j5k0j0J0NnnJ0Nnl5l0J5L5M0K5%%NJ0j0l5l5j0K5M0L0L1K5L5K0%j0
3891D86l0%%n%K0J5K0J5j5j5j5j5l5j0NJ0J5Nj5l0l1j5l0k0nK0J0NN%%%%%%%N%N%J0%N%nj0
3887C55j0j0nj0j0j0NNNN%NNNJ0J0J5J0j5k5k0k0j0nK0L5NNNNj0m0l5j0K0M0K5L5Ok6j5%n
3884C45j5j0j0j0nNj5nnj0%J5K0NL0M5K6nNK0J0j5k0%%J5j0k1ON0N0L0Nnj5NK0J5J0j5k5j5
3882E01k5j5NL0L0J5Nj5l0j5%j0j0j5j0nk0k5m1n0j5J5K0nk5j0j5nk0nk0k0nNJ0J5%NJ5J0
3879B50NN%J0nJ0%J0nNNNN%N%N%n%%n%Nj0nNnn%%J0nk0nL5N0J5l0j0NK5L0K1K5L0nk0k0j5
3875D01N%nJ5J0J5J0K0J5%L0M0K0J5j0k5l0k5k5nJ5NNJ0NJ0Nnj0k0%%NJ0%k0m0l0l1nJ1o%
3873C85j5j5k5j0j5j0j0j5J0L5L0J0%k0nj0J5L0L6J5j0J5J0nl5k6l0l0j0J5K0j5NJ0K0nj5
3870C30j5J0K5Nnj0J0K0K1L0J5j5j0nk1k5k5k5k5%K0J5%j0j0j5j0j0j0k0nnJ0J5nnJ5%NK0
3867B80K0j5j5J0NNNJ5J5J5J0Nnn%K5K1K5K0%k0k5%L5L5L0L5J0j5m0m0k0k0j6k0l5j5NJ0%
3865C30j5k5NJ5L0K5K0ONk1m0nj0nj0k0k0NK5%j5n%J5L0M5J0k5k5nJ5J5J5J0J0J1j1nNJ6L5
3862D36L0J5%j5j5%j5j5j5j5j1j0j5nk5nK0K0k5m0l0l5nJ5N%NNN%N%N%nNJ0j0J0J0%j5l0j0
3859B35J5J5L0L5J5j5l0j0nnk0%NN%%%%K0M0K5L0J6J0j0l1k0k5nnj5l5l5l5%L0M5N0J0%j5
3856C15j0nN%N%%%%J0NJ0J0nJ5NJ0j0j0j0j0%j5j0nj0j0j0nj0j0j0nNJ0NJ0J0NJ0J0J0J5J5
3853C35J5J5j0k0l5k0J5L5O1M0nk0%%%%%K0K0%l0m6m0k5%J0J0nnnnJ0j0j0NL0K5nk0j5j0l5
3850B70l0nJ0J5J0%nJ0J0J0NN%NNN%NNK0K0L6J0%k5oj0j0J0n%%%%%j5k5m0nJ0N%K0L0J0l0
3847C30l5l5j5J5J0NN%J5NNnJ5K5J0%k0l0nJ5J5K0j0j5l5k5n%%K5K5K5K5NNj5j5k0k5J0J0
3844C10K0%NJ0NNJ5nl0l0j0J0J5nJ0NJ5J5K0M1K0j0k5l1nn%j5k5k5nK0M0M6K0nk5k1%J5nk0
3841C60j0j5nj0j0nj0j0nj0j0j0k0nnj5j5%NJ0L5N5K0K0L5J5%j5k0%%j5k0NNJ5K5%J5J1J0
3839D01J0%l1n0m5nJ5NnNj5nnj5Nk0NJ5J0K5Nk0o0n0l0K0J5K0J5M5L0J5j0j5l0l0j5K0M0J5
3836B80M0M5O1M0nJ0J0NNnNNj0nNNn%J0%J0J5j0J5Nj0J0%nN%j0J0J0NJ0Nnj5k5n5m5m1m0m0
3833B95k5K5N0N6L5Nl5l6k0K0N6N5Nk5j5%%k0j5N%k0m1m0k0k5k5j5nN%%NNj5K0J0J5J5J5K0
3830C20J5J5J5%k0j0nl5l0NJ0J0J5J0J5j0k0k0j5j0j0K0L0%N%NJ0k5j5%J0J5j5l0m0k0nJ0
3827B00L0N0M0L5nnnnnnnnnn%%l5j0NK0NNNJ0J0J0J0J0%NJ0N%NN%K1J5j0k6n0n0l0nK0NNK0
3824B95J5J0%K5J0%k0l0%Nnk0j5NJ5J0j5J5Nj0NNNNk5j0NL0J5J5j0k5j5%NJ5K5M5K1k1j0j0
3821C65j5j0k0k0j5k0N%k5l5k0%NL0K0n%j0%%J5J5J0%nJ5J5nnJ5J0nj0J5K5L0Nj5n5n0k0K5
3818B55M0K5nNJ0J5K0L1K5nj5k6j0N%nK6M5M5K5j5k0l0j5j5%%j5nonj0l0l0l0l0%J0NN%NN
3815B80NJ5J5%%k0%K0K5J5nnJ0K0%k0k0%J5nj5j5j5NNJ0J5k0k5nJ0N%J0j0nJ0%%%%%N%%%n
3812C05%%J0j5j5J5J5%j0nk0k0J5J5K5J0%l0NJ0NNj5j0k5nJ0K5K0J5J5j0j0J5Nj0N%%N%Nn
3809C50J0J0nj0Nnj0J0j0%%j5%K5K5J6J5J0j0nnj0oj0nk0%%n%nn%n%%K5L0%l0m0l0l5k5j5
3806B10J0K0J0J5J0J0NN%%N%J0nj0j5j0j0j0j5j0j0%%%%%%nNJ0K5K0J0j0j0j0j5k0k0j5k0
3803A60l0j5J0J5J5N%K0N5L5Nk5j5%K0L0%n%%K0Nj5k5NL0J5J5j0j0nj0nJ0L5L5NNJ1%J0j0
3800C91k6m0j0J5%%n%n%J5%J0J0j0j5%M0P1O5K5%l0m5l0m1l5n%J0K0%J0J1K5M0L5K5%j5j0
3798D96nnnnn%j0J0j0k0k0NK0Nj5j5Nnj0%nj5%Nj6NJ1nJ0L0J0k0m6m5j0%J0NJ0K0N%%%%%%
3795C70J0j0J0K1J5J0j0nJ5L0K0j5l0k5j5ok0%J0N%K1%J5NNJ5J0J0J0M0K5J0j5k5l0nJ5%n
3792D81k0m0k5J0Nk6k0l0k5k5K0L5K5K6Nnj1NJ1N%J5J0L5L0J5%j0nnk5k5%J5Nj5n%%j0%n%
3789D21%%nNnj0N%j5j6%J1J0j0K5K5J5K5J5nl0j5k0%%nNK0%%j0m5m1k0J0J5J0NJ5J6NJ5J0
3786D31nnnj0J0NNNJ0NnJ5N%%J0j0J0J0j0j0j0k0nJ0K0NK5%%j5l5l0%K0K5K5J0nj5j0n%k0
3783D31k5j5k6j5%j0%nNN%N%NJ0j0j0l5k5k0NK5K0NJ0nN%%N%%J0j0j5J0Nj0%%n%%n%%%%j0
3780C05NJ0nj5J5J0j0NJ0K0K5L6K0N%%j0j0%NJ0K0%j0k0k0j0J0J5K0Nn%%j0n%%nj5k6k5j5
3777C35J5K5M6K5J0j5k5l1k5nJ0K0M1N0M5J5J0J5%j5k0k0k0k5k0k0l0j6n%%%J0K1K5J0j5j0
3774D11k0oOK5J0J5J0nN%k5n1n5k0J5L5L0K1J5%J0J0nk5k1%nJ1%NnJ0J5j0J0NNNk0k0%J5K0
3771D26nj5k1j5j5j5j0k0j5j5k0N%%%L0K0j0k0k5k5j5J5J5J5K5N%k5k0%%J0K5M0O0L6N0N0
3768E21J0k0nj0j5k0k0k0k0l1NK6K0J0%N%%J5K0J5j0j5k5k0j5j0J0K5M5K5nl5m5l1j5K6M0
3766D31K5J0NK0J5Nn%j0%J5J5J0J5J0J0NJ5K0Nj5l0l0j0j5k5k0k0k5k0nj0J0K5J0nnJ0K5J5
3763D76%j5nNJ0K0%%k0l0l5j5j1J6NJ5K0Nj0k5l6nJ5K1K5J0j0k0k6nJ0K6J0nj5nL0L0nk5j0
3760D16j5%k1l0NNNj5l0k5j5NJ0k0l0m0j0M0N5L5Nnk5j0j5nJ0K5L0J0NNJ0NJ0J1J0J5L0K5
3758D71K0K0K5L0J5%j0j0%%j5j5J0%%J0%nJ0J0n%l0k5nK0J0J5K0J0Nk0m0l0n%nNK5K0J0k0
3755E21j5%K0J5Nj0l0l5l0m0l1j0J0n%%%n%j0nj0n%k0j5%K0J5%k5k5NJ5K0J0J5NJ0j0nJ0L6
3752C91M0J0j5%NJ5J0J5nNNnl0j0J0J5j5l5k6j5j5%K0L6L0K5L5K0J0j5nNnNJ0nnJ0J0j0j0
3749E11k5k5j5J5K0%l0o6n0m0k0j5j5nk5%J0%NJ5j0%J0J5J0J5J0M0L0J0nl0j0NK0J5%%J5%
3746C85nl5m0j0J0L0L5M1O0N0M0L0%k5j5N%j0J0J0nk5l0m5k5k0J0J5NNK0%%NnJ0K5L5%k5l5
3744D81l5l0l6l5j5J0K5Nj5k0j5j5j0j5NNNNN0L5nl0l0j0j0K5M5L6J5%l0k1l0k5%J5N%nk0
3741C10k5%nNNNJ5L5L5J1%j1%j5l0j5J0N%j5k0%N%NNj0j0l0NJ0L0K5K0nj5k0nK0L0M1J5j0
3738D06nj0oJ6L0J0L0K0J5L0J0k0j5k0k0%L0K0Nk5m0l5k5j0J0Nn%nj6NK1J0j0l1NN%%%O%%
3735C91%%N%N%%Nm1l5m5l0n%j0NK0M5M0K0J0nn%K1%%K0M0M5K0Nj0j0%j5j0j5j0j0k0m1k0l5
3732C25k5nJ0K5K5L0Oj6j0k0j5j5k5J0L5K0L6N0M5L0J5k0l5l0l0j0nl1k5j0j5k0NK5K5NJ0
3729C70J0NOK5K5L5J5nj0j5nl0l0NNj5k1j5j5j5j5j5j5NNN%NNNNj0j0J0L0J5j0NNJ0J0J0J1
3727C91L0K5M0K0J0L0K0J5nk0j5j5j5j5nk0l0k5m6j5J5K1L0J5J5K5L5J0j0nj5nl5n5m6m0m5
3724B65n0o0l5%K0J0J0%J0L0M5L5%l5l5l5l0j0K0J0J0J5J5k5k0k0k0k5J0K0L0NnN%N%J0%N
3721A80J0NNNNNJ0K0J5K5J5J5K0L0J5j0J0N%%%O%oJ6N%%NNNj5%Nk0j1%%j0J0L1K5J5J0%NN
3718D71l5n1k0NJ5n%J6J5K5K0J5%k0%k0m6l0%L6J5nj6l5m0k0nJ0J5J5K5J0nJ0J5j5l0%J0K0
3715C65Nnj0J0%%n%K0J1%k6j0J5n%K6%ol0k0j0k5j0K0K0L0J5k5m5m0l0nNJ0j0j5k0nL0L0J0
3712B65k0m5k0j0NK5J5nJ0J0%K0J5Nj0%K0L5J5%J0J0j5j5j5j0NL5K5J0nj0j0j0nj0j0j0J5
3710C15J0K0Nnj0nj0K5K5nj5k5k5k5k5j0j0nj0nK0NJ0NK0K5Nj5k5j5k0NJ0NJ0J5%j0K0L5J5
3707C30j0j0j0nK0L0Nj5j0NJ5j0%%nnL0K5%j5j0nj5j5k0nJ0K0K0J5L1K0Nk0n%o%k5nK0K1%
3704C96%J0nNNNN%N%%nk0m6m5l5J0L5J0k5k0J5M5M6J5j0l1NL6K0J5J0nl5l1j0K1J0%nJ0%N
3701D11nJ0J0j0NN%%J0%J5%k5nJ5K5%n%nnJ0%%j0J0%nN%j0J0%NJ0nN%N%K0K5Nl0l0k0k5l0
3698C91k1nk0j5k0j0j0k5%J0N%%NJ5j0j0l5k0k0NK0M5M5L0Nk5j0nNJ0j0J0%nJ0L0K0nj5j0
3695C55%M1O0K0J0NK5J5j0nNj5n0k5l0k6%K1J5J0nnJ0k0k6j0l0l0j0j0k5n0l0NK5K0J5K0J5
3692B80J5NJ0J0NJ5J5%%J0J5nj0j5J0K5OoOo%O%%%N%N%%Nnj6k5k5k0j5l0k5j5J0K5L0N%%K0
3689C20M0L6Nj0j1k5k5l0j5k0%J0L0K0j5m0o0k0NL5J5k0j5NL0K5L0Nj0l5m5n0k5nn%nK5J0
3687A60nl0J5K0J5J5K5J0K0J5j5j0J5L0L5Nj5n%%N%j0NNnn%j5NJ5J5j0k5j5%j0j0j0j0j0j0
3684B05K0K0K0K0NL0L0Nnj5%j5j0j0j0j0j0nk0%j5j0j0j0%n%%%n%%%J0J0%NJ0NNNJ0nJ5K0
3681B80K5Nk5j5j5k0j5NK5J5J0Nj5nj0nnnn%J5K5K5J0j0l0l5NL0Nj0j5j0K5K0L0L5J0K0%L1
3678D06M5K0j0m0k5NM5M5L5K5N%j5j5nnnnJ5J0J5J5J5J5J0J5%%%%n%%nNJ0k5l0nnj0nnnn%
3675E26nnnnnnn%n%nnj0k5k0J5J5%k5k5j0J5J5K0J5J5J5j0k0%NJ0J5K0k0j5l0nJ0j0nk0j0
3672D01j6O%k1m0l0l0j5J5J5%k5k5j0j5NJ0n%L0L0K5NJ5J5nk5k5%L0L0M6M5L0%j5k0j5%NN
3669D26n%nj0M0K0j0m0k0J0J0NNJ0j0j0NL0K5J0j5j5j5j5nJ5%N%NNN%%%N%%nJ0J0J5J5J5%
3666E21nn%nk0j0nNM0M0J0m5m5k5%nk5k0nJ0J0NJ0j0j5K0K5K0Nk0k0k5m1l0l5l5m0k0J5K5
3663B50K5Nj0NK5J5J0J5J5k0k5k5k5l5k5nK0M5M0Nj0%n%%%%N%N%J5j0J0%%N%%%%%%J5nj0J0
3660C30N%j0J0J0NJ0J0j5j0J0L6L0L0Nnn%K0M0K5Nl0m5l5j5J0NJ0nJ5n%J5NNnnNj0m0k6OL5
3657D26J5J5K0J5j0j5j5j5Nj5j5Nj0nj0oJ1J0%K0NJ0J0N%nNj0J0nj0J0nn%%j0N%%%K0J0J0
3654D76L0K5J5k0k0k5k5k0NJ0nJ5L5K5j0l5j5%j0j0NJ0NNj0m0l6j5NK1K5NJ5%k0m1l5j5K0
3651C45L5K6%j5k1nnnnj0j0j0nK5L0J0k0k5j0j0l0j5NK0K0J5%NJ0J0J5J0J1J5Nk0j6K1L5L0
3649D61nk0k0k0NNJ0Nj5k6j0J0K6K5K5J5%Nj0j5k0j0N%K5K5K0%k0k0%K0M0J0J5Nj0l0l5l0
3646D41j0j0j5J5K0J5J5%nNk0%j0%J0J0%k0l5k6k5nJ5L6L0L5K0NJ5K5L0J0J0J0K5J5K0J0j0
3643F51k5k5j0j0j5n%K0K5Nj5j5%%K5J0nj5m5m5k5j0j0nk0k5k6k0nn%%j0k5j5j0nJ0J0L0K0
3640C60K0L1M0K5nk0k5l0j6%J1J5Nj0j0j1j0j5j0j0j0NNJ0NNJ0J0J0K6M5P0P5N0J5J5%n%j5
3638F61J0J5M0L5K1nj1j5j0nj0j0j0J0K0J0J0J0J6K5%j0J0%j0n%J0j5m6m0n0l0k0%%k0%%N
3635E86nj5k0j5j5j5Nj0nj0%j0%j0%j0%NNNk5m0n1k5J0L5M6K0NJ0N%J0K0%k0m0l5j1l0k5k5
3632C00k5l5j5%N%L5N0N5%m0m0j0J5K5J5%j5k5l5j5j0J0j5k0j5j5J0K5K0J0J5K0NK5%%J0n
3630C15%N%NnJ5%NNNN%nnj0j0nj0j0j0nl5k5j5J5J5J5J5J0K5L5L5L6J0k0l6m0k0j0NL0L0K5
3627C85k0l5l5k5%NN%J5J5J5K5J0l0m5n0k5j5%nj0%n%nnnJ0L0K5K0nnnn%K0NN%k0%nn%j0n
3623B10%j0L0L0K5K5K0%k5j5k0k0j5k0l5l5k5J0K5K5K5NK5K5K5K5%K0J5%k5k0k5k0m0k0nK0
3621B10K0K0K0K0j0j5%k0j5nj5j0j0j0j0j0%%nk5nJ0K5L0J0J5J0J0K5%J0J5%j5l5l5NK5J0
3618B40J5NK0NJ5J0J0J5J0J0J5J0J1j1l0k0k0nJ5J0K5L0K1J0j0k1j5l0j0nJ5NNNNnJ5N%NN
3615C85%O%Nn%j1%Nj0k0J5J0J6K5Nj5j5j1k0j0J0M1O5M5L0J5%%k0j5nnj5l5J0K5K0J5L0K5
3613E91K0J0L0K5J0nk0k5l5l5k0J5L0K5J5nk5%k0%K0NJ0nJ5K0j0m0m0m5m0k0%j0j5k5k6l0
3610C45k5NN%NK0j0l0l0k0nj0j5J0L5L0J0nj5j5j0NN%J5%NJ0Nn%J5j0nNN%NK5K0Nj0k5k5j0
3607C10j0N%%N%J5nl5j5J5L5J0j5n%nk0k0nj5j5j5j5J0NJ0J0NJ0nJ5K0Nnl0m5j5J5K5%l0k0
3604A80nj0j0%k0m0k5%%J0K5K0Nnj5j0j0j5nj0j0%nK5L5J5NJ5Nj0j0j0j0K0K5K5K0J5K0J5
3601B45J5J5J5J0J5M0K5Nnj0j5k0nnK0K5N1N5J5m0m5k1J6K5L0J0%%J0L5L0Nj0nNK5M0K5%K0
3599F46J5j5k0k5j0j0k5k5j0k0j5j5j5k0j5J5K5K0K0j5j5l0l0j0K0J5J5J5J5N%%%j0J0J0j0
3596D86l0m0m1l5m0l5l5l5j0K5K0nk5k0k0l0k0k5J0J0%k0j0nNK0j0l0nj0%J5J5K0J5J5%j0
3593A10k0k0l0l0NM5M5M0J0NK0%k0k0k0Nj0j0J5J0J0J5J0L0J5%j0K5M0M0K5K0K0J5nk5k0n
3591C30J5K0K0J6j0k1j5j0j5j5k5nj5j0j5j0j0j0k0%nJ5J5%k5l0k5k0J0L5K5K5K0L0K0K5K5
3588C35K0K5K1L0J5K5K0J5J0J0J5NJ5NJ0Nj5l5l5j5J0L0K5J5J5j5l0j0k0J0K0J0N%k0j0NJ0
3586E31J0j0nK0M0NJ0J0Nj5k5j5l0j5k0k0k0%J5NNK5K5Nj5j5NJ0J0K5K0%k5o0n5l5j6%K1K0
3583D26Nj5j5J0K5Nj0%%n%%n%%j5J0NNJ0NNNJ0NJ0J0%J5J0J0%J0L0NJ5K0J5K0K5Nk0k0k5k5
3580E76j5l5k0k0l0l0k5l1%J0J1%oj0nj5j5nNk5m5l0n0l0nL5J5J0K5K5M0J5k5l0%J5J5NNJ5
3577C20J0J5J5NJ0%NNO%NNj0j6k0nJ5K6L5J0k0l6j5K0K6NJ5K5J5J5K5J5J0K5J5J5NnnJ0j0
3574E86NNnj0J0%n%%%nj5l0j5l0k0k0k5k0j5j1k5nnk5j5j0k0k5l0k0k0k5j0k5k5NM5M5L5L0
3572B55NnnJ5J5nNN%J0j0j0%j5%j0j5NK5L5L5L0K6J0nk6m0l0j5J0K5L0%j0j5%nj5nj5nj0n
3569B65K0J5nJ0J0J5Nk5j0NK0%j0nnJ0J5J5J0%K5J1J0%k1j0nj0j0j0j0j5nnj5l0k5%J5J0K0
3566B75K0J0j0j5j5j5%J5NNNJ0J5%k0l0%J5J5L0K5J5J0N%J0%NJ1n%l1j0k0m0k5j5J0J5N%K5
3563C05J0J5K0NJ0J5NJ6NJ0J5NNj5%nj5J0Nj5j5oJ6K5J0nN%K0%NJ0j0m0k5j6k0%j5nnj5nn
3560C10nJ5J5%k5nL0J5j5J0nj0Nn%nnJ5K0nl0k0l0k0nK0N0L5K0%j0l0j0J0K5M1J0J0K0N%%
3557D41j0J0K5L5M0K0nm0m0nnJ5%J0K0J5j0j5%J0J5j0l0m5m5l6j5%j0j5%k0m5m5l5k0l0k5
3555A00J5K5J5J5J5nk5l0l5k0j5K0J5J5K0J5j5nj5j5%k0k0%K0K0J0L0J5K0K0K0J0J5J5J5j0
3552B50j0K0L5N0M0J1J5K0M0N0J5n%nnnnnnl0l5l5l1k0k0NK0J5k0m0m0k0k0k0j5J5K0nk0j0
3549A95K0J0j0%l5k5j0J5J5J5J5J0NNNk0l5k0k5l5j0%K0K5K5K5K5Nl0j0j0j5j0j0j5j0j0n
3547H5j5j5j0k5%L0N5%l0k5NM0M5J5nJ0NL0L0%j5j5j5j5j5j0k0j0k5l0l5k0J5L5L0%%NNK5
3544A15K5%%J5K0J0J0k0k5k0k5NK0J5%nK0NNJ0NNj0j0NK5J0j5k0NK0L0L0J0K5K0J5j0nnj0
3541C00j5%j5%j0j0j0j0j5%%j5j5j0K0K5J5NnnNK5Nj5J5NnK0J5J5J5J5J0K0J0J6K0nj0K0L0
3538D56K0nj5j0j0j0j0j0j5k1%NL1J5J5K0K0J5K0j0j0nj5j5%k0nK0J0J0K5J0j0l0l0NK0K0
3536D81J0%J5J0NK0J0k5n5l5k0NN%%K0J5J5K5J0nj5%K0%nj5NJ5J5K0K5J5j0j5k0j0j0l0l0
3533D61j0NK0J0J0%j5j0nj0j0j0j5nnl1m5n0k5k0J0J0M0L5K0j5l5k5k0l5l0j0J5K5K5J5N%
3531B70%%nNnJ0nk5j0%K5L0%j0k0l0k0%J5K5J0l5l5j5J5K0J0nnJ5J0nk5nJ0K0L0L5K0%Nj0
3528C10j0l5nNNJ5J5J5J0K0J0J5J5K1N%K0J0J0J0J0J5J0J5K0k0k0k0j5nj0J5J5K5K5Nl0k5
3525D71j5NJ0j5j0j0j0NK5K0J0K0J5J5J5nk5k5j0%%k0l5l0k6%K1Nj6j5k0J0L1L5L5J5J5j5
3522D76l0l0j5NJ0l1l0nNK5K1L0J5%j5j5%n%%n%%%%%%n%j6j0nJ0L1J0nk5%J5J5nNk0nj1k0
3519C65l0%J0M6M5K5L0L5M0L0M0L0J5j5k5NN%Nnj0j5%j0j5nj0k0j5k0k0%l0k5nj0k0k0j0j1
3517C80j5j5j0K0K0K1K0j0j5j6j5%j5j5%J0%nk0j5NK5K0NNN%J5j5k5k5j5J0M5L1Nj1j0%J0
3514C85j0k0J5J5OJ5J0J0J0K0Nj0j5j5j5j5j1j5j0k5j0J0J5N%nk0k0l5l5k0NN%J0nJ0J0nj0
3511B35j0J0K5%%J0K5L5K0j0N%%n%%%j0Nnj0n%K0Nj5k0j0j0k0%nk0j0j0NK5J5J0NK5J5J0J5
3508C45NnJ5K0j0J0J1%%%%%%%Nno%nL1L0L0K5K5j0k5k5k0%%j5J5K5K0K0j0k0k5nnk5k5oJ6
3505D01K5K0J5J0j5nNn%nn%%%%%%%%j5nnj5%j6nj0NN%Nj0J0Oo%nk5j5j5J5M0K6J5j0k6l5j0
3502C40j0j0j0l0n0l5nK0K0nk0j5k0K0J5L0L0L0K5K5%%K0%J5NJ1j1j0%k0j0%j0nj0J5K0M6
3499D01J5J0%K5L5K0j0m0l0k5l1l0k5k0l0j5%K0J0J0K0K0K0K0L6M0K0j0j5k0n%l1m5j0NK5
3497C60Nnk5j5NJ0J0j0k5k5nNK5K5J0j5l5k5%J0j0k5l5j0J0K5M0L5N%J0N0N1M0K5J5nk0m0
3494D41n6n5l5j5NJ0J0J0K0K0%k5J0NNJ0J0J5J6J0J0J5NJ5J0nj0j5l0j0%J5J5J5J0K0K0J0
3492E01K0J5J0%NJ0NJ0NNN%J5nk5j0k5m5m5l5k5oOK0Nj0j5%J0J0J5K0J5J5j0j0j0j0j0j0j5
3489D01nNJ5J5N%K0J0J0J0J0J0J5%K0J5%%j0%nl0j5%J0J5%k0k0l0j0%J0K5Nj0j0%J0NNnnj0
3486D61%nnnnk5nj0k1j5j5k0j0nj0nnj0%j5%NNj0J0%%%%J0nj5j5k0nJ5M0L5L5K5nk5j5nJ5
3483C45K5K6K0%j0j5oj5j0J0%nk0j0%K0Nnj0NL5%j5nJ5J1%oK1J0n%k0j1k5j0Nnk5k5k5nK0
3480B85L0J5Nnnj5j5k5l5j0L0M5N0K0J5nl0k0j0J5J5L5L1J0k0k6nj0k0j0%J5L0L6K0Nk0k5
3477C96j6j5%j0k5j5j0j5NK5K5J5%J0J0%j5k0Nj5nj5j0J0N%J0K0K5%k0k0%j0j5nk0k0nJ0%
3474B70%J0K0nNJ0NNJ0NNJ0J5%k5k5NJ0%j5j0nj5%J5L5L0K0%j5nNj0%nj0j5%K0%j0l0m0l5
3471B35j5J0L0L5M0L0N%NN%%%%j5k0NK5J6J5K0J0j5j5%k6m0k5J5K5K5K6L0K0j5k0j0j5k6n
3469C65L6M0L0nk5j5j0J0n%NJ0J5%%J0K0n%NNnk5j0%l0n6n5m0nL5L0N%nJ5J5%NNNJ0NONN%
3465D01k1j0j5nnj0%K0L6M5K0k0%K5K5K0K5nk0k0k5j0l0l6j5nK0K1M5M0K5N%%nJ5nk5l0j0
3463D61nj0j0J5J0J5J5k0k0l0j0J0J5NJ5j5l5k1k0l0l0l5k0NNNNJ5J0J0J0J0J0J0J0K0J6K0
3460D11K0J5J5L5%%nnnK5J0k0j0k5k0%K0Nk5j5j0nk6n0m5k5nJ5K0J0J5J5J0J5J5J6J5J0NJ0
3457D31J0J0NNJ0nj0nnj0nj5N%K0K0J0J0J5J0K0NNnJ5NNN%nl0k0j5j5k0j5k5k0k6k5j5%K0
3454C50K0%NJ6J5%J5nnk0o%K1L5J0NJ5%j0l0m6%L6L0K5M5M0L5M0M5K0K5K5K0j5l5k5k5k0k0
3452F31m0j0%J0j0J5K5K5%j5l5nJ0J5nj0j5%J5L0L5J5k0m5l5k0j0K0J0%k5l0l0k5j5k0k0j5
3449D01%J0J5L0L0K0%j5k0J0L0K0j0k5j0k0j0j5j0j0k0j0J5L0K0K0j5j5J0nnJ0j0N%nj0k0
3447D16j5j0K0K0K0K0L5M0M5K5NNJ0nnj0j5%%k0n%nK0J0J0J5NJ0J0nj0j0j0k0k0j5NL0Nj0
3444E91j5nJ5J0%j0nJ5L0N5K0j5k0j5%J0J0nn%j0J0NJ5%k0l5l0k0NL5L0NJ5%N%%n%nj0k5n0
3441E76n5j5nj0j0j5j0nj5j5j5J0K5n%nnJ5J0NJ0K0%K0%%j5j5nj5nj0j5j0nnj5j1j0nj5k5
3438C25j0k5k0k0k0j0k0j0K0N0L0J5Nk5k5j5j0J5K5K0J0K0J5J0NNJ0NNNJ6J5L5M0J5Nj0j0
3435D91%j5j0j0j5K0K5K5K0NnJ0j0%J5nN%nK5L5N5L0%k5k0j0l0j0J0J5nl0k0nK0J5k5m5m0
3433D81l0%J0J0Nnj5j5nnj0j5%M5M5L0nJ5J5K5Nj0k5k5j5nNL0L0J0j5j5J0J5J0j0k5k5nL0
3430E46N0L0Nj5j5J0k0m5l5nNN%J0K5K5Nn%j5%J0J0J0J0J5nnJ0%%NNJ0J0J0J0J5J0J0J0N%
3427G16Nnk0m0l5k5n%%nNl0m0n0l5j0%J5J5Nk0k5l6k5nJ0Nnk5m0%J5NNk5j0J5K0%nNnnJ0N
3424C25%k5nK0J5J0j0nJ0j5j5j0j5J5L0K0K0j5l5k5k5k0%%j5nnj5NK5L0K5L0K5J0K5K1%%%
3421D01N%K0J5J0j0nnnK5M5M5K5%%J0j0J0J0J0Nnj5%k0k0m5m5k5j0J0n%%%N%%%j0J0K0Nj5
3418D36k0K0M5M0K5J0J0J0J5k0l5k5k5k0k0m5o1n5j5nn%N%Nj0j0k0%j5k0NL0M0K5L5L5NJ0
3415C80nJ6L5M0M0M0%k0nnj0j0nnK0L5L5J5Nj5l0n0n0k5J5K0J0nN%l0l5m1k0j0J5nJ0nj0J5
3413C55L6K5nk6k0NK1J0J0nj5Nj6l0j5l0k5J5J0J0J5j5j5NL0L0L1L0L0M0J5j5%K5K5M5J0%
3410F01J0%NK0K5nk0l5k5j0J0K0J0NK0L0J0j0j5k5l0l5k5NN%%j5m5l0l0m6n5o0l5k0j5j5j5
3407A60nj0nnJ0J5J5J5J0L0J5K0J0nk0l5k0%j5nJ5K5L5J0NJ0NNj0j0nk0k0j5k0k0J5J5K5J0
3405B30J0N%J0M0J5Nj5j5j5J0K5M5N1K5NJ0nj0J0K0J0j0k5j0j5j0j1nJ1J0j0j1k0k5j5J5K0
3402C55J0K0J6J5J0J5J5J5K0Nj0k5k0k0J5J5J0J0J0k0k5m5k6j5%K0L6L0J5j0%J0L5L5L0NN
3400E61K5L5L5J0nnNNn%%%nNnk0J5J0j5nNNJ5NJ0J0J0NJ5j5j5j5j5l5l0j0J0n%%%%N%%k0k5
3396E51j5l0n0l0j5%%nj5NK5J0j0k0j0%%j1k5k5k5k5j0j0j0j0K5K0J5K5J0nm0o0l5nK0Nk0
3394A95k0%K5L5K0k0l0j5J0M0K5k0l0j5L0L0K5L0K5Nj5j5NL0J5%j5nnn%j0K0N1L0%j5nj0j6
3391C80J6K5L5J5N%K0L5K5j5l5l5k0k0l0k1j0K1K5%%N%j5j5k6j0J5K1K5J0%J0N%J5L0K0J5
3388E21J0j0%%%%%%l0l0%J5J0nj5l5l0k1k0nj5k5l0j5j0%j0nnnj5NNJ0K0NJ5J0J0J0J0j5n
3385C00NNj0nNj0j0nnnJ5J5%nk0m0l5nK0K0n%%J0j0%NK0L5N0L5K1L0J5N%j5%j5j5nJ0%j6l0
3382C55j5%NJ0nn%j0%%j5J0j0nJ0j0k0%j0j5%K0J5%l5k0%%K0K5K0K0Nj0J5L0L6J5%n%nJ5L0
3379D61M5K0Nk0m0l0j0K0J0J0J5J0J0NJ5%k5m5l5n%j0k6l0nJ0J5nnnj5NK0K6K5k5k1k0%nk0
3377C25j5j5k0%nj0NJ5K5K5j0l5m0k0%J0K0L5L0J5%k5k0k5n%N%J5J5L5M0N1L5Nj0j5j5j0j0
3374D01J0J0M0M0K0N%K0K0K0K0NNK0%%J5J5%NJ0J0Nk0l5m0j5nj5nj0j0nnj0J0J5J5L5M5L5
3371F76J0j0nj0j0nj5nj5j0j0j5j5j5j0j5j5j0J5L5L5J5%j5nj0k5k0k5k0%K0L0nk5k5j0J5
3368D76Nj0k0l0j0j0j6nnK6K5K5K0%j5k0j0j0%J0NNl0k6nnnj0nnJ5L1NNNJ0NJ5J0J0J5J0J0
3366D91J0k0l5m0j5K0L5L5K0NNJ0N%J5j0J5J5n%K0nJ5J0%J5%%J5NNJ0Nnj0j5%j0j0nj0j5N
3363E76nnm0k0%J5K5nj5j5j5%J0NK0K0J5K5NJ0K5K0K5nk0k0j5j5nJ5K0K0J5nj5j5j0k5l0k5
3360E41%%nJ0L5L0%NNNNNJ0NnnnnNj0k5J5M5M5K0nj5l5k5k5nnnnj0j5j0J0J5J0nk0j5j5J5
3357E61J5J0k0k0k0j0j0j0nl0k0j0J0Nj0k0j5j0J5L5N0L5K0J0J0K5Nn%nJ0N%%%%nJ0J0Nk0
3354F01l5l0j5%j0k0l0l0j0j0%k0j1nnj5nNn%Nj0%%NNJ0NNNK1nj1k0NK1K5Nj5k1l0l5m0k5
3351B55K0K5K0K5J0J0J5J1J0J0J0J0J0NJ0NNJ5J5Nj5%J5L0J0%NNnnj0n%nj0nnnnnnj0Nj5J0
3348D71j0k0J5K0J0j5k0j0j5nj5l6k5j0J0J0%j0K0NNNJ1j6j5j0k0%k5k0nJ0K5K0J0J5K5J6
3345D01J5%j5j6O%j1l0J5M6M0M0N0L5Nk5l5k5NL5N5M0K0%j0l0n5n0l5j5%J5L0j0m0k5k0k1
3343C85k0j5k0m5k5nnJ5J5J0J5J0j5%%%%j5NNnl0l0NL5K5J5J0K0J0J5J5J1J5J5J0K0%K0J5
3340D86NJ5J0k0l5l5k0%J0J5nNj0k0N%k1j0%%j0j5Nnn%j0J5K0J5K1NK5J0J0L0J0k5m5nNnn
3337D16j5k1k0k0NK5K1J0j0%%j1%j0J0j5k5nj5k5j0k0k0j5K0L0L5J5%j5nnK5M0M6K5%Nn%J0
3334D51%j0j5K0J0%l0k0j0%L0%j5j5NK0J0J5J5j0l0k0j0oJ1N%J0Nj0J5nj5j0j1j0j5nj5nj0
3332C20j0nJ0K0L0L1K5nk5k1j0%j0%%nj5j5j5NL0O6O0L0K0Nj0l0l5nJ5L5L5J0Nj5%j5k0nj0
3329D71j5J0L0K0K0J5J5J0J5j5l0k5j0k5j5k0k5k0k1j5k0nK0J0N%J1J0NJ5%J0J0%nNK0K0N
3326D86k5k0nNnnJ0%NNN%NNJ0%nJ5K0K0Nk0m0l0n%NnJ0K5K0%j5%NN%N%%n%l0m5l6l0k5J5n
3323C30j0n%Nn%NL5M1J5J5J5J5L0J5nj5k5%J0K5L0Nnk0j0NNJ5J0%j5l5l0k0%J5K0K0J0L0J0
3320E31K5L5Nk0m0k5nnj0l0m0l0NK0K0Nn%%K5J5nj5nNNK0K5K0J5%%%%%j0j0k5%J5K0K5J5K0
3317E91J5%l0l5m0l5j0nNN%NNJ0%J0K0J0J5j5k0k5j5j5k0J5K0M5K5J5nj5n%J0K5L5K5L0NK0
3314F71J0J0nj5k0l0l5nL0M0K0J0Nj5j5k0j0Nnnk0k5l0k5l5k5%J0N%j5l0k0k0k6%%%j5l5%
3311C15J5K0n%J0%k5k0j0%NnNJ0j0%NK0N0L6K5J0%N%j0k0j0j5J0nj0J0J0j0J0j0k6n0n0l0
3309B50%L0K0J0nJ0Nnj5j5j5j0j0%n%nn%nJ5K0K0J0J0K5K0J0NK6J5J0Nj0J0N0J5%nj0J5%N
3306D91J0j5k0nNK0Nnl5l0NK5J0K5%Nj0j0J0L0L5K0J0NK0j0k5k0j0j0k0k5j0j0nnj0%j5j5
3303D11Nj5%j6n%Nj0j5k5%J5K5M1Nnj0k1%L1K0N%%J0n%J0j5l5k6NL6K0J5J5j5l0m1j5J0NJ6
3300D01NJ0nl6k5j5%K0J0NK1NNJ5J0nN%NN%N%%N%J5L5L5M5L5K0Nj0m5l5n5l0j0N%%n%Nj0J5
3297D61%nJ5%%N%%k0l0n1n0l5k5NJ5J5nk5%K0J5%k0nK0J5K0%%n%J5K0%%K0OJ0K0%K0J0k0k5
3294D06k1k0n%n%j0l0k0j0j0NNj0j0J0nnj0m0k0k5k5n%NJ0J0N0M5K5%j5k0NK0K5NJ5J5J0J5
3291C60J0J0J1J0J5NJ0J0K0K5J0%j0%K5L0J5nj0j0%%J0j0k0k0j0Nj0NK5M0L5K5n%j0j5l0n
3288E41K0K5K0K5j5j0j5j5k0m5l5l0nJ0%%j0j0k0%NNJ5%k0j5j6k0NK6K5%J5nj5j0nK0M0M0
3285E01K5K0%j5j0%J0M5M0L5M5M0K5K6L5J5l0m1n0n5l5k0NNJ5J5J5J0j0l0j5k0j5k0j5k0j5
3283E11k0j5k0NnnNNnnNJ5NJ0J0k0k0k5k0k6k0%J5%j5k0%J0%%J0J5%J1J0j0J5M0L5J5K0L0
3280E46J0j0k0j5j5j0j5j5j5n%j0%M5O0L5%k5l0nJ5K5J0J5K0J0j0j0NNj0%%k0k0k0k5l5m0
3277D21j5J0L5L5L5L5L0J5%k0k0k5k5k0NJ5NJ0J0nnJ0K0K0j5j0j0j0j0j0j5nj0j0l5l5j6J6
3275D01J0J0J5J5NNK0nj0j0K0K0Nj5j0nnnnnl0m6m5l0l5m0l5m0J5K5J5K0K0K0J5K0nj5j0j0
3272B60j0nj0j0l0l0l5k0K0K5K5K5L0Nl5l5m0j0NNL0L0K5L0L5L0K0M0L1K5K5L0K5K5K5K5L5
3270F16L5K0j0l0l5m5k5nnn%l0m5l5l1l5k0J0J0K0K5K1K0%l6m5m5%N0L0J0J1j1O%K0M5M0K5
3267E21N%%%%N%%J5J5NK0Nj5l5l0k5l0l0k0%J5%N%j0nnj0nonk5j5j0k5j5j5j5k0k5k5l5j5
3264A40NJ0J0J0J0J0J0J0NJ5NJ0J5J5j0j5k0nNK0NNj0j0%%%%NJ0NNJ0J0%J5M0O1O5M0J5K0
3261E46L0NJ5K0J5K0K0J0K5J0%%%N%%%%j5j0j5j5j0j0k5nnk0j5j0k0nj0k0j0j0%k0j5%nj5
3258D36k5j5nl6l5m0j0J0K0K0K0K0nj5k0nL5K5K1M0K5K5L0L0M5M0L5N0L5M1N5L0nj0j0n%k0
3256H27Nj5k5j0j6k5k0k0nl0l0nj5n0o0l0Nj0k0%J0%J5K0J0k5m5k0NNNNK5L5J5%J5L5L0K0
3253F11NJ5NJ0J0J0nj5J0L0K0J0%%NL0J0j0%N%%J5K6nl1m0k0k5nj0j0m0m0l0k5j0j5k0k0k0
3250D31k0k0j6NL6M5L5L0K0%j5k5k0%J5K5K5J0J5J0J0n%l5l5l5m0j0j0nj0J5K5Nnk0j0nnn
3247D06nK0J5K0J5j5k0j5k0j0j1j0j0%J0J5%k0k5k5k0J0J5J0J5%j0%nK5L6M0K5K0K5L0K0J5
3245E66L0K0K0K0N%J5M0K0Nj5k0%J0Nn%j0nj0k5j5k0k5nk5j5k0k0l5j0%j0n%%NJ0%l0l0l1
3242C85l5j0j0j5j0nj5k0nJ0%J5L0J0k5m0k5j0j5j5j0k5k0k0%L5L5K5nk0nK5K5J5J0J0J0j5
3239B65m0o5n0nJ0j0m0k0nK0K5J0n%J0K0K5J5K5L0J5K0L0J5j0NJ0N%nk0k0j0NJ5K5K5N0M1
3237D11L0J0%j5k5k0oJ6J5K0K0J5K5K5%k5l0k0k5l0onj0nNj5n%j5j5nN%j5J0L5L5J6J0J0n
3234D16k5k6j0J0%k5k5nK0J5%%%j0NK5M1L0L0Nk0j0%K0L5K5L0M0M0L0M5M0L1N0L0Nj0nNJ5
3231H67M5L5K0J5nj0j5J5J0%k5l5j0j0nj0j0j5l5nJ5J5j0l0l0m1k0j0J0j5l5m0k5nJ5J5Nk0
3228F11l5k5NN%j5n%NNj0nNj5NJ5J5K0K0%j5j5k5j5k0J0J0K5Nm0n0n5l6j5j0k0nnj0j5Nj0
3226B95%k0N%NJ0NNJ0NNN%j0J0K0M1L5L0K0L0J5%j0J5L0K5K5K0K0K0K0K5J5K5L1J5j0k1j5
3223G51NK6Nj0oj0j0k0k5nJ5j5l0k0j5j5k5nk5j5N%j0j0Nnnnnj0nnnj5NJ0K5K5J5nk5k0%N
3220E16K5K0J0K0J5J5J5nl0l0%J0J5J0K0L5K0J0nm0l5n0l0j0K0J5%J5N%K0K0K0K5K5J0%j5
3217F81l5k0l0nj0k5l5j0j5j0j0j0j0K5K5K5K5J5N%J5K5J5%j5nk5m5m5k5NJ0K0NJ0J0J0j0
3215E31nj0%J0nN%J5%j0J5J5K0K5J0k5m5k0J5J0nk5l0k0N%k0J0J0K0%k0k5k0k0l1%M1M0K5
3212D86%NK0J5J0J5J5J5J5K5J0n%K0L5L5K0Nj5nnj0nj0j0j0nj0nj0nk5l0%K0NJ0K0%NK0K0
3209F81Nn%%n%nj0J0%%%N%N%NJ5L0L5J1j1j0Nk0m5l5k0%NN%J5J5J5J0J5j0l0k0j5k0j5j0k5
3206E76k5nj5k5nn%j0j5%nnNJ5J5Nj5l0k5k0j0j6j5j5%k0k0nj5l0l5j5k0k0k0k5k5j5NK0J0
3203A25j5j0N%J5M5M0N0L5J0J0K5L5L6K0%j0k5J0K0J0NK5K5N%L0K5Nk5j0J0J5L5N5N5J0j5
3201F81k5J0M0M5O6K5Nj0k5%J0N%j0j5Nk5j6nj0j5j5j5j0j5j5j0j5j5NNNNk0m5k5l0l0k5l0
3198D41k5m1k0l0l0j5k5l0j0J0J0J0NL0j0n0m0j0M5N5M5K5nk0j5Nj0%%L0N0K6%j6j0%NK6L0
3195D36K5L0%j5nnJ0J0K0NJ5J5J5J0nK0L0L5J5K0K0J5NJ0NNNNNNn%n%nn%nk0k5k5k5k5k0k5
3192E71k5nj0j0j0l0k0NNNJ0K0K5J5J5J5J5l0m0n0n0m1k0%K0NJ1K0%J0J5J0J0J5J0j0k5j0
3190D41n%J5L0L0J5K0nj0nnj5%K5L0K5nJ0J0%j0j5%j0nj0nNNK0%l5k0k5k5j5J5NnnNN%J0J0
3187D96J0J5%K0J5%k5m5n5j5NL0K5J5nnJ0J0%l0l5m5m1k5NNnk5k0nj0J0M0M5L6L0J5%j0j0
3184D26k5k6k0j5k5j0J0L5L0J6K5K5K0L0K0L0L5J5Nk0j0NJ5L5L0J5J0k0j0%J0K5K0J0j0k0
3181F86k0j5l5m0m5k5k0NNj0j5k0k5j0J0K5K0J5J0J0J5M0L5K5K0j0nnNJ5Nj0nNJ5L0K5J5J5
3179G36%j5l5m0l0l5l5k5j5k0k5nj0j0j0J0J5%m5m1l0k0NNJ0NJ0%%n%N%j5J0J0nJ0%j0k0%
3176C30L5L1K0nnJ5J5J0K5K0K0L0K0nj5j5nJ0K5K0J5J5K0J5K0NJ0%J5L0M5N6K5j0l0k5j1%
3173G71K1K0J0%J5J5Nk5l0k5k6j5j5j5j5J0K5L0J0j0j0j5n%J0J5%nj5j5nJ0L5L6J0J0K5J0
3171H47J0%l5l0j0J5n%J5nk0j6nj5j5j5j5NNN%j0j0Nk0k0Nnj5%K5K0%J0J5K0N%nj0Nnnn%N
3168G21J0%K0nJ5NNnnj5NJ5L6M0J0j5j5k0j5k1k0j0k0l0%%k5j0j5j0j0nj0nj0J0J5j5l0%K5
3165E91J5Nl0k0l5k0k5m0n6j5Nn%Nnj5J0M1M0L0Nm0n6n5l0j5j5j5%k0j0J0%n%nJ0j0j0J5N
3162B35nnNN%j0j5j0j0j0j0j0j5N%N%N%nNL0K5L0K5nj0nnNK0K0J0nl0l5%K0L0L5K0nj0nj0
3159C05Nj0j0%n%%%l0j0%K0%j5k0J0K5L0L5K0Nj0nn%J0J0%%J0J0%nj5nnJ0M6O0O0N5M0K0J0
3156F46N%J0%NK5M5N1L0L0L0L0NNNNK0K5K5K0L0L0K5L0L6K0j5l6l0%K5M6M5K5%m0o6o5m5k5
3153A007j5l0k5j5k5J0%j5k0k5%J5J0j0NN%%nJ0%%k0m5k5l1nJ0nnnnk0k0%K0K0K0Nl0k0k5
3150F91l5k0K5K0L5J5k5nJ5J5K0j0k5l0k0k0m5n%%%%N%J5j5%%j0NJ0J5j0l0k5k5k0k5k5nK0
3148D76K0%k5j0j0j5j0j0j5J5J0J0J5NJ5K0%j0j0j5j0j5j0j5j0%N%N%%NNj5%j0j1nnk0Nj0
3145C45j0j0j0k0%%k0%L0L0nj5k0j5k0k0Nj0nJ5L5K5K5L0N%%%j0m0l5j5%J5L5K0J0Nj5k0l5
3142B80l0k0nJ0K0j0k0j5l0j5L0M0M5K0K5J0k0k0nNj5NJ5J5j5k0NJ5J0k5j5j5k0k0j5k5k0
3139A55k0%nnk5l0k0nJ5J5J0J0j0k0NK0K5nj5j0j0nnnnnJ0L5L5M5J5J0J0k0n0n0j5%nN%%%
3136G5L0M0L0K0J5%J0J0J0J0k0l0l0j5k0k0NK5L5K0k0l5k0nJ0K5NNj5j0J5J0J0J5%%J5J5K5
3134B45j5k5k5nnnnj5nK5K5K0Nj0N%nk0k0j0j0j0j0j0nj0nnj0nj0NNJ0%J0NnJ5J5J5K0J5n
3131A70l0k5j0J5NJ5J0%J5K5%NNnJ5%NJ0Nj5j0J0L0N%%NnK0J0N%K0NJ0J0K5L0Oj1j5k5nn%
3128C30%%j5J0n%J5L0M1J0j0nj0j1%j0J5J6K0K0nk0j5%j0j1j0nk0%K0J5L6L5M0M5K0%%Nj5
3125E46j5k0j5j0NNJ0l0k5k5k0nK5J5M5K5L0%%N%n0n0l0%K0K0K0K0J5%J0N%j5m0m5%J5J0N
3122D56NNNNNj5nn%n%nk0j5%L0J5nnj0j5j5%L0NNnk0%%Nnj5J0Nj0l6l0l5l0k0NL5N5N1M5J0
3119D61J5%%%%J5J5j0l0j5k5J0K0K0%k0k0j0J0j0%j0j0j5j1j0J5M1L0nl0k0j6j0nj5k5l5j0
3116B85J5J5K0L5L1K0L5K5Nj0m0l5k1J1K5J5NNj5k5l1nL6M0K0nk0j5n%K0J5J0%K0L0J5%k5
3114E01j0Nj0k0k5k0NL0K0%j5j0%J5L0K5%j5k0nN%%%%j0%Nnn%j0k5j5j5k1j5j0k5nNn%n%j0
3111C15NJ0%NJ0nJ0N%K0J6ok5nJ5Nnk0l5l0k5NK0M5M0J0nnJ0N%%OJ0NNk0k1nJ5J6n%onNnj5
3107C65NJ5%k0k0k5nj0J0K0K0J5K1ok0k5n%K0J0J0J0j0NK6L0J5nj0%K0NJ0J5NJ0J0K0%%K5
3104E56J5K0K5J0j5j5j5j5k0k0j5NnJ5N0Q0O5L0j0j0%Nk0j5%nJ0J5k0m0n0k0J5J0%l0l5l0
3102E21k5m0k5nk0j5J0K5K5Nnk0j0j5J0J0K5K5K5K0j0k5l5j5J5L5K5J0k0k0NN%NJ0K0%K0J0
3099E56NJ5J0N%%N%N%%k0k0nl0l5l0k5NJ5nj0n%nn%%k5l1m5n0l0k0j0nj0j0j0j0j5N%%%M5
3096B05M0J5NK0L0K5NNnj0%J5K5J0%ONNNJ0J0J0M0L0J5nj0j0nnj0nj0nnJ0k0l5l6j5nj5l5
3093C00l0j5nn%K0K5N%k0nn%j5l0j5j0J5K0J0nj5NJ5nJ5K5NJ5K0%K5J5J5K1L0J5K5L5J5K5
3090E36K5%n%%j5NJ0j5k0j5k0j5k0k0k0k0j1j0nj0k0%nj0nNJ0K5L0K1J0j5j0j1NK1M0Nj0k0
3088D21j5j5J0K5%j0%j0j5k6l0j5%K0J5NK5K1K0K5nk0k0nNJ0%l6k5nNJ0J0J0j0j0J5J1%j1
3085C80j5l0k5j5j0nl0l5k0%NJ0J0L0K5M0J5k0k5l5l0l0j5J0L5L5K5nj5Nj0j0J5J0J5J5%K0
3082C20K0Nnn%nL0L1L0L5J0J0NJ5K5%NK0J0j0j0J0%%%%K5L0L0K5nj0j5%%%j0m0j0j0%k0j5
3079E21j0j5j0j5j5k5j0J0j0j5j5j6l5j0J5K5nl0k5l0k5nL0K0Nn%NJ5J0Nj5j0nk0j0j0j5j0
3077B40NN%J0N%NJ0nJ0J0%K0K0%j5j0nj0j0J5L0L0J5J6oJ1Nj0j1J1K5K5NJ5J5J5K0K5J0nN
3074E46Nnk5m0m0k5m1l0k5m0j0K0J0nNK5K5L0M6L0NJ0NJ0%k5l0l0j6O%J5L0J5nl5n6m5j0J5
3071C15L0J5j0J0K0J6J0L0K0K0K0K0K0K0%NNnk0%j0J5L5J5k5k5k0NJ5NNj0k0j5N%Nl0l0k0
3068D41J0K0j5j0%k0%K0L0K0j0J0L0K0J0%NNNNNJ0j5j5j5k0j5j0j0j5k0%J5K0J5nnJ5J0NJ5
3066E41J0J0J0J0J0%%%%k0J0J5k0m0l5l0m5j0%%j0%nNj0k1k0k0k0l5l5l5l5n%j0NK5Nj5NK5
3063B10K0nj0nN%%K0M5L5K5Nnj0N%j0n%NJ0nl0l5nNNL0K0J0j0k5k5k0n%j5j5%K0L0J0j5k0
3060B40k5j5%J5J5K0J5k0l0l5j5J0J0J0J5J5L5K0K5J5L0L0J1Nj1k0l5m0j0j0n%%N%nJ0nJ0
3057B80j0n%nj5%%j0%k0J0j5l0k0%J5K5L0L5K0k0l0l5k0nJ5NN%J0J0Nj0J0nnJ0j0nJ0nJ5K0
3054B50nNJ5J5%k0j5j5j5k5j0j5j5l0l5j5J5L0M0M0L5J0j5j5J5J5J0j5k0k0k0k5j5j5%j0%
3052A10J0K0NK0%l5l5%NNNJ0J0%NJ0L0K5%j5m5n5j5J5Nl5k0%j0j5j0j0J5K0K5J0%k5k0j0%
3049EJ0%NnJ0J5j0NK0J5NJ5J0J0J0%j0k0Nnj5nnj5j0k5nJ5K5L0J5j0nL0K0j0m0k5k0%J5M0
3046I0M0M0J0k5l5k5%L0N0M0J0%j0j0nJ5L0J5%nJ5nnK5L5K5%J0J0Nj5j5Nj5nj0nNJ0NJ0j0
3043C30j0k0NL5M5N6L0nk5%k0m6m5l0%%%Nnj5j0l0%L5M5L5M6L5K0Nj0NK5K0Nj5k5j0k5l0n
3040D01j6k0%K6M5M0K0Nk5k0%J5Nk0k5j0%K0J5%l0j0Nj5n%j0k6l5j0J0j5j5NL0J5J5j5l5k0
3038B95k5l0nK5J5N%K0J0Nj0J0J0j0j5j5k0j0J0L0K0J0Nk0j5%j5k0j5j0k0j0k5nJ5NJ0K0%
3035B25J5J5NJ0nnj5j0J5N0L5J0NNNk0k5k0k0j5j5j5k0N%%J0K0M0L5K5nj0j0j0j5j5k0k0n
3032B35k5k5j0%j0j0NnnNj0l5k0nK0J5J0K5J0n%%%NK5K0NJ5K0K0J5K0J0nk5j0j5j5j5%%%%
3029B30NNNN%J0%NJ0NJ5Nj0j0J0K5L0Nj5k5j5j5J5J5J0J0%j0%J5J0%%nNj0j5k0l0nnJ0J0n
3026B75k5m0m5k0%J0J0K5J0j0l0l0m0k0k0j5NK0K0Nnj0%j5l0j5NN%j5n%J5J0J0K0J5L5J0J0
3024A25NK0j0m5k5j0J0N%k0j0nK0M5L5K5J5n%NJ0%nJ0J0j0%NJ5%k0k5%J0nj5j0J0K0M5L5K5
3021B85nn%j5k5k5j5%NM0K5K0J5%j5k5l0j5%n%nm5l0J0K5J0j5l5m0j5j5j0k0j0K0NnNNN%n
3018D5k5%NK5%k0j5l5j0k0k0l5k0NJ0K5K0J5l0n5l0k0%j0J0M0L5L0L0K0J0k0%%j5j0nj0j0
3015i0k0k0j5k0m0k0k5j0Nk5m5l5j0NK5L5K5Nj0j5k5j0J0K5Nj5k0k0j0nnj0NL5L0J0j0nj0
3012c25nNNJ0%K0L0Nk5l0k5k5l6%K1J5%n%nnnn%j1%%%nnNn%j0k0j5j5j0j5j5j5nnj0NL0N0
3009d56K0j0j0l0l0l5k0J5Nj0NJ0nJ0J5nnJ5J5J5J5J5M5L1%Nj6j0%Nj0k5n%K0nnnl0nNL0N
3006d31J0NJ0L6K5J0j5%K0J0N%J5%J0J5K0J5K0J5K0J5J5J5%NJ0m5n5n0m5m5l1%nk0k0k5j0
3004d76nJ5J5Nm0nK5L5M0M6N0L0J5L0N0O0M5J5k0l0J0J0%J5L5L0K0M5N5M0L0Nj5m0m0j5J0
3001I5L5K5K5J0J0J0J0k0nJ5L0K0Nnl0nJ0Nnk0j5k0k0k0k0k5k0j5j0j5j5j5j5k0nJ5K5L5J5
2998E5K0L0K0K0j5m0l0k5l5k0l0k0k0NK5K5J0J0NJ0j0j5j0j5J5K0L0J0%%l5l5k5nnk5l0k0
2996a55j5K0nl0k0nJ0nJ0Nj5j5NL0K5NJ0K0J0K0J0J5K5J0nk5k0nJ5K5J5M0L0K0%j0nnK5L0
2993I0J0k0k0k0k0k0NJ0%Nk0l5l0k5j0J0K5L5K0J0J5J0l0l5k0m0m5j5J5L0J5%k0l0j5J0%j5
2991a70j0j0j5j0k5nj5j5J0J5k0k0j0N%j0J0nnNNn%%j5k0j5j5j5NK0M0J5%j5l5k5k1NK1j5
2988c85l6k5k0k0k0j5l0k0m0m0k5%k5m5m6l0k5l0k5l5k0n0j5nk0j5j0k5l5nJ5%%N%L0N0M0
2985i97L5J5K0J5J5J0J5L0NJ5K0K5J1J0K5J5J5L0J0j0j0NJ0j0J5M0K0j5NJ5J0J0K0K5n%K0
2983e16J0j5k0m5m0k5NL5M0L5K0%%K5J0J0K0L5Nk0l0m0k5m0m0l5l0m0j5j0j5j5j6j5j0j5J5
2980h07J0J5J1J5J0J5J5NJ0NJ0J0J0NJ0J0J0J0%K0N%K0J5L0K5K0J5L0L5J0K6K5K5K5K0K5K5
2978b25K0K0J0%K5K5%NK0K5NJ0J5%l5k0j0k5k5%K0J5K5L5J5NJ0NN%J0J5%J5K5O0M5M0L5L5
2975B55L5M0M0M1M0L0J5%j5%J0nJ0J0j0nJ5J0L0L0J5j0j0j0j0l0l0%J5L5N0N5L0j0k0k0j5
2972F11k0k0j0k5m0k0k5m0j5j6J1K0K0j0k5k6j0nj0nJ5%j0K0J5nNJ1K0K0K0K0K5J5J0L0L0
2970E81M5K0j0nK0M5L0%j5j5%L0O1L0j0l0k6k5l0%J0NNJ5L5J1L0L0J0l5l5k1nj5j5l0m0j0
2967F41NNk0k0Nnj0j0%NJ5J5J0NK0J0J5J0K5L0J5J1L0K0J5%%%n%nNj0k0l6k0k5m0l5J5P0J11
2964H47J00R0O0Nm0o5q5p5q1p5q0r0p5p6r0j00r5r5r5n5j5n%J0K5NK5N5N0M5O0M5K5L0M5N0
2962B80N5K5J5J0%O%J5K0N0N0%l0j0j0j5nj0nm5j1ONNNj0m1n5m0n0n0l0%k0j5J5M5K0K5%j5
2959A85j0nJ0nk0K0M0K0k0k5j0j5k0nl5l5j0J0%n%%nJ0J5nk5NK5K0J0K5N0N0N5N5J5k0k5k0
2956C00k5k5%K0NJ0J0NJ5%%%k0NL0L0K5L1K0N%K0J5NJ0J5l0nnl0j5j5j5k1j5k0j5k0%Nj5m5
2953B45m5k0j0Nj5l0k0k0j5l5n0nJ5%NJ0J0nnJ0%k5n0l5l0nNK5NJ5M0N0M0L0K0M5L0J0nj5
2951A75j0nNJ5J5K0nl0m5m5l5k5nj0j5%J0k0k0J5K5Nl0j0K0K0%Nm0m5k0%NL0J0j0J5J5L5%
2948A5k5j0NK5J5J0j0k5j0NNj0nk0m5n5m0l5NL0J5j0m0k0j0j0j5%K0K0K0K5L5K0K0L0NNL0
2945c5N0M0K0J5K0nN%k0l5j5J0J0J5J5K0L5L5K0NJ5M0L0J0nnnm0m0l0j0K5M0%m0l5j0K0J0
2943A75J5J0nl0j5j5l0j0j0l0l5m0l5m0nL5L0Nk5k5k5l0k5k5k0l0k0J0Nj5l0m0m5l1j5l0l0
2940d76j0l0j5k5k0k0l5l0k0k0%J5K5K5NK0J0J5J5K0J5K0N5K0j5J5L5L6J0j0Nj5%K5L0K5L5
2938b65L0K5K0L5L5J5l0l0k0k5nK5L0J0J0L0K5J0nk0nK0K0j0l0j5J5Nk0k0Nj0l0n0m0l5%K5
2935b75J5J5L5J5j0nJ0J0J5nnn0p0n5m6m5n5m0m0o5o0m0%J0J0%%j5Nj5l6j5J0NJ0L1L5J0J5
2932f91L0L5J5K5O0M5L0L0K5j0j0n%nnJ0j5k0J5K5J0K1K0Nl1j5j0j5j0j5j5j5j0j5j0j5j5
2930e51%k0m0n0m0n0n1l5l5n0k0J0nj0J0L0L5%j0k0k5j5L5%m0m0j0nj5%nj0k0%%j5j5%NNN
2927a067Nnk0l5n1m0l0k5m5n0k0l5m0l0J0nk0NJ0j5l5l1k0k0l0l0l0m0k0K5K5j0j0k0l0l5
2925a814j5l5n5m1m5m5l0%L0K5J5K0K0J0%j0m0m5k5k0n0k0J0J0j5NL5L5Nk0nj0k0J0L0K0J5
2922b065%%K0M0J5k0j5NJ0j5j5J0J0j0N%k5m0l5l5m5p0p1m5l0k0nl5n5l0J0J0J5Nk5o5o5p6
2920b757p5o5nJ5nJ5K5L0L0K5K5J0l0j5k0j5k5j5j5l0k0k0m5o0n0n6p0p0m0l0l0j5%j0k5l5
2917c473m6q0q5q0q5q6n0n5n0n0k5k5k0k5m6p0n5o0m5q0p6n0k0m0l5k0k5m5l0nl5n0k6J1P0
2915d967J00J25J16Q5Q0P5N0M0N1N0M0M5R0J41K00K56K95K81K76L26L51L20K81K61K15K06
2913f11K31K50K30K00K11K25J96J60J51R0K0j0l0o0q5p6p0j25j51j35j35j66j65j45j80k00
2911c80j91j90j96j90j46j25j00o6l5k5m0m0k0k0nK0M5K5L5L5Nj5j0l0l5l0l0m0n5o0m1n0
2909b000n5m5o0j15j41j35j50j71j55j16j00j10o0l5o6o0k5j5m0n0l5o0j01j05j05j20j36
2907d366j25j40j71j65j61j55j66j20j15j15j16q0n5p5o5nL5K0J5J5j5%L5O0K0J5%NnK0P0
2905e905J06Q0J05J15J36J65J81J70J45J56J55J10M1Nm1n0l0l0n5r0p0n0j01j65k21k40k56
2903e634k56k45k51k56j85j10p6n5k5K5K5O1J00J15J10J56K05J81J40J71J75J60J61J45J31
2902e032J05J05J00R6J15J30J66J30R0R5O1L0N0O5L5M0R5J21J10J00J01O5%j0J5NJ0K5L0m0
2899b992m5%L0L0L0O0M5NJ0M5M0N1O5P0M5O5Q0P6P0J10J55J36Q5L5l0p0q5q6r5j05q0o0m6
2897b356k5j5n5j35j81j65j55j66j70j41j40j00n5o6j10j05r0j26j75j76j70j81j75j05o0
2896e398k5M0P0L0k5j0%m5q6p0q0j10j16j00j25j71j70j80k11k16j75j80k06k11j45j40j61
2894h216j85k16k45k26j25n0m5l1m5r5j20j05j36k05k61j96j35j25j00o6n0l0J10K91M16M46
2892i745M62M16L20K11J15l5j75k41k76l91m71m96n16n67n76n77n91n92n11m21l96l81l01
2890a5735k16j60j35p1n5n5m0J5J5J0P0J31J15J00J21Q5K5j0J0j0l0J5N0P0J50K11K51K70
2888a4803L61M46M92N26O57P82P87P47P07N96M41L81M11M21M52M81M96M61L91L11J70O1M5
2887d180N0j0n5P0K81M81O47P97R02R87J112J178J083R02P37N07J40k61n76q72j143j319j413
2885D5j478j484j424j303j198j008p97o82o61o37n16l96k86j95j96l01l71m01m31m91n21n22
2884a5254n96o77o77o41o62o47n21l96l16l06l86n86p97r08r72j058j093j067j058j108j088
2882c0814r92r38q72p17n61m62l61j75k5L0J25K76L66M01M71N12M96M46M36L91K71K05J96
2881c1295J25O5R6J40P0o5k01l25m06l36k76m11o17o56n12l96l31k65k21k85l16k71k86l71
2879c7346m66o47q82j038j022r83r97r38q07p82q12q32q57r23r32p92p22p82p92p07o76o72
2878e5407n57l61k75j91l0O5P0R1J70J51N0M5P5nr0n0k0r6j60k16l31n01n41n22o46q07q98
2876f0987r67j113j198j198j298j464j529j479j479j474j353j258j269j258j133j083j112
2875h2652j098j058j128j218j148j088j158j193j133j178j258j233j138j193j294j278j238
2874a02684j313j384j389j453j589j625j614j784k005k111k186k351k426k341k331k411k396
2872a35393k281k296k361k356k406k647k782k737k768k942l048l068l208l374l409l509l835
2871a84420m055m040m081m291m396m397m606m913n033n158n479n740n840o121o587o893p038
2870b73088p374p825q096q447r078r655r956j0391j1084j1660j2131j2838j3650j4212j4793
2869d34278j5731j6688j7419j8328j9520k0603k1576k2944k4523k5877k7295k9160l0965l2428
2868g57335l4168l6564l9116m1668m4765m8324n1854n5789o0606o5749p0878p6853q4131r2017
2867a559817j00264j09617j20009j30777j42517j56368j72093j89383k09319k32544k58100
2866c380808k85535l15724l48978l85574m27481m75840n28707n85584o50297p23985q00161
2866h908674q72693r43525j017168j094918j178320j266131j339385j363585j322519j247904
2865b0554822j202721j231121j324547j434796j519215j575175j630019j700397j770014j808055
2864c5750882j797370j739911j646602j529194j392642j227256j014684p45259m23010n4846
2864d7321656L54292P93153J241368J678102K087247K453881K763162L003912L169139L254272
2863b6523128L259067L189228L053715K861982K624866K354976K064448J764590J467395J184486
2862b698375R24822O94960M99988L42267K20533J31883P2778L8238K2117J9075K4658L4153
2861C27097M3492N0761N5398N6981N5619N2279M7783M2520L7251L2879K9476K6814K5281K5245
2860I08876K6453K8633L2013L6419M1111M5552M9533N2430N3608N3127N1226M7879M3357L8398
2859A508615L3356K8123K2924J8262J4232J0742P986O085M627L314K456K076J919J961K331
2858A669009K832L248L800M652N469O036O617P278P670P720P710P509O823N840M822L650K195
2857A762880O72q27k501m347o115p831r644j1335j2632j3711j4727j5500j5926j6217j6387
2856A615852j6327j6222j6307j6463j6397j6252j6181j6012j5660j5299j5024j4703j4357
2855A410648j4166j4057j3850j3610j3395j3074j2577j2126j1836j1559j1290j1143j1129
2855A246836j1048j1014j1053j1124j1239j1555j2076j2557j2953j3360j3625j3620j3384
2854A088228j3069j2522j1836j1279j0943j0698j0602j0783j1153j1520j1916j2367j2737
2853I36803j3044j3480j4116j4763j5375j6056j6623j6909j6968j6869j6557j5997j5279j4487
2852G20280j3585j2693j1991j1454j0974j0642j0497j0337j0040r716r404q978q386p796p263
2851E66524o597n895n264m682m126l769l650l579l574l785m251m732m988n073n088n244n704
2850D86523o337o817p063p319p615p750p634p339o918o497o116n840n614n414n399n514n565
2848C75772n579n594n570n494n459n514n484n339n198n038m753m386m136l920l669l404l213
2847B94022l053k877k753k661k537k436k446k432k376k351k376k371k336k401k582k727k797
2846B50510k838k762k586k507k571k637k532k471k587k742k832k812k752k732k863l083l158
2845B04045l143l198l339l454l549l719l956m165m327m436m406m281m156m045l855l534l219
2844A39263k947k702k557k521k457k311k195k196k211k240k336k432k426k401k396k376k326
2843I8233k236k166k065j980j930j855j644j414j263j188j208j414j714j935k036k085k060
2842F8040j940j805j729j614j404j143r22o82m76k76j00J05K71L10L16K81J90R1L0j0j21k70
2840E7142l86m72n41n41m41m01m17l81l20l26m16n32o41p22o82o11n87o52o86o87o97p17p17
2838D4569o86o72o22n36n22n66o12o41p32p92p57p52q52r88j027r68r02q22p72q02q93r12
2837B7741r27r68j018r92r68q82o92m81m01m21m26l81l51l71m36m96n97o52o71p12p17o17
2835A3564m61l36k60j76q5m0j0K5O5Q0J11J35O5j5r0k11l66m86n26n57o01o22o11o52o92o67
2834F581o31o47o16n47m96m56l81l26l01k51j80j40j71k00j81j55j86j60j40j46j60j35j20
2832a45j65j66j15r0j21r5m5n5n5m0k0k5m6nj5m0m0j0l5p5q0r1j15j35j15j31j70j71j40j40
2830b691j56j25j00j01p5j5K5L0N0R1Q0O5P0R5P6R0J40J51J30J25J41J00O5O5O0K0j5j0j0
2828a629n0p5r0r5j26j15j10j56j80j56j20j20j21r0o0o5l5nn%K0M5N5R5J26J10J35J81K00
2826b436J61J35J30Q6K5J5M5K5k0k0k0o5j06p0l0n0q5r1q0j05r0o5p1j05q0q5j06j00n0k5
2824c333k5J0K0Nl5l5m0l5l6m0l5l5nL0Nm0j5K5M5Q1J00J25J00J26J55J40J01P0L5%m0m0n5
2822b671r6r5j15j36j60j35j06j25j55j46j25j30j21j05q5q5p1o5q5o0nk0n5p5o6o5q0q0q5
2820e403j21j45j40j26j40j30r1l5k0j0j5J0K5M5L0K0M1Q5P0M5L0L5M0M0N1L0%k0%L0M5M0
2818e684L0Nk5k5l5k0L0M5%k5l0j0k5k0Nj5l1n0n0o0p0m5%j5n0p1q5j10r0n5m1n0m0j0j0K0
2815f712J00J51J45J46J85J86J75J75J86J75J76K15K41K36K20K46K55K66L01L31L01K90K91
2814a719K86K60K51K61K55J96J45J25Q0M0L5K0k5o5o0o0q5j00j15j21j45j50j21j00j00p5
2812a087n5m1l5l5l5m0l0k0m5n5m5m1o0n5n0n0o0o5q1j25j30j06q5j00r5p0o6p5o5n5q0q6
2810c123n0k5m5m0k5l5l0l0l5n0l6k0%NJ0%J5K1L5N5O5N5O0M0J5J5L0L1J0M0M0J5nk5k0l0
2807c067j5%j0m6l5nj0nnk5k5k0L5O0O0O6O0M0K5K5L5L0NK0K5K5M1O5P0M5N0O0L5M5O1N5M5
2805b185L0M0M5L0K0N0M1K5L5L0L5K5J5k0j0Nnj0j5%l0l0nJ0%m0n1n0m5k0l0m0n5n0m5o1q0
2802b441o0l5m0l5j5l0k5J0Nl0o6m0k5l5l5%%n%k0l5n0nJ0%%J5J5%%J5J0%nJ5M5M5K5nm0l0
2799b897J0L5K5L0N0K0%NJ1j6NOk6l5j5j0j0j5nj5k0nj0m0o5n5%K0NNj5m0o1o0n5m0%K0N0
2797c213O5O1N0J0nNNk5nJ5K0L5O5O0L0K5J5K0J5K5J6NL0J5J5K5NJ0nj5J0%j0Nj0Nj0j5%k0
2794b671k5%J5J0j5J0%%N%Nk0k0k1k0%K5L6nl6%k0k5NK0L1o%J1%%M0P5O5M5L5K0J5L5N6L5
2791b290J0J0K0J5J5J5J0J5J5J5J0J5J5J5%K5K0NJ5L0K5K0M1M5K5Nj0L5O0P0P5N5K1%J5J0
2789a508J0J5NJ0%J5J0j5nJ0%j0%%k0k5k5k1k5k5k0k0k0nNk5m5l5m5m0m0j5NNK0K0K0J5K5
2786a799J0m0m0nj0j0j0k5l1l0k5j0j0%M5L5M1M0M0K0nJ0J0J5J5K0Nk0j5k0k0l5j5J0J0J0
2784a839M0L0J5J0L0K5J5j5j5j0j5L0N5L5M0M6J0nj0J0J5J0J0M0J5%nNNNN%N%Nj0nk0%J5L0
2781a393M0J0j0J0nnn%J0j0nK5L0N0M5L0nNM1Nl6o5l5J5M5M0J1o%%ONJ0n%J5NNJ5nJ0J0k0
2778a117j5nk0k6nNk5m5k0j0J0J0K0J5J5J0J5J5J1L0L0j0%K5K5Nk0j0%J0L5L0K0L5K0%nnn
2775i52j0j5j0j0j5j5nk0m0n5n1m0k0j0k5j0Nj5l5m5nL5K0N%%J0j0J0j0j0J0L0J5j5j0NJ0
2773a303J0%Nj5k5J0K0L0M5J0j0nK0K5J0%%J6J5K0K5J5J5K5L0NJ0%N%%NJ0nnnnnj0nj5%J5
2770a017Nnl0l0nJ5J5j5l0NK5nnnn%nNnk0J5Nj5Nj0j0%K0Nj0k5j5J5%nNK5L5N5K0j5nJ0L5
2767i72J5nj5m0n0n5l5k6%N1Q5L5K0M0L0M0L5L0M6K0NJ0K0J5J0K5J0J0M0N0O5P5O6L5j0k5
2764c50k5m1k0nl0o0m5m0q0j11j15j10j00q1o0k0j5j5j5m0k0%NNK0M5N0L0K5L5L1L5N5O5K5
2762i72L0N%L0N0M0N1M5M0Nl0l5j0j5j6j0j5j5j0j5l5k0NJ0nj5j5n%%%%j0J0%nK0K0K0K0N
2759h47L0L5NOK5J0J0J5J5K5Nk0j0NL0O0O0K5j0l5m0m5l0NK5K5Nn%J5M0J0NJ0J5J0M0M0J0
2756d26nnNj5m0l0%%K5J5%k5k5J0K5K0nk5j0j0J0K5Nl0l0k0k0l0%K5M5M0K0%NJ5J5L0J5K1
2754c80M5L5M5L5J0K5L0NK5J0J5K0M0L5J0nJ5L0K5K0L0M5L5M0L0J5k0%NNJ0NK5K0J5L0K6n
2751D01K5Nj5k0K0N0N0K5J5%J0M5L5K0NJ5J5NNK0J0J0%J5K1NK0O5M0L0L5J5k0m0j0J0n%%j5
2748I17%j0Nj5j5Nj0l5j5k0n1l5nnk5j5j0l0k0j0j5k0j0NNj0NL0nl0l5nJ0Nnl5n5n6j5NK1
2746C91L5O0L0NJ5J0j0%Nj5NK5L5L5K0L5K5%nn%nJ0N%j0j5j0k0%J5N%nj5nj5j5J0j5%M5N0
2743G06K5Nn%Nj0j0%K0L0K6J0J0K5M5L0J5nj5k0k0k0n5n6n0n5n5l5j5j0l0l0l5k5m1m0l5m0
2740B40k5j5k0k5j5l0l5j5J0J5NJ0Nk0j0nnnnnj5j0K5K0NNJ5nnj5NL0L5Nj5nk0J5Nj5k5j5
2737G0%J5J0j0%NNNj5l5o0n0l0j0k5l0nK0J5%NJ5NJ0J0J5K0K0L0J5nj5k0nNJ0NJ0NJ0NJ0%
2734C5NNNM0L5%l5k5%K0K0nn%n%j5j5%J0k0j0NJ5L0O5N0J5nNNj5j5j5k0nk5k0nj0%J5j5m0
2731E5l5j0nL5L0nnl5m5m5l0j0K5J0NJ0J0%J5j5k5k5j0J0K0J0J5%j5nnl5j5K0M0%l0n5m0%
2729a90K0K0%m5l5j0nj0n%j0nL0M5M5%j5nj0nj5l0%K0j0nJ5K0J0J0K0L0J0k5%j0%J5M0K5j0
2726h0J0J5L0L0L5L5L0L5N5K0J0K5M5N0M6J5K5L5M0K0nnJ0J5J0J0K0nk5k5l5k0%J0nl5k5j0
2723D06n%%%j6j0%k0l5n5n0l5%J5J5NJ0M0M0J5%N0L1J5%J0J5%J0K5K5J0J5J5J0J5J5j0m5n5
2721D71l0j5K5M5L0j0k0k0k0k0J5K0N%nNM0J0nj5NJ0NNk0nJ5K0%%%nK5K0j5j0l0k0l5k0J0
2718D61%nJ5K5nj5k0nnnn%k0l1n0l0j0k5k0n0l0nnJ5J5J0J0nnNj5k0k0k5k0J5J0nK5M0M0N0
2715B80L0J0l5m0m5nK0J0%N%nJ0J5J5K0J5K0K5j0k0l0k5l0l0nNJ0j5j5j5%l0l5j5NN%k5j0
2712F0j0j0j5j0j5j0j0k5nL0L5M0K0%%n%j5j5j0j5j5j5K0K0nn%j5l0m0m0l5k5j0k0k0%%%%
2709b20j0j0nj0%j0k0NK0NK0J5J5K0J0J5J0l5k5NK0K0K0K0J0n%N%%J0nj0nj5%j0j0j0nj0n
2706a90nnJ0J5%K5L0M0N0L0NJ0%Nk5m0k5l0m0k0k0J5J5nJ0NK0L5K5K5J5J5J5J5M0K5J0n%%
2704I5%Nn%J0j0%J5J0NNNNNnnl0m5k0j5k0k0nj5j0nk0l0k5k5l0l0j0J5J5J5K5J0j0nj5nNJ0
2701a60NNj0l5l5j5J5J5k0k0j5J5L0L0M0K0nnK5M0Nj0k0j5nl0k0j0J5K0k0k0nL0N%%J0NNJ5
2698a25%%J0J0%K0L0Nk0j5J5L0L0J0J5K0%%Nn%Nnk0J0K5%l0j5n%%%j0NK0M0K0%k5o0n5m0j0
2695a15K0M5M0L0%j5J0j0n%J5K0nj5j5k0j0J5K0K0J5%%%%J0j0%%%j5j0%j0j0nnnN%N%%%NN
2692@NJ0%%J0J0%j5k0Nl0m5j5j5J0J5J5K5J0l0k5j0K0K5NK0K0j5l0k5j0j0j0k5NM0L0NN%%
2689d0n%j0l0k5j0J5J5J0J5J5J5J5J0J5J5nl0l0%J5J5K0K0J5K0L0%k0n5m5l5J5J5K0%J0J0
2686E%k0nj0nJ5J5nnk0j5j0NK0K5%nnk0%M0N5L0%k5l0l0l0%n%%J5J5K5J0%%%%J0J5J0J5NK0
2683A05J5J0j0j0J5L5L0J5j0nj5Nn%j5%nnN%NNnJ0J0n%J0nJ0L0J0nj5j5nj5j0j0%L0L0J0j0
2680B15%J0J0K5L0J0nj5k0nNK5K5N%J0J5nj5j0nk0k5l0l0k5NK0K0Nk5m0l5k0j0K5NNNj5j5
2678A05NK0K5L0J5j0j0j5j0%j5nj0k5j0J0K5%j0Nj0nNJ0j0nNJ0j0j5J5%n%%%%j5j0k0nJ5%
2675G0k0k5k5nK0K0%nNj0%%%%Nj0%%J0J0J0Nk0k0k5k0j0j0j5j0NK5K5Nnl5k0k0n%m0l5%Nn
2672a75NK0K0nk0j0J0L0K5J0k5%nJ0M0K0K0nj0nnj5Nnj0J5J0%K0L0L0J5k0nj0k5NJ0J0K5N
2669C5k0k0NK0J0J0J5J0j5l0%K0K0Nj5k5nJ0%%J0J0J5Nj0nj0nj5j5j5j0nL0K5%j0j0k0nNN
2666@N%NNj5J0J0nN%j5j5J0K5J5j5NNk5k5nJ5nk0l5J0K5J5Nk0k0j5k0k0%%j0NN0M0%j5j5%
2663e0j0j0j5j0nk0j5%j5j0J0%%J5K5K0Nk0n0m5nK0L0K0L0K5N0M5L0%n%k5m5m5l0j0%%nJ5
2660a05j5j5k0%L0L5Nl0l0%%J0nNK5K0Nj5l5l5j5nk0j0nNL0K0J5%J0J5n%J5N%%%%%K5L5L5
2657b0K0%%j0NNnn%K5J0J5K0nk0j5n%N%%J0nN%nnnj0nnnj0%nJ0j0J0L5M0L5%%k5m0m0k5%%
2654c5%k0j5%K5M5L5Nj5NK5L0J0%J0N%nj5NK5L5L5K5%J0K0K0j0j0J5L0K0%j0l0k0%NNj5j5
2651B30j5j5j0j5j5j0J5J5J0J5N%K0J5K0k0l0l0l0j5j5NJ5L5N0Nk5l0l0k5k5j0%l5k0j0nl0
2648a0nNJ0j0j5j0nJ0L0K0k0l5j5N%K0K5K5L0K5K5L0K5L0K5NJ5J5nJ5J5K0J0nl0l0n0l5J0
2646A65J0K5nNK0J0J5J0J5J5K0K0K0J0nl0k5k5k5j0K5J0%k5l0nj0%J5nnn%n%n%nn%nN%%%N
2643A85Nj0J0NJ0J0J0n%NK0L0J5j0j0k5k5l5j5K5K0L5J5Nk0nj0j0j0j0j0j0j0j5nJ0J0NJ0
2640A90j5l0k0k5j5nJ5L0M5M5M0K0J0J0j0nNJ0%j5k5k5k5k5j5l0k5k0%J5L5N0J0l5k0%nk5
2637A15k0j0nk5j5nj5J5K5L0N%J5K5K5K0Nj5NK0J5J0j0j0%j0j5nj0j0%%j5k0%J5L5L5K5nl0
2634A90k5l5%J0j0k0j0j0Nnj5nj0j0j0nj0k5l0nJ5M0O0L5J0J5%NJ5K0L0K0L0K0K5K5K5J5J5
2632C85Oj1j5j0J5L6J0N%J0j0m1l0j5j0j0j5%nj5j0j0l0l5k5l5m0k0k5m0k5k5j5nJ0%k5m0
2629a15l0NJ5J0J0j0j5J0K5K5J5L0NNJ5N0N0K5%NJ5L0L0J5Nj5k0N%j5j5%j5k0k0j5J0K0J5
2627A40J5j5j0l5m0l5l0k0nj5j5nJ5L0L0L0L0K5L0K0K5%l0m0m5k5k0l5j5%J5K0%k0nK0J5J5
2624A5L5M0L5K0J0Nj0l0o5o0l0J0M5K5L0K5L0L5K5J0%NNNJ0NN%N%N%N%%nj0nj0k0%nj0J0J0
2621B05K0Nk0k0k5k5l5l5l0l5k0%L0N5O5L5Nj0n%nnj0j5j5j0nk0j5j0k5l0m0k0K0L5M5J5J0
2618F0L5K5K0J0L0L5J0j5j5k0k0j0k0k0j5NJ0NNj5j5J0K5L0%j5j5N%N%J0j5j5J0j0nNj5k0
2616G5k0k5k0J0J5J5J0nnNj5%nnnnj0j0nK0L5K5K5K0L0K5K0J5Nk5k5nJ5N%J5n%Nk0k0k0j5
2613A20k5k0j5k0k5j0j0k5l5l5j0J0J5L5M0J5%nj5%L5M0K0j0j5nj5j0J5L0Nk5j5%L0K0j5k0
2610E0%K0L0%k0j0nNN%%%J0nnJ0N%N%%NNNNNK0N0L5L5J0nk0l5l5k5%NNj5j0%j5NNj5j0n%j5
2607H5%j5j0nj5k5j0l0m0l5k0NK5M0K0k0%NJ5N0N0K5J0l0k5%j0k0%K0K0%J0J5J0J0%j5nnN
2604H5j5k0J0Nk0j0%%j5nnnnj0nj0nNj5nK0J5%NJ0J0NJ5J5J0K0M0L0N%j0J0K0M0M0K0Nj0j0
2601B60j0%J0Nk0j5%Nj0j5k0l0k0j0K0%NN%NNNNL0M0L0k0l5k0%J0J5M0L0K0j5k5j0L0N0L5
2598C85M1K0j0k0k5o%OoJ6N%%J0%n%n%%%%J5K0J5K0nk5k5nnnJ0j0%%j0Nnj6j5j0nk0j0j0j0
2595C00j5k5l0j5J0J5L5K0nk5k5nnnnn%J0j5j0J0nnJ5J0J5J0J5NJ5J0j0j0k5l0J5nl0k5k0
2592A55NK0L0L5J5j0nj0j0j0j0j0j5j0j0k0j5k0j5K0N5N0K0NNj0m0l5%Nj0k5l0nJ5L0K5J5
2590A80J5L0K5M5J0j0l5%J5K0NJ0J0k5n5k5J0K0%l0k0n%nn%nj5Nnnj0nNj5j5J0N5N5J0nNj0
2587B35m5k5l5j0l0j5%J5nJ5L0J5%j0n%n%nj0%j5Nj5nnnj0nnj5k0j5k0J0K5K5J0NJ5J0J0N
2584I5J0NNJ5j0m5l5k5j0j5k0J0K0NK0J5J0J5J5Nj5j0%j0nj0nNj0k0J0nn%n%K0L5L5%j5k0
2581E5k0j5j0k0l5m0l0j0%K0L5N0J0j0l0l0k0Nk0%nj5Nj5NNK0K5NK0K0J0K0nk0j5nJ0J0k0
2578f0l5m5l0k0k0%K0M0J5%k5m5m0l0k5l5j5nJ5J5nnl5n1%%NnJ0J0J6j1nK1K0nj0k1J1K0%
2575c65nk6j0j5%Nj5l0m5k0j0J5J5J5J5J0%%J0nj0nnJ5L0K5J0j0k0j5k0j5%Nj5J0L5L5L1L5
2573c45L5K0L0L0K5L0L0L0L0L5L5N5P0M0K5K5M0K5J5J5NJ5K5L0K6L0n%%%l0l1nnJ5J5%K1J0
2570D11k0l6l0k0NK0J5J0j0nk5l0l0%K0K0%j0NNj0%nNnk0k0j5k0J0K0K0J0NJ5NJ0J0NK0%j0
2567C25Nnnn%nnK5K0L0K1J0L0K0J5nl0n0m1l5l0k0l5l5nN%Nnj5j5j0nj5%NNj5k5j0j0j0j5
2564F0j0j5j0j0k5k0j5l0k0k0k5j5k0nk0j0nj5k0nJ5J5K0J0j5k5j0k5NK0J5J0J5J0J0J5nj5
2562a90j5%j5j0j0j0n%n%%n%j0K0NNJ5J0J0J0J0K0J5L0J0nk0j5j0J5L5L0K0%j5k0%J0j0l5
2559a35k5J0K5J5K0K0j0k5l0j5nj0j0%j5j5%j0j0nj0%Nn%J5j0nJ0j0nj5%%j5nnNK5K5J0K5
2556a95J0J0K0j0m0m0j5K5L0L0L0L0L0L0K5j5m0l5j5nJ5%Nj5nNK5%j5j5%K0M0K0L0L0J0K5
2553C5J5J5K5K0K0L0L0L0K5J0k0j0NL0K5L0K5J5Nk0k0K0K0K0J6j1k0l0nj0j5j0j0j5j0nk0
2551B35l5m5m5m0j5NL0K0%k5j0j5j0j5j0j0k5k0j5k5l0j5j5k5j5k5l0nK5M0%%J5J5J5J0J5
2548i5J0J5J0n%%%J0K5nl0nJ5%Nj0J0J0j0%K0J5%k0%K0J5K5nk0k5l0j5NJ5J5j0j0J0N%N%j0
2545d5%Nj0k5j5J0K0J0L0M5O0M0L0M0L5%j5%j5%nj0nJ0M0K5J5Nk5nj0k0k0k0k0k0k0k0j5n0
2543C0m5m0NL0Nj5j0j0J5j0NJ0j0nJ0j5Nn%%nNnk0nK5K0N%NN%NJ5nNN%J0nnn%j0%nnj0j0j0
2539e0nNJ5j0l5m0k0J5K5%k5nj5%n%%k5k0NJ5N0L5J0%n%nj0J0J0J0J0J5L5O0N5%m5k5j5Nn
2536B0l0m0nJ0%%nN%nnl0k0j0k5j5j5k0J5J0J5J0k0k5j0k5j0J0L0M0J0J5J0J5J0J5k0l0j5
2534a40J0Nj0j5nJ5K0nj5nK5L0K5K0J0L5L0K5J0j5l0j5NK5N5L5M0K5J0J0L0L5L0J5nj5k0k0
2531B60k0%j5l0k0l0k5NK0J5nj5l0j5l0k5k0l0k5k0l0k0nj0j5k5k5nnN%j5l0l5nJ5j5k5j0
2528c10j0k5NL5K5N%%%%%nJ0j0nK0NNJ0NJ5NJ0K0M0O0M5K5K5K0L0M0K5NL5K0L0K5j0j0Nk0
2525B00nnnj0%%n%n%nNJ0K0J5K0K0J0J5K0J0nN%j0m5m0j5J5M0M5J0j5l5k5k5l0k0k5k0k5k5
2523F0k0k5l5j5k5l0j5l5k5k5k5j5l0k0j0%J5L0K5%nNJ5K0%%J0J5J0J0j5l5k5k0%%J5K5j5
2520b10%J5K5K0L0L0N0K0N%k0l5m0k5J0K0L5L0K5%j5nj0nj0nj0j0%J0j5j0Nj0%NJ0J0J0NJ5
2517e0J5%%j0nnnj0nnJ5K0%j0k5NJ0K5K5K5K0%K5K0K0K5j0j0j0j0K5K0K5J5K5j5k5m0l0j5
2514F5nj0j0l0l0j0L0M0M5K5%m5l5n%J5L0nk0%j0j5j5nj5j0%n%%L5L5M5K0%j5j5n%J5L0L0
2512A45J5j5k5l0j5j0j5j0J5L0Nk0m5m5m5n0j0%nj5nnj5%J0K0K5NK0J0J5J5L0J0N%j5j0J5
2509a5L0L5j5l5j5%N%j5nJ5L0L5K5J0J5K0NJ0K5%k0k0l5j5J5NJ5NJ5NK5%k5l5m0k0l0l5l0
2506f0k5j5nNK5M0Nj5j0j0j0k5k5l5l5k5J0K5J0j0j0NnNK5J5J5J5J5J5J0K0J5K5K5J5N%J0
2503C5K0L5M0K5K0J5K0J5M0L5K0L0L0K1j0k1l5n0n0m5m0k5j5n%j5NK5L5%k0j5j0k5l5n0n0
2501e0l0nj0j0nj0nj0nj0j0j0nnn%nn%j0%J0J0J0J5J5%K5%nj0nj0k5k5nJ0J0J5%k5n0m0k5
2498c10j0k0nj0j5nj0j1nnL1K5%J5K0J5J0J0NnJ5J0n%J5M0O0O0M0K0J0K5J0K0K0K0K0K0K0
2495A40K5J0J5%j0J5%%%NJ5J0j0k5%%nnNnl0m5n0j5k0NNnnJ0J0n%J0N%NN%NN%Nj0%nnNj5N
2492E0K0J5K0J5L0M0J0nk0nnk5nJ0L0K5L5J5J0J0J5K0K0K0J0J0J5N%K1J0Nj0j0j0j1j0j0j0
2489C50j0k0j5%K0nj0nnnj0nnnnj5%K0J5J5K0J5nk0m0k5n%Nj5nj5j0J0NNNNJ0NJ0nJ0J0nN
2486B70NNNj5j0j0j5m0n5m5m5j0%Nj5l5m0k5n0o0o5m5m0k0j0J5J5j0k5k0j6j5NL1L5L0J5J0
2484b90L5NNK5M5L0Nj0J5L5N0N5L5M0K0L0L0J0J0k0j5K0N5M5L0%NK0j5k0k0%K0Nk5j0j0Nj5
2481B35m0l5l0j0k5k0%%nNK0J5nk0m5m0m0m0m0j5%J5K0L5M0K5n%%%L0N0M5L0J0nl0l0j5J5
2478I5Nj0k5m0l0l0o5n5k5J5K0K0K5J5nl0j5j5j5k0nl0j0j0k0nj5j5k5nK0K0nk0J5NJ0J0J5
2476b55K0K0K0K0J5J0L0M0M5M0M5K0%NJ5j5nj0j0j0j0j0n%N%NnJ0J0nj5j5j5j5j5j5j5j5m0
2473a25m5n5l5j0j0j5%%%NNnJ0N%L0K5L0L0K5L0L0L0K5K5M0J5M0K5L0K5L0L5L0L0L0K5L6K0
2470D16Nk0m1m0k0k5k5k0k0k0j0l0k0k0l0j5Nj5l0m5m5o0o0m0%J5K5nj5%J5L5L5K0L0L5L0
2468eL0L5L0NNNNJ0N%J0K0J0K0J5j0NJ5L5L5Nj5j0NNJ0NJ5J5K0J0j0k5l0j0j0l0l0j0k5k0
2465A45j0l0j5%K5K5NJ0NNn%%%n%%nJ5K0K5J0j5j5j5k0K0J5K0J5J0K5K5J0l0l0k5l0k5l0l5
2462I0k0NNNNNJ0NJ0NNJ5L0L5J5N%nj0Nj5Nj5nnN%nJ0N%%NJ0J0%J5J5nJ0Nnm5o0m5nnnnnj0
2459G5k0%L5L0L0%Nj5l5l0k5K0K5K5J0J0K0L5K5J0K0K0J5K0J0L0K5J0NL1M0L5K0K0Nk5l5l5
2456D41l5l6j5k0J0NNNnj0j5n%k0j0%j0n%j0n%nnk0j0l0nK0M0K0j0k5k0l5j5k5l0l5j5j0n
2453D5j0%l5j5%J0J5NJ0J0J0J0NJ0K5J0j5l0k0NJ0%%j0%j0%nnnNj0j0NnnnnJ5J5NK5J0J5J0
2450H5J0L5L5J5%nk0j0j5nk0k5nnk5k5%n%%%%%j0J0L5M5O0K5Nk5l0NK5K5K5K5%j0j0nNJ5L0
2447B60K5Nj0k0l5l0l5m0k5%%j0J0J0J5j5j5%%N%j5j0j5j5j5k0j5j5%%k0m0nj5k0%N%NJ0N
2444a00NNNJ5nJ0NNJ0nJ5%N%NK0K0%j5k5k5j5J5K0K5J0J0K0K5Nj5nJ0J5J5K5K5NJ0J5K0J5
2441B00J5J5j0N%l0l5l5l0k5k0k5J0%%k0l5l5j0NNj0k0nj5NJ5J0J0J0N%K0K0K5%j0%K0K0N
2439E0%K0NJ0NJ0K0%%%%%j5j5%K0K0J5K0K0%NK0M0L0L5J0k0%K0K5K0K1K0%j5%K0NJ0%%J0n
2436D36j0J5%Nk0NNJ0j0l0m1n5m0l5m0l5k0k0NNj0j0%k0nnnnj5J0K0L0J0NK0Nn%%nj0j0j5
2433A10K0K0%k5j0n%%nk0l5l5k0l0l0k0l5j5j0K0J5j5j5%K0M0K5L0L0L5K0j0l0m0k5j0k0K0
2430e5J5J0nk5k5k0NL0K5L0N0N0K0j0k5%%NM0L0L5J5nNK0K5L0K0Nj5k0k5n%K0nj0nnnnj0%
2427B05k5k5l0l0nk0l0l5k5j5NJ5K0K5L5K0J0N%J0J5NnK0J5NNK0J5j5l5l5l5j5%J0%j0j0k5
2424C5k0j0NJ5%j0j5%J5nJ0%J5%%J5nk0j0j0J0nj0j5j5J0K5L0NJ5J5%J5%j0J5N%nJ0K0NNK5
2421A55J0J5J5NK0J5J5J5K0NJ0J5nl0n0m0k5nJ5K0J5K0L0Nk0m5n0k0%NNNJ5nNNk0nj5k0%%
2418A05k0k0k5NL0J0N%N%Nj0n%j0%nnJ0j0j0N%%j0NJ0J0J5J0K0NJ5J5%n%nK0K5j0k5l5j5l0
2415G5k5n0m5l0j0K0K0%l5k5nK5K0K0N%%%K0NJ0K0J5J5J5nl0l5nK5J0j5k5j0M5P5R0N0Nj0
2413B25j0k0j5j5k0k5j0%L5J5nj0j0N%%N%%%Nj0j0Nj5k5J0Nk5j0j5%k0l5k0nN%%%NnNJ0j0
2410a0Nj5k5NK0L5K0Nk5j5nJ5J5K0K5M0K0Nj5j5j0J0Nn%Nj0J0%nj0J0J0nk0m0l5j5nNK5L5
2407F0M0K0J5Nj5k0k0%K0J5j0j0%J0K0j0k0%K0N5M0L0j0k0k5j0%%J0%k0NJ5K0J0k0m0l0k5
2404A05k0j5%k0k5k0j5%j0j5%N%Nk5j5nK0L5K0J0n%NK0J5J0j0%Nj0l5l0j0J5L0J5K5K0K0%
2401I5K0J0nj0n%nNnNK0N%nl5l0%J0J0j0k0l5j5k0NK0%%nk0j0NJ0K0%%%NNnj0j5l0j5%J5L0
2398a5L5M0L0J0j5j0J0K0K5L0K0j0k0k0j0J0K0NK0j0k5k0j0N%N%K0K0K0K0K5J5L5NNNN%j5
2395B80l5l0j5nJ5%N%j0%nj5k5l0j0%j5j0%K0%j5j5NK0Nj0NJ0%N%%%%%%%%%%nNNnnNNJ5J5
2392A60N%%J5J5J0k0k5l5o0m0NNNj5k5l0l5j0nnJ0J0J0J0J0J5J0J0NJ0J0NJ0J0NNJ0J0nJ5
2389I0J5J5nnJ0j0k0l5l0k5j5J5K5M5M5L0K0K5K5J5nk5k5nJ0L0L5J0%%k0l5l5j5j0J0J5J5
2387A80K0M5K0nj5k0k0m0m0m0k5J0NJ0j0j5j0j0j0j0j0j0J0NJ0J0j0K5K0j0k0k0nJ0%l5k0
2384c0%K5M0J5k5k5k5%NJ5NnnNNNJ0K5M5M5K5K0%%K0K0%J5J5nl0l0nL5M0J5j5j5j0%K0K0j5
2381B50m5o5n5j0J5J5K0K0%%nk0j5j0%J5J0NNJ0NJ0j0j0nj0j0J5J5M0L0K0%k5nnNj0NL5J5
2378B45K0%%J5n%L0J0J0nk5l0l0k0k0J5M0O0M0Nk5%nnnnj0nj0n%nn%n%nk5k0l0j0K5M0L5L0
2375C05Nj5j5%l5n0n0l5%J0%NJ0nj0m0l5k5j5j5nNJ0K0K0J0Nj0j0j5l0l0l0j0J0J5J0J0J0
2373b5J0J0J0J0J0%J5K0n%nj5nNj5j5%%%%n%%%%j0j0j0j0j0nj5j0j0j5j5j5j5j0j5j0NK0K0
2370a40J0J5J5K0J0j0j5k0nNNk5l0j0j5J0NM0N0L0nJ0NNk5k5k5k0nL0M5N0L0J0nk0m0k5l0
2367i5NNJ0J0K5K5NNN%NNnJ0K5K0Nk5k0%K0K0%%k5m0j0j5k0nJ0J5j5k5l0k5j0j5L5L0L5%N
2364d5Nnk0l0j0j0nnJ0L5L5K0M0M5N0L0K0j0j0N%NN%Nk0m0j5NL0K5K5J0%%J5L0J0K5K5K5J5
2361C25%nk0l0o0o5n0k0J5NJ0%j5nj0j0j0J5K0J0J5K0j5l5l0nK0N%J0%N%k0l5k5k5l0k5l5
2358a05k0Nj0N%j0J0Nj5Nj5j0%%K0NJ0NnnJ0J0L0M5L0%l5n0n0n5l5%K0L0L5L0L0J0nJ0n%j0
2356h0J5J5nNK5M0K5J0j0%j5l0l0j5NK0J0J5J5%j0nj5nNL5M0L0J5j0J5J5J0K0K0M0N0N0L0
2353C45K5%j0j0N%j0j5k5j5k0j5k5j0l0l0m0l5l5J0L0K5J5K0%J5Nnj0j0nj5j5k0nL5M0J5n
2350A70NN%Nj0k0j5j5%%%%j5j5j0k0j0nK5K5NJ0J5%%NK5M0J5%j5nJ5J5J0J0j0l5k0k0NK5J5
2347B05J0J5J5J0J0N%l0l0j5j0k0nk5m5m0k5NNN%j5j5J0K5L0J5J5N%K0J0NJ0J0J0J0j0j0n
2345A60K0J5K0j5k0j5k0J0K5%Nj5j0NJ0NJ0%J0NNNn%%k0k5nK5K5nk0k0%n%%NL0K0J0j5NL5
2342B50K5j0l0j0k0j5j5k0j0nNJ0j0J0nNnl0m5m5l5k0k0k0k0n%L5K5%l5l5%J0M0L0K0J5J0
2339B5J0J0Nj0%%nl0k5j0NJ0%J5%k0j5%K0K5J5L0J5j0nJ5K0nm5n5l0nJ0K0NJ5nK0M0K0%nJ5
2336H5K0NK0L5L0Nj0%J0nJ0J0j0N%N%nJ0n%J5j0j0nj5nnj5j0nk0k0k0j5%L0N5M0J0k0m5l5
2333A10k0J0K0L5NnJ0nk5l0l0l0k5%j5j5j0j0nj5m5k5%nj5k5l0j0L0N0M5L0J5j0l0l0%N%%
2330a00N%J0nl0l0nJ5k0j5k0j0J0M0L5J5K5L0L5J5j0nj5nj0j0j5j0L0L5K0L5L0K5L5K5K0%
2328A75%K0K0Nj5k0k5J5M0N0K0k0k5l5k0%nj5k5l0k5k5m0k0j0J5%%%%J0J0J0NNJ5%J5nj0n
2325E5n%K0J5%j0j5j0j5K0J5K0K0L5K5Nj0nNJ0j5nj0j5nK0K0K5K5K5L0J0k0j0J0nnJ5J5%K0
2322C00L5J5k0m0l0k5l0l0j0k0k0nNNJ0J0J5N%K0j0k5k0j0nNK0M5%j5%j0n%Nj0m0l0j5%J0
2319H0k0k0m5m5j0J0%k0j5nl0NJ0J5%k0j0J5K5K5nJ0J5J0J5K0NNN%J0%NK0nNK0M0M5K5K5L0
2317B45K0NJ0J5%j5l5l0k5k0j0k0j5j5J0K0L5L5K0J5k0m0l0n%k0j5k0j5m0l0n%%nj0%n%%%
2314a5j0J0n%Nn%%J5K0NK5N5M0%k0k0k5k5k5%K0J5%J0J5M0M5K5K0J5L0L5Nnj5NJ5j5l5m5m5
2311A60k0%K0K5K5K0j5m0m0k0K5K0nj5j0%nj0j5%j5j0%j5j0%J0J0k0k5j0J0%%l5j0J0J0j5
2308a5m0l5j5k0%nj5k5j5k5j5NL0J5J5N%L0M5L0NJ5K5M0M0M0M0M0L5L5M0K0Nk0k0%n%%j5n
2305B65k0%j0k0%k0j5k0l5j0J0J0K0Nj5l5l5j5J0NJ5Nnnj0nJ5J0J0J0K5K0K0K5J0j0k0j5k0
2303A50m0j5J5M0K0j5l0l5k5j5j0k5l0k5k5k0k0nnk5l5j0J0%%%%J0%nJ5NJ5J0J0J5J0J0J0
2300g0J5J0J0J5J0J0%K0J0J0j5k5l0j5%K0K5N%%%k0l5k0j5NK5Nnk0j0j0K0M0L0L0J0Nnj0n
2297B0K0L5M0L0J5%j5l0k0%J5J5K0K0K0j0l0k5j5j0%n%j0k0k0nK0K0L0J5j5j5k0j5J5nj5l5
2295A5n0l5j5%L0M5M5%k0l0J5M0L0%k0j5j5nJ0L0J5%%j0NJ0NNNNNNNJ0NN%J0J5%n%j5NK0K0
2292A80NNM0N0K5nl5l5NL0J5nk0nJ0J0%j5nJ0%%j5J0J5j5l0l5J0nk0n0k0J5%k5k0l0k0k5j5
2289a5NnK0J0NJ0J0J0J0j0nj0nj5%nj5nj0nnj0j0nj0%N%l0l5l0NL0L0NJ5K0nk5j0j5k5l0k0
2286a80l0k0%K0K0nk5k0nJ5K5K0K0K0J0L0N%k0%J0Nj0l5l0j5J5K5M0J5%J0J0J5J0K0NnNJ0
2283b0j0j0J0%n%j5j0nJ0J0J0Nnl0l0j0J0J5J0K0J0J0J0J0J0J5NK0K0L5M5K0nNnnNj0%%j5
2280A30k0j5k0j5j5k0j0J0K5L0Nj0nnj0j0nk0N%nnJ0K5M0L5L0%j0j5k5l5k0nJ0%j5nnNj0j0
2277A5NL0K5L0K0j5m0l0k5j5N%J5J5j0l5k5%J5K0K5j0j5k5l0k5nN%J5K0M0L0nk0j5nj5J5L5
2275A5L5L5L5K0j0k0%J5L0NNJ5%j5%j0nj5j0k0j0J0L5K0J5J0nnNJ0j0%%nk0nk0m0k0nJ0K0
2272I5J5L5O5N5M0L0J0J5K0J1J5J5J0K5%j5k0j5k1k0k0k5k0L0K5J0k0l0m5j0%j5n%j5%j0n
2269B10nj5j5j0k0k0nk5n%NJ5nj5nJ0L0NJ5K0J0J5K0J0K0M5O0N6N0N5N5M0O5P0O6P0O0M5J0
2266I87nj5%j5n5p5o6m5l0j5k0l0l5j5k5k0j0k5j5J5M5O5N5N5N5N6P0O0L0j0l5l5m0l5o1o0
2264G01n5o0o5n0o5n1nJ0J5nnJ5J1%J5L0K0K5K5K0J0M0K0L0K5K5M5M5L1nm1k0k5m0l0l0l0
2261E76l0m0k5j0J0J5K0K0K0N0Q0J01R5J10J40J81J80J66J40J05Q6M0%l5q1r5j35j56j45j75
2259A208j41j30j15p6n0k5l0m5m0m5m0k5Nj0j0J5L5L5J5K0J5K0K0J5J5J5J5nk5m5n0l5k0m5
2257D41k0%J5NJ0%j5%M5M5L5M0M5M0M5M6M5O0O5P5O0L5J5%k5j5m5o0p0q0o0n6k5%%n0o5k0
2255E61J0K0L5M0M5N5M1K0L5M5P0J00Q0N1K0nk0nk5m1q0r0r0j06q0p0n0n0l5j0j0j5l0m1j0
2252C65%j5n%j5Nj0n%%N%N%%%J5j0J0Nk0j0J0K5J0nJ5nJ0J1J0J0NJ0L5N0O0O0N5O0N6N0O0
2249I12M5L0J5L0K0%NM0Q1J00J30J61K30L06L61L81L96L41K95K06Q5m5j70k51l11l31l51l55
2247B356l26k96k56k00j46j15r0j00j01r0p0n0m0l5k5l1l0%K5K6%J5J5J5J0J0Nj0m0l0j6N
2245C85J1J0N%J5L5N0L5M5K0Nk0k0Nnj5Nj0m5p0n0j6nk0nJ0nk0l5j5nj0j0%N%Nj0J0Nn%j5
2242B50n%j5nNk0j5%k0j0nk0%j5j5J0nn%nj5NJ0J0j0l0j5J0Nj0nJ5J5%l5k0k0l0j5NK0L5M0
2239G0J5%j0j5j0j0k0J0L0K5J0%NNN%NN%NJ0J0J0k5nL0J5Nj5Nj0l0j0NK0nj0nj0n%j0%J0J5
2236A20NJ5J0J0J5NJ5J0J0J5NJ5J0J5J0J5J5J5J5K0K0J1j6k5J0K0%j5k0NK5%l0j5n%j0N%N
2233C30nNK0K0nk0k5nj0k0k0j5j5j5J0L0K5J0j0j5k0nj0J0J0%nJ5J5%l0k0nK0K0K0J5K5J5
2231C40j0k5l5j0j5k5nK0K5l0m0l0j5J0J0nk0j0nJ5L5K0K5j0l0k0j5k0NK0L0L5J0j0j0%K0
2228B25J5%k5k5l5k0NJ0NJ0%j0j0Nj0%j5NJ0nj5K0M0L0k0k5%K0%J0J5nJ5Nl5j0nK0K0Nk5k0
2225A75k5k5NJ0j5j0k0nnJ0J0%J5%%J0%K5Nm0m0j5K0L5%J0K5%j5%K0L5K5M0J5j5l0l0%J0%
2223B10j5%nk5k0nK0L0J0nk0%K0%J5K5K5L0K0nk0nj0NJ0k0l0j5Nj0nNJ0J5%j0nJ0L5K5NJ5
2220C15J5K0J5K0K1K5L0K5L0J5J5L0L0M5K5nk5NNK0K0L5L0J6ol0k5j5J5M0M1M0M0L0j5l0l5
2217H27l0l1n0n5n0n0n5k0J0J0%j0j5%J5K0L0L5N0N0K5L0M6M5L5K5nl5n0l1j5k0k5m5o5o0
2215E36o5m5m1m0m5n0m0j5j5%nnnnnj0%n%nj5J0K5K0M0K5J0k0m0m5m0j0K0M0K0%%k0%J0nn
2212A55j0nN%%%J5nN%J5L5L5Nl5p0o0n0j0j0j0j0j5k0%%j0j0J0K5L0K0Nk5m0j5J0J0J0j5j5
2209e0j5k0NK0M0K5J0%%M5M0M0M0N0L5L5M0J5nk0k5nnj0nn%%%%Nj5NJ0k0j5%j0nj5%%%%%n
2206B10J0%NnJ5NN%J5NNj0j0j5nk0nj0j5J5J0J0J0K0%NJ5L5L5%j5k5k5k0%j0j0j5n%Nj5j5
2203A85k0NK0J5L0J0j0n%%%n%%n%NK0K5NJ0K0J0K0J5J0J0J5OK0K0NJ0J5K5J0k0NL0K0K5nj5
2200E36l0j5NnnL0L0Nnj5J0L0L0J0nnJ0K0K5nk0NK5NJ5NJ5NJ0j5j5k0j5K5N5M6L0%n%nJ0N5
2197H62P0O5P5P5Q1P0Q5P0P5Q6J25J55J36J40J55J31J35J51J85K06K10J86J55J15J01R5J15
2195D110P5N5K0j0o5r5j35j71j65j76j70j60j86j70j66j60j36j00q0j00r1n5j5J5M0N1Q0J45
2193B185J91J75J50J26R5N5m5j50k11k46k40k16k05j66j35j20r1q5n0l5nnk5nK0L0M5M5O0
2192A142Q1R5R5J41J90K46L10L46L46L16K76K15J61Q0m0j56k45k91l21l01k75k41k20j81j45
2190A624r6n5n0l5nJ5K5%k0k0NJ0L5N5N5O1O0N0P5O5O0R6J25J50J81J95K31K26K00J50J61
2188C629J70J41J35J40J71J70J56J75J76J55J50J26J35J40J41J55J66J30Q5L5k5j05j91k45
2186E915l21l66l86l71l56l36l01k50k31k05j86j40j00p1p0n5m0j5j0%J5M5O0N5N6O5N5O5
2184B521O0O0J21J30J20J36J75K06K15K31K45K71K86L01K95L16L41L41L31K75K41K16J60J25
2183G719J01P5K5m0j15j51j80k11k61k90l21l21l31l16k95k81k56k50k36k01j85j86j50j30
2181C213j46j40j30j26j00r0r0q1n5j0n%%nj0J5O0J11J60K31K90L56M21M77N11M96M41L46
2179F140K16M5j40l01m11m71m97n21m96m51l56k91k41k00j66j40r5q6o5m5m0n%k0j0n%nj0
2177A333%NJ5J0J5K5L0N0P6J05J05R5J16Q5R0J05J41J75J76J70J91K15K71L36M06M61N21N72
2175E895O16O77P17P42P62P32O66N52M11K55J01m0j76k91l66l96m26m21m21m21m26m16m36
2174G890m31m26m57m56m16l81l66l51l35l06k91k56k45k31k20j96j55j41j45j46j55j30p5
2172A579p6p0p5r0r5n6o0n0n5o0m5j5k0j0k0n%o%nnNj0%nj0NL1L0L5L0j0j5j0j5j5j0j5j1
2169G71k0k0k0k0%Nk5m5n0n5l5j0j5nj0j0j0j0j0nj0j1%j5j0J0nn%nn%j5l0n0n5j5J5%nJ5
2167B05J5NK0J5%l5n5NL0K5Nj0l0j5k0nK5J0NJ5NnK0N0N5K5J0NNj0J0K1K0Nk5j0K5NNK5K0
2164D71L5J5j5j5%k0j5j0j0j5j0j0l1NNNONk1m0k5k5k0%j5j0J0J0NNK5J5K0K0N%NNnJ0K1o
2161C85l5j5J5M1%j1j0n%%k0J0L6L0N0J5j0l5k5j5j0J0Nnj0J0L0L0K5NJ5J5nNK0L5K5NJ5K0
2158F41J0K0L0Nl5k5l0l5l5k5K0L0L0J5nj5%K0L5N0L5K0%nJ5K1J5K0K0K5K5K0M0M5M0M0L0
2156A107L0K0L6M5M5P0Q5Q0N6Q5O5O5R0J21J45J60J66J60J66J95K11J95K11K45K56K56K50
2154D616K36K26K05J91K10J96J35J05R0P6R0P5N5M5L0%n0q5o5p5q5j01j15j40j61j70j51j75
2152E208j66j45j50j66j75j71j45j30q1o5m0l5m5j0NN0P5R1Q0R0J05J26J55J80K01J75J81
2150E198J95J91J90J91J90J81J85J71J55J20Q6O5K5nk5l0m0m0n6o0r5j50j66j80j76j65j81
2148E774k10k46k40k26k11k30k26k35k36k26k00j86j95k16k10j81j70j60j36j30j25j11q5
2147A383q5o0m5m6p5p5m5k5k0l5k0m5o6o0m5k0j5J0K5J0j0k0j0j5l0m0j0L5J5nnj5N%j5k5
2144E01k5l5j5J0K5K0j0k0nJ5K5M5M5K5K5J5nnJ5K0J5L0J0L5N1N0K5K0K5M0O5R0P1N5M5O0
2142A353J05J21J15J10J10J26J25J15J21J05J25J16J00P5P5Q5J06R0R0R5P1Q5Q0O5N0Nnj0
2140C804j0%k0j5l5m5p5q5q1n0n0o5p5p0p1p5p5q5o0n1m5o0o0m0k5j5K0O0J00J21J60J70J86
2138C283K41L25L91M47M81N21N57N76N51M62L10J51J5j20k51l46l61l61l61l26l10k71k31
2136E373k05j76j45j35j31j70j61j45j20j21j15j35j36j50j50j36j05j10j31j45j60j61j45
2134B085j10j01r0j15j00j01j15r0o5o6p0o5n0m5o0m0j0k6l0j0NK5J0J6J5NK0%l5n1n0l5m5
2132F06j5N%j5k5k5J5L5M5M0M0L5L0M1R5J50J96K40K76L16L56L91M36M26M01L41K41J15l0
2130D762j61k75l96m47m61m26l61l11k45k16k00j76j45j15r1p5p5o0m5m0n0l6j5Nj0nj5j5
2128C00j5k0j5j5j0j5NL0K0J0K0J5K0J5L5M6N0L0NJ0J0%%k0k0NL5O0M0N0O0M6M0O5R0J20J41
2126A243J75K21K35K46K81L15L21K86K31J70O5m0j55k61l11l31l15k96k51k15j71j60j31j00
2124A052p5q0p0p1p0o5m5k0j5l0l0l0l0l0k6l0k5j0j5j0j0j5j0j0j0%nJ0K0K5K5Nk0j5j5J5
2122B65J5Nj0j0NJ0J5J0J5J0J5J0J0J5j0J5%ONNNJ0J0NK0J0J0J5J0J5%J0M5O0R5J26J85K46
2119A278K65K96K91K86K65K26J60P1k0j11j85k26k76k85k81k71k45k06j55j41j40j10r5o1
2117C30m5j5J5%l5l5l0l0l5m0k5N%%%j0l0l0j0j0J0J5K0J0nl0k5l0l0nK0J5K5L0J5L0K5K5
2115H5K5%J0J5n%j5K0K0%j0j5%n%j5NN%J0%nJ5J0nj0N%j5%nj0%J5K0J0K0K0J0J0K0J5J0NJ5
2112B80NJ0NJ5J5Nnk5l0nJ5J0j0nj5n%j5j0%%J0N%K0nnK0L5M0M6L5NK0Nj0k0l5j0J0Nj0k6
2109C70k5j0K0J5%k0%K0J5J6nNN%J0K0j0k0m1m0k5nJ0nN%nNnn%Nnj0nk0%K0K5L0K0K5NnNj5
2106C70nNL1K5J5J5%k5k5nj0j1j5NJ0%j0j5J0K6L0J5j5l0m1k0NK0Nj5j5nNJ0j0j0j0l0l0%
2103B50%K0L5K5NJ0K5J0K1K5NN%Nnl0l6l5l5j5j5j0j5j5j5j5j5NJ0NNNJ0NNJ5K0J5K0L0NJ5
2100C55K5K1K0K0J5%l0k0%k1nj0j5%k0nj0J5J5NK5J1J5L0%k0j5k6j5NK6J5J0nk0%k1k5k5N
2097C25J0nJ0K5M1L0NK5K0%j0Nnj5NNj5%%k5m6m0k5nNJ5K0K5J6j1j5nj5l0j5NK0%k5j0nJ5
2095C05J5j5k5l0l0l5k5nNN0O5N5J5l0n0l5k0l0k5j5j5k0j0j0l0l0j0%K0NJ5J5Nk5k0k5k0
2092a5k5j5NK0K0Nj0N%j0j5j0j5nJ5L0J0k5j0J5K0M5L5K0J0j0j0NNj0j0N%nk0NL5K0K0K5M5
2089B00O0M5K5j5l0%J5M0M0M1J5nn%%k5m1l0l0nJ0J5j5l5l0j5j0k5nk0j5k0j0%%%NJ0nNNk0
2086A20k5J0J0k0l5k5k0j5j5k5nK0K0K0K0J0J0J0J0j5l5k0k5nJ0J0j0N%NN%%N%K0J5M5O0L5
2084A80J5L0K5J5J0J0J5n%nn%n%%J5J5K0J5K0J5K6J0J0nN%K5K0%k5l5l6m5l0n%j0nJ0j0%%
2081B80NK5K5Nj0j0nj0k0n%k0j5Nnj5k5j5j0J5K0J0%%J0J0J5NK0NNK0NJ5K0Nk5j5n%j5nNK5
2078C25K0NNJ5nj5k5l0l0l0%K5j0k0k0nJ0NJ5%%j0k5J0K5L0K0J0J5J0k0l5m0l0k0k0%N%Nj0
2075A55k0nk0m0l0nJ0K0J0J0K0K5J0J5K0Nn%NJ0J0Nj0nL0L5M0J0j0k0j5%J5L0J5k5n5n5l0
2072A55%NN%NNJ0nk0k0k0k0j0%%nNNNNj0j0l5m5l5k0NJ5J0NNJ0j0J0K5L0J5J5J0J5J0NJ5n
2069A35j5j5J5L5Nnj5J5M0Nnk0k0l0m0j5j0J5%N%N%%%%%NL0M5M5K5j0l0k0j5j5j5k0nNL0K5
2066A65J5j5j0j5j0NK5J0j5k5nJ5J0n%%nJ0J0L0K5L0L5%%K0J5j5l5l0nNJ0J0J0%J5j5l5l0
2064B00j5k5nj0k0nk0k0nnj0n%k0k0%J0L0NJ5K0J5K0L5NN%%%j0NNj0j0j5j0k0k0j0k0j0J0
2061F0J5J0J5NJ5K0%nk5k0j0K5J0K0K0N%%NNN%NnJ5%NJ5Nn%J5J0nk0k0j0J0J0K0Nk0j5k0%
2058A70NNJ5N%nnJ0J0%%j5j0n%j5j0j0K0Nj0%%j5l5n0k5%J5L5J5Nj0nnj0j0j0nj0j5n%K5J5
2055F0J0NJ5K0J0j5nj0nJ0M0L5J0nj5%NK5%k0j5%N%J0nJ0%%j0k0%k0k0%j5j5%J5NJ0nJ0K0
2052A30nj5%%k0nj0j0nJ0J5K0NK0J0NK0J5J5K0J0j0J0J0L5K0%nnJ0%J0%j5m0l5j5K0L5L5K0
2049C05J5J0K0NJ5J0NK1%j5o%L1M0L0J0J0Nj5k5l0%%%j5k0%%%k1nj0%%n%nnNj0j0j0j5nj5
2046B95n%k0k5k0%K0j0j0k0nL5J5L0K5k5m0k5l0k5%J5K0J0j0J5j0k0j0k5j0K5N5M5L0%NN%
2043C00%%%%J5J5j5k5k5j5J0K0K5M0K5L6K5J0j5j0k0Nj0oj0nnj0%L0N1M0J5l0m5l6k0nj0j5
2040C30j0j5k5%J5K0K0J5nj5j0j5k0%K0K5J5n%J0j0k5k0j0J0K0K0J5%%n%%nn%j5j5j5j5j5
2038B60j5j5j5J0J0J5J0NJ0NNN0J5j5l0k5%K0J5K0nk0l5l0j5%J5K5L5N0J5k0k0k5k0J0J0J0
2035C15J0J0J5J5J5j5%K6L0J5NJ0J0k0m0l6k0J0L6ok0j0J0Nj5nNJ5j0n5j0L5N5L6L5L5L5J0
2032E36k0j0NL0K5J5L5O0M0K5J0L6L5L5L5K0M0L5K0L0L5L0L0M6O5N5N5O0N5O0N1N0N5N0N5
2030A789N0N0N0M6L5Nk5nJ5nNNk0k0k0k6k0k5j0l5n5p0o5o0o1m0k0j0J0N%J5%J5J0NJ0J0N
2027A543J1K5L0N0P0P5P0J06J15J10R0P6R0R0O5M5N0N1P0P0N0N5M5N0M6N5N5N0K0J0k0m0l5
2025C243l0NK0K5K0Nk5k0l5j5l5n0n6m5k0j5nn%nJ5N%J5J5L0%k5k5n0p0p5r6o0m0n0o0p0p0
2023B346r1r0q5n5n0n6m5l5l0m0m0l5m5k0k0l0j5J5J5J0K0L5N0P5P5Q0P6O0L0M0M0O5Q1P5
2020B406R0Q0Q5P1O0O5O5O5O5O6O5M0M0M0M0%N%%Nl0m5m5l5k0l0l0j0j1%k0l5k0NJ5M0Q1R0
2018C253R0J00R1P5N0N5O5P0N1K5K0K5K0n%j0nK0J0nl5o0p6p5o5q0p0p6p5o0q0r0q6p5n0m0
2015B902k0j5k0m0k5NK0J0J5M5M5M0M5N0M5L6O0J00J20J36J50J40J26J20J15J31J25J05J06
2013D672J25J05O5N0L6L5L5L0%j0%j5k5m5l6l5o5p5p5o5o6q0q5o5j5j0J0K5j5n0n5p1l5n0
2011D145m5m0l5m0l0m0q6o5o5q5j21j50j45j26j20j15j05p6p0p5q0n5o1o0p0p5o0n5l5k1j0
2009A929j0j5NL0P1R5R0J00J01J10J50K01K51L10L91L91L56K86K00J36O0n0j35k11k06j90
2007D446j55j46j15p5p0o1m5m5l0l5m0l0n0o1q0o5p0p0n0o6o0o5q0j00j21r0o5n5o5o1m5l5
2005B245j5k5l5m0j5l0j0k5m5m0l6j0NJ5j5m0m0l5k5j5m5m0k5l0l5m0m6m5m5m0m5m5m5l5l5
2002A173m1o0m0j5NJ5L0L0K0Nnk5j0J0K5K0K0K1L5J0J5L5N0N5L0Nj5j0%L0K0J5%k0j5NJ0K5
2000A458nl0l5l5k0m0k5nl5n5n1l5m0n0m5m5l5o0o1o0m5k5nnk0j5k0j5j5j5j5j5k0k0k5k0
1997C96k1k0j0k5m0j0J5J5nnnnl5m0k0NJ0J0NJ0%k5j0j5j5j0j0j5l5l5k0%J0J0J0J0J5J0J0
1995A10J5J5J5J0J0%nnnNj0j0NK0K5K0K0K5K0K0K5%k5k5nj0k0nk5j0j0j5j5nj5j0j0k5k5%
1992G0J5K5K0J0k5l5l5m5l0J0K5J5K0j0nj0nnnnn%K0M0M5L5J0l5l0j0N%%nn%nNJ0J0J0NJ0
1989A05J0NJ0n%%N%nJ0J5J5L0J0nk0k5nJ0J0NJ5K0Nk0k5J0J0NNNNNJ0k5k0j5k0nL5K0NnJ5
1986B10J5nj0j5j0j0j0nNj0%nnnnnnnnnnn%NN%J0nN%J0nnNL0J0j0j5%%j0J0nnNnn%Nj0%n%
1982A15nJ0J5K0Nj5%J0L5M5K5j5k5NK5J5J0%%n%J0j0k0J5K0J0j0k5%J0%J0j5%L0K5J5NNJ5
1980C60K0K6L5J5l0l5l1l5l0l0l5l0j0j5k0j0%j5j0%j0j0%j5nnj0nnj0nnNL5J5K0J5K5L0J0
1977A90n%n%NK0K0J0K0K5L0K0j0j0j5j0J0%%J0J0%%J0nJ5J0%j0J5J0nk0k5k0k5j5NK0K0Nk0
1974B80l5l0j5J0J0j0j0nnj0nnj0nJ0J5K0%j5k5j5k5j5K0%nj0k0j5j5J0K0K0J5j5k0k0j0J0
1971G0L5M0J0l5l5%J0L5K5J0%J0L0M0Nj0NK5K0J0NJ0NNK0K0%%%K0J6J5%j5k1%L1L0%m0l6j0
1969C55J0NnNL6M5M0L0J0k5l5k5n%%%%nJ0L0L5nj0%n%nj0J0J5K0K0K0j0k5nk0k5l5k5l1j5
1966C70nJ5K1J5j0nJ5N%NNj5k0k6j0NK6J0K0L0L0L0L0K0NJ0K0L0M0M0L0J0nnJ0L6M0N0L5K5
1963I32N5O0P5O6P0N0N5O0Q0R1Q5Q5J05J06Q5Q0Q0P0K5J0ONnk6o0o5n5m5l0k0%Nk0l0n1n5
1961A879n5p0m0j5J0Nj0j0j0k5%K0K0K0K0J0J0J0J5J5M5N5O1O5O0Q5J20J11J00J15J36J50
1958B902J55J46J55J46J25J35J36J30J10J00P1N0%n5o6m5p0j05j25j21j20j20j21j25j10r6
1957C082p5o0p5p5o0o1q0p5n5n0j5%%j0l0l0j1K1J0J0K5M5O0O5M5M0N0P6J20J35J51J50J40
1954C463J61J75J91K05K31K41K40K31K10J86K10J91J30P5N5L6no1r0j30j71k05k26k15k16
1953D912k35k31k16j90j81j65j30j21r5q0o5m5m0j6%J1J0J0J0J5J0L0%k0nL5N0N0O5J00J26
1951C599J50J46J40J60J71J95K31K50K61K71K66K65K46K25K41K26J95J66J05N0np0j11j35
1949G238j70k11k25k26k41k60k56k46k45k51k10j71j55j41j35r5q5j06j05p5m5k5m5k6k5l5
1947C428m0k0n%K0M5M5K6%NL0M5O0Q5R5J26J35J55J86J85K01J80J71J65J96K05J86J40J15
1945F165J01J00Q0N0J5j5l5n5p0p0r1j20j10j00q6p5m0j0J0n%nl0l5%j5l0j5k0l5m1l5m0l0
1943E308m0m5k5l5l5l5l5k1nj5j5%K0L6N5N5P5R0J11J00Q5J15J41J50J30J11O0M5M5M0M0L0
1941F536J0nk0q0j05j26j25j15j10j01j15j00q5r1r0j00r0r6r5r0q5j16j30j25j11j10j25
1939D005j41j35j15r0o6o5o0o5o0n5l5k1j5l5k5k5k5j0J5K0J5J5L5N6M0K0M0K5n%%nl5n5m6
1936C097m0o5n5o5n5p0p1n0k0%%N%J5NJ5J0K5L0N1P0P5Q0Q0Q1J25J45J51J20J00O0M6M5J0
1934C950j0nN%l0o1q0r5r5r6j00j00j00q1o0o5r5j10j11j05p0l5J0n%%%L0L0K5L0M0N5N0N1
1932B767O5P5J10J41J50J50J66J45J46J55J75J91J85J76J55J36J10Q0P5N0Nk5m5m5o5j05j26
1930D997j55j60j81j65j71j50j51j75j90j91j60j36j10q5n5p1p0n0m5n5m0l0j5k0k0J0K5K5
1928B406Nj0nNL5L5%J5L5K5N0N0L0J5nnJ5%k0l0n0m5o5n5n5o6n5o5o0o5q5j06j10q5o5p1p5
1925A468n0l5n0k5k5J0j0nn0p1p5n0%%j0J0nnJ0j0nnj0nj0nj5%L5L5L5L5j5k5l0j5K0M5L5
1923A122L0L6L5M0L5M5O0P5J01J00J00R0J11J25J10R0Q6R0J05R5J01P0L0j0m0m5m0m6m0o5
1921B596r5j10j11r5r0j05q6p0q5p5p5p6m5m0k0l0k5m5j0J0%J0J0K0Nj0L0M0M5N0M6P5J05
1918A744R0Q5O6M5O0N5M5M5M5M5O1O0M5J0k0n0m0m0l1n0l5m5p5r5q6q5q5q5r0q6r5r5j05r1
1916A117l5m5n0l5k0n5q5o1l0nk5j5l0l0NNJ0%k5l0l5l5l5l5j5J0%nj5NnnJ5K0nl0m1k0%%
1913C30k5k0k0k0%J5%NK5K5%j5k0Nj0j0J0J0j5l5nJ5%N%%%%K0J5K0K0J5J5NK5K1l6m0l0%%
1911C00l0l5k5j0NK0K0Nk0k0j5j5k5j0L5M0L5M0%l0m0n0k5%K0K0K0K0J5J5J5nk0m0j5j5k5
1908A55nNK0K5%J5%J0Nk5nJ5K0Nj0n%k0k0NK5j0j0%j5n%j5NJ5K0K5K0j5k0j5j5j5j0j5j5K0
1905A45K0K0K0n%J0j0%%j0J0n%%%J5j0nNJ5J0nnk0j0J5K0K5J5j0J5L0K5J5k0l5l5l5l5%L5
1902B10K5J0k0nj0j5nNL5L5K0J5%%Nj5l5l5j5K0Nn%%j0J0%j5j5Nnj0nnj0%k0%J0k5%n%n%%
1899A20nnJ0j0k0k0k0k5j0%K0L5L5L0K5NJ0j5j5%K5NJ5K0J5J0K5Nj5l5l5k0k5l0k5k5NL0J5
1897A05J5J5K0J5K0j5j0nj5nj0j0%%K5L0K5J5%k5k5k0%J0Nn%nnNNnJ5K0K5Nk5m0m0k0NJ5J5
1894A25n%nJ0J5K0NJ0NNJ0Nnj0l0j0%K5L0L0J5j5l0l5nNJ0j0j0j5j0%n%nJ0NNJ5%NJ0NJ5L5
1891B25N5L0J5k0m0m0m0nL5M0M0K5K5K0j5l0l0n%j5k5n5o5m0j5J0J0J0J0K0K5K0K0%j5j5N
1888A70%NJ0%n%L5M0L0J0%NJ0n%j5j0NNj0n%Nj0j5n%j5l5l5l5l0k5J0K5L0L5K0L0K5J5nNJ0
1885B75nj5k0%J0K5K5J0NNJ5j0k0j5%K0L0K0J0j0nNJ5nk0j5j5k0k0j5k0j5J0J0J0J0Nnj0J0
1882B65J0K0J5J0J5%J0J0NNJ5%%j5%j0l0k5%K0J5J5K0J0j5l0k5j5j5Nj0%K0N0M0L1K5L5L5
1880E11K5K0J0j5l0j0K0L5L0M0K5NNK5M0M6N5M0L5L0M5M0M0K5N0O6N0L5J5%J0K0K5L5L5K5
1877A458J5j0j5j0k0l0m5n5p5q1p5o0o0o5p5q1o0l0k0k0l0k5k0k5k5%%%%%%nnJ0nl0m1n0l0
1875C05nNK5K0J0n%J5K6K0J0J0j0j0%k5m6n0k5J0K0K0L0J5%j5nNNnl0l0nM0M5L1J0J0J0J0
1872D41nnnnJ5J5j5j5j5j5J0NJ0N%j5k1%J6K0J5K0J5J5N0N0K5K0L5K0K5L0K0M1M0M0M5M5M5
1869A017M0N5L5L1K5K0L0M0M0M5M0L5K0L0K5J5nk0l5k5k5l0k5n0n0l0nj0k5m0o1m0k0l0l0
1867I87k5k5k5k5nJ0J0%nJ0%N%NnJ0J0L0K5K0K5K0L5J5%J0K5N1L5L5N%k0k0k0k0n%l1m0m0
1864A067l0k0m0l5l5l5l5l5m1m0m0j0k5n0n0m5j5%NK5Nl5m5k0nj0k1k0j0j5k0%K5NJ0NJ5J1
1861C91J0%K0J5NJ0J0J5N%nj0%Nj5j5N%J0j5m0j6%%j0l0nJ0K0M6K0k0l1k0nJ0K6K0J0%l0l1
1859C65m0j0NJ5K0J5J5O%%N%N%NK5M0K5L5K5L5L5K5K0K0K5J5J0L0K6J5M0M0M0M5K5N0N0L0
1856A132K5J1J5K0J0J5L0%j0k0nk0m6m5m0n0o5p5p5o1m5l5l5m0n0l0%nk5k0l0j5j5%%j6J6
1853D01J5Nm1m5l0%K5J5j5l0l5%n%nn%n%j5j0J0L0J0j0N%J0J0J0J0J0N%J5J0J0k0k0j0J0J0
1851C25j0k5j0K5N0J0j0J0%J5J6j1l0%%%nL0K6j0j1j5l5m0j0L5M0J5%j0j0nj5j5m0l5k0NN
1848B35j0J5L5M0%Nl5l0nJ0%%%%%N%Nj0J0J0j0j0J0%%%J0N%J5%NNj0n%j5nnj0j0J5n%NM0L0
1845C35L5L6K5nj5l1j0%j5NK0L6K5L0L5K5K0M0J5K0J5J5K5J0NK5N0L6NNnk0nj6K1Nk6k0j0
1842G41%%nn%j0%j0%Nj5j5j0nk0k0nj0j5NJ0NJ0%J0K0nJ5L5L0J5%J0K6M5M0K0Nj5K5K0J5K0
1839I62K0J5K0K0J0nl0l0k0k0k5k0l0k0k0l5k6l0l5l0%J0N%j5nk0j0J5Nj5l0l5j0%J5nk0j0
1836E46j5%%Nnk5m5l5k5j0J5K5L0J5J5J5J5J0j0N%nj5NJ5K0M0J5j0k5k5j5J5L5O0O0M0NNK5
1834G71K1L0J0Nj5NJ5NJ0%%%%nnNnnk0j0k0m1n0n5m5nNJ0j0k5j5%L0N5M0L0J5K0%j0K5P1P5
1831I12P0P0N0M5K6L0J5j5l5k6K6J5NL5N5O0K5J5J0nk0l0k5nJ5Nk5n0m5l5m1n5m0n0j0j0j5
1828I47j0j0l0k5j0%j5k5l5j6%nj0l0k5j0J0O5O1M5K0%nn%%L5L5J0j5j0j0j5j0j0j0nn0m0
1826G87m6m5j5j5j5j5j5j5j5j5k0l0l5j5J0NJ0J0k5m0l0l1nJ1NNnn%o%nNnl0l0%%J0J0J5L0
1823C85J6nk1k0k5j0%NJ0J5J5J0J6J5J0J5nk5l1%L1L0J5J5n%L0K5L0K5J0j0j0%L5L0L5J5%
1820F71nNJ0J5nk0k0k5m5n0l5k5j0K0J5%k0k0nj0k0k5j1j5k0%%n%L5L6L5L0K0J5K5M0N0K5
1817F56J0J5J5J5J5J5J5J0J1J5J0j0k1l0k0k0k0J5%Nj0n5l0j5%%j0k0m0m5n0k0k6j5%N%%J0
1815C80nj0J0J6%j1k5k5j5%K0J5K0K1J5j0j6j0k0k0k0k0k0k5j5l0k0j0l0k5j5j5Nnj0k0k0
1812C5k5k5%%K0J5L0K5Nj0j5%L0L5K5J0K5K0j0j5j5j0J0NNJ0J0%K0%%K5J0NJ5J0NJ5L0J5n
1809C35J5J0nm0l5j0Nnn%j0n%J5L5L0K0%j5%j0j0%%K0K0J5Nk5l0nJ0Nj0nj0nj0nNj0nnNj0
1806B65j5NNj5%nj0%J5NJ0J0J5J0NJ5%j0nn%j0n%j5k0k0j0k5j0j5k0J0L5L0Nk5l0j0J0j0l0
1804A30k0j0nJ0K5L5L0J5K0K0%k0k0nK0J0J0j0j5j0J0M0J0nk0k0j0J0%j0k5k5%J0%l0k0nK5
1801A45Nj5j5j0J0Nnnn%n%nj0J0nJ5J5L0M0K5%%nJ5%NL0J5j0j0nNNnnN%nl0l0k5l0NJ0%J5
1798A70J5J5J0K5L0M0J5j5n%nj0j0n%j5J0NJ0NNJ0NN%j5nnnnj0%%K5K0N%j5k5k5l5j5NJ0J0
1795B25K0K5L0J0j0nNnk0l5n0m0j0K0L5K0J0J0K0J5L0L0J5k0m5m5k0%L0J5J0K0J5J5J5Nk5
1792C15k0K5L5J0l0l0n%%nnnnnNNnJ0%N%%nnk5k5l5l0%NJ5K0K0J5K0K0L0J5l0k0l0k5%l0l5
1789A60k0j5NL0L0K0%J5J0%%nJ0K0K0j0k0j5j0j5j0J0K5K5J0n%%%nnnnK0J5j5j5j5%J5J0N
1786B65%%J0NNNNnnJ0J0L0J0j0j5n%j0nNj0j5%J5J0K0Nj5l0k0j5k0%nj5%j0j5n%%%%j5J0%
1783A75nJ0J5J0J0L5L0K0k5m0l5j5%L0J5nj5NJ0k5l5nJ5L5L5K0J0j5k0nJ5J0nnnJ0J5K0j0
1780B80j5l5j5J5L5L0Nnl5l5j0%L0L0Nj5k0Nj0k5k0K0L5L5%l5k5j0nnNJ0L0K0Nj0Nn%%n%N
1777B65NNN%NJ5nk5k5k0%L5L0J5j5%J5J5%%k0j5nj0%nnj0l0l0j0%NNNj0J0J5j0%nj5NJ0NK5
1774B25Nk0j5k0k0J5K0K0J0n%j5%K0M0L5K0j5j5j5j5j0J5%nL0L0K0%j5j5J0L0J0J5j0k5l0
1772C05nJ5J5Nj5nnnn%nnnnj0j0k5l0j0J5K5L5L5K5Nj0k5n0n0m0NL5L5NNNJ0NNJ5J5%%l5l0
1769B35nNNNK0K0K5Nj0k5j0j0NJ0nnl0k0j0j0j5nk0j5J5K0Nj0j0J0J0J0K0NNK0J0J5%%J5K0
1766C00M5J0%nk5nJ0nnn%j0l5j0J5Nk5l0%J0L0K0nj5j5%J5L0L5Nj5%%J5J5%nj0k0j0%k0k5
1763B60%Nj0j0k0l0k5nJ5J5k5j5N%nj5NJ5J5J5J0L0L5J5j5%%%nj0%%j0k5k5l0k0%J5NJ0K5
1760A95L0K5K5%j0k0%Nj0J0nj0J0%nj0%nnnn%j0k0k5l0j5j5%J5L0L5K0NJ0NNNNJ5L0K5K0J0
1757C30NNN%N%%nk5k5nJ0J5J5J0j0l0k0k0j5j0j0j0NNNNJ5J5nl0m0J0M0M0J5%NNJ0J5J5Nl0
1754C20k5k5k5%J5J5%j0j0j0j5K0K5K5K0K0J5J5J5j5m0m5m0m0n%K0J0nj0j0nK0M0M0M5M6K5
1751D16nn1l0j0L0L0L1J5j5m1m0k0%J5nk5l0J0J0NJ0NNNNnnnnnj0nnj5k0j5k0j0nK0K5L5K0
1748B90nnj0J5J5K0J0%j5l5l0k5nJ5K5K5nj0k5k5k5k5k5nj5k0nJ0%%%n%%J5K0K5J0k0k5NK0
1746A55K0K0K0K0Nj5k0NJ0NK0L0M0K0nj0%n%%j5j5j5j0j5j0k0nJ5L5K5K5nk0j5j0%J0J5%J0
1743B95NJ5%J0L5L6Nk1k5J0N%%%%j5j0j5j5l0l0nJ0K0K5%J0NNJ0J0k0J0K0J0nNL6L0j0l6l0
1740C55j0k5j5NK5J5J5NK1Nj1nN%%n%j5k5l0j0Nj0k5l5k0NJ5Nn%J5j0nJ0K5M5J5NNj0n0m5
1737B35j0L0L0J5j5nj5k5k5j0k5k0k0k0k0%j0nNL5L5L0L5%j0k0NK5M0N0K0J0nn%j5%k0k5n0
1734B25n0l0k5nj0j5j0Nj0%NJ5K5%j5j0j0j5j0j0j0j0k0%J5%k5j5J5J5%j0J0K0N%nJ5K0L5
1732A05J0l0j0J0L0K5j0N%n%%N%n%n%nNj0NNNNL5M0K5%j0j0j5NNk0l0%J5NN%J5%J5J0NNnn
1728B25NnN%nJ5J5K0J0nk0j5j0n%Nj0%%N%k5nL0M0L5K5nj5nNNnk5j0J0J0J0J0J5J5%K5J0J1
1725C91j1j5j0j5j5j0j5j5j0j0j5j5l5l5%J0K5J5J0%NJ5Nk5k5k0nJ0K5K5M0K0k5l5%K5J0J5
1723B85K0J5j0k5k5j0J5L0K5K0%n%%l0k5%K0L0nm0o0m0m0nK0M0J5NNNL0J5J5J5nl0k0j0j0
1720B30nj5nj0%j5k5l5nK5L0L0Nj0j5j5J5J5J5J5%%j5k0l0nK5K0M5J5%k5j0j0j0j0k0nNNN
1717A85N%k0nj0J0J0NJ0NNJ0N%%k0j5nnJ0L5K5L0nk0k0nN%j0j0j5%NNJ5J0%J5K0nj0j0j0j0
1714B15j0j0j0j0NJ0NNJ0NJ0Nnj0j0j0nj0j0nj0J0%nJ5j0J0%j5k0j5L5N5K0j0j5%nk5j0J0
1711A80L0K0K0J0NNNnj5k5NJ5K0L0J5nj5k5n%k0k0%K0K5L0J5j0k5k0j5%%%%NJ5J5%Nj5nnj5
1708B45j0j0j5j5j5j0j5%nnnNnj5NK0NJ0J5J0J0J5J0K5K0nj5k0%nj0J0K5K0J0nk5k5n%%N%
1705B25j5k0NL0%Nj0j0k0%NN%nn%nn%%j0N%nn%n%%NJ5nnJ0J0%J0L0L0J0j0j5j5j5%K0J5%k0
1702B30l0k0k5j0j0k0%K5K0L0K0nnnnnnnn%%j0J0n%J0j0j0J0n%L0L0M0K5j0nl5m5m5nNJ0J0
1699A65J5J5Nnl0k0k0J0J0J0NJ0J0J0J0NNNNNNN%J0Nnj5j5k0J5J5J0nNNJ0NNJ0j5j0j5j0J0
1696B30L5K0K0j0j5j5j0j5j0k0nn%nnJ0j0%n%nJ0j0nJ5Nnl0l0nN0N0L5J0J0nk5k0nk5k0j5
1693A65j5j0J5%%%NJ5nj5NK0L5J5%J0J0%j5j0%K5K5M0J5j0j0k0nNNNNn%n%nn%n%j0j0Nnj0
1690B50j0N%NNNNJ0NNj5k0nK5L5K5%j0k0m0l0l0nJ5%%J0K5K5J0%Nj0J0J5J0J0J5nj0J0j5j5
1687C00%Nj5k0k0k0k0l5l0j5J5J5J5J5K0j0nj0j0Nj5nn%K0K0Nk0k0j5k0nJ5M0L5nk5j0j5N
1684A60%N%J5nNNJ5L5L5J5nj0%j0l5%j0k5l5l0k5K0L0L0M5K5J5K0L0NJ0J0K5j0n5p0n0j5n
1681A60NJ5nj0j0j0j0J0L5K0J5J0NnJ0L0K5L0K5J0J5J0J1L0L0L0L0nnnnk0j5k5j5j0k1k0j5
1679C50k0l0nK5N0L6J5J0NJ0J5L0M0M5M5M0J5j5l0m0k5k5nj0N%J0L0J0J0NJ5NJ0NJ0M5M0M0
1676G66M6N0M5M0K5NNj5m0o5n0l5j1k5l5m5o5k5J0J5N%J5J0k5j5j0J0K5K0L5M0J5J5%l0k5
1674F81n0m5m5m5k0j5k0j5nnk5k6nnK0L6L5J5j0j0K0J5j5k0%%%%j0j5l1nj0k0k0j0j0N%n%
1671C10%n%j0j5j5j5J5Nj5l0m5l0J0L0K5K5K0Nnk0j5j0j5k0j5j0nnn%n%n%n%J0M5K5K5%j5
1668B15NJ0J5%nJ5J5j0nj0j5nj5j0nj5%J5J5%nj5l0n0j5J0%j0j0%%j0J0K5J5J5M0L5J5nj5
1665B10%J5L0L0J5nj5j5Nn%k0Nnj0%%N%N%%%Nj5j0%j0nj0j0J5n%J0N%J0%J0J0J0NNj5l5l5
1662A80k5%J5K0K5L5L0K5K5K5j5m5m5j5K5K0%l0j0j0k0%%k0nj0J5L5L5J0%j5N%%N%%%%nNN
1659B70%j0NJ0j0j5j5m0n5n0nK5L0%%%NNNNNJ0J5K5Nk0J0L0K5J0J0J0J0J0J5K0%j5k0l0j0
1656B75J0j0l0l5j0J5%%J0j5%nnk5l5n5m5j5K5L5K0K0j0j0J5J0J0J5L0L0L0L0n%j0NNNNNJ0
1653B95NJ0Nj0nj0j0%k0j5nL5L5K0j5j0j0k5%%j0%nnnj0nJ5j0k5l0k0nj5j0J0NJ5J0J0J0J0
1651B00J0%nn%k0k0J5K0j5nJ0L0L5J5nj0nJ5N%nJ0J0j0%%J0j0%%%%%%%%n%n%J0J0k0k5k0J0
1647B25%j5j5k0k0k0NK5J5J5J5J5J0J5j0l0j5j5k0NL0J5K0%J0J0j0NnnJ0j5%%j5j0k5%L0J0
1645B20K5K0NNNNK0K5%j5nnJ0J0Nj0%%J0J0J0NJ5%J5Oj6k0l0j0J5J5J5J5%%J0nj0J0%%nnn
1642C65j0n%j5NJ5L0K6K5M5M5K0n%%j0k0j0j0nj0j5k0j5j5k0j6k0j5J0J5Nj5k0NJ5K5j5%K0
1639C85K1k1o0k5%K5n%J5K0%J5J0k0m0m0j5%NNNNK0J0J5J0J0J5J0n%n%Nj5%%j0N%nNj0%%n
1636C35J0N%%N%NJ0%nJ0K6J5Nk0l1l0k5%K0L0Nj5k5k5k0k5%J5J5%J0N%J0N%NN%j5k0l5k0K0
1633B60L5K0%j5%j0nnj0%%J5J5%j5nJ0K5L0Nnj0k0j0J5L5K5K1K0K5nj5j0j0j0k6l0n%L0K0
1630C85J6k1%K6L5M0J0n%NNJ0NNNN%NNNNNNJ0nj0k0j5j0j5j5j5j5j0nj0nK0K5K5K5J5Nk0k5
1627D86l0j5%K0J0NK0%j5k5l0j0j0nj0j1Nj5j0%J5J6J0K0L5L0J0n%J0NN%N%Nj0nnnnnj5%%
1624D71j0Nnj0Nn%%%%%L5L5L5L5j5k0j5j5J5K0J5J5%j5m0m0k0%L5K0%%%%k0j5J0K0K0J5K0
1621E81J5%k0j5%j0K5M0L5L5J5K5K5J5J6J5J5J5J5J5J5K5L0L5J5M0K0L0K5nk0%k0l5n0n5l0
1618H77m0l0nJ0J0K5L0J5J5L0M5O5N5N5L6J0J0%J0NJ0%K0j0m5p1m0j0J0J5J0J5L0L1L5L0K5
1616A283M0K5M0N0O5Q1M5NJ0N%j5k5l0nK5M5M0L0K0K0K0K0O0N5Q1J05J10R0Q6O5O0Q5J00J21
1613B812J40J61J50J50J76K05K36K61L25L71M41N22N91P32Q67J038J228J444J684J895K116
1612A7545K331K491K557K506K326J990J529R98M36j55o72j078j303j399j394j293j103q32
1611B5480n26j81K06N96J048J549K105K687L269L845M386M853N123N148M873M261L318K110
1610G4150P32o46j890k883l574l935m005l790l374k842k201j519q17j00O47J433K266L103
1608E0755L930M768N559O251O727O908O657N906M652K992J068r83k947m622n840o577o813
1607G8391o642o151n479m702l875l058k255j474p12M0P67J474K170K783L338L785M015L960
1606F6375L615K927J945O82p02k090l309m281m887n149n083m782m336l790l198k607k070j569
1605B7691j118o67k70J00M51P82J058J258J394J388J268J018O47J60m01r77j514j965k286
1603B8017k467k516k456k326k136j890j654j444j248j078r27p92o72n81n07m36l86l16k80
1602C905k46k31k00j71j55j55j36j20j05q1j00r5r5r6j15j10q0p6q0r0r0p5n1m5n0m0l0l0
1600I57l0k5l0l0l5l0%j1l5m5k5j5k5k5nj0nj5j5Nj0nl0l5NNj5j5j5j5n%Nnk0j6j0k5m5m0
1598B60j5j0%J0NNJ5J5K0J5%%%nj0nj0j0%k0j0nj0j0%j5k0l5%K0n%%%N%%N%%N%N%%Nnj0j5
1594A65Nj0n%j5nnnnj0nj0n%n%%k5k0NK0L5M0K0M5L5N%k0N%%%j0k5k0j5k0k0l0j5J5L0K0n
1591A35k0k0J5J0K5J5%%Nj0k5k0j5j0j0k0j0j0j0j0m0k5N%J5n%J5K0K0J5L0M5M5L5j0l0j0
1589A40J0J0J0J0nnj0l0m0k5nK5NJ0K0Nk5k5%%%nM0L5L5J0Nj5k5n0l0j5%K0J0nj0j5j0j0%
1586D0J5L0L0K5L0J5k0j5J0J5j0nJ5j0k5j0j5%%n%k5m0m0k5NL5N0N0M5K0j5l0k0j5J0K0Nk0
1583A20nn%J0%N%NJ0%j5j5k5nK0J0K0J5L0K0j0j5l0k5k5l0%NN%j0J0%%K5NJ5J5J5J0K0NJ0
1580A90j0n%j0%Nj0n%%j0Nnj5J0%j0Nj0nNn%%%j0J0J0L0M0L5K5K5%k0j5k0J5j0j0nNNNnnN
1577B30K0J5L0J0nk0k0j0J5J5J5K0K5L5M1K5J5J5NJ5K0%J5J5j0j0%j5nnk0%k0k0l0m1p5m5
1574B45j0NnnNj0%%%%j0nNk0%nj0nK0K5K0K5K0K0K5K0L5J6K5K5O0O0P0N0K5K0K5K1L0J5K0
1572H47K5L5L5L5L0Nj5l5m0n5n5n1n5n5n5o5m5k5k5k0k0l1j5k0k5%j5nnj5%%j5nJ0J5j0j0
1569B50j5K0J5nk5j0J0K5K5L5K0J5K0%K6N5O0L5M0L0K5Nj5nJ5L0J5NK0L5N6O0O0O0O0Q0P6
1566A208O0L0%J0Nnk0l0n0p6r0r5p5n0l5l6m5k5l5l0l5l0nJ0N%J0nJ0Nl0k0k0l0NK0NJ0J0
1564E31%%J0NJ0nJ0N0N0M5N5J01J15J05J06J20J10J00R1R0P0L5NJ0%l5p0q0q0p6q5q5p5p1
1561A162r0j05r0p5n1n0k0k0n0k0l5l5k0j0nj0nj0nj0n%j5nn%j5j0%K5M0M0L0L5L5L0L5N0
1559G11N0N1N0K0J0J5J5L0J5L0K0l0m0m0k5%K5J0j5k0%J5L0Nn%%%%%%j5j5m0o0n6p0p0n5l5
1556E11l0l0l0nJ0%Nj0l0j6k0j5j5l0j0NN%NJ5j0J0NJ5K0K0K1K0K0J0K5N0M5M5N5N5L5N1N0
1554H57N0L0M0M0L0%l0n0n5l5k5nk5n1l5l5n0p0n5n5k0J0nnj0k5m6n0l5%J5J5%nn%%%n%nj5
1551B80j0nnJ5M0L5L5%OL0J5K0J5K0Nj0%%%%%%n%%n%%%n%l0k0nk0j6j5k0j5k0j5k0N%j5m0
1548B25m5j5K5K5%j5nnnnNj0j0%%n%K0NNL5K0j5%%%k0l5k0j0j5j0j0nj0nnnNj0l5k0nJ0K5
1544E0K0K0K0J0NNNNNNNJ0J0j0l5n%n%%%J0n%J0%NJ5NNK5NJ5J0J0J0J0J0J0K5%J0J5j5k0%
1541B85L0L5K0L1K5L0K5Nj5l0j5l0k1j0l0k0k0NK5K0N%nj0NK0M6L0L5K0M5N0N0L5J5nj0n%
1539F66j5k5m0n0m5m5k5%j0j0NM0K0K0L0K0L0K5K0L0M0J5J0L0L5OJ5%j5l6o5n5m5m5k5j5k0
1536D71k0nN%%N%nJ0K5L5M0K5J5J5J5J5nj5Nk5l5m5n5l5j5k5k6j0n%J0j0j0%J0L6M5L5J5%
1533D86j5m0o6n5k5%nj5j5J0j0%j0nNj0nJ0%%J0%%Nj5j0j0j5k0%j5j0j5NnnNj5%nNJ5%j5l0
1530I5%J5J5j0j0NNL0L5M5K0nnnnj0nnnj5k0j0k5k5k0j0nj5j0K5K5NNNNJ0j0j0J5j5Nn%J0
1527A15j0j0NJ0J0j0nl0l0nJ0Nj5k0k0k0nJ5K5nk5j5n%K0N0L5J5j0k0nJ0L0J5%NK0K0J0%j5
1524A45j0NNJ5k0k5NJ0Nj5l5l0J5L0J5j0k0j5J0j0j0J0%NK0K5%j5J5M0%j5nnn%NnnnK0L5N
1522A80J0J5N%n%nj0NNj0j5nj0j5nj5j5nNJ0J0%NJ0J0N%J5K0%j5j0J5L0J0j0k0m0j5%%j5k0
1519A05nK0K0J0nJ0%%L5K5%l5m0n0l0%J0J5%NNJ0N%Nj0m5l5nK5L5K0K5K0K0nj5k0%K0K0nj5
1516A45k0%nj5NJ0N%nj5j5n%NJ0n%J0J0%nJ0J0n%J0nJ0%NNN%NNNnn%nj5%Nj5%J0nNN%nNJ5
1512A60nnJ0%%N%%%N%J0nj0J5nj0nj0nj0nnj0nNj0%j0j0N%j5n%%j0j0NJ0NNJ0J5N%J5J5Nn
1509A35K0L5K0nj0k0l0l0k0%J5%J5NJ0J0Nj5l5l0k0j5j5k5j0J0K5K0J0K5K0L0J5J5L0L5Nn
1506B25j5k0nJ5nk5k5j5nnj0j5nk5%J0J5J0J0K0J0nk5m0j5j5J5M0L0K0j5j5%J5nl0k5l0%%
1503D0K0K0J0n%j0%%%n%%%%%j0J5J0nj0J0K5L5M5K5J0j0j0k5k0J0K0L0L0K0j0nnj5k0l5l5
1500A40k0nJ0NNn%%n%%j0J0NJ0J5NK0NJ0J5j0j0j0nk5k5k5k5k5k5J0NK0L0L0J0%k5k0%J0K5
1498A20J0K0K0j0k0l0j5%nj0j0j0nnj0j0j0n%%n%n%%%J0J5K0NNK5J0J0J0J0nj0j5k0J0K5J0
1495A20nj0j5N%%Nn%K0M0K5%k0k0k0j5k0k0NK0K0J0J5K5L0J0%J0%Nj0nj5%J5N%K0K5J0J0K5
1492B95Nk0n5o5l0nJ0K0K5%nl0k5k5%J5K5K0%j5k0%J0L0K5K5L5M5K0j0j5l5l5m5n0l0nJ0N
1489A00NJ5nj0K0J5j0%J5%J0%Nnk5k0nJ0K5K5J5NNNNNNN%%nj0%K5Nnl0k5Nj0j0j5j0j0j0j5
1486I5k0J5K5Nj0%%J0J0J0N%J5K0nj0nNk0n0k5NK5J5%J0J0J0J5J5J0j5j5j5j5nNL0L0K5%k0
1483A90k5k0j5nk5l0j5%J5K0K0K0K5K5J0j5j5N%%NJ0nj0J5J0L5%k5k5j5K5M5L0J0nk0l0k5
1480A90j5K0J0j0k0l5l0%L0J0%%%%K0K0J0L0K5J0K0K0J0N%J0j0j0m5m0j0L5K0%j0l0k5j5%
1478A90J0J0J0NJ0J0NNNNNNNN%J0j0k5m5k0nk0j5nnnj0J5J0NJ5J0nl5k0J0L0K5K0L0J0J5L0
1475B95J5nl5k0nj5j5%%J5J5nn%j5N%j5j0%%nNnNnj0J0j0N%nNnj0NNj5n%j0%%j0nJ0n%L0J5
1471A90%k5nK0M0M0%l0k5nnj5nj0k5l0nK0L0L5L0L0%%%%J5J5J5K0j5k5j5k0l5l0l5l0J0M0
1469A60L0J5%%%n%%%nJ5j0NN%NJ0nj5j5k5j0K0J5K5J0%%Nn%%j5NJ5j0k0l5j0j0k0%J0J0nK0
1465A60M0M0%l0m5m5l0NJ5K0K5K0%%Nnk5j0J5J0J5j5k0J5K0J5nk5j0nj0j0nj5nj5N%%N%N%
1463A05Nk0j5k0j5L0N5M5L0J5K0NK5nl5k0j5j5j0k0%nNL5L5K5Nj5k0nJ0%%n%nnnnnnnl0j5
1460A30j0m5l0k0J0K5K0Nk0NK0J5N%%%%%%n%%l0k5%M0M0N0L5%nnnn%n%%J5J0NJ0NJ0NJ5J5
1456B80j0k0l5%J5J0j5m0l0k5%K0K0%j5%J0L0%k0n5l5NL0NK0J0J0K5N%nN%j0J0%%k0l5nK0
1454A55J5K0L0J0nk5k0j0j5k0j5j5%%%N%%%%J5J5NJ5nl5l0j0j5NNK0L0J5%j5l0l0j0K0K0K5
1451A20K0%nnnnnnnj0J0NJ0NNJ0NJ0j5j0j0j0J0L5K0K0%N%Nl5l0l5l0J5L0K0K0L0J5K5K0J0
1448B60NJ5%k0l5k5k5%%%%k0k0nL0J5%j5l0nNj0NN%%%NN%NnNN%%NJ0j0j0j5j0j0j5j0j5j5
1445E5N%nJ5%%%%NJ0NNNNnJ0L0J5k0nJ0NJ5nJ5J5J0j5j0j0J5L0J0%J0Nj5l5l5j5%nnNNj0n
1441A15NNJ5J0NK5L0Nj5j0%j0nj0j0j0n%%%%%%n%NJ0j0j0k0k0J0J0K5Nj5%J0K0Nj0j0j0NN
1438A40j0k0nJ5J0J0J5J5K0J0J5J5J5nj0K0M5K0j0k5l5j5l0k5l0%J0K0K0Nnk5l0nJ5J5J0J0
1436A85j0nk5nJ5K0J0j0NNnJ0J0nj0j0j5j0l0l5N%M0N5M5J5j5j5j5j0k0j5j5j5n%K0M0L5%
1433B15j5j5J5J0%nNN%k0k0k0%K5L0L5J5J5nj0Nj5m0l5k0NJ5K0%%nj0nj0j5%j0j0J0N%J0J5
1430A70n%J5J5NJ5J0j0k0m0k5J0Nk5l0l5m0nM0L5L0L0J0J0nj0J0%%N%NNJ0nj5j0l0nj5j5j5
1427G5j5J0K5K0J5K0J5L0J0j0nk0nJ5L0M0Nj0j0j0j5j0j0j5j0%K0K5K0J5j0m0l0%J0%k0j0
1425A45%Nj0nnn%j5%%j0j0%%j5%nj0%%J5K0%J0J5J0NJ0J0%J0J0NNJ0J0nJ5nk0l5l5k5K5M5
1421A65L5L0Nj0nNJ0%j5l0j5%j0n%n%nNj0nNnnnn%nj0%nj0j0%nj0nnJ0L5L0J5nj5j0j5J5N
1418A25%K0%J5nJ0K0%j0l0j5j0NNJ5J0L0L0nk5k0nj5l5j5k0l0j0l5j0J0K5L5J0k0%j5j5J0
1416C0J0J0J0J0NJ0J0M5O5M5%j0j5k0j0j0n%j5n%k0NJ5J5K0K0J5K0K0J0j0l5l5j0J0N%J5K5
1413B45Nj5k0j5%%J5J5NK0Nj5k0k5j5j0%L0L0Nk5l0k0j0K0L5L5K0j0l5k5N%j0j5k0j0j0J0
1410A45J5%j0nJ5J0nnj5j5k5j0nj5j5k5k5nJ0L0K5J0j0j5J5L5K5J5K0%j0l0m0k0J5L5nj5k0
1408G5%K0J5j0Nj0k0NL0N5L0%k5j5l0n0l5k0n%J0K5L0L0K5nk0%j5j0j0j5%J0J0J5J0NK0K5
1405A55%%N%%%j5%J5K5K5j0j0K0K0N%nk0nJ0K0Nk5j5k0k0nK5K0%j5k5k0j0NK5L0%nk5m0k5
1402I5j0NK0J0J0J5J0NNJ0L0J0J0%l0k5%J5nk0k0nK0K5K0K0%k0k0nNNNNL0K5%j5l5k0nJ5J0
1399B00%k0l5k0%K5O0L0K0Nk0k0j0k0k0k0j5l5j0J5NJ5J0K0L0L5J5M0K0Nj5k0k0k0k0nn%n
1396A95%%j0NJ0J0J0J0J5NJ5J0j5j5j5k0j5j5j5j5N%%%%%N%%%NnNnj0J0J5J5k5j5K0K0%k5
1393A65l0j0%J5%k0j5nNNJ5%k5nJ5K0K5J5j0k0NJ0NNNK0J0J0J5NJ5J0j0k0j0k0j5j5j0j5j5
1390A25j5%k0l0l0nJ5K0L0L0K5L0L0L0L0n%J0k0%%%nj0Nn%j0NnnJ0nnNnN%%%%j0J0Nn%%%n
1387B20%n%%%%j5NNj5k0k0nK5M0L5K5j0k5k5l0l0%N%%N%%%J0%NNN%nJ0M0K5%nk0j5k0j5j0
1384A75nk0nNj5j5N%J5M0M5L5J0K5K5j5k0j5k0j0k5k5j0%j5j0nj5nnj0nj5J0J0K0J0%j5l5
1381I5nK0K0K0K0j0k5k0%J0K0n%%%%J5J5%J0J0J0J0nJ5J5nNJ0NJ0%j0j0Nnj0n%J0J5J5NNj0
1378B65l0l5k5l0nJ0J5j0nJ0L0M0M0L0nl5j5k0%NN%J5n%J0Nk0j5%J5Nj5k0k5k0j0%%j0k5j5
1375A05j5NK0J0j0nJ5J5nNN%NNJ0%%NN%%N%NN%J0n%NNN%%NNnJ0%Nj0nnj0%j0j5N%%NN%NN%
1371B00j0j0NK5J5%j0j5J0j0j5k0j5nnj5%NJ0%%NnNJ5J0j5k0j0j0nJ5J0nnJ5K5J0j5%K0J5
1369A95%NL0M0L5J0nNJ5K5K0k5m5m0l5k5l5k5nN%%%%Nn%%J0j0NJ0J5%J0NJ0%nj5k0nj5j5n
1366A20k0K0J5K0K0NK0K5NNk5l5l5m5l0k0%J0J5J5J0J5J5K0J5k0j5k0j5J0K5K0J0j0k0k0j5
1363I0%%%%J5J0J0J5J0J5nK5K5K0L0K0%j5k0nK5Nj0j5j5j5k5j0J5nj0j5nNJ5L0L0J0nk0l0
1360A95j0%nj5j0NNJ5J5J5J5j0nj0nnj0nj0NJ0J5%l0n0k5%J5J0NK5M0K0J0%j0k0j0J0%k0j5
1357A50%j0j5J0K5L0Nj5nNJ0K0K5L5K5%%j5l0j5%J5nk0m5l5j5j0J5J0K0K5N%j5j5%J0J5NJ5
1355B10j0k0J0M0N5K5J0%k0k0j5k0nnJ5L0L0J0%nj0%J0L0K5J5%k0j0n%j5k0j5k0j5NK5J0J5
1352C20J5%k0k0k0l0n0n0j0K0J0n%J0J0%%J0NL0L5K0j0J0NL0K5J5J0j0k5k5k0Nj0j0%k0k0
1349B30%K0K0nn%L5NnJ0M5L0K1%j6j5%%K1K5Nn%nn%NnJ0NK5M5N5M0K5L0L5L5M0K0M6L0K0L0
1346H97K0L0L0K5K5L0L5L0L0Nj0j0Nnj5j5n%j5j0j0nk5l0%J5K0nk5k5l5k5l0j5J5J0j0k5l0
1344H42l0k5%N%J0NJ5nl5l6k5m0l0j5%K5L0N0Q1P0N5L0J5L0K0K0L5P6R0O5O0N5P0P6N5K5%
1341A669%J5O0O5O5L0K5NK6L0L5K0j0j0j0j0J0J0J0%j0l5l5j6j0j0j0nj0nnnk0j5NK5n%j0
1338A859%L5M5L6M0M0M0L5M0N0M0M0N6O0O5M0K0L5L5L5L5M6N5L0%j0j5j0j5j5j5nk6l5m0k0
1336B606Nj5m0l0k5nm0m5n5m6l0m5l0J5K5J0l0l5nJ5M5M5N1L0NJ5K5N0O0M5M5N0M5M1O0O0
1333B872L5J0J0NJ0L5K0%j0l0l0j0m5n0m0j5j5m1l5k0Nk0l0k5k5j0nk0%K0L0L0K0J0J0L0n
1331B671l0n0k0NK0K0j0j5%K0K0%j5j0J5K0J0j0%NJ0J0K0Nj5l0l5j5j0k0n0m5m0k0l0l5j5
1328B331k1j5j5j5k0nk0j0J5K5M5L0L1O5O5N0L0M0M5L5M6M5L5K0nNJ5K0L5L5N0L5K0j5l5l0
1326B962l0k5l5o0q5p1p5p5p0p5p6o0o0p0n0n0m5m6m5m0o5n0m5m5k5j0NJ0NJ5L5L5L0N0Q0
1324A844J21J15R5P5Q1P0P0P5O5Q0P6P0N5N5N5N5N6N0O0M5Nj5n%N%J0%j0j5j5j0j5k0k5j5
1321C143k5m1p0o5m5m5n0m0k5l1m0k0l5l5l5l5j5k0j5k0j5m0l5k1l5o0n0l5l0k0j5l5n5o1
1319A929n5n5n5m0m5n0l0k5l1l0l0j5k5k5k0k0l5j5J5K0K5J5K0J5K0K0K5K0J5K6L0J5K0K5
1316A654J0j0NL0O0N5L5J5Nnj0Nj0%n%k0j5j5k0k0k0j0l0m0n5q1q5r5p0n0n1m0l5l5j5j0j5
1314A007l0o0m5l5l5n1n0l5n0m0l0k0j5l0l0j5k0l1k5k5k0k0l5j5K0M0N0L0%k5l5k5nNK0N
1311C25J0J5j5l0k5j5nj0j5%%k0k0NJ5J5j0k5nj0J0J0%%%NnJ0nNN%nNJ5nj0J5NN%J0J0N%J0
1308B75j0j5j5nj0j5j0j5J5J5%K0NJ5J5NNj0%nk5k0nK0K5J0%%NJ5K0Nj5j5j5k0j5j0j0k0l5
1305A55l5j5J5L0L0J5j5k0NNNJ5J0nl0j0NJ0j0n%Nj5nNn%Nnj0%J5nj5n%J5M0M5L0%k0j5j5
1302B00n%J5J0nl5k5k5l0l0j5K0N5N0L0J5%NNn%Nj0j0N%j0N%nNK0J5K0J5J0NJ5%k0l0l5k0
1300B10%K0J0NNJ0NNJ5J5%l5n5m5j0k0k5k5j0K0M0K5L0Nj0k5l5j0J0J5NJ5J0nNN%%%NL0L0
1297B40%j0%J5K5J5j5l0m0nNJ0J0J0%k0j0nNJ0nJ5Nnm0k5j0NK5L5L5%k0j0%J0nJ0nj0j0n%
1294B00K0M0M0J5j0%Nk5l0k5k5l5j0K0M5N0M5Nk0n%Nj0m5m0m0m0k0nj0j0%N%NJ5Nk5k0J5M0
1291A25L0K0J5j0J0nk0j5%K5L5Nj5nNJ0J0N%%J0j0l0nJ5J0J0%%J0J0N%J5nk0k5%J5%l0k5J5
1288A90L0K0K0K0J5L5Nk0k5j0l0k0j5k0k0k0j0K0K5%%%%K0K5J0L0K0K0K0K0nk0%j5m0m0NK5
1285B65L0K0L0K5K1L5M5J5k5k0k0k5%K0K0%%J0J5j0m5n1k5nnj0nnnnn%nJ5NNnk0j0j0j5k5
1283B20k5j5J0K0K0N%j0j5NJ0J0J5J0N%%%K0K0K0K0k5l5l5k0NNNNJ5NK0Nm5m5j5%j0j0j5%
1280A55NJ0J0J0K0K0Nk0m0j0L0L0L5K0Nj0nJ5J5nn0l5nK5J5NJ5J5K0Nnl0k5j0J0K0J0J0J5
1277C00J5%%k0m5l5k5nJ0J5J5J5K0%NNNj0NL5L0K5Nk0n5m5l0m0l5k0nJ5K5J0%J0%j5j0K5K0
1274A95N%%N%%nJ0K0M5M5K0k0k0l0j0NK0NJ5J0j0%NJ0nnJ0L0L5L6L0%j0l5m1k0nK5J5j5n0
1271C15n0n%J5L5N5L1J5L0K5K0J0NL0O5Q5P0Q6J20J50J61J80J66J85J96J55J00M0j0n5j25
1269B100j91k20k06j90j76j55j35j21p5n5l0k5j5k0k5j5j5j5k0j1nj0j0j5%%j5l0j0J5J5%
1267C20j0n%J5K5K0J5j5k0nk5j0nk0%L0K5J0j5k5nJ5J5Nj5%nNNN%N%NNJ0L0%k5k5k0l5j5j5
1264B50NJ5k0nJ0%n%J5K0%nK0J5%l0k0k5k5nK5J0NJ0NNJ0NJ0J5nJ0K0J0J0J5J0J1J5k1j5j5
1261C55k0l5m0j5NN0L5K0%J5%nj5j5k0k0j5J5J5J5J5K0Nj0%J5K6Nl1%J0%NJ1K5%l0l1l0k5
1258C05nK5L5M1K0J5%J0%k0l5l6k0j5nj5j0J5J5%j0J0j5k5m5j5J0L0L0J0J5J0J0J5J5J0J6
1256C91onnnnnj5Nj5l5l0j0%j0k5m5j5J0K5L0K0J5J5j0%J5K5K0%NJ5K0K1K0NnJ0j0l1l5l5
1253C10j5nK0K5J5J5K6M5L0N%j0j5m5n1n5m5nJ5J0%k5k0j0j0NJ5L5O0L0%j5nJ5%j0k0%N%j5
1250C05j0%K0Nnk5k5nK0J0J5%j0j0k0j5%%%%k0j0j0K0M0L5N0L0J1%j6k5j5k0j0nJ5L5L6Nj6
1248C80j0k5l0l5k0nnj5J0NJ5J0J5NJ0j0j0J5nk0m0l5k0J0NNNK0K5J5%l5n0n0j0K5K0J5%n
1245A75j0J0L5L5J0l5l5j0NL0M0L5K5%l0m0n0l0%K0J5J5J0K0Nj5NNj5j0k0k5j0%%%%J0J0J0
1242A90J0nnj0nJ5J0J5J0Nj0j0N%J5J0Nnj0nj0n%j5NK5L0M0J5nl5k5j0k0k0l0j0J0K0K5M0
1239B50L5L5K0%j0k5k5j0%j0l0k0j0j5nL5N0L5L0NNj5l0l5l0j0J0NJ0NL0K0nk5k5j0%j0nn
1237B15%j5%n%N%%%NJ0nNK0K0J0K5K0J0%nj0k0m0l5%J0J0J5J5J0J5nl0k5j0J0%NNnJ5N%nj5
1233B30k0k5j5K0L5K0J5%NNk5l0l5j5NK5K0J0J0J5J5J5J5J0nk0j0J5J0nk5k0nJ5Nj0j0k0j0
1231B10j5%J5J0K5L5L0J0k5j0%NJ5J5%j5l0l5j5%J5J0%J5%N%nj5k5%%%j0k0l0j0NN%j5nj0
1228A35N%J0K5N0L5J5J5n%nnn%n%k0J5nj0%%%nk0m5n0k0J5J5K0J5L5M0Nn%N%%L0L5K5M0J1
1225C91%J0J0%J5NNj5j5Nk6n5l0nK5J0%J0NJ0J0K0%nj0j0j0nj0j0j0%J5N%J5%NJ0J5J6J5J5
1222D26J5J5J5J5NN%J0%NJ0NJ0L0L5J5j0j0k0%J5K0J5K0L5L5J0nj5%J0k5k5l0J0NK0L5L0L0
1219G66nnn%%%%%%N%%J0NJ1Nj0j1J6L0M0L5M5L0NJ0N%J0nNNnNJ5nj0K0%N%J0J0Nl5k5%J5J5
1216A017L0N5N5L6J5j0nJ0J0J5J5L0M5N0L0%NnJ0K0K0%k5k0k5l0k5j0N%j0%%j0%J0nnJ5nN
1213A313J5nNJ5M0N0K0%k0k0NJ5L0N5K5K1K5K0L5N0M0M0P0Q0P1P0P0N0J5nN%Nnk5l0k5k5m0
1210B055k0j0m0o1n5l0k0k5l0j0K5J0NJ0Nj0k5l5nJ0J0L5N5P0M6J5nK5K5K0K5N0O0O0M5L5
1208B315L6M5K5%n%n%j0k5n1l0j0nl5p0q0q5p1n0m5m5m0j5j5j5j0J0L0L0J5K0M5N5Q1R0J05
1205B185P5N5O1P5P5O5O5O6P5O0N0O0N5N0M1L5K0j5m0m6l5n5o0o5m0k5p1p5p0p0p0o5p1o0
1203B235p5o0k5l5l5l0N%%J0M0L5K0K5L0K0L0M5O5P6J05J05Q5O1M0L0L0M0O0P5P0N6N0K5J5
1201C223N0O5L5L0J0nj5k0j0m0o5m5n0o1n5o0n5q0p5o1l5j5j0n0m5l5j5l0k5J5L5L0K5M5P5
1198B681O6N5O0P5P0O0O6O5P0O0N0L5J5J0K5L6K5L0J5J0J0J5J0J0K0Nj0k5j0k0%Nk5m5n6p5
1196C388p5n5l5nK5N0M0M5M0N0Q6R5R0R5J36J90K36K45K06J90K06J85J41J05R5Q6L5j0l5n1
1194E794j05j30j15j21j20j20j26j15j30j21j35j15r1r0r0r0r5j16j15r5r1p0l5j5k0l5l0
1192C263k0k0k0l0j0NK0L5N5M5J5NN0O0M6M5O5O0M5N0N5L0NL6J0l6m0m0m0p0p5p5p1q0q0p0
1190C223n0n5k6J0K6J0J5K5M0O0P5R0J11J05J15J26J25J55J51J65J71J65J50J56J60J61J35
1188E594J00J20J21J00R0P0N1N0K5J0Nj5m0m0o6q0p0p5p0p6q5o5o0m5n0n0n6n0m5o5r0j16
1186E027j30j15j05j01p5o0l5o0p0q1r5n5m0m5l5k0nJ5K5K5K5L0K0J5M5O0O5M6J5K0L0K5L0
1183D391L0K5L0K0L0J5NNJ0k5n5o5n0m0l5q1j05j15j21j20j15j30j26j10j15r1j10j30j36
1181B686j15j00r5j16r0n0l5l5k0%j0j0nnj5NJ0J5K5M0P0R5J16J15R0P5Q6Q5Q0P0Q0R6R5O5
1179C298L5J5J5K0K5Nnl5o0r0j05j01j05j00j21j15j05j25j31j30j05q6o0l5j5j5j5k0l5l5
1177A664m5l0l5j6K1J5K0M5P5P0P5P0Q1P0P5P5Q0O1O0Q0J15J11J35J30J31J20R0R0Q1R5J15
1175C724J20R6M5K0J5K0K0N%K0J5nl0n5q5q1q5r0j00q6j00j15j35j36j15j15j11j05j10j16
1173B325j20j00r5r6r0p5m5k0k0k0k0J0NJ0J0%J5K0%NJ5M0N0N5O5N1O5N5M0N0N0N0M0O1M0
1170B426J0NJ0Nnj5l5n5o6q0q5p0q0q6p0q5o5p0q1o0p0p0p5o0m6l5l5m0m0l5n0l0%J0k5l5
1168H12m6l5%K5K1J5nk6l5k0k5k5NK5L0L5%NL1M0M5K0J5K5K5O0O5R1Q5R0J05Q0O1O0O5N5M5
1165A819L5K5N0O6P0L0nk5k5k5k5m0n6p0q5q0o5q6p0m5m0m0m0k5l5l5k1k5l0m5j0j5k5k5n
1163I77J5K0NL0J5L0K5K5M6P0O0N5N0M5M0N6M5M5N0M0L0K0L0J5k5m0l0l5m0l5m0l5o6q0p0
1161A343p0o5m0n1o0m5o0n5n0m0m1l0n0n0k5l0n0m0j5J5%j5nnj5l5k0%J0nk1k0nJ0%NN%NJ1
1158C91%oJ6J5j0%J5N%n%n%j0%n%j0%o%n%j0%nj0n%j5%%j5j0%j0nnj0j5%NJ5J5NJ5j5l5l5
1155B35nJ0K0j0nJ0%%Nj0k0J0L0K5L0L0J0j0NN%%N%J0J6J5NK0NNJ5J0%l0l5j0j1j5j0%%J0
1152C70nnJ0nNN%NN%O%Nnk6k0%NL0K6J0J5J0%J5K0%NJ5J5L5L0K0K5K5K5L0NK0K5Nm0m5m0l5
1149E96k5nJ5L0K5J5nj5j0k0%J0N%k0nNK0K0J0J5J0J5J0L5K5%n%J5K1K0J5J5J0J5%Nl0l5k5
1146G77j1NK6K5Nnk5j5NK5K5Nk0l0n1k0j5%nj0j5j5j0%J0%N%J5J5%NK5L5O6Q0Q0O0M5J0NK5
1143A132K5N6L5%k0l5l6j5k0J0K0%j5l0m0l5m0l0j5%J5J5%j5n%L0N0M5J0nnJ0L0K5M6M5N5
1140A293M0K5J0K5N0Q5R6J05Q0P0N0L6J5K0K5J0j0l0l5nJ5nm6p5l0%%k0m0l5k0%K0J5Nj0l0
1138A699k0k0j5%j0j0%j5j0nnj5j0nk1%j5nL0L1L5L5J0K0M0N5N5M0M0N6N0N0N0N0N5N5O1N5
1135B391N5K5J5Nn%nj0K0%j0l0l0l0m0k0l6l5l5l5l5l5l5l5%N%NnnK5L5J0j5n0k5nJ5nJ0N
1132B050nJ5nk0nj5j5%k0j5%J0L5O0N5M5M0L0N0N6N0N5N5N0N5O5M6O0O5N5N5P0M0J5j5k5n0
1130B992m0m5o5q5o6q5r0p5m0j5J5K5K5K0L0M0M5K0j0k5l5j0L0N5N5L0j5nK0L1K0K5L5J0l0
1128B787k0nK0L5N0N0L5L0L0N0P1Q5P0O5Q5R6R0P5M5L0J0j0j5l5l0k0m0n0n0l5o%j0Nj0m0
1125C438n5o0l5n0n5l5o1m0k5n0l0l5l5m0l5j0%%j0%j0%j0%j0k0Nnj6%j0j0%nnnj0n%j5j0
1122B636k5%J5K5J5L0L1K0K0L5N0O5P0N0N5N6O0M5j0n0o5o6q5r0j15j31j05j00j05j06q5q0
1120B060q5q6p5n5m5k5k5l5m5j5%j5l1m5n5l5%J5J0K0N0M5M1K5L5L5L0M0L5M0O0P6O0P5R0
1118B170J10J36J35J45J21Q5O5M5N0K5nm0n0m5m5n0m5m0n1m0k0j0J0%%j5n0m5k5l5m0l5m5
1115B366m1l5q0q0p5q0p6q0q5p0l5l0m0k6%%j0NN1L5J5N%J5M0M5N0M0L5N0P1O0M0K0L5M0L0
1113B205M0L0L5L1L5M5L5L5N0P0Q0Q6O5J5K5J5K0j0l0q0j11r5p5o0j05j21j15j35j11q0p0
1111A719p5p0m1m0k5m0q0o0m5l0j0l5l6j0J0j5l5l0l0nj5k0Nj0%%Nj0%N%K0%K0K0K5O0O1M5
1108A228J5L5L0O0M5K5J5J0J0J5J0nK0J5%%%J0nj0J0J0j0j5j5k0k0j0k5nk5m0m0m0m0o0o1
1106A117l5k0k0l5l0k5k0l0l0k0nnn%j0%%j0j0j5nk1j5nj0j5nNJ5K0L1K5%j0J0L5O0M5K5J5
1103I92nk5j5%nj5j5j0j0j0k0j5j5k0J0%k0m6nj5j0j0j5j5nk0k0nj0j5l5n5m5m5k0J0nj0n
1100D01%j6%%K1J5%j5l1l0j0J0L0M1L5K5Nj5k5%NnJ0K0M0N0J5%k0j0J5M0N0K0NNJ0NNNNN%
1097G16%k5j0j0k0j0nk0l5k5k5l5m0k0l0l1j5Nnnj5N%j5nk5k0j0j5k0j0j5J5L5L5J0nnj0j0
1095B75N%NK5K0j0m0n5k0%NNnj0Nj5k0m0l5k0J0M0K5K5J5j0J0N%%K0j0J0NJ0NJ0K5J5j5l5
1092B35j0NJ0J0J0j5l5l0NJ0nj0j5nJ0Nj5J0M5L0K0nj0J0Nnj5%nn%nnj0nj0nnj0J5J0J0J5
1089B30NJ5J0J0%j5nj0Nj5j5%L0L0L0L0NNj0j0k0nJ0L0K0K0j0k0NJ0nJ0%%%N%Nl5l0k0nk5
1086B65nN%%NnNJ5nj0J5J5j0j0j5NL5%n%%%N%%%nn%nnj0N%L0K5Nk0k0j0k5j5%nj0Nj5n%nJ0
1083B25K0N0L5K5J0j5J0%k0m0m0k5j0J0L0L5Nnj0j5j0j5%J5K5nj5%J5L0K0%J5Nnl0k5j5J5
1080B95M0L5J5%j5nj0%k0j5nK0L0J5L1L0K0L0L0nj0%j5l0l5l5l1nJ0N%nNK6M0M0K0J0j0nn
1077D86%j5j0nnj0n%J0j0N%j0J0%J5J5%NJ0%J0J0nk0m0l5k6nJ0%n%%nJ0%%J1J0J5J0NJ5%J5
1074D66J0j5l5l5l6l5j5J5L0M1N0L0NNl0l0l6k0%J0nk5k0j0J5L5L6J5j0nj0j1%N%%ONNNk1
1071C85k0J5J1o%nnj0NJ0j5k5k0nK5M0K1j0m1j5Nj0j0K5K5K1K5L0J5k0m0m6k0K5K0Nk0k5N
1068C45J5nJ0J5NOJ5J0J0L5K0K5J5K5L5J0NJ0K5nk5%L0J5j5j0nk0j0nj0j0j5j0j0j0NJ0k5
1066E06l0n%%nj5N%j0J5M0L5J5k0l5m0k0nn%nj0N%j0nN%%M5P0O5M0L0J0K0K0%l5j5j0j0%J0
1063F46j5l0m0l5m0k5k0k5k5k1k5l5j5J0nnJ0J5n%NNN%NJ0%nJ0J5J0J0J6J5J0J0J5J0J5J0
1060D86J0J5J5J0J5N%NN%NNNk0k0k0j5k0k0k5j5J5L5J0L0J5K5J0K5O0N0L0J5M1M5M0M0NnJ5
1057I27nk0m0l5k5nk6j5j5l5o0n5m0k5k0l0j5%K0J5J0%NnNK0j0k5k5J0L0L0J5nk0j5nNJ5L5
1055E66N5N0L5M5M1N0N0N0N0M0O0M0N6K5J5K0K0J0%k0m0m0m1l5n0l5j5l0k5l5l0l5l0n1m5
1052G21n0m5l5j5nJ5L0J5%j5k0k5j0nJ0nl0l0k0%J0L5L5L5L5L5L5K0L0L1K5L0L5K0nk5j0j0
1050H42j5j0j0j5k6l5nJ0%j5k0j5n0k5%%%%K0K0L0K5J0Nj5j5j5j5NNNNl0l0l0l0k0%j0j0j0
1047E11nj5n%%J0j0%N%%J5J5J0J5j5k5k0k0NK0K0NJ0J5J5J0J5L0J5%j0NJ5M5O0O6N5M0K5N
1044I32K5M0M0J0nnJ0J0J0J5%%l5l0k5k5j5%k5k0l0k0k5k5l0k1j5k5m5l5m5m5j5j0nnJ5M0
1042E66J5%NK0M5O5N5K6j0NL5L0N%K5K0J5J5J5J5j5%j0j0nj0nj0J0j5%%J5K0%k5l5k5j0J5
1039H52L0%l5m5o1o0m5j0j0k5l0%N%%J0J5j0NJ0K0K0K0K5J5K0K0K0L6L0J5J0k5l5nJ5K0NN
1036H27K0J0K0J0K0J5K0K0J0j0k0k0j5k5k5l0k5m6m0k0nNNJ0NNK0N1Q0O0O5L0L0M5N5O6M0
1034A263L5N5M5M0M5M0N6L0j5l5l6k0j0j0l0n5n5l0m0n5m5m1o0l5k0k0nk5m0l0%%nj0J5L5
1031I32L5J5Nj0k0nj0j5nk5j0j0j0nj0nj0j0k5NL5K0k0l0k5k6k5l0k5k5j0K0M0L5J0Nj5l5
1029G06j5k0%J5K0%N%j0J0%n%%M5M1N0L0K0nJ0J0K0K5M5J0k0l5k5l0k5j5%K0%k0j0nk0l5l6
1026G51j5l0k5l0k5j0%n%NK0L5N5M0L6M0M0M0M5L5M5M0K5L5L6L0L0L0L5J0%k0l5j5%k5%%n
1023A218m0p1n5l0j0j0l5l0l0l5k5l5l5k1k5nj0k0j0j5j0j5k5m0m0k5%N%NJ0J0K5Nj0%L0L0
1021F26%%j5J5K0M5M0K5%nJ5j5l5l5m0m0%%%%%%%%j5j0nk0k0%%k0k0j0J0K5K0J0nk5j0j0%
1018D96j5j5nj0j0nnnnL0L0M0K0j0l0j5k5j5k0j0j5j6L1M0M0K5K5K0K5K5NJ5J5%nK0M0L5L6
1015G77L5L0M5K5L5M0K5K0%j5l0k0k5k5m0m5m0m1j5%%j5k0k0k0k0k0k5l0j0K0J5Nl0j0j5%
1012E41L5L5K0j0m0k5NL0J0J5J0NJ0J0J5J5J5%%L5L5K6NJ5K0j0j0j0j5%j6k0%j0nnnm0l5m0
1010F11l5l5%J5J5j0Nnn%nnnK5J0j0k5m5l5m0m1k0%%k0l0m5n0k5j5J0K5L5K5J0NK5K0J5K0
1007C65J0Nk0j5%nj0nn%j0NM5O1J5j0k0j0l1l0j0NNJ0NL0L6Nj5K0J5J0K5J0NK0%j0l0l0k0
1004D21j5k1k0k0l0m5k0J5K5K5K0L0Nk5j5%J5Nl0k0j5%Nj5NJ5NJ0L0K5Nk0n%%j0l5j5nK0J0
1001C10J0K5NK0K1K5J5n%K0M0J0k0l5m0%%j0Nnj1nnJ0J1j1l0m5k0J0L5J5K0K0K1nk1j0j0j0
999C50j5l0%J0%k5k5j0J0J5K0K5N%%j0j0j0j0j0j0k0nnn%n%%j5J0%j0n%%%j5NNN%NNNj0J5
995B30N%J0%J5J5J5j5m0l5j5NNJ5K0%k0k5J5M5J5%j0nJ0J0K0%k0k5l5j5%K0NJ0L0J5J5nl0
993B50k5j0J5L0K5J0J0%%j0NL0L0M6K0j0j5j0j6nk0k0%j5j0j0j0j0j0j0j0n%n%n%%%j5j0n
990B00J0K5Nj5k0k0nJ5K0K0%j0nNnN%K0K0nk5k0k0nnj5j5j5j5k0nJ5K5K0%%n%NK0K5J0J0J0
987B35J0NNJ0%nj0%K0J5Nk5k5nnj5%J0k5m0m0NK0J5%J5j0NN%N%%J0NN%n%%J5K5J0nk5J0NN
984B35NJ0nj0J5%nj0J0K5Nj0k0k5l0m0k0j0NK0J5L5K5Nj0j5%J5L0NnN%J0N%NJ0%NJ0k0j5k0
981B40j5l0l5j5J0NJ5J5Nj0j0J5M5K0J5nj0NJ5J5N%%j0J5n%%%j5j0j0j5j0j0k0nnJ5J5j0J0
978B25J0NNnnNJ5L0J5Nk5l0j5J0K5%j5j5%K0K0J0K5K0J0j0j5k0l0m0k0K5J5nnJ0K5K5Nk0l5
975B50m5m5j0J5M5L5J0j0j5J5J5%k0l5l0j5%NNnnNJ5K0J0k0j5NM5O0L5nl5l0l5k0%K0L5J0
972B60l0m0k5J0K0J5K0J5nk0nn%nJ0M5M0J5nnnnnnnnj0j5j0j5j5k0J5L0K0K0NNk5l0k0%j5
969A95J0n%k0j5J0J5K5K0L5J5nj0nn%NJ0nNNj5l0m0n%NK0K0K0K0j0nj0j0J5%j0k5k0k0nJ5
966A90K0j5k0k0j0nnnnj0j0nK0K0J5K0K5J5J5K0%k0nj0j0j0k0%J5j0J0NNJ0%Nj0j0l0%K0J5
963B00K5K0j0j0j0nj0j0j0nJ5M5L5J5J0j5j0%Nj5%j0J0j5j5N%j0k5J0j0nnj0j0j0nj0j5%j0
961A20j0NJ5J0J0%J5J0N%%%n%N%%j0j0NL5N0K5j0l0m0m0k0%%%N%K5K0L0J5j0l0l5m0j0J5L5
958A55L5Nj5%%j0j0k0j0K5K0K0K5%%j0J0J0J0nnk0k5NK0K5L0j0nj5j5k5nJ5K0J5K0J0K0K5
955C15Nj5j0k0j5nnJ0M0J0k5n0l0nJ5J5nNN%J0n%%nJ0j0%%J5K0J0K5%K5K5Nj5j5k0j5m0m0
952B15l5j5k0k0%L0K5K5K5L0J0k5l5m0nJ0K0K0nj5j0n%J5NJ0%%j0J0K5L5k0l0l0n%nnJ5%N
949A95k0k0k5k0nj0J0M0L5J5nj0J0J0K5%nnnj0k5k5%J5J5K0J5K0L0J0K0K0j0k5j0k0%J0j5
946B45m5l5k0%J0j0k5k0j0NK0NJ5L0L0Nj0j0%%nK5L0M0J5J0j0j5J0J0J5j0l0j5k0k0j0%K5
944B25K0N%NNnj0k5j0k0j5j5j5j0J0L0K0K0Nj0n%J0J5J5J5K5L0%j5l5m0j5%%%N%J0%j0J5N
941B35nN%%%n%K0%k5k5k5l0NJ0M0L0nl5m5k5k5J0K5M5L0L0K0j0%Nj0k5k5j0n%%%nnnnNK0J5
938A95N%n%n%K0N0L5j0n0m0k0j5j0k5%%J0J0%J0N%J5K0NJ5J5nl5j5j5J0M0L0K0%j5j0nK0J5
935B65J5K0%nNnj0J0j0nnl0l0j0%%J0nk0m0m0k0J5L0K5K0nj5k5NJ5%%J0L0K5J0k0l0k0j0J5
932A65M0L0%%J0J5j5l5l5j5%J5N%%J5%J0NNK0J5J5K0j5k0nk0k5nK0J5k0m5m5k0K5L5L0L5N
929B30j5%%j5j0k5%J0%j0J5K0J0n%K5K0J0j5k5k5k0%j0j5nJ0M0L5J5K0%k0nnn%l0m5k0K0L5
926A90K0j0j0j0j0nj0j0nNNNN%k0j0j0nnk0J5K0L0K5L0L0L0J0k0l5m0j5J5nn%%%Nj0J0J0N
923A95J0J0n%J5J0J0J5j0k5%%%Nj5J0Nj0j0nJ0J0k0j5nK5J5j0j5nNJ0j0j0%%%%Nn%Nj5J0%
920A90j0NJ5%k0k0nNJ5K5K0J0%J5J5j0j5%L0J5N%k0k0l5l0l5j5NJ5L0J5nj5j0J0K0L0L0J0
918B65nj0nj0nj5nj5nNJ0J0J0%J5J0N%nj5J0j0%n%%L0K0Nj0k5k0j5%J0%NN%%J0J5j0NJ0J0
914B75%%J0j5m5m0j5J0K0K5M0K0J5nj5j5n%j5k5k5nJ0N%J0%j5j5k0n%%%N%nNj0NNJ0k0l0n
911A20NK5NNj0j0N%J5L0K5K5J5k5nj0J0J0n%n%%%J0K5L5J5J0k0k0l0%J5J5%l0k5l0l0nJ5k0
908A55j5j5k0%j0K5M0NJ0J5NN%%%NK5M0M5L0j0l0n5n0n%%j5k0nNnj0j5%J0NJ0NJ0J0NJ0Nj0
905A90j0J0j5N%%j5j0j0J5K0Nk0k0NNJ0L0K5K5j0nnnj5NL0K0l5l0nK0K0%%J0NNJ5J5J5J0J5
902C20J5J5J0Nk0j0nJ0J0nl5m0nJ0N%k0j5%J0L0L0J5J5%j5l5l5j5k5l0k5nJ5K5K0J5K5J5j0
900B65j5j5j0NJ5J5Nj5nK0L0%j5j5k0l0j0n%%%N%N%N%NNN%N%NNNJ5J0j5k0j0J5K5J5K0J5J5
897C35J0%k5m0j5j5j5j5k5j0k0k0j0j0j0nJ5L0L0K0NNJ0NNNK0nk5j5J5%Nj5j0%j0Nn%Nj0n
894A90Nj5j5k5nK5N0N5K0J5nj5j5l0j5j0J0K5nl0k5nJ5L0N5M5L0J0%j0j0j0n%j5j5%j0j0%
891B80k0nk5j5j5m0l5nNJ5%NJ5%J5J5N%j0Nj0l0k5J5J0j0l5l0j0NL0N0M0K5Nnk0%J5N%nj0
888B00j0%k0k0j0NL0N%l0k0%J0K5J5%NJ5L0K0J0j5Nnk0j5k0k5%nJ0J0J0NNJ0K0%nnj0nnnk0
885A75NL0K5L0L0Nk0k0NL5nk0k0j0NJ0j0j0nnnJ0M5K0L0%N%%J5j0NNk0j5l0nK5M5M1K5%l1
882C85n5o0k0%%NJ0k5k5k5j5l5j5%J5K0j0j0J0J0NJ5k0%NK5K5Nj0j0n%%nnnNj5J0J0NNJ0N
879B15J0Nn%j5NL0K5L0L0Nj5k5k5J5%k5k0m0j0%Nk0l5k0K0L0N0M5L5%k0j5nk0k5nK0J0nk0
876B15k0nJ0J0%j0%J5J0j5%K0K0L0J5Nj0k5j5n%j5j5k0j0NK0J0J0J5J5J0J0N%NNnNJ0j0nk0
873B70j5nn%k0j5k5%J5J5J5j0nJ0K0L0L0K5l5l0l0l5nJ0NnnN%%J5J5Nnk0J0NL0J0j0j5j5j5
870B15j5NN%nn%J0j0nJ0J5J5J5J5j5k0k5j0j5%L0J5K0nNJ5NJ0J0J0nnJ5J5J0k0k5l5j0j5j5
867B05j0k0%nj0J5L5L5J5K0N%k0j5j5J5J5J0j5j5NJ0j5%nj0l0l5j0J5J0J5J5nj5nJ5K5%j0
865B15j5j0j5J5J0J0j0j0NJ5K0K5J0j5j5k0j5%NN%NNnJ0NNJ5nNJ0NNn%Nnk0%NJ0j5j5K0K5
862B75J0%j0J0nl0j0j5NL0K5J0NJ0J5%k5l0k5k5j5Nnj0%nj0nNNN%NNnJ5J0J0J5J0j0l0k0j5
859A80k0NL0K5j0l5l0j5J0%L0M5K5J0K0K0%N%%j0J0Nnj0k5k5j0NK5K5Nnj0j0%NJ5j0l5m0n5
856A40l5%J5J5K0J5L0K5Nj5%K0K0%nk5n5m5k0%M0N0L5Nj0j5J0J0J0J0j5J0nn%%n%j5j0j0j5
853A80nJ5M0L0J0j0%%%%%Nnn%nj0NnnnnNj0n%%nNK0J0J5K0%NK0K5J5nk0%J5J0%J0nnNnNn%
849C45NJ5j5l5k0k0J5J5k0k0NK5J0j0j0Nj5k5k5j5j5k0j5k0j0J0L5L0K5NJ5K0nj5j0j0%j5
847B15nj0NK0K0Nk0k0K5M5M0J0%j0k0k0k0j5NK0K5Nnl5k5j5J0%j5l5k0J0%j0j0NK5L5L5L0
844B80Nnk0nj5j0nk5k0nL5O0P0L0j5m0l5k0j5j0nj5j5nj5j0N%N%nJ0J0n%%%%J0nj0J0J0J0
841B15J0J0j5l0l0j5NK5J0J5J5J5J5J5k0k0k0k0k0NK5K5K5K5Nk0k0k0j5k0j5%%j5%nnnJ0M0
838A80K0K0J0J0L0K5K5%j5k0j0J0n%N%J5nl5m0k0k0l5l0j0J5M0N5N0K0%nK5Nl0k5J5M0J0k0
836C00n%%%n%J0NL0j0k0k5k0l0%%n%j0%Nj0nnNj5k5k0%K0L0L0M0K0nNnnj0j5nk0%k0k0nNN
832A90J0nJ5nnJ5NnnJ5K0K0nk0j5j0%Nnj0j5%K0K5J0L0L0J0K0K0%k5k5nj5k0k5j0%%N%nNJ0
829B45j0j0j0j5nk5nj0j0K5M5M5K5J0j0J0%j0J0J0j5nJ0%j0Nj0J0j0j5J0%j0%%n%K0J0j0k0
827B60nJ0J5nk5j0NK0K5Nj5j5nJ0J5nk5nK0J5K5J5Nl0n5m5j0k0%K0K0K5L0M0K5k5k0k0nj0
824B50j5j0k5m0nJ0K0K0K5K0nj0%J5J0J0%J0j0J0%%j0NM5L0nl5l0l0j5j5j5l5l0j5K0M5M0
821B30K5J5K0L0J0j5j5k0j5%%n%K0K0nk5k5NNNNN%k0nJ5L5L5J0nk0l5k5j0K5M5%N%%Nk0%n
818C00j0nnj0nnj0nnnj0nN%j0J5%%%%%%%%J0j0nNJ5j5l0l0j0j0j0j0%J5M5M0L5J5K0K5%j5
815C10nnl0k5%J5J0J5%nNK0J0J5nK0L0M6M0K5J0J5J0J0Nj5l0l0l0l0j0NJ5k0l1l0m5k5nn%
812B50%J0j0nNnj0j0j0j0j0nj0j5%j0j0j0j0nj5K5K5J0L0L5M0J5nJ0j0j0J0nnNj5j0j5k0n
809B10K0K5K0K5%NNK5J5l0l5l5j5K0%%K0K0j0k0nJ0J0nnJ0J5j5j5k0J0J5%j0%j5k0l5k5k5
807A40NK0J0J5J0K0J5J5%k0k0%Nj0%K5L5Nk5m0l0%J0K0J5J0K5L0K0nnj0j5j5k0j0k5k0k0j5
804A45k0J5j0%%K5J0J0J5N%K0M0N0L0j0j0k5k5j5n%j0%n%%nNNJ5L0J5j0k0l5k0%J5K5J5J5
801B80K5J0nnnnj0%nj0%NN%j5k0j5k0K0K5%k5l0k5l0l0nK0M5M0N5N5K0k0k5l0k0n%%j0J0L5
798B80L0J5j5j5%NJ0j0k0k0m0l0j5J5J0K0K0K0K0j0k5j5k0N%NN%N%NJ5%J0J0NNJ0NK0Nnj0
795C05J5%k0m0k5l0m5m0k5J0K0L5J5J0J5J0K0%l5k0%%K0K0J5%NJ0K5J0K0K0J5K0K5J1%%%%
792C91%oJ1j1%%nnJ0nl5l0j5J5L0Nk0k0k5k0j0j0j0nj0j0j0nJ5J5J0J5%n%%%K0J5%j0k0k5
790B25j0%J0NN%J0J5%j0J5%%%%N%L0L0%nk5J0K5K0L0%l0n0k0J0j5j0%j0nnn%j0nL0NK0J5K5
786C25nl5j5J0%J0J0%NJ0NK5K0K0K1J5J5k5k0k1k0j5k0j0K5J0Nj0nk5%L0K5Nk0j0%%j5nnj5
784B95%J0NK0%j0k5k0j0J0L0K0K5K0%j5k0l0k0k5k0k0j0J0K5NJ0J0J0J5J0K0Nnnn%K0J0j5
781C30k5%N%%n%Nj0Nj0J0j0j0J0%j0j5j0j5j5NNnJ0NNNNk0k5k5k0k5k0k5k0NJ0K0%j0J0L0
778A50M0J0J5J5J5NnJ5j0j5k0J0K0N0K5J5%NnNnj0k5k0j5j5%J5L0K0j5nJ5J0%nJ5J0nnJ5J5
775C60L1O0N5J5j5j0J0%%j0J0j0k0j5j5j0j5j5k1nk5k5j0k0j5k0j5J0J5J0J5%j5K0L5J5Nk5
772C35k0%nn%n%nnnnnn%%%%K5K0%k0l5j5K5L5L0J0nk5k0l0%J5K0K0J0K5J0%l0l0k5l0%J5J5
769B80K0NK5J5%k5k5l5j0L0M0K5%nnj0j0NNnnnnk0k0l5j5J5NJ5J0%nn%%nNnj0j0j0K0J5J5
766B65nl0j0NNK0L0J0%k0k0%J0K5L5Nj0j5%%J5J5NJ0NNNJ0M1M0K0nj5l0l6j5nK0K6K5K0%%
763D56k0l5n6k5%K5K0K0K6NNJ5K0L0Nj5j0nk0j5j0j5j0j1%%nNJ1%j1m0k0K0L0Nk5nnNJ0j5
760C40l5k0n%%N%NNnJ0J5j0J0K0J5NNnk5m0m5nK0%%J0K5N0J5Nj0%NNNJ0%%%%J1j1J1om0n0
757B95l5l0k5k5%J5L0M0L0J0n%n%%j0j0Nn%n%j5j5NK5L5%j5j5n%%%nnj5%O0N5M1Nk1m5l5l0
754B75l0j0NK0nnnj0J0NJ5%nj0J5L0J0J0J0J0J0J0J0J0Nk5l0n0k0k0k0k0nj0L0L0K0%J5Nn
751B75%n%n%n%j5j5%k0j0j0j0nJ5M0L5J5Nj5n%NNK0%%J0J0Nn%nnnnJ0j0k5J5%k0Nj0nnJ0J0
748B70J0J0J0NJ0NJ0Nj0m0m0l5NK5M5K5J0nj0j0j0n%J5K0%J0J0J0J0J0NJ5O%J5J5%%n%%j5
745D01Nn%nn%o%%j5J0J1J5J5J5J5J5J5J5L0L0M0L0K0M0L5L0L1L5K5M0R5J40J86K51L15L86
742B255M67N81O77P62Q02P42O06M16J76r5l86o17p47p87p42o72n96m86l76k86k46k00j66j25
741I57r5p5o1m0m0n5p0m0j0J0N%NNn%n%j0nnnJ5J5k0j5l5l6m0k5j5J0%nJ0j0N%k0j5k0j5j0
738B35k0k5j0%%NNj0J0N%%%%%J5M0M5J0j0j0j5j5j0j0j0j0j5J0K5L0K5NJ0J5%j5%nn%j0nj5
735B65l5l5j5J5J5K0Nnnj5%K0K0L5J0j0j0K5K0K5N%nk5k0nj0nnk5k5nj0nnnnnnnJ5K5M5M0
732C00%l0l5%K5K0%l0k5l0l0j0%K0L5K5L0j0nj5l0l5l5nK5L5K0N%NNN%J5%l5l0j5J5K0K5K0
729B45K0%%J0K5L0J5k0m5n0k0%j0m0m5k0NNJ5M0K0L0K0J5K5J0j5%%n%Nj0j0j0%j5nj0%j5N
726A95J5J0N%J5J5%%nnNJ0K0K5M0K5K6Nj6l5l5k5j0%%NL0K0%k0k5k5k0l5j5%NN%j0j5k0%K0
723A80L0M0J5j0j0j0j0nJ5%J0NJ0J0Nj5%j0j0k0j0k0j0%K5J5J0J0J0K0NNj0j0%J5K0NK0L0
720C50NNL1M5O0O0M0K0l0n5m0nj5%J5K5J5k0k0j0nNL5K5Nj0j0j0j0j0j0k0j5J5L0L5L5L5L0
718F26J5%NJ0nnk0m0l0k0j0nj0%j5k5j0nj0j0k0k5k6k0m0m0k5NJ5j0nJ5NNNNJ5nNJ0%J0%N
715C20n%j5l0m0l0nJ0K5nj5j5j5J5%%NNK5K0K0Nj5j5k5k0k5k0NNNNK5L0L0L0N%%%k5m0k0J5
712B25K5K5J0J0Nnj5l0k5NL0J0l5l5k0NNN%NJ0J0j0j0j5k0NK0K0J5N%j5%%j0n%j0%K5K0L5
709B70J5%j5j5N%%L5L0J5%j5nj0k5k0nk0j0j5nNK0K0J0J5%nj5nJ0K5K5nl5m0nnk0l0k0j0n
706A40NL5L0J0nj0j0%nnnnj5%J0nnJ0J0nnJ0J5nnJ0NnNN%%N%k0j0NK0Nj5n%%j0j0J0J5K5L0
703B50J5nj5j0j0n%j0%Nj5j0NL5L0J5j0j5j0j5j5NNN%J0J0j5l5m0j0L0L0L0K0NJ0nnj0%nj0
700B35j0%N%NN%J0%Nk5l5l0k5j5j5J0L0K5J5N%J5K0nl0k5k5k5%NJ5K0%nj0k0%L0K0Nj5J0L5
697B10K5J5nNL0L5Nk0j5%K0J0j0k5n5n5l5nJ0J5j0k5l0NM0M5L0nl0j5J0nj0j0%K0J5N%%%%
694A85%%%%n%J0j0J5J0Nj5j0J0L0L5L5NnJ5NNj5l5j0%j0nnJ5K5j0%J5K0nnnj0nnj0nj0NNN
691B60NN%J5nNnj5N%nn%j5j5j5j5nN%%L0J5%N%nk5m0k5NK0K0J0NL0K0L0J0K5j0l5m0k0J0%
687B35k5j5%%j5l5l5l0NJ5K0%Nj0J0K5K5L0L0NNj0j0j5j0J0L0L0J0j5j0N%N%%%%%J0j0%NJ0
685B80j0j0J0%j0j0%j0nnj0J0j0j0J0%j5J5M0M5L0nk5k0j5nk5m5l5k5k5j5k0J0K5J5J0J5J0
682A60K0J5J5J5Nn%%%%%%N%nJ0K5M0M5K5J5%OJ0j0oj5nk0l5j5%J5K0j5j5k5J0J0NNJ0j0nj0
679B90j0j0nk0nK0K0K0N%j0j0k0l0l5k0NK5K5J5nNJ0Nj0j0N%nnn%%%%nNNj0k0k0l5j5K0%N
676A65K0L0L5N0K0j5k5k5k0%%%NJ0L0K5J5%J5M0M1Nj5j5k1nj0nnj5%%j5k0l0k0k5J0J0J0J0
673B60j5k5l0j0J0J5J0J5N%nk0l5m0nnnj0J0J0%NN%J0J0NJ0J0NK5nj0j0j0j0j5%j0j0j0J5
670A40K5L5M5K5%%J0%j5nk0N%j5%N%N%%J0j0k0m0l5k5K5L0K5K5%j5j0%%j0j5Nj0%Nj0j0NN
667A65j0%K0NNNJ0J5%k0nj0k0nk0j5j0J5K0K5J5J0L0J5J5J0J5K0%j5k5k5j0l0j5NK0K0Nk0
664B10j5j5J0%j0K0M0L5K0k0m5n0j5J0K5L5J0j0j0j5j0m0k0J5L5L0j0k0k5j0NK0L5K0%k0k0
662A95nNJ0j0k5l0NJ0K0J5K0J5Nk5l0n0l5nK5M0J5N%K0M0K5%%nn%j0k0k5l0j5J0M0L5N%j0
659B25j5nNNnJ0nk5j0j5nJ0Nj0J0nN%%%%nJ0j0%NnNn%Nj0N%J0J0NJ0NJ0J5NnJ5%NNNJ0nk0
655B50l5l5j5nJ5N%%j0j5NJ0J0J0J0J5L0L0J5j5j0k5nNj0k0m0m5k0Nnnj0j5%K0L5M0J5%k0
653A65k0%J5L0K5K0%nn%nn%nN%J0%nJ0J5j0N%N%%%%nJ0J0j0k5n0n0l0j0%J0K0L0J0K0K0J0
649B05nnnj0%nj5%NJ5J5k0j5nJ5K0K0J0j0j0j5NJ0J0K5NNnK5L0%nnK0J0%%k0j5j0NNN%j5m0
646B30l5j5j5J0nnK5K0L5M0K0nk0j5%Nj0j5NJ0nk0j0N%nJ5K0J0K0J0j5N%j5nk5%K5L0J5J0
643C25Nj5n0m0k0J0J0J0J0j0k5l0j5J0J5J0NK0L0K5Nj5j0l0j0j0%N%j5j5NJ0%j5k5j5Nnn%
641A40%%%j5j0%J0K0J0k0k5j5nJ0NK5L5M5J5Nnj0NJ0K0J5J5J5j0k0n0k5k5nNJ5J5K0J5J0K5
638B65K0J0j5k0k5j0j5j5%j5k0%k0%K5N0N0L0j0k5j0k0j5j0j0j5NNNN%NN%N%NN%nj0NM5N0
635C10K5J0Nnk5j5%J0j5l0k0J0K5K0J5J5n%n%j0k0j5%%j0m5m0%K5J5J5K0J0J0J0K0%nj0nj0
632B80K5K5K5K5K6K0K5K0K0J5nl0j0J5J0j0k5n0l6l5nn%nj5j5j0j5j5j0j5j0%K0NJ0K0%J5
629B80J0k0j5nk5j5j0j5j0j5NK5L5J0J0K0%J5J0J0J5J5J0J0J0Nj5nnk5k5k5k0k0j5l0j0J5
627A85J5K5NJ5J5%K0K5L0Nj5j0j0j0j0J0L0J0K5J5nl0k5j5nj0j5j0j0j5j0J5%k5k5%J0%J0
624B10K0K0%k0nk0j0j0J5L0K0J5nnnnj0nnnn%nj0j0l0%K5K5K5K5K5K0%nl5m0k5l5m0k0k0N
621I0K5J5M0L5K0nnNj0j5j5k0n%N%NJ5J5K5NJ5nk0m0l5k0NJ0K0K0K5J0j0j0k5%L5M0K5nj0
618B50L5K5nk0k0l5j5J0NJ0J0J5Nj0l5k5nj5j5NK5J5J0J5Nk5k5j5Nnj0%NN%N%NNNJ0J5N%K0
615B45J0N%j0%j0j5N%j5j0j0j0j0j5j0j5nj0NNn%NnNL0M0M5K5K5K0Nk5k5k5%J5J5j5j5k0k5
612B00j0%K0K5%k0k0NJ0NJ0NNJ0NJ0NnJ0L5J0%j5k5k5k0k5j5n%k0j0j5nk0nJ0L5M0L0L5L0
609B90L0J5K5%l0m5m0m0k5nj0nnj0nk0NJ5L0K0K5L0L5Nj0j0J0K5L5J5nNN%k0k0%j0k5k5j0
607B45J0K0J5J5J5J5j0k5k5nj0k0l0j5%J5K0L5%k0NK0L0%l0j0K0M0L5%nk0j5l5l5j5NK0J0
604B65J5J5J0J5J0k5l5m0k5nNJ0%j5J0%j0%n%%j0J0J5j0nJ5NnN%%NN%N%K0K5J5L0J0L0K5J6
601D01nj6j0nj0j0j0j0nj0nnNJ5J5%k0m5m0k0J0L0L5J5n%Nj0l0m0m5k5J0L0L0J0J5%NNj0j5
598B30j5j5%k0k5%L5L5K5M0J0j5%Nk0j5k5j0%J0J5K5N0M5J5%k5k5l0k5j5k5k5j5J0K0J5J0
595B50J5L0K0J5j0k0j5j5nN%%J5j0j0J5%nn%Nj0j0NK0K0nl0n%J0J5nj5k0%J0Nk0j5j0J5L0
593B60J5K0K5J0n%j0nnnnj5%%nN%%NJ0nk5l0j0K5K0j5k0k5%J5J0%%J0J5nNj5j0nnn%j0l5l0
589A45j5K5M0L0Nnj5j0l5k5j0J0K0J5K0K0K0J5L0J5K0K0j0j0%k0%k0j5%NN%k0j5j5NJ5L0%
587B70k0k0%%%%NNNNNN%%J5nk5k0j0J0%l0j5NK0K0NN%NJ5J5J5J5J5J5K0Nj0j5j5j5j5j0j5
584B60j0nJ5NN%J5J5nnn%nnnnnj5j5nk0j0j5k0nJ0J0J5J0J0J0K0%k0m0n0j5n%L0M5M0J5k5
581B15k5%J0NNJ5nNNNNNNNJ0NJ0l0k5l0k5NK0J5J0NK5K0Nk0k0J0J5j0nj0nnk0j0nl5l0%J0
577A35NJ0nJ5K0%J0J0J0J0J0J0%J5NNJ5%j5l5nj0nj0nj5nj0j0j0j5%J5J5K0J5K0J5K0J5%%
575B65%n%%Nj0j5j5l0nJ0J5K0J5%nnn%n%nNNNNK0K5nj5nJ5J5nk0m0m0k0K5K0L0K0L0J5k5m0
571B45j5j5j0j0NK5J0J5K0%j0l0j5J0nn%J0NNnJ5NNnJ0N%%N%Nnk0j0j0j0j0j5j0J5J5J5J5
568B45J5K0NK0nnnnnj0%nj5nj0j0j0nNk0l5j5J0J0J5L5K0K5Nn%%%%%%j0nj0nj0j0j0nNJ0K0
565B30%n%m0m0l0n%L0L0K5M0K0%%%%n%%N%K0J0J0NJ5NJ5nj5nj5j0nj0j0nj5j0nj5nj5nNNN
562B00%J5nNJ0NJ5J5%k5k0l5j5NK0J0J0J5J0J5Nj0k0k5j0J0K0J5K0j0Nn%j0Nj0%J0NJ0J0N
559B70J0J5%J0J0%J5J5nJ0N%j0nnk0Nk0%J5NNj5j5j0NK0K0j0k5m5j5k0j0J0NJ5J5J0J0J5K0
556C05%k5l5m5k0J5L0K5J5J5%j0K0N%NNj0j0j0j5%k0j0nj0j0j0nK5K5K5L0nnn%J0J5%k5l0
553B50j0J0K5L0J0j0k5l5%NL0K5J0j0k5l0j0J0L0J5Nk0j5J5K5L0J0j0k5k5j0Nj0k5l0m0k0
551A55k0J0L0J5j5j5J5K0%%J0J0%J5L0L0j0nl0%N%%j5k0J0NNK5%j5j0k0m0j0J0J5L0K0K5n
548B60j0J0J0nj0j0NJ0j0%%%%%n%%NJ0NN%N%NK0Nk5l0j5j0NNj0j0J0K5J5n%N%l0k0%J0K5L0
545B80J5j0%nj0J0Nj0j0l5l0j0NNj0l0l0k0J0L0L0M5K0j0nk0j5nk5j5k0k5j0J0J5NJ0K0NJ0
542A70J0NJ5J0J0%NJ5K0N%K0M0K0j5k5l5m0nNNj0j0j5j0NNNNnJ5N%J0J5J0NK0NJ0J5n%n%k5
539B80m5n0k0J5J0%K5L0J5NNNNj0l5j0j5j5K0J5K0K0J5M0L5K5nk0nNn%j5nj0l0l5m0k5J5L5
536B45K0K5J0nJ5nk0l5l5k0J0J0J5J5K0L5J5j5k0j5n%j5j0k0n%K0L0nJ5K0NK0%k5j0nk0%k0
533B35nJ0NNJ5K0K5Nj0k0j5J0J0Nk0j5NNnN%NN%%J5J5Nnk5nK5K5J0j0N%J0%NNj0j5j0j5k5
530B80%nk5j0k0j0j5NL0K0J5L0L0M0K0k0l5l0k5J0M5L0J5J6Nj1k5m0k0nNK0J5J5J5%j0Nj0
528C50j0Nnn%j5j5nnj0j5nJ5NNJ0%j5m0m0J0J0NNL5K5%j5l0k5%J5J5K5K5K0j0%L0L0K1NJ5
525D16Nnk5k1j5j0k0k0j0NJ5NJ5K5L1J5j5n1l5j0j0J0%NNJ0%j0J5J0j0J0%%J5nJ0N%%NJ0N
522C75k0l5nj0nj0NNNNnJ5%J0%%N%NNnNJ0j0nJ0K5J0j0k0%nj0NNj5j5%K0%NJ5J0NJ6%oj0j0
518C65j5j0j0j0j0nJ0N%NNN%%N%%%%N%%%%%%%%%J0J0NJ0NOJ0Nnl1j5j0j5j5j5j5k5k5NK0K0
515B80L0L5K0j5J0J0j5j5k0J5J5J0J0K1%k1k0k0k0k5%%k0k5NL5N5M5L1NNn%j0n%nK0M0NJ5
512D76J0Nnk5j5j0k0j5j0k1nN%%n%Nn%N%N%%J6j1l5m0l5l5n%n%NNNNJ5nJ0NNK0NJ0J0J0J0
509C40J0k0m5m0k5j0J0%%J5J5J0J5J0J5NJ0K5nk0k0l0j5%J0J0J5nnNNJ0NNJ0NJ0nJ5J0nJ0
506C55j0n%n%%n%J0J5%nK0NNJ6L0M5Nnj0nj0j0nnj0J0J5j0k5k6n%K1j1nj0nk0k5k0k0NK5N
503C15K0K0L0K1K5l0n1l5nNK0M5M6J5nj0j0NNJ5L0K5J0J0n%j5j5l0l5l6j5NJ0j0k0l0j5%n
500C00nl0nNJ0Nj0j0J0j0%K0K5L0J0J0%k0j0J0L0K6%%k6j5l0l5j0nJ5J5%J5L0K0J5%j0j5k5
497C30k5j0J0J0%j5nnk0k5l0j5NK0K0%%j0j5%j0j0Nj5nJ0J5nk0%NK5K0M0M5K0j0l0k0k0j0
495B50nJ5K0M0J5%j5l5j0nJ0K5J0K5J0%l5n0n0l5nJ5J5K0J0J5J5J0j0l0k5j5L0J5%%K0K5j5
492B70j5k0%K5%K0j0m0j5%j0j0j5j0j0j5J0J0J0NJ0NNJ0K0K5nj5k0%K0K5N%%%%NJ5%k0J0L0
489C05K5j5l5k0k5%L0K5Nj5k0j5k0nK5NJ0j0nj0nk0%%k0k0nK0K0K5K0nk0j0nj0j0%%%%N%J0
486B05nj5NJ0L5J0NNJ0%J5K0Nk0%J5L0J5%l0k5j5Nj0nnj0j5NJ0J0j5l0k0l5l5k0K0L0L5J5
483B05j5l0k5k5J5J0%K0Nj5n%NJ5J0J0L0J5j0j5J0J0NJ0%NN%N%NN%%%%K5K0J0k5n0j5J0L0
480B65L0J0j0n0n0k0J5K0N%NNk5m0j5J5J5K0NK5j0nj0n%J5K0%j5j5j5j5K0K0K0K0J0nN%N%
477B65%%Nj5k0NJ0J5k5k5nnj5%J0J0k0k5j0K0K0J5Nnl0m0l5NL5M0Nk5j5%j0j5%J5N0M5L0%
474B65j0j5j5j5l5m0j5J0J5K0%k0l5j5J0NK0K0L5M0J5j0j0j0J5J0J0J5J5NJ0J5%%%%%%J0j0
472C05k0nk0j5j0k5j0j5nJ0%%%N%%k0j5k0j5NK5K0NJ5J0J0J5J0J0J0J0j0j5k0j5j0j5j0j5
469A60j5j5NL0N0N0L0Nnj0k0l0j5j5k5nK0N5N0L0J5nl5k5j5j5%%J0NJ0J0j5j0j5j5j0k0k0
466A80%%%%NN%NNnK5K5nj5k5k5j5J5L0K0K5%J0NNk0k0j5k0j0NK0L5Nnl0n%Nj5j0%J5K0%J5
463B40K5K0j0l5j5j5K0K0J0l0m0m0k0J0%K0K0J5J5%j5nj0nj0k0%J5%J5NNJ0J0N%j5j0nK0N
460B05k0k0n%n%j0nnnj0j5j0j5j0j5j0j5%%%%%%N%K0L5L0K0%j5nnnJ5%NJ0L0L5Nj0nj5j0N
457A75NK0nj5nj5j0nJ5N%J0j0nNNj0N%nNnN%n%%J0j0%%NnnN%n%%%%nNNN%J0K5K5Nk5j5j0J0
454A90%k0j5j0NJ5K5N%k0j0nJ5J5K5K5J0j5l0l0m5m0j0K5L5J0NK0L0N%J5K0L5K0Nj0j0j5j0
451B60j5j5j5j5j0%%j0J0j0%NnJ0J5J0J0Nj5n%j5j5j5j0K0K0K0J5nk5k5nn%NNJ0M0L5K0j0
448B70nNk0j5j5k0j0%%%%j5NNj5k0k0k5j5K0M0M0K0%nn%K0K0L0J5j0j5%k5l0l0m0k5N%N%J5
445A35%J0NJ0NnJ0K5%k0k0%nn%J0J0K5%%nn%NK5L0L0K0%k5k0j0NJ5J5j0l0l5l5m0k0j0J5J5
442A20J0K0J5J5K0J5J5j5k0j5j5j0NL0M0L0%j5j5j5j5j0k0j5j5k5n%J5J5N%K0J5NNnJ0n%N
439A95%NnJ0K0j0J0NNNj0l5l0j0j0nNj5nnj5%K5L0L5K0j5j5k0j0nNN%nNNnnk0k5nN%NNNNn
436A25J0L0J5J5L0L5K0J0J5J0j0k5l0j5%J5%%k0l0k5j0J0K0L5Nnk5j0nj0n%J5K5L0J5j0j5
433B35j0j0NN%%nk0k0nnJ5NNNJ0NJ0j0n%j0j0%nnK0K5K0K0K0%j5l5j0NK0K5K0J5J0j0k0%%
430B90NJ5j0j0j0nnJ0j0j0NJ0j5l0nNNnnj0nNK0K0Nj0l5j5k0nJ0%%J0J5nnj0j5NK5J0j5%%
427B00%NJ0%nJ5%NnJ0%NN%N%nj5%j5k0%nj5%J5J5n%J5J5%nj0j0j0L0K0M0J5j0k5k0j5k0k0
424A90k5j0%%J5nNNNNK5K5K0K5%k5k0%J0%k0j0K0J5%l0k0%J5L0M0K0nl5l0k0J0J0J0NL0K5
421C05K0K0N%k0k0k5k0%Nj0NK0%nnl0l0j0K0L5M0J0nj5k0N%j0j5j0j0nNNj0J0nnJ0NNNNNN
418B65NJ0nn%nk0l0%K0L0J5j5j0k5k5l5j5%NNJ0NNNNJ0J0J0J0%K0L0nm0l5NL5J5K0K5K0j0
415C15j0NJ0L0J0j0k0j5j0%NN%j5k0l0m5l5j0L5L5L0Nnk5nJ0Nnk5nJ0K5K5J0nk0j0j5j5%K0
412B35L5L0K0Nj5j0n%J0nn%j5Nj0%nj0Nnj0%%n%Nj0j0Nnk5j0j0J0L0K5J5%j5j5nj5n%k0j5
409A75j0k0nNnj5j5NM5O0N0J5nl5l0k0j0NnK5K0L5J5k0k5k5k5k0k5l5j5J5K5K5K0K0K0L0J5
406B60j5j5k0j5j5j5j5j5nj0J0L0J0nNN%l0k0j0J5K0J5K5L5M5L5J0l0m0l0J0J0J0%n%%J0K0
404B70%k0k5%J0%k5k0l0k0k0%J0J5J5J5%j0j5NNj5j5J0N%%J5L0J5n%nK0K0L5K5l0n5p0m5k5
401G0%L0K5NJ5K0%nn%Nj5%%NK0J0J5J0J5J0J5%%N%%%J0nk0k0k0j5K0N0M5K5J5K0Nk5k0l0k5
398B60l0k0j5%J5K5J0j5k0l0j5J0K0J0k0k0J0J0NNJ5M5L0Nk5k0j0%nk0k5nn%Nj0j5j0j0J5
395A50%nnJ0J0J0K0%j5nJ0Nnk0j5%J5L0%k5k5j0L0M0M5L5J0nk5j0nK0J5J0j0j5j5k5j5nJ5
392B20Nj0n%%%%%J0J0NJ0NJ5J0NJ5nNJ0NNNJ0j0j0nj0j5n%j5%NnN%%N%%nj0N%%j0NK0M0K5
389C40L0%j5k5o0n5n5m0j0J5K0J5nk5k5j5n%NJ0L0K5K0%j5k0%K5K5J0nj5l5j5Nj0nJ0L5L5
386B00J0l0k5j0J5L5M0L0J0j0l0k0k0k0%J5K5K5K0%k5j0j0j0j0J5K5L0J0Nj5j5J0j5j0Nj5
383B25%j0nnNj5%n%nn%n%%nj5j5j5j5K0K0J5K5%N%Nj0J0J0nj0nj0j5L0K0K5K5J5%j0nk0k0
380B25NK0J0j0k0j5nj0nnJ0NJ0J0NNJ5%nj0%j5k5k5%K0J5J5J5J5J5nj5l5n0l0k0NK5J0NNk5
377A35J0K5K5NJ0%J5%N%NJ0%%NNN%NJ5j0J0%nnNj5j0Nj0nn%j0NNNnj5l0l0j5K0L5L5J5nj0
374B35j5K0K0J0j0%%J0j5%Nn%n%j0j0j5j0k0nj0j0J0L0L0J5j5j5j5j0J0J0j5l0m5k5%L5N0
371A80L5J5J0%n%%nj5j5%j0j0k0%NNJ0NJ0NnK0NJ0nJ5J0%J0NJ0J0J5NJ0J0J5Nj5l5m0m0k5
368A90j0J5K0%nj5Nn%n%%N%Nj0J0Nnn%k0k0k0K5L5L0K5J5N%j0l5l0j5J0%k5l5nK0L5M0NNN
365B35J0j5j5l0l0k5%L0N0M0J5J0j0j5%J5Nj0j5NJ0%%k0j5k5j0j0J0J5L0J5%NJ5K5K5J5J5
363C50Nnk5NK0K0%k0l0%J5%k0k5k0j5J0K0K0J0j5k0l0nNK0J0k0j5J0J0L0K5J5%k0j0j0j0K5
360C10K0%NJ0K0%l0n0n0l0j0nnnNNNNJ0NJ0Nn%%%j0Nj0NJ5K0K0J0j0k0k5nnJ0K0j5k0nJ5K0
357B40Nj0j0Nj0Nn%nJ5J0nk0l5m0j5J0K0J0j0K5M0J0j5k0nJ5K0J5%j0nj0nnnnj0nj0J0J0J0
354B00J0%K0NJ0%j0j5NK0%j0k5l0k5k0l0l0%J5K5J5NJ0J5%%l0m0l0%J5K0M0O0O0M0J0j0k5
351B70m5n5m0%J5Nj0j0NNnN%%K0J5%J5J0K0Nj0j0J5L0%NJ0%n%j0Nj0%%nn%%nj0Nnnj0m0k5
348A40j5%J5J5NL0K5L0K0%j5j0%j0NNj0NnnN%%N%K0K0j0j5k0%j0j0%k0j5j0%%j0Nn%nnnj0
345A30k0%K0L0K0L0J5J5K0J0j5k0k0j5nnj0nnnnnnnn%j0%n%J0L0L5J5j5nnk0n%nnnn%j0N%
341A40nJ0%%NNNJ5J0J5%K0J0NJ0j5%nNj0k0J5J0j0%N%N%%Nj5j5J0j0nn%k5k0k0k0%K5J0J5
338A55NNNNJ5j0J0NL0K5J0j5j5k0j5k0j0J0nn%%%%n%%%%nNnnN%n%n%%J0NJ5%J5NNJ0Nj5j0
335A90%j5%%j5Nj0j0NnnNnnJ0K0L5L0J5%NNnj5l5k5j5n%nnJ0J5J0%NN%N%%%N%%k5m5l5k5%
331G0M0O0N5M0%j5nj0k5l5l0j5n%J0nk0j0J5L0J5NJ0J5J5J5J5J5nj0J5J0nJ0nk5k0l0k0%K0
329A85NJ0K5K0J5K5L0J5K5J5nk0k5%k0j5k0j0J0n%%nj5nK0K5M0J0k5%K5L0K0j0k5j0%%k0j5
326C00nj0k5j5j0%L0K5J0nj0nj0J0K5L0L0K6J0Nk1n0l5k5nJ5J5J0J5J0j0k5l0j0NK0K5J5n
323C20J0Nnk5k5j0j5j5k0j0%K0J5%j5l0l0j0NK0J0J5L5L0K0j0k0k0%L5Nnj0j5j0NJ5J0Nl0
320B50l5m0k0NK0K0%NNNJ0NNJ0Nk5m0l0nJ5J0NM5M0N5K5j0k5j5j5k0k0j5j5j5%nj0nj0nnN
317A60J0J0J0NNJ0NJ5j0N%%NJ0j0l0m5k5%NNNNJ0J0J0J0J0J0J5J0k0j5%K5nj0%j0%%j5J0N
314B00j0%%j5j0k0nNk0k0Nnj0J0L5J5j0nJ0K5J0k0k5J5J0n%j5NM0NK0NJ0J0j0j0j0j0j0j0
312A80j0j0NNK0nk5nJ0L5K0J5K5K0nk0k0%j0nj0nNj5n%j0nJ0J0j5j5J0J5K0NJ0j0j5NJ5K5
309B45Nk0j0NNJ0%j5k0j5NL5L5%k0k0K0J0j0l5l5j5J5J0j0k5k5nNL0K5J0j0k5k5j5J5J5J5
306A60J5N%J0%NNnJ0J0J5j5j5k0%J0NJ5J5%nnj0J0K5K0j0k5k0k0l5o0l0nJ0K5K0L0J0%J0%
303A60j5nl0k0k0j5NK5K0K0K0L0J0L0J5Nk0j5%nk0k0%K0%j5j5%%%nJ5J0J5J0K0NJ0J0Nj5j0
300B15nj0nnnj0K5K5j0k0k0l5k0J5J0K5Nj5k0l0nj0J5J0%NJ0NNNNnJ0J0nNNj5k0j5j5NL0L0
297A75NJ0J0J0NJ5%J0J0k0%%k0j0j0j0j0J0K0K0J5NK5K0Nk5m0m5k5j5J5nnJ0J0J0J5NJ5NJ5
295B30J5K0J5K0k0j5k0j5j5nj5nNnj0k0n%J5L5NNJ0J0%NNN%NN%nj0j0nNk0k5J0L0L5J5%j5
292B65j0j0j0J0L5L5Nk5l0m0k5nK0L5L5K5L0J0J0NNk5k5k5j0n%k0j5%nj0k5j0J0%n%%%%%%
289B00NNNJ0NN%J5%J0NN%NNNJ0J0nk5j0J5Nnk0j5J0J0N%%k0j0J0J0j0j5J0Nj0j0nj5j0nj0
286A85k0%NJ0J0NNJ0K0nnJ0%n%%%%J0J5J0J0J5J0J0J5j5k5l0n%K5K0Nj5l0k5j5j5%K0K5Nj0
283B35k5j5k5j0%%J0L0M5K5nl0l0m0k0k0n%NL5L0J0%NK0J5M0K5J0k0l5j5j0nk0k0l0nNJ0J5
280A85Nj0l5k5j5%K0NJ0K0%NJ0J5%k5l5m5k0%J0K5N%%K0K0J5nJ0J5J0J0%K0J5%%N%N%%%%%
277B45nj0Nn%j5%J0j0l0k5j5j5j0j5nj0j5nK0L0K0K5L0J5Nj0nJ0J5J5nk0l5k0nL0K0NJ5K0
274B45K0Nk5n5n0l0NJ5J5J0j5l0l5nK0M0M5K0%NJ0j0j0j0J5M0K5NNnnj0nK0%J0%k5j5k0J0
271B25J0%%k0j5J5J0%j0%J0N%J5K0Nnj0%J0L0%j0j5%L0Nj5k5j5%NNj0j5nJ0N%%NJ0%%J0nJ0
268B75J0nJ0NnJ0J5NJ0Nj5l5k0k5j5%%j5%j5j5%L0K5%j0k5j5l0j5%nn%%n%%J5J5J5J0J5nk5
265A65l5m0k0K0L0K5K0J5L5M5M0K0%%nj0%k0%%j5nnj0nl0m5j0NL0L0Nj5j5k0nk0%L5K5Nm0
262A80k5j5J0J0J0L0%k0j5l0j0J5J5J5J5N%J5n%J5%NNNJ0nk0l5m0j5J5K5L5J0%j5k5NJ0K0
259B05J5J5J5K0J0K0Nj0j0NK5Nj5j5k0%j0j0nk0j5nNJ5NNJ0NJ0NNJ5nl5k5k0J5J5%K0nJ5J0
256B70J0J5%j0k5l0j5J5J0%K0K0Nnl5j0J0%j0%nj0NJ0L5L5J5J5Nj5l5k5k0j0K5%n%nN%N%%
253B60K0K0%j0l0l0j5nj0J0j5k0k5nK0N0L0J5nJ5J0j0l5l5k5m5k5%%n%%nJ0j0NNj5J0K5K5
250A50L5K0nj5m5m5nK0J0%NN%NJ0J0J0J5%K0J0N%NnJ0%%%%J5J0J5J0K0%J0J0K0nl0k5l5j0
247B30j5NJ0J5j0l0nJ0N%l0j0J0J0K0Nk5k0nnj0l5l0l5%%J5J5J0J0J5J5J5J5NNj0J5J5n%N
245A95j0j0nj5j0j0j5nNJ0NJ0NNNNJ5J0%l5m5k0J5K5L0NNNJ5J5J5J5J5K0J5K0J0K0L5%m0m5
242B85l0%J0nj0J0%j5k0Nj0j0k0NJ5J5J0K0J0j0l0l5j0j5k0n%%N%J0NNJ0NJ0NNJ0j0%%%%%
239B00%%N%N%N%Nj0J5Nn%N%Nj0nnnj0nnj0j5k0j5j5j0%L0L0M0K0Nj0j5j5j5j5J0L0L0J5j0
235B35j0j5j0j0j0j5nj5nj5j0k0l0l5j5K0L5N0J0K5J5K0J0nl0j0k0nJ5NNJ5n%J5J5%%J5K5
233B35L0%j5j5j0K0J5J5%j0nnnj0N%j0j0Nj5%J0k0n%n%NJ0NJ0J0NJ0NJ5%J0J0NJ0J5%j0j0
230C00%k0m0m0NK5%k0nnnnNj5j0Nj0nj5%K0L0K5K5K0%j0j0j5j0nnk0NL5L5J5K0K5K5Nk0l0
227C05l0k5j0j0j5j0j5K0nJ0NNj5nn%K5J0J0%%j0J0K0J5j5j5j5j0N%NNj5j0l5j5J0J0J0J0
224B05k0k0nL0M0M5K5nj0l5k5l0nJ5J0J0j0nj0nnj0nj0nnj0nnn%K5J5%j0k5k5j0K5M5N5K0
221B45j5j5k0j0J0K0L0NJ0N%NNNNNk0m5l5NN0K5j5k0L0L0J0J5nj0k0k5l5l5k0J0N0L0K0K5
218C05M0K5j0m0l5l5k0k0%%%%nJ0%%nj0j5NJ5L5L0K0j0k0k0j5k5k0m0m0k5J5L0L0L5M0L5N
216B65k0k0j5%%%%N%%NN%%N%NJ0NNK5K5%k0nnk5k5l5l0j0J0K0L5M5K0N%NNJ5Nk0k5j0%%j0
212B50J0K5K0J5%k0j5nj0j0j0j0j0nj0j0n%%%j0J0Nj0%N%NNJ0K5K5J0J5j5l5l0k5m5n0k0J0
210H5K5K5K0J0L0L5J5j0J0NNNN%Nk0j5%nj0j0j0NNnJ0nJ0%%J0nNN%NnJ0%nJ0j0%%n%k0k0l0
206A65m0o5k0NK0K5K0K5K5Nj0%%j5j5k5nJ0J0J5J0K5L0J5J0k0j5NK5M5M0K0%nj0J0Nj5l0k5
203B50k0m0m0k5J0NNNJ0K5L0%j0nnJ5J5k5j5NK0K5Nn%J0J0J0J0%%j0NK0J5j0j5j0J5K0j0l5
201B60l0j0J0J5J0K5Nj5j0j5j0n%nl0l0k5nJ0L5J5j0j0%%J5J5L5L0J0j0k0k0l0j0nnn%j0n
198A60J5L5M0L0%Nnj0j0l5j5j0J5K5J0n%%j0nj5%j0nj5%j0%J0J5L0K0nj5n%J0J5j5l5k5k0
195A55l0j5J5J5%j5%n%J5J5NJ0J0NJ5%j5Nnj5NnnK0J5J5J5K0J5K0J0Nj0j5Nj5%%j5%nj0l0
192B00k5l0nJ5%j0%K0L0J5j5j0j0j5k5k5k0nJ5K5J5j5k5j0J0K0j5k0j0L0N5L5K0nnj5nj5j0
189A60nNK5L0%nj0j0%J5M5L5K0%nNj5%n%%j5j5K0K0Nj5m0m0k0nK0K5n%J0j0J5J5K0J5J5J5
186C15J5J5nnJ0j0j5J0%j0%%j0N%%k0n0k0k5j0j0J0J0J0NJ0J0J5%nnj5%J0J5J5J5j0nNj0j0
183B50k5l5nNNJ0J0%%n%%%%%NJ0K0K5K0j0l0k5j5j5j5j5k5j0J5J5%NJ0K5L0J0NNnJ0J5K0n
180B85%J5J5%%nk5l5l5J5L0J0J0Nj0m0n0j5NJ0J0J0J0%%j5J0J5K5L0J5j0j5j0j0J0NJ0J0N
178B90NJ5%j5l0l5m5k0nJ5J5j0k0k0nK5M5K5nj5%%k0NJ5NN%k0nnk0%nj0j0J0Nn%N%%%J5J5
175A90nj0nj5nK5M0M0K0nm0k5k0%n%%%%Nnk0nJ0J5K0J0%k0l0nNN%j5k5NK5K0Nj5%K5K5%j0
171B05J0K5K5nk0l0l0nJ5N%nn%J5M5M0K0J0j0%J0j5k0j5k0k0%nn%%%n%%%n%J0J0J0J0k0l0
168A95j5l0j5J5%j0K5J0J5K0K0J5K0J0J0n%%j5j0k0nnJ0J5nk5k5nNnk5l5%L0M0K0k0k5j0J5
166A80K0K5J0J5j5l0m0k0J0K0L5M0K5N%%%j0nNK5K5J0j5j0J0J5j0k5k0j5k0k0NJ0J5nk0l0
163A95l5j5J0M0L5J5Nk0%nl0nj5k0nJ0L0K5Nj5j0n%j0j0%N%NN%NJ0nj5j5nj5j5K5M0K0%nJ5
160B25J0NN%Nj0j0j0j0%K0L5K0J0nl0m5k5Nnk5k0nK5K5%N%N%n%%nN%nJ0J0%J5NNK0n%%%n%
156B45%n%J0J0J5%j5l0l5j5%j0%nnJ5J0K5L0J5nnj5l5k5k0k0l5l5k0L0L5M0K0%NK0L5K0%J5
154B60J0NNN%nl0l5l0k5nK0L0J0nnJ0%j0n%J0Nnj0k5j0J0J5N%j5nNL0K0J5J5K5K0J0%k5j0
151B80j5j5j0k5n%j5k0%%j5k0NNJ5J5NJ0J5J5J0nn%nNj0j5J0j0k5k0j0J5K5J5K0K0K0K5J5
148C00%k5j0j5J0K5K0J5j0k5j5j0j5J0%nj0k5k0j5j5k5j5NM5M0J5n%N%N%%NnnJ0J5J5K5K5
145C20nnnnnnnnj5%%%Nnnk5k5j0K5J5K0K0j5j5j5j0k0k0%%j0J5K5L5%m5o5m5j0NK5M0N5M0
142B50K0J5%Nn%K0j0%J0K5K0j5j0k5k0l0k0j0j0j0nJ5L0L0J0%k0k5n%l0m5m0j0%J5J5K0J5
139A70J0j0j0l0l5j0J5J0K0J5J5J5K5J0j5%NJ0K5J0%k0l0j5%j0j0j5j0j0k5j0K0N0N5K0j5
137B20j5J0K0L0NJ0K0NJ5J0Nj5l5l5j5J0J0j5j5%L5M0K5k5k0j0nnK0K5%j5k0nj0j0nj0j0j0
134B10j0j0J0n%n%j5NM5K0N%j0J0L0L0J0nj5j5nj0l0k5k0j5j0J0K0K0L0J5k5l0k5k5j5K0K0
131A85j0%nnnNK5J0J0N%J0%j5j5j0j5j5j0j5j0%J0%NK0%%K0J5%J0J0K0NJ5J5%K0K0%k0m0l0
128B15k5j5%NJ0%%k5m0l0%K0J5K5K5L0K0K5L0L0K0nj5k0nk0nk0j0J0NJ0NJ0NJ5%l0n5n5l0
125A25J0J0J5J5K0K5J5K5J0nk5l0j5l0k5k0J0J0J0J0NJ5NJ0K0%J0J0%nj5%%j5%n%J0J0%J0
123B25%NNJ0NNN%J0J0%j0j0nj0j5nnj5NJ5NJ0NJ0J5%%%%%%%%%%%%%n%%%j5j0j5j0j5j0j5j5
119A60n%j5%Nj5nNJ0M0M5J0%J5L0N0K0j0m0l0k0%%k0l5k0%nJ0n%Nnj5j5%J5L5K0K5NNNNj5
116B45j5nj5k0%k0n%J0NJ0N%J5%l0nJ5K5J0j0%J0j5j5NK5M0J0%%nk0nK0L0J0Nk5l0k0k0k5
113A90NJ5J5J0J5Nnk5l5k0j5j0j5j0K0L5L0J0%n%NK0K5%NN%nnNJ5K0J5nj5J0K0J5j5l5k0j5
110B55j0nJ0J5K0%k0j0j0%Nj5j5j5J0K5K5J0J0J0J0j0n%j5n%nnk0j5%%J5%j0k5l5j0NN%nj0
107A55k0%L0M0M0K0Nj0l5k5J0NJ0J0M5M0J5%j5k5k5l0l0j5NJ0N%J5L0K5n%j0Nn%n%nnk0k5
104B10k0k0J0J5J5J5j0n%j5k0k5j0K0M5M5L0j0N%%%N%%N%%NNk5j5k0k0J0NK0K0J0J5j0k5l0
101B30%NJ5n%%n%N%%%%j0J0%%J0nj5n%NL0J5j5k0k5NJ0NNj0nN%J5J0Nnk5k5l5j0J0K5L0%l0
98B00l0k5%J0J0%L0J5J5k5l5k0j0K0J5K0J0K0NJ0NNNJ0NNn%J0j0nN%nNj0nk5l5l0%J5L0J0
95B15K0nnJ0K5K5L0J0nj0l5l0l5%nK0J0%j0l0l0j0j5NK0K5%nJ0J5J0k0k5j5J5K5M0NN%nJ0
92B55n%J0j0%nNj0k5k0j5L0K5J0%k5J0NJ0J0NNK0%k5k5k0k0l0j5K5M0N0K0k0k0k0%j0nNJ0
89B25l0k5j0J0n%%n%nJ0J5K5NJ5K0J5J0%%Nj0J5j0nNJ5J5L0Nj5j5nk0j5J5L0L5j0k5j5k0j5
86B60k0NK0K5Nj5k0j0J0%%%nn%%n%n%n%%j0%nj0J5k5%%n%n%%nn%j0j0j0j0J0M0K0K5K5M5M5
83C50K5nl5k5j5j0k5l0nj5k5k5j0J0NNJ0%J5NJ0%NNNNNNNj0j5J5K5J0nnNNk0%nj5%nj0nnN
80B10j0l0j0J0J5j5NK5L0M0K5%%%NJ5j0m5j5K5K5K0J5NK0J0%l0l0m5l5k0J0K0L0%k0j0nj5
77B15nJ0J0j5l5m0l0J5K5nk0j5j0J0K5K5NL0Nk0n0k5J5K5L0%NJ5n%%N%%N%%nnJ5L5L5K0j0
74B85nl0l0l0l0k0k0%K5O5N5Nl5l0j0NJ0%k0k0nNK0L0L0K5J0j5j5j5j5j0j5nJ5%%j0%nl5k0
71A40j0J5J5NJ0M0M0L0J0m0m0l5j5%K0J5J5L0NNk5k0nj0k5j5j5j0J0K0L5L5Nk0n%K5J5L5N0
68C35L0NJ0j0j0j0j0k0m0k5k5j5nj0j0%J5NN%k0j0j0J5J0J0J0nj0nn%%%%N%nNL0NK5J5nk0
65B50k5nJ5J5K5J0n%L0L0K0Nj0nj0j0j5j5j0l0j5k0NK5J0J5j5j5j5j0j5NK0L5N0J5l0n5m5
63B05j5J0L5L5K0Nj5l0n0m5l5j0k5j5j5K0K0J5K0L0L0L5K0Nj5j5NJ0J5nl0j5%J0NJ0Nj5nk0
60A90j5k0j5nn%%J0K5L5L5L0%nk5j0nJ0NNj5j0nk5n5n5k0J5J5J5K0J0K0K5NJ0NJ5%NJ0J0N
57B40nK0J5%NK0K0%m5m5k0%nJ0N%j0j0nj0%J5K0%nJ0L0L5J0j0nNnk0j0j0NNJ0Nn%nnJ5J5K5
54C05%nj5k0%N%J0%j0j0k5nK0%k0k0k0%M0N0K0k5l0l5%K0J5NJ5%nK0L5K0J0j5j0k0l0j0j0
51B50k5j5j0k0j5L0N0M5J0j5l5j5nK5K0J0j0nN%%n%J0%l0l0j0j0j0j5NJ0j0J5%NJ0%%K5%J5
48B50J0J0J0J5J5J5K0J5j5k0k5j0k5nj5k0j5j5l0NJ0L0L0J5J0Nj5l5nJ5N%Nnj0J0K5J5j0j5
45B50%J5NNNN%J0%NN%nnj0j0nnk0NNJ5J5J0%nj5Nj5l0k5j5J0K0J0J0K5J0L0J0nk5l0nJ5K5
42B95%k5n0m0k5%J5L5L5K0j5%%j5k0l0k5k5j5J0N0N5L0%j5j5j5j5j0j0%K0J0J0J0NK5%j5k0
39B25j5j5j0J0K5L0J0N%j5j0NJ0J5nK0J5L0L0L1J5j0k1k0j0nj0k5k5nj0nj0nk0Nj0j0N%%N
37B20N%j0J0%l0nj5j0j0k5nK0K0J5K0L0J0K5K0k5k0l0j5NK0J0J5J0K5K0J5k0j5j0k5%J5N%
34B65%J5%N%%J0j0NN%%j0k5l0nJ0J5L0N%%j5NNj5n%NJ0%j5k5%J0J5J0J5J0J5K0NJ5J5j5j5
31C35k0m0m0k5j0nj5k0J0L5K5Nnj5%J5J5%j5j0NK5M5K5%j0k0j0j0k0j0j0%J5J5Nnk5J5J5K5
28B90Nj0k5k5j5%J0NNNNJ0NJ0L0L0J0j5j0nk5k0j0j5k0k5nk0j5K0L5K5L0j0nnj0N%%N%%%N
25B55J0NK0Nk5k5k0k5nK0J5%J5J0J0N%J0J5nJ0%NNN%N%K5K5nk5j5j5nk0n0k0%%%%n%N%N%%
22B20%J0j0NN%Nj5NK5K5K0%J5%j0l0m0nNJ0K0%k5k0k5k5%L0N0M5J0J0J0J0NJ0J0J0NJ0k5k5
19C30k0Nk0%M0L5K6nk6l0l0k5l5l5j5J0J0J5J5J5NNJ0N%J5NNJ0k0k0NJ5J0k5k0n%%nn%k0J5
16B45%K0J5Nnl0k0j5%K0N0M5K0Nnl0j5%K5K5%NNNk0j5j5k0j5j5l0nJ5L0L0J5j0j0j5j0%N%
13B85%K0K5Nk5l0j0%K5nk0j0nNn%N%%%%j0j5nj0NK0j5l0l5%L5L0K0j5J0Nnnn%K0M0L5K0nl0
10C15k0j5j0l0l0nn%%%%%j0%K0j5k0l5K0L0L0J5K0L0N0Nl0k0NNj5k5k5j5j0%L5K5J0NK0nk0
7B80k5l0k0NJ5J5Nj5l0l5j0nj0j5%Nj5j0%NL0J5J0J5K0K5Nn%%j0n%j0%%%%N%NJ5j0nJ5J5M0
3B80K0K0NNNJ0%k0j5nJ5%nk0%J0N%j5j0nj0k0k0k5nj0k0nK5J0%J0J5%K0J5L5M0K0nnj0nj5
0C15k0k0k0J0K0L0Nk0j5%%j0j0J5K5%j0j0%J0j5nNj0J0nnnl0k0j0NJ5K0%j5l0l0j0nNJ5nn
-3A65J5J0nNK0NJ5NJ5J0J0nJ5J0%J0%J5%k0k0l0j0k0k5k5j0%J0%J5NNK0nnj0J0K5L5J0nk0
-6B45j0%Nj0l5k5%K0J0J0Nj5nK0J0%%N%%N%nJ0%nNnnN%%K5K0K0M5K0j0j5k0NNj0j0J0J0nj0
-9C15j0J5L0L0j0l0l0j0j0j0j0n%j5k0NJ5NNK0%J5J5Nnj5j0j0nj0k5%nn%j0j5J0j5%K0J5K5
-12B55M0N0L0J0J6j6j0j0j5k0j0j0k0%N%%%%%%j5j0nk0%j5k0%%J5%J0J0NJ0NJ5K0K5J0j5j5
-15C05%k5m5nL0K5%%n%nnnnnnnnnnn%j0%J0j5l0%K0J5Nnj0J0NJ0J0J0J0NJ0J0%%J0j0m0l0
-18B15j0NNnj5J5M0O0M0%nj0j0j0j0j0j5j0j0j0j5j0nk0j5%J0L0K0J5nk0j0j0j5j0K5N0M5
-21C10Nl5l0j5k0j5j0j5NL0K5%j5nj0k5k0%J5J5%J0J0%K0J0J0J5J0K5Nn%n%k5k0j5k0J0K5
-23B50NK5K5K5K0K5Nl0m5m5j5J5%nn%n%K0L0L0K0j0nj5j0J5K0K5Nj5j5k0k0%%%%%%%nJ0NJ0
-27C20NNNNNJ0J5j5l0l0j5J5NK0%J0J0L0L1J5j5k1k5J0K0j5nj0j0j0j0Nj5j5%j0j0j0j5k5
-29B30nL5M5K0nk5nNK5K5Nnk5j5J0J5J5j0j0NJ0J5j5k5j0k5l0%J5K5K5L5J5Nnk0j5l0l0nJ5
-32B80M5M0L6j0k1k0%K0L1K5J0k0k5j1NK1J5J0nl0n1l5nL0NNNNJ0NJ0NOJ0NJ0nk0oJ6L5J5
-35D51j0m0l1l0j0J5Nnm0l0k0n%NJ0NJ5J0J5L5K5K6J0j5j1J1j1j0nj0k0l0k0k5nnj0NJ5J5
-38B75k0k0%%n%n%nnJ0J0J5J0nj0j0%NK0NJ5nl0k5nJ0N%J5K0K5L0J5J0j0j5k0l0k5nJ5J0%
-41B65NJ0J5K5J0nk0k0nL0K0J5K0J5%j0m0m5j5j0%J0nK0J5nl0k0nK0K0K0L0J5j5l5l0J5K5
-43C05L0J0j0l0n%K5K5J0J0nnNj0n%j5k0n%k0j5n%J5K0nNJ0J5%Nnl0l5k0NK0L0M5K5J0nj0
-46C65nk5k5j5n%J0N%K5J5J0j0j0J0J5Nnnl5m0j5NJ5J0Nj5nj5j5j0N%J5nj0N%j0n%j0%NJ5
-49B45J5NJ5NJ0J0j5k0j0k0j0k0k5nJ5K0J5K0J5J5L0J0%J5%J0N%J5j0l5m0o5n0m5j0J0Nj0
-52A15j5J5L0K0K5%j5n%NK0N%N%J0K0J5K0L0M5J0j0k5j0J0J5K0Nk0k0%J5NJ0K0J5l0m0k0J0
-55C05nnj5J0L0L0K0J0j0k5l0j5j5%NNNN%l5j5j5j5NK0L0K0n%J0J0k0m5l5nK0NNJ0J5J5J0
-58B90nnnnj0%Nj5j5l5nK5J5J0j5k0%K0J0j5k5%NNj5j5%J0%%J0K5M5M5L0nl0l0j5j5%%J5n
-61B60nnNj5k0k0k0k0%K0J5Nk0l5m0k0j5j5j5j5J0J5J0J5J5J0nnK0L0j5nJ5L5K5K5nnj0nj0
-63A85k5k0j5k0j5k0j5j0J0%%%%%%%N%%N%N%%%nn%%nNJ5L5N0Nk5l0l5k0NJ5J0J0J5J0J5J0
-67A45k0nnk5l0l0nJ0%nj0Nn%NnNJ5J5NJ5J0J5Nnj5j0nk0%j0j5J5J0%K5K0L5Nj0J5K5L0J5
-70B10j0k0j5j0k0k0k0j5NK5J5J5%N%NNNnNnk5j5j0j0j5k5%NJ0NJ5L5K5%nl0nj0k5nk5k5n
-73A5NK0J0K0K0NK0J0NK0J0J5%J5K0%k0l5l0k5nJ5%J0J0J5J0J0J0J5J0J0NNNNnJ5%NNj0%n
-76B35%nnj0J5j5l5l5j5NK5K5M0%m0l5m0j5nJ5L5J5Nj5k0NJ5L5L5J5nj0k0k0l0j0nJ5%J0%
-78A55NNNN%N%j5k0J0K5J0j5j0J0Nj0%NNK0J0J5J0J5J5J0nj0nj0j0nnj0j5NNj5n%j5%J5j0
-82A80%J0N%J5j0J5K5K0J0J5K0J5J5%Nl5l0j5j0k0n%%j0%Nj0%%k0k0k5j0k0J0L0K5J5nj0K0
-84B00L5J0%j5j0j0nj5j5j5j5j5%j5j0nK0L0L0K0J5J5J5J5J0J5J0J0K5j0k0l5nj0k5%J0%k5
-87B10l0j5%j0j0%J5J5nj5j0K0K5nl0j5j5j0j5k5%K5M5M5K0Nm0k5j0%J5K0%NJ5J0J0J5L0K0
-90B80K0j0k0j0j5j5j5k5nJ0%k5l0m0nJ0N%j5nnj5%K0L5NNNJ0nnj0nK0L5L5K0J5nN%k5j0J0
-93B25J5J5k0l5l5m0l0j5J0L5L5NnnJ0K5M0L0%l0m5j0%nn%J0j0J5K0K5%j5l0nJ0K0nn%j0%
-96A85J5J0NNJ0J5%j5%nj0J5L5K5K5nk5j5j0nk0k0nj0K5J0%J0J0NJ0%n%%%n%j0K0Nj0l0nN
-99B35%nk5m5k5K0M5L5nk0NL0K0Nk0k0k0k5%J5J0N%J5J0N%N%%nJ0%%Nj0j5J0K5%j0j0nJ0K0
-102B75K0j0k0l0l5j0j0NNNNnj5nj0J5M5L5J0n%k0%NJ0J0J0nk5k0k5n%NK5L0N%k0j0nJ0J5
-105B55K5L0K5j0k0k5%j0nnj5j5k0j0K0J5K5J5j0nj0j0j0nj0nj0J0j0J0j0%n%L0K5J0k5m0
-107A95l0k0%K0K0K0K0nk5j0j0%j0j5NNj5n%NNJ5%J0J5J0Nk0k0%J5J0j0j5j0%NJ0%nJ0J5j0
-110A80nJ0N%%%NnNj5j0Nnj0k0%J5j5l0k0J0L0K5K0%j5j5%j0j0nj0%J0%%%j5%K0K5Nk0nnJ0
-113A35%NK5J0nJ0K0L0J0j0J5L0L0J0k5m5m5l0k5k0l0j5NJ5J5J0NJ0J5%K0%NJ5%nj5NJ5J5
-116B10j5j5l5k0NK0L5L0L0J0k5k0%K5K5%j5l0l5k5j0%%%J5K0L0%k0nk5%J5%%j0k5m0j0%K5
-119A15M5L5N0K0j0j0N%j0j0n%j5j5%%j5J0J5K5%j5k0k0k0J0K5K0J5j0k5j5j5%J5%NNNNNK5
-122B25K5K0K5nk0k0nnj0Nj0j0%n%nnJ0K0K0K0%j0k0nJ5%%n%%k0%NK0L0N%j5k5m0k5nj5k0
-125A40l0l5j0K0K5L5L0K0NJ0K0K0K0J5K0J5L0Nl0m5m5l5%j0j5NJ0J0nnj5j0NK5J5J0J0j5
-127B15k0m5k0j0NNJ0J0k0%J5K5J5NnnJ0NnJ0%k0%j0j0nj0n%N%J0%NJ5nk5k5j5K0J0K5K0J5
-130A95J5j0%J0NnN%J0J0J0J0J0J0J0J0j0j5nj5nj5k0nnJ0j5l5j5k0%%NJ0NJ0NJ0j0K5J5J5
-133B15K5J0j5k0nk0j0nJ5J0k5j0NK0L0L0n%k0j5j5k0NK0K5%k5k5%J5K0Nnk0k5J0J0J0%n%
-136A90nK0K0j5j5k0k5j0%K0L0K0%j0nj0nj0j0j0j0nnnn%nj5NK0NNK5L5L0K0j5m0m5j5%K0
-139A50L5K5L0%%J5j5k5l5n0k0%Nj0j5nK5M5M0L0J5NN%%%%k0j5n%K5nk5k5NK5K0Nj5l0k5k0
-142A45NN%Nj5J0K5L5L0Nj5j5J5J5%%%K5J0J0nj0Nj5l5l5l0l5N%%%NJ0J0%J0NJ0NK0J5K0J5
-145B65K5J0L0Nj0j0j5j5j0j0k0j0J5J5K0J5J5J5J5J0%%l5l5n0k0J0j0n%J5J0K0J5J0j0nn
-147B60J0J5%%J0j0nj0nnj0nj5%%n%%j0J5%%l0k5J0J0J5J5J0nn0m0l5k0j0NL0L5L0K5L0L0
-150B60L5K0k0m0j0j0nm0j5k0j5k0K0K0J5K0K0J5J5K0J5J0j5l0%%%nNN%J0N%J5nn%j5Nnj0
-153B45nn%j0n%n%j5%%k0k0%K5K5nj0k0Nk0%J5K5K5K0nnnn%nj5NK0NJ0K5J0J5K0N%k0k0%n
-156B75k0k0%nnJ0j0k5j5%K0K5%k0k0J0L5%k5k0K0L0K5%j5nj0j0k0l0%NK0L0N%J5%J0NNNN
-159B80j0j0k0nJ5J0j0l5k0j0K0N0L5J0j5j0J0J0K0N%K0J0%%j0j0j0%j5nnk5j0j5k0nNJ0j0
-162B25j0j0k0nJ5K0L0J5NJ5j5l5m5l5j0nN%j0J0K5J5%k0k0j0k5j0nnK0L5K5J0j0k0%J5J5
-165A75j0J0nj0J0K0J0J5K0j0j0k0%J5K5J5K0K0%k0k5k0NK0L0J5%J0J0k0k5k5k0j0j5nj5J0
-167A90NJ0NK0K0L5J0%J0N%J0NnJ5%k5j0nk0j0j5j0nJ5NNnnnnNj0j0NNj0%Nj5J0J0j5j0nn
-170B00j5NNM0M0J5j0nJ0%J0j0J5NnnNNn%%nl0k0k0k0j5j5k0K0M0P5N5K0%j0l5l5k5nJ0J0
-173B75j0k5l5j5NL0K5K0L0Nk5j0j0%k5m0k5j0NJ5Nk5j5J5N0L0L0L0J5K0L0j0k0k0%j0nnj0
-176B85J5J0k0k0k0J0nj0nj0Nj5k0n%l0j0j0k0%j0J0J0n%J0%N%K0J5%j0l0l0j5J0J0J0J5N
-179A45J5J0J0K0K5K0K0nk5nj5k0%J5K5K5K0nk0j5j0k5j0J5K0K5J0%NJ5n%J5%N%J5K0nj5l0
-182B85k5l0Nk0j5%L0K5K5K5%%%%n%%%j0nk0%%j5j0nn%j5NJ5J5%k5m0k0J5L5J0k5k0J0J0L0
-185B30L0J0nj0j0j0j0j0K0K5J5%NJ0j5j5NL0nnJ0j0j5j5k5nNK0L5%k0k0l0j5J0J0J0J5%j5
-187B30j5%J0J0j5l0%NN%nN%%%%%%J0j0j0J0J0J5Nj5j5j0J0L0J5%nj0NNNNj0j0j5n%j5j0j0
-190A75J0J0NJ0NJ0J0NNk0nnnj0j5Nk0%nj0j5Nnj0j0j0J0L5K0%nnJ5J0nK5NNJ5%j0j5j5j5
-193A80nNL5L0L5K0NJ0Nj0j0l0l5m0n%NJ0K0%nk0nj0J0J5j5l0l5j0NJ5J5NJ5M0M5K0k0l0N
-196B35J0NJ0N%k5m0k5l0nJ0Nj0nNJ0nj0J5J0nNJ0%J0nJ0K0j0NJ0nK0K0j0k5nK0J5Nnj0NK0
-199B60K0L5Nj5j0j5j5j0j0k0nNl0k0NK0M5M0K0NnnN%NJ0nj0m0l5k0l0l5k0K0L5L5N5K5%k0
-202B75j5nk0nk0j0J5J0NK0NJ5J0NNk5j5%J5L0M0J0k5l0j5J5J5l0l0j5N%NNJ5J0n%k5k5nK0
-205B30M0%l5l0j5%J0J0n%nn%%n%%%nnJ0%N%J5nNNj5k0k0nJ5M0K0%nk0NL5J5%Nk0j5k0k0J0
-208B00J5K0J5K0K0N%K0NJ0NJ0J5nj5l5l5m5n0l0j5%n%K0L5M5K0j5j0j5j5j0j5k0nJ5L0K5
-211B10K0K5J5k0n0j5J0NJ0NNnk0%nm0l5j5NL5K0%nnnK0M5L5K5%k0nj0j0j0Nk5n%j5nnj0%
-214A55j0%N%NN%%N%J0J5nnJ5N%nk0k0j0J5NJ5L5L0%j5k0nJ0%%J0%%NNnJ0%NNnNJ0nJ0nj0
-217B50j0j0j5j5nj0j0J5L0L0K0%J5j0m0l0j5j0nnL0N0N0K0J5k0j5%NN%nj0nj5j0nj0j0%j5
-220B25j5%j5nj0nnJ0K0n%J5J5nk5k0l0k0NJ5%K0L5L5L0L5NnnNnj0j5%J5Nk5k0nNnk5j0nn
-223A95j0k0j5l0j0J5J5J5J0K0%J0J5J0J0NJ5J0j0nJ0NnN%J0J0K0Nk0k5l0j5j0nnnJ5M0L5
-226B80J5k5l5m0k0j5J5%%NL0J0J5L0NK0J5j0j0%NL0%k0j5%%%%%%n%j5j5nk5k0j0j5j5N%J0
-229A75Nk5j0J0K0J5j0l0l0NK5M0K0J5NJ0NJ0NnJ0M0K5j0m0n0m0k0nJ5L0K0J5J0k5nnNJ5M5
-231B85M5nk0j5nnj5k5l5l0m0k5K0%n%%%NNNk0k5nL0M5L5K5%Nj5k5k0j5j5j5k0J5J0NJ5K5
-234A75%NK0N%nJ0J0nNNNNJ0NNNJ5nk5m5m5k0NL5K0K0J0J0J0J0K0NJ0J0k0k5l0j5%J5J0J0
-237B45NJ0K0j0k5n0n0n5k5NK0K5j0nnK0K5J0j0k0j5j0J0K5L0%nL0M0K0%N%NNNj5k0j5j5j0
-240A90j5j5nNK0K0J5J0NNJ0NJ0NJ0%%%%%%n%%j5j0nj0nk0Nj0%%%%NN%k0j0J5L5L5J5%k0l0
-243B30j0J0Nj0j0nj0%J0J5%%J0J5%j0Nnnj5k5%J5K0%j5l5nNn%%Nj0J0J0j0nJ0J0j0N%%N%
-246A95%J0NJ5Nk0NJ0K5L0%nNNJ5J5%l0n5n0l5%nj0J0J0K0K5J0j5l0k5j5%J0NN%J5NN%J0N
-249A80%NN%NNJ0j0j0j5j5%K5J0nj0j5%%nNNJ0J5NJ5NJ0NN%N%%%%%nj5k5k5l5j5NK5L5L0J5
-253B35%nn%nNK0NJ5L0L5Nj5k5j0j5k0%K0K5%l0j5%Nk0m0k5k5n%%%%n%NJ0K0K0J0K0J5K5J0
-256B70nnNnj5Nnnnj0j5%Nn%k5k0k0J5J5NJ5NJ5NJ0K0%k0m0l0l0j0%%j5%j0Nj0%J0L0J5NK0
-259A70M5M0J0l5j5%J5K0J5K0nj0%j0%K0J5Nj0k5j5k0k0j0j5j5l0j0J0J5j0k5nJ0K0J5%%J0
-262A70J0%J5K5Nj5j5nNnJ0NK0K0NNK5J5J0%n%%%nnNNj0j0NJ0j5%%nk5j5nk0j0k0nJ5K0K0
-265B30J5N%%%j5m5l5k5k0%J5L0K0N%nNJ0%J5L5L0J5j5j0%j0j0NNnNJ5n%J0J0K5K5N%j5%j5
-268C05k0nJ5J5k0o0n0k5NJ0NJ0J5%J5J0j0j5J5L0K5Nn%j5j0K5K0J0nN%nk0k5nj0j5k5nNn
-271A90%NK0K0K5J0Nj0nnJ5K5K0J5J5j0m5n5l5J0J0nk0nK5K0nk0j5nj0%n%Nj5%%J5J5%K0J5
-274B30nl5k5nK0%J5N0O5L5J0nn%j5m5l5NK5K0J5K0K0%k0j0j0%N%%NN%%l0l5m0k5j0NNnnj5
-277A75j5%j5j0nj0%J5K0%J0J5%K0J0NK5NNK0J0J5j5l0j5k0%L0NJ0J0nk0l5k0%j5j0NJ0NJ0
-279A95NJ0NJ0j0nj0nnj0j0j0J0j5j0%n%j5%J5nj0K0NnJ5%J0L0J5K0%%K5L5K0%k5k0%nj5J0
-282B60J0J0J0J0J0k0l5l5NL5L0J0j5j0j5j5k0j5l0j0J0J5J5J0K0Nk0k5j0NnnNNNJ0NNNNN
-285B35j0nn%%j5J0NNK5nl0j5K0L5K0j0n0n0l5%k0j5J0J0J5J5J5J0J5J0J5K0J0J5J5J5K5N
-288C10k5k0l5j5%J5J5%Nj5n%nnnj0M5K5K5M5K0j0m5m5nK5NNJ5nJ0Nj0j0%k0j0J5L5L5K0n
-291C70nm5%%nnj5k0nk5k5j0j0k0nJ5%NnJ0J5n%%N%%%N%N%%%%N%%Nj0%nnnNnj5J0nnNj0j0
-294A80J0NJ0J0J5NJ5J0J0j0j0j0j0j0j0j5nJ0J0%k5j0J5Nn%%N%%N%%j0j0k0%K0K0K5K5L0
-297B80K5K5K5J0k0m5m0m5k5nJ5J0J5J5J5nj0j0nJ0J0j0k5k0J5K5K0%nK5Nnj0nj0nnj0nj0
-300B10j0j0j0k5k5k0K5M5N0K5K5J5J0%nJ5%j5nnJ5nk0%nnn%nj0%nJ0J0nNNNNj0nj5nk0k5
-303B00%nJ0J0j0k5k0j5J5J5%J5NNJ5J0J0J0nn%n%nNj0N%J0K5K5K0J5j5k0NJ0N%n%nj5m5k5
-306B10k5j0K0N%J0J0J0NJ0NJ0J0nj5%j5k0j5j0N%nj5l5l5j5nNK0K5K0K5K0K5K5K5J5J5J5
-309C20J5L5L1J0j0j0j1j5j5nk5j5j0j5j5j5j0j5j0j5j5N%j5J5J0j0j0NK5J5j5j5%NJ0%%N
[truncated: 7,579,036 more chars]
