# Supplementary material for: Discovery of RNA-binding fragments using biolayer interferometry
Source: RSC Med Chem. 2025 Sep 19;16(11):5629–40. doi: 10.1039/d5md00673b (PMC12483148; doi:10.1039/d5md00673b)
Supplement: MD-016-D5MD00673B-s002 [file MD-016-D5MD00673B-s002.zip › NMR_assay_data/3_A1C2_1087258.jdx]

##TITLE=	20240717 A1C2 1087258 3
##JCAMP-DX=	6.0	$$ MestReNova 14.2.0-26256
##DATA TYPE=	LINK
##BLOCK_ID=	1
##BLOCKS=	14   
##ORIGIN=	Mestrelab Research S.L.
##OWNER=	jan-ake
##$MNOVA/LINK_BLOCK_TYPE=	DOCUMENT
##TITLE=	(1) 20240717 A1C2 only.10.fid


(2)  #
##JCAMP-DX=	6.0	$$ MestReNova 14.2.0-26256
##DATA TYPE=	LINK
##BLOCK_ID=	2
##BLOCKS=	2    
##ORIGIN=	Mestrelab Research S.L.
##OWNER=	jan-ake
##$MNOVA/LINK_BLOCK_TYPE=	PAGE
##TITLE=	 #
##JCAMP-DX=	6.0	$$ MestReNova 14.2.0-26256
##DATA TYPE=	LINK
##BLOCK_ID=	3
##BLOCKS=	1    
##ORIGIN=	Mestrelab Research S.L.
##OWNER=	jan-ake
##$MNOVA/LINK_BLOCK_TYPE=	ITEM	$$ Molecule
##$MNOVA/ITEM/POLYGON=	(XY..XY)
5322.42,5836.18
5905.05,5836.18
5905.05,6383.53
5322.42,6383.53
5322.42,5836.18
##$MNOVA/ITEM/Z=	1
##$MNOVA/ITEM/ANGLE=	0
##TITLE=	
##JCAMP-CS=	3.7	$$ MestReNova 14.2.0-26256
##ORIGIN=	Mestrelab Research S.L.
##OWNER=	jan-ake
##BLOCK_ID=	4
##NAMES=	
##ATOMLIST=	
$$ AN	AS	NH
	1	C	1
	2	C	 
	3	C	 
	4	C	 
	5	C	1
	6	C	1
	7	C	2
	8	C	2
	9	C	 
	10	N	1
	11	O	 
	12	O	 
	13	C	2
	14	C	 
	15	O	 
	16	O	1
##BONDLIST=	
$$ AN1	AN2	BT
	1	2	D
	2	3	S
	3	4	D
	4	5	S
	5	6	D
	1	6	S
	2	7	S
	7	8	S
	8	9	S
	9	10	S
	10	3	S
	9	11	D
	4	12	S
	12	13	S
	13	14	S
	14	15	D
	14	16	S
##MAXRASTER=	32768
##XY_RASTER=	
$$ AN	X	Y	Z
	1	-30769	-156	0
	2	-29770	420	0
	3	-29770	1574	0
	4	-30769	2151	0
	5	-31768	1574	0
	6	-31768	420	0
	7	-28770	-156	0
	8	-27771	420	0
	9	-27771	1574	0
	10	-28770	2151	0
	11	-26772	2151	0
	12	-30769	3305	0
	13	-31768	3882	0
	14	-31768	5036	0
	15	-32768	5612	0
	16	-30769	5612	0
##END=	
##END=	
##TITLE=	20240717 A1C2 only.10.fid

##JCAMP-DX=	6.0	$$ MestReNova 14.2.0-26256
##DATA TYPE=	LINK
##BLOCK_ID=	5
##BLOCKS=	1    
##ORIGIN=	Mestrelab Research S.L.
##OWNER=	jan-ake
##$MNOVA/LINK_BLOCK_TYPE=	ITEM	$$ NMR Spectrum
##$MNOVA/ITEM/POLYGON=	(XY..XY)
5321,5835
8722,5835
8722,8208
5321,8208
5321,5835
##$MNOVA/ITEM/Z=	0
##$MNOVA/ITEM/ANGLE=	0
##TITLE=	20240717 A1C2 only.10.fid
##JCAMP-DX=	6.0	$$ MestReNova 14.2.0-26256
##BLOCK_ID=	6
##DATA TYPE=	NMR SPECTRUM
##DATA CLASS=	XYDATA
##NUMDIM=	1
##ORIGIN=	Bruker BioSpin GmbH
##OWNER=	nmr
##.OBSERVE FREQUENCY=	600.07281942800000252
##.OBSERVE NUCLEUS=	^1H
##.SOLVENT NAME=	H2O+D2O+DMSO
##.PULSE SEQUENCE=	noesygppr1d
##LONGDATE=	2024/07/17 21:09:27.000
##.ACQUISITIONMODE=	SIMULTANEOUS (DQD)
##$ORIGINAL FORMAT=	Bruker XWIN-NMR
##$MNOVA/SCALES_VERSION=	9
##$PARAMETER FILE=	(acqus, ASCII, /Volumes/jahus0271-1/20240717%20A1C2%20only/10/acqus, 0)
$$ ##TITLE= Parameter file, TopSpin 4.3.0
$$ ##JCAMPDX= 5.0
$$ ##DATATYPE= Parameter Values
$$ ##NPOINTS= 12	$$ modification sequence number
$$ ##ORIGIN= Bruker BioSpin GmbH
$$ ##OWNER= nmr
$$ $$ 2024-07-17 21:06:30.890 +0200  nmr@CZC7319KW6
$$ $$ C:/Bruker/nmrdata/jahus0271/20240717 A1C2 only/10/acqus
$$ $$ process C:\Bruker\TopSpin4.3.0\prog\mod\xwish3.exe
$$ ##$ACQT0= -5.14387568354091
$$ ##$AMP= (0..31)
$$ 100 100 100 100 100 100 100 100 100 100 100 100 100 100 100 100 100 100
$$ 100 100 100 100 100 100 100 100 100 100 100 100 100 100
$$ ##$AMPCOIL= (0..32)
$$ -1 0 0 0 0 0 0 0 0 0 0 0 0 0 0 0 0 0 0 0 0 0 0 0 0 0 0 0 0 0 0 0 0
$$ ##$AQSEQ= 0
$$ ##$AQ_mod= 3
$$ ##$AUNM= <au_zg pcal=1>
$$ ##$AUTOPOS= <Barcode: 3003141311>
$$ ##$BF1= 600.07
$$ ##$BF2= 600.07
$$ ##$BF3= 600.07
$$ ##$BF4= 600.07
$$ ##$BF5= 600.07
$$ ##$BF6= 600.07
$$ ##$BF7= 600.07
$$ ##$BF8= 600.07
$$ ##$BWFAC= (0..63)
$$ 0 0 0 0 0 0 0 0 0 0 0 0 0 0 0 0 0 0 0 0 0 0 0 0 0 0 0 0 0 0 0 0 0 0 0 0
$$ 0 0 0 0 0 0 0 0 0 0 0 0 0 0 0 0 0 0 0 0 0 0 0 0 0 0 0 0
$$ ##$BYTORDA= 0
$$ ##$CHANFCU= (0..24)
$$ 0 1 0 0 0 0 0 0 0 0 0 0 0 0 0 0 0 0 0 0 0 0 0 0 0
$$ ##$CHANREC= (0..24)
$$ 0 1 0 0 0 0 0 0 0 0 0 0 0 0 0 0 0 0 0 0 0 0 0 0 0
$$ ##$CHEMSTR= <none>
$$ ##$CNST= (0..63)
$$ 1 1 1 1 1 1 1 1 1 1 1 1 1 1 1 1 1 1 1 1 1 1 1 1 1 1 1 1 1 1 1 1 1 1 1 1
$$ 1 1 1 1 1 1 1 1 1 1 1 1 1 1 1 1 1 1 1 1 1 1 1 1 1 1 1 1
$$ ##$CPDPRG= (0..8)
$$ <> <> <> <> <> <> <> <> <>
$$ ##$D= (0..63)
$$ 0 2 0 0 0 0 0 0 0.01 0 0 0 2e-05 0 0 0 0.0002 0 0 0 0 0 0 0 0 0 0 0 0 0
$$ 0 0 0 0 0 0 0 0 0 0 0 0 0 0 0 0 0 0 0 0 0 0 0 0 0 0 0 0 0 0 0 0 0 0
$$ ##$DATE= 1721243367
$$ ##$DATE_START= 1721243159
$$ ##$DE= 41.31273
$$ ##$DE1= 4.5
$$ ##$DE2= 2
$$ ##$DEADC= 0.5
$$ ##$DECBNUC= <off>
$$ ##$DECIM= 1120
$$ ##$DECNUC= <off>
$$ ##$DECSTAT= 4
$$ ##$DEPA= 4.5
$$ ##$DERX= 1.5
$$ ##$DIGMOD= 3
$$ ##$DIGTYP= 17
$$ ##$DR= 32
$$ ##$DS= 2
$$ ##$DSPFIRM= 4
$$ ##$DSPFVS= 21
$$ ##$DTYPA= 2
$$ ##$EXP= <NOESYGPPR1D>
$$ ##$ExpStatus= 4
$$ ##$FCUCHAN= (0..9)
$$ 0 1 0 0 0 0 0 0 0 0
$$ ##$FILCOR= 0.9566
$$ ##$FL1= 0
$$ ##$FL2= 0
$$ ##$FL3= 0
$$ ##$FL4= 0
$$ ##$FN_INDIRECT= (0..7)
$$ 0 0 0 0 0 0 0 0
$$ ##$FOV= 0
$$ ##$FQ1LIST= <>
$$ ##$FQ2LIST= <>
$$ ##$FQ3LIST= <>
$$ ##$FQ4LIST= <>
$$ ##$FQ5LIST= <>
$$ ##$FQ6LIST= <>
$$ ##$FQ7LIST= <>
$$ ##$FQ8LIST= <>
$$ ##$FS= (0..7)
$$ 83 83 83 83 83 83 83 83
$$ ##$FTLPGN= 0
$$ ##$FW= 2.4e+08
$$ ##$FnILOOP= 0
$$ ##$FnMODE= 0
$$ ##$FnTYPE= 0
$$ ##$GPNAM= (0..31)
$$ <> <SMSQ10.100> <SMSQ10.100> <> <> <> <> <> <> <> <> <> <> <> <> <> <>
$$ <> <> <> <> <> <> <> <> <> <> <> <> <> <> <>
$$ ##$GPX= (0..31)
$$ 0 0 0 0 0 0 0 0 0 0 0 0 0 0 0 0 0 0 0 0 0 0 0 0 0 0 0 0 0 0 0 0
$$ ##$GPY= (0..31)
$$ 0 0 0 0 0 0 0 0 0 0 0 0 0 0 0 0 0 0 0 0 0 0 0 0 0 0 0 0 0 0 0 0
$$ ##$GPZ= (0..31)
$$ 0 50 -10 0 0 0 0 0 0 0 0 0 0 0 0 0 0 0 0 0 0 0 0 0 0 0 0 0 0 0 0 0
$$ ##$GRPDLY= 76
$$ ##$HDDUTY= 20
$$ ##$HDRATE= 1
$$ ##$HGAIN= (0..3)
$$ 0 0 0 0
$$ ##$HOLDER= 558
$$ ##$HPMOD= (0..32)
$$ 0 0 0 0 0 0 0 0 0 0 0 0 0 0 0 0 0 0 0 0 0 0 0 0 0 0 0 0 0 0 0 0 0
$$ ##$HPPRGN= 0
$$ ##$IN= (0..63)
$$ 0 0 0 0 0 0 0 0 0 0 0 0 0 0 0 0 0 0 0 0 0 0 0 0 0 0 0 0 0 0 0 0 0 0 0 0
$$ 0 0 0 0 0 0 0 0 0 0 0 0 0 0 0 0 0 0 0 0 0 0 0 0 0 0 0 0
$$ ##$INF= (0..7)
$$ 0 0 0 0 0 0 0 0
$$ ##$INP= (0..63)
$$ 0 0 0 0 0 0 0 0 0 0 0 0 0 0 0 0 0 0 0 0 0 0 0 0 0 0 0 0 0 0 0 0 0 0 0 0
$$ 0 0 0 0 0 0 0 0 0 0 0 0 0 0 0 0 0 0 0 0 0 0 0 0 0 0 0 0
$$ ##$INSTRUM= <CAB AV4 600 MHZ BASIC>
$$ ##$INTEGFAC= (0..63)
$$ 0 0 0 0 0 0 0 0 0 0 0 0 0 0 0 0 0 0 0 0 0 0 0 0 0 0 0 0 0 0 0 0 0 0 0 0
$$ 0 0 0 0 0 0 0 0 0 0 0 0 0 0 0 0 0 0 0 0 0 0 0 0 0 0 0 0
$$ ##$L= (0..31)
$$ 1 1 1 1 1 1 1 1 1 1 1 1 1 1 1 1 1 1 1 1 1 1 1 1 1 1 1 1 1 1 1 1
$$ ##$LFILTER= 100
$$ ##$LGAIN= -5
$$ ##$LINPSTP= 0
$$ ##$LOCKED= yes
$$ ##$LOCKFLD= -6301
$$ ##$LOCKGN= 128.613739013672
$$ ##$LOCKPOW= -18
$$ ##$LOCKPPM= 4.69999980926514
$$ ##$LOCNUC= <2H>
$$ ##$LOCPHAS= 287.7932
$$ ##$LOCSHFT= yes
$$ ##$LOCSW= 0
$$ ##$LTIME= 0.349999994039536
$$ ##$MASR= 4200
$$ ##$MULEXPNO= (0..15)
$$ 0 0 0 0 0 0 0 0 0 0 0 0 0 0 0 0
$$ ##$NBL= 1
$$ ##$NC= 0
$$ ##$NLOGCH= 4
$$ ##$NOVFLW= 0
$$ ##$NS= 32
$$ ##$NUC1= <1H>
$$ ##$NUC2= <off>
$$ ##$NUC3= <off>
$$ ##$NUC4= <off>
$$ ##$NUC5= <off>
$$ ##$NUC6= <off>
$$ ##$NUC7= <off>
$$ ##$NUC8= <off>
$$ ##$NUCLEUS= <off>
$$ ##$NUSLIST= <automatic>
$$ ##$NusAMOUNT= 100
$$ ##$NusFPNZ= no
$$ ##$NusJSP= 0
$$ ##$NusSEED= 54321
$$ ##$NusSPTYPE= 0
$$ ##$NusT2= 1
$$ ##$NusTD= 0
$$ ##$O1= 2819.5
$$ ##$O2= 2819.428
$$ ##$O3= 2819.428
$$ ##$O4= 2819.428
$$ ##$O5= 2819.428
$$ ##$O6= 2819.428
$$ ##$O7= 2819.428
$$ ##$O8= 2819.428
$$ ##$OVERFLW= 0
$$ ##$P= (0..63)
$$ 8.08 8.08 16.16 0 0 16.5 25 50 20000 0 0 80000 80000 1000 0 0 1000 2500
$$ 100000 600 0 0 0 0 0 180 100000 8.08 0 1000 0 0 20000 0 0 0 0 0 0 0 2000
$$ 0 0 0 200 0 80000 46600 10000 30000 66000 0 3300 0 4000 0 0 0 0 0 0 0 0
$$ 0
$$ ##$PACOIL= (0..32)
$$ 1 5 0 3 4 2 0 0 0 0 0 0 0 0 0 0 0 0 0 0 0 0 0 0 0 0 0 0 0 0 0 0 0
$$ ##$PAPS= 0
$$ ##$PARMODE= 0
$$ ##$PCPD= (0..9)
$$ 0 70 0 0 0 0 0 0 0 0
$$ ##$PEXSEL= (0..9)
$$ 1 1 1 1 1 1 1 1 1 1
$$ ##$PHCOR= (0..31)
$$ 0 0 0 0 0 0 0 0 0 0 0 0 0 0 0 0 0 0 0 0 0 0 0 0 0 0 0 0 0 0 0 0
$$ ##$PHLIST= <>
$$ ##$PH_ref= 0
$$ ##$PL= (0..63)
$$ 120 120 120 120 120 120 120 120 120 120 120 120 120 120 120 120 120 120
$$ 120 120 120 120 120 120 120 120 120 120 120 120 120 120 120 120 120 120
$$ 120 120 120 120 120 120 120 120 120 120 120 120 120 120 120 120 120 120
$$ 120 120 120 120 120 120 120 120 120 120
$$ ##$PLSTEP= 0.1
$$ ##$PLSTRT= -6
$$ ##$PLW= (0..63)
$$ 0 6.4045 0 0 0 0 0 0 0 1.6738e-05 0.66952 0.051661 0 0 0 0 0 0 6.4045 0.085398
$$ 0 0 0 0 0 0 0 0.051661 0 0.66952 0 0 6.6952e-07 0 0 0 0 0 0 0 0 0 0 0 0
$$ 0 0 0 0 0 0 0 0 0 0 0 0 0 0 0 0 0 0 0
$$ ##$PLWMAX= (0..7)
$$ 104.7619 0 0 0 0 0 0 0
$$ ##$PQPHASE= 0
$$ ##$PQSCALE= 1
$$ ##$PR= 1
$$ ##$PRECHAN= (0..32)
$$ -1 2 3 0 4 -1 5 -1 1 -1 -1 -1 -1 -1 -1 -1 -1 -1 -1 -1 -1 -1 -1 -1 -1 -1
$$ -1 -1 -1 -1 -1 -1 -1
$$ ##$PROBHD= <Z151284_0002 (CP QCI 600S3 H/P/C-N-D-05 Z)>
$$ ##$PROBINPUTS= (0..15)
$$ <1H> <31P> <13C> <15N> <2H> <> <> <> <> <> <> <> <> <> <> <>
$$ ##$PULPROG= <noesygppr1d>
$$ ##$PW= 0
$$ ##$PYNM= <>
$$ ##$ProjAngle= 0
$$ ##$QNP= 0
$$ ##$RECCHAN= (0..9)
$$ 0 1 0 0 0 0 0 0 0 0
$$ ##$RECPH= 0
$$ ##$RECPRE= (0..24)
$$ -1 0 -1 -1 -1 -1 -1 -1 -1 -1 -1 -1 -1 -1 -1 -1 -1 -1 -1 -1 -1 -1 -1 -1
$$ -1
$$ ##$RECPRFX= (0..32)
$$ 1 0 1 0 1 1 0 0 0 0 0 0 0 0 0 0 0 0 0 0 0 0 0 0 0 0 0 0 0 0 0 0 0
$$ ##$RG= 101
$$ ##$RO= 0
$$ ##$RSEL= (0..24)
$$ 0 1 0 0 0 0 0 0 0 0 0 0 0 0 0 0 0 0 0 0 0 0 0 0 0
$$ ##$SAMPLEID= <>
$$ ##$SFO1= 600.072819428
$$ ##$SFO2= 600.072819428
$$ ##$SFO3= 600.072819428
$$ ##$SFO4= 600.072819428
$$ ##$SFO5= 600.072819428
$$ ##$SFO6= 600.072819428
$$ ##$SFO7= 600.072819428
$$ ##$SFO8= 600.072819428
$$ ##$SHAPPR= (0..15)
$$ 1 1 1 1 1 1 1 1 1 1 1 1 1 1 1 1
$$ ##$SOLVENT= <H2O+D2O+DMSO>
$$ ##$SOLVOLD= <off>
$$ ##$SP= (0..63)
$$ 120 120 120 120 120 120 120 120 120 120 120 120 120 120 120 120 120 120
$$ 120 120 120 120 120 120 120 120 120 120 120 120 120 120 120 120 120 120
$$ 120 120 120 120 120 120 120 120 120 120 120 120 120 120 120 120 120 120
$$ 120 120 120 120 120 120 120 120 120 120
$$ ##$SPECTR= 0
$$ ##$SPINCNT= 0
$$ ##$SPNAM= (0..63)
$$ <> <Gaus1_270.1000> <Gaus1_180r.1000> <> <> <Sinc1.1000> <Squa100.1000>
$$ <> <Squa100.1000> <> <Sinc1.1000> <Sinc1.1000> <> <> <> <> <> <> <> <Sinc1.1000>
$$ <Sinc1.1000> <Sinc1.1000> <Sinc1.1000> <> <> <> <> <> <> <Crp60,20,20.10>
$$ <Bip720,50,20.1> <> <> <Sinc1.1000> <Rsnob.1000> <Gaus1_180r.1000> <Gaus1_180r.1000>
$$ <Crp_psyche.20> <> <> <Gaus1_180i.1000> <Squa100.1000> <> <> <> <> <Reburp.1000>
$$ <> <> <> <> <> <> <> <> <> <> <> <> <> <> <> <> <>
$$ ##$SPOAL= (0..63)
$$ 0.5 1 0.5 0.5 0.5 0.5 0.5 0.5 0.5 0.5 0.5 0.5 0.5 0.5 0.5 0.5 0.5 0.5 0.5
$$ 1 1 1 1 0.5 0.5 0.5 0.5 0.5 0.5 0.5 0.5 0.5 0.5 0.5 0.5 0.5 0.5 0.5 0.5
$$ 0.5 0.5 0.5 0.5 0.5 0.5 0.5 0.5 0.5 0.5 0.5 0.5 0.5 0.5 0.5 0.5 0.5 0.5
$$ 0.5 0.5 0.5 0.5 0.5 0.5 0.5
$$ ##$SPOFFS= (0..63)
$$ 0 0 0 0 0 0 0 0 0 0 0 0 0 0 0 0 0 0 0 0 0 0 0 0 0 0 0 0 0 0 0 0 0 0 0 0
$$ 0 0 0 0 0 0 0 0 0 0 0 0 0 0 0 0 0 0 0 0 0 0 0 0 0 0 0 0
$$ ##$SPPEX= (0..63)
$$ 0 0 0 0 0 0 0 0 0 0 0 0 0 0 0 0 0 0 0 0 0 0 0 0 0 0 0 0 0 0 0 0 0 0 0 0
$$ 0 0 0 0 0 0 0 0 0 0 0 0 0 0 0 0 0 0 0 0 0 0 0 0 0 0 0 0
$$ ##$SPW= (0..63)
$$ 0 3.4738e-06 1.5439e-06 0 0 0.0012066 1.6738e-05 0 4.1845e-08 0 0.0012066
$$ 0.0012066 0 0 0 0 0 0 0 2.464481e-06 3.830955e-06 1.788784e-06 9.646767e-06
$$ 0 0 0 0 0 0 0.015984 0.66952 0 0 7.5412e-05 1.6879e-05 1.5439e-06 9.881e-05
$$ 5.52e-05 0 0 2.2684e-06 4.1845e-08 0 0 0 0 0.023175 0 0 0 0 0 0 0 0 0 0
$$ 0 0 0 0 0 0 0
$$ ##$SUBNAM= (0..9)
$$ <> <> <> <> <> <> <> <> <> <>
$$ ##$SW= 29.758293125432
$$ ##$SWIBOX= (0..32)
$$ 0 3 0 0 0 0 0 0 0 0 0 0 0 0 0 0 0 0 0 0 0 0 0 0 0 0 0 0 0 0 0 0 0
$$ ##$SW_h= 17857.1428571429
$$ ##$SWfinal= 0
$$ ##$SigLockShift= 0
$$ ##$TD= 142856
$$ ##$TD0= 1
$$ ##$TD_INDIRECT= (0..7)
$$ 0 0 0 0 0 0 0 0
$$ ##$TDav= 1
$$ ##$TE= 298.0003
$$ ##$TE1= 299.7159
$$ ##$TE2= 0
$$ ##$TE3= 0
$$ ##$TE4= 0
$$ ##$TEG= 300
$$ ##$TE_MAGNET= 0
$$ ##$TE_PIDX= 1
$$ ##$TE_RAW= 299.7159
$$ ##$TE_STAB= (0..9)
$$ 2 2 0 0 0 0 0 0 0 0
$$ ##$TOTROT= (0..63)
$$ 0 0 0 0 0 0 0 0 0 0 0 0 0 0 0 0 0 0 0 0 0 0 0 0 0 0 0 0 0 0 0 0 0 0 0 0
$$ 0 0 0 0 0 0 0 0 0 0 0 0 0 0 0 0 0 0 0 0 0 0 0 0 0 0 0 0
$$ ##$TUBE_TYPE= <>
$$ ##$USERA1= <>
$$ ##$USERA10= <>
$$ ##$USERA2= <>
$$ ##$USERA3= <>
$$ ##$USERA4= <>
$$ ##$USERA5= <>
$$ ##$USERA6= <>
$$ ##$USERA7= <>
$$ ##$USERA8= <>
$$ ##$USERA9= <>
$$ ##$UUID= <f147aafb-f675-4d24-b852-18c39c93509a>
$$ ##$V9= 5
$$ ##$VALIDCODE= -1
$$ ##$VALIST= <>
$$ ##$VCLIST= <>
$$ ##$VDLIST= <>
$$ ##$VPLIST= <>
$$ ##$VTLIST= <>
$$ ##$WAVEMAKER= (0..7)
$$ <> <> <> <> <> <> <> <>
$$ ##$WBST= 1024
$$ ##$WBSW= (0..7)
$$ 8 10 10 10 10 10 10 10
$$ ##$XL= 0
$$ ##$YL= 0
$$ ##$YMAX_a= 1966566623.34375
$$ ##$YMIN_a= -3877954881.3125
$$ ##$ZGOPTNS= <-DFLAG_BLK>
$$ ##$scaledByNS= no
$$ ##$scaledByRG= no
$$ ##$shimCoilTempK= 300.15
$$ ##END=
$$ 
##$PARAMETER FILE=	(audita.txt, ASCII, /Volumes/jahus0271-1/20240717%20A1C2%20only/10/audita.txt, 0)
$$ ##TITLE= Audit trail, TopSpin 4.3.0
$$ ##JCAMPDX= 5.01
$$ ##ORIGIN= Bruker BioSpin GmbH
$$ ##OWNER= root
$$ $$ /root/.topspin-BladeEpu/local_acqu/20240717 A1C2 only/10/audita.txt
$$ ##AUDIT TRAIL=  $$ (NUMBER, WHEN, WHO, WHERE, PROCESS, VERSION, WHAT)
$$ (   1,<2024-07-17T19:05:59.759+0000>,<CZC7319KW6\nmr>,<CZC7319KW6>,<go4>,<TopSpin 4.3.0>,
$$       <acquisition in progress>)
$$ $$ C:/Bruker/nmrdata/jahus0271/20240717 A1C2 only/10/audita.txt
$$ (   2,<2024-07-17T19:09:27.149+0000>,<CZC7319KW6\nmr>,<CZC7319KW6>,<go4>,<TopSpin 4.3.0>,
$$       <created by zg on 'CAB AV4 600 MHZ BASIC' (CZC7319KW6) by user 'CZC7319KW6\nmr'
$$        on data set with UUID '9a87258c-446f-11ef-b3b7-001395264de6'
$$        started at 2024-07-17 19:05:59.758 +0000, POWCHK enabled, PULCHK disabled,
$$        completed at 2024-07-17 19:09:27.148 +0000
$$        configuration hash MD5:
$$        2C CE AA 86 5E 77 A0 E6 62 B9 BC D1 C3 42 5A 88
$$        double data hash MD5: 142856
$$        0F 41 F7 2C 34 98 47 CD FA 99 1B EE 64 5D 7E 1A>)
$$ (   3,<2024-07-17T21:06:30.718+0200>,<nmr>,<CZC7319KW6>,<xwish3>,<TopSpin 4.3.0>,
$$       <ICON-NMR User ID: jahus0271
$$        double data hash MD5: 142856
$$        0F 41 F7 2C 34 98 47 CD FA 99 1B EE 64 5D 7E 1A>)
$$ ##END=
$$ 
$$ $$ hash MD5
$$ $$ FB 11 5F DB CB BC 53 F7 EF 64 B5 E3 CB 23 0B 8D
$$ 
##$PARAMETER FILE=	(auditp.txt, ASCII, /Volumes/jahus0271-1/20240717%20A1C2%20only/10/pdata/1/auditp.txt, 0)
$$ ##TITLE= Audit trail, TopSpin 4.3.0
$$ ##JCAMPDX= 5.01
$$ ##ORIGIN= Bruker BioSpin GmbH
$$ ##OWNER= nmr
$$ $$ C:/Bruker/nmrdata/jahus0271/20240717 A1C2 only/10/pdata/1/auditp.txt
$$ ##AUDIT TRAIL=  $$ (NUMBER, WHEN, WHO, WHERE, PROCESS, VERSION, WHAT)
$$ (   1,<2024-07-17T19:05:59.759+0000>,<CZC7319KW6\nmr>,<CZC7319KW6>,<go4>,<TopSpin 4.3.0>,
$$       <acquisition in progress>)
$$ $$ C:/Bruker/nmrdata/jahus0271/20240717 A1C2 only/10/audita.txt
$$ (   2,<2024-07-17T19:09:27.149+0000>,<CZC7319KW6\nmr>,<CZC7319KW6>,<go4>,<TopSpin 4.3.0>,
$$       <created by zg on 'CAB AV4 600 MHZ BASIC' (CZC7319KW6) by user 'CZC7319KW6\nmr'
$$        on data set with UUID '9a87258c-446f-11ef-b3b7-001395264de6'
$$        started at 2024-07-17 19:05:59.758 +0000, POWCHK enabled, PULCHK disabled,
$$        completed at 2024-07-17 19:09:27.148 +0000
$$        configuration hash MD5:
$$        2C CE AA 86 5E 77 A0 E6 62 B9 BC D1 C3 42 5A 88
$$        double data hash MD5: 142856
$$        0F 41 F7 2C 34 98 47 CD FA 99 1B EE 64 5D 7E 1A>)
$$ (   3,<2024-07-17T21:06:30.718+0200>,<nmr>,<CZC7319KW6>,<xwish3>,<TopSpin 4.3.0>,
$$       <ICON-NMR User ID: jahus0271
$$        double data hash MD5: 142856
$$        0F 41 F7 2C 34 98 47 CD FA 99 1B EE 64 5D 7E 1A>)
$$ (   4,<2024-07-17T21:06:32.077+0200>,<nmr/jahus0271>,<CZC7319KW6>,<proc1d>,<TopSpin 4.3.0>,
$$       <Start of raw data processing
$$        efp LB = 0.3 FT_mod = 6 PKNL = 1 PHC0 = 0 PHC1 = 0 SI = 128K 
$$        data hash MD5: 128K
$$        90 DD 55 B9 A0 00 A8 17 3A 32 7E 7C 4A 39 2C 72>)
$$ (   5,<2024-07-17T21:06:33.030+0200>,<nmr/jahus0271>,<CZC7319KW6>,<proc1d>,<TopSpin 4.3.0>,
$$       <pk PHC0 = 53.09692 PHC1 = 0 
$$        data hash MD5: 128K
$$        17 E5 B3 91 63 23 7A 0F DB 42 05 91 87 E4 5B 50>)
$$ (   6,<2024-07-17T21:06:33.390+0200>,<nmr/jahus0271>,<CZC7319KW6>,<xwish3>,<TopSpin 4.3.0>,
$$       <ICON-NMR User ID: jahus0271
$$        data hash MD5: 128K
$$        17 E5 B3 91 63 23 7A 0F DB 42 05 91 87 E4 5B 50>)
$$ ##END=
$$ 
$$ $$ hash MD5
$$ $$ 9E C4 58 AA BE 5B 4C 41 0B BD EE 78 7E 8D C5 1A
$$ 
##$PARAMETER FILE=	(datafile, ASCII, /Volumes/jahus0271-1/20240717%20A1C2%20only/10/fid, 0)
$$ 
##$PARAMETER FILE=	(format.temp, ASCII, /Volumes/jahus0271-1/20240717%20A1C2%20only/10/format.temp, 0)
$$ EDIT_PAR COMMAND FILE
$$ 
$$ DI_MODE         LONG
$$ ED_ENTRY        ACQU
$$ ORDER           FILE
$$ 
$$ 
$$ HEADER		"F2 - Acquisition Parameters"
$$ T_NAME		Date_
$$ 		TYPE	R64
$$ 		CLASS	ACQU
$$ 		SUBRANGE 0.0 50000000
$$ 		REL	"Date_=itodate(DATE)"
$$ 		INV_REL	"DATE=datetoi(Date_,DATE)"
$$ 		FORMAT	"%14.0f"
$$ 		TEXT	" "
$$ END
$$ T_NAME		Time
$$ 		TYPE	R32
$$ 		CLASS	ACQU
$$ 		SUBRANGE 0.0 1000000
$$ 		REL	"Time=itotime(DATE)"
$$ 		INV_REL	"DATE=timetoi(Time,DATE)"
$$ 		FORMAT	"%14.2f h"
$$ 		TEXT	" "
$$ END
$$ NAME		INSTRUM
$$ 		TEXT	" "
$$ END
$$ NAME		PROBHD
$$ 		FORMAT	"%14.14s"
$$ 		TEXT	" "
$$ END
$$ NAME		PULPROG
$$ 		TEXT	" "
$$ END
$$ NAME		TD
$$ 		TEXT	" "
$$ END
$$ NAME		SOLVENT
$$ 		TEXT	" "
$$ END
$$ NAME		NS
$$ 		TEXT	" "
$$ END
$$ NAME		DS
$$ 		TEXT	" "
$$ END
$$ T_NAME		SWH
$$ 		TYPE	R64
$$ 		CLASS	ACQU
$$ 		SUBRANGE 0.0 1e8
$$ 		REL	"SWH=SW*SFO1"
$$ 		INV_REL "SW=SWH/SFO1"
$$ 		UNIT	"Hz"
$$ 		FORMAT	"%14.3f Hz"
$$ 		TEXT	" "
$$ END
$$ T_NAME          FIDRES
$$                 TYPE    R32
$$                 CLASS   ACQU
$$                 SUBRANGE 0.0 100000
$$                 REL     "FIDRES=2*SW*SFO1/TD"
$$                 INV_REL "TD = nextpow(2*SW*SFO1/FIDRES)"
$$ 		UNIT	"Hz"
$$ 		FORMAT	"%14.6f Hz"
$$ 		TEXT	" "
$$ END
$$ T_NAME          AQ
$$ 		TYPE	R32
$$ 		CLASS	ACQU
$$ 		SUBRANGE 0.0 1000
$$ 		REL	"AQ=aqcalc(SW,SFO1,TD,DIGTYP)"
$$ 		INV_REL	"TD=tdcalc(SW,SFO1,1.0e6*AQ,DIGTYP)"
$$ 		UNIT	"sec"
$$ 		FORMAT	"%14.7f sec"
$$ 		TEXT	" "
$$ END
$$ NAME		RG
$$ 		TEXT	" "
$$ END
$$ T_NAME          DW
$$ 		TYPE	R32
$$ 		CLASS	ACQU
$$ 		SUBRANGE 0.0 1000000
$$ 		REL	"DW=1/(2*SW*SFO1)"
$$ 		INV_REL	"SW=1000000/(2*(0.005+DW)*SFO1)"
$$ 		UNIT	"usec"
$$ 		FORMAT	"%14.3lf usec"
$$ 		TEXT	" "
$$ END
$$ NAME		DE
$$ 		FORMAT	"%14.2f usec"
$$ 		TEXT	" "
$$ END
$$ NAME		TE
$$ 		FORMAT	"%14.1f K"
$$ 		TEXT	" "
$$ END
$$ T_NAME		D1
$$ TYPE	R32
$$ CLASS	ACQU
$$ SUBRANGE 0.0 1e38
$$ REL	"D1=D[1]"
$$ INV_REL	"D[1]=D1"
$$ UNIT	"sec"
$$ FORMAT	"%14.8f sec"
$$ TEXT	" "
$$ END
$$ T_NAME		D8
$$ TYPE	R32
$$ CLASS	ACQU
$$ SUBRANGE 0.0 1e38
$$ REL	"D8=D[8]"
$$ INV_REL	"D[8]=D8"
$$ UNIT	"sec"
$$ FORMAT	"%14.8f sec"
$$ TEXT	" "
$$ END
$$ T_NAME		D12
$$ TYPE	R32
$$ CLASS	ACQU
$$ SUBRANGE 0.0 1e38
$$ REL	"D12=D[12]"
$$ INV_REL	"D[12]=D12"
$$ UNIT	"sec"
$$ FORMAT	"%14.8f sec"
$$ TEXT	" "
$$ END
$$ T_NAME		D16
$$ TYPE	R32
$$ CLASS	ACQU
$$ SUBRANGE 0.0 1e38
$$ REL	"D16=D[16]"
$$ INV_REL	"D[16]=D16"
$$ UNIT	"sec"
$$ FORMAT	"%14.8f sec"
$$ TEXT	" "
$$ END
$$ NAME		TD0
$$ TEXT	" "
$$ END
$$ NAME		ZGOPTNS
$$ TEXT	" "
$$ END
$$ NAME		SFO1
$$ FORMAT	"%14.7f MHz"
$$ TEXT	" "
$$ END
$$ NAME		NUC1
$$ NONEDIT
$$ TEXT	" "
$$ END
$$ T_NAME		P0
$$ TYPE	R32
$$ CLASS	ACQU
$$ SUBRANGE 0.0 1.0e10
$$ REL	"P0=P[0]"
$$ INV_REL	"P[0]=P0"
$$ UNIT	"usec"
$$ FORMAT	"%14.2f usec"
$$ TEXT	" "
$$ END
$$ T_NAME		P1
$$ TYPE	R32
$$ CLASS	ACQU
$$ SUBRANGE 0.0 1.0e10
$$ REL	"P1=P[1]"
$$ INV_REL	"P[1]=P1"
$$ UNIT	"usec"
$$ FORMAT	"%14.2f usec"
$$ TEXT	" "
$$ END
$$ T_NAME		PLW1
$$ TYPE	R32
$$ CLASS	ACQU
$$ REL	"PLW1=PLW[1]"
$$ INV_REL	"PLW[1]=PLW1"
$$ UNIT	"W"
$$ FORMAT	"%14.8f W"
$$ TEXT	"power PLW1 "
$$ END
$$ T_NAME		PLW9
$$ TYPE	R32
$$ CLASS	ACQU
$$ REL	"PLW9=PLW[9]"
$$ INV_REL	"PLW[9]=PLW9"
$$ UNIT	"W"
$$ FORMAT	"%14.8f W"
$$ TEXT	"power PLW9 "
$$ END
$$ NAME		GPNAM[1]
$$ TEXT	" "
$$ END
$$ T_NAME		GPZ1
$$ TYPE	R32
$$ CLASS	ACQU
$$ SUBRANGE -100.0 100.0
$$ REL	"GPZ1=GPZ[1]"
$$ INV_REL	"GPZ[1]=GPZ1"
$$ UNIT	"%"
$$ FORMAT	"%14.2f %"
$$ TEXT	" "
$$ END
$$ NAME		GPNAM[2]
$$ TEXT	" "
$$ END
$$ T_NAME		GPZ2
$$ TYPE	R32
$$ CLASS	ACQU
$$ SUBRANGE -100.0 100.0
$$ REL	"GPZ2=GPZ[2]"
$$ INV_REL	"GPZ[2]=GPZ2"
$$ UNIT	"%"
$$ FORMAT	"%14.2f %"
$$ TEXT	" "
$$ END
$$ T_NAME		P16
$$ TYPE	R32
$$ CLASS	ACQU
$$ SUBRANGE 0.0 1.0e10
$$ REL	"P16=P[16]"
$$ INV_REL	"P[16]=P16"
$$ UNIT	"usec"
$$ FORMAT	"%14.2f usec"
$$ TEXT	" "
$$ END
$$ 
##$PARAMETER FILE=	(procs, ASCII, /Volumes/jahus0271-1/20240717%20A1C2%20only/10/pdata/1/procs, 0)
$$ ##TITLE= Parameter file, TopSpin 4.3.0
$$ ##JCAMPDX= 5.0
$$ ##DATATYPE= Parameter Values
$$ ##NPOINTS= 6	$$ modification sequence number
$$ ##ORIGIN= Bruker BioSpin GmbH
$$ ##OWNER= nmr
$$ $$ 2024-07-17 21:06:33.202 +0200  nmr@CZC7319KW6
$$ $$ C:/Bruker/nmrdata/jahus0271/20240717 A1C2 only/10/pdata/1/procs
$$ $$ process C:\Bruker\TopSpin4.3.0\prog\mod\sref.exe
$$ ##$ABSF1= 0
$$ ##$ABSF2= 0
$$ ##$ABSG= 0
$$ ##$ABSL= 0
$$ ##$ALPHA= 0
$$ ##$AQORDER= 0
$$ ##$ASSFAC= 0
$$ ##$ASSFACI= 0
$$ ##$ASSFACX= 0
$$ ##$ASSWID= 0
$$ ##$AUNMP= <proc_plasma_noesy>
$$ ##$AXLEFT= 0
$$ ##$AXNAME= <>
$$ ##$AXNUC= <1H>
$$ ##$AXRIGHT= 0
$$ ##$AXTYPE= 0
$$ ##$AXUNIT= <>
$$ ##$AZFE= 0.1
$$ ##$AZFW= 0.1
$$ ##$BCFW= 0
$$ ##$BC_mod= 0
$$ ##$BYTORDP= 0
$$ ##$COROFFS= 0
$$ ##$CY= 100
$$ ##$DATMOD= 1
$$ ##$DC= 0
$$ ##$DFILT= <>
$$ ##$DTYPP= 0
$$ ##$ERETIC= no
$$ ##$F1P= 12
$$ ##$F2P= -0.5
$$ ##$FCOR= 1
$$ ##$FTSIZE= 131072
$$ ##$FT_mod= 6
$$ ##$GAMMA= 0
$$ ##$GB= 0
$$ ##$INTBC= 1
$$ ##$INTSCL= 1
$$ ##$ISEN= 128
$$ ##$LB= 0.3
$$ ##$LEV0= 0
$$ ##$LPBIN= 0
$$ ##$MAXI= 10000
$$ ##$MC2= 0
$$ ##$MEAN= 0
$$ ##$ME_mod= 0
$$ ##$MI= 0
$$ ##$MddCEXP= no
$$ ##$MddCT_SP= no
$$ ##$MddF180= no
$$ ##$MddLAMBDA= 0
$$ ##$MddMEMORY= 0
$$ ##$MddMERGE= 0
$$ ##$MddNCOMP= 0
$$ ##$MddNITER= 0
$$ ##$MddNOISE= 0
$$ ##$MddPHASE= 0
$$ ##$MddSEED= 0
$$ ##$MddSRSIZE= 0
$$ ##$Mdd_CsALG= 0
$$ ##$Mdd_CsLAMBDA= 0
$$ ##$Mdd_CsNITER= 0
$$ ##$Mdd_CsNORM= 0
$$ ##$Mdd_CsVE= no
$$ ##$Mdd_CsZF= 0
$$ ##$Mdd_LrLAMBDA= 0
$$ ##$Mdd_LrNITER= 0
$$ ##$Mdd_LrRANK= 0
$$ ##$Mdd_LrZF= 0
$$ ##$Mdd_mod= 0
$$ ##$NCOEF= 0
$$ ##$NC_proc= 16
$$ ##$NLEV= 6
$$ ##$NOISF1= 7.934625
$$ ##$NOISF2= 7.601621
$$ ##$NSP= 0
$$ ##$NTH_PI= 0
$$ ##$NZP= 0
$$ ##$OFFSET= 19.57771
$$ ##$PC= 1
$$ ##$PHC0= 53.09692
$$ ##$PHC1= 0
$$ ##$PH_mod= 1
$$ ##$PKNL= yes
$$ ##$PPARMOD= 0
$$ ##$PPDIAG= 0
$$ ##$PPIPTYP= 0
$$ ##$PPMPNUM= 100
$$ ##$PPRESOL= 1
$$ ##$PSCAL= 4
$$ ##$PSIGN= 0
$$ ##$PYNMP= <proc.py>
$$ ##$RDF1= 0
$$ ##$RDF2= 0
$$ ##$RDFWHM= 0
$$ ##$RDINT= 0
$$ ##$RDPOS= 0
$$ ##$REVERSE= no
$$ ##$SF= 600.07
$$ ##$SI= 131072
$$ ##$SIGF1= 9
$$ ##$SIGF2= 5
$$ ##$SINO= 0
$$ ##$SIOLD= 131072
$$ ##$SPECTYP= <PROTON>
$$ ##$SREF_mod= 1
$$ ##$SREGLST= <1H.H2O+D2O>
$$ ##$SSB= 0
$$ ##$STSI= 131072
$$ ##$STSR= 0
$$ ##$SW_p= 17857.1428571429
$$ ##$SYMM= 0
$$ ##$S_DEV= 0
$$ ##$TDeff= 142856
$$ ##$TDoff= 0
$$ ##$TI= <>
$$ ##$TILT= no
$$ ##$TM1= 0
$$ ##$TM2= 0
$$ ##$TOPLEV= 0
$$ ##$USERP1= <>
$$ ##$USERP10= <>
$$ ##$USERP2= <>
$$ ##$USERP3= <>
$$ ##$USERP4= <>
$$ ##$USERP5= <>
$$ ##$USERP6= <>
$$ ##$USERP7= <>
$$ ##$USERP8= <>
$$ ##$USERP9= <>
$$ ##$WDW= 1
$$ ##$XDIM= 0
$$ ##$YMAX_p= 10460446
$$ ##$YMIN_p= -274880278
$$ ##END=
$$ 
##$PARAMETER FILE=	(title, ASCII, /Volumes/jahus0271-1/20240717%20A1C2%20only/10/pdata/1/title, 0)
$$ 
$$ 
##$PARAMETER FILE=	(uxnmr.par, ASCII, /Volumes/jahus0271-1/20240717%20A1C2%20only/10/uxnmr.par, 0)
$$ ##TITLE= Parameter file, TopSpin 4.3.0
$$ ##JCAMPDX= 5.0
$$ ##DATATYPE= Parameter Values
$$ ##NPOINTS= 1	$$ modification sequence number
$$ ##ORIGIN= Bruker BioSpin GmbH
$$ ##OWNER= root
$$ $$ 2024-06-17 07:41:48.056 +0000  root@BladeEpu
$$ $$ /opt/topspin/conf/instr/spect/uxnmr.par
$$ $$ process /opt/topspin/prog/mod/cfserver
$$ ##$ACBTAT= (0..64)
$$ 0 66 66 66 72 50 0 0 0 0 0 0 0 0 0 0 0 0 0 0 0 0 0 0 0 0 0 0 0 0 0 0 0
$$ 0 0 0 0 0 0 0 0 0 0 0 0 0 0 0 0 0 0 0 0 0 0 0 0 0 0 0 0 0 0 0 0
$$ ##$ACBTBLK= (0..64)
$$ 0 35 36 34 33 41 0 0 0 0 0 0 0 0 0 0 0 0 0 0 0 0 0 0 0 0 0 0 0 0 0 0 0
$$ 0 0 0 0 0 0 0 0 0 0 0 0 0 0 0 0 0 0 0 0 0 0 0 0 0 0 0 0 0 0 0 0
$$ ##$ACBTCTL= (0..64)
$$ 0 6 6 6 6 6 0 0 0 0 0 0 0 0 0 0 0 0 0 0 0 0 0 0 0 0 0 0 0 0 0 0 0 0 0 0
$$ 0 0 0 0 0 0 0 0 0 0 0 0 0 0 0 0 0 0 0 0 0 0 0 0 0 0 0 0 0
$$ ##$ACBTDI= (0..64)
$$ 0 -1062706419 -1062706419 -1062706420 -1062706420 -1062706415 0 0 0 0 0
$$ 0 0 0 0 0 0 0 0 0 0 0 0 0 0 0 0 0 0 0 0 0 0 0 0 0 0 0 0 0 0 0 0 0 0 0 0
$$ 0 0 0 0 0 0 0 0 0 0 0 0 0 0 0 0 0 0
$$ ##$ACBTDM= (0..64)
$$ 0 10 10 10 25 10 0 0 0 0 0 0 0 0 0 0 0 0 0 0 0 0 0 0 0 0 0 0 0 0 0 0 0
$$ 0 0 0 0 0 0 0 0 0 0 0 0 0 0 0 0 0 0 0 0 0 0 0 0 0 0 0 0 0 0 0 0
$$ ##$ACBTFHI= (0..64)
$$ 0 600 600 600 600 93 0 0 0 0 0 0 0 0 0 0 0 0 0 0 0 0 0 0 0 0 0 0 0 0 0
$$ 0 0 0 0 0 0 0 0 0 0 0 0 0 0 0 0 0 0 0 0 0 0 0 0 0 0 0 0 0 0 0 0 0 0
$$ ##$ACBTFL= (0..64)
$$ 0 248 248 248 248 8 0 0 0 0 0 0 0 0 0 0 0 0 0 0 0 0 0 0 0 0 0 0 0 0 0 0
$$ 0 0 0 0 0 0 0 0 0 0 0 0 0 0 0 0 0 0 0 0 0 0 0 0 0 0 0 0 0 0 0 0 0
$$ ##$ACBTFLO= (0..64)
$$ 0 15 15 15 180 91 0 0 0 0 0 0 0 0 0 0 0 0 0 0 0 0 0 0 0 0 0 0 0 0 0 0 0
$$ 0 0 0 0 0 0 0 0 0 0 0 0 0 0 0 0 0 0 0 0 0 0 0 0 0 0 0 0 0 0 0 0
$$ ##$ACBTINP= (0..64)
$$ 0 3 4 2 1 9 0 0 0 0 0 0 0 0 0 0 0 0 0 0 0 0 0 0 0 0 0 0 0 0 0 0 0 0 0 0
$$ 0 0 0 0 0 0 0 0 0 0 0 0 0 0 0 0 0 0 0 0 0 0 0 0 0 0 0 0 0
$$ ##$ACBTOUT= (0..64)
$$ 0 0 0 0 3 1 0 0 0 0 0 0 0 0 0 0 0 0 0 0 0 0 0 0 0 0 0 0 0 0 0 0 0 0 0 0
$$ 0 0 0 0 0 0 0 0 0 0 0 0 0 0 0 0 0 0 0 0 0 0 0 0 0 0 0 0 0
$$ ##$ACBTPO= (0..64)
$$ 0 500000 500000 500000 100000 5000 0 0 0 0 0 0 0 0 0 0 0 0 0 0 0 0 0 0
$$ 0 0 0 0 0 0 0 0 0 0 0 0 0 0 0 0 0 0 0 0 0 0 0 0 0 0 0 0 0 0 0 0 0 0 0 0
$$ 0 0 0 0 0
$$ ##$ACBTPW= (0..64)
$$ 0 100 100 100 100 1000 0 0 0 0 0 0 0 0 0 0 0 0 0 0 0 0 0 0 0 0 0 0 0 0
$$ 0 0 0 0 0 0 0 0 0 0 0 0 0 0 0 0 0 0 0 0 0 0 0 0 0 0 0 0 0 0 0 0 0 0 0
$$ ##$ACBTSB= (0..64)
$$ 0 16419 16460 8227 8260 0 0 0 0 0 0 0 0 0 0 0 0 0 0 0 0 0 0 0 0 0 0 0 0
$$ 0 0 0 0 0 0 0 0 0 0 0 0 0 0 0 0 0 0 0 0 0 0 0 0 0 0 0 0 0 0 0 0 0 0 0 0
$$ ##$ACBTSDT= (0..64)
$$ 0 2 2 2 2 2 0 0 0 0 0 0 0 0 0 0 0 0 0 0 0 0 0 0 0 0 0 0 0 0 0 0 0 0 0 0
$$ 0 0 0 0 0 0 0 0 0 0 0 0 0 0 0 0 0 0 0 0 0 0 0 0 0 0 0 0 0
$$ ##$AMPDFLT= no
$$ ##$AdmCrpWbWiring= (0..1)
$$ 0 0
$$ ##$AppEth= <no>
$$ ##$AppPort= <no>
$$ ##$BACSAIR= yes
$$ ##$BACSCAP= 0
$$ ##$BACSDEL= 10
$$ ##$BACSOPT= <>
$$ ##$BFREQ= 600.07
$$ ##$BGAETH= (0..9)
$$ <no> <no> <no> <no> <no> <no> <no> <no> <no> <no>
$$ ##$BIRDS= yes
$$ ##$BMPC= 0
$$ ##$BMPCTY= <no>
$$ ##$BPSUTY= <no>
$$ ##$BSAETH= (0..9)
$$ <no> <no> <no> <no> <no> <no> <no> <no> <no> <no>
$$ ##$BSMS= 2
$$ ##$BSMS19FLock= no
$$ ##$BSMSETH= <192.168.99.17>
$$ ##$BgaChFac2= (0..9)
$$ 0 0 0 0 0 0 0 0 0 0
$$ ##$BgaChMap= (0..9)
$$ 0 0 0 0 0 0 0 0 0 0
$$ ##$BgaChMaxv= (0..9)
$$ 0 0 0 0 0 0 0 0 0 0
$$ ##$BgaChRouting= (0..63)
$$ 0 0 0 0 0 0 0 0 0 0 0 0 0 0 0 0 0 0 0 0 0 0 0 0 0 0 0 0 0 0 0 0 0 0 0 0
$$ 0 0 0 0 0 0 0 0 0 0 0 0 0 0 0 0 0 0 0 0 0 0 0 0 0 0 0 0
$$ ##$BgaChShimMap= (0..9)
$$ 0 0 0 0 0 0 0 0 0 0
$$ ##$BgaChShimMaxv= (0..9)
$$ 0 0 0 0 0 0 0 0 0 0
$$ ##$BlaEth= (0..31)
$$ <192.168.99.13> <192.168.99.12> <192.168.99.17> <no> <no> <no> <no> <no>
$$ <no> <no> <no> <no> <no> <no> <no> <no> <no> <no> <no> <no> <no> <no> <no>
$$ <no> <no> <no> <no> <no> <no> <no> <no> <no>
$$ ##$BlaHpLpViaTTL= (0..31)
$$ 0 0 0 0 0 0 0 0 0 0 0 0 0 0 0 0 0 0 0 0 0 0 0 0 0 0 0 0 0 0 0 0
$$ ##$BlaNam= (0..31)
$$ <AV4 BLA2BB500 15-600> <AV4 BLABBH500/100 200-600> <BSMS/2 LOCK TRANSCEIVER 600>
$$ <> <> <> <> <> <> <> <> <> <> <> <> <> <> <> <> <> <> <> <> <> <> <> <>
$$ <> <> <> <> <>
$$ ##$BlaPN= (0..31)
$$ <W152248> <W144061> <Z109890> <> <> <> <> <> <> <> <> <> <> <> <> <> <>
$$ <> <> <> <> <> <> <> <> <> <> <> <> <> <> <>
$$ ##$BlaSN= (0..31)
$$ <000029> <000075> <01053> <> <> <> <> <> <> <> <> <> <> <> <> <> <> <>
$$ <> <> <> <> <> <> <> <> <> <> <> <> <> <>
$$ ##$BmpcEth= <no>
$$ ##$BmpcFw= <no>
$$ ##$BmpcPn= <no>
$$ ##$BmpcPort= <no>
$$ ##$BmpcSn= <no>
$$ ##$BmuEth= <no>
$$ ##$BmuFw= <no>
$$ ##$BmuPn= <no>
$$ ##$BmuSn= <no>
$$ ##$BnlEth= <no>
$$ ##$BnlFw= <no>
$$ ##$BnlPn= <no>
$$ ##$BnlSn= <no>
$$ ##$BpduEth= (0..7)
$$ <no> <no> <no> <no> <no> <no> <no> <no>
$$ ##$BsaChMap1= (0..9)
$$ 0 0 0 0 0 0 0 0 0 0
$$ ##$BsaChMap2= (0..9)
$$ 0 0 0 0 0 0 0 0 0 0
$$ ##$BsaChShimMaxv= (0..9)
$$ 0 0 0 0 0 0 0 0 0 0
$$ ##$BsmsAuxEth= <no>
$$ ##$BsmsLockNuclei= (0..15)
$$ <2H> <no> <no> <no> <no> <no> <no> <no> <no> <no> <no> <no> <no> <no> <no>
$$ <no>
$$ ##$CSW1= (0..31)
$$ 3 4 2 1 9 0 0 0 0 0 0 0 0 0 0 0 0 0 0 0 0 0 0 0 0 0 0 0 0 0 0 0
$$ ##$CSW2= (0..31)
$$ 0 0 0 0 0 0 0 0 0 0 0 0 0 0 0 0 0 0 0 0 0 0 0 0 0 0 0 0 0 0 0 0
$$ ##$CSWNUM= (0..15)
$$ 2 2 1 0 0 0 0 0 0 0 0 0 0 0 0 0
$$ ##$CmrEth= <no>
$$ ##$CmrPartNo= <no>
$$ ##$CmrPort= <no>
$$ ##$CmrSerNo= <no>
$$ ##$CmrType= -1
$$ ##$ConsolePnSn= <H03128OB/8058>
$$ ##$CryoCoolUnitEth= <192.168.98.2>
$$ ##$CryoCoolUnitFw= <20220413>
$$ ##$CryoCoolUnitPn= <Z161936>
$$ ##$CryoCoolUnitSn= <00049>
$$ ##$CryoProAccPnSn= <>
$$ ##$Ctb1Eth= <no>
$$ ##$CustRegisterNo= <>
$$ ##$DATSTAT= no
$$ ##$DPPFAC= 1
$$ ##$DateTimeCreated= <2024-06-17T07:41:48+0000>
$$ ##$Description= <CAB AV4 600 MHZ BASIC>
$$ ##$DrxFiltGrpDel= (0..23)
$$ <68,36,20,9,5,3,2> <68,36,20,9,5,3,2> <68,36,20,9,5,3,2> <68,36,20,9,5,3,2>
$$ <> <> <> <> <> <> <> <> <> <> <> <> <> <> <> <> <> <> <> <>
$$ ##$EcuType= 1
$$ ##$EpuMacAddress= <00:13:95:26:4d:e6>
$$ ##$FCubeDrxDevice= (0..23)
$$ </dev/bbu/drx3.5> </dev/bbu/drx4.5> </dev/bbu/drx5.5> </dev/bbu/drx6.5>
$$ <> <> <> <> <> <> <> <> <> <> <> <> <> <> <> <> <> <> <> <>
$$ ##$FCubeEth= (0..23)
$$ <192.168.180.14> <192.168.180.18> <192.168.180.22> <192.168.180.26> <no>
$$ <no> <no> <no> <no> <no> <no> <no> <no> <no> <no> <no> <no> <no> <no> <no>
$$ <no> <no> <no> <no>
$$ ##$FCubeRtdDevice= (0..23)
$$ </dev/bbu/rtd3.4> </dev/bbu/rtd4.4> </dev/bbu/rtd5.4> </dev/bbu/rtd6.4>
$$ <> <> <> <> <> <> <> <> <> <> <> <> <> <> <> <> <> <> <> <>
$$ ##$FCubeSeqDevice= (0..23)
$$ <> <> <> <> <> <> <> <> <> <> <> <> <> <> <> <> <> <> <> <> <> <> <> <>
$$ ##$FUNCMOD= <>
$$ ##$FuncModBisDat= (0..7)
$$ 0 0 0 0 0 0 0 0
$$ ##$FuncModFRange= (0..7)
$$ <> <> <> <> <> <> <> <>
$$ ##$FuncModPN= (0..7)
$$ <> <> <> <> <> <> <> <>
$$ ##$FuncModSN= (0..7)
$$ <> <> <> <> <> <> <> <>
$$ ##$GCUTYPE= 20
$$ ##$GCubeEth= <192.168.180.38>
$$ ##$GCubeFpfAddr= (0..9)
$$ -1 -1 -1 -1 -1 -1 -1 -1 -1 -1
$$ ##$GCubeProcDevice= (0..1)
$$ </dev/bbu/gproc9.7> <no>
$$ ##$GCubeRtdDevice= (0..1)
$$ </dev/bbu/rtd9.4> <no>
$$ ##$GCubeSeqDevice= (0..1)
$$ <> <>
$$ ##$GCubeSpfAddr= (0..63)
$$ -1 -1 -1 -1 -1 -1 -1 -1 -1 -1 -1 -1 -1 -1 -1 -1 -1 -1 -1 -1 -1 -1 -1 -1
$$ -1 -1 -1 -1 -1 -1 -1 -1 -1 -1 -1 -1 -1 -1 -1 -1 -1 -1 -1 -1 -1 -1 -1 -1
$$ -1 -1 -1 -1 -1 -1 -1 -1 -1 -1 -1 -1 -1 -1 -1 -1
$$ ##$GRADRES= 1
$$ ##$Gctu2Eth= <no>
$$ ##$GcubeSaCtrEth= <no>
$$ ##$GradAmpMaxCurX= (0..10)
$$ 0 0 0 0 0 0 0 0 0 0 0
$$ ##$GradAmpMaxCurY= (0..10)
$$ 0 0 0 0 0 0 0 0 0 0 0
$$ ##$GradAmpMaxCurZ= (0..10)
$$ 9.99999904632568 0 0 0 0 0 0 0 0 0 0
$$ ##$GradAmpName= (0..9)
$$ <GAB in BSMS> <> <> <> <> <> <> <> <> <>
$$ ##$GradAmpPN= (0..9)
$$ <> <> <> <> <> <> <> <> <> <>
$$ ##$GradAmpSN= (0..9)
$$ <> <> <> <> <> <> <> <> <> <>
$$ ##$GradAmpType= (0..10)
$$ 2 0 0 0 0 0 0 0 0 0 0
$$ ##$GradPowClkTime= (0..9)
$$ 0 0 0 0 0 0 0 0 0 0
$$ ##$GradPowIcw= (0..9)
$$ 0 0 0 0 0 0 0 0 0 0
$$ ##$GradPowImax= (0..9)
$$ 0 0 0 0 0 0 0 0 0 0
$$ ##$GradPowType= (0..9)
$$ 0 0 0 0 0 0 0 0 0 0
$$ ##$GradPowVmax= (0..9)
$$ 0 0 0 0 0 0 0 0 0 0
$$ ##$HpprCoverType= 2
$$ ##$LDUETH= <no>
$$ ##$LOCKCONF= <DLM>
$$ ##$LOCSWID= 0
$$ ##$LOCSWIF= 0
$$ ##$Location= <>
$$ ##$LtMasEth= <no>
$$ ##$LtMasType= 0
$$ ##$MAS= 0
$$ ##$MASETIME= 10
$$ ##$MASITIME= 10
$$ ##$MAS_CT= 5
$$ ##$MAS_SG= 0
$$ ##$MAS_TO= 0
$$ ##$MagnCoilPnSn= <BZH 425'600'70H>
$$ ##$MagnDewarPnSn= <D325'54-9636>
$$ ##$MagnetPolarity= 1
$$ ##$MasEth= <no>
$$ ##$MwscuEth= <no>
$$ ##$MwscuPort= <no>
$$ ##$NAMPD= (0..32)
$$ <> <HPLNA 19F1H> <2H> <XBB19F 2HP> <13C> <15N> <31P> <> <> <> <> <> <>
$$ <> <> <> <> <> <> <> <> <> <> <> <> <> <> <> <> <> <> <> <>
$$ ##$NFCU= 4
$$ ##$NRCU= 4
$$ ##$NSGU= 4
$$ ##$NumActDetuneCtr= 0
$$ ##$NumVpu= 0
$$ ##$OrderNo= <10254970>
$$ ##$POWCHK= yes
$$ ##$PRAMD1= (0..7)
$$ 6 0 0 1610612736 0 0 0 0
$$ ##$PRAMD10= (0..7)
$$ 0 0 0 0 0 0 0 0
$$ ##$PRAMD11= (0..7)
$$ 0 0 0 0 0 0 0 0
$$ ##$PRAMD12= (0..7)
$$ 0 0 0 0 0 0 0 0
$$ ##$PRAMD13= (0..7)
$$ 0 0 0 0 0 0 0 0
$$ ##$PRAMD14= (0..7)
$$ 0 0 0 0 0 0 0 0
$$ ##$PRAMD15= (0..7)
$$ 0 0 0 0 0 0 0 0
$$ ##$PRAMD16= (0..7)
$$ 0 0 0 0 0 0 0 0
$$ ##$PRAMD17= (0..7)
$$ 0 0 0 0 0 0 0 0
$$ ##$PRAMD18= (0..7)
$$ 0 0 0 0 0 0 0 0
$$ ##$PRAMD19= (0..7)
$$ 0 0 0 0 0 0 0 0
$$ ##$PRAMD2= (0..7)
$$ 0 1048576 0 536870912 0 1048576 0 536870912
$$ ##$PRAMD20= (0..7)
$$ 0 0 0 0 0 0 0 0
$$ ##$PRAMD21= (0..7)
$$ 0 0 0 0 0 0 0 0
$$ ##$PRAMD22= (0..7)
$$ 0 0 0 0 0 0 0 0
$$ ##$PRAMD23= (0..7)
$$ 0 0 0 0 0 0 0 0
$$ ##$PRAMD24= (0..7)
$$ 0 0 0 0 0 0 0 0
$$ ##$PRAMD25= (0..7)
$$ 0 0 0 0 0 0 0 0
$$ ##$PRAMD26= (0..7)
$$ 0 0 0 0 0 0 0 0
$$ ##$PRAMD27= (0..7)
$$ 0 0 0 0 0 0 0 0
$$ ##$PRAMD28= (0..7)
$$ 0 0 0 0 0 0 0 0
$$ ##$PRAMD29= (0..7)
$$ 0 0 0 0 0 0 0 0
$$ ##$PRAMD3= (0..7)
$$ 2147483644 2147483647 2147483647 603979775 0 0 0 0
$$ ##$PRAMD30= (0..7)
$$ 0 0 0 0 0 0 0 0
$$ ##$PRAMD31= (0..7)
$$ 0 0 0 0 0 0 0 0
$$ ##$PRAMD32= (0..7)
$$ 0 0 0 0 0 0 0 0
$$ ##$PRAMD4= (0..7)
$$ 16777216 0 0 536870912 0 0 0 0
$$ ##$PRAMD5= (0..7)
$$ 0 0 4 536870912 0 0 0 0
$$ ##$PRAMD6= (0..7)
$$ 64 0 0 536870912 0 0 0 0
$$ ##$PRAMD7= (0..7)
$$ 0 0 0 0 0 0 0 0
$$ ##$PRAMD8= (0..7)
$$ 0 0 0 0 0 0 0 0
$$ ##$PRAMD9= (0..7)
$$ 0 0 0 0 0 0 0 0
$$ ##$PRAMLED= (0..1)
$$ 0 0
$$ ##$PRAMPTP= 1
$$ ##$PREEMPTYPE= 0
$$ ##$PREREC= (0..31)
$$ 1 1 2 2 3 4 0 0 0 0 0 0 0 0 0 0 0 0 0 0 0 0 0 0 0 0 0 0 0 0 0 0
$$ ##$PTSFMX= (0..23)
$$ 1290 1290 1290 1290 0 0 0 0 0 0 0 0 0 0 0 0 0 0 0 0 0 0 0 0
$$ ##$PULCHK= no
$$ ##$PduEth= (0..7)
$$ <192.168.99.99> <no> <no> <no> <no> <no> <no> <no>
$$ ##$PramDutyCycPerc= (0..31)
$$ 4 2 2 2 2 2 0 0 0 0 0 0 0 0 0 0 0 0 0 0 0 0 0 0 0 0 0 0 0 0 0 0
$$ ##$PramPPowNucW1= (0..127)
$$ <> <> <> <> <> <> <> <> <> <> <> <> <> <> <> <> <> <> <> <> <> <> <> <>
$$ <> <> <> <> <> <> <> <> <> <> <> <> <> <> <> <> <> <> <> <> <> <> <> <>
$$ <> <> <> <> <> <> <> <> <> <> <> <> <> <> <> <> <> <> <> <> <> <> <> <>
$$ <> <> <> <> <> <> <> <> <> <> <> <> <> <> <> <> <> <> <> <> <> <> <> <>
$$ <> <> <> <> <> <> <> <> <> <> <> <> <> <> <> <> <> <> <> <> <> <> <> <>
$$ <> <> <> <> <> <> <> <>
$$ ##$PramPPowNucW10= (0..127)
$$ <> <> <> <> <> <> <> <> <> <> <> <> <> <> <> <> <> <> <> <> <> <> <> <>
$$ <> <> <> <> <> <> <> <> <> <> <> <> <> <> <> <> <> <> <> <> <> <> <> <>
$$ <> <> <> <> <> <> <> <> <> <> <> <> <> <> <> <> <> <> <> <> <> <> <> <>
$$ <> <> <> <> <> <> <> <> <> <> <> <> <> <> <> <> <> <> <> <> <> <> <> <>
$$ <> <> <> <> <> <> <> <> <> <> <> <> <> <> <> <> <> <> <> <> <> <> <> <>
$$ <> <> <> <> <> <> <> <>
$$ ##$PramPPowNucW11= (0..127)
$$ <> <> <> <> <> <> <> <> <> <> <> <> <> <> <> <> <> <> <> <> <> <> <> <>
$$ <> <> <> <> <> <> <> <> <> <> <> <> <> <> <> <> <> <> <> <> <> <> <> <>
$$ <> <> <> <> <> <> <> <> <> <> <> <> <> <> <> <> <> <> <> <> <> <> <> <>
$$ <> <> <> <> <> <> <> <> <> <> <> <> <> <> <> <> <> <> <> <> <> <> <> <>
$$ <> <> <> <> <> <> <> <> <> <> <> <> <> <> <> <> <> <> <> <> <> <> <> <>
$$ <> <> <> <> <> <> <> <>
$$ ##$PramPPowNucW12= (0..127)
$$ <> <> <> <> <> <> <> <> <> <> <> <> <> <> <> <> <> <> <> <> <> <> <> <>
$$ <> <> <> <> <> <> <> <> <> <> <> <> <> <> <> <> <> <> <> <> <> <> <> <>
$$ <> <> <> <> <> <> <> <> <> <> <> <> <> <> <> <> <> <> <> <> <> <> <> <>
$$ <> <> <> <> <> <> <> <> <> <> <> <> <> <> <> <> <> <> <> <> <> <> <> <>
$$ <> <> <> <> <> <> <> <> <> <> <> <> <> <> <> <> <> <> <> <> <> <> <> <>
$$ <> <> <> <> <> <> <> <>
$$ ##$PramPPowNucW13= (0..127)
$$ <> <> <> <> <> <> <> <> <> <> <> <> <> <> <> <> <> <> <> <> <> <> <> <>
$$ <> <> <> <> <> <> <> <> <> <> <> <> <> <> <> <> <> <> <> <> <> <> <> <>
$$ <> <> <> <> <> <> <> <> <> <> <> <> <> <> <> <> <> <> <> <> <> <> <> <>
$$ <> <> <> <> <> <> <> <> <> <> <> <> <> <> <> <> <> <> <> <> <> <> <> <>
$$ <> <> <> <> <> <> <> <> <> <> <> <> <> <> <> <> <> <> <> <> <> <> <> <>
$$ <> <> <> <> <> <> <> <>
$$ ##$PramPPowNucW14= (0..127)
$$ <> <> <> <> <> <> <> <> <> <> <> <> <> <> <> <> <> <> <> <> <> <> <> <>
$$ <> <> <> <> <> <> <> <> <> <> <> <> <> <> <> <> <> <> <> <> <> <> <> <>
$$ <> <> <> <> <> <> <> <> <> <> <> <> <> <> <> <> <> <> <> <> <> <> <> <>
$$ <> <> <> <> <> <> <> <> <> <> <> <> <> <> <> <> <> <> <> <> <> <> <> <>
$$ <> <> <> <> <> <> <> <> <> <> <> <> <> <> <> <> <> <> <> <> <> <> <> <>
$$ <> <> <> <> <> <> <> <>
$$ ##$PramPPowNucW15= (0..127)
$$ <> <> <> <> <> <> <> <> <> <> <> <> <> <> <> <> <> <> <> <> <> <> <> <>
$$ <> <> <> <> <> <> <> <> <> <> <> <> <> <> <> <> <> <> <> <> <> <> <> <>
$$ <> <> <> <> <> <> <> <> <> <> <> <> <> <> <> <> <> <> <> <> <> <> <> <>
$$ <> <> <> <> <> <> <> <> <> <> <> <> <> <> <> <> <> <> <> <> <> <> <> <>
$$ <> <> <> <> <> <> <> <> <> <> <> <> <> <> <> <> <> <> <> <> <> <> <> <>
$$ <> <> <> <> <> <> <> <>
$$ ##$PramPPowNucW16= (0..127)
$$ <> <> <> <> <> <> <> <> <> <> <> <> <> <> <> <> <> <> <> <> <> <> <> <>
$$ <> <> <> <> <> <> <> <> <> <> <> <> <> <> <> <> <> <> <> <> <> <> <> <>
$$ <> <> <> <> <> <> <> <> <> <> <> <> <> <> <> <> <> <> <> <> <> <> <> <>
$$ <> <> <> <> <> <> <> <> <> <> <> <> <> <> <> <> <> <> <> <> <> <> <> <>
$$ <> <> <> <> <> <> <> <> <> <> <> <> <> <> <> <> <> <> <> <> <> <> <> <>
$$ <> <> <> <> <> <> <> <>
$$ ##$PramPPowNucW17= (0..127)
$$ <> <> <> <> <> <> <> <> <> <> <> <> <> <> <> <> <> <> <> <> <> <> <> <>
$$ <> <> <> <> <> <> <> <> <> <> <> <> <> <> <> <> <> <> <> <> <> <> <> <>
$$ <> <> <> <> <> <> <> <> <> <> <> <> <> <> <> <> <> <> <> <> <> <> <> <>
$$ <> <> <> <> <> <> <> <> <> <> <> <> <> <> <> <> <> <> <> <> <> <> <> <>
$$ <> <> <> <> <> <> <> <> <> <> <> <> <> <> <> <> <> <> <> <> <> <> <> <>
$$ <> <> <> <> <> <> <> <>
$$ ##$PramPPowNucW18= (0..127)
$$ <> <> <> <> <> <> <> <> <> <> <> <> <> <> <> <> <> <> <> <> <> <> <> <>
$$ <> <> <> <> <> <> <> <> <> <> <> <> <> <> <> <> <> <> <> <> <> <> <> <>
$$ <> <> <> <> <> <> <> <> <> <> <> <> <> <> <> <> <> <> <> <> <> <> <> <>
$$ <> <> <> <> <> <> <> <> <> <> <> <> <> <> <> <> <> <> <> <> <> <> <> <>
$$ <> <> <> <> <> <> <> <> <> <> <> <> <> <> <> <> <> <> <> <> <> <> <> <>
$$ <> <> <> <> <> <> <> <>
$$ ##$PramPPowNucW19= (0..127)
$$ <> <> <> <> <> <> <> <> <> <> <> <> <> <> <> <> <> <> <> <> <> <> <> <>
$$ <> <> <> <> <> <> <> <> <> <> <> <> <> <> <> <> <> <> <> <> <> <> <> <>
$$ <> <> <> <> <> <> <> <> <> <> <> <> <> <> <> <> <> <> <> <> <> <> <> <>
$$ <> <> <> <> <> <> <> <> <> <> <> <> <> <> <> <> <> <> <> <> <> <> <> <>
$$ <> <> <> <> <> <> <> <> <> <> <> <> <> <> <> <> <> <> <> <> <> <> <> <>
$$ <> <> <> <> <> <> <> <>
$$ ##$PramPPowNucW2= (0..127)
$$ <> <> <> <> <> <> <> <> <> <> <> <> <> <> <> <> <> <> <> <> <> <> <> <>
$$ <> <> <> <> <> <> <> <> <> <> <> <> <> <> <> <> <> <> <> <> <> <> <> <>
$$ <> <> <> <> <> <> <> <> <> <> <> <> <> <> <> <> <> <> <> <> <> <> <> <>
$$ <> <> <> <> <> <> <> <> <> <> <> <> <> <> <> <> <> <> <> <> <> <> <> <>
$$ <> <> <> <> <> <> <> <> <> <> <> <> <> <> <> <> <> <> <> <> <> <> <> <>
$$ <> <> <> <> <> <> <> <>
$$ ##$PramPPowNucW20= (0..127)
$$ <> <> <> <> <> <> <> <> <> <> <> <> <> <> <> <> <> <> <> <> <> <> <> <>
$$ <> <> <> <> <> <> <> <> <> <> <> <> <> <> <> <> <> <> <> <> <> <> <> <>
$$ <> <> <> <> <> <> <> <> <> <> <> <> <> <> <> <> <> <> <> <> <> <> <> <>
$$ <> <> <> <> <> <> <> <> <> <> <> <> <> <> <> <> <> <> <> <> <> <> <> <>
$$ <> <> <> <> <> <> <> <> <> <> <> <> <> <> <> <> <> <> <> <> <> <> <> <>
$$ <> <> <> <> <> <> <> <>
$$ ##$PramPPowNucW21= (0..127)
$$ <> <> <> <> <> <> <> <> <> <> <> <> <> <> <> <> <> <> <> <> <> <> <> <>
$$ <> <> <> <> <> <> <> <> <> <> <> <> <> <> <> <> <> <> <> <> <> <> <> <>
$$ <> <> <> <> <> <> <> <> <> <> <> <> <> <> <> <> <> <> <> <> <> <> <> <>
$$ <> <> <> <> <> <> <> <> <> <> <> <> <> <> <> <> <> <> <> <> <> <> <> <>
$$ <> <> <> <> <> <> <> <> <> <> <> <> <> <> <> <> <> <> <> <> <> <> <> <>
$$ <> <> <> <> <> <> <> <>
$$ ##$PramPPowNucW22= (0..127)
$$ <> <> <> <> <> <> <> <> <> <> <> <> <> <> <> <> <> <> <> <> <> <> <> <>
$$ <> <> <> <> <> <> <> <> <> <> <> <> <> <> <> <> <> <> <> <> <> <> <> <>
$$ <> <> <> <> <> <> <> <> <> <> <> <> <> <> <> <> <> <> <> <> <> <> <> <>
$$ <> <> <> <> <> <> <> <> <> <> <> <> <> <> <> <> <> <> <> <> <> <> <> <>
$$ <> <> <> <> <> <> <> <> <> <> <> <> <> <> <> <> <> <> <> <> <> <> <> <>
$$ <> <> <> <> <> <> <> <>
$$ ##$PramPPowNucW23= (0..127)
$$ <> <> <> <> <> <> <> <> <> <> <> <> <> <> <> <> <> <> <> <> <> <> <> <>
$$ <> <> <> <> <> <> <> <> <> <> <> <> <> <> <> <> <> <> <> <> <> <> <> <>
$$ <> <> <> <> <> <> <> <> <> <> <> <> <> <> <> <> <> <> <> <> <> <> <> <>
$$ <> <> <> <> <> <> <> <> <> <> <> <> <> <> <> <> <> <> <> <> <> <> <> <>
$$ <> <> <> <> <> <> <> <> <> <> <> <> <> <> <> <> <> <> <> <> <> <> <> <>
$$ <> <> <> <> <> <> <> <>
$$ ##$PramPPowNucW24= (0..127)
$$ <> <> <> <> <> <> <> <> <> <> <> <> <> <> <> <> <> <> <> <> <> <> <> <>
$$ <> <> <> <> <> <> <> <> <> <> <> <> <> <> <> <> <> <> <> <> <> <> <> <>
$$ <> <> <> <> <> <> <> <> <> <> <> <> <> <> <> <> <> <> <> <> <> <> <> <>
$$ <> <> <> <> <> <> <> <> <> <> <> <> <> <> <> <> <> <> <> <> <> <> <> <>
$$ <> <> <> <> <> <> <> <> <> <> <> <> <> <> <> <> <> <> <> <> <> <> <> <>
$$ <> <> <> <> <> <> <> <>
$$ ##$PramPPowNucW25= (0..127)
$$ <> <> <> <> <> <> <> <> <> <> <> <> <> <> <> <> <> <> <> <> <> <> <> <>
$$ <> <> <> <> <> <> <> <> <> <> <> <> <> <> <> <> <> <> <> <> <> <> <> <>
$$ <> <> <> <> <> <> <> <> <> <> <> <> <> <> <> <> <> <> <> <> <> <> <> <>
$$ <> <> <> <> <> <> <> <> <> <> <> <> <> <> <> <> <> <> <> <> <> <> <> <>
$$ <> <> <> <> <> <> <> <> <> <> <> <> <> <> <> <> <> <> <> <> <> <> <> <>
$$ <> <> <> <> <> <> <> <>
$$ ##$PramPPowNucW26= (0..127)
$$ <> <> <> <> <> <> <> <> <> <> <> <> <> <> <> <> <> <> <> <> <> <> <> <>
$$ <> <> <> <> <> <> <> <> <> <> <> <> <> <> <> <> <> <> <> <> <> <> <> <>
$$ <> <> <> <> <> <> <> <> <> <> <> <> <> <> <> <> <> <> <> <> <> <> <> <>
$$ <> <> <> <> <> <> <> <> <> <> <> <> <> <> <> <> <> <> <> <> <> <> <> <>
$$ <> <> <> <> <> <> <> <> <> <> <> <> <> <> <> <> <> <> <> <> <> <> <> <>
$$ <> <> <> <> <> <> <> <>
$$ ##$PramPPowNucW27= (0..127)
$$ <> <> <> <> <> <> <> <> <> <> <> <> <> <> <> <> <> <> <> <> <> <> <> <>
$$ <> <> <> <> <> <> <> <> <> <> <> <> <> <> <> <> <> <> <> <> <> <> <> <>
$$ <> <> <> <> <> <> <> <> <> <> <> <> <> <> <> <> <> <> <> <> <> <> <> <>
$$ <> <> <> <> <> <> <> <> <> <> <> <> <> <> <> <> <> <> <> <> <> <> <> <>
$$ <> <> <> <> <> <> <> <> <> <> <> <> <> <> <> <> <> <> <> <> <> <> <> <>
$$ <> <> <> <> <> <> <> <>
$$ ##$PramPPowNucW28= (0..127)
$$ <> <> <> <> <> <> <> <> <> <> <> <> <> <> <> <> <> <> <> <> <> <> <> <>
$$ <> <> <> <> <> <> <> <> <> <> <> <> <> <> <> <> <> <> <> <> <> <> <> <>
$$ <> <> <> <> <> <> <> <> <> <> <> <> <> <> <> <> <> <> <> <> <> <> <> <>
$$ <> <> <> <> <> <> <> <> <> <> <> <> <> <> <> <> <> <> <> <> <> <> <> <>
$$ <> <> <> <> <> <> <> <> <> <> <> <> <> <> <> <> <> <> <> <> <> <> <> <>
$$ <> <> <> <> <> <> <> <>
$$ ##$PramPPowNucW29= (0..127)
$$ <> <> <> <> <> <> <> <> <> <> <> <> <> <> <> <> <> <> <> <> <> <> <> <>
$$ <> <> <> <> <> <> <> <> <> <> <> <> <> <> <> <> <> <> <> <> <> <> <> <>
$$ <> <> <> <> <> <> <> <> <> <> <> <> <> <> <> <> <> <> <> <> <> <> <> <>
$$ <> <> <> <> <> <> <> <> <> <> <> <> <> <> <> <> <> <> <> <> <> <> <> <>
$$ <> <> <> <> <> <> <> <> <> <> <> <> <> <> <> <> <> <> <> <> <> <> <> <>
$$ <> <> <> <> <> <> <> <>
$$ ##$PramPPowNucW3= (0..127)
$$ <> <> <> <> <> <> <> <> <> <> <> <> <> <> <> <> <> <> <> <> <> <> <> <>
$$ <> <> <> <> <> <> <> <> <> <> <> <> <> <> <> <> <> <> <> <> <> <> <> <>
$$ <> <> <> <> <> <> <> <> <> <> <> <> <> <> <> <> <> <> <> <> <> <> <> <>
$$ <> <> <> <> <> <> <> <> <> <> <> <> <> <> <> <> <> <> <> <> <> <> <> <>
$$ <> <> <> <> <> <> <> <> <> <> <> <> <> <> <> <> <> <> <> <> <> <> <> <>
$$ <> <> <> <> <> <> <> <>
$$ ##$PramPPowNucW30= (0..127)
$$ <> <> <> <> <> <> <> <> <> <> <> <> <> <> <> <> <> <> <> <> <> <> <> <>
$$ <> <> <> <> <> <> <> <> <> <> <> <> <> <> <> <> <> <> <> <> <> <> <> <>
$$ <> <> <> <> <> <> <> <> <> <> <> <> <> <> <> <> <> <> <> <> <> <> <> <>
$$ <> <> <> <> <> <> <> <> <> <> <> <> <> <> <> <> <> <> <> <> <> <> <> <>
$$ <> <> <> <> <> <> <> <> <> <> <> <> <> <> <> <> <> <> <> <> <> <> <> <>
$$ <> <> <> <> <> <> <> <>
$$ ##$PramPPowNucW31= (0..127)
$$ <> <> <> <> <> <> <> <> <> <> <> <> <> <> <> <> <> <> <> <> <> <> <> <>
$$ <> <> <> <> <> <> <> <> <> <> <> <> <> <> <> <> <> <> <> <> <> <> <> <>
$$ <> <> <> <> <> <> <> <> <> <> <> <> <> <> <> <> <> <> <> <> <> <> <> <>
$$ <> <> <> <> <> <> <> <> <> <> <> <> <> <> <> <> <> <> <> <> <> <> <> <>
$$ <> <> <> <> <> <> <> <> <> <> <> <> <> <> <> <> <> <> <> <> <> <> <> <>
$$ <> <> <> <> <> <> <> <>
$$ ##$PramPPowNucW32= (0..127)
$$ <> <> <> <> <> <> <> <> <> <> <> <> <> <> <> <> <> <> <> <> <> <> <> <>
$$ <> <> <> <> <> <> <> <> <> <> <> <> <> <> <> <> <> <> <> <> <> <> <> <>
$$ <> <> <> <> <> <> <> <> <> <> <> <> <> <> <> <> <> <> <> <> <> <> <> <>
$$ <> <> <> <> <> <> <> <> <> <> <> <> <> <> <> <> <> <> <> <> <> <> <> <>
$$ <> <> <> <> <> <> <> <> <> <> <> <> <> <> <> <> <> <> <> <> <> <> <> <>
$$ <> <> <> <> <> <> <> <>
$$ ##$PramPPowNucW4= (0..127)
$$ <> <> <> <> <> <> <> <> <> <> <> <> <> <> <> <> <> <> <> <> <> <> <> <>
$$ <> <> <> <> <> <> <> <> <> <> <> <> <> <> <> <> <> <> <> <> <> <> <> <>
$$ <> <> <> <> <> <> <> <> <> <> <> <> <> <> <> <> <> <> <> <> <> <> <> <>
$$ <> <> <> <> <> <> <> <> <> <> <> <> <> <> <> <> <> <> <> <> <> <> <> <>
$$ <> <> <> <> <> <> <> <> <> <> <> <> <> <> <> <> <> <> <> <> <> <> <> <>
$$ <> <> <> <> <> <> <> <>
$$ ##$PramPPowNucW5= (0..127)
$$ <> <> <> <> <> <> <> <> <> <> <> <> <> <> <> <> <> <> <> <> <> <> <> <>
$$ <> <> <> <> <> <> <> <> <> <> <> <> <> <> <> <> <> <> <> <> <> <> <> <>
$$ <> <> <> <> <> <> <> <> <> <> <> <> <> <> <> <> <> <> <> <> <> <> <> <>
$$ <> <> <> <> <> <> <> <> <> <> <> <> <> <> <> <> <> <> <> <> <> <> <> <>
$$ <> <> <> <> <> <> <> <> <> <> <> <> <> <> <> <> <> <> <> <> <> <> <> <>
$$ <> <> <> <> <> <> <> <>
$$ ##$PramPPowNucW6= (0..127)
$$ <> <> <> <> <> <> <> <> <> <> <> <> <> <> <> <> <> <> <> <> <> <> <> <>
$$ <> <> <> <> <> <> <> <> <> <> <> <> <> <> <> <> <> <> <> <> <> <> <> <>
$$ <> <> <> <> <> <> <> <> <> <> <> <> <> <> <> <> <> <> <> <> <> <> <> <>
$$ <> <> <> <> <> <> <> <> <> <> <> <> <> <> <> <> <> <> <> <> <> <> <> <>
$$ <> <> <> <> <> <> <> <> <> <> <> <> <> <> <> <> <> <> <> <> <> <> <> <>
$$ <> <> <> <> <> <> <> <>
$$ ##$PramPPowNucW7= (0..127)
$$ <> <> <> <> <> <> <> <> <> <> <> <> <> <> <> <> <> <> <> <> <> <> <> <>
$$ <> <> <> <> <> <> <> <> <> <> <> <> <> <> <> <> <> <> <> <> <> <> <> <>
$$ <> <> <> <> <> <> <> <> <> <> <> <> <> <> <> <> <> <> <> <> <> <> <> <>
$$ <> <> <> <> <> <> <> <> <> <> <> <> <> <> <> <> <> <> <> <> <> <> <> <>
$$ <> <> <> <> <> <> <> <> <> <> <> <> <> <> <> <> <> <> <> <> <> <> <> <>
$$ <> <> <> <> <> <> <> <>
$$ ##$PramPPowNucW8= (0..127)
$$ <> <> <> <> <> <> <> <> <> <> <> <> <> <> <> <> <> <> <> <> <> <> <> <>
$$ <> <> <> <> <> <> <> <> <> <> <> <> <> <> <> <> <> <> <> <> <> <> <> <>
$$ <> <> <> <> <> <> <> <> <> <> <> <> <> <> <> <> <> <> <> <> <> <> <> <>
$$ <> <> <> <> <> <> <> <> <> <> <> <> <> <> <> <> <> <> <> <> <> <> <> <>
$$ <> <> <> <> <> <> <> <> <> <> <> <> <> <> <> <> <> <> <> <> <> <> <> <>
$$ <> <> <> <> <> <> <> <>
$$ ##$PramPPowNucW9= (0..127)
$$ <> <> <> <> <> <> <> <> <> <> <> <> <> <> <> <> <> <> <> <> <> <> <> <>
$$ <> <> <> <> <> <> <> <> <> <> <> <> <> <> <> <> <> <> <> <> <> <> <> <>
$$ <> <> <> <> <> <> <> <> <> <> <> <> <> <> <> <> <> <> <> <> <> <> <> <>
$$ <> <> <> <> <> <> <> <> <> <> <> <> <> <> <> <> <> <> <> <> <> <> <> <>
$$ <> <> <> <> <> <> <> <> <> <> <> <> <> <> <> <> <> <> <> <> <> <> <> <>
$$ <> <> <> <> <> <> <> <>
$$ ##$PramPeakPowerW= (0..31)
$$ 4000 500 500 500 500 500 0 0 0 0 0 0 0 0 0 0 0 0 0 0 0 0 0 0 0 0 0 0 0
$$ 0 0 0
$$ ##$PramPowerSwitch= (0..31)
$$ 0 0 0 0 0 0 0 0 0 0 0 0 0 0 0 0 0 0 0 0 0 0 0 0 0 0 0 0 0 0 0 0
$$ ##$PramPulWidthMs= (0..31)
$$ 10 0.1 0.1 0.1 0.1 0.1 0 0 0 0 0 0 0 0 0 0 0 0 0 0 0 0 0 0 0 0 0 0 0 0
$$ 0 0
$$ ##$PreampModBisDat= (0..31)
$$ 20170630 20170802 20170802 20170720 20170720 20170802 0 0 0 0 0 0 0 0 0
$$ 0 0 0 0 0 0 0 0 0 0 0 0 0 0 0 0 0
$$ ##$PreampModMulAtm= (0..31)
$$ 0 0 0 0 0 0 0 0 0 0 0 0 0 0 0 0 0 0 0 0 0 0 0 0 0 0 0 0 0 0 0 0
$$ ##$PreampModPN= (0..31)
$$ <Z103205> <Z003473> <Z105186> <Z003524> <Z003530> <Z102449> <> <> <> <>
$$ <> <> <> <> <> <> <> <> <> <> <> <> <> <> <> <> <> <> <> <> <> <>
$$ ##$PreampModSN= (0..31)
$$ <00894> <01641> <00245> <01174> <01055> <00231> <> <> <> <> <> <> <> <>
$$ <> <> <> <> <> <> <> <> <> <> <> <> <> <> <> <> <> <>
$$ ##$ProdigyEth= <no>
$$ ##$ProdigyFw= <no>
$$ ##$ProdigyPn= <no>
$$ ##$ProdigySn= <no>
$$ ##$RGTYPE= (0..31)
$$ 9 9 9 9 0 0 0 0 0 0 0 0 0 0 0 0 0 0 0 0 0 0 0 0 0 0 0 0 0 0 0 0
$$ ##$RG_max= (0..31)
$$ 101 101 101 101 -1 -1 -1 -1 -1 -1 -1 -1 -1 -1 -1 -1 -1 -1 -1 -1 -1 -1 -1
$$ -1 -1 -1 -1 -1 -1 -1 -1 -1
$$ ##$RG_min= (0..31)
$$ 0.25 0.25 0.25 0.25 -1 -1 -1 -1 -1 -1 -1 -1 -1 -1 -1 -1 -1 -1 -1 -1 -1
$$ -1 -1 -1 -1 -1 -1 -1 -1 -1 -1 -1
$$ ##$RG_tab1= (0..127)
$$ 0.25 0.28 0.32 0.35 0.4 0.44 0.5 0.56 0.64 0.7 0.8 0.89 1 1.12 1.28 1.4
$$ 1.6 1.78 2 2.25 2.56 2.8 3.2 3.56 4 4.5 5 5.6 6.35 7.12 8 9 10 11.3 12.7
$$ 14.2 16 18 20.2 22.6 25.4 28.5 32 36 40.3 45.2 50.8 57 64 71.8 80.6 90.5
$$ 101 -1 -1 -1 -1 -1 -1 -1 -1 -1 -1 -1 -1 -1 -1 -1 -1 -1 -1 -1 -1 -1 -1 -1
$$ -1 -1 -1 -1 -1 -1 -1 -1 -1 -1 -1 -1 -1 -1 -1 -1 -1 -1 -1 -1 -1 -1 -1 -1
$$ -1 -1 -1 -1 -1 -1 -1 -1 -1 -1 -1 -1 -1 -1 -1 -1 -1 -1 -1 -1 -1 -1 -1 -1
$$ -1 -1 -1 -1
$$ ##$RG_tab10= (0..127)
$$ -1 -1 -1 -1 -1 -1 -1 -1 -1 -1 -1 -1 -1 -1 -1 -1 -1 -1 -1 -1 -1 -1 -1 -1
$$ -1 -1 -1 -1 -1 -1 -1 -1 -1 -1 -1 -1 -1 -1 -1 -1 -1 -1 -1 -1 -1 -1 -1 -1
$$ -1 -1 -1 -1 -1 -1 -1 -1 -1 -1 -1 -1 -1 -1 -1 -1 -1 -1 -1 -1 -1 -1 -1 -1
$$ -1 -1 -1 -1 -1 -1 -1 -1 -1 -1 -1 -1 -1 -1 -1 -1 -1 -1 -1 -1 -1 -1 -1 -1
$$ -1 -1 -1 -1 -1 -1 -1 -1 -1 -1 -1 -1 -1 -1 -1 -1 -1 -1 -1 -1 -1 -1 -1 -1
$$ -1 -1 -1 -1 -1 -1 -1 -1
$$ ##$RG_tab11= (0..127)
$$ -1 -1 -1 -1 -1 -1 -1 -1 -1 -1 -1 -1 -1 -1 -1 -1 -1 -1 -1 -1 -1 -1 -1 -1
$$ -1 -1 -1 -1 -1 -1 -1 -1 -1 -1 -1 -1 -1 -1 -1 -1 -1 -1 -1 -1 -1 -1 -1 -1
$$ -1 -1 -1 -1 -1 -1 -1 -1 -1 -1 -1 -1 -1 -1 -1 -1 -1 -1 -1 -1 -1 -1 -1 -1
$$ -1 -1 -1 -1 -1 -1 -1 -1 -1 -1 -1 -1 -1 -1 -1 -1 -1 -1 -1 -1 -1 -1 -1 -1
$$ -1 -1 -1 -1 -1 -1 -1 -1 -1 -1 -1 -1 -1 -1 -1 -1 -1 -1 -1 -1 -1 -1 -1 -1
$$ -1 -1 -1 -1 -1 -1 -1 -1
$$ ##$RG_tab12= (0..127)
$$ -1 -1 -1 -1 -1 -1 -1 -1 -1 -1 -1 -1 -1 -1 -1 -1 -1 -1 -1 -1 -1 -1 -1 -1
$$ -1 -1 -1 -1 -1 -1 -1 -1 -1 -1 -1 -1 -1 -1 -1 -1 -1 -1 -1 -1 -1 -1 -1 -1
$$ -1 -1 -1 -1 -1 -1 -1 -1 -1 -1 -1 -1 -1 -1 -1 -1 -1 -1 -1 -1 -1 -1 -1 -1
$$ -1 -1 -1 -1 -1 -1 -1 -1 -1 -1 -1 -1 -1 -1 -1 -1 -1 -1 -1 -1 -1 -1 -1 -1
$$ -1 -1 -1 -1 -1 -1 -1 -1 -1 -1 -1 -1 -1 -1 -1 -1 -1 -1 -1 -1 -1 -1 -1 -1
$$ -1 -1 -1 -1 -1 -1 -1 -1
$$ ##$RG_tab13= (0..127)
$$ -1 -1 -1 -1 -1 -1 -1 -1 -1 -1 -1 -1 -1 -1 -1 -1 -1 -1 -1 -1 -1 -1 -1 -1
$$ -1 -1 -1 -1 -1 -1 -1 -1 -1 -1 -1 -1 -1 -1 -1 -1 -1 -1 -1 -1 -1 -1 -1 -1
$$ -1 -1 -1 -1 -1 -1 -1 -1 -1 -1 -1 -1 -1 -1 -1 -1 -1 -1 -1 -1 -1 -1 -1 -1
$$ -1 -1 -1 -1 -1 -1 -1 -1 -1 -1 -1 -1 -1 -1 -1 -1 -1 -1 -1 -1 -1 -1 -1 -1
$$ -1 -1 -1 -1 -1 -1 -1 -1 -1 -1 -1 -1 -1 -1 -1 -1 -1 -1 -1 -1 -1 -1 -1 -1
$$ -1 -1 -1 -1 -1 -1 -1 -1
$$ ##$RG_tab14= (0..127)
$$ -1 -1 -1 -1 -1 -1 -1 -1 -1 -1 -1 -1 -1 -1 -1 -1 -1 -1 -1 -1 -1 -1 -1 -1
$$ -1 -1 -1 -1 -1 -1 -1 -1 -1 -1 -1 -1 -1 -1 -1 -1 -1 -1 -1 -1 -1 -1 -1 -1
$$ -1 -1 -1 -1 -1 -1 -1 -1 -1 -1 -1 -1 -1 -1 -1 -1 -1 -1 -1 -1 -1 -1 -1 -1
$$ -1 -1 -1 -1 -1 -1 -1 -1 -1 -1 -1 -1 -1 -1 -1 -1 -1 -1 -1 -1 -1 -1 -1 -1
$$ -1 -1 -1 -1 -1 -1 -1 -1 -1 -1 -1 -1 -1 -1 -1 -1 -1 -1 -1 -1 -1 -1 -1 -1
$$ -1 -1 -1 -1 -1 -1 -1 -1
$$ ##$RG_tab15= (0..127)
$$ -1 -1 -1 -1 -1 -1 -1 -1 -1 -1 -1 -1 -1 -1 -1 -1 -1 -1 -1 -1 -1 -1 -1 -1
$$ -1 -1 -1 -1 -1 -1 -1 -1 -1 -1 -1 -1 -1 -1 -1 -1 -1 -1 -1 -1 -1 -1 -1 -1
$$ -1 -1 -1 -1 -1 -1 -1 -1 -1 -1 -1 -1 -1 -1 -1 -1 -1 -1 -1 -1 -1 -1 -1 -1
$$ -1 -1 -1 -1 -1 -1 -1 -1 -1 -1 -1 -1 -1 -1 -1 -1 -1 -1 -1 -1 -1 -1 -1 -1
$$ -1 -1 -1 -1 -1 -1 -1 -1 -1 -1 -1 -1 -1 -1 -1 -1 -1 -1 -1 -1 -1 -1 -1 -1
$$ -1 -1 -1 -1 -1 -1 -1 -1
$$ ##$RG_tab16= (0..127)
$$ -1 -1 -1 -1 -1 -1 -1 -1 -1 -1 -1 -1 -1 -1 -1 -1 -1 -1 -1 -1 -1 -1 -1 -1
$$ -1 -1 -1 -1 -1 -1 -1 -1 -1 -1 -1 -1 -1 -1 -1 -1 -1 -1 -1 -1 -1 -1 -1 -1
$$ -1 -1 -1 -1 -1 -1 -1 -1 -1 -1 -1 -1 -1 -1 -1 -1 -1 -1 -1 -1 -1 -1 -1 -1
$$ -1 -1 -1 -1 -1 -1 -1 -1 -1 -1 -1 -1 -1 -1 -1 -1 -1 -1 -1 -1 -1 -1 -1 -1
$$ -1 -1 -1 -1 -1 -1 -1 -1 -1 -1 -1 -1 -1 -1 -1 -1 -1 -1 -1 -1 -1 -1 -1 -1
$$ -1 -1 -1 -1 -1 -1 -1 -1
$$ ##$RG_tab17= (0..127)
$$ -1 -1 -1 -1 -1 -1 -1 -1 -1 -1 -1 -1 -1 -1 -1 -1 -1 -1 -1 -1 -1 -1 -1 -1
$$ -1 -1 -1 -1 -1 -1 -1 -1 -1 -1 -1 -1 -1 -1 -1 -1 -1 -1 -1 -1 -1 -1 -1 -1
$$ -1 -1 -1 -1 -1 -1 -1 -1 -1 -1 -1 -1 -1 -1 -1 -1 -1 -1 -1 -1 -1 -1 -1 -1
$$ -1 -1 -1 -1 -1 -1 -1 -1 -1 -1 -1 -1 -1 -1 -1 -1 -1 -1 -1 -1 -1 -1 -1 -1
$$ -1 -1 -1 -1 -1 -1 -1 -1 -1 -1 -1 -1 -1 -1 -1 -1 -1 -1 -1 -1 -1 -1 -1 -1
$$ -1 -1 -1 -1 -1 -1 -1 -1
$$ ##$RG_tab18= (0..127)
$$ -1 -1 -1 -1 -1 -1 -1 -1 -1 -1 -1 -1 -1 -1 -1 -1 -1 -1 -1 -1 -1 -1 -1 -1
$$ -1 -1 -1 -1 -1 -1 -1 -1 -1 -1 -1 -1 -1 -1 -1 -1 -1 -1 -1 -1 -1 -1 -1 -1
$$ -1 -1 -1 -1 -1 -1 -1 -1 -1 -1 -1 -1 -1 -1 -1 -1 -1 -1 -1 -1 -1 -1 -1 -1
$$ -1 -1 -1 -1 -1 -1 -1 -1 -1 -1 -1 -1 -1 -1 -1 -1 -1 -1 -1 -1 -1 -1 -1 -1
$$ -1 -1 -1 -1 -1 -1 -1 -1 -1 -1 -1 -1 -1 -1 -1 -1 -1 -1 -1 -1 -1 -1 -1 -1
$$ -1 -1 -1 -1 -1 -1 -1 -1
$$ ##$RG_tab19= (0..127)
$$ -1 -1 -1 -1 -1 -1 -1 -1 -1 -1 -1 -1 -1 -1 -1 -1 -1 -1 -1 -1 -1 -1 -1 -1
$$ -1 -1 -1 -1 -1 -1 -1 -1 -1 -1 -1 -1 -1 -1 -1 -1 -1 -1 -1 -1 -1 -1 -1 -1
$$ -1 -1 -1 -1 -1 -1 -1 -1 -1 -1 -1 -1 -1 -1 -1 -1 -1 -1 -1 -1 -1 -1 -1 -1
$$ -1 -1 -1 -1 -1 -1 -1 -1 -1 -1 -1 -1 -1 -1 -1 -1 -1 -1 -1 -1 -1 -1 -1 -1
$$ -1 -1 -1 -1 -1 -1 -1 -1 -1 -1 -1 -1 -1 -1 -1 -1 -1 -1 -1 -1 -1 -1 -1 -1
$$ -1 -1 -1 -1 -1 -1 -1 -1
$$ ##$RG_tab2= (0..127)
$$ 0.25 0.28 0.32 0.35 0.4 0.44 0.5 0.56 0.64 0.7 0.8 0.89 1 1.12 1.28 1.4
$$ 1.6 1.78 2 2.25 2.56 2.8 3.2 3.56 4 4.5 5 5.6 6.35 7.12 8 9 10 11.3 12.7
$$ 14.2 16 18 20.2 22.6 25.4 28.5 32 36 40.3 45.2 50.8 57 64 71.8 80.6 90.5
$$ 101 -1 -1 -1 -1 -1 -1 -1 -1 -1 -1 -1 -1 -1 -1 -1 -1 -1 -1 -1 -1 -1 -1 -1
$$ -1 -1 -1 -1 -1 -1 -1 -1 -1 -1 -1 -1 -1 -1 -1 -1 -1 -1 -1 -1 -1 -1 -1 -1
$$ -1 -1 -1 -1 -1 -1 -1 -1 -1 -1 -1 -1 -1 -1 -1 -1 -1 -1 -1 -1 -1 -1 -1 -1
$$ -1 -1 -1 -1
$$ ##$RG_tab20= (0..127)
$$ -1 -1 -1 -1 -1 -1 -1 -1 -1 -1 -1 -1 -1 -1 -1 -1 -1 -1 -1 -1 -1 -1 -1 -1
$$ -1 -1 -1 -1 -1 -1 -1 -1 -1 -1 -1 -1 -1 -1 -1 -1 -1 -1 -1 -1 -1 -1 -1 -1
$$ -1 -1 -1 -1 -1 -1 -1 -1 -1 -1 -1 -1 -1 -1 -1 -1 -1 -1 -1 -1 -1 -1 -1 -1
$$ -1 -1 -1 -1 -1 -1 -1 -1 -1 -1 -1 -1 -1 -1 -1 -1 -1 -1 -1 -1 -1 -1 -1 -1
$$ -1 -1 -1 -1 -1 -1 -1 -1 -1 -1 -1 -1 -1 -1 -1 -1 -1 -1 -1 -1 -1 -1 -1 -1
$$ -1 -1 -1 -1 -1 -1 -1 -1
$$ ##$RG_tab21= (0..127)
$$ -1 -1 -1 -1 -1 -1 -1 -1 -1 -1 -1 -1 -1 -1 -1 -1 -1 -1 -1 -1 -1 -1 -1 -1
$$ -1 -1 -1 -1 -1 -1 -1 -1 -1 -1 -1 -1 -1 -1 -1 -1 -1 -1 -1 -1 -1 -1 -1 -1
$$ -1 -1 -1 -1 -1 -1 -1 -1 -1 -1 -1 -1 -1 -1 -1 -1 -1 -1 -1 -1 -1 -1 -1 -1
$$ -1 -1 -1 -1 -1 -1 -1 -1 -1 -1 -1 -1 -1 -1 -1 -1 -1 -1 -1 -1 -1 -1 -1 -1
$$ -1 -1 -1 -1 -1 -1 -1 -1 -1 -1 -1 -1 -1 -1 -1 -1 -1 -1 -1 -1 -1 -1 -1 -1
$$ -1 -1 -1 -1 -1 -1 -1 -1
$$ ##$RG_tab22= (0..127)
$$ -1 -1 -1 -1 -1 -1 -1 -1 -1 -1 -1 -1 -1 -1 -1 -1 -1 -1 -1 -1 -1 -1 -1 -1
$$ -1 -1 -1 -1 -1 -1 -1 -1 -1 -1 -1 -1 -1 -1 -1 -1 -1 -1 -1 -1 -1 -1 -1 -1
$$ -1 -1 -1 -1 -1 -1 -1 -1 -1 -1 -1 -1 -1 -1 -1 -1 -1 -1 -1 -1 -1 -1 -1 -1
$$ -1 -1 -1 -1 -1 -1 -1 -1 -1 -1 -1 -1 -1 -1 -1 -1 -1 -1 -1 -1 -1 -1 -1 -1
$$ -1 -1 -1 -1 -1 -1 -1 -1 -1 -1 -1 -1 -1 -1 -1 -1 -1 -1 -1 -1 -1 -1 -1 -1
$$ -1 -1 -1 -1 -1 -1 -1 -1
$$ ##$RG_tab23= (0..127)
$$ -1 -1 -1 -1 -1 -1 -1 -1 -1 -1 -1 -1 -1 -1 -1 -1 -1 -1 -1 -1 -1 -1 -1 -1
$$ -1 -1 -1 -1 -1 -1 -1 -1 -1 -1 -1 -1 -1 -1 -1 -1 -1 -1 -1 -1 -1 -1 -1 -1
$$ -1 -1 -1 -1 -1 -1 -1 -1 -1 -1 -1 -1 -1 -1 -1 -1 -1 -1 -1 -1 -1 -1 -1 -1
$$ -1 -1 -1 -1 -1 -1 -1 -1 -1 -1 -1 -1 -1 -1 -1 -1 -1 -1 -1 -1 -1 -1 -1 -1
$$ -1 -1 -1 -1 -1 -1 -1 -1 -1 -1 -1 -1 -1 -1 -1 -1 -1 -1 -1 -1 -1 -1 -1 -1
$$ -1 -1 -1 -1 -1 -1 -1 -1
$$ ##$RG_tab24= (0..127)
$$ -1 -1 -1 -1 -1 -1 -1 -1 -1 -1 -1 -1 -1 -1 -1 -1 -1 -1 -1 -1 -1 -1 -1 -1
$$ -1 -1 -1 -1 -1 -1 -1 -1 -1 -1 -1 -1 -1 -1 -1 -1 -1 -1 -1 -1 -1 -1 -1 -1
$$ -1 -1 -1 -1 -1 -1 -1 -1 -1 -1 -1 -1 -1 -1 -1 -1 -1 -1 -1 -1 -1 -1 -1 -1
$$ -1 -1 -1 -1 -1 -1 -1 -1 -1 -1 -1 -1 -1 -1 -1 -1 -1 -1 -1 -1 -1 -1 -1 -1
$$ -1 -1 -1 -1 -1 -1 -1 -1 -1 -1 -1 -1 -1 -1 -1 -1 -1 -1 -1 -1 -1 -1 -1 -1
$$ -1 -1 -1 -1 -1 -1 -1 -1
$$ ##$RG_tab3= (0..127)
$$ 0.25 0.28 0.32 0.35 0.4 0.44 0.5 0.56 0.64 0.7 0.8 0.89 1 1.12 1.28 1.4
$$ 1.6 1.78 2 2.25 2.56 2.8 3.2 3.56 4 4.5 5 5.6 6.35 7.12 8 9 10 11.3 12.7
$$ 14.2 16 18 20.2 22.6 25.4 28.5 32 36 40.3 45.2 50.8 57 64 71.8 80.6 90.5
$$ 101 -1 -1 -1 -1 -1 -1 -1 -1 -1 -1 -1 -1 -1 -1 -1 -1 -1 -1 -1 -1 -1 -1 -1
$$ -1 -1 -1 -1 -1 -1 -1 -1 -1 -1 -1 -1 -1 -1 -1 -1 -1 -1 -1 -1 -1 -1 -1 -1
$$ -1 -1 -1 -1 -1 -1 -1 -1 -1 -1 -1 -1 -1 -1 -1 -1 -1 -1 -1 -1 -1 -1 -1 -1
$$ -1 -1 -1 -1
$$ ##$RG_tab4= (0..127)
$$ 0.25 0.28 0.32 0.35 0.4 0.44 0.5 0.56 0.64 0.7 0.8 0.89 1 1.12 1.28 1.4
$$ 1.6 1.78 2 2.25 2.56 2.8 3.2 3.56 4 4.5 5 5.6 6.35 7.12 8 9 10 11.3 12.7
$$ 14.2 16 18 20.2 22.6 25.4 28.5 32 36 40.3 45.2 50.8 57 64 71.8 80.6 90.5
$$ 101 -1 -1 -1 -1 -1 -1 -1 -1 -1 -1 -1 -1 -1 -1 -1 -1 -1 -1 -1 -1 -1 -1 -1
$$ -1 -1 -1 -1 -1 -1 -1 -1 -1 -1 -1 -1 -1 -1 -1 -1 -1 -1 -1 -1 -1 -1 -1 -1
$$ -1 -1 -1 -1 -1 -1 -1 -1 -1 -1 -1 -1 -1 -1 -1 -1 -1 -1 -1 -1 -1 -1 -1 -1
$$ -1 -1 -1 -1
$$ ##$RG_tab5= (0..127)
$$ -1 -1 -1 -1 -1 -1 -1 -1 -1 -1 -1 -1 -1 -1 -1 -1 -1 -1 -1 -1 -1 -1 -1 -1
$$ -1 -1 -1 -1 -1 -1 -1 -1 -1 -1 -1 -1 -1 -1 -1 -1 -1 -1 -1 -1 -1 -1 -1 -1
$$ -1 -1 -1 -1 -1 -1 -1 -1 -1 -1 -1 -1 -1 -1 -1 -1 -1 -1 -1 -1 -1 -1 -1 -1
$$ -1 -1 -1 -1 -1 -1 -1 -1 -1 -1 -1 -1 -1 -1 -1 -1 -1 -1 -1 -1 -1 -1 -1 -1
$$ -1 -1 -1 -1 -1 -1 -1 -1 -1 -1 -1 -1 -1 -1 -1 -1 -1 -1 -1 -1 -1 -1 -1 -1
$$ -1 -1 -1 -1 -1 -1 -1 -1
$$ ##$RG_tab6= (0..127)
$$ -1 -1 -1 -1 -1 -1 -1 -1 -1 -1 -1 -1 -1 -1 -1 -1 -1 -1 -1 -1 -1 -1 -1 -1
$$ -1 -1 -1 -1 -1 -1 -1 -1 -1 -1 -1 -1 -1 -1 -1 -1 -1 -1 -1 -1 -1 -1 -1 -1
$$ -1 -1 -1 -1 -1 -1 -1 -1 -1 -1 -1 -1 -1 -1 -1 -1 -1 -1 -1 -1 -1 -1 -1 -1
$$ -1 -1 -1 -1 -1 -1 -1 -1 -1 -1 -1 -1 -1 -1 -1 -1 -1 -1 -1 -1 -1 -1 -1 -1
$$ -1 -1 -1 -1 -1 -1 -1 -1 -1 -1 -1 -1 -1 -1 -1 -1 -1 -1 -1 -1 -1 -1 -1 -1
$$ -1 -1 -1 -1 -1 -1 -1 -1
$$ ##$RG_tab7= (0..127)
$$ -1 -1 -1 -1 -1 -1 -1 -1 -1 -1 -1 -1 -1 -1 -1 -1 -1 -1 -1 -1 -1 -1 -1 -1
$$ -1 -1 -1 -1 -1 -1 -1 -1 -1 -1 -1 -1 -1 -1 -1 -1 -1 -1 -1 -1 -1 -1 -1 -1
$$ -1 -1 -1 -1 -1 -1 -1 -1 -1 -1 -1 -1 -1 -1 -1 -1 -1 -1 -1 -1 -1 -1 -1 -1
$$ -1 -1 -1 -1 -1 -1 -1 -1 -1 -1 -1 -1 -1 -1 -1 -1 -1 -1 -1 -1 -1 -1 -1 -1
$$ -1 -1 -1 -1 -1 -1 -1 -1 -1 -1 -1 -1 -1 -1 -1 -1 -1 -1 -1 -1 -1 -1 -1 -1
$$ -1 -1 -1 -1 -1 -1 -1 -1
$$ ##$RG_tab8= (0..127)
$$ -1 -1 -1 -1 -1 -1 -1 -1 -1 -1 -1 -1 -1 -1 -1 -1 -1 -1 -1 -1 -1 -1 -1 -1
$$ -1 -1 -1 -1 -1 -1 -1 -1 -1 -1 -1 -1 -1 -1 -1 -1 -1 -1 -1 -1 -1 -1 -1 -1
$$ -1 -1 -1 -1 -1 -1 -1 -1 -1 -1 -1 -1 -1 -1 -1 -1 -1 -1 -1 -1 -1 -1 -1 -1
$$ -1 -1 -1 -1 -1 -1 -1 -1 -1 -1 -1 -1 -1 -1 -1 -1 -1 -1 -1 -1 -1 -1 -1 -1
$$ -1 -1 -1 -1 -1 -1 -1 -1 -1 -1 -1 -1 -1 -1 -1 -1 -1 -1 -1 -1 -1 -1 -1 -1
$$ -1 -1 -1 -1 -1 -1 -1 -1
$$ ##$RG_tab9= (0..127)
$$ -1 -1 -1 -1 -1 -1 -1 -1 -1 -1 -1 -1 -1 -1 -1 -1 -1 -1 -1 -1 -1 -1 -1 -1
$$ -1 -1 -1 -1 -1 -1 -1 -1 -1 -1 -1 -1 -1 -1 -1 -1 -1 -1 -1 -1 -1 -1 -1 -1
$$ -1 -1 -1 -1 -1 -1 -1 -1 -1 -1 -1 -1 -1 -1 -1 -1 -1 -1 -1 -1 -1 -1 -1 -1
$$ -1 -1 -1 -1 -1 -1 -1 -1 -1 -1 -1 -1 -1 -1 -1 -1 -1 -1 -1 -1 -1 -1 -1 -1
$$ -1 -1 -1 -1 -1 -1 -1 -1 -1 -1 -1 -1 -1 -1 -1 -1 -1 -1 -1 -1 -1 -1 -1 -1
$$ -1 -1 -1 -1 -1 -1 -1 -1
$$ ##$RXFMAX= (0..23)
$$ 1290 1290 1290 1290 -1 -1 -1 -1 -1 -1 -1 -1 -1 -1 -1 -1 -1 -1 -1 -1 -1
$$ -1 -1 -1
$$ ##$RXFMIN= (0..23)
$$ 5 5 5 5 -1 -1 -1 -1 -1 -1 -1 -1 -1 -1 -1 -1 -1 -1 -1 -1 -1 -1 -1 -1
$$ ##$RheoNmrEth= <no>
$$ ##$SGUC1= (0..23)
$$ 34 33 17 18 0 0 0 0 0 0 0 0 0 0 0 0 0 0 0 0 0 0 0 0
$$ ##$SGUC2= (0..23)
$$ 49 0 0 0 0 0 0 0 0 0 0 0 0 0 0 0 0 0 0 0 0 0 0 0
$$ ##$SLCBCONF= <SHNV>
$$ ##$SPECTR= 13
$$ ##$SYNCTRIG= 0
$$ ##$SamChgEth= (0..3)
$$ <192.168.98.3> <no> <no> <no>
$$ ##$SamChgPort= (0..3)
$$ <80> <no> <no> <no>
$$ ##$SamChgProtocol= (0..3)
$$ <CORBA> <> <> <>
$$ ##$ServiceNo= <>
$$ ##$Sgu10PowerLevel= (0..7)
$$ 0 0 0 0 0 0 0 0
$$ ##$Sgu11PowerLevel= (0..7)
$$ 0 0 0 0 0 0 0 0
$$ ##$Sgu12PowerLevel= (0..7)
$$ 0 0 0 0 0 0 0 0
$$ ##$Sgu13PowerLevel= (0..7)
$$ 0 0 0 0 0 0 0 0
$$ ##$Sgu14PowerLevel= (0..7)
$$ 0 0 0 0 0 0 0 0
$$ ##$Sgu15PowerLevel= (0..7)
$$ 0 0 0 0 0 0 0 0
$$ ##$Sgu16PowerLevel= (0..7)
$$ 0 0 0 0 0 0 0 0
$$ ##$Sgu17PowerLevel= (0..7)
$$ 0 0 0 0 0 0 0 0
$$ ##$Sgu18PowerLevel= (0..7)
$$ 0 0 0 0 0 0 0 0
$$ ##$Sgu19PowerLevel= (0..7)
$$ 0 0 0 0 0 0 0 0
$$ ##$Sgu1PowerLevels= (0..7)
$$ 90 74 58 42 26 10 0 0
$$ ##$Sgu20PowerLevel= (0..7)
$$ 0 0 0 0 0 0 0 0
$$ ##$Sgu21PowerLevel= (0..7)
$$ 0 0 0 0 0 0 0 0
$$ ##$Sgu22PowerLevel= (0..7)
$$ 0 0 0 0 0 0 0 0
$$ ##$Sgu23PowerLevel= (0..7)
$$ 0 0 0 0 0 0 0 0
$$ ##$Sgu24PowerLevel= (0..7)
$$ 0 0 0 0 0 0 0 0
$$ ##$Sgu2PowerLevels= (0..7)
$$ 90 74 58 42 26 10 0 0
$$ ##$Sgu3PowerLevels= (0..7)
$$ 90 74 58 42 26 10 0 0
$$ ##$Sgu4PowerLevels= (0..7)
$$ 90 74 58 42 26 10 0 0
$$ ##$Sgu5PowerLevels= (0..7)
$$ 0 0 0 0 0 0 0 0
$$ ##$Sgu6PowerLevels= (0..7)
$$ 0 0 0 0 0 0 0 0
$$ ##$Sgu7PowerLevels= (0..7)
$$ 0 0 0 0 0 0 0 0
$$ ##$Sgu8PowerLevels= (0..7)
$$ 0 0 0 0 0 0 0 0
$$ ##$Sgu9PowerLevels= (0..7)
$$ 0 0 0 0 0 0 0 0
$$ ##$SguType= 4
$$ ##$ShimMaxVal= 130000
$$ ##$ShimPow1Ch2Sh= (0..38)
$$ 1 2 3 21 4 4 27 27 4 4 63 26 26 25 7 7 20 20 31 31 0 0 0 0 0 0 0 0 0 0
$$ 0 0 0 0 0 0 0 0 0
$$ ##$ShimPow1Imax= (0..38)
$$ 1 1 1 1 1 1 1 1 1 1 1 1 1 1 1 1 1 1 1 1 0 0 0 0 0 0 0 0 0 0 0 0 0 0 0 0
$$ 0 0 0
$$ ##$ShimPow1NChan= 20
$$ ##$ShimPow1TotIMax= 6
$$ ##$ShimPow1Vmax= (0..38)
$$ 20 20 20 20 20 20 20 20 20 20 20 20 20 20 20 20 20 20 20 20 0 0 0 0 0 0
$$ 0 0 0 0 0 0 0 0 0 0 0 0 0
$$ ##$ShimPow2Ch2Sh= (0..38)
$$ 15 15 33 33 35 35 25 8 38 38 23 8 14 14 36 36 32 32 23 63 0 0 0 0 0 0 0
$$ 0 0 0 0 0 0 0 0 0 0 0 0
$$ ##$ShimPow2Imax= (0..38)
$$ 1 1 1 1 1 1 1 1 1 1 1 1 1 1 1 1 1 1 1 1 0 0 0 0 0 0 0 0 0 0 0 0 0 0 0 0
$$ 0 0 0
$$ ##$ShimPow2NChan= 20
$$ ##$ShimPow2TotIMax= 6
$$ ##$ShimPow2Vmax= (0..38)
$$ 20 20 20 20 20 20 20 20 20 20 20 20 20 20 20 20 20 20 20 20 0 0 0 0 0 0
$$ 0 0 0 0 0 0 0 0 0 0 0 0 0
$$ ##$ShimPow3Ch2Sh= (0..38)
$$ 0 0 0 0 0 0 0 0 0 0 0 0 0 0 0 0 0 0 0 0 0 0 0 0 0 0 0 0 0 0 0 0 0 0 0 0
$$ 0 0 0
$$ ##$ShimPow3Imax= (0..38)
$$ 0 0 0 0 0 0 0 0 0 0 0 0 0 0 0 0 0 0 0 0 0 0 0 0 0 0 0 0 0 0 0 0 0 0 0 0
$$ 0 0 0
$$ ##$ShimPow3NChan= 0
$$ ##$ShimPow3TotIMax= 0
$$ ##$ShimPow3Vmax= (0..38)
$$ 0 0 0 0 0 0 0 0 0 0 0 0 0 0 0 0 0 0 0 0 0 0 0 0 0 0 0 0 0 0 0 0 0 0 0 0
$$ 0 0 0
$$ ##$ShimPow4Ch2Sh= (0..38)
$$ 0 0 0 0 0 0 0 0 0 0 0 0 0 0 0 0 0 0 0 0 0 0 0 0 0 0 0 0 0 0 0 0 0 0 0 0
$$ 0 0 0
$$ ##$ShimPow4Imax= (0..38)
$$ 0 0 0 0 0 0 0 0 0 0 0 0 0 0 0 0 0 0 0 0 0 0 0 0 0 0 0 0 0 0 0 0 0 0 0 0
$$ 0 0 0
$$ ##$ShimPow4NChan= 0
$$ ##$ShimPow4TotIMax= 0
$$ ##$ShimPow4Vmax= (0..38)
$$ 0 0 0 0 0 0 0 0 0 0 0 0 0 0 0 0 0 0 0 0 0 0 0 0 0 0 0 0 0 0 0 0 0 0 0 0
$$ 0 0 0
$$ ##$ShimPow5Ch2Sh= (0..38)
$$ 0 0 0 0 0 0 0 0 0 0 0 0 0 0 0 0 0 0 0 0 0 0 0 0 0 0 0 0 0 0 0 0 0 0 0 0
$$ 0 0 0
$$ ##$ShimPow5Imax= (0..38)
$$ 0 0 0 0 0 0 0 0 0 0 0 0 0 0 0 0 0 0 0 0 0 0 0 0 0 0 0 0 0 0 0 0 0 0 0 0
$$ 0 0 0
$$ ##$ShimPow5NChan= 0
$$ ##$ShimPow5TotIMax= 0
$$ ##$ShimPow5Vmax= (0..38)
$$ 0 0 0 0 0 0 0 0 0 0 0 0 0 0 0 0 0 0 0 0 0 0 0 0 0 0 0 0 0 0 0 0 0 0 0 0
$$ 0 0 0
$$ ##$ShimPow6Ch2Sh= (0..38)
$$ 0 0 0 0 0 0 0 0 0 0 0 0 0 0 0 0 0 0 0 0 0 0 0 0 0 0 0 0 0 0 0 0 0 0 0 0
$$ 0 0 0
$$ ##$ShimPow6Imax= (0..38)
$$ 0 0 0 0 0 0 0 0 0 0 0 0 0 0 0 0 0 0 0 0 0 0 0 0 0 0 0 0 0 0 0 0 0 0 0 0
$$ 0 0 0
$$ ##$ShimPow6NChan= 0
$$ ##$ShimPow6TotIMax= 0
$$ ##$ShimPow6Vmax= (0..38)
$$ 0 0 0 0 0 0 0 0 0 0 0 0 0 0 0 0 0 0 0 0 0 0 0 0 0 0 0 0 0 0 0 0 0 0 0 0
$$ 0 0 0
$$ ##$ShimPow7Ch2Sh= (0..38)
$$ 0 0 0 0 0 0 0 0 0 0 0 0 0 0 0 0 0 0 0 0 0 0 0 0 0 0 0 0 0 0 0 0 0 0 0 0
$$ 0 0 0
$$ ##$ShimPow7Imax= (0..38)
$$ 0 0 0 0 0 0 0 0 0 0 0 0 0 0 0 0 0 0 0 0 0 0 0 0 0 0 0 0 0 0 0 0 0 0 0 0
$$ 0 0 0
$$ ##$ShimPow7NChan= 0
$$ ##$ShimPow7TotIMax= 0
$$ ##$ShimPow7Vmax= (0..38)
$$ 0 0 0 0 0 0 0 0 0 0 0 0 0 0 0 0 0 0 0 0 0 0 0 0 0 0 0 0 0 0 0 0 0 0 0 0
$$ 0 0 0
$$ ##$ShimPow8Ch2Sh= (0..38)
$$ 0 0 0 0 0 0 0 0 0 0 0 0 0 0 0 0 0 0 0 0 0 0 0 0 0 0 0 0 0 0 0 0 0 0 0 0
$$ 0 0 0
$$ ##$ShimPow8Imax= (0..38)
$$ 0 0 0 0 0 0 0 0 0 0 0 0 0 0 0 0 0 0 0 0 0 0 0 0 0 0 0 0 0 0 0 0 0 0 0 0
$$ 0 0 0
$$ ##$ShimPow8NChan= 0
$$ ##$ShimPow8TotIMax= 0
$$ ##$ShimPow8Vmax= (0..38)
$$ 0 0 0 0 0 0 0 0 0 0 0 0 0 0 0 0 0 0 0 0 0 0 0 0 0 0 0 0 0 0 0 0 0 0 0 0
$$ 0 0 0
$$ ##$ShimPowMaxUA= (0..63)
$$ 130000 130000 130000 130000 130000 130000 130000 130000 130000 130000 130000
$$ 130000 130000 130000 130000 130000 130000 130000 130000 130000 130000 130000
$$ 130000 130000 130000 130000 130000 130000 130000 130000 130000 130000 130000
$$ 130000 130000 130000 130000 130000 130000 130000 0 0 0 0 0 0 0 0 0 0 0
$$ 0 0 0 0 0 0 0 0 0 0 0 0 0
$$ ##$ShimPowMaxUG= (0..63)
$$ 1000000 1000000 1000000 1000000 1000000 1000000 1000000 1000000 1000000
$$ 1000000 1000000 1000000 1000000 1000000 1000000 1000000 1000000 1000000
$$ 1000000 1000000 1000000 1000000 1000000 1000000 1000000 1000000 1000000
$$ 1000000 1000000 1000000 1000000 1000000 1000000 1000000 1000000 1000000
$$ 1000000 1000000 1000000 0 0 0 0 0 0 0 0 0 0 0 0 0 0 0 0 0 0 0 0 0 0 0 0
$$ 0
$$ ##$ShimPowNum= 2
$$ ##$ShimPowRcbType= 3
$$ ##$ShimPowRes= (0..63)
$$ 1e-20 1e-20 1e-20 1e-20 1e-20 1e-20 1e-20 1e-20 1e-20 1e-20 1e-20 1e-20
$$ 1e-20 1e-20 1e-20 1e-20 1e-20 1e-20 1e-20 1e-20 1e-20 1e-20 1e-20 1e-20
$$ 1e-20 1e-20 1e-20 1e-20 1e-20 1e-20 1e-20 1e-20 1e-20 1e-20 1e-20 1e-20
$$ 1e-20 1e-20 1e-20 1e-20 0 0 0 0 0 0 0 0 0 0 0 0 0 0 0 0 0 0 0 0 0 0 0 0
$$ ##$ShimPowRng0= (0..63)
$$ 1 1 1 1 1 1 1 1 1 1 1 1 1 1 1 1 1 1 1 1 1 1 1 1 1 1 1 1 1 1 1 1 1 1 1 1
$$ 1 1 1 1 0 0 0 0 0 0 0 0 0 0 0 0 0 0 0 0 0 0 0 0 0 0 0 0
$$ ##$ShimPowRng1= (0..63)
$$ 1 1 1 1 1 1 1 1 1 1 1 1 1 1 1 1 1 1 1 1 1 1 1 1 1 1 1 1 1 1 1 1 1 1 1 1
$$ 1 1 1 1 0 0 0 0 0 0 0 0 0 0 0 0 0 0 0 0 0 0 0 0 0 0 0 0
$$ ##$ShimPowRng2= (0..63)
$$ 1 1 1 1 1 1 1 1 1 1 1 1 1 1 1 1 1 1 1 1 1 1 1 1 1 1 1 1 1 1 1 1 1 1 1 1
$$ 1 1 1 1 0 0 0 0 0 0 0 0 0 0 0 0 0 0 0 0 0 0 0 0 0 0 0 0
$$ ##$ShimPowRng3= (0..63)
$$ 1 1 1 1 1 1 1 1 1 1 1 1 1 1 1 1 1 1 1 1 1 1 1 1 1 1 1 1 1 1 1 1 1 1 1 1
$$ 1 1 1 1 0 0 0 0 0 0 0 0 0 0 0 0 0 0 0 0 0 0 0 0 0 0 0 0
$$ ##$ShimPowType1= 8
$$ ##$ShimPowType2= 8
$$ ##$ShimPowType3= 0
$$ ##$ShimPowType4= 0
$$ ##$ShimPowType5= 0
$$ ##$ShimPowType6= 0
$$ ##$ShimPowType7= 0
$$ ##$ShimPowType8= 0
$$ ##$ShimSysActGrad= (0..63)
$$ 1 2 3 4 13 5 7 11 10 9 6 8 12 18 19 20 21 15 22 23 24 14 25 16 26 17 27
$$ 28 31 32 33 34 35 36 37 38 0 0 0 0 0 0 0 0 0 0 0 0 0 0 0 0 0 0 0 0 0 0
$$ 0 0 0 0 0 0
$$ ##$ShimSysAngle= <>
$$ ##$ShimSysFunc= (0..63)
$$ 1 2 3 4 5 6 7 8 9 10 0 37 38 35 16 15 14 13 12 11 28 27 26 25 24 23 36
$$ 22 30 29 20 21 34 33 32 31 17 18 19 0 0 0 0 0 0 0 0 0 0 0 0 0 0 0 0 0 0
$$ 0 0 0 0 0 0 0
$$ ##$ShimSysMatId= <292722ca.dat>
$$ ##$ShimSysMatrix= 1
$$ ##$ShimSysMinMaxUG= 130000
$$ ##$ShimSysOffset= <58>
$$ ##$ShimSysType= 4
$$ ##$ShimUnit= 3
$$ ##$SpectrOsVersion= <4.3.180.20230524>
$$ ##$TCubeEth= <192.168.180.38>
$$ ##$TCubeSeqDevice= <>
$$ ##$TopSpinVersion= <TopSpin 4.3.0>
$$ ##$TrxFreqFormula= (0..23)
$$ <TrxFreqFormula(2.0,600070000.000000,'TRX',Trx(1.0,'TRX 1200.1',2,5.000000,1290.000000))>
$$ <TrxFreqFormula(2.0,600070000.000000,'TRX',Trx(1.0,'TRX 1200.2',1,5.000000,1290.000000))>
$$ <TrxFreqFormula(2.0,600070000.000000,'TRX',Trx(1.0,'TRX 1200.3',1,5.000000,1290.000000))>
$$ <TrxFreqFormula(2.0,600070000.000000,'TRX',Trx(1.0,'TRX 1200.4',1,5.000000,1290.000000))>
$$ <> <> <> <> <> <> <> <> <> <> <> <> <> <> <> <> <> <> <> <>
$$ ##$TrxPN= (0..23)
$$ <Z148391> <Z148391> <Z148391> <Z148391> <> <> <> <> <> <> <> <> <> <> <>
$$ <> <> <> <> <> <> <> <> <>
$$ ##$TrxSN= (0..23)
$$ <02476> <00643> <00644> <00645> <> <> <> <> <> <> <> <> <> <> <> <> <>
$$ <> <> <> <> <> <> <>
$$ ##$VCubeEth= (0..23)
$$ <no> <no> <no> <no> <no> <no> <no> <no> <no> <no> <no> <no> <no> <no> <no>
$$ <no> <no> <no> <no> <no> <no> <no> <no> <no>
$$ ##$VTU= 2
$$ ##$VTUETH= <192.168.99.17>
$$ ##$ValueLine= no
$$ ##$VpuPN= (0..23)
$$ <no> <no> <no> <no> <no> <no> <no> <no> <no> <no> <no> <no> <no> <no> <no>
$$ <no> <no> <no> <no> <no> <no> <no> <no> <no>
$$ ##$VpuSN= (0..23)
$$ <no> <no> <no> <no> <no> <no> <no> <no> <no> <no> <no> <no> <no> <no> <no>
$$ <no> <no> <no> <no> <no> <no> <no> <no> <no>
$$ ##$WBREFAM= (0..31)
$$ 100.4 100 100 100 100 100 100 100 100 100 100 100 100 100 100 100 100 100
$$ 100 100 100 100 100 100 100 100 100 100 100 100 100 100
$$ ##$WBREFLM= (0..31)
$$ 1 0 0 0 0 0 0 0 0 0 0 0 0 0 0 0 0 0 0 0 0 0 0 0 0 0 0 0 0 0 0 0
$$ ##$WBREFPH= (0..31)
$$ 0.15 0 0 0 0 0 0 0 0 0 0 0 0 0 0 0 0 0 0 0 0 0 0 0 0 0 0 0 0 0 0 0
$$ ##$WBSGU= (0..31)
$$ 1 1 2 2 4 8 0 0 0 0 0 0 0 0 0 0 0 0 0 0 0 0 0 0 0 0 0 0 0 0 0 0
$$ ##END=
$$ 
##$DECIM=	1120
##$DSPFVS=	21
##XUNITS=	HZ
##YUNITS=	ARBITRARY UNITS
##FIRSTX=	11793.784646865369723
##LASTX=	-6063.2900906835011483
##DELTAX=	-0.068119594029018029624
##XFACTOR=	1
##YFACTOR=	1.5958787022871292471
##FIRSTY=	-64
##MINY=	-68878024
##MAXY=	2632048
##NPOINTS=	262144
##XYDATA=	(X++(Y..Y))
11794d0J0K5J0J5K0j0j5k0j5nNNJ0J0J0J0%%Nn%%%%nnk0j5j5J0K5K5J5J5j5j0%NN%j0k5j5
11791a0j5%J5NNJ0j0j0l5%%%K5K0K0NN%%%%j5k0j5k0%%nNK0J5K0K0j0nj0j0j0j5j5j5J0J5
11788c0J0J5J0J5J0J5Nj0%nnj0nj0%nJ5J0K0%j5j5n%Nj0%%n%n%n%nn%n%n%nJ0J0J0J0J0J0
11785B5J5%k0l0l0k0k5n%J5J0nnJ0j5j0NK0J5%nnNNNN%%N%N%%NNNJ0J0J5K5L5J5k0m5l5k5
11782c0nnj0nJ0j0nNNnnNN%%NL0J0nj0nnj0nj0nnj0J0K0J5J0J5J5K0NNj0Nnk0j0nJ0J5Nnk5
11778ej5N%J0nk0N%K0Nj0j5k0nJ0L5J0J0%j0j0j0N%NNj0j5%J0N%NN%N%NJ0%%NN%Nj5nnnnj5
11775a5NNL0J5J5Nk0j5Nk0k0j5k0%J5J0N%k0j0n%J0J0NNJ0NJ0NNJ5%n%nj0Nj5n%%%nNJ0J0
11772A5Nj5l0l0k5J0K5L0%N%n%%n%n%%n%%%nn%K0K0j0nj0NJ5J0J0j5j5j5k0k5nJ5K0K0NN%
11768a5%j0k0j5nNNJ0J0K0N%%Nnk0j0NK0L0K5J5nj5j5j5j5NJ0J0J0j0j0nj0%%%%n%%%%j0j5
11765d0%%j5nnJ0nN%N%N%NK0J5J0J5J0J0J5nnnj0%nj5%%nj0NJ5%j5nJ0J5j5j0nNJ0j0%nNn
11762a0n%%nnnNj5%nn%J5J5L0N%k0nj0n%Nj0j0J0nn%%N%N%%%%Nj0J0J0J5nk0nnj0nJ0%K0%
11758b0k0nk5nK0K0J5K0K5Nk0j5%n%%%%%%%%%%nj0k0%j0nk0%NJ5NJ0J0J0J5Nnj5nj0j0nj0
11755f5j0NNNN%J0N%J0J0J0NJ0J0NJ0%%%%nNNnnj0%j0k5k5%J5J0J0%nnj0j0nNK0J5J0j5j0
11752b0j0j5%%%%NnnJ0J0NNJ0NNNJ0J0Nnnk5j0NK5J5Nk0k0%%n%%n%%n%n%NN%J0NNNNj0nnn
11748a0J0J0J0J0NNJ5nk0m0m0j5j0J0nNJ5K0J5J5%%j5NK5%J5J5j0nnnnJ0nk0l0k0%J0K5K0
11745EK0%j0NJ0J0nj0%J0K5nk0k0j0%J0j5nnnnnn%j0j0N%nNJ0J0k0k5j0K5L5K0%n%%nnNnn
11742b0%n%n%%j5J0n%J0J0K5K5L5L0J5nk5k5k0nj0j5k5l0j0j0%K5K5Nj0j5n%J5NJ0n%Nj0N
11739b0NnnN%%%%%%n%%%NJ0J0%%J5NNJ0NNJ0NN%NJ0nj0l0l5j5%J5NJ0J0L0J5Nk0l0l0j5%K0
11736@J5J0J0K5nk5j0j5j0j0k5%J0N%J0J5%%J5nj5Nj5nnnj0%NJ0nj5j5NK0J5nj0j0J0j0%N
11733d0J0NNNNNJ5%j0J0n%n%%%j0J0J0j0%NJ0j0NNN%nj5J0NK0%j5l5k0n%NnJ5N%J0NJ0J0j5
11729@j5K0K0L0n%nj5j0%%%k0j5%nj5j0nj5%j5j0nj0j0j0nj0j0j0J5J0J0J5J0J5K0NJ0J5J0
11727b5J5J0J0K0N%nnnNj0nnNj5%nnnnnJ0J0j0k0nN%%nK5J5%J0J5J0J0%%%nnNn%n%n%J0J0
11723D0nj5k5nJ0J5J0nnj0j0N%%%n%%%J0NNNN%N%Nj5j5k0k0NJ0%%J0nNN%N%j0%nnn%n%%%%
11719c0Nn%%%%%%J0j0N%nN%%%%%%J0J5K0J0%%%%%%J0nj5l0k0k5NK5K0%%%%nnk5j0j0NK0J5
11716b0J0J5K0J0K0Nk0k0l5k0nNNj0nj0nNJ0NJ0j0j0J5J5K0%j0j5j5j5J0J5Nj5%n%nNj0%%
11713e5%%%%%%%%%%%%n%J0NJ0J0%J5J0%%%%%%%%%J0J0J0J0L0K5J5j5l0l5j0%%%N%J0NJ0J0
11710F0j5nj0nj0j0nn%K0NJ0J0nnJ5%%j0J0J5J5%j5%J0NNnn%j0nnnnnnn%%j0%nj5j0nk0J0
11706c0NNNNJ5J5Nj0k0l0%Nj0nJ0n%J0j0%%%nNnnN%J0%J0NNJ0%nj0j0nJ5K0K5J0j0j5k0n%
11703a5n%%K5K0k0l5k0%NN%%n%%%j0NNj0%%Nj0%NnNNnj5j5nL0L0K0%nnj5j5n%J0%NJ5nNN%
11699b0NN%N%j0J5J5nk0%J5J5nk5j5nj5j0NK0J0J0%j5k0%NNnJ5nj5%j5j0NJ0J0K5%j5j5k0
11696g0J0L0K0J5%%j0NK0Nj0j0%n%j0nNj0j0%nj0%j0%nnJ5N%NNJ0Nj0K0N%J0%J0Nj5J5%%%
11693B0%j0NJ5%%j0k0nJ5J5N%J0K5J5Nj0k5k0k0nnNJ5J0J0n%%%J0K0K5%nj5j0j0nj5j0j5J0
11690A5NNNNNnJ5J0K0K5J0j0l0j5k0%%N%nNJ0j0nk0%k0m0nNj5j0%J5K5J0NJ0%%j0nJ5K0Nn
11687B0k0j0n%j5NJ0NJ0J0NJ0%k0k5j5k5k0j0J0J5n%nn%n%%j0N%nj0Nnn%NNK5L5K5J5nnj0
11684b0j0j0%j0j0%%j0%j0n%nNK5L5K5L0NNJ0%nj5j5j0%j0nnnnj0nnnk0NK0K5K5K0%l0j0j5
11681c0%%%NnNN%N%N%%J0N%%J0%NJ0NJ0J0J0J0NJ0j0k0j5j5j5j5k0nnnnn%nn%n%n%j5J0j0
11677h0%%K0J5NJ0J5J0J0k0j5k0k0j5k0k5j0J0K0J0K0K0J0J0K0J0J0Nj0j5%J5J5%%%%J5K0
11675D5nj0k0nJ0%nnnnNNJ0NNNnJ0J0J5k0j0%%n%nj0nj0j0%j5nN%nJ0%%N%%l0j5nJ5K0K0J5
11671@j0j5j0j5j5nj5j0n%J0J5K0K0%j5nJ0%%%%J0j0nj0j0j0%K0J5%k0k5NJ5L0L0J5J5nk5
11668a0l0k5k0j0j0J0J0J5J0J5J0J5J0J0K5nk0k0%n%nnnj0%J5J0nk5l5l0j5J0K0J5%NJ5J5
11666e5K0Nj0k0k5j0j0J0%nJ5K0K0J0J0NNNNJ0%J0j0k0j5j5%%j0NL0K5%j0j5k0j5k0j0j5j0
11663a10j5%K0K5K0K0K0nk0j5j5%%K0K0K0K0nj5j5nnk0k5%K0J5K0J5NJ0%Nj5l0l0j5NJ5M5
11660b0M0J5%J0J0nnnnj0nNj0k0j0nJ0J0J0j5k5l0k0nJ5NK0J5J5L5L5J0nk0j5j0NN%nJ5%J0
11657D5J5%k5j5NJ5nl0j0J0K0j0l0j5l5k0NJ0%NNNJ0NJ0N%%%%J5K5%k5m5l5nK0K5L0L0L0%
11654D0NJ0%NNN%j5l0l0j5nK0NN%%J0J5K5nk5k5j0J0nn%nnn%%%nJ5J5j5j0nJ0%N%%%%J5%n
11651eK5J0NNJ5n%%%n%%%j0Nnnj0k5k5j0j0nnnl5m0m5k5%K0J0NJ0J5J0J0NnnJ0J5J5%j5k5
11648a35n%NJ0L0K5K0J5J0J5J5J0J5K0Nj0j5j0j0j5j0j5nnJ0J5nk0nK0J0M0M0J5nk5k5l5j5
11645b5NNJ0NK5K0K5K5k5l5k5k5nJ0%N%NJ0nj0j0j0j5j0%Nj0%%j0NJ0J0J0J0nnk5l5nK5K5
11642d5%NJ0%k0k5nK5K0%%N%J0J0J0J0NJ5J0J0j5j5j5j5nj5k5nN%N%NN%Nj5j0j0j5NL5K0J5
11639a0%l0k0%L0M5J5j0j0NJ5J5J5k0j5k0j5j5NJ0j0nj0j0%Nj5j5k5k5NK0K5L0L0L0J0nnJ0
11636C0NJ5L5M5L0J5k0l5n0l5j5j0k0j0k0j5k5k0%J5nj5j5nJ5J5%K0K0%J5J5%%%%%%J0j0%
11633b5j5j0nnJ0K5M0L5J0l0l0j0j5j5j0nJ0%%nJ5J0nk0j0J0J5Nj0n%%N%%k5l0l0k5k5NJ5
11631a55K5J0K5J5K0%k0k0%K0K0K5J5J5n%J0N%%%K5J0k0nj0NNj0J5J5j0k5nNn%K5K0Nj5k0
11628A0k0k0k0J0J5J0J5J0J0K5%k5l0l5k0NM0K0K0%NNnj0j5k0nN%N%NNnJ0%%j0NL0Nj0j0j0
11625@K0%NJ0nnJ5%%N%J0j0NN%Nk0m0l5k0%%J0J5j0k5%NN%%nL0K5L0L0nnJ0%%J0%%%%k0k0
11621B5j0k5l5l5j5N%%j0N%%N%K0L5K5K5Nj5n%j0j0%k0k0l0%J0K5K0K0K0K5K0L5J5k5k0k0
11619C5k0j5%Nj5k0k5j0%J0K5L5N5K5%m0l0k5j0%%n%nn%nj0NNJ0j0nj5k0NK0K5N%%j0j0K0
11616b5K0%k0l5k0NK0J0J5%%Nn%%%%k0j5k5j0J5K0J5K0j0J5L0L0K0%j0nj0j0k5k5nnn%Nnj0
11613e5j5k5k5nK0M0K0K0K0n%k0J0%NJ0%k5l0l0k0%J0J0NNJ0K0%k0k0NJ5J0nnj5k0%%L5L0
11610d0L0J5j0l5l0k5j0NJ5K0L0L5Nj5m0j0%J5nnj5j0J0K5K0K0K5K0%j5k0j5NNj0NK5NJ0K0
11607E5NK0%nj0j0j0j0j0j0j0k5k5k5k0%K0%J5%%J0K5K0K5J0j5l5l0j5NJ5K0J0nj5nnj5j5
11604g0j0NK5J0j0l5k0nK0K5K0L5L0J5j0l5k0j0J0L0K5K0J0%j5%nj0NJ0K0J5nj0l5j0Nn%j0
11602EnnnnnNj5l0j5NJ5NJ0J0NJ0NJ0J0J0J0%l0k0%J5Nj0j0J0J5%%%%N%N%J0nnJ0nNJ0nnJ0
11598C5%%nnnnj0nnnnnk0%nnj5NJ0L0L5J5nnnj0nj0K0K0L5J5j0j0j5j5N%J0%k0k0k0j5k0j5
11595f5k0j5l0j0J5K5K0K0J0%NNj0j0j0j5J5J0K5K5K5Nnj0nK5K5K5nk5k5l0nJ0K5J0nn%J5
11592C5NNnnj5k0j0j5l0j5NK0L0J5%J5J5j5k0k0nJ0%%N%%%%%%%%%%nN%NN%N%Nj0j0j5nj0j0
11589e5j0nj0J5K0K0L0K0%%%%j0k5j0nj0j0J0J0K5n%n%n%J5J5%j5j0k0l5j5J0K5K0n%J0J0
11586a0nk5n0m5%K5K5L0K0K0nj0j5j5j0J0Nj5j0NK5K5J5L5M0K0nl5k5j5%J5NJ5L0%nk5k0n
11583A5NJ0J0Nnnnj0j0j0nj0%J0NNJ5J0J0J0nnj0%%k0%j5j0nnj5J0j0nJ0j0NJ0j0NK0J5J0
11580A0NK0K0%Nk0%nj5%j0j0%j5j5%Nk5j5NJ0L0L5J0nnj0j0nnj0n%J0K0M5N0J0k0k0j5%Nk0
11577C5k0l5l0k0j0J0J0nj5%j5nJ0N%J5J0%NJ5NJ0J0%%%j0%%nj5N%j0Nnj0N%nNJ0j0K0K0J5
11574@L0J5n%j5%nl0m5m5k5%L5M5L5J5J0j0%J5J0N%J0%J0%j5j5%%j0k0NJ0NNJ0J0%l5n5nN
11571e0nNNJ5K0Nj0J0NnnNNnj0nk5%j0j5j0j0j5%j5%K5K5J5L5NJ0J0J0k5k0k0k0nJ0J0n%J0
11568e0nJ0K5K0K0K0%k0nj0%K0%J0J5nK0Nk0N%j5k0k0%J5nn%n%%J0j0k0%nk5k5k5n%J0J0N
11565h0J5NJ0J0J0J0nj5j0nnK0K5K5K5K5K0nnj0nj0j0j0j0J5nk0k0j0j5j5l0j5J0K5K0K5K5
11563EK5%j5k0%%k0j5j0NNJ0NN%n%n%%%%k0%K0K0%NK0j0%%n%%%n%NNJ0NK5K0J0j5m0l5k0N
11559c0J0n%NJ5J0nl0m0k0nnJ0L0K0K0nk0nn%J5NJ0%k0nnj0j5j0j0j0j5j0j0NK0J0J0J5J0
11556g5J0J0J0n%%%%N%J0J0nK0J0NK0%nk0nJ0J0J0k0j5j5k0n%j0j5j5j0%N%%N%nJ0K5M0K0
11553@j0j5k5j0J5J0nnJ0J0J5J0j5j0j5%K0J0J0K0%k0l0m0k0K0K5L0J5j0l5k0k0%K0J0NJ0
11551d0J5J0J0NJ5J5Nj0j5k0nnk5j0j5J0J0J0J0j0k0l0nK5J0L0J0nnj5%NK5J5J5j5k5k0k0
11548f5%J5nJ5L0K0Nj0m5m5nK0J5%J5J0nk5k0n%%%%N%J0%nJ5N%j5%j0n%J5J0NK5K5L0K0k5
11545B0k0j5l0l5k5n5j0K5M0L5L0J0j0J5nj0J0J0nnJ0nNJ0nnJ0K0L5L0K0j0n0l0k5j0j5j0
11542e5j0J0K0K0NNj5k5NJ5%J5%k5j0k0k0J0K5J5J0J0j0l0l0m0%L5L0J0j0%NJ0M5L5K0nk0
11540C0j0j0j5j0%k0nK5NJ0NJ0J5%Nj0j5J0K5K5j5l0l0%J5J5J0K0j0k5j0NL0K5J0J0NJ0Nj5
11537I5nnj5N%j5k0k0l0j5J5J5J5J5%j5j5%nj5nnNJ5J0J0k0l0k5k0NL0K0J5J5j0J5%k0j5k5
11534e0j0J0J5J5J5M0L0%l0j0nj5j0%%%%N%%%%Nj0NNnn%Nj0j5k0j0j0NL0L0K5J5j5l0m0j5
11531f0NK5K0%j5nJ0K0J5J0%NJ0NJ0NNnnj0nnnnnj5j5nNJ0J0j0k5l0NK5J0J0nj0NJ0nk0l0
11528f0%J5K5K0J5%%j5j5j5J0J0M0L0Nl5l5j5nNNj0%%J5L5L0K0Nj5nnnj0j0%J0J5L0%k5l5
11525B5l5l0j0j5k0nNnJ5n%J5NJ0K0M0M5K0j0j5nk0nj5k0%J5K5L0J0nk5j0J0J5j5l5k0j5j5
11523e0NL0L0L0L5K5J5j0k0l0l0l0j5j0k0%K0K5L0J0J5nj0k5k0j5k5j0NK0L0K5Nj0%nj5%%
11520@j0j5%J0J0J0J0j5j5j5j5k0k0k0k0k0nK5N0N5N0L0J0K5Nj0k0k5k0j0%nnJ0nj0J5J0J5
11517D0J5j5k5l0k5nNK0K0Nj5j5n%J0nk0J5%nj0J5J0j0%NJ0nJ0K5J5J0nj5%j5j5%L5J5k0k0
11514@k0k5j5%K0K0J5nNNJ5%nJ5%NN%J5nnJ5J0nNNnn%j5k0k0nK0J5J0J5J5Nnk5l0nN%%%n%
11511A5j0j0k5l5nnJ5K5nnNJ0j0j5j5NK0K0J5N%K0J5J0K0k0j5j0NNNj5l0j5j5%%j0j0k0nN
11508h5NK0%k0k0k5k0nnK5K5K5j0%K0M5K5K0K0K5J0k5nnJ0J0K0K5K5J0k5l5l5j5k5k5l5J0
11506d5L5L5K0J0j0j5k5l0m0l5j5%J0J0K5K0J0nk5j5j5nJ0J5K0K5K0Nj5%NJ0K5J0%Nk0j5j0
11503a5NK5K0K0K0K5j5j0m0m0j5j5%L0J5J0k5j5J5K5K0nm5l0j5%J0nj5j5%nNj0NK0J5NJ5J0
11500b0NJ5K5J0J0K0K0j5k5k5m0l5j0%%nJ0J5K0J5K5J0%NL0L5Nk0j5%J5Nj5k0k5j0k5k0J0
11498b0J0J0J0j0j0j0j0%k0j0nNJ0K0%j5k5k5j5NL5J5J5K0K0K0K0n%%nNnn%j5k0j5k0j5j5
11495g5k0j0NL5K5J5L0K0K0K5j0nj0j0j0j0%j5nj0j5NJ5K5L0K0j0j5j5nnk0k0%N%%Nj5k0%
11492e0K5N5L0%j5nj0j0nNJ0NJ0J0NJ0Nj0l0j5k0J0J0J0J0K0nj5l0m0k5NK5%k5j0nJ5L0J0
11489a0L0N0L5Nk0l0k5nNJ5nk0l0nn%j0J0K0K0Nnk5k5j0J5nl0k5K0K0j0m5k0J5L0K0J0J0N
11486b5N%nn%Nj5n%K0J5K5J0J0K0L0%j0l0k5k0NJ5NJ0j0nj5%nj5nnnJ0j0NK5L5M0K0nl0l5
11483B5nk5k0k0k0nJ0%%nNJ0nnNJ0j0J0%nN%n%%n%%nNK0J0J0J5J0J5J0%%NM5N0K5Nl0l0l5
11480G0l5l0j5%Nj5N%N%k0j0J5J5J0j0j0J0K0J5j5j5%n%nnnj5NK0M0J0j0j5j0j0j5k0k0k5
11478i0j5NK0L5N0L0J0j5nNJ0%J0J0j0k5l5j0j0k5n%NJ0n%J0NNnn%%n%n%K0J0K5J0J0K0K0
11475F5J0J0K5j5k0nJ0%Nj0k0j0j5j5j0k0nnnNj0j0Nnnj0j5k5nL5L0K0j0N%N%J0K0L0Nm0k5
11472b0j0%%j0K0j5l0j5L0O0N0K0nk0j5%nj0k5k5nJ0Nk5j5%J5L0L0J0%k5j5n%%J0%nJ0J5n
11469A0j5l5m0j0%%%NJ5K0NK5J5nNJ0j5j0nj5nNj0NJ5J0nl0n%nj0j0n%j5NK0K0J0L0L0J5j0
11466A5j5%nj0nj5k5NM0L5J0N%j0nnk0m0k5k5%J0%NJ5K5J5K0%k0k0%%K0J5Nj5k5%K0nl0j5
11463g5j5j5j5j5nK0N0M0K5NJ0J5nj5k5nK5K0K5j0n%nj0Nnnj5NJ5J0J5J5j5j5j5j5k0k5J0
11460d0J0J0%J5%nj0k5NK0K0%j5j0j5j5nNK5K5N%j0nj0j5%j0nNJ0J5NJ0J0%K0%j0nnNj0n%
11457a0N%NNNNNN%k0j0nj0nk5nL0J0j5j5NJ0N%J0J5K5%%%n%nj0j0nJ5L0L5J0k0o0n5k5J0J0
11454f0J0J0%Nj0J0J5J5K5NNNJ5n%J5J0nk0k0l0j5%J5K0%j0nk0%J5%j5l0j0%j0nJ5L0K0J5
11451EJ5nj5K0M5L5k0m0j5%nj0j0J5K0M0K5K5L0K0J5k5m5k5k5k5k5j5%J5K0%j5%J0L0%%N%
11448G0nj5k0nnk0j5n%J0NNNJ0NNJ5J5J0J5j0%%j0j0k0m0m5nJ0N%%Nj0J0Nn%Nj0j5J0L0L5
11445A5K0L5L0Nk5k5m5k5j0l0j5%J0J5nk0nK0J5J0j0NnnJ0J0nk0j5j5j5J0K5J5J5NJ0NJ0J5
11442A5%J0Nj5nnk0nj0%j5j5NK0K5K5j5m5m0nK5J5%%K0%NJ5J5nk0nJ0%NJ5K0J0K5nk5l0NK0
11439B5L5L0K0J0j0N%l5k0j0J0J5j0l0k5j0nj0nj0j0j0j0J5K0J5J5J5J0L5%k0j5j5k0k5j0
11437d0K5L5N0K0nk5nNJ5L5J0k0m0l0j0k0k5nJ5J5K0J5nk0k0n%%%%%%j5NJ0j0m0k5NK5K0J0
11434c0j5l0k5k0NJ5J0NL5L5L0L0nm0n0m5k5K0L0K0K0NJ5Nk0k0%J5J5K5K5J5j5k5k5j5J5L5
11432B0M0J5N%j5m0l5k0j0J0J5J0K5NJ0K5K0J0J0j5nNk5m0n0k0j5k0k0j5J0K0M0N0L0%nk5
11429@k0nJ5J5J0NJ5%k0k0l0j5N%NNNNJ0n%N%N%%N%NK0J5%j0k5k5j5J5K0K5J0%%L5L0j5k5
11426E5l5j5j0k5l0j0NJ5NJ5K0K0J5%k5j5%J5L0J0j5l5m5j5j5NK0M0L5J5%k0l0n0k0%K5J5
11423e0Nj0j0N%j0%%N%nJ0nJ0N%j0j5j0K0L0N0K5nl0k5l0k0j5K0L0L0K0%k0k0l5j0J0NJ5N
11420c5nnNNJ5nJ5n%J0J0%J0%%j0%K5J5K0j0j5nnnnJ5Nk0k0%n%K0K5Nj0j0nnj5%nj0nj0j0
11417d0j0k0j0K0K0K0J5K0N%%k0nK0J5nl5m5%K0K5J0j5%J5J0J0nJ5J0%n%j5Nj5NNj5j5NNJ0
11414A0J5K0j0k0k0k0k5k0%J5M0L5K0nl0j5j0%nnJ0J0J0J0J0NK0%%nn%%n%nk0l5k5K5L5K5
11411C0NnN%%Nk0j5NK0NNNJ0NNnJ5J0J5j5k5k0nNNNNJ0nNNN%j0m0l0j5nN%%J0L0J5K0J0nN
11408F5Nk0k0k0k0nnNj5%j0j5N%j5nnnJ5N%K0K0%j5%J5J0NNNNNJ0j0j0NnnnnK5Nj5nl0j0K0
11405b0J5%%%K5J0%NNnk5j5j0J0J0J5J0nk0j5j0N%N%%j0nnJ0J5nl5k0nJ0J5nnnnN%N%K0K0
11402a5j0nnJ5J0%nJ0N%%Nnm0k0n%NNK0J5J0J0K0K0J0nJ0Nn%NJ0nk5Nnj0j5%j0j0k0l5l0k0
11398a10%J5J5%J0nnJ0K0L0K0K5L0J5%nj5Nj0nnJ0K0nl5k0j5j0k0j5J0J0n%n%%K0K0K5J5n
11396C0k0k5nnNj0j5Nnj0N%NNk0%J0J5K0K0J5Nj5NK0M0L5J5J0nj0nnj0%J5%J0j5k5j0j5l0
11393C0NJ5K0%%j0NJ5K0l0m0m0j0NNN%nk0j0Nn%nJ0J0nj0nNJ0K0K5Nk0n0l5j0j0k0j5J5J5
11390a10K0L5M0M0Nk0j5%J0NJ0J0j5j5j0j5j5j0k0nJ0J5J0J5nk5j0j5J0NNNK5K0K0K0Nj5%
11387B0nj0n%nj0N%nk0k0nK5K0%j0NK0K5K0l0k5j0J0J0J0j0j0j5j5%J0NJ0N%j5j5j5nNNnk5
11384h0n%J5J5nJ5N%J5NNJ0NK0J5N%k5j5NJ5K5%k0j5j5J5J0j0j0J5j0%j5k0j5k0k0%K0K0J0
11381c5J0NJ0n%Nj0l5l0NL5L5L5K0K0j0k5j0NJ5nk0k5k0%J0n%k5nJ0Nj0%%L0J0nj5j5%j0K0
11378c5J5Nj0k0%J5K0%n%J0J5J0J5j0l0J0J5Nj0k0%K0K0Nj5k5j0J0L0J0nk5l5l0%J0K0J5J0
11376@N%%%nj0j0%j0j0nj0J0K5K5J0j5j0k5nJ0J0J0J0J5J0J0J0j5j0j5j0K0K0Nk0m0k0%%J5
11373b5J0K0J0j0nj0nj0j0j0j0nnk5k0j5J5M0K5k0k5%K0K5K5J0j5k0k0nK0K5K0%j0j5NK0%
11370ek0l5l5k5nNn%L0L0M0K0J0n%Nnk5k0j0J5J5j5j5NK5K5NJ0j0%%%%n%j0j5k5nNL0J5J5
11367A0N%K5M0L0J5K0%k0k5k5k0%J0NNJ0%J0Nj0j0j0j0j0N%j0%n%nNj0j0Nj0%j0%%j0%nnn
11364b0%nj5N%j0n%j0%NJ5J5J0NJ5K0%J0%%J0%NJ0%j5%%j0nnnnj5j5j5j5k0j0J0K0K5L5M0
11361E5K5NnnNj0l0m5n0m5k0K0K5K0K5K5J5Nj5j0%nj0nj0j0j0%j0j0nj0%K5K5K5K0J0j5j5
11358b0N%j0j5NNNJ0NNJ0J5%nj0%j0j5k5j5k0k0l0NJ5K0K0K5K0J0nN%NN%N%J5J5nk0k0k5k0
11355f0k5k0%J5M0L5NJ0%j0l5l5m5l0j5NJ5L0L0K0nj0Nj0NN%J5K0M0M0L0J0nk5l0j0j0j0n
11352b0k0nnJ0K0%k0j5j0Nnk0J0L5L0J5J0J0K0Nk0k0k0k0%n%n%%%%J0NNNNJ0J5nnj0nj0NJ0
11349eK0%j5k0j0NnJ0K5L5K0k0nJ0K0J5nk0k0k0k5k0%J0J5%j0%%nJ5L0L5J5N%l0l0l0j0k0
11346d0NK0L5K0%%Nnk0k0J0K5K0j5j0J0K5Nj0l0l0k0k0nNk5j0J5J5J5Nnj0j0NK0L0K0Nj5k5
11344a0m0m0j0nJ0nnJ0L0K0M0K0K0Nnk5k5j5k0NK0M0K0j5l5j5K0L0K0%j5k0k5l0l0k0J0L5
11341e5L0J5%n%%J0K0K0Nj0j5j5j0j0j5k0nNJ5K5K0J5nk0l5k5j5nnj0NNnnJ0J5nK0K0L0J0
11338@Nj5n%%J5J5N%%%%l0l0l0k5%K0L0M5L5J0j0n%Nj0k0j5%J5L0J5%J0J0J0J5J5Nnn%j5n0
11335D0n0j0J5J5K5K0J5L0nj0k0k5nnL0J5Nj5k0j5Nnnj0nj0nj0j0j5j0K5K0K5J5%j5j5%J0
11332A5NJ0N%j5nnnj0j0%%%%%N%%%nj0j0j0J5J0k0k0k0NK5K5nJ0NNj0nj5%%j5nnnNJ0n%NN
11329e0%nj0nnj0nj0%L5N0L5M5L5K5K5NNnl5k5l5%L5L5nj5j5n%j5nj0k0j5j0l0j5j5j0k5n
11326h5NK5L5K0K0NN%%%nj5j5k0j5m0m0k0k0nJ5K0M0L5N%J0%j5j5k5nJ0K0J5J0NJ0J0%nNn
11323b5NnnJ0nJ0J0nj5nJ5J5J5j5j0NM0%k0%j5%nj0%j5j5N%K0J0J0j0%nnnj5j0nJ5K5J5K5
11320B5K0K5Nk0l0nK0L5%k0k0%nj0j5%%K0J0J0L0L0%nk0k0m0nM0K5nk0j0%Nj0k5k5%J5K0%
11317B5J0J5k0j5k5j0k0J5J0j5j5j0k5j0J0J5NK0K5L0J0j0l0k5l0k5J0L5L0J5N%NNN%%%%k0
11315el0m0nK5J0Nj0N%j0n%j0nL5K5N%j5j5j0j0j0K0J0%%J0J0%%nj0%nnJ5k0j0nJ5K5J0nN
11312a5Nn%%nn%%n%J0%N%N%NK5J0nj5NJ0K0nj5j0NK0n%n%j5k0j5j0j0J0N%k5l5j0J5J5J0J5
11308d0K0j0j0nj0nnj5%J0K0K5J0j0NL5K0K0nk0k5j0NJ0j5k5k0NJ5K0K5L0J5%k0j0nNJ0K0
11306F0nj5j0J0J5J5%nnj5j5j0J0K5nk5k5j0j0j0j5j0j5j5j0n%J0L0K5J0%%N%J5nN%N%Nj0
11303e%n%nn%k0k5k0k0j5NK0K5NNK0K0J0J0J5J0j0j0k5m5m0m0j5J0K0L5L0K5J5J5L0%j5j0
11300ej0j0J5K0K5J0nj5j5j0j5j0j5j5nJ5nj5l0j5NK0NNNJ0NJ0NJ0nnJ0j5j0J0nn%n%%n%j0
11297g5NNNnj0K5M0J5nl5k0j5NK0K5NnNJ0K0%J0NJ5%%%nn%nnnj5j0k5l0m0k5j5%J0K5J0J5
11294h0L0J0J0K5N%J0nJ0NnJ0j0l0j5NJ5%k0l5j0NJ5K0K0Nn%nnj5k5j0j0j5nK0K0K5K0K0K5
11291B5J5K5nk5j5j0NK5K5Nnk0j0j0j0j5k0nK0K0J0L0J5K0K5J0j0l0l0j5j0nj5NNJ0NJ0j5
11288C0l5k0k0NK0NJ0Nj0j0N%J5L0J5nk5n5m0k5nJ5J0K5J5K0nj0%J0NK5J0j5j0%J0J5n%J5
11285B0%NJ0%%J0nJ5N%j5k5l5nJ0j5l0l0k5nJ5J5K5J0k0j5nn%nK0K5L5J5j0k5j5j5j0k0k5
11283a25nNL0K5J0J5L0J5K0%j0J0j5nNn%k0k0J5J0j0j0J5K5K5Nj0k0k5k5k5k5l5k0j0J5J0
11280a35J5K5J0nnNj0k0J5M5N0L0NJ5K5J5%k0k5nJ0NnJ0J0J0k0l0l0%%NNJ5K0K0j0%J5J0%
11277G0J0NJ5K0L5Nl5l0l5l0j0J0nNJ0K0K0N%nnnNj0nnj5j5l5nN%J0K5Nk0n0k5%K0J0J0nJ5
11274a5N%j5j0nk0%J0J0%K5M5M0K5j0m5m5nn%N%j0n%j5k0j0j5NJ5J0j0k5l0nNJ5%j5k0k0%
11271a60K0L0K5J5K0K0J5J5K0J5K0NNk0k0j5J0%j5k0j5%J0L0L0K5N%nj5Nj0j0nj0%nj0nn%
11269ej5NNNJ0J0NJ0NJ0%%%%nNJ0j0j0j5j0J0J0%j0l0nJ5N%%J0%Nj5j5NJ5L0Nj5j5k0j5J0
11266a0K5J0k5j0NK5K0nnj5k0j0k5j5nJ0L5K0J5%j5j0J0J0J5nl5m0k5%J5J0%nj0J0K5K5J0
11263E%J0%nJ5L0K0nk5j0K0Nj0k0j0k0j0j5l0l0k0J0L0K5L0K5J5j0m5k5%L0K5K5J5j0k0k5
11260a0nJ0N%N%N%K0J5K0J5j5j0k5nj0J5%%J0%nJ0%n%%nNJ0j0j5%J5K0N%NN%K0J5%j0k5l0
11257D5j0nnn%n%nnJ0NNJ0NNJ5%k5l5k5l0nJ0%%K0NJ0J5%K0J0J0J0nnJ0%%N%j0nnnNJ0L0M0
11254A15J0J5k0l0l0j5J5J0%j5k0%j0nnj0j0j0k0nJ5K0NK5L5Nk5l5j0J0j0NNNJ5%k5k5l0k0
11251g5NnnJ0j0J0j0NJ0nJ0%NN%NK5K0L0J5j5%j0nk0j0%L0J5J0nk5k0j5k0k0NJ5%K0K5L5K5
11248F0k0j0n%k0k5k0nJ5j0j5j0j5NNnJ0M5N5L0J0nk5j5j5j5k0j0k0nJ0%N%NN%%j5j0nl0j5
11245a05j5K0K0J5J0K5L5L5J5nj0j0j5nJ5J5J5J5J5j5l0k5j5j0%k0l5l5k0NK5K5K0L0K5J5
11243B5k0m0l0nJ0J0j0j0nk0n%nnj0J0K0M0K0NJ5J0J5j0j0J5K5J0k0%nj5j0nj0j0j0j0NNn
11240d5J0NNJ0nj0j5K0K0K5J0j0j5j0k5k5j0K5L0%j0j0j5k0j0J5J5J5J5NNNNj0l0l0j5k5%
11237a05J5K0Nn%NJ0J0%J5K0%NJ5nnn%nnn%Nn%%nNNj0J0J0NJ5nJ5NN%Nk5k5l5j5k0K0N0N0
11234D0L5J0j0j0j0j0j5Nnj0%l5l0n%N%NNNNN%%n%J0j0nNJ0n%N%NJ0nj5j5j5j5NL5O0L5j5
11231E5l5k5k0k0nK5K0%Nnj5m5j5NL0K5nJ0J0L0L5Nj0k5k0k5k5j5j5k0m0k0K0L0K5J0J0J0
11228d5J5J5J5K5J0j5j5j5j0nJ0%%N%J0nj0nj0j0k0k0j5NL0Nj0j0%J0nJ0M5N0J5k0m0m0l0
11225h0NL5L0L5L5nl0k0j0%%%%NnJ0nj0nj0nj0j0nj0%%n%K0L5K5K5Nj5l5l5j0J5K5N%j0l0
11222e0j5J0K5K5J0J0K0J5J0j5k5j5k0j5k5j5k0nNNL0N0N0M0J0l0k5nJ0J0J0J0J0j0k0k5j5
11220A5nnNj0j0Nj0%%%N%%%N%%%N%N%j0J5j0j0J0k0n%nj0nnj5N%j0n%j5J0K0L5M5L5nk0j5
11217A5j5nk0k5j0k5j5J0NJ5N%J5NJ0J0n%Nj5J5J0j0NJ0J0NK0L0K0K0N%N%l0l0l0k5J5L0K5
11214F0K0K0%%J5k0m5l0k5j0J0%%NNnJ0K0K0J5K5J5J5K5Nj5j0k0j0%%N%k5nj0k0j5j5k0j0
11211b0NK5J5J0nk5nk0%N%%NJ0NNNNJ0NnJ0K0j5k0l0k5l0%k0j5nNNNNJ5j0J0%%J0nJ0Nnj0
11208f0J0K0L0L0K0L5K0j0m0m5l0%K0NNJ5%k0j5k0k5nnj0n%J5J5%J0K0K0J0nk0j0j5j5%L0
11205b5N0J5NJ5J0%n%n%nnnnj0k5NJ5K0L0J0k0l0k5k0%J0J5%%NN%j5m0l0k5n%j5NK5K5L0K5
11202EK0J0K0J0nk5k0j0j5j0%k0j5nk0nNnj5m0k5k0NN%NK5M5K0J5J5K0Nj5nNj0%%n%%j0NJ0
11199e0j0j0N%k0nnJ5L0L0J5Nnj5NK0NJ5J0%Nj0NK5N%k0l0%%l0j0J0Nj0j5k0l5nK0L5M0K5
11196B5%%n%K5J0j0k0%J0J0nk0l5k5k5j0J0j0J0K5L0L5K5N%j5m5m0j0%%J0K0J0J5j0k0k0j0
11193f0k5j5l0j5L5K5L0L5K5K0%j5nnnnJ0j0%Nj5k0j5j0%J5%J0J0NJ5%NK5K0Nl0m5m5l0J5
11190i0M0L5K0M0N0J0l0m5m0k5%NK5K5N%%%%J5K0%l0j5j5j5j0k0j5k0j5NL5K5J0nk0nj0j5
11188g5Nj0nJ0J5NJ0Nk0k0%J5K5K5J5K0nj0K0M0K5nl0l0k0k5k5k0j5NK0K5j0j5k0j5N%j0N
11185i0%j5l5nJ0N%M0M0L0nj0J0Nj0l5k0nJ0J0K0K5J0J0J0J5J0n%J0L0L5K0J5NJ0l5m0l5k5
11182A5k5j0NJ5%nn%%NK5K0J5%j5NK0J0NN%j0j5l5l5k0%K5K0Nj5k5l0j5K0L5L0J0j5%J5J0
11179D0%NJ0N%l0l0l0l0l0j0J0K5K5L5J5J5J0%nj5j0J0%nnn%nnnj5k5nJ5L0K5J0nj5j0j0%
11176b0Nj0nJ5N%J0%J5%j0J0%%%%%%J0J5K0J5J0J5K5Nk0k0k0j5j0J0J5J5K0K5K0k0l5l0j0
11174E5Nj5k5j5J0J0J0nnJ0J0%k5l5l5nN%k0j0j0%j5j5%K0J5L0J0j0j0j0j0k0k0k5j5K0M5
11171a00M0K0J0NK0K0K5K5NnnnNj5%nnj0nk5j5j5j0J0J0j0J0K5M5K5J0J0j0k0m0l5j0J0NN
11168eNNJ5Nj5j5k0%NNJ0J0nnNj5nn%K0M0O0L0Nk0j5k0nj0j5nN%NJ0J0J0J0J5NK5nj5nj5j0
11165H5nNnNJ5Nj0l0m0l0m0l0J5J5J5J5%%%%k5j5k5j5%n%%%K5N5L5J5NK0N%k0k0nJ5nk0k5
11162b0k0nJ0K5K0NJ5J0%k0j5j0K5J5K0K0nj5j5nj0j0j0j0NK5J0J5J0J5NK0K0K0%k0%K0J0
11160A50%nl0k0j5j0k5k0j5j5j5k0j5Nnj0NL0K0%j0k0k0k0j5%J5J5NJ0J0J0J0NJ0J5nNj5j0
11157a5nnl0j5j5NK5J5J5%k0j5%J5Nk0k5K0K5L5J0%j5j5nJ0N%J0K5K5%j5l5l0l0l5k5k0nK0
11154a30N0N5K5j0l0%K5J0%j0n%nn%nnnj0nJ0NK5M5M5K5j5k0l5m5m0l5%J5J5%nl5l5j0K5L0
11151i5K5L0n%%%j5NK5K5K5nj0K5J5j0k0k5j0nj0j0K0J5K0J0J0nj0J0J5K5%k0m5l5j5nNJ5
11148c5J0NJ5J0J0J0nk5j0j5j0j5k0nJ5J5L0K5N0L0K0%k0j5j5k0k0k0k5j5Nj0%%%%j5J0J5
11146d0J5K0Nj0j5k5n%K5J0J0Nj0j0NnJ0%N%NN%%%n%n%Nj0%%%nnNJ0j0k5NK0J5L5J0nnj0J5
11142C5M0L0Nn%%k0k5l0j5NJ0NJ0%j5j0n%J0L5L0K5nnl0j5%NNj5k5l5l5j5J0K0%j5k5m0%L0
11139g5O0N5M0J0j5m0l0%K5K5NnJ5N%k0l0%Nj5k0j5Nnk0j0nJ0K0K0J0J0K0J5J5J0Nnnj5j5
11137D0J0K0j0l5l0nK0L5J0j5nn%J5nnj0%nl0k0j0%nn%nnj0nJ5L0L5J0j0k0k5nN%K0K0L0K0
11134E0k0l0k0J0NJ0%j5j5Nj0j0%j0NJ5%J0NNJ0NNN%NJ0nN%nk5j5j0j5j5nk0j5NK5K5j5j0
11131f5NL0N0L0nj5j0j0j0j0nj0j5%Nk5nn%%j5NL0K5L0L0%NNJ0%NNNnnn%k5k5%J5Nk0j5k0
11128c0j5nj0j0NK0J5J0J0J5J5J0nj0Nj5k0J0%j5nn%j0k0k5%J5K0Nj5k0%NN%nnJ0j5%%nNN
11125h0K0J0J0j5k5j5k0j0N%n%%n%%nJ0j0%%%%K5M5M0K0J0nNNN%K0J5J0k0l0l5%%j0NNj5%
11121d0%%%%%N%N%%NJ0n%J0K0j0k5k0J0J0K5L5K5Nn%nj0nnnn%%%%Nj0j5J0L0J0%j5k5k0k5
11118c0k5L0K5K5K0K5j0m5m5n0m5j5j0J5K0J5K0J5J0J5J0K0NJ0J5%Nk5k5l0j0n%%N%NK0K5
11115a5Nk0j5NK0K5NNNNJ0K5K5J5%%L5L0%j5k0k0j0j0j0j0j0n%j5J5k0j5J0%j5nn%j0j5NN
11113a0J5Nj5j0n%K0L0%k5k0j0J0%nj5k5j0k5NK5J5Nnk0j5j0NL0J5J5%%%%n%n%nj0j5%J5L0
11109b5K5K0%N%N%N%Nk5l0k5k5%J0J0%nJ5J0nJ0N%N%%n%Nnj0NN%N%NN%NNN%NN%N%Nj0%%n%
11106B0n%j5l0l5nJ0NJ0J0J5K5K5J0Nk5nj0%J5J5%k0k0k0k5%J0K0M0K0K0NNJ5J0nk0k5nK0
11103F0N%%j5NK0J0%k0k5j0J0Nnj0j5%j5Nnnnnj5NNNj0j5k0j0%J0K5J0j5n%J0J5nj0j0j5n
11100f5nk0k0%K5L0K0Nk0l0j0J0M0M0K0nk5k0l0k0J5L5K5K0J0J0j0k5j0NNJ5nNNj0NNNk0k0
11097a5nJ0J0NJ0NJ0J0NJ5N%nNj0k0j5j0k5m0k0j0NJ0J0NK0M0M0K5n%%n%j5nj0j0%J5NNJ0
11094E5K0L5%l5l0%nk0l5l0k5NNnJ5K0L0K0k5n0l5nJ5K5J0K0K0J0%%J0J0j0k5l0J0K5L0J0
11091C5%%n%%%n%nnj0nj0nnj0J0J0J0J5k0k0j5k0j0J5K5L5M0K0J5j0k5k5l0k0k0j0J5K0J5
11089a0J5J5K0NK5J5J5L0J0Nk5m0m0j0j0%%%%%N%%%%%Nj0J0n%N%J5nNNJ5nnj0%j0l5j5N%J5
11085EJ5nk5l0%K0J5J0J5J0J0Nj0%%J5J5J5J5nk0l0n%j5k0%J0N%J5J5%J5J0nnnj0j0J0nnj5
11082B0k5K0M5M5J5k0n0l5k0N%NJ0K0nk5J0K0K0Nn%N%%%%K0Nk0k0%%%nj5k0j5j5NJ5J0J5K5
11079D5J5%k0j5nK0K0K0Nj0j5nJ0N%j0j5j5j0%k5j0j0NNnJ5N%NNnk0j5j5nj5k0j0J0nnNJ5
11076g5J5J5K0K5L5L5%k5k5%J5L5J0j0j0k0j0k0l5k0J0J5Nj0nnK0N%NNJ5N%J0NJ0K5nj0%%
11073E5j0k0j5j0NnJ5K0L0Nl0m5k5nK0J5%%%n%K0J0K0J0nk0nj0j5nnj0k0%K0J5Nj0nK5K0J5
11070D5K0K0J5nj5k0m5l0j0J0nk5m0k0NNnJ0%NJ5j0%J0K0L0M0J5J0n%J5N%NN%Nj0nk0nJ5n
11067D5j0k0l0k5%%j0j5nk0k5k5%K0L0J5J5L0J0%J5NJ5K0J0j0l0l5k0%J5NnJ5N%nNJ5J5K0
11065C5J5nnn%%j0%j0k5l5l5k0nNK5N0K0J0nj0NJ0J5N%NNnNK0J0j5k5k0J0K0J0%j5k5j0nn
11062a5j0l0j5j0J0J0J0NK0J5L5J5j0l0k5k0J5N0M5L0NNJ0j5j5k0N%j5%%n%J0J0nk0k5k0l0
11059c0k0K0L5K5K5Nj0j5NJ0Nj0nk5k5NK0J5j5l0%%%j0j0k0J0nj0J0J0K0%NJ5K0%j5j0j5j5
11056c5j5j5j0j5NK5J5J5J5J0K0J0%nnnnn%nNNNNK0j0NJ0k5l5m0k0n%%nK5J0j0nNNNNNN%J0
11053c0J0%NNnj0k0%j5j0nj5NJ0nJ5N%J0NJ5L0L0J0k0l5l5k5%%j0N%nJ0j0%NnNj0J0Nnnj0
11050i5J0J5k0j0NJ5K0%J0J0J5J0J5NNj0n%%nj5J0J0J0K0Nj0k5k0j5K0J5K0J5J5K5J5J5nk0
11047G5nj5j5k5k5J0J5J0k0k5j5n%NK0Nnnj0j0J5K0K5J0J0L0%k5k0%N%J0NnJ5J0nj0nnj0%
11044C0j0j0nJ5J5K5Nnk0k0n%J5K5nNJ5NJ0J5%k5k0j0nj0nJ0NK0%j5k5l0j0n%%%%%Nn%%n%
11041c0n%n%K0J5J0K5L0L5J0nj0j0nj0j0j0j0nj5k5nK5J5%j0l0k5l5m5j5NL0N0M5K0Nj0k5
11038a5k5j0K5Nl0m5j5NK0L5L5K0J0nJ0n%N%Nj0j5j0j0j0j0j0j0J5J5J5J5j5j5j5k0nj0j0
11036i0nj5%j0j0K5M0M0K0J0j0nNJ0j0nN%%n%nj0j0j0k5l0nJ0L0J0nj0NJ5NJ5J5J0%K5L5K0
11033G5%%NJ5J0Nj0l5l0j5J0J0NK0K5K5J0j5k0k5j5k5k0%K5K0n%%%%%%Nj0k0k5nNnk0l5k0
11030h5%j5j0J5J5K0J5J0j0%N%%%%J0N%J5J0%NN%j0k0m0l0%L5M0L5J0J5L0Nk0m5l5l0k5k5
11027a00k5j5L0L5L0K0%NJ0NJ0K0%k0l0l0k5j0K0Nnj5k0k0j5n%%nJ5L5K5K5%J0K5M0M5K0j0
11024H0j5j5j5j5k0j0j5j0j0k0nk5nL0M0J5%j5k0%%nj5k0nJ5L0K0K0%NnJ0NK0Nnk0nK0K5J5
11021F0nnJ5%NJ5nj0J0J5Nk0l5k0J0Nnl0l5j5%nj0j0nnj0j5nJ0K0J5%j0%K5K5Nj0NNJ0K5K5
11018D0J5Nj0J5K5J0%k5j5l0m0l5j5nN%j0j0NL0L0L0K5K0NL0Nj0N%nk5k0k5k5j0l0l5j0nj0
11015a05k0j5NL0N0N0M0nk5j0%NnN%j0nnj0nj0n%j0j5Nj0nj0nJ0N%K0%J0J0%nnnn%j0j5N%
11012h5nNK0K0J5%j5nj0nJ5nnNM0M0M5L5K0J0j5k0k0l5l0l5l5n%j0NNJ0NJ5%Nj5j0j0nJ5K0
11009c0J0J5nn%N%N%%%%%j5k5NJ0Nj5l0l5j5NNJ5K5N0N0L5K0J0j0n0n0k5j0nnK0L5L5J5j5
11006C0l5nJ0%%J5J5j5j5j0J0%%%n%%NNj5l0j5Nj0nNJ5J0J0J5%nK5L0L5J5j0j5%nj0k0%K5
11003E5K0j0j0%j5j5J5M0K5l0l5j0Nnnnn%nn%J5J0J5J5%nNnk0j5k0k0J5J0J5J5NnJ0nnJ0J0
11000E5nj5NK5K5j0l5k5j5j0%Nj0j5k0j5k0NK0J5NNK0J0N%j5j0nj5j0j0j0J0J5j0k5j5j0k0
10998a25j0J0L5L0J5nj0nj0j0%nnJ0J5J0J0%J0J0%NJ0l0k0K5N5K5j0k5j0%J5%j0n%K0J0K0
10995D5J0j0k5k0j0j5k0j5j0k0%J5L0J0n%J0K5K0nj5J0J0J0J0%nj0NnnNj5k5m5n0k5%K0K5
10992i5NnK5J0NJ0J0J0J0k0k0l0nK5K5J0j0%K0J0Nj5l0l5j5J0N%J5K5K0L0J5J0NnJ0J5j5n
10989C5J0J5Nj0l0j5k0l0nK0K0K5K0Nj5nnk5j5NJ0nm0k5j5J0K5NK5L0L0J5j0k5k0l0j5nJ0
10987d5K0nj0J0J0j0k0j5J5J0j0j0k0%L0M5K0j0%j5j5%L0M5K0nl0j5%J0K0J5K0J0J0j0l0l5
10984C0%%%%NN%N%NN%%N%%k5m0l5k5k0k5l0j0NJ5L5N0L0J5K0K5L0J5k0l5j5nK0J5J5j5j5J0
10981D5K0Nj5j5j5J0L0L0NNK0nk0k5k0k5k5j0j0l0m0k5j5%%%%%K0M5M0K0J5NJ0N%J5J5nnk0
10978C5k0j0nk0k0n%K0J5%K0NJ5J0j5%K0K0J0NnJ0J5%%J5%J0J5%k0j5l0j0j5k0j5k0m0k5j5
10976h5%L0L0L0L5%%n%J0nk5l0nN%%%%%%nJ5J0%k0%K0K0j0nj0nn%j5NK0K0K5K0K5K5Nk0l5
10972F5l5k5j5N%N%nj0K5K5L0J5nj0NNj0j0j5j5N%%k0k0l0j0j5k0nNK0J5J5%%j0NK5L0L0K0
10970F5Nj0j5%K5N%nJ0J0k0k5j0nnnj0j0j5%%%%Nj5j5j5j5j5j5k5nNK5J5J5J0nnJ0J0K0J0
10967b0J5K0Nj5k0k5j0NK0K0K5K0K5L0J0k0l5j0J5NnNK0K5%nl5l0j5J5NNJ5n%nnn%Nj0j5n
10964A5k5nj0%j5k5j0J0K5L0J0J5J0NJ0k0%nj5%Nj5j0%%j0j0%nnj5j0j0j0J0L0J5K0J0J0J0
10961A0J0k0k0l0j5NJ5J5NnNNK5K5K5Nj5j0k0j5j5nJ5K0nj5Nk0%J0J0J5J0J0NK0Nnk5j0j0
10958A5j5j0k0%j5nJ0L5K5J5j0j0J5J0nk5k0nN%K5Nk5j0J5K0nk0j5%nj5J0%NNK0L5%j0j0j5
10955@j0j0nJ0%%nk0j5j0%%j0NNj0NnJ0J5J0J5NJ0K5nNnj5NNj5%nN%j0J0K5J0nk0nn%j0k0
10952d0k0l0j5J5L0M0N5N5J5k0m5k5j0j0k5k5j5k0k0j0J5K5L5M0K5J0n%j0j0nj5nj5nj0j0
10950f0j0j5nj0j0j0NJ5K0J0NK0J5NNN%J0J0%nJ5%j5Nj0%nn%%nnNJ5L5L0J5nj5%k5m0m0l5
10946h5NK5K5K0L0K5L0n%j0nj0j0k0m0l5l0m0m0%K5J5K0J5K0K0K0K0K0nnj5%%k0j0%NNK0%
10944b0NK5K0Nj0j0j0j5j5j5k0j0J5K5K0J0J0j0k5l5nJ0%NK0K0L5J0j0nJ5K0J0j5j0NJ0j0
10941D5j0J0n%Nnn%n%J0nl0k5NK5K0N%j5k0%N%J0Nj0%Nj5%nj0%Nj5nnK5Nj0k5j5j0NK0J5n
10938c0nj5l0k5k5%%NJ5K5K0J5%%NNnj0k0n%J0%j0%nj0nJ0L5M0L0K5K0J0%k5l0j5%nj5l0k0
10935g0j5K0J5M0L0%nj0J5Nk0nJ0%j5k0k0j5NJ5J5%%NNnnNN%J0L0L5Nj5j0j0j5k0nK5J5%j5
10932A5j0K0L0J0k5l5j5l5m5l5nK0L5M0M0L5K0%l0l0nNK0J5K0J5nl5l0j0J5J5K0J0j5j0j5
10929A0j0j5j5j0j5J0K5J0J5J5J5K5Nk5k5l0j5%J5J0J0nk5j5j0%K5J5%%nj0NJ0L0K0K0%k0
10927D0j0nk0k0j5NJ5K0nk0k5k5j0J5L0L0K5N%j0k5%nk0k0%NK0J5J0J5%J0J0j0nj0nj5j5l0
10924e5nJ5K0NK5L0%l0l0k5J0K0K5NJ0J5K5J5Nnnl0k0j5K0M0M0J0J0nJ5%%J5K0%k5l5k5l0
10921E5l5nN%nNJ5K5%l0l5k0J0J5K5L0J5%j5j5nJ0J5j0k5m0%J5NNJ5J0J0%K0J5Nnj0j0nNn
10918E5j0j5k5j5j0K0M5L0J0%%%j0j5l5k0nNJ5%k5k5k5k0j0K5K0K0NJ0J5K0K5J0nk0nj5j0
10916A0j5j0j5J0NNNK5K5Nj5k0%N%%j5nj0N%j5l5l0nNnNK0L0M5L0j0k5j0nJ5%k0k5j0J0J0
10913c0%j5j0nJ0k0%nj0nj5nJ5L0L0J5k5k0k0k0k0%NL5J5%k0j5J5M0L5K0j0k0k5j0nl0l0%
10910a25J5J5K5J0K0K0J5K0j5j5k0j0%%L5L0%nJ0J5j5m0n0o0l5j0K5L0J0j5nNJ5J0J5J5L5
10907c0L0N%j5%NJ0K5L0K5L0NNj0l5k0nJ0nk0%nj0%j0j0nnn%nnn%nj0J5J0nj0k0%L5L0J0N
10904C0j5l0k5j0j0j0J0J0J5K5N%%J0J5J0J0nK0J0%j0j5k0l5j5NK5K5j0k0j5k0J0j5j5j5j5
10902i0NK0L0K0J0n%Nk0k5k0k0J0K5K5nl0m0k5NNJ0J0J5K0J0nj0nJ5L0L0J5Nj5nJ5J5K0NN
10899F0j5j0%J5J0l0l5m0j5nJ0J5Nj0k5k5nJ0K5K5K5nnnj0j0nj0j0j0K0J5NK5K0NNK0K5%k0
10896C5k0k0k0%J5J5j5j0j5%K0L5M0L0J0K0K5NJ0nl5m5k0j0nk0k0k0k0k5NJ5K0J0J0Nj0j0
10893b0J0J0j5j0l0nL0O0O0L0j0nnj5j0%nj0NNNnj5j5j0%L0K0Nnk0k0k0j5%Nj5l0j5NJ5J0
10891b0J0J0J0J0J0J0J5J0J0J0J5K0%%%nnk5m0l0l5k5k0j0K0L0K5J5J5NNK0J5Nj0l5l5j0n
10888a5j5%j0j0j0j0J5K0K0J5NK5J5J5K0%k5j5j0%nj0J0nk0j0NK0j0l0k5j0NJ5%%%k0j5nJ5
10885f5K0K0Nnnj0j5k5nNK5J0J5K5J0j5j0nNJ0j0%j0k5k0j0NK5L5J0j5j5J0Nj5nNj0nj0nK0
10882e0K5K5K0Nj0k0j5nNL0L0L5K0j0l5n0l0k0%NJ0J0J0NnJ0K5L0K0Nj5k5n0m5l0J0M0K5K0
10880E%j0j5N%nJ0j0%%NnJ5K0J0J5nj0j0l0j5J0K5K5L5J5%nNJ5%j5l5l0l0j0k5j0%L0L0Nj0
10877ej0l0l5J5K5J0j5k5j0J5J0J0J5J5J0J0J5NNNNJ0J0NNl0l0j5j0k5%K0K0Nj5k0k0j0nj5
10874h0nNJ0NJ0NNNJ0M0M0K0%n%nnN%%%%N%%nj5nj0nj0%j5nj0J0L0K0%n%n%k0k0j0j0j5j0
10871e0%n%n%n%nnk0j0j5J5K5K5J0%n%n%n%nN%%%%N%%nk0j0j0J5K5K0K0J0J0J0j5k0%J5J5
10867ENj5j5%nnnnnnnnnnj0nJ5J0J0J0NJ5K5nJ5J5J0J5%J5K5%k0nj0k0%%j0k0m5l0nL0K0K0
10864@NJ0K0K5J5Nj5j0j5j0m0k5j5N%m0l0n%%J5K0O0N0M0J5j0j0k5nj5j5j5j5j0nnj0nnj0
10861h0n%nJ0j0%%%%L0L0K5L0J0j0j0Nn%j0%%nNnj5%J0L0K5J5%j5nJ0J5j0k0l5k5k5l0j5%
10858i0J5J0j5j0j5%J5NNNJ0%J0%J0K0K0L0L0NnJ5L0K5J5j5m5m5j5%%N%j5j5NK0K0j0j0nk0
10856ek0NK0J0j0%%J0n%J0K0L5L0K0%nj5%Nnm0k5nnj0l0k0NL0J5j0k5m0k0nK0K0%J0J0J0J0
10853e%N%%j5j5NJ5J5nk0l0k5k0%J0J0J0NJ0NJ5K5nk0k5NJ0K0K0L0J0j5nj0j5N%K0M0M5J5
10850A20j0k5k0%K0K5L5K0%nj5k0j5j5k5l0l0k5%J0nJ0J0NNNK0%nK0Nn%Nk5j0NK5nj0%n%%
10847D0J5j0k5%J5K0%%Nnk0j0k0j5J0K0K5J0j0nj0nj0j0%j0k5k0j5k5j0nK0K5J0%%NJ5%%J0
10844b0J0NNJ5%J0J0N%j0n%k5k0NJ0NJ0NJ0j5l0l5nL0M0M5L0J5%%J5nj0%j5j0%nj0j0j0nj5
10841B0k0l0j0K0K5L0L0L0Nj0%n%k0m0m0%J5J5%j0j0nnNL5L5J0%nn%nj0Nj0n%Nj0%%j0NJ5
10838D0J5J5J5J5J5K0J0k0l0k5k5k0k5m0j5J0J5%l5j5j0NK5J0NK5%NK0K5%l0n0l5l5j5Nnn
10835a40%L0M5M5J5J0%k5k0NJ5%l0j0NK0J0K0J5J5J0nj5l0j0J5K5N%j5J0L0K5J0L0J0Nj5n
10833A05nk5j0J0J5Nj0j0NJ0J0J5%j5k0j5k5m0m5k5%K0K0K0K0K5L0nnj0j0k5k5n%j5NJ5L0
10830A5L0K0nj0j0nnnk5Nnj0nnnnj5%nN%%J0nJ5%k0NK5K0j0k0J0K0L5J5j5l5l0k0K0L0J5%
10827B0j5k5J0Nnn%K0J5%k0k0k0k0j0%K5K5K5J0N%j0N%j0J0j5j5J5NNnJ5J0J5nnK5J0j0j5
10824D5k0N%NJ5nj5l5%nn%J0L5N5N5J5j0k0l0m0m0k5NJ0J0nnnNJ0K0K5K0%j5l0j5nJ5%Nj5
10821B0l5m0m0l5J0N0O5M0J5NN%NJ0j0nJ0Nj0%%k5m0m5j5NNNNJ5nJ0NNN%J0nn%J5K0%k5j5
10818a0j5J0%nj0j5J0K5Nn%%J5J0J5J0J5J0J5J0nj5%j5l0l0j0K0K0J5nnJ0J0J0J0%%%%%NK0
10815I5J5L0N%l5l0m0l0j5Nnj5j5J0J0NJ0Nj0j0%J5%NJ5L5J0j5j5%J0%J0J5Nj0j0J5J5J0k0
10812G5j5%K0L0J5j5k5j0J0K5J0j0l5l5j5nnj5j0j0nj0j5%J0K0J0j0j0NK0K0NNJ0N%J5J0N
10810G0%%%Nj0J0J5j0j5nJ0J5%%%nnnnj0nnnnj5NJ5K0J5j0nJ0J5nl0j5j5%j0j0K0K0K0K0J5
10807I5nJ0NN%J5nk0k5l5j5%%%L0J5nk0j5J0L5M5K5nm0l0j5%nn%n%n%j0j0j0j0k0k5nJ0%%
10803d5%nJ5nNN%J5K0K0L0K0J0nj0j0l0k5k0j5k0j5NJ5M0L5Nk0k0%J0nnJ0nk5j5j0n%nnJ0
10801e5J5J0J0K0%J5NNj0k0NJ5%J0Nnj0nj5%%nNNJ5%j5k0nNK5K5Nj0j0j0J0K5L5J0j5l5k5
10798A0J0J5K0%k5n5m5l0nJ0%J0J5J0J0M0M5L0J5%%j0%j0j5k5l5l5k5%J0J5K0Nk0k0nNK0j5
10795f0l0l0J5L0K0%k5j0NL5M0L0Nj5j0%nj5k0nJ5K5K0J5%%n%n%Nj0l0n0n5l0%J5K0%nJ0J0
10792a00j0j5NJ0Nj5l0j0K0J0%j5k5J5N5N5J5J0N%J0%%Nnnk0k0nNJ0J0J0K5K5J0j5l5n0l5
10789i5k0j0k0j5J5M0M5M0K0nj0J5K5L5K5K5N%j0l5m0l0nJ5J0j5nJ5L0K5J0j0j0l5l5l0j0
10787e0J0%k0k5L0M0K0J5K0K0%k0k5k0k5k5%J5K0K0K0J0j0k5n%%nj0%%n%J0L0L5O0L5J0j5
10784A35j5%nj0j5nj5j0nk0j5j0j0k0j0j5j0j0j0j0k5l0k0K5K0NNK5K0J0K0J0%j0j0nj5%%
10781f0j0j5J0J5J0K5J5Nj0k5nJ0nNNj0j5j0NK0K5K0J5Nnn%nnK0%%k5j0%K0K0K0NNj0N%%%
10778E5%%%%k0k0k0j5j5N%j0nJ0N%%K0M0N0L0j0k0j0nN%%n%%%%%j0NK5K5L0K0Nj5j0%J0Nk0
10775A35l5l0nNNj0NJ0L5K5L0Nk0m0m0m0m0k0nnk0%NK5K5L0J0NJ0J0J5J5J0j0l0k0j5j5j5
10772@j5j0%K5K0J0j0j5j0j0nJ0N%%%J0nnJ0J0nk0l0j0J0j0nl0j5J0K5J5J0nk5k0j0%J0%j5
10770a05NL0N0L5J0NNJ0J5NJ5N%nNnj0N%nnk5j5nk0j0j0j5n%J5K5L5K0%j5k0l5l5k0%%nNK0
10766e0K0NNj0k0j0K0K0j0k5k0%J5J0NK0K0%nnL5M5J5%%%%j0j5j5j5j5%j0j0nj0j5%J5K0K5
10764B0J0k5l5m0l0j0j0j0j0j0K0J5j0nnk5NK0K5K0K5nj5j5%J0L0L5Nj0j5k0nJ5J5K0J5J0
10761EnnJ0N%nJ0Nj0n%nnj0%L0K0j0l5m0j0K0L5%%NnNNJ0%J0NK0nk5k0l0k0N%J5%k5k5l5k0
10758a35L0L5L0L0NnNnj5j5k5j0Nj0nNL5L0K5L5J0j0%%j5k0k0j5NK0J0J0%j5%j0k5k0k5k0
10755i5J5K5J5K5N%J5nj0%%nJ0L5M0J0Nj5nnnnj0n%nn%j5NNj5n%Nj0Nnj0J0nJ0J5%NNNJ0%
10752D0%%NJ0nnJ0K0J0K5J0j5m5m5k0j0J0J0n%J0N%J0NJ0NJ0NnJ0L0J5k0l5l0nNJ5L0J5Nj5
10749G5j5k0k0j5%J5J5nj5l0k5k0nK5J5%j5k5k5j0k0NJ5K0K0NNnJ0N%J5J0%%NK5%j5j0n%%
10746a5%J5K5%j0nNJ0J5J0j0j5l0k5j5nN%j0nJ5J0j0nJ0J0j0J0Nk0nNK5%%n%J0nN%nJ0n%K0
10743Enj0%J5J5j0j0NK0Nj0k0j0%%J0N%K0J0K0K0J0j5l5k0%K0%j5l0m5k5j5NK5J0J0K5J5K0
10740A5K0J0nj5k0nk0nk5n%NJ0%J0NnJ5NN%J5K0K5%j0k0k5j0nNk0l0j5j0J5NnN%N%J0J0J0
10737c0NJ0J0NJ5J0J5J5J0Nnn%j0k0j0j0J0K0K5NK5Nj0k5o0l5k0k0k0j5%%K0K5K5K0J5K0J0
10734C0J5j5j0k0j5j5k0%J5J5K0J0j0nj0%J0NL0J0nj0n%k0nj0%j0k0NJ5%J5J0nk0NNj5k5j5
10731g0n%j5NK0J5J0j0J0J5J5K5J0j0l0j5j0J0K0Nj0j0J0%%j0J0NnnN%%NnnJ0nN%%N%j5Nn
10728b0nnnnnNJ0%J0O0M5K0K0K0j0l5n5l0j0j5k0k0N%j5n%k0NJ5J0J0J5J0J5J0J5Nj0n%j0
10725@Nnnj0j5j0j5J5K5J5K0nk5j0j0k0j0j5j5%nj5J0%j5Nj0J0K0J5J5J0J5J5J5nj0j0%nj0
10723d5nnJ0K5L5N%k0j5nJ5K0L0%nk0nk0j5l0k5j5%J5J0NK5K5J5K5J0%K5nj5%k0%N%J5%j5
10720C0k0k5j0NJ5J0J5k0k5k5j5l0j5J5M0N0L5Nj5k0N%j5%N%nNnNnk0k5l0j5J5M0L5K0nj5
10717a0Nj5k5Nnj0nJ0nNJ0n%NK5J5J5K5L0J0K0K0j0l0k5j0n%j5m0m0k0NL0K0K0K0J5j0l5l5
10714d5j5NJ0%J0%j5j0nnj0j5nL0J0NL0K0J0K0K0J0j0%J0j5k0%K5K5Nj0k5j0j5NK5L0J0nn
10711G5J0K5K5j5k0l0j0J5Nnk0l5l0j5j5nK0K5K0%k0J5K0L0J0%J0NNk5j5nnk0nj5%J0N%nj0
10708E%K0K0J5%k0j5%J0K5L5J5%j0j5k0k5n%K0K5%j5k0j5k5k5m0m0k5J5J5J5K0L0L0J5j5j0
10706a0j0nj5m0m0nL0L5K0J0j0%%%nn%nnJ0J0J5J0J0J0K0Nnn%nj5%nnnnk0k0l5k0j0J5K5K5
10703f0M0K0Nn%%nj0j5NJ5K5K5K0j0k0j5j5%j0j5k5j0%J0L0J0%N%J0%%J0NNNNk0j0nNK5%j5
10700A5k0k0NJ0K5K5J5j0j0nNK5J0%k5m0k0NNNJ0nJ5J0%n%j5Nj0nn%%NJ0n%J5J0nnj5%J5K0
10696D0J5j5j5NL0M0K0k0l5l0k0l0nJ5J5K0%%j0l0l0nNJ5J5J0J5J0J0nK5M0J0%%l0l0j0NJ5
10694E5j5l0l0nN%%%%n%NJ0NNNJ0N%J0j0l0l5j0j5k5nJ0J0J0J0J0J0%K0J0J5K0J0j5k0j5j5
10691c0j5Nnnnnj0NJ0J0J0J0nj0K5K5j5k5k0j5nK5K5%%n%nk0J0M0N5M5K5nk0l5l5l5l0k0N
10688e0J0k0k0j5%J5J0J0J0NJ5NJ0J0J5J5%l0k5nK5Nn%%nk5j0NK0J5%%K0J0NJ0NK5K0nj5k0
10685D5nK0J5K0%l5n0j5nj5nj0NNj0nNj5NK5Nj0k5nJ0%%J0J0NNM0L5J0l5n0m0j5K0J5K5K0
10682EK0Nk5j5%nj0k0%Nj0n%j0NJ0j5l0m0k5J0M5M0K0NJ5nj0J5K0J0j5j0%J5J0NnK0%Nj0j0
10679A0j0j0j0j0j0j0k0k0nK5L5L5K5n%j0nnk5k5%J0J0NNNJ5N%K0NnNnN%%%nnk5N%j5nnk5
10676e0j5k0j5nK5J5J0J5J5K5Nnk0j5j5j0%Nj0j0N%j0n%n%nn%nJ5L5K0K0K0K5L0J0j0m5l0
10673a5k5nJ0%N%j0j5NNj5n%J0K0K5J0j5j0j5j0k0j5NK5M0J5j5l0j5J0K5K5L0J5nn%NJ5%k5
10670C0l0k0l0j5%NL0M5J5j5k0J0K5J5J5j5k5nl0l0m0m5l0J0J5J5J5K0J5K0J5J5%k5k0l0N
10668i0L5M5L5J5%n%K0J5%j5l5k5k0j5Nj5%Nj5%nJ5M5L5J5Nj0J5j5j0%j5%%j5j0%j5%k0%K0
10665b5K5L0J5j0j5j5j0k5j0%k5%J5%NJ5%NJ0%N%N%N%NJ0K5L0Nnj5k5%J5J5K5J5j5j0j5j5
10662D5nj0nj0%k0%j0l5l0l0l0J0L0K0K0J0J0K5%j5k0j0k5l5k0J0L0K5K5K0K5J5%NJ5K5K0
10659G5J0j5l5l5k0J0L0J0%j0k0j5l0j0J0NJ5NN0M5L0%nk5k0j5j0nj0nj0nnnnJ5NNJ0NJ0N
10656C5j0j0%j5j0nj5%J5L5K0K5%j5j0nnj0nj5Nj5j5%J0NNJ0J0NJ0Nnnnnj0n%nj5NNj0n%j5
10653d0J0%NJ0%NNNN%NJ0nJ0NNNm5m0l0%K5Nj0j0nJ5J0%K0K0%j5k5nnk5k0K0L0K0J0nnJ0n
10650b5NNnj5l0m0j0K0L0K5L0J0%NJ0NNNJ0%%%N%%NNj5nj5%%j5%j0j0nK5K0j0j5K0K0%k0j5
10647Enj0j0nj0NJ5J0NJ5NJ0J0%Nn%L0Nnj5j5nj0j0%j5j0%l0%K5J0J0nnJ0J5NNJ5Nj0k5l5
10644b0l5nK0L5J5k0n5n0J0L5L0J5J5K0L0J0nn%nn%k0J0J0J0J5J5j0k5l5%NJ0J0NJ5NJ0N%
10641F5j5k5k0j0NL0L0J0nnJ5%%%%J0j5k5m5k0l0k0%K5M0K0j0nn%j5l5l5j0NJ0K5L5L0L5N
10638D5nnnJ5J5%j0l0l5l5l5%J5J5J5K5nj5j0J5J5J5J5J5L0L0J5Nk5k0j0Nj0nnj0nn%NJ0%
10635C5NNNN%N%N%nnNM0K0%l0m5k0nnj5j0NL0K5K0nk0k0m0j5J0J0NNJ5N%j5J5Nn%%nn%nj5
10632a0Nnn%NJ0nNNnJ5NnN%%N%N%J5J5Nk5k0k5k0%nj5Nnnj0%J0NNJ0J5%NJ0J0J5J5J0J0J0
10629G0J5NK0L0J5l0n5n5k5k5j5%%J0K0K0%k5%%K0L5L5K0nn%%n%n%nnj5j5k5j0J0K0J5J0%
10626D5n%nj0N%j0%%n%nnj0%M0M0Nk0k0nj0j5nnnnnn%j0l0k5k5k5j0K0%NK5L0J5L0L0J5k0
10623El5%J5%J0N%NJ0j0K0%NJ5n%J5J0J0J0J0k0k0k5k0%%N%%Nk0J5K5NJ5K0nk5j5j5n%nnj0
10620eN%j0k5k5l5j5NM5K0K5N%%N%N%%%k0%j5j5%k0%K0K5K0K5nj5nnj5NnnNj5%%j5NNnj0N
10616e5%nj0NNj0j0J0%j0J5J0NK0J0NJ0J0J5k0nNj0N%nj0nNk0Nj0j5J0J5J5K0K0J5J5NK5K5
10613A05nl0m5j0j0nj0%K0J5NNK0J5%%%nn%nNj5j0nj0j5j0j0j0j0nJ5j0J0J0n%J0j0nnj0n
10610d5nj5%J5J5K5Nj0j5k5n%J0K0nNj0k5m0m5k5%K5M5K5L0M0J5j5j0J0Nj0N%%%N%%%%NJ0
10607A0nnJ5J5K5K0J0k0m0l0k5k5J0L0N0K5NJ0K0j5j5k5nj0k5j5j0NK5J5J0Nj5j0%J0J0NJ0
10605D5K0j0NNnk0k0nNj0n%%nnNNNJ0N%J5NN%j5nnj0j0nn%%%n%k0j5j0l5l0NL0M5L0NJ0%n
10601@j0%%j0nnJ5L0L0J5%k0k5n0l5k0K0K5Nj5k0J0J5K0K0K5j5j0j5n%NNNJ5N5M0K0J0j5j0
10598A00J0j0nNnk5nnk0j0j0j5j0%K0%J5M0L5nk0j0%L5K0%J0J0%k0k5l5j0%J0J0Nj0j0j5j0
10596C5j0j0nk0j5%k0nK5J5K5K0nNK0j5l5k0m5j5K0L5L5K0j5l0k5k0j5%j5nK0K0J0L0M5L5
10593G0J0k0k0%j5nNK5K5Nnk0l0%L0J5L0K0nnj5N%J5J5%j5k5l0j5nj5nj0nK0J0%NK0K5%k0
10590F5k0j5k0nj5%j5k0j0nNNJ5L0M5K5nk0k0j0NNj0j0j0NNj0j0K0K0J5K0n%l0l5j5J5J0n
10587a0nj0%J5K5K0Nk0k5j5j5N%J0L5L0N%j5N%nk0k0l0j5NJ5J5NJ0J5J0J0J5NNJ0j5l0k5k0
10585b0%nnNK0L5L5K0j0k0k5j0NJ5L0%j5j5k5j5%nJ0j5k0%k0j5%NJ5nj5NJ5L0J5j5j5j5%%
10582d5nNNnnNnnn%J0K0nk5l0j5J5L5K0j0j5%NJ0NJ0J0k0m0k5nK5J0J0J5K5K0j0k0nJ5J5N
10579eJ0j0j0n%Nj0n%%j5Nj0n%%nj0Nn%n%K5J0j0j5k0J5NJ0Nj0j0J0K0K0%k0J5J0J0J0%J5
10576B0J5%j5k5k5j5l0k0%J0%NL5L5J0J0J0N%j0k0NJ5%l5m0j5J5M0K0J0%nJ0nk0j0nj0J0n
10573c0%%%%%J0NNJ0NJ0J5%j5k5%K0K0%j5k0k5j5K0NNj0j5NnJ0N%NJ0NNj5%K5K0Nk0l5m0j5
10570g5j0l0nL0L5%%nn%nnn%n%L0M0M5J0j5j0NN%J0nj0l5l0j5nJ5L0M0M0L0J5nk5k0k5l0m5
10567d5m0k0n%J5NJ0L0K5Nj0j0n%j5j0nL0N5K0nj5k0%%%%j0j5j5j0nk0k0%K5M0M0K5%l5n5
10564f5m5%J5NJ0J0%J0%J5K0j0k0J5N0M5K0j0%%j0%j0j0%j5n%j5j5%nj0l5l0j5J0NJ0J5J0
10561f0%%%%nN%%J0NK0Nk0NK5K0K0K0L5J0nj0j0nk0j0j0k0k0nk0j0%J0%J0J0NNNj0j0k0nJ0
10558d0%j5l0%K5K0%j0k5k5j0NK0J5J5J5K0J5J0J5nJ0%NNnJ0%j0j0Nnn%j0nj5j5%j0j0j5%
10555f5%NJ0K5M5L0Nl0k0j5nn%%l0l0j0K0%%J0J5%j0k5k5j5K0M0O0L5N%N%%j0Nnn%n%n%%j0
10552A0Nk0n%k0j0j0j0j0%nn%n%j0NL0L0M0K5%Nj0NK5NJ5J5j0k5j5j5j0j0j0nj0nk0%%%%%
10549d0L0Nnj0j5J0J0j0l0j0J0J0J0J0J0Nnj0J0L0M5L0Nk5m0j5j0J0%nN%k5j0J0J0K0nj5l0
10546c0j5j0%%%j5k0%K0K0K5K0K5NJ0K0J0j5l0l5nnl5m0k0NK0K5K5K5K5K5K0J0j0k0l0j0j0
10543b0%NK0J0J5K5Nj5j5j5NJ0%j0j0k5NK0L0J5Nnk0m5m0j5NJ0J0j5j0k0j0NL5J5K0N%NNJ0
10541EnJ5%k0k0l0j5J0J0J5NJ0K5J5J5N%k0l0l0j0NJ5J0%j0l5J0L0K5J0NK5K5J0%%Nn%N%%
10538H0%n%%j5j5J0%K5M5J5k0k5l0k0l5l5nNK0j0nnj0J0NNNNNJ0Nj0j0j0nj0j5nj0J0J0J0
10535c0J0J0J0J0J0NNNNJ0NNNk5m0n0j5NK5J5J5J5%j0j0j0k0NK0Nj0N%%NN%j0l0nK0J5K0J5
10532B0K5K0%k0j5NNNj5k5NJ5J5K5K0%k0l0%K5K0j0l5l5l0k5k5nJ0J5J5J5J5K0J0%j5nJ5J0
10529B0%n%nn%j0J0j0%K0J0NJ0N%K0J0Nj0k0k5NN%k5l0l5k0nJ5%N%NnNJ5J0Nj5j5j0NJ5K0
10526b5Nj0j5j5%J5K0J5J0nnNK0J5%j0l0k0k0j5j5j5j0NJ0J0L5K5K0K0j5l5l0j0J0L5L0L0
10523C5L5J5J0J0j0l0l5j5%J0NJ0Nk0m0m0k5J0K5L0J0K0K0K0J5nk0j0j0%%%N%%%%%N%%%%%
10520C5%J0J5nnj5j0J5K0NJ0NNK5L0J5k0l5k0%Nk5j0j0k0j5NK0L0K5L0Nj5m5m0k5nj0N%n%
10517b0J5N%J5%%J0%nl0m0k0j0j5j5J5J0K0J0J0K0K5%%nn%K5L0L0K5nk0%j5nj5j0j0nj0nn
10514enj0nnnj5j5nJ5K5K0J5K5K0nj5m0m0j5nJ0K5K5J0j0j0j0j5N%J0%N%N%J5K0K0J0%nj5
10512B5k5k0%J5J5J0nnNNK0K0Nj0k5k5j0j0NJ0j5%Nn%J0NNJ0%J0J0N%J5J5%j5%J5K0J0nj0
10509H5k5J0j0j5J0j5%%j0nn%nnJ5J0%%J5NNj5nj5%J5K0M0Nk5j5k0k0j5nJ5L0K5K0Nj5k0l5
10506C0j5n%j0j0%%nj0NNJ5%J5J5%nK0K5Nk5m5k5j5%J5J0J0K0Nj0k0k5j0%%N%N%N%j0J0%%
10503b5j0J0Nnj0j5%L0K0Nj0j5j0j0j0j0j0j5j0j0j5nk0%J5K5K5K0K0L5L0K0K5Nj5k0nNK0
10500F0j5%NNnn%%n%%n%J0j0nJ0n%Nnj0nnj5Nj5n%k5J0K0K0NNNNj5l5l5j5J5K5Nk0j5nj0j5
10497i0J5K5J0K5K0J5J5K0J5nl0k0j0J0j0J0nNnn%%%n%%%%k0n%k5nJ5L0L5K0J0K0J0J5nk0
10494G5l0j5nk0%J0K0K0NJ0k5n5o0m0k0NL5M5L0J0Nj5l0k5k0%J0NNNJ0%J0%J5J0%%J0J5nn
10491ej0k0nJ5K5K5J5nnnnnnnnnnj0NJ5L0L0K0%j0j0nj0nj0n%k0nnnj0j0%J0K0L5Nk5l0nJ0
10488a0nl0l0nK5M0J0j0J0NnJ5nNJ0nj0j0j0j0nNK5L5K0j5k5k5j0nj0j0%%%%%%%%nnj5%%j5
10484h5nnJ0J0NJ5NNJ0J0J0J0nl0nN%%n%%%nN%nnnk0%K5K0K0K0K5K5%j5j0nJ5L5%j5j5%J5
10481F0J0nl0j5k0NK0J0J0k0k0%J5NNJ5nNJ0k0m0m0k0N%%%J5K0J0J5nk0j5j0k5nJ5J5K5J0
10478a5j0j5n%%%n%j0NL5M0M0L0Nl5o0l0j5Nn%%K0K5N0L5K5J0nl0l0l5l0j0j0j5j0J5K5L0
10476A5J0nk5j5j5j0NL0K5Nk0j5Nnj0nnn%J0j0k5j5J5J0NNNJ0l0j5J5M0J5j0nJ0J0%NJ0j5
10473@j0j0j0j0J5L0L5J5J5J5J5%l0j5j5J0J0j5l0l0j0J0NJ0%%NJ0NNNN%%%N%nJ0J0J0J5N
10470H5k0k0k0k0nN%N%%J0nj0J0%n%%n%%j5%nj5%j0j0nk0j0j5j0j5L0N0L5J5%nK0J5K5Nnk5
10467C5l5nJ5%J0J0L0K5j0l5j0K5NNJ0L0L0J0nj5%j5j5%j0nj0nj5NNK5K0J5J0j5m0o0n5j5
10464e5NK5J5J0K5N%%j0Nj0N%j0nnj5n%j0k0%nk5k5nJ5J5J0K5K5K0M5J0k5l0k5k5j0%nnK5
10461d5K5K5K5nk5j5j5k5j0k0j5J0NJ0J0J0J0NJ0N%k0J5J5k0j5K0L0K5L5K5n%Nnk0j5j5k0
10458A0k5nk5j5J5J5J5J5J0K0K0J0n%J0j0j0J5j0N%n%nJ0j0nNJ0j0%J0j0J0J0j0j0j0j5j0
10456A0j0j0k0nJ0J5NK0J5J0%K5J0%%J0j0m0l0j5j0%Nj0j5J0%j0NJ0j5K0J0nJ0%nk5l0%J0
10453e5J5K5Nnj5k0nJ5K0K5J5%nj0J0j0%%j0NnN%j0Nn%NK0j5k5j5j0nJ0J5J0j0k5j5J5Nj0
10450f0j0j5k0nJ5J5K0J5K0K0%k0k5NJ5K0%j5l0j5J5L5K0%%NJ0j0J5nj0J0NnN%%%J0nj0N%
10447B0j5j5k0%K0%NNK5K0%J0J5Nj0%%Nnk0J5nnnn%%n%l0k0%J0M0L5M0L5K0J0l0n0l0k0j0
10444C5K0%nJ0%k5j0J0K0J0j0k0m0k5k5j0J5NNJ0j5%J5J0Nk5k0NJ0K0%k5k0j0j5j0j0NJ0K0
10441h0K5J0J5j5k5%%j0J0nJ5NNNJ0nK0%j0%%nn%%J5L0K0K0J5l0j5NNnj0J0K0J5%k0l0j0N
10438@J0%k0j5%NNNN%NN%J5J0j0k5k0k0%K5M0L5J5%%Nj5j5K0J0nk5nN%%n%j0k5m5k5nL0L0
10435a0J5K5K5K5%j5k0j0j0k5k5%K5K5%k0k0%J5j5k0j0%J0j0%%%%n%K0J5j5j5j0J5N%NN%N
10432b0K0K5%k0l5l5k0NL0J5j5%K5K5K5K5K5nj5k5j0j5k5nJ0nl0k5k0J0K5L0NNJ0N%%N%%%
10429@N%nj0nnj0j0j5%J5K0nk0k5k5l0j5nK5L5M0N5L0J0J5%J5J0NJ5nNJ0%%j5m0k5k5nJ0J5
10426C5L0L0J5Nj5l5l5l5j0NJ0nj0%j0m5m0k0L5M5M5L0Nj0j0J0K5J0j0n%j0l0k5j5J0J0J0
10424a0J0nNK0j5j5j5NK0J0j0k5l0j5K0M0K5%n%n%N%%NNj5J5J0n%NNNJ0NJ0NNNnnj0nj0nn
10421C5nnnj5Nnnnnn%j5Nnj0j5%J5%j5k0j0NNj0nK5L5L5K5nk0k0k5nK5J0%%n%n%J5L5K5K5
10417H0%j5k5m0m0k0j5NnnK5M5M5K0J5j0l0l0j5J5Nj0n%nnNnk5k0j5j0nj0nnj5NK5K5L5J5
10414b5J5j5nN%n%nNNnJ0L0L5L0L5J5j0j5j0k5j0NNj0j0nj0nnj5%n%%n%K0L0N5J5j0k5j5L5
10411A00L0K5J0j0j5m0m0l5k0k5l0k0%J5J0nj0%J0K0J5%%J0NJ5NNj5j5NJ5%j5j5%K0J0J0J0
10409C5J0J0J0%NJ5%j0j0J5K0j0k5l0l0k0k0k0j5NM0K0K0%j5nnj5%J5J5L0%j0J0NJ5J0J0j5
10406F0l0k0k0j5%nj0K0L0L0K0j5k0l0j0J0J0K0%J0J0j0j5k0J5Nj5%%j0NJ5J0nk0j5%nJ5j5
10403b0j0j5K0K5M5L5J0Nj5l5j0k0nJ0K0J5Nj5%%J5J0NNNJ0NJ0J0K5%k0l0k5Nj5k0j0K5K5
10401H0j5k0j0J0J5Nnj0NJ0J0j5j5j5j5j0j5nj5k0%L0K5J0NJ5%j0nk0n%k0nj0%J0NNnnnK5
10398a0K0K0n%J0L0J0%j0j0NNJ5nj0nj5j5NNj5j5j0J0K0J5J0NNK0K5%j5j5k0k0j5j5J0Nj0
10395A5m0l5k0j0j0nJ5K5J0%j0%%J0K5K5K5K0L0Nnj5j5j0j0NK0K0j0l0l0k0k0j0NK0K0NNj0
10392a0j0j0j5j0j0j0j0K5N5M5L0J0J5J0J0J0j0j5l5l5j5nnJ5J5%n%J5J0NJ0J5nj5%NNNn%
10389G5%%j0k5j5k0k0j5k5k0J0NNNn%%j0%%%n%J0K0K0Nnk5k0j5j0nJ0J0J0NJ0J0J5J5J0J5
10386A5J0J5J5j0nnnnnj5%J5J0j0j5k0nJ5J0%nJ5J5nn%K0K0%k5l0j0j5N%%n%%%%j0NN%N%n
10383b0k0k0%j0nnnJ0L5K0K0J5J0NK0J0J0K0Nj5j5j5j5j5k0j0j5j5j0nj0j5%j0n%J5L0M5L5
10380C0M0J5nnj0nj5j0nj0j0%%J5M5L5K0%n%k0k5k5l0l5l5l0k0k0J5M5M5M5M0K5J0J5K0%n
10378A35k5k5j0%l0l0l0j0NK5K5n%j5NK0M0Nnk0n%NJ0J0j5k5j0j0J5K0K0%n%l0k5k0nNj0l5
10375e5l0k0%J0K5K5K5K0K5%k5m5m0j0J0L0Nj5j5j5j0k0NK5K0K0N%nj0n%k0%J0%NN%nJ0L0
10372c5L5Nnk0k5nK0K5K5Nj5nnNJ5%%J5M0K0j0l0j5j0J0J5J0j0l0k0j5k0k5j0K0J5nk5k5n
10369i0NJ0j0j5k0%K5K5K5J5J0J0L0L0J0nj0%j0j0nnj0nj0nnj0j0%j5%%nn%nj0J0K0L5M0K0
10366D5K5Nj0k5j0%J5%k5m0l5l5j5nJ0K5M5K5K5K0J5L0J5%k0k0k5j5nJ5NNNJ0NNNJ5K5%j0
10363A00k5k0j5j0j0k0nJ0%k5k5nnnnnj0j5%J0K0J5J0%J5J0K5L5K5N%k0j0j0j5nj5j5Nj5n
10361c0%j5k0k5j5K0M5K5J0%J0J0NNJ0NnJ0j0l0k0k5j5j5l0j0J0K0M5N0L0Nj0j5l5l5k0J0
10358e5N0L5L0%k0j0j5j5NK0J5N%k0nj0k0nnk0k0j5k0j5NK0J0J0J0J0J0J0NJ0J0NJ0j0j0N
10355@Nj5%%nj0nj0nnj5%J0NK5N%K0K0Nj0K0J0nNNJ5nj5j5l0k5k0J5M5N0L5J0j0l5l5l5j5
10352b0k0nj0nj0Nk0nn%Nj5j5nK5M0L5J5j0j0J5L0J0nj0%NJ0nJ5J0Nj0j5j0J0K5J5%nnj0j0
10350C5j0J0K5%k0j5k0%NNK0Nj5k0nj0nn%NK0M5L0%j0j0j5%J0J0J0j0k0l5k5j0j5%nn%%J0
10347d0M5L5K0NJ0NJ0J0NNJ0nnnj0nnnn%NJ5nk5k5k0l0j5j5NK0Nj0n%NNJ0NNJ0NNnj0%j0k0
10343b0J0%j0j0NJ5L0N0K5%k0l0k0j0J5N%k5l0l5j5J0L5M0M0K0%j0k0k5j5j0k5k0j5J0K5K0
10341a0J5nk0j0j5%n%%%%n%nl0l5%K0L5J5j5j0J0%nNj0j0NJ5NJ0J5J0NJ0J0J5J5j0k0j0J5
10338@%%%j0%nJ0M0M5N%N%%j0NJ0j5m5m5m0m5k5%K0K0K5L0L5K0n%%nj5j0k5j0K0J5J5K0nn
10335B0Nj0n%nnN%j0J0%%J0nj5j5J5J0J5j5n%%%n%%n%%n%%n%%n%NJ0NNJ0NJ5%j5k0k5j0J0
10331c0J5J0J0J0j5%%nnnnK0K0%k5k0k5k0k5nnJ0L5M5K5nk5k0j0j0k0j5NK0K5L5J0%n%K5J5
10328C5Nnj5j5j0j0j0k0nK0J5J5K0%%N%k0k5l0j0nJ5K5nk5j5k5k0K5L5M0K0K0J0NK0J5J0%
10326H5k5m0l0j5Nn%NJ5K5NNnk5m0k0nj5j5j0j5j0j0k5NJ0J5J5J5K5K5K5%j5j0L0M5M0J0N
10323G5j5%j5j5%j5j0j5nNJ0NJ0%j5k0NK0J5K0K0K0J0k5m5l0l0k5l0J0L0K5J0J5L5Nk0l0l0
10320d5j5j0j0NNj0J5K0L0Nj5k0%K0K0%k5j5NJ5J0J0NNK0%n%J0j5j0J0j5NK0K0L0K0%k5l0
10318D0n0k5j0%J5J0j0j5j5J0J0J0J0J0J0J0J0J0J5K0Nj0k5j5k0nj0j0j0j0j0%j5NK5K5J0
10315eNJ0J5L0L0K5J0j0j0j5j0k0k0l5m0j5L0L0J5J5K0%k5j5J5J0nk0k0J0K5K5L5K0%j0l0
10313G0k5j0j5l0l5j0j5%NJ5%k0nJ5K0L5L5J5%j5%%j0j0N%n%n%%k5l0k5k5nJ5NN%n%nk0j5
10309a25nK5J5J0J5J0J5J5J5K0nJ0J0n%J0J0nj0j0k0%J0K5L0Nnk5j5j5K5M0Nnj5k5k5j5j5
10307b5Nnj0j5j0J0K5L5K5L5L0%j5j0nnj0k5NJ0J0K0NJ5J0NJ5%k0j5nj0j5k0%k0k5k0k0%K5
10304b0J0J0j5k5nK5J5%k0k5j0nj0j0j0j0j5n%J0J5nNJ0K0%j0NL0L0J0J0K0NNj0%%k5j5NJ5
10301EJ0J0NJ0J5NK0%j0nk5%n%K5L5L0J5k5l5m5m5j5k0K5K5L0K0j0nnnNNNJ0J5%l0j5n%Nn
10298B0%J5L0M0M0%l0l5j0Nj0%Nj0j5m5k5l0j5K0%j0n%Nn%%K0K5J5K0J5%j5k5k5j0NK0j0n
10295c5j0nN%J0%nJ5%NJ0J0J0J0K0NJ5J0%N%N%NNN%%j0J5J5K0%k5l0j0NJ0j0nj0j0j5k0%K5
10292D0J5nj0j0n%n%nnj0%J0J0J0NJ0J0J0J0%j0k0J0%k0j5%J0nk5k5nK5K5K5L5M0K0nj0k0
10289A05l5l0k0nN%J0J0j5k0%J5K0%%J5K0n%K0J5%j5l0k0k0k5j0j5k0%L0J0J5J0J0K5%k0j5
10287A5k0k0J0NJ0NJ0j5NK5L0J0j5l5k0NNNN%j0m5k5%%%j5J5L5L0j5j0j5j5nj0J0Nk0k0NK0
10284f5L0L5J5j0nn%j0j5j5%K5J0%j0j0%%j5NJ5%j5%j0nK5K0L0NnNJ0J0J0J0J0J0J0J0k0k0
10281F5l0j0nj5k5k0k5NJ0L0N%N%%J0NNj0j0NL0%k0j0nnnk0NJ0J0K0J0j0k5k5j0j0Nn%n%%
10278g0%J0J5L0L5NJ0j5l0l5l5j0NL0L0L0L0NJ0K5nm0l5j5%NJ0NNK0%NJ5K5L0nnj5%K5K0K5
10275A45j0k5k5nnnnj5j5j0j5K0K0K0J5%j5nnnj0nj0nj0%k0m5k5nK5J0k0%n%%j0J0K0K5K5
10272@K5J0J0j0l0k5l0j5J5K5M0M0K5%%%%NnnJ0J0J0L0%k0j5k0k0NJ0J0%j0j0J5K5nk5j5j5
10269D5j0j5j0j0NL5K5NNl0k5%K5J0k0m0m0k5l0l5%J0nJ5N%J5%NK5K0J5J5J5K0J5NNJ5%%J5
10266G5J0%k0j5j5k0j5k0k0j0j5J0Nj0nJ0NnnJ0L5L0K5NK0J5nj0%j0j0%nj0j0j5j5j5j5j5
10264e5j5j5NK0%l5k0j0NK0K0K5L0K0K0L0L0K0%j0j5N%j0j0%N%nJ0NnnNK0nj5k5k0k5NJ5j0
10261Ek5k5j0J0K0K0J0j0nj0nJ5L0L0J5J5NJ0J0%j0l5m0%J0%%j0nl5l5l0%J5K5%%n%J0%%J5
10258b5K0K0%j0j0NJ5J0nk0j0j5j5j5k0j0%%J0K5J0%j5j5k5%%NNK0J5NnNK5K0nl0l0nj5k5
10255a10k5j0J0NJ0J0J0J0K0Nk0j5nK0J0K5K5J0NJ5J0NJ0NJ0J0k0k0k0k0k0k0j5k0NK0J0J5
10252e0J0J5NJ5J0j0n%J5j5j0NJ5K0%k0j0%NK5J5j5nJ0N%N%%%j0NNj0j0NK0Nj5j0%%%%nj0
10249Ennj0nk0%J5%j0k5k5nJ0J0NNK5N5M0K0K0%%%j5j5j0nj0j0nJ0%%%%Nn%%%%nN%nJ5J5J0
10246G5J0J0nk5k0k5k5j0%%%L0K5L0J0j5Nnj0j5%Nnj0NL0%j0j5J5J0K0J0k0l0l0j5%K0J5%
10243C5j0k0j0j5%K0J5J0J0J0J5J0%k0j5K5J5%j5j5j5j0NK0K0J5%l5j0NJ0J0nNNnj5%J5%l0
10240C0l0j0%K0J0J0nj5l0k5k0j0K0J5J5Nk5l0l5k0J0J5K0K0J5nj0NJ0K0%j0k5l0nJ5L0L5
10238b0J5nj5k5%J0nNJ0NN%J0%j0nnj0n%nNK0J0NJ0J5J0J0%j5%nj5%j5nNj5k5j5j5J0K0K5
10235c0Nk0j5NJ0J0J0J0%Nj0NJ5J5nk0j5j5j5j5j0%J0j5%%j0k0nL0M0L5J5J0J0j5%%J0K0J0
10232D5nj5k0nnj5NJ0K5Nj5k5NK0K5J5%J0N%k0m0l0nJ0K0J5J0J0J0J0j0J0J5J0K5K0%j0k0
10229I5k0Nj0k0k0NK5L0J5%j0l0m0l5NK0%%j5k0k5j0J5J5K5K5K0%nnNNK0J0J0nk0k5nn%Nn
10226B5l0j5l0k0nK5M5L0Nnn%j5j5j5j5k0k0J0K0K5%nNJ5M0Nk0l0l0j0%%%J0K5J0%nn%%N%
10223a5%J0NN%J0J0%nj0j5%j0nj0j0%J5%NJ5K0%%l0k0j0J5K0K5J5N%%%%n%n%NnnNNnnNnN%
10220B5%%%%%k0j5k0j5NK0K0Nj0j0nj0j0J0j0k0m0l0j5J5L0K0NnNJ0K5K0J0J5K0Nj0%J5K0
10217E5J5n%J0j0k5nk5j0k0k5%%K0Nj0k0%J5K0J0NJ0J0J5NK0Nj0j5j0J0K0%k0j5l5l5k0NJ5
10214d5L0L0J5J5J0k0l0k5j0J0%j0j0J0N%%%nN%N%nJ0%%j0j0j0j0nNL0M0K5j0j5%NnnNK0J0
10211D5%j5%J0J5%j0j0%j0l0j5N%NNnNJ0%J5nn%j5%%j0%j0J5J5K0J5%l0j5j0%NN%N%N%J0N
10208B0J0NNNJ0N%nj5Nnj0%nK0L0K5K5j5m0l5j5k5k0l5j5J0NJ0NJ5J0J0J0L0L0J0j5l5m5l5
10205f0k0NNJ5K5K0NJ5J5K0J0J5J5%%%Nk0m0m0j5%%N%N%N%nnj0j0nnj5%Nj5nnNj0n%nJ5%N
10202h0J0K5M0N0K0nk5k5nnnnnn%j0nnnnJ0nNL0K5K0J0k0k5k5j5K0J0J5NK5n%%%j0J0Nnk5
10199Ej5%J5K0%k0j5l5k5k5nJ5L5L0K0nj5k0nK0K0K0K0NnN%N%nNJ0k5k0Nnk0l0J0K0K5%j5
10196@%NJ5J5K0nJ0NJ0NNNJ0nj5j0m5l0NK5K5Nj5j5%J0J0%nnnn%nnj0k0m0l5k0%%j0J0J5J5
10193h0K0J5K0J5J5J5J0j0j0NNj0%%%J5NNj5j5k0l5k5%K5M5L0J5%j5%%k0j5j5k5%nJ0J5J0
10190b0J5J0J5K0Nj0nk5%NNNNnj0k0NK5K0K0K0J5j5%%j0NNj0j0nj0nnj0nn%nj0NJ5J5J0J5
10187F0%k5k0%J5K0J5K0J0k0j0NnnnnJ0J0J0J5J0J0J0J0J0nnJ0K5J0%k0k5k5l0k0nJ0N%NN
10184H0N%j0j0k0n%%%%nk0l0n0n5m0nJ5M5M0K0NK0K0K5J0nk0j0j5nN%%%%j0J0J5K5J0L0L0
10181I5L5K5j0k0j0j5k0k0k0j5k0%%nN%%%%nJ5%%N%nJ0J0L0L5Nj0j0j0j0j0j5nj0nJ5NN%%
10178D5j0J5J5J5j0j5j0nj0j0j0j0j0j0NNNNNJ0NJ0%K0J0J0k0k0j0k5l5l0NL5L5L5NJ0k0k0
10175A5k0k0NK0J0J0N%L0L0J0nl0l0nJ0%%j5j5j0j0l0nL0M0K5j5j5k5J5L0K5K0NNNNnnnnj0
10172G0nnnj0nj5%%j5j0n%NJ5j0j0j0j5j5Nj0nNK0L0L5K5%j0Nj0nnj0N%%%k5l5l0J0K5K0%
10169ej0k5%J0J0%k0j5NK5J0nk0nJ5K0nk5j5j0NK5K5L0Nj0J0L0K5Nj0j5N%k5k5%J0J0n%J0
10166D0L0J0%j5j0j5k0j0j5j5j5j5k0nK0J0j5j5NK0K5J5J0K5nk0j0j0k0j5j5j5NK5J5K0NN
10164a0NNK0K0L0J0Nj5j0nNJ0j0l5j5N%k0%J0L0L5L0nj5j5j0j5k0n%NnJ0N%NNj5k0j5j5j5
10161d0j5j5k0J0J0J0NNJ0J5%NNN%N%%NJ5j0%NJ5J0%nj0j5NL0K0J0nk5NK0K0%k0l5j0j0l0
10158b0l0NL5M0J5%%j0NK5K5J5j0j5j0j0j0nj5j5l0l0j5NL5J5K0J5J5%%j5l0nK5K0Nj0J0N
10155E0%NNJ0nNJ0NK0L0K5%k0m5m0m0k5nk5k0m0l5NK0L5K5L0Nn%%%K0J5Nj5k5l0j0%N%N%N
10152d5j0J0L5L0J5j0nj0j5nj5%Nj5j5NnnnN%%nJ0Nnj0j0J0Nk5j5nK0M0M0K0Nj0l0l5j0nk5
10149i0l5j5%L0M5M5J0%NNK0%%K0J5J0J5J5J0nl0k5l5n%j0l5k5j5J0J0J5J0J5nJ0J5K0K0%
10146D0j0k5%Nj0J0J0J0J0J5j5l0j5k0nJ0J0nNNNN%K0J0J0j0l0j5j5j5j5NL0M0J5j5l0j0N
10144a5nj0j0nj0j0J5J5J5J0NNJ5K5K0K0%k0k0k0k5k0NJ5J0J5%K0%J5L0%J5K0J0nl0k5k5%
10141D5j5j0J0K5J5J5J0j5nnNj5k0NL5J5k5k5j0J5J0nj5k5l0j0J0J0J0J5nj0Nj5%n%nj5NJ0
10138a5J0NK0M0M5L0j0l0j0nnNj0%%n%%n%%NNNJ0NNJ0Nl0k5l0l0k5k5m0j5j0%j0NK5L0M0K0
10135a0J5J0J0J5nl5k0j0j5nnj0nnj5%NNNNNNJ0NNK5K0J0j5j0j5j5j5n%K0K5j0j5%J5J5%N
10132eNL0J5j0j0j0J5L0L5J0nk0j5k0j0k0m5l0j5J0Nj0NK5K5N%NNNNNN%J0%j5l0l0j5NJ0N
10129d0J5%j0n%n%%%J0L5M5M5J0j0N%k5k5k5k5k0l0k0k5nJ0N%N%%NJ0J0nnL0K0nk0k0k0j0
10126i5nJ5J5J0J0J5nJ0NNN%Nnj0nj0j0nnnn%J5L0J0NJ0NJ0j0%N%Nj0NJ0nj0J0%%%%j0nj0
10123a0nJ0Nj5j5k5NJ5J5%%%N%NNNNNNNj5j5j0j5k5%k0j0J0L0K0K0K0K0L0J0NN%%J5j0nJ5
10120I5%nn%%%n%j0nj0j0j5k0j5NK0nj5k5l0j5NJ0K5NJ0nJ0J5J0J5nnn%NN%k0j0j5NK5NNj5
10116Ej0nk0k5nJ5J5NK0K0Nj5k5%%j0J0J0NNJ5Nj0k0m0l0%K0J0j0N%j0NN%NJ0n%J5j0J5J0
10113a5n%J0J5nj5j5J0J5K0Nj5j5j0J0J0j0N%N%k0j0NJ5J5nnj0nJ5J5%k0nK0K0J0K0J0J0k0
10111E5n0m0k5k0j0nL5J0j5j0J0NJ0NJ0L5K0n%j0J0Nj0n%Nj0nnnj0nj0nnnJ5NNJ5%NNN%NN
10107A0N%nJ0L5K5K5J0Nj5l5l5n0l0j0L0M0J5%%%K0J0J0NJ0J0J0%j0%%nnn%nj0nnj5Nj0nJ0
10104D0K0J0J0k0n5m5k5J0J0K5J0j0NK0L0Nj5k5j5l5n0n0l0NJ5J5J5%K5J0J0K5K0K0K0j0j0
10102b0j0j5J5J5J0J5L0L0Nn%N%%%%%%j5j5j5j0j5j0j5j0j5j0NL0Nnj0J0J5K0J5J5J0%k5l0
10099@nNn%nn%%nJ0J0n%J5N%j5j0j0j5K0J5K0K0nj5k0%j0j0%j5k0j5J0J0K5K5J0L0M5K5j0
10096A00k0k5j5j5k5%nj0NnnNj0nnK5K5L5K0nnnj5nj0j0j0nj0N%K0M5K5%k5m5k5%NK5Nj0j0
10093E%Nj5%n%n%n%K0%J5K5K0%j5J5Nk5k0k0Nj0j0J5J0J5J0j0k5k0nj5J5K0L5M5K0J0nk0j5
10090F5NJ5nj0nj5k0l5l5k0%J0M0L5J5L0M0Nl0k0l0l0J0J0%J5nK0N%nl5m0j0L5J5Nj0k0j5
10087b0%K0J5%k0k5k0j5k5j0K5L5L5L0J0NNJ0j5j5J5K0Nk0l0m0k0NK5K5J5J0J0K0NK0J5J0
10085A15Nj0j5N%j5%nj0Nn%n%n%j0j0j5NNL5J5K0L5K0nnk5j5m0nJ0J0j0k0j0J0%%j5j5j5j5
10082eK0J5J5J5J5J5j0k0l0nK0J0k0j5k0j5NK5J5J5nnj5NK5K5L5J5%j0n%j5%j0nj5l5k5k0
10079a5nJ5NNK5K5K0K5%k0j0nNJ0NJ0k0l0l0k0%nj0NK0J0k0j5N%%%%%%%NJ0NJ0NNnJ5K0%k5
10076C0k0n%nnj0%%j5n%Nj0k5k0J5M0Nj0j0NL0%J5K5J0K0L0Nk0k0l0j0NJ5K0%%NN%j0J0Nj0
10073F0Nk0j5%K5J5j0m5m0l0nnJ0NNNJ0NNNNNJ0J0k5j5%K0K5K0L0K5J5J0K5Nnk5k5j0%k0k0
10070D5nNNj5l5j0J5%n%nj0NL0J5nnJ0N%K0nk0l0n0k5j5K0L5K5J0%j5NK0J0J0nk0k0nnk0n
10067d5j0j5nJ5L0NnN%J0%k5k5l5k0nJ5J5J0K0J0J5K0J5J5j0k0j0j5nJ0j0m0m5l5%K5M0N5
10064e0K5J0NJ5J5Nk0k5k5k0j5j0j5nJ0L0N5M5K5Nk5j0%nN%%n%%%%%%J0K0NJ5J0j0m0k5nn
10061ej5N%j5k0NK0J5J5K0J5J5K0J5nn%j5k5m5m5k5nJ0%%J0%nJ0J0J0J0J0J0J0K0%k5k5l0
10058e5k5j5j0K0K0n%%j0J0n%%j0l0k5j0J0J0J0J5NJ0J0J0j5nJ0L0K5J0j0j5NJ0K5nj5k0K0
10056b0M5K0J5nj5j5nj5nK5N5M5L0nk0j5j0j0k0nj5k5j0nk5j5j5j5j5nJ0N%N%N%NJ0nJ5N%
10053b0J5nk0k5l0j5J0L5M0J0K0K5Nk5l5nK5L0%j0j0%nnJ0j0k0j0J5J5k5j5NJ5N%N%NNJ0N
10050B0nj0j0nJ0k0j5NNk0k0NJ5%k5j5nJ0J0%k0j0J0K0J5J0J5J0K5J0J0K0J5J0J5J0k5m5m5
10047b0k5k0nJ5J5J5nnJ0N%N%J5j0N%NNk5l0m0j5%NJ0J0J5J0K0J0J5J0nj5nk0J0L0L0J0J5
10044E0J0J5J0j0%L0K0%j5j0n%j5nn%j0n%l0k0nJ5K0Nnk0l0nJ0J5L0K5Nk0j5j5k0j0%J0K0
10042A5j0NJ5NNnNJ0j0j0J5n%%N%%J0j0N%nk0l0%J0K0K0J0nl0k5j0NJ5J5J0K0J0J0K0J5J0
10039A10NJ5K0J0l0m5k5k0nK0%j0%%%%%N%%%N%%%%j0j0j0j0k5k5j0J5K0NNK0J0J0J5J0Nl0
10036D0m5l0j0K5%J0J5L0L0J5nj5k0%K0nk5k5j0nnj0N%N%%N%%J5nnJ0%NJ0nj5j5k0j0K0J5
10033a0J5J5NNK0nj5j0NK5L5K0nl5l0j5k5k0nj0nnj5N%j5j0NNj0%n%%K5K5L0K5nnnnNN%Nk0
10029a0l5k5k0l5nnK0K5K0K5K0K0%nK5J0nNJ0%nk0m0k5%K5M5N0M0J0k0l0j5l5j5j0J0J0nJ0
10027A5%NN%%n%J0j0N%n%nj0L0%j0k0j0nj0j0K0K5J5K5J5j0nJ0L0J0%k0k0j0k0j5NK0K0N%
10024G0nj0NnnNj0j0NJ0j0j0NJ0j0nNNNk0J5J5j5j5k0j5j5k0k0j0k0j5J5%n%nNnJ0J5J5J5
10021e0NK0J5NNNNNnJ0%N%j0nnnnn%nn%nl5j0%J5N%J0%J0NNJ0j0NNj0j0N%nk0j5l0j0NJ5N
10017h0K0NNJ5%nK0J0%J0K0J5Nj0k5k0j0k0%j0nj0j0j0n%%%N%%%NNL0J5J5nk0j0j0k0NJ5L0
10014c5L5M0K0nk0k0k5k0NJ0NJ0J5J5J0K0J0nk0l5k5j5Nj5nnNJ5N%nJ0N%N%J0j0n%J5K0j0
10011A0k0l0j5k0%nJ0K0K0NJ5J5Nk0j5k0k0j5j5k5nNK5K5Nk0%j0j5NNNNK0K5K0%j5J0K0L5
10009B5L5K5j5k5n%k5m0l0k0nJ5J5J5j0j5j0J0n%J5L5L5K0%j0%j0k5k0NJ0%%%%%NJ0nN%nJ5
10006A5%%NNj5Nj0nJ5J0nk5k5j5J5J0%j5nnJ0K5M0K0K5%k0k0j5%NNn%k5m0k5%K0J0k5j0J0
10003f0J0N%J0K5M0M0nk0j5nj0j0j0j5k0nnn%n%nn%j0nj5%K5K0K5K0K5K5J0k0j5j5k5j0nJ5
10000b5J5K0K5%k0j5K5J5K0nJ5J0NK0K0K5nj0j0j5j5l5m0k0j5j5k0%K0K0L0L5M0K5j0k5j0
9997G5j5j0J0J0nnJ0J0n%%%NJ5J5K0K0j0NNnl5l0l0l0j0J5J5j0j0m0l0j5%L5NK5K0J5K5J0
9994G0%%J0j0%%%%N%N%%%K0j5j5k0k0k0J0J5K0Nj5j5k5nK0J5Nk0l5j5J5L0L5K0nnnnnnnnj0
9991B0nNJ0J5nJ5J0nJ5%k0k5%%k5j5%%NNJ0NJ0j0K0N%J5%NNK0j0nNnnJ5K0%k5n0l0%K0NNK5
9988E0n%nj5NM0L5%k5k0%k0j0n%%%J5J5J5J5J0j0%%k0l5k5k5%J0nJ0K5NL0J0N%N%k0k0l5j0
9985a0%j0k0J0J5K0K0K0nk0j0j0j5j5l5nJ5J0J5J5J5K5NL0L0NK0K0k5m0l0k5j5K0j0N%N%N
9982B5j0J0Nnj0j0j0nj0j0k0%J5J5nK5M0M0Nk5j0j0j0j0NK5J5J5%NJ5nl0%J5J5%j5j0n%nn
9979E5%k0j5%K5j0nj5%K0K0%k0nK0K0nk0J5%j5%%%nj0j0K0K0J5nk5k5j5j5j5j5%K5K0NNj5
9976@n%nnn%%J5nJ5K5L0J0j5n0l0%K0J0J0NJ5NNK0nnj0j0j0k5nk0k0%%j0NK0J5K5J0%k5k0
9973b5nnk5k0nK5M0J5j0nnj0j0nj0k0%k0k0k5nJ5M5L5K5J5Nk0k5%K5J0NN%J0n%J0%%%%n%K0
9970B0J5j5j5nJ0N%j0J0Nn%N%J0J5K5Nk0k5k5nK0J5K0J5J5nnj5%J0NNNK5J0j0j5NNN%j5k0
9967G5j5j5j5j5k5j0NK0J0J0J0J0J5NK0%k0k0j5Nnnnnnnj5Nj0nj0j5j0j5k0nNK5K0K0J0K5
9964A0J5nk0k0j0J5J0n%N%%%%%%N%N%j5j0%K5L0%j5j5j0nj0j0j0j0k5N%NJ0%%n%K0K5J5nj0
9961a5j5nJ5K0L0%j5j5%N%N%%J0n%%%NNNNNK0J5J0nk0k5%K0J0%j5l0j0nj5%k0%j5nj0J0N%
9958d5N%NNj0nnj0k5k5%J5L5N0L0nj0%J0J0NJ0K0%j5k5k5j0J0L0M0J0nnnnj5N%j0j5k0k5j5
9955d0j5j5k5j0K0N0M0K5J5%nJ5J5K0J5J5Nl5n0m0k5nNK0J5J5%l0k0k5nJ5nj0NJ0L0NK0J5
9952C0J0j5m0l0j0NK5K5K5J5K0j0j5%%Nj5l5m0j5nJ0NN%k0%j0NM5K5J0J0nj0NJ0j5%NnNNK5
9949C5L0J0k0m0l5l0k0j0%J0%J0j0NK5L0K0NNK0%j5j5%J0J0j5l0nk0j0j0j0NK0L5M0J5J0j0
9946D5J0%N%N%N%j5m0l5j5j0J0J5j0k0l5l5j5NL5L0J5%j5j5%%J5J5%NJ5J0NnnNj0j0%j0NK0
9943b5K5L0J5nj0nj0J0K0J5J0nl0j5j5%J5%J0%J0J5%j5nnj0j5nnj0nNJ0K0K5K5Nj5k5j0J5
9940C5NJ0%j0j0k5j0J0J5%nj5%%j0j5%K5K0K5K5Nj5j5NNk0%nj5k5l0j0%K0J0J0J0%%J0%J0
9937B0N%K0K5M0J0j0n%k0j0Nnl5m0j0nNK0K0J5K0j0j0j0j5NNNNN%J0%k0l0l5k0K5K5L0J5J5
9934F0j0%Nn%J0j5nj5k0nj5j5j5j0j5j5j5nNK5J0K0K0J5nk5k0nJ0J5L5J5nj0nJ5K0J5j0k5
9932Ej5J5K0J5K0J5K0%k5k5nnnnj0l0nN%%K5M0L0K0NJ0K5J0l5l5j5nnj0k0nj0k0%j0k5NK5
9929a5K0K0K0K0nJ5%j5l0k5k0J0L0K0K0%k0j5nNNJ0%nJ5J5nk0k0j0k5j5k0k5j0%J0%NJ5%N
9926d5J5k0%K5K0J0%j0J5K5Nj5j5%N%Nj5J0nnn%nnNNj5l0nnnnj5J0j5NK0L5L0K5J5K5L5Nj5
9923I5m0k5l0k0nK0K0%Nj0J0%%NnnJ0%Nj0nK5K5J0NJ0J0nnnn%nn%%%J0nNN%N%NJ0n%NNNj5
9919A00%Nj5j5Nnj0K5K5K5K0%j5nj0N%N%k0l5k5l0k0k0%K0K0%k5k0%j5j0nJ5K5L5J0k0k0N
9916EJ5K0%nl0k5j5J0J0J0L0K5J0%%l0m0j5j5j5j5J0K0J5J5L5L0J0n%Nj0J0nnj0nM0Nk5k5
9913C5j5J5%nJ0NnJ5N%NNnj5j0j0j0nj5n%NnJ5%NJ0nn%nn%nNj0j0j0J5J5K0J5%k5%%n%nnn
9910en%k0j0j0J5L0K0K0NNJ5%k5k0k0k5k5j0J0J0%j0nnnj0nnK0L0L0K5K0L0K5K5nj0nnN%n
9907I0J5%%N%%nj5Nj0n%j0l0k5k5l0j0K0J0nK5O0N5K5nj5%k0l0l5m0k5NK5L0Nnnnnj5%nn%
9904a0K5J0J0J0J5J0J0j5j0j5j5j0j5j0j5m0m0k5NJ5K5M0J0j5j5k0j5NK5M5M5Nj0l0m0k0n
9901h0j0j0k0K5N0N5N0L0J5NJ0j5l5l5k5j5j5k5j5nj0j0m0k0%NJ0J0J5J0J0J5J0J0L5L0J5
9899C0j5m0m0%J5J5nNJ0NJ0NNJ0%j5l5k5k0%J0nnnnn%j0NNJ0J0J0J5N%J0L0Nj5j0%NnJ0Nn
9896b0nNN%n%K0n%J0J5%NNNj5j5%%j5j0%n%J0j0k0j5NK5N%J0nJ0J0NJ0k0j5J0J0J5j0j0j0
9892a5%%nNn%%n%%%Nk0j0nL0K5K5J5J5K0K0K0K5Nnk0m0k5%j5j0j5j5j5j0NK5K5J0n%%%J0J5
9889F0j0k0k5k0k0k5j0j5NL5M0L0Nj0nj0j5nNK0K0Nl0k5k5nJ5J5j0k5k0nJ5J5L0L0L0L0Nn
9887G0l5l5j5J5J5j0nNK0j5j5j5%J5J5%j5j5j0NNj0k0k0NK0NnN%%j5%L0J5%j5j5j0nNJ0%J0
9884c0J0%k0j0J5L0K5J5K0%J0%j5k5l5j5nJ0K5L5J5nj0nj0nNNj0l0k0NJ5J0%%%%%J0nj5j5
9881b5j5%K0K0K0nk0j0%J0K5K0N%j5k5NNK0M0K0NN%k0j5j0Nj0k0l5j0j0j0j5j5%J0K0j5%n
9878e0K0J0n%N%J0J5nk0k5NJ0j5j0j0j0%J5NNJ0J0%J5n%%%%%%nJ0NJ0NJ0NJ0NJ5%nJ5J5nN
9875G5J0J5NNJ0nl5k5j5nNJ5nNNJ0nnj0k0%j5j0j0j0NJ0NJ0NJ0J5%j0j0j0j0j0j0j0nJ0K5
9872EL0J0nj5j5nJ0J0J0J0J5NJ5Nj5n5m5k5L5L5K0nl0k0J0L5K0%k0k0nnnj0K5K5K5K0j0j0
9869E5k0nj0k0k0nJ5J5%k0k5nJ0K5L0J5Nj5j0k0j5k0K0L0K0K0M5K5k0m5l5J0L5L5J0k5l0m0
9866A5k5j5NJ5J0J0j5k5j5nJ0L0K5J0nk0j5k0l0j5%J5L5M5K0J5j5j5k5k5l0k5%K5J5J0J0K0
9864@K5Nk5j5J0J5J5L0L5J5k0j5j0k5j5j5j5j5%J5K5%k0j5k5j0j0%J5L0L5J0nn%nJ0j0j5N
9861E%nJ0J0J0J0%K0J0Nj0n%k0n%nnk5j0NK0K0Nj5k0j0j5nk0l5k0j0NL0L0L0L0J0nj5J0J0
9858B5k0m0k0J0J5J5J5nj0nnnj0%nj5%J0K5J5j0nJ5NNk0k5nnnnNJ5K0%%%J5J5L5N5K5J0nn
9855A20j5m0m0k5j5j5J5L5L5J5%NnJ0%%j0J0Nj0l0k5%nj5j5k0J0NJ0NJ0%j5k0k5k0k5j5%J5
9852a00J5K0nnj0%NJ0j0J5NJ0NNJ0J5%j5k0k0j5NK5J0J5J0NJ0J0J0J0NJ0%j0nnnnnnj5k0j5
9849e0j5NK5J5J5NNK0K0L5L5%j0k0k0j5l0m5l5j5%NK0L0L0J5%k0j5j0J0%%%%%%J0NK0nk0k5
9846b5k0k5nJ5J0nnj0NK5K0J0%%J0J0J0J0N%nNJ5j5N%j5l5m0j5J5L0L5J0J0J0J0NNJ0NN%%
9843H5Nj0k5l5l0l0j0%K0K0NN%J0J5nj0k5j0j5NNnnJ5J0Nj5NK0NnnJ0j0k0m0m0NK0J0J0J0
9840e0J0J5J0J5K0K5J0J0Nnm0n0k5%K0NJ0J0J0k0m0l0l0j0J5j5J0J5nJ0N%J0J0NJ5K0%L0K0
9838B0NL0J0j0J0n%%%j5J0%nn%Nj0NnNNnJ0J0n%%j0n0n0j5%n%nNNnJ0J0nnJ0N%NJ0N%NN%N
9834a0J0nnJ0nNJ0J0J0J0%J5NNK0J0k5m0m0%J5Nl0l5j0M0N5M0Nj0n%j5%j0nj5nJ0J0J0J5k0
9831C5k0l0j0NJ0NJ0J0NJ0J0%K0K0%k0k5nl0j5%j0j5j0nj0j0%NJ0nnJ0%%J0J5J5J0J0J5J0
9828B5J0Nm0j0j5k5nj5k0nK5J0NJ0NJ5J0J0J0L0%j5k0j5k0NNNNNN%NNj5%nk5m5m5k0NK0%K0
9825a05K0%J5J5L0K5K5L0J5k5j0N%nn%n%j0N%N%N%N%Nj0NNj0%%n%%n%%n%Nj5J5J0%J5J0NN
9822F5J5J5J5L5Nk5m0l0l0NK0NK0%K0K0%%n%j0%nnnj0j5j5j0j0j5k5nK0Nj5j0j0J0%%J5K0
9819A5J5J5nk0l0%K0K5%j0m0k0j5j5NNJ0N%K0J5%k0nL0M0L0%nNNnl5l0k5nj5k0NNJ0NNJ0N
9816a5NJ5J5J5J0J5J5J5J5j0j0j0j0nj0k0%j0nj0j0j0n%j0k5%J5nk0k0%K5L5L5K5J5J0j5l0
9813A5l0j5J0n%nK0L5M0nk5j5j5nk0j0j5%%j0NNnn%%j5J0J0J0J5K5N5K0%nl0n%NJ5k5m0nN
9810a0j0k5j5j5nJ5J5%l0j5K0L5K5NN%L0L5J0j0m0l0nn%J0NN%nj0k5k5k5j0K0J0J0J5J5J5
9807a5J5J5J5nk0j0j5J0L0J5K0J0NK0nj0l5k5k0K5K0K0%NNk5l0l5l0l5l0NL0K0J5K5K0K5L0
9804E5K0K5L0J5j5l0l0j5j0K0NNj0j0j5j0j0j0j5j0%k5j0j0j0j0k0%L0L0L5L0J0j0nNK0%j5
9802C0k0j0j0%J0nnnnJ0j0j0Nnj0nnn%k0J0K5K5L5K0%nn%j5j5nk0j5j0j0j5K0L5L5J5j5j5
9799@k5l0j0K0L5L5J5nj5l5nNJ0J0nnJ0J5j5j5NK5Nnn%j0k5l5l0j5nK0K0N%nJ0K0NN%j5J5
9796b5K5L5K5J5%NJ0j0j0j5l0n%nK0L0K0K0Nk0nj0nk0k0j0%nk0k0j0nK5K0J0NN%J5%%K0J5
9793G5L0Nk0k5k0k5k0%J0J5nj5j5l5nJ5NJ0J0Nk5m0m0j5J0M5N0J0j0k0j5Nj5j5NL0L0J0j0
9790a5j5J0K5L0K0Nj5k0j0nNJ0J5L0K5J5%j0j5n%k0nj5%j5j5%J0j0N%%N%%J0j0nJ0%%N%%n
9787B5%%Nj0%%%%n%%%Nj0j0nj0j0k0%j5j0Nk0k5m0j0J5N5N0K5j5m0k0K0K0K5J5L5J0nj0nj0
9784EJ5K5K0%NJ0k0k0k0k5%%k0J0%j0n%%j0j5Nnj0nnJ5J5K0J0%nJ5L5K0k5l0l5j0j0k0nK5
9781f0M0M0K5%NJ0nk0j5k5j0NK0J0J5J5K0L0Nj0j0j5j0nnn%j5Nn%nJ5J5%J0NJ0Nj0j0j5j0
9778D0J5%k5k0j5%j0nnj5j0%NJ5J0J0J5NJ5J0J0n%J5nJ0N%j5j0j5j0j0k0j0j5J5nj0J5j0J0
9775b5K0j0m0k5J0K5M0%j5l5k5J0L0M5J5NJ0J0K0J5K0J5nk5j0j5nJ0nNK5J5%k0k0j0J0J5n
9773G5nnnj5j0nj0j5nj0j0%nj0NJ0J0M5M0K5J0K5J0nk0j0j0j5%Nj5n%j5NNNJ0NnJ5J5nnk5
9770G5j5j5j5j5k0j0NK0J5Nnk0j5j0NJ0J5%%J5J0%j5m0l0j5nK5N0L5J5J5J5J5%k5l0m5l0j0
9767d0J5M0K5K0L0J5k0l5l5k5j5j5j5j5nj0nnNK0J0J0%J0L0M5K0J0L5Nk5m0m0k0%J0NNj0j0
9764b0K0K0N%NNJ0K5L0Nnk5j5k0nNJ0j0j5j0k0j0n%nnK5Nj0j5j5NNj0j5N%j0J0J0%J5J0NN
9761eJ0%j5j0nnj0k5NJ5Nj5j5K0L5L0K0K0K5L0J5j0l0k5k0k5j5%K0J5K0J0K0L5K0nj0%j0m0
9758G5l5j5NJ5j5l0nk0k0NL0L0NJ5j0k5l0k0%nj5J0K5J0J5NNJ0Nj0j0j5j0%k0j0nK0K5%j0
9756b5NK0J0J5J5L5L0K0j5j5j5k0j5j0j5j5k0j5NK0K5nj0k0j5j0j5nJ0J0J5J0nk0k0%NK0J0
9753b5J0J5j5%%K0L0L0J5NnNn%n%%j5j5j5j0nnk0j5k0%J0K0J5Nj0n%%j5k0j0nj0j0J0J0J0
9750e0NJ5NJ0J0J0n%NNk0l5k5j5J0K0J0j0l0j0NJ0%%J5K0M0M0K5J0nnNK0J0%j5j0%J5%k0m5
9747B0l5l0k0n%K0K0N%k0k0k0J0K5L0K0K5Nnj0k5k0k5k5j0%nJ0K0K0J5J0J5J0%nNK0L5J5j0
9744F5j0j0j0Nj0k5J0%j5k5l0nK0L0L0K5J5%J5nn%L0K0J0l0l0l5l0j0NNj0j5NK0K0%j5j0n
9741a0%J5J0NJ0NJ5%k0k0j0k5l5k0j0j0k0J0J5K0J5J0K5K5J5k0m0m0k0NNK5J5K5j0k0k5nJ0
9739h0L0M5M0L0NnnK0K0nnnnj5k0j5k0j5j5J0J0K0%NJ5K5Nk5k0j0N%nj5j0j0j5nj5l0J0J0
9736f5NJ0J0J5J0K0J0m0j5%%%k5k5%NNJ0J0J0L0K5J5K5K5%j0k5j5j5k0l0j0NK0K0L0Nj0j0
9733ENNj0j0%j0%NNj5k5j5%J0L0M0M5J0J0%nj5NL0K0j5l0l0%K5J0%j5%j0k0k0k5j5k5k0k5
9730i5k0NJ5J0NJ0J0K0N%K0J5Nj0j0j5j0%N%NK0L0J0k0j5j5l0nNL0K5J0j0j5j0j5%j0n%nn
9727f0nnJ5J0J5J5J0J5J0J5j5m0l0j5J5L0K5K5K0K0%j5k5j5k0k0j5J5L0L0Nj0%%NK0J0J0j0
9725F5k5j5k0l0m0j0NNJ0%K0%%N%nJ0%%NN%NN%N%J5j0NN%N%%%j5n%nj0nnn%j0nk0k0%K0NJ0
9721e0%J5K5L0nnnnnnnnj0j0N%N%%%J0j0j5j0j5j5%k0k5%K0K0L0J5J0J0%J0K5J0K0J5j0k0
9718B5j0j5nJ0J5%k5k5k5k5nJ5NN%j5%j0nK5K5M0N0K0j0k5j5k0k0k0n%k0J0J0K5K5J5j5j0
9715ej0j0J0NNJ0NNJ5N%K0J5Nj5k5l0j0j5nnj5%J5J0%J0nJ0%j0j0k0nNJ5J0NNj0k0J0K0J0
9712@K0K0nk0k0%NJ5NJ0%j0Nj5j5%j0nNNJ5%nNJ0j5j5j5j5j5nJ0NNN%J0NJ5J5K5J0nk0k5n
9709a5%j5Nj5%K5%J0J5j0N%j0j5k0nnnj0NJ0J0J5J0Nj0j5J5L0M5Nk5j0J0nn%j0%j0j0%nj0
9706b0nnj0%K5L5L0L0j0l5j5k0j5Nnnj0%j5%K0J0J5K0J5J0L0Nk5j0j5k0j5j0j5j5j0nL5N5
9704C0N0L5Nj5nnj5%j0j5j0j0j5k5k0k0NK0J5Nn%Nj0nNn%NnnJ0%%Nn%nnnK0L0K0k0l0l0j5
9700e0k0k0j0J0L0J5L0L5J0k5j5%NNnj5l5k0Nnk0%J5J0NNNJ0%j0j0k0nK0K0J0K5K0J0J5J5
9698D5%n%%NNnJ5J0J5k0m0l5k0%nk0j5J0N%NNK5J5K0J0nj5j0J5J5J5%j0nnJ5N%nJ0J5j0k0
9695C0k0k0k0%K0NJ0K5K5K5K0j0j0%j5j0j5j0j5j5j0j5j5J0j0j0J0J5J0J0J5k0l0l5j5J0M0
9692d0M0J5k0k0NK5K5nj0l0n%k0j5j0J5K5L0K5L0K0NNNj5j5j5%%j5nnj0j0%%n%j5J0%nJ0K5
9689B5J0K0%%j0J0K0L0L5J5Nk0l0l5k0j0%%nk0l0k5k0NJ0M0L5J5j0j0J5K5j0nj0j0j0nk0j5
9686a5j5J5L0M5K0j0j5j5%%n%j0k5j5j0%Nk0j5%%N%NNJ0NNNNNNNNNj0J5K0L0k0l0j5K0%nN
9683B5j5l5l5m5l5j5%K5L0%nJ0K5J5J5J5nj0J5%%%NNnN%N%%N%N%N%%J5nj5j5j5j5nNJ5j0N
9680c5L0N0M0J0j5j0%J5J5k5n0o0m5j0J0NJ0NNJ5J0J0J0Nj5j0Nnj0nnN%N%NNN%%%%%%N%%%
9677b0%n%%%%%J0NK5%k0k0nK5J5J5J5K0nk0j0j0J0J0J0J5NJ0NJ0K0nk5k5j0nj0nnNNnj5j5
9673eNK5J0NJ0J0NJ5J5NNNNNk5k5j5l5l0j0J0Nj5l0nK0nk0k5NK0K0L5K0k0nK0K0K5J5nk0j5
9671C0j5k0j5J0J0J5J0nnj0nnj0nn%J5J5%j0n%j5k0j0l0j0L0L5J0j0k0nJ0K0%j5j0NJ5J5n
9668b0k0k0nJ0K5J5J0K0J0J5K0J5K0j0n%j0k5k0J0Nj0nj0j0nj0nnnJ0J0nnJ0N%J5L0M0Nl5
9665E5n5k5%nj0j0%%nj0NJ5K0J5K0nk0k0nNNN%J5%nJ5J5J0K0J0J5J5K0Nj0m0l5k0J5L5L5J0
9662A00j5j5j0k0j5j5j5j5J0NNNJ0NJ0N%n%n%n%%J0J5K0J5j5k0j5j5nJ5%%N%J0nk0k5k0k5
9659e5k5k0J5M0M5K5J5%nnnnJ0J0J5J0L0L0J5j5m0k0%L0J0%l0k5l5l0l5l0k0%M0M0Nj0j0N
9656c0K5J0j0j5%Nn%J0j0j0J0nj0nn%nk0J0NnnNL0J0j0j5nJ0%%J0j0j0J5J5K0J5K0j0k0k0
9653a5nNnj0J0j0NNj0%J5NNJ5%J0Nj5k5l0j0%J5%K0J5%%J5J0NK0nk5m0k0NJ0NNJ0NK0J5Nn
9650C0%J5L5j0l0k0j5j5j5j5j5l5j5nJ5J0K5K0J5%n%%k0j5nK0J0J5nnJ0N%J5K0J5J0K5J5K0
9647A00J5K0%j5j5N%j5k0%K0j0l0l0l5k0nJ5n%%%%%N%J0L0J5nl5m0j0J0K5K0L5K0%%Nj0k0
9644C0j5J5K0J5k0nN%%j0N%n%%j0j0%NK0%j5j5j0j0j0n%K0K5K0K0Nj0k0nNJ0j0j0j0j5j5j0
9641b5j0k0nnn%j0n%j0NNJ0J0NNj5NL5M5M5K5J0J0%%Nj0k5m0k5k5NJ5J5J5J5J5J0Nj0k0k0
9638C0k5%J0L0L0J0j5j5j5j5j5j5j5k0j5j0k0%J5M0L0J5j0%NNJ0%j0j0NK0%j5k0%J0Nj5k0
9636b5k5j0%%j0j5j0j0nnj5NJ5J0j5j5nK5K0K5K0NK0J0%%%%%%%%J5J5K5J0k0j0k0j0j0J0%
9633e%J0nN%J0J0NJ0NJ0J0Nj0j5j0j5j0j0k0nJ5J5K0J5nk0k0n%%%NJ5J5L0J0NNNJ0J0Nj0l0
9630F5k5j0J5J0Nj5J0j5k5l0nJ0J5J0NK0L5J0k0l5j5j0%k0%J5M5O5K5j5m0m0k5NK0K0K0K0
9627A00nk5k0k0k5k0NJ0NJ0%nn%n%%nNK0J0J0J0J0J0J0N%j0J0k0k5NJ5J5k0l0l5j0j5j5j0
9624f0NJ0NJ0NJ0J5%n%nn%nn%J0L0K0K5nk0nj0j5j0j5j0j5j5j0j5j0j0k5NL0M5J0%J0J0NJ0
9621eNNJ0NNNJ5%j0j0k0%L5L5L0j0nnnj0j5l0k0k0%K0J0Nnnnj0%nn%j5%K0K5J5Nk0k5J0K5
9618B5J0J5j0k5l0%K5K5L0L0K0Nj5j5j5j0k5j0%n%%k0j5l0j0K5L5M5J5K5J0%k5m0k0N%J0L5
9615G0L0J0j5l5l0k5NNnJ5%NJ0nJ5J5J0J5k0j5k0j5j5j0J5K5M5K5J0n%%k5m5m5m5k5j0J5J5
9613e5N0M5L0J0j5j0j0j5%J0K5K0K5K5%k0j0nl0l0m5m5j0J5L0L5K5L5L0L0%k0nnk5k5nJ5N
9610G5Nj5l0l0j0NK0nJ5J5K5K5NNK0J0j0%%%nJ0j0j5l5nj0j0nJ0L5M0K5nk5k0j5j5k0NJ0N
9607G0Nj0j0j0j0NN%NNNN%nK0K5j5n0n0j5J5%n%N%NN%J5J0J0J0J5J0J0J5j0j0nn%J5NJ0J0
9604A05NNJ0k5k5k0k5j5j5j0j5j0J5J0nj5%J5K0K5K5j5nl0j5nnnnK0L5J5%j5k0k0%NN%%%%
9601ek5j5J5J0J0j0%%%%%N%%%%N%%%J0%NJ0NNNJ0j0nj5%j0nj0n%%%%n%%%%%nk5k5k0NNJ0n
9597h5j0j0n%%nnJ5NN%NNJ0nK0J0%%K0NJ0NNNNNNNNL0K5L0L0Nj0j5N%j0%%nnnnJ0k0l0l0%
9594B5L0K0Nnj0%j5n0k5J5J0K0J5J0K5J5K0J5J5J5j0k0l0m5j0%%%%%%%%J0nk0k0j5k0NK0J0
9591@J5J5K0K5J0k0m5l0l5j0j0k0n%k0k5NK5K5M0K5%n%%N%nJ0K5J5Nk0l0j0NNK0J5K0J5Nn
9588E5l5l5j5j5j5k0nnnj0NNM0L5K0J5nk0J0NJ5%%j5j0nnj5j0n%J5%NNJ0NNj5j0%K5L5K0k0
9585C5l0j5%%j5nj5j0nNJ5NJ5NJ0J0J0K0K5L0J5%k0nj0k5l5l5k5J0L0L0J0L0K5L5K0k0k5k0
9582G5l0k5k5%J0nj5k0nL0L5M0K0J5j5l5l0n%%nj0N%nj0nK5K0L5J5%j0j5j5j5j5j0k0l0nN
9580e0%j0J5%%%Nnnnnj5Nj0nK0L0K5J5J0k0j5NNL0J0J5J5%k0m0k5j0j0%NK5K0J0nNj0k5k5
9577d5j5NN%K0K0K5J0k0j5j5l0j0nK5M0L5J5NJ0%nj5k0%j0J0J0J0nk0j5%NJ5j0j0j5nK0K5
9574B5L0J5j5l0k5j5%K0NJ0%j5nnnnj5Nn%%%n%nNnK0N%J5NnK0Nn%N%N%N%J0J5%l0j5k5k0k5
9570e5nK0K5N%%NJ0nnJ0J0nnJ0J0nnJ0%%J0%%J0L0K0K5L0J0nj0l0k0j5%K0J5%k0l5l0k0nJ5
9567B0%NNJ0K0%k5j5k5j5j5J5K5M0K0NNK0M0K0%j0l5n0m5j5j0NJ0J5J5nNJ0NnnNnNn%NnJ5
9564E5j0NNJ0%m0k0j5J0J5K0K0j0j5k0j5k0NJ5J5J0nj5%j0j0%nj0j5N%J5J5J5j5j0nj0nnj0
9561f0nj0nJ0L0L0J5J0NNNN%nNj5m5m0j5J5M0K0L0Nj5%nn%%nNnnNj5j5k0j0NK5J5J5NJ0J0
9558B5Nj5l0k5j5j0J0K5K5J0J5J0J0nnnnk0k0k0k0k0j0N%%K0K5M0K0J5Nj5l5m5k5J0L0L5%
9555enn%J0J0J0J0NJ0K5K0J0j0k5k5j5nNJ5J0Nj0k5k0j5n%%nJ5L0K5K0J0NNJ0n%Nj0j0Nn%
9552G0k0j5k0j5n%%%k0k0j5k0%K5N0M0L5%nj0k0j5j5NJ5nj5j0%n%%n%n%nnNj0j0nj0j0J0N
9549e5J0NK5L5M0K0J0J5%l0k5k5m0j5j0J0%%J0nNNJ0L0K0J5j0k5j5k0%%J0L5J5j0m0k5NN%
9546a5NNj0j0%%j0n%%J0NNnJ0J0%J0%J0NJ5J5J5j5l0k5j0%%j0j0Nj5j5k0nK0J5K5J0NNnJ0
9543@%%%NJ0NJ0NK0J5%%n%l0l5k5nNK0J0K0J0K0J0%k5k5l0j5%J5J5K0J5K0Nk0k5m0j0K0K5
9540A0J0NJ0NNJ0NNNJ5nnj0l0j0%J5K0Nk0j5nN%%j5k0k5j5K0M5M5J5j0j0j5j0%N%Nj0j0nj5
9537E%J5NNJ0J5J5J0J5j5l0l0%n%%nn%%J0J0K5K5K0j0l5k0nn%nj5%Nj5NJ0NNNNNNnnj0nj0
9534@nnn%%J0nj5J5NnNJ5NJ0J0N%K0nj5j5nnk0j5%NNJ0NJ5J5%%J0J5j0k5l0l5k5l5j0%J5N
9531i0j0k5J0K0L0J0nj0%J5J5%J0J0%k0j5j5J5J5K0K0J5nn%J5L5K0nk0k0n%j0N%J5NNJ5NN
9528G0J0nj5k5nL5Nk5m0l5k5j5J0K5K5Nj5%J0N%N%%N%j5nnn%k0NK0K0L0J5nj0j5%J5J5J5K0
9525H0J5K0J5K0nj0J0J0K0K0%k0m0l5nK0J0k0l5l5K0K0nj0j0K0J0nk5k5k5k5k0l0l5j5NK5
9522i5J0K0K5L5K0k0%nnj0nj0k0NL0K5L0L0J0j5%%J5J0J5J0J0j0l0l5nN%nk0k5%J5J0k0l5
9519d0l0j0K5K0K0J0J0K0Nk0k0j5k0j0NNnNn%NJ5J5J5K0J5J0K5J0j5j5k0j5j0k0j5k0j0j0
9517g0k0nJ5J5L5Nnj0j0nj0nj5%L0M5M5L5NNNJ0%j5m0l5k0NK5K0Nnj5j5J0K0L0L0K0nk5k5
9514F0j5j5j5J0J5K0nk0j0j0J0K5L0L0J5j0j5k0%n%%J0J5k5m5l5%J5J5NK5M0K5NNj0j0j0j0
9511I0j0j0k0nnnn%nn%nnnj0Nn%j5NNj0j5NK5Nnj5l5j5J0M0K5J5J5L5L5K0k0k5J0J0%J5%%
9508A15NnN%N%j0nj5nj0j0nk0j5j5l0j0NJ5J0J5%NJ0nj5l0n0nJ0J5K0J5NK5J5J0J0j5%%j0
9505C0Nnnnnj5%L0J0K5K0J0j5n5n0k5J5M5M5L5K0%j0j5j5j5j5n%j5Nnnnnnnn%j0Nj5%N%J0
9502a5nNNnJ0J5nJ0NNNK0nk0nk5j0K0N5M0K5J0l0j5%j0j0j0j5nnj0n%j5j5NK5J0J0L0J5K0
9499A05K5J0nk5l5%J5J0J5J5k5k5k5k5l5j5l0k0j0J5%NL5L0N0K0%j0k0nnj0k0%nNJ0nl0k5
9496d5m0k0J0J5J0K0K0J0J5J5J0%J5%l0j5j5l5k0J0j0nnnj0nJ0J0K0NJ0J0J0J0J5J5J0J5K0
9494E0NK0J0j0nnj5%j5nnk5nj0j0J0K5K0J5J0nnJ0j0J0Nnnk0k0n%k5k0n%K0%j5j0j5J5K0J5
9491a5%J0J0J0J0J0J0J0J0J0J0k5k0k0k5nnnnnj0nnj0nnj0j0nnnNL5K5J5K0K5L0J5%%n%n%
9488E5%nN%N%%N%Nnnk0NJ5J0nl5l0l0j5J5K0K5Nj0%J5NNNk0%K0L0J0j5m0J5L0%k5l0j5%J5
9485A5%Nk5k5l5l5k5J5M5M0K5NNNJ0L0J5J0J0j0%k0j0j0j0j5j0j0j0J0NnK0J5nk0j0j0j0j5
9482d0j0J0L0L0K0K0J0nn%J5L5J0j0l0k5j0nnnk5NK0K5J0%NNnnNj5k0k0%K0K5K0K5K0J0j5
9479A20nnl0l5m0k5J5%%nnNK5M0L0L0J0j0l0l0l0l0j0J0L5L0%k0nnj0nk0NK5J0J0nk5m5k0
9476e0J0K5K0K5K5Nj5j5J0NJ5J0J0j0NK0NNNk5l5m5m5l0l0m0k0K5N5P5N0K0Nj0k5j0k5m0l5
9473g5j5%K0J5K0K0J5K0K0K0J0j0j5m0k0l0%J5nJ0NNJ0NNJ0nnnnj5Nnj0NJ0NNNNJ0NNNnJ0
9470C5N%J5nN%J0nk0l5k5l0k5l0j0J5K5M5M0K5J5J5%l0k5l0l0l0J0%N%j5j0NK5L0J5K0K5K0
9468E0nj5k0nJ5J5nNJ0nJ5j0nNj0n%j0N%%%NJ5K5nk0j0Nn%j0nnj0J5K5%k5%J5J5nj5k0j5k0
9464b5NK0K0N%NN%N%NNn%n%n%j0NJ0NJ0NK0%NJ5J0J0J0J5k0k0k5j0j5%K0K5J0%J5%%J5J5n
9461A50j0l0m0j0N%J5nNNnNM0K0J0nk5nj5k0nj0nnj0j0%j0%N%N%%J5j0%j0nn%n%%k5nK5M5
9458F0M0Nnnj0k5k0j5J0J0J5J0J5J0J0J5J5j5m0k0k0j0j0k0j0j5k0n%K0J5L0M0K5N%n%j5%
9455F5J5J0j5k0k5NK0J5K0j0k0l0j5nnk0l0m5m5l5j0J5L0L5K0NK5O0O0L5Nj0%%j5NN%N%j0
9452I0j5j5j0j5l0k5j5j5nK0K5J5%nnj5j0J0K0J5j5%NN%NNNNJ0NJ0N%J0Nj0j0k0nJ5K5M0L0
9449A40J0l0l0k5J0J0%k0l5k5%J0J0NJ0%j5%j0j0%j0nnj0%J5K5N%k5%J5K0K0Nj5nnnk5j0j0
9446b0J0L0J5J5J0n%N%%%NK0K0K0K5j0j5j0j0j5nnj5j0j5j0j0NK0Nl5n5l5k5nNJ0K5%J5J5
9444c5K0J0%J0%NJ0nJ5nnNn%%%Nnk5j0NJ5K0j0j5nNNJ0J0nJ5NNNNNNJ5J5J5j5k5j5nJ5j0j5
9440D0nj5k0%%j5l5j5nJ0K0K5J5K5J0j0k5nJ5J5%k5k0j5j5N%J0K0K0J5K0j0k0%J5L5L5J0%
9438A05k5k5l5l5j0NK0L0M0J5j0l0l0m0k5nNK0K0Nj0k5j0%NJ0j0j0nJ5K0J5j0k0j0NL0L0J0
9435B5J0NJ5%NJ0nNN%Nnn%j0%n%nk5%K0J0N%%%nj5%j5j0j0j0nJ5%J0J5NJ0J5N%n%n%nj5NN
9431D5J0j5l0m0k5NL0J5NnK0K5n%K5K5J0j0j0NNNNN%N%j0j5j5j0k5k5k5k0J0J0J0J0nnL0K0
9428D0J5j0j0j5j5j5j5j5j0j0j0K0L5M0J5%NJ0j0j0%J0J0N%k0j0j0j0j5j0j0J0L0K5J0%%%
9426E0%j0J0J0j0n%J0M0J5k5m5k5j5j0j0j5j0j0k0nnJ0K5M0K5NNK0K5K5Nj5l5k0k5nk0l0k0
9423g0k5%K0J5%J5J5K0Nj0NL5N5L5nl5m0%nj5N%%j0NK5J0j5j0k0j5l0nnnNj0k0j5NK0K0L0
9420b0J5L0K0K5L0J0k5l5l0l0%NN%%NJ0nj5j5j5j5NK5J0J5Nj5%nnnk0J0K0M0J0j0j0nk0nn
9417a5J0N%N%J5n%j5nnk0k5j0J5L0J5%j0%%%%l5j0NJ0K5K0L0J5%k0k5NJ5J5K5NK0%j5l0m0
9414@l5j5%J0J0NJ5L0K5L0K5%%Nn%K0K0%%l0n0p5n0j5J5J5%n%n%L0M5M0%l0j5j0J5K5L0Nn
9411G0%nnNj0j0%j0j5nk0%j5nj5%NnJ0nNN%nJ0%%J5j5%J0NNJ5%%J5J0%j0NnnK0J0j5j5j0J5
9408C0%%%%%%k5k5k5k5k5k5l0j5J5K5K5K0L5J5Nj5j5j5k0j0J0J5J5J0N%N%%N%NJ5J5J5J5J5
9405D5J5J5J5%J0J5nn5n0k5J5K0NJ0J5j5j5nk0nNJ0j0j5m0m0k0J0K5J0K0J0K0L0%j0l0k5j5
9402h0J5J0J0J5%K0J5Nn%nnj0j5k5nJ0K0K0J0NNN%NN%NK0K0K0J5nk0j0j5%%nNNj0nNk0l0l0
9399c0k0NNJ0Nj0j0nj0NNK5M5K5%k5nJ0J5K5J0j0k5j5k0j5k0j5k0%J5J0%k5j5k0k5j0j0K5
9396a20O0L5K0Nnnj0K0K5J0nJ5%k0%J0L0NnNNj0n%j5j0Nj0nNJ0NJ0L5J5Nj0l0l0k0l0j5K5
9393@M0L0NNnJ5K0K5%j5%%%nj0k5k0k0k0l5k5k5nJ0N%%N%%%%nNL0K5L5L0%nJ0nl5l0j5J0L0
9390C0L0J0j0k0%J0k5n5n5l5j0NK5M5M5K5Nnk0j5j5j5j5NK0K5NnJ0%%nk0k5nL0K5Nnj0J0N
9387@n%N%Nj0J0J0j0J0J0NJ0NJ0%J0K0K0%j5%J5J5%j0j0nj5nnj0nj5j0K5J5j0m0l0k0%%K0
9384a0M0K0NJ5J0K0n%J5N%NNJ0J0j5k5l0j0J0J5k5k5NJ0K5nk0k0j5%j5j0j0j0k0nNNJ0NNN
9381a5J5%j0j5k0nK0J5K0J5J5J0J5J0j0l0k0k0j5k5j5k0NK5J0J5J5K0M5N0J0j5%%J0J5nk0
9379I5j0K0%%%J5J5%k0k5l0j5j5%J0k0nNJ0j5m5l5nj5J0NNNN%NN%NN%J0%nJ0K5J5%k0k5l0
9376e5j5J5N0L0Nk5j5j5k0j5k0k0l0j0%j5J0M0K0K0%j5NJ5%J0NNJ0Nk0k0j5k0j0NK0L0J0N
9373d0J0NJ0NJ0NK0J5j0k0nJ0N%j5n%j0J5L0L0J5nj0nj0j5%j0j0NJ0J0%J0k0l5l5J0K0J0J5
9370A5J0J0J0J5j0k0k5nNK5K5NNnj0J0n%Nj5%j5nj0j0n%j0j0J0J0K5J5L5Nk0k5k5j0J5Nnk0
9367el5k0j0NK5N%nj5J5L5L5K0j0%%nl0j5J0NK0Nj0k5m5j5NL0K0J5K0K0n%nn%%Nnk5%K0J5
9364D0J0nnN%j0j0%NN%k0k0NJ5K0K0Nn%%J0NNNNJ0N%j5j0%nj0nnj0nnnnj0nj0N%j0NJ0j0n
9361a0J0J5K0L0Nnk0nj5k5j5l5j0%J5%J5K0K5J5%nk5m0m5j5K0L0L0J5J0K0J0K0NNK0J5J0K5
9358A35Nl0j5k0nJ0j0l0k5k0J0K0NN%N%nj5nj5nj5Nj5k5nJ5K0J5Nnnj0j0NNJ5%j0nk0j5J0
9355e0K0J0k0j5J0J0NK0%j0nJ0L0J5%j0nnNJ0j0j5k0l0l5k0%K0K0nnj0%K0L5L0K5J5K0K0j0
9352G0j0%J5L0J5j0k5k5l0k0nJ5J0%%J5J0NJ0J0nnnnn%j0nj5j0k0j5j0k0j0k0%K0J5%NJ5J0
9349a5NN%%%j5k0NK0J5K0nk0nNNK0J5J5nk0n0l5k0n%K0L0M0K5%j5k5nNNK0J5K5J0l0k5j0J5
9346A5J5j0nj0nnj0Nj5%n%nk0%L5M5M0J5%%%%%%Nj0%%j0NnnNnj5J0J5J5K0J0J0K5K0J0k0l0
9343A30k5k0k0l0l0j5%%%nN%j0J0K5K5L0K5J5J0j0k5l5k5l0l5%M0L0%j0l0k0k0NJ5J0NNNN
9340@N%NnJ0J5%j5k5n%%nnnj0nJ0K0L0L0K0J0j0k0k0nNK5%J0%J0K5K5%j0m5m0l5j5j5K0K0
9337@J5J0N%j0k5nJ0K5J5K0K5J0%k0j5nNk0n%j5%%j5nj0nnj0j0nj0J0J0J0J0J0J0J5NJ0nn
9334B5J0N%%%J0j5j5N%nj5%K5J0J5J5K5j5l0k0J0L5L0J5J5%j5k5k0%j5j0k0j0j0k0j5k5k5
9331g5j5NK0NJ0J5K0L0Nnk0k0nJ5K0nj5%J5nJ0M5K5J0%%j5nj0J5J0J5J5J0J5K0Nk0l0l0k0
9329F0l0k5k0k5l5k0%NJ0K5J0K5%%n%j5j5NK5K5N0N0K5nj0j0j0k0k5k0k5NJ0J0NK0J0nk5k0
9326A0j0J5J5Nj0Nnl0%NJ5J5nnJ0%j5l0m0l5j5J0L5N0L5J0J5%Nj0J0Nj0nNNJ0J0J0NJ0NNJ0
9323A20Nj5l0k0k0%K0j0j0k0NJ0L0L5J0n%%nk5k0j0K0L0Nk0m0l5%K0NJ0J0J0J0j5k5k5j5n
9320a5%Nj0%%n%%%%%NnnN%j5j0n%J0L5L5J5Nj0k5N%j0J0J0J0J5Nk0k0l0j5NNN%NNNNk0k5k0
9317f0k5nj0J5L0J5J5j5j5NNNNK0K0K0K0K0%nl5l5k0J5L0NJ0j0l0l0l0j5K0K5L0J5j5nnJ5
9314eL0K0K5J0k5l0j0nK0nk0j0j0%N%NJ0n%N%NN%N%N%NNnJ5%NN%%k0j0nj5j0%j5NN%J0%NJ5
9310B0nnnnnK0Nnl0j5k0NK0J5%j5k5NJ0nJ5J0%NNn%n%n%j0NNJ0NJ0NJ0nJ5nnl5l5j5J0L0K5
9307@J5J5K5J0j5j5nj5j5NNj0%%%%%%L0L5J0J0J5J0L0J0%k0m5m0m0m5j5NL0K5J0J0J0NK0J5
9304G5J5J5J5J5J5J5k0k0k0k0j5k5j5k0j0j5j0j5j0j0l0%L0L0J5j5k0nL5M0K5%j5j5j5j5J0
9302eK5Nj0j5J0J5K0nk0m0m0l0N%%%%%K0NJ0J0J0%J5NN%NNNNNNj5n%n%nnnnj0j0J5J5j0k5
9298d5k5J0K0K0N%N%j0k5k0j0J5J0K0J0NNNNNNNNNN%NJ5nJ0Nn%nnJ0j5j0J0n%%n%%%%n%j0
9295A5Nj5j5nJ0M5L0%k5j5n%k5l0l0k0J5J5K5M0L5M0K0N%l5l5l5l5%nj0Nnnn%NJ5J0NNJ5J0
9292A5N%NNnnJ0%%nnnnj5k0%%K0J5nk0j5j0K0K0Nj0j0NJ0j0%N%J5NJ0NJ0NJ0nnnnj0%Nj5N
9289B0N%N%NN%NJ0%NJ0nJ0nN%l0l0l5k5nJ0J5L5L5K0k0k0l0j0nJ5L5L5K0nk5k5nnnj0%j0j5
9285b0%J0NJ0J0J0J0J0J0%%N%J0J0Nj0l0j5nJ0%k0j5nj0j5NL0M0K0j0k5l5nNJ0j5j0j0j5K0
9283b5J5K0J5J5nk5k5j5k0NK0K5K5L0K0n%%nk0k0nJ5K5nm0m5k0%k5%J0J5J0J5J5J5J5J0j0
9280B0k5j5j5NK5J0J5%N%%J0nj0J5K5K0K5K5j0nj0nk5k0l5j5J5M0M0J0J0j0k0J0J0J0j0l0
9277H0j5j5k0j5k0k0k0j5k0j5k5j0K0J0J5J5Nn%N%K0M0M0M0J5Nj0j5j5j5j0m0k5%Nk0j0j0
9275g0j5k5NK5N0K0%J0J5J5K5M0%k5l5m0k5J5K0%k0%J5J5%NL5L0J0j0nj0j0j5j0j0j0j0j0
9272ej0j0NK5J0J5M0K0J0nk0j0j5k0l5l5j5J0K0K5L0J5%nj5NNj5Nnj5k0NK5k5l5j0J5K5J0
9269eJ0K5J0n%NNnJ0n%j5j0%m0k0NNj0k5j0k0j0j5k0nJ5M5M0K0J5j0k5l5m0j5J0L0K0K0L0
9266b5J5nNNnNnj5J5J0J5j0k0%J0nNJ0K0K0Nj5k0j5k0Nj5j5%NNj5j0k0k0%J0J0L0K0K0%NJ0
9263E%nJ5J0nn%nnnn%nj0NNj0nN%nj5j5j0k0J5K0K0J5L0K5M0K0j0l5m0j0K0%j0%K0J0nj0n
9260B5k5k0j0m0k5j0%J5K5L0M0J5%j5nj0j0j0j5j0j0j0j0j5k0nK5J0%j0k0J0M0K5K0%%nk5
9258e5j0nJ5L5K5J5nj0J0J0J0J0nK0J0%j5j5j5k0nk0k0j0NK5J0J5NK0L5nl0l5j0%nj0k0m0
9255i0k5NK0K0K0%n%%N%N%Nj0J0J5NJ0J0NJ5%J5J0nnJ5K5J0j0nj0nj5nNnj0j5k5j5NK0J0n
9252@j0j0n%NK0K0%%n%j0%%j5N%j0j0j5j0j0j0j5k5NJ0J0K0J0J5J5K0J0j0NNn%%j0J0J5L5
9249E0L0K0nj0Nj5nj0Nk0l0k5%J5L0L0J5j5k0m0k5l0nJ0nNK5K0Nk0k5J0K0K5NNJ0%k5k5j0
9246b5K0j5j0nk0j5k0nK5K5K5L0K0nk5NK5L0%j5j5j5J0J5j5l0n%K0J5K0K0K0j0j0k0%%%j0
9243C5J0J0j0%NNnnNj0NNj0nnj0nj0nnnj0nJ5L0J5j0m0m5k5J5K5K5K5K5Nj5k5k0J0L5K5nj5
9240B5k0J0%NNK0K0nk0%J5NNJ0nJ0%%j5k0%j5nj0j0J0NJ0Nk0k5l0j5nN%%J0n%J0J0K0J0K0
9237B0J5J0K0J5j5k0j5j5J0J5K5NnnJ0j5l0m0m0l0N%%NnJ0%%J0j0N%%NJ0nj5%K0L0NNNJ0J5
9234B0K0J5J5J5K0J5K0k0j5l0j0j0k5l5N%K5K0J0%Nk5l0k5N%j5j5nnj0J0NM5M0J0J0j0l0m5
9231c0n5j5j5NK0K0J0J0J0K5Nj5%K5K0Nj0j5Nj0%%j0nNNj0N%%%j5l0k5NN0N0M0J0NNK0K0N
9228A25J0J0Nnk0l5l5j5J5J0J5J5K5J5%%K5K5%k5l5k5l0nJ0Nn%%J5L0L0J5J5j5k0l5k5%j5
9226G0l5l5j0J0J5K5%j5k0k0j5J0nnJ5NnNNK0J5L0N%k0j5j0%nj5NNj5j0NJ0Nj5j5%n%%j0j0
9223e0k0NK0K0J5K5J5Nnk5k0j5J0K0J5j0%J0%NNN%NNNJ0%%J0%nj0Nj5N%j0nj0j0j0K0K5K0
9219F5K0K5K5K0K5Nk0j0nj0nk5%nk0j0j0j5j5k0l0k0NK0L0J0%j0j5j5j0nK0L0J0Nj0k0j5k0
9217b5j5J0K0K0J0J5K0K0J0nj5nnk0%nj5J0K0J5J5J5J5J5K0nj0n%k5j0nNK0Nj0j5J0J5Nj0
9214A05k0j5%J5j0j0j0j0NNN%nJ0J0nnnnj0K0L0K0K5J0J0k0n5n5j5J0J0%NJ5n%J5J5nN%n%
9211G5%%Nn%J5NNJ0NNNN%%%%%J5j0n0l0n5l0j0j0nnk0j5J5N0L0NNj5J0L0J5J5nk5j5j5K0J5
9208D0J5J5J5J5K0J0k5k5k5k5l5k0k5k5nK0J5%nK0K0n%J5J0NJ5%NJ0%NN%%%N%k0k0l0j5NJ5
9205eJ0J0J0J5J5J5J0J5J0J0K5K0j5l5l0l0l0l0NJ5J0NJ0NK0Nk5nnk5%k0k0nNNJ0%l0k0l5
9202a05k0J0J0J5J0NK0NK0K0J5K0K0j0n0m0j5j5J0J0j0NNnNL0L0L0K5Nj0%%%%%Nj0NJ5j0l5
9199A5j5l5k0NNnJ0%n%%nNn%NJ0J5%J0J0%K0J5J0K5NK0J5J5J5nk0j5j5j0j5j5j5J0j0%N%n
9196C0J0j0j5j5j5k0NK0J0J0J0Nk0l0k0n%Nk0nNK5L0J0nj0j0NL5K5K5J5NNj5j5nk0j5j0j5
9193ej0k5j0J0K0K0Nnk0%L0L0K5NNk0l0l5nnnNK5K5Nj0NNj0nNj0Nnj0%nj0Nnnnn%nnnj0%N
9190d5K0K0k0l0j0K0L5M0K5Nnj0j0j5nJ5L0L0j0l5j5nNj5k0nK5K5%j0j5k0%K0K0L5Nj0j0k0
9187C5k5k0k0j0%J0J5K0J0j5j5j5j5J0K5NNJ0J0L5K0n%NL0J0J5j0k0l0nj5j5j0j5j0j5j0j0
9185c5j0J5J5J5k0%J0L0Nj5k0J0K5K5K5K5K0j0j5l5nj0j5nj0j0j0j5j0j0j0j0J0M0L0J5NN
9182D5j0j0l5%%K0K0%j5k0%%%%%nj0NNj0m0k0k0J0L0K5K0nnnNN%NNNNNnJ0J5nnnj0nnn%j0
9179b5%%%%%%%%K0K5K5K0k5k5j0K0%N%NK0J5Nnk5j5nJ5J5j5k5nNJ0J5K5K0k5m0k5K0K5Nk5
9176B0k5j0j5k5l5nK5L5L5L0L5L0K0Nj5k0l0nJ5J0j0nNJ0L0J0%k0j5%J0N%nn%n%J0j5nNn%
9173G0NNJ5%NJ0J5nk0k0k0k5%K0J0N%j5j5%j0J0L5L5N%j5l5m0j0%Nk0k5l0j5%J5J0N%%n%k0
9169f5k0NK0M0O0M5Nj5j5n%j0nj0nnnj5NNNJ0NJ5%%K0j0k0j0j5J0Nk5k0k0J5K5L0J5K0N%j5
9166E5l5l5j5j5j5NK5J0k0j5k0j5j5j5J0J5J5K5J0k5l0k0K0K0K0J0NK5K5K0Nl5l0m5k0J0K5
9164f5J5K0J5K0K0J5nj5j5j0%K0K0K5J0nk5k5k0J0J5L5NNNNJ5J5K0J0k0j5k0j5k5k5l5j5J5
9161b0L5K5K5N%NN%%%%J0J0k0k0l0j5J0J0n%n%%%%%NnN%j0J5Nn%J5J0NK5K5Nj0j5J0K0K5J5
9158A65%NJ0j5j0j0j5l5l0j5J5Nnl0l0j0nj0j0N%J0%nJ0J0%K0L5L0K0Nk0k5m5l0j5nJ0K0J5
9155A5K0K0j0n%nj5NJ0k0k5j0k5j5%K0J0J5NJ0J5%J0J0K0%j0j5k0nj0j5k0nnJ0%J0K0K0j0
9152@j0NNNJ0J0L5%k5j5k5nK5K5J0l0l0k0nJ5K0L0K5J0L5L5nm5o0m0k5j5J0J5J0K0NJ5K0N
9150D5K5%%%%%N%%nj0nj0j0nNj5NJ0J0J0%J5J0N%NN%nJ0J0j0j5j5j0k0j5J0L0K5N%J0%k5l0
9147E0k5k5j5%nj0j0nnj0nj0k0%L5M0J5%%N%N%%j0NNj5nnnnj0nNL5K0J5J0K5L0%%j5k0%l0
9143C0l0j0J0L0L0J0j0j0j0k0%NJ0K0NJ0J5K0%nk5j0k0l5l0%nnnnnn%j0%J0J0J0J0NJ0L5M0
9140G0j0l5k0k0j0%K0K5Nj0nnJ0j0j0J0%j5%j0k0k5nJ5K5J0j0k0NNnJ5J5K0nk0NJ0NNJ0NJ0
9137C0NJ0J0%J5%j5%j0j0%nn%n%n%%nnJ0NJ0NnJ5nNK5J5nk0NN%J0NJ0J5nk0k5k5k0j5NJ5k0
9134@j0J0%nj0%nn%n%j0nK0J0N%J5J0%J5%NJ5NNNNNJ0j0m0m0k0NK5J0j0NNNNj0J5K5J0nk0
9131D0nnl0m0l0%J5J0NJ5J0NK5J0j5j5NK5K0J0K5K5Nk0k5k0J0J0J5J5J5J0nk0k0j0k0l0j5
9128@k5nK0J5nn%j0n%nn%j5j5J0L0J5J5nk0%%N%n%j0NK5K5J0j5l0j0J5Nj5j0j0j5J0K5L0J0
9125C0nj0k0%J0L0L0J0nj5k5%J0j5n0m5j5J5Nj0NK5J0J5K0L5M0J5j5l0k0k0nK0J0Nj0n%k0
9122@nn%j0nnj5%J0j0nJ0J5K0NK5K0J0K0J0j5j5k0j0nn%j0j0N%j0j0j5j5j0J0K5J5J5J5%N
9119B5J0%j5k0%J5J5J5J5j5k0j5k0j5k5j5k0%K5J0J0K5K0K5K0nj0j5%j5nj0nj0nj0j0N%N%
9117d0NJ0j5J5M5K0M0L5j0k5j0k5k5k5k5l0J0L5M5%j0k0j5k0n%%nK0J5K5J0%N%%J5L0J0k5
9114F0l5l0nL5L0K0Nj0nk5j0j5%NJ0nN%J0n%nj0%K0L5K0L0J0l0j0nj0j0j5nNj0j0J0nnj5%
9111B0K5J0l0m0nK0M0L5j0k0k5j0%k5k5nNJ0j0J5M5K5nk0l5j5nJ0K0J0J5J5K5NNK5L0K5j0
9108A40l5l0j5nJ5j0k5j0j5nK0NNj0j5NL0K5J0j0j5J0NNN%n%nnnNj0N%%%%%%%nj0nj0nnj0
9105A0n%k5NL5Nj0Nnj0nnnnj0nj0K0J0J0J5%j5J5L0L5Nk5l5m0k5j0N%K0J5%j0k5j5k0J0J5
9102e5J0J5NJ0K0%Nj5j5NNJ0k0k0j0J0%nj0NK5K5j0k0l0nJ0J5K0J5NJ0J0NJ0k0k5m0l5k0k0
9099a25J5J5NNJ5NnNnnJ0j0NK0K5K0K5%j5j0%nJ0L0L5K0j5l0k0k0nj5j0J5K0K5J0n%%n%n%
9096B5%J0J0J5J0NJ0K0%%Nj5m0j5nj0j0j0j0nj0nj0j0n%n%%J5K0nk0k5j0J0K0%j0j0%K0K5
9093b5K0K0J0%J5%k0m0k0K0M5M0Nk0l0j5J0N%J0J5%j5NL5M5K0j5k5l0k0nj0j5N%%Nj0j5j5
9091a5j0j5k5k5J5L5N5L0nl5n5j0K0L0J0j0nnnj5%J0j0j0j0k0NK0K5Nj5%%J5J0J5J5%Nk5k5
9088c0l0l0nJ0L5K5%%%nk0j5j5J0nnn%n%%K0NJ0J0NK0NnK0K0%J0J0NJ5NNNNNJ0NNnj0j0nj0
9084F5nnj0k0NNk0j5j0%Nj0j5J0K5M0K0nl5j5k0k5j0NJ0J0J0J5K5J5K0K5N%%k0k5nK0L5K0
9082A20J5J0%nj0k5l5k0N%%%%%N%N%nj0j0nK0K0L0J5K0J0j0k5%%J0nnNNnNn%%nNj0k0k5k5
9078D0j0J5K5K5j5m0l5nK0L0J0nNNj0j5J5K5J0J0nnNNNNnj0j5nj0j0j0j0j5j5j5nNL0K0J0
9076E0J0nj0J5J0J5K0J5nnnnnnnnj0nk5k5l5l0k0J5M5N0L5L0J0nj0k0nnNj5k0k0NN%%%%J5
9072D5K0%k0j5k5j5j5k0NK5K0NJ0NNK0%J5N%%j0NNJ5nk0l0k5j0j0%K0M0N0J0%j5k0J0j0nN
9070G0%%Nn%%nNNJ0j0k0l0nNJ0%nj5NJ0%j5nM5N5M0j0j0j5j5j5%K0J0Nj0l0k5j5j0j0%k0n
9066ej0j0%%J5J5%K0NNK0N%J5nk0n0n5m0k5NK0J5k0%NJ5K0J5J5K0J5K0J5K0J0%%N%k0k5m0
9064a0l0%K0K0Nj0%Nn%%%Nj0%%J0J5nk0nJ5J0nj5j5NJ5J5j0nj0NL0M0nk0m0j0K0J0j0j0J0
9061ENNj0J5j0nj0nj0%nnj0J0Nn%N%%nj0nnj0nnnj0J5%%%%%N%NJ5nNNJ0NJ5J5J5K0L0L0J5
9057A15nj0j0j0j0j0j5j0j5nJ0J0nj0j5J5J0Nk0k0%%j5k0Nj0%%nK0J0nk5NL0K0J0J0K0K0N
9054G0j5k5k5j5%J5J0J0Nj0%Nn%%nJ0nnNNnN%nnnnnnnnj0nNj5nnj0NJ0K0J0J5K5K0J0NJ0%
9051G0j5l5j5%nj0k0%nj5J0M0K0K0Nj0n%J5%%j5k5m0j5J0K5NN%k0l0m0j0K0M5K5J0j0nK5K0
9048B5J0J5J0j5l0l0j5J5J0L0M0L5Nj5nnnnNj5l0l0m0k5%%nJ0nJ5NN%nnK5L0K0k0l0j0NJ0
9045b0J0%%%n%%J0j0j5j5k5j0NK0J0J5Nj0j0Nnnj0NJ5K5L0J0%j0k5NK0K5K5K0K0%nl0l0l0
9042A0N%J0j0k5l0j5J0J5J5J0nNN%j0nnnnnnK0J5K5J0j5j5j0j5J0J0K0NJ0J0K0Nnn%j0nnn
9039C0nn%nj0n%Nj5j0k0J0K0n%Nj0k5k5j0K0J5J5J5J5K0K0nj5k5NK0K0j5j5J0K0K5J0j5j5
9036D5nj0nj0j5j0%j5nJ0%N%NnJ0%nJ0j0%%J0nj5j5J5J5nnn%n%l0m0j0k0j0j5J0K5J5K0J0
9033g0K0K5J0%%%%J0j0nJ0J5K0J5K0nk0j0j0j5NK0L0M5L5j5j5j0j0j0j0NL0K5J0%%%Nl5nJ0
9030A10J0j0j0j0j0j0j0nj0j5j0k5j0%k5k0nJ0J5K5J0J0K0J5J5J0n%%J0nN%nj0j5j0%j5j5
9028@%j5k0k0j0NK5NK0L0K5J5j5k5%M5L0%j5j0nnnj5Nj0J0J0nnJ5%%%%%%N%j0J0NnN%N%N%
9024H0k0k0k0k0J5J0J0J0Nj5j0%nj0j0nJ0K0j5k0j0J5Nj0%%%%%n%%%%n%%%%%NK0L0Nj5nk0
9021@nj0NL0L0M0K0J0nk5k0l0k0%J0NN%j5j0j0Nj5n%j5nJ0L0K5K0nj0j0NJ0L5L5J0Nj5NJ5
9018A35J5%k5k5l5k0%nj5k0nJ0L0L5L0J5nj0k0k0k0j5j5N%J5K0J5%k5l0l5k0j5j0k0nL5M0
9016a5J0nnj0NK5K5j0l5k5k5l5m0k0NK5M0M0K5J5nnNK0%k0n0n5k0%K0J0NJ0NJ0J5J0J0%n%
9013e0n%%n%%%j0Nnnn%J5J0%%K0K5Nj5k5n%k0NK5K0J0Nnj0NNJ0nj0j5%J0K5K0%j0%%j0j5j5
9009b5%J5K5K5J5j0k0l0j0%j0nJ0M0K5K0%k0l5l5j0K5L0J5j0k5k0j0%nJ0nj5J5Nj0j5j5k5
9007i0j0J5J0J0K0J5NJ0J0J0J0J5Nnj0%J0K5Nnk5n%nn%j0j0%j5k5k5j5J5J0J0J5NJ0K0%k0
9004b0k0l0j5K0K0L0J5%j5j5%J0K5L0J0K5nj5l0j5Nnj0l0k0%J0L0L5N0J5j0k0k5n%j0%%k5
9001a0k0nK0M0J5j0NNK0K0Nj0l0l0j0%J5K5nk5k0%J0nj5nk0J0%nJ0nNJ0nnJ0Nnj0j5%L0J0
8998@K0J5J0J5nk0l0j0L0J5%NJ0NN%j0l0m0j5%J5L0M0K0j0k5k0j5j5k0k0%NL0J0j0nJ0K5J0
8995B5J0K5J0%m0j5%nN%nn%%J5J5J0J5j0k5k0j5%nj5Nj0nj5NK0K5K5K0%j5j5NnJ5J0N%J5J0
8992F5NJ5K0J5J5l0m0m5k5%J5NJ0%NNNJ0j0k5l0j0j5j0n%J0M0M0K0K0K0K0%k0k0%nk0nj0j0
8989B5nJ0K5J0nJ0%l0l5k5l0NM0K5J0j5m5n0k0%nj5J0J0J0J0J0J5J0NK0Nj0j5J0J0j5j5J5
8987c5K5K5L0J5j5l0j0K0K0J0j5k0nJ0J0nnk0k0nJ5K0L0J0NK5K0J0j0k5j5j0NK5K0J5NK5K0
8984A70NNj5j5l5m0k0j5%J0Nj5k5k5j0%J0L0L0K5Nj5j0j5J5%%nk0n%n%%%%%j5%nJ5J5J0nj5
8981B0j5nJ5J5j0l0k5j0NJ5J0J0K0J0j5k5l0%%J5J0nj5nj0Nn%J5NNJ5J5N%K0N%j0j0j5j5%
8978b0J5J5n%J5K5J5n%%%nJ0n%%%J5K0K5J0nk0nk0k5k5k0l0k0NL0J0j0j0J0L5K5J0Nj0k0n
8975C0NK0J0J0j5j5j5j5j5j5%L0J0J0j0k0j5j5%Nk5k5k0J0K5K0nnNK0J5j5k0nK0J0nl0j0j0
8972g0NK0K5K5K5K5K0J5%j5%J5J5%l0l0j5NNj0J0L5K0%j0%K0K0%j0k0k0k0k0nK0J0Nn%k0k0
8970B0k5k0j5J5M5M5L0J0nk5k0nJ5K0K0J5J0%k5l0k0k0k0k0k5k0%J0J0%J0N%J5NNJ5%J0Nn
8967C5j0Nj5m0m0k5%J5K5K0K5J0Nk0k5nnnnJ0K5K5J0nk0k0j0%j0j5%L0K0Nj0k0J0Nk0nnj0
8964f5%Nn%J0%%J0n%NnJ0K0J5%k0%J0J0%%J0J0nJ5NNJ0j5%J5K5%l0k0nj0j5j5nNnnJ0NnN%
8961b0J0J5J5J0%j0Nnk0j5j0k5j0NJ5L5K0K5Nk0l5l5j5%K5K0L0J5j0l5k5k0j0J5K5L5J5j5
8958Ej0J0J5J0K5NJ0J5J5J0Nj0%j0l0m0m0l0nJ0NNnJ0N%%NnNJ0nNN%nK5L5M5L0Nk5l0j5k5
8955D0k5l0%J5J5NN%NJ5n%K0NJ5K5Nj5j5k0k0k0l0l0j5J0L0Nk0k0n%k0k0j0J5K0K0K5K0K5
8952B0%nnnj0nJ5L0%j5nnj0NK5L0J0J0L0nl5l5j0N%J5K5nm0m0l0NK0K0K5K5%%j0NJ0j0%%j5
8949C0j5j5j5K0J5J5K0Nn%%j0J0nnj5l0k0k5k5k0k5k0J0L0J5K0K0K0J0K5L0L0%%J5nj5l0k0
8946B0nJ5J5L0L0L5K0n%l0l5m5k5j0NJ5K0Nk5k0k0J5M0M5L0%k5n0l0J0J0nk5k0nK0K0K5J5
8944F0j0j0j0j0j0j0nj0l0j0J5J0nnnnJ5K0K0J0nk0j5j0j0J5J0n%NJ0nJ0J0J0NNNJ5%J0J0
8941F5j5l0m0l0NK5K0%j5j5j0J5NnJ5J0J5J5J0K0NJ5Nj0n%Nj0n%%nj0Nj0%n%nj5j0nj0nj5
8938c0nj0j5k0nJ5K0L5Nj0%j0j0J5NJ0NJ0J0J5N%j0k0%K0%j5l0k5k0%J5K5J5%j0nK5J5N%N
8935B5%%N%%%nj0j0j0K0%k0k0%J0J0%k0nJ5J5J0j0NK5K5K0%j5nJ0J0nj0nnJ5nnl0m5j5k0j5
8932g0k0%J5Nk0k5j0NK0K0K0j0j5j5j5j0J0L0M5M5L5%J5J5%j0j0j5j0j0j5nj5k0%%k0nK0M0
8929eL0%j5J0N%%%NNK5K5Nn0l5nK0J0NJ0J0J0j0j5J0K0J5%NNj0l0l5nJ0J0nk5j0NK0K0nj5
8926B0k5%L0J5Nj5k5k0k0j5%J0L0K0j0j5k5j0N%%nJ5L0L5K0j0k0k5j0J0J5J5J5nnJ5J5%k0
8923D0k0n%j5NK5L5M5K0k0j5k0k0k0k0k0j5j0J5L0J0j5j5nL0L5J5%%NJ0k0k0k5n%%J5J5J0
8921E5K0K0J5J5J5l0k5k0l5l5n5l0NK0J5Nk5k0NK5J5K5NJ5K0j0nj0l0k5k0j0K5L5L5J5%%J5
8918C5K5K5nn%n%n%nNNNK5J5j5l0l5k0nj5j0%K0J0J0K5%J5J0j0k5j5j0l5nj5k0NJ5J0J0J0
8915a0J0J5%nk0l0%K5M5M0L0l0l5l0k5k0nM0M5L5J0%j0k0k0j0k0j5NnnL0K0K0L0K5nl0m5l5
8912ej5j0J0Nn%%%N%%nnj5n%j5k0NJ0J5K0Nj5k0k5nNL5L0J0J0N%J5NNJ5n%J5J0%%nNnj5J0
8909E5j0%j0k5j5j5k5j0j5j5%L0K5J0NL0J5J0J5%J0Nj5nj0j0J0K0J5J0nk5k0j0NJ0J5%j0l0
8906A5k0k0j0J0j0NJ5J0K0J5j0N%nJ5J5J5J0%j0j0nnnk0NJ0NK0NNJ5K5%l0nk0k0%K0J0J0J5
8903I0J5nk0k0%M0M0J0l0j5%j0j0Nj5j0j0j5j5%k5j0j0nnj0nn%k0NJ5J5J5J5j5j5j5j5nJ5
8900e5J0n%J0N%j0k0j5j5j0NJ0L5M5L0J0l0m0j5j0J0J0J0J0J0J5J5J0J0j0k5k5j5NK0J0NN
8898Ek0j5nnj5nj0NK5K0J0nk5k0j0J5L0K0K0nj5j0j0NJ0nJ0J0%J5%nnj0n%j0j5NNNJ0NJ5%
8895A5%J5%j0%n%%%%k0nJ0K5M0K0%l0o0m0j0J0n%%%J0J0J0NJ0NK0%j5nnj5j0nnj5j5k0NK0
8892f5J5L0L5J5J0j0j0J0j0J0Nj0j0j5NK5%n%%nn%n%nJ0j0j0nJ0L0NnnNL5J5nn%K0K0%nj0
8888I5nj0nj0nj0J5J0J5J0j5k5n5n0k0%j5j0K0K0K0K0%NN%N%J5nNj0n%n%%nnNn%%n%%%J5N
8885ENJ0NNNJ5j0nJ5%N%Nnj0nnn%j5Nk0j0nk5k5l0j0J5N%%J0NJ0nJ5%j5k0NK5K5K5K5J0%J0
8882D0NJ0NJ0N%%n%k0k0%K0L0J0j0j0%J5K0%k5j5k5k0J0NJ0J5J5J5J5J5N%j5l5l0j0J0J5L0
8879I0J5k0l5l5k0j0j0%J5J5%J5J0NJ0%K0K0nj0nnnk0%j0j0%k5j0j0j5j5j0j5%J5N%NNJ0N
8876d0J0NJ0J0J0J0NJ0j0nj0j0J5L0L0J5%%J5nk0j5NK5Nj5k0k0nnnj0k5k0j0K0K0K0K0K0N
8873F5j5n%Nj0j0N%NN%K5NJ0j0k5l0nJ0Nj5l0j0nNK0M0L0NNNJ5j0k0l0k0%j5j0nn%nj0Nnn
8870d0J0J5J0J0J5J0J5Nj5l5l0k0k0j0J0K0M0J5%%J0K0K0J5NNNJ0K0K5J0k5k0k0nnj5k0j5
8867B5k0nnnnnnj0nNN%NNN%NNj5j5J0K0L0K0K5Nk5j0j0%%nk5j5%K5K5J0nN%J5j5k5l0j5J0
8864a5L0K5J5%k0k5j0%%j0%%J5j0N%j0NL5K5%%k0j5j0k0NJ5NJ0J0NJ0J0%N%N%N%Nj0nj0j0
8861D5%j0j5NNK5K0J0nk0j0j0m0k0nNK0J0J5J5J0NJ5Nl0NK0J5J0%k5l0l5l5m0l0j5J5K5L5
8858d0J0J0J5J0L0L0%nJ0K5J5J0j5j5k0j5j0k0k5j0%%%%%%%%J0J5K0%l5m0j5nK0%k0k0j0N
8856h5%j0K0K0J5K0J0K0K0J0Nj0n%n%nnnJ0J5j0m0n0l0%K5L0%%J0K5K0K0%%n%Nn%NNN%J5N
8852F5%J5%NJ5J5%j0l0k0k5k0k0k0k5%K5NJ0J5N%K5L5J5J0j0%J0J0%nNN%nk0j5j0j5j0j0j5
8849E%NJ0nnJ0%%%j5l5l5l0nK0M5K0J0K0J0nj5j5j0N%N%j5j5J0J5L0Nnk5j5l0l5j5N%%J0K0
8846g0K0%j0k0%%J0J5J5L0L5K0nk5j0J5K0j0k5j0NJ5K5K5Nn%NnnNJ5J0Nk5k5k0j5%k0l5k0
8843f5%K0K0J0L0K0K0K0K0j5j0j5j5j0j5j0j5j0NJ0j0j5j5NJ5K5J5J0Nnj0k0k0nJ0N%J5J5
8841A5Nj0k0%J5J5NNNk0%j0nnnnj5%J0n%J0%NN%K0L5M0J5k0k5k0k0k0nJ5J5%j5%J5L0K5L0
8838A10K0%j5l5l5j5j5j0K0J5Nj0l5k5k5j0j0j0J0NK0L0J5J5Nj5j5j5j5J5J0J0J5J0J5J0J0
8835E5j0nj0nk0%Nk0j5j0NJ5K5J0j0k5nK0K5nNJ0NJ0NJ0J5%j0j0l0k5k0j0NJ5NNj5j0j5k5
8832f0l0j0K5K5NnnK0L5K5K0J5J5J5%j0Nj0%nn%nk0j0j0nJ0M0K0J0j0j5j5j5N%j0j0NK0J0
8829F0K0K5nnk0N%j0l5j5%J0K5K0J0L0J5%j5l0l0n0m5k5%K0J0J0NNJ5%NJ0NJ0NJ0J0J0k5k0
8827B0l5j5%J5nl5nN%%j0J0L0L0L0L0Nnnnj0j0K0%k0k0NK5J5J5J0J5K0Nk0k0k0k5%K0J0N%
8824G5N%Nm5j0J5K5K5j5%J5J0NNJ0j0n%j5j5%nnj5k0K0J0Nj0%%j5k0j5j5j0k5j5j5j0j0j0
8821a00j0K0K5K0K5NNJ5%J0J0J0Nnk5k0j0J5J5K5Nj0nj0j0j0j0%j5j0%j5Nnnn%k0j5j0L0N5
8818b5N0J5j0nJ0Nn%n%%NL0K0Nnk0l0%J0j0%J0nJ5J0nj5k0%K5nj0n%j5NnnNj0j0Nn%%n%n%
8815a5%n%j5NK5nj0k0%K0NJ0NJ0J0J0k0k0%K5K5nj5k0nnnnj0nj5%L0K5K5L0Nj0%nj5k0j5j5
8812a5j5k0l0%J5L0M0J0j0%nnNJ0J5%k5k5k0k5k0%nj0j0j0nj0J5L5K5K0K0K5K5K0K5J0nk0
8809E5k5nNJ5L5j0m0l5m5j0%%Nj0n%j0Nn%J0NJ0NNJ0J0NJ5J0J5J5j0k5k0j5j5k5l0j5K0NN
8806i0K0J0K5L5NJ5K5K0J5J5%k0k5k0J0%j0k5j0J5J5Nj0k0J0K0Nj5j5l0%J0J5nj0%nj0NNn
8803b5k5nJ5K0%%N%nJ0L0L5J0j0k5l0nK0J0NJ0%J5NnNn%j0J0J0j0l0l5nJ0NK0K0Nj5k0NJ5
8800C0K5nk0j5j5NnnL5J5j5l0l0J0M5L0J5%J0Nj0j5%k0j0j0j5j0J5J5J0J5NJ5J5%J0J0l5n0
8797B0m0k5%%j5Nnnj0Nj0%J0J5K5Nk0j0j5k0j0%J5K5J5%nK0J5J0L0J0J5K0K0J5Nnj0J0%n%
8794A00nNj5j5%nnnn%J5L5L0nk5n5l0j5j0J0K0J5%j0nnk5j5j5j0j5k5nJ0J5J5J0NK0K0Nnn
8791ennnnnnnJ5NNj0nJ5J5L0L5M0K0nl0k5j0nj0nnnnn%j5j0k0%j5j0k0nL0N5N5L0j0nj0j0
8788E5j5j0j5j5j5j0j5j5j0NJ0j0j0NJ0j0nJ5K0j0NJ5NN%N%NK0J5j0nk5k5k0k5%J5NNL0K5
8785@M0K0k5k0l0j5%J5NNJ0J0NNNNj0J5L0J0nnk0k0NNJ5j5j0j5J0K5K5Nk0m5m0l0NJ5K0Nk0
8783c0k0k5j0nK5J0J0K0%J0J5NJ5j0k5nnNN%nJ5J0K5N%%nnNj0k0j5%J5J5nNJ0NNK0%j5j0k5
8779Enj0j5j5j0k5k5NJ5K0K0K0K0L5K0NNj0nk0k5j0Nnj0J0J0nk0l0j0NK0L5N0N0L5%k0nj0
8777A00j0j0j0nk0%%j0j0%j0j0%%%%j5k0NK0J0J0J0NNK0J0N%j0j5n%j0j5%j0k5j0j5K0J5K0
8774A0K0NK5K0Nj5j0l0nJ0NNJ0k0k0k5j5k0nK0K5Nn%J0L5N5K5%j0l0m5n5l5%L0L0K0J5nj5
8771B0j5%%j5j0n%j5l0l0j0J0J0J0J5J5nn%nk5k0%J5M5N0L0Nj0j5j5j5j0j5j0j0NL0L0%N%
8768E%%k0k0nK5M0M5Nk0l5k0j0J5J5%k0j5j0NJ0j5NNNNNNK0nk5k0NJ0K0K0K5K0N%J5%NNJ0
8765A15Nk0nnk0j0j0Nk5l0j5nJ0j0j5k5nNNJ0NJ0J0J5%j5k0L0L5J0nNNj0N%%%%%%%J5J5%k0
8762D5k0l0j5NNNNK0K5Nk0nnnj0nnj0n%%N%N%%NNNJ5n%J5%Nj5m0m5j5J5L0K0K0J5%J5Nj0n
8759B5J5K5nk0k0nJ0J0j0l5m0k0nJ5K5N5M5N%J0K0j0j5nj5j5%%J0j0j0j5k0j0J0NnJ5J0%J5
8756C5%NNNNNNNNJ0j0j0J0Nj0j0J0j5l0k5j5nl0l0nN%J5K5L5K5J0k0k5l5k5j0%L0L0K5J0N
8753A5%j5nJ0J5nj5nK0J0K0Nnnnj5k0nnj5k5%K0K0K5J5K5Nk0k5k5%K0K0NnnNj0k5k0j5%J0
8750c0K0J5K0J5Nj5k0j5NnJ0J5K0%Nnn%K5M0M0J5k5n5m5l0nK0K5K5J0%k0m0l5k5j0%K0L5L5
8747C5K5%k0k0%K0Nn%Nj0j5l0k5Nj0j5k0%K0L0L0K5nj0k0k0NK0K0nk0j5%J0%j5k0%%J0N%%
8744c0NJ0K0Nk0k5j5l5j0J0M0L5J5J5%NJ0J5K5Nj5k5k0nN%j5k0j5j5J0n%J5J0J5J5J5J5K5
8741G0Nk0m5n0k0NJ0J0J0J5L5L5J5j5l5NJ0j0j5j0j0j0%nnNNM0L5M0J5j0l0n0l0k5%Nn%%J5
8738a5J5K5NK5K5J0k0k5nL5L0%k5k0nj0j0k0%NNJ0NJ5%J0J0%N%%J0n%%nk0m0m5%J0J0%%N%
8735@%nJ0J5nnnL0K5L0K5nnnk5j0j5j0NK5L0Nk5n%nn%nj5j0J0K5J0j0%%Nj5nnnnnnnnj0Nj0
8732E%j5N%j0n%nnj5N%j0nn%nnj0K0K0J0K5L5L0J5nj0j0%j5k0%nk0j0nj5nj0j0j0j0nJ0K0
8729f0j0j0J5M0K5j0nk5NJ0L0L0J0J0j0n%%nNj0j5k0k5j5n%nnk5l0l0l0%J5L5M0NJ5J5NNK0
8726b0J0J0J0J0K0Nj5%K5K0%k0j0j0k0%j0j0n%n%n%Nnk0nNL5K0J0nj5J0J5J5J5NJ0K0NJ5K5
8723A40Nk0m5k5k0n%j0j5%%nj5NNNJ5%J0N%J5Nj0j0NJ0j5nNJ0NJ5NJ0J0J0J0J0J5J5J0j0k5
8720A20k0j5nN%%j0NJ0j0NK5J0NK5%J5J0k0m0l0k5%%N%%k0j5%j0nk0nJ5J5NK0K5K0J5%k5l0
8717E0j5J0L0L0L0L0J0j5k5l0k0k5j5%j5j5k5j0j0J0K0K5K5nj0NJ0J5Nj0%k0k5k5%K5L0%k5
8714B0k5%K0J5K0K0J5J0k5l0k5k0J0L5J5j0k0k5j0j5j5k0j0J5L0K0K0%k0j0%%J5NJ0J0NJ0
8712D0J0j0j5j0j0j0j0k0nJ0J5L0%%NK0K0NNj5k0l5j5%J5K0J5nj5%%J5J5nj0nnnj0j5%K5K5
8709D0K5%k5k0j5J5J5J5J5J5%k0k0nk0j5j0k0j5j5k5nK0K0NL0K5NJ0K0L0nl5m0l5k0j0J0K0
8706d0K0nj5J5NJ0J0%%%%%%%%%j0nnnnj5NL0L5L0L0nl5k5j0%Nj0J5%%%Nj0j0j0j0nj0j5%j5
8703f0%j0j0Nj5n%J0L5K0K0L5NJ0L0L0%l5l5nj0j5NnK0NNJ5NnK5NNJ0J0NJ0NN%l0j5j0j5k0
8700C5l0nL5K0N%l0%K5M0K5nj5k0nJ0Nj0k0l5m5k0n%Nn%L0J0NK5NNK0L0J5L0J5j5m0m0j5j0
8697B5NJ5j5nJ0%nJ5n%NJ5%nJ0nk0j5nnk0j5%%K0J5J0j0k5k0j5NNNJ0NN%J0K0J5L0J0j0j5
8694E0j5j0n%%nj5NJ0j5%J0N%J0nJ5n%NJ0%%J0%Nnj0Nj0n%j5NJ5J0K0J0k0k0j0k5nNn%Nj0
8690enNj0%J0k0%%nnJ5J5L0NJ0K5L0%k5k5k5k5NNK0%j0nk0%nj0j5%L5M5N0L0Nk5j0j0%%j5
8687F5J0j0%n%K0L0Nj5j5j5j0k0k5k5%J0J5%j5l0k0%J0K5J5%nnN%N%J5j0J0Nj5%%J5J5K0j0
8684D5k0%J0J5nJ0N%Nnnj0j0nnj0nk0j5k0j5j0NK0L5J0J5n%J0NJ5%%n%nnnNj0k5j5k5j5%K0
8681d5NJ5NNJ0NNJ0J5nJ0K5n%nnk5m5k5%J5J5L5K0j0l5j5%J0NnnNj0k5n%K5K5K5L0K5j0j0
8678E5%k0k5k5j0J5%%k5j0nnj0%K0L5Nj0k5k0k0%J5J5NK0M0K0J0n%%nk0j5%nj0J0J0J0J0N
8675C0J0K0%%n%j0n%Nj0%K0NNJ0NK0%nnnnnnnnk0j5j5j5j5j5k5n%nJ0nK0M5M0K5n%nnk0k5
8672EnK5J0Nj5k5j0NJ0nj5NL5K0J0J0J5Nnnnn%j0k5NN0L5Nk0k5l5l5k5NJ5NJ5Nj0l5l5%n%
8669e5nNnk0J5J0K5L0J5j5%%j5l0j5j0K0K5J5K5J5J0%J5%Nk0l5l0l5n%J5L0J0k0l5j0NK0L0
8666b0NNNJ0nJ0%NN%NNj0J0J0nNNnJ0N%N%NN%NNNJ0Nl0%J0K0J5Nk0k0n%%%j5j5nk0j5j0j5
8663b0j0J0L0K5J0%j5j0j5NNJ0%NNnJ0K0K0K0K0k5l5l0l0j5NK5K5NJ0J0NJ0j0%%%%%%%%J0
8660H0nl0k5m0k5K5K0K5K0K0%k5k0Nk0j0%j0nNj5k5j0K5M0J0n%J0%j0nnj5k5%K0NNNJ0NJ0
8657A5J0J0NK0K0%j0l0k0k0J5J0j0l0j0N%nNJ0NNJ5%NJ0j0j0j0j0nj0j5%NK0K0Nnk5l0%J5
8654c5K5K5J5%j5%j5j0NK5L0K5L0J5k0k5nnK0K0nk0k0j0N%j0%nj0%nj0j0j0j0nj0j0%nn%%
8651e0%j5J0J5K0L0J0%k0k0nJ0nk0l5%J0K5M0M0L0J5nj5l5l5j5NJ5K0NK0NNJ5Nl0k5k5nnN
8648a0M0M0L0nk0k0nj5j5k5k0j0K0M0N5M5K5k5k0j0j0j5k0k5j0Nnj0J0K5L0j0l0l0J5K0K0
8645E5nNnN%j5nnnj0nn%%nNJ5J5nk0%J0J0nJ0%%Nnj0nj5nnj0%%J5K5%k0k0k5j5n%%nn%n%J5
8642f0NJ0J5J5NJ0J5%j0J0j0n%Nj0j0j0j0j0k0nnk0NJ5%J5NNJ0%J5NJ0J0%J5J5n%l5l0j0k0
8639g0k0k5j5%NJ5K0L0K0J0j5N%J0%k0j0J0K0NNNNNn%L0L0L0Nnnj5k0nj0NNj0N%N%k0j0J5
8636B0J5K5J0nk0nK5L0J0j0k5k5j0K0J0NK5J0J5K5%j0l0l5j0nJ5J0Nk0%nj0l5j5%J0j0j5%
8633a5NK5Nj0k5nnJ0J0n%%n%n%n%nnnJ0N%NNNNNNnnNNnnNK5J0NK5J5j0k5k5k5j0J0K0k0j0
8629a5nJ0J5L0L5J5%j0Nj0k5l0j5K0J0J5J5J5Nj0%%j0Nj0%J0K0j0k0k5nJ5J5j5k5l0j0NJ5
8627eJ0J0J5j0j5j0k5j5%J5J0%NNJ5%J0J0NJ0J0J0j5K0J5J5j5j5%K0M5J5j5l0m0m0j5nK5M0
8624F5K0J0N%NK5K5K0%j5j0%j0nJ5%j0l0j5J0J0j5k5k0%J5K0J0Nl0j5nJ5K0J0Nnl5k0%%J0
8621E5nn%nNnnNl0k0k5k5J5M0L5J5K0NJ5Nk0k5k0k0J5J0J0J5J5J0J5J0nj0j0j0j0n%k0j0n
8618B0k0%%nnk0j0nJ5K5K0K0nk0j0Nnk5k0j5n%nNN%nJ0J5j0k0%N%k5j0%J0J5J0%K0J5J0%K0
8615@J5J0nk5j5nNJ5K0J5J0K0Nl0j5nNJ5L0%k0j5j5k0j5%%k0j5k5k5k0K0M0N0J0nj0L5M0%
8612E5k5j0J5L0J0nJ5J5J0j5l0j5j0%N%j5k5k0nJ0K5K5L5L0J5J5%j5l0n0l5nJ0Nj0j0nj0j5
8610c5%K0L5K5K0%%nNJ5L5K0K0Nj0k5k0l5k5j0m0l5j5j0NnnNj0j0NK0NJ0K0J0J5K0J0NK0J5
8607G0Nnl0k0j5nnj0N%j0n%J5NNJ5J5j5l5l5j5Nj0%%J5j0k5l5l0k0NL0M0K0K5J0K0J0J5J5
8604A0J5J0J5J0NNJ0nj0k5NK5L0K0NK0%k0j5nJ0J0nl0k5l5k5J0J0J0J0nnnnj5j5j5j0%L0L5
8601C5nk5j5j5k5NK0J0J0NJ5J5%nnnj0j0Nj5%K5K5L5J5J0%%Nj0J0%nNk0l5k5k5j0j0k5j0n
8598f5J5L5K0NnNk0j5l0j0J5J0J0J5L0L0L0L0J0j0Nnj0%%j0j0Nnnj5j5j5J0K0%k5k0k5n%%
8595b0%k0j0%J0L0K5M0K0J0j5k5k0j5n%k0k5nnnj0NJ0K5Nnj5n%j0Nj0%%j0j0nNJ5J0J5nj0
8592e5j5J0K5K5NJ0NJ0Nj0nN%j0J0j0j0Nj0NN%j0j0J0J0nk0k0n%K0K0L0K0K5J0J0j0k0k0%
8589C5%J0NJ0j0j0nK0K5J5j0k5l0nj5nnj0nnj0%NJ0NJ0K5K0J0j0j5%nJ5J5j0j0j0%%%%n%n
8586A5%%%Nj0Nj0%%J0K0%k0j5j0J5K0j5j0j5j0nj0J5J0L5L5J0%j0nk0%J0J0J0J0J0J0J0J0
8583A10j5k0j5j5j0k0k5n%%nN%nJ0n%%%%%%%%N%%%J0j0N%%%N%nN%%J5J5J5J5NK0K0%j0l0k5
8580D0j5j0j0K0L0J0J0J0J5Nj0n%k0l5l5j5k5j0K0J5K5J0K0J5J5nk0l0l0l0k5l0j0J5K0L5
8577d0L5J5Nj5j0j0j0K0K0K5L5J5nnnnj5j5k5j0J5J0K5Nnj5j5j0nJ0N%%nnnJ0J5K0NnnNnk5
8574B0%n%J5J5nk0k5j0nnJ0K0M0K5k0l0k5k5l5k0J5L0M0J5NnNJ0NJ0NJ0NNj5k0j0j5j5J0L0
8572C5L0nnj0nnnNj0%nn%j5j5nNL0J0j0j5J0K0J5j0l5j0nJ5J5N%nj0j5k0l0j5NK0L0J5N%K0
8568B0Nj0l0l5j5nj0J5J5K5L0J5j0l0j5k0m0k5J0K0K5j0%J5NJ0K0%nj0nj0%j0k0NJ5J0K0J0
8566b5l0m5n0k5NJ5J0J0NK0%K0N%J5%%J0NNK5K5M0J5%nj5N%j5nnk0nJ0K5M5J5j5k0%K0nJ5
8563H0L5Nk5l0j0J0Nnl0k0j0J0M0nk0m0m0j5J0L0K0K0J5K5nk0j0j5j0j0j0j5%K0NJ0NJ5NJ0
8560C0%nJ0n%%nJ0nJ5J0NJ5N%J5nk0nj0k0nj0j5%n%nj0N%nNJ0NJ5nJ5J5%NJ5J0NNJ5J5%k0
8557I5j0k0j5n%J0j5j5k0k0j5J0J0J0J5%j5nnj0%j5NJ0J0J5J5k0j5k5j0%K0J0J0J5J0J5J0
8554D0NJ0J5%k5k0l0j5J0J5J5J0%n%nJ0%nJ5J5K0L0J0k5j5k0k5j5k5l0j0J5L0L0J5%j5nnk5
8551a0j5k5j5NK0J5NN%%%%%%%nnj5%%j0j5NJ0J0J5J5J0J0J0J0J5J0k0k0k5j0NJ5J5nj0K0N
8548B5%N%K0%nl5o0n5%K0Nk0j5NJ5L5L0K5L5M0M0L0nk5k0j0j5k5j5k0k0j0k0j5j0%K5K5J0
8546a0NJ5Nj0%nn%j0j0NK0M5M0K5N%N%j5k0j5k0j5k0k0j5j5j5j0k0K0J5NK5L5J0j0%NJ0%J0
8543D5K0%k0k5nnnnj0nnnj5%J0k0l0k0nJ5j5j5k0nNJ5J5J0K0L5Nj0%J0NNJ0%nJ0%NJ0%j5l5
8539e0l5j5k0l0j0K0J5K0K0K0K0K0K5J5j0nk0n%k5j0nK0K0J5K0J5nk5k0J0L5L0J5J0K5J5J0
8537A25j5j5k0j5j5j5j0j5j5j5k5j0L5K5%%K0M0M5J5j0m0l5j5nJ0N%K5K0L0J0j0j0%k0j5l5
8534B5l0j5k5nK0K0J0NJ0J0nn%nk0%J5K0K0j0nJ5Nj0nNn%Nnn%n%n%%n%NN%nk5j5j0NNj0j5
8531d5%L0L0M0K5Nnj5l5l0k5j5J5J5K0J0N%%%J0J0J0J0Nj0k5m5k0Nnj5j5%k0nJ0J0NJ0J0J0
8528c0J0J0NNJ5N%J5NN%n%nk0m5m5k0%N%Nj0j0J0K0J5J0J0J5K0NJ0J5J5%j5l5k0j0%%J0j0
8525d0nNK0J0%j5k5%J0%j5k0k0j5NJ5M5M5K5%k5n%NNNN%N%%%n%NJ0%j5%J5M5K5nk0j5j5j5
8522C0m5m5k0J5K5K0J5Nj5nnJ0J0NJ5j0j5j0j0j0j0NK5J5n%J0K0nJ0N%%%%j5k0j5k0K0K0L0
8519C0J5j0nk5NNNNJ0k5k5l0j5J5N0L5L0J5j0NNj5k0k5j0NK0K5Nk5k0k0nK0Nnk0j0N%nn%j5
8516c0NJ5%J0J5NJ0J0J0%j5%j0%j0j0nj0k0k5nL0L0J0j0j5l5l5k0nJ0J0nj5NK0K5NN%J0J5
8513b5%k5k5nj0nnJ5%J0J5J0J0J0J0J0%NJ0%J0K0j0Nj5j5nnj0j0j0K0J5J5K0nk0j5nnJ5K5
8510B0M0J5j0k0l5k0j5k0k0m0l5k0%L0K0J5L0M0M5J0J0J5J0J0J5j0m0o0m5k0nj0j0J0K5K0
8508e5J5K5M0L0K5Nj0l5l5k0nK0J5K5Nj0j5j0j0nj0j0j5%j5nK0K5nl0j0J5M0M5K0J5nj0%j0
8505E0j0%Nn%J0j0N%j5j0j5j5nj5k0%j0NK0L5L5K0Nn%NN%k0j5NK0J0j0k0l0l5j5nK0J0K5K0
8502B5J5%k0m0m0j5%J0L5K0J5%j5%K5J0NJ0j5l0l0k5NK5K0K5K0%j5m5l5k5%%%j0J0K0L0L0
8499eK0L0K0M0J5l0m5n0k5j0nj0nNJ0%J5K5K0Nj5nK5NNNNJ0Nj5nj0j0j0j0j0j0J0K5J5J5j5
8496C0j5j5j5nJ0NnN%J0nnnj0nj5%j0nJ5J5J5J5J5j0k0k0k0J0K0K0K5N%%%%j5j5nnj0nNNJ5
8493@nj5l0m0j0L0J0J0L0K0K0J5K0K5NJ5J5j0k5j5j5j5j0j0j5j0j5k0%%K0NJ0J0J0J0J0J0
8491D0J5NJ0nl5k0k0nj0j0j0K5K0L0J5%NN%j0J5%%J5J5K5J0j5j0j0k0j5j5j5j0k5nj5k0K0
8488c0J5J5K0J5K0J5J5nk0l0%K0L5K0j0j5j5j0j5j5k0k0j0J0J0NJ0Nj5J0K5M0J0%%j5j5k0
8485C5j0%J5J0J0K0nJ0J5j5k0j5j5J5J5J5J5%j5k0%%k0nnk0nj5nK0K0K0K0NNJ0nj5l0m0j0
8483a5K0K0L0J5nNnk5l5k0nn%K0K5nJ0j0%%j0NJ0j5j5j5k5j0J5J5K0J0%L5K0J0J0K5K0J5j5
8480A20%j5%J5J5k0j5l5k0J0M0%k0nnNN%NJ0n%J0n%k0m0n0l5%J5Nj5nnNnj0NJ5J0K5J0j5j5
8477c5j0j5NL5J5J5K5J0L0J0%nj0%l0m0l0l5k5nL0M0K0j0J0NJ0J0NJ0J0%K5nk5l0l5k5K5K5
8474@J5L0J5NL0%J0K0K0NJ0nnNJ0j0N%j5l5m0j0J0L5K5K0k5l5l0k5j0J0%%%j0k0J0%j5j0%
8471a0%J0J0J0nJ5NJ0NJ0J5%j5l0l0j5j5l0l0j0J5M5K5L5J0NJ0J0J0NJ5%nnnnnnj0nj0n%k0
8468Ej0%nj0%%%%%%%Nj5N%j0nn%nNNJ0NNNJ0%nj0l0%K5J0L0J0nk5k0j5J0K0NK0K0K5K0K0N
8465A05k5j0nj5j0j0j5j0j5j0j0j5j0nk0J5L0K0J5J5j0J0%%Nj0J0K0K0Nj5NJ5J5Nk5m5l5n
8462b0j0J5K0M0L5K0%j5k5m0k5J5K5L5J5j0j5n%k0j5j5j5j0k0J0K5L0K0J5j0j5%J0J5%k5l0
8460El0k0%NNN%l0k5nnk5k0nK5M0L0L0NnN%k0k0l5nJ5%NK0K5L0J5j5k0k5j5nJ5K0nk0j0nJ0
8457f0L0%J0J0%nnJ5L0j5k5j5NK0K0J5K5%%%%N%J0nk0%j5nj0j5nj0j0%%j0NJ0%k0j5NK5K5
8453@K0J0Nj0%%nk5m5l0J0K0J0nJ5NNJ0J0J0J0J0K5Nk0k0k5j5Nj0Nn%%n%%N%NnJ0nNJ5J5%
8450A5%K5L0%j0j5j0%k0j5nj0j0k0%J0L5K0%%%K0K5L5J5k0m0m5j5L0M5K5%j5N%j0%nj5%J0
8447F5%k0%nK0L5M0L0J0l5l0l5k0k5nJ0%NJ0J5%J5%J0J0J5%k5k5l0k0k5nJ5K0J0nNNNNJ0N
8444F0nj0k0NK5K5K0K5J0k0j0Nnnn%k5k0k0j5j5%K5K5J5J0K5Nnk5j5j5%%%%j0j5k5j0%n%n
8441b5j0k5k5nJ0L0K5K0%j5k5NJ0NNJ0NNJ0N%j5j5%%k0nnNK5J0J5K5NK0J5%N%Nj5j5J0K0J0
8438I5k5j5N%j5j0%j0j0j5j0K0K0K5J5%j5j0nk5k5nJ5nnNj0NN%NNK5M5M5L5K0%m5n0m5k0k0
8435eNK0J0J0%nl0l0%%%NnnnnNK0K0%J0K0J0J5j5k5k0j5nJ0%%j0j5k0nK0N5O0K0j0j0k0%%
8432E5%%%j0J0J0j0k0%j0j0j5j0j0j0NN%NNNJ0nNNnJ0%N%N%K0K0%j0l0k0j5j0nnj0J0M0K0
8429C0K5NNK0nj0nk0nJ5J5j0k5j0j5j0j5j0N%%K0L5L5K5j5l5k5j5j0j0nnJ5L5K5K5nnnn%%
8426E5%%%%%%j0k5k0j5j0nk5k5j0j0NK5NNnj5K0J5J5j0j0J0J5J0K5J0%%NJ0K0%j0j0k0n%N
8423A5%%J0%l0l5%K5L5J5nnj0j0nnj0%J0J0K0%j0k5j5j5nJ0L5M0K0j5k0k0nNJ5J5K0J5Nj5
8421F0j5%nj5nj0j0n%%NK5K0K0Nj5j5j0nN%nj0k5j5j5k5j5%n%%J5K5L5L5K5%j5j5N%%%%%%
8417B5n%nnnn%Nj0l0j5nn%%J5L5M0K5J5%j0j0j0nnJ5%k0l0k5k0NM0M0K5N%%%%j0j0J0k0l5
8414@k0j0j5nK5L0L5nj5j5nNJ0J0NJ0J0%J5%j5nj0nnj0nj0j0k0%J0J5J0j0nNK5K5j0j0l0k5
8411c0k5j0J0J0J5L0L5K0nJ0J0n%NN%j5j0j5j5nk0k0nnnn%Nnj0NK0J5K0J5nk5nj5nJ0%NK5
8408EM0M0K5%l0k0j0NK0J0J5NNk0l0k0%%k0k5k5l0k5%J0%J0J5L0J5K5K0L0J0j5l0j5J5L5J0
8405H0j5j0N%%%%nNNj0NJ5NNJ0J0NNnj0j5j0nj0j5nk0n%k5j0j5J0K0M5L0J5%n%j0nNj0j5N
8402E0J5k0l0k5%L5K0J0k5m5m5k5%K0NNL5K0%j0%nj5Nj0j0nnJ0J0NJ0L5K0n%j0J0NnnJ0%n
8399C0j5j5nL0J0Nnl0nJ5J0n%N%NJ5J0%K0NJ5K0nj0j5k5j5%nj0NK5L5J0j5k0nj5k0%%n%j0
8396A5k5k0j0nnj5%L5J5L0K5J5nNNj5j0j0j0nNj0N%n%%J5K5K5J5J5%NNj0m0l5j5%J0NN%K0
8393E0J0J0J0J0K0%j0j5j5j0nk0k0%%K0K5Nj5k0j5j5j0nj5nJ5K5L5J5k0nnk0k0%nk0J0N0M0
8390F0J0j5k5l5j0nJ0%J0J5K5K5J5%j0J0j0m0l0m0k5%J5K0%J0J0J5Nj0k5k5j0J0J5K0NK0K5
8388C5K5J5J5%NJ0n%%nj0NNj0nnj0n%j5j0%j0k5nk0k0j0k5nJ0K0K5J0%%J0j0nl0m0%J0NJ5
8385f5J0%NN%nJ0J5nNL0J0K5J5J0K5J0NNj5l5n5k0NJ5J0j0N%NNNNNNNNl0j5K0L5J0%NJ0K0
8381A05%J5J5k0l0NJ5K5J5k0l5m5k0j0N%J0J0Nn%nnj0%Nj0k0N%j5n%nnJ5L0L0J5k0l5k5l0
8379e0nNNnj0j5k0j0J5K5K0K0J0nJ5%J0L0K0J5L0K0%j0m0k5NL0J5nk5k5j0n%j5%j5j5%J5K5
8376B0nj5j0nJ0L0K5J0N%J5J5J0J5j0k5k5nNnl0l0nNJ0J5nn%J5J5j0k5nNJ0j0j0NK0M5M5J5
8373A25J0k0k0nJ0J0nk0l5l5k5J0J5J0J0%%%K5K5%k5m0m0nNN%nj0NK0J5j0j0j5J5J5J5K0K5
8370F5J0k0l5k5j0j5k0nK0K0M0M0L5J0nk5k5j0J0Nnj0j5j5NK5J0J0J0J0j0l0l0j0K0Nj5k0
8367eJ0J0%j0j0%J0J5NnnJ0J0J0K0Nj0k5k0j5j5nnj5nj0nnNM0J5K5J0J0K5K5J5j0l0k5NL5
8365H0J5K0%Nj0m0l5j5nJ5%%j5j5k0k0%K0J5K0J0nJ0NK0K0%%n%Nn%%j0nj0j0nj0j5%NNJ0N
8361C0L5J5nn%J5K0nl0l0j5j5NL0N0N0Nk5k0k5j5k0%K5K0Nk0k0j5j0j0j5j5j0k5nnnj0NK0
8359d5L5L5K0nj0nj0nnj5%%%j0J0%%NnJ0K5K0J0nk0j5j5nJ5J0n%j5nK5K5J5k0l5k0j0J0K0
8356EJ0J0K5K5K5J0K5J5nk5k5j0J5nl0k0k5j0J0J5K5Nnk5l0j0J0J0j0j0j0nnnnn%K0M0L5J5
8353G0nj0j0J5Nj0%NJ5J5NNj0k5m0l0nJ5J0j0nnnj0nnj0%j0j0%J0J0J5J5NK0J5Nj5l5l0k0
8350f5n%nK0M0M0K0nk0l5l5%K0L0K5Nj0nj0nnnnnnnnnJ0J0J0L0M0K0J0nnnnn%k0nn%J0J5%
8347F0k0nJ0K5J5J5n%j5k5k5j0k0%J5L0K0j0%J5%j0%nnnJ0j5j0j0%NJ0J0nk5l0%J5J5nn%n
8344@%n%%%%%n%%NK5K0K0%k0nnn%k0%nj0J0J5J0J0J5j5l0k5j5J0K0L5J0J0J0J0NJ5NJ5Nj0
8341A05l0l5j5%J0L5J5K0nk0nk0k0nj0k5j5j0NK0K5Nnk0j5j0%NK5M0K5%K0J0K5J0%k5m5m5
8338B0j5j0nNN%N%J0NJ0J0J5J0nl5k5j0%J0%J0J0%nJ0L0L0J5j5l0l0m0l0j0nj0%K0L0L0K0
8335C0j0NNj0j5k0%K5J0NJ0NJ0J0J5N%%Nnk0j5%J5J0l0n5n5l0%J0K0J0K0K5J0%%K0M0K5K0
8332A00nj5k0k0k0k5n%n%k5k0nK0L0J0Nj5J5J5NJ5K5%J5J0J0j0l0k5nK0J5%J0J0NJ0k0l0m0
8329Ej0L5M5L5nk0n%k5m0k0%n%J0J5nj5nJ5K5J5k0nN%nJ0j0nNJ0j0%Nj0NNnN%%Nj0NK5J0k0
8326D0nnJ0%N%k0nj5nj0k5%K5J0j0j0NNJ0%nJ0NnJ5nj0J0j0k0k5nj0NJ0M0L5K5J5j0j0nj0
8323D0j0l0k5nJ0Nj5k0k0%K5K0J0NK5NJ5N%%N%%J5nk0k0j0NK5M5K5j5k5l0nJ0j0k5j5j5%N
8320b0J0%k0nJ0K0K5Nnk5j5j0NK0M5L0j0k0k5k0j0n%nNK0K5K0nj5j0k5l0j0%K0J0N%%NnnN
8317a5%%NK5J5J0K0J0J0J5J0%k0l0k0j0nNNK5K0%nk0k5nJ0N%K0NJ0NJ0J0J0J0J0nl5k5j0j0
8314D0j0j0j5K5%k5k0k5k0j0j0J0K0M0M5K0%k5k5n%n%j0J0%%%%N%J0K5K5J0%nnl0l0j5J0M0
8311C5J0J5j0k5nnJ0J0j0j0nJ5J0J0nk5%NJ5nk5j0NK5J0J5j0k0l0l0j0J0J5j5l5k0NL0L5L0
8309EK5K5K0K0J5%k5k5nj0j0nl5l5m5k0j5%n%K0J5K0J5NJ0K0K0Nk0m0l5nL0M5M0J5NJ0J0j5
8306D5k5k0j5j0J0n%J0j0nJ0J0M0L5J5Nj5%nJ0J0%k5n0n5k0j0J0Nnj0l0j0J0L5L5L0L5L5K0
8303I0K0J0k0k5l0j0j0l5l0j0j5k0k0nK0K0K0L5J5nj0nnJ5L5L0J5nj0j0j0j0j0j0nnK0J0%
8300B5NJ0NJ0J0J0J0J0nnk0m0k0nK0K5%%%%K0J5J5J5%j0l5j0J0L0J0k0k5l0j5j0J5K5L5Nk5
8298F0l0l0k5k0%J5K0J5J0Nnk0%NK0K0Nj0nj5%%J5nn%%J0K5J5J0L5%K5J5nj5j5nk0nj0j5N
8295G0%nJ0k0k5J0K5L5K0N%j5m5l5k5j0%Nj5n%n%J0J0J5J5J0J5J0J5K0%J5N%k0j5l5k0k0n
8292@L0nk0j0nNNJ5%j5l0l0j0J0L0M0L0K5%j0j5J0J5n%%NJ0nnN%%j0NNj0%%j0NnNj0%%%%%
8288D5NJ5%j0m5m0k0%%K5L0K0J0n%NJ0nnJ0NNJ5%%J5J0Nk0k5l0k0%n%L0K0J0j0k5Nj5%K0L0
8285F5J5nnj0k5k5j0n%%nK5M0L0K5nk0nJ5L0J5j5l5n0l5j0j5k0j5NK5K5M0L5L5J5J0Nnj0J0
8282A35k0m5k5j5nj0k0l0l0k0%J0J5nNNJ5nNJ0nJ0M5J5J5K0J5J0k0k0k0j0k0j0j5NJ5L5K5
8280F0%j5j0k0NJ5%%j0%J5J5%j0%j0J0%%J5J0n%l0k0%J5K5L0K5Nnn%j0j0nj0%nnnnnnj5%J0
8277C5Nj0l5k5j5%J5J5K5K0J5nj0j0j0NNNNK5Nj0NJ5Nnk5j5nNNnnk0k0n%%l0m5l0j5nJ0Nn
8273a35J5K5N5M0L5N%j0l5j5%J5L0K0K0%k0k5k5nj5%j5k0k5k0nJ5J5%j5%J5K0K0J5K5K0K0
8271D0K0K0J5%J0J0J0J0NNk0l0n0n0k0n%%%nn%nn%nJ0J0j5j5j5J0Nn%K0K0K5L5K0J5nj5l0
8268A5l5l5%K5L5K0J5nNJ0NNJ5nj5k5j5k0j5NK0K5J5J5J0nl5l0k0NJ5J5%%L0J5NNnnNj0nn
8265D5j0%J0K5K5J0nk0j0j5k0nj0j5J0NK5K5J5J5%k0j0NJ0J0nnk0k5k5k5%%%Nj5J5%%J5nn
8262@nNL5J0J0%nJ5J0K0Nnl0m5o0k5J5K5J0nJ5NnNNJ0NnJ0J0%NN%J0J0nNNj0nj5j0j0j0j0
8259@j0J0NJ0J0NJ0%K0J0nJ0NK0J5%%l0k5j5J0J0J0J5J5k5l5m0j5NJ0J5k0k5l0j5J0K0M0L0
8256C0L0J0j0N%%%%%%%N%%%%%K5K0K0k0k5k5k5Nnnj0%Nj0%%j5nnJ0K0J0nl0l5k0%J5K5K5K0
8253C0%nnJ0N%%%n%j0k5J0J5K5L0J5Nj0j5N%j0n%nJ5J5K0N%k5m0l0%K5J5J0j0nNn%J0j5N%
8250E0n%%%%%%%nNNnnN%%j0J0%%J0j0J0%j0J5K0J5NK5K0nl0l0j0j5j0J5%k0j5nJ0n%J0%N%
8246D0Nnnnj0nnnnj5nk0%J0L0L5Nnj0J5J5K0n%nj0j0%j5Nj5j5%%%j0J0%%j0NK5NNK0K0%NK0
8243A00J0nk5m0k0k5j0J0%j0%n%%Nnk5k0NK0Nk0j5%J5J0J5J0J5J0J5J5j0j0j0j0NJ0j0k5l0
8240e5j5%K0nJ5L0L0Nk5j5%J0J0K5K5K5nk0k5j5Nnj0j0NNj0n%n%n%j0Nn%nnNJ5J0NJ0J0J0
8237B5J0%N%NNNJ0%m0l5j5%NJ0%J0NNNNNN%Nj0nj0j0k5l0NNK0J5K5J0%k0j5nj0Nn%n%%nnn
8233d5nnk0k0j0K0M5L5J0J0Nj5nNnnn%n%%nk5k0j0K0L5L5J5n%nnnk0Nj0nNnnJ0J5K0%k0j5
8230a5J0J5L0L0J5%j0nj0k0%K0K0j5m5o0m0k0j5J0K0%K5J0j5j5J0K0Nnk0j0K5NNN%K0nk0j0
8227e5k5j0NK5J5J5K0M5N0K0j0k5k5j0j0nj5j0%j5Nj5j5%J5K5J0nNJ0N%NNN%NNnnNj0k0k0
8224a0%K0J5NJ5Nnl0j5j5j0N%nn%j0NJ0J0K0Nj5k0k0j5NN%J5J0%J0NnNnN%%j5J0J5NNK0K0
8221E0NJ5J0J5J0%K0J0NNJ0Nk5n0l0%J0J0%%j0l0m5n5l5k0K5M0N0M5M5K5Nnk5j5k5%J0J0n
8218F0k0k0k5j0j0NK0J5J5J5K0K0j0j0J0NNJ0j0nj0nnnnj0nJ0n%%N%%j5k5l0j0K0M0M0K0n
8216H0nnnk0%%j0nnn%nJ5nj5n%J5L0K0J0n%J0nk0k5k5k0j0J5nnJ0L0K0n%K0Nj0j5J0nnn%j0
8212B5nj0j0k0k5nNNk0l5j0K5L0J0NNJ5K5nJ0%%K5K0Nk0k5%%%nK5L0K5K5%j5nnj0k0k5j0j5
8209A5k0j0j5%J5L0K0L5L0J5nk5k5k5k5k0%K0J0NJ0J0L0J0j0k0l0j5NJ0K5J0J0J0j5k0j5n
8207B5n%k5nj0nJ0J5J5L0K0%%j0J0n%%nj0Nn%j0%Nj0nNN%NJ0nJ5N%NNNNNNJ0%j5%j0j0j0n
8203E5k5N%j5n%k0Nnj0j0j5k0nJ0M0M0M0L0K5J5l0m0m5m0k5j5k0j5j0j0K0M0P0N0J0l0j0%
8201C5K0J0J0J0J5K0Nk0k0j5k0k0%j0j0j0j0j0nnnnnnn%n%K0K5nNK0J0Nj0n0l0k0j0J0%NJ0
8198g5L0J5K0%k0k0%NJ0J0NJ5N%K0%j5j5Nnj0n%j5J5%%%N%N%K5K0NK0J5J0K0k5k5j0l0l0j0
8194c0k5k0%J5NNJ0J0NNNNJ0%%J5j0J5K0K5K0K5J0J5k0k0m0k0J5K0M5L0J5nNj5l0m0l5j0j5
8192A5l0J0K0J0J0nl0j0k0NJ0%J5NJ0J5%j5%%k0nj0nnNJ0K0%J5NK5%j0%nn%nnn%NJ0%nJ0N
8188D0%J5J0%K0J5J0NJ5Nj0j0J0K5K5j5l5m5l5m5l0nK0nK0J0j0J0%nJ0J5j0nNj0%nnn%n%%
8185a0%n%%nnnj0nK5K5K5K5Nnj0J0J0j5nJ0j5nj0nnj0nnk0nJ5K0L5%j0%j0nJ5Nnk5%K5L0J0
8182G0%j0%j5k5k5k5k0j0J0K0J0J5K0K0K5NN%%j0l5l5j0%J5%j5k0%J0J5J5J0J5J5J5J0%%%
8179F5%j5j5%J0K0j0l5l0j0Nj0k5l0j5nNK0J5L0NJ0nNNj0J0n%J5%j5j5j0J5%k0NK5K0%j0k0
8176b5j5j5%%K0L0K5J0%NJ0%j0j0k0%nJ5J5K0L0L5%l0l0l0k5j0%J5L5L0J5J5%j5k0m0l5k5
8174c5j5N%NJ5K0M0K5Nj0j0j0nJ0Nnnk0%j0%J5J5nj0nJ5J0J0j0k0k5l0j5%L0J5J5K0J0J5J5
8171G0N%j5k5l5j0J5nj0j0nJ0%nj0%J5%NJ5J0%NJ0K5N%k0l5l0l0j0NK0J5J0K5NK0J0j0k0l0
8168a5nJ5K0NNNNk0k0l5nJ0j0NJ5J0J0%K0J0N%nnn%j0nn%nnnnnNj5NNj0J5J5J5Nk5j0nj0j0
8165e0j0J5M0K5NJ0NNJ0NJ0NN%%N%%N%Nj5%%j0%%nJ0J5NJ5J0NJ0NJ0nm0o0k5J0L0J5k0k0k5
8161A0j0J0J5J5J5j0%Nj0%%%%k5%J5J5K0j5l5o0m5l0nL0L0L0L0L0J5n%J0%J0%N%%%%%%j0J0
8158F0n%J0j0nJ0J0j0k5j5%J5%j5j5nNJ0J0N%J0J0N%j5%nj0%%j5j0j0j0j0NL5J5K0J0NJ0%
8155G0k5j5k5k0k5nL0M5M5L0%k5l5k0nNj0j0K0K5L0J5j5l5n0m0k0nNJ5J0J5J5J0J5J5K5NK5
8153H5J0j0j5l5NJ5J0NK0L0L5Nnm5n5l0nNJ5%K5K5J5Nj5l5m0j5%%NN%nJ5%N%n%%%nJ0nj0%
8150A5J5L0K5K0nj5nnnj0l0m0m0l0k5nK5M0M0J0j0%%NN%L0J0Nk0m0l5l5j0NL0J5K0%%N%N%
8147a0%Nj5j0j0j0%K0K0K5K0J0nk5k0nNK5J5J5J5J5Nj5nl0j5k0%K0%k0j0%J5K5L0J0k0l5l5
8144b0k0j5%J0Nj5k0NK0L5K0n%J5J5J0K0J5j0l0l0J0Nk5k5NK0K5NNNJ0K5J0nj5l0j5Nnj5J5
8141A5K5L5Nm0n5k5nJ5K5L0J5j0nnj0K0J5J0K0L0J5J5%nk0l0n0k0nJ5J5K5%nl0j0k0J0K5J5
8138D5K5J0K5L5K0K0NN%k5l5l5k5nNnj0j5%%j5j0%Nk0n%j5Nj5%J0NJ0J0j0j0J0L0K0j0k0n
8135A0J5%j5%J5K0J0%j0J5J5J5J0%j5j0j0N%nj0j5j0nj5j0j5nNK0Nj0j0%l5m0k0NL0J5J5n
8132d5NJ0NJ0%J5%J0J5%k5k0l5j5j0j0J0L0J0J0NJ5J0NJ5NJ0Nj5l0j0%nnnNNn%%%%NJ0NNN
8129ENnJ0K0J5nk0nJ5NNJ5L5L0J5%j5l0m5k0k0L0L0J5j5j0J0J5nk5k5nj0j0nJ5J5J0K0J0J5
8126H5J5J5%%%%%n%%NNK0nm0l5k0nj0j0K0K5K0K5Nj5k5nJ0J5J5J0j0k5j5nnk0j0j0j5j0j0
8123b0j5j0j0J0L0K5J0NN%%J0nNNj0nj5%j0j0j5%%NJ5nJ5N%J5J0L0L5J0nnj0j0N%N%%Nj0J0
8120A00%%k0m0j5%nk0k0k0nK0J5nk0k5J0J0J0J0%J0NNK0Nk0j5%%%N%%K0M0j0l0j5j5nnJ0L5
8117B0NNNNj5l0l5j5j0j5J0K5M0M5K0%N%n%N%%%%%%%k0j5l0j0J0J5J0J0%j5nj0nj0nnJ0L0
8114B0L0J5nj0%j5j5%K0K0J5nNJ0%K5K0Nj5k0k5j0k0l0k5k0k0NK5J5j0j0NK5L5Nj0nj5%j5
8111@j0nj0k0%NJ5J0J0K0%J0J5NnnJ0%%N%J0L0K5J0nj5nk0j5j5k5j0NK0K5Nk5j5l0j5%J5J5
8108A5N%j5nnnnj0%J0NNK0NJ0J0Nk5l5l0l0j5%K0%j5nK0K0K0n%J5nk0J5K5L0J0%j0j5NK5K5
8105F5nk0k5l0j0J5K0L5J0j0l0l0k5j0J0J5NK0L0L0K0N%%j5nK0K0J0%k0k5k0J0nj0nJ5N%%
8102F0J0%NNNK0nk5k0k5k5NK0J0J0J0NJ0NL5L5j0k5NK0J5%j5l0l0m5l0%J0J5nj5j0nj0nj5
8100c5%J0NJ0NNn%K5K5Nj0k0NNJ0nj5j5k0j5j5k0j5j5J0K0J0J5K5J5J5%J0J0j0l5j5k0nK5
8097b5J0J5J5J0K5J0J5J5nk0l0NK5L5J5%l5l5k5%J0%%J0j0N%n%%j0N%j0j0%n%Nj0j0nK0L5
8094C5L0J0J0j0%J0J0N%j0l0m5m0n%K0%Nj0k5k0nJ0L0J0nj0J0J0nnJ0N%%NK0J0J0K5J0J0K5
8091A10J0j0Nj0%%j0j0%%j0k5Nnk0nnj5J0Nj0N%%%j5nJ0K0L5J0nk0k0j5j5J0K0K0J0J0J5N
8088H5j5l5j0%Nj5nnnnnnnnj0j0nJ0J0J0nk0l5j5j0J0J5J5J5K0K0K5K0K0%k0nj0%J5J5%J0
8085F0J0%J5J5NJ0J0%j0l5l0j5j5nNj0l0j5J0NJ0j0nK0N%nk0k5%K5K0K0J5K5K0J5Nk0%%J0
8082H5J5%j5k5l0k5nj5j5nJ5NNNN%J5J0n%J0K5%j5NK0Nj5j5%%nNK0J5K0K0nk5j0j5j0l0k5
8079ej0K0L5L0L0L0L0J5nj0j0j0j5j0j5j5K0J0nj5k0j0%j0l0k5k5%%j5j0NNk5j0NNK0NJ5J0
8076a5N%K0K0J5K0J0k0l5l5nj0k0j5N%J5L0L0J5%%J0j0J0J0J5k5m5k5k0j5N%N%NNJ0NJ0NN
8073a0NJ0J0J5%J0NJ0J0J0%NNNNJ5j0k5m0m0k0%J0K0K5M0J0j0j0k5k0l0j5nn%%n%%n%nNj0
8070f0%J5K5N5L0%k0k0N%N%j0j0%k0nj0j0j0nn%nL0K5L0K5%l0k5nj5k0k0j0N%NNNNnJ0J0J0
8067b0J0NK0J5%%%%j0m0m0k0nJ5J5J5K0J5K0%k0k5j5L0L0K5Nj5k5k0%N%%N%nNL0L0L0L0Nj0
8064A10j0J0Nj5%%%n%%j0j0nnj0j0k0NL5M0K0%j5l0k5k5N%N%N%J5nj5j0j0j0j0j0j5j0N%%
8061c0NJ0n%J0k0j0J0J5K5J0j5j5j0%NJ5J5%nj0nj0k0nnj5k5nK5NJ0J5J5k0nNK5K0K5K5J5
8058G0Nj0k5k0J0L5K0J5NJ0Nj5l5k5k0k0l0l0j5j0J0J0j0k0j5NK0L5K5N%j0J0M0K0J0k0j0
8056B5%J5J5j5k0k0J0K0K5NNNNj5k0j5k0j0j5l5%J5J0J0K0K0J0J5J5j5m0l5j0nJ0J0%NJ0N
8053eNJ5%nJ5K0J0j5j0%%%N%%k0m0j5j0j0j0J0N0M0J5K0J5nk0k5j0%nk0k5j5%K5J5NNJ0J5
8050C0J5J5J0J0j5k0j0J0n%%J5J5%j0nj0j0j5l0j5k0j0NK0J0L0K5%nj5k0j5j5J5M0M0J5j0
8047F5l5k5j5n%Nj0k5j0NK0J5%NJ0L5K0nnJ0J5j0l0nK0J0k5m5l0%K0J0%j0n%K0L5J5j5j0k5
8045a0n%%%NJ0J5Nj0m0m0j0L0K0J5NN%nN%NK0K0N%%%%n%%%j0NNj5J0j0%nJ0J0NJ0j0nnj0k5
8041@k5l0k0k5%J5K0NNJ0nJ0J0NNnnk0NK5M0N5M0L0%j0j5%%J5j0N%%nK0nnj0J0J0nl0m0%N
8038G5J0%%j5j0j5NNj5j0j0j0J0J5%j0k5j5j5NK0J0J5k0j5l0%NK0K5L0L5J5Nk0k0nnj5j5n
8035E%J5%J0J5nJ5NNNJ0%j5l5k5k5J0NNJ0K0K5K0K5Nj0j5Nnnn%%NNNJ0nnJ0K0J0k0n0l5n%
8032A5J0J5NJ0J0J0j0l0l0j0J0K0J0NNJ5nj5k5k5j5k0%K5K0K5K5J5Nj0j0j0j0j5j0nJ0K0N
8029C5j5k0k0k0nL0N0M5K5k0j5nJ0K0Nk0%nnj5k0nj5j5J0K0K5J0%Nl0k5j5j0%K0J0NJ5J0J0
8027F0J5j5j5%k0j5nj5nJ0M0L5J5Nj0Nj0m5m5l5k0j5NJ5K5L0Nnk0j5%NJ0L5J0j0j5nK0K0j0
8024A5%Nn%Nnj5J0J5Nnk0nJ5J0j0j5%NNJ5J0Nk5l5nJ0K0K5K5K0K5Nk0j0%%j5j5NNJ5K5%j5
8021H0k0k5j0%J5NJ0J5K0J0nj5k0J0NK0%k0j5k5j5j5J0NK0J5J0J5%j0l0k5j0%J0N%%%k0n%
8018eK5K0K0Nj5j0NK0K0J0%j0k5n%j5NnJ5J0nj5%J0NJ5K0j0k5k0nNK0J0J0j0j5k0NNJ0j0j0
8015C5nj0k5j5j0J0J0j0j5j5j0j5j0J5%j5n%L0L0K5K5Nj0j5%nj0j5N%%k0k5j0L0L5K5nl0k5
8012e0nJ0K0J5J0K0NNJ5J5NJ0J0%%%%n%%%%NNNnNJ0nnj5j0j0%k0k0NJ0K0J5J5J0K0K5N%%n
8009A40%n%j5Nj0j5k0j0j5j5j0j0k5j0J0K0%j0n%n%Nj5J0j0%%j0NNj0J0J0J0j5m0k0NL5J5
8006a5K0K0K0%k0k0n%k0k5%J5J0J0J0J5J0J0J0J0%J0nJ5nNNj0j0j5j0J0J0k0l0l5m0k5NK0
8003g0K0L0J5NJ0%k0m0n0l0nj0k5k0j0K5L0L5N0M5L0K5nn%j0nnk0j5l5k5J5K5K5J0NNJ0J0
8001B0NK0%j5%Nk0j0%%j0k0%NK5%%N%K5M0M0K0K5nj5%J5nj5l0k5nn%nk5nJ0L5J0k0l5l0k0
7997a5k0nJ0K5L0L5K5nj0k5j0J0%nJ5K5K0J0%k0k5%%NJ0%nJ0%%J5Nj0l0l5n%J0%nj5k0nj0
7994b0nnJ0J0J0J0J0J0J0NJ5n%NN%nNNJ0j0nJ5J5%k0j0J5K5j5j5j0J5K0n%nn%%N%j0nJ0K5
7991A10L5Nj0%j5j0j0J5%%j0j5m0n5l0j0J5NJ5L0J0n%J0J5j0%J5Nj0N%%%%%nj0j0nj0nj0n
7988@J5K0L0%%%k5j0j5J0J5L0K5N%Nj0k5l0l5j5l0l0j5%J5%J5K0L5%j5k0n%NJ5L0K5K0NJ5
7985G5J0J0j0J5L0Nk5k0%K5K0j0j5j5n%n%j0%Nj5nj5j0j0k5k0%%NnnN%%%NJ5J5J5K0j0J0K0
7982G0L0J0nk5k0j5j5nNK5L5L5K0nl0l5nJ5K0K0J5nk5j5j0nj0nnnj0j5Nn%%%%%%%k5k5nj0
7979c5j0NK5K5K0n%J5NJ0J5Nj0nj0j0%j0j5NN%J5L0M0L5%k0n%nnj0nj0nnNnNJ0nnJ0n%j0J0
7976H5%nnNJ5J5J0J5j0k0l0nj0k0j0j5k5l0j5J0L0J0J0K5K5j0k5j5n%J5M0K5K0%j5k0l0m5
7973a0l5j5J5K5L5K0J0J0K0L5L5J0nk0k0k5k0m0m0k0nnj0k5j5nJ0K5M0K0J0j0J0K0J5J5nn
7971D5j5j5%K0L5L0%m0l5j0%J5J5J0j0j5k5NK0j0nj0nj0j0J5K0J5nnJ0%N%%L0J5Nj5m5l5J0
7968@J5j0k5l0%K5N0M5L0j0l5l5l5l0j0NK0J0K0K5L0K5nj5j5l0J0J0nNK5J5J0J0K0L0%l5m5
7965F5j5nK0N%nJ0N%j5l0l0l0l0%N%%N%%NnnNJ5L0Nj5n%J0NNK5K5j5nj0N%%%J5M0L5K5k0k0
7962A05k5l5k0nJ0L0K0J0k0j0j5j5j5j5k0J5J5n%n%%%N%N%j0J5J5J0J5K0NK0K0N%k0nj5j5
7959G0nj0j5k0k0k5k0NJ5K0%%%j0NnnJ0j0k0%%j5nnk0Nj0J0J5J5L0K5nnk0k0n%nJ5L0J5%%
7956E%%J0j0NNj0J5%%N%N%j0j5k5nj5j5k0j0N%nJ0N%N%K0M5M0K5%j5%J5J0j5l0l0l0l0j5J5
7953f0J0J5J5J5nk0k5%j0NJ5K0L0K0Nj0j5j0NL0K0j0nj0J0J0%j0%NN%j5j5j0k5k5l5j5J5K0
7950f0K0K5K0J0J0nl0l5k5k0J0L0J0J5nk0j5NK0nnnnl0m0%L5L0J5J0J0J5%k5k0nJ5M5L0j0
7947A5k5l0nJ0K0K0J0j0%Nj0%n%n%J0NNj5l5l0k0NJ5J5J0j0nK0L0N%k0l0nnnnJ0J5J0J5J0
7944a5J0K0Nj5k5m0l0k0j0K0J5J0K0%nnNJ5J5J5%j0%%N%NJ0K0J5J0J5J5J5J5%j5j0nj0j0n
7942D5j0k0j5k0j5NK0K0N%j5nj0N%nj5j0K5M0L5K5J5k0m0k0%K5J0Nnj5NJ0j0k5l0j5j0j5j0
7939f0j0nj0nj0nj0j0K5K0J0K5K0K0K0K0J0J5J0J0k0k0k5j5NJ0J0J0NJ5NJ0NNJ5nk5k5k5l0
7936a5J0J0NK0K5K5Nj5j0k5l0j0K5K0Nj0nnnnnnj5%NNJ0Nj0j0J5K5J0n%J0J0%NNnn%j0l0j5
7933EnK5J0J0J5J0L5L5K5j5m5l5%J5nl0k5nk0nK5J5K0nJ0Nj0NK5L0NJ5J5%%k5k0nNNj5l5l5
7930B5j5NNj5j5j5j5nnj5NK0K5K0K5K5Nj5j0J0L0%k5l0l5l0l0j0J0L0L0%j5j0j0J5L0K0J5
7927C0J5%l0n5l5k5%%%n%%K0K5Nk5k5nK5L5J0n%Nj0j0k0nK0K0K0K0L0L0L5K0j0l5l0j0J0J0
7924D5K0Nj0k5k5j0nn%nJ5M0L5K0j0j0j0j5k5l0nJ0NJ0J0NL5K0J0j0j5%nj5j5nj0j0n%n%%
7922@n%nNN%NJ5J0J0j0k5j5NK0K0nk5j0j0j0j0J5J5%k0j5J0NNNK0K5Nj5l0k0j0K0K5K5K0N
7919E5j5nJ5J5J0j0nJ0nj5j0nj0%j0nk5k0nJ0J0j0j5j5k0J5J5K5NNJ0NNNJ0K5M5J5%%nK5J0
7916A35J0nj5k5m0n%%nj0N%j0NN%NL0K0%k5j5n%Nj0j0Nj5j5j5J5J0J5nnnj0n%J5Nj0%%%%%
7912B0%l0j5NJ5L0Nnnl0l5k0nNJ5J0J5NJ5K0Nnj0nj0j0n%k0NJ0%NJ0nNNNNNNNN%NNNK0%j5
7909D0nJ5J5J0%k5l5k5j0%nj5J0NJ0J0J0%nJ5L0K0nj5j5j5j5NK0J0J0J5J0K0Nnn%nj0Nj0n
7906F0%%k0l0k5j0%%j5%K5M0K5K5%%%N%N%%n%nk0l5n0k0nK0K0n%%nk0k0NK0M0M0K0Nj5k5k5
7903@j5j0J0n%%%N%K0M5L0L0J0j5k0m0k0nJ0K5J0J5j5j5nK0NNK0n%J5%N%%J0nN%%%Nnl0l0
7900F0l0l0%K0L5M0%k0k0%j0k0j0j5j0j0k5%K5K0L0K5K0%j5k0%K0J5Nk0k5k0k0j5%K0K5K5
7897E0K5nj0k0k0nK0nk0j5nL5M5N0L0Nl0j5n%j5l5l5j5k0k5j0%J0L0M0K5J0J5K0%m0l0j0N
7894B5J5%K0N%NNN%J5nk0k5k0k5%K0J5%j0l0k5j5J5J0J0J0J0NJ5%k0k5k0k0k5j0%K5K5K0L5
7891A5J5Nj0k5m0k0J0N5P0M5K0%Nk0m0l0k5nnj5%%j0nnn%%nj5NNj0%K0%J0J5%K0%j0k0m0N
7888d0K5M0M0L0J5J5K0J0l0m5n0k5K0K5J0j0k0J5L0J0%j5j0nj5%nj0nn%nj0Nj5NK0J5K5J5
7886G0%j5l0NJ0J5J5J0j0k5l0nJ0%nJ0J5j0NJ0n%K5K5j0l5k5j5nnn%J0J0%k5j5NK0K0nJ0J0
7883C0nnj0j0nnj0k0NJ0NJ0J0J0J0J0J0j0j0J0J5J0j0N%nnJ0J0j5j0NK0J5NJ5J0%nJ0L5K5
7880A70J0j0k0k0l0l0k5%k0nj5nj5k0nK5Nj5j0N%N%K0K5K5J5%k0j0j0k0j5l5l5nK5M5K5J5
7877B0%Nk0nnJ0J0%nj5Nn%n%NK0NK0J0J0J0J5j0l0j5j5NJ5K5Nnnj5N%J0j5j0j5j5NK0%Nj0
7874B0j5%%n%%n%%%%nJ0J5J0%k0%J5%NN%N%J5J5J5J5L0K0J0nk0l5n0n0m0k0j0K0L5K0%j5j0
7871b5j5k5nNK0K5NJ5J5K5Nnj0nj0%j5j0%j0j0l0%K0J5L0J0J0nNN%NnNNj0n%nnNj5%J0K0j0
7868B5j0K0NnNj0%nj0NnnnJ5%NJ0n%J0Nj0Nn%n%%nj0j5%K0K5L0K0nk0nj0J0L5L5J0m0k5J5
7864I5K0Nk0k0%nj0nnj0nnj0J5J0J5J0j5l0nl0l0k5l5k5K5N0N5K5K5%l5m5m0j0j5J5J5K0K5
7862a0J5K0K5K0K5j0k0%k0j0j0k5%K0J5J0K5Nl0j5nnnJ0k0%%j0NNJ5NJ0j0l0k5j0NL0K0J5
7859C0j0j5j0j5j0j5j0j5NL5N0M5M0K0j0l5l5m0j0%L0M5N0L0Nk0k0nNj5%nnnnnnj0%j5nj0
7856C0j5%J0j0%Nn%J0nk0j0j5j5j5j0l0%K5L0L0L0n%n%J0N%J5NJ0NJ0nk0j0j0j0j5j0j0J0
7853a0N%J5J5nJ0J0nnnnNj0j5NJ5J0J5J5j5k0k5j0NK0J5J0J5J5J0J5%NJ0nl0l0l0l0j5k0j5
7850f5j5n%K0L5L0L0%%J0K5J5J5K0j5l0k0j0j0k5%J0j5N%%%nnK5nk0k0m5l0%L0N5M0J5K0N
7847F5NJ0N%%n%Nn%%k0k0j5k0j0%K5K5J5%NNj5j0J5K0K5nl5j0j0%j5NJ0%nK5L5L5J0l5o5o0
7844a5j0K5L0J5j0l5n0l0j5nK0K5K0K0Nj0%nn%Nnj0J0K5L5M0K5Nnk5k5k0k5k0nJ0K5NJ0NJ0
7841D0J0J0NJ5nk0k0nNK5K0J5%j5k0%J5%j5l0k0k0k0k5J0J0J0J0%N%NN%N%%n%n%nn%K0NJ5
7838B5J5NK0K0J0k5l0j0J5K0J0K0J5%%%n%%Nj0%NNnnNJ5j0j0%j5nnj5j5nK0%k5k0j5%Nj5%
7835a0n%n%n%nnj0j5NK5K0L0J5N%j0N%nNj0j0j5l0j0K0J0J0K0NnNNj0J0K5k0k0j5l0j5NJ5
7832b5J0J0J0J0%J0J5%NJ5k0k0nk5k0j0j5k0nnk5J0L0N0O0K5Nnj0Nj5%n%n%%%%%n%%k0k5N
7829a0K0K0K0K0N%%NJ0n%J0j0%nnNj0j0NNJ0nJ5%J0J0%m0m5m0m0nK0J5NNJ0NNJ5nJ0N%nj5
7826A0NNj5j5J0J0nj5J5M0K5nl0l0nnK5J0%l0j5j5k0j0k0J0K0NK0K0NK5J5k5n%k5m5k5J0K0
7823e5J5K0L0NnJ5%nJ0nN%nJ0j5J0Nj0%Nn%Nn%%j0J0%j0%%nn%n%n%nK0J5nk0k5k0K0L5K5L0
7820F5L5J5nl0k0j5k5j0k0k0j0%k5NL0J5K5K5J0nNJ0nJ5%NJ0J5J5Nj0k5k5j5NJ0NNJ0%J5%
7817I0j0j5j0j5j0j0j5j0j0j5J0K0J5j5j0J0L5M5K5%k0k5l0k5NN%k5k0k0NK0J5NJ5J5j0k5
7814a0k0j0J5L0K0K0K0K0L5Nj0l0l5j0NNK5nj0nj5j0nj0j5n%nNJ5L5J0j0nk5k0j5K5L0L5J0
7811H0%k5l5l5%NnnJ0J5J5j0k0j5j5J0K0%k0k0%J0L0L0J0N%%N%N%%J0J0J5%j0j0l0l0m0m0
7808h0k0NJ5K5L0J0K5nj5k0j5j5nJ0L0K5J0j0j0j0k5nn%j0NJ5M0M0J0J5J0J0NJ0J0J0Nnj0
7806A05nj0j0j0nj0j0j0j0j0k0%j0j0J0K0J5J5nk5l0%J5K0j0j0nJ5J5%j5nk0nJ5K0K5J5NN
7803E5N%j5j5J5K0Nj0k0j5n%n%l0nK0M5J0%NNJ0NJ5Nk5k0k5k0j5j0l0nK0J0K5J5nJ5J0%NJ0
7800E5J0%j0j0j0j0j0j0j0j0n%Nnk0j5NK5J5K5K0K0j0j0k0%K0J0j0j5%J0nJ0%%%n%%%%nnk0
7797@%nj0nn%%K0L5J0J5J0J0J0NJ5%k0k0k0k0k0nJ5K5NnN%j0j0k0%K0K0K0K0Nk0j0nj0nj0
7794C0j0nl0l5%L5K0J0j0j0j0%j5j5J5K5L0L5J0Nj5k0k0nk5nL5N0L0Nj0nnj0j5j5j5j0j5k0
7791a5nn%Nnk5j0J0J0%j0j0%%nn%NK0J5J0%l0j0j5nK5L0M5O5M0J0nk0j5J0J0%j0nj0k5k5j0
7788C0K5J0K0J0K0L0Nnj0k5l0k0l0j0j5k0j0J0K5L0Nk0j0NJ5K0Nj0k5j0nj5%J0K5L5NNJ0n
7785H0J5J5K0J0l5l0n5n0l5nJ5N%J0J5J0J0NJ0K0NnK5J5%NJ0J0Nnk0l5n0m0j0J5L5J5%j5l0
7783d0k0NL0K5K5NJ5K0nk5j0j5J5J5K0J5nk5j5j0j5%j5%nj0j5Nj0K5J0%Nj5J0L0J0nj0j5K0
7780B0J5%l0j0J0L5J5%J5J5%j0j0j0j0nJ5K0j0k0k0k0NK0L5J5j0nJ0J0j0N%J0nj5j5%J5nn
7777F0j0nnj0nj0K5Nk0k0j5NNJ0k0j5nJ5K0Nk0k0j5J5Nj0nJ0NnNN%Nl0k5nK0M0L5M5L5J0%
7774A10%Nnj5j5j0j5k0k0j5J0K0J5J0J0j0j5NK0Nnk5nn%j0nj0j0nJ0K0NK0J5J0j5j5%j0j5
7771A5%K0K5K5K0NJ0NJ0J0NJ0N%k0k0%J5nk0j5l0NJ0nj0j5N%nk5nJ0nnj0nNNN%J0%nNJ5nk5
7768B0l0k5k5%NK5NJ5M0M0L0J0Nj0j5k5nk0j5k0j0nJ5L5K5N%Nnk0k0k5k0n%J0L0%j5j5j5n
7765c0J5L5K5J5k0k0j5j0nnj0nJ5%N%NN%J0%K0%NL5L5N%NJ0j0j5m0l5k5nj5nj0J0L0L0J5%
7762E0j0J0j0j5J0L0J5nj5k0nk0l0l0k0j0J5K0L0J5J0NK0%j5%nnnj5N%%%%N%%NN%%NJ0n%N
7759C0j0nj0nk0NK0K0%NK0K0%k0k5k5NK5J0J5J0J0L0%j0N%j0NJ5%k5l5j0%%j5k0j5j0NJ0N
7756@J0K0K5J5j5k0%L0K0nj5k5%K0L0J0nnj0j5k0j0K5L5J0j5k0k5j0Nnnl5k0J0J5K0J0NK0
7753E5%k0k0k0k0nnn%J0%Nk0n%J5K5J0%J0%J5NJ0Nj5l0j5k5k5k5j0NNNK0K0M5K5L0nnnnnj0
7750B0k0k0nJ5J5K5J0j0j0j0j0j5j0j0j5NNJ0k5k0nNJ5J5J5J0J5J5J5J0J0K0Nj0l0l0j5NJ0
7747@J5%j5k5l0j5NJ0L0J5Nj5k0J0L0K0J0NNNj5l0l0k0K5K0J5L0K5L0J5NNj0l0m0k5m0k0J0
7745c5J5J5J0j0nl0j5j5J5M0L5J5K0nNk0j5%K0K5L0J0%k0nn%j5k5k5j0K0K5L0K5J0%j5l5m0
7742B0k5nNnnj0nj0%nL0L0M0J5J0j0k0j0j5k0j5NK5K0J5Nk5k0k0nN%%%NK0NNJ5%J5J0M0M5
7739A55M0%j5l5l5k5l0k5n%j0Nnk5m0k0NJ5L5N0L5K5Nnj5nnj5k5j5NJ5%j0%j0j0nJ5K5J5n
7736E0nK0%J0J5NJ5%K0%Nj0n%j0%%j0nnj0l0l0k5%N%%J0%nJ5N%%NN%k0j0J5J5Nj0j0J0K5N
7733F0nk0j0k0k0j0j5NJ5L5K5Nj0J5K5L0J0j5j5nk0nj5j5j0j5%nNnNn%%N%%N%%%%J5%Nj5k5
7730a5nJ0J5L0M5K5J0j0l0j5k0k0Nnk0Nj5j5Nk0k0k5j0L0M0M0K5j5k0k0j5k0k0k0j5NJ0J0
7727h0J0NJ0J0NK0J5K5J0J5K0J5K0%%%%j5J0Nnj0J0%%%%%%j5j5n0m0l0nK0J0J0n%NJ5J0J0
7724A5j0j5j0J5K0Nnj5J0J5j5nJ0%%%%%k0j5%NJ0k0k5j5%NNnj5j0K0J5L0M5J0j5l0l0j5%J0
7721d5N%J0J0NJ0j5nJ0L0M0K0j0k5j0NNj0j0%%j0nnnj0j0j0NNk0nK5N0N0K5nk0j0nj0j0l0
7718A0l0nJ0J5K0J5K0J5j0j5l0j0J0nnk5j5%K0J5J5J5J5%k5m0m5j0K0K5M0K5L5J0j0j0J5K0
7716I5j5%NJ0nj0j0nj0j5J0%l0m0k5j5J0K0L0K5L0K0Nl5m5k5j0j0%J5J0J0J5J0J5J5J0%%n
7713E0%n%%%j5k5k5j0J0J5K0J0%j5NM0L5K5j5k5nj5j5j0j0k0j0j0NK0K5L0J5%j5l0k5nJ0J5
7710B5NN%j5l0j5nJ5L5M0J5nl5m5m0l5NK0NJ0nj0nj5J0%j5j0NJ5L0N0M0L0K0nj0k0k0m0l0
7707c0l0k0j0N%K5M5K0J0J0J5K5%j5j5j0J0J0j0m0n0j0K0K0NnJ0nJ0Nk0k5j0NJ5%%nNj0NK0
7704b5k0j5k0k0k0K5M0L5K5J0%%%K5J5j0j0j5k5l5n%J5NJ0%%nNj5%J0%nj5J0K5M0Nnj0l0m5
7702e0j5J0K0K5L0K0J5%j5l5l0j5j0K0%j0k5j0J5L0L0J5K0J5J5K0nk5j5j0nJ0%NJ0n%J0NN
7699F5J0%k0l0k5k0k5j0j0k5j0NL0K5K0J5j0j5j0%NK0N%nj0%%nNj5nj5nJ0J0K0L0M0J5j5k5
7696B0k5%K5J5K0J5J0K0j5j5j5j5nj0j5%j0j0nj0%j5j5%K5L0K0J0J0K0%k5k0%NJ5Nj5k0J0
7693A5J5%nk0%K0J0Nj5l0l0k0K5K0J5K5K0K0L0J0j0j5k0j0NK5K5Nj0j5j5j0nNL0K0K0nk0m0
7691G0m5m5l5k5j0J0K0J5n%J0K0L5K0NNNnj5l0j5nk0nJ5K0L0N%%n%NJ0nj0l0j5j0J0j0k0k0
7688g5%K0L5N0M0J5%k0l5l0%J5K0nnJ0j0%J0L5L0J0j0k0k5j5nj0K0%%j5j0J5K0K0K0J5J5K5
7685A50J0nk0j5j0j0j5j5j0NK0K0Nnj0j5k5m5k5%J0%NL0J0nj5nNNj5j5Nnj5k0%J5J0j5l0l5
7682i5nNJ5J5j5j0j0j5j5nJ0K5K0K5J5J5%k0k0j0J5L5M0K5K0NnNL0K0Nk5l5j5J0K0K5J5j5
7679A00nj0j0j0j5j0j0j5%J5NNJ5%%J5J5J5J5J5K5Nj5n0m5l5NJ5J0J0J0Nj5j5j5j5nJ0j0J0
7677A5K5M5L5L0J0%%Nj5l5l0k0k0k5k0k5k0nJ5K5%%N%nj5k0nN%L0L5J5j0NNnj5l0m5j0K5N
7674d0J0J0L0N5M0J0k5j5%j0n%j5k0k5%J5J5%l0j5NNJ0NJ0%NNnl0k0j0K0M5M5K5k5l5l5k5
7671b0J0nN%j5nJ0K5L0J0j0j0n%n%j0nnnNNN%J0N%N%j0j5%K5Nj5j5j5J0K5K5M0K0nn%nn%j0
7668G5%nj0nk5j0j5k0j5j5k0K0K0nk0NNJ0NJ0J5J0J5J0J0J0NNk0k5m5k5K0Nk0k5l0j0J0N0
7665e0N0L5J0%%%%nn%nNJ0j5l0l0j0J0NK0K0K0K0K0J5K0J5K0j0m0n0k0J5Nj0NK5J0J0j0k5
7662E0k5j0j0J0N%J0K5L0J0l0j0NJ0nj0Nj5m0k0J0K5Nk5j5%J0J0J0J0L5K0nnN%j0m0k0%j0
7659ej0nJ5N%J0N%J0NNJ5%j0j0J0L0Nj5%%k5j5J0J0Nj0n%n%nnJ5%k5k0%J5K5nk0j5k5j0NK0
7656b5J5J0J5J0J0J0j0k5k5j0NK0NJ5Nnl0l0k0NK5K0J0nNNnnNj5%%n%j5J5K5L0J0J5J0J0%
7653H0N%%%NN%j0J5j0NJ5j5N%N%j0J0%%n%Nk5j0nm0m5nK5L0J0l0l0k0j0NK5Nj5j5Nnn%nNN
7650d5NJ0NNNNJ0J0K0%k5j5l0j5NNJ0NNN%J0L5M0J0%nnj0nnJ0N%%NJ0n%%%%J0n%%%k0j0j0
7646C5k0%j5j0nnn%k0J5L5N5L5J0K0K0Nk5m5l5j5k0l0nNJ0J5NJ0NJ5%nnnj0nnnn%j0n%%K0
7643@%j0j5j5J5K0J5J5%nnk0k0l0j0NL0K5J5k0l0l0k0j5nK5M0M0J5Nj5l0k0k0%J5NJ0nJ5K0
7640a0K5K5L5J0j0l0j5NNK0nk0k0l0nJ5K0%N%k0NNNNnJ0Nnj0j0nj5nJ0L0L5Nk0j5k0J0K0L5
7637G0K5nnJ0j0j0NNnk0k0k0k0%K0J0J0%j5nnj0nj5%J5J5Nnj5j0K5J5L0K0%j0l0k0k0nnj0
7635b0%J5J5%j0nnN%k5m5k0NK5L5L5L5L5L0K0%j0j0nnj5k5l0nJ0J5J0%j0NJ5J0%k0l0l5k0
7632c0j5j5NK5L0Nj5j0J5K0J0j0nj0K0K5K5%n%K5J0nJ0K5K5%j0j0j0k5k5nJ0K5J0%j5j5%n
7629H0j5nnNN%NJ0N%J0%J0J0%%j0m0l5j0J0K5J0NNN%J5Nk0k0l5j0%J0J5%j0%nNN%L0L5Nnk0
7626H0nk0j0nJ0N%%Nj0J5NNNNJ0NNNNnnNj0NNj0n%j0n%nnnk0k0l0j0J0J0NJ5nl0k0j0J5J0
7622a5J0J5K5K5Nj0nK0J5NJ0J5j0l0k5l5l5k5j0K0J0%J5%NJ0J5N%J5L0K5Nj5l0l0k5j0J0%
7620@nJ0J0k5n%j5%j0n%J5J0NJ0NJ0J0nJ0%%nj5%J5J0nk5k5l5k0nJ5K0K0K0J5K5K5K0K0j0
7617H5n%j5nj0j0n%%nN%%n%%%j0J0j5j5j0J5M0L5Nk5k5j0k0NJ5J5J5J5J0nl0k5%J5NNJ0NN
7613F5Nnnnnnnnn%%%Nj0J0n%%nNj0%%%%NK0K0Nj0k0k5j0%J0J0nk0l0l5j5J0J0J0J0J0J5J0
7610eJ0nn%K0K0J0j0j5l0l0l0l0l0nNK0L5N0M5M0M0%k0l5j0J0nn%j0Nj0j0J0%nnN%%NNNNK5
7607F0K5Nj5l0j0J0J5%j5j0%j0NJ0j0%%%%Nj5nnnnj5Nnnj5NK0K5L0K0nl0j5k0j5k0k0j0NL0
7604c5L0Nk5l5%NJ5K5L0J5j5nK0K5k0j5j5j0nJ0NnJ0K0J5J0k0k0k5k0N%j5l5j0J5L5L0L5K5
7601E5J0j0j0j0j5j5%%%%J5J0J5J0M0K0Nnj0j0j0J5L0K5j5l0l0NK0J5J0nk0l5l0k0NNn%n%
7598B0J5K0%k0k5%L5Nj5j5J0J5J5%%j5%J0N%NJ5J5NJ0NK0Nj5j5j5j5k0nk0j0J5K0K5J5L0J0
7596A40k5m0l5k0j5nj0K0J5nnk5k0j0J5J5K5NNJ5NJ5J0NNNJ5nk5l0j0j0j5nNK0NJ0J5NJ5N
7593H0j0n%k0k0k5k5k5nk5k0nNK0L0NnK5J0NK5K5L0K0j5j0k0j0J5K0J5K0j0j5j0j0nj0j0j0
7590B5k5k5nNL0K0NJ0%j0l0l0K5M0L5L0J0%j5k5k5nnNJ5J0J5J0j0k5j5j5k5nj5j0NK5K5J0
7587C5%n%%j0NNj0j0%j0n%j0j0%J0J5NK0J5NJ5J0NJ0k0j5j5j0nJ5%NJ0NJ0NNJ0n%n%nn%nj0
7584E0k0k0j0k5nk0j0%J5L0M0M0K5K0nN%j0k5l0m5n5k5NK0Nj0j0nJ0K5K5J0nJ0K0K0J5nj5
7581C5k0k5j0j0NJ5L0%k5j5%nnNJ5L5K0%J0Nnk0k5k5j0j0%J0K0K0J5J0J5J0J5nn%nk5%j0j5
7578A5l5k5nJ0J5J5K5Nnk0j0j0j5nnJ5J5Nj0j5j0nk0J0K5N0N5L0%j0j0k5k5k5j0J0nnk0k0
7576e0NK0L0K5K5K0J0%%%J0j0k5k5l0k5NJ5L5M0K0%Nj0n%NK0L0J5Nj5k0j5l0j0J0NNJ0L0K0
7573A50Nj5j0nj5n%k0k0%nk0j0nj5nk0nN%%%J0nnJ0J0J0J0J0j5k0l0j5NJ0NNK0L0%j5k5j5
7570b5l0j5J5M0L5K0Nnj0NL5J5j5l0k0j0j5j5nj0J5L5K0nk5j5%n%%%nn%J0j0%nJ0NNNJ5n%
7567EJ0J5%k0k0nnj0NN%J5%%J5NJ0n%%n%%J5j0l5j0NN%j5nnj0%K0L0K0%J0J0n%n%%n%%J0K5
7563F0K5J0l5l0n%K0J0j5j5k5nNK0J5Nk0k5n%j5NK5K5%j5j5k0k5j5NJ5%J5K0%%K0%J0NNL0
7560F5J5%j0k5j5l0j5J0NJ0J0NNNN%NNNNJ0nl5m0k0NK5N5K5K0J0Nn%Nj0n%j5j5%%j5nnk0N
7557C0j0nj5%J5J5J5K0J5K0J5J5j0nj0j0j0nj0nJ5J5J5J5j5j5k0j5nNNnk5l5l0k0l0%J5J5
7554e0L0J0%j5k5nK5J0K5L0M0K0nnn%j5%%j0NNNNnJ0N%%k0j0j0nj5k0%K5K5K5L0nnn%J0K5
7551A30K5J0%k5l5n0m5k0j0%J0J0L5M5K0%j5k0j0J0n%j5Nnnj0%nnNNJ5%k5%J5K0NNJ5%J0J0
7548A00NJ0nj0k0nJ0J0k5k5j0N%%K0L5L0K0nk5j5k0NK5J0J5k0m0m5j0K5N0NJ0j5k0j0j5k5
7546B5nk0j5%nK5L0K0%K0Nj0j0j5j0j0j0j5j0NNj0J5J0K5J5l0n0m5j5J5M5K5J5NN%N%nN%%
7543C0%J5J0Nk0k5l0j5NNnJ5K5K0J0k5j0j5K0J5j0l0J0J5%%N%%%J5nn%n%k5k0J0J0Nn%%%N
7539@%NJ5K5L0J0k0l5j0J5K0Nj5J0K0K5Nj0j5%K5K0L0J5%j5m5m5n5l5NNnJ0K0K0L0J5j0nj5
7537D5j0%%%%K0J5nk5l0l0k5j0NNNNJ5L5L0K0L0K5L0K0j0k0k0j5j5k0j5j5j0j0nj5nj0nj0
7534c0NJ5NJ0%k0k0k5l0%L5L5L5L5L5L5%j0k5m5j0j5k5j0NJ5%K0K0J0%NJ0Nk0k5nnnnJ0NJ0
7531C0J0NJ5NJ0K5K0M0J0k0l0k5l0nN%%j0N%%%NNNj0nm0m0nNK5L5M0K0n%%j0l5l5NJ5J0J0
7528E5J0J0k0k5j0j5nJ5J0NJ0J5k5k0k0j5J0L0K5J5%j5j0j0J0NNNJ0NJ5nnnj0j0Nj5j5N%J5
7525C5K0NJ0J0J0J0Nk5j5%j0j5j5nJ0J0L0%j5j5k5j0J0L0L5N%j0j5%NJ0nJ5J0NNJ0j0nnj0
7522H5nj0j0%NNJ5Nn%k0m5m0j0K0K0J0k0j5N%n%%%Nj0J0K0L5M5M5J0j0l0l5%nnl0k5j5j5N
7519b0J0J0j0l0j0%%K0%K0K5K5M0L5L0j0l5l5j0%J0NJ5%l0l5j0NJ0J0K5Nj0j5NL0L5K0j5l0
7516H5nK0%Nk5m0k5l0j0Nnn%j0j0NL0L5J0nNNL0L5J5%%K0k0l0k0k5j0j5j5j5J0K5J5K0Nj0
7514E0%%j5J0nnN%nN%k0%J5K5J0nj0%J0J5%nj0k0nK0K0K5J5j5l0m0l0k5j0J5J5J0J5k5k0N
7511a5%N%k0%J0K5L0J0nj0j0J0K0J0J0%J0%Nj5%nk5k0J0N%j0J0j0l0j0%J5M0L5K0nl0o0n5
7508e5l5j0NnnK0M0L0K5J5K0J5J5J0nj5l5k0j5%%n%j0k5k5k0j5nL0L0J0j0nK5J0%n%nK5K0
7505A5J0%k5k5k0k0k5k0%J5K5L0J5%j5NL0L0NJ0K5J0J0J5k0l5l0j0NK5L0J5J0J5J0%%Nj0l0
7502H0k5m0k5nNJ0nj5nJ0L0J5K0nj5nK5K0%l0j5k5k0k0%j0nnJ5J5%nk0j5nJ0K5L0J0%j0n%
7499a5J5L5L0K0J5J0J5J0%l0k0j0j0J0L0L0%l0k5nj5%%j5j0%j5%J0J0J0J0J0J0K0%N%%NJ5
7496A25K0%k5j5j5j5k0%nn%K5L5K0L5Nj5%%j0j5j5n%k0m0m0k0nk5j0J0K0J5J0J0%J5%%J0%
7494C5NJ5NJ0Nj0l5l0j5K5M0L0L0J0j5l5l5nnnnj0nnj0j0j0j0j0K0K0K0K5J5K0K0J5K0nl0
7491H5k0%J5NJ0nJ0nNK0J0k0n0l0j5%J0J5J5K0J0j0k0j5j0nNnNL0L5J0nj5j0j0j0j5j5nk0
7488@l0k0k0k5J0M0L0J5K0%k5n5o0k5%J5K0L0L5K0%%Nnk0nJ0K0L0Nk0nJ5K5L0J0j0j0k0n%
7485B5NN%j0j5J0K5L0K0K0L0J5nl5n5m0k0n%NJ5J0N%j5k0%K5K0%j0J0L0K0J5nk5k0nj0%nn
7482C5Nj0j0NN%NNL0K5%j5l0l5j5J0J5%l5m5l5j0NNj0j0j5j5K0L0L0J5K0K5L5J0nnnnk5k5
7479b5J0NN%N%J5%nJ5%j5nnn%j5NJ5J5K5J5J5K0J5J5J5%k5k5nj0nj0j0j0nj0j0j0j0j0%%%
7476b0N%%%%%%%%%%%%NJ0J0J0%J5K0nNj0j0NnnnnN%%N%N%%J0nN%NN%%%k0nj0J0J0j0l0j5J0
7473eL0L0NJ0J0J0j0j0j0nj0j0j5%NJ0J0J0NJ0J5Nj0j0j0j0j0j0j0j0%n%nNnj0NNj0j5J5J0
7470@J5j5j5%J5J5%NNNNJ5J5K5Nk0j5k0j5nnj0j0nnj0nJ0J0J0J0J5J0K0J0k5nJ0K0Nnn%j5
7467D5k5k5j0J5M5L5K5Nnj5m0l0k5nJ0NnJ5%k0j0NK5L5Nl5k5j0J0n%NNNJ0NNJ0%J0NnJ5J0
7464G0%%J0Nj5%nj0%%j0n%j5Nnj0%j0J0J5J0NJ5J0K0%j5l0%K0K0K0K0K0Nk0j5%nj0k0%nn%
7461G0j0k0k0nK0%nn%%%%%%J5J5%j5k5l0j0j5J5Nn%N%%J0N%J0M0J5nj0nj0j0%J0K5K0K0L0
7457A25J5j0j0k0NJ5K5n%%nnNj0Nnj0j5%j5nj0j0NN%N%NN%nj0j0nNJ0k5k0%K0K0nk0k5k5k0
7454c0%NnJ0%%%N%%%%%%%%%J5%NL0K0Nk0j0%%j5j0nnj0NJ0J5%J0N%J5K5K5J5j5l0l0j5%J5
7451C5Nj5j0l0%J0J0J0j0NNnJ0%N%%J0nNN%Nj5j0j0j0k0n%k0j5j0J0J5K0%nnj5%J5J5K5%n
7448@%NJ0NN%J0NNnn%nk5%J0nj0j5NK0L5L5L5J0%%%%n%n%j0J0%n%%%%j0j5nj5j0j0j5nNNN
7444D0J0nnJ5J0L0L0J0j5j5j5nk5j5j0j5j5nJ0K5L0%j5j5%Nj5j0%j5l0l5j0J0NNJ5J0K0L0
7442B0Nnj5k0nj0j5nj0%NL5M0NnnN%NN%j5%%k0nn%j0j5nK0K0L0N0L5J5j5l5l5j5%%NNn%Nj0
7438B5%%%%J5J5J5K0NK5K0Nj0l0k0k0k0nJ5L0L0J0Nj5k0l5m0m5k5%K0K5N%%NK5L0J5%N%j5
7435F5l0j5%%j5j0nj5%%j5%K0K5K0nk5k0k5nJ5K0J5J5J5J5j0%J0%%nN%j0j5%%k0%j0j5k0k0
7432g0j0NK0J5J5N%j0J0K0K0nk0nnnnj5%j0j0nk0j5nn%j5j5l0j5nK0O0N5L5K0%j5nnj5j0n
7429e5j0J0J0J5J0J0J0J5J0Nnj0J0n%Nj0l0l5l0j0K5K0%j5k0NJ5L0K5L5L0L0L0J5k5l5j5n
7427E5j0J5K5J5k0n%j5l0m5j5nJ5nk5k0j0K5J0J5%nJ0J0J0J5k0k5nK0K5J5J0L0J5%l5j0J0
7424D0L5L0J5nk0k0j5nk5j5j0j0n%j0nJ5L5L5J5nj5l0l0j5J0J0NK5L0K5K5%nl0j0J0K5K5J0
7421A35k0k5l5l0j0J0NJ0j0j0k0j0nj5j0J5K5K5J0Nnj5J5J0J5nk5nJ5N%nJ0J0nNJ5K5NNJ5
7418A25K5%j5j5j5j0k0j5nk5k5nj5j5J5J5J5K0%N%Nl0k5l0k5j0J0J5J0j0j0J0K5J0NnnN%N
7416a0NJ0J5%K0K5L0K0k0l5l0j0%nk0l0k5k5j5k0J0J5L0J5NJ5L0M0L0L0%nk5%%Nnm0k5J0K5
7413D0K0N%%NJ0NNnl0n5m0j0L0K5K0Nnnk0nK0nj5k5NK0K0J0J0nnk0k0m0k5J5L5K5K5J5K0K5
7410H0Nl0n0l5k0K0J5L5N0K5j5k5NK5J5j5m0k0j0NJ5K0nnnj5%J5%nj0k0%nj5nj0J5J5J0K5
7407C5NK0J0J0J5nk0l0k5k5nJ0NN%j5j0%%J5K0J5nk0k0%J0K5J5J5j5j5N%N%K5K0J0k0j0J5
7404G0K0J0Nj5j5%%j0j0nJ0NNk0j5j0%L0N%nj5J5J0%j0k0nnJ0K0K0L0J5J5J0j0k5j0NNj0k5
7401G5k0k5k0NJ5J5Nk0j5NJ5K5N%l0l5k0J0L0J0j0k0j0nJ0K0K0L0K5J5k0k5nJ0J0j0nj5%%
7399D5K0NNNj5nnJ0J0NJ0nk5k5nNJ0nK0NNJ0Nj5m0j0J5K5J0j0j0k0k0nK5L5L5J0nk0j5j5N
7396F0k0k0%K5L5M0K5nl0k5k5l0k0nK0J5L5M0L0J0NK5J0j5l0k5m5m5m5j5nJ0K5N0J5nj0j5
7393D0%L0J5nj0j0%nk0NNk0nnk0m0k5k5%J5J0J0J0J5J5L5K5nj5j5k5n%K0L0nj5k0N%NnJ0j0
7390a0N%nK5J5%NJ5J5Nk5k5nj0nj5J0L0J5%j5l0l0m0k0J0L0J5L0K5K0J5nk0NK0K5%n%nnNJ5
7387H0K5%%nj0k5n0n5k5j5K0L5M0J5J0j0j0Nn%n%NNJ0NK5L5J0j5l0j5K0L5L5K0k0k5k0k0%
7384G5nk5k5k0%K5K0K5nk0k5j0K0%j0j5k0nk0j0J0K0K5K5K5J5L0K5K0k5m0l5k5nJ5N%N%K0
7382F0nk5j5k0k0k5l0nJ5J5NJ5J0J0NJ0J0nnj5%NJ5J5NNj0j5J0J5K5K5J5%j0nnj0j0j0j0n
7379C0j0nj0j0%K5K5J0J0NJ0nn%nk5k0%J5L5L0J0j0j5j5j0k0j5NNj0j0%K0L0Nj0j0N%nJ0n
7376E5k0j0k0j0NJ5K5%nJ0J5nk0j0J5J5NnJ0nnJ0%NnJ0NnN%J0nj0%nn%j0j5%%j5j0j0j0nj5
7373b5%NJ5K5%J0J5J0J5K0K0Nk0k5nj0k5l0m0j0Nnnnnj5nnj5j5J0L0O0O5N0K5nl5k5j5NJ0
7370E5%j0J5J5nNNj0l0k0j5k0%K0K0J5J5K0J0N%J5j0k5k5k0k5j0J5L0L5J0nj5l5j0%%k0k0
7367b5j5k0k0J5K0J5K0J5K0J5K5N%NNj0%K0L5L0J5j5m0k5nK5N%nNj0l0l0j5J0J5NNJ0j0l0
7364C5j5k0NL5M5L0Nk0m0m0j5%J0k0j0J0Nj0j0J0j0NJ0K0K5J5nJ5K0K5J0J5j5k5k5nk5j0j5
7362A5nnj5J5L0L0J5Nj0nNJ0K0nl0j5k5nnj5k5NK0K5L0%j5j5l0j5%K0K5L0J5%j0nnj5%Nj0
7359C5j5k0k5j0J5L5L0J5%j0Nj5k5k5l5j5nJ0NNJ0J0J5J0J5L0L0K0J5%k5k0j5%Nk0%%nNn%
7356C0NnJ0L0K0J5nk0j5j0j0l0l0j0J5NJ5J0%j5J0j5%nj0%%nn%Nj0%%j0J5NNNNnJ5K0J5J0
7353E0K5K0J5NK5K0%j5k5k5j5%K0Nnj5j5k5k0%J5J5%k5k0j0NNj0k5k5%J0J5J5n%J0NK5K0%
7350D5j5l0j5%N%%Nnj0NN0L5J0k0l5j5nJ0%j5k5j5J0L0L0J0j5k5j5%L5L5J0nk0nk0j0J0K0
7347C5J0K0K0J0K5Nnk0k5nJ5L0K5K0nj5m0m0l0%J0J5nl0l0nnnj5NJ5L5M0J0%%%%J5K0J0J5
7344A25J0j0%N%nJ5j0j5%nj5k5l0j0J5J0j5l5l5l5k5nNnJ0L5M0%%J5nnj0k5NJ5K5K0K0nk5
7341A5k5n%%j0J0NNJ0Nj0nj0nJ0K5K0Nnk0k5nJ0N%j0j5j5%L0M5M5K5J0NN%J0k0j5k5j0j0N
7338F0n%NNN%K5K5j0nk5k5k0%Nnm0k5%nj0Nn%nnL0J0J5K5M0L5J0%j5j5k0j5n%%nj5k0k0j0
7335c0J5L0K0%j0K0M0L0J5N%j5nnj5n5n5m0N%J0J5nj0J5J0%nK5K5nm0k0%K0J5j0nJ0K5N0K0
7332I0j5j5j5j0NNk5k5nJ5K0nj5%J0nj5K0J5J5j0k0NNNN%%n%%%j0NNNk0k5nnn%k0%J5K5L5
7329C0J0j5%NnnNJ5J5J0J5J5%NJ0j0l5l5j0nj0J0j0j5NnnN%j5j5nK0L5L5K0nk0k0%nj0NJ5
7326B5J5L0Nnk0j0j5k5k0k0k0j5J0M0N5L5Nl0l0k0NJ0%nj0NJ0j0j0%J0J5J5Nn%NJ5J5%%nN
7323F0%%NnnNJ5J0j5j0J5K0Nl5l5j5j0J5J0K0J5nj5nK0J5nk0j5j0K0K0NNnj0n%k0k0j0j0j0
7320a5j0%J5NJ0n%NK0J0%j5l5j0N%j0k5%J5K0J5%%nnJ5NNk5l0j0J5K5K5K5%j5k0%nNNJ5nk0
7317ek0j5NK0J5%k0k0NJ0L0%%%%%NNNNK0J5J0J5J5J0J5J0nN%Nk5m0m0j5%K0K5%N%Nj0k0k5
7314B0nJ5J5Nk5m0l5j5nJ0n%J0L0L5J5K0K5L0J0j0l5l5j5NK0NnNK5K0nj5j0l0m0j0J0j0j0
7311c0J5K0J5j5j0nnJ0J0J5NnnN%J0nNN%Nj0nnnk0j5j5J5K5L0%%N%N%%k0k0%K0K0K0K0%j5
7308G0nnj0nj5%%%J0nl0k5m0k0J5L5K0K5nj5m0m0j0J5L0L0K0NJ5J0%nnnK5Nj0j5k5NK0J5%
7305C5%J0nNNJ0%m5m5k0nNNNNJ0NJ5%J0J0nJ5N%J5%j0NNj0%%K0j5k5j0NK0N%%k0nJ0N%N%n
7302B5J0%nnNK5J0nk0j0%NJ5J0NJ0j5l0j5J0M0J5j0j5n%j0j0k5k5l0nJ0NNnj5nJ0N%k0%NK5
7299c5K0%j0%%%%NJ0K0K5NNK0J5%j0l0k0k5j5k0k5j0J0J5K0Nk0k5l0j5NJ5nJ5L0J0NL0%l0
7296d0j5nj0%nnnnn%K0J0J5K0J5J5J5J5K5%K5Nj5n%k0l5j5j5J5L5K0nnK0%k0k5%K0M5L5Nk5
7293I5m0l5j5Nj5NNK0J5Nj0l0l0j5NJ0J5Nj5%J5K5J5%J0J0L5K0%n%J0%k0k0%%%%n%n%n%nN
7290F0NNNJ5nNJ0%k0j0n%%nk5j5j5K0J5%nj0J0n%Nn%NN%j0J0K0L5K5L0J0j5l0k5l0k5j0NN
7287C5nj5J5L0K5Nj0n%nj0Nj5nnj0%J5J0J5J0j0l5m0%NL0K5J5j5j5J5J5J5j5j5k0k0k5NJ0
7284EJ5J0J5J5J5K0J5J5j0k0j5j0nNJ0j0j0l0j5k0%L0J5J5NNNNnj5k0nK5nnK5L0J5Nj0NJ0
7281A25nj0j5nN%nk0l0l0l5l5j0N%j0J5M0N0L0%k0j5j0k5nj5k0j5k0j0j0J0K5K5J5j5j0%J0
7278d5J5nnJ5%NnnnnnnnnJ0J0J0NJ0J0%K0Nj0N%%%J0n%%%%%%%%J5nNJ0j0J0K0M0M0K0j0l0
7275A25m0k5k0NJ5%j5l0%nn%%J0J0%J0N%J5NJ0J0Nnnnj0k0j5k0j5J0K5J5K0J0J5J5J0j5k0
7272G5Nk5k5%j5j5%NNNK0K0K0K5nj0Nj5j5%k5nNNj5J5J5j0%NnJ0Nnj0nk0%NNNNK0nJ0Nj0l0
7269C0j5k0j5Nk5NL0K5L0L0n%J0j0nN%nnnnnnnnnJ0J5J0J0j5k0nk0k0N%j5%K0K0nnnk0%NN
7265@K5nj0nk0%J5J5K5J0n%n%%K5J0J0nk0j5j0NK0K0NnJ0J5j5k5k0k5k5%N%%NNnJ0Nj5%%k0
7262a5J0L5N5J0k0%%N%nJ0Nj0J5j0k0j0j0k0k0j5k0j5nK5nJ5L0J5J5L5%k5k0%%L5K0J0J0%
7259A10j5l5l5m0k0NM0M0K0Nj0nj0j0J5K5L5J0nnnj0nnj5%%N%%%%J5j0j5j0j5j5NL0J0J5j0
7256H0nl5m0j5J5J5J5J0J5J0j0j0nnnJ0J0K5L0K0J5nk5k0n0m5n0nJ0J5J5NNK5K0K0K0J0%j0
7254G5nl0m5m5k5J0K0L5L5J0nk5k5nJ5K0K0j0j0J0K5K0j0k0j5NK0nnnn%NnJ0K0J5L0Nk5l5
7251D5m5j5J0K5%k5l0l0nNK0K0J0%k5k5j5nK5K0K0nl0k5k0K0L0L0J0nnK0J5%nk0l0k5j5K0
7248f0M0K5%j0%K0NNK0K0Nj0%%n%j5NK0J5nk0l0%J5K0j5j0NNn%n%%%j0NN%NNK5K5Nk0k5j5
7245D0NJ0J0j0j5j5j5%nj0nj0nnNNNNNNNNNj0%%n%J5j5j0NK5K5K0%J0J0%%n%Nn%%k0k0k0k5
7241e%nj0%%nj5J0J5L5L0K5%j0j0%j0%j0nnm0l0j0nJ5NNJ5J0j5k5%%%%J0K0K0J5j0k0k0j0
7238d5%%%%L0L0K5L0M5M0Nk0n0n0k5j0J5J5K5J0j0j0j5j0%J5J5%NJ0%J0K0J5%k0k0Nnj5k5
7236C5k5j0K0K0J5J5K0J0nj0NJ5j5m5n0m5j0K0L0K5K0J5L0K5J5Nj5k5j5j5k5k0nK5J5NNN%
7233F0nJ0NnnJ0%%NK0K0Nk5j5j5k0nK0NNNNNJ0%j0Nj5%nj5%Nj0l0l5j0k0j5j0nJ5J0%NJ0N
7230c0NJ5J5L0Nj0j5j5j5NN%NJ5K5L5Nl5l5j5%NNK0n%N%%nNnNJ0J0K5Nn%Nj0k5j0j5k0NK0
7227B0J5J0%j0nn%nj5%J0j0Nnk0j0J0J5%j0k0J0K5%j5nnJ0K5M5J0J5J5J5j5j5j0j5k5nj0j5
7224EnK5K0%k5m0k5J5K5M0L0L5%Nj5m0o5n0k0%J5J0J0J0M0M5K5%k5j5%J5J0j5k5l5nj5j5n
7221f0J0J0L0N0M5L0NJ5NJ0j0l0o5o0l0%NnnJ0NNnJ0L0J5j0nk0%J5K5K5J0J5J5K0J5K5J0k0
7218A40k0k0k5j5k0k0k0j0%J5L0NNNJ0nnn%n%nnnl5k5j0J0J0J0J0%%%%J5J5j0j5j0Nn%j5N
7215b0nn%%%N%NJ0%l0%J5J5J0j5nNK0J5Nk5nK5NNNJ0J5%nj0K0K0%k0j0j0j5%L5M5M0N%j5n
7212A35l0j5j5l0j0j0l0m5k5nnJ0J0K0Nj0NL0K5J0J0NK0J0J0K0Nnj0nnk5k5nJ5L5J0nnk0k0
7209C0k5j0nnj0%K0L0J5L5L5K5J0j0j5j0%k5l0l5j5%J0NJ0J0j0J0Nn%%Nnk5m0m0l0K0J5K0
7206d0J5J0%%NN%N%nnj5%K0K0j0m5m0nNNK0J5K5J0nk5j5j0NK5J5J5N%NNj0J5%NN%NJ0nJ5J0
7203F5nnj0nj0nj0%j5k0k5k0k5%J5J5%nnj0nK5K5K5K5NJ0J0NJ0J0J5%%j0j0nnnj5%K5K0K5
7200A00K5nnk0%%k0nj0nj0k0NJ5nNK0NNK0%j0J5%%%N%%k5l0l5k5%%J5j0j0nnk0nnl0J0L5L5
7197eM5L0NNJ5%j0%J0j5l5l5l0l5nJ5K5nj5nJ0K5N0L5%j5l0l0l0k5K0N0M0K0J0n%Nj0l0m0
7194En5m0j5J5L0L5L5L5L5nk0j5j0j0J5K0j5NJ0J0%k5k5l5k0NNj5K0L5L5%k0k5nk0j0J0J0
7191a5NJ0J0J0K0n%%j0%n%nnJ0K0J0J5j0l0j5j5n%n%J5K0nk5l0%J5J5%j0k0NL0J5nnk0%J5
7188eK5M0L5K0nl0k0l0k5j5k0k5nJ0J0J5J0L0J5nn%J5K5nj0k5NK0J0J0j0l0k0j5k5j0J5J0
7186b0J0J0%%N%%%%%K5K0K0K0nj5j5j0j0j0k0j0%k0k5%J0Nj0K0J0%NJ0j0j0j5j0J5K5K0K0
7183C5J0n%J0%%%%J0%j5l0l5j5nJ5J5K0J0K5K0J0K0J5%k0m0m0k5NK0K0%j0%%n%NnNK0K0NJ0
7180G5J5J5J0nnNj0l5l5l5l5j0J5%%J0nN%N%n%J0nj0J0J0%nJ5N%NNNj0j0Nnn%%nJ0NNNJ0N
7176C0Nj0j5K0J5K5J0j0j0j0Nj0%nn%nj5NJ0j5k5j5j5K5K5J0k5m0l0nK0NNNJ0J0j5j0K0J5
7174a5K5j0k5k5n%nn%%K5M0J5J0J5J5j0nnj0%j0j5%J5J0NJ0J5k0l5k5k5j0nk5J0K5J5J5J5
7171a0J5NK0J0K0K0Nj5j5j5k0nk0j0j0k5nK5J0J0nnJ0J5K0J5J5Nj0J5M0L0%l0l5l5j0NJ0%
7168D0n%nj0NNj0%%j5NJ5J5nk5k0j5NJ5L5J0j5l5k0J5M0J5J5J0NJ0n%Nj5k0j5%K0nk0j0j0
7165EnJ5K5L5K0%k0l0k0m0l0l5j0K0K5L5M0K5J0nj0k0l0%J0J0K0NJ5NJ0J0NN%J0K0Nk5m5n0
7162A0k5NK0J0j5N%NN%NnnNj0k5j5NJ5J0N%K0L5K0Nj0nN%n%j0j5NJ5J0j5k0%N%%j0k0k0nJ5
7159EJ5J5K0J0j0j5J5Nnj0J0j0%%j0J0j0n%%NNnk0j0J5J0%k0k0nJ5K5K0K0%j5j0n%j0j5N%
7156A5J0K0%m0l5j5%%J5K0%J5J0J0J5j0nj0j0j0j0nj0N%N%%NJ0nNK5K5%nk0l0%K0NJ0J5j0
7153C0k5k0j5k0k0l0j0J0J0NJ5Nk0k0NK0K5K5K0Nj0j0NNj5%nJ0J0J0J0J0J0%J5L5K0J0J0J0
7150A25nj5l0k5j0%nk0k0k0NJ0J0nk0%N%Nl0l0k5l0NN0O0M5M0M0K5j5m5m0k5NK5L0J5k5k5
7148C5k0j5J0%%N%N%N%nk0j5j0NK5K5J0j0j0k5%J0K5K5J0%nj5J0J5L5L5J5j0k5k5j0J5J0N
7145A15K0K5K5J0nj5j5j5j0j5j0j0j0j0j0j0j0n%%%K5L5M5J5nj5k5%%%k5k5nK0J0k0k5j0N
7142D5K5%j0l0l0j5j0nk0nJ0J5j0J0N%NJ0%J0%n%%K0K0nj5k0n%NnNJ0nJ5NNNNj0l5l0j0J5
7139c5M0L0K5%k0j5nj5j0j0j0%J5NNK0nJ0Nk0l0l0j5nJ5%J0J5J5K0J5J5J5K0J0Nnl0l0j5j5
7136a0j0j5NJ5K0%J5J5%K0J5NNJ5Nj5k5l5k5J0K0K5k0j0J0K5J5NK0Nj0k0j0k0l5l0J0L0K0
7134D0K0L0J5NJ5K0Nj0k5k0j5j0NJ0j0nJ0J0nj0j5K0K0N%%%nnj0nnj0nj0K0L0%j5k0k0k0k0
7131E%n%n%%n%j0j0j0nL0N0L5j5m0m5l0%K0J5J0K5K0J5K5J5J0Nj5l0k5nJ0J5%j0n%%%j5J0
7128C0J5J0nk5k0j0k0j5NJ5NJ5L0L0%nk0j0j5k0n%j5NJ5L0L5J5%j5j5%J5K5K0J5K0nk5k5j0
7125G0n%k0j5l0l0j5%J5J0NJ0K0K0J0J5K0J5J0nm0k5k0J0J0NJ0j0j5k5%J0K0K0J5Nj0j0%n
7122D5nn%%J0%J0NNJ0%nj0nj5%j0j5%%j5%j0k0k5nJ5M0L5J0J0NNM0M0Nl0m5m0k5nK5K0J0j0
7119D5%%%N%NK0L0K5K0nl0l5k5l5k0j5N%j5k5k0j0J0Nn%%%N%NJ0nNN%NJ0%j0J5J5J5j0j0J0
7116eJ0J0J0NJ0nJ5K0%%nN%j0l0k5k5j5nNK0J5Nj5j5k5j0J5J5J0J5K5N%k0k0j0J0K5K0J0j0
7113C0j0j5%%L5NJ5J0J0J5J0J5Nj5l5l5j5k5l0l5k0NJ0NNJ5%nK0NNJ0NNJ0NNNk5j5%J5K0%
7110B0j5k0j5l0j5J0J0NJ0L0J0K0J5nk0j0j0n%n%NK0J0J5J5NJ0J5%j0n%j0nnn%K0NJ0K5K5
7107A20J5j0j5j5Nl0l0j0J0J5nk0m0k0N%nk0j0j5nJ0K0M0K5Nnj0j5NK0L5L0%j0J5L5M0J0j5
7104A55l0k5k0k0nnk0k5k0k5%K0J5%%%%%j5j5j5j5J0K5K0J0%NnNNNNNj0j5j0j0n%nnnn%nJ0
7101d0L0K0K0J0%NJ0J0K0K5J0j0j5j5j0%K0J5NnnnnJ0NNNj0nj5nk0nk0j5N%N%K5K5L0K0k0
7098A10l5k5k5k0%j0j0J0J0j5k5n0k5j5L0L0K5J5k0k0k5J0J0J5J5L0J0j0j0j5j5%J0nJ5J0
7096b0K5K0K0J0NNNJ0J5J5Nj5k0l0n%J0J5%j0j0%j5j5j5k5n%nN%%J5NJ0J0NK0nnnnj0nj0n
7093a0nJ0J0K5N%n%nnl0j0j0%L0M5M5M5J0k0k5nj5nj0J0K5J0J5j5j0nk5l5l5%L0M0K5NNn%
7090A00N%j0Nj0NNJ0J5%j0l0k5j5nn%n%%J0nm5l0%K0M5K0%%K5K5Nk0k0k5nJ0K0j0k5k5nK5
7087B0K0nj0j0j0j0j0j0k0%J0K5J5K0K0K0NK5K0j0k5k0k0j5nNNJ5J5j5k0k5k0k5N%J0N%NN
7084a5%J5j0NNnj0J0NK0J0nk5j0j5NK5J0k0k0J5K0Nj5j5nJ0J0nJ0%%NN%N%N%N%J5J5J5J0J5
7081A00J5J5J0Nj0j0%j0%j5%%j0k5m5k5k0k0%K0L0L5J5k0k0NJ5K0K0K5J5%j5k0%nj0j0k5l0
7078@k5%J0J5J5K0J5nj5k5%NNnJ0L5Nj0j0%%n%n%nnN%N%%NN%J5K5L0J0j0j0j5j0nk5j0j0j5
7075A0j5k0nJ5J5K0J5Nj0j5k0j0NJ5M0K5K5J0j0l5k0%N%j5k0k0j0j0%Nnnnj0J0J5J0NJ0NJ0
7072A5NK5nk0k0%nn%J5J5K5J0j5j5j5j5j0j0j5j0nj5j0j0J0J0K0Nj5NJ5L0J0NJ0J0J0J0J0
7069E5J0nl5k5n%J0J0J0L0K5nl5k0NJ5K0nl0k5nj5k0j5j0%%%N%%N%J0M0L0J5nnj5NNK5K5N
7066H0j0j0k5nk0j5j5k0K0J5J5J5%nnnNj5%n%N%%%%N%J5K0J5J5J5K0J0J5nn0l5j5nJ0N%K0
7063E5NK0Nk5m5n5k0J0M0L5J5J5j5j0NN%N%J0%N%Nk0%nj5Nnj0K5K5K5K5%j5Nj0j5Nn%nn%n
7060F5j5%j0j0K5K5J5L0L0K0M0J0k5k5l5k0l0k5l0k0k5l0k0k5J0K5J0K0K0NJ0J5K5%k5n0j0
7057c0%j5nNK0J5J0NK0J5NK5NJ5J5J0J0K5Nnj0k0%j5n%k0m0l5l0m5k5%K0N0M0L0J5%n%nnj5
7054C0j0nk5m0m0%K5K5L0M0K5%NN%J0%nJ0L5L5%l5m0j0J0nj0k0j5j0k0%j0j0j0j0j0nJ0M0
7051a0M5Nk0k5m0j0NK5J5J5J5K0J5J5%j0j0nj0nnnNNNN%J5NNnNJ0nl0l0j0NL5L0J5j0nnk0
7048D5nN%%NnJ0%%j0j0nj0k0nJ0L0L0K5J0j0j5j0j0j5J0J0%J5Nj0l5l0n0k5%K0L5L0NnnnJ5
7045B0L0J0%NNnnnnnnJ5j5k0k0j0K5K5J5k5l5k0nNK5%j5j5%L0K0l0l0nJ0N%j0J0%n%%J0j0
7042c5j5N%j5%j5j5%J0Nj5l0j0%L0N5P5M5Nk5l5m0k0NJ5J0j0k0%L5K0NK0%j0l0l0j5nK0K5
7040eK5J0j0NL0K0J0j0k0j5j0m0k5j0N%j0Nj0NK0L0M5N5L5Nk0k0k5l0k5j5j0%L0K0J0k0j0
7037B5NL5K5J0nk0k0nj0j5j0j0j0J0K0M0L5K0j0l0m0m0k0%J0nl0k5J5L0K5J5J0nj0J0n%%%
7034A5J0K5K5J0j0j0k0j0%j0%nNJ5J5J0%%%%j5j5nk5l0l5l5l5NL5K0J5J5K0J5K0J5J5K5J0
7031H0nj0nj0j0nj0j0N%nNK5J5Nk5k5l0NL0K5J5l0l0k0NK5K5NNNNj5j5l5n%n%%K0K0K0K0%
7028F0k5j5%%N%Nl0k5l0l0%J5%NK5J5NL5N0L5%j5nK0NNj0n%k0l0j0l5j5%NN%j0j0k0nJ5J5
7025b0J0J5j0k0l0n%nj0J0J0J5J5J0J5%NNJ5%%J0J0nK0n%J5nJ0J5NJ5%j0l0l0j0j0nj0nNJ0
7022A5J0J0K0K0L5Nj5%j5j0nj0nj0k0k5k0k0J0K5J0K5J5J5L0Nk5k5l0k0%NNNK0J5L0J0nk0
7020F0j0j0%K0J0Nnj0Nj5k0%nj5%J5%Nnk0k0nJ5J5L0J0nK0NN%J0K0n%K0J5%J0NJ0J0j0nj0
7016A45nj0nNj5m0l0NK0%l0k0nJ5J5L0Nk5m0l5l5%J5J0J0NJ0NJ0NJ0J5%J0J0J5%j0nnk0j0
7014B5nnj5%NJ0K0L0K0J0j5k0k0%J5Nnk5j0n%J5NL0J5j0j0%%n%j0nnnL0K5J5k0j5j5k0j5J0
7011B5K0K5j5l0nK5L5J0nk5l0nnnj0j0NNj0j0NNj0NK5NJ5j0l0j5k0%J5NNJ0%nJ5K5K0Nk0n
7008C0j0J5L0L0J0j5nK0J5J0nk0l5l0k5nJ0N%j5j5k5%J5J5J5K0n%%%j0N%nJ0j0%N%%%%J0N
7005D0J0J0NNNNK0Nj5k5j0j0J0Nnj0J0L0L0J0Nj5j5j0j5j0l5l0k0J0M5L0K0%n%n%%NNJ0nJ0
7002A00J0n%%nn%nj5Nj0k5j5j5k0j5j5k0nn%nj5NnnJ0K5K0J5K0K0J5K0J0j0j5J5J5J0%k0k5
6999C5nJ5J5J5nnj0%NJ5n%J0j0J0NnJ5j0k0l5l0k5J0K5J5K0K0J5K5J0j5k5k0k0NK0J5Nj0j0
6996F0j0j0j0j0j5nj0J5J5nNN%J0%j0%j0k0k0j5L0K0J5Nj5%K0J0J0k0j5k0j5j0nNL5N0L5j0
6993H5m5m5k5l5l5j0J0K0L5J5J0K5%%%n%%nNnn%nn%n%nj5j0j0j0j0J5K0L5L0%k0j0J5K5%k0
6990E%K0J5%j5%J0K5J5n%J0L0J5%j0k0k5l5j5%J0nJ0N0M0K5J0j0l0k0j5n%j0N%j0%nk0k5k5
6987a0k0k5k0k0j5k5%L5M5O5N0M5J0j0k5n5m5%K5K5NJ5J5J5J0j0k5k0j5j0j0%k0%J0K5M0K0
6984G5Nj5k0N%J5nk0nj0j0j0j0j0nl5k0nJ5K5M5N5K0%k0j5j0j5j0j5j0J0L5M0J0k0k5nK0K5
6982G5J0K0K0k5l5k5l5j5%J5L0K5K0%j5n%%nnnnnj0k0j0j5j0j0nK0L0M0J5l5l0k0%NJ5L0K5
6979E0K5N%%j5k0j0J0K0J5%j0nk5j0j5NK0j0k0k0j5%J5K5K5J5%k0N%%N%n%%NnJ5j0nJ5j0N
6976E0j0j5j0j5j0j0k0nnJ0J5%nJ5N%NJ0NNN%N%J0nk0l5l0k5%J5nJ0J0L0J5K5J0%j0k0j0N
6973eK0nk0k0l0k0%J5J0%k0k5%J5L5L5L5J5J0J0J0J0j5l0k0k0%J5J0J0Nj0%%J5J5nj5nJ0L5
6970G0K0J0j5j5k0k0j5%J5NJ0J5%nj0NNk0l0l0j5NJ0Nnk0j5l0l0j5J5j0nJ0L5L5%j5nNN%J0
6967e5J0J0j0l0j5k0%K5J0J0J0J0J5J0J0J5Nj0n%Nj0n%L0K0M0K0nnnnl0m0m5k0NL0J5J5J0
6964A5J0J0J0L0L0Nj0k5k0%J5Nj5j5k0NNNNJ0NN%%n%nnnn%j5k0j5j5k0j5k5j0J5K0J0K5J5
6961a0J5K0J0K0Nnj0j0j5J5J5K0N%K0K0K0%N%j5k5m0m0l0j0N%J5K0K5%J5K0K5%k0j0l0l5k0
6959a0nNnn%nJ0J5K5NNK0L0J5J5nl0k5j5j5j0j5nJ0%nJ0j0%%nN%nK0K0K0J5%k5j0j5nk5j5
6955b5j5%%%N%n%%j5j5nL0K0%NJ5K5J5%NJ5j0j5l0k5j0n%J5K5L0J0nj0j0j5Nj5j5%K5J5J5
6952C0K5J0k0m0o0k5%J0K0K0J0k0j5nJ0N%k0%j5j5J5K5L0J0NnN%%%%%NJ0K0%k0k0l0j5NJ5
6950d0J5J0J5J5L5K5K0nk5k5k0nN%j5j5J5K0NnnJ0nnNj0k5l5n0j5%J5J5NJ0J5%K0L0M5K0%
6947F5k0k5%J5K5N%l0l5k0nJ0J0nNJ0nJ5J5%nn%nj0%n%K0K5K5K0nj0j0nj5n%j0j0n%j0%L0
6944C5M0nk5l5l0l5J0M0L0J5%j0j5NNNJ5%k0k5k0k5%J0NNJ5n%J0J0nnJ0%%J0nnJ5nNNnJ0%
6940C0k0NNk0n%nnNK0J0J0j0k5k0k0n%Nnj0Nj0NM5M0M5M0%j5j5%j5k0k0j5nk5l0%J0K5J5K0
6937B0J0K5K5Nj5m0n0j0J5K0L0J0NK0NNnm0l0j0%J5J0NJ0NNJ0j0l0l0j0NJ0%J5K0K0%j5o0
6935c0m0j0NK0K5K0K0J5k5j5J0NNK0%j5k5l5j0K5K5J5L0Nk0%nj0nJ5L0M5L0%k5m0k0%NJ0n
6932D5k5l0k5j0K5M0K5J0j0j0%K0J0NNJ0J0N%%J0j0N%%%j5j5j0k5j5j0k0j0j5Nnj0L0K5L0
6929D5K0nk5j0j0k5nl0%J5J5J5J5M5L0J0%k0nJ5J5Nnj0N%k0j0nnk0nnNK0K0Nj0k0k5nJ0K5
6926E5J5J5nk0k0j0NK0J5Nk0k0k0k0%%nNNj0%%J0N%J5nJ0J0%j5j5%k0j5j0j5j0J5L5L0J5N
6923C5Nnk0l5n0k5J0K0%%%K0M5L5L5%%%Nk0k5l0j5j5l0k5j0%J5L0K5L0L5J5%j5N%j0nn%j0
6920A5j0K5NNJ0NJ0Nn%Nj0l0j5NJ0Nl0k5%M0K5J5N%N%%%%N%nK5J5N%%J0K0%j0l0n0l0k5j0
6917a0j0NK0L0K0Nnj0k5l5l5j0J0J5NJ0J0%j0n%j5%%j0j0nj5%J5L0L0K0nnJ0j0%nNnj0%j5
6914b5%nj5%j0NK0J5Nj0l0l0nNJ5J5NJ5J0J5NJ5%j0J5N%N%nk0k0nNnK0L0L5K0%j5l5j5nj5
6911@k5l5j5K5K5K0NJ0K0Nnnj5j5NK0K0nk0k5nnn%j5nj0nNNnk5k0NJ5NnNNnj0k0nNNJ0K5M0
6908b5K5J5nnJ5L5J0j5l0l0k5l0k5j0NJ5K5J5K0NnK0L5J5N%%%j5j5NJ5K0J5j5k5k0nNK0N%
6905D5k0k5k0k0nK0%%%%NNNN%nK5K5%k0l5j5j0%J0K5K5Nn%Nj5j5%nj0nj0J0NJ0NNJ0J0Nnn
6902A5nnJ0J0nk5j5nJ0K0L5L5K5J5J0j0l0l5l5j5j5nNJ5L0%J5J5J5J5j0j0j0nj5j0%j5%%%
6899A5%%%Nnj0J0%%%nJ0j0n%nnn%j5%K0%j5j0j0J0Nj0j5j5j0j5nK5M0J0k0nK5K0J5%nJ5NK5
6896E5J0J5J0K0J5J0j5m5m5j5%J0K0L5K5%j0k0J5nnJ5j0nNj0n%nnJ0NJ0J0NNNNNk0m0m0k0
6893@k0k0k0k0nJ5K0L0L5M5J5k0l0k5k0nK0M0L5J0J0J5Nl5m5k0NJ5Nj0k5nNJ5j5j5%nk0j0
6890e0j0j0j0n%j0NK5K5L0K5J5j0l0l0J5K5L0J0N%N%k0j5NK0L0K5nm5l5l5l5J0K0J5%k0j5
6887e0k5k5k0NK0J0J0NJ5J5Nj0J5Nn%Nj5J0J5j5NNnJ0n%nk5j5j0J5J5J5J0J0k0l5l0k0J0J5
6884i0L5K5K5M0K0N%N%%J0L5L5Nl0m0m0n0k0J0J5%k5k5%nJ5L0j0l5l5k5J0K0M0L0L5J5K5j5
6882D0j0%NNNj0J0J5nk0j0NK5%j5j0N%j5k5m5n5l5j0J5L0K5L0L0L5Nj0j0j0j0j0j0J0L0K0
6879B0K0n%%nnN%%j0nK0K5j5l0l5j5nJ5%NNJ0NNl5l5n%%k0J0L5L0J5nj0J0J0%K0L0Nj0J0N
6876F5k0l5l5%J0J5j0J5%%J0N%NNnJ5J5j0nnL0K0L0K5Nj0k5nN%k0l0nJ5J0j0nNJ0nnJ0J5N
6873A00NJ5j0l5k5j5j5k5k0j5J0K0N0L5L0j5j5l0m0k5J0J5K5K0nj0%K5J5NN%J5J5J0k0m0l0
6870C5%J0NJ0J0%J0%%J0j0J5Nnj5K0J5Nk5j5j5nN%nj0k0%nj0j5%NnN%L5J5j0j0nNK0J0K5K5
6867A15%j5l0l0j0NK0K0N%nnnnj0nj0nnnnnnn%nnnJ0L5L5J0Nj0k5n%%nnj0nj5j0J0L0n%Nj0
6864B0J0N%m0n0k0J0K0K5K0%j5j0%K5K5K0nj5k0n%%nj5j5j5j5j5j5k0j0K5K0L5M0K0J0nk5
6861ej5k0J0J5%j5k0J0J0K5K0K0L5M0J0%j5j5nk5m0l0j5%L0Nj0j5NJ0nJ0L0J0j5nNJ0NNJ0
6858F0j5j0Nn%nnNj0n%j0nj0nK0k0k5l0j5J5K0M0M0K5J0nJ0nm0n5m5j5%NNK5N5L5J0nj0J0
6855D0%%%%j5l0m0j0K0L0K5K5K0K0J0k5%K0NNj0l5o5m0J0K0K0J5j0J0%%N%%%nJ0%%%nJ0nJ5
6852D0L5K0K0Nk5m0m0j5J0Nj0%%n%j5j0k5nK5N0L5L0J5nj5l5nj0nnj0J0Nnk5j0%K0M0K5Nn
6849G0k5l0nJ0J5J0K0J5J5J5J0J5j0l0o0m0k0J5M0K0J0%nNL5Nnj5J5L0J0k5m5l5j0j5%%j0
6846eN%n%nJ5K0%k5m0j5J5L0K0Nj5k0nJ0%%J0J0J0J0J5%NJ5N%k5k5j5K0M5K5j5l0k0k0j5l0
6844d0l0j0N0O0M0J0%K5J5Nk0j5k0j5k0j5k0j5NJ0NJ0NJ0J5%j0j5l0%J5J5J5J5k5k5k0k5%
6841d5K0NJ0K5K0L5J5nnNj0m0m0j0n%NNN%%J0n%%%%J0J5J0J0J5J0J0J0J5NJ0J0L5K0nj0nn
6838A55j0l0j0j0j5j0NK0J5Nj5m0k5%J0J0j0k5k5j0NK5J0L0K0K5%j5nj0%nnnnnnnj5l0k0k0
6835e0J0L0L0L5K0j0l0j5l5j5j0J5K0K0J5nJ5K0K5N%j5nj0k5l0nJ5J0J0Nj0j0l0k0k0nnL0
6832c0L0%%J5J5K0%nn%N%Nj0nk0%NJ0nl5l5k0j0J0K0K5NNj0k5j5j5J5J0K5J0NL0K0J0k0k5
6829Ek5NK0Nj5j5j0nJ0J0K5K5M0M0%m0k5j0j0j5k0nNJ0j5l0k5nL5L5K5N%%J0J5J5J0nnJ5L0
6827A15L5K0n%j0nk5k0k5j0k5j5k0k0l0j0%K0J0NJ0J0J0Nnl0j5k0j0%L0K0%%%%%%N%NJ5%J5
6824C0K5K5J5k0m0j5%nl0l5k5J5K0K0J5K5K0K5K0K5k0j0j0k5k5l0nNj0%K0L0J5%J5J0nj0n
6821E0j0%j0Nj0k5j0NK0L0K0k0l5l0k0k0l0j5j0J0K5%J0J5%j0nJ5L0J5%%J5L0K5J0k0k5m0
6818a5m0k5J0K0K5J0K0K5L0J5%j5nj0j5nj0j0J0Nk0k5nNNn%nj5NJ5%k5k0k0%%j0J0M0K0L0
6815@K0K5K0K0K5nk5j5nnj0nj0j0k0j0J5nl5j0K0M0M5J5j0k5l0j5nn%j0j5J0j0nnNj0J0K5
6813b0J0j5j0nK5J0%K0%nJ5M0L5J5n%j0nj0%%n%L0J0%k0l0k0K0L0%j5n%n%%nj5k5NK5J0J5
6809H5K5Nk0l5j5J5%j5j0%Nj5%%k5k5k0k0nK0J5Nj0NJ0j5%NJ0nj5%J5L0J5%%J5j0nj0nJ5J0
6806B5j0k5k0j0J0j0j0j0J5K5K0K0NN%j0k0j5l0NL5M5K5K0L5K0Nj0%nj0k5k5j0j5j0j5j0j5
6804ej0j0j0nNJ5J5K5K5%j5%n%nj0n%j0j0k0l0nJ5J5J0J5K0J5K0K0J5nk5k5NK0K5L0J5%%j0
6801A05nk0nJ0K0J0Nnj5j5j5k0J0J5K0J0j0j5j5j0nk0j5nnnNnj0J0Nnk0%J5K0nj0%K0%j5j5
6798a0NK0L0L0K0j5l0k0k5NJ5J0NN%NN%N%%%l0k5nnJ0J5K0M5K5J0nl0l0l0l0j5k0j5j0n%K0
6795e0L5L5J5J0J0K0K5j0j0j5j0j5j0j5j5j5j5%J5NNK0J5J0n%NK5M0J0J0K0%Nj5j5l0l0l0
6792C0nNJ0J0J0k0j5l0k0k0k5j0%K5%nJ5K0K5Nj0j0j5NJ0J0K0J5K0J5J5%j5l0l0j5J0NJ0%
6790A5J0N%K5NJ0j0l0j5k0J5L0K5K0K0%k0k0nj0nnnK0K0nj0j0K0J5j5m0l5k0%nj0J0k0j5l0
6787i5nJ0L0L0J0j0j0j5nJ0N%J5Nk5j5NJ0J0NK0J5N%K0K5J0j5j0nNK0M0M0J0k0l0k5k5l0k0
6784ej0j5j0j5J5K5L5Nk5k5j0J5J0K5J0J5NJ0nJ5%NN%j0l5j5k5%J5J0NK5K5J0j5m0m5j5K5
6781a0J0j0NNJ5nj0K5L5M0J5%nnnnnk0l0%J5J5J0J5J5j0k5l0nJ5J0n%J5NN%j5m0m0nnj5NJ0
6778b0K5L5J5j5N%j0n%nnnj5j5%J0K5M5%k5k0nJ0NnN%L0L0L0L0%j0Nnk5k0k5k5k0k5%J5%N
6775B0NNj0nk0%J0J5K5J0%%%%%%J0nk0j0NK5NJ0NNJ0J0NNJ0nk5l0k0nj0j5Nj5%%%L0K0Nk0
6772D0k0%J5K5K0K5K5j0j0k0nnj5k0%j5j0%k0%j5j5%NNNJ0NNJ0N%%%%%%N%j0%Nj0J5M5L0K0
6769A20j5l0k0k5l0j5j5l0j0J5K5M0J5J5J5J5nn%nk0J0Nj5k5l5k0J5NNJ0J0K5K0%j0nNK0J5
6766G0%Nnk5j0n%J0j0%J5L5L0K0%j0j0nj0j5j0j0nk0j0%%j0l0j5nJ5N0M0L0Nj0j5k5nj0NN
6763E0n%%J0j0k0k0j5k0NJ5J0J5NNJ5nJ5NNJ0%NnJ0%NNnK0NJ5L0L0%l0m0k0%J5%k5k0J0NN
6760H5nj0J0n%%%J0%nJ5J0J0nj0%l0m5m0j0J0nNK0L0%j0nnJ5L0L0J5nj0NJ5K0%%j0%j0l0m0
6757D0m5k5%K0K5K5L5L5J0nj5nk0j0j5j5j5j5nJ0J0nNN%J0NNJ0NNNNJ0j0j5k5l0j5NL0J5n
6754C5l0k0j0%K5J5J0Nnn%%%Nj0NNNNNNJ0Nj5n%j5j0j0nj0nnJ0j5m0k5NL0L0J5nj0J5J5NK0
6751C0J0j0%Nj0J0J0j0k5k5nJ0J5J5J5K0J5K0K5J0k0m0l0l0m0l0%nJ0J0J0J0J0%NNNNnJ5J5
6748B5J0nk5%NnJ0J0nnJ0K0K5Nk0k5j0K0NNj0j5%J5J0nl0j5j5NK5Nj0N%%%j0J0L5L5K0nk0
6745H0Nj0j0%%%n%%j5J0J0J0j0k5%%%%n%j0N%%%%k5j5nK0J5%j5k5%n%%nj0J0j5j5N%j5j0n
6742h5j0%J0K5J5J5J5K0J5J5%n%nn%nnj5j0j0j5j5J5L0L0K0J0J5J0K0j0m0j5%J5NNJ5%NJ0
6739H5n%%%j0NnnJ5j5NNj0NJ0j0j5k5j5k0%K5J5Nn%n%l0j5J0J0NNK0n%J5K5nj0%k0nK5K0L0
6736A05J5n%nj0Nj0j5Nn%n%nnNj0k0j0j5k0j5j5j5j5J0J5NK0J0J5K0NnJ0J5j0k0l0J5L0K5
6733F5%k5j5%%%%K0K0J5K0K5J0k5l5m5j0J5K5%j5j5%j0nj0nnj0j0%J5L0K5K0%j0j5nNj0N%
6730C5k0J5Nj5k5k0l0k0J0M5L0J5Nj0%%n%j0%K5NNK5J0J0K5N%Nj0J0Nj0%%j5l5k5k0%NK0n
6727D0nnnn%nj5%NNNNNNN%J0J0%J5NNK0nJ0nj5J5Nj0N%j5nj0j0k0%j0j0nj0j0nj0j0Nk0%%
6723d5nNL0L0M5J5NNJ0NnJ5J0nnnj0j0j0nj0nj5j5k5nK0J5J5K0%N%%j5m0l5k0J0NJ0J0J0J0
6720A5NJ0Nj5nnnnnnJ0J5J5J0J5J5J0J5NnJ0nnN%%J5j5nJ0J0j0%Nj5k0j5k0j0k5l0nJ5J5j0
6717a0n0m5j5NL0L0J0K5K0%j0j0%K0L5M0J0j5l0l0j5j0nk0%L0J5j0m0l5%NJ5K0K5K0K5j0l0
6715a0j5k5j5k0k0k0J0K0%K0J5NK5Nj0K0J0nJ0N%J5%j5%nj5J0%j0J0K0J5J0%k5l0%J0K5K0
6712D0J5j0j0k0nJ0J5K5NJ0K0J5J0nj0j5n%j5nj0NJ5J5Nk0k5k0k0NJ5J0J5J0J0J0J0%k5k0
6709E0nJ5K0K5J0j0J0NnNnnNj0l0k0j5k5j5j0k5j0K0J0nNNNNNNnJ0N%N%j0k5j5j5k0j5K0M5
6706a0L0%m0l5J5L5L0J5K5J5%k5l0j0J5L5N%N%NJ0nJ5%k5j5nJ5K5K0K0j5l0j0l0j5k0k5j0
6703b0N%J0NNJ0NNn%Nj0j0J0j0%J0NJ5%NJ5NNnk5j5n%K5L0%k5n0m0k5%K5J5J0J0J0J5J0J0
6700C5J0J5J0j5k0nk5nk0l0%K5J0NL0NK0K5Nnnj5n%j5nnj0J0n%%%n%nk5j0j5k0nj5j5J0NJ0
6697g5J0NNK5nn%nnnn%j0%%%%%%Nnj5%nj0J5L0L0J5j0k5j5j5nL0J0J5J5%%K0NNK0nj0%%j0
6694A5k0J0N0M5nk5j0j0j0j0nj0%J0NNJ5nJ0J0nn%nj5NNj5nJ0J0j0l0l0k5l0nL0K0NNK5NK0
6691B5L0M0M5K5j0k0nk0k0K0nj0j0n0m0j5j5J5%%L0L5L5L0nk5k0j0j0k0k0j0nN%nNj0j0NK5
6688@K0nm5k0nK0J5J5M0L0K0Nj0%%j5j0k0j0nk5j5nj0nj5NL5J5j0l5k0NL5N0L5K0Nj0%nj0
6685F0%%j5j5NJ5K5K5J5nj5j0j0j0j0k0nK0K0K0K0%%J0nnNN%%%N%%NJ0nj0j5nj5j0j0k0nn
6682D0%nnnnnj0j5k0m0o0k5J0M0M0M5M5M5M0nm0m0j0NJ0J0NL0K5%n%%%%l0j0J0J0K0NJ0J5
6679A25J5J0L0%nk0l0%j5j5j5j5nn%nj5N%j0J0J5NJ0j0l5l0j0J0J5J0J5j0k5k5nNK0K0J0K0
6676D5J5J0K5J0NNJ0k0k5k0k0j5nJ5K5K5K0nk0j0j0nj5k0%%k5k5k0J5Nj0nnnj0NL0K5K5%N
6673B5K0K5J5K5J5k0m0l5k0k5%K5J0J5n%J0%NNnJ5nJ0%j5n%j5k5k0nJ5NJ5K0Nj5NJ5L0K5j5
6671H5l0k0j5%j0nK5L5L0K0J5j5j0J0nnJ0j5k5j5NK0nJ5J5nk0k0k5k0nJ0J0n%J0%NJ0nJ0%
6668F0%J0N%j0l0l0j0NJ5NJ0Nnj0J0%n%%%%N%%%J0j0N%nNK5N%k5nj0j0j0j0j0j0j5%nj0NK5
6664b5%k0j0J0K5K5J0j0j5k0j0NK0J0J5J5NNK0K0Nnk0k5j0NK0J5Nj0l0k5j0NK0J5J5J5J5K5
6662A00J0k5m0k5J0L0K0%NNNj5k5l5nj5k5l0j0NJ0NNJ0NNJ0%j5nj0j5l0nK5K5M5N0K5L5K0
6659A35Nj5k0m0m0k0j5J0J0j5j0j0J5K0N%%%N%N%K0K5j0j5j0N%n%n%n%%K0M0J0J0%J5J5j0
6656A25l0k5j0j5j0j0j5%Nk0n%nj0%nj0%nnnnJ0J0J5J0Nj0l5l0NK0J5J0J5J0J0J0n%nn%n%
6653a0%j0%K0L5NJ0J0Nnl0k5nk0J0K5K5Nj0%%K0K0nj5k5j5K0L5L0Nnk0k0k5%K0j5j0j0nl0
6650a5k5j0K0J5J5K0J5M5L5K0%k0k0%J5nk0k0nJ5nk0k5nK0K5nk5k0l5j5K0M0L0K5%n%%j5j0
6647E0k0nN%k5k5NNNJ0%J0nJ5J0L0K0K0J0Nnl5m0j5%%%L0J5Nnnnj0j0n%j5k5k0l0j5L0O0N0
6644G0L5J5m0n0l0J5L5K0K5Nj0%%%nJ0nk5l0N%%k0j5%k0NJ5L5J5%J0J0K0K0L0J0j0n%k0l5
6641H5l0j5NJ5J0K0Nj5j5nK5J5J0j5k5k0k0k0k0k0NJ5K5J0%NJ0K5K5J0k0nJ0Nn%%N%j0j0J0
6638H0K5L0J0nj0l0l0N%nk5k5nJ5J5K5Nl5n0k0K5M5nl0k5nJ0%%K5K5L0K0nnnj0k0j5k0j5J0
6635@J5J0J5K5L0J5k5l0l5m5l0j0J0K0k0k0nJ5J5NJ0nJ5J0NJ0Nnnnnn%j5NNJ0NJ0J5NJ0J0
6632D0n%n%%n%%J5L5L5J5J0k0l0m0j5NJ5L0NnJ5%NJ5J0j0j5nJ0K0%k5k5l5j5k0k0j0j5NJ0
6630b5J0j5j5J5J5K0J5NnJ0%NL0J0%nj0nNn%%nj5j5k5k5j5K5K5L0K5NNnn%k5j0J0J0L0Nj0
6627G0j5l0j5nK0K5L0K0J0%%nNj0%nnNJ5j0l5l0j0NJ0j0n%k0k5k0NJ5NNJ5%NJ5K0nn%%nj0
6623B0%%j0J0j0j0Nj0j0nJ0K5J5nj0k0%J0L0K5Nnk0j5nJ5K5nk0nJ0L0K5K0L0J5%j5l0k0j0
6621H5J0j0k0l0k5k5j0K0NNK0L0K5K0%j5j5nJ0nj5j0l0k0NJ5K0L5K5%j5l0j5L0K0J5nj5k0
6618F0k0j5k0k0%J5K0J5%J0Nk0nM0L5K0nJ5Nj0k5l5l5k0nK0K0J0J0L0K5NJ0k0l0m0l0%j0j5
6615a0%J5K5j0k5k5j0L0%k5m5j5NK5K0N%NNJ0J5J0J5K0NJ5J5%%%%nNNnnNNnnJ0Nnj5j5NK0
6612G5Nj0%%k0j0%K5K5%k0j0k5j5k0j5j0%J5L0L0K0L0K5j5l0l5j5N%J0%%J0NNNJ0J5N%J5K5
6609A40nk5m0j5NJ0Nl5n0k5j0J5J5J0L5L0J5nj0%j5j0%j0nNJ5K0Nj0l0k0j5%J5J5NNJ0%J5
6606E5NJ0j5l0j0Nj5%nn%j0j0%nj0J0NJ5%nj0J5L0NnN%k5k5k5k0j5%K5L0K5K5%j0J0L0K5J0
6603H5K0nk5l0j0Nnnj5%nj0nJ0NN%N%NNJ0J0J0J0NJ0J0Nj0%nk0m0l0l0k0nNK5K5Nj0j5N%j0
6600c0J5J5J5j5j0J0K5L0J0k5m0m0k5nj5K5K5NNnJ0K5J5j0j0j0K0K0j0j5nj0j0k0nj0j0NK5
6597c5J5J5J0J5J0J5K5K5j5m0m5l0k0k5K5L5K5J0N%j0j0nJ0%%K5K0nj5k0k0%K0K0K5K0K0N
6595A00nj0NJ5J5j5j5j0j0j0nj5j0j0j5K0J5J5J5J5J5J5K0j5j0j0j5nk0j0j0j0j0j5j0K0K0
6592C5L0J0j0j0j5j0j5j0k0nJ0NK5nk0k0l0j5K5K5K0K5J5Nk0k0%%J0j0k0j5J0J0K0Nj0K5L0
6590F0K5J5k0nNJ0J0K5J5%k5j5j5j5j5l0l0k5%K0J5j5j0J0NnJ5K0NJ0J5J0J0J0J0J0k0m0k5
6587B0l0k5k0%NK0J5NJ0K0J5J0nj5j5%k0n%k0%J0nNJ5Nj0%J5L0J0k0NK5K0%j5k5NJ5K0%j0
6584F0l0k0k0j0%Nj5k0j5NL0N0M5J0j0Nnj0k0l0%j5k0j5j5NJ0J0J0NJ0J5NnJ5J0%k5k5k5k0
6581f5k0NJ5K5L5J0%j5NNnJ0j0NnN%nn%Nj0j0J0J5J5K0J5nk0k0nNK0J0J0NK0NJ0J5nk5k5%
6578D5%nk0k5k5k5k5k0%K0K0J5J0L5M5L0%j5j5j0nJ0L0J0j0k0K0M0M0Nk0k0%j0j0l5l0l5l0
6576c5nJ0K5L5L0Nj5j5NNNNj5j0j5j0J0K5N0N0K0j5m5k0NJ0k0l0l0j5NJ0%nj0k0j5j5K5N0
6573B5K0K0nj0j0j5NNj0nnj0j0nj0nj0K0L0L5K0%nn%J0NNj0NNj0N%j0J0NK5K5J0j0j5l0nN
6570H5j0j0NL0Nk5n%%N%NnNnnj5k0%K0J5L5Nk0m0l5k5j5J0J0j0j5j5j0j0j5J5M5K0j5j5NJ5
6567eJ5%j5%j0J0n%%%%%%J5J0N%J5J0%nj0j0j0j0j0nj0%%%%N%N%k5k5nJ5K0K0J5K0J5K0J5
6564G0J5K5J0J5J5nl5k0k0k5j5l0j5J0n%J0%%NNJ0J0J0J0NJ5NJ0%j5nnnj0nnj0nnj0K0L0K5
6561H0K5%n%%nN%nj5%nj0nj0nnnL0NJ0J5NJ0J0%nk0m0m0k5%%nnk0%nnj5%K5K5Nj0J0K0K0N
6557C5n%j5NJ5L0M0J0nj0j0j0j0n%j5j5J0L5K0k0j5k0j5m0k5K0K0L0K0K0K5K0nJ0J0%K0J5
6555A70%k0j5%K0nnnnk0k0nK0L5J0k0l5l5l0j0NK5K0nnk5k0l0j0%J0J0N%J0%NJ0n%J0NNNN
6552E5J0NJ0Nj5%J5K5M5K5Nl5n0l5l0%NK5J0K0J5%j5k5l0j5NJ0L0K5J0j0k0j0k0j0j0j0j0
6549EnJ5K5L0J5j0k0k0nNK0K0NJ0nk0l5k0n%k0J0J5NJ5K5L0%n%NJ0n%NnNNnj0Nn%J0j5nJ0
6546H5J0j0j5l5m5j5J0nj0J5K5M0L5K5%l0k0j5J5J0J5J5k0k5k5k5J0j5k0m0k0K0M0K5J0J5
6543C0K5Nk0j0k5j0K0J5NK5J5J0J5J5J0J5J5J0nj5k5nj0k0j0j5j0k0k5nj0k0k5nJ5J5J0J5
6541eJ5J5J0J5N%J0nNN%Nk0%j0j5nj0k0%%NJ0K5L0J5Nj5N%k0l5l0l0NNJ0K0L0M0L0L5K5J5
6538A75j5j5k5j0j0k5j5k0nj0j0j0j0nj0j0J5J5J5J0J5j0l5k0nJ5K5j0NJ0NNJ0j0%%n%n%n
6535A0k5k5nJ5J5J5K0%N%%N%%%j5m0l0k0j0K0K5M0L0%j0J0NN%K0K5L0K5k0m5m5l0j0k0k0n
6532e5K5M0M0K0%NNj0m0n0k5J5J0%N%%NNNNNj0nnK5J0k0j5%%J0K0K0K5%k0k0k5%K0nnj5k0
6529b5j0J0J0J0%nnK0L0J0J0J0K5K5J0J0K0L5L5J5j0m0o0n5k5j0NJ0j5k0j0NL0K0N%j5k0j0
6526B5k0j0N%nJ5%%j0j5J0K5K0K0K5nnnN%%%%n%Nj0%%Nnj0Nnj5j5nj0j0k5%K5M0K5nk5k5k5
6523a5k5m0k0nJ0M5M5M0K5NNN%N%J5j0k5m5n0k5J0K0J0J5J0J0nJ5K0K5%j0nk5nNNnk0j5j0
6520a5k5k0nK5M0M0K5nl0k5j0%K0J0J0NJ0J5N%J5J0NJ5J0K5Nnk5k0j5%k0%j0j5N%j5n%J5K5
6517G0K5N%Nk0j5nJ5K5j0j0k0k5j0NK0J0k0j5Nj5k0j5k0j0k0k5n%NJ5K0L5J0J0j0NJ0J5%n
6514A5J5J0n%j0nnj0n%j0nJ0J0n%N%NNJ0K0nNK0J5Nj5j0J0J5Nj0Nnnnj5%%j5j5NnJ5NJ0nn
6511D5J0J0K5Nk0j5l5j0J0J5J5j5j5nj5NNj5nJ0%%K5J5K0l5n0l5%NJ5nNJ0J0%NJ0%J0K0nk0
6508Ek5NJ0nj5k5%M0L0J5%j5%nj5j0j0nj5J5K5K0J5K0Nj0k5n%%nj5k0k5j5NJ5K5%nn%j5j0
6505e0nj0%%J5NNJ0J0NJ0%%%%%%N%NK5NK0J0J0J0J5K0%k5j5j5N%j0%j0j5%%j0j0%Nj5j0NN
6502Ej0j0N%j0nNnn%j0%%%n%nNnK5L5M5J5j0%k5m5m0l0%nK0L5K5L0K0J0j5j0nNj0NJ0j5l0
6499a0l0NL0K0J5k0k0%K0L0J5k0l5l0k0nJ5J0J5J0J0K5J0nj5l5k0J5L0L0K0k0l0j5K5J5nN
6496C5K5J0J0nl5k5j0J0K5J5J5L5L5N%k0k0k0k0k5NK0K0nk0j5n%J5%m0m0nJ5%j0n%j5nNL0
6493a5L5N%k0l5j0K5M0L0J5%k0k5m0nJ0NK0%k0k0nL0K5%NJ5K0%%k0nj0j0nk0nJ0NJ0J0L5K0
6490H0%nl0k0j5J5K0J0J0K0%j5%j5k0k5nJ5J0j0%Nnk0k0%J0J5K0N%l0k0nj0nNj0NK5J0J0J0
6487A5nN%%%J0n%J0nN%N%%k0l5l0k0nJ0%NNN%J0K0K5K5J5j0j0k0nj0j0Nj5k0NM5M0Nl0j0j5
6484a0j5k0nK5J0NNJ5NJ0NNj5l5l0j0J0M0L5J5n%nnNNNJ0NK5N5M0j5n0l0k5%%%Nk0j0k5nj5
6481a0NK0M0J0J0j0k5l5j5J0L5K5J0K0K0%j5j0j0k5k5k5k5k0nNL0L0J0j0j0J5J0J0J5nnn%
6479D0Nj0n%j0j5k0nj5j5j0j5NNNNNNNJ0NNNNNNJ0NJ5J5K0J5j5j5j5j0k5k5j0K0nk0j0j0j5
6475g5j5%L0N0L5K0J0k0m0l5k5nNn%L0M5M0L5L5L5j0k5j5j5j0j5n%j5NJ0J0NJ0nj0j0%nj0
6473D0j5Nj0nj0nnnj5%nj0j0nNNNJ0NJ0nJ0Nnj0N%j0n%J0J0j5k5j0N%j0%J0NnJ5nnJ5J0J5
6469a0J0K0%K0J0J0J5%k0k5j5%Nk0l0j5k0l0j0nJ0L0J5J0J5J5L5L5J0nj0%j0nJ0J0J0NJ0J0
6467I0K0%l0m0l0J5K0K0J5K5J0%NJ0j0l5k5j5%J5NNJ0nk0l5j5%nj5k0k0NK0J5Nk5j5NK0J0
6464a5J0NJ5J5%nj0j5j0J0Nj0l0j5NK5K5J0NNNJ5K0K0J5NK5K5N%k5nj5k0nnk0%NJ0%N%J0%
6461I5l0o0n5l5%J5J0%N%nNN%J0nj0j0J0L0K0K0%k5k0l0nJ5L0L5J5nk0j0K0J5N%N%k5%K5M5
6458H5K0nNJ0j5l5k5k0%J0NNJ0N%J0K0K5j0nNNNJ0N%J0%Nj5%n%nJ5j5k5k5%J0nj5j5j0j0j0
6455A0NL0J0k0j0J0K0Nl0m5k5k0nJ5K5K0L0J5Nj5k0J0L5J5%n%%l0l5j0j5k5j0J5J5J0J5nk5
6452c5j5j0NL0K0J0nnj5%nj0j0nNNK0%k0%J0L0K5J0J0L0J0K5L0Nj0k5l0j0%J5K0%nnj0nj5
6449F5%j0j0NNJ0nNN%%Nj5nj0nnnnJ5J5J5J5nk5j5j5nnk0NK5N5O0K5%j0k0NJ0Nk0k5j5k0j5
6446F0j5n%l0l0NK5NK5J0J0J5J0%%%%%%n%J0j0j0J5n%%%NNNNl0k5l5k0J0J5NJ5K5NNK0J5J5
6443A20K5J0j5j5j5j0k0j5l0nJ0J5K0Nk0k5k5k0%J5NJ0NJ0J0J0NJ0J5%%J5NNl0k0k5k5j0%
6440@K0L5K5K5J0j5nj0nnj0nj5nJ5J0K0Nk0j5k5j0n%%%j0NNj0j0j0k5%j5j5j0j5L0M0M0K0
6437C5nl0j5j5l0l5nNL0L5M0K5Nj0j0%nj0Nj0%NnJ0N%%NJ0J0J5J0j0k5l0nnJ0K0nj5j0%L0
6434B0M0K0Nm0n0n0l5j0nJ5K5M0N0K0%J5J5K0k0n0l0j0NNn%nnK0L5L5K0j0j0j5j5j0j5j5j0
6431a0NJ0%K0K0K5Nj5k0j5k0k0J0J0J5NJ5%NJ0NNJ5nj0l0l0j5%nl5l5j0J0L0L0L5K5Nj0nn
6429B0%j0j5nnj0%j5j0%%j0Nj0k5nJ5J5J0j0%%J0NnJ5J0NJ0NJ0K0M5M0L0%k0j5nn%j0k0N%
6425F5j5j0N%j0Nj0nNJ0L0K5J5J5%j5k5k0N%j5j0j0j5nJ5J0j5j5j5J0J0j0%n%nN%j0J0j5j5
6423c0NK5n%j0NNJ0J5%j5k5l0j5NNNNNJ0NNJ0K0L0%k5m0m5k5L5N5O0L5%nJ0j5l0k0nNnk5k5
6419b5%M5O5N0Nk5m0l0j0j0n%J0Nj0nNNj0j5J0K0L5K5K5nnnnj5%%j5k5j5k5j5%J5K0%nN%%
6416B5%%%%NN%N%NNnJ5nj0J5%%%%J0NK0%j0j5l5l0%J0j5m0l0j5NNJ0J0L0K0K5j0k0k5nJ5N
6413b0%J5nN%j5k0j5j5J0J5J5J5J0K0J0J5J5J5J5J5nj0j0j0nj0j0nj0J0n%%%%%%N%NK0Nj0
6410E5%%j5k5m0NJ5K5%%nj0Nj0n%j0Nnj0NK0J0j5j5k0k0j0NNNJ5L0J5NnnJ5%j0K5NJ0K5nk0
6407D5l0l0%J5K0nk0%K0K5nl5j5J0L0Nj5k0NJ5J0nk0l0%J5J0NJ5J0J0J0J0J0J5j0nj0j0nn
6404C5j5%%N%%nJ0%%N%%NnJ0%%J0NJ0J0%K0NNj0k0j5j5j5j5j5j5NN%J5%NNNj5l0j5k0j0%K0
6401d0K5K0K0J5K0j0j0j5j0nk0nj0nNj5j5j5nK5K5NNNN%%nN%n%%J0NJ0J0NNJ0J0J0N%J5J5
6398A00%J0%nk0j5j0j5j5j5j5NNNN%N%NJ5J5%k0j5%NK5J0Nnj0N%NN%J0J5%NJ0NNnnnj0nnn
6394H0nj0N%n%nNj0j0J5j0k5l0j0N%N%%%N%nJ0J0J0J0J0J5J0J0J0n%%%n%%n%%%n%%n%Nj5n
6391E0nnnnnnk5j0j5J0K0K5NNj0n%nnj5NJ5nNJ0NN%J0%%n%N%j0N%%%%%%n%N%%%N%nJ0%%N%
6387E5%nJ0nNNJ0k0l0nJ0J0J5nj0j0%n%%%%J0j0N%%N%%NnN%%%j0j0j5j0Nk0k5NJ5K0K5J5N
6384D0N%J0J0J0J0J5k5j5j5k5l0j0NJ0NNNNK5L0J0j5k5k0k0nK0J5%k5j5nJ0K5Nj5k5j0J0L0
6381A5L0J5NNN%NN%J0j0nnnnnj5NJ0J0J0J5j0j0k0l0nJ0L0L0M5J5J0nnj5j5nk0j0j0j5%N%
6378F5%N%%%%j5j5%J5Nj5k5j0NK0NNJ0%N%J0J0%%J0N%j0%k5m0l5nNJ5K5M5K5J5j5nNNk0k0
6375F0m0n%J5NJ0K0K0L0J0j0j0nj5j0N%j0%nj0N%j5%nk0nj0J0J0J0j0k0j5%%J0Nj0j0NL0K0
6372D0K5L0K5J5k5l5l5l0k0J0J5%%J5J0J0k0k5N%%%%%n%nJ0%%j5j5j5j5%%%nL0L0M0K0J5K0
6369A00nk0l5l5k0k0j5%nnnnj0%J5J0J5J5%n%%J0K5L5L5J0J0j0k5l5m0j0j5NN%Nnk0j0nJ0
6366e5L0L0Nj5j5k0j5NK5J5Nj5m0m0j0J5L0K0K5nnj0%J0J0J0J0j0nj0j0k5k5j0J5K5K5J0J0
6363a0j5k5j5NL0K5J0J0J5nk0k0nN%%n%n%J0J5J5J5n%%nK0L0M0J0Nj0nnk5k0l5k0J0NNNJ0
6360D0%%J5K0K5Nk5k5k5%%%n%nnk5k0nJ5J5J0K5J0J5J5Nj0k5j0k5nJ0nNN%%%N%NNj0J0J0n
6357C5J0L0K5J5J0nk0k5j5j0j5j0j0J5%%K0L0L0K0j5N%j5j0%Nj5m0k0nk0j0NK5K0J5Nj5j5
6354C0l0k0j5J5J0J5j5j0J0J0K0NNnm0l5nNN%K0M0K5L0K0N%K0NJ0NNK0k0m0l5m0m0j5NL5K0
6351C0nj0NK0K5N%j0j0Nj0nnnk5k0l0j5J5%%K0J0J0K0NNK0K0%j0l0l0j0nK0K0%NK0K0N%nK0
6348H5K5L0J5%k5m5k5k0j0j5k5l0j5J0J5J5J0%nJ5L0K5NNNj5%NNJ0j5%%j5j5j0j0%J0%N%N
6345C5N%%j0m5m0nJ5L0J0nnn%k0j5k5nJ0K0K5J0k5k5j5J5J5J0L0NJ0%nNJ5j0%J0%J0J5nl0
6342Em0k0%nNJ0M0N0O0L5K0Nj0j5l5l5j0j5j0nj0j5nj0j0j0j0n%j5k0j5%J0K5L0M5K5J5J0
6340F5%nNJ0J5J5J0n%n%%NJ5nk0l0k5k0k0j0NK0J5J0%k0m5m0l0j0J5K0J5J5J0Nj0k5nK0M5
6337EM5K0K5J5K5%l0l5m0j0%J5Nnk0m5l5j0j0nnNK5J5j0m0k0j5%NNJ5NK0K0J0%j5%J5L5M0
6334B0K5Nj0j0j0j5j0%NnJ0J5J5K0J5nnnj0nj0nn%%Nn%N%%%%%N%%%%j0k0j0j5l5l0k0K0K0
6331g0J5J5K5K0L0%k0k5j0j5NNK0K0J5NK5K5J0j0k0j5j5k0l5l5j5nJ0N%j0k5j0K0L0J0nnN
6328e0%nNK5K5K0%j5j5J0J0j5j5%%Nn%%j0J0%nNNJ5nJ0J0nJ5NK0J5J0j0k5k5j0K0J5K0J5J0
6325H5nj0l5k5k5j5nK0L5L5J5J5j0k0k5k5k0nNJ5K0NK5J5J5K5J0j0j5nk0j0j5%k0j5Nj0nj0
6322a5nnj0N%j0j5k5k0NK0J5J5J5J5%NJ5L5K5%j0l0%%%%NJ0NJ0NJ0NN%k0j0j0j0j0k0nNN%
6319EJ5J5J0J0j0j0j0J0J0J0j5n%j0nj5j0K0Nj5k5l0j5K0L5K5J0%k5m5k5%K0K5NJ5J5j0NN
6316A0j0J0j0%%J5%%J0%NJ0%j0j0k5nK0J5K0K0%j0j0%K5Nnk5k0nJ0K5%j0%%j5nnk0k0l0j0
6313f0K0J0NJ0J0K0NNK0J0k0j0N%j0n%j0nj5%%j5j5%L0L5Nnj5j0j5j0J0NJ0J0NJ0%J5K5M5
6310A05J5nl0k0%J0%j0%nn%Nj5n%j5%nj0j0nK0K5j0nnK5J0N%%n%J0j0%%k0j5nk5j5J0L0K5
6307D0nj0Nj5l0j0%J5nj0%j5%nn%NK0J5J0J5J0K0J0J5K5J5J5j0j5j5j0l0j5j0l0l5m0j5NJ0
6304h5J0J0J5J0J5J5J5J5L0K5K0j0j0nj0%N%Nl0j0J0J5K0K0%k5m0m0j0nk0J0Nj5%%n%J0J5
6302b5K0NNK5NJ0K0n%J0NNN%nnnj0Nj0k5J0J0J0NJ0nnk5m0j0NJ0J0j0j0NNJ5%j5nNJ0nj0%
6298@%J5J5%NN%Nj5j5%j0j0nj0NNnNK0%nnK5J0Nj5j0NJ0J0K0K0j0n%J5NJ0J0J0K5%k0l5m5
6295D0m0m0j5%%J5K0J5J0J0j5%%nn%nNNNNNJ0NNNK5K5L0K5nk5k5k5k5l0k5N%nJ0L0L5K0nn
6292F5nj5nj5j5j5j0NL0K0Nnj5j5j0nj5k5%J5J0J5J0j0k0k5j0NJ0NJ0K0K0Nj0j0nJ0NJ5J0
6289C0%k0k0%NK0%J0nj5%%%nk0j0%J0M0N0L0J0j5j0J0K0N%j5l0k0k0NN%n%nnJ0J0j0l0k0%
6286a0J5K5J5K0K0Nk0nj0j0nj0nJ0K0J0J5J5J5J5J5j0j0j5nnj5j0nk0j5j0k0j0j5k0j0N%%
6284e0NJ5j0nJ0K0nk5k0j5J0%j0j5NL0J5K0%J0J0J0J0J0J0NJ5NJ0%j0Nj0j0NJ0j5k0j0J5J0
6281D0Nnj0NNNJ5Nk0nJ5K0L5L0J0j0k5l0nJ0J0NJ5Nj0Nnn%nNj0%%%nNj5j5%%j5nj0j0l0k0
6278b0j5K5L5M5K0Nk0%j0k0k0k5j5k0J0K0L0L0J5j0m0l0NJ5J5K0J5%l0l0k0J0L5M5L5J5Nj5
6275A10j5j5k0k5j0k0j5nJ0J5nj0nj0j0nnj5NK5K5L5K0k0l5k5l0j0j0k0%K5K5L0L0K0Nj5k0
6272EnJ0J0nNK5J5J5J5%J0Nnj0j0j0j0m0l5j5nJ0NNj0nj0nnnk0J0Nj0j0J0%%n%J5J0J0J5K0
6269e%J0J5J5J5Nl0k5%J5J5nl0k0j0J0K0K5J0k0k0nK0K0K0K5K0Nj5j0%%J5K0%k0m0l0k0%%
6266eN%Nj0n%nnn%k0k0k5j5J5J0%K5NnN%%J0K0j0k5l0NL5K5%k5j0NM5N5N0J5j0k5l5j5J0%
6263D0j0n%k0Nj0k0nk0NL0K5J0J5%NJ5K0L0J0k0k5j0%J5J5%k0k5j0nj0nJ5L0J5K5nj5j0n%
6260G0j0%j5l0m0j5NJ0NNJ0%j0k0NJ5Nnl0m5l0nL0J0NNJ5L0J5nj0NJ0J0NJ0J0J0NK5K5K5K5
6258A35nj0j5nnl0o0l5l5nJ5J0J5J0K0Nk0k5%K0N%J0NnnNj0j5k0l0j0%j0%%%K0M0M0K5K5K5
6255G5K5K0%j5k0k0nj5j5j5k0%K5J5K0j0k0j0j0%k0J0NNNJ5%NNJ0n%J5j0J0J0nJ0J5%K0J0
6252A15NJ0J0J5Nk0k0%nn%%j0n%j0nNj0nnj0j0Nj5nnJ0J0J5J0Nj0l5l5nnnnJ5L0K0K0Nl0k0
6249A5nj0j5%j5l5k5NL0L5J5K5%l0k0l0k5j5%K0K5K5K5K5K0K0%k0k0k5%K5J5NJ5Nk0l5m5l0
6246g0k0J0nnJ0J0J0J0NJ5J0%J5K0J0J5J5Nj5l0l5j0%%j0j0%J0L0K5j0j0%J5J0%j0nk0k5l0
6243g0j5J0K0N%%K0J5J0NJ0J0N%N%J0nJ0%j0%nj0NNnj5k0nJ0K5J5J5j0j5j5J0K5%n%%J5K0
6240G5J5nk0j0J0J0J0J0N%J0nj5j0j0nk5j5j0J0J0J0J0Nj5%nnnnnNnj0J0Nj0j0J0%k0j5%J5
6237eJ5K0J5K5K5K0L0j5j5j0j5k0j5j5j5l0j0NJ5J5NJ0j5j0j0K0K0Nk0j0%L0K0k0l0l0j0J0
6234a5J0J0K5M0K5j0l0j5N%j5k5j5NJ0nnk5j5NK0L5K0nl0l0%K5L5J5nJ5L0L5K5Nn%k5k5k5
6232G0k5j0nNK5K5K5%j0k0j5j0Nj0Nj0j5l5k5k5%K5%J5L5J5NnJ0K5K5J0j5k5k5j5k0j5nk5
6229d0k0j0NK0J5J0K5J0k5j0J0J5Nj0nnj5k5NK0J0NNJ0%K0J5%j0j5j5j0NK0J0J0J0J5NJ0n
6226G0nnnj0%nnJ5J0J0J0Nj5j5%nj5j5%J5J0j0j5k0J5N0M5J5nJ0%j0k5k5j0%j0Nj0n%K0L0
6223I0K0%%J5Nk0l5m0j5J5Nj0nNn%%NN%NNJ0N%%K0M0L0Nl0m0k0j0k0k0NNNNNJ5J5Nn%Nj0l0
6220C5j5nJ5nk0nj0%J0NN%J0J0nj5l0k5k5j5%%j0j0K5L5M0J0k5k0J5K5L5%l5m0k0%nK0J5N
6217b5K5K0J0J0K0J0J0k0k5%nj0NNJ5K0NJ5J5J0J5j0nnnj0nj0n%%J0n%NNn%%nNNnj0J0J0J5
6214A05J0J0J5%k5k5j5k0%K5K5nj5k0k5k5k0%%nJ5K0J0nj0j0n%%%n%J0j0%%%%N%J0NnJ0J0
6211C5nNK5K0Nj5k0j5j5k0J0nnn%%%j0nJ5L0N%N%J0%k0l5l5j5NN%nJ0K0K5K5Nj5j0NJ0J5N
6208D0n%Nj5k5l0j0NJ5J0J0nnnnJ5L5L5J5nj5k0j0j0j5k0%J0K5L5NJ0nK5M0J0j5k5m0j0j5
6205C5j0j5nJ0%%J0n%%nk5j0j0j5J5L0L0%nJ0J0J5%nJ5nj0nj0Nj5%nk0%nj0j0nj0j0nJ0J0
6202c0nN%nJ0K0K5J5nm0m5%J5J5j0NNNNJ0Nj5j5k0j5j5j5j5j5j5%J0NK5J5%j5k0J0M0N5L0
6199A5J5J0J0j0nj0nj0j0nj5%%n%n%%nn%n%n%%nNK5J5J0N%K0J5J5k0m5k5nj0J5L5O0N0K5j5
6196A20m5m5nJ0L0%l0m0n0n0l5j0K5N0L5M0NJ0J5Nj5N%j0nj0j0%J5K5nj5k0%K0K0j5j5j5j0
6193b5nJ0K5L5nj0nnnn%j0nNj0%Nj0nN%J0%J0J5j0nJ5M0K0j0k5k0%K0K0L5K0J0j0j5j5j0j5
6190F0j0j0nj0k0Nnj5k0k5%J5K5J5K5K0J0%J5%j5j0J5K5K0%K0J0l5l5j5J0NJ0K0Nj0k5k0j0
6187C5%K0NNk0k5l0j0%K0J5NJ0J0J0NJ0%k5l5l0k5%J0J0J0J0J0L5L0Nnl0k0%J0J0nk5l0nJ5
6184a5J0n%J0%NJ0%nJ0L0J5j0j0J0N%J5J0L0%k0j0Nnnnnj5NJ5K5J5K0nj5k0n%j5j5%%j5j0
6181C5nk5k5m0k0K5K5K5K5J0J0K0Nj0l0m0nL5L0Nn%k0j0j0NNN%NNN%NNNNNNN%nl0j0j5j0J5
6178A5M0K5nk0j5j5l5l5m5k5j5NL0L0K5%j5j0%J5J0NJ5%J0J0NJ5NJ0K0%J0J0Nj0n%k0j5j0
6175B0k5m0k0j0J0J5K0J5J5Nk0j5%%NNNJ0nnJ0J0j0nJ0K0J0J5J5J5%k0k5n%%%%n%%NK0L5n
6172G5k0k0l0j0NK5J5J5nk0nj0J5L5K0K0nk0j0j5j0nk0%N%J5%j5j0j0j5J5L5L0J5j5j5k0j5
6170B0k0j5k0k0J0J0J0NJ0NK0%n%%j0Nj0n%n%j0Nj0J0Nnk0nM5P0N5L5J0j5m0k5l0l5j5%k0
6167a0%J0K5K0J5nj5Nj5%J5J0NJ5Nk0k5nNK0j5n%%nNnk0l5k0nj0k0J0NnJ0K5J5j0j0K5L5J5
6164C5j0k0%j0j0%N%NNL0K5J0%J5J0N%J5J0%j5k0k0k0j5k0k5j0%K0NJ5NJ0%J5J5nj5j5k5k0
6161b0%J0L0J0%j5j5J5J5J0nnnnn%j0%%J0j0J5N%%J0n%n%%n%n%j5j5nJ0NNNnk5nj5nL0J5N
6157@J5J0K5Nnj5k5Nnj0n%%J5NNK5J5l0l5j0%%nNK0%K0J0J0J5J0nnnj0j5k0l0j0%nJ0J5J0
6154@j5m0k5j5N%nJ5L0K0J5Nj0k0J0K5L0nnJ0K0J5j0j5j5j5j5j5nJ0K5K5L0J0NJ0J0%k0k5
6152E0j0J0J0J0j5l0l0l5j5nnNJ5J5J0J0J0K5%j0j5k0nj5j5k0nJ0J0J0J5Nj0j5J0J5J5K5J0
6149B0J5n%k0l0l0NL5L0J5J0J0j5k5l5nNNj0K0%NNNNN%Nnk0j0j5j5j0j0j0%L0J5J5J5K0J5
6146D0K0%%nNJ0j0N%k5j5j5k5k0k0k5j5L5L0L0L0%j0nnNJ5J5%j5%J5K0L0%j5j5k0NJ5%%nJ0
6143G0j0j0J0%nj0j0nj0j0nj5%J5L0L0K0K0Nj0k5j5nJ0L0Nj0j0J0j0l0j5k0k0j5k0k0J0K0
6140c0J0J5K0NJ0J5J0j5nNnn%nk5nj5k0J0K5K0J0%J0NNJ0%J5nJ0%nJ0NL0%k5k0nnNn%nl0k5
6137@k0j0j0%%K0J5L0J5%j5J0J5J0J0nj0j0K5J0J5j0k5l0j0k5k0k5k0l0j5J0J0K5K5M0K5J5
6134C5nNNN%%%%%J5%k5k0j5j5j0NJ0%k5k5J5L0L0J5J5J5J0J0j0l0j5j5nK0J0NJ0J0NJ0j0j0
6132E5%k0k5k5NN%NK0J5K0NJ5K0k0%K5K0K0%%J5%%%Nk0m0k5l0j0%nnn%nnn%%%%%%%J0NNNj0
6128B0m0k0k5j5j5l0%K5M5M5K5j0j5j0j0k5%M0M0NNNNJ0J0NNnl0j5j5k0j5k0j5K0K0J5%j5
6125b0J0L0K5Nk0j0%N%%k0m0m5k0nNnN%N%L0M0J5J0J5J0J5nl0k0k5%nj5nnj5%K0K5L5J5j5
6122ek5k0k0%J5J5%%k0j0j0K0J5J5K0L0J5%j5l0j0K5L0K0j0k0%nNj0NNJ0nnk0k0NK5K5K5j0
6119E5l5l5j0K5L0M0K0J0nj5j0nj0j5NJ0j0k0j5nL0NNnn%NNNj0j0j5nj0j5j0j0J5J0%%k5n
6117d0J5K0K5J0j5j0k0J0NJ0nj5l0n0n0k5j5nNJ0NJ0J0J0NJ5K0%%K5NJ0J0J0K0K0J5K5L5K0
6114A00J0J5J0j5k5m0j5j5k5j0%%j0j5l0j5%J5L0K5M5M5K0j5k5l0j0j5k0nNK0J5J5K0K0K0
6111I5J5nk0k0nNj0k0m0m0k0j5J0M0K5NNJ0L0J5K0K0%k0n5l0j5nJ5%j0NK0K0N%%J0J0K5nj5
6108E5k0k0k0j5k0NK0nj0nj0J5j0%Nj0j0%J0K5J0j5j5NNNNj0j0nnJ5L0L0J0L0K0J0k5k5m5
6106@m0l5l0k0K0L0N5M0K5J0k5l0nK0J0J5J5J5l0n5n0l0nK5L0N0N5L5K5%k5n0m5k5j5J0J0
6103b0j0K5M0M0K0nk5j0k0J0NK0K0K0Nj0k5j5%J5%m0m0k0NK5K0K5K0K0j5m5n0j5k5k5j5J0
6101h5NJ0J0J0NJ0J0nnnnk0k5%J5K5K5%j5n%J5L0L5J5nj0l5m0j0%Nnj0k0j5nN%NJ0J5Nk0%
6097h0J5K5J5nj0j0%L0M5M0N%%%%N%Nj5%nj0j0nnnNL0K0J0j0n0l5k0j0NK0L5K0K0J0nNj5k0
6094D0%nk0j0j0nnnnk5m5m0k5%L0M5M5M5L5L0J5j0k5k5j0NK5K0nk5nNK0J5J0%l0k5%J5K0J5
6092G5%j5%NNNNNNJ0%nk5j0j5j5j0k0j0%%%%%%%%n%%%NJ0%j0k0j0K5J5%nJ5j5k0l5k5j0nk0
6088a20J0L0N5M0K0K0K0L0%j5k0nJ0K5K0Nnk0k5j0Nj0nj5%j0l0j5K5L0Nk5m0m0k0J0K5K5J0
6086a0NJ0%j0k5l0j5NJ5NJ0j0nnj0J5L0K0K5J0%J0NJ0J0NNnk5k0j0k5nj5k0%J0%NJ5nNNj0
6083b5l0k0j5nK5K0%%n%n%nNj0j0j0j5%J5M0M5M5M5L5Nk5m0l5k5k0nK0M0L5J0J0j0l0l5l5
6080b0%n%J5J0NNN%NJ0J5J0j5l0l5j5J0K0N%NJ5J0j0k5%%%nnj0nj5j0nj5%NK0J0J5J5J0K5
6077B0N%j0j5Nj0nnnNK5J5J5j5j5j5j5nJ0%%J0nNNnJ0J0j0NNj0J0J0J0j0k5k5j5J0J0L0J5
6074B5j0j5nNJ5J0J0j0j0k0j0Nnnj0nK0K0K5N%%nj0%J5K5Nj5j0j5j0nK5J0nj0nnJ5K0J5L0
6071A00J0J5%l0l5k5NJ5nJ0N%k0j0nj0j0j5%%K0J5NJ0J5K0%j0j0k5nJ5J5J5J0J5%l0l0k0%
6068B0j0j0NK0J0J0J5k0l5j5nJ5NJ0NNnJ5J0J0j0k0nj0J0Nk0k0l5nK5K5Nn%%J0J5nn%J5K0
6065D5J0%%J5J5N%j0j0j0j5j5j0nk0NK0J0Nj0l0j5k0NK5J5J5J5J5J5J0J0k0%nj5%%j5%j5j0
6062Enj5%%j0J0L5L5M0K0K0nk5k5nJ5K5%n%%j0NNj0nNj0NNnn%k5m0l5k5j5%nnNJ5M0L0Nj0
6059B5j0%%nNnk0%K0L0K0N%n%j0k0m0l0k0nj5%nNK0%NNNNJ5K5K5L5K5J5%j5k5l0j0J0NJ0J0
6056E5l0l0l0l0J5L0J5K5J5j0%N%%%%J0NK5nl5l5nnj5%L0N5J0j0l0k5nK0J0%NJ0%NJ0j0%%
6053D5%Nj0NK5J5L5Nj5m0l5k0j5K0N%J0%%J0nnJ0j5l5k5NK5J5j5%NJ0%%J0Nj5j0NnnNj0j0
6050a5Nnnn%n%NL0L0Nnj0k5NJ5K0K5J5j0j0j5j0j0nj5nnj0j5%J0J5J0K0J0K0J0J5K0K5L5J5
6047A75j0nnj0nk5j5j5j0j5k0j0n%n%j5J0j0%j0%j0n%j0nn%J5J0NNJ0J0N%j5j0%nj0n%nK0
6044a0J0Nj5j0J5K5J5Nj5n5l5nNJ0NL0N5L5nl0%K5M0K5nk0k5j0k0j0j0%j0%%j0%n%K0NJ0J0
6041D5NJ5%k5m0m5k0J5K0K0J5Nj0J5j0j5J5%n%J0J0%%NJ5nl0l0k5l0j0J0J5j0nJ5J5nj0nj5
6038h5nNK5K5J0%%j0NK5K5Nk5k0k0k5j5J5J5J5J5J5J5K5NnJ0%%%%J0j0nnj5%j0j0nnNK5J5
6035C5J5J5J5J5J5%%k5m0m5k0%%NN%j5k0NJ0NJ5J5K5NN%nN%j0j5NJ5L5L0J5k0l5l0l0k0nJ0
6032a5J5J5j5j0J0%%%NK0K0L0K0j0j0j0nk0k0k0j5k5j0NNK0NNj0j0%j5n%%%%K0J0K5J0j5k5
6029b5l0j0nj0nn%%%%J5J5NK5L5K0J0%%nk5j5%n%%nn%nJ0Nj0%J0L5nk5l0k0nN%NJ5K0L5K5
6026D0J0nk0k5nnn%nn%n%n%J5nJ5K0K0K5K0NJ0nj0nk5m0l5k5nj0k0nJ0%%NJ0NJ0J0NnK0J5
6023a0Nnj5%NN%%J5NJ0nj5l0l5j0K5NNnj5nj0J0K0K5J0NnJ0M5L0Nj5m0k5j0J0K0nj0j0nnn
6020b5%n%J5J0%NJ0J5%j0nj0j0N%L5L0M0Nk5k5j5J5J5j5k5l0l5k0J5L0K5K0%N%%nNJ5j0j5
6017C0%Nj5k0J0j5nN%J0%j0K0N0N5J5l5n0l0j5%j0%nNn%J0j0N%J0K5L5Nj0j5j0j5%N%%%%%
6013B5NNnnJ0k0k0%K0L5%k5l5k5j0NK0N%%J0N%K0nJ5L0J5K0N%J5nk5k0k0k5NJ5J5%nk0k5%
6010EJ0nnJ5J0J5K0Nj0k0j5k0nj0nj0J5NnK0K0NJ0K0J0j0j0J0j0j5nj0j0nk0%K0NK0J0J0K0
6008G5J5J0Nj0%%j0J0j5N%n%nnNj0%J0j0j0NnnJ0j5nN%n%n%%j0%j0%NJ0J5%k0k5k5k0nJ5J5
6004b0nN%j0J0n%J0j0nJ0j0NNnnNK5L5L5L0%%nNj5j5j5k0nk5nk0l0j0j5k5J0J5J0J5J5J5J5
6001eJ0K0J0K5Nk0k5l5j5nJ5J0%NK0J5J0%K5J5NnJ5%%J0n%Nnnj0nn%nnk5k0%J0L0Nk5m0nJ0
5998En%%nNj0j5k0j5j5NK5NK0J5j0nJ0%NnNK5L0L5K0k0l0k5k5j5j5j5j5k5nj5k0K0L5K0K5
5995b0%j0k0NK5K5M0K0Nj0j0J0n%%N%%%nj0l0k0j5k5j5k5j5NJ0J5NJ0J0K0%j0j0j0j0j0j0
5992h5k5NK5L0L0L0J0j5J0j0n%nnnnnj0J0j5j0J0K0L5L0K5j0nj0j0%j5nj0J0%N%NN%N%NN%
5989D5N%J5n%nj0NnnNj0nJ0Nnl0k5J0L5J0j5j0J0M0K0j0k0k5nJ0J5J0k0j0NNNJ5%NJ0%J0%
5986H5k0j5nJ5K5L0J0nnnnj0%j5%Nj0n%j5j5nJ0J5Nk0l0j5j5j0K5K5K0L5K0Nk5l0l0k0nNN
5983Ej0%%j0nnj5%nnnnk0j0k0j5J5K0J0K0K5L0K5K5M0J5L0K5j0l0j5k5j5k5k0j5J5J0J0K0
5980E5J5J5J5J0nk5k0nj0k0k0nj0NK0K0%m0m0nNNNj5j0j0J0J5n%J0J0K0J0%nnnj0nK0K5K0
5978C5K5%k0nnj0nj0j0N%%%N%%%N%N%%%N%%%j0NNj0N%j5j0j5j5j0j0k0nnj0nj0nK0L5L0L0
5974eL0J5nnK0L0L0J5%%K0NNJ0J0nnj5l5k0k5nn%Nnk5nNn%NL5L0J0K0K0K0K0Nj0l5m0j0J0
5971A10K0K0J5nk0k5nnnnj0n%nn%nnNNJ0L0Nk0l0l0%%j5J0%nn%%j0j5N%j0%%j0J0K5L0K5N
5968G5NK0J0k0j0N%nj0%J5NNJ5NNK5nl5m5n5l0k0nj0j0nJ5NNnJ5%J0NJ0NNJ5%nJ5Nnk0m0l0
5965g0k5nJ0L5M0N0L0j0m5l5j5j0K5M0L5J0NJ0%k0n0n0j5nK5K0NK0L5K0k5l5k5j0NJ0K0K5
5962B5J0%k0j5nn%j5NK5K5L5K0%nJ0j0k0j0j5j5n%K0L5L5K0%n%%Nj0j5k0nK5NJ0j0k5k5j0
5959D5%K0J5j0l0k5j0nk0%J0J0J0J0J0J0J5Nnl0l0j0n%j5NK5L0L0K5K5j5l0n5l5j0NN%N%%
5956b5NJ0NNNNJ5n%k0j0j0j0j5k0%J0NK5%J5J0K5Nj5j5J0K0M5K0k0k0k0j0L0M0M0Nj5%n%%
5953A20%j0Nj5N%N%N%N%%nk5m5m5k5%J0J5J5j5NN%J0J0%l0k0NNJ5%j5l0j0J0L0L0%%J5K0J5
5950G0%NJ5K5K5J0j5k0j0k0j5j5k0j5k0%N%%J0%nJ0L0L5N0M5Nl5m5m0l5l0j0NNJ5J0J0Nnn
5947C0NK0J5K5J0k0nj0J0J5J0nl0m0j5J5L0Nnk0j0%nj0Nnj0%nj5n%k0j0%nj0j5nK0K5J5%N
5944b0NNJ0NJ0%k5l0k5k5k0nK0K5J0l0l0nK5K0K5J0Nj0j0J0K5K0Nnnj0l0l0k5%J0M0N0M0K0
5941E5J5J0K5%nj0k5k0k0J0L0K5J5j0j5j5N%k0l5k0k0%nJ0L5K5J5K0K5L0J5k0%%k0k5k0nJ5
5939G0j5k0%L0K5J0nk0k5k5%J0Nj5k0j5j0N%nJ0N%j5k5k5J0NJ0J5%%nJ0NNJ0M0L5M0K5%j5
5936A20j5j0N%n%%k0m0l0l0N%NN%J5NNJ0NNj0%%%%nNn%Nnj0J0j0Nnj0j0n%j5Nj5nN%%%Nj0
5932d5J0L5K5K5M0N0L5%j5l5m0m0l0%K5NJ5nl0j0j5j0J0Nj0%nj5NK5K0L5K0nk0j0j5l0k0k5
5930d5k5%K0M5P5M5J0j5k5j0j5j5j5j5k0j0k0j0K5%NNNJ0%%j5j0%J0NJ0J0J0K0K5Nnk0k0n
5927B5%K0J5N%nNj0j0J5%%K0j0%J0j5j0k0j0j0k0j0j5j5nk0j0K0J5K5J5NJ5NJ0NJ0J0N%n%
5924E5j0%%j5NJ0nJ0N%J0J0nj5j0j0j5l0k5k5l0K0N0M0K0J5j0J5nl5j5k5k5j0K0J0%j0j5k5
5921g5%J5J5K5N%j0m0l5j5J5M5N0L0Nj5j0nJ5NN%%%n%%NnnJ0N%NNnJ0nk0%j5j5j0NK5K0Nl5
5918@l0NM0L0J5J0j0nNnl0k0j0NJ5J0NNj5j0nJ0j0J0%%NnNNj0j0NJ5%%j0k5j0%J5J5j0j5n
5915b0%K0K5%k0k0j0k5j5%j5nNK0K0L5M0M0J0J0k0l0k0k5nK0L0J5j5k0nK5K0NJ0j0%nj5Nj5
5912D0k0k5nNK0K5NnNJ0j0k0j5J0J0J5j0k0j0nNJ5J5J0%k5k5nJ0L0M0L5K0j5k5j5Nnj0l0l0
5909@k5k5j0J5J5j0j0J0n%n%n%J0NJ0NK5K5Nj5j5J5Nj0j5j5j5j5j0J0L5L0J0nl0k5k0J0K5
5906b0n%N%NJ0M5L0nl0j5NNj0nj0j0j5%%j0%%n%n%%%%%nNJ0K0K5Nnnj5%J5L0L5J0j0k5l0j0
5903A0nn%nj0j5K0J5J5nk5k5j5K5L0J0J0J5K0%%%%nnnnnK0J0nk5j5%NNN%%%%N%NnJ0j0J5%
5900E5%%Nk0k0k5j5J0nk0l5k0NM0M5L0J5J5%%j5j5%nj5%j5j5k0k5j5J5J5J0J5NJ0NNNJ0NN
5897B5K0%K0Nj0k5j5k5k5m5k0J0L5M0L0J5J0J0J0J0NJ5NJ0j0nj0j0j5n%j5nJ5NN%NJ0%j0j0
5894E5j0nj5nNk0k0j0J0J5J0j5j0NJ0%NJ0nJ5J0%j0Nnn%j0j0NK5L5L5K5J5j5j0NK0Nnk5m0
5891G5k5k5m0j5j0%k0k0%L5M5K0%k5j5%%%%j5k0NK5J0nk0nNJ0j0nn%%%%n%nNJ0Nk0j0NJ5L5
5888a5L0J5Nj5nJ0J5j0%N%%%%%%NJ0J0k0k0k0nK5Nj0k0j0J0J0J5J5nnNM0L0K0Nj0k5k0j0j0
5885E0j0j5j0j0j0j0j0j0J0L0K0J5J0j0j0j5l5k0nJ0J5J0J5J5L5K5J5j5k0k0m0m0l5j0J0J0
5882f5J0J0K5K5K5nj5l0j0Nn%%J0J0NNJ0NJ0NJ0K0%k0k0k5k0k5k0l0j0%K0J0J0J5J0L5L0L5
5880E5L0K5nj0k0k0l5j5NK0K0j5j0k0K0J0J0k0k5J0K0J5J0K0NNK0nj5%j5nj0j0nJ5J0J0J0
5877H5j0l0k5j0nnj5NK5K5L0K5%j5%j0nnNj0k0%NK0nj5%J0K5NN%j0j0l0k5j0NJ0J5j5k0NL0
5874C0L0NNNNnk5k5%K0L5K0nk5j0j5j0j0j5j0nj5k0%%J5K0n%K0NJ0NJ0NJ5%J5NJ0j0j0%k0
5871E0NNj5j0l0NK0K5J0nNN%N%NNNnJ0N%%%K0J0%j5k0j0nk5j5j5j5j5j0Nn%n%n%J0J0K0Nn
5868A5J0J5K0K5L0Nk0l5m0l5l5j5nK5K5NNNNJ0j5j0N%nn%NJ0NJ5NNNNJ0nl5l0k0J5K0M0L0
5865F5K5K5L0n%n%j5j5j0j5j0j0j5j0%n%%%%j0NK0J0K5J5k0l0k0NNj0l5k0j5j0l0%L0M0J5
5862@Nj0k0m0k0nL5L0K5K0nk5j5%J0J0nnj5k0nJ0N%K0NNJ5NNJ5nJ5NJ0J0Nnnnj0j0%nn%N%
5858C0%J0%nJ0n%Nnj0J0Nj0nj0j0nj5%j5j0J5%j0j0j5j5J0J0Nj5j5Nnj0nnK0J5J5K0j5j0k0
5855g0j0J5J0K5K5K5K5%k0m0k5j5%nnJ0L0K0K5K0K5Nj5j5NnnnnNj0k0NL0K5J0k5j5j5k0j5
5853b0J0K0J5J5%%Nnk0k0k0k0j0%%nNNK5K0K5L0J0n%%%%%n%%j0j0nnnj0j5%K0J5J5K0nk0k0
5849B0n%nJ5J0J5nk0k0%J0K0L5J5nj0n%%J0%j0nNNJ5nk0k0k5n%%NNNNj0nk0%NK5L5K5J0Nn
5846I5l5k5nNK5N%%j5l5k0NN%nL0L5J5%%j0k5nNK5L5K0%nnNNj0j0l0l5j0nJ5K0nj0j0j0n%
5843B0J0%J5K0L5M0K0k5k0k5k5nj5j5%J0K5L0J0%nnk5l0k0%J0K5NN%nnnnj0j0k0nL5M0J5n
5840H5NJ5NNNN%%J0k5n0l5%J0N%K0J5nk0j5j0NK5K0Nk0J0J5K0%k0J0J5k5j5k0NNk0NN%Nnj0
5837D0j0K5K0Nnj5k0J5J5Nj0k0NK5%n%n%j0k0NJ5%J0J5nJ5J5%J0L0N5M5%k5k0nJ5nj5l0j0
5834A50%J5J0nN%%N%N%j0nnK0K0%j5j5k0j0NK0K0J0N%k0j0J5M5M0J0j0%nk5j5j5j5j0nJ0N
5831B00j0l5l0k5%J5K0L0L0L0L5K0L5L5K0J0j0j0NJ0NJ6%j1l0k0j5j5NK0L5L6M0N0L0nj5k0
5828D81nK0K0%j5k0nK5J5j5nNN%k5nj0nJ5M5K5%k0NL5M0J0NK0J5%j0k5k5k0%J5L5J5n%NK0
5826F61K0NNnj0J0k0k5%K0M0J5NnJ5K0K6J5j5%K0K0L0%%%nj0Nj5j0%j0nk6l0m5j0K0K5L0K1
5823G82NNJ0%j0%J0N%j5l6m5m0j0nJ0K5J5j0j5j5j5k5l0l0j5NJ0J5%j0k5o5m0j0NJ5%j0%N
5820D46J5%j5j0j0j0j0nK0K5K0%Nl0l0m6l0j5%n%%J5K5J0j0j0nJ0N%J5K6%k1j5j5l0l0j5j5
5817B55Nn%j5nj5J5N%J5J0%J0N%j0j0nNk0%nj0Nj0Nj0Nj5%J0j5n%%nj0N%%J0nJ0%%J0nJ0N
5814B20%%NJ0nj0nk0nnj5j5nj0N%nn%%j0NNN%N%N%Nj0n%nnNj0j0j0l0%J5J5NK5K0Nj5l0j5
5810A00k0j0k5j5j5k0j5k0j5k5nK0L5L5K0n%n%j0nJ0k0%nnnNJ5J0J0J0J0NJ5K5K5M0K0n%n
5808A55%%K0J0J0nnnnj5k5k0j5nnnnK0%J0J0j0nnnk0Nj0j0nj0j0nNk0j0%j5%j0nnj0nnJ5J0
5804b5NJ5L0L5K5L0nl0k0k0j5l5j0J0J5j5l0j5j0J0%%n%%%K0K0K0K0L5L0K0nnk5k5j0j5NJ0
5802C5L0L0K0Nnnnk5k0j0NNj0j5k0%J5%j0j5k5Nj5k0%N%N%J0%NN%NNNK0J5Nj0l0j5N%j5l5
5798f5k0K0J0%NJ0K0N%K0K0K0L0J5nJ5J0nj0k5j5k0J0J5J5NNj5j0%%%k5j0J5K5nl0k5%J5J0
5795C0L0L5K0Nnnnnj5k0k5j0nk5j5j0j5J0J5L5M5L0%k0j0N%nn%j5%Nj5%%j0Nnnj0k5nk5k0
5792f5nL0M0Nj5%%%%%%J5K0J5J5j5j0%k0k0j0L0M5K0j0NJ5%j0j5N%j0%j0j0Nnnn%j0%%j5j5
5789a5%J5%%J5j0k5k5nNK0J0J5J0j0J0NNK5K5J0Nk5j5%NNNNj5l0j5k0j5Nj5%%k0nn%J5NN%
5786d5j5nn%J5NNK0k0j0J5n%J0j0%J5N%J5nJ0Nn%n%n%j0N%NJ0%nJ5%NNN%NNN%NNj5%nj0Nj5
5782E%%j0n%nnnn%j5n%j5Nnj0N%N%N%NNj0J0%%%%J5nK0M5L5K0J5j0J0j0%nj0%%j0Nj5k5k5
5779@k0k5NJ0J0Nj5J0Nj5%%nn%%K0j0j5K0%%nj5k5NK0K0NK5L0J5k0j0NK0Nnj5nNNNj0n%n%
5776B0j5J0j0%n%%nn%j0N%nnj5J5K0J0J5nj0%nn%j5N%j0nj0nnj5%j5nK0K0K0k5k5k5k0nNJ5
5772a05K0NJ0J5J5J0J0J5nk0k5NJ5n%%nn%%n%%N%%N%N%J5J0J5J0%j0J5k0k5m5m0l5k5j5%J0
5769a80K0J0J5K0K5K5J0J0K0J5%j5NJ0J0NK0K5K5K0j0j0nj0j5%j5j0%k0j0%nJ5NJ0NJ0NNN
5766D5j5%n%nj0%J0%%NJ0%NNj5nnj0j5%j0nn%J0L0K0NJ0nnj5j5nnk0nj5j5j5k0nNK5K5J0j5
5763d5j0nJ0K5K0Nj0%NN%k0l5m0k0k5k5nnnNK5K5M0N0M5J5k0k0j5%J5Nnj5j5%J0J0J5K5J5
5760C0n%%k0l0k5j0k5j0NNJ0J0j0j0j0j0nj5nj0%J5J0J0J0%K0%k5l5l5k0NK0K5NNnn%%n%n
5757a50N%%%%%%NNJ0NJ0J5%nK0K5K5Nj5j0nK5K5K0Nnk5j0%J0J0n%%%%%nNk0nnk0j0j5j0j5
5754a05J0NJ0Nj5%%j0l5k0J0M0L0K5J0K0J0nnJ0K5J5Nk5m0m0k5%N%%J0K0J5L0J0%nnnj5nK0
5751b0K0J5J0%n%nNnj0%%nNJ0NNNNJ0Nn%J0j0%%Nnj5k5k0j0j0K0N%J0N%J5N%J5%k5k0j5l0
5748e0l5j5%J0L0K5K0%nk0j5j0%%%%N%%%J0J5J0J5J0J5J0J0j0j5j5j0j5j5j5j0NNJ0nJ5%%
5745d0J0Nn%NnNNn%N%%N%%Nk0k5k5k0NN%J0J0J0K0K5M0L0N%j0j0nj0Nj0k0j5J5Nj0k5l0%N
5742e5%nj0j0nJ0K5K0K0J0J0J0J0J5J5j5k0j0NJ0J5J5nj0l5l0k0%J5K0K0j0j5nNNK0L0L5N
5739H5%Nj0nnk0k0j0k5m0k5NK5L0J0%j0j0J0%%n%%nJ5K0K0J0%k0nj0n%n%j0N%nnJ0J0nJ5%
5736A5NNnj0j0nnj0nj0nj0j0%J5N%K0J5J0K0J5%%j5j5k5k5nJ5K5J0NJ0K0M0Nj0j5nnj5nL0
5733F0J5%j0j0NNk5k0%J0J5nNJ0J5NNJ5N%nj5n%J5L5L5J5%j5nj0k5k0l0j0j0k5nJ5%NJ5J5
5730G0Nj0k0k0NJ5J5%k5k0K0L0L0j0j5j5k5j5%k0j0nNNK0%nJ0J0K0K5nk0j5nJ5J0nnj0nj0
5727A5j5%J5L0K5NNnNnN%%Nj0NJ5J5K0J0j0j5k0j0J5Nj5k5n%%nNJ5J0NNj5l0l5j5J5J0nj0
5724A0J0%nNJ5K0%j0%nj0j5l5l0j5NJ5K0N5M5K0NNJ0N%J0K0%j0k5j5k0k5j5K5L0Nj5J0K0L0
5721A45%nJ0N%%NN%j5%nj5l0k0%NJ5n%J0NNNNnk0k5nJ0K0nk5k5k5l0k0%N%NJ5K5K0J5NN%N
5718G0n%%nJ5K0k0j0k0%nj0j0J5L5L0K0J0%k5o0m5%L5M0J5Nj0nj0k0n%J0%Nj5j5j0j5nj0n
5715a5j0nj0%n%K0L0M5M0%k5l5%J5K5j0l5m5l0Nnnn%%n%%K0K0K0K0Nk5j5%K0L0L0K0K0J0j0
5712A00k5j5%j0j0j0nnj0j5%K0K0K0nJ5Nn%J5L5J0k0l0l5j5j5k0j0J0K0J5J0K0nNJ0k0l0l0
5709a5j5k0j5k5nJ0K0J0J5K0K0K5J5J0nJ5%NL0K0J0k5m5l5l0k0%j5j0J5%%J5J5K0J5K0Nj0
5706D0j5k0j5j0%K0L0L0Nj0k0j5l0j0NJ5J0J0J0J0NJ5j5l0k5j5J0J0NJ5Nj5j5J0%%%N%Nj0
5703@J5NJ0J0J0J0J0J0J0j0j0nj0k0nj0j0J0K0J5j0k5k5%K5J5J5K5J0j0j0nk0k5l0j0j5nn
5701e0K0K0K0NnK0L5J5J0j0nj0k0n%k0k5N%K0J0J0K0K0J5%k0j5J0J0nnj0nnnnnnn%nJ5J5J5
5698F5K0J5J5K5Nnj0j0j0j0j0j0j0J5J0J5J0n%k0m0l0l5j0J0J0NJ0J0K5J0%%K5J0j5k5l0l0
5695ej5NK0K5Nj0k5k0k0%%j0l0l0NNNNN%NNJ5J0J0J5J5J0J5J0j5j5j5k0nN%nK5K0K0J5L0n
5692F0k5k0k5j5nJ5M0M0%N%Nj0j5J5nj0j0%NK5L0L5J0%J5nnnn%j5j0Nnj0k0NJ0Nj0l0%nj0
5689E0NJ5Nj0k5j5nj5j0j0j0k0nNL5K5J0Nj5j0%%n%nJ0K0J5J5j5nj0nm0m5m0l5l0nM0P0M5
5686b0J5%N%%J0n%%%%%%NNJ5K0K0J5J5J5K0J5j0j0nj0l5j5J0%l0m0l5l0k0%K0L0J5%%J5K0
5683B0J5K5K0K0J5K0K0%Nk0l5l0k0nJ0j5l0k5k0j0nn%j0nj0j0K0K0K0J5K5NK5J0k0j5NK0J0
5680E5k0j0J0nn%%J0J0K0Nnk5j0j5j0J0J5j5k5nJ0J5n%n%k0k0J0J5J0nN%J0%NN%%Nnl0j0J0
5677a5J0K0%NJ0J0J0J0J0J0NK0NJ0J0J0J0j5j5j5j0j5j0nk0l0l5%L5K5%l5l0NK0K5NJ0J5J0
5675F5J0nnj0j0%j0j5%NNNJ0nJ5J5nnNj0Nn%nnnj0nnj5%j5nK0j0%K0nJ5N%nj0k0%nj5j5n%
5671d5J5J0NJ0NJ5NNN%Nj5k0J5J5K5Nl0m5l5nJ0Nj5nNL0L0Nnj5n%nnnj0nj0J0n%NN%j0NL0
5668a5Nj0j0%NNNJ0J5J5J5NK0K0Nj5k0k5j0k5j5k5j5%%nJ0M0M0L0%j0j0nj0nJ0J0%j5j0j0
5665@j0j5J0K5L0J5J0K5NnJ0%nNk0Nj0k0k5nJ5L0Nnj0j5K5J5nnnnnj0nnnj0J0%N%NJ0nk0k5
5662EJ0J0j0j5nj0J0J5NJ5J0j5n%NJ0NNk0l5k5k5k5%K5J0j5j5K0J5K5K0K5K0L0K5nnj0j0j0
5659F0j5NK0K0Nj0k0j0j5m0k5j0NJ0Nk0k0j5%J5L0L0K0%m0n0l5j5K5J5J5J0K5L5J0j0nJ0J0
5656B5K0%j0j5k5j0%%%NJ0K5J5J5%k0j0nj0j0j0nk0%nj5nj0j0n%NJ5nnnnK5L0L0K0j0j0j0
5653a0j0j0J5J0j0l0j0j0NN%%nk5nn%n%J0NNJ5%NJ0J0J5J0J5L0K5Nj0J0j5j0j5k0nj0j0%n
5650c0%%%%j5N%j0j5NK0K5K5K5n%n%j5j5j0J0M0M0%k5n0n0k0k0N%N%%nK0J0j5k0nK5K0Nj5
5647f0k0nJ5K5M0K5K0NJ0j0j0%j5k0l0j0K5n%j0%L0%j0j5J5J5nk0l5%K0N%NN%NK0J0j5j5n
5644b0J0K5%nj5J0K0J5j5j0%N%NNJ0Nj5j5j0J0K0%nj0k0j5j0%%nj0nnnj0nnnnj0NJ0L5L0J5
5641@J5%%k0k5j5nK5M0J0J0j0k0nj5j5%J0NJ0NNJ0%Nj0n%j0%%n%NN%%J0J5nk0j0J0K0J5nn
5638B5nJ5K0L0J0%k0j0nk0%J5K5N%NNnnNj0l0j5J0J0%j5j0nNj5j5NJ0j0NN%%NNj5nNj5n%j0
5635b0%%J5K0%K0%J0J5j5j5j5j5NK5J5J5J0%nl5l0j5%J5N%nJ0N%NNJ5L0L0J5J0J5j5k0m5k5
5632C5J0K5K5k0k0k5n%n%n%nnj5nJ0K5Nn%NnJ0J5j0j5j0J0K0%%J0nk5nJ5J5J0j5%Nj0NJ5j5
5629D0j5k0j5j5J0J5J5J5NNNNNNNNNJ0NJ0j5j0J0K5L0J5j0j0k0k0l0j0j5%nj0%nj5%J0J0N
5626C0NK0%NJ0%n%%K5K5L5K0K0%k5k0l5k0%J0J5nj5k5m0j0NNK5J0k0j0%J0K0j0j5k0nK5NJ5
5623F0j5k5l5k5N%J5J0J0J5K5K5Nj5m0l5nn%%%%N%N%J0NJ0J0%J5K5%j5NK5K5K5K5%j0m0l5
5620F0m0l5l0k0k0K5L5K5K0j5nj0K0K0J0%%J5J5K5L0J5k5l0l0k0nJ0K0j5k5l0N%k5k5k5NL0
5617d5L5K5J0%n%n%J5%NNNJ0Nj0k5j0j5j5j5j5j0nnJ5L5N0K5j5j0j0J0n%Nj0j5NN%NNJ0nN
5614D0J0J0J5K0L0L5L5J0%j5j5k0j5j5k0l0j0j0j5j0j0j5j0j0j5K5K5L0K0j0nj0nnj0j0j0
5612Enj0j5%NNJ5%J0J0J0Nn%nn%nj0NJ5L0K5K0M0M5J5%j0k5j5j5j5k0l0nN%J0NnnJ0J0J5j0
5608A00l0k5l0j0j0nK5J5J0k0l0J0L0J5NNNNNNNNnn%j0k0k0%J5%j5nJ5K5J0j5j5j0j0j0j5
5606eK0J5J5K0%%k5l5j5J5L0L0%k0k0k5nnk0k5J0J0Nj5nJ0L0L5J5K5K0K0J5%k0k5nnj0nJ0
5603F0%j0l0k0k0l0j0NK0L5M0K5nn%j0nNJ5K0j0j0nj0J0nnJ0NNNNNN%Nj5j0nnj0j5%J0J0J0
5600F0J0J0J5NJ0%j5k0k5l5k5%n%NJ5K0J5K5J0nnnJ0J0NJ5%k0k5l5l0nJ0%nJ5J5%nK0K5K0
5597H0K5K0%%nNnk5j5j5j5j5j5nNK5K0J5j5l0k0k0%K0J5%j0j5j0j5j0J5J0nnJ0NK5L5L5J5
5594A10%J0nk0j0J5J0j5l0j0N%nj0nnn%%N%K0K0%k5k5j0%J0%nj0k5nj0j5n%j5k0%J5L0L0J5
5591E%j0j5NnK5K0%J0K0J0J0nj5j5n%J5K0M0J5J0j5j5k5l0l0l0N%j0NJ5j5N%n%J0j5j5k0%
5588e0L0J5K0J0K0%k0j5j0%nnNJ0L5L5K0%j0k0l5k0j0j5j5j0nnnJ0L5L0J0J0k0l0l0j0K0K0
5585a0J0j0l0l5l5l0nK0K0J0J0J5J0%NNL5M0M5L5J0%j0k5k0j5j0j5j5nJ0j0N%k5nj5nJ5N%
5582b5J0N%J5K5L0%k0%K0J5%m0m0k0n%%N%j0j0nL0M5L5J0J5j0j5l0k5j5NNj0j0j0NNNJ0K0
5579A5M5K5L0K0nj0j0%k0j0nj0j0k5k5%L0J0%j5j5%nK5K5L5J5J0k0l0k5l0l0K0K0K0K0J0J0
5577H5j5l0l0j0N%J5J5nj5%NJ5nj5nNk5l0j5%%nN%%%NJ0nj0nJ5K0NnNNNNnJ0N%J0%%N%%n%
5573A5J0j0N%N%J0K5J5J5nk5j0j5NL0J5K0n%Nj0k0k0l0m5m0k0%J5J0%k0l5l5l5k5NK5K5K5
5570a25L0L0L5K5M0L5Nj5j5j5j5j5j5NNJ0K5L0K5J0j0j5k5j5Nj0nnj0%nnnj0N%j0%nj0Nn%
5568d0j0J0J5J0J5J5K0K0K5J5j5j0j0j5j0nNNNK0M0M0J0j5l0j0k0j5nnj0k0l0l5k5j5J5M5
5565b0M5N%%NK5J5J5J0nk5l0j0j0j0j0%J5NN%k0j5%J0K5J0K0j0k0k5nJ0J5J5J0J5j5j0J0N
5562E0NNNNNN%nk0j5j5nk5j0j0j5J0%n%%n%%%%%Nj0j0NK5Nj0j5j0n%J5K0J5j0j5NNnJ5J0J0
5559Enl0k5nJ0J5NNN%NJ0NNj0n%j5nnj0n%n%K5K5J5j0nk0NK0K5J5N%%j0j0j0j5j0j0NL0L0
5556D5L0K0J5%nn%k0j0j5j5j0J0L0L0NNNNj5l5k5k0l0m0m5k0nn%%nJ5K5M0M0K5J0nJ0J0J5
5553F0k5l5k0%%k0j0%NK5K5L5K0J5%nJ5nj5nj0j0J5J5M0J0j0m0k0nJ5%%L0J0%k0j0j5j0j5
5550C0j5j5k5j0J5nk5k5k0K0L0K5J0j0%%%%%nNk0j5%J5K0NK5M5K0NNj0nnnk0j5k5j0nk5j0
5547e0j0j0NM0O0M5K5J5%Nj5nnj5nj0nk0%j0j0j0j0nj0NNNJ0NNNNj0k5j5j5%J5NNK0Nk5k0
5544b5%nnn%%J0j0nJ0J0j5k0m0k5K0K0M0L5L5L5L0J5j0j5l5l0k0%J5J0NnJ5N%nk0m5m0j0K5
5541e5NJ0J0%nJ0N%NNj5j5j0j0j5j5j0j5J0NNJ0NJ0NJ0nJ5K0nj5%K0K0K0K0K0K0K5K0j0j0
5538A00k0j5m5m5k0K5N%NK5J0J0%k5j0j0%%%%K0K0%j5k5J0K0K0J5k0k0m0k5j0J5J5K5L5L0
5536F0K5J5k5j5%NJ0NJ0nJ0J0nj5j0j5j5nnj5%J0NJ0J0Nj5%%%%j0NJ5J0K0J0%Nj5J0K0K0K0
5533A55K5k0j5j5j5k0k0k0k0nnnn%j0j0%J0L0J5K0nk5nj5k0nj5j0J5K5K0K0J0K5L0Nk0l5l5
5530C0k5nnn%J0J5K5%k0k5k0k5j5k5l0nL0M0L0M0M5L0j0k0k0k0k5k0%%N%%N%%J0%J5NnJ5N
5527C0%Nj0n%k5k0k0k0j5j5j0j5J0L0K5K0K5J0NL0M0K5k5j5%NJ0%%NN%nn%j0l0j0l0j5%%N
5524a5%k0k5l0j5%J5L0M5L5J5j5l0l0nL0L0Nnk0J5M5N0J5j5nJ0Nnj0l0j5k0NJ0NJ0nk0j5n
5521B0N%J5nNK0K0%j0j5j5j5Nn%%J0j0%NNNNJ0NNJ5n%nnnn%j0n%nj0%%j0j0%%J0N%%J0%N%
5517C5j5%j0nnj5%J0nnJ5j5l5l0j5NK0%J5NJ0K0%%N%%Nj0J0nnJ0%%nNNnNJ0J0NJ0NNJ0J5%
5514F5J0J0%J5NNNn%nnNNj0%%%nj0J0%j0%j0j0nj5n%j0nJ0J0n%J5%NJ0K5J0J5J0%j5l5m0j5
5511B5K0K0J5%j5k5j0Nj0%%j0j0nK5L0L0K0k0l0l5k0j0j5k5%K5J0L0J0k0l5l5k0J5L0K5J5
5508@Nk5j0j5K0K0K0J5J0j5N%j0Nj0nNk0k5n0k0j0K5M0K5K5K5L0Nj0%nnn%nnnnnj5l0l0k0
5505h0K0M0K5K5K0K0J0K5nl0%k0j0J0n%%%%%j0J0n%Nj0%%nj0j0j0j0nj0j0%%J0nl0l0NM0M5
5502@M0K5%J5nl0l0j5j0J5J5J0j0n%Nj0k0J0M5N0O0L5k0k5k5k5k0k0k5j5k0nM0M5L5K5J0j0
5500A35j0j0nj0nk0j0j0j5j0j0j5j0j0j0j5%%Nj0%%n%K0%%K0L5L5J0l0k0%K0K0%%%%nj0nn
5497C5j5%nj0n%nn%nj0Nn%%n%%j0%%k0k5NK5J5K0K0nk0k5nNK5J5J0J0J0j5l0m0k5J0K5NNJ0
5493c5J0J0J0J0J0j5j0j5j5j5j0k5nJ0NJ5J0NJ0J5J0j0nj0j0nnk0NK5K5K0L0L0J5k5l0%J5
5491C0NNN%J5nnnj0nnnj5NNNJ5%%J5J0%j5l0l0j5%J5NNJ0nnNNnN%Nnj0Nn%K0k5k0j5k5j5L0
5487e5M0L0L0J0nJ0%N%NNnn%j0j0%%j0j5k0j5j5l0j0j5k0NL0K5NK5J5J5K0nj0Nj5j0%%j0%
5484a0K5NJ0J5NK0Nk0l5l0k0%J0%NJ5J5J5J0%l0k0j0k0k5k5k0NJ5NJ0K0K0K0K0J5K0L0J0n
5481G5nnj0j0%k0Nnn%n%nn%j5j5j5j5j0k0k0nL0O5N0M0j0m0k5k0nJ5nJ0nJ0%N%J0%J0nJ0K0
5478E0j0l0m0j5%K0%%J5Nnj0NNnn%J0NJ5N%J5J0%K0Nnk5j0J0%nJ0j0N%l0j0%K0L0J5k0l5l5
5475c0j5J5L0K0nj0k5j0J0n%J5J0J0J5J0J0K5nk0l0l5k0J0%%NK0K0K0J5%k5m0m5k5%J5K0%
5472e0%j5J0NNJ5%J0NL0j0l5j5J0nnj5l0Nnn%n%%%%NNL0M0L5L0K0j0j0nj0nk5Nj0nk5j0J5
5469c0J5K0J5nk0j0nK0K5%NNNNK5L5nk0m0j0J0%k0nj0nnj0nNn%Nj0J0n%%n%n%nn%%n%nNj0
5466e5%%j0J0n%J5K0nk5j0N%nj5NNj5nnnj0J0NL5M0K5K5%j0l5l5j0Nn%nnJ0j0Nn%%n%K5L0
5463b0K5L0K0Nj5k5n%nnJ5J5j5k0j0J0Nn%NnJ5%N%%%k5j5n%nK0L5L5J0j5l0nJ0NNn%Nnl5l0
5459c0l5l0NJ0%J5L5L5L5L5M0K5nl0l0nK0L5L5K0nj0nk5j5j5nj0j5nK0Nj5k5l0k5j5J5K5%
5457B5J5J5Nj5%n%nn%NK5J5K0j5j5j0j5k0j0K0J5%%%%J0J0NJ0j0j0J0L0Nj5m5k0%%k0l5j5
5454d5%j0nK0K0K0K0J5j5k0l0NL0K5J0J5Nk0k5m0l5NK5%k5m5m0k0NJ5K5J5n%NJ5%nK0K0K5
5451b5K5K5K0K0L0J5K0K5nj5l0k0k5k5l5k5l5l0J5K5K0K0K0Nj5k0nN%n%%%%J0j0j0J0NJ0j0
5448b0l0nJ0Nnk0nK5M5Nj5n0k0%K0J0J0J5NK0%j5l0l5j5K0L5L0K5K0K5K5J5k0l5l5k0nNL5
5445B5L5J0nl0k5k0nNNnJ0%k0k5j0NK0K5M5N5M5J0l0m0m0j5nJ0L0J5%j5l0l5nNJ0nj5j0nJ0
5443b0L0K0K0J0nk5l0j5nk0%nJ5K0n%J5J5%%Nn%%nj0%L0J5j0m0m5j0J0L0K5K0Nj5k0j5k0j5
5440e5%n%%k5j5%J5K0j0j0K0K0K0%k0n%nnnnj0nj5j0%K5J5J5k0j5%NK5nk0J5J5Nj0j5K0J5
5437d0J5J5n%j5j5J0K5K5K5L0K5K0nk5k5j5%nj0nn%J5L0J0j5j0k5l0%J0nnk0k0nJ0K0J5nk0
5434c0k5l0j5k0%K0K0K5K5K0L0K5J0j5m5m0n0j0K0K0K5L0J5L0L5J5j0j0j5j5nk0k0nNj5j0
5431c5Nj0nnnJ5J5K0NNK5J0J5%nnnk0k0%K0%Nk0l0k0J5J0k0m0j0J0L0K0Nk0j5nJ0%%%%%%j5
5428g0k0l0j0L0J0NNK0J5%k0NJ0J5%k5j0J0J0Nj5n%k0j0j5k0j5j5j5j5J5J0K5NJ5J5J5J0N
5425g5j5%nk5k0nK0L5L0J0nnJ0L5L5K0N%NJ0J0J5Nj0j0nj0j0j0j0nNNJ0J0nJ5J5%j0j0%k0
5422C5j5k0%%j0j0J5K5J0j0NNK0K0Nk5l0l0j5j5n%%K0L0J0j0nn%%%j0Nn%nn%J5L0Nj0j5k0
5419b0m0l0nL0J5%j0%K0M0M0Nj0j0k0k0j0k5j0%K0K5%Nj5j0%nj0j0NnJ5NNJ5%NJ0J0L0J5J5
5416F5nk0k0nJ0J5J5j5k5j5K0L5K5nk5j5nNnNj0%Nj0%%nNj5J0%nN%j0J0J0K0K0J0nk0k0nj5
5413A0%j5n%j5j0%n%%n%nJ0j0nNNnl0nJ5J0J0%J5L0K0J0J0K0%k0nj0nj0j0nNNN%J0NNNn%j5
5410A0N%j5j0N%%k5l0NL5K0K0n%%%j5NJ0j0%%%%%%%%J0j0nNK5Nj0j5N%N%N%%%nnJ5j5j5J0
5406A0nn%%n%%nnN%NNNK0J5K0J5K5nj0k5m0k5l5l0k5nJ5J5%%%%j5j5J5J5Nj0%%j0nnnj0K0
5403i0L5L5K5J0j0j5%J5J0Nnnnnk0k0%K0J0j0nNK0J5%k0J0N0M0Nj0l5l0k0j0j0j0j5nj5l0
5400i0%L0K0j0l5m5nK5K5%%n%NNj5l0nL0N0L5%j5%j5j5k0l0j0NJ5J0J0K5K5K5K0%J5J0%k0
5398B0l5k5k5l5j5K0L0K5K0J0K5J0k5j5NK5J5J0L0%k5j0n%J5J0N%j5k0NJ0J0J0J0k5k0%J5
5395D0N%nJ5%NNNj0j0j0j0j0j0k0%J0K0j0j0j0J5J5nk5k0l5j5J0N%J5J5J0J5J0%n%n%n%nn
5392b5%n%k0j0k5j0NNJ0L0L0NNj5k0k0NN%%%%N%%N%NN%%%J5nj5Nj0nJ0J0NJ0%Nk0m0k0J5L0
5388d0L0L5Nj5k0NK5Nj5%j0n%k5k0k0k5K0L0L5J5Nj5nnj0j0Nk0j0%nnk0j5%J5Nnj0j5K0L0
5386f0J0nnJ0L0J0K5J0J0nl0m5m0l5k0nJ0K0J5J5J5J5K5K0J5K5nk0nj0j5k0j0j5k5k5j0%N
5383a25K0K0M5L0J5J0j5k5j5J5J5K5J5L0J5%j5m5m5nJ5NNJ0K0K0Nj5j5k5j0n%j5J0J0J0J0
5380@J5J0NJ0NJ0J0NN%%%nk0l5l5k5k0nJ5J5J0NK5K5j0j0nnNJ5NJ0J0n%J0k0l5l5j5%K0J5
5377b5NNj0k0l5j5J0L5L0K5%j5j0k0k0k0j5NK0K0NnnL0K0L5K0J0j5k0k5nj0NNK0K0%N%%J5
5374E5nNNk5l0k0l0k0k5k5k5%K0J0J0NJ0J5J0%K0K0NJ0K0J0J0nnnnj0nnnnJ5J5%j0K0J5nk5
5371A0%nk5j0j5j0j0J0J5K0J5L0L0J0j0J5J0j0k5k5NN%%%J5J5J5K0Nnk0j5k5j0J0NK5%nk0
5369D0j0j0NL0J5J5J5J0J5J0j5k5j5k0j5J0nj0%nj0%nk5k5nJ0j0k5l0j0K0K0j0j0j0NL0J0
5366d5J5J5J0K0J0J5K0J0J5J5J5J0J5K0Nk0l0l5k0%J5L5M0nl5l0j0j0j5j5l0m0k0nNJ0J5J5
5363b0J0J0J5J0Nnl5k5j0N%%J0L5J0%j5%NN%J0n%Nj5%nj0nk5k0J5M0K5%l0j0NJ5L0K0Nj5k5
5360A5K5K0j0j5k0j0J5J0J5nj0j0j0j0j0j0j0j5j0j0k0j5k0j5K5M5L5K5J5Nk5k0j0nnnJ0L5
5358a0L0J0J5L0L0J0nj0nj0nj0nj0j0j0j5nj5j0nj0J5L0K5K0Nk0j0nl0l0m0k5nJ0L0M0K0n
5355@NK0nj0K0L0K5NK5J0j0j5k0nj5j5j0k0l0l0j0J5J5L0L0J5Nj5%nnNNn%NJ0nj5j5J5N0N0
5352A30K0j5k0j0N%j0l0m0l5l5k5J5L0J5j0l0k5j5J0L5K5K0K5K5K5K5%k0j5%J5%j0l0k0nJ5
5349C5J0Nj0j0%L0J5Nj5m0l5j0nJ0J0J5J0J0J5K0Nnk0k5NNK0J5J5K0J0nk5nJ0J0j0nN%%J0
5347I5j0nJ0NJ0NJ0%J5J0Nn%n%n%%j0l0m5l5l5k5%L0M0K5NJ0K0K0J5J5K0NnN%%%NnK0%k0k0
5343A40k0NJ0k0j5l0l5j5K0K0%j5n%nnnnnnNNM0L5Nl0j5j0J0j0nNJ0j0%%n%Nj0%%j5J0N%%
5340C5%J0nJ5j0%J5j0J0J0n%NNJ0NJ0NNJ0Nn%n%n%n%%J0J0%k5k5k0k5%L0J5J5J0K0J5J5Nk0
5337A35k5NL0Nk5l5k0j5l0j0J0NK5nk0k0l0j5J5N%K0K0J0L0J0J0L0J0K0%l0j0j0j5j5j0j5
5334D0n%n%%n%nL0K0J5L0J5l5j0%j5k5k0k0j5k0k5j0n%%nJ5j5j0J5K0L5M0K0nN%nj0N%j0%
5331B5nNnk0%J0K5M0K0j0k5j0Nnnnnj0n%%k0J5J5L5L5J5j5l5k5k0%J0NNK5NJ5J5NK0K5%j0
5328A40l0j5k5k5j5l0j5NJ0NJ0J0NNJ0nJ5N%K0j0nK0K0L0M0J5m0m5l5n0l5nK0L0J5j0nJ0%
5326D0%%%%%J5j0k5k0k0k5NJ5J5%%nj0NNj0nNNJ0K5K0J5j5k0l0nNJ0j0%NNnk0l5j5J5K5L0
5323a0J0n%n%J5J0j0%Nn%NK0L0J5%k0k0Nnj5j5j0j0n%K0NJ5NJ0J0J5%%J0nnJ5%%%j5nnnj0
5319C5j0nK0Nnj0nJ0J5j0j5j0k0nj0k0j5j0%J0N%NNJ0%J0n%NN%nNJ0n%NnNJ0j0%nnnk0k0%
5316f0NK5J0N%J0L0J0%n%n%Nj0j5J0%K0K0%J5J0K0Nl0k0l0k5j0K0J0nNJ0NNj5%J0J0K5L0J0
5313A10j0k5l0j5J0NJ0J5%k0l5k0nnk5NK0L5Nl0n%%N%%n%nJ0j5l5l5k0j0j5j5NM5M5N0J0J5
5310B0%%j0j0%K0nj0j0NL0L0J0k0l0l0nnK0J0%%nnl0l0k5NK5K5K0Nn%%NNnJ5J0Nj0m0k5nn
5307f0j0%K0K0Nk5j0nnJ0L0M0M0K5J0j5j0j5j0j0j0j0j0nj0K0K5L0J5j5k5m5l0k5j0%K0J5
5304d5J0nnJ5J5K0J5J0K0Nj0k0j5j5%L5J0K0J5J5J5J5%j5j0j0nj0nj0nnJ0L0NNNNnj0nj0n
5301G0nj0%%nJ0nk5nJ0NJ0j0%%%%Nnn%%%%K5L5M0J0nk5k5nj0nj0nj5j0j0j0j0j0j0%nn%J5
5298a5K0L0L5J0nk0k5nj0j5%NJ0K5%NK0J0N%j5nnk0%%j5j0j5%K0%j5Nj0J0K5J5J0j0k0j0k0
5295ek0j5j5j5NK0K5NN%%%n%J0j0N%N%%N%Nj0N%nn%%%nJ5J0%NJ0%NJ5j0%NNnJ0nnj5nk0j0
5292a0nnj0j5NK5M0K0K0%NK0j0nj0%n%%j5nj0nk0%j0j0%%j0J0n%%%%J5J0J0J0NJ0J0j0j0n
5288B5j0j0j0j0j0Nj5j0%J5J0k0j5%K0J0J0NNK0%%J0J5nj5l5k5k0j0J0NnnN%%J5K0J0nj5%
5286c5K5K5Nj5%%%%%%n%n%K5K5j0l5l0j0NJ0%N%NJ5J5J0J5%j5k0k0j5J5J0M0M5J5n%j0nj5
5282F0nJ5nj0l5k0nj0j5j0J0J0j0j5j5k0J5L5L5K0nNK0K0%k5k0%J0N%j5j0k0k0NJ5K5NJ0J5
5280D5K0J0K5Nj5m5l0k0nJ0L0L5%k5l0k5k0k0j5j5J5M0L0K0Nj0%nNNNNnJ0N%K5K0K5K0j0j0
5277A10j0j5k5m0m0l0K0J5J5K0NJ0J5%n%J0K0L0L0J5j0j5j0j0j0NK0K5Nj5k0k5j0nnNj0k0
5274D5n%%K5K0J0l0k0j5j0k5l5j5%J0J0K5L0NJ0j0%%n%Nnj0nj0K0K0Nj5j5j0J0Nnn%%nNN%
5271A0NL0K0%k0k0nN%%Nnk5j5NJ0NJ5NNj0k5j0nJ5K0%k0j5l0j5NK0J5%k5j0nK5L5K0K0J5K0
5268G0J5nj0%j0j5%nj0NK0J5L0K0j0k5k5k5NN%J5%nj5j0%%J5%J0nj5%%nj5k5n%%n%%%%n%%
5265b5%%%%nNnN%j0nnNj0nNNK0K0Nnj0j0l5j0%K0K0J0%NJ0j5nJ0K0L0J5nk0k0k5j0%NJ5J5
5261EJ0J0J5K0Nj0k0k5j0nJ0J0%L0L5%k5k5%J0%k0j5nNJ5J5%%nJ0K5J0nj0NJ0%nNnNN%J0N
5258I5N%Nnk5j0j5j5j0k5n%j0Nn%nnNJ5J0K5J0k0k5k0%J0Nj5k0k5j0nK0M0M0K5K0%j5j5l0
5255@k5nJ0Nnk0nNJ5NJ0NK0N%J5J0J0Nj5j0j0%K0J5j5l5l5k5nj5k0NNJ0NNNNNNNNNNNNNn%
5252a0%nj5j5nK5%NNNNJ0NJ0NNJ0nnm0l5j0K0K0K0K5Nk0j0n%%%N%%N%%%%n%Nj0NNj5%nnnN
5248a5j0n%j5Nn%n%%%J5L0L0L0%k0l0m5n0k0J5M0M0K5NN%N%Nj0J0M0L5K0Nn%nnj5j5j0j5j0
5245E0j0j0j0k5j0J0K5K5J0k0k0N%j5k5l5n%j0%J5nj5k0n%K0K5L5K0Nj5j5%nJ0NJ0k0k5l0
5242h0k5k5nK5J0NJ5K0%%NNj0l0l0j0%J0NK0J0J5J5J0K0J0nnj0nK0Nj5j5nJ5K5J5J5NJ0NJ5
5240E5k0l5k0k5nj0k0j5%J5K0N%N%%j5nj0j5%j0nNK0NK0NJ5K0Nj0k5k5j0J0J5J5J5NNNNNN
5236@K0%nJ5NNJ0J5n%J0J0nk0l0l0k5l0j0j0J5J5J0nj0J5J5%J0J0%nNK0J5%k5k5nJ0L5M0L5
5234I5J5%%j5j5%K0J0nj0j0k5k5j5%n%J0j0%N%%%%Nn%%%%nj0%j5k0N%k0J0J0NJ0%J5K0nk5
5230ek0nJ0K5K5L0%nnnn%J0M0L5M0K5NNj0j0j5j0j0l0j0N%%l0k0nnj0%j0%nn%NnNJ0j0nJ0
5227C0J5nj0k0k0j5J0Nj5l5l0k0J0J0J5Nj5j5NL5J5Nj0j0NJ0J0NNJ0NN%NJ5%NL5L0Nl0m0k0
5224@nNK0Nj0k0j5j5%J5Nnj0Nnj0%nn%nnj5nj5nj0j0nnNK0L5K5K5J0nj0%NJ5K5K0J5NJ5L0
5221A05K0nl5k0k0J0J0J5J5J0J5J5K0J0k5l0l0k5j5j0j0j5j5j5j5j0NL0J0K0%j5j5%nj0j5
5218d5%NK5J5J5K5L5J5j5nj0k0%j5j0j5j0NJ0J0J0NJ0NJ0Nj5j0Nj0n%nnJ0j0NJ0J0Nj0j0J0
5215C5K5L5N0L0Nk0m5m0k0%NNj0j0NNN%%NJ0nk5j0nl0j0j5k5nNNJ0J0NJ0NJ0j0nj5%%%j5j0
5212e0j5j5%L0L5K0J0j5j5k0k0k0K0M0L0K5J5J0J0J0J5J0J5Nk5l0k5k5k5j0J0K0J5Nk0k0%
5210@K5K0Nk0k0k0k0k0%J5L0K5K0%j5NK5J5Nnj5%j5j5nj0j0J0J0J0J0j0nnnk0k0l0j0K5L5
5207eJ0j0k5l0j0J0K5nl0n0j0J0j0%nnj5%J5%J5NK0NJ5J0NJ0J5K5J5j5l0k5l0j5j0nJ0K0J5
5204h5J5J0J5J5J5Nnj0NJ0J0J5J0%j0j0%nj0j5%NJ0NNj0l0k5j5J5NNJ0K5J0%k0j5NJ0J0J0
5201a0J0J5J0J0J0J5J0j0j0j5j0%k0j5nJ0%nJ0NnJ5nj5j0nk0j0j0j0j5J5J5J5J5J5J0K0J0
5199C0j0j0j0j0nJ0L5L0K5K5J0J0j5j0nk0j5k0k0k0j0k5k5j5j0J0%nnJ0Nnj5nK0K0L5L5M0
5196F0K5%k0j0j5j0j0k0nJ0K5J0K0nl0j5j5j0k0k5nnj0J5M0N5M5Nnj0l0l5j0K5J5%j5J0K5
5193E0J0nj0j0j0nj5j0nj0j5J0Nj0j5j0N%K0nk0k5k0NNj5k0%j0j0K5K5L0K0NK5M0M5K5%j5
5191H0k0j0j0j5j0N%N%J5J5J5J5nJ0J5J5K0Nk5k0%%n%j5j0NNJ0J5nl0k5k0NNj0l0j5N%NNN
5188@k0l5l0j5nJ0N%N%K5M0K5J5nnJ0K0L0L0Nk5m0l5k0%J0L0J5Nj0l0k0k5j0nj0j5%J5J0J0
5185d5J5J5%j0j5NJ5J5L0L0J5j0l0l5j0Nj5k0j5NJ0J5J5K0K0J5J5J0K0J0k0j5k0k0NK0K0N
5182G0j0k0j5k0k5l0nJ5J0J0Nj0j0j0K5K5K5J0J0k0k0k0j0nNNK0K5%%%Nj0j5k0nnn%K0L5K0
5179E0j0k0k5nJ5J0j5j0%%nnNJ5L0J5nk0k0k0j0J5J0K0J5J5%j5j0nNNNNNj0Nj0j5j5k5j5J0
5176c5K5L0J0nJ0J0j0J0NJ0NN%J5%%%nNJ5%k5l5l0j5NK0K5J5K0K5%j0%%NJ5K0Nj5k0j0k0k0
5173E5j0J0J0NNJ5nj5l0k0k0j5%J5K0J0%%NJ0NJ5%j5l0k5k0k0nj5j5j0j5k0nK0K0L0J0K0K0
5171a0K0J5J0j0j0l5j0NK0NJ5K5L5Nnnk0n%k0j5j0K5J5K5J5%k0j5j0j0j0j5j0nn%nj0%J0K5
5168@M5L0K5NNN%k0k5m0l5k5l0j5NJ5NNN%J0j0%K5M5N0L0N%nk5k0k0k0j0%nJ5J0L0M0M5L0
5165A80nj5k0k0k0NK0J5Nk5n5m5l0l0j0j5k0NK5K5J0j0NJ5L5L5K0Nj0l0l0%nJ0J0J0J5J0n
5162F0%J0j0J0Nnnj5k0l0l0l5j0J0nNK0L5M5K0%N%Nj0k0nnnn%%%%J0j0nNK0J5nj5k5nJ5K0
5159C5L0K0Nj0j5j0j5j5m0m0%K5J0J5J0J5Nj0nn%n%n%n%%n%%n%J0NNnn%K0L0L0%%nnk0k0j5
5156Ej5j5l5nK0K5n%%%%n%%nK0K0L0J5k0l5l0k5j0NJ5M0J5K0%%J0k0j5%K5L5J5J0J5J5%l0
5153H5nnJ0J0%%N%nN%%nk5j5j5j5k0j0j5J5L0L5Nnj5J0k5j0j5k0nJ0K5K5J5k0j5%K0L5J0k5
5150F0l0j5k0k0k0J0J0%K0n%J0nk0k0%K5L0Nl0l0j0NNj0%n%%J0M0M0J0J5NNNJ0NJ0Nj0j0n
5147G5j0k5k5j5K0K5K5nnJ0J5J5J5nnj0nnj0k0N%nl5l5j5j5j5j0j5j5K0K0L5L0L5L0%l5k5
5144A0j0k0k0k0k0K5M5N0K5l5l5%nJ0L0J5K0j0j5j0j0N%N%NN%%%k0j0j0j0j0j5nJ5J5M5M5
5141H0J0j5j0Nnk0j5%j5j0j0j0NNNNNNNNNJ0j5k5l0j0J0J0Nj0%nJ0n%%nj0nn%j0j5NK5N0L0
5138C5j0m0m0k0nJ0NNN%J5J0NJ5n%J5%N%J0Nj0nNj0NJ5k0k0l0nJ5J5J5K5J0N%%%%%%%Nnj0
5135B0J0j0%%nk5m0m0k0NL0L5NnJ5N%NNnJ0J0NJ0NJ0NNJ0j0k5k5j0NK0J5J0n%%n%nn%NJ0%
5131C0j5j0j0NK0%k5j5nnj5k0NNJ0NJ0J5%J0J0j0j0j0j0nj5j5%J0J5J5J0J5J5J5J5j0j5j5
5129@K0J5nk5j0%N%j5l0j5NK0K0%J0J5Nj0j5j5j0j0J5K0N%j5J5L0J5J0j0J0J0K0K0%k0j0J5
5126H5J5j0j5nJ0nj0j0nj0j5m0l5j0j0j0nJ5J0NJ0J5J5J0%nnl0k5j5J5J5J5nj0nj5j0NK0K5
5123c5K0K5K5K0NJ0J5nnn%nnnj0J0j5nnnnnnj5NJ0k0j5%J0J5%%%%J5K0K0J0%j5k0%n%n%j5
5120ENnn%j0j5NK0L5%j5k5k0k5%%NN%J5J5K0N%%nnj0%J0k0nN%nj0%L0L0J0NK0Nnn%j5%nnn
5116C0nJ5NNj5j0%k0j5j0j5j5NK0J0J5NNnJ5%NNNj0j0j0j0j0nj0j0NL5K0J5J5j0J5%n%j0N
5113D5K5K0K5K5j5k0j0k5j0j5k5nj0%Nj0j0J0%j0J0N%J5N%K0nj5%j0j0nj5nnnK0J0NJ5NJ5
5111D0Nj0j5j5j0j0j5nk0nK5J5%NJ5NJ0%%J0j0k5m0m5k5NK5K5NN%nNJ5K0J5K0%%%Nj0J0j5
5108EJ0J5J5J5K0j0nK5K5L5J0nm5m0l0NK0nl5k5nj5NnnNK0J0J0L0J5K0K0L0nk5m5j5%Nj5%
5105C5J0K0nnj0nnj0nnj0K0L5L0J5%k0j0j0%nJ0nk5n%k0m5k0K0J5j0j0k0%nj0j0nnnnnnJ0
5102a00%NL0K5L0L0K5J5K5J5nk5j5j5%J5NNj5k5k0k0NNNN%J0N%NNNNj0l0k5j5%K0J0NJ0J5
5099B0NJ0nj0J0k0m0m0m5m0j0L0NJ0J5J0K0NNK5M5M0K5%nk5j5j5j5j5%N%%j0NK5L0Nj0l5l5
5096d0nn%nj5nK5K5J5L5K5K5K0J0k0j5l0j0j5k5k0%K0J5K0Nj0k5l5k0NL5L5J5Nj0j0j5j5j5
5093c0NN%NNN%NNNNN%NN%j0l0k0k0NK0J0N%nj0NJ0J0J5J0J5%J0J0J0J0k0k0j5J0n%nnn%%%
5090A5%N%%J5nl0%J5J5Nn%%nj0j5%K0%j0k5j5nJ5K5%%%%n%n%j0N%%%NK0M5N0L5%j5k0j5k5
5086G0j5k5k5k0k5nnj5NJ5L0L0K0%nn%%j0Nnk5j5k5j0NJ5K5%N%N%%N%%J5J5J5J0j0k0k5j0
5083a0NJ5K0NNK0J5Nj5m0l5k0%M0L0Nj0l0k5j0NJ0J0J0nn%n%K5J0Nnk5l0%%nN%%J5L5M0J5
5080G5n%J0%j5nnj5%nj0k0l0l0j5K0L5M0J0%j5nj0j0j0j0n%%%%%%j0NL0J0nj5j0%k0%J5L0
5077@L0J5nj0nnj5%nn%j5n%j0j0nnJ0M0L0J5%j5nnj0n%n%J0L5M0L0j5l0k0J0nN%j0j5k0j0
5074@k0k5nJ5Nk5j5%NJ0NJ5J5NJ5Nnnj0NNJ0K0Nj0j0j5nnJ0L5L0j5l0l0j5J0NJ0J0j5j5k0
5071d5j5NK5J0J5J0%J0J0%J0NNJ0j5%%j0%J0j0nL5K5%j5k0k5j0NNj0l5l0j5nJ5L0K0nnNK5
5068A5J5J0NJ0J0NNJ0NJ0Nj0%%%%%nnk0j5j0j5j0k0n%K5K0Nj5k0j5j5k0j0j5j5%%K0M0M0J5
5065C0Nnj5j0j5j5%j5j0%J5L0L0J5L0L0L5K0L5K0K5L0NJ0j0l5l5j0NJ0j5k5l5j0K5%m5m0l0
5062C0l0m0k0j5NNj5nN%nN%K0K0L0K5Nj5j0j5k5j0J0K0NJ5K5%J0J0J5j0j5l5l5k0nJ0K0K0
5060a5L0J0nJ0L5L0K0nk5k5k5k0NJ0%j0n%NJ5J0J0%k0k0k5j0J0K5K5nk0k5n%%%%J5NK0Nnn
5057B0%j0k0nj0k0J5K5J5K0j0nnj0nJ0%k0m5l0%K5K0K5J5%j5l0%K0K0N%%j0nnn%J5J5%%N%
5054E%J5J0%%j5K5M0L0nk0j0j5nj0j0nnj0j0nJ5L0K5J5J0nnk0m0m0l0J0N%j0J5%%%%j5j0k5
5051g5j0J5J5%K0K5%j5j5%K0J5NJ0J0NJ0j5l5k0k0%K0K0%l5l0j5NJ5J0J5J0j0j0J0L0K5J0
5048A5j5j0NNj0j0nnj0%J5J5K0J0J5J5J5J5%N%Nj5j0l0%L0K5J5k0j0j5j5j5%%%%%nJ5j0j5
5045A5Nj5nJ5J0nk5l0J0L5M0K0%J0J0j5k0l0j0j5k5k0j5NJ0J5%NJ5%J0K0J0J5J5j0k5k0j0
5042ej0j0j0j0K0K0K0K0K5%j5k0l0nJ0J0nnj5NnnnnJ0N%J0J0%%J5nk5j0j5nk0j0j5NK0J0N
5039d5L5L0Nnk5j5J0J0%j5j0%nNNn%%k0J5M0K5N%j0nj0j5n%j0N%K0K5%l5k5j0NJ5J0NK0%k0
5036@Nj0k5k0nJ5J0j0J5nk5nJ0K0L0J5%j5%K5K0%j0j5j5j0k5%nk0j0J0K5L0J5J0J5J0j0J5
5033E5n%J0j0j5J0J5%k5k5nj0nnNJ5NJ5nj0nnj5k5j5j5j5NK5L0nj5j0j0nj0j0nJ0J5NK0K5
5031b0Nnk0j0K0L5K5nk0k0nnNJ5M5L0%j0k0k5l5l0k5j0J0K0M0L5Nl0k5k0J5Nj0NJ0J0%NNN
5028@NK0J5J5J5J5j0l0k5j5j5k5j0%K0J0J0%nl0l0j5J5K5L0K0K0L0J5j0j0%j5nJ5J0NNNJ5
5025H5nk0k5j5l0l0J0J5K0J0j0NN%NN%NJ0NNNN%NNNk0k5k5Nnj5J0NJ0N%J5NNJ5J5J0J5J0n
5022A05k0m0m0k0%%L0K5K0k5j0%j0j0nj5j0n%J0NJ0%j5l5m0nN%%%%j0NJ5J5J5J0K0J5J5K0
5019B5nj0J0L5K0K0%k0%nnnnj0j0nJ5M0K0k5m0m0j0K5%k0%j0Nn%%nk5J5K5Nnj0J0NnnN%%%
5016eNj0J5%%j5l5k0k5l5j5K0L0K5Nj5j5%J0NNNNJ5nk0%J5J5J5j0j0J5J0J0J5NJ5J0J0J0j0
5013D5l0k0j5k0k0l0nJ0L5L0J5%j0j5%Nn%%%%J0nj0J5J0j0l0l0k5l0J0M0L0J5Nj5j5NNJ0N
5010d0J5L0K0%nj0nj0nj0nk0%%NNNNNJ0%%J5M0M0nj5%j5l0l0j0NNJ5J5J0j5l0l0j0j0K0J5
5007c0%nj5%j0k0%j0nJ5K0L0J0j0j5j0j5J5J5J5J5J0J5NJ5L5Nj0j5k5k5l0k5k0j0j5j0k0J5
5004a15K5L0nk5j5j5j0j5j5j0NK0J0NK5%J0K0NJ5J5J0NJ5K0N%j0Nn%nj0NK0%J5J0J0J0K0%
5001H0nj0j0j0j0j0j0j0%J5%Nj0m0l5j0J5K0K0J5%k0j0j0%K5J0J0J5J0J5Nnj5j0nm0k0nJ0
4999d0%%%NN%NNJ5L0L0J0%k0nj0nnn%j0nNj5J0N%J5K5K0%j5k0j5l0j5NN%NJ0j5o0m0NN5O5
4996EN0Nk5k0%nk0nnnJ0N%NNN%J0%NNN%NN%%J5j0NN%%N%nJ0%%N%j0j0j0j0j0j0%j5j0N%%j0
4992b0N%n%nNj0n%n%j0j0j0j5j5nnk0N%N%J5J0Nj0k0j0%K5L5L5K5J5n%Nj0n%Nj0l0k5j5j0
4989i5%K5M0M0K0j0k0%NJ0%k0k5k5k0nj5nJ5L0K5%nK5J5J0J0J5%k0nj0nnj0nk0%%L5%%%%%
4986eNN%NN%N%NK0j0j0j0J0K5K5K5J5Nl5k5j5J5M0M0J0k5l5l5l0j5%K0j0n%%N%nJ0j0m5k5
4983e5k5nJ5j0j5k5%L0K5J5J0L5L0J0j0j0j5j5j0%Nj0J0N%nJ0J0K5K0J5Nl0j5nNNNNJ0%NN
4980E5%nj0%n%nnk0j5k0k0J5J5J0J0j0l0l0nJ5M0M5J5j0j0nk0j0j0k5%J0L0K0j0k5l5%%nk0
4977h5J5K5M5K5k0j5k5k5j0j0J5NJ0J0J5NJ0J0k0k5k0k5K0L0K0K5J0k5nn%n%n%%j5NL0J5L0
4974C5K0k0m0k0l5j5J5nnJ0nk0J5J5K0K0J5j5j0nk0nJ5nJ5J0nNJ0nJ5K5j0k5j0K0M0K0J5K0
4971I5K0%k0nj0j5k0k0k0j0k0k5j0%%nNnN%%%NnNL5L0K5M0NnN%nJ0%%%j0n%j0%%j5l0m0m0
4968f5l5j5J0j0nJ5NL5N0L0Nk5l0j5J5J0j0%%Nnj0j0J0L0L5L0nl0k0j5J0J5%j5nnj0%%j5k0
4965f5J0%j5J0K0NJ5K0NK0NN%%NJ0nnJ5j5k0k0j5j5j5j5k0J0NnJ0J0n%J0J5J5K0Nj0k5j5j5
4962e5%%j0J5n%NnNJ0%J5N%K0nn%nn%j0Nj0j0Nj0%K5L0L5K0%k0j0j0j0j0j0j0N%J0%J0%J0
4959A5%%nj5N%j0%nnJ5%N%NJ5n%K0NNJ0J0NNJ0j0Nnj0k0k0j0j5k0k5j0NK0K0NnNnnk0k0J0
4956d5J0J0NJ0NNJ5J5%n%nn%%%%l0k0K0L5K0Nj5j5NK0%l5k5nNJ5NJ0J5%n%j5NK0L5L5K0%k0
4953A00j0J5J5j0k5k5l5k5J0%%j0J5j5k0j0J0J0Nj5j0%Nj5j5NJ0nj5nJ0K5j0k5k5k5j5K5K5
4950h0L0N%nJ0Nk5k5j5j0K5L0J5nnJ5K5J5%k0n%%j5j5%%%nL0K5n%nnl5l5j5NJ0J0J0J0J0N
4947d0L5M0J5nnJ5j0l5l0j0NJ5NJ0K5K5K5K0j5m0l0k0nJ0J5J5K0Nk0k0nnnnnj0j0%N%J0NK5
4944A5K0%j5k5k5k5%J0N%K0N%NNNN%J0J0nnJ0K0K5Nk5k5j5K5L5J5J5nk0l5j0%j5k5l0k0%K0
4941d0K0j0j5J5K0J0j0j0Nj0%K0Nnk5k0j0J0K0K0%J0J5j0l0l0j0J0NK5%%NN%%%N%%N%%N%n
4938eN%j5%j0%j5j0%%n%%%n%%J5L5L0J5%j0j5%N%nJ0J0nnJ0nnn%k5k0NJ0J0nj5J5J5J5K5J0
4934E5j5l5l0k0NNnJ5%k0j0nj5j0J5K5L0K0L5K5k0l0k0k0j5Nj0%%K0M0M0J0k0%%j5j5k5n%
4932a5L0K5NJ5nj5K0J0J5nk5m0j5K0K0L0nk5j0nNJ0j0%%%%%%%%j0j0j0nj0j0j0n%K0J0NK0
4929A5%NJ5NNJ0%J5%nJ5nl5k5j5K0%%K0K0%k0j5j0N%j0J5J0K0NJ0j0k5l5k0n%l0l0k5j0J0
4926a10Nj5%%nNJ0j0K0K5K0K0J5K5K5J0nk0k5j0J0j0j0N%j5k0m0%L5J5J0nNK0L5K5K5Nj0n
4923E5nj0n%j5k5J0K0NJ5K0Nnl0l0J5J0J0J0NJ0J5nk5l5m0k5L0N0M5L0%l0j5j0J0K0K5Nj0
4920A00l0j5k5k5j5k0k0%j0%n%nj5NJ5NJ0J0J0J0J0J0n%n%j0N%n%J0J0NJ0NJ0Nj5j0j5j0J0
4917eK5K5J0j0k5k5j0NJ5J5J0J5J0J5J0Nnk5l5l5j5nJ0j5k0l0nL0K5J0j5k0j5j5j5NJ0nJ5
4915h5NJ0NN%%%nJ0j0%N%K5J0J0K0NJ5J0N%J5%j5j5K0J5Nn%n%N%%NJ0J5%j5l0k0k5j0NNj0
4911a0j0N%j0j5%j0nj0J5M0L0j0l5k0k0k0NL0J0Nj5j5%nj0nj0J0J0J0NJ0J5K0Nk5j0K5L5M5
4908F0%Nj5l0l0j5J0L5K0%nNj0%%j0NNj0j5j0NK5%%Nnl0k5j0J5K0NJ5J5J0nk0l0nj0j0j0n
4905e5%j5NK0L5K5K5J5J0J0J0J5k0l0l0j5J0j0nnnnnNL5J0J5nj5k5nnnn%nnnn%N%N%NJ0%j5
4902c0%K5K5NNNJ0j0nj0nk5k5j0K0%%%%%%N%nnk5NK5K0K0K5nl0j5j5k0j5k0j5j0l0l0j0L0
4899a45L5M0K0J0J0%J5L0J5%j0k0j5k5j5J0J5J0J0J0J5K0%nl0j5j5j0J0%%N%nN%nNj0j0J0
4896c5n%n%n%%n%%j0N%nj0NNj5%%n%%nj0NNN%NJ0Nj0J5J0J0J5J0Nj0l5l0nn%nj0%j0nK5L0
4893g0K5K5K0Nnk0l5%J0J0%j5nn%j5k5NJ5%k0k0J5K5K5K0K0K0L0J0NK0M0L5%l5p5n5k5J5M5
4890A5M0Nm0n5m0j5J5%%L0L0L5K0N%j5m0j0%%j5k5NK5M5K0n%J0K0Nm0m0k0nnj0%K5M5M0Nk0
4887D0nnj5l5k0k5k0%J0L0L0K5L0L0Nn%%nnk0%nj0nnNK5K0J0j0k5k5j5K0%l5n0l5k5j0J0N
4884a20nNNNJ0%N%j0j5%K0L0K5K0J5J0nk0nJ0NnNNNJ0NNNNN%%%J0j0N%k0m0m5k0J0L0L5J0
4881ej0nJ5L0K5K5%j5k5k0%J5j0k0j5nj5j5j0j0j0J0K0L5K0nj5k5%%n%J5%j0K5L5M0Nl0k5
4878A0%L5P0M0Nn0m5m5l0j0n%N%NK0L0M0J0j5l0j5l0k0j5J5J5Nj0%%k5nJ5J5K5J0nj5j5NJ0
4875@L0N5J5j5j5j5%j0nj0j0k0nK0%%J5J5%%J5%j5j5%J5%j5k5j0Nj0%%j5Nj0%NJ0nJ5nNNk0
4872b0k0k0k5j0%J0L5L5K0L0L0%%%%k0k0l0j0j0l0k5j0j0j0J5K5J0n%N%n%%k0%J5nj5nJ5K0
4869f0J0nJ0%nJ0%NN%j0J0L0K0%j0k5j0k0k0j0Nj0%n%nnN%N%N%nJ0J5K5Nk0j0J0J0K0L0N0
4866F0M0Nk5m5l5l0l5k5K0K5J0k0j0J0NK5K0J0j0l5l5l5k5J0K5K0K0J0J0nj0n%J0Nj0%nj0
4864g0%k0%L0N0K0nNK0J5%%K0K0j0j0l0k0N%%k5l5%K5NJ0%J5K5j0%J0N%nNK0j0l0k5k5k5k0
4861g0j0J0L0K5L5K5J5k5k5k0k5k0nnk5j0j0j5j0J0J5J0J0%K0J5%j0k5k0j5J5J5%K5J5J0K0
4858b5J5J0K0K0J0k0l0l0j5nJ5K0nk0j5NK0%j5j0%N%N%K5K0%k0k0j5j0Nj0k0k0j0NJ0NNJ5
4855h0%%J5K5K5K5K5NN%j5m5m0%J5K0J5J0%k0j5k5j5%K0J0Nnj5j0nJ0K0K0J0J5J5J0J5%j0
4852C5J0j0j5Nnj0NJ5J0N%j0j5%Nj5m0l0j0NNj0%%nnK0K0J5K0J5Nk5k0j0nnj0k0nK0J5%j5
4849f5k0k5k0nNK5J5NK0L0K0%j0k5k5k0NJ0n%K0L5J5j0j5j0J0j0%NNK5J5NNk5j0n%J0J0J0
4846@%J5J0Nnj0j0%j5%nj0N%N%%%J5j0j0nj5j0j0j0j5j0%%%Nj0J0Nnj5k0NK0L5J0k5k0j0J5
4843i5J5K5NNnK0J0J5Nk5k0nNL0NJ0nj0L0J5%j5k0%k5k5j0NNj0j5nnj5%J5M0L5L0J5j5j0j0
4840e%%j0n%K0L5L5J5J0j0%NN%N%j0J0nnn%nnnnJ5K0nk0k0k0k0k0n%%%n%%nNNNN%NJ5%n%n
4837A0nJ0j5nNJ0J0J0J0J5J0NJ0nk5j0k0j0k0j0j5nJ5N%j5j0nj0k5j5NJ5K5J5K5K0J0J5J0
4834D0J5J0%l5k0j5%nj0k0%J0K5%k0j0j0nj0j5%J0J0NJ0Nj5l5l5k0nL0M5L5J0K0K5Nj0l5l5
4831e5j0NJ0j0k0j5%L0K0K0K0K5%J0K0%NJ0J5%j0k5k0k0j0k5k0j5J0J0K0NNK0K0%NJ0N%nj0
4828C0k0nK0K0K0K0k0k0j5j5j5j0j5nj5j5j0j0J0K5J5J5J0n%J0nnn%j0J5K5M0M5K5NNnn%n
4825A20n%%j0k0j5k0k0nnnj0K5Nk0k0j0l0l5j0NJ5J5J0NNNN%J0J0nn%Nj5l0j0J0N%%n%J0n
4822e0nJ0Nj0nNK0J5nk0j5j0nK5K0Nk0k0k0l0k5k5Nk0m5l0NL0J5J5K5L5M0K5J5K0J0J5j0j0
4820b0j5j5j0j5j0j5nJ0%N%%N%k0j0J0K0NJ0NNL5J5Nnj0J0Nj0%%n%j0%%j5%nj0%J0J5J5J0
4816a0J5J5J0J5J5%%J5NNJ0Nk0k0l0j0J0NNJ5K0Nj5l0j5j5j0j5k5j0J5K0J5%nnnJ0N%j5m0
4814f0l0k0%J5NNJ0J0NJ0K5NJ5K0K0NK0J0J0j0j5l0k0%j0j0j5k5J0K5%j0j0%n%%%j0j0nJ0
4811f0M0L5J0J0NJ5K5M5J5Nk0l5n%n%nnn%n%n%j5j0NN%nk5l0l0k0nJ5M5L0J0nnnj0n%nm0l5
4807h5j5K0L0L0J5Nnk0j5j5j0k0j0j5j5j0j0J0J5L0L5J5%%nnnn%j0k0J0K0L0K0K5%j0j5%J0
4805@J0J0N%j5%j0j5j0j5j5j0NL5L0K0J0NK0nl0j5j5nn%j0k0%L0K0J0n%Nj5k5k5l5l0j5J0
4802a20J5J0NL0M0K5J0j0n%K0J5n%j5k5%L0J0K0K0nk5j0j0j5J5%%J0J5J0J5Nj0%%%%j0NJ5
4799G5J5NK0j0m0k5k0l0k0k5k5%K0J0J0J0J0J5NN%nNNnJ0nj5k0k5j0NJ5K0J0J5J5J0J5j0k0
4796A5k0j5nJ0J0nj0n%k0j5nL0M5K5nNK0%k0%j5nj0j0%J0L0L0J5j0nj0j0%J0J0nk5j0nK0M0
4793H0%m0n5m5j0j0J0K5K0nnj5NK0K5Nk5k0%%j5j0nJ0K0J0K0K0NK5Nnnj5Nj0j0nnj0nj0%K0
4790a0L0K5K0%k0j0nj0j0j0j0j0k5l5%%j0nNJ0L0K5J5J0k0nnl5k0N%k0l0NM0M0J5j5k5j0%
4787h0%n%L0J5J0N%j5J0L5K0L0K5j5l0k5k5%J0J0nj5j0%K5M5L0%k5l0l0NnNn%%%N%%k0k0j5
4784f0k5nL0J5%NJ5J5%k0k5k0k0NL5K0J5nk0j0j0nnnnnn%nn%nnn%%%k0k0NK0%j0j5%K0nj0
4781a55K0L0J5%j5NJ0J0%J5%NJ0NJ5J5Nj0k5l5nn%Nnk5j0NK0NNNNJ0NJ0NNj5Nnk5k0J5J0n
4778h5K0%NK0%%K0J0%j0K0K5J5%j5%J0J0nk0l5k5k0k5%K0K0%NJ0nk0m5m0k0%L5L0NNN%NJ0
4775f5n%J0NJ5K5%j5NK0K5J0j5j0J0NnN%nJ5L5L5J5%j5l0m5l5k0N%%N%j0j0j0j0j0j0j0j0
4772a00NNNNNJ0%J0Nn%%%NJ0nj0nK0L0N%%J0J5%j5k5n0k0NK0L5%j0j0l0j5J5L5K5%k5m5j5
4769a05J0nn%K0K0%j5k0l0j0nj5j5%K5K0J5L0NnJ0%%J0nJ0%NJ0nj5j0NK5K0J0j0k0%NJ0%%
4766c0j0nnnnj0j0K0nl0l0k5j0j0NJ5J0J5J5K5J0J0K5%NNNNNNNk0k5l5j5%J5K5nj5j5%K0N
4763g0N%k0nK5M0K0K0K0L0J0j0nnj0nnj5NJ0K0K0Nj5l0m0m0m5j5nJ0L5L5M0K5j5l5l0k5k5
4760i5nJ5K5nk0%J5J0%j0n%NJ0%l0j0J5K0K0K5J5%j0j0l0nK0%j0j0k0j0J0J5J0J0J5J0J5j0
4757a5l5l0k0j5%%J0K5K0J5K5K0Nj5NK0J0J0j5k0j5j5j5j5k0j5nnj5nnj0nj0K0J5J0K5K0J0
4755e5J5J5K5%j0j5N%%%N%nNL0J5j0j5j5%K0J5J0J0nnnJ0%%J0J0Nj0k5k0nJ5%l0j5nL0L0J5
4752D5J5%l0m0m0j5k5l0j0J5M5K5L0K0L0M0J0k0k5k5k5m0l5k0J0L5J0n%J0J5J0J0J0J0J0J0
4749C0j0j5j0nk0%j5j0j5nj5nJ0K5L0J0J0%j0J0K5J5%j5l5k5nJ0Nj0nNK0L0L5K0%%Nnl0%J0
4746D0K5%%N%l5j5NJ0nj5k0n%j0k5Nnj5j0nj0j0j0j5k0l0j0K0L5N0N0L0J0k0nn%NJ0nk0l5
4743f0k5k5l0k0%J5K5J5J5K5J0nJ0%N%j0J0J5%j5k5j0%n%K5K5K5K5Nj5nnj5j0k5j0J0nnNJ0
4740e0%%NNJ0J5%l0j5K0L5M0J0j0l0j0K0J0nNNl0k5k0nnj5J0L0J5J5Nj0n%k0k0k0k0nJ0N%
4737h0NN%%J0nnNK0K0Nk5l0j0K0L5Nn%%j5j5%L0K0Nj5j5%%N%j0J0Nnk0j5NK0K5Nj0k5nnj0
4734f5nJ5L0K5J5%%nnJ5J0K5Nk0j5j5j5NK5J0J5J5nJ5%l0k0k5k5%K5K0Nj5j5j5j5l0l5j5J5
4731a00J5M0M0K5J0nN%J0nN%%j5k5%K0K0K0K0nj5j0j0%NK0j0k0m0l5k0J0L0K0K0J5K0K0K0
4729I5J5J5L0J0l0j5k5k5l0j5k5k5%n%%nn%%n%Nj0%%j0NJ0NJ5NJ0J0NJ0Nnj5NK0N%K0M0K0
4726A10j0l0k0k0l5j5%nk0j5j0J5L5L0K5J0nj5l0k0nJ5NNNNnj0nnnnk0%L5K0n%J5J0J0K0L0
4723H5N5Nk5m0j0%Nj5l5j5%nnn%%nj0NK0J5K5J0N%J0nk5k0k0k5j0j0K0K0J0j5l0nnj0k0%J5
4720f5J5K0J0J5j0l0k0k0%J0J0nj0k0k5n%K5L0K5K5nj0K5K5Nk0n5m5k0J5J5J0j0k0NNJ0%N
4717i0%NN%NNN%N%NN%NNJ0J0NJ0NJ5J5%k5j5j0l5nl0k5j0n%%N%%nNj0k5k5nNK0K0NJ0J5J0
4714a05J0J0J0J5Nnnnj0j0%nj0J5J5J5J5J5J0K5Nj0j5Nk0n0l0%K0J0k0%%%%%%nk5k0j0nnK0
4711a50L5L5K0k5k5NJ0NJ0nJ5J0nJ0N%J0%n%%n%%%%%j5J0%n%nn%k0%Nj5k0J0J5NK0NJ5J0J5
4707b5J0nk5Nk5k0nj0j5nJ5NNNNNNJ0nj5J5J5j5N%%%N%nJ0j0NJ0j5n%%nj5NJ5J0L0Nk5j0j0
4704g0k5N%N%N%J5n%J0J0%j5l5l5j5J0J0J0J0J0J0J0J5%K0%J5NJ0K0nj0Nj5n%j5j0%nNJ0j0
4701e0%NnNj5j5nk0k5%k5j0K0K0L0J0J0L5K0J5K0%J5J0J5J0NJ5k0l0j5l0l0j5l0j5j0NNn%
4698a00%%%J0L5J5K5M0L0J0%J5J0l0m5j5nj0j0NNN%J0%nJ0J5%k5k0nnNj0k5k0%J5nj5%j0j0
4695a10%K0L0J0NNJ0N%nJ0%%N%%j5j5%j0j0nj0nNJ0j0j0J0nNJ0J0%K0L0K5J0j5k0k5%J5J0
4692a0nk5k5l0l5l0l0%M0K0J0J0K0K0NJ0J0K0%J5Nj0l0k0J0%j0N%N%J5K5%k0J0K5K0J0j0k0
4689@l0nJ0NK0%j0l0k0k0%J0J0%NNJ5nj0nj0j0j0j0j5%%%J0%nJ0%NK5M0M0K0j0l0j5k5N%%
4686d0%%%%%J5J0J0J0J0J0K0%n%%j0n%%j0j5nk0nj0j5%j5k5j5J5M0K5Nj0k0J0nnNJ5j5nNn
4683e5k0j5nJ0L0K0K0%N%N%NnNJ5j0%J0K0K0%k0j0NNj0nn%j0k0l5l0k0J0L5L5J5%nJ0j0%%
4680a0%nj5m5m5j0NL5K5J0J0nnJ0n%%%nnnnj0nj0nJ5J5J5j0Nnk0m0l5nK0M0Nj0j0J0J5K0K0
4677e5J5j0j0nk0j5k0K0M0L5Nj0j0nK0NNNNNNj0k0k0j0k0j5j5j5J0K5K5Nj0j5j5j0NJ0NJ0
4674g5J0NJ0NNj0%%%%j0N%j0j5J0%j5%nNJ0NNNNJ5%j5j0j5j0%J5K5K0J5J5nk5k5l0k5l0J0
4671a30J0J5J0%K0J0J0%%Nn%%%%J0K5Nnk0%J5K5J0nnj5%%n%nj5%j5l0k0%J0J0j0j0J5K0K0
4668e0j0j0%%n%n%%%n%K0L5J5NNJ5J0nnJ0%%N%k5k0l0j0%J5J5%%j0j5NJ5L0M0J0k0k5l0j5
4665d5%J5NJ0J0J0J0J0N%%L0J0j0l0l0nNj0k0n0l0j5nj0j5J0K5L5K0J5J0Nnj0j5k0j5n%J5
4662i0K0K0K0K0K5K5K5%k0l0J0M0L5nk0l0j5j0nj5j0k0nj0j0j0j0nNNK5K5K0%j5nnNj0j5%
4659d5nj0NNNNnnNJ5J0j0m0k5NL0K0J5NNJ0nnk5k5l0l0%K5M5M0%%j0j5k0l5l0nJ5J0%J0J0
4656h5NJ5NJ0J0J5J5K5K5J0nl5m0k5k0NK5K5nk0NL5J0%j0j0J5NNj5k0k0j5%j0%K5K5J5J0J5
4654B0j5l0m0k5J0%nK0J0L0J0N%n%Nj0%%j0Nj5j0j5l5l0l0k0J5K0K0J5NK5L0K5Nl5l0k5j0
4651a20K0L0K5K5%%N%%n%%K0Nnk0nJ0N%K0M5M5J5nl5n0n0l5j0%j5J5J5K5J0n%n%j5Nnnj0%
4648f0Nj5%j0%nJ5J5J5J5j5k0k0j5J5J5J0nj5%K5K5NNN%nm0l5nJ5L5K5K5J5k0j0NNj0%Nk0
4645b5k0NK0J0j0k5nk0k5%K0L0L5M0K5nk5j0j5k0k0%K5%Nj0j5j0j0j0J5J0J0j5k5%%%%%nJ0
4642f5j5nnnj0K0K5L5J5J5nJ0J0NNNNJ0j0nNNNj0j0K5Nj5j0nNJ0nj0nj0nj0nj0nj0j0j0j0
4639f0%K0nl5m0j5K0K0Nk0j0nJ5J5J5J5j5k0k0j5nj0nj0J5L0L0J0K5%j5k0j5NK0K5L0L0J0
4636A5j5j5k0n%j0K0N5N5Nj5l0m0l5k0j0J0%NK0J5Nk0j5nj5k0k0J0M0L5J0%j5j5nNNNNNN%
4633a5J5%J5K0J0K0j0k5j0k0j0k0j5j0K5M0K5j5m0k0j5j5nJ5L5L5K5J0%k0nj0k0%K5J0%k0
4631EnNJ5J0nk5k0j0J0K0J5J5%NJ0nj0j5nj5k5j0NK0%j0n%J5%NJ0NJ0J5%k0k0l0j0J5M0M0
4628D5K0nN%%j0k5j5j5nJ0J0%NN%NJ0K0J0J5K0NK0J0nn%j0l5m0m5k5%J5NJ0J5NNJ0j0j0nj0
4625Ej5%%j5k0J5K0K5J0J0NJ0J0n%J0%%%nJ5j5l0l0l0l5k0J5K5J5j0n%K0J0N%%J0nk0j0NK0
4622a0J0%NNJ0NNNj0j0nk0j0j0k0%nJ0J5%%J0J5%k5j5J0J5NJ0%K0J0J0J5J0j5k5j5k0nJ0N
4619ennNL0L5NNNNj0j0j0nk5k5l0k0%J0%J0K0J0NK5L5K5K0j5l0k5j0J5K5L0J0j5j0j5nk5m0
4616a0l0j5NK5L0J0j5m0k0j0NJ5J5NK5O0O0L0nn5n5l5j5J0%%J5K5K0L0K0%j5j5%%k0j5%j0
4613B5j0l0NJ5J0nl0k0j0J0K0%NN%J0%J5%j0j0j0j0%k0j0j0N%N%J0%J5nj5k0%K5M0M5K5%N
4610G0K0J5%j0l0l5j0NJ5K5%%%%j0%j0j0%nj0%nj5K0J0n%J0J0nk0k5k5j5J0M0M0J0%j5l5m5
4607d0j0J0K0J0NK5Nj0k0%K5K0%N%J0%NJ0N%J0K0nk0k5k5k0j5J0NnJ5K5nk0l0j0NJ5j0j0j0
4604c0j0%J0%NNN%NJ5K0K0J0J0%k0l0l0j0%J5j0j5%k0nJ0J0j0k5nJ5J0J5J5J5J5j5j5nk5n
4601f0J5J0nnJ5J5nk5nNK0L0%k0j0J0NJ0J0NJ0NNk5k5k5k0%J0NNJ0J0Nj5j5j0NK5J5%nnk0
4598d0j5%L0L0L0nl5l5l5k0NJ5nj5n%%%%K5K5K0K5Nk0j5N%J5J0NK0%NJ5Nj5n%n%n%%NL0L5
4595H5L0L5%%N%j5j5j5%nj0J0J0NJ0j5j0k5l0k0nJ0L0n%%%j5j5j5j5l0j5j0nk5j0J0J5K5L0
4592a5M0K0j0J0Nj0%%%Nj0K5J5%%K0NNj0n0l5k0j0J5%%%K0J5Nm0l5k5J0L0K5L0L0K0nl5m5
4589ek0j0J5J5K5%j5j5j5j0j0j0NL0J5K0NNNNNNJ0Nj0j0j0j0nJ5L5L5J5K5K0K0%k0j0n%j5
4587A30j5%j0j0j5nK0K0j0j5J0N%J0J0nNNJ0n%J0%Nk5k5j5nj0j0j0j0j0j0j5j0j5n%nnnJ0
4584c0j5%%j0J0Nj0j5j5NK0%n%n%nnNJ0J0nk5j5J5Nj0J0K5K0J0j0j5j0j5k5k0NJ0K0K5K5K0
4581a0J5J0J0K0J0J5K0Nj5l5m5j0nJ0N%J0K0L0Nk0j0nj5k5%J5K0J0nN%NNnJ0J0n%NJ0J0j5
4578F5k5j0NJ0j5j0nj0j0j0nj0j0nN%n%%nNNK5J5J5J5NNK5M0M5j5m0n0k0j0%J5K5K5J5%k0
4575G5l0n0m5m0nJ5L0K5L0K5%%Nn%%%%N%N%J5j0J0%k0k0j0k5m0l0j5%J5%J0J0j0j0K0K0K5
4572b5%j5k5%%%%J5L0L5J0nj0nj5%nj5Nj0nnj0%%N%%%%%NJ5J0NJ0J0J5NNj0%%Nj5n%%j5l5
4569d5m0j0%K5K0NNJ0%NNNJ0N%K0nk5k0k5k0k0NK0K5NJ0J5%k5k0j5K0L0M5N0K5nnj5NK5K0
4566A20K5L0nn%%j0N%nj0j5j5j0j5j5j0j5j0j0j0nk0n%k0j0J0J0j0j5j5%K0J5k0N%%%J0j0
4563d0nnj0nnj0nnNK5K0J0j5J5K5L0%NNN%NJ5%nj0nnj5%j5j0%j5m0m0k0%K0J5L0J5%j5j5k0
4560i0k5j0%NK5L5O5K5nnnk5j0j5k0j5k0j5%J5NNNJ0NNN%NNNNN%%j5j5%M0M0K0%j0nnj0j5
4556@nj0j0%NJ0nJ0%%J0J0%j5nk5j0NJ0J5nNNL0J5Nj0j0NJ0NK5J0%j5k5nNnj5k0j0N%nj5N
4553b0J5Nj5j0%J5%j5nNNnnj0%j0nnk0NJ5J5J5K0J0Nk0l5k0J0K0K5J0J5J0j5j0%J0J0k5j5
4550b5J0NK0%j0%%NNN%%%NnNN%NJ5K5K5J5j0k5k5k5l0j5nJ5NJ5NN%j0NJ5nnj0NJ0j0k5nnj0
4547c0j0L0J5nj5l0NJ5K5%nNnN%N%%%nN%%%%j0j0k0NJ5K0K5J5j0j5k5nj0k5j5j0NNJ0NNJ0
4544c0NJ0Nn%NM0M0K5K0%j0k0m0k0nj5j5k5j5%K5J5Nj5j5nJ5K0K0%%NK0K5K5J0j5k5k5k0n
4541A0J0%k0nJ0%j0nj0j5j0j0j5j5j0j0J0J5K5NJ5J5J5J5J5J0J0J5Nj0l0l5k5j0j5j5j5NJ5
4538g0L0M0K5N%j0j5nj5j5nk0nJ5L0%j5j5J0K5L0J0NJ0J0J5J5NK0Nj0%%k0k5l0j5NJ0J0Nj0
4535C5j0j5j0%j5nj0j5NJ5L0J0NNNJ5j5j0J0K5Nnk0j5%%k0nj0j5%J0K5L0J0%J5J5%m5m0j5
4533b5%J0L5L0J5J0nnJ0K0J5Nk5k5nk0k0j5k0k5j0n%%%K5L5M0K0k0l5k5l0%J5N%%%K0M0L5
4530G0K0J0j0j0j0Nk0n0k5%K0K5K5K5K0J0j0j5N%%nJ0J5J5J5J5%k0k0%j5j5j0j0j5j5k5nK5
4527B5NNK5L5Nnj0J0k0l5l5%L0K0J0J5J5%K0K5nj0k5l5k5NL0K0nk0j5j5J0n%n%n%Nj0%%k0
4524A0j5j5k0k0k0J5J5K0J5J5J5%k0j0nj5NK0L0J5%%J5J0J0j0l0j0N%nj5j0j0j5j5j0j0j5
4521h0K0L5K5K5%j5Nj5nnj0nNK5L0K5%l0m5l5j0%J0J0K5J5%k5l0k5j0K5L5J5J0J5K0Nnl5l5
4519d0j0%K0J0%%J0K0K0K5J5nj5j5n%J0N%j0j0k5nL0L5J5k0k0nj0k0j5j0k5nJ0K5K0J0j0j0
4516a0j0nNNJ0%nj0nj0j0J5L0M5L0K0J0J0%j5j0j0%%%%j5j5j5j0j5%J5K0J0J0K0K5K5J5%l0
4513A20k5k5%%nk5k0l5m5l5j5J0J0K0N%n%K0L0Nn%N%%nNK0j0nj0k5j0NJ0L0L0%j5j0K5K5J0
4510E5k0l0l0k0k5NJ0J5%j0j5%K0%j0j5%K5L5J5J0k5j0nk5n%L5L5K0N%J5J0J0J0k0k5k0k5
4507e%nj0%J0J0J5J0n%nnn%%nl0l0j0J5K5%J0J5L5J0nj5k5k0j5J5K0J0Nj5j0%K0K0NJ0J0N
4504E5j5%%k0j5l5l5k0K0L0K5K5NnnJ0nNnNJ0J0J5J0k0k0k0j5NK5K0J0nk0k0j0j0k5k0j0J0
4501f0J5K5N%%n%%nnNJ5J5J5J5Nj0k5j5j0NJ5K5J5%NJ0%j0j5Nj5N%j0k0j5nJ5J0NNJ5J5L5
4498G5L5J5j0j5j0J0J5%j5l0l5n%J0J5%%J5%J0K0nNj5%nj0Nj0nnk0k0nj5Nj5k0j0J0K5M0L5
4495F5K0J0%l0l5j5j5J5j0%J0L0J0Nj0j0%nj0NNN%%j5j0j0nJ0K5K5J5NK5NnNNj0%%%%n%nj0
4492H5%n%nn%J0K5K5J5%nl0j0nj0j0j5k5nnNNNk0k0J5K0K5NNj0k0o0m5l0nJ0J0K5M5M5K0n
4489E0j5nj5l5l5nNJ0%%N%NNJ0%j0J0J5J0K5J5J0j5l0l0j5j0%J5NNK5K0K0K5N%NNnnl0m5j5
4486a5J0nn%%n%J0J5nk5%K5K0Nk0k0l0j5%NJ0nNNJ0NNK0M0M5nm5l0j5J5J5K0NN%j0NJ0j5%
4483D0nn%Nj0j0Nj0nk0k5%K0%%%Nl0n%K0L0J0l0l0j5J0Nj0%n%n%nnnNJ0NNK0K0K0K5J0J0J0
4480E5J0j0k5l0j0%%%%Nn%N%%j0J0%nN%j5%j0j0NK0J5%k5k5nJ5J5J5L0J0NNJ5%J0Nnl5k5J0
4477A5J5K0J0j0N%%nj5Nnnn%k0j0j5k0NNJ0nNK0M0M0%j5%nnJ0%%N%J0nj5l5k5k0NJ0NNj0j5
4473b0j5j5NL0J5J5nn%nnnNj0k0k0j5k0NK0J0J0J0j0NNk5j0J5J0K0J5L0Nl0k5j0J0NJ5K0N
4470A5j0k0k5nNK5J0K0k0j5j5j5NK5J0J0%%n%%J5NNj5k5k0k0nNNj0N%%nNnn%%%nnNN%NNNN
4467e0%j5k0%K5J5K0J5J5K0%k0j5j5Nn%%K0NJ0J0J0J0J5j0%nnJ0J5J0J0NnNnk5k5l5j5k5k5
4464g0k0k5l0k0%J5J5K5K0K0K0K0K0K5K5K5Nj0k0k0k5k0nN%%J5J5J5J5J0J0NN%k0nj0nn%j5
4461Enj0nnNNNNJ5%%J5%NJ5nJ0NNN%j0Nj0j5N%j0nnnnnnj5NnNnNJ0%k0l0j0NL5K0nk0k5j0
4458e5%nn%J0J0J5J0%j5j0nNJ5J0J0NJ5L0N0L0%j0j0j5j0K5K0%%%%J0j0j5m0m5l0%J5%j5k0
4455c0NJ5%j0k5nnj5Nnj5nn%J5K0NNK0NJ0J5NJ5NJ0J0NJ0Nk0k0NJ0Nk0k5j0j5k0nJ0L0J0K5
4452B5L0J0NNN%j5l0k0nnk0j0j0k0nnNJ5n%NJ5nj5%Nj5j0%%j0nJ5K5K5K0NJ5J5J5J5%k0k0
4449B5j5k0j5k0NK5L0J0j0J0K0J0j5j5NK5%j5j0j5%%J0J5%nk0nJ0J0%%K0J5k5m0m5j5NnJ5
4446d5K0%nJ5K0L0K0N%k0nK5L5L0J0j5k0l5m5l5k5k0j5NNJ0J5K0J5K0j0l0k0j0NJ5K0NNJ5
4443A0K0Nj0j5j5j0j0j5j0j5j5%nj0nJ5K5L0J5NNJ0%j0j0%NJ0J5N%j0nnj0NJ0K5K5j0k5j5
4440E%NN%N%nN%j5j5%%j5k0NJ5%J5N%%NK0K5%j0l0nnNJ0j5k5j0J5J5J0%%j0j5j5n%K0K0%n
4437a0l0k5j5NJ0%J0J0J5NJ5J5NJ5J0j0l0k0j5j5k5k5j5J0N%j5j5j5J0K5K0nnJ5NJ0J5N%J5
4434d0J0%K5nNJ0J0j5%%n%Nj0j0NNj0%%j0%J0K5Nl0l0j5J5L0K5%j0k0k5l0J5L5M0K5J0%nj0
4431C0j0%nnnnn%j5N%j0%n%nn%K0J5NK5nl0j0k0j5j5j5j5%%%%NK0K5NNK5K0Nj0k0l5%J0J5
4428c0J0J0Nj5%nn%j0%nJ5NNM0L0nk5l0j0nJ5N%j0l5l0nJ5J5nnj5%NNN%NNnJ0K0NJ5J5%nN
4424Enk0k0k5nnK5J0J0J0NJ0Nnj0nj0NNj0J0J5j0NN%NnJ0J0j0%J0j5j0nj5j5nj5j0K0J5K0
4421b0K0J5J5L0Nk0m0l0l0%%N%NK5J0J0nk5j0k5l5k0l5k0nJ0%NJ5J0NJ5K0NJ0J5j0j0j0j0
4419a10j5j0nj0NL5K5J5NNNNJ0J0j0K0K0j0l5m5n0l0nK5N5M0nl5k0nj5j0j5NK0L0K0K0K0K5
4416b0NNJ0%k0m0l5k5J5K5K5J5K0J5J5J5%NJ0j0j0NL0K0Nj0l5l0l5k5nJ0L0L0%NNJ0J5%Nj5
4413C5l0m5j5j5k0j0%K0J5J0L0K5L0L0Nj5k0J0K5K0j5m0l5j5K0K5J5n%J0%J5N%j5l0k5k0k5
4410e0k5k5k5J0K5K5Nnk0j0j5%J5J0%%J5J5nn%j5%J0J0K5%j0J0L0K5nl0j5k0nNJ0j0j0j5j5
4408i0j5NK5K0Nj5j5j5j5j5%nnJ5L0K5K5L5L5%NnJ0K0nk0%j0j0j0j0j0j0n%Nj5%n%n%n%n%
4404f0%Nnk0NK0K5%NN%J0Nj5l0l5%N5N0L5%j5j5nnm0m0%J0J0nj5j5j0j5J0L0K0J5nk0j5j0
4401h0NNNN%NNN%N%NN%%Nnj0nnnnNnl0NJ5J5J0j0%%j5k0m5n0l5k5NL5O5M5L5J5nj0Nj5j0N
4398g5nn%nn%K0K5L0J5%j5nnnnn%nnJ0j5nnNj5n%j5N%J5K0Nj5%K5K0Nk0j0%nnj0nNj5k0NJ0
4395i0J0j5j5k0J0L0K5J5NJ0J0j5j5k0j5k5m0j5J0J5J0J5J5J0J5K5NJ0J0NNJ5n%J0K0%j0l0
4392b0%%n%%J5J5%m0l5k0%nj0J5L0L5J0K5K5nk5%k0l0l0j5J0K5%j5j5nJ0J0nJ0J5K0J0J0J5
4389EK0J0j5j0j0j5j5j0j0j5nJ0NnnNJ0j0NNNNNNNNj0N%j0NnnNk0j0NK0L0%j5j5%J5NNnJ5
4386enJ0j5j0nj5NL5K5J0nk0j0j0nJ0J5nk0l0nJ5K0J5J5J5L0J0%k0j0%j5nj0j5j0j0j5j0k0
4383g5nJ0N%NJ5%NJ0j5j5j5j5j5j5j5j5K0J0J0K5J5J0NK0J5J0nk5nJ5%%NK0J0J5J0J0NK0N
4380G0Nj5l0j0Nj0nj0nnj0%j0j5%%J5J5%NNJ0NJ0J0j0l0nN%nk5nNK0K0Nj5j5nNnNK0J0j5j5
4377b5%N%%%%Nj0N%N%%%N%nj0k0%K0K0K5K0Nj0j0NNJ0J5NJ0j5m5k5j0NJ0j0m5m5k0nJ0L0K5
4374f5J5J0J0J0J0J0J5j5k5l0j0k0k0J5M0K5K5L0K0k0l5k0%k0j0NK0J5Nj0k0j5j5j0J0K5L0
4371a5K0J0NJ5Nk5j5nj0j5j5j0J0Nj5k5j5NNj5nJ0%%N%%%N%%N%%N%j0j0nj0%J5NNJ5L0L5N
4368@k5k5j0J5Nj0k0l5n0l0%K0K5J5L0K0J5L5L5J0j5k5m0nNNJ0NJ5NJ0J0%%l0l0j5J0M0N5
4365C0M5K5J0nJ0j0l0l0k0j0j5j5j5nnj5j0nj0nnnJ5L0K0%NJ0nj0j0nnnj0nnj0j0%K5K0L5
4362a5J0K0k5j0Nj5%j5nJ0J0j5k5j5N%nJ5K5K5J5K0K0L0J0K0K0K5Nk0m5k0l5m0k5J0K5nj5
4360b5k0%J5J5K0J0nk0k0j0K0K5K5J5nj5l5m5j5nJ0K5J5j5nJ0J0nJ0%%j5l5m0l5j5%J0K0J5
4357a15J0K0L0N%j5l5j5J5L5L5J5Nj0j5J5K5L0K0K0K5J5%k0m0l5m5l0nnNJ0NJ0Nk0%nj0nj0
4354h0nK5L0%j0j5j5j5j5k0nK0J5L0J0j0j0J0J0J5J5%K0NJ5%%N%k5l0k5k5%L5M5N0%%%%%n
4351D5j0NK0J0%k5m0j0NNj0j5j0j5j0j0J5K5L0J0%j5k0k5J0J0%k0j5%J0L0J5K0j0j0j0j0J0
4349a5K0K5J0j0j5k0nNNK0N%K0J5%%nk0%Nnj5j5%j0k5m0l0k5j5nJ5K5K5J5%j5j0n%J0J5%j5
4346h5j0J0K5M0L5%k0k5k0k5n0k5NL5L5K0J5Nn%NJ5j0k0j0%K5L0L0Nn%nj5k0k5k0k5k0%J5
4343i0NNJ5n%J0N%N%j5nk0nJ0K5L0J0J0L0K5J5j0j5j0j0j5Nnnn%%j0j0%j0nj0%j0%J0J5K0
4340b0J0K5NJ5K0J0J0J0J0j0l0l0j0j5j0k0nJ0K5K0J5%k0j0j0%j5nj0nJ0%%J0nJ0n%n%%K0
4337eL5M0J5j0J0nnnn%nl5m0l0j5k0k0NK0J5nj0J5K5K0Nj5l0j0%J5K0K0NL0L0%j5j0%N%%J0
4334D5J5k0k0j5J0%j0nnNj5Nj0n%nNJ0nnj0l5m0k0K5K5L0L5J5J0J0%%L0L0K0%J0J0Nj0k5m5
4331D5k0j0k0j5n%n%nn%%J5K5J5K0nk5nj5nN%%nk5k0j0J5n%J0J0%NN%n%n%%n%j0k5k0j0J5
4328a00J5J5J5j5j0j5j0nJ0%NJ5N%K0%j5j0%J0J5J5J0Nj0%%j5%Nj5%K0K0%%%j5NJ0j5j0J0
4325c5J0NNJ0J0%l5n0j0J5J0nj0j0j0j5l5l0%L0M5L0J5%k5k0nJ5M0L0J0nj0j5k0nJ5J5K0J5
4322e%Nj0J0L0L5M0K0j0k0k0k0k0j5k0j5k0NNk0%nj5NK0K0K5J5%k0j5nNj0%%J5J5NK0J0nN
4319D0NNNN%nk5j0j5j0j5k0j0%k0j0nj0j0j5%K5L5L5K5J5j0NNj5j5NK5M5J0j5k5k5j0nK0K5
4316C5J0J5K0L0%k5m0j5Nnj0nJ0%%%%nNJ0NJ0J0J0NJ0J0j0k0k0j0j5j5j5j5%%j0J0Nj0%%%
4313c0nn%%nj5NL0nj0N%k0l5m0j5NNNNNK0J5J5%j5j0J5J5J5J5J0J0K0J0m0l5k0NJ5%%j0j5
4310h5j5J0K0K5Nj5j0k5nJ0K0J5j5%J0J0J5Nj5%%L0L0K0Nj5k0J0N%J5L0L5M0K0J5j5k5l5k5
4307H0%nk0k5k0K0M0J5%nnk0%J0n%nj5Nj0nn%nnj0nJ5J5J5J0k0k0j0k5k0%j0j0j0j0Nj5j5
4304a05nM0L5L0J0J0Nk5k5j5%NL0M5M5nk0j5j0k5k5l0k0j5NJ0J0L0J5%j5k5j0J5NK5%k5j0
4302e5NK0K5Nj0NK0L0K5L0J0J0%nnk0l0j5NN%k0j5nNj0n%n%J0j0j5j0NK5K0J0j0k0j0N%j0
4299a0j0Nj5%J5J5K0J5K5J0J0K0Nk0l5m0j5k0l0j0j5%nnn%nnNNNNj0j5NL0K5NnNJ5J0J0J0
4296@j0j5k0nj0k0k0nj0Nj0%nnNj0J0L5L5Nnj0nj0nJ5J0nNNNNNNN%N%NNNNK5n%J5J5%j5k0
4292A0l0j0J0NK0%j5j5k5j5nNNL0L5M0%k5l5k5%NNJ5J0J0J0J5L0nk5k0l5k0J5J5J0nl0j0J0
4290d0J0J0nnk0l0k0j5j0J0J5J5Nnj5nJ0J5Nj5k0j5%%J5J5L0M0J5k0j5k5j5K0J0J0J5%%%n
4287c5Nj0n%n%l5l5l0%K5M0K5nnK5M5P0M0J0nj5j5j0j0k0j5j0nk0j0nj5j0j0j0%j5k0J0K5
4284f5K0K5K0J5%nJ5%NNN%N%Nj0j0m5m0nJ0J0nk5j0%K5J0Nnl5l0k5J0L5K5J5%J0L5L5J0nn
4281C0%n%j0%j5%J0N%J0J0n%J0K0K0j0j5j5j5k5m0l0k0l0%K5L5L5K0K0J5J0K0J0j0l0l0k0
4278b0%nk0nj0k0%n%K0L5N5L0Nk5m0m0k5%J5K5K0J0Nj0nnk5k0%J5L0L0M0K0NnN%j0nk0nj0
4275C0j0nj5%NJ5nk5%K5J0j5k5%K0K5%k5j0n%N%j0N%n%nn%nnj5%K5K0j0m0k0j0K5J0nJ5%N
4272c5NNJ0%%j0j0nj5%nj0%j0j0%J0J5nk5nJ0K0M0L0K0Nj0Nnk0j5NJ0j0l0m0nJ5Nj0j0j0n
4269a05j0nj0nL0K5M0J5j0j0K5J5L0J5j0j0J0J0%nnNJ0nnj0Nj5j0nnnj0nk0nj0j0j0j0K0%
4266g0%K0NNK0%%k0nj0j5%nj0NK5M5M5L5J5L0K5J5nj0m0k5k0j0J5Nj5j0l0k5k5%J5%NNJ0j0
4263a5j0K0K0J5J5J5J0j5j5j5j0k0%%J5J5J5%k5j5%NJ0nk0j0K0L5L5J5%nnnnj0k5j5k0j5k0
4260d0j5j5k5l5l5k0N%%NJ0J5J0J0L0L5M0N0L5K0j5l0k0k5k5k5j0j0j0j0J0L0L0J0j0l0k5
4258h5j5J0J5%K0J5NNJ5Nnl5l0j5nJ5L0K5J5j0j0j0NJ5J5nnNJ0Nj5k5j5j0N%l0k0nJ0K5NJ0
4255f5%j5j0K0K0J0%J5K0nj5%j5j0K0NK0L5L0K0J5k0k0k5nj0NJ0NNK0Nj0l0k5j5NJ0J0j0j5
4252a5j5NK0K5%j0J0j0%K0L5M0J5n%nnj0m0l5j5j5%NJ0K0K5%k0j0J0K5NJ0J0%J0J5%%J0K0
4249A35Nj5k0k5j0J5J0j0j0k0%J0L0K5K0NNnJ5%%nJ0J5J0j5k5m0m0l5j5k0j0J0K5%nj0NK5
4247D0Nnj5j5NJ0NJ0%%J5%j0nL0K0J5nj5j0J0NK0J5J5%%NJ0NJ0j5l5k5k0nJ5J0%%n%nk5m0
4244B0m5k0J5K5L5J5%J5J5%j0j0j5j0j0j5j0j5NJ0NN%J0J5nNK5J0J0J0J5K0%%J5J0nnJ5%N
4241A55J0%K0%%K0NNJ5%%J0%j5k0%j5j5j5j0K5N0M0L5J5%J0Nj5l0l0j5J5K0J0K5L5K5M6K5
4238D41L0L5L0L0L0L5K0L5P0P1O5P0O5Q5O6Q5J35J96K40K76K91L31L76M06M56N31O07O91P57
4236F556Q02Q28Q32P92P07N56L71J55r0l31n46o92q12q82r08q87q42p77o87n76m87m21l66
4234B295l20k61k06j80j30j01o0o0o0m0k0j5l5m1m5l5k0k0k5j5nJ0J5nj5j0%k0j5J0J5j5%
4232E71L0J5J0Nj0%nJ5J0J5J0K0J5J0K0L0M6J0nl0l1NL6L5N0P0P5O0L0M0M6N0M0L5O0R5J11
4230A589R5J20J51J80J90K11K21K50L01L61M16M66N32O31P57Q82R93J088J173J248J323J334
4228A4512J303J228J113R38P37N36L56J80J0j40k61l61m61n81p47r08j077j218j299j343j344
4227A1173j293j218j103r93q52p32o31n32m41l66l21k70k16j70j31j15j15j20j06j25j10p1
4225A142m0m0m0l0m0k5j0k5j5j0k5k0j5j5k1k0j5%l0k5n%nj5J0nnn%NJ0J0J0NJ0J0J0j0nj0
4222F96nj5Nnj0nK0%J0O5N6P5N5N0P0R0R6Q5J05J46J70J80J96K21K75L11L56M06M76N12O11
4220E298P32Q52R68J047J083J133J158J098R87P88N51K41j01m16o97r37j123j233j273j264
4219H892j173j077r38q02o82n96n32m46l36k60k26j85j51j25j15r6r0o0o5o5p5n1l5l0k5l5
4217F21n5n0o0m5l1j5k5k0l5l0l5l0l5l0m5k0NK0J5J5J0K0J0J5J0j0j0J0J0j0J5nl0k5nNM5
4215A70Nl5m0k0%J5K0L0%j0k0j0j5j0j5J0K5J0J5%k5j5j0nk0j5j0k5k0k0k5NJ5%J5L5K0L0
4212E5K5%nn%%NJ5nj0j0k0%J0J0J5%j0l0j5k0%L0J0J5K0NK5Nnj0j0j0k0%nk0j0%j0j0j0nj0
4209b0nj5j0k0nJ0K5K5J0nj0%j0j5%nnnNK0L5K5Nnk5l5l5j5NJ0NNJ0NK0J5Nn%Nj0k5%k5n%
4206g0%J5nnNJ5M0N5K5%j5NJ5K0%j5l0l0k0J0%%J0K0K0%j5j0J5Nnl5l0l0l0k0%j5j0NNNNK5
4203g0K0K0K0NNNJ0J0J5J5J0n%nnnnnnJ0J5j5k5k0j5j5k0k5j0j5k0k0J0L0K0nj0J5L0J5j5
4200e5NNN%%NJ5%nl5l0j0%J5J5J5J5J5J5K0J5J5%j0l5l0l0%k0j5k0k0NK5J5L0M5J0nK0J5%
4197B0nj0j0nj5l0k0k0%J5J0J0L0N0K0%j5%K0K5nk0l5n0n0l0j0j0NJ0NJ0J0NNNL0K5j5l5l0
4195a10l0nNL0N0J5n%%nnJ5K0K5Nj0j0j5j0l0k0%J0K5J5K5K0nn%nj0Nnnj5j5j5j5NK5K0Nk5
4192e5m0l0k5j5J5L0L5K0NJ0J5J5J5J0J5nk0j5j0nk0j5j0NK0NJ0K0%K0Nj0Nnnnn%j0k0l0l0
4189a10k0K0L0J5L5J0j0Nnj5j5k0j5NNNJ0K0K0K0K5J0NNJ0%j0%nj0J5K5L5K5%k0m5l0%L0N
4186F0k0j5J0J5j5k0NK0M0J5j0l0l5k0nJ0J0j0l0l0NNNJ0%NN%K0L5L5K0%j0Nj0l0k0l5k0N
4183b5%NNNJ0NJ5NNJ5%%J0j0J0NnN%%%j0J0%nnNNJ5J5Nj5l0j0k5k0Nj0j0K5K5K5K0Nj5%nN
4180F5J5K0%nj0J0k5l0l5NK5L0NJ5K5j0j5Nk0j0N%nj0%Nj0j0n%j5nj0%j0%K0K0%k5j5k0k5
4177e5NJ0%K0J5K5K5K0%j5j0%j0K0J5%J5K5J5J5k5m0m0l0k0j0k0j5K0J5J5J0J0j0%%J5J0N
4174B5J5L0J0k5l5nNn%%j0j0%%j0Nnk5nn%k0k5nJ0NJ0j0n%Nj0J0L0L0Nk0j5j0k5nNK5K5J0
4171c0%N%Nj0j5k0nNNK5K0Nl0m5k5k5k5l0j5K0L5K5K5M5N0L0nk0%NNnnj0n%nNj0%%j5J0J5
4168a5J5K5J0K5J5K0J5j0m5l5k0%N%%J0j0k0nJ0J0nl5k5j5J5J0J0j0j5j5j5j5j5j0J0M0M0
4166e0M0J5Nnk0j0%j0k5l5j0J0J5j0nj0nK0L5L5J5%nn%nnn%J0M0L5J5J0NJ0J0%j5nnnJ0J0
4163I5nNNNNnJ0%%J0L0%j5j5%J0K0K0J5nj0k0NJ5J5K0Nnnj5j5j0NNj5k0k0J0J0j5k0k5%%%
4159H0nj0nj0nj0nnNK5J5J0J5J0J5J5J0J0nnk0n%K5L0J0j0j5%K0J5%N%K5K5K0K5NNNJ0J0L0
4156C60K5K1NJ0j0k6nK1M5L0K5NJ0J5J5J0%j0J0M0N0M5N5N1P0O5Q5J15R1J00J05R5R1J20J40
4154A874J76J90K26K35K51K91L36L51L81M26M36M31M26M41M41M36M42M66M86N06N42N81N82
4153A0953N76N82N51M86M11L21K61J90J21O0K0NnK0K5J0l0m0o5j11j85k66l41m31n16n72o26
4151A1404o37o41o22n71n02m86m81m77m51m21m41m31m41m56m16l66l11k86k81k50k11j75j41
4149A909j35j10p5o1o0o0o0n5l0j0k0k5l5m1nnnk5j5j0j5j0j0j0%K5J0J5j5NJ0M5N6O5M5P5
4147A358R5J06J20J45J71J95K01K30K61K91L05L16L36L46L66L81L71L51L56L76L86M16M41
4145G920M66M81M97M86M86M56L86L16K61K10J41O5J0k5n5o5l1K0J6k1n5q5j45k06k55l31m01
4143A0542m67m91n21n16n02m76m51m21m11l96l96l81l61l56l66l66l81l51l26k70k41k11j95
4142A689j81j60j40j36j10q0o5n1l5l5m5o5o0k0nnk0nj0j0j0j0j0l0k6nJ0J5K1K5Nk5m1l0
4139C40l0l0j5k0k0k0k0k5k0%k0k0nJ0%j0l5k5nJ0J0nj0nnnj0j5%J0K5K0K0J5j0l0l0l0l0
4137d5j0J0%Nj0j0%%nNNJ0NJ0%nNK0J5K0nj0J0J0NJ0j5j5j5j5j5j5j5j5J5J0J0j0k0NJ5J5
4134c5J5J0Nk0k0%K0J5%%%%J0nnNK0Nj5j5k0j0NK0NNJ0J0%K0NJ0j0nnj0nj0nnnK5K0nj5k0
4131ek5j5j0j5nJ0K5nk0nj0%Nj0n%j5NJ0j5j0J0j0%%j0J5%j0J5J0nnJ0L0K5K0j0k0k0nn%N
4128g5J0K0K0J5%%NNNNNN%Nnj0j0nj0nnj0k0l0l0NL0L0%j0j5j0j0j0j0%K5M0M0L5L5J5J0j0
4125G5k0l0k0%NK5J5J0nk0j5j5n%%%j5j5k0j0J0L0K0J0j0j0%nJ0J5K5%nNn%j0N%n%nj0n%j5
4122a5k5j5%J0K0K0L0J5%j0j5%%k5j5nJ5K5K5J5j0J0J0j5J5j0J0nj0K0J5nnJ5J5nj5j0j0j5
4119D5j0j0j0j5j0k5k5j0NJ5K0N%j0nnnnnnJ0J5J5J0J0J5K0Nnk5l0%L0L5M5K5nk0j0j5j5j0
4116C5j5j5%nj0NK0L0L0K5%%N%%%%%%N%%J5nnJ0%j0j0%J5J0%l0j5J0L0K5NJ5K5nj0J0L0K5
4113B45J5J0J0J5J5K5L0J0%j5nj0l0j0%J5L5N1M5M0K5K5K0K5K0K5J0L5O0O1O0O5M0M5P0Q5
4110A162J11J25J20J16J55J81J80K11K35K86L51M01M26M61N06N72O11O42O67O92P01P07P07
4109A0326P02O92O51O17N81N37M76M11L31K41J65J05P0M6L0J0nm0p1j30j70k11k76l35l81
4107A4372m27m86n56o27o87p16p22p42p17o82o57o41o42o11o02n41m77m06l51l00k56k26k30
4106B070j91j65j35j21j10j00q0n1k5l0k5n5o5m5l0l5m1j5nj0j0j5%Nk5k5l0j0J0L0L0N0K0
4103G66NK6%m1k5j0J5J0K5K1L5J5L0N5P0P0P0P1P0P0R5J31J35J50J56J75J96K45K91L31L71
4101C624M06M36M81N22N46O02O46O72O77O66O47O47O06N52M91M36L76L31K46J80J20O0L1%
4100A4001k0l1n0q0j10j36j65k00k56k91l41m01m66n16n67n86o07o06o12o17o06o07o06n72
4098D952n31m61m16l81l51l16k86k50k11j90j76j60j41j10q5m5m5m6n0m5m5m5k0j5J0Nj0m0
4096D96o0n1k5%j5%%%%k0k0J5J0J0j5l0l0l5l0%%k5m0l0l0nNN%%K0J0Nj0l0k0k0k5k5%J0J5
4093A0%k0k5k0nJ5K0K5J5j0j0k0J0K0K5NJ0NJ0j5j0nj5j5nj0j0j0J0nnn%Nj0n%Nj0nNn%%%
4090f0%%%%nN%nnnNj0j0J0NK5J0J5l5l5l5l5l5j5J0Nj0j0nj5K0J5K5J0J0L0J0K0%j5nnnnn
4087a40n%nK0L5L5J5%n%%%%j0N%j0j5j5k5j0J0J5K0NJ0N%Nnk0j0nnK5J5N%nnnj0j0j0nj5n
4084a30j0j0nJ0N%%N%Nnnj0%NJ0L0M0K0nk5k0J5nnj0n%j5J0J5Nnk5j0%NK0%%%%%NJ5K0nj5
4081h5K5K0%k0j5j0nj0j0j0j5j5J0K0L0Nj0j0j5J5K0L5L0%j5k0k5j5nl0j5NJ5K5L0J0j0j0
4078h0J0J0J0NK5K5L5J5%j5j0nK0J0j0k0j0j5j5j0n%%nj5k0k5n%J5K5nj5j5k0k0j0%J0L5L0
4075g0J5%j0k0%N%K5Nj0k5k0nj0Nj0j5j0j0%J0N%j5j5J5K0L5J0nJ5J5J5J5K0j0nk0k5k5l5
4072a40j0J0J5Nj0%L5M5J5Nk5k0%J5J5K5K0J5Nk5j5nNJ0L0K0K5nk0k0n%j0%n%%nn%nn%nk5
4069e0m0m5j0J5K5K0%K0J0l0m0n0k0%%N%J5K0J5J5nk5k0j0%n%%J0n%NN%N%K5K0K0K0%k0j5
4066a20n%n%n%%%%l0j0J5Nnnnnj0%J0j5j0NK0L5J5K5J5K5j0j0j5nnk0j0nj0J0L0L0J5k0k5
4063a10l5k0K0L0K5%n%n%%%%%N%%NNnNNj5n%j0j0L0K5J5J5J5J5nk0k0n%NnN%%N%NNnJ5L5K5
4060C5nl0j0N%j0j0nj0nJ5%%J5NN%NNj5k5m5m5j5NL5K5K5K0L0%j0%%%%%%%k5j0j0j0J0%%%
4057e5k5k5%NNK0%j5nK5K0%N%NNNNNNj0n%J5J5j5j0l5l0nJ0NK0L0%l0l0%%J0K0J0J5K0J5K0
4054B0J5nk0j0j0j0J5NN%J0J0%%%%nJ0j0N%J5L0L0J5j5m0k5l0j0%nnNJ0NJ0Nk5m0l5j0NK0
4051f5NJ0Nnj5k0j0j5k0nN%nJ0K0K0Nn%n%%K0K0%j0J0Nj0nNj0N%nnNJ5K0Nk5n5k5j0K0K0%
4047a00NJ0N%NNj0j5k5nJ0%J5%k5k5j5K0K0J5j0j5%%NK0J5nj0j0%n%n%nk5m0m5k0j0NK0K5
4044b25K5K5J5L5L5K0j5j0NK5J5nnj0j0nk0k5j5k0j5j0J0K0J0K0K0J5J0K0%j0Nj0j5l0m5l0
4042b00nK5M5L5K0%k0k0nJ5%%J5L0L5L0K5j5l0k5k0%nk0nJ0Nj0N%nNJ0nj0J0%%NnnJ5NnnJ0
4039f5%NJ0K5L0J0j0j0nj5k5j0k0k0j0J0n%NK0K0N%%Nj0N%N%nNJ0j0j5l5l5k5J0K0K0L0L5
4036d5J0j0j0N%j5j5J5J5K5Nj0k5k5nj0%J0j0nNNnJ5L0M0J0nj0l0m5k5j0K5M0M0K0nl0m5m0
4033a20j5j0%n%nJ5nNNNNN%K0nJ0NJ5%nK0%j5J0j5j5J0%j0NN%NNNN%J5J0NK0J0NK5%l5l0n0
4030i0k0j0nn%n%Nj0%%j5N%j5nj0nnj0nnK0J5%J0L5K5K0n%j0NL0K5L0K5%k5j0j0j0J5Nnnk0
4026e0j0j5nk0j0j5N%%Nj0J0%nNj5nnj0j0nn%NN%J0%nJ0J0n%J0%%j0NL0Nl5l5k0k5nK0L0L5
4023a35M0K5NNN%J0NJ0NJ0NJ0Nn%Nj0j0N%n%Nj0J0%%N%nJ0%%%%nNnk5l0j0j0k5k0j5J5K0J0
4020i5K5J0J5NK5L5L5nk5J0K5K0Nnj0nnj0nj0nj5j0%k0j5j0%k0n%Nj0nn%nj0j0nj5nj0k0n
4017a65J0j0N%nNJ5nj5nJ0L5K5L5L5K5J0k0k5m0k0j5k5j0j5%%j0%nJ0j0l0n%K5L5M5L0nm0
4014a25k0k5m0m5j5J5K5K0M0M5K0j5k0l0nL0K5J5j5k5l5j5J5K5K0j0nNJ5K5%n%%j5%nnnnn
4011a50nnnnn%NJ0NJ0NJ0NJ0N%N%%N%%j5k0k0j5j0%L5K0Nj0j5N%j0j0%%j5l5l5j5K0M0O0K5
4008a15J0nk0%J0NNJ5%j5k5j5NnnNJ5J0Nnj0J5L0L5L0J0nl0l0k5l5%nj5NJ5J5%k5m0nK5L0
4005a40Nj0Nnj5j5j0j5J0K5J5J5nnj5NJ5L0L0K0J0nnJ0%%nJ0%%j0NK5Nnk5j0j5j5j5J5J5J5
4002f0J5nj5j5nnj5k0%%%J5j0j5j5%L0%%k5l0j0nj0j0%K0NNK5K5J0j5l0k5nJ0J5J5J5J5L0
3999i5L0K5L0Nnj0NnNj5l5k0j5%%j0NNK0K0K5Nl0l5m0m0j0nJ0J5K5K5K0NNNj5l0j5%j0j0%
3996a60K0%j0k0k0k0nJ5L5L5K0%J0K0K5Nk0j0k5j5nNNj0N%nNJ5K5K5J0nj5j0j5NK0J5Nj0k5
3993h0k0k0j0nk0nK0K0K5K0NN%NnJ0Nnk0l5m0k0nNj0J0%n%%%%n%K0J0J5J0%j0k0k0k5nJ5K5
3990a65%n%%NK0J5J0J0J5J5J0k0j5j5j5k5j0j5k0%K0K0%j0J5K5J0j0nJ0K5K5J0%j5j0J0nn
3988i5k5m5m0k5j5J5N%nK5N5M0J0j0%%%%%%%j5%nnnnn%%nNJ0j0NNNL0K5J0j0j5j5j0j0NJ5
3984a10j5j0j5NJ5%Nj5j5NNj0j0%N%%%%J0j0N%N%%%NnJ0NJ0NJ0NJ0Nj0k0j0j5l0l0j0NJ0%
3981b00%J5NJ0NNJ0j0N%n%%nK0J5nj5nJ5J5n%J5L5L5J5K5K5J0%j5%j0j5%nj0nj0n%k0NNk5
3978h0%nj0N%K0J0J0J5K0L0J0nk0k0n%%l0l0k0k5j0nJ5Nj5k5j5nJ5n%J0J0%j0j0%k0l0l5m0
3975c00k5NL0L0J0J5L5L0J5k0l5k5k5nJ5J0%J0NJ5%nNj0NL5N5L0%j5j0%%J0K5Nj0l0k5j5j0
3972a70k0%J5K0Nl0k5%M0L5J5nnj0j0nj5j5%k0nJ5N%J0%nJ5%NNNNNN%N%j0J0L0L0K5L0J0%
3969ek5l0k5k5j0K0L0L5L0L5J5j0k0l5l5k0j0J0J5nnj0J5J5K5J0k5m0k0J0L0j0k0k0%nn%%
3967a20j5k5NL0J5k5l5l0%J5J5J5nnj0k5k0%J5NNNNj5j5j0j5NL0K5Nj0k5j5k0j0%L0K0K5J5
3964a65K0K0j5m5m0k0J0K5K5J5J0L0J5K0%%j0NK5Nj5j0nJ0%J0j0J0J0j0j0nj0nnJ5NNK0J5
3961e5J5J5j5j5k5j0J0%j0K0L5K5j0k5j5j0k0j0%K0J0NNk0m5l5j5nJ0L0L0K5K5k0n0m5k5j0
3958b10NL0K0J0%j5j0n%J5N0L0J5j0j5j0J0J5K0NN%k5l5m5m0k0%j5k0j5j0nNNn%%N%j0j0k0
3955c05NK0K0K0K5K5J0K5J0NNnJ0NK5J5J5J0%l0l0j0j0j5j0N%J0%nnK0L5NNJ0N%%%%%%%%N
3952g5j0n%J5J5nk5j0%J0J0j0k0l0nNJ0j5k5K0M0K5L0NN%NJ0%NNk5l5l0l0j0l5k0J0M5N5L0
3949f5J0j0j0j5j0j0j0nj0nj0nj0%J0N%J0n%%Nk5l5m0nL0M0M0K5NNnnj0nnn%%%K0L5L0L0J5
3946e%NNj5m5l0k5j5J0Nj0%%n%J5J0K0Nj5j0j5j5nJ0n%J0nnJ0NJ0nJ5J0%NJ0j5j0nk0j0nj0
3943a45nk5k5K0L5L0Nj5j5k0j5j5k0J0J0NJ0NJ0J0NJ0NJ0NJ5%K0%j0Nnnj5nK0J5K0%l0n5m5
3940a90k5nn%K0K0%Nj0%nNK0J0J5%nJ0nj0J0n%k0k5k0k5%J5nJ0K0NNK5J0J0K0Nnk0k5j0k0
3937b00j5j5j5j0J0%%%%n%K5K5L0K0%k0nj0k5j0K0M0M5K5K0nk0j5k0j5NNNNJ5nNNNN%NJ0J5
3934f5J0J5nk0k5nnnnnnnnn%k0k5NK0K0M0J0nnj0j0j0j0nj0J0J0J0J5J0J0J0J0%k0Nj5j0%
3931a05j5nJ0nNNN%nJ0J5nNJ0nJ5J5j0nj5k5%K0K0L0J5J0J0%l5n0m0%J5Nj0J0nNNNNJ0%J5
3928f5nJ0NNNnn%nJ5L5K0K0K5K0K5K5nnNj0nJ0%%NnN%%%Nn%%J0j0j5j0j0k0j5j5j5j5%j5n
3925a5j0nj0j5%L0J0K0K5%NNNk0k5k0k0l5k0K5K5K5Nnk0k0%L5Nk0k0%K0nj5k5NJ5j5n0m5l0
3922b05j0k5j5j5k0nL5K5K5j5l5l0k5k0K0L5K5%NJ5Nk0k0%K0%K0J0J0J5J5K0L5L0L0NN%Nj0
3919f0l0l0j0K0J5K0K0%j5nnnnj5%%k0nnnj0j0j0j0nj5nNNnJ5J0nNN%J0NNJ0%NNnk5j0j0j5
3916a95j5j0j5nnnnnnnnJ0J0%J5J0NJ0NL0L0K0L5L0K5K5L0%j5nnk0k5l0j0l5l0k5l0NJ0%J5
3913a85J5J0J0J5J0J5J0J0nl5l0j0K0J5NK5J0j5%%%nj0Nnk0k0%K0K0K5J5%k5k0nk0j0j0k0
3910a95j5j0k5nNK5K5J0NJ5J5Nk0k0k5j0k0%K0K5K0J5L0J5j5j0j5j5j0j5k0nJ0L0K5J5nj5
3908a60j5nJ0NJ0J0J0J0k0k5%nnnK0K5L5J5J5K0J0K0K0J0j0k0j0j5k5j0%nK0L0K0nj0K0L0
3905A5J0%j0k0k5l0k0%J0NNJ5L0%k0k5k0k0k5nNn%J5J5J0J5Nj5%nk5k5%J5K5J5Nk0k0j5k5
3902a60k0j5j5j5k0j0j5k5nK0L5L0K5K0nl0n0l0NL5M0J5j0%J0K5nj5k5j5k0nK5J5J5J5J5K0
3900a45J5K0K0j0j5j5j0N%nJ0M0N0K0Nl5m0l0m5n0k5J5K0%%N%%j5nnj0nJ0j5j5%L0N0L5K0
3897a25J5j5%Nj0Nnnj5%J5%k5j5%J5L5M0K0n%J5%j0l5m0j5j5k0j5j5NJ0L0L0%j0k0N%nJ0L5
3894a30M0Nk5m0k5%%J5L0K5J5J0J0J0NJ0K5K5J0l0l5%%nj0k0%NJ0J5%j5j0j0j0j5j0j0j0N
3891a40K5J5J5K0J5K5Nj0k5k5j0K5M0L5K5J5%k5k0%K0j0l0l0j0l0j0%K0K0%k5j0J0J0Nj5j0
3889i0%K0L0L5J5j5m0l5j5%nnk5l5j5%J0K0J5%%nnK5L0%j5%J5%%%%j0j0j5j0j0n%k0j0NK0
3886a55L0L5J5Nj0nJ5nk0k5%%%nNj0k0j0%nn%%n%J0j0%NnNj0NJ0j0nNJ0J0J0J0%J5NJ5J5%
3883h5J5J0J0L0J5nl0l0nNJ5J0J5J5%nJ0j0%Nn%k0k5l0j5NJ0J0NJ0NNN%j5j5%nNN%nk0j0j5
3879a30nnJ0J0j0j0l5m5l0nJ5J0%j0%nnNK0M0NJ0NJ0L0J5%k0J0J0NNJ5Nj0l0k0%NnJ0NNJ0
3876a10K5L0J0j5m0j0J5L0%k0j0%N%N%%NJ0%k0%Nk0l5j5nJ5j0j0nj0j0%%j5j0NnnJ5L5L0K0
3873a20nnnnj0nj0nj5k0k0j5j5NK5K5Nk0nnnK0M0L5J5%NJ5%J5%J5K0NJ0K0NK0K5nj5m5n0k0
3870a00nn%j0J5NJ0Nj0l0m0nNN%J5J0%nJ0Nk0m5l5NJ0NJ5J0N%J5NJ0NNJ0nK0n%J0J0nnk0k0
3867a45nj5j5j5j5nJ5J0%NNK5nk5j0J0J0j0l0nK0L0NJ0K5J0%j5l5j0%J0L0J0j0%NK5M0J0j0
3864g0j5j0j0j5J0J5J0J5J0J5L0%k5k0NJ0J0L0K5J0j5l5k5k5nJ5N%nnj0j0nnj0nj0nn%j5N
3862a40%nj0J0K0L5L5K0J0j5J5K5%k0k5nK5N%k5l0%J5J5K0J5j5k0k0j5J5J0J5J5Nj5n%nn%
3859e0nJ0K5%K0N0J5nNN%j5l5j5nj5j0NNJ0%l0k0k5k5k0j5NK0nj0nnJ5K0%k0l0NJ5K0J0j0
3856a15j0N%k5l5m5k5j0j5j5j0%K5K5K0k0%NnJ0N%K0M5M0K5j0k5k5j0NK0J5J0J5J0K0J0j5
3853h5j0j5j5j0j5k0nJ0J5J5J5J5J5NK0J0j0nJ0nN%%NNnJ0NNnJ5NNNN%NN%Nk0m0l5nK5J5%
3850e0%%%%j0k5NK5J0J5J0J0NK0J0J0K0Nj5k0l0l0l0l0k5NK5J5J0%NNnN%%K5L5L5K5nk0k5
3847A5nj0k0k5%J5K0K5J5nk0j5nnl5j5j5NK5J5J5k0nJ0K0K0J0Nl0l5k5k0m0m0k5nL5P5P5L0
3844A0n5q0p0l5k0l0k0j0l0j0J5M5O5N0L5J0K0%%%Nnj0j5%J0Nj5k5k5l0k5k5j0K0M0L0J0J0
3842a65K5%j5k0k5j0NK0K0NJ0K0K5%l5l0l5l5nK5K0K0K5K5Nj0l0nj0k0j5K5L5L0%k5k0nJ5
3839a60J5nk0J0K0Nj0nJ0J5J5nnm0l5l5k0j0J0K5K0J5%j5Nnj0nj0j0j0%nj0l0l5j5%Nnj0n
3836c60nj0N%nj0NK5K5J0j5k5l6k0J5L1K5J0NK5%j0nj0j0%j5j5%J0J0J5J0NK0NJ0J5j0j0j5
3833c05%J5L0M0L5K0j0l5m5l5j0j0NNN%NNK0nj5%j0j0J0J0K5L0L0L0K0j5k5l0%Nj0l0l0nN
3831b85K5L5N0K0j5l5k0j5nj0nk0%J0L0K5J0j0j5%Nl0l0k0J5L0K0K5J5nj5K0L5J5k5m5m0l0
3828b90%J0K5J5K0%n%%%%%%j5%k0NK5K0L0J5Nj5j5%%j5j0%K5L5L0L0K5Nj0k0nk0k5l0j5NK0
3825a65K5NJ0J0J0L0L0K0j5n0l5nK0NN%NL0J5nj0NJ0J5%j0j0j0j5j0j0j0j5nnnnnnnnJ0K5
3822a30J5J5j5j5j5j5J0K5J5J5J5J5J5K0k0j0j5j5j5j5k0nN%NNNNNNN%N%j0k0J0K5J0J0J0
3819f5J0L0K5J0j0j5j5k0j5j5k0k0j5NNNJ0NNNNnj5j0j0nj0j0j0%K0NNnm0l0j0%NNN%NK0j0
3816a90%j5j0nj0j5j5nJ5J0j0k0k0K5N0N0%k5k5%j0j5j5nK0J0NK0M0K5%%NNNN%N%NJ0%%NN
3813i0N%NJ5%NJ0NNJ0%j0k5k5nNK0K0Nj5NJ0k5l0l5m5l0nJ0N%nJ0J0nk0l5k5k5j0K5M0L5K0
3810a85j0j0K0NNJ0n%n%nj0%nnJ5nNNJ0NNJ0nnL0L0J0J0J5J0%%%%%%%NNL0J5J5j0k0j5j0n
3807d5%j5k0l0k0nJ0j0k5k5l5k0J0K0K5%k0j0j0nj5nj0J5J5NK0%K0J5J0%J0%NnJ0N%nn%j0
3804a55Nj5n%%j5%J5K5J0j0k0n%%J5K5J0k0nj0J0%%%%j0Nj0k0k5%K5M5M5K5nk5l0nNK0J5J0
3801h0%%nNj0j0nJ5K5Nj0j5k5nJ5J5nl0k0j0nl0j5j0%J0J5%k5k5l5j5%J5J0%j0j0J0K5K5k0
3798b40k5k5K0Nj5k5l5l5n%NJ0%K0M0M5N5L5j5l5l0k0j5%nnJ5J5%k5l0%L0M0J0NJ0Nj0nJ5
3795b20K5L5J0k0%J0K0nk5k0NJ0%NK5K0Nj0k0k0j0NNNJ0NJ0NNJ5J5J0J0J5J5J0J5j5j0j5n
3792g0nk0j5%nJ0NNJ0%%J5J5J5L0J0nj5k5%nn%n%nj5J0J5%%nk5nJ0J5L0Nj5j5k0J0J5Nnj0
3789f5Nj5j0%nnj0%%j5nn%j0%j5j5%nj0j5nNnN%nJ5j0J0K5M0M0K5%j5j5l0m5l0k0%K5J0J5
3786a65M5L0J5j0nK0K0NNj0j5nJ0%j0j5Nj0j0nJ5L0%j5j5j0N%j0l5j0J0NN%NJ0nJ5J0%N%%
3783i0%nNJ0j0m5m0n0m0n0l5nK0L5L0J5K0Nj0n%J5NNJ5%J5J0NJ5J5J5J5J5J5J5J0N%%N%%N
3780d5%j5j5k0j0NL0J0J0K0j0%J5%NN%%k0j5%%K0K0K5K0%j0k5k5j5J0J0%j5k0k5J5K5L0Nn
3777a0%nnk0J0%j5n%n%nn%nl0l5l0l5k5l0n0j5J5J5J0K5K5M5J5j5%j5%J0J0k5j0%L0K0Nj5
3774a75%NJ0K5K5K0%j5%%J0K0K0%j0l0j5k0%K5K0%j0J0NNJ0NNn%%j0J0%nJ0N%K0NNJ0NN%j0
3771a0J0j0J0%n%%%%j0N%nk0l5l5k5K5K0L0J5j5m0m0k0N%j0J0Nk5j5NJ5L0K5K0J0J5J0J5N
3768c5j0j0NJ0NJ0J0%J5J5%%nJ0j0j5nnJ0K0Nj0k5j0J5%%nK5K0%J5J0J0J0Nj0nnl0m5l5l5
3765h5nJ0%%K5NN%j5NJ0M0M0L0%k5k0k0NK0M0L5J5%nj0nj0j0j0k0nj0j0j5j0j0j0j5%j5NJ5
3763c5L0L5K0Nj0j5nJ0L0%%%n%k5j0j0%NN%j0j0k0%J5K0K5J5Nnj5k0l5j5%J0J0K5J0nk0j0
3760ej0j5k0j5NK5K5K5K5L0K5N%k5k0l0l0k0j0J0NnN%%N%j0%j5j5m5m5k5j5%NJ5NL0%k5k5
3757a80j0NK0NK5L0K5K5J0NK5Nnj5l5l5j5nJ5J0nk5k5j0j0%J0%j0n%J0L0K0K0K0K0K0K0%%
3754a5%%l0l0l5k5nj0K0L0N0L0J0J0K0J0J5J5k0j5l0j0k5k5k0k5j0j5K5K0K5K5J0j5m0k5n
3751a15nJ0NNNj0j5j0j0l0l0n5n5l0J5K0K5J5J0J5J5J0j5%%J0J0nl0NK5J0J0J5Nk5k0NJ5J0
3749a90J0%%N%nN%%%NNnj0k0K0J0%j5nj0%K0NJ0%NJ0%L0M0L5L5J0nNNnJ0J0j5%k0m5m0NM5
3745e0M0J0j5k5J5Nnj0j0n%%n%J0j0nNNj0n%j0k5k5j0k0j0j0j5j5J5K0L5M0L0J5nK0Nk5k0
3743g5j0Nk0m0m0J0M0L0J5J5J5J5NNN%j5j5k5nK5M0J0j0nJ0j0NJ5L5L5K0j0l0j5j5k0NL0J5
3740D5J0nNnN%N%nk5j5j0j0j5j0j5j0j5NK5n%%nNnj0J0K0NJ5J5j0l5k5j0NJ5NJ0L0K5L0K0
3737F5Nj0%n%J5NNJ0J0NJ0j0j5Nk0j5%nk0j0j0j0j0j5%j0j0nJ5L0L5nk0j5j0k5k5l0j5NNJ0
3734i0%j0j0j0j5j0j5j0j0NN%J5J5%k0k0j5Nj0nK0L0L0K0nJ5J0%l5j5k5k5l0j5J0Nnj0j0j0
3731b50J0J0nJ5K5K0Nj5%NJ0j0j0j0j0j5k5j5K0M0L0L0M0K0K5%k0k0k0k0nK0K0J0nk0j0K0
3729a10N%Nk5j5%K0J5k5m0j0J0J0j0m0k5NK5L0Nj5j0%J5%J0K5K0K5K0nj0j5%%NNN%NJ0nnn
3726i5k5%J5%k0k5l0l0m0k0j0J0K0M0L0J5nj0%nk0NK5N%k0l0k5j0J5J0n%J0J0%NNNj0nNj5
3723b25N%nJ0L5L0J0%j5Nj5j0J5L0L5M0K5N%J5K5K0J0J0%k5l5k5k5k0l0k0nJ0K5%j5k5NK5
3720a05K5K5K5Nj5j0NNj0n%%%%%NNj5m0n5m0k5j0k0J0K5K5J5%j0j0j0nj0l0j0J0K0N%j0nK5
3717b15M0L5K0K5J0J0Nj0nK0M0L5J5%j0l0j5NK0K5K0K0K0K0J0%l0k5j5k0%%J0K5J5J5J5nl0
3714F5k5j0j0j5j0%nnl0l0k0nJ0J5J5K5J0nk0nj0j5j0j0j0nnj5%L0%k0j5NJ5K5K0J0nk0l5
3712a25m0j5J0L0L0K5K0J0%%n%nnK5K5J0J0J0J0J0J0K0Nj5l0l5j5J0k5k0m0m0k0k0K0K5J0
3709a30K0nJ0J0NJ0j5j0J0K5L5J0nj0j0nJ5L5NJ5Nj5J5J0J0Nj5%J0L0J0J5Nj0k5n%%j5j0j0
3706B5j0j0j0nj0nj5j0j0nk5k0m0l5j0J5%l5n0k5%J0J0J0j5k0k5J0J0K0K5K5K0J0J0J0NK5
3704a50K0L5J0j0k5n0m5m0%K5%j5j5J0K0J0NnnJ0L5L5J5L0K0K0L0K0NL0Nk5j0nl0j5Nj0j0
3701g0J5L5K0K0L5L5L5L0K0j5NJ0k0%nj0j5%J0j5m5j0J0L0K0K5L0J5j0l0k0k5j0l0k5j5j0
3698B0NNj0j5J0nnJ0NJ0Nk0k5l5j0J0L0K0K5K0K0J5K0L0J5l5l0j0NNj0j0nj0j0%j5j0%NK5
3696D5K5Nj5j5j0j5nJ0%%N%N%j0k0k5nj5k0k5j0j0l0nk0k5nk5j0J0J5J0J5K0N%K5K0j5J0N
3693a05NNJ0%%K0J0NJ0J0NJ0j0n%k0nnk0%j5l0k0k5%K0J0Nj5m0m5j5L0L0%l5k0NJ5K5J0j0
3690b00%%j0j5j5j5j0j5k0j0%j5j0nj5%j0j0J0j0J5nj0K0nNL0M5L5L5%l0k0nk0nj5nL5N0L5
3687a90M5M0J5L0L0k0l0l0k0j0j0j0j0j0j0j5nk0nj0j5j0j0k5%J5NK0Nk0j5l0j0Nn%Nk0k0
3684c70l1l0l0J5L5L1K5%NK0K0K0L0J5nj0j5n%%n%l0l5l0l6k0j0k0j0NK0J0K0K5K6K5k0l6
3682d01k5nJ0NNK0K6K5NJ5K0L0L5L5L0j5k5k0k0j0j5k0j0K0J5K0K0j0nnnnj0j0nJ5K0%k0l0
3679c00k0k5l0J5J5J5J0J5J5NK0J5%j0%K0K0%k5%J5K5J5NJ5K0n%%n%%%NnnJ5K0L5Nj0l0k5
3676a55k0j5j5J0K0J5K0J5NNJ0%k5l0l0k5nk0j5nJ5nk0k0j0%NJ0J5N%j5j0nnj0j5nnj0J5J0
3673c20J5J5K5NJ5K0%J0J0%J5NNNJ0N%J5J0%%J0J5J0j0k0k0j0J5J0J5J0K0Nj0k0k5n%nN%j5
3670a60J5%nJ0J5J0J0J5J0K0J0j0NJ5L0K5K0%nnn%j5k5m5o0j5K0L5L5K5J0j0nNk0l5m0j5J5
3668a20n%J5k5j5j5k5j5j5k0j5j5%K0K5NNNN%nJ0j0%%%%K0J5J5K0%l0k0j0J5nnJ0J5nnJ0K5
3665a45K5K5K5J0J0j0l0%n%%nnj0NJ0J0K0NJ0J5J5J0k0k0j5k5k0k0j5k0J5N5M5J5J0N%%nk0
3662e0j0j0NK5J5J5J5K0j0k0k0j0J5J5J0NJ0NJ0NK0%nj5nj0j0j0j5%NK0J0J5J5J0K0%j5n0
3659B0m0k5J0K5K5NJ5J0J5J0J0J0K0Nj0nj5nj0j0%k0j0%nj0j0j0j0nNnl0l0j5j0j5j0j5j5
3656a60j0j0j0j5k0%J0K5J5J5%k0k0nj5k0k5j5K0j0k5k5j5NM5M5%k5j5j0j5%K0K5J5nJ0NJ5
3654b20J5NK5J0J5K0Nnk0j5j5l0l5j0J0Nj0J0j0NNnNJ0j5Nj0%%nNn%nnJ0j0N%k0%J0L0L5N
3651b00j0j0%nn%j0nnnJ5K5K5K0K0K0J0K5K5Nj5j0%N%NJ5J5J0K0j5j5j0j0k5NM0M0M0K5N%
3648F0k0k0k5k0Nj0l5l5k0nj0j0k0nk0nNN%NN%J0%nk0l0%L0L0J0nNNNNj0J0J0j0j5l0l5j5
3645b30K0L5K5K0j5l0l0k0k5l0k0k5nJ5NNNNNNK0J5L0Nj0j0k0nJ5L5L5K0Nj0l5l0NM5O0M5
3642g0%k5j5j5j5j5k5nK5M5L5L5%j0j0%%j5n%nJ5K0nk5k0k5k0J0J0NJ5J5%J5J0j5k0k5j0N
3639a35nl0k5k5nJ0J5%j0n%l0k5k5l0k0l0l6j5J5L1J5K5L0J5K5K5K5K5K5K5K0%k5j0J0NJ0
3637a35NNJ0K0%k5j0%K0L0K0J5L0J0nl5k0J0L0J5J5J5nj0J0J0j0j0J0K0%k0k0%%N%k0k0J5
3634b5M5M5J5j5k5%L0K5%NJ5K0%j5j5k0j5l5l5j0%Nj0%n%%%%K5J5J0L0N5M5Nj0l0l5j5Nj0
3631G0m0k5k0NK0nK5J5NJ5J0nn%k0%nj5Nj0nj0nNj5j5NNnnNnNNj0j5j0j5j0j0k0nk0j0Nnn
3628a45nnnnJ5J0K0J0J0J5J0J0K5L0nm5l5j0K0L0L0K5Nj0j5j0j5j0j5%nj5j0nj0n%J5J0NJ0
3625h0J0NJ0%%%NNn%Nj5%j0j5%j5nj0k5k5l0j5L0K5L0L0K0K5L0J5Nj5nnj0nk5N%k0j0nj5j5
3622a25j0j0j5j0k0j0J0nJ0%l0l0k5l0j0J0%nj0J0Nj0j5j5j0j5J0K0K5J0L0M5M0K5J0NNNj0
3619a45Nn%Nj0j0J0Nk0%%j0Nnn%j0j5Nj0nnnnk5k5nJ5J5K0J5%%J0j0NNj0J0nnnn%j0j5NK0
3616b30J0K0J5J5K0J5J5J0nJ5n%J0nJ0%N%%J5j0%J0j0j0j0nj5nj0j0l0l0l5k0j0J0j0J0nk5
3613b90j0j0k5nj5j5nk1k5%K5N1M5L0K0K5J5K5K0K5K5K5nnL5N0M0j0l5l5k0J0Nk5nnNj0m0
3611a40k0J5L0K0Nnl0k0k5J0J0j5j0j0j0n%j0%%nnnj5j5k0j5j5k0k5nJ5J5K0K0K0J5K0K0L5
3608a75J5K5L5K5K5K5K5Nj5Nj0n%j5N%N%NN%NNk5k5j5l0j5l0k5k0j5j5j0k5nk0j5j5J0N%J0
3605b85NNJ5%j5j0j0j5k0nnk5J0NNNN%J5nnj0nnk0%j0j1K1N%K5J0J0J0J5K5K0L5J5K5L0K0
3602a25K5Nj0j5%nnnn%%N%%%%%J5K0K0J0nk0l0%NJ0NJ0J0NJ0J0nnJ0j5l0l0n0k0J5K5L0J0
3599a25J5L0K5J5K0J0L0Nj5j5j5k0%j5nnJ5L5K0K5J5%J0NJ0NNN%k0k0nj0j5j5j0j0j0j5nJ0
3596d0L0K5J0nk5k0nJ5L5J5%nnK5K5J5n%J5K5K5K5K5Nj5nnJ5J5J5J5j5k0j0k0k5j0k0k0NK0
3593A25K0Nj0j5j0j0k5nj0j5j0j0j0j5j0j0j0j5k0k5k0k5j5l0j5k5l0j5j0j5J0nk0l5l0j5
3591c80NJ0nk1j0j0j0nj0j0j0nn%k5nL0M5L6J5%nK5M0K5L0K0L5L5K0%J0J0%K5K0nj0k0NJ5
3588i5%j0N%nj5j5j5j5k5j0j5j5l5l5k5m5l6m0l0j5k5j0J0K0J5N%j0%J5L0M0L1K0NJ5K0K0
3586b90Nk0j5nJ0K5L5L5j5k0nJ5L5J0%%J0K0nk5l0l0k5nNj0j5l0l5j6j5k0k0j5j0NNj0J0K5
3583d36J0J5J0K1J5J0j5j5k1j0J0K1K0J0nl1k5j0%K0K1%J5n%J0%J0J5%j0nK0L0K0K0K5K0J0
3580b10J5K0Nj0k5k0j5NK5J0K0J0K0J0K0K5L5L0K5Nj0m0l5l5m5l5j5j0%Nj0m0n0k0L0M0K5
3578b45nk0j0J0J5J0J0J0K5K0nk0j0j0j0j0j0j0j0NK0L0L0K5J0j5m5k5k0k5l5m0l6j0K6N0
3575c30N5K5J5J5J0J0NNJ0N%J5%J0J5K5K5J5K0nk0k5k0k0l0m0k0nJ5K0K5K0L0K0%j0j5NJ5
3572a10K5L0J5j0j0nj5%%n%%n%nNj0j0Nnnj0%%J5J5nnnj5nj0l0k0J5L5L5J5nk0l5l0%J5nN
3569a65J5NJ0J0NJ5J0j0k5j5%J5K5N%%N%J5K5j0n0n0j5NNl0m5m0%J5J0N%nJ0j0%%n%%j5j0
3566b90nK5K5K0K5%k0k5NJ5K0J5K5%j0j5NK0K5K0K5J0%j0l5l0j5%J0nn%nl5l5m0l0k0k5k0
3564c85k1nK6J5%NK0J5NNnN%k0J0L5N5M0L0%Nj5k0k0j5J0J0J0J5Nk5nj0nj5nj0j0k5j5j5N
3561c20K5J5J5NN%NJ5n%J5M5N5M5N0J5k5%%J0NJ0NNNK0nk0k5k5k5k0k5m0j0K0K0M0Nm0n5n0
3558b35n0k0Nnj0j0nnj0j0j5k1j0K1J5J5J5Nj0N%j5J0j0%L0J5L5K0j0nnj0k0l5m0j6l0l5k5
3555d81l0n%j5%nnnnJ5J0J0J5J0J5J5Nj0k5k5j0K5M0M5K5%J1J0%%NJ5%j0%j0nNj5j1NOJ5K5
3552c45%k0j5l1j0K0K1J5K0K0K0K0K0J5K0NK0L0%l0m0k0J5K5K0j0m0n0o0m1j0L1K5K5L0M0
3550b65K0NL0K5N%k5j5nnnJ0j5nNNj0j5nj5j5j0j0k0nJ0Nj0K0J0nJ5nk5m0n1j5K5N1K5M5M0
3547b45L0M5L0L0M0M5K5L0L0J5L5L0K0L0K5n%nnNn%%k5k5j5J5nj0j5k5j5j0%NK0%j0k0l5l5
3544ej0N%l0k5l0k5m5m5k0NK0K5Nk5l5l0%M0L5K0Nnl5m0m5m0k5l6l0j5j5j0j0j5%L5M0K0%
3541c91J1NJ5J5%K0K0NJ5J5J5J5J5J0J5J5J5J5J5J0K5J0j0n%J5J0J5%k0j0%K0%Nj5nK5nk0
3539i5j5j0J5nj5k0J5N0O5K5j0l5m0l5k5j0%%j5j0j0nj0J0j0NJ5J0%k5j5k0k0j5NJ5K5nNn
3536b20j0Nj0nNj5k5n5n0l1nK0J6NNK5J5J0J5J5J0K0nk0nj0j0j0j0j0%n%%n%%n%J0NNnn%K0
3533c25L0J0%%nJ0K0J5K0J5J0nk0k0j5k0J5K5K0K0K5K0K5K0%K0J0%K5%NK0%%NnJ0%j0J0nk0
3530d5k0nk0j0j0k0k5k5k0k5m0nk0l0m5k6j5J0NJ6J0J0j5%j0nj1nj0nJ0K6K5N%nj5k6k0%J0
3527d06J5J1j1%%K6L5L5K5k0l0k0k0j0Nn%NJ0Nk0j0NL0L0K0%J5J0J5J5J5J0NNK0J5K0K0%j5
3524a45%%NK0J0Nj0k5k0nN%j5l5k5k5%J0J0%nj5j0j5j0j0j5j0n%nn%nj5J0J0%NJ0L5J5%j5
3521b95j5k0k5j5k1k5m0j0L5M0K1j0l1j0nNNn%%nJ0NnJ0J5J6J0J0J5J5J5NJ0K0NJ5J0J5J5
3519b15n%J5L5NJ0J0NNj0nnnj0nnK0K0%l0m0k5k0j5l0l0j0NK0K5NJ0k0j5k0j5J0J5K0Nj0l5
3516c40l5j6K6J5%nJ0J5K5J0j5k0j5k0j5k1j0NJ0M1N0M5M0K5K5NNj0nnN%%NNnJ0%%J5J5%N
3513a25J5J0N%%%NNnnJ0n%J0j0N%j0N%%j5l0k0j0%%k0nJ5L0K5J0Nk0j5k5m0j0j5NNJ0L0K5
3510a55J0j5l0l0nNj5k5nNNnk0nj0j0nJ5Nj5j5NK5L0Nj0k0j0j5j5j5NK5K5%%NK0J5nnj5k5
3507b95l5m0k1OK0K5L0L0M0K5j0J5K5N0J5Nj5j0%nj5%j0nj0nj0nj0j0nj5nj0j0J0NNNNj0l0
3504b80m0l5k0J0L0nk5j0nJ0K0%k5l6J0K6NNNK5M5K0K5K0NJ5L5L5J5nnnnj0nj0j0Nj5nj0n
3501b05K0J0%k0nJ5K0NJ5nl5j5%J0Nj5j5%%L0J5j5m0k0n%Nk0k0j5NM0L5J5%n%nnJ0J0K0%j0
3498a90l0k0j5j5k0l0%J5J0J5K0J5K0K0K0%l0j0j5k5l0l0k5j0J0J0nnnj0nnnnoOL5L0J0NN
3495c00K0M5K0Nk0k0j5j5NK0K5K0K0nN%K0M0J0J5j0k5j0%J0N%j5%J5J5nnnj5k5l5n%J5J5%
3492a85NN%J0K0J5%k0j0j0k5nj0k0%k5k5%J5J5J5NM0M5M0K5j0k0k0j5k0k0NN%J0N%%J5K5L0
3490i0L5K5nNj0%J5j0N%nJ0nNJ0J0K0Nj0k5k5j5%n%nk5m0m0k5%N%NNNJ0%l0k5nJ0nk0k5%J0
3486b55%J0J0J5%NJ0J5Nj0k5m0k5NL0N0K5K0N%j0k5m5j5N%j0j0nnj5J5J5K0Nk0j5k0j5nJ5
3484b90J5%%J5NJ0n%K0j5k0nJ0J5n%n%%nJ0j0j0j0j0j0j0j5j0j0nnk5m1l0%j5k0%%j0N%n%
3481d96%L5N5N6L0J0k0k5J5L0L0L0L5NnN%%nj0N%nn%%j5nnnnj5%J0j0k5l0j0j0j5j0%%n%%
3477c85%%%j6j5J0K6Nj0o%nj0j5NJ0L1L5J0NNNNNN%NJ5K0J5J5nk0k5n%N%NNN%Nj0j5j0j0k0
3474c25%j0j0%nK0M0K5K5K0k0m0m5k5%%n%%NL0J5J0J5nk5l0%L0K0Nj0nJ5K5L5nl0m5l0j5N
3471c45NK0K5K0K0nk0nj0%%l0k5k0nj6j5nnnnj0nnnj0N%n%%%nK0L0K5K1Nk6m0m0J0K0K5Nn
3468d16%K0L1K5%J5J5J5J0J5J5Nnj0J0L5N5M5N0L5J0k0l5j0J5Nj0NJ0J0%k5l0l5k0%J5j0l5
3465a95j0Nj0%%NNnnj0l0n0n5l6k0j0%NK5M1K5K5K5K5K5K5L0K5nl5j5k5j0k5k5j5J0L0K0J5
3463b25J5nj5l0j5Nj0nl0k0%J0nj0nj0nnj0nK0K0K5J5nk0j5n%nJ0j0k5l6m5j5NJ5%K0J0J0
3460d11J0J0n%j0n%nnnJ0J0J0J1j6nJ0L1K0J0j5j5J5K5N5M5J5J5J5J0%l0j0j5j0j0k5%K0J0
3457b40K0K0Nk0nnnj0j5%%j0j5%%j0j0%%%n%%%j5J0J0J0K0NJ5J5NK0M0N5O0M0k5k5k5k5j5
3454a30l0l5j0j5l0l5nnJ5J5nJ5N%K0J0%J5%NJ5J0NnJ0N%%NJ0nk5l5m0k0j0NNj0J0%nJ0M0
3451b25K0M5K5J5nnJ0nNJ0j0nnk0NK5J5L5J5%j5j0%j0nj5%%k0%j0l5l5NL0%nNn%J0%Nn%j0
3448a80%L5J5j5l5l0j0k0k5k0k5l0j5NK0J0J5J5NK5NJ5J5NK0J5J0J5J0NNJ0%K0n%J0%j5j0
3445a30nnj0%j5n%j0%Nj0j0%j0k5k5j0j0k5k0j0j5k0j5j6j5j5k0j0k0Nnj5j5Nj5nK0K0K0K5
3443d36K0K0K1K0K0L0L0K0K0J0nk5k5%L5M0M5L5M5L5J5j0%J0j0J0NnJ0%j0J5K0M0M0K5nk0
3440H5j0j5j0j5j5j5j5j5k5j5j0k5j0k5k5j5l0j5J0N%J5J0k0k5m0k0j0k5j0nk5j0j5oJ1L0
3437c50K5K0n%J5L0K0%j0NJ0J5%k0k5k5k0nJ5K5M5K0J5K0J5J0j0%%nNNnNNNN%J0N%K0J5J5
3434h0J5k5m0j0J0n%%%N%%N%K0J5%l0j0J5M5M5L0K0N%nj0NN5M5L0Nk0m5n0k5Nj5j5J0M0M5
3432H5K0Nj5m5l5k5n%Nj0k0l0l0k5j0J5J5n%NN%nNJ0n%J0J0%j0k0NK5L5J5k0l0j0K0J0nK0
3429d0NJ5J0nl0j0j5k0%K0K0J5nJ5%k0k0k0k0k0k0j5k0m5l5k0%J0%J0%k5nj0k5j5j0k0j5o
3426c91k0k0%J5K5J1K5K5J5J5L0K0K0K0K0%%%n%%j0N%j5j5%j0j0j5n%k0k0%NNk5k5k0j5j6
3423d01k0j5k0l0j0J0K0J5J5J5J5J5J6J0%%J5J0%J0%J0NJ0NNNNNK0NJ5J0J5J0NK0Nj0Nn%%
3420a85n%j0k0j5j5j0j5k5nJ0J0NJ0J5N%K0K0J0J5J5J0K0J5J5K0J0J0K0J0K0K0N%j5nj0j0
3417c5nnj0l5l0j5J0J5Nl5m5m5k5j5NK5J5nj5j0j0m0m5n6l0l0%NJ0J0J0J0J5J5ONj1%j5k0
3415d26m5m5k5Nj0%%%%n%n%Nj5%%J0nnnK0P0O0K5nn%%j0NJ5k0j0NJ5J5J1J5j0l1nk5l0k5m0
3412e31j5NM0K0K0J5%J0J0NNK0%j5j5nk5l5l0k0J0L0J5j5l5j5L0N5N5L6K0K5K5L0L0L0L0K0
3409a65K5J0L0K5J0K0K0L0L0j0l0k0%K0J5K0Nj0k5j0J0J5j5k5l0k5k5NN%N%nJ0j0%%Nj0%N
3406i5%%%%j0NL0Nj5j5nJ0J0j0j5m0m0m5n5m5l0j5N%J5K5L0K5J5j0%NJ5J5J5%NNJ0NJ0NNJ0
3403a65NJ0%%%%j5j0nJ0L0%k5k0k5nNNNk5k5NL0M5N0L0k0n5l5l5l5m0m5l0J5J0J5J0j0l0j6
3400c91k0NNNNk0%%K6Nk1l0l0J0K5K0J0J1N%J5NNNJ0n%%nL0L0L0L0J5J0J0J0J5J0%K0J5J5
3397a10J0J5nl0j5k0j5l5l5j5N%NN%nNj5Nj0%%J0L0L0J0j0j0j0j0nnNj5%n%nl0k5k5k5nJ5
3395c45%Nj0j0k0%nJ5K0L5M0K0Nj0j0J0L0L0K0nnJ5NJ0NJ0J0J0J5J0%nJ5L0J0NJ0J0J0J0%
3392eK0J0NK5%J0J5J0J0K0K0L0J5j0j0j0j0j0nnj0nn%j5j5j5k0k0k0k0nl0m5n0o5l5nJ0N%
3389b40nNNK0K5J0nnnn%nj5%%j0%nj0%k0k0NJ5j5k0j0k0j5j0j5j0j1J1K5L0K5%%K0J0k5l0
3386c25m0j5k1k5j0NK0J5J1J5J5J5J0J0J0J5Nj5%K0K5nl0k5j0J5J0NJ5N%nN%%J0nj0Nnnk0
3383c10k0NJ5Nl0j5n%k0nj1k0k5k5j5J0L0K5K0K6K5%j0j5NJ5L5NNJ5%NK0J5NnN%NnN%NNJ0
3380b15K5%k0k5k0k5j5%K5K0J5nn0m5m5k1J0K6L0J5nj0nNL0L0L0K5%%L0N0M5L5L0L0Nj0k5
3377c0m0l0l5nJ0J0j0k0k5m0j5nk0j0j5k5m0m0l1NK0J6J0M5O5N0N5J5Nj0k5l5l0l5l0j0nk0
3375c30%K0M5M0K0J0J0NJ0NL0J5K0K0M5L0L5K5M5M5K0J0J0j0l5m5k5j0N%NnJ5J5K5L5J0j0
3372A55j5j5j0m5m0m5m0j5k0k5j0J5%l0k5k0k0j0l0m0j5J0K5J5%%K0L0M5N0K5K0J0J0K0J0
3370a0J0K5Nn%J5L5J0j0%j5k5j0NJ5nk0j5j0nk0j0j0j5nj0k0%k0j5nk0nj0l5m0k5j5NNnj0
3367b95j5nnj0NJ5J0J5K0J5J5J5J0J0nj0J0K5J0j0j0j5n%J5K0J0j5j5k0j0NK0L5J5j5l5k5
3364b25k5j0j0J5K5Nk0k0nK0J5j5j5j0k0l0j0nJ5Nnk0j0NK0K0J0k0NK5K0J5j0k5l0k5l0nJ0
3362c70J5j5k6l0k0k0j0NJ0J5%%%K0NJ0J0n%J0%N%Oonj5%L1L0M5M5J5nk0k5NK5M5M0L5K0K5
3359a00L0J5Nk0k0n%%K0K0%nnNNNNK0K5%j5l0%J0J5Nj5nnj0k5l0nj5l0l0j5Nj0l5l5j5k0j5
3356c25j5j5nj0j0j1j0j0nNL1L0J0K0K0J5K5nj5j0n%j5k0%K0N%%NK0M5M5M5L5J5%Nj0n%k5
3353a30l5l5k0j0J0J0j0%K0J5%k5k5k5k5l5m0m6l0j5%%nl5j5%J0K0K0J0L0%j5%nj0n%nk0j5
3350d91j5k0j5J0L0K5J5%nJ5L0J5K6K5K0J5K0K0nk0j5j0nNNnk0j5J0K0NJ0J0J0M0K0%%j0N
3347b45nnJ0N%J5L0Nk5l5m0l5k5m1k0%%j0nJ5M1L5J5NJ0J0Nj0%nNJ5L0M5M0J0%j5j5k0k0j5
3345b45K5M0L0L0J0j0nNK0J0K5J0j0nk0%%j5j0j0k0k0k0k5j5k0k0k0k0l0NN%j5nnl5k6%M1
3342c70L0J5%j0j0j5j0j5K0J5K0J5nnnnj0nNj5j5k1j5j5NK5J1J5J5J5J0J5j0k0k5j0j1ONn
3339c85o%%n%nl0l5j0NK5K5K5N%k5J0L6K0J5K5K0K5K0NJ0J0%k5l0nJ0Nj0N%%%N%j5j5NK5N
3336b60nJ0nNNK0j0k0k0%J5nj5j0j0%j5j0%K5K0L5J0j0k0k0j5nk5j5j0k5oJ6K0J0j0%N%N%
3333c45N%NJ5nk0k5j0K5K5J0j5m0k6j0J0K1nj1j0nJ5K1J5J5K0J5J5J5K5J0%L0M0J5J5nnNJ0
3330a40nnNN%k0J5J5L5J5%J5NJ0nnN%%Nnj0nj0nj0nj0j0%nn%n%%%j0J0K5L0K5%J5J5J0N%K0
3327A0J0%%J5K5Nk0j0nJ0J0nNK0J0J0J5%J5Nj0k0n0n0m0k0l5l0%NN%%N%NJ0Nj5l0j0%j5%K5
3324a40K0J0k5m0l5j5%J0J5nk5l0k5nJ0%J5J5%l5m0k0J0K0L5L5K0j0k0NK0J5J0K0J0NnnJ0
3321a70J0K0J5J5%%J5j0k5j5%J5%k0nj0k5k0m0j0nJ0J5nj0k5k0j0Nj0k5l5nJ0%%%%%%%N%J0
3318c55N%J0%NNnJ0N%J0%N%%%j5j5%L0K0J5j5K0K0L5Nj0nN%K0J5%Nj5k0k5k0k5j5nNL0L0J0
3315b25nj5NK0N5P0M5J0J5J5J5J0j0l0m0l5k5k0l0j0NJ5%j5n%j5J0nnj0%K5K5M0J5Nj0k5k0
3312a55j0j0j5k0l5j0K5K0nj5k5l0j5nj0J0K5L5L0%k5m0n5m5k6j0%K5J6NK0J5K0J5K0J5K5
3310b40J5nN%%N%J0nk0nJ5J5K5J0j0j5k0k5nK0K5K5K0J0NNJ5K0%k5l0k0NJ5K5K5j5j5k0j5
3307a75J0NJ0N%J5NN%n%j0l0m0m5k5NJ5J0k0m0m5k5nnl1m0k5j0j0J5L0L0L5J6j0k1j5%n%n
3304d31j0NK0L6L5J5J5nNNnJ5%%Nn%%K5L5L5L0nnNj0%nnnk5m0l0l0nN%%%NN%k5nJ0J0K5%j0
3301c15k5k0j0J0K0K0K5K5K5K0L0L5J5j0k0nk0j5j0j5j5k0l0k5NK0%l0m5l1nK0J1onj0%nJ0
3298d01J0%%ONN%K0J0NJ0J0J0Nnk0k0nJ0K0K0J0j0k0k0j0J0K0J5J0nl0k0j5NK0J0NK5%j0k0
3295c35j5J5Nj5k5m6k0j5j0J5L0L6J5j5l1k5k0k0nn%%j5j5j0%J0j5k5k5J0M0O5O0L6L0K0N
3293c15j0%J5Nn%J5M5L0Nk0l0k0k5j5J5L0L0J0J5NJ0K0k0l0k5k0nj5j5n%nn%nn%J5L5K5K0
3290b50Nj5j0%%N%NJ5L0M0M0K5J0j0j5nJ0J5nj0nj0nj5n%j5j0j5j0j0k0%nk0m0n5l6%j0j0
3287d16nnN%j5J5L0K6M0K5J0K0J5J0NK5J0J5K5L0K5K5J5J5j0k0nK5K5K5L0J0J0Nj5l0n0n5
3285a10l0j5%J5j0l0k0k0k0m0n5o1m0k5N%NK0J5J0J0J1NJ0NJ0NNK5K5%j0%K0K5%j0j5nJ0J0
3282b70J0j5l0nj0nj0nj0j0j0%K0NJ0J5N%K0n%n%J0j0%NNNK5K0J0j5l0l0l0l0m1n0l5l5m0
3279e71k5k0%K0K5K5K5Nj5%L5M5M5L6L5J5K0M5M5L0%J0nNN%K0K5N0M5J5J5K0%NNNl0l0m0k5
3276h5k0m0n5o0m5j5n%Nnk5m1l0l0j0Nj0m5n5n5o5n0k5k6l5j5j5l0n0k5j5%k5k5%J5J5Nl0
3273a017j0%L0J5J0K0J0J0K0M5M5M5M6N0M0N5L5J5%NJ0NNnJ5K5K0J0%J0nK0M1J0%NJ0NJ0J0
3271c30%nk0k5nJ0K5K0J0k0l0j5K0L5K5J0%%N%NK5J5nk0nj5nL5L0%k0j0NNN%j0m0p0n1l0j0
3268d56J5M5N1M0J5K0NNj0j0n%n%nnnnJ0NM0L5J0j0l5l5j0j5j5j0j0j0j0j0l1n0n0l0NNNN
3265e21J0NNNnn%nnnn%nJ5K0j0j0j0J5K0nk0l5n0l0l0j5k0nJ0J0j0j5j5k5m1m0j0K0K5%nn
3262h02%j5nJ0L0K1K0j0nNL5K5J5K0K5K0K0J0J0K0NJ0J0%K0M0M5J5NJ6J5nk6J6L0J5K0K0J5
3259b85K0K0K5M0M0L0%NNNj0J0J0K0L0J5Nj0l0k5nj0%K5NJ0%j5nj0nl5n0n0m0k5k5m0n1m5
3257d51k5j0NK0L5N1M5L5L0%NJ0N%J5J0J5j5k0k0j0L0L5M0K5nnj0K0K0L0J5j0j0NK5K0J0J0
3254b5nk5l0j0J0L5L0K0K0J5nnnnj0j0j0j0nJ0nj0j0j5j5l0n5n5l0nK0J0NJ5%nnj5%j0j0n
3251b50j0l0l0k0l5m6m5j0j5k5k5k0k5j0j0j5l5l5j0NNK0K0K5J5j5j5nk0k0nk0j0J5J5L0N
3249f56J0L0J0K5L0M5M0L5M0J1noK1L5K5K5K5nk0j5l0k0k5k6n0l5k5nNj0J0nl0k5K0L0K0K5
3246d76K0K5K5K6J5L0K0J0j5j5l0l1l5k0%K0J0J0j0l0k0j5j5j0%k0j5nj5nNnnNN%j0J0j0l5
3243f11k0k0j5k0l5nNJ0NJ0L0L0J0k0k5l0NL5J5K0K0K0N%%J0K5J5j0j0J0K0K5NJ5J5J5J5K0
3241d11K0K1K5%k0j5%J5L0K5K0K0%j5k5k5k5k0k6nJ5NONnNnk6j0J5J5J6NJ5J5%K0NJ5K0j0
3238b90l5j5j5%j5j0j1j0j0j0j5j0nj5k0j0j0k0j0k0j5j0NK0K0Nj0k5k5j0J0J5NK0K5O0N5
3235d11L1NK0NJ0%j0n%j0J0N%NK5K5J0NJ0%J0K0K0J5K5L5K5J0j0j5j5NK0K5J0%k5l0k5l0k5
3233b25nk0l0m5l0j5K5L0J5j0k0l0m6k0J0O1O0J5nj0J0NJ0Nj5m0l0k0%NNNj0%%j0%nj1ONN
3230c75NNJ0NNNn%j0N%j0Nj0%K0NNK5nNJ5L5N5N5L0K0J5J5J5n%J0j0k5l5m0k0k5k0k0k0j0
3227b75%k0J0M0N5N5M0J0j5j0N%j5j0NNJ5J5Nj0j0nj5J0NJ0NJ5J5J5J5L0L0L5L0J5J5L0Nj5
3224A40j0j5j5%%%%Nnj5J0K0J0k0m0l0j5J5Nj0nnnj0%j0%j0k5j5j5k0j0j0k5l0k5k5l0j0K0
3221b35J5j0%J5N%j0m0n0o0l6j0K0L6nn%nn%J5j5nN%nk6m5l5k5k0J0nn%J0J0%k0l5k5k5j5
3218f36J5J0j0nJ0%%NK0%K0%J5J5N%J5J0%k0l0l0k0J5L0J0L0L0J0K0L0K0K0K1K5J0L0L0J5
3216b65j5%j0nj0nj0nnnnnk0J0j0j0%nn%onNj5k5k5l0k0nJ5%NK5K5K5K5%j5j0%K0L6L0nm0
3213c75n6l0nNj5k5m0n0n5m5k5k0%NJ0J0Nj5nJ5J5j0k5k5l1k5l0j0J0K0L5M1J5K0j5J0L5K5
3210f56J0nNK5L5J5nk5k5%K0L0M5L5L0L5L0L1J0j0nk1k0j5k0j0J0J0K0J5nk5k5k5nj0NL0L0
3207d36J5J5%J0K6M0O0M0K5NJ5%k5l0k0nJ0K5J5J0j0j5k0Nnj5nj5j0nJ0NJ0J0NJ0J5%l0l0
3205b95k5m0k5l6l0l0j5NJ0k0l0l0J0K5J5j5j5J5%%%Nj5k0j0NNNk0l0k5nn%j5j0%j5j5J0K5
3202f56K5k0k5k0k0k0%j0j0j5j1j0j0NNnJ0%%J0nN%J6%NN%Nnk6k0nK0J6J0K0K5j0J0NK0NN
3199f76J0nk0J5K5K5nj5NJ5J5J5J0j0k5j5k0j0nk0k5m0k6nNNJ1J0NJ0J0J5N%j5j5%%k0nj1
3196g77j0j0l0%L0M6M5L5J5L5L5J5L0K5K5K5K0J0J5J5J5J1K5J0NK0J0J0nl5k5j0NK5K0Nl5
3193c55l6m0l5k5Nj5nnk0%j5k0k0l0j5NNK5nnnk0%%k0nnj0nk0%J5J5k0j5j5J5N5N0N5L0J5
3191d96N%%%%n%n%L0M5M1L0NJ0%Nnl0k1j5J0K1J0J0K0NNK0J5NNK0%j0j5Nnj0nnnj5j0j0j0
3187c55j0j0j0onNj5j5n0n5j5%j5nn%J5K0M5L0Nk0m0nJ0n%nnn%j0NnnJ5K0J5K0J0J5J5J0J5
3184d06j0l5n5l5%K5M0K0nk5k0%%n%J0N%J5J5%%J5J0J5K5%j5j5k5j0K5L0K6L0K5J0l0p1m5
3182d66k0K0J5nk0j5j0nn%j0nnn%%N%NNNnJ5J5J5K5J5J0L0J6J5%j5noOj6j5NNNJ0Oj6NNJ1
3179c80K5J0j0k5j1OJ0J0j5j6j5L1L5N0M5M0K0NNJ0J0J5NJ0nk0k0%j5j5j0j5j0j0j5nj5j0
3176b95%k0j0j0j5nJ5K0L0J0n%j0nNj5%j0%J5NNNNJ0nj0l5l5j5NNJ0NN%N%%%Nnj5l6o5o0k5
3173e41j0nj0nk0k0nJ0K5L0J0%%J0nnJ0nNK5M0M0K0k0k0%L0L1NnJ5K0K0J0NK0J5L0J0j0j5
3170b65j5j0j0%nj0J5J0j0k0k5j0NNJ0nnk5j0j6%NJ1%k6j5nnk0k5k0k0j0%NJ5L0M0K5%k0k5
3167d56j0J0K0K5K0J6J0nk1k5j0J5J0K1J5K0K5L0L0L0J0nl5n0m5l6l0k0j5j0nJ0NNJ0NK0%
3165d16J0J0k0l0k5k0j5l0k5j5j0NJ5L0J5J5J5j0k5k0k5k0k0j0J0L0K5J5J5k0l0l0j0%j0j0
3162f36%NJ0Nj0n%nK0M0L5K0%nnnj0nnj0j5nJ0J0J5J0J0J0J0J5j5j0j0j5%k0j0j0J0J0J0J0
3159e46nm5n5n0m0j5l1l0j0J5L5L1J5nk5k6j5%%k0n%j5%j0nnn%J5NNNNNNK0NJ0J0OJ5NJ0j5
3156g56k1j5k0J0K5L6O0N0N5K5K0L0L0J0j5%K5K0Nj0l0k0j5j0J5J0nNJ0NNJ0J0J5J0L0N1M0
3154c00L5J5j0l0l5j0j5k5j0K0Nj0k6k5j0J0J0%j0j0%j5%nnJ0%nK0K5K1%k1k0k5k5k0j0K0
3151d86%NJ5J0J0J5L5N1N0L5%j0%nn%Nnj0NL5K5nl0l0nJ5%%J5M0L5j0k0l5k5m0k0n%Nnk0J0
3148c55K5K5k5k5k5k6%%k0m0l5k5J0j0j0j0j0j5j0j0l0%K5Nj5j5nJ0nNK0J5K5J5J0L0K5J5
3145d61j0j5J5K5J0n%J0j5j0NL0M6L5nn6o0m0k5j0j5%K5K0J5K0K5J5J5L1J5K0J5j0j0J5Nj0
3143c45j0NK0K0j0k5n%NJ5nnj5%NJ0nl0l1l0m0k5k5k5k5m5m0j0J0L0J5%nk5k0nJ0J0J5%%k0
3140f56j5nJ0J0j0k5%K5M0M5N0M0J5Nnk5m0l5k0nK0K5K0K0J5nj0l0n%%j5j0j5j0J0%J0j5k5
3137f21%J0K5K0N%J5J5K0%k0j5j0j0NNJ5J0J5J5J0J5J5J0J0%nJ5%%NNJ5L1K5K0NK0K0K5L0
3134b30j5j5l0m0j5NJ0%k0l0m1l5l0j5NJ0J0J0J0j0m0n0m5J0K5K5J0%J5K0K5Nj0k0m5m5k0
3132f06nJ0NNJ0L0K5K5J5j0j0k0j0NJ0nk0k0nK5L0J5j0l0m0m5l0NL0L0J0k5m0k5k5%Nn%j0
3129g06nn%J0K5nj5%J0K5K0J5j0n%J5J0Nnnj5nK0%k0j5k0k5k5j5j0K0L5M0L0j5k5k0j0%J0
3126f91k0nNNnk0k0J0J0J0j5nNj0N%nJ5K5K0K0J5K0K0K0k0l5k5k0nJ5J0%j0Nj5%K0Nj0k5k0
3123g21j5j5k0J5J0J0J5%nNj0k5l6m0k5NK5J5J5J5K1K0J0j0k0j0k1l5l0j0NK0K0nj5k0k0k0
3121i02k0j0K0J5nJ0J0J0N%K5J5%J0J5J0J5%K1%J0L5J5Nj0k0j5j0j5m6k5j5NNj0j0Nk0m0k5
3118i37l0k5k0%K5J5K5J0L0K5%k0j5%%%%nJ5N%NNK0%k5nJ5K0J0J5L0N1L0%k0m1l0j5NJ0L0
3115g92K6J0k1j5j0j5j0l0k5nJ0K0K0J5K0nj0Nj5j0Nj0nj5k0k5j0NJ5NJ5Nnm0k5K0N0M0K5
3113h07K5L1%j5j6k0j5j5nK0L0M6J5%j0k5k6j0K0M6K5J0k0nK0K0%k0%J5NJ0J5L5L5K0J5J0
3110e41nl0j0j0j0j0j5j5j0j0l0j0k5k0k0j6j5k0k0j5J5J5Nj0j0NnJ0%k0l5k0J5L0n%nK0L0
3107h22J5Nj5%K0K0K6J0J5J5J0N%J5nNNNNk5k0k5j5%K5M0M0J0j5j5k0%J5NNNj0%%j0j5%%%
3104f91j5l5l6j0J6J5J5M5M0M5M0J0J0k0k0k0%NL5N0N0K5J5J5nJ0NJ0%NOonj5Nnj0nnj0j0
3102d51k0nJ5J5K0J5L1J5j0j0oJ1L5L5L5L5J5n%j5k5n0k0NJ0K5N%%%k5k5k5k6l0k5k5k5j5
3099e16j5j0j0k0nj5j5NJ0NNNNNJ0NNnJ5J5K5nj5%%j0NJ0j5n%nj0j0j0j5%%j5m0l0k5J0nj5
3096g01j5%j5k5k6j0J0K1M0M5L0J0%j5nNJ5J5K5K5J0j5j0NJ5L0L5J5nj0J0K0J0J0NnnNJ5J5
3093d21NK0K1Nnk6j0j0m0n0l5l5j5k0nNNnk0k0j5k5j5k0j5j5l1j5J0J0%j5nj0j0k5k0j0j5
3090h97nj5l0k5nK5J0nNNn%K0J0NNJ5J0J0L0L5M1K5J0n%J0J5J5K5J0%N%%j0nj0nl0k5nK0J5
3087g06NJ0J5J5J0K5Nl0n5n0l1j5j0j5j0%J0%N%NNNJ0K0L1Nnj0%J0J5Nj0k5j0L0M5L5J5J0
3085f36J0j0k0%J0K5K0%j0%k5l0l5j5k0nnj5k1nnj5j5j5k5nk0k0j5k0%J5nj5j5k0nK5M5K5
3082h92K0%J0M0L5J0l5n5m5m5l0j0K0L5K0K0L0J0j5l5l5j5k0nJ5K0K0K5M0M0L0J5Nj5l5l5
3080h62j5NNNJ0J0J5%J0J5%%j0NK5L1nm1p5q0o5l5k0j5k0j5j5j5k1nj0j0l5n0m0k5j0NJ5J5
3077a323%Nj0j5j5l0l5l0j5N%%n%%%%%J5J0%nk0nK0J5J0j0j5J5Nj0%NL0L0L0L0K0J0nk5%%
3074a318nnnnnnNK0J0NK5%NK0J0J5%K5%J5J0J0Nj5n%J0K1nl1l0l0j0J5%K0NJ5nj5j0nJ5L0
3071a198K0K6%j6j0j0nnk5NK0J5L1J0j0j0j6j0j0k5j0j5m0k5nnJ0NK0%j0nNL5O5O1L0nl0n
3068a147K5L5M0K0Nnl0l0l0l0nK0L5L5K5nk0k0nK0L5M0J5K0K0K0%%j0NJ5J5nk5j5nk0%j0k0
3065i92k0nJ0J0J0J0J5NK0%nj5j5j0j0k0nj5nJ0J5nm0j5J5L0M0L0nk5j5J5L5K0N%J0n%J0%
3063i12NNNNNNNNJ0J0L5L5J1%o%j0j5j0NL0K6K5K5K5J5l0m5o1m5j5k5l5nj0j0nj0nj0j0J0
3060i72J0J5Nj5%K0K5nk0j0nNM0J5K0%k5j5j0K0J5K0J5J0J0J5%K5L1J0k0k1k0k5j5%J5J5%
3057h22n%J0nl0j0NK0K5K5J0j0k5nj5j0J0J0K5%j0k5j0k5%n%n%nNj0k0k5k0k5k0k5j5k5k5
3054a087j5J0J0K0Nnl0m5m1j5nn%%nK0K0%k5m0m0k0nNK0K5NJ5J5J5J5nnnnJ5L6K0K0L0J0N
3051a067k0j5l0l6j0K6M0M5K5k5n0m5l1%%N%%%nNK6%k1j5%nk0J5K0K0j5m0nJ0J0nJ0K5K1J5
3049a142K0J5K5J5nNJ5M0J5J0%J5J5j5j0J0J5J5j5k0nj0j0j0j0j0j0j5j0j0j0j5j0n%k0l1
3046a168k0%J0J6%k6l0j0j5j5j0j5k0j0j5%J5J0N%J5J0NL5M0L6M0K5K5nj0j0j0J5K5J0j5j0
3043a077J0K0J0j0j5nJ0J5nj5nJ0K5N%%%N%J0nNNNNk0j5j5j5j5j5j5j0j5%K5K5K5K0Nj5nJ0
3041a042J5j0k5l0k5l0j5NJ5L0L0J5Nj5%n%nj5%Nj5k0k5k1k5j0j5K5K5L1J0NL0K0Nk5k5k5
3038a152%J0J5%k5nJ0J5J5nj5%J5J0nNNNNNNJ5%k5nnK0J5%nk5k0k0nJ0K0J5K0J5nk0j0j0j0
3035a122j5j0j0nJ0K5K5Nj5k5k5k6N%NK1noj0k0k0j0%Nj5l0j0K0K0NNj5J0J5K0J0k0m0k5k0
3032a293k0l0j0K5K0nnK0K0J5nj5nJ0J5K0Nj5j5j0j5k0l5l5k0j5j5j0k5nK5%k0nn%%j0NJ0
3029a473j5%%NK0J0J0J5J5%K0%nj0%%nj0%J0J0NJ0NJ0J0NJ0K0K0Nj5l0nj0j5k5nJ5N0L5K5
3027a283%k0nJ0L5K0N%k0k0l0j5nk0k5k0k0l0k5l5k0J5L0L0K0J5J0L5K0K0j0k0k0k5k0j5J5
3024a423K0J0J0K0L5Nj5%%J0NNK0L0K5k0l0k5k0J0J5J0K0j5j5k0j0k5n0n0k5j5nj0nnj5%o
3021a554nj5K6L5M0M0M0M5M0J0J0J0J0j5j5n0m5j0J5J0nnJ0%N%%J0nj5n%j5m0m0m5m1k0j5
3019a604l0j0K5M0L1L5J5J5K0J0J5J5J5J5j0nnj0nnnnj0j0K0K0K0J5Nk0k5Nnj5j0j0k0%J0
3016a473%J5%k5k5k5k6j0j5k5nj5j5l0nJ5J5nk5k5k5m0k0n%n%k0k0%K0%k5j0nj0J0L0L0K5
3013a774nl5n0n0l6nK1K0%k0j6l0nJ5J0J0J6J0J5J5J5J0K0J0J0J5J5%K5J0J0K0%J5J0Nj0l5
3011a749l0k5k0l0j5k5k5l1j5NK6J0J5J5J5J0J5%k0m0m1l0j5k5k5nJ5J0nj5l5k5k5k5k0k5
3008b205k0j5k5k0j5m1k5%nnk5j5j0l0j0NJ0Nj0nnm0m0k5NK5K0K5L0K5K5L0K5J0NK6N0O5N0
3006b155L0L0J5K0K0J0J5nj5K0J5K0%k0k5k5%Nk5m0j0NK5K5K0K0K5K5K5K1K0NJ5J0J0J5J0
3003a844J5nnnnnn%j0k0j5k5j0J0J0K5J0j0J0K0L5K0%J5J5NNNNJ0NJ0NJ5J5K5Nnk5k5nK0K5
3000a684Nj0%K0J0J0K5K5J0j5j5NK5K5j0k5k0k0NNj5l5n0l0J0J5nl5k5j0%k0k5m0l5nk1k0
2998a975nJ5J0nj0l5l5j5j0j5j0j0K0K0K0K5J5K0J5K0J6K0J5J5j0l5k6k0J5M1L5K0j0j0j0
2995a889j0j5j0j5oJ1J5J0K0k0j5l1n%NNNk5l0k5k5j5Nn%l5j5J0J0NJ0NJ0k0l0n5n0n5m0k6
2993b341j0J5K1J0K0Nj0%%Nn%%j5j5j6j5j5j5j5j5j5k0k5j5J5J0J0J5NNNNj0j5J0K5J5nNN
2990b386NNNN%j5k5m5m0j5L0N5L5K0L0L1J0k0k6l5l0l0l0l0l5l0k5m0m0l5n1l0j0j5j0j0j0
2987b837l0l5n5n5k5k5k5k6k5k5k5k5k5k5k5N%%%%NJ0%k5nJ0K5N0O5L0k0j5k0nnnJ5J5K0K0
2984c118J0%%J1K5J0%j0NJ0J0j5m0m1j5NJ0nJ5M1L5M0L5L0J0K0J5K0J5J5J5K5J5nk0%%NK5
2982b797J5NJ5K0L1O0M5M5L5M5N0L0K0NNK0L1N5O0L0j0m0l0k5k0k5k6j5%J5J5%l5n5n5l5k5
2979b541j0j5j5j0j0nj0nJ0nk5k5l0%NJ5j0k5l1l0j5k0l0j5l0l0j5K0M5L0L0K5L5M1K5%k0
2977b696j0J5N0K0k0n0m6l0k5k5j0NK0L5P1P0O0M5L0K0%J5J0J5L5N0O1K5NK0L5N0L0nl5m5
2974b205l0J0M0K0J0%nj0%k0k5l0l5l0j5m6m0j5k0j0j0j5j5j0j5j0K5K5L5K5K0J5K5L6N0L0
2972b245NJ5J5L5L0K0nnnnj0nnnl0m5m0l0j6k0m0n0l5nL0L0K5K5M0L6M0L5M5L0K0O0L0L5K5
2969a975K0L6J0K0L0K5K0K5K5L0K5M5P5N6N5J5nNJ0%J0NNJ0J5K0NK0J0J0J5J0k0%%n%nnk0
2967a373m0k5l5p5r1r0p5k5nnl0o5j01j25j71j70j25l5L5M0j5p5j06p0J5R5J41J10N0J0k5
2964b456m0m0m0m0m0j5%Nk5j0K0N5P0R0Q0Q1R5R5R5R6R0R5J15P0M6M5L0N0L5L5M0L0Nk5o0
2962a323o0j5J0n%j0j0j5nj0j0j5n%NJ5%%J0NNK0J5K0K0J5K0J5K0J5n%J0N%NNNk0j0%l0n0
2959a358m0m0l5n5o1l5n0m5o0m0l0n0n6l0j0j0j0j0l0l0m0k0N%%Nj5N%j0K0L5L5J5L5L5K5
2957a955L6J0j5J0n%nn%n%j6NJ6J5J5J5NK5K0Nj0j0j5j5l5n1m0m5l5j0nl5l0j0k0k5m0m0l6
2954b336m5k5N%j5j5n%k0m5l0%K0M5K5%J0J5L5K0K0M1J5L0L0%j0%nnnnnm0m1l5m0n0n5m0n5
2951b616l5nk0k0J0J5J0J5%K0J0J0K0K0K0K0%nK0M5N5N5K0j0k5m5l5l5k0k0%l0k5nk0k0m0
2949b666p1m5n0l5nl5j5J5J0J0J5J0J5K0Nk5k0l5j5J5%J0Nj0l0k0k0n5n0n1n5n0n0o5l5k0
2946c398k5nl0m1k5m0l5m0m0k0n0m0k5l5m1l5n5p5p0o5k5NNNJ0J5%NJ0nJ0N%J0NK0L0%M5R0
2943c950R1J00Q5O0L5%nJ0L5M0J1NK0J5NK0NJ0K0L5N0M0M5N5L5N1M0K0J5L5%j0j0j5j5j5k0
2941c052j5j5k0j6k0k0NnnJ0K0L6M0K0l0m6l0m0n0k5l5m0j5%k0nj0j5nj5j0%nj0%NK5M5L0
2938c338Nk5l5j0J0%%j0J0n%%%%%j0k5k5j0NK0J0J5K5K5K5K5K0K5L5J5j0l0j5k5j5k5j0k5
2936c378%K0J0Nj5l0k5k0j5j5j5j5j1J6L5O5M5K0Nnk0n5p0p1p0q5r0o5o1l5l5o0l5m0l0n0
2933d195m0m1m0m0j5j0l5n0n5j0K5N0N5M0K0K0K5K0L6J5j0nnj0%K0nK0L5L5N0L0L0K5J5L5
2931c965L5M0M6L5J5J5NK0K5K0K5K5Nj0J0j0j0J0n%J5J0K5Nm0n5m5m5o5o6o5o0o0n5n5n6n5
2928d336n0o5n0m0m0l5m6k5nj0k5k5n5o0p5o5k5J0NNK0K0Nnk0k5%L5L5j0o0k5K0P0R0R0K5
2926d747o0q5p5k5J0K5M0L5N0L0Nj0Nnl5j5k5k0j0J0J0j0l5m5n0l6k0%Nk0n5p5o5o5o5o6o5
2923e559o5m5k5l5l5l0m1l5l5l5m0n0k5j5Nnn%%n%L0M0L5L0N0N0M6M5N5M5J5j5j0K0J0%J0
2920e624K5J5K0L0M5M5L1K5K0K5K0%nNj0k5k5l0k0k1K1K5K5j0n6p5r0j05r0o1m0m0n0m5l5
2918f080k5j0k0k0n0r6j25j20j16r0o5m0j0j0o0r1r0o0q5o5nM0K5J0N%nJ0J5J5L0Nk5l5n0
2916g293j5%%J0no0p6q0o5n5o0m5nO0J15J45J41J40J55J51J40Q0L6%k6m0k5N0J21K25L16L26
2914e639K81K15K06K50L41L96L51K21O5p5j41j80j96k25k51k75k71k61k61k60k66k91l15l41
2912f922l26k76k20j76j35p5n1n5o0n0k5m5l0nNJ5j5m5m5m6n0k5l0k5l0l0l0j5l5m5l0l6m0
2910i003n5o5n0o0r1r5m0%K5%l0m5k5k5n0p0o6p0o0p0k5J5L5N0R0J21J20R5P0P6Q5J65K56
2907h792L66M41M86M91M77M51M51M46M31L71L16K76K50K21J95J56J25R0M1j6o0n5k0M5J01
2906b716R0M0j5j15j91k41k20j41k0P6J40J25M5l5q5j10j31j35j30j21j25j40j46k05l01l61
2904e168l81l56k90k31k21k55l16l76m16l86l21k26j75j45q1%N6J10J15J15R6P5O5M5J5j5
2902h667k5m0m0p5j61k65l36l66m01m16m21m16m32m01l30k51k21j80j61j60j70j41j00m5M0
2900a4181J25J61J40J45J76J90K36K71L00K91K86K81K40K06J80J61J25J05Q1L5%l5o1p0p5
2899a0687p0l5j5k0j5N%N0P0J00J05J26J20J05J11J10J05N5K5j0n0r0q0o0p1r0q0o5n0k5j0
2897a0436p1j55k51k55k06j35n5Nj0n5j26k20l06l71m01l76l31k36j55j15r0o6j5nJ5K5%o0
2895a4457r5r0n5k0Nj5j01j70k41k65k56k21k10k46l06l41l40l21k51j55j06r0p5p0q5j11
2893a8688r0n5M5J86K80L06K76K71K85L21L81M56N02M86M71M36L86L16K76K55K11J65J01M0
2891a2381j5l6k5j00j90j81j05j0L5M5N0O0P1L5q1j90j86J1K35L66M06L46K66K10K06K55K96
2889a0607L36L16K51K15K06J75J35J01J15J40J71K10K26J80J51J45J20L0n0j00r0o0%K0k0
2888g684p0j11j20j25j46j80k31k60k71k71k71k85l26l71l41k56k05k46l61m51n36o07n96
2886a4321m57k50j05o6j20k21l10k91k21j70j50j41j10q5K0K05L66L76K61O0j20k61l51l96
2885a6858m56m71m87n41n66n42m81m91n52n91n97o56p62q93j032j153j284j403j554j655j664
2883c4689j599j484j353j238j138j048r22q18p41o67m96k76p5O5K05K86L11K71K05R5l5j70
2882d5311k21k15j46n0l0p5r5p6r0j65k21k15j76j20j55l06m97o01o72p47q32q67q87r88j158
2880e4916j368j549j625j589j529j509j619j709j760j754j715j684j659j634j544j384j298
2879h1845j304j333j349j318j123q77p07o22n56m46k31Q5M77Q27J113J328J519J639J599J494
2877h1630J389J273J233J218J178J043Q92P62O42M86L01J40J21K90O57J013J198J213J148
2876f5433J063J027J053J078J017R33R47R73Q12M91Q5k50l36j20L30R08J519K160K692K963
2875d6088L003L082L369L975M953O191P424Q412R157R670R956J0191J0512J0863J1034J0943
2874G6647J0647J0387J0602J1625J3540J6072J8808K1230K2738K2909K1691J9305J5981J2101
2873C04283Q226M693J564j359m336p650j1199j4672j7771k0473k2954k5340k7762l0223l2559
2872A02468l4629l6308l7436l7722l7206l6298l5411l4715l4158l3526l2338l0138k6789k2578
2871c66784j7921j3209q688m411m41L098O161Q973J1745J4362J6588J8352J9570K0152K0167
2870b72286J9756J8949J7741J6181J4192J1555Q080L900q42o050j1535j7144k3080k9446l5997
2869b86026m2425m8580n4450n9824o4637o8882p2396p5019p6943p8572p9901q0908q1831q2766
2868a253160q3643q4598q6014q7974r0491r3894r8546j04449j11811j20778j31091j42637
2867b489086j56187j72131j89250k06738k25681k46364k66602k86684l13084l51297l95444
2866e298548m31646m54870m79126n25486n97971o76434p42187q09741r19328j090311j291208
2865a3316856j462853j558111j552339j441054j257782j085088j013611j078804j244585j440586
2865b6451669j599560j673305j648970j561590j471290j415396j385498j347551j271491j141730
2864d0968050r54284p13061m25566r8975K59102O37547J022512J400843J760921K091725K382765
2863c3604521K624543K808654K928840K982291K969569K893882K761380K580891K362395K115990
2863f576086J852271J582113J315471J060925Q25972O16392M35708K85420J65597P4887J0608
2862A649278l0579n2590n9860n7032m7948l5712k3019j1796k817L720P785R700J0131R549
2861A368810Q141O266M231K131Nj910l594n199o677p895q953j0021j0928j1435j1560j1524
2860A299888j1425j1269j1088j0793j0166r154p820o191m341k722j639j178j178j615k386
2859A206923l424m797o592q652j0617j2262j3535j4427j5069j5755j6553j7209j7561j7505
2858A032965j6953j5962j4743j3554j2387j1209j0171r334q713q296q091q056q041q010p951
2857H71494p900p860p941q121q281q352q331q306q322q457q817r329r996j0778j1429j1756
2856G27518j1760j1645j1525j1399j1239j1159j1123j1209j1425j1655j1750j1700j1675j1620
2855E66634j1284j0497r319p936o692n830n143m346l414k582j995j719j770k060k512k937
2854D86598l449m000m467m867n324n815o181o376o512o537o231n514m552l589k943k787k993
2853D04461l283l509l915m617n600o697p614q136q237q126p935p685p279o566n610m527l539
2851C01586k787k175j655j343j273j459j845k356k772k988l088l218l444l624l730l699l610
2850B56520l524l444l258k903k471k130k026k296k832l318l509l419l249l103l027l028l073
2849B05910l038k912k727k547k286k005j775j584j403j319j398j665k035k366k607k747k917
2848A68579l199l524l814m016m125m156m121m050l960l795l559l234k832k381j935j504j053
2847A13321o51m06l36l01j75j5O0nk16m66o22o81q13j122j554k021k426k637k626k437k240
2845I1631k121k080k086k070j975j740j473j259j188j283j429j574j689j810j975k205k382
2844F1292k376k160j870j669j595j498j279j007p27n16m17m56n51o07o11o37o47o11n67n21
2843D0970m66m26m51m87m91m56m06l41k66k55l56m97o16p22q32r28r72r58q87q42q12p97p17
2841B6989o17o56p32p17o37o06o97q02q52p42m86k16p5j71l91n91o07m01j90j46k55l96l86
2840A5620k41p5L5J5r5j86j90j61j20m0N5J10J26J20P0k0r0j30j36j15j05r6j60k05j91j35
2838A3660j41j65k01j90j45r6p0p5r0j5J55K71L21K85K06Q0o5j51j75j25k0O5Q0J0q0r0m1
2836A3198L1P0O0N0N5J10J11N5k0l5j5m0p6p5n0m0k0o5j16k00l21m31m86n37n71o17o61p12
2834H652p82q17p92p07o32n81n32m46l76l21k75k76l01l51l51k90j91q5m5n0o6n5l5k0n%k0
2832B50q5j25j60j90k06k00k01k05k01k00k06j65r6m5J5O5J26J65J51J35J80J86J75J86J85
2831d66J81J80K05J60J00R1J00Q5P5Q1R5J15Q0O0P1Q0R0J10P6K5k0k6k0l0l0n0l5J5M0N5M5
2828A538O1N5N0M0P0Q0Q1Q0Q0N5O5Q1R5J10Q0M0J0l5l5k0o0j20j86k40k61k71k86l40l96l96
2826B5l50k91k41k45k46k61k85k71k51k75k51k16j75j50j31j00m0J5L0L0%%L5N5J01J30J65
2825c193J81J65J36P0J5k5o0j01j15j15j11p5p5q5j41k00k31k30k11j45j05m6j5K0P6J55K11
2823d250K40K21J65J15J01J30J86K25K61K65K11J65J31J15J05R6O0K0J5O0Q0Q5J01J20J35
2821h42J41J60J66K00K20K75L01L01L26L31L10K81K56K35K16J70J46J05Q0K5nn5p5j30j81
2819B957k30k46k26k25k21j90j51j45j50j26j05j00j21r0o5l0nJ5N0N0O5N5O1O5Q5P5O5M0
2817A157J1J0L5P0Q5O5Q5J01J10J00J05J01Q5N0K5l5r5j36j40j35j11j00j00j25k11k76l15
2816D16l06k40j65j26j50j85j76j45j36j05m0%N5J20J51J70J86K15K41L00L51L76L71L60L36
2814A874L21K66K05J81J40Q5M6Nl1m0m5m5n0p0r5j11j50j55j06o5n5n5o0n6l0J5M1J5nj0K0
2812A980%n%%k0j0m1n0k0K0J0j0n%J0j0j5J5Nj0l0p0n5m0k5NK0J5Nk0m5l5j0J0Nj0k1j5%K6
2809A554K0K5K0K5nj0Nj0nNK5L5J5J0J5J5J5M5K0L0N0L5%k0k5k5m0j5%%nNj5k0m0%L5K0%n
2806A784j0l0j5k0l0j5k0k5j0J0Nj0n%j0NJ5J5J0k5l0%NK0K0j0n0q1q0o5o0k5L0M5J0J0J5
2804A373L5M5Nnm0l5j5NNnJ5K0K0NL0L5L0M1K5L0L5J0nnJ5%%nnn%NNl0n5m6l0m0m5l0k5k5
2801A338l5l0l5n5o6p5n0m0l0m5n0n0m6o0o0o0o0n0m0j6j5n%j0NJ5J6j1k5l0l0l5k5J5M5M0
2799C35J5N%j5J5M1N5N5M0L5L5M0K5J5K0J0J5N1M5M0N0N0M5N5M5M0L1J0%NNNNk5l0k6l5k5
2796A082l0l0k5k5nj0k0k0k5k0k0k5k0j5k6j0K1K0j0k1k5l5j5l0m5l0m0k5j5NJ5J0J0K0N%
2793E71nNnNK5J5J5K0L5M0K5K5M6N0K5NJ0NNJ0K5J5J0%N%%nNj0N%n%%%n%%%%%%%J5L0nNK5
2790A037J5N%J5%NNNN%%%j0NL0K5K6L0L5J5%j0j5k5k0j6OK5J5J0J0nk0l5m1l0n%j0nj5%%%
2787A062J0j0j0j0k5%J5L0L5K0J0L5N1N0N0M5K5N%K0M5P0M6M5M5N0N5N0N0N5L1L5O5O0P5N5
2785B240L0L5J0nN%%%%%k0k5k5k5j5l0k0k0k0J5Nj5j5j5%K0J0NNJ0J5%J5J0k0k0k0j5k0j5
2782B070k5j0k5k5%J0%m0q6r5q0o5m0m1k0%K0J6J0l1o0o0k0K0J0j5m0l5l5l5j5%K0L0L0nm0
2779A293l5l0j5k0k5l6l5k0J0L0J5Nj0j0j0j0j0NL0K0J0k5l5l5k5k0J0J0j5l0k5k0l5l5k0
2777H52j5l5l1nNK1J5L0K5K0L0J5nj0m0m0k5N%n%%N%nJ0L0L5M0L0K5M0L0L0M5L0NNJ1K5L5
2774A233Nk0l0n1o0o5n0l5k0j5nl0n0p6o0m0l0k0nNK5O0M5K0K0J5%J1J0NNL5M0J5NNK0J0N
2772I32L5M5O0M5K5J5J1J0K5nl0j6NNl0n5m5l5l0j5j5l0l0m0l0l6m0k0j5J5J0J5J5J5j0j0
2769G46j5j0j0l0n0n0l5%J5J0K0L5L0K0K0K0NK5J5J6K0J5J0nj0J0M0K0nl5k0nnk0l6l5n%N
2767G16NNNk0k0k0k5NK5L5N0M1M0M5M5O0P5Q0N6N0K5J0nm5q6p0NJ16J80K36K05J31K5n6r0
2764A834p0n0%K5M5M0K5Nk0j5nl0l5l5l0m0o5p1o5p0r0r5r1r0q0n5k5j0%nj5J0L0N5L5j0k0
2762I17m5n5p1p0n5m5k5NK0L5N0L5K5L0L6K0L0M5O5M5K5L0M5N0L6J5J0K0L5L0L0J5J5J5J5
2759A378J0K0J5J5K0K0L0J5J5K1K0K0M5N0J5j5l0j0J0Nj5l0k0k5j5NJ0L5L5L5K0M5L5J0nn
2757A784nnnnj5%nj0%J5K0%k5j5NN0J5k0l5l0k5l0nJ0J5J5NK0J0nk5l0m0j5%Nn%J5M5M5M5
2754A764M0M5M0K5J0nK0J6NK5M0N0M5M0J5j0NNK0M0L0L0N6N5M5Nl0l0l0l0k1%j0nnj5k5NK5
2751B285K5nnNj0k5l5nJ0J0%N%J0%nNJ0nj5j5J0K0J0%j5k5j0Nnnj0j5j5j0nk5j0j0NK0NJ5
2748B170J5J0%K5J0J0J0J0J5J0K0J0%J6K5M5K5J0J0L0K5%NK5NJ5K5NK0M0K5L0L6K5K0L5Nj5
2746B802j0%Nj5nnm0m1l5m0l5m0m0m0j5k0k0j5NK5J5K0%L0O0M0J0n%Nj0NJ0j5nN%nnj5Nj5
2743B551j5%nj5nj0j5%nj5j0%k5l5j5l5k6k0l5k5k0m0m0k5n%n%nk0k5n5n5n1m5o0o5o5m0l5
2740A584m1o0o5l5NK5J0K0J5K0J5J5%n%%%%%%nj5k5%K0K0K0K0K6K0K0K0K0K0K0J5L0J5%j5
2737A729NJ5J5NNNNNNNnJ5J5%K0N%%k5m5l5k5j0%Nj0j5m0n5k5j0K0L5K0j0NNJ5NJ5L0K0Nj5
2734A709j0nk0nj5j0j0k0j0nj5j0j0nj1j0k0l0nK0L5L6NNJ0NJ0NL0M0M5K0j5m0m0k5j5nL0
2732A639N0K0nk0k0nNn%NnN%j0N%nJ5Nj0l0l0j0J5%nk5k0j6j5k0k0k0%k0m5m0l5j5k5k5j5
2729A248NL0K5J5J0J0J5nK0K5M5O5P1N0K0Nj0%j0%nn%k0NK0K5K0nj0L0K0K5L5J5K0L0L5J5
2726A884%NJ0j0%NJ0j0j0j5j5j5j5j0k0j0j5k0nk0j5j0l0%K0K0J0K5J0L0J5J5K0NNK0L0M5
2724A939L1M0J0j5n%j5j5k0j6j5NNj5J0K1J0J5J5NK0N%K0%K0K5J5J5K5K0K0NL5K0J0L0J0J5
2721B300K5K6J0%j0Nj0m6m0m0m5l0k5k5l0k0l5k5k5m6m5m5m0k0j5l5%%k5j5nnj5j5nj5j0j5
2718A589j5J0K0J0J5K5J5K0K0j5l5l0k0J0L5K0K0NNNJ0J5L5L5J5%j5k0%J0L0J5K0J5K0K0K0
2716A934K1K5NL0N0M0N5M0J0NJ0NJ0J0nJ5K5J0J0K0K1J5J5K0NL0K5J0NNnJ5O5J00Q6Q0J10
2713B927J10J16J10J15J26J10J30J61J75J60J76K30K66K36K55L11L31L66M01M36M76N27O01
2712H852P02P77Q97J058J228J419J619J850K105K417K762L168L624M101M571N048N480N805
2711E7483N955N830N419M717L700K401Q87p72k436l955n174o070o587o763o637o236n685n007
2709C1070m327l694l108k577k115j755j443j184r82q47p27o22n51m86m06l41l06l11k66k35
2708D787k11k15k16k00k06j85j56j35j35j61j45j41q5p0p5p5n1n0n0n0m5n0n0n0m1n5n5m0
2706A789m0n0l0m5m0j0l1k0NK6J5J0j0l1k0k0k0k0k5k0j0k5j5j5l0j5K0L5L5K0j5k5j0J5J5
2704A393n%NJ0nk5l5m0k0J0J5K5Nk5l5l5k5l0nk6j0Nj0Nnk0l0m0j0K0M0L5L0K1J5J5J5Nk0
2701A213nn%J5K0nNnj0NJ5K5L5J5k0j5k0j5j5k0j5k0k1k0l5nJ5J0K5J0NJ6%K0%j5j0NNK5J0
2698A218J5nk0j0j5k1k0k0k5l5j5K5K0K0%k5j5k0J0K5K5J5NJ0J0nnNj5j0%Nj5nnj5NL0L5L1
2696A188L0L0L5M0K0K5K0L0J0nnNj5l5m0m0m0l5m0l6m5l0l5m0k5nNJ0nJ0K0J0J0M0K0L0L0
2693A142NJ0%NJ6nNNNj0Nj0j1O%oONNNk1k0k0k0j5j5k0j5k0j0j5j5k0k0nK5N0L5K0J0%J0L0
2690A112M0L1NJ0K5K0J0%K5M5J0%%J5nj5l0m5m0l0n1l0j5k5k0k5k5k0k5NN%NN%j0J0J5J0l0
2687I62m5l5j5j0J5NNk5k5nj0j0%K5K0K0K0%k0nj0k0k0k0k0J5J5L5N0M0K5%NL5L5J5%n%nn
2685A032nj0j5NK5L0Nj0J0K5K5J0j5J0Nj0N%j5J0J0J0K0%k0k0k0k0%n%nn%n%j0j0j5j0nj5
2682I92k0%k5l5k5l0nJ5j5J0K0%k0k0%nj0NK5L0J5L5K5K5K5L0%NJ0%NNNNk0j5k5j0L0L5Nn
2679A072%J5NNj5l5l5j5j5j5j0j0k0n%k0k5nJ5K0K0L5L0K5J5J5%l0NJ0%N%%%N%%%%k0j5j5
2676I92k0L0M0K0L5N0K1j6k0l0j0l5j0%J0J5nJ0NnJ5J0J5nl0m0o0n0n0k5j5k5j5%J5K0N%%
2673H42Nj0k5m6p5n5nJ5NN%NN%J5K0%k5%J0J0%nnj0%%j0j0%NJ0NN%J5%J0K0K0J5K1K5J5K0
2670H42K5%J5NJ0J0J0NJ0J0J5K5%j0k5l0j0J0nk0k5%K0j0l5m5m1k5%%L0J6J5K5%k0j5n%%o
2667G71nk5k0nNK5M6N0M5L0NJ0Nj0j0%%l0nL5L0K0K5L0J5n%J0K5M5M5K1K5K0M0Nk5l5m0k6
2665A142j0k5n0m5nN%Nn%%n%%J0nl5j0nJ5K0J5L0J0nl5k0k0J0J5J0J0NJ5%J5K0L0J0k0j0N
2662A087Nj0k5k0nK0K0J5%k5nnK0K5nnj5NK0Nj5j5j0j0j0j0J5K5K0K0K0K0K1K0j5j0j1j0j5
2659A132N%j0n%n%nJ5J0N%J5J6non%j5nnj0nJ5K0J0l0l5nK0L0K6N%k1k0%K0K1%%%%N%NNj5
2656A173%%j6nj0j0n%j5j0nnJ0%k5j5%K0L0J0K0J0j0k5k5K0L0L6K0L0K5NnNK5L5J5%j0j0n
2653A308K0K0%j5%J5K0J0j0k0nJ0n%%nk5m5k5j0k5k0l6o0p5p5n0j0J0nnl0l5k5l1j5k5k0j0
2650F96%j5N%j0%nk5k0l0j5J0J0%K0J0%nJ5J5j0%K0NNNNJ0NJ5%n%n%j0%nn%%n%%%%%l0k0n
2647F26J5J5NK0L0J5%%J0k0l0k5k0%K5J0NK0NJ5J0nj0%j5j5k0j5J5NJ0j5k5k0k0NK0Nnk0j0
2644E96j0%nj0J0j0%%k0j5NK0L0M5L5J0NN%N%NJ5nnJ0K5j0l5k0K0L0K0J0k0j5k5j5nnNNl0
2641F51k5m5m0l0k0%N%k0l0k5j5J5M0N0L5K0nnK5K5K5J0J0nnK0L5L5J0J0K6K5J0%NJ0J0%N
2639H42J0j0j0j0j0K0K0j5m0n1l5k0nk0k0nK5L0K0k0l5J0N%J0K0J0L0NK0K1J5K0K0NJ5J0K0
2636H97%%K0K0nl0n0n5o6m0j5l0k5m0j5NNJ0NJ0n%J0L5L5M0L0%j5n%j0nnj0nnnj0Nj5j5NJ5
2633F66J0J5J0nl0j5k0%%%%J0j0%%nj5nj0j0j0j0j0j0j5j0j0J0Nnl5l5k0K0K5%j5j0j0nnN
2630D36j0nnnnNJ0NNnJ5N%nk0j0j5j1j5j5j0nj0nnnnj0nN%nJ0%%J0nJ0L5J5K1K0K0K0K0NN
2627D81K0nJ0NJ0Nj0j5j5j0nk0j0j0j0nnnK0L5K0K5N%N%J0nnJ0J5j0%J5N%NNM0M0L5M0M0M1
2624G97M5L0J5j5N%%nJ0j0%k0j0j0%k0nj0j0j0j1j0j0j0j0j0nnnj0nnNj5j0J5%nL5L0L5K6
2621G97J0j0nNj0%J0j5k1j5k5j5J0J5NK0Nj5j5%nm0l5n%j0k0m0k5%L0M0J5%j0l0l0n%K0J0
2618E91NJ5NJ5J0J5Nj0k5k0j5%K0K0NK0J5NK5K0NK5N%k5j5nJ5K0K0J1ok5k5j0J0J5J5J0J0
2616G71J6J0J0j0%%j0NK5K0J0j5k0j0j5j6J6J0j0N%%%K5K5K0K0j5m5k5l1l5k5l0l0m5j5J5
2613F01K5K5J5j0j0j0nJ5L0J0j0N%N%nJ0J5j0NJ0K5M1L0L0M0J5j0l0j0j0J0K5Nnk5l5l6k0
2610G51nJ0j5k0j5k0nk0k5%J5%NK0NJ0J5Nn%%%j5Nnn%k0j0j0k5nNK0N5M0J0j5nNnnj0l0j0
2607F71k5k5j5j5k5k5k5l5k0J5n%J5J0K5J5J5J5K0K0J5j5%nj0nj0%j5N%%N%%J0j0n%%nj0%
2604E51Nj0j5nj5nNNJ0%j5%j0j0nK0L0L0J5j0NNl5o0o0l0j6N%nNK1K0NNK0K0N%K5J5NN%J5
2601E46nl0l0k5k5J0L5K5K0K5K5K0K5Nj5nnj5Nj0j0Nj5nnNj5j5NNJ0J0J0nJ5K0nk0k0k0k0
2598E06k0k0l0j0j0k5k1K1K0nk6k5%%j0Nnnnnn%j0NJ5K0K5M1M0J5NNJ5J0J0j5j5nN%n%nn%
2595D76NJ0K5J0j0l5m0l0l1k0j0j0j0j0j0%%%NK5J0nj0j0%NK0K0K1Nl1l5j5%J5L0M6M5L0n
2593D76j0nj0l5k0NJ0%%N%K5K5M5M0L5M0J5Nnn%j0%nnn%n%nnnn%NK0L0L0K0Nk0m0n0n0l0k0
2589D86J0K5K0J5N%NNj0nk5J0J5K5K0K0J5J0%%j0j0l0m0l5l0j5%%%%k5l5l6k5n%j0k0k0nj0
2587B85j5%NNJ5%%%%%j5j5%L0M0N0M6M5K0Nj5j5j5j0j5j0%J5N5O5J5j5j0J0NnN%k0j0j0k0
2584E01j5j5j5j5%%%%%%%%Nnj0NL0L0L0L0%%%%n%%%j0j0j0j0nj5j0j0k0j5j5k0j0k6j0j5l0
2581C10k5j0J0J5j0k5l0%%nNK0L5L5K0k5l5l0l0NN%N%NL0L5K5J0L5Nm0l0k0NJ0J0L0N1M5L0
2578D76NNnj0nn%J0nJ0L0L5M5K5nJ0J0%%NN%k0l5l0k5%J0%N%l0k0nk0j5j0j5j0J0j5n1l0k0
2575C10j0J5K5M0N1K0j0j5%k5j6J1J5L0L0K0nnJ0K5K5J0K0J5J5K0J0K5K5J5K0K5K0K1J0J5
2572H07J0J5L5K0J0j0nnj0%K0K5L5J0k5k5k5l0m0m6k5NNJ5K1NK0J0J0K0J0J0j5k5m0k6NK6
2570G97J0j5l1l5k0j0j5j0j5Nk0m5n0m0j5K0M5M0J5k5k5j5%J5K0J5J0nk0k0j0k0j0K0J0%J0
2567E61%NJ0J5J0J5J5j0k5k0j5%%Nnk5j0NJ5J5%k0k5k5nN%%nj0%nnNj5k0k5m6l5k5nNJ5%j5
2564C05j0%%j5j0%N%nJ0J5j5J0%j5k0j5j5nJ5J0K5L5K0J0j0%K0L0J6NJ0NNNNJ0Nj0l0k1j5
2561C65NK1K0%%%j0NNj0nNJ5nJ0J0J5%J5Nj5nk0nj0j0j6nj5%j5%j0nj0nnj0k0%nj5k0NK5J5
2558B90J0L0K5J0K0K1Nj5k6J0j0j0j0nnk0j0nk0%L0N0M1K5L0J0NnnN%k0j0%nJ0L0M0L0%j5
2555E31k0k5k5l0k5j5k1%K6%j1nj0nj5k5nnk0j5j0nN%nJ0nnN%j5%j0j5J0Nj5l0k5nJ0M0L0
2553B50K0nk0nNK0Nj0j0NJ0nnJ0NnnNL5M0J5nl0j5%Nl0n5m5j5J5J5K5N%k0j0nNL0L5NK0K5
2550C10L0J0J0J0K1L0L5J0j0n%K0J0N%j0nn%j5j0N%%j0NJ0j0N%%J5j0J5N%NNj0J0j0%Nj0%
2546D66%NK0K0J0%j5k0j5m0j0%J0%k0j5j1J1j1j5J0NK6nk6l0k0%J5J5J5K6J0%NNj0J5J5N0
2544D91M0%NN%NNnJ0j5k5l5nj5l0k5j0J5L5L5J5nnnnk5k0k5k1%J6NJ0j0j0j6%j5nk0%NNNN
2541C60NNJ0Nj5j5j0j5J0Nk0l0l5k0j0J0%%K0K0M5M0K6N%N%%NK0J5%K0NNJ5K0%NJ5J0J0J0
2538E56NK0J5K0K0L5L5J0%k5k5k5NK0%J0J0J0n%%j0j0N%L5Nl5l5k5l0l5n0m0k5k0k0m1l5k0
2535C05k0j0NJ5J5NNNNJ0NJ0NJ0J0J6Nj6OJ5L0K5NnJ0J0L0J0K5K0J0K5J0%nn%%nj0N%NJ0%
2532F06nJ5%J0j5%%j0j0%%nNL0K5J0NJ5L0K0J0%j5l0k0NNj5k0N%j5nnj5NK5L5M0K0N%%%j0
2529G31j0j0j5j0j0k0%J5K5K5K0K0K6L0J5j5j0j5j5%k1j5j0k0m0l0k5k5l5l5k0j0j0j0nl0
2526D36l0nJ5K0K5Nk0%J5J5J5K0nnj0k0j0NJ5L5J5Nj5k0l0m5m1j0J0K6L0J0J5NJ0Nj5l0m0
2524D01k6j0k0k0l0k0k5l0m0m5k5%%NNNJ0NJ0NNK0J0J0%K0K0%k0k5j5%NK5L5N5M0K0J0nj0
2521C55nL0N6N0L0K5L0L0K0Nj5j5n%J0j0nj0nJ5J0J0J5Nnk5l5k0NL0J5J0%N%j0l0k0k0NK0
2518E51J0J5NK5N5M0J5Nj0%k0J0Nj5j0NNnl5k5%%J0nk0l5m5n5l0nj5nnj0nJ0%Nk0l6k5k5l5
2515B75k0j0J0Nn%%j0nj0nj0j0j0nn%Nj0%%j5NK5L0%nJ0K5L0%l0l5NK0K0j5NNJ5L5L0J5Nj0
2512C50j5NK0L6J5L0L5J5nm0k5%K5M5N5N0L5J0%J0NJ0%N%NJ0j0j0J0L0K5K0k0l5n0n5l0J0
2510E71L5L0J5Nj5j0%j0j0%j5j5m0m0j5l5k5m1k5J5NJ1J0J0J0J5%j5m6m0k5l5l0l0l0nnK0
2507A95K5j5l0l0j5j5j0j0j0NNJ0%k0m0m5j0j0N%%%N%%nNJ5j0j0J5K0j5NNN%%k0nnk0%%k0
2504e0j0j0j0j5J0J0k0k5nNL5L0K0NJ0J5NNJ0NJ0N%J5J5K0K0K0K0J5L0J0nn%nj0%nnj0n%j5
2501A35j5%nnJ5L5L0J5%j0%j0k0k0k5j5%J5K0NJ0L0J5K0K0K0K5J0J5nj0J5%%%%%%%%J5K0j5
2498C30j0j5%J0NK0%j0j0nnnnj0j0nnj5j0j5j0j5j5%k5j0j5j5j5k5l5k5l0nj0J0L5L5L5L5
2495A30L5K5J0NK5J5K0nk0k5j0%nnJ0L5L0K0K0K0K0K0K6K0K0K5K0K0K0Nk0j5%%%N%N%J5j0
2492E06k0j5k0j5j5NK0K5%k0k5k5l1j5j0nl0l0j5J5J5J0J5J5Nk5nnj0j0nj0n%j0%Nj5n%K0
2490B60L5L0K5J5L6L5K0j5j0k5nJ0K0J5K0NNNNj5l0l0j5NK0K5L0K5J0k5m0j5nNNK5M5N5M5
2487F06M5N0L0%j5l5l5m5l0J0K5J5J5K0K5J5j0j0k5%NNj5l5m0k0k0j5%nNJ5nj5nj5j0nk0%
2484D56J5K0K0J5nk0k0nnN%n%Nj0J0J5L0L5J5J0k0k0NK5J5%j5l0l5m5n0m6k5j5NNJ0J0NJ5
2481C75J6K0J0j5j0L0M0K0k0nJ0J0K0L0J0j0J5%nk5l5l5k0NN0L0J5J5j5j5J0L0K0K5L0J0J0
2479F46K0%nnk0%j0l5l0j5k0j0%k0j0J5J5j0l0k5k0l0k1%j0j5l5k5l0l5nNJ0j0l0l5l0l5l0
2476G0l5l5l0k0k0k0k0NJ5NK0%%%NJ5K0J0K5J5J0J5J5n%n%nnn%nn%nNJ0nK0L0M0N5K0K0L0
2473B50J0K5L0J0K5J5%n%nn%nnNj5%n%nn%j0j0j0j0nj0j0j0nj5j5nj0j0k0nNNK5nk5k0k5k0
2470I5j0J0%%J0nJ0nNK5J0J5J0J5K0NJ5L0K0K0J5L0K0K0K6L0L5L0K0M0L0L0K5M0L5L5L1J0
2468G97K0K0J0K5K0Nj5n0m5k6NNOJ0%J5nJ5nj5j5oj0j0j0j0j0j0nj5j0j5k0nK5Nk5m0m0j0
2465E56NN%k0m0m0k5k0k5k1k5k0j5l0l0l5k5NNJ0NJ0K5K0J0j0j5%%J0J0J0j5j5%J5NJ0NN%
2462C00NJ0j0l0k5j0j5j0j5j0j0k0%K0J5J5K5L5L5K0K0Nk0l0l5k0%K5L0J5K0Nk0j5j0%nj0
2459B80j0j5nNJ0J0NJ0J0J0J0J0J0J0L5K6L0%NNJ0nj0J0K5J0J5j0l5l5nJ5M0K5K5K5K5J0N
2457E91N%K5L0K5K5J5L0K0K6L5J5nnnn%K0NJ0nj0j5%K0K5K5K0K0%K0Nj5k5k5j5j0%n%%j5k0
2454H32m0n1o5n0o0j5NNk0m0l5m5l6l0n0m5l0l5m0l5l5n%j0%J0NJ0j5j5%J5J5j0j0%L0M0L5
2451A80L5K0K0J5J5K0%NJ0M0L6K0J5J0L5L5K0J5nk0nJ0K0Nj5k5l0j5j0J0Nj0j5l5k6j5nNJ5
2449C85j0j5l0j0Nnnj5Nnj5j5l5l5k0K0L0L5J5K0M0K0L1K0L0J0L0L0%k5m5o1n5p0n0k5j5k0
2446A45k0L0L5J0nk0nJ5K0K5J0nk0j5%Nj5k5k0%J0J0L0J0K5J0%k0l0k5k5j5l0l0k0k5l0j0
2443b0j5j5j0j0j5j0j0J0NL5N0N0O0O0N0J5J0J5J5NJ0L5M5L1J0j5o%J6NN%j0n%k6k0k0k0l0
2441B80l0k5l5n0o5n5o0m0j0%N%k0j5j0%J0%J5K5M0M5L0K0L0L5K5J5L5L0K0J0%%J0J5N0M5
2438C75K1NnN%%nJ0nnJ0N%nNJ5j0nnj0noj0j0nj5j5j5j5j5j0k0j0%nK0L5L5K0n%j5nj0nNN
2435C20%J0L0K5L6K0Nj5nnJ5J5%k5k0%k1nj0nnn%J5J0NOj1k5m0k0j0j5j5j5J0n%%%J0j0j0
2432B35l5%K0K0nk0k5%n%%M0N5M5M5L6J5j0nj5l1k0k0nnj0nnj0nnj0j5k5%K0J5K0K0Nj0j0
2429B80NK0J0j5k5j0k5m5n0m5k5j5NL0L5L0L5J0%nJ0J5j5%NJ5K0NK5K5NJ5K0J5K0J6J5j5k6
2426C70k5j5j5%J0L5%k0k0%NNNNJ0%k5k5j5%%j5m0l0k0NL5J5nnJ0L0J0%NK0J5N%nJ0j0l5k5
2423B55m0k5NM0L0J5K0K5M0J5k0j0%k5m0j5N%l0k0NM0L5J0j5l5k0nj0k0k5j0k0j5%NJ0%%N
2421A60J5nk5k0l5j5K0L0L5K0Nj0J0j0j0nj5k5j0J5L5L0L5L0J5j0k0nj0k0%L0K5Nk0k5nj0
2418B05j5k0NK0M0L5K5K0J0J5nnNJ5J5%j0%K0K1j6l5l0k0j5l5l0j5%%%N%%%%j0k0k5nJ0J5
2415A70K5Nnj0nj0nj0j0nJ0K5K5Nj0j0k5nK5K5L0K0Nj5j0%nl5k5j0J0J5J5J5K0L5L0K0Nj5
2412C10m0l0j0nNJ0K5Nj0k0nj0j0nj0j0j5j0%j5nj0k5l0j0K0K5Nj5nnJ5J0%j0j5J0K0K5J0
2410A60K5J0nJ0L0L0J0k0k0j5j0NK5L5J5J0nk5m0m5k5%J0nk0l5k0nNK5N%nj0J5M5L0%k5k0
2407A45nJ5J0nNJ0NN%J0K0J5%k5j0j0J0K5J5%nl5k0j5NJ5Nnj5j5n%j0%%j0n%%j0%nk5k5k5
2404C0k5j5nJ0K5J0%nJ0K0J5Nn%J0L5L5%l5m5m5j5J0K5K5l0n5n5k5j0N%K5L5L5K5n%%J0J5
2401D0j0m0m0j0J0J5J5J5K0J5K5NNNN%NN%J0J0J0K5%nj0j0l5n0l5nJ5K0J5%%NJ0%NJ5%k0k0
2398C5k5nJ5J5L0J0NJ0J5J5J5j0j0J0J5J0L0J5nnnJ0J5K0K0NJ0J5K5NNK0J5J5%%j0j0NL5L1
2395D11J0j0j0K0NJ0Nnk5j5j1k0j5j5j5%J0J0%K0Nn%j0l0m0m5l0j0J5J5%j5j0nj0k0j0NNk0
2393A45l0l0nK0K0K0j5j5%NK5K5K5K5J5NJ0J5NJ0NJ0J5%k5k0nnnnJ0K5K0J5%%N%N%K0j5j5
2390C10l0k5k0j0K0M0M0K5j0k0k0nj0nj0J0NJ0N%nj0%nJ5%k0n%K5K0K0K0J5k0j5k0%J0Nj0
2387C20j0k5j0%j0nl5k0%%Nj0k0k0k0Nj0j5k0k0j0k5%j0k0k0l5j0%K5K0%k0k0NL0J5K0J0K5
2384F0J0K0K0J0NK5J0J5J5J5K5J5L0J0%j5nj0k0l0j0J5K5K5J5%NJ0nj5k5j0k5j0K0L5L0K0
2382C05%nNj0j0J5Nn%%J0nj0j0j5nJ0nj5k5nNn%nnNj0J0J5J0J0J0J0J0J0J5J0K0J0j0NJ5L1
2379C91J5Nk0l1j5j0NNj5j0j0j0j5nj0j0%NN%%J0J5j0j5k5NNj0j0j0j0j0j0k0%j5j0j5nJ5
2376A45NJ5J0j5k0k0j5nJ0K5K5K0NNJ5L0K0%n%nk0l5l0j0%J0nJ5K5L5J5Nj0%%J0J5nk0k5n
2373B10J0Nj0j5k0j5NK0J5nl0m0k5j0%j5nJ0NK0%%J0J5%NJ0K0nk5l0nK0j0k0k0nNNK0%NJ0
2370A15J5%k5l5m0k5J0L0K5J0%J0J0%K5M0M5K5K0J5J5J5%%%%K0L5L6K0J5J5J0J5K0K0J5K0
2367E41j0k0k5n%nj5l5l0k6m0o5m5l5k0N%%N%K0J5K0J5J5J5L0J0j5j5l0j0J0j0j0J0j5j5k0
2365A95j0NK5K0Nj0k0k5j0NJ5K5Nj0k0k5nn%j5l5k5j5j0%nk5k5nJ5L0L0J0nj0j5%%j0%nn%
2362C5n%nnn%J5L5L0K0NJ5NJ0J0NJ0J0k5k5k5k5k5l5j5j5n%J5L0J5K0%%k5m0l5l0%%nN%J0
2359e0L5L0K5J5J5K0J0NK0nJ5J0NJ0j0j0j0j0j0j0j0j0nj5j5nnN%k5l5j5NJ5J5Nj5l5n0p0
2356a65n0j5n%NnJ5J0%K0M0M0N0L5J5NK0Nj5NK0K5NJ0J5NJ0nNK5L0J5j0%J5J0J0J0J0J0J5
2353B40%J0J5%J5%j0%nnk0nJ0K5K0J0j5j5j5k5j5%nn%l0m0l5l0j0nj0nNJ5k0k0NK0K5NNK0
2350A00J5J0J0J0K0%J5J0L5M0M5L5J0J5%n%%j0j0j5n%j5nnk0j5%%NNj0l0m5l5j5j5j0J0J0
2348A35j0k5k0k5k0%L0M0M0L0K5L0L0J5K0J5J0J5J0J5J0k0k0k0k5j5l5m5j0J5L0%k5m0k5j0
2345A25J5L0J5%%%j0j0%J5L5K0K5K5L5K5NK0%nk0k5j0NJ0K5%k0k0j5j5nNL5J5nj5j5k0k0j5
2342B40NK0J5Nk0j0j0k5m5m0n5l5k0J0K5K5J0J0J0J0J5NJ5NNJ5J0Nj5k5j5k0k0k0j0k0j5J5
2340E5L0K5J5J0K0Nj0j5k0j0j0k0j5j5j0k0j5j5j5k0k5j0J0J0nl0%%Nn%%n%n%Nnj0nn%K0L5
2337g5O0N5K5N%nJ0J0%J5K5K5J5M0L5M5K5%NK0L0K0K6Nl1m5j0Nn%l5k0j0J5M0L0%k5j5j5j0
2334B85k0k0j0j5j5j0j5j5j5m0m0l5J0M0L5L0nj0j5NK5%j5%nNJ0NNJ0J0%J0J5nNNJ0NNNn%
2331B25J0j0l0l0m0k0NK0J0J5J0J5K0Nl0l5n5k0J5J5J5J5K5J0NL0J0J5J0J5K5Nnk5j5j5J5
2328B30J0L0%j0NNNN%%k5k5l0%%l5l0k0%J5nJ0j5%n%k0k0%K5M0L5N0L5J5%nj0j0j5l5l5k0
2326A45j0j5j5%K0K0J5j0%L5K5K5Nj0%%K5L5J0J0NJ0Nj5Nj0n%nn%J0k0l5l0m5n0k5nJ0J0n
2323A10j5l0l0k0%J5J0Nj0l0l0j5%K0NJ0NJ0J5%nk0l0%J0J5K0J0k0k0j5k5J0J5J5N%j5nnk5
2320f0k5nK0J5J0K0J0L0NJ0K5L0K0J5L0L0K0K5L0j0j0%M0O5P1N0L0K0%J0J0k0k5k5k5%nNn
2317D31j0Nnnnj0nj1k0l0%J5j5j5j5j0%%K5L0L0%nk0nJ5K0nj0J5L1L5J0J5L0Nj0j5j0j0j5
2314D51j0j5j0nJ5J0nNJ0K0j0n0o1l0j5%K0NJ5k0j5k0k0j5k0j5j5j5j0k0nJ0%j0l0l5nK5L5
2312A40K0J5j0k0j5k0j0k0k0NK0K5K0Nk0k5k0m0m0k0J0K5K0J5K5J5K0K0K0J5J5K5J0K5K0J5
2309B65J0k0J5M0L0J5nnnj0nnj0n%k0n5o5m0k0%NJ0n%%j0%%n%nJ0J0J0J5M0M0M0M0L0J5nj0
2306C30%J5NJ0Nj0%%Nj0%%%n%nk5m5l0l5nJ0J0nN%N%N%%%%%%Nn%n%n%j0NN%nJ0J0nj0J5K0
2303B55K0L5J0Nk0l5m0k0NK0K0k0l5l5j5nK0K0%k0k0k5k0m0o0n5m0nJ0%N%K0K0%j0l0k5j5
2300a25%nj0%K0J0j5j5NL5M0%nnj0j0j5k0J5J5L0K5L0L0K0K0K0K0%l0n0l5j5nJ0K5J5j5%N
2297Ej0k5j0k0k0nK5M0M5Nj0%J0j0l0l0NJ5J5NJ0L5O0M0J5k5j0nnn%j0j0J0n%%%j5NL0M0J0
2294A65nj0j5l5m5j0K0L0M5L5L0K0j0%%j5N%j0j5Nn%n%j0%J0j0%L0K5%k5m0j0J0L0K5L5K5
2292B70nN%%J0L0J5J5J5nl0k0j0K0J0%nJ0J0nj5k0k0k0k0j5k0k0n5o5m0k0%%k0l5m0l5l0m5
2289b05j5N%j0j5nK0K5J5%%J0J5K0J5K5J0K0K0J5K0K0K0K0K0J5L0J0NK0NJ0J5J0J5NnJ5L0
2286B45L5N%j5l5l0%K5M0L5L0L5L1j0m1m0nL5N1M5M5K0K5nj0%K0J5%m0o0o1m0n0n0o5l5k0
2284A25%nj0Nj5n%j5NJ0j0j5J5Nj0nj5k0%J5K5K5J5J0J5K0%J5J0L0nk0l0m0j5J5L0J0L0L0
2281B25K0J0j5J0K0J0J5j0nnj0k5k0nJ5Nnj0NN%%%N%%Nm5n0l5%L0J5J0j5J5K0K0J5n%%nNj0
2278B05%%%n%%n%n%k0m5n0j0NK5K5J5J0J5L0%j0k0l5%K0J5L0J5nj0nj0k0j5J0J5nnn%J0K5
2275A85K5J0K0K5J5K0%k0%j5j0nj0nl0j0k5j0NK0J5NK0NJ0J5M0K0J0nl0nJ5J0Nj5n%%%%%j5
2272B80J0Nj0k0k0k5m0n5n0k0J5NN%J5L5K0%nj0%%j0k0nnN%J0L0L5Nk0k5j5K0J0nk5k0nNK0
2269A20L5M0M0L5K0%J0J0%%%N%%NnNK5K0%nk5k0j5J0NJ0NJ0NNNJ0nk0l5k5j0%j0%nj0%j5%
2266B30J0k0j5j0k0j0%%J0nj0NJ0J5Nk0l5l5nK0M0L5Nj0j5j5%L0L5K0nl5l0l5j5J5J5K0NN
2263A85J0Nj0NJ0j5l0l0l5l0%n%%%n%%J0J0NJ5J5NnK5J5K0N%M0K5J0nj5NJ0L5K5J5K0K0J0
2260C70j0nJ0K6L5L0L0Nn%%j5k0j5j5nnn%nnn%k1j5k5j0K0J0J0K5K1K0K5K0Nk0j5%NJ0J5%
2257D71j5l0k5k1l0n0l5m0%K5K0%NNj5l0k0%K0K0J0nj5j0J5M0L5K0%%n%nn%%j0j0j0nj5nj0
2254B65j0J5J5J5J5J0J5J0J0K5nk0j5j5NNj5j0j0j0j5k5l0%%%k0nnnnj0%K5M5M0L0%l0j5j5
2252B55NNnJ0J0nnJ0%k0nj0nj0j5%%k0k0Nj5j0j5%J0J0J0J0J0J5J0J0j0m0k5NL0L5Nj5J0N
2249B25J5L0K5K0J0j0j5k0nK0J5K0K0J5J5k0j5k0j0K0K0M1J5K5j5j5k6j5%nj5k0k0k0j0NK5
2246C05K0K0%nk5j5j5J5J0%k0j0j0J0j0k5j0nj5n0m5k5j0J0K5L5M0K5K0K0Nn%k0j0%J5K0N
2244B70j5j5n%%K5J0J5nj5NNnj5nn%nnnj0nj0nj5%J0L0L0J0l0l5m0k0nnn%Nj0n%nj0k0%nj0
2240F5j0j0nj0Nj5j0j5N%j5l0j0J5L5L5J0J0k0j5j0K0K0K5K0K5K0L0L0K5k0l0l0k0j0j0NJ0
2238A15%nK0L0%%N%nJ5Nnj5j5nk0k0nk5nNL0K0J5K0J5K5J5j0nj5%j0j5%j5k0k0k5j5k0NJ5
2235F0K5K0K5K0%nJ0K5L5K5M0K0nk5l0l0k5nNNj0%N%%%J0NNNJ0NNJ0J5J0J5K5K0J5%j5j0%
2232C15J5J5nj5j0nj5nj5nj0%j5j0%K0K0J0NNJ0nnnj0%nk0J0%j0j0NNj5%%n%n%J0J5k0j0m0
2229A85m0m0m0nj0j0j0NNK5J5L5K0Nnj0j5m0k0j0J0J5J0J0j0j0J0M0O5N5M0nl0k0j0k0j5j5
2226A60j5%J0L0N0M5L5J0%NJ0NJ0J5K1Nj1k0%%NJ0j5j5J0NNNJ0k5l0k0l0nnj0n%j5j5%J0K0
2223B55j5j0j5nJ5J0K0nJ0J0j0nl5l0k5j0%%nj0j5nNK0K0NJ5J5J5J0J0nNNnJ0%%NNnk0j5k0
2220A95%J5J5Nj0k5j0NJ5j5k0j0nk5j5j0j0j5k0nNK5K5J0nj5k5j5NJ5K5J5J5K5L5nk5m0k5
2217A00j5%J5nj0J0j5j0N%nNJ0J5nk0k0k5k0k0J0L0K0K5nNK0J0NJ0J0%K0K0nk5m0k0J0K0M0
2215A50K5K5J5j5j0Nnn%nJ0K5K5J0j0j5k0n%J0nJ5NNJ5%k0nJ5J0L5Nnj5j0NJ5L0L0J5nj5k5
2212C05m5m5l0l0nK5M0J0j0N%nk0J0L0%n%nj5j5NK5J0J5K0J0J5K0K0J0NNJ0nJ0%nJ5%%j5N
2209C70J0j5%%j0j0%k0%j5j5%j0j5k5%NJ0j5l0l5nJ0NK0Nj5j5k0K0L0K5j0k5j5j5k0j0NK5
2206A75%n%n%J0%NN%nJ0J0J5J5Nj0k0l0j0%n%%%NJ0%m5k0K5N0O0L5L0Nj5m5k0J0J5%J5Nj5
2203B65j5k0j0J0K5N5M5%%J0nl0k5k5k5l0j0%J5K0K0L5J0j5k0j5k0k5k5nj0nK5L5M0K5%k0
2200B80j5k0J5L5K0J0j5l5l0l0l0m0k5J5K5K5J0nn%j0m5m5l5k0l0k5j5J5K5J5%k5l0l0j5j5
2198a00%J5L0M5L5L5M0L5M0L5M5L0L0K5L5K1Nj0j1Nn%%%NJ1n%k6nJ5J6J0j0%%%Nj1J1%%%N
2195D01n%%%%J5J0k0k6j0K6Nj1j0NNJ1J0K5K5J5nk0l0l6l0j0%J5%%J5J0J1j1l0l0n0m0j0J0
2192B30J0K5Nl0m0m0k5l0j5%K0K0K5K5K0J5j0J0NJ5K5J5K5M5N1N0N5N5N0N5K5Nj0m5o5n5o0
2190D56o0n6n5n5n0n5l0j0J5J0L0L5K0NJ5J0J0J0K5K0K0K5N0N1K0k0j5%NNnnj0nJ0Nj0K0K0
2187D51K5j0j5nj0k0k5oj0k5k5k0l0l5j5k0m0k0l0%K0NJ0j5l5l5j0J5J5J0k5j5%j0j0%j0n
2184B0nJ0J5%K0K0L0M5J0n%K5K5K0J5J5J5K0K0J5J5%k5j5j0l5o0n0l5k0j0j0k0j5j0j5j5J0
2182A0K0K5NJ5K0J5J5M0N5O0L5J5K5K0J0Ok6j5%J5K6L5J0j0k0k1j5j0k0j5j5k5k0nl0o0l0
2179A40j5K0J5K0J5K0N0L0K0nl0k5l5k5j0NNnJ0L0J5K0nk0j0j0k0k0l0j0%K0K0%%J0J0%%J5
2177B15%NL5L0K0M0L5K1L0L0L5L5K5j0m0m0k5%j0nJ0L5J5nJ0J0j5j0j5j5j0J5J5j5k5k5k1
2174C80l0J0NNJ0K6K5K5K5%j0nnj0j0nj0Nk5l1J0J1k1n0n5l5j5k5k5nJ0%N%N%NJ0J5J5J5J5
2171B60J0J5J5N%J0nk5l0l0l0k5m0m5k0k5m5m0k0%K0K0%l0n0m5l0nJ5NNK5K0K5K5K5M5M0L0
2168G5J5%nJ5L5K0L0L0M0K0%%%N%%k0m0l0k5k0%K0J5nk5J0K5K0Nj5j5k5nJ5J5J0J0J0J0J0
2166B30J5J5J0J0K0K0J0NK5K5%k5k5l5k5l5n0l5NJ5nK0%j5%K5K5n%%nj0j5m0m0j5J5K5L5J0
2163A80J0J0J0NNk5l5j5%nk0%NJ5%nJ0N%j0j5j0j0j0J0L5L0K0%NK0NNNJ0K5nl0m5n0l0NJ5
2160A25K5J5L5J5nnj0n%j5j5%%J5k0k5NJ0J0NK0K0Nk0k5k0m0j5%%NNnn%%J0K0j0k5nj0k0%
2157D5j0j0nj5%K0L0M5K0K0K5J5j5l0k5j5k5%K0K0Nn%Nk0l5m0k0J0NK0%NK0J0NJ0K5J5J5J5
2154A55J5K0J0Nj0Nnl0l0m0k5nNN%nJ0%NK5K5K0K5K5K5K5K0%n%n%%nnj5k0l5nNJ5K5Nk5j5
2151A90J5J0Nj5nnk0l0m0k0J5L5K5J5%k0k0l0nNJ5M0J5NNJ5K0NJ0J0k0n0m0l0nnj5NK5L5L5
2148A80K5J0j0%%nj0j5%K0K0L0J5J0%nJ0%NN%NJ5J5NJ0J0K0%NK6K0N%j5j5l1l0l0k0J0Nj5
2145B80k0m0l0%J5J5Nj5n%J0j0%NNnN%%NNNN%N%j0l0k5j5K5M0L0K5J5J0NJ0J5NJ0J0J0L1K5
2142D26J5NL5L5%%n%j0j0n%j0%%%%j0n5l6k0m0l5m5l0m0l0n5k5nnn%j0%nn%k0k0%J5K5J0L5
2139F5L5O0O0M0J5j5k0K0M0L5K0K5K6J5j5j0%J5K5K0Nk5k5k6nJ1K0j0l1k5l0l0j5k0l0j5K0
2137B25%l5m5m0k5j5j5k5l0k5l0l0k5l0k5l0k0l0k0l5l0j0NK0K0NNN%j0j0k0nNNj5j0J0K5
2134c10K0K5L0M5M0K0J5J5J5K0K0M0J0J0nnJ5J5Nj0j0k5k5j0k0k0l0j5NJ0NJ0K5K5%nl0nJ0
2131g5J0Nj5Nj0j0%K0L0J0NJ5Nk0J0K0K5J0%NJ5%j5%%j5N%j0K0L0J0L0K5J5K5K0J0J0NJ0N
2129B40J0J0J0j0nj0j0nj0j0j0nj0nj0j0nj0nj5j0j5j5nk0j0j0%K5NJ0J5J0%K0J5L5K5K0J5
2126B35%J0J0%%j0J0L0L0L5K5nj5nj5k5l0j0J0J5Nk0k0nNJ0j0j5J0K5K5Nj5%j0m5n0k0j0%
2123A60j0j0NJ0J0j5k5n%%nnj5%k0j0nj5nj5j5j0j5j5j0j5j0J0K0K0J0J5K5NK5J5J0J0J5N0
2120A65L5Nk0J0K0J0J5NJ0J5N%J5NNK5K5%j5k5j0j5k5k5k0k5k0J5K0%k5k5nJ5J5Nk0m0o5l5
2118B5j0k5k0k0NK5K0J5%J0Nj0NNj0k0k0J0J5J5J5NK5K0J5J0K5J0J5K0J0J0K5J5J5NNJ5%j5
2115B65l0l0j5NL0L0Nj0j0%j5l0nJ0J5%j0j0nNj5l0m0m0l0j5J0nJ0J5%%J5J0%K0%%J5J0J0
2112A35NJ0%%J5n%J0N%K0K5K0K0K5K0K5J5j5l5l0k5j5m0k5k0%K0J5J0J5J0K0N%j0%n%j5j0
2109A95Nnn%nn%%j0j0k5k0j0j0NK5L0J0%NJ0NNL5L5%l5k5j0Nj0j5J0K5K0J0j5m0l5j0%nk0
2106A10nj0k5k5k0k5j0j5j5j0K0K0K5J0NNK0j0l0j5j5l5m0l0%L5N5N5L5J5%%%%J0K0nl0l0
2104D0k0l0k0J0L5K0K5NnN%l0k5l0k5j5%J0L0L5L0L5L5Nnk5l5l0l0l0l0J0N%J5K5K0Nk0nJ0
2101@%%K0J5j5j5nnnn%j5nnNNNJ0%NJ5nk5m0l0l5l5nNJ0K0K0j0j0k5NJ0K5L5K5%%%Nj0m0m5
2098a50m0k0nj0nj5%NK0J0J5j0NL5O0M5NnNJ0K5J0K0K0J5J5J5J0nj0k0k5l0%J0K5Nk0m5l0
2095f0NJ0J5Nj0J0j0k0nL0M0M5L0nk0l0k5%Nnn%nnj0k0%J0J5L0%j5j5l0j0J0NK0%j0l0j5K5
2092e0M0K5J5J5L0K5Nj5l0j5NJ5nj5nj0nJ0L5L5J0NJ5NNj5j5%K5Nj0k0j0J0J0j0nJ0Nnj0k0
2089I0k0j0k0k5k5j5N%NNJ0K0J5J0j0%K0L0K0Nnk5k5l0nJ5J5K5L5L5Nj5J5J0NJ5J5NnnNj5
2086A80l0k5j0j0l0j5%J5K5L5K5NnNK0J0Nnn%nNNj0%J0%%nj0%J0L0%m0l0l0nJ0j0j0NJ0N%
2083A25J0NnNN%J0%NJ0nnj5nNK0%j0k5k5k0j0n%%J0K0Nj0j0J0NJ5L0%nnnnk5k0k0k5k0k0k5
2080c0j5j5NK5K5L5K0Nj0%Nj0J0K0K0K0K5J5K0K5J0K0%j0l5l0n%J0Nj0NK0K0K5J0k0k0J0K0
2078B20K5nj5k0%nJ5J5nk5j5k5k0k5k5k5k5j5%J5L0K5N%%J0J0J0J0%j5k0NJ5J5K0J5j5k5l0
2075A05j0NK5K0J0j0k0k0j0J0L5K0J5J0j0%K0M0K5nl0k0j0j0J0K5K5J0j5k0l0n5o0j5NJ0k0
2072E5l5l0nnj0k0%%j5l5l0k0nJ0nN%NNNNL5K0J5j0l5l0j0NK0K0N%K0J0%N%k5l0k5j0J0K0
2069a15K0K0J5nl0m5k5NK5Nj0k0nNNK0J0J5j0nK0K5K5J5J0J5J5L0L0J5%j0nJ0J5K0n%n%J5
2067A10K0j0j5l0j0J0J0nj0%j0j5%J0k0j5k5%K0J5NNj0%J5J0NNN%J5%J0J0%j5j0j0k0nk0k0
2064EnNJ5J5N%K0K0%J0J0%J0J0NJ0NK0K5K0K5K0Nj0k5m0nK0L0K0J0j0k0k0%%j5nj0j5n%K0
2061A75J0Nk5k0k0l0k0l0l5j5J5L0L0K5%k0nnj5nj5%K5K5K5K5Nj5nnj0nj5n%j5k0%j5l5k0
2058c0k5%J5J0NN0M5N0M0K0l0j0NJ0K0K0Nk0n0n0k0j5nNj5j0NNj0NM0P5P0Nk0nnJ0J0J0J0
2055B25J0J0J0J0NJ0nJ5J5nJ0NN%NN%NJ5nj5J0j0n%nnnnnnnnj0Nj0k0j5k0k0j5k0k0j5j5%
2052A10Nj5%nj5NJ0J5J0J5J5J5J0J5%j0%nj5%J0k0nnk5%K0K0J0L0M0K0M0K5nJ0n%%%%%j5J0
2049C15%nJ0NK0%k0k0l5j5J5NNJ5K0%NJ5nj5j0j0J0L0K0J5nk5j0j5k5nk5nj0J0J0n%N%Nj0
2046B60k0k0nJ0J5K5J0nN%n%%%nk5n5n0k5nK5M5M0N5N5L0J0%j5j0j0nj0%j0j0nnj0NNJ0Nn
2043B95j0J0J0nk5m5m0m5nJ0L0L5Nj5j0%J5J5%j5k5l0j0K0L5L5L0J0nnJ5Nn%J0J5J5N%j5n
2040C05J0L0K5j0l0j0j0j5nJ0K5J5%Nj0k5l0nj0nj0j0nj0j0j0%%k0l5m5j5%%j5j0%%Nj5%j0
2037D5j0j0j0j0k5j0%nnnK0L0L5K0Nj0j5k0nNJ0K5J5K0j0nj0nnj0nj0%n%%n%%nk0l5l0k0K5
2034f5K5L5K0k0k0l0j0NJ0J0J0nk0j5j5%k5j0j0J0L0K0J5nk0nj5%nj5N%j0n%%%N%%NNnNj5
2031a30nnnnj0nJ0n%J0j0J0NnJ5L5K0nk5%M5K5%m0n5m5k0%%J0K0L0K0%j0k0j5NJ0nnJ5J5K5
2028a05j0j0K5M0K0L5K5Nj0k0%N%NK5L5M0K0J5K5K0J0K5J0K5J0j0k5k0k0k0k0k5j5J0K5J0
2026A55J5K5NK0J5%%nNK0J5nk5NN%NJ5J5%k5l0l0l5k5n%%j0NN%Nk5j0J0K0%k5j0j0l5n0l5
2023c0m0j0J5J0n%J0%NnNJ5j5nJ0NnJ0j0nNn%Nj0J5j0%N%NJ0nk0l5nJ5K0J5J0K5M0M5N0L0
2020A60j0n0l0k5J0K0J0J5J5J0%K0L5J0j5l5l0%J5J5j5j5nk0j5%nj0j0NK5L0Nnj5m0m5j0K0
2017A5N5K5N%k5m0m0k0%%%N%NJ5J0J0J0J0K0Nj0j5K0K0%Nj5J5J5K0nj5nJ5NN%j5k0%j0j0n
2014F0j5%%%%%%n%J5j0J0%j5j5NK5J5j0l0k0J5L0K0K0M5M0J5NL0L0K5L0NK5K5%l5l0j5NJ0
2011C05J0%J5J5J0J0J5N%J6nJ0NJ0NJ0K5K0K0J5K0K0J5L5L5L0L5L0L5L6L5Q0R5J10J26J35
2009A388J66K10K81L26L76M16M86N71O97Q37R58J103J223J293J288J153R43O26K31k26o76
2007A3670j053j364j513j514j384j193r87p98o86n67m66l51k76k25j56j15r0p5n5m1m5n0l0
2006F36l0k0l5m0j5l0l5k5m1m0k0K0K0J5K5j5k0k0j5j5j5l0nj0nnnj0nnn%N%%NN%Nj0j0j0
2003A90nj0j0nnNL5K5J0nk0j5j0k0m5l0l0j0J0j0N%nNj0j0J0Nj0nJ0%%N%%Nj5l0l0j5nK0J5
2000a0nnnnnj0%k0NJ5%NJ5J5NNJ5J5K0L0J0K0K5J5K0J5%J0J0J0J0%J5j5k5j5j5%K5J0J5nj0
1997B05%j0j0n%j0J0K5K0J5nk0k0j0Nj5%nn%nnNJ0nJ5J0nNJ0k5l0k5k0nJ5%N%k5nj5k0nj0
1994C5j5%nNnj5N%nnk0j0j0j0j5j0j5%nnnNN%k0k5j5NK0j0k5j5J5J0J5NnnnK0K5J5J5K0K0
1991d0K0J5J5K0J5%j5l5k5%K5K0M0N0K0j0l5l5j0j0n%nnn%%n%j5j5nJ0NNNnk0k0K0N0L0J0
1988E5N%j5k5l0NK5J0J0J0NNNNNJ5%k5l0m0j5%N%Nj0j5nJ0J0Nj5j5J5K5L5M0%j0j5%Nj5%n
1985C0%n%%k0k0nL5L5K0j0%J0J0K5%j0l0l5j0J0nj0k5l0%J0nj5Nnnnn%nJ5L0L0J5j0j0nnj0
1982b0J0%NNK5J5K0Nj0%NJ0J5K0J0J0NNJ0J5J5J0j0k0k0%J0J0nk0k0j0J0J0K0J0J0L0K5K0
1979B35%J0J0j5k5l0j0J5J0J5J5nl0j5j5%%J0j0j5j5j5j5J5K0J5nl5l5k0%%Nk5m0m5j5NNj5
1976f5j5J0J5K5J5nk5k0k0nJ5K0J5J0K0L0J5nk5%nNK0J0J0nk0nj0nK0L5L0J5j5k5k0j0J0%
1974D0NNNNNJ0%k0k5l0j5%nJ5J5K0K0%j5nnnj0j5l5k5k5%J0J5%k5k0j0J5K5L0J0J5J0NK5K0
1971C5NNJ5K0J5k0j5k0%%j0k5j5j5k0j5m5n0l5j5L5L0L5L5K0K5Nk5m0n%%%K0K0K5j5k5j5N
1968g5nk0k0nNJ0NNNNN%j0m0k5k0NNNJ0J5K0K5J0K0K0K5J0nk0j5nj0J0Nnnj0%j5K0K5L0J5
1965EJ5J0j0%j0k0m0l5j0NJ0J5K0Nn%%K0NNJ0%J0J0%J5%J0NJ0NJ0j5k0k0j0j5k0k0j0nJ0N
1962e0%k5l0k5l0j5j0J0J5K0J0L0Nj5k0nL0L0J5L0K0J5Nj0n%NK0L0K5J0%j0nnnnj0J0K0K5
1959A00J0j0j0j5nj0k5j5%L0K0J0J5L0L5L0J5k5m0m0k0%j5l5k5k5j5nJ5K5K5J0%J5K5L5J0
1957A20%%j5N%%Nn%nn%n%%NJ5K5%j5j5l0j0J5J5K0NJ5j0k5k5k0k0nK0L5M5M5L5J5j0%NJ0n
1954B30%%Nj0j0l0k5k0j5J5J0nj5j0k0k5NK0L0J5%%k5j0j0k0k0nJ0J0K0Nnk5j0l5k0k0k5k5
1951f5l0k0J5K0K0K0J5K0K5J0nk0k0%K0J5J5K5J0n%N%N%NN%J0NnJ5%Nj5k0j5k0j0j5k5j0J5
1948@J5NK0K0J0NK5L0J0J5K5k0m5m5j5NK0K5NJ5J5L0Nj5j5j0j5l0k5j0NJ0J0K5NJ5K0J0K0
1945A75k0l0k0k0nK0J5%j5%j0j0nj0%j0j5j0J0M0J0J0nj0L0L0K0Nj0j0j0j5k5k5m5j0J0L5
1943F5L0J5J0nnN%%%Nn%J0j0nN%%NJ0%J5NNJ5%n%Nj5%%nn%nn%Nj5n%j5k0k0k0j5k0j5k0%J0
1939a5J5nnnk5m5m0nK0L0%j0%nj0j0j0nK0K5K0K5J5NJ0J0k0k5k0k0l0l0k5nL0K0Nj0nJ0K0
1936a05J0j5j0J5K5L0L0L5K0J0%J5%k0NM0N0N0K0J0%j0j5j0j5j0j5k0n%K0K0N%K5J5%nj0j0
1934A75l5k0nL5L5K0J0nl0j0j5K0J5L0J5J5L0K0K0L0J5k5m5n0k5j5%nnNNNJ0nJ0J5nj0j0j0
1931B05nk5N%k0k5l0nJ0L5L5J0%j5%K0K5%k0m0m0j0N%n%nn%j0j0Nj5nnnj0%nj0%nn%n%%%%
1928A5K0M0L5K5j5j5nk0l5k5%%%nNK0nnNK0L0K0J0J0J0J0K5K5J0J5nl0l0%J0J5k5k0k5k5k5
1925F0m5k0NNn%N%%J5nnnnnn%nnj0J0Nj0%N%%%J0K5M0J5J0K5J0Nj5J0j0k0k0NJ5%j5j5%J0
1922F5Nj0l0NK0NJ0NJ0J5%NnJ0n%NN%j0Nj5NK5K5M0J5J0j0j0N%j0n%%j0%j0n%nj0J5n%J0%
1918A65NJ0nnk0j0j5j5j0j5j0j0nnj0K0L5K0K5%k5j0j0nj5nj0k5j0%K0J5Nj0k5%N%NJ0j0n
1915D0NK0K0L0J0k5l0nJ0%%j0J0%%%NJ0J5NJ0M5J5%%j0%Nj5%nnnn%%nl0l5%L5M5K5j5j5J0
1912A55K5J0J5K0J0j0k5m0n0l5%J0NK0NNK0J0NL0K0%j5k0k0l0j5l0m0m0k5j0J0L0L0Nj5nj0
1910Ennnnj5k0j0k0J0K0J0J5K5L0Nj5j0k0j0j5nL5L5M5J0k0m0l5j0j0l5NN0M0%j0%J5K0nJ0
1907F0N%J0J0%NJ5j0j5J5K5L5K0L5K0Nn%%j5j5j5j5j5j5j5j5NJ5K0%j5l0j5k5j0N%j5%%j0
1904C5NNJ0J0NK5%NJ5J0J5NJ5K0NJ0J0j0m0k5k5nJ5N%Nj0j0%nn%nnJ5nJ0%J0nJ0J5%J0Nj5
1901A35l0l5nJ5J5L0J5k5%L0M0M0nk5l5n%%%j0%%j0%j0j0NJ0K5J0K0J0K0K0Nj0l0k0j5%K0
1898A85J0J0NJ0NNNNJ5nnl0k5j0k0k0k5j5J0J0J0J0J0J0%K5NJ0J5J0J0J0J0J0%%Nn%%j0NN
1895B65Nk5k0k0J0M5M5J0%NJ0J0J0NJ0nnj0nj0n%j0nJ0J5j0l0k5l0k5%J0nJ5L0L0%l5k0Nj0
1892B35j0j5j5j0j0j5%Nj5n%nnk5l0k0k5%J5nJ5L0J0K5K0j0j5%j5l0j0k5k5J0J0J0J5NJ0K5
1890A00%J5J0J5J0J0%%J5NNNNk0k0k0k0k0k0k0k0NL0nL0J5NK5NnnNj5nnnj0J5n%NJ0nJ5nj5
1886A15j5j5j5%%%%Nj0j5NK0K0J5K5K0K5J0k0k5nK0M5%k5l0%nk0j0j0N%%N%Nj0J0K5J0K0J5
1883A90nj0j0j0j5l5l5j5j5j0nj0j0J0%%J5J5K5NNj0nnj0j0J5K5L5%l5l5j0NnnJ5J5J5J0J0
1881I5K0K0%k0m0m0k0%L0%K5J0nJ5%j0nk0%NNK0%nnj0nNN%Nj0l5j5k5j0%k5%K0J5J5K0j0j5
1878@j0j0k0nnk0nnj5%NNK5nk5nk5nK0M0L0L0K5J0K0K0J5K0J5K0%j5J0j5k0j5j5k0j5j0%L5
1875F0N0N0K0j5j5n%k0j0K0Nnnnnnj0%Nj5%J0nJ0J0nJ0%%nn%j5%j0j0J5Nk5n5m0j0j5J0J0
1872b5j5%NnJ0J0%l0nJ5J5%%%%k0j0NK5Nj0%%j0j0j5%NNJ0NK0K0K5J0j0k5k0j0J0nj0J5M0
1869B0K5j5j5j0L0M0M0J5L0L0J0j0l0nK0K5J5k5l5l5j0nJ5j5k0j0j5%nj5NJ5J5j0k5nj0nn
1866A5K0L5K5K0K5nj5k5k0j5%K0NNj0K0J5nJ0NNNJ0%j5j0j0j5%%j5J0K5N5K5nl5n0k0%K5K5
1863A35K5L0Nj0n%n%k0NK0Nk0j5nNn%Nnk0J5%j5%%j5j0j5j0k0nj0j0l0NJ5K0K0K0%j5l0J5
1860E0L0J5NNN%j0k5k0k0K0L5L0K5Nj0n%%j0%nnJ0%%N%nJ0j5k0k0j0K5L0J5j5k0NL0J0j0l5
1857A05l0j0J0L5J5K5J5K5J5K5L0K0J0j5j0j0j5j0j0Nj0NJ0J0J5J5NK5K5%k0k0k0k5j0j0j0
1855B10j0j0j0j5nj0%nn%j0j0%j5k0j0j5k0j0k5nNK5K5L0J5%j5l0l5k0j5nNL0M5K5K5K5K5
1852A60K0j0j0nj0N%%NK0K0%k0n0l0k0%J5K5L5J0K0J5K5NJ5K0J5J5J0J0J0J0J5NJ0J0j0nm0
1849C15m0k0k5j5k5j5j5%K5K0Nk0j5%nn%J5J5j0k5k5k5nJ0j0k5j0j5j5j0j0j0J5K5K0K0%n
1847H5%%K0L5M5J5nnj0nj0nnnK0K5K0N0N5N5K1j1l0l0k0j0j0nnK5J5%j5k5%%Nj0l5l0k0j5
1844A70j5j0J0K5Nk0j0Nn%n%k0k0nK5L0L5K5J0nj0j5%j0j0nj0j5N%j5%nnnk0j5k0j5k0k0j5
1841@k0NJ0nJ5NNNNnj0j0nj0j0Nk0nJ5n%%%J0nn%%%nK5M0M0J0J0j0l0%%%%%%%%%%%%J0NnJ5
1837G0K0K0nnj0J0Nn%nj5J0K0K5%l0NJ5J0NNNJ5%nJ5J0%Nnj0J0%j0N%j5J0j0n%nj5NJ0K5%
1834A80k0m5m0j5NJ0M0N0N0J0j0J0K0%j0j5k0k0j5j0N%n%%%%Nnn%n%%Nj0j5%%k0l0l5j0%j0
1831B0%J0J5K5L0J0NJ0J5J5J0J5K5K5J5%j5j0J0J0J0nNk5l0m0l0j0NL5L0J0%%K5K5K0NNK0
1828B95%N%NnNJ0nnNnk5k5j5NNk0m5m0k5n%%%j0k5j5j0NK0J5J5L0K0K0Nk5k5j0J0j0k0nj5
1825H5nj5k5NK0J5J5J5J5K0K0J5%J0j0J0%%J0nnj5k0nk5%nj5j0J0K0K5k5l0l0%NNnJ0NNJ0
1822A00N%J0J0NNJ0NNNJ0J0%J0N%J0J5k0nNj0%Nj0%nj0NNj5n%%j5%j0%j0j0%nj5nL0L0J0n
1819A55k0J5M0N0N5K0k0l5k5%%k0m0k5k0k0%K0K0%j5k0%J0L0K5J0nk0J0NJ0NnJ0k0l5l0NJ5
1816A35J5J5n%J0L0L5M0L0Nj5l5l5j0%NM0J5nl0k0n%j5%nN%%%%%%j0nnj0j5%j5NnJ0%%K0j0
1813A60%J0K0J5K0J5J5K0K0J0J0nN%%%J0nnJ0%nj0j5k0j0J0K5J5J0Nj5j0k5k5j0J5J0j0m0
1810B20m5l5J0K5M0K0Nk0m0m0j5NnnnnNj0n%J5L5NJ0%J5K0NNK0J0J5K0Nk0k0Nj0nJ0K0M0K5
1807C25L0j0l5m0l5j5%J5L5K5%%K0J0%%n%n%nNj0j0k0k0j0L5N0J5l0l0l0j5j5%J5L0M5K0J5
1805C50J0K5J1%j6K1M0O0L0J0j5nK0K0J0j0%NN%J0nK0K5J5K0K5J5J5K5N1N0N0M5N0N0N0N0
1802A132M6O0N5N0M5O0P5Q6Q5Q0Q0Q5Q1J15J25J31J45J75J66J55J81K25K51K91L16L35L71
1800E002L96M42N01N36N57N86O02N86O02O06O07O06O02O12N56N06M41L71L16K71J85J01K0
1799A5610p5j66k36k95l41l86m31m82n21n76o12o27o51o52o42o26n92n66n57n06m71m46m16
1797D737l86l21k86k56k30k01j75j50j21j00o5m0m0o1p0o0m0k5j0j0%J5L5K0K0nj5%K5J0J0
1795B205K5N0P1P0N5N0O0N5P5J01J30J45J56J85J91K10K21K21K65L26L71L96M36M46M71M97
1793G484N31N82O26O52O67O81P02P37P67P82P87Q07Q27Q27Q23P92P52P16O72O37N81M87M06
1792B3325L20K71K11J50P5L0l5j15j71k25k86l21l46l71m06m41m71n11n07n26n21n42n61n31
1790A7495n02n21n21n17n16n21n22n26n31n07m91n16n17n06n21n32n26n11m92m96m91m81m47
1788E784m11l66l15k76k51k40k21k00j86j65j56j35j20j21j00q0q0o1l5m0n0n5l5j0J5L0K5
1787B145K5K0L0J5L5M5N1N0N0P0O5O0Q1Q5J00J30J61J80J76K00K26K65L16L21L66M21M71N12
1785F672N71O12O61O82P02P47P72P57P52P27O76O42N82N11M56M11L61K81J90J11Nq1j85k81
1783A7334l81m61n21n67o11o57p17p47p72p72p87p82p77p67p42o92o31n77n11m56m06l61l11
1781C328k71k15j91j65j50j41j25j15r6q0p0n0o0o6q0r5j05p0m1m0m0l5l5m0l0m5m0m5n6l5
1779G01j5j5nk0l0l0l0l5j0k0k0j0k0j5j5k0k6j0j5k0k0k0j5j5l0%K5M0L0nNK5J0J5J5J6n
1777C91k6j0j0NL5K1J0j0k6k5j0n%j0%j5l0j5k0NJ5J0J5NNNJ0j0j0nj5l5l0m0k5j0N%nJ0n
1774A45nJ0K5L0L0L0L0J0k0m0n0j5J0K0L0K5j0l5l0j0k5k0%L0J5J0%n%%N%J0%nJ5K0nl0j0
1771A85J5M0J5j5j0J0%j5k0%J0N%J5K0L0L0K5Nj5n%nJ0J5nj0j0j5j0k0k0k0k0%K0K0%nnnn
1768B35K5K5L5J5k5m0l5l0nNj5J0J5%K0Nk0k0k5j5j0j0%k0j5Nj5n%%J0K0K5K5nj0J0J0J0J0
1766A95NJ0J0J0%J0NJ0j5l5l5j0J5J5L0J0j0j5j5j0%%N%%%N%NK5J5J0J5K0J0J5nl5j5j5NK0
1763B60J5J0J0J0J5J0J5J5J0nJ5J1ol5m0m0l0k5j0n%nK5K5M0K0%nNj0k0j5k0k0%j5j0K5J5
1760B35J0nk5j5NJ0J0J0Nnj0nNnk5j5j5N%NJ5J0Nj5k5k0k0K5L0L5K0NJ0J0k5l5m0NK0K5Nn
1757B10k0nJ0K5J0j5l0l5j5K0K5K0K0%k0j0n%J0J0%%J5J0%j5j0j0j5j5j0nj0k0K0L5K5J5J0
1755B25J5J5Nnj0j5l5j0%J0K0K0K5J0K0J0n%K0L5K0k0m0j5Nnm0l5j5NJ0J0J0J0j0j5k0%nN
1752B05J5nj0j0%j5l0k0nJ0%k0j5%nj5j0nJ0K0K5NJ5K0K0J0%nnn%J0Nk5k5k0J0J0L5O0O5N
1749C05l5l0l5m0j0NNj0j0J0L5K5j0k0k5j0%%n%Nnj0NNj0k5m0k5%K5M5L0Nnj5nJ0J0J5NJ0
1746A75NJ0NNK5nj5nnj5k0l0nJ5%nj0%J0j0Nnj0j0NL5M5N0K5J0Nnj5j5l0k0j0J5K5J0K5J0
1743B70%k0k0nJ5%j5k0k5%J0n%nJ5J0K0NNnk5j5k5j5NL0L5K5L0j0m0m5m0k5n%j0j0j0j0j0
1741F0j0j0nNJ5J0NJ0J0J0J0nnn%NNnj5k0j0K0J5J0Nj0j0nj5j5nK0K0K5J5K0L0N0L0J5k0k5
1738B25l5m0l5k0J0J5L0L5J5J5n%J0nJ0J0nnJ5N%%J0NNNK5K0J0j5j5k0j0nK0J5NJ0J0NJ5j5
1735C25j0j0j0j5j0j5j5N%k5l0j0J5L0L0J5j0k0j0nn%nj0%J0j0j5j0nJ0J5%j5k5j0N%j0n%
1732A40k0N%j0j0%NJ0nJ5J5nJ0N%k0j0j0j0j0%k0j0j5j5j0J0L0J5K0%NJ0nk5k5K5K5J5%nJ5
1729A35J0NJ5%J0K5J5J0K0J0J5J5j0J0J5j5k5l0l0k5k5j5m0j0J0J0J0J0%%J0j0J0%j0J0J0
1727A45nJ0nNN%Nj0j0j5j0%j5k5%K0J5L0J5j0j0k0nJ5J0NK0K0NJ0J5NNJ0nj0k0J0K0L5J0j5
1724B55l5nJ5%N%%J0nnJ0J0j0k0k0m0j0NNK0%%J0%NnNK0j0j5%Nj5nnj0nJ5K5K5J5k0nnk0j0
1721A80N%j0j0Nj5NNn%NJ0nnJ0J0NJ0NJ0NNNNNj0l5m5k5NK5K5K0L5K0j0%J0j5J5N%J5%NK0
1718C00%k0%nj5j5%k0%nk0j0nj0j0nj5K5M0K0L5L5K0M0K5j0j5j5nj0j5k0nN%%Nk0l5l5k0N
1715A95%nJ0%%K0j5n%nnn%nnnnJ0J0K0K5j0j5k0k5nnj0%K5L0J0n%J5K5K0%j5n%J0J5J5N%j0
1712B75k0k0j0nN%j5m0m5k5k0NJ5%%J5K5M0M5K0j0k5j5k0j0j0j0j0j0j0j0nnj0%nj5N%j0k0
1709D0J5J0k0m0k0J0L0Nj5j0%L5Nj0j0nNJ5K0K5K0j0j0J0Nl0k5j5k0n%j0nj0nnK0L0M0J5N
1706H0nnNJ0%J0Nj5%%k0k0NK0L5L5M0L5J0NNJ0j5l0l0j5J0J0%J5%%J0nNK0J0k0l0j5NNNk5
1703A55l0NK5K5J0J0L5L5J5%j5j5j5NNj5k5j5%nnk5j5j5j0Nnj0NJ0J5K0nk0k0%nj0k0%j0j0
1700F0NJ0J0L0L0L0J0j5j5j5j5j5l0j0j5k5NJ0NNNNNN%nNj0%%n%%%n%%%Nnj0J0n%n%j0NJ5
1697E5j0%j5l0j0nK0N5L5K0NN%%NnJ0%%J5K5%k0m5l5nK0nk0l5k5%nNK0J5N%nj5%j0j0k0k0
1694c5j0%L0M5K5j0j5j0nNJ0K5nk5j0NJ5Nj0nj0j0j0nnj0NJ5K0NNJ5J5J0j0%Nj0n%%nn%j5
1691B0Nj0Nn%J0K0N0N0J0j0nJ0nJ0J0K0L5J5Nj0j0k5j0Nnk0j0j0k0j0NK0K5Nj5j0j0nnK0%
1688A45j0j5NK0J5nj5m0l0k5j5J5J0J5J0%NJ0K5L5J5Nj5j5j0k5nNM0N0N0L5nk5m0l5j5J0N
1685A80j5j0j0j0j5j0J5L0NnJ0%Nj0nK5K5J5j0j5%J0J5nN%J5nk5nj0k0J0K0L0Nn%Nnl0j0%
1682A90J5L5L5L0J0j5k5k0k0l5k0nNJ5K0J5J0Nj5j0%J0J0j0k5j0K5M5L0j5j0j5nj5NK0L5L5
1680C30J5Nj0j0nNj5l5j5nJ0K5K5K5K5J5L6L0K0J0J0J5J0J0J5J0J0%j0%nj0Nj0nj5l5k0k5
1677D31nnk0%K0K0K0K0P0P0M5L0J5J0K0Nnj0Nj5j0j5j5j5j0j0m5m0l5k0nNJ0j0l0l0K0L5K5
1674E26L0%j5nnK0M0L5K0j0m0n0o0m5l5j0nj6j5j0j5k0j5j0k5l0j0J0J0L0L0L0L0K6L0j5l6
1672C70m0m0n0l5j5j5j5j5nj0j0j0K0%j0k5k5nk0j0J0K0J0J5Nj0nNJ5J0J5J0nk0k5nK0J0J0
1669A20K5J0Nj0l0k0k5%J5J5nnm0n%%j0NJ5%J5J0%J0J0K0K0K0K0j0j0j5j0%%%nJ5J5J0K0%
1666A95j0%nNK0K0%J0NNJ0NNJ0Nl5m0l0l5j5Nnn%nn%nnJ0L5L0%k0j0j5j0k0nL0M5L0M5M0L0
1663C15j0k5k0k5k5k5N%%Nnj5k5n0l5%K5L5L0NK0K0K5L0Nk5m0k0j5j5nJ5N%%%j0NNnnNNK5
1660A85J5J5J0j0k0l0j0%J5NJ0J0Nj5k5j5j0%j0NJ0j5%j0j0nJ0L5L0J5nj0j0nnj0nj0k0j5
1657I5k5j0%K0NK0J5%J5J0nnj5%J5J5J0J5Nj0l0k5j5j5j5j5N%K5L0K0%K0L0J5Nj0nJ0J0j5
1655A95l5j0J5J5J5%%j0N%%Nj0N%nJ0n%%nK0nj5k0j0j5j5K0M0L5J5j0k5j5nJ0j5m0n5l5nn
1652C5n%J5J5J0J5NNJ5K5K5L0J0nJ0K5J5J0J0j0l0m0m0k5j0%J0L0J0%J5J5K5J0%%%%j0N%%
1649B20N%NNJ0%J0Nj0j0NK0L5J0nj5k0J0K5L5J0N%J0J5Nnk5k5j0J0J0%j5n%j5j5j0J5J5J0
1646C20j0j0NNnJ5nnnn%nj5NJ5nJ0Nj5l5l5j5%%%%%N%%j0j0j0j0%k5j5%L0K5Nj0nNL0K5%n
1643B35nn%%n%j5j0j0j0J0L0J5K0nnnj0k0k0%K0J5K5M0N5L5J0%j5k0nNK0Nj5n%nj0j5n%j5
1640C05j0j0nj0nj0J5L5K0K0J0nNNK5M1L0K5K0%l0n0m6j5nNj0nnnnn%n%%Nnk0m0l5k5k0Nj5
1637A70nJ5K5L0J5j5k5k5k0nj0J0L5L0J5nj0J0J0K0Nj5l5k5k0k5l0j0l0j5J5L0L0J0J5J0J5
1634A90Nj0nNNnnNJ0L0K0K0J5K5K0K0J0K0K1J0j0%K0K5K5j5k5k5j0oj0j0j0nj0j5j0j0%j5
1631B90j5NNj0%n%nk0k0j0k5j5NL5J5J0%NJ0k5nK5J5j0k0k0nK0J5K0K0J0j0J5%nJ0%%J0nN
1629C15N%J0J0n%%J5j0j5j5%K5L0L1%%J0K5L5%nj5j5nJ0K5K5J5k0l0k5k0%J5%J0J0K0j5k0
1626D26k5j0J0J5J5J5j0k5j5j1J1K5%%%NNNNNl0l1nNK6NJ0K0J5j0NNJ5K5%k5k5nl0j0NJ5K0
1623D46NNJ5L0M5K0J0k5m5k0j0k5n%K0J0J0NnJ0%j5j5NK0L5L0NNj0j0j0j0%K5J5NK0NJ0K0
1620F26K0L5J5L5O1O0O0N5K5%J5J0J5k0k0m0l0k5l0l0%%N%%%%%%N%%K5K0M0O0N0N0L0NJ0n
1617A132%Nnk0l0n0m5l0J0N5O0M0N%%%J0N1M5L0M5M0L0K5J5M0N0N6J5nj0J5NnJ0K0M0N0N0
1614A749O5P0N0P6N5O5O5Q5J06J25J30J41J55J76J85J90K16K36K80L01L61L96M21M76N32O06
1613G313P12Q37R48J068J213J353J519J669J810J940K025K066K035J925J739J474J153P47
1611C3546L16j01m46p01q73r17q57p22n11k51N0L71P22J078J448J835K236K627L032L404L725
1610D9011L920L960L810L454K912K171J298L36o22j498k216k747k973k952k707k331j840j288
1609D9698p02r1N32J173J825K461L083L679M226M667M943N073M928M491L785K777J534J30
1608I8212j328k727l910m787n319n529n399n008m462l814l108k387j699j013l81K31Q17J359
1606D9748J839K271K602K777K777K567K165J549P87j05j093k070k933l614m055m251m216l970
1605D2775l615l188k747k266j804j359r32n47k10Q0L61O11P67Q53Q72Q12O77M36J65k20o17
1604C0904j053j438j765j995k156k190k141k020j880j734j554j339j128r52q27p32o37n56
1602D807m86m16l51k86k46k10j76j40j55j56j35j05q1q5j00j00j21j15j00o5n6o5n0m0m0m5
1601H82l0m0m1m5l5j0j5j5j0k0j5%k5n0n0o0m1j0J5j0J0j5k0j0k0k0nk5j0%J0%%K5j0j0K0
1598B95J0nJ0%l5o0n5l5nK5J0NK5N%K5J5J5K0J5j0j5j5j0k0j0j0k0k0nk0j0NJ5NJ0NJ0K0%
1595A85j5l0l5j5nK0nJ0J0NJ0NNJ0K0%k0j0NK5L0K0nm0m0n5k5%J5M5M5K0j0l0k5k0NJ5NJ0
1593A35NJ5NJ0J0NJ0J0n%j0%%nn%j5j0j0j5j0j0j5j0J0J0NJ5%K0NJ0J0J0J0J5j0nK0K5K0j0
1590B45nj0%N%%%Nj0J0%%j0NJ0J5j5%K0K0%j5%J5K0K0J5nJ0K5K6nNJ5L0K5Nj0%%NK0J5J0%
1587E11%NK5N0M5L5K5L0L0N1N0N0N0K0J5J5K5M5O0N6N5O0N0N5N5N5O1M5P0Q5R0Q1J00J15J15
1584B285J11J30J60J76J75J91K35K81L16L51M01M61N26O12P02P92Q92J008J128J263J394J518
1583A5108J635J689J684J630J538J344J043O71K71j70o37j053j388j640j809j880j845j744
1582A4447j614j464j329j178j047q93p17o01n16m42l86l45k76k56k20j91j50j16r5r5r0q5
1580B341o6m5l5j5j5l0m0o0m5k0%nk0k1k0k0J5J5J5J6j1NK1L5N5N0L5M0K0M0N0P1J05J05J05
1578B671J11J25J25J46J75K26K60K86L06L61M11M86N62O06O87P62Q52R22R88J028J032R88
1576A4116R32Q52P47O32M71L16J40k0j30k06k20j81r0M0K11M26O52Q92J093J228J343J399
1575B4643J363J254J057Q23N41K10j10m11o41p88q62q52q17p87p62p57p92q17q72r58j043
1573A8622j122j193j239j263j263j238j203j113r83q72p82o72n71m87l76l15k66k26k30j96
1572C012j75j56j15j00r5p6q5q0n0l0n0l5l1m5l5l5o0m5j5J0L0J0nj0nJ0K5L5K0J0NK0L5K0
1570A909L0L1K5L0L0L0O0Q5O5Q1R5J25J36J50J50J71J95K31K66L15L76M36M67N16O02P06Q17
1568H130R13J012J088J178J263J324J373J379J308J193J003P72M71J26k11n31q33j097j334
1567A8527j489j559j554j504j428j304j163j007q77p67o82n97m91m16l61l16k65k36k16j85
1565B110j55j31j10j05q6p5n5m5n0n0j5k0m0n1n5l5n0m5m0m5m0k0l1l0m0k0l0l5j0%nnk0N
1563E71j0nj0j5nj0k0nNk5m0l5m6l5NK0J5J0n%nnNj0%nj0j5k0nj5j5%k5j0NNj5j0NnnJ0%N
1560B20N%NNN%N%N%NJ0n%J0N%j5l5l0k0l5l5m5k5J0K5J5J5Nnj5J0j0nj5NM5K5nk5j5j0j0j5
1557F0m0k0%M0K5j0k5j5J5J0NK0NJ0NJ0J0j0k0l5k0%L5N0L0J5M0J5J0j0%nj5k5k0k5k0k0k5
1554E0j5j0J0%nJ0n%NNJ0J0NNJ0nK0J0nNNk0l5l5k0j0j0j0j0j0j0j5%NNnJ5%%K0j0j0j0k0
1551h0nL0M5M5L0%j5%j5l5m5m0l5J0K5K5J5J5K5K0J5J5%K0%k0k5k5j5%NnJ0%NN%NJ0NNNNN
1548D0N%J0J5%j0K0J5j0nj0j5nj0j5nj5%K0NJ0NJ0J0NNNNNNNNN%NJ0%NNN%J5j5nJ0j0NJ0j0
1545A40k0N%j5nn%j5j5j5k5j0J5J0K0J0N%NNN%N%%NJ0nl0k5m0k0NK0NJ5J5J0J5J0J0NJ0J0
1542A25NJ0J5%%J5J5nNJ0NJ0J0M0K0K5Nk0nnk0k5l5j0L5L5nk0nK0J5%k0%J0K5M5N5N1M5L0
1539E06Nnk5n%j0%j5n%j5k0m1l0k0J0L5K6K0L0M5M0L0NN%J0K0NK0J0J0j0l5l0k5m5n5m5l1
1536C65j5Nj5k5l5k0j0%K0J0N%J0K5M0M6K5N%k5k6k0l5l5n5k5%NJ5Nl5l5l0l0j0NNNNM5L5
1533B00%k5k0j0NK0%%nk0nJ5J5nj5l5k5k5j5%nj5nj0j0nJ0J0J0NJ0j0NK5K0Nj5k0k5nNJ5J0
1531E5j5n%n%Nj0nj0j0j0J5L0L0J0j0%%j5k5k5%J5J0%J0N%K0J0NK0K5L5Nj5m0m5k0L0K5Nj5
1528H5j0nj5l5j5j5j5j5j5j5j0j5j0NM0N5L5K5J5Nnl5l0j0NJ0J0N%%%%%%%%%%%%J0n%NJ5J0
1524F0NJ5L0L5J0j0m5l0j0j0k5m0l5nNNNJ0NJ0J0NNK0J5Nj0k0j0k0l5j5K5K5K5Nk0j0nJ0%
1522a0%%%J0n%%J0M0L5K0n%nJ5%%j5m0l5k0nNJ0nnJ0J0nnnJ0J0j5k0NK5J0nnk0j5k0%K5K0
1519EK5L0J5j5l5m0j0n%%%%%%%NJ0J0J0J0J0J0NJ5nNN%NJ5n%%K5M0K0K0J0nN%j0m0l0n%j0
1515I5k0%%NJ5J5j0l0j0k5j5k0%nk0m0j0K0K5L5L5L0%%nk0k0%n%K5L0K0j0k5k5Nj5nnj0nn
1512ej0K0L0K5K5k5m5l0nK0K0nj5nN%%n%j0%J5J5nk0j5N%J5%%%%%%NNNK5M5M5J5nj0nnJ0J5
1509A40%j5K0J5j0j5N%j5nnnj0J0J0J0J0J0J0J0J0J5J0J5J0nl0n0n0l5nNJ0%k0k0%N%j0j0
1506A5k0k0NJ0L5N%j5k5j5l0j5J5L0L0J5Nj0k0NJ5J0J5J5J0J5K0N%j0j0%j0n%j5N%%%%N%%
1503F5J5J5J5J5J0%J5K5K0%k0k0k0k0%K0K5J5NNn%Nj0k5m0m5k0NL0L0Nn%n%J0J0J5J0J0J0
1501A70NJ0J0nnk0k0k0%K0J5%j0l0k0nj0k0m0k5n%j5l5l5j0NNJ0J0K0K5K5K0NJ0J0%n%j0%
1498C0J5J0J0J0nn%j0j0%nnj0NNJ5J5nk5l0l0l5m5l0j5%j0nK5L0L5K0Nj0%nJ0NnJ5M0M5K5
1495G0L0Nk0l5l5j5nK5K0K5Nj0k0j0j0j5j0%nn%n%Nj0j5%Nk0l0j0nJ5NJ0nJ5L5J5nnN%J0%
1492e%%N%J5J0n%k5nJ0K5J0J0%nK5K0Nj5j5j5j5j5nnk0k5k0nJ5K0%%n%K0J5K0K0NJ0J5L0M5
1489A45L0Nk5j5k5n%j0nnn%K0J0N%l5k5nJ0J5NK0Nj0Nnj0k5j5j5j5k0j0J0K5J0nn%%%%%%n
1485B0%nj0j0%%j5j0%J0J5J0J5%NJ0K5J5Nj5l5k0j0%J5N%nJ0K5K5nj0k5J0K5J5Nj5%K5J0%
1483A10l5k5j5nj5nN%j5j0%K5K5M0L5J5%k0j5nJ0%k0nJ5L0L0J0nnnnJ0K5L5J0nj5j5j0nJ0
1480A80nj5j5%%j5j5nNk0j0%n%j0Nnn%nJ5K0NK5NNJ0L0M0J0N%J0J5Nj5m0m0k0J0K0J5Nj5k5
1477A55k0j5j0nl0m0m5k0j0J0J0J0J0%K0M5M0N5L0%j5j5%k5k0k0k5%K0J0NL0K5K5K5j0n%j0
1474A85nnj0nnj0nnJ5K0K0j0k0k0NK0J5J0J5J0j0k0k0j5j5k0k0j5j0J0J5K0L0K5Nk0j5k0j5
1471A05k0k5k5k5k5%J5NN%%j0J0J5J5J5J5NNNNk0l5m0j5K5L0K0k0n5o5l5J0K0L0L5J5N%j0
1469a5J0nNJ0%nJ0K0j0%K5J5Nnl0k5j0J0K0NJ5J5j0k0l5k0nK5M0K5j5k5k0j5nnj5j5%nj5j5
1466i0nL5M5J5NJ5J0%N%N%%N%j0N%nj0Nnn%n%n%nj0N%j0nn%nnnnnnnNj0j5J0J0NK5%NK0%J5
1462A5J0j0%NJ0J5K0J5J5NK0%j0k5j5k5j0nk0%NNJ0%nNn%n%Nn%J5NJ0nJ5J5%%K0J5%%K0NJ0
1459A45k0l0k0k0j0K5NNJ0%J5%l5k5j0NL0Nk0m0m5k0K0J5J0NJ5%k5j5K0M0M0L5K5nk0k5k0
1456F5k5nnj0nj0nj0%J5J5K5J0k0j0j0k5nj0k0%N%J0Nj0k0k5%%K5L0%NJ5%NJ5%NNNj0j0NK5
1453D0L0j5l0l5NK0Nnnnnn%nn%n%nJ5J5J5K0K5NJ0K5%nNj0%%nnJ0NJ0NNNK0%k5j0j0k5j5j5
1450D5j5j5nnL0L0NJ0J5Nj0j0k0nJ5J5K0J5J5j5l0k5%L5J5J5%%%%n%%%nnnnnnnj0j0j0k5n
1446C0j5j5k5nK0K0j0j0j5j0NK5M0K0j5l0k0NL0J0nNNnnJ0Nnk0l5j0J0NK0K0Nnnnj0%K0J0
1443D0%j0j0k0nnJ0Nnnnnn%J0M5L5NNNNnJ5J5nn%j5NJ5Nj5k5nk5k5j0J0J0J5J0nj5j0j0NN
1440B5nNL5%j5j0nJ0Nn%j0nnNL5K5J5J5nl0k0k0nnj5%J0J5%k5j5K5L0K5J5K5J5%j5Nj0n0m5
1437B0j0K0NNNJ0j0k5NK0Nj5j0N%nj0NNj0nNNK0K5NNnK5L0L5K0Nj0j5j5k5nj5n%j5k5k5%J0
1434D0J0nNNj0j0m0m0k5l0l5k0J5L0K5K0J0K5K5J0nj5%k0j5nJ5K5L5L0j0k5j0J5J5nl0nNK0
1431B0K5L0J0j0l5k5k0J0L5J5%j5j5k0l0nJ0J0J0J5J5N%K0L0K0Nnk0j5l0j0K0J0k0j5nJ0%
1429C0%%J0NJ0NNJ0%j5N%k0nnj0nNJ0%J0J5%J5%nnnj0%j0j5N%nnNK0J0j5j0j0%Nj0k5j5NJ0
1425a0%NK0j0J0J0J5Nj0nJ5L0K5J5nj5j5j0m0m5j0J5N%nnn%K0K5L5J5K0J0j0k5j0J0J0j0k5
1423D5l0l5k0NM0K5J5%j5j0j0%k0j0n%%%%K5J0j5j0%%NnnNJ0j0k5j0J5J5%j0J0nk5n%K5J0
1420b0k0%%J0NJ0Nj5nK0K5%NNNnnl0m5m5l0j5%K5L0K0L0L0K5L0K5j0l5k5k0NJ5%J5J5%J0J0
1417E0nj0%j0k0Nj0nnj0%j0j5%j0nJ0n%J0L5L5%l5k0j5J0J5Nk0j0n%n%%%n%%NK5L0%j0j0k5
1414d5j0N%%%J5j0%J5NK5L5%K0K5J0K5j0k0j5j5j0k0k0j0nnk0Nnj5j0%J0K5NK0N0L5J5k5k0
1411E5nj5j5k0k0k0j5nnnj0L0K5L0K0K0j0%J0nNJ5nk5k5k5k0nK0J5%J0L5J0K5K0J0k5m0k0
1408A5nk0nNK5J0J5nnnnn%j0nN%nNJ0j0J5nj5K0n%J5j5%NJ0N%J0J0%J0Nk0k5k5j5NJ5J0J0
1405B5NNJ5nk0k5l0k0N%N%nJ5J0nnJ0%%J0nJ0Nl0k0J5L0L0%j0j5n%K0L5L5J5J0j5k0%j0j5
1402E0j0j0l0NK0L5N0J0%%J0j0j0j0nj5k0nk5nJ5K0nk0j0NJ0J5N%NN%NJ0nj0m0m0j0j0J0N
1399a5%Nn%%%N%%j0n%J5L0L5J0n%K0K0K0j0k5j5k0nj0nn%K0J0NJ0NNJ0J0J0j0l0m0l5k5J0
1396b0J5K0%k0n%nnJ0NJ0J0J0J0NJ5j5j0J0L0L5N%j5k0k0k5j5k0%nj0%J5NNJ5%j0j0j0NK5
1393B0K0K5Nk0k0j5k0%K5K5J5j0j0j0J0J5J0%nk0k0nj0nj0k0j0J5J5J0j0%NJ0K5L0L0K0%j0
1390A00k5l5l5k0J0nJ5NN%N%%J5K0nk0NL0J5J5j0k5k5nN%NJ0K0K5%j5j0%Nj0l0j5NJ0j0nn
1387A5j0nn%nJ0L5L0J5%j5k5NK0K0j0j5j5j5l0l0k5NJ0%j0j0nJ0L0L0L0L0J5K0L0L0K5j0m5
1384A30m5l0l5j5NJ5%nnJ0J0n%J0J0J0J0j0nj5%L0M5K5%%j5k5l5k5%J5K5K5Nnk0j0j5j5j5
1382C0j5k0j5k0J0NNNNNJ0NJ0J5K0Nn%nnnj5k0%J5M0K5%k5k5nNJ0J0j0n%n%%j0%L0J5J0%%
1378H0N%J0J5%k5j0J0J0J0nj5nj5%j0j0nj0nj0nnnnj5l0k5j5nj0k0%K5K0K5K5J0J0J5J5%j0
1375A0Nj0%J0nJ0n%K0j5l0m0m0l0J5J5K0J5NJ0J0J0J0NNJ5K0K5L0K0nj0j0j0j5k0k0k0J5J0
1373B5J0J5%j5nnNJ0NJ5%NNN%J5K0K5J0j0l0m0m0k5nNN%J0NNNnJ5K0nk0j5j0N%j0n%j0%NK0
1369A5J5J0j5k0j5J0L0L5J5%K0J5J0nj5k5l0j5nk0nj5%K5L5K0nj5%K5Nj0j0NJ5%k0l0j5k0
1367ej0J0K5N%j0nJ5J5%j0%%j0nnj5NK5L0J5nj0Nj5k5%K0K5K5J5J5J5J5n%l0j5N%k0k0j0j0
1364D5%L0L0J5j0j5NK0L5O5P5P5N1L0K0J5K0J0n%nnNj0%%j5j5k5j0k0j5k1j5k0j5k0k0k0l5
1361B30l0l0k0m0m0j5J5L5J5%k5k5j0NL0K5K0N%%J0J5k0k0k0j5j5NK5K5K0K0Nj5j0Nn%n%J5
1358A65J5J5J0k0k5%N0O0L5k0o0l5m0j0k0j0j5j5j0%K5K0K0nnn%nnnk5j5j0j0J5%%J0J0J5
1355I5J0%j0l0l0j0NK5K0N0L5K0nj5j5j0j5j0NNj0j5k0l5nJ0J0J0J0NJ0j0k5l0k5j0j0j0k0
1353e0NK0NJ0%k0k5k5j5nK5K0M0L5K0Nn%J5J0Nj0j0k5m5k5nK0L0L5J0%j0J5K5K5%k5l0k5n
1350A5%j0nK5K0%%%%j0j5k0j0j0j0j0j0j0j0j0j0J0K0J5J5j5j5nk5nJ5L5M0L5NJ5L0%%%%%
1347H0N%%nj0nnk5N%j5NNNNJ0NN%J0nNNj0J0%N%%%%K0J5j0nk5j0J5K0J5%j0j0j5j0j0j5nJ0
1344E5J0%k5nJ0J5J0K5M5K0j0m5m0k0J5J0J0j5k0k0%J0NNJ0N%n%%%n%%NK0J5J0nk5j5k0k0
1341A5k5k0%L0K5J0%k0k5%J0J0J0K5K5J0j0N%K5J0j0nk0j5k0j5j5k0l0nJ5K5K0K0K5J5L0J5
1338A20n%nn%%n%n%K5K5K0K0J5nn0o5m0nNNJ5NL0M0N0J5nk0l0nk5k0k5k5k0k0j0K0N0N5M0
1335A60K0J0J0nl0k5l0j0NK0K0J5%j5NJ5L5K0Nj5l0k5j0nnJ5K0J5J5J0j0j0NK5NJ5J5K0M0
1333C15L0K5L1L0L0K5K5j0J0J0NNJ0Nnk0j5j0nj5k5%j0j0nj5nj0nj6m0o0p0l0k0j0%NK5Nk5
1330A55m5l5j0%J0%j5j0nnnj5N%Nnk0k0k0nK5J5K0nk0nNK5J0j5k0%L0M0M5K5Nj5j0nNj0j0
1327I5j0nJ5K5K5J5j0j0nk0j5k0k5j5NJ5J5Nnj0nj5%j5j0nNJ5Nj5k5%K0J5K0K5L5L5J5%j0
1324A55nj0nj0j0nj5%k0%NJ0nl0k5J0L0M5L0J0%j5l0m0j0J5J0J5K0NK5J0J5%k0j5j0nk0k5
1321H0NK5M5K0j0k5k5nJ0NNk0l0j5N%j5j5%j5nj5nk5NJ0%%J0NJ0J0%NJ0%J5K0K5%j5j5k5n
1318D0%n%K0L5L0L0J0J5J5Nj0l0l5l0k5j0j5j5NK5J0%nJ0L0J5%j5k5k0l0k5%J5%NJ0J5NK0
1316G0J0J5J5Nj0k5k5j5J5J0J0J0%nj0%%j0Nj0k0k0l0j0J0J0NJ5K0%J5J0nl5k5j0nJ5N%J0
1313A0J0NN%%NK0K5J5nnj5l5nJ5M0N0L5K0K5Nj0j0l0l0l0l0j5l5j5%nnk5l0j0j0J5J5nk0N
1310f0K0J0nj0J5N%J0nk0l0m0j5K0K5K5K5K5L0K5%k0k5nJ5nnJ5J5K0J5%%j5k0%%j0j0j5j0
1307a0J0N%j0k5j5K0J5J5j0%J5NNNN%J0Nk0j5nNK0j0j5nJ0K0%nk0j0nnJ5J5J5j0k5j5J5J5
1304A0J5NNNN%J5NN%J5NN%%%%%n%nJ0j0j0J0J0J5j5j5j0NNj0%n%nNJ5K0%%K0J0J0n%j0%%J5
1301A40Nl0o0q0n5k0J0J5J5J5%%%N%%J0j0%%n%%j0j0%L0Nk0j5k0j0%K0L5L5J5Nj5j5nN%nn
1298b5n%%j5N%j0n%nnnnK0J5K0J5K5J0K0K0j5j5nk0j5j0k0nK0K0K0K0K0%k5k0%NNN%Nj0J0
1295D0N%%NJ5n%J0j0k0NL0K5Nj0j5j5j0J5J5J5%j5nnnJ5N%N%%j5j0k0nJ0K5K0J5j5j5j5j5
1292E5J0%k0l0k0nNK5K5Nk5n%%N%%Nj5J5J0J5J0J0nl0k0j5k0m0m0j5%NK0M5N0L0K0%%k5nJ5
1289D5K5K5j0nJ0J0J0N%k0m0m5k5%NK5L0J0j0j0J0J0NNK0%j5k5K0J0nk5j0Nj0NJ0J5k0k0n
1286A5j0j5%j0j5j0j5J0Nk5k5j5%j0j0%%J0n%%N%J0J0J0J0%J5J5%K0J5K0J0J0K0L0%j5k0l0
1283A0j0NJ5J0J0NNJ0NNK5J5j5l5l5%L0J0nl0k5j5NK5K5K5J0j0J0NK0L0%j5j5k5j0nNJ0n%
1280G5N%%nnj5%j5k5j0NK5J0j0j0NNNNJ0j5%%j5Nn%%%%N%%NnN%%N%N%Nj0nJ5K0K5J0%j5j5
1277G5k0nnnj0k0k5J5J5%m0k5j0J0K0j0n%n%K5M5L0J0k5nnk5k0nJ5J5J0n%NJ0NNK0J5%j5j0
1274D5K0J0nj5l0k5k5l0l0j5k0nNK5K5%j0J5K5K0N%j5%J0J5nj5j5J0NK0Nj0j5k0NK5L5K5J5
1271F0n%J0J0J0J5K0J5%N%j5l0l5k5k5k0%k0k0k0J5K5K5K5NNNJ0Nnn%K0J0j5l5l5m0l0j0J0
1268h5K5L5K5L0%N%%NN%J5NNNN%k0nj0j0j0nj0j0N%n%%%nj5j5j5j5NL5N0M0J5J5j5j0nJ0N
1265H0%j5j5j5j5NL5M5M0L0J5%j0k5l0k0nn%nn%nJ0j0nnnnnnj0nNj5n%nj0nnnnnnN%%k0j0
1261e0j0J5K0nj5J0J0K0K5J5L0L0J5l0l0j5j0k5j0K0N%J5L5J5k5o0m5%J5nNj0n%Nnj0NJ0J0
1259c5J0J0J0J0J0J0nnnnnnnnJ5K0J5J0%k5j5j5N%%%J5n%J5%NL0M0NnN%j0j5k5NNK5K0J0n
1255A10j5k0j0j0j5nj5l0l0%J0J5J0K0J5K5K5J0k0j0k0j5j5k0k5NJ0nj5k0%N%NNk0j0K0J5
1253d0J0J0J0NnnK5K5J0j0j0J5K5J0j0nj5%%j0k5k0nJ5NJ0%J5K5K5J5k0l5nJ0J0K0K5K0K0
1250A40%l5j5j5k5j0j5k0j0Nnn%%j0NNNJ0NJ5%nJ5L0L5J0j0j0j0j0j0k0k0NJ5Nk0nnJ0NNN
1247D0j0j0J0K5L0L0Nnj0j0j5j0%nK5K5K5%j5k0k5k0l0j5NNNJ0nnnnk0k0l0j0J0L5K0K0nn
1244A5j0nk0%L0J0J0N%J5n%K0L5Nl5k5k5nNJ0j0%%%%NJ0nnl0nNK0NNj5j0NJ0%j5nj0j5%J0
1241b0NNNnk0j5j0J0L0J5K0J0J0J5NNj0%nk0k0NJ5Nj5k0NK0K0K5J5%nnk5k0k5NJ5NNNNk0l5
1238a0l0k5%%N%nk5j0j0k0j5NK0L0L0J0j0nJ0L5L0K0NJ0J5%nNnk5k0k5j5%J5J0J0%N%%J0n
1235A5N%J5K0J0J5J5j0k5l0j5k0NK0Nnj5j5NJ5K0%j5%J5K0K5nk0k0k5j0%K0N%J0%%J0J0%N
1232E5k0j0%j0j0%j5J5J0%K0K0J0n%L5J5j0l5l5nnj0n%Nj0k0l5l5k0J5M5N5L5K0nk0k5j0K0
1229B0L0J0%k5nNK0nk0k5J5L5K5K0%j5l0l5l0%J0nn%n%J5K0L0L5L0J0j5j0k0k0n%k5j5k0k0
1226b5%%n%j0k5l0nJ0J5K0J0%K0J0J0J0J0J0J0nj0nnj5%%j5n%nj0n%nnnnk0NK0L0K5K0%j5
1223@nnnnNj0k0%J0K5N%N%nJ5%NJ0%nJ0nj0nj0j5%j0nJ0K5K5J5%k0j0j0J5K0K5Nnk5k0j0K5
1220C5L5J5j0j0J0M0K5%j0j5%%j0%nnnnnj5k5%K0J0%J0%j5l0l5j0%J0%NNNN%j5k5l0nNJ0J5
1217b5J0nj0%j5%j0j5NJ0J0J0J0L5K5J0j0j5j0K0J5%%%%j5j5NK0Nj0j0NJ0K0J5J0J0j0k5l0
1214C0%K0J0N%J5J5%k0k0j0k5k5j0j0k0j5nJ0K5J0nN%j0%k0%K5J5K5K0L0K0J0j5k0j5l0j5
1211@J5J0j5k0m0k0J0L0Nk5j5NK0L5K5K0K5%%J5J5N%J0K5J0j0k0N%%NnNj0m5n0l0NJ5j5j5
1208b0j0k0j5nnj0k5%J5J5M5K5nk5l0j5K0L5Nj5n%NJ0NNJ5%NJ5k0%nj5j0nk0NNJ0J0J0J0N
1205eK0%%%k0Nnj0Nj0j0Nj5%L5K0L0K5nj0j5j0%j5k5NK5K5L0K5j5l5k5k0J5L5K5K0%j5Nj5
1203G5k0j5k5j5j5k5j5k0K0L0L0J5nm5k5k5nJ5NnNN%NJ0K0J0J5L5L5J0nl5l0J0K0K0j0k5k5
1200@%J5NNNN%NK0J5NK0j0k5k0j5nN%%%%%%%n%n%%n%J0J5NK0J0J0K0Nl0k5m0k5%%J0%j0J0
1196@%%j0J0%%%%N%nJ5%%N%J5%nJ0J5nnnj5%nj0nnnnj0%K5L0K5K5J0k5j0%nj5Nj5j5Nk0%K5
1193B5K0K5K5j5l0j5k0k0K0N0M5K5k5n0n5k5j0l0j5NJ5J0J5NJ5J0J5NNK0%k0k5l0j5J0NJ0
1190b0NJ0NJ0J0nnn%n%nnJ5J5K5%j5j5j5k0N%%NNnnNK0J0nj5nNJ5j0j0j0m0m0k0NJ5K0J0N
1187f0%J0K5K0J0j0j0J5K0J5NNJ5%Nj5Nj5%nj0%Nj0%%%%n%NNNNN%nJ0M0K0J5%j0j0j5nNJ5
1184A00NJ0j0l5l0j0n%%nj0Nj5NK5L5L0%k5n5k5nK5L5K0NNj0nnk0nnk0nj5nj0j0J5J0%nJ0
1181a0J0%%J0%NJ0%%N%nj5Nj0nj0%NnN%N%N%%Nn%J5j0%NJ0K5K5J0j0j5k0n%j0j5NJ0Nnk0k5
1177b0j0J0N%j0nj0nJ5N%%J0J0nj5l5j0J0M0K5K0j0l5k5n%NJ5%K0NN%l0nNNnNK0NJ5NJ5K5
1174F0nj0k5k5j0J0J0J5J0n%Nj0%%n%%%%Nj5J0J0j0%J0nJ5nJ0%N%j0j0Nn%Nnk5k0J5M5K5N
1171G0%j5k5NJ0K5J0j0nNK0L0Nk0j0k5j0k5l0j0j5k0j5NK0L0%j0nn%%%%j0NK0L5J5%K0NNN
1168H0J0NNJ0J5nm5n5l0j0NJ5K5Nnj0k0nnj5%j5K5L5L0L0Nj0%%NJ0J0NNNJ5%k0k5k0k5j5%
1165B0J0K5J5j0j0J0J0nN%NNN%k0l0j5l0l0nK0M0J0nNNnn%nnnn%%NNNNNNNk5n%k5l0l0nJ0
1162g5NNNN%J5NJ0J5L0K5K0J0k0k0J0J0J0K0%J0J5K0%j5l5m0j0J0L0M0J0%%j5NK5N%l0l0j5
1159F5nJ0j0k5k5j0L0L0%%k0j5j5j5%K0NNJ0NJ0J0nnn%j5%nnJ0J0j5k0j0Nn%j5%nj0j0nj0
1156f0%NJ0K0NNK0J0J0NnNNj5J5J5j0k0j0J0K0%nnNj0J5L0L5j0k0nk0l0j5J0J0NNJ5%J0J5
1153G5J5NNj0k5m0j0%nj0nj0j5%J5J5K5J0Nn%NJ5J5K5Nl0m0k5J5L5Nj5n%j0%nj5J5L5K0j0
1150G0k5k0j5n%n%j5k5k0j0J5M0M0K0L0L5J0j0j0n%j5l5k0NNn%%n%%%%NK0K0Nj0%Nj0j5j5
1147C0j0j5J0K5K0J0J0J5J5Nl5m0k5J5NJ0K0Nnk5k0j0J0J5J0J5Nj0J0M0L0%k0j0%NJ0%j5k0
1144H5k0j0j5k0k5j0%%%%NJ5L5M5N5K5J0k5l0k5j0J5N0P0M0K0K5M5N6P0Q5J00J00R1J00J10
1142A062J46J25Q5M5K5%o0j05j30j41j45j46j20j05q0q1r5o5l0j5k0k5j5j5k0k0j0j0K0K0
1140G5K5K0j0j0%nNnl0m0m0k5j5Nnn%K0K0Nj0J0%%%N%Nk0k0NK0K5Nj5j5k5nJ5J5K5L0K5K5
1137H5K5J0j0j0j0j0j0j0j0J0n%NNJ5K0%k5m5m0m0j5N%J0L0K0K0NNJ5%nnJ5L0L0J0%j5j5l0
1134F0l5l5j0J5J0j0j5j5J5J0L0J5%J0K5J5J5%j5k0j5k0%nn%nnn%%%J0%J0K5K5Nj5m5m0k0
1131d0J0L0K0J5Nj0%n%%j0NJ0J0J5J0j0k5k0k0%nk0J0J5L5K0K5K0NJ5J0J0J5J5Nnj5k0n%k0
1128A00k0%NJ0J0J0%Nnj5m5m0l0%%%%%J0L0J5J5Nl0j5nn%%%%%N%k0%j0j0nJ5NNJ5K0L0J0l0
1125C5l0j5J5N0N0L5J0nk0m0m5k0J5K5K0L5J5j0nj5l5o0m5nL0M5M0L0J5%j5l0k5j5j0k0l5
1122c5j5K5M5M5J0j5l5k0K5K5J5Nnl0n0l0%K0L0K0Nj5k0nJ0K5L0L0J0j0j0j5nk0k5j0NK0L0
1120F0L5J0nk5l0k0l0j0j0j5j0%J0M0L5M0L5K0nk0l5m0k0k0%nj5%J5NN%J0%Nnj5j0j0j5%j5
1117f0%J5K0J5K0L0L5J0nnnj0nj0j5j0j5j0j5j5j0%J5N%J5J5M0N0K0j0%J0J0j5m0k5J0J0N
1114G0J0K5nj5k0l0j5nJ5J0J5J5J0K5J0L0J0j0k5j5j5j0J5Nnl0l5nNNNNNK5K5J0j5l0j5NJ0
1111F5nk0j5%J0K5L5N%j5j5%K0Nk0j5J0L5L5J0k5m0m0k0%L0J0J0j0k5j5k0j0J0n%k5k5NJ0
1109c5nj5nnj5%K5K5J5%J0J0J0J0K0%NK0J0J0j0nnnnj0Nk0nnj0j0J5J0k0k0k0%J5K0J0j0n
1106@J0%nJ5nj0J0%%J5J5K0J5J5Nk0k0k0%J5L0K5J5j0j0nnj5%K0%j5k5NJ5J5NJ0NJ5%j0j0
1103A10j0j0j0j0j5nNj0j0NK0NJ0K0NNNNk0k5k0k0j0j5j0j0J5J5J5J0%j5l0NK5J5j0nNL0J0
1100G0J5K0J0%k5l0k0k5k5j0j0k0nJ0NJ0NJ0NJ0NK0J0J0K5J0J5J5J0%j5j0j0j0nl0NK0J5%
1097H0j5%J5J5nnk0k5n%K5K0%l0k5N%J5J0J0J0J0k0k0J0M5O5M5Nk5l0k5l0N%%J0K0%j5k0l0
1094G5l0k5l0j0N%nJ0J5J5J0J0NJ5NNnk5l5k0N%j5j0j0%L5N5M0K0j0k5%J0K0L5K0J0j5nj0
1092A35k0%L0K5J0j5j5k0k0k5nn%j0j5k5l0j0%K0J5J0J5%k0k5k5nJ5N0L0K0M0K0k0m0l0k5
1089C0j0j5J5L0J5L0M0J0k5l0l5k5j0k5nL0O0L5J0j0J0J5J5Nl0l0l5k0%K0K0J0j5NK0L0J0
1086A45j0%%j5k0%K5M0K5nk5k0j0j5k0k0j5l0j0%K0K0%K5K5K0K0Nk0j0n%N%NN%%Nnk5j0j5
1083H5j0j0j5j5%%j0Nnn%nJ5K0nj5l5j5J5L5J5j0l0k0J5L0K5K5%nNn%%n%%l0k0nNK0L0%%%
1080G0Nj0%n%nNNnl5n5j5J0K0J0NK0%J5J0J0J5%j5j0nnj0j5%NNNNN%K5j0%%j0NNj0j5J5K0
1077F0K0L0K5j5%Nj5k0nL0M5K5K5J0k0l5n0k0n%%K0M0K5Nk0j0l0k5m0k0J0J0%K0NJ0J0N%j5
1074I0nnj0nnj0j0J5J0nnJ0%%j0l5k0k0NJ5J0J0J0nJ5%NJ0nJ0Nk5nnj0nj0j0J5J5J0J5%K5
1071G5K0%k0k0l5j5J0NJ5%nj0nj0k0%j0j0%nK0j5NN%%J0NJ0J0J0N%J5K5Nj0nk0nJ0K5NNNN
1068H5K5NnNn%k5l5l5l5nJ0J5L0K5K0K5K5K5L0k0j0j5j5j5j5j5j5k0nl0nK0K5J0NJ0%k5l0
1065A5m0k5%J0L0M5L0J5nn%J5K0J5J5j0j0k0k0j5%nj0Nj0%Nj5Nnn%k0nJ5nj5k5j0K0K0K0K0
1063D0K0NNNNNNJ0%%k0j5%NL0L0J5%J5%J0J5nJ0Nk0l0l5k0nJ5%NJ0J5NJ5J0J5J0J0NnnN%%
1059A95Nnj0k5k0j5k5j5k0k0j5j5k0j0j0%J5M0L5J0j0j0NJ0J0N%%k5l0j0j0k0%J0K0K0J5N
1057F0K5K5Nj0k5k5j0%K0J0J0J5j5n%Nj0%%k0k0k5k0Nj5k5l5%J5K0%k0NJ0K0K0K5Nj0j0J0
1054A0K0L0L5K0J0K0J5J0j5l0l0l0nJ0L5L0J0j5k0k0nnj5k0j0j5k0nJ0K0k5j0NK0J0J0J0J0
1051E5J5J0NK5J0K5L0Nj5nk0nk5k5k5k0k0%J0L0K0K5K0K5j5m0l0k5l5l0l5l5%nN%NK0M0M5
1049A5Nj5j0%J0J0NJ0J5%J0J0k5k0k0k0%K0J5NJ0J5K0Nk5j0k0j0k0j0L0M5M5K5nj5j5%k0%
1046F5J5K5K0J5Nn%%K5J0j0j5j5%j0nnj5j5nNnn%L0%j0k0j0l0l0j5NNNJ0N%%N%NnNJ5%%J5
1043F0NN%NJ5J5%l0k0j0K0J5%nNn%%Nnnk5k0j0J5J0J5J5Nnj0N%%%nk5k5nJ5M0L5N0L0Nj0j0
1039A60NNj5%%j0nnj0k0Nnj0NNNNJ0%J0Nj5k0k5j5j0k5k5j0J0J0%J0M5Nj5NJ5J0j0k5%%Nn
1036E5j5%nj0%j0j5%nj5nj0nJ0K5M0K5nk0k0j0%J0j0nNj0Nj0NNn%J5J0K5M0K0J0j0nnnnl5
1033E0k0nJ0L0K0%j0k0k5k0%N%J0K0K0%J0J0Nj5nnnnj0nK5K5K5K0Nk5k5m5m5k0NL0L5K0J0
1030H0J5N%NN%%%%J5J0j0k0l0nJ5J5nj0nnn%Nj0j5k5%K0J5Nj5k5k5j5NJ0Nk0j0%K0M0M0K5
1027A00Nn%%nl0k5nNK0K0Nj5j0k0j0nnk0j5j0NK0L0L0%%NJ0J5j0k0k0%K0n%J5K0K0j0k5k5
1024E0j0%K5NJ0K0%J0J5J0j0%N%%J0nj5%%j5l0l5nL5L0J5K5K0Nj5%nj0j0j0nj0j0nj5j5l5
1021B0l5j5J0M0K0K5J5nnJ5K0K0J0k0m0j5j0J0J0J0J5J5%%%%j0J0%%%N%%N%j0NK0nk5k0j5
1019G0%j0nN%NNK5K0nj5j0nnnJ0L5L0J5NK0J0J0k0j5k0j5m0k0%%K0NNK0L0K0k5k5k5nJ5J5
1016A25nj0nnk5k0%J5J5K0L0J0K0K5K0K0Nj5j5Nj0nj0j0K0Nj0l0k0j5NK0j0n%k0%nn%%J5J5
1013A35Nnj0K5K5nnn%j0Nn%j5j0j5j0l0l0j0NK0%k0k0K0L5K5K5M0L5J0nk0l5l5k5j0%%j0l5
1010C0j5NJ0J0K0nk5nJ5N5N5M0J5J0j0j0j0j0j5j0nj5%j0j0nj0N%N%nJ0%%N%nJ0%Nj0J0Nn
1007A25J0nN%nNk0m0l5k0nJ0J0nj5%J0K5J0nJ0%j0j5NK5Nj0%%j0j0j5%J5K5M0J0k5l0nJ0J0
1004H0J5J5J0K5Nj0k0%NnJ0N%nJ0K5K0Nk0m5m0j5K5L0K0L0K5Nj0%%%nn%J0L0Nl0k0k5k5k5
1001A05k5k0k5k5k5k0l5j0K0N0M5K5J0%J0%j5l0k5k0NJ0J0NJ0nnJ0nj5NJ0K0K0%k0j5%J0L0
998G0Nj0k0j0J0L5K0K0J5%k0l0l0j5J5J0NL5M5N0J5j0k5l0j0j0J5K5J5%j0%nj0k0k0k0k5n
996G0nJ0J0J5J0N%J0L0K5J0nk0j5l0l0j5n%J0j0nJ0j0N%j0j5Nj5%nnNNK0%%J5%J0J0nnJ0j0
992H0NJ0nj0nnnj0j0nn%Nj0J0NnnNN%%Nj0J0Nj0J0%%k0l0nJ5J0J5L0N5N0j0k0k0j5k5m0m5
989@k0Nj5j5NL5L0J0n%J5K0K0K0%l0n5l0nn%k0J0K0L0J0J0K0Nj0NJ5L0J5%J0J0j0j0%j5j0
986I5nj0j0J0J0J0J0K5K5%j0j0nj5k5m0k5%%j0J0J0J5L0K0Nj5%j0j0%nj0nj0j0NNj5%%n%j0
983A5J0j5NNj5%%J0K0K0J0K5J0J5K0j0nnnnnnj0j0k0k5j0J5J0J5J5K5J5NJ0K0J5%k5m0l0j5
981E5%%NNNNNnJ5nj5k0%NJ0%J0NNJ5%Nnk0NK0Nj5j5j0Nj0%nj0k0NK0J0%k0j0NNJ5J0%%j5j5
977D0%NJ0J0%%J0J5%NJ0j0k0j5j0nk0j0j0nnJ5L0L0K0%j5n%nnj0N%j5j0%K0K0J0%%J5N%%J0
974A10%%%%K5Nj5k5k0%J0%N%NNnNJ5nj0nnj0J0J0NJ0J5J5J5J5nk5k0j0nJ0nN%NJ0nj5j0j0
971A00j5j0j5j0j5n%nn%j0j5NJ5%NNNNK0nNNJ0%k5k5k5k5j0NK0K0J5j0j5j0NJ0NJ0J5L0K5
968H5J5%j0j0n%j0n%j5J0J0J5K0J5Nj5nnj0j0j0nj5n%%j5J0%nNnj0Nn%Nj0n%N%%J0K0M0N0
964A35J5J5nNNj0j0l0%J5J5J5J5%%k0l0l0k0nNNj0%%%j0l5l0j5%NNL0K5M0M5K0%%nj5j5j5
961A05k0j5j5NJ0Nnj5j5nNL0NnnNNJ0n%%n%n%J0J0J0J0K5J5k0j5k0k0l0l0k5J0K0%j5j5j5
958b5j5K0L5K0K5Nk0j0%j0nj0j0NJ0NJ0NN%Nj0m0l5j5J5L5L0J5K0%J0J0J0nNNN%nNJ5nk5j5
955G0nnj5%K0J5%%%nl0k5j5NK0M0L5J5K0L0Nk5k5%nk0j0j0n%J0J5j0j5NK0J5nk5k0l5j5%K0
952C5NNJ0J0J0NNJ5J0j0N%k0j0NJ5Nk0k5j5%K0K0L0L5L5K0%m0k5k5j5k0j5%%NJ0NJ0NNJ0N
949A15k5k5k5k5j0J5NnNN%NN%K5J5L0K5%%NNNJ0%NNNnnk0k0l0l0%J0J0J0NJ0J5J0J0J5K0J5
946A95K0J5%l0m0m5n0l0j0nJ0K0L0K5M0K0%nn%nnM0L5nk5l0nj5k0nK5K5nj5j5j0k0k5NK0K0
943A20J0j0j0k0j0J0K5L0J5k0l5k5nJ0K0nl0k5j0J0Nnj0j5k5j5j0K5Nj0k0j5%nnn%%L0L0L5
941C5K5J5j0k0j5nK5J0j0j5j0nJ0J5K0K0J0%%L0K5J0j5k5k0k0nj0k0k0nJ5J5J5K0J5NnnJ0
938A05%j5l0l5k5j0J0K0K0K0nk0k0nK0K0K0K0J5J0%l5k0k0%k0%J0M0M5Nj5k0nK5%j0k5J0%
935H0j0%%%NL0L5J5l0n0n0l5%NK0J5J5J5nNK0L0K5nk0j5j5nnnj0k0l0j0K5K0J5NNj5j5j5j5
932EnNK0J5j0j0J0K5K0J5nk0j5k5k5j5k5NK0J5K5J0J0j0j5j5K0M5N5M0K5J0Nnk5m0m0k5n%
930F5k0k5j5K5P5M5J0k5k5j5m0l5j5J5K0L5J5nk0l0j0nj0nK5K5K5K5%j5j5NNK0J0j0k0k5N
927F5J0j0j0j0J5Nk0j0NNJ0j0j0k0j5J0K0J5K0K0L5M0Nk0l5j0%nj0j0%J0J5J5J0nk0nnNJ5
924A10J0J0J0J0Nnk5l5l0%NJ5J5J5j0k5j0%J5L0nl0l0l0k5NK0J5j0k5%L0K5J5%j5j5%K0K5
921H0K5NnNNJ0J5Nj0l0k0j5J0J5K0Nn%j5Nj0nnnj0nj0j0nnnnj5j5J0K5Nnn%%k0k0%J5K5J5
918D0K0Nk0n%j0n%j0j5J5Nj0N%nN%%%%%nN%j0J5Nn%NN%J5J5K5NK0J5J5J5%n%nj0k0nJ0L5K5
915A80n%J0K0K5Nj0j0nk0nj0k0nj0k0nj5j0j0j0j0j0NK5L0J5Nj0k5l5l5m0l5NK5J0J5L5M5
912H5M0L0K5nl0l0j0J0%n%n%%j5%nj5Nj5k0NK5J5Nj0NK0J0J5NJ0J0%j0l5l0j0nk5NK5J5J5
909A00j5j0nj0K0M0K5J5nnNJ0%j0NJ5%j5nJ0Nnk0l5l0k5j5J5J5L0K0K0nJ0%j0j5%K5K5L0K0
906B20nl0k5j0k5j0k0k0NNNNj5m0l0j5J5M5M0J5N%%%l5l5l0l5nJ5L5L0k5l5k5%K0L0J0j0j5
903E%J5J0K5Nnj5nJ0J5nJ0%%NK5NJ5K0j0k0k5n%%NNnJ0%%n%J0j5%%%%j0J0K0j5l0l0l0j0%
900a5NL0L5K5L0K0j0NNnJ0%n%%NJ0NNNNJ0Nk0k0k0j5nJ0J5K0NN%l0k5nJ0J0J5L5L5J5%%j5
897B00N%%NN%%J0nk5k5k5k5k5k5k5k5J5L5L5J5Nj0j0%%j0j0nNj5j0Nnn%j0J0j5j0J0J0J5J0
894G5J5J5J0J5J5J0J5K0Nj0k5j5k0nj5k5%nk0k0n%j0k5J0J5L0K5K0%k0j0j0l0l0NNnj0%nj0
891b5N%nnJ5L0L5J5nk5k0j5K0J5K0NJ0J5%nNJ0J5K5J5%j5k0%nj0j5j0j0j0J0nnJ0J5J5nk0
888G0%%%%j5N%nNJ0J5NJ0J0J5%nk5j5j5k5j0j0k5k0j0n%nJ5L0L5J0%NJ0NNK0nj0J0%%J0j0
885H5nNJ0J0j0l0l0j0%J5J0J0nj0J5J0n%NK5J0k0k5l0l5%K0K0K5K0M5M0K0%nk5j5j5j5j5k0
882G5j5nnn%j0%nnK0%NK0NJ0J5Nj0j0nj0j5%j0j0NL0K0J0L0L5J5j0j5j0nk5m0k5n%J5J0K5
879I5J0k0j0j5j5j0K0%%J0%nJ0J0NJ0J0J5K5J0nl5l0%L0J0j0k5k5%%NNj0NJ0j0nJ0%nN%nN
876G5nNJ0n%%nJ0L0L5J0n%nnl0n%nnj0nnn%%NnJ0J5Nj0m0k5j5NJ0J0J0J0%NN%nJ0J5j0j0n
873F5J0K5K0J5j0j5%n%nl0k0nK0J0K0%nJ5K5J5nk5%J0K0%n%nNJ5K5nk5j5k0k0j0J5J0nJ0K0
870A35J0j5k5j5J5Nk5k5nJ5N%%NJ0NnJ5NNJ5NJ5%J0J0%%%%%%N%j5%nj0%j0%j5j0%%j5j0%n
866H0j0j0%%j0j5Nnnj0J5%%Nn%N%K0j0l0k0j5NK0K0K5L0J5%j0j0nN%nNK0J5Nk0n5l0k0%nJ0
863@K5M5L5J0K5K0Nj5j5%%l5j5j0NK0J5J0%j0l0m0k0j0j0k0k5nK5M0K5K0Nj5nNJ5J0%nK0N
860A00nj5%J0k0j0nNK0J0j5j5nJ0%NJ0L5K5K0K5K0K5K5k0l5k5l0k5k5k5l0nnJ5L5M0J5j0n
858A20N%NN%%%nJ0nNN%%N%j0k0k0nJ5J0K0J5nk0j5j0l0l0%%J0NNNJ0NJ0NNj5nnj0%nnnJ0%
854F5nJ0n%NK5L0L0K5K5J0j5j0l0NK0J5nj5m0m5l0NK0J5N%j0J0%%NnN%%NK0J5L0J0j0j0j5
851A60j0nj0j5%J5J0nl5l5k5%%J5J5J5J5k0j5%K5L5J0j5l0n0k5nj0K0L5K0K5%k0j0nnJ0K0
848I5M0K5J0nj5%J0K0%j5%Nj5n%nnnnJ0j5k0k0J5J0j0j0J0k5l0j0%J5K0K0L5J0j0nj0n%nJ0
845A10n%%N%n%%%k5j0NK0K0K5K0K5K5nj5j5j5j0j5j0NNj5l5j5J0L0K5Nj5l5l5nJ0NNj0J0%
842G0%j0j5j0j0nNL0M0L5L5N5K5k0m0m0k5N%NN%NnJ0nl5k5j0NJ5J5J0Nj0j0N%j0%%j5NNnj0
839G5J0%nnNj0Nj0Nj0NJ0K0NJ5M5K0N%NJ0%J5NNN%j5m0m0k0nJ0M0L0Nnnnj0l0%K0L5J5j0m0
836A60k0NJ5K0%%%%%%%Nj0j5j0j5j0j0j5j0NJ0J5%K0%J5NN%J5nk5l0k5k5k0nK0J5J0j0N%%
833H5N%%%%J5j0j0J5n%%%NnNNNNNNnJ5L0K0n%J0j5l0l0j5k0j5j5J5J0NK0K5K5%nJ0J5J0J5
830A95K0K5Nk0k5j5k5k0nj0j5%J0J5j0k5k5%J5J5J0j0nNnnnnn%j0N%K0K0Nj5j5j5j5k5j0N
827C0K5J0J0nl0j0j5j5j0NL0N0M5Nk5j0j0j0nj0j0j5j0j5j5J5K0L0J0NJ0K0J5%l5n5m0k0n
824d0L0M5L5J5%j0nnl5l5nJ5J0K0NnnNK5J0nj5j0L0L5J5nk0k5n%%J5K0L0K0Nj5k5k0k0nj5
821E5k5k0j5%NL0L5M0K0K0j0j0j5j0j5k0nk5j0J0N%J5K0K5Nk0nNj0%j0n%j0j5Nnj0nnNj5n
818@J0K0M0K0K0%Nnj0k5k0l0l5k0J5K0K5K5K0L0K0L0K0nj5j5nJ5K5K0J0J0k5l5j5%%j5m0k0
816F5%K0J5nl5m5k5nK5J0J0K0NJ0J5%%%%J0n%NNNNNNNN%j0m0l5k0N%NNJ0K5L5%%k0j0j0K0
812H5N0M0K0j0l0m5n0k0NK5K5%nNK0%N%%J0nnJ5j5j0nj0%k0j5%%%%%j5j5%L0J0J0J0J0J5J0
809A25J5J5NNJ5%k0k5k0k0k5NK5K0J5J5Nj0nj5%j5k5k5nJ0J0N%J5J0%J0J0%NJ0nj5m0l5k0
806B5%%j0J0K0J0J0K0NNNNNJ0K0%l0l0NL5L5J5nj0j5l5k5k5k5j0NK0N5M5J5j5k0k0l0j5j0
804E0j0j0j0nj0j0nNL5K0J5%k5nj0NL0J5J5NnJ0nj0Nj0NJ0J5J0J5k0j5k5j0j5NNj5nnnj0n
801A5j0%j0NK0%J0J5%J5J0j5j0J0k5l0j5K0L0L0%j0j5k5k5k5k5nNNnnN%%NNNNJ0NNNNj0%%
797b0j0Nn%J0J0J5J5J0J5J0J5j0m0k5j5NJ0NJ0J5K0K5J0nj5l0%K0K0L5Nl0l0l0l5J0J0J0J0
795B5NJ0K0%j5j0j5j5nj5k0j0J5NJ0NM0M5M0M0%j5%nj5%j0nJ5J0J0J0J5J0J0J0%j0n%J5L0
792B25M0J0j5l5l0k5j0j0k5nj5m0l5k0%J0nJ0%j0%n%K5J0J0J5%nJ5L0J0j0j0N%k0l5k0nj5
789A0j5%%%n%%%%J0J5J0J0L0L0K5L0K5K0L5J5j0n%j5j5k0%l0k0nk0j5j0nnnJ0L5L5J0nk5j0
786A15j0j0J0Nnn%j5%J0J0NJ0J0nk0l5nJ5L0L5J0j0j0J0%%%%j5j5j5j5NL0J5J0%k0k0n%k0
783H0m0l5J0N5M0K5J0n%%%nnnJ5J0%l5k0j5k0k0%J5J0NJ5K0nk5j5j5J0K5L0L0Nnj5K0L0K5
780B00%k0k5%NNk5k5nK5NJ0K5K0%j5k0j5k0k0k5j5l5j0NNJ0N%J0NNK5L0j5l0k0%K0K0NJ0J0
777A20NJ5J0J0J5j5j0j0j5K0J5K5J0%Nl5l0l0l0l5k0k0k0j0k0NK5J5J0J0j0N%K5M0M0K0J5
775A50J0K0%j0k5j5j5k0NK5K0j0j0j0j0N%%%N%%Nj0nnnk5k5J5NNNN%J0NJ0Nj0nj0nnnj0nJ0
771F5K0J5J5K0J5J0J5J0j5j5NNj5j0NJ0K0K0J0nk0k0j0nk0j5nnj5j5%%K0L0N0K0%j5k5j0%
769A40nj0j0%j5%nk5j5nJ5K0J0K0L5J5j0nJ0J5k0k0j0j5j0j5j0j5k0nJ0L5L0J0%j5%j5j0j0
766G0k0nK0K0K0K0K5K5L0K0%nk0NNj5j5J0%nn%n%%K5N0N0L0J5nk5k5%J5J5j5k0K0J5Nnk0l0
763B70j0J5%j5m0l5k0NK5K5NNj5j0j0j0NNnnk0k0k5k5j0J5J0NJ0J0J0J0J0J5NNJ0NJ0NJ0%
760B30j0l0k0k0J0J5NJ0K0j0NJ0k0l5l5j5J0K5J0nl0l5J0K5L5K5n%NNl0k5j5nNj5l5k0J0N
757F0%%L0L0Nl0k0nK0L5M0K0%%j0NJ0NNJ0%%%k5l5l5j0NNJ0%J5L0L0n%j5j5j0k0k5nj5j5j0
754F5NK0L5L0L0J5j5j0j0k0%NJ0J0J0j5l0k5k0NJ0nJ0J5nl0j5j0J0Nn%%%%%%j0NL0L0L0L0
751A90nk0j0j0j5j5J5J5Nk5n0l0j0K5NN%%%%j5k0j5j5j0K0J0%J0L5K0K0J0J5J0J5NK0L0%l0
749A85k5NJ0j0J5Nnl0m5n5k5K0M0M0K5J0J5J5%l5m5m5l5j5%K5K5J0NnK0K5K5%nNK5K0Nj5l0
746A50k0k0%K5J5Nm0m0%L0L0K5nl5l5j5J0L5O0L0j5l0k0Nj5j5%nL5L0L0L0L0L5K5J5nj0nK0
743C40M0L6L0L5O0P0R5R1R5J00J10J31J15J15J01O0%o5j06j35j20j26j35j20q6o5n5n0n0n0
741D61m5m1m0m0k5k5k5k5%K5K0%j0l0j5k0j5k0j0k0%%%%nj0nn%K0J0J0j0j0nj0%J5J5%nN%
738A10%%nnNJ0L0Nk5%K0J5%j0j0j0j0j0n%k0l0l5nNNJ0K0Nk0l5l0j5L0O0M5M0K0k0l0l0nJ0
735H0J0j0%J0J0nNN%NJ5nNJ0K0K5J0k0l5k5Nnj0k5k0j5nNn%Nj0nNL5L0J0nj0j0j5j0j5j0j5
732A5j0nJ5N%J0L0K5J0%J0N%%j5j5%j0nj0j0j0nj0j0nj0nnj5NK5K5NJ0nK0K0L5Nj0j5j5j0
729F5j0l0%K0J5nk0k0j0K0L0L0J5k0l5m0j5J5K5J0K5K0K0K0J5j0l0l0j0k5j5k0k0m0l0%L0
727f0J0K0J5J5K0J5J5J5J5J5J5J5nj0j0nj5nj0nnJ0N%NN%N%j5nj0J0J5nl0n5k0NJ0K0NJ0J5
724C5K0NJ0J5J0J0K0Nj5nj0j5j0j0k0nJ5NNJ0nj5j5%K5L0Nj5j5j0nl0k5k5j0J5J5K0J5J5J5
721F0J0J0J5J0J0J0J0J5Nj5l0j0N%j0NK0J0J0J5J0J5J0j0j5j5j0j5j0k0j0J0J5NJ0J0j5k0
718A00m0l0j5NJ0nj5nj0j5nJ0K5L5L0L5L5Nj0nnj5k0l0j0J0J5%K0K0Nj0k0k0j5k0j5k0J0N
715B0j5j5nnk0NJ0NNL0K5K5L0K5L0J0j5j5nj0j5k0j0j0k0j5%k0%J5K5L5J5j0%%j0j0%K0L0
713A15J0%J5Nj0l5k5j0%J0K0nnj0nj0Nj0k0J0K0L0L0K5NN%J5J5L0K0K0K5L5L5K5J6J5J0K0
710D41O0P0P0N5K0%J0Nnj5o5r5r5q1o0n5n5m5l0j0J0K0J5J5J0Nj5l0n%J0j5l0nK0J0k5j5%
707I5J5nj5j0j0%j0k0NJ0%NNJ0%NNJ0%nJ0nNNnnj5nj0l0k0NNj0%J5L0J5N%J5J0j5%n%nj0%
704G0M0K5J0%J0L0K0K5K5M0O0O6O0M0M0O5J05J36J40J55J36R5P0K0l0q0j15j41j50j30j21
702G16j05p0o0o0p1n0m5n0m0j5J0%j0%%%j0%j5nj0nj0j0nJ0J0J0J0J5J0J0J0NNN%K0j0%NN
699B00%j5m0k5k0j5K0%k0Nj5l0l0%L0K0j5nJ5J0%%NJ5j5N%Nn%NNK0NJ0%j0NM0M0L5K0N%L5
696B95N5P6O0O0N5O0L0K0Nj5j5%k0n5r0r0p1n0j0NJ0j5l0l0m0k5j0nj0nj0j0nn%J5J5NNJ0
693A65K0%NNJ0%k0nJ5J5J0j0k0m0l5k0%%%j5j5%j5n%j5J0K0NJ0K5Nj5k0nK0K5nk5k0k5k5%
690A0%%%J5J5K0J5j0k5l5%K5L5L0L0K0nk5k0m0m5k5NK0K5%j5%nNnj0J5N%NNnJ0%n%nNnj0N
687B5NNnJ5K0K0%k0%%Nj0%%nnnj5j0nk5l0j5J5M0K0Nnj0J0L5K0Nj5j5nK5L0Nk0k0k5l5j5J0
684@L0K5K0%Nk5l5%J0NNJ5J5J5J5J5K0J0J5nk0k0j0%N%%nj0j5%K0K5K5K5k0j0j5j5NNk0l0
681G5k0j0K0J0K5Nnk5%K5J0J0%K0J0Nj0j0nj5l5k5j5J5K5K0k5l5l5k0J5L0L0J0nj0J0J0J0
678H5J0nk0k5nnN%%J5J5J5J5j0k0j5j5j0nJ0L0K0K0NL0J0nl0k5j0nj0nnnK0L5L0K5n%k0j5
675A20NK0%j5j5Nnnnn%nNj0j5NNL5M0K5j0k5j0nj0j0k5%nk0l0j0J0NNj5nj0nnnnnnj0%J5%
672a0%J5J5%J0N%n%nNj0%%J5J5J5J5J0nl0l0j0j5j5nJ0K5K0J0j0j0j0j5j0j0k0%K5K0L5K0
669F0%J5K5nk0k0l0k0J0J0NJ0n%Nj0nNNj0%J0K0nJ0NJ0N%NJ5nk0l5l5j5J5L5L5K0J5J5J0l5
666A00m5k5J0J5j0k0l0nj0l0k5j0J5J0J5J5J0J5L5nl0l5nNJ0J5J0J0K5J0NL0NJ5NJ0Nj0k5
664H0m0k0k5%K0j5j0j0j0j5nJ5K5L0J5Nk0m0m0j0j0k0j0J5J5NN%J5NNNJ0J5NNJ0K0%J0J0L0
661G5K5L5J5Nj0n%k0j0k5j0N%k0l0k0J0K0L0NNNJ0%NN%J5j0nJ5K0K0%k0j5%K0K0%%%%j0N%
658A60n%k0m0m0n0l0j0j0%%J5M5K5L0J0j0nj0nj0l5j5nJ0nnj0n%j0j0%Nj0j0NK0L5M0J0nn
655C5j0nnj0j5%J5NJ5J5NK0J0J0J0j0j0J0J0j5%%k0l0m0j5N%nJ0K5K0%j5J0J0K0%j0Nnnn%
652C5nnNJ0NJ0NNJ0Nj0j0j5nJ0L0K0J5J0j0N%j0J0%nNj5nnj0nnnnJ5J0nNNJ5%l0l5j0J0M0
649H5M0%k0%%J0nk0J0J0k5k5l0l5k0NL5N0N0K5%m0l5%M0L0Nj5l0l0k0J0NNNnnj0nnnk0NJ5
646C5%K0%NJ5NJ0%j5nj0nj0nj0J0J0K0%k0k0k0k0J5J5J5K0J5J5L0Nnj0j5nnj0j0nj0J5N%N
643G0N%Nk0m5m5j5%L5J5K0J0K0J5J0J5J5J0K0J0nj0J5M0K5j0k0m5l0j5%N%J0%j0Nnn%j0J0
640I5j5nJ5N%%NJ0nnk5k0j0j0j5j5j0k0j5J0J5M5J0j0l0k5j5J5M0L0%k0j0NJ0J0NJ0J0NNn
637G0nnnk0N%j5n%Nj5Nj0%nJ0K0K5Nk5j0j0k5%N%NnJ0J5nj5nL0M5J5%NJ5%l0j0j5j0j5k0n
634@J5K5L5J0j5l5l5k0j0N%nnN%j0j0j5k5nL0M0M5K5J0k0%nj5N%j5J0NNNJ0NJ0%Nj5n%j0n
630B5n%nj0nnnnn%j0j5j0j0nj5j5nK0NJ5J0L0%J5J5NJ0J0NJ0J0NJ0%j0j5Nnj0%n%NN%J5j0
627D5J0Nnnj0%%j0j0Nnj0Nj5n%nnnnnj0Nj0j0%K5L0K0L5K5K5L0K5k0k0nl0k5nk5j5nj5nj0
624b0j5nJ0k5k0nj0j5K0K0J5K0J0NJ0NNJ0nJ0N0K5nk0nnJ5L5L0Nl5l0n%n%nj5k0%K5J5K5K0
621A15n%Nj5J0j0%nk0j5k5j5k0j5j5k0%NK5M0M5M5Nj5k5j0%K0%k0nj0j0j0k5%K5J0K0K0j0
618G0j0j0j0k0nj0j5NNNNJ0%NNj5j0j5j0J0K5K5J5k0%%j5j0nj0nNN%NJ0%NNL0L0K0j0k5k5
615D5j0N%%j5j5j5j5N%K0K0J5K0Nj0j5j5k5%J5K5L5J0nk0j5nNNJ0J0nl0m0l0j5J0J5J0%%N
612a0%%N%%nNJ0J5J0J5J5J0K0Nk5k0l0k0NJ0NJ0%l0k0%K5N0N0K0j5l5l5k0j5j0NK5J0J0J0
609E5J5J0J0J0J5K5K5K0k0m5m5l0j5j0j5J5L5J5nNJ0%n%%n%%n%%n%%%%%j5k0NJ5NNk0nL0N0
606A10N0K5nk0nj5j0j0j0j5%k0j0nk0nk0j0J0K5L0NN%J0n%NN%k0k0k0k0k5j5k0k0%%NK0K0
603b0J5%j5%NJ0nN%%%k0l0k5k0NJ0%J0K5J5K0J5%k0j0j0%J0J5%l0%J0K5M0K5NJ5J0L0M0Nk0
600A40m0l5k5n%nN%nJ0j0%Nn%%k0k0%nk0j0j0%J5NJ0J0%J0J0%K0J0J0NK0J0NJ5%%j5k0j0J5
597G0J5nk0j0J0J5n%j5l0l0J0L5K0nj5k0k0j5%K0J0%k0nn%J0K0Nj5j5j5j5nj5nJ0L0K5J5%
594A5NN%%N%%K0J5K0J5J5K0J5J5%j5nn%%nk0l0j0NN%j5j0j0j5k0k0j0%K0K5NnNNnn%J0j0j0
591B0%j0nj0%%j0%NJ0L0K5K5Nj0j0J0K0NJ0nN%Nk0%j0j0nj5nK0j0%J5N%NJ0Nnj0J0%%j5J0
588I0nk0j0j0j0j0j0j0%K0J5Nj0l0k5j0K0L5L0L0%%Nnk0l5j5K5L5K5%NJ5K5%k5k0k0j0%J0
585H0%j5l0j0Nnj0%J0nNJ0j0N%j5k5j5k5k0NK0K5J5K0%k0k0%J0K0M0K0j0l0%NJ5K0n%nnNj0
582D5nNJ0%NNJ5%nJ5Nk0j0nnj5nj0K0%J5J5nnnnj0k0k5nL0L5J5j0%N%%n%n%%k0nnj0nk0%J0
579Ej0j0J0%%j5J0J5J0%K0K0NNJ5J0nJ0NnNJ0nk0k0k0k0nnJ5L0J5j5j5J0Nn%NJ0K5K0K0nk0
575A10k5NJ0j0%NJ0j0j5J5M5M0J0l0k5k5nNK5K5J5k0m0k0j0NJ5L0K5J5nnnj0J0NJ0NJ5nl0
573A60n0n0k0NK5L5L0M0K5K0Nk0k5m5o5l5nL0M5J5%k0k5k5k5j0j0j5nJ5L0J5K5J5K0J5K0j5
570A25j0j0j0nJ0K0M5L5L0Nnj5l5l5k0nNJ5j0n%J0j5j5k0J5J0n%nn%n%nNN%NJ0%NJ0k0nJ5
567A15K0K5J0j0j0k5k0k5k0nJ5%NK5Nnk5l5k5j0J0%j0n%n%Nj0%Nn%n%NnnJ5%NJ5K5K5J0Nj5
564F5%j0J5L0K0K5J0j0k5k5k5n%k0nK0J0%NJ0NJ0%j5%j0nnj0%NJ0J5%nnJ5L0nnnnj0Nnnj5
561G0j5k0j5nk5l0%J0J0J0J5L0L0%j0%j5j5%NNl0k0%J5NJ0J0%NJ0nJ0J5nnK0N%NNK5M5K5n
557A75l0n0k5l0nJ0%n%%nJ0J0j0NN%NJ0%J0Nnj0j0nj5j5j0j0K0L0K5K5NNJ5%k0k0k0k0j5k0
554A5%k5l5nL0L0K5J5nj0j5N%j0j5n%j0%J5NJ0nk0nj0%J0NNNNJ0NNNNNNj0j0NJ5J0J5J0%N
551H5J5nk0k0l0j0j0nj0nnnnnnJ5%NL0J5j0%%J5J0NK0nNJ0K0Nnk5nNL0K5Nk5j0j0K0J0K0J0
548A45J0k5m5l0j0J5J0nJ0K5K0J0N%J5j0l0j5J0NJ0Nj5k5k0J0J0j5k0k0%J5J0nJ5nk0%J0K5
545G5%j5j0n%J5J0J0K0J5K0K0j0n%j0k0nNK5K0NK0J0j5l5m0j5K5K5Nj5j0%j0j0NNJ5%j5j5
542I0k0j5nk0l5NJ0K0K5J0J5K5J0K0J5j0nJ0%j5m0l5%N%NK0J0K5J0J0J5%J5L0J5k0m0nNnn
540A45%j5nj0Nnj5NNj0j0N%NJ0nJ5nJ0%%%j0%Nj0j5NJ0nk0l0j0nnnl0nNJ5K0%j5k0j0%nj0
536b5k5k0%J5J0K5L5N5O0L0Nj0k5j5j0k5%J5J5nk0k5NJ0K0J5K5J0nN%%j0k5k0j0J0NJ5%%j0
533A00j5%%j5j0n%j5nnNK5NK0NJ5K0Nk0l0j5l0m0m0j5%j0%J5L0L0K0%n%J5J5N%J0NNj0j0j0
530D5j5k0nK0J5K0K0K5J5Nj0n%k0k5l0j5j0nj5%NK5K5%nj0j5nj0NNj0nN%nJ5J5J5J5L0L0J0
527A25nj5j0k5nn%%%j5j0k0%K5K5NJ5M0K0NNnnk5k0%n%%j0%nnJ0J5%j0j0j0J0J5J5k0k5j0
524E5j5j0j0j5Nj0nnnnn%n%%%L0L0L5L0NNNJ0j0k5m0k5J0K5J0k5k0J0J5J5NN%j5%%J0nnJ0
521F5NnnNJ0nnn%J5L0J0%k0l0j5NK0K5K5J5J5J0J5j0j5j0j5j5j0j5j5%Nj0nK0K0K0K5J5%%
518A65k0l0%nk0l0m0j5J5J5J0J0NJ0NNJ0NJ0K0J0J5J5nk5k5j0nk0l5l5k0J0K0J5J5K0J0J0
516H5%k5k5nJ0J0K0%nk0j5J5K5J0j0k5n%J0J0K0NNJ5J5J0J5J0%j5j0nNj5j0%n%Nj0k0k5NK0
513G5L5J5J5J5K0M0K5%k0l5j5n%J5%J0K5J5Nj0k0k0k0j5l0%K0J5j5k0j5j5J0NJ0Nnnj0nJ0
510A05J0K0Nk0k0k0k0%nj5NL5N5K5%k0k5nJ0%k5n5l0NK0K0J0Nj0%n%k0j5%K0K0K0K5nk5j0
507F5j5nJ0%NNNK0%j5%K0K0j0j5nk0j0j5j0j0J5J5J5J5L0L0J5j0%%%%nn%nJ0J0J0J5j0nj0
504A50%K0J5L0J0%k5j0j0j0J0Nj0j5m5m0k0k5k5k0k5%K0M0M0J0j5l5l0nJ0%%NJ5J0J0nnNj5
501A5N%K0M0N0L0j5m5n0l0k5%%n%%J5L5K5K0K0%k0k0%n%nnnn%NK0K0J0%nNj0k0l0l5k0nJ0
498a5N%J0J5J0J0K0L0L5K0J0J0NJ0j5l0k0k5j5j5l0nn%n%NNNNNNJ5%J0J0%J5NJ0NNnj0nj0
495H5k0%j0j0j0j0k5nK0K0J5K0J0k0%%%n%nl0n0l0NK5J5K0K5K5J0%k0nj0j0nNNNJ0L0J5Nj5
492G5K0L0L5J5K0%j5k5j5j5j5j0k0j5nk5j0j0J5K5K5J5j5j0J0K5J5J0j0k0l0nnk0j5%nk0j5
489a5%J0K5K0J5l5l0nNK0J5J0K0K5J5j0j0nnn%J5L5K5K0J0n%Nnk0k0j0k5m0m0k5j0J0K5L0
486C5L0%j0k0j5k0NK5M0K5%%j5j5l5n0l5nJ0NNJ0NNM0M5L5j5k5k5J0L0K0%J0J0j0l0j5k0K0
484F0K0K0K0J0nJ5%j5NnnnnnnNJ0NNJ5NJ0J0j5%K0K0J0nN%%j5m0m0n0l0k0nJ0NJ0Nn%Nj5l0
480a5j5nJ5K5J0K0K0%l0j0j5j5j5j5j0NK5K5J0j5j0j5j5J5J0J0J0J5J0J5Nj5k0k0k0Nnl0l0
478i0j5J0K5K5j0j0%L5L0J0k0l5k5l0nJ0K5M0K0M0L5K5k0k0j0j0nj0J0L0J5K0K5M5L5L5L0
475B60L5L5L5K6K0K0K5J5nj0l0l0l1j5j5j0j0j0j5l0m0m0l5l5l5m0l0k0n%%J0J0L5L5K5J0
473A05NK0%l0k5nNNnJ5J0nnJ5J0J5j0k5k0K0K0K5J0nnk0m5m5l0j0j0j0J0K5J0J0K5K5K0j0
470H5j5k0j5j0N%K0K0L0J0n%%J5K5J0nj0k5k0k5k0j0J5J5L5K0L0K5K0K0j5k0k5%J5j0k5j5
467A25J5K5K5J0nnk0k5k5j0j0%nK0K5%k5k5k5k0j5j5j5nnnnJ5L5M0J0nk0k5n%%%Nj0J0%%%
464C0%%%J0J5j0k0nJ0%%nJ0NNJ0NNN%%%K5J0nk0k0j5j0nL0L5L0L0J0%k5l5k0k0k0j0K0M0M0
461A35K5NNK0Nj5m5m0l0j0nnNj0J0K5J5J5J5K0J5J5j0j0j0j5j0j0k0n%%%%%%%%k0k0k5j5N
458EL5L5L5K5J0nk0k5k5l0k5%Nj0J0n%%NNK0L0%j0k0j5j5%j0nnNJ0j0j0k5j0%K5%k0%nn%%
455e0nNK0M5M0%j5nnNj5j0Nnnj5N%J5L5M0J5nNNNJ0K0%k5j0J0J0J5k0j0J0n%n%Nj0%n%j5k0
452F5Nj0j0j0j0J0%NNK5K5nj0j5%NNnn%nnnNj0n%%j0nnj0j0%N%k5l0j0%J5J0J0K0L0L5J0j5
449F0%j0NJ0J0J0j5l5l0l0k0k0%J0J5%%J0NNNK5J0k0j0%%N%j0j0j5j5%k0k0nK5K5L5J5J5M0
446E5K0K5Nn%%%%N%k0j5NK0K0J0nk0l5j0K5K5L0Nk0j0j5j0j0j0k0nj5j5NNNNNN%Nj0j0k5k5
443b5k0J0K5K5J0j0%%N%nNNNNNNNNNk0j5j5k0NK5J0J0Nj0nn%nnnn%%n%n%nNJ0%j5k0j0J0J5
439a5Nk5nJ5K0J0j0k0%NJ0n%%J0j0nJ5%%J0nN%NN%%J0n%NNJ0%j5k5j0NK5%j5n%Nnj5J0K0K0
436C5K0K0M0M0J5%l0m0l5j0%nj0NN%J0nJ0%nJ0%k5j5%j0Nj0k5k0%J0K0NJ5J0j5l0l0NL0L0
433B0J0J0K5K0j0k0k5j0nj0n%%NNk5nJ5K0%NJ5J5L5NJ0Nn%Nnj5j0%%K5nk5j5k0%nnL0L5J5
430A05nk0%nk0%%%%j5NJ0j0nJ5NNj5j5NL0K5K5Nj0k0k0j0n%%n%%%J0j0NN%N%%%nL0J5Nk5l5
426E5m0k0%NJ5J5NnnJ5L5%j0l5l5j0j5j5j0j5NK0K5K5N%%J5J0j5k0k0%NNnJ0J0nNJ0J0%j0
423A5NNj0n%nn%%k0J0Nj5k0J5Nj0nnJ0j0j0J0j0nk0NK0K5K5K5K5K5K5K5J0k0n%l5l0l0k5k0
420c0NJ0J0k0k0J5J5NJ5M0M0J5j5j5j5%j0%nj0j0J0K5J5%Nj0nn%J5Nj0%%NNJ5%J0J0NNnj0
417A05nj5j0nj0j0k0j5k0k0NK0K5Nnj0J5L0M0K5nl5N%n%k0k5%J5J5%nnNNN%NNJ0NNNJ5%m0
414H5l5nnj5%J0L5J5K0K0K0j0j0j0j0nnj0nj0nJ0k0j5%nj0nj0j0n%J5J5%k0nK0K0L0J5%j0
411G5k0k0j5k0NNnJ0K0%%nL0L5J5j5m5m0l5k5NK5J5j5NJ5K0%J0NK0%j5nJ5K5K0%j0nJ5J5N
408A15j0m0o0l5%K0N%K5M0J5n%%l0k0j0j0nNJ0K0J5j5j0nJ0Nn%NJ0nk0j0J5J5Nn%%%K5J0J0
405H0J0J0K0Nk0nj5j0j0j5j5j0%J0J0nNJ0N%Nj0n%%j0%%j0J0%%%n%%K0J5nk0nJ5J5nl0k0k5
402a0k0%J0J0N%NnJ0%%%%J5J0j0k5j0J0j0NJ0J5K0J0J0K0J0J0J5j0k0l5nj0nj0k0%K0K0J0
399D5%NN%%%Nk0j5NK5J5NJ0K0NJ5K5Nj5j5j5j0j0NL0L0j5m5k5k5k5%J0K5j0j5j0j0nnj0nj0
396b5NK0L0N0K5Nk5l0l0l5k0J0K5J5K0K5J0L0J5j0j0j0j5j0NJ0j5k0j5NK0NJ0J0J0j0k5l5
393B0nJ0%%J5K5K0Nk0%nnnnj0nnj0nj0j0J0J5j0k5l5NJ5K0K5L0L5K5NJ5K5nNJ5J0NNnk5l5
390A20k0nj0j5k0nj0j5K0K0L0J0%nj5NJ0J0j0l0j5j5j5k0j0%L0K5K0J5L0J5j0nnj0%NK0L5
388A55Nk0l5j5J0nj0J5n%nnL5J5j0nnK5J0NN%%Nj0nNNNj0k5l5k5J5L0K5K5L0J0k0l0l5j0N
385A15J5J5Nl0k0%J5K0Nj0j5k0nj0nn%%%n%%%%%%n%Nn%%nnnn%nnnNNJ0nNJ0NNN%K0M0L0L0
381A90Nn%NJ0nl0l0l5k5nnj5%J5Nj0l0%J0J0%%NNn%j5nj0nnj0j0nnnj0K0L0K5K5%j0n%k0j0
378C0nNJ5L0Nk0k5J5K0K5K5K5K5K0j5l5k5k5NK5NK0J0J5J5J0j0l5k5j5NJ5NJ5J0NJ5J0J5%
375B05nK5J0k0k5m0l5l0nNnn%nNnj0NL0J5J5Nk5%L5M0Nk5k0k0k0k0j0NJ0K5K5J5j0j0nk0n
372A00j0k0nj5j0nj5%%Nnj0J0J0j0%K0K0K5%%k0l5k5nNK0J0%j0j0NJ0K0K5%k0k5k0j0nj0n
369b0J5L0K0K0K5K5Nj5l5l5j5NJ0J5J5J0K0J0K5J0j5m0k5k0l0k0l5k0K0K0K0K5K0K0K0K0J0
367A10NK0%j5k5k0j5k0nJ0L0K5J0j0j0j0j0nj0j5K0K0L5K0j5j5l5l5j0nJ0%%j0J0K5J0%k0
364D5j0%K0Nk0j5nK5M0K0Nnnk0j5n%%%%%%%%%k0nnl0k0%J0J0J5J0j0k0k0J5M5K0Nj5j5j0n
361A5l0m5l0J0L0J0%NJ0nNN%N%N%N%J0K0nNJ5%J0J0j5N%n%%%nnnnk0Nj0nJ5J5J5K0J0J5K0
357A05J0J5nJ5%k0l5k5k5k0k0k0k0NK0NJ5L0K5K5L0J0j5k0J0K0%J0J5j0j0k5k5m0l5%K5M0
355F0K0nNK0K5K0nl5n0l5k0k0k0NK0L0K0L0K0K5J0nk0k0j5j5%j0k0k5j0J0J5K0J0Nj5nnJ5
352C0J0nk5k5NK0J5J0nnJ0NJ5J5J0%K0J5%%j5j5k5m5k0%%NK0J5J0J5J5K0J5NJ0NJ0K0nl5n0
349G0m5k5k0NL5N0K5nj5k5k0k0nj0nnnNNnnNj0J0J0L0J5nk0j0NK0K5K0K0K0J0J5j0l0l5k5
346D0j5J5K0%%K0K5L0%j0j0Nn%j5j5nj5l0l0nNJ0NNNJ5NJ0Nnk0j5j0j5j5j5j5NJ0%J0%NJ0
343eNNJ0L0K0%nK0L5K5%j0NJ0%j5l0l0l5l5k5j0%n%J0K0K0J0%Nn%J0%%J0K5J5J0k0j5j5NK5
340G0K0J0k0j0l5j5nJ5L0K5K0Nk0l5j5J5J5nj0nj0n%j0n5n5k5j5J0L5M0L5J5j0nJ0K0L5L5
337I5J5nnnnNJ5J5NJ5J5%l0m5k0%L0K5J0j0j0%J5K0%k0k5k5k0k0l5k0l0J0NNJ0%j5nn%nn%
334e5j5j0%L5NnN%%%K0L5M5J0%%%N%%%%%n%%%nJ0j0%%nnk0nNj5k5NL0L0K5K5j0l5l5j0J0K0
331E0J5J5%%%%%%n%n%%%j0N%n%nj5NJ5%k5k0%J5J0Nj5k0nk5k0J5L0K0N%N%j0j0j0j0j5%Nj5
328c0%nj5NK0J5J0K5J5K0J5J5n%l0l5j5j0k5nK5K5K5K5nnnj0nnk5%J5%NJ0k0k5j5k0j5NJ5
325d0L0J5%J0J0j5%K0K5J5%NJ0%j0l5l5k0k5k0k0j0nK0K5J5J5J5K0j0k0k0nJ5J0J0J0L0L0
322F5J5j5k0j5%K0j0j0j0j0J5%J0NJ0J0NJ0%%%%%nN%j5%%k0l0j5J0J0k0j0%L0J5J5nk0k0J0
319A0j5nNk0nj0%J5N%J5nJ0NNN%J0%N%Nnnnnj0nnnJ0J5K0%j5j5j5j0K0L5L0L0J0nJ0%j5j5
316H0k0j5J0L0L0Nnj0nk0j0nj0j0NJ5%J5NNj0K0K5J5k5l5k5j5NK5K0L0K0K5J5l0k5J5%j5%
313A25nNnj0NJ0J5J5J0j0j5%k5j0j0j0j5J5J5J5J5j0k0k5nJ0L0%k5m5l0nK5K0Nj0k5NK0J5
310F0J0J0J5J0NJ0nNN%NN%NN%Nj0j5j0j0J0K5J5J0j0l0k5nnJ5NN%j5j5%%J5NJ0j0n%k0j5k0
307D5l0j0nJ0J5nJ0J5J0J0nn%j0NJ5J0N%j5nnj5k0k0j5k0nK5M5M5K0k0j5j5j0l0%nnJ5j5j0
304a5J0%nK5K0K5K5nn%nn%n%J5L0K0K5%Nj0J0%%%%j0l0k0k0k0k0l0j5J0NJ5NJ0NK0%%%J0j0
301F0l5l0J5K5K0Nk5j5k0k0NK0J0J0k5k0n%n%%K0K5nj5j0k5n%n%NnJ5L0M0M0L0%k5j5J5Nn
298H0J0L0K5J0%j0nnj0J0J0k0k5m0m5l0nJ0K0j0j0%%j5l0m5j0L5N0K0nj5%K0K0%NJ5%J0J5
295F0n%J0NN%Nj0nnj0k0Nnj5j5nj0nnJ5J0%K5L0K0K5%k0nj5k0%j0j0j0j0nj5NK0%J5K0%NK0
292F5NNJ0J0k0k0k0j5j5K0%%%NnJ0K5L0K5L0%N%%Nj0nnk0l5m0k0J0J0%J5K0%J0J0nnj0%nn
289F5nj0J0J0NJ0J0J0NNnk5%k5k5j0nk5nJ0Nj0N%%%J5J5K5Nj0j0k5NJ0J5K0J5J0j0N%k0k0
286D5k0k0%J5NNNn%%%%%%%J5K0%%J5K0n%k5%k0m5l5j0K5M5M0K5Nj5k0k5j0%j5k0NL0J5k5l0
283a0j0K0L5L0J5j0k5l0j5NnnNJ5J0J0%J5J5%j0%j5nnk0j5j0nJ0%NK0L0L5K0Nj0n%J0NNJ0
280A20j0nnj5j5j5l0j0J5J0K0N%k0k0nJ0nj5J5M5L0nk0k0j0j0j5NJ5%J5%j5j0%n%k0J0K5K5
277F5L5K0%%%%%%nNj5k5j5k0j0N%nj0nnj0K5K5K5K5NJ0NJ0j5l5k0k5j5k0k0j5j0Nn%J5J5J5
274EK0J0K0K5%%j5k5%j5j0j5j0%J5J0J0J0NJ5J0J0K5K0J5j5j5j0j5n%n%NK5J0J0k0k0j0l0
271D0%K5J0N%k5k0nj5j5j5j0nK0J0Nnj0nnj0j0%j5J0M0L0J0J0j5j5NNk0n%j5j0k5nK0K0J5
268@K0NNNNJ0J0nJ5NJ0K5nk0k0k0k0J5K0J5K0k0j5k5n%J5j0k5l5k5j5%K5K5L0K0%nnnK0J5
265E5K0J5j5j5j5j5%%Nj0nN%%%N%J0J0nJ5n%j5k0%nk0nj0NJ0K0%N%NK0J0j5l5l5j5J0J0j5
262d0j5j5j5j5NK5K5Nn%K0K5K5NJ0%j5%%J5K0N%k0l0l5k0K0K5K0J0nj0j5J0K0L5K5%Nj0j0
259H0j0j0nj5J0K0J0nj5j5j5j5k0j5nJ5L5M0J5n%J0J0j0j0J0J5J5K0Nj5m5l5k0%%%%K0K0L0
256I5J0j0l0l5l5j5NL0K5J0j0%L0L0J0j5j5nNj0k5l0l0l0n%NNNNNK0nj0j5N%j0nK5L0Nl0l5
253e0j5j0N%%%n%%NJ5K0NNNL0J5k5k0nK5J5J0K0L5K0k0k0k5nj0nj0k0k0k0j5NK0J0J5N%NN
250ej5k0n%%K5N0L0%j5nnnl0k0j0K0L0M0L5M0K0%nk5k0k5NNnJ0%J5nNNnk0k5nJ5K0J5J5j0
247A15j5k0j0j0k0j5j0nn%n%n%%k0k5j5k5NK0J0J0J0nj0J5%%%NNNnJ0K0J5%j5NJ0J5%J0%J0
244E5Nnj5j0nj0j0j5n%%%%%%%NNN%J5K0M5M0K5nm0n5o0l0j5nJ0NNNJ0NNJ0NN%N%j0j5J5J0
241EJ5%j5%J0NNj5NNNN%N%Nnk0j5nK0J5L0J0J0K0Nk5nK0J0j0nk5k5nj5k0j0j5k5j0J0K5K5
238@L5K5L0%nn%Nnn%%%NnnNNnnj0nj0nj0nnJ5L0J5%J0J0j5m5k5j5NJ5nk0nj0J5K0J5J5K5N
234G5K0K0nNJ0j0k5l0l5k5J0J0J5NJ5K5K0nk5nJ0J0J0j0j0N%j0Nn%%j0N%nn%nnn%NJ0J0Nj5
231E5nJ5K0J5k0j0J0n%j5NJ0Nj0l0m0nJ5nJ0%NNj5j0J5K0L0NL0J5NJ5k0l0l0k5%NJ0K0J5J5
228I5j0%nn%n%j0%j0j0nnnj5%K5K5K5K0Nk0j0nnj0j5nj0nnj5nJ5nNJ0nnJ5%J0nJ0L5J5%j5
225H0j5l0%J5nk0k0j0J5N%K0NNJ0NL5L0J5nk0nj0j0nnnnnnnj0J0J5J0NNj0k5m0k0%j0nJ0K5
222A5K5J5Nnj5J0Nj0nNJ0L0K5J0nj5j0j0j0N%n%%j5J0J5NK5J0j0%J0L5L0Nk5m0%%n%k0l5k5
219D0l5%J5N%j0k0J0K5L5K0j0l0m5m0j5L0M5M0N0M0K5%j5j5j0N%j0nk0j0j0k5%j5j5%J0J5
216E5%%J0J5nj5j5j0j5j5j0j0j5k5j0J0J0K5%l0j0L0L0J5%J0K0K0J0K5Nk0k5l0N%%NNj0j0
213B5k5n%J5J5%NJ0J5%J0NK5Nj5J0J5J5J0k0l5l5l0l5k0J5K0L0L0K5J5nj0Nj0l0nK0J0nnk0
210D0j5n%n%%j0Nj5NNj5l0j0nJ0J5M0M0K5K0J5Nk0m0l0j5j5j5k0K0J0J5J5J0NNJ0NJ0NN%j5
207F0k0n%j5k0%N%J5%nJ5%NJ5NJ5Nj0j0k5l0m0l0k5%NNnJ0K5J5K5K0J0K5K5J0K5nj5l5m0%
204EJ0nn%nn%nNj0nnnj0j0nnj0K0J5J0K5J5J5K5J0n%%n%nn%j0j0j0j5nj0j0nk0%K0J5%N%N
201ej0nj0nj0nnj0nj0k0%J5L0K0K0J0NJ0J0NNNNj0j0l5l5%L0N0L5nn%nJ5J0%j5n5l0k0%J5
198c0J0nnj0j0J0K5L0K5J5nnj0k0NN%%J0J0nnNK5J0K0J5%j5k0%J0%k5k5j5k0m0l0k5j0J0J5
195h0L0J0j0j0%K0L0K5K5K5Nj0l5l5k5J5K5K5J0j0nj5k5%L0K5L5K0Nj0l5l0k5nK5J0%j5%J0
192B5Nj5k5j5nJ0nJ0J5L0L0J5%j0k0%J5J0J0NK0J0j0k5l0j5j5nj5j0nJ0K0K0K5K0K5K0k0l5
189G0j5NK0K5Nk5j0nn%n%NK0K0NnnNj0j5j5%%K5K0Nk0k0n%%j0j0j0j0K5K5K5K0nnj5%j5nj0
186G0j0J0J0%K0NJ0NJ5k0j5j5j5j0j5j5j0k5nJ5K0J5J5%k5k0k0%n%J5K0J5K0j5k5l0k0nj0
184e0j0k0j5j0NJ0L0M5N5M5K0j5j5nJ0K0J5%j5nj0nnnj0nnNj5j0Nnj0N%%%%N%NJ0M0L0K0%
180A35j0nnj0k5k5j5J5J0J0J0%%k0l5l0l0j0K0J0J0J5J5L0L5J0%m0m0k5j0%%%%N%nJ0N%J5
178B0n%%K0L0L5J5%%j0j0j0j0j5k0n%k5k5%L0K0K0K0K5Nk0k5l5l0l0nnnnJ0J5J5n%J0L0K5
175D5L0L0Nj0%nJ0NNNj0m0l0j5nn%nn%j5J0K5K0K5L0J5%j5k0%J5NNNNNNn%nnJ5%j0j5j5j0
171G5j0j0j0j5k0nnJ5NNk0l0l5j5NJ5NJ5J5NJ5NNj0%nn%J0j0j5j5NK0j0nNj5nNnnNj0%%j5
168g0j0j5j0j5j0j5nK5N0N0K5J0NJ5%nk0k0nJ0K0K5J0j5j0j5j0J0L0J0K0K0J5K0K0J0%l0k5
165I5j5%%j0j5%j0j0%N%N%NJ0%j5nj0j0nj0j0nj0nJ0J0K0J5Nk0j5nK5K5J0j0%NK0%nk0k0n
162B0J0J0Nk5k0NJ0N%m0l0l0%L5K5Nl0m0NK0K5nJ0J5J5%NN%NnNJ0n%NnNJ0j0%J0j0J0Nn%N
159D0N%j0J0%%%%%Nj0nj0nnj0j5%Nj0n%n%%nj5NNj0n%%nNJ0J5%J0NNJ0K0%%J5J0NJ0NnNj0
155F0N%nn%j0%nnL5K5k0l0k5j5%K0J0K5K5J0NNNNN%N%%k0j0j0j0j0k5%%%%N%NnJ0%N%NJ0n
152G0NNj0j0j5j0nj0j5j0K0%%J5NJ0nK0K0K5L5J5j5l5l0k0J0M0L0J5j5l5k5k5j5J0J0j0%%
149D5%%nn%nn%n%j5Nnnn%n%%L0L0NJ5L0K5J5l0l0J5K5L0J5j0m0l5j0NJ0j5j0j5j5j5k0j5j5
146c5J0K0NK5K0K5L5K0nn%j0nn%j0nnj5NK5Nk0%N%NNj0k0k0J5K0J5j0nNK5J0J0J5nk5m0m5
143B5k0%NJ0J0K5%nn%j0j5k5l5j0N%nNK0%j0nJ0J0j0k5j5nN%NNNNNNNNK0K0K5J0%k0j5n%j0
140ej0N%K5J0J0%j0NK0nk5m0m0NN%NJ0J0j0n%%k0l0j0J0L5L5K0K5NJ0K0J5J5K0NJ0j5j5%K5
137A20L0%m0n0l0j0n%j0%%%j0NJ5j5nJ0J0NNJ0J0J0NJ0Nn%%nk5k0n%NJ5j0k0k5l0k0j5%K5
134f0J5K5K0K5J5nk0j0j5NK0Nj5k5l0n%J5J0K0J0nNNnk0k0%L0K5J5%j0%NK0J5nl0l0nNJ5K0
131C0J0J0K0J0J5k0j5k0j5nnj5%K0L0K5K0j5k5l0j5j5%nnNJ0K5K0Nj0k0l0k0%J0nk0l0nK5
128e5K5Nj5nNJ0J0%N%J0K5K0K0Nj0j5%%j5j0j0nj0n%j5%nj0nnN%N%J5K0L0NJ0J0J0Nj5k5l5
125a5j0J0L5K5J5J0J0NNj5l0k5j5k5k5k0k0%L0J5J5nk0j0j0%J5L5L5J0%nJ0J0J5j5l0k5j0
122b5%J5L0M0K0%j5k0nJ5K0%j0j5j5j0j5j5%%n%%%%%l0l0j5j5nnNL0M5M5K5J5j5j5j5j5%J5
119A0NJ0NNJ0NNj5j5NnJ5NJ0j0k0l0m5k0%K5K5J5J0L5L0J0%j5k5%%j0j5l0j0%nJ5L0J5%nn
116B0nl0m0k0nJ5J5J0K0J5n%n%n%n%J5J5K0J5nk5j0j5%K0J0NJ0NJ0J0nnn%NJ5J0J0K0J5%j5
113A00l0l5k5j0J0J0J5J5J5M0L5J5nl0j5k0%%%%k5k5j5J0M0L5J0j0j0NJ0Nj0l0l5l5k5%J0
110a0J5J5J0L0%nj0j5nNNNNj5l0l0k0L0K5L0L0J0J0%K0nj0Nj5j0J0Nj0%n%%%n%nNnj5J0NJ0
107G0J5%j0j0%L0L0J0l0l5k5j0J0J5%%J0%NN%J0J0NK5nk0k0j5l0k0k0l0k0J0NK0%J5M0L0J5
104H5Nj0nn%j5j0nnnj0nJ0L0L0J0l0l5l0l0%J0NNNN%J5%N%NnJ0%NnJ0%%J0nNN%N%%J0nnJ0
101G0J0nnJ0%%K0j5nJ5j0N%n%%%%n%j0N%%%L0L0%%k5k0nj5k5k5j5%K5J0J0nnj5NL0J0K5K5
97A20L0J5k0l5l5k0l0l0nK5M0M0L0J5j5m0m5l5nK5nj5nj0nnn%nj0nnJ0J0J0J0%K0J0N%j0j0
94Enn%k0J0NJ0J0J0J0J0J5J0J0K0L0%j0j5k5nnk5j0j5%J0J0nj0k5%L0M5L5Nk5l5k0j5J0%J5
92D0K0nj5j0k5nJ5J5J5K0NNNNJ0NJ0N%K0NNNj5l5l5l0Nnj5j5j0j0j0%NJ0nl0j5J0M0M0M5N0
88A25M0Nj0j5N%k0j0j0%j0k5NK0J5K5J0nk0j5j0NNnJ0%%N%j5j5k0j0NK0K0Nnj5m0m0l5k0N
85d0J0K5K5K5L0K5Nj5j5J0J0NJ0j0l5m0j0N%%N%N%NK5M0M0K0J0n%%j0j5j5j5k0nnj5l5k0N
82A5NJ5J5J5K0L0L5J0j0j0j5j0j0l5l5m5k5K5M5L5L5K0%j5k0j0Nnnnj0nj0j0j0%j5NNNNNN
80D0N%nnj0nNj5l5l5J5L5J5L0J0j0n0n0j5K5L0L0J0j0%%%NJ5nj0j5J0L0L0L0L5K0j0l0k5j5
77G0nj0j0nJ5L0L0J5j5l0k0k0j5%%j5j0j0j0n%NNNK0%k0j5n%j5J0J0J0J0J5%l0j0j5%K0NJ0
74eK5K5K5K5%%%nn%%nL0M5K5j5nJ0J0j0k0nJ0K0j0k5k0j5k0k0k5k0%%l5l0j5J5L0L0%nn%k0
71a5l0j0J5K0NJ5J5%%n%%n%%Nj5%nNj0n%J0J0J0J5NJ0K0N%j5j5%J5J5K0J5nj0Nj5n%k5J0J0
67F5J0j0k5nJ0N%k0j5j0K5L5J0l0k5j0J5j0J0J0J5j0k0%J0N%%N%%%j5j5NJ0K0K0J5%j0%%j5
64E5%J5L0K0J0j0j5%J0N%%j0nj0l0k0nJ0J0Nk0k5nnj0nJ5J0j5k5j0J0Nj0k0j5%K0L5M0%k0
61A5l0m0j5J0J0J0J0J5%NNN%NJ0%j0k0j0j5j0K0K5L5L0J5nj0k5j0j0k5nN%nN%%%j0nJ5K5J0
58B5%NN%j5nj0nnnj0NN%NK0K0%j5%J5NNNNN%J5J0%l0k5nNJ5K5J5%j5nnj0nnj0Nj0j0J5L0K5
55H5K5nk0k0j0Nnn%%N%j0J0%n%n%nK0J5j0k5nnnnj0j0nj0NJ0nJ5NN%NNj0%nNnn%n%n%j0N%
51enJ0NJ0J0NJ0NJ0%J5K0j0J5NJ0Nj5l0k0k0k5j5k0k0k0%J0K5K5K5J5L0K5%m0l5j0K0N%N%
48C0J0nNN%NJ0NJ0NJ0J0NJ0Nj5j5J0J0J0j5k5j5l5k0k5%%%%Nj5nnNJ5J0N%k0nj5k5k5l5j5
45a40J0J5%K5J0J5J0J5J0J0J0J5J0J0%J5L0J0nj0j0j5K5J5J0k0j5%%j5n%nnn%k5k0nK0L5N
42C0nj0NJ5J0J0J5%J0J0J0NJ0J0k0k0k0k0j5j5k0j5nnJ5L5L5L0J0l5l0l0l5k5J5K5J5K0%j0
39E%nj0k0k0j0j5%K0L0J5Nk0k0nNL0L0j0l5j0K5M5L0NNK5J5J5nl0k0j0j5j0%Nj0j5NK5K5N
37G5NJ0J0n%Nnk0k0NJ5J0%j0j0%%nNNnn%J0j0nNNnN%N%NNnJ0K0J5k5m5nL5M5L5J5Nj0j5l0
33A25k5m0l5k5j5j0n%J0NNj5l0j5NK0L0NNK0K0nj5j0K0K5K5K0%k0l0%J0j0k0%L0K5Nj5j0j0
30E0j0nj0k0%nj5%K0K0%k0j5J5M5M5L0nj5k0K0L5K5%j5l0j5k0j0j5j5j0NNj0%%n%j0j5%j5
27a0k0%k0nJ0J5Nj5k0%J5K0J0NJ0NK0%%J5K0J5nk5k0%J0K0Nj5n%j5j5j5k0%%J0J0Nk0l5l5
24i0%M0M0L0M0M0K0%j0nl0n0l5j0nJ0J5J5J5J5K0J5j5n0l5j0J0L5K0K5nnJ0J0J0J5NNJ0NJ0
22A30J5nl5m0k5j0NJ0L5L0K0nn%nj0NNj5Nl0m0m5m5k5nnK5L5K5L0J0j0j0NK5J0j5j5NK5J5
19G0J5nnJ5L0K0nk5k5l0k0%J5NNJ5nnnj0j0nj0j5nK5J5K5J5K0Nj5k0l0nk0j5k0k0nK5M0J0
16C5n%nj5k5NNK5K5J0%j5j5%NNNNNNj0J0%%J0nk5k5l0k0nK0NNJ0K0NK0J5J0K0J0k5k5k5k5
13enK0J5%k5k5%J0K0K0J5K0%k5j0j0j5j5J0K0M0J5nnj0k5k0j5J5J5nk5k5j0J5J0J5J0k0k5
10d0%%j5NK0Nk0k0J0J0J5J0M0L5J5%j0nj0nj5j0k5nJ5J5J5J5L0K5K5L0J5NJ5Nl0m5l5l0n0
7Ek5J0K0K5K5J0j5k0j0nk5nK0J5nJ0NNJ0NNNNJ0nnJ0J5j0k5k0%%j5j5k5l0k0%K0L5M0K0J0
4F0NNJ0NNJ0N%J5J5%K0K0J0nk5l0j0N%k0l5k0J5J0j5j5%%n%nnk0%j0nj0nJ0J5J5J0J5J5J0
1F5J0L5M5K5%j5j0%%%%l0k5j0J0nk5m0%L0K5J0Nnj0%j5j5k0l0%j0j5j0J0Nj0%NJ0nk0J0J5
-2a0K0J5J5n%%%N%j0J0n%j0j0k5k5j5J5K5K5J5L0K5J5Nj5j0nNnnNnNn%J0J0%J5L0J5%nnnj0
-5A25nj0j0nj0nj0nnj5%k0NL0K0K5L0j0nnnk5k5l5j5NNJ0%%j5j5%J0L0L0J0J5L0K5j0l0k5
-8H5j0N%J0J0NK0%K0Nk0k0j5%%nk5k5nNK5J0K0J5%%%NJ0nj5l5k0l0l0j0NK0K0%L0M5L0J5%
-11A45j5%J0J5K0k0l5k5k5NNJ5%j0nj0j0nj0j0nJ0NL0K5L5L5J5j0m0l0k0j5j0J5N%k0l5k0
-14EJ5NJ5K5%Nj5j5%K0M5N5L5J5nj5k5j5%nj0j0nj0%%j5j5%J5J5Nk5j5nJ0L0Nj5NJ5N%NNK0
-17A55K0K0K0k0m5l5k0j0K0J5nj5%J5J5K5N%j0l0nK0K0Nj0j5j5j5k0nN%j0j5k0j0nk0%J0N
-20B0J0J0j0l0k5j5K0L5K5K5Nj0j5J0NJ0J0J0J0NK0%%nNj0J0j0j0J0J5J5K0J5j5j5j0k0n%
-23A15nn%j0nnJ0j0%Nj5j5%J5K0j5l5l0j5j0j0j0J0J0K5Nj0J5J5K0L0J5%%k0J5J5K5L5J5J5
-25B05j0j0j0k5nJ0NJ0J0J0k5l0l0%J5K0%NJ0NNk0k5k0k0%K0NJ0K0J5J5K0j0k0j5j5j0j5k0
-28H0nK5K5J0J0nk5l0m5k0k5k5k5J0L0J5K0K0J5J0K5K5K5Nj5k5l0j5nj0nk0NK0nj5k5NJ0j0
-31Ej0j0%Nj5NNNNnJ0%%J5k0j0N%j0nnJ5J5L0J0%J5K0K0nl0o0l0j0J0%%N%NNj0j5J0K5K5K0
-34D0K5K0J0k5l0m5m0k5k5J0M0M5K5%j5l0l0j5J5L0K0K5J5J0j0l0nk0l0n0l0J5M0M0NJ0NJ0
-37@K0J5%k0%J5N%%nNj0j0Nn%N%K0K0J0j0l0l0k0%K0K0NnNN%N%J0k0j0J0K0J0j0j5j5j5j0
-40a0nJ0K0K5L0K0nnNj5l0k0k5k5j0K0NNJ0K0L5Nk0%j0j5k5j0NJ5K5K5K5K5Nk0J0j5nnnnn
-43E5j5nnl0j5%J5j0NK5L5J5j0l0k5l0k0nJ5L5L5L5M0J0J0j0k5j5n%J0j0nnj0Nj5n%j0%j0
-46B0nNj5j0NnJ0NnJ5nNNj0j0j0j0nj0k0%J0J5J5J0J5J5J0J5j5k5l0j0j5nNL5K5%m0l5j0n
-49g0j0nNNNNJ0%J0%%J5J0%%J5NNJ0NNNNNK0%k5nnk0j5nk5%J5K5L5J5j0nj5%NnN%%Nj0J0%
-52C0%NnNnJ0nj0nj5%K0L0K0K5NNJ0%l5n5n0m0%J0NN%J5%NJ0%NNk5l0k5k5J0L5L0J0nnk0%
-55e0J0J5J5J5J0J5K5NJ5n%J0J0nnNL0K5k0l5m0m5k0n%J5NJ0J5NJ0J0nj5k0%nj5nj5NJ5NJ0
-58@NJ0K0%n%J0j0l0l0J0K5J5nl0k5k5k0%J5K5L0L0K5J0j0N%j0%Nj0%%J5j5l5k0K0K5J5L0
-61F5L5J0nl0k0j5j5k5k0j5j0K5N%J0NJ5%j5n%j5j5%j5n%N%N%Nj0J5K5K0L0K0nj0nn%N%NN
-64E0%j0J0K5J5nj5nK0%NJ0nk5l5j0j0j5nj0nnnJ0J5j0l0%K0%J0NN%NJ0nnJ0%%N%%NnJ0nJ0
-68C0N%j0j0J5K5J0nJ0%j5j5j0j5k0nj0k0NNN%nJ0J0nN%nNJ0nj0J5J5J5K5J0j0j5l0nJ5nJ0
-71B5%NJ0%Nj5l5l0k0NNNJ5J5L0L5J0nj0j5%J0K5%k5k0%K0K0Nj0nNnNJ0nj0j5NL0K5Nj0j5
-74H0nk0k0nj0k0k0j0NNnNL5J0%j5l0k0%J0J5J5%K5L0Nj5j0k0nJ5J5Nj0%%%NN%nJ5K5M0J0
-77A30nk5l0k5j5l0j0%J5L0M5M0%j5m0l5k0k5l0k0NK0K5J0NNJ0J5J0K0J0j0k5k5j0%nn%k0
-80c0k0J0J5K5L0L5K5nm0n5m5l0%NK0K5K5K5K0K5Nj5k0j0NNnj0j5j0j0j0j0j5nK0K5K0K5%
-82C0j5j5%j5j5j5j5%%K0L5L0Nk0j0J5%nJ5%j5nj0Nj0n%l0l0j0J5J0J5K0J0%j5k0%%j5%j0
-85g5j5%K5K0NJ0NNJ0NJ0J0NNJ5%%%n%n%n%NK5K0J0NK5NK0K0K0j5j5NNJ5nj0j0nj0j5j0nj0
-88I5k0nnk5j0j0j0j0J5M0L0J5k0l5k5k0J0K5K5J5J5K0J0K0J0j5m5o0m0%L0K5J5nNNNJ0NJ0
-91I5j0nj0j0nj0nnn%L0K5K5%%K5J0j0m0k0j5j5j0j5%J0%N%NNNj0j0l0%K0J5L0J0k0l5l5k0
-94c5N%N%nnj5%J0J0k0k0nJ0%%%n%%J5J5K0J5NK5K0J0J0K0L0Nj5j0j5j5%N%N%NJ0nj0J0n%
-97H0nnn%J5J5Nl0l0j5k5k5j5K0L0L5L0L5J0nj0J0J0j5m5o0p0m0nJ0%%N%N%J5J0K0NJ5J5J0
-100@J5%j5n%nnj0%J0NJ0NJ5N%J5j0l5k0k5k0k0l0j5J0K5J5K0J5K0K0J5J0NJ0NJ0J0nK0J0
-103H0J5K0Nj5j5k0j5k5k0k0k0k0NK0K5NJ5NJ0K5%%J5K0j0k5k5l0k5NNnj0k0NK5K5N5N5K0
-106A40k0k5l0j5j0j5j0j0j0j5j0j0j0j5nJ0J0K0%J0J0J0J5J0J0K0Nl5l5j5%Nj0%nj0k5%K0
-109e0L0J5nj0J0J5%K0N%%%K5J0j0j5nJ0j5l5j0J5L0L0J5Nk5n5k0Nj0j5NNN%nJ0J0j0%%n%
-112b5j5J0j5NK0L0M5Nj5l0l5k0NNj0J5%N%NJ5L0M0J0nnnnnj0j0nnj0nj0%nn%j0K0L5L5M5
-115A15K5nl0n5n5k0k5k0nJ0K5L0M0N0K0k0k0NJ5J5%%J5J0NJ5J0%K0J0Nnl5k0k0k0k0k5j5
-117B5%K0K5NNK5J5Nj0j0j0j0k5k5nNnk5j5j0j0j5j0j0J0J0J0J0J5J0J0J0%%%%j5j5%J5K0
-120B5N%nJ0N%J5NNJ5nNJ0J0Nj5%nnj5N%j0j5%K5J5NJ0NNk5k0k5k0k0k5k0k0J0NJ5Nj5l0k5
-123a00j5NK0J0J5J0J0J0J0L0%j0n%J0J0nNJ0J5nk0nK5J5nk5k0nJ0K5K0J5j5k0k0j5l0j5N
-126e0K0nk0k5k5NK5K5N%%%%j5j5j0j5nJ5L0L5J5%nnJ0J5Nj0k0l0l5j5NK5J0J5K0NK5J0nn
-129E%nJ5J5J5J0j0k0k5j0J0J5J0J5K5L0%k5l0m5m0l5k5nJ5L0K5L5L5L0K0J5K0J5J0n%%k0
-132A15l5l5m5m5k5j0J0%K0J0J5%%K0L0J5n%J5nJ5J0%NNnNJ5j0%J0%j0%%j0%J0j0l0k5j0J0
-135B0J0J0J5J5%j5k5k0j0J5K0K5Nm0m0k5%J5NJ0J0L0K5J5j0j0k0%%K0J0J0nnNj0j5NJ0j5
-137D0j0k5k0j0NNJ0NJ0J0NJ0n%nn%n%j0j5l0k5j0J5M0L5K0K5nJ0NJ5%k0k0%%%%nK0%k0j5
-140B5NJ5K0J0nnJ5%%%%%%J0nj0j0j0j0l0k0%%%K0NNJ0J0J0J0%NN%k0nnk0%J5J5%j0j5k5l0
-143b5l0j5NJ5L0J5K5K0J5J0K0%j0l0j5k0j0k5k5nJ0J5J5J0%j5Nj0nj0nnj5k0j0j5NK5J5J5
-146e0J0J5J5J0J5j0k5l5j5NJ0J0J5J5J5J5K0K0%j5j0nnj0J5NJ5N%j0%j0nj0j0nj0%J0L0J5
-149D5K0K0K0J0%j5k5k0k5%%J0J0Nj5nNNK5%N%J0%j0%n%n%nn%j5N%j0%%NN%J0J0%nJ0K5K5
-152A20Nk0j5j5l5nNNJ0NL5J5nnnj0J0j5l5j0NJ0k5l0%J0%%L5L5J0nnJ0%NJ0%l0k5k5k5NJ0
-155A0nK0J0J5J5J5%nj0NJ5J5k0j5k0j0j5j5%J0%NN%%NJ0%k0k5j0nnnNJ0NNL0K0Nj5nJ5%%
-158D5%%J0j0j5j5k0j5NK0J5J5n%%nnN%%j5j5NL0L0K5L0L0%k0nj0j0nj0j0nnj5%%j5j0%NJ5
-162D5J0J0K0NJ0J5nj0Nk0j0k5l0j0J0K0J5J5J0nj5l5l5k5J0K5K0j0j0K0K0J5J0K0K5Nk0n0
-164D5n0l5k0nn%j0NL0N5N0L5J0J0j5l0l5l0n%nj0k0NL0K5J0nnNn%K5J0k0j5N%%N%%Nn%j5
-167B0m5m0k0%J5K5K5NJ0K0L0K0j0nj0nnnk0k5l5j0%J0J0NJ5J5J0J5L0L0Nj0nnj0j0j5nnk0
-170ej5k5j5k0j0K0K0K0k0NJ5K5L5J5nnj5Nnnk0Nnn%K5M0M5%Nnj5k5j5J5J5j0nnnJ0J0J5%
-173H5j5k0j5k0nK5L5M0L5Nl0k5k0J0%j0nnnnk0%%j5nj0j5NJ0L0L0J5nnj5nnn%nk0k5nK0N0
-176E5L5K0Nj0k5k5j5j0j0nJ0K0J0k0j5k0k0l0j0NJ0J0J0J0%J0%j5nJ0K0J0k5j0%J5J0j5k0
-179c0J0K5K0J5NK5J5J5J0N%J5Nk0l5l5j5j0%Nnj0j0nnNn%%%n%N%nJ0%%%%j0k0k5l0j5%K0
-182h5K5K0J5J0J5K5J0NK5L0M0J0n%nj5k0k0k0l5l5j5j0J0K5L5L0L0J0%%n%%%n%%%j0Nnn%
-185H0nj0Nnnj5j5nk0j0j5nk0n%n%%nj0NK5M0M0K5j5k0j0k5nJ5J0%k5%NK5J0J5nk5%NJ0%J0
-188D0K5K0J0nk0j5j5K0J5K5J0J5%j0l5n0l0%K0K5L5L5L0j0k5j5k0j5k0j5j5j0j5NL0K0J5
-191E5j5j5NJ0%J5NnN%J5Nj0k5nNn%%%N%nJ0N%N%NN%NN%j5l0m0j0L0J5J0j5l0k0%N%nJ0M5
-194C0M5L0J0NNj0%nk5j0j5j5j5j5k0j0N%NNK5K0J0k0l5j0J5L0%l5n0m0j0J0L0L0J5J0K0%
-197A5Nj5j0%nnnn%J5NJ0%J5J5%%K0J5%NJ0J5%%nJ5j5l5l0J0L0K5K5%j0k5m5m5k0J5L0L5K0
-200G5nnnnNj5n%j5Nnj0NNj5m0j0nnj0%%%NJ5K0j0j5j0%J0j5j0Nnj0nJ5J5nk0nJ5K0nnNj0
-203f5%Nj5J0J5L0K0K0nj5nn%L0J5J5Nj5j5k0nK0L5L0nk0k0nnnnnnnj0N%%%%J5j0NNj0K0J0
-206C5nj0j0K0K0J0J0J0J0K0J5J5nnk0m0m5k5nJ0J5K5%k0k0nNJ0j5j0j5k0j0NK5J5J5J0J5
-209C0J0J0J5J0J0J0j0k0j0j5j0Nnk5l0%M0L0K0J0J0nnJ0J0j0j5j0J5J0%n%nJ0J0%j5j5j0
-212E5J0K5J5%j0nk0j5k0k0j0k5k0j5j5k0j0j5J0K5N0M5K5J5j0j0%J5J0Nnnj0nnnnnnj0Nj0
-215@k0k5nK0M5K0NN%K0K5K5L0L0j5l0n0l0j0j5%nn%n%%%J5K0L0L5K0Nj5k5j5j0J5K0n%n%
-218I5j5j0j0j0j0j0j0j0J0N%J5J5%NJ0nk0j0nj5j0j0j0NN%NNNJ0%nj0%nK0L0L5J5%%%n%n
-221I0n%k0l5m0j5nJ0nJ0J5L0L5J5Nk0m0m0nK0K0%%J5K0nk0j5J0J0nnnnL0L5M0K5j0k5j5k0
-224G5j0NNj5%%j0N%k0j5%J0K5K0J5K0j0k5k5k0%nj5nJ0J0j0%Nj0N%k5n0l5nJ5M0L5K5J0%
-227B5k5nnNL5J5J5K0J5j5j0j0j5k0k5k0k0J5J0%K0J0j0NN%NnJ0J0J0J5J0J0J5J0J5j0nk0
-229H5nNk0j0%%K0L5nl0m0l0m0l5k0nJ0L0L5J0nk0j0k0nJ5N0M5K0nj0%j5nj0j0n%N%J0k5n
-232a5NL0K5K5L0K0%%n%j0nk0%j0nj0j0%n%%%n%%n%j0%%J5M0L5J5j5k0l5k0%nj5j5j5%K0M5
-235E0L0j0n0l5nK5L5K0Nnk5k0k0j5k0j0nJ5L0Nnj0N%nJ0n%K0J0J0J0J0J0NJ5nNJ0nJ5nNn
-238I0l0k5j5j5k0j5k0nNL0L0J0J5J0J5nj5nj5k5k0nJ5%J5K0Nk0j5nk5k5k5%J5K0J5K0K0J0
-241A0j0N%NNj0J5K0K5L5J5k0l0l5j5j5N%n%%nNJ5J0J5J5J0J5K5N%NN%N%J5nk5m5j5Nk0l0
-244Ek0k5%Nj0J5%%%%J5J5J5J5L5L5J5j0l5m0j0nNNL5L5L5K0Nj0j0k0j0k0j5k0k0j5j5NK5
-247C0L0K0NJ0J5J5j5l0k5j0nnnk0nJ0k5%J0NNj5j0J0K5NNNNJ0NNNNNj5l5j5%Nk0j0j0NK5
-250E%%%%%n%%Nnj0NL5L5J0nj0j0j5j0j0l5l5j0K5L0K5L0J0NJ0J0j5nK0K0J0n%NnJ0%%j0n
-253A00k5n0m5k0L0N0N0L5J0k0m0m5j0j0J0NNJ0j0l0l0j0%NNNk5nNK5J5N%K0NJ0NJ0%k0m0
-256a5l5nJ5J0NJ0N%j0K0K5%j5k5NK5J5%%J0nJ0K5K5J0nk5j0j0k0j0j5j5j5j0k0j5NNJ0n%
-259e0J0J0%%NN%J0J5J5k0l0j5%J0j0j5j0j0j5nJ5L0K5M0M5K5Nn%%j0N%%NL0K5J0nk0nj5j5
-262H5j5%K5J5J0nl0k0k5j5%NnJ5K0Nk0k5j5%j0j0k0j0J5K0J0NnNK5Nnnk0l0l5%L5L5K5N%
-265D0nj0j5%J5J5K5J0j5j5j5j5j5j0j0j0k5l0nJ0J0j0NNNNnJ0J5J5K0NK0J5J0J5j0k5m0l0
-267d5nK5M5K5%k5k5nj5j5j5j5NNNNJ5J5%%nnJ5L5K0K5Nk0l5n5l5NL0L5M0L5Nj0j5NJ5J0j5
-270F5j5j5J5K0J0NJ0NNNNJ0%J0NJ5nnk0k0nk0j0k5nnJ0%J0%NN%J0NnJ5J5J0n%J0L5Nk0k5
-274A15NK0J5J5J5%k5n0l0j5k0NN%Nnk0j0nj0J0J0j0j0j5NK0K0K5Nj0NK0J5J5%%N%j5j0j5
-276H0j5k0k0k0k0%K0K5%l0l0k0J0K0J5J5n%J5K0K0K0K5J0j0j5j5j0j5NK0L0%k5k0k5k5j5
-279ennj0j0N%nNj0%%J0NJ0NJ0NJ0NJ0NNJ0J5J0%%n%k0l0k5K0L0L0NNnJ0NNNNk0k0j0k5j0
-282B5%j5l0k5NK5K5N%N%J5%nk5j0j0%J0K0K0K5J5k5l5m0k0nK5J5NJ0J0NJ0K5J0j0k5l0j0
-285a0NK5J5J5nj5%%J0J5Nj0j0NJ5nk0%N%k0l5k5J5K0%l5l0j5%%%J0K5K0J5K0J5J5K0J5J5
-288H5%j5l5l5j0Nn%NL5K5J5nj5j5nnj0j0nnj0k0NJ0k0j0NK5K5K5K5K0nj5k0j5j5j0K0K0M0
-291G5K5J0j5k0%K0Nj5%%%%j0N%j0j5k0%Nj0l0j5%NJ0n%j0NNNNJ0nJ5J0%j0nj5nj0j0nj5j0
-294e0j0k0%%J0k0k0j0K5M0M5L0J0%nk0j5j5k0NK0J5J0J5J0L0%k0j5k5j0%%%Nj0J0K5K5K5
-297G0K0J5%l0l0j0%J0J5Nj0k5k0nJ5j0k0nJ0L0L5L5Nn%nn%K0NJ0j0k5l0l0k5nK5K0J5%Nj5
-300D5k0nJ5K0%l0j0J0NNj0k5%K5J5Nj0%K0K0NNj0j0N%%%k0nj0k0j5k5k0NL0K0N%J0J5K0J0
-303G0J5J5%k0j0%J0NJ0j5j5j5N%j0j5l0j0n%J0K5K0J5%j5j5%%k0nnnNK5K0J5J0%K0nj5nn
-306E5j0j0j0n%j0j0%K0L5L0J5k0l5k5k5k5j0J5K0J5nNJ0NNJ0N%NJ0j0k0l5m0j5J0K5K5J5
-308A5NNNNNNJ5%%J5N%Nk5%j5j5%j5j0K0NJ0J5j0k5k5j0%K0J5J0NJ5K5nnj0j5j0j0j5j5nN
-311a0NJ5N%J5J0%%J0NNN%J5nnj0j0j0nj0j0j0n%j5%%j5nn%%%%K5M0M0K0J0j5n%%n%nNK5J5
-315A10J0nl0k0j0%nJ0j5k0m0l5k0J5L0K5K0K5nNK0J0K0K0J0j0k0j0k0n%Nj0k5j0j0k5j5L0
-317@%NJ0NJ5%j5nJ5K0L0L0%l5m0k5k0J0K5K0J0k0l0k5nJ0nn%%NN%NJ5%nJ5J0j0%%j5NJ0j0
-321En%j0NnnnnK0J0j0k0k5k5J5L5J0nN%J0NNJ0NNNJ0NJ0NN%%J5j0nJ0J0nj0j0j5j0j0j0j0
-324Ej5nj0j0j0l5k0j0NM0J0j0l5k0%K0K0J0NJ0Nnnj0%%%j0J0K0L5L0L0nn%nk0n%%K0%nk0
-327@k0nJ0J0NnnJ0J5J0%%k0k0j0K0M5L5J5n%nNj5nnnj0j0j0j0j0k5k5j5J5J5J5%NJ0J5J0
-330B5J0nj0k0%NNJ5nnk5l5%K0L0J5nl0l5j0J5L5%j5k0K5K5K0K5nk0nj0nJ0N%nk0j0j0j0N
-333c0J0j0%%Nj0%%n%%%%%%nJ5L5NJ0NJ0NNK0%j5k0nNL5L5J5Nk0l0l0k5NN%N%N%%k0m0m0k0
-336h5j0NNj0J0K5J0J0J5J0J5J0L0L0%j5%%k0l5k5J0J0%j0j5nJ0L0K5J0j5m5l0%%nk5k5%K0
-339h5K0J5K0K0NNK5J0J0J0J0J5j0k0k0j0n%k0%%Nj0%%n%K5J0J0K5J5K0J5J5%j5k0%j0j0n
-342F0j0nJ0%N%N%NJ0NJ0J0J0Nj0k5k5k5j0j0NJ0K5nk5k5k0k5k0%J0K5J5J0K0J0j0j5j0j5
-345b5k0nJ0L0K0L5M5K0j0j5k0j0%l0nj5k0j0J5J5Nj0nNNj0j0J0K5%nk0nNN%n%%%j0j0nj5
-348d5nnj0nj0J0K0L5K0NNK0J0j0j0NK5J5j0j5j0J0J5M0M0J5n%NJ0J0NNk0l0m0l0nJ0J5nn
-350G5nnk0nJ0K0NnJ0%k0%K0K0J5j0NNk5l5m0k5nNnN%K5K5%j0k0k5nK0M0M0K0j0k5k5j5%N
-353C0J0%%NJ5nj5j5k0j5J0K0K0NNj0j0%%j0k0NK5K0Nk0J0J5J0J0J5J0K0Nj5k0k5j5Nj0j0
-356D0%K5Nj0k5j0%Nj5l0j5%J0J5K5J0K5M5L0J5%NJ0NJ0nk0l5m5n%j0nnnnnj0j5J0L0L5K5
-359A05nl0l5j5NNj5j5k0j0K0L0K0L0J5%j0k5k5j5k5j5%J0J5%%nn%nnn%NK5L0%k0k0nnj0j0
-362d0J5L0J5J5n%NN%j5N%%%nnnnnn%j0N%N%NNN%%%J0j0N%%%%NNnnj0%J5K0K0j0j0%J5J5n
-366G0%j0nj0j0%j5%nnnnK5Nj5j5j0NNj0nK0N0L0%Nk0l5k0j5J0j0k0k0j0l0j5NK5K5K5L0J5
-369C0Nj0j0j0j0j5%%k0NL0M0K0j0k5%K5L5J5k5k5j5NK0NJ5Nnj0nk5j0k0k0j0k5j0J0J0%j0
-372e0j5nJ0K0J5Nj0nj5%J5NJ0nN%j0k0NK5L5J0nnNJ5K0Nn%j5%Nj5j0J0J0L5L0M5K5Nj5j0
-375A55j5n%j5j0j0j0j0j0nj0j0l0k5j0J0J0nj5l5k5k0nJ5J5J5J0K0J0K0NK5J0k0%%NN%j5
-377A5j0NK5L0L5J5nnNj0k0J0J0Nj5k5j0%%j5j5%%j5k0j0k5j0%K5K0N%n%nNN%j5k0nJ5J5n
-380b0j5NNJ5j0%J0%NJ0nnnnnJ5nj0nj5%K0K0K5J5%j0j0%J5%k0m0l5k0J5N0O0N0M0K5J5k0
-383A55k0k0j5l0k5k0k0k0%L0K5%K0J5J0J5J5J0j0j5NJ5Nj5l5m0m5l0%K5J0J0J0J0Nj0j5n
-386@%L0N%j0j0%%j0J0j0NNj0nk0NJ5Nj0j0NJ5J0%k0nNJ0nk0nJ0J0K5K0K0K0j0j0%k0k5k5
-389a0l0k0%J5K5M0K5nk5k5j0%j0%K5L5J5%j0nj0j0J5K0K5J0Nnj5k0j0nNK5K5J5j0k0nnn%
-392E5j0j0nnj0j5j0j0J0L0L5J0j0j5NK5J0%nj0NNNN%NJ0%j5%%j5j0k0j5J5K0Nnj5%J0N%n
-395E5k0k0nJ5J5L0J0%Nj0NJ0j0%Nj0N%nj5nJ0%j0k0%K5N%%k0j5j5nK0M0L0J5NJ5%j0nk0%
-398A00%Nnj0nj0%nnnk5k0j0J0K5L0J0J5j5j0j5j0j5j0k5%%n%%J0M5L0K5J0K5Nm0m5l5k0j5
-401a5j0%%j5j0NnnK0J5J5K0%K5K5%K5K5J5k0l0k0j0k0%n%nj5J0%j0NJ5J0N%K0J0%nk0nj5
-404B5j0j0k0nJ0%%J0J5nNNJ0NJ5nNj5k5m0l0k5%J5L0M0M5L0K0NJ0Nnm0l0j0j0j5k0l5nNK0
-407c0K5K5K5J5j5k0k5j0n%j0j5%nj0%n%N%NJ0n%J5%N%L0L0J0n%%j0nnK0%j5j0k5nJ0L0J5
-410D0%%j0j0j5%J0%j5j0%K5NJ5J5J5J0K0J0%j0m0k5nJ0K0K0Nj0nNK0J0%k0k0k5NK0J0%k5
-413D5j5nnn%j5%nn%J0K0nnK0K0nk0j5J0K0Nj5n%%k0j0%%j5k0%K0NJ0J0J5J0NJ5J0n%J0nN
-416F5N%J0n%J0nNK0nk5nNK0%j5j0N%j5l5k5%K5J0NK0%k5l0l0j5J0%%J0K0J5L0J5NJ0j0nN
-419F5j0nn%nk0k5NJ5J5j0k5n%%%%%%%%%%%%J0j0nJ0%J0J0NNNNNj0nj0j5j0j0%j0k0J5K0J0
-422eJ0L0M5M5K0j0l0l0j5%j5j0k5l0nK0L5J5J0J0J0j0j5j5nj0j5Nj0NJ0J5L0J5Nj5j5j5%
-425C5K0NNnl0k0j5NK5J5%nk5j0nnJ5L0L5L5NJ0K5K0J0j5m0k0%K0K0k0j5nJ5J0nj0l0l0j5
-428C5j0l0k0k0%K0J0J0%%K0J0%k0l5l5j0NJ5K5J0nnNJ0n%J0%%nNNn%N%K0NNJ5%J5NNj5j0
-431D0%%j5j0nJ0J0j5k0k0nj0J0L0K0J0j0k0J5J5L0K5nk0j5%nj0NK0J0j0k5nJ0J0nk0j5J0
-434A5J5K0j0j0nn%J0J0J0nNNnJ0J0n%NJ0nj0k5k5j5j0l0j5j5j5Nj0%K0L5L0K0J0nJ0J5J0
-436E5k5k5m5k0nNK0J5Nj0k5%%j5j0%K5L5K0K5K5L0J5j5m0k5k5nJ5N%NJ0N%J0j0nNn%%nK0
-439C5K5L0J0j5k5l5l5k0j5J5J5%j0n%J5L0M0J0j0j5%Nj5j5J5J5J0j0nNJ0%nj5k0j5%K0K5
-442D5K5Nj0k0j0j5k0nJ0J5j0J0%%J0nNJ0nk5j0J5J5J5%J0NNj0l5l5j5j5j0J0%K0K0L0K0n
-445D0nK5M5K5%k5N%N%J5J5nk5j0%j5k5l5j5%j5j5%nj5k0Nnj0%NJ0K5M0J5J5j5j5j0K0J5j0
-448C0j0N%K0nj0nk0j5J5J0%j0j0%%%n%nJ0M0L5K5%nnj5l0k5k5n%NJ0K5J0nj5k0nJ0L0K5J0
-451F5J5K0J0%j5k5k5j5%K5J0%k0k0k0k0l5j0%J0K0%nNJ0J5K0K0%j0nJ0J0K0%k5l5l0j0J0
-454c0J5J5NNNNJ5K0J5J5%nNj0j5n0o5n0j5J0K0%nk5j0j5J0K5J5J5K5J0J5K5L0J5J5J0Nnj0
-457E5l5k5k5j5J5J5J5j5j5j0J5%NJ0J5J0J5nn%nj5j5j5j5K0J5J5K0NNK0%j0j0j5%nj5Nj5
-459a0j0%Nj5l0j5NJ5K5K0K5K0Nn%%J0K0K5Nnn%nnnNj0j0j5N%nnK0J5K0N%nj5j5l0l0m5k5
-462g0j0J0%%J5J5K5K5K0K5Nk0j0%nk0k5NJ5K0K0K0%k0nj0nnk5NK0J5J5K0J5J5J5J5Nj5k0
-465I5Nnj5j0n%%j0N%j5j5k5l0k5nJ0L0K0J5J0nn%K0K5Nl0m0j5K5L0L0L0%k0j5NNnk0k0k0
-468A0%J5K0Nn%%j0l5l0k0K0L0Nk5k5J0NJ5J0NJ5Nj0%%%K0K5nj5j5j5j5l5nL0L5K0K0J0K5
-471I0J0%N%J5nNNnk0j5j0j0j5j5j0%N%N%N%%NJ0N%%J0J0nj0k0j5j5%K0K5K0j5l0j0K5K5J0
-474H5K0K0K0Nk5j5k5k0%J5J5%k0k0j0%n%%%%%J0j0N%j0j0j0j5k5j0nnnj0K5K0K5J0%%%%%
-477B0%%%%%J5L5L0J5%l0k5l0l0j0NJ0K0j0j5j5%%%%n%%nJ0NJ0J0k5NJ5K0J5nj0j0nj0J0J0
-480B0%NK0K0J0J0J0NNj0l5m0k0k0nK5L5M0K0nn%Nj0n%j5Nj0nnnj0j0j5j0J0L0K0K0NnN%%
-483H0%J0nj5k5k0k0J0J0K0%j5l5l0k0nJ0N%j0nnj5%J5K5M5J5%NJ5J5NJ5N%j0j0n%k0nnNJ0
-486D0J0J0k5k0j5k5m0k5j5J0J5J0K5J5j5K5L5L0nj5j5nj0NL0L0NJ0NJ5M0K5Nnk5l5l0l0l0
-489A0%J5J5N%%Nj5j0J0K5J0j5nNJ5Nj5k5j0Nnnj0j0k0nK5J5k5l5k5%J0J5L0L0K5L0Nj0n%
-492F0n%j0%nj5nj0j0n%j0k5NK0K0%NnJ0K0L0%j5k0j5k0k0J0NJ0J0k0%K0K0K5K0L0J0j5l5
-495F5j0J5L0J0l0l0k5j0J0J5%j5nnl0j5%J5NNNNJ0J0NJ0J0J0J0J0J0J0J0J0k0l5l0l0j5j5
-498b5J0K0N0N0L0Nj5j0nk5j5k0k0j5k0j5j5j5%%L5L5L5L0J5j0k5k5k5k5nJ0J0n%%%%n%Nn
-500enJ0%%%N%%J0nnJ0N%J0nj0k5j0L0K0%k0j5j0J0L5K5j0k5l0nj0NNj0J0nnJ0N%J0NNJ0N
-504B5NN%J0%j5j5J0K0L0Nj5j0k0J0J5N%%nk5m0l0%L0L5J5n%nk0k0n%N%NJ5nNNn%nnj0NNj0
-507enj0J0L5N0L5M0J5j5m0n0m0k5nn%NJ0NJ0%J0J5%j5k5l0j0K0M0L5K0J5J0J0J0Nj0k5l5
-510E5k0nJ5J5K5J0nk0j0NJ5J0nj0NNK5nk0k5k5k0j0K0N5L5J0j5k0m0l5%L0L0K0j5nj0k0%
[truncated: 8,745,833 more chars]
