# Supplementary material for: Discovery of RNA-binding fragments using biolayer interferometry
Source: RSC Med Chem. 2025 Sep 19;16(11):5629–40. doi: 10.1039/d5md00673b (PMC12483148; doi:10.1039/d5md00673b)
Supplement: MD-016-D5MD00673B-s002 [file MD-016-D5MD00673B-s002.zip › NMR_assay_data/36_G1C4_7112901142.jdx]

##TITLE=	20240718 G1C4 7112901142 36
##JCAMP-DX=	6.0	$$ MestReNova 14.2.0-26256
##DATA TYPE=	LINK
##BLOCK_ID=	1
##BLOCKS=	11   
##ORIGIN=	Mestrelab Research S.L.
##OWNER=	jan-ake
##$MNOVA/LINK_BLOCK_TYPE=	DOCUMENT
##TITLE=	(1) 20240718 G1C4 only.10.fid


(2)  #
##JCAMP-DX=	6.0	$$ MestReNova 14.2.0-26256
##DATA TYPE=	LINK
##BLOCK_ID=	2
##BLOCKS=	2    
##ORIGIN=	Mestrelab Research S.L.
##OWNER=	jan-ake
##$MNOVA/LINK_BLOCK_TYPE=	PAGE
##TITLE=	 #
##JCAMP-DX=	6.0	$$ MestReNova 14.2.0-26256
##DATA TYPE=	LINK
##BLOCK_ID=	3
##BLOCKS=	1    
##ORIGIN=	Mestrelab Research S.L.
##OWNER=	jan-ake
##$MNOVA/LINK_BLOCK_TYPE=	ITEM	$$ Molecule
##$MNOVA/ITEM/POLYGON=	(XY..XY)
5322.75,5836.39
5941.47,5836.39
5941.47,6153.11
5322.75,6153.11
5322.75,5836.39
##$MNOVA/ITEM/Z=	1
##$MNOVA/ITEM/ANGLE=	0
##TITLE=	
##JCAMP-CS=	3.7	$$ MestReNova 14.2.0-26256
##ORIGIN=	Mestrelab Research S.L.
##OWNER=	jan-ake
##BLOCK_ID=	4
##NAMES=	
##ATOMLIST=	
$$ AN	AS	NH
	1	C	1
	2	C	1
	3	C	 
	4	C	1
	5	C	 
	6	C	 
	7	N	1
	8	C	 
	9	O	 
	10	C	3
	11	C	3
	12	C	3
##BONDLIST=	
$$ AN1	AN2	BT
	1	2	D
	2	3	S
	3	4	D
	4	5	S
	5	6	D
	1	6	S
	5	7	S
	7	8	S
	8	9	D
	8	10	S
	6	11	S
	3	12	S
##MAXRASTER=	32768
##XY_RASTER=	
$$ AN	X	Y	Z
	1	-31057	-71	0
	2	-30629	174	0
	3	-30629	668	0
	4	-31057	915	0
	5	-31485	668	0
	6	-31485	174	0
	7	-31912	915	0
	8	-32340	668	0
	9	-32340	174	0
	10	-32767	915	0
	11	-31912	-71	0
	12	-30202	915	0
##END=	
##END=	
##TITLE=	20240718 G1C4 only.10.fid

##JCAMP-DX=	6.0	$$ MestReNova 14.2.0-26256
##DATA TYPE=	LINK
##BLOCK_ID=	5
##BLOCKS=	1    
##ORIGIN=	Mestrelab Research S.L.
##OWNER=	jan-ake
##$MNOVA/LINK_BLOCK_TYPE=	ITEM	$$ NMR Spectrum
##$MNOVA/ITEM/POLYGON=	(XY..XY)
5321,5835
8722,5835
8722,8208
5321,8208
5321,5835
##$MNOVA/ITEM/Z=	0
##$MNOVA/ITEM/ANGLE=	0
##TITLE=	20240718 G1C4 only.10.fid
##JCAMP-DX=	6.0	$$ MestReNova 14.2.0-26256
##BLOCK_ID=	6
##DATA TYPE=	NMR SPECTRUM
##DATA CLASS=	XYDATA
##NUMDIM=	1
##ORIGIN=	Bruker BioSpin GmbH
##OWNER=	nmr
##.OBSERVE FREQUENCY=	600.07281942800000252
##.OBSERVE NUCLEUS=	^1H
##.SOLVENT NAME=	H2O+D2O+DMSO
##.PULSE SEQUENCE=	noesygppr1d
##LONGDATE=	2024/07/19 02:06:19.000
##.ACQUISITIONMODE=	SIMULTANEOUS (DQD)
##$ORIGINAL FORMAT=	Bruker XWIN-NMR
##$MNOVA/SCALES_VERSION=	9
##$PARAMETER FILE=	(acqus, ASCII, /Volumes/jahus0271/20240718%20G1C4%20only/10/acqus, 0)
$$ ##TITLE= Parameter file, TopSpin 4.3.0
$$ ##JCAMPDX= 5.0
$$ ##DATATYPE= Parameter Values
$$ ##NPOINTS= 12	$$ modification sequence number
$$ ##ORIGIN= Bruker BioSpin GmbH
$$ ##OWNER= nmr
$$ $$ 2024-07-19 02:03:16.288 +0200  nmr@CZC7319KW6
$$ $$ C:/Bruker/nmrdata/jahus0271/20240718 G1C4 only/10/acqus
$$ $$ process C:\Bruker\TopSpin4.3.0\prog\mod\xwish3.exe
$$ ##$ACQT0= -5.13114363357315
$$ ##$AMP= (0..31)
$$ 100 100 100 100 100 100 100 100 100 100 100 100 100 100 100 100 100 100
$$ 100 100 100 100 100 100 100 100 100 100 100 100 100 100
$$ ##$AMPCOIL= (0..32)
$$ -1 0 0 0 0 0 0 0 0 0 0 0 0 0 0 0 0 0 0 0 0 0 0 0 0 0 0 0 0 0 0 0 0
$$ ##$AQSEQ= 0
$$ ##$AQ_mod= 3
$$ ##$AUNM= <au_zg pcal=1>
$$ ##$AUTOPOS= <Barcode: 3003141301>
$$ ##$BF1= 600.07
$$ ##$BF2= 600.07
$$ ##$BF3= 600.07
$$ ##$BF4= 600.07
$$ ##$BF5= 600.07
$$ ##$BF6= 600.07
$$ ##$BF7= 600.07
$$ ##$BF8= 600.07
$$ ##$BWFAC= (0..63)
$$ 0 0 0 0 0 0 0 0 0 0 0 0 0 0 0 0 0 0 0 0 0 0 0 0 0 0 0 0 0 0 0 0 0 0 0 0
$$ 0 0 0 0 0 0 0 0 0 0 0 0 0 0 0 0 0 0 0 0 0 0 0 0 0 0 0 0
$$ ##$BYTORDA= 0
$$ ##$CHANFCU= (0..24)
$$ 0 1 0 0 0 0 0 0 0 0 0 0 0 0 0 0 0 0 0 0 0 0 0 0 0
$$ ##$CHANREC= (0..24)
$$ 0 1 0 0 0 0 0 0 0 0 0 0 0 0 0 0 0 0 0 0 0 0 0 0 0
$$ ##$CHEMSTR= <none>
$$ ##$CNST= (0..63)
$$ 1 1 1 1 1 1 1 1 1 1 1 1 1 1 1 1 1 1 1 1 1 1 1 1 1 1 1 1 1 1 1 1 1 1 1 1
$$ 1 1 1 1 1 1 1 1 1 1 1 1 1 1 1 1 1 1 1 1 1 1 1 1 1 1 1 1
$$ ##$CPDPRG= (0..8)
$$ <> <> <> <> <> <> <> <> <>
$$ ##$D= (0..63)
$$ 0 2 0 0 0 0 0 0 0.01 0 0 0 2e-05 0 0 0 0.0002 0 0 0 0 0 0 0 0 0 0 0 0 0
$$ 0 0 0 0 0 0 0 0 0 0 0 0 0 0 0 0 0 0 0 0 0 0 0 0 0 0 0 0 0 0 0 0 0 0
$$ ##$DATE= 1721347579
$$ ##$DATE_START= 1721347372
$$ ##$DE= 41.32545
$$ ##$DE1= 4.5
$$ ##$DE2= 2
$$ ##$DEADC= 0.5
$$ ##$DECBNUC= <off>
$$ ##$DECIM= 1120
$$ ##$DECNUC= <off>
$$ ##$DECSTAT= 4
$$ ##$DEPA= 4.5
$$ ##$DERX= 1.5
$$ ##$DIGMOD= 3
$$ ##$DIGTYP= 17
$$ ##$DR= 32
$$ ##$DS= 2
$$ ##$DSPFIRM= 4
$$ ##$DSPFVS= 21
$$ ##$DTYPA= 2
$$ ##$EXP= <NOESYGPPR1D>
$$ ##$ExpStatus= 4
$$ ##$FCUCHAN= (0..9)
$$ 0 1 0 0 0 0 0 0 0 0
$$ ##$FILCOR= 0.9566
$$ ##$FL1= 0
$$ ##$FL2= 0
$$ ##$FL3= 0
$$ ##$FL4= 0
$$ ##$FN_INDIRECT= (0..7)
$$ 0 0 0 0 0 0 0 0
$$ ##$FOV= 0
$$ ##$FQ1LIST= <>
$$ ##$FQ2LIST= <>
$$ ##$FQ3LIST= <>
$$ ##$FQ4LIST= <>
$$ ##$FQ5LIST= <>
$$ ##$FQ6LIST= <>
$$ ##$FQ7LIST= <>
$$ ##$FQ8LIST= <>
$$ ##$FS= (0..7)
$$ 83 83 83 83 83 83 83 83
$$ ##$FTLPGN= 0
$$ ##$FW= 2.4e+08
$$ ##$FnILOOP= 0
$$ ##$FnMODE= 0
$$ ##$FnTYPE= 0
$$ ##$GPNAM= (0..31)
$$ <> <SMSQ10.100> <SMSQ10.100> <> <> <> <> <> <> <> <> <> <> <> <> <> <>
$$ <> <> <> <> <> <> <> <> <> <> <> <> <> <> <>
$$ ##$GPX= (0..31)
$$ 0 0 0 0 0 0 0 0 0 0 0 0 0 0 0 0 0 0 0 0 0 0 0 0 0 0 0 0 0 0 0 0
$$ ##$GPY= (0..31)
$$ 0 0 0 0 0 0 0 0 0 0 0 0 0 0 0 0 0 0 0 0 0 0 0 0 0 0 0 0 0 0 0 0
$$ ##$GPZ= (0..31)
$$ 0 50 -10 0 0 0 0 0 0 0 0 0 0 0 0 0 0 0 0 0 0 0 0 0 0 0 0 0 0 0 0 0
$$ ##$GRPDLY= 76
$$ ##$HDDUTY= 20
$$ ##$HDRATE= 1
$$ ##$HGAIN= (0..3)
$$ 0 0 0 0
$$ ##$HOLDER= 566
$$ ##$HPMOD= (0..32)
$$ 0 0 0 0 0 0 0 0 0 0 0 0 0 0 0 0 0 0 0 0 0 0 0 0 0 0 0 0 0 0 0 0 0
$$ ##$HPPRGN= 0
$$ ##$IN= (0..63)
$$ 0 0 0 0 0 0 0 0 0 0 0 0 0 0 0 0 0 0 0 0 0 0 0 0 0 0 0 0 0 0 0 0 0 0 0 0
$$ 0 0 0 0 0 0 0 0 0 0 0 0 0 0 0 0 0 0 0 0 0 0 0 0 0 0 0 0
$$ ##$INF= (0..7)
$$ 0 0 0 0 0 0 0 0
$$ ##$INP= (0..63)
$$ 0 0 0 0 0 0 0 0 0 0 0 0 0 0 0 0 0 0 0 0 0 0 0 0 0 0 0 0 0 0 0 0 0 0 0 0
$$ 0 0 0 0 0 0 0 0 0 0 0 0 0 0 0 0 0 0 0 0 0 0 0 0 0 0 0 0
$$ ##$INSTRUM= <CAB AV4 600 MHZ BASIC>
$$ ##$INTEGFAC= (0..63)
$$ 0 0 0 0 0 0 0 0 0 0 0 0 0 0 0 0 0 0 0 0 0 0 0 0 0 0 0 0 0 0 0 0 0 0 0 0
$$ 0 0 0 0 0 0 0 0 0 0 0 0 0 0 0 0 0 0 0 0 0 0 0 0 0 0 0 0
$$ ##$L= (0..31)
$$ 1 1 1 1 1 1 1 1 1 1 1 1 1 1 1 1 1 1 1 1 1 1 1 1 1 1 1 1 1 1 1 1
$$ ##$LFILTER= 100
$$ ##$LGAIN= -5
$$ ##$LINPSTP= 0
$$ ##$LOCKED= yes
$$ ##$LOCKFLD= -6306
$$ ##$LOCKGN= 129.357986450195
$$ ##$LOCKPOW= -18
$$ ##$LOCKPPM= 4.69999980926514
$$ ##$LOCNUC= <2H>
$$ ##$LOCPHAS= 280.4763
$$ ##$LOCSHFT= yes
$$ ##$LOCSW= 0
$$ ##$LTIME= 0.349999994039536
$$ ##$MASR= 4200
$$ ##$MULEXPNO= (0..15)
$$ 0 0 0 0 0 0 0 0 0 0 0 0 0 0 0 0
$$ ##$NBL= 1
$$ ##$NC= 0
$$ ##$NLOGCH= 4
$$ ##$NOVFLW= 0
$$ ##$NS= 32
$$ ##$NUC1= <1H>
$$ ##$NUC2= <off>
$$ ##$NUC3= <off>
$$ ##$NUC4= <off>
$$ ##$NUC5= <off>
$$ ##$NUC6= <off>
$$ ##$NUC7= <off>
$$ ##$NUC8= <off>
$$ ##$NUCLEUS= <off>
$$ ##$NUSLIST= <automatic>
$$ ##$NusAMOUNT= 100
$$ ##$NusFPNZ= no
$$ ##$NusJSP= 0
$$ ##$NusSEED= 54321
$$ ##$NusSPTYPE= 0
$$ ##$NusT2= 1
$$ ##$NusTD= 0
$$ ##$O1= 2819.5
$$ ##$O2= 2819.428
$$ ##$O3= 2819.428
$$ ##$O4= 2819.428
$$ ##$O5= 2819.428
$$ ##$O6= 2819.428
$$ ##$O7= 2819.428
$$ ##$O8= 2819.428
$$ ##$OVERFLW= 0
$$ ##$P= (0..63)
$$ 8.06 8.06 16.12 0 0 16.5 25 50 20000 0 0 80000 80000 1000 0 0 1000 2500
$$ 100000 600 0 0 0 0 0 180 100000 8.06 0 1000 0 0 20000 0 0 0 0 0 0 0 2000
$$ 0 0 0 200 0 80000 46600 10000 30000 66000 0 3300 0 4000 0 0 0 0 0 0 0 0
$$ 0
$$ ##$PACOIL= (0..32)
$$ 1 5 0 3 4 2 0 0 0 0 0 0 0 0 0 0 0 0 0 0 0 0 0 0 0 0 0 0 0 0 0 0 0
$$ ##$PAPS= 0
$$ ##$PARMODE= 0
$$ ##$PCPD= (0..9)
$$ 0 70 0 0 0 0 0 0 0 0
$$ ##$PEXSEL= (0..9)
$$ 1 1 1 1 1 1 1 1 1 1
$$ ##$PHCOR= (0..31)
$$ 0 0 0 0 0 0 0 0 0 0 0 0 0 0 0 0 0 0 0 0 0 0 0 0 0 0 0 0 0 0 0 0
$$ ##$PHLIST= <>
$$ ##$PH_ref= 0
$$ ##$PL= (0..63)
$$ 120 120 120 120 120 120 120 120 120 120 120 120 120 120 120 120 120 120
$$ 120 120 120 120 120 120 120 120 120 120 120 120 120 120 120 120 120 120
$$ 120 120 120 120 120 120 120 120 120 120 120 120 120 120 120 120 120 120
$$ 120 120 120 120 120 120 120 120 120 120
$$ ##$PLSTEP= 0.1
$$ ##$PLSTRT= -6
$$ ##$PLW= (0..63)
$$ 0 6.4045 0 0 0 0 0 0 0 1.6638e-05 0.66551 0.051351 0 0 0 0 0 0 6.4045 0.084887
$$ 0 0 0 0 0 0 0 0.051351 0 0.66551 0 0 6.6551e-07 0 0 0 0 0 0 0 0 0 0 0 0
$$ 0 0 0 0 0 0 0 0 0 0 0 0 0 0 0 0 0 0 0
$$ ##$PLWMAX= (0..7)
$$ 104.7619 0 0 0 0 0 0 0
$$ ##$PQPHASE= 0
$$ ##$PQSCALE= 1
$$ ##$PR= 1
$$ ##$PRECHAN= (0..32)
$$ -1 2 3 0 4 -1 5 -1 1 -1 -1 -1 -1 -1 -1 -1 -1 -1 -1 -1 -1 -1 -1 -1 -1 -1
$$ -1 -1 -1 -1 -1 -1 -1
$$ ##$PROBHD= <Z151284_0002 (CP QCI 600S3 H/P/C-N-D-05 Z)>
$$ ##$PROBINPUTS= (0..15)
$$ <1H> <31P> <13C> <15N> <2H> <> <> <> <> <> <> <> <> <> <> <>
$$ ##$PULPROG= <noesygppr1d>
$$ ##$PW= 0
$$ ##$PYNM= <>
$$ ##$ProjAngle= 0
$$ ##$QNP= 0
$$ ##$RECCHAN= (0..9)
$$ 0 1 0 0 0 0 0 0 0 0
$$ ##$RECPH= 0
$$ ##$RECPRE= (0..24)
$$ -1 0 -1 -1 -1 -1 -1 -1 -1 -1 -1 -1 -1 -1 -1 -1 -1 -1 -1 -1 -1 -1 -1 -1
$$ -1
$$ ##$RECPRFX= (0..32)
$$ 1 0 1 0 1 1 0 0 0 0 0 0 0 0 0 0 0 0 0 0 0 0 0 0 0 0 0 0 0 0 0 0 0
$$ ##$RG= 101
$$ ##$RO= 0
$$ ##$RSEL= (0..24)
$$ 0 1 0 0 0 0 0 0 0 0 0 0 0 0 0 0 0 0 0 0 0 0 0 0 0
$$ ##$SAMPLEID= <>
$$ ##$SFO1= 600.072819428
$$ ##$SFO2= 600.072819428
$$ ##$SFO3= 600.072819428
$$ ##$SFO4= 600.072819428
$$ ##$SFO5= 600.072819428
$$ ##$SFO6= 600.072819428
$$ ##$SFO7= 600.072819428
$$ ##$SFO8= 600.072819428
$$ ##$SHAPPR= (0..15)
$$ 1 1 1 1 1 1 1 1 1 1 1 1 1 1 1 1
$$ ##$SOLVENT= <H2O+D2O+DMSO>
$$ ##$SOLVOLD= <off>
$$ ##$SP= (0..63)
$$ 120 120 120 120 120 120 120 120 120 120 120 120 120 120 120 120 120 120
$$ 120 120 120 120 120 120 120 120 120 120 120 120 120 120 120 120 120 120
$$ 120 120 120 120 120 120 120 120 120 120 120 120 120 120 120 120 120 120
$$ 120 120 120 120 120 120 120 120 120 120
$$ ##$SPECTR= 0
$$ ##$SPINCNT= 0
$$ ##$SPNAM= (0..63)
$$ <> <Gaus1_270.1000> <Gaus1_180r.1000> <> <> <Sinc1.1000> <Squa100.1000>
$$ <> <Squa100.1000> <> <Sinc1.1000> <Sinc1.1000> <> <> <> <> <> <> <> <Sinc1.1000>
$$ <Sinc1.1000> <Sinc1.1000> <Sinc1.1000> <> <> <> <> <> <> <Crp60,20,20.10>
$$ <Bip720,50,20.1> <> <> <Sinc1.1000> <Rsnob.1000> <Gaus1_180r.1000> <Gaus1_180r.1000>
$$ <Crp_psyche.20> <> <> <Gaus1_180i.1000> <Squa100.1000> <> <> <> <> <Reburp.1000>
$$ <> <> <> <> <> <> <> <> <> <> <> <> <> <> <> <> <>
$$ ##$SPOAL= (0..63)
$$ 0.5 1 0.5 0.5 0.5 0.5 0.5 0.5 0.5 0.5 0.5 0.5 0.5 0.5 0.5 0.5 0.5 0.5 0.5
$$ 1 1 1 1 0.5 0.5 0.5 0.5 0.5 0.5 0.5 0.5 0.5 0.5 0.5 0.5 0.5 0.5 0.5 0.5
$$ 0.5 0.5 0.5 0.5 0.5 0.5 0.5 0.5 0.5 0.5 0.5 0.5 0.5 0.5 0.5 0.5 0.5 0.5
$$ 0.5 0.5 0.5 0.5 0.5 0.5 0.5
$$ ##$SPOFFS= (0..63)
$$ 0 0 0 0 0 0 0 0 0 0 0 0 0 0 0 0 0 0 0 0 0 0 0 0 0 0 0 0 0 0 0 0 0 0 0 0
$$ 0 0 0 0 0 0 0 0 0 0 0 0 0 0 0 0 0 0 0 0 0 0 0 0 0 0 0 0
$$ ##$SPPEX= (0..63)
$$ 0 0 0 0 0 0 0 0 0 0 0 0 0 0 0 0 0 0 0 0 0 0 0 0 0 0 0 0 0 0 0 0 0 0 0 0
$$ 0 0 0 0 0 0 0 0 0 0 0 0 0 0 0 0 0 0 0 0 0 0 0 0 0 0 0 0
$$ ##$SPW= (0..63)
$$ 0 3.453e-06 1.5347e-06 0 0 0.0011994 1.6638e-05 0 4.1595e-08 0 0.0011994
$$ 0.0011994 0 0 0 0 0 0 0 2.449693e-06 3.807968e-06 1.778051e-06 9.588883e-06
$$ 0 0 0 0 0 0 0.015888 0.66551 0 0 7.4961e-05 1.6778e-05 1.5347e-06 9.8218e-05
$$ 5.4869e-05 0 0 2.2548e-06 4.1595e-08 0 0 0 0 0.023036 0 0 0 0 0 0 0 0 0
$$ 0 0 0 0 0 0 0 0
$$ ##$SUBNAM= (0..9)
$$ <> <> <> <> <> <> <> <> <> <>
$$ ##$SW= 29.758293125432
$$ ##$SWIBOX= (0..32)
$$ 0 3 0 0 0 0 0 0 0 0 0 0 0 0 0 0 0 0 0 0 0 0 0 0 0 0 0 0 0 0 0 0 0
$$ ##$SW_h= 17857.1428571429
$$ ##$SWfinal= 0
$$ ##$SigLockShift= 0
$$ ##$TD= 142856
$$ ##$TD0= 1
$$ ##$TD_INDIRECT= (0..7)
$$ 0 0 0 0 0 0 0 0
$$ ##$TDav= 1
$$ ##$TE= 297.9993
$$ ##$TE1= 299.7149
$$ ##$TE2= 0
$$ ##$TE3= 0
$$ ##$TE4= 0
$$ ##$TEG= 300
$$ ##$TE_MAGNET= 0
$$ ##$TE_PIDX= 1
$$ ##$TE_RAW= 299.7149
$$ ##$TE_STAB= (0..9)
$$ 2 2 0 0 0 0 0 0 0 0
$$ ##$TOTROT= (0..63)
$$ 0 0 0 0 0 0 0 0 0 0 0 0 0 0 0 0 0 0 0 0 0 0 0 0 0 0 0 0 0 0 0 0 0 0 0 0
$$ 0 0 0 0 0 0 0 0 0 0 0 0 0 0 0 0 0 0 0 0 0 0 0 0 0 0 0 0
$$ ##$TUBE_TYPE= <>
$$ ##$USERA1= <>
$$ ##$USERA10= <>
$$ ##$USERA2= <>
$$ ##$USERA3= <>
$$ ##$USERA4= <>
$$ ##$USERA5= <>
$$ ##$USERA6= <>
$$ ##$USERA7= <>
$$ ##$USERA8= <>
$$ ##$USERA9= <>
$$ ##$UUID= <fe8d38de-7326-4fd9-837f-281c1df1c2fa>
$$ ##$V9= 5
$$ ##$VALIDCODE= -1
$$ ##$VALIST= <>
$$ ##$VCLIST= <>
$$ ##$VDLIST= <>
$$ ##$VPLIST= <>
$$ ##$VTLIST= <>
$$ ##$WAVEMAKER= (0..7)
$$ <> <> <> <> <> <> <> <>
$$ ##$WBST= 1024
$$ ##$WBSW= (0..7)
$$ 8 10 10 10 10 10 10 10
$$ ##$XL= 0
$$ ##$YL= 0
$$ ##$YMAX_a= 4974057895.89062
$$ ##$YMIN_a= -8401509126.34375
$$ ##$ZGOPTNS= <-DFLAG_BLK>
$$ ##$scaledByNS= no
$$ ##$scaledByRG= no
$$ ##$shimCoilTempK= 300.15
$$ ##END=
$$ 
##$PARAMETER FILE=	(audita.txt, ASCII, /Volumes/jahus0271/20240718%20G1C4%20only/10/audita.txt, 0)
$$ ##TITLE= Audit trail, TopSpin 4.3.0
$$ ##JCAMPDX= 5.01
$$ ##ORIGIN= Bruker BioSpin GmbH
$$ ##OWNER= root
$$ $$ /root/.topspin-BladeEpu/local_acqu/20240718 G1C4 only/10/audita.txt
$$ ##AUDIT TRAIL=  $$ (NUMBER, WHEN, WHO, WHERE, PROCESS, VERSION, WHAT)
$$ (   1,<2024-07-19T00:02:52.025+0000>,<CZC7319KW6\nmr>,<CZC7319KW6>,<go4>,<TopSpin 4.3.0>,
$$       <acquisition in progress>)
$$ $$ C:/Bruker/nmrdata/jahus0271/20240718 G1C4 only/10/audita.txt
$$ (   2,<2024-07-19T00:06:19.556+0000>,<CZC7319KW6\nmr>,<CZC7319KW6>,<go4>,<TopSpin 4.3.0>,
$$       <created by zg on 'CAB AV4 600 MHZ BASIC' (CZC7319KW6) by user 'CZC7319KW6\nmr'
$$        on data set with UUID '3de08622-4562-11ef-9035-001395264de6'
$$        started at 2024-07-19 00:02:52.025 +0000, POWCHK enabled, PULCHK disabled,
$$        completed at 2024-07-19 00:06:19.555 +0000
$$        configuration hash MD5:
$$        2C CE AA 86 5E 77 A0 E6 62 B9 BC D1 C3 42 5A 88
$$        double data hash MD5: 142856
$$        34 22 F6 2B 74 EB C4 77 55 62 31 5C BA 95 D5 46>)
$$ (   3,<2024-07-19T02:03:16.116+0200>,<nmr>,<CZC7319KW6>,<xwish3>,<TopSpin 4.3.0>,
$$       <ICON-NMR User ID: jahus0271
$$        double data hash MD5: 142856
$$        34 22 F6 2B 74 EB C4 77 55 62 31 5C BA 95 D5 46>)
$$ ##END=
$$ 
$$ $$ hash MD5
$$ $$ DF 0D F0 96 83 B6 29 DB E4 79 B3 B2 28 2A 16 7C
$$ 
##$PARAMETER FILE=	(auditp.txt, ASCII, /Volumes/jahus0271/20240718%20G1C4%20only/10/pdata/1/auditp.txt, 0)
$$ ##TITLE= Audit trail, TopSpin 4.3.0
$$ ##JCAMPDX= 5.01
$$ ##ORIGIN= Bruker BioSpin GmbH
$$ ##OWNER= nmr
$$ $$ C:/Bruker/nmrdata/jahus0271/20240718 G1C4 only/10/pdata/1/auditp.txt
$$ ##AUDIT TRAIL=  $$ (NUMBER, WHEN, WHO, WHERE, PROCESS, VERSION, WHAT)
$$ (   1,<2024-07-19T00:02:52.025+0000>,<CZC7319KW6\nmr>,<CZC7319KW6>,<go4>,<TopSpin 4.3.0>,
$$       <acquisition in progress>)
$$ $$ C:/Bruker/nmrdata/jahus0271/20240718 G1C4 only/10/audita.txt
$$ (   2,<2024-07-19T00:06:19.556+0000>,<CZC7319KW6\nmr>,<CZC7319KW6>,<go4>,<TopSpin 4.3.0>,
$$       <created by zg on 'CAB AV4 600 MHZ BASIC' (CZC7319KW6) by user 'CZC7319KW6\nmr'
$$        on data set with UUID '3de08622-4562-11ef-9035-001395264de6'
$$        started at 2024-07-19 00:02:52.025 +0000, POWCHK enabled, PULCHK disabled,
$$        completed at 2024-07-19 00:06:19.555 +0000
$$        configuration hash MD5:
$$        2C CE AA 86 5E 77 A0 E6 62 B9 BC D1 C3 42 5A 88
$$        double data hash MD5: 142856
$$        34 22 F6 2B 74 EB C4 77 55 62 31 5C BA 95 D5 46>)
$$ (   3,<2024-07-19T02:03:16.116+0200>,<nmr>,<CZC7319KW6>,<xwish3>,<TopSpin 4.3.0>,
$$       <ICON-NMR User ID: jahus0271
$$        double data hash MD5: 142856
$$        34 22 F6 2B 74 EB C4 77 55 62 31 5C BA 95 D5 46>)
$$ (   4,<2024-07-19T02:03:17.382+0200>,<nmr/jahus0271>,<CZC7319KW6>,<proc1d>,<TopSpin 4.3.0>,
$$       <Start of raw data processing
$$        efp LB = 0.3 FT_mod = 6 PKNL = 1 PHC0 = 0 PHC1 = 0 SI = 128K 
$$        data hash MD5: 128K
$$        FB 59 95 ED EA E6 ED DF 6A 60 34 5A 18 69 72 8A>)
$$ (   5,<2024-07-19T02:03:18.335+0200>,<nmr/jahus0271>,<CZC7319KW6>,<proc1d>,<TopSpin 4.3.0>,
$$       <pk PHC0 = 55.06897 PHC1 = 0 
$$        data hash MD5: 128K
$$        BD E5 62 E9 1B E9 D0 29 D0 07 A4 D1 0E 1B BF 23>)
$$ (   6,<2024-07-19T02:03:18.585+0200>,<nmr/jahus0271>,<CZC7319KW6>,<xwish3>,<TopSpin 4.3.0>,
$$       <ICON-NMR User ID: jahus0271
$$        data hash MD5: 128K
$$        BD E5 62 E9 1B E9 D0 29 D0 07 A4 D1 0E 1B BF 23>)
$$ ##END=
$$ 
$$ $$ hash MD5
$$ $$ 2B 25 42 F5 D1 F3 A6 1B DE 20 B2 32 72 C0 A8 E2
$$ 
##$PARAMETER FILE=	(datafile, ASCII, /Volumes/jahus0271/20240718%20G1C4%20only/10/fid, 0)
$$ 
##$PARAMETER FILE=	(format.temp, ASCII, /Volumes/jahus0271/20240718%20G1C4%20only/10/format.temp, 0)
$$ EDIT_PAR COMMAND FILE
$$ 
$$ DI_MODE         LONG
$$ ED_ENTRY        ACQU
$$ ORDER           FILE
$$ 
$$ 
$$ HEADER		"F2 - Acquisition Parameters"
$$ T_NAME		Date_
$$ 		TYPE	R64
$$ 		CLASS	ACQU
$$ 		SUBRANGE 0.0 50000000
$$ 		REL	"Date_=itodate(DATE)"
$$ 		INV_REL	"DATE=datetoi(Date_,DATE)"
$$ 		FORMAT	"%14.0f"
$$ 		TEXT	" "
$$ END
$$ T_NAME		Time
$$ 		TYPE	R32
$$ 		CLASS	ACQU
$$ 		SUBRANGE 0.0 1000000
$$ 		REL	"Time=itotime(DATE)"
$$ 		INV_REL	"DATE=timetoi(Time,DATE)"
$$ 		FORMAT	"%14.2f h"
$$ 		TEXT	" "
$$ END
$$ NAME		INSTRUM
$$ 		TEXT	" "
$$ END
$$ NAME		PROBHD
$$ 		FORMAT	"%14.14s"
$$ 		TEXT	" "
$$ END
$$ NAME		PULPROG
$$ 		TEXT	" "
$$ END
$$ NAME		TD
$$ 		TEXT	" "
$$ END
$$ NAME		SOLVENT
$$ 		TEXT	" "
$$ END
$$ NAME		NS
$$ 		TEXT	" "
$$ END
$$ NAME		DS
$$ 		TEXT	" "
$$ END
$$ T_NAME		SWH
$$ 		TYPE	R64
$$ 		CLASS	ACQU
$$ 		SUBRANGE 0.0 1e8
$$ 		REL	"SWH=SW*SFO1"
$$ 		INV_REL "SW=SWH/SFO1"
$$ 		UNIT	"Hz"
$$ 		FORMAT	"%14.3f Hz"
$$ 		TEXT	" "
$$ END
$$ T_NAME          FIDRES
$$                 TYPE    R32
$$                 CLASS   ACQU
$$                 SUBRANGE 0.0 100000
$$                 REL     "FIDRES=2*SW*SFO1/TD"
$$                 INV_REL "TD = nextpow(2*SW*SFO1/FIDRES)"
$$ 		UNIT	"Hz"
$$ 		FORMAT	"%14.6f Hz"
$$ 		TEXT	" "
$$ END
$$ T_NAME          AQ
$$ 		TYPE	R32
$$ 		CLASS	ACQU
$$ 		SUBRANGE 0.0 1000
$$ 		REL	"AQ=aqcalc(SW,SFO1,TD,DIGTYP)"
$$ 		INV_REL	"TD=tdcalc(SW,SFO1,1.0e6*AQ,DIGTYP)"
$$ 		UNIT	"sec"
$$ 		FORMAT	"%14.7f sec"
$$ 		TEXT	" "
$$ END
$$ NAME		RG
$$ 		TEXT	" "
$$ END
$$ T_NAME          DW
$$ 		TYPE	R32
$$ 		CLASS	ACQU
$$ 		SUBRANGE 0.0 1000000
$$ 		REL	"DW=1/(2*SW*SFO1)"
$$ 		INV_REL	"SW=1000000/(2*(0.005+DW)*SFO1)"
$$ 		UNIT	"usec"
$$ 		FORMAT	"%14.3lf usec"
$$ 		TEXT	" "
$$ END
$$ NAME		DE
$$ 		FORMAT	"%14.2f usec"
$$ 		TEXT	" "
$$ END
$$ NAME		TE
$$ 		FORMAT	"%14.1f K"
$$ 		TEXT	" "
$$ END
$$ T_NAME		D1
$$ TYPE	R32
$$ CLASS	ACQU
$$ SUBRANGE 0.0 1e38
$$ REL	"D1=D[1]"
$$ INV_REL	"D[1]=D1"
$$ UNIT	"sec"
$$ FORMAT	"%14.8f sec"
$$ TEXT	" "
$$ END
$$ T_NAME		D8
$$ TYPE	R32
$$ CLASS	ACQU
$$ SUBRANGE 0.0 1e38
$$ REL	"D8=D[8]"
$$ INV_REL	"D[8]=D8"
$$ UNIT	"sec"
$$ FORMAT	"%14.8f sec"
$$ TEXT	" "
$$ END
$$ T_NAME		D12
$$ TYPE	R32
$$ CLASS	ACQU
$$ SUBRANGE 0.0 1e38
$$ REL	"D12=D[12]"
$$ INV_REL	"D[12]=D12"
$$ UNIT	"sec"
$$ FORMAT	"%14.8f sec"
$$ TEXT	" "
$$ END
$$ T_NAME		D16
$$ TYPE	R32
$$ CLASS	ACQU
$$ SUBRANGE 0.0 1e38
$$ REL	"D16=D[16]"
$$ INV_REL	"D[16]=D16"
$$ UNIT	"sec"
$$ FORMAT	"%14.8f sec"
$$ TEXT	" "
$$ END
$$ NAME		TD0
$$ TEXT	" "
$$ END
$$ NAME		ZGOPTNS
$$ TEXT	" "
$$ END
$$ NAME		SFO1
$$ FORMAT	"%14.7f MHz"
$$ TEXT	" "
$$ END
$$ NAME		NUC1
$$ NONEDIT
$$ TEXT	" "
$$ END
$$ T_NAME		P0
$$ TYPE	R32
$$ CLASS	ACQU
$$ SUBRANGE 0.0 1.0e10
$$ REL	"P0=P[0]"
$$ INV_REL	"P[0]=P0"
$$ UNIT	"usec"
$$ FORMAT	"%14.2f usec"
$$ TEXT	" "
$$ END
$$ T_NAME		P1
$$ TYPE	R32
$$ CLASS	ACQU
$$ SUBRANGE 0.0 1.0e10
$$ REL	"P1=P[1]"
$$ INV_REL	"P[1]=P1"
$$ UNIT	"usec"
$$ FORMAT	"%14.2f usec"
$$ TEXT	" "
$$ END
$$ T_NAME		PLW1
$$ TYPE	R32
$$ CLASS	ACQU
$$ REL	"PLW1=PLW[1]"
$$ INV_REL	"PLW[1]=PLW1"
$$ UNIT	"W"
$$ FORMAT	"%14.8f W"
$$ TEXT	"power PLW1 "
$$ END
$$ T_NAME		PLW9
$$ TYPE	R32
$$ CLASS	ACQU
$$ REL	"PLW9=PLW[9]"
$$ INV_REL	"PLW[9]=PLW9"
$$ UNIT	"W"
$$ FORMAT	"%14.8f W"
$$ TEXT	"power PLW9 "
$$ END
$$ NAME		GPNAM[1]
$$ TEXT	" "
$$ END
$$ T_NAME		GPZ1
$$ TYPE	R32
$$ CLASS	ACQU
$$ SUBRANGE -100.0 100.0
$$ REL	"GPZ1=GPZ[1]"
$$ INV_REL	"GPZ[1]=GPZ1"
$$ UNIT	"%"
$$ FORMAT	"%14.2f %"
$$ TEXT	" "
$$ END
$$ NAME		GPNAM[2]
$$ TEXT	" "
$$ END
$$ T_NAME		GPZ2
$$ TYPE	R32
$$ CLASS	ACQU
$$ SUBRANGE -100.0 100.0
$$ REL	"GPZ2=GPZ[2]"
$$ INV_REL	"GPZ[2]=GPZ2"
$$ UNIT	"%"
$$ FORMAT	"%14.2f %"
$$ TEXT	" "
$$ END
$$ T_NAME		P16
$$ TYPE	R32
$$ CLASS	ACQU
$$ SUBRANGE 0.0 1.0e10
$$ REL	"P16=P[16]"
$$ INV_REL	"P[16]=P16"
$$ UNIT	"usec"
$$ FORMAT	"%14.2f usec"
$$ TEXT	" "
$$ END
$$ 
##$PARAMETER FILE=	(procs, ASCII, /Volumes/jahus0271/20240718%20G1C4%20only/10/pdata/1/procs, 0)
$$ ##TITLE= Parameter file, TopSpin 4.3.0
$$ ##JCAMPDX= 5.0
$$ ##DATATYPE= Parameter Values
$$ ##NPOINTS= 6	$$ modification sequence number
$$ ##ORIGIN= Bruker BioSpin GmbH
$$ ##OWNER= nmr
$$ $$ 2024-07-19 02:03:18.397 +0200  nmr@CZC7319KW6
$$ $$ C:/Bruker/nmrdata/jahus0271/20240718 G1C4 only/10/pdata/1/procs
$$ $$ process C:\Bruker\TopSpin4.3.0\prog\mod\sref.exe
$$ ##$ABSF1= 0
$$ ##$ABSF2= 0
$$ ##$ABSG= 0
$$ ##$ABSL= 0
$$ ##$ALPHA= 0
$$ ##$AQORDER= 0
$$ ##$ASSFAC= 0
$$ ##$ASSFACI= 0
$$ ##$ASSFACX= 0
$$ ##$ASSWID= 0
$$ ##$AUNMP= <proc_plasma_noesy>
$$ ##$AXLEFT= 0
$$ ##$AXNAME= <>
$$ ##$AXNUC= <1H>
$$ ##$AXRIGHT= 0
$$ ##$AXTYPE= 0
$$ ##$AXUNIT= <>
$$ ##$AZFE= 0.1
$$ ##$AZFW= 0.1
$$ ##$BCFW= 0
$$ ##$BC_mod= 0
$$ ##$BYTORDP= 0
$$ ##$COROFFS= 0
$$ ##$CY= 100
$$ ##$DATMOD= 1
$$ ##$DC= 0
$$ ##$DFILT= <>
$$ ##$DTYPP= 0
$$ ##$ERETIC= no
$$ ##$F1P= 12
$$ ##$F2P= -0.5
$$ ##$FCOR= 1
$$ ##$FTSIZE= 131072
$$ ##$FT_mod= 6
$$ ##$GAMMA= 0
$$ ##$GB= 0
$$ ##$INTBC= 1
$$ ##$INTSCL= 1
$$ ##$ISEN= 128
$$ ##$LB= 0.3
$$ ##$LEV0= 0
$$ ##$LPBIN= 0
$$ ##$MAXI= 10000
$$ ##$MC2= 0
$$ ##$MEAN= 0
$$ ##$ME_mod= 0
$$ ##$MI= 0
$$ ##$MddCEXP= no
$$ ##$MddCT_SP= no
$$ ##$MddF180= no
$$ ##$MddLAMBDA= 0
$$ ##$MddMEMORY= 0
$$ ##$MddMERGE= 0
$$ ##$MddNCOMP= 0
$$ ##$MddNITER= 0
$$ ##$MddNOISE= 0
$$ ##$MddPHASE= 0
$$ ##$MddSEED= 0
$$ ##$MddSRSIZE= 0
$$ ##$Mdd_CsALG= 0
$$ ##$Mdd_CsLAMBDA= 0
$$ ##$Mdd_CsNITER= 0
$$ ##$Mdd_CsNORM= 0
$$ ##$Mdd_CsVE= no
$$ ##$Mdd_CsZF= 0
$$ ##$Mdd_LrLAMBDA= 0
$$ ##$Mdd_LrNITER= 0
$$ ##$Mdd_LrRANK= 0
$$ ##$Mdd_LrZF= 0
$$ ##$Mdd_mod= 0
$$ ##$NCOEF= 0
$$ ##$NC_proc= 17
$$ ##$NLEV= 6
$$ ##$NOISF1= 7.934625
$$ ##$NOISF2= 7.601621
$$ ##$NSP= 0
$$ ##$NTH_PI= 0
$$ ##$NZP= 0
$$ ##$OFFSET= 19.57771
$$ ##$PC= 1
$$ ##$PHC0= 55.06897
$$ ##$PHC1= 0
$$ ##$PH_mod= 1
$$ ##$PKNL= yes
$$ ##$PPARMOD= 0
$$ ##$PPDIAG= 0
$$ ##$PPIPTYP= 0
$$ ##$PPMPNUM= 100
$$ ##$PPRESOL= 1
$$ ##$PSCAL= 4
$$ ##$PSIGN= 0
$$ ##$PYNMP= <proc.py>
$$ ##$RDF1= 0
$$ ##$RDF2= 0
$$ ##$RDFWHM= 0
$$ ##$RDINT= 0
$$ ##$RDPOS= 0
$$ ##$REVERSE= no
$$ ##$SF= 600.07
$$ ##$SI= 131072
$$ ##$SIGF1= 9
$$ ##$SIGF2= 5
$$ ##$SINO= 0
$$ ##$SIOLD= 131072
$$ ##$SPECTYP= <PROTON>
$$ ##$SREF_mod= 1
$$ ##$SREGLST= <1H.H2O+D2O>
$$ ##$SSB= 0
$$ ##$STSI= 131072
$$ ##$STSR= 0
$$ ##$SW_p= 17857.1428571429
$$ ##$SYMM= 0
$$ ##$S_DEV= 0
$$ ##$TDeff= 142856
$$ ##$TDoff= 0
$$ ##$TI= <>
$$ ##$TILT= no
$$ ##$TM1= 0
$$ ##$TM2= 0
$$ ##$TOPLEV= 0
$$ ##$USERP1= <>
$$ ##$USERP10= <>
$$ ##$USERP2= <>
$$ ##$USERP3= <>
$$ ##$USERP4= <>
$$ ##$USERP5= <>
$$ ##$USERP6= <>
$$ ##$USERP7= <>
$$ ##$USERP8= <>
$$ ##$USERP9= <>
$$ ##$WDW= 1
$$ ##$XDIM= 0
$$ ##$YMAX_p= 9123438
$$ ##$YMIN_p= -266122004
$$ ##END=
$$ 
##$PARAMETER FILE=	(title, ASCII, /Volumes/jahus0271/20240718%20G1C4%20only/10/pdata/1/title, 0)
$$ 
$$ 
##$PARAMETER FILE=	(uxnmr.par, ASCII, /Volumes/jahus0271/20240718%20G1C4%20only/10/uxnmr.par, 0)
$$ ##TITLE= Parameter file, TopSpin 4.3.0
$$ ##JCAMPDX= 5.0
$$ ##DATATYPE= Parameter Values
$$ ##NPOINTS= 1	$$ modification sequence number
$$ ##ORIGIN= Bruker BioSpin GmbH
$$ ##OWNER= root
$$ $$ 2024-06-17 07:41:48.056 +0000  root@BladeEpu
$$ $$ /opt/topspin/conf/instr/spect/uxnmr.par
$$ $$ process /opt/topspin/prog/mod/cfserver
$$ ##$ACBTAT= (0..64)
$$ 0 66 66 66 72 50 0 0 0 0 0 0 0 0 0 0 0 0 0 0 0 0 0 0 0 0 0 0 0 0 0 0 0
$$ 0 0 0 0 0 0 0 0 0 0 0 0 0 0 0 0 0 0 0 0 0 0 0 0 0 0 0 0 0 0 0 0
$$ ##$ACBTBLK= (0..64)
$$ 0 35 36 34 33 41 0 0 0 0 0 0 0 0 0 0 0 0 0 0 0 0 0 0 0 0 0 0 0 0 0 0 0
$$ 0 0 0 0 0 0 0 0 0 0 0 0 0 0 0 0 0 0 0 0 0 0 0 0 0 0 0 0 0 0 0 0
$$ ##$ACBTCTL= (0..64)
$$ 0 6 6 6 6 6 0 0 0 0 0 0 0 0 0 0 0 0 0 0 0 0 0 0 0 0 0 0 0 0 0 0 0 0 0 0
$$ 0 0 0 0 0 0 0 0 0 0 0 0 0 0 0 0 0 0 0 0 0 0 0 0 0 0 0 0 0
$$ ##$ACBTDI= (0..64)
$$ 0 -1062706419 -1062706419 -1062706420 -1062706420 -1062706415 0 0 0 0 0
$$ 0 0 0 0 0 0 0 0 0 0 0 0 0 0 0 0 0 0 0 0 0 0 0 0 0 0 0 0 0 0 0 0 0 0 0 0
$$ 0 0 0 0 0 0 0 0 0 0 0 0 0 0 0 0 0 0
$$ ##$ACBTDM= (0..64)
$$ 0 10 10 10 25 10 0 0 0 0 0 0 0 0 0 0 0 0 0 0 0 0 0 0 0 0 0 0 0 0 0 0 0
$$ 0 0 0 0 0 0 0 0 0 0 0 0 0 0 0 0 0 0 0 0 0 0 0 0 0 0 0 0 0 0 0 0
$$ ##$ACBTFHI= (0..64)
$$ 0 600 600 600 600 93 0 0 0 0 0 0 0 0 0 0 0 0 0 0 0 0 0 0 0 0 0 0 0 0 0
$$ 0 0 0 0 0 0 0 0 0 0 0 0 0 0 0 0 0 0 0 0 0 0 0 0 0 0 0 0 0 0 0 0 0 0
$$ ##$ACBTFL= (0..64)
$$ 0 248 248 248 248 8 0 0 0 0 0 0 0 0 0 0 0 0 0 0 0 0 0 0 0 0 0 0 0 0 0 0
$$ 0 0 0 0 0 0 0 0 0 0 0 0 0 0 0 0 0 0 0 0 0 0 0 0 0 0 0 0 0 0 0 0 0
$$ ##$ACBTFLO= (0..64)
$$ 0 15 15 15 180 91 0 0 0 0 0 0 0 0 0 0 0 0 0 0 0 0 0 0 0 0 0 0 0 0 0 0 0
$$ 0 0 0 0 0 0 0 0 0 0 0 0 0 0 0 0 0 0 0 0 0 0 0 0 0 0 0 0 0 0 0 0
$$ ##$ACBTINP= (0..64)
$$ 0 3 4 2 1 9 0 0 0 0 0 0 0 0 0 0 0 0 0 0 0 0 0 0 0 0 0 0 0 0 0 0 0 0 0 0
$$ 0 0 0 0 0 0 0 0 0 0 0 0 0 0 0 0 0 0 0 0 0 0 0 0 0 0 0 0 0
$$ ##$ACBTOUT= (0..64)
$$ 0 0 0 0 3 1 0 0 0 0 0 0 0 0 0 0 0 0 0 0 0 0 0 0 0 0 0 0 0 0 0 0 0 0 0 0
$$ 0 0 0 0 0 0 0 0 0 0 0 0 0 0 0 0 0 0 0 0 0 0 0 0 0 0 0 0 0
$$ ##$ACBTPO= (0..64)
$$ 0 500000 500000 500000 100000 5000 0 0 0 0 0 0 0 0 0 0 0 0 0 0 0 0 0 0
$$ 0 0 0 0 0 0 0 0 0 0 0 0 0 0 0 0 0 0 0 0 0 0 0 0 0 0 0 0 0 0 0 0 0 0 0 0
$$ 0 0 0 0 0
$$ ##$ACBTPW= (0..64)
$$ 0 100 100 100 100 1000 0 0 0 0 0 0 0 0 0 0 0 0 0 0 0 0 0 0 0 0 0 0 0 0
$$ 0 0 0 0 0 0 0 0 0 0 0 0 0 0 0 0 0 0 0 0 0 0 0 0 0 0 0 0 0 0 0 0 0 0 0
$$ ##$ACBTSB= (0..64)
$$ 0 16419 16460 8227 8260 0 0 0 0 0 0 0 0 0 0 0 0 0 0 0 0 0 0 0 0 0 0 0 0
$$ 0 0 0 0 0 0 0 0 0 0 0 0 0 0 0 0 0 0 0 0 0 0 0 0 0 0 0 0 0 0 0 0 0 0 0 0
$$ ##$ACBTSDT= (0..64)
$$ 0 2 2 2 2 2 0 0 0 0 0 0 0 0 0 0 0 0 0 0 0 0 0 0 0 0 0 0 0 0 0 0 0 0 0 0
$$ 0 0 0 0 0 0 0 0 0 0 0 0 0 0 0 0 0 0 0 0 0 0 0 0 0 0 0 0 0
$$ ##$AMPDFLT= no
$$ ##$AdmCrpWbWiring= (0..1)
$$ 0 0
$$ ##$AppEth= <no>
$$ ##$AppPort= <no>
$$ ##$BACSAIR= yes
$$ ##$BACSCAP= 0
$$ ##$BACSDEL= 10
$$ ##$BACSOPT= <>
$$ ##$BFREQ= 600.07
$$ ##$BGAETH= (0..9)
$$ <no> <no> <no> <no> <no> <no> <no> <no> <no> <no>
$$ ##$BIRDS= yes
$$ ##$BMPC= 0
$$ ##$BMPCTY= <no>
$$ ##$BPSUTY= <no>
$$ ##$BSAETH= (0..9)
$$ <no> <no> <no> <no> <no> <no> <no> <no> <no> <no>
$$ ##$BSMS= 2
$$ ##$BSMS19FLock= no
$$ ##$BSMSETH= <192.168.99.17>
$$ ##$BgaChFac2= (0..9)
$$ 0 0 0 0 0 0 0 0 0 0
$$ ##$BgaChMap= (0..9)
$$ 0 0 0 0 0 0 0 0 0 0
$$ ##$BgaChMaxv= (0..9)
$$ 0 0 0 0 0 0 0 0 0 0
$$ ##$BgaChRouting= (0..63)
$$ 0 0 0 0 0 0 0 0 0 0 0 0 0 0 0 0 0 0 0 0 0 0 0 0 0 0 0 0 0 0 0 0 0 0 0 0
$$ 0 0 0 0 0 0 0 0 0 0 0 0 0 0 0 0 0 0 0 0 0 0 0 0 0 0 0 0
$$ ##$BgaChShimMap= (0..9)
$$ 0 0 0 0 0 0 0 0 0 0
$$ ##$BgaChShimMaxv= (0..9)
$$ 0 0 0 0 0 0 0 0 0 0
$$ ##$BlaEth= (0..31)
$$ <192.168.99.13> <192.168.99.12> <192.168.99.17> <no> <no> <no> <no> <no>
$$ <no> <no> <no> <no> <no> <no> <no> <no> <no> <no> <no> <no> <no> <no> <no>
$$ <no> <no> <no> <no> <no> <no> <no> <no> <no>
$$ ##$BlaHpLpViaTTL= (0..31)
$$ 0 0 0 0 0 0 0 0 0 0 0 0 0 0 0 0 0 0 0 0 0 0 0 0 0 0 0 0 0 0 0 0
$$ ##$BlaNam= (0..31)
$$ <AV4 BLA2BB500 15-600> <AV4 BLABBH500/100 200-600> <BSMS/2 LOCK TRANSCEIVER 600>
$$ <> <> <> <> <> <> <> <> <> <> <> <> <> <> <> <> <> <> <> <> <> <> <> <>
$$ <> <> <> <> <>
$$ ##$BlaPN= (0..31)
$$ <W152248> <W144061> <Z109890> <> <> <> <> <> <> <> <> <> <> <> <> <> <>
$$ <> <> <> <> <> <> <> <> <> <> <> <> <> <> <>
$$ ##$BlaSN= (0..31)
$$ <000029> <000075> <01053> <> <> <> <> <> <> <> <> <> <> <> <> <> <> <>
$$ <> <> <> <> <> <> <> <> <> <> <> <> <> <>
$$ ##$BmpcEth= <no>
$$ ##$BmpcFw= <no>
$$ ##$BmpcPn= <no>
$$ ##$BmpcPort= <no>
$$ ##$BmpcSn= <no>
$$ ##$BmuEth= <no>
$$ ##$BmuFw= <no>
$$ ##$BmuPn= <no>
$$ ##$BmuSn= <no>
$$ ##$BnlEth= <no>
$$ ##$BnlFw= <no>
$$ ##$BnlPn= <no>
$$ ##$BnlSn= <no>
$$ ##$BpduEth= (0..7)
$$ <no> <no> <no> <no> <no> <no> <no> <no>
$$ ##$BsaChMap1= (0..9)
$$ 0 0 0 0 0 0 0 0 0 0
$$ ##$BsaChMap2= (0..9)
$$ 0 0 0 0 0 0 0 0 0 0
$$ ##$BsaChShimMaxv= (0..9)
$$ 0 0 0 0 0 0 0 0 0 0
$$ ##$BsmsAuxEth= <no>
$$ ##$BsmsLockNuclei= (0..15)
$$ <2H> <no> <no> <no> <no> <no> <no> <no> <no> <no> <no> <no> <no> <no> <no>
$$ <no>
$$ ##$CSW1= (0..31)
$$ 3 4 2 1 9 0 0 0 0 0 0 0 0 0 0 0 0 0 0 0 0 0 0 0 0 0 0 0 0 0 0 0
$$ ##$CSW2= (0..31)
$$ 0 0 0 0 0 0 0 0 0 0 0 0 0 0 0 0 0 0 0 0 0 0 0 0 0 0 0 0 0 0 0 0
$$ ##$CSWNUM= (0..15)
$$ 2 2 1 0 0 0 0 0 0 0 0 0 0 0 0 0
$$ ##$CmrEth= <no>
$$ ##$CmrPartNo= <no>
$$ ##$CmrPort= <no>
$$ ##$CmrSerNo= <no>
$$ ##$CmrType= -1
$$ ##$ConsolePnSn= <H03128OB/8058>
$$ ##$CryoCoolUnitEth= <192.168.98.2>
$$ ##$CryoCoolUnitFw= <20220413>
$$ ##$CryoCoolUnitPn= <Z161936>
$$ ##$CryoCoolUnitSn= <00049>
$$ ##$CryoProAccPnSn= <>
$$ ##$Ctb1Eth= <no>
$$ ##$CustRegisterNo= <>
$$ ##$DATSTAT= no
$$ ##$DPPFAC= 1
$$ ##$DateTimeCreated= <2024-06-17T07:41:48+0000>
$$ ##$Description= <CAB AV4 600 MHZ BASIC>
$$ ##$DrxFiltGrpDel= (0..23)
$$ <68,36,20,9,5,3,2> <68,36,20,9,5,3,2> <68,36,20,9,5,3,2> <68,36,20,9,5,3,2>
$$ <> <> <> <> <> <> <> <> <> <> <> <> <> <> <> <> <> <> <> <>
$$ ##$EcuType= 1
$$ ##$EpuMacAddress= <00:13:95:26:4d:e6>
$$ ##$FCubeDrxDevice= (0..23)
$$ </dev/bbu/drx3.5> </dev/bbu/drx4.5> </dev/bbu/drx5.5> </dev/bbu/drx6.5>
$$ <> <> <> <> <> <> <> <> <> <> <> <> <> <> <> <> <> <> <> <>
$$ ##$FCubeEth= (0..23)
$$ <192.168.180.14> <192.168.180.18> <192.168.180.22> <192.168.180.26> <no>
$$ <no> <no> <no> <no> <no> <no> <no> <no> <no> <no> <no> <no> <no> <no> <no>
$$ <no> <no> <no> <no>
$$ ##$FCubeRtdDevice= (0..23)
$$ </dev/bbu/rtd3.4> </dev/bbu/rtd4.4> </dev/bbu/rtd5.4> </dev/bbu/rtd6.4>
$$ <> <> <> <> <> <> <> <> <> <> <> <> <> <> <> <> <> <> <> <>
$$ ##$FCubeSeqDevice= (0..23)
$$ <> <> <> <> <> <> <> <> <> <> <> <> <> <> <> <> <> <> <> <> <> <> <> <>
$$ ##$FUNCMOD= <>
$$ ##$FuncModBisDat= (0..7)
$$ 0 0 0 0 0 0 0 0
$$ ##$FuncModFRange= (0..7)
$$ <> <> <> <> <> <> <> <>
$$ ##$FuncModPN= (0..7)
$$ <> <> <> <> <> <> <> <>
$$ ##$FuncModSN= (0..7)
$$ <> <> <> <> <> <> <> <>
$$ ##$GCUTYPE= 20
$$ ##$GCubeEth= <192.168.180.38>
$$ ##$GCubeFpfAddr= (0..9)
$$ -1 -1 -1 -1 -1 -1 -1 -1 -1 -1
$$ ##$GCubeProcDevice= (0..1)
$$ </dev/bbu/gproc9.7> <no>
$$ ##$GCubeRtdDevice= (0..1)
$$ </dev/bbu/rtd9.4> <no>
$$ ##$GCubeSeqDevice= (0..1)
$$ <> <>
$$ ##$GCubeSpfAddr= (0..63)
$$ -1 -1 -1 -1 -1 -1 -1 -1 -1 -1 -1 -1 -1 -1 -1 -1 -1 -1 -1 -1 -1 -1 -1 -1
$$ -1 -1 -1 -1 -1 -1 -1 -1 -1 -1 -1 -1 -1 -1 -1 -1 -1 -1 -1 -1 -1 -1 -1 -1
$$ -1 -1 -1 -1 -1 -1 -1 -1 -1 -1 -1 -1 -1 -1 -1 -1
$$ ##$GRADRES= 1
$$ ##$Gctu2Eth= <no>
$$ ##$GcubeSaCtrEth= <no>
$$ ##$GradAmpMaxCurX= (0..10)
$$ 0 0 0 0 0 0 0 0 0 0 0
$$ ##$GradAmpMaxCurY= (0..10)
$$ 0 0 0 0 0 0 0 0 0 0 0
$$ ##$GradAmpMaxCurZ= (0..10)
$$ 9.99999904632568 0 0 0 0 0 0 0 0 0 0
$$ ##$GradAmpName= (0..9)
$$ <GAB in BSMS> <> <> <> <> <> <> <> <> <>
$$ ##$GradAmpPN= (0..9)
$$ <> <> <> <> <> <> <> <> <> <>
$$ ##$GradAmpSN= (0..9)
$$ <> <> <> <> <> <> <> <> <> <>
$$ ##$GradAmpType= (0..10)
$$ 2 0 0 0 0 0 0 0 0 0 0
$$ ##$GradPowClkTime= (0..9)
$$ 0 0 0 0 0 0 0 0 0 0
$$ ##$GradPowIcw= (0..9)
$$ 0 0 0 0 0 0 0 0 0 0
$$ ##$GradPowImax= (0..9)
$$ 0 0 0 0 0 0 0 0 0 0
$$ ##$GradPowType= (0..9)
$$ 0 0 0 0 0 0 0 0 0 0
$$ ##$GradPowVmax= (0..9)
$$ 0 0 0 0 0 0 0 0 0 0
$$ ##$HpprCoverType= 2
$$ ##$LDUETH= <no>
$$ ##$LOCKCONF= <DLM>
$$ ##$LOCSWID= 0
$$ ##$LOCSWIF= 0
$$ ##$Location= <>
$$ ##$LtMasEth= <no>
$$ ##$LtMasType= 0
$$ ##$MAS= 0
$$ ##$MASETIME= 10
$$ ##$MASITIME= 10
$$ ##$MAS_CT= 5
$$ ##$MAS_SG= 0
$$ ##$MAS_TO= 0
$$ ##$MagnCoilPnSn= <BZH 425'600'70H>
$$ ##$MagnDewarPnSn= <D325'54-9636>
$$ ##$MagnetPolarity= 1
$$ ##$MasEth= <no>
$$ ##$MwscuEth= <no>
$$ ##$MwscuPort= <no>
$$ ##$NAMPD= (0..32)
$$ <> <HPLNA 19F1H> <2H> <XBB19F 2HP> <13C> <15N> <31P> <> <> <> <> <> <>
$$ <> <> <> <> <> <> <> <> <> <> <> <> <> <> <> <> <> <> <> <>
$$ ##$NFCU= 4
$$ ##$NRCU= 4
$$ ##$NSGU= 4
$$ ##$NumActDetuneCtr= 0
$$ ##$NumVpu= 0
$$ ##$OrderNo= <10254970>
$$ ##$POWCHK= yes
$$ ##$PRAMD1= (0..7)
$$ 6 0 0 1610612736 0 0 0 0
$$ ##$PRAMD10= (0..7)
$$ 0 0 0 0 0 0 0 0
$$ ##$PRAMD11= (0..7)
$$ 0 0 0 0 0 0 0 0
$$ ##$PRAMD12= (0..7)
$$ 0 0 0 0 0 0 0 0
$$ ##$PRAMD13= (0..7)
$$ 0 0 0 0 0 0 0 0
$$ ##$PRAMD14= (0..7)
$$ 0 0 0 0 0 0 0 0
$$ ##$PRAMD15= (0..7)
$$ 0 0 0 0 0 0 0 0
$$ ##$PRAMD16= (0..7)
$$ 0 0 0 0 0 0 0 0
$$ ##$PRAMD17= (0..7)
$$ 0 0 0 0 0 0 0 0
$$ ##$PRAMD18= (0..7)
$$ 0 0 0 0 0 0 0 0
$$ ##$PRAMD19= (0..7)
$$ 0 0 0 0 0 0 0 0
$$ ##$PRAMD2= (0..7)
$$ 0 1048576 0 536870912 0 1048576 0 536870912
$$ ##$PRAMD20= (0..7)
$$ 0 0 0 0 0 0 0 0
$$ ##$PRAMD21= (0..7)
$$ 0 0 0 0 0 0 0 0
$$ ##$PRAMD22= (0..7)
$$ 0 0 0 0 0 0 0 0
$$ ##$PRAMD23= (0..7)
$$ 0 0 0 0 0 0 0 0
$$ ##$PRAMD24= (0..7)
$$ 0 0 0 0 0 0 0 0
$$ ##$PRAMD25= (0..7)
$$ 0 0 0 0 0 0 0 0
$$ ##$PRAMD26= (0..7)
$$ 0 0 0 0 0 0 0 0
$$ ##$PRAMD27= (0..7)
$$ 0 0 0 0 0 0 0 0
$$ ##$PRAMD28= (0..7)
$$ 0 0 0 0 0 0 0 0
$$ ##$PRAMD29= (0..7)
$$ 0 0 0 0 0 0 0 0
$$ ##$PRAMD3= (0..7)
$$ 2147483644 2147483647 2147483647 603979775 0 0 0 0
$$ ##$PRAMD30= (0..7)
$$ 0 0 0 0 0 0 0 0
$$ ##$PRAMD31= (0..7)
$$ 0 0 0 0 0 0 0 0
$$ ##$PRAMD32= (0..7)
$$ 0 0 0 0 0 0 0 0
$$ ##$PRAMD4= (0..7)
$$ 16777216 0 0 536870912 0 0 0 0
$$ ##$PRAMD5= (0..7)
$$ 0 0 4 536870912 0 0 0 0
$$ ##$PRAMD6= (0..7)
$$ 64 0 0 536870912 0 0 0 0
$$ ##$PRAMD7= (0..7)
$$ 0 0 0 0 0 0 0 0
$$ ##$PRAMD8= (0..7)
$$ 0 0 0 0 0 0 0 0
$$ ##$PRAMD9= (0..7)
$$ 0 0 0 0 0 0 0 0
$$ ##$PRAMLED= (0..1)
$$ 0 0
$$ ##$PRAMPTP= 1
$$ ##$PREEMPTYPE= 0
$$ ##$PREREC= (0..31)
$$ 1 1 2 2 3 4 0 0 0 0 0 0 0 0 0 0 0 0 0 0 0 0 0 0 0 0 0 0 0 0 0 0
$$ ##$PTSFMX= (0..23)
$$ 1290 1290 1290 1290 0 0 0 0 0 0 0 0 0 0 0 0 0 0 0 0 0 0 0 0
$$ ##$PULCHK= no
$$ ##$PduEth= (0..7)
$$ <192.168.99.99> <no> <no> <no> <no> <no> <no> <no>
$$ ##$PramDutyCycPerc= (0..31)
$$ 4 2 2 2 2 2 0 0 0 0 0 0 0 0 0 0 0 0 0 0 0 0 0 0 0 0 0 0 0 0 0 0
$$ ##$PramPPowNucW1= (0..127)
$$ <> <> <> <> <> <> <> <> <> <> <> <> <> <> <> <> <> <> <> <> <> <> <> <>
$$ <> <> <> <> <> <> <> <> <> <> <> <> <> <> <> <> <> <> <> <> <> <> <> <>
$$ <> <> <> <> <> <> <> <> <> <> <> <> <> <> <> <> <> <> <> <> <> <> <> <>
$$ <> <> <> <> <> <> <> <> <> <> <> <> <> <> <> <> <> <> <> <> <> <> <> <>
$$ <> <> <> <> <> <> <> <> <> <> <> <> <> <> <> <> <> <> <> <> <> <> <> <>
$$ <> <> <> <> <> <> <> <>
$$ ##$PramPPowNucW10= (0..127)
$$ <> <> <> <> <> <> <> <> <> <> <> <> <> <> <> <> <> <> <> <> <> <> <> <>
$$ <> <> <> <> <> <> <> <> <> <> <> <> <> <> <> <> <> <> <> <> <> <> <> <>
$$ <> <> <> <> <> <> <> <> <> <> <> <> <> <> <> <> <> <> <> <> <> <> <> <>
$$ <> <> <> <> <> <> <> <> <> <> <> <> <> <> <> <> <> <> <> <> <> <> <> <>
$$ <> <> <> <> <> <> <> <> <> <> <> <> <> <> <> <> <> <> <> <> <> <> <> <>
$$ <> <> <> <> <> <> <> <>
$$ ##$PramPPowNucW11= (0..127)
$$ <> <> <> <> <> <> <> <> <> <> <> <> <> <> <> <> <> <> <> <> <> <> <> <>
$$ <> <> <> <> <> <> <> <> <> <> <> <> <> <> <> <> <> <> <> <> <> <> <> <>
$$ <> <> <> <> <> <> <> <> <> <> <> <> <> <> <> <> <> <> <> <> <> <> <> <>
$$ <> <> <> <> <> <> <> <> <> <> <> <> <> <> <> <> <> <> <> <> <> <> <> <>
$$ <> <> <> <> <> <> <> <> <> <> <> <> <> <> <> <> <> <> <> <> <> <> <> <>
$$ <> <> <> <> <> <> <> <>
$$ ##$PramPPowNucW12= (0..127)
$$ <> <> <> <> <> <> <> <> <> <> <> <> <> <> <> <> <> <> <> <> <> <> <> <>
$$ <> <> <> <> <> <> <> <> <> <> <> <> <> <> <> <> <> <> <> <> <> <> <> <>
$$ <> <> <> <> <> <> <> <> <> <> <> <> <> <> <> <> <> <> <> <> <> <> <> <>
$$ <> <> <> <> <> <> <> <> <> <> <> <> <> <> <> <> <> <> <> <> <> <> <> <>
$$ <> <> <> <> <> <> <> <> <> <> <> <> <> <> <> <> <> <> <> <> <> <> <> <>
$$ <> <> <> <> <> <> <> <>
$$ ##$PramPPowNucW13= (0..127)
$$ <> <> <> <> <> <> <> <> <> <> <> <> <> <> <> <> <> <> <> <> <> <> <> <>
$$ <> <> <> <> <> <> <> <> <> <> <> <> <> <> <> <> <> <> <> <> <> <> <> <>
$$ <> <> <> <> <> <> <> <> <> <> <> <> <> <> <> <> <> <> <> <> <> <> <> <>
$$ <> <> <> <> <> <> <> <> <> <> <> <> <> <> <> <> <> <> <> <> <> <> <> <>
$$ <> <> <> <> <> <> <> <> <> <> <> <> <> <> <> <> <> <> <> <> <> <> <> <>
$$ <> <> <> <> <> <> <> <>
$$ ##$PramPPowNucW14= (0..127)
$$ <> <> <> <> <> <> <> <> <> <> <> <> <> <> <> <> <> <> <> <> <> <> <> <>
$$ <> <> <> <> <> <> <> <> <> <> <> <> <> <> <> <> <> <> <> <> <> <> <> <>
$$ <> <> <> <> <> <> <> <> <> <> <> <> <> <> <> <> <> <> <> <> <> <> <> <>
$$ <> <> <> <> <> <> <> <> <> <> <> <> <> <> <> <> <> <> <> <> <> <> <> <>
$$ <> <> <> <> <> <> <> <> <> <> <> <> <> <> <> <> <> <> <> <> <> <> <> <>
$$ <> <> <> <> <> <> <> <>
$$ ##$PramPPowNucW15= (0..127)
$$ <> <> <> <> <> <> <> <> <> <> <> <> <> <> <> <> <> <> <> <> <> <> <> <>
$$ <> <> <> <> <> <> <> <> <> <> <> <> <> <> <> <> <> <> <> <> <> <> <> <>
$$ <> <> <> <> <> <> <> <> <> <> <> <> <> <> <> <> <> <> <> <> <> <> <> <>
$$ <> <> <> <> <> <> <> <> <> <> <> <> <> <> <> <> <> <> <> <> <> <> <> <>
$$ <> <> <> <> <> <> <> <> <> <> <> <> <> <> <> <> <> <> <> <> <> <> <> <>
$$ <> <> <> <> <> <> <> <>
$$ ##$PramPPowNucW16= (0..127)
$$ <> <> <> <> <> <> <> <> <> <> <> <> <> <> <> <> <> <> <> <> <> <> <> <>
$$ <> <> <> <> <> <> <> <> <> <> <> <> <> <> <> <> <> <> <> <> <> <> <> <>
$$ <> <> <> <> <> <> <> <> <> <> <> <> <> <> <> <> <> <> <> <> <> <> <> <>
$$ <> <> <> <> <> <> <> <> <> <> <> <> <> <> <> <> <> <> <> <> <> <> <> <>
$$ <> <> <> <> <> <> <> <> <> <> <> <> <> <> <> <> <> <> <> <> <> <> <> <>
$$ <> <> <> <> <> <> <> <>
$$ ##$PramPPowNucW17= (0..127)
$$ <> <> <> <> <> <> <> <> <> <> <> <> <> <> <> <> <> <> <> <> <> <> <> <>
$$ <> <> <> <> <> <> <> <> <> <> <> <> <> <> <> <> <> <> <> <> <> <> <> <>
$$ <> <> <> <> <> <> <> <> <> <> <> <> <> <> <> <> <> <> <> <> <> <> <> <>
$$ <> <> <> <> <> <> <> <> <> <> <> <> <> <> <> <> <> <> <> <> <> <> <> <>
$$ <> <> <> <> <> <> <> <> <> <> <> <> <> <> <> <> <> <> <> <> <> <> <> <>
$$ <> <> <> <> <> <> <> <>
$$ ##$PramPPowNucW18= (0..127)
$$ <> <> <> <> <> <> <> <> <> <> <> <> <> <> <> <> <> <> <> <> <> <> <> <>
$$ <> <> <> <> <> <> <> <> <> <> <> <> <> <> <> <> <> <> <> <> <> <> <> <>
$$ <> <> <> <> <> <> <> <> <> <> <> <> <> <> <> <> <> <> <> <> <> <> <> <>
$$ <> <> <> <> <> <> <> <> <> <> <> <> <> <> <> <> <> <> <> <> <> <> <> <>
$$ <> <> <> <> <> <> <> <> <> <> <> <> <> <> <> <> <> <> <> <> <> <> <> <>
$$ <> <> <> <> <> <> <> <>
$$ ##$PramPPowNucW19= (0..127)
$$ <> <> <> <> <> <> <> <> <> <> <> <> <> <> <> <> <> <> <> <> <> <> <> <>
$$ <> <> <> <> <> <> <> <> <> <> <> <> <> <> <> <> <> <> <> <> <> <> <> <>
$$ <> <> <> <> <> <> <> <> <> <> <> <> <> <> <> <> <> <> <> <> <> <> <> <>
$$ <> <> <> <> <> <> <> <> <> <> <> <> <> <> <> <> <> <> <> <> <> <> <> <>
$$ <> <> <> <> <> <> <> <> <> <> <> <> <> <> <> <> <> <> <> <> <> <> <> <>
$$ <> <> <> <> <> <> <> <>
$$ ##$PramPPowNucW2= (0..127)
$$ <> <> <> <> <> <> <> <> <> <> <> <> <> <> <> <> <> <> <> <> <> <> <> <>
$$ <> <> <> <> <> <> <> <> <> <> <> <> <> <> <> <> <> <> <> <> <> <> <> <>
$$ <> <> <> <> <> <> <> <> <> <> <> <> <> <> <> <> <> <> <> <> <> <> <> <>
$$ <> <> <> <> <> <> <> <> <> <> <> <> <> <> <> <> <> <> <> <> <> <> <> <>
$$ <> <> <> <> <> <> <> <> <> <> <> <> <> <> <> <> <> <> <> <> <> <> <> <>
$$ <> <> <> <> <> <> <> <>
$$ ##$PramPPowNucW20= (0..127)
$$ <> <> <> <> <> <> <> <> <> <> <> <> <> <> <> <> <> <> <> <> <> <> <> <>
$$ <> <> <> <> <> <> <> <> <> <> <> <> <> <> <> <> <> <> <> <> <> <> <> <>
$$ <> <> <> <> <> <> <> <> <> <> <> <> <> <> <> <> <> <> <> <> <> <> <> <>
$$ <> <> <> <> <> <> <> <> <> <> <> <> <> <> <> <> <> <> <> <> <> <> <> <>
$$ <> <> <> <> <> <> <> <> <> <> <> <> <> <> <> <> <> <> <> <> <> <> <> <>
$$ <> <> <> <> <> <> <> <>
$$ ##$PramPPowNucW21= (0..127)
$$ <> <> <> <> <> <> <> <> <> <> <> <> <> <> <> <> <> <> <> <> <> <> <> <>
$$ <> <> <> <> <> <> <> <> <> <> <> <> <> <> <> <> <> <> <> <> <> <> <> <>
$$ <> <> <> <> <> <> <> <> <> <> <> <> <> <> <> <> <> <> <> <> <> <> <> <>
$$ <> <> <> <> <> <> <> <> <> <> <> <> <> <> <> <> <> <> <> <> <> <> <> <>
$$ <> <> <> <> <> <> <> <> <> <> <> <> <> <> <> <> <> <> <> <> <> <> <> <>
$$ <> <> <> <> <> <> <> <>
$$ ##$PramPPowNucW22= (0..127)
$$ <> <> <> <> <> <> <> <> <> <> <> <> <> <> <> <> <> <> <> <> <> <> <> <>
$$ <> <> <> <> <> <> <> <> <> <> <> <> <> <> <> <> <> <> <> <> <> <> <> <>
$$ <> <> <> <> <> <> <> <> <> <> <> <> <> <> <> <> <> <> <> <> <> <> <> <>
$$ <> <> <> <> <> <> <> <> <> <> <> <> <> <> <> <> <> <> <> <> <> <> <> <>
$$ <> <> <> <> <> <> <> <> <> <> <> <> <> <> <> <> <> <> <> <> <> <> <> <>
$$ <> <> <> <> <> <> <> <>
$$ ##$PramPPowNucW23= (0..127)
$$ <> <> <> <> <> <> <> <> <> <> <> <> <> <> <> <> <> <> <> <> <> <> <> <>
$$ <> <> <> <> <> <> <> <> <> <> <> <> <> <> <> <> <> <> <> <> <> <> <> <>
$$ <> <> <> <> <> <> <> <> <> <> <> <> <> <> <> <> <> <> <> <> <> <> <> <>
$$ <> <> <> <> <> <> <> <> <> <> <> <> <> <> <> <> <> <> <> <> <> <> <> <>
$$ <> <> <> <> <> <> <> <> <> <> <> <> <> <> <> <> <> <> <> <> <> <> <> <>
$$ <> <> <> <> <> <> <> <>
$$ ##$PramPPowNucW24= (0..127)
$$ <> <> <> <> <> <> <> <> <> <> <> <> <> <> <> <> <> <> <> <> <> <> <> <>
$$ <> <> <> <> <> <> <> <> <> <> <> <> <> <> <> <> <> <> <> <> <> <> <> <>
$$ <> <> <> <> <> <> <> <> <> <> <> <> <> <> <> <> <> <> <> <> <> <> <> <>
$$ <> <> <> <> <> <> <> <> <> <> <> <> <> <> <> <> <> <> <> <> <> <> <> <>
$$ <> <> <> <> <> <> <> <> <> <> <> <> <> <> <> <> <> <> <> <> <> <> <> <>
$$ <> <> <> <> <> <> <> <>
$$ ##$PramPPowNucW25= (0..127)
$$ <> <> <> <> <> <> <> <> <> <> <> <> <> <> <> <> <> <> <> <> <> <> <> <>
$$ <> <> <> <> <> <> <> <> <> <> <> <> <> <> <> <> <> <> <> <> <> <> <> <>
$$ <> <> <> <> <> <> <> <> <> <> <> <> <> <> <> <> <> <> <> <> <> <> <> <>
$$ <> <> <> <> <> <> <> <> <> <> <> <> <> <> <> <> <> <> <> <> <> <> <> <>
$$ <> <> <> <> <> <> <> <> <> <> <> <> <> <> <> <> <> <> <> <> <> <> <> <>
$$ <> <> <> <> <> <> <> <>
$$ ##$PramPPowNucW26= (0..127)
$$ <> <> <> <> <> <> <> <> <> <> <> <> <> <> <> <> <> <> <> <> <> <> <> <>
$$ <> <> <> <> <> <> <> <> <> <> <> <> <> <> <> <> <> <> <> <> <> <> <> <>
$$ <> <> <> <> <> <> <> <> <> <> <> <> <> <> <> <> <> <> <> <> <> <> <> <>
$$ <> <> <> <> <> <> <> <> <> <> <> <> <> <> <> <> <> <> <> <> <> <> <> <>
$$ <> <> <> <> <> <> <> <> <> <> <> <> <> <> <> <> <> <> <> <> <> <> <> <>
$$ <> <> <> <> <> <> <> <>
$$ ##$PramPPowNucW27= (0..127)
$$ <> <> <> <> <> <> <> <> <> <> <> <> <> <> <> <> <> <> <> <> <> <> <> <>
$$ <> <> <> <> <> <> <> <> <> <> <> <> <> <> <> <> <> <> <> <> <> <> <> <>
$$ <> <> <> <> <> <> <> <> <> <> <> <> <> <> <> <> <> <> <> <> <> <> <> <>
$$ <> <> <> <> <> <> <> <> <> <> <> <> <> <> <> <> <> <> <> <> <> <> <> <>
$$ <> <> <> <> <> <> <> <> <> <> <> <> <> <> <> <> <> <> <> <> <> <> <> <>
$$ <> <> <> <> <> <> <> <>
$$ ##$PramPPowNucW28= (0..127)
$$ <> <> <> <> <> <> <> <> <> <> <> <> <> <> <> <> <> <> <> <> <> <> <> <>
$$ <> <> <> <> <> <> <> <> <> <> <> <> <> <> <> <> <> <> <> <> <> <> <> <>
$$ <> <> <> <> <> <> <> <> <> <> <> <> <> <> <> <> <> <> <> <> <> <> <> <>
$$ <> <> <> <> <> <> <> <> <> <> <> <> <> <> <> <> <> <> <> <> <> <> <> <>
$$ <> <> <> <> <> <> <> <> <> <> <> <> <> <> <> <> <> <> <> <> <> <> <> <>
$$ <> <> <> <> <> <> <> <>
$$ ##$PramPPowNucW29= (0..127)
$$ <> <> <> <> <> <> <> <> <> <> <> <> <> <> <> <> <> <> <> <> <> <> <> <>
$$ <> <> <> <> <> <> <> <> <> <> <> <> <> <> <> <> <> <> <> <> <> <> <> <>
$$ <> <> <> <> <> <> <> <> <> <> <> <> <> <> <> <> <> <> <> <> <> <> <> <>
$$ <> <> <> <> <> <> <> <> <> <> <> <> <> <> <> <> <> <> <> <> <> <> <> <>
$$ <> <> <> <> <> <> <> <> <> <> <> <> <> <> <> <> <> <> <> <> <> <> <> <>
$$ <> <> <> <> <> <> <> <>
$$ ##$PramPPowNucW3= (0..127)
$$ <> <> <> <> <> <> <> <> <> <> <> <> <> <> <> <> <> <> <> <> <> <> <> <>
$$ <> <> <> <> <> <> <> <> <> <> <> <> <> <> <> <> <> <> <> <> <> <> <> <>
$$ <> <> <> <> <> <> <> <> <> <> <> <> <> <> <> <> <> <> <> <> <> <> <> <>
$$ <> <> <> <> <> <> <> <> <> <> <> <> <> <> <> <> <> <> <> <> <> <> <> <>
$$ <> <> <> <> <> <> <> <> <> <> <> <> <> <> <> <> <> <> <> <> <> <> <> <>
$$ <> <> <> <> <> <> <> <>
$$ ##$PramPPowNucW30= (0..127)
$$ <> <> <> <> <> <> <> <> <> <> <> <> <> <> <> <> <> <> <> <> <> <> <> <>
$$ <> <> <> <> <> <> <> <> <> <> <> <> <> <> <> <> <> <> <> <> <> <> <> <>
$$ <> <> <> <> <> <> <> <> <> <> <> <> <> <> <> <> <> <> <> <> <> <> <> <>
$$ <> <> <> <> <> <> <> <> <> <> <> <> <> <> <> <> <> <> <> <> <> <> <> <>
$$ <> <> <> <> <> <> <> <> <> <> <> <> <> <> <> <> <> <> <> <> <> <> <> <>
$$ <> <> <> <> <> <> <> <>
$$ ##$PramPPowNucW31= (0..127)
$$ <> <> <> <> <> <> <> <> <> <> <> <> <> <> <> <> <> <> <> <> <> <> <> <>
$$ <> <> <> <> <> <> <> <> <> <> <> <> <> <> <> <> <> <> <> <> <> <> <> <>
$$ <> <> <> <> <> <> <> <> <> <> <> <> <> <> <> <> <> <> <> <> <> <> <> <>
$$ <> <> <> <> <> <> <> <> <> <> <> <> <> <> <> <> <> <> <> <> <> <> <> <>
$$ <> <> <> <> <> <> <> <> <> <> <> <> <> <> <> <> <> <> <> <> <> <> <> <>
$$ <> <> <> <> <> <> <> <>
$$ ##$PramPPowNucW32= (0..127)
$$ <> <> <> <> <> <> <> <> <> <> <> <> <> <> <> <> <> <> <> <> <> <> <> <>
$$ <> <> <> <> <> <> <> <> <> <> <> <> <> <> <> <> <> <> <> <> <> <> <> <>
$$ <> <> <> <> <> <> <> <> <> <> <> <> <> <> <> <> <> <> <> <> <> <> <> <>
$$ <> <> <> <> <> <> <> <> <> <> <> <> <> <> <> <> <> <> <> <> <> <> <> <>
$$ <> <> <> <> <> <> <> <> <> <> <> <> <> <> <> <> <> <> <> <> <> <> <> <>
$$ <> <> <> <> <> <> <> <>
$$ ##$PramPPowNucW4= (0..127)
$$ <> <> <> <> <> <> <> <> <> <> <> <> <> <> <> <> <> <> <> <> <> <> <> <>
$$ <> <> <> <> <> <> <> <> <> <> <> <> <> <> <> <> <> <> <> <> <> <> <> <>
$$ <> <> <> <> <> <> <> <> <> <> <> <> <> <> <> <> <> <> <> <> <> <> <> <>
$$ <> <> <> <> <> <> <> <> <> <> <> <> <> <> <> <> <> <> <> <> <> <> <> <>
$$ <> <> <> <> <> <> <> <> <> <> <> <> <> <> <> <> <> <> <> <> <> <> <> <>
$$ <> <> <> <> <> <> <> <>
$$ ##$PramPPowNucW5= (0..127)
$$ <> <> <> <> <> <> <> <> <> <> <> <> <> <> <> <> <> <> <> <> <> <> <> <>
$$ <> <> <> <> <> <> <> <> <> <> <> <> <> <> <> <> <> <> <> <> <> <> <> <>
$$ <> <> <> <> <> <> <> <> <> <> <> <> <> <> <> <> <> <> <> <> <> <> <> <>
$$ <> <> <> <> <> <> <> <> <> <> <> <> <> <> <> <> <> <> <> <> <> <> <> <>
$$ <> <> <> <> <> <> <> <> <> <> <> <> <> <> <> <> <> <> <> <> <> <> <> <>
$$ <> <> <> <> <> <> <> <>
$$ ##$PramPPowNucW6= (0..127)
$$ <> <> <> <> <> <> <> <> <> <> <> <> <> <> <> <> <> <> <> <> <> <> <> <>
$$ <> <> <> <> <> <> <> <> <> <> <> <> <> <> <> <> <> <> <> <> <> <> <> <>
$$ <> <> <> <> <> <> <> <> <> <> <> <> <> <> <> <> <> <> <> <> <> <> <> <>
$$ <> <> <> <> <> <> <> <> <> <> <> <> <> <> <> <> <> <> <> <> <> <> <> <>
$$ <> <> <> <> <> <> <> <> <> <> <> <> <> <> <> <> <> <> <> <> <> <> <> <>
$$ <> <> <> <> <> <> <> <>
$$ ##$PramPPowNucW7= (0..127)
$$ <> <> <> <> <> <> <> <> <> <> <> <> <> <> <> <> <> <> <> <> <> <> <> <>
$$ <> <> <> <> <> <> <> <> <> <> <> <> <> <> <> <> <> <> <> <> <> <> <> <>
$$ <> <> <> <> <> <> <> <> <> <> <> <> <> <> <> <> <> <> <> <> <> <> <> <>
$$ <> <> <> <> <> <> <> <> <> <> <> <> <> <> <> <> <> <> <> <> <> <> <> <>
$$ <> <> <> <> <> <> <> <> <> <> <> <> <> <> <> <> <> <> <> <> <> <> <> <>
$$ <> <> <> <> <> <> <> <>
$$ ##$PramPPowNucW8= (0..127)
$$ <> <> <> <> <> <> <> <> <> <> <> <> <> <> <> <> <> <> <> <> <> <> <> <>
$$ <> <> <> <> <> <> <> <> <> <> <> <> <> <> <> <> <> <> <> <> <> <> <> <>
$$ <> <> <> <> <> <> <> <> <> <> <> <> <> <> <> <> <> <> <> <> <> <> <> <>
$$ <> <> <> <> <> <> <> <> <> <> <> <> <> <> <> <> <> <> <> <> <> <> <> <>
$$ <> <> <> <> <> <> <> <> <> <> <> <> <> <> <> <> <> <> <> <> <> <> <> <>
$$ <> <> <> <> <> <> <> <>
$$ ##$PramPPowNucW9= (0..127)
$$ <> <> <> <> <> <> <> <> <> <> <> <> <> <> <> <> <> <> <> <> <> <> <> <>
$$ <> <> <> <> <> <> <> <> <> <> <> <> <> <> <> <> <> <> <> <> <> <> <> <>
$$ <> <> <> <> <> <> <> <> <> <> <> <> <> <> <> <> <> <> <> <> <> <> <> <>
$$ <> <> <> <> <> <> <> <> <> <> <> <> <> <> <> <> <> <> <> <> <> <> <> <>
$$ <> <> <> <> <> <> <> <> <> <> <> <> <> <> <> <> <> <> <> <> <> <> <> <>
$$ <> <> <> <> <> <> <> <>
$$ ##$PramPeakPowerW= (0..31)
$$ 4000 500 500 500 500 500 0 0 0 0 0 0 0 0 0 0 0 0 0 0 0 0 0 0 0 0 0 0 0
$$ 0 0 0
$$ ##$PramPowerSwitch= (0..31)
$$ 0 0 0 0 0 0 0 0 0 0 0 0 0 0 0 0 0 0 0 0 0 0 0 0 0 0 0 0 0 0 0 0
$$ ##$PramPulWidthMs= (0..31)
$$ 10 0.1 0.1 0.1 0.1 0.1 0 0 0 0 0 0 0 0 0 0 0 0 0 0 0 0 0 0 0 0 0 0 0 0
$$ 0 0
$$ ##$PreampModBisDat= (0..31)
$$ 20170630 20170802 20170802 20170720 20170720 20170802 0 0 0 0 0 0 0 0 0
$$ 0 0 0 0 0 0 0 0 0 0 0 0 0 0 0 0 0
$$ ##$PreampModMulAtm= (0..31)
$$ 0 0 0 0 0 0 0 0 0 0 0 0 0 0 0 0 0 0 0 0 0 0 0 0 0 0 0 0 0 0 0 0
$$ ##$PreampModPN= (0..31)
$$ <Z103205> <Z003473> <Z105186> <Z003524> <Z003530> <Z102449> <> <> <> <>
$$ <> <> <> <> <> <> <> <> <> <> <> <> <> <> <> <> <> <> <> <> <> <>
$$ ##$PreampModSN= (0..31)
$$ <00894> <01641> <00245> <01174> <01055> <00231> <> <> <> <> <> <> <> <>
$$ <> <> <> <> <> <> <> <> <> <> <> <> <> <> <> <> <> <>
$$ ##$ProdigyEth= <no>
$$ ##$ProdigyFw= <no>
$$ ##$ProdigyPn= <no>
$$ ##$ProdigySn= <no>
$$ ##$RGTYPE= (0..31)
$$ 9 9 9 9 0 0 0 0 0 0 0 0 0 0 0 0 0 0 0 0 0 0 0 0 0 0 0 0 0 0 0 0
$$ ##$RG_max= (0..31)
$$ 101 101 101 101 -1 -1 -1 -1 -1 -1 -1 -1 -1 -1 -1 -1 -1 -1 -1 -1 -1 -1 -1
$$ -1 -1 -1 -1 -1 -1 -1 -1 -1
$$ ##$RG_min= (0..31)
$$ 0.25 0.25 0.25 0.25 -1 -1 -1 -1 -1 -1 -1 -1 -1 -1 -1 -1 -1 -1 -1 -1 -1
$$ -1 -1 -1 -1 -1 -1 -1 -1 -1 -1 -1
$$ ##$RG_tab1= (0..127)
$$ 0.25 0.28 0.32 0.35 0.4 0.44 0.5 0.56 0.64 0.7 0.8 0.89 1 1.12 1.28 1.4
$$ 1.6 1.78 2 2.25 2.56 2.8 3.2 3.56 4 4.5 5 5.6 6.35 7.12 8 9 10 11.3 12.7
$$ 14.2 16 18 20.2 22.6 25.4 28.5 32 36 40.3 45.2 50.8 57 64 71.8 80.6 90.5
$$ 101 -1 -1 -1 -1 -1 -1 -1 -1 -1 -1 -1 -1 -1 -1 -1 -1 -1 -1 -1 -1 -1 -1 -1
$$ -1 -1 -1 -1 -1 -1 -1 -1 -1 -1 -1 -1 -1 -1 -1 -1 -1 -1 -1 -1 -1 -1 -1 -1
$$ -1 -1 -1 -1 -1 -1 -1 -1 -1 -1 -1 -1 -1 -1 -1 -1 -1 -1 -1 -1 -1 -1 -1 -1
$$ -1 -1 -1 -1
$$ ##$RG_tab10= (0..127)
$$ -1 -1 -1 -1 -1 -1 -1 -1 -1 -1 -1 -1 -1 -1 -1 -1 -1 -1 -1 -1 -1 -1 -1 -1
$$ -1 -1 -1 -1 -1 -1 -1 -1 -1 -1 -1 -1 -1 -1 -1 -1 -1 -1 -1 -1 -1 -1 -1 -1
$$ -1 -1 -1 -1 -1 -1 -1 -1 -1 -1 -1 -1 -1 -1 -1 -1 -1 -1 -1 -1 -1 -1 -1 -1
$$ -1 -1 -1 -1 -1 -1 -1 -1 -1 -1 -1 -1 -1 -1 -1 -1 -1 -1 -1 -1 -1 -1 -1 -1
$$ -1 -1 -1 -1 -1 -1 -1 -1 -1 -1 -1 -1 -1 -1 -1 -1 -1 -1 -1 -1 -1 -1 -1 -1
$$ -1 -1 -1 -1 -1 -1 -1 -1
$$ ##$RG_tab11= (0..127)
$$ -1 -1 -1 -1 -1 -1 -1 -1 -1 -1 -1 -1 -1 -1 -1 -1 -1 -1 -1 -1 -1 -1 -1 -1
$$ -1 -1 -1 -1 -1 -1 -1 -1 -1 -1 -1 -1 -1 -1 -1 -1 -1 -1 -1 -1 -1 -1 -1 -1
$$ -1 -1 -1 -1 -1 -1 -1 -1 -1 -1 -1 -1 -1 -1 -1 -1 -1 -1 -1 -1 -1 -1 -1 -1
$$ -1 -1 -1 -1 -1 -1 -1 -1 -1 -1 -1 -1 -1 -1 -1 -1 -1 -1 -1 -1 -1 -1 -1 -1
$$ -1 -1 -1 -1 -1 -1 -1 -1 -1 -1 -1 -1 -1 -1 -1 -1 -1 -1 -1 -1 -1 -1 -1 -1
$$ -1 -1 -1 -1 -1 -1 -1 -1
$$ ##$RG_tab12= (0..127)
$$ -1 -1 -1 -1 -1 -1 -1 -1 -1 -1 -1 -1 -1 -1 -1 -1 -1 -1 -1 -1 -1 -1 -1 -1
$$ -1 -1 -1 -1 -1 -1 -1 -1 -1 -1 -1 -1 -1 -1 -1 -1 -1 -1 -1 -1 -1 -1 -1 -1
$$ -1 -1 -1 -1 -1 -1 -1 -1 -1 -1 -1 -1 -1 -1 -1 -1 -1 -1 -1 -1 -1 -1 -1 -1
$$ -1 -1 -1 -1 -1 -1 -1 -1 -1 -1 -1 -1 -1 -1 -1 -1 -1 -1 -1 -1 -1 -1 -1 -1
$$ -1 -1 -1 -1 -1 -1 -1 -1 -1 -1 -1 -1 -1 -1 -1 -1 -1 -1 -1 -1 -1 -1 -1 -1
$$ -1 -1 -1 -1 -1 -1 -1 -1
$$ ##$RG_tab13= (0..127)
$$ -1 -1 -1 -1 -1 -1 -1 -1 -1 -1 -1 -1 -1 -1 -1 -1 -1 -1 -1 -1 -1 -1 -1 -1
$$ -1 -1 -1 -1 -1 -1 -1 -1 -1 -1 -1 -1 -1 -1 -1 -1 -1 -1 -1 -1 -1 -1 -1 -1
$$ -1 -1 -1 -1 -1 -1 -1 -1 -1 -1 -1 -1 -1 -1 -1 -1 -1 -1 -1 -1 -1 -1 -1 -1
$$ -1 -1 -1 -1 -1 -1 -1 -1 -1 -1 -1 -1 -1 -1 -1 -1 -1 -1 -1 -1 -1 -1 -1 -1
$$ -1 -1 -1 -1 -1 -1 -1 -1 -1 -1 -1 -1 -1 -1 -1 -1 -1 -1 -1 -1 -1 -1 -1 -1
$$ -1 -1 -1 -1 -1 -1 -1 -1
$$ ##$RG_tab14= (0..127)
$$ -1 -1 -1 -1 -1 -1 -1 -1 -1 -1 -1 -1 -1 -1 -1 -1 -1 -1 -1 -1 -1 -1 -1 -1
$$ -1 -1 -1 -1 -1 -1 -1 -1 -1 -1 -1 -1 -1 -1 -1 -1 -1 -1 -1 -1 -1 -1 -1 -1
$$ -1 -1 -1 -1 -1 -1 -1 -1 -1 -1 -1 -1 -1 -1 -1 -1 -1 -1 -1 -1 -1 -1 -1 -1
$$ -1 -1 -1 -1 -1 -1 -1 -1 -1 -1 -1 -1 -1 -1 -1 -1 -1 -1 -1 -1 -1 -1 -1 -1
$$ -1 -1 -1 -1 -1 -1 -1 -1 -1 -1 -1 -1 -1 -1 -1 -1 -1 -1 -1 -1 -1 -1 -1 -1
$$ -1 -1 -1 -1 -1 -1 -1 -1
$$ ##$RG_tab15= (0..127)
$$ -1 -1 -1 -1 -1 -1 -1 -1 -1 -1 -1 -1 -1 -1 -1 -1 -1 -1 -1 -1 -1 -1 -1 -1
$$ -1 -1 -1 -1 -1 -1 -1 -1 -1 -1 -1 -1 -1 -1 -1 -1 -1 -1 -1 -1 -1 -1 -1 -1
$$ -1 -1 -1 -1 -1 -1 -1 -1 -1 -1 -1 -1 -1 -1 -1 -1 -1 -1 -1 -1 -1 -1 -1 -1
$$ -1 -1 -1 -1 -1 -1 -1 -1 -1 -1 -1 -1 -1 -1 -1 -1 -1 -1 -1 -1 -1 -1 -1 -1
$$ -1 -1 -1 -1 -1 -1 -1 -1 -1 -1 -1 -1 -1 -1 -1 -1 -1 -1 -1 -1 -1 -1 -1 -1
$$ -1 -1 -1 -1 -1 -1 -1 -1
$$ ##$RG_tab16= (0..127)
$$ -1 -1 -1 -1 -1 -1 -1 -1 -1 -1 -1 -1 -1 -1 -1 -1 -1 -1 -1 -1 -1 -1 -1 -1
$$ -1 -1 -1 -1 -1 -1 -1 -1 -1 -1 -1 -1 -1 -1 -1 -1 -1 -1 -1 -1 -1 -1 -1 -1
$$ -1 -1 -1 -1 -1 -1 -1 -1 -1 -1 -1 -1 -1 -1 -1 -1 -1 -1 -1 -1 -1 -1 -1 -1
$$ -1 -1 -1 -1 -1 -1 -1 -1 -1 -1 -1 -1 -1 -1 -1 -1 -1 -1 -1 -1 -1 -1 -1 -1
$$ -1 -1 -1 -1 -1 -1 -1 -1 -1 -1 -1 -1 -1 -1 -1 -1 -1 -1 -1 -1 -1 -1 -1 -1
$$ -1 -1 -1 -1 -1 -1 -1 -1
$$ ##$RG_tab17= (0..127)
$$ -1 -1 -1 -1 -1 -1 -1 -1 -1 -1 -1 -1 -1 -1 -1 -1 -1 -1 -1 -1 -1 -1 -1 -1
$$ -1 -1 -1 -1 -1 -1 -1 -1 -1 -1 -1 -1 -1 -1 -1 -1 -1 -1 -1 -1 -1 -1 -1 -1
$$ -1 -1 -1 -1 -1 -1 -1 -1 -1 -1 -1 -1 -1 -1 -1 -1 -1 -1 -1 -1 -1 -1 -1 -1
$$ -1 -1 -1 -1 -1 -1 -1 -1 -1 -1 -1 -1 -1 -1 -1 -1 -1 -1 -1 -1 -1 -1 -1 -1
$$ -1 -1 -1 -1 -1 -1 -1 -1 -1 -1 -1 -1 -1 -1 -1 -1 -1 -1 -1 -1 -1 -1 -1 -1
$$ -1 -1 -1 -1 -1 -1 -1 -1
$$ ##$RG_tab18= (0..127)
$$ -1 -1 -1 -1 -1 -1 -1 -1 -1 -1 -1 -1 -1 -1 -1 -1 -1 -1 -1 -1 -1 -1 -1 -1
$$ -1 -1 -1 -1 -1 -1 -1 -1 -1 -1 -1 -1 -1 -1 -1 -1 -1 -1 -1 -1 -1 -1 -1 -1
$$ -1 -1 -1 -1 -1 -1 -1 -1 -1 -1 -1 -1 -1 -1 -1 -1 -1 -1 -1 -1 -1 -1 -1 -1
$$ -1 -1 -1 -1 -1 -1 -1 -1 -1 -1 -1 -1 -1 -1 -1 -1 -1 -1 -1 -1 -1 -1 -1 -1
$$ -1 -1 -1 -1 -1 -1 -1 -1 -1 -1 -1 -1 -1 -1 -1 -1 -1 -1 -1 -1 -1 -1 -1 -1
$$ -1 -1 -1 -1 -1 -1 -1 -1
$$ ##$RG_tab19= (0..127)
$$ -1 -1 -1 -1 -1 -1 -1 -1 -1 -1 -1 -1 -1 -1 -1 -1 -1 -1 -1 -1 -1 -1 -1 -1
$$ -1 -1 -1 -1 -1 -1 -1 -1 -1 -1 -1 -1 -1 -1 -1 -1 -1 -1 -1 -1 -1 -1 -1 -1
$$ -1 -1 -1 -1 -1 -1 -1 -1 -1 -1 -1 -1 -1 -1 -1 -1 -1 -1 -1 -1 -1 -1 -1 -1
$$ -1 -1 -1 -1 -1 -1 -1 -1 -1 -1 -1 -1 -1 -1 -1 -1 -1 -1 -1 -1 -1 -1 -1 -1
$$ -1 -1 -1 -1 -1 -1 -1 -1 -1 -1 -1 -1 -1 -1 -1 -1 -1 -1 -1 -1 -1 -1 -1 -1
$$ -1 -1 -1 -1 -1 -1 -1 -1
$$ ##$RG_tab2= (0..127)
$$ 0.25 0.28 0.32 0.35 0.4 0.44 0.5 0.56 0.64 0.7 0.8 0.89 1 1.12 1.28 1.4
$$ 1.6 1.78 2 2.25 2.56 2.8 3.2 3.56 4 4.5 5 5.6 6.35 7.12 8 9 10 11.3 12.7
$$ 14.2 16 18 20.2 22.6 25.4 28.5 32 36 40.3 45.2 50.8 57 64 71.8 80.6 90.5
$$ 101 -1 -1 -1 -1 -1 -1 -1 -1 -1 -1 -1 -1 -1 -1 -1 -1 -1 -1 -1 -1 -1 -1 -1
$$ -1 -1 -1 -1 -1 -1 -1 -1 -1 -1 -1 -1 -1 -1 -1 -1 -1 -1 -1 -1 -1 -1 -1 -1
$$ -1 -1 -1 -1 -1 -1 -1 -1 -1 -1 -1 -1 -1 -1 -1 -1 -1 -1 -1 -1 -1 -1 -1 -1
$$ -1 -1 -1 -1
$$ ##$RG_tab20= (0..127)
$$ -1 -1 -1 -1 -1 -1 -1 -1 -1 -1 -1 -1 -1 -1 -1 -1 -1 -1 -1 -1 -1 -1 -1 -1
$$ -1 -1 -1 -1 -1 -1 -1 -1 -1 -1 -1 -1 -1 -1 -1 -1 -1 -1 -1 -1 -1 -1 -1 -1
$$ -1 -1 -1 -1 -1 -1 -1 -1 -1 -1 -1 -1 -1 -1 -1 -1 -1 -1 -1 -1 -1 -1 -1 -1
$$ -1 -1 -1 -1 -1 -1 -1 -1 -1 -1 -1 -1 -1 -1 -1 -1 -1 -1 -1 -1 -1 -1 -1 -1
$$ -1 -1 -1 -1 -1 -1 -1 -1 -1 -1 -1 -1 -1 -1 -1 -1 -1 -1 -1 -1 -1 -1 -1 -1
$$ -1 -1 -1 -1 -1 -1 -1 -1
$$ ##$RG_tab21= (0..127)
$$ -1 -1 -1 -1 -1 -1 -1 -1 -1 -1 -1 -1 -1 -1 -1 -1 -1 -1 -1 -1 -1 -1 -1 -1
$$ -1 -1 -1 -1 -1 -1 -1 -1 -1 -1 -1 -1 -1 -1 -1 -1 -1 -1 -1 -1 -1 -1 -1 -1
$$ -1 -1 -1 -1 -1 -1 -1 -1 -1 -1 -1 -1 -1 -1 -1 -1 -1 -1 -1 -1 -1 -1 -1 -1
$$ -1 -1 -1 -1 -1 -1 -1 -1 -1 -1 -1 -1 -1 -1 -1 -1 -1 -1 -1 -1 -1 -1 -1 -1
$$ -1 -1 -1 -1 -1 -1 -1 -1 -1 -1 -1 -1 -1 -1 -1 -1 -1 -1 -1 -1 -1 -1 -1 -1
$$ -1 -1 -1 -1 -1 -1 -1 -1
$$ ##$RG_tab22= (0..127)
$$ -1 -1 -1 -1 -1 -1 -1 -1 -1 -1 -1 -1 -1 -1 -1 -1 -1 -1 -1 -1 -1 -1 -1 -1
$$ -1 -1 -1 -1 -1 -1 -1 -1 -1 -1 -1 -1 -1 -1 -1 -1 -1 -1 -1 -1 -1 -1 -1 -1
$$ -1 -1 -1 -1 -1 -1 -1 -1 -1 -1 -1 -1 -1 -1 -1 -1 -1 -1 -1 -1 -1 -1 -1 -1
$$ -1 -1 -1 -1 -1 -1 -1 -1 -1 -1 -1 -1 -1 -1 -1 -1 -1 -1 -1 -1 -1 -1 -1 -1
$$ -1 -1 -1 -1 -1 -1 -1 -1 -1 -1 -1 -1 -1 -1 -1 -1 -1 -1 -1 -1 -1 -1 -1 -1
$$ -1 -1 -1 -1 -1 -1 -1 -1
$$ ##$RG_tab23= (0..127)
$$ -1 -1 -1 -1 -1 -1 -1 -1 -1 -1 -1 -1 -1 -1 -1 -1 -1 -1 -1 -1 -1 -1 -1 -1
$$ -1 -1 -1 -1 -1 -1 -1 -1 -1 -1 -1 -1 -1 -1 -1 -1 -1 -1 -1 -1 -1 -1 -1 -1
$$ -1 -1 -1 -1 -1 -1 -1 -1 -1 -1 -1 -1 -1 -1 -1 -1 -1 -1 -1 -1 -1 -1 -1 -1
$$ -1 -1 -1 -1 -1 -1 -1 -1 -1 -1 -1 -1 -1 -1 -1 -1 -1 -1 -1 -1 -1 -1 -1 -1
$$ -1 -1 -1 -1 -1 -1 -1 -1 -1 -1 -1 -1 -1 -1 -1 -1 -1 -1 -1 -1 -1 -1 -1 -1
$$ -1 -1 -1 -1 -1 -1 -1 -1
$$ ##$RG_tab24= (0..127)
$$ -1 -1 -1 -1 -1 -1 -1 -1 -1 -1 -1 -1 -1 -1 -1 -1 -1 -1 -1 -1 -1 -1 -1 -1
$$ -1 -1 -1 -1 -1 -1 -1 -1 -1 -1 -1 -1 -1 -1 -1 -1 -1 -1 -1 -1 -1 -1 -1 -1
$$ -1 -1 -1 -1 -1 -1 -1 -1 -1 -1 -1 -1 -1 -1 -1 -1 -1 -1 -1 -1 -1 -1 -1 -1
$$ -1 -1 -1 -1 -1 -1 -1 -1 -1 -1 -1 -1 -1 -1 -1 -1 -1 -1 -1 -1 -1 -1 -1 -1
$$ -1 -1 -1 -1 -1 -1 -1 -1 -1 -1 -1 -1 -1 -1 -1 -1 -1 -1 -1 -1 -1 -1 -1 -1
$$ -1 -1 -1 -1 -1 -1 -1 -1
$$ ##$RG_tab3= (0..127)
$$ 0.25 0.28 0.32 0.35 0.4 0.44 0.5 0.56 0.64 0.7 0.8 0.89 1 1.12 1.28 1.4
$$ 1.6 1.78 2 2.25 2.56 2.8 3.2 3.56 4 4.5 5 5.6 6.35 7.12 8 9 10 11.3 12.7
$$ 14.2 16 18 20.2 22.6 25.4 28.5 32 36 40.3 45.2 50.8 57 64 71.8 80.6 90.5
$$ 101 -1 -1 -1 -1 -1 -1 -1 -1 -1 -1 -1 -1 -1 -1 -1 -1 -1 -1 -1 -1 -1 -1 -1
$$ -1 -1 -1 -1 -1 -1 -1 -1 -1 -1 -1 -1 -1 -1 -1 -1 -1 -1 -1 -1 -1 -1 -1 -1
$$ -1 -1 -1 -1 -1 -1 -1 -1 -1 -1 -1 -1 -1 -1 -1 -1 -1 -1 -1 -1 -1 -1 -1 -1
$$ -1 -1 -1 -1
$$ ##$RG_tab4= (0..127)
$$ 0.25 0.28 0.32 0.35 0.4 0.44 0.5 0.56 0.64 0.7 0.8 0.89 1 1.12 1.28 1.4
$$ 1.6 1.78 2 2.25 2.56 2.8 3.2 3.56 4 4.5 5 5.6 6.35 7.12 8 9 10 11.3 12.7
$$ 14.2 16 18 20.2 22.6 25.4 28.5 32 36 40.3 45.2 50.8 57 64 71.8 80.6 90.5
$$ 101 -1 -1 -1 -1 -1 -1 -1 -1 -1 -1 -1 -1 -1 -1 -1 -1 -1 -1 -1 -1 -1 -1 -1
$$ -1 -1 -1 -1 -1 -1 -1 -1 -1 -1 -1 -1 -1 -1 -1 -1 -1 -1 -1 -1 -1 -1 -1 -1
$$ -1 -1 -1 -1 -1 -1 -1 -1 -1 -1 -1 -1 -1 -1 -1 -1 -1 -1 -1 -1 -1 -1 -1 -1
$$ -1 -1 -1 -1
$$ ##$RG_tab5= (0..127)
$$ -1 -1 -1 -1 -1 -1 -1 -1 -1 -1 -1 -1 -1 -1 -1 -1 -1 -1 -1 -1 -1 -1 -1 -1
$$ -1 -1 -1 -1 -1 -1 -1 -1 -1 -1 -1 -1 -1 -1 -1 -1 -1 -1 -1 -1 -1 -1 -1 -1
$$ -1 -1 -1 -1 -1 -1 -1 -1 -1 -1 -1 -1 -1 -1 -1 -1 -1 -1 -1 -1 -1 -1 -1 -1
$$ -1 -1 -1 -1 -1 -1 -1 -1 -1 -1 -1 -1 -1 -1 -1 -1 -1 -1 -1 -1 -1 -1 -1 -1
$$ -1 -1 -1 -1 -1 -1 -1 -1 -1 -1 -1 -1 -1 -1 -1 -1 -1 -1 -1 -1 -1 -1 -1 -1
$$ -1 -1 -1 -1 -1 -1 -1 -1
$$ ##$RG_tab6= (0..127)
$$ -1 -1 -1 -1 -1 -1 -1 -1 -1 -1 -1 -1 -1 -1 -1 -1 -1 -1 -1 -1 -1 -1 -1 -1
$$ -1 -1 -1 -1 -1 -1 -1 -1 -1 -1 -1 -1 -1 -1 -1 -1 -1 -1 -1 -1 -1 -1 -1 -1
$$ -1 -1 -1 -1 -1 -1 -1 -1 -1 -1 -1 -1 -1 -1 -1 -1 -1 -1 -1 -1 -1 -1 -1 -1
$$ -1 -1 -1 -1 -1 -1 -1 -1 -1 -1 -1 -1 -1 -1 -1 -1 -1 -1 -1 -1 -1 -1 -1 -1
$$ -1 -1 -1 -1 -1 -1 -1 -1 -1 -1 -1 -1 -1 -1 -1 -1 -1 -1 -1 -1 -1 -1 -1 -1
$$ -1 -1 -1 -1 -1 -1 -1 -1
$$ ##$RG_tab7= (0..127)
$$ -1 -1 -1 -1 -1 -1 -1 -1 -1 -1 -1 -1 -1 -1 -1 -1 -1 -1 -1 -1 -1 -1 -1 -1
$$ -1 -1 -1 -1 -1 -1 -1 -1 -1 -1 -1 -1 -1 -1 -1 -1 -1 -1 -1 -1 -1 -1 -1 -1
$$ -1 -1 -1 -1 -1 -1 -1 -1 -1 -1 -1 -1 -1 -1 -1 -1 -1 -1 -1 -1 -1 -1 -1 -1
$$ -1 -1 -1 -1 -1 -1 -1 -1 -1 -1 -1 -1 -1 -1 -1 -1 -1 -1 -1 -1 -1 -1 -1 -1
$$ -1 -1 -1 -1 -1 -1 -1 -1 -1 -1 -1 -1 -1 -1 -1 -1 -1 -1 -1 -1 -1 -1 -1 -1
$$ -1 -1 -1 -1 -1 -1 -1 -1
$$ ##$RG_tab8= (0..127)
$$ -1 -1 -1 -1 -1 -1 -1 -1 -1 -1 -1 -1 -1 -1 -1 -1 -1 -1 -1 -1 -1 -1 -1 -1
$$ -1 -1 -1 -1 -1 -1 -1 -1 -1 -1 -1 -1 -1 -1 -1 -1 -1 -1 -1 -1 -1 -1 -1 -1
$$ -1 -1 -1 -1 -1 -1 -1 -1 -1 -1 -1 -1 -1 -1 -1 -1 -1 -1 -1 -1 -1 -1 -1 -1
$$ -1 -1 -1 -1 -1 -1 -1 -1 -1 -1 -1 -1 -1 -1 -1 -1 -1 -1 -1 -1 -1 -1 -1 -1
$$ -1 -1 -1 -1 -1 -1 -1 -1 -1 -1 -1 -1 -1 -1 -1 -1 -1 -1 -1 -1 -1 -1 -1 -1
$$ -1 -1 -1 -1 -1 -1 -1 -1
$$ ##$RG_tab9= (0..127)
$$ -1 -1 -1 -1 -1 -1 -1 -1 -1 -1 -1 -1 -1 -1 -1 -1 -1 -1 -1 -1 -1 -1 -1 -1
$$ -1 -1 -1 -1 -1 -1 -1 -1 -1 -1 -1 -1 -1 -1 -1 -1 -1 -1 -1 -1 -1 -1 -1 -1
$$ -1 -1 -1 -1 -1 -1 -1 -1 -1 -1 -1 -1 -1 -1 -1 -1 -1 -1 -1 -1 -1 -1 -1 -1
$$ -1 -1 -1 -1 -1 -1 -1 -1 -1 -1 -1 -1 -1 -1 -1 -1 -1 -1 -1 -1 -1 -1 -1 -1
$$ -1 -1 -1 -1 -1 -1 -1 -1 -1 -1 -1 -1 -1 -1 -1 -1 -1 -1 -1 -1 -1 -1 -1 -1
$$ -1 -1 -1 -1 -1 -1 -1 -1
$$ ##$RXFMAX= (0..23)
$$ 1290 1290 1290 1290 -1 -1 -1 -1 -1 -1 -1 -1 -1 -1 -1 -1 -1 -1 -1 -1 -1
$$ -1 -1 -1
$$ ##$RXFMIN= (0..23)
$$ 5 5 5 5 -1 -1 -1 -1 -1 -1 -1 -1 -1 -1 -1 -1 -1 -1 -1 -1 -1 -1 -1 -1
$$ ##$RheoNmrEth= <no>
$$ ##$SGUC1= (0..23)
$$ 34 33 17 18 0 0 0 0 0 0 0 0 0 0 0 0 0 0 0 0 0 0 0 0
$$ ##$SGUC2= (0..23)
$$ 49 0 0 0 0 0 0 0 0 0 0 0 0 0 0 0 0 0 0 0 0 0 0 0
$$ ##$SLCBCONF= <SHNV>
$$ ##$SPECTR= 13
$$ ##$SYNCTRIG= 0
$$ ##$SamChgEth= (0..3)
$$ <192.168.98.3> <no> <no> <no>
$$ ##$SamChgPort= (0..3)
$$ <80> <no> <no> <no>
$$ ##$SamChgProtocol= (0..3)
$$ <CORBA> <> <> <>
$$ ##$ServiceNo= <>
$$ ##$Sgu10PowerLevel= (0..7)
$$ 0 0 0 0 0 0 0 0
$$ ##$Sgu11PowerLevel= (0..7)
$$ 0 0 0 0 0 0 0 0
$$ ##$Sgu12PowerLevel= (0..7)
$$ 0 0 0 0 0 0 0 0
$$ ##$Sgu13PowerLevel= (0..7)
$$ 0 0 0 0 0 0 0 0
$$ ##$Sgu14PowerLevel= (0..7)
$$ 0 0 0 0 0 0 0 0
$$ ##$Sgu15PowerLevel= (0..7)
$$ 0 0 0 0 0 0 0 0
$$ ##$Sgu16PowerLevel= (0..7)
$$ 0 0 0 0 0 0 0 0
$$ ##$Sgu17PowerLevel= (0..7)
$$ 0 0 0 0 0 0 0 0
$$ ##$Sgu18PowerLevel= (0..7)
$$ 0 0 0 0 0 0 0 0
$$ ##$Sgu19PowerLevel= (0..7)
$$ 0 0 0 0 0 0 0 0
$$ ##$Sgu1PowerLevels= (0..7)
$$ 90 74 58 42 26 10 0 0
$$ ##$Sgu20PowerLevel= (0..7)
$$ 0 0 0 0 0 0 0 0
$$ ##$Sgu21PowerLevel= (0..7)
$$ 0 0 0 0 0 0 0 0
$$ ##$Sgu22PowerLevel= (0..7)
$$ 0 0 0 0 0 0 0 0
$$ ##$Sgu23PowerLevel= (0..7)
$$ 0 0 0 0 0 0 0 0
$$ ##$Sgu24PowerLevel= (0..7)
$$ 0 0 0 0 0 0 0 0
$$ ##$Sgu2PowerLevels= (0..7)
$$ 90 74 58 42 26 10 0 0
$$ ##$Sgu3PowerLevels= (0..7)
$$ 90 74 58 42 26 10 0 0
$$ ##$Sgu4PowerLevels= (0..7)
$$ 90 74 58 42 26 10 0 0
$$ ##$Sgu5PowerLevels= (0..7)
$$ 0 0 0 0 0 0 0 0
$$ ##$Sgu6PowerLevels= (0..7)
$$ 0 0 0 0 0 0 0 0
$$ ##$Sgu7PowerLevels= (0..7)
$$ 0 0 0 0 0 0 0 0
$$ ##$Sgu8PowerLevels= (0..7)
$$ 0 0 0 0 0 0 0 0
$$ ##$Sgu9PowerLevels= (0..7)
$$ 0 0 0 0 0 0 0 0
$$ ##$SguType= 4
$$ ##$ShimMaxVal= 130000
$$ ##$ShimPow1Ch2Sh= (0..38)
$$ 1 2 3 21 4 4 27 27 4 4 63 26 26 25 7 7 20 20 31 31 0 0 0 0 0 0 0 0 0 0
$$ 0 0 0 0 0 0 0 0 0
$$ ##$ShimPow1Imax= (0..38)
$$ 1 1 1 1 1 1 1 1 1 1 1 1 1 1 1 1 1 1 1 1 0 0 0 0 0 0 0 0 0 0 0 0 0 0 0 0
$$ 0 0 0
$$ ##$ShimPow1NChan= 20
$$ ##$ShimPow1TotIMax= 6
$$ ##$ShimPow1Vmax= (0..38)
$$ 20 20 20 20 20 20 20 20 20 20 20 20 20 20 20 20 20 20 20 20 0 0 0 0 0 0
$$ 0 0 0 0 0 0 0 0 0 0 0 0 0
$$ ##$ShimPow2Ch2Sh= (0..38)
$$ 15 15 33 33 35 35 25 8 38 38 23 8 14 14 36 36 32 32 23 63 0 0 0 0 0 0 0
$$ 0 0 0 0 0 0 0 0 0 0 0 0
$$ ##$ShimPow2Imax= (0..38)
$$ 1 1 1 1 1 1 1 1 1 1 1 1 1 1 1 1 1 1 1 1 0 0 0 0 0 0 0 0 0 0 0 0 0 0 0 0
$$ 0 0 0
$$ ##$ShimPow2NChan= 20
$$ ##$ShimPow2TotIMax= 6
$$ ##$ShimPow2Vmax= (0..38)
$$ 20 20 20 20 20 20 20 20 20 20 20 20 20 20 20 20 20 20 20 20 0 0 0 0 0 0
$$ 0 0 0 0 0 0 0 0 0 0 0 0 0
$$ ##$ShimPow3Ch2Sh= (0..38)
$$ 0 0 0 0 0 0 0 0 0 0 0 0 0 0 0 0 0 0 0 0 0 0 0 0 0 0 0 0 0 0 0 0 0 0 0 0
$$ 0 0 0
$$ ##$ShimPow3Imax= (0..38)
$$ 0 0 0 0 0 0 0 0 0 0 0 0 0 0 0 0 0 0 0 0 0 0 0 0 0 0 0 0 0 0 0 0 0 0 0 0
$$ 0 0 0
$$ ##$ShimPow3NChan= 0
$$ ##$ShimPow3TotIMax= 0
$$ ##$ShimPow3Vmax= (0..38)
$$ 0 0 0 0 0 0 0 0 0 0 0 0 0 0 0 0 0 0 0 0 0 0 0 0 0 0 0 0 0 0 0 0 0 0 0 0
$$ 0 0 0
$$ ##$ShimPow4Ch2Sh= (0..38)
$$ 0 0 0 0 0 0 0 0 0 0 0 0 0 0 0 0 0 0 0 0 0 0 0 0 0 0 0 0 0 0 0 0 0 0 0 0
$$ 0 0 0
$$ ##$ShimPow4Imax= (0..38)
$$ 0 0 0 0 0 0 0 0 0 0 0 0 0 0 0 0 0 0 0 0 0 0 0 0 0 0 0 0 0 0 0 0 0 0 0 0
$$ 0 0 0
$$ ##$ShimPow4NChan= 0
$$ ##$ShimPow4TotIMax= 0
$$ ##$ShimPow4Vmax= (0..38)
$$ 0 0 0 0 0 0 0 0 0 0 0 0 0 0 0 0 0 0 0 0 0 0 0 0 0 0 0 0 0 0 0 0 0 0 0 0
$$ 0 0 0
$$ ##$ShimPow5Ch2Sh= (0..38)
$$ 0 0 0 0 0 0 0 0 0 0 0 0 0 0 0 0 0 0 0 0 0 0 0 0 0 0 0 0 0 0 0 0 0 0 0 0
$$ 0 0 0
$$ ##$ShimPow5Imax= (0..38)
$$ 0 0 0 0 0 0 0 0 0 0 0 0 0 0 0 0 0 0 0 0 0 0 0 0 0 0 0 0 0 0 0 0 0 0 0 0
$$ 0 0 0
$$ ##$ShimPow5NChan= 0
$$ ##$ShimPow5TotIMax= 0
$$ ##$ShimPow5Vmax= (0..38)
$$ 0 0 0 0 0 0 0 0 0 0 0 0 0 0 0 0 0 0 0 0 0 0 0 0 0 0 0 0 0 0 0 0 0 0 0 0
$$ 0 0 0
$$ ##$ShimPow6Ch2Sh= (0..38)
$$ 0 0 0 0 0 0 0 0 0 0 0 0 0 0 0 0 0 0 0 0 0 0 0 0 0 0 0 0 0 0 0 0 0 0 0 0
$$ 0 0 0
$$ ##$ShimPow6Imax= (0..38)
$$ 0 0 0 0 0 0 0 0 0 0 0 0 0 0 0 0 0 0 0 0 0 0 0 0 0 0 0 0 0 0 0 0 0 0 0 0
$$ 0 0 0
$$ ##$ShimPow6NChan= 0
$$ ##$ShimPow6TotIMax= 0
$$ ##$ShimPow6Vmax= (0..38)
$$ 0 0 0 0 0 0 0 0 0 0 0 0 0 0 0 0 0 0 0 0 0 0 0 0 0 0 0 0 0 0 0 0 0 0 0 0
$$ 0 0 0
$$ ##$ShimPow7Ch2Sh= (0..38)
$$ 0 0 0 0 0 0 0 0 0 0 0 0 0 0 0 0 0 0 0 0 0 0 0 0 0 0 0 0 0 0 0 0 0 0 0 0
$$ 0 0 0
$$ ##$ShimPow7Imax= (0..38)
$$ 0 0 0 0 0 0 0 0 0 0 0 0 0 0 0 0 0 0 0 0 0 0 0 0 0 0 0 0 0 0 0 0 0 0 0 0
$$ 0 0 0
$$ ##$ShimPow7NChan= 0
$$ ##$ShimPow7TotIMax= 0
$$ ##$ShimPow7Vmax= (0..38)
$$ 0 0 0 0 0 0 0 0 0 0 0 0 0 0 0 0 0 0 0 0 0 0 0 0 0 0 0 0 0 0 0 0 0 0 0 0
$$ 0 0 0
$$ ##$ShimPow8Ch2Sh= (0..38)
$$ 0 0 0 0 0 0 0 0 0 0 0 0 0 0 0 0 0 0 0 0 0 0 0 0 0 0 0 0 0 0 0 0 0 0 0 0
$$ 0 0 0
$$ ##$ShimPow8Imax= (0..38)
$$ 0 0 0 0 0 0 0 0 0 0 0 0 0 0 0 0 0 0 0 0 0 0 0 0 0 0 0 0 0 0 0 0 0 0 0 0
$$ 0 0 0
$$ ##$ShimPow8NChan= 0
$$ ##$ShimPow8TotIMax= 0
$$ ##$ShimPow8Vmax= (0..38)
$$ 0 0 0 0 0 0 0 0 0 0 0 0 0 0 0 0 0 0 0 0 0 0 0 0 0 0 0 0 0 0 0 0 0 0 0 0
$$ 0 0 0
$$ ##$ShimPowMaxUA= (0..63)
$$ 130000 130000 130000 130000 130000 130000 130000 130000 130000 130000 130000
$$ 130000 130000 130000 130000 130000 130000 130000 130000 130000 130000 130000
$$ 130000 130000 130000 130000 130000 130000 130000 130000 130000 130000 130000
$$ 130000 130000 130000 130000 130000 130000 130000 0 0 0 0 0 0 0 0 0 0 0
$$ 0 0 0 0 0 0 0 0 0 0 0 0 0
$$ ##$ShimPowMaxUG= (0..63)
$$ 1000000 1000000 1000000 1000000 1000000 1000000 1000000 1000000 1000000
$$ 1000000 1000000 1000000 1000000 1000000 1000000 1000000 1000000 1000000
$$ 1000000 1000000 1000000 1000000 1000000 1000000 1000000 1000000 1000000
$$ 1000000 1000000 1000000 1000000 1000000 1000000 1000000 1000000 1000000
$$ 1000000 1000000 1000000 0 0 0 0 0 0 0 0 0 0 0 0 0 0 0 0 0 0 0 0 0 0 0 0
$$ 0
$$ ##$ShimPowNum= 2
$$ ##$ShimPowRcbType= 3
$$ ##$ShimPowRes= (0..63)
$$ 1e-20 1e-20 1e-20 1e-20 1e-20 1e-20 1e-20 1e-20 1e-20 1e-20 1e-20 1e-20
$$ 1e-20 1e-20 1e-20 1e-20 1e-20 1e-20 1e-20 1e-20 1e-20 1e-20 1e-20 1e-20
$$ 1e-20 1e-20 1e-20 1e-20 1e-20 1e-20 1e-20 1e-20 1e-20 1e-20 1e-20 1e-20
$$ 1e-20 1e-20 1e-20 1e-20 0 0 0 0 0 0 0 0 0 0 0 0 0 0 0 0 0 0 0 0 0 0 0 0
$$ ##$ShimPowRng0= (0..63)
$$ 1 1 1 1 1 1 1 1 1 1 1 1 1 1 1 1 1 1 1 1 1 1 1 1 1 1 1 1 1 1 1 1 1 1 1 1
$$ 1 1 1 1 0 0 0 0 0 0 0 0 0 0 0 0 0 0 0 0 0 0 0 0 0 0 0 0
$$ ##$ShimPowRng1= (0..63)
$$ 1 1 1 1 1 1 1 1 1 1 1 1 1 1 1 1 1 1 1 1 1 1 1 1 1 1 1 1 1 1 1 1 1 1 1 1
$$ 1 1 1 1 0 0 0 0 0 0 0 0 0 0 0 0 0 0 0 0 0 0 0 0 0 0 0 0
$$ ##$ShimPowRng2= (0..63)
$$ 1 1 1 1 1 1 1 1 1 1 1 1 1 1 1 1 1 1 1 1 1 1 1 1 1 1 1 1 1 1 1 1 1 1 1 1
$$ 1 1 1 1 0 0 0 0 0 0 0 0 0 0 0 0 0 0 0 0 0 0 0 0 0 0 0 0
$$ ##$ShimPowRng3= (0..63)
$$ 1 1 1 1 1 1 1 1 1 1 1 1 1 1 1 1 1 1 1 1 1 1 1 1 1 1 1 1 1 1 1 1 1 1 1 1
$$ 1 1 1 1 0 0 0 0 0 0 0 0 0 0 0 0 0 0 0 0 0 0 0 0 0 0 0 0
$$ ##$ShimPowType1= 8
$$ ##$ShimPowType2= 8
$$ ##$ShimPowType3= 0
$$ ##$ShimPowType4= 0
$$ ##$ShimPowType5= 0
$$ ##$ShimPowType6= 0
$$ ##$ShimPowType7= 0
$$ ##$ShimPowType8= 0
$$ ##$ShimSysActGrad= (0..63)
$$ 1 2 3 4 13 5 7 11 10 9 6 8 12 18 19 20 21 15 22 23 24 14 25 16 26 17 27
$$ 28 31 32 33 34 35 36 37 38 0 0 0 0 0 0 0 0 0 0 0 0 0 0 0 0 0 0 0 0 0 0
$$ 0 0 0 0 0 0
$$ ##$ShimSysAngle= <>
$$ ##$ShimSysFunc= (0..63)
$$ 1 2 3 4 5 6 7 8 9 10 0 37 38 35 16 15 14 13 12 11 28 27 26 25 24 23 36
$$ 22 30 29 20 21 34 33 32 31 17 18 19 0 0 0 0 0 0 0 0 0 0 0 0 0 0 0 0 0 0
$$ 0 0 0 0 0 0 0
$$ ##$ShimSysMatId= <292722ca.dat>
$$ ##$ShimSysMatrix= 1
$$ ##$ShimSysMinMaxUG= 130000
$$ ##$ShimSysOffset= <58>
$$ ##$ShimSysType= 4
$$ ##$ShimUnit= 3
$$ ##$SpectrOsVersion= <4.3.180.20230524>
$$ ##$TCubeEth= <192.168.180.38>
$$ ##$TCubeSeqDevice= <>
$$ ##$TopSpinVersion= <TopSpin 4.3.0>
$$ ##$TrxFreqFormula= (0..23)
$$ <TrxFreqFormula(2.0,600070000.000000,'TRX',Trx(1.0,'TRX 1200.1',2,5.000000,1290.000000))>
$$ <TrxFreqFormula(2.0,600070000.000000,'TRX',Trx(1.0,'TRX 1200.2',1,5.000000,1290.000000))>
$$ <TrxFreqFormula(2.0,600070000.000000,'TRX',Trx(1.0,'TRX 1200.3',1,5.000000,1290.000000))>
$$ <TrxFreqFormula(2.0,600070000.000000,'TRX',Trx(1.0,'TRX 1200.4',1,5.000000,1290.000000))>
$$ <> <> <> <> <> <> <> <> <> <> <> <> <> <> <> <> <> <> <> <>
$$ ##$TrxPN= (0..23)
$$ <Z148391> <Z148391> <Z148391> <Z148391> <> <> <> <> <> <> <> <> <> <> <>
$$ <> <> <> <> <> <> <> <> <>
$$ ##$TrxSN= (0..23)
$$ <02476> <00643> <00644> <00645> <> <> <> <> <> <> <> <> <> <> <> <> <>
$$ <> <> <> <> <> <> <>
$$ ##$VCubeEth= (0..23)
$$ <no> <no> <no> <no> <no> <no> <no> <no> <no> <no> <no> <no> <no> <no> <no>
$$ <no> <no> <no> <no> <no> <no> <no> <no> <no>
$$ ##$VTU= 2
$$ ##$VTUETH= <192.168.99.17>
$$ ##$ValueLine= no
$$ ##$VpuPN= (0..23)
$$ <no> <no> <no> <no> <no> <no> <no> <no> <no> <no> <no> <no> <no> <no> <no>
$$ <no> <no> <no> <no> <no> <no> <no> <no> <no>
$$ ##$VpuSN= (0..23)
$$ <no> <no> <no> <no> <no> <no> <no> <no> <no> <no> <no> <no> <no> <no> <no>
$$ <no> <no> <no> <no> <no> <no> <no> <no> <no>
$$ ##$WBREFAM= (0..31)
$$ 100.4 100 100 100 100 100 100 100 100 100 100 100 100 100 100 100 100 100
$$ 100 100 100 100 100 100 100 100 100 100 100 100 100 100
$$ ##$WBREFLM= (0..31)
$$ 1 0 0 0 0 0 0 0 0 0 0 0 0 0 0 0 0 0 0 0 0 0 0 0 0 0 0 0 0 0 0 0
$$ ##$WBREFPH= (0..31)
$$ 0.15 0 0 0 0 0 0 0 0 0 0 0 0 0 0 0 0 0 0 0 0 0 0 0 0 0 0 0 0 0 0 0
$$ ##$WBSGU= (0..31)
$$ 1 1 2 2 4 8 0 0 0 0 0 0 0 0 0 0 0 0 0 0 0 0 0 0 0 0 0 0 0 0 0 0
$$ ##END=
$$ 
##$DECIM=	1120
##$DSPFVS=	21
##XUNITS=	HZ
##YUNITS=	ARBITRARY UNITS
##FIRSTX=	11794.204694740061313
##LASTX=	-6062.8700428088086483
##DELTAX=	-0.068119594029018029624
##XFACTOR=	1
##YFACTOR=	1.595878702259659665
##FIRSTY=	-72
##MINY=	-133061000
##MAXY=	4578176
##NPOINTS=	262144
##XYDATA=	(X++(Y..Y))
11794d5%K5M0J5K5nj0k5j0j5%%%%j5j5%%J0nNnN%J0NJ0J0NNK5nj0j5k0nl0%k0j5%J5NJ0J5
11791c0J5N%j5nJ0J5NK0%k5j5j5J0Nnj0nj0%%N%%%N%%%J0j0NNj0J0n%nnNj0n%%N%Nj5j0%K0
11788e0J5J5j0nNNJ0Nj5%nj0nj0j5NnJ5J5%NJ0NJ0%%%%Nnj0NK0%j0Nj5j5J0J5J5j0j0k5j5
11785e0j5%J5%j5j0%nnn%%J5J0NJ0NJ0J0J0J0J0J5J0J0K0Nk0k5l0j0k0k5k0k0J0J0J0J0%%
11782f5NK5L0K0j0n%K0J0J0%j5nnj0nj0nj5%nj0j0nj0j0J5%j0nk5n%J5K5NN%k0j5k0k0K5K5
11779h5J0L0L0J5K0K5J0%NN%NN%j0Nnnnj0nnnj0j0nj0j0nj0J0J0%K0NJ0J0J0nn%nn%nnnnn
11775@nnnnnNNnJ0N%K0nk5k0j5J0K5K0J0J0%N%%%%%%%nj0k0l5k0NNJ0NNJ0J0NJ0J0J0J5J5
11772E5J0k0k5j0k5l0l0l5k0NL0K5J5NJ0J5%J0NJ0N%nJ0j0n%Nj0NNNNnJ0J0n%nj5%K0%j5j0
11769ej5J0K0%%nJ0J0N%nJ0N%NJ0k0nnj5j0k0k0J0K0J5nnNJ0J0NNNk0k5j5j5%%J0K0NnnNJ5
11766EJ5J0%nj5NnnJ0NnNNj0J5%%nj0j0l0l0l0nJ0L0L5K0J5J0J0nj0nNn%nnn%J5J0nj0l5%
11763b0J0K0J0%j5k0k5j5NK0J5NJ0J0J0J0J5J5nj0k0Nj0j0j0nnNNj0%Nn%%j5nj0nnnj0J5K0
11760c0L0L5K0%j5k0j0Nn%k0k0J0NN%N%J5nnJ0J5%j0k5%nn%n%j5Nnnn%nn%nJ5J0NK0J0J5K0
11756C0Nj0j0k0%j0nj0nnnj5Nn%Nn%%%%%N%NnNK0j0nJ0%NJ0nnJ0%j0n%k5n%nK0%j5j0%%%%
11753g5%%j0N%%j0J0J0J0J0J5J0J0K0N%k0nnk0%j0j0%%%n%%%nnj0j0j0j0j0j0nK0L0K5K5J5
11750b5j0N%%j5j0nj0nj5%NK0K0J0J5J5J0K5J5K5L0J0%k5k0%k0j0%j5%J0J5nnk0k0n%%Nnj0
11747b0j5j0NNNj0k5j0J0J0J5NNNNn%n%n%n%NJ0NJ0J0NJ0Nn%Nj0k0k0%K0J5%nJ5NJ0J5%j5
11743C0k0k0k0j0j5J0K5K5K5Nj5l5k0j5j5n%J0J0NN%NNNNNNJ0NNn%j0N%nnN%J0J5%%K0NJ0
11740E5j0n%j0n%j5NNNNNj0j0J5J0Nj0k0l0j0j0j0j0k0%J0J5K0Nj0j0j0j0nj0j0NK0K5K5L0
11737A5j0j0j0j0j0j5NJ5J5%J0J0J0J0nnNj0j0N%j0j0%nnnnnnJ0J0J0J0nk5k0n%n%%%%nNN
11734f0NNN%J0J5nNJ0%J0NNNNnnj0nnnj0n%N%%%N%%%%J0nj0j0%K0K5%N%%%J5J5J0j0j5j0n
11731A5nnn%j5j5%j0j0j0j0N%N%NL0J5J5NNJ0%k0j5l0j0%nj0NJ5J0NK0K0K0J5K5J0%NNj5l0
11728D5k0k0j0%nnn%Nj0%%j0J0%%%%%%N%%J5J5N%K0NJ5j0%j0NnnNj0%n%nn%Nj0%%j0J0n%%
11724@%%%n%J5%j0n%%j0l0j5NK5L0K5%nj5k0k0k0k0NL0K0J0Nj5n%j0J0J5L0K0L0Nnj5j0J0
11721E5Nnj0nnnN%%%%%%j5%J0k0j0Nj5N%%%N%%N%J0J5J0K0J5K0j0k5k0j0nNL0K0J0J0NJ0j0
11718A05nk5l0k5k5J0NNNj0nj0j0NNNNNN%J0J0J0K0Nj5k0j5j0%%N%N%J0nj5j0j5j0j5j5j5
11715g0j0K0K5L0J5%%%nn%J0j0nNn%%J0J5nj5k0j0k0%J5K5J5J5nj5k5j5nj0j5j0j5j5nJ5L5
11712f5K0K5Nk0k0NK0K5K0K0K0j0l0j5%J0N%j0j5k0nJ5J0J5J5%%n%N%J0nj0j5nk0%%nN%nN
11709b5nN%N%%NNn%%Nnj0J0%nJ0J5J0J0J5NK5Nj0k0j0j5j0j0k0n%J5NJ0J0NJ0J0J5J0J5J0
11706I0nk0k5%j0J0n%nk0k0j0K0J5K5J5j0nj5%j0nj0nNJ0J0NJ0N%K5j0j5nj0j5j0k5n%%nJ0
11703b5nnnnj0Nj0nJ0J0K0%n%Nj0k0%NNNJ0L0L0J5K0%nnj0nnnnj0NNJ0%K0J5J5j0l0l0k5n
11699a5nN%N%NN%Nnnn%j0nNj0j0nj0nj0nj0nK0J0J5J5J0K0J5J5Nj0j0N%j0%%nJ5N%NNNJ5k0
11696C5NNj0Nj0j0NJ0j0k0k0nj0j0nNn%N%%NnNNnJ5J0J5%%j5%J0K0K0%Nj0nnnnk0n%%j0j5
11693c5j0L0K0J0%k5l5k0NNJ0j5l0nnJ0J5K0M0K0Nj0k0j5n%j5j5NJ5K5J0J0nk0k0l0j5nJ0
11690i0NN%NN%J0Nj0k0k5N%NNNJ5nJ0NJ0N%%nk5k5j0NNJ0J5J0J5J0J5J5J0N%j0j5j5k0%J5
11687d5NN%NJ5%NNNN%NNNnJ0Nj5n%%j0j0N%%%%%%%N%J5NJ0NJ0J0J0N%nJ0N%J0nj0k0j5j0%
11683C0L0L0%j0nj0j0k5%j0j0k0%nj0K0K5K0L0nnn%j0nnnNnn%j0j0nJ0J5%j5l0j5j5j0K0K0
11680b0J5J5%J5J5L0Nnj0j5j0j0j0j5nL5L5M5K5K0K0K0K0%NJ0nj5l5k5k5k0j5k0j5k0j5k5
11678ej0%nJ5L0NNK0%%j0n%j0l0j5j5j0j0j0j0J0L0K5J0%j0nnnnnnnnn%j0%%j0j0nj0nK0K0
11674f0K0K5NnN%%Nj0NK0N%l5m0m0l0nJ0K5K0K0NNJ0%nj0nj0K5K0K0K5%Nj0J0%%J0nj0NNj0
11671B0%%J0j0j0%nnnnnnnN%%nN%%J5J5J5J0nk5k0nNK5K0Nnk0j0j0nJ5K0nk0k0l0j5%J0NN
11668e0%NnJ0L0%j0j0j0J5%%NNNNJ0nj0J0K0J0l5l5nnj5%%N%%NNnJ0NN%J5%NJ5n%j5k0%j0
11665e0j0k0%%%J0nNL0K0J0j5j0k5nNK0K0NNj0nnNJ5J0J0J0NJ5%j5k5l0j5NJ0j5k5j5%K5K0
11662d0K0NJ5J0nk0j5j0j5j5NK5L0K0J5j0%J5NNj5j0J5K5j5nj0j0Nj5%nj0NK0L0K0NJ0J0j5
11659G5%%j5j5nj0nN%NN%N%J0l0n0m5l0%K5J0J0%NnJ0J5J5K5J0j0nj0j0j0j0j0n%J5NNj5l0
11656g0j0K5K5J0K0K0j0nj0j0N%Nnj5l5m0j5J5J5K0J5N0M0Nj0l5k0k0j0N%NNJ0J0NJ0J0J0
11653B0J0J0k0j5k5nNK0J0J0J0j0nJ0nj0J0N%k0J5K5J0%J0nnj0j0nl0k0nJ5K0K0Nk0m0k5j5
11650f5NNJ0J5%J5J0K0Nj5%nj5%j0j5NJ0M0M0J5j5l0k5k0j5j0j5j0%J0K0K0L0L0J5k0l5m0
11648d0l0j5NK5L0L0Nk0nn%k0%j5nj0nj0nK5NJ0NJ0J0J0J5K0K5J5nk5j0j0nj0nj0j0nnj0J5
11645c5L0L0J0Nj5nj0nnj0nnj0k0J0%J0k0nK5J0j5j0nK5J5%j0k5l5nK5L0L0L0L0J0nk0j5j5
11642A5J5J5%nj0%J0n%N%N%%nl5j5N%Nk0l5k0%%%j5j5nNNJ5J5J0J0J5K0Nnk0j5K0L5L5K0%
11639F0%nj0nnn%j5%%%%j0%Nj0NNk5k0j5%%j0k0%J0L0J0%nJ5%%j0J0L0K5M5K0j5k5k5k0j5
11636@k5l5n%J5J5NNJ5K0Nj5j0J5L0J0J5nj0j5j0j5j0k0j0j0j5k0%nj5j0j0nj0NK5K5NJ5J5
11633d5J5J5L0L0J5nl5m5l5nj0J0NK0K5J0J0%j5j0%K0L0%j5j5j0j0NJ0nnn%j5j5N%J5%j0j5
11630e5k5NJ0J5J5Nnnj5%NNK5J0j0k0k0nN%%J0K5L0L5Nnl5l5k5j0k5j5nJ0L0J0nNNJ0n%J0
11627d0J5K0Nk0j0NJ0J0NnnJ0nJ5J0nNJ0J0%j0nnj0j0nnj0J0K0K5J0j5j5j0j5j0j0j0j5j0
11624f5j0j0j0NnnJ0%J0J0k0k5l5j5%K0J5L0M5L0NNNJ0J5J0J5Nnj0J0nK0Nk5j0nNL0%j0J0
11622E5%%K0K0Nk0j5k5j5n%%%j0J0n%nn%nn%n%j0j0j0nj0j0nj0nJ0K5j5j0j0J0K5J0nNNNN
11618b5NNnNJ0j0J0nN%Nj0%%j0J0nnJ0J0%j0l5k0%nnk5k0j0NK0K5NNJ5NN%j5j0%J0NJ0J0j0
11615d5l0k5j0NNNNJ5%J0NJ0J0J0J0NJ0NJ0K5J0nj5l0j0J5L5Nj5j0%%%j0NJ0J0J5J5%n%j0
11612D5j0j0j0j0J0K5L0J0Nj5j5%j0j0nnnk0%J0J0J0k0j5nnnnnnj5NJ0J0K0NJ5J0J5J5K5n
11609G5J0J5j0k5l0j0j0Nn%n%J0j0k0k0nnj0NJ5L5K0j0k0j5nK5J5N%K0K5%%nn%k0j5j5j5j5
11606b5j5k0n%NN%NNNNJ5L5K0L0%k0%nj0J0%%nnJ0J5j5j0NM0M0J5nk5k0j5j0l0j5k0k5j5N
11603d5NNNnJ5N%k0k0j0k5m0l0j5NnNK5M5N5K5J0j0k0j5j5j5J0K5M0K0J0k0k5m5l5j5%K0J5
11601h5%j5NJ5L5K0Nj0j5j0J0J0j0k5nJ0J5J0J0Nj0l0k5j5%%J5L0M0K5J0Nj0j0k0k0l0nJ0
11598f5J5J0J0K0L0K5J5%k0Nj5l0l5j5j5%K0J0NnNJ5K0Nj0%J0K0J0j5m5l0j0J5L0K0Nj0j0
11595a0%J0J5nk0N%%NJ5%j0j5k0%J0%nN%nNnNnnnj0nnj0nn%%nNJ5J5%k0nN%K0K0K0%k5l0l0
11592i0j5%j0j0nnNK5L0L0J5Nj0k0j5j5%J5L0L0J5J5nk5j0j0%L0K0N%J0J0nk0m0j5K0K5nj0
11589ek5j5j0%K0K0%NK0NK0J0K0j0NNj0%%j0J0%j0J0j0nNJ5j5j0j0NJ5J0k0%nNNj0m0l0j0
11586e0j5J5K0L5J5k0j0K5K5L0NNnj5j5j0%J0K5Nj5j5j5J5%nJ5j0nk0l0j0j0J5K5nnk5k5j0
11583f0NK0%%k5l0j5J5J5L5K0J0NNJ0J5J5J5%j5nnnnnnJ0J5J0K0%Nj5l5k5NK5J0k0k5j0%N
11581a5K0L0Nj0k5j5j5J0K5L5J0NNJ0nj5l0l5l0k0%K0K0%Nj0j0J0K0J5J5N%NJ0j0K0N%j5j0
11578C5nj0nJ5K5K0J0J0k0k0l0k5k5k5l0k5nJ0K5K5J0J0nj5m0l5J0K5K5J0Nnk5l0nJ5K0J5
11575f5J0J5K0J0%nNnj5k0k0j5%J0NNJ5%J0Nnj0k0k0nL5M5M0J0j0k5k5k0K0K5%n%J5J0nnj0
11572@nNj0n%k0j5%K0nj0nnJ0J5K0J0k0l5l5k0J0K5M5M0K0j0k5k5j0NNJ5K0J5nj5j0nNNK0
11569A5Nk0j5N%j0j5k5j5%J5J0J0J0J0K5%NK0L0%j5k0k5k5NL0L5%j0j0NJ0J5N%n%%%%k0J0
11566D5J0j0%J0j5J5Nn%N%%%N%%k0j5k5nk0j5j5j5%K5J0J0J0J5J0J5k5j5j0l0k0k0%K0L0K5
11564a5J0nj5j0j5j5%K0J5%NK0NJ0NN%NJ0nj0J0J5nk0k5k0k5nK0J5K0J5K0K5N%l5l0k5%%N
11561b0NNN%k0nj0%L0K0NN%NNj5j0j0j0k5j0%K0K0K5K5L0J5Nk5n0n5j5nK0J0J5J0J5j0j0k0
11558c0nL0L0J5j0k0k0nK0K0K0%j5j0j0j5j0nJ5%NNNJ0Nk5k0nJ0K0NNK0K5K0Nk0l5l0j5J0
11555eJ5J0K0K0NJ0k0k5k0n%k0j5NK5K0J5K5nk0l0j5NNj0j0J0L0K5J5nj5nnJ0j5j5N%j5Nj0
11552en%j0%Nj0NN%NNNNNn%j0Nn%n%NNNNNNNNj0j0j0j0j0j0j5nK0K0K0K5L0M5K0nj5j0j5j5
11549G0j5k0j5k0J0J0nJ5NNK0%nj0nnK5Nj0l0%J0nJ0%%%Nj5n%j5j0nnj0%J5K0%%J5K5%NNN
11546G0%J5%k0l0k5j0k5k0NN%NJ0nnJ0%%nJ0nj0nnnnj0%J0J5J0J5nnNj0k5l5m5j5J0N0L0L0
11542b5K5L0M0K0K0Nk0k0l5l0l0l0j0J5%%J0nNNN%nJ5J5K0J5K0J5j5l0k5j0NJ0j0nk0k0nj0
11540f5J0L0K5%j5j5%NNK0M5M5J5j0k5k5k0k0k5K0K0K0K0J5j0k5l5k5k5nJ0K0K5K0L0%k0j5
11537B0nNj5%nNK0NJ0%j5%j0l0j5nJ5J5L0L0K0j0nj5j0NNJ5nj5k5j0k5m5l0j5nJ5K0J5K0K0
11534b5K0J5K0NNj0J0J5J0j0l5m0k0J0K0J0J0j0l0nJ0%%NNN%NNJ0%NNNN%NJ0%nnnnn%nnj5
11531ej0j0j5j0j0j5j0N%NN%NNNNNJ0NJ0L0L0Nk0l5m0m0j5J5L0L5J5J5N%K5K5J5j0l0k0l5
11528b0j5NL0K0J0%%Nj0l0l5k5j0NL0M0M0K5%k0j5NJ0K5%nj0j0nk0j5k0j5j0NnnN%NN%NNN
11525a5J5K5M0L5J0j5k5l0j5%%j0nnj5%N%N%%%%%K0%j0l5l5j0J0J0j5j5j0J0K0Nj5k0j0J5
11522h5K5J0J0J5%J5NNNNnJ5J0%k0j5k0k0j5k0k0j0J0L5K0K0J0NK0%NK0K5N%l0j0j0nnj0n
11519a0nnj5%J5K0J5K0K0Nnj0%j0l0l0j0NK0N%nj5%J5%J5J0j0j0j0j0J0NNNnk0j0j5N%%N%
11516d0j5l0j5j0NK0K0J5J0K0L0L5J5nj5K0M5L5J5nl5k0k0j0Nn%j0NJ0j5k5j5NJ0%j5nj0j5
11513a5j5j0j5l5l0j5NJ0nl5j5%L0K5L0J0J5J5J5J5J5J5J5j5j0%k0j0j0j0j0%J5J0%NJ0J5
11511e%n%n%NN%j5j5j5%K0J5Nk0k0%%j5j5N%j5j0%K0K5M5M5L0nJ5K0J5j0m5k5j5NK0n%%%N
11508D0nnNJ0j5l0l0l0NL0L5Nj0n%%%j0J0NNj0nJ5J5nk0k5k5k5k5j0j0NK5J0J0J0J0J5J0K0
11505eNnJ0%n%N%%NK5K5J0j5k0j5j0%J5K0%J0J5J5%Nj0n%nnnn%j0nnNj0j5NN%J0%N%nJ0J5
11501F0nk5l0l5j5nJ0%%%%%%%NJ0%J0Nj0N%K0K0J0nj5j5J0J0J0nj0J0J0%%N%%NnJ0%%J0%J0
11498F5n%N%NN%j0NNnn%%%k5k0k0j5nK0K5nnK5K0%k5k0l0j0K0N0N0K5Nk5k0%N%J0NnJ0J0n
11495A10j5m0m0m0k5j0nK5K5M0L5L0K0j5k5l0j0k0k0j0k0j0j5j5l0j0J0M0M0M5L0%%nnnJ5
11493D5K0K5K5J0nj5l5j5%%k0k5j5j0K0Nj5nk5j0Nnnj0%M0M0L5k0l5m0j5K0L5K0J5j0nJ0%
11490C0%J0nK0K0J5J5nk0j5j0k5l0l0j5J5L0L5J0%nj0%nnj0%J0%NNNNnK0K0K5J0j5l0m0j5
11487A0NK0K0j5j0NL0J0j0nnk0Nj0j0nj0NNnJ0K0N%%j5j5NK0J5%j5j0n%n%%K0L0M5J5j5k5
11484I0k5nnj0nl0j0NNM5Nl0k5j0J0%%n%Nj0%%n%%j0n%J5J0j5j5j5NNNnnnJ5J5%nn%J5%J0
11481@k0l0k0k5NL0K0J0K0K0K5J0j5k5j5%J0nk0l0j5N%J5NJ0j0nnJ0J5J5L0J5Nj5k0k5l5j5
11478g5J5L0L0J5j0j5NK0J0%j0nj0n%nJ0L0L0K0N%j0m0l0j5%NNJ0j5l0k0%J0nj0j0J5J5M0
11475@%nj0J0NJ5L0K5K0NNn%nnk5m5m0k5j5j5j5j0J0K5M0N5K0J5j5j0j0j5J0L5J5%j0n%l5
11472B0l0k5j0NJ5L5K5L0%j0m0l5k5%L0J0K0K0J0k0j5k0nNL0K5L0%j0l0j5NK0nl0l0%L0L0
11470D0M0J5nnJ5Nn%j5m5l5m5l0j5%%NJ0%n%NK0K0J5j0j0j0j0l0k0K0M0M0K0j0j0j5j0NNj0
11467c0l5j5%NNk0k0%J5L0K5J5J5%j0j5Nn%j0NK5K5K5L0K5J0%j5m0n0n0l0nJ5J0N%K0NNJ0
11464b0J5J0J0J0J0J0J5J0j0N%%%%%j0l0j5j5NK0K0NnJ5K0j5n0n5k5J5K5J5J0J0J0K5L0J0
11461H0nl5j0j5j5j5k5j0J0J0J5J0NK0J0J0K0j5J0NN%N%J5n%j5l0j0J0J0K0n%Nk0l5l5j5J5
11458b5K5Nj5%K0J0J0NK0J5K5K5%l5l0j0J5NNj0J0Nj0l5n0m5l5NJ5K0N0O5L5J0j0nk0l0l0
11456En%l5l0j5NJ5L5K5L0J0K0nj0nnnJ0NJ0%NnJ0NJ0nl5j5nNNj5N%j5nn%nnJ0%NJ0n%NNj0
11452Ej0Nj5j5j0J0L0J5Nj0nJ5K0K0%%n%%%%%k5l0k5%L5J5Nj0nNn%nnn%nnJ0j0%%j5NJ0j0
11449b0%%%%%%Nj0N%J5M0M0K0%%j0k0l0k0nJ0J5nj0nJ5K5j0j5j5J0J0J0J5J0J0k0k0k0n%n
11446A0J5K0K5K0Nj5j5%%Nnj0j5j0j5j0j0j0j5NN%N%%J0nJ0N%J5NNNNnk0j5j0j5j5j0j5%K0
11443d5J5%nnnn%%n%K5K5J5L0L5J5j0m5%J0%%%%%%j0NJ5j5k0k0k5j0NJ0J0J0Nj5l0K0M0L5
11440E5K5%nnnn%k0j0%%NN%k0l0k5k5J0J0NJ5K5K0M0J5%%j0NNj0%%N%N%J5%j0J5N%%%J0%%
11437A15NnN%%j5j5j0k5l0m5m5k5nK5M0M0L0K0j5nnnj0%K0M0M0J5j0k5k5j5j5l0l0nNJ0J0
11434EJ0nj0j5%K0K0K0K5L5K0nnJ0j0k0l0l0k5nJ5NK0K5Nj0l0k0j5nK0K0nj0k5l0j0J5L0N
11431Ej5J0K0J5Nj0k5j5j0k0K0K5K5Nnn%j5l0k0k0l5j5%J0NNJ5%J5J0K0%k0l0j5K0J0J0J5
11429d0J5J5J5J5J5J0nl0k5n%j0NK0K5NnnJ0%%%%%nk0k0j5k0k5NJ5L0L0L5K5%%nK0K0J0k0
11426H5k5l0j0J0%%j0j5j0j5NL0K5NJ0j0j0NNj0j0Nj0j5j0j5j0j0j0j0k0NNN%J5M0L5L0Nj5
11423D5l0l0l0j0J0Nnj5j0k0j5nK0K5K5J0nK0J5K0J5J0j0j0l0k5j0%n%%%%%nK0M0L0L5J0N
11420I0J0J0nk5k5j5K0J5J0j0k0m5m0j5N%Nn%%j0%%j0n%%nnJ5K5K5K0NJ0J5K5J0j0l0j0nN
11417B5J0nj0k0k0j0NNJ5J0K5L0J5j5l0l0l0k5nK0K0J0N%j0nNN%k5j5J0K0K5K5J5J0j5nnj0
11414B0nJ0%%nj0NJ0J5Nj5j5nN%%J0J5K0Nnl5j5j5j0j0j0nNN%J0K0J5J5K5J0Nj5m0k5k0N%
11411b5J0J0%j0nnj5NJ0L0L0K0J5K5K5J0j0l5l0k0k0j5j5j5j0J5L0L0K5J5J5K0K0%j0k0m0
11409F0l5m0l0%J5NNJ5NJ0J0j5j5k5nJ0K0J5J0K0K0j5j5NJ0J5%m0l5k0%Nj5j5NK0K0K5K0j0
11406A5j0j0j0j5j0J5K0J0j0nJ0%%J0n%n%nk5j0NJ0N%%%J0nN%nk0k0nNJ0NJ0K5K5Nj0j5nn
11403a0k0k5j0j5k5j0Nn%NL0K0J0J0%%N%j5nn%j0j5NJ0J0NK0L5K0%%J0NnK5M5J5nk5k0k5l0
11400A0j5NL0J5K0k0l0k5k0j5%j0n%J5J5NN%k0k5j0K5M5L0nm0k5j0%K5K0NNnnN%%Nnj5j5N
11397c0J5K0%J0J0j0j5%j5l5nK0L5J0j0nJ0%nJ0j0k0k5l0j5nK5M5L0Nn%%NJ5NJ0j5l5k5k5
11394f0nJ0J0nNNNNNNL0M5%k0j0nnj0j5%NNK0%j0j0K0J5N%%Nj5j0j5j0nJ0J5j0l0l0j0NJ5
11391d5J5J5J5J0n%%L0J0j0j0j0NJ0j0%nj0N%%J0nnJ5%Nk0nJ5J5j0k5%K0K5nj5j5j5j5k5n
11388e0j0nj5NJ5L0K5K5M0K5j0l0J0J5K0%nk0NK5K0Nnk0j5j5l5j0k0k0k5j0%J5J0J0NJ0J0
11386EJ0j0k0j5nk5nj5j5J5J5K0J0J0K5K5Nl0m5j5%J0K0K5J0n%k0m0l0%J5M0K0%J5J0J0J0
11383C0j5k5j5J0K5K5Nk0l5l5k5J0K0K0J5nk0k0%K5K0NJ5J0J0J5J0%NNj0j5nj5m0k0n%NNN
11380c0J0n%%%J5J5nk0j0j0k0%J0K5J5K0K5L0%j0k0Nnnk0k0l0j5j0J0j0NL0J0j0j0%J5NNJ5
11377@L0M5Nj0nk5nJ0J5K5Nk0k5l0j5J0K5K0K0Nn%%J5%k5l0l5l5nL0K0N%%J5J0J5J0nk5l0
11374E%J0NJ0J0%%k5nk0nJ0K5nj5l5l5l5j5K0L5J0J5%%NK5N5M0Nk5l5k0nJ0J5J5nj0J0J5%
11372E5j0k5j0j0NNK0J0L0K5J0k0l0m0j5%K5K0J5NJ0j5l0k5n%%%%nk0k0k0nK0L5K5K5J0K5
11369G0Nj5k5j0j5%Nj5k0j0NJ0NnnnJ5%N%J5K0%J0K0%J5J0j0%%%%J0j0nnNj5l5j5NNJ0j0k5
11366a0nj5%j0nj0nj0nnk0nJ0n%K0L0L5NJ0N%%J0J5L5J0%k0j5l0k0k0k5l0j5j5nj0J5L0K5
11363f0J0K5K0K5L5J5NJ0%k5l0l0j0k0k0j0nnnK0M5M5K5nj5k0nNj0nNn%n%N%j0J5K0J0%j5
11360B5k0nn%%k0j0nJ0J0J0J0K5L0Nj5J0K0%l5k5j0%K0J0J0k0k0l0nJ0J0J0%%NNNNNj0nk0
11357a0%J5J0L0%nl5m0nL5L5J0Nj0j0j0j0nNJ0nnj0nj0%J0NNj0l5n5m0k0K0L0L5J5%%J5NN
11354c5J5NJ0n%NN%%%K0j0nJ5%N%Nnj5j5%NNNNnk0j5j0nK5J0%J0j5l0l0j0J0M0N0N5L0%j0
11351I5nK0J5nl5l0n0k5J0K0K5J0K0Nj0l0l5l0k0J0K5K0M0K0nj0nnj5j5NK0L0Nnk5l5l5k0
11348e5NNj0N%nj0J0L0K5J0K5K0j0nnnj5Nnnj0J0J5j0NN%N%NK0j0nK0J5j0k0j5j0k0m0k0j5
11345g5NJ0nJ0N%K0nJ5J5K0K5J5%N%%%k0l5l5k5%K0M0L5J5j0n%k0m5o5m5j5K5N0N0L5L5J0
11342E5j0nnj0%k0j5nK0%k0k0%nj0NNNJ0NNN%J0K5L5nm0%K0NNj0nk5k0m0k0j0NJ0J5K5K5M5
11339D0L5J5%j0k5k5j5nj5k5k0k0NJ5K5K5%nNJ0J0Nj5j0j0J0K0NNj0J5L0L0nl0k5k5l5j5J0
11337c0L5L5J5j0%nnNK5K0Nk0j0J5J5Nk0k0k5j5j5nK5K0%l0j0J0J0J5Nj0k0k5nNK0K5Nj0k5
11334@k5j0%Nj0J0J5J5J5J5J5K0j0k5l0j0j0j0nj0%j5nj0nnNJ0K0%J0J0J0NK0K0NNj5NL0K0
11331G5Nk5j0j0%j5j5NK5L0K5K5K5J0%k0j5j0k5l5m5l0k5NK5K5J0J5%j0k0j5%J5NJ0J5L0L0
11328H5J0nk0l0nJ0L0J5K0%Nnj5l0j0J0NNj5k0Nnj0nnJ0J0L0%k5J5nj0j5k0k5nNNK5nnnJ5
11325A5K5K5K0J5K0J0j5k0J0Nj5j0%J0nNNj5k5k5k0j0Nn%k0l5l0k0J0L0J5J5Nj0j5NJ0K5K5
11323A5J5nnj0nNJ0J5n%%k0m0j0J0Nj0j5k0%K0L0K5%%NL0K0J0K0%k0k5j0%nnnj0%j5j5Nj0
11320b5j0Nj0nNJ0J5nk5%%%%l5nNJ0J0J0J5J0J0J5K0Nj0nj0n%J5%Nj0l0k5j5NK0L0%j0nJ0
11317a5K5J0j0NNNNNNNJ5NJ0j0nJ5L0%k0j5nk0l0l5j0%%J0%k0k5NJ5J5J5J5J5J5NK0J0nk5
11314C5l0%K0nj5j5j0%J0j0%K0J0J0K5L0J5k0j0J0nnn%j0nJ5J0J0Nnj0K0K5Nk0j5%j0l5k0
11311A5k0j0j5j0j5J5J0NJ5K5N%k0l0J0M0O5L5J0k5k5k5k0j5k0k0nNK0Nj0%%j5j5j5j5nnJ5
11308f0L0J5J5J5J5%j0nnk5k5nJ5K5K0K5K0j5m0l0k0%%j0NK0J5K0K0%j0nnj0k0j0j5J0J5%
11305b5K0J5n%J5K5J5K0K0Nk0j5%NNNN%%%Nj0j0%J0%l0m0l5nJ5K5J5j5%J5J5L0Nnnj0J0j0
11302F0m0l5j5%nNNNk0k0%nK5J5K0J5nNJ0J5K5K0%j5%%%N%%%j0NJ0j0j0N%k5nj0j0j0j0j0
11299b0NNNNj0nj0nk0k0%K5L0L0K5nk5l0j0Nnj0Nj0k0k0j5NJ0J5%j5%K5L5K5K0K5%k0k0n%
11296@k0k0nj5j5nnnnJ5L5L0K5L5N0K5j0j5m0l5k0K0L5J0nk0j5k5j0NK5K5J0j5k5j5k0j0N
11294b5n%J0J0nk0%J0J5J5K0J0%%NNnj0j0NNj0%NnNK0L5L0K0nnnnk5k0nK5NNNJ0j0k5j5k0
11291D0J5j5N%%J0K0K5%j5m5l0k0k0j5k0nNj0NM0M0L5K0J5%k0k0j5%nj0N%J0nj5j0k5nK5K5
11288A5J0j5j0j0%j5l0j5%J5J0J5K0L5N5L5Nj0k5l0j5j5%J5NJ0j5k0k0j5j0j0j0nj0J5J0n
11285d0j0k5k5nK5M0M5L0NJ5NNNNNNJ0J0nk5l0J0NNnnj0nj5Nnnj0j0nj5j0nj0j0K0L5K5L0
11282E5J0n%Nj0j5nj0nj5nj0j0N%nn%n%K0J5K0L0J0K0K0J5J5j0k5k0m0k0%J0NJ0J5J0%K0J0
11279A00J0j0nnj0j5Nj0n%J0%J0NNNNnnNj0%%n%j0J0Nj0nnNJ0j5k0NK0K5%nk0l0k5k5k5%J5
11276b5NNNn%%%N%%n%Nj0%Nn%%%j0Nnnn%J5J5%%%%k0l5j5nK0J5J5J5J0K0K0L0K0K0J5%NJ0
11273A30j5l0k0k5k0k5k0k0NNnJ5N%NN%J5J5Nk0%J5K0nj0l5l5k5J0K5K0nk0%j5k5k0nJ5J5
11270g5%%K0%%NK0K5Nj5j0N%NN%J5J5%J0J0J5NNJ5NNJ5%%J5N%k0l0l5nnnNNJ0J0%J5NNNNN
11266I5Nj5m0o0n0l5k0j0NNj5l5l0K0L5J0J0J5J5J5J0K5Nj5j5%%%%J0J5J0J5NK0K0Nnn%j0
11264A0l0j0nJ5K5L0J0j0j0j0j0j0J0J5J0J5n%%nj5j5j5j5j5j5j5j0NJ0nJ5NJ0NNJ0J0J0J0
11261A0J0J5J0J5j5k5%K5%J0j5j5nj0%J5Nj0j0NnnJ0j0%n%%j0j0%j5l5l5nL0L5K0J0%j0nj5
11258d5n%k5j5nJ5K0NK5K0NJ5J5Nj0nNJ0J5j0k0k5j0J0J0J0j5k0l5m0l5j0K5J0%j0j0j0l0
11255a70NL0K5J5NNJ0NJ5L0L0J5NJ0nk0j0j5NNnJ0N%N%Nj5n%j0nNj5j5%j0j0K0K0J0L0Nj5
11252E%%n%%nJ0K0L0Nnk5j5j0NN%J0NJ0nK0J0n%NJ0nJ5%l0%j0k5%k0k0%NJ0J5%j0k5k5j0J0
11249e0L0K5J0Nk0j0nj0j0j5j0j0j0j5j0NNNNnJ5nJ0J0J0J0J0K0%nK0L0%l0l0j5%Nj5nnk0
11246h0%K0K0K5K5J0L5J0K5K0j0nK0Nn%Nj5J5Nnk5l5m0k0J0L0K5J5%j5nj5nnNj0m0k5J0K5
11244@nk0j0j0J0NJ0J0J5%J0J0J0NJ5Nnj5nj0j5l0k5k0%J0J5%nnj0n%j5%nNK0J5J0J5J0K0
11241A0NNj0j5Nnj0Nj5n%k0NNk0%n%J0NNJ0%NNj0j5j0j0j0K5O0N5L0Nj0j0%J0J0Nn%n%j5k0
11237E5l0nJ0L0K5J0nj5j0j0j5j0k0nj5j0j0j0nL0K0%K0J0K0J5J0J5K0Nj5k0k0j0k0j5j0j0
11235@k0j0j0j5j0j5k0nJ0K0J0K0K5NJ0K5K0J5J5J5%j5nnm5k5%K5J0j0nJ0%N%Nnj5%j5j5%
11232b0j0j0nNn%nNj0NL0K5L5L0Nj0n%Nk0m5n5k5%J0K0M0M0L0nk5j5j0k5k5nk0j5J0J5K0J0
11229c0j5j0j5j0NK5K0J0j0k0k5nJ5J0J5J0J0n%NnNJ5j0j5%j0j0L0N0M5L5K5%J5J5j5j5nk0
11226A10n0m5nNNN%NnnNj0j0Nnn%n%%j5J0Nj0j0k5k0j0J0J0J5NNN%N%%J0nk0m0l5k0%L5L0
11223g0%K0J5J5J0J5J5J5K0%%%%j0%J5j5j5j0j0k0nj5k5%J5J5K5J0K0J5J5K5J0n%Nk0m0l0
11220Ek5%nj0Nnn%nn%Nj0j5J0nnJ0J0%K0NJ0J0NJ0nj5J5Nj5J0n%%k0J0K5Nnj5k5k5J5L5%j0
11217a0j5Nn%nnNj0%%NNj5J5J0j0NN%K0J0J0%K0J5Nj5j5k0nj5j5j5j5NJ0NJ0NNJ5%k5k0m5
11214i0nK0K5K5K0nj5nj5j5%k0nJ0J0J0J5K0%J5J5n%Nn%%%%j0J0J0j5NNN%k0j5nK5M5N0K0
11211A15j5k0k0l5j5N%NNNj0n%n%j0%J0J0NJ5J5J0NJ5Nj5j0Nnnn%j0K0K0j0j0l5l0j0J0J0
11208A0J5J0j5k0j0k5j0j0j5j0K0J5K0J5Nn%%n%J0j0j5Nj5%%j5j5%J5nnJ5J5nNJ0j0nnnnn
11205f0j5%K5L0K5K5%j0Nj0NNN%j0m0l0j5%K0K0%J5J5NK0j0j0%j0j5%nj0N%N%%NJ0nj5nk5
11202e5%K0J5K0J5%j5Nj5k0J0j0j0L0L5K0M0L5J0nj0j0k5k5j5NM0L0J0J0nj5l5j5%%k0l0j5
11200@%NJ5%k0k0k0nNK5L0K5Nnj0j0j5j0NJ5J0J0J0J5j5k5%%%%%nNn%%nNnj0j0nnnj0%%nK5
11196a5L0J5NJ0K0J5K0K5J0j5l0l0k5j0%Nj5l5l0%K5L5K0nl0k5nJ5M0K5J0j0k0J0J0%J5%j5
11194D5j0%%j5j0N%J5J0Nj0nK5K0J0k0k0J0Nk5n%%Nk0l0k0%j0j0NNJ5n%J5NNJ0J0%J5L0%k0
11190C5k0NNJ5%k0k0l0j0nj5j0nNK5K0N%%%%n%%%NN%J0L5J0nnnJ0%N%%J5j5N%%J0j5J5%%j0
11187D5nj0%nnNj0k0nJ5J5J5j0nJ0j5j0j0j5j0j0j0j0nJ0%%%N%%J0J0NJ0J0NK0%j5j0k0j0
11184c5j0j5j0j5nj0K0K0L0J0nj0NJ5J0J0nK0J5%nnj5Nnj0k0NK5K5Nj0J5K0J5J5j0nnnnnn
11181E5j5j0j0j0j5k5l0nNJ5J5%Nl0j0K5L5K5J5j0j0j0j0j5j0j5j0J0K5L0L5J5nj5j0k0n%
11179EN%N%K0K0Nk0l0l0j5nj0nnnnnnNK5K5Nk0m0l0nNK5M5M5L0%j5j0k5k0NJ5K0K0%j5n%%
11175E%NK0J0K0j5j0%j0j5%j0nnnnnN%%j5l5l0j0%J5J5L0L0J0%%J5K5K5Nj5l5l0j0NNJ5K0
11172A5Nn%nnnnnnN%N%J5nNNNNnJ0N%NNnj0nnk0k5j5K0L0Nk0nJ0J5%%j0nk0%%k0nj0%%J0n
11169e0N%N%J0J0NJ0nk5j0j5j5nK0J5J0J5Nj0nJ5L0M0%k0nK5J5J5Nnl0m0l0n%%J0nNNnJ5K5
11166C0J5K5K5k0m5k5k5%J5NNJ0NJ0Nj0j5j5nNL0K0J5Nk0%nnj0J5L0J5j0k0l0j5%j0nj5Nn
11163b0j0NJ5J0J0%J0J5nnk0k5l0k0j0J5J5K5K5K5L0J5j0j5l0j5J0J0J0Nj5j0k0k5j0n%NK5
11160b0J5J5J5J5J5K0K0N%k5l5k0J5L5K0nk5j5n%%%%j0j0%Nj5%nj0j5nJ0NJ0k0j5j0j0%J0
11157d5%nj0%J5J0K0L5M0L0K0j0k5n0n5k0%J0J0N%%Nnnk5k5nK5L0Nj0%N%%J5J5K0J0j5j5j5
11154a5j5NNNNNN%Nj0j5k0j0K5M0J5j0k0k0j0nNNJ0K5J0%j0nj5%NJ0j5j0K0J5J0nnJ0%j5j0
11151@nj0j0nj0NK0J0J0J5J0J0K0k0k0nk5j0j5j5j5%n%%J0K0J0J5J0J5K0Nj5k0k0j0NL0L5
11149D0NK0Nj0k5m0nK5K5%j0%nNj0j5J0nj0%nNJ5J0NK5J0J0nK5L5J5k0k5m0m5k5k0%nj5%J0
11146d0J5nNNj0J0Nj0J0n%N%k0k5j5%J5L0K5J0j0J5K5K0K0%nn%J5NK0Nj5k0l5j0j5nJ5L0K5
11143H0NnNk0k5k5k0NJ5nJ5J0%J0J0j0j0k0%nj5j5%J0J0NJ5J0j5k0l5k0%J0K0J0j0j0NNj0
11140d0n%NJ5K0NNNJ5%k0k5j0l0k0NK5J0j0nk0nJ0N%J5%J0J0%j5j0j5j5j5J0K5K5L0J0J5n
11137A0%nk0k0j0j0NNJ5J5M0L0J0j0j5J5K0J0nk0k5k5k0%NJ5J0J0%NNL0J5%%l0l5k0nJ5j0
11134@j0nJ0J5%j5k5l0j0%J5J0J5K0NJ5J5J5K0J5J0J0J0%l0l0%J0K0L5K0K0%k0j5m5m5k5%
11132@nn%%nJ0nJ0%%N%nj5j0nj0J5K5L0J5J0j5%%J5%Nnk5j0j0j0j5nj0j5%K0L5J0%%J0L5K5
11129I0J0k0m0k5j0%n%j0%%%n%k0j5k0k0J0J5J5N%j0j0nJ0NK5M0Nk0l5k5Nnk5k5n%L0L5K0
11126c5J5J0%K0L0L0K0%j5nnj0k0nk0k5k0%Nj0%K0M5L5K0J0%j0j0%NJ5nj5j0%nj5%nnnnNK0
11123D5J5J5%k0j5l0l5l5k0nnj0J0J0nk0k5nJ0NJ5L0M5M5L0K0%k5nj0j0j0J5J5K0j5nJ0J0
11120E5j0%%%J0%%j0%%%n%n%J0J5j5j5j0J0J0j0%j5nK0J5K0j0k5j0%j0nNNnl0j5NNj5j0Nj5
11117f0%J0J0J5J0NK0J5%J0j0j5J5%Nj0j0j0nk0l5l5j5j0j0NJ0J0J0%K0NJ0J5NJ0J0j0j0J0
11114c0L5L5K5J5j5nj5j5n%J0N%NJ0j0J5%%l5k5l0j5nj0J5J0J0n%J5J5%nJ0%nK0J5nk0j5j0
11111a5j5j0NK5K0N%%%%J5K5j0k0l5m0k0NK5L0K0J0%j5j0nj0j0j0j0nnnnj0nnnJ0K0K0J0N
11108c0J0NL0J5nj0l5j5k0J0J0%NNK5L5K0Nj5nk0k5%L0L5J0j0k0l5m0j5J5K0L0NN%%%J0n%
11105C0N%N%NJ5nNNk0j5nk5j0j0k5n%%%%N%nJ0J5J5K0J5%k0j0j0j5NNJ0K0J5%k0j5nnJ0nj0
11102b5nnn%n%n%j0NJ5K0K5J5K0K0K0J5J0%k0l0k0%j0j0%J5NJ0J0J0J0J0k0k5%K5K0nj5k5
11099D0j5j5j0j5l0%K0M0J5j0k0k5l0j5J0J0NK0K0NJ5J5J0K0J5nj5l0k5n%%J0K5J5K0k0j0
11097C5j0j0j5j0NK5L5K5M0J5nk5k5j0k5k0nK5J5nNNj0l5l0j0J0K5K0K5J0%NNn%%j0k0j5k0
11094A0j5k5nJ0J5J0J0J5J0%j5k0%NNNNNL0%l0m0m0k5NJ0L0K5J5Nj5j0%J5J0J5J0K0J0J5J5
11091I5J0NNJ5NNNJ0%Nj5l5m5l5j0K5L0%l0m0l0j0NJ0%%n%nNJ0j0j0j0j0nNL5J5K0K5L5L5
11088A10K0%nNj0j5j5j5j5J5J5j5j5k0k0k5j0J5J0j0k5nNj0%J0NJ0J0K5L0Nj5J0%k5l5j5%
11086b0j0j0j0J5M0K5J0K0K5Nnk0j0k0j5j5j0j5%%nJ0K0K5L5K0nnnj0j5l0k0k0k0k0k5j5N
11083a00K5J5J0J5J5J0J5J0J0nk5j5J5Nj0%J5J0Nk0nK0J5L5%j0j5k0nJ5K5Nk0j0NNj5%nK0
11080D0%%K5NNJ0N%j5nnk5k5%J0Nj0k0J0J0J0J0K0nk5j5j0J5J5K5J5j0k5j0j5j5j5j0j5J0
11078c0K0J5J0Nl0k5%J5K0J5J5J5%j0l0l0nL0K5L0NJ5J5Nk0j5%nk0j0nj0nj5n%k0Nj5NK0J0
11075a0J0J5J0J0K0%k0Nj5nnnnNJ0NNJ5%J0J0%%%%%%j0J0j0k5%j5m5k5J5M5M0%nj0%k5l0n
11072c0J0j0nN%%nNNJ5J5NJ0J0J0J5Nn%N%Nj0J0J0N%J5J5%NJ5j0j0nj0j0j0nj0Nn%%%%Nnk0
11068D0j0j5j0%%N%K0J5L0J0%k0j0j0k0nj0j5nJ0N%nj0%j5nnj5%J5K0L0J0j0J0L0K5K5j0m0
11065E5m5m5j5%%l0j0%J5J5%NJ5J0J0J0NK0%l0m5l0j5j0K0L5J5j0k5k0nj0j5J0K0J5J5j0n
11063h5%nJ5L5J5L0K5%L0J0l5l0l0l0k0nK5M5L0J5Nj0NNJ5%j0J5N%nj5nj0Nj5j5Nnj0nnNj0
11060b0%%j5%K5K0L0k0m0m0nJ0J0nnN%%%n%%n%j0J0NK5J5J5J5J5K5J0j0j0j0j0nj0j5%nJ0
11057@N%J0nNNnj0j0nj0j0j0nJ0L0K0J5%k0Nj5m5m0l0NN5P5M5nm0n0j0K0L5K0j0k5nJ0N%N
11054A5%j0J0J0n%J0J0nNJ5l0nnk0l5j0L0N0O0L0Nj0k5k0l0k0j0nnnnnk0J0J5K0K5K0j5nj5
11051B0nNNNN%J0J0Nnj5nnj0n%j5l0k5l0l0NL5J5K0K0K0J5K0K5J5L0J0j0j0nj5j5nj5j0j0
11048B0nk0%j0nj0j0j0Nk0NK5K0L0K0j0j5j0j5J5%j0l0k0j0K5M0K5J0nj0NK0J5J0J0j0k0m0
11045El0j0L0K5L5K5nm0m0nJ5nj0j0k0nJ5K5L0J5nnj0nn%Nj0k5j5%J5K0K0%k0k0k0l5nK0K0
11043d0L0J5%nj0%j0nK0K5K5L0Nj5j0%J0L0%NJ0%k5k5nJ0J5j0l0k0nJ0N%nJ0%nj0l0l5j0J5
11040d0L5L0K0%j0j5N%j5n%nNN%N%NNnK0J5%J0J0J0NJ0J0J0J0%nj5m5m5m0k0nJ5J5J5K0J5
11037C5Nk5m5l0j5%NNN%NK5J5nnnK0K0%J0NJ0Nk0j5k0k0l5l5k0NK5K5K5K5%%j0%Nj5n%nnj0
11034f5NNK5L5Nj0nj0j0NNJ0NNN%J0J0%j0l0l0j0NNNNnJ0NNNNj0j0nj0J0L0K5J5j5j5k0j5
11030b5J5J5J0J5K5J5K5J0%k5l5m5n5l5j5J5L5K0j0k5j0j5J0K5M0M0K0%J5j0j0J0nn%nNNN
11028D5J0NN%J0%j0k0J0j5nnnnnj5%K5K0L5J5K0%%J5NJ0NJ0j0j0j0nl5j5nJ0N%%NNJ0NNj0
11025A05nJ0K5j5m0m0j5NNJ0J0K5K5%j0j0J0K0j5k5nJ0J0%k0j0k0%j5j5%j0nj0n%j5nj0J0
11022d0NJ5Nk5NK0K0N%NNnJ0NNj0nj0nk5k5%J0K0K0K5J5nnj5%%NN%NN%Nj0k5j0j5%L0K5Nn
11019D0%J5M0NNJ0N%j5j0%j0n%j5nnj5nj0nj0%j5j5k0j0j0j5k0n%J5NJ0J5%%J5J5K5%j5j5
11016c0%K5J5%nnnnN%n%j0NM0L0J5nj0NJ0%J0k5l5k0k5k0nJ5J5NnN%k0j0NK0%j0%%%J0nJ0
11012a5L5L5%l0m5k5k0%J5K5Nk0j5NK5K0j0l5k0k0k5j5nK0K5K0J0L0K5NK0J5%l0n0l5nJ5N
11010f5NNN%J0K5K0J0L0K0%k0l0nNnnNj0j0NNL0L0J0%j5k0n%k0nj0NK0K0L0J5nk5l5k0j5j0
11007b5N%%k0l0nn%j5%%J5L0NJ0J5NNK0J5NJ0K0K0Nj5j5l0j0%NJ5K0K5%j5j0l0l5l5j5%K0
11004d0J0J5K0NJ0J5K0J5J5J5nk5k5n%%K0nj0K0%%nl0j5j5NNJ0K5K5Nj0nnj0l0m5k0K0K0K0
11001A0J0NJ0NJ5K0L0%k0m5m0k5j5%Nj5nn%j0%%%N%%nNK0K5K0K0M0L5K0%j5k0j5k5j5k0k5
10998b0j5K5K0K5L0L0L0K0J0%j5l0l0j5NK5J0Nj0j5k0k0%j0j0nJ0%%%%nNJ0J5%k5k0nNJ5L5
10995F0M0L0nj5k5k5k0j0nj0nj5%j0n%N%%J5j0j0J0K0N%j5nJ0J0nJ0n%%j0nnJ0K5nj0j5%%
10992@N%j0nj0j0%j5nj0%J5nJ5J0%NJ0nj5j5NNL0K5J0Nj0J5j5l0l0l0l0NM0L0J0J5L0M0Nj0
10989G0k5k5j0J0J0J0J5j0j0Nj5j0%%j0j5J0j0nNj0j0Nj0NNj0%%%%Nj5%nNj0j0NK5L5M0K5
10986F5j0l0%l0j5Nk5NK0K0K0L0J0NK0%j0k5l5j0%%%%Nn%%j0j5j5j5J0K5J5J5nnn%l5l0%L0
10983c0K5nk0j0K5L5L5L0Nj5%nj0%nj0J0j5j5J0Nj5%%n%n%J5J5J0l5m0l0NK0J0J0K0NNNnJ5
10980D0%%NJ0J0L5M0Nj5k5m0j0%k0n%j5Nnj0J0j0j5J0Nj0nNj0%nn%j0k5J0M5M0J0j5k5j5%
10977a0J5K0K0L5J5Nj5k5m5m0j5K0J5%j5j0n%K0J0J0j5%NL5K5K5j0m0k0NJ5K5J5J5J0J5j5
10975I5j0nk0%L0K5Nnk0j0j5j0j5j5j0%k0j0j0j0NNj0%n%nNj0j5NK0Nj5j5nJ0N%j5%j0K0L5
10972b0M0J0k5j5%j0j0%J0J5n%J0%NNJ0j5l0k5k0%J5K0Nj0NK5K0Nj5%%n%nnj5NK5J0nj0%J5
10969A0J5%NL0K0Nnk5j5j5%J5%NK0%NNNj0nNnnn%NNNNK0K0Nk0k5j5nj5nK0J5K0N%NNJ0%%J0
10965A25j0j0j5nj0j0k0j0%%%%%%Nnj0J5NnN%nN%j0j0k0j5nL0N0N0K5j0j0j5nj0j0k5j5k0
10962B0k0j0k0l0nJ0K0J0K0J0J5K0J5j5j5k0nNK0L0Nk0l0k0k5j5nNL0K0K0%j5NK0J5J0j0j0
10960C5%j0k5k0nJ5K0N%nj0j5l0k5nnj0%%J0L5L5J0NJ5%J5J0J0J5J0%nJ0J0%NNnj0nj0%j0
10957F5j0%j0j0j0nnnj0n%n%%j0J0nn%j5j5nnj0j5nL0L0K5L0L5K5L5K0nj0nj0%Nj0j5l5l0
10954B5j0%NJ0K5Nl5k5j5J0J5K0NNnj0j5k5j0j0nj5j5%J5L5L0J5%j5%nnnnnnj0J0J5J0J5J0
10951C0J0J5J5N%%NN%%J0K0K0M0J0k5m5n0n0l0nJ5J5n%n%NJ5J0J5J0J5K0Nk0j5k5k0j0k5k5
10948d5j0K0L0M0K0%%j0nnk0k5j0K0NK5J0nn%nj0N%nj0%K0M0L0J0%%j5j5k0l5k0J0K5J0J0
10945E5J5J5%k0k5j0k5l0k5j0N%J0K0K0k5l0j0j0nnJ5K5L5J0%%NK0J0J0K0J5J5J5nnk0k0l5
10942B0%J5K0%k5NNK0J5Nj0l5m0k5%K5J0%N%j5k5k0j5j5nJ0L0O0N0K0j0k0k0j5j0%J0L5M5
10940A00L0J0k0k5nn%k0k0k0j5nnK0L5J0nk5l0j5%j0nnNn%Nn%%J0%nJ5L0J5Nk0k5l0j0NK0
10937b0%J0J5Nj0%%%%%%%J0%NNNN%k0l0l0k0J0L5K5K0%J0J5%J0J0J0NNNJ0%K0K5Nj5m0k0%
10934G5%j0j0k0l0j5j0NK5K0Nj5j0NK0K0J0%nl0m0j0%%nj0K0L5M0nj5nj0%n%nk0j0J0K0NN
10931B5nj0l0l0k0j0NNJ0%nNNj0NnNnnnnnj5%nj0J0J0J0J0NJ0J5NNJ0J5NJ0NJ0J0N%%NK5N
10927G0%%%NK0M0M0K0%%j5l5n0l0j0j0nnk0k5k5j5nK0J0N%K0J0NJ5J0NK0NNNJ0j5j0J5K0%
10924A00j5j5l0k5k5j0J0K0J5J0K5J0j5n5m5j5J0K0L0J5J0N%%%nN%%j0NNn%N%nJ0n%%%N%%
10921C5%%nnNj0j0NnnK0K0M0Nnj0nj0j5j0j0j0k5k5nJ0Nnj0J0n%J0nj0j0k0nJ5J5K5J0J0j0
10918a0nJ0n%%%J0J5J0J5Nnl0k5nJ0J5nk5%NK0J5J5J5K0nk5j0j0j5k5j5j5j0%K5K5J5NJ0K0
10915C5%K5J0J0NJ0j5l5j0Nj5%NNNNJ0J0NNj0j0j5j0j0j0j0j0j0k0k0nj0NK0L5L0K0L5K0%
10913I0nNnk0k5j5k0NK0J5J0J0J0J5Nk0k0k5k0NJ5NK0J0J0J5Nj0%nn%nj5N%n%%%j0J0j0j5
10910C0k0k0j5J0J5J0J0J0%%NJ0n%J5j5nj0nnj0k0N%J0%NK5K5Nk0m0m5k0nJ0K0M0N5M0J5l5
10907G5m5j0J0nNnNJ5j5j0j0J0J5%j5nj0j0%%j0j5J0K5K0J0J0J0J0Nj0n%j0n%%k0J0%j5Nn
10904A5j0N%%N%nJ0J0j0k0k0k0k5%J5NNNNNk5j0j5%J5L0J0J0Nnk0k5%J5K0J5K0J5K5L0Nk0
10901G0l0k0k5k0k5k0k5K0L5L5K0%%J0j0k0k5nNL0J5J0J0L0K0J0J0j5j5j5k0j0nj0nNNj0k5
10898a5k0k0k5j0nK0M5M0K5%%K5J5j0k5l5k5%J0J0nn%n%NNL0J5K5J0j5J0NJ5%Nj0l0m5l0N
10895a5K0K0%%%%%j0nnj5j5k0J5L0L0%nM0M0J5j0l0l5l0nJ0J0%j0nn%J5K0J0j0j0k0k5%K5
10893A5M5L5K0j0k0l0m5k0J0N%j5%NK5K5J0J0K0%j5j5l5j0J0J0J0J5j5k5j5k0%nK0K5j0k0
10890a0l0k5j0J5J5J5NJ0J5%NK0NJ0%n%%Nj0nN%%J0nN%N%%j0nnnnnj0nnj0n%j0j5Nj5l5j0
10887a05K0M0K5L0M5N0L5J5k5m5m0k0j0J5J5L5%j0j0j5j5j0j5k0nL0L0NJ0%%J0nl5%%K0J0
10884E5J0J0Nnl5k5j0J0J0J5K0%%l0l0k5%J0J5Nj0nnNj0%%j5N%nJ0J5J0J5K0NK0J5%j0n%j5
10881D5J0k0Nn%NnnN%%%%%%%%%%%%%%%%n%J0Nj0k5j5Nj0nJ0nk5l0NL0J5J5J5J5J0l0l0j0J5
10878a5L5J0j0j0J0K5J5nj5j0nj5%j0j0j0j0NJ5J5%nl0k5j5%nn%j0NNj0j0j0J5K0%%%NJ0J0
10875e0J0NK0NNJ5%nj0NK0Nj5j5%%%%nNNj0%N%N%%J0nj0j5j0j0j0J0K0M0%j0j0J0n%%nnnn
10871a5nNj0Nj0k0j5J0J0J5L0M0J5j5Nn%n%%%k5j0J0J0K0Nj0k5l5l5l0j5NJ0j0j0NJ5K0%J0
10869f0J0J0J0Nj0n%J5%%j0j0j5J0K5Nj0j0%J0j0l0l0j0J0K5L0K5K0L5J0J0j5n%Nj0n%nnJ0
10866B5j5%n%n%n%n%n%n%nj5J0J5%%nj0j0nL5J0J5j0k0NNN%nj5j0j0j5j0j0j0NJ0%J5J0J5
10862c0%nJ0nk0k5nK5L0K0j0j0nj0%j5k0J0J0L0K0K5L5M5L5j0n5m0k0j5nn%j5j0k5k0j5nK5
10860h0K0nj0j5j0j5J0K0L0%J0NJ0NNJ0nJ5%NN%NN%Nk0k5j5k0nK5L0M5K5Nnl5k5k5J5L0L0
10857E5Nnk0k0k0l0j5J0L0L0Nj5l5m0j5%K0J0J0J0J0J0J0%%j0J0Nnj0J0NNNNNNNNJ5J0K0N
10854I0j5j5k0k0l0k5j0J0%NJ5K0J5nj5n%%n%%j5j5NK0N0M0L5Nj0J0nj5j5j0k5k5k5k5k5N
10851e0J5J0NNj5%n%j0j0NJ0M0L0K5%%%%k0l5j0l0nJ0j0J0K0NK5Nk0j5k0k0J0L5K0K5n%n%
10848B5k5j0j5k5j5j5k0j5J5J5J5J5J0J5K5Nnnj0nNL0K5Nnk0j5j0J0J0J5J5NK5K5%k5m0l0
10846@l0j0%nnNK0%k5l5NO0M0M5K0J0nk0j0nl0k5j5nK0M0M5J0k5j0j5j0j5nj0%j0j5J0K5K5
10843D0M0Nl0l5k5j0J0J0NNNNJ5%J5J0j0j0nnnnnnn%j5Nj5%nnn%%nn%%nNJ0NNJ0NNJ0j0j0
10839a0j0nNK5J5J5j0n%j5j0Nk0%J0J5J0J0Nj0j5J0J5J0M0%j5l5k5k0k0J0K0K5M0L5Nl0l5
10837C5l0j0%J0J0J0J5n%Nj0%%n%nl0l0nJ5L5L0K5K0K0J5K0%j5nnj5k0j5k0n%j0N%j5J5k0
10834A0k5k5m0j5K5K0K5K5nj5j0j0j0k0k5%NnnJ0N%NJ0J0K5K0J5J0j0%%n%j0N%k0Nj5k0N%
10831e5k0%N%%n%J0j0nnnnJ5J0nK5L5M0N5K5j5l0l0k0nL0L0%%%J5j5k0j5k5j5%J0J0Nnnj5
10828a0NL0J5k0l0j0K0J0nnJ0%%%NnNN%j0J0Nk0j0%nj0nnJ0K0J0J5Nk5j5Nj0K0K0n%K0%J5
10825E5%k0Nj5nnj5%J0j0%Nn%J0j0j5k5l0j0NK0J0J5K0K0K0K5K5%m0l0k0nnj5NK0%K0K5L5
10822G0L5K0j5j5k0j5k0%%j5%J5J5NK0J5J5J5K0Nj0k5k0k5K0L0J5k0j5J0J0J0J0Nj0l5l0j0
10819F0NL0L0Nl5l5m0l5nJ5J5n%J5NN%j0j0Nj5NNj0l0j5J0Nj0nj5nJ0NJ0J0K5K5%j0NJ0NJ0
10816D0NJ0J0nk0n0m0k5NK0NK0K0J0j0j5nJ0N%j0nj0j0j0nj0j0J5J0J5J0%K0K5n%%%%k5l5
10813e0k5l0%K0L5L5Nk0j0%J5L5K5K5J0j5j5Nnnn%nn%nj5j0j5j0l5k0j0J0K0L0L0K5K0K0j5
10811D0j5j0N%nj0N%j0j0nj0j0j5%j0j0J5J5J5J5J0%k5k5k5nNJ5K5K5K0K5Nj5j0%nnnn%N%
10808@NJ0n%NN%%J0%%J0nj0j0j0j0j0j5k0nL5L0J0%j0j0nj0NJ0NNJ0NNJ0%j0j0N%j0j5J0J0
10804B0NJ0J0%%k0l5k0%M0M5Nnl5l0j0J5L0L5J0J5J0J0Nj5nnNj5%nj0j5nj5j5%nj0k0nK0J5
10802EJ0j0j0J0K5J5nnk0%K0K0K5J5j0j5J0NNNnl0l5j5j0l0k5j5nj0%nNM5N0N5M0J5Nnj5j0
10799I5j5j0j5%k0%j0j0nj0%%%Nn%j0%K5nl5l5m5j0%Nj5NJ5L0L5J5n%j0J0n%J5L5L0K5nk5
10796D0k0nj5j5k0nj0%Nj0k0j5J0J0NNNN%k0NL5J5j5nJ5%%NNJ5K0J5K5nk5j0j0nNNj0N%J5
10793C0nm5l0nK0J0J0J5J0NNJ0NnJ5J5%n%j0n%nj0NnnNnk5j0NJ5N%nJ0K0K5j5nj0J0n%%%n
10789C0%n%n%j0N%j0j0k5l0j0J0J0K0J0j5NK5K5J5%J0J5j5j5j0j0j0j0j0j0nJ0L5L0%l0j0
10787@j0n%J0j0k0j0NJ5J5j0nJ0N%J5n%nJ5L5J0k0l5l0j0J0n%n%j5J0J5K0K5J5j0j0%j5j0
10784a5j0%L5n%%%%%%nJ0j0%%Nj0j5N%j0nnn%j5%Nj5j0NNJ5J0NK0%J5J0N%N%N%N%Nj0nnnn
10780ENj0k5k5k0k5%J5NNJ5L5L0J0j0l5l5j0J0J5J5J0nk5j5j0nJ5J0NNL0J0j0j5j5nK5M0M0
10777E5J0J0n%j0nJ0k5%nNK5K5K0L0Nk5m0k5j5k0j5NJ0NNK5K0j0j0k0J0L0%j0k5J5K0n%n%
10775F5j0j0nj0J5nNk0m0k5NK5K0L0L5N0K0nj5j5k0nnJ0J5%j0l0n0m5k5j0J5L0L5M5L0Nj0
10772H5nj5k0j0j5j0k0j5j5j0j0j5nJ5K0K0K0n%%%j0N%%nj0J0J0j5j5NK0J5j0nJ0NnN%j0l5
10769d5l5j0J5K5L5J5J5J5Nnk0%J0K5K0Nj0l0%%%%j5j5k0j0K0M0K5k5nnNj0j0K0L5L5Nj0k0
10766G0j5j0J5k0j0l0j5nj0J0K0J5J0nnNj5%nnnNNJ0NNNNJ0K0L5L0J5l0n5n0l5nK0NJ0J0N
10763A5%J5Nn%%%%%%j0j0nnj5%Nj0l5j0L0K0J0nj5J5NnNN%NN%j0%J0k0nNj5NK0K5K0L0%j5
10760F0nj0l5l5l5l5%L0J0J5J0%nJ5K0j0j0K5K0J0L5J0j0j0j5j0nnj5%Nk0nnj0j5j0j0j0j0
10757h0j0j0nn%nn%n%%K0J5Nj0nJ0L0L0Nk0l5j0NJ5j5%NJ0nNNnJ0J0nJ0nNN%NNj0j0Nnj0J0
10754e0j0%L0J0J5J0J5K0Nnj5j5j0nj5k5%%j5j5%%j5j0%L5L5L0M0K5j0%J5j0l5k0j0%K0J0
10751B5J5%K5K0Nj0k0k0j5%%NNnJ0%%%%%%%%%%j5j0j5j0j5j0k5%K0N%L0M0M5J0k0m0k0J0L5
10748E5M0K5J5nk0k0k0k5J0%J0nk0j5j5j0%K0NJ0nj5%j5j0nk5J0K0K0L0K0l5k5m5k0%%J5n
10745e5nJ5nJ0K5K5M5K0j5k0j5j5j5%j0j0%j5nnNJ5J0J5%K0J5NNNnJ5J0j0J5nj0j0k0n%k0
10743@j5%nJ5NNk0l5m0j5nNJ0nnJ5j0J0nn%nNj0j0J0J0L0K5J5Nj0j0NJ5J0K0Nk5l0m5k0J5
10740i5K5K0K0K0K0L0K0nj0j5%Nk0nnj0Nn%n%nnnnJ0j5j0NNj5nnk0%K0L0L0K0nn%nJ5J5%k5
10736A0l5j5J0L0J0k0k0NNj5j0NnnNnk0k0J5M0J0j0nJ0%%J5nl0k0J5L0Nk5j0j0Nj5j5NJ0J0
10734f5L0N%L0J0J5J0K0K0NJ5J5J5J5j0j5Nk0j5n%j5k0J0j0nNK0K0%J5L0L0Nj5l0k5k0m0l5
10731@l5l5j5nj0j0K0J5J0K0J0k0nnnj0J5K5M0K5nl0k5k5l0k5%J0N%K0L5L0K0N%nJ0n%J0n
10728A5j5j0j5j5%%nNNnj0J0K0NK5Nnj0k0%N%NN%N%J0J0NJ0J0J0J0K5nk5m5k5J5M0L5%j5l0
10725C5j0k0j5%J0%NJ0NJ0J0%J5K0nj5k0k5j0%J0J0NNNJ0J0NJ0NNk0k0j0k5k0j0k5j5J0%%
10722e5J0L0L0L0L0K0%%J5J0NJ5%l5m5m5m0nJ5nJ0J0NJ5Nnk5k0nNJ0K0%j0j5j5j0%K5K0N%
10719ENj0J0J0K5L0J5nk0k5nj5j0j0j0NK5J0J5J0NJ0%j0nj5j0NNK0nj0j0%j5j5j5k0n%%%%
10716c5nnnnJ0K5K0K0NJ0NNnnNj5l0k5J0L0L5K0nn%N%%l5l0l5l0l0nL0L0L5Nnj0j0j0k0nJ0
10713e5J0K0Nnj5k0nnj5k5NJ5L0M0J5k5k0k0k5NK0NJ0J5N%J5L0K0j0l0k5NJ5J5Nk5k5NK0K0
10710@%j0NL0L0Nj5j0l0%nnn%n%n%l0j5j0l0j0J5M0N5L5K5N%j5j0j0j0j0j5j0j0NL0K0J0%
10707C5N%%J5j5nJ0J5J0K0Nj5k0k0k0J5J0K5N%%j5N%j0j0nn%j5N%%N%N%N%nn%j0j5Nnj0J0
10704EJ0J5%J0j0m0k0j5%Nj5NJ5J0J0%N%NN%J0%j0j0j0j0k5l0nJ5J5K0L0J0K5L0K0K5j0k0
10701G0l0n%%n%j0k5k5j0J0J0K0NNK0J5J5j5k5j5j5j0nj5%NNNNNj0j0NJ0J0J0J0%%J0nj0j5
10698a0j5j5J0J0j0k5k5j0%K0L0L0K0j0k5k0NNK0NNK0K5%l5l5nK0NJ0J0L0L0J0nj0k0%K0%
10696F5j0l0k0%J5K0%n%%NNk5k5l0j5nJ0N%J5nJ0NJ0NNj0j5N%n%%j0K0L5L0%k5j0j0nJ5NN
10693C0nJ0L5L0Nl0k0%l5%J5K0j0j5j0nk0%nj0nn%nK0L0K5L0J0j0nJ0%%n%Nj0%%j0Nnj0nj0
10689C0j0nNk0j0%nJ0J0nj5j5j0j5K5M5K5j5j0%%j5j0J0nnk0j5k0j5%%%nK5J0%L0K5J5K0K5
10687F5L0J5j0m0o0n5j5L5M0K0J5%%n%nk5m0k0J0%N%Nj0j0j5nJ5L0L0J5NJ0nJ5NJ0j0l5m0
10684c0j5K0N0M5K5j0k0k0j5Nk5k5nj0k0l0%K5M0K0K5%j5j0%K5K5K0nj5l5k5j0%J5J0j0N%
10681ENN%Nnnj5%J5%j0k0j5NnnJ0NK0%j0n%j5NL5L5N%nnnl0l5k5J5K0K5L0L0J5J5j5j5%NN
10678G0NJ0K5Nk5l0k0N%%k0k0nnnNj5%%nnn%nn%nJ0j0k0k0NJ5j0nj5%K0K5K0K5J5NJ0J5nJ5
10675D5M0L5Nk0j0nk0k5%K5%j5j5n%n%nn%n%N%%J0K5L5L0K5K0%l0m5l5k5nJ0%%nJ0N%J5%j5
10672D5J5%nJ5J5J5J5J0NK0%j5k0j5k0j5%K5K0%j5nnl0j5NJ0J5%NJ0k0k0j5j5%K5J5J0Nnk0
10669D5J5K0Nnk0m0l0m5k0NK0J0J5J0j0nJ0nN%n%k5k5%K0J0J0K0K5NJ5J5L5%k5m5m0k0l0l0
10666a10NL0J5J5J0J0K0J0k0j5j5k0nj0nj0J5L5L5J0k5k5NL0K0nj0K0K0j0k0k0k0%K0K0J5
10663A5N%J5K0%K0%j0%Nj5j5Nn%k0k0NJ5J5%NNJ0k5m0l0j0K5K0nJ0J5J0J0K5%J5J0J5J0J0
10660A20J5j5k5j5j5l0nnk0k5nJ5J0nk0k5%K0J5K0J5N%N%N%N%%N%%K5J5j0j0%K0J5Nk0k0k5
10657D0k0j0j5k0nK5K5J0J0J5J0k0k5j0N%j0j0nj0nNL0L0NJ0j5%n%K5J5%%j5j5j0j0j0%j5
10655@%J0L0L5nm5n0k5nJ5NJ0NNJ0Nj0Nnnnnj0NN%NNNNJ0%j5j0j5j0%NnJ0K0J5K0K0K0%j5
10651D5l0j0J0J0J5%K5J0j5l0k5j0J5K5K5K0nl0k0l5j5k0n%K5K5n%K0M0J5Nnj0J0Nm0k0k0
10649enJ5L5M0L0nj5J0J5j5k5nnl0nk0k0nJ5L0K5K0L0J0K0K0K5nk0j5nn%nj0k0l0nnj5j0l0
10646@m0l0nK0L5K0Nj0nk0k5nJ5K5K0%k5n%K0J0J5j0k5nNK5N%n%K0J5Nk0j5j0N%%NK0J5J5
10643F0K5Nnk5nk5k5nK0%J0J5K0K0nk0k5k5k5k0%J5NJ0K5K5nnnNK0j5k5nJ0J5nnnnn%nnJ0
10640A0J0J0Nnj0%j0j5j5j5j5J5J5J5J5J5J0J0J5NJ5NJ0K0K0%j5nnj0n%%n%j5m5m5j5%%%N
10637b5J5M5M0K5N%nJ0J5K0nk0l0l0l5k5J0K0L0J0j0m0k0k0%J5M0M0M0K0J5nk0%nj5j5j5j0
10634F5k0k0j5NK0J0nk0l0j0L0J0%J0J5K0J0j5k0j5j5l0l0%L0K5J0Nk5j5k0l0j0%J0NJ0L0
10632b5K5M0L0J5J5Nk5m0j5k5l0N%%NJ0nJ0Nj5nnj0j5nJ5K5%N%%Nj0l0l0l0NK5M0K0K0J0L0
10629D5K0%%J5%k0nj0nnnnl5j5nJ0K5J0K0K5%j5nnNK0J0J0%j5k0%j0j0j0nnJ5NNNN%NJ0j5
10626D0nn%nNj0j5k0%K0N0L0J5Nj0k5j5k0j5k0l5nM0N5L5Nj5j0nk0l0j0nJ5nj0nnk0%J0K5
10623EL5L5M0K5nn%j0k0k0j5k5NK5J5Nj5j5k0k0J0L0J5J5J0%j5m0j0NJ5L0K0j5m5m5m0j5N
10620e0%J0J5J0J5nn%j0k0k0NJ5K0L5M0J5J0nj5J0J5j0l0k0k0%%j5j0J0n%%%j5J5NNJ5%j5
10617ek5k5j5j0NJ0j0j5j5J0J5nnnnnn%nnJ0%NnJ0J0%nnK5K5J0NJ0NJ5J0K5NJ0J5K0%Nj0k0
10614E5m5l5k5j0NJ0J0J5J5j0NK5K5%j0nj0%nj0%%NN%N%NN%%%%K0K0nj5l5%K0%j0k5k5j0K0
10611b0M0M5K5%%l0l5NM0K5J5NNj5l5l0nk0k0j0%J5K5L0NJ5J5nk0k5nK0J0NK0J0j0k5l0k5
10608A0j0J0J0J0k0j0Nj0nj0nJ5Nj0k5j5j5%K0K5K5Nj0nK0L0M0%k0k5nNN%NJ5%nJ5j0l0j5
10605A5j5j0j5j5j0j5%NL0K0K0Nk0nJ0J0J5J5K0J0nl5k5j5J0Nj0k5l0%n%K5K5J0j0j0%n%n
10603c5J5J5K5K5N0J0k5k0m0k0%%Nk0k0NK5K0Nj5nnnnNJ0NNN%J0nNNN%%nn%nnn%nj0nnj0%
10599b5nj0J0NJ5%nnnnNL0J5J5%k0k0nk0k0k0k0%K0J5%nnnnk5j5NN%j5nJ5NnN%%K5M0L5K0
10596A5Nk0j5k0k5k0k0%J5NNNNJ0%J0L0L5Nj5%J5L0K5J0j0j0j5k0l0l5j5nJ0K0K5K0J5%N%
10593D5%%%k5l5m0k5nn%nJ0K5L5N0N0L0J0k0k5nK0J0J5J5J5J5%k0k0j5%nnk5m0m0k0%%nNJ5
10590b0K5L5J5k5l0l5k0J0nNN%nj5j5k0k0%J5M0L5J5N%K0K5K0J0j0j5J0J5J5nk0k5j5j0%%
10588A0n%%%%nNNj0j0Nn%nnNJ0J0%j0l0l5j0NNNNNNNNK0J5j0j5NNJ0%nJ0%NJ0J0J0j0k5k0
10584b5K5K5J0Nj0nj5j0j0J0Nnj0j0j0J0K5L5L5K5Nnj5j0k0j5j5j5k0j5NJ0nJ5NJ0nJ0K0j0
10582C0nJ5L5J0Nj5j5k0NK5J0n%k0j5j0nJ0K0K5K0K0nk5k0j5j5k5j5j5NK0J0J5%K5K5%nnj0
10579F5nnj0nj0%nnnK5L5L0J5nl0m0j0%nNK5J5J0nk5l0k5k0l0l0%L0%k5l5k0J0L5L0K5J5%
10576a5%%%J0J0K0Nj0k5k0j5%%j0NJ0j0j0J0n%j0%L0K5K5L5K0K0J5K0J5nNNj5l0l0j5nN%%
10573F0j5j5k5k5m0l0j0%J0NNJ5NJ5J5NJ5J0NJ5J0J0K0Nnk5nj5j5j0j0j5nnnnJ5K0L0J0nN
10570B0Nj0k5k0l0k0k0%J5K0K5K5J5Nj5j0j5j0J5K5K5K0NJ0NNj0l0m0k5l0k0%J0NNK0M5M5
10567D0M0K0Nj5l0m0l5l5%L0K5J0n%J0%j5j0%nnnnj0N%nJ0J0nj0j5j0J5K0J0J5K0Nj5j5j5
10565a5j5K0K0K0K5%k0nnj0NJ0J0K0J5J0l0l5k0NNj0j0j0J5K0K0NN%%%%J0%k5l5j5%J5K0K0
10562C5K0K0J5nj0NL0J0k0m0l0j0J0Nnj0J0n%k5k0k5k0j5%K5K0J0j5l0l0k0NK0K0L0L0K5J0
10559B0j0j0nj0%N%Nj5j0j5j0J0J5J0J5K0J5J5nNj5k0m0l5n%J5M5M5K5J0j0l0l0j0%%J0n%
10556e%K0M0K5J0j5%Nj0l0k5j5j5%%%nNJ5J5NnnNNNNj5j5j0j5j0j5nk0%n%K0J5J5%k0k0j0
10553h0j0NN%J0K5L5L0Nj0j5j5%n%k5k5l0%K0K0K0J0nNK5K5J5n%NL0K5%j0nj5j5nnnnnnnj0
10550@N%%k0l0j5J0J0K5K5J5NNNK5L5K0nl5m0l5j0Nnnj5NK0J0%nnnj0nj0j0nk0%%%j0j0j5
10547a00J5K0M0L0J5nj0NJ5J0J0J0N%Nk0l0k0j5%J5NJ0nk5k5nn%j0NK0M0M0K5Nnk0J0%j5N
10544D5j5k5m0n0k0nJ5J5%K0N0M5K5J0J0J5%nk0j0j5j5j0j5j5NN%NJ0n%J0NK0J5J5J0J0J0
10541A05J0Nj0k0l5k0j5j5j0J0L0K0K0Nj5j0NnJ0%%%N%%Nj0Nj0%%j5J0Nj5%n%nJ0j0j5N%j0
10538A5nnn%nK0J5%j0k5l0nJ5L0L0K0Nj5k0J0K0%j0nL0K0%k5k5k5k5k0nJ0NnNj0j5NnnnnN
10535e5NJ0L0L0J5J0%%L5K0J0J5J5J5J0%nn%NN%k0k5l0j0%K0J5J5nk0k0j5%J0J0K5%nk5k5
10532F0j5j0k5j5j5j0j5NK0%nn%NnJ0%k5%J0J0Nnj0J0%%%%nJ0%Nk0%NNK0J0j0k5k5nJ0NJ5
10529c0%j5j5%%%nj0%%j5nnnnNJ0NNJ0NJ5nnn%j5k0k0j0J5L5M0L0Nk0j5k5j0J5K5L0J5j0n
10526a0%k0j0j0j0j0J5K0J5K0%Nk0k0nnnn%K5L5L5K0k0j0j0J0J5K0J0%j0l0k0nNJ5L5K0K0
10524A05%nnk0j0j0k5j0j5j5NNNNnJ0N%J0J5J5J0NJ5K5nj5j0j5j5l5l0j0%%j5nj0nnnj0NJ5
10521e5J0Nj5%K0K0NN%NJ0%%J0j5k0k5j0NJ5J0J0J0%NJ0J0N%J0K0NJ0J0%J5J0Nj0j5j0j0j0
10518F0j5k0nJ0J5K0J0j0l0j5j5nJ0N%J0%NNj5j0j5j0j0J0K5L0Nj0%%%%%%%N%%%N%%%j5j5
10514A5nj0j0j0j0NNJ0%J5%%J5K0K5K5K0%j5nj0k5l5l0k0nJ0L0L0J0l0l5m0j5%J5K5J0nNN
10512b0nk0J0K5K0J0j5j0j0NJ5J0%NNK0L0J0j0J0J0nj5j0NN%j5m5l5nj0J0K0L0L0Nj5j0k5
10509A0j5j5%%%K5L5K0K0J5J5J5K0%k0n0m5j0n%K5J5j5j0j5NNJ0J0nk0l0l0j5nJ0%%NK0L0
10506EK0n%l0j0J0J0Nnk0j0J0J5J0j5k5%K5NJ5nj0l5l0j0NJ0%J5J0J0J0J0J0J5J5J5J0K0L0
10503A05%l0l5m0k5NK5L0L5J0nj5k0nk0NL5J0J5J5NK0Nl0j0j0l5k0j0k0j5%K0J5N%k5l0NM0
10501EM0J5k0k5nJ0J5j5k5l0j0J0L5L0J0J5k0k5J5L0K0K5K5nnNj5l0m0n5j5J0J0J5J5nnJ5
10498B0j5k5nk0j5NJ0%J5NNNJ0NNNNNN%J5k5nnk0j5j0k0nNNNNNNNN%n%n%n%nJ5J0NJ5J0NK0
10495C5Nj5j0nk0j0j0j5j0NJ0J5NNJ5NJ0%NnNN%nJ0nNNnJ0%j5J5%k5nj0j5nj5nJ0NJ0J0%J5
10491A0J0NN%%%%%J0n%nj0N%j0%nj0J0n%n%%nnj0k0%K0J5K0K0K5K0L0J0j0n%k0j5nj0k0NN
10488D5J0%j0j5k0%J5J5L5J0J0NnJ5J0%NNl5n5n5l0%J0NN%NN%j0j5j0j0J5L0J5K0Nk0j0%N
10485@%J5nk0k5l0j5NK0J0J5J0J0L0%j0K0j0J0%NnN%k0Nj5%J0J5%J5K5J5J5nj5k0nj5nj5%
10482B0j0nk0%J5%j0K0J0nJ0NNNJ5%NJ0NNk0k0nk5l5k5J0j0l0m5nK5K0Nl0l0k5K5N0M5M5L0
10479C0K5%%%K5K5nl5k5k0j5l0k5j5nJ5NNJ5J5NJ5K0NJ0K5K5L5M0K0j0k5j0k0k5k0l5k0%J0
10477C0J5nnj5j0j0j0j0j5j0NJ5NNJ5%nJ5K5Nj5m0k5nNJ5nj5NL5M0K5j5k0nK0K0nj0K0%Nn
10474F5k0nj0j5nj0nnNJ0nnJ0j0J0J5NJ5Nj0k0l5nJ5NJ0J5NJ0K5%%j5j5%K5K5K0K0nk0%k0
10471G5l0l0j5J0L0Nk5l0j0J0%%%%J0nj0J5J0nj5NNj0n%%j0j0k5l0nK5K5K0L5J5J5L0Nl0n0
10468el5l0NM5K5K0Nk0nj0NNN%NNJ0nk0l0l5j5K0L5K5L0K0J0K5Nl0l0m5k0J5J0J0J5%n%%n
10465A0J5NNNNJ0Nj5j0k5NJ5K5L0J0j0l0n5n0k5J0M0M0J0n%NJ5%%K0nk0nnj5%j0j0%%%%%%
10462a0%%NJ0%J0J5%NJ0%n%%%%n%j5k0k0j5J0N%J5K5K5L0K0%k0j0nk0%nnnnnn%J0J5Nk0NL5
10459F0M5L5J0nm0l5j5m0k0j0J5J5%%J5NNnj0nj0k5m0nL0M0K0NN%%%%nJ0J0%N%N%J5nj0J5
10456H0NnN%nnnnnnj0n%K0%J0J5nNJ0Nnj0N%nNnj0j0k0j0j0j0k0%J5K0L5Nnk0l0%J5K5K5J0
10452I0NJ0%Nk5k0k0l0l5k0J5K5L5Nj0%K5J5J0nNj5k5k0j5j0j5j0j0nJ5K0J5nj0K0J5J5K0
10450F0J5nJ0J5j0m5m0k0NNJ0NJ0%%J0nk0%J0J5%NJ5K0%l0j5j0n%%nK0K0nk0j5J0K5L5K5L0
10447A25Nj5l0j0Nj5l5k5nnN%L0J0%nNj0k5k5j5NNNJ5%J0K5J0K0J0NJ0j5k5%J0J5Nk0j5l0
10444A0j0%J5J5Nj0l0nn%j0k0nnj0j0%k0k0%NK0J0J5L0M5N0K5J5j5k0l0k5n%J5K0K5K0M5L5
10441A65K0%N%k0l5l0l5k5%%nj0k0k5j5j0j5j0J0J0NK0K0J5K0K5nj0nnnj0j5n%NK5L0J0j0
10438F0nNJ5J0%j5j0Nj0j0J5J0J0J0NNJ0%j5k0nl0k0K0K0K0j0l0nk5%J0N%j5NnJ5K0K0nnj0
10435D5J0J5J5Nj0Nnj5l5l5j5%Nj0J0J0j0nJ0%j0Nj0J0N%j5j5j5%K0K0Nk0j5%J0J0K5M0M0
10432H0%k0j5J0K0K5nl5l0j0J5J0L0Nj5k5k5j0l0m0j5J0N%nJ5J5J5L0Nl0k5k5l0nnnnK0M0
10430f0L0L0K0K5L0K5j0j0nj0j0%%j0nnK5L0J0n%J0nk0j0j0nj5l0m5l5l5k0NL0L0K5NN%%%
10427b5J0J0nl5k0nJ5M5M0K5J0nNN%k5%%n%nn%nJ5L5L0J0%k0k5nJ5J5nk0nJ0J0nNj0j0NK0
10424I0J5K0J5J0k0l5l0k5k0k5j0NNnJ5J0%nJ5%n%%Nj0%%j0k5k0j5k0%J0K0K5J0J0nj0j0N
10421b0N%J5K0%n%nnnJ0NnN%N%J0L0J5J5Nj5j5%%n%%NK0J5Nj0j5j5k0k0j0nk5nNJ0j0%%N%
10418a0j0%nnJ0K5L0J0J0%%Nj5j5j0j0k0j0J5J5%nj0%K5Nnk0l5j5J0L0K5K5J5J0nk5k5%J0
10415B0J0J5J5%n%j0J0%N%k0j0j5j0J0J0J0NNj5j5k0l0j5%J5K0K5K0L0J0j0N%k0j5j5j0nJ0
10412A0N%%J0%N%NN%nJ0J0%%j0J0j5%%%%N%J0NK0K5j0j0n%nnnnk0%J5J0j0k5l0nJ0J0Nj5%
10409E%n%%%nJ5J0%nJ5J0nJ0J0NNj0l0l5%%%nJ0J0J0Nj0j5j0%K5K5Nj5j0j5NJ0NJ0nj0J5N
10406C5NK0%N%J5J5j0l0j0K0K0nk0k5j5nj0j0j5j0j5nNL5L0J0j0j0nJ0K5L5K0j5m5n5m0%J0
10403e0J5K0J0%j5k5j5%K0L0M5M5L0K0nnj5k5k5k0nj5l0k0nNK5n%J0j0j5j0%K5J0nnj0%j0
10400c5j5N%j5nn%J0J0NNNNNJ0nN%N%%N%j5nnj5%J5K5K5J0K5J5nk5l0%NNNNNNnJ0L0%k0m5
10397A0k0J0K0K0NJ0J0nk5l5m0j5K0K5%j0n%j0NNJ0J5%j5j0nk5k0j0nK0L0J0J0L0J0J0J0J5
10394E5j0n%nJ0L5L0J0k0k0k5k5k0k5%J5J0Nj0l0k0j0J5J5nJ5L0M0NJ0J0N%k5k5nJ0L0K0J5
10391A05nk5k0j5%K5J5%j5k0l5n0l5k0NL0N0L0K5%%J0j0%l5l5k5J0K5K5%%K5M0L0L0j5n0m5
10389B5k5nNj0J0J5K0%k0j5j5k5j0J0J0J5J0Nj0%n%n%nn%n%J5J5L0Nk5nJ0J5k5l5m0k0nJ0
10386i0J5nJ0L0J5J5J5K0L0J0%J5J5%NJ0%J0J5nk5k0j5%j0nj5Nn%n%%nNJ0J0NJ0J0j5l5l0
10383@l5%n%J0%%%%nNK5L5K5j5l5k0j0J0J5J0L0Nj0k5k0j5nn%nK0L0K0K5j5l0k0k0n%j0NK0
10380b0K0K0K5K0nJ0Nnl5j5j5j5%nnNJ0K0K5K0j5l5j5NK0K0Nj0k5k0k0J0NNNj0k0j0j0nK5
10377c5NJ0J0Nj0j0J5K0nk0k0nNNNK5K0NJ5j5k5nNNk0k0j5J0%j0n%nnnJ0J0nN%NN%%J0j0n
10374d5J0%N%J5J5N%%J0J5Nnk5l5l0k5nNJ0J5J0J0%n%%J0J0J5J0nnj0k5j5NK5K0J0%J0NnJ0
10371B0J0nnJ0N%NK5J0j5l5j0K0M0Nj5k0j5k5k0j0J5L5J5%nNJ5j0nk0j5j5k0NJ0J0Nnj0j5
10368c0%%%nk0l5l0j0%j5l0k0j5nJ0K5M5J0K0J5J5J0J0J5NNJ5J0N%nj0%J0%nj0j5nJ5K0J5
10365A0Nnnj0NJ5NN%N%n%nnNj5j5J0J0j0NNNNnJ0%N%NN%nJ0K0nJ0J0k5k5k0k0j0j0J5K5K0
10362C0NNnj5j5NK0J0nk0nJ5J5k0m0j0K5M0L5J0J0nl0j5%NJ0k0l0k5k0k0%K0K0J0J0J5J0M0
10359F5L0J5nl5nJ5%j5k0n%j5k0j5j5nJ0K0K0NJ0j0k5l5%J5%%NNK0NNNNK5Nnk5nNN%j0j0n
10356A0j0J5K5K5K0%j5l0m0j5J0K5K0nj0nj0j0j5NNk0%K0K0N%NNj5l5l5j5NK0L0K0Nl0n0l0
10353a00j5N%K0J0N%K0nj0%M0L5J5%%nnk0k0nJ5%NnJ0J5nk0k0%K0J5Nj0k0n0m0k0K0L0L0J5
10350d5J5N%J5K0K0nJ0J0nnj5%J5K0K0L5K5%j0k0k5l5k5l0k0j0j5j5J0L5M0M0J0J0j0l0%%
10347C5J0j0j5%j0j0nj0j0nJ0L0L5J5j5nj0nnl0j5j0l0%j5k0j5j5%K5M0M0K5%nJ0K0j0k5%
10345a0J0J5NNJ0NK0L5J0k5k0k5l0j5J0L5L5J5Nj5nnl0j5nK0NNnK0J5n%J5J0J0j5j5j0N%n
10342F5NNJ0%NNNNk0%nk0j5j0nj5j0j0j0j0j0j0%j5j5NK0K0J5%nJ5K0J0L0J0l0l0j0J0J5J0
10339C0J0K0%l5k0nJ5J5J5K0nk5j0j0nL0L5M5K0nk0k0j0k0n0m0k0K0K5L0L5K5%j0j5j0l0n
10336B0J5K5J5J5%k5n5l5j0NL0K5J0NNJ5%%k0l5k5J0L5M5Nj5nj0k0j5nK0J5Nk0j5J5J5%k5
10334A5j0%nj0nJ5L0L5Nnn%Nn%NJ0K0L0J0j5j0j5j0j0l0nk0k5j0j0k0j5%%k0%J0L5K5K5J5
10331C0Nk0k0j5j5j5k0nL0M0K0%J0J0NNJ5%nj5l5m0k0k5k5k0%J5J0J0NNNNJ0L0K5J0NNJ5%
10328C0k0k0k5j0%%J5nj5nj0j5J0J0NNJ5NNJ0%j5j5%J5J5%K5M5K5nl0j5k0%J5J0j0k5l0nJ0
10325b5J5nnJ5J5n%J5J0%%J5K0%NJ0NJ0j5j5nl0N%j0J5M0L5L5L5J5j5l0o0n0n0j5J5K0K0K5
10322F0K5K0%K0Nk0k5l0k0nj0nnJ0NK0J0%K0J5%nnJ0k0l5l0m0k5J0J0K0%N%%%J5J5J5J0Nk0
10319B5j0nj5%k0%J5J0J5J5%%Nj0j5l5k5k0j0J0j5J5L0L0L5L0%l0k5%J5J5nj5l5j0J5L0K0
10317C0NK5J0k5j5k0k0%nj0%Nj5Nnj5J5J0j0J0j0K0j0j5J5n%Nn%%nJ5K0j0k5k5m0j5NK0K0
10314g0NJ5J5J0K0J0J5K5%j0j0j0j0nNJ0nnJ0%%Nj0J0j0nJ0j0NJ0J0J0K0j5j5j5j5j0k0j5
10311d5j0NJ5J5J0nK0M0L5J5j0l0k5j0J0J0j0j5j5NK0%j0%nk0k0J0J5%%N%J0nNNNJ0NNNJ0
10308E5J5%j5j0j0j5j5j0J0K0Nj5l5k5k0NL0N0K5K0J0K5K5Nk5m0k5j0j5j5%K5J5NK0Nl0k0
10306B0%J5%J0K5J5j5m5m0j5J0K5K0J5%k0k0NK0K0J5J0j0l0j0J5Nnj5j5NK0nnnn%%n%%n%%
10303@%nj0NNnj0NNN%NNN%NNj0j0%Nj0nn%j5j0j0j5%j5j0K5N%L0J0J0K0J0nJ0%NL0J5j0j0
10299E5k5j5k0j5nnj0Nnnj5NJ5K5K0J5J0nnJ0J0K5K5Nl0l5m5k0%%J0nj0j0k0nK0M0J5j0k5
10297c5%K5M0L5K5L5K0j0l5l5k0nnn%%j0m0k5k0j5l0nK5K5L0K5K5L0K0L5K5K5Nj0k0j5j5j5
10294H0nNJ5j0l0l0J5L0J5k0l5l0j5nj0nj5J5J5L5M0K0Nnj5j5j5j0J5K0J5J5J0j0nJ0NnJ0
10291A00nn0m0k5j0%n%nNNNNJ0%J0%%n%nj0NNj0j5nK0J5J0n%Nnnn%nn%n%K5K0NJ5J5J5J5n
10288H0%j0%K0Nj0k0%%%Nn%Nj0%n%%l5j0J0J0nnj5%nnnnn%%j0%n%nJ5K5L0J0%j0nnk0%J5K0
10284C5N%J5j0k0k0k0k5J0J0NJ0NJ0nJ5J0nNJ0j0j0nj0k5k5%J0J5%J0J0J5J5J0K0l5l0k5J5
10282a5J5N%K0Nnj0J5K5J0nk5nnnnj0j0nj0j0j0nk0j0j0j0j0j5NnnK5K5K5K5J0nN%J0K5J5
10279C5K0J0j0j0%%nj0NK0J5%k5%J5NNNN%NNnnJ0K0K0nm0m5nK0L0%j5nnj5J0Nj5l0Nj0k0j5
10276b5j0j5j0NK0NK0J0J0%J5M5M0J5k5%K0j5l0k0k0j5j5%K0J0J0J0J5K0Nk0k0k0k0j0Nk0
10273a0NK0K0M0J0l0m5n0l0NJ5J0J0NJ0K0%n%j0%%NnNN%nJ0J0%J5%nnj5%K0K0K5J5%k0nj5
10270D5nnj5%nj0%j5%nnnnnj0NNNNNJ5%NJ0J0J0J0K0nj0n%j0j0k5NJ5J5M0Nj0k0j0j5J0L0
10267F0J0J5Nl5l0%J5J5J5J5NN%NnJ5J0nj5nj5j0j0k0j0j0nN%%%N%%j0n%j5l0j0J0M0N0L0
10264H5J5%j0k5l5j0n%n%j5j5k0j5N%N%K0K0J5K0K5J5K5J5j5j0Nk5nJ5j0NK0J0J5J5%l5k0
10261G5j0k0k0j5j5nJ5nJ5J0nJ0NNNJ5%%J5%NNj5j0Nnnj0%J0M0K5J0Nj5nn%J5NNj5l5k0k5
10258D0j5nj5nJ0Nj0k5l0j0J5M0K5%nk5%%Nj0n%j5NJ5J0J5J5J5J5J5J5j5j5j0k0k5%j5j5N
10255b5N%NNNJ0nN%nN%%%N%%N%J0n%Nl0l0k5l0l5j5NL5J5%NJ5J0J0K5Nj0K0L0L5K0Nl0m5l0
10252b0j0k0k5K0L0K5K5nk0j0j0J0K5J5J5nl0j5j5%K0J5J0K0M0L0J5Nj0%nj0j5k0nj5j5k0
10249B0nNJ0%J5J0NJ0NnnJ0k0l5l0J5J5%k0k0nj0j0j5%L0K5M0L0%NJ5j0k0j0J0J5J5k0n0n0
10247c5k5nL0L0K0j0j5K0J5nK0%k0k0k5k0%n%%n%n%J5J5NK0K0NJ5K0k0%%j5%j5nj0%j0j0n
10244c5nj0nnNNJ5%NJ0J0%j0j0j5nJ5K0J0K5K0K5L5Nnj0%j5N%N%N%J0n%%%%nN%%%NJ0%l5j5
10240F0l0k5j0j5J0K5N0J0j0k5l0j0%J5K0K0K0J5%j0nnj0nj0nk0j5k0j5k0j5j5j5j5Nn%n%
10237a15j5NL0L0L5K5%%J0nj5j0j5j5nk0k0%K0L0M0K0n%J5j5%n%%k0J0%j0J0L0K5J5nk0k0
10235A5%J5nJ0J0nK0J5nnj0l0NK5Nk0m0j0K0J5nNN%NNk5k0%J5%j5k0k0j0J5M5O0K5j5l5l5
10232El5k0%J0nj0J5K0L5M5J5j5k5k5j5%j5Nj0n%j0%J5L0L0K0j5nNk0k0j0k0j5K0M0M0K5J0
10229I0j5%%n%%nk5j5k0j5j5k0j5j5NK0K0J0J0J5K0NNj0Nj0j0Nnn%j0Nnj5NNj0J0J0%J5J0
10226B5NNNK5nl0n0n5l0%J5K5K5%nj0j0nj5nJ0K0K5L0J5J0%j0j0NNnnj0nJ0NNJ0J5nJ0J0n
10223D0%Nn%%%%%%%%j0NNj0j0k0k5j0NJ5K0NNJ0nJ5J0nK0%j5j0j0j0nj5j5%j5Nj0nNj0j0N
10220e5J5L0J0K5J5n%K0J5K0K0K0J5nj0l0k0m0l0k5j0N%%nnnnnnnnNN%J0NN%NJ5%nK0L0K0
10217E5%k0NNnJ5Nj5%%K5Nj5j5J0K5J0k5n0k5j0NNNNJ0J0NJ5N%j0nn%nj0NJ0J0J0J5NNNNN
10213H5NNNj0k0l0j0j5k0j5j5NN%NJ0%NNnj5j5%NL0K5J0nj0k0%K0J5L5J0%n%n%n%n%nJ0j0
10210E5%%%%N%J5%j5N%K0L0L0J0%j0j5l0m0l0%%n%j5nn%K0J0NJ0J5K0%j5k5j5k0NJ5J5Nj0
10207C5k5k0j5l0j0j5k5j0J0j5J0K5K5K5L0NJ0NJ0%j5j0%nnj0%J0k0j0NNJ0NNJ0NNJ0NN%J0
10204D0%NK5j0l5j0k0k5%J5J0N%nNj0k5%K5M0J0%K0%n%k0%J0n%J5j0J0J0nk0j5l0nJ5J0NK0
10201D0K0%J0J0nj0nnl5j0j0l0k0j0j0k0k0J0M0M0J5j0%%nl0l5%K0L5L5K0n%j5%L0K0j5l5
10199Ek5j0K0M0J0j0j0J0%NJ0n%NJ5n%N%%N%%%j0k5k0nNK0K5%Nj5%nj0%J0k0k5nl0j5K0%J5
10195b0J0J0J0K0N%L0J0J0j0n%k5j0l0l0j0J5L0K5K5J0k5j0NNn%NJ5nj0J5NNJ5n%j5k0%j5
10193C0j5k0j0K0N0L5L0J0j0%Nj0J0Nj0j0j5k0j0%l5j5j0j5j0j0j0k0nj0j5K0M5L5K5N%NJ0
10190E5j5j0j0nj5%k0%NK0J5j0j0nJ5L5J0j5n%Nn%%j0j0j0j0j0j0j5j0%k0k0%J0K0K0J5J0
10187a5NNJ0%J0L0L0L0%k0k0nNJ0j0j0j0j0nK5K0K5K0J0J0K0K0Nm0m5l5k5%%K5L0Nj5k0nj5
10184D5J0k0j0%nj0j0j0J5L0M0J0%k0j0l0k0j5k0k0l0j5J5J5J5J0J5J5J5J5J0NK0%k0k0k0
10182ek0k0k0%K0L0J0%nj0j0j0j0NL0J5J5J5%%J0%K0NNn%%K0L0%nnnnj0n%j5k0J0%%N%Nj0
10179E5j5k5k5m0l0J5L5L5K5%%k0k0nNK0J5J5K0J5K0J5nk0nk0m0n5l5nJ0J5J0J5J0NJ0NJ0
10176A5NJ0J0J5K0J5J5J5J0L0Nk5k5l5k0nJ0Nnj0j5l0%J5J5K5J0j5k0j0j5j0J0K0L0J0j0k0
10173D5j5k5k5j0j5k0nJ0K5L0Nj0nNNNJ0NNj0K0J0nNNJ0NNNj5j5j5j5j0j5j5j0n%j0Nnn%%
10170f0J5M5L0L5J5j0N%%nnnNj0j0%J5nNN%NN%NNJ0%NJ0nJ5J0J0K5%j5j5k0k0Nj5k0NNJ0J0
10167I5%j0k5k5j5J0J0J5J0J0J0J5Nk0k0n0n5m0j0J0L0K0n%K0J0J0J0J0J0K0J0J0J0%J0N%
10164A00k0nnnK0K0%l0j0k5k0j0N%nj0%J0j0j5%j5nK5J5K5K5%j5n%nnnnj0j5j0j0J0K5K0J5
10162D0NJ0J5%nK0J5nj5j0j5k0%Nj0J0J5K5K5J0j0j5j0j0j5k0k0j0nNNnn%%nn%Nj0n%j0NK0
10158eK5L5K0j0l5k5j5%J5J0NJ0%J5J0k0%j0nNJ5%K0J0j0l0l0l0j0K0L0J5J0K5Nj0j5k0nJ0
10156B5j0m0n5j5%nj0j5nj0j0J5L5L0K0K0L0L5K0J0J0NNk0l0k0k5nnk0NK0K5L0K0Nnn%NnN
10153F0j5j0k0k0j0J0J5K5%nnj5nJ5%j0k5j5NK0K0L0J5Nk5j5nj0k0j0j5j5j0J0K0J5J5K0J0
10150C0J0K5K0Nj0k0nJ0n%%k0j5%j5nnj5k5m0l5l0nJ5M0O5N0K0%j5j0j0j5%nNJ0%k5nK0J0
10147@NnnN%NJ0%k0NL0J5K0%NJ0n%%j0nNj0%j0nNj0n%%nnj0j0nnnj0nNK0K0J0j0J0K0L5K5
10144A05K0L0J5J0k0l5l0l5m0j5NJ0%J0Nj0j0k0nK0J5L0J0Nj0j5J0j5%nnNNNJ5nJ0%NK0Nj5
10141H0j5j0NJ0j0nNn%%j0%nnj5j0j0J0K5K5J5%j0%j0j5%j0%%J0J5%k0nJ5K5J0j0%%NnnNn
10138F5nl0m0j5NK0L0J5L0J5k5l5l0j0Nnn%nnN%%j0%%J5K0J5nj5k5k0%J0Nj0k0j5nJ0J0n%
10135f5NN%nNj0NNn%%j5k0nK5K5nk0j0J0L0L5N%j5j5nK0J0%%l0n0k5J0K0K0j0nnNJ0K0L0K0
10132@NnNK0K0J0%j0j0%j0%nnnnj5%nnj0%K0L0K5L0K0J0j0k0k0j5nNj5k5j5NL0K5K0J0%j0
10129F5k5NnnnnNj5j0Nj5%Nk0nnnj0%k0nj0j5%j0j5N%%%K0K0nj5nJ5K0K0%J5K0%NJ5J5NJ5
10126D5J0J0J0%nj5k5l0k0nJ0J5J5%N%K0NJ5Nj0m0l0l5j0%j0k0%L0N0M0J5J0%%%%%%j0n%N
10123D5J5k0l0l0j0NJ0NJ0J0J0J0L0K0j0k5j0K0J5l0k0NJ0L0J0nk5l0m5k0NL5L5M5L0nk0j0
10120F5j0j0j5k0%NK5K0J0J5%l0n5n5k5%J0K5K0K0K5J0J5%l0k0%J5J5J5%%j0j5%NNj5j0%N
10117En%Nj0k0j5nK5J5nnnN%NN%j0j0K5L5K5l0k0j0j5j5j0J0J5J5J5N%NNNN%NJ5nJ0%nJ0J5
10114H5nj5j0K0J5J0n%Nj5k0%%l0k5j0J5J5K5Nk5j5%K0K5K5K5J5%%nnk5nNJ0nk0j5NJ5J5k0
10111H0l5l0j5j5j0j5n%j5NK5K0K5K5N%J0l0j5k0J0J0%j5nnnJ5M0L0L0%k5j0n%j0%J0N%k0
10108D0k5nNK0J0L5K0K0Nk0m5l0k0%nj5j0nj0j0K0L5M5J5Nn%%N%NN%NN%nnnnk0l0nK0L0L5
10105A05K5j5l0l0k5k0%%NK0L5J0Nj5NNnj5k5k0%J5J5%nnNK5Nj0k0j0NN%%%k0NNNJ0j0nJ0
10102D0NK5nl0k5k5j0j0NK5L0%j0k5nj5j5j0nnnJ5K5K5K0K0K5J0j5j0nk0k0k0J5K5K0NK0J0
10099G5N%%n%j0k5m0l5j5K0K5J0nK5J5%%%%Nj0J0%%j0j0Nj5nJ0K5N0K0nj5l0k0j0nK5%%J0
10096F5j0NNN%j5l5k0k5k0k0k0k0k5nK0J5NN%NnJ5L5L5J5j0k0k0NN%j5k0nNNK0M0K5Nn%%j0
10093A5k0k0k0k0J0M0L5J5%k0k5k0%nJ5L5J0J0nnM0J0j5NJ0J0nnj0l0l5l0j0J0K0K0J0J0N
10091C5J0K0J5K5J0j0j5nk0l0k5k0k0NM0M0J5j0j5j5j0k0%j5j0j0j0nj0j0nj0nj0J0%%J5N
10088g0Nj0j5J5K0L5L0J0NN%%n%%%%%j0j5%K5L0K5K5K5NN%j5l0j0J0J5n%j5Nn%n%j0j0k0j0
10085C5k0j5k0NJ5J5%k5k5NJ5J5%nNj0N%%%J0K5J5K0nk5k0nNNNNj5j0NK5K0%k5k0j0Nn%j5
10082a5j0j0j5J5K5J5J5J0J0K0N%%NK0K0%j0k5k0k0%K5NJ0j5l5%nNj0%%j5NNj0k0J0L0K5n
10079D0%nj0j5k5nnNj0j5Nj0nNn%Nk0j0K0J5%NM0O5L0nj5j0k5%NJ0%j0j0Nj0j0j0nJ0L0L0
10076G5J5%j5j0nj5nj0j0J0J0J5J0NJ5J5%%nnnl0l5l5l0l0k0NNJ5J0L0K0k0l5k0nJ5K5L5L5
10073B0K5K0J5K0K5j0k5j5j0nj5n%%nk5k0k0%J5K0K0K0K5%J0L5L0J5j5j5j5k5j0J5J0nnj0
10071H5nNNj0j0l5j0J0J0nNJ0j5NJ0j0J0K5K0J0L0L0Nk5l5j0NNj5j5m0l5m0l0nJ0J5n%k0J0
10068e5%%%%N%NNnnJ0J0K0J5Nk0m5l5k0nNJ5K5K5J5%J0J0NJ0J5%J5J0J0j5k0nJ5J5K0%nj5
10065D5j5j0%K5L5L0Nnk5k5nJ0%n%nK5J5j5j0nn%nk0J0%j0l0k5NL0nj5k0NJ0K0J5J5NJ5J5
10062G5K0J5k0m5k0j0J5L0J0%k5j0j0j0j0j5nJ0J0J5J0J0J5J0J0%j5k5k0j5J0L5L0nn%J5J5
10059I5%%nj5j5nk5j0j0k0nj5k0j0J0K0nj5k0nJ5K5M0K0K0J0J0K0Nj5k0l5l0l5k5J0K0J5J5
10057a0J5J5K5J0%j0%nnn%nj0NJ0j5%j5j0J5K0j0k5j5J0L5L5J5NNNNnj0l5m0m0l5k0k5j0J0
10054a20K5K5L0K5J5j5k0%j5j0nK0NNJ0NJ0Nj0j0k0%J0K5K5J0j5k5l0j0%J5NNK0K0J0K5K0
10051F5L0NJ0Nj5l5m0l5l5k0NK0J5nj5nj0%M0L0Nk0NK5L5K5Nj5n0l5k0nJ5K0K5L0K5J5j5k5
10048E5j5j0nj5nNNJ0N%j0k0%J5K0L0J0%j5k0%J5Nn%j0n%j5j0nNNnJ5M0L0J5nk5l0j0J0K0
10045G5j0m5m0k0nnk0j0NK5K5K5J0NNJ0J0J5J0k0m0n0l0NL0M5N0Nnj5J5J0nN%J0nNNN%nNJ0
10042I5n%Nj0nnj0j0k0N%nJ0L0L5J5nk5k5k5j0%nJ0L0J5J5J0J0nl0l0j5j0j0j5k0NK0N%%j5
10039@k0k0nK0%k0k0%J5%NJ5K5K5J0j5l0j5NNj0j0j0j0nNL5L0J5J5K0J5nj0j0nnnj5NnnNj0
10036EnNn%%%NNk5nJ5J0J5J0J5J5Nn%%J0J5NK0J0j5l0l5n%j0k0j5j5l0k5j0K0L0J0%k0j0K0
10033d0K0K5Nj5%K5K5%n%nnl0l5l0l0k5%J5J5NNJ5K5K0%%nnj0j0nNJ0J0L0K0J0j5j0k0%N%
10030a0Nj5j5NL0K5%%NJ0%j0k0k0l0j0k0J0L5N0M5J5k5k5k0k0l5j0J0NJ0J0J0J0J0J0Nj0%
10028B0%NNNL0L5J0j5l0m0l0k5j0k0J0NJ0NK5N0M0J5nJ5nj0l0l0k0j5j5j0j5%%N%NJ5J0J0
10025EnnnnnnnnJ5%nj0nj0J0L0J5%J0M5L5M0L0nl5n5m0k5j0j0j5nNNNJ0%NJ0nl0k5k5k5nJ0
10022a00J0%j5j0J0K5L5J5L0K5J5j5nNn%nnj5j5l0nK0L5M0K0j5k5k5j5%%nNNK5J0J5J0K5L0
10019A00Nj5j0j5j0k0j5k0j0%%Nn%J0J5nnj0j0nj0Nn%%nnNJ5J5K5J0j0j0j0j0j0K0K0n%J5
10016C0J5%k0%j0j0j5J5L0L5%l5k5nJ5J5NK5K0j0j5k0k0%%%%k0j0K0j0nj0%%j0nnNj5j0NN
10013d5K5K5NNN%NNK5K0K5J5nj0l0l0NK5K0J5J5K0J0j5l5l5k0%J0%N%j5n%j5NNj5nJ0n%J5
10010C5J0K0J0K0Nj5l0k5l5m0k0J0L5L0K0NJ0K5%nj0k0n%j5j5%j0nJ0K5J0nnJ5K5K0J5K5K0
10007A40j0j5j5k5l5j5J0L0K0K0j0k0j0K0%k0l5j5nj0j0%J0%n%%J0J5J5J0J0%J5K0J5nj5k0
10005F5NN%k0k5j5J5J5J0%j0j5k0j5j5%%j0k5j5n%nNK0L0L0K5%j0j0%j0nnj0n%Nn%nn%Nj0
10002d0j0NJ5L0L5J0nk0l0k5j5NJ5K0J5J0Nnj0k0nNK5K0n%J5NK0J0J0J5j0k5k5NnJ5J0J0J0
9999H5J0Nj0k0l5l5j5%J5%%J0%NK0K5Nnl0j5j5j5j5k0j5NK0K5NJ5N5L5K5N%N%j0j0j5j0j0
9996G5j0k5%%K0nJ5J5%J0NL0J5K0K0Nl0m0l5k0nk0j0NNj5l0l0NK0M0J5nnK0%%J0j0N%J0nj0
9993E5%j0nnn%nnnnnnK0N0L0Nj0n%%n%%%nj0NJ0J0j0k0j0j0j5nK0K5J5K0nk0j5nl5l0nJ0%
9990@%NNNNNN%N%N%%NJ0%K0K5%l0l5j5J0%%J5n%J5K0j0j0Nj5nnnj0%K0M5K0L0M0J0j5k5k5
9987A20k0k5k0j0J5N%nnj0nj5k0k0k0n%j0NK0K5M0K0nj0j0nj0nnj0j0J5K0j0k5%J5J5Nj5j0
9984@Nnnnnnj0nj0nj0nnnJ5J5%j0j0K0K0Nnj0J0Nn%Nj0j0k0%L5M0L0N0K5%j5j5%N%%j0nj0
9980G0j0%k0j5Nk0%nj5j0nj0n%J5J0NJ0J0NJ0NNNNk5k5k5k5j5k0j5j5J0K0L0%%K5M0L5K0j5
9977D5j0j5j5k0k5j0%K0J0NN%J0n%NnJ0J5J5K5J0j5k0j5j5J0J0nl0k0N%NNN%Nn%nK5%%k0l5
9974d5k5k5nJ0J0nnJ0%N%NK0%NK0J0J0J0J5%N%NnNJ0nN%N%J0%N%%nNj5%J0%%k0NK0L0K5J5
9971A30Nj5j5j5j5k0j5k5k0j5%K0K5nj5NL0K0%n%j0%%n%%%%%j0J0n%%%NK5K5J0nj0%%j5m0
9968C0k0j5j5NnnJ0J0K5%j0NNJ0j5k5k5j5J0J0%K0K0N5J5%j5l0l0l0j5J0K5K5Nj5j0%J0j5
9965em0k5NK0K0NJ0J5J5J5K0J0nk5j5j5Nj0j5j5l0j5j0K5L0L5J5nNJ0%NJ0n%%K0j5j5l0J0
9962A0L0K5J5Nj0j5NL0J0k0l0J0J0NNj5l5k5k0k0j0J0K0Nj0%%n%nn%nj0NJ5J5J5J0nk0j5j0
9959c5nnK0L0J0%%J5K5J5%j5%J5J0NnJ5J0%%J0NNj0k0l0nk5j5k5j0nN%%Nj0N%n%n%J0j0%%
9956b5j0nJ5L0K5J5nj0J0K0K0J0k0j5k5j5nN%n%%nN%n%n%%j0N%n%n%nNj0nnnj0%j0j5%NNJ5
9953e0%%J0NNN%NN%N%NNNN%K0K5%k0k5k0k5k0J0L5L5Nj0m0m0j5J5N5N0K5J5k0nnj5%%j5k0
9949Ek0l0j0J5M0M0K0j5J0K5K5K0%NK0nj0%nj5%nj0K5K0J0k0l5l0nj0j0nnnk0k0%K0NNNJ0
9947C5M0M0J5l0o0k5J0M5nl5l0%J0nj0nk0j5nK0L0J0J0j0k0k0%K0M5K0Nnk0j5%%j5j5k0j0
9944d0%J0K0L5L0NN%NNj0nl0n%%J0%k0j5%N%NnJ0n%J0n%N%%NnJ0%nJ0NnN%K0J0%nk0j5J0L5
9940G5K0%%k0%nJ5J0j5j5k5j5nk5k0nJ0J5J5J0J5K0J5J5n%n%k0k5nJ5L0Nj5k5k0k5j0%J5J5
9937A0N%Nj0k0j5%K0J5Nj5j5j0j5%K0K5K0J5%j0k5nNK0L0J5K5%j0j0%%j5k0k5l0j5J5L0L0
9935D5K0%k5j0nj0%nnnnn%n%%%nNn%Nnn%%%n%J5K5K0J5%J0J0%nNNnk5k5k5j5l5k5j5%K5K0
9931e5J5%nj5k5%K5L0K5Nj0j5%K0M0M0L0J0%k0m0j5%K5%j0j0J0j5%%j0nn%nn%%j0%n%j0k0
9928c5Nnj0nnNK0K5K5M5K5J5nnj0nnk0%j5j0j0k0j0NL0L5K0j0j0NJ5NNNj0m0n0n0k5J5K0J5
9925c0K0K0J0k0j5NJ5%NJ0%j5nj0nnk5NJ0nnJ0J0J5K5J0%J0%%nl5j5j5nJ5M0M0nj0nnJ0J0
9922E5J0J0J5J5%%Nj0k0m0m0k0j0NK0J5L5J0j0l0l0nNK0K5J0%NJ5nk0j0j5j5k0l5j5J5K5K5
9919a0J5J5L5M5K5nj5N%j5j5%j0n%NNNN%NNJ0%nJ5nNN%NJ0j0l5k5j0NJ0k5nK0J5J0nnJ0%%
9916H5j0NNj0j0NK5K0Nj5j5NJ5K5J0j0j0j5k0j5%J5Nj0n%j5k0k5j0K0J5L5Nj5l5l0m0l5j0
9913h0K5K5K0j5k5k5j5nJ0K5J0j0%%K5K0K0K0Nj0k0J0K0NK5J0j0l5j5k0nJ5J5nNJ0NNnj0N
9911B5j0j5Nnnnnnnnj0Nj5N%nJ0%%%%N%N%NNnJ0nj5j0%J0L0L5Nj5k0l0j0j0n%j0%K5J0J0J0
9907a0J5J5Nj0j0j0j0%NNNj5j0k0nNL0J5J5NNNNl5j0K5K0K0%%J5J0J0J0J0nj0j5%nj0k0%%
9904D5J5NNnJ0J5nnK0J5n%j5nnj5j0j5j5J0L5J5J5%j0nnnnnnk0k5k0j5l0j0K5L0L0Nj0j0n
9901A0J5J5n%j5j0nJ5L5N0%m0n0NM0J5J0J0J5nj0%j0k0k5j5k5NJ5NJ5J5NJ5Nk0k0l0j5J0J0
9898A5J0J0K0K5L0J0l0k5m0k5%%%Nnk0k5%%%J0nnJ0nNK5K0L5K0k0l0k0k0l0j0K0L5J5J0K0
9896C5J0j5l0k5j5nJ5NNNnN%K0L5K5L0L0J5j5l5l0l0k5l0j5j5j5j0NK0K0N%k5j5j0l0%J5M5
9893e0M5J5j5j5k0J0K5K5J5K5K5J5j0nj0j0k0k0j5j5j5J0Nj0n%nnJ5J0J0J5J0J0K5Nj0l0k0
9890A0j0J0J0K0N%%n%%NJ0%j0J5N%NJ5K0%j5k0l0j0nj0nn%j0j0NK0L0L0K5j0m0k0k0k5j5k0
9887e5k0NJ0J0J0K5K0K5K5j5n%j5k0k0k0k0%J5J0Nnk5k0nNK0K0J0nJ0NnK0K0J0L0K0nJ5J0
9884I5nnn%j0K0J0%j0nj0nj0j5j5n%J0NN%J5NNJ0J0j0l5m5l0%J5K0L5M0K0K5%J5J0j0k0k5
9881I5j0%j5nnnj0n%j5J5n%j5j5k5nJ5J0J0K0K5%m0l5j5nj5nJ5J5K0J5n%%%j0N%n%%%%%%%
9878a0Nj0N%%%n%%%%%%%%j0N%%J0nnJ0n%J0n%Nj0J0NnNNJ0%k0nNL5L0L0L0L0NnN%Nj0j0N%
9875A45j0nn%k5j0j0j5k0k0nJ5K5J0k5j0NK0K0%j0k5j5l5k5%J0J5J5K0J5j0j5j0j0NNNNJ0
9872C0NnJ5n%n%n%n%NL0J0J0%k5l0nnn%%k0j5%J5K5K5K5%nnk5%j0l0k0j0J0L5J5j5n%Nj0k0
9869b5j0%J0J5J0%K0K0NJ5J5%j5j5nj0nj0j0j0l5l5l0k5%J0J5%NNNNNJ0Nj0NJ5J0K5J0nj0
9866b5NJ0Nk0j0J0%%J5L5M0K0%%n%j5j0k0j0j0k0nj5n%nnn%n%nJ5NJ0NNJ0J0J0K5K5J5%k0
9862F0k0%%%NL0Nj5m0l5j5NNj0j5NnnNJ0K0%J5K5J5nk5nJ0NNNnj5j5j5%K0%%j0j5J0J0Nj0
9859eNNNNJ0L5L5Nk5k0j5NK5J0l5m0k0k0J0NNNN%J0NNNN%N%L0J5j0j0j0j0Nj5nnj0nnnnK5
9856A0J5J5nk0k0k5j5%%NNK5%l0k5%J5J5J5K0%%%%J0J0Nj0j0J0K5L5J0J0J0J0Nnj5l5m0k0
9853EnNK0K0J5k5l5NK5L5%k5k0nnk0j5%%n%k0nK0K5M0L5Nj0j5%K0J5nj0j0%%K0%j5k5j5Nj0
9850A5l0l5k5%%NN%NK0J0J0nnNK5L0L0J5NNj0j0j0j5%%nk0k5nJ0M5L5N%j5nnj0K0Nj5%j0J5
9847F0J0NJ0%J5J5%k0k5m0j0J5L5L0K0k5k5k5l0nJ5J5j0nnnnK5L0L0J5J0%%Nnj0NJ0J5%k0
9844A20k0nn%nj0nj5%%k0j5NJ0L0L0J0%j5nj0nj0%J5J0J5j5j5n%nnj0n%j0%L0J5Nk0k0k0j5
9841Ej0NNj0%%j0NNJ5K0%%NK0J0J0k0m0l5k0j5k5j0NK5J5K0L0NK0K5j0nnnNj0j0N%%NNj5j5
9838@K0J5j0k0k5n%nK5L5K5%J5J0nl0j5j5j0J5J0l0k5k5J0L0J0NJ0J0J0K0J0J5N%%J0%N%N
9835A05J0NK0%j5k5k0k0j5%nnnnj0%%Nj5J5K0M0L0K0K5nj0k5l0l0l5l0m0k0%%NK0M5M0L5K5
9832A00Nj5j5j0k0j5j0J0%%j0NJ0j0%%n%%%n%j0n%j5j0nj0nN%j0J5J0J0n%j0j0J0L0K0J0n
9829B5j5j0l0l0j0J0K0L0L0K5J5k0j5NNN%%K5J5%J0NJ0J0nj5k0%l5k5nJ0NJ0NJ5J0NJ0J0n
9826H5k0l0nj0j5j0j0j5K0L0L5J5J5J5J5nk5j5j5Nk0nl0j5j0J0K0Nnj5J0K5L0K5K5Nj5n%N
9824A00j5j5Nnj0%j5nN%%j0NNnJ5K0L0N%k5j0j0j0k5k0nL0L5N%J5nNNJ0%%N%k0j0nnj0j5n
9820D0%N%J0%NN%j0j0j0nJ0J5j5k5m5k5J0J5J5J5J0K0NNNJ0J0%%J0K0%j5k0j5J0%j0J0%%N
9817F0%%J0nnk0j0nk0nj0j0NJ0K0%NJ0J0J5%J0J5%%J5K5nm5m5k5n%n%%k0k0j5k0j5NNL5K5
9814c0Nj0j5NJ0NNK0K0J5K5%k0k0%nnnnn%j5NNJ0NJ0J0NJ0J0n%%%%%j0J0J5K5L0Nk5l0k0l5
9811Em5j5n%l5l5nnK0K0K0K0L0J5J5L0L0K5J0j5j0j5k5j0J0J0%K0J5%NNJ5%k5k0l0k5j0J5
9808EL5M0NNNj5j0%j0j5j0nj0n%j0k5%K5M0J0NJ5%%j0j0j0nnnn%%j0J0n%J0j0l0k5l5k0NK5
9805f0J0J5L0NNK5J5K0K0Nk5n0l0l5nK5NNK5NK0J0j5k5k0j5NL5L0J0J5NJ0Nj0j0j5j0j0j0
9803A5j5j0N%N%N%N%%%j0%J0j0J0nk0k0J5M0M5J0j0l0j0Nnnnnj0nj5j5%k5k0%j5j5NNnJ0K5
9799g0M5N5K5NNk0K0%%J0nj0j5k5%J5%k0k0j5nL0N0J5nJ0NJ0J0nl0l5k0NL0J0j5j0N%%j0J0
9796C5%NNJ0%NJ0n%nnj0nnNj5nJ0%%nJ0n%nk0k5nNJ5M0M0L0J5j0l5n0l0%J5%k0j5%j0j0nn
9793e5NK5J5J0J0nnJ0K5L0L0K0j0k5j5k0j5j5nk0nK5NNJ0j5k5l5k0%M0L5K5nj0k5k5l0k0K0
9790f0K0K0L0K0nj0k0NJ0%NNJ5%NJ5K0K0K0K0%j0j0NNJ0NJ0j5m0k5l0j5j5k5nJ5J0N%K5L0
9788F5K0k0l0k5nNJ0Nj5k5n%Nj0NJ0J0J0%J5J5%%%%%J5k0N%%K0NNNNJ0%j0nk0j0J5n%NK0N
9784H5%k5k5k0k0k0j5J0K0L5L5L0K0J0%k0l5m5l5j5k0l0k0j5k5k0J5K0L0K5L0J5Nj5j5j0n
9782f5J0L0M5L5J5j0j5%k0m5l0%J5J5J5J5J5J0NK5%nnj0j0%NN%J5n%NJ5Nj5k5j0J0%nj0nn
9779A5J0L0Nk0j0k0j0j0%nj5k0nJ0NJ5NJ5NJ0J0Nnn%NnnNJ5K5L0J0j0j5j5k0nJ0%%%%J5j0
9776D5j0nj0nj0j0j5nJ0J0nl0k5n%K0J5J5NnJ0J5J5J0%%n%NnnNnj0%j0K0Nj5k0j5NNNj0j5
9773c5%NJ5J0j5k0J0K0K0J0J0L0K0J0k5l0nJ0Nj0j5j5nJ5M0K0j0j0k0j5j5l0j5K0NNNJ0J0
9770A5NJ0J0nN%nJ0j0%%J0J0NJ0j0l0l0%J5J5K5J5%j5j0nn%Nj0%%Nnl0l0k0NK0K0J5K0J5k5
9767B0l5m0j0%nnJ0L0K5J5NJ0NNJ5J5J0J5nk0k0j0%n%%%%j0NJ5%K5Nj0k0l0%J5%%J5K0J0k0
9764D5k5m0m0k5j0N%NNJ0K0L0M0K5%j0j0j0k0k5j0K0L0L5K0Nj5j0n%j0j0%j0k0k0nJ5K5L0
9761C5NK0n%NnNN%%%N%N%%NN%nJ0nNnNJ5j5NN%%J0j0j5nj0j0k5%j5j0n%Nj0%%NnNK0J0K0%
9757E5K0L0L5N0K5J0%%nk5m0k0j0n%J0J0%j0j0k0k0j0j0k5j5j0j0nNK5K0J5nj5%J5%Nnj5l0
9754A0k5k5nK0K0K5K5J5Nk0k0j0k0j0K5NNK0L0J0L0%j0j0Nj0j0j0j0%J0J5nNJ5NNj0m0l5j5
9752Ej5%nn%J5J0J0NJ0%J5M5K5%k0k0nNl0k0nnk5j0j5j5j5j0j5k0nJ5L5K0L0N0L0Nk5j0j0
9749B5j0j0J5N0K5K5%k5%k0l0k5l5k0j0nj5%J5L5L5J5NN%J0%N%Nk0%j0j0nj0nj0%J0J0%j0
9746EK0K0nl5l0J0K5J0J5J0K0%l0j0nJ0J5K0J5K5J0K0J5j0m0l5j0%J0K0%nnnnj0%J5k5%%j0
9743C5J0%L5L0Nk0k0j5l5k5l0L0N5K5Nnj5%nnNnj0nn%%nNM5J5k0k0%J5J5%J0NNNJ5J0J5J0
9740A60j5l5nl0j5J0nnn%j0nj5j5k5nJ0K5J5J5nk0j0j0nJ0J5j0j0N%j0NJ5J0J0NNJ0NN%J0
9737G5%%j0k0%%j5j0nN%%NK0K5%j5l0j0J0J0J0k0l0l0k0%J5K0J0K0L5K5K5%n%l0l0k5k5l5
9734e5j5K0K5K0K0NJ0n%nn%j5k0k5j5nJ5K0K0J0J5K0%j0j5NNJ0J5%j5k5k0k0nJ5NNnJ5K5M0
9731F0M5K0J5nj0k5k5j0nJ0L5L0L0J5%j5k5m0n5j5n%n%%%%nk0k0l0j5J0L0K0J5L0J0%j5j5
9728A5j5j0J0J5K0K0K0K5%j5j5j5j0j0j0nk0j0j0%nj0%M0L5O5K0j5k0j0k5k5k0NJ0NNJ0J0
9726E5j5j0J0L0K5nj5NN%J0%j5j5j0k0j5j5k0nn%%%k5j0NK0L5O0N0J5j5m0n0m0j5J5J5J5n
9723EJ5J0%nJ0%%Nn%NJ5j0J0Nnj0%K0J5Nk0k5%%%nj0j0j0j0J5J5J5K0j5nnj0%J5NJ5n%j0%
9720D5j5NJ0j5l0%nk5j5NK5K0NJ0NNJ0NJ5N%nj5%K5K0K5J0nl0k5j0j0nl0l0nK5J0j5k5nJ5
9717b0J5K5L5J0j0%j0K0J0J0J5K5K5J0j0k5l0j0J0Nj0n%n%j5l0j5k0%J5%NJ5%J0J0%J0K0n
9714H0k0j5j5j5%n%%nj0j5nJ5J5K0M5L5K5nk5j0j5j0k0nj0j0nNK5L0Nnnj5%NNNNN%%k5l0j0
9711A5%J5Nnj5j5k0k0nK0J5nnj0j0j5k0nn%n%K0K5K0K5%j0j5Nnj0nnJ0J0J0J0%%%K5K5K0%
9708F5k0k0nK0K0L5L5%l0j5%nj5j0Nn%k0%K5K0K0Nj5j5nNN%n%j0NNj0%%j0j5j0j0nj5j0nn
9705b0J5NNNNJ5nnNj0N%n%%nN%Nj0J0%%nj0nj0Nj5j5NN%nNL0Nj0j0%K0nl0j5j0j0L0M0K5M0
9701G5L5NNJ5%k5l0k5l5nJ0%%J0nJ5nl5j5l5k0NL5J5K0K0K5L5Nk0j5j5k5nK5K5%%nNj0%j0
9698D5J5L0M0J0nl0m5l5j5nnn%n%n%%%NNNN%J5n%J5nJ0N%NJ0%k5j0n%j5k0Nn%%%n%%%NJ0N
9695eJ0j0j0NK5M0K0j0l5nnK0K5Nj0%%l5l0k5l0%%J5L5K0%m0m0%K0NJ0J0%NJ0N%N%N%NNNn
9692A5N%nk0j5nJ5L0L5K0%j0%j0%%%%%%%%k0l0k0k0j5J0L5O0M5L0J0J0NNl5n0l0j0k0k5NJ0
9689ENNJ5nN%J0%%Nnj5j0j0nj5j5nj0nj5nK0K5J5K5N%%NNNnJ0J5J0K5Nk0j0k0k0nJ5%%nk0
9685A0nj5k0nj0j5NL0K0J0J5NK0J5%K5J0NNk0nnN%nj5l0nNL0L0J5j5k5k5%NJ0%J5J5%j0l5
9682D0k5j5%J0J5%nnj5%J0NJ5%nj0j5%NNNNJ0%J0nj0l5l0j5J0J0J0J0J0NJ0J0J5K0Nl0k5%
9679EK5J0K0J5K5Nj0nj5j0k5k0%J5K0k0j0j5K0J5J5K5J5J5K0J0j5k0j5k0nj0j5l0m5j5n%j0
9677f0k5k5j0J0K5J5K0J5J5K5J0J5J0K5Nj0Nn%NJ5J5NJ0j0k5l5nJ0L5L0J0j0l0k5k0j5k0j0
9674a0n%n%%%%%j0nnJ5K5K5NnNJ0K5K5nj0%nj5%NNl5k0K0L0J5k0j5J5j0%J0j0nNn%K0K5K5
9671A10J5nj0j0j0k0k5j0k5j0Nj0%J0K0K0J5k0%K0Nk5j0NK5J0nJ0K5K0%j5k0k5k5j0j0j0j0
9668enj0k0%J5J5K0%j5N%NN%j0l0k5j5NJ5J0NJ0NJ0NJ5K0N%j5nK0K5J0n%Nnk0j5nJ0L0K5J0
9665A00%k5k0j0K0J0K5NNJ5nl0n0j5K0K0J5K0%Nk5k5k0n%%%%j0J0N%j0nK0K5nnJ0NJ0nl0k5
9662B0l0k0nJ5J0K5L0J5k0l0nK0NJ0Nj0j5nNL5K5J0J0k0nJ0K0J5j0n%j0l5l5m0k5J0L5L5J5
9659E5J5%nj0k0NL5K0Nj0%K5K0Nj5j5nJ0%%j0nnn%Nnj5l5j5J0NK5j0j5k5j0J0%n%nNj0Nj0
9656en%j5N%j0J5J5K5J0j5j5j0j5j0nnnJ5L0L5J0%%%J0l0j0NK0K0J0J5J5J5J5K0J0k5m0n0
9653D5k5NL0J0J5J5K0K0J5j0j5j0j5j0j5k0j0K0J5J5J5J5%k5k0k5j0%%%%j5J5n%%nnl5m0%
9651d5K5M5N5M5L0J0j5j0k0k5l0k5N%%J0N%J5nj5j5%L0K0Nk0j5N%%NNNnj0J5L0%j5k0NJ0K5
9648A15J0nk5k5j0j5nj0%J0%NK5M0M5J5nj5l5m5l5j5k5k5%J0NNNNJ5%NJ0%J0NJ0J0%j0k0k0
9645A5nk5nk5nJ5L0K5K5J5J5k0k0k5nnk0%L0K0N%nn%nnj0NN%J5nJ0NNJ0J5L0K5J5nnj5%l0
9642H5l0l0l0k5k5l0j5nJ5M0L5K5J5L0K0nnnnj0%n%k0%K0K0L0J0%j5j0j5j5J5J0%j5l5j0N
9639A5J0J0N%%Nk0k0j5NL0L5J0nnnj0nj0j0nj0J5M5Nj5l5l0j0J0%%J0K0K5J5NNj5k0k0nNK0
9636C5K0J0J5J5J0J5j0k0k5nj5j0k0nk5l0nJ0J5%nK0NNJ5%%N%%nJ0%%j0J0Nn%N%%j0nnnj0
9633ej0j0j0J5%l0m5j0J0K0L5M0M0J5J0%n%%NnNnj5j0j5j0j0NK5L0Nj0k0J0J0K0K5N%%n%%
9630A00k5l0n0l5j0K0L0L5Nnn%nnnN%l0k5j0J0L0L0K0J0J5J0j5k0k0j0%%%%%nL0L5J5J5K0
9627A25J0j0n0m0k5%j5j5%nj0nnJ0K5N5M5J0n%Nk5k0j5k5k0k0j5k0%K5K5%j5j5j5j0nK0NJ0
9624c5N%L5L5K0%l0k0nnnn%%j0Nn%n%J0J0J0J5%K0J5NJ0nNNJ0n%Nj0j0k5%%N%J0j5j5j0j0
9621EJ0K5J5K5J5J5J5J5J5j0k5k5j5Nj0nj5l0k0k0j5k0%K5K5K0L5K0j5l5k5k0k0%K0J5J5J5
9618B5J5J5k0j0j5j5j5j0j0j0J0K5J5K0J0J0J5J0K0NNK0Nj0j0%L0%k5nnnj5%nj0j5nj0nnj0
9615A0nK0J0NJ5K0L0Nj5j5j5k0nj5l5l0k5n%N%NJ5M0O0O5M5J0k5k5k5k5j0k0nk0k0k0j0%K5
9612eL0J5nk0l0k5%K0K0J0j5j0nJ5J5L0J5j5k0J5K0J0j0m0l5k5%K5M0K5J5%%%%NJ0J5%k0j5
9610E5l5j5%Nj0J0%%%%J5%NJ0L0K5Nj5j5%NNj0Nnnj0j5%NK5%j0k0j0%J0NJ0%%%l5l0j5%NJ0
9606a0J0J0%NNNj0j5%k0k0k0k0k0%J5J0J0%NN%J0NK5K0J0l0m0k5N%J5J5J5n%J0K0K0L0J5J5
9603G5j0%L0L0%k5k0m0j5j0Nn%n%%NJ5L5K0%%K0J5%j5j5n%Nj0j0%Nj5%%n%k5j5J0NNj5%nn
9600A0j0K0J5K0j0nK0NNnJ0NNNNn%Nj0l0l0j5%K0J5L0J0nj5j0j5nJ0nl5k0n%%n%j0k5j0%%
9597g0j0k5k0%J0L5L5J5%%%%N%%%Nk0NK5K0J0NNNnk0j0j0k0nj5j0nJ0N%K0J5K5J5J5K0K0J0
9594I0j0k0k0j0j0J0n%J0K5J5J0NNNNnJ0NNnj0j0%%j5nnnJ0%%N%%NNNNNJ0NJ0%j5k5l0k0N
9591D5J0K0%j0j0j0j0j0j0J5K5Nj5j5NNj0j0NNNJ0J0j5j5K0K0J0k0%j0n%j5NNk5j0%J0J0j0
9588A0k5l0j0J5L5N0L0J5l0k5k0l5j5nJ0%%nk0j5j0J0K5J5J5J0J0NJ0NJ0K0%%%j5N%j0Nn%
9585C5K0NNK5K0J0k0nJ5Nnnk0k0j0%%k5l0j5J5L0L0L0Nk0nNNk0k5j0J5J5j0K0%k5l0nJ0%N
9582B0K5L5L0K5J0k5k0NJ5K0%j5j5%j0j0k5l0nJ0NJ0NNL0K0Nj0k5k5nJ0J5J5J0J5nk0k0j0
9579F5%NJ0nj0J0L0L5J0j5k0l0n%Nj0nn%nk0J5j0n%j0Nj0k0l0l5k0K0K5K0K5J0NK0J0j0J0
9576E5J0K0Nj5l5k0NK0L0N%j5j0%l5j5j0J0J0nj0j0k0j0NJ5K5M0L0M0K0J0J0k0k5k0k5l0j5
9574B0j0j0j5J0J0J0J0%j0j0%%n%nNK0J0J0N%nJ5%NnNJ0N%J5%k0j0%NK5K5Nk5m0l5k5l0j0
9571d5nJ5J5n%J5J5J0K5Nj5j5k5nJ0J0Nj0%J5L0L5%j0%J5K0nk5l0k0nNNK5K0L0K0n%Nnj5j5
9568I0k0j5j5j5k5nJ0L5K5%k5k0%J0%NN%nk5j5j0n%%%NJ0nJ0NNNNNN%NNNJ5nNj5j5NNNnk5
9564A5nK0J0%j0j0j0j0K0J5K5N%l0nk0j0j0nk0j0j0NK0J0nk0k5nNJ5J5n%nn%n%%j0N%K0K5
9561b0J5j0nk0%J0n%k0j0J5L5M5M0K0N%N%NNJ0nj0k5l5j0%k0k0NNnk0nNJ5M0M5M5L0K0%j5
9558A60l5k5k5l5j0J0N%nJ5j5j0j5j5j0NK5K5J0NN%%%j0j0nNj5%n%NJ0nNN%J0j5nj0nNNK5
9555E5j0j0k5k0j5NK5K0J0n%%%J0J5K0N%j5k0%J0NJ5n%nnnNj5j0Nj0j0j0j0nj0j0nj5j5k0
9552h0nK0K0K0K0K5K5L5J5j5m5l0k0j0%NJ5M0L0K0nj5k0J0%NNNNNNK0J5J0nk5k5j5NnnJ0J0
9549G5J0NNN%Nl0l5nNJ5L0Nk0k5J5L5J5j0j0J5K0J5%k5n5m0k0n%%J0L5L5K5J5nj5m0l0nnj5
9546@j5nNJ0nj0j0%NJ0L0K5K5Nj0n%j0nnnnnj0NNj0%%J0j0k0k0j5NK5M0J5nnj5j5j0%%NnJ5
9543EL0K5J5J5%NJ0nk5j5n%%%NN%J0nk5l5j5J5K5Nj0J0K5K0%Nnj0k0%J5Nl0j5k5nNK0N%%k0
9540A0k0k5k0%K0K5%j5n%K0N%k5j5nJ5K5K5J0Nj0j0%NJ0K0nK0NNJ0K0L0Nj5l5k5j5J5J5J5
9537I0J0nj0j0NNnnNj5l5n5m5l5m0k0J5K5L0J0J5K5NNNL0K5K0J0j5NJ0NN%J0nNJ0nN%J0J0
9534A05J0j0l0j0J5%j0k5nN%%n%J5j0%J0j0J0NnNJ5Nj5l5l0j5J0L5K5J5j0k0j0j5j5k0%J5
9531eK0L0K0%j0l0k0%j0%J0K0K0J0J5K0%j0k5l5j0J0J0L0NNN%NN%j0J0J5J5j0k0j0%NN%j0
9528G5j5k5j5J0J5L5Nj0l5l0j0J5K0J0nj0j0j0%%nk0j0J0K5K5NJ5NJ0J0%k5k5j5%j0n%K0K5
9525D5n%%j0k5k0j0NK0L5K0J5j5k0j5k0l5l0%NK0J0J0J0J5NJ5K0J0j0%nn%nn%%%%%%%%%%K0
9522D5K0%%nNk0j0j5nNK5M5K5j5l0l0%%J5K0J5j0k5%%K5L5K0n%%j5k0j5nK5K0%l0n0k0%J5
9519C5nj5%K0K5K5nj5k0k5j5nnnj0j0j5N%%k0NL5N0L5L5%j0j0j5j0%J0K0M0K0Nj0k5l0l0m0
9516A5l5j5j5k0j0%J5NJ0%N%NJ0NL0N0L5J5k5k0nJ5NNnl0j0j5NNL0M0J0k5l0j0j5j0j5j0N
9513@%nJ0J5K0K0J5K0J5J5J5j0k5k0k0k0k0j5k0%J5NNj0k0k5j0j0J0%K0J5%j0k5j5NL0N0K5
9511D5J0k0j5%n%K0K0%%j0J0NNNj0nj5nnj0j0nJ5n%J5NNNJ0%NN%N%nJ0N%%j5l0nJ0NnnJ0J5
9507F0J0J0Nnk0n%%J5J0L5M0J5k0l0j5%Nj0l0j5k5%J5j5j0j0j0J0%nJ0N%N%NNnJ0N%J0%%j0
9504D5J0j0k5j0%K0K5M0K5J0nk0l5k5k5%J5L5L5L5L0L5K0j5m0k0j5j0j5j0k5k0k0%J0K0nk5
9502C5j5k0nn%%K0M5L5J0j0j5k0l0j5%j0nnnj5k0k5j0J5L0L0J5%j5k5NK0K0L5K0%k0k5NK0
9499D5M0M5J5j5k5k5k5k5k0k0k0nJ0N%J0N%J5NNj0K0K5K0J0NJ5j0l0l5l5k0j0K0K5K5L0%j0
9496E5k0nN%j5j0nNNNNNJ0J5%NNK0K0L0J5J0j0j5k0j5k0k0k0l5n%%J0nNK0J0j5k5k5nK0K0
9493A0nj5%L0K5J5k5j5k0k0NL0J0Nj0NK0%K5NJ0NJ0K5K0J0k0k0k0k5l0%J5K0nj5%K0K0%NJ0
9490A10nn%k0J0J0J0nl0j5k0J5J5nj0k0%L0J0j0j0%J0%NK0N%k5j5j0k0nL5M0N5J5k0l5k0m5
9487D5k5j5J0J0NJ0NJ5%%%%%%N%J5J5J5J5J0j0N%j0j0j0j0nJ0K5L0J0k5m0l0%nn%%N%NNK5
9484I5K5J0j0n%j5l5m0k0%Nn%NJ0K5K0K0J0nNNk0m0k0k5j5%j5nNN%J0K5K5Nj5j0%K5K5J5J0
9481H5j0l0k0j5J5J0NNnJ5j0J0%%K0Nj0l0nN%%NJ5J0J0NJ0J0NJ0%k0l0l0k5%J0J0K0%K0K5
9478A00%l0m0k0%J5K0%%%%nnnj0k0k0%J5NN%J5NJ0NJ5%J5J0NJ0NJ5%nn%j0j5N%j5nnj5nnj0
9475B5j0%J5K5NK5L0Nj0nl5l5m0k5NK5NK5J5K0K0J0j0j0k0j5nk0k5%J5J5J5K0%j0J0j5n%%
9472C5nnJ0N%N%J0%%j0J0j0k0k0NJ5J0j0k0l0j5%j0j0J5J5J5J5J5J5J0J5L0J0j0j5NNJ0Nj5
9469H0NNj0j0Nnnn%nj0J0j5n%%%%%n%Nnnl0k5j0nnnn%%%%K0L5K5L5j5l5l0j0NNJ0NK0J5K0
9466D5K0nJ0j0J0L0L0J5nk5k5%N%j0nn%nn%J5%J0J0k0k0k5k0j5NNL5K0K0Nk5k0j5k0j5k0N
9463b0K0K5j5j0j5j0nJ5J5nn%J5L0K0%J0J0NNNNJ5nNNJ5j0l0j5j5j5nj0%N%N%%j5J5L0L0%
9460A00l5l0nk0k0nNJ5L5N0L0J0k5k5nJ0J0J5J0j0k5m0j0K0%%k5nj0j0j5k0nK0J5K0J5Nj0
9457C0%Nj0N%nnnNj0%n%nj0J0Nj0k0j5%K0K5L0J0j0l0j5nJ5J5J5nk0%J0NN%%k0l5k0J0J0J0
9454b0J0L0M0J0%%n%j0l0k0J0K0Nl0l5j0NJ0J0K5J0%k0j0NJ0J5NJ0Nj0j0j0NJ0j5j0%%Nj0
9451@%nj0N%nnj5j5%J5J5J5J5J0nnJ0%N%N%%j0J0J5L0K5nl0l5k0J0L5L0J5J5J0%j0j0l0j0
9448F5%J5J5%nnj5j0k0l0l5nNJ0n%NK0J0NJ0J0nnnn%NJ0nj5nNK5%k0j5%J5K0J5K5J0%NNj5
9445H5k0k5k0J0J0K5K0K5nj0k5k5k0K0M0M0J0nl5l5k0l0k5J0M0M0J5k5nJ5J0J5J0%l0l5l0
9443A5j5j5%J5NNnk5k0nNJ5J0J0K0K0K5K0K0K0Nk0k0j5j0%K5K5J0j5j5j5m0l0l0nJ5J0NNn
9440@J0J0%NNJ5J5K0J0j5j0j0j5nN%%%%%%%j5%j0j5Nj5%K0K0J0L0L5J0k5k5nJ0N%%%%%j0N
9437G0j0Nnn%%j5j0nnk0%%j5%J0%J0L0M5L5L5K0Nl0m0k0Nj0j0%%%%J0J5K0J0%NJ5j0k0l5m0
9434D0k5nj0j5%NNJ0NK0K5J5K0K0J5L0J0j0j0j0j0j0j0j0j0k0%k5%%NJ0Nnl5k5j0NNJ0Nj0
9431@j0nnnL5J0J5J0n%Nj0l0l5j0NN%NNNJ0nk0m0l5k5J5L0K0K5J5%J0J5nK0NJ0NJ0K0%j0%
9428E5j0j0K0M0L5J5J0nj5l5m5l5j0K5K5K0L0J5J0NnJ0K0nl0m5m0j0nJ5K0K0L0J5nnj0n%j0
9425I5nnk0k0nk5k0nk0j5nk0j5nK0K5K0K0K0NJ5J0K0J0J0J5k0m0k5k5l5k0J0L0K0K5K0L0J5
9422H5Nj0k5k5nJ0K5K5Nnk5j5j0k0nJ0nl0k0J0J0NK0K0K5L5J5j0l5l0k0J0J0J0K0NNJ5%nn
9419G5j5%N%nJ0K0j0k5k0j0J0%N%%%%j5j0j5j0k0NK5N5L5J0j5l0k0j5k5j0J5L0K5K0n%n%j0
9416E5j5j5%%Nj0J5N5L5J0j5k0j5l0j5NL0K0J0N%j0J0J0%j5l0k0m5m0k0%n%n%n%%NJ0NJ5N
9413b5J0J0J0J0K5K5J0nl0j5j5nnj0NK5N5M5L0Nk0j0nj0j0j0j0j5Nj0nj0nk0J0K5L0L5K0%
9411A40k5k5nJ0J5J5J0k0k5j0l5k5j5k0k0nJ0NNK0J5K0K5Nj0l5k5J0M0J0k0k5j0J0NNNJ0%
9408C5k0nJ5J5J5j5j5l0k0Nj0j0NK5K0J0%%%Nnn%%nJ5L5L5%n%n%%%%%J5NJ0NNNNJ5L0J0k0
9405A70l5k5j0%J0nk5k5l0nnn%n%%j0NNj0k0j5l0nJ0L5L0K0J0nnJ0J5J5%nj5j0J5K5nl0m5
9402a0m0k5j0J5M0M0K5J0%j0K0J5J5j0j0j0j5k0j5k0k0%nn%%J0%J5J5M0M0K5Nj0nNNj0n%J5
9399A00%nK0K0Nj0NJ5nk5k0j5%j5nnk0j0j0nj5j0nj0NNnn%NnJ0L5K5j0k5k0nJ0J0J0NJ0J0
9396D0K0NJ0%l0k5%J0NK5Nk0j0k0%K0M5M0K0nk0j0j5j5j5k0j5J0J0j0nj5j5NK0L0L0n%j0N
9393G5K5L0Nk0k5j5N%NNNNK0j0l0m0k5j5j0j0J0K5J0j5nk0k5j0NK0NJ0J0J0%NJ0nj0j0j0j0
9390b0j0NNj0%%j0NNJ0J5NnK5J5%j0l0j0L0M5M0J5k0l0k5nNJ5NNJ0NNNNj0j0k0%J0NJ5J0N
9387A00J5K0%k5j5k5k5k0k0j5k5k0j0J0J0J5K0K5M0J0j0k0l0j0nnj0J0K0J5J0j0k0k0j0j0
9385d0j5k0%K0N0M5L0k5k0j5k5j0nJ0L5K0K0%j0j5k0k0j5NJ0J0%j0nNK5K0J0j0j0nj0J0K5
9382D5J0j5j0N%n%nnk5l0nJ0J5J0J5%NJ5K5L5K5%j0k0j0j0k5k0m0j5J0J5J5K0J5K0K5L0Nk0
9379A00l0j5j5nnJ0L0J5j5k5nk0j5l0j0NJ0NJ0NJ0nJ5K0nj0%J5K0j5nj0nnnj5%j0j0j5j5j0
9377f0j5J0K0J5J5K5K0K5%k5k5j0NJ0NJ0k0%%J0J0nnj0nnnnn%nK0K0L0J0%Nn%j0%nnn%J5K0
9373F5J5J5nk0j0j5j0N%nnk0k5nJ0J0%K0%J5K0%j0j0j0nk0%nj5%%K0j0j0K0%%nJ0J0nj0J5
9370A5Nn%nnn%nnn%j0nnn%nnJ0K5K5NNN%N%j5j5%K0K5K5K5NNNNJ0j5n0k5j0Nn%NJ0j0j0j5
9367Ek0%J5K5nj5k0j0j0J0K5K5Nj5j0J0J5J0j0k0%J0K5%%n%K5J5j0j5j0nj0n%%nk0j0j0J0
9364a0L0M0K0nl0m0k5%nJ0NJ0J0j0%j0nnnnnj0J0nk5nK0K5M5L5K0J0j0j0j0j5j0j5j5nJ0%
9361EJ0M0L0K0j0nJ0J0J5J0j5l0l5k0NJ5%%J5K5K0L0K0%j5j5%K0J0k0j5k0l5m0k0%NJ0%%J5
9358D5nJ5K5J0J5K0nk0k0%K5M0K5j0m0m0k0nj0nJ5J0Nnk0j5k5j0NK0%%j5j5J5%%J0L0J5j5
9356D5j0%nl5l5j5k0j5k0J0M0L0J5nK0M5L0J0k0%nn%j0nj0j0%J0L0K5J0j0%J5J5%j5l0l0k0
9353B0j5j0k0nNK5J5J5NJ0J0Nk5k5k0k5%J5%NNNJ0N%J5K0%k0k0m0j0J0J0k0n0l0K0M0M0J0
9350a5J0J5J0K5J0NK5K5NL0J0k5l5k5l5m5k5J0J0NnK0L5%j5j0nnnj5%K0%K5Nk0j5j5k0J0N
9347b0J0J0NJ0J0NJ5L5K5J5j5m0l5k5N%j0J5%%J0nnJ0%%%%Nnj0j0k0nJ0K0L0%J5%j5J5%j0
9344D5K5j5j5j0j0j0j0j0k5NK0K0L5K0k0%%j5%%%%j0NJ5j5j5nj0j0J5L0NL0K5%K0Nl0m5n0
9341a0k0nJ5J0NNJ0J5%k0k5l0j5K5K5K5K5Nj0nnJ0j0j5J0NK0J5J5j5k0k0j5J0J0%J5K0j0K5
9339G0%j5j5j0k0j0j5k0nJ0L5L5J5j0nnnl5l5m0k5J5J5K0J5K5M0M5K0j0k0l0j0%J0N%%J0J5
9336F0n%N%%N%%%%j0j5%nj0nnJ0L0L0Nj0j5j0j5j0k5k0j0j5j5k0j0L5N0M0M5K5%J5J5j5l5
9333I0m5j0%%NNJ0J0J0J0j0j0J0K5K0Nk5m5l5j5NNNN%NJ0N%J5J0j0N%N%%N%n%%nNn%K5K5L0
9330A45K0k0l0k0k5j5Nj5%nn%j0Nn%%n%NnN%j0J0%%Nn%nn%K5L0L0K5%J5J0Nj0l5n0n0l0J0
9327a0L5M0L0K0%j0NNj5l0k5J0j5nK0L5M0J0k0o0m0m0j5J0Nj0j0N%n%K0J5%J0J0K5nj5k0k5
9324b5j0NJ0nK0L0L0Nl5m0NL5L0k0l5k5k5nK5nJ0J5%K0NNJ5J0J0J5nnJ5J5j0NNj5j5k0k0n
9321A5k0k5n%N%N%N%N%J5J0NJ0J0NJ5j0j5j0nj5nj0nNNNNJ0%NJ0k5k0j5k0%K0nK0M0J0L5L0
9318I5J0n%Nj0j5j0j0N%%J0nnn%%K0J0J0J0nnJ0J5j0m0m5k0J5j0nnj0nnJ0L0L0J5NNJ0N%%
9315I5J0%k5k0k5k0NL5K5NNj5nnk5l0l5j5nnNnj5j5j0j5%K0J0J0K0J5K0K0J0nNNnk0k0nJ0
9312a5K5L0J5J5J0J0J0Nj0j0N%n%nk0l5m0j0NK0K5NN%N%nnnn%nj5N%j0n%j0NNj0j5j0J0K5
9308a0L5K0%l5k5k5nJ0K0M0J5j0K5L5L5J5J0j0%%j0k5l5nNJ5J0J0K0J0k5l5j5Nnn%%K0j0k5
9306D0k0k0k0j0j5j0j0NK0K5J0%K5M5M0K0k0o0m0j0K0NNnNJ5j0j5j0k5j0J0NK0%J0K0J0J5
9303F0J0j5%%%%j0J0K5K5L0K0%N%%%k5o0o0n5j5J0J5J5N%K0J5%J5%nk0k0j0NNNNj0j0NK5K0
9300C5%nnj0j5NL0J0J5%nJ0NJ5%j0j0j0j5NJ0NNK0M0L5K5NJ0N%k0n0m0l0k5nj0j5nJ5J0nk0
9297Ek0k0j5j5Nnn%K5L5M0K5Nnj0J0J0NNnnnnl0l5l5k0j0nnnnJ0K0M0K5K5K0%k0l5k0j0j0
9294e0j5N%nj0K5K0K0J5J0%k5l0nJ5%K0K0NN%j0J5L0M0N0J5j5j0nnk0m5k0J5K0N%n%j5k0N
9291D5j0j0k0%J0J0nnk5k0J0M0K0J5%NJ5J0J5J5j0J0n%n%J0j0j5NNNj5k0%K0%k0m0l5k5j0
9288d0k0j5j5NK0K5J5%J0NK0J5K0K0J0nj0j5k0k0%J5J5K0K5J0j0nj0j0%k0j0nj0nnj0nnj5
9285c5%NJ5J0J0J0J0J5%nk5j5j5k5nj5j5j0J5L5L5%J5L0K0%nk0J0nnnnNj0l0l0nL5K0NnJ0
9282B0J0%%NJ0%j0Nn%nnNj0%%%%k0j5%K0J5K0nk0J0NJ0NJ5J0J0J0k0k5j0k5k0k0nK0K0nl0
9279c0j0J5K5L5J0K0L0L0J0n%j5N%j5%nn%j5Nnn%nj5k0nL0%k0Nj0k0j5j5k0j5NK0K0L0J0%
9276C5j5nnK0L0nj0j5%Nj0j5J0K5N0M0K5nk5m5n0l5j5l5j5%M0K0K0J0J0K5NNK0J0J0%j5nn
9274H5l0m0n0k0NK0J0J5L0L5J0j0j5%nj5%j0k0%J5nNJ0nJ0J5n%N%%j0m0k0k5nJ5L5L0%k0n
9271ej0l0k5j0J0J5J5J5J5J0J5K5Nj5j0nk0k5j0J0J0%j0j5NJ5K0J0K5J5K0L0Nj0k0j0l0m0
9268a0k5j0%NNJ0Nj0j0NL0L5%nj0J0J0%K0%%j5NM5K0nl0n5l5j0J5K5K0L0K0j0l0j5j5J0J0
9265C5L0%J0J0J0Nj0l0k5k0nJ0%N%N%%J0nnN%%%Nj5Nj0n%j5Nj0nj0j0%j0j0nnJ5M5L0K5J5
9262G0j0j5J5nj0j5%nj0nnnnNj0k5l0%L5M5K5M0L5Nk5nj0%J5NNNNNJ0n%%%n%Nj0m0m0m0m0
9259d5%K5%J5N%NN%J5J5%l0k0K0L0%j0n%%%%%j0J0Nj0NN%J0N%J0Nk0j5j5j0j5j0k5nJ5J5N
9256b0K5J0J5J5K0k0j5k5nJ0J5J5K0nk5j0j0j0j0k0nNNJ5%k0k0k5j0l0j0J0M0M5J0nk5j0J5
9253d5K0L5J0j5j0m0k5nK0M0J5j0j0J5J0nJ0%NN%NNNK0%NNJ0Nj0nnj5%j0nj0J5J0J5J0J0N
9250H5J0J0J0J5j5n0m5k0J0K0j0j0nj5j0nnj0K0N%K0J5%NJ5NJ0k0l0k0nj0J0NNJ0NJ5%J0J0
9247D0%%n%%n%%NK5Nnk5%J0L0L0L0J0j0nj0j0nNNNJ0J5%k0k0j5j5j0k0K0J5J5J5Nk0nnj0j0
9244F5%k0j0m0l0j5%J5L5L5J0nN%%k0k0%Nj0j0J0J0J5J0K0NN%NNNN%nnj0nnj5nj0J0J0J5J0
9241G0j0l5k5j0j0%nnNj0j5J0%%%%K5J0%k0k0nn%NNNNK0L5M0K0%%%nj0j0j0j5j0J5K5M0K0
9238A20NN%k0k0l0k0N%j5l0nL0M0J5%k0j5nNJ0J0%j0k0%%Nj0l0l5k5%J0K0K5L0J0j0k0l0l0
9235e5NL5L0nj5j5K5K5J0%nj5%J0NK0%j5nj0j0N%j5j0nK0L0M0J5j0j5j0nj0K5K5J0nl0l0j5
9232B5k0j0NK0K0J5%j0k0j5j0l5l5l0J0M0K5K0J5L0K0K5K0L0J0k0l5j5%J5nk0k5nK5K5J5J0
9229A10k0l0m0k0J0K0nj0k5nJ0Nnj5j5NK5J5L5L0K5NJ0J0Nnj0Nj5k5j0Nj5j5j5%L0L5J5n%
9227A05n%n%NNk0l0k0j0l0k5j5NJ0J0J5J5NK0K5K0nj5nj0nnk0j5NK0L0L0Nnl0k0nJ5nnl0j0
9224eJ5J0J5J0%l0k5nJ0J5J0J0J0j0j5l5k0NK0K0K0J5L5Nj5k0j5j5NJ5K5N%%k0J0Nk0%%j0
9221C0K5J5j0k0nJ0L0Nn%%J5nNNj5k0%J5J5j0k5Nj5J5%%K5J0j0j0nnj0l5m0j5j0NJ5K0%k0
9218b5%K0K0nnnNj0j5NnnK0K5M0J0j5m0l0j5%K5J5J0J5K0NK0NJ0k0k0j5j5%J0NJ5J5K5J5j5
9215I5%%nj0k0k5j0NJ5L5M0J5j5k5k0k0l5j5%J0NJ0NNNJ5%%%%J0n%%J5J5J5J5nk5k0nJ5K5
9212A10L0J0J0l0l5m0NK0J0J5%J5K5nk5k5l0l0N%N%J5J0K0%k0j0J0M5L5J0nnk0k5j5%nn%%
9209G5n%%%k5J5%k0nnj0nk0k5l5j5NNNNJ5J5K5N%k0l0NJ0J0NJ5K5nJ5J0K5J5K0J5J0k0k5j5
9206F5%k5m0l5j0K0J5nnj0J5K5M5M0M0J5j0j0j5j0J0nk5k5nj0%j0j0nnj0NJ0%NJ5%NJ0j0n
9203D0j0nnnnj0NK0NJ5K0J0K0Nj0J0J0J0L0J5%j5k0%j5j5j5j5k5nJ5K0K0j0j5J0K5K0%k0k0
9201H5k5n0k0j0N%Nj0j0%n%%Nj0%%%%j5J0K0%J5J5NK0J5J5%k5j0nj5%j0nj5%K0K0L0K0nnl5
9197B0k0nj0J0J5J0J0K5K0J5J5%k0k0%nN%%k5l5k5k5j0NJ5L0L0J5%j0j0k5j5k0%K0K0%nJ0
9195EJ0n%N%NJ0%nJ0J0nnJ0K5Nk0k0nNj0NJ5K0K0N%k5m0n0k5NK5M0J5nK5%j0nj0%nnnnN%N
9191B0NN%nJ0K5K0%j5nK0J5nj5j5k5j5%K5J5J0J0NJ0J0NJ0NNNk5j5n%k0k5%%j5j0nNj5j5%
9188a0j0l0m0%K5N5N0L5L0J5j5m0m5n5k5nK5L5J5j0l0j5%NJ5%NJ0NJ0J5NJ0K0K0Nj5k0k5j0
9185A0K5L5L5K5%%%%j0nnj0Nj0k0Nnj5k0nJ0J0l0k0NNNNJ5nNNj0j5nj5l0l0j5J5L5K5nk0J0
9182a5K0J5J0J5J0K0Nk0k0k5j5NJ5J0NJ0J5%J5J0nl5k5nj5k0%J5L0Nj5l5k5k0J0J5J5K5J0
9180A0nj0j5nN%J5nk5k0NM0N0L0J5k5l0j5k0k5j5J5L0L0J0NM5M0K5%k0j5nk0l0l5k0k5j5%
9177c0J0K5K0J0%n%nNj0nnNj0j0NNK0nl0j5k0j0Nk5k0j5nJ0J0nnK0L5K5%j0j5nJ0K5K0J5J0
9174B5J5N0K0j5m0m5nJ5K0J5NK0K0J0J5J5K0NnnNj0l5l0j0%Nj5%nnj0%%J0%K0J5nj5n%n%N
9171F5Nnk0j0NK5L0J0NJ0J0k0j5%J5J0k0k0m5k5j5%J5J5J5J5J5J0nj0nl5j5J0J0%%k0j0%N
9168Ej0nj0NJ5J0K0K5J5J5J0k0l5l0k5%K0J5J5K0j5k0l5j5%%nj0nnJ0K5K5J5NNNNNJ0j0K0
9165F5Nj0nJ0j0NNj0%j0%%j5J0%%j0J5M0K5J0j0l0l5k5nj0NL0L0J5j0k0j0K0J0NNj0j0N%N
9162G5%J5J0J0j5l5k5j0J0NJ5K5K0nk5j0k0j5j0k0nnJ5NNNNNNJ0NK0%k0j5k0j5nK0J5nJ0J0
9159D0NJ5nj5nj0%j0nn%J5NNNNJ5Nk0l0k0j5nJ0NNnJ5%%%k0j0j0j5j5l0nK0K5%j0%%N%n%%
9156g0%NJ0j0K0L0J0nnJ0K5J5K0M5K0NNk0nj0J0Nj0k0nj0Nj0k5m0l5l0NL0L0L0J0nJ5%J0J5
9153G0M0L5J5%j0nnj0J0J5j5j0j0j5j0k0j5k0j5j5j0l0%NJ0NJ0nnk0k0j0j0K0J5J0n%J0NJ0
9150eJ0J0J0J0K0N%n%K5K5L0j0l0k0Nj0j0k5NL0K0J5J5J0n%J5J5%nk5l5k5m5m0k0%J0J0J0
9148a0J0J0J5J0K0%%%%k5l0l5j0J0K5L0J0NK0M5O5J5l0k5J0J5J0j0k5l5l5k0%%%%%nj0J0N
9145C5K0j5l0k0nN%%%%%nNnj0N%n%%NJ0NNL0NNNj5k0NK0%j5j0%NNJ0%j0j0K0J5%k5k0K5L0
9142E5J5j5m0l5nNJ0J5K0L0J0j0k5j0j5k0nk0j0J0J0J0J0J5%J0J0Nj5l0l0j5NJ0L5N0K0NN
9139G0J5%k0k0j0j0j0j0%J5K0K5J0nj5m0l0j5j0J0J5%j0nN%N%NNNN%NNNNJ0J5%J0J0J0%k0
9136E5m0m5j5J0K5K0J5J5K0J0J0J5j0l0l0j5NNj0j5Nnn%L0L5%j5j0k0nJ0J5J0J5J0J5NJ0K0
9133A15nk0j5j5%nj0%%%n%%Nnk0k0j5k0%K0J0J0NNJ5nj5k5l0j5%%NNnJ0%NJ5J5K0J5K0K0K0
9130H5J5J0NK0%j0l0k0k0k5m0l5k0J0L0K0J5%%N%nN%%J0J0K0Nj5j0k5k0j5J0L0K5L5K5J5j5
9127A00k0k0j5nj5j5j5j5k0k0nK5M5N0J5j5k5k0k0k0NJ0j0K0J5K0L0J5nj5j5n%K0J5NJ0NK0
9125A10Nj5%j0j0nj0j0j5Nj5n%j0K0M0L0J5k5l0nk0j0k0nJ0nJ5%nJ5N%nnnn%nj0nj5l5l0j5
9121i5J0L5L5J5%N%N%N%N%%N%k0l5l0k0J0L0K0K0K5K0K5K0nk5nk5k5l0nJ0%NJ0K5J0J0J5J0
9118F5Nn%Nk5%%%L0J0k0n0j5nJ0n%J0K0J5K5J5NNNK0%nJ0J5J0j5j0j0k0nj5j0k0j5NNNJ0j0
9115D5nNK0K0%nk5l0nJ0J0Nj0k0j5k5k5j0J5L5L5NJ0L0N5M0k0l5m0l0nNJ5j0j0j5nK0K5K5
9113H5J5nj5j5k0nK5K0nk0k5nJ0%%%%%%nn%J5K5J5%k5k0NK0nk0k0%J5L0J0nj5k0%K5K0Nnj0
9110G0J0n%%%Nj0%%nn%nj0nj0nJ0J0j5k5j5nnj5j5j5j0j5K0M0J0j0j0J5L5K0Nn%%nJ0%Nj0
9106C0J0n%%%J0j0%K0j0J5%%N%J5%k5k5j5%%j0%J5NNL5M5K0nk0m0l0l0j5NK5K5J0k0Nj0%%
9103C0j0NJ0%j5k5l0j5J0J0J0K5J5J5Nj0j0%K0M5L5K0nk0j0j0j0NK0L0K5%j5j5j0nj5%K0J5
9101A40Nk0l0l5m0l0j5J0%nL0L5M5K5NnNnk0j0nk0k5j0J5J5%k5j0nnj0%j0k0%J5K0K5J0j0
9098C0j0n%%nn%nnJ0J0NJ0L5J5%nk0k5k0k0nJ5N%nj5%M0O0M5J5%n%Nnj0Nnnj5nj0j0j0j0j0
9095E5j5NJ0J0NNJ0NNj0j0k0j0j0j0j5j0J5J5K5J0J0K0K0J0%j0j0nnj0j0%NJ5NJ5J5NJ5J0
9092A60nl0k0nk0j5k5j0NK5NK0J0J0K0Nj5n%k0j0nk0%j0nj0nJ0j5%%nM0K0J0j0NK0K5K5j0
9089A40m0m0l0nK0J0k0m5n0j5K5K0J5L0K0NK5Nk5k0j5l0j0j5k0nL0L0L0L5J0NJ5%k5l0k5k5
9086b0NK5NK0%k0j5%J5L0K5K0K5Nj5m0m0NJ0K0J5NJ0J0%N%Nj0NK0j5l0j5m0k0J0K0L5J0nJ5
9083I0NNNN%J0N%J5j0k0l5m5k0%K0J5J0Nj5n%N%J0NJ0K5L0Nj5j0j5j5NK0%J5J5j5N%j5l0j5
9080F0l5l0j5l5j5K0K0K0K0J0%NNNNNJ0%N%Nl0k5k0k0J0L0L0J5J0j0j0%nk0k5%J5J0k0m0n0
9078i0k0j0nj0J5M0N5K5K5M0K5nnn%j5k0j0j5j5j0j5j5N%nJ0%%%NNK5J5J0Nk5nnnJ5J0nJ0
9075B5NNJ0j5N%j5%%n%nK0K5K5J0J5nj5k5j5k0j5k0%J5J5J0J0nk0k5j0J0K5K5K5M0J0NNN%
9072A30j5k5k0k5j5nNK5K0K5%k0l5l5j5J5L5M0K5%nk5j0J0K5J0nk5nNJ5J0nk0%K0K5J0%k5
9069A15l5j5J0Nj0j5k0j0j0j0k0nJ5nj5j5nL0N5M0M0J0j0j0n%n%nnNj0k5l0k5k5J0J0J0N%
9066A5j5j0nj0j0j0nn%j0NK0K0K0K5n%%%j0j0J0NnnNK5K5Nj0NJ5%j0n%%N%j0Nnj0j5j5%K0
9063C5K5L5L0K0j5l0l5k0j5j0l0k5k5j0NJ0J5K0K5J0%j0n%nJ5nJ5j5j0j0j0NJ5NJ0%j0n%n
9060a0J0K0K0L0K5J5j0k5j0%nnl0j0j0j0nnnnJ0L5K0%j0n%n%nnNN%NL0L5K5j0l0l0j5j5k0
9057ej5%K5N0L5K5J0J0j0j0J0NN%Nj0j0j0j0nnj5Nnj0nnJ0J0NJ0%j5nnk0j0k0nNJ5J0J5K0
9054G5NnK0%j5nn%n%%n%n%j0j0nj0J0L0K5Nk5l0m0j5NNJ0Nnnn%J0J0j0K0L5%k5l5j0K0N5N0
9051A10L0J0NK5Nl5j5j0k0j5k5j0K5K5K5K5nk5nk0k0nl0n%%%%%%%%%k0nj0k0Nk0nJ5j0j0J5
9048b5J0nnJ0N%J0n%N%NN%%NN%%NNJ0NJ5NNJ5%j5l5nl0l0j0l0j0J0%nJ5J0%J5%%L0J0J0J5
9045C0J5J5J5j5j5j5j0j5j0k0nJ5J5NK5J0K0K0J0n%j5%Nj5nj0j0k5k0j5nJ5%NK5%k0nK5K5
9042D0j0l0j0%j0nJ5J5J5J5J0nj0K5J0J5K5J0j0k0k5j5%K0J5n%%%%j0l0nk5j0NnnK0K0K5K0
9039G5J5J0J0J0Nj5l0l5nj0k0m0k5J5L0J0NK0J5N%%n%nj0j5%J5J5J5j0j5nJ5K0%k0nK0J5j5
9036E5j0J5%%N%J0NJ0NJ5%J0J0j5l0l0j5%K0%J0J5nJ0Nj0nj0nj0J0J0j0j0j5k0nNK0K0J0%
9033G0%%%j5k5k0NK5Nj5%J5K5K0J5%k0j5j0%%nNNn%%nj0j0NJ5L0M0J0J0NJ0Nnj0J0K0L5J5
9030B30Nk0l0j5k0%J0J0K0Nj5j5k0j5j0j5nj5l0l5nJ0J0j0NNj5%NJ0NNnl0l5nJ0J0%%N%%J0
9027EN%J5L0L0J0j0nj0j0J0NJ0NJ0NNJ0nk0k0nj5j5j5j0J0L5J0K5K0K0K0K0j0j0%j5k5nn%
9024A05j5k0NJ0%k5%J0NJ0K0K5Nj0k5k5l5m5l5m0l0j5N%K0M0N5L0%%J5K0j5k5m0k0J0N0N5
9022G5N0K5J0k0m0m5k0nnj5j0%%%j5k5k0j0K0L0L0%k5k5%K0J5K0J5K5Nj5J0J5J5%k0k5nJ0
9019D5K5J0j5k0J5J0J5j0k0j0nJ5J0J0J0j0j0nnk5k0nJ5L5J5K0K0K0K0NNK0j0l0l0l5l5k0
9016B0j5%l0m5n0j0J0J0J0J0j0k0J0M0M0K0K0J5%j0j0j0j5k0%j5j5NNNNNK5J5j5l0j0J5L0
9014a5L0Nj0j5j5j5J5M5L0NJ5J5K0N%J5j0l0k0k5nk5k5nnk5k0j0N%NNj5j0%K5L0J5J0J0K5
9011C0N0K0j0k5k0J0Nj5j0j5j0%N%N%N%NNj0n%j0j0j0J5K0J0%k0%J5J5nnJ0n%Nnj0J0%nN%
9008D0j0N%nJ0j0j0N%j0j0NNNj5l5k0k0%J5NJ0J0J0J0J0J5J0%%j0NNn%%%J0nJ0N%NJ0NN%N
9004G0N%%NJ5%j0k5l0j0J0J0%NJ0NNNNNNNNJ0%NJ5nj0k5l0j5k0j5j5k0l5k5%L0M0L0NJ0%K0
9001D5J5J0j0nj0j0%nJ0j0j5j5%K5%NnJ0M5K0nk0j5Nnnj5j0nnj0J0J0nN%NNNL0J5J5J0%j5
8998A00l0l0nK0J5nnnj0nnnnj0nnnJ0J5J5K0j5nK5K0M0%l0l0nnj5NJ5J0j5k5j5J5nnnk0k0
8995b5nJ5J5J5K0Nj0%nJ5K0nl0nJ5J0n%N%J0j0j5k0%j0j0nj0j0NK0L5J0J0K5%nJ0%%%%nNn
8992G0nNj0%n%j0%j5k0%j0l5k5j0nK5M5L0%j0nnJ5J0J5K0K0NJ5J0j0m0m0j5J5L0%k0m0k0j0
8989c5NJ0J0%K0K0J0K5K0NNl0l0j5j5k5j0J0J0J0J0nk0j5nJ0K0K0J5%N%N%%%%J5Nl0k0j5%
8986e%j0nJ5N%%J5J0%j5j0NK0L0Nk0j0j0K0%%%N%%J5J0j5l0nNnnNj0j0J0nnn%n%%nJ5J5J0
8983B5J5M0K0K0L0L5%m5n0n0j5j0NNJ0nJ5J0j0l0k5NK5L5Nj5j0nj5l0k0j0J5J5J5J5K0j5j0
8980A0j0j0%K5K0N%%n%j0N%j0nnnnJ5J0nk5j5j0j5j0NK5K5J0j5j0k0nJ0J0J0J0J0J0J0J0%
8977D0j5j5%NNNNJ5K0J5J5k0j5nk5j5j0J5K0%%%%j0K5%N%NNNnn%j0%j0n%%%nJ0n%%nK5%k5
8974C5k0j5J0j0nJ5J5J5K5%L0J0J5%j5nnk0k0%J5n%%%%%%Nj0Nn%n%j0%%j5Nj5j5NJ0L5J0J5
8971H0J0J5k0j5j5k0NNJ0%%k5j0j0J0K0K5Nj5k0k0j5j0j0Nj5k0nNL0M5L5K0j0j5l5m0j5NN
8968b5NJ0j5NNJ5L0L5Nj0k0j0j0J0NJ0%K0K5J0j0l5k0NNJ5Nj0l0k5j5J0J5J5N%NN%n%nj0N
8965B5Nj5J0n%J0%%%%j0j5j0j5j0j5j0j0J0L0K5J5j0%%nnJ5NNJ0NJ0J0k0k0NK0K0k0j5nJ0
8962C0J0j0j0k0%NNJ5J0%%j5%J5K0J5nN%NJ0nJ0J0j0%N%%J0j0j0j5j5k0J0nj5J5L0K5J5J0
8959A20Nj0l5m0k0nK0K5K0K5J5%nnn%j0nnn%j5j0j0%j5nnj0j0j5%J0J5K5Nnnnnnnk0NJ0J5
8956B0n%K0K5Nj0j0J0j5%Nj5%nj0Nnnk0k0nK5L0J5%K0J5J5K0J5J5nk0j5k0nj0J0%%nJ0K5J5
8953A15%j5k5NJ5J0j0j0NNNNj5j0j5k0J0J5%N%N%J0NNNNnJ5%NJ0%j0nnj0nj0j5%%j5k0%%k0
8950B0nn%K0J5%j0j0J0L0L5J0nl5l0%J5J5K0%k5j0k5J0n%j0j0nnnJ5J0NK5L5L5J5j0k0k0j5
8947G5j0n%k0j5Nnj5j0j5k0n%K0J0J0%K0J5N%K5K0%k0nk0j5nJ0J5nk0%L5M0L0nk5m0l5l0j0
8944b0%J5J0J0J5NNNJ0%NJ5nnnn%k0%nj0J0nnJ0J0nnJ0NnJ5j0J0Nj5J5Nk0%nnnNj0j0Nj0n
8941EK0K0K5K0%k0j5%%NNNNj0n%nj0n%NJ0NNNNNNj5j0k0j0k0nj5j5NNNNNNNNNNJ0%NJ5NNN
8937G0NNN%J5N%%nnnn%nnj5k0l0j0K5J0J0L0J5NnK0L0j0m0l0NK0K5%n%k0NK0J0Nk0k0N%k0
8934G0k5k0%J5nnL0K5Nj5m0l0k5j0j5k0N%%%K0L0L0J5L0NNK5J0%j5l0k5nJ0K0Nj5%j0nnNj0
8931C0nn%n%NnJ0J0L0nk5nJ5K0nk0j5%L0L0J5j0l5o0m0nNJ0J0K5NNK5K5N%%J5j5m0k0J5K5
8928D5J0k5nnnnj0NJ0K5K0J5J0K0L0%k0m0n0j5NJ5J0K0n%%%j5Nn%J5J5J0J5J0%k5k5%J0J0
8925G5nnJ0J5j0%K5J5Nj5l0k5k0nJ0NJ0N%J5%j5Nj0j0j0nnnnJ0J0nNNK0j5j5l0l5j0%J5J5
8922a5Nnk0k0%%K0K0%j0j0k0nK0L5L0L0L0Nj5j0%%NN%J0NNNNNNnj5nj0nj0nj5K0L5L0J5J0
8919A55NK0%j5k0j5j5j5nK0K0nk5j0j5j0j0k5%nJ0J5%K0K5%j5nnn%j0nj0nNnnJ0J5nj0J5%
8916F0%j5J5n%%%Nn%%%%%%%j0J5j5k5j0NJ0J0j0%k0j0Nj0NJ5K0J5j0j0j5J5N5K5J5j0j0J5
8913A15J0J0J0j5j5j5j5j5j5k5nJ0NL5K5L0L5NNNK0J5Nk5k5k0k5j5Nj0nnnj0%%n%n%n%%j0
8910E5N%n%j0j0NNJ0%k0m0l5NN0M5K5J5%j5j5j5k5%J0%%%k0l0k0nJ0K5L5K0k5k5l0k5%J0K0
8907b0M0K0N%K0K5K5J0%l0l5k5k0nJ5K0%%%%n%Nj0j5l5k0k5l0k0%J5J5M5M0K0J5J5K0%j0k0
8904D5j0j0%L5L0%j5l5l5k0NNJ5%k0l0l5j5J0M0M0J5j0j5NK5K5L0J0k0k0j5%K5Nl0l5m0k0
8901f5nK0M0M0J5j0NNJ5k5k0j5nnJ0K5J0K0j0n%K0L0K5j0k0j5j0k0nj5J0L0K0J0nl0l0nn%
8898A5k5l5k5k5%J0J5J5K5J0NJ5%J5J5%%J0L5J0j0nnJ5%NL0K0%j5j5k0j5l0N%nNJ0j0nNnN
8895D5%%%%J5nl0k0J0NJ5L0K0K0j0k5k5j5j0k5k0j0nNNn%%J0nnJ0J0nk0j0J5J5J5N%J5L0L0
8892G5nnk0k5l0j0J5L5L0K5%j5j0%nj5k0NM5N0L5%j5nj5j5j5j5j5k0j0NJ0M0M0K0nk5j5j5
8890H5k0k0n%%nL0J0nk5j0nJ0L5K5J0j0nj5%Nj5nnn%l0k5%J5J0%k5k0j0j0nj0j0j0j0j0%J0
8887h5J5nJ5%J0NJ5N%J5J0NJ0NNk0nj0%j5k0%K0Nj0k0j0J5L5O5L0Nnj0J0J0J0J0j0j0k0n%
8884G0k5%j5k0nJ0K0J0j0%%J0%j0K0J5J5nj5J0J0nk5n0j5NK5K5J5j5j0%J0J0J0NNj5l5n%n
8881A5nnNL0L0nl0k5j0%n%%%n%%J5L5K5K5j5m0l0k0nnNj0j5j5j0K5K5NJ0K0J5J5K0J5J0%j5
8878G5l0nnnnK0L0K0K0Nk0nnk5l0k0k5k0nK0J5J5J0J0J0nk5j5j5nJ0%NnJ0%%J0NJ5%NJ0nK0
8875F0Nk0l0l0%L0N0M5%%N%k5nJ5J0%j5nnj0nnnk5l5l0k0J0L5K0K0J0nJ5j0nJ5N%N%NNNNJ0
8872I5nnk0k0nK0J5J0J5K0%k0k0J5J5%k5m0l5NJ5j0k5l0nK0K0j0n%J5J5%nj0%j5nJ5M0L0N
8869G0j5j0nK5Nj5k0nJ0%%%%%%J5J0J0J0j0%K0K0Nj5nnj0NnnnnNj0k0k0J0J0%j0nnn%k0NL5
8866D0NK5K0K0J5L5Nj0k5k5j0J0J0J0J0j0j0j0j0k0l0%J0NK0K0N%k0j0j5k0l5j5J0J5nj0n
8863e%j0k5j5J0K0K0NK5J0nj5nj0nj0j0NJ0K5J5J0%%%%%NJ5K5M0K5J0j0j5l0l5k5J0NJ5K0
8860I5J0%%j0k0j5j5J5J0L0L0J5Nj0k0k0k5NK0J5J0%n%n%nnnnj5j5k5j5k0j5k0j5j0nj5%K5
8857e0N5N5K5J5%%j5k0n%K0NNNj5k0%NK0Nj5j0Nn%n%j5J0%j0J5Nnnk5j5nK0M0K5J5J5J0nj0
8854A20j0%%j5N%n%n%n%%j0J0n%j5j0N%J5%j0k5k0nN%J0J0Nj0nJ5J5nj5k0l5nJ0NJ0J0%j5
8851@nnNNJ0NJ0nj0J0NnN%NNJ0L0M0K0nnnnj0l0l0j5j0%j0NJ5J0NJ5J5%nnJ0L0K0N%%k0%j5
8847I5j0j0j0k5nK0J5J0J5nk5k5j0%j5nnnnNK5M0J0nJ0NNnj0j5k0j5j5J5J0K0J5%NJ5nnJ5
8844I5%Nnj0j0l0j0K5K5L0K5L0K0J0k0j5l0l0k0j5n%J5K0J5J5Nj0k0j5nJ0L0K5Nk0l0j5%%
8842I0%%J0NJ5%nnj5%J0%NNNN%Nj0l0k5j0NNJ0NJ0J0k0l5k0n%%%NJ5j0k0l0k5k5nnj0%J0L5
8838d5L5J0j0n%j5j5J0M0M0J0j5j0J0j5j5j0j0j0j0J5L0L0K5J5J0%nj5j5k0J5J5Nj0l5l0n
8836eJ0J0J5J0J5NK5K0L0J0nk0m0m0k0j0%%%%NJ0NJ0NJ5K0nk0j0k0j0N%K0K5K0%k0k5j5J0
8833C5%nNK0J0J0%k0k5k0j5J0K5K5%%J5J5J0J0J0J0j0j0k0k5m5k5nNnl5j5j5NL5K0J0%k0k0
8830e0%Nj0j5J0J5NJ0J5J0%nJ5K5J5%j0l0m5l0%J0K5K5J5N%L0L0J5j5m0j5%%%N%%n%N%J0j0
8827B0N%N%%N%%N%%Nj0nk0%K0%j5l0j0J0Nj0j0%Nj0j5%j0j0K0K5K0K5nJ0J0%NNJ0Nj5J5nj0
8824D5J0j5Nj0J0J0NN%J0J5nj0j5j5j5j0j0k5nJ0NJ0J0%J5NNK5J5NK0J5nk5l0k5N%Nn%j5N
8821C0Nn%J0%%Nnj0l5l5j0NNJ0%%nj5NM5M0N5L5J0j0k0k5k0k5%n%%%Nk5j0%K5L0J0%J0NK0
8818A05J0J0%j0%j5%j0nj0N%N%%NnNNn%NnNNj0%k0j5j5nj5j5j0J5J5J5K0NK0J5J0nk5k0nJ0
8815F5K0J0J5j0k0j5j0k0j5j5j5%Nj0J0K0J5nj5nL0L0%j0k5k5nJ5L0L5J5%j0nnJ0NNNJ0N%
8812A15J0nk0k0nnk5k0nNJ0NJ5j0%J0J5M5K5J0NJ5Nnk5l5j5%NJ0J5k0n0m0k0j0Nj0j5k0k5
8809h0j0NK5K5K0L5N5L5J0j0k5l0m5k0%%K0L0M0J5j0J0Nj0l0j5k0j5j0K0J5%N%k0l0l0nNj0
8806e0j5%K0K0K0Nj0NJ0j0j5j0K0L5L5Nn%J5J0J5NJ0j0j5%nj0j5%k0%K0L5L0K0j5l0k5j5n
8803E5NJ0n%N%%nl0k0j0J0nk0l0j0%K5K5J5%%J5J0j0NNN%J0%k0k5l0j0NNJ0J0%N%NK0K5%k5
8800C0k0j0J0J0%j0n%k0nJ0K5K5K0%k5m0m0k5%K0J5K0K0NNNNNNNNJ5J0%K0NJ0J0J0J0J0Nj0
8797A40k0%J5K0j0nj0n%j5%nnj0j5Nj0j0nj0J5K5K0J0nk0j5j0NJ5Nl5k5j0K0J5k0%%j5%%n
8794A5%k5k0NJ0J0Nk0k0%M0L0NK0L0J0k5m0l5j5%%J5J5%%K0NNK0%NJ0n%n%j0Nnj0J0j5j5J5
8791D0L0K5J0j0j5k0j5k5j0j0J0K5Nj5%%j0N%%%%J5nk0j0J5J5%j5j5%l0j5J0NnnJ0L5L5K0
8788F0n%%%%Nn%%%%k5nj0%j5nj0NNnJ0L5N5L0%k5k5l0k5nJ5J5%j0nj5%%J5M0L5J0k5m5l0k0
8785a0k0%K0K0L0M0K0Nk0m0l5k0%nk0j0j0k0nK0K0J5K0%%J5L5M5%l5o0j0%nnj5nJ0K5J0nn
8782a0J5nNJ5nnJ5j0J0K0K0nk0j0K5J0%j0j0k5%J5J0L0N%j0j5%%k0nj0J0J5nK5L0K0nn%k5
8779H0k0nk0j5j5j5j0J0%%Nnj5J0M5L5K5nl0m0j0%J5J0NK5M0J5k0k0n%nnNk0j0N%NJ0NNNN
8776G5%%l0k0nnk0j0j5N%J5L5J5NK0J0K0K0K0J5nk5j5j0j0J0Nnj0nNN%nj5m0k5j0nnnJ0J0
8773@nNNNN%N%%%N%%J5K0L5K0%k0l0m0k0%Nk0k5%K0J5%k0j5nK5K5J5NnnK0K5NNNN%%n%%%%
8770H0%j0n%j0j0nj5NNNK5%%K0J5%k0k0k0%NJ0l5k5k0NL5Nj0j0NL5K5K0K0K0%k5j5nnj5j5
8767D5j0NN%J0j0k0j5j0j0j5J5J0J0J5J5N%j5k0l5l5k0%nK0L0K0%NNJ0NnJ0NNn%n%n%nnJ5
8764A5%j5k0j0j0%NJ5J5K0J5J5K5J5K0J0J5J0J5j5l0k0k0j5j5j0j0j5j0j5j0Nj5j0NK5N0M5
8761G5L5K0nj5NJ5J5%k0j5j5nK0J0%j0k5k0nk5nNK5K5Nj0%%j0j0j5%J5j5nK5K5L0J5%j0j5
8758A10%%j5j5%j5n%J5J0Nj5l0k0k0NK0NK0J0J5J5NnnNj5n%k0J0j0%Nj5%%%%nnK0J0K5J5%
8755A05j5j5j0%Nl5k5NN%j0j5Nk0k0NJ5Nj0J0J5K5J0N%j5j5NK5K0J0j0l0k0k0j5%%K5M0N0
8752I0K5NJ0J5Nj5n5n5j5J5Nj0%%Nnk0%NK5J5%nnnj0nj0%%%k0j5NL5J5%NNK5%%j5k0k0nn%
8749eJ5J0nk0k0J0J5%j5j5j0j5J0K5J5J5%%Nn%%N%j0j0j0j0K0K0K0K0J5%NN%j0l0m0k5NK0
8746@J5K0NNj0k5k5nJ0J0J5J0J5K0J5j0k5j0%J0NJ5J5%J5K5L0%j0k0l5m0k0%n%%J0N%J5J0
8743E5NNJ0NN%J0NN%J0%N%NN%NNj5j0nj5k0%k0j0j5k5l5nL5L5J0k5k0%K0K0%%j0J0NJ5J5N
8740H0m0m5l5m0%K5J0J5J0J0J5J0J5J5L0NK0J5J5J5j5l5k0k0l0k5k0k5N%nJ0J0n%NnJ0j5J0
8737b5L0K5L5L0%j0nn%j0j0%j0J0Nnj0J0%%J5%%J5NNJ5nN%J5j0N%nNJ0%l0o0l5k0j0NK0L0
8734C0L5K5Nj0%%J0J0J5Nj5k5j0l5j5k0l5j0J5NnK0J0J0J5J0J5J5%K0Nk5j5%k5nj0j0nnnn
8731a5j5NnnNJ5J0J0K0%NK5j0j0Nj5nnNj5j0N%nnnNj0n%j0%K5K5K0L0K0%nk5m5j5J0K5J0n
8728C5%NJ5N%J0J0j0J5nj0J5%nJ0j0k0m0n0l5nJ5K5K5Nj0K0J5K0K0J5J0J5J5nK5J5Nnj5j5
8725A25j0j0j5%k0NJ5J0NJ0J0J5%nk5k0nk0k0j5j5NJ5K0%k5j5l0j0J5L5L5K0j5l5l0j5j0N
8723b0j0NL0K5K5L5K0nJ5J0NJ5J5nj0m5m5j5%n%n%k0k0%J5K0J5K5NJ0NJ0NN%NJ5nk0k5%Nj5
8720G0j0l0NJ0nj5j5%%K0%nk5l5k0NL5L0J5nnNL0J5J0j0j0%l0nj0Nj5j0NK0M0K0J5J0%j5k5
8717F5k5j5k5j5k5j0NK5L5K0L0%k0j5l0j5nJ5J5J5J5K5%n%%n%%j0J0j5%n%%j5J0NJ0J0J0l0
8714C5l5m5m0j5J5K0L5J0J0J5J0J5J0J5J5j0nk5l0j5j5NK0J5j0k0%K0K5J5%k0k0j5%NJ0%j5
8711a5%nJ0J0NNNNNNNNJ5j0J0NK0K0%j5j0j0nJ5%j5k0NJ0j0nJ5J5J5j0j0j0j5NJ0k0j0j0J0
8708B5J0%%K0NNJ0N%%%%n%Nn%%%n%%%%%J5J5%%J5K0nj5%j0j0j0j0j5n%NJ0nJ0nNJ0j0Nnn%
8705G0%J5j5l5l0nL0L5L0J0%NNJ0NnJ5J0nn%Nj5%%j5J0%j0%%%%n%j0k5k0j5NK5J5J0nnnnJ0
8701H5j0k0J0N%N%NNj0J5Nj5n%n%j5Nj5J0J0k0%J0j5N%%J0%%%Nnk0j5j5j5nL0J5J0N%K0n%
8698F0J0NNj5j0j0k0j5%k0nNN%NK0j0J5%NNN%N%J0N%N%NnN%nL0J5j5l5m0j5J5L5j0%%%%%J0
8695E5%K0J5K5J0J0K0L0%k0n0m0l5j5Nk5NJ5%J0J0J0J0J0J0J0J0NJ0nl0k5j5nJ5NNK0j0%J5
8692I0Nj0j0Nj0nj0j5L5J5j0m0l0%J5J5j0nj0nnnj5NJ0L5L0J5j0j5%l0k0k0l5j0K0M0L5L0
8689F5%j0%j0n%nn%%n%K0L0K0K5Nk0j0%nj0nnNK0J0J5nl5k5j5j0%nnnn%nnN%%J0n%Nnj0%j0
8685a0nn%j0%N%N%%N%K0K5J0L0K5J5K5J5j0j5k5n%%Nnj5j0l5%NJ5NJ5j5k5j5j5%J5NJ0nj5
8682A5j0j0nJ5N%%J0J0%j0j0nj0%J0J0Nj0j0nj0J5K5L5J0n%%j0j0nj0%%j5%j0%%%%J0j0nJ0
8679A0J5%J0K0J0J0J5J5j5NJ0L0K0%l0m0k0nK0J5J5J5%k5l5m0l0J0K5NK5K0J0J0J0J0M0M0
8677B00Nk5m5n0l0j5NJ0%J0J5K0K5J5j5j0nk0l5k5K5K0K0%NJ5nnJ5j5k5k5l0l0j5%Nj5j5N
8674d0nj0J5L0L5Nj0j0nk0nNn%%n%%NK5K0J0j0nk0%%%%NK5J5%j0j5J0L5N5N5K5j5l0n0k0n
8671H0nn%nNJ5J0J5J5NK0K5N%N%%j0l0k0k0k5j0NJ0K0%j5k0nJ5%Nnk0l0NK5L5M0K0Nj0n%%
8668A45J0N%Nj0k5m0j0j5j0j5j5j0k0nK0M5M0K0%n%nnn%nk0k5%K0J0NJ5%k0l0j5l0j5nK5J0
8665A5j0j5j0j5%%J0nnNL5K0J5nJ0J0NJ0NNJ0j0%N%%%%Nj5%%n%j0Nnnj0nJ5j5j5J0NnnJ0%
8661D0%%%J5J0NJ0K0%j0k5nnk0%J0K0K5Nnj0j0j0J5Nj5l0j5%J5L0N%j0NJ5%j0l5k5j5NJ0%
8658A0j0nn%nn%J0J0NJ0J5NJ0J5nj0nn%nnnJ0K5J5J5%K5K5nnl0l0j0%j5nnK5M0M0J5j5l0l5
8655G0j5j0J0N%N%nNNk5j0nJ0J5%m0m0l0j0nK0L5L5K0J5j0J0j0k0j0NK0K5L5L5K0%nnnk5l5
8652H0l5k5l0k0nJ5M0M0%k5k5NJ5J5nj0nj0k5j5nJ5J0NK0%J0K5J5Nj5j5j5j0l5l0nNJ5J0J0
8650a0J5nNK0L5%k0j5nnj0nj0j5j0j5j0nJ0K0M0N0M5J0k0l5m0nK5K0K0j5m5l5j0K0K5%%j0
8647ENN%%%K0%NK5K0K5nnJ0J0j5k0j5J0j0nJ0NJ0J0%J5NNj0j0j0j0j0nj0nj5NL0L0K5K5J0
8644A65j0k0k0k0j5j0J5Nnnnj5%J5Nj0l0k0j0%J5J5k0o0m0j0K0NN%N%Nj0j5j0j5%J0K5M0N0
8641B5M0K0N%j5l0m5k0J5Nj0J0L0L0J5n%J0j5k0j5J0J5j0nNj0%%n%%J0NJ0%J0NN%j5%k0%j5
8638B5j5%J5J5j0j0J5L5J0k5l5k0%J0J5K0L0J0%j0nnj0j5J5L0L0L5K0j0j5nj0j5k0j5j5k5
8635D0k5NK0K0N%%Nj0j5j0nnJ0L0L5J5j5nNJ0Nj5k5j0%j0%Nnj0J5K0J5j0j5k5l0l0k0n%K5
8632a5L0L0J5j5nNJ5J5Nj0j0nk0l5k0j0J0K0J0nj5nJ5J5nJ0%NJ0%NJ5%k0k5l0j5j0nnj5Nn
8630g0j0NK5L5M5K5j0n%j0%j0j5NJ5Nnk5m0j0J0L0L0K5L5L0%k5j5nj0%k0%J0M5K5K0J5Nj5
8627A40k5k0k0j0l0j5nk5nJ0J5J0J0J5J5K0Nnk0j5j0%nJ0j0l5j5NL0J5nJ0J0J0J0K0%j0j0
8624F5j0j5k0nJ5J5K5K0K5J0nk0k0nJ0K5K5Nj0l5k5l0%NJ0%NN%Nj0n%k0k5k0j0J5M0K5J5n
8621G0%n%nj5j5j5j0j5j0j5j0nJ0%NnJ0N%nJ0Nn%%N%J0L5L0J0Nj5k5J0J5K5K5J0K0J5K0J5
8618A90L5J5j0l0n0k0%J5J5%NNNj5k5m0k0j0k0k0NJ5J5J0j5j5l5m0j0K5M5L5k0j0%k0l0k0
8616d0nJ0%j5nnj0%J0L0M0N0K0N%N%NnJ0J5nk5k5j5K0%j0%j0nk0k5nJ5J5NK0K0J5%K0K0Nj0
8613A15k5%Nn%%%n%j0N%nj0n%k0k0k5%J5j5j5k0nK0J5K0K0J0J5K0%l5m5n0k5NJ0j0k5j0J0
8610a00N0M5M0L0L0L5%l5o0l5nnk0J0K0K5%j0k0j5l0nK0L5J5k0k0k5J0L5L5J5n%J5J0J0NK0
8607A00Nk0j5k5J5nj0nj0J0j5k5j0%J5K0K0L5J5%J0%%j0j0j0j0j0J5L0L0N%J0nl5k0%nnl0
8604D5k5n%%%%%j5l0m5j5J0K5N5M0J5k5k0J0J0L0Nnnj0nnk5k0j0J0J5%K0L5K5nm0k0k0k0k5
8601d5j0j0j5nJ0K5L0J0NK0J0J5J5J0J5J0J5J0L0%l0l5n5k0Nj0%%%%%%J0J0nK0M0L5J0l0m5
8599D5k5%K5M0K0J0nnn%nj5%%j5nJ0N%%%%Nnj5%k0k0%J0l0k0Nj5j0J0K5K5J0K5K0J5J5Nl0
8595H0k5%K0Nj5k5L0Nk0m5k0NJ0L0L5L0L0L0J0J0K0%j0k5k0j5j5j5nk5l0k5l5k5%%N%J0K0
8593a0J5J5J0j5%%J0K0J5J0%l0j0j0k0nj5j5J0J5J0J0J0J0NK5%NJ0nNNN%j0j5nk5nj0k5%J5
8590EK0M0Nl0l0l5k0J0J0NK0J0NK0NnNJ5j5%%%nJ0J5%m0m0j5J0K5J5J0J5K0J5J5K5Nk0k0l5
8587D5j5J5M0L5J5j0l0k0k0j0nj0nJ5J5J5J5J0J5K5Nm5n0l5%J5%j5j5nK0J5%j5%J0K0Nj0n
8584C0nNj0%%NNNj5k0j0J5J5j0j0%NJ0j5j0J0j0J0%%N%%%k0k5k0k5j0J0M0N0L0J0K5K0J5N
8581A10j0k5k0j5K0J0J5J0j5k0nN%%k5j5%K0K0nj0nN%J0Nk0Nnj0nnnn%N%N%%J0n%%nN%%%%
8578B5K0K0K0J5J5nj5l0k0nN%nnnj0nJ0J0nJ0%NJ0%NNN%NN%%nnnNj0j5J0N%NNK0K0%j5k5j0
8574F0n%j5NJ5M0K5j0k5j0J5J5j5j5j0Nj5Nj0j5Nj5K5J5J0K5K5K0J5%%l5n5m5j5J0nnnJ0J0
8572C0nj5l5l0j5j0N%%K0M0K5L0%NK0J5L0J5%j0n%j5Nj0j0nj0%K0j0l5j5nN%Nj0k0j5NL5L0
8569E5J5nnnj0n%j0nJ0j0%%%%j0NK0NK0J5j5%K0K0K0nn0l5k5j0nk0%K0K0%J0J0J0J5J5%%J0
8566H5%J0NNNJ0J5%k5j0K5K5Nl0j5j0j5j0j0j0%%%%J0nnJ0nNJ5j0j5k0%L0O5O5K5Nj5k5j0
8563A75l0n5m5nNK5K0L0J5%k0nj0nj0j5%nJ5K5nl5nk0l0nJ0J0nNN%NN%%N%J0%NNN%NNNJ0n
8559I0j0j5k5j0NL0K0NNnj5J0Nj0n%Nj0j0N%nn%j0nNj0Nj0%nnN%%n%J0nj0J0n%J0j0nNJ0J0
8556D0NJ5%J5J5%j5l5m0j0nJ0N%J0J0J5NJ5J0J0J0J0NNNk0k5l0k0nNN%%%N%j5j5l0nJ5J0N
8553a0K0J5%NJ0J5NNJ0J0j5j0N%nn%%%J0j0N%%Nj0j0nnnj0nnj0nnnj0j5%N%NK0M0K5j5j5k0
8550E%K0L5K0J5J5K0J0j5k0j5k0k5j5l0nN%%j5k0j5%K5J5K0%NL0L5N%k0NNNNj0j0Nnn%nj0
8546D5%j0%J0J0J5%j0k5k0j5j0j0j5nJ0K0J0J5K0NJ5J5nk0j0j0k5l0j5J5L5L5J5NNM0M0K5
8544A70j5n5m5l0nJ0N%NNJ5%l0l0NNJ0J0J0J5%j5nnj0%%j0l5l0k0NN%K0K0J5J0J0J0J5%j5
8541B0k5j5NJ5L0J0%nK0Nj5k5nk0nJ0K5K0%%K5J0%k5k5l0j0J5L5M5J5J0nk0k0k0k0nNN%J0
8538D0J5Nj5k0nJ0K5L0Nnj0nK0J0%nk5j5k0k5j0J0J5L0K5K5K5j0k5k0j5Nk0%nJ5L0K5J0nj5
8535A00k5l5k0k0%K0J5K0j0k5k0k5j0j0k5k0J0J0J0J0K0K5K0K0K0j0j5j5NK0NJ0J0J0nJ5J5
8533A00%k0k5k5k5nN%%nnnn%nNj0j5%J0K0J0nNNn%%nK0J0j0j0k0NNNJ0N%j5j5%J5J5Nj5k0
8529a5k0n%j5NJ5L5L5K5J5L0K0nk0k0j0J5NJ0Nj5%l0k0j5%%J5K5K0nk5j5j5j5j5j5J0L0J5
8527C5K0J0NNJ0j5%J0K0%j5nnj0nnj0J0J5NNJ0J0J5Nk0nNJ0J5nj0nnJ0J0nj5l0k5k0NL0J0
8524G0J5J5J0K5N%j0nnj0%nj0Nj5j5%%j5k0NK0K0NK5J5%k5j0%%%%%nj0NK0K0Nj5k0k5nj5n
8521D0%Nj0nNNj0k0k0l0j0%K0J5J0J0NnJ5J5nJ0NJ0%%NN%k0K0K0Nj0j0j0j5J0K5K0K0%%%N
8518A25k0k0j5NNj0nnnj0%k0j0j0j0j0j0j0NNnJ0%NJ0nj0%j5nNJ0J0NJ0J5J5J0J5Nj5l0m5
8515c0l5nK0K5L0J0j0NNnNNnN%k0nl0%L0M5M5M0Nj0n%n%j0Nj0N%nn%n%nk0k5%%N%NJ5NJ5%
8511H0j0k5j5j5j0%j0%Nj0n%J0M0L5J5%j5j0nk0%j0nNJ0J0J0NJ0J0Nj5k5j0k0NK0NK0J0J0
8508H5J5Nj0nj5nnk0j0n%J0%NL5K5L5K5nk0nk0m0m0j0L5L0L5M0L0%l0j0j5k0k5k0l0j0nj0
8505B0%J0L0L0J0J0NNNNk0j0nj0j0j5%NnnNJ0nnJ0%NJ0%j0l0k0j5%K0K5%K0J0J0J5n%%n%n
8502I5%%j0%J0j0n%%%nJ5J5nNJ5nJ5N%NNj5nnj5j0nk5NJ5L0L5J5j0j5j0j5m5n0m5m0l0nK0
8499h0M0L5J0%j0%K0L0N0M0K0j0k0k0nj5j5nJ5J5nl5m0m5l0nJ5J0%n%j0NK0M0M5J5Nnj5k0
8496C5m0j0K0L0L5L0K0j0k0j5nnj0j5j0j0j0l0k5j0nJ0K5M0N5M0J0j5k5j0%K0%%j5j5k0%J5
8494E5K5K0%j5NJ5J0J0j0nj0J0K5%j0l5l5k0j5k0j0NK0J0J0K5%J5J0k0k5l5l5j0J0K5K5L5
8491E5Nk0j0j0NJ5Nj0j0N%NNNk5k0k0%N%k5k0%K5L0NnNJ5K0L0N%NNNNnJ0j0m5m0k5j0NK0M0
8488C0K5K5K5K5j5k5j5k0j0nk0%J0NNJ5%J5K0%NJ5J5%nk0j0j5%J5NJ0NJ0l0n0k5J5K5K5NJ0
8485I5%j0nJ0J0nj0k0k0j5j0nJ0L5M5J5NNK0K0J5K0J0nl5n0n0k0k0%K0J0n%k0j5j5k0nnJ5
8482eL0L0K0%j5nk5j5j0J0J0J0J0J0%NN%NNNNNJ0NJ0J0J0Nl0l5k0J5K0L0M0J5nl0l0nJ0NJ0
8479A30J0Nk5k0%j0j5k0j0J5Nj0l0nNnnJ5NNJ5J0NK0%k5nk5j5%%j5l5k5%K0M5J0nNN%NN%N
8476D0%NJ0%NNNj0J0NnJ0J0nm0j0NNj0J0J5J0J0%j0l0l5nJ0J0nnJ0%%%nJ0M0L0J5%j0j0nj0
8473G5j0nj5k0nJ0j0nJ0K0J5nk5nj0nj0j0j0k0nK0L0Nj5%Nk0l5nL0L5L5%j5nnnJ5NNK0j0%
8470D5K0K0J5%j5k0k0k0j5l5nK5L0J0n%NK0NJ0J5%J5J0J0nj0%j0k5k5j0K5J5K0nk0J0NJ0J0
8467A05j0nj5%%j5nj0J0J0J0NJ5%J0J5%J5NNk0k0k0k0k5k0%J5%j5j5n%k5k5NK5M0M0L5J5n
8464A05J0NNNNNN%j0Nj5m5k5l0k0k0%J5K0K0M0J0j5l5l0j5N%J5%NK0K5NnnJ0L0M5J0k5m5k5
8461F0%NK0%n%%%%nNj0l0k0nj5NK5L0K0NJ0J5%%k0m5nj0j5nJ0K5L0Nnnnnnj5nn%J0K0%NNJ5
8458H5%NK5K0Nj5j5k5j0J5J5J0J5j0k5n0m0k0NK0K0J0nNN%j0nnnnnnN%j0J0J5K0%k0k5j0K0
8455A0L0Nnn%J0J5J0J5j0K0J0%%k5m0m5k5%J5J5%NnJ0%NnJ0J0NNJ5NJ0NJ0j5j5k0j5J0L0J5
8452G5J0J5%%J5NNJ0Nk0k0k0k5k0k0k0k0%nJ5M0L5K0J0j0m0l0j5NNNJ5%%J5NJ5NNJ0J0J0K5
8449A25K0J0%k0j0j0j5j0j5j5nk5j0j0j5Nj0n%j0k0NJ5%J0J0k0j5k0k0J0K0M0M5L0Nnk5j0
8446C0NK5L5NNJ5%k0j5k0k0n%j5NK5NN%%Nk5l0k0NJ0K5L5J0k0%k0k5l5nK5L5L0J0NJ0L5L0
8444A55L5Nj0j0NNnl5k5j5k5n0j5J0L0K0%j5k0k5j5nK0J5%k0k5%K0K5M0J5k0k0k0k0j0Nj0
8441a0%J0J0K0%N%J0n%N%%J0%%%j5k0j5j5nj0k0%K0K5L5K0NK0K0%%l0m0m5l5n%J5K0K0%J5
8438A5L0M0%NNnl5k5NK5J5j5j5j5%nNNNNnj5j5%j0j0j0j0j5nj0j0K0K0J5K0NNj0j0j0NL0L5
8435E5j0nk0j5j0J5K5J0%%K0J5J5Nnnj5%J0NNnk5l5m0j5n%J5J0J5J0J0K5K0J0NL5K5J5NNN
8432A80%J0J0j0k5l5k0j0l5n0k5J0J5%%J0nj5%j0j0J0K0K5N%j5j5%nj0k0%NJ0nJ5NNJ0%nj0
8429A0nj0J5J5J5K0Nk0l5l5j5k0j5k0NK5J0J5J5J5J0J5J0nN%NN%Nj0j0nj0J0Nj0k5J5M5M0
8426H5K0K5J5%k0k0l0l0k5nJ5NNN%nJ5%Nj5l5m0nJ5L0J5J5L5J0nnnnnn%j0k0nJ5J0J5nm0k0
8423eJ0NK0%j0j0j5j0nK0M5O5M0K0nk5m0k5j0%%k5j0nN%nJ0N%N%k0k0l0j0%K0K5%n%nj0J5
8420EJ0nK5K5K5L0J5k0l5l5l0nnj5N%j5Nj0k0nJ5J5J0nj5J5NJ0NJ0J5NNJ0%%j0N%nNj0J0J5
8417E5J0J0J5j0l5k0nJ0%%Nj0nNL0K5J0j5k0j0j0j5%K0j0l0k5nj5j5nK5L5M0K5K5J0L0K0%
8414A45j5k0j5k0%J5J5%k5k0nj0j0%K0J0J0J0j0j0k5nNK5J0J5J0J0L0%j5j0j5j5j5j0k0j5
8412B5%n%%n%j0N%Nj5l0j0j5nNJ5J0J5J0J0j0%%J0K5J0j0l0l0j5%%NnJ0K0J5K0K0Nnj5J0K0
8409E5J0J5J5j0nnJ5J0j5l0k5N%NN%J0j5NK5Nl0k0k0j5k0k0nnj5%K0K0L0J5Nj0%%%n%%%%J5
8405A5L0K5J5J0%j0J0K0Nj0nNK0J0j5k0k5k0k0%nL0M0M0K5j5j5nk0k0%j0j0nJ0J5nnnj0nn
8403F0j5nnJ0K0NK0J0J0J0J0%nnk5k5j5j5K0nj0J0j5N%j0J0n%%%%%%%j0J0n%NnNnnJ0N%%%
8399D5J5nj5j0j5%J0L0K0J5K0J5K0J5nj5k0nNJ0J5%k0k0l0j5k0j5j5j0j5%K0L5K5J0k0k5k0
8397A0k0j0%N%NNNNK0M0L0%k0j5nj0J0J0k5l5k5%K0K0Nj0N%%Nj0k0l5m0k0j0J0J0J0J0j0j5
8394i5nK0N5N5N0L5J5k5m5m0NJ0j0j0J5K5%j0%n%%j0J0NJ0K0%%J5J5%n%%nj0%%j0%nn%n%k0
8390D0NJ5nJ0N%NNNnj0%nk5Nnj0%N%NL0L5M0K0j5k5k5j5nj0nnnk0k0%J0Nk0k0k0j0K5M0M0
8387F5K0%l0j5%j0nj0j0nj0NK0K0NJ5K0J5N%j0j0nnj0j0j0nn%j0n%J0j0l0l0K0N5M0K0K5L0
8384A40L0K5L5K5j5l0j5k5k0k0l0j0NNK5nk0j0k0j5j0nNj0N%j0NL0K5N0J0k0j5l0j5J5%%J5
8382A00J0j0%N%NJ0nk5l0%L5Nk0j5%nnj0%nnn%J0K0J5J0nk5k0j0j5%nj0J0J0NJ0Nj5%%j0N
8379A5n%J5M5L5K0J5j0%Nk0j5l5n%j5n%%K5NNK0%%K0NnN%%Nj0NL0Nj5nNNNNN%J5nnJ5%NNN
8375A95NJ0nJ5J5%l0m5k0%Nk0m5l5nN%%j0NJ5j5j0NnnJ5K0%l0k0%J5K0%%J5nk5n%L0K0Nj5
8372F5k0%%k0l0k0nj5nNK5L5Nj5j5nk0k5j0NJ5K0J5K0J5%j0k0%Nj5l0l5%K0L5M0K5%j5j5j0
8369eN%%%K0J0J5%K0J5NNJ0J5N%j0j5%%k0k0NK5J5nj0J0J0J5Nj0%%j0k0m0k5l0j0%nnL0L0
8366C0K5L0M5L0Nk5m0k5j5%J0n%J0%J0N%%n%nn%nnK0K0K5J5J5nk5k5k0j0K0J0%nn%NNNJ0n
8363A15j5j0nnnnn%K5M5L5nk5j5j5k0j0nk0j5%n%j5%Nj0nNn%%n%%NK0K5N%n%%J0K0J5J0nj0
8359I5j5nnnj0%K0K0K0K0J0NJ0Nj0k5nk5k5nk5k0%%n%%NNNnJ0K0j5j0nk0%J0J0K5NJ0nj0m5
8356A0m0l0nK0K0K0nj0NJ5J0J0J0%NNNJ0%J0J5%K5%j0j0k5nJ0J0J0J0J0J0K0Nj0nj0j0%j5
8353I0nj0nnnnj0nj5NNnNNj0J0J5j0j5j0j5j5j0j0k0j0K5K0L0J5j0j0k0nJ0L0K0K5L0K0j5
8351A05l0l0j0J0J5nj0n%l5j5J0M0L0%j5k0k5k0k0k5K0M0L5K0J0m5nk0k5nk5j0K0J5K0K0K0
8348C0K5K5J5NNj0J0J0nNNnJ5%Nj0l0k0k0j5j0j0j0%k0nj0NK5J0J0K0J0K5J0%K0K5%k5l5m5
8345C0k5NJ5J0J0J0J5J0J0nnJ0j5j5NNj5%J0%NJ0nNNj0j0j0j5j0j0j0nk0k0k0j5K0N0M0L0
8342G0K5J5K5J5nn%j0k5k0m5j5J5NJ5J0Nj0j0%%j0nn%%n%%%%%%k0%L5M0K0j0l0NK5K0%nnj0
8339I5nj0k5m0n0k5K0L5J5Nj0j5NJ0J5j0k5nJ0J5J5j0NJ0J0n%j0k0j5N%j0k0J0K0K0Nj5nn
8336a0k0k0%K0J5L5M5L5L0nk0j5k5l0k5k5j5%%L0M0L0J5nNK0K0Nj0k0j5j5j5k0l5k5j0J5L0
8334A0L0L5K5Nj5nj0j0j0J5L0K0%k0nJ5J5k0j0k0j5N%J0j0%n%nNJ5K0%Nj0%%nnn%Nn%%l0m0
8331Em5j5j0NL0L0L5L5K0j5l0j5%J0j5j0j0L5M5K5NN%j0j5j5k5k5k0k0k5k5%J5K5K0J0J0J0
8328C0NNNJ0j0%%nk0k0nn%j0J0J0J5J5J5J0%L0L0J5k0l0l5l5l0k5j0J0NJ0NNJ0%J0J0K5K0
8325E5K0K5J0j0m0m0k0J0K5K5nk0%nJ0%%nnnj0Nj5j0N%%J0nJ0nnJ5Nj0%%NK5J0K0K0%J5J0
8322A20j0j5j0j5%j5j5nnj0k0NK0J0J0L0J5K0NK5NJ0J5%j5j5k5j0NNNN%NNNk5m0l5l0m0k5
8319e5m0k5J0K0K5J0NK5K5NNj5j5NJ5%J0J0nJ0J5nk0k0j5k0J0K5J5J5Nk0j5NNNK0%%K5NJ0
8316G0NNNNNNNNk0l0k5k5nJ0nJ0J5K0L0J0j5j5k5j0K5K0J5K0Nl0k0nJ0J0K0N0M5Nk0k0m0l5
8313H5k0%k0j5j5j5j0k0k5j0n%j0NK5M5M5L0N%N%NNnJ0%%J5j0N%%Nn%J5j0j5%%j5j5%nj5%
8310D5J0%%N%N%K0J5L0J0k5k0j5k5o0k5nK0J5J0K0J5J0NJ5%%J5J5nnnj0nj0j0%j5NJ0%J0K5
8307I0J0NL0L0J0j5l5l0l0m5k5J0J0J0J0NK0NJ0J0nj5l5nnnnj0J0J5J0L0K5J5k5l5j0NJ5%
8305E5%L0L0J0j0j5j0nnn%nn%nn%j0%nj0nn%nn%%L0L0K5Nl0m5m0j0j0k0k5k0J0K0K5J0J0J0
8301a5J0Nnj0NK5J0J5K5J5nl5j5%K0%j0j0j0j5j0%N%%J0n%J0J5K0L5J0nj0k0%K0J5K0K0j5
8299A15j0%k0j0J5n%j0l0nk0k0nnk0nj0%j5k0NL0M5L0K5K5L0K0J0J5J5nk0j5j5nnj0nj0j5
8296F5k0l5j0%K5L0K0J0%Nj0k0%%j5k0j5NJ5%j5Nj0j0NNK0Nj0k5nJ0%%J5L5L5J0nJ5J5nk0
8293A00l5m5m5j0NJ5L5M5M0K5%k0l5k0%j0nl0j0J0K5K5J5Nj0j0l0l0k0nJ0J5J5J0L0NK5K0
8290A05J0NN%j5k5j0NK0%j0l0j5J0J0k0k5k5n%K0K5K0J5K5L0j0k5j5%nj0NNK5L0Nnj5nj0l0
8287F5l0nJ0J5K0K0J0%nn%%j0k5k0k5%K0J0J5%J0L0L0K0k0k5l0k0k5k5%K0nJ5J0J0J0J0%%
8285G5N%N%N%nn%nj5NNj0k5%K0K0%N%Nj0%Nj5k5m0m0k0%J0J5%%nj5%K0J5J5K0J5K5K5J0nk0
8281F5k0j0n%j0k5l5k5J0K5L0K5K0J0j0nJ5J0%%%%%%N%%%N%J0K0J5J5j0k0nk5j0l5l5nK5N0
8278F5M5N0L0nj5j5%K0j0nk0j5%J5J5%k5k0nj0j0l0l5j5nj5n%nnj0%Nj0nJ5NK5L0K0J0j5j0
8275C0NNK5J5J5%k0nJ5%%K0J5nj5j5j0j0k5j0j5j5j0%J0J5%J0J0NJ5N%J0K0L0K0nnk5m0l5
8272C0l0nJ5K0K5K0K5%j5j0NJ0j5l0k0nJ5K0J5%l0j0j5k0m0l0j0K5L0K0%NK0J5J0K5J0n%%
8270G0nJ0j0j0NNj0j5NK0%j0j0j0j0K0K5nl5m5k0J0J0J0J0j0k5k0j0NK0M0M0K5Nk0k0%nJ0
8267D0J5J5j0k0l0j0J0nnJ5J0J0J0%nj0%J0J5J0NNNj0j0l0j5J0J5NK5J5J0%%N%J0L0K5J0%
8264A75j5k0%j5j0j5l0l5NK5M0J0j5j5J0K0NJ5J5nk0j0j0k5j0nnl0l5j5J0%l0k0j0%n%K0L5
8261b0L5J0N%J5L5L5K0j0l0j5%J5J0J0nJ5J5nk5k5m0k0N%%Nnj5k5NK5K0K0J0NJ0k0k5j0nj5
8259A0%Nj0k5l5l5k0j0NL5L0L5L0L0J0K0K0Nj5m0l5j5%K5K0Nnj5j5%K0J0J5j0nNK0K5J5nj5
8256H5j5j5j0%%J0K0M0K5J5NNnk5nk0k5l0l0l0N%nJ0J5K5L5J0j5l5l0k0j5NK0K5L5J5%nK0
8253I0M0L5K5Nj5l0l0%K5J5J0K0Nj5n0n5l5J5L0K0%K0%j5m0n0j5nn%%j5%nj0%J5J5nj5j5j5
8250e5j5J5J5J0J5J5J0J5J5J5J5J0J5n%Nj0j0j5l0j0%k0k0J0K5N0M5L0K0Nj5j5J0K5%k5l0
8248A15k0nJ0J0nl0l0j0j5k0nJ0J5K0J5%%N%j5K0n%nj0%j0nnnnJ0nnJ0L0J0%k5J5N%J5%%J5
8244I0n%nj0%L5J5j0l5l0k5j0J0K0Nj0k5j0j0k5nJ5J5NK0M0L0L0L0J0nj0J5Nj5%nnk5l0nJ0
8242H5J0J0J5k0j5j0l0l0l5j5J0NNK0%k5k0k5k0k0%J0K5J5J0J5J5%%J0nj5j5k0j0K5L5M5K5
8239F0J0j0%%%nJ0j0k0j5k0j0nnK0L0M0L5J5nnnl0m5j0J5L0L0K0%nk0l0k0l5j0NK0J5j5m0
8236b0k5%K5L0L0J5j0k0nJ5K0K0NJ5J5nk0j5n%NN%N%NNNK5L0Nk5k5l0k0J0L0L0J0J5%j5k5
8233A10k0k0k5k0j0j0j0j0NL0K0K0K0J0K0J0nk0k0nJ0J0NK0J0J0J5Nk0m0n0j5J0K5K0J5%j5
8231H5nnnnk0J0NNJ0NJ0NJ0Nj0k5j0NJ0%k0l0k0%NK5K5K0NNj0k0l0k5nJ0J5J5K0%J0J0J5%
8228A00J0J0J0J5J0j5j0nJ0K5%j5j5%nnj5%J5j0nJ5%%J0j0nk0k0n%%j0J0J5J5K0J0j5l0j5
8225G0%J5K0%k5k0l0NNj0nj5%K0K5K0K5J5K0%k0m0m0k5NNNNJ0J5NJ0J0%j5nnj5Nnnj0%L0K5
8222H0K0J5J5j0j0j0%Nj5j5j0J0nnNJ5K0Nn%%%%nNnj5NJ5%j5l0k5n%%NJ0J0J0NJ0NJ0j0k5
8219F0k0j5%%J0nl0j5NNJ5K0L5J0k0k5l5j0NJ0%J5J5J5M0Nl0l5k5l0j5J5%%J0nj0J5K0L5L0
8216F5K5L5J5j0l0k0N%j5j0j5nj5J0L0K5J0NNN%j0l0l5j0%J5J0J0j0l0k5j0%n%nJ0J0NJ0%
8213A5J5K5j0%j5j0j0j0nnj0k0NK5K0NNNJ0%Nj0J0N%J0Nm0j5nJ0nk0k0nNN%J0NNJ5%nnJ5L0
8210D0NJ5NN%%%%%%J0nnJ5%NK5M0M5K0l5o0o0m0j0NNnnnj0%J5Nk0j5J5J0J0J5k0k0J5M5M5
8207A00%k0k0%J5nJ5%NNNj0j0j0j0J5K0J5K0nk0j0j0nJ5%%%k0j0j0J0N%J0J5%NJ0NJ0J5Nk0
8204A25k0k5j5j0J0Nj0k0m0l5k0%J0J5%J0N%J0K5Nnk0k0j0J5J5%%J0n%Nj0NL5J5l0k5k5nn
8201c5K5L0Nj0j0J0N%J5K0Nj5k0l5k0%L0M0J5%%NK5J5J5%NJ0nNNJ0nnk0k0nJ0K0K5Nnj0nn
8198A25j5nnj0nJ0J0n%J0J0nj5k0nJ5K5nnk5k5j5K5L5L5K0nl0n0l0j0j5%%N%%%J0nN%j0J0
8195C0L0Nnk5k5nNK5J0L0Nk5k5k0j5k0NK0J0J5J0j0l0k5nJ0%Nn%J0n%J5N%J5%NJ0nnNj0l0
8192a5j0NJ0NNNNJ5%%J5NJ0NNJ5%J0Nnn%j5%nk0%K0%%J5nJ0J0nJ5%j0l0%nj5%%%%%%%nNJ0
8188E5k0j0NJ5K0nl0l0l0%L0M5K5NN%N%NJ5J5j5j5J5J0j5k5l5l5l5l0j5%nn%J0K5M0L0J0%
8185C0j5j5%K0J5J0j5nn%%n%K0L5L0K0%nj0%NJ0nl0j5J5%nj0NJ0j5nN%j0%k0k0%J0nk0k5%
8182b0J5NNNNj0J5K5L0%nj0NK5K5%k5j5j0n0o5l5j0NJ0L0M0N0L5J5N%nj0%J5Nj5k0j0J0n%
8179F0nj0%nn%Nj0N%j0NK5j0nK5K0K0Nj5j5%j0j0J5K5J5K0j0l0k0j0l0j5k0k0nNj0NJ5L0K5
8176D5L0L0J5%j0j5k0k0j5nK5NJ0NJ0J5%nnj0%nj0j5%K0Nnk0j5K0J5j0j0%Nk0k5j5NN%k0k5
8173c5%j0j5j5nJ0K0J5J5J5J5K0NK5J5%k0m5nK0L0M0K0L0K5K0k0k5l0nj0k0%nj5k5%K5M0L5
8171A35K5nl0k0j5j0N%nNj0nNJ0J0J5J0j0k5k0k0%J5NJ0%NK0n%n%n%nj0NJ0j0%J0nNJ0nN%
8167I5N%N%N%%Nj0N%%%%%N%%%k0k0nJ0J0K5Nl5l0j5NK0K0K5J0nj0%j0j5NJ0L0J5%j0k5l5l0
8164D0j0NJ0J0NJ5J0nnJ5J0nNNnnnnl0j5%K0nj0J5j5%J0%%J5K5L0J0k5k5j0J0J0nk5l0J0J0
8161E5J0J0J0J0J0J0Nj5j0NJ5K5K0K0J0%%NK0Nk0j5k0j5k5j0j0j0j0nj0J5L0L0J5j0nJ0j5
8158A40j0k0nk5k5k5k0j5Nj5%J0J0J5J0%%%%j5%NL5Nl0l5l5l0j5J0L5L0K0K5L0J5nK0%NJ5
8156A15J5Nk0l5j0J0K5Nk0m5o0k0K0L5J0J5K0K0n%n%n%k5J5K5L0J0j0j0j0j0j0%J0K0M0J0
8153A55j0k5k5j5n%k0j0j0k0n%k0nj0%J0L5L5J0N%J5K0K0J5K0Nl5o0o5l5j5NJ0%N%NJ5K0N
8150B0K5M5K5%k5n0k0j0%n%%n%%%%n%Nj0k5k0j0n%J0L5L5Nnj5j5n%NJ5K5K0K0NJ0J0j5l0m0
8147@k5NK5L5M0J5n%n%%j0%j0n%%m0l0k0j5NJ5L0K5J5K0Nj5k0j5NJ5nnJ0K5j0k5k0nj0j5j0
8144c0J5N%J5K0L0J0k0k5k0j5k0%K0K5K5L0K0J0%Nj0j5j5%j5j0j0j0j0j0N%%K5L0K0nj0k5
8141C5l0l0k0NK0K5L0L5K5%%%%J0nk5k0l0k0NN%J0K0%J0j0k5nK0J0J0k5l5l5j5NJ5K5L0L5
8138E5j0%J0j5j0k5%J0J5J5nj5k5k5k0%K0J5K0Nn%n%J0J0K0J0%%j5k0j5J5J5K5K5J5j0j0%
8136H0j5l0k5nJ5J0J5n%j0l0k0k0n%j5NK5K5L5K5j0%nK5K0J0nk0l5n5n0j0J5L5K5K5NNNNN
8133D5J0%Nj5k5k5j0nj0K5K5NNNNJ5J5n%J5J5%k0NL5M0K5J5%J0NN%k0l5l5k5j0NJ0nj0j0N
8130H5J0Nk0k5l5nNj0j0NNNn%%n%%nj0J0nnK0K0K5J5Nj5k0%L0K0%j5nJ0J0J5J0j0j5l5k0n
8127C0j0n%K0J0J5J5J0J0J0Nnj5j5J0J0j0l0j0nJ5J0%n%%K0K0J5K0K0%nk5k0k0j0nk5l0j5
8124@%J5L0K5K0J5j5%%j0j0k5nnNN%K0J5K5J0nnnnj5NK5K5J0k5m0k5l0Nnj5j0j0J0K5L0J5
8121G0%J5L5N0J0k0j5n%k0j0j5j0j5%N%%%%%%%k0k5nJ5nj5k5k5N%NJ0L0L5L0K0%j0k5l0j0
8118C0J5J5J0NJ0J0j0j0j5j5k5k0j0K0L5L0L0L5K0J0%k5m0k0nk5k5k5j0J5K5J0K0%N%K0J5
8115A05J0NK0Nk0nJ5J5J0j0%%Nj5k0Nj0j0j0j0%%n%nnnnnj5l5l5%L0K0NJ0J0K5%j5k0j0k0
8112Ej5j5j5j5nK5M5L0%j5nj0j5%K0J5J5%J0J0NJ0NNJ0%J0nj0k5l5j0%J5K0%j5nnnj0J0%%
8109C0J5K0J5J5%k5j0j5j0%J0M0K0nk0j5j0N%n%K0K0nj0j5j0j5k5j0J5J0%nNj0j0K0Nnj0j0
8107A0NK5NnnNN%J5nj0n%nJ0J5K0%nk0k5j0K0L0K5J5j5l0j0K0L0M5L5j5m5m5k0k0NJ5NJ0%
8104G5NNnj0j0k5nN%NN%%L0L0L0%m0l0nnj0nK0L5J5L0L0K0j5l0k5k0m0j5J5L5M0J0nk5k0n
8101I0j5J5J5L5J5j0j5l5l0k0%J5J5J5J0J5%j5j5%J0NJ0J0j0nnnj5j5j0k0NK5K0NnnJ0L5J5
8098A40j0j0K5J5K0nj5J0J0%J5J0NK5nl5m0n5k5NJ5J5J0J0J0J5Nnnk0m5n0nJ5O0K5j0k0k0
8095H0j5k0k5nNJ0K5%NK0nK0Nk0%nn%nnj5J0k0%Nj0j5Nj0j0j0j0j0j0j5nK5L5M0L0j5k0j0
8092B5L5M0J0k0k0l0k0k0k0J5M0L0K5Nj0%%nnJ0j0j5k0k5j0%NJ5nj5%k5NK0K0L0K0J0J0NJ0
8090A10%Nj0J0K5L0nl0n0k5nj5k0nJ0K0J0j5%%%%%%J5K0K0Nnk0k0j0j0J0n%J5j5N%J0NNJ0
8087G5NNNNnj0nj0j0j0nj0K5M0K5K5Nj0%%k5k0k5l0%J5J5n%%%%j0N%nN%N%j0k0k0nj0Nn%K5
8083B5L0M0J5j0j0k0nNK5K0J0nnj0nnnj5NnJ0J0nNJ0%Nj0j5j0j5j5j0j0j0k0j0J5M5M0K5j0
8080A00k5l0k0k5k5nJ5J0nj0j0NL0K5L0L5K0J5nk5k5j0J5L0L0J0n%%j5l5m0j5j0j0j5%J5J5
8078C5J0nk5l0nJ0N%K0K0J0nnK0NK0K0J0J0%k0l0k5j0n%%%NNj0J0J5j0%%j0NJ5J5nl0k0j0
8075Enk5NK0K0NJ0K0J0J0J0J0J0J0NNNNJ5nNNnj0nj0%j0k0N%%n%J0j0%%nJ0nk0l0k0%J5K5
8072F5K0J0k0l5j5j0j0k0%%j5j0%nj0J0J0J0NJ0J0J5%N%NNj0J0J0j0J0NJ0N%J0J5nnnj0nj5
8069D0nn%k5j0NK0K0Nnk0k0nJ5J5Nj0j0NN%N%NNnJ0%%NJ0j5J5%%Nk0k0NK0K5J5K0L0J5k5k5
8065A00k0NJ0nnk5k0k0J0K5M0j0l0m0%K5J5J0J5J5nj0j5%J5Nj0l0j5NK0K5J5nnJ0K0Nj5j5
8063I0N%%%%nn%n%n%n%j5Nnj0J0j5j5j5j5j5J0K0L5N5M0K0nk5l0j0J0J0j0j5nj0NL5K5J0j5
8060A30l0j5l0j0K5%Nj5k5j5j5%K5NJ0J0k5nj0j0l0l0j0K0M5L0M0L0NK5K0nnj5Nnj0n%j0N
8057A05j5NNj0j0%J0j5%n%%j5Nnl0nk0j0j0k5nK0K0J5K0NNNNj5j0j5j0NL0J0K0J5j0NN%%N
8054H0Nnn%nnnNj0k0J0J0k0%%j5N%%N%%%J0n%K0J0NJ0J0NJ0nnnnj0nnn%N%%N%%Nn%n%Nnn%
8050F0j5j5Nk5m5l0NJ0NNj5l0m0k0J0K5K0K0K0K0J0J0J5%j0j0k5nJ5J5K5J0nnj5NK0K5K0L0
8047I5N%J5j0j5nj0j5%%j5J0J0j0j5NJ5%nJ0J0nN%j0j0j5j5J0L0K0J5nj0k0k5%NL5K5J5J5
8044A35J0K0nk5l0%J5Nj5k5k0%%N%n%%%%%%nk0j0j0J0Nj0k5j5NJ5M0K5K5%k0nj0j5n%NJ0N
8041F0NJ0J0Nj0j0l0k5m0k0nn%nn%j0j0j5%NL0L0J0n%nn%K0M5L0J0J0nnk5j5l5k5j0J5L0K5
8038B5J5K0J5J0NNJ5%%J0J5nnnj5%j0j0nj0J0NK5nJ5J0K0Nl5j5j0NJ0nj5l5k5NK5K5J5Nnn
8035I5J0%k0k0NK5J5j5k5l0l0%K5K0j0%J0K5K5NJ0nk0k5j5j0J0NJ0J5K0%k0k5j5J0j5k5k5
8032a0m5k5J0K5K5%%J0J5K5L5L5K5%%j0NJ0%k5j0%%Nk5k0j0j5Nnj5k0n%nnnNj0%nJ0J0%K0
8029ENNK5n%k0J0Nk0j5%J5N%NNJ5n%K0j0nn%J0M0L5J5%%J0nj5j0j5j5%N%%k0m0l5k0nJ0%%
8026b0nNL0L0K0NJ5J0%n%%nnNj0%nJ0j0k5J5j0nj0K5L5L5nk5k0j0k0j5k0j0N%nJ0%%J0j0n
8023Ej0j0nNL0K5K0J0J0K5%j5j5k0k0NNK0%nJ5J0nk0m0m5j5NK5K0J5nj0%j0l0j5%J0J5J5J0
8020EK5K5M0L5K0nm5m5j0K0K0J0K5L5J5nl0l5nj5l5k5j5J0N%j0nnj0%J5L0K5K5Nj5k0%NK5
8017H5L0K0j5l0nK0NNN%%NNNj0l0l0k0J0J0%NJ5nNNj0J5M0K0%k5m0k5nnj5J5%NJ0K5K5J0n
8014A25nnnj0nNj5j0NnnnnJ0j0k5nJ5K0L0Nj5j0j5%j5j0K0J5J5J5K0nl5m5k0nJ5O0M0K0j0
8011A35j5k0nj0j0l0nK0J5%nj0NK5K5J0j5k0nj0l0l0m5k0NJ5K5L0K0J0J5J0Nj0l0k5j0%K5
8009C5L0%l0l5k0J0J0nk5k5J0L0L5J0j0j5k0nNK0K5Nnj0%j0nj0nn%NJ0%%J0%NN%J0%J0nNN
8006D5j0nj0nnj0j0nNJ5J5NNj0j0NJ0J5J5J5j5k0k5j0J0K0J5K0%%%%%NNnN%%NJ5J5L0%j5k0
8003A05n%j0J0L0K5J5j0k5k5m0l5l0j5j0j0%J0J5K0J5K5NK0Nnj5k0J0K5J0j0k5l0k0J5K5L5
8000H0J0J0J0J0n%%nJ5J5nk0k5j0j0NnJ0J5K0K0%l0m5l5l0k5j0J5L5L5K0Nj0l5l0j5%J0L0
7997B0L5J0j0j5N%%J0%%%%K0L5L5K0j5k5k0k0nn%%J0J0J0J0NJ0j0l5k5k0%K0NJ0j0nl5k5l5
7994c5k0N%NNJ0L0J5K0NNJ5NK0K0L5Nnk5l0%%J5K5nj0j5k0n%J5K0%nnnnj5J0K5L0J5Nl0m5
7991H0m5l0NJ5K0K5Nk0%K0K5%k0%%k0j5nj5nj0j0nnNK5K5%%l0k5nJ5L0L5J5Nl0m5l5l5nK5
7988d0L5K0J0J5K5j0j0nnNj0j0NK0J0j5k0nj0j5%J0J0K5N%%n%n%%%%%J0%k5k0k5j5NNJ0NL0
7985A0K0n%j0J5%%Nnj0NJ5Nj5k5k5j5NJ0K0J0j0j0nJ5NNN%NNN%NNJ5K0L0NJ0K5J5J5%j0l5
7982A30l5k5j0nl0k0NK0K5K0K0Nk0nj0Nj5j5nj0j0NNNJ0k0%NL0%k5k0%j0j0j0nNJ0NJ0NNJ5
7979C0%J0J5J0N%j5J0L0K5Nj0j0j0j0j5%j0l0j5j5NJ0NJ5NNJ5NNJ0NJ0j5j5j0k0j0j5nL0M5
7976H0K0NNj0j5j0j5J0NJ0J0nJ5J5nj0k5j5k5n%nnj5k0j5k0%K5L5L0K5%j5k0k0k0J0K0J5%
7973D0J5J0J0NK0N%%Nnj5j5j5k0j0j0j0j0%K5J5Nj0j0j5j0nJ0K0J5L0K5J0nk0k5j0J5%nj0
7971D5%n%%%j0NnnNj0j0NJ5%NK0K5K5%j5%J0%Nj5j0k0nK0M5N0J5l0m0n0l5%%J0n%%%%K5Nn
7967F0k0k0NJ5%NJ5NNNNJ5Nk0%%k0k0k5nJ0K0NJ5J5%k0j5nn%%J5J0k5m0k5NL0K5J0K0j0nK0
7964F0%%%%N%%%%l0j0j0k0k5nnJ0J0j5l0k0%J5%nK0L5M5L5L0K5J0%%Nj0%%%%k0k0j0J5K5K5
7961A35K0j0l0k5j5k0l0l0%J5J0NL0K5Nj5nnk0l0k5k0NK0NJ0nl5l5nNJ0J5J0J0J0j5j5J0j0
7958d5l0k0K0L5K0NK5K0nn%nn%n%j5NNJ0%J5NNJ0J0NN%J0J0nNN%j5j0nj5nj0nj5j0j0j5j0
7955c5j0j0j0j0j5NK5Nj0%N%K0J0J0K0NJ0J5NNJ5%k5%J5K0J5%NNnj0j0nk0k5l5nJ5L0K5K5
7952G0M0K0%l5n5l5k0K0NN%J5J0J5J0J0Nk5j5nj0j0j5j0K0J5K0K0K5J0J0K5%k0k0%nj5k0%
7950E5j0%n%nn%nN%N%nJ0%%%%%%L5%j0j0k5Nnj5k0l0j5J5L5K0n%J0K0J0K0L5J5Nj0j5k0j5
7946G0j5%%N%J5J5K5J0J0J5J0J0NJ0J0J0k0l5l0k5%NnN%n%%n%%%nNJ5j0k0nJ5J5NJ0J5%nj0
7943A15J5K5J5nk5k0NL5M0Nk0j5j5k0k5j0k0k0nj0J0k0Nj0j0N%%N%nJ0%%%%NnnJ0j0NK0J5
7940G0J5J5K5%k5m0k0j0j5j5%%j0J0K0K5L0L0%N%j5m0m5k0%%%nJ0NJ0K0%j0k5j5j5%J5L5J0
7937B5k0l5j0J5NJ0J0J0Nj0j0NK0K0K0K5K0K0Nj5%J5J5n%k5l0k0k0J0J0L0J0k0m5k5j5%K0
7935B0K0J5j0%J5K0K0K0J5%j5j0j0nj0nnnnnnj5j0%J5K0J5j5j0m0j5NN%%nJ0K5M5J5nm0j5
7932D0%NK0K5K0nl0k0j0J0J0NK0K0J5j0k5k5k5%j5j0J0L0J5J5J5K0L0J0j5NNJ0NNk0l0m5l5
7929D5j0j0nk0j0j0J5K5K0K5%k0k0NJ0L0J5K0Nk0l5l5j0J5J5K0%N%NNK5L0Nj0j0%j5l5k0%
7926D5J0Nn%%J5Nj5%J0%l0k0k0j5j0NK0K0J5K5%k0k5N%j5%nnnj0Nnnj5%J0J0J5Nj0nnj0J0
7923b0L5K5J5J5nnJ0%%N%nj0%k0k5k5%J0J5Nj5j5l0j0J0J0K5J5Nk0l5%L0L0J0N%K0J5NJ0J5
7920A00j0k0j5J0K0nk5k0nNNK5K0NNj0nj0j0j5j0j0k0%NK0J5K0J5J5J5J5J0%nJ5%NN%k0l5
7917A00m0k0j5%%j0nJ0J5nnJ0NN%J5%J0N%%NK0J0j5j5j5n%J0J0%j5l5j0j0nN%%NnnNK0L5L0
7914I5L0J5j0k0k0nnl5l0k5nJ5J0L0L5L0J0K5K5NJ0NJ0j0k0k0%n%%%J5K0%k0l5k0k0nj0NN
7911G5j0%%%%NNNNNJ0j0l0n5n5k0J0K5K5L0%n%n%nnnn%j0k0J0J5J5K0K0j0k0j0j0NJ5J0J0
7908C0L5J5%j0nn%nj5j0nj0k0nJ0K0J5j5k5k5k0J0J5%J0j0nJ0NJ0Nj0k0nK0J5%NJ0n%%K5L5
7905G0L0K5J0j0j0k5j5k0k0k0k0k0n%n%K0M0M5J5nk5l0j0nnnnJ0J0J0J0J0L5J5nk0nL5L5K0
7902A55J0J0nk5j0%j5J5nj5l0l0k5nJ0J0nl0k5%J5J5%NJ0J0Nj5k0%K0K5%l0j0J0L0%Nnj0j0
7899C5%K0K5L0J5n%nl0m0j0NN%j5NK0L0J5nnnk5l5k0J0N5M0J5j0k5nK0J0%k0k0j5j5%J0J0
7897F5Nnnk5nNK5K5J0%NJ5nk5k0j0N%nl0j5J0J0J0K5J5J5k0m0l0k0J5K5L0K0J5L0K5J0%k5
7894A30j5j5J0J0J5NJ0J0J0J0j0k5k5l0l5k0nJ0M0L5J0Nj0Nj5m5m5k0%%j5j0J0K5J5Nn%NL0
7891F0J5J5L5K5N%k0k0j0l0k0k0l0j5J5L0K5K0K0K0L0J5NJ0NNNj0l0l0j0Nnl0l0k0nJ0%NJ5
7888F0K0J0k5m5l0%J5K0%J0J0J0J0n%%n%%j5NJ0j5%%Nj0%%K0J5K0J5J5J5K0J5nnnnnnnnj5
7885A15%J0k0k5j0m0nK0M0L0L0J0nJ5%m0m0m5m0m0l0NK5J0%NNnnnnNNJ0NJ0%J5%j5j0k5nJ0
7882c5K5K5J5j0J0%%j0J0n%%j0J0j0j0N%nJ0NK5%J0K0J5Nj5j5J5J5L5J5j0l5j0%j0nj0J0K0
7879I5j0j0j0l5%J0J5J5J0j0k5nk0k0%nj5k5j0K0L5L5Nj5%nn%nJ5L0K0J5Nk5j5%k0K0J0nJ0
7876G0J0J0J0%k5l0n%%%%%%%%NK5NJ5J5NJ0J5j0NNj5%%n%Nj0j5J0%j5Nnk0N%k0k5k0l0j0J5
7873a5L5N0J5NNNNj5m5k0k5%K0J0NK5K0K0K0%l0j0j5%n%n%j0%n%nnnj0N%nn%K0L5K0J5NN%
7870A10J0L0J0Nj0j0k5k5k5%Nnnk0k0l0%J0J5Nj0n%NNnJ0M0K5j0k5j5J5j0%j5%%j0k0J0j0
7867@nj0nj5%NK5Nl0j0NJ5J0j5nJ0K5K0%j5NK5J5j0j0K0L0J5k5k0J0J0L0%N%Nnn%n%nj0N%
7864I0%%%J5K0nk0nNJ0J5nJ0J5j0k5k5j0J5J5%j0nnj5l0k0k0%NL5L0K5J0J0J0N%j5l0m0j0
7861C5N%j5nK5L0J5Nj5k0k5k0NNN%j5j0j5J5J5J5N%K0N0L0j0j0k5j0k0k5l0j5%J5J5J5K5K0
7858H5%j0n%nJ5J0nj5m0m0j5K0K0K0K5J5J5j0k0l5l0nNJ0J5k0j5nK0K0%k0%J5K5K5L5K5%l0
7855I5k5l0nK0L0K5j0nn%j0l5m5m0l0%L5K5L0K0Nj5j5j0NL0L0J0J0J0j5j0j5k0j0k0NK0L0
7853F5k5l0k0k0j5nNj5k5J5L5M0K5J0%k0nK0K0j0J5j5J0%j0%%nJ5J0k0k5j0NnnJ0J0J0J0j0
7850C5k5k5j0%J5J0J0K5L0%j0j5j0%k0m0m0j0K5M0K5J5Nnn%n%N%%%Nj0J0nj0nnnJ5L5M0J0
7847I5j5j5J0Nj0j0N%l5l0%M0K5J0%j0j0NK5Nnn%nk0j5j5J5K0J0K0K0J0j5j5%N%NNJ0J5J0
7844A40%K0NJ0NNJ0%l5n0n5l5j5J5J5j0nJ5%%nk5k5nNJ5K0N%nNj0n%nnNJ0NNNNJ0NJ0NNNK5
7841I5K0J0k0l0l5j0%nj0J5L0J0nJ0NNJ0nJ5j0j0j0j0nj5j0j0N%NN%%N%K5K5nj0NJ5J5NJ0
7838A30K5L0%k0l5k5l0l5k5nJ0J5K0J5J5%nn%n%n%j0Nnj0J0j5j0NK0L5J5j0k0nnk5nnnnnn
7835A0nnNNNNj0J0J5nNK5NJ0%nJ0K5L0K5J0k0k0k0nj0j5j5k0j0NL0J5J5j0l0m0nK5L0M0K0
7832A30nJ0%%%%%%J0K0K0J0j5j0k5nNNJ0%k0k0l5j5n%nnJ0k0%%j5j0%%K0J5j5l0k0n%NnJ5
7829@K5L5M0J5J5%nj0nj0j5%%j5nnj5nj0k5k5nNJ0K0J0NK0K0J0J0J5K0Nj5j5k0j5l5j5j0j0
7826a0nnK0J5K0nNJ0J5NJ0Nj5l0l0j5J0K0K5J5J0K5J5J5j0k0k5nJ0J0J0J5K0J5%j5k0k0l0
7823F0k0nN%N%%J5nj0%nn%n%n%NNNNK5Nj0k0j5%K5J0nk0nNJ5NJ5K5J5%n%Nj0j5k5k5%J5J0
7820F5J0nk5j5j0NK0J5K0NnNJ5K0%k0j0j5j5m5l0j0J0K0K0J0L5J5K0K0J5K0K0j5l5l0nNJ0
7817A10J5nk5k0l5j5NN%%J0j0K0j0%J0j0l0j5j5k5j0k0k0K5K0J5L0L0J0K5K5j0k5k5j5%K5
7815D0NJ5J5%J0Nj5l5k0k0n%j5NK5K5nl5l0NL0L5J0nNJ0k5m0k5k5j0J5j0J0K5K0K5K5nj0n
7812B0nnn%j0n%j5NK0L0N5J0k0k0k5k0J5J5J5K5NK0K5Nn%Nj0nNj0NJ0%J5%k0k0l0j5NJ5NJ5
7809A00j5k5k5j5%J0%%K5j5NJ5%J0j0J5J5j0NNk0j5l5j0J0J0NJ0J0k0nnj0nnn%J0NJ0%J0J0
7806D5%j0j5k5nJ5J0L0J0%J0nNJ0nN%nk5j5j0j0j5k5%K0J5K0K0K5K0K0K0nj0%j0nnj0%J5L0
7803A30L0J5k0l0k5k5n%%nk0J5nj0nj0k0NJ5K5K5K0%NJ5nj0K0%%%%j0m0m0j5%%nj0j5%j0n
7800b5j5N%J5J5%J0J0J0J0N%%%J5j0%J0Nj5j5NK5Nk0j5NK5J5J0J0J0K0%%j0j5%j5%j0j0%%
7797F5%%Nn%%%%%%N%J0nl0k5nJ5L0M0K0j0n%J5L0%%%%K0j0l0n0k5j0j5j5%K0J0J5J0J0K0%
7794A00nnnnj0nnj5J5J0%K0K0K5%j0k0l0m0k0%%j0NK5J0%j5%J0J5N%J5J0%j5l0k5k0j5j0k5
7791e5nJ0K0K0NJ0J0NJ0NJ0J5J0N%L0L5K0j5k5k0j0%%j0%nj5Nk0J0Nk0j0Nj0Nj5%%j0l0j5
7788d0NJ5K5M0M0K5%k5j0k0j0%j0%Nj5%nnnj5%j0nj0nK0J0J0K0NK5J5J0N%nN%k0l5m5k0NK0
7785a0N0K5nNK0%n%nJ0j0Nnk0l0k5j5nJ5K5nk0k0nK5K0K0K5K0%j0j5%NJ0j0J5K5%j5k0%%N
7782G0nn%Nj0k0m5l5k0%K0%J5J5L0L0K0%nn%%j5n%j5j0nk0j5n%j5k0NM5M0M5K0N%nk0j0j5
7779D0k5nk5j0L0L0J0%J5L0K0K0%%%%%%%%j5j5%k0nJ0%%j5l5k0k5NJ5M5M0nl0j5j5k0j0J5
7776A5J0J5%J5J0j0j0%j5k0k0k0k5J0J0%J5J0NNJ0J0Nj0l0%J0J0%%NNNJ0L0K0K0j5j0j0j0
7773E5%%%%NK0L0nk5k5k0l0k0nK0J5%%Nj0K0J5J5J5K5J5j0nnJ5J0NJ5L0L0J5nn%j5j0nk0%
7770A55%NNN%j0k0NJ5%j5k5j5k0k5j5k0k0k0k0%Nj0J0NnN%NNJ0%j0nj0j0j0j0nj0%J0L5L0
7767@K0J0J0K0K0J0K0J0j5k5l5j5J0NJ5NnnNj5nnj5%K5L0J5j5j5k0l5n0l5nK0L5L5N5L5nj0
7764H0k0j5k5j0j0J0%j0j5NL0M0M0L0J5J0J0NJ5NNK0%l5n0l5NJ0J5%k5m0k0nNK0J0J5J0%n
7761I0n%NNNj5m0j5nJ0N%j0J5K5K0K5K0j5l5l0k5NK0J0NK0%J0J5n%Nj0%%%nnj0nj0j5k5j0
7758B0NJ5K5J5l5j5J0J5L0nnnn%%j0NJ0N%J5L0J5nn%%Nj0k0l5m5k5%%N%%%N%%J0J5%%J5J0
7755E5J0%n%%k5k0%K0L5L5%l0k0k5%j5k0k5%J0K0K5%j5k5n%J5J0nj5j0K0L5L0L0Nj0j0NNj0
7752G5j0NnnNnk0j5nK5K0k0j0j0NJ0%j5k5%L0M0K5J0%Nj5k0j5k0NJ0NNNNnJ5J0%%J5N%J5n
7749A25%j5k0n%k0j0j0l5j5NNj0j5j5nNJ0J0NnK0J5%%K0J5J0j0NNK0J0nk5l0J0J0%J5K0J5
7746A05K0K0nj5j5j0j5m0l0j5%J0j0J5K5L0K5K5J0k5m0l0j0j0nj0nj0nj0j5j0%K5K5Nnk0j0
7743c5j0J0K0K5%%k0j0J0%Nj0N%%%%J5J5J0Nnl0k5nNK0K0K0L0K5K5M0J5j0l0k5l0l5%%%nJ0
7740D5j0%%n%nk0nK0L5L5K5J0Nk0j5j5%%nnk5m5m5l5%J0NNJ0NNJ5K5nnnK5K0L0N%%%n%n%j0
7737D5n%j0%nn%nn%j0j0nj0nnk0NK0L5L5K5%Nj0NK0Nn%K0j0l0n5m0k0%nNj5j0NM0O5P0M5%
7734A50k5k0nj0j0j0j0j5J0%K0K5L0K0j5k0%L0Nl0l0k0J0J5%nk5k0%j0j0nj0k0%NK0K5Nj5
7731C0j5j5j5%%n%%nnNnJ5J5%NJ0NNJ5%%j5l0k5j0NJ5L0J5NNj0j5j0j0NNj0j5j5j5j5J0K5
7728c5J5K0J5K0K0K0%NN%J0%%Nnj0j0j0nj5j0nJ0nK0K5j0nJ0L0K0N%%%nJ5J5%%j0k0m5n0m0
7725a0j5J5M5J0nj0J5K5M0J0j0k5k5k5%j0j0%%%N%%%%J0NNNK0%%J5J5J5K5Nnk0j5j0n%%n%
7722H0%%nJ5J0K5N%%j0m0n0k5nnn%J0J0K5L0K0%l0j5j0%J5K0J5n%%Nnk0k0NK5K0Nj0k0m5m0
7719b5l0NK5K5K0NJ0K0J0J0K5K5Nj0%K5J0J0NNNNJ0%l0n0k5%nk0k5nK0J5J5K0NK5NNNNNj5
7716A45l0l5l5j0nnnJ0%%%%K5L5J5NJ0J0Nj5nj0nnj5N%%%%%%%%j0l0j5k0j5k0k5j0K0L0L0
7713B0J5%j0nj0nk0k0j0K5M5M5K5%%%%k0j5k0j5NK5K0Nj0k5k5nn%j0NK5L0J5j0k0j0j0j5%
7710A0N%NnnJ0K5K5J5Nj5j0j0N%J0J0K5M0K0j5l0j0NJ0k0j5nnnnJ5%j5j5%%NK0K5K0nk0l5
7707F5o0l5nK5L0J0j5j5n%NNK0L0K5K0Nn%j0nj0j0K0J5J5J5J0nN%j5k0k5j5j0l0k5j0%%%N
7704eJ0nj0J5J5nNJ0j0nj0j0J5J0J0J0nl0k5j0j0k5j5j5J5J5J5J5J0J0%J5L5M0L0%j0j5j0
7701G0j5%%Nn%j0j0NJ5J0j0j5NM0M0L0J0nj0j0nnk0m0l5l5j0J0K5L0M0K0%%%NNK5K5J0nk0
7698A60j5j0j0k0j5j5%%NnN%nJ0%%%%J5J0Nk5j0NNJ0j5j0j0k5j0j0k0nJ0n%NN%nJ0J5K5J5
7695G0K0nk0k0n%N%J0k0j0j5j0J0NJ0NJ5%K5%j5k0l0nNJ0K0Nj5j5j0k0NK5K0NK5K0J5K0%%
7692A15J0nj0l0j5%K0J5nk0j0%J5L0J5Nn%%j5k5j5nnk5k0j5k0J0J5%Nj5j0%NJ0nJ5nj0J5K5
7690C5K5J0j5%%Nj5k5l5m0k5%%K0M0J5Nn%NK0L5K0K0%J0J0J0j0l0k5l0nJ5J5J5j0k5l5k0%
7687b0J5J5J0N%j5j5%j0j0NL0L0J5K0M0M5J5NN%Nj5%j0nj0nnnk0k0%nJ5nj0l0l0%J0K0%nj5
7684D0NJ5NJ0J0NJ5NJ0J0n%N%k0l5m0m0j5nJ0K0K0K0nNJ0%%J0nnJ0nk5k5%J5J0L5N%%n%%%
7680G0j0N%K0K0%j5j5j5k0l5l0nL0M0L0J0%j0j0k0j0J5K0J5J5K0Nnk5k0j0NK0Nnj0j5k0%j5
7678B5l0l0j0%J5J5J0K0M0J5J5%nNj5j5NM5N5M0Nj5l5l5k0k0j5l0nK5M0L5K0nl0n0k5nJ0L5
7675H0L5K0Nnk0j0j0j0nj5Nnnk5k0%K0J0J5K5L0J0%j0l0j5%NNNJ5J5Nnj0nj0NJ0J0%%%j0k5
7672H0l5j5nJ0K5Nn%k0j5j0J0L0N0L5j5n0n5l5k0j5j5nJ0NNK5M0M5K0j0l0j5j5k5j0NJ5J5
7669A0J0J0J0K5Nj0l0l0j0J0J0J0J0J5K0J5J5%%%%j5j0j0k0%k0j0j0nJ5K0nj5J0J5%K0%k5
7666C0j5m0j0NNJ5J5%k5j5j5Nnj5j5J5M5M0N0L5K0NNJ5nj5l0l0j5%%j0J0%%%%%%%%Nnl0l0
7663ennj5NJ0L0K0K5nj0J0j5nnNj0j5%%j5nnj5%J5J5L5Nj0j0k0%%%j0J0J5J0J5K5nn%%m0l5
7660b0k5l5k5j0k5j0K0M0L0L0J0J0J5Nn%j5N%N%NNNNNnK5J5J0J0J0J5Nnk0k0j0%Nj5J0j5l5
7657El0j0NM0L0K0K5K5nnk5j5K5L5K0nj0l0k5l0k5k5k5NK5M5L5K5J0j0l0n%J5K0nj5k0j5J5
7655F0Nnj5J0J0k0j5j5l0nJ0J5K0N%N%NJ5K5J5J5j0k5j5k0n%j0J0K0L5K5L0J0j5%nk0l0k5
7652F0l0k0nk0nK0J5J0L0%l0j0j5%%j0%K0NJ5J0NJ0J5nJ0NNN%j0j5%Nj5j0nnnk0J0K5K0j0
7649E5m0j5J5K5L0J5%J0J0n%n%n%n%n%n%n%n%n%%n%%Nj5k0k0j5k0%K0NJ0NnJ0nk5k5m0k0L0
7645g0L0L0L0K0J5J5J5nj0%j0l5j5k0k5K0L0L0K0%nj5%n%n%n%n%J5L5L5J0Nj0j0%nk5j0k0
7642D5j0j0j0j0j0NK0M0NnJ0K0L5Nj0nJ0J5J0j0%%j0k5l0l0J0%J5J5K0j0k0j5j5k5nJ0%%%
7640B5%%%j0j0j0j0NL0J5K0J0J0j0nk5j0J0K0K5L0Nj0j0j0j5j0J0K5K0J5J5nj5l0k0j5k5k0
7637A5NJ5K0N%J0K0K0Nj0l0l5j0NNnj5NNj0j0J5%%NN%Nj0j5J0L0%%j5N%j0k0k0J0%j0l0j0
7634d5J5K0M0J5K5NNNJ0NNK0K5Nj5k5j5J0J0j0j0nj0nNNnNnN%n%n%j5NnnNnn%%%j0%%j0Nj0
7630C0%J5M0L5%j5k5k0nk5k0nj5j5j5j5j5j0K0N0M0J5J0%%Nk0j0j5NJ5M0L5J0Nj0j0J0Nnk5
7628I0l5l5l0%J0J0%%nJ0J0K0J5Nl0%nJ5J5J0N%J5J5nJ0NJ0j0%%J0j0j0NJ5%j0l5l5l0%K5
7625D0L5J0j0j0J0J0J5%Nj0%nn%nn%%n%n%%%nnj0nK5K5J5L0J0nk0l0j0nj5nK5K0K5K0J0J0
7622A65nl5j5Nj0j0k0%j0j0j0J5NnJ5nNNj0j0j5j0%j5j5%%K0J0J0j5%J0L5J5j5m5k0j0j5k5
7619d0%J0J0nl0j5j0%K5J0J0J5J0J5J5J5J0%nnnJ0K0%l5l5k5j0%L0K5L5K5J0NNNj5l5l0j5
7616@nJ0%N%NN%N%nNJ0j0N%%%nN%%j0J0L0K5L0K0Nj0j0%J5%k0k0l0k0%K0K0K0%j0l5nJ5L5
7613A05N0K0j5m0nL0K0nNJ0NN%J0J5%k5j0J5J0Nj5j0Nk0j5j5k0N%k0l5n0m5l0j0J5J0J5J0
7610b0J0j0N%%%N%%NnJ0J5K0%k5NN%NNn%%J0J0J5J0J5NJ0J0k0m5k5k5nN%%Nj0j0NJ0L5L0K5
7607H5n%Nnk5j5K0J0nj0J0J0%n%%K0%j5j5l5j0NJ5NJ5j5nK5%Nj0j0k5k5j0J5K5J5nk5k5nJ0
7604a0NK0J5J0NJ0%NN%NNNNNN%NNNNNj5l0l5j5%J5%NJ0J0NJ0J0J0j5j5J5J0K0nj5N%%N%nN
7600A05J0j0%nj0N%j5j5NK5J0j5l5j5K0Nnj5j0K5K0N%J0n%Nnk0l5j0NJ0J5J5J5J5NK5K0Nn
7597A50k5j5j5k0j5j5k5%J0nNJ0K0Nj0k5J5L0K0Nj0NK0K5Nnj5l5j5l5k5j5k0j5j5j0%K0L0
7595a0M0M5L5nj0j5nk0l5NJ5K0K0%n%%J5J5Nj5%J0K5L0K5J0j0k5l5n0k0j5l0m5m5%M0N5M5
7592F0J5nNNJ5nJ0Nj0j0j5j0J0K5K5J0NK0J5Nk0k0k0k0j0J0%l0l0j5%J5K5L0K5K0K5Nj0k0
7589A35nnk0%%k0l0NL0J5j5k5nJ5NNnnNJ5L0J0j0j0k0m0k5j0J5J0L5L0L0L0K0J0%j5l0m5l0
7587H0k0k0j0j0l0j5j5k5%L0M0L5K5Nj0k0j5J0K0K5nj5k0j5%j0j0K0K0L0J0Nk0j5%j0j5k0
7584A0%%%n%%%%%j0N%nK5L5L5K0NJ0J5%k0k0l0j5j5j0nj0nj0j0nJ0nnJ0%NnJ0%NJ0nJ0%NN
7581C5NK5J5Nj5j5k0j5k0J0K0L0K5K5Nj5n%J0J0%%%%n%l0l5j0NK5K5K0j5k0n%Nj0j0j0nj0
7578C0nJ0k0k0J0J0nnJ0NnN%%k0j5%J0K5K5J5%%%n%%%%j5nNj0j5NnnJ5K0K5K0nj5k5%%%J0
7574E5%N%N%J0J5NJ0M0K0J0j0k5k5j0J0%n%%%K0J5%j0k5k5j0j0j0j5j0k0k5j0J5K5K0K5K5
7572H5Nj5nnj0k0j0j5J0K5K0J5J0J0J0NNj5j0%%j5Nj5l0m0m0k5j5J0K5K5J0J0J0J0J5%%K0
7569E5NN%J0K0nj5k0l5j0NNJ5%j0k5%%n%%J5K5n%K5j0K0K0j0k0k5j5%nn%J5J5%%K0K0Nj0J5
7566H5L0L0L0%k5l5m0j0%Nj5k0j5k0N%%Nj0NJ5j0j5J0n%k0k0j0k5n%nnK5K5K5K0L0K0j0n%
7563D0K0J0%j0l5k0k0%nl5l0NK5J5J5J0J5J0J5L0K5Nj5j5j5k5nJ5N0M5J5j0j0J0K0Nnj0NN
7560A45nj0N%k0l5m0nK5NJ0l0k0l0j0k0%K0K0K0NNK5M0J5%%J0J5j0k5j0J0nnnj0j5%nnj0n
7557D0k0%J0L5%N%Nj0N%nNn%%nnK0L0J5J5J0j0nk0j0j0l0l5j0NJ5%nnj0%J0J0J0J0Nj5k0j0
7554A5J5J5L0K0%j5j5j0%NNNJ0Nk5k5k5k0n%%%J0J5J5J0J0j0%NK0M0L5K0n%nj0j0l0j5k0k0
7551D0j0k0j0%NnNJ0J0J0J0%%J5K0K0nk0k0%j0%n%K0J5%j0nj5j0K5L0J0k0j5m0m0l5k5J0J5
7548e0K5L5L5K0%%%%%%%j0J0nJ5J5%J0J5J0J0j5j0NL0K5K5K5K5J5j5n0n0k0k0k5j5J0L0K0
7546A25J5Nk0j5%NJ5K5%j5j5k5j0j0j0j0j5J0N%NNj5%j0J0N%k5m5m5l0nnnnnNNNNj0j0nj0
7542a25NK0L5M5K0%J0J0Nj0%%J0J5J5J5J0J0J0J5%J5J5Nj0k0j5j0l5l5j0NJ0J0j0%NK5J0j5
7540E5l0l0nNJ5J0NJ5K5j0%NJ5nNN%n%nNn%%j5j5%NK5%j5k0j0NJ0j5%%j0Nnj0n%j5%nj0J5
7536a5J0J0J5K5L5K0k0l5l5j5NNN%J0K0K0K0J5J5nk5k0nj0n%j0nj5%J0L5j0j5j0K5O0N5K5
7534A85%k5j0N%k0l0j5j0nk0j5j5j0j5j5%j0j0J0L0K0K0K5J5K0K0Nj5j5k0J0J5j0k0k0NNJ0
7531G5k0j0K5K0NN%NNJ0J0%%j5j0nnk0j5nj5J5L0K5j0l0l0j0NK5NJ5K0J0K5J0k0m0n0k0J0
7528B5J0NK0L0K5J0j5k0l0j5nj0NJ0K0J5J0j0k5j0j5k5nnk0j5nJ5K0K5J5J5K5K5J0j0j0k0
7526F5nJ5NNJ5k0k5k5j5nJ0J5nk0k5l0k0NJ0NJ0J5%%J0J5J0j0k0j5%NNJ5J0%K0J5NJ5J0%k5
7523D5nj0nK0J5%NNJ5K5Nj0l5l0NL0NK0K0NJ0J5j5j0nk0j0nk5%%%%%nNNnJ0J0%K0J5nK0%j5
7519A15j5j5k0j0J0j0NJ5K5L5J0j5l0l5k0nJ5K0j0nj5%j5nJ5j0J0NL0K5Nn%j5NNJ0NJ0J5J5
7517A50%k5l0j5J5L0L5K0Nnl0l0l5l0%J0%%N%N%%NJ5j0nJ5%%J0n%N%N%N%%n%Nnj0J0n%Nn%
7513A05%n%%%%%%%%%j5j5nk5j0j5%k0j5K5J5j0K0nj0K0K0J5nk5k5J0M5L5J5%NJ0k5k0j5l0
7510D5j5j0k0j0K5J0J5K5NJ5K0N%nj0NJ0J5K5%l5m0m0l5nnnn%n%nNNK0M0M0K0j5k5k5j5k5
7507ej0NJ0NJ0j0j0j0j0%J0NNNNNNJ5nJ0Nj0j0j5nJ0Nnl5l5j0J0L5L5M5K0%j0nj5j0%J0K0
7504F5%nJ0L5K5nl0j5k0%%n%J0J0K0%j0l0m5n5l0%L0L0J0nNNJ0L0M5N5M5J0l0n0j5nj5j5l5
7502C0m5k0%K5J0J0K0J5nl0j5J0K0J5K0%k0%j5k0k5%J0J0j0%N%N%N%K0J0J0J0J5J5N%%N%J5
7499A10J5K0J0%N%%j0l0l0j5%J0NNNnl0l0k5%K0K5%%%%Nj5nnnnnnNNj5l5j5Nnnj5%J5L0L0
7495A5K5M5K5J0J0nJ5K0nj5k0k5k0l5k0j0l5k0k0nK5M0L0K0nnK0K5K5Nj5j5nj0k0%K0J5N%
7493H5J5J5%nk0k0n%K0K0%N%%Nj5j5%L0%NN%j5k0k5j0j5J5%%%%%Nk0l0l0j5J5K5L0J0J0j0
7489D5n%K0J5k0j5%N%J0k0j5l0%M0O5L0J0J5nk5k0%K5M0M0K5nl0m5m0k0%nj0l0k0k0NJ5J0
7487C5NNj5k5m0k5%L0L5K5J5L5J5%K0NN%l0k0j0K0J5J5J5J5j0k5k5k5j5J0K0NNJ0J0J5J5n
7484A30k0nJ5J0nj5k5j5k5nJ5J0nnj0k5m0k5K0M5M5L5N%j0k5k5l5j0K0L5K5K5L0L0nk5l5j5
7481H5K5K0J0j5k0J0K0J5K0K0j0nnj0j0m0l5j0n%J0j0k5k0j0J5J0n%J5K0L0K5K0K0nk0k0%
7479A10nj0Nnnnnnk0k5n%k5j5n%J5J0NNJ5J0N%J5N%k0k5l0j0NK0K0J0J0K5J5J0J0Nj5k5j0
7476F0%%j5n%n%%nn%Nj5%%nn%nJ0J0K0NJ5J5K0%nN%nl5o0n5l0NK5K0J5%j5j0%K0L0K5K0J5
7472F0J0j5l0k5NJ5K0%j0l0l0k5K5N5M0%j0k0%K5J5j0k0J0NNNj0k0k0nN%k5k5j5j5j5j0K5
7470f0L0M0K0J0J5K0%j5k0l5nJ5L0M0J0nn%nj5%k0%nj0nj0NNnJ5%%K0j0J0NNNNNJ0%%J5nJ0
7466A10NNNNN%NN%NnJ5N%J5%nnl0m0k5NJ5J5L0Nj0j0j5nJ5K0K5L0K5K5J5k5m0o0k5k0l5k0
7463C5nnn%j0NnnNJ0NNJ0N%K0NNJ5%NNNNJ5%j0k5l0j5J0J0N%N%NNJ0%NN%J0NN%NNNNNj0j5
7460A25%L0L0J0j0nj5k5j5k0k0%%j5nJ0K0M0L5K5j0k0l0nj0k5nL0K0%N%j5m0k5%K0J0l0n%
7457F0J5%l0j0j0K0K5K0K0Nj5nnnnj5%Nj0%%k5j5%K0J5NJ0NNJ5J5%j5k0l0j5Nj0k5l0j0K0
7454b0J5M5N5L0%j5j0l0l0j5NNNNJ0J0NJ0NJ0J0%%k0k0nnl0j0j0n%NK0J5K5%k5%N%%k0j5N
7451A5K0K5J5L0J5nnj5%NJ0J5%k0j5l0k0NJ0%NN%J0%%N%N%N%%%%N%j0J0%%j0nj0n%k0nnj0
7448B5NNj0j0j0nJ0K5Nj0j0nJ5J0%NL0J0J5nk5j5j5j0n%J5K0J5nk5j5j5NK5%J0j5j0k0l5k0
7445d5%NJ0M0L5L0nk5j5l0l0NL0L0K5nj0l0l0j0J0K0K5L0K5%j0%nnnnj0j5NNj0k0NK0K5J0
7442G0%NNJ0NJ0NNJ0NJ0%%%Nj0J0Nnj0j0j0nm0j5NN%%J5J5%%J5J5J0j0k5nj5j5%%J5J5J0K0
7439A25J5J5K0N%k5k5k5n0n0j5K0L0L5J5J5J0J0%j0k0J0J5K5Nk0l5l5N%J5K0NNNNj0j5j5j5
7436F5k0j0k0n%K0J5J5j5k5j0j5j0N%n%%j0NK5K5M0K0NJ0Nk0j5NK0K0J5J0J5j5j5j0%%%%j5
7433A05j0j0J0K5Nj0l0k0k5%K0NJ0Nj5j0%k0k0%K5N0L0K0%L0L0J0J0J5%j0l0m5j5nnj5k5l0
7430E5j5NJ0J5%%nJ0J0K0j0m0j5j0j0k0%Nn%%%%%%NJ0nJ5J5J5%j0J5J5j5l0%%n%NNNNJ0NN
7427F5J0k0j0j0j0J0L5K5J0nj5k0%nNJ0nnk0k5k5j5NK0K5K5K0%j5j5K0J5J0j5l5k0k0j0n%
7424a5j0nNj0NL0L0L0L0NN%Nk5k5m0k0nj0nnNJ0NJ0J0nnJ0K5L5M5J5k5n0m0l5l0nL0L0K0L0
7421E5K0K0Nj5nnNJ0NNj0j0j0nNNNNNNNN%NJ0nk0l0m0j5nJ0%NN%NN%%%Nj0j0%J5K5L0Nj0j0
7418G5j5k5nj0j0Nj5j5Nj0nJ0NNJ5J0NJ0N%j0k0NK0K0K0K0J5%nl0l0j0NK0nj5j0n%j0n%J0
7415B0NJ5NJ0J0K0%nj5j0j0nJ5J5nk0j5k5nNJ5K0Nnj0j5n%J0J5nk0k5%NN%%NK5L5K0L5J5N
7412A35J5J5j0k0j5j0nk5j0j0l0k0k5j5J5L5K5L0L0K0nnk0j5j5k5%K0J5%nnj0%j5n%j5j5N
7409A0Nj5k5k0%J5J5K0K0K0K5K0K0K5K5J5j0m0m5k0%K0K0Nnk0j5NNj0l0k0NJ0J0J5K0%j5k0
7406D0j0k0k5j5%J5J5K5K0K5NN%J0N%J0%j0%j0n%j5%j0k0j0k0j0NK0J5K0j0j5j0nj5nj5nn
7403c0%%%K0L5L5K0%j5j0%j0j5nnk0k5l0j5%J0%J5K0J5K0K0J0NJ5Nj0%K0K5J0NJ0Nj0k0k0
7401H0nK5L5K0j5k0k0nK0J5J5Nk5k0nj0k5n5l5nJ5J5J5K0J0%k0nj0NN%J0NJ0J0J0k5%J5K5
7398H0K5L5M5J5%k5k5j0J0j0k5l0j0%nnnnk0%L0K5L5J5%nn%%%%%%%%%%k0j5%j5j0j0n%K0n
7395G0J5J0j0m5k0NL5N0M0K5j0l0m5j0Nnnnn%j0k0%j0j0j0j0nj0J0J5NJ5K0J0J0J5J0%NNj5
7392H5l0l0k5k0l5l5k0NL5J5K0K0K0K5J5nj0k0%J5J5K0J5K5NK0J5%nNj5k0m0m5k0J0J0J0J5
7389D5J5J5J0J0Nj0j0NK0Nj0j5k5j5J0J5%k5J0k0j0Nj0%nn%n%J5J0NNJ5NNK0J0%k0j0K0J0
7386I5j0j0l5k0k0%J5NNNNN%NJ0N%%%Nn%N%%l0m0k5J5K5K0J0j5k0k0J0L5N0L0K0%%j0l0n0
7383D0l5l5j5%J5L0K5L0j0nnnNj0j0NJ0J5nk0j5J5L5K5K0NJ5J0nj0nj0J0J0%l0k0j0K0M5J5
7380A40j0NNNNNNNNJ0%j0J0nn%n%%j0NJ5j0l0%J0J0%j5nnj0NJ0j5l5k5NL0L0Nk0l5l5l5j5
7377a0J0K5L5K5K5K5K5K5K0nj0Nj5nj0j5%NJ0j0l0m0k5nj0J0J0NNJ5J5j0k0nJ0%Nnnnnj0%
7374E5%j5n%j0NJ5L5L5J5Nnn%j5k0NJ5J5NJ0Nnk5j5j5k0%J0K5N%J5nj0j0%L0J5J0nk0j5%j0
7371A00j0j0j0j0nj5NL5L0J0J5J0J5N%J5%k5k0l5j5%J5NNL5J5Nj5NNNN%NNn%nj5N%j0n%k5
7368A20l0nJ0J5j5k5l0N%nJ5K5L0L5K0J0%k5k5l0k0nJ0%%Nj0NN%%nnn%j5Nnj0J0K0K0Nj5j5
7365G0k5j5j5j5k0j0J5J5J5J5%NN%N%K0n%%N%%%Nnnnj5nj5Nj0j0J5N%J5M0L0nk0j5NJ0j5j5
7362E5%j0nnK0J0%%J5NNJ0J0J0J0NJ5J0J0%%J0nnJ0N%NJ0NJ0j5k5l0j5j5l0k5k0%K5nJ5J5
7359I0j0N%N%J0nnJ0n%%%Nnnj5k0%J5J5L0J0k5k5l5k5%J0nJ0J0J5K5%j5k0j5j5n%K5L5M5L0
7356A45J0k5n0n5l0j5%J0J0%%j0j5%nj5%j0j5J0%j0j0%n%J0J5J0J5J0J5J5J0NnN%nNNnJ5K5
7353F0J0K0J5J5J0J5Nj5k5l5k0j5K0M5N0K5j5l5m0k5j0NNJ0%J5L5J0k0l0k0k0j0k0j0%%j0
7350eK0K0J0L0J0j0J0%j0j0k0j0nJ0N%J5J5K0J0nk0j5j0l5l0NL0L0J0k0m0l0j0K5L0Nj0j0
7347ENK0J5K5J5%j5j5%j5nNM0M0K0j5j5j0%j0nJ5%k0k5j5j5k5nK0NJ0J5%%%%%n%%%%%NJ0j0
7344D5J0%j0K0J5nj0K0K0nk0nJ5J5Nn%%K0K0L0J5k0l0l5k0nJ5J5nk5k5%J0n%n%j5k5k0j0K0
7341EJ0j0j0J0K5L5J0j0j0J5K0NnN%j0j0j5nNN%J0Nnj0J0K5L0L0K5Nj0n%k5m0m0l0NJ5J0N
7338G5%j0j0%NJ0NJ0%j5j5%K0J0k0j0%NJ0nk5j5k0j5J0J5J0J5%%%N%%J0%j5j0j0j0j5nnj5
7335c0NN%NNNnJ0K0n%K0L0K5Nj5n%%nl0k0NJ0J0nNJ0NNNN%j5%j5%j0j0%j0k0j0j5J0K0J5J5
7332C0J0Nj5k5j5NL5N5M0J5j0k0k5j0l0j0%NN%j0j5k0nJ0J0j0k5j5J0K5K0J5NJ5J0%J5K0%
7329A00j5j5l0j0%K5NJ0J5nk0l0nnj5%%%J0nj0nnJ5L0NNk0j5%J0K5J5j5j0j0n%%nNK5K5NJ5
7326I0J5L0Nl5m0k0nK5K0nj5k0j5k0j0NK0J5J5j5j5j0j0NL0K0J5NJ0j5l5nnnn%J5NJ5%J5N
7323G5N%%%%%%j0NJ5J5J5J0j5j5j0k5j0k0k5nJ5J0J5K0nk5j0j0j0j0%k0j5NK0K0NJ0J5%j0
7321B5j0K5N0L5J5%j0nnnl5k5l0j5J5J0J0L5K5J0nk5nj5j0j5J5J5%j5k5l5j5j0J5L0L0L5L0
7318A10K5%l5l5k5k5j5K5K0L0K5K0nl5k0l0k0k0k0NL0L0NnNn%%j5NJ0j5%%%%%%n%J5J0J5j5
7315D0k5NK0K0Nk0j0Nk5k0NJ5K0K0J5K0nk0j0j0%K0J5NJ0J0J0J0j0j5%j5j5%k5n%NK0j0j0
7312D5K0Nn%%n%j5J0j0nM0L0M0K5%N%Nk0k0j0k5k5j0k0k0j0NNj0NnnNJ0NJ5J0NJ0NJ0j0m0
7309D5k5j0nJ5J5%N%NJ0N%NNj0k0Nk0m5l0nK0M0L0Nk5j5%j5j0%%J0nj0J0%%J0%NJ0NNNJ0J0
7306D0K0NK0J5J0K0N%%j5NNj0j0Nj0j0k0nJ5J5K0J5nk0j0j0j0j5j0j5%%%%n%J0nnJ0J0%N%
7303F0J5n%%%%%n%%k0k0j5j5%K0K0Nnn%j0k0J0j0n%J5J5%J0J0J5Nnk0j0j0j0j0j0j5J5J0J5
7300A5J0NK5J0J0J5J0J5J0J5J0K5%j0j0k5%j5j5j5j0l5l0l0l0nJ0J0nl0l0%L0N0N5K5K5K0
7297A05K0%j5nJ5J5nn%j5%Nj5n%j0N%%%n%%nnj0NJ5L0K5K5%k0j5nj0j0j0j0j0%k0%j0j0j0
7294B5%K0M5K5L0j0l0k5j0nnnj0%n%nj0nJ5K0K5J0nj0k0l0k5j5%J0J0%%j0nnnnj0%J0L0J5
7291B0K0%k0j5%J5K0K5K0J0%NN%j5nj0j0nnj5%J5J0%j0m0k5k0J0J0J5NJ0J5J0J0J0%J0%j0
7288F5NNJ0K0J5%j0%K0J0Nj0j0nj0j0nj5%j0J5N%NNnJ0J0j0%N%%J0nk0k5%Nj5j5j0j0j0NK0
7285D0M5L5K5nnj5j5j5j5j5NNj5k0k5l5j0J5J0NnJ0J0j5j0j0J5K0K0NNNJ0j0j0nj0%J0%%N
7282C5k5k0%K0K5J0nj5j0j5j5J0K5J5K0J5J5J5J5nnNj0l0m0m0k5nn%j0%nj0%NNJ0%NJ0J5%
7279b0j5j5%L0M5L5L0%J5J5Nj0NNJ5n%%j0Nnj0k0l5j5%j0nK5K0K0K0nnk0k5m0m5k5%NJ0J5
7276b0L0K5J0K0K0J0NK0%%nnj0nk5j5k0j5J0L0K5NNK0nj0k5l0j5J0J5J5J0J0J5%l0l5l0j5
7274eJ0nn%K5M0K5j0l0n%n%%%j0J0K5L5L5K0%k0j0j0j0j0j0j0N%J5%k0nK0J5Nn%%nk0j0j0
7271E5k0n%j5NK0L0K5L5J5J0j0J0K5Nk5l0j5j0j0nnnnnk5j5l0j0%L0K0J5NnJ0K0K0K0K0nl0
7268A10l5k0j5L5L5L5J0j5nK5J5J5J0K0J5j0j5l0l0l5m0l5l0k0J0Nk5k5j0J5J5J0J5J5%Nj0
7265A0J0J5K5J5J5Nk5k5%%%J0%j5j5k5nJ0%j0j0L0L0J5j5nk0j0j0%L0K5J0m5m0j5nnnnK5K5
7262eK5K5L5J0J5J0J0J0nk0l0m0j5j5J5J0NNj0nJ0J5j0K0J0Nm0k0nNK0NL0K0NJ0K5K0NNj0
7259A55nk0l0j5nJ0K0NNK0K5M0J5j5k5nn%nk0j0j0j5%nj0Nj0nnk0k5nJ0K0j5j5j5%K5M0L5
7257A15J5j5j0j0nJ0NN%NnJ0J5NJ5J0nj0k5k0l0l0j0N%K5J0J0%NnJ0n%J0nj0nj0nk5%j5nN
7254B5J5Nj0k0nJ0K5K0J5J5J5L5L0J5%nnnnJ0J0%l0n0m5l5%%%j5j0j0J0Nn%Nj0J0NK5NK5K0
7251I0NJ5J5nnNj0j0%nnj5j5k0j5j5j0j5j5j0j0NN%J5L5L0L5nk5k0k0%nJ0J0Nj0j0J5J0Nj0
7248B5l0k0J0J0K0J5K5K0J0J5nj5j5%J5Nl0l0k5k5j5K5L5M0L0J5J0nk5k5k0Nj0k5l5k5K5K0
7245eJ5j0j5NK0L0K5K0%j0j0k5j0j0NK0K5Nnnk0%J0L0K0J0K5J0j0k5l0k5l5k5J5M5L5J5%%
7242A10%n%N%%%%%%Nj0%%%n%%j0N%n%n%%%J5NNNNNN%Nk0l0j5%j0j5J5J0J5J0%K0K0%%j0j0
7239A15%j0%%j0k5k5nK0nk5k0nN%l0k5j0J0L0K5L0K0%k0n%k0m5nJ5N%nNJ5j5j5j5k5j0NK0
7236e5J0J0L0L0L5L0L5K0j0l0m0n0k5nJ5J0J5J5%nn%K5Nk0j0nJ0%N%%nJ0%K0K0nNJ0K0%nn
7233A05nj0nn%j0%J5K0nj5k0l5j0NL0L0Nj0nk0%j0nK0L0K5n%J5%j5nnj0nj0n%%%%%%N%nn%
7229F5n%n%j0%%%nj5j5NJ5N%%%NN%J0N%J5nnJ5%Nnn%n%nj0NK0K0K0K0j5j0j5j0J5L0Nk0k0
7226A00j5l0j5nj0Nj0k5k0J0J0NNnJ5N%N%M5J0k0l0j5K0J0j0NN%J0l0k5J0L0L0nk0j5%%N%
7223C5%%J0nnJ0%%J5J0J0J0k0k5k0k0N%j0J0%%%nj0l0j5k0NJ5%K0L5L5M0L5NNJ5nj5l5m0j0
7220C5K0L0K0K0J5k5j5J0j0nj0nJ5nj0J5M0K0j0k5j0j5k0nJ0J5J0J5nn%nj0Nnnj0Nj0%J0j5
7217G0j0NNK0J5J0K0NK5Nj0j0j5j5nj5k5%NNJ0N%J0J5%k0nj0j5J5J5L0J0k5nk0j5J0J5K0N
7214A30nk0k0nj5k0j5j5NNNNNN%J5N%N%J0%j0J5J0J0K0%j0k5n0m5l0nK5L5L5J0nk0NJ5NNN
7211G5NNNNj0j0Nnn%nn%nj0J0k0Nj0J5J5%J5K0nJ5J0j5j0j5j5j5j5k0nJ0N%J5NJ5NN%%%%%
7208F5n%nJ5J5%l0%j0J0J0J0j0N%%N%%j0k0j5j5nJ0K0K0Nk0n0n0j5L0L0L5J5N%K0K5K5%j0
7205A05j0nj0j0j5j5j0j0j0j0j0j0J0K5J5K5M0L0K0K0J0j5l0k5k0%NNNNj0j0j0j5N%nnj5n
7202C5J0nnK0J0j0NNj0j5nj0j0j0j0j0NK0Nj0k0%J5K0L5J5%J5J0K0K5J0j0nj0nj0nj0nk5l0
7200C5l5j0NNJ0%%nK5K5K0nNJ0NNk0m0k0k5nJ5J0K5L0J0nj0j5j0j5j5j5j5%K5J0J5N%N%K0
7197E5%NJ0j5NK5L0K5J0%NJ0%j0nk0k0%J5K0%j0k5k5j0J0J0J0k0j5J0j5%nnJ0J5J0J0j0k5
7194F5k0j5j0NnnJ0NNj5l0nJ5L5K5nk0NNn%N%%%%J5J0%J5%J5NJ0nn%n%nj0Nnn%nnNn%j0k0
7190D0K0J5%%%%J5N%J5K5J5Nj0%%%%k0j5%J0K5%j0k5k5nNJ0J0j0j5k5l5j0%%j0k0j0Nj0j0
7187d5j0nj5j5NK0K5L0L0L5K5J5Nk5m0l0l0j0J5L0L5K0J5J0K5%k0k0k0k5j5%K0M0L5L5K5%
7185A70j0l0l5n5m0k0j0nj0J0K5M5L5L0Nj0j0j5nNL0M5M0J0j0nj0j0nj0%nj5Nj0n%NJ0nj0
7182A15j5j0j5j5k5l0j0K5K0NJ0J5j0k5j5J5N5N0J5j5k5k0k0j5%j5n%K5K0%%%%n%%NK0J0j0
7179A05j0l0k0k0k5nJ0L5L0K5J5J5K5L0K0nk5k5l0l0j0%K0%j0l0j0nj0l0nK0K5L5Nj5k5j5
7177B5nNJ0nNNk0k0NL0L0J0nJ0N%J0K5K5Nj5j5k0j5m0l0j5%J5J5L0Nnnj5j0NNNJ0J5Nl0k5
7174B0j5%j0n%NJ5%n%Nj0n%%nL0L5L5K5NNNNnj0k0%nj5j5%nn%j5%nj5NNNj0l5k0k0%J5J0J0
7170a5J0J0J5J0J5J5nJ0%l0k5l0%L5K0%nJ0K0L5Nj5j0j5nNj5j0j0j0j0%n%NL5K0K0N%NNL5
7167A30L5K0j0j5k0j0%J5J5%%J5J5%l0k0k0j5%nnk0k0l5k5j5J5K0K0j0nj0J0J5K0%k0nn%n
7164B0j0Nj5NK0L0J5%%J5J0J5J5Nj0l0k0j5k5j0%K5K0K0NNNK0Nj0j0j0j0j0Nj0j5Nnj5Nj0
7162C5%N%N%%n%K5%j0l0j5%nJ0NNJ5Nj0nJ0L0K5nk5nnJ5nj0j5j5nj5j0j0j0j0j5%J0L0J0L0
7158C0L5L5K5j5%J5L0J5%j5j5j5j5k0j5j5k0j5j5K0L5L0J0j5j5j5%n%%j5%%nNK0J0J0J0J0
7156A00%J5L0K0%m0m5k5j5j0nnJ5N%j0j5N%K0O0O0K0l5o5m5k5n%k0j0J0K5K5K0NNk0%K0NN
7153G5J0J5J5J5NK0J0J0K0J0j5j0%%nNJ5j0k5k5k5k5l0k5%nj0NK5L5K5K5%k5k0nNK5J5J5k0
7150A20k5k0k0j5%j5NJ0J5J5J0j0l0j5j5j0nnj0J0J0J0NN%%%K0K0J5J5J0nNNj0j0k5%J0J5
7147H5J0J5%%n%%n%n%nNj0j0nnk0j0nJ0L0L0L0L0L0J0j0k5l5j0j0j5j0j0k0j5j5NNNNj0j0
7144B5nM0K0J5%j5k0k5nJ5L0K0NJ0j0j5j5nJ5J0L0K5Nl0m0m0nnJ0NL0J0j0j0NJ5L0J5K5J0
7142A65Nk5l5m0l0%J5J0j0Nk0NK0L5L0J5J0j5j0j0NNj5Nnj0nnK0K5J0%NNj0l5m5l0l0nnK5
7139B5L0K5J0j0k5m0l0l0%K0J0NK0NNK0%%K0n%J0N%N%%%J0j0nNJ0nk5k5k0%j5%J5L0K5K5M0
7136A30M0K5nj5k0j5k5k0k0k0k5nJ0%NnJ0J0%%%j0%l0k5NL5Nn%NNN%J5%n%%J0J5J5J0J0NJ5
7132A35%k0k0k0l0%J5nJ0J0j0NNNJ0NNNNJ5nk0k0k0k5j0l0j5j5k5NK0K0L0M5K5j5l0j5j0l0
7130a5j0K5J5nk0nj5j5J0K0K5Nn%k0NK0K0L5J5j0l0j5j5NK0J5J0J5%J0J0%j0j5Nnn%n%%k0
7127D5J0Nk0J5j5nN%nj0j0j0j0j5%L0N0M0J5J5nj0nj0j0j5l5k0k5j0NL5N5L5%l0l0l0j0NJ5
7124C5N%%N%J0NNNJ0nJ5NNNNnk0j0j0J0K5J5J5j0l0n0m5l0NL5L5M0L5K0nk0k0l0j5j5NL0K5
7121I0Nj5k5m0k5j0j5j5J5M5L5K5J5j5N%J0nnJ0nn%j0%%nnj0nj0nnnj0%K5M5M5J5%k5k0nn
7118H0J5%N%k0j5%k5k0j0k5%K5NJ0Nj5j0NJ0M0L0J0J0j5j5J0K0K0j5m0l0%j5j0NK0J5J0J0
7115H0J0J0NJ0J0J0Nj0j5nk0nj0j0nm0j5J0M0%k0j0NJ0%NJ0J5nJ0NJ0J0NJ0NJ5NJ0k0m0l5
7112E5k5j0J0J0j0j5J0j0nJ0J0J0J5Nj5%%%K5K5nj5k0m0nNJ0J5Nj0J0%%%J0%%k0%%j5j0Nn
7109A0nk0j0K0M5L5J5nnnnJ0j0%K5J5%nk0k0nNK5K0J0%N%NJ0n%J0nnJ0j0k0l5k5l0l5%K5M0
7106E5K0K0J0k5m0k0n%J0J0J0J5NNJ5%%J5J0nNj5nnNj0j5N%NJ0%j0j0k0j0L0K5K5K0K0j5l5
7103A05o0k0Nj0j0NK5K0J5J5J5Nnl0j0nJ0NN%NNJ0NNj0k0k0nJ0N0M0K5j0l5k0k5k0k5l5j0
7100@K0L5L0K5J0J0nk0%%nk0k5j0%nNJ0%NK5K5Nk0k5NJ5J5%%n%j0k0j5k0%L0K0NNNNNnJ0J0
7097A25%j0j0J0J5J0j0j5J5M5M5K5K0J0j0l0k5NNj0j0k0j5k0j5j5Nj5%J0J0J0J0%%%Nj5j5
7095A20nk5nNNnnN%%J0L0K5J0k5l5l0l5j5N%j0k5j5%J0K5K5J5j0j0NL5L0Nj5n%%%j5J0J5J0
7092A10J5J0nk5k5nK0N%%K0K5J0j5j5n%NJ0%j5j5k0j0k0k0J0K0J0J0Nj5n%nnnj0%J5j5J5J5
7089G5j0%J0J0NJ0J0Nj5m0k5%NN%nk0j5nK0K5L0K0j5n0o0m5%K0L0K5NJ0J5L0J5%j5j5J0L0
7086H5L5K5J0%j0k5k5nJ0nNK0J5Nj5j5k0j5j0j0j5j0J0L5K5J0%j5nn%J0j0k0k0%K0K0J0J0
7083A05%j0l0l0j5j5j5j0J0K5J0n%j5j5j0NJ5%j0k0J0J5L0M0J0J0j0j0J0nnn%k0j5j5j5J0
7081Ej5k5j0%J0L5M5M0L0J5%j0l0l0n%J5J0J0k0NK5K5J5l5l0j5nj0J0J5nN%%nnnj0nnj0%J5
7078D0K5J5J5K5J0K0J5%j0%nj5j5%NNNj0k0k5j0NNJ5J0nk0nJ0N%j0%%j0j5j5N%k0j0%J0J5
7075D0j0j5nnnj5k0J5K5K0J5J5%NNNNNJ0J0K0K0J0j0j5j5j0%J0NNN%NNJ0%nj5k0j0J0J0NJ0
7071A30NJ0J0NJ5Nk0k5k0k5k5k0j5k5k0nK0K5N%N%J0%%J5J5nNJ0N%%J0J5J5%j5nnj0%j5nj0
7068F5j0L0J5nnk0NK0K0Nj5j0NNj0%%j0j0j0j0J5%j5l0l0l0j5NL0K5L0L0K0K0K0J5J0Nj0l5
7066A15l5k0j5J0K0K5J0j5k0j0nl0J0K5K0N%N%%nJ0Nj0k0n0m5k0nK5K0J0NJ0J0J0%K0K5j0
7063H0%%nn%nNj0k0j5j5k0nk0j0j5j0NK0L5NJ0J0J0J0K0J0J0J5NJ0J0Nnl0l0j5j0j0j0j5N
7060@K5L0NJ0NJ0j0k0k0j5j0J0K0L5Nk0k0%%J5L5L0K0Nj5j5nN%%NnN%nNNnnk0k0j0j0k0j0
7057B5j0j0J0K5L5L0L0J0nj5nJ5K0Nk5l5m5n5m0k5j0NJ5K0J0j0%nnJ5L5L5K0nJ0%%nNNnk0
7054D5%j5j0%NK0M5L0J5k0l0k0%J0K0J5J0K0J0j5j5k0j0NJ5j0k5l0nNK0%%J5nk0j0K0K0%j0
7051G5n%K5L0L0K5j0k0nk0l5l0j5J0K5J5%j0j5k5j5k0nJ5N%%J0%Nnnk0NJ5K5L0J5%Nk0l0k0
7048C5nk5%K0L0%j5j5NL0K0Nj0j0%%nn%%j0%n%%j5J0%%N%J5%j0J5j5j5nj5nj0j5nNJ0J5NJ0
7045B0J0J0Nnj0j0nnj0j5%N%%J0nJ0N%J0J0NK0NJ0J0Nk0m0l0k0nJ5J0%k0nK5M0O0K0j0j5j5
7042G5j5l0j0NJ0J0J5k0j0j5j5nk0k0nnk5j5j0NK0K5NJ0N%J5%NJ0N%J0NNK0L0nnk0j0J0L0
7039G0%%%nN%J5nk5k5k5k0m0k0NL5K5M5L0nj5J0K0K5J0%%J0%k0j5n%k0k0%K5L0M0J0Nj0nn
7036A30%nk5m0k5nk5j0j5j5NK0M5J0k5k0NJ5K0%j5l0k0k0%J0N%J5nNJ0NK5J5K0J5J5K0J0%
7033A20%%N%%N%l0m5k0%N%J5Nn%%K5K5J0%k0j5n%k0n5l0j0K0L0L5J5nj5j5%%%%n%N%NNk5n
7030EJ0J5Nj0nNnj0j0k5l5k0j0J0K5L0K0J0nnnnk0j5j5j5%K0K0NNN%j5%K5M0M5M5K5NJ0j5
7027A40l0l0j5k5%J5K5J5Nnnn%nnnj0Nk0J0%J0nN%NN%K5K0NK5NJ5J5%j5nj0j5%j0nj0J0Nn
7024A25j0k5NK0J5%j5l0k5j5J0J0NNNNj0j0J5K0J5Nj0k0j5j5NK0K5L0J0J0K0%j0k5l0k5k5
7021F5nNNNNJ0J0J0NK5J0%%K5%k0j0NK0Nl0l0l0j5NJ5J5N%nk0j0j0l5k5j0NL0K5Nj5j0NK0
7018F0L0J5j0l0l0j0j0%j5nJ5%%nJ0%%%n%nn%nnNNJ0%nJ0N%J5%j5k5j5NJ0j5j5%J5K5J0%N
7015B0J0k5j5NJ5Nk0j0%N%j0J0K5J0j0j0j0J0n%%%Nnl0j0NJ0nj0j5%J0nJ5%j5nK0J5J0J0J0
7012A0J0J0J0NJ5J5%j0l5j0Nj0%K0K5L0J0m0m0k5%J5J5%L0K0NJ5J5K0J5Nk5l0l5%K5J5%J0
7009A10J0j0k5k0k5m0m5j5nJ5L5K5K0J5%J0Nnj5nnj0j0J0K5J5n%Nj5k0j0j5%K0K5nN%%J0j0
7006D5k0k5%J0J5J0K0J0J5J5J0%%%%Nj0J0nk0j5l5j0j5k5j5j5nNK5K5K5%J0K0j5j0nk0Nj5
7004@nj0j5%K0K5NNNN%NnJ0J0Nk5l0l5m0k0NK0L0J5L0K5%j5j5k0j5NK0J0NK0%J0K0J5NJ0j0
7001H0N%j0NJ0j0%%Nn%%Nnnnn%l5j0%J0J0j0J0n%NJ5j0j0k0k0j0j5%K0K0J5nnJ5NNNJ0j0n
6997D0nn%j0nn%nj0NJ0J0%K0J5j0%J5M5M5J0J5J0nl0k5k5%j0k0nnnj0nnnnN%N%N%N%%J0j0
6994D5J0j0J0%%NNNNNNJ0n%nnnnn%nJ0L5L0J0Nj0k5m0l5k0NNj5j5j5j0%N%%N%N%J0J0%J5N
6991C0J0NJ0Nk0nnNj5%nnj0nnnj0nnJ0K5J5J5J0K0J5J5J5%nl0m0k5J5K5K0K0K5J5nnk0n0k5
6988B0j5J0Nj0j0j0j0j0j0j0nNK5K5NJ0K0L0N%Nj0NJ5J0J0J0j5j5nk0k0%Nk0k0k5%J5NNJ5
6985B0%j5%J0L0J5J5k0k0%N%%%nnn%nj0Nn%%%%n%%nN%%%%%%nj0j5%J0N%J5J5K0L5Nj0j0nk5
6981C0k5k0J0M0N0L0Nk0k5k0l0k0nJ0%NNJ0NJ0J5J5nl5k5k5J0L0J5nJ0J0K0K0K5J0nj5j0j0
6978I0k0nk0j0k0l0l5j5nnK0L5NJ0J0NJ0J0J0J5NJ0J0NNj5nnk5k0k0k0l5l5j0%K5K5M0J5J5
6976B0J5K5%J5j0l0l0%L0L0Nnk5j5j0j5NK5K5J0NJ0J0n%J0j5k0m0l5k0k0j5%K0K0K5L5J0K0
6973F0%J5%l5m5k5J0J5K0K5K0nj5%j5j0nj0j0j5j0k0nL0K5n%nK5J5NJ5%k5k0j5Nj0nJ5L5K0
6970D5L0j0nnj5%n%nNj0nNJ5%J5NL5J5Nj0j0%j0j0k0m0j0J5J0%j0l0j0J0nn%j5nnnK0J5%%
6967a5K0NJ0J0j5l0k5j5K0L5K5k0l5j0J5%NK5L5M0Nnj0j5k0j5j5k5m0k0J5J0%%J5NJ0NJ0%
6964a0%N%%%NnJ0J0NNJ5%J5J0n%nj0j5j5k5j0%K0K5%k5k0j0j0j0k5%K0L0K0Nj0nJ0%%NK0K5
6961D5%%n%nj0k5j0k0nnJ5L0L5J5j0nnk0j5nJ5J0J5K0%k0nj0nj0nj0%%%%%%N%N%L0M0J5nk5
6958E5k5l5j0NN%j5j5%j5k0nK5N0L0K5Nl0k0k0k5j0nj0j0J0NJ5K5M0K0%%%nnnnnnnN%nJ5n
6955B0NnNJ5Nj0k5j5%%NN%nJ0N%NNj0%j5%NNj0nj0NL5O0N0J5j0k0k5l5j5J5NJ0J5%k5l5l0
6952@k5nJ0N%j5%L0J0NnNJ5K5J0J0nj0k0k0l0j5nk0l0j5NJ0L5M0L0%J0K0J0j0k5k0%NNnnj0
6949@%J0J5J5NJ0%J0K5J5J0j0k0k0j0J0J5J0%j0k5k0J0%j0j0%%j0%j0%n%J5nJ5NNNJ5j0J5
6946F0NNnJ0J0%%J5NNnm0l0j0nJ0j5J5J0j0N%N%%N%%J5j5nk5j5j5nnJ0L5M5K0nk5m0l5m0l0
6942i0%K5J0J5J0J0K0J0n%nn%n%nNNJ0N%J0K0j0k0l5k5l0nJ0%%NJ0J0NJ5NJ0J0J5L5K5K5j5
6939H0m5k0k0j5K0%%N%NN%%J0nl0k0NL5N0M5J5j5k0j5l0j0j0NJ0j0nN%%J0J0J0J5NJ0J5Nk0
6936H5nj0j5k0j0j0j5nJ0j0NNj0N%nnj0%nn%j0j0Nj0NJ5L0L5J5%%nn%nNj0nN%%j0J0J0nk5
6933Ej0K0M0L0J0j0j0%nj0Nnj5J0k0N%nN%%%nNnj0NnnNj0J5L5K0J5j0n0k5k5j5J5Nj0%%%%
6930a5n%%nn%Nj0J0K5J0J5L0NJ5K0j0nnnnj0j0j0J0k0j0%K0%j5k0j5%nnj0J5M0K0K0j5j5J5
6927D5K0J5nk0j0J5%%J0n%%%%nNJ5J5nk0l0k5l5k0j0N%nJ5J5K0J5NK0J5J0K5Nk5m0l0j5%J5
6924@nnk0NK0Nj0k0k0%NK5Nj0%%j0j0j0j0K5K0K0K0nj0J0k0l0j0nJ5J5%%J5L0L0Nnl0%J5K0
6921F0%N%%k0j0K0J5Nnj0NNj0l5l5NK0K0%K5%k5k0j0%nnK0K0K0K0nj5j5j0j0NJ0j5%Nj0N%
6918B0n%%%N%%k0nJ0K0Nj0%%nnj5%J5K5K5K0Nj0j0NK5K0K5K5%k0j0j0nj5k0%nJ0N%NNnJ0N
6915A15j5j0Nnnnnnnj0%j0nnnj0j0nj5k5l0NNJ5K5K0K0nj0nn%K0J5%K0J0J0J0J0j5%%j0NN
6911H0j0k5j5k0NK5L0Nj0%%N%n%j0NJ5J0%k5k5nJ5K0K0K0J5K0%j0n%j0nnj0J0J0%l0m0j0n
6908C0J5%K0K0Nnnj0NK0L0J0j5k0l5k5j0NK0NJ5J0K0K5J0k5l0m0k0nj0j0nNNJ5%%%%k0k5j0
6906c5K5L5M0L5L0J0%k5l0l0j0nk0j5%L0M5M5nj5j0j0J0nj5j0k0%J0L5L0Nnj0nn%J5K0J5J0
6903A60%nj5m0m0k0%J5%J0J0J0NJ0NJ0J0J0J5%k5l0l0m0l0j0%%j0n%j5NK0K0J5K0J0k5n0k0
6900e0nnj0NJ5K5L0J0nj0J0K5Nk5k0%n%%%nnJ0NnnJ5L0K5%k0k0j0NK0L0J0j5l5k5%L0K0J5
6897F0%%%%NJ0NNJ0NJ5Nk5j5J0NK0%j0k5j0nnJ5%%%k0j5J5Nnj0%K0k0%K0J5%%J5J5nnnj0n
6894H0nnn%nK0L5L0J5J5j5k5j5N%j5k0k0l0j5J0L5J5K0Nj5j0NNj0%%j0k0l0%%%J5J5L5J0N
6891A05j0nj0j5%NK0J5J0L0K5L5K0nk5m5n0l5k0J5J0N%nJ0J5K0j0nj0k5l0nJ0K5L0J0j5j5
6888G5j0J0J0J0nj5j5j5k0nnNnk0k5j0NNJ0J0NJ0NJ0K0%%nNj0%%n%NJ0NJ5j5nnnj5k0nK0L0
6885D0K5J0J0J0J0%nnJ0Nnk5m0m0j5nK0L5L0J5%%Nnj0l0k5k0j5nJ5K5L0J5%%n%%%j5k0l5n
6882b0NNnJ0J0nnj0nK0K0J5J0nNn%J5J5K0N%n%j0nnnnk0%%j0j0%%j0n%nJ0J5K0K5K5Nj0%N
6879I5j0j5k5k0NNj0j0nk0%j0j5nN%%NN%NNNK5K5L5K0%j5j0%J0nJ5J0nNN%NnJ0j5k0NK5L0
6875A40L5K0j0k0k0%J5k0k0k5j0J0J0J0J5%j5k5k0NNk5k5k0K0M5K0J5j0j5m0j5%J0K5K0%%
6873H5j0k0l0j5%K0K5J5nk0%%k0k5k0j0K0J0L0K5K5K0Nnl0m0l5j5%%NNN%L0L0K5J5%j5k5m0
6870A5j5l0k5nJ0K5M0M0M0J5%j5j0j0J0K0K0j5l5l0nK0J5NJ0nj0j0%J5NNK0J5Nj0j5j5j5j5
6867F0NK0K0J0NNNj0j0j0j5j0j0j0j5j5j5j0j5%%K0L5K5N%k5k5%K5J0Nj5j0k5nnj0nnJ5J5
6864A0nJ0NNJ0NNJ5N%J0J5nNNNN%%J0nNnj5NnnnnNNJ5%%J0NNJ0J0K0%j5k0j5k0j0nK0K5K0
6861A45N%%j5l0k0k0j0j5j5l0l5%L5L0NJ0NJ0j0nK0L0J0%NNJ0j0N%J5J5%j5l5j5j0NK5K5J0
6858A35nnnNJ5J0N%j5%%%nj5nJ0nnj0%J0%n%%nn%n%n%nJ5K5K0K0%%j5k0%nj5NNJ0j0k5nJ0
6855A00%n%%%%NK5K5N%k0k0n%n%nNL0L5K0%j5l5l0j0k5l0nj5J0J0J5N%J5nnnj0j0j0nj0nn
6851A0J0J5nNNNJ0Nk5NL5J5%nnJ5J0%%NJ0J0%j0j5j0j5j0j5j5j0j0K0K5L0J0j5k0l5j0nnJ0
6848B5N%j0j0j0j0j0nk5j0%nNK5L0K5%j5nn%J5NNNNNNL0M0K0nl0l5k0k0j5nJ5J5NN%Nnk0n
6845A5NNk0j5%NNj5k0NNnj0j0J5J5j0NN%NNJ0NJ0NNJ5%n%Nj0k0nNJ0nk0j5J5K0K0L5J5Nj0
6842H0j5%J0nk5n%nn%n%j5NJ5J5L0Nj0j5k5nNJ0J5J0nj5%n%K5K5%j0j5k0j5n0l5k5nJ5K0K0
6839c0J5J5J0J0J0%nNj0j0j5NK0J5K0j0k5j0%J5L5K0K0Nk0k0k5J5J0j0j5j0nJ0J0J5J5nK5
6836I5NJ0%j0j0nNj5nnJ0NK0%k0k0k5k0j5%k0%K0K0K0K5J5J0J0J0n%k5m5j5Nj0j0%J0J0%%
6833B5%j0NK5M0J5j0k0k5%K0J0j0nNK0k0m0n0k5J0K0K0%k0j5nJ5Nnl0k5j5K5K5J0j0j0J0J5
6831c0K0K5J5j0j0j0j0nnNj0%%n%K5K5K5L0Nj0j5NNNNNK0K5nj5k0k0k5k0NJ0NJ5%%%%J0J5
6828H0K5Nnj5k5%K0J5nj5j0Nnnnj5J5k5k0k5k0k0j0K0NNJ0NJ0NNJ0nJ5K0L0J0j5NK5K0Nk0
6825A05k0NJ0Nk0j5%%%J0n%NN%NN%Nj5m0k5k0%K5J5J5J0j0k5l5nNj0NK5K0L5K0J5nk5k0j0
6822D5j0j0n%NJ0%NNJ0Nnk0nj0j0nj0nNJ0J5J0NK0NJ5nj0%k0j0nJ5K5L0J0%j5k0k5k5j5J0
6819A5J5J0K0K5Nj5j0nNnNk0k5k5j0K0K0%j0nK0J5%K0J0NJ5NJ0K5nj0%%j0k5j5nJ5K5J5K5
6816A45J5j0nnj0j0N%nj5j5%K5%%NNj5nj0j0k0j0k5j0NK0M0nj5j0NK0%j0n%j0k5j0j5j0J0
6813EK5L5K0K5L0K0J5Nnk5k0j5nk5m5k0%L5K5Nj5j0%NL0L5K0Nnk5k0nJ0K0nj0%j0%nj0Nnj0
6810H0j5%nj5j0%NNJ5N%k0j0%J0L0L0N%j5j5nj0n%k0%j0j0%%nnNNK0K0NJ5NJ0J0j5k5l5j5
6807A5J0NNNJ5N%J0N%%k0k0k0%K0K0%Nk0Nj5k5m0k5nJ0J5nnj0NL5O0O0M0j0k5k0j5nJ0%%N
6804H0%nJ0%n%n%n%nn%nj0j0Nj0nnk5k5nNK5K0J0J5L0N5M5J5j0NNnnj0k5l5m0nK5J5J5%k0
6800I5j5%K0K0%j0Nj0l0l5l5k5J0J0J0J0NJ0J0J5K0N0K5j0k0l0k0l0J0NNNNNNN%nn%j5j0j5
6798D0J5J5K0j5j0%J0NNj5j0j5j0k0n%k0k0%J5J5j0nJ0N%%K0M5J5K0K0nk0j5k0k0NK0K0%%
6795H5%n%j0%J0j5nnj0nnj0nnnnj0%J5L0L5J5j5l5j5k5k5NK0J5%n%nK0J5M0L0K0j0k5k5j0
6792F0n%k0k0j0nk5nj5k0%NK0M0M5L0K5L0K0NJ0%j5j5j0NK0j0k5j5j5j0j5j5j0j0J0K5L5K0
6789A15K0J5%k0j5j0K0J5%k5k0k0k0k0k0j5%K0K0N%J0NK5K0J0j5k5%K0M0M0%nnn%J0nl0l0
6786A05m5k0j0nj0nNj5j0Nn%n%n%%%J0L5L5J0%j0j5nnk0j0j0j5J0L5L0J5K0N%NK0K0Nnnnj0
6783A20k5k0nJ5J5NnnJ0NNNj0k5k5n%%NK5J5J5k0m0k5%N%%%K0J5nJ0J0%J5K0nk0k0%K0J0n
6780A00j0j0nj0nj5j0M0N%J5K0L5J0j0j0j0N%J0nj5j0N%j0j0nnNj0k5l5j5J5J5K5J5%%n%%
6777G5nNNnj0j0J5K5K5J5nj5j0j5%k0j5j5j5j0nJ0J0nnJ5J0nnj0nj0j5j5j5NJ0%k0l0j0%n
6774h5j0NNNJ0%NJ5%J0J5J5J0J5J5J0K0J0NJ0J0%J5NNJ0nl0k5k5nj0j0j0NNj0%%j5J5J5K0
6771D5L0K0K0K0L0J0nk5j5j5j0j5j5j5j5j5J0L0%%J0j0nj0NJ0J5J0nk0j5%J0NNNk0%J0M0J5
6768A25k0l5k5J0%NK0J0J0nk0%k0j5j0k0n%N%NJ5K5K0K0nnj5N%NNJ0NN%NJ0j5j0N%j0n%nN
6765H5J0n%N%%NnnJ0L0L0%Nj5k5k5j5nnnJ5L0K0nnj0j5k0nJ0nnJ0%%%Nj0nj5%nk0nn%%J0n
6762C0J0nNNnnj0nNj5n%%N%NJ0%nJ0NN%NJ5n%J0%n%%j5J0J0j0J0J5J0J0J5J0J0J0nl0j5j5
6759H0k5j0k5j0J0L5J5K0J5%%J5NK0J5Nnl5n5m5j5K0L5L0J5%j0n%nn%n%n%NK0J0J0Nnn%j5
6755A00j5j5j5k0J0K0J0J5%j0k5m5j5J0K5J0nj5J5J0nNJ0j0nnnNNk0j0K0J5%k0k0nK0J5Nj0
6753C0nNNNj0nN%k5k5j5j0j0j0NJ0NNJ0NNNj0m0l0j5nJ0%NNL0M5M5K0J0Nnj5nnj0%J0J0NJ5
6749F0L0L0J0j0k5l0j0j5j0J0L5L5L0J5nNJ0nj5k5k5k5NK0L5J5j5l0l5NK5K0K5j0nn%j5NJ5
6747A25N%l0k5nJ0J0nnj0nnnj0nj0nnj5j5l0nJ5J5K0j5j0n%J5J5J0J0J0M0J5J5J0J5J5j0k5
6744A10k5nJ5J0nj5l0k5k0%NN%%n%%J0J5J5J5N%NNJ0%k5l0NJ0%Nj5l5k5j5nn%nJ0J5J0J0J0
6741A0n%%nk0j5nJ0M0L0K5K5J5j0j0nJ5%N%j0l5l5k0%%NJ0J0J0J0n%Nn%%%%%K5J0Nnk0k0j5
6738B0N%NNK5L0L5J5J0N%m0k0%%%j5%%k0NNnk5k0nNK0Nj0n%NJ0J5Nj0NJ0J0J5%j5l5k0k0%
6734EJ0K5J5k0j0NK5Nnj5J5j0%j0J0n%K0J5J5J5j5j5k0j5N%K0%%N%%L0J5j0l5l0%NK5Nj5n
6731E5j0K5L5K5K0%k5j5nj5j5k0j0nj0nnJ0nnj0j5%J5L0J5J5Nj0%N%%%%J0j0N%nJ0J5J5nj5
6728I0k0k5nj0NNK5K0J5N%nNNNNJ0k0j0NJ0J0j0k5k0%Nl0j0nk0%%J5J0K0j0K5K0n%%j0Nn%
6725G5%j0%%n%j5J0j0nNJ0%NJ5nNNnj0Nj5j5%nj0Nj0j0Nnnnnnj0j5%K0K0K0L0K0K5K5K0Nk5
6722A25l5l5k0NNJ5Nnj5J5nj0n%K5Nnk5j5%J0NJ5K5L0L0L5K5J0j0k5l0N%j0j5%k0k0Nj5j0
6719F5J0nj0J5J5J5J0k5n0m5j5K0Nn%NJ0J0J5J5J0J0J0J0%j0j5Nk0Nj5n%K0K0nj5k5k5j5%
6716en%%%%j5J0Nj5%%j0%Nj0nnnj0nnj0%K0K0K0K5J5Nj5j5l0%L0L5J5nJ0J0J0K0J5J5nk5j0
6713G5j5nj0J0j0j5J0j0nL0K0L0J5k0l5l0k5%%%%%%%%J0J0J0J5NJ5J0J0%%N%N%nNNj5nnJ0
6710I5M0L0J0k0m0l5k5%j0%nnk0j5nJ5J5J5K5K0%K5Nk0j5j0l0j5j5k0j5J0J5J0J5J0J0J5J0
6707G0j0l5j5k0J0M5K5K5Nj0%%l5k5NM0M0L0K0%nn%j5nj0j0j0nj0j0j0j0j5nj0j5Nj5%J5L5
6704E5K0K0J0j5j5J0J0L0M0J0j0j5j0j5j0j5nk0j5Nj0j5nj0nnj0K0J5j0J5%nK0nk5j0j0%j5
6702ek0%%%N%N%N%NNNNJ5nNNk0l0k5k5J0L5O0N0L5J5%j0k0j5k0j5j5nnj0J0NnJ5K5K0j5m5
6699C0m5l0J5M0K5Nj0j5NJ5K0%j0k0nL5L0J5j0m5j0NnnnJ5J5%j0nj0%J5L5L0J5%%nnJ0j0l0
6696H5k5j5nnn%J0J5N%n%%%%j0%j0k5k0j0J0J5K0J0k0j5%J5J5NJ0J5nN%NJ0K0J5J5K0K0K0
6693A85K0j0j0j0j5k0l0m0j5j0J0%N%NJ0nl0k5k5k5N%nJ0%%nNJ5J0j5j5nK5M5L5K0j0k5l0
6690B5j0nj0nJ0K0J5J5K0J0K0J0nj0%j5j0%j0j0%J0J5%j5nK0J5Nk0j0nj0j5nnnNJ0%%N%J0
6687E5J5J0NJ5j0l0l0j0%nj0NNK0NK0%n%%j0J0Nnk0j0J0K5nl5j5j0J5M5L5K0j0l0l0j5NJ0
6684D0K0%k0k5k5j5J0K5K0J0%k0k0%NJ0J0J0J0J5%J5K0N%j5j5%J0J0J5J5%Nj0j0k0k5k0NK0
6681F5L5K5J5J0K5J5Nk0l0k5%%%n%%%%n%%j0j0%k0j5%k5%J5K0J5J5Nk5k0%J5M5M0J5nk5k5
6678A15nj0NJ0j0j0nnJ5J5%k0j5%nj0NN%j0l0j5k0%J5J0nJ0M5J0J0J5J0Nj5nnnnnnn%J0j0
6675G5k0j0J0J5%n%%%%N%%NJ5nNJ0nJ0N%nN%%J0nj5j5k5j5%n%%%K5J0J0j5l0j5j5%K5J0J5
6672F0J5J0J5J0nk5l5nJ5J0J0J5NN%Nnj5k0nJ5nj5j5nJ0K0K0J5%%J5K0Nj0k5l0l0%J5J5J5
6669I0J5J5%%Nnk0l5l5k5K0K0K5K0%j5j5%k5k0j5j5%K0J0J0J5K0j5j5j0J5K0L5M0J0%nj0j5
6666A10j5j0k0n%L0L5K0J0nj5Nj0nj0nj0j0j0j5k0j0K5M0J5j0j0J0J0j0k0j5j5k5%k0k0%%
6664a0NJ0%J5L5J5K5K0nj5k0j0%nnj0j0j5%J0Nj0k5m0k0%L0L5L0J0J0j0K5M5L0J0nNNnj0j5
6661A30nJ5L0L0J5%j5nnn%nnNj5%n%j5nj0%j5nnnn%nj0%J0k0%nJ0j0j0N%j5J0%%NnN%%N%N
6657G0NnJ0N%nnnn%nj5%K0J0NK0K5L0Nj0nj0j0nj0j5nj0nK5NJ0j5k5l0j0nJ0N%J0NN%%N%%
6654G0n%J0j0N%%%%%j0NK0J5%j5%J5J5%j0J0%nj5k0%K0K0%k0j5K0J5%k0k5j0J5J0%j5j5%j0
6651D5k5l5m0k5J5L5M5M5J0Nj0k0j5NK5J5%J0J0nnnn%%%%%nN%j0K0J0nJ5%nJ5J5%k0k0nnn
6648G5n%n%nj5k5nK5K0J5J0J5K5J0NK5K5%j0j5k0n%k0m0l5k0NJ0NJ5Nk5k0%K0K5K0K0K5k0
6645A10l0l5k0%J0nJ5%%%%J0%NNnnJ5L0L0J5nnj0nk5NJ5j0k0k0NNNNN%NNn%%nj5J0%nj0NN
6641H0j0nNn%nnj0nj0nNM0N0L5%j0nnn%j5%nj0%J5J5%k0k5l0k5NNJ5%N%N%K5L5M5J5k5l5l0
6638I5l0n%j5J0Nj5%%J5J5J0J0L0L0J5j0j0j0j0j0k0nj5j0j5j5j0j5NK0J5J0J0J5K0NNNK5
6635A50M0K5Nk5m0m0k5%nNJ0NNN%j0J0K0J0j0j0j0j0j0nNL0L0Nk0l5k5k5j0J5%NnJ5K0nk0
6633G0%%K5K5nl0m5k0%j0nnnn%j5Nj0nJ5j5nN%n%%J5K5L0J0%j5nnNL5J5J5nk0k0j0J5J5J5
6629G5J5J0J5K0NNJ0J0%k0k0k0k0j5nJ0L0L5K5%l0m5l0j5j0j5k0%K5M0L5%k0k0%k0j0j5k5
6627a0j5j5nK5J0J0J5J5K5J5NnNNnJ5J0nj5k5m5j0%NnJ0L0L5L5L0nk5j0j0k0j0k0j0nnk0J0
6624A0L0N0O0K5%j5k0nN%J0nk0j5k0k0nnk0J5J0K5L5J0j0nj0nj0nnn%J5NNK0%J0J0%j5%nj0
6621A15%%nnj0J0j5nnj0nj0j0j5%N%K0j0J5NnJ0J5j0NNNNnJ0Nj0j5J0%j5nnJ0L0Nk5k5j5K5
6618G0L5K0J0J5K0nk0j0nj0j0j0j0j0nk0%NK0L0%J0K5J0K0J0nJ5%nj0j5%%%J0nm0n0n5m0N
6615a0L0M0N%k0k0%NNj0j0%K5M0M0J0j5j0j5j0NJ5J5J0J0j0l0k0l0j0nnn%j0k0k0nK0N0M0
6612G5L0Nj5j0j5j5NJ5J5%Nj0j0%%k0k5%J5M5K5%j0NK0K5nk0l0k5%%J0J5K5J0j5m0m5j5j5
6609Ej5nJ5%NNNnJ5L0M0L5K5j0l5k0k0j0nj5nj0j0NNj0nK0L0K0Nk5j5nK0L0J0j5k0nnJ5K0
6606I0K5J0j0j5j0j0nJ0J0%j0Nn%j0%%n%%%nJ0j0N%%%N%j5n%J0K0J5j0j5%J0J5nj5%k0nj5
6603D0j0k0%NK5K0J5j5j5l0%J0J0K0N%nj0nJ5j0J0%%%J5j5N%%N%%%%NNnJ0J0nnJ5j0%nnj0
6600F5%%j0j0nnnj0nnn%%%%NK5K5Nj0j5j0j0%K0K5K5L0J5J0j5l0l0j5NJ0%J0%k0l0k0k0%K0
6597A0NJ5NJ0K5%%J0J0%k0NK0J0j5k0j0Nnk0j5%NNJ0J5J5K5L0J5j5j5j5j5%NJ5K0K5J5nj0
6594A50k0k0k5k0nj5nn%K0J5%NJ5J5Nj5k0l0j5nNn%n%Nnnj0NK0L0J5j0k0%%J5J5K5J0nj0n
6591I0N%nJ5K0L0L0J5%j5j5j0j0NNJ0%j0j0%%Nnj0nnj5nnj5nnnNj0l0j0NJ0%%J0%j0K0%%n
6588F0j5%j5k0nK5K5J0J0K0%j5j5k0j5j0nnnnnNj0j5j5J5K5K5Nnj0nK0J5%%K0J5%k0k0%K0
6585F0j5j0nj0N%N%%J0J5j0j0j0J0K0K0J5j0k0j5J0%j5nnNj0N%%J0%%N%J0%%%J5J0%nj5%K5
6581H5K5J5J5J0j0j0%J0Nj0k0nk0l0l0j0NJ0L5K0nl0k0K0L0J0j5j0%Nn%%nJ0nNJ0K0K0J5N
6579A45%nJ0%%N%k5l0l0l0j5%nj0NJ0L5M0K0%NJ5J5Nj0k0j5j5k5nJ0J5NJ5J0nNNN%nNJ0j5
6576A30l0l0j0NL0K5nj5j5nJ5%j5k5N%%Nj0N%nJ0%J0Nj0j0j5nNK5J0J5Nnl0l0j0J5N%K0K0
6573H5Nk0l5j5J0N%J0L0L5%j5j0nNJ5J0NnNNj0%%%%%%Nn%%j0NJ0j0j5l0k0%j0nNNM0L5K5j0
6569A25k0k0nJ0J0nNNJ5nk0nJ5J5n%Nnj0%nn%nnnJ0nNNnJ0N%J0j0j0J0n%%nJ0NJ0NJ5%NJ0
6566A55j0k5k5j0%n%nJ0L0K0J0k0l0l5k5l5j0NNJ5L0K5K0j5j5k0j5k0nj5j0%J5M0M0L0J5K0
6563A35K0K0j5nJ0J0nj0J0nk5j5j5nk0j0j5k0j5NK5%j5j5%K0J5nl0NN%NJ5j0nJ5J5L5L5J0
6560A50j0m0l0k5J5N%J5K0%nK0L5J0k0l0k0%J5K0J0J0K5%k5k5l5k0k0nJ5L0J5J5L0%k5m0m5
6558C5k5%K5J0J5J5NJ0J0Nj0l0l0j0J5L5L5NJ0NJ0NJ0K0%j0j0nj0j0j0j0j0nk0l0J0k0j5k0
6555@nK0M0M5J5j5l0l0k0%J0L0nk0nK5J5L5J5%n%K5K0Nnnnnnn%nj5%J0K5J0n%J0j0j0nj0n
6552A25j0nj0NK5K0NN%%%J0K5L0Nk0l0k5k5k0j5j5j5J5K5K0K0J5K0K0K0j0nnj0j5k0k0k0%
6549A15%k5l0l5nK5M0J0j0N%n%nnJ0J0J5Nj0l5l0k0nN%%Nnn%%%j0J0J5K5K5J0%k5k5j0J0J5
6546E5J5J0J0J0J0J5%%J0j0N%%NnnNj0n%nnj0k5k5j5k0k0%K0J5J5K5J5nnnnNNJ0Nj0j0j0j0
6543D5j0J0J0j0l0k5J0L0L0J0Nj5NK0J0J0j0NNj5k5l5J5L0J5J0J5J0%k0nj0nj0j0j0j5j0j5
6540A5%nj0Nj5Nj0j0NK5K0L0K5J0J0J0J0k0j5l0j5NJ0J5nnj5j0j0j5nnj0%L0K0J5%%K0M0J0
6537A25j0NNJ0%NNJ5K0J5J0j5m0l0k0j0Nn%k5l5l0k0J0K5J5K5J0K0K0J5Nnj0J0J5J0%k5k5
6535I5j0k0k5nJ0J0%J5J0J0J0nk0j5nj0J5N%NNJ5nj0l5nK0J5J0NK0K5K5%j0j0J0nn%%%%j0
6532A25NJ0j0j0nj0j0J0NNN%j5j0%J5J5J5J5Nj5j5NNNJ0NJ5J5k0j5j5l0k5k0j0j0j5NNJ5N
6529F0J0%%n%J0j0%%%%%Nl0j0J0K0K0J5K0K0j0j0j5nk0j5k0k0K0M0J5j5k5l0k0k5j5J5J5j0
6526a5j0J0J0j0%Nj0J0J0J0J0J0J0J5K5%NJ0J0%j5l0l5j5J0J0J0K0J0J0NJ0K5J0j0j0nJ0n
6523A10J0J5%k0j5n%n%nJ0J0n%k0J0K5Nk5j5%j0nk5%J5NJ5%j0l5k5j0j0J0J0nNNj0K0NNK5
6520E5%J0J0NJ0n%nn%nnn%%%%K5J0j0j5J0K0J0J5j0l0k5k0Nnl0l0NK5J5J5%j5Nj5J5L5L5J0
6517A10nk0%k0o0m5%L0M0M0K5%k0j0k5j5j5k0j0j5NK5J0J5J0J0K0J0NK0NJ0k0l0l0k5nJ0N
6515A5%NNJ5nj5nJ5K5J0nNNj5j5J5K5K0%J0J0Nj0k5l0%L0J5J0J0J5J0J0J0Nj5l0m0k5%K5J5
6512A05nj0l0%%%%nJ0NNnJ5J0nnnnnm0j5NNNj5n%nn%%%K5J5J5J5J5K0J0k0%nj5l0%%k0%J5
6509D0NJ5%J5%J0Nn%%Nn%%%j5Nj5k0Nj0nJ0K0NK0L0L0K0j0k0k0J0M5L5J0j5l0k0k0l5j0K0
6506A05K0Nj5l0m0J5K0K5J0J5J5Nk0n%j5%j5%%j0nnnn%nJ0K5J5J5J5J5L0Nj0J0n%k0m0m0k0
6503F5NJ5J0J0j5k5l0j0J0M0L0J0k5k5l0k0nK5K5NJ0J5J5J0J5j0nJ5%%N%N%%Nj0J0J5j5k0
6500A25k0l5j5%J0L5L0J0nl5o5m0m5j0K0J0J0J0NK5NJ5K0L0M5O0K0k0l0j5J0K5%l5l5j5nn
6497I0j0Nj0j0%%nnj0J0k0%nn%n%j0%%nNj0j5J5L0L0M0K5J0n%N%j5nnj5%Nk0j0J5j5J0Nj0
6494G5%%%n%%j0J0j0NJ0J5K5Nj5j0j5j5%J5NNJ0K0J5j0k5k0%J5nk0j5%j5Nj5j5J0J0nk5k0
6491a5%J5J5K0M0K5L0J0J0K0Nj5j5j5j5j0j0K0L0L5J0j0j0j0k5l0l0m0l0k5j0NK5K0NK0%K0
6489F5L0J0nk0m0nj0nj0NK0J0J5NJ5J0J0%nNj0%%%nk0k5l5j0NNJ0NNNNNL0J0n%n%NK0NJ0n
6485A05j0Nk0k0k5j5j5j5j0j0NJ5J0%j5NK5K5J5j0k0l5l0j5nNK0L5L5K5Nk0j5nj0J0K0K0%
6483F5nj5nk0l0%L0K0J5%k0k5l0nJ5K5Nj0j0%NJ5J0N%j0j0J0K0J5J5nJ5Nj5nj0nJ5K5J5K5
6480A35Nj0nN%nNnn%Nj0Nn%%J0K5K0J0j0j5j0j5m0n0n5k5NNNJ0J5K0L5J0j0j5j0nj0J5K5J0
6477F5%nJ5K0J0j0k0j0nj5j5%J0%j0k0%K5M0L5n%j0NNj0%%j5j0l0nM0M0L5L5J5%NJ0k5k5k0
6474A45k5j0Nn%j0NNj0k0nNK5J5J0nk5%nj0NJ0Nj0k5%%%%n%nnL0K0n%nK5K5j0k5m5n0l0%J5
6471@K5n%J0K5j5J5NJ5nj0j5j5j0J0L5J5J5J0J0J0J0%j0l5l0l5k5l0k5j0J0%%%L0K5Nj5j0
6468b0j0j5NK0J5J0K0NJ5J5J0J0J5%J0J0J5%%%n%%k5m0m0k5j0J5M0L0J0j5j0Nj5%%n%nnNj5
6465B0j0%nnNj0m5m0j0K0K5K5L0K5Nn%N%%%%j0nk0%K0K0L0J5%%n%%n%%nJ0J5j0k5l0l0k0J5
6462a0L5L0K0Nj0j0N%%%NJ0j0NNj0j0Nk0l0j5%J0%nn%%%j0J0J0nnJ0J0nNNNNN%K0%%J0J0J0
6458I0K0%J5j5l5k0j5NJ5j5%%%n%NJ0j0nJ5%%j0J0J0nnJ0N%nJ0NnJ0n%N%%J0j0j0J0Nn%j0
6455G5j0%J0K0K0L5K0%nj5j0j0%k0l5k0%j0j0J0K0K5J5n%J0nj5nj5nk0k0nJ0K5K5J0%N%%j0
6452H5j5k5j0NN%J0K5L5K0nk0j0k5j5J0L0L5L0Nk0l0l0k5k5%K5J5nl5k0k5j5nJ5J5%NJ5J5
6449D0NJ0J5nj0j0nk5k5nJ5L0J0%nJ0J5K0Nn%nnnnnj0j5j5j0j5%J0K0K0J5J5%l0k5j0J5K0
6447D0J5J5n%k5k0k0k0j5Nj5NJ5K5M5J0k5j0j5j5NK0J0J5%J5NN%J0NNJ5N%J5Nj5m5k0nNJ5
6444F0nj5k5l0l0nJ5K5L0J0%J0L5L5J5J0J5Nnj5j5j5j5%%NNnJ0K0Nnj5k5k5l0l0%J0%%J0%
6441B0N%J5K0K0NK5J0J5J5k0j5j0k0k5j5j5k0%%%%%%%%J5J5%j0j0K0K0nJ0NK5j0k5l0k0nj5
6438a0j0%K5K5J0nk0k0J0J5K0%Nj0J0K5%NJ5J5%NJ0J5nk0l0l5nnn%%%%%%j0J0NK0K0%j5k0
6435D0l0nJ5L5L5J0%nnnj0j0j0j0j0n%j0k0NJ5J5L0nj5J0J5J0n%j0%K0%%j5j0nj5j0nj0j0
6432EN%n%nj0J0NJ0J0J0L0K0%%n%n%J0N%k5k5k0j0n%%%nnj0nJ5L5M5L0Nj0j0%NJ5J5%%J0N
6428A40%j5l0k0nj0NK5J0J5%Nj5l0k0J0K5K5Nn%K5Nk0j0%Nj5nnj0j5l0j0%j0k0k0j0%K0K0
6426A0NNN%L0K0J5%nJ0K0K5J0nj0j0NNnj5j5j5l0j5Nj0j5J0J5M0K5K5K0Nj0k5%%%n%nn%j5
6422I5J5J0j5j0j0j0nj5J0M0N0L0nk5m0k0j0k5j5%J5N%J0nNNJ5K0J5J5J0j0j0J0n%j0Nnnn
6420A20nk5k0NN%j5k5%%j0nnj5J0K5K5L5K0%nnJ5J0j0k5n5m5l0k5j0%K5L5L5J0%nk0j5j0N
6417eJ5J0J0NK5M0M0K5j0k0k0%%nNNj0%%j0NJ0j0k0j5NJ5J0J0j0k5l0j0%K5L0L5K5j0l5j5
6414I0%Nj0k0k5j0N%K0j0l5k5j5J0J0NnJ5J0nN%NN%Nnn%j0l0j0NJ0J0J0J5J0J5J5J5J5J5J0
6411A15K0J0k0k0k5k0%k5j5nNJ0NN%K0L0M0L0J0j0nj0k5k5j0J5K5L0J0J0j0l5l0k0j0k5j5
6408C0N%nJ0N%nJ5J0%%J5N%%J0K5Nk0nNNj0l5l0l0k0J5L5Nj0%J5K0K0J5Nnn%%%l0m0j0J0%
6405B5%NJ5%K0Nj5%%k5%K5K0L0J0nj0%%Nnj5m0l5j5J0NNNK0%K5%k0J0J0L0J0%k0k0l0k5%J0
6402B0J0NnL0M5M0K5J0nk0l5n0k5nJ5J5%j0n%%NNNl5%K0J0J0j0%%K5L0nl0m0J0J0J0%j0nn
6399E5%j0J5nl0nJ0J5J5J5J5J0J5J5K0J0J0nnJ0K0j0k5k5k0k0l0j5J5J0J0J5J0NJ0J0J0nk5
6396A10k5k5%K5J0%k0l0%n%j0Nn%Nj0NNN%j0l0k5j0j0J0N%%NJ0nJ0J0%K0NN%J5K0J5%k0nJ5
6393G0nJ5%NNNnJ0N%nk0k0n%K0J5NJ5L5M0J0k5k0nJ0j0k5j5j0k5nk5nNK5K0N%j5j0j0%%%%
6390E5J5J5nk5j5m0l5j5K0K5j0nJ0M0K5K0K0K0NK5J5nk5n5m0k0j0J0%K0K0L0L5L0NNj0nj5
6387A30l0j5j5j5k5J5J5j5k0nJ5K5K0J5K0J5J5%j5j5%N%J5nNNnJ0L0K5K0Nnk0l0n0n0l0K0
6385F0J0J5K0J5K0n%n%j0Nn%k0N%j5j5l5nK5J5Nj5k0%%J5nj5n%j5k5k0j0J5L0J5J5j5nJ0J0
6382D0j0l0k5j5j0j5NK5K0Nk5k0%K0M5M5K0Nk5j0j0nJ0NJ0J0J0%J5K5K5J0j5nnNJ5NN%j0k0
6379A25k0%nj0j5k0j0%%%%%%%%K0K0J5j0j0NK0K0nl0m5k5j5k0%%J5L0M0L5L0nk5m0k0nK5K0
6376H5J0J0%j0l5k5j0J0NNK0%%N%nnk5j5j5nnj5%K0J5J5J5K5J0j5k0k0j5nL0M5M5L0%j5l5
6373A05nJ5%j0nnj5k0%J5Nl5m0m0j0NJ5L0K0J0N%NJ0NK5L5L0K0j0l0l0j5j5nJ0N%nj5k0%J5
6370E5K5L5J0j5j0nk0j0j0j5nj0nk5NJ0J5K0J0j5nk0%nJ0%%j0j0j5j0%%N%NK5J0J5M0L5J5
6367A25nj5k5k0l0NNJ5%%J0J0%j5k0J5K0L0M5L0j5n0n0l5k0k0j0NK0K0J0K0J0%l5k5j0N%N
6365ENN%N%K0K0Nk5l0J0J5K0J0NNNnl0j5j5NK0J5J0J0J0%K0J0%k0k0nj0nj0j0j0nj5k0%j0
6362b5j5N%N%J0n%Nnnj0%nnnnJ0NJ0J0%J5K0%j0j5K5N0K5J5%j0j0nnj0j5j0j0n%%%%NNL0M5
6358A05N0K5Nk5k0k5k5k5NN%NNNNNj5k5%K0%%K0M0J0j0%%j0l0l5j0%j0J5j5nN%%J5J0K0Nj0
6355H5j0k0j0J0%%J0J0K5J0K0J5%j0l0k5l5l5k0j5%j0nj5J0M5M0N5L0%k0j5%nj5nnj5n%j5
6352B5Nj0%J0NNNJ5NNNN%J5%NJ5%j0Nj5N%j0Nj0k5l0l0j5J0L5L0K5%NNNj5j0k0%%%N%j5J0
6349E5K0L0J5k0m5n0k0N%j5N%%N%%J0nNL0J5K0K5NK5J0nj5j0j0j0j0j0j5j0%j0%nj0nnK0J0
6346B5%L0J0J0K0NN%NNnJ0%%j0l5j5k5nnj0%J5K5K5J0j0j0k5nM0L5L0M0NNNNk0k0j5k0j0k5
6343I5j5k0%J5NNnJ5J5j0k0m0k5l0J5L0J0L0L0J5L5J5k5k5k5l0J0N%J5NNJ5n%nj5N%j5Nj0
6340G5nJ0N%%k5j5j0j0N%nK0M0L5J5j0j5j5j5j0j5l0nNnj5J0L0L0K0L5Nj5nnk0k5nJ5K5K5
6337A25j5l5l5j5nJ0K5K0J5J5%n0m0j5NK5J5J5j5j5j0j0j0J5M0L5J5NNj5j0j0j5j0%%Nn%j0
6335D5j0NNJ0j5j0nJ0K0L5K0J0N%K0%nl5l0l5l5k5j0J0K5K5L5L0K5k5n0l0k5j5n%nn%%n%j0
6332e5NJ0j0%J5J5n%J5J5nJ5NNJ0%K0J0%N%N%%Nj0J0J5%j5j5k0j5nK0J5n%NNNnJ0K0Nk0j5
6329F5k0%L0L0K0K5NNJ0nk5k0k0n%k0j0j0j5j5N%N%L0J0j0n%%n%j5NJ0j5nj0%J0L0%j0j5j0
6325C0K5NNl5l0j5K0L5M0K5j0l5l5j5j0j0j5j0j0k0nj0j0NL0J5K0J0K0K5J0J0%NNnJ0J0nN
6323H0K0J0J0j5k5j5k5J5J0J0J0J0J0NJ0K0K5J0j5l0j0J0J0NJ0K0nj5k0j5k0J0NJ0J0J0J0
6320A55NJ0%j0nnnnnnnnNj0j5k0%J5N%j0l0k0j5nK0K0L5M0J5k0k0k0k0j0nj5j0J5L5K0K0%
6317A20j0k0NK0Nj0l0nj0J0NNNnj0j0%J0L0J0nj0J5L5K0J5j5k0nj5j5NNJ5%k0k0l0j0nJ5J5
6314H5%k0k5j5k0j0J0J0L0K0Nj5k0k5k5k0%K0L5K5L0K0%j0K5L5K0j0n%%%%J0NNj5k0j5NNj5
6312A15k5l5j0%L0M5L0%m0l5nj0j5j0nJ0J5K5K5L5K0j0nk0%j5l5j5n%NN%j0k0%%j0N%nNj0
6309B0N%NN%NNJ0J0K5L0J0j0j0%k0j0Nnnj5j5J0Nj5j0J0K5L0J5%k5j5k0j0J5J5NnnK0K5J5
6306A30%j5j5j5j0nJ0%NJ5J5K5J0nj0%j5k0NNk0k5l0nj0j0%K0K5K0nj5%J0Nl0k5k0J5L0L5
6303G5K5K5Nnk0j5nJ5K0K0K5J0%k0k0n%Nk0l0k0k0nj0J0NK5K0J0J0NJ0k0j5k0k5k0k0nJ5J5
6300C0%j5k0j0j0J0K5K0%n%j5j0%K5L0Nnk5l0l0j0J0J0NJ0J0K5J0L5J0%k0k0%nn%n%%j0NJ5
6297D0L5K0K0K5K5%j5k0l5k5%n%%J5J5j5k5%j0K0J5%nnn%nnj0nJ5J0NJ5J0J0NJ0Nj5n%nnk0
6294G5%K5%k5nk5nNJ0%j0j0NNn%%J5K0K0J0k0k5k0%K0L0Nj5j5J0J0j5NL0K0J0j0j5%k0nK5
6291A10L0J5J0%k0l0n%NL5K5j5l0j5K0K5%j5nNJ0J5J0j5k0l5j0j5j0j0nnj0l0m0m0k5%K5K5
6288d0K0k0k0j0n%%K0M0L5N0M0L5nl0k0J0L0L0J5nnk5k0j5l0k0%NK5J0k0j5k0j0nnnj0NJ5
6286B5J5K5K5J0k0k0nNK5L0J5j5l0j5nNNN%nj5j5j5%J0j0nj5%K5K5L5J5j5Nnn%K0J0J0J5N
6283A50NK0%%%%%N%%j5%%j5nnj0nnnj0%nnnnNN%Nk0l5k5k5J0K5K5J5J5K0J5J5NNj5l0j5j5
6279G0%nj0l0k5j5J0J0K0N%J5J0NK0nJ0N%j5nK0K5%j5j5nJ5%k0l5k5%M0J0J0J0J0K0NJ5J0
6277A45K0%j5k5k5k0NNJ5nk5l0l5j5NNJ0nNNNJ0NNJ0j0%%K0K0%k5l0k5nNJ0J0J5J5NJ0j0m0
6274B0j0j0NN%K0K5K5%k0k5nNNK0%J0NJ5%j0j5k5nnk0k0nJ0J0J0J0j0nJ0L5K5Nj0NK5J0%N
6271A20j5k5m5k5l0%J5J5NNK0K5K5NJ0K0nj5j0j0j0j0j0k0Nnj0Nnn%nN%%%%%N%J5K5K5N%j5
6267H0j0j0k0j0J5K0K5Nj0j5NK0%j0nnJ0J0J0NJ0J0%J5J5%NK0J0Nj0k5k5j0%J5J5%k0k0j5
6265A05k5j5Nj0nj0nj5N%N%Nj0j5J0L0K5K5K5K5K5K5nl5l5j5j0NJ0j5l0l5j5%nj0j0j0nj0
6262b5NJ5J0NJ0n%L0K0J5j5k0%J0N%NK0J0j5k5NJ0K0K0J5J0nj0NK5K5Nn%%NnNnm0n0o0m0k5
6259d0J0%NK5K5Nj5J5J0K5J0k0k0j5k0j5NK0K5K0J5J0nj5%J0L0K5nk5j0K0J0nj5l5k5j5j5
6256ENNN%J0nk5l0J0L0M5%l0j0K0M0K0%%n%NJ5J5%J0NNNJ0j5k5k5j5%J5Nk5nnl0k0nJ5J0n
6253C0j0j0nN%%J0K0K5L0K0nk0k5nNJ0j0l5nJ0J0nk5k0nn%K0L5L0N%j5nJ5J5%j0j0k5%NL0
6250G5L0Nnj0Nk0m5o0m0nK0K0K0K0K0K5L5J0%nnnn%nn%N%NJ0nNNJ0K0K0J0NNJ5K5%k5l5n0
6247I5l5k0nK0K5K5L5K0Nj0%nNK5K0Nj0l0j0l0l0l0k5l5l0j0NNJ0NJ0NJ0J0J0J0%J5J5%n%
6244G0NK0K0K5Nj0%%%n%%Nj0k5m0l5l0k5J0L0K5K0K0J5j0j5k0nN%J0K0K0NJ0NNNNJ5%nk0j0
6241A10j0l0l5j0J5J5J0%k5%K0J5%l0k0J5J5j0nj5%J5J5L0L0Nnk5k5%%%%K0K5K0K0J5j0k0
6238A35k5j5j5j5J0J5%nnJ5J0j0NNN%NJ5nnJ5%%%%J0j0%%J5j0k5k0j5n%k0j0nj5%%%%k0k5
6235b0n%L0L0K0%j0%j5k5k0nK5K0L0J5J5J5J5n%J0j0j5j5j5k0J5L0J5J5%k5k0j0J0J0J5%%
6232A00j0j0n%J5J0%N%N%nk0nj0k5j0NK5K5NNK0K5%J0J5%k0n5o5n5j5%K0K0J0J5K0K0NJ5N
6229I0J0J0NJ5%%NnnJ0%%%NnN%%Nn%j0%j0%nj0%%N%N%NnJ0Nj5n%%nj5J0%k0j5%l5k5nJ0L0
6226D0L5NnJ5K5K0J5nk0j0j5k0nj0k5nj5k0nJ5K5K0K5K0nj0k5nNNj0l0j5nJ5J5nk5k0%N%N
6223eNnN%J5L0K5K0J5K0K0J5nk0m0n0k5k5l0j5j0%K5K5%k5k5%J5K0J5K0K0K5J5K0%%Nnk5n
6220F0NK0J5K0K5J5nnl0l5l0k0J0J0%k5j5nJ0N%J5%NK0%NNnJ0%N%%J0%%NJ0nNNk0k0k0k0j0
6217B5k5j5j5j0J5K0M0K0NJ0K0L5L0K0nk0m0l5l0n%nnL0M0K0L0K0k0k5l0j0J0J0j0j0l0l0
6214B5j0nJ0J0nNNNN%J0J0nj5k0j5j5NJ0J0J0%NNN%J0J5nj0Nnj0nnnnnk5l0%K5K5M0K5nnj0
6211F0nL0J5nm0l5%J5K0j5J5L5L0NNnJ0%NJ5nj5j0j0k5nk0k5nK0J5NK0K0%J5J5%j5nj0j5%
6208A00nj0j0j0k5nK0K5L0J0j0l5m5n5k5J0M0M0K0J5J5J5%NN%j0j0j0j0%J0J0%j0J0Nj0k0
6205G0m5l0l0n0l5j0K0L5L5K0%N%J0nj0j0l0%J5J5J5J5K0NJ5J5K5J0k0m5j5J0%j0j0J0nnN
6203Enj0NK0K0K0K0%m0j0j5j0j0nj0J5K0%L0L5K0L5K0k0k0nk5k0J0j5j0K5J5K0K0%%N%j0J0
6200A30J0j0Nj0j0NNj5%%j0J5Nnj5k5l5j5J0nj0J0J0j0J0nnJ0j0J0n%NnNNnK0%%J5nj0nj5
6197D0j0%j5l0NM0L0NNJ0K5L0Nj0k5k5j5k0j5NK5L0J0k0m0nJ0L0L0J0nNNj0j0j0nnn%n%n%
6194F5%k0%K5K0K5J5%j5j0N%j0j5NNj0k0J0K0K5j0k5k0k0j5j5j5k0J0J0NJ5J5K0J5J5nj5j0
6191E5j5J5j5NJ0%%J0nN%%%Nnk0K0K5J5%j5nj0J0K5L0Nk5l5k5n%J5J0j0nNj0J0J0j0nJ0%%
6188G5%%J5j0k0k5NNnj5j5%NK0K0J0%%Nj0k0j0j5j5NJ5J5Nj5j0k5nj5j5j0j0NK5N5M0Nj0k0
6185C5N%NJ5%nJ0J0%k0%k0j0j0j0j5j0J0J0J0J5J0J0J0K0J0J0J5N%%nnj0nk0%J0J5J5J5J0
6182A35J5J0J0nk0j5j0n%%nj0k5j5k0J5%j5K0N0L0j5l5%K0NJ0J0%NN%K0J5%%j5k5m0m5j0n
6179D0NJ5K5L0Nnnj5NK0K0K5J5k0k0m0l5l0%NJ5NNNNnnl0NJ5K0K0J0J5J5K5J0NK0K0%l0m0
6176A45n0k5nnk0NJ0K5L0K5K0%j5j5j0nk5k0j0j5%Nnnj0n%k0k0%J5K0K5J5k0l0m5nJ0L0L5
6174C0J0NJ5NNNNNNJ0J0%J5J0NNJ0%%nk5k0k0%J0K0K5Nnnnj0l0j0J5K5K5Nk0k5k0k0k5%L0
6171G0K5j0k0j0%J0K0j0k0k5k0k5j5NL0L0K0L0L0J5nl0j5k0n%j0%J5L5K0K0Nj5nnj5Nj0nn
6168H5nj5NJ5K5L0J5nj0nj0j0j0j0j0nJ5%NNJ0NNJ5%NJ0nj5j0j0j5j5J0K5K0K0J0j5k5k0j0
6165A00j0%N%%J5J5%j5j0nk5k5l0j5NK0J5K0J5J5J5%k0l0l5k0k0nNNJ5%NNNNk0%%K5K0J0J0
6162F5J5J0%l0l0m0k0j5j0nK0L5L5K5NJ0J0j0k5k5j0j0k5k0n%K0K0NNNnJ0Nn%N%nj5j5NJ0
6159ej5k5nK0J5n%J0NNJ0J0Nj5k5j5J5L5J0nNNJ0J0J0J0NN%J5J0%NNj5l0l0j5%J0J5NnJ0N
6156G0%N%%Nnl0j0j5J5K0J5J5K0K0K0nk5l0j0N%%J0nNNJ0nj5j5l0j0J0J5K0N%j0Nj0j0j5j0
6153C0J0K0J0j5k0nnJ0J0j0n%M0K0K0%j5k5j0J5L5L0%j0j5j0j0%NJ5Nj0k5k5nj0nj0l0j0%
6150a0NNJ0%NJ0NNJ0nNJ0K0J5J5J5J0k5l5m0j5%J0L0K0N%%%j0nnnJ5nJ0%NN%%%Nn%%Nnnj0
6147G0nn%J5K0j0k0m5l5k5j5J0nnN%NNN%NNJ0J5J5J0Nj5K0L5L5K0Nj0j0j5l5n0n0j5J0K0N
6144b0Nk5k0j0J5L5K5K0J0K0J5N%%J0%%J0nj5j0nk5l0l0j0J0K5J5J5%J5L0K5J5j5%K0K0nk5
6141A10m0k5k0k0k0k0J5J0%K0K5J0M0J0j0nj5%NNJ5%%J5J0N%%N%k5l5m0k5J5%nn%K5L5N0K5
6138A40J5J0k0l5l5k0J0K0J0nj5nK0NNj0j5j0j0%J0%Nj0l5k5nnK5NJ0K5K5J5K0J5%NN%j5j5
6135A10%j0j0nj0j5j5K0J0J0j0j0NK0K0Nk0k5l5k0j0nk5j5j0%K5J5J0K5J5NJ0%K0L0M0K0k0
6133A45k5k5j0N%K0J0J0nn%J0J0nj0j0k0nj5nj0k0k0j0J5J5K5J0j0j0j5J5L0L0L0L0J0j0l0
6130A45k5k5nj0J5J5nk0n%%nj0L5N0K0j5k0%nJ5K0J5Nj5k0N%j5j0n%%j5NJ0k0j5J0J5Nnk5
6127I0j5j5J0J5%n%nnk5j5j0J0L0L0J0j0j0%k0j5j5k0j0J5J5L5%nN%n%n%j0%j0j5%K5L0J0
6124H5j5l0l0j0J5K0M0L0L0M0M0J0k0l0j5NNnnJ0NNk0m0l5k5j5j0k5j5j5k5j0J0K5J5J5J5
6121B5K0L5NnnK0K0j0k5k0J5K0NJ5J5nk5j0j5NNNNNNJ0%nj0nj0nnj5NJ0L5M0J0k0j5k0k0l0
6118E5j0J0J5%j0n%%N%NJ0nNN%%nJ0Nn%Nk0k5l5j0J0J0%K0NJ0J0NJ5%NJ5J0J0nJ5K0nm0m5
6115F5k0%j0j0L0K0Nk0k0K0K5K5J0NJ5Nj0nj5%NJ5K5K5J5%j5l0l0l5nL0M0Nj5k5%J5NNN%%
6112A50%J0%j5l5k0k5%J5L0L0J0nj0nm0l5k5K5L5N0L5L5J5%j5j0j0J0K0K0Nk0m5k5j0nj0j0
6110A20nJ0K0J0j5j5k0j5k0j5%K0J5%nj5k5nj0NNj0J5K0J0l5l0J0K5M5L5Nj5l5k5%NK0K5K0
6107A25%nNK0J5NNj5j0%K0Nk0j5k5l0j5J5J5NJ0J5Nnj0J0n%J0j0k5l0k0K0J0J5J5J5j0nJ0
6104A15L0Nk0l5l0m0k0NNJ5K5NK5J0NK0%k5n0j5NJ0J0J0J0NJ5K0%j5l0m0j5J0%%J0NJ5NNK5
6101I0K0Nj5j0NNn%K0J5Nk0l0k0l0k0nNK5K0J5%k0%J5J0%n%nnNj0j5J0k0j0j5j0J5nk0k5j0
6098d5nj0j0J5K5K0K0K5L0M0J5nnj0nJ5J5k0m5n0k0J5J5K0K0J0K0K0K0J5K0nj5k0nnk0j0j0
6096G5%k0k0%K0j0k0k0nJ0%N%%%%%N%N%%N%nj0j0nJ5K5J5L0K5K5Nj0n%j5NL0J0nm0n5l0nJ5
6092C5L0K5nnNK0K0J0j0k0j5j0nL0K0NJ0%%Nj0j0j0nl0k5NN%N%NnJ0%%J0j0%%J5nj5l5m5k5
6089c0%K0J5nj5k5j0NnnJ0J5%K0L5K0J0j0j5j0J5K0J0j0j5J5j0%%%%%%%nJ5N%N%NN%%nJ0J5
6086I5J5j0j5%nn%J0J5nk5l5j5NJ0K0K0K0K0%NJ5%j0j0j0j0nk5k5nk0k0%K0L0K0%nNJ5K5%
6083A05nnnj0nnj0nK0K5L5J5nnn%%L0K0J0k5m0m0k5%NNnj5m0l5k0j0j0%j5k5k5nJ0M0L5K0
6080b5NnJ0%%j0nJ0L0K5K0%k0j0N%j0l0j0nJ5J5J5K0J5j0j5j0j0j5%J0K5K5J5K5J0nk5k0j0
6077D5J0K0K0NJ0n%J0%%%N%j5j0nj5%%k0j0J0j0%n%j0NK0J0J0J0nk5l0j0NNNNL5M0L5L0nj5
6074A55%k0j5%j5j0%%n%j5j5nk5m5k0J5J5K0K0K0K0%k0j0j0nj0k0NNNJ0NJ0NK0%j0k5j5j5
6071@%%nNJ5K0L0J0nj5l0NK5L5M5J5N%J0j0j0k0k5nnnNj0j5k0l0nNK0J0J5K0K0K0K0J5nNJ0
6068A65k0j5k0j5nk5l0%K0N0M5K0nk0l5m5n0l0%K0K0Nj5j5%J5J0N%J0K0nk0l5l0k0j0j0j0
6066h0j0NL5L5J0nnk0NNnNN%%J5nj5J5nnNj0nN%%%%j5l5%M0O5M0K5K0Nk0nnj0j0j5j0%j5k0
6062A0NNJ5NK0J0J0J5Nnnj0nnj0nj0j5k0j5j5j5j5j5j5J5J0K5%nk0k0j0NK0J5J0J5J5NK0K0
6060D0NK0J5n%Nnl0k0l0j5NNJ0NJ5J0L5%N%nNn%n%n%j0%nj0nnK0L0K5K0L0K5K0j0k0l5l0k0
6056G5k0J0J5K0j5m0k0k0j0nnnNJ5J0J0nnK0K5%NNNn%nnj5%%j0k0k0k0j5j5NK0K0Nj5%n%%
6053c0j0NK5K5K0L0Nj5j0nj0n%j5j0%j0nnn%nJ5J0NK0L5K5L5K5j5k5k0k0%Nj0J0K5K5L0K5
6050A70J5k0m5l0j0%nn%nn%j5k5j5j5j5j0j0J0L5L5K0Nk0l0l5j5j5j0nK5L5K0N%%k0k5NJ0
6048a5J0j0j0%N%%Nj5k0NK5M5K0%j0n%j0k0nJ5K5J0K0J0J0J0j0k5l0k0j5j5j5nnJ5L0M5M0
6045H5K5J5j0nk5k0nnj0n%Nnj5nNL0K5%n%nj5m0j5J5K0K5J0N%k0j5j0K5J5K0J5Nj0%n%n%n
6042H5j5j5l5nJ0J0K5Nnk5j0j5N%N%NN%NN%NJ0NNNN%J0J5nj0nj0nNJ0NNJ5%K0%j0l0l0j0J5
6038F0K5L0J0l0l0k5l5j0nj0nJ5K5L0K0NNJ0%j0nj0j5nk0%J0K5%j0k0k0nK0J5K0J5J5J5J0
6036A10J5K5Nnk5k0j0nnl0l5j0K0N5N0L0n%k5l0k0nN%j0j5%nj0J0j5k0%K0K0K0Nj5NJ0J0N
6033A00j0k0j5k0NL0M0J5j0nnj0n%nNnj0J0n%N%NNNN%N%n%nn%n%n%j0NnnNj0J0NJ0J0NJ0J0
6029A25Nnk0j5j5j0k0k0nnJ0J5nNNJ0N%k0j5Nj0j0nj0K0J5J5K0J5J5J0J5K0J0nk0k0k5l5j5
6026C0k5j0nK5M5M0J5Nj5l0j5%n%j0%%J5L0L5K0j0k0k0l5k5j0J0K5K0K0nk5l0N%J0%j5l5k0
6024a5%K0K0%%nJ0NNNJ0j5nj0j0j0k0k0j0J5J0%K0M5L0%k0l5k5j5J0N%NNj0nj5nj0j5k0j0
6021h5J5J5J5J5K0J5Nk0nnj5%J5J5J5J5%%j0J0J0%J5NJ5%J0NnnNj0l5j5J0NJ5NNJ0l0k0l0
6018ej0NNnJ0L5L5N0K0Nj5Nj0k0j5l0j5nK0J5nk5k0j5l0k0k5%J5J0%nJ5J5K5K5K5K0K0K5K0
6015A45nnNj0k0j5J0J0%%%NJ0nNNN%NNNNnJ0j0k5j5j5j5j5l0j0J0nnJ0%%%NnJ5%NK0J5%j5
6012H0j0N%nnj0J5K5M0K5j0k0j5j5k0j5%nj5J0%j0n%nnNj0j5j5k5j0K5M0M0L0nk5k0j0NK5
6009F5J5J5J0j0k5l5J0J0K0%k0%J0L0NJ0NJ5J0J0J5Nk0l0l5k0nNJ0nn%%n%%Nnk5j5%K0L0K0
6006I0K5K0%k0j0nk0n%k0j5N%nj0NnnK0K5L0J5j0j0k0nK5Nj5j0nJ0K0j5j0J0K5K5K0%J0J0
6003A75j0j0j0j0j5j0j0j0N%N%J0nJ0nj5k0l5j5J0NJ5J0j0j0j0j0Nj5j5%J5J0J5J5J0nm0k0
6000@nNN%N%%%%%%%%%k0J0L0J0j0nJ0NJ5NNj0k0NNj5j5NNk5j5nJ5K5J5K0J0k5%nnnk5NK5J0
5997D0%k0%J5NNJ0j5J5%k0K0Nj5%%J5j5%J0%%j0J5J5nnJ5%N%N%N%N%Nk0k5l5j5nj0J0L0K0
5994E5N%J5K5nm0m5j0j0j5nJ5J5K0J5nnnnnnnn%K0NNK0%J5J0n%Nj0k5k0%K0K0J5j5j5nK0N
5990F0Nnnj5NnnNj0j0j0J5J5J5j0%J0%%J0nNN%Nnnk5NJ5J0nl0l0j0J5L5K5Nnk5j0j0j0j0N
5987A0%L0M0K0K0K5J5k0l0k5k5k0j5NL0J0J0nl0J5K5L0%j5m0k0K0n%Nj5j5j5%K5K0K0j5j0
5985E5k0k5l0j5L0K5M0K5k0k5l0j0nJ0NN%J0NNK5K0J0K5K0J5J5K0J0nk5k0m0j5%Nnnj5%J0
5982H0j5j0Nl0k5k0k5%J5NNNNnNJ0nN%J0N%J0NN%NJ5J0nm0k5j0J0J0NNNNnJ5NJ0J0K5Nk5l0
5979D0J5K5J0n%nn%%n%NNJ0NNNNJ0n%%%%%%%k0j5k5j0%L0K5%k5k0%J0nk0j0j0nj0NL0K0j5
5975D5J0Nnj0%nj0Nnnnj0j0nnj0k0J0L5O0O5L0%l0j5j5k0k0NJ5J5Nj5k5%nj5%L5J5j0m0k0
5972B0J5L0N0M5L0J0k5m5n0l5j0NNJ5NJ5J0j5j5nNNnK5K5K5K5K0%nk5l5l0m0l0j5NNj5nj0
5970b0NL5K5J0Nk5N%N%%%%%J5NJ5%N%nj5m0j5nJ0J0N%K5K0%j5k0%%%%J5%K0K0J0%k0l0k0%
5966C5nJ0NJ5NJ0J0J0nk5k0%J5%j5j0j0j0nJ5NNK5M5M0M5J5j5l0l0j5j5j5j5J0K0Nl0m0l0
5964E%K5J5K0NNK0L0M5L5%k5k5k5j5%NN%%n%n%n%n%%nk0k0k5k0j0k5l5nJ0J0J5J0J5J0K0N
5960C5%%j0N%nj5J0K0K0K0J5J0j0l0l0k5k5k5k5nJ0L0L0J5J5J0K0N%%%Nj5j5%J5J5nl5k0%
5958A0K5J0nK0K5J5%%J5j5k0k0k5k5%K5K0Nl0j5J0J0%%%%nj5k0nN%nJ0%N%N%NNNk0nNK5J0
5954D0nN%J5NJ5%j5k0%K5K0J0j0k0k5k0%J5K5K0J5K0L0nk5m0m0j5NNJ5K5K0K0J0%j5l0l0J0
5952E5J5J5%nj0NJ0j0j5m0k0J0j0j0n%L0L0L0L0Nj0NNnJ0n%%%%%Nj0j0j5k5j0J5J0NJ5%l0
5949F0j5j0j5%j0j0j0J0K5L0L0K0J0j5m5m5l5%J5K0J5K0j0k0j0j5%K0NJ0NJ0J5J0J0J0J0J0
5946A05nnl5m0k5J0L5M5K5j0m5m5m0m0k5%J5K5K5K0%N%Nj0J0K0j0k0NJ0K5K5J0Nl0nk5j0j5
5943a5NJ0J5Nj5%J0K5Nj5l5l0nJ0N%L0J0%j5j5nJ0K5Nj0%%K0J5L0J0%j0j0nj5j5k0nK0M0M0
5940A05K0nnnnk0k0NJ0J0J0J0J5J0J5J0J5Nj5j0N%j0k0NJ0j5l0l0k5j0j5j0nJ5J0%J5%%K0
5938F5K0%J5J0J0nk0k5j5NNj0l5j0%J5NJ0nK0K5K5Nj5j0j0k0j0%K0K5nj0%%j0k0J0j5nj0n
5935B0j5%J5J5L0J0%nnn%nj0%nK0NNJ0N%J0%k5l0%K5K0K0K0J5%J0Nnj0Nj5k0N%j5nnnnJ0J5
5931A05K0Nj5k0k0k0k0j5%K0K0j5j0j0J5K0NK0J0J0J0J0%k0k0%nj5k0%k0j5%K5L0%k0j5j0
5929B0%J0N%%%n%k0nj0nj5j0nj0nn%%L0L5N%J5NNNNJ0NJ0j0J0j0N%nNJ0J0J0J0j0nNL0K5%
5925A50j5j5j0NK0L0M0K0nk5l0nj0nj0j0NNj0J0%nj5j5NK0K0J0j5j5l0l0k0J5K0M0K5NN%N
5923A60%j5l5k0k5k0%j0j0NL0L5K0K5K0Nk0k5j0J0J0nnJ0L5M0L0%k5j0J0Nj0j5k0k0k0j5j5
5920A00k0j5NJ0NJ0nk0j0j5j5nnj5k5k0nJ5j5j5j0j0NJ0J0J0%K0NJ0NJ0%J5K0K5Nj5j0%nn
5917C5nnn%nJ0K0M0K5%j0j0J5J0J5J0Nk0m0k5j5j5j5j0%K0NJ0nnk0k0j0J0J5L0J0K5J5J5%
5914A00j0k5l0k0%N%nnJ5L0J5Nj0k0k0j0NK5J5k0%%%N%%J0%%NJ0n%Nnk5j0j0%K5K5N%%%%n
5911G0%Nnj0j5nj0j5%k0%%%J5nnJ5%NNNJ0J5%J5NJ0j5j0nj5k0n%j5j0K0J5n%J5NNK0J0K0J0
5908A05j0l0k0k0l0j5j0J0%%%Nn%k0J0K0K0K0K5N%nJ0K5J5j5j0%J5NJ0NN%J0NNNNJ5nJ0Nj0
5905A65l0k5j0%J0nj5l0l5j0%NNnJ5NN%J5J0%J0%nj0j0j0j0nk0%Nj0nN%n%%NNNNNNNN%J5%
5901E5J5nJ5%Nnk0j5j0nJ0J5j0J0J0J0Nnl0j5j0nJ5J5K5nj0K0K5K0%j5k0j5j5j5j5NK5J5J0
5899H0Nk0k0%j0J0K0J5J5Nk0k0%J0NNj0J0J0nj5j0k0j5J0J0%K0L5K0n%%nj5j5j0NnnJ0L0K5
5896A30J0J5%N%%k5m0m0l0k5l0NL5L5J0J0Nj0l0l5m0k5j0NJ5K0J0K5K0J5K5K0J0%%j5j5k5
5893C0NK5J0k5j5J0K5Nnk5j5k0j0L0K0J0J5M5O0M0%Nj0nj0nJ0j0k5k5k0n%k0k0l0nK5K0K0
5890A05NJ0nj0Nj5j0l0k5j5%J5J5%J0k0l0j5NK0%k5l5j5J0K5K0nl0j5nJ0Nk0j5NNJ0n%Nj0
5887g0NNnJ0N%J5nk5k5j0K0K0L5M0J5J0J5%J5NJ0NNJ0nNNnJ0J0nj5%%j5k5l0NJ5%NnJ0NNJ0
5884H5%%J0NN%NJ5nnnj5%j0j0j0nJ5J5J5J0J5J5J5J5nk0j0j0j0j0k0%nnNK0J5K0nj5%%%%n
5881A15%n%n%nn%nNj0j0Nj0nnj5j5%J0J5j5l0j0j0%J0J0%nJ5J0nNNL5J5%j0k0J0K0K0Nj0%
5878A00%J5J5nk0k0k5k5k5nJ0NK0L0J5%j5k5k0nK0K0J0J0J5J5nk0k0k0j5k5j0%nj0J0J0K0
5875B0NL0J0J0J5J5J0J0j5j5j0NJ0j5j5j5k0k0nj0nl5nNK5L0NJ0K5%%%%%%%j0%J0j0%J0%%
5872E5%%Nj5%%%n%%L0L0K5L0K5J5l0k5j5j0j5j5j5j5j5k0k5Nj5j0%NnJ0N%j0j0%J0L5L0J5
5869F0nj5j0j0%J5L5K0nk0k0n%n%NK0J0NJ0NK0%j5nnn0k5l0%%nnNL5J5J5%%%%%%j5j5J0J0
5866C0N%N%NJ0%NnJ0J5nk0j0K0K0NJ0J5%k0k0k0k0%%j0NNj0Nnnnj0%K5L0K0L0NnnNJ0j0%N
5863A15j0j0%j5nnj5%j5nj0nj0nk0N%NJ0nNNNNnnJ0j5n%n%K0K5K0L0K0K0L5Nk0m0k5l0j5N
5860D5%nj5j5j0j5j0J0%%k5k5k0k0j0K0NNJ5J0J5J5%K0K0N%Nj5J5J0J0L5%k0m0m0k0j0N%n
5857e5L0K5K5L0Nj5j0NK0NnK5%j5Nj0j0J0J0j0j0j5j5nnnJ5M0L0J0k0m0k0j5l0j5NNJ5%NK0
5854A5NJ0Nj0n%%J0J0%J5NnJ5nk5j0j0l5k0l0k0K5N0N0L5Nk0j5nnJ0nNnk0k0n%J5K5%k0J0
5851B5nnj0nnnk0J0L0N5M5L5%j5j5Nj0nk0nNl0n5m5%L5M0K5J0%nnNk0Nj0j5NJ0NK5Nj5k0l0
5848EnJ0J5J0K0j5nNj5j0NnnNK0L5M5Nk0nnnn%j0j0Nnnj5j0k0nJ5K0K0J5L0Nj0nnJ5%Nj5k5
5845G0j5k5NK0J0J0%%%nK0J5J0l0m5k5nL0L0K5J5j5j5j5k0j5j5NJ5L5J0J5J0J5L0L0J5j0n
5842A80nj0nj0nj0j0j0nnj0k5l0NJ0K0%J5J0%nNj0j5k0k5j5nK5NJ5K0%J5J0J0J5l0n0l5k0
5839a0J0K5K0K5nk0%J0J0nj5j5nk0%K5J5J0k5j5k0j5J5K0K0K0NNNN%K5K0Nnk5j0j5k5%j5j0
5836B0j0nj0nk0NK0K0M5NnnJ0K0J5J5J5J0NJ5K5Nnj5k5k5m0j0n%n%Nnl0l0nJ0%NNnj0NL0K5
5833F0Nj0%K0M0L5J0k0l0l0NK0J5J0Nj5l0l0%K0K5%l0l5l0l0j5J0Nj0j0NnnJ5L0K5K0L5L0
5831A10Nj0j0j0k5n%j5nnNnn%%NK5L5L0J5NNJ5nnj0j5nNNnnnn%nj5J0%N%NJ5j0%J0j0j0%j5
5827I0j0nk0%j0n%nj5NNj5j0%nnj0nn%%L0L0Nj0nj0j0j5%J0K5J0n%J0K0K5K0K0J5K0K0K0j0
5824A90l0j5k0k0j5j5k0NJ5L0M5L0j0k5j0j5j0j5j0%%%%J0J0nJ5%j0l5m0k0j0nnN%NN%J5J0
5821C0NJ0J5%J5J5J0J5J5L0L5J5j0l0k5j5j5j5l0l5j5NK0L0NJ0K0J5J0%l0j5j5j0k0k5nj0
5819En%J0K5J0J0k5l5nJ5L0Nj0n%%%%Nnj5nK0K0J5k0j0J0K0%nNK0K0%J5J0J0J0nj0Nj5l0j5
5816G5%J5J0J0K0K5J5nk0k5k0k0k0k5Nj5j0%Nn%%nk0k0j0%%N%j0J0J5M0K0%NK5J0J5j5j5j0
5813E5j5k0nJ5K5J5J5J5K0J5J0nk0k0nj5j5k0j5nk0k0nNj0N%K5L5L5K5Nk0j0nj0j5nj0%%%
5810C0%NnJ0nj0J5%%%N%%%j5Nj5nnj0%J0%J0J0%J5K0%j0j0j0nj0j0Nk0nNk0J0L0K0L0L0J0
5807A05J0J5Nk5n0m5l5k5j0l0j0%j0k5J0M0L0j0j0L0N5M0%j5j0j0j0%k0k0n%k0nnJ0L0N0N0
5804G5L0j0l5m0k5NJ5J5J5J5J0J0NK0J5J0nk0j0j0j0j0j0j5%J5NNNN%J0J5J5K5J0nj5k5%N
5801A10j5%%nn%nNJ0NNNNJ0Nnnnnnnnj0nj0l5m5k5j0J5M0K0nk5j0n%j0J0K0K0K0K5j5m5m0
5798c0j0K0L5K5L5n%Nnj0%nj0J0j5k0J0M0L0N0K5j5j0%k5m0l0k5NL5L0nk5k5J0%k0nj5j0j0
5795eJ5J0NK0K0J0j0k5l0m5l0j5J0K0K5J0j0j0J5J5J5N%j0k0k0k0k0j0J5J5J5j0j0K5K0J0
5793enJ5%J0J0NJ5J5J0K0%k5l0j0J5Nj0k5k5nJ5%j5k0%%NK0J5J5%j0K0J5K0J5%k0k5j0N%j0
5790A5%J5%NJ0%J0NK5L0M0J5k5k0k0k5nj0k0%K5K5K0K0%k0k0%nj5l0J0%NNN%J0N%%nn%n%n
5787F5n%nj5NJ0Nj5j0k0k0%J5K5L0K5Nj0j0nj5j5j0j5nNK5K0J5j5k0j0j5j0j5NL0L5K0j5l0
5784C5j0J0n%nj0nj0K5Nj5j5j0J0Nj0NNnj5j5j5NK0K0L0L5M5J5j0k5k5k0%J5K5L0J5NJ5K0
5781A70Nj0j5k0j5l5l5l5nJ0J0%j5nnNN%N%N%Nj0k0k0j0NK5J0J5K5K0K0K0J0%j5l0l5l0k5
5778b0l0k5j5NJ5J5nJ0NJ0NJ0J0nj0j5NK0K5K0L0NNNNNN%NNj5j0%%j5nj0J5NJ0NNJ0J0%j0
5775I5l0k5k5J0NJ0J5%j0%%%%%%j0j0k0nNNk0k0k0nNNL0L0K0J0M0K0J0nj5j0k5nj0%n%%%j0
5772C0J0%K5K0Nj5j5k0j5j0NJ0J5j5j0NK0J0k5l0j5NK5K0J0nj0k5N%NNNNN%N%j5l5l5m0k0
5769a05j5J0L5L5K0K5J5K0%N%nk0l5k0NK0K5J0nNN%k0j5%j5j0%k0J5L5L5J0%%n%k0j0K5M5
5766H0L5NNj5nk0k0nk0j5k0j0J5K0J5K0K0J5J5K0Nk5j5%nk0k0%K0Nnl0j0j5J0K5N%nJ0J0n
5763G0NNNj0%n%n%nn%%j0j0J0n%k5l0nJ0J5J0K5NJ5Nj0l5j0%Nj5%J0%N%N%Nj5Nj0nnj0nnN
5760b0K0K0%j5j5k5j0j0nj5nK0K5NL0M0J5j5NJ0J5L5nj5k0%K0%j0j5%nk5j0j5j0j5k5%J5K0
5757a0%k0J0NJ0NnnNj0j0%J5K5L0J0j5j5j5l0l5j0NJ0NJ0J5N%J5J5j5nJ0J5K0nk0j0j5J0K5
5754B5K0J0j0k5j0j0j5j0nk0k5%J5J5K5J0nk0j0j0j0j0j0j0nJ0L0L0J5j0j5J5J0j0N%k0l0
5752g0l0j5j5K5M0K5Nk0k0NL0M5K0nk0k0k0k0k5k0k5k0%J5NNNNJ0N%%%%j0N%nK0J5j0j5j0
5749a10j0j0j0%Nj0J0J0J0M0M0L0J0k0l5m0k0j5J0K0J5K0K0j0nj5n%nj0NK0Nnk5nj0nj0j0
5746a30j0j0j5%j5j5%k5k5nJ5J5J5K0J5J0L0NK0L0J0k0l5k0nk5j5k0j5l0j0J0J0J0J5NNNN
5743a95NNNJ0j0nj0j0Nj5k0NJ0%NNNNJ0%N%%N%%J0n%N%%J0nnJ0%%j0J0%nnNJ5j5nJ0K0J0J5
5740a15J5%k0j0j0J0K5K0J5J0n%Nj5j5j0j5K0K0J0K5%k5j5nj0k0nk0j0j5k0nK0K5L5J5K5K5
5737d5K0K5J0nNNj5m0l0j5nnj5NJ0NJ0J5J0J0J5J0J5J0J5J0%n%%n%n%j5k0j5j5%K0K5%j0j0
5734b5j5j0K0J5K0J5K0K0L0J0j0j5%j5j5K5N%%k0%j5k0J0nnnnnnnJ0J5j0k5k0l5k0J5L0L0
5731a5J5J0k0l0l5k0NL0M5N0L0%k0l5l5j5nK5K0K0K5%nnNK0J0J5J0%k5k5nj5j5j5j5nJ0Nn
5729a5NNj5J5J0j0NNNNj5J5J5%NK0J0L0J5K0L0K0j0l0l5nk5k0k5J0M5M0L0Nk5m0j5NL0J5n
5726A25J5J0nNJ5J5nj0l0k0k0nn%j0j0Nj5NNn%NnN%%K0K5K5J5j5m0k5l0%L5NK0J5NL0Nk0j5
5723A20k5n%K0K0Nj0J0J0j0N%nJ0%%J5nnJ5%%Nj0n%nn%j0%nn%nn%nNNNJ0%NNNJ0J5nk5l5j5
5719I5J0L0K5K5J0j5l0l0j5J5J5K0J0k0NK0J0J0%j5j5%J5K5L0J0j5l0k5j5%J5%J0J0J0K5%
5717B25l5l5l5m0nn%nm5k0NK5J5nNJ0J5J0J0J0j5j0NK0J5k0n5m5l0j5NN%k0k0%%K0J0NJ5J0
5714b0J0J0%N%N%%J5nj0%Nj0n%n%nnj5NK0K5NM0N0L0J0k0m0n0k0nNJ5K0J0j5k0j5j5K0L0N
5711F0L0K5J0L0Nl0n0m5m0nK0J0NJ0J0J0J0j0l5k5j0%J5K0NNJ5L0%j5Nj0j5j5%j0nj0nnnn
5708b0nj5NJ0J0J0J5NJ5K5%j0k0k5n%Nk0l0l0%K5L5L5Nj0nJ5J5K0J0J5J0K0NNnj0Nn%J0j0
5705A05m0m0nK5K0NJ0J5NNNNNNJ5nj5k0j0l0k0k0k0j5j0nj5nK5K0J5L0J5j5NJ0NN%NNK0K0
5702A15%k5n0m5k5nnj0NK0K5M0K0nj0j5%%j5n%%J0%J0J5%nK0NNJ0N%J0J5n%k0j0j0j0j5k0
5699B0%Nj0N%%%nNJ5K5J5K0j0j0k0j0nn%%j0NNnk0NJ0L0L5K5nl0k0%nk5k0nj5j0%K0K0NJ5
5696D0NJ0J5K0%k0n5m0k5%K5Nn%J0NN%J0J0NJ0N%K0J5%nnnj0K0L5L5J0nj0j5%j5j0nj0j0N
5693G0%n%%nNn%%n%%%j0j0j0j0j0j0j0k0nJ5nj0J5J5j0NJ0j5nJ0N%J5L5M0J5NJ5%j5m5l5l0
5690a0j5%K0K0J0%NN%j5nnJ0NJ0J0K0K5K5J0Nj5j0%J5K0nj5k5k5k5nnn%J5K0L0L0K0j0k0k0
5687I5l5m0l5k0NK0J5J5K0%j0j0%nnj0%J0K5M0Nj0j0j5j0k0%j5j0n%Nj0%%J0j0j0%J0L0N0
5684F0K0nl0nj0j0j0J0N%j0j0k0m0m0k0J5N5L5J0j0j0%J5J0K5Nj5k5k5j0J5L0L0K0J0k0j5
5681C0NK5J5J5J5J5k0m0l0%n%nJ5J0K0J0J0J0K0Nnnj0%nj0nnnj0nj0J0%%k5k0j0J0K0J0L0
5678G0J5nl5k5j5J5K5K5K0%nnj5n%k5nj0nj0j5%J0K5L0J0nj5K0K5L5Nj5%J5%j0k5k0NNj5%
5675G0K0NJ0J5J5n%J5J0%l0k0N%NNK5%l0j5nJ5J5j0j5j5j0k0j0k0nnnNj0n%j5%L5J5Nj0%%
5672C0n%J5J5J0J5j5j0%k5j5j5NK0K0J0j5k0%J5NJ5k0j0J0L0J0j0%J0nJ0%%Nnj0N%n%n%%n
5669F0%j5J0Nj5j0j5j0j0j5j0j0j0j5j5%K5K0K0K5J5j0k0j5j0nK0J0J0n%%%n%%%j0k0j0j0
5666e0%M0K5J0NnN%N%%Nj5Nnn%nJ0j0k5nJ0J0Nj5%nk0j5k0j5%J5K0nj0K0L0L0K0nk0k0nnj5
5663c0%K0K0Nj5%J5NJ0NNNJ0j0j0nj0nnj0nj0k0%K5L0J0j5l5j0j0j5j0%n%%%%j0J0K0K5L5
5660A0J0%%%n%n%%NK0J0J5K0NJ0J5%j5j5NNNNJ0n%n%k0m0l5j5j5j5j0j0j0K0L5L0J5nJ0nl0
5657@l5j5NJ5L0L5J0nnNj5k0j0J5J0j0k5%K0J0j5%n%%J0nk0J0J5K0J5nj5K0L5L0nl0j5NK0
5654H0K5j0k5k5j0j5k0j0k0j5k0j5j5%K5J5Nj0nj5%K0K0K0K0%nNj0nk5%K5Nj0j5J0K5Nnk0
5651b0j5j5l0j0L0K5L5K5J0%K0%m0m5j5nJ5L0L5J0nnn%j0J0J0nN%N%%nn%n%nnK0K5J0K5J0
5648A05J5J5J5L0Nj0j5k0l0k5k5j5k0j0j0j5NK5K5L0j0l5m5m5j0%%j0NNj0j0k5%K5M5M0J0
5646Ek0k0k5k0k0j5%J0L0K0j0%J5j0k0l5%Nnl0l0j0Nj0NK0L5L5J5J0J0NJ0J5%NJ0%k0j0nj0
5643f0j0j5%NK5K5Nj0j0j0j5nJ0J5j0k5k0l5k0%L5K5J0J5K0K0J5nj0nnnnnnj0k0NK5J5J0n
5640d5k0n%J5L5J0%J0NJ0nNNK0K5Nk5k5k0nJ0j0k5k5j5L0J0l0o5m0j0nJ0J0K0K0J0J5K0K5
5637e0J0j0J0n%%nJ5j0l5k0j0Nj0%J5L0J5nnJ0J5%NNk5m0j5J0L0J5%nJ0J0J0NJ0NNJ0nk0j0
5634c0j0%k0j0nJ0K5J5J5nk0k0nN%NNJ0%j0J5J5%K0NJ0J0J0J5J0J5K5%j0j5j5k5NJ0%N%NJ0
5631G5nl5l5m5k0NK5J5J5NNNNNJ0nJ5J5J0J0J0J0NJ0J0Nj0l0l0j5J5L0K0Nn%%%%%N%K0J5N
5628A50j5k0k0j5nK5K0nj5j5j0l5l0n0l0NJ5K0K5J5n%j0%J0j5nNJ0K5L0J0l5l0nNJ5J5%k5
5626El0j0K0L0L0J5L0J5j5l0l5j5nn%%j0NNj5nk5k5nJ0J0J5J5J0J0J0J0NJ0J0NJ0j5m0k5j0
5623c5%K5K5K5K0J0K5L5L5K0nl0k5m0k0nnj0nJ5J5nl5j0j5NK5K0L0K5K5nnn%%%NnnJ0%%J0
5620A35j0NN%%J0nnJ0J0nj0J5J0j0j0k0k0j5k5j0k5j5%%%%j0J0%nN%N%NN%Nj0j5%L0K5Nj0
5617F0k5n%nn%j5nn%NJ0%k5%J5J5Nj0J0M0M5K5nk0NJ5J5NNJ0NNnj5j0nnj5j5%nNn%%%Nj0j0
5613H0j5j0k0N%%NL0NNK5L0nl5l5%J5%J0J0%nJ0J5nJ5%j0l0m5n%j5j0Nj5%J5L5NN%N%j5l5
5610B0NJ5%k5j5J0J0j0k0j0N%nnn%nNNnJ0L5K0L5L5L5M0Nk0k0%j0j0k0%%j5k0l0%K0J0J0K0
5607A00NJ0%k0l0m5l5k0NL5M0K0Nj0j5%j5J0L5J5J5K5K0Nj5l5l5n0l0l0j0%J5J5K0K0K0K5
5605F5K0%k0nnj5j0K5J5J5J5%k5j5n%J0NN%k0j5nJ0J0NJ0nj0j5n%%N%K0K0J5J5%k0j5%j0j0
5601E5k5%J0NK0NJ5J0NJ5Nj0j0J0j0NNj0j0nJ0K5K5J5nj0j0%L0J0l0n0n0l5j5NK5L0J0J0N
5599H0J0J0NJ0NnJ5NNN%%Nk0l5l5k0%K5NJ5J0J0J5J0nj0j5nnj0j5%%n%%n%j0nJ5%k5l0j5%
5595a5k0%NJ5J5J0nnj0%%Nj5l0j0K0L0L0K5nnk5j0j0k0nJ0K5J5J5Nk5j5nJ0NNJ5M0L0M0K5
5593A60J0k5n5o0l0NL5M0L5K0J0j0j0j0j0j0k0j5%K0NJ0NJ0j0k5l5j0J0K0NJ5J0J0J0J5j5
5590A10k5k0j0%J5NJ0NJ0J5%j0k0j5j5%j0%%K0J5L0Nk0l0j0J0N%%J0L5L5J5%j5j0k0j0%l0
5587H0k0nj5Nn%J5J5NK0K5J0K0J5J5nj0l0j0J0nnNj0n%n%J0j0l0k5m5k0%nNK0L0J5j0j0j0
5584B5%j0k5%J0%NK0L0J0NNNj5m0l0j5j0nj0nK5K5J5%%J5%j5nnJ0J0NJ0J5NNJ5j0j5j0j5%
5581C0j5j5%%J5J0NNJ0J0J0Nj5j0nnnj0%J5K5J5J5Nl0k5%J5J5j0k0j5j0nj0nJ5L5L5%k0k0
5578D0%NJ0J5L0L0K0nl5m0l5j0%%NnJ5J5NJ5J0J5L5L0J5nk0nk0l0k0k5l5l5k5j5J0J5K0NN
5576@J5L0L0J5NJ0NNNj5j0Nj5k5l0j5K5K5K5J5%j0j0j0Nj0Nnj0NJ0j0j0NJ5L0J0k0l0l5k0
5573A0J0K0%%N%%nj0nj0nj0nn%K0K0%L0NNK0J5%J0NNJ0J0%nk5j5j0j0%J5L5L0Nnj0k0k0l0
5570H0j5k0k0j5j5NK5J0J0K5NJ0J0%nNj0k0nNK0Nj5j0NJ5J0j5j0NK5J5K0K0L5L5K0nl5k5j0
5567A70n%nnJ5J5nl0l0l0l5l5NK0K5J0Nj0j0NJ0J5j0k5j5J0j5nj0l0l5nJ0J0K0Nnk5k5nj5
5564g5j0j0j0j0J5K5L5L5K0K5L5J5J0%k5l0k5k5k5NL5L0J5j0%nn%n%nj5j5J0J5K0NJ5J5K5
5561A00K5K0K5J5nl5n0m0j5nJ0L0L0J0j0j0nj5j0N%%NJ0K5J0l0m5k5J0J5K0J0J5J5j0j5j0
5559G0j5%J0J0%%NJ0%j0nj0k0k0k5j0J5K0K0K5K0%j5j0%J5K0L0J0nj0nj5k5k5m0k0N%nJ0N
5556A0J0J0Nj5nK0K0K5%j0l0nJ0J0j5J5%j0K0L0L5J0nj5k0j5k0nK0K0nj0k5k0k0j0%Nj5n%
5553e%j0k0k0NJ0NNK0%j5%K0K0Nn%NnN%%K0nj0K0K5K0%j5k0j0K0J0K5Nj5j5j0%J0k0k5k0k0
5550a0k0nJ5%NL0M5L0L5J0%NJ0N%N%Nk0l5l5nK0J5%nnk0%K5K5Nj5j0j5NK5%j0n%J0J0J0J0
5547A45Nnl0l0k5%J0J5J0j0j5J0J0J5J5Nnk5j5j5j0j0%j0n0m5j0J0M0L5M5M0J5%j0l0j5Nj0
5544E5j5%K0N%J0NJ5%k0nJ5J5nl0n0m5k0J0L0N0J5j5N%nj0nj0j5%K5K0K5K0L0J0k5m0l5l0
5542@J0K0K5J5J5K5K5J5NNNNJ0NJ0J0j0n%j5k0k0k0k0j0nnn%K0J5Nnnnnn%nnK0Nj5j5j0NN
5538G0j0Nj0%j0nJ5j5NL0Nj0j0k0%nj0%J5NJ0J5K0K5Nnj5j5j0nnj0j0J0J5NJ0K0K0K5J5nk0
5536A40m0m0j5J0%j0j5%L0K0Nk0nn%j0%nj0j5J0K0M0nk0nNK0j0l0nj0nJ5K0%j5nN%NJ0J5J5
5533H5K5J0j0j0nk0l0k5nJ0N%%%J5J5NK0L0L0J5j0l5k0%%K0L5J0j5nJ0j5m0k5j0Nj0k0J0L0
5530G5K5J0k5j5k5j5NNM0K5j0l0j0%NnJ0K0J0J5J5J0j0l5k0j0NJ5L5L0J5Nj0l0l5j5J0Nj5
5527G5%%%%%%NK5K0Nj0j5k5n%n%nJ0J0%j5j0k0K0J5J5K0nk0k5k0J5M0K5nnk0j5%%j5l5k0N
5524A0%J5J5J5j0j0%K0L0K0K0J0k0j0NL0J5nk0j0j5j0j5j5nNNJ0J0j0K0J0%j0l5l5j0nJ5J0
5521D0%K5L5K0K5%j0nnnj0j0nnJ5NNnnNj0j0Nj0n%N%%nNJ0nj5k0J5J0J0J5J0J0j5j0j0j0J0
5518I0K5K5J0%nj0NnnNj0k0k5l5j5%J5J0N%%%nk0k0J5J0J5Nj5K0K5K0nj0j0j5j0k0%%%%J5
5515E5J0K0Nk0j5k5k0j0j0k0%NL0J5J5K0J0J0J0%nnnj0k5k0nNK0K5J0%N%%J0nk5l0j5%j0j0
5512a0j0j0nn%L0M5N0K5J0nk0j0Nnnnj0j0%%K0J5NK5L0J0j0l5k0j0NJ0j5l0l5j0N%nnnk0N
5509a5L0J0Nj5J0J0J0J5N%%Nl0j0J0K0L0K5J5j0j5%%j5l0k0%J5J5nj0K0L0L0J0j0k0l5m0k5
5506A5N%%NK0K5j0j5j0j0k0nJ5J5K5J5nn%nj0K0M5K5J5j5l0k5j5j0j0j5k5%J0l0l0k0j0J5
5504f0K0K0nnNK0J0J5NNNJ0j0nk0%K5K5L5J5nnj5%J0j5k5l5nNN%nJ5N%Nk5j5%J5J5NK5K0N
5501I0J5J5%j0j5%J0NNJ0L0L5J0nk5k5l5k0nJ0K0L5L5J5j5k5nJ5J0nj0k0NK0J0Nj0k5k0j5
5498A15j5j5j5j5j5j5J0L0K0J0%j5j0nnk0nj0NL0J0J0J5J5J5J0j0j0j5j0J0%j0l0k5nJ5K5
5495G0Nj0%%nNJ5j0k5nJ5K0%nn%N%N%j5nK0K0%k0j0j0j5k0j5j5j5J0K5K0Nl0l0NL0L5J0NN
5492F5J0L5L5L0%k5l5j5nj5j5nk5j0j5j0nJ5K5J0%%J5J5%J0J0%j0nj0nl0j5j5j5NK5K0K5J5
5489H0nk0l0NL0J0j0j5J0K5J0j5j5J5L5L5nn0l5NK5L0J5%J0J0j5k5j5j5nJ5J5%k5k5%J0N%
5487G0J0%k5k5l5j5NK0J0J0Nn%%%J0L0L5M5K0N%nj5j5j0j0j5j5j5j0k0j5j5Nk5k5NNK0K5N
5484B5J0n%NK0J5J5J5J0nj5l5j5nj5nK0K0K5J0j0l5k5k0NJ0J0%nk5k0j0K0L5J5j5j0%nnJ5
5481A5K5K5K5%n%%j0j5nJ5L5K5J0nj0j0j0j0j0nj0j0j5j0j0nK0L0L0K0%j5j0%K0Nj0j5j0%
5478H5%J0nj5j5nJ5%j5k5k5%L0M5N%%J0J5%j5k5j0k0nJ0%J0j5j0j0%Nj0%%j0NJ0%%j0j5nJ0
5475@K5J5Nj0%K0J0J5J0J0j0k5l5j5NJ0j5k5j0nJ5K0J5NNK0L0J5%j0nj0nnk0j0nN%%NnJ0n
5472D0NK0%J0J0J5NNJ5j5nj0j0j0j0%j0n5m5j5J5L0J0%j0k0%K0J5%k0l5m0k0%K0J5nj0NJ0
5469h0N%%NJ5n%J0%J0%NK5J5nnnJ5J5K0Nj5l0l5%K0Nj5j5j0J0K0nj0j0%K0Nj0j5%J5L5L5K0
5466F0nl5j5%N%NJ0nnJ0Nnj5j0J0K0nl0l5m0nK5L0L0K5J5L5K5Nj0l0m0k0J0NnN%N%J0%%J0
5463D5J0NNNNNj0j0j5j0k0l0nJ0%nnN%%%NnJ0K0nk0%J0K0J5j5%NN%nJ0j0j5j5%NL0L0J0J5
5460H5L0K5J0%j5nj0k5k0m0j0nJ0J0%Nnj0NK5J0j0k5nNnN%j0j0NJ5L0%j0l5j0K5M0K0Nk0j5
5457F5NNJ0%l0l5j5J0NJ0NJ0L0J0j0j5K5M0M0K5%k0j5n%k0k0%%%j0N%%%%%K0NNj0k5l5nn%
5454E5j0%J0j5%NnJ5NNN%nJ0J5J0%k5l0nK0J0k5n5m0l0NK5K0J0j0j0J0K5L0L5M0K5%j5j0n
5451I5nnnnl0l0NL5K5j0j5k5j0j5J0K5n%j5NJ0J0j0k5k0j5%K5K5L0M0J5j0l0j5k5nJ5J5j0
5448D5J0%J5nj0k0k5%J0J5NL0K5L0J0j0l0k5j0J0nk0nj0Nj5j0%J0j0J0n%N%%nJ0%%NnnJ0J5
5445D5J5J5J0NK0K0Nk0k0l0k0j0NK5K0Nk5k5k5nj0J0NNj5j0NJ0J0J0J0J5NJ5%Nj5k0%J0j5
5443D0j0J0K0K5K0K0nl0j5j5n%j0%J5J5J0J5nk0j0j0j0k0k0nJ0%nJ0J0NJ0NJ5J0NJ0N%J5n
5440A00k5l5l0l0j0j0NK0J0J5j5j0n%nn%nj0NJ0L0L0J0%k0nj0k0nJ5J0J5J0%k0j5NNNJ5J5
5437D0%l0k0nJ0J0J5J5nk5k5NK0K5K5%%j0n%j5%K0nnk0k5k5k5n%nK0K0K0N%%J5J5%%%J5J5
5434E5k0j0K0%J0k0NNj5j5J5nnnJ0J0nJ5%j0K5%J5J5NJ5NJ0J5n%n%n%n%%k0j5%j0j0j0j5k5
5431A5k5k0k0k5%J0J5J0J5J0J5K0N%k0%J0J5nJ5K5J5J5J5Nj5k0%nNnj5k0nk0j0%K0K0L0Nj0
5428G0j5%K0M0L5K5L0J0j0m5k5NK0Nj5nnnk5l0l5k5l0j0J5K0K5Nj5j5j5j5j5%J5NJ0nk0j5
5425d0nNK0J5J0nnnnj0%nj0j0j5j0j5NNK5M0J5nk0k5%L5L0N%K0NJ0j5j0%k0j0j0Nk0l0nNj0
5422f5k5j5NJ0J0K5J5J5N%NNK5K5N5L5K5%k5m5k5n%j0j5k5k0k0%nn%J0K5K5J0nk5k0n%L0K0
5419B0J0%NJ0j0Nj5j0%J0NJ0NJ0k0%nNK0K0%j0nk5%NK5K0J0j0j0nJ0J5Nk0j5%K5J5j5j5k0
5416E5k0j5nJ5J0L5K5K5Nj0j0j0j0j0k0nk0j5n%n%K0K5L0J5%j5j0%NNJ5%%J5NNNNNNNj5J0
5413A45j0l0k5m0j5%J5NJ5j5nnnj0J0%%n%J5j5%%j0Nn%j0N%NJ0%NNJ0%j0nk0%nj5j5%NJ0N
5410eJ0NJ0J5%N%J5j0nJ5N%N%NJ0l5%K0K0j0n%j5%j0j0Nnnnnnn%nnJ0NNnJ0J0n%j5nnNL5K5
5406G0K0N%J5nj5l5n5n0l0%M0O5N0L5Nj5l5k5j0J0NJ5J0J0nnNj5%nj0n%%j5NNj0k0J5K5J0
5403E5j5j0%j5l5l5NM5L5J0j5k5%J5K5K0K0K5K0K0L0J5%j5%k0n0o0m0j0NN%J5NJ0K0%%k0j5
5401B0%nj5j0nnJ5%N%NNNnj5j0j0%j5k0%J5K0J5K0J5K0L0J0nnj0n%k0k5J0J5K0nk5j5nJ5K0
5398D5%%%J0%N%Nnj5nnnj0%nj0K5K5j0j0k5k0k0%J0%J0%NNNJ0J0J0J0J5J0J0J5j0J0n%j0k5
5394E5j0L0J5%j0k5%%%%%%%%%%%%k0j0j0j5j5nK5N5M0L0NJ0nnj5NK0K5Nk0k5m5m0l5l5k0n
5391e0J0NK5J0J5%%n%%%j0J0J5%J0J0%K0J0NNj0j5NK0%j5j5%J0J0%m5m0k5n%nnnJ5j5nJ0J0
5388d0J5K0J0J0K0K0J5%J0J5n%J5K5nm0l0NK0K0J0J5J5nj0nj0nj0nn%J5NNnk0%L5L0J5nl5
5385A25m0l0j5j0nnK5L0K0%J0J0j0j0j5j0j5j5j5j0j5j0k5nj5j5k0nK5L0L5K0Nn%%J5J5J0
5383E5K5L0L0%%j5j0j0k0nk5k5nJ5K0L5Nj0nk0n%%N%nJ0Nnj0J0Nj0N%%%%NNNk0nJ5J5J0j5
5379H5j0NK0L0M0J5j0nj0j0%j5j5%j5l0l5j5%J0NNJ5%NNj5j5J5K5K5K5L5J5%%%%j0N%nj0N
5376A65Nnj5N%j0n%%nnJ0J0nnJ0J0nn%nj0Nj0j0%k0j5k5k0%nk5l0j5J5K5L0M5K0nNj0%J5L0
5373A35K5J5nj0%n%%j5N%j0%J5%J0%J0J0n%l0k0j0k0j5k5j5NK0J0j5nj5NL5J5%%J5L0K0n%
5370A55nj0j0nJ5n%J0L0J5J0k0k5k0k5%K0L5K5Nk5k0%J0J0%j5k5k5k0nK0M5N5K5j5NJ0J0%
5368B35j5k0n%NJ0j5l0k0nJ0K0NNnj5n%nnnnj0%J0K0K0J0j0j0k5nK0%J0K0%j0%%j5k0k0j5
5365A05%n%%k0k0NJ5K5J0%NJ0J5%n%J5J5nk0k5nJ5k5l0j5J5J0%%J0J0%NJ0J0Nj5k5%nn%nN
5361H5nnJ0j0%%Nj0%K0K5J0nj0nnK5K5J5k0l0l0k0%L0M0J5j5j5n%J5J5%j5k5k5k0%nj0%%n
5358D0%n%%N%j0J0NnNK5J0J5J5J0J0J5nj0j5nnj0j5nJ0%nj5m0k0NK5L0%j0k0l5k0nJ0nj0j5
5355d5%K0K5L0K5J0%%NNN%NNNJ0nj0l5l5k0NJ0NJ0J0%K5%%%%%%K5K0N%j0j0%J0L0L0J0Nj5
5352A65j5k5l0k5j5J0K0K0Nj5NJ5J5N%j0j0k5l5k5j0J0J5K0K0J0j0j5nk0%J0%NN%%NJ0J5J0
5349A05J0j0l0j5k0%L0J5J0Nn%%j0J5J0nj5j5J0K0J5Nj0k0k0NNNJ5J5Nk5l5l0k0j5NJ0J0J0
5347C5J0M0L0J5nN%nn%J0j0k5j0J0NNj5nnnNn%J5J0J0J0L0J0nj5k5l5l5%%%J0%j0j5k0%K0
5343C0K5K5J5k5l0l0k5k0nK0J5K5K5K5%j5j5%%%nNK5J0J0j0k0NNJ0nj5j0K0L0J5j0k0j5l0
5341C5l5nK0K5K0NNK0j0k0k5nk0k5k5k5l0k0nJ0N%J5L0L0K0%j0%J0K0Nj0j5j0J5L0K0L0Nj0
5338G0n%j0N%n%%N%j5nj0K5K5K5Nj5k5k5j0j0nn%nj0K0M5L5J5j5j5j0j0nNk0j0l0j5k0nK5
5335a0K0n%J5J0%nJ5J5%%%%%%N%%J0K5L0NJ0K5K5J0j0j0j0j0n%nl0m0m5k0j5J5J5L0J0%NJ0
5332H5nnj5j5j0n%J0j0%N%%j5%J0k0k5j0%J0%n%%%%%%NNNNJ5n%J0N%nNK0J0j0j5nnl5l0j0
5328e5J0K5NJ5K0NnK0L5L5J5%n%nj0k5k0j5J0L0K0J0j0j5nk0k0j5l0k5k5J0K5J0nk0%K0L0
5326B0K5%J0j0j0K0L5K5nk5k5nj5j0j0j0j5j0j0j0nk0%K0J5L5J0n%n%J0J0K5Nn%Nj5J0K0K5
5323A00%nj0j5%%NJ5%j5%j0n%J5NNj0n%j5k0%j0j0J5%nJ5M0L0Nl0m0nJ5%l0k5j0J5K5L0L0
5320I0K0%%%%k5nj5k0j0N%%NJ0J0NNJ0NNNNNNj0j0%k0j5j5l0nJ5NL5%%J0j0J0Nn%NJ5J5K5
5317A35J0j0j5k0nnj0Nj5j0l0k5j0%NJ0NJ5L0K0J5J0l0k0%J0K0K0J0J0J0j0k5k5j0J5M5M5
5314A70K0nk0j0j0k0nnj0nj0j0%nnnj0J5L0J5nm0m5m5k0%nJ5M0L5K5K0K0J5K0j0j5%k0l0j5
5311E5l5k0NNNNK0N%L0NJ0K0Nj5%%j5J5L5K5J5j0l0nk5k5j0k5k0J0L0K5Nj0j0j5j5J0%NNN
5308G0NN%Nj5n%k0J0j0nnK0J5%%J5J0N%NnJ0NnN%k0l5k0l0l5j0J0M0K5%K0K0J0%k5l0NN%J0
5305E5%%%%J5K0j0j5l0%K0J5J5K0K5J0j0j0nj0k0J0K0K0j0l0m0j0J0K0K0Nl0l5l5l0k0j0K5
5302c5M0J5nnJ5K0J0k0j0nK5N0L0J0j5k5m0j5j5k0j0J5J0K0Nj0k0l0%J0K5K5K0j0j5j0j0N
5300B5L0J0J0K0%J0J5J5%k5k0nnNj5l0k5nJ5J5J5K5Nj0m5l5j5k0l0m0j0K0K0K0K5K5K0K0L5
5297F5nnJ0j0j0J0j5NJ5N%J0J0N%J0%nNnj5k5%K0J5%j5l5%%j0%J5J0K0NNnk5l5j5J5n%n%n
5294EnNj5n%j0%j0%NJ0J5nJ0J0J5%NK5J5NNJ5J0NJ5nk5k5j0j5nj0%NJ0%nK0N%K0K5K5J0%j0
5291A35k0%J0j0j0NJ0j0j5J0J5Nnl0%%n%J0Nj0k5k0j0%%%j5k0k0j5nj0j0k0NK5J0J5%%J5J0
5288@J0J0J5J0J5J0J5%%%%j0NJ0j0n%nnnn%j0J5J0J0J0K5K5Nnj5j0j5j5nk5k5j0J0N%K0NN
5285F5J0NNJ0NNNNK0%k5%%k5j0j0nj5j5J5J0j0J0%%Nj5%J0j5nnNj0j0j0j0j0j5nj5j0K0N%
5282c5K0K5J0%N%j5m0k5%K5M0L5J5%j5j0%%%%nj0NL5K0K0nk0nJ0J0nl0l0k5l0%K0M0M5K5%
5279A00j5k5k0j5k0j0NJ5J0J0K5N%K0%K0J5%Nj5k0Nj0nj0n%%%%n%%%%%%%nN%%nN%Nn%%%K5
5275H5K5J0k0m0l0j5J0K0M5L0L0J0j5k0k5j0J0J0j0nj0%J0%nj5l5nK0L0L0%Nj5j0NNJ0k0l0
5273F5nnj5J5K0K5J0%J5NNNNJ0NNK5K5Nnm0o0q0m0j0J5L0K5%j0l0k0nj0j5J5J5J5J5J0J0K5
5270G0N%K0%J5J0%k5k5j0nj5nNJ5NJ0%J5NJ0%%N%%%J0nk0l5l0k5N%NNNN%NL5J5k0%J5J5j5
5267G5j5l5l0l5k5J0NJ0NJ0NJ0NK0K0L0K0K0K0K5J5nnj0n%j5nnn%n%n%nnNj5j5%j0j5%j5j0
5263A5j0j0nNL0L0J5j0nj0j0k5k5nJ0K5J0j5j0NNN%%k5j5nJ5J5NK0L0J0k0j5N%nJ0J5j0j5
5261C0l0j5Nj0j0N%N%%NJ0n%NnJ0N%%N%j0Nnn%%n%n%n%nNj0%%J0n%N%%N%nN%N%%%%N%%%%%
5256eJ0nJ5nj5j5J0K0J0Nj0l0%NJ0j0k0j5NM5M0J5k0k5j0j0j0j0J0K0L0%k0k0j0l0l0j0k0
5254a05k5NK0NJ5M0M0M5L5J0j5j0%J5J0%l0l0k5NL5Nk5k0J0n%J5nj0J5Nj0K0nj0J5J0j0K0
5251E5j0j0j0k5NJ5J5K0K0k0n0m0k5%nj5J0K5K5K0L0%j5J0j5j0j0j0j0k0%j5j0j5j0k0nJ0
5248a15K5J5J5NN%NN%NNJ0nNN%NNNJ0J5J5J5j5k0j5j5k0%j0j0K0K0L0J5J0J5J0NK0%J5Nj0
5245A05j0j5nj0k0j5n%%N%N%%NnnJ0j0n%n%j5j5j0j5L0M5L5L5K5%J0J5j5k0j5k0%%nN%%Nn
5242I0j5Nj0j0nj0J0j5m0k5NK5J5J5K5J5NN%N%J0nJ0%nNnj0J0n%n%n%J0j0j0J0NNNN%J0K0
5239A35j0k0j0k0k0n0m5j5K0K0%NK0L0%K0K0j5l0nk5%K5K5%%k0k0%J0%%J5J5J5J5K0j5j5j0
5236F5j0l0nJ5J0K0%nj5%J0%%j5NJ5j5nn%j0j5j5%%%j0l5l0l0nK5M0K0K5NJ0J0J0L0K5J0n
5233I0j0NNl0j5j5j5j5j5j5NK0K5NNNJ0nnj0j0j0nj0%J0J5J5j0k0nNNK0L5J0%j5k5n%%%j5
5230A0k0%%j5nnj0nnnj0j0j0j0J5K5K0K0J5J5J5J5%%Nnl0l0m0k0NL0J5K0J0K5J5K5J0nNNJ5
5227I5L0K5J5Nj5j5%nk0j5nj0nnK0K0Nj0k0j0j5j0k0k0k0k0k0%J5J0J0J5J5J5K0L5N5K5Nk0
5225A55k0k0k0%J5NNj0k5k0k0j0N%nN%nNnN%%%j0j5NJ5L0L5J5j5j0nk0o0n5m5j5J0K0K0J5
5222d5J0L0J5K0NJ0K5%NJ5J5%nj5k0nnk5k0%K0J5K5J5L5Nl0k5j5NJ0L5K5J0nj5j0k5m0l0n
5219A0J0%%NJ0%J0%J0J5nn%k0N%J0j5j0k0j5NJ5%j5NL5L5J0%j0j5k5k0j0k0j5%%J0Nj0k5n
5216e5K0L0M0Nj5k5j0J5J5%j5j5NJ5Nj5l0l5l5j0L5O5N5K0nnj5k0l0j5J5J0j5nJ0%nJ0nk5
5213c5l5m5k0J5K0K5J5j5j0J5K0nk0j5j0J5L0K0K0%j5nnj0J0Nnj5J0K5K5L0K5J5N%%j0j5l0
5211B5j5NJ5J0j0j5nj5%nnnj0nn%NnN%N%NnNJ5nnJ5N%j0j5j5j5j5j0j5j0nJ0%NN%J0%NK0J0
5207d5J0J0J0J5J0%NJ0nj5j5J0J5M0L0Nl0l5l0j0J0J5L0K5%K0K0K5J0J0nk5k5l0j0j0nnJ0
5204D5J5%j5j0NL5L0L0J5J5j0l5k5k0k0l0l0j5NNNJ0K0L5K5L0J5NK0Nk0k0k5k0l0k0k0j5j0
5202b0K5L5M0L0K5K5Nj0k5j5j5k0k0j5k5nnnnJ0J0J0J0NJ0J5%l0k5k5nJ0J0k0k0%nJ0j0N%
5199c5L5L0J5K0J0J5nj5k5n%k0k0%NNNNNJ0nJ5j0j5j0j0j0j0j5j0nj0nnj0J0K5NJ0K0L0N0
5196G0M5Nk0k0%Nj5j5k0j5n%J0J0%j0j0j0J5K5K0L0K5K0j0k5l5l5k0NK0L0K5J5%j5nnnj0k5
5193D5k5k0k5k0N%j5J5K5J5K0NJ0NJ5J0NJ0NN%N%N%NNk0k0k5j5j5N%j0J0L5K5J5j0k0j0k0
5190C5j0%nnNJ5J0J5n%J0j0k5j5NK0K0L0J0k0k5l0j5J5J5Nj5k0nJ0%%NJ0J5%nk5k0nj5N%n
5187b5nnJ5L0L5J5Nj0%%J0j0k5j5J0J5J5j0j0j0nnnnNj5j0%N%nJ0NnnJ0K5K0K5%%J0K5L5N
5184A45k0j0nj5k5m0l5m0l0j5%K0K0K0K0N%%NJ0K0K5J5J5K5L0J0k5l5m5k5J0J5K5N%k0k5%
5182C0J0J5%j0J0K0L5M0L0Nk0m0k0%J0%nnj5k0j5%k0n%J0K0%j5n%j5j0j0j5nJ5J0J0K0Nnn
5179C5%NnnNNj5j0NJ5J0j0k0j5N%J0K5Nnk0k5k0%J0L0K5K0J5J0Nj0l5j5j0N%%n%K0J5J0%n
5176F0nj5NJ5nl5l5NK5K5L0Nj5k0NK0J0J0J5%j5k0j0K0K0j0j0l5j5nJ5nk5k0NNnk0nj0J5L0
5173@J5K0Nj0j0Nnnj5NL5M0L0j0k0j5J0M0K5nj5j5nnj0k5k5l5nJ0%%j0J0j5j0k5nNj0N%J0
5170d0L5L0J5%%J5j5%%%%%nNj0k0k5k5k5nNL0L0K5J5NJ5J0J0J0j0k0%J5J5%nnn%%j5J0k0j0
5167C5%k0j0j0%j5nJ5J5n%J0NNJ0L5J5k0k0%L5K0j0k0k5j0%L0J5J0%j5j5l5l0l5j0J0M0L5
5164C0L0K0J0j0k5l0nJ5%NJ5J0Nj0k5k5%K0J0J5K0K5Nj5j5NNJ0nk5j0%NK5J0j0%NNj5j0Nn
5161G0j0j5%K5K0%j0NJ5J5Nj5j5nk0l0nj5j5NNNNj5j0NK0M5L5J0nj5l0l5j5j0j5j0j0nj5j0
5158f5j0nj0nnNJ5K5L5K5%%%NJ0NNJ0nnJ0%%j0NK5K0J0l0k5%L0K0J0J0j0nNNJ0%j0nj0nj5
5155F5%j0j5j0j5k0%NK5J5K5j0j5nj0nj0j0nnNNnJ0j0N%%Nj0j0k5j5NNL0K0J5Nj0j0j0j0N
5152a0K5J0J5K0J5K0Nj0l5k5j5%J5NJ0%%%%%%%%J0NNNnJ0J5j0k5j5k0k0NK0J0J0%nJ5J5J5
5149H5K0j0n%nJ5j5%%n%j0j0j5j0K0j0nk5l0%%%J0K5L5NNJ0%NN%J0%j0j0j5j5j0j5j0j0%J5
5146A5nJ5J0%NJ5J0J0NJ0J0NJ0NK0J0j0k5k0NnJ5%Nnk0J0j0nNJ5J5Nj5nj0l0l5k5%Nnnnj0
5143a5nj0nj0nJ5K5L0J5NnnJ0n%%%%%j0J0K0K0nl0k0j5nnnk0j5j0j0nj0j0%j0j5%K5K5K5L0
5140a0nnnn%j0j0%J5L0K0K5L5K5J5%k0k0j5NJ5K0%j0k0j5k5j5j5NL0L0K0j5l5l0k0%NK0NN
5137B0%j5n%J0J0%%j0NJ0j0k5k5j5k0k0J0K5K5K0j0j5j5%%k5j0K0J5L0J0j5j5N%NNj5nJ0J5
5134b0%%NK5j0l0l0j0%J5K0K5K5L0J0%j5j5nk0j0j5j0j0j5J0K5K5nl0l5%L0N0M5J5nk5m0m5
5132d5j0J0J5L5K5%j5j5l0j0j5NJ0J5J5J5Nn%%%%Nnj0k0l0%J0J5J0J5K0K0L0J5j0nj0j5nJ0
5129D5J0j0k5l0k5l0%J5J5%k0k0k5j5%%%%J0nj0J0J0J5J0J0J0J5J5NNNNNNN%NN%nJ0J0J0J5
5126F0j5j0K5L0L0J0nk0l0k0j5nk0j5j5j0j5nL0K5nj5j5j5j5n%%%%K5J0J0j5j0j5j0NK5K0
5123a5J0Nj5j5NJ5%NJ0J5J5L5N%N%%NNJ0%k0k5m0j5%n%%%n%%NNJ0%%J5NNNNJ0NNNJ5nnNNj0
5119G5n%%%n%Nj0%n%%j0nnnnn%nnJ0%NN%J5%j5%K5K5NNNNN%N%k0l5l0k5nnj0k5k5NM0L5K0
5116C0J5%k0j5N%j5nnnnJ5L0K0L0%nNj0k0j5k5j5%j5l0k5nJ0K0K0K0M0M0K5N%J0%j5%j0n%
5113G5J0K5nj5NJ5J5j0j0%K0J5j5k0k0l0l5l0nJ5J5K5J5%k5j0j0k0k0j5k0NK0J5N%%NK0M0
5110D5M0J5n%k0l0J0NK0J5J5k5k0l0k0k5k0l5j0N%%J0NNNNnnnnl0j5NJ0J0j0nNL0L0K0j0k0
5107d0k5nj0J0J0J5Nj0nj0j0J5K5L5NnJ0%Nn%J5j0l0k5l5k5J5K5K0J5J0n%%j5j0k5n%%%N%
5104g0%%NNJ0J0J0%K0NJ0%%%%J0K0K5J0l0l5k5l0nJ0%%NNNJ0k5k0l0j5J0M5L5K0%N%n%%%%
5101@%%%%nJ5J0%k5k0l0j5NK5K5J0nnnK0J0J5nj5l0m5k5%J5J5J5K0J5K0J5K0%j5nnnnnj0n
5098a5%j5k0k0nJ5K0L0L0K0J5j5l0l5nK5K5Nj0k0k0k5k0%j0nn%K0L5M0L5Nj0nj5nNL0M5K5
5095A15nk5j0k0j5k0k0J5M0N0J0j5l5k5k0j5j0k0j5nnJ0L0K0Nj0j5%j0j0%K0J5NJ5NJ5J5%
5092F0%n%%j0J0j0j5j5j0k0%k0j5j0N%J5M5L5K5%%J0j0nN%nn%NJ0J0Nk0l5l0k0j0%NJ0K0J0
5089A5j0j0NL0J5K0k0k5k0j5%K0J5Nk0m5l5k5NL0K5J0J0%NNJ0J5NJ5nk5j5j0nnj5%J0J0j0
5086c5k5l5l0j5J0L0M5L5J5%%nN%%nNnJ0NN%NJ0%k0k5k0k0j5NK5K5%n%J5K5J5Nk0l5m5k5%
5083i0L5K5N%n%J5J0J0%NNj0NnnNn%%j5nJ0K0L0J5k0j0%NNnNnnNJ0K0K0Nj5l0j0k5k5j5J0
5080b5J0J5J5J5J5L5K0n%NK0%k5k5J5K0K0%NN%j0j5nk0j5j0k0j0j5%Nj5j5Nj5Nj5NnnJ0NJ0
5077a0J0K5J5%j5j5l5l5j5L0K5L0K5K5K0nj5n%j0nNJ5J0N%%n%%n%%j0j0nnnnj0nJ5J0J0K0
5074F5NJ5K0%Nj5%nl0k0%J5J0%N%%j5j5nNL0K5Nj0k5k5k0nj0j5%NJ0NJ0j5j5%K5M0J5nl5l0
5071@NL0M0L5NnnnJ0N%J0j0%Nk0l0m0k0k0l5l0k0J0N%J5K5K5nnNK0J0J0J0J0NJ5nj0nnnnn
5068B0nnJ0N%nJ0%%N%%Nj0J0%%Nj0nJ0L5M5K0%k0k0k5j5j5nj0n%N%NJ0nj0J0K5K0nj0j5%J0
5065F5L0K0N%K5K0J0%j5k5j0NN5M5N5O0M6J0k6l0l5m0l5l5l0m0k0l5l0n%k0J0N%K0%j5j0%
5062C0j5NK0J5J5n%nnN%k0J5%j0n%%k5j5nJ0J0J5J0%%N%nJ5%%k0j5%K5O0N5K5nl0l0l5l0k5
5059C0k0l5j0J5NK0Nn%nnNJ0J5%k0k0K0L5L0nNJ5NJ0j5l0l0%M0L0L5Nj0m0m0j0nJ0n%%nJ5
5056D5K0K0Nnj5j0j5j5j0j5j0%NN%J0J0J5J5%J5K5nnnj0%j0nj0j0K0J0J0J0J0J5J0J0nj5n
5053A05j0j5%%j5k5nNK5L5J5j5k5j5Nj0j0J0%J5%j0k0j0j0J0K5J0J5J5%K5%j5j0k5nJ5%NJ5
5050A00NJ0J5%j0j5j0j5j5j0k0j0J0K0K5NN%%%k0l5k0k5NK0J0J0NNJ0%j5k5l0j0%%%%%%%%
5047b5%J5NNNNJ5nK0%%K0J5%NNnk5j5j5j5j5j5j5%J5J0%NJ0J0N%J0J0N%K0NN%nJ0j0nNNnj0
5044F0nk0%j0j0%j5j0J0Nn%NNnNnN%nN%NnNn%NnNnnj0j5nJ0Nj5l0%J0nJ0%%%NJ0J5K0J0J0
5040C0K5L0Nl0j5J5L5K0J0j0k0j5j5k5j5J0K5J0J5K5K5nj0k0k5l0k0NJ5L0%j0k0nj5j5j0j0
5038a0j0J0K5N0M5K5J0K0K0nk0l0NK0K5L0K0%m0m5m5m5l0nnNK0J5J0j0j0nnnj0nn%J0%NnJ0
5035C0J0nj5j5k0k0Nnl0l0nJ0J5j0K0L5L5J5NJ0N%j0j0j0j0%j5nnnj0Nj5j5j5k5j0J0J0J5
5032h0Nk0k0nJ5L0L5Nn%%n%j5NK0K5K5J0K0K5L0J5nnj0n%j0j5%k0%n%n%%n%%k5j0j0k5m0m0
5029a20j5K5NJ0NJ0K0NJ5J5NK5NK0L5L0J0j0j5j5NK0J5Nj0k5nK0J5%NNJ0%j0k0k0j5k0j5k5
5026@n%J5K0NJ0K0NJ5Nj5j0nNk0nn%J0%J5L0L0%l0m5k5nnJ5%%J0%%J0j0j5j5J0K0J0J5J5N
5023H0%l5k0nnnJ0j0k0j5NK0J0%%J0J5%NJ5%%j0nL0J0j5k0j5k0j5j5nnK0K5%%n%K5J0j5j0
5020B0j0j0j5nJ5K0K5K0j5j0J0L0M0J5j0k5l0%nl0m0k0j5N%%N%NNN%K0nnK0J0nm0m0k5%K0
5017g0J5%%%%nJ0%%%NnNnj0j5%K5K0K0K5NNNJ0K5K0Nk0j5k0k5j0J0NK0Nj0j0j5nj0j0j0j0
5014d0J0J5NJ5K5nJ5J5K5L0J0j5l0l5%nK0%NJ0k5nJ5K5J0j5l0l0l0k5j0J0K0J5K5J5J0J5j5
5011D5l0l5k5j5J0NNK0%J0K5J5J5K0K0K0J0nnJ0k0l0l5m5k0J5L5M5J5%N%Nj5%J5K5L0J5%j5
5008A40l0l5l5l0k0J0L5K5NN%Nk0l5j0l0k5NK0J5J0n%Nnj0nj0%j5k0NL5L5K0%j0%J0j5m0l5
5006e5j5nJ0NL0M0J5j0j0J0J5j0nJ5j0j0j0j0%j5k0NJ0J0J0NJ0j0k0m0m0k0k0NL0K5K5K5N
5003c0nj0J0j5NNj0j0%%j5%j0nnj0J0%nNn%Nnnj0%j0nj0%J5K5J5K0J0%nl0l5j0K0K5J0j5n
5000a00%%j0n%nnj5%K0Nk0j0n%%%J5K5K5J5j0j0j0nnNn%%%nNJ5NNJ5J0NNJ0K5J5%j5NJ0%J5
4996A5K5L5K0j5l5k5k5k5l0j5L5N0K0nJ0N%%%%Nn%%j0nj5nnj0nj0%N%NN%%Nj0N%nj0J0%n%
4993b0nK5K5K0J0j5k5l0k5k0J0K5J0%N%n%%n%nnnj5k0nJ0K5K0J0nk5k0j0J0K0K0Nk0k5Nj5
4990g0l0l0j0J0J5K5L0J5n%nj0nk0nj0j5J5L0L0K5K5J5L5L0%j5j5j0n%nJ0J5J0J0n%%nm5n5
4987c0l0nNNNNJ0J0J5Nk5l5j5J0K5K5J5k0k5k0NNK0K0%k0l0j5NN%J5L0J5K0J5K0K5J5J5K5
4984A20J0%j5l5m0l5k5j0j5nNK0J0nn%j0k5l5j0J0J5J0J5J5J0J0L5M5J5j0k5j0%k0j0nJ0%
4982Ej5l0j0J5J0J5J5J0J0j0j0N%nj0NNj0m0m0l0J0M5N0L5L5Nnn%NJ0nj0k5nK0K0J0j0nJ0
4979G0nj0%j0n%%j0l5m0k5NJ0J0K5L0J5Nnk5m5l5%J5nj0%J5J5J5NK0M0M0K5nk0l0k5k0j5j5
4976c5nNK5J5j0m0l5nK5K5K0N%k5k5n%K0K5K0K5L0j5n%j5l5m0j5%NJ5J5J0J0K0K5Nk0k5J0
4973@Nj0j0%j5j0Nj5NnnnnK0J5K0J5J0K0K5NK0j0j5l5j0nj5%%Nj0J0N%J0nn%n%l0j0J0J0j0
4970c0nnnn%n%nJ5J0NNN%J0K5K5nn%%k5l5l5k0j0NJ0J0J5N%j0j5NNJ0NJ0nk0j5j0J0K5J5J5
4967b5K0J5J5J5j0k0j5j0k0k0j5k0j5k0k5j5NJ5NJ0L0K0%j0n%j5NJ5K5L5J5%J0L0M0J0j0j0
4964E5J0K0%k0k0n%%nnJ0n%K5J5nj5k5j5J0J0J0J0j0l0l0j5j5l0j5nK0K0J5J0J0K0L0L5J5
4962H0j5k0k0k5j5%J5NNL0M5M0L0nk0j5j0k5j0J0J5j5k5j5k0l0j5J0%NJ0%NJ0%J0%k0nK0J5
4959C5%%%%%N%%N%J0%j0l5l0nj0j0%J5K0NNk0k0k5%K0K0K5K0K5nk0k0nNL5L0J0nk5nk0j5j0
4956enk0l5k5nNJ5J5K0J5L0L0NNnj0nnJ0J0K0J0J0J0J0J0k0l0m0l5k5nJ5K0nl0k0nNL0K5J0
4953@Nj5Nnk5%J0n%nK0L5L5J5Nnj0nk0l0k5k0j5n%K0NJ0NJ5J0NJ5j5nN%n%%j0NJ0j0%%n%%
4949eJ5J0%n%NJ5K0%j0k0k5k5k5k5j0N%nJ5J5J0J5NNj0J0K0J5K5J5%%j0%%nJ5j0j5%J0L0J5
4946H5K0J5J5j0m5m0k0j5%Nj5j5j5k5j0K0J5K0J5J0J5J5Nnj5k0nNJ5K0Nnnj0%Nk5l0l0l5j5
4944a05j5j0j0k0nJ5K0K0K0K0J5J5J5J5NK5J0J5n%Nj0Nn%%j5j0j0J0NNj5k0nJ0N%J0K5J0k5
4941A5l0k0K5K5nnj5%J5NJ0J0J0J5J5Nj5%%k0nn%j0m0l0j0L0L0%j0j0nnJ5L0%m5o0l5nJ5J5
4938a00nj0j5J0K0L5J5K0j5l5j0J0L0J0j5%%J5L0L0J0J0nk5k5nK5K5%k5k0k0k0NK0J0J5NJ0
4935A0NNJ5Nk0k0J0K0J5J5J0j5l5l0j0J5L5L0J0j5l0m0j5J0Nj0l0j0NJ0NJ0NNJ5NJ0J0NK5
4933D5L0Nj0nj0j5j0nj0n%j5j5NK0J0K0K0J0nl0l0k5m0k0J0Nn%Nj0nk0%NNJ0Nnnnnnnnn%j5
4929a35j5%%J5L0M0L5%j5nK0K0K0K0%k0k0%%N%Nj0k5j5j5NN%J0L5J5n%nj0K5K0J0j0l0l0j5
4926d5J0K0K5J5NNK5J0J0K0Nj0%nnnn%j0k5j5k0j5k0%J0L0NNNNJ5%k0j5k0%nj0NK5J0J5J0
4923D0K0nk5j0%K0%j5j0J5J0J5j5%%Nj0%%%%%nnj0nj0j5%j0nn%NK0L0J0%j0j5%%j5j0nnj0
4920d0k5k5%J0K0%%%k5k5k0NJ0L0M0K5L5J0j0nNJ0L0j0k0k0%J5NNNNNJ0NNk0l0l0j0nJ5NJ0
4917@J0J5K0L5M0K0J0nj0j0nj5k0j5j0l0j5j5k0j5nJ5J0nJ0%%J0Nj5%%nn%nJ0NJ0NJ5nJ0N
4914C0J0J5j0l0j5j5NK0%J0NNJ0NJ5Nk0j5l0%Nnk5k5k5%J0K0J5%%nnJ5K5M0K5J0l5m0l5l5
4911g0l5j0J0J5J5J5%j0nnJ5J0%K0Nj0%n%%j0J0J0J0J5J0NK0K0%nj0j5J5K5j0j0k5k0j5k5
4908e0m0k0%NK0L0K5K5Nnnnnj5k5k0j5j5j5j0J0L0L0J0j0nnj0nk0nL0M5L0J5K0L0J5j0k5l0
4906El0j5k5k0l5l0k0NN0M5L5Nk5j0%J5J5J5%%NK0L0K5nk0j5nnNJ0nNNj0l0m0k0J0L0K0K5
4903A5K0Nnnk0k0NK5K0J5NK0NJ0Nj5nnnl0j0j5NK5K5Nj0j0k0j0J5K0K5J5j0nj5nj0j0j0j0
4900B5%%%n%%%%NJ0K0Nj5j0k0l0l0k0nJ0J0j0NNJ0L0J5K0J0%NN%%j0N%Nk5l0j5J0K5K5NNJ0
4897E5NJ5%j5l0k5nnN%%N%nNN%J0n%N%%N%nk0nj5k0nj0j5nnnnJ0L5K5K0J0%%J0j0%nK0K0K0
4893F5%k0j0J0K0J0%NN%k0nJ5K0nj0J5Nk5m5l0n%J0J0Nnj5k5k5k5k5NNK5K5K5Nj0J0K5L0K0
4890F5j0k0nJ0J5j5k5k5NN%NK5K5Nk0n0m5k0NJ5j0k5j0nJ5%k5l5%%j0J0J0K0K0K0J0K5M0L5
4888C0J5%%%J0j0%%j0N%j0nL0K0J5nj5nNK5J0j5j5j5k0k5j0NK0K5Nj5k0l0l0k5nNJ0L5M5K5
4885E5%l0j0%%J0nk5k5%J0J0J5J5J0J0L0L0Nnk0j5j0k0j0nj5j5nj0j0nJ0nNK0L0L5K0j0k5
4882D0j5j5j0Nn%J0J0NJ5L0K0J5L0K5J5nj0J0J0j0k5l0k0l0k5k0k5j5%K0Nj5j5l0l0J0L0M0
4879eK5J0%Nnj0J0NJ0J0NK0%k0k5j5j5k5j0J0J0nl0k5k5j0j0NK5J0J5K0K0K5J5J5%NJ5%%N
4876F0%%Nj0J0J0J5J0J5k5k0l0k0%NN%NN%NJ0%%Nk0l0j5k0k0j5%K0K5%j5j0j5%K0K0K0nk5
4873b5k0j5j5j5J0M0L5J0J0K5K5K0%NK0K0%Nk5o5n5m5nj0J0J0Nnj0k0j0J0K0J5%j5j0j0j0
4871i0nJ5L0K5Nk0%J5J0K5J5nj0j0%%Nnk0k5j5%K0nk5m0j5NJ0J0K5K5L0K0nn%J0J5j5k5k0
4868d5j0J0NK0L0K0nj5l0k5l5k0L0N5N0L5nl5k0k0j0k5k5j5NK0nnj5%J5J5NJ0NNJ0NJ0J0j0
4865ej0nnl0j5N%J0NJ0L0K5%NK5%%j5l0l0k5nJ5J5J0j0J0NK5J0j0%nJ0NJ5K0J0J5K0j0j5j5
4862F0NL0K5J5j5j0k0l0k5nK5J5J5j0j0j0J0J0nk5%J0%l0k5j5k0k5j0j5j5j0NK0NJ0Nj0n%
4859h0n%nnJ5NJ0J5K5K0J0j0j5j5j5j5%n%%nnnnJ5K5L0J0%j5j5%NJ0NN%%J0j0N%%nj0l0m0
4856i5k5j5K0K5K5K5L0L0K0%%k5l0k0k0nJ0Nj0k0j5%nJ0L0J5Nn%J0nj5m0k5j0j0%J0K0NK5
4853g5K0K0J0NM0K5L0nk5k0k5k0j0nj0nnJ0L0K5K0K5J5K0NNNN%j5nnj0nnj0k0j5j5j5k5k0
4851e5nnj0J5M0L5K0%j5j0j5j5j0J0J0nk0k0nJ0%%J5L5L5J0nnnj0nj0nnj0NNj0j0NJ0j5%%
4848b5%%n%j0NJ5K0%Nj0NNL0K0j5j0k5J0J0nk0j5%J0K0K0K5Nl5k0k5NJ5Nj0k0j5%K0NJ0J5
4845A5%NJ0J0nnl0k5j0nJ5n%%n%%%%Nj0%%k0nnJ0K0K5J0j0J5L0J5%J0NJ0nk5k5j5J0L0M0L0
4841A10J0k5m0k0k0j0j5k0nN%%NJ0nj0J0L0J0%k0j0j0NNJ5%j5j5J0NJ0N%J0J5%k0j5%nK0%
4839A0j5l0k5nNnl0k5j0K0K0K0K5K5%%%%%j5k5NK0NJ0j0NNK5L0J0nNL5J5j5l5l0k5j5j0%N
4836c0NNJ0NNJ5%nj0nj0j0nj0nj5J5Nj0%%%%j5nj0j0j0j0j0j0n%Nj0j0J0j0%K0J5NK5J5J5
4833e5J5K0J0J0J0NK0%J0J5j5l5k5j5nN%%J5k0j5J0L5L5J5%%k0k0%J0NK0Nl0l0k5l0j0%nn
4830i0nj0nj0L5O0N5L5J0k0j0nNJ0J0Nnj0j5k5k0nJ5J0J0N%j0j0j5j0j0j0j0nj0NNNNNk5j5
4827g5nJ5L0L0J5nnNj5k5l0l5k5J5J5J5J0J5J5J5J5NNNN%J0N%Nj0%%j5N%j0J0J5Nk5k5NJ5
4824@J0nnj0nn%nnnj0nnnnj5%%NJ0nk0l5l5k5NM0N0N0K5J5j0k0l0l0l0nJ5J5K5J0nj0nj0j0
4821a00nj0j0J0NK0%NJ5K0nj5j5l0j0J0K0J5J0J0nj0j5k5j0nJ5K0K5K0K5J5L0K5K5J0NK5n
4818A05j5l5k5k5nJ0J0n%NJ0n%Nj0J0J0j0j0J5NnNNnJ5NNnJ5K5j0j5j5k0k0%j5j5%j0j0j0
4815d0j0J0K0J0J0K0NK0J5k0%nj5j0%Nj5k5nK0M0J0%j0J5nk0%k0j0NJ5L0M0K0j0l0l5%K0M0
4812H5J0nN%k0m0k5l0%J0%%K0j0%J5K5L5L0K0j0l5l5k0j5nnj0NK5K5J0J0K5K0Nj5o0m5k5n
4809c5J5NNNNNNn%Nj0j0J0%j0Nj0%%n%%%j0NJ0j0%N%nJ5%%J5J5nJ0N%%n%n%%%j5Nnn%nnn%
4806a5nNj0j5l5l5j5%J5J5%nK5NJ0NK0K0NJ0J5J0J5Nnj0J0n%%%j0nj0nnj0nj0J5J0J0J0K0
4803D0%J5J0J0J0k5n0j5%j0j0%N%N%%N%k0l0m0j5J5K0NK5J5J5nj5j5NJ5Nn%n%J5J5j5j5%K5
4800a5K0%%nj0%%%nNK5M5M0K0Nnl0l0j5J0Nj5J0k0j5NNNK0%j5l0k5j0%nnn%%NK5K0K0%j5j5
4796@j0nj5%K5J0J0%%J0nnJ0%%nnj5Nj0nnnJ0J5J0J5J0K0J5J0%N%%nk0l0k5k5j0%J5K0%k0
4793a0k0%J0NN%NN%NJ0NN%j5j5%nnnnJ0L0J5K5j0j5j0j0%k0j0nk0j5k0j5j0j0J5K5K0NJ5J0
4790b5K0J5%k0l0k5%N%n%%j0nj5%NNJ5%%J5nj5k5nJ0J0Nj0J0K0J0J5%%nj0%J5Nj0j5J5%NN
4787c0%nnNJ0J0J0l0m5l0%n%j5k0J0K0K0K5K0K0%j5j0j0k0k5j0J5K0%nK5J0NK0%nk5j5j5n
4784a00j0J0L0M0K0J0%j0k5l5l0nJ0K5K5K5K5J0nNJ5L5J5%k5j5j0k5n%J0%%J5J5%%n%Nnj0
4781B5J0%j0n%n%nnj0j0%k0j5%j0j0j0J0%%J0j0nJ0NN%NJ0%nJ5NNJ0NK0%%J5nk5j5J0K0nk5
4778a5k5j0j5j0j5%%K0L0L0J0%%J0J5%k5k5k5j0j0nnK0K0J0nj0J5K0K5j5j0j0j0k5k5%K0J5
4775d5%J5%nk5j0K0K5J0nJ5J5nl0l0j5j5j5j5%J5L5L0L0J5j0J0J0J5J0nnJ0J5J0j5l5l5j5
4773c0%J0K5J5j5j5NK0Nnj5k0j5j5k0j5l0nJ5J5NK0K5L0J0j0%k0j0nj0NJ5M5K5N%NL0Nnl0
4770D5j0j0j0j0j5k0%L0L0J0j5j0k0k0l5j0L0L5K0K0J0K0%l0k5k5nNnn%nnnnj0k0k0nJ5J5
4767g0K0%j5j5k0l0nK0M5M0K5NNnJ0K5L0K5k5n0n0k0k0j0j0nJ0K0J5NNJ5J5N%NK5J0j0j0j0
4764@j0j0%%j5j5j5NK0K5L0J5Nj0l0l0l5k5NK0K5J0K0L5K0k0m5m5l0j0%%%Nj5j0NK5L0L0K5
4761a5N%n%n%%%%nk0j5j0%K0K0%J5J0J5J0j0j0j0J5K5J5j0m0l0nnnnJ5K5J5J5J5L0L5J5%j5
4758I5k5l0l5k5nL0L0K0J5J0j5k0j5K5L5K0Nj0nJ5K5J5j0k0k5nNn%j0k0k5j5j0%j0nK5K0L0
4756G5K0nk0k5nK5J5nj5j5J0NJ0%nn%J0%l0k5j0nj5nJ5K0J5J5J0j0%%j0k0k5l0j5NK0K0N%
4753e%Nnj5j5nNJ0NJ0Nj0l0l5j5j5NK0J0NNJ5J0J0J5Nnn%nNJ5NJ0%j0n%nNNn%NNnj0j5k0j0
4749e5NK0NJ5J5j0k5l5k5j0J0K0J0k0j5k0nJ5K5L0J5k0l5m0%%%%K0L5L5K0K0K0K5M0K5%k0
4747I0k5%%n%m0l0l5l0j5j5nK0K5J0NL0L5K0K0%%j5l0j5n%Nj0j0j5k5nJ0nJ5K5L0nj5j5j0
4744d0j0%J5J5J0%k0j5%J0J5J0j5j0J0J0K5%k5k5nJ5J5J5nnj0nNK5N%%J0J5%Nnj5l0nNNj0
4741a5m0m5l0nJ0K0L5L5L0NJ0J0NNNK5Nk0j0j5j5l0nK0K0J0j0%n%nnj0j0j0nj0nj0j0nNK0
4738e5%%j0J0J0J5%k0nJ5J0nN%N%N%N%j0k5j5NL0K5K0nl0k5l0%J5L0L5J0%Nj0NNnj0J0nnN
4735A0j0n%j5N%j0k5j0J5K5Nk5k0nj5j0NK0K5N%K0NNNj5k0m0l0j5NJ5L5L0NJ0J0%j0j0k5k5
4732h0k5NK0J5K0K0K0K0J5K5J0j0m0k0N%%Nj0nj0nJ5K5K0K5J0j5%Nk5j5k0j0j0j5k5%L5L0
4729EJ5%j0J0J0j0k5j0K0Nl0k5j5J0L5K0%%J0J0k0k0%J5J5%nk5j5j5j5k0k5nNN%K0K0M0M5
4726B5K0j0m0n0n5n5k0NK0K5L5K5K5L0Nnj0%K0K5%k0j5k0j5k0nj5j5N%J0n%J5NJ0nJ0K0nj5
4723f5%j5nJ0K5L0J0NJ0N%J5nNN%Nj5l5j5%nj0NK0J0J0J5NJ5NNnk0l5k5nnk0%J0NNK0K0Nk0
4720b5j5n%j5nJ0NNJ5J5K5J5j5j0j5nnJ5K0nl5j0NNNNL0L5nj5j0j5k0l5l5k0NL5K5J5J0L0
4717A0J5K0J0%J0nm0n5m5m5j0K0M0K5j0l0l0j0%K0J0J0nnJ5L5J5n%J0J0nk0l0m0j5nJ0%j5
4715a40j0NJ5L5L0K0j5k0nk5k5nk5j5%K0J0J0J5%K0Nl0j0l5j5N%%J0K5J5L5J0n%j5%J0J0n
4712i5l0m0j5J0L0j0l0k0j0NJ5J0J0NNnJ5N%N%J0NnJ0%k0j0j5m0l5n0l0NM5K0K0K0%J0J0n
4709a95nnnJ0J0j0K5L5L0M0K5j0k5j5j0k5j0l0nK5K0L0J5K5L0nm0m0k0nnnj5j0nJ5K5J5K0
4706a05J5K0J5J5Nj0%%n%n%j5j0k0nJ0J5%K0J5NK5%k0k0l5j0n%%%K0L0L0J5%k0nj0j0J5N%
4703c5nj0nnj0K0J5n%Nj0NJ0j5N%j5j5j0k0j0j5k5j0K5NJ5J5J0J5J5J0NnnN%%%nJ0j0%%%%
4700e5%%n%Nj0%%j0NnnNj0N%%%k0J0L5M0J5j5%%%k0j5nJ0J5J5J0J0nj0N%k5l0%J0NJ5%nk5
4697f0k0nNJ0NNK0%J0J0NNNJ0nJ5NNJ0NNJ5J5%j5k5%K5K0%j0k5j5j5j5k0k5j0k0j5k5j0J0
4694a15J0J5J5J0J0K5%%j0j5%%j0k5NNk0j0%J5%j0k5nJ5%NL0M0N0K0j5m5k5l0l0%J5M5O5N5
4691F0L0%j0j0j5j0nn%n%nj0Nj0j5j0j0j0j0nj0nJ0%%N%NNnJ0J5nj5nK0J5NJ0K0nnnj0%J5
4688A5J5nk0k0k0k0k0nJ5NNNNJ5%NK5K0Nj0k5j5k0%K5K0%%k0j0j0NK5J5J5j0j0J0k0l0j0K0
4685c0L5J0J5J0K0J0nk5l0k5NJ5J5%k0j0j0nj0nj0K0L0K0K0K0%l0k5k5l0l5j5NK0J5J5J5J5
4682a5K5J0k0j5j5k0J5M0L5K0J5j0l0l0j0J0Nj0j5NK0K5K0%k5k0k0j5k5j0n%J0n%%j0J0K0
4680d0J0j5j5%NN%j0NNj0%%j0NJ0J0nK5J5%J5J0j0NNj0n%%%j5NJ0j5%%n%nnn%j5Nj0n%nNj0
4676g0j0N%j0Nj5j0NJ5L0L0J5%%%%J0K0J5J0%nNj0nNn%nnNj5j5j5k5j5%nj0NK0L0L5K0%j0
4673B5nnk0k0k0j5j0nj5%j0nnj0nNNj0%Nj0NN%K0nj5K5J5j0J0K5J0J5Nj0j0NJ0%m0m0k0J5
4670a15L0K0J0j5n%K5L0L0K5j5k5k5j5j5k5k5j5J0K5NK0%l0j5n%K5J5J0%j0J5L5L0J0k0k5
4668c0k5nK0J0NJ0K0%NJ5J5N%j5j0%j0nnj0%nnNj0%Nnk5j5k0j5K0M0L5K5J5K5J0J5%k5k0j0
4665C0%nn%n%n%j0N%nj0j5l5m5l0j0J5L5K0NJ0J5J0nNN%J0%N%nn%nj0j0%L0K5%l5m0j5K5M5
4661a5L5Nnn%%j0m0m5k5J5J0J5J5K0J0%%j0N%n%%n%n%n%j0NNNNNJ0%NNJ0N%J0J5nnJ5K0j5
4658D0k5k5%J5NNl0k5k0l0l5%M0N5N0K5J0l0m0k5%K5J0NJ0J0nnj5NK5J0j0j0nJ5NNj0nj0j0
4655@nj0nnj5%Nj5k5j0l0j0j0j0nj5%J5M0L0J5J5J5J5%%%NJ0J0J5Nj0k5k5j0j0%j0nK0K5K0
4652eK5K5L5J0j0n0n5l0j0NJ0NJ0NJ0%J5K5Nj0nj0J5J0nj0j0j5j0j0j5j5nk0l0l0j5K5L0L5
4649g5K0j0k0NK0%nNnj5%J5K5N%NNNNJ0NnJ5J0%nN%nn%Nn%J0J0%NNNJ0NJ0j0l0l0nNJ0j5k0
4646b5k0j5j0N%%J5N0M0K5%J0J0nk5k0k5k0j5k5k5k0J0NJ5%j5%J5K0J5J5J5J0K5J0J5K0J0
4643I0nN%k5l0l5k0j5j5k0j0J0j5k5nnK0L0M0K0k0k0nK0J5K0K0J0%k5k0j5N%j5nnnn%n%%J0
4640e5NNj0k5j5K0L5K0n%nl5l0j5%J5%NJ5J5J0K5J0J5K0K5J0m0n5k5j0J5J5J5J5NJ0NJ0NJ0
4637C0NN%%j0Nn%%nj0Nnn%j0Nj0n%nnNj5%nK0%J5J0J0J0J0J5J0J0k0k5j5NnnNK0K0NNK5J0
4634A00J0N%N%%NJ0nNNJ5%k0l0k0k0k0J0j5nNj5j0Nj0j0j0j0%K0L0J5L0J0j5j5k5l0l5j5n
4631e5J0N%J5J5%%j0NL0K5%k0l0k0j0k0k5j0J5J0J0J5J0J0K0NJ0J5J0J0J0j5n%n%n%j5J0n
4628A5n%%n%j0nJ0K5J0nNNj0n%j5%j5nnJ0J0NJ0J0J0J5NJ5nnj0l5j0J0J0J5J5J5j0k5l0k0
4625a0%nJ5J5%J0J0NJ5k0k0j0k5j5j5j5j5J0L5K0J5J0k0j0%j0NNj0J0J0Nj5l0j5NNj0j0K0
4623e5N0N0K5j0j5l0j0j0%nNNK0K5K5J0k0k5j5j0nJ0nk5k5j5J0K5L0L5K0%%nj5nnnj0nj0n
4620@NNj0%N%%NNJ0%j0j0J0K5K5%J0j0j0j5K5K0%j5j5%%k0%nnNK5J0Nj5m5k5nK0J5nJ0NJ5
4617D0%%J5J0%nJ5%Nj0k5k0j5j5j5j0k0k0%N%%J0M5K5K0%j5k5k5j0K0Nn%K0L0M0K0Nnk5l5
4614C0l0%%NJ0%%Nj0J0Nj0nNJ5nk0k5l0j5nJ0L0K0NJ5J5%j5l0l5l5l5j0%J5J5K5K0NNK0K0
4611a0%NK0K5NK0J5Nj5j5k5j5nNK5K0Nj0j0%J0j5J5%j0%%nnNj0m0k0%K5K0nj5k0J5J0NK5L5
4608F5L0J0%nnnnj5j0k0j5N%j5l5nL0J0NJ0J0K0%Nj0j0%j0%nnj0j5k0nnJ0L0L0Nj0j0NJ5J5
4605F0nk5nJ5K0nk0nJ0L0j0nj5nNj5%nnJ0J5nk0nJ5J5NJ5k0l0l0l5k5J0L5L5J5%%Nj0J0nj0
4602EnnnnnnnJ0%%%nJ0nj0Nnnnn%nNK5K0J0%%%NJ0L0J5J5nn%j0l5l0j0NK0Nj5j5%%j0%J0J0
4598@J0J0N%NNj5j0NK5K5K5J5K5K5J0%k5m0n5j5J5nj0nn%%Nj0%nJ0j0J0NJ0J0%K0NJ0j0nk0
4595D5%nj0j0nk0k0k0k0K0M5M0L0Nj0%%n%n%%N%NJ5K0%k0j5%nk0l0k5%%Nj5k0NK5K5L5K5n
4592F5nnj0l0l5l5k5NJ5%J5Nk0n%%J5J5%j5j5j5k0j5nj0j0nJ5%NK0K0M0Nk0k0k0k0nK0L0L5
4589d0K0K0L5Nj0j0J0L0%n%%N%%%J5j0%J0nn%nNj0j5%M0J5J0j0k0%j5j5J5J0%K0NNK0%j0n
4586A05j5j0%k0nj5j5J0%j0n%%nNNNN%N%%L5Nnk0%J0J0%%J0NNnl0l5nJ5K0K0J0k0k0k5j5j5
4583a0k5k5j0k5nJ5M5O0M0Nnj5%nnn%Nj0k5j0J0J0NNJ0%k0%J5K0n%J5j5j0J5n%NJ5NNNNNJ0
4580I5j0nnj0nnj5nnj5j0nk0%j0j0%J0nJ0%%%NK0J5Nk0j5%K0K0%j0%%j0Nn%j0l0k5j0NK0K0
4576b5J0NJ0K0%k0k5J0NJ0NJ5%j0nJ5L5%%j0%J5n%Nj5J0J5j5j5j5j0k5j5l0l5j5NL5L5NNj5
4573c5n%j5%%j5j5j0j0j5K0K0J5K0J5NJ0J0K5K5L0K5K0K0L5Nk0l0k5l0l0k5j0J5J0%L0K0n
4571H0k0k0nJ0L0K0J0j5l0k5k0j0J0nk0l0j5nJ5K5K5K0%J0NNJ0J5%j5l0l0j5%Nnk0j0j0J0
4568e0K5NK0J5J5J5K0k0j0j5j5J0nk0k5k5j0J0J0N%Nk5j5nJ5J5K5J0j0j0%J0K0J5J5K0N%j0
4565C5%Nj0l0j0j0K0J5NNnL5K0%nj0%%j5nj0nnk0j0k0j5Nnn%Nj0j0k0%J0K5L5M5K5K0J0%l0
4562E5l5k5N%%j5J0L0L0j5j5NJ5nj0l0k0%j0j0%j5l5nK0L5J5NJ5J0J0NJ0L5K0J0j0k0m0m5
4559b0k5%%nj5j0NJ5NJ0J5j0j5K0K5L0M0K5Nk0j0n%J0NN%nj5J0NJ5J0J0L0J0K5K0nj0j0j0
4557A60j0j5nk5NNnm0n0l0nnJ0K5Nk5j5Nj0j0j0j0j5%L0N0O0K5nk5l0l0nK0M0L5K0K5Nk0k5
4554A00k5k0j0J0NJ0Nj5l0l5j0J5L0J0j5k5nNK0L5L0L0Nnnk0k0k5nk5n%J0J5%%K0J5%%Nj0
4551F5N%%nNN%N%N%N%%j0k0NNNJ0NK0J5L0Nk0k0j0nJ0J5nl0l0l5l0j0j0nK5K5K0J5N%k0k0
4548B5l0nNJ0J5NnNNj0j5j5nK5M5L5K0%nj0NJ0K0J0NK0K5%l5l5j0nnj0Nnj0j5l5l0nNJ0j0
4545@k5l0j5j0j0J5K5K5K0NJ5J5Nnj0J0J0J5K0NNnJ0J0NJ0%nNnj5j5nK5K5J0NNj0nj0k5m0
4542E5k0%%j5l0j5%%j5%J0K0J0j0j5nJ0N%%%N%NK0J0J0J0K0J0J0J0%J0%k5k0l0k5%J5nJ0K0
4539D5K0NL0L5J5nk5k0J0j0nk0l0nK0L0L0nl0l0j0l0j5J5M0K0K5J0k5nnj0%j0j5j5k0k0j5
4536c0NJ5J5J0K5M5L5L0K0Nk0n0m5m0j5j0n%j0J0K0L5M5K0k0j5l5j0%J5J5J0NNK5nj0j0j5
4534F5j0j5j5nk0NN%NJ0nNNNN%J5N%J5nnj0j5j0J0L5K5J5%%%nj5j5j5k0k0Nj0j5Nk0j5%J0
4530a5NJ0NJ5%J0J0j5N%j5nnnnK5K5K0K5K5K0K0K5j5j0j5j0j5j0k0nj5k0%k5j5nk0nJ0J0N
4528@K0J0N%K0L0%l0l5l5j0%J0J5J0J5J0K0J5J5J5N%NNk0l0k0k5l0%K0M5L5K5nl0k5l0l5j5
4525b5J0K5K0K5J5K0K5Nk0m0l5l0j5nj0j0NNNNJ5J5K0J0%N%%n%Nj0j5j5k5j0nj0j5%J5K5L5
4522A0J0NNNNJ5%J0%NnJ0K0K0K0Nk0j0n%j5l5k5j0J0Nnl0k5nK5K5K0J5NJ5%J0J0j0l0k0k5
4519A0j0nJ5J0NJ5L0K0%j0%%m0k5j5J0K5%l0l5k0j5nNNnJ0K0M5M5%j0j5k0j0%j0nJ0K0L0J0
4516E5%J0J0j0k0l0l0j5J5L0K5K5nk0k0nnk0j5nJ5J5J5K0J0K5K5J0j5j0j5j0k0j0k5%J5J5
4513C0L5Nj5j5j5j5Nj0k0m0k5j5j5%L0N5N5L5%j0m0l5k0j0NK0J5%%J5J0%k5k0j5J0J5J0J0
4511@J0NJ0K0J0k5j5NNNNnk0j0j0j0j0k5k0%K5N0L5K0j0l0k5k0Nj0j0J5M0L0K0J0j0n%j5k5
4508A5k5j0%nn%j0J0n%nnJ5L0K0%l5l5j0NJ5J0L5M0M0J0j5m0nj0%J5NJ0NJ0NN%k0nj5j5nj0
4505A0j0nJ5J0nj5l5l0j5J0L0J5K0K0K0K0K0%j0k0%K5%j5k0k5NNNj5j0%%%%%%nnJ0J0n%J5
4502B0M0K0J0J0%j0k5k0j5m5k5j5NJ5J5J5J5J5J5L0J0%n%%nn%nNj0j0%n%j0%J5K0K0J5%N%
4499A05NNL5K0J0j0m5m0j0%%%%J0J5Nj0l0j0NJ0Nj0j0k0k0k0k5j5K0J5K0nj0NK5L0J5N%J5
4496I0J5%j0k5k5k0%K0J5J5j0k5nK0J0nnj0%K0NK0%k5k5j0%%j0j5j0j0%%%%NK5J0J5K0J5K0
4493I5Nnk0l0n%N%J0k0j0k5nK5K5K0k5l0k5j0NNNJ0K5Nj5Nnj0nnj0j0%nnj0NL0K5K0K0K0j0
4490F5k5k5k5k0j0J5J0n%J5J0%k5k5j0K0L0L0J5nl0j5nJ5%%j0j0%J5L5M0L5Nk5l0j0J0%%%
4487E5j0%%l0l5l5k5j0j0j5nN%J0%J0J0NJ0J5N%J5J5%%J5K5K0nnJ0K5J5J5Nnj0J0J0J0J0J0
4484A35j0k5j5j5k5nJ5K0J0j0nNj0j0j0j0nnj5n%nNnn%n%J5Nk0j5K0L0L5K5nj5k0nNJ0J0%
4481F5k5k0k0j5NJ5NJ5J0NNK0Nk5%j0NNJ5%nJ5K0j0k5l0j5J0K5%k5m5k5n%K0L0M0K0%j0j5
4479C0j0nk5l0j0J5J5J5K0J0nj5k0%%NJ5nJ0NNNnn%nj0N%nj0j0J5K5J0n%NJ0n%Nk0l0l5j5
4475f0NL0NK5K5J0nj5NK0J5J0NJ0J0J0%J5NNk0k0k0k5j5NL0K5j5l5j0l0j0j5nk0k5k5J0L5
4473e5K5J5Nj5j5j5%K0NNJ0Nj0nJ0L0K0L0K0K0j5l5l0k5nJ0J0j0j5l0k5k5j0%K5K0J5%J0N
4470b5%n%nNJ0%j0j5J0K5L0Nk0l0j5j0%K0K0%j5j0nj0J0%%j0J0Nn%nJ5M0K5J0J0NNnN%%%N
4467G0%%J0NNnnJ0J0NJ0j0l5l0nJ0J0j0nJ5J0J0NJ5L0L0L0J5k0l0l0m0k5j5n%j5nnnnNJ5J5
4464C5NnnJ5K5J5j0l0k0nj0j5%NK0K5J0Nn%%K0J5J5J5%k5k0%n%n%K5L0J0nnK0J5nk0k5l0j5
4461F0NJ0K0K0J5nk0l5l0j0nnk0k0k0NJ5K5K5J0Nj0j5%nnJ0K0Nk0m0k5nK0N0M0K5nk0j0j5
4458D0nj5%nJ0J0nj5j5k5j0NK0J0J0J0J0%J5K0L5K0N%nk0l5k5J5K5K5Nj0%%j0k0l5m0k0K0
4455eM0L0Nn%%%%J0j0nnJ0J0j5k0%K5J5k0j5J0J5J0K0NJ5J5J0J5K0K0K5J5%j5j5nN%J0nj5
4452B00l0l5j5j5j5j0j0nJ0%%Nk0nj0k5k5nJ5L0L0Nnnk0k0nnk0k0n%%j0NL0J5Nj5k0j5k5j5
4449h0N%%J0J0K0K5Nnj0j0j0j0J0K0L5M0J5j5l5k5J0N0L0%m0k5j0j0%J5L0K0Nj0k5m5m5k5
4447h0nNJ0J0NJ0K0j0k0k0%J5K0n%J5j5l0k5l0l0J5L0J0K5L5K0J5j0nj0k0%NJ0J5J0NJ5J5
4444B0N%%%nJ0nj5J5%NNNJ5j0j0K0M0L0%k5j0j0k0j5J5NJ0J0j0nnj0j0n%j0l0j5%J5J5%K0
4441C5%K0J5NJ5K0NJ5J0j0k5j0j5nK0K0%k0k0NJ0%%N%%Nj0J0J0%k0k5k0J0j5j0nk0k0nM0K0
4438D0NJ0k0j5k0j0NJ5J0J0L5K5n%%%k5l0m0k0nJ0%K0J5NNj5Nj5j5k0k0j5k0j5%K5J0J0J0
4435e5J0J5L0K5J5Nj0n%nj5k0j0%k0k0%J0NK0Nj5j5j0j5%J5NNJ0NJ0N%%nN%n%NJ0K5K5Nj5
4432C0l5k5k5k0j5l0j0%%%%%K0N0O0L5%l0l0k0%L0M5Nk5j5%Nk0m0l0j0nnnn%nNJ0L0M0J0j0
4429d0j0K0K0%NNnk0k5k0k5j5NJ5K5K5J0j0j0K0L5J0k0k0k5J0L5K5nk0j5N%j0J0L0K5J5j5
4426D0j0k5l5nJ0J0J0J0j0nj0j0j5%j0nj0l0%K5J5J5K0J5Nnl0l0j5j5j5j0n%n%n%%nNJ5J5
4423a10NJ0J0J0J0K5N%K5L5K0K0k0k0m5n5k0K5K0K5K5J0j0j0J0j0k5k5nnj5j0nJ0K5J5J5N
4421c0j0j0NJ5K5K0K0nnNj0k0j5k5j5nnnj0NJ5J0N%%%%nN%%NJ0NJ0%J5NJ0NNJ0%NJ5NNJ5%
4418H0NJ0k0j5j5k5k5k5nJ0%%nNN%%NN%nJ0J0J0J0J0j5j5j0j0k5j0J5J5%%%%nnNM0L0K0Nj0
4414F0nj0J5L0M5J5%k5l5j5j5J0K0Nj0k0l5j0k5k0NJ5J0J0K0J0nk0j0nj0nk5nJ5J5K0J5j0
4412A5j5J0J0J0J0j5l5l0k0NK0J0J0n%nnj0l5l5j5K0%%K0K5L0J0j5j0nK5M5K5%J5J5k0k0k0
4409A5j5k0j0J0K0K5%l0m0l0j5k5k0nK0J5nnj5k0j5NnN%J0J0J0NK0K5%j0j0n%j0J0K5L0J0
4406d0%j0K0L0L5K0%j5j5nnj5j5NK0K5K0Nnl0l5k5j5NK0%k5j5j0NJ0j0l0k0%NJ0J5J5Nnj5
4403i0j0j5%J0NNNK0L5M5J5j5j0J5NNJ5Nnnj5%nl0k5nK0Nj5j0j0nj0%J0Nk0k0%J0J0n%J0%
4400g0NJ0J5NK0J0J0J5Nj0k5j5j5nK5J0J0%%j0Nj0k5j0j5NK0J0J5J5J0K0Nk0k5k5k0nJ0K0
4398c0j0NJ0nJ0J5K0L0J0k0k0j5k0j0NnnNK0J0J0J5NJ0K0%%N%j0J0J0j0j0%j5n%j0k0NJ5%
4395B5K0J0NJ5K0%j0k0l5%j5k5j5j5j0NJ0j5j0k5nK0L5Nj5l0j0J5K5L5M0N0L0Nl0j5NM0L0
4392A45J5n%j0N%%j5j0nk0j0j5j0k0j0j0%j5k0%%k0NJ5NJ0NJ0NJ0%k0nj0nj0j0nj5j5j5j5
4389i0%%%Nj0J0Nnj0K0N0M5Nk0j5nnj0j0%%%N%N%NN%J5J0J0J0J0%K5J0J5K5Nj5j5j5j5j0n
4386D0n%%K5J0J0j5k5k0j0n%n%NNJ5nnnl0NJ5nNJ0nJ5J0%n%%j0k0m0l5k5NL0K0J0J0%%N%k5
4383e0j0j0J5L5M0M5L0J5j0l5k5NJ0K5nk0k0j0j0j0k5%L0L5K0%J0J0j5l0j5J5Nj0j5j5l5n
4380c5j5l0l0j0J5L5L0K0%k0%j5j5l0l0j0J0L0L0J5%j0nnj5k0j0NK0K0Nk0j0J0K0Nn%J0J0
4377e0J0NNJ0%J5NNJ5j0k5k5j0j0j0j0j0j0j0nK0K0K5K0%J0K0j0j0%j0j0j5j0j0j5NN%%J5
4375f5n%NNN%Nj5j5j0j5NK5K5Nk5k0j0l0%K5M0M0J5J5J5nj5j5k5j0%%nJ0J5J5J5J5N%%Nnj5
4371Ek5%L0K5L5K5nl5l0j5N%NN%N%N%%Nn%%%%J0J0NNJ0NNJ0nn%%j5NNj0%L0K5%j5j0j0j5l5
4368D0j0J0J5NN%J5L0L0n%nnj0l0%nj0NNK0K5L0K0Nnk5k5k5j5J5J5J0K5J0nj5k0%n%%nn%n
4365A00nJ5J5k0j5%%%%N%%NK0M0L5K0nk0j0j5j0j5j5j5NNnJ0%%N%j0j5j0j0%L0L0%k0k0k0
4362H5k5J0J0NJ0nj0nnnnnj0nj0K5L0NNNJ0K0K5K5K5L5M5L0j0j5l0l5j5k0l5l0k0%J5NJ0j0
4359A25nNL5J0K5K5J5K0K5L0J0nj0j0j0k5l5%NJ0%k5k5nj0j5%K0J5j0j0J0NJ5%k0k5%J0J0
4356A80%k5k5%%j0NK5L0J0j5l0k5k5l0nNj0J0NNJ0J0NJ0NNnl0k5j5%K0nJ5K5J0j5j0NNNNj5
4353I0j5j0k0J5K0J5J0J5J5j0j5j5J5J0j0j0%%j0j0nJ0j5j0K0J0nj0j0j0j5K5J5J5K0%k5k0
4351G0nj0j5nj5%K0N5O0M0nl0l0m0k5j0Nj5j0Nj5l5l5j0%K0K5K0K0J0J5J0NNj0j0Nnj5Nj0
4348C5k0j5k0k0j0%J0M0K5L5L5K0nk5l0j0n%j0J0n%k5l0J0L5L0J0%j0j5nnNK5L5M0J0n%J5
4345A55j0l5n5l0j0k5j5NK5J5J0J0K5K5%%%j0Nnn%nJ0NK0nnj0J5L0NnN%j0j0j5nJ5L0L0J5
4342A85j5l0l5j0NNK0NNK0J0J0%NK5M0K0J5J5J5%j5j5%J5L0Nk0%NN%K0M0L6K0K0%%J5J0NJ5
4339E01Nj0j0K5K0NNNNJ5K5J5K0M0M0J5NJ0L5N1N5P0O5P0O5O6N5Q5J30J61J85J96K15K06K15
4337B661K51K81L16L45L61L71L96M31M47M76N01N11N32N36N27M96M41L96L51L21K80K36K01
4335A1665J45R0K5m5j15j36j70k16k70l06l61m06m51m76m87m76m71m81m72m76m71m36m06l81
4334D416l51l31k96k70k56k71k55k16j70j41j05j15j11j20j00n5n5n1n0l5j5j0l5m5m5k5j0
4332H77%n%%j0J0L0L0J5j0l5j5NK5K0J5L5N5M5M5K5J1NK5L0L5M5P5R0J01Q0J10J45J66J75
4329B250J96K20K51K86K85L06L36L66M11M56M97N36N66N92O12O11N97O01O02N81N47N26M86
4328A2717M56M11L66L06K46J60R1Nn6j15j85k56l06l61m21m86n16n42n71o22o32o16o32o31
4326G810o02n91n52n16m96m72m21l81l51l46l35k91k41k05j81j60j51j35j10j05p1n0p0r5
4325H82r5p1l5m0m0k5j0nNj5j5l5m0k0%NJ5nl5m6k5NJ5K6J5K5K5%nl0l0l1l5k0j5K5K0j0n0
4322B80k5k0j0%NnJ0j0J0J0nk5nj0l0nk5j5j0%J5NJ0%J5J0NNj0%n%nj5NL0M5J0l0l0k5l0l0
4319I0k5n%l5j0j0%k0j5NJ5L0J5nJ0NK5%nK5J5%J0Nj0k0k0j5k0j5k5j0%j0j5%K5K0L0K5J5
4316G5%J0N%J5J0%nnnnNj0j0N%J5M0L5K5n%l0k0NL0M5M0J5Nj0k0l0k0k0j0K0J0%j0NNj0%%
4313A95%%k0j0J5J0L0K0L0K0M0K0j0k5j5nk0l5l0j5J0Nk0j5nnnj0%j0nnnnJ0J5J0J5%%j5m0
4310A15l5k0nJ0NK0J0J5j0j0%j0j5%nj0NK5K5%k5m5m5k0J0NJ0J0K0NJ0K0nJ5NNNNNJ0%K0K0
4307A50Nk5nj0k0l0%K0L5Nk5m0l0k0%K5K5K5K0j0nj0%nnnnnj5NJ0NNNNJ0%j0j0l0%K0J5J5
4304H5J5K0J0nk0j5j5%L0J5nk0j5l5j0nK5K5NnJ0J0K5J5j0l0l0j5k5%nJ5J5%%K5K5J5j5m0
4302F5k5j0nnj0nj0j0nj0j0j5n%k0j0%j0K0J5%%K0NN%%J0nj0J0%%%J5NJ0NJ0NJ0%NJ0nNJ0
4298E5%J0%%nJ0K5J0j0j5nnnj0j0nj0nJ0NJ5L5K5nk5m5m5l0k0%%%J5nl0l0NL0K5J0j5m0k5
4296a15nM0K5%N%NNN%J5%NJ5n%N%%Nn%Nn%n%n%j0NL5M0M5L0nk0j0j5j0j5j5j5J0L0K0J0j0
4292I0l0k0k0j5N%j0%K5J5Nj0k5j5j5%N%N%%J5nj0NNj0%Nj0NNJ0NNj0l0l0j0NK5J5J5L0L5
4289F0N0J5l5l0n5k0nK5K0%K0J0%J5J5%J0J0j0nj0nj0j0%k0J0J5%J5K5K5J5k0m0m5j0K0J0
4287E5k5l0l5k5nJ0J0Nj5%nK0L5K5K5%j0%nj5j5j5j5l5k0J5L0J0J5J5K0%NN%%NNnj0j0k0n
4284a0J5J0K5J5k0j0j5j5j5j5j5k0j5J0Nj0j0j0nj0J0L0K0K0J0nJ5%j0j0%j5nJ5%NNN%NNN
4281a0nJ0J0nJ5%j5j5nL0L5J5k0l0nJ5NNnNJ0n%K0j0J5J0%NNn%n%n%Nj0%J5NNJ0%J0Nj5j0
4277H5Nl0nj5j5n%K0K5%k0j5K5M5J0j5j0J0n%J0n%J5NNJ0NNJ0%j5%nj5Nj0nNnj5J5nnJ0j0
4274I5%J5NNJ5nJ0N%nJ0j0n%J0j0J0K5J0K0J5J5L0J0K0K0K0J5K0K0K1K0K0K5J5K5K0K0J0L0
4272E91N5P5P6N5M0M5O5J10J31J25J30J31J35J55J96K31K30K11K15K36K66K85K76K81L05L26
4270D977L11L16L01K95K86L01K81K50K31K36K05J60J36J30J36J20R0O5P0P6P5O0L5J5J5L0
4268I203N0N0N6N0L5J5K5K0J5k0m5n5n0p6j15j50j61j85k01k15k41k81l15l51l61l66l66l66
4266E599l61l41l66l41k90k71k76k76k60k46k20j81j70j46j25j20j06p0n5o0n0o0o1n0k0k5
4264A052l0j0%J5NJ0%%nNO0N0M1O0N5P0N5O5R1R0R0R0J36J30J10J51J90K06K00K01K10K06
4262C599J95K21K56K55K66K45K01J75J91J85J71J65J71J60J66J50J35Q0P1P0O0O5O5O1P0N5
4260G504O0P0N5P0R1J05J15Q6O0L5L0Nj5m5o5r6j40j45j41j55j71k00k21k20k41k76l05l16
4259E534l26l41l41l21l15l01k76k36k25j91j90k16k10j76j70j35j16j05r0p0n6n5o0n5m5
4257I12l0m0m0l1Oj1k0j5j5k0j5j5k0k0j5%nj0%L0J5j0l5k5k0l0k0%%j0NJ0%%J5j0k5j5j5
4254D56l0%nk0k1j0J5M6N5L5J0j5nJ0%%J0NNJ0L0L5L0L5J0J0K0Nj0Nj0nj0l5l0j5K0M5L5K5
4251G41L0K1J5L0N5L5K0J0j0%K5O0O0N5O6N5M0L5M5L0N5P5P1N5P5O5O5P6J05J25J10J16J35
4249B546J30J31J35J45J96K36K45K41K81K90L26L21L31L51L66L66L96M06M21M26M46M61N01
4248I694N12M96M66M46M42M31M46M21M01L46L16K85K56K21J90J76J55J20R5L6Nl5n1q0q0r5
4246A5615q0r6r5j10j26j40j40j51j80k11k05j86j80k16k75l06k86l01l31l61l50l41l91m06
4244A0151l86m01m47m21m21m41m36m21m31m26l86l61l81l66l26k96k90k81k76k51k30k01k05
4243B070j61j10j10j05j11j20j00p0o1p0o5p0o5m0l5m6m0m5m5l5m5m0m0k5j0j5k1k0j5nk5
4241C05k5k0l0k0j0n%j0m0l5j5%NJ0J5NNNnJ0J5K0K0J5j5k5k0j0j0%%j0j0j0j0j0NK5J0J5
4238A40k0l5l0k5nJ5J5%j5j0%j5j5%j0j0k0j0j0j5%K0K0%Nn%%j5k0J0J5J5%NJ5J0J0J5Nnk5
4235@k0nJ5K0nk0l0l0j0NJ5J0K5Nj0nj0j0N%K0nj0j0k0nNJ5K0Nj5j5j5j5j0J0%%n%J5M0L0
4232b0K0Nj0k0k0k5j5j0nj5%J0K5K5J0J0nj5l5j0%K5K0NNNNnnnj0j0%j0n%j5nnj0%Nj0j5N
4229a35J5K5J0NnJ5J0nnJ0K5Nj5m0m5j0NK5K0NJ0J5J0%%J0%Nj5l0nN%%%%n%NNJ0%NJ0NNj0
4226e0nj0nnJ5J5nnnj0%NK5K5Nnk5j5j5j0%%%NK5K5J0j0k5j5j5NK0J0J0K0NJ0J0J0n%%k5k5
4223c5k0k5%K0NJ0%j0j0%%%n%Nn%%J0K0J5J5nl5k0j0j0J0n%J0nj0J0%J5NJ0NJ0NJ0j5k5l5
4220i5nJ5J0J5K0%K0K0N%n%nj0l0j5k0%L5J0J0K0%K0Nk5k0j0J5L0Nk5l5n0l0j0K0L0L0L0L0
4217EJ0nJ0%l5k0NL5J0%j5k0j5nk0%%NN%n%n%n%n%%J5J0Nnk5k0nJ0K0L5Nj5j0j5j5j0j5k0
4214a25nJ0L0K5J5K0K5L0J0k0k5k5k0k0j5j0j5k5nk5j0%J0J0J0%J0J5nj0j0k5%J0J5K0J0N
4211a15K0K5%nnJ5L0K5nl5l5k0%nj0%J0NNnj5Nk0k5k0m0j0J0J0J0J5J0K5J5K0%%N%%K0J0%
4208h0J5NJ5N%J0J0%j5m0l0k0j5%k0%K0J5K0K0J5L0L0J5N%j0Nj5k5j0k0j0Nn%J5K5L0J0nj5
4205a5l0NK5M0N0K5nj5j5j0J5nk0l0k0l5l5k0k0k0%K0K0J0K5J0j0j5k0j0N%k0l0l5%J5NJ5
4203a50j5k0J5NK0L0NnNNnj0k5l0j0J0K5NK5L5L5J0N%%%nnj5j5j0k5l5nJ0K0J5J5K0K0J0k0
4200f0m5n5j5%K5J5%J0J0J0J0J0J0J5J5nk5l5j5j0J0J5K0J5K0N%J5nj5k0k5j5j0%Nj5j5k0
4197a70j5j5j0NK0K5J5k5k0J0M0N0K5%nk0j5j0NJ0J0Nnk0j5j0nL0M5L0J0nj0J0J5J5J5J5%
4194C0j0l0l0j0Nn%%J5J5Nj0nNj5l5j0NNJ0NNJ0NNJ5%K0Nk0j5j0N%nj0j0%k0k5k5j5K0L0L5
4191f0J0nj0j0k0nJ5J0J5NK0NNJ5J0nk5k5l0k5j0J5K5K5L5K5%%%%J5K0K0J5nl0n5l5j0j5k0
4189i5%K0M0K0j0j5nK0J5%%j5J0K0K0%j5J0J0J0NJ0J0NNl0%K0J5J5%k0k0j5%Nj0nj0nj0nj0
4186a0j5%nnk0NJ0NJ0J0J0K0J5J5nk0j0j0j0j5NL0J5j0k0k5k0%J5J5J0j0N%NNJ0%k0k0l5j0
4183h0j0nJ5L0K5J5J0K5J5nk5k0k0NL5N0K5%j5j5j0J5J0nj0j0j0nj0nj0nj0nj0j0%j5nnj5
4180g5J0Nj0J0K0nk5j5J0%j0k0k5J0Nn%nnnn%n%nJ0j0m0k0NL0J5nNJ5%j5l0l5k0nj5j5NK0
4177b55J5J5J5L5K5K5NJ0J0N%j5nnNNJ0NJ0%k5k0j0nk0%%%n%K0J5J5J5J0J5J5J0j5j5k0j5
4174a20%%%NNnN%J5K0K5J0J5K5K0J5j5k0k0j5l0nj5k5j0n%j5nK0J0NJ5L0K5K0nj0nj0nN%n
4171e5NnnN%%nNJ0j0%NNNNNnnNJ5L0J5nj0j5k0k0j5j5nj0j0j5j0J0K0L0J0%j5NJ5J0J0j5k5
4168g0l5l0nJ5L5L5K0NnN%j0j0%NJ5J5J5NJ0nj0l5m5k0%J5J0K0L5K0J0%%j5k5k5j0j0%Nnj5
4165i0j5k0j0NK0L0%N%J0j0N%%%nj5j0J5M0M0Nk0k0%j0j0k0k0l0j5NN%J5J5L5J0j5j5j0k0
4162a20j0l0k5l0j5J0L5M0J0nl0k5j0J5J0J0K0%j0%%n%nNNK0NJ5J0J0J0J0j0j0j0j0k5l0j5
4159a90J5K5j5nj0J0K0j0nnnnnnnnn%Nj0J0%%J0nj5j5l0nJ0L0J5nj0j5J0K0J5M0L5J5nj5k0
4156a40nN%nJ0Nj0%%%%n%J5%J5J0%J5K0nj5k5k0k5nNJ5J5K0Nk0nJ0J5%j5k0k5l0j5J5L5M5
4153a15J0NJ0J0%J0J5n%NJ0j0k0k0n%%%j5l0l5j5nNNK0L0K5K0K0%k5j0J5J5NnJ5J5%%j0j0
4151g0j5j0nk0k0%K0K0K0K5j0nj0nj0J0%%N%nNJ0J0J5%j0k5l0j0j0N%n%%J0L0L5J0j0j0NK0
4148d0L0K5Nk0m0k5j5k0k0j5k5l5j5J0K5L0J5j0%NJ5K0k0k5nJ0%j0%j0n%j0N%%j0NJ5nj0n
4145a80K0L0J0k0j0k5k0j5J0L5K5K0K5K0K0K0Nnk0k5j5n%j5k0j5NK5%j0n%n%%nj5%J5M0L5
4142g0J5J5J0Nj5j5NNK0J0J0%l0k5nJ5K0J5J5K0J5nj0k0l0k0%Nj0l0l5k0%%J5K0%j0j5j0n
4139a45J0J5K0J0j0j0K0M0L5J5nl5k5j0J0K5K5J0nj5j5n%%J0nnJ0J0nk5k5l0k0nJ0nJ5J5K0
4136h0K5K0j0nk0%j0k5j5j0j5k0k0nJ5L5J5L0Nk0nnNJ5J0Nj0k5l0j5K0K0J0K0K5J0J5K0%j5
4134d0j0nnj0k0NJ5J5%k0l5j0NL5L0J0j5l5%J0nJ0j0j5Nk5k0Nj5j0J5L0K5J0k0l5l0k5J0M0
4131a40K0K0L0J0L0K0nnnnnnnnk0l0l0j5J5L5J5L0K0%J5J0j5k0k5j0NJ0J5%k0k5k0k0nN%%
4128a30N%nN%%j0J0n%%%J0L0NK0J5k5o0m5%K0K5NNK0J5%j5m5l0k5nN%%K0J5K0J5j0k5j0j5
4125a95%K5K0NJ5J0J0J0J5j5%%j0NNj0j5j5k0j5%%%%j5%j0nK0K5K5K5%%J5j0k0%j5k0J5J5
4122a30J0J0Nj0n%nNNj0nk0k0j5NJ5nK0NJ0J5%j5j5k0j5J5L0J0K5L0K5J0j0k0k5%J0Nj0n%
4119i5nj5l5m5%NNnJ0n%%J5K5J0J5K5J0nj5k5k0k5k5J0L0K0K0J5%j0k5nJ5L5L0Nj5%nj0Nj0
4116i5%J5NNK0J0NNJ0J0j0k5l5j5j0j0j5NK5K0J0j0j0%j5n%%nn%%nk0k5m0nL5M0K5nj0j5l0
4113a75nJ0NNJ5J0%NN%NJ0%%nn%n%n%nJ5NNNNNNnj5k0nNNNNk0k5%K5L0L5J0%J0K5J5J5L5N
4110D5k0o5n5k0%j5k0k5NK0J0nnJ0K5K5L0K5L0L0n%j0j0j0j0nnnn%j0Nj0%K5J0J0J5nj5l5
4107e0%K5K5n%k0k0nk5k0k0k0NK0J0J5Nj0l0k5k5j5%K5L0K5J0j5j0J0L5K5NJ0L5M0J5%k0l0
4104Ek5k5j5J5nl0k0j0k0l0j0k5%L0J5J5NK5K0Nj0j0%k0nJ0j0NL0L5M5K0%k0k0nnk0j5nk0
4102a00k0l0j5K0J5J5J5%NK0nk0Nj5j0%k0nn%L0K0NJ0k0nnnj0Nj5%J0%NJ0n%J0%k0j0%J5N0
4098g5M5K0Nj5nnj0nj0nNK0L0nm5l0NJ5J5J0K0Nk5l0k5l0%L0L0Nj5%j0j0n%n%j0%Nj0k0k5
4095a65k0k5k0k0k0k0nJ5nNL0K5K5L0L0K0K0K0%n%nj0nk5%K0J0K0J0j0j5l0%J0NJ5NJ5J5J0
4093e0J5Nj0J0nj5Nj5n%j5nnj5j0j5j0J0J5K0N%%Nnj5j5j5j5%K0NNJ0NJ0NNn%NnN%%j0j5n
4089a15j5nJ5n%J5j5k5l5k0NM0M5L5J5%nnj5j0j0NK0J0l5l5j5J5L0%j0Nj0j0k5k5nK5K5J5
4087a30L0L0K0j5l0j5j5k0j5J0J5J0J0J0J0J0J0K0%J0J0%j0j0n%j5nn%N%NK0J5j0j0J0K0J5
4084a5J5nl0k0nj0Nn%J0J5j0k0j0J0k0m0m0k5j0NN%N%%J0N%J5nnJ5J0%NN%%J0nj5j5j5j5j5
4081b10l0k5j5nK0NNJ0J5J0J0K0NJ0J0j5l0k0k5j0l0l5n%J5J0J0Nj0k0J0J0%nK0K5M0M5L0
4078a50%j0%n%n%nj5j0j5j0j0%L0K5L5J5%j0NJ5K0J0j5J5J5j0j0J5%%%N%NJ5J5Nk5j0j0j0
4075i0j0nNK0M0Nj0n%%k0n0l0j0J5%N%%j0NL5L0%k5l5l0nnNNnJ0J5%%J5K0M0L5K5%%k0l5m5
4072a15k5k0%J0NnJ0J5%k0k0nnnn%j5j5Nk0%j0nj5%Nj0j5J0L5N5N0M5K5J0k0l5l5k5l5j5j0
4069b25K0J5K0K5J5NNNNnn%J5J0j5k5l5NNJ5M0K5Nj5k0j0NJ0NN%J5J5J0%NNJ5j0l5l0m0k5
4066a70j5%K0K0%%n%j0nK0L0K0K0j0j0nj0%J0K0nk0k0k5k5k0nNk5k0nJ5K0j0l0k0NJ5J5K5
4064b10J0NN%NNNNNJ5L0L0J0nj0nj0NJ0nJ5J0j5k0j0K5K0Nnk0j5nk5l5k5j0J5L0L0K0j0k0
4061a45nk5J0K0J5J5J5L0L0J5j5k0nnk0%J0NN%%J0nNj0k5l0l5j5j5%J0J0Nj0NNK0%%j5j5N
4058a70j5%Nj5nJ0J5L5K5L0Nj5l0l5m0k5NK5J0J5J0J5J5Nnnnnk0l5l0j5J5J5Nnj5nNK0L5O0
4055a15O0L0Nj0j5NNNJ0NN%nj5l0nJ0Nn%J0J0j5l5l5j5NK5J5j0k0j5J0Nnn%n%n%nnj0j5%K5
4052a50K5J0L0J5%j5%K5J0j5j0Nnj5j0NJ0j5k5j0%Nj0j0%j0nj5%nnJ0J0%l0l5j0NNK0J5K0
4049a80J5N%J0N%%J0n%k0k0nJ0j0j5j0j0NL0K5M5J5%%J0J5K0J0k0j5l0j0J0J0nl0l0n%K5%
4046a45n%%%N%Nk5k0j5NJ0%k5k0nJ0K5M0L5L0Nn%%Nj0k0k0%J5K0Nj5k0j5j0L5M5J5N%K0nl0
4043g5k5nNN%J0NNNNN%NN%NNN%%%%N%%Nk5n%k0l5j0nj0K0K0Nk0k0NK0K0%%j0j5nnnnn%k5m0
4039b00k5%L5M5K0K0K0K0%j0nnj0Nnnnnnnj5k5l0l0j0K5L0M0K5%j0j5j0%J0J0j5j0k5n%nj5
4036b00j5k5k0%J5L5L5K5j0k5l0j5J0K0J5N%%nnnJ0K0L5K5K5J0j0j0k0l0l0k5j0k5l0j0L0
4034b40K0nn%j0m0l0%K0J0N%%%%J5J5K0J0%%%%J5J5j0j5j5NnnJ0J0NJ0J5K0L0J0k5m0j5J5
4031a85K5J0l0l5k0nj0k5j0j5%K5K5%j0k0%J0%NJ0nNNJ0L5L0J0Nj0j0nJ0J0J5NNj0l5l5j5
4028b35nnj0j0J0K0L0L0J0k5l0j0NK5L0L0J5K0K0nk0m0m5j5j0j0k0k5j0J5J0J0J5J0J0%%J0
4025b05nl0k5NL0K0nk0k0j0k5l0nJ0NJ0J0NJ5J0J0J5NJ0J0nj0j0nJ5K5L5J5k5nj5j5j0j5k0
4023b55nJ5L0K0K0J5J0k0k5%K0K5j0J5J0%J0K0nk5k5J0J5NJ0K0J0NK0J5j5l0k5%n%%NK0J5
4020h5NnNJ0j0l0k0l0l0k5nNK0%j0j0%J0nk5k5NL0K5J0nj0j5nJ5K0J5K5K5Nk0j0N%%Nk0k0
4017a80j0j5J0K0J5J5J0k5j0Nnj0nnNN%J0K5K0%j5nNJ5Nnk5l0l0k5%L5L5K0%NJ5%J5K0%j0
4014a00k5k5j5NJ0NNnj5j5nj0j0nj0j5%%j5k5n%K5L0nk0nJ0L0K5J5L0J5J5K0J0%k5k5k0%j5
4011a65j0J0J5J5J0NJ5J5N%n%nn%Nj0j5Nnj0nnNj5j5j5j0J0J5Nk0j5j5NK0K5M5J0n%j5j0j0
4008a45J0L0K5J5J5N%Nk0k5k5j5nj0j0j5j0nnj5%n%NK0J5K5Nk5j5j5%%nj0j5%nJ5L0M0K0J5
4005a05K0J5j0j5j5j5j0j5j5j5nJ0J5K5j0nJ0L0L0L0K5J0nk0k5k5j0J5K5L0L5K0J5j5j5k0
4003a0nnnnj5k5l0j5k0%k5k0k0k0j0j5j5j0NK5J5J5Nj0Nnk5n0o0n1l0j0K0L6L5L0L0L0K5K0
4000b15L5M5L0Nj5j0j5k5j5NNn%NnnNJ5L5K5nl5k5k0j5nJ0K5K5j5k0%L0J0nk0l5m5n0l5l5
3997c65l1j0J5J6J5L0N0L5J0NN%%J5J5j0j5j0J0J5j5k0k0l0j0J5L5K5K5nj5j5j0%k0j5nJ0
3995b75L0J5K0Nj0k5j0J5K0nj5k0nJ5J5%Nj0k0j0n%NNj0NJ5L0J0j0j0NJ0Nk0j5nN%nk5k0l5
3992c30m5k6%K6L0J5Nj5l0k1j5%%K1K5K5K0nj5k5k5%J5K0J0j0%%%NJ0n%NNN%J5K5K0J5J5%
3989b35k5j5j0k0nNK0K5Nj0j0%L0L0L0%%%k0j5nNL0M0%l0k5%J0Nn%%J5Nnl0l5k0n%%J5K5M5
3986a85M0J5J5J5K0J5%k0l5l0k5j5%%nJ0K5L0L0nl5m0k0N%N%J0%N%%nk0j0j0NJ5J0J5J0J5
3983a50J0J0j5m0k0k5NJ0NNnnnnJ0J0nK0K5Nk0nJ0j0m5m5nJ5K0J5K0%NJ5J0%nJ5J0%J0Nk0
3980a65l0k5j5nK0J5nnnj5NL0N0K0%j0j0%Nj5nnj0j0j5nNL0K5J0k0k5k5NNJ0J5J0K0nl0m0
3977b20m0k5%NK0J0J0j5j5j5J5J0j0%K0NJ0K0L5M5M0%k0m5l5k5NJ5J5K5J5J0nk0j5k0j5%%
3974b10N%j5j0j5j5NnN%J0nnJ0nn%%Nj0nNJ0NK0Nk0j5l0j0J0K0J5J5J0nnJ0j5m0l5j0J5L0
3971b80K0K0J5j0%NJ0J0%nk0k0J0J0Nnj0j0j0J5J5J5%%J0J5Nnj5j5NJ5J5%j5j0k5n%K5K0N
3969a95%j5j5%J0J0J5M0K0%j5k0j0J0Nnj0j0J0K5K0%j0nj5nk0l0l0l0j5J0%%N%N%N%J0k0j0
3966b85NK5K5J5L0K5nK0J5K0NK0Nk5l5m5k5nnj5NNk0k5l0j5J5K5K0NJ5J5%j0k5k0j5j0J0J0
3963b80j0j5j0j5j0j0J0NnnJ0Nnj5j0j0nk6NJ1K0K0J0J5J5%%k0k5NK0L0K0Nj5k5j0%N%NJ0
3960c00nnJ0J0J5J5J0%j0k5k0k5l5j0NL0K0%%K0J5Nj0j5%K0J5nk0k0%J5K0K0K0%N%NN%N%%
3957b20j5j5%Nk0j0%nJ0J0nj0j0J5J0Nk5k0%j0j0k0nNk0%nNj0j0NK5K0L0M0K5%j5j0%n%%%
3954b65j0%nN%N%NNnJ0%n%nJ5j5j0J5J5J5K0J5K0K5K0K0j5j5%K0L5K0Nj0k0l5k5j0J0%NNN
3951a35%NNk0l5k0k5l5k0j0Nn%n%J0NK0%%nK0K0J5NJ5Nj0k5k5j0J0NJ0J0k0k5j5k5k5l0k5
3948c85k1j0J5J6oK1M0K5K5n%k0J0K5L0L5K5%%%%J0K0J0J0%j5j5l5k5m0k5J0L0L5J5K0%j0
3946a85j5N%j5j0%J5J5J5J5%J0l0l5l0m0l5m0j0nK5K5K0%k0j5%nN%j0K0J5n%J5J5nnNJ5j5
3943b95j5j5%K0K5J5k0l0k0NJ5%%n%nK0L5K5K5L0L0%%J0%j5J5K0J5nj0j5NJ0J0Nnk0m0l5k0
3940b35nNnnnn%nj0%K0L0%j5J5J0NJ5K5L0Nj5k0j5j5k0nnj5%J5K5K0K0K0%j0l0%L0K5%k0k0
3937a65%K0%j5l5l5m0l5k5%L0K5J5J5K0K5L0K0NNJ5%j5k0nk0j5j0j5j5NK0K0%K0NK0J5J0J5
3934a10NJ5J0J5J0J0%%Nnj5j5j5j5k5l0l5j5NNNNJ5%J0N%j5j5NJ0J0k0j5j0j0N%K0%nnJ5J0
3931a80%n%J0J5%K5K0Nk0l5n0l0k0NK0J5N%j5j0nnJ0K0M0L5j0k0nnk0l5m0k0J0%j5nnnnnn
3928c40%nJ0K5L0L0K5L0J0j0NNnJ5J0K0J0J5%%k0J0M5M5K0J0L0M5L0L0K5K5L5J5j5l0l0k0
3926A30k0k5l0k0L0K0J0j5k0j5J0K0%Nnk0k0j5j0Nnl0l0l0l0n0l0l5k0j0%Nj0j0J5K5J5j0
3923b25%J0J0nj5l5l0j5%Nnj0NNnj0NNJ0%N%NNNNNNJ0nNJ0NNnJ0nJ0%%NN%J5J0j5j0j0J0K5
3920a90%NNNNJ0j0l0l0j5j0j0N%J0K5K0L5K0k5m0n0k0j0j5NK5K0J0n%L0K5J0nj5%J5NJ0%N
3917a75NNL5M0K5j0k5k5N%J5J5J0J5j0nj0nj0nj0j0NNJ5%k0nK0J5Nj0j0J0j0Nn%j0nj5%K5
3914a15N0M5L0j0l0l5j0j5%%K0L5K0j0k5l5l5m0m0k0j0K0M0M0Nnj0%j0j5%j0j0j0j0NNj0l0
3911b35j5nNNk5j0J5L0K0j0j0J5J5nJ0J0j0nj0j0%k0k0%J0J5J5J0NNnJ5K5K0%k5k0k0k5k0
3908b60k5k5l5j5J5K0L0NJ0L0K5J0J0J0J0J5K0N%J5K0nk5k5k0Nj0nnn%nK0N0N0J0nnK0J5N
3906e0j5nK5Nk0k5l0j5j0l0nNK5J0J5J0J5K0Nj0k5k0j0n%NK0K0K0%k0j5NJ5J5J0j5j5k0j0
3903a25nnj5%j0J5j5j0NNj0nJ0nj5l0nNNN%NNj0j0j5nJ0K0NK5%k0k0%J5J5J5K0N%J0j0j5j0
3900a70NNJ5J0j5k0k5n%%nJ5K5K0NJ0j0nnJ0%%k0j5nK0K0J5K0J5Nj0%%k0j5%J5Nn%%NnN%j0
3897a20%nnNN%k0l0j0J5K0%j5nnj0j5j5j0%J5K5nnj0j5l0k0%K0K5J5%NN%j0m0l5l0k5j0NJ5
3894c25J5K5NJ0%NNJ5L5K5K5J5%l0k5j5%j0j0NNnJ0K0J5M0Nk5k0%J5K0J5J5J5%j5nj0%j0k0
3891a65%Nnj5J5K5J0j0k5Nj0n%j0nj5nJ0nk0l0l0k5NNNJ0J5Nj5%K0K5nl5j5j5k5j0nK5L0L5
3888b55K5L5K0%J0J5%j0%%J5J5J0J5NK0K0%%%j0%%k0j0j0j0j0j5j5J0J0NNK5K0%j0k0Nnj5
3885a30j0nnk0k0j0k0j0k0j0j5j5j5%j0j0%j0n%j0NK0L0J0NNJ5J0Nj0k5j5J0%nNNK0M5L0L5
3882a50NnJ0%k0l0k5k0j0J5NnJ0%K0K5nj5nk0j5j0j5k0j5j5J0J0J0J0J0J0J0J0K5K0J5L0n
3879a45l0k0nNJ0J0Nnk5k0j0nj5k0nNN%NJ5J0J5J0J0j5k0l5l0nJ0M0L5nk0%%%N%%%%N%N%N
3876b25nk0j5nJ5K5L5Nk0k5nJ5j0k0k5n%%%%%l0k5nM0M0J5k5m5k5NJ0L0L0K0L5L0K0J5k0n
3873a75k0l0%NNJ5%k5k0nJ5Nj0nNM5N0L5%nN%nj0%K0K5j0l5k0k0l0j0j5k0NL0K0J0%k0%j5
3871b10k0k0%J5K5K0K0K5nl0j5j5m5m0j0K0J5J0J5J5j0j0j5j5%j5k0%%k0j0nJ0L0K5J0Nj5
3868b85nj0nnJ0L5M0N5M0N%%nNnnnnnj0%nnnn%%%j5J0K0L5M0J5nk0j5j0j5J0J5j5j5Nj0j5
3865a65nj0Nj5k5j0%J5K0%k0k0j0j0j0j0j5j0j5j5nnnj0k5k1nJ6K5K5L0K0j5l0m0j0J0J0J5
3862c45J0NJ0K5nj0nk5%K0J5K0K0%K0K0%nnK5K5n%%nN%j0J0J0J5K5J0%%%%J0K0L0Nl0k5j0
3859a30J5NK0L0K5nj0j0n%j0Nj0l5n0l5j5nj0NL5M0K5NNL5L5Nl0l0n%J5J0Nk5k0n%%j0%j0
3856a45j5J0j5nnj0J0nnJ0K5J0j0k0%nj5j5%NNNK0K0K5J5NJ0j5l0l5l0nNJ0J0J0J0Nn%N%%
3853a60J0j0j0k0j0j5l5k5%nj5k0j5J0NNk0l0j5nj6j0J5K1K0J5J5%K0%j0j5%NnJ0L0L0K0n
3851b40%nk0l0j5nJ0J0J0J0J5Nj5K5M0K0%k5j0nj0nj5j0j0j0J0K5K5J5NL0L0J0J0K5K0J0N
3848f5NnJ0J5J5K0J5nk0j5nj5k5k5j0nnnnK0K5K0K0K0%j0l0n0o0n0k5j0J5L0L5J0J0J5J5n
3845a35%n%j0j5k0nnk0j0j0j0j0j5%j0j0j0nJ0L0K5J5j0nj5nJ0J0J0J0K5K5K0L5K5K5L5K0
3842a0Nj0%%j5j5nk0j0j0k0n%%N%J0%nJ0%N%%J0nnNNNk5k5k0%j5j0K0J5J5J5J0n%%j5k0k5
3839a60j5j0J0J0K0J0j5l5l0l5k5j0NJ0J0%J5Nj0l0k5j0K0K5J5J0J5J0J0NnnJ0%n%n%j5m5
3837b75k5nK5M0L5J5NnJ5K5%J0J0nn%J5K5J0%j5l0j0K5K5K0nnj0nj0j0j0j5nj0j5k5k0k5k0
3834b65j5%j0j0j5k0k5j0J0M0L5L5J5Nj0k5m0k0j5N%NNk0j5j5J0L0K0K5L0M5K5NJ0L0J0nn
3831a45J5k0m0l5j5nJ0N%j0J5J5j0j5j0j0j5J0K0K5N%k0j0j0k5l0nJ0Nj0j0J0n%j0NJ5J0n
3828b95k5j5NNNK5K0L0J5%j0nnj5k0j5j5J0K0J5J5J0J5K5%j5j5j5j0NL5J5K5K0K5L0J0k0k0
3826a35k5k0j5j5j0NK0K0J0k0k5nnl0m0k5NK0j0k0j5j0K0M0L0K5L0L0L5L0J0j0nJ0%%j0J0
3823a00Nnk0J5L5J0j5l0j5%j5j0%%N%l0k5k5k5%J5nJ0J5%K0Nj0Nnj0J0nj5K0J5NL0J0nnn%
3820a50l5j5nl5k0%j5j5K0J5J5J5Nj0j0%J5L0L5K0J0NNJ0j0j0nj0k0j0j5j0%%J0n%j0j0nj5
3817b35k5l0j0J0J0%J5J5N%K0NNNNnl5l5j0NNJ0Nnj0nj0J5L0J5K5K0K0L0K0j0j0j0j5%j5k0
3814b00N%j5n%k0N%j5j0j0j0j0j0j5%j5j0K0J5nJ5%J0J0%K0J0J0%J5K0%nj0nj0nnj5%K5K0
3812b05K0L5L0J5L0K0Nj0j5J5nnnnj0j0k5nj5k0nk0l5l0n0k0J0J5J5J5N%%Nj0j0j0j0j5NL5
3809b75N0L0nl0l5nJ0%%Nj0nJ0j0J0J5j5NJ0%Nn%n%k0k0j0k5k5m1k5l0%J5NNJ0J0J0J1J0J0
3806c60J5J0%N%%%%j0J0J5J0J0J5NK0K0N%J5J0%%j5j0n%%%%k0l0l0j5k0k0l1j0J0N%J6J5N
3803c60J0K0L5M0%k0nJ5J5nl5k0J5K5K5Nj0j5k0%%L0K5J5%j5NK0K0%nj0j5n%k0%j5nJ5%%%
3800b45N%NJ0J5J5J0%k0j5nj5j0j5j0nJ0%%NJ0NNJ0N%J5J0%J0Nj0k5j5j5%%j0Nj0m0l0k0J0
3797c50N%J0L5NJ0K5L5Nk5k5nN%%J5L0M0J0%%J0nj0J0n%J0K0J0J5Nj5j0Nnnnj0J5N%J5J0%
3794a15J5%l5l5n0k0nk0j0nNK5J5J5J5K0NL0J0nNJ0%NJ5nj0j0%j5k0nj5nK5NK5K0J0K5J5J5
3791e5Nk5j0j0j0j0k0nNj5j0%j0%n%NJ0J0J0J5%J5Nn%n%j0NNj0j0j5J0K5K5K0NJ0J0J5K0J0
3788@%nj0k0nJ5L0L0Nk0j5%J5J5K5J0nj0%j5l0j5J0Nj0n%j5j0J0L0K5K0J0J5N%nNnj0%Nnj0
3785F0K0J0%NJ0J0%j0j0j0nNK0K5Nj5k5k5k5k0l0m0l5j0J5L5L0J0j0k5l5l0k0k0nl0k0k5k0
3782b40k5k5l0k0nNN%l0j5NJ5L0K5J0j0l5l0%L5M5J5NK0K0j5l5j5%%NNJ0K5J5J5nnJ5J0k0
3779b25j5NJ5Nnj0Nnk0NL0K0J0nj5j5j5N%J5J5K0J0nj5k0%J0J5J0J5J0j0J0%%%N%k0j0j5j0
3777b00nk0j5nNNK0j0k5k5m0k0K0J5N%J5J0nk5j0j5nNK0K0J5%%nj0k5j5NL5N0M0K0J5nj0j0
3774a85k0nj0Nnk0l0j5%J5J0%%J0L5J5n%K0N0N5J5j0j5K0J5%%J0j0j5l0m0j0%K0K0%J5J5J0
3771g0J5Nj0j0%Nj0n%%N%%k0l0m0k0J0J0J5J0NJ0K0%J5J5J0K0K0Nl0m0k5j0J5J0K0K0K0K0
3768b0K5J0j0j0k0nNK0J5nk5k0J0J0j0k5j5J0j0nnj0nj0%j5%j0j0nnj0nJ5%NN%NJ0NK0L5N0
3765a5L5J0j0l5k5nj5k0k0j5k0j5k0j5%L5M0M0K5%j0l0k5j5%J0NNj5k0k5j5j5NK5K5J5J5J5
3762i5J5j0k0j0j0J0L0K5J5%j5nj0J0J5J0J0K5L0Nj0NJ5J0J5%J5J0N%K0L0j0k5m0n5k0j5j0
3760c5j0j0%j5k0N%nN%%%%%k0l5m5j5j5j5%K5L0J0K5K5L0J5k0l0k0nJ5J5nn%nnj0k0%K5%k0
3757a60k0j0%J5L5NNNNnnNj0n%j0NnJ0N%nJ0J5nk0%j0j5j0j0j5%n%%nk0m0k5l0j0J0J0j0N
3754c20%%N%%n%J0j0nNJ0J5J0J0n%J0L0J5j0k5j5NJ5K5M0L0M0NNN%nk0k0j0%%%j5j5%K0K5
3751a45NN%%K0K5Nk0nj0nnj5NJ0K0J5J5J0K0K5Nn%nj0Nj0%%k5k5%J5L5J5J5J5NJ0j0k0l0j0
3748e5%K0J0NNJ0J0NK0Nj0N%j0%%%%j5j5NJ5K5J0k5nk0%nj5k5n0m5l0j5NJ0L0NJ0%J0J0n%
3744a15Nk0l5l5j5%NNNnk0l5k0j5NL0K5L5N%J5nJ0J5nNJ0NNnJ5J0nNN%NK0N%%NL5J5k0l0j5
3741i5nK5L5L5L5M0K5%j5k5k5%%%k0m0m0k5j0j0j0J5K5J0nnj0NJ5J0L0L0K0Nnnj0%%J5J5%
3738C0k0k0j5k0k5j0k0j5J5J0J5J5J0J0J0J0j0j5j5j5j5j5j5j5k5j5nk5j0j0j0j0k0nj0j0
3736b90nJ5J0%NNJ5nNJ0j0j0k0j0NNK0nj5j5j0N%nJ5J5J5J5NK0K5%J5K5J0J5J5J5K0N%%%%
3733g0%%j0N%nj5l5j5k0j0Nj5j0j0J0J5nk0j0J5K0J0j5k5NK0K0NJ0%J0K0K0Nj0k5j5J0J5J0
3730a10j0k0nNNj0j5J0K0K0Nj0J0J0j0m0n0k0%J0J0nnnj0nnj0NK5L0Nl0l5j5nJ0%Nnj5j0j0
3727b85k5l0k0J5J5Nj5k0J5NNJ0j0j0j5j0K0K0K5J0j5l5k0nL5M0L0nj5j5NL0K0J5J0j5j5%
3725b50J5L5M0L0K0j5k5l5j0j5j0j0J5L0M0J5j0nl0j0k0j5%J0NN%nNj0%%j0NJ0NNJ0nk5k5
3722b40nn%%K0K0nk0l0j5j5j5j5j0N%%j5NK0Nj5j5%L5N5O0M5J5K0K0%j0k5j0j0J5J5%j0m0
3719a70l5k0j5J5J5J5NK5Nj0n%J5J5J5J5N%J0NK5M0K5nj5%NK0J5nnj0J5J5%%NJ0%NM5K0Nj0
3716A05N%%%NNNNnnl0l5j0nj0nl5l0l0l0l0k0J0J0J0Nj5l0l0l5l0j0j5NNJ0j0k5l0l5j5J5
3713c60M0L0K5J0%Nj0l5l0m0k6nJ6L0%j0%%J0NNNnJ5N%K0L5M0J0Nj5nn%N%N%%N%K5L5L0K5
3710a05Nl0m0l5k0nnj5j5j0j0j5NJ5J5%j0j0nJ0J0J0M5M5K5%Nj0l0k5%%%%J0J5%k0l5j5k5
3707b75j5j5k0nnn%l5j0%J0J0K0%n%%NK0K0K0%j0N%K0J5J0NNJ0J0NJ0Nj5j5j5j5j5k0j5j5
3704c20NJ5J5k0m5m6k5j0j0j0nj0k0k5k0k0k0%Nk0k5j0N%N%j0NL0J0nj5l0j0nJ0L0N0P0P0
3702d11K6NJ0K5J5%J0L5L0J5Nj5j0nJ5L5L0J5Nj0NJ0K0K0K0nnnj5j5J0J0Nk0l5l0k5k5k5%
3699b80J5K0J0%j5j5j5j0k0nJ5J0nl5m5k6j0%%nnnn%j5nnj0j0nj0nj0%nnj5%%j5nk5m0l5N
3696f46K5L5K5K5K5K0%j0J0J5M5M6M0K5J0K0K0%j0j0j5NK0K0J0k0j5j0j0k0nJ5J5J5K0NNJ0
3693b45NJ0NnJ5L0Nj5%NN%NJ5j0l0l0m5k0nNK0j0%J5J0NJ0Nnk0j5j0j5NL0K5K5J0NNJ5J0J5
3690a65J5J0%%NnnnJ5L5K0J0nJ5J0K0K5J0%j5J5L0J0%k5j5j5k0k0J0NJ0Nj0k5l5n0l0k5m0
3687b35k0j5k0j0k0j5j5l0nNNNJ0%K0N%J5j5nN%%j0J0J5J5J5J5K5%J5J5Nj0l0l5j5j5nk0n1
3685c96l0k5NL0N1M0M5K5K0Nj5J0K0NJ5J5NNK0j0l5n5m0%K5M0M0K0%j5k0%N%%n%Nn%NJ0%k0
3682b05j0K0J5NJ0K0Nk0%M0J0nnnn%j0n%J0K5J0K0L0L5NN%%J0%k5nNK0%nn%J0j0nNK0K5K0
3679E5k5l5k5k5J0L0J5%nJ0J5%K0L0J0j5m5n0m0k0j5n%%nj5k0%K0J5j0m5n0n0l5j0J5J5%j5
3676c00k0j0J0n%j5m0l6j0%NNNJ0J0J1J5NK0J5J0j0j0K0K0J0nJ5nj0j0k0nNK5K5J0NK5L0%
3673b00j0j0k0nJ5L0L5J5%j5nj0nl5k5j0nJ5NNJ0J0j0k5l5k0J0K5L0NNL0K5J5K5K0J5NnK5
3670g5N0N5L5K0J0%NNK0K0j5j0nj0j0nj0j0j0j5k0nj5j5J0K0K0K0J5L0K0K0K0K0K5K0j5k0
3668A95%l0j0j5k5nJ0nJ0%k5k0k0k5j5J0M0N5M0%nnnnNj5k5j5J5L5L0%k5l5m0k0J0K5M0K5
3665A55L5L5J0%K0%%j5k0Nnj5%j0j0NnnnnNj0m0m0m0m0j5n%j5j0N%j0k5m0m0k5J0K5J5J5%
3662a10k0l0%J0NJ5%l0k0k5k0%J5J0NJ0J0J5J0k0K0j0nNn%%J5J5J5J0%%%nJ0NJ0Nj5l0l0j5
3659a75nJ5nK0J0K5K5J0nn%j5k5m5n0k0%%%%%N%%j5k5k0k0j5k5l6%L1N0N5L0J5J0J0J0%l5
3656b20l0nJ0M0L5K5%%j5%L0J0nk0j5k5J5N0n%%%J5K5K0K5J0L0K0K0%%J5j0nJ5N%NJ0J0Nn
3653H5j0nj0%%N%J5M0L5K0J0nJ5j0l0k5l5k0nJ0K5j5l0k0l0k0n%Nj0k5m0l0l0nj0nnnnj0%
3650a90N%N%j0j0j5j0k0j5k5j0j5%J0L5L5J5%%nNJ5L5K5%k5k0%%nNnk0k0nj0j5j5j0j0j5k0
3647c30nnk5j0j6OK0J5J0k0%K0L0K5J5J0J0NK5N0M0J0k5k0%M0J5J5L5J0J5NK0K0K5NJ5%%L0
3645H5L0J5j5k5l0k5k5k0k5NNNNj0k5k0j0j5NJ0j5j0j5J5J5j0k0n0m5j5k0nk5l5l0m0l6k0
3642d41k0l5j5nk0k5l0l5j5nJ0J0J5J5K0J0K0NK0K0%%K5L5K5%N%J5K6K5J5nNNJ5%k0k0l5k6
3639d11k5l0k0j0J5J0nk5j0j5nJ0%Nj0nj0nnJ0K5L5N0L5Nj5NJ6K0Nj0NK5L0K0J5J0%nJ0%%
3636b60k0m0k5l0nJ0N%NJ0NJ0%J5K5K0%%K5L0J5J5J5j0%%K0M0J5NJ0L5M0K5K0nj5j5nK0K5
3634C0J5K5K0j0k5n0m5k5k5l0k5l0j0%K0J5j0%j5k0j0J0J5n%j5NN%nJ0NNnJ5%%J5K0M0J0%
3631h0%nJ0K0L5L0J0J0Nnnj0nnj0nj0NJ0NNNN%J0%j5nnj0n%j5nN%%Nn%%nj5j0j0j0j0j0j0
3627a10m0p0n5m0k0N%k0k5l6k5l0j5nK0J5J5J0K0Nnl5j5j5nK5NJ0nj0l0j5L0N0K0%J1J0Nj5
3625c85j1j5l0l0k0k5k0l0j0nj0j0nj5nj0J0J0J0J0J5NJ0K0K5K5M0J5j0k0k5nK0M0K5L6M0
3622c40K5K5L5J5%J5J0NJ5J5Nj5k5NJ5J5%J5NJ5K0J5J0nj5k5k5l5j5%J0J0J0K5L0L0J0k5l0
3620a50k0%%NJ5N%k0k0k0j0%NJ0J5N%j0l5l0j5NK5K5NNJ5%j0k0k0j0Nnl0k0j0J0K0J0%J5J5
3617b40nl5n5m0%J5K0K5J0j0l0l5j1%%ONL5M5L5L5J5j0NNJ0J0%J5L0M0M0K0nj5l0%J0NK0%
3614f5nk0j0j0j5j5j0k0j5j5j0j5nNJ5J0J5j5l0l0l0k0nj0%nj5k0j5j6%%%nJ6J5%n%L0L5M0
3611b70K0J0k5k5nK5L5L5K5j0m0m5o0m0%n%K5J5J5nnNL5L0J0J5J0nk0l5j5nJ5J5%k5k5j5N
3608c35K0L5K5J5nn%%k5k5l0j5nj5k0k6l5l5l0nJ5%nk5%%k0m5l5NK0K0K0L0NJ0J0NN%%%J0
3605d91J0Nj0j0NK0K5NJ0NJ0j5k5k0k0nnj0nNNk0k0m0l0m5m5k0J0K0J5j0k0l0nJ0K5L5J0K0
3603f51K5L0J0J0J0J5Nj5j0K0L5K0J5K0K0L0J5K6L0NNJ5%j0nj0nk5j5j6j5%J5NJ1J0NJ0J5
3600c45%J5L5L0Nk0j0%NJ0J0J0NJ0J0J0J0NNJ5K0K5K0K0K0K0K0K0K5K5M0K0J0J5%k5l0j5n
3597D0L0nk5j5%nk0j0j5j0j0k0nk0n0n5k0l5l5m0k5j0J5J5L5J5j0k5l5o1n5m0k0%J5K0M0J5
3595d36Nn%j0NNJ5K5K6K5K5Nj0j5NJ5J0J0K0NK0K0Nj0j5J0J0Nj0%nnl5j5j5m5l6j5J0Nnj0
3592d11J5K1J0Nj5j6%%%%l0m0n0n0k0j0j0k0l0l0j5J0NJ5J0J5K0K0nj0NK0M0J5J5Nnj5l5m0
3589f11j0nk0l5l0j5%J5J5Nn%%J0J0nk0k5j0NK0K0J0j0nj5k5l5j1j0J5OL0L0J5%nJ0N%J0N
3586f71%NNnk0j5nJ0K5K5J0%N%%j5j0%K0L0J5J0J0nj5k0%N%NNk5k5l0j5j5%nj0Nj0j0%J5J0
3583g11J5J5J5J0J5J5J0J5K5Nj0j5l0NL5N5O0O0N1M0J5%%J0N%N%NNj0J0K5J0Nj0k0l5m5n1
3580c96nJ6M5M0K0%K5K0L0J5nj0j5nJ5J0K5NK0J5J5J5j0nj0nJ0J0j5l0k0k0k0j5k5k0k0k5
3578c25%j5j0j0j0j0j1nj5k0j5j5j5j5j0j5nJ5nJ5J0%%J0L0L0K5L1L0N%k0nj5J5L5L0L0K5
3575b30L0J5k0l5k5j5k0j5j5n%Nj0l0j0J0J0%n%%k6j0J0J1j1n%j5l5l5l5l5l5o0n0l0j0K0
3573g16%Nk0l5k6k0j0J5J0nJ0J0J1NNj0l6l0NK5J5J5J6J5K0J0k0k5k1k0k0%K5K0J6K5NK5J5
3570f91K0J0K5L0M5N0L0L5M0M6L5J0J0NJ0J0N%J5Nk5j0%J0L0K5J5N%j0J0Nnj0J0J0J0j0k5
3567b20%%%%%J0K0nj5k0k0k0l5m0k5%%N%NJ0%NNK5J0%j5k0l0k1k5j0J5J5j0j0k5k5j5k0k0
3564e21k5k0j0j5%k0j5nj0j0%NN%N%J5nj5j0j5j0NK5K5%%k0j5j0j0j5k0nJ0J5J0J5J5J5NK0
3562f11K5K0K0L0K0K5K0K0nl0j5j0NK0J0J5J0J5J0K1J5J0J5K0nnk5J5Nk5%nj0j1k0nj5j0j5
3559d56j0k5m0l5l0l5k5l0l0m5j0k6k5k5k0l0k0%%N%%%J5j5l0l5m5k0J0J5L0Nj5j0k5nNj0
3556a042%%J0nnNL0L0M5K0n%j5N%j0nn%Nj0NJ5J5J5J5L5M0N1M0J0J5K5%k5k5NL5M5K0nk0n
3553f46j0j5nK0J0K0J5%nnnk0k0k0j5NJ5J5Nj0k0j0k0m0m1j0L0L1K5J0j0nNK0K5nl5k5k5o
3551g77j5j5nJ0K5J6J5L0J0k5m0j1N%j0nj0j0j0J5K5L1J5N%%Nj0j5k0j1j5j0j0j5j0j0j5n
3548h72J5L0L0J5%j0j5%J5J0%k5l0nL0O6N5M0O0M5J5%%J0J0K0J5J0Nn%%nj0j0j0nnnnnJ0L0
3545d86L0J5J5NK0K6j0k1k0j5k0j5j5l0j0NJ5K5K5K0K5J5%J0J1k1k5k0k0n%%nJ5J5J0J0nl5
3542d66l0j0K5K0Nj5j5k0k0k0nj5nnJ5J5NK0J5J0J5J0k0j5j0k5k5j0J0N5M5J0j0J0J0K5J5
3540d06K1N%J5%NJ0NN%k5nj0j1nnj0l0k5%%nk5k5nl5n0n5k5%J5J5%NK0J0NJ0J0K0%nnj5%K5
3537e81K0K0K5K5K5J0j5k0j5j0k5j0k0j5j0%%J0j0j5j5j5k0j5j5l0nJ0J0K0NNK0J0N%j5nn
3534f66%J0L5L5Nn%%nJ0%%k0k0k5j5j0j0J0L0L0L0J0nj0nj0j0nnn%%J5K0%k0l0k5k5k5k5l0
3531g71l1J0M1%k6m0l0nnn%K0L5K0NJ6K0K0K0K0K0K0K0J5K5K5J5K5K0J0K0J5J5J0j0l0l5j5
3529e21j0j5k0l5k0k5k5%K0J5Nj5j0K0M5M0Nnj0nnnj0k0k5nJ5%j5j0%J0J0j5j5%K0Nj0k5%
3526f66J0K0K0J0K0M5J0J5K0L5M5L1J5L5M0K5K5M0K5L0K0L5M0M0K0N%%%%%%%n%n%n%nn%%N
3523a0%%%j5l0m5m5o0n5n0l5m6k5J0L6L5J5nk5j5%K5J5J5%k0j0j0J0L0J5J5nj5j5%J0K5N%
3520b75j0J0N%J0nj0nj0nk0%j0j0NNJ0NnJ5J5nl0k5l5l1j0NK5L1J0J0J0J0%J5K0%nj0nnj0
3517c20nj0nk0j0j5j1%J1M0L5L0J5J5L0L5K0K0J5J5nk0l0%j5k0%j5j5j0j5j5j5j5j0j5%nn
3514c40k0%J0k0l1k5j0Nnj0l0j5nJ0J5K0J5J5N%j5j5k5nK0L0K5K6L0nj0%%%K5L5M0J5j5NJ5
3512b40J5nk5j0j5k5j0nn%n%N%%j0j0l0nj1j0j0j0nj0k5m5k5J0J5%j0J0n%nJ5J0%%J5J5%k5
3509d86j0J5J0%n%nnnJ5L5K0K0nnJ0J6J5j0j1n%L6M5M5L0nk0l0k0J5L0nl5l0nnj0nnk1j5n
3506d11J0J6%K0%l6l0l0m0m0l5%J0%k0l0%n%j0j5k0%nk5l0j0J5K5K5K0N%J5K5M0K0nj5l0k0
3503f16%%NNNnJ5L0L5L0L5NJ0NJ0nj0%j5%%n%%n%nnnj5NK0L0M0J5J6J5J5J0j0m6n0n5m5k5
3500e66k0j5j0NnnN%J5nk0l0j5J5N0N0L0J0j5l5l0J0J5K5%NJ5J0K0J0j0j0nj5J0K0K0J0NN
3497d51%Nk5l5m5k5nj0nnj5%%j5j0j0j0j0J0K5M0N0M0J5J0nnJ5%NNNJ5%nnnnk0%N%J0nl0k5
3494e31k0j0J5K5M0L5K5%j0k0j0j5%K0J5K5K5K1nj0j1%nnj0nnn%j0j0%NJ5NJ5J5K1J5%j0N
3491c65L0L0K0nNJ5Nj0l0l0%j0k0k0k1%N%j0j5nNJ5Nk0k0l5l5l5l5k0%J5K0j0l0l0j0nNNn
3488f51j5j0nj5k5j0J0J5J5K0J0nn%Nj0n%j0Nn%N%nN%%%%%NJ0K0J5J5J5J5J0J5M0M0M5L0K0
3485c91J1NJ5L0J5nJ0K5J0j0j0NK0J0j5l0l0j5J0L5K5%NnnnnN%%k0k5n%K0%%j0j5J0J0%j0
3482c35l0nJ0K0K5J5Nk0j0J5K5Nj0j0%j5k0%nk0k5m6n0k0j5NJ0j0j5%J5K0J5j5m5k5nj0%J5
3480e61J0Nj5j0%%j0k0nj0Nj0k5j0NK0K0L5N0M0M5K5j0k0j0j0k5k5j0J5K0L5L5K0J6j1j5k0
3477d31%J5NNj5l0l5l0n0k5k0NJ0K5Nj0n%%%j0J0%%%N%NnJ0%nJ0j0K0j0j5J5K0%J0J0NJ0J5
3474d91%%l0j0NJ5nk0k5%L5K5Nj0NK5K5K5K5J6k1l0j5j5j0k0k0n%nJ0%NJ0J5K0N%%%%K0J5
3471d26L5L1K0%j0l0k6J0K1K5NNNNK0L0L5J5J0n%%j5l5l0k0k0nk0j5j1j0l0n0k0k5%J0M0M5
3468d36M0J6j1j5j0j5nNK0M1K5NNK0%l0j5j0NNk0l1j0J0L6J5K0J0J5J0j5j5%K5K0J0j5j5%
3466c10J5K0K0J5%k5k0j5NK5K5NJ0NJ0k5k5k0k5j5j5NJ5K5J0%k0l5m0NK5J0NNj5nj0nnk1n
3463c96NK6K5J0j0j0NL0J5J5nj5j5%NJ0NJ0%j0j5%j5l5j5l1k0k0k5k0j0k5l0j0k0k0j5k0k5
3460f71k5k5k5j5j0j1j0j0j5j0j0j5NJ5L5L1L0L0L0j0j5nj5m0l1j5NNNj0J5K1NJ5J5J0J0J5
3458f96J0%J5NNNNJ5%j0j5%k0j5nj0j5J0J0NJ0J0NJ0NJ0j0j0J0K0Nj0j0nK5K5%j5%K0K5J5
3455e66K0%l0j5k0k5j0J5L5L0K0J5J0J0J5K0M0L0L1K5K0%j5j5j5j0j6%%%%nj0nj0nj0Nj5l0
3452d86l0j0NJ5J5J5J5J0NK0n%J5J0NL1L0L5K0J5k5m5l0%K0J5%J0J0%J5J0nN%NNN%J0K0J0
3449b35J0K0j0k0k0nK5K5nl0m0l0J0%%NNnJ5%Nnj5k0nj0j0k0j0%N%%%%J0nk0%%k1k5k5N%N
3446d46NNNNNJ0NNJ0%J1L5J5Nj5j0l0j1k5k5j0k0k0nJ0%%NNj5l0nJ5M0N5M6Nj0k6j0K0M1L5
3443c15J5K0L0Nl0k5NL0L5K5%NNJ0J0N%NL5L0M0K5J0%NJ0J5%%J0%J0N%NNNJ0J0%NNNNj5nk0
3440D5%%J0J0%J0J0%j0k0l5n0n0l0nN%j5l5l0j5n%%nj5j5j5j5nj0k0Nj0j0nj0j0j5j0nj1j0
3437d01j0j0%j5j5%%%j0j5l0k0j0N%nNj0k5k5k5k5nN%%NK0J5N%nnl0k5j5Nnnj5j0j5j0%nn
3434g41K0K0K0K0J0J0NJ5Nj0l0k0%Nj0j5NJ0K0%nnNj0j5Nnn%NJ5nn%%J5L0J0Nj0NNJ0K5M0
3431e51K0K0J0J5K0L0L0K1K5J5L0K0K0L0J5K5K0K5L0K0L0L0K0j0j0K0L0L5L0K0M0L0L5M0L0
3428B60L5K0L0M6M0J0N%J0j5l0k6j5Nj5%J0J0j0l5k5k5k0%l0k0k5k0j5j5j5j5Nnj5l0l0n%
3426C0%%Nk5k0j0j0k0l0l0k0j0j0k5j5j0NJ5%j5k0%L0L5L5J5k0m0l5j0J5J0n%%%%j0j0nj0
3423b20j0j0j5n%NJ0nj0j5NL0J5J0K0J0J5K5NK0K0%j0k5l0l5l5k5nJ0J5j0m0n0m0n6l5k5k5
3420e21m5o0o5k5%K0K0j0m0m5m1k5%J5J5K5J1%k1nj0%K0J6NJ5J0%J5M0L5L5j0l0%%K0J0K5
3418f01K5J0%J5K5M0K0K5L0J5K1L0K0K0J5%j5l0n%nnj5NL5K5L5K0%NnJ0%%K0K0j5j0k0nnk0
3415b70j0j0k0nNK0J0J0L5K5Nnk0%j5j5j5j0j5j5J0J0J0NJ0j5l0l0m0l6l0l0j5Nj0nk5n5n0
3412f36k5%J5NJ0K0Nj5j5n%%%n%j0nJ0k0n%j0l0k0j0k0%K0L0J5NJ0J0J5J0J5J0nk5NK5K0K5
3409e81L0K0M0K0N%j0j5j5nJ0K5J5J5K0K0J0K6K5L5L0K0j5k0%K0j0l0k0j5j5k6k0j0nnj5%
3407d46nnnnk0k5%J5nj5j5%J5L5L0K0Nj0%%nJ0L0L1M5K0NNj0j0j5%K5M5M5L0J0j0%%%%j0N
3404a90j5j0j5j5j5j0j5j5k0k5k5k1nJ6J5%K0L5K5K0K0K5L0J5j5k0j0k5j5j5k5j0nj5j0j0
3401c50j5j0%k1j5j5j0k0m5k0%j0k0k0k0j5k0j5j5j5m5l0m6m0k5k5NNNJ0NJ0J5K5N1N5M5M5
3398f06M0%k5j5K0L5N5L5n%nK0M5L1J5nNJ0j5j5K0K0%%k5l6k5k5nJ0J0J0NJ0J0J6J0J0N%J0
3396c50N%Nj0J0K0nnl0j0J0nnnl6k5j0NJ0J0J0%N%N%N%%Nj5nnl0j5j0J0K5j0l0j5nj0nnJ5
3393e01J5NK0J0J0L0%%%J0M1N0O0M0J0J0NNNNN%Nnj0nnJ0J0%l0l0j0K0%nj0nj0k5k5j5l0m5
3390c85o6n5m5j5j0j5%j0j0nj0j0n%j5j0%j0nj0nnj0nnj5%J0J0J5J0J0J0NJ5L5L5J5%j0nn
3387e86n%J5NJ0J0J0J0NK0K0K0J5J5%k0k5%L0K0Nj0k5k0j0nnj5J0J0J5nk5l0j0%J0j0j5j5
3384e81j0n%nnK0%nk5j5k0j5j5l0j0j5l0%K5J0J0NJ0NN%k5n6l0j5J5J0j0nnk0%j0j0nj0%J5
3381h57NJ0NJ0J0NJ0K0K1J5NK5K5Nj5j0nj5j0j0j5j1J1L0L0J0j0nk0nK0NNK0M5M0M0M5J0n
3378e11%%j0k5%K5M0L5J5%%n%%%L0K6%%k1k0nnnJ0j5k5j0NJ0NNnJ5K0K0Nj5k5k5nJ0J5J0J5
3375d16J5J6K5J5K5K5J5J5K5K0L0M0J5%n%j0k5m5m0k5k0k0NJ5nJ0K5L0K5J0J5K0NNJ5Nk0l0
3373a95k0k5J5J0J5J0J5J0k5m5m0j5J0K0M0J5l0n5l5m0o1k0%NJ5nj5k0k5j0k0j5j5k5m5o0
3370f81k5K0L0L0J5j0k5m5n0l0k1n%k0J0L6K5K0K0K5K5J5j0l0j0k0l5nk6j5j5N%nn%nnj0k5
3367h57k5j5J0J0J0J0N%nJ0%%%%N%NN%NN%J5J0K0ONK5J0J0J5L0K5K0K0K5K0L0J5J0L0%j0j0
3364e01k5nJ5J5NK0K0NK0J5J5J6NK0K5NNK0M0K0j5j5J0J0J0J0J0J5NK0K0%K0J5%%%%n%J0j0
3362a35j0l0l0j5nl5j5k0j0%j0%K0K5j0l5l0k0K0L0K0%j0k5j0NNj0%nn%J5L5L5J5k0k5k0k5
3359c40j0k0k6%j5j5nk0k5k0k0l0k5k0l0j5J5K5L5J5k0l0k5k5k0k0l5j0NNJ0NNj5j5NK0K0
3356f86L5J5NJ5J5%J5J0%J5%j5nnnnj0nNJ0NNJ0NNJ5%J0J0NNNNNnk0j0j0k5nj5j0nk0j5j0
3353f56k0nj0j5NNJ0%NNNNNNNNnJ0K0j0j5Nk0%nj5%j5j0j0%j5nnk0%n%%%J5j5J5j0j6%%k0
3350g97nnj5nJ5J5K6Nj1j5j0j5NJ5K0%nl0k0j0%J0NN%j5j5%%n%n%%nnnk0k5%k0k0j5j5J5K5
3347i52L0Nj0nK0N0N0K5nj5k5k0j0J5K0K0K5J6NK0K5nj0j0J5N0M5J5k0m5m5k0j5nNJ0NNnn
3344g51Nj5l1l0m0k0k5nj5j5k0j5j5j5J5K0%k0m0nK5K5J0J0J5J0J5J0J5J5NNK0nj0K5J5n%
3341h37J5NJ0NNJ5%J1K0J5J0J5J0J5J5%%J5j0j5j5%K5L0J5k0k0%J0NN%j0j0nnnj5%J5j0%N
3338f86j5m0l0k6j5J0Nj5j0NJ0j5j5nj0j0j5j0%j5%L0L5%nnj0j0j5j5J5J5Nn%%n%j5NK0Nj5
3335h72j0NK0K0Nnj0K0K0K5j5m5m0j0%J5L5M5M6J0J5J0n%NJ0J5NJ5K0%J5J0J0NnJ5L0K0j5
3333e66n%%nNNj0nNJ0%K0%j5l0l0j5nnnnnnj0%K5K5L5K0J0J0K5M5M0K0k0n0l5j0l0k5j0%J5
3330e86L5L0J5Nj0j0j5J0K5L0L0Nnj5j5j5j5k5J5K0K5j0n%j5j5NnnnJ5J5%%J5NJ0NNJ5NnJ5
3327d21J5%j0j5%k0k0%j5j0%NJ0%k5k5l0k5k0J0nj5j0k5k5j5J0NNN%j5nnJ0K5J5K0J5J5K5
3324e66J5k0l5l0j5J0L5M0J5%j0L0K5J0k0k0m5j5%J0K5J0j5nNK0J5j5k0nNJ5j0j0%n%nJ5M0
3321e26L5K5J5%k0k0j5k5k0j5j0j5j0k5k5l5k0j0N%nJ5J0J5J5%%nJ0J0J5J5J0L0J0%j5k0k0
3319f21k5k0%N%%%%%%NNj0l0k5J5%j5nNJ5j0m0j5NL5M0L0NNnnnnK0L5K0K5j5l5l0k0J0K5J0
3316f21l0j5%K0K0K0J0J0K5K0K0J5K0NJ0K0Nj5NJ5L0Nj0J0%l5NK0J0n%nn%%%%J5L1L5J0Nj0
3313c35j5%%%J0n%N%%%%l0l6j0j0j5j0NNNNk0k5k5k5j5k5k5j0l5l5nn%j5j0%Nj5n%n%j0%%
3309g36j0nj0%J0N%%NnNJ0J0J5J0%K5N0P0J5nl5k0%j0j5NJ0NNJ0J0NNJ5%j5nnj0nnj0J0K0
3306e76j0k0nJ0N%NL0K5J5j5j0k5nJ0NJ0NJ0NNN%k0k0nNL0K5J0j0j5j5j5j0k0k0%NK5M0Nj0
3303e36j0k0j0NJ0j5k5l5j0NNk0m5l5l0n%%onj0j5%J5%j5k0J0K5K6K0J5J5J0J5M0M0J0k0k0
3301f41%j0j0J0K5J5J5K0J5L0J0j5j5k0j5nk0k5%nnJ0j5l0k5m0l1k5k5j5l0k5k0k0l0j0j0
3298i87k0nnj5j0j0j0Nnnnn%%%J5K0%J0J5%J5K5%J5K0NK0J0J0K5NJ0K5L5N6M5M0K5%NJ5K0
3295e91%K0Nk5k0j5k5o0l5j5J0j0k6j5j5l0l0j5J0L5M0J0l0m5k0%J5K0NJ0J5nk0k0j0J0J0
3293h62J0Nnl0l5%K0K0NL5L0J0J5L6L0L5L0L5J5j0J0Nk0k0%l0k0j0j5k0%n%%j0%Nj0k6l0j5
3290h22l0l0j5m0j0J0NJ5J0NK0J0J0%%NNK0M0M6K0%%n%%n%nJ0j0%%J0j0N%k5%%k1nnj0j0%
3287h12%j0%L0K6L0L0J0%J0NNJ0%J0J5J5J5J5K5NL0J0n%nn%nj5%K0nJ0%j5l5j5k5l0j5J0N
3284f56k0l0j0J5J0nj0j0nk5m6m5l0J5K5J5NNNNn%J0J0K6K0Nk5m1l0k0k0k0J0NJ0J5J5NK0
3281h02K5OJ0L0K0K5K5L0%%nNK5K5K0L0j0l5j5k0j0NJ5J0%k5n0o5n1m5l0nNNj0j0j0j5m0m5
3278i82n0l5k0j0N%k5k5k6k5k0k0l0l5j5J0K5J0j0nNNnnNK0J5J0L0N1M0L5M0L5M0M0M5L5M0
3276h02M1L5M5M5L0K5J0L0J5J0K5J5K0J0J5J0J0J0j5l0l5%K0K5K0J5J0K1J0j0j0j6nnj5j0
3273d31j0j5%Nj5l5j5nJ0K0%j0k0m5l5m0o0m5m6n5m0k5m0l5l0l5l5m5n6l0NJ5J0Nj0k5j5j0
3271a243NK5L0J5K1%%%%%k6j5%nj5j0j0j5nNj5n%j0l0k5j0n%Nj0k0j5k5l0l0%L0L0J0k0j5
3268a433NJ5J5M0O0O0O0M1K5K5L0K0K5K5K5K0L0%k0j5%K5K0NJ0nj5m5l5l0j0%K0J0k5l5l5
3265a092l5m1k5J0L1K0%nNK0J5J5K5M0L0L5M0K5K5M0M0L1L0L5L0L5M0L0L0L5K0M0O6N5K5n
3263b85nnNJ0%j0n%k0j5j5k0k0j6j0k5m5o0o5m5l0k5l0l5j1j0j0j5j5l5k5k5k0j0k0j5j0J0
3260i82j0m5l0j0J0NNNK0K0J5K0NNNK0L0N0K5Nj0J0K0J5%%Nk5m0l5l0k5l0k5j5k0l0o0m6m0
3258a213l0%nnj0NJ5K0%k5nK5L5M1J5K0K5J0J5K0J0K0K0J5L0J5j0nK0N5O5O6O0O5N0K0K0K0
3255e11L5K5NnNK5K0N%nNnk5k5j5l0l0j5l0k5j0Nnnk0l5l0k5k0nk0j6k0m0k5k5l0k5k0l0m5
3252a042l5nj0nJ5M5K5J0j0%nJ0K5K0K0J5J5K5J0j5k0nk5k5nj5j0l0nL0L0L5J5nn%NJ0n%N
3249i17%%%%Nnj0j0m0m5m0k5j0%J0NJ0NJ5J0J0J0J5J0J0J0Nj5n%%j0n%nn%n%nn%K0J0NK5K0
3246i52J5J5J0nj0nj0%Nj5j5m0k0n%Nnl0l0m0k5k6k0k5m0k5j5j0j0%J0K5K5L5K0%j0j0%nn
3243a243j0%nj0nnJ5J0nk5k5nnK5J5%j0k0l0nnnJ5J5K5J0nnj0n%j5k0NJ0j0k5nK0Nk0k0NK5
3240a358J0J0J0J0NJ5L0L0L5K5j0k5k5j0nnJ0NL0J0nj0%K5L6K5NJ0J5L0M5M5J5K5K0K0j0n
3238i17J0K0J5J5J0K5K5NNJ6M5P0N0L0L0N%l0j5j5N%l0l0l0j0k0k5k5k6k0k0j5j5j5j5j5j5
3235i22j5j5k5l0l0j5nnl5l5m1l0j5J0J0NJ0J0NJ1J0J0L0O0M0K0j5j0NK0J5K0L0L5L5L5L5
3233g82NnnNJ6K0L0K0K0Nj5nnj0k5k0j0J0K0K0NNNj0J0J0nN%N%N%%NJ0nk5k5k0l0%J5J0Nn
3230g41J5J5nk5k0k6k0k5k0nJ5J5%k0k0k0%K0K0j5m0m0j0J5J0J5K0%Nj5l5m5k0n%J0J0NJ5
3227i67K5K0L0J0M0M0K0%l5l0k0J0J0J0%%NN%j5j5j5J0K0K0K0J0K6K0%k0k1k0j5NK0J5%j5
3224g97k5%J5%j5j5%NNJ0K5K6J5Nj5l1j0K5L1Nk0k6k5nj0%J5K0K6K0J0J5J5K0%k0j5j5N%n
3221g36%%J0j0%N%%J0NNNj5l0l1k0l0j0m0l5k5nJ5J5N%J0nNNK0j0n0p0o5n0k0NJ0K5L0J5k0
3219a077l0m0l1k5j0NK5K6J0nNL0L0N0N5L5J5%j0j0j0j5%%j5k0k0nJ5J5j5nJ0%j0j0K0M0N
3216i72%nNK5J0J0K0J5J0K0L0NJ5K0J5J6J5J5NK0J0J0M0K0%%k0n0l0l5j6j5k5nk0j5l0j0%
3213h97k5l0n5n0n5l0l1l0l5l0l0m0j5J0L0K5NJ0K0K5J5K0K0NJ6nJ5K5K0nnK0L5M0K0K5M0
3211i27K5K5J0k0n%J0J0J0J0J5K0L0Nnk0%k0l5k0k0l0l5k5k5l0k0l5m0k6l0l5k0m0j5k0k5
3208a353j5j5NNj5l0l0m5k0J0J5%k5o1l5k5j0%j0j5NNJ0NJ0J0J0nK0L0L6L5L0L5L0L5L5L0
3206a303L0L0L0K0M6L0K5L0J0K0J5J5n%J0K0K5K5J5NNj5l0k0k0k5j0j5k5k5j5j0j5j5n%Nl1
3203a173k5j0j0j0j5j0j5nk0j5j0j5j0j0J0Nnj0nj0nJ5L0L0J5K0K0J5J5J5n%J0k0k0j0k0k0
3200a283j5k5j5nj0m0m0NJ5J0J0NNJ0NJ5J0nl0l5k0J5L0L0J5K5K5n%%%K0L5L5K0nnnnnn%j0
3198a228l0m5k5%M0K0%l0n5n0j5NNj5j0%j0l0l5n%K0J5NNJ0K5M0L5NK0K0Nk0j0%L0N5M0M0
3195a173L1J5K0K5nj5j0nn%%%nnn%%j0k6m0j5Nj0l0l5j5N%j0k5j5j5%K0nm0k5j0J0J0J0NJ0
3192a388L5M0L0K0K0L0J5J0Nnk5j5n%NK5M6M5K0nJ5M0N5L5J0k0j0j5j0n%N%j0J0n%J0j0%N
3189i97%NnNJ0N%J5L5K0%j0j5l5l0j5%NN%nk0k5nk0j0j0k0k0j0K0J0l5o6n5l5m5l0nL5K5N
3186a323j5nK0L0J5NnNJ0n%j0j0%%j5%nk0j5k5j0NK5J5J0%%J0nj5nNNJ5J0j0k5j0n%J0J0J5
3183a318j0k5%NnN%J0nJ0K0J5K5J5J0NNJ0J0K5N1N0K5NN%j5j5j5k0k5k1nK6N5M5M0J0nj5l5
3180a052m5k0j5k5m1n5m0l5k5j5J5J0J5K5K0L0K0j0NNj0l0j0J5M0Nn%%j0k5l0nNJ5J0J0NN
3178a248j0J5K5J0K0K0J6K0K5J0J5J5J5J5K5J0L0J0j0j0j5j0m0o0o1l5m0nk5k0j0k5k5j5%
3175a368K5J0J0NNJ0Nj0j0nj0nnnnJ0J0NJ5J0nJ5nk0k0l0k0k5k5J0M0L5K0%%%NJ0nNNj0J0
3172a313%j0n%k0J0j0nN%N%NN%NNJ5J0J0J5NNJ5J0nNJ0nJ0N%J0J0J0J0J0M6L5Nk0m0l6l5j5
3169a228J0n%J5N1M0J5J0%j0J0J0j5nJ0NK0K0NJ0J0%J5K5J5M0J5j5j0j0k0j0j0j5j5J0nk0
3167a032J5L0Nnj0k0%L5M0M0J5%%j5j0J0K5Nn%%nNJ0j0j5j5%K0L5L0%k5l0%j5j5j0Nnnj0l0
3164i62j5j5NK0J5J5j0k5k5j0nnNj0j0Nnnnk5k5nJ5J5J5J5%J5J5%j0%J0j5l0l0%L5M0K5J5
3161i67%j0k0j5j0j5k0k0j0%%%%K0J5nk0nJ0%%n%nnk0k0m6o0k5j0J0NJ0j0j0J0nl0j0j5%%
3158a313j5Nj0k5k0j5k5k0nJ0J5j0k0k5nNJ0nl0l0m1k5nnj5%NJ0j0l0l0j0j5k5%K0J5Nj5%
3155a699J5L0M5N5L1J5J0n%J0J5M5L5K0K0J5J5J5K5L0M5J5j0j0k0n%%J0nj0%%j0n%J0j0l0
3153a293%K5L0J5nnJ5%j5k5J0M0M0M6M5J5NJ0J5L0K5NnNNnJ0L0J0j0j0J0K5L0J0%NN%K0L5
3150h02K5K6%j0nnK0K5K0J5J0Nk5k0nJ5K0nNJ5NNj0j5%L0J5Nj0k0j5j5k5j0nj0j5nJ0%k1k5
3147h07l0m0k5m0m5l5NJ5J0j5k5l0j0%nj0nj0%j5nj0j0n%k1k5m0m5m0k5nl0j5%J5J0%J0J0
3144a348K5K5J0j5j5nJ0K5K5J0j0j5%nnnnn%j0J0J0nJ5J5n%J0K0%j0k5j0NnnJ0NJ5%J0NJ5
3141a233%nj0%j5j5%j0j0j0j0j0j0j5j5k0nM0L0K0nj0nj0nj0l5k5j0k0k0l0j0j0j0j0j0j0
3139a548j1j5j0j5j5k0nJ0K0J5J5nnNj5j0NnnJ5M0K1K5L5J5K0L0K0K0L0J5N%K5L5L0%j5nj0
3136a263J5J5nK5M5L6L0J0nj5l5k6k0J0M6J0J5j5k0k1%%j5%j0nj0j5k0J5J0K5K5K1L0K5Nj0
3134a097j5NNnJ0J0nN%k0l0m1k0nn%nnn%nk0j5k5j0k5j0j0l0k5nJ0J0K5Nk0k0j5l0k0k0nJ0
3131a473J5nNJ0nJ5K0K0%j5nJ5%N%k0m5l0j5nk0nJ5J5J0K5J0J5j0k5%N%%j0n%j5nnj0nj0l1
3128a574j0j5NK0K6Nj6l5l0j5k0k5l0j5J5L0L0J0j0l5k5k5j5k0k0j0j0k5j0j5k0nk0nj5j0
3125a939j6j0J5J6K5J0%k0j5j1j0l0l0j0J0J0J0J0NNJ0%NNN%K1J5L5Nk5l0j6m0n0k0%K0L5
3123b000M0L1L5J5j0J5nj5l0l1j0NL1M5M5L5K5nl0l5l5j5%K5J5%k0%J0%%N%j0J0Nk0%nnnn
3120a899nj0k5j6k5%k5l0%%K0%J5J0NJ0J5l5m5l5l0%K5J5J0%j5j5Nnj5Nj5%K0NJ0NJ0NJ0K0
3117b025%NK0NJ0L0nj5j0k5%K0J5K5J6K5K0K5K5K0K5K5L0j0nj5j0%j0k0%%j5nj0nnj0j0%n
3114a874%nj0Nn%%NnJ0J0j0l5n1m0j5NNj5j5j5j5%J5NJ0NNJ5%J0NNJ0J0%J5NJ0J1NJ0J0J0
3111a899K5%k0j0K0M5L5K5M5L0j0k5k0k0%K5J5Nj0j0nj5j0nj0j0j0n%j5j0j0J0L0M0L0L0J5
3108a704NJ0J0%j5m0m5j5j0n%j0j0%j5%J0K5K0J5J5NL5L5J5j0k5k5%J5J0Nj0NK0NJ0J0L0M5
3106a584L0OJ0nk6k0k0NK0J5K6K0%%J5J5j5l0%J5NJ0K0M5L5NnnNK0J5j5j0j0J0K5Nj0k5l5
3103a438j5j0j5j0j0j0k0%%k0k1%nnNj0k5k5l0n0p0o0l0%n%%nnk0k0l6m5k5nn%J0L0M5L1M0
3100a889K0%k5j0NJ0J0j0j0j5nJ0J0nj5j5NK0L0L0K5N%j5k5k0j0j0nj0J0K0K5NK5K0L0K0j0
3097a769j5j5j0j5l0l5j5L0L0L0L5K5K0K0K0%k0k0nnj0j5%%j0l0l0k5n%%nj0Nj5l0j5oJ1%
3095a934j1j0l0j0J0nk5l0j5%J0%%%%J0n%J0%J5J0NJ0NJ0J5%N%%N%%Nnn%j5j0%K0L1L0K5M0
3092a839K0Nj0j0NNNJ0%j0j0%k0j0%%j0k0k0k5k1l0n5n0l0nj0nnk0l0l5j0J0NJ0J0%%l0n5
3089b290n1j5J5J6ol5k5j5nK0NN%%%%%%%%J5j0%J0j0J5nNJ5%NJ6NJ0%J5J5%J0J0nJ5NNL0J0
3086b200j0nnJ5J0%%Nj0l5l5j5NNnnj5%j0nj0oK6J5k0l1m5j5J5K5K5J6%j6j0j0k5j0%j5j5
3083b421%j0j0%j5n%nnk0k0%J5J5nJ0J0j0j0J5L0K0n%K0J0N%J5L0Nj0j0nJ0N%NJ0J1%ok5k5
3080b381j5k0l0k5k5j5nj0j0k0l0l0j5l0m5l6m0k0k0k0k0NNNN%nNj0j5j5k0j5nj0J0L0L0K5
3077b837L0K5J0l0j5nj0j5nj0nK0NNNN%J0L0%nk0j0nk0nNK5K0Nj5k5j5k5k5l0m0k5k5l5l0
3074c087k6l5k0l0k5j0j0k0%%J0J5%l0m0m5l0j5j0j0j0j5j5%nnnJ5L5NJ0%J5J0J5J0J0J5J0
3072c323J0J5NJ0%J5K5L5N0K0j5k0k0k0NJ5J0J0%J0L5L6K5K5K0N%nnn%nnnJ0NJ0J0J0J0J0
3069b982J5%NJ5nk0j0J0K5K0J0j0J0J0J0J0J0J0J0J0J0J5J0J0J0%nj0NK0K5K0K1NNK0nJ0J0
3066b671NNNnn%%n%%j5j0%j5k1j0J5J6K0%nk6n0n5j5J0J0NJ5J0%n%%j0k0j0j5NK0K5L0L5K1
3063b716o%j0nj0j0j0Nj0%%j0j0NNJ5%J5NNNNNJ1j1l5j0Nn%j0K0J0%J0J0NJ1%oK1L5N0K5%
3060b591k0j0j0k5j0nl0k6j0J5J1Nj0k6k0j0J0M6K5J0NJ5%nnNK0K0N%K0K5n%n%K5J5J5nj5
3057b551j0K0J5nNK0L0M5L0nk0j5j5l0k0k0k5l0nK0j5k0j5j0k5m5m1k5j0j5k0%J0J0K5N%n
3055b762%%%%%%%%%%%%%%k5j0NK5%NJ0%%k0J0L0K1%j6j5%NJ0%l0l0j0J0J5NJ5%nn%k0nn%j0
3051b802m0l0nj0%j0l5l5k0J5Nj5J0j0j0n0m5n1l0k0nk5j5j0n%%%J0L0L5J0K0K0j0j5k0k5
3049c193k0k0nJ0NN%N%%K0%j5k0k5j0J0M5O5M1J0nN%%%j0j6J0K6J0J5L0Nk0j5%J5K0J5K0K0
3046b967K0K5L5N%k0j5%K0N0N0L0nk5j5j5k0j5k0j5j5Nnnnnj5%Nj5m0l0m0l5l1m5k5k0l0j5
3043c263j0NJ0j5m0m0l0%J0NNN%j0k0%N%%J0N%N%%%%%J5K0nj5k5l0%J0nk5j0j0NNNJ0nJ5J0
3040c398%J5L5K5J5j0K0K5L0K0j0k0k0%L5J5K0J0K0J0J5Nj0%%nk5k5%NJ0J0J0K0Nj0l0m0k5
3037c253j5N%j5k0m0l0%%l5l0l5j5%%j6l5l5k5nk0n%J5NJ0K0NJ5J0J0J0J5J0%%nN%nJ1oJ1
3035c488J0J5J0J0J0J0J0K0L0Nj0j5J5n%j5J5J5j0m0j0j0l0j5NL5J5J5Nj0k5j5k0j5k1%%J1
3032c493M0L5K0%%J5K5J5K0J0NNJ5NJ0NJ0j0nk0%nj5j0nnn%n%nJ5j5m0l5k0NJ0NJ0J0L0K5
3029c348NnJ5J5J0J5J0j0%%%%J5j0l0k5j5J0K0J5J5K0%%J0nk5k0k5k5k0j0nk0k0nj5j5k6m0
3026c544m5k0m0l5n0k5nk5n0o6o5n0o0n5m0n0j0j5j0j6k0nj0NJ0n%%%%J0J0nl0l0nJ0J5J5
3024d311L0M1J5%K5L5M5M0K5M0K5%%j0N%j5j0%NJ0NJ0j0l0k0j0nJ5J0%%%J0nk5k0l5j5K5K5
3021d080L5K0Nj5j5NJ5L0K5K5J0J0NJ0%%Nnk0k0%L0J5J5%N%NK1J5J5Nn%k0nnj5l1k5k5nJ5
3018c950K5Nk5l5j0J5J0K0K0nn%%J5J0NNN%Nk5j5nj0j5%k0k0l0k5Nj0nj5m0l5j5j0%k0k0k0
3015d240k0J0nnJ0%%Nnk1k0j5l0k0k0k5k0l0k0j5l5k5k0l0k5m6n0m5n5k5m5n0m5p1m0k0j5
3012e128k5k0l0k0k5k5l5j5NL0J5K0%NnJ0K5J5j5j5j0j0k0l0m0l5k5J0L5J0%%J0j5l0l0l1
3010e444m0l5nK5K0K5K6J5K5K5J5%J0L0L0K0K0J0K5K5J5L0J0J5J0K0N%%j0NJ0J5J6J0J5j5
3007e027l1l5j0%Nj0k0k0k5l0%k0k5m0m5m0l5l1j5nj5j0%nnk5j0j0%K0K0J0k0j5k5k5l5k0
3005e629J5L5K0K0J0j5k0NJ0k0j0%j0k0k0nj5j5nk0k0nj0j5j0j0j0j0j0J0J0nK0M5L0L0M0
3002e609L0M0K5NNj0J0J0j0%N%%%%J5J5J5J5nk5k0nK0K0J0K6L0J0J0K0L0J5k0l5k5nNK0J5
3000e348L0K0K0K5K0M5J0%k0k0%J5K0J5J5K5J0l5l5j0nj5NJ5K0J5J5nk0j5j0%%j0J0n%%%N
2997e198%%%j5k0%K0L0K0nm5n0l5l5n5m5m1m5m0nj5k5%J5J5J0J0K5%l0m5k0j0NJ5%j5j0nj0
2994e654nj5nJ5K5L0K0nN%%Nn%%k0j5k0j5k5j0j5k0j0nnj5n5o1p0m5%L0K5J0j0j5j5j0%j5
2991e995j5j0j0j0%j5l0k5l5k5Nn%NNJ0K0nj0k5m0%L0M5N0K0k0l5l0l0j0Nj0%%j5%%j1n%j0
2989f236l0m0l5l0n0n0n5m0k5j1k0k0m5m0l0n5m0l5n0l0k6k0j0l0l5n5o0l5l0l0j5l0m1j0
2986g394l5l0k0n0o0j0%J5J5J0NNj0J5NnNN%nNj0k0m0k5m0m0l5m1m0l0nL0L5J0J0K1NJ5K0
2983g714J5J0K0NnK5J5%J0J5NJ0nJ5J0nJ0Nn%j5Nj0nj0NK5M0J5M5M5K0L6L5J5%J0J5%J5J0
2981g268J0K5L5K0L5K5K5K5K5K0%J0J5J6%J0J0j5j0j6k0j0j0l0NK0L5L1L5L0L0L0L0J0J5J0
2978f792J0J0NK5%nJ5nJ5L0L0M5L1L5L5L0L5L0M0M0K0K0NK0%j0k5j5k0j0j0nj0j0j0j5j0n
2976f431j0nj0j0j0J0k0k5Nnk0K0J5j5m0m5k6Nj5j0l0l0j5%nn%n%j5J0M5M5M5N6M5M5M5N0
2973f361L0J5J5L0L0O1R5R5Q0O5P6P5P5Q0P0Q1Q5Q0O5M5L0K5nl0k0%NK5%n%nJ5K0J0K1K0J0
2970d997J0L0M5M5N0N0J0K0K0J0NnnNJ5M1K5L0K0L0L0J5NJ5NJ0L0L0L5L0J0j0%NJ0K5K0J6
2968d265j1j5j0j0k5j5m0j0j5l0k5j5l0m0l0m5n6p0p0o0n5o5n1o0p0p5p5p0o6n5o0o5o5o5
2965e784p6o5n5p0j35j66j65j41j55j50j16r5j20r6l0j0j0k0n0p5n5p0q1r5r5q5r1q5o0n0
2963h351o5o0j0L5O5R5Q5Q6J25J50J41J40J55J61J70J51R0Q0Q0R1R0P5L5%j0%L5N0N5L5K6
2961f195J5J0N%J0K5J5J5K5J0%%J0K0K0L0K0K0K5K5J5J0J0L5nk5j0j5k0k0j0j0k0J0K0L0%
2959e900l5m0m5m0o0p5q1o5n0o5p0m5n1p0n5n5n0n5n0n6n5m5m5o0j0NNnn%%%%j0J0j0j5J0
2956g243%nK0K5K5K0nj5%j5k5l5m0k0NnNnnN%nJ5J5J5J0J0N%J0NNNJ5j0J5J0nk5l0k0l0k5
2953g328j5k0k6l0j5%l0l5nK5L0J5N%nJ5M0M1M0K0J0J0L0L5M5N0L0Nk0m0l5m0k0nJ5j0%j5
2951g233m0m0j0k0l6m0m0o0p5q5o0n1m5l5m0n5n5m0m0n6l0j5k5l0l5j5nJ0K5K0%j0NN%M0L5
2948h181L6L5K0j0n6o0m0k5m0o0n5m0m5l6k5n0n5l0l0k5m0j5K0%%%j0k5m0m0m6m5l5n0n0l5
2946i183k5l5k0l0k6k0k5k0k5nJ5J5k0k0%K0NNk5k5j5%Nj5J0M5K0K0M5O1O0N0M5N0M0N5M6
2943h922M5N0N0M5M5M5N0L0NJ5K1J5J5J0J0j5n0m6k5j0l5j0NNNj5l5m0m5k0nnnj5%K5J5nj5
2941h812m0k0j0J0J0k5m0k6nJ5J6J5K0nnJ5L5J5nn%K0L0M5M5M5N0N0J0j0l0k5l5j5nnnJ5N
2938h662K5M0M0%k0nK0K0K1L5L5%k5l0m1n5p5p5n5n0l0j0J5K5J0j5k5k5j0l1m0n0p0j00q5
2936i298o1o0m5k5l0l0o0o5n1p0p5o0p5o5n1l0m5l0n0m5m5m0m0n1n0l0k0k0k5k0l5n5m0m5
2933a0837n6l5%J0J5%J0J0k5l5k5l0l0%j0l0l5l0l5l5p1o5o0p0n0j0k5l5l5l6j5NK6j1m0m0
2931a1735j0J5K0L5J5Nnl0m5p5m5k0nJ0L0M5L0L5J5nl5n0l5n5k5j0nk5j5j5nk0l1l5k5l0l5
2928a2171l5n0k5m0l5l5m1n0n0n0m5m0o0n5l6l5l5l5l0k0m0m0k0NL0K5J5nJ0K0j0l0j0nm0
2926a3068m5m5n1m0nK5L1M5N0M0j0l0nJ5%%K5nl0m5k0l0m1k5k5m0l0l0m0m5m0m0m1m5l0n0
2923a3720q0p0o5q1q0p0p0q0p1m5l5p5p5l5n0p1l5l5k5m5m0k5l5l5l5j0k5k6k5m5m0l0L0M5
2921a5209L5L6%l1j0j0k0k0k5k0o5q0p0p1p0l5o5n5n5o5n6n5m5n0q5j00r6o5o0n0j0Nn%n%
2919a6582%%j5m0l5k6k5l0l5k0j0k5k5j0j0k5k0j0nK0M5L5L5L5L5j5m0m0m0m5m0k0l5q6q0
2916a7184o0o5r0q6r5r5r5q0j01j10j30j51j65j56j60j65k01k20k06k26k35k26k40k91l31
2915b1164l41l31l11k65j96j20j05j16j30j70j96k15k26k41k20j86j70j30m1P6J50K26K80
2913b4142L21L41L31L46L51L41L50L46L26L36L41L21L01L00L21L36L41L61M06M11L91M11L96
2911a6116L41L01K55K01J30R5M6oo0r0j25j61j75j60j81k16k20j91j95k21k10j86j70j61j40
2910a7615j40j71j65j35j16j30j25j21j40j86k20k56k81k70k61k71k45k06j70j96k05j91k00
2908b2016k26k20k11k30k31k16k05k31k55k31k11k15k21k05j96j70j36j05r5q0m0%J5L5O5
2906b5831O0M5K5%k0k0nnj0NM5O5O6M5L0Nk0o0j31k05k26k15k26k36k20k16k45k71k86l21
2904b8378l76l71l40l21l31l21k71k10j61j20q5q5n5nL5M5M0N0M0M0N0M0K0K6L5M0L5M0L5
2902c0859L0M0R0J16J05J10J51J75J81K15K56K50K56K76K71K70K91L06L11K90K76K81K50K41
2901b5821K66K60K31K26K35K06J45J20J11P0O0K0l5j15j46j45j51j80j95k06k31k75k71k46
2899b6067k80l16l06l36l41l26l25l46l36l26l21l36l41k95k56k51k45k31k40k46k16k05k46
2898c2734k76k50j91j40r0o0m6o0n0l0n5p0q0r6j30j25j01j25j20p5k5J5N5R5Q5O0P1O5No5
2896c4543r1q0q5j00q1p5j05j40j61j80k21k35k41k81l06l10l26l86m31m26m12l60k76k66
2894d0118l06l41l20l26l11k91k80l31l76l86l76m06m41m57m86n26n17m56m41m61m21l86m21
2892d9181m36l81l26l51m01m16m41m31m16l81l91m06m02l81m06m36m36m76n31n52n61n72n81
2891e9292n62n61o17o21n62n26n62o11o82p62q52q62q47q38p92p32p41p52o77n06l36k06n5
2889g3554L5N5M5N6R0Q5J40K06K56L60N32P37R37J233J494J674J765J855J980K080K166K231
2888e3542K235K186K151K120K025J865J724J519J153P22M11J56j06l36n26p12q57r57r88j023
2886d0780j047j048j053j102j138j098j073j063j012r33q92q42p77p27p12o87o36n82n36m71
2885e8209m22m61m56l61k76k55k71k61l15l66l86l56l66l31k21j30j20j21r5j30j86k25k81
2883f4601m01n56o92p77q92r53r57r83j038j037r78r62r63r37q97r08r27r43r42r47r43q87
2882h4121r03r32q67p87p92q07p72p82q37q33p77p82p82p82p77q27q87q52p97q07q22p57o92
2880a02774o87o97q02r42r88r37r53j057j128j163j249j338j313j274j348j464j459j393j319
2879a24285j218j143j173j253j268j274j323j313j183j048r78q67o51m42l15j66k5P0K01L46
2878a39308M26L81L56L36K65J00m5k05m36o47q12r93j213j343j409j514j699j800j829j875
2876a53264j900j805j729j760j764j665j559j509j393j288j249j238j128j062j153j259j338
2875a78063j434j589j669j670j649j484j097o07q5N86J344J960K356K642K757K682K662K962
2874a69396L645M657O000P605R148J0612J2127J3575J4683J5269J5249J4417J2868J1084R600
2873h857Q527P869P484O913N584L444O67k672o547j0828j5318j9756k3425k5356k5230k3465
2872a20966k0764j7886j5655j4432j3881j3645j3565j3455j2998j2372j1941j1795j1826j2161
2871c17342j2843j3550j4111j4668j5159j5360j5434j5746j6252j6693j7334j8343j9460k0528
2870e42823k1781k3250k4663k6002k7471k8960l0318l1862l3837l6023l8183m0549m3167m5768
2869i94657m8419n1423n4565n7518o0486o3810o7208p0582p4381p8688q3174q7831r3135r8920
2868a984797j04930j11548j19136j27333j35905j45455j56253j67877j80279j93885k08632
2867c636030k24303k41693k61533k83515l07472l34347l64494l97503m33617m73831n18215
2867g476553n66684o20724o81816p49681q24670r08976j003725j107884j220950j342167j468458
2866a7972288j599359j740749j897022k070493k283076k580953k978572l393350l673543l716187
2865d3905592l547147l277422l000288k742083k491402k246873k033708j887312j828279j850030
2864f8810136j923640k008514k060267k038195j915454j685677j361557r68394n33640p2416
2864h3377890M20623R63101J566966K227723K924794L625689M291595M884827N373987N735053
2863e1363532N951670O016949N933819N712229N368102M923201M403257L834973L244863K658634
2862c315835K099137J584861J129835P43565M29827J87042J0317j07738j76905k07776k10271
2862B166059j93388j65386j32712r9847p0041m5547k6919j3595m713P32M111O457P860Q271
2861A441342Q101P620O767N635M481L218J625J0j404k667l900m852n645o467p238p620p830
2860A431176q181q532q723q862r094r143q984q832q753q532q271q251q332q381q352q241p880
2858A285832p329o828o507o426o748p529q512r394j0297j1369j2362j3114j3825j4538j5189
2857A135865j5740j6423j7154j7766j8277j8648j8738j8477j8157j7896j7656j7465j7385
2856I06083j7374j7435j7696j8066j8207j7936j7415j6743j5811j4688j3545j2397j1199j0126
2855F87445r259q517p905p569p460p369p213p114p033o922o818o737o567o322o155o111n996
2854E66378n880o020o357o692o948p208p384p379p254p048o758o371n970n464m853m256l765
2853D60771l338k903k611k587k717k968l388l875m312m737n208n700o020o136o031n775n529
2852C86936n389n193m823m401m080l795l449l093k782k517k275k161k151k225k412k757l098
2851C30335l303l454l780m341n093n760o061n975n910o086o321o231n785n213m637m176l845
2850B44364l539l173k843k646k562k557k677k942l213l424l660l905m145m377m612m767m782
2849A84540m777m798m742m607m436m221l905l590l363l158k853k491k196j930j674j529j479
2847A28791j433j429j489j594j639j675j734j765j744j730j749j730j664j654j644j599j534
2846A00985j409j253j163j238j369j419j393j384j398j399j424j463j359j188j108j153j178
2845G8687j148j158j158j093j037j073j128j118j098j148j213j243j228j163j068r92r93r62
2844E8666r18q62q42p62o97o47n96m96m62n21n71n87o57p92r22j023j113j203j258j313j374
2842D1050j373j324j313j339j258j073q47o61m52l00k01o5J00J56J40Q0K0p5j40m5J50L51
2841C1581N11O02O31O42P37Q32Q82R68J173J444J579J564J463J354J253J213J243J254J218
2840E2144J183J143J053R27Q42P47O07M41K75O1k01m41o62q87j118j273j369j464j549j649
2838D8810j744j770j664j474j278j133j013r17q62p62o57n86n77n61n22m71m16l66l81m56
2837C1200n16n32n56n92o06o02o16o52o62o97p01o62o12o11o27n91n17m41l76l26l01k95k51
2835A8858j85j46j20q5r6j45j80k01k25k76l06l16l56m36n01n31n52n56n37n21n26m82l86
2834A1193l10k61k11j70j56j30j05q5j01r0m0nj5L5J15J26J15J10J26J00P0M5K5nnNk0m5m0
2832A0271k5o0p5o1o0j10j55j81j75j66j50j71k10k16k20k06k20k21k10k26k81l06l10l11
2830E945k96k61k80k91k56j90j61j40j20q6n5j5%nnNL5L0J0K1L0K5J5J0J5%K0L5N0L0N0J26
2828D291J40J20J51J80J81J70K00K16J96K00K21K30K46K30K46K76L06L00K81K66K60K66K61
2826I434K55K86K81K56K50K51K05J71J50J21R0O5O0M0K5K5M0N6N0M5J5k0l5l0k5k5K0M5J5
2824A2116k0j0J0l0n1k5n0r0q5q0r6q5o0o0q0p6o5n5r0j10j21j15j15q6n5o0p5r5r6r5r5q0
2822I820p0o6l0j5j5J0P6J05Q0L0M5O5M5L6J0m1j05j60j96k35k56k46k50k91l06k81k45k61
2820G253k25j81j80j71j45j61j65j80j91j85j91k10k21k11k20k31k35k46k16j70j45j11q0
2819B982m5m5o0l5j5nNK5Nl5o6q0q5r0q0q1n5j5K0L5O1R5J35J45J41J85K36K91L36L55L71
2817D631L96M57N16N41N37N36M91M47L86L45K96K56K61K80K86L11L71L96L81L66L56L15K46
2815A3404J96J50M0o5j30j66k10k26k46k55l01l31l26l01k85k41k05k01j80j61j75j71j50
2814I464j25j31j50j66j80j76j65j60j61j65j46j30j30j41j10q0o0n5l0k1k0nJ5j5o5p0n5
2812F767n0l5j5j0j0j0j0j0j5oK6K0J0L0N0M5L5L5M0L0J0%nJ0M0L1nj6L6L5J5nk0k0J0M0K5
2809G098L0L0K5k0l5j0J5M0K5L0L5J5j5k5k5k5%J0l0o5o0m0k6j0NNj0j0j0l5n0l5j0k5k5k5
2807F742nj0l0k0m0k5K0L5M0Nk5m5k5L0L0nn5o6n5p0p5n5q0n6l0j5j5k0K0M0K0J0J0K0NNK1
2804F231K5nm6n5o0n0k0k0l5j0J5K5J5K5M0M0L5L0M6J5L5L5K5L0L5J5%j5k5m5k0k5k0k0j0
2802F236nJ0k0j6NJ1k1l5l5l0m5n5m5l5j0K0J5K0J5L0J0l0l0k0j5l5j0NJ5NNk5n0n1k0k0n
2799E739%j5j5%k5n0n5l5m5n0n1k0nnnj0nj0J0J0j0l0j5k0j0k0k0%NK5J0j0k0J5K5j0k0j0
2797E243nnnnk0l5l5k0l5l0k1m0o0p0q0n0j5j0j0j5l1j0j0k5nJ5K0j0nj0k0nnj5j0j0j5j0
2794D516j5k0l0m5l5l5n0m1k5n5m5l0m5m0l5l0m5l1nN%%K1K5K5J5NNJ5nnN%nJ5J0J5J0N0M0
2791D105L5N0L0%J5K5L1K5J5L0K5nJ0J5NNJ5nNM5P0P0M0K1M0L0j5k5k5j5J0N0M0J5L0L0L5
2789D877L0L0N0L5M1M5L5M0M0K5L0K0L5L5J5K5L1J0k1j5J0J6K0NK5L5%k0m0l6nJ0ONNJ5nj5
2786E444k1j0k5j0Nj0nn%j5%K5K5L5K1NJ5J5J5M5O0N5O0Q0Q1Q0P5O5K5K0O0M1NK0M0L5O0N0
2784F461N0M0K0L1L5L5L5%l0l0j0j5l1o0o5n5o0l0k5l5j5j5k6k5j0k0k0k0k5k5k5k0l0l5j5
2781E935k5l5k5m1l0l0l0l5m0k5l0k5m0k0k0j0j5j5%NNnk6m0l5l0j5nk5nJ5%j0k5k0nK5M0
2779E288J0J0nJ0Nj5k0%l5p0n5m5m6l0l5l5k0l0nl0m5m0n0m5l1n5n0l5J0L0J0K5K5J0L0J5
2776D651L1L5K0L5L5K0K5L0K5%J0J0J0J5%J5L0%K0K0%N%OJ5O0L0L0j0j5%k0l5%j0l0j0K5J5
2774E093NNK5K5NNL0J5J0Nj0n%K0N5M0M0L0J5%j0k5j0J5M0J0j5l0o0p0n0m0k0k0m0k0k6k0
2771E017%Nk5k5k5k5k5k5nj5j0l0m5m5l0o1p0o5o5o0m0o0n6m5o0n0n0l0k0k0k5N%N%J0J5K0
2768C970NJ0L0O0Q0O5N1P0N0O5O5O0O0P6Q0M5M0P0O0K5%NOl1k5J0L5K6J0M0L5L5L5L5L5K5
2766E313M5L5K0K0M1N5P0O0O5P5O1P5P0J05J36J30J05Q5O6M5N%K5J0%j0j0%j5k0l5m6p0o5
2764F446q0j05j41j65k01k10k16k00k06k00k01j85j61j50j35j16j00n0n0o0n1n5n0k5K0%j0
2762C343n%%nk0%%k0k5m5n0k0n%l5l1%%nNL6L0L5L0J5nNJ0K0K0N5N0M0O0N1N0M5M5Q0P0O6
2759C890N5P0M0L0%J5Nj0l0j5j5j5NK5K0N5O5N5N6P0N5L0L5K0K0K5J5J5L5N1O0L5J0%nJ0K0
2757D802J5K0%K0N0M0K5L0J5M1N0M5J5K0L0M5N5L0N5Q1P0O0P5P0M0M1O0P5Q0N5M5K0J0nj0
2754F170j0k5%nj0Nj0n5n0l0j0nj0nnJ5J0J5J0j0%Nj5k0k0J0J0j0nj0nnnj0nj0j0j0n%J5N
2751E885NK0L0K5J5Nj5j5J0K5N5O5P5P6O5N0L5L0L0N0J5nJ0L0N6N5K5j0j0J0J0k5k0nK5J5
2749F697%J5N%J5M5M5K5J0nJ0K5L5M0K5J1%%j6j0%J0K6J5K5L0L5L0L5N0N0M0J0J0J0NJ0M1
2746G404M5L5%NNJ0%j5%J5k5m0n5o1m5l5k5J0K5Nk0l0l5j0%Nj0l0j5%n0p0p6q0p5n5k0NK0
2744F712K5K5Nj5NK5K0NJ5J5j5j0j5J0J0j0j0k0m0n5k5k5k5k6l5j5%N%j5j0j5j0j5K0K0l0
2741F481l5k0l5n5o0o0n6n5o5m5o5p0o6o5p5m5k5k5m5o0l6k5j0J0K5K1K0K0L0M0O0O0L0%m5
2739E654n0n0l0J0L5J5%%NJ0NJ0NNJ5%j5j5j0j5k5nk0j5J5J5j0k0k0j0nk5j0l1k5j5NNJ5%
2736E403Nj5k0NJ5%NJ0j0k5j5k0%nJ0j0l0l5j0%K0%K0Nnl0k0j0J0nl0k5k5l0j5J5K5L0n%j5
2733E168j5j0j5k0j0l0nnnJ0j0l1l0l0l0k5j5k5k0k0k0k5j5%j5j5%J0L0L0J5j0j0J5K5J0n
2731D847N%J0NnK0M0L5J5%J0J0j0K0N1N0O5M0J5j0j5l5l5j0%N%J0L5L0L0J0L0J5j0j0%K5J0
2728E298j5j0NNNj0l5j5J0nj0J0K5K0K0J0K0L0Nnnnnn%n%j0%K5K5K0J5J0%J0K6L5L0K5L5K5
2725E604NJ5K5K0nNK0L5nl0l0l5k0k5k5k5NJ5nk0k5j5k5m6m5l5k5l5l5m5m5l0j0%j5j5%%n
2722E073%%J0K0L5N0M0M0L0%k0j0j0k0j0k0k5j0%%k5l5k0j0j5j5j6j0k0j0j0j5k5nK0J5J5
2720D992K0J5nN%%j0j0%J5L1L0K0%j0%j0K0L5K5K0J5K5K0J5K5Nj5m5l5k0j5k0k0k0j5%J0j0
2717E083j5J0%l0m1m0l0k0k5l0l5l0k5j0m0l0j5%Nj0l6l0l5l0l5l5nnnnk0k0k0k0j5m5o1o0
2715D190k5%J0K0K5J0k5nNN%Nj5m0m5nJ5J5nk0l0l5k0j5k5l0j5nK0L5M0J5j5l5m5o0n6n0n5
2712C734m5nK5K0nj5j5j0k5m0k5nnN%J5J5J0nj0J0J5J5J5K0L0K5L0K5Nj5l5l0j0nj0nj0j5
2709C669j5%%J5K5%n%nj5j5l0l5j0NNNNL0L0K5L0M5J5K0M0K0J5L6J0j5%j5j6K1L0L0J5j0n
2707C950j0nJ0J5J0J0Nj5J0j0j5N%j0k0j5m1nL6L0K5M0N5M0M5N0%k0nnJ0L5J5K0L1K0K0K5
2704D336j0nNj5l5j1K1L5K0K5nm0m5m6n5l0k0k0j0l5p5q0p6q5n0m5n5m0m0m1n0k5j5l0k5j5
2702C313k0k5j0k5k0J0%j5k5n5n1l0J5M6L0K5L0L0L5L0%%%N%L0J5J5J5J5K0NJ5n%J0L5K5n
2699C483l0nJ0N%k0k0NJ5K0K5k0l5m0j0J5L0NNJ5nj5k0l0j5nnj5%j0j0nnJ5M0L5J5j0l0k5
2696C353j5NNnJ5K5J0K0K5J0nN%N%J0nnj0k0NJ5K0L0J6j6k0j5j5K0N1L5K5K5K5L0K0nnnj0
2693C649J0NJ0J0NJ0NJ0J5J5J5J5NnNnk5k5l0k5%%J5%l5l0m0k0j0Nn%nk5k6nk0j5j5j5nJ0
2691C428%Nk5nJ0K0L0L0L6K0nl5m1j0K5L1L0K0j0k0j5j5l1j0NK5K1K0K0K0Nk0j5%J5J5K5J0
2688C609J5%%J5K0K5J0l0k5k0k5k5j0NnnJ0J0NJ0%j0j5Nj0j0nnj0nj0nj6j0j5j5j0NK5L1J0
2685C514nNNj0j0j1j5j0l0k0j5k0k5k0k0k5l5n5n5m1k0n%j0J5n%j5l0l0j0j5j0k0nnnNM0M5
2682C022K5L0%j0K5J0%OK5L5M5N0M0K5NNL0K5NK0J5J0K5K5K1K0K0J5l5o1o0m5j5K0J5J0nN
2680C398Nnk0j0j0l0l0nNN%j5m0k5j5nJ5NJ0nJ5J0NK0%l0n0l5m0k1nk0j0K0K1K0K0K0%j0k5
2677C133l1l5l0l0k0J0K0K0nj5j5j0k5l0nJ0J5J0Nl0m0l5nnnJ0j0J0%N%J0J0K5J0J5K5J0J5
2674B987K0k0j5j5k0nk5k5nN%NNNNNN%%nnNnj0NnnNj0j5J0Nj5nJ5J5j0j5j0j0j0j0J0J5j0
2671B842l5l5l0j5nK5M0M0J0j0k5k5k5J5M0M5M0K0L0L0M0M0K5%k0NNJ0J5J6J0%j6OK0K5J0
2669C163J5J0J0Nk5k5k0j5nJ0L0K0K5K5K5L0Nnk5k0k5k0k0k5k5k6l0k5J0K0K5J0%ONJ0K5K5
2666C173J0NNj5l5j5%Nj5j6OJ0L0Nnj5j5k1k0l5n%K0K5Nnk5k5nJ5NNj0j5%J0K5N1M5L0%l0
2663C158k5j0J0L0L0L0Nj0l0l5nJ5K0K5J5j5n0m0k1j0j0j0j0n%nn%j0n%J5%%J5K0J0L6N0M0
2661C213K5J5nNJ0K0%J0K5L0N%K5O0O6L5nj0j0J5J5%%J0J0K0K5L0K0j0l5m0m5o1l5j5NnnK5
2658C438L0L1K5J5j0J0nj5k6m0j0N%j0j0j5%J5L0L5M6K5J5J5J0J0J5NJ5K5J0l5j0K5L0J0n
2655C699%%j5n0l5k5k0m0m1k0k5nnk0n0l5j0K0L0Nj5l5n0m5l5n0o1l0nJ0j5l5l0j0k5k5m0
2653B862j5NN%K0J0J5K0J0%%%n%j5j0n%j5k5NJ5J0J5J0NK0J0J0J0nJ5%j5l0l0k0NNJ5%j5%
2650B892nj0%%J5nl5k5k5k5j0j0k5%nk1j0j0j0k0%j5k0%j5j0nj5j0j0j0j0j0j0NJ0J0J0NJ0
2647B566%K0L0L0M0L0J6j0%J0N%nJ5%%j0J0K5K5%m0j5J0%j5l1l0j0J0M0L6J5l0l1nj5l0k0
2645B636k0l5j0j0nJ0k0j0Nj0%L5K5L0L0nl0k5j0nnj0%j0nnnnk0j5nJ0K5J5J5Nj0%%n%j0J0
2642B546J0L0L5J0%J5J0NK0L0L6J0j0l6l5k0%%N%%%J5j0j0%Nj5n%j0nk0n5m5l0k5%j0j0j0
2639B421j0%j5l0j0k5k1j5j0J0K0J6j1j5l5k5k5%J0N%%%j5l0j5k0j5%J0L0J5NK0NN%%Nj5N
2636B225K0K5Nk0l5l0k5nj5j5J0J5J5J0K5K0L0K0K0K5L1J5j0j5j0j1l5l0nNNJ0NNJ5%NJ0j5
2633B295k0%l5n5o0l5J0L5K5j5n0m0l5j5NJ0K5L5J0j0nk0nL5K5J5j5%J0%%J5J5J5J5J0j0%
2631B180%j5l0k5k0J0N%J5J5L0K0K0NNNJ0n%%%J0N0L0K1K0K0K0J5K0nk0k5j0Nnnj5k6l0j0
2628B285J5L1L0J5nj0j5%%nl1k5%K5J5J1Nnk1m0l0k5l0k5l0k0k5k0m5j5%%k5l5l1l0l0nj5
2625A839j5k5m0l0k5j5j0k5n%L0M0M0L0K0L0L0K0K0J0K6L0J0J5K5K0J0J5J5J0nl0l0j5%nj0
2623B000nJ0K5L0L5%j0j0NK5N5L5J5NnJ5L0K0J0k5J0%%%J0NL0M6N0L0j0n%J0J0%nnnnnnnn
2620B406j0j5j5j5nk1j0j5%nn%Nj0n%n%nj0J5j5j5J0NnNJ0%NN%NNnJ0%N%NJ0J0J1J0J5J0J0
2617B381J0j0j0%j5j5%j6nJ1NJ5%k0k1k0k0j0nj0NK5L0K6K5nk6j0j0k0j0nk5k0nnk0j0j0j5
2614B160j0NJ5J0J0Nj0nn%k0j5nJ5K0NK5J5nk0k5k5j5J5M0M0K5J5%j5%NM0M6L5J0J5NK5K0
2611B446NN%%%j5m0m0j5%%nNK5NK0J5j0k0k5j0j0k1l0%%NNNNNNNNJ1nJ5K0J5j0m6n5o0m0j5
2608B155K0J5Nk0j5J0nnnnnnJ0%nJ5%NN%J5nNNJ0%nJ5%NNNNNN%nk0j5n%Nj5J5K5K5L5K5Nj0
2605B305n%k0k0k0j5k5j0k0j5nJ0j0J0J5j0nJ5%%N%%NNnnl5k5j0k0l0k5j5k5k0j5l1m0l5m5
2602A809k5%L0J5J5nk0k0j0%%J0nj0j0j5j0%%K5L5L0nl5l0l0%J5J5Nnl0k5k0%K0K0K0K0nj5
2599A754l0k5j0Nj0l5k5j0nJ0j0J0NnJ0nj5k0l5oj5l0j5k5%J5nJ0K0K5%j0l5m0nL5L5K0N%
2596A533J0J1J0J0j0nj1nnnnnnnNj0k0nj5k0K0%k0k5j5nK5N0K5l0m0k0j0NK0M0L5K0Nnj0N
2594A518L0K6J0J0J0NN%J5nj0j0j0j0J0K0J5J5j0k0k0j0J5N%J5L0K0L5J5%NJ5j0k5k0L0O0
2591A774N5L0K0K0L5L6L5L5J5j0J5nj0j0j0j0n%nj0j5n1l0l0k5%j5j5%k0k0%J0J5J0J5j0k5
2588A789j5j5%%%%%l0k0nNj5n%nnnnk5j0nk5%k0k0%NK0M0M5N0K5j0nk0j5k5j0j0J5N%N%j0
2585A669J0NK5J0J5Nn%N%L0J0J0Nk0nnj5%j0j0k0k0k0k5NL0J0J5%%J5j0k0k0l0k5k5m1l0l0
2583A488j5%k0nk0l5k5l0k5l0l0k5nN%%J0nnJ5k5k0j0l1j5k0k5j0J5K0K0K0O%J5nk6k0k5k5
2580A082j5nK5N0N1J5j0j0k6nNK6J0J0J5J0J0J5%K5M0J0%l0k0NJ5K5K0L5L5K0nk0j0j0J0L5
2577A433K0K5J0%J5%N%nJ0K5K6K5K5L0L5L0K5J5J5J5J0J5%j0K0M0M0M5L6J0j0J5nnJ0%%j0
2575A980k5nk6k5nk0k0nk0k0nj5j0j5j0J5J5J5J5J5K0K0J5K0K5L1J5K5K5J5L5Nk0n%j0%nn
2572B035j0l0k5n%K5K5NnJ0%Nm0n1l0n5k5%k0j5%%Nnk5k5k5k5j0j0l0NL0K0L5K0%Nn%k0m5
2569A689m5k5nN%%j5l5l1j5%L6J5J0j5m6k5k5k5NJ5k5j5%k0%NNJ5nj0j5nL5N0O5K1nj0j6j5
2566A523j0j0%%nj0k0j5j5nNJ0j0%%j0Nnk5j5j5j0nj0nNNK0nnj0k0%N%J5nk0k0k5j5K5M0M0
2563A373K5nk5nk0j5J5J0j5j5j0k5j0J0J0%J5J0nNNK0K0%L0K0%K0Nj5j0j5j5NJ5NJ5M0N0N1
2561A569L5%k5nj0k1nj0j0NJ0J5%nnj0n%nNnnJ5K6L5M0K5nk5k5nJ0J0J0nnJ0K0L5M5J0j5k5
2558A694l0k0%NnJ0K0K5K5K0K0K5K0K0J5nJ5%NJ5J5%nJ0NNnJ0%Nj0j0%j5k5Nj5j0N%%N%N%
2555A849Nj5Nj0n%j0nnj5j0nk0k0%k0n%j5J0j5l0l5k5l0nnk1NJ1J0J5Nk0k6%J1L5Nk0l6k0
2552A518%NL1J5J0j0k1j5k0j5j5j5%j5nj0j5l0m5k0L5P5P0L0%K1J0J5K0J5K0J0J5j5k5j0J0
2549A624%n%J0NNN%K0j0j5k5k0k0m1l5j5%NN%J0NNNJ0K6L5L5K5j0l0k0j5j5k1j0k5nNn%J0
2546A508J5K0J1o%J6L5K0J0K0J5J0%nJ0L0L0M5K0k5l5j5J0nnNnnJ0%%nnn%nn%nj5Nnj0nj0
2543A664%j5j5j5k0j0J0J5J5J5J0K0J0J0nl5j5j5j0j0k0%k0l1l0j5j0NK0L0%j0nnj5l0k5k0
2541A423nnk5m0j5J0%n%nj0N%%N%%NnJ0J5K0J5K0K5J5K5K0%NJ0nj0j5K0J5nk0k0nN%L0L0%
2538A533l0k0nNK5K0J0%N%%N%nJ1K5K0K5K5L0K0L5J5j0nj0j0j0nk0%J0NJ0Nnnj0j0l5n5n6
2535A533l0l0nk5j5k5l5k5l0k0j0J0K0L0M5L5M5J5NJ0J0J5J5NK1M0M0N5L5J0J5J0J0K5K5K5
2532A854K5K5nj5k5nnnnJ0K0j0k5k5l0k5l0k5k5l0k5l5n1l0%L0K6j1k5k0j5k5k0nj0nn%J5
2530A433L0M5L5K1K0L5M5M5L5Nj5J5L0K5J0NK5nl0l5l5l5l5nj5l0k5%J5J5%k0l5m1m5k0K0
2527A483M5O6N0L5L0K0j0k0k0j0j5nj0j0j0%j5l0k6nJ1K0Nj0k1%O%%J0J0j0k6m0k5m5k5nn
2524A393Nj0k0j5NJ5K5K5K5K5k0k5k0j5k0%J5K5L0M0L5K5K1J0j0k1j5K6N0M5L0J0J0K5L5L5
2522A794J5%j5%K5K0%%K0M5L5K1%nk1m0k5m0l5l0j0Nk0k0j0k5m5l5j5nk0l6k0l0l0k5j5l0
2519A378l0j5k5k5n%%n%nnNNJ5J0J0K0NJ0J5j5k0k0j5%nn%J0n%J0K5L5L5K5J5j5j0NK5M0M0
2516A513K5%J6J0NJ5L0L0J0j5k5l5j0%%%Nk6l5k5l5m0m5n0m0k5m0m0k1j0n%j5k5k5l5k5%%
2514A012%%j0n%M0M5M0J0j0%L5K6J0J5J5J5K5J5K0L0J0K5K0K5J0J5%NNnJ0K5j0l5l0l0l0n
2511A333nnnNK0J5J0%n%%nN%%K5K5K5L0NNJ5nj5k5j5k0k0k0j0l0j5k0k0j5k5j0j5j5nk0j1
2508A162j0k5nk5j0j5l0%l0k5l0l5k0j0nNj5NK0J5NJ0J5%J5j0l5k0k0nj0j0j0K5J0nL5L5L5
2506I77L0M5N0K5M1L5L0M0N0O5L5nl0l5k0k0NJ0NNNNnJ5J0%j0j0j5nK5M0K0j0m0j0K0K0NJ0
2503A408NNj0l0l0j0nNJ0n%%J5j0m0k5k0J0L0L0%k5k0J5K5K5J0%N%k0l5k5l5nK0%NJ5K0K0
2500A328J5%k5nj0j5j0k5nJ5J0nl0j0j0l0m6l0k5m0n0m5k5k0%j5j5j0k0%L0K5K5K5J0j5j0
2498I37NNNJ0J0L0M5N5N0K1%k1l0l0l0l5l5%L0K5J5k5l0n%L0N0M5K5NJ1K0L0L5L0L5M0N0O5
2495A473L0J5J0K0%j0k0k0j5J0NJ0N%J0NNL1M0O0J5%l5l5n5n6n0n0l0l0k5m0k5j0k5l0l6m5
2492A102n0l5nNJ0k5k0j5%J0L0M0N0K5N%%%%J5J0J6J5K0K0K0K5K0K0K5K0K0L5M5M0L5L6J0
2490A574l1k0NJ5J6K5K0L5J5%J0%NJ0K0J5K0%%nN%%%%NNJ0%k0j5k0k0k5l5j5J5J5J5K0J5j0
2487A674l0n0m0k1J0K6K0K5J0%N%J5nj5l0l5k1J0Oonk0l0l0j5J5J5L0K5K1L0J5Nk0k0m1l5
2484A488k5j0L5M5L6J5j0l1k5m0k5%%J0j5l0l0k5l0k5l0j5m0k5k5j1j5J0K6K5Nj0j0%%N%%
2482A198%n%K5J5J0L0j0k0L0N0O5M0K5%k0NJ0L0M0L6K0%K0J5Nl0o1o0m0k5j0J0%nnj5j0nj5
2479A343nj0nK5N0M5L5%k5j0j0l0l0l0l0l0l5l0k5j5NNj0nNn%L5M0M5L5J5%NJ5K0K0L0J5l5
2476A413o0n0m0m0k0l0k1j0J0J0nk5k5k5l0l0k5k5k5j0%%j0l0l5l0l5n6m5j5NJ5K0J5K5J0
2474G71J1NK0J0J0J0J0L0K5J5L0N0N0O5M5J1NnK0L5L0N0L0J5K0J5J5J5K0NL5NJ0K0%NK0J0
2471A543J1%NNNnJ0J5j0j5j0k1j0nk5j0j5k0k0k0j5j0k5j5j5j5k5j5k5k5j5k0j5J0M0K5K5
2469A273%j0%j0J0J0NNK0%%K0L5N5O0L5j0l5k0k5l5j5j5m0k5k0l5k5k5m1k5l5l5l0l5k5l5
2466I22l0l0m0k5l6m0k0%j0%%nNN%J0M0Q1P5L0J5K0K5%J5K5M5L0NK5K0K1M0K0M0O0P0O5L5
2463A508K0Nk0k0j0N%j0j0j5J0NJ5J0nk5l5l0j0j5NNL5L5M0K0nnj0NK5K5J1k1j5NL6L0L5N
2461A634J0NL5M0K5K5J0J0J5L0J5%nnj5k0l5k5%%nl0k0j0k0k5j0k5j0k0k0j6j5j5j5j5m5k0
2458A413j0NJ0J0J5M0L0L5J6%j6j5n%NNj0l5n5l5k0j5nn%j0j0k0k5o0p1p0n5l5l0l5l5k5l0
2455H47k0k5m6l5k0j0Nj0nk5k5k5nJ0K0M0N5M5M1N0K5NNL0L0K5NJ0J0NJ0NJ0NNNj0j5N%n%
2453A027nJ0NL5M5N1N0M5N5N0M0O0M0M0N6O0L5J5j0%NNn%Nnn%j0k5m5m5k5k6k5k0l0j5l0k0
2450A388k0m0l0j0k5n0l5k6nNn%Nj0j0k5m5n0k0NK0K5j5l5j5%N%N%N%%%%j0J0Nnj5J0L5J5
2447A037L0L0J0%%j5j5%J0K5J5nk5k0nK0K0K5K5K6K5K5J0nj0l5n6n0m0j5j0nk0k0j5j0k0%
2444I37n%l0l0k0J5K5K5J5nnJ0NNk5k0k0j5j0k5NL0K0NJ0J0L0K5NNj5l0k0nJ5J5J5J5NK5J5
2442A007J5J5J5M0L5J0%j5nJ0L0L1M0M0J0l0m0l0j6j0k0k5%J5L5N1O0K5NN%J5J0Nnj0j0j0
2439A298nnJ5J5nnj0j0j0nnl0m0j0K0K5J0j5l0k5%K0%l1m5l5j5nk5k5j5nJ5L5M0M0L0J0ON
2436A173NK0Nnk5j6%NOok0l5j5L5N6M0%k5k5nJ0J0J5J0J0Nj0%nj0k0l1j0%k0nj0j5n%j5l0
2433A042k5j0J0J0nk5k5%J5K0K0J5N%K5J5%k0k5j5j0j0J5N0O0L6L5L0L0J0J5K0M0L0L0J0J5
2431A433J0K0J5nj0j0%%j0m5n5k5j5j5j5k0m5m6m0k0m0l0j5j0%%K0%k0k0k0l0m0l5j5j0j0
2428H27j0j0j5j0j1nNOo%%nNK1K5K0L0K0K5J5K5K0J5Nk0j5J0J0J0J5J5%%j5k5l0j0NNJ0J0
2426I67NJ0%J5J0j0nJ0J0j0N%j0j5j0j0l0l0j0NJ0j0k5l0j0J0M5K5j0l0k0j5%K5J0J0J0J0
2423I02Nj5j5j5NK5M0M0J5k5l0j0NNN%j0j0k0nNNNJ0Nj5j0NJ0J0nk0j0J0K0%j0k0l5nJ5J0
2420H72j0j5K0K5L0L0J0nj0nj5%n%n%j0NJ5L5L0L0K0K0K0Nj0k5j0Nnk5k5j0nn%k0nj0j5%j0
2417I12j0%j5k0N%k5nnj0j0k5%J5K0nj5%K0K0nj5k5l1j5j5j5nj5NL0L0Oj6%K6J0j0k6j0%K6
2414G77K0K5%k5k6j0J0K6N%NK5L0K5K5J5%J0%j0l0l0j5%K0NJ0nj0nnK0L0K5K0J0k0%n%n%%
2411I37%nj0NNj0j0NNj5Nj0%%j0Nn%j5NJ5%J0N%J5J0NJ5K0J5J5nj5k5%N%J0NN%K0nk5k5j5
2408I37l5nK0%%%k0j0j0k5%j5j5Nj0%%j0NNj0j0nk1nj0j0k0nNj5j0NK0K5J0L1M0K0nk5NK0
2405H47J5J0J0NK0%J0J0J0J0N%N%%N%Nj0J0J0j0nJ0%%%%%%k0k0Nl5k5j5m0j5NNNN%%%N%%%
2402H32%n%j5Nj0nnn%k6k5%%k5j5nK0L5K0K6M0J0j5l0j5j6k5nJ5M1M0L0j5J5K5j5k5%j0j5
2399H27n%n%K5L0L0K5Nj0n%k0j5l0j0L5M0M0K5nk0j0j5j5J5J0j0m0m5nK0K5%NK0n%Nnj5J0
2396I02%nNK0K5%nnnnNj0k0J0J5NK0Nj5j5k5j0K5J0K0K0J5K5J5K0N%nK0%NNNJ0NK0M0L1J0
2393A193nj5k6j5j5%K0K0J1N%NJ0%%NN%j5nj0j6k0j5n%j0%K0L5L6J0n%K0J5nj0k0j5j0%J0
2390A183K0K5Nm0n1m0j0%j0k0m0m5m0k5j0n%j5k0j0j0nj0%nnNJ0J5J5J5K5K5L0K0Nj0%n%%
2388I67J5L0K0J5N%K0L5L0J5nnn%NJ5L1N5M0K5J5K0K5K5J5nK5K5K0Nj0j5j0j0l0n0l5m0j5
2385A263j0J0K0Nj0l0k5k0k5j6l0k0k5k5k5j0j0j0j0k5k5l0j5J0L0L0J0%j0k0NK5K0K5K0K5
2382A072%%K0K5K0K5K6%j0nn%N%%%N%%%%j0J0J5K0j0k0k6j5nJ0J5J6nj1J6L0K0K0%Nj5k5j0
2379A203Nnnnnnnj6k5k0NJ0J0%k5m0m5o0l0j5k0k0nNL0L0Nj5k5j5J5%j0j0%J5NJ5J0nl0l0
2377H72%L0K0%nK5J5j0j0%%J0J5J0J0K0L0J5nk5k5l0k5k5l0l5k5k5l1k0j0L0L6L5J5%j0j0
2374H32nNJ0J0J5J0J0K0J0n%Nj5l5l5%K0K5K5J0nnNJ0j0J0%j0n%J0K0Nj5j5j0%K5K5%k0m5
2371H82l5k5%K5K0%k0nj0j0%%j5j0j0j0j1k0nj5j0j0k5k5j5j5k0k0j5nJ5J0N%J0%N%j0k5m0
2368E36l0%K0M0L5K0J5K0j0%j5Nnj5nnj0j0nj0nj0j0j0j0j0j0j0NNNNNN%NK5J0J0L0J5J5K0
2365F56K0J0J5J5J5J0J0NK1K5K5%j0NK0K0J0K5L5M0K0Nnk0l5j5J0K5L0NJ0NJ0Nj0nk0l0j0
2363I47nJ5N%J0K5L0K5L5K5NJ0J0K5J6j6k5l0k5k0%J5K5M0M1K5nm1o0n0j5nNj5l5l0j5J0N
2360I57J0J0J0J0J5J5J0Nnn%nj5j0j0k0%nj5m0m5l5k5j0NJ0L5L5J0nnj0k0j5l0m1m5l5k0k0
2357F46j5k5l5l0k5m0k0l0j0k5j1%%%%K6J5nj5j6nJ1K5K5Nnj5NL5K5NJ5K0J5J0J0nJ0n%J0
2355E76nNJ0%%J0nj5j5%J5L5L5K0Nn%nN%%NJ5N%%j0J5K5L5K6J0j0j1k5j5%J5J5K6K5J5NNL0
2352H67M0J5k5k5nk5j0%%l0m6k5NK5K6K5K5%n%%%%nJ0J5K5NK5J5J5J5J5nj5%J0J5Nk0k0j5
2349I22j0NNNK5J5J5J5J5K0J5NJ5NJ0J0L0K5J5j0j0j0j0nNL0K6K5%l0m1l0k5j5j5j0j0NM0
2346A072%NnJ0J0NNJ0j5k5l5j0k5l5nNJ5nnnk0k5j0k5k0k5l0j0%N%N%nnk5oK1M0L0J5%k5k5
2343H27k5k0k1%k0k5k0k0NNNNNJ0nJ0K5NJ0K1K5NJ5J5%nj0NK5N5O0K0nj0NK0K5Nj0j0j5j5
2340I77j0j5%Nj0J0%NNNk5l5k5l5m0k5k1nj0j0%k0k0k5k0l0k5j5NK5K0K5Nj0k5nnk5j5k0j5
2337E46k0%J0NNJ5J0%%nJ5L0K5J0j5l5l5l5j0NK0L5N0N5L5NnN%%K0J5%NK1J5%NNJ0K5L0K0
2334H92%nj0j0j5j0%%k0l0j5j1k0l5m5l0nj5j0k0%Nk0k0nJ0K0J0j0J0n%J5J5J5J0NK5K0L0
2332G16J0j0%j0nnj0nj5nK0N%%j5%J0K0L5K0J0%J1L0K0J5J0K0J5Nn%K5K0NJ0J0%K0%J0J0n
2329I92J5N%N%j0l0m0l0l5m5l5l1j0NNk0l0l0j0nj0l5l5l5j0NN%j0j5j5j5NJ5K0K0J0K5J0
2326F01n%NN%J0%nj5nJ0L0K5%j0j5m0l5k0nJ0N%J5J5%K0J5J0J0J5%k5nj0j0j0%j5j5j0NL0
2323E81%%J0nnNJ5L5L0NNNK5L5L0%j0j5k5l0m5n0n5m0n%nnK0K5NN%%K0L5K0NJ5K5J5J5K0J5
2320G26nj0nj0J0NNJ0nk5k5nJ0J0J0J0J5M5K6L0L0J5J0NK0J5%k0l0j5k0k5%J5%NJ5nJ0NJ0
2317H62NK0nl0k5l0k0j1K1L0L0L0nk5n0p1n5m5l0j5J0%nj5k5l0j5j5%nj5j0%%k0k5j5j1K1
2315D06L5L5K0nj5l5m0j6%OJ0N5M0K0nJ0J5J5J0J5L5K5J0nj5n%NJ0J0nl0k0j0NK0%j5n%J5
2312F01K0K0K5K0J5K0K0J5J0J1J5J0J0K0J0%K5NJ0J5%%J5K5K0%j0K0K0%NJ5K0J5K0J0K0K0
2309A112J0j0k5k0k0j0k5j0k5k0j0k5j0k5j5k0k5l5n1n5l0l5j5j0l0k0j0j5j5k0j5j5k0k5
2307D11k0j6k5l5nl5j5J5J0NK0N0L1Nk1nJ0J6j1OK5NK0K5K0L0J5j5Nk5NL5L5M0L5%k5j5nk0
2304E81k0j5k0j5k0j0k5m0k5l1l0%%%%%%n%Nn%%nj0nj0nj0j0nNj0%%l0l5l0k5k5k5nJ5K0J0
2301A30k5m0j0J0n%nj0nnnnJ0j5nNj0NJ0J5L0J0NL0O0P0O5M0L5J6%nK0M0M5N0N0N5N5M5O6
2298H22M5K0K0J0K0K5J0K0J5NJ0NJ0%J0K0nj0nk0NK0K5K0K0Nn%nk5m5k0l5l5k0l5k5nNJ0n
2296H77j0nk0%NNK5%NK5K0J0J0n%N%n%nJ0j0nN%j0j0%L0K0K0L0K5nJ5J0l0n0l5m0l0j5m0k0
2293H02nj5j6nj0l0j0k0k0j5l0j0NJ5NK0J5NnK5Nk0n%j0nnnj0j0%j5k5m5n5j5J5K0nj0J0J0
2290E21J0Nj5l0l0k0j5nnj5l1l0m0k5j0Nj0%NnnNk0j5k0j5nnj0nK0K5K5K5K5K5J5L0M1M0K0
2287D56%k0j5k0j0j1NJ6K5J5Nn%j0NJ0K0K5M0L5L0NN%J0%NN%j5j0j5j0J5K0L0NK0K5K0J5j5
2284G11j5k0j0j0k5k0j0%n%%j0N%nn%J5j5j5%J5%j0NJ5K5NJ0NJ0%j0%j0Nj0nN%J0J0NJ0NJ5
2281F76%%nj5Nj5nNj5nJ0J0n%J5%Nnj0nnNj0j0%J0J5J0j5%K0L0L0K0K5K1nk1j5nnj5j0j0J0
2278G11J0J5K0L1K0k0l1j5NL1K5J0NNNJ0NNNJ0J0k0k0J0%j5k0NL0Nj5j5N%N%k0m6m5j5nnJ0
2275G01j0l0k5nJ5J0l0l0NK5L0%NJ5M0M0K1%NnJ0K0M0L5L0L0L0L5K5J5K0nk5nnnj0j0j0%j5
2272I77j0%nnk0k5nJ5K5J5j0j0j5%NL0J0J0k0k0nN%n%%%%nNn%nk0j0j5j5j5j5j0NJ5J5J0M0
2269I12K0N%j5j0J5K0J0j0nNj0j5nj5j0j0j0j0k0nNk0m5m1m5m5k0j5k5nNJ5k0n0m5k5k0%N
2266D46J0J0Nk5l0k5k1NJ6J0J0Nn%%N%nNJ0J5J5J5K0NJ0J5J0J0NJ5J5NJ0J0j0l5k5j0j0j0
2264E01Nj5k5k5m0j0%%j1J1NNJ0J0NJ0NNL0J0NK5L0L0N%N%N%N%%NJ5L0L5J5K5K5K0K6%NJ0
2261H07nj5j6OK0Nj5l1l0k5nj5k0%%J0j0%NJ0j0k5l0j5J5Nj0k5k5j0J0%%Nn%%%%%%n%N%J0
2257E66L0K5J5K5K5K0K0J5K5K1K0%j5j5%J0j0l6k0NL5K6J5J0J0J5NJ0K0J0J0%nj0Nnnn%NJ0
2255H82nl5n0l1k5n%NNNNJ0NJ1o%n%n%j5NK0J6nj6%J6NNnk1j0j0j0NK5K6NN%NJ0%nJ0K0%k0
2251H22k0nnJ0j0k1nJ6J5nk6j5j0j5j5k5j0J5J0L0M6M0Nj0nJ5J0J5J5j5l0j0K5K0nk0j5m1
2249G71k0%Nj0k0k0nJ0K5M6N0K0j0k5n6o5n5m0k5nJ0%%Nk0k0%L0L0J0nj0j5l0%L0L0J5nnn
2246F16j0nj0j0j0j0n%n%J0L0L0J0J0N%J5nk0j0j0k5l5l5k5nJ0%NJ5J5J5J5J5K0K0J5NNM0
2243F86L5K0J5K1J5N%J0nk0k6J0M1L0L5L5K5K0J0nk0%K0J5%J0L0M0J0j0n%j5k5l0l5k5nNN
2240I22%k5k0l0k0l0k6k0l0k5k5l0k5nJ5NN%J0K0%k0j5NL0J0J5j5k0j0%J0j5l5j0%J0J0Nk0
2238F01k0j5J0j0nJ0nk0l0j5nnj0NL0L0J0K0K0K0K0L0J5J0K5M0K6J5%j0J0Nj0%%%%%J5%J5
2235H22K5L0Nj5k0j5k0j5k0j6k0j5j0J0J0nJ0%NNNNL1L5J0n%%j0l5l6j5J0J0J0J1%NN%NN%
2232G97Nj0j0j1n%K6K0NJ0J5j0k5k0nnk6k0nJ0J5j5l5m0j5j0J0%%J5K0K0J5K0L5K6K5K0nj5
2229H22k0%J5NJ0%NJ5%k0nj5j5l1l5%%nnnnk0l5k0l0m5m0j0J5L0Nj0j0nj0nnNL0M0M5L0Nj5
2226F56k0j0j5k0nL0K5K5L0K5K5L6K0%NJ5nj0j0k0oJ1j1nJ1L0O0M0M0L0J5Nj5k5m0m0k5J5
2224H67L0K5J5nk0j0j0j5j5k0j0k0k5m1n5n0k5j5N%J5J5Nj5j0j5j5nj5k5%nnn%%n%%%%K0L5
2221E76L5K0J5j5k0k0k5j5nNJ5nj5K5L5K5j0l5l0j5k5J5L5J5nnK5K0J5J5L0J0%NNNJ0L0L0
2218G71J1j1j5j0j5j5j5k5j0n%%n%J5J0Nj5k5k0j0J0L0K5J0%NNNj0nj0n%j0j0Nj5J0K0M0J0
2215G26NJ5J0J5J1nk1nJ0J0%k5k0NJ0j0nk0%j5l0k0k0l5m0j5%nj0k5m5n5l6j0J5K0K1Nk1k0
2212C65J0K1K5J0J0L0NJ5J5K0J0nJ5J5nNNNNNj0k5l0%K0K0%%%J0nl0nJ5J0nJ0%%NNNNj0j0
2209E56NL0L0Nj0j0J5J5J0K0nk0k5%J5J5K5K0J5K0K0J5nj5j0j0j0j0k0%nnnnl0k0%J0K0Nj5
2207F31j5j5j0j5j0NJ0J0NNk0l5m0j0j5j5k0j5j5j5j6j0nj0nJ5K1J5J5nl1j5j5%J5J0NK6L5
2204D46L5L0L0L0L0L0M0K0L0K5M6M0K0J5J0J5NK0K0K5J0j5j5j5j0j5k0j5k0j5%L0J0J0%j0
2201H72%j0k5l5n1l5l5nJ0M0M0L6L0nl0l1l0j0%%%k0m0k5%L5M5L0J5N%n%J6K0N%k5k1j0J0
2199G61K1K5L0n%K0K0K0J5L0M5M0L0N5L5M1K0K0J0j0k0j0nnJ5K0Nj0k0n1m5l5j5nk0k5k5l5
2196I37l0m0n5o1m0k5j0j0J0K5L0Nj0n%J0J5K0NJ1J0J0J0NJ0J0NK0J5J5J5NK0K5%J0J0NJ0
2193I92NJ0NNnj5k5k5l0nJ5Nk0l0k0%K5K5L0K5N%N%NNj5l0m0m0k5k5k5nJ0K0J0J0M0M5N0K0
2191I87J0L5N0P0P1N5M0M0K5j0j5l5m0p5q1q5n0n5m5k5l0m5n6m0k0k0j5nnJ5%%J5nNK0L0K5
2188G36%%K0L6M0Nk0k5nJ5%NnN%%%%%%j5l1k0j5J5M6M5J5K5nnj0k0k0nK0M0J5l5n5m1m0k0
2185F91nNJ5K0NnNJ0j0j5%Nj5j0J0L5N6L5J0J0j0%L5M5M0P0R0R1P0N0N5N5N0K0j0k0o5q0q5
2182A253n5n6n5o5l5k0%N%NJ0J0K0%nj5j5j0%J5NNNNJ0NJ5%%J5J0J0NNJ5nj0K0J5nm5m5k5
2179I97k5l5j0J5L5K5K5NNNJ0j5j0j0j0J0Nj5k5m0k0NK5J0J5%K0K0NL0J0k5J5J0j5j0N%j0
2177A032j0j0j0j5j0j0j0j0%K0K0%NK0J0J0j0j0j0j0j5j0%j5j5J0nj0J5j5j5J0K0K0K5J5K0
2174A027K0L0K0NJ0NJ0J5N%K1J5K5L0J5L5K0K5K5NN%J0J5nJ5%%nj0NK0K5k0l0j5J5J0j5l0
2172A353k5l5k0k5j5k0j5j5j5k6j0nk5nk0l0nj0k5k0k5l5k0l0n5m0l6k5%Nk5l5n5n0m0l5o0
2169D26l0m6j5K0%%J0J0K1Nj0NJ0j0k1%K6M5M0J5n%J0K0K5N%j5j0nK0M0L0L0L0M0K5L0J1n
2166G77N%N%%NNnnNNnnN%j5oj0%j0j5%J0J0J5J1NJ5J0J0Nj0%nNj5j0NJ5Nj0k0l1k0j5l0l0
2163F61k0J5Nj5j0nj0%NN%Nj5l0l5j0n%j5j0nj0n%j0%nJ0J5J5Nj0k5k5j0NNJ0N%nNnJ0j0j0
2160D66J5J5K5L0J5nj5j5nJ5K5K0K5NNJ0NJ0%J0Nnk0nM0N5M0K1K0J5nnK0M0O0N0M5N0M0L0
2157A147%j0j5J0K0J0j0l0l0j5k5k5j0%j0l0l5l5n5m0m1k0j5k5j5nj0nn%K0j0l5k5j0%J5N
2155F31k0j5nJ0j0%NNj0J0nj5k5l0j5k5k0k5k5NJ5J0J5L5N0M5M0J5j0NNk0k0l0j0NJ5J5J0
2152F11J0J5J0K0J0J0K0NJ0J0K0N%n%n%nNj0%%nnj5l5l0l0k0k0k0k0j5k5k0l0%j5k5%%k6j5
2149C65%NNK1K5L5L0K0j5j0NJ5L0%N%NK0K0nj5NNJ5%nj0j5NNK5K0J0nj0nnNJ0NJ0j5j0k5n
2146E71K0K0K5K5K0L0L0K5K6K5L0L0L0K5L0L0O0Q0O6J0j5k0l1j5n%J0j0l5l5m0n0n0k5j0j0
2144H67m5k0j0NJ5J5J5j0k5k0k1k5nJ0%%J5J6K0J0J5K0K0J5J0NNJ0NJ0J0N%NnNJ0n%%nl5k5
2141H82j0nJ0J5K0J0j0l0l0%J5K0J5K0J5K0J5%j5nnj0%j0nj0l0l0j5%N%Nj0j5j0j0k5j1j0
2138G56k0l0l0m0n0n5l5j0J0L0K5L0K5NNJ5nk0j5k0k0k5j0j5k5k0k0k5j0j0j1j5k5j5NK0L0
2135C80%j0nn%nnNK0K6M0K0%NN%nNn%J5J5J0J5K0J0K0J0Nj0J0M0N5L5J0j5k5k5k0l5l0l5m0
2132E01k5j5%nj0j0k5j5j6k5m0l5k0k0Nnnnn%nNNNJ0nK0nJ5J0j0NNNNnJ0L5L0M1L0J0%%J5
2129D56%%NNK5L5L5L0L0K0M0K0%k0j0J0K5j0l0k0j5j5j0J0K5L0L0K0L0%j0j5j0N%nJ5J0J0
2127G51J5NK1J5J5NK0N5L0J0J0J0J0nn%nnJ0J0%nj0J0J0NNj5l0n0n5l0j0nJ0NK5Nj5j5%J5
2124H22j0k5k6k5k5k0k5%J5K5J5J5j0k0k5j0NK0L0L5J6onJ1j1j0j0J0L1M0Nj5j5k0j6n%%j0
2121G51%%J0j0k5l5l0l5k0m0l5k0l0l5m0k6Nj5j0%nnnnNK0J0J0J1J0K5N%K0J0%J0J0NJ0%%
2118E01%%%nJ0nnnnnnnnn%J5NJ0NJ0NNj5l0l5j5l6m5l0NK0J5NNJ0K1J5J5K5L0L5J0j0l5l0
2115D46k0k0j5j1k5m0k5nnnnj0%nj0nnJ0J5NJ0J0NJ0NNj5j0%nnj0NJ5L0N0N6J0%J0NJ5J5n
2112D71K0L5J5%nnj0nj0j0j0j0j0%%j0Nk0j5l0n1n5l5j0M5N5N6K0j0j0j6j5j0k0k0nK5L0L6
2110D06J0NJ5L5J0L0K0j5l5n0l5l1j0Nnnj0%%n%nN%J5M1M0J0%%Nj0k5l6k0NN6O5L5nm5k5J5
2107D56L5L5J5%j5j0%K0K0K5K0J0NJ0N%J5J5J0J0K5K0J5J0%k0k5j5j0k0nJ0J5K0J0%%%%J0
2104G21j0%%%j0n%k0k0j0K0K5j0NJ5J0NNJ5J0NJ0%j5l0k0k0k0j5Nl0m5l5k0j0n%n%L0L0J5
2101E71j5k5k5k5m0l0k6k5l0m0l5j5n%j5k5m0n0o0k5j5NJ0J0NNj5k0NL0J5K0K5L5L0J0nJ5
2099A85K5K5K0%Nj5j5%J5M0L5K5Nj5j5j5j5%K5L0J5J0k0%J5K0J6J0J5nnj5j6l0k5j5J0K5N
2096C55nNJ0J5j5j0j5j0%Nj5l5l0m0l0l0nJ5M0J0NK0M5M0K0%J5J0J0nNNJ1K5K5J5J0L0L0J0
2093E41NK0K0K5K5L5Nj5j5j5nk0k0j0NK0J5K0%NNj0j0Nj5k5k0j5k5k5k0k5nK5L5L5K0%J0J5
2090E96NNNj5l0%K0NK5K5L0K5K0K5J0k0k5k5j0j0j5j0j5%M0L5K0nj0j0j0j0j5j5l0%NNNNN
2088F36NJ5Nj5J0J0j0l0nNK0J5J0J5N%j5j0l0l0nJ5J0%Nnk0l5n0n0l5l0k6l0k5l0k5j5J0L5
2085C00K0J0j0nnnnj0l0m5n0l0NJ0J5j0k0j5j5j0NJ5L5N5N0L5J5K0%j0k5%J0J5K0K0K0K1K0
2082D16L0K0Nj0nJ0K5J5j5NL0N5M0K5K5K0Nn%%j5m0k0k5j5%nj5k5j0NJ0j5l0k5k0j5k0j5j6
2080C80m5m5l0nK5K0L0K0J0J5J0J1NNNNj0j0NK5K0%J0K0nj5n0o6o0m0k5j0%K0J5Nk0l0k5k5
2077A45k5k5nJ0J0%NJ0Nk0nnk0k5k5k5l0j5K0L0L0Nj0j0j0j0J0K5L0J5j0j0J0J0J0J0J0J0
2074A25%K0L0M5N0L0J0nnJ0J0J5J5K0L1K5L5L0L5K5J0nNNN%j0j5j0j5%Nj0J0K5J0j0j0k0n
2071E16j5j0j5J0K5K5J0n%Nj0j0k0n0l5j0L5K5j0k5j5j5n%n%noJ6k1l0j0k5k5k0l0k5k0k5
2069A70k0k5k0nK5L5M0K0K0Nj5%L0J0J0J5J5J5J5L0L1Nj0J0j5l6l0k5j5j5k5%K5J5NJ0J0N
2066C15J0Nk0l0m0m5l0j0%J0L0K5J0Nk0j5%j0l0n0m5j0Nn%l0k0l0j5j5l0k5j5%%J0nNN%%J5
2063i5J0NK0J0J0%K0L0L5J0NJ0L0L5Nj5N%j0j5Nj0n%NnJ0j0J0%NnJ0NnJ0%N%J0J0K0NJ0J0
2060A95J0J0J0nnJ0%%J0nk0j5j0k5n0l5j0J5K5K5K5K5K5L0M5K5j0J0K5L0K0NOK0K0L0K5K5
2058E11nj0nn%j5nnl0k0j0J5M0J0%nk0j5k0j0J0NK0%L5L0J0j0k5j0J5J0%j0nnN%%%L0Nj5%
2055D91%L0%k5j5j0nL5M5M5K5J0nk0k0%%NNNNNN%nl0k0j5k0j5l0j0k0k0j5j5NK0J0J0NJ0j5
2052D41l5l6l5m5l0nj0%j0k0k0NJ0NJ0NJ0J5N%J5J0J5%l0l0nNK5%j0j0nnnNj0NN%NnJ0%%J0
2049B55N%NJ5nN%J0nnNK0L5K0K5L1j0k6m0m0j5J0nN%NNN%NNJ0NNNJ5%J5%j5j0j5j5J0K0J5
2046C65J0L6K0J5j5j0j0j0j0oK1L5M5J0%j0l0j0J5%NNnnNK0J5NK5L0K0k5n0l0%M0N5M0J0n
2043F16%j5j5k0j0%%k0l0l5nNJ0j0j0j5nj0nj5%j0j0j6%K1K0%j5k1k0j5k0nK5K5nj5k0j5k0
2040B95NJ5J0Nk0k0j5l5j0j5j0j5NL0L5N5L5%j5l5j5j0%K5L0J5K0K6M5M5K0Nnj0J0K5J0j0
2037E26j0J5J5K0K0J5%j5k0%j0j5nj0J0K5K5J0J0j5j5Nk5k0NJ0j0k0j5j5j0j5j0k0NJ5NJ0
2035D71j5j5%L0N0K5k0m0%K5K0%nnJ0L5L5L0%l0nJ0J0n%%n%J0NnJ5K5K0%j5%N%%%%%%%nNj0
2032F56%%Nj5k5k5k5k5%NNNj0j0nj0nj0j0nnnj5%j0nj5j0nj0k5m6k5j0l0j0L0M5M0M1M0L5
2029E01Nk5k0nk0j5j5k1j5k0nnnnj5%nj0K0L5K5K6L5K0K5K5M5J5nJ0J5J5J5J5K5J5NK5K5%
2026G31K0J5J6%NJ5NJ0NJ0Nn%N%%Nnk5k0k6k5m5l5k5nk0l0k0k0k0k0k0j5m5l6j5%%j5l5l5
2023B85j0NK5K5J0J0%J5K6K0K5L0NNK0M5M5Nk0k0NN%J0J5K0%k5l5m0k0%%J5%J0K5nj0k5j0
2020D86j0j0j0%%j0J0Nj5k5m1j5j0k5nK0M0K6L0J5j5%%j0j0k0%NK5L0J0j5l0l5j1J1NJ5%k0
2018C91l6l5j5J5K5K5K1J0%NNj0j0j1j0nJ5NO%J5J5nk5k1j0J5J6J5NK5K0K0K0J5L0M0J5j0
2015E86nk0l0%J0J0nk0j0J5Nnk0l5l5k5m1m0l5m0o0m5j5J0j5k5j0k5nl0j0j0NL0L0Nk5l0j0
2012B5J0J0%J5Nj0%J0K5K0%nK0M0L0nk0NNj5J0J0j5nNK5K5K5L0J5L5L5J0Nj0Nnn%j0NJ5J5
2009C85K1J0j5j6j5j0j5N%j0NK0J0J0J1J0J0J0J0J0J5J0%%n%K5L5L0K5N%NNj0J0J0nNJ5J5
2007F36Nj5k5k0j5k5k0l0j5%J5%J0NNJ5nm0m5o1l0nnnn%nj0NJ0J0J0J0j5l0l5nK5K5j0l0j0
2004B70J5L0K5M5J6j6j5nK6NJ0K5L0L0K0nnnn%%%%j0J0Nj0j0j0k0j0J0L0J5J5J0%nJ0nk0j0
2001D86j0k0k0k5j5j1k5k5j0nj0j0nNJ0nK0L0K0L6K0nnJ5j5j0J5Nnj5j0j6j0j0J0Nnj5j0j5
1998C35j5%J5J5%nnnn%K0K0%k0k0j5k0j0nj5n%k0nj0J0NNJ5%l0o0n5k0J0K5K5L5K0n%j0%K5
1995B20K5J0NJ0NJ0J0J0J0J0J5NJ0J5nnJ5nNJ0nJ1K0J0J0K5J0NK0J0J5J0J5J0J5J0J5j0j0
1992E71%k0j5%j0j0NNNNj0l5l5j5%J5NNk0l0k0k1k0Nj0j0j0nj0nj0nj0nj0j0nj5j5m0k0k5
1990A40j0J5N%J5J5K0J0nj5j0j0j5%L0M5L0%J5J5%NNnN%nJ0j0k5nk0l0%j5j5NJ0%J5K5N0M0
1987C30L0%nNj0%%j0NnnNnj0N%j0j0k0k5j0K5M0L0L0Nn%%j0NNj0k0k0l5j5J5%NJ0NNj0K0%
1984C30%N%j0l5l0j5nK0nJ5%j5j5nnnj5%NNnJ5L5L0nl0k0j5j0k5k0j5j0k5j5J0%%j0NNj0N
1981A10L5J5J5J0K5K0J0k0l5k5k5j0K0%%J5K0K5J0j0J0K5L0M0K5j0k5j5J0K0K5J0j5j0NK0
1978C50L5K6K5J0j5%%Nj0%%j0nj0j0%j6k0NJ5J6J5J5j0k0k1n%J5NOJ0NJ0J0nJ0J5nK0nJ5%
1975D71nj0j5K5J5J5j0k5k0%J5J0n%J0j5j5j5n%k5l1nK0%%%%K1NJ0j0j0nNK0nj5m6m0l0J0
1972B90N%J0J0j0j5j0J0J5J5n%J0J0J5nnJ0K5J6onk0%%NJ0%k0nj5j5j5j5j5j0k0j5j0%K0K0
1969B60L0J0nnj0j0l0k0k5j0k0k0nnnnj0%%j5J5K0K0J0nk5j0j5k0n0l5k0K5N5M5K5J5J5J5
1967A80j5j5%K0K0J0j0%%j0j0NJ5L0J5L0K0Nj5nnn%nj0%%k0J0K0J5K5L0J5nj5j5k0nN%Nj5
1964B75nnn%nj0J0K0L5L5j0k5k5j0k0k0k0j5nJ0%%J5j0%J0%%%N%%%NNnNNj5J5Nnnk0j5j0j0
1961A80j5k0nJ0K5K5J0j5nj0j5nN%%K0M0M0K0%nJ0j5j5J5nn%K0NN%%k5l5j0J0J0nnN%%%%N
1958B45%J0K5K0J0%%N%K0N0N1K0j5k5j5k1nnn%j0j0j0nJ5L5K6K5K5K0J5K0nnnnnK0K0nl5l0
1955D56j5NJ0NNJ0NJ0NJ0J0J0NN%l5m5n5j0j6l0%J5J0J5J6J5j0k6k5j0nk5%J5%J0NK5K6Nj6
1952C85nNOon%n%N%NONNJ0%j5nNL0%%N%%%N%%nJ5j0j5j0j5j6l5l0%nJ0NNJ0J0J0J5J0k5j0
1948C50K0M1L0J5%j5k5NK0J5J0n%Nj0j5j0j0j0j0j0j1N%nJ1J0nnJ5%j0%%l1j0J0N%k5k0nj5
1945C05j5nk0l5k5k5l0k0j5nK0L0K5J0j0j5j5k0j0nnnn%nk0J0%j0n%%nj0NJ0J5J5J0J0j0n
1943A10NJ0%NJ0NK0M5M5J5%K0%j0j0l0n%nnNJ5K0K5J0j5j0J0K0nl0k5j0J0j5nNJ0K0J5J0N
1940B90J5J0J0j0k0k0n%J0NJ0NJ0NJ0J0K0J5J5%%Ooj5j5j5j5NJ5J0J0NJ0J1Nk1l5l0k0%NJ0
1937C05nnJ0L0L0J0%NJ1oj5J5K6J0j0j0J0K0J5j0j0NJ5M0J5%k0j0j0nl5k0j6l0m0l5k5%K0
1934B75K5%%%n%J0J0J5Nj0%j0%%nj0J0J5J0nj5J0M0M6L0Nj5k0J0K5J0j0j5%%k0j5J0N%J5L5
1931D61M5N5K0j5m0n0m5l5k6%L1J5j5j0j1j0j0%J5J6J5K5J0nnj0%J0J5K0J0nl5k5j0NK5L5
1929D66J0nJ0J0nj0k0j5k0k0nj1k0k5j0%J5NJ0NN%%j5NK0K1L0J5n%%%%NJ0L0N0N0L0J5NJ0
1926F46%k0m5l5k0n%NNNJ0L0J5J5J0nk0l5k0j5n%%J5%j0k0j5m0j0N%nNL5J0j0nl0NK0K0Nj5
1923D76%nNj0n%NJ0j0nl0nJ0K0J0J0J0NJ5J0J0J0nk5k5nk0k0k0j5j0j6%j5k5NNk0j5%L0N1
1920C91J5K0NNJ0n%%J5J0%nm0j5%Nj5j1nk0N%K0L6K0NK0J0j0k0nk0j5j0j6j0j5j0j5j0j0j5
1917B95%j5k5j5nK5nj0nnNK5M0M0K5K6L0K0J0NJ5K0K0Nj0j5nM0M5J0k5m5n0l5l0j0NJ0N%J5
1914D26%%nnk5l1k0NNNNJ0NJ6L0K5K0J0%nJ0J0k0l5l0j0NK0J0nj5j0j0j6j0j0j0j5NK5K5J6
1911D01%J0J0nk0j6j0k0k0%K0%%j0j5%%J0K0NNJ0%j0j0j0j0%%j0j5nJ5K5M0L1L0K0nj5j0N
1908D41NJ5NJ0J0K0L5J5j5k5k5j5nnnn%j0n%nj0j0j5j0j1j0j5j0j5j0j0j0nJ0%NJ0J5J0J5
1906C60%j0l5l0j5N%j0k0%K5K5J5J5J5J5J0nNN%K1K0%n%J5L5J5%k5j5nn%nK0J0j5j0nJ0%%
1903D26%%J5j5nJ0%%%NJ0n%Nj0J0J0K0%l5j5j0k5oJ6J5nk0J5M0M5J5j0j0j0j5j5j5J5K0K0
1900D86j0nJ5L0J0K0K0%j5nj0j0j0J0K5L0J5%j5nnl5l5j5nj0j0k0j0%k0%M5K0J0%j0j0nnj0
1897D46j5%K5L0J0k0k0l0nK0L0L0K5L0J5%k5k0j0nk0%K5K5J5j5j5J5K5K0j0n0m0k0j0j5nj0
1895D26N%k0l1m0j0%%J5J0NJ5K6Nj5j1j0nnnj0NK5K6J0j5k1m0l5k5%%%J5K0%NK5J5J0nnL0
1892C85N6M5J0nl0k0nK0J5K0K0J0K5L5J0k5k0j5J5Nj0k0l5l0l5j0%nj0nj6j0j0J0J5K1J0%
1889D11J5J5%J5J0J0%nl0j5j5l1nk0j5%J5NJ0%J5J6%j6j5k0j5m5k5k5J5K5%j0J0j0NJ0J5K0
1886C20%%nJ0N%J0K0K0J6K0K5Nk5l0k1%NNk0k5nJ5L5L6L0%n%l0k6j0K1K5K5K0nl5k5k1%NO
1883C91%k1j0J5L6L5M0L5L5NnnNj0k0j5nnj5k0k0j0k0l6k5l0j5j5NNj5l5m5j5%J0K0K0K0n
1881B60J0L0K0J0nj0J5J5J5J0nn%NJ0L6J5K0%J0NNNNNj0nK5M0M5J5Nj5%J5%n%J0J5k0l0l0
1878E36j5nnNj0nk5k0j0K0L0K0K5L0K5J0j5l5l0k0NL0M5L0nk5l5k5j0j0k5m5k5nJ5J5K5%j5
1875D46l0k5k6j0nnN%N%nj0j5n%k0nj0%%J0j0k5l5l5k0J5J5K0J5J0%j0K0J5NK0N%%%nK0K0
1872C35K0K0K1%k6k5%n%n%j5nnK5K5nn%J5K6oj0j0l5m0k5K0N5L5J6j1N%j0j5J0K6L5M5K5%
1869E01k0k0k5k0j0j5ok0k0nJ0J5J5nJ0OJ0NK0Nj5%K5K5J5%NJ0%%N%N%nJ0%N%%N%N%%n%n%
1866E16nNj0j5j5j5k5N%j0l5m1j5J0L0J1%oK1L0L5L5K5j0k0k5j0l0l5l1j5%M1K5J5%%j0J0
1863D36n%%nj0j0j5j1k0nnk0%%%%J5M0K6K5J0nNJ0k0j0j5j0j6j5l0nN0M6K5K5NJ0K0%nl5k0
1860D56k5l0n1m5l5j0j5j0j0nK5J0J0NJ0NJ5J0J0J0J0NK0J0J0ONJ5Nk0nK0J5L5N%k5j5k5m1
1858C60j0J5J0j5j5NK0J5J1J0%j5l1k5k0nJ5K5L5M6K5%NJ5nj5k0nk0l1nNK1K5L0L0K5Nj0%
1855E06%N%N%nk0j0j0k5k0j5k0k1j5j5k0%J0N%%NNNJ0NJ0J0OJ5J0N%nj5NK0J5K5K0nk0j5j0
1852D36j5j0k0o%%O%N%nJ0NNJ0NJ0N%J5Nk0nnnnj0%nj5j6nj5nk0nJ0J5nk5k0nJ5J0%%NnJ0
1848C30%J0Nl5j5K0K5K5Nnj5j5J5L0K6nnJ5L0K5J5J0K0%j5j0%nj0nn%J5J0N%j0Nj0n%j0%N
1845D66Nnm5n1l5k5j0%J0J0NK5K5K1K5Nk0j0nj6%j0j0N%n%J0nnNNJ0NNJ1J0NJ0j5j5%K5J5
1842D31J0nk0k0k1j0K0M1L0j0k5l6j0NNJ1J0J0J0nk0j0oj5j0NL1J0n%N%k1j5%%N%NJ6K0J5
1840D31K5k0l0k1k0l0j5k0k5j5nk5nK0L0L0J5nnj5NL5L0Nl0k5k0l5k5nnNj5%k0k5%J0J0K0
1837B10N%nK5L0K5n%K0K5J5K0K0nj0nnj0j0nj0j5nnj0j0J0%N%%J0nnJ0%N%%N%j0j0j0j0j0
1834B65j0k0nJ0nj5J5K0K0j5j5J0NNN%N%%J0k0%n%nNj5j0J0K0L0M0J5%%nj0J0L0L1Nj5nJ0
1831D01j0k1nn%j5j5J5K5K6j1l0l5j5NNK5K5J0j5j0J0K5J1J0nnJ0J0j0k6m5l0k0%n%n%N%N
1828B85NNNK0L5L6%oJ6J0J5J0K0k5k0NJ5J0nk0nnJ5J5nj0j0J5J5%l0l6m5m0j5N%j5k5%nJ0
1825B45J0J0L0L0K0n%NK0J5J1%%%ok0m5n0k5J0K0K0NNnJ0nk5k5%M0K5%nJ0J5J0J0J5J0J1N
1822D01J5M0J5J0j0J5K0J5J5k0k5k0k5j5j5n%%j5l6l5j5%J0K5J0J5K1Nj6j5%K6K0N%NNJ0K5
1819D61%nj5Nj5k0k0oJ6NNN%Nj5k1m0k5J0L0J5nn%J5J6nj6l0l0j5%J0K0K0K0K1K0%k0k1k0
1817C50k0k0k0k0%%j5k0k0k0j0k0NK5K0J5%NJ0k5k0J5M5M0J5%%Nj0j5j5k5j0%%%K5K0K5J0
1814C25j5k0j0J0K5K0J5K0%j0k5j0nj5l0k0j0%%%%j0j5NL5L5N%NK5L5L6L5K0j0J0k0l5l6j0
1811C55NJ0J0J1%k1l0j5NJ5K5K1J5j0j1j0Nj5k0%%j0k0k5j0j0%J0K0J5J5J0%NN%J0%NJ0j0
1808C65N%NnnNK1L0J0j5k5%L0M0J0N%j0j0%J5Nj0k0k5l6k0j5k0k0J0L5L0J1j1n%j5k5l5l5
1805B70l0%n%%K0K0K0J5%NN%k0j5k0j0J0J5J0K0J5J5K0J0%%K6L0L0K0NJ0J5M0O5N5%l0l0k0
1803E86N%J5K5M0N5M5K1J5J5NJ5J0j0%%K0J5J0J5K0J0j0k5j5j0k0j5nnNj5j5l1m0l5l0k5%
1800F41%j5m0l0k5j5j5nJ5J5%k0j5j0j0j0j5k0nj0j0nJ0K0n%J5NN%%n%%%%%j0J0J5j5N%J0
1797D56%K0%K0L0K5N%j5k5l5l5n%%N%J0NK0j0nj0j5j0N%j0j5k6k0%K0K6J0NNNNJ5K5M0K0J5
1794E56%j0j0nj0j0j5j0j0NN%J0J0J0J0J0nnnnj0nnj0k0l0l0j5j1j0j5%%J5K1K0K5nk0k6k0
1791C65%K0K1J5k0l1j0K0K1K0K0nl5k1j0NJ6K0%j0k6j0J5NJ6K0K5L5J5J0L0J5j0j5k0j5k0
1789D71l0n%K0J0J0%nNj0J0J5K0N%j5j5nK5M0K0n%%j0k5j0l0l0j5nL0J0NNj0j0NNK0K0NnN
1786E21nn%j5nn%J0NNNJ0j0k5j0j5NN%%N%nJ0J0nj5j0k0j5j5j0j6j5nnj5%K5K1J0k1nj0j0
1783C55j0J0J5K1NJ0J0J0J0L0L0Nj0%J5J0NNN%J5L0N0L0Nl0k0k0k0l5j5nJ0L0Nk0n%j5m0l5
1780D46J0K0J5J0J0J0J0J0J0J5k0k0k0m0m0k0NK0J0J5%%%%k5j5k5j6K1%j6k0j0Nn%n%Nj0%
1777C40%j0J0L0N6L5%l0k5%%NNJ0%nJ5K0j0J0J0NN%J0NNJ0J5J0J5J0J0J0J0K5K5J0j5j0j5
1774F06K0M5M5J0j5k0j5j0k0j5k5l0k5k5%J5K0%j5j0J0J5j0m0l0j5%%j0J0J5J5nk0l0l0k6
1772C85k5j5J0L0K6Nk0noOJ0K0%J0J0NJ5NNNJ0%%k0m0l5j6j0J0n%n%nK0L6M5NJ0J0J0%nn%
1769D86j0nnj0Nk0nnnJ5J5j0J0NN%J0J0J0J0K5K5Nj0nj0nnj0nj5%nnJ5L0J0%J0NnJ0%%%%%
1765E61%nj5j5nj0j0j0j0k5k5k0k6k0nJ5J6%NnJ0N%J0%j5j6j5j5N%j5l5j5NK0K0NNNNj0j0
1763C40k0nJ5J0J5J5J5J6J5K0n%J5j0k5nj0k6l0l5j0J0J5M5L6K0J5%j5l0j6nnj0J5L1K5K0
1760D46J0k0n%%K5NJ0%n%%J0L5K5J5J0J0J5%k0l0k5k5j0j0j0j5j5NL0N5N0K0j0j0k5j0j5j5
1757E01nJ5NN%NK0nj0N%j0n%nnj5l0k5k0j5Nj0nNK0J0J0J5J5J0J0K0%nK0L0J5Nj0l0k5l0k5
1754D56l0%K0J0Nl0k0%j0j0j6%j5j0nL5K6%j0j6NK6J0J5J0nk5k0k1J0Oj1NL6L5NJ0nNnnk5
1751D36l0NK5L0M0K0j0k0j5j5j0Nnj0J5J0J0NJ5%j0l0l5j5%J0K5L5J0j5j5nj5j5NL5L0%j0
1749D86nk0nN%J5nj0j5%k0j0j0j0j6N%%%J1nj6l0j5nnj0%K0J0J0K5K6J0j5j1j0j0j0j5j5j0
1746C15j5%J0%NNNNNnK5K5nJ6J5%J5K0Nj5j5nJ0%NnK0L5M0K0j0k0k5J5J0k0j5j5N%j5j5N%
1743D36j5nnj0%%%%%J5J5%k5j5%j1j0k0j0j5j5K5Nj0j5J0K5K5J0J6K0L5J0j0j5j0j5%%J0n
1740D21l6k0NL1N5K0J0NNj0n%j0nnnj0n%j0j5J0K0L0J0NJ5%J5J0J5J0nnK5K0Nk0j0nnj0nj0
1737E31%j0j5%nj0nj0N%j5J5Nj0nJ0K0K0K0K0J0%j0l0k0%j5j0NK5K5Nk0l0k5l0%N%%J5nk5
1734D31l5k1nJ5J6J5J5J5K0NK5K5Nj0nnj5nj0k0%K0J5j0j0%J5NNn%Nj0%%%nj0j5Nl0m6k5%
1731C60K0%%J1%oJ6J5nnJ0%%k0l6k0k5l0j0J0J0J0J0J0J0%N%%nk0k0n%%%n%%%%j0j0nj5j0
1728B35nk5NJ5%J0K0NJ0%J5K5J0j0j0nJ5J0Nl5j5%N%k5j5j0%NJ0nNJ0j5J5J5NJ0J0NJ0J0J0
1725C30N%N%%k0nnnK5L5L6L0nj5j5k1NK1K0J0nNNJ0K0%K0K0%J0J0J0Nj5l0l5m0k0NK5L0K5
1722D86K0Nj0%n%%N%%%%%j0n%j5j0nk5%L0K5J5j5k0j0k0j5%%n%%n%%n%nn%%n%onJ6L5NNNJ5
1718D61nj0nnn%j5Nj0NNj0j5j6k5j0j5k5j5j5J0J0J0J0J0Nj0l0nNK0j5l0J0O0M5Nl0m5l5j0
1716B65%J5L0J0%%J0NNNNnJ0N%%nnnNN%j5j5k0%K5K0%k0j0j5j0nJ0J5%NJ5K5L1L0K0J5j0K5
1713D71j0%%n%J0J5J0J0%j5nj0j0nj5j0nj0k5NK0NJ5K5%NNNnk5k0nJ5J0j0j5k0k1k5k0k0n
1710C10%J5K0J5K0nl0l0k0j0n%nl0j0%J0K0Nk5l0l0nJ5L0K0J5j5%%J0J5K0%%j5l5l0%L5L0
1707B75L0J5nJ0J0%J5J0J0%j5k0NL0J5%j5k0%K0K1M0J5%J0N%j5j0%K0K0L5L0Nj5j0%Nj0j5
1704E01n%j5%nnj0n%j5nnnNJ0j0N%%N%NJ0%j5j0j0j5k1k0l0j5%NnJ0K5K5J1oO%N%%n%%J0J0
1701D11K5Nn%nn%nNnk5j1J1N%j0on%%N%%nl0l5j5M0N6L5J0K0J5N%j5nnj0j0j5%j5k6k0k0N
1697C45K5K6%%NNn%Nn%L0NJ0K5J0K0K0J0nj0j5%nj5j5%k5k5k0k6j0%j0nNNnJ5J5Nl0m5l5j5
1694B60J5K5N%J5%%%nNNj0N%nNNn%Nj0J0K0%NK0J0J1J0J0j0l1k5j5k0k5k0k5%%nNnN%%NK0
1691B65NJ0Nj0j0%j0j0k0%J5L5M0J0NJ0J0NJ0%J5%k0k0l0j0NJ5K0Nnj0j5j0nj0j5n%K0J0J0
1688C10%J5J0Nnl0j0k0l0j0k0k0K0J5J5K5K5NK5J5j0n%j5nnj5NJ5J5J5J5%k0nnk0nnj5%L0
1685C05J0J5K0K5L1K0l0l1j5J5L1K0j5k6j5%Nj5nK5nJ5K1K0L5J0nl0j5j5j6j5k0j5J0K5L1
1683D01Nnnj1%J6K0K0K5j0k5j5j5NJ5J0J0J5J0J5Nk0k5k0k0l1j5K0L1J5NJ0J0K0J5%K5L0L0
1680E66M0K0j5l0k0k0NL5J5J5J0j5j0NnJ5J0J0%J5J5%j5k5l0j0J5L5K5K5L0K5L0K6J5J5J0
1678H32J5%N%%k0m5l1l0j5j5nk0j5J0L5M5M1K5K5M5L5L5L5L5J0nJ5nk5k0k0k5k0k0m0o5o6
1675G36n5k5%J0J0j0k5k5NK5N0N0L6J0J5NJ0NNk0m1k5l0l5k5l5l0l5l0n0k0%%%%j0k0j5nN
1672D11K0J5J5K0K5K0K0nnNj5j5m5l0k5j5Nj0oOj6n%nnnnJ0J0NJ6J0NK5nk0nk1j5nk5k0nN
1669C15NJ0J0%K0NNJ0k0%nJ0J5NJ1%k6k5%J0K5K6J5j5j0l1%J5J6J0K0K0J5l0m0k1J0k0%NJ5
1667C80J1J0NJ0K0Nj0J0%%%%J5j0j0n%j0l0l1l5k5%K5J0J0K5L1K5L0Nk0n%j5%nn%NnJ0J0j0
1664D21NNj0nj0nk1%%j5k5k5m0j0NJ0NJ0j0j5j0j5J0K0K0N%NNnj5l0l5j5K5M5L5L0L0Nj0j5
1661C55N%NN%N%N%J6K5M5M0%j5l5l5nk0k1j0j0nn%K0J0J0J1NJ0J0J0J0k0k0j6O%j1nJ6J0n
1658C96%J0J0nk0onk5l0k5j5J5J0J5J5J0K5nl0m5j5NNj5j0nnj5j5nnj5nnj5%NK0L0N0L5J5
1655C30Nj0nk0l0nJ5J5NK0K5nk0k0k0k0nK5L5M0K0Nj0k0k0n%J5J0Nnnj0n%J0%%Nj0l0l0j5
1652B60%K0K5J0nNNJ0NNNNN%J5%NNJ1NNj0J5K5L5Nj0%%L0K5%l0l0%k5j5j5j6%J1NNNNnJ0J5
1649D36j0k0k6%L1K5N%K0J5%j0l0m5m6j5NK0K0J6oJ6nk1k0k0k0J0J5J5J0Nj5%nnnnnj0k5j5
1646B80j5%J5NNNNJ5%nJ5J5nNK0K0NOK0J5%Nk5j5oJ1K0J5J5J5%j5l0l1j0NNj0j0nj0nJ5L6
1643C96L0nl6l0nNJ0J0J0Oj1%%l0j0J0J0nj0Nj5k5j5J0NJ0J5K0NNK0K1N%j5noK6K0L0K0Nn
1640D81n%%%%%j5k0j0j5j5j0j6j0j0J0Nnj5j5%K5J5j5j0J5%%N%J0N%J6J5%NJ0K5K5K0K0J5
1637E36nl0j5%j5m0l5m6l0j0j0%j0j0%L0K5K5L1NNJ0NNNNNnm0n1m0j5K5M0O6N5M0J5J5nk5
1634E11j5j0k0k5l5nNJ0%J5K5%J5J0J5J0J0J0NnJ0j0nJ0n%%n%n%%n%%%%%k0m5k5l0%J0%NK0
1631D26K0j0j0%J0N%N%J0%j0J0%%%%j5NK5J5L0Nk0m0k0l5l1n%K1K0K0M0J5%K5J5Nn%l0l0J0
1628D76L0K0K0J0%k0l0j5j0j5k0J5J5NJ5K0%k0k0nnnnK0K0Nk0k5NJ5J5K0%k0j5j0NNj0NN%
1625D76J5K0K0%j5nnn%j0J5L0L0L0%k0nnJ0%%j0j0j5j0J0%k5k0j0%%nn%%nj5NJ5L0M0N5M0
1622F41NJ5J0J5%j5l5k0k0NJ0NJ0J0J0J5J0j0j5%L5K5Nj0j0j0j0J0L0L0L0L1L0L0M5M5K5N
1620I82J0nJ5K5K5M0K0J0J5nl0j5j5j0l0k0k0k0j5J0J0J5J0NK0%K0L0K5K5K5K1K5J5L0K5K0
1617A288%j5k5k0k0k0j5%J0L0M0L0L0L5K5J0J0K5K0J5K0K0L0N1M5L0M5M0M0L5K5%J5K0K0L5
1615A924M6O0P0O0P5O0M6O5Q0R0P5J01J15J55J66J70J71J75J96K45L01L56L81M16M66N26N87
1613G178O77P52Q22R12J008J123J258J388J549J725J915K085K201K236K135J935J604J188
1611C3691P17K06k66o57r17j033j032r38p57n06k06J41M71P87J098J408J705K055K436K893
1610D1296L394L880M241M426M366M036L418K512J368J26j088k116k887l314l403l239k862
1609E4154k341j735j092m56J25O82J233J749K261K787L394M086M767N334N639N640N258M477
1608I5962L308J775Nj835l524m868n724o096o041n674n098m397l614k832k101j428q32k76
1607D6710K50P72J269J789K306K787L118L249L123K707K015J033j26j388k572l569m286m662
1605E4525m702m482m100l635l113k586k056j574j153q07m81j65J40M16O37Q42J017J108J068
1604C0899R02O17K41k16p12j213j674k025k241k321k311k221k065j880j664j474j273j098
1603H271r33p92o76n72m96m26l66l21k81k45k06j80j36j00j00r5j06j00j10j06j05j05q0p0
1601A564n6n5m5n0m5p5r1p0m0k0k0l0j0k5m0m5k0n%n%k0l6l0k0m5k0n%j0n%j5m5k5k0m5n5
1599D21k0nK5K5L0J0nk0nk0j5k5j1OJ5L5M5K0nj5l0k5k0%L0K5NJ5j0l0k5j5j5j6j5N%j0NN
1596C65NnJ0%k0k0%Nj0j0J0K0Nnk0l0k5l0k5k0K0J0j0j5j0NK0%nN%%K5N5L5Nj0nN%J0J5%j0
1593C45nnj5nk0k5nk0j5j5j5j5NnnnnnnJ5K0K5J0%%J0nk5l0l0k5k5nNK5J5L5L0K0%%%%J5M0
1590B80K5L0nn%nj5k0nk0l0nj5j5NL0L5Nk5l5l0k5l0j0NNK0%%J5NJ0%J5K5K5%j0j0N%j5Nj5
1587B00j5NJ5J5j0j5%J0nJ5NJ0J0J5NJ5J5%k0k5k5k5nnk0%J5J0K5Nj0j5k0nNNK5M0O0L5J0
1584C50k0l5n0m5m0j0J5J0nNN%Nj5j5NK5M0N0K0J0NN%Nj5m0l0k0%NJ0%j0j5j0j0j0j0k0nK0
1581A60J5J5K0nk0j0j0k0j5k0nJ5M5L0L0M5L5J5%n%j0nk5m0l0l0nN%%K5L0L0L0Nk0l5l5k5
1578A80k5k5k0j0K0K5M0M0K0J5nl5k5k5k5k0%K5K0N%NNK0M0J5k0l5k0%%%J5J5%J0j0nnnk0
1576A80j0j5N%J0nn%j5NnnNj0k0%%L0M0N0L0Nj5k0k0j5J0J0J0J0K5K0J0L0NK5K5J1k1j5k0
1573C35k0j5j5k0k0k0nJ5K0%j0%%L5L5J5nk5k5%J0nnnnn%k0NJ0j0n%NnNn%nj5J0K5K5J5L5
1570C30L5L6K0nl1m5n5l0j0nJ5L5L0J5j5%J0Nnl0n5n0l5j5L0J0j0j0%K0J5%n%%%n%%%NJ5K5
1567B35%j0k0j5k0%j5nnj0J5K5L0L0j0l5m0j0nj5nK5L5K5L0J0j0%N%%nN%%nNL0M0M5J5k0m5
1564C00m5l0j5j0j0j5nJ0K5L5%j5nnNj0n%%%j0J0K5NNk0k5j5J0N%j5j0nj0nj0%K0K5K5K0n
1561B25%%nnnNj0j0%%j0n%%nj5j5J0J5%n%n%%%nN%N%%J5L5M5M0L0J5Nj0j0k0j0K0Nl0m0l0
1558B25k5k5k5j0J0Nnj0J0J0j0N%%%N%J0nnJ0J0nNK0L5M5Nj5nnk0j0j5j0j5j0j5j0j0J0%n
1555A50%%%%j5j0j5j5%nJ5L5M0K0j0k5k5j0J5M0M0J5j5k0k0J0K0K0nk5j0j5k5l0j0J0J5J5
1552A55L5Nl0k5nJ0K0Nnk0l0j5l5k0K5N5N0K5NJ0J0NJ0nl0k5j5n%j5l0j0J0J0Nk0j5NJ5J5
1549A30%k0j5nJ0K5L0L0M0K0J0N%%J0j5%j0nn%n%Nl0k5k5Nj5j0%%J0%j0J5%%n%nnK5K5L5J5
1546B35K0Nl0k0nnnnJ0NJ0J0J0NJ5J0NNK0nj0l5l0j0J5K0K0K0K0J5J5J5K0N%l0k0l0l5k5J5
1544B45M5L0K0J5j5%%%j5nnj0n%j5j0j0j0j5%%J5M5L5J0j5l0K0N0M1K5J0nK0%k5nJ5J5Nk5
1541D41l5l6l0j0K0L5L6J0j0j0j0J0J5J5L5K5K5NJ5J0%J5L5L0M0L0J5%J5%k5m0l5l0l0l0j5
1538E31%NNnJ5J5J5L0L0J5L0M5O1M5M0M0K0%%nnl0m5n0k5k1k0j5j5m0l0l0l0j5NK0J5J0N%
1535F16J5K5M5M0K5%nJ6j6k5m5l5m0nnk0l5n0l5k0k0l0l1k5J0L0L1K0J0%j0j0n%N%%L5K5K0
1533E01nk5nj0l0m1m0n0l5k0j5j5l0k5NJ0L0K5K0M0J5%j0j5%NNnJ5J5K0L0J0%%n%j0N%%j0
1530C50J5K0j0l0l0j5%%%%%j0j0j5j0j0J0%%J5J0Nk0l0k5nK0L0M5L0J5j5j5j5j5%%n%nl5k0
1527B20j0K0L5K5%j5j5j5K0L5L0J0j0%nn%nnj5Nn%%%%%j0NJ0J0k0j5j0k0J0NK5K5Nk5k5l5
1524B30k5nJ0K5L0J0nm0m0nNNJ0NNNJ5NnK0J5%j0j5J5L0%k0k5J0j5nj5%n%n%%n%%NN%J5NN
1521B40K5nj5j0J0L5J5J5%k0j0Nn%k5l0%J0L5Nj0nk5nJ5K5K0%k0k5%n%nnj5j5j0k5l0nJ0N
1518A45J0NJ0J0J0%J5N%J0nNN%Nn%Nj0k5j0J0J0%%nN%%J5j5j0j5k0j5%nj0NK5M0J0nj5j0j5
1515A65j5nnj5NL5L5L5M0M0K0nl0k0k5l0k5j0%nj0%nj5%NNnJ0%%%%J5J5j0k0j0J5%%NJ0J0
1512B00NK0%%K0%j0nn%nnnNN%NN%NNj5j5j5k0nk0k5nJ0J0J5J0%nNj0nJ0Nnj5k5l0j5%J5NN
1508A00J0N%J5K5K0K5K5J0j0j0J0j5j0j0j0k5nJ5J5NNNNJ0K5M0N%%n%%%N%l5nK5M0K5j0m0
1505B80m5m0l0k5%J0nj0j0J5J0NK0J0NJ0J0K0%%J5K5%%J5%%N%%%n%NJ0j5k5j5J0%k0%j5j5
1502B05%J5J5L0J0%NJ0nj0j0j0j5NL5K5J5NNK0j0k0m0j5%J0nj0j5nK0NN%NN%NNj0j0J5J0%
1499B95j5l5%%nJ5J0j0m0l5n%%%%J0K0K0L0j0%nnK0K5K5nk5k0k0NNj5j0j5%k0k5k5nN%nNK0
1496A55K5K5%k0%J0J5K0NK5J0j0j5j0j5nNnj5l0j0%j0j0nj0j5%K5N0N0L0Nj0j5%nj5j5nN%
1494B10J5%j0Nnn%k0j5K0K5J5j0j5nj0NL0L0K0nj5k0k0nJ5J0j0n%J5k0l5l5j5n%K0M0K5K0
1491B35Nj0k0j5j0n%n%N%N%J0K0K5J5N%J5nj5k5k5j5%J0J5%j5j5k0j0J0L0K0J5nk0k5%NJ5
1488B00K0Nj5k0j5k5j5%K5K0NNNJ0%J5K0nj5j0k0j5Nj5%nJ0J0J0J5J0K5K5J5J0j0k0m0k0j5
1485A85j0k5%L0K0N%nJ0j0j0N%nJ5J0J5J5J0K0J0J5j5j0j0j0j5j5j0j0%%%%J5J5K5Nnm0l5
1482A85nNK0K0Nj0j0J0K5K0J5NK0K5J0j0nk0nK0J5Nk5k0Nj5j0j0j0Nj5n%j5J0Nj0k5%K0J5
1480B40N%nNJ0j5%%n%J0nl0%NK0NK0J5Nj0l0j5j5%J5%J0K0J5K0J0%nn%K0J0j5j5nN%%J0J5
1476C15J0J0j0j5j5j0nJ0NnN%%J0J0J5J0J5J0J5K1Nj0j1j5j0j0j5j5nJ5L0L6J5%k0j6n%Nn
1474C70m0l5j0K5K5Nj0k5l0j5j5j5j0NJ0j5l0n%nn%J0NNJ0K5M0%j5l0l5j5K0J5j0j5j0nj0
1471A60nK5J5%j5k5l5m5j5NL0K5J0Nj0%nk5j0J0J0nJ0L0L0J5J5K5Nnk5k0j0K0L0J0k0k0k5
1468A65j0J5L5L5K0%J0K0J5J0J5J0nk5%J0%%N%%n%k5j5j0j5j5k5nnj0j0n%j0j5%K5L0K5L0
1465B65K0J5%k0n%n%nnnj0j5%Nk5l0j5NNJ0K0L0%K5K0J5J5Nnk0l5j5j5j0j0J0K0K0J5NnnN
1462B70Nj5j5J0J5K0J0K5K5K0%j5j0nJ5K0L6%k0l6m5j5K0J5%k0j0j0j5nj0j5J0j0%J0%%j0
1460B45J0j5%J5k0n%%nNN%NJ5j0%J5J0NNJ0%J5J0%j0j0k0n%%N%J5J5K0J0j5m5m0k0J0K0L0
1457B75NN%k0m0m5k5%K0K0J5J5K0J5%J0Nj0%k0%j0NL0L0Nj0%%k5k5J0J0J0J5J0J5N%k0k5k0
1454B55Nk0nJ0J5K0Nj5%K0K0L5K0j0l0j5%J5K5nk0j0j0j0j0k0%NJ0nJ5J5%%K0J0J0J0J5nn
1451C60Nj0l0k5m0k5nJ0K0j5nk0k0nJ0J0J0J5Nj0%%%%%%K0L0K0K0K0K5K1K5j5j0j1j5j0j0
1448C45k0nJ0J0K0%k0k5k5k0%NnJ0%k5k0%nJ5J0NNNNJ0nnnnnn%j0J0K0J0J0J5J0NK0J5J5L1
1445D06J0k5k6l5k0j5l0k5k0nNJ0nj0k0l0%nJ5J5%nJ5j0J0NnN%nJ5%N%NJ0nnJ5j0NJ0j0N%
1442B40nnk0NK0J0L0J0j5j5k0j5nN%nJ0NNNNJ0J5nj0l5l5j0L0L5L5L5K0K5K5K6j5l1j0k5j0
1439C15K0%NK0L6K5K5K5NJ5J5NK0K5%J5K0J0J5K5NK0J5NNnNM0K5j0k5k5j5NN%k5j0j5k5k0
1437E96j0l0j5k0l0j0J0J0nK0K5nl0m0l0k0k0k6k0%J0J5J6J5J5k5j6%J6L0nk5j1j5j0j0j0
1434C40j0j0nnnnnnnj0nj5%J5K5L0J5nnnnnnnj0J5NNJ0j5l0k5k0nN%%j0j0%J0K5K5Nj0j5l5
1431B25k5NJ5K0L0J0J5NK5K5J0%l0k5j0j0nj0n%k0J0%j5j0N%J0K5n%j0J0K5L0J0%%nK5K0%
1428C70j5j5j0k0j5j5k5j0j5Nnj0%nNj0j0j0J5K5L5J5%k0l0k5j5J0J5J5NNnnj0k5j0K0K5L0
1425B60L5J5J0%l0j0j0nNNJ0K5K0K0NNj0n%j5nj0nnj5N%nj0NnnNNJ5%j5l0l0k0j0j0j5nK0
1422A85K0K0J5J5j0nJ5%N%Nj0j0J5J0K5J5nk0m0j5j5j0%%NK0J5%%nj0%J0J5J5%%J5NK5Nnj0
1419C05j0NK0J5%nnj5j5j0N%k0k5%K0NJ0J0j0l5k0j5J0NJ0J0J5NJ0J0%n%%J0NNj5j5j5%K0
1416B75J0J0j0k5%J0K0nk5k5k0k0l5k0J0L0K0K0K0K5K5%j5j5l5j0NK0%K5Nj5k0%J0L0NJ0j0
1414B80nj0%K5nj5j5k0NNL5K0J0j5j0j5k5j0j5k5n%J0NNJ5K0N0M5J0%k5k0j0nnn%J5J0N%J5
1411C25J5%%N%%%N%%nj0nnNL5L6J0k6k0j0nj5NK5K0Oj6j5%K0%nk5k0k0nJ5Nj0k5j0J0L0J5
1408C35J5J0l0m0l5j5L5N0L0Nj5nnj5l0k0l0%K0NNJ0NJ0Nj0nJ0K5K5NNK0nk5j5j0j0j0j0j0
1405B80j5nj5nj0J0%nN%nNK0J0K0Nnk5l5nL5L0J0nj0j0j0j0J5J0J5J5NK0J5J0NJ5J6%k1k0
1402C55k0j5j0J0N%nJ0J0j0j0j5j0j5j0J0K5L0%j5%n%K0K5%NL6J5K0%j0nnj0j0j1j0NNnJ6
1399C96n%%%o%Ooj5j0j0j5N%%Nn%nnk5m0m0l0k5nL0M0M0M0K0%nJ5%N%%nJ0J5J5K6Nj5l6m0
1396C25j5K0J5J0K5J6J5K0J0j0l0k1k0j5j5J5M6O5K0j0nNNJ5%j5j5l0nNJ0NJ5k5k0k0j6j5
1393C60Nj0nn%n%K0M1L5K5J5j5k0J5Nk0%%j0nj5%K5L5K5L0J5J5J5J5J0K0K0J0nJ5j0%J5j5
1391F46J0N%J5NJ0NJ0J0J0J0K5L1J0J5L0K5K0K5K5K5L0K0L0L5K5L5M1M0M0J5J5J0J5L5L5M0
1388A428L5%N%%K0L0J5L1M0L5O0K0n%j0n%j0j0%NJ5K0Nj5j5nk0l0l0l0k5j6j5j0j5l0l5l0
1385A403l0j0nk0%L0J5j5l5l0j0k5l0k5k5m1j0J5L6K5L0Nj0%Nj0NNj0%%n%n%n%N%J5%%J0N
1382A253J0J0J5J0J0K0%J5J5%J0K0%%K0K0%nJ0M5N5M6L0K5%NK5L0N0M5N0N0N0K1K5N5O0O5
1380B165O5Q0J16J25J45J21R0P5Q0R6J20J20J21J40J65J96K05K06K00K31K36K30K31K60L06
1378F125L31L71M16M56M97N31N71O37P32Q22R27J048J158J288J414J559J705J864K000K166
1377B6618K361K562K717K852K948L022L073L113L143L179L163L113L043K962K828K616K366
1376G5679K041J694J318R43N76K26j05m21p37j063j439j814k176k491k788l042l239l338l389
1374E6435l419l394l343l274l218l143l038k897k732k542k351k146j940j754j599j434j288
1373A2923j148j018r02q27p37o52n51m71m22l81l45l06k71k76k35k01j70j71j85j81j65j25
1372C183j06j25j10j31j45j50j26j05j05r5j06r0p5o0n0p1p0q0o5n5q0q1n5l5l5k0m0l0nk0
1370H62k5k0k0k0k1nNj5m0k0%%k0n0l0k0%j5m0m0j0J5M0J5j5n0n5m1nJ5L1L0K5nl0k5j0N%
1367C96j1J1J5J5nk0NJ5J5%J0J5NJ0j5k0nnL0nj5k5k5NK0K0%j5k0j6l0l0m5m5j0%L0K5K0N
1364C05n%nnk0NJ5J5NK5J5nj5%L5L1nk1l5k0j0j0%J5J0J0nnnnn%nnK5Nnk0k5n%%n%J0J0j5
1361B70m0m5nK5K0K0L5M0M0N6L0K0J0J5J0nnnnk0n%NJ5M0N5N0K5nJ5J0L5L0K5j5nnj0nn%n
1358G06%%K0J5%nl0n0n0l5k0k0j0N%j5l5l5l5m1l0j0NK0K5Nj0k0m0k5j0NJ0nj5nj0j5NJ5k0
1355B40%%nNJ5J0K5NJ0J5J5J0J5nJ0N%J5O%Nj1j5Nnnj0N%J5NNJ1NJ0J0n%%nK5Nnk0j0Nnnn
1352C96nj1nJ6K5K5K0%l0m6l0k5%j5j0nN%%nnj0k5k5NL5N0Nk0j0Nn%Nnl0k5nK0J5J5J0K0L0
1349C50L0J6j6k5k5j0J5NJ0J0J0j0%%j0j5%k0n%k0j5nnnnj0nn%j0NNnNL0J0J5K0%l5l5%L0
1346B70L5L0L5Nn%%J0n%Nnnj0%nnnnj0j0J0k0j0%j5NNK5K5Nj0j0j5j0NNNNNNNN%j5nj0%J5
1343C30J0%nk5k5%NK0J5J5%%n%nk5j0j5NK5NK0J0J0K0NJ1NNN%J0J0%n%%%j5Nj0nK0K0j5m6
1339C75k5j0%K0Nj0k5l5j5nj5j5%K0%J0J5nJ5%k0k5m5j0K5K0L5K0NN%NNN%Nnnnnj5%%j0%J5
1336C00K0%J0J0J0J0J5%%J0Oj6k0J0K0M1N0K0j5j5k0k0%nj5m1l0NK5M1L0J0j5l5l6j0J0%k5
1334C35nK5M1K5nnK5J0nnJ0J5nNNj0%j5j0J0J5NJ0n%j0NK5K5K5L0J5K0K0K0NL0L0Nj5k0l0
1331F46j5%nl0l5j0%nj0K0%j0l0j5k0k0k0k0k5k1j5%K0J1J5J0J5NK0K0%J0J5J0J0J0NJ0j0
1328E36%%j0NnnJ0NJ0NJ0NJ0J0j0j0k5%K0J5L0J5j5j5NK5O5M5J5%nJ0N%j0k0j5j5j5j0j5k0
1325F36K0K0NK5L0L0K1L5L0%j0j0J5K0K0J5J0j0nJ0K0L0J5L0M5L5K5N%J5nJ0L6L0M0L5J0J5
1323A298J0J5L5N0M0M5M0K1L5L0L0L5L0L0K0J5K0K0j0NK5L5J5%l0j5J0J5K5%j0J0J0j0l5k5
1320A834k0l0n0k5j5j0j0j0l0n0m1k0l5m0%nj0%NNJ0%j0nj0j0j5j5k5j0J0J5J0J5J5J5J5K0
1318A468%%%%J0J0J5J0Nj0%%NL0M6N0L5L0L5K5L5M0M0L5L6L5M5L0N0O5P0N0L0N6O5P5Q0Q5
1315B686O6R0J05J15J16J15J30J41J20J45J96K10K06K05K26K31K15K31K60K61K56K76L15L51
1313G268L91M66N22N91O72P62Q62R88J118J253J408J625J895K230K627L053L514L970M366
1312C9581M703N033N408N986O888Q226R805J1354J2407J2638J1956J0341P765M216j65m833
1311A51309q988j2006j3670j4091j3545j2382j0943r445q000o723n604m682l910l279k732
1310B1309k316j960j679j449j288j098r37q12p32o57n81n02m51m01l61l36l26k90k51k26j85
1309D471j65j81j70j51j10n5l0k5l0k0m1p0j10j55j71j60j46j30j20j26j05j15j10r1o5n0
1307A769m0m0k5m0l0l0n1m0m0l5j5k0l5j5k0k0k0k5j5k0j5k6j5j5k5nj0J5L0J0j0j5l5k5%
1304A052J5K0L0K0nnk0j5k5j5J0j5nJ0K0L5K5K5M1K5J5nj0nj0j0J5J0NJ5J0J5J5J0NK5K0J0
1302A353j5J0K5L0K0K5M0J5NJ5L1M0N0M0K5J0L5O0O0L5M1N5M5N0O0O0Q0J01J05J15J01J15
1300B837J20J30J51J55J76J65J56J75K00K11K26K50K71K91L05L26L46L86M36M82N16N61O07
1298I479O67P42Q37R62J098J228J364J489J634J789J975K171K351K552K732K902L058L208
1297D2238L339L389L428L444L459L434L359L208L023K822K572K281J935J513J108O77K76j46
1296H5359n86j023j479j899k276k577k862l093l294l439l564l639l655l614l559l504l384
1295C7912l243l083k883k671k447k236k050j850j659j469j338j173j023q82p77o77o21n52
1293G278m71m11l71l51l21k75k46k16k25k31j80j71j90j71j60j80j81j60j46j30j35j41j15
1292B100j05j16j10r5q0q6r0n5n5o5m5m1m0n0l0k5k0j0l0m5m0o5l6nnk0m5o0m0j5K5J5j5k5
1289E76k5nnnj0%%Nj0%nJ5j5j0%nj0k0l0j0l0l6k0l0l0%J5NN%nN%j0NNnj0j0nj0j0j5nj5N
1286B30%nNL0M0M0K5j0l0j5k5k5l0j0J5J0l0p5n5NL5K5J0%nn%nNK0M0N0M0nk0j5j5k0j0nj5
1283A95j0nJ0K0J5J0Nj0nnJ0J0J5NNk0%j0k0l5l5k0nK0J0%K0N%J5nk5j5j0j5j5j5j5J0J5J0
1281A10J0K0NJ0J5NnnN%%n%Nj0%%j0N%nnj5j5%j0j0j5n%NN%N%J5nk0j5k5j5K0K0NL0K5J5K0
1277A60K5nn%nj5j5j5j5l0l5m5j5J0J0J5J5K5L5L0K0j0k5j5k0j5nj0M0N0L5K0j5m0l0%K5M0
1275A70L0NN%k0j0j0j5m5l5j5%K5K5%nk0k5%K0L5L5K0%%%nJ0j0%%NN%J0J0j5n5m0j0%Nnj5
1272F0NnnK0L5L5K0K0nm5m0n0l0j5n%J5NNJ0J0K0J0j5j5j5j5%%N%%%Nnj0j5k0nNJ5J0J0J0
1269A5J0%J5K5K0K0K0j5m0m0j5NK5K0J0L5J5K5K5n%Nj0j0j5j5j5%%j5NK0Nk5m0k0%K5K0%j0
1266G5j5%K0%K0%j0l5m0j5j0N%%L5N0N0L5J5%J0N%k0%k0nnk5NJ0J0J5J0Nk5j5n%J5NJ0j0n
1263A45j0n%n%%%%%%n%j5Nj0%Nj5NNnJ0J5j0N%J5Nj5%J5J0%j5j0Nn%j5Nnnj5j0j0j0j5nNL0
1260G0K0K0L5L5L5J5Nk0k5k5nK0L0L0Nj0k0nJ5J0J0J0j5nk5j0J0j0j5k0j0%J5J5j0k5m0k5
1257H5j5J5K0K5%k0j0j0j5j0%J0NNJ0NNN%N%%N%N%J0K0K5Nj5l0j0J5K5K5J0J0%nnnJ0nN%j0
1254B00j0k0nNnj0J0j5j5j5j5j0j0j0j0%k0j5%J5N0L5K0%k5j0j0NN%NJ5j0%J0J0j5k5k0k0
1251F5%j0j5%%K5L0L0K0J5j0k0k0j0J0nk0k0nj5nNK5L0%nj0J0NNNNNNJ0NK0J5J0J5J5J5J5
1248B45j5j5nk0%K5K0%%N%%%%%%J5j5j0J5L0M0M5M6N5K0J5J0L0O0O0P5P1O0L5K0J0nl5l5m5
1245H07p1r5r0p5p0n6m0k0j0N%nn%j5j5k5k5j0NK0J5J0j0m0l5j0%J0J0NJ5J5%j5l0k5l0k5
1243G0nNK5K5J5K0J5n%%Nj0%%n%NNNN%j5nj0J0K0K0J0j0j0j0j0j5j5j5j5J0J0NJ0N%%%%N%
1240A50%J0NJ5NNJ0J5%nj0nj5nj0j0j0j0j0nj0k0%j0j0NJ0NJ0NJ0NJ0J0NJ0J0J0NJ0N%%j0
1237A85l5l0l0nJ0L0J0nk0j0J5J0J5nk0j0J0J5%nK0L5L5Nnj0j0j5j5j0j0k0nJ5K5K0K0nl5
1234A60k5j0j0nnK5J5Nj5j0J0J0%j0j5k0j0NJ0L0K0K0L0N5L5L5K5NJ0J5K1J5J5nj0NJ5L0M5
1231E16N0K5%nj0j0j0j5j5k0j5j0j5k0j0k5nK0K0%j0k0k0l1n0m0j0J0J0nk0l0k5l5j5nJ5J0
1229A75NJ5J5L0L5K0nk5l0k0k5j5%j0k0nJ0K0J0N%J0J0j5j5j0nNj5%L5K0J0%n%n%%n%%n%%
1226A95%%nNNj0%%n%nnNj0k5k5nnj0k5j0K0K5J0J0J0J0J0k5k0k0k0%J0J5nnJ0K0K5J0J0J5
1223A80N%%j0k0m5m5l5j0nNJ0nJ0N%J5J0K5K5J0%j0j0n%k0k0%J5J0K0Nnk5k0j5%%J0K0L5K0
1220A30N%J5J5j0l0l0j0%N%NJ0K5Nnj5j0j0nNj5n%j5NJ0K5K5J0nnnnnnNj0nNK5K5K0NJ0J5
1217B00J0n%N%%%%J5nj0nk0j5nJ5K5Nk0j5nK0L0J5nnNJ0j5l0l0j0k0%NK0K0J5%k5j5Nnj0j5
1214A30nj0j0NNNNnJ0N%Nj0j0Nnn%nk0nnk0j5j5j5nN%NJ0NNNJ0N%nJ0J0j0N%J0nNNnJ0%%n
1210H5j0Nj5j0Nj5%j0nJ5K0L0K5M0M0Nl0l5m0j5%J0Nnn%J0J5j0k5l5%%%%J0J5K5%j5j0j5j5
1207D0j5%J5NJ5J0L5M0K0j5%Nnj0J5L0Nk5j5Nj5j5j0j0%J0J5%k5j5L0K5J0n%J0J0K5K0J5n
1204B25j0j0n%Nk0l5k0%nj5j5%j0%J5L5K5K5L0L0n%%%j5j5j0j5j0j5j5j5NK0J5nj0j0j5l5
1201I5k0%K5%k0nNJ0Nj5%%%%NK0K5K5L0K5J0j0j0nnj5j0j0j0j0nJ5J0n%n%%%n%%NK0K0Nj5
1198A75k5k5k0%j0n%NL0M0K5J0j5k0m0m0l0l0j5nJ0NK5K0K0N%NK0J0J0J0J0K0%j5j0j0j5j5
1196A10j5j5nnK0K0nn%nj0%k0j0j0J5L5L0J5NK0J0j0m0l0%K0L5J5Nnnj0j5%NJ5K5%n%n%nj0
1192A55j0%j0nnj0j5%nj5%j0j5%NNNNNNNNnnj0%nnj0%J5K0L0J0k0l5m5k0NNJ0%NJ0J0NJ5J5
1189I0J5J0J5J0K0NJ5J5j0k0k5nJ0J0%k0j5nj0j0j0j0NJ5J5Nj5%J5L0J5%Nj0k0%J0K5Nk0j0
1186A45%nnnn%nj5NNj5j0N%N%k0j5k0%L0J0N%J5J5%%J5M0K5J0%j5k0j0NN%N%nj5k0%K0L0K5
1183B15K0J0j0n%k0l0NJ0NNNNJ0J0J0J5j5k5k5j5k0k0k0k0k0%K5J5%j0j0n%nj0%J0NNJ5J5
1180A30J0N%K0L0Nj5j0j5j5j0m0n0j0L0K5N%NJ0nnJ0L0K5nl0m5l0l0%J0Nn%NM0M5K5J5%nj0
1177A50nnnn%j0nn%nnN%nj0NK0J5%NNnl0l0%J5J0N%J0NJ0J0J0L0K5J0%j5k5l5k5j0J0L5M0
1174A90L0J5%%%%nn%nj0k5j5j5k0%NNj5k0nJ5K0K5L0J5j5k5k5J5K5K5J5j0NN%j5%J5Nk0k5
1171A85k0%%j5j5j5j5%nj5NJ0Nj0j5%NJ0L0NN%J0K0K0%k5nnJ0K5J0j0j5K0J5J0%j5N%J0M5
1168B60J0J5J0nj0j0j0j5j0j0k0nNNNNNJ0NNnnnk5l0j5N%nnNJ0J5Nn%k0l5l0%J0%nJ5L5K5
1165A80NN%%j5j5j0J0J5J5%j5j5%N%J0%j0j0j5j0K0K0J0j5l5j5nj5k5nJ5K0K5L0L5K0J5%j0
1162B15k0k0J5L0J5k5nJ0J0K0j0nnj5j5j5j5nk5k5nJ0J0J5J0J0J0J0J0L5K0%j0j5j5k5j0%
1160A70j0%nJ5J5j5k0J0L5K5nJ0K0L0Nnj5j5j0j5nnk0%n%nn%nnJ0NJ0j5k0j0K0J5nj0%j5%
1157A50nj0%j0j5j5nJ0K0J5J5L0L0Nj0nj5k0nNNNNNJ0%NJ5j0nJ0j0J0Nj0%nnnnnnn%J5j0l0
1154A45l5k5NL0L5L5N0K5nn0m5j0nk0k5NNK5K5J0n%j0NNJ0L0N0K0%j5k5k5l0k5l0j0NK0K5
1151A70Nj5nnnnNj0k0j5k0j5J0J0J0J0j0k5j5k0j0J0L5L0J5J5j0j5%J5NNJ5nNNj0l0l5n%J5
1148H5%J5K0K5K0K5%j5j0nnj0j0j0j0nnj0k0j5%J5M5L0K5%%NnNNnj0NNk0j5NK0K0K5K0%j5
1145B20j0nnj0j0j0J0J0j5k5l0j0NJ0NJ0J0NJ0J0NJ5J5NJ5J0NK5J5Nj0n%j0nnj0%K0L5N5N6
1142D11M5M0M0L5K0K0K5K5N0R1J30J60J76J85J91J70J10L1n6j45j90k16k16j95j71j40j15
1140E11r0n6k0j5nnnnnj0%j0nJ0J0j0k5j0j0nK0%k0n5n5j5%NNJ5L0K0J5L5J5j5j0nnl5l0l5
1138A20nj5%K0K0NJ0j0j0k5k5%K5M5M0L5K5Nnk5nNk5m0l5k5%K0K0K5K0N%N%j5k0n%k0j5NK0
1135A50K0Nj5j5nJ0J0nnJ0%%j5j5j0j5NK5J5J5%%J0nnJ0Nn%j5j0nl5j5nJ5NNJ5L0L0K5J5j5
1132B15nnl0m0l5%J5L5K0%J0J5J0J0J5J0%%k5l5k0k0k0%K0K0j0nNJ0NJ0J5%J0J0NJ0NJ0nk5
1129B10k0nj5j5k0n%%N%K5J5%j0l0%J5J5%j0%nNj5j5NNK0K5K5M0L0K0nl0k5%J0%%%%nk0k5
1126A95%N%NNnj5k0%J0J0K5%j5k0j5k0%%j5J0Nj5nNNK0K0NJ0nj0J0J0J0J0J5j0j0j5l0j0j0
1123A45NL0L5K0%%J0J5j5l0j0J5K5J0j0n%j0nnNj0NJ5NK0%J5J0J0nJ0J5%nJ5%J0J0J5J0J5
1120C85j0j0k0nj0k5j5j5l0j0J0N5K5J5J5L0K1%J5J0nk0k1%j5j5j0j0nJ0N%J5%NJ0j5NK6N5
1117D46L5Nj0j0j0%J5L0K5K5M0K0J0J0J5J0j0nnnJ5L5K5J5L0J5NL6M5N5J5j0j5K5M0N5M5L5
1115A097M5L1L5N5L5M0L0NJ5K5K5NK5K0N%NNNN%N%k5j0j0l0l0j5l5l0j0k5k5k5n0q1q5p5l5
1112I22j5nn%Nj0k5k5l5j5k1l0l0j5nJ5J0nk0l5l5k5l5l0l0l0nnk0%NnnN%%Nnj5j5j5j6j5
1109C65j5k5nn%%%j0NNnj0nj0j0nj0j5j0K0J0%J5J0J0J5%n%k0%K5NJ5K0J5K1j6m5l5l5m0l5
1106A85nJ0nNJ5J5J5K5j5J0j0n%nJ0j0%L0J0J0%k0nj5j5NK5K5J5J5J0j0m0n0n0l0m0j5NJ0
1103A05%K5M5M0J5j0k5k5l0k0j0J0K5L0K0NJ0K0L5K5L0nk5m5l0l0k5l0j5J0K0K5L0K5L5K5
1101B85nk5k0j5NNNJ0%J0J5%j0Nj0Nnj0j0J0nK0J0%j5k0k0j5k5l0j5J5N0N0M5J0j5l0m0j0
1098B05J0nj5l0l0j5j0j0J0K0K0J0n%%nn%%nJ0NK0NnK0J5%Nj0n%nnNj0%%%%%j5nJ5J5j0k0
1095A65k0j0J0%k0j5NJ5K5K0NNnnk0j5j5nnJ0L0N0N0L5Nk0k0NN%k5j5n%J0J0Nj5N%j0j0NN
1092B25j5l0j5nJ0J5K0J5nnk0k5j0nk5j5j5J0M5L0J5J0%%Nj0j0k0n%j5j5%NJ0L5M0L0%j0k0
1089B25k5k5nJ0n%n%NJ0K5%%J5J5%nk0k5l0j5NJ5L0M0J0j5k0nK0J5%k0k5N%j0j0j5j0nnnn
1086A35J0J0K0%j5l0k0k5j0j0nK5K0Nn%J0J0NJ0nk5k0nNL0L5M0K0NJ5J0%l0l5m0j5nNNnk0
1083A05nJ0Nj0nNK5%k0nNNj0n%NJ0K5M0M5L0%l0k5j5NNj5k5k5k5j0NL0J5nJ0J0J5K0K0j0k0
1080A85k5j0J0J5%nnk0k5k0%J0J5J5J0K0J0j0l0k0nJ0J0K0K5K0K5J5%k5k5j5j5nk5j5j0%J5
1078A20J0J0n%n%J0J5%%%%N%nJ0%%%N%%N%J0J5J0J5J0J0K0J0n%Nj0%n%%nj0nnk0k0l5l5k0
1074A05J5K0K0%nJ5J5%n%%J5K0%k0l0%K0K0%K0Nk5k0NJ5J5NJ0Nj5k0nn%j0nj5j0J0j0%NJ5
1071A75L0L0K5j5j0%j5k0k5l5m0k0nJ0J0J5K0J5%j5%J5J5J0nj0K0%NJ5%%J0K0j0%nnnnn%n
1068A85j0%J0L0N5M5J5j5l0m0j0NJ5J0J0J0m0l5m5k5nK0NJ0K0J5K0K0j0nj0nn%j5NJ0NJ0J0
1066B35%j5k0%NN%J0K5K5L5J5%Nn%j0l0k0k5j5k0l0j0K0K0K0K0nk5nj5nJ5NNJ5%K0%k0k0J0
1063B15M5K0Nnk0j5J5Nnk5l5k0k5nK0NJ0%j0k0NNn%%%%%%Nj0j0NNj0j0NNJ0J5NJ0J0J0J0k0
1060A95k5j5k5j5k5k5j0J0K0K0J5NJ0%J0%J5L5M0L0Nk5l5m0j5J0K5K5J5nj0nnNj5m0k5NK5
1057A60K0K5L0K0NN%Nnn%%m0l0NL0M5N0L0%k5m5n0k5j0nk0N%J0J0%k0j5j5k5j5j5l0j5L0J5
1054I0K0K5K0K0K5J5%j0j0nnnnj0nJ0Nn%N%%NJ0J5nj5j5j5j5%J5M5K5J0NJ5%j0j0j5%J5K5
1051B60L0J0%j5j5%K0K0%j5j0%Nj5nnj0j0%%J0%%%N%j5nNj5l0j0NNk0m5l0K0K0K5K5K5K0N
1048B45k0j5%Nk0l0l5j0L0K5%%J0j0nnJ0L0K0K0%j5j0Nnn%n%j0j5j0%%J0J5j0k5k5j5K0M0
1045A85Nnj5J5NN%J5NNNNJ0N%K5nJ5J0%j0j0j0k0%k0j0j0nn%nk0k0%J5J0J0J0NK0NJ0J5nj5
1042B25j5nj0j0j5%nJ5NNJ5J5J5j0k0j0J5J5k5k0%J0K5nj0k0l0j0K0%J5K0nk5k0nJ5J5L0N
1039B05j0j0%K0L5K0K0K0K0nk5nj5k5j5j5k0j0j5k0j5j5%J0N%J5%J0Nj0j0J0K5L0Nnj0j5n
1037A80J0K5J5%nj0J5J5%K5Nnl5l0l0k0J0%nnJ0J0j0k5k5J5M0M5L0L0nj5l5k5n%NL0N0M5J5
1034C35Nj0j0j0l5l0j0j5%J0N%j5%J0J0nNN%J0%%J0K0K5L0%j5k5j5nnNnk0k5l5%J5J5J0%%
1031B35j0l0nJ5K0%j0%%%j0nnj0j5j0J0L0J5%NnJ5K5K0Nnj5J5%n%%Nj0k0J0NN%k5j5j5NL0
1028B45K0j0j0n%K0J5NNJ0NJ0J0%j5%J5L5J5j5k5k0l5k0j0%%%K0nk0nK0J0%k5k0j0K0J5J5
1025B60k0%%%N%%K0nnJ0j0j0j0nnJ5K0n%k0j5%K0K0K5K0NJ5J5Nj5k0j5k0l5l0nnK0K0K0nj0
1022B45J5J5J5NNJ5%n%j0Nnnnnnk5l0j0K5NJ0K5J0J0J5J5J0J5J5Nj0l5l5j0k0l0l5j0K0L5
1019B45L5M5M5Nj0j0j0j0j0j0j5j0k0nNj0N%J5J5J5J5J0J0K0%k0j5j0k5k0Nj0j0j5nnj0%J0
1016B35NNnj5j5nJ5J5L0J0j5%nk0j0%nj0J0J0J0NJ0NnJ0K5K5K5K5K0J1%l1n5o5l0NJ5%k0k0
1014A95J0K0K0J5%J0NNJ0NJ0%j0j0%j5l5k0nJ0NNJ5nnnj0nJ0J0J0J0j5k0j5j5J0K0K0J5%%
1011B55J0j0k0nk0nNK0NK5J0K5K0J5%j5n%k5j0j0l0l0l0n%nNNnJ0%%NJ5%NJ0NJ0NJ0%%%n%
1008B40%Nn%N%J0j0J5%%%%%%J5J5j0j5%n%n%j0J0j5m0n5l5%L5M5K5NNj0j0N%j0k0J0L0L5L0
1004B85K5Nk5j0j0k5%%L5L0K0j0l0%J5N%NN%%j5j5k0j5j5k5k0j0NJ5J0J5%J5J5NJ0J0k5k5
1002B35j0%nnnJ0N%k5j0J5J0J5%k0k5k0k0NJ5J0NNJ0nj0k0NL0L5J0nl0n0m0m0j0K5M0L0J0
999A70NNNj0k0k0j0%NK5L5J0%NNJ0NJ0Nk5m0j5J0J0J5NK0J0%nJ5K0K0%j5k0nk0nJ5L0J5K0
996B95J0j0l0l5j5j0j5j0%J0NNK5K0%j0j5%Nj5l0j5%J0Nj0j5J0L0K5j0k5l0nJ5J0nnj0nJ0
993A60NNJ0J5%%J5%j0nn%j0n%j0N%%%nn%J5%j5k0j0NnnK5K0K5K0J0NK5j0j5k0k5j5N%J5nn
990A80nj0j0nj0nj0%%j0NJ5j0l0n5l5nL0L5K0K5L0J5nj0j5nJ5J5J5J5n%n%n%n%%J5J5%%nn
987A80nk0j5j0K5M0K5NNNJ0J0J0k5j5j5j5j5J5L5L0j5j0j0j0k0k0l0j5NK0J5J0J5J5J0J5j5
984B20l0k0k0nN%%%%Nn%J0J5%nJ5NNJ5J0K5J0j5k5k0j5l0j5%J0K0K0K0K0%NN%j5j0J0K0J5
981B55%J0Nk5k0l0j0j0n%J5J5nk5k0k0NJ5K5J5nJ0Nk5l0k0J5J5J0%K0L5M0K0nk0j5k0m0n0
978A30m0j0J5K0K0L0J5nk0k0j0K0NJ0J5L0J0k0l0l5k5k0J5L5M0J5J0nNn%%j0Nj0k5l5m0k0
976F0%K0M5L5Nj0%%%J0M0L0J0%J5%k0j5k0j5%%J0j0k0nNK0J5K0J0%j0j0j5j0nJ0%%K0NJ5J0
973B45nnNj0j0j5k5k5k0J0K0K0nl0k5nn%%nNNNNK5M0M0L0j0l0k0j5j5NJ0j5j5%K0K0J0j5j5
970A80j5%J5NJ0J5Nk0k0nJ0Nnj5j5nK5L0J5j0nJ5J0J0K0%j0%%K0J5j0j0k5J0J5N%nj5J0J0
967B65J0l5m5m0l0NK0NJ0J5K5N0J5j5k5k0k5k0k0nJ0N%J5%NN%j5j0%J0K5J5K0J0j0%J0NNk5
964B20k0k5j0%%nnj0%J5L0L0J5J0K0j0l0l0l5%n%N%NJ0K5J5J5K5J5%l0j5l0k5j5j0J0L0K5
961B10K5J0nk0l0l0j0J0%%NK5N0L5L5K0K0J0k0m5n0m5l0nj0nK5K5K0J0J0L0NnNNl5k5l5j5
959A70J0L0L5J5%j5%K0Nnl0k5k5j0%%nnNK0K0L0L0K5J5J0K0%j0l0k0k0nJ5J5%j5j0j5j5%J5
956B45j0l5l5j0K0K0Nj5j5NJ5J5nj5j0j0j0j0nj0j5nL0J0J5K5L5NNj5k0j5j0K0J5nNNj0l0
953A75l0j0n%nNJ5M0L5J5%l0k0nn%%%%%%%j5nN%J5nl0k5j5k0n%J5K5J0N%L0K0NNk0j5%%j5
950A40j0nNNnJ0J0nNNK0J5K0K0J0L0K5Nj5m5l5k0%%%NJ0NK5K5J5j0k5l0k0%j5j0j5j5nj5k5
947H5nk5j0L5L5M0L0NN%NNN%N%%nNL0L0M0K0k0k0k0k0%J5K0nl0m0m5k0J5J5%L0J0j5J5nnJ5
944B25%%k0k0k5k0J0J0%K0J5K0L0J0j5nj5j0%j5j5%Nk0nnk0k0j5j5%K0J0J0K0NJ5J0j0k5k0
941A20j0NL0K5J0K0J5J5J5K5%l5m5k0nj0j0%K0K0NNJ5K0N%%%nJ0j0nNj5j0j5j0k0nj0j0l5
938A00k5%L0K5J0K0K0J5%NNK0nK0%k0nl0%J0J5K0J0n%nnl0l0%L0K0Nnk0nJ5NNnJ5J0%J0J0
935B55J0Nj5k5nk5j5j5k0j0%%%%n%%%J5J5nk5k0k5J0L5K5K5J0j5j0j0j5j0nJ5j0J0J0nNNj0
932A50NJ5j5N%%N%J5NJ0NJ0NJ0nj5j0j0j5j0j0j0%N%%%Nj5J0K0J5j0j5J0N%J0nN%%J0n%NN
929A95K0J5Nnk5k5j0j5l0l0j0K0L0K0K5L0K0J0j5j5j0j5j5j5%L0J5J5%%J5Nk0j5Nnj5k0NL5
926B05L0J0%nj0k0NK0K5K5K0j0n0l0j5%J0NNJ5%K0%%J0NN%J0N%%nj0n%nj0%NK0K0%nl0k5j0
923B30nN%nNnnN%j0j0%%j0j0%%J0N%J0%NNj0k5l0nM0M0J0k5l5k0nN%J5K0%j5%Nk0k5j0%J5
920A45j5%K5K0K0%%K0NnN%N%J0nnnnnnnnj0%%j0NNj0%%%NnNN%%NJ0K5M0%m0n5n5l5j0j0J0
916G0L0K0J5%j5%J0K0n%J5J5%k0j0J0J0%nnnJ0J0J0J5J0J0J0J0Nj0n%%n%%%%N%%%J0nnk0j0
913A95j5J0K5K0J0nj0j5%%NL5L5Nk0j5%nj0k5m0k0j5%J5%j5j5%n%nNK0J0J0K0L5K5L5L0K0
910C30J5j0j5k0j5k0l0l0m0k0NJ0J5J0K0J0j0%J0%J5J5J0k0l0k0k0NJ5j0k5k0J0K5K0J5J5
907B15nk5l0k0K0K5K5J0j0j0NJ5J5%%J5J5%k5k5j5l0l0l0j0NNj0m0k5nJ5%J5K5M0L5L0%J0
905A95J5nj5nK0K0%j0%nnNn%NJ0NJ0%K0J0%%k5nj0j0j0k0%J0nnJ5J0nNNj5j5k5nN0N0L5J0
902C00J0N%J0Nk5l5m0n%%%Nj0%%nk0k0%J5J5L0J0J0J0NJ0k5l0k0k5j0j0j0j5J0NnJ5J0M0L0
899B40K0%nNj5l5l5k0%NNNNNJ0NNnj0nj0NK0J0J0j0k5k5j0%K0J0J0J0J0J0J0j5l0l0j5nnj5
896A10%K0L0M0J5%%%%nnj0nNj5nnK0K0K5K5J0L0K5J5k0j5j5j5j5k0k5j0NN%Nnk0j0j0k0m0
893A15l0k0NL0N0M5K5j5m5m0k5%K0M5M5N0L0Nj0nk0j0nk0j0j0j0j0k0nJ5J0J0J5J0J0K0J0
890B55j5j0j0j0j0J5Nnnk5k0nK0M0K5j5l0j0J0J0NN%NJ5%k0k5J0J0J0J0j5k5j5j5n%j0NK5
887A80K5L0K5%n%j0j0%j0nNJ0NN%j0k5m0l5k5nNJ0L0N0N5J5nl0k5j0N%nn%n%k0%J5K0J0nn
884B05J0Nj5%nK5%%k5k5nJ5J5nnnnNNK0j0j0j0NK5L5K5n%%%%Nj5k0k0nJ0K0J5K0J5J5J5J5
881C35nk0k0nk0k0nL0K0%j5k0j5j5k0j0nk0k0nj0j0K5K5NNJ0N%J5K5nj5%K0K5L0J5Nj5k0J0
878B90K0K5nk5k5j0J0nl0l0j5k0k5j0J5J0J5J5%n%%J0J0K5Nj5Nj0nj5k5l0j0%%J0nN%J5nj5
875A45Nj0nK0J5J5K0L0K5J0j5l5m5k0NL0L0J5j0k5j5J0J0j5j0k0nNNJ0nnj0%k0J0K5J5J5N
873B05%%%j0j5j5j0k5l0l0k5J0L0K5J0J0J0NJ5J0NJ0J0N%%N%NJ0nj0j5%K0K5%j5j5J5J0L5
870B65%j0j5k0nJ0J0J0J5%j5n%j5j5k5nj0J0Nnk0j0NJ5Nj0j5NJ0%J0J0%J0J5nNj0n%j0nNj0
867A75j0j0nj0%J5NNK0K5K0K5K0nk5k0l5j0K5K0%l5k5j0j0m0m0j0NK5J0J5K5J5j0j0j0j0j0
864A00nK0M0L0K0nm0l5j0J5J5J5J5J5J5nk5nnj5%j5j0nL0N0L5Nj5k5k5j0J0J0nk5k5j5nJ0
861A20K5J5J5Nk5j5N%j5j0NK5L0J0J0%K0NNNNN%J0%J0%k0l5l0j5j0J5K0NJ5J0J5K0J5J5%j5
858B70j5%j0j0j5%Nn%%J0n%%%j0j5Nj0nnn%K0J5J0%K0K0N%k5nj0k5k0l0j5%L0J0J5Nk0j5%
855A65J0K0K5J0j0k5k0j5nk0k0nnN%%J5K0J5J5K0NNK5M0M0%k0j5j5k0k0k0l5k5k5nK0L5L5
853B00L5J0j0l0j0J5L0L5L0Nj0j0nJ5J0%nk5j5k0%K5NN%l5k5%J5J0nk0k0j5j0k5k5j0l0j0
850G5NK5K5J0K0K0K5J0nj0j0nj0j0j0j0K0J5K5Nnnj0nJ0J5K0J0n%J0j0j5j0j5j5%%%%NK0N
847B10J0J5NJ5J5J0K5J5K0k0l0l0k0j0NK5L5K0%j5j5%K0%l0m5k0J0K5K0nj5l0k0j0%K0J5J5
844B35NL0K0M0L0L1NNJ0nj5m6m0k0K0J5%k0k0j5k0k0%N%%J0nNNnK5J5%NNNNK0J5j5m5l0J5
841B60J0nk0J0K0K0j5l5l5j0J5J0nk0N%NN%%%%j0N%%J5J5K5J0J5K0J0J5J0l0k0%j5j0j0j5
838B45j0NNnl0k5J0L0L0%%%J0J0J0J0nj0j0nk0k0j5J0K0Nj0k0k0nJ0K0J0NJ0J5J5NJ0J5j0
836B95j0nj0nj0Nk0j0%L0K0J0j5m0l0nJ0%Nk0j5%K5L0%NNL0K0NJ0j0nnj0k5l0nJ0L0Nk0j0
833B35%NN%j0l0l0j5NNNJ0K0K5J0j5j5NK5L0%j0k0%K5Nj5k0nnNJ0%K0%k0nj0J0L5L5J0j0n
830C00j5k5%K0J5%l0k0J5K5K0J5J0%k5k5j5%nj5nj0nj0NNK0%%J5J5%j0J0j0l0l5j0N%nk5k5
827A40nNK5J5J0J5J5J5K0NK0K5%j0j0j5j0j5j5j0j0nnn%j0%Nj5%nnnNj0j5J0Nj0J0nnJ0nN
824A55%%%%nNJ0nnJ0N%NNnJ5%N%NNNJ5%j5j5L0M5K0K5Nj0l0k5J0L0L5Nl0k5k0N%k0j0nj0j0
820B10J0J0J5J0j5k5k0k0j5j5j5j5J0N0M5J5%m0k5j0k0k5k5j5K0K5K0K0Nj5j0nJ0NK0nnk5
818A35l0nj0NJ5M0N0K5nj5J0J0J0J0J5NK0nj5Nj0j5J0k0j0Nj0N%n%%%%K0L0NL0L0Nk0m0nN
815B80%nnnnnk0l0k5j5%J5J5%j0nk0NK0J5L0J5%%j0Nnj0J5j5k0Nnj5j5nj0j0NJ0j0l0m5j5
812F5NK5K0K0K0K0J5L0K5K0J0n%%Nj0J0nnN%nnNn%J0J5K5Nj5j5j0l0j0j5k5j0j0k0l0%%NJ0
809A40N%J0J5%NNJ0NNNJ0N%n%n%n%%nJ5NNNN%J0J0j0j0NNj0%%Nj0n%J5J5%l5k0nnk0j5j5j5
805A25j5%%Nnk0j5nK5M0K5J5%J0K0K0M0L0K0nnn%j5NK0K0Nk0k5j5j0nm5m5k5%J5J0nk0k5k5
802I5%J0J0L0K5J5%NJ0nj5nj0j5j5k0%nnK0K5M0J5%j0nJ0J0Nj5%nJ5J0%%J5nj0NNj5j5l5l0
799A35k0J0K5K5J0nj0nnj5%nnj5%j0nJ0J5J0J0J5J0J0J5J0J0K0NJ5J0J0J0J5%j5k0j5k0%N
796B40%j5k0k0k0k0j5NNNNNJ0NNJ0j0j0%j5j0%nj0k5j5NJ5K5M5L0J0nnK0%j0l5l5j0J0J5J0
794A70J5K0K5J5%k5m0j5J0K0%J5J5J0nNNJ5j0J5%J0N%J5%NNNNj0k5j0K0J5j0n0k5nJ0Nj5k0
791A90nnK5J0J0j5j0j0nNNj0%L0L0L5L0J0J5k0m5l5NNJ0Nk0j0j5j0%NnJ0K0K5K5J5nk0j5j5
788B45J0J0NJ0NJ0NJ0NNJ0N%J5%Nnk5j5j5j5%j5l5l0j0K0N%k0nJ0K0J5L5L0J5j0j5J5J0nN
785C15Nj0k5k5k0j0Nn%J0J5J0J5%Nj5j0j5J0K0K5nnnnk0k0j5k0%%J0K0K5J5%j0k0j0l5l5k5
782A40j5J5J5J0j0k0%J5L0J5j0j5j0NJ5K5K0Nj0j0j5j5j0k5nJ0NL5L5L5L0%l0m0m0j5nJ0L5
779B05L5L0K5J5%nj0l5m5k0%%NN%NK0J5J0j5nK5J5%J0NJ0N%nnn%j0j5NJ0J5nl0n0m5m0nK0
776A40K5n%%%K0K5J5j0j0j0n%n%J0nj0J0%%%nJ5%j5j5j5j5nJ0J0J5nj5j5NJ0J0J0NJ0NJ0J0
773B05J5%NNnJ0K0K0nj5m0j5k0j0J5J0K5L5Nj5%k5l0m0l0j0K0L0N5N5M5K0J0nk0m0k5j0nK0
770B60J0%k5l5j5l5m0j5J0L0L0N0N0L0J0j0%%NN%k0j5k0%K0K0J0%k5l0m5m5l0k5j0NK0K5M5
768A95M5L0K5%l0j0J0j0j5j0%%l0k5nK5J5NNJ0J0NL0K5J0k0j5j5k0NK0K0J5nk5l0k0J5K0J5
765B70NK5L0J0nnJ0L5K6K5NK5L0%m0n0m1NL6M0K0Nnj0nnj5j0j5j6j0j5j5j0J0J5J0J0J0J1
762C96%J5L5nj5m1k5j0nJ5J0j5l0l0k5j0j5nnj0K0K5J0%nJ0J0j0k5l0j5J0L0K5N%N%nJ5nJ0
759C05NNJ0%j5k0j5k0j0n%nn%nnN%N%nJ0N%NJ0NJ0nJ5NNj5j0k0j5Nk5k0%NNJ5NJ0J0J5J0k0
756B45k0nK5%%j5j0%J5NNJ5NNJ0%%n%%%Nj0j0j5j5j5j0j5nk0%K5J0J0J0J0K5%j0k5k0j0J0
753B00NJ0NNj5j5J0nJ5J5%j5k0j5j5k0j5k0j0J0L5L0J5j0K5M0L0Nj5n%k0Nn%nJ0J0%J0%%N
750B70J0nnJ5%%%NJ5NNJ5J0NJ5%%j0l5l0n0k5k0J0K0NNL0J0K0J0J5J0k5j5NJ5%k0k0j0N%n
747B55k0l0j0K5L5Nj5j0L5K5Nj0j5j0K5M0J5nNNJ5%NJ5J1%NN%j5l6l5k5k0k0k0nK5J0NJ0K0
744C00L5N0L1Nk0l6nNJ0j0J5K6J5K0NK5M5Q0Q5Q5P1N0O5P5J15J36J60K01K35K66K36J80J35
742B691R1J5j06k05k66k75k66k66k30j86j45j11p0m0j0j5l0n5n5l5k0j5j6%K1K0j0j5l1k5
740C40j5%J5%NN%NNN%K0J1j6j5j5J0J5j5l0l5m0l0nN%%%j5k0nNk5k5NK0K0Nk5j0NJ5K0K5J0
737B30K5K0J5K0K5J5j0k5l0j0J0J0J0J0nk5j0j0k0j0j5j5nk0k5nJ5J0J5J5K0J0K0J5NNJ5K0
734C15K5nk0k0l0k0J0J5K0j0k0%j5j0nJ0K0J0j5l5j0j0J0NnJ0K5K5%m5n5l5N%NN%%J5nj5%
731A45%j5nnj0Nk0%J0K5L5M0L0K5%j5k5k5k0K0L0J5nk0nJ0K5M5L5%k5k0nJ5Nj5j5k5j0%J0
729B40N%%%nL0L0Nnk5m0n0k0NNJ5%NJ0NJ0J5K5L0Nk5l5l5k5n%n%j0Nn%nJ0J0nNNJ0%j5%j0
725A60j0J5nj5k0j0Nn%%J5K5M0K0J0j0k5k5k5l5k0nJ0J0nk0nJ5J0%%N%%N%%k0m0l5k0NL0M0
722F5NJ0J5J0J0J0J0NJ5nn%j0n%j5N%N%NL0J5%j5nJ0J0J5%j5m5l0%J5NNL0L5M0L0J0nl0k5
719B10j5nnj0j5NK5K0NJ0J0%k5l5l0k5j0Nn%J5NNj0m5m5k0nnj5j0nJ5L0J5L0L5K0L5K5K5L0
716B35K5K5Nk5n0l5j0NNJ5K5K5K0Nnk0m5l5j0NNJ5%%Nnnk0j5j5j0j5j5j0%NJ0nj0j0J0K5J0
714A10J5L0K5K0K0K0K5J5Nj0l0j0l0k5m0l0%NJ5NNj5nnK0J5%%J5J5nK0%%J5J5%J0NNJ0J5%
711B70j5j0J5K5K5NJ0K0N1M5N0M5N0M5N0N0L5J1j6l0m5n5m0n5o5p0n6k0j0k5l0l0k0k0k0j5
708A55NNJ5%J0J0NJ0j0%Nj5%%j5NK5K0M0J5Nj0j0Nnnj0Nnj0J0j5k5j0k0k0j5j5j5j5k0nJ5
705I5K0%j0%J5N%%%NN%NK0J5K0K0J0L0J5J5K5Nj5j5k0j0j0L5O0O1N5K0K5L5P5J25J46J45J25
702A152J16R0M5Nm0q0j20j41j55j26j10r5p5p5n6m5k5k0l5k0k5NK0nl0l5j5k5k5%K0J0J0J0
700A05J0J0J5j0NJ5j5nJ0%%j0nnnj5%j0nnJ0N%J0%NN%K0J0NJ0J0J5Nnnnn%K5M5M0Nk0k0%n
697B40nj0nJ0K5J0J0K0nk0k5l0j5j0K0N0N5N5N6M5N5P5Q0P0N6J0k5o1q5p0p5p0p1l5l5n0l0
694B10k0%J0J0J5Nj0j0j5j0%n%%K0Nk0n0k0%J5J5J0k5m5l0j0J5K0j0k5nk5nJ0J5nk0J0K5L5
692H0Nnj0nj0%J5NNK0j0%J5K5K5Nm0l0%K5L0nj5j0n%j5%nnN%%J5J5J0J5Nk0m5l0%K0K0%J0
688A05j0nNK5K0K5K0%nNj0l0m5m0l0nL5J0J5n%J5L5J5j5j5J5N5L0%j0j5k0j5j5nJ0NNn%n%
686A45j0NJ0j0l0l0j5J0J5J5J5K0J5J5J5K0J5J5L0Nj0l5k0k0k5%J5J5%%J0nk0%k0n%j5nnn
683A20nnn%%nNJ0j0j0J5L0L0L0L0Nnj0Nj0nnj0nnj5%J5%%J5L0J5J0k0NNJ0%N%%%nj0J0k5n
679B25nnnJ0J0J0K0K5L0n%nn%nj0Nn%k0k5%K0K0%k5j5j5NnnJ0J5nl0k0j0NJ5%j5nn%N%N%N
676A90j0NJ5j5k5k5j5j0j0j0j0J5NNnJ0J0n%%%%%%%%NnNNk5j0J5J5NnnJ0%N%Nnj0j5%K0J5
673A40J5K0J5n%J5M0L0%l0n5n0l5j5%K0NJ0J5%nJ5NN%NJ0Nnl0m5j5J5K0NJ0%J0J0J0J0J0j5
670A65j0k0nj0j0j0j0l0j5K0L5K5Nnk0%%J0nnN%nj0j0k0%J5J5L0J0K0M0L5J5M5J5j0l0j0j5
667B40j0j0nN%%j5l0k5k0nJ5%J0K5K5L0K5j0nNj0j5j5k0j0n%J0j0j0J0n%J0J0K0J0j5j0nk0
664A65j5nj5j0j5j0nj5j5nk5%L0M0L0L0J0nJ0%%N%%J0nj0J0j0m0l0j0%J0K0N0N5L5J0j5l5
661B25m5m0l5l5nK0L5L5Nj0nJ5K5K5K0N%K0j0l0l5m5k0NK0J0J5nk0j0nNL0J5J5J0j5j0NJ0
659A90NK0Nj0n%j5j5%nj5NN%Nj0j5j0j0j0NnnK5K5K5K5Nk5nj0j0j0j0j0K0%nK0J0nN%K5J0
656B15k5m0k0k0%J5n%%%N%j0J0L0J0L5J0k5k5l0l0J5%j0K0J0nJ0N%N%%N%J0nnn%j0n0l5NM0
653A00M0L5L0nj0k0j5j5NJ5J0J5NJ0K5%k0nnk0k0%%k0m0k0n%NK0NJ5J5NK0Nj0k5j5j5nJ0J0
650A10nnj5j0j0j0%j0nNK0J0NJ5J5J5J5J0J5J5J5j5l0k5k0NJ0J0Nnk0j0j0%NL0L5N%nNL0J0
647B05nj0j0j5j0j0j0j5j5j0nNj0%J0J0L0M5L0Nnk0j5k5l0j5J5L0K0K5%k0l5m0j0K0%%N%%
644A15%NNN%J0%j0J5K5L0J0j0j0j0j0j5nNn%K5L0K0L0K0k0m0k0J0%j5l0k0n%L0L0K0n%K0N
641B35%k5l0k5l0k5nK0K0nl0j0NNnj0nnnnnnK0M0L5K0%%%%%j5k0NNNNNNJ5K0%Nnk0m0l5k0
638H5j0J0n%m0l0J0K5K0K0NK5K0NJ0nnNnNNj0nj0nj0nj0%j5J5J5J5J5J0J5%K0K0j5l5n0l5
635G0k5J0L5K0K0L5J5%nj0Nj0j5j5j0j5j0nk0nJ0%%N%N%%%%%J0j0N%nj0k0NL5K0K0L5K0K0
632B10K5K0k0l0k5k0nJ5N%K0K0L0J5k0j5k0j5j0N%nn%nn%nn%J0NJ0J0nk5j0j0j0NK5L0K0j0
629B00m0l5k0NK5K0K0K5Nj5k5nK5M0L0J0%k0j0j5k0nnk5j0j5nnnnnnj0Nj0J0J0j0NN%N%Nj0
626A15J0%%J0j0NNJ5nNL0L0Nnnnj0l5k5k0l5l5nK5M0L5%nj0j5k5l5j0K0M0K5K5M0L0%l0l5
623A50m0k0%J5J0k0j5J0K5J5J5J5J5K0J0j0k5k0j5nNnN%nNnk5l0l5l0NJ0%J0J0%J5N%J5%J0
620I0K5J5L0J5k0m0m0l0j0k5l0nK5K0j0l5j5NJ5K5L0L0K0L5J5J5K0J5j0k5k5nJ0L0L5J0nj5
617A85k0n%j5j0%j0nj5nNj0j0NNj5nNNK0K5%k5k0j0J0Nj5nn%nj5J0K0K0L0J5Nj0%%nnNj0l0
614I0j0%K0NJ0J0J0J5J0NJ5nl0j5j5%%k0l5k0K0L0K5J0J0J0J0J0nJ0n%NJ0nj5j0l0%J0K5K0
611A75K0j0nj0nj0nnj0n%j5N%j0j5NJ5J5j0j0j0J5J0nj5j5k5j0NK5L0Nk0j5k0k5%nj0NJ5L5
608H0K0K0J5%NJ0nl5k5nnJ0NNnn%nnn%%nK5K0NNK0J0J0%n%nK5K0K0K0J0j5l5k5nN%n%nnnn
605A45%n%nk0NL0K5N%k5nj0k0nj0j5j5j0%%%nJ0nN%j5j0L5J0NNNNNNNNNNJ0nK5K0Nj5m5k0
601A15L0M0L0Nj5m0k0j0J5J5j0m0l5j0N%%NnJ0%Nj0NK0L5L5L5J5nj5k0j0k5l5k0%%j0j0J5
599I0K5M0L0J0Nj5k5k0j5j0Nj5N%j0n%J0J5NJ5J5J0j0k5j5k5l0j5J5K5L0J5J0L0K0J5%j0j0
596A85nnj0j5nN%%NJ5%j5k0l0j0NJ5J0J0L0M5K5j0k0k0n%J0J0j0j0j5nj5j0L0M0K5%k0j0j0
593A90NJ5J5J5J5j0nJ5%j5j0j0%%j0j5l5m0j0K5K5%j0%%%n%J0K5J0%j5J5L0Nj5NK0K5%n%j0
590B45%J0J5Nj0j0k0k5nJ0j0k5l0j5j0j5j5j0J0J0J0K0NNJ0j5l0l5l0%nK5K5%j5j5%NNj0k0
587D0%J5K0L5K5K5K0%j5j5j5nnj0NK5K0N%%%%%%nNj0j0nJ0K5%k0j5J0J0j0k5j0J5J5J5j0k0
584A35j0j0%K0K0N%%%Nj0J0%%j0n%J5J5J5nk0k5l0k5nJ5J5%k5k0k5nnNL5L0Nj5k5l5j5J5L5
581G0L0J5NJ5K5K0K0%l0m5m0k5j5%J0K5L5M5K0j0k0%J0%nj0k0l0m0k0j0J5K0n%NnN%%N%n%
578F0J0j0%%%%nN%nNn%%J0K5J5J5J5J5K0J0n%%j0k0j5j5k0j5nNN%K0M5L5Nj5l0l0j5K0L5L0
575A85j0j0%J0L0L0K5NJ5%j5l0l5k5l0l0j5NK5J5K0J0%%NJ0%j5k5nJ0J0J0j0%Nnj0%J0J0N
572A80k0k5Nj0n%j5nj0j0j0nj5j0%K0J5N%J5J0NNNNNNNJ0Nj5J0Nj0%%%%NNJ5NNJ0nK0L0L5
569B75J5J5Nl0m5m0k5k0k5k0j0J0n%J5J0K5N%N%%k5k5j0J5K0J5NNk0j5j5k0%J5NNN%%N%%J0
566A35nj5nnk0nj0nj0k5NL0J5Nj0NK0Nnj0j5%nj0NJ0J0K0NJ5J5J0J5%%%%Nn%%nnj5nNj5j5
563A10NNK0J5J5J5J0J5J5j0l5k0j5l0j0j0J0K0%nnj0k5l5n%K5J0J0J0J5J5N%nj0%nnj5NNn
560I5%%%%nJ0J5K0K0J5K0j0k5l0j5%%j5%J0NNN%%N%%N%nnnnnnnnN%NN%NJ0nNN%N%N%%K0%j0
556A45j5j0J0n%n%n%Nj0j0NJ0%nJ5K0J5J0j5l0j5J0J0J5J0J5J5K0NNnk0nK0K0J0%%NJ5%NN
553B65j0l0l0j0j0l0k5j0N%j0J5J0j0NNNJ0j0nk5nJ0J0NN%k0j0j5NJ5J0nj5j0%n%nnn%J0L5
550A10K0J5j0n%nj0J0K5K0J5NJ0J5%j0nj0j0%k0k0%J0L0L0J5J0N%J5K0Nj5l0m0k0nJ0NNNJ0
547B05n%nnj5j5j5j5l5k0j0K0M0K5K0Nj0j0nj0k5k0l0k0nNM0L5K5NNj5j5nJ5J5j5j5nK0K0
544A55J0Nj0l0k5j5NNj0j5J0K0K5K0K0J0nj5j0nnl0k5k0nJ0J5J5K0J5%j0j5j0j0k0l0k0J0
541C0K5K0Nj0nJ5K0J5%nNn%%%%NJ0%J5NNNJ0nn%j0k0%%Nj0nJ5J5nnJ0Nnk5k5l0nJ5K0K0J0
538A25NJ0J0j5j5j0j5nJ5K5K5K0%nnj5j5j0N%NnJ0%j0n%J0J0K0%%j5k0%nJ0NNnk0k0%%K0J0
535A30J0Nk5j5%J5L0K0nk5k5nnk0k0nK5L5L5K0%j0j5j0NK5L0J5nj5j0%%j5j0j5j5nn%J5K0
532A55K0%j0j0j0k0nJ0K5K5L0K5nk5k0j5%J5K0J0j5k5nnJ5J0K5J5j0k0k0j0J0K5K0L5K0%%
529B80k0k0j0k5k0j5j5k0NK0J5Nj0k5k5nJ0K5K0J5nk0l5m0m0j0NJ5J0K5L0J5j5%J0L0J5K0
527A95Nk5k0nk5nK5L5L5L0J5J0J5Nk0j5j5k5l5k5%%NK0J0NJ0j5l5l0l0j0j0K5L5K5N%Nj5n
524A50nj5%J0L0L0NNj5j5%j0nnj5j0j0nk0j5nj5k0k0nK5K5K5K0L0K0K0K5nl5k5j0nnnnj0j0
521I5k0%J0L0N0M5J0k0j0N%j5Nj0nnj0nnj0nj0J5K0J5J5J0K0J5J5nj0nnnnj5%nnj0NnnNj5
518A60k0l5j0J0L5J5n%L5L5Nl0k5l0j0J0k0j5nK5K5%j0j0nL0M0M0Nj5j5Nnn%j0l0l5l0l0l0
515D0%K0J5J5J5NK5L0L5M5K5j5k0k0j0J0J0k0k0%n%%J0L0L5J5K0K0L0J5j0j0j5j0j5j0j0j0
513B65nK5K0%j5j5k0k0nJ0Nnnj5j5j0%%Nj0j0j5k5nJ5K0J0K5L0%k0m0j5k0nK5J5nl0j0nJ0
510A35%%j0j5%K5J0nNNJ0NJ0J0j5j0J5J5K5J5Nk5l5l5j0K5L0K0nnnk5k5n%K0K0Nj5NK0K0K0
507B30j0J0J0j5j5j5j5nk5k0nK0K0K0K0J5Nj5k5k5j0NJ0NN%J0L0L0K0nk0j0J0K5L5Nj0j0j5
504B70l5o0m0k5j0J0J5K0K5L0J5k0l0l0k5j0j5J0K0Nnn%nk0j5nJ5L5L5K0J5J0J5J0Nj0n%n
501B05nn%n%%nk0m0l5k5K0L0K5K0J0J0J0J0%nj0NJ5J0K0J0l0k5j0J5J5J0K0Nj5m0k5k5k5n
498A10J5J0J0NJ5%j5k0k0j5%L0J5J5J5J0K5NNNj5l5l0k0nJ0K0K0%j5k5j5nJ5L0L0J5j0nnj0
496A65nk0k0j0K5L5L5K0%nnnn%j0j5%J5J5K0J0nk0k5n%nn%%nJ0j0k0k0J0J0j0j0%j5j5j5k5
493F0j5J0K0K0Nnnj5%J0NJ5NNK5K5NJ5nj5k5m0k5J0K0K5Nk5m0j0J0%nnnj0nK0K0nk0k0%j0
490B5j5J0J0K5%l0j0j5k0j0NL0K5J0J5K0N%N%%Nj0nNK5K5%j0nnJ5L0K0%j0j5k0j0J0K0Nj0
487A45j0NJ0J5j0j5j5Nnnj5J0L0N0K5j5%J0Nj5j5m5m5k5nK0L5J5Nnj0j0j0nnJ0J0n%J5J5%
484A45%K0J0%nnnn%nk0J0K0L5M0K5%%j5J5L5K0n%nk0k0nJ0L5L5J0k5k5k0k5l0j0j0k5k5nn
481A45k5l5j5J0nj0j0k5n%N%N%%%%K5K5Nj5NK0J5N%%%%n%%nL0K5Nj0l5k0n%j5k0%K0Nj5j0
478F5NNj0nJ0n%Nj0%nk0%nj0nn%%nNL0L5L0L0L0K5M0J5%%%nN%nK0L0N5M0Oj1j0J5L1Nj0j5
474C96l1l0k5k0l5m0l5k0k5k5l0j0NJ0J0K0J0%nn%J5J0j0j5j0%nnnJ0nk0k0j5%J5N%k0j5J0
472C5N%J5J0%%N%j5j5nJ0K0K0L0L0K0%j5j5nN%j0k5k5j0n%j5%nj5j0nJ0L5L5J0l5l5nNNK0
469E5J5NNK0NJ0J0J0J5NJ5J0%K0K0K5J0j5%%J5j5j5m5l5k0nJ5J0nj5k5l0j5j0J0%NL0L0L5
466A55K5Nnj0j5k0k0NNk0j5k0j5J5J5J0J5Nk0nnnj0nj0J0%%N%NJ0n%Nj0J0Nj0N%nnnnl5j0
463B0%J0J0J5K0%NK0K0%j0l5m0j5N%NNN%NJ0J0K5J5J5nk5j0j0j0J0Nj0%k0j0j0NNNNJ5J0K0
459I0%j0k5k5j5j5J5n%%Nj0J0J0J0J0K0%K0K0%j5j5j5k0%%j5J5L5M0M5L0nj5nj5k0k5l0j0
457F5J5L0M0J5j0j0j5j0nJ0J0nk0j5j0k5l5l0nL5M0K0J0nj5%j0j0J0J0K0Nj0k5k5j5L0K5J0
454I0L5L5J5K0K5%l0j5j0m5m0k0K5L5L0J5nj5l0k0k5l0k0k0k0%J5NNK5K5K0K5K5J5L5J0k0
451A65k0l0k0NJ0NNN%N%j0j5j0j5j0j0nk0J0nnJ0M0K0nl0l0j5NNK0J5J5J0K0J5J0J5%k0j0
449A25j0j5j0k0nnj5j5nNNNJ5K0NJ5J5%l0k5%j0J5K0j0J0N%J0J0nJ5nnJ5N%j5k0nk5k0j0k5
446EnJ5M0J5L0K5K0M0J5nK5J5%k0j5l5n%J5K0Nn%n%%%n%%%%%NNNNj0j5J0k5l0j5l0k5NNNN
442H5%%%Nj0NJ5j5j0K5J0%nJ5NN%n%n%%j0Nj0j0%j5nj0k0%K5L0J5L0K5K0L5J5k0j5k0k0k0
439A45k0k5j0%J5J0J0NJ0J5%k0l5m0k5n%%%J0K0J0J5NK5%K0K0J5K5J0nj0k5%J0j0J5nj5l5
436A25l0j5nJ5J5%nnk0%Nj0%%J0J5J0J5Nj5j5NNj5j5NNNJ0NJ0NNJ0nn%nj5j5j5j5m0m0%K5
433EL0L5M0K5j0j0l0%J0J0J5J0K0K0j5m0l0%J0J0nj5%k0nnj5nNJ5NNNNJ0NN%NNJ0K5K5Nnk5
430A40j5j5J5J5NK0J0%J5%l0j5j5l0nJ5N%j0j0j0j0%NJ0nJ0NnJ0J0J0J0J0K0%l0m5l5k5j0
427B0NK0J0%K0K5J5K0K0%j5j5%K0K0J0K5%k5j0nj5NNj0j0Nnn%j5nnj0%j5N%J0K0%NJ0J0NK0
424A65L0J0j5j5j5k5j0J0NNJ0nj0nj0j0j0k0nN%%%K0K5%j5k0NK0K0NK0J0NJ5j0m0k0nnnnn
421A00n%j0j5%Nj5l5nJ0Nnj0L5N0M0K0N%nj0Nj5j5%nj0j0j0j0j0j5%k0%NK5M0M0Nj5%nNNj0
418A35J0J0n%N%N%%K0J5nj5j0N%nn%Nj0k5j0J0J0nnNj5l5m5j0j0K0L0J5K5L0J5%j5j0%NL0
415A65L5NnnJ0J0NJ0J0%k5k0l0j5nJ0%j5nnk0k0k5k0L0L0K5K5%j0k0J0K0Nj0k0NNj0J0nj5
412A20j5nj0j0j5nNJ0j0K0K5M0N0K0%j5nnj0nj0%k5l5j5J5K5L0n%j5j0l5m5l5%K0J5J5J5J0
409I5J5J0nj5J5J5j0N%J5nN%j5l5n0j0J0nj0J5K5K0K0J5L0J5%j5%nJ5j0l5nJ5%%%n%Nj0j0
406A05J0L0L0J5j0k5j0%nn%%nJ0j0%%j0k5l0j0J0J0%J5L5L5NNJ5J5J5j0k0n%%j0k0j0NJ0K5
403A80Nl0l5m0j5%J0K0K5J0j0j0%j5%K5J0J5%%J0K0L0J5k0l5j0%NN%%j0k0j0j5nN%nj5j5%
400G5%j0k0%J0j0J5%%nNJ5J5K0J5K5M0J5j0nJ0n%nnJ0k0l0k5l5l0j0J0L0L0K0N%k5k0k5k5
398D5k0j0K0L0L5L5J5K0Nj0n%j5k5k0nJ5nnNJ5L0J0Nj5j5NNJ0%nNj0%Nn%%%%%j5%nj0j0nn
394I5j0%%J0j0j5m0m5j0J0K5J5J5N%nNL0J0j0j5%%%K0NnNK0K0j0%J5nl0j0j5j5k0k0n%J5J0
391C5J0J5J0J0J0N%NNj0J0J0n%J5%NNNNNnk0j0j0j0j0j0j5Nk0%%nK5L5L5Nk0nj0nnj0%NNJ5
388A10N%K0NJ0k5k0nJ0%k5j0j0%J5NNJ0N%J5%J0J5nJ0NnJ5J0nk5k5j0j0nj5k5l0l5j5NL5L0
385D5J5nk5k0%J0M0P0P0L5%l0l0j0J0%j0j0l0k0k0k5NL0J0%%n%l5l5j0NNj0N%%%j0J0L0Nj5
382D5j0k0nK0J5%%%nN%%%J0l0nj0K5K5K0K0J0J0J0J0nnnj0%k0j0j0%J0N%n%nnn%j5NJ0J0K0
379A00N%nk0m0nK5NNNNJ0%N%%NJ5K0nk0j0%j0j0nj0j0j5NJ0NNNNJ0%k0k5l0j5j0j0J5K5K5
376D0J5j5j0k0%J0K5J0NnJ0NNNJ0j5j0j0j5N%K0M0M0J5k0k0J5J0nk5j5J0L0K0NJ0NNJ0%k0
373A75l0l5j5N%J5J5J0J5%%Nnk5k5l0k0j0J5J5j0nj5nj0%J0K0%j5J0j5%J5J5J0J0N%%NJ0n
370A05nJ0NNNNj0l0k5k0l5j5j0J5K0K0K5%nnj0nnn%j0j0NL0L0K0M0M0M0J5k0l0k5k5nj5j5
367I5j0nj0n%k0nnnJ0%NK0J0%%%J0L5L5J0%k5k5j0j0j0l0j0J5J0nk0J5K5K5J0j5m0k5nJ0J0
364E5%K5M5J0nnJ0%NJ5J0K5Nnnk0%K0%k0k0l5l5k0NNNK5M0L5%j0nNJ0NJ0j0nj0nk5k0l0j0
361G0NM5M0J5nl0l5nnj5nn%K5N0P0L0J5j5nj0j0k5k5k5l0j0j5J0J0M0M0L0J5Nj5j0j5j5j5
358A70j5j5NK0L5J0k0k5j0J0J0j5k5j0%J5%%Nn%N%NnJ0J5j0nj5nL5J5J5%k5k0%J5K0NN%j5
355A85nn%J5J5J5%Nn%k0l5k5%K5M0L5M0K0%l5k5l0k5j0J0%%%K0J0J0J0j5n%NJ0NJ0J0NJ0N
352B75nj0nj0k0%nj0J0J0K5%j0k5l5%J0J5K5J0j5j0k0j0J0NJ0Nnl5k5j0NL0NK0%k5j0j0j0
349A50J5n%%k5k0%%K0J5%%nnn%k5k0%J5J5K0J5j5j5j0j5l0l0%M0N5L5K5J5nj5%j5j5j5J0M5
347B00L5Nj5n%%j0N%nnn%j5j0j0j5%j0j0nn%nNJ5K0%nj5k5%NK0K5Nj5k5k5k0j5%nj5K0M5L5
343A45J5J0n%%nJ0nNJ0K5J5J5Nj0Nnn%Nj0nj0%j0l0k0j0l0j5J0%nK0L0K5K0K0j0j5l0m0k5
340I0NJ5J0j5nNj0NJ0j0nnj0nnn%nk0J5L5N0L5L0J0%j0NnnJ0NJ5NJ0K0J5J0j5l0nk5l0j0k5
337A50j5%K0NJ0N%NN%NnJ0L0L5%Nnk5j0j0k5m0m5k5nnn%%%%%J5K5L5L5J0nk5l0%K0L0J5%k5
334A65m0l0%L5L5K0%j5nj0%j5j0nJ0J5K0Nn%K0K0L5L0J0%l0k0%%J0J0NJ0k5k5k0k0j0J0%%
331A80j5%NNj5k0%J5%%%k0j5%J5%k5k5j5nj0j0j0nJ5L5K5K0%k0k0NJ5Nj0NJ0nk5k0k0j5j0
328B0NJ5J5K0N0M5M5M5J0j0l5m5k5k0%NN%%J5J5J5J5J0j0%Nn%%k0m0m5k0J5L0L0J0J0J5%n
326A85nj0n%j5j0n%%%%J0nnNnj0nj0J0N%J5K5K5K0Nj5j0m0m0l0j0j5%%K5J0J0%n%%n%nnJ5
322I5J0nk0NN%%%nnn%nj5NJ5%%K0NNJ0NNJ0k0j5j0j5NN%n%K5J5J5Nj5j0%nj0nnk0NK0K0L0
319A45J5j0nj0nnnn%nnnnNNNNNNNNJ5J0J0J5k0k0nk5k0%j0j0J5J5J5J5K5Nk5m5j0%j0j0%n
316F0%nj0%%nJ5M0M5NnNj0Nj0j0%j5nnj5NJ5L5L0K0J5nl0n0j5J5J0j0%%%nj5k0j5k0NK5K0
313I0NNn%N%%j0J0J0%NJ0%J0NJ0j0N%n%%nNK0L5L5K5j5l0k0j5k0%k0%K0K0J5K0%j5j0j0%k0
309A55j5%NJ5K0%j5k0k0k0j5k0l5nNJ0J5J0k5k0j5k5j5J5N0M5L5NNj5k0J0K0K0Nj0j0Nnn%
307A20%j5Nj0n%j0j0NNK5L0J0j0j0j0j0n%%n%%n%NNJ0%nJ5%NNJ5J0NJ0J0%J5%j5nnnnj5%j0
303A40l0k5j0%K0J0J0nj5nL5M0J0j0k5nnnnj0j0j0j0Nnnk0l0k0j0K0J5Nj0k0k5nJ0K0%%N%
300A0J5J5J5j5j5NJ5L5K0K5%j5j5k0j5k0j0%J0M0K5%j5j5%N%%J0nk5l0k0%L0N0L5K0J0nk0
297A30j5j0%%j0k0Nnj0k0%K0nJ0N%J0J5%nJ0J0%j5j0J0K5NN%J0NNJ5%l0l0l5l5nJ0L5L0J5
294A25%%J0J0j0%K5K5%k5n%%%%%NN%J0%nJ5NJ0nK0M5K5nk0k5nnk5j5j0k5j0nn%nj0%Nj5J0
291A15NNJ0nJ0J5nj0j0j0j0k0j5%nj5%NL0K0N%%j0j5nNJ5Nj0k5j0NJ0L5L0J5Nj5j5j0NK0J0
288A60nj0j0NK0J0J5k0%J5K5K0%k0n0m0k5nK5K5%nk0j5NK0Nj5j0nNNNK5M0K0nk5k0k0k0%J5
285A20J0nj0J0%N%%nj5k5m5k0nJ5L5L0J0%j5n%nnnj0nj5j5l0l0j0J0K5K5J5NNJ5%J0J0J5%
282I0%nnnJ0L0J5K0N%NNj5j0j5j0nJ0J0%%K5M0L5J5%j0k0k0k0k0k0nnk0NK5M0K0%j5j0nJ0
279A75j5j0j0j0j0nj0j0j5k0%J0K5%k0k0j5NK0K5N%%J0J0J5%%J0L0J5k0k5k0nnk5NK5K5J0
276A50j0N%j5j0j5j0%J5nJ5NNJ5%J0J0K0%j0k0k0j5k5k0k0k5nK0J0NJ0J5J0J0J5J0J0J0nk5
274A20j5j5j5j5k5j0J0K0J0J0L5J5J0nk0l5l0nN%J0N%N%%%N%%%%J5J5L0K0%j5j0j5%%K5M5
271A80K5j0j0j5%%n%j5k0nJ0%Nj0J0%%J0J0J0J0J0J0J0J0k0j5k0k0j0k0k0j5N%NNj0n%J5K5
268A20J0j0k0%J5NNj5%%J5K0J0nj5k5k0NNJ0J5Nj0NM0M0K0nk0k5l0nK0K0J5J5nnj0NNJ5%j5
265B00l5k0k0j0N%%%%%%%%NK0L0J5nj0NN%N%NNnj5l0k0k0k5%Nnl0j5NJ5J5J0M0K0NN%N%NJ0
261A75n%%n%j5k5l5l5k0%J0L0M5J5j5k0j5j0nk5j0NK5L0J0j0nJ0%NnJ0J5K0L5Nj0m0k5k0l5
258E5k0nJ0L0K5K0NN%K0K0%j0j5%nl5l0j5J0NNJ0%k0k5%%k0k0%J0J5Nnk0NJ5J5L0%j0NNNN
255H0NNk0%nj0j0j0j0K0%k0k0n%nnK0J5K0K0K0J5K0J5%k0j5%NJ0k5k0k5k0j0%J5J0K0J5K0
252I5K0J0k0j5NK0K0K0Nnk0nJ0NNk0%%j5l5j5nJ0%%j5k0nJ0J5K5K5K0K5K5K5%j5j5n%%nj0
250A50j5m0m0o0l0NJ0Nj0l0k5k0%L0N0L5J5NnJ0J5K0%J0J0%J5J0j0%NnN%%J5K0K0J5nk0j0
247A50j5%%j0%Nj0n%J0J5J5Nj0k5j5j5nN%%nJ0n%J0NNJ0K0K5J0j5m0k5NK5L0L0N%nj0%j0l0
244A40l5m0l0k0nK5N5N0K5%j5k0j5%J5%k0j5%Nn%NN%%NJ0K0J5J5Nl0j5nJ0J5K0J0j5j5j0j5
241A25J5L0L0K0nj0Nj0j5%j0j0%j5nnj0j0j0j0j5%j0j0%J0J0NNNJ0Nj0j0j0j0J0L0J0K5J0
238A60j5%%nnJ0j0l5l5m5k5nL0K0%K5K0K0K0J5J5J5J0K0j0l5m5k5%K5M0J0nj0J5J5j0J0N%
235A80%%%N%j5J0Nk0%nnnnnnn%nn%nnj5l0k5j5j5K5K5j5J0NNN%NJ0nJ5J0NK0NJ0J0J5nnNj0
232A55k0k0j0K0N0M5J5j5j5k0j0l0k5nj0k5k5j0nk0k0NN0M0J5J5J5J0nk5j0j5j5j5k0j5K5
229E5J5K0K0J0K5L0%l5l5m0l5NK0J0J5J5NJ0J0J0J0K0%k0m0l0l5%%%%K0J5J5J5J5J5J5J5N
226A65NNJ0nJ5%Nnj5j0j0nk0j0nj5j5k0j0J5J5J5J0J0j5%%j0NnnNJ0nJ5J0%NJ0j0nnj0nnj0
223I5nk5j0j0k5k5nk5nJ5L5L5K5%%j5J0K0J5K0K0k0m0m0k0J0NJ0J5J0J0NJ0J0J0NJ0NJ0J5
220A60%j5k0k0j0NJ5J5J0j5k0j5j5k0k0k5nNJ0J0J0NJ5J5%Nj0j0NNj5%%%K0%J5M0L0%k0k0
218A20nj0j0k5nk0j5%J5K5%J0J5J0J0nJ0N%%NN%nNJ5j0%N%Nn%J0j0%%%%N%N%j0m0m0j0%Nn
214E5NK0nk0k5l0k0J0L5L0%l0nj0NK0M0M0J5%%NK0K0%j0k5l5nK5Nj0j5k5k5k0l0k5%K0J5J5
211C0J0L0J0N%NN%NN%nj0%j5nj0%j5J5J0NJ0J0J0J5NnJ0J5n%J0NN%NJ0nk0nNK0L0L5n%j5m0
208A75m0k0j0j0j0j0nJ5%Nj5k0k0j5J0J5K0J0J0NNJ0j0nj5%%NnJ5L0L5J5nj0j0%j5k0n%K5
205A30J5nk0k0l0j0NJ0j0l0nL0L0K0K5K5Nnj5J0J0j5j0N%j0nnnnj5%%k5j5nj0J5%NNK5J5J5
202A25j0k0k5nK5L0Nj0k0j0J5J0J0J0K0Nj0k5j5j5j0j0k5n%%K5L5K5%j0k0l0l5j5J5L0L0J0
200A00j0nj0j0j0j0%n%J5J0M0M0J5k0%N%%nN%j5k0NK0J5K5J5Nj0k5l5k5k0j5%n%Nj0%%%%J0
196F5K0J0j5k0k0K5M0K0K0J5Nj0j0k0%K0L0K5nk0k5nJ0J0NNJ0%j0j5NJ0NJ5Nj5k5k5j5%NJ0
194A35%k0nJ5J5Nj0%%k0j5NJ5J0j0k5l0k0k0j0NJ5K5K0J5J5K0K5J0nNnn%n%nj0%nnnn%j0j0
190I5J0NnnN%nj0j5l0n%%j0J0%nnNK0L5L0K0J0j0k5j0J0Nj0k5j0J5L0K5L0L0J0j0k5k5j5j0
187A30nnj5%K0K0J5K0%j5k0NJ5J5K5J0k5l0m5j5NK0K0Nj5j0j0j5j0K0L0L0J0n%N%nJ0j0j5
185A60j5j5j5J0J5Nnk0%J5K0J0nj0j5%nNj0J0NJ5%j5J0K5%k0j5nJ5j5l0k0k5k0j5j0j5NK5
182C0K5NJ0J0J5%j5%K0K0J0%NNNNNNJ0j0k5l0l5l0nNNj0n%J0j0N%K0J5NK0K0J0NK0Nn%%j0
179A40N%n%k5j0j0j5j0j5j5J5J0%K0K0nNJ0J5j0j5l0m0l5%K5J5NJ5J0NK5J0J0Nj5Nnn%%%%
176A05nJ5L5N0K0Nk5j0NnnJ5K0J0K5J0j0J5j0nJ5%%nJ0J5j0k0nj0k0k5m0n0k0NJ0NJ0J5%%
173A35J0M0K5%l0l0l0m0k5J0NJ0NK5J0J5J5J0j0N%nJ0J0n%NnJ0K0K0L0K0%l0nj5l0j5j0l0
170A30j0NnnJ0N0M5J0j0j0j5j0j0J0J0j0k5m0l0l0nL0K5%k0m5l0k5j0j0nj0K0K0J0K5K5K5
167H0K5K5%k0nj0%K0nJ5%k0j0%N%NNj0j0j0j5NNJ0nK0K0K0J5K0NK0J0n%%nk5l0k0l0k5%j5
164E5k0L0K0J0L0J0nJ5%n%n%j5N%j0k0nj0j5j0k0k5%K0J0K5J0nj0nj5J5K0J5J0J5J5J5J0N
161A60j5%n%j0n%%J5J0NNJ0J5%nJ0J5j0k0k0l0j5j0nnnnn%nj0%n%j0n%nj0%nnNnj0N%nJ0L0
158D5M5J5nnJ0M0K5J5j0l0l0j5N%%%nj5k0n%J5J0NNJ0J5%nk0k0nK0J5NNJ5K5J0j5l5l5j0N
155G5J5j0k0k5NNj0j0j5NL0L0L0J0NN%%J5nnJ0%Nn%j0NNj0nNnj0Nj0nnj0NJ5K0J5K0%j0j0
152A45%nnNj0j0NK0K0j0l0k0j5NK5L0%j5k0j5k0k0j5K0K5K0K5Nj0j5k0j0NJ5J5J5K0J5J5L0
149B15Nj5j0j5j5j5j0k5nnnj0NnNK5M0L0nj5j0N%%N%j0l0l0j5nJ5nJ0J5J5Nk0k0k0NJ5J0j0
146I5k5j5J0L0L0J0J0j0k0k5l0k0j0j5%J5J5K0nJ0NK0K0K5K0nj0j0nn%Nj0%%%%k0j5j0NJ5
143I5Nk5k0k0%J0L0J5%nnNNj5j0k5k0%J0J0J5k0j5N%%%%nnnNj0k0J5J5%NJ5L0K5Nnj5%J5J0
140A00K0Nnnk0nJ0J0J5nnj0k0k5k5k0%J5NNJ5K0K0J0j0k0k0j5NK5nk5nnJ0J5J0NNJ0NJ0J5
137A15%j5k0j0J5J5K0K5J0nk5k5j0j0k5k0j5nJ0%NJ0nK0j0n%nL0J0K5nk5j5%J0NnnNk0J0%
134E5%%NJ0Nj0k0J0J5J5L0J0j0n%%j5NNj5Nj0j5j0l0nNL0NK0K0K5K5J5j5l5m0j5N%%%J0nN
131H0N%N%N%%N%j0k5j0k0j5%J5M0L0J0nk0nnK0J5J0k0j0Nj0nnnnk5j5j0nk0k0nJ5L0K5K5J0
128G5Nj0l0%J5NNk5nNL0J0NK0%nk5k0j5K5L0L5J5j0l0l0j5%K0NJ0J0J0NJ0nj5j0j0k0nk0j0
125C5L0L0J0j0l5l0nN%%N%%J0J0%%j0j0%nn%nnJ0%%K0j0nJ0K5%%K0NJ0J0NJ5j0nJ0%N%%n%
122A25nn%n%%j0NK5K5%l0l0nj0nj0nl0k0j0K5L5M5N0L0%j0j0n%nn%k0j5NK0j0j5NL5K5J0j0
119A80nj0j0nnl5j5nJ0%NnJ0L5J5nnk0j0NJ5L5J0k0l0j0K0%%k0m0m5j5J0N%K0J5%NJ5%%%%
116I5nN%%NNJ0NnJ5J5nj5j0k5nJ5J5NK0Nj5%%j0NNj0k0j0J0K0K5K5M0J0j5k5k5k0l0j5l0k5
113C5%K5K0%j5NK5K0NN%J0L0J5%j0nj5nj0j0j0j0j0j0%nnNj5%nJ0J0J0NJ0J0J5Nj5j5j5j5
110G5nk5j0j0k0j5%K0J0j0j0j0K0K5K0%%J5K5J0K0%nnk0j0NK0K5J0NN%nj5j5k0NJ0%j0nnJ5
107A10J5J0J5J5nj0j0j0nnj5%NK5J5J5J0J0nk5l0l0k0J0K0%nnJ5J5Nnj0nnnnJ0nk0l5j0K0
104E5M0K0K0K0K0K0J0j0k0l0l0k5nNK5J5j0k0nNNJ0K5K5J5j0J5K5L0%k0m0l5l0j5k0k5NNn
101F0J0K0J5%k0NJ5J5%nnk0NJ0J5K0J0%j5j5%j0j0nj0NK5J5J5Nj0j5j0NJ0j0l0k0nj0k5k0
98A0NL0K0J5%J5L0L5nj0j0nj0j0j0NNnJ5NNJ0NJ0NNNJ0nj5l0nK0L0J5J5J0J5J0J5%l0k5nn
95A90k0k0j0J5J5J5Nj0nnJ0nk0l5k5%J5J0K5K0K0K0%k0j5%j0j0k0n%j0n%%J0nj5j5j0J5L0
92A20K0K0j0j5j0K0K5J0nNJ5J5J0%nj0j0n%J0J5J5N%j0j5%k0m0l0nJ5nk0k0k5k0Nj5%j0nj0
89EnJ0NJ0J0NJ5J0J0%%NnJ0nnJ0J0NNJ0J0NNJ0%k0j5nJ0j0j5j0k0nJ0J0%j0%%k0j5j5j0%N
86A0%NJ0NJ5%nk5l0nJ0%j0k0J5L0K5J5J0j5nN%%J5K5K0nk5k5nnj0NJ5K0K5J0nnnn%J5J0J0
83A15j5j5j5j5j5J5%%J5J5K5NJ0NNJ0NNK0L5L0j0k0k0j5j5%J5K0J5J5K0J5k0k5k0j5j0j5j0
80A45j5j5k0nNK0J5Nj5k0n%j0J0J5L0K5K5J0nnj0K0J5K0%nnj5l5l0j5j5NNj0nNNj5nk0k0j5
77D5%nK0L0M0J5nnj0NNj0nn%n%%j0J0K0K5K5K0J5nJ0Nk0k0k0k0j0%nj0nl0l0j0%L5K5Nnnn
74I5j0j5n%j0j0M0K5N%%%%%%%%%J5NJ0J5nNJ0NNl0n5l0Nj5k0j5N%j5%nNj0j0J5%%K0J5L0J0
71H0nj5nj5NK5J5J0J0nj5l0j5K5N5N0K5nj5k0nNj0J0n%Nj0j5l5l0k0J0J5J0J0K5J0%k5l5k5
68D0J5K5%k0j5nNK5J0J5J5J0J5J5nj0Nj5j5k0k5j0j5J5J5L5K5Nk5m0k5j5%J5L0K5K5K5NNJ5
65A75%k0k0j5k0nnnnj5%nnJ0L0J0K5K0K0K0J5j0k0k0j5k5j0j5k0nN%%%%nNK0NJ5J5K5NNK5
62A85L0NM0J5j5j5j5j5j5j5j5j5j0j5k5n%nJ5j5k0l0l0j5%K0K0N%n%%K5L0K5K5J0J0K0%nn
59A75%j0nnNj5k5k5k5l0%K0%J5K0J5K5J0J0NNNj0nNNK5Nnk0j0j5k5%n%k0l5nK0J0%nn%K0J0
56A05%j0l0l0j0j0K0K0%j0nK0K5J5K0K5L5L5%m5m0j5j5k0j5%J5nk0k0l0k5j5J0J0NK5J5J5
53D5J0NnJ0J0n%J0NK0K5NNK5J5J5NK5K0J5Nj0k0m0m0m0k0%j0nnnnnNj0NJ0Nk0k5j0J0J5nk0
50B0j0J0J0j0j0j0nJ0J5K0J5K0K0J5%N%k0n5m5j0J0J5J0N%J0K5J5J5%nNnNJ0J5nk0k5j0J5
47G0K0J5nj5j5j5%%J5J5J5J0N%N%j5%K0K0K0K0K0J5nnnj0l5m0k0%%nj0k5l0l5k5l0j0NnNK0
44d5K5K5K0K0L5L0J5J0J0J5Nk0l5l5j5nj0%%%J5J0NNJ0NNJ0NJ0%NJ0NJ0J0K0K0J0j5k0k5j0
41A45%%%K5L0J0nnn%%%j0NnnJ5%nK0%NJ5nj5k5l5j0NNNN%%j0J0n%%nj0k5k5j0J0NNJ5M0K0
38A75J5nnj0Nj5k5j0J5N%j0j0N%N%NnJ0K0j0n%J5L5NJ0J5%k5k5k5k5j5J5J0nj0k5l0nJ0NJ0
35I0J0%Nk0l0k5NL5M5M0L0J0N%nNj5j5l0l5j5J5K5L0J5Nn%%k5j5%J5J5j0k5k5j0nj5nK5L5
32A30N0J5nk5j0j5l5j5nJ0J5J5J5J5nl0k0j0%K0J5N%%j5N%j0Nj0n%%nj0%%nj0J5J5j0NN%N
29A05J0nnJ0n%Nnj0k5l5j0L5K5K5L0K0%j5j5j0Nn%nj0%j0%nj0%K0M0L5K0l0m5m0l0l0j0NJ5
26C5K5J0j0k0k5j5K0M0K5%k0j0K5J5%j5NNJ0N%J0%%J5nNNj0j0%k0l0k5%N%j5j5NJ0L5L5J5
23A15%K0K5nj5k0j5k0%K0K0nNJ5J0J0NJ0J0J0nnJ0J5K5Nj5m0l0j0J0J0nnnk5j5Nj0nj0J5%
20A05%%%%%j0l5l5j0NN%J5N%J0%NN%NN%nJ0J5nnJ5J0K5K5J5j0j0Nk0l5l5j5%NNNNJ5J5K0J5
16A40J0J5K0%J0j5l5l0l0j0k0k0nJ5J0NNJ0NNNNK0K0J5j5k5k5k5NJ5K0%nnNK5K5nnj5%J5L0
13A65K5J0j0nJ5L0J0k5l0m5m0j5%K0J5N%%%n%N%%n%K0L5J5%NJ5J0%j0l5l5l5m0l5J0M0L0J0
10A20Nj5j0%%n%%n%%%nNNnN%N%nj0J0L0L0J0%j0k0nJ5J5Nj0%%j0j0j0j0nj0k0%J0J0J5Nj0
7A10k5k0k0J0J0J0J0J0J0J0NJ0n%%N%%%j5j5j5j5k5j5%K5L5L5L0J0nk5k5nj5j0j5nK0K0K5
4A25J5%N%%j5j5%K5J5%j0k5k0j0%K0J0J0nj0%nJ0J0J0n%N%N%NJ5J0L0Nj0j5k0nJ0K5K5J5j0
1B25l0l0l5j5%K0K0J5nk5k0nk0j0j0J5K0NK0L5J5%j0nk5l0nK0J5K5J0j0nk5%Nnj0J5L0L0J0
-2B15nn%Nnj0NnnNNnJ5J5K0K0K0%j5j5%J0K5L0N%j5l5m5l5k5j5j5k5k5k0NNK0J0J5%%%K5M0
-5A90K0j0k0j0nj5n%Nk0k5j5NJ0J0K5J0nj5k0j5n%J5K0K0J5%j0j0%N%nj5k5k0NJ0J0J5Nn%
-8A20J5L0J5nk5k0n%%N%N%nJ0J5J0j0k0%NN%nnj5%%j0m0l5j0nj0nJ5K5K5K0%k0j5K0L0K0n
-11A20%%J0J0%j5l0k5k5j0j0K0K0J0%%Nk5k5k5k5NJ0nJ0M5L0NJ0NJ0j0l0k5k0k0k0k5k5%J0
-14f0NN%J5NJ0J5Nj0NK0K5Nj0m0k5%K0K0%J0J0J0J5j0n%nnnnnj5%j0j0k5k0nJ5%NJ0NNJ0J0
-17a0J0j5k0NK0K0%j5j5j5j5j0j0k5j0NJ5j0l5l5j0M0N5N0M0L0J5Nk5l5m5n0l0nK0NNJ0NJ5
-20g0%nj0k5NK0K0%j5l0j5nJ5K5J0J5K0nnNj5n%%j0%J0J0%%J0NN%nj0NJ5J0j0j5j0J0j0NJ5
-23d0L0L0K0Nj0k0m0k5%j0j5l0%L0L5L0J5nnn%n%K0Nj0k0j0n%j5j5%nj5%nn%K0NNK0K5K0J0
-26A0k0k0nj0k0l5j5J5K5K5K5K5K0J5K0K0NK0J5nk0k5k0k5k0%J5J0%Nnj0N%nnNNJ5NK0J0J0
-29H0J0J0NJ0J0Nk0k0j5l5l0l5j5J0L5N5M0M0K0j5m0n0m5k0K0N0M0Nk5k5j5j0k5%K5K5j0n
-32D0j5NJ5L0K0NNK0K0NJ5J0j5j5j5j5j5j5j5j5j5j5NL5n%%nJ0j0k0J0%n%%nnJ0L5K0j0J0
-35I5NJ0NJ5%j5k5k0k5l0l0nJ0J0J0K0NN%J5%%N%N%l0j5%J5K0J5K0%Nj5m0j5nJ0L0L0K0n%
-38A05k0j0j5k0j0Nn%j0Nj0N%N%NJ0nNNj0nnj0J5Nj0k5NK0L0NJ5J0J5J0Nj0%n%n%nNNNN%j5
-41I5l0m0m0j0%Nnk0j0j0%K0L0M5L0J5K0K5n%nn%nn%k0j5k0k0nk5j5j5J0K0NK0J0J0K0J0J0
-44G5%%NN%nJ0K5J0nj0k0k0k5k0l0nJ5J0n%nnJ0NJ5nj0l0l0j0J5K0J5K0K0L0Nk5l0l0J0K5
-47B0Nl0k0%J0J0K0NJ5J0K0J0nl0nk0j5k0nnk0k5nK0K0K0K0K0%n%%NK5J5J5NNNNj0j0j0j0
-50E5k0j5k5nJ5J0K5Nj0j5j0j0%L0K5J0NN%J0NNk0l0j5j5j5J0nj5k5NJ0J0J0M0M5K5N%nk5
-53H5k5j5J5J0J0J0Nj0j5N%j5%nj5j0j0j0J0L5K0J5j5k0k0j5%K5J5J5NK0K0Nj0k5j5j5l0l0
-55@l5k0K0M0L0Nj0J5L5L0nk5k0j5J0j0nJ5J0K0%k0k5k0%J5K0K0l0l5l0j5%J0K0K5K0%%%N
-58D5K0J5N%nk5k5j5%L0L0J0j0l5l0l5k5l0j0%J5J5%J5J0J0J5NK0J5J5K5J0j0j0l0nJ5K0K5
-61H5Nj0k0nk5l0j5k5k0%J0J0%J0K0K0J0J5K0J5J5j5l0k0j5NJ5J0J0%K0K0%k0k0k5j5nJ0J0
-64B0nNJ0%J0K0L0M5J0k0j5NJ5Nj0nn%k0m0m5k0J0K0K0NJ0N%k0l0k0k0%K0M5L5J0j0%%j0k5
-67C5l0%K5L0J0j5j0k0k0j0NJ0NN%j5j5n%%nNJ5J0J5J5K5K5J0j5k5nl0j0j5j0j0nnJ0J5n%
-70a0J0J5nk0nNK0L0K0Nk0j5j5k0j5j0nj5%L5M5N0M0NJ0NJ0J5nl5m5k0Nnnk5%Nk5j5j5%J5
-73eL0J0L0K0J5%l0j5j0K0J5%%nJ0j0%%%nJ0j0%%%%j0NK5NJ5J5nk0k0%%%L0L0Nnj0J0n%n%
-76A30Nj0%%J0J5J0J0Nnl0l0k0nj0j5j5J5K5L0J5%J0J0J0J0J0J0k5m0m5j5%L0J0J5J0j5j0
-78A05%nn%n%%nJ0n%J0j0j0j0k5nK5J5K5J0%NNnj0j0k0nj0j0%j5nnnnj0NJ5j5j0j5NK5J0%
-82C0NNJ5k5j0NJ5J5L0Nj0j0k5%J5K5K0K0nj5nj0j0NnnJ0J5J0J0NJ0nk5k0NK0j0l0k5nK0J0
-85G0j0J5nj0j5k0%J0L0L0J0k0nN%k0k5nK0L0L0J0j5j0NJ5%j0k5k5j5nNJ5K0J5J0%k0k0nN
-87F5K5J5j5nJ0%N%Nn%j5Nnk0j0J0K0nj5j0k5%NJ0j0nJ0L0J0nJ0NNNJ0NNJ0NNnj5j5nj0j0
-91H0j0j0nJ0%NnNJ0nnn%nnj0nnnnn%j5j5nJ0K0J0%j0%J5J5%%nNK0L0NnnNNNNNNJ0%k0N%j5
-94A00j5j5J0nj0k0K0L0K0NNnk0j5%K0j0j0nj0%n%%n%j5J0J5%NJ0%j0j5%Nj0%%K0L5M0J5%
-97A65nj5%j5j5k5k5l5l0j0%nJ0K0J5k0k0nJ0%k0NL0L5L5L5L0J0j0%%j0nm0l5j0nnnJ0M5L5
-100A20J5k0j5k5j0j0j0j5NL5L5J5nl0k5m0k5nJ0J5nnNK5L5Nk0k5m0j5K5M5K5J5%j5l0j5j0
-103A5j0j5j0%J0L0L5L0J0nj0Nnnj0nNk5l0j5NNN%k5k5j0nnj0K5L5L5L0L0J5j0nnnnnnnk0
-106C5%J0nj0K5J5J5%k0N%N%%%%%J5%%J5K0K5Nk0j0j0j0j0%K0J5Nj5j0j5j5j5k0j5j5Nj0j0
-109@NK0K0K5K0J0J0J5%j5l0m0j0j0j0nnJ0J0NJ0Nj0j0J0J0k0nN%%Nn%%j5J0K5N%j5l5j0K0
-112EL0J0J0J0J0J0J5NK0J0J0K0NJ5J5J0J0j0k5l0j0nnj0nj5l5k5k5NJ5J5NM0L5K0nk0l5l0
-115F5l0j5%j0j0NJ0NJ0NJ0K0Nnk5k5nNK0K5Nnk0j0j0N%NN%J0J0%J0K5K0J0%nJ5L5K0nl0m5
-118A05l5k5nNL0L0J0j5k0k5%J5J0J5J0J5nl0k5j5K5M0L0L0NNJ5%k0l0k0k5j0nk0%J0J0%J5
-120A00J5%J0J0nj0j0nNJ0nJ5K0J5J5J5k0n0m5k5l5j0k0k0%nn%NNNJ0j0J5M0K5K5J0J5J5J5
-123A35K0K5J0j5j5j5j5j5j5k5nK0K0Nj5j5NK5K0nj0nj0nj0Nj5nnj5%%J0j0l5%J5J0%K0K0
-126H5Nk0%J5K5nl0k0j0J5K0J5nj5l0j0k5j0J0J0J5K0NJ5J0J0K5L0J0j5k5k5l0k5k0NK0K5
-129G0L0J5nn%NnNNn%%j0nj0j0nj5j0nj0NNj0%%nNNJ0K0J0%J5NJ0J5K5Nk0l5l0NK5K5K5Nj0
-132A40j5nNk0k0k0k5j5nK0L5M0%k5j0j0l5k5j0J5K5K0K0K0%nn%nnnj0nnj0nNJ0%J0K0K0J0
-135A15k0k0k0k0%%K5%K0K5L0Nj0nk0j5j5j0nk5%%NNJ0NJ0J5%NJ0J0Nj0j0nJ0J0J0Nl5l0k0
-138D0K0L0nnnnn%J0L5K5%nN%j5l0j5%K5M0M5K5J0%j5l0k5k5nnk5k0nnJ0J0nj0j0J0N%%k5
-141D5l5l0J0K5Nk0j5j5N%L0O0L5L0J0%j5k5k0J0NNNNNj0k5k0j5j0N%nNN%J0K5K5J5NJ0%j5
-144A20l0l5k0%N%J5N%NJ0NN%j5k5J0J0Nj5k5k5j5NJ0j0k5k0J5L5M0K5K5J0%%NJ0j0j0J0K0
-147A25J0nk0k0j0nnj5m0l0j5NL0L0L5K0Nj0k0l0j5NJ0J0%J0J0j0k0nj0l0k0J5L5M5L0J0J0
-149A15J0%j0nn%j5j5j5nJ5K0J0J0j0k5nNNnj0j0k5k5j5NL0K0K5NJ0J0nl0l0nNNNJ5L0J5%
-152A00j0k0%j5j5j5j5k0nNNNJ0k0j0K0J5K5K5Nj0k0J5K5K5%%%%%%J5nj0J0%n%%%%nnnnJ5
-155A05J0j0k0nJ0J0nl0l0l5k0%K5L0Nj5nL5M5K5%J0K0%k5k0%nnn%nn%nn%n%n%n%n%k0J0%
-159D5j5%nK0L0%k0J0J0NJ0K0K0%j0%K0NJ0%%J0nj0J5%%nnnnnnNj0k0j5k5j0NK0J0J0%j0n
-162I0n%J5J5Nj0j5j0j0nk5j0j0nJ0J0j0NN%NnK5K0%J0J0NJ5%%N%N%%%nk0j0j5j0j5j5j5N
-165C5NK5nj5nJ5K5Nn%%N%N%N%N%nJ0%%Nj5j5%K0%%l0l0%K5M0K0j0nJ5%n%nNn%%n%n%Nj0%
-169A00%NnN%nJ0J5j0l0j5J0L5K0%j5k0nj0j0j0j0j5j0j0j0j5j0j0J5K5J5K5%j0J5nl0nk0
-171@j5%%%%J5J5J0J5nj5k0n%NJ0nJ0J0nK0NJ0K0nj5%k5j0nj5j0j0%J5nJ5NNNNnj5%j5k0N
-175b5j0nJ0L0K0K0L5J5K0K5Nj0J5j0l0k5k5m0j0Nk5NL0J5L5K0nJ0J5nNNJ5nl0j5l5k0NNJ0
-177D5J0K0K0NK5J0nNNk0k5k0k0NJ0NJ0J5J5%k5k5k5J5L5K0Nj5j5%%J0%%%j0Nn%%%j0J0%n
-180H0%%J0nk5%k0j5J0L0J5J5J5J5NK0K0NJ5J5j5l5k5k0%J5nJ0Nk0nnnnnnJ5L0L0J5J0k0j5
-183A50J0j5j0%j5j0j0Nk5k0m0m0j5J5K0K0K0J5j0nJ5%N%NnK5NN%%l0l5k5nL5M0K0j0%J0J5
-186A10nk0k5nj0j5%%NJ0nNJ0j0J5J0n%J0%NJ5j0j0j0j0j5j0j0k0%J0K5K0K0Nk5l0J0J0K0
-189F5J5J5%N%nnk5k0j5nNJ0j0l0k0N%%k0k0nnnnj0J0j0j0NnnJ0M0M0L0nj5j5NJ5L0%N%NJ0
-192E5K0J5J0J5J0K0Nnj0j0nl0k5nNJ5j0l0k5j0j0nj0j0Nnn%nj0NJ5J5K0J5j0j5%K5K5J5%
-195F0k0m0l5nj0J0N%J5J5%J0J5%J5NNJ5J0J5Nj5nJ0K5Nj0nNNj5m5k5j5J5M5N5L5J0j0l5m5
-198G5l5k0nNN%N%k0nj0J0K0J5K0J5J5K0J0j0N%j0nnNj0n%n%j5N%j0%%n%%j0%nNJ0K5j0l5
-201C5j5N%K0K5J5K0j0j0nj0j5j0K0K0K5J0nj5j5j0nk5j5nj0j5j5%K0K0NNNNj5k0l5nK0L5
-204B5M0K5%NJ0nnJ0Nn%%%%n%n%Nnl0l5m0j5j0NJ0J0J5N%L0J5J0%NNNj0j0%k0m5m0nJ0K5N
-207a0N%J0J0K0NK0J0J0J0J0j0j0J0Nnl0l0l0j0nnJ0K0J5J5NJ5J0J0J0J0J0J0J5%nJ5%j5l5
-210I5l0nK0K0K0%j5k0k0j0NJ0J5NNk5l0k5k0k5k0NNNJ0J5L5L0K0J0J0NNJ0j0l0l5k0nnk0
-213a0j0NJ0L0K0J0%j0K0Nl0k0%nn%j0%K0M0%K0J5Nj0j0%L5K0J0j5j0%n%%j0%Nj5k0l0m0j0
-216eJ0L5K5K0K5K0K0nk0l0j0J0%%%%k0m5k5k5J0K0K0NK0j5%%J5J0J0J0j0l0k5j0%K0J0J5
-219E5%%J0K5%Nj5m5k0k0j0K0J0J0J5K0J0J5J0J0K0nk0k0j0%nj0Nj5j5J0nn%n%%%%%%j0NK5
-222D5L5J0J0J5%k0k0%K0L5J5nnk0k0k0k0k0%%%j0NJ0n%J0M5N5M0%k0k0k5k5nj0k0nJ5N%J5
-225I0K5K5Nj5j5k0j5NK0K0J5%NK0Nj0k5l0k5j0j5j5%%K5Nj5k0j0%L0K5NJ0nJ0J5j5k0m0j0
-227C0j0j0j0j5nnj0K0M0K0J5j5J0K0L0K5nj5j5j5Nnnj0nnj5NJ0%NJ0nNN%j0nnj0%nnj5NN
-230C0j5k5j0J0J0j0J0K5L0K5Nm0l5j5K0L0J0%%j0k0k5nnk5j0J0%nj0j0nj0K0K0K0K0J5%J0
-233C0Nnj0nj0NNnJ0%N%N%N%%J0nJ5j0nK0%NJ0J0J5j5l0l0j0J5M5M0Nj5m0k0J0N%K0K5%%j5
-236I0k0%%j0nK5J5Nj0k5k5nNK5%%NK0K5J5k5k5k5J0K5J5k0m0k5k5%J0N%NNNN%L0J0J0Nj0
-239G5n%j5l5l0j5NJ0NJ0%%nNJ5J5K0J0%k0J0k0nnj0%J5J0L0J0J5J5K5N%Nj0J0nnJ5j5NK0
-242A60J0J0%K0K5j0j0k0k0j5k5j0k0k0j0j0j5j0j0j0k0%%NJ5%nj0j5%L0L0L5L0Nn%Nj0J0
-245A10n%%nj5J0L5N0Nk0j0%%k0j5j5k0j5n%Nj0nj0j5%NNJ5Nj5j5j0j0NL0L0N%%Nj0j0J0n
-248G0%NNnJ0L0J0J5k0m0k5j0L5N0L5Nj5m5m5l0j0nnj5%%J5K0%nnnnN%NNnJ0N%K5J5J5K0J0
-251A25j5m5n5m0nL5J5%l0l0%K5K0L5K5n%j0%nJ5J5j0nK0%%nnk0%%j5nn%L5J0J0J5J0K5Nj0
-254A20nj5nNk0j5Nj5k0%k0j0j0k0%K0K0K0K5%k0%j5k0k0j0K0L5L5K5j0j0j0j5j0nJ0%NJ0
-257E5NN%N%j0J0N0K0j5m0k0NJ0K5J5%j5k5%%n%%k0j0nj0%%j5nnK0L5K0K5J0k0k0j5%J5j0
-260F5j0j5j0NNJ5N%J5NN%%%%NK0J0J5L5K0Nj0j0j5j5j5%NnNJ5J5J5J0J5nj5l0nnj0nnn%n
-263A15nnJ0j0k0%K0K0K0K0%j5l0j0J0Nnj0j0j0K0J5K0J5K5J0K0J5%l0j5j5j0k0k5nnj0j5
-266H0%nj0nj5%%n%Nnj5J0K0K0j5j5J0NN%NNj0J0N%%NJ5J5NK0L0Nk0%%K0J5%nk5j0k0l0%K0
-269A20M0K0nk0k0j0nJ5K5J5j0NNnk5k0j0nk5j5j0J0J0J5J0J0J5J0J5NNJ0%j5l5k0k0j0K0
-272I5J0%NNJ0NK0K5L0K0j5l5l0j5nj0nnnnNj0j5%J5K5K5%j0NJ5K0nk0nj0l0m0l5j0nK0L5
-275F5L5K0j0k0l5k5nNL0K5L0J5n%J0nnl0m0l0nJ0J5%j0j5%J0nk0l0k5j0nnJ5J5J5J5K0J5
-278B5J5K0%N%NnK0K0K0J5K0nk0%k5m0j5%K0NJ0K0Nk0j5j5j0j5j0nNJ5M5K0%%nnnk0%nj0n
-281E5j5J5NNJ0J5J5J0nnnK0K5%k0j0j0j0j0nj0N%NN%%%NJ5J5nk0j0j0k0j0J5L0Nk5l0nk5
-284A0j5j5J5L5K5J5J0J0J5K5K5Nj0J0K0K5%k0l0l0k0nJ0J0nnnj0%K5K5Nj5j5k5k0NJ5Nj0
-286I0k0k5nj5j0%%%%%NJ0%j0K0K0%k0J5N0M0J0j0j5j5j5j5k5j5J0J5K5%nj0J0k0j5%K0K0
-289I5J0j0NN%NNNJ5J0J5J0nl0m0n5k5nJ0J5J0J5J0J0n%Nj0k5k5nj0j5j5%J5NJ5K5M5O0M5
-292A85L0J0%j0k0%N%%k5l5n0l5j0nJ5J5L5L5J5NNn%k5l0j0j5j5j0j5J5K0j0j0J5K5K5K5J5
-295A60nk5l0l5k5j0J0K5K0nj5NL0K5L0L0K5K5nl5k5j0nnnnnnnn%j0j5%j0n%j0k5%%K5Nnj0
-298F0J0n%%%J0j0%Nj0nj0j0N%nj5k0%J5J5n%J0nnJ0J0n%NJ0%j5k0k0j0J5J0J5K5K0L5K5K5
-301A60K5Nj0j0N%K0K0Nj5l5k0j0j0NJ0J5j0l5l0j5j5k5j5J0J0J0K0J0J0J0J0k0j5k5k0j5
-303A0j5l0nNj0nNK0NJ5J5J5J5K0J5NJ0NJ0NNK0%k0k0k0k0j5k0l5nJ5nJ0J0%nNK5K5K5%%j5
-306G0j5k0j0j5NNj0j5j5j5j5j5%J0K5K5J0K0L0j0%%%%%j0J0J0J5K0Nj0%J5K5Nl0m5l5nJ5
-309C0J5nJ5NnJ0J5%k5k5%Nj0J0L0K0nm5nj0j5j0nk0k0nnJ0N%%J0%NJ0J5J0J5NJ5L0%j5%j0
-312D5j0l5j5N%%N%%K0K0nj5NK5K0J5NJ5K0Nj0nj0nj0nnnl0nNK5J0j5j5J0Nn%%%%%%Nj5j0
-315C5NK0L0L5J5nnNj0k0k0%J5J5nJ0NNNJ5%NJ0nl5m5k0NK0J0j0k5l0l5j5nJ5K0K5L0K5Nj5
-318H0%n%%%%Nj0%NJ0K5L5Nk5k5nJ5n%%%j5j5k0j0%nnNk0j5%K5K5K5K5K0%nnnnj0nj0J0J0
-322A00J0J0j0j0J0K5Nk5k5n0k5j5J0J0J5%k0k0%J5NJ0NNNNK5K0J5K5J0K5K0J0nk0j5j0j5
-324A30j5j5j5%j0j0nnj5nnn%j0NK5J0j0k0j5%j0j0%j5j5nK5M0L5L5K5J5Nk0j5NK5K0K0K0
-327A90J0k0j0J5K5J0nJ5J5nj5m0m0k0j5j5k5nj0j0j0n%J5L0M0J5nj0k5k5k0%K0J0J0j5l0
-330D0j5j5NK0J0%j0K5M0K5nk0j0n%J5%N%k0%%J5J5K0J0J0nk0nJ0J5nk5l0%j5j5j5j0J0L0
-333G5J5J5%k0nj0j0j5J5K0L5J5nnj5j5k5j0J5J5K0J5%%J0j0k0k0k0k5j0nnj0J0NnJ5%NNN
-335D5K0K0J5J5nnnk5l0J0K0J5%nj5k5j5%J0N%%n%K0J5J5J5nk5j0k0j5j5j5j5k5nj0k5nj0
-338i5j0j0J0L0J5K0J0j0nJ0N%J5K5L5L5J5j0nl5l0l0nL0L5K0n%k5j5j5NNj5NJ5K0%J5%%N
-341F0J0%%NJ5n%J0J0nnJ0K0J0l5l0j5Nnj5nnj0nk5k0NNJ0J0J0NM5J5%nJ5J0nk5k0K0nnj0
-344D5nj0nNj5j0%NJ0NJ0nJ0NJ0J5J5nk5k5nJ0K5J5J0K5Nj0j5nj5k5%k0nJ0K5L0Nj0j0l0n
-347C5K0J5K5J0k0j5j0k5j5j5k0nnL0L5nK0K5K5J0%%K0L0K0nl5m0k0Nnj0j0nj5nj5%L0K0N
-350H0J0NN%%J0n%%Nn%k0j5nNNl0k0nK5K5%J0J0NJ0Nnk0m0j0K0K5L0Nj0%Nj0J0%%nnnnnj0
-353G5j5%J5nk5k0j5%j5%J0NJ5NJ0J5NJ0Nj0j0NNj0j5J5k0%NL5J5j0%J0%j5j0j0%k0j5%K0
-356D0K0L5Nk0k5j0J5K5K0L0J5Nj0nn%j5j5n%k0nj0%N%%J5J5L0N0K5nj5k0j5k0nK5J0j5l0
-359A15l0k0nk0j5J0NJ5J0%J0J0N%j5j0nJ0J0k0k5j0%nnj0nnn%J0NNNN%J0J0%NJ0%J0NNnN
-362G5J0nk5l0l0k0%K0M5M0K5%j0k0j5J0%j0Nj0j0%%%nN%%J0j0nn%j0L5K5K5K5%j0%n%nn%
-365A10j0%%j0n%%nJ0K5K5Nj0j5j5j0J0J5j0k0k0j0J0J5J0%J0NK5K0%j0j5j0j0k0j0j5k5j5
-368B5j0k5l0nK5L5K5L5K5J0j0j0k0nK0J5J5J0%K0nl0k5%k0j0j0j5l0k0j0J0J0j0%N%%J0n
-371a0J0L5L0J0%j5j5nj0%j0nJ0M0L0K0nJ5N%%J0J0%nnj0nnnj0nnn%nj0%nnnk5l0%J5J0J0
-374D0K0K5Nk0j5N%nN%J5J0J0K0K5J0k0j0Nj0%j0j0nj0%nj0%L0J5nl5k5J0J5K5Nnj0J0M0M5
-377A80K5Nm0l0j5%nl5k5j5%K5K0%%J0%N%NN%n%%nj5N%j0NN%NK5Nk5m0l0k5k5k5nN%%J5J0
-380a5J5J0J5NNK0K5Nj5j0m0k0J0L0K5nk5j5nN%%%NnJ0%%N%%K0NJ0J0%K0nl0l5m5k0NK5J5
-383A0J5nj0j0j0nj0j0nNK0J0J0J0J5J5J5j5nNL5L0%l0l5j5nj0j0K0J5K5J5K5K5K0K5J0NJ0
-386B00J0k0j0j5j5j0j5k0j0%n%%%n%n%j5nnj0nj5%J5K0L0N%k0j5nNNNNNN%NJ0k0Nj0n%j5
-389E5NJ0J5J0J5j5k0j5k5N%%%K0J5K0J0J0J0J5%J0J0J0Nj0k5j0k0k5nj0k5l5l5%K5J5J0J5
-392D0K0NNK0%nJ5J5%j0j0nj0j5%k5%%%%%N%%%j0l0j5j5nK5NJ0Nj0%%j0NnnJ0J0J0J0nnNj5
-395A0k0l0j0J0K0NJ0J5K0%%K5J5K0J0nj0j0J5K0%j0k5j5NK5L0K5J0Nj5l0m0l0j5k5k0NJ5
-398Enj0j5nNL5L5L0nj5j0k5k0nL0M0M0L5J5nnj5nnJ0J0N%J0J5Nnk5m5m5j5K0K5J0nj0k0k5
-401C5j5k0nnj0%NK0K0N%NK0K0%k0m0l5j0J0J5J5J0%NJ0nj5j0nnj0k0%NNJ0NJ0K0L5K0J0k5
-404F0n0l0nJ5L5L5L5Nj0nNK5K5L0K0K0K5J0l0m5m0l5l5k0%Nj5k5k0NJ5K5K5j0K0J5nl0k5
-407B0nK0Nnn%nNJ0%j0k0J0K0K5K5N%Nn%j0%%nn%nn%K0K0Nk5m5k5k5j5J0J5%NJ5J0Nj0k5k0
-410b0%nJ0NJ5K0NJ5J5J5J5%%j0NNn%%n%J0j0k0k0K0J0j0l0l0nJ0J0J5J0j0j0k0nNNk0l0j0
-413e5J0n%J0L0L0J0N%%NnN%%nj0j0nj5J5K0L0K0K0j0nnnnn%NJ5%k0%j0j5nK0J5n%J5J0%n
-416H5nnnn%J5J5J0j5l0k0k0%K5L0L0K0J0nl0l0j0L0K0%j0Nnj0nj0%nj5J0K0L5M5J5%j5nn
-419A55j5%Nj5l0j0K0L5J0k0m5k5k0J0j0%k0k0NJ0J0NJ0J5nj0j0k5k0nJ0L0K0J0J5J5J5K0
-422A20J0k5k0k5j5j5J0J5Nk0k5j0j0%K0L0K0Nnnnj5N%k5k0j0K0L5M0L5J5J0nnj0nnj5NNj0
-425A00k5l5j5NNJ0K5K5j0nj0j0NJ0nJ5N%J5%j5j0j5j0j0nj0k0k0nJ5L0J5%%j0%Nj0l0l5k0
-427e5%J0K5K5NJ0K0NJ0j5%l0k5l0nnJ0NJ5%%J5K0J5N%nJ0K0L0K0nJ0J0J5nj5j5j5Nj0nNN
-430H5J0%j0j0%j5l5k5j0j5%NJ5L0K0J0J0J0K0NJ0J5j0k0n0m5l5j0NK0K0M0K5J0N%N%N%J5
-433A05j0k5m5k5NK5L0K5K0J0k0j5%nj5j5j0K0j0K0%j0k5nk5%K0K0%NJ0j0K0%NnJ0%%nk5j5
-436C0k0nJ5L5K5Nj0k0j5%%%%NK5K5nk0k5nJ5J5nnJ0Nn%J0NN%NNNnnnnnn%nnJ0%Nj5j0j5j5
-440B5j0j0j5nJ5J5J5J5%%n%%%Nnj5%%j5nnnnJ0J5J5J0K0J5NK0Nj0%NNj0nNJ5J0nl0k5j5K0
-443F5J0K0%%J5nk5m0NK0J0%%nnJ0L0J5%j0%J0%NNJ0J0%J5%j5%j5j0k5k5j0%J5J0%j5j0%J5
-446H0Nj5j0N%nj5J0J0k0%%J0j0%%%n%%J5J0j0k5%N%%J0J5J0J5J0J0j0k0j0j0k5nL5K5L0L0
-449A45K5Nj5j5k0m0m0k0%L5N5L5Nj0j5NJ5K0L0N%k5m5m0m0k0nJ0L0K5Nj0nj0nnnnl0m0l0
-452d5j0%J5J0J0J0J5K5L0J0j5k0l0j0J5K0K5K0K0L5L5K5j0nj5l5m5n5l5k0nJ0J0J0J0J0J5
-454C0J0K0NJ0NNJ0NN%J0j0l0l5j0j0k0nnJ5%J0K5K5J0k0k0j5nK0L0nj5k5n%J5L5M5K0nk0
-457A05nnNj0nnk0NJ0nNJ0j5l0k5j0nn%nJ5J0J5J0J5J0NJ0J0nk0l0k5j0%K0J5K5J5K0J5%N
-460A15J5J0NJ0J0NJ5K0Nl5l0l0l0j0K0%Nj0nk0%%%J0%l5m0j5Nj0nK5K5Nj5%nJ0K5K5J5nn
-463G5j5Nj0NJ0j0J0nnJ0%%%%n%J0nj5Nnj0%nnnNN%NJ0%N%J0j0j5J5n%%%NNK0K5K5J0k0m0
-466H5j0K5M5K5Nk5l0j5j0%l5m0l0j5K0L0J5%j0l0k0j0%K0J5nJ0J0J0NJ0J5%N%%N%%%nl5l5
-469ek0K5M5L0nj5j5j0J0J5%%J0J5J0J0J0Nj0%nk5k0l0k5nJ0K5M0L0Nj0j0j5l0l0l0k5n%K0
-472c0K0J5J5n%K0K5%nj0nnNL0K0J0j0nj0j0%J0J5nk0%j0j5nJ0%J0%N%N%J5K5nk5j0NJ0%%
-475H0K5J0nk0k0n%K5K5Nk0%nj5j0NnnNK0J5Nj5j5j0j5%%%%J5J0J5J0NK0K0%j0k5k0j0NK5
-478A15J5J0J5j5%N%%j0NJ0J0Nj5j0j0%L0J5Nj5k0nJ0%%j0j0j0nNJ0nl5m5k0nnNN%NNj5%%
-481B0j0nJ5L5K0nnj0j5j5j0j0nJ0NNj0j0j0j0nJ5NNk0nK0J5K0%NK5NK0NJ0j0l5m5j0%%J5
-484A5%nJ5N%NNNJ5nJ0J0%%NJ5%j5N%j0m0l0%L0K5K5nnNK5K5%nj0%j5l0j5J5%nnNL5L0J0J0
-487A50k0n%nj0Nj5j5Nj5j0j0j5j0j0k5NJ0J5j0j5j0J5%NJ5L5K0K0Nj5j5%N%J5n%J0J0%k5
-490H5nj5j0j5J5J5L5J0j5j0J0K5K5k0k0nK0J5%k5k5k5l0j5j5k5j0J0J5NK0J5%J0J5J5N%K0
[truncated: 3,992,666 more chars]
