# Supplementary material for: Discovery of RNA-binding fragments using biolayer interferometry
Source: RSC Med Chem. 2025 Sep 19;16(11):5629–40. doi: 10.1039/d5md00673b (PMC12483148; doi:10.1039/d5md00673b)
Supplement: MD-016-D5MD00673B-s002 [file MD-016-D5MD00673B-s002.zip › NMR_assay_data/19_A1G11_1368496.jdx]

##TITLE=	20240718 A1G11 1368496 19
##JCAMP-DX=	6.0	$$ MestReNova 14.2.0-26256
##DATA TYPE=	LINK
##BLOCK_ID=	1
##BLOCKS=	13   
##ORIGIN=	Mestrelab Research S.L.
##OWNER=	jan-ake
##$MNOVA/LINK_BLOCK_TYPE=	DOCUMENT
##TITLE=	(1) 20240718 AA1G11 only.10.fid


(2)  #
##JCAMP-DX=	6.0	$$ MestReNova 14.2.0-26256
##DATA TYPE=	LINK
##BLOCK_ID=	2
##BLOCKS=	2    
##ORIGIN=	Mestrelab Research S.L.
##OWNER=	jan-ake
##$MNOVA/LINK_BLOCK_TYPE=	PAGE
##TITLE=	 #
##JCAMP-DX=	6.0	$$ MestReNova 14.2.0-26256
##DATA TYPE=	LINK
##BLOCK_ID=	3
##BLOCKS=	1    
##ORIGIN=	Mestrelab Research S.L.
##OWNER=	jan-ake
##$MNOVA/LINK_BLOCK_TYPE=	ITEM	$$ Molecule
##$MNOVA/ITEM/POLYGON=	(XY..XY)
5319,5834.37
5799.42,5834.37
5799.42,6216.25
5319,6216.25
5319,5834.37
##$MNOVA/ITEM/Z=	1
##$MNOVA/ITEM/ANGLE=	0
##TITLE=	
##JCAMP-CS=	3.7	$$ MestReNova 14.2.0-26256
##ORIGIN=	Mestrelab Research S.L.
##OWNER=	jan-ake
##BLOCK_ID=	4
##NAMES=	
##ATOMLIST=	
$$ AN	AS	NH
	1	C	1
	2	C	 
	3	C	 
	4	C	1
	5	C	1
	6	C	1
	7	N	1
	8	C	 
	9	C	 
	10	O	 
	11	C	2
	12	C	2
	13	C	2
	14	C	2
##BONDLIST=	
$$ AN1	AN2	BT
	1	2	D
	2	3	S
	3	4	D
	4	5	S
	5	6	D
	1	6	S
	2	7	S
	7	8	S
	8	9	S
	9	3	S
	8	10	D
	9	11	S
	9	12	S
	12	13	S
	13	14	S
	14	11	S
##MAXRASTER=	32768
##XY_RASTER=	
$$ AN	X	Y	Z
	1	4508	-3093	0
	2	11696	1056	0
	3	11696	9355	0
	4	4508	13505	0
	5	-2679	9355	0
	6	-2679	1056	0
	7	19589	-1508	0
	8	24468	5205	0
	9	19589	11920	0
	10	32768	5205	0
	11	13720	17789	0
	12	26984	15688	0
	13	25686	23886	0
	14	17488	25184	0
##END=	
##END=	
##TITLE=	20240718 AA1G11 only.10.fid

##JCAMP-DX=	6.0	$$ MestReNova 14.2.0-26256
##DATA TYPE=	LINK
##BLOCK_ID=	5
##BLOCKS=	1    
##ORIGIN=	Mestrelab Research S.L.
##OWNER=	jan-ake
##$MNOVA/LINK_BLOCK_TYPE=	ITEM	$$ NMR Spectrum
##$MNOVA/ITEM/POLYGON=	(XY..XY)
5321,5835
8722,5835
8722,8208
5321,8208
5321,5835
##$MNOVA/ITEM/Z=	0
##$MNOVA/ITEM/ANGLE=	0
##TITLE=	20240718 AA1G11 only.10.fid
##JCAMP-DX=	6.0	$$ MestReNova 14.2.0-26256
##BLOCK_ID=	6
##DATA TYPE=	NMR SPECTRUM
##DATA CLASS=	XYDATA
##NUMDIM=	1
##ORIGIN=	Bruker BioSpin GmbH
##OWNER=	nmr
##.OBSERVE FREQUENCY=	600.07281942800000252
##.OBSERVE NUCLEUS=	^1H
##.SOLVENT NAME=	H2O+D2O+DMSO
##.PULSE SEQUENCE=	noesygppr1d
##LONGDATE=	2024/07/18 18:24:25.000
##.ACQUISITIONMODE=	SIMULTANEOUS (DQD)
##$ORIGINAL FORMAT=	Bruker XWIN-NMR
##$MNOVA/SCALES_VERSION=	9
##$PARAMETER FILE=	(acqus, ASCII, /Volumes/jahus0271/20240718%20AA1G11%20only/10/acqus, 0)
$$ ##TITLE= Parameter file, TopSpin 4.3.0
$$ ##JCAMPDX= 5.0
$$ ##DATATYPE= Parameter Values
$$ ##NPOINTS= 12	$$ modification sequence number
$$ ##ORIGIN= Bruker BioSpin GmbH
$$ ##OWNER= nmr
$$ $$ 2024-07-18 18:21:24.753 +0200  nmr@CZC7319KW6
$$ $$ C:/Bruker/nmrdata/jahus0271/20240718 AA1G11 only/10/acqus
$$ $$ process C:\Bruker\TopSpin4.3.0\prog\mod\xwish3.exe
$$ ##$ACQT0= -5.13114363357315
$$ ##$AMP= (0..31)
$$ 100 100 100 100 100 100 100 100 100 100 100 100 100 100 100 100 100 100
$$ 100 100 100 100 100 100 100 100 100 100 100 100 100 100
$$ ##$AMPCOIL= (0..32)
$$ -1 0 0 0 0 0 0 0 0 0 0 0 0 0 0 0 0 0 0 0 0 0 0 0 0 0 0 0 0 0 0 0 0
$$ ##$AQSEQ= 0
$$ ##$AQ_mod= 3
$$ ##$AUNM= <au_zg pcal=1>
$$ ##$AUTOPOS= <Barcode: 3003141357>
$$ ##$BF1= 600.07
$$ ##$BF2= 600.07
$$ ##$BF3= 600.07
$$ ##$BF4= 600.07
$$ ##$BF5= 600.07
$$ ##$BF6= 600.07
$$ ##$BF7= 600.07
$$ ##$BF8= 600.07
$$ ##$BWFAC= (0..63)
$$ 0 0 0 0 0 0 0 0 0 0 0 0 0 0 0 0 0 0 0 0 0 0 0 0 0 0 0 0 0 0 0 0 0 0 0 0
$$ 0 0 0 0 0 0 0 0 0 0 0 0 0 0 0 0 0 0 0 0 0 0 0 0 0 0 0 0
$$ ##$BYTORDA= 0
$$ ##$CHANFCU= (0..24)
$$ 0 1 0 0 0 0 0 0 0 0 0 0 0 0 0 0 0 0 0 0 0 0 0 0 0
$$ ##$CHANREC= (0..24)
$$ 0 1 0 0 0 0 0 0 0 0 0 0 0 0 0 0 0 0 0 0 0 0 0 0 0
$$ ##$CHEMSTR= <none>
$$ ##$CNST= (0..63)
$$ 1 1 1 1 1 1 1 1 1 1 1 1 1 1 1 1 1 1 1 1 1 1 1 1 1 1 1 1 1 1 1 1 1 1 1 1
$$ 1 1 1 1 1 1 1 1 1 1 1 1 1 1 1 1 1 1 1 1 1 1 1 1 1 1 1 1
$$ ##$CPDPRG= (0..8)
$$ <> <> <> <> <> <> <> <> <>
$$ ##$D= (0..63)
$$ 0 2 0 0 0 0 0 0 0.01 0 0 0 2e-05 0 0 0 0.0002 0 0 0 0 0 0 0 0 0 0 0 0 0
$$ 0 0 0 0 0 0 0 0 0 0 0 0 0 0 0 0 0 0 0 0 0 0 0 0 0 0 0 0 0 0 0 0 0 0
$$ ##$DATE= 1721319865
$$ ##$DATE_START= 1721319658
$$ ##$DE= 41.32545
$$ ##$DE1= 4.5
$$ ##$DE2= 2
$$ ##$DEADC= 0.5
$$ ##$DECBNUC= <off>
$$ ##$DECIM= 1120
$$ ##$DECNUC= <off>
$$ ##$DECSTAT= 4
$$ ##$DEPA= 4.5
$$ ##$DERX= 1.5
$$ ##$DIGMOD= 3
$$ ##$DIGTYP= 17
$$ ##$DR= 32
$$ ##$DS= 2
$$ ##$DSPFIRM= 4
$$ ##$DSPFVS= 21
$$ ##$DTYPA= 2
$$ ##$EXP= <NOESYGPPR1D>
$$ ##$ExpStatus= 4
$$ ##$FCUCHAN= (0..9)
$$ 0 1 0 0 0 0 0 0 0 0
$$ ##$FILCOR= 0.9566
$$ ##$FL1= 0
$$ ##$FL2= 0
$$ ##$FL3= 0
$$ ##$FL4= 0
$$ ##$FN_INDIRECT= (0..7)
$$ 0 0 0 0 0 0 0 0
$$ ##$FOV= 0
$$ ##$FQ1LIST= <>
$$ ##$FQ2LIST= <>
$$ ##$FQ3LIST= <>
$$ ##$FQ4LIST= <>
$$ ##$FQ5LIST= <>
$$ ##$FQ6LIST= <>
$$ ##$FQ7LIST= <>
$$ ##$FQ8LIST= <>
$$ ##$FS= (0..7)
$$ 83 83 83 83 83 83 83 83
$$ ##$FTLPGN= 0
$$ ##$FW= 2.4e+08
$$ ##$FnILOOP= 0
$$ ##$FnMODE= 0
$$ ##$FnTYPE= 0
$$ ##$GPNAM= (0..31)
$$ <> <SMSQ10.100> <SMSQ10.100> <> <> <> <> <> <> <> <> <> <> <> <> <> <>
$$ <> <> <> <> <> <> <> <> <> <> <> <> <> <> <>
$$ ##$GPX= (0..31)
$$ 0 0 0 0 0 0 0 0 0 0 0 0 0 0 0 0 0 0 0 0 0 0 0 0 0 0 0 0 0 0 0 0
$$ ##$GPY= (0..31)
$$ 0 0 0 0 0 0 0 0 0 0 0 0 0 0 0 0 0 0 0 0 0 0 0 0 0 0 0 0 0 0 0 0
$$ ##$GPZ= (0..31)
$$ 0 50 -10 0 0 0 0 0 0 0 0 0 0 0 0 0 0 0 0 0 0 0 0 0 0 0 0 0 0 0 0 0
$$ ##$GRPDLY= 76
$$ ##$HDDUTY= 20
$$ ##$HDRATE= 1
$$ ##$HGAIN= (0..3)
$$ 0 0 0 0
$$ ##$HOLDER= 543
$$ ##$HPMOD= (0..32)
$$ 0 0 0 0 0 0 0 0 0 0 0 0 0 0 0 0 0 0 0 0 0 0 0 0 0 0 0 0 0 0 0 0 0
$$ ##$HPPRGN= 0
$$ ##$IN= (0..63)
$$ 0 0 0 0 0 0 0 0 0 0 0 0 0 0 0 0 0 0 0 0 0 0 0 0 0 0 0 0 0 0 0 0 0 0 0 0
$$ 0 0 0 0 0 0 0 0 0 0 0 0 0 0 0 0 0 0 0 0 0 0 0 0 0 0 0 0
$$ ##$INF= (0..7)
$$ 0 0 0 0 0 0 0 0
$$ ##$INP= (0..63)
$$ 0 0 0 0 0 0 0 0 0 0 0 0 0 0 0 0 0 0 0 0 0 0 0 0 0 0 0 0 0 0 0 0 0 0 0 0
$$ 0 0 0 0 0 0 0 0 0 0 0 0 0 0 0 0 0 0 0 0 0 0 0 0 0 0 0 0
$$ ##$INSTRUM= <CAB AV4 600 MHZ BASIC>
$$ ##$INTEGFAC= (0..63)
$$ 0 0 0 0 0 0 0 0 0 0 0 0 0 0 0 0 0 0 0 0 0 0 0 0 0 0 0 0 0 0 0 0 0 0 0 0
$$ 0 0 0 0 0 0 0 0 0 0 0 0 0 0 0 0 0 0 0 0 0 0 0 0 0 0 0 0
$$ ##$L= (0..31)
$$ 1 1 1 1 1 1 1 1 1 1 1 1 1 1 1 1 1 1 1 1 1 1 1 1 1 1 1 1 1 1 1 1
$$ ##$LFILTER= 100
$$ ##$LGAIN= -5
$$ ##$LINPSTP= 0
$$ ##$LOCKED= yes
$$ ##$LOCKFLD= -6304
$$ ##$LOCKGN= 129.459915161133
$$ ##$LOCKPOW= -18
$$ ##$LOCKPPM= 4.69999980926514
$$ ##$LOCNUC= <2H>
$$ ##$LOCPHAS= 279.9376
$$ ##$LOCSHFT= yes
$$ ##$LOCSW= 0
$$ ##$LTIME= 0.349999994039536
$$ ##$MASR= 4200
$$ ##$MULEXPNO= (0..15)
$$ 0 0 0 0 0 0 0 0 0 0 0 0 0 0 0 0
$$ ##$NBL= 1
$$ ##$NC= 0
$$ ##$NLOGCH= 4
$$ ##$NOVFLW= 0
$$ ##$NS= 32
$$ ##$NUC1= <1H>
$$ ##$NUC2= <off>
$$ ##$NUC3= <off>
$$ ##$NUC4= <off>
$$ ##$NUC5= <off>
$$ ##$NUC6= <off>
$$ ##$NUC7= <off>
$$ ##$NUC8= <off>
$$ ##$NUCLEUS= <off>
$$ ##$NUSLIST= <automatic>
$$ ##$NusAMOUNT= 100
$$ ##$NusFPNZ= no
$$ ##$NusJSP= 0
$$ ##$NusSEED= 54321
$$ ##$NusSPTYPE= 0
$$ ##$NusT2= 1
$$ ##$NusTD= 0
$$ ##$O1= 2819.5
$$ ##$O2= 2819.428
$$ ##$O3= 2819.428
$$ ##$O4= 2819.428
$$ ##$O5= 2819.428
$$ ##$O6= 2819.428
$$ ##$O7= 2819.428
$$ ##$O8= 2819.428
$$ ##$OVERFLW= 0
$$ ##$P= (0..63)
$$ 8.06 8.06 16.12 0 0 16.5 25 50 20000 0 0 80000 80000 1000 0 0 1000 2500
$$ 100000 600 0 0 0 0 0 180 100000 8.06 0 1000 0 0 20000 0 0 0 0 0 0 0 2000
$$ 0 0 0 200 0 80000 46600 10000 30000 66000 0 3300 0 4000 0 0 0 0 0 0 0 0
$$ 0
$$ ##$PACOIL= (0..32)
$$ 1 5 0 3 4 2 0 0 0 0 0 0 0 0 0 0 0 0 0 0 0 0 0 0 0 0 0 0 0 0 0 0 0
$$ ##$PAPS= 0
$$ ##$PARMODE= 0
$$ ##$PCPD= (0..9)
$$ 0 70 0 0 0 0 0 0 0 0
$$ ##$PEXSEL= (0..9)
$$ 1 1 1 1 1 1 1 1 1 1
$$ ##$PHCOR= (0..31)
$$ 0 0 0 0 0 0 0 0 0 0 0 0 0 0 0 0 0 0 0 0 0 0 0 0 0 0 0 0 0 0 0 0
$$ ##$PHLIST= <>
$$ ##$PH_ref= 0
$$ ##$PL= (0..63)
$$ 120 120 120 120 120 120 120 120 120 120 120 120 120 120 120 120 120 120
$$ 120 120 120 120 120 120 120 120 120 120 120 120 120 120 120 120 120 120
$$ 120 120 120 120 120 120 120 120 120 120 120 120 120 120 120 120 120 120
$$ 120 120 120 120 120 120 120 120 120 120
$$ ##$PLSTEP= 0.1
$$ ##$PLSTRT= -6
$$ ##$PLW= (0..63)
$$ 0 6.4045 0 0 0 0 0 0 0 1.6647e-05 0.66588 0.051379 0 0 0 0 0 0 6.4045 0.084933
$$ 0 0 0 0 0 0 0 0.051379 0 0.66588 0 0 6.6588e-07 0 0 0 0 0 0 0 0 0 0 0 0
$$ 0 0 0 0 0 0 0 0 0 0 0 0 0 0 0 0 0 0 0
$$ ##$PLWMAX= (0..7)
$$ 104.7619 0 0 0 0 0 0 0
$$ ##$PQPHASE= 0
$$ ##$PQSCALE= 1
$$ ##$PR= 1
$$ ##$PRECHAN= (0..32)
$$ -1 2 3 0 4 -1 5 -1 1 -1 -1 -1 -1 -1 -1 -1 -1 -1 -1 -1 -1 -1 -1 -1 -1 -1
$$ -1 -1 -1 -1 -1 -1 -1
$$ ##$PROBHD= <Z151284_0002 (CP QCI 600S3 H/P/C-N-D-05 Z)>
$$ ##$PROBINPUTS= (0..15)
$$ <1H> <31P> <13C> <15N> <2H> <> <> <> <> <> <> <> <> <> <> <>
$$ ##$PULPROG= <noesygppr1d>
$$ ##$PW= 0
$$ ##$PYNM= <>
$$ ##$ProjAngle= 0
$$ ##$QNP= 0
$$ ##$RECCHAN= (0..9)
$$ 0 1 0 0 0 0 0 0 0 0
$$ ##$RECPH= 0
$$ ##$RECPRE= (0..24)
$$ -1 0 -1 -1 -1 -1 -1 -1 -1 -1 -1 -1 -1 -1 -1 -1 -1 -1 -1 -1 -1 -1 -1 -1
$$ -1
$$ ##$RECPRFX= (0..32)
$$ 1 0 1 0 1 1 0 0 0 0 0 0 0 0 0 0 0 0 0 0 0 0 0 0 0 0 0 0 0 0 0 0 0
$$ ##$RG= 64
$$ ##$RO= 0
$$ ##$RSEL= (0..24)
$$ 0 1 0 0 0 0 0 0 0 0 0 0 0 0 0 0 0 0 0 0 0 0 0 0 0
$$ ##$SAMPLEID= <>
$$ ##$SFO1= 600.072819428
$$ ##$SFO2= 600.072819428
$$ ##$SFO3= 600.072819428
$$ ##$SFO4= 600.072819428
$$ ##$SFO5= 600.072819428
$$ ##$SFO6= 600.072819428
$$ ##$SFO7= 600.072819428
$$ ##$SFO8= 600.072819428
$$ ##$SHAPPR= (0..15)
$$ 1 1 1 1 1 1 1 1 1 1 1 1 1 1 1 1
$$ ##$SOLVENT= <H2O+D2O+DMSO>
$$ ##$SOLVOLD= <off>
$$ ##$SP= (0..63)
$$ 120 120 120 120 120 120 120 120 120 120 120 120 120 120 120 120 120 120
$$ 120 120 120 120 120 120 120 120 120 120 120 120 120 120 120 120 120 120
$$ 120 120 120 120 120 120 120 120 120 120 120 120 120 120 120 120 120 120
$$ 120 120 120 120 120 120 120 120 120 120
$$ ##$SPECTR= 0
$$ ##$SPINCNT= 0
$$ ##$SPNAM= (0..63)
$$ <> <Gaus1_270.1000> <Gaus1_180r.1000> <> <> <Sinc1.1000> <Squa100.1000>
$$ <> <Squa100.1000> <> <Sinc1.1000> <Sinc1.1000> <> <> <> <> <> <> <> <Sinc1.1000>
$$ <Sinc1.1000> <Sinc1.1000> <Sinc1.1000> <> <> <> <> <> <> <Crp60,20,20.10>
$$ <Bip720,50,20.1> <> <> <Sinc1.1000> <Rsnob.1000> <Gaus1_180r.1000> <Gaus1_180r.1000>
$$ <Crp_psyche.20> <> <> <Gaus1_180i.1000> <Squa100.1000> <> <> <> <> <Reburp.1000>
$$ <> <> <> <> <> <> <> <> <> <> <> <> <> <> <> <> <>
$$ ##$SPOAL= (0..63)
$$ 0.5 1 0.5 0.5 0.5 0.5 0.5 0.5 0.5 0.5 0.5 0.5 0.5 0.5 0.5 0.5 0.5 0.5 0.5
$$ 1 1 1 1 0.5 0.5 0.5 0.5 0.5 0.5 0.5 0.5 0.5 0.5 0.5 0.5 0.5 0.5 0.5 0.5
$$ 0.5 0.5 0.5 0.5 0.5 0.5 0.5 0.5 0.5 0.5 0.5 0.5 0.5 0.5 0.5 0.5 0.5 0.5
$$ 0.5 0.5 0.5 0.5 0.5 0.5 0.5
$$ ##$SPOFFS= (0..63)
$$ 0 0 0 0 0 0 0 0 0 0 0 0 0 0 0 0 0 0 0 0 0 0 0 0 0 0 0 0 0 0 0 0 0 0 0 0
$$ 0 0 0 0 0 0 0 0 0 0 0 0 0 0 0 0 0 0 0 0 0 0 0 0 0 0 0 0
$$ ##$SPPEX= (0..63)
$$ 0 0 0 0 0 0 0 0 0 0 0 0 0 0 0 0 0 0 0 0 0 0 0 0 0 0 0 0 0 0 0 0 0 0 0 0
$$ 0 0 0 0 0 0 0 0 0 0 0 0 0 0 0 0 0 0 0 0 0 0 0 0 0 0 0 0
$$ ##$SPW= (0..63)
$$ 0 3.4549e-06 1.5355e-06 0 0 0.0012 1.6647e-05 0 4.1617e-08 0 0.0012 0.0012
$$ 0 0 0 0 0 0 0 2.451082e-06 3.810127e-06 1.779059e-06 9.59432e-06 0 0 0
$$ 0 0 0 0.015897 0.66588 0 0 7.5002e-05 1.6787e-05 1.5355e-06 9.8272e-05
$$ 5.4899e-05 0 0 2.256e-06 4.1617e-08 0 0 0 0 0.023048 0 0 0 0 0 0 0 0 0
$$ 0 0 0 0 0 0 0 0
$$ ##$SUBNAM= (0..9)
$$ <> <> <> <> <> <> <> <> <> <>
$$ ##$SW= 29.758293125432
$$ ##$SWIBOX= (0..32)
$$ 0 3 0 0 0 0 0 0 0 0 0 0 0 0 0 0 0 0 0 0 0 0 0 0 0 0 0 0 0 0 0 0 0
$$ ##$SW_h= 17857.1428571429
$$ ##$SWfinal= 0
$$ ##$SigLockShift= 0
$$ ##$TD= 142856
$$ ##$TD0= 1
$$ ##$TD_INDIRECT= (0..7)
$$ 0 0 0 0 0 0 0 0
$$ ##$TDav= 1
$$ ##$TE= 297.999
$$ ##$TE1= 299.7146
$$ ##$TE2= 0
$$ ##$TE3= 0
$$ ##$TE4= 0
$$ ##$TEG= 300
$$ ##$TE_MAGNET= 0
$$ ##$TE_PIDX= 1
$$ ##$TE_RAW= 299.7146
$$ ##$TE_STAB= (0..9)
$$ 2 2 0 0 0 0 0 0 0 0
$$ ##$TOTROT= (0..63)
$$ 0 0 0 0 0 0 0 0 0 0 0 0 0 0 0 0 0 0 0 0 0 0 0 0 0 0 0 0 0 0 0 0 0 0 0 0
$$ 0 0 0 0 0 0 0 0 0 0 0 0 0 0 0 0 0 0 0 0 0 0 0 0 0 0 0 0
$$ ##$TUBE_TYPE= <>
$$ ##$USERA1= <>
$$ ##$USERA10= <>
$$ ##$USERA2= <>
$$ ##$USERA3= <>
$$ ##$USERA4= <>
$$ ##$USERA5= <>
$$ ##$USERA6= <>
$$ ##$USERA7= <>
$$ ##$USERA8= <>
$$ ##$USERA9= <>
$$ ##$UUID= <7420df16-f0ab-44bb-928c-0fc455947b20>
$$ ##$V9= 5
$$ ##$VALIDCODE= -1
$$ ##$VALIST= <>
$$ ##$VCLIST= <>
$$ ##$VDLIST= <>
$$ ##$VPLIST= <>
$$ ##$VTLIST= <>
$$ ##$WAVEMAKER= (0..7)
$$ <> <> <> <> <> <> <> <>
$$ ##$WBST= 1024
$$ ##$WBSW= (0..7)
$$ 8 10 10 10 10 10 10 10
$$ ##$XL= 0
$$ ##$YL= 0
$$ ##$YMAX_a= 1604721200.96094
$$ ##$YMIN_a= -2305583738.26562
$$ ##$ZGOPTNS= <-DFLAG_BLK>
$$ ##$scaledByNS= no
$$ ##$scaledByRG= no
$$ ##$shimCoilTempK= 300.15
$$ ##END=
$$ 
##$PARAMETER FILE=	(audita.txt, ASCII, /Volumes/jahus0271/20240718%20AA1G11%20only/10/audita.txt, 0)
$$ ##TITLE= Audit trail, TopSpin 4.3.0
$$ ##JCAMPDX= 5.01
$$ ##ORIGIN= Bruker BioSpin GmbH
$$ ##OWNER= root
$$ $$ /root/.topspin-BladeEpu/local_acqu/20240718 AA1G11 only/10/audita.txt
$$ ##AUDIT TRAIL=  $$ (NUMBER, WHEN, WHO, WHERE, PROCESS, VERSION, WHAT)
$$ (   1,<2024-07-18T16:20:58.683+0000>,<CZC7319KW6\nmr>,<CZC7319KW6>,<go4>,<TopSpin 4.3.0>,
$$       <acquisition in progress>)
$$ $$ C:/Bruker/nmrdata/jahus0271/20240718 AA1G11 only/10/audita.txt
$$ (   2,<2024-07-18T16:24:25.990+0000>,<CZC7319KW6\nmr>,<CZC7319KW6>,<go4>,<TopSpin 4.3.0>,
$$       <created by zg on 'CAB AV4 600 MHZ BASIC' (CZC7319KW6) by user 'CZC7319KW6\nmr'
$$        on data set with UUID 'b764b932-4521-11ef-9d26-001395264de6'
$$        started at 2024-07-18 16:20:58.683 +0000, POWCHK enabled, PULCHK disabled,
$$        completed at 2024-07-18 16:24:25.988 +0000
$$        configuration hash MD5:
$$        2C CE AA 86 5E 77 A0 E6 62 B9 BC D1 C3 42 5A 88
$$        double data hash MD5: 142856
$$        DF D3 55 DB 69 D3 E6 CB 9E 19 EB 9B 9D 7A CD 79>)
$$ (   3,<2024-07-18T18:21:24.425+0200>,<nmr>,<CZC7319KW6>,<xwish3>,<TopSpin 4.3.0>,
$$       <ICON-NMR User ID: jahus0271
$$        double data hash MD5: 142856
$$        DF D3 55 DB 69 D3 E6 CB 9E 19 EB 9B 9D 7A CD 79>)
$$ ##END=
$$ 
$$ $$ hash MD5
$$ $$ C7 F5 2F AE 6F 0A E0 0F D7 E6 87 20 8B C9 BF D7
$$ 
##$PARAMETER FILE=	(auditp.txt, ASCII, /Volumes/jahus0271/20240718%20AA1G11%20only/10/pdata/1/auditp.txt, 0)
$$ ##TITLE= Audit trail, TopSpin 4.3.0
$$ ##JCAMPDX= 5.01
$$ ##ORIGIN= Bruker BioSpin GmbH
$$ ##OWNER= nmr
$$ $$ C:/Bruker/nmrdata/jahus0271/20240718 AA1G11 only/10/pdata/1/auditp.txt
$$ ##AUDIT TRAIL=  $$ (NUMBER, WHEN, WHO, WHERE, PROCESS, VERSION, WHAT)
$$ (   1,<2024-07-18T16:20:58.683+0000>,<CZC7319KW6\nmr>,<CZC7319KW6>,<go4>,<TopSpin 4.3.0>,
$$       <acquisition in progress>)
$$ $$ C:/Bruker/nmrdata/jahus0271/20240718 AA1G11 only/10/audita.txt
$$ (   2,<2024-07-18T16:24:25.990+0000>,<CZC7319KW6\nmr>,<CZC7319KW6>,<go4>,<TopSpin 4.3.0>,
$$       <created by zg on 'CAB AV4 600 MHZ BASIC' (CZC7319KW6) by user 'CZC7319KW6\nmr'
$$        on data set with UUID 'b764b932-4521-11ef-9d26-001395264de6'
$$        started at 2024-07-18 16:20:58.683 +0000, POWCHK enabled, PULCHK disabled,
$$        completed at 2024-07-18 16:24:25.988 +0000
$$        configuration hash MD5:
$$        2C CE AA 86 5E 77 A0 E6 62 B9 BC D1 C3 42 5A 88
$$        double data hash MD5: 142856
$$        DF D3 55 DB 69 D3 E6 CB 9E 19 EB 9B 9D 7A CD 79>)
$$ (   3,<2024-07-18T18:21:24.425+0200>,<nmr>,<CZC7319KW6>,<xwish3>,<TopSpin 4.3.0>,
$$       <ICON-NMR User ID: jahus0271
$$        double data hash MD5: 142856
$$        DF D3 55 DB 69 D3 E6 CB 9E 19 EB 9B 9D 7A CD 79>)
$$ (   4,<2024-07-18T18:21:26.066+0200>,<nmr/jahus0271>,<CZC7319KW6>,<proc1d>,<TopSpin 4.3.0>,
$$       <Start of raw data processing
$$        efp LB = 0.3 FT_mod = 6 PKNL = 1 PHC0 = 0 PHC1 = 0 SI = 128K 
$$        data hash MD5: 128K
$$        D4 69 E2 97 AB 65 79 36 02 8B C6 6D 22 E5 46 BF>)
$$ (   5,<2024-07-18T18:21:27.128+0200>,<nmr/jahus0271>,<CZC7319KW6>,<proc1d>,<TopSpin 4.3.0>,
$$       <pk PHC0 = 56.77734 PHC1 = 0 
$$        data hash MD5: 128K
$$        F4 1A D8 B8 04 70 C0 FF C9 65 9B 2C 9E FA D3 0A>)
$$ (   6,<2024-07-18T18:21:27.425+0200>,<nmr/jahus0271>,<CZC7319KW6>,<xwish3>,<TopSpin 4.3.0>,
$$       <ICON-NMR User ID: jahus0271
$$        data hash MD5: 128K
$$        F4 1A D8 B8 04 70 C0 FF C9 65 9B 2C 9E FA D3 0A>)
$$ ##END=
$$ 
$$ $$ hash MD5
$$ $$ 1F 47 5E 1E 94 23 8C DB 82 B6 C2 B9 47 49 E1 88
$$ 
##$PARAMETER FILE=	(datafile, ASCII, /Volumes/jahus0271/20240718%20AA1G11%20only/10/fid, 0)
$$ 
##$PARAMETER FILE=	(format.temp, ASCII, /Volumes/jahus0271/20240718%20AA1G11%20only/10/format.temp, 0)
$$ EDIT_PAR COMMAND FILE
$$ 
$$ DI_MODE         LONG
$$ ED_ENTRY        ACQU
$$ ORDER           FILE
$$ 
$$ 
$$ HEADER		"F2 - Acquisition Parameters"
$$ T_NAME		Date_
$$ 		TYPE	R64
$$ 		CLASS	ACQU
$$ 		SUBRANGE 0.0 50000000
$$ 		REL	"Date_=itodate(DATE)"
$$ 		INV_REL	"DATE=datetoi(Date_,DATE)"
$$ 		FORMAT	"%14.0f"
$$ 		TEXT	" "
$$ END
$$ T_NAME		Time
$$ 		TYPE	R32
$$ 		CLASS	ACQU
$$ 		SUBRANGE 0.0 1000000
$$ 		REL	"Time=itotime(DATE)"
$$ 		INV_REL	"DATE=timetoi(Time,DATE)"
$$ 		FORMAT	"%14.2f h"
$$ 		TEXT	" "
$$ END
$$ NAME		INSTRUM
$$ 		TEXT	" "
$$ END
$$ NAME		PROBHD
$$ 		FORMAT	"%14.14s"
$$ 		TEXT	" "
$$ END
$$ NAME		PULPROG
$$ 		TEXT	" "
$$ END
$$ NAME		TD
$$ 		TEXT	" "
$$ END
$$ NAME		SOLVENT
$$ 		TEXT	" "
$$ END
$$ NAME		NS
$$ 		TEXT	" "
$$ END
$$ NAME		DS
$$ 		TEXT	" "
$$ END
$$ T_NAME		SWH
$$ 		TYPE	R64
$$ 		CLASS	ACQU
$$ 		SUBRANGE 0.0 1e8
$$ 		REL	"SWH=SW*SFO1"
$$ 		INV_REL "SW=SWH/SFO1"
$$ 		UNIT	"Hz"
$$ 		FORMAT	"%14.3f Hz"
$$ 		TEXT	" "
$$ END
$$ T_NAME          FIDRES
$$                 TYPE    R32
$$                 CLASS   ACQU
$$                 SUBRANGE 0.0 100000
$$                 REL     "FIDRES=2*SW*SFO1/TD"
$$                 INV_REL "TD = nextpow(2*SW*SFO1/FIDRES)"
$$ 		UNIT	"Hz"
$$ 		FORMAT	"%14.6f Hz"
$$ 		TEXT	" "
$$ END
$$ T_NAME          AQ
$$ 		TYPE	R32
$$ 		CLASS	ACQU
$$ 		SUBRANGE 0.0 1000
$$ 		REL	"AQ=aqcalc(SW,SFO1,TD,DIGTYP)"
$$ 		INV_REL	"TD=tdcalc(SW,SFO1,1.0e6*AQ,DIGTYP)"
$$ 		UNIT	"sec"
$$ 		FORMAT	"%14.7f sec"
$$ 		TEXT	" "
$$ END
$$ NAME		RG
$$ 		TEXT	" "
$$ END
$$ T_NAME          DW
$$ 		TYPE	R32
$$ 		CLASS	ACQU
$$ 		SUBRANGE 0.0 1000000
$$ 		REL	"DW=1/(2*SW*SFO1)"
$$ 		INV_REL	"SW=1000000/(2*(0.005+DW)*SFO1)"
$$ 		UNIT	"usec"
$$ 		FORMAT	"%14.3lf usec"
$$ 		TEXT	" "
$$ END
$$ NAME		DE
$$ 		FORMAT	"%14.2f usec"
$$ 		TEXT	" "
$$ END
$$ NAME		TE
$$ 		FORMAT	"%14.1f K"
$$ 		TEXT	" "
$$ END
$$ T_NAME		D1
$$ TYPE	R32
$$ CLASS	ACQU
$$ SUBRANGE 0.0 1e38
$$ REL	"D1=D[1]"
$$ INV_REL	"D[1]=D1"
$$ UNIT	"sec"
$$ FORMAT	"%14.8f sec"
$$ TEXT	" "
$$ END
$$ T_NAME		D8
$$ TYPE	R32
$$ CLASS	ACQU
$$ SUBRANGE 0.0 1e38
$$ REL	"D8=D[8]"
$$ INV_REL	"D[8]=D8"
$$ UNIT	"sec"
$$ FORMAT	"%14.8f sec"
$$ TEXT	" "
$$ END
$$ T_NAME		D12
$$ TYPE	R32
$$ CLASS	ACQU
$$ SUBRANGE 0.0 1e38
$$ REL	"D12=D[12]"
$$ INV_REL	"D[12]=D12"
$$ UNIT	"sec"
$$ FORMAT	"%14.8f sec"
$$ TEXT	" "
$$ END
$$ T_NAME		D16
$$ TYPE	R32
$$ CLASS	ACQU
$$ SUBRANGE 0.0 1e38
$$ REL	"D16=D[16]"
$$ INV_REL	"D[16]=D16"
$$ UNIT	"sec"
$$ FORMAT	"%14.8f sec"
$$ TEXT	" "
$$ END
$$ NAME		TD0
$$ TEXT	" "
$$ END
$$ NAME		ZGOPTNS
$$ TEXT	" "
$$ END
$$ NAME		SFO1
$$ FORMAT	"%14.7f MHz"
$$ TEXT	" "
$$ END
$$ NAME		NUC1
$$ NONEDIT
$$ TEXT	" "
$$ END
$$ T_NAME		P0
$$ TYPE	R32
$$ CLASS	ACQU
$$ SUBRANGE 0.0 1.0e10
$$ REL	"P0=P[0]"
$$ INV_REL	"P[0]=P0"
$$ UNIT	"usec"
$$ FORMAT	"%14.2f usec"
$$ TEXT	" "
$$ END
$$ T_NAME		P1
$$ TYPE	R32
$$ CLASS	ACQU
$$ SUBRANGE 0.0 1.0e10
$$ REL	"P1=P[1]"
$$ INV_REL	"P[1]=P1"
$$ UNIT	"usec"
$$ FORMAT	"%14.2f usec"
$$ TEXT	" "
$$ END
$$ T_NAME		PLW1
$$ TYPE	R32
$$ CLASS	ACQU
$$ REL	"PLW1=PLW[1]"
$$ INV_REL	"PLW[1]=PLW1"
$$ UNIT	"W"
$$ FORMAT	"%14.8f W"
$$ TEXT	"power PLW1 "
$$ END
$$ T_NAME		PLW9
$$ TYPE	R32
$$ CLASS	ACQU
$$ REL	"PLW9=PLW[9]"
$$ INV_REL	"PLW[9]=PLW9"
$$ UNIT	"W"
$$ FORMAT	"%14.8f W"
$$ TEXT	"power PLW9 "
$$ END
$$ NAME		GPNAM[1]
$$ TEXT	" "
$$ END
$$ T_NAME		GPZ1
$$ TYPE	R32
$$ CLASS	ACQU
$$ SUBRANGE -100.0 100.0
$$ REL	"GPZ1=GPZ[1]"
$$ INV_REL	"GPZ[1]=GPZ1"
$$ UNIT	"%"
$$ FORMAT	"%14.2f %"
$$ TEXT	" "
$$ END
$$ NAME		GPNAM[2]
$$ TEXT	" "
$$ END
$$ T_NAME		GPZ2
$$ TYPE	R32
$$ CLASS	ACQU
$$ SUBRANGE -100.0 100.0
$$ REL	"GPZ2=GPZ[2]"
$$ INV_REL	"GPZ[2]=GPZ2"
$$ UNIT	"%"
$$ FORMAT	"%14.2f %"
$$ TEXT	" "
$$ END
$$ T_NAME		P16
$$ TYPE	R32
$$ CLASS	ACQU
$$ SUBRANGE 0.0 1.0e10
$$ REL	"P16=P[16]"
$$ INV_REL	"P[16]=P16"
$$ UNIT	"usec"
$$ FORMAT	"%14.2f usec"
$$ TEXT	" "
$$ END
$$ 
##$PARAMETER FILE=	(procs, ASCII, /Volumes/jahus0271/20240718%20AA1G11%20only/10/pdata/1/procs, 0)
$$ ##TITLE= Parameter file, TopSpin 4.3.0
$$ ##JCAMPDX= 5.0
$$ ##DATATYPE= Parameter Values
$$ ##NPOINTS= 6	$$ modification sequence number
$$ ##ORIGIN= Bruker BioSpin GmbH
$$ ##OWNER= nmr
$$ $$ 2024-07-18 18:21:27.222 +0200  nmr@CZC7319KW6
$$ $$ C:/Bruker/nmrdata/jahus0271/20240718 AA1G11 only/10/pdata/1/procs
$$ $$ process C:\Bruker\TopSpin4.3.0\prog\mod\sref.exe
$$ ##$ABSF1= 0
$$ ##$ABSF2= 0
$$ ##$ABSG= 0
$$ ##$ABSL= 0
$$ ##$ALPHA= 0
$$ ##$AQORDER= 0
$$ ##$ASSFAC= 0
$$ ##$ASSFACI= 0
$$ ##$ASSFACX= 0
$$ ##$ASSWID= 0
$$ ##$AUNMP= <proc_plasma_noesy>
$$ ##$AXLEFT= 0
$$ ##$AXNAME= <>
$$ ##$AXNUC= <1H>
$$ ##$AXRIGHT= 0
$$ ##$AXTYPE= 0
$$ ##$AXUNIT= <>
$$ ##$AZFE= 0.1
$$ ##$AZFW= 0.1
$$ ##$BCFW= 0
$$ ##$BC_mod= 0
$$ ##$BYTORDP= 0
$$ ##$COROFFS= 0
$$ ##$CY= 100
$$ ##$DATMOD= 1
$$ ##$DC= 0
$$ ##$DFILT= <>
$$ ##$DTYPP= 0
$$ ##$ERETIC= no
$$ ##$F1P= 12
$$ ##$F2P= -0.5
$$ ##$FCOR= 1
$$ ##$FTSIZE= 131072
$$ ##$FT_mod= 6
$$ ##$GAMMA= 0
$$ ##$GB= 0
$$ ##$INTBC= 1
$$ ##$INTSCL= 1
$$ ##$ISEN= 128
$$ ##$LB= 0.3
$$ ##$LEV0= 0
$$ ##$LPBIN= 0
$$ ##$MAXI= 10000
$$ ##$MC2= 0
$$ ##$MEAN= 0
$$ ##$ME_mod= 0
$$ ##$MI= 0
$$ ##$MddCEXP= no
$$ ##$MddCT_SP= no
$$ ##$MddF180= no
$$ ##$MddLAMBDA= 0
$$ ##$MddMEMORY= 0
$$ ##$MddMERGE= 0
$$ ##$MddNCOMP= 0
$$ ##$MddNITER= 0
$$ ##$MddNOISE= 0
$$ ##$MddPHASE= 0
$$ ##$MddSEED= 0
$$ ##$MddSRSIZE= 0
$$ ##$Mdd_CsALG= 0
$$ ##$Mdd_CsLAMBDA= 0
$$ ##$Mdd_CsNITER= 0
$$ ##$Mdd_CsNORM= 0
$$ ##$Mdd_CsVE= no
$$ ##$Mdd_CsZF= 0
$$ ##$Mdd_LrLAMBDA= 0
$$ ##$Mdd_LrNITER= 0
$$ ##$Mdd_LrRANK= 0
$$ ##$Mdd_LrZF= 0
$$ ##$Mdd_mod= 0
$$ ##$NCOEF= 0
$$ ##$NC_proc= 15
$$ ##$NLEV= 6
$$ ##$NOISF1= 7.934625
$$ ##$NOISF2= 7.601621
$$ ##$NSP= 0
$$ ##$NTH_PI= 0
$$ ##$NZP= 0
$$ ##$OFFSET= 19.57771
$$ ##$PC= 1
$$ ##$PHC0= 56.77734
$$ ##$PHC1= 0
$$ ##$PH_mod= 1
$$ ##$PKNL= yes
$$ ##$PPARMOD= 0
$$ ##$PPDIAG= 0
$$ ##$PPIPTYP= 0
$$ ##$PPMPNUM= 100
$$ ##$PPRESOL= 1
$$ ##$PSCAL= 4
$$ ##$PSIGN= 0
$$ ##$PYNMP= <proc.py>
$$ ##$RDF1= 0
$$ ##$RDF2= 0
$$ ##$RDFWHM= 0
$$ ##$RDINT= 0
$$ ##$RDPOS= 0
$$ ##$REVERSE= no
$$ ##$SF= 600.07
$$ ##$SI= 131072
$$ ##$SIGF1= 9
$$ ##$SIGF2= 5
$$ ##$SINO= 0
$$ ##$SIOLD= 131072
$$ ##$SPECTYP= <PROTON>
$$ ##$SREF_mod= 1
$$ ##$SREGLST= <1H.H2O+D2O>
$$ ##$SSB= 0
$$ ##$STSI= 131072
$$ ##$STSR= 0
$$ ##$SW_p= 17857.1428571429
$$ ##$SYMM= 0
$$ ##$S_DEV= 0
$$ ##$TDeff= 142856
$$ ##$TDoff= 0
$$ ##$TI= <>
$$ ##$TILT= no
$$ ##$TM1= 0
$$ ##$TM2= 0
$$ ##$TOPLEV= 0
$$ ##$USERP1= <>
$$ ##$USERP10= <>
$$ ##$USERP2= <>
$$ ##$USERP3= <>
$$ ##$USERP4= <>
$$ ##$USERP5= <>
$$ ##$USERP6= <>
$$ ##$USERP7= <>
$$ ##$USERP8= <>
$$ ##$USERP9= <>
$$ ##$WDW= 1
$$ ##$XDIM= 0
$$ ##$YMAX_p= 20338459
$$ ##$YMIN_p= -316440333
$$ ##END=
$$ 
##$PARAMETER FILE=	(title, ASCII, /Volumes/jahus0271/20240718%20AA1G11%20only/10/pdata/1/title, 0)
$$ 
$$ 
##$PARAMETER FILE=	(uxnmr.par, ASCII, /Volumes/jahus0271/20240718%20AA1G11%20only/10/uxnmr.par, 0)
$$ ##TITLE= Parameter file, TopSpin 4.3.0
$$ ##JCAMPDX= 5.0
$$ ##DATATYPE= Parameter Values
$$ ##NPOINTS= 1	$$ modification sequence number
$$ ##ORIGIN= Bruker BioSpin GmbH
$$ ##OWNER= root
$$ $$ 2024-06-17 07:41:48.056 +0000  root@BladeEpu
$$ $$ /opt/topspin/conf/instr/spect/uxnmr.par
$$ $$ process /opt/topspin/prog/mod/cfserver
$$ ##$ACBTAT= (0..64)
$$ 0 66 66 66 72 50 0 0 0 0 0 0 0 0 0 0 0 0 0 0 0 0 0 0 0 0 0 0 0 0 0 0 0
$$ 0 0 0 0 0 0 0 0 0 0 0 0 0 0 0 0 0 0 0 0 0 0 0 0 0 0 0 0 0 0 0 0
$$ ##$ACBTBLK= (0..64)
$$ 0 35 36 34 33 41 0 0 0 0 0 0 0 0 0 0 0 0 0 0 0 0 0 0 0 0 0 0 0 0 0 0 0
$$ 0 0 0 0 0 0 0 0 0 0 0 0 0 0 0 0 0 0 0 0 0 0 0 0 0 0 0 0 0 0 0 0
$$ ##$ACBTCTL= (0..64)
$$ 0 6 6 6 6 6 0 0 0 0 0 0 0 0 0 0 0 0 0 0 0 0 0 0 0 0 0 0 0 0 0 0 0 0 0 0
$$ 0 0 0 0 0 0 0 0 0 0 0 0 0 0 0 0 0 0 0 0 0 0 0 0 0 0 0 0 0
$$ ##$ACBTDI= (0..64)
$$ 0 -1062706419 -1062706419 -1062706420 -1062706420 -1062706415 0 0 0 0 0
$$ 0 0 0 0 0 0 0 0 0 0 0 0 0 0 0 0 0 0 0 0 0 0 0 0 0 0 0 0 0 0 0 0 0 0 0 0
$$ 0 0 0 0 0 0 0 0 0 0 0 0 0 0 0 0 0 0
$$ ##$ACBTDM= (0..64)
$$ 0 10 10 10 25 10 0 0 0 0 0 0 0 0 0 0 0 0 0 0 0 0 0 0 0 0 0 0 0 0 0 0 0
$$ 0 0 0 0 0 0 0 0 0 0 0 0 0 0 0 0 0 0 0 0 0 0 0 0 0 0 0 0 0 0 0 0
$$ ##$ACBTFHI= (0..64)
$$ 0 600 600 600 600 93 0 0 0 0 0 0 0 0 0 0 0 0 0 0 0 0 0 0 0 0 0 0 0 0 0
$$ 0 0 0 0 0 0 0 0 0 0 0 0 0 0 0 0 0 0 0 0 0 0 0 0 0 0 0 0 0 0 0 0 0 0
$$ ##$ACBTFL= (0..64)
$$ 0 248 248 248 248 8 0 0 0 0 0 0 0 0 0 0 0 0 0 0 0 0 0 0 0 0 0 0 0 0 0 0
$$ 0 0 0 0 0 0 0 0 0 0 0 0 0 0 0 0 0 0 0 0 0 0 0 0 0 0 0 0 0 0 0 0 0
$$ ##$ACBTFLO= (0..64)
$$ 0 15 15 15 180 91 0 0 0 0 0 0 0 0 0 0 0 0 0 0 0 0 0 0 0 0 0 0 0 0 0 0 0
$$ 0 0 0 0 0 0 0 0 0 0 0 0 0 0 0 0 0 0 0 0 0 0 0 0 0 0 0 0 0 0 0 0
$$ ##$ACBTINP= (0..64)
$$ 0 3 4 2 1 9 0 0 0 0 0 0 0 0 0 0 0 0 0 0 0 0 0 0 0 0 0 0 0 0 0 0 0 0 0 0
$$ 0 0 0 0 0 0 0 0 0 0 0 0 0 0 0 0 0 0 0 0 0 0 0 0 0 0 0 0 0
$$ ##$ACBTOUT= (0..64)
$$ 0 0 0 0 3 1 0 0 0 0 0 0 0 0 0 0 0 0 0 0 0 0 0 0 0 0 0 0 0 0 0 0 0 0 0 0
$$ 0 0 0 0 0 0 0 0 0 0 0 0 0 0 0 0 0 0 0 0 0 0 0 0 0 0 0 0 0
$$ ##$ACBTPO= (0..64)
$$ 0 500000 500000 500000 100000 5000 0 0 0 0 0 0 0 0 0 0 0 0 0 0 0 0 0 0
$$ 0 0 0 0 0 0 0 0 0 0 0 0 0 0 0 0 0 0 0 0 0 0 0 0 0 0 0 0 0 0 0 0 0 0 0 0
$$ 0 0 0 0 0
$$ ##$ACBTPW= (0..64)
$$ 0 100 100 100 100 1000 0 0 0 0 0 0 0 0 0 0 0 0 0 0 0 0 0 0 0 0 0 0 0 0
$$ 0 0 0 0 0 0 0 0 0 0 0 0 0 0 0 0 0 0 0 0 0 0 0 0 0 0 0 0 0 0 0 0 0 0 0
$$ ##$ACBTSB= (0..64)
$$ 0 16419 16460 8227 8260 0 0 0 0 0 0 0 0 0 0 0 0 0 0 0 0 0 0 0 0 0 0 0 0
$$ 0 0 0 0 0 0 0 0 0 0 0 0 0 0 0 0 0 0 0 0 0 0 0 0 0 0 0 0 0 0 0 0 0 0 0 0
$$ ##$ACBTSDT= (0..64)
$$ 0 2 2 2 2 2 0 0 0 0 0 0 0 0 0 0 0 0 0 0 0 0 0 0 0 0 0 0 0 0 0 0 0 0 0 0
$$ 0 0 0 0 0 0 0 0 0 0 0 0 0 0 0 0 0 0 0 0 0 0 0 0 0 0 0 0 0
$$ ##$AMPDFLT= no
$$ ##$AdmCrpWbWiring= (0..1)
$$ 0 0
$$ ##$AppEth= <no>
$$ ##$AppPort= <no>
$$ ##$BACSAIR= yes
$$ ##$BACSCAP= 0
$$ ##$BACSDEL= 10
$$ ##$BACSOPT= <>
$$ ##$BFREQ= 600.07
$$ ##$BGAETH= (0..9)
$$ <no> <no> <no> <no> <no> <no> <no> <no> <no> <no>
$$ ##$BIRDS= yes
$$ ##$BMPC= 0
$$ ##$BMPCTY= <no>
$$ ##$BPSUTY= <no>
$$ ##$BSAETH= (0..9)
$$ <no> <no> <no> <no> <no> <no> <no> <no> <no> <no>
$$ ##$BSMS= 2
$$ ##$BSMS19FLock= no
$$ ##$BSMSETH= <192.168.99.17>
$$ ##$BgaChFac2= (0..9)
$$ 0 0 0 0 0 0 0 0 0 0
$$ ##$BgaChMap= (0..9)
$$ 0 0 0 0 0 0 0 0 0 0
$$ ##$BgaChMaxv= (0..9)
$$ 0 0 0 0 0 0 0 0 0 0
$$ ##$BgaChRouting= (0..63)
$$ 0 0 0 0 0 0 0 0 0 0 0 0 0 0 0 0 0 0 0 0 0 0 0 0 0 0 0 0 0 0 0 0 0 0 0 0
$$ 0 0 0 0 0 0 0 0 0 0 0 0 0 0 0 0 0 0 0 0 0 0 0 0 0 0 0 0
$$ ##$BgaChShimMap= (0..9)
$$ 0 0 0 0 0 0 0 0 0 0
$$ ##$BgaChShimMaxv= (0..9)
$$ 0 0 0 0 0 0 0 0 0 0
$$ ##$BlaEth= (0..31)
$$ <192.168.99.13> <192.168.99.12> <192.168.99.17> <no> <no> <no> <no> <no>
$$ <no> <no> <no> <no> <no> <no> <no> <no> <no> <no> <no> <no> <no> <no> <no>
$$ <no> <no> <no> <no> <no> <no> <no> <no> <no>
$$ ##$BlaHpLpViaTTL= (0..31)
$$ 0 0 0 0 0 0 0 0 0 0 0 0 0 0 0 0 0 0 0 0 0 0 0 0 0 0 0 0 0 0 0 0
$$ ##$BlaNam= (0..31)
$$ <AV4 BLA2BB500 15-600> <AV4 BLABBH500/100 200-600> <BSMS/2 LOCK TRANSCEIVER 600>
$$ <> <> <> <> <> <> <> <> <> <> <> <> <> <> <> <> <> <> <> <> <> <> <> <>
$$ <> <> <> <> <>
$$ ##$BlaPN= (0..31)
$$ <W152248> <W144061> <Z109890> <> <> <> <> <> <> <> <> <> <> <> <> <> <>
$$ <> <> <> <> <> <> <> <> <> <> <> <> <> <> <>
$$ ##$BlaSN= (0..31)
$$ <000029> <000075> <01053> <> <> <> <> <> <> <> <> <> <> <> <> <> <> <>
$$ <> <> <> <> <> <> <> <> <> <> <> <> <> <>
$$ ##$BmpcEth= <no>
$$ ##$BmpcFw= <no>
$$ ##$BmpcPn= <no>
$$ ##$BmpcPort= <no>
$$ ##$BmpcSn= <no>
$$ ##$BmuEth= <no>
$$ ##$BmuFw= <no>
$$ ##$BmuPn= <no>
$$ ##$BmuSn= <no>
$$ ##$BnlEth= <no>
$$ ##$BnlFw= <no>
$$ ##$BnlPn= <no>
$$ ##$BnlSn= <no>
$$ ##$BpduEth= (0..7)
$$ <no> <no> <no> <no> <no> <no> <no> <no>
$$ ##$BsaChMap1= (0..9)
$$ 0 0 0 0 0 0 0 0 0 0
$$ ##$BsaChMap2= (0..9)
$$ 0 0 0 0 0 0 0 0 0 0
$$ ##$BsaChShimMaxv= (0..9)
$$ 0 0 0 0 0 0 0 0 0 0
$$ ##$BsmsAuxEth= <no>
$$ ##$BsmsLockNuclei= (0..15)
$$ <2H> <no> <no> <no> <no> <no> <no> <no> <no> <no> <no> <no> <no> <no> <no>
$$ <no>
$$ ##$CSW1= (0..31)
$$ 3 4 2 1 9 0 0 0 0 0 0 0 0 0 0 0 0 0 0 0 0 0 0 0 0 0 0 0 0 0 0 0
$$ ##$CSW2= (0..31)
$$ 0 0 0 0 0 0 0 0 0 0 0 0 0 0 0 0 0 0 0 0 0 0 0 0 0 0 0 0 0 0 0 0
$$ ##$CSWNUM= (0..15)
$$ 2 2 1 0 0 0 0 0 0 0 0 0 0 0 0 0
$$ ##$CmrEth= <no>
$$ ##$CmrPartNo= <no>
$$ ##$CmrPort= <no>
$$ ##$CmrSerNo= <no>
$$ ##$CmrType= -1
$$ ##$ConsolePnSn= <H03128OB/8058>
$$ ##$CryoCoolUnitEth= <192.168.98.2>
$$ ##$CryoCoolUnitFw= <20220413>
$$ ##$CryoCoolUnitPn= <Z161936>
$$ ##$CryoCoolUnitSn= <00049>
$$ ##$CryoProAccPnSn= <>
$$ ##$Ctb1Eth= <no>
$$ ##$CustRegisterNo= <>
$$ ##$DATSTAT= no
$$ ##$DPPFAC= 1
$$ ##$DateTimeCreated= <2024-06-17T07:41:48+0000>
$$ ##$Description= <CAB AV4 600 MHZ BASIC>
$$ ##$DrxFiltGrpDel= (0..23)
$$ <68,36,20,9,5,3,2> <68,36,20,9,5,3,2> <68,36,20,9,5,3,2> <68,36,20,9,5,3,2>
$$ <> <> <> <> <> <> <> <> <> <> <> <> <> <> <> <> <> <> <> <>
$$ ##$EcuType= 1
$$ ##$EpuMacAddress= <00:13:95:26:4d:e6>
$$ ##$FCubeDrxDevice= (0..23)
$$ </dev/bbu/drx3.5> </dev/bbu/drx4.5> </dev/bbu/drx5.5> </dev/bbu/drx6.5>
$$ <> <> <> <> <> <> <> <> <> <> <> <> <> <> <> <> <> <> <> <>
$$ ##$FCubeEth= (0..23)
$$ <192.168.180.14> <192.168.180.18> <192.168.180.22> <192.168.180.26> <no>
$$ <no> <no> <no> <no> <no> <no> <no> <no> <no> <no> <no> <no> <no> <no> <no>
$$ <no> <no> <no> <no>
$$ ##$FCubeRtdDevice= (0..23)
$$ </dev/bbu/rtd3.4> </dev/bbu/rtd4.4> </dev/bbu/rtd5.4> </dev/bbu/rtd6.4>
$$ <> <> <> <> <> <> <> <> <> <> <> <> <> <> <> <> <> <> <> <>
$$ ##$FCubeSeqDevice= (0..23)
$$ <> <> <> <> <> <> <> <> <> <> <> <> <> <> <> <> <> <> <> <> <> <> <> <>
$$ ##$FUNCMOD= <>
$$ ##$FuncModBisDat= (0..7)
$$ 0 0 0 0 0 0 0 0
$$ ##$FuncModFRange= (0..7)
$$ <> <> <> <> <> <> <> <>
$$ ##$FuncModPN= (0..7)
$$ <> <> <> <> <> <> <> <>
$$ ##$FuncModSN= (0..7)
$$ <> <> <> <> <> <> <> <>
$$ ##$GCUTYPE= 20
$$ ##$GCubeEth= <192.168.180.38>
$$ ##$GCubeFpfAddr= (0..9)
$$ -1 -1 -1 -1 -1 -1 -1 -1 -1 -1
$$ ##$GCubeProcDevice= (0..1)
$$ </dev/bbu/gproc9.7> <no>
$$ ##$GCubeRtdDevice= (0..1)
$$ </dev/bbu/rtd9.4> <no>
$$ ##$GCubeSeqDevice= (0..1)
$$ <> <>
$$ ##$GCubeSpfAddr= (0..63)
$$ -1 -1 -1 -1 -1 -1 -1 -1 -1 -1 -1 -1 -1 -1 -1 -1 -1 -1 -1 -1 -1 -1 -1 -1
$$ -1 -1 -1 -1 -1 -1 -1 -1 -1 -1 -1 -1 -1 -1 -1 -1 -1 -1 -1 -1 -1 -1 -1 -1
$$ -1 -1 -1 -1 -1 -1 -1 -1 -1 -1 -1 -1 -1 -1 -1 -1
$$ ##$GRADRES= 1
$$ ##$Gctu2Eth= <no>
$$ ##$GcubeSaCtrEth= <no>
$$ ##$GradAmpMaxCurX= (0..10)
$$ 0 0 0 0 0 0 0 0 0 0 0
$$ ##$GradAmpMaxCurY= (0..10)
$$ 0 0 0 0 0 0 0 0 0 0 0
$$ ##$GradAmpMaxCurZ= (0..10)
$$ 9.99999904632568 0 0 0 0 0 0 0 0 0 0
$$ ##$GradAmpName= (0..9)
$$ <GAB in BSMS> <> <> <> <> <> <> <> <> <>
$$ ##$GradAmpPN= (0..9)
$$ <> <> <> <> <> <> <> <> <> <>
$$ ##$GradAmpSN= (0..9)
$$ <> <> <> <> <> <> <> <> <> <>
$$ ##$GradAmpType= (0..10)
$$ 2 0 0 0 0 0 0 0 0 0 0
$$ ##$GradPowClkTime= (0..9)
$$ 0 0 0 0 0 0 0 0 0 0
$$ ##$GradPowIcw= (0..9)
$$ 0 0 0 0 0 0 0 0 0 0
$$ ##$GradPowImax= (0..9)
$$ 0 0 0 0 0 0 0 0 0 0
$$ ##$GradPowType= (0..9)
$$ 0 0 0 0 0 0 0 0 0 0
$$ ##$GradPowVmax= (0..9)
$$ 0 0 0 0 0 0 0 0 0 0
$$ ##$HpprCoverType= 2
$$ ##$LDUETH= <no>
$$ ##$LOCKCONF= <DLM>
$$ ##$LOCSWID= 0
$$ ##$LOCSWIF= 0
$$ ##$Location= <>
$$ ##$LtMasEth= <no>
$$ ##$LtMasType= 0
$$ ##$MAS= 0
$$ ##$MASETIME= 10
$$ ##$MASITIME= 10
$$ ##$MAS_CT= 5
$$ ##$MAS_SG= 0
$$ ##$MAS_TO= 0
$$ ##$MagnCoilPnSn= <BZH 425'600'70H>
$$ ##$MagnDewarPnSn= <D325'54-9636>
$$ ##$MagnetPolarity= 1
$$ ##$MasEth= <no>
$$ ##$MwscuEth= <no>
$$ ##$MwscuPort= <no>
$$ ##$NAMPD= (0..32)
$$ <> <HPLNA 19F1H> <2H> <XBB19F 2HP> <13C> <15N> <31P> <> <> <> <> <> <>
$$ <> <> <> <> <> <> <> <> <> <> <> <> <> <> <> <> <> <> <> <>
$$ ##$NFCU= 4
$$ ##$NRCU= 4
$$ ##$NSGU= 4
$$ ##$NumActDetuneCtr= 0
$$ ##$NumVpu= 0
$$ ##$OrderNo= <10254970>
$$ ##$POWCHK= yes
$$ ##$PRAMD1= (0..7)
$$ 6 0 0 1610612736 0 0 0 0
$$ ##$PRAMD10= (0..7)
$$ 0 0 0 0 0 0 0 0
$$ ##$PRAMD11= (0..7)
$$ 0 0 0 0 0 0 0 0
$$ ##$PRAMD12= (0..7)
$$ 0 0 0 0 0 0 0 0
$$ ##$PRAMD13= (0..7)
$$ 0 0 0 0 0 0 0 0
$$ ##$PRAMD14= (0..7)
$$ 0 0 0 0 0 0 0 0
$$ ##$PRAMD15= (0..7)
$$ 0 0 0 0 0 0 0 0
$$ ##$PRAMD16= (0..7)
$$ 0 0 0 0 0 0 0 0
$$ ##$PRAMD17= (0..7)
$$ 0 0 0 0 0 0 0 0
$$ ##$PRAMD18= (0..7)
$$ 0 0 0 0 0 0 0 0
$$ ##$PRAMD19= (0..7)
$$ 0 0 0 0 0 0 0 0
$$ ##$PRAMD2= (0..7)
$$ 0 1048576 0 536870912 0 1048576 0 536870912
$$ ##$PRAMD20= (0..7)
$$ 0 0 0 0 0 0 0 0
$$ ##$PRAMD21= (0..7)
$$ 0 0 0 0 0 0 0 0
$$ ##$PRAMD22= (0..7)
$$ 0 0 0 0 0 0 0 0
$$ ##$PRAMD23= (0..7)
$$ 0 0 0 0 0 0 0 0
$$ ##$PRAMD24= (0..7)
$$ 0 0 0 0 0 0 0 0
$$ ##$PRAMD25= (0..7)
$$ 0 0 0 0 0 0 0 0
$$ ##$PRAMD26= (0..7)
$$ 0 0 0 0 0 0 0 0
$$ ##$PRAMD27= (0..7)
$$ 0 0 0 0 0 0 0 0
$$ ##$PRAMD28= (0..7)
$$ 0 0 0 0 0 0 0 0
$$ ##$PRAMD29= (0..7)
$$ 0 0 0 0 0 0 0 0
$$ ##$PRAMD3= (0..7)
$$ 2147483644 2147483647 2147483647 603979775 0 0 0 0
$$ ##$PRAMD30= (0..7)
$$ 0 0 0 0 0 0 0 0
$$ ##$PRAMD31= (0..7)
$$ 0 0 0 0 0 0 0 0
$$ ##$PRAMD32= (0..7)
$$ 0 0 0 0 0 0 0 0
$$ ##$PRAMD4= (0..7)
$$ 16777216 0 0 536870912 0 0 0 0
$$ ##$PRAMD5= (0..7)
$$ 0 0 4 536870912 0 0 0 0
$$ ##$PRAMD6= (0..7)
$$ 64 0 0 536870912 0 0 0 0
$$ ##$PRAMD7= (0..7)
$$ 0 0 0 0 0 0 0 0
$$ ##$PRAMD8= (0..7)
$$ 0 0 0 0 0 0 0 0
$$ ##$PRAMD9= (0..7)
$$ 0 0 0 0 0 0 0 0
$$ ##$PRAMLED= (0..1)
$$ 0 0
$$ ##$PRAMPTP= 1
$$ ##$PREEMPTYPE= 0
$$ ##$PREREC= (0..31)
$$ 1 1 2 2 3 4 0 0 0 0 0 0 0 0 0 0 0 0 0 0 0 0 0 0 0 0 0 0 0 0 0 0
$$ ##$PTSFMX= (0..23)
$$ 1290 1290 1290 1290 0 0 0 0 0 0 0 0 0 0 0 0 0 0 0 0 0 0 0 0
$$ ##$PULCHK= no
$$ ##$PduEth= (0..7)
$$ <192.168.99.99> <no> <no> <no> <no> <no> <no> <no>
$$ ##$PramDutyCycPerc= (0..31)
$$ 4 2 2 2 2 2 0 0 0 0 0 0 0 0 0 0 0 0 0 0 0 0 0 0 0 0 0 0 0 0 0 0
$$ ##$PramPPowNucW1= (0..127)
$$ <> <> <> <> <> <> <> <> <> <> <> <> <> <> <> <> <> <> <> <> <> <> <> <>
$$ <> <> <> <> <> <> <> <> <> <> <> <> <> <> <> <> <> <> <> <> <> <> <> <>
$$ <> <> <> <> <> <> <> <> <> <> <> <> <> <> <> <> <> <> <> <> <> <> <> <>
$$ <> <> <> <> <> <> <> <> <> <> <> <> <> <> <> <> <> <> <> <> <> <> <> <>
$$ <> <> <> <> <> <> <> <> <> <> <> <> <> <> <> <> <> <> <> <> <> <> <> <>
$$ <> <> <> <> <> <> <> <>
$$ ##$PramPPowNucW10= (0..127)
$$ <> <> <> <> <> <> <> <> <> <> <> <> <> <> <> <> <> <> <> <> <> <> <> <>
$$ <> <> <> <> <> <> <> <> <> <> <> <> <> <> <> <> <> <> <> <> <> <> <> <>
$$ <> <> <> <> <> <> <> <> <> <> <> <> <> <> <> <> <> <> <> <> <> <> <> <>
$$ <> <> <> <> <> <> <> <> <> <> <> <> <> <> <> <> <> <> <> <> <> <> <> <>
$$ <> <> <> <> <> <> <> <> <> <> <> <> <> <> <> <> <> <> <> <> <> <> <> <>
$$ <> <> <> <> <> <> <> <>
$$ ##$PramPPowNucW11= (0..127)
$$ <> <> <> <> <> <> <> <> <> <> <> <> <> <> <> <> <> <> <> <> <> <> <> <>
$$ <> <> <> <> <> <> <> <> <> <> <> <> <> <> <> <> <> <> <> <> <> <> <> <>
$$ <> <> <> <> <> <> <> <> <> <> <> <> <> <> <> <> <> <> <> <> <> <> <> <>
$$ <> <> <> <> <> <> <> <> <> <> <> <> <> <> <> <> <> <> <> <> <> <> <> <>
$$ <> <> <> <> <> <> <> <> <> <> <> <> <> <> <> <> <> <> <> <> <> <> <> <>
$$ <> <> <> <> <> <> <> <>
$$ ##$PramPPowNucW12= (0..127)
$$ <> <> <> <> <> <> <> <> <> <> <> <> <> <> <> <> <> <> <> <> <> <> <> <>
$$ <> <> <> <> <> <> <> <> <> <> <> <> <> <> <> <> <> <> <> <> <> <> <> <>
$$ <> <> <> <> <> <> <> <> <> <> <> <> <> <> <> <> <> <> <> <> <> <> <> <>
$$ <> <> <> <> <> <> <> <> <> <> <> <> <> <> <> <> <> <> <> <> <> <> <> <>
$$ <> <> <> <> <> <> <> <> <> <> <> <> <> <> <> <> <> <> <> <> <> <> <> <>
$$ <> <> <> <> <> <> <> <>
$$ ##$PramPPowNucW13= (0..127)
$$ <> <> <> <> <> <> <> <> <> <> <> <> <> <> <> <> <> <> <> <> <> <> <> <>
$$ <> <> <> <> <> <> <> <> <> <> <> <> <> <> <> <> <> <> <> <> <> <> <> <>
$$ <> <> <> <> <> <> <> <> <> <> <> <> <> <> <> <> <> <> <> <> <> <> <> <>
$$ <> <> <> <> <> <> <> <> <> <> <> <> <> <> <> <> <> <> <> <> <> <> <> <>
$$ <> <> <> <> <> <> <> <> <> <> <> <> <> <> <> <> <> <> <> <> <> <> <> <>
$$ <> <> <> <> <> <> <> <>
$$ ##$PramPPowNucW14= (0..127)
$$ <> <> <> <> <> <> <> <> <> <> <> <> <> <> <> <> <> <> <> <> <> <> <> <>
$$ <> <> <> <> <> <> <> <> <> <> <> <> <> <> <> <> <> <> <> <> <> <> <> <>
$$ <> <> <> <> <> <> <> <> <> <> <> <> <> <> <> <> <> <> <> <> <> <> <> <>
$$ <> <> <> <> <> <> <> <> <> <> <> <> <> <> <> <> <> <> <> <> <> <> <> <>
$$ <> <> <> <> <> <> <> <> <> <> <> <> <> <> <> <> <> <> <> <> <> <> <> <>
$$ <> <> <> <> <> <> <> <>
$$ ##$PramPPowNucW15= (0..127)
$$ <> <> <> <> <> <> <> <> <> <> <> <> <> <> <> <> <> <> <> <> <> <> <> <>
$$ <> <> <> <> <> <> <> <> <> <> <> <> <> <> <> <> <> <> <> <> <> <> <> <>
$$ <> <> <> <> <> <> <> <> <> <> <> <> <> <> <> <> <> <> <> <> <> <> <> <>
$$ <> <> <> <> <> <> <> <> <> <> <> <> <> <> <> <> <> <> <> <> <> <> <> <>
$$ <> <> <> <> <> <> <> <> <> <> <> <> <> <> <> <> <> <> <> <> <> <> <> <>
$$ <> <> <> <> <> <> <> <>
$$ ##$PramPPowNucW16= (0..127)
$$ <> <> <> <> <> <> <> <> <> <> <> <> <> <> <> <> <> <> <> <> <> <> <> <>
$$ <> <> <> <> <> <> <> <> <> <> <> <> <> <> <> <> <> <> <> <> <> <> <> <>
$$ <> <> <> <> <> <> <> <> <> <> <> <> <> <> <> <> <> <> <> <> <> <> <> <>
$$ <> <> <> <> <> <> <> <> <> <> <> <> <> <> <> <> <> <> <> <> <> <> <> <>
$$ <> <> <> <> <> <> <> <> <> <> <> <> <> <> <> <> <> <> <> <> <> <> <> <>
$$ <> <> <> <> <> <> <> <>
$$ ##$PramPPowNucW17= (0..127)
$$ <> <> <> <> <> <> <> <> <> <> <> <> <> <> <> <> <> <> <> <> <> <> <> <>
$$ <> <> <> <> <> <> <> <> <> <> <> <> <> <> <> <> <> <> <> <> <> <> <> <>
$$ <> <> <> <> <> <> <> <> <> <> <> <> <> <> <> <> <> <> <> <> <> <> <> <>
$$ <> <> <> <> <> <> <> <> <> <> <> <> <> <> <> <> <> <> <> <> <> <> <> <>
$$ <> <> <> <> <> <> <> <> <> <> <> <> <> <> <> <> <> <> <> <> <> <> <> <>
$$ <> <> <> <> <> <> <> <>
$$ ##$PramPPowNucW18= (0..127)
$$ <> <> <> <> <> <> <> <> <> <> <> <> <> <> <> <> <> <> <> <> <> <> <> <>
$$ <> <> <> <> <> <> <> <> <> <> <> <> <> <> <> <> <> <> <> <> <> <> <> <>
$$ <> <> <> <> <> <> <> <> <> <> <> <> <> <> <> <> <> <> <> <> <> <> <> <>
$$ <> <> <> <> <> <> <> <> <> <> <> <> <> <> <> <> <> <> <> <> <> <> <> <>
$$ <> <> <> <> <> <> <> <> <> <> <> <> <> <> <> <> <> <> <> <> <> <> <> <>
$$ <> <> <> <> <> <> <> <>
$$ ##$PramPPowNucW19= (0..127)
$$ <> <> <> <> <> <> <> <> <> <> <> <> <> <> <> <> <> <> <> <> <> <> <> <>
$$ <> <> <> <> <> <> <> <> <> <> <> <> <> <> <> <> <> <> <> <> <> <> <> <>
$$ <> <> <> <> <> <> <> <> <> <> <> <> <> <> <> <> <> <> <> <> <> <> <> <>
$$ <> <> <> <> <> <> <> <> <> <> <> <> <> <> <> <> <> <> <> <> <> <> <> <>
$$ <> <> <> <> <> <> <> <> <> <> <> <> <> <> <> <> <> <> <> <> <> <> <> <>
$$ <> <> <> <> <> <> <> <>
$$ ##$PramPPowNucW2= (0..127)
$$ <> <> <> <> <> <> <> <> <> <> <> <> <> <> <> <> <> <> <> <> <> <> <> <>
$$ <> <> <> <> <> <> <> <> <> <> <> <> <> <> <> <> <> <> <> <> <> <> <> <>
$$ <> <> <> <> <> <> <> <> <> <> <> <> <> <> <> <> <> <> <> <> <> <> <> <>
$$ <> <> <> <> <> <> <> <> <> <> <> <> <> <> <> <> <> <> <> <> <> <> <> <>
$$ <> <> <> <> <> <> <> <> <> <> <> <> <> <> <> <> <> <> <> <> <> <> <> <>
$$ <> <> <> <> <> <> <> <>
$$ ##$PramPPowNucW20= (0..127)
$$ <> <> <> <> <> <> <> <> <> <> <> <> <> <> <> <> <> <> <> <> <> <> <> <>
$$ <> <> <> <> <> <> <> <> <> <> <> <> <> <> <> <> <> <> <> <> <> <> <> <>
$$ <> <> <> <> <> <> <> <> <> <> <> <> <> <> <> <> <> <> <> <> <> <> <> <>
$$ <> <> <> <> <> <> <> <> <> <> <> <> <> <> <> <> <> <> <> <> <> <> <> <>
$$ <> <> <> <> <> <> <> <> <> <> <> <> <> <> <> <> <> <> <> <> <> <> <> <>
$$ <> <> <> <> <> <> <> <>
$$ ##$PramPPowNucW21= (0..127)
$$ <> <> <> <> <> <> <> <> <> <> <> <> <> <> <> <> <> <> <> <> <> <> <> <>
$$ <> <> <> <> <> <> <> <> <> <> <> <> <> <> <> <> <> <> <> <> <> <> <> <>
$$ <> <> <> <> <> <> <> <> <> <> <> <> <> <> <> <> <> <> <> <> <> <> <> <>
$$ <> <> <> <> <> <> <> <> <> <> <> <> <> <> <> <> <> <> <> <> <> <> <> <>
$$ <> <> <> <> <> <> <> <> <> <> <> <> <> <> <> <> <> <> <> <> <> <> <> <>
$$ <> <> <> <> <> <> <> <>
$$ ##$PramPPowNucW22= (0..127)
$$ <> <> <> <> <> <> <> <> <> <> <> <> <> <> <> <> <> <> <> <> <> <> <> <>
$$ <> <> <> <> <> <> <> <> <> <> <> <> <> <> <> <> <> <> <> <> <> <> <> <>
$$ <> <> <> <> <> <> <> <> <> <> <> <> <> <> <> <> <> <> <> <> <> <> <> <>
$$ <> <> <> <> <> <> <> <> <> <> <> <> <> <> <> <> <> <> <> <> <> <> <> <>
$$ <> <> <> <> <> <> <> <> <> <> <> <> <> <> <> <> <> <> <> <> <> <> <> <>
$$ <> <> <> <> <> <> <> <>
$$ ##$PramPPowNucW23= (0..127)
$$ <> <> <> <> <> <> <> <> <> <> <> <> <> <> <> <> <> <> <> <> <> <> <> <>
$$ <> <> <> <> <> <> <> <> <> <> <> <> <> <> <> <> <> <> <> <> <> <> <> <>
$$ <> <> <> <> <> <> <> <> <> <> <> <> <> <> <> <> <> <> <> <> <> <> <> <>
$$ <> <> <> <> <> <> <> <> <> <> <> <> <> <> <> <> <> <> <> <> <> <> <> <>
$$ <> <> <> <> <> <> <> <> <> <> <> <> <> <> <> <> <> <> <> <> <> <> <> <>
$$ <> <> <> <> <> <> <> <>
$$ ##$PramPPowNucW24= (0..127)
$$ <> <> <> <> <> <> <> <> <> <> <> <> <> <> <> <> <> <> <> <> <> <> <> <>
$$ <> <> <> <> <> <> <> <> <> <> <> <> <> <> <> <> <> <> <> <> <> <> <> <>
$$ <> <> <> <> <> <> <> <> <> <> <> <> <> <> <> <> <> <> <> <> <> <> <> <>
$$ <> <> <> <> <> <> <> <> <> <> <> <> <> <> <> <> <> <> <> <> <> <> <> <>
$$ <> <> <> <> <> <> <> <> <> <> <> <> <> <> <> <> <> <> <> <> <> <> <> <>
$$ <> <> <> <> <> <> <> <>
$$ ##$PramPPowNucW25= (0..127)
$$ <> <> <> <> <> <> <> <> <> <> <> <> <> <> <> <> <> <> <> <> <> <> <> <>
$$ <> <> <> <> <> <> <> <> <> <> <> <> <> <> <> <> <> <> <> <> <> <> <> <>
$$ <> <> <> <> <> <> <> <> <> <> <> <> <> <> <> <> <> <> <> <> <> <> <> <>
$$ <> <> <> <> <> <> <> <> <> <> <> <> <> <> <> <> <> <> <> <> <> <> <> <>
$$ <> <> <> <> <> <> <> <> <> <> <> <> <> <> <> <> <> <> <> <> <> <> <> <>
$$ <> <> <> <> <> <> <> <>
$$ ##$PramPPowNucW26= (0..127)
$$ <> <> <> <> <> <> <> <> <> <> <> <> <> <> <> <> <> <> <> <> <> <> <> <>
$$ <> <> <> <> <> <> <> <> <> <> <> <> <> <> <> <> <> <> <> <> <> <> <> <>
$$ <> <> <> <> <> <> <> <> <> <> <> <> <> <> <> <> <> <> <> <> <> <> <> <>
$$ <> <> <> <> <> <> <> <> <> <> <> <> <> <> <> <> <> <> <> <> <> <> <> <>
$$ <> <> <> <> <> <> <> <> <> <> <> <> <> <> <> <> <> <> <> <> <> <> <> <>
$$ <> <> <> <> <> <> <> <>
$$ ##$PramPPowNucW27= (0..127)
$$ <> <> <> <> <> <> <> <> <> <> <> <> <> <> <> <> <> <> <> <> <> <> <> <>
$$ <> <> <> <> <> <> <> <> <> <> <> <> <> <> <> <> <> <> <> <> <> <> <> <>
$$ <> <> <> <> <> <> <> <> <> <> <> <> <> <> <> <> <> <> <> <> <> <> <> <>
$$ <> <> <> <> <> <> <> <> <> <> <> <> <> <> <> <> <> <> <> <> <> <> <> <>
$$ <> <> <> <> <> <> <> <> <> <> <> <> <> <> <> <> <> <> <> <> <> <> <> <>
$$ <> <> <> <> <> <> <> <>
$$ ##$PramPPowNucW28= (0..127)
$$ <> <> <> <> <> <> <> <> <> <> <> <> <> <> <> <> <> <> <> <> <> <> <> <>
$$ <> <> <> <> <> <> <> <> <> <> <> <> <> <> <> <> <> <> <> <> <> <> <> <>
$$ <> <> <> <> <> <> <> <> <> <> <> <> <> <> <> <> <> <> <> <> <> <> <> <>
$$ <> <> <> <> <> <> <> <> <> <> <> <> <> <> <> <> <> <> <> <> <> <> <> <>
$$ <> <> <> <> <> <> <> <> <> <> <> <> <> <> <> <> <> <> <> <> <> <> <> <>
$$ <> <> <> <> <> <> <> <>
$$ ##$PramPPowNucW29= (0..127)
$$ <> <> <> <> <> <> <> <> <> <> <> <> <> <> <> <> <> <> <> <> <> <> <> <>
$$ <> <> <> <> <> <> <> <> <> <> <> <> <> <> <> <> <> <> <> <> <> <> <> <>
$$ <> <> <> <> <> <> <> <> <> <> <> <> <> <> <> <> <> <> <> <> <> <> <> <>
$$ <> <> <> <> <> <> <> <> <> <> <> <> <> <> <> <> <> <> <> <> <> <> <> <>
$$ <> <> <> <> <> <> <> <> <> <> <> <> <> <> <> <> <> <> <> <> <> <> <> <>
$$ <> <> <> <> <> <> <> <>
$$ ##$PramPPowNucW3= (0..127)
$$ <> <> <> <> <> <> <> <> <> <> <> <> <> <> <> <> <> <> <> <> <> <> <> <>
$$ <> <> <> <> <> <> <> <> <> <> <> <> <> <> <> <> <> <> <> <> <> <> <> <>
$$ <> <> <> <> <> <> <> <> <> <> <> <> <> <> <> <> <> <> <> <> <> <> <> <>
$$ <> <> <> <> <> <> <> <> <> <> <> <> <> <> <> <> <> <> <> <> <> <> <> <>
$$ <> <> <> <> <> <> <> <> <> <> <> <> <> <> <> <> <> <> <> <> <> <> <> <>
$$ <> <> <> <> <> <> <> <>
$$ ##$PramPPowNucW30= (0..127)
$$ <> <> <> <> <> <> <> <> <> <> <> <> <> <> <> <> <> <> <> <> <> <> <> <>
$$ <> <> <> <> <> <> <> <> <> <> <> <> <> <> <> <> <> <> <> <> <> <> <> <>
$$ <> <> <> <> <> <> <> <> <> <> <> <> <> <> <> <> <> <> <> <> <> <> <> <>
$$ <> <> <> <> <> <> <> <> <> <> <> <> <> <> <> <> <> <> <> <> <> <> <> <>
$$ <> <> <> <> <> <> <> <> <> <> <> <> <> <> <> <> <> <> <> <> <> <> <> <>
$$ <> <> <> <> <> <> <> <>
$$ ##$PramPPowNucW31= (0..127)
$$ <> <> <> <> <> <> <> <> <> <> <> <> <> <> <> <> <> <> <> <> <> <> <> <>
$$ <> <> <> <> <> <> <> <> <> <> <> <> <> <> <> <> <> <> <> <> <> <> <> <>
$$ <> <> <> <> <> <> <> <> <> <> <> <> <> <> <> <> <> <> <> <> <> <> <> <>
$$ <> <> <> <> <> <> <> <> <> <> <> <> <> <> <> <> <> <> <> <> <> <> <> <>
$$ <> <> <> <> <> <> <> <> <> <> <> <> <> <> <> <> <> <> <> <> <> <> <> <>
$$ <> <> <> <> <> <> <> <>
$$ ##$PramPPowNucW32= (0..127)
$$ <> <> <> <> <> <> <> <> <> <> <> <> <> <> <> <> <> <> <> <> <> <> <> <>
$$ <> <> <> <> <> <> <> <> <> <> <> <> <> <> <> <> <> <> <> <> <> <> <> <>
$$ <> <> <> <> <> <> <> <> <> <> <> <> <> <> <> <> <> <> <> <> <> <> <> <>
$$ <> <> <> <> <> <> <> <> <> <> <> <> <> <> <> <> <> <> <> <> <> <> <> <>
$$ <> <> <> <> <> <> <> <> <> <> <> <> <> <> <> <> <> <> <> <> <> <> <> <>
$$ <> <> <> <> <> <> <> <>
$$ ##$PramPPowNucW4= (0..127)
$$ <> <> <> <> <> <> <> <> <> <> <> <> <> <> <> <> <> <> <> <> <> <> <> <>
$$ <> <> <> <> <> <> <> <> <> <> <> <> <> <> <> <> <> <> <> <> <> <> <> <>
$$ <> <> <> <> <> <> <> <> <> <> <> <> <> <> <> <> <> <> <> <> <> <> <> <>
$$ <> <> <> <> <> <> <> <> <> <> <> <> <> <> <> <> <> <> <> <> <> <> <> <>
$$ <> <> <> <> <> <> <> <> <> <> <> <> <> <> <> <> <> <> <> <> <> <> <> <>
$$ <> <> <> <> <> <> <> <>
$$ ##$PramPPowNucW5= (0..127)
$$ <> <> <> <> <> <> <> <> <> <> <> <> <> <> <> <> <> <> <> <> <> <> <> <>
$$ <> <> <> <> <> <> <> <> <> <> <> <> <> <> <> <> <> <> <> <> <> <> <> <>
$$ <> <> <> <> <> <> <> <> <> <> <> <> <> <> <> <> <> <> <> <> <> <> <> <>
$$ <> <> <> <> <> <> <> <> <> <> <> <> <> <> <> <> <> <> <> <> <> <> <> <>
$$ <> <> <> <> <> <> <> <> <> <> <> <> <> <> <> <> <> <> <> <> <> <> <> <>
$$ <> <> <> <> <> <> <> <>
$$ ##$PramPPowNucW6= (0..127)
$$ <> <> <> <> <> <> <> <> <> <> <> <> <> <> <> <> <> <> <> <> <> <> <> <>
$$ <> <> <> <> <> <> <> <> <> <> <> <> <> <> <> <> <> <> <> <> <> <> <> <>
$$ <> <> <> <> <> <> <> <> <> <> <> <> <> <> <> <> <> <> <> <> <> <> <> <>
$$ <> <> <> <> <> <> <> <> <> <> <> <> <> <> <> <> <> <> <> <> <> <> <> <>
$$ <> <> <> <> <> <> <> <> <> <> <> <> <> <> <> <> <> <> <> <> <> <> <> <>
$$ <> <> <> <> <> <> <> <>
$$ ##$PramPPowNucW7= (0..127)
$$ <> <> <> <> <> <> <> <> <> <> <> <> <> <> <> <> <> <> <> <> <> <> <> <>
$$ <> <> <> <> <> <> <> <> <> <> <> <> <> <> <> <> <> <> <> <> <> <> <> <>
$$ <> <> <> <> <> <> <> <> <> <> <> <> <> <> <> <> <> <> <> <> <> <> <> <>
$$ <> <> <> <> <> <> <> <> <> <> <> <> <> <> <> <> <> <> <> <> <> <> <> <>
$$ <> <> <> <> <> <> <> <> <> <> <> <> <> <> <> <> <> <> <> <> <> <> <> <>
$$ <> <> <> <> <> <> <> <>
$$ ##$PramPPowNucW8= (0..127)
$$ <> <> <> <> <> <> <> <> <> <> <> <> <> <> <> <> <> <> <> <> <> <> <> <>
$$ <> <> <> <> <> <> <> <> <> <> <> <> <> <> <> <> <> <> <> <> <> <> <> <>
$$ <> <> <> <> <> <> <> <> <> <> <> <> <> <> <> <> <> <> <> <> <> <> <> <>
$$ <> <> <> <> <> <> <> <> <> <> <> <> <> <> <> <> <> <> <> <> <> <> <> <>
$$ <> <> <> <> <> <> <> <> <> <> <> <> <> <> <> <> <> <> <> <> <> <> <> <>
$$ <> <> <> <> <> <> <> <>
$$ ##$PramPPowNucW9= (0..127)
$$ <> <> <> <> <> <> <> <> <> <> <> <> <> <> <> <> <> <> <> <> <> <> <> <>
$$ <> <> <> <> <> <> <> <> <> <> <> <> <> <> <> <> <> <> <> <> <> <> <> <>
$$ <> <> <> <> <> <> <> <> <> <> <> <> <> <> <> <> <> <> <> <> <> <> <> <>
$$ <> <> <> <> <> <> <> <> <> <> <> <> <> <> <> <> <> <> <> <> <> <> <> <>
$$ <> <> <> <> <> <> <> <> <> <> <> <> <> <> <> <> <> <> <> <> <> <> <> <>
$$ <> <> <> <> <> <> <> <>
$$ ##$PramPeakPowerW= (0..31)
$$ 4000 500 500 500 500 500 0 0 0 0 0 0 0 0 0 0 0 0 0 0 0 0 0 0 0 0 0 0 0
$$ 0 0 0
$$ ##$PramPowerSwitch= (0..31)
$$ 0 0 0 0 0 0 0 0 0 0 0 0 0 0 0 0 0 0 0 0 0 0 0 0 0 0 0 0 0 0 0 0
$$ ##$PramPulWidthMs= (0..31)
$$ 10 0.1 0.1 0.1 0.1 0.1 0 0 0 0 0 0 0 0 0 0 0 0 0 0 0 0 0 0 0 0 0 0 0 0
$$ 0 0
$$ ##$PreampModBisDat= (0..31)
$$ 20170630 20170802 20170802 20170720 20170720 20170802 0 0 0 0 0 0 0 0 0
$$ 0 0 0 0 0 0 0 0 0 0 0 0 0 0 0 0 0
$$ ##$PreampModMulAtm= (0..31)
$$ 0 0 0 0 0 0 0 0 0 0 0 0 0 0 0 0 0 0 0 0 0 0 0 0 0 0 0 0 0 0 0 0
$$ ##$PreampModPN= (0..31)
$$ <Z103205> <Z003473> <Z105186> <Z003524> <Z003530> <Z102449> <> <> <> <>
$$ <> <> <> <> <> <> <> <> <> <> <> <> <> <> <> <> <> <> <> <> <> <>
$$ ##$PreampModSN= (0..31)
$$ <00894> <01641> <00245> <01174> <01055> <00231> <> <> <> <> <> <> <> <>
$$ <> <> <> <> <> <> <> <> <> <> <> <> <> <> <> <> <> <>
$$ ##$ProdigyEth= <no>
$$ ##$ProdigyFw= <no>
$$ ##$ProdigyPn= <no>
$$ ##$ProdigySn= <no>
$$ ##$RGTYPE= (0..31)
$$ 9 9 9 9 0 0 0 0 0 0 0 0 0 0 0 0 0 0 0 0 0 0 0 0 0 0 0 0 0 0 0 0
$$ ##$RG_max= (0..31)
$$ 101 101 101 101 -1 -1 -1 -1 -1 -1 -1 -1 -1 -1 -1 -1 -1 -1 -1 -1 -1 -1 -1
$$ -1 -1 -1 -1 -1 -1 -1 -1 -1
$$ ##$RG_min= (0..31)
$$ 0.25 0.25 0.25 0.25 -1 -1 -1 -1 -1 -1 -1 -1 -1 -1 -1 -1 -1 -1 -1 -1 -1
$$ -1 -1 -1 -1 -1 -1 -1 -1 -1 -1 -1
$$ ##$RG_tab1= (0..127)
$$ 0.25 0.28 0.32 0.35 0.4 0.44 0.5 0.56 0.64 0.7 0.8 0.89 1 1.12 1.28 1.4
$$ 1.6 1.78 2 2.25 2.56 2.8 3.2 3.56 4 4.5 5 5.6 6.35 7.12 8 9 10 11.3 12.7
$$ 14.2 16 18 20.2 22.6 25.4 28.5 32 36 40.3 45.2 50.8 57 64 71.8 80.6 90.5
$$ 101 -1 -1 -1 -1 -1 -1 -1 -1 -1 -1 -1 -1 -1 -1 -1 -1 -1 -1 -1 -1 -1 -1 -1
$$ -1 -1 -1 -1 -1 -1 -1 -1 -1 -1 -1 -1 -1 -1 -1 -1 -1 -1 -1 -1 -1 -1 -1 -1
$$ -1 -1 -1 -1 -1 -1 -1 -1 -1 -1 -1 -1 -1 -1 -1 -1 -1 -1 -1 -1 -1 -1 -1 -1
$$ -1 -1 -1 -1
$$ ##$RG_tab10= (0..127)
$$ -1 -1 -1 -1 -1 -1 -1 -1 -1 -1 -1 -1 -1 -1 -1 -1 -1 -1 -1 -1 -1 -1 -1 -1
$$ -1 -1 -1 -1 -1 -1 -1 -1 -1 -1 -1 -1 -1 -1 -1 -1 -1 -1 -1 -1 -1 -1 -1 -1
$$ -1 -1 -1 -1 -1 -1 -1 -1 -1 -1 -1 -1 -1 -1 -1 -1 -1 -1 -1 -1 -1 -1 -1 -1
$$ -1 -1 -1 -1 -1 -1 -1 -1 -1 -1 -1 -1 -1 -1 -1 -1 -1 -1 -1 -1 -1 -1 -1 -1
$$ -1 -1 -1 -1 -1 -1 -1 -1 -1 -1 -1 -1 -1 -1 -1 -1 -1 -1 -1 -1 -1 -1 -1 -1
$$ -1 -1 -1 -1 -1 -1 -1 -1
$$ ##$RG_tab11= (0..127)
$$ -1 -1 -1 -1 -1 -1 -1 -1 -1 -1 -1 -1 -1 -1 -1 -1 -1 -1 -1 -1 -1 -1 -1 -1
$$ -1 -1 -1 -1 -1 -1 -1 -1 -1 -1 -1 -1 -1 -1 -1 -1 -1 -1 -1 -1 -1 -1 -1 -1
$$ -1 -1 -1 -1 -1 -1 -1 -1 -1 -1 -1 -1 -1 -1 -1 -1 -1 -1 -1 -1 -1 -1 -1 -1
$$ -1 -1 -1 -1 -1 -1 -1 -1 -1 -1 -1 -1 -1 -1 -1 -1 -1 -1 -1 -1 -1 -1 -1 -1
$$ -1 -1 -1 -1 -1 -1 -1 -1 -1 -1 -1 -1 -1 -1 -1 -1 -1 -1 -1 -1 -1 -1 -1 -1
$$ -1 -1 -1 -1 -1 -1 -1 -1
$$ ##$RG_tab12= (0..127)
$$ -1 -1 -1 -1 -1 -1 -1 -1 -1 -1 -1 -1 -1 -1 -1 -1 -1 -1 -1 -1 -1 -1 -1 -1
$$ -1 -1 -1 -1 -1 -1 -1 -1 -1 -1 -1 -1 -1 -1 -1 -1 -1 -1 -1 -1 -1 -1 -1 -1
$$ -1 -1 -1 -1 -1 -1 -1 -1 -1 -1 -1 -1 -1 -1 -1 -1 -1 -1 -1 -1 -1 -1 -1 -1
$$ -1 -1 -1 -1 -1 -1 -1 -1 -1 -1 -1 -1 -1 -1 -1 -1 -1 -1 -1 -1 -1 -1 -1 -1
$$ -1 -1 -1 -1 -1 -1 -1 -1 -1 -1 -1 -1 -1 -1 -1 -1 -1 -1 -1 -1 -1 -1 -1 -1
$$ -1 -1 -1 -1 -1 -1 -1 -1
$$ ##$RG_tab13= (0..127)
$$ -1 -1 -1 -1 -1 -1 -1 -1 -1 -1 -1 -1 -1 -1 -1 -1 -1 -1 -1 -1 -1 -1 -1 -1
$$ -1 -1 -1 -1 -1 -1 -1 -1 -1 -1 -1 -1 -1 -1 -1 -1 -1 -1 -1 -1 -1 -1 -1 -1
$$ -1 -1 -1 -1 -1 -1 -1 -1 -1 -1 -1 -1 -1 -1 -1 -1 -1 -1 -1 -1 -1 -1 -1 -1
$$ -1 -1 -1 -1 -1 -1 -1 -1 -1 -1 -1 -1 -1 -1 -1 -1 -1 -1 -1 -1 -1 -1 -1 -1
$$ -1 -1 -1 -1 -1 -1 -1 -1 -1 -1 -1 -1 -1 -1 -1 -1 -1 -1 -1 -1 -1 -1 -1 -1
$$ -1 -1 -1 -1 -1 -1 -1 -1
$$ ##$RG_tab14= (0..127)
$$ -1 -1 -1 -1 -1 -1 -1 -1 -1 -1 -1 -1 -1 -1 -1 -1 -1 -1 -1 -1 -1 -1 -1 -1
$$ -1 -1 -1 -1 -1 -1 -1 -1 -1 -1 -1 -1 -1 -1 -1 -1 -1 -1 -1 -1 -1 -1 -1 -1
$$ -1 -1 -1 -1 -1 -1 -1 -1 -1 -1 -1 -1 -1 -1 -1 -1 -1 -1 -1 -1 -1 -1 -1 -1
$$ -1 -1 -1 -1 -1 -1 -1 -1 -1 -1 -1 -1 -1 -1 -1 -1 -1 -1 -1 -1 -1 -1 -1 -1
$$ -1 -1 -1 -1 -1 -1 -1 -1 -1 -1 -1 -1 -1 -1 -1 -1 -1 -1 -1 -1 -1 -1 -1 -1
$$ -1 -1 -1 -1 -1 -1 -1 -1
$$ ##$RG_tab15= (0..127)
$$ -1 -1 -1 -1 -1 -1 -1 -1 -1 -1 -1 -1 -1 -1 -1 -1 -1 -1 -1 -1 -1 -1 -1 -1
$$ -1 -1 -1 -1 -1 -1 -1 -1 -1 -1 -1 -1 -1 -1 -1 -1 -1 -1 -1 -1 -1 -1 -1 -1
$$ -1 -1 -1 -1 -1 -1 -1 -1 -1 -1 -1 -1 -1 -1 -1 -1 -1 -1 -1 -1 -1 -1 -1 -1
$$ -1 -1 -1 -1 -1 -1 -1 -1 -1 -1 -1 -1 -1 -1 -1 -1 -1 -1 -1 -1 -1 -1 -1 -1
$$ -1 -1 -1 -1 -1 -1 -1 -1 -1 -1 -1 -1 -1 -1 -1 -1 -1 -1 -1 -1 -1 -1 -1 -1
$$ -1 -1 -1 -1 -1 -1 -1 -1
$$ ##$RG_tab16= (0..127)
$$ -1 -1 -1 -1 -1 -1 -1 -1 -1 -1 -1 -1 -1 -1 -1 -1 -1 -1 -1 -1 -1 -1 -1 -1
$$ -1 -1 -1 -1 -1 -1 -1 -1 -1 -1 -1 -1 -1 -1 -1 -1 -1 -1 -1 -1 -1 -1 -1 -1
$$ -1 -1 -1 -1 -1 -1 -1 -1 -1 -1 -1 -1 -1 -1 -1 -1 -1 -1 -1 -1 -1 -1 -1 -1
$$ -1 -1 -1 -1 -1 -1 -1 -1 -1 -1 -1 -1 -1 -1 -1 -1 -1 -1 -1 -1 -1 -1 -1 -1
$$ -1 -1 -1 -1 -1 -1 -1 -1 -1 -1 -1 -1 -1 -1 -1 -1 -1 -1 -1 -1 -1 -1 -1 -1
$$ -1 -1 -1 -1 -1 -1 -1 -1
$$ ##$RG_tab17= (0..127)
$$ -1 -1 -1 -1 -1 -1 -1 -1 -1 -1 -1 -1 -1 -1 -1 -1 -1 -1 -1 -1 -1 -1 -1 -1
$$ -1 -1 -1 -1 -1 -1 -1 -1 -1 -1 -1 -1 -1 -1 -1 -1 -1 -1 -1 -1 -1 -1 -1 -1
$$ -1 -1 -1 -1 -1 -1 -1 -1 -1 -1 -1 -1 -1 -1 -1 -1 -1 -1 -1 -1 -1 -1 -1 -1
$$ -1 -1 -1 -1 -1 -1 -1 -1 -1 -1 -1 -1 -1 -1 -1 -1 -1 -1 -1 -1 -1 -1 -1 -1
$$ -1 -1 -1 -1 -1 -1 -1 -1 -1 -1 -1 -1 -1 -1 -1 -1 -1 -1 -1 -1 -1 -1 -1 -1
$$ -1 -1 -1 -1 -1 -1 -1 -1
$$ ##$RG_tab18= (0..127)
$$ -1 -1 -1 -1 -1 -1 -1 -1 -1 -1 -1 -1 -1 -1 -1 -1 -1 -1 -1 -1 -1 -1 -1 -1
$$ -1 -1 -1 -1 -1 -1 -1 -1 -1 -1 -1 -1 -1 -1 -1 -1 -1 -1 -1 -1 -1 -1 -1 -1
$$ -1 -1 -1 -1 -1 -1 -1 -1 -1 -1 -1 -1 -1 -1 -1 -1 -1 -1 -1 -1 -1 -1 -1 -1
$$ -1 -1 -1 -1 -1 -1 -1 -1 -1 -1 -1 -1 -1 -1 -1 -1 -1 -1 -1 -1 -1 -1 -1 -1
$$ -1 -1 -1 -1 -1 -1 -1 -1 -1 -1 -1 -1 -1 -1 -1 -1 -1 -1 -1 -1 -1 -1 -1 -1
$$ -1 -1 -1 -1 -1 -1 -1 -1
$$ ##$RG_tab19= (0..127)
$$ -1 -1 -1 -1 -1 -1 -1 -1 -1 -1 -1 -1 -1 -1 -1 -1 -1 -1 -1 -1 -1 -1 -1 -1
$$ -1 -1 -1 -1 -1 -1 -1 -1 -1 -1 -1 -1 -1 -1 -1 -1 -1 -1 -1 -1 -1 -1 -1 -1
$$ -1 -1 -1 -1 -1 -1 -1 -1 -1 -1 -1 -1 -1 -1 -1 -1 -1 -1 -1 -1 -1 -1 -1 -1
$$ -1 -1 -1 -1 -1 -1 -1 -1 -1 -1 -1 -1 -1 -1 -1 -1 -1 -1 -1 -1 -1 -1 -1 -1
$$ -1 -1 -1 -1 -1 -1 -1 -1 -1 -1 -1 -1 -1 -1 -1 -1 -1 -1 -1 -1 -1 -1 -1 -1
$$ -1 -1 -1 -1 -1 -1 -1 -1
$$ ##$RG_tab2= (0..127)
$$ 0.25 0.28 0.32 0.35 0.4 0.44 0.5 0.56 0.64 0.7 0.8 0.89 1 1.12 1.28 1.4
$$ 1.6 1.78 2 2.25 2.56 2.8 3.2 3.56 4 4.5 5 5.6 6.35 7.12 8 9 10 11.3 12.7
$$ 14.2 16 18 20.2 22.6 25.4 28.5 32 36 40.3 45.2 50.8 57 64 71.8 80.6 90.5
$$ 101 -1 -1 -1 -1 -1 -1 -1 -1 -1 -1 -1 -1 -1 -1 -1 -1 -1 -1 -1 -1 -1 -1 -1
$$ -1 -1 -1 -1 -1 -1 -1 -1 -1 -1 -1 -1 -1 -1 -1 -1 -1 -1 -1 -1 -1 -1 -1 -1
$$ -1 -1 -1 -1 -1 -1 -1 -1 -1 -1 -1 -1 -1 -1 -1 -1 -1 -1 -1 -1 -1 -1 -1 -1
$$ -1 -1 -1 -1
$$ ##$RG_tab20= (0..127)
$$ -1 -1 -1 -1 -1 -1 -1 -1 -1 -1 -1 -1 -1 -1 -1 -1 -1 -1 -1 -1 -1 -1 -1 -1
$$ -1 -1 -1 -1 -1 -1 -1 -1 -1 -1 -1 -1 -1 -1 -1 -1 -1 -1 -1 -1 -1 -1 -1 -1
$$ -1 -1 -1 -1 -1 -1 -1 -1 -1 -1 -1 -1 -1 -1 -1 -1 -1 -1 -1 -1 -1 -1 -1 -1
$$ -1 -1 -1 -1 -1 -1 -1 -1 -1 -1 -1 -1 -1 -1 -1 -1 -1 -1 -1 -1 -1 -1 -1 -1
$$ -1 -1 -1 -1 -1 -1 -1 -1 -1 -1 -1 -1 -1 -1 -1 -1 -1 -1 -1 -1 -1 -1 -1 -1
$$ -1 -1 -1 -1 -1 -1 -1 -1
$$ ##$RG_tab21= (0..127)
$$ -1 -1 -1 -1 -1 -1 -1 -1 -1 -1 -1 -1 -1 -1 -1 -1 -1 -1 -1 -1 -1 -1 -1 -1
$$ -1 -1 -1 -1 -1 -1 -1 -1 -1 -1 -1 -1 -1 -1 -1 -1 -1 -1 -1 -1 -1 -1 -1 -1
$$ -1 -1 -1 -1 -1 -1 -1 -1 -1 -1 -1 -1 -1 -1 -1 -1 -1 -1 -1 -1 -1 -1 -1 -1
$$ -1 -1 -1 -1 -1 -1 -1 -1 -1 -1 -1 -1 -1 -1 -1 -1 -1 -1 -1 -1 -1 -1 -1 -1
$$ -1 -1 -1 -1 -1 -1 -1 -1 -1 -1 -1 -1 -1 -1 -1 -1 -1 -1 -1 -1 -1 -1 -1 -1
$$ -1 -1 -1 -1 -1 -1 -1 -1
$$ ##$RG_tab22= (0..127)
$$ -1 -1 -1 -1 -1 -1 -1 -1 -1 -1 -1 -1 -1 -1 -1 -1 -1 -1 -1 -1 -1 -1 -1 -1
$$ -1 -1 -1 -1 -1 -1 -1 -1 -1 -1 -1 -1 -1 -1 -1 -1 -1 -1 -1 -1 -1 -1 -1 -1
$$ -1 -1 -1 -1 -1 -1 -1 -1 -1 -1 -1 -1 -1 -1 -1 -1 -1 -1 -1 -1 -1 -1 -1 -1
$$ -1 -1 -1 -1 -1 -1 -1 -1 -1 -1 -1 -1 -1 -1 -1 -1 -1 -1 -1 -1 -1 -1 -1 -1
$$ -1 -1 -1 -1 -1 -1 -1 -1 -1 -1 -1 -1 -1 -1 -1 -1 -1 -1 -1 -1 -1 -1 -1 -1
$$ -1 -1 -1 -1 -1 -1 -1 -1
$$ ##$RG_tab23= (0..127)
$$ -1 -1 -1 -1 -1 -1 -1 -1 -1 -1 -1 -1 -1 -1 -1 -1 -1 -1 -1 -1 -1 -1 -1 -1
$$ -1 -1 -1 -1 -1 -1 -1 -1 -1 -1 -1 -1 -1 -1 -1 -1 -1 -1 -1 -1 -1 -1 -1 -1
$$ -1 -1 -1 -1 -1 -1 -1 -1 -1 -1 -1 -1 -1 -1 -1 -1 -1 -1 -1 -1 -1 -1 -1 -1
$$ -1 -1 -1 -1 -1 -1 -1 -1 -1 -1 -1 -1 -1 -1 -1 -1 -1 -1 -1 -1 -1 -1 -1 -1
$$ -1 -1 -1 -1 -1 -1 -1 -1 -1 -1 -1 -1 -1 -1 -1 -1 -1 -1 -1 -1 -1 -1 -1 -1
$$ -1 -1 -1 -1 -1 -1 -1 -1
$$ ##$RG_tab24= (0..127)
$$ -1 -1 -1 -1 -1 -1 -1 -1 -1 -1 -1 -1 -1 -1 -1 -1 -1 -1 -1 -1 -1 -1 -1 -1
$$ -1 -1 -1 -1 -1 -1 -1 -1 -1 -1 -1 -1 -1 -1 -1 -1 -1 -1 -1 -1 -1 -1 -1 -1
$$ -1 -1 -1 -1 -1 -1 -1 -1 -1 -1 -1 -1 -1 -1 -1 -1 -1 -1 -1 -1 -1 -1 -1 -1
$$ -1 -1 -1 -1 -1 -1 -1 -1 -1 -1 -1 -1 -1 -1 -1 -1 -1 -1 -1 -1 -1 -1 -1 -1
$$ -1 -1 -1 -1 -1 -1 -1 -1 -1 -1 -1 -1 -1 -1 -1 -1 -1 -1 -1 -1 -1 -1 -1 -1
$$ -1 -1 -1 -1 -1 -1 -1 -1
$$ ##$RG_tab3= (0..127)
$$ 0.25 0.28 0.32 0.35 0.4 0.44 0.5 0.56 0.64 0.7 0.8 0.89 1 1.12 1.28 1.4
$$ 1.6 1.78 2 2.25 2.56 2.8 3.2 3.56 4 4.5 5 5.6 6.35 7.12 8 9 10 11.3 12.7
$$ 14.2 16 18 20.2 22.6 25.4 28.5 32 36 40.3 45.2 50.8 57 64 71.8 80.6 90.5
$$ 101 -1 -1 -1 -1 -1 -1 -1 -1 -1 -1 -1 -1 -1 -1 -1 -1 -1 -1 -1 -1 -1 -1 -1
$$ -1 -1 -1 -1 -1 -1 -1 -1 -1 -1 -1 -1 -1 -1 -1 -1 -1 -1 -1 -1 -1 -1 -1 -1
$$ -1 -1 -1 -1 -1 -1 -1 -1 -1 -1 -1 -1 -1 -1 -1 -1 -1 -1 -1 -1 -1 -1 -1 -1
$$ -1 -1 -1 -1
$$ ##$RG_tab4= (0..127)
$$ 0.25 0.28 0.32 0.35 0.4 0.44 0.5 0.56 0.64 0.7 0.8 0.89 1 1.12 1.28 1.4
$$ 1.6 1.78 2 2.25 2.56 2.8 3.2 3.56 4 4.5 5 5.6 6.35 7.12 8 9 10 11.3 12.7
$$ 14.2 16 18 20.2 22.6 25.4 28.5 32 36 40.3 45.2 50.8 57 64 71.8 80.6 90.5
$$ 101 -1 -1 -1 -1 -1 -1 -1 -1 -1 -1 -1 -1 -1 -1 -1 -1 -1 -1 -1 -1 -1 -1 -1
$$ -1 -1 -1 -1 -1 -1 -1 -1 -1 -1 -1 -1 -1 -1 -1 -1 -1 -1 -1 -1 -1 -1 -1 -1
$$ -1 -1 -1 -1 -1 -1 -1 -1 -1 -1 -1 -1 -1 -1 -1 -1 -1 -1 -1 -1 -1 -1 -1 -1
$$ -1 -1 -1 -1
$$ ##$RG_tab5= (0..127)
$$ -1 -1 -1 -1 -1 -1 -1 -1 -1 -1 -1 -1 -1 -1 -1 -1 -1 -1 -1 -1 -1 -1 -1 -1
$$ -1 -1 -1 -1 -1 -1 -1 -1 -1 -1 -1 -1 -1 -1 -1 -1 -1 -1 -1 -1 -1 -1 -1 -1
$$ -1 -1 -1 -1 -1 -1 -1 -1 -1 -1 -1 -1 -1 -1 -1 -1 -1 -1 -1 -1 -1 -1 -1 -1
$$ -1 -1 -1 -1 -1 -1 -1 -1 -1 -1 -1 -1 -1 -1 -1 -1 -1 -1 -1 -1 -1 -1 -1 -1
$$ -1 -1 -1 -1 -1 -1 -1 -1 -1 -1 -1 -1 -1 -1 -1 -1 -1 -1 -1 -1 -1 -1 -1 -1
$$ -1 -1 -1 -1 -1 -1 -1 -1
$$ ##$RG_tab6= (0..127)
$$ -1 -1 -1 -1 -1 -1 -1 -1 -1 -1 -1 -1 -1 -1 -1 -1 -1 -1 -1 -1 -1 -1 -1 -1
$$ -1 -1 -1 -1 -1 -1 -1 -1 -1 -1 -1 -1 -1 -1 -1 -1 -1 -1 -1 -1 -1 -1 -1 -1
$$ -1 -1 -1 -1 -1 -1 -1 -1 -1 -1 -1 -1 -1 -1 -1 -1 -1 -1 -1 -1 -1 -1 -1 -1
$$ -1 -1 -1 -1 -1 -1 -1 -1 -1 -1 -1 -1 -1 -1 -1 -1 -1 -1 -1 -1 -1 -1 -1 -1
$$ -1 -1 -1 -1 -1 -1 -1 -1 -1 -1 -1 -1 -1 -1 -1 -1 -1 -1 -1 -1 -1 -1 -1 -1
$$ -1 -1 -1 -1 -1 -1 -1 -1
$$ ##$RG_tab7= (0..127)
$$ -1 -1 -1 -1 -1 -1 -1 -1 -1 -1 -1 -1 -1 -1 -1 -1 -1 -1 -1 -1 -1 -1 -1 -1
$$ -1 -1 -1 -1 -1 -1 -1 -1 -1 -1 -1 -1 -1 -1 -1 -1 -1 -1 -1 -1 -1 -1 -1 -1
$$ -1 -1 -1 -1 -1 -1 -1 -1 -1 -1 -1 -1 -1 -1 -1 -1 -1 -1 -1 -1 -1 -1 -1 -1
$$ -1 -1 -1 -1 -1 -1 -1 -1 -1 -1 -1 -1 -1 -1 -1 -1 -1 -1 -1 -1 -1 -1 -1 -1
$$ -1 -1 -1 -1 -1 -1 -1 -1 -1 -1 -1 -1 -1 -1 -1 -1 -1 -1 -1 -1 -1 -1 -1 -1
$$ -1 -1 -1 -1 -1 -1 -1 -1
$$ ##$RG_tab8= (0..127)
$$ -1 -1 -1 -1 -1 -1 -1 -1 -1 -1 -1 -1 -1 -1 -1 -1 -1 -1 -1 -1 -1 -1 -1 -1
$$ -1 -1 -1 -1 -1 -1 -1 -1 -1 -1 -1 -1 -1 -1 -1 -1 -1 -1 -1 -1 -1 -1 -1 -1
$$ -1 -1 -1 -1 -1 -1 -1 -1 -1 -1 -1 -1 -1 -1 -1 -1 -1 -1 -1 -1 -1 -1 -1 -1
$$ -1 -1 -1 -1 -1 -1 -1 -1 -1 -1 -1 -1 -1 -1 -1 -1 -1 -1 -1 -1 -1 -1 -1 -1
$$ -1 -1 -1 -1 -1 -1 -1 -1 -1 -1 -1 -1 -1 -1 -1 -1 -1 -1 -1 -1 -1 -1 -1 -1
$$ -1 -1 -1 -1 -1 -1 -1 -1
$$ ##$RG_tab9= (0..127)
$$ -1 -1 -1 -1 -1 -1 -1 -1 -1 -1 -1 -1 -1 -1 -1 -1 -1 -1 -1 -1 -1 -1 -1 -1
$$ -1 -1 -1 -1 -1 -1 -1 -1 -1 -1 -1 -1 -1 -1 -1 -1 -1 -1 -1 -1 -1 -1 -1 -1
$$ -1 -1 -1 -1 -1 -1 -1 -1 -1 -1 -1 -1 -1 -1 -1 -1 -1 -1 -1 -1 -1 -1 -1 -1
$$ -1 -1 -1 -1 -1 -1 -1 -1 -1 -1 -1 -1 -1 -1 -1 -1 -1 -1 -1 -1 -1 -1 -1 -1
$$ -1 -1 -1 -1 -1 -1 -1 -1 -1 -1 -1 -1 -1 -1 -1 -1 -1 -1 -1 -1 -1 -1 -1 -1
$$ -1 -1 -1 -1 -1 -1 -1 -1
$$ ##$RXFMAX= (0..23)
$$ 1290 1290 1290 1290 -1 -1 -1 -1 -1 -1 -1 -1 -1 -1 -1 -1 -1 -1 -1 -1 -1
$$ -1 -1 -1
$$ ##$RXFMIN= (0..23)
$$ 5 5 5 5 -1 -1 -1 -1 -1 -1 -1 -1 -1 -1 -1 -1 -1 -1 -1 -1 -1 -1 -1 -1
$$ ##$RheoNmrEth= <no>
$$ ##$SGUC1= (0..23)
$$ 34 33 17 18 0 0 0 0 0 0 0 0 0 0 0 0 0 0 0 0 0 0 0 0
$$ ##$SGUC2= (0..23)
$$ 49 0 0 0 0 0 0 0 0 0 0 0 0 0 0 0 0 0 0 0 0 0 0 0
$$ ##$SLCBCONF= <SHNV>
$$ ##$SPECTR= 13
$$ ##$SYNCTRIG= 0
$$ ##$SamChgEth= (0..3)
$$ <192.168.98.3> <no> <no> <no>
$$ ##$SamChgPort= (0..3)
$$ <80> <no> <no> <no>
$$ ##$SamChgProtocol= (0..3)
$$ <CORBA> <> <> <>
$$ ##$ServiceNo= <>
$$ ##$Sgu10PowerLevel= (0..7)
$$ 0 0 0 0 0 0 0 0
$$ ##$Sgu11PowerLevel= (0..7)
$$ 0 0 0 0 0 0 0 0
$$ ##$Sgu12PowerLevel= (0..7)
$$ 0 0 0 0 0 0 0 0
$$ ##$Sgu13PowerLevel= (0..7)
$$ 0 0 0 0 0 0 0 0
$$ ##$Sgu14PowerLevel= (0..7)
$$ 0 0 0 0 0 0 0 0
$$ ##$Sgu15PowerLevel= (0..7)
$$ 0 0 0 0 0 0 0 0
$$ ##$Sgu16PowerLevel= (0..7)
$$ 0 0 0 0 0 0 0 0
$$ ##$Sgu17PowerLevel= (0..7)
$$ 0 0 0 0 0 0 0 0
$$ ##$Sgu18PowerLevel= (0..7)
$$ 0 0 0 0 0 0 0 0
$$ ##$Sgu19PowerLevel= (0..7)
$$ 0 0 0 0 0 0 0 0
$$ ##$Sgu1PowerLevels= (0..7)
$$ 90 74 58 42 26 10 0 0
$$ ##$Sgu20PowerLevel= (0..7)
$$ 0 0 0 0 0 0 0 0
$$ ##$Sgu21PowerLevel= (0..7)
$$ 0 0 0 0 0 0 0 0
$$ ##$Sgu22PowerLevel= (0..7)
$$ 0 0 0 0 0 0 0 0
$$ ##$Sgu23PowerLevel= (0..7)
$$ 0 0 0 0 0 0 0 0
$$ ##$Sgu24PowerLevel= (0..7)
$$ 0 0 0 0 0 0 0 0
$$ ##$Sgu2PowerLevels= (0..7)
$$ 90 74 58 42 26 10 0 0
$$ ##$Sgu3PowerLevels= (0..7)
$$ 90 74 58 42 26 10 0 0
$$ ##$Sgu4PowerLevels= (0..7)
$$ 90 74 58 42 26 10 0 0
$$ ##$Sgu5PowerLevels= (0..7)
$$ 0 0 0 0 0 0 0 0
$$ ##$Sgu6PowerLevels= (0..7)
$$ 0 0 0 0 0 0 0 0
$$ ##$Sgu7PowerLevels= (0..7)
$$ 0 0 0 0 0 0 0 0
$$ ##$Sgu8PowerLevels= (0..7)
$$ 0 0 0 0 0 0 0 0
$$ ##$Sgu9PowerLevels= (0..7)
$$ 0 0 0 0 0 0 0 0
$$ ##$SguType= 4
$$ ##$ShimMaxVal= 130000
$$ ##$ShimPow1Ch2Sh= (0..38)
$$ 1 2 3 21 4 4 27 27 4 4 63 26 26 25 7 7 20 20 31 31 0 0 0 0 0 0 0 0 0 0
$$ 0 0 0 0 0 0 0 0 0
$$ ##$ShimPow1Imax= (0..38)
$$ 1 1 1 1 1 1 1 1 1 1 1 1 1 1 1 1 1 1 1 1 0 0 0 0 0 0 0 0 0 0 0 0 0 0 0 0
$$ 0 0 0
$$ ##$ShimPow1NChan= 20
$$ ##$ShimPow1TotIMax= 6
$$ ##$ShimPow1Vmax= (0..38)
$$ 20 20 20 20 20 20 20 20 20 20 20 20 20 20 20 20 20 20 20 20 0 0 0 0 0 0
$$ 0 0 0 0 0 0 0 0 0 0 0 0 0
$$ ##$ShimPow2Ch2Sh= (0..38)
$$ 15 15 33 33 35 35 25 8 38 38 23 8 14 14 36 36 32 32 23 63 0 0 0 0 0 0 0
$$ 0 0 0 0 0 0 0 0 0 0 0 0
$$ ##$ShimPow2Imax= (0..38)
$$ 1 1 1 1 1 1 1 1 1 1 1 1 1 1 1 1 1 1 1 1 0 0 0 0 0 0 0 0 0 0 0 0 0 0 0 0
$$ 0 0 0
$$ ##$ShimPow2NChan= 20
$$ ##$ShimPow2TotIMax= 6
$$ ##$ShimPow2Vmax= (0..38)
$$ 20 20 20 20 20 20 20 20 20 20 20 20 20 20 20 20 20 20 20 20 0 0 0 0 0 0
$$ 0 0 0 0 0 0 0 0 0 0 0 0 0
$$ ##$ShimPow3Ch2Sh= (0..38)
$$ 0 0 0 0 0 0 0 0 0 0 0 0 0 0 0 0 0 0 0 0 0 0 0 0 0 0 0 0 0 0 0 0 0 0 0 0
$$ 0 0 0
$$ ##$ShimPow3Imax= (0..38)
$$ 0 0 0 0 0 0 0 0 0 0 0 0 0 0 0 0 0 0 0 0 0 0 0 0 0 0 0 0 0 0 0 0 0 0 0 0
$$ 0 0 0
$$ ##$ShimPow3NChan= 0
$$ ##$ShimPow3TotIMax= 0
$$ ##$ShimPow3Vmax= (0..38)
$$ 0 0 0 0 0 0 0 0 0 0 0 0 0 0 0 0 0 0 0 0 0 0 0 0 0 0 0 0 0 0 0 0 0 0 0 0
$$ 0 0 0
$$ ##$ShimPow4Ch2Sh= (0..38)
$$ 0 0 0 0 0 0 0 0 0 0 0 0 0 0 0 0 0 0 0 0 0 0 0 0 0 0 0 0 0 0 0 0 0 0 0 0
$$ 0 0 0
$$ ##$ShimPow4Imax= (0..38)
$$ 0 0 0 0 0 0 0 0 0 0 0 0 0 0 0 0 0 0 0 0 0 0 0 0 0 0 0 0 0 0 0 0 0 0 0 0
$$ 0 0 0
$$ ##$ShimPow4NChan= 0
$$ ##$ShimPow4TotIMax= 0
$$ ##$ShimPow4Vmax= (0..38)
$$ 0 0 0 0 0 0 0 0 0 0 0 0 0 0 0 0 0 0 0 0 0 0 0 0 0 0 0 0 0 0 0 0 0 0 0 0
$$ 0 0 0
$$ ##$ShimPow5Ch2Sh= (0..38)
$$ 0 0 0 0 0 0 0 0 0 0 0 0 0 0 0 0 0 0 0 0 0 0 0 0 0 0 0 0 0 0 0 0 0 0 0 0
$$ 0 0 0
$$ ##$ShimPow5Imax= (0..38)
$$ 0 0 0 0 0 0 0 0 0 0 0 0 0 0 0 0 0 0 0 0 0 0 0 0 0 0 0 0 0 0 0 0 0 0 0 0
$$ 0 0 0
$$ ##$ShimPow5NChan= 0
$$ ##$ShimPow5TotIMax= 0
$$ ##$ShimPow5Vmax= (0..38)
$$ 0 0 0 0 0 0 0 0 0 0 0 0 0 0 0 0 0 0 0 0 0 0 0 0 0 0 0 0 0 0 0 0 0 0 0 0
$$ 0 0 0
$$ ##$ShimPow6Ch2Sh= (0..38)
$$ 0 0 0 0 0 0 0 0 0 0 0 0 0 0 0 0 0 0 0 0 0 0 0 0 0 0 0 0 0 0 0 0 0 0 0 0
$$ 0 0 0
$$ ##$ShimPow6Imax= (0..38)
$$ 0 0 0 0 0 0 0 0 0 0 0 0 0 0 0 0 0 0 0 0 0 0 0 0 0 0 0 0 0 0 0 0 0 0 0 0
$$ 0 0 0
$$ ##$ShimPow6NChan= 0
$$ ##$ShimPow6TotIMax= 0
$$ ##$ShimPow6Vmax= (0..38)
$$ 0 0 0 0 0 0 0 0 0 0 0 0 0 0 0 0 0 0 0 0 0 0 0 0 0 0 0 0 0 0 0 0 0 0 0 0
$$ 0 0 0
$$ ##$ShimPow7Ch2Sh= (0..38)
$$ 0 0 0 0 0 0 0 0 0 0 0 0 0 0 0 0 0 0 0 0 0 0 0 0 0 0 0 0 0 0 0 0 0 0 0 0
$$ 0 0 0
$$ ##$ShimPow7Imax= (0..38)
$$ 0 0 0 0 0 0 0 0 0 0 0 0 0 0 0 0 0 0 0 0 0 0 0 0 0 0 0 0 0 0 0 0 0 0 0 0
$$ 0 0 0
$$ ##$ShimPow7NChan= 0
$$ ##$ShimPow7TotIMax= 0
$$ ##$ShimPow7Vmax= (0..38)
$$ 0 0 0 0 0 0 0 0 0 0 0 0 0 0 0 0 0 0 0 0 0 0 0 0 0 0 0 0 0 0 0 0 0 0 0 0
$$ 0 0 0
$$ ##$ShimPow8Ch2Sh= (0..38)
$$ 0 0 0 0 0 0 0 0 0 0 0 0 0 0 0 0 0 0 0 0 0 0 0 0 0 0 0 0 0 0 0 0 0 0 0 0
$$ 0 0 0
$$ ##$ShimPow8Imax= (0..38)
$$ 0 0 0 0 0 0 0 0 0 0 0 0 0 0 0 0 0 0 0 0 0 0 0 0 0 0 0 0 0 0 0 0 0 0 0 0
$$ 0 0 0
$$ ##$ShimPow8NChan= 0
$$ ##$ShimPow8TotIMax= 0
$$ ##$ShimPow8Vmax= (0..38)
$$ 0 0 0 0 0 0 0 0 0 0 0 0 0 0 0 0 0 0 0 0 0 0 0 0 0 0 0 0 0 0 0 0 0 0 0 0
$$ 0 0 0
$$ ##$ShimPowMaxUA= (0..63)
$$ 130000 130000 130000 130000 130000 130000 130000 130000 130000 130000 130000
$$ 130000 130000 130000 130000 130000 130000 130000 130000 130000 130000 130000
$$ 130000 130000 130000 130000 130000 130000 130000 130000 130000 130000 130000
$$ 130000 130000 130000 130000 130000 130000 130000 0 0 0 0 0 0 0 0 0 0 0
$$ 0 0 0 0 0 0 0 0 0 0 0 0 0
$$ ##$ShimPowMaxUG= (0..63)
$$ 1000000 1000000 1000000 1000000 1000000 1000000 1000000 1000000 1000000
$$ 1000000 1000000 1000000 1000000 1000000 1000000 1000000 1000000 1000000
$$ 1000000 1000000 1000000 1000000 1000000 1000000 1000000 1000000 1000000
$$ 1000000 1000000 1000000 1000000 1000000 1000000 1000000 1000000 1000000
$$ 1000000 1000000 1000000 0 0 0 0 0 0 0 0 0 0 0 0 0 0 0 0 0 0 0 0 0 0 0 0
$$ 0
$$ ##$ShimPowNum= 2
$$ ##$ShimPowRcbType= 3
$$ ##$ShimPowRes= (0..63)
$$ 1e-20 1e-20 1e-20 1e-20 1e-20 1e-20 1e-20 1e-20 1e-20 1e-20 1e-20 1e-20
$$ 1e-20 1e-20 1e-20 1e-20 1e-20 1e-20 1e-20 1e-20 1e-20 1e-20 1e-20 1e-20
$$ 1e-20 1e-20 1e-20 1e-20 1e-20 1e-20 1e-20 1e-20 1e-20 1e-20 1e-20 1e-20
$$ 1e-20 1e-20 1e-20 1e-20 0 0 0 0 0 0 0 0 0 0 0 0 0 0 0 0 0 0 0 0 0 0 0 0
$$ ##$ShimPowRng0= (0..63)
$$ 1 1 1 1 1 1 1 1 1 1 1 1 1 1 1 1 1 1 1 1 1 1 1 1 1 1 1 1 1 1 1 1 1 1 1 1
$$ 1 1 1 1 0 0 0 0 0 0 0 0 0 0 0 0 0 0 0 0 0 0 0 0 0 0 0 0
$$ ##$ShimPowRng1= (0..63)
$$ 1 1 1 1 1 1 1 1 1 1 1 1 1 1 1 1 1 1 1 1 1 1 1 1 1 1 1 1 1 1 1 1 1 1 1 1
$$ 1 1 1 1 0 0 0 0 0 0 0 0 0 0 0 0 0 0 0 0 0 0 0 0 0 0 0 0
$$ ##$ShimPowRng2= (0..63)
$$ 1 1 1 1 1 1 1 1 1 1 1 1 1 1 1 1 1 1 1 1 1 1 1 1 1 1 1 1 1 1 1 1 1 1 1 1
$$ 1 1 1 1 0 0 0 0 0 0 0 0 0 0 0 0 0 0 0 0 0 0 0 0 0 0 0 0
$$ ##$ShimPowRng3= (0..63)
$$ 1 1 1 1 1 1 1 1 1 1 1 1 1 1 1 1 1 1 1 1 1 1 1 1 1 1 1 1 1 1 1 1 1 1 1 1
$$ 1 1 1 1 0 0 0 0 0 0 0 0 0 0 0 0 0 0 0 0 0 0 0 0 0 0 0 0
$$ ##$ShimPowType1= 8
$$ ##$ShimPowType2= 8
$$ ##$ShimPowType3= 0
$$ ##$ShimPowType4= 0
$$ ##$ShimPowType5= 0
$$ ##$ShimPowType6= 0
$$ ##$ShimPowType7= 0
$$ ##$ShimPowType8= 0
$$ ##$ShimSysActGrad= (0..63)
$$ 1 2 3 4 13 5 7 11 10 9 6 8 12 18 19 20 21 15 22 23 24 14 25 16 26 17 27
$$ 28 31 32 33 34 35 36 37 38 0 0 0 0 0 0 0 0 0 0 0 0 0 0 0 0 0 0 0 0 0 0
$$ 0 0 0 0 0 0
$$ ##$ShimSysAngle= <>
$$ ##$ShimSysFunc= (0..63)
$$ 1 2 3 4 5 6 7 8 9 10 0 37 38 35 16 15 14 13 12 11 28 27 26 25 24 23 36
$$ 22 30 29 20 21 34 33 32 31 17 18 19 0 0 0 0 0 0 0 0 0 0 0 0 0 0 0 0 0 0
$$ 0 0 0 0 0 0 0
$$ ##$ShimSysMatId= <292722ca.dat>
$$ ##$ShimSysMatrix= 1
$$ ##$ShimSysMinMaxUG= 130000
$$ ##$ShimSysOffset= <58>
$$ ##$ShimSysType= 4
$$ ##$ShimUnit= 3
$$ ##$SpectrOsVersion= <4.3.180.20230524>
$$ ##$TCubeEth= <192.168.180.38>
$$ ##$TCubeSeqDevice= <>
$$ ##$TopSpinVersion= <TopSpin 4.3.0>
$$ ##$TrxFreqFormula= (0..23)
$$ <TrxFreqFormula(2.0,600070000.000000,'TRX',Trx(1.0,'TRX 1200.1',2,5.000000,1290.000000))>
$$ <TrxFreqFormula(2.0,600070000.000000,'TRX',Trx(1.0,'TRX 1200.2',1,5.000000,1290.000000))>
$$ <TrxFreqFormula(2.0,600070000.000000,'TRX',Trx(1.0,'TRX 1200.3',1,5.000000,1290.000000))>
$$ <TrxFreqFormula(2.0,600070000.000000,'TRX',Trx(1.0,'TRX 1200.4',1,5.000000,1290.000000))>
$$ <> <> <> <> <> <> <> <> <> <> <> <> <> <> <> <> <> <> <> <>
$$ ##$TrxPN= (0..23)
$$ <Z148391> <Z148391> <Z148391> <Z148391> <> <> <> <> <> <> <> <> <> <> <>
$$ <> <> <> <> <> <> <> <> <>
$$ ##$TrxSN= (0..23)
$$ <02476> <00643> <00644> <00645> <> <> <> <> <> <> <> <> <> <> <> <> <>
$$ <> <> <> <> <> <> <>
$$ ##$VCubeEth= (0..23)
$$ <no> <no> <no> <no> <no> <no> <no> <no> <no> <no> <no> <no> <no> <no> <no>
$$ <no> <no> <no> <no> <no> <no> <no> <no> <no>
$$ ##$VTU= 2
$$ ##$VTUETH= <192.168.99.17>
$$ ##$ValueLine= no
$$ ##$VpuPN= (0..23)
$$ <no> <no> <no> <no> <no> <no> <no> <no> <no> <no> <no> <no> <no> <no> <no>
$$ <no> <no> <no> <no> <no> <no> <no> <no> <no>
$$ ##$VpuSN= (0..23)
$$ <no> <no> <no> <no> <no> <no> <no> <no> <no> <no> <no> <no> <no> <no> <no>
$$ <no> <no> <no> <no> <no> <no> <no> <no> <no>
$$ ##$WBREFAM= (0..31)
$$ 100.4 100 100 100 100 100 100 100 100 100 100 100 100 100 100 100 100 100
$$ 100 100 100 100 100 100 100 100 100 100 100 100 100 100
$$ ##$WBREFLM= (0..31)
$$ 1 0 0 0 0 0 0 0 0 0 0 0 0 0 0 0 0 0 0 0 0 0 0 0 0 0 0 0 0 0 0 0
$$ ##$WBREFPH= (0..31)
$$ 0.15 0 0 0 0 0 0 0 0 0 0 0 0 0 0 0 0 0 0 0 0 0 0 0 0 0 0 0 0 0 0 0
$$ ##$WBSGU= (0..31)
$$ 1 1 2 2 4 8 0 0 0 0 0 0 0 0 0 0 0 0 0 0 0 0 0 0 0 0 0 0 0 0 0 0
$$ ##END=
$$ 
##$DECIM=	1120
##$DSPFVS=	21
##XUNITS=	HZ
##YUNITS=	ARBITRARY UNITS
##FIRSTX=	11794.264701579302709
##LASTX=	-6062.8100359695672523
##DELTAX=	-0.068119594029018029624
##XFACTOR=	1
##YFACTOR=	0.79793935115810743497
##FIRSTY=	28
##MINY=	-39709368
##MAXY=	2542296
##NPOINTS=	262144
##XYDATA=	(X++(Y..Y))
11794C5nNJ0nN%NNj0nnnj0%j0nj0j5j5j5J0NNNnk0j5j0K5K0K5K5L5L5Nj0k0j5k0j5%NJ0%j0
11791B0J5%Nn%J0j0%%J0j0%%%%%nj0%M0J5j0m5l5%J5K0%j5nn%%j5NJ0j0j5J5n%%%n%n%J0j0
11788c0j0J0J5J5J0K0J0J5K5Nk0k0k5j0NK5L0Nk5k5m0j5%J5K0%nJ0%%J0nN%j5j5j0k0NN%N
11785b5%k5j5nK0K5K0K5J5%l0k5j0j0j0j0N%%%%%%%K5J0k0j5%L5J5K0K0K0J5K0k0k0k0k0n
11782E%nn%n%%l5j5J0J0%k0nj0nJ5%%N%N%K5K5L5J5j5j0j0j5j5j0j5j5NNNNK0J0J5J0Nj5n
11779@nj5j5j5j5k5j0K0J5K5K5K0K5j0j5j0j0nJ5%%NN%Nj0nj0n%K0K0%j5k0l0j0J5K0J5J5
11776A0nk0j0j5j0j0j5j0J0K0J5J0NK0J0NK5%k5k5nj0nnnnNj0l0j5%K5K0J5K5K0NJ0k0m0j0
11773e0J5L5L5K0J5J0J5j0j5j5j5nk0k0nnnj0Nnnn%%J0%J0J5nNJ0%n%%n%J0j0k5k5m0j5K0
11770i0M0M5K5%%%%k5j5k5k0J5K0NK5K5NJ5K0j0j5k0nj0j5k0nJ0J0%K0NNK0%%%n%%%j5J0n
11767B0%nnJ0j0%%n%%%nnJ0j0j5j0k0j0J0L5K5K0J5K0K5N%%%%j5j0j5j5NNJ5nnnk0NJ0J0J0
11764F5J5j5j0J0k0j5Nj0j0nnnn%nj0Nnj0K5L5M5J0l5l5l0k5l0l0J0NnJ0Nj5%%J5M5L0L0K0
11761E0%k5k5nnnnj0j5j0k0J0NNNnj0j0nj0J5M5M0K5K5%k5k5k5nJ5K0nj5n%N%%%n%n%nNn%
11758b0J5J5%%%j0k5j5%j0j0J5L5L5J0J0j0nl0k0j5n%J0%%J0%NnJ5K5L5J5Nnk0k5nNNNJ0%
11755D5J0j0J5J0j0j5j5k5k5j0J5K5K0Nj5k5j5l0j5%J5L5M0K0K0K5J5k0m0m0k0j5%J0J5nk0
11753c0k5nNNNN%j0n%J5L5K0j0%%%K5%N%%j0k0k5j0%Nj5J5L5M5L0J5nnNj0k0l5k5k5j0j0n
11750d5nnJ0K5K0K0K0J5j0j0nj0j0j0j0j0j0k0l0k0NL0K5L0%nnNK0%%%%%%%N%%J0nnnj0j0
11747a5nj0j0j0K0K0N%j0J0K0K0%%j0J0J0K5L5Nl0n0l5j0%%NN%NN%k0j5k0j5K5K0L5J5j0j0
11744A0j5j0%%K0M0N0L0nk0k0k0m0m0j0J5J0nnK0%Nj0nJ0J0J0J0j0j0l0nNK0J5J5J0j5j5l5
11741b0k5k5NJ5J5J0J0J0J5J0nnnj0nnnnj5k0N%K0J5j0l5l5j0K0J5n%k0%K0J5J0K5L0L5J0
11738D5nl0k5l5j5NNJ0N%%k5J5J5J5%K5J5%J0J0k0l5l5j5J0L5J5K5j0k5j0j5%J0%NN%%NJ5
11735@J5J0j0k0NK0K0J5j0NNJ0NnJ5j0j0nj0j5%j0j0%%N%j0j0J0NJ0J0k0k5j0j5J0J0j0J0
11733b0J5J5K0%J0J0k0l5l5j5j0j0j0nJ0J0L0K5K0j0l0k5k0nK0J5%%%%%nNL0K0K0%j5j5j0
11730b0j0j5j0j5j0j0j5NJ5L5L0L5%j5k0NK0K5J0nk5k5l5j0%J5J5J0L0L5M5N0L5%k0k5k5k5
11727H0l5l5j0N%nn%J0NJ0J0k5l0l0k5nJ0%NN%NNNj0j5J0K5K0j0k5l0j0K0K5L5J0j5k0l5k5
11724a00nJ5K5J0K0K0J0j0N%J0n%%nnn%j0%j0%J0J0NK0NJ5J0J0%NN%%NN%j5Nj0j0%j5j5Nn
11721E%%nJ0n%%k0k0J5J5J0j5n%%%n%%%%nN%%%%%J0j0j0j5k0j0j5J5L0L5N0K5%%j5j5k5nJ0
11718A5NJ0J0NJ0K0%k5nk0k0%N%%j0k5j5j5j0J0M0K5Nl0k0%J5L0M0J0k0k0k5j0n%%%%J0NN
11715@NNJ0%nk0k5nj5j5k0j0J0L0J5K0J0K5L0J0j5j0%k0j5j0j5nj5j5j5j5%J0%J0K5L5L0L0
11712D5K0Nk0k0k0j5%k0l0%L5N0M0K0nnj0Nj0NJ0%%J5J0%J0NJ0K0K0J0k5k0k0k5m0o5o0m0
11710a15%J5J0J0J0K0K0J0j0%j0%J5N%K0J0NK0%%%%%%%n%K0K0K0K0j5j5j0k0l0j0K0J5nnn
11707C0nnk5j5j5j5j5j5j0%N0L0J5j0j0j0j5k5j0l0j5J5j0K5K5L5Nj5j5k0j5J0L0L5J5j0j0
11704b0N%J0L5K5K5L0L0nl5l0l5m0j5K5L5K5j0j0j0J5J5Nj5j0j0j5j0NM0J5K0k0j5k0j5j5
11702Ek0j0j5J0L5K0K0%k0j5%j0j0j0j0j5j5j5J5M0M0nl0l5k5l0l0j5K0N%J0K5J5K0n%%%%
11699f0K5K0NnnJ5M0J0j0j5j5nnj5NJ0nNNNNnJ5j0j5Nk0j0%j5nNK5J5NK5NNK5%%J0nj0j0%
11696D5K0NNl0l0NNj0j5k0J0J5NK0J0nnk0k0n%%nk0k0j5%K0%N%%NJ0L0L5%nk5j5j5J0L5L0
11693D5J5j5j0nj5j0K5M5L5nk0k0j0%j0nnnnnj0Nj5j5%j0nnj0NK0J5J0NK0K5%j0j0%j5j5n
11690@%k0%%nnnnJ5j5nK0NNJ0NJ0Nj5j5j0J0K5J0k5k0l5j5NNM0L5K5J0%j5J0L0%%j5J0L5J5
11687A15j5j5l0k5l5k5%J5J0J0nK0%J0%%j5k0k0k5%J5J0j0NNNNNNnn%K0L0%nj0j0nNj0j5N
11684a0nnj5j0j0j0J5J5L0L5K0Nk0k0l0k5J0K0J5l5m0j0L0L5J0J5NNnJ5K5J0%k0j5k5%%k5
11681b0l0j5NJ5J5J5J0K5NJ5J5j0k5m0n0nL5M0M5NN%k0j5j5%K0L0J0j0k5nJ5NJ0j0J0J0j0
11678E5NNj0J0%j5n%j0%j5%j0l0l0j0NK0J0J0K0Nj0l0j0j0J0N%%NK5L5J5%nnn%K5J5nnj0J0
11675F0J0nj0J5J0j0nk5l0k5k5nK0NN%k5j0j0j0j0j0nk0J0L0K5J0N%J5J5K0j0l5l5j0NL0K5
11673a5L5K0Nj0j0j5nj0nnnj0%j5nJ0j0J0%nN%NNJ5J0J0J5NNJ5%%n%%n%%%NnJ0k5m5m0k5N
11669h5L0M0K5K0nj5l0nJ0K0K0J0%NJ0K0J0j5k0j0nnK0NNNNNJ0%J0j0j5l5k5j5%L0L5K5j0
11667G0j0%nJ0N%j5j0j0j0j0j0j0j0j5NJ0J0k5k5NL0K5N%nJ0J5J0J5k0j5NJ5L0%j5k0%%K0
11664E5J5M0J0j0%nJ0%%%%%n%%k5l5m0k5nNK0L0K0nk0j5j5j5%K0K0NJ5J0J0J5j5%J0k0%%n
11661E0nj5%J5K5J5J0Nj0l0m0k5j0NNJ0NJ0J0K0%J5NJ5Nnk5k5nj5k0j0j5J0L0K5J5j5j5j5
11658Ej5nK0NJ0NNJ5%k5k5k5k5j5nJ0L5N0N5L0J5j5k5k5j5K5L5J5j0m5l0j0J0j0k0j5K0L0
11656C5Nj5l0nNJ0j0j0NNj0n%%nn%%nK0K0K0K0%%%%nnj0nK0M0L5J5j5o0n0k5nNK5M0K5%j0
11652F0j5%NJ5j0k0j5k5j5k5k0k0k0j5j5j5j5J5L0L0J5nNN%%N%%J5J0K0J0J5J0J5J0Nk0j5
11650A0%J0J0J0J0NK0J5Nj5l0l5j5j5l5k5k5J5J5NK0J5nNJ0nj5k5%J0K5K5J5J0K5K5J0j5l0
11647C5l0j5K0J0J0K5NK0K5%k5j5l0j5%K0NJ5%K0J5Nl5j0nnnJ0K0M5L5J5%k5k5k0k5k5l0l0
11644a5j5l5%L5N0M5Nnk0j5j5K0K0J5%NN%j5j5j5j5%nJ0K0J0j0l0k0%K0%j5nJ0N%j5nj0j0
11641c0NK5L5L0K5J5Nj5k5nJ5M0Nj0j0k5j0j5j5K0J0j5j5j5nnnnj0J0%%K5J5%k0k0J5J5J0
11639D5nNJ0%nJ5%J0N%J0%k0m0m0k0%J5J0J0k5nK0K5%%NN%J0K0%j0J0K0J5j5j0K5K5J0%nJ5
11636A40J0%l0l0l0j0n%j0J0J5J5L0J0Nnm5n0n0n0k0%K0L0L5K0j0n%K0NJ5K5J0nk5k5nJ5K0
11633D0j5j5k0k0j5l5k0NK0%j5k5l0NN%J0K5J0J5J5J5K5Nnj5j0j5nj5k0nNK0J0J0K0NJ5J0
11630a0%k0j0j0%Nj0k0k5J5L0K5L0J0%%n%Nj0%n%nN%J5nj5j5NL0K0nl0k5%j0%j0J0%NNJ5K0
11627Ennk5k5J5J5N%j0k0%J0N5L0Nj5J0J0k0n5l5%NJ0J0J0%nK5M0L5L5n%k5k5nnNk0k5k5n
11624b5J0Nk5m0nJ0J0J0J5K0NJ5J5J5K0j0j0%j5k5l0J0J0J0J0NJ0K0%J0J0K5Nj0l5l5l0NM0
11622B5K0J0k5k0K0J5nnj5nNJ0j0Nn%j5j0NL5L0J5j5j5NK5J5J0NK0J0J0nl5k0j5k0k0l5nK5
11619B0L5J0k0n5n5j5K5M0K0Nj0j0J5L0L5K0%K5%NL0NJ0j0l5k5j5l5j5l5j0NNJ5%j5l5m5j5
11616a00K5K5L0K5K5K5M0J0j0j5j5j0k0j0j5j5J0NJ0J0NNK0%j0J0%n%%%%nk0k0%K5K0K5L0
11613A10k0k0nl0k5nk0k0nj0nnnnnnNNJ0J0nJ5J5nnnj5%j0j0j0nnJ5J5n%J5NJ0K0M0K5L0%
11610G5j5nj0k5l0k5k5NJ5K5Nj5NJ0M5N5K5nk5j0nnj0j0j5k0nj0l0k0j5NL5J5J5J0J0J5%k5
11608A0k0m0j5NNJ5%J0J0J5%k0k5l0j0%K5J5J0N%nNM5K5nl5m5l5j5NNJ0NJ0%NN%nJ0%NK0K0
11604eJ5K0nl0j5j5j0J0J0j0NNj5J5K0NK5J0k5k0k0k5J0J0NJ0J5%J0J0NNNN%%%%K0nl0k5j0
11602a5K0L5M0Nm0n0n0k5%K0K0J0j5%nN%J5j0k0nK0K5J0nnJ5n%%%l0j0J0K0j0k0l0%M0M0J5
11599A5%nnnnm0k0%J5K0J5K5K0J5L0K0K0J5j0nNK5K0j5k0j5k0j5j5NK5K0J5l5m5m0m0j0j5
11596e5M0N5L0J5Nl0n0m0n0n0m5k5j5J0J5J5J0J5K5J0%L5J0J5%L0K0J5K0K0J5%l0l0k5%K5
11594EK5NnN%J5nj0J5%N%%%k5%k0j0j0k0nJ0L0Nl0p5n5j0NJ0J0K0NK0J5K0J5j0n%j0nnn%k0
11590a00%j0j0K0L5L0L0j0nj0j0j0nj0j0NK0K0Nj5%K5K5%j5%j5l0k5NK0K0J5L5J0j5j0j5j5
11588b5NJ0NJ0NNJ5%%nn%j5NNj0nn%nn%Nj0nJ0%NN%NNj0j0j5%j0j0nj0J0L5L0J0j0j5j0j5
11584c0k5N%k5j5%%j5nJ5N%NNN%K0L5K5K0Nl0j5nk5k0k5k0k5k5j5k5L0O0M0M0J5%NNJ5n%J0
11581A5N%J5nm0l5o0k0K0J5K5K5j5j0k0%K0K5L5K0K0K0L0J0j5j5j0k5k5nj0k5j5j5k5j0%N
11579i5N%J0nNN%N%N%%J0%%K5J0J0J5NJ5J0nj0j0nj0nNj0n0k0J0L5J0J0NJ0K5K5K0K5L0K0
11576A40l0m5n0l5k5NJ0nJ5%%nj5J0Nj5%%%K0NJ0J5%NK0n%Nn%%j0NNk0j5%L0L0L5K5%%Nnk5
11573I0j0j0l0j0K0N%nk0k0nj0NN%j5J0J0j0j5j0Nk5j5%k0%J5K0K5J5K0K0L5J0m0k5l5l5l0
11570h5l5k5l5j0L0J0NJ0J5J5J0j5nJ0L0N5L0nl0m0NM0M0N0K5%l0l0%K0K5K5J0%k5l5nJ5J5
11567H0nnnnl0j5j5NN%j5m0j0nNJ5L5N0L5J0%j5l0k5J0K5L0Nnk5k0j0j0J0N%%NNJ0j0J5J0
11564G0nnnnnJ0K0K0J0%J0K0K0j0m5o5n5k5n%J5J5J5j5l0j0Nn%K0L5M0K0K0Nnl5l0j0J0K0
11562C0nj0%K0J5j5n0o5k5J0L0K0J5J5J0j0j5J5L5L5%J0j5j5l5l5l0l5j5J5J5j0j0j0nJ5N0
11559e5N5K5Nnnj0n%k0nj0j5Nj0j0nj0nnNJ0J0J0J0J0%J5K0K0nJ0J0J5j5l0l0k5k0%K5K5N
11556a0NJ5J5K5N%%Nj0k0j5%L0K5J0j0k5k5k5%J5J0Nj5m0l5j5nK0%J0k0m0j5K0K5J0j5j5K0
11553h5K0K5K5%j5j5NJ5L5K5J0j5J0NJ0NJ0NJ0k0l5k5j0%Nj5j5J0NJ5J0J5J0K0K0nl0l5l0
11551b5l5l0j5N%%K5M5M0K5%%n%k0k5l0j0L5N0O0K5nk5j0k0m0m0l0j5j0j5nL5M5K5L0J0J5
11548F0nj5n%K0K0%j0j5l0l5l0j0nK0J0K0NnnK0J5j0J0NNNNN%Nj5j5k0j0Nj0j5J0K5M0M0K0
11545A05J5%%j5k0j5J5J0%j5l0NL5J0n%J5M0K5j0l5n0m5l0j0L0L0L0J0J0k5m0n0l0j5NL0N
11543a5k0l0j0J0K0J5K5J0nnJ0%j0j5j5j5NNNNJ0NK5K5J5k0k5j0J0J5j0nNj5k0k5NL5K5Nj5
11540Ek0l5l0j0NJ0J5J0J5K0K5J0%j5NK5K0K5%j5m0l0j0NJ0J5J5%nJ0J0J0J0nk5j0j5j0j5
11537a5j0j5NNnJ5NnnJ0L5J5%j5j0l5m0j0J0J5j5j0nK0K5K0nm5p0m5%K0K5K5K0%j5k0J0L5
11534h0M0M5%j5k0Nj0nj0nN%NNNNNNN%j5J5J0j0J0%J5L5L5J5%k0k0%j0nnn%j0j5Nn%j0NK0
11531B0J5j5j5%K5J5J0J0k0l5m5k5k5m0j5j0j5J0M0L5J0K5K5%k5j0j5N%j5m5j0L0J0nj5k0
11529a35j5j5j5NL5L5J5J5J0J5Nj0k5J0L0J0j5j5j0j0j0j0nK0M0M0J0l5k5%L0J0j5j0j0j5
11526f5k0nJ5J0J0J5J0J0J0J0k0n5n0j5J0L0K5K5n%nnK5M5L0L5nl5k5j0J0J5L5%%j0J0k0k5
11524A0k5%K0J0J5j0l5l5nJ5K0nk5k0nJ0J0NJ0J0K5J5K0j0l5j5k0J0NNJ0J5Nnm0m0j0K0M0
11521c5K5NJ5J5j5j0j5nj5K0L5L5J5j5%N%%J0n%nn%nn%nnj0nj0K0L5M0J5%nnnnnnnj5l5k5
11518A0k0l0k5J0J0j0k5l0n%L5J5J5K0NJ0J5J0J0J5Nj0l5k5j5L0L5J5k0N%%nNj0%n%%j0J0
11515EK5NK0J5nl0k5nM5L5J0%nNJ0nk0j5j0k5k0nJ5K5J0k5m5n0n0l0NL0L5%%M0N0N5K5J0j0
11512I5l0l0j5%k5j0nJ5L5J0L0L0J5k5j0%NN%k0j5k0k5j5k0j5k5j0J0J0nl0j0J0K5L5M0N0
11510F0L0J5j5k5m0j5K5J0%j0J5N%j0j5k0%K5K5%k0j5j5j5j5%L0K5%j5l5l5k0%J5NJ0%k5%
11507f5j5j0j0j0nJ5L5L0K5L0K5K5L0N%%%%%%%j0k5l0nn%%%j0l5l5nL0M5M5L0%l0j0k0NNJ0
11504E5nNJ0NNNJ0NNn%j0NK0K0j5j5k0J0M0K0j0j5J5L0nl5n5n5o0m5k5j0J0L0J5J5K0K5J5
11501A0K0J5nl0l0%K5j0m5j0NL0L0J0N%J5L0L0nnJ5J5J5K0l5l5n0k5k0j5k0j5j5k0j5k0J0
11499a25K5K0J5O0O5M5J0j5j0%k5l5l0j0J0K5J0nk0nJ5NNN%K0j0n0o0k5j0%%L0N0K5NJ5K0
11496D5nl0k5nk0l0m0j0J5J0K5Nk5k5%K5M0M5K5%%%Nj0l0m5n5k0K0L5L0L0K0Nj5l0k0j5l0
11493a05j5nm0n5J0O0O0L5J5nk0k0n%K5J5J5J5J5J5K0%%j0NJ0j5%J0NL0K0J0nk5k0j5nJ0J0
11491D5%NNNNj0j0Nj5%K0J5n%m0n5o0l0j0J0K0NJ0K0%nn%nk5%J5K5K0K0K0J5J5J0k5k5nj0
11488c0%j0j5k0j5j5K5K0nk5j5nj5j0K0K5J0L0M5L5K0j0nnj0j0nj0K5L0J5%J0J0%n%%%n%n
11485G0%%%%%%n%j0l5j5k5j5NK0L5M5L5J0%l5k5nJ0J0%nNK0%j0l5l5j0K5M0nl5k0k0l0n0m5
11482a40l5j0J0L5M0L0L0M5K0Nj0nNj0j0nj0j5nJ0L5K0%k5k5nn%nNNj0J5L5Nk5%K5K5%j5k0
11479A0%J5L0%j5k0%J5J0j0l0nJ5N%NN%N%J5K5nn0n0n0n0j0NL0L0M5K5Nj0NK5J5K0J0J5J5
11476I5J0%%%N%%%%j0j0j0j0l0Nnk0l5l5l5l5m0nM0P5M5J0nnJ5K0K5J0k0l5m0k0NNJ0NNJ0
11473a0NJ0L0K0j0j0nj0m5m5l0J0K5K5n%n%%%%%%NJ0nj0J0J5j0nJ5J0nk0j0J0L0K0%%K0N0
11470H0L5Nl0j5nnk0j5j5j0k0J5J5J5J5k5k0k0k0j5j0J5L5L0K0j0j5%k0k0%K5J5J5L0L5Nj0
11468H5j5%J0j0J0J5nl5k5j5j0j0j5Nj0j5J0j0%j0%%%%nk0k5%K0M5K5k5k5%K0K5nnJ5J5nN
11465ENNNJ0J0K0%k5k5l5k0NJ0j0J5K0j0j5K0L0J0k0k0J5j0j5J5N0J5Nj0j5k0k0j5j5NK0L5
11462C0N0J0J0j0l5k0nJ5nk5k0nNNnJ5%NJ5nk0l0m0j5%J5J5nj0l5l5j0NK5L5O0N5M0K0Nk0
11459H0k5%K0J0j0k0m5m0k5nJ0K0K0J5nnJ5K5K0K0%J0J0K0J5%%J5J0j0l0n0m5m0k5k5j5j5
11457a00J0L5L5J5J5K0J0J0j5nj5NM0%j5k0k0J0nk5%j5j5J5L0L0J5j5j5J0NJ0NJ5NnJ5k5l0
11454B0nl5l5nj0l0l5k0L0L5%nNnJ5L5L5J5j5j0nj5j0J0n%j0NJ0j0%%n%%n%nJ5J5J5J5NK0
11451B0K5%%j0n%k0j5j0J0J0j0m5k5J0L5K0K0J0NNNJ0NJ5%NnnNNnnN%nJ0j0%%%%j0j5nj0j0
11448A0j0k0%NK0NJ5L0L5J0k0n0n0l5nJ0L0J5K5J5J5K5Nj0k5l0j0N%J0%J0%NNnnj0nnnk0N
11445a0J5%%K0nn%L0L5M0J5nj0j0j0j0nnj0%k0%%k0%k5n0n0j0K5J5nNL0J5J5j5l0j5k0j5j5
11442a15j0J5NNK5O0M5K5N%K0K5L0J5n%nnNj0nnj0j5nk0k0nj0j5nnn%m0j5nJ5N5L0J5nnm0
11439A0l5m0nJ5%NnNJ5j0N%j5NJ0j5%%N%J0l0l0j0J0K0NJ0nK0K0K0NNk0k0NL0L0Nk5j5K0L5
11436D5K5%j0k0k0j5N%J5nk5m0m5k0K0K0L0J0nk0k0j5Nj5nnj5%%j0j0j0NJ0K0K0j0k5k0nJ0
11433a50K5K5J5nk5j0%L0L0L5NnJ0j0NJ0j0Nnn%%%J0j0J0J5J0k0m5l0%L5L5M0J5nk5k5k5k0
11431f5j0L0N0M5K5J5j5k0j5%NK0J0J5j0nl0l0k5l0l5%J0K0J5k0nJ0J0K5J5J5K5J0L0J0%K0
11428A15J5nk0l5l5j5j5N%%%nN%%K0K0%Nj0m0m0j0J0%n%%%nN%NNJ0nNNk5j5k5k0J0K0L0NK0
11425a5N0N0K0k5k0k5k0l0j0K0N0L5J5j0j5N%%%n%%nj0j0j0j5j0j0Nk0k5j0K0J5%%%N%%L5
11422B5M0J5j5l5l5j0j0k0%j0j5j0j0nJ5N%L5K0%k0j0Nnnj0nj5NJ0J5J5J0K5J0nL0J5%k5k5
11419ej0nnnJ5J0J5J5l0j5nl5n0j5J0L5L0j0k0k5j0J0J0j5k5j5%K5J5J0J5J5j5NL0L0J0nn
11416b0J0N%J0%%N%%%NnNnk0j5nj5j5k0j0J5%k5k0J5M0M5J5%j5k0%K0%l0k0j0J0N%j0NJ0j5
11413g5nj0k0%nj5Nj5k5j0J5K5NnnNNnNNj0J0K0j5j5J0J0j5N%j0J5NK0N0N0K5%j0l5j5%%j5
11410d5j5nj0j5J0j5n%%n%nJ0J0%K0J5N%K0%j5J0j5n%NnJ5N0N0K0j5l0n0nJ5%K0NJ0J5J5N
11407F5k0j0j5j5K0J5K0J5K0%m0o0n0k0j0J0J0J5K0J0j0k5k5j0j5Nn%K0M0N0J5NNN%%NJ5n
11405E0m0nj0m0k5j5l0j5nJ5J0Nj0J5K0nnJ5K0nnJ5J0%%%J0nj5J5Nj0nJ5J0n%%%%n%n0p5l0
11402a85K5P0M0J5j5j5J0J5K0J5J5J0J5K0%k0k0k0k0l5nM5M0J5%J0J0j5j0j0j5k0n%k5nJ5
11399c5N%J0nNNj0j0j0j0j0j0nj0%K5J0NJ5J5J0J5j5j0k0nnk0j0j0k0nj0j5j0j0k5%L5L5L0
11396h5L5M5K0N0K5j0J0J5j5j5J5Nj0nk0j5j0j5j5j0j5nnj0%j0n%nK0N0M5K0L0J0J5K0J0n
11394A55K0nl0l0l0l5J0K5J5J5k0k5j5k5j5j5j5j0%J0j0J5K0K5L0J0k5m0j0J5L5K5K0M0L0
11391A60%k0k0nj0j0j0k0m0m0k0NL0nl5l0l0m0k5%J5J0J0J5M0L5K0N%%NK0K5nk5J0K5L0Nk0
11388E5k0k5k5%%%%%%%%nJ0J0nJ5%K0%l0j5J0K0Nj5j0n%k0nj5nK0K0j0k5m5n0k0K0K0J5L0
11386h0K5K5j0j0k0j0J0L0M5J0j0m5k5%J0K5%l0j5j0j5nj0j0j0K0L0M5K5J0%L0M0J5k5l5k5
11383ej0%K5L5K0j0j0m0m5k0NNJ5NK0K0NNK0K0nk0l0j0nnn%J5%J0J0NJ0Nnnnnl5k0NJ5J0j0
11380b0J0%NJ0j0J5%k0nnm5k0nJ0L0%k5j5nJ0nN%n%%%%%%J5J5J5K0j5%K0M0L5J5nj5j5l5k0
11377b0k0nL0NJ0j5l5l0j5%J5L0nl0k0%K0L0N5L5M5J5nl5l5j0nj0j0nj0j0j0nK5M0M5J5%j0
11374F0l5p0m5j5J5K0K0M0J5%nnnnn%nj0N%%J5N0M5K5J0J5j5l5k0k0k0k5J0J0J0J0Nj5m0m0
11371e5l5m0j5J5J0J5J0J5J5L0K0K5K0K5K5J5j5m5l0k5k5nK0K0J5k0k5J5J0J5J0K0nk0k0%
11369a5K5K5%j5j0nj0j0J0J0J0J0nJ5J5nJ0NnJ5K0K5j5j5j5j0nk0k5m0m0k5j0J5%NJ5M0L5
11366EJ5J0NJ0Nnl0j0k0nN%%K0J5K0J5K0J5K5J0j0k5k0j5J5nl0k5l0NK0K5J0j0j5J5L0J0n
11364F5k0m0n5l5J0K0K0L0J5K0%NJ0j0nj0nJ0J0K0%%k0j5%%J0%NK5J0nk5l0%J0K0K5%NK0N
11361I5l0p5o5nM5K0K0J5J5L0Nj5l5l0j5NK0K0J0nnK5M0J0j5m5l0j5j0J0L0L5Nnk5m0k5l5
11358g0l5j0J0%%%j0j0%%j0%n%L5J5J5J5J5L0Nk0l0m0j5NJ0J0J0K5K5K5K0nk0%k0k5Nj0j5
11355g5K0L5K5K5J0j0J0%k0j5j5k0k0k5m0j5J5%%J5L5K5j5l5k0nj5j0J0K5K0J5J5K0L0Nj5
11353a5j5k0j5k0k0j0k5%J5NNNNJ5%nn%nL5L0M0L0%k0%j5j5%k0%NN%NNNNNNJ5NJ5J0J0J0J0
11350G5J5M0L0J5k0n0l0l0NL5L0Nj5j5nl0j0j5j5j5j0j0j5j5NNK5N0O0M5Nk5l0l5l5l5k0k0
11347e5l5nM0M0O0L0NJ0J5%j5k0k5j0%%J5n%K0NJ0J0J0Nm5o5l5j5K0L5J5j0j0J5J0k5k5j5
11344d5Nj0nNJ0J0NNJ0J0J0%K5L0%j0k5l5nJ5J0J5J5K0k0l0l0n0k0NM0O5M5K0k0l0l0m0k5
11342e5%%nJ0K0K5K5K5J0NNNj5l5k5k0K0N0M5K5j0k5k0k0nNn%j5%%k0n0m0k0n%%%%j0J0J0
11339a05nK5L5L5K5nj0nnj0nj0j0j5l5l5j5J0J5NK0M5N5O5L5j5l0l0j5J0J5J0J0nm0k5k0N
11336c0K0K0NJ5J0NJ5J5Nj5l0%L0L0nj5k5l5j0NJ0%J5J0J0j0K0K5J5nk0n0n0l0%%Nj0J5K5
11333a5K0K0K5Nj0%NNK5L0Nk0k0j5k5k0k0k0j5%K0K5j0J5J0K0%j5l0j5l0l0j0l0k0NK0L0%
11331h5l0j0K5N0N5K0J5nj5%j5j0j0j5j0j5J5L5L0K0J0NJ5nj5m0l5k0%J0j0K0N%NNNNNNk0
11328ej0NL5K0%K0J0K0J0%K5J5nk0m0j0j0j0nnJ5%J0NNJ5%%J5K0nk5k5l0k5%K0J5Nk0m0l0
11325c5k0J0K5j0k5%J0J0%%K0J5NJ0J0K0%j5m0m0j5l0l0m0k0J5L5K5K0K5K5K5K5nj5%k0j0
11323d0j0%j5j0K5%k5l0j0J5J0J0j0j5k0J5J0J5J5K0K0L0J0j5j5j0k5NL0K5Nj0j5nJ5K5%j5
11320Ek5k0k5NK0M5M0K0j0k5l0NJ0nk5l5%J0Nk5l0j5J0L0L0L0J0j0J5J5nj0j0NJ0%k0j0J0
11317eJ0J5NN%NJ5K0%K5K0Nl0o0m0NJ5K0j0j0n%l0nk0j5J0L0L0NJ0J5K0%j0nj0j0%nn%n%j0
11314eNNNJ0N%Nj0l0l5l5j5J5L5L0J0j0nj0j0j0%NM0M5Nj0j0J0J0j0j0J0nl5l5nJ5J5K0J5
11311B0J5nNJ0l5k5m5k0NJ0J0J0J0J0J0N%l0j5j5K0K0K5J5%k5l0l0j5NL0L0N0N0K0Nj5l0l5
11309B0j5%N%k5l0j0NK0J0NJ0J0NJ0K0Nl5l0l5l5%J0NNJ0L0K5M0M5J5j0nNN%N%%J5nj0nj0
11306H0j0j0j0j0j0k0j5k5m5l0J0L0K5%j5k0%%K5K0NNJ0M0L5Nm0k0n%J5K5%j5%j0j0k0k0k5
11303e5k0NK5J5J5K0J5L0J0J0J5J0k0k0k5J0J0K0L5M5J0m0l0k0%K0K5J0nj0j5k0nK5L5K0%
11301A50j0j0l5n0l5j5%J0NJ0nK0NNJ0J0%nnnn%J5L0nn0n0l5j0n%K0K5K5%NJ5J5j5k0j0j0
11298a5k0l5l0n%K0L5M0K0K5n%k0J0%N%Nnk0k0j0NNnJ0nk5k0j0nnk0NJ5NJ5J0J0J0J5J0J0
11295EJ0J0J0J0J0nK0k5l5m0j5J5L5K5K5K0Nl0l0J0N0M0J5j5%j0j5j0j0j0j0%J0J5%j0J0%
11292H0nn%%%%nn%J0j5nNk5j0j0k5K0K5K0K0J0%J0nl0l0l0l0j5%K5K0%l0m0k5j5J0L0K5L5
11289a5K5Nj0nk0k0nj5k0nk0%J5J0NJ0J0NJ0J0J5J0J0J0J0J0J0j0j5j5j5j0NL5L5J5nk5l5
11287Em5j5NNj5k0j0J0L0L0L5K0%N%%%%J5j0j5j0j5J5K5%j0l0j0J5K0K5J0k5n0l0j0J0%%K0
11284b0J5K5J0K0K0L5J0k0j0l0nnnNj0k5j0nk5m0j0K5M5L5J0j0j5N%N%%%N%j5j5j5j0k0j0
11281f0j5j5K0NNK5L0K5M0K0m0p0o0m5nK5M0N0L0K5K5K5L5nk0k5j0k0j0j5k0j5k0k0%%j5k0
11278a00k5J0N0N0L0Nk5j5K5K0K0K0J5j0nJ0%nN%k0k0j5k0K0J5K5K0K0K0L5J5k0n5l5l5j0
11276A5NJ0j0j5j0j5k0k5k5%K0K0%k0k0J5M5O0M0j5j0nJ5J0k5n0l5nn%%K0M0N0K0j5j5%Nn
11273D5j0m0m5k5J0L0L0K5K5K0Nj5j0k5j0J5J0L0Nk0k0l5j0NNJ0J0J5L5L5J5j0k0k0k0j0j5
11271B0j0k0n5o5l0K5N5L0NJ5L0K5%j5NJ5K5%j0J0%j0J0j0%%k0m5l5k5%J0%J0L0M0L5L0j5
11268F0m0l0k0J0J0NJ5J0J0J0Nl0n0m0l5NM0J5K0L5J5K5K0%k5j5nnNnJ0J0j0J0%l0j0j0k5
11265d0k5j0k5j5J5J0J0K0J0K0NK0K0nK5%nl5k5k0k5nJ0K0N0K0j5k5l5%J5K0K0J5nl0k5j5
11263f0K0N5M5K0j0l5j5N%j0nj0j0nJ0NnK0J0NNJ0j5j5nj5j5j0j5j0J5J5J5K0J5J5J5J5Nj0
11260F5j5N%j5Nj0j0J0k0NJ0k5%%j0J5nNj0J0J0j0%j0j5Nnj0%j0J5L5K5K0nk0j0j5nj0j0n
11257b0%k0%j0%L0%J5J0J0J5NJ0nnJ0j5NK0k0%K0J0%j0m5m0j5nJ5nJ0L5K0Nj5m5j0K5L5%j5
11254ENj0j5nj5j5K5K5K5K5j5k5j5j5k0k0k0j5nK5J0NL5K5Nj5nJ0%%%%%%NN%NM0L5nl5o5n5
11251g5k5k0j5nk0%J0K5J5J5K0K0J5K0%j5j5%Nj5j0%%NNN%N%Nnnnn%nn%k0j5K0K5L0M0M5L0
11248H0j0%%nnnnnj0j5j0j0j0j0j5j0j0j0nj5%j5k5J0K0L0L0K0K0Nj0l0l5k5%J5J5L0K5J5
11245A0J0J5J5J5K0NNK0NJ5%m5n0k0l5m0l0j0%L0M0K5L5L5j0j0j0nj0nj0nk0k0J0K0J0k0j0
11243b5NNnJ0nk5j5NK5K5J5nk0l0k5l5j5L0O5N0M0j0j5j5j5l0l5m0k0K5L5L5K0%j0Nj5n%%
11240b0nl0l0NNnj5Nj5l0K0O0N0L0J5L0J5nk0j5j0j5j5j5j0%J5J0%J0NJ0%%k5k5%k0j5j5j0
11237h0J5K5%L5M5L0nJ0NnN%Nj5nNNNj5m0j0nl0NL5J5j5%J5nn0n5nJ0j0NN0K5J0j0%nJ0j0
11234eJ5J5J5J5j0nj0nNJ5K5%l5l5N%%%J0nl5j5J5J0J5J0%K5J0J5J0J5J5J5J0J5j5l0k5j5
11232E5k5k0k5k0k0k5k0j5K0N5M5K5K0Nk0l0k5NL0K5J5J0K5%m5m0k5NK0%k0k5%nn%%%k0m5
11229a15l5k5j0K0K5L0L0L0L5L5j5m0n0k0%%%K5NJ0L0L0nj0%K0J0J0j0l0l5nL0M5N0K5j5l0
11226D5k5k5j5Nnj0%N%N%N%NnNj0NL5%j5j5j5j5l0nJ5J5K0J5J5j0NNnNK0j5j5nk0nj5j0k0
11223h0nK0M0M0K0%j0%j0j0j0j0j0j0j0nnm5k0NJ0%NL5M5K5J5J5K5nk0l5NNk5j0nNj5j0%j0
11220f0nJ5L5L5J5J0k5j5k0j5k0k0k0k0k0nn%nn%j0J0%J0K5N5P0L5J0k0l0m0m5l0J0K5K5J5
11218c5Nj0%n%nj5NK5M0Nj5j5k0j0k5l0k0nK5K5K0L0K5K5M0L5K0j0m0k5l0l5j5NJ5J0J0NJ5
11215B0J0K0K5NNnk0J0K0%k0l0j0%j5nJ0j0k5m0k0nj0j0nJ0L0N0L0L5L0L5%m5o5m5k0J0Nn
11212e0J0M5M0J0l0l0nJ5%k0l5m5l0j0j5k5NL0L5NJ5L0K5J5%k0%j5nj0k0NK0K0%k5J0J0J0
11210c5N%nnj0Nj0j0NJ5K0J5K0n%Nn%J5J5%k0l0l0k0k0k0NL0M0K5j0m0l5j5L0L5J0j5n%%%
11207e0%NN%NNl0l0%J5J5nj5l5%K5K5%k0%L5J5Nj0Nj0%Nj0J0j0NJ0nj5k5NK5L5J5nj0J0J5
11204A0%K0N0M5K5%k0l5k5k5k5k5%K5K5K5J0k5j5nj0j0nK0K0j0m5m0k0%J0NnK0L0J5K5K5j5
11201D5j5j5j0j5N%j0J0j0j5J5J5J5L0J0j5j0j0k0m0l5%N0L5K0%j5l5l5j5NK5NNK0K0nK5%
11198C0k5k5k5k5l5k0k5k5K5N0L5L5L5M0M5K5%Nn%k5m5l0l0j5j5j5j5L0L0K5K5K0N%K0J5K0
11196A15K0K0nl0j5j5k5j0k5j0J0K5L5Nj5j5k0j5%%J5j0%%N%NK5K5J0j5j0k5p0o0k0J5J5J5
11193e0K0J5K0K0K0K0K0J0J0J0J0j5l0k5k0k5nJ5K0K5Nl5n0k5k5m0k0%J0%J0NJ0J5%J0J0n
11191f0K0K5J0L0J0j5j5k0k0j5j0j0j0k0%%k0k5nM5M5K0%J5J0j0j5j5j0j5j0k0nJ0J0nK0K0
11188f0%J0J0J0J5K0Nn%j0nj0l0l0%%K5M0n%Nn%j0l0k0k0nnj5%M0K0K5L5J5j5J0%k0k5%K5
11185a5N0J5k5k5m0j5L5L0nm5k0k0NK5J0K0J0nJ0Nj5j0Nk0k5J0L5O5K0%K5Nnk0l5n5o0l5k5
11182a40%NL0J5J5K5K0K0K0J0J0NNj0k0J0L5K0j0k5k5j5Nj0nj0j0k0%K0L5L0K0%k5j5j0j0
11180ej5j0j0l5j5%J5K5L0J5L5Nj5%nk0k0k0k0j5NL5L5J0J5J0J5K0L5M0J5j5m5m0k0l0l0n
11177c0J5M5M0K5j0k0k5J5J0%J5J0Nj5j5j5j5j5j0j5j0l5l0%J0L0NK0J5N5J5k0l0nJ5N%L0
11175F5J5j0k0j5j5j0j5k5m5l0l0k5nNL0K5%J5J5K0J5K0J0j0l5m0j0%k0NM5P0N5L5K0j0j5
11172H0%j5l5k0nJ5J5%nJ5K0%%J5N0M5%l5n5n5m0n%K0K5%%nJ0j5n%Nj0NNJ0N%N%NJ0nk5m0
11169a5m0k5nJ0J0J0J5J0nnj0nj0k0l0nL5M0K0j5%J5J0%%%%%L5L5Nj0nM0K0J0j0j5%k0nj0
11166E5j0j0nJ5NNJ0NnJ5J0j0j0J0N%j0J0K0J5J0K5J0j0l0l0j5J0L5L5J5k0l5l0l5nJ5J5K5
11163A05j0j0j0j0J5J0j0%%j0J0K5Nnk5l5nNK5M5M0K0%l0n0l0j0J5K0J0L0J5j5l0l0j5j0j0
11161C5j5m0k5nJ0j0J5K0K5L5L5J0j0l5j5nn%%L5L5nk0j0J5J0%j5j0%J0%N%N%%J0nl5l5m0
11158c0j0j0nN%%J0NNJ0%NNJ5%nJ5NNn%nnNnk0J5nj0n%%nj0%J0nj0J0K5J0k0k0L0L0k0l5m0
11155f5NL0Nj0l0%L5L0L0K5L0M0K0k0l5l5nNK0N5L5Nl0m5k5j5J0Nnk5m0m0k5%NJ0%nk0nj0
11152i0NJ0J0K5K5J0NJ0J0L5K5Nj5k5l0l5m0k0nL5N5N0M0K5j0m0n0j5j0NK5K0K0nj5j0%NK5
11149F5Nnl0m0l5%L5N5K0NN%j5m0m5k5NL0K0K0J5J0J5K5NNK5L5M0nl5k5k0k5k5J0J0NNk0l5
11146D5l0l0k0nnk0j5j0k5%L5M5M5L5J5nJ0%j0k5k5nJ5K5NL0J5k0nNJ0j0%nJ0k5nnj5Nk0%
11144A0J5J0L0NJ0K5J0J5J5j0J5j0l0l5m5k0nJ0nJ0N0K5j0l0j5NJ0k5nnk5%Nk0J0j0k0J0j0
11141d0nNj5nNK5L5N0J5%NJ0%j0J5Nn%%j0%Nj5J0j0l0j0l5j5J5J0NK5%k5j0j0nj5k5NL5L0
11138A5M5K5k0l5l0j5J5N0M5K0k0l0l0k0k0j5j5k0J5K5L5J0nNn%%NN%m5k5J0L5N5M0K5%nj5
11135A10j5j0j5j5j5j5j5j5j0k5j0j5l0%J5K0J5K0K0J5L0J5m0j5k0l5k5k5k0l0j0K5J5%%K0
11133a05NNJ0nj0J0%%j0J0J0NK0NnK5NNK0nk0nK5J0nk0l0j0K0K0J0j0nNn%J0M5M5K0%j0k0
11130F5k5n%NK0K0%j0l5m0l5l0j0NJ5J0J0nl0k5nK5N%%J0K5K5J0J5j0%j5%K5K0Nnk5Nj0nn
11127a0Nj0k5J0L5K0L0K5%l0k0j0%NN%k0%%J0J5J0Nl0l5nK0J5Nj5j0%j5%Nj0nK0J5%K5J5J5
11124F0nk5nK0J0l5n0m5nK5%J0K0K0J0k0j5%%%nn%nnJ0NNNNNNNnnnnn%k0NJ5j0K0nk5k5l0
11121a05k5%n%%K0L5M0K0J5J5K0J5nnj5k5j0%K5K5%k0j0j0J0J5K0Nj0nNj5l5j0k5k5nJ5J5
11118e0%J0J0K5nk0%%k0%%n%J5K0K5Nj5j0k5j0NNnJ5J0J0J5J0K0NJ5J5K0J5J5J5j0m0l5j5
11115C5j0j0nnl5l5NK0K0J5J0j0j5j5j0J5L0M5J0j0j0%%j5k0l0k5k5NL0J5J0Nk0k0NK0Nj5
11113d0k5k0J0M0K5K0%K0N%j5j5%L0J5J5K5L5Nk0j5nk0k5nj0%J5j5l0j0NK5NJ0NJ0J5NJ0J5
11110I5%J0J0nj5j5J5K5nl5k5j5l0n0k0J5J5j0m0k5j0j0j0j0j5n%j0%M0L0J5J0J5%J5J5%J0
11107b5J0%J0j5n0l0k5J5N0N5L5%k5j0Nnj0%%%%NnnNK0J5J5K0J5J5J0J5J5j0l5l5k5nj5j5
11104a5n%nnk5k5NJ5J5K0k5j5nL0N5M0J5%%J5Nk5k0Nnk5k5%J5J5K0J5NNJ0NNNJ5nj5k5k0k0
11101B5J0J0J0J0NJ0L0nl0l0l5k5J5M5M5K0J0nN%nl5j5k0j5k0k0k0%J5J0NNNJ0J0nn%j0J0
11099B0j0N%j0NL5L5L5L5Nnl0k0k5k0m5m5k0Nj5j5J5K5K0j5NJ0%%J0n%%j5J5L0L0j5m0k5j0
11096d5K5J5K0K0%k5l0l0k5l0%J5K0nNj5k0N%K5K5NJ5J5K0J0nk0k0nj5j5j5j5J5J5J5J5J5
11093b0J0L0%j5j0k5nJ5nj0K0J0J0L0%k5k0k0k5j0NNj0j0J0nnK0%%K0NJ0NJ0J0J0J0J0%K0
11090E5K0%k0k5k5k0%K5K0Nnj0J5k0j0%Nj5j0k5l0%J5K0L0J0j0j0j0j0%J5J0N%NN%k0nL5N5
11087G0L0J5K5J5j5n0n5j5J5%NK0J0J0J0Nl0n0m5l0J0L0K5J5J5K0K5%j0k5l0j0%%N%K0K5J5
11085G0K5nk0j5n%k0k5Nn%Nj0N%%%j0j0nj0j0j0nj0J0J0NJ0J5k0l0m0l0%M5M5K0%J0J0NNj0
11082eJ0NnNnJ0%%NNl0k5%NK5K0J0nl5l0j0%%J0j0nJ0NnNJ5nJ5NNJ0NK0J5K0J5J5K5k0k0k5
11079E5k0k5k5%%NK5M5M0K5nk5nn%k0l0l5j5Nj0m0l5nK5M0K0K0J5K0J5j5l5l5k0%K5K0%l0
11076c5l0j0K0J5K0K5J5nnnnNK0J0J0nk0j5j0j5j0k5j0K5K0K0j0l0j5J5J5nJ5K5K5j0l0k5
11073c0j0nn%%%%%%K0L5L0K0J0NK0%l5l5NNnnK0M0K5j0l0l0l0l0nJ5L0J5k0j5%J0J5j0K0J5
11070D5j0k5l0k5j0j0K5M5M0K0J5j5n%k0l5k5k5j5K0K0J5j0nJ5L5K0%k0k5k5j0J0K5L0L0j0
11068E5m5o0m0k0nJ0L5M0N%%Nj0k0j5l0j0K5M0N0K5%%%%j0j0k0%j0j5j0j0%n%nnnj5NJ5K0
11065d5k0j5j0nnK5K5L0J5%j0j5nk0k0j5J5K5j0j5J0J0NNNJ0NJ0NNK0J5J5K0J5J5K5J0j0l0
11062I0k5j0k5k0j0l0J0K5J5J5j5k5l0j0J0K5J5K0J5J5L5Nk5j5k5k5K0J5%L0K5J0J5J5nl5
11060I5j5j5l0j0k0k0J0K5K0J5%k5j0j0nJ0J5nj5j5k5nK0K0L0J0k5k5k5k5j0K5J0Nnk0j0j0
11057g0NJ0NNj0j0j5j0%J5NNNNj0J0J0j0J5j0k0k0j0k5%L5J5K0L0L0L0L0Nk0Nj0j5Nnnnnj0
11054E%J5K0NK5N0N0Nk5n0l0l5m0nnk0J0%nJ0nk5nk5j0NnJ5N5M0J5k0l5j0J0nN%j0%j0j0%
11051e0nnn%j0%%K5J0K0J0K0NK0N%NJ0%J0%NNNj5J5%%%%j0n%j5j5%j0j0J0Nj0J5J0%NNj0j0
11048C5nj0j0nj0j0j5k0k0j0NL0K0K0j5j0j0j0j0K0J5nJ0j5n%%j0J0j0k0k0j5k0J0L5J0K0
11045e0M0N5O0L5l5l5l0l5m0nL5M5N0L0nl5l0k5l0k5j0J5K0j5nnj0nNK0J0J5%J5K0%k5l0l5
11043e0j5K5O0K0j0k5l5j0K5M0M0K0%k0%j0j0J0Nj5m5n0l5NK5L5K5Nj5j5j5j5k0%N%%J0K5
11040c0L0J0j0j0j0j0j0j0j0j0K0L5L5K0nnj0j0j5j0j5j0nJ5J0NJ0J5J0J0M5K5n%%N%Nn%J0
11037A10j0j0j0j0nj0j0k0%n%%%n%j5N%%k5n0m5k5%%j0j0nj0K5M0L5K5J0j0nNK5J0j0k5Nj0
11034e5k5J0K0%j5l5n%%nk0Nj0nK0M0L0K0L0L0L5K0n%k0N%j5j0%n%n%j0NJ0j0l0nJ5K0J0%
11031C5%k5l0n5n0m0j0%K0M0L5K5J0J5j0n%K0L0J0nk5k5j5nnk5m0j0J5L5K0J0J0K5J5j0k5
11029d5k0j0j5j5k0%%k0nj0nnJ5O5O5J0j0j5NL5L0L0Nk0j0k5j5j5k0N%j5k5k5%J5J0J5nj0
11026g5J0NNN%J0%%J5j0nJ0K5J0j0j0%J0NNJ0J5%K0NJ0K0%j5l5l0j5nK5K5nnJ0J0nj0j0J0
11023C0J0J5J0nk5nj0j0l0m0k0j0j0%K5K5Nnn%j0j5NK5K5J0J0J5J0nnj5N%%nJ0J0L0L5%n0
11020C0q5n0%K5L0L0L0J0k5m5j5L5L0NNK0N0L5%k0j5nnk0m0l0l5K0K0J0j0k5k5NNJ0J5K0M0
11018C0L5Nj5n%J5nNL0nl5k5j0j0nj0%%%nJ0j5%%NNNNnJ0J0n%J0nJ0N%%J0J0J0%K0nJ5K0n
11014A10nj0Nj5nnnnj5j0j0K0K5J5nl5m5l0nJ0M0N0M5J0Nj0j0l0l5k5j0NK5N%nJ0J0J0J0J5
11012I5J5J0J5nnnnj0j5k5%j0J0L5L0K0k0l5k5j5k0m0l5%K5L0K5NJ5Nk0j0L0J5n%J5J5%J0
11009A15J5K0%k0l0j0l5l5j5nJ5nk0k0%J0NJ0J0NJ0%J0K5%k5k5%j0j5%Nj5j5NJ0J5%K5K0J5
11006D5L0J0l0m5k5m5m5l0J0L5J5%%K0NJ5K0J0nnJ0j5k5j0J5K5J0J5K5J0k5k5k5k0K5M5M5
11004F5K0k0o0q5o5j5K5N5L5L0L5L5L0K5N%l0j5J0J0j5n%nnj0j0j0j0m5m5m5m5%L0L0Nj0%
11001a05K5L5L0nj5k5nJ0%%NNK0nNJ5J0NNNNJ0NNNJ0j0%J0j5j0k5k5j5J0K0K5%j5k0l5j0n
10998f5j0%nnnn%M0N0M0N0L5K0j0j0%k0k0%K0K0L5J0k5n5n5k5NK5K0J5nj0nnJ0K5nl5l5j0
10995eJ5N5K5Nnl0j5k5k5j5j5l0l5j0%K0%J5L5K5J5k0l0J0L5J5l0j0J0K0K5J0j0k5k0j5NK5
10993eK5j0l0l0j5Nj0j0J5J0J5J5J0J0NJ5K5J0j5k0l0j0NK5L0J5%k0k0NJ5L0L5J0j0j0NJ0
10990A00K0%j0j0j0j0k0k5k5J5L5L5J0j0j0k0l5o0n5k0J5K5K5j0l5j5nK0J0J0K0M0N5M5M5
10988A40K0nn%k0k5k5j0K0J5K5NJ0J5Nj0k0j5j5j0j5k0j0j0J0J0j0%N%%k0j5j5k0j0k5k5n
10985h0J0J5J5J5J0J5J0J5j0k5l0nNK5K5NNnj0k5l0l0k0L0L5J5j0nJ5J0J5J5%j5nnnn%nJ5
10982eK0M5O0N5Nl0l0NNj5k0j5%j0j0j0N%%n%n%J0NNJ0K0J5J0nm0l5n%k0k0k5k0k0Nj0nK0
10979f0L5L0K5K0K0%k5j5NK5Nnnnnn%n%j0j5K0L0L0J5%k5k5l5m0k0%%NN%J5J0J0NJ0NJ0nn
10976B5nnnnnn%NN%N%NNk0k0l5nJ5J5J5K0N%K5j0l0k5m5k5J5%NJ5%J0J5%nj0k0%nk0%j5j0
10973a25J5j5J0J0j0j0J0J5J5NK0L0nK5J0%J0%J0N%K0j0%J0N%N%J0j0nk0j0k0k0j0j0k5k5
10970i0l5l0k0J0N0L5K5K0%J5J0%K0J5NK5J5K5K0j5k0j5k0k0l0n0j0L5K5M0L0Nl5k5%K0K0
10968E0M0Nm5n0m5m5nL0K5%K5L0K5K5%k5k0%J0K0L0Nl0j0L5M5L5%j5j5nJ5NNk0k0k0k0j5k0
10965C5k0k0j5k0k0k0j0k5k0j5J5L0L5J5%NK0N0M0J0k0m0NNNNj0NNj0%%j5J0L5L5L0L5J5j5
10962A50%%l0nj5j5j5j5k0j0nJ0N%NN%Nn%n%j5N%j0k0k0k5k0NK5J0J0J0k5l0NL5J5J5L5J0
10959E5k0%n%j0%nj0j0k0nj0nnnm0k0K0M0L5%j5j5%%NN%%%NK0N0M5K5j0m0k0k5nJ0j0NJ0j0
10956A0J0nnJ0J0%%NJ5nj0j0k0j0%k0j5j0%J0J5%%J0J5nj0j0j5j0j5nk0nK0K5L0K0nk0nk0
10953e0k0k0l5j5Nj0j5J0K5L5K0L5M5M5N0L5K0%k0l5k5k5J5N0M0Nk5m0o5l5%K0N%J5nk0l0
10951a5m0k0Nj0%%J5J5K0J5%NN%%NJ0n%N%%j5j5%k5n5l0%L0M5M0N5L5j0j0j5j0j5j0nj5NM0
10948C0L5%%k0k5j0J0nj0J5n%%Nnn%nk0k5j5k0NM0M0Nnj5k0nJ0nJ5nk0j0j0k0J0J5j0K0L0
10945a0K0L5K5nNNj0j0k5k0j5j5k0l0nJ0K5J5K0Nj5nN%j0n%%NnNJ0nj0J5nj5nj0nj0j0nJ0
10942g0J0J0J0J0J0NJ0Nj5nnnj0%j0k5%nk0j5%j5nk0nJ0L5N0K5j0l0l0j0%J5j5j5k0nJ0J0
10939a40NJ5J0J0J5NN%j0J0K5J5nj5j0j5%J5j0nnnNNNNNK0K5L0L0J5%j5k5k5l0k0nK5J0%k0
10936e0l5k0l0j0K5J0%K0K5K0L0M5L5K5K5J5J0j5j5j5nNNj5l0k5k5nk0k5nnJ5%N%J0nJ0J0
10933a0nNNj5l0k5j5%K5J5J0J0j0j0J0K5M5N0K5%J0J0nj5j0j0k0j0J0nnJ0j5n%K0%j0j0k5
10931B0k0%L0O0K0J0J0K0k0m0o0m0nj0nj0k5l0nnJ5J0NJ5J5K5M0M5K0J5nk5k5j5%NJ0k0k0
10928Enn%%j0nj0nnj0nj0nnnnNK5NJ5nj5k0%NK0L5K5L5j0k5%%K5K0J0J5j0l5j5j0L5M0K0%
10925A05k5j0j0l0l0nJ0%%j0k5k5k5%L0J0J0j0nl0nJ0L5J5J5%%K0K0J5n%%j0l0m0k5%J5L0
10922a5L5J0J5nk5n0n0j5%Nj5k0%J0M0L0L0J5J0NJ0J0N%%%nj0k5l0nJ0J0Nj5k0nK0K0K5J5
10919B5J0L0j0k5j5j0j0j0j0j0j0j0k0%nj0k5k5j5J5K5M0K5K0%k5k5k5l0l0%%N%L5M0L5M5
10917eJ5K0K5J5J0K5L0NJ0NNNj0nm5m5l0%J5K0%nnn%k0k0%K5K5%k0l5l5m5k0NM0K0K0%k0j0
10914d0j0nnj0nj5k0NL0K5J0j5k0J5K0Nj0j0j5J5L5K5NJ0L5K0J5%L0M5J5k5l5n0n0l5%K0K5
10911C0J0nj5j5l0j0K0L5L5K5J0NJ0J0K5J0J5j0l5j5J0Nk5m0j5K0L0J5j0j0l0j0%K5K0Nk5
10909G0j5j5J0J0j0n%J0j5k0j5k0k5k5j5j0l0nN%n%%nNL0L5M5K0Nj5j5%L0J5k5nJ0J5Nj5n
10906Ek0j5j0j0J0K5M5J5%k0n%n%%j0l0l0j0j5k5l0j0K5L0K5L5j0j0j5%%J5K0%j0j0J0L5L5
10903C0%k0j5%NnJ0M0M5K0j0n5n0k5j0nn%%J0L0K0K0j0j0j5j0j0j0j0j0J0J5J0J5K5L5L0L0
10901A15%NJ0j0l0l5l5l5j0K0J0j0j0j0k5nJ5J5L0Nj5j5l0nnnJ5M5M0K0%j0%%nnn%j0nnn%
10898Ej5nnj5N%K0K0nNk0j0nL0L5Nj5k0j5k0k5J5J5J5J0J5J0NJ0K5J0k5k0l0j0j0l0l0l0j5
10895a20K0J5J5L0J0NNnJ0L5K0j0nNK5M0N5N0%k5m5l0l0m5k0j0N%%nj0j5J0j0nn%j0j5J5L5
10892a5L5J5nj0j0J0Nj0l0m5m5l0J5M5M0K0%j5%j0J0%J0%J5%%J0k0l5k5k5m0j0k5k0NL5P5
10889h0Q0P0K0Nl0m0m0k0NJ5n%J5J0NNK0L0L0%j0j5%nj0K0Nk5k5j5%J5k0o0k5J0K5K5%%K5
10887A0J0J5nl0l5k0l5k0nJ5K0%k0j5%L0L0L5L0L5j0j0j5nj0j0k0nK0K0K0K0j5j5l0j0j0j0
10884e0j0j0J5L0K0K5L5J5j5n0l0j0J5J5%%j5N%%%nJ0J5NJ0j5m0m0j0J0K0J5J5Nj0%nJ5NJ5
10881@J0K0M0L5K5j0nj0j0J0j5nnj5k0J0K5L5L5%%k5k5k0k5%K0K0%j5k0l0j0J5J5K5J0n%%
10879H0%%%n%nnj5Nj0nj0nj0l0l5nJ0J5K5J0J0J5J5J0K5J0k0k0j5%nj0%J5J0J0nn%j0nl5k5
10876c0j0%K0K0Nj0nnnNJ0K0%j0nj0nK0M0M5J5k5k5l0k5m0j0J5J5J5J5k5k0J0J0J5J0K5L5
10873G0J0k5l5l0l5l5N%nNJ0j5j0J0L0L5J0j0%nj0%j0j0j5NL5L5L5L5J0j0%%k5j0j5j5j0J0
10870A5J5j0j5k5l0nJ0K0K0J5%J0J5%%J5J0%%j0j0%j0%j0j0J0%%k0l0k0%K5K0J5nk0j5J0J5
10867eJ5NNJ5%k0l0l5j5j5NK0M0L5J5k5l0l5j0J0K5K5L0Nk0k0j0j5k5m0l5j0NNJ0M0N0N5M0
10865F0J5N%%j0%J5n%j5l5k0%K0K5K5J0k0m0j5nK0J5K0K5J5K0J5%l0l5j5k0%NNnj5k0nNJ0
10862B0j5l0l0k0Nj0%n%k0k5NK5K5K5L0Nj5j5NJ0J5J0J0K5%J5J0j5l5l5j0J0J0J0J5K0%NJ5
10859D5L0J5nk0NK5K0k0k5k0nnl5l5k0K0J5K0K5K0L0K5Nk0l5k0%J5J5K0L0NJ5j0k0m5m0j0
10857A0J0j5k5j0J0K5NJ0%k0j5j5NNJ5M0L5K0Nj5%%nn%%%K0NJ0j0m5m0j5K5L0%j5j5j5%Nn
10854Ennnnn%nk5k5l5j5J0J0J5J5K5N5M5L0j5l0k0k0j5j0%J0k0%L0L0J0J5K0J0j0l0j0j5k5
10851a5J0L0K0K0J0j0l5j5NK0M0K5K0K5K5K5Nnl0k0k0nl0%K5Nk0k5j0K0J5J0NNj5l0l5l0l0
10848a5j5J0Nn%%%%NJ0J0J0j5j5J5L0K5J0j0l0J0%%J0j0nj0j0nj0j0nJ5J0J5J5J5J5NK0Nj5
10845H0k0J0K5L0N0J0l0n0m5m0k0k0l5k0nk0j5j0L5O0N5L5%l0k0j5j5j5k5j0J5J5K5J0j0l5
10843e0j5j5j0J0%%N%J0%j5k0J5L0K5J5j5k0nj0J0NJ0j5%nNN%J0L5M0M5L0J0%k5m0n0n0k0
10840f5j0K0L5L0K0J5K0L5L5K0%k0k5l0k5l5n5m5j5J5M0J0nj5j0J0M0L5J5J0J0nm5l0nJ0K0
10838Em0n5l0J5J5K0N%J5J5J5J0K0%j0l0l5j5NK0J0J5J0J0L5L5%nj0J0j0l0j0j0j0j0j5j5
10835e5k0j5j0k5j5j0nJ5%J0J5nNJ0%J5NNNJ0%J5NJ0NJ0%J5j0J0L5J5k0m0j5J0M5K5NJ0J5
10832H0nl0k5l0l0j0j5j0j0j0j0j0n%NK5M5O5M0J0k5k5k5j0K5M0M0K0j0k5nj5k0J0K5K5J0
10830A05j5l5k0k5m0j0L0M5M0K5J0j0NJ0%Nnk0j5j0l5l0l0l0j5NnnJ0j0k0J5M0L5N0L5NNj0
10827H0J5%k5Nj5m5m5n5l5J0M0L0K0J5%J5NNL0L5%nNJ0nj0J5NNJ5L0L0J5k0%nk0k0%j5j0j0
10824I5k5nk0j5j0j0k5NNj5J5J0j0%%%N%%N%j0J0J0j0N%nN%%%j5j0nk0%%k0NK5J0J5NK0J5
10821C5J0j0k5j5j0%NN%K5L5M0K0Nj5nnl0k5k0l5NK0%K0J5NK0J0j0nNj5nNj5NNj5%%%J5K0
10818G0nk5k5j5l0n0k0K5L0K5Nl0j0J0K5K5J0J5K0L0J0j0J0J0j0k5m0m5k5N%J0%j0K0J0j0
10816b0k0l0k5k5nK5K0%%NnJ0%nJ0%J0M0M5Nk5l5m0k5NL5L5J0j0j5j5j0k5k5k0k5J5J5J5J5
10813i0J5K5L5J0j5j0k0j5J0NNNK0%%J5J5nJ5%j0j5%L5L5J5k0m0l0nJ0K0K0J0k0k0nJ0nNn
10810Em0l0j0%K5K5Nj0n%j0j5Nj0nn%Nj0%%j0NNj0%%j5J0nnNj0j5Nnj0Nj5J0J5%K0K0%J0J5
10807e5nn%nn%n%%N%%J5nj0K0L5L0L5L5k0m0k5k5k5l0m5j0M0K5L5L5%k0j0nj0j0j0j0K0%J0
10804e0J0J0J5J0J0NJ0J0J0J0J0NJ0j0l0k0k0nl0k5j0%NN%J5nj0K0K5K0K5K0%k0nj0j5J0K0
10801B5M0M5M5J0l5o5p0n0j5J5L5M0J5K0%%j5k5j0NK0L5K5nnj0j0k5l0j0J0L0J0j5j5J5K5
10799E5K0j0l0l0j0j0nnj5%K0J0k5j0K5J0N%J0%k5j0J0K5K5NnNK0K5J0%j0J5K5J5Nj0NK5L0
10796A90J0l0n0j5j0%J0n%%n%%%%%n%j0m0j0NJ0nk5j5j0j0J0M0L5L0J5Nl0n0m0l0NJ5K5J0
10793B0%J0K5J5J5j0%j0%J5M0L5K0%l0m0k5j5%K5L0Nl0k0nJ0l0j5%NK5K0Nm0m5nnnnn%k5k0
10790f5%K5%%j0J0K0k0%J0J0NNNnn%K5L0J5k0j0J0J0J0Nj0j0nK0K5%j5k0NJ0k0l5%j5k0NK5
10787@L0K5K5%k0j0j0J5J0J0J5NJ5J0J0nnj0nj0nnnnnj5NJ5nnj0l5l5nJ0K0K5J0NL0J5j5j5
10784F5j5%J0J0J0nnJ0%N%%l0n0l5m0k0J5%%j0j5K0L5J5nj5K0M0K0Nj0l0n0p0k0K0M5L0L0
10781b0K5J0k0j5k0%k0%NN%J5K0J0J5J0J0k0j5J0K5L5%j5k0k0nl0l5j5J0J0%k0nnnnj5NJ0
10779i5J5J5J5%K0M0M5K5j0k0k5k0nJ0L5K5J0m0l5l5%K5J5nl5k5j0nnnNN5N5L0Nj0j5%k0J0
10776C5L5L0J5k0l0k5k5j0j0K5K5K0K5j0k5j0j0l0%K0K0%k5k5nNK5J5l0m0m0%L0K5%Nj5nn
10773d0J0J5K0Nk0k0k5k0n%K0M0K5NJ5J5N%%NnK0M0M5j0k0j5j0k5j5k5k0j5k0l0j0%K0J0J0
10771b5J0J0J5Nn%Nj0k5k5nL0L0J5j0j0L0L5nnj5j5j5j0k0j0j5j5%%K0M5K0NNK5j0nnj0nn
10768B5nj0j0NNj5j5l5NK0K0K0k0j5NNnJ5J5K0%k5k5nK0K0K0K5L0J0nk0m5n0m0j0K0M5L5N
10765C5%k5k0k0%K5nk0j0j5K0%j5l0m0j0J5N0P0M5%m5m5j5J5j0j5m0m5j5NNNJ0NJ0%K0K5K5
10762e5L5J5%nnnNj5%nj5j0j5nNM0L0J5K5K5L0J5k5n0l5l5j0J0%n%%%nK0J5J5J5J5J5K5J0
10759H0j5j0k5%K0K0K5K5k0m0l0k5j0j0j5j0j0nk0nK5K5M0J5J0nj0J0K0J5L0J0j5j5Nl0n5
10757em5NK0J0J0nl5k5nNL0N%J0Nj0K0J5%J0J0nK0J5%J5Nj0NJ0j0nN%%%K0NNNJ0J5%l5n5m0
10754@m0j5%j0nL0K5J5L5%k5j0j0n%n%nnk0J5K0NK5J0NK5K5N%nJ0j0n0k5NL0K5j0l0k0j0%
10751ej0NL0N0M5L5J5J0k0o5n0l0NL0J0j0k5l5j0L5M5M0Nl0nj0k5k5k5l0J0J5L0nn%%j0K0
10748EJ0K5Nk0k0l5m0k5NL0L0M0M5K5%%%%%L0L0Nj0l0k5m0k0J0J5%l0k5k5m0j5%J5J0J0J0
10745d5J0J0J0%nk0k0nL0N5L0j5l0l5m5l0%J0J5J5J0%j0J0K0L5L0L0L0K5%k0j5k0k5NNNN%
10743E5K0K5L0K0%j0l0k5l0k5%J5J5K0J5%n%%k5k5k5k0j0K0K5K5J5nk5k0j0nj0j0J5J5nk5
10740a5k0%NJ0L0L5K0Nj5j5N%J0NNNj5k5l0j5K0L0L5J5nk5j5j0j0J5J5L0L5K0Nj0%j0j0n%
10737A05k0nj0j0J0nN%%j5J5J0nN%k0n5m5k5j5Nn%K0M0K5K5J5j5%L5K5nk5l0k5k0%K0J0j0
10734Ek5j0J5K5L0J5j5l0k0J0K0%l0l0%K5J0J0K5K5K5K0Nk0nnj5j5j5j0l5j5k0%K0Nnk5k5
10732h0k0K0K0L5J5Nj0nJ5K5K0N%nNJ5nj0J5%k0k0%%j5j0nj0NJ0j5%%n%K5K5NNJ0%j0l5l5
10729c5j5NK5J0Nk0k5j5NJ0J5j0J0J0j0%NJ5M5K0K0J5nj0nj0j0j0j0j0j0NNNJ0%%N%K5Nj5
10726E0l5m5j0J0J0J0j0k0j5k5k5%J5K5J0j0j0J0J0NJ0Nj5%%nnnnL5M0J5nNJ0K5M0M5K5J0
10723A75%j0j0l0l0k5nk5k0l5l5j5%L0L0M0K5%Nj0k5k5l0N%j5j5j5j5NNK0%k5NK0K0%n%%%
10720c5%N%J5K0J5J5J5K0J5J5j0j0j0nj0j0j0nNL5L5Nk0m5l5l0j5%Nk0j5J0j5nJ0J0NM5L0
10718B5K0J0j0K0J0nl0l0n%J0K0J5nj5J0L0K0l0n0k5l0k0j0J0J0K0K5K0K0K5%j5j0%NJ0J0
10715E5J0J0NNJ0K0j0l5l5l0l0j5J5M0M0K5J5J0k5m0k0%j0k5j5J5M0L0K0J5%k5m0o0o5j5J5
10713a00K5K0K5L0L0K5nn0n0nL5L0nnNj5j0NnnNj0%nJ5J0NK0J0J0K0%k5n0n5k5J0L0L0J5N
10710a0K5J5J0j0l5l0j5nnnnK0M0M0K5%NJ0nl5k5l5k5m5j5J0M5O0M0K5J0k0l5l0l0l0l0l5
10707a35l0J5J0J0J5%K5J0J0N%%NJ0nnJ5%N%%NN%%K0Nj0K5J5nK0%j0j0j5j0j0j5k0n%k0%j0
10704h5NK5j0K5L5K5N0K0k5l0l0k5J5N0L5K5Nj5%j0j5l0l0j5NK0J5NJ5J0NJ5J0J0J5Nj0j0
10701A05%j5k5l0l0k0K0N0M5K5j0m0k0k5k5nj0k0J5L5K0K5J5J0K5Nk5j5k0k5j5k0l5nJ0K0
10699a0L0J0j0Nj0%Nj0n%%%%%%%j0J0J0L0K0K5K0K0K5K0%j5Nj5j0Nk0%nl0k0j0j5k0j5j5j5
10696b0j0j5nJ5M0L0K0J0NL0N0M0%l5m0m0m0%nNj5l5m0j0K5K0%NJ0J0J0nK0NNK0nJ0J0k0k0
10693C5nl0l0nk0k0nj0j0nK0M0L5K0nk5l0nL5N0N0L5k0k0k0k0k5k0j0l0l0j0j5l0l0j0M0M5
10691i0J0k5k0J0K5L5L5L0J5J0L0%k0j5l5j5j0j5j0j0%K0nK0K5L0L0L0J0J0J5Nk5l0l5j5j5
10688Ej0j0nNJ0j0J5L5J0K5K5j0l0l5j0J5J5J5J5%N%N%%J0j0l0l0k5l5m0k0J5M5M5J5Nj5n
10685Ek0l0n%j5%j0%nnn%%%N%N%%J5K0J5J5K5J0K5J0j0j0%j5l0Nnj5K0L0L0K5K0L0L5J5l0
10682A50o5n0m0k5%j0j5J0K0K5J0nL0K5Nnk5j5j0j5j5k0j5N%j5J5L5L5N0K0j0k0j5j5%Nj0
10680B5NJ5k5nnj5l0l0j5nJ0J0%NNNNJ0%nJ0%%%NK5J5nk5m0k0K0M0K5K0j0j5k5%J0L0M5L0
10677I5nl5l0j5j5k5k5Nk5nK5K5K5K5K0NK0Nnnj0nj0k0k0j0K0K5K5J5J5j5%NNnj0J0Nk5%j0
10674D5nnk0NNj5nNj0Nj0%Nj5%%nN%%j5%K0M0M5L5Nm0n5n0n5n0J5M5K0L5K5J5L0J5nk0k5%
10671A5J5L5M0J5nj0J0k5o0o0o5n5J5L5J5L5K0NK0J0%j0j0%K0%j0K0K0K5L5J5NN%J0j0J5J0
10668A45nk5l0m0k0k0m5j5l5m0nl0j5NK5K0NK0J5NK5L0%J5K0J0L0L5%J0%N%j5l5l0j0J0J5
10666C0J0J5%NK0j5j0j5j0k0k0nj5j0J0L5L0K0NNJ5%k5l0m0k0K0L5L0L0L5J5M5J5k5m5l5l5
10663E0j5K0%%nnJ0M0L0k0n0n5j5%nn%K0NNJ5J5NK5K0NNK5j0nj0n%j5j5%%k0nnk5N%j5%%%
10660e%j5j5k0j0%J5L0N0M5%l5l5k5J0K5K5nk5j0j5J0J0NJ0J0J0%K0K0K0L0J0k5n0m5l0NK0
10657A5NK5K5L5M5K0j5j5k0j5j5j0k5j0NNNNNNNJ0j0j5j0j0j0j0j0j0%nn%nn%nj5j5j5j0J0
10654f5L5K0K0N%%Nj0J0%nNk5k0%k5nnk0%K0NJ0J0J0J0NJ5J0J5J5j0nnnj5j0j0nNM5M0J0k0
10651F0l5m0j5%J5L0nm0l5NM0K5J5K0L0J0%J5%k0m0l5k0%N%%%k5k5%%%J5%j0K0J0nNj5j5N
10648e5K0M0L0L0K0K0K0K0k0k0nk5k0NNk5k5k5k5l0k5l5k5l0%J5J5%nJ5J5nNJ0nJ5K5nJ5J5
10646e5j0j0NM0L5%l5m0%K0M5M0L0j0k0l0m5l0J0L0J5k0J5j0j5nl5NJ5J0L0Nj0k5k5j5N%N
10643h5N%N%J0k0%%k0j5Nj0j0J0K0J5J0J5J5J5J5NNNNNNNN%k0j5%k0nj0j0J0L0J0K0K0J0L0
10640G0J0k0nj0k5j0j0k5nK0K0K0K5%%J0nl0k5k5l5%K0J0J0K0M5N0K0%%%nk0k5nl0k5j5k5
10637c0j5j0j0Nj5nj0nj0K5K0K5K0J5K5M0Nj0%nj0j0nNj5nJ5J0nnJ5nNL0L0J5M0nk0Nk0n5
10635F5o0n5n5j0K5j0K0M0M5M0M5K5j0%K0j0k0nj0%N0L5J0k5m5l0l0j5K0%%NN%NJ0nNN%j0
10632G0k5J0L5J5k5m5k0nj5j5j5k0k0j5J0J5NJ0K0%J5J0nnnj0%j0nnJ0NNJ0nk5nj0J0NnK0
10629c5M0M0M5M0%k0l5n5n0l0%L0N0K5NNj0j0k5%J5J5K5Nk0k0k5k0%n%%k0j5L5N0J5k5j0J0
10626B0%%%%%j0j5J0%j0j0%%J0%J5K0N5N5K5j5l5k5k5j0nj0nnj0Nj5j5k5l5j0J0K5L0J5J5
10623B0K5K5J5nk5j0j5j5j5j5j5NnnJ5%%N%%%K5M5O0L5J5l5o0n0k5j5%K0K0%%l5n5m5l5nJ5
10620a40K0K0K5K5K5NNJ0NNN%k0k5j5J0K0J5J0J0J5k0l0k0k0J0L0J5K0J5j0%Nj5k5l5nJ5J0
10618c0K5J0nnj0n%j0j5NJ0J0NK0M0K0n%J0J0K0Nj5l5l0k0NL5K5J5J5k0j5k0k5k0NK5K0J5
10615F5J5nj5k5j0NJ0nnJ5J5J5j0l0l0j0NK0K0k0m0l0j5j5j0j0j0nK0M0M0K0Nj5l5l5j5J5
10613g5M5K0n%J0J5nnk0j5j5j5j5k0j0j5J0L5L0J0K0K5L0J0nk0k0j0%J5J0NJ0J0NJ0j0l0j0
10610Ek5k5j0j0k5l5j0%K0M0L0K5J5%j5j5nnk0j0j0J0J5%K0J0J0K0%k0k0l5j5L0K5M5M5L5
10607I0J5nk0l5j5K5M0K5j0l0k5j0nnnj0%Nj5Nj0n%j5NnnnnnnJ5J0J0J0J5J0J0J5j0j0nnJ0
10604C5K0nl5l0%J0L0J5%j0nj5J0J0j0%%%%%NJ0nk0m0n0j5K5M5M5K5J0j0%%j0j0%j5nj0j5
10601b0%j0nj5NK0K0L5L5M0K5Nj5m0m0j5N%k0k5k5j0nj0j0l5l5j5K5L5O0M5K5Nnj0k5j0nj0
10599c0nnJ0J0nN%NNK0K5L5J0%j5l0%nnk0N%j0j5NNK0%K0L5K5%nj0j5j0j0j5j0j5j0n%N%j0
10596a5J0nNK0K0L0Nnk5k0j5J5L0nk5%J5K0nk0%%k0m0k0nJ0J5J5n%k5l0l5k0J5L0L0J5K0K5
10593EL0J0j0j5j5m0n0l0j5NNnnJ5K5M5N0K5M0M0K0j5l5k5nN%Nn%%k0J0J0K5J5Nl0l5j5k0
10590@l0l5k5K5M0L5Nnk0l5nJ5J5j0nnj0n%nnnK5N0M0L5J5J5nj5j0j0k5n0m5nK5L5J0NNNj5
10587A5k0k5k0k5nNnJ0L0M5J5nk0l5m0j5J0Nj0j0j5j0K0K0M0M0nk0l5n0l5J0M0J0Nj5%K0J0
10584g0J5k0l0j0j5nK0J5J0K0J5%L5K0NNnk0J0Nj0k0J0J5nNJ5nJ5NNNj5nK5L5Nj5k0l5p0o5
10582a25l5K5Q0O5L5nn0m0j5j0K5K0j0l5l0k0J0M0L5L5L5K5%k5k5k5k5nK0K0Nk5k5j0NnnN
10579f5NNN%N%NK5J0%%Nj5m0m0nK0NJ0K0N5O0K0NNN%l5l0l0l0k0nK5K5J5l5m0m0l0NK0K5%
10576g5NJ5nj5j5J5L0L5L5L5L5K5J0j0k5j5K0J5k0l0l0m0l5J0%NNnk0j0K5N0N0L0%j5l0l5
10573B0j5j0K5M5M0L0nl5n5l5k0nJ0Nj0%%%%J5nl0l0m0k0NN%J5J0L5M0Nj0j0j5j0NJ0%K0%
10570b0NK0%J5K0K5J0%l5k5nj0J0J0j0N%J5j0N%j0NJ5j5%Nj0J5J5j0l0l0J0M0M0nj5j5NJ0
10568D5j0K5J5J5L0%l0n5m0m5%K0J0J0nK0K5j0nnnnnj0Nj5k5k5m0j5K5M5L5L5K0K0L0J0j0
10565H0j5l0n%j5j5%J0k5nnNl0j5%j5j5l0%N0P0K5k5k5j5J5J5nj5k5%Nk0%nnnL5P0L0NJ5K5
10562I0Nj5j5N%nk5J5J5%J0J5K5%J0J5k5l5l0l0%J5nJ0J5l0k0Nj5nj0j0NJ5J0J0J5NK5%k0
10559D0k0l0j5J0K0K0J0J0L0M0Nj5j5j5j0%NK0j0k0l5m5j5L0K5L0L0J0k5j0%j0k0nj5k0nj0
10557c0k0k0j0k0k0j5j5j5j0NL5M5O0N0J5k5k5j0j0j0j0%k0nj0J5L5O0O0%m0l0n%%J0j0nj0
10554a0%J5K0K0j0k5j0NJ5J0%N%%k0k0NK5L0Nk0j5n5n0m5NK0%j5NJ0NJ0J0j0j0K0L5K5J0%
10551e%nnJ0J0%m0%L0K5L0k0m5k5nK0K0%n%n%%N%j0j5j5j0K5K0K5K5K0K5nk0nnNK0L0%k0k5
10548E5j0j0%K0J0J5J0J5%n0p5m5k5j5j5k0J0K5K0J5K0K5L0J5j5j0j5j5nJ5%N%N%Nnj0nj0
10545d0j5Nnj0%%M5M0J5J5J5J5J5Nj0l5k5%%Nk0%j0j0j0nj0j0J5J5L0L5J0%l0l0l5k0k5l0
10543a05nL0M0M5K5nl0k5%nnnnnnnj5k0j5J5M5L5J5nj0j0j0j5NJ0J0NNJ0NN%j5l0N%k5j5%
10540h0%J5K0%NK0J0Nj0nk0nL0K5K5L0j0j0j0nnnk0N%%NNN%J0%%j0%n%nN%j0NM0M0J5j5j0
10537H0J0NJ0nJ5j0n0m5j0N%NNNNNNj5l0k0k0k5k0l0j5K5K5K0K5K0%l5l0%Nl0l0l0l0j5J0
10534b10L5L5J5M5L0J0k5k0j0j0k0%%J0nJ5L0L5L5L5J0k0%j0K0j5l0l0k0k5nnJ0J0J5J0%K5
10531c0J0N%j5nnK0L5L0K5%j5nnj0nk0NK0K0K5K0L0J5L0J5nk5k0j0j0k5nk5k5l0l5k0%J5J0
10528b0NJ0J0NJ0NJ0K5nj0J0Nj5%%%nn%Nj0k0n%NL0L0%n%%%%NL5K0K0j0k5j5j5l0k0l5j5N
10525a5J5J5Nnk5k0j0J5K5K0J5%k0k0nNJ0k0l0j5NK0M5K5K0%j0%j0k5NJ5J0k0l5k5%J0K5J0
10523ENnj0j0j0%J5J5%j0j0%%N%j0J0n%NNnJ5N%NN%J0%NNN%N%k0%j5n5l0%L5K5K5L0K5k0m0
10519A0l0l0l0k5l0l0j0j0%j5%J5M5M0M0M0M5M0j0k5k0j0%N%%j0j0j0j0J0J0J0J0%%N%j0k0
10516b0l0nJ0K5J5J0j5k0l5j0J0L0K0K0J5K5K5J5m0n0l0NL5J0j0j0L0L0L0L0%k0j0n%J5%K0
10514A15Nk5k0Nj0j5j0j0J0J0J0J0J0NJ0N%j5k0%%%NN%J0K0j5l0m0j0N%j0Nj0J0L0K0J5j5
10511F5k0k5j0%NN%%N%Nj0j0l0n5n0l5j5NJ0L0L0K0NNK0nl5k5k5l5j5j0J5L0J5J5K0J5K5N0
10508a5K0M0M5K5j5l0nK5J5nk0k0j5k5j0%M0K5Nk0nj0%K5K0%k0l0l0k0J0J0J0J0J0J0NJ0J5
10506H0%K0nj0j5nk5k0j0j5j5k0k0k0k0J0K5K0J0K0J5NK0J5j0l0l5m0%K0N0M0Nnk0NJ5NJ5
10503E5%J0K0nj5%Nj5k0N%j0k0Nj0j0J0k0j5J0%NJ0N%J0J5nj0l0k0k5k5j5j5l0J0L5J0K0L5
10500d0NK5K0k0Nnj0%K5%m0o0m0%K0J0NJ0J0J0J0J0J0J0J0K5%k0k0m0nJ0J5J5J5nj0j0nK0
10497c5M0L5J5k0m5n0k0J5L5J0L5M5K0N0K5Nnj5J0%j5%nj5%Nj5j0n%k0n%k0%j5k0j5j5j5j5
10495e0j0j5nJ5L0N0M0nm5m0nnnnj0j0nj0%%J0j0N%%%Nk0l0J5K5K5L0L0%n%n%%n%NNnJ5K0
10491B0j5J0Nl0l0m0k5NNNJ0NJ0J5J0J0J0%K0J0J0J0J5K0%K5%k0k5k5k5j0l5k0k0J0M0K0K5
10489EK0K5K0K5%j5k0Nj5j5Nk0k0nj5j5K0K5K5K0j5j5nk5nk0l0NJ5K0M5%l0m5m5l0J5J0L0
10486g0NJ0K5K5NJ0J0J5%j0j5k0m0l5nM0L5L5K0%k0k0k0k0J0j0j0k5k5J0L5K0K0j5j0j5j5
10484g0j5NJ5M0M0K0Nj0k5k5NJ5nj5k5nL0K0K5K5j0j0j0j0nJ5M0M0%l0k5j0%%k5j5J5J0k0
10481@k0l0nNL0NJ0L5N5M0J0%k0m5o5o0k0J0L0L0J5j5l5j0nL5J5j0j5k5nK0K0J5nk0l5l5k0
10478a20%J5%%%%N%J0%%J5J0NJ0NJ0NL0L0K5K5J0k5j5N%%J5nNNJ0nj0m0m5j0J0NJ5Nj5%J0
10475EJ0L0J5j5j0k5%J5%nnNj5J0J0%J5NJ0NJ0n%k0J0K0Nk0k0J5J0nnj0J0n%%%l0m0k0j0j5
10472f5j5K0M0K5K5J5Nk5k5NNJ0J0j0J5%NJ0j0%%%%%%NNJ5nl0l0n0j5J5J0K0J5J5J0NK0L5
10469H0J0%k5%%NK5NNK0%k0%J0L5K5%k0k5%%Nnj0l0k0j5m0m0j0%J0j0%Nk0k0K0K0nj0Nj0l0
10466h0j5NK5L0L0M0L0J5k0m5l0nK0J0J0J0N%J5%j0j0%%j0%%l0%K0K0J0nnJ0j0j0j5n%k0j5
10464c5%j5nk0nJ5L5K5J5L5K0nj5k5k5k5k5nK5K0%k0k5k0k5%J5%J0NNNNM5N0J0J0j0j0j0j0
10461A5K0J0j0k5m0l0m5l0K0J5J5K0M5L0J0nk0k5l5j0K5M5L5L5J0NJ5J0%J5K0nnk5k5j0nl0
10458C5j0j0j5NK5L0J0k0m5l5nL0K5%J5J0J5J0%%J0j0l0m0m5l0nj5k0%J5L5K5K0j0m5l0k0
10456a25%K0L0N5P0N5L0k5m5l5j5NJ0K5NK5NK5L5nj0l0k5k5k0k5k5k5k5k0j5k5j5NK5L5J0
10453f5J0K0NJ0K0K0N%j0nnnnnn%J5J5nJ0J0NJ0J0NNJ0m0k5k5m0k0j5k5j5%NK0L0K5K0nk0
10450e5%J5J0J0NJ0J0%k0o0n0o0j5J0M0P0N5K0J0NJ5%NJ0N%K0nNK5J5J0k0k0k0k0k5J0M0K5
10447H5j5nJ5L0M0K0Nj5l0l0j0j5J0K0Nj5j5j0K0K5K5J0j0k5m5m0l0k0j0l5k5j5J5J5K0J5
10445d0%nj0%%nn%j0j0J5L5L5J0%j5k5k0k0k0nL0J5NK5M0M0nl5k5nJ5J5J0J5J5K0J5J5J5n
10442A20k0k0nj5k0nk0NNNNj0n%J5M0M0%%J5L5K5J5j0l0j5k0J0K5J5J0%j0l0m5o0k5j0nNJ0
10439B0%k0l0j0NK5M5M5L0j0l0j5J0J0Nj0j0N%nn%k5m5l5l0N%j0K0J0J5J0J5K0NJ5J5%j5j5
10437A0%nj0k0%K0NJ0K0k0l0k5k0J5L5L5J5%j5j0j0%%J0n%N%%%%j5J0J5N0N0J5k5o0n0l0J0
10434b0K5J5K0NJ0NNl0l0l0l0%K0NJ0J5%J5J0J5K0J5J5Nm5o5m5j0NK5M5K0J5%NJ5J5%l5l0
10431Ej0%K5K0nk0l5%%j0Nj0J0K0J5L0L0J0k0l0k5k0%L5L5M0L0J5nl5l5k0k5j0%NNK0%j0j0
10428B0K5L0NJ0K5K0nl5l0j0J0j0j5j0m5m0%L5K5Nj5j5k0nK5K5j0j5J0J0%%%Nk0k0j5j5nn
10425g5L5L5K5J0Nj5J5J0J0J0nnj0%Nj5j5J0%%nJ0K0K5j5j5j5j5k0j5nl0k5nJ0J5K5J0j0%
10423c0J5M0J0j5l5l5J0Nj5m0l0%NK5J5K0j0k5l5j5%K0J5M0O0P0%j0j0%Nj0%%j0J5%%%%J5
10420F0nj0j5NJ0k5k5%K5%%NNL5N0M0M0J0n%Nj5j0n0m5m0j0nK0L5L0L0Nj0j0j0nk5%j0j5n
10417F0K5L0j0k5k0k5l0nnj0nj5nNj5k5n%k5%J5L0M5K0j0nJ5K0n%J5K0J5K5J0m0m5j5%J0j0
10414Ek5m0m5k0%NNJ0J5Nk0%L0K0J0nnN%J0J5nk5j0J0J5J0j5n%M5M5N5L5nk0j0j5l5j5K0M0
10411I0M5nj0j5%J0J0nk5m0m5k5J0NnJ5%J0J5nJ0NK0%l5k5l5k5k0j5j5k0K0K5J0L0L0K0L5
10409D5K0%k0k0%%k0j0nj0nk0%NJ0%J5K0j0J0J0Nj0%%n%nnJ5K5%k5l0%K5J5Nn%%j0J0J5j5
10406B0j0%nnK0J5nl5l0nK0J0J0j5k0J0N%%J0J5nJ0J0j0J0K5M0N0K0J0j0j5j0j5j0k5j0j5
10403E5k0j5J5%nnN%nj0k0j5j0j5j0k0nk0nK5K5J5nnK0J0J5J0K0K0NK0J0k5m0m0k5nNNNJ0
10400c0J0NK0NJ5J0NNk0nj0j5%j0j5J0j0j0J0%nJ5j5k0Nk5%K0K5L5K0n%nnJ0K5J0J5K0J5K5
10397A30J0n%Nj0k0k0k0l0k0k0l0j5J5J5K0J5K5J0J5K0Nnj0J0Nn%%j0j0j5nj0j0k0%J0J0J0
10395D0J0J0J0J0J0j0j0J0k5k0N%k0nJ0J0j0l5l5m5k5j0N%%L5L5M5L0j0m0k5k5J5J0J5J5j0
10392c0l0j5j5J0K5K5J0Nj5k0Nj0nnj0%K0J5%J0J0NNL0K5J0k5n0l0%L5N0M5J0Nnm5l5j5j0
10389a5j5j0j0j5nnj5%%j5J0J5k0nNK5M5L5K5Nj0j5J0NNN%J5%nJ5K5J0NL0j5l0l0j0K0K0K0
10386A05J5L0J0k0o0o0m0j0K0J5j0j0J5N0M0J5l5m0k5nN%J5K0nn%j0nJ0L0K5J0N%%%nj0Nk0
10384F5k0k5l5j5%J0K0%j5%j0j0NJ0J5%l0k5K0L5L5j5m5n0j0J5M5L5J0j0%%N%k5l0j5J0L0
10381b0K5J5%k5k0k5k0j0%K0M0N0O0J0k0k0J0K5J0j0l0j0%J5J0j0J0%nk0k0j5k0j0NJ5M0L0
10378H0%j5l5k5j0j5k0j5%J0L0M0K0K5NJ5J0nl0k5NNN%%K0K0J5N%J5J0j5l0l0nNj0l0l0j5
10376b0J0K5K0Nj0k0j5K0L0L5j0l5l0j5%nJ0nk0%J5J0j0J5L5L0%k5nJ0K0j0m0l5k0K0M0K0
10373D0Nj0l5n5n0l5k0J0K5K0%j0J0J0J5NL0L5Nk5j5%K5M0K5J0%Nnk5l5l0K0J5nk0k0j0J0
10370d5K0K5J5%NJ0J5J5J0nj5Nk0j5%k0%j0j0Nj5j5nNk0k5k5k5k5NK0%K5M0O0N0M5K0J0K0
10368A30J0%J0J0Nj0J5J5nm0k5m5l0j5j5NK0L0NJ0nN%l5m5m0j5%K0K0Nj5NJ5K0nj5nJ5J5%
10365B0l5k0NK5%nj5k0%%N%j0J0j5NK5j5j0K0%%N%k5n5n0l0K0K5K0K0J0J5J0J5J0J5J0J5J0
10362A0J0K0Nk5k5k5k5NNNJ0J5%j5L0Nk5j0nK0M0K5K5j0o0m0k0j0J0NnNJ0j0J5N%J5nnnnn
10359d0j5N%j5k5k5l5j5J5N0M5K5%%%%%%%%J0NNNJ0NNNj5j5nk5j5j5k0j5K0nJ0J0J0J0%K0
10356c0K5L5M0K0nn%j5k0m0m5j5%NK0nk0J0nj5Nj5n%k5j0%k0k5NM5N5M0M0M5L5j0k5k5j0k0
10353A5n%k0j0j0%j0j0K0M5L5L5Nk0n0m0NJ5J5j0nnj0j5j0j5j0K0L0K5K5%NN%NNnJ0Nk0k0
10350B5Nnj5nj0nj0k0nK5K5J5L0J5%l0l0o0l0J5J5K5k0%K0J0%J0J5%J0L0j0k5k0K0M5M0J5
10348A10Nk0k5j0k5j5NK5K0J0J5K0K5J0l5j5j5l0%K5K5%nn%j0k5nJ5nm5k5J0N%k5k0n%%%n
10345d5j0j0j0K0L0K5n%J0K5J5J5j5j5j5j0k0j5j0j5nnj0%%n%nN%K0M0L0J5J0%%nk0k0l0l0
10342g0n%L0J0%k0l0k0l0k5j0J0J5K5J5L5J5k0j0NK5K5K0J5Nj0%k0%J5L0J0j5k5j0K0K5J5
10340D5j0m5l5k0J0n%NK0J5nk0k0k0l0j0J0M0M5L5M0J0j0k0k0J0K0NNJ0j0j5j0J0J5j5k5j5
10337a0NJ5j0nj0j0Nk0%nj0%j5%J5n%J0%J0J0%%nNj0%k5%J0J5j5l5k5j0J5L5L0L0K5nk5NK0
10334EK5%k0%J0K0%%%nj0k5l0j0%J0K0K0N0L5K5%%j0j5%%NJ5nJ0%J0%j0%J0k0k5l0%K5%j5
10331F5l0k0NK5L5K5J0n%Nk5m5m0k5n%J0nl0nJ0J5J5J5J5J5N0K5J5nnK0J5n%J0NNj5j5j0j5
10328A05j0j0j0j0k5NK0L0M5J0j0j0l5n0m0m5k5l0nK5J5J0K0J5k0j5l0j0%%NN%%N%K0%NJ5
10325c5J0J0J0NK0%J5J0L5L5K0k0o0l5%K0L0L5L5L0L0j5l0k5l5l0nJ0J0Nl0l5j0nj0nnJ0J0
10323Enk0k0K0J5J5%k0m0nnnj0J0NNNK0nJ0J0nK0J0NNJ0J5%j5l5k5k5%J5K0%k0l5m0k0K0M5
10320g0M0K0nnj0nnj0j5%Nj5nNn%nnJ0L0K0J5NL0J0J5J0J0k0m0j0%j0nj5NJ5j5k5k0J0K0N
10317d0%NNJ0%K0%j5%K5L5J0NJ0J0j5k0k0j5nNK5M5J0j0j0J0%%j0J5j5%Nj0nn%nk5k5k5k5
10314e0J0J0J5J0nj0j0j0j0nj0j0J0J0NJ0J0NJ0J0J5L5L0K0%k0j0nNK5J5J0j5l0k0k0%J5J5
10311F0nj5l5l5j5nK0L5M5M0K0J0J5K0%k5l0k0m5n0m5j0K0L5M5L5K0NJ5J0J5j5l0k0j0%NN
10309F5%nk5l0j5NJ5%k0k0k5nL0L5K0nl5l0nJ0K0L0Nnj5j5%J5Nj5l5j5j0%L5N5N0L0Nk5m5
10306C0m0l0J0L5K5K0nj0%j5%nnnj0j5NL5M5%k0j0K0nj0j0nnj5%N0K0j0l0k5J0L0K0%n%nN
10303F5j0j0J0J5K5%l0l0k5k5k5l5j5NJ5K0J0j5k5k5%NL5K5nj5N%J5J5NJ5%J0J5NJ0J0J0N
10300F0NNJ0J0%k0m0l5k5j0K5K5M5K5J0j0k5k5m5m0m5k5J0K0J5j0J0K0N5N0K0k0j5nL0K5N
10298H5k0k0%J0N%j5j0nj0k0nnk0J5J0nK0J0%J5%%k5k5nNNk0l5k5j0J0K5%j0j0NJ5L5L5K0
10295B5nj0j0j0%%j0Nn%nnJ5k0k0J5%j5nnK5K0J5K5J5K5J0K5J0j5%%k0k5j5k5j5j5j5k0K0
10292d0K5K0J5J0j0%%%%n%N%NN%NJ0nj5j5k5j0K0J5K0K5nn%n%%N%k5j0L5N0M5J0nnj0j0j5
10289A05j0j5j0nk0%K0%J5J5%J0J0j0k5j5j5j5j5k0j5J0J0NJ0J0J0J0J0J0K0NJ5j5l5k5k0
10286A5k5k5k0k5J5J5%K5J0k5%%NK5J5NJ0j0j0J0K5M5K5k0o0p0l0J5L5L5J5n%J0L5M0J5j5
10284A05m0l0nj0k5%K5K5K5K5nj5k0%NJ0J0%%j5j0j0k0m0l0k0J0L5K0K0j5k0nk0j5Nj5%L5
10281c0K0M5K0k0l0k5l0K0N0M5K5%NJ0%NNj0J0K0n%K0N%K0nl0m5m0l0n0l0l5m5J5L0J5K5L0
10278b0J0K0K0K5J0NK0K5NL0Nk5k5j0K0L5%l0m5j5%nj0k0nnj5j0J0J0K0K5K5Nj5j5j0NJ0J0
10276G0J0j0l0l0nk0k5J0K0K5Nj5m0l0k0n%NK0K5j0k5l0k5nK0L5M0K5J0J5K5%k5l0l0k5l0
10273a05k0j0%%K0L5Nnl0k0nk0n%K0L0M0M0K0%K0K5J0j0j5j0nJ0J5%%j5NJ0j0j0NJ5%j0l0
10270a0m0j5NK0K0K5Nj5j5%K0L5L5K5K5%k5m0m5k5%J0NNNJ0J0Nnj0j5%K5Nj5l0k0NNJ0n%n
10267b0nNj5%nK5M5M5K5N%L0L0K0j0m0m0m0k0k0nK0K0nm0l5k0J5J5nnJ5J0L0L0J0J5%NNNn
10265I0nn%%K5K0Nj5l5k0k5nnnj0nj0nn%K5K5%m0m5j5J0%NK0K0nnNJ0%k5j5j0k0k5J5J0%n
10261h0%nl0j0J5J0k0k0%J5L5L5L5L5L5L5M5K5J0j0nk5l5k0nK5NJ0K5%nn%nJ5K0J0J5j0m0
10259A25k0k0l0l5n0m5m0J0M0M5K5j0k5k5%NJ0L5N0O0L5%k0j5k0k0%J5NNNNNJ0l0n0l0m0l0
10256f5j0K0J5j0k0j0J5M5K0n%K5L0K0%n%l0k0l5j5NK0L0K5J0k0k5k5k0%nnK0M0J5j5j0J5
10253B0J0j0NNJ0J5J0J5K5Nk0k0j5j0j5j0j0J0L5L5M5L0J5nk5k5m0m0m0k0J0J0N%J0Nn%J0
10251C0j0%%n%j0nj5l5l0l5j0J5M0M0M0L5K0n%J5N%J0%j0j5j5j5nj0l0NK5K0M0J5k0k0k5k0
10248A0k5n5m5k5NM5L5J5J0J0NJ0k0m0k5l0k5nJ0L0L5L5Nj0nnNK0K5L0L0K5K5Nk0k0nJ5J5
10245I5%nk0k0nJ0nN%%l0l0%N0N0L0%%k0%J5J5nk5l5j5%j0j0nj0j0j0l0l0nJ5K0%%j0J0Nn
10242c0J5NNJ0N%J0J0%j0j0k5nK0nk5k5J0J5J0J5J0NJ5J0NJ0J0J0K0L5%j5k5J0%k0j0j0Nk0
10240D0j5Nj5j0J0J0K0%%k0k0%K0K0J5L0L5K0Nk0k5k0l5j5nJ5NNNNnJ0M5M0K0nk0%k0j0J0
10237A30J5j5l0j0Nn%%%%%K0K0Nl0m0k0j0J5j5k5j5k0j5%j0nj0nj0j0K5%%J5K5%J5J5%%K5
10234C0M0K0k0j5J0K5K5L5J5%j5j0j0%%K0j0l5l0m5k5NNNNJ0NnJ5%l0j5j0j5j0j0j0%L0O0
10231D0M0L0J0j0k5n5n0l5%J0L0L0J0K0K0NK5N0J0k5p5n5j5K0K0%l0k5n%%n%K0j5m0k5NK5
10228g0L0%m0m0j5NL0L5L0L0K0J5nl0%J0J5nN%J5nj5NJ0j5k0k5J0K0J0J5NK0J5K0j0l0l5o0
10226e0k5NJ0n%J0%J5K0%J5J0J5J0j0nnnk5J5J0k0l5j5L0L0%%%nN%J5nj0J5J0j0%k0j0j0k5
10223e5%k5%J5J5K0J5K0K0NL0J0j0N%J5j0%Nk0m0l0k5l5k5k5l0J5L5K0K5K0K5K5K0K5nJ0J0
10220G0J0NK0nk5k5m0j5J0NJ0J0%%%%Nnj0J0j0j0%k0j5%j0j5%n%nK5M5P0P0K5j0n0n0k5nj5
10217B0j5k0%%j5j0j0nj0J0J0J0J5NNL0j0k5k5n0j5NNNJ0K0K0J0L5K5J0K0K0nk5j5j5k5nn
10215a5k5J0L0NK5K5J0L0J0n5n5n0n0NO0L5K0Nm0l0nNL0J5J5M0O0O5L0k5m0l5l0l5j5L0M0
10212I5K0K5%l0m0m0m5m0%L5J5J5Nj5nnnnnnnnnnL5L5M0K5nk5j5j0k0j5j5j5j0j0j0j0Nj5
10209h5k0NJ0%J5%J0J0j0K5J0j0J0%%NNNK0L0L0K5j0j0j5j0j0j5k0nK0L0K0L0%J0J5nk5l0
10206F0m0k0j0J0N%%N%Nj0j0j0j0j0j0j0j0J5J0J5J0NJ5K5nj5k5l5nK5M5M5L0Nn%%%%%%k0
10203G0k0k5j5%K5L0NK5L5L5K0j0n5l5k0k0J0J5k0n5j5J5K5J5J0J0J0j0l5k0j5NM0L5Nk5m0
10201Em5l0J5L0J5K5L5NL5J5j5%j0j0j0nk0nJ5%%J5nJ5J5nk0j5nk5k0j0j5k0%%%nN%%%j5%
10198f5K5L0N5L5Nl0l5nL0M5L0J0%k5k5k5l0k5%J5NJ0%k0nj0j0j0j0j0N%N%N%NNj5j5j0j5
10195g5j0j5j0j5%%j5NL5L5L5L0j0m0k5k5NK0J0J0j0l5j5k0J0K5J5K0J5M0M0J5nnk0N%%%%
10192B0NN%%j0l0l0j0K0K0NL0J5J5K5J0k0j5k0k0nnj0nnnj0nJ0J0J0J0%J5J0Nn%Nj0j5%K0
10189C0L5M0L5j0l5l0j0k0k5l0NK5J5K0K0K0J5L0J5nk5m5o0l0NNNJ0J0k0k5k5k0nK0M5M0j5
10187A0o0m0k5J0K5J0K0L5J0j0k0NJ5NNK0Nk0l0j5L0N0L0%k5k0j0j5k5NL0L5L0L5L0K0K5K0
10184B00K0%l0j5j0j5k0l5%%n%N%%%%%%n%J5k0m0l5J0K5J5J5L0J0j0k5l5l5j5J5J5K0L5Nn
10181H0k0k0nj5j5j0j5j0k0nj5%J5K0nJ0J5J0J0k0j5j5j5J0L5K5J5k0k0j5l0k0j5k0k0%%L0
10179a05M0J5J5J5J0K0nJ0J0NJ0NJ0Nj5j0J0nnj5J0%N%NK5K5nk0l0k5k5k5k5l0l0k5J5L5K0
10176h0L0K0K5K0K0K5Nk5k0nn%%j0nj0j0Nk0nnL5M5N5K5NN%%%k5j5j0j5j5j5j5j0j0l0%K5
10173a5K5K5K0J0J0NJ0j0m5m0j5J0J5J0J5NJ5J5J0N%j0J0%%%%%j5j0%l5j5NNnnJ5J0NJ0nJ5
10170E5J0NNJ0K0nnK0J5j0k5k5l0j0%nNJ0J0J0K5L0Nj5k0k0k0Nj0nj5l5l0nK5K0%%%%j0K0
10167EJ0nj5j5m0l5j5K5M5M5K0K0K5K0j0j5j0j0k5%j5j5n%n%%n%nk5k5j0J5K0K5K0K5L0M5
10165I0N0K5j5l5l5j5K5J5J0k5l5l5k5j5NJ0J0NK0J5J0j0J0J0k0j5l0N%Nj5k0j0J0K0%k0k0
10162d5%K0L0K5L5J5K0nj5l5l0k5l0nNM0M0K5j0j0%%j0J0J0%K0%l0j5j5NNNl5l5k0nK5K0K5
10159EL0J0J0NNl0l0j0j0nj5k0k5k0NK0%j5k0k5k5%L5N0N5L0K0%j5k5l0K0J0Nj0j5j0j0j5
10157f5j0J0nnK0J5J5K0nnn%%%n%j5j5NK5Nj0%%j0j0j0j0K0L5L0K5n%j5%j5l5k5j5J0M0K5
10154Ej0j0J5M0K5j0j0j0nnn%j0j5j0K5K0N%NN%J0%J0NNnJ5j0j0j0j0j0j0j0j0J5L5J5j0m5
10151A5m5j5NJ0k0j5k0j5j5j0J0J0J5J5J0J5J5J5J5J0NJ0Nj0j0k0%NL0L5%j5j5j5k0NNN%N
10148A0J0j0J5%N%%J0nj0J0J5n%J0%J0%NNj5nL0L0J5j0k5j5k0j5k0j0NNj5j5j5k5j0NL0J5
10145eJ5%j5j0j0j5j0j0j5%%j0k5j5K0N0M0K0%j0j0nK0K5K0K0%j0k5k5%J5j0nk5j5N%k5k5
10143h0%L0L0%k0nJ5K5J5NK0L0j0j5k5l0j5j5j0j0j0NN0L0J0nk5k0j0J5K5K5J5j0%j0j0nj0
10140enj0K5NJ0K5L5M0J0j5k0nNK0%j5k0NJ0j0l5k0j0J5J5nk5l5k5k5%L0M5M5%j0nnK0J5J0
10137H0J5Nj0Nj5m5m0k5%M0M5j0l5m0m0n0l5J5O0N0K5NN%NJ5J5J5J5nnNj0k0%j5j0j5j0nk0
10134d0j0%%j5%nj5NL0L5L5L5M5K5j0l5m5j0J0J0K0K5K0K0J0nN%%NnJ0j0j0%j5nnj0nj5j5
10131F0j5j5k0j0j5j5j0%k0NL5K0j0nJ5nm0o0k5K0L0K5K5NJ5J5%%j0NJ0J0J0J5J0J0J0J0%
10129H5%N%j0J0j0N%k0j0nj5n%k0k0%j0j0j5j0j0j0J0L0K5Nnk5k5j0NK5K5NNnnNn%n%n%k0
10126d5J0Nk0J0j5j5NNj5n%nnnnj5J0K5K5K5K5K5K5M0K0k0%Nk0j5%%k0j0J0nnn%nnk0k0k5
10123e5k0NK5K5%nl0k5j0J0K5J5J5NJ0K5nj5%j0j0j0j0nj0k0%%k0k0k0k0k5J0K5J0K0K0J5
10120h5K0J5J0K0K0J0J0J0k0l0j5Nj0nj5nj5j0%j5k0%J0K5L5Nj5j5k0j5%NJ0nk0j0J0K5J0
10117i0%NJ0%J5%J5Nj0NnJ0nnJ0%%nNnN%%%%j0J0nnnNK5K5nj5k0j0K0L0N5M0L0%j5k5k5j5
10114D5l5j5J0J5%j5l5J5O0O5L0K0j0k0j0j5nnn%%nj0%nj5l0NNNl0k5j5J0j0%K5L5K5L0J0
10111I5k0m0l5K0O0N5K0%j5j5j0n0m5n0m5l0NJ5L0K5K5j0j0nL0K0%j5l5k5k5%%%%%%%%J0J5
10109e5%J5M0K0Nj5J0J0NJ0K5L0J0k5m0l5J5L0K5J5K5K0j0l0l0j0J5J5J5J5Nj0%nn%n%N%N
10106A10N%NK0j0m5m5l0%K5L0K5K5J5%k5l0k5N%k0nnnj0%nNj0k5l0K5M5Nj0%%J0j5%%K0K0
10103D5j0l0K5K5L0K0j0k5j0j5J0M5M0J5nj0j5nj0m0l5j0%J5L0nj0j0k0%j5j5nj0j5NNj0N
10100c0nj5J0Nj0n%%%n%N%NN%N%N%NJ0%nJ0N%J0NJ0J0J5J0%J5Nj5Nj0l0k0j0K0M5K0j0m0l0
10097@j5J5N0N5M5nk0m5p0p0m0nL0J5J5K5J0J5K0nj5k5NK5K5M5J0j0k0l0j0nl5j5j5nj0nn
10094g5nj0j5Nn%nn%%j0NJ5NK0J0J5NL0%NJ0%J0NNNJ0%NJ0NNNNN%NN%NNj0J0j0j0Nj5nnk0
10091C0N%j0n%nn%n%nn%%nj0%Nj5%nn%nnNNNNL5M0Nm0n0j5%%j0j0J5M0M0J5k0m0NNJ0NK0N5
10087G5L5L0J0j0%N%%N%l5j5J5J0J5j0m0p0m5l0j0NL5N5N0L5K0NJ0J5j0j5k5%L5J0k5m0m0
10085E5k0J5M5K5nj5l0J0J0NJ0NNNJ0j0j0j0nk5%nj5Nk0nnnj0j5%J5%K0NnK0J5%nnJ0j5j5
10082C5J0j0%%K0J5%K0NJ5Nj0l0k0k0l0j5k0k5NJ0nJ5J0%J5%j0%nj0Nj5k5J5J0j0NNNNj5K0
10079b5J5%%K0J0%J0J5K0M5M0K5k0m0j5l5j5Nk0%%j5j0%J0L5L5Nk5m5m5l0%K0J0NJ0J0K0%
10076B5NNJ0J0nJ5K0nk0k0nL0L5J5k0m5j5J0k0Nj5j0j0j0nj0%j0nnnnnk5j0j5j0J0K5M0N5
10073EL0Nl0j0J0L0L0J0k5p0o5l5nNK5M0M5J5%nj0nj0J5J5NK0J5J0K5Nj5j0k0j0j5j0k5n%
10070b0nn%J0j0%%K0K0K0J5j0k5j5j5j0J0J5j0nJ5NNNK5L0J0K0K0K0J5j0l0k0k0k5j5l5j0
10068a5K0L0K5K5J5L5L5J0j0j5j5j5j5j5j5j5nn%nj5NnnJ5nNJ0NNN%%j5j0j0nj0j5%%%J5j0
10065A0j5j5J5J5J0j5j0Nnnn%J0NNNJ0NNJ0N%J0%J0%NNk0k0nk5k0j5k0j5J5K0K0K0J5K0K5
10062G0J0j5j5k0j5nk5j0j5k0k0nK0J0j0j0j5J0K5M5M5Nk5nn%%%%%%%Nn%j0J0nnJ5k0NJ0N
10059A0NN%J5nNNnJ0%%NNJ0J0K0%k5k5k5k0j5NnnJ0N%j5k0nJ5K0NK5M5N0J5Nk0m0n%%nj0J5
10056G0J0j0%NJ5j0j5k0k0k0k0j5k0j5j0n%K0L5J5j0k0j5J5K0J5j0%%K0K0%J0J0J5J0J0J0
10053I0Nnn%%n%nj0l0l0nK0M5J5j5nj0j0nk0n%j5k5nJ0M0J5K0j5nnnNK5J5J5nnj5k0%L0J5
10050H0k0k5m0m5m0%L5L5M0J5j5j0j0nk0k5nK0K0K0M0N0J5%%%nnJ0J0nj5j0nk0m5l0%%n%%
10047a5nN%%k5k5k0J0J5n%j0%j0N%nK0K5L0J5J5j0J0NJ5J5J5K0j5l0n5n5j5L0N5L5nk0j0j0
10044eNK5J5J5J5K0J5J5j5k0j5j5k0j5j5k0j5m0m0j5K5M5L0L0Nj0n%%J0NL0K5nl5j5k0Nj0
10042a5j0J0J0%j5m5k5J5L5L5J5j5%NK0K5NnJ0J5nk5j0K0K0j0j0j5n%k0k0NJ5L5%j5k5NL5
10039D5J0J0j0k0j5j0j0j0j0J5J0k0l0k5n%NJ5J5J0J5K0k0k5m0k5NL5J0J5%nJ0Nj0%%n%J0
10036c5j0NK5%K5K0%K0J0%J0%J0nNJ0nNj5j5%Nj5j0%j0j0J0L5M0Nj0j0nJ0nNj0NNj0nk5k5
10033C0j0j0k5l0%NNJ5%j5j5J0K5M0K0k5m0m0k0l5l5%NN%J5K0M0O0O5K0j5j5%Nj0J0%n%%%
10030E0nN%nK0J0NJ0J0NJ0k5l0l0l0j0nk5%L0K5N0J5l5l0l0l5NK5nK0J5%J0J5l5n0m0m0k5
10028a55nK5O0N5J5N%K5K5%k0%N%%n%Nnk0n%k5%k0j0nNL0K0J5J0K5K5J0%N%%j0J0Nnk5k0k0
10025B5k0l0j0l0j5K5K5M0K0K0M0M0J0k0m5n0j5J0L5K5K5K5%J0J5%j5nnl5l5l5l0m5k0K0M0
10022a0K0K5L0J5nj0k5NK5J0K0K0j5j5k0j5NN%J0K0K5L5J0j0k5l0j0k0k5k0k0%k0l5J5K0K5
10019A0M0J5%J5%J0nk0j5j5%nj0nNj5%nnj0nj0Nj5j5NL0K0J0L5L5J0K5K5%j0j0%Nj5n%j0j0
10016H5j5nj0j5j0j0J0K5K5J0k0k0j0l0k5J0j0j5nJ5L0M5N0N5J5k5n5l0NK5K0nl0k5j5Nj0
10014C5%J0K0J5J5J5J5J5J5j5k0j5j5J0L0J5K0%k5Nk0k0%j0j5Nk0%j0j5Nj0j0nj0nj0j0nk5
10011d5nL0J0k0n0q0l0J5M0N5N0L0Nk0j5k5j0NNJ0J0j0j0j0j0%%%%%%%%K0J5K0J5j0%Nj0n
10008b5Nk0J0M0K5M5K5k0l0k5k5j5Nj5nNnnN%%j0J0%Nj0J0J0nnNK0K0L0J0j0k0k5nJ0J5J5
10006D5J5k0k0j5k0l5j0L5M5J5n%J0J5J0M0nk0j5l0k0nl0l0nJ5K0J5K0k5k0l0j5%K5NK0K0
10003enJ0J0J0J0K0Nj0J5K5M5L5j0m0n0l0k0l0k5J0J0%J5J5J0J5J0K0J0J5J0Nj5nnj0n%j0
10000E5J0J0J0J0%K0J0%k0n0n0k0j0J0%n%j0j5NK5L0N0J5j5l0k0k0k5k0k5k0J0J0J0J0%J5
9998d0K0%j0%Nj5J5K0NK0K0%K5%k0l5l0k0K0J5J0l5n5l5J5J0%k0j5NK0M0L0K5Nj5j0%j5Nj0
9995e0nj0j0j5%j0j0j5%nJ5J0NK0L0L0K0J5J5J5J5j5l0l5nn%J0j0k5nK5J5k0k5K5N0L0j0k5
9992Ek5l0j5%K0K5K5L0K5k5m0n0k0K0L5K5K5Nj5j0NNJ5K0Nj0k0j0j5j0j5k0j0j5nk0nK0L0
9990d5K5K5NnnN%nJ0j0j5%%j5nnk5J0J5K5K5K0L0K0J0L0J0k0j5N%j5nnnnk0%%j5j0%%J5%J0
9986D5L0K5K0L0K5%%J5j5m0k0l5k5l0m0k0L0L5L5K5j0k5k0j5j0J0J0nj5nNL5M5L0nm0l0j5
9984C0%J5j0k0k0j0%NJ0nNNNnN%j5J0%j0%%%J5J0J0%J5J5%j0k0k0nj0J0J5j0k0nl5%J0L0M5
9981C5Nn5n0j5K5J5%J0J0j5j5k5nK5K5J5L0K5J5K5K0%l0k5%j0k0j0j0K0L0J0L5J5l0n%%nk0
9978D5J0K0L0N0J0j0%j5nj5k5k5j0%%j0N%j0J0j0l0j5j5k5%L0K0J0J5J5K0J5j5%j0nj0nj5
9975B5%%NN%J0%NNJ5J5NK0K0%K5J0n%n%%%j0%j5n0l5k0nJ5J0%%nj5J0J0J5K0J0J5%%J5K0j0
9972A30NJ5j0k0k0j0j0k0nk0j0J0J0j0NNJ0%j5%J5M0N0L0j0l0l0k5k5l5j0J5K5j5l0k0l5k5
9969g5%J5K5nJ0K5J0J5J5k0%%J0L0K5J5J0j0nNnk5n5m5m0k0K0L5L5K0%j5l0j5K5N0N5K5j5
9967I5k5k0k0n0p0j0L0K0nnj0j5%J0M5M5K0K0M0N0J0k0l5l5k5j0j5j5n%J5J0%%l0p0q0j0M5
9964a25N5N0K5L0M0K0j0l0j0k5j5k0k5j0%K0J5J0%K0K0%k0m0m0k0NNNNNJ5NJ0J0J0%K0%%N
9961A5n%J0J0%k5nJ0K5M0L0j5l5j5J5Nnj5N%j0%nj0n%j0k0%K5J5k0j5L0N0K0j0nK5L0j0m5
9959G5n0o5l5nJ5L5N0N0L0J0nj5n0p0o5l5J0K5K0L0L5L0K5J0k0%nk0j0j0k0nJ5%J0K5M5M5
9956A05K5j5l5l5j5Nnj0J0NK0L5%nnj5%J0NJ5J0%%J5j0%NN%%N%NJ0nnJ0k0m0l0l0k0m0m0j5
9953i5NJ0NNK0%NJ0%k0j5N%N0O5N5M5K0j5m0n5m5k0j0nj0J0k0j0NNj5k5k5k0l0l5J5K5K5K5
9950a00M5M0K5J0j0%%j0k0k5nM5M0K0%j5j0J5L0J0j0%Nj5k0nk0%M5L5Nnj0j5j0j0k0L0K0%
9947H5k0j0j0nK5M5M0L0J0J0K5J0%l5l5k5k0k5k5J0J0J0J0Nj0l5m0%J5K5K0J5j0k5m5m0k5
9945d0j0J0%j0j5k0k0j5N%%K5L0L0M0M0K0j0j5J0%j0l5k0%J5nj5nj5k0l5j0K5K5J0J0nL0J5
9942A0J0%J0%j5j5j5k0%NJ5K0N%J0J0J0J0J5J5%l5l0j0NK0K5J0nNNJ5J0N%k0%j5nj5%j0m0
9939ej5nJ5K5J5J0L0N0L5%l5k5l0k5n%j5l5m0%L5K0Nj0k5l0j0J5K0J5K0J0K0J5J0NNJ5K0L0
9936A30K0nk5l5m0l0j0k5k5k0k5j5NK0L5M0J5K0Nnk0k5NK0M5N0K0j0l5k5k0j0J0j5J0nn%%
9934B0%n%n%%j5J0Nj5k5j0j0J5M0L5M5J0k5l5k5J0K0%%Nnk5l5j5J5Nnnj0nnnn%NJ0J0J0%J5
9931eJ5%%%J0j0l0l5m5l0%K0NJ0NJ0J0J0j5nj0j0nJ5L5M5L0J5J0%k0l5l0J0J5K0NL0N0L0J0
9928A30%N%J5j0k5m5m5l0nl0k5nk0j5m0nN0N5M0nk0k0nl5j5k0NK5Nj5nnJ0J0J0J0%K0J5%K0
9925b0J5J5K0J5J5J5J5J0J0NJ0j0m5m5nnn%%n%%%%J5J5%nJ5J0%%%k0n0k5K5L5L0Nj5l0n0k5
9922f5nk0j5J5K5J0K5L5M5K5k0k5k0%J5M0Nl5l0k5NJ0L5Nnk0J0L5nm0m0k0K5L5M0J5%k5l0
9919A0j5J0k0J0J5N0M5K5Nj5k5n0m5l0%%k0l0k0k5j0J0%%L0M5M5L0Nj0j0nNj5j0Nj0%Nj0n
9917c0J0%nj5j0J0L5K5J5nk0j0Nnnl5k0%K0K0%J0J5J5J5L0Nm0m0j0%K0NJ5J0NNnJ0J5nj0J5
9914F0J5n%J5J0%%J5nj5nj5j0nj0j0nj0j0j0j0j0j0nj5NNj0n%nnJ5%%K0nJ0J5nJ0j0nNJ0K0
9910A5nl0j0J5J0nnN%%NJ0NNNJ0NNj5j5j0k0k0j0nk0k0nNL0J5j5j5J5K5J0k0j5NN%NL5M0M0
9907F5L0J0j0j0NNnm5k5J0K5J0K5L5L0J0j5l5m5n0l5k0nnk0%j5nnj0K0L0M5K5j5k5l0l0nN
9905h0L0L0K5L0L0J5nl0l0j0j0j0j0J0J0%J5L5K5%j0k0nnk0j5nj0j0j0%K5M0J0J5NJ5%j5n
9902E0nJ0k0k0J5K5NJ5K0j0l0k0k0k0l5k5l0%K0J0J0L5L0L5L5J0k0j0NN%k5m0k0%j5j0j0K0
9899c0%J0j0J5J0j0J0j0%n%nn%Nj5%%nn%nJ5J0J5J5L0L5K0k5j5J0nnj0nk5%M0L5%m5l0j0J5
9896A0N5N0K5%l0k0j0j5k0j0k5j5j0j5k0j0j5%%N%%%%%M5M5L0j5n0l0NL0nl5j5j5J0L0M0N
9893Ennj0nnj0nj0J5nNNNNNNJ5NJ5J0J0J0K5%j5j5j5k0j5j5k0j5n%%%j0Nn%J0NJ0NNJ0J0J0
9890@nJ0N%NNJ5nj0j5k0%J0L0K0K5j0nl5n0k0K5O0O0L5K0k0m0p5n5k5J5L5L5L5L5N%NNnk0
9887H0k0%NNl5l0nnl5m5l0J5K5L0j0k5j5j5j5j0k5nK5K0K0K5J0Nl0k5J0N0M5J5%j0J0k0k5
9885d0l0NJ0nk0k5%L0K5K0M0L0L0K5L0j0l0l0j0NK0K0J0j5j5nl0j0j0l0%%%J0nN%NN%N%NN
9882B0%J5%k0j5J5K0J0j0j0J0K0M0M0K0Nk0m0m5k5Nj5j0nk0k0%J0J0J0J5J0J0K5%j5Nj0j5
9879B0Nj5nj0J0K5K5NJ5K0K5NnnNj5n5p0q0m0k5K0M5P0O5L0J0J0nl0k0k0j5k5k0k0L0K5K5
9876A0L0Nk0j5%nNJ5n%J0%NnJ5%NJ5%J5%n0m5k5%k5NN0N0K0j5l0l0nj0nnnnL5L0L5j0l5n5
9873e0l0%NL0L0K5L5K5N%k0n0m5m5NK5K0K0L0J0%k0k0%%j0n%nn%nj0j0%j5nnk5J0K5K5M5J5
9870Ej0%j0nj0j0nnJ0N0K5L0nk5nj5k0nj0k0K0%NK0NJ0J5%j5l0m0nL0M5L5L5K5j0J0J5l5k5
9867G0l0l0%%%N%%N%k0%Nk0j5NJ0k0n0j5J5L5K0L5K5L0nnnn%j0j0%Nj5j0%j0n%j5%J5nN%%
9864a5K5j5%J0j5J0NnnNnj5k0nJ5L5L5J5NK0%J0J5NJ0J0j5j0j0nk5%j0j5nj0j5%j0j0j0nN
9861b0NJ0J0NNJ0NN%j5J5M5K5j5l5k5j5k5k0NK0J5NN%NnNN%%nj0Nj5j0Nnj0K0J5J0L0NK0L5
9858A20nj0j5j0j5j5j5nk5m5m5n0m0k0NJ5M0M5K0%%J5K5L0J0J0NNNL0K5nk0k0j5l0j5K0J0
9855A5J5J5J0nNJ0j0J5K0j5k0k5k5k0%K5K0Nj5J0J0k0l5m0J5L0K0Nk0k5l0j5K0J5%j0J0j0
9853e0%NNNJ0K5N5N5Nj0n%n%j5J0j0%Nj5j0NNj5m0l5%L5M0J0Nj5k0k5j5k5%n%n%%nnJ0J5%
9850b5K0NNK0%j5nk5j0K5K5K0K5L0K5L0L0j0j0Nj5m5m0k0J0M0M5J0l5o0n5m0j0NNk5k5%K5
9847f5L5%k0J0L0K5K0n%J5%j5m0m0k5K0M0K5%j5K0M0nk0k5%K0K0K5K0J5j0m5o5m0nL5L5L5
9844D5Nnk5J0NJ0%J0j0k5n0k5nk0k0J0J0J0J0L5L5Nj0k0%L5O5N5L5%k5j5j5k0j5k0k0k0k0
9842E%%n%K0K0j5k0%%%%%nn%J5K5K5nk0J0L5K5Nnj0k0n0l0K5K0NJ0%J0k0l5l5j5J5L5K0K5
9839E5J0%J5%nJ5J5j0j5l5l5k0j5NK0L5J5nk5%k5k5nL0L5J5Nj5k5m0m0k0j0J0%N%J5K5nm5
9836i5m5k0%K5M5M5K5j0l5j0k5l0j0J5K0K0J0K0J5J0%%J0K5K5K5K0%j0nK5L0Nnk0j5J0Nnm0
9833E0m5j0%K0K0J0K5J5nk5l5k0NJ5%j0j5%J0J0J5Nj0j5j5l0m0l0%J5J5L0L0L5K5K0j5m5k5
9831b0J0L0L0J0%j0%K0J0j0k5l5k5k5j0nnl0k5j0J0NNJ0M0J5%j0%L0J5%J5%NJ5K5K5nk0nJ0
9828F0j0k5l0k5k0nNK5K0J0NJ5J0J0NJ0NNNNl0m0k0nj5k0%%n%J5K0j5k0NL0K0J0K0M0L0K5
9825A25Nk0n5l5%K0J5J0j0%j0nNj5j0NK5M5N0K0j0l5l0k0%%n%j0l0k0k0nnj5%%j0n%NL5M0
9822B5M0J5J0j0k5k5J0L0K5nl5n0k5K0K0%k0j5J0K0J0j5k0j5J5J5J5J5N5L5L0K5J5nj0nj0
9819A65%k5k5%J5K5L5J0j0k5k5j0%J0K5K0Nj5m0m0l0k0NK0J0nk0m5l0l0%J5%%j0NJ0j0%J0
9817c0%%%N%N%%J5J5NK5K5NJ0J5J0j5j0%Nj5k0J5nk0k0NJ5M0L5J5j0k0nJ0J5Nj5l5m0l5l0
9814c0m0l5NM5N0M5K5K5J5%j0%nNj5NK0M5nl5m5k5j0k0k5J5J0J5J0J0K0%m0l0j0%K5J0J5j0
9811B5l0o0n0l0j0N%J0L0M5K0n%nj0j5%K0Nk5k0l5n%K5K5%j5k0nK0M5M5L0K5K5N%Nj5k0nj0
9808B0nnNJ0%J0K0%%J5j5k0j5j5j0k5k0nK0M0L0%m0k5%J0NNNJ0NJ0J5%n%j0nL0L5M0K0j0k5
9805A05k0k0k0j5j5j5n0l0NK5K5j0m0j5J5K0J5K5M0L5J5j5Nk0k5NK0K0K5K0k0l5l5j5nJ5J0
9803B5J0L0N0O0K5k0k0j0k5m0k0l0l0j0K0J5%k0%nj0k0Nj5j0N%%%NNj0J0L5M0M5L0nm0l0j0
9800C5%%nNL5M0L5L5J0j5l5m0k0j5k0j5j5N%j0%n%nnK0J5%NJ0J0J0j0k5l5%J5J5K0J5K0M0
9797A20Nk0j5k5l0k0j0k5k0j5k0j0L5N0M0nj0j5k5%J0L5Nn%NJ5nnJ5Nnl0m0j0j5k0nJ5L5K5
9794A0K5M5N0J0J0j5j0j0j0k0nj0j5%k5k5Nj5j0j5j5J5j0j0J0Nj0Nnj5k0k5j0NK5K5Nj0l0
9791i5l5j0NJ0J5J0K5L0j0j0J5J0J0J5NK0%K0M0K0%j0k0l0l0k0j0k0NM0M5K5N%j0j0j5nk5
9789Ek0J0K5%j5k0NM0J5%j0NK5J5NNj0k5J5J0J5%l0l0J0N0N0J5J5J0J5j5k5l5j0Nnl0m0l0
9786A5j0%K5J5Nk0k5j0K5K5j0l0k0J5M5N0K5K0j0nnj0j0k5k5k0k5%K5J0J5%NJ0%nJ5J5nNN
9783A00nJ0%%%%N%k0m5k5NNk5m5k5nNL5M5M0L5J0j0l5m5k0j0l0j0NJ5K5%j5k0nk5l5nN5P0
9780EL5%J5K5K5K0K5K5j0j5k5nj5l0k0j5k0J0K5L0K5K0%k5k0nK5K5%j5j0j0l5n0n0l5j5J5
9778g5J0j0nJ5%%NK5J5J5J0J5J5K0j0j0nnl0k5%K0K0N0N0K0l5n0l0J5O0N5K0K5J0%k0m0n5
9775H5m5k5n%%%%J0J0J0J0j0j0J5L5K5K5L5J5j5m5l5k5j5J0j0Nn%%nj5N%j5k5k5%K0K5K0J5
9772D5L0K0%l5k5l0k5l0l0l5J0K0J0K5%J0J0j0l5l0j5NK0J5J0K5NJ5J5nnk5%%k0nj0%nnnL5
9769f0L5L0L5J5J0K5%l5n0k5J0NJ0J5%nj0J5M0L0K5J0k0m0l5j5Nnnj0Nk5k5NK0M0J0nn%K5
9767D5K0Nnj0%j5nnk0%nnnj0L5L5K5L5Nk0j0%nj0nn%K5K0Nk5k0l5j0nJ0J5%NNJ5%j0Nj0nl0
9763B0k5NJ0L0L0Nj0m5l5j5J0%NNNJ0%NNK5Nk0k0j5J5%nnk0J0L5N0K5nl5l5l5j0J0K0NNK5
9760D0nnnnnn%nnnJ0j0j0J0Nj0j0K5J5j0nj5J5L0NNJ0J0%K0J5%K0K0L0Nl5n0o0k5k5m0k5l0
9757a15j0K5J5nnnnnk5k5nK5L5M0N0L5j0k5j5k0%K0J0NNNK5nnJ5J0nN%NNNJ0l0k5n0j0%NL0
9754b0K5J5L5K5j0k5k5k5l0k0l5k0l0m0k0J0NJ0J0J0J0J0J0J5J5NK5J0J5J0J0M0L5%nK0K0
9752I0K0K0l0l0k5k5%J5J0J0J0NJ0Nnj0NK0N5N0J5l0n5n0l0j0NNj5j5n%Nj0%nk0NK5L0L5J5
9749I5j0n5p0o0k5J0K0L5K0NNK0K0NK5Nk5l0l0k5k0%J5L0%k0j5%nnj5%K0J5K0M0N0L5J0%%
9746I0j0k5k0NL5K5J5%j5j5Nk0%j0j0nk5k5nJ5K5K5J5J0%J5nl5n0n0nM5K5K0j0k0%k5nNK0
9743EJ5J0NK0J0J0J0j5nJ0j0%nnK0Nj0l0l0j5NK0L0L0%j5k0k5n0p0k5K0J5Nk5j5J0K5J0%n
9741h5K0NNK0NK0M5N5M5nm0m5o5n0k0j0J0K5L0M0N5N5O0L5J0l0n0m5l5j5k0k5nJ0K5K5J5%
9738G0%%nl0m0m5l0NK5K5J0K5J5J0K5Nnj0J0Nnj0J5nK0NNJ0NK0%j0j0l0NNJ0j5l5m0m0J5L0
9735A0L5J0J5L5%J0%NJ0NN%%k5j5j5j5j0k5nj0K0K0j5k5l0m0k0NK5J0J5K5NNK5J5k5j0Nj5
9732A5l5k0M0N5L5Nk5j5m0j0K0J0j0N%N%J5nk5k5l5j5l0l0k5k5%L0J0J5J5K0j0L0L0nJ0J5
9730eJ5J0K5%j5j0k5nl0j0nk5%%%%%%k0K0M0K5L5M0j5m0j5l0m0k0l5k5nJ5J5nJ5K0J0K0L5
9727d0%J0K5j0nnj0j5NNj0l0j5L0M5L5J5Nk0k5k0NK0K0L0L0K0j0l0l0j5NK5J5J5nnnnnnn%
9724C5%%%%%%%%j0m0l5j0NJ5J5J0J0J0K5%k0k5l5j5j5j0%k0j5%j5nnJ5NNJ5nj0K0O5N0J5n
9721B0j5J0n%nj0nnnj0j5NK0NK0J5J5J5J5J5Nnj0J0J0j0NNk5k0%K5NJ0j5k5j0J0n%j0Nnnk0
9718Ek0nl0j0j5j5j0%L0N5M0L0L0M5J0k5m5m0k5j0J0Nnj5j0J5L5K5Nj5NJ0J0J0J5n%J5J0K5
9715A40nk0k0l0j0J0NJ0j0k0k0%j0j5Nj0j0j0nj0nj0nNNNJ0l0j0K5K5J5K0NK5K5J0L0J0k0
9712A00k0j5k0l0j0k0k0nK0NNNJ0NNK0M0M0J5j5l5nJ5J5j0l5m0k0k5j5NK0K0J0Nj0K0K5J5
9710G0%%%%k5k5nM0K5J0j0k5k0nJ5K0N%j0k0J5J5Nl0o5o0l5%K0N0N0K5nnk0n%j5j5nK0L0K5
9707C5K0J5nj5l0l5k0j5nK5K5NNj0j0j0j5j0j0j5j0NNJ0NNNNJ0J5n%J0J0%J0%NJ0%J0N%NN
9704D5%k5j0nk0nj0j5%L0J5NK5%J0K5J5L5Nj5k5k0k5k5n%%j0j0NNj5k0l5j0K5J0Nl0k5nJ0
9701i5L5M0K5NK0J5J0nnJ0NNj0J0NNK0n%J5J0Nk5j0nl0m0l0j5J5NJ5J0J5J0K0K0J0%J0%J5
9698A10%J0J0nk0m5m0k5k5j5J0K5K5nj0L0L5K0nj0K0J0k0k5%J0nk5J0M5K5j5j0K5L5Nk0l5
9696A00l5k5NJ0J0NJ5n%J0N%%J0J0J5K0Nj5l5l0k0%j0n0l5j0J5K0K0NJ0j0j5j0J0J0j0j5j0
9693c0J5K5J5j0N%J5J0J0J5%K0NJ0K5K0J5j0m5l5j0%l0n0j0J5J0%J0L5K5nk0l0n%%j0%%n%
9690e%nJ5j5l0j5j0%L5M5K0j0k0%j5j5J5%l0l0J0K5J5J5L5L5NnnnNj0n%j0%J0J5J0K0NK0K5
9687A40%%J5J0%k0m0m0k0%nnNn%Nj0j0k5k0j0K0J5L0J0J5N%J0Nj5m0m0j5J5N0O0L0J5K5K0
9684A80j5l5k5k0NK0J0J5K0K5K0K5NNj0m5o5n0k0k5j0nNj5j0Nn%%n%%K0K0L5J5j0j5k0nJ0
9681C0K5L0Nnl0j5j5k0N%j5j0nnn%J0N%K0J5J0j0j0%L0L0j5j5J5K5L5J0nk0k0k5l5j5j0j0
9679a5K0M0M0K0%j5k0j5%nJ0J0K5L0J5%k0m0m5m0%L0K5Nj5k0J0NNNNNJ0NJ5K0J0j0k5j5K0
9676H5J5J5K0nl5o0n5m5j0j5j0j5j0Nj5j0NL0L0M5K5NNNNnJ0N%J5J0L0nm5o5o0k0J0M5Nk0
9673h0k0J0M0K0l5m0k0j5NJ0J0J5J5L5L5K0%k0j0j0N%NNN%NNNNk0K0K0K0j5j0j0K0%NJ0K0
9670F5Nj5k0k5nK5L0nk0k0n0l0j5%L0J0%NJ5J5K5Nm0m0nn%J5M0M0K5K5L5J0%nJ0j0m5k5J5
9667F5L0K5Nn%L0J5%Nj5j5m5m0k5NL0J0nn%K5NJ5nnj0j0j0nk0%j5j0%NN%N%NNK0L5M0J5%N
9664A60Nl5l5j5j0J0j0k5k5nnJ0NNJ0J5nnNN%m0l0j5j0J5K5Nj5j0nL0J0k0j0j5K0K0%%j5J5
9661A0K5K5J0j5J0K5K5%l0l5l0l5k5nJ5J5K0J5n%j0J0J5J5Nj5j5Nj0nnn%%N%%%j5NK5K5j0
9658C5l0NJ0nJ5L5N0K5%j0%%j5%J0J0Nk5%NK0%l5m0l5k5k5l0j5NK5J0K0j0l5k5j5nnnnk5k0
9655a55nK0M5N5M5Nn%K0Nj0l0j5NNj0k5j5K0M5M5K0k0l5l0k5j0%%nK0N0M0K0Nk0j0K5K0Nn
9653I0k0l5j5nJ0K0k5k5j0k0l0j0K0M0L5K0%%j0j0%j0j5j0n%Nnk0k5j5NJ5J0K0K5J0J5K0K5
9650F5J0k0m0k5l0nK0M5M5J0l0l5n0j5k0k0k0nJ0K5M5L5J5J5NJ0k0j0%Nj5nj0J5%%J0J0%N
9647B5N%k0k0nj0j0M0O0L0%j5J0J0J0J0J0J5%K0%%J5J0NnJ0nN%%%%k0l0k5k0nJ0J5K0N%l5
9644A15l5m5k5%%%j5j5%N%nk0j5%K5K5L5J5j0j5%nJ0j5n%%j5nnk0%%j5nnK0K5K5J5nk0k5n
9641c5J5N%K0J0NNNj0l5m0j0NJ5J5J0J0J5K0Nj5l0k5k0j5k5k5j0J0K5K5J0NK5K0NJ5J5J5J5
9638E0K0K0J5K0j0k5k5j0%j0%%j0%J0j5J0NnJ5J0%N%%nnnNj5%n%N%%K0J0Nj0l5nK5J0%j0%
9635E5nk0k0j5k0k0j5l0nL0O0P0L0j0j0k0nNJ0%k0j5k0%K5L0%k0k5J0%nN%J5J0%J0NJ0Nj5
9632G0k0l0j0K0J5J0J5L5Nk0j5nJ0%%K0K0M0Nj0j5j5j5nnnnj0nj0nJ0J0k5k5j0nk0NJ0K0j5
9629A5l0%%%%%n%%nn%%%K5J0J5J0J5J0J5j0k5k5j0K0J5K0K0k0m0l0k5l0l0k5l0k5l0NK0K5
9627a60K5L0K5NJ0NNNNN%K5K0Nk5n5k5L0O0J0%NNJ5J0J0J5j0k5j0j5NJ0j5m5n0k5j0%K5M5
9624e5L0L0Nj5%j0%nj0nk0k5k0k5j5NK0M0L5L0L0L0L0J0k0k0l0l0l0k5l5%K0K5%N%%L5K5n
9621Ej0j5NK5L0NJ0J5nl0k5m0k0j0K0K0%l0j0NK5L5L0M5K0Nj0j5J0j0j0J0j5k0j5j5j5k5n
9618c0nk5l0NK0K5%NJ5%k0j5J5K5L0J0j5j5%J5J0%NNNJ0j0L0K5%%K5J5J0%NN%nJ0N%%j5j5
9615A30%j0j0j0j0%k0nnk0%j0j0J0nj0J5n%%Nnn%nJ5j5j0J0NJ0J0Nj5l5l5j5j0J5nJ5J0nN
9612c0J0j5j0j0j0J5M0L0J5k0o5n5k5NK5K0J5L0J0K0K5K0K0L0J0Nk0k0Nj5j0j0nnJ5J0NnJ5
9610F5K0j0nnj0j5%k0nnJ0J5%K5N5L5%k5l5l0m5k5n%%%J0J0%K0J0NK5%j0j0j0nj0j0j0j0n
9607a5%nnNj0n%j5j5k5nK0K0M0N%Nj5NJ0j5%%K5J5K5K0j5j5j5j5nnj0%L0J0%l0n0l5NK0L5
9604c0M0Nj0%%nnNj5nnn%Nj5%%nnJ5J0J0J5J0J0K5nk5k0k5k5J0J5nL0J5%K0NJ0J0nJ5L0J0
9601A05m0m5l5k0nK0%nn%J0j0%NN%j0J0%%N%NNJ0NNN%J5nnn%nnn%nn%nm0m0J0L0L0%j5k0n
9597f0J0%%L5K5J0k0NK5K0Nj5j5k0j5j5j5k5j0J5J0J5J5J5J0J5J0J0j0j0NNj0%n%k0nj0%k0
9594d0nn%K0J5J0J0N%K0K5L0k0m5m5l0j0NJ0nk0l5nK5M0M5J5J0K0Nj0l0k0j5k0nJ5L5M5K5
9592F5nl5k0%k0j0j5k0j5j5J0L0L0NK0K5K5J0k0m0k5l0nK5%J0%%%N%K5N5N0M0J0j0j0nj0n
9589A25n%N%Nk5n0n0k0NNj0m5j5Nj0j0K5J5K0K5M0M0N%%%J0j0%nnnNJ0k0m0m0j0j5l5k5nJ0
9586a00L0K5M5M5K5%k0j0j0k0%nj0k5nK0K0NnN%%J5NNnk0%j5n0l5j0j0j5j0J5L5K0%J5J0n
9583d5n%j0j5nj5j0NNJ5%J5K5NK5M0L5J5j5k5k0l5j5%J5K5%l5l5k0J5M0L5K0j5l0nL0Nn%j5
9580eJ0K5L0L0K5Nk0nn%K0J0%%j5j0n%n%%n%%%j5k0j5j5k5nl5%K0J5L5J0J0L0L5Nk0j5l0j5
9577C0K5J0J5J5%j5Nk0l0k0l0k5nj0k0%J0%J0NJ0j0j5n0o0l5NK0L5M0K5M5K0j5NJ0nNJ5nn
9574a5J0J0j0Nnj0%%j0j5J0NJ5J5J0%K0K5nj5Nj0nj0nNj5l5k0l0k5%J5K0nJ0%j0J0J5j0%N
9571e5J0L0K5J0K0K0L0NJ0%NNnJ0%N%N%%NnnJ0NJ0J5%k5l0m0k0nj0j5%j0j0j0nJ0j0%J0j0
9568a5J0Nj0J5nnJ0j0J0%%J0j5j0Nnn%nJ5J5NJ5K0NJ5J0%nn%%nj0NL0K5K5L0K5k0o0o0l5l0
9565a0m5k5j0l0j5k0K5O0N0L0K5K5M0Nj5j0k5k0j0k0l0nN%J5%m5k0K0M0L5J0j0j0nj0%j0k5
9563d0k5k0l0nL0J5%J0NnJ5L0M5N0L0nk0k5nJ5%l0l0k0Nnj0j0j0k0%M5O5N0%o0o0m0j0J0J5
9560e0K0J5K0J5K5J0J5K0Nj0j5j5J0L0L5j0l0j0nnJ0j5j0l5l0j5J0J5J0J5j5j0nj5j0j5j0
9557e5j5j0l5l5j0L0N0M5L0%%K5M5J0k0l5m0NJ0J0J0K5K5Nk5j5k0j5j5NL0L5Nj0K5N0L5J0
9555A65j5k0j5k5%%Nnnnj0k5l0l5k0%J5L0j0j0J0J0K5J0L5Nl0m5m5m5n0k5J0K5L0NNNNNNJ0
9552e5NK0J5K0J5L5L5J5j5j0j0k0m0n5l5j0%J5M0K0%j5j0j5j0NNJ5%%K0J5%j5l5j0K5N0M5
9549E5J0NJ0%NNNnN%j0%nm0l5k5%Nnj0nj0J5M5M0J5%nj0%%j5nnNnj5J0Nj0nN%J5J0NNJ0J0
9546G5NNNj0J0M0L5j5l0k5J0L0K5J5j0NNnk0n0m5l5%K5K0N%k5m0m5k0N%J5j0j5l5l5L0N0N5
9543@Nj0%%N%NNJ0L0K0K0J5K5NL0J0Nl0l0j5Nj0j0NN%Nk0n0l0l0k0k0j5j5J0L0K5J0N%N%N
9540e%NNNK0K5J0j0nL0K5K5j0l0k5j0%nnj0NL0L5L5M0n%l5k5l5l0k0m5m0k0k5j5k0k0k0j5
9537a90l0nL0N0N0L5J5nJ0J0J0J0%K0L0L0Nj0k5nK5K0J0j0j0J0j0j5j0j0j5j0j0j5j0j0l0
9535f5%K5K5K0K5K5K0K5J5K0nk5k5l5j0NJ5J0k5k0J0J5K0K5K0nl0m0n5l0K5N5O0J5j0j5l5
9532D5k5%nk0j0j5k0nJ0nnJ0J0n%Nnl5l0j0J5J5NK0N5L5J5J0j0j0nj0Nj0j0NK0J5j5k0nJ5
9529B0L0M5M5L0J0j0nj5nj5j0j5j0j5N%N%N%%Nnnj0j0%n%j0j5%K5L0J5%J0J0j5Nnj0Nj5j0
9526H5N%%%NnNJ0j0k5k5m0k0J0%NJ0K0Nnl5l0j5NK5N0N0K0J0%%Nnj5m0l0k0%J5J5%%nj5%J5
9523C0J0j5l0nnj5Nj5nj0j0nJ0nNK5J5j0k5j0k0k5j0J0K0K0J5%NJ5nJ0J0NNnj5J5M0L0J5%
9520G0j5j0%Nj0j5NK0l0l5l5nNk5k0k0k5J0K5J0J5J5J5K0J0J5K0NK5M5L0J0j0NJ5%J5N%J5
9518A75nl5n5n0l5J0J0nl5l5j5%K0K0K0L5J5k0l0k5k5J0J0J0J0K5K5nj5j0K5%NM0L0J5j5j5
9515H0j5k0k0K0J5J5K0J5J5K0J5j0j5k0j0j0j5j5j5N%%J0j0J0N%%J0K0nJ5J0J0J0NNM0L5%
9512B25l5l5j0Nm5o0n0l5j0%K5K0j5l0l0j0j0j5%L0L0M0K5K0M0L5J5%k5p5p0m5J5M5M0K5n
9510B5J0J0K0%NJ5K0J0m5n0l0j5j5%K5L0%k0J5K0J5J0j5nnk0nj0j0j0NJ5NJ5J0J0J0J0J0J0
9507G5%J5K5N%%J0nl0l0l0n%k5J0L5L0J5j0k0k0j0K5L5M5J5j5l5l5j5l5nK0K0NnnNk0k0j0
9504Ek5j0k5k5j0L0N0M0Nl0j5J0J0Nj5l5m5l5k0k0%K0K0L0J5J5L0L0J5%nj0N%J0%j5l5j0N
9501c5J5Nk0j5NK0L5M5N0J0k0l5l5k0NJ5N%%%nj0k5k0j5K5L5L5j0n0n5l5nL0N5N0L5nl0j5
9499A5j5j0k0l0nL0L0L5L0nj0%j0%NN%J0nnNK0K0nk0l5%K5J0J5j0j0j5%j0j5NJ5nm0j5k0j0
9496e0j5nJ5J5K0J5J0K5%K5K0N%K5M5K0nj0J0j0l5l5k5j5k0k0nnj0%j5%%j0%J5K5n%J5K0%
9493C0j0j5j0j5j0j5j0j5J5K5J5K0L0J0K0K0j5NJ5k0n%%nJ0J0nK0J0%J5%j5l5j5l5l5j5k5
9490e5k5NK5L0NJ5K0J5K0nn%j0J0j5Nnk5j0l0j5J0K5K0J5J5K0J0K5j0l5k5j0J0%NJ0J0%nJ0
9487E0L5J0j5m5m0%J0K0K0M0M0K5j5NJ0k0j5nj5j0k0j0%k5J5L0K0K0J5nk0l5m0k5NM5N0L5
9485A40J5J0%j0J0j0n%k0NJ5%%J5NNJ5%k5j5l0k0k0k5k0k5J0NK0nl0k5k5l0nK5NJ5%J0J5%
9482eL0L0%k0m0j0J5M5O0N0%n0n0j5N%k5l0k5k5NK5%K0L0K5L5K0k0m5m0j5NL5L5J5nk0j5n
9479B5j5NNj0n%%n%j0j0Nj5%Nj5j5%Nj5j0%n%J5M5L5K0Nj0k5J0J0k0%n%nj0NJ5J5J5J5j5k5
9476A0m0nK0K0J0L0J0L0J0K5J0k0n%nnn%NJ0NNJ0NJ0J0%k0j0nk0k5n0o5l5%K5J0nnnnJ5K0
9473c0j0l0N%J5nk5k0l5j0NK5L5O5M5J0l0l0N%nJ5%%k5m5o0l5j5L5M5N0J0J5%%%%NJ0nJ5K5
9470B0K5%k0%k0j0j5K5K5K0K0J0l0k5NL0J0l5l5nK5J0NNNJ5nk0k5k0k5NK5K5NnnL0K5N0J5
9467A35nnk0k5j0l5j0l0l5j0NNJ0J0nK0%J0J5nnK0M0M5M0M5%nn%%nn%NNNNJ5j0l5p0p0m0n
9464a5J0NNNNj0J0K5M0J5j5m5k5%K5J0J5j5l0l5j0%nM0L5J5J5J5J0nm0m0nL0L0J5j5m5m0l0
9462e0J5L0K5M0K0j5l5k5k5l0k5l5j5%K5J5J0J5J0J5J5L0L0nj0j5l0k0k5J0L5L0J0j0j5j5
9459b0j5NNN%J5j0J0Nn%nnNj0k0J0L5K5nnJ0K5L0Nk0%J0L5K0Nj0%j5l0l0j0k5k5l5j0J0K0
9456b0K0Nnl0k0j5k0k0%L0Nk0k0J0L5L5J0j0j5j5k0j5K0K5K0K0NNj5m0l5NK0J5J0J5j0nj0
9454e0K0J0L0K0%%J5L5L5J5j5j5j5k5j0J0NJ0NJ0NK0%N%J5nk5m0l5l5j0nj5j0j0j0j0j0j5
9451a00nj0j0k0%M0O0N0K0%N%j0k5k0N%k0k0nj0j0nj5j0j0j5L0K5K5K5K0n%K0J5J5%nJ0J0
9448D5j0l5k0nJ5nk5l0%K0K5K5K5L0J5L5M5J5j0nj0j0N%N%N%N%%%%l0n0l0NL5K0K0K0nn%k5
9445A05k0l0J0%Nk0k0j0K5%l5k0k0K0nk5k5k5J0J5L5M5J5j0nk5l0%K0K5K0L5J0%nj5NNNj0
9442E5j0j5NL0K5J5%NJ0J0K0%m5k5j0%K5J0J0k5k5k0k5NK0K5K0J0nJ5J5K5%J5j0k0m5l5l0
9440B5N%%j0nnJ0j5k0J0L5J0%k0l0J0K0K5J5nJ5L0L5J5J5nl0o0n5%N5N0J0k5k0k0l0k0%J5
9437C0K0%j0j0j0j0K5L0K5K5%l5j5k0j5k0j5j5k5k0l0j0NK5J5J5J0NJ0NNJ0NN%k5l0NK0K0
9434@L0J5%%J0j0nJ0n%nnJ0j5l5m0l5m0j0J0M0L0K0J5J5J0K0J5J0j5nnl0n0l0J5M0J5J0J0
9431A0NN%nnn%nnnJ5J5J5J0j0l0k0k0NL5J5J5nk5k5j0K0K0K0J5%nL0L5K0j0k5j0NJ0%k0l0
9429D5j0K0J5Nj0%nl0l5k5nL0L5Nj0NNL0J5j0m5m0j5M0N5K5j0k0m0m0k0%j0m0m0nK0J5L5K0
9426d5M0K5%J0nj0k0j5%K5L0L5K0nj5%%nk5k0Nnj5j0J5J0j0k5j0J0K5K5J0J5L0J5K0M0%j0
9423A55k5k5j5k5k0k0k0%J5K5nk0k5l0k5k0j5j5k0k5nL5N0P0O5M0K0nnNk0%L5J5J0J5J5K0
9421B05Nl0m5l5l5k0J5n%nnj0Nn%nj0k0n5n5k5K5K0K5K0J5L5L0K0J0N%J5Nk0n%j0nnnnnj0
9418B0nnnj5N%K0K5NNK5J5NNk0%j0j5%j0j0j0j5%k0l0Nj5j5K5K0K5K5%%K0j5l0l5o0k0n%%
9415a15nn%J0j0l0j0L0N0L5J0j5j0J0J0NK0J5J5L5%j0j5k5j0nj0J5L5L5k0n5m5j0K5M5M0K0
9412E5j0l0l0nK5%NJ0%J0Nk0k0k5j5K0J5K0J5J0j5j0J0K0Nl0n0n0k0J5L0K5K0K5K0Nj0n%n
9409A5nNj0j0nk0NN5N0N0N5Nl5j0j5j0j5j5j0l5j5k0k5NK5J5J5NJ0K0%j0j0j0j5J0j5k5J0
9407A5K0%J0J5NNJ0J0NNNJ0NJ0J0J0%J5J0%nl5k0k0k5j5j0l0nJ5%NN%NNj5l5k5k0%K5K0Nn
9403ej0nj0j0j0nnnnnnNnj5NJ5J0nL0K0%J0J5J5J5J0J5K0J0L0J0k5k5K5M0K0j0l5k5l5j5J5
9401F0Nk0l5o0o0nK5J0N%J5J5nn%j0%%N0O0%k5k5m0k0J0NJ0J0J5K0%K0J0k0j0NNNNNk0m0m0
9398g0k0%K0J0Nnj0j0nNK5J5K0J0K5L5Nm0m0J0K5N0L0nm0l5l0j0J0J0J5%K5L0L0L0L0K5N%
9395A80l0o0l5NK0K5%NK0K5j5J0Nk5m0m0k0j5j0j5j0j0j5j0j0J5L5M5Nnj0j0j5K5K0K0K0J0
9392I0j0NNNJ0J5nJ0J0NJ0J0J5NJ0k5k5k5k5k0J5Nj0j0k5l0j0%%Nj0k5n0l0l5NL5K5J5J0L0
9390b0L0J0j5j5j5j5j5k0j5j0NK5NK0L0%K0J5j0nnnj5Nj5%J0J5K5%J5K0J5J5J0J0L0nk5l5
9387G0l0l0n%nnj5nM0O0L0%j5k0NNNNnk0%k0m0m5%L0K0NJ5J5%k0k0%%%j0J0n%%%n%nn%n%n
9383b5J0J0J0NL5K0k0m5n5l5j0nL0L0J5k0k5J0L5K0NJ0N%K0J5%K5J0J0L5nm0m5n5l5J5J0%
9381c0K0nnJ0j0j5NJ0j5j5J0j0%K5L0K5K5J0J5L0nj0%Nj5k0k0j5k0j0J0L5L5M0M5nl5k0k5
9378H0k5k5k0k0l0j0K5K0K5K5L0J0K0K5j5l0k0k0j0J0%%N%N%j0j0j5%NNK0%j5j5k5j0J5J0
9375A0K0J0NNN%nk0k0j0m0m0m5l5L5N0L5L5K5k5j5J5Nj5J0j5j5j5l5nL5L5N0K0j5l0l0j5L5
9373eN0N0L5%j5%k0k5k5m0j0J0J5J5J0K0J0J5J5J0J5J0J5nj0nnl0l0k5k5J0N0K0K5J5k5%n
9370A10nnnn%%%nNj0%%j0nj0nj0j0nj0j0j0j0j0j0j5k0nM5M5J0Nnnnnj0j0l5n5j5J0L0L5K5
9367a5K5K0K5J5j0l5l0j0j0j0nJ0K5M0L5K5Nk0j5j0NJ0j0nj0j0nj0j0nj0J0NJ5%NNNNJ5J0
9364G0j5l5m5l0NL5L5J0j0j0nk5l0%K0L5M0M5Nk5o0l5k5nj0j5K0M0K5K5Nj5nnnj0nn%j5k0
9361e0J0O0P5M5J5j0j5j0j5j0J0J0j0k0k0k0k5J0J0NJ0J0J0J0J0k0k0l5j0NK0K5N%nn%J5J0
9359H0J5J5Nk0l0n0n5l5k5%L0N0K0j0J0L0K0J5K5M0M0K0J0Nl0l5k0%j0j5NN%NN%J5j0n%j0
9356A05nnnNj5j0nJ0J0K0K0nk5j5j0j0j5j0j5j5j5J0NNJ0J0J0nK0J0j0NN%N%%J0NNN%J0%N
9353A10j0l0k5j5K0J5L0J0m0m0j5Nj0j0K0L5J5j0%NNN%N%k0nj0j0j0nnnK0K0%J0J0J0J0L5
9350A20L0L0L0K5j0n0n5l0j0J0K5j0j0j0n%J0J5%j0K0K0j0j0NJ0j5%%Nj0l5l0l5l0J5M0K5
9347F0K0%l5n5n0j5K5N0L0%%%%j0J0Nj0j0k5l0j0k0k0j5k0J0K5N5N5K5J0k0j5j0nNk5m0m5
9345a00o0l0L0M5N5K5NNN%%k0nj0nj0j0j0J5J0J5NJ0J5J5%Nj5j0nj0j0%j5j5j0j5j0L5O0M5
9342B5M5M5M0NNk5m5n0j5j0K5L5j5k0k5k5k5%%%N%%%NNJ0%J5NJ0NJ0nK0J5nNJ0J0NJ0NNJ0
9339A25NJ0j0J5K0%k5k5j0nnnl5n0n0l0%L5K5J0J5J0J0J0K5%J5J0j0j5j0j5j0j5j0j0j0K0
9336EJ5nnK0J0nk0l5l0l0l0l0l5k5K0L5L5K0l0l0j0K0L5J5nJ5L0L0J5%nk5k0j0J0nl0l5NL0
9334i0K5J0j0%J5M0K5J0j5k0K5NNnj5k0j5j0J0L0K0J5J5J5J0J0J0J5NJ5j0l0k5k0j0k5l5n
9331c0J0J5NJ5K0NJ0K0j5l5l0j0%K5NJ0J5j5j0J0K5J0j5j5NK5K0J0nj5l0k5l0j0J5K0K0nN
9328B5k0l5l5j5NNNJ0K5M0K0J0K0J0L5K5J5j5m5m0k0J0%J0NNJ0%NNj5nK5O0O5K0j5n5n5m0
9326F0m0k0k0j0Nj5j5j0j0J0J0NJ0J0J0J0NL5K5K5K5J0k5k0Nnj5k0nNk5j5%%nj0Nn%k0J0M0
9323A0L5L5J5J5K0j0l0k5NK0nk5k5%K0J5J0J0j0%%J5K0j0nj0nJ5J5j5l0%%%%j5NnnN%NNk0
9320D5%%J5L0L0%j5k0k0l0j5nn%n%%n%J0L5M0J0j0j0k0%j0Nn%J0j0%NJ0J0J5Nj0nj5nk0l0
9317Ek0k5k0NK5K5%j0%nj0%Nnj0%j0nNj5j0NK5M0M5K5K5J5j0k5n%Nj0nnnnJ0J0%J5J5%%NL0
9314A25%k5j5j0Nj0%K0%NJ0%k0k0%nl0k5%J5K0K5J5NnNnj0J0J0j0k5l5%J0nk0k5nN%J0%NJ0
9310E%Nnk5k0j0NK5J5J5K5Nl0n5n5l0NK5K0L0L5K0K0J0nk5l0J0M5J5%J5L0k0k5j5k0k5k0J0
9308b5L5K5%nK5L5L0%j0k0l5k0%K0J0%J5nj0k0NL0J5k0o0o0j0M5O0M5%j0Nj5m5m5nj0%j5k0
9305f5%J0J5%K0K0Nl0j5J5L5M5J5j0j5j0j5J5J0j5l5l5j5NJ5K0K5M5J0nj0j0j0J0NJ0J0l0
9302C5k5m0j5nL0N5M5%j5nnj0j0k0%nK0J0Nj0J0j5J0%K0M5M5K5nm0o0m0k5%%j0l5l0j0J0j0
9300h0l0l0j0J0L5L0K5NNK5K5K0K5K5J5%j5l5k5%nk0j5j0j5j5K0K0%K5L0J0j5j5l0l5j5K5
9297d0J0J5J5J5K5L0%j5j0%j0nk5k5m0k0j0j0J5L0Nk5k5NNJ0NJ0J5K0J0K5L0M0n%nl0k0k0
9294ej5k0m0nJ5J5J5J5NK5K0N%k0nj0k0nj0j0nj0j0nNJ0L5N0L5J0%l0J5J0J0N%k0nj0Nk0k0
9291ENK0N%K5L5L0Nj0k0k0j5k5J5J5K0J5J5J0K5J0J0j0k5m5n0m5k0nJ0j5%NJ0%k0l5nK5K0
9289c0nj0k0k0j0J5K5K5K0K0N0M5J5nl5l5j5j0%nn%nj0%K0nJ0J0NJ0%J5NK5j0l0k0j5J0K0
9286D5Nj5nnn%j5NNn%%%%j0J0J0%K0N%K0NJ0%nJ0j0nJ0n%j0j5j5j0J0Nj5m0j5J5J0j5j0NN
9283b0j0%K5L0nj0%L5K5K0K0J5K0K5J0K0J5%l0n5m0NM0M0Nnl0k0j5k0k0k5j0J0J5K5Nk0NK5
9280A00K5L0%j5k0j0J0J0j0l0l0m0k5k5nNL0O0J0l5n0j5J5K0k0j5k0j5j5J0J0K5N%J0j0J0
9277b0L0K0%k0k0%J5L0L5J0%j5l0j5J5K0j0j0nnj5%Nj0k5l0J5J5J0J5J0J5J5J5k0k0J5M0M0
9275A15J5j0k0l0nl0l0k5l0%L0J0J5M0L5M0L5L0j5n5n5m0l5l5m0j0nj0j0j5j5j5j5nJ0N%L5
9272a40O5O0M5NJ0J5%nj0nnnj0j0nJ0NJ0NM5J5nnnj0j5NL5K0k5l5l5J0K5K5%%N%NN%NNJ0N
9269A20Nk0k5NK5j0j0nnj0%nnnj0j0n%%k5m5m5k5j5J0J5J0J0J5J0J0J5J0J5K5j0l0NNNN%N
9266E%%%%J0nnJ0%%%N%%j0j0j0j0%J5J0NJ0J0NJ0K5Nl5n5m0k0NNJ5K5nl0l0k5l0l0K0N5M5
9263e5K5L0L5L0L0nm0k0k5j0%nnK5K0K5K0J5%l5p0l5l5j5J0L5L0L0L0K5NK0J5K0J5NK0Nm0
9260A25m0NK5J0l5m0j5%nnN%NNNNnJ0J5n%J5%NNNk5l5n0j5%nJ0j0k5j0k0j5J5L5K5K5K5K5
9257D5J0L5L0K0m0p0m0nj5l0nJ0N%nk5j5j0%L0%K5L5K5M5K5k0k5k5j5%J5J5NNJ0L0n%K0N%
9254I5K0%NJ0l5l5m0k5nK0J5%NJ0J0Nk0j0%k0l5k0l0k5NL0nL0N5L0N5L5j5l0j5l0l0k5m0k0
9252g5NJ5K0J0J0J0J0J0%k0%j5j0k5k0j0L5O0O0M0Nl0%k0k0%j0j5J0L0K5J0nk0%j5k0J0j5
9249C0%%j0j0n%j0nnn%k0Nj5k0l5%M0L0J5nj0%Nj0m0j5NJ0L0K0K5K5J5L5L5J5%j0n%J5J5j5
9246A20k5k0nnk0j0j5l5%K0L5J0k0NK0J0J5J5K5nk5k5l5l5k5nK0J0NJ0NK0%%%%%%%%%Nj5j0
9243A5nnnj5%Nj0nNNK0L0O0N5Nk5k5j0K0NNj0l0l0j0J0j0k0m0k5NK5K5J5nNNj5%Nj5%K0N5
9240H5L5j5l5k5k5j5l5k5k0j0j0l0NK0K5L5K0%NJ5n%J0j0J5NJ5j0l5k5j5K5J0k0j5NL5%%n
9237b0Nn%Nnk0k0NK5L0K5M0K0k0l5l5k5%J0%N%NJ5nn%%nNnj0NK0K5NL0nl0k5j0J0%nJ0%%n
9234ENL5Nj5j5%NN%nnj0n%j0j5Nnk5j0j0J0M0K5K0j0j5nk0j5nj5j5nn%j0%j0%nJ0J0J0J5J0
9231e0J0J0J0J5%J0NK0%NJ0J0J0NJ0%J5J0Nj5j5k0j5j5j5j0k0k0nK5K0N%N%nj0%j5m0k0J0
9228f5NJ0%nJ0NNNNNJ0J5%j0j5J0L0L0nk5k0%%%%NL0NK5L5L5J5j5k0k5l0j5J0J0nK0L5K0N
9225A40k0k5k0l5k0K5K5j5j0nJ5J0NJ0J5K5%m0m0k0NNJ0J0NJ0J0NJ0J5j0l5l5j0j0%k0l5j0
9222f0K5M5M0NNk0%J5K0N5M0J0m0o5m0j5nJ5L5N0M5L0J0j5j0%j0nnnk0k0l0j0Nnj0m5o0j0
9220e5NL0J5%k5l5j0K0J0j0N%N%NNNNN%J5nnJ5J0nNNNNJ0NnK0J0%J0Nj0j5k5%J5K5L0J5%k0
9216I5nj0j0j0k5nJ5%m0k0J0L5L5J0L0K0nj5j0K5J5nj0j0j5nj5j0j0j5k0k5k5k0NK5J5J0N
9214A0%NNk0k0K0J5L0j0%K0j0m0l5j0K0K5K0K5J0%k0l5j5NNj5l5j5NJ0nJ5K0j5k0nK5J5Nk0
9211c5j5%nj0nnK0K5%L5M0L5J5nj0j0j0n%k0l0Nnk0j5nj5nk5%NJ0J0J0NJ0NNK5Nk0k0%%J0
9208b0%NK0O0Q5M0k0n0m0j5%%j5k0%J5l5m0l5j5NL5L5M0L5K0M5M5K0Nnnnj0Nnn%%Nj0m0l5
9205I5nNNK0L0%NJ0J0%%k5m5m5j5J0%j0J0J5J0J0Nk0m0m0%L0K0Nj0k5j5j5nN%%J0NJ0Nk0n
9202a0K0K5J0J0K0Nk0k5l0k0j5j0k5nJ5L0K0K0J5k0NNk5j5%K5L0K0J5L0L5J5k5m5l5k5%J0
9199C0j0k5l0nNK0K0Nk5k0k5k0%J5J5nj0j5J5L5K0L0K5K5j0nJ0k5l5k0J0Nnk0j0j0j0J5J0
9197c0j0j5j5J0L0M0K0K0M0N5L5j5n5n5k0K5K0%N%NJ5J0K5Nj5l0k0k5%j0k0NNJ0J0J0Nnj5
9194E0J0n%%%j5j0J0L0M5K5k0l0j0j0j0j5j0j5j5j5%%n%J0n%J0nJ5K5N5P5L5%%k0NNj5j0j0
9191A55nj0j5n%j5j5%j0j0j5j5j0j5k0nk5nK0J5K5J5K0K5K5J0%nn%j0%nnn%j5%Nj5k0J0K5
9188G0%J5K0nnNj0k5k0l5j0J0J5J0K0nn%%nn%%J5J5NK5K0%l5o0J0N5M5J5j5%j0j0j5j5%k0
9185F0k5%k5nJ0j0J5j0j5K0%%J5NJ0J0nm0n0%K5%K0J5Nj5%%%NN%J5nnJ0%%J5nl5l0m5k0K0
9182f5L5L0L0Nk0j0%%%J0j0J5L0J0L0%NK0nnK0NNnj5j0j0j5%j5j5J5k0%%NK5K0Nj0m5l5k0
9179a0NNnJ5K0K0m0m0m5j0nJ5K5K0j0k0NK0J5N%K0M0M5Nj5k0k0j5j5j0j5j0j5j5j0J0J5J0
9177c0J5%%J0K5L0Nnk5j5%K0N%%nNJ0j0nNnj0nnnj0j5%j0nnj0j5Nj0j0J5J5J0J5K0NK0J0N
9173C5%NNnJ5nNJ5K0%l0k5nK0K0J0J0J5J0L5L5J5j5l0nNK5%%%l0k0nnj5k5%j5j5J0J0nK0N
9171I0%%NK5J0l5n0m5j5nJ0K5M0J0j5l0k0j5%n%NnNnN%%%%%nNNn%%%%%n%%K0K0j0k0%J5NN
9167A5N%NN%N%NNNN%N%%%J0nl0l0n0k0j0J0K5K5J0J5K0K5K0K0%%n%m0m0l5m5j0N%%K0M5M5
9164C5K0J5%nJ0%n%%J0j0l0l5k5j0j5k0j0k5l5%L5N0M5L5J5%J0J0NNNJ0%NNk5l0j0J0K0%%
9161F5N%%J0K5j0l0NK5K0j0j0K0N%j5j0nnj0nj0j5m0l0k5J0J0J0NJ0j0nNJ0j5nJ0K5M5N0J5
9158A20j5k5m0j5J0NnK0NNNN%J0nk5k0k5%K0K5Nj5k5NNj0J0J5j0j0J0%%%%n%j5%Nj5nnJ0L0
9155C5K0J5NNl5l5K0N0M5J5Nj5m0m5l5J0L0J5J5j0nNK5K5j0j5nJ5J5%n%nn%j0j5%%j0m0m5
9152a5l0l0j5j5%%J0j0l5l0J0M0M0J5J0k0J0J0L0L0n%%nN%%Nj0j0J0J0L0J5j5j5j5j5k0nJ0
9149b5L0J5K0J0J0%K0NJ0NN%l5k5nnj0j5l0nnK5M5M5M5Nl0k5nK0J5k0o0l5l5k0NK5L0J0J0
9146B0J0Nj5l0k0k0J0K5K0NN%J5j0k5nNK5K0K0L0J0nk5j0j5j5k5k0k0m0j5j0j0j0J5M0L5K5
9144eJ5L0J5NNNJ0NNnJ0%l0l0%k0k0j5j5J0L0NK5K5N%K5N5K0j0l5k0k0m5nJ0J5K5J0k0k0k0
9141C0k5j0j5l0nJ5L0K0K0J5%j0K0K5j5m5o0m0j0J0J0M5M5K5j0nJ0J5j0%%%%%NN%%N%%%k5
9138C5nj0k5%j5j0K5K5K5K0%k5k5nK0J5%l5m5j5L0K5%k0nj0L0L0K5L0K5K0k5m0k0J5n%j5N
9135D5nnn%nn%nn%%nNnj5nNj5j0Nl5J5K0J5J5K0K5J0J0K5%k5k0nk5nk0j0Nk0j5%L0L0L5K5
9132G0J0%%NJ0nJ0nl0n5n5l5J0J5J5J0L0Nj0k0k0L0N5O5J5k0j0J0n%J0nl0j5l0k5k0l0l0k0
9129a00J0J0K0NNK0K0%nK0%%J5nJ0%k0j0j5j0J0L0L0J5nNJ0n%N%%NNNNNNNNj5j5nk5j5j0j5
9126Ej5k0k0m0%J0J0J5J5K5K5Nk0K5K0J5j0J0NK0nnJ5N%nk0l0l0nL5O0M0L0k0l0l5m5k5j0
9123@NL5j0m5m0j0J5M0M0J5j5k5j0J5J5j5k5k5k0nL0M5M5K0%j0l0j5k0nJ5J0K5K0J5j0k5j5
9121C0%J0J0N%j5j0nn%n%N%%%%j5NK0Nk5k0j5Nnnnnj0n%j0%nj0j5K0K5K5N%j0k0j5k0k0NK5
9118g5K0J5L0L0K5L0K0Nnl5n0n0n0k0L0M0N0L0NJ0NNN%nJ5J5%j5l5m0k0NNK5%j5l5l5l5%M5
9115e5L5%k0k0J5K0n%j5j5j5j0j5j5L5O0O0M5Nj5n%nnN%%J0j0j0nK5L0L5nnJ0K5M0%k5k0%
9112A60K0J5%j5l5l5l0l5l5%%N%NJ0%J5%J0NN%nJ0j0nJ0nn%nnnn%nnj0j0nj0j0nk0%J0NL5
9109Ej0k5k0L5M0K0NJ5J0j0l0k5j5J5J5J5J5k5k0k0k0%L5J5J5L0NK0K0Nj0%%%%%nnj0l0J0
9106F5k0j0%k0k0N%j5k0Nj0j5J5j0%N%N%%J0j0%Nj0J0%%L0M0N0K5j0l5l0k0nnnnJ0NL5N0M5
9103A40K5j5l5l5j5L5L5J5%%Nj0m0m0j0J5M0L0K5%j5Nj5k5nl0nk0k0j5j5k0k0l0j5M0M5K5
9100C0N0L5%J5K0k0k5j5k5J5J5K0J5k0k0k5k0nnnnJ0k0Nnk0j5k0j5k5j0j0k5K0N0M0K5K0k0
9097A0nNJ0%J5%J0J0%J5L0L0L5K0nnj0j0j5k0j5j5k5j0k5j0L5L0L0L5%nnnl0l0l0l0l0k5k0
9095f0l0k5%N0M5J5J5J0J5NN%Nj5k5%K5N5L0k5o0l0k0K5M0L0J0j0k5j5j0J5L0J5Nk5k5J0j0
9092D5nNK0J5K0J5j5l0j0k5j0J0Nj0k5k0NK0J0Nnj5%N%J0J0K5K5J0k0j5j5k5j0Nj5NnnnnK5
9089EL0K5K5j0j0k0%n%NnN%%%j5j5j5j5j5k0k0j0%J5J0NJ0NJ5%j0l0l0j5J0K0NK0L5K0K0M0
9086F5K5K0K5K5K0%k5l5%j0nj0j0j5j5j0j5j0j0j0nNL0M5M0L5K5k0l5k0%NJ0k5k5k5NK0j0
9083E5m5l5j5J0J0L0N0L5Nnn%j0%%k5m5o0m0j0K5M5K5J0nnj5k0nK0L5K5L0K0Nk5l0nj0J5J0
9081D5K5J5nk5k5j0%Nj5nj5j0nj0nj0j0nNj5j5J0%j0K5K0M0M0L5J5j0j0k0J5K5Nj5l0l0k0
9078eNK0K5%j0j5j5k0nJ0L0M0K0j5nJ0NNNNn%n%n%n%%%J0j0nJ0n%J0j0%N%%N%j0K5K0nNJ5
9075A30K0Nm0k0%J0nk0k0nJ5L0L0J5l0m5m0l5%J5J5Nj5j0J5L0K0NNJ5K0NJ5J5%k0%j0j5Nj0
9072A00j0k0j5k5j0k5k0K0J5n%J5J5j0k5m5l0j0j0nnj0J5N0L5J5nj0J5K0K0K0K0K0J5j0l0
9069G5k5m5l5l0J0L5K0K0nk5k5nNnnJ0J0K5L0J0NJ5NJ0nj0%k0l5k0l0l5J0J0NJ0J0J0J0J0
9066@J0J0NJ0%l0l5%NK0J5J5Nj0l5m0k0J0M0K5Nj0j0%Nj0J0j0l5k0j5j0j5%K0L5N0L0K5j0
9064C5k5l0%K0J0J0K5M0L5M5K0j0k0k5j0l0o0n5nJ0%nJ5J5L0J0J0%NNK5K0%nJ5K0K0%k5k5
9061A10k0j0NNj0l5nJ0K5M5L5%j5l5l0NK5Nk0j5j0Nnl0m0k5nJ5L0L5L5Nk0k0l5l5k0%J0J0
9058b5J0J0J0k5l5k5j0J5L5M0J0n%j0nnJ0J0NJ0J5J0nnj5k0J0K5L5J0j5j0j0j0k0%K0K0K0
9056G5K0nk5l0%j5j5j5j0%%N%%j5m5m5j5K0J5K0J0NJ0NJ0NK0%K5M5M5N0L0J5j5j5j5l0l5l5
9053E0j5K5K0j5k5m5n0l0K0K0L0K0NJ0%J0k0l5m0j5j0j0K5L5M0L5K0K0nnNj0k5k5%K0%k5k5
9050b0k5j5j5M0N5N0K0%nj5j0j5j5j5j5NN%J5M5M5K5NNj0k0l0k5l0J0K5J5j5m5m0j0nk5k0
9048g5J0K5K0J5j0k5j5Nnnj0K0N5L0%k5nj5j0j0nj0NK5J0J5K0J5J5J5n%NK0M5J0j0j0j0nn
9045A10n%J0k0j0j5nJ5L0L0J5j5j0NJ5k0j0%n%%j0J0%nl0m5m0k5J5N0M0K0%%n%k5k0j5k0%
9042A0%n%L5L0L5L5J0N%j5k5j0J5L0j0j0k5k5m5l5j5J0J0J0J5J0J5K5L5Nj5l5j5%J0Nnm5j5
9039EJ5J5j5m0k5K0L5K5L0L0K5K0J5%l5l0k5l0l0n0j5N%K5K5J0k5m5l5j5NL0L0M5K0L0L0%
9037G5k0%j0nnnj0j5%K5K5L0K5L5L5%n%Nl5l5j5%nj0j0n%nnM0O5M5nm0l5j0k0j5%k0m0j5J0
9034A5M5M5J5%%j5j5k0j0%K0K0Nj0nnnnJ5NNl0l5l0l0K0L5N0J0k5k0j0L0L0L5N0K5NN%%j0
9031B05l0l5nnnnnk5n5m5l0j0%%n%J0J5nNJ0N%J0j5j0J0j0%nnK0K0K5J0J5L0J0K5%nJ0nj0
9028A05J0Nnj0J0nN%%%%j0j0j5n%k0l0J0L0J0nj5J0J0NJ0%j0nn%n%j0nnj0Nj0nNj0j0j5j0
9025a5j0nj5j0j0J5J5J5K0K5M5J0j0nK5K5j0k0nJ0L0J5nk0m0j5Nj5%%NJ5%%NnJ5Nj5l5l5k5
9022b5n%l0m0j5K0M0M0O5L0%%%%%nn%nj5j5nk5k5%k5j0J0N%J5NNJ0N%K0%J0J5%%K0L0K0L0
9019A45K5%k0j0nnNJ5j0k5nk0j5j0j0k0%K0L5K5K5J0j0nnk5n0m5l0k0%j5n%J0K0%%nn%J5J5
9016a0J5J5%j0Nj0NK5NK0%k0Nj5k5J0%k0J0NnJ5J0%NNj5k5l0j0J0K0J5J5Nj5nNJ0J5K0J5K0
9013I0K5L5J0k5m5m5l0j0NNj0j0J0nn%%j0NNj0j0NNj0Nj0J0j0j0NJ0j5N%N%%%%NN%N%%Nj0
9009b0l5k5j0%L0J0J5J5nNNj5j0j0j5j0J5J0n%J0N%K5NNK0O5L5%k0k5%%k5j0j0j5j0n%K0N0
9007F5N5L5%k5j5j0j0j0k0j0k5j0J0NJ5NNK0J0N%K0K5%k5k5k5l0l0j5m0j5j0nnnJ5L5K0K5
9004EM0M5J5%j0J0J0j0%NJ0j0k0k5NK0j0j0nj0j0nnnj0nnn%%Nn%%J0n%K0J0J0%K0J0J0NNN
9001A05J0NJ0NN%nnnL0J0nk5m0l5k0J5K0%J5J0k0l5l5j5J0NJ0J0N%%%NN%%l0l0n0j5J0M0M5
8998A5J5NK5K5Nk0k5j5k5%L0L0%nnj5NJ5nk5k5j0K0M0M0M5K5%%j0l0o5n0j5Nj0j0%j5j0n%
8995e0J5J5%J5J0%K0J0J5J0J5M0L0Nj0k0j0%l0l5l5nNn%Nnj0J5n%j0nnnNM5M0J0k5l5m5k5
8992e0nN%%J0j5k0J0J5J0k5k0L0M0%nk0k0l0j0K0K5K5K5K5K0L0K0NJ5nJ5K5j0l5o0o5k0K5
8989b0J0N%%%J0J5J0J0nj5J0L5L0J5l0m5nNNnnNJ0j0%%J0nk0nnk5l5l0j0J5J5J0K0J0J5j0
8986a5j5J0L5J5M0K0nnk0%K0K5M0J5nj5j0j0k0nj0k0l0l0m5k5%j0k0J0L5K0M0K5J5J5%J5J0
8984I0k5j5%j0nnj0nnk5J0K5J0L5J5j5k0j0j5J0NnJ5K5j0NJ5j5%%j5%j0j5NJ5nnJ5j0k0j5
8981Ej0j0k0k0%J0L0K5K0%j5j0%j0K5J5NN%NN%NJ0%j5j0k5nJ0N%N%nNj0nk5m5n0k5K5M5O5
8978A0N0L0J5nnj5k5nK5J5K5K0nj0%nJ0J5J5J0Nj5Nj0j0Nj0%n%J0j0nJ0j0J0K0K0K0K0k5o0
8975A30m0l5k5j0l0j0K0J5K0K0nj5Nj5nj0nj0K0J5K5J0Nnj0J0J5J5J5J5k0k5k0k5j5j5k0j5
8972c0%%NNnn%%%%k0J0L5J5L5K0K5K5J0L0M0J0k5m0nN%%nNJ5j5nj5l5n5o5l0NJ5J5J0NK0L0
8969C5L0K5j5l0k5j5%NJ0k0k0k0nNNN%J0%%J0J5j0k0m0m0j5K0M0L0K5J5nNNj0j5k5n%K0J0
8966a0J0J0J0J0NL0L0N%J0M0N5K5Nj0j0%k5o0m5l0j0j0nnnj0n%j0J0K5j5j0j0J0K5Nl0k0N
8963a0K5K5K5K5K5Nk5nNL5J5J5j0l0j5j5%%%n%k0l0k5%%l0l0k5K5K5J0j5J0J5J5j5j5j5K0
8961a5K5K5L0L0K5K5J5nj5k0%K0J5K0%k0l5l5m0%J0J0J0J5J0nj5j5J0J0j0l0j0J0nn%%%%%
8958C5%%%nj0j0nj0j5j0j0NNj5l5j5J5K5Nj0j5j5j0nJ5L5M0J0J0J5J0NnNL5M5K5j0%j0K0L5
8955A75J5j0j0j0j0k0%nk0j5NnnJ0M5M5J0j5l0m0j0NJ0K0Nk0j5j5k0j5j5j5j5j0NL5Nj5%J5
8952D5K5%J0j5j0j0j0nJ5K0J5J0J5J0j0%%NK0L5nk0k0k0k0k5%%k0j0K5J5nn%j0nNk0nj0J5
8950B5J0%m0m5k0J5L5J5J5K0J5K0K0K0K0nj0J0k5j5NNk0nj0j0j0j5%j0nNM0L0J5nk0j0j0k0
8947C0k0k0k0j0k5l0j0K5K0K0K5K0K0J5K0L0%l0o0m0k0nJ5J0K0NK5K5NK0K0nnn%%K5K5%J5
8944A30J0J5J0j0m0l0j5J0K5L0J0nk5k0j5j5j5k5nJ5K5K0J5J0j0n%Nnj0NJ0J5J0J5K0J0J0
8941A75J5k5l5m0k5NNNJ0J5L5M0J0j0j0j5nk0nnj5j5%k0%j0nj0nj0%k0%K0J5K0J5J5K0K0J5
8939A50j5j5j5j5K0L0J0L0J0j0NNj0J0J0nj5j5k0j5%Nj5J0Nl0j0nJ5L0M0Nl0n5m0m0k0N%j5
8936a5nj0j0j0j5%M5N5M5J5nj0%%j0NNj0nNNn%%nnk0%K5nk0k0%j0nnK5nj5k0J0K5J5K0J0J5
8933H0K5J0K5K5L5J5J0k5j0j0nj0%j5j0%j0nj0j0j0nj0j0j0j0N%K5j5%J5J0j0j5m5l5k0nJ0
8930c0NNJ5j5j5j5j5J0K5K5L0L5L0L0L0Nj5j0nJ5K5K0Nj5nnk0k0k0j5k0j5k0k0%N%%N%N%J0
8927D0L0L0J0j5j5k5j0J0%J0%j0n0l5k0n%%%%n%nNNj5j5%L0M0M5J5%j0J5M0NnnNNnJ5K5J0
8924A40j0j0j5j0k5nk0j5k0j5j0nj0j0j5k0k0J5J0J5j0k5NNNJ0k0NK5K0K5L0j0%j5J0J0J5
8922C0%NJ0j0j5k5k0k5j0J0L0K5%%J5j0k0k0J5L0J5%j0j0k5k0NM0L0L0K5L5Nj5%n%nn%j5l0
8919F0k5j5j0J5J0%l0NJ5J5nj0nj0k5k0j0K5M0M0L5J0%k5l0l0j0J0n%%nJ0j0%J0J0%NNnJ0
8916D5K0%%J5%J0NNN%%k5l5k0NK0K0J0J0K5L5M0J5j5j5%nj5k0nJ0K0J5%k0m5m5m5m0n0N%N
8913f0N%N%NJ0J5NJ5J0J0J0J0%%%n%%%%J0NK0%l0l0k5l0J0NNJ0K0%%J5J5nJ5NNJ0NJ0j5j5
8910E0j5j5j5j5j5j5j0%j5Nnj0%j0N%%NK0J5L5J0j0k5l0j0K0J5K0K0J5K5K0J5nl0j5j5j0j0
8907ek0nJ0NJ0NK0J5J5J5K0J5J5J5J0j0%n%nj5J0L5L0J0nj5j5j5k0nj0nnj0nj0nj5j5k0nN
8904A5NNNnJ0%%l0m5l5l0j5N%nL5L5L5L5J0NNNnl0l0l5j5J5L5L0K0M0L5K5k5k5l5m0m0nK5
8901a5K0L0K5K5nl5l0n%NNJ5nj0j0K0J5Nl0k5l0j5k0k0j5J0J0J0J0%J5J5%nj0nj0J0J0J0J0
8898b5%Nj5J0L0M0L5L0J0k5l5j5%%j5m5k0J0J0J0J5J5J5J5NNk0m5n5l0m5m0k0M0P5O0K5%%
8896A0j5j5l5m0j0N0N5L0N%K0%J0%%%%J0Nj5l5m5j5%J0NNk5l5j0K5N0L5J0j0j0k0j5%%nj0
8893c0J0J5j0j5j0k5nK0N0N0K0J0j0j0J0K0Nl0j5J0K5%l0l5j0J0K0J0nj0j5l5l5j5j5j0j0
8890a00nnJ0L5K5N0K5%k0k0k5k0k5J5L0M5K0j0m5m5k5%L5J5%j5l5j5%J5K5K0K5K5J5J0K5N
8888F0k5k0k0k5nn%K0M0M0K0j0nnK0M0N0L0nl5n5n0n0n5j5K5J5nk0nK5K5j5j0k5j0J5J0J0
8885c0J5%j5%j0K0J0J5J0K0%j5j0k5m5j0J5K5J0k0j5NL0J5M0N5K0nm0l5k0NJ0K0K0K0K0%N
8882A10%Nj0k5k5nk0k0l0nK0K0nk5l5j5J0NJ5L5K0K5J5K0J5J5k0k0nl0l0k0J0J5J0NK0%k0
8880B5k0k5k0l5j5NK0J0nNNNN%J0J5K0j0k5k0j5J0K5K0NJ0J5J0J5%K0L0J0j0k0j5j5J0K5J0
8877I0nl0l5j5%j0j0%L0K0J0l5n5n0l5NM5K0K0K5K5K0K5J0k0j5%J5J0j5l0j0j0k0%NNNN%k0
8874c0k0%L0K5K5K5nnj0nnn%j5k5nk5j0J0L0NK5K5Nj0k5%NnN%n%j0%nn%J0J5J0J5%K0L0nk5
8871E5k0j5l5k0k0l0j0NNL0N0K5J5K5K0%N%NN%j5J5%j5j0n%j0k0NNJ0nJ5J0%J0Nj0j0j5j0
8868D5NJ5k0l5j5J5J0j0NnNn%K5L0nm0nL0M0K5J0nk5%J5NNnnj0nnnj0nNj5j5NJ0j5l5l5k0
8865e0%J5L0K5j5m0o0m5J5M5Q5N0J5%NN%J0%%%J5j0j5k0k0k0J5K0J5J5K0J0j0l0l5n%K0L5
8862I0L0%nk0j5j5k0J0J5K0Nl0o0o0l5j0J0%%J5K5nk5j0J0J5j0j0J0Nj0NJ0J0J0NJ0J5%%%
8860a5%%%%Nj0nnj0j0nj0nnJ0K5L0J5K0K0K0K0nk0j5j0j0j0k0nJ5J0J5J0K5%%K5L5L0J0j0
8857A55k5j0k0k0j0j5j5j5NNNJ0J0M5M0J0k0m0l0l0j5J5L5L5J5J5K5J0j5nj5j5l0l5NN%k0
8854D5nnn%nnj5J5L5L5Nj0j5%Nm5k5j0%L5J5J0J5J0J0J5%J5K0nk0k0n0o0o5l5J5N0N5L0%k5
8851A0j5%j0j0j0j0J5M0%NNJ0%n%%%%%nJ0j0j0J0j0%%nJ5K5K0J5%l5k5nnn%n%n%%k5j5nL5
8848a5N0M5L0%j5l5k5k5K0M0L5K0Nj0k5m0l5j5nj5j5J0J0J5NNJ5%j0J0K0L0L5J0NJ0k0NJ5
8845A40J0%%N%%%n%nl0m5m5l5nK0K5Nnj5J0NNJ0NJ0NNJ0NNJ0NNJ0J5nj5k5k0k5m0l5k0%L0
8842b0M5K0%k0Nnj5k5j5%J5J0nj5j5%NN%j0j5%L0L5L5L5L5K0%Nj0l0k5nL5K0j0NJ5Nj0j0N
8839A25K5M0N0J0m5o5o0n0m0j0J5K5J0%j0j5k0j5%K0L5L5N%%k5k5nJ0%J0N%J0NNJ0nj5K0%
8836F5%N%%K0J5%k5k5j0J5K0J5K0J5j0k5j5j5j0k0k5n%NnJ0NJ0NJ0J0NNNnl0l0j0J5K0K5K0
8834G5k5nK0M0K0K5K0K0Nj5n%j5Nj0nj5j5j0j5j5j5%k5j5Nj0j0nj0nnnJ5K5K0M0L5J0k0m5
8831F0m5l0n%%%%Nj5nL0M0M0J0n%N%N%n%nJ0j0J0nnJ0%%j5J0nnnnNnNL0L0J0k0j5k5j5nk5
8827C5j5j0NNNNJ5L5L5J5nj5j0j0%NJ0j0k0m0l0l5k0%nk0%K0K5%j0J0J5J5L5J5%j0%J0J0%
8825F0N%N%%%%%%%n%j0l5k5j5NK0K5NJ5L0J5K5J0j0J0%j5k0j5j0j5k0j5j0J0K5L0J0nk5k0
8822C5nj0J5K0J5K5%j5k5nJ5N%%Nj0J0M0L5K5nj5l0l5m5j0NJ5J5K5K0%k0%nJ5J0L0N%k5k0
8819A05k5m0m0k0j0nk0k0J0j0%K0M0L5L0nnnnN%K0K5%%j5m0k5k0nJ5NK5M5K5J5%j5k5l0n%
8816C0nj0j0j0j5j0nJ0L0M0M5M0M0%j5nj0k5l0k5k5j5j5j5j5J0j0k0j5k0k0J0L5K0Nj5j5J0
8813e0J0NJ0NNK0nJ0J0nJ5N%nJ0M0K0k0m0nK0%N%%%%%%%%j0j0j0j0j0nj5j0N%j0N%%%%%N%
8810a5NNNnJ5%K0K5nk0k0l5j5%K0K5nn5o0j0K0M0N0M5N0K0NJ5J5j5j0%k0j5nj5j0J0J0NJ0
8807H0%J5L0j0k5j0j0k5j5k0j5j5J0K5K0J5J5J5L0J0J0J0J0NJ0J0J5%k5m0l0l0j5K0NnK0N
8804I5%K0J0NJ0J0%j0%nnnn%k0j5k0j5nk0j5nk5nL5N5K5nJ0K0K0L0K5K5J0k5j0j0l5l5l0m0
8802D0l0nj5k0J5L0K5J5j0j5k5nK5L0K5L0j0j0j0j0nN%n%%j0J0j0k5k5j0J5K5J5K0K0%K0%
8799A10k5l0k5l0j0j0l0%J5nNN%k5l0%K0K0K5K0K0K0L5J5j5j0k0j5nj0j0nnj0j5%%J0J0nJ0
8796eNNNJ5K5NK5J5K0K5Nnk5l0nnl0k5nj0J0%%J5j0NN%N%%NN%Nj0J0J5j0j0J5J0j5j5l5l0
8793b5k5%K0NNK5N%K5J0J0J5%j0l5n5l0j0J0M5M5N0K5J0K5K0nnl0l5l0n0k5%J0K5N0K0K5N
8790A15k0l0l0k5%%J5K5K5nl5k5nJ0J0J0J5J5NK5%k5l5k5l0%J5NNnn%%K5M0L0L0J0nk5l0n
8787F5j0j0nl0j5J0NJ0k5j5NNK5J5J0K5NK0J5nj0j5%j0j0j0j0%%%n%%j0J0J5K0K0K0j0k5k5
8785D5j0j0l0j5j0J0L0J0K5K0%J5J0K0K0J0j0%%j5m0n5j5j0J5%nNK5K5N%%Nnl0l0k5k0j5%
8782e5NNK5K5K0K0J0%K0J5%%k5l5l0k5NK5J0J5Nj5l5l5%L5K5NK0L5K0nm5m5k5nL0K5%l0k0
8779c0k5N%j0j5j5j5NJ0J0NJ0J0NJ0K0J5L5Nj5j0j5j5j0NJ0N0M5J5%nl0l5l5l0%N%N%J0%N
8776a5K5K5%k5%n%nj0%Nj5j5l0%K5L5K0j5n0l5j5%K0J5K0L0J5n%j0NK0J5nl0m5m5k0%K0L5
8773f5L5J5l0n0m5l5j5Nn%%J5L5M0M0J0nM5K0J0j5k5N%%%K5%NK0%K0K5j0%k5k0nJ0L5K5J5
8770A05j5j0%k0k5%nk0j0j0j5nJ5L5L5K5J0L0M5Nj0j0j5j5%j5j0nJ0k0n5p5l5NL5N0J5%%J0
8768C0k0m0m5j0K0M5M0K5j0j0K0L5nJ0%N%j5j0%k0NNk0l0k5k0K0K5J5%L5M5L0J0%nk0j0j5
8765I0l0m5m5k5J5K5J5L0K5J5nk5m0o0l0NJ5K0L0J5K5K5K5K0nj5j0j5%j5k0%J0J0NK0K5L5
8762A15Nj5j5j0j5j5J5K5K5J0j0k5k0k0k0j0K5O0K0j0j5K0K0j0m0o0k5J5L5J5j5m5l5k5J0
8760d0K0K0J0nnNj0j5j0k0nK0M0L5K5J0J5L0%k5l0l0l0%nNj0j0NNnnK0M0M5K5nj5l0j0J5J5
8757H5j0k0k0J0K5K0%J0J5%K5J0J0J0NJ5%k0n0n0j5%K0nm0j5J5Nj0J0J0%K0NJ5K0%k5l0nK0
8754F5J5nl0k5k5j0k0j5j0k0l5nJ5NJ0J5%K0K5%j5NK5L0NJ0J0N%%J0j0nNJ0j0%nNj0%%%nK0
8751E0J5J5J5J0Nj5m0l5j5nJ5J5J0J5J0L0Nk0j5j0J5%%NNM0M0J5k0l5l5j5j0K5K5%%J0nj0
8748A05k5k0nJ0J5J5J5N%J5%k0j5%L0N5K0j5l0n0m5l0%%Nj0J0NN%NNk0j5NK0K5L5J0Nj5k5
8746H0%%k0nj0j0j5j0j0%k0j0nNN0L5J5nk5%k0k5J0K5K5J0NNNnnnnm0j5%J5K5K0L0K0nnJ0
8743A15j5l0j0J0K0J0J5J0J5j5j0k5nJ5J5J5K0nnNj5l5j5%K0J0J0j5m0l0l0m5k0J0K5K0J5
8740A0%k5j5%J0M0K5K5K5j0l0k5l5j5%K5NL0K0J5%%J5j0nJ0N%nn%nn%n%n%n%nnj0nK5K5k0
8737F0n0m0J0M0M5J5J0J5J5j5j0j5j0k5j0k5j0J0J0K5%K5K0J0K5K5nj5l0l5j5%J5J0NJ0Nk5
8734G0k5nK5L5K0nj0nnnj0Nj5k0N%k0nnnj0nn%%%nj5k5J5J5K5K0K5K0%k0nn%K0j0m5l0j5%
8731c5K0J0J0J5J0J0J5J0J5L0L0J0k0j0l5l5j5n%k0J0J5K0j0k5m0m5k5J0J5J0J5J5%%N%J5
8729eK0K0K0J0J5J0J0k0j5k0k0k0k0NK5K0l0j0J0J0J0K5Nj0nK5L0%l5k5nJ0J5K5NJ0J0J0J0
8726A25J0NK0Nj5k0%k5j0k0j0j5j5j5j0j5K5K5K5K0nk0k0j0Nnj5l5l0nNnl0k5k0J0L0nk0j5
8723a25K5N0M5K5j0k5k5j0J0M5N5M0L0J0%k0l5k0k0m0n5l0k0nK0L5M5J5J0NJ5n%J5J5j0%k0
8721C5j5nk0j0%k5J0NN%N%nJ0K0J5nk0nnJ5J5J0J5J0J5k5k5k5k0k5j0j5k0nk5k0n%L5K5NK0
8718f5J5J5J5Nnm5m5j5J0J5M0N0M0K5J0%l0l5l0%%J0L0L0L0Nk5k0j0J5K0j0%j0%j0j0nj5%
8715ej5j0nJ5L0K0J5%nk0k0k0nL0L5J5K0J0nk5k5j0J5n%j5l0l0l0%%J0NL0K5J0nNNNNJ0NJ5
8712E0J5L0Nk0j5k0k5j0j5k5%J0L0K5K0L0L0M0K0k0m0m5j5n%j5J0%n%nnl5j5J5M0N0J5nl0
8709F5l0k5nJ5%J0J0K5K5K0K5nk0k5nK0nJ5J0J0J0J5%nj5j0j0j5j5j5j5J5J0j5m5m0nJ0%j5
8706c0j0j0j5j5%nj5j0%K0L0NNJ0NK0J5J5K0k5j5l5nNK0J5J0J5J5K0J0J0NM5L5J5j0j5l5k0
8704I5nK5NNn%nNj5j0%%j5j0nj0k5l5l5k5%J5L5L5J5%j5j5k5l5j0J5K0K0K0K0J5J5K0L0Nj5
8701A00n%NNNj5j5%k5j0j0j5j5N%nNJ0j0%%nj5j0j0j0j5j5nM5O0O0M5M0K5%Nnk0l0l0k5j5
8698H0k5k0NK5J0J0j5l5k0k5%nnNn%j5NJ5J0J0J5L0L0J0j5k0k5k5k5k0K0J0J5J0nj5l5j5%
8695e5%k0j0j5nj5J5L5K0L0%%N%NN%%%k0j0j0j0k0j0j5L5L0%k0k0K0K5K5J5L5M0M0L0L5M0
8692B30K0j5m5n0j5J5L5M0J5l0k5k0m0k5l0m0j5n%n%J5j0j5K0L0L0M0K0Nk5m0l5k0K5J0nN
8690D5%NNnNNnN%nJ0nk0j0n%K0L0L0L0%m0m5l0j0nNK0L5L0K0k0m0l5l0l0k5l5k0nK0J5%NL0
8687e5J5J0%j0j0J0J5K0K0J5J0nj0J0J0j5j0N%j0j0%L0L5J0j0k5j0k0j5j5%nj0k0J0J0k0l5
8684h5j5%J5nk0j5j0K0J5%K5K5%J5K0%NJ5nNN%J5NNJ0J0J5%%J5nj0l5j5NNj5m0l0j5NJ5J0
8681d0nj0k0k5k0J0J5nj0nn%J5M0M5N0L5J0NNK5nl5l0j5NJ5K0Nj5k5n0k5J5L5Nj0k5j5J0%
8678c0j5j0k0j5j5j0%NnJ0K0K0L5J0j0k0j5j0NJ5J5NNJ5K0%J0NK0%%J5K5j0nj0j5j0j0j0j5
8676ej0K0K0J5J5%l5k5j0J5J5K0J5K0J5Nl5m5k5nk5%K0J5Nj5J0J5j0k0J0M0K0Nj0j5l0l5k5
8673f5%J5NK5J5J5K0J5K0K0nj5j5%j5j0%k0%%%nNnn%J0NJ0J0NJ0NJ0n%%nj0%Nj0n%%j0j5%
8670EnnJ5K5K0k0l0n0j5NN%L0K0J0%J0L0K0Nj0l0nNNn%n%%nnNnj0J5J0nj0%J5J0j0k5%L5K5
8666G0J0k0k0NJ0NNk0k0NK5M5J0Nk0k0m0l0NJ5J0K0J5N%%%J0J0J5M0L5L0J5j5l0l0k5l5m0
8664E5k0K0M0Nl5l0NJ5%NJ0J0NJ0%nj5j0j5k5m0m0k5%L0L0L0J5nj5m5m0j5J5%k5l5j0K5M5
8661h0M0K5%j5j0K0K5J5K0J0K0K0%k0l0j5j5%%J0%j0J5N%%NN%NNnJ0J0nnNj0%Nj0j0N%nnk5
8658Em0j5%J5NJ0K0nj5%K5K5J0%%j5k0j5NK5K0Nj0nnnNK0J0NK0nl0o0l0J5J0j0%J0J5%%J0
8655EK5NJ0K0J0J5K0N%j5nnk0%%j5j5n%j5nnj5nJ5%NJ0%J5J0%J5NJ0J0NJ5J5%j5j5k5j0K0
8652G5K0J0K5Nk5j0j0%k0k0Nnk0j5%nj5j0nk0k0j5k0J0L0K5J0%k0k0NL0K0L5K5J5J0K5Nj5
8649I5k5j0l0k0%K0K5M0M0%m0m0j0K5L5%j5%j0j0j5j5j0j5j0k5nN%%%N%%NJ5NJ5J0J0J5J0
8646G0J0nnJ5k0m5k5NL5K0K5j0k0k5k5k5k5J5L5J0L5N0O0K0k5k0K0Nj5Nj5nnnnnnnnk0NNl5
8643D5j0nj5j0k5%K5NJ0K5J5J0K0J5J0j5N%%n%%J0J0K0Nk5k5l5k0NNJ5nk5l0K5M0K5%K0J5
8640A30j0k5m0NK5K5K5L0nk0nj0nj0n%k5J0j0j0nk5j0j5j0j5k0j0L0L0K5L0Nk0nj0j5Nj5n
8638A5M5L5k0o0m5k0j0J0%K0L0%k5k5nK0L0J5L0K5nj0nj0%j0j0%NJ5J5J5j0j0K5K5K0k5j0
8635H0J0j0NNnm5m5k5NL0K5K5L0J0l0o0m0NJ0NJ0J5NJ5J0NJ0J5%nl5n5n0j0K0K5N0N5L0J0
8632A05NK0Nj5l0nNj5N%j0j0%j0l0k0k0nl0k5nnJ0NNJ5%nJ5N5N5O0N0nnj5%nN%%j0J0j0J0
8629A50nn%nL0Nnk5k0%%k0n0m0j5L5L5J5k5l5j0K5%NJ5J0K5Nj5%K0L0K0%l0k5nnj5NJ5J5%
8626A05K0K0m0p5o0k5NL0L0J5nJ0NJ0K0J0J5k0%J5L0N5K0j0l0m5m0j0nNnj5J0L5J0j5j0l5
8624C0l0l0k5l5%J5K5J5J5J5J5M0L5J0j0k0l5l5j5J5M0L5K0%l0k0j0NK5K5J0K0L5Nk5l0k0
8621H0l0k0%NJ5n%J0J5nk5j0j0k5k0j0k5j0J5NK0J0nK5J5Nj0nj0nnnk0NNJ0NJ0J0NNJ5%NK5
8618F0j0NJ0J0%Nj0nNnn%nnN%%j0NNj0%nj0%%j0j0NL0N0N0L0j0l0k0k0k5j5j0l0l5nk5k5K0
8615e5Nj5l0m5l0NL0M5K5%j0K0K5L0J0%nj0%j0nNj5j0j5l5NL0N0O0L0j0m5l0l0J0J0nK0J5
8612B0%J5J0j5k5k5k0k5J0N0N0N0L0J5j0j0m5m5j0%%%NL0J0nk5m5j0J5L5N0L0J5nk5l0%J5
8610H0j5m5k0k5NK0J0J0k5n0l5l5%M5K5K0L5L5M0L0J0j0nN%j5%j0j0%k0%L0%J5J5j0l0l5j0
8607B5j5k5k0j5J0K5L5Nk0k0l0j0K5N0N0K5J0j5nnj0%j0nk0l0l0k0J5J0J0J5NnnNN%nN%n%
8604E%%%%%K0K0K5K5K0K5L0J0k5n0m0m0j5J0nnJ0J5J0J0j5l5k5k0%J5K0%%J5%J0K5J0k0k0
8601A5%%n%J0j0nNK5J0j0k5k5l5n0j5J0M0O5O0M0nnk5n0l5J0O0M5Nl0l5%J5J5nk0k0j0l0n0
8598g0l0k5J0L0L5J0j0k0j0j0j5j5K0J5j0nj5J5L5j0nJ5M0M5K0j5N%j0%nnnj0nK0M0M0J5N
8596A10j5j5NN%N%NN%Nj5%J0k5k0k5%K0%j0%%%%nnNnk5n0l5l0j0J0%K5NK5L5L5J5j0k0N%j5
8592ej0nj0j0J0J0NJ0M0K0k0%K5Nj0k5j0NNj0nNj0%n%%j0j0k0k0nJ0L0J5K0K5J0j0k5nJ0K0
8589D0j0l5m0nNJ5J5K0J5J0K0K0J0J5J0J0K0J0J0k0l5n%%nl5l5j0J5K5J0K0K0NnN%%%J0%k0
8587I5nJ0L0K0K0%l0j5J5J0j5l0j5J5J0J5L0L0J5j5j0nj5l0k5J0NJ0NNNj0l0k5j5%%%%k0j0
8584C5%k5m0k0nJ0L0L5L5L5k0l5l0k0j5nnj5%J5L5M0L5J0k0n0k5K0M5J5j0l0l0j0NK5J5K0
8581E0K0M0L0K5%j5k0%J5%k0l5n5l0nL0M5M0%l5j5j0j5j5J0L5M0Nk0n0m0k5NN0L5J5Nk0j5
8579E5%nk0k5%K5J5L0J5J0%k0m0l5k5%J0K0K0L5J0nj5k0nj0k5k5nN%j0J0J0%NJ0K5K0Nk5j5
8576Ej0j0j5j0J0L5L5j0l5k5k0%L0K0N%nn%NK0K0J5%K5K5%k5k0j5l5k5k0l0k0%K0K0N%N%N
8573c0K5K5%k0m5j0K0L5L5nk5j0j0J0J0nnJ0Nj0nj0j5%nj5%nk5%J0L0M5L0M5L5Nn%%j0NNj0
8570A05%NnNK5J5nk5k5k5l5k0nJ5N%K5L0Nk5n0m0k0nK5K5K5K0J0J0J5%%NN%k5m0l0l5j5nJ0
8567e0L5L5J0nj5%J5J0NJ0NNNj0nJ0k5m5l5nL5M5K0j5l5k0NL0K0nj0j0nNj5J5j0k0J0L0K5
8564D5J0NL0N0N0K5j5k5k0k5l5nNK5L0Nj0l0o0n5j5K0Nn%%%%nnNj0j0NnnN%%N%NnJ0%%J0j0
8561eJ0%%NNJ0NNJ5%nK0%j5j0%K5Nk0k0%K5J5%J5J0J0J0j5j0nj5j5K0L0M5L5J0j5j5k0l0k0
8558I5l0l5j5NJ5%j5j0nk0k0NK5L0%k0k0%N%Nn%j0NK0Nj5k0j0NJ0j0j0J0nnJ0j5%nK0J5J5
8555@J5J0K0%K0M0L0Nj0j5k5k5j0K5M0K0k0o5n5k5k5k5%k5nK0K5K5K5nnj0%Nj5nnJ0NNJ0N
8552a5NJ0N%%nNJ0j0j0J5J0L0M0Nj5j0nk5k5l0l5k0J0J0J0J0nJ5NNNNJ5nNK0K5nj5l0l0k0
8549d0NK0%K0J0J0K0%j0j5k5nJ5%j5l5l0j0J0O0N0K0k5k5J0L0J5K0j0%nnj5j5j5j0NL5K0K0
8546H5J0k5j5Nj0nj0nj5Nnnnnnn%%j0NJ5J5L0Nk0k0k5j5L5M5M0M0Nj5J5k0l5m0n0l0K5K0J5
8543B0L5J5K0M0J0j0nj0nm0n0m0m5J0O0M5J5j5l5k5k5nJ5nJ0L5M5M5L5Nj5J0j5l0m5l0m0l0
8541e0j5K5M5M0J0j0j0%K5L0%k5k0m0j5J0j5%J0J0L0J5l5p0n5NL0L5K5L0L0Nj5J5j0k0J5J0
8538D5j5NK0J5NNJ5K0Nnnj5%nj0j0nk0j5k0j5l0j5NK5L0N0Nm0n5m5%K0%%J0j0J0M0L0J0j5
8535B0k5l5j5J0J5K5%j0n%k0%J0M0M0L0J0k5n0m5k5J5L5K5K5L5J5%j5k0%K0Nj0l0NL0J5J0
8533A05J5nk0l5k5N%k0k0j0nJ0J5J0j0k5j5J0K5L0J5NJ5%J0%J0NnJ5Nn%j5k0nj0k0j5j5K5
8530C0j0k5k5m0nn%NJ0j5j0%NN%l0m0j0K0M0L0J5j0J0NJ0%nj0%K0K5K0nk0K0M0J0k0k0J0L0
8527E5K5J5nNJ0j0j0j0j0NJ0j5l5k0j0j0k0l0%M0M5M0Nj5j0%Nj5j5%K5J5Nj5j5l0l5l5j5%
8524h0J5M0L0K5J5%J0J0N%J0J0%k0k5k0k0k5k0l5nK5L5M0K5%%k5J0%k0k0%j0j0j0j0%L0L0
8522A0%NL0K0Nn%j0n%j0j5NJ0J5J0J0K0NJ5J0j5l0m5j0J5NJ0J5nj0nnk5k5k5k5j0J0%j0L5
8519c0M0K5M5J0%J0%l0l5l0l0%K0J5l0m0k0K5L0K5J5nk0k0J5K0NJ0Nk0l5m0j5nJ5L5K5J0J5
8516A0Nj0k5j5j0NNj5l5l5J5L0K5n%K0M0K5Nnj5k0j5j5NL5N5N5L5J5Nk0l0j0k0k5k0%K0K5
8513I0N%J5nk5k0m0j5NJ0%J5L0J0k0n0k0J0%j5Nj0n%%nj5%J5k0j5J5K5M0K0M0J5k0j0J0%j0
8510E5j0J0j0Nn%J0j0%NnK0K0nJ5J0%J5%NJ0nJ0%%NJ0%K0%k5l0l0k5j0j0nnnj0j5%Nk5k0J0
8507b5K5K5M0J5Nj0k0J0J5J0k0k5j5NJ0k0n0l0J5K0J0%%J0NJ0J0NNj0j5J0K5L5M0K0J0j5l0
8505A05m5m0l5j0NK5K5K5K5K5%k0l0k0k0l0j0NJ5K0J0%K0NNJ0J5J0Nl0m5k0J5J5N%K5M5M5
8502A50K5%l0l0l5k5j0%Nj5%nk5J0L0K5nj0NJ0K0NnNk5m5nM5L0J0k0k0k0k5j5k5l5%K0N5N5
8499G5K0nk5j0k5l5k5j0J5j0n5p0n0%M5O0N5L5L5L5L5K0Nl0k5j0nj0nj5j5j5j5m0l5j0J0J5
8497i0J5J0j0%J0J0L0L0K5L0L0L0L0L5K0j0m0l5j5nK0NNK0J0J0k0m5n0l0%J0J0J0J5k0%K5
8494G5K5Nk5k5k5m0m0k5K0L0J0j5j0k5nJ0L0K5J0%nK0J0%K5K5L5M0K0%nn%nnK0M0M5J5%j0
8491B65k5m0n0k0J0L0%l0l5k0NNj5j5k0j0j5J0nnL5L5L0L5Nk5m5m5%K0K5%j0j0k0nj0j0j0
8489A5j0NNM0M0K5J0l5n0m0m5l5j5nn%%nK0K0%J0J5J0J0%j5nj0L5%j5k0NK5L0L5M5M0K0nl5
8486A10k0J0J0nk0k0nj5j5j0j5l5l0NNn%J5J5j5j0J0L5J5j5J0%NNNJ0%NJ0%J0NN%%k5j0j5
8483A5j0j0j0j0N%M0L5K0j0k5m0k0k0%%j5j0j0j5NK0N0N0L5K0L0L0nl5l0j0k5j5k5k0n%%n
8480b5l0k0NK0%k5j5%%k0j5%J0J5NJ5L5K5Nj5NJ0NJ0NnJ0nK5K5J0l0m0nL5L5Nl0k0%j5nj0
8477a5nNJ5J0J5%K0J5J0K0L5M5J0nl0NK5J5j0nJ5J5nj0J5J0j0k0m0nJ5J0%J0J0J5N%%j5n0
8474A40n0l5k5NL0Nj5j5j5j5j5j5J5J0J5J0J0k0j0%j0nNk0j0l5k5k0%K0J0N%J0L5M0L0%m0
8472@n0l5nK0N0P0N0M0J0J5nk0m0k0%nk0k5j0NL0K5L5j0n0l5k0nJ5%%k5m0j5nJ5M0K0J5K5
8469D0K0j5k5l0j0J0L0L5J5j5%K0L0J5Nnm0o0m0k0L0L0J0j5j0J5J5J0K0K5%j5k5j5j5j5j5
8466a0j5j5j0j5j5K0L0M5K0J0J5K0K0J5nl5j0k0j5j5J5J5J5J5nn0l0j5%J0J0NNNJ0J0j0%j5
8464E%Nj5%%k5%K5K0J5j0NNj0m0l0j0NK5L0J0k0k0l0j5K5M0L0L0K0J0k0k0NL0K0J0j5m0l0
8461B0k5j0J5%Nn%n%%%j0J0J0J5K5Nj5m0n0nN5P5M5J0Nj0l0n0m5j0K5L5J0k0j0Nnn%nk5k0
8458c0%K5j0k0k0nj5j0k0j0L5L5n%M0M0K5j5m5k5%nk0k5%K0K0K5J0L0K0k0l0l5k5k0k0k0n
8456a30J5J0N%%%%%%nNK0K5J5K5j5j0%k0j5Nnj0nnk0J0L5N5O0L5%l5l0nj5j5j0j0NL5N5N5
8453A10L5J0j5j0j5l0l0j0J0K5J5K0Nj0m0m0nj0nnNJ0%K0J5J0J0J5%Nk5m0m0nNJ0K0n%J5J5
8450D5%J0N%k5nj0%%j5J5K5L5j0m5nJ5K0j0NN%%K5J5J0L0K0J5L0Nj5l0k0k0k5k5k0k5K5L0
8447H0K5K5NNJ0NNK5K5Nk5l0l0k5l5m0l5l5l0j0J5J5NNNNJ0N%J5J0J0J0J5l0k5k5k5%K0J0
8444c0J0J0J0J0J0J5nJ0J0k5nJ5K5K5J0K0J5K0J5L5Nj5j0j5j5j5j5j5j5k0k0k0j5l0nj0k5
8442e5k5nK0K0N%NNk0j0K0K5M0Nj0j0%K0J0J0NJ0NJ0nnn%j0%j0%J0J5K0Nk5j5j5l0m0l5NL5
8439b5M5M5O5L5k5k0j0l0j5k0j0k5k5%L0J5k0j5K0K0L0K5M0K5nnNj5n0n0m5n0m0k5nJ5J5J0
8436i0J5J5J5J5%K5M5J5k0l0n5nL5K5NNN%J0NJ0J0%%%%N%%%j0j5nj0J0L5L0K0j0%l0n0k5K0
8433B0L0L0Nj5n%nn%%k5j0j0j5J0L5K0K0J0J0J5%k5k5l0l0j5j0k0j0j5j0j0j5k0nJ0L0J0j0
8430h5%NNJ5K5Nl5j0L5M5L5M0M0L0j0k5m0nJ5K0%l5J0J0%Nk0m5n0j5J5L0M5J0k0k0l0j5J0
8428a0J5J5J0%%%nn%Nj5j0m5l5k0%J5NNJ0J0%J5j0K0J5nj0j5j0j5j0j5j0j0J0M0L5J5K5L0
8425D0K5L0J0J0J0J5J0J0J0J0%%%%%n%j0K0%k5l0nj0nn%%%Nj0J0Nj0l0o5o0l0NJ5NK0K5K0
8422A0K0K5K0K0L5J0j5m5k5k5j0K5K5j0j5j0j5j0j5j5j5j5j0k0k5nJ0K5L0J5%%nnJ0j0%%%
8419d0%%%N%%NJ0NJ0J0NJ0J5%%j5nnj5%nj0%j0nnnnj5NN%N%J0%NNJ0nnJ5%%%%J5K0nl0nJ5
8416eK0nk5K5M5K5j5k0j5k0k5nNK5M0K0j5l5l0J0K0K5K0K0k0j5n%n%j0%Nnl0nNK5Nj0%%j5
8413EJ0n%nNO0O0K0j5nJ0K5K0%k0j0K5K0j0k0m0l0l0%K5K0Nk5k0k5k0j5NnnJ5J5J5J5K5L0
8410A25K5K5Nl0n0m5k0J0j0%%K5J0J0%nn%n%k0NL0K5%k5k5l0nJ5L0Nj5k0%k5m0n0NL0K5NK0
8407EJ5J0J5K5J5k0j5NNN%NJ0j0J5N%N%J0J0N%j5m0l0l0j0j0%j5k5NJ0L5K5J0k0j5K5K5%k5
8404B0k5j0k0k0k5j0j5k0nK5N5Q0O5M5L5%j0l5l5j5k5l5k5k5j0j0j5NK0L5M0K0Nj5nn%nnn
8401B0J5L0L0J5j5j5n0n0m0j0K5M5L5Nnk0j0J0J0j0%%j0NJ0NJ0J0nJ5J5%%%j0NK0J5k0j5k0
8399D5j5j5j5J0L5N5N5j5n5n0j5J5L5K0K5nn5m5j5L5K5L0L0J5%NNm5o0l0%J0J0k5k0n%n%N
8396b5N%N%NnJ0J5K5nk5NJ0nJ5J0j0nJ0%%N%nk0j0j0l0l0j5K0Nj0k0J0J5k0nJ0%%nNL0L0n
8393b0K0M0M0J5j5j0j5j0j5%L0J0J5n%j5%K0nJ0J0j0j0j0j0j5j0j0j5j5j5NL5N0K5Nj5j0j0
8390F5j0j5k0J5L5L5K5k0m5l5NNNJ0J0L0Nk5k0k0j0N%j0k5k0J0K0nL0L5L5J0k0k5k5J5J5K5
8387I5Nj5l5m5k5j5NJ0NJ5J0%N%N%%N%nj0nnnj0nj0J0J0nj0K0J5%j5j5NNj5n%n%nJ0L5L0N
8384D0k0k5k0j5J5M0M5K5J0K5J0Nj5%nj0%nn%J5K0nl0k5k5k5m0k0j0J0L0L0K0N%n%n%n%nj5
8381A0j5k0nJ0L0L5J0J0NJ0Nj5m0l5j5j5NK5K5J5nj5j5nj0J5J0%%N%K0K0J5J5J0j0%Nk5k0
8378D5k5k0J5K0J5J5N%J5nj5j0j5j5j5j0j5j0j5j0k5%K5K0K5K5K5K5K5K5J0J0J0J0k0l5l0
8376G5j5J0M5L5J5k0m0m0k5j0j0j0nk0Nj0j0J0NK5%%K0J0NJ0j0j5J0nn%%l0k5k5k5%K0J0J0
8373c5K0K5L5J5j5j5j0j5j5NNj5%nnnnj0k5NK5K5M5J5J0J5j5L5J5j0K5%l0k5l0k5%J5NNK0
8370E5%k0l0n0l0J0L5J0J5J5J0L0NL5J0k0%%k5%j0%j0l0l5J5M0J0k5n%K0M0L0K5K0j0m0o5
8368B5m5j0J0NK0K0K0K0K5NJ5J5J5J5J5J5k0k0k5j5k0k0l0j0%NJ0nl0l5k0l5l5j5K0N0M5K5
8365EM0L5nk0%k0k0nk0nL5L0M5K5%n%nl0l5k5l5%J5NN%%%Nj0J0N%K5M5K0M0J5k5j0J0k0j5
8362A05j5j5j5j5j5j5k5k5k0k5NK0NK0K0K0K5J5j5j5j5k0J0J0NJ0NNJ5%nnj5%nnj0nnnj5N
8359b5L0L0L0L0K0k0nJ0%%j0Nnj0%j5j0nNk0J0K5%K0J0J0K5Nk5j0j5k5j0k5k0j0nK5K5nk0
8356B0k5j5l0nL0J0J0J0J0K0NJ0J0NJ0NJ0J5%j0j0j0j0J5M0K0K5%k5k5%J5K5M5%l5j0j5l5
8354A05j5l0m0j0K0J0J5K0J5J5K0J0J0nnN%%%%nj0nnNK5nl5m0k5K0L5nj5j0j0j0k5k5j5k0
8351d0j5l5j0J0%j0J5%%NNJ0L0L0J5K5K0J5K5J0k5j5%k0%j0j5j0j5l5%L5J0K0K0%j5k0nnj5
8348a5k5NL0L5M0K5%nj0NN%j0J5%%%%j5k5l0j5k0k0k0j5l0j0L0N5M0M0nk5l0nJ5K0K5L5N0
8345A40J0l0m0n0k0J5L0K5K5%j0nn%j0j0Nn%nN%nJ0j0j5Nj5%%j5j0%J0K5J5J0nl0l0j0j5j5
8342c5k0j0K5K0K5K0N%nNJ0n%Nj0j0j5j0J5L0L0J5Nj0k5n0l5NM0M5J0j0N%NNNNk0k0nk5k5
8339a0nj5k0J5L5L0J5%k0k0%j5j0k5nL0K5J5L0K0j5%J0N%J0%l5l5m0l0N%N%j5k0j5j5J0L5
8337g0%L5K0%J5J0%K0K0%j0j0k0nNk5n%k5nK5P0P5M5nm0l5k0N%nl0k0j5%K0J5N%K0K0%%nn
8334G0%n%nn%nNj0j0N%j0N%K0nnJ5%J0nJ0K0n%J5NNk5m5l5l0%N%NJ0j5nNj0NNj5J0J0%J5J0
8330A5N%J0Nj5%j0n%%j0k0k5nk5j5L0P0O5K0J0L0Nl5m5n5k5J5K0K0J5j0l0nk5nNn%J0j0nN
8327c0%J0%NK0j0J0N%J0J0%nJ5N%J5J0NK0J0J0J0J5nk0j0j0j5%k0n%NNNnNJ5nNK0L0NnM0M0
8324B15j5o0o0m5j5j0j5nj0NM0O5N0L0J0%k5j0NNj0l5j5J0J0NJ5K0%k0k5k0k5k0j5k0j5j5
8321b0J5M0K5Nk0j0n%j0j0%NNnJ5J0nJ0%nnnj0nj0%j0K5L5M0K5nnnnnj0nj0nnnj0%%%nk0k0
8318@NK5L5M5N0L0J5nl0l5k0%j0j0nk0nj0j0K0K5j5m5n0j0k0N%N%NN%NJ5J5NK5L5L5J0j5k0
8315H0j5k5k0k0k0k0k0j5J0L5L5K5%%K5K5Nl0n5m0j0J0Nj5%K0L5K5%%K0Nj5%n%N%Nk5j0L5
8312D5N5M0K5Nj0k0k0K0J5%m0n5n5j0Nj5%nnj5%J0J5L5%j5NL0L0K0J5K5Nj5j5j5k0j5k0J0
8310D5K5nj0%j0K0J0j0l0j0J0Nj0%%j0J0J5J5j0l0l0l0l0l0NM5L5J5K0NJ0J0J5J0J0J0%k0
8307G0nj0%j5k0%%Nk5m5k0nnk0%J5J5%j0j0J5L5K0K0K0K0K5K0L0J0j5l5j5l0j5%j5%%j5n%
8304a5J5M5M0K0Nj5nnk0NK0L0J0k5j5%j0l5k0k0m0l5k5K0N0O5M0%%j5j0j5k0j5NK5L0J5nk0
8301E5l5k5%J5NK0L5%nJ5%%k5k0NK0Nk0nNk5nJ5L0L5M5J5j0k5k5m0k0k5nNK5K0%k0l0nnj5
8298b0NK0%j0l5j0J0j0%L0M0M5K5N%n%Nj5j0%l5j5nK0J0k5j5N%j5%%J0L0K0K5M0L0j0l5m0
8296F5l5m5k5NL0J0J5L5J0l0m5k0L5N0L0Nl0n5m5k5%K5K0%k5k0%J5L5L5J5l0o0m5m0j0%M0
8293a10K5J5J0NJ5J5NK0NNnj5NL0M0M0K5j0k0k0j0nk5l0NJ5L5L0K0K5K5K0L0Nj0k5m5o5l5
8290D0%K0K0J5J5K0%l5j5j0k0k0k0k5j0J0nn%n%%k5k0k5k0L0L0J0j5%L5K5%%%%%%%%%n%N%
8287ej5J0%n%Nj0J5J0K5%l5nnnj0J0J0%K0K5L0M0J5nnnj0n%nn%%j5N%NN%%k0n0m0l5%J0K5
8284c0L5L0M0K5l0m0l5l5l0j0NK0L5K5nn%n%%j0j5j5nNM5K5K0L0K5K5K5%k5nj0j0nk0NK0L5
8281A30M5J0k0j5k5k0j0nJ5M0L0j5k5k5l5k0nK0L5J5%j5j0l0l0nnJ5M5M0nk0j5n%J5NJ0%k0
8278I0k0%J0j5%%%%j5NK5J0k5k0nNJ0j0nj0Nj5j0Nnnj0%K0M0M0J0l0m0j5%nj0K0L0J5K5K5
8275A20nl0k0k0%%j5K5M5M0K5j5l5k0k5m0k5j0J5J0%l5l0NM0M5%l5m0k5m5k5%K0K5K5J5K5
8273a5K0L0L0L0L0J5N%K0%j5l0m5o5m0j0K5NNNNnm0l5nL0L5J5k0%N%%J5J0K0J0J5J0J5J5%
8270I5NJ5nj5j5NL0J0j0l0l5m0k5nJ5J5K0K0J5J0nj0J0J0j5J0j0m5o0l0Nj0k5j5j0j0J0M5
8267h0O5L5NJ0L0L5J5%j5l0k0nK0J0%nK0%%%NK0J5K0J5J5j5l5l5j5k0j5j5%J5K0j0j0l0l0
8265a5j5%j0j5N%j5%j0J0J0%NK0nj0K0L5K0nj0l0J0L5J5%j5j5Nj0nnnj5j0Nk5k0J5L5K5J5
8262B0J0j0m0n0k0J5L5K0K5L5J0nNj0%Nj0j5J0L5L5%%n%nnj5l5k5k0%J5J5%J5N%J5Nnj0Nn
8259D5%j0J0nNJ5nl0nJ0K5nk0j5nj0j0j0j0J0nN%%NNnJ5L0L5Nk5l0nK0nk0j0j0nj0j0nNK0
8256b0K5%j0%J5M0J5j0J5%nj0k0nnk5k0j0%j0K0M0K5J0nk5NJ0nJ0K5J0j0k5l5%J5K0n%J0j0
8253D0nJ0Nn%j0n%%K5J5J0j5%k0%L5L0M5K5%nj0%k0k5l5j5nj0%j5j5%L0K5j0k5j0j5j5j0k5
8250c0nk0m5l5k0K0N0M0K5L0Nnl0%J0j0J0Nj0nNnj0j5NM5K5k0l0nnk0%%L0K5Nj0m0m5nK5J0
8247e5K5J5nl0k5j5j0J0M0L5J5K0J5J5J5j0%NJ0j0nN%k0m5m5nJ5NNK5K0K0K5K5L0Nk5n0k5
8244B0J0K5%l0l5J0L5N5M0M5J5j0N%j0n0l5k5j0j5k0%%K5K5%j5l5l5k0j5j0j5j0NNNN%k5n
8241i5j0NM5N5N5N0J0K0M0J0k0m5l5nj0nnnnnj0k5m0k0L0L0L0n%j0j0j0j0NNNJ0J0J0K5%j5
8239E0j5l0j0%%j0J0%%%%%%%%%%%N%NJ0n%NN%j5k0k5j0J5K0J5K0Nj5%%n%%nNNnNK5j5j5L0
8235C5K5L0K5L0k5m0m5k0N%j0J0J0j0NNk0j5k0j5k0k0j5j5J0K5K0K0J5K0L5%L5K5L0K5Nk0
8233A35j0nl0l0m0k0K0M0M0K0nl0k0j5k0j5Nl0o5l0J5J5k0k0K5O0O0O0K0K0J0Nj0m5m5l0J5
8230C0K5nl0j0j5j0nnnnnj5NJ5K0K0K5NL0L0%%%%n%%n%j5%nnj5%%j5nJ5%%J0n%%J0J5j0m0
8227B0m5k5J0L5J0NJ0J5j5l5j5k5k5j0l0j0K5N5N0L0Nj5J0j5n%nnJ0J0J0N%K0J0NK5K0L0J0
8224A55k5n0m0l5NL0J5J5K0K0K0K0j0J5K5j0%J5J5nm0o0o0m0k5m5k5K5O5M5J0nj0N%%%%%%
8221C5N%nJ0J0%J5%k5l0l0k5J0K5K5Nj0l0j5k0K0K5J5K5L5%J0K5J5l0n5m0l5k0l0k5nN%nn
8218a25Nj0NK5L0L0L0L0K5M0K0l0m5l5j0nk0%L0L5Nk0nNJ0J0%j0m0m5%M0P0P0M5J5%%J5j0
8216A80l0l5l5m0k0NK0J5nk0k5NL5M5L0k0k5m0l5k5%J5K5%%%%J0j0j5k0nJ5L5N0L0nj0n%j0
8213H0%K0M0J0k0j0%J0J5nJ0J0%k0n5o0k5j0J5NJ5J0J5J5J5J5nnn%nn%nj5N%k0%nj0%%j0n
8210E%K0M0M0K5%j5j5nj0j0%j5j5%j5nj0j0j0j0J5J0K0Nj5k5l5j5%nn%nn%nNJ5NJ0NN%J5L5
8207A5M0J5%K5K5L0J5j0l5k0l0j5k5m0j0J5J0J0K0K0NJ5J5K0J0K0J0k0k5k0k0k0%j0j5j5n
8204@nj5j0J5%%J0j0NNj0%J0j5j0Nnj0k5l5l5k5nL0M5M0J0J0%k0J0NnJ5J0J0nJ5K5j0K0%%
8201D0K0J0J0nJ5J5%J0j0j0Nn%J0j0j5%J0L5N0K5j5l0m0m0p0k0J0J0K5N%K0NNNJ0J0NJ0K5
8199A30J5J5K5J0NK5j0m0k0k0l5j5j5l5nN%%%%%%%n%nn%%nK0K0NK5K0J0l5n0l0nNL0J5NJ5
8195F5J5%%%%J0J5L5O0K5j5m0o0p0o5l0J5M0N5O0L5K5NM5nm0k0k0m5k0n%k5l5j5k5k5%K5K0
8193a0%NK5J0J0Nj0k5J0J5n%N%%K0M0M0J0n5p0l0l0nJ5J0%%NK0%NJ0j5j5nk5k0nj5j5J5J5
8190f5NK0%K5K0%j0j0%k0k0%k5%K5J5M5Nj0j5nj5nK0NJ0NJ0J0J0j0J5%%NNNNnJ5%%N%J0%N
8187H5NN%NNJ5nNJ0J0N%k5nj0l0l0l5k5J0J0nJ5J5nj5K5K0J5K0K0J0K0j5l0k5j5NK0nm5m5
8184a5j0J0J0J5J0nnnj0%j0j0%J0K5K5J0K0J5K5J0%j0j5nNk0j0%j0J0%%Nj0j0NL0Nm0m5l0
8181c0n%%NJ5L5L0K0K0K5J5j0k5k5nNK5K0J5nk0k5l0l0j5NK0K5J5J5nj5j0%J0J5J0K5N%NK0
8178A45K0L5K0J0k5n0l5j5n%NJ0j0k5m5nNK0J0j5l0l5%J0J5J5N%J5NJ5NNJ5%l0l0j5j0j5j0
8175b0NK5nl5k0NJ0J5k0%J0J0J0J5j0nj5j5%J0j0j0nj0NNnJ0%NJ5j0j0j0j5j0j5j0j5j0J0
8172a25J5J0J5j0j0J5L5M0J0j5%J5K5%Nn%%nL0J0k0j5k5NNN%nNj5J5L0L5J5j5j0l0%K0K0K0
8170I5K0NNJ5j0m0o5m0%K0J5J0L0K5L0%k0l0l5k0j5%nn%J0K5J5J0%j5j0j0nj0j0j5nk0k0%
8167g5%M5M0Nl5l5k0J5J0J5NK5J5K5L5J0l0l5j0J5N%NNNNJ0NNj0J0nj0J5J5j5l5m0j0NJ0J5
8164A0J5J5NJ0J5nj0k0NL5L0J0k5n0l0j5%K0K5L0nj5NK5J0J5J5J0K5J0l0n0k0J5K5K5K5L0
8161A85Nj5j5nk5m0m5k5j0J0J0nk5j5j5k0%L5K0J0%nJ0j0nNnn%nk5m5k5n%k5k5K0L0K5M5K0
8158a5%j0N%J5j0j5J5nnK0J5nk5l5%NL0L0N0O0K5J0NNNK5Nk5k0l5nj0k5m5k0J5L5M0K5Nj5
8156A20j5l5m0j5L0K5L0L0L5J5%k5k5k5k5l0nj0j5%J0NJ0J5NJ0NNJ0k5m5m5j0j0%k0k0nK0
8153f5K0Nj5j0nJ5J0J5J0J5nl0k5j0K0L5M0K0nk5k5%L0J0J0J0J0K5%j0nk0%K5K5Nk5m5n0j5
8150c5j5J0J0j5l5m5J0K5M5Nk5j0n%K5%K0K5K0M5J0%k0j5nk0j5k0j5J5K5J0L0J0j0%J0%L5
8148H0K5J0%k0j0j5nj0l0NK0J0NL0K5L5N0K0l5n0n0l5k0Nj0n%J5J5NnK0J5%Nj5k0NK0%K0J0
8145A15m5l5m0m0nNj0%Nj0j0NK5M0K0L5O0M5Nk5m5o5q0m0K0N0M0L0K5J5K0J5nj5nj0j0K5N
8142A10N%%J0j0m5k5l5m0%K5J0J0N0M5N5M0j5l5m0j0J0J0l0o0o5l0J0N5O0J0j0l5k5k0l5k0
8140g0J0NNJ0J0J5J0J0L0L0L5K0J0NNNnk0k5%J0j5%%%%n%j0j0j0j0j0nj0j0%K0L0nm5k5M0
8137B5N5J0m0k0nj0j0j0j0NNJ0NK5K5K5K0L5L5K5L5%k0J0k0l5l5n0l0nn%%nk0%j5k0%j5j0
8134d0j0nj0j0n%Nj0m0%M0P5N5J0%%j0j5j0j0j0j0j0j0l5%J0J5K5nj0j0J0K5K5J0K5NJ5J5
8131I0N%j5m5m0k0j5K0M0M5L5j0n0k5J0L0J5nl0k5j5J0j5%%J5K0%l0NL5J0j0l5j0%nk0j5n
8128e5j0J5K5M5M5K5J0nj5j0k5%J0%k0m0l5j0%K0K0%K0M5O0M0J5l0n0n0l5%%N%J0%J0J5n%
8126D0%%%n%%%n%j5NK5J5nk5l5nL0M5L5N%k0j5j0N%nnk0%NN%J0J0%NJ0j0j0j5j0nj0j0j5J0
8122EJ0J0J0J0J0NJ0j5j5l0l0%L0N0N5L0nj5k5j0j0NNK5L5Nj5l0j5nl0l0%NL0K0%k0NJ0K5
8119A05J0j0J0J5K0Nj0j0nj0k5%%j5j0J0J0j5N%%%NNNNJ5K0J0j5k0l0%K0J5K5K0K0nm5o0o0
8117A0nK5L5K0nj0nj0%nnnj0j0J5L0L0K0j0j5nnj0%%k0j5%J0J0k5k5j0nNj0nJ0%%N%%NN%N
8113A0NN%NNnnj0%nj0nnn%%nn%nnk0k5j5k5j5NL0L0K5%J5J5K0J5NK5J0nnJ0N%N%N%%NJ0nN
8110H5N%N%NN%N%k0k5k0k5k5k0k5k5NNj0J0N5N5M0Nn%Nj5l0k5nJ5K5J5nk5k5n%L5L5J0k0n0
8107B0l5nK0J0j5nk0nK0L5L5J5j0j5j0j0m0j5M0P0N0%l0l0%J0J5nk5m0m0k5k5j5%K5M0J0n
8104a0j0J0J5%K5M0M0M0M0J5j5m0l0k0k0j5k0l0j0K0O0O5M5M0%k5n0m5l0k0%j0j5nj5j0%J5
8102B5M0L5J5%j5nn%K0NJ5K5L0Nj5k0k0k0k0k5j5l0k0Nj0j0NJ5K0j0l0%J5NN%NJ5nk5j0j5
8099b0k0J0L0L0NK0J0NK0%J5K0N%%nN%%J0j0k5k0l5j5%K0K0%k0k5k0k5k5J0L5K0J5NJ0J0%
8096F5j0k0Nj0NJ0j0m0nK0J0%J5NNL5K5Nj5j0J0Nj0l5k0%J5N0L0%l5m5l0n%Nj0K5M5M0K5L0
8093A75L5j0l5l5j5j0l5n5n5k0J0M0K0J0J0J5N%K0K5%j0nL0L0k0k0k0j5l5l5j0J0J5K0K5J5
8090G0J5L0L5Nj5k5k5k0m5j0NJ0k0n0n0j5j0J0N%K0K5K0J5%k0j0j5l0k0L0P5O0J5k5j0J5K0
8088F5%l0nJ0%%J0NJ0NJ0NnJ5K0%k0l0j0%J0k0j5k0j5j5j0NJ0nNM0L0J0j5j5j5j5K5K0K5J5
8085I0k5n5m5l0J5L5L5K0%j5nnj5NK0L5K0%k5k5%%j0J0L0L5J0j0j5j0j5j5%N%%%%nnJ0j5n
8082B5NJ0NJ0J0NJ0J0Nj5j5k0j5l5m0k0J5J0%J0J0J5%NK0L5L5M5L0j0l5k0k0l0k0%K0K5K5
8079A00L0K5j0j5j0j5%J0J5nl0l0l0l5l0%J5K0J5%K0Nk5l0NJ5%j5nnj5%L0L0K5K5K5K5%J5
8077A45K5nm5k5j0Nj0l0k0j5l0j5NK5K0L5M0K0k5m5m0k5j0N%%J0K5j0l0J0L0L0J5%J5K5%n
8074I0j0j0n%j0Nj0l0j5NK0nk0j0j0nnj0nJ5K0J5J5K0J5K0J0k5n0l5l5j0J0%%J5L5J0L0N5
8071I0L0K0%k0nNl0m0k0j0J0j0%%n%N%%l0k0nJ5%k0j0n%J5M0M5K5j0l0k5n%%%J0K0NJ5L5J0
8068I5%k0%K0K0%l5l5j5J5J5J0L0NNJ0NNj5m5m5j5L0N0N0K5j5k0j5k0l5l5j5J0L5J0j5j5k0
8066A5nL5K0nk5j5j0%J5nJ5NNK5nm5o0l0%K0K0Nl0j5J5K5L5J0J5J5Nj5j5NL5M0L0j0m0n0l5
8063e%L5J5J0J5J5j5k5l5j0nnK0M5J5J0J0J5J0nm0l5l0l5k0K0J0J5K5%J5J0J0J0NJ0%J0L5
8060A25K0Nk0nL0K5nk0j5%l0m0l5%%%nnn%%J0j0o0o0k5j0K5N5R0P0L5Nl0m5m5nJ0J0n%%j0
8057B5k0k5J5J0K0K0j5j0j5K5J5j0J5J5J0J0J0J0J0NK0J5nl5l0l0m5k5K0M5M0K0j0m0m0j5
8055E%N%Nk0j5K0K0nn%n%%%%k5k0k5k0J0K0K5NJ0J0J0J0J0J0L0nj5j5K5K0K5K0J0l0n0m5%
8052EK0J0J0J0J0K5K0K0K5j5j0k5j0%j5j0n%k0j5%N%l0l0j5j0j5%J5L5M0K0j0nnj0nJ0n%J0
8049B5nj0J0J5L0M0%k5m5n0k0NK5L0J0j5J0K5L5J5k0l5l5NL5L0J0nj0%j5m0k0NJ0j5j0k5%
8046c0M0N5L0nk0k5NK0J0k5k5NK0%%K0J0J0J0J0j0nj0nk0k0j0NK5K5K0k0m5m0j0NNNNNJ0J0
8043D0%K0nnnnNj0n%N%nJ0%NJ0nj5j5%K5L0J0M0M0K0j0j0J5M5K5j0l0m5m5m0k0nK0K5K5%%
8040A25%%j0k5l5n5l0j0K0K0n%j5N%K0K0%m0m0k5%K5J5K5K0%k5k0%J0K5J5K0L0J0K0K5k5k5
8038F5j5l5k0k5k0k5%J5J0%k0j5NM0N0M0K0nj5j5j0J0%k5m5l0%M0M5N0L0J5%NJ0K0J0J5j0
8035A65j5j5j5j5j0j5j0nJ5N%l0l5l5k5J0L5L5Nnk0l0%J5nj5l0j0K5M5M0K5k5k5j0j5%%j5
8032a0%j0NM0K0J0nnK0J5J0j0j5%K5K0%%n%%N%%NNJ0%%J0J5nk0%j0j5J0M0M0J0j5l5k0k5m0
8029G0m5j5j0j5n0l5k0J0L0L0M5K5K5%j0n%J5M0L5M5L5J5k5n0n0n5n0l5%L5K5J0J5K5%j5j5
8027C0nj5m0k5k5J5L5J5K5L5J0K0K0%j5l0n0l5nL5M5L0K0J5K5%k5nj0m5l5m0l5j0J0%%NK5
8024c5K5NNn%nJ5J0J5J0J0J0K0%Nj5l5J5K0j0j0K0O5N5J0j0k0l0l5k0NJ5%J5j0m5l5j0nK0
8021C5K0nj5l0m0j5n%%%n%%%J5L5L0K0J5%J0NNNJ5nl0l5m0l0j5k5k0k0NL0J5J0N0M5M5M5J5
8018A35%J5Nnj0nj0nj0Nk0j0k0k5j0K5J5K0K0nk0nj0nJ5J5nj0l5j5k0l0j5l0j5%NJ0NL0J5
8016a5J0L5M5M0%l5k5j0k0k0NK5K0J0K5J0NK5nl5k5j5NK5J5J0nl0k0j0k5j0k5k0Nnj0J0K5
8013a5M5N0K0J0J0K0Nk5k5j0l0m5l0J5L5J5L0M5J0j5%j5nnj0j0j0n%j0%nnj0%Nj5n%n%Nj0
8010@k0nJ0L5K5K0%k0k0%J0L5J0j0NN%%N%k5m5m5k5NJ0NJ0NNJ0J0NJ0NJ0NNJ0J0N%NNJ0Nk5
8007G0k5j0K0M0M5L5%k5n0n5j5nnJ5J0NK0K0K5L5J0j0j5j5j5j5k0m0j0J5J5J5J5J5J5J0J5
8004A35nj0Nj5j5l0m0k0j0m5l0j5NJ0K0%J0J0J0J0J0J5NJ0J0J0J0J5%%%N%%n%K0Nk5l0n%j0
8001B0nJ0%nJ0N%J0%nnJ0j0j0NNj5nk5l5nL0N0M5L0K5J0j0k5j0J5Nj0j0l0l0j5j0nj0%nk0
7999c0k5%k0K0K5M0N5M0K0NnNJ0j0l5j0J5J5k5k5%J5Nn%nk5m5l5l0nK5K0nj5nK0L0nl5k5j5
7996g5j0k0l0nJ5L5M0K0K5L5L5K0Nj5n%nj0%j0%K0J5nm0n5l0NNj5j0%Nj5%%nJ5%NNN%J0J0
7993c0J5J0J5J0J5%K0L0J0j0j5NJ0%J0nk0j5j0j0nj0j5j0j5J5L0M0L5M5L0j0n0l0k0k5nJ0
7990D5L0L5L0Nj5k0j5j5k0N%nNJ0j0N%nj0k0%J5L5L5J5nl5l0j0J5J0J5J5nl5l5nJ0J5K5Nj5
7987G0l5l0j5J0J0J5J0J0NJ0NNJ0J0NK0K0K0K0k0k5j5k0k0j5n0n0k0M0M0M5M0M5M0M0nl0m0
7985A55o0o0l0J5O0K5j0l0k0j0Nnn%j0nn%n%nNj0n%N%nJ5L0L5N0L0J5J5%l0m5k0l5l5l0nJ5
7982eJ5J0n%Nk5k0K0J5n%j0%j5j0%j5k0%j0n%NK0nNNJ0Nnj0nnNk0nnK0K0K5J5J0L0K0J5NN
7978H0J0j0k5l5k5l5j5%M0O0L5L5J5j5j0l5k0k0%K0K0%%nNj0j5J0j5NJ0J0K5%k0l0o0o0j5
7976i5K0L5M5J5J5K0J5J5J0J5J0j5l5k5j5NK5K5J0J5K0K5J0%j5%j0j0nj5N%nJ0nnJ0J0j0j0
7973A10l0j5k5l5%j5l0j5%K0L0M5M0%l5k5j0J0J5nj0j0n%K5J5NNK0J0J0nn%j0J5N0L5K0J0
7970B05j5J5nn0l0l0m5l0nk5k0J5K0K0J5%J0%NJ5j0%J5j5j0j0nk0%j0j0K5L0K5K5nj5nj5k0
7968C5%nk0%j5l5K0K5K5K5K5L0K5M0J5j0j5j0j5%k5k0nj5j5j5j5k0j5j5j5L0L0L0K5nj0j5
7965E0Nj5NK0j5nJ5J5nk0NN0N0K5j0l0l0n0n0j5L0M0J5Nj5j5j0k0nnl0nj5nJ0%NN%N%J0j0
7962a5n%Nn%%J5N0M0K0j5l5k5k5k5K0Nj5N%n%k0m0k0l5l5j5m0k0M5N0M5M5K0%J0J0J5j0J0
7959E%N%NNJ0J5J0J0J5J0K0Nj0nk0N%k0nnJ5M5M5J5k5l5l5k5k5j5l0j0J5K0J5K0J0J5K0Nj5
7956H0k5l5j5NnNnj5J5NnNJ0K5%%K5J0J0n%K0j5m5j5J5L5j5m0m0j0NJ5K5%k0m0m0k0K0L5M0
7953eJ5nnNj5j0%j5NK5K0M0J5J0J5%m5m5%L0L5J0j0J0nj0J0%nJ0j0nNJ5J0K5Nk5k0k0k5j0
7951B5j0nj0j0j0j0j0J0j0nJ0K5M5M0L0J0j5n%%nj0%j5l5l0j5J5J0J5J5K5K0K0K5%l0k0%j5
7948F5N%%%%j5J0K5K5K5L0j5nj5j0J0J0J0NJ0J0J0J0nn%nn%Nj0j5j0l0nJ5%j0m0m5nL5L0L0
7945A25J0j0k5l0l0m5k0N%j0J5K0nJ0J0K5nJ0J5%%N%%%N%k5k5k0k5l5j5K0N5K5K5J0k5n%L5
7942G0L5K5K0M0J0k0m5l0l5nN%%%%J0j0k0k0k5k0k0k0l0j5K0L0M0J5j0j0j0j5%nn%n%nnj0
7939g5k5j5k0NL5J0K5N0N5N0N5L5K0k5l5o5m0j0K5L0J5j0j0J5K0nk0j0J0J5j5l0l0l0l5NJ0
7937b0%NJ0j5%Nj5J0nnJ0NK0nl0k5m0k0J0K5L0J0nnK0M0N5Nj5m0m5n0k5nJ0K0J0J5J5K0J5
7934eJ5K0J5L0Nj5k0k0k0%k5k0%J5L5K0K5L0L0K5L0Nk0nj0k0k5nl0k0k0j5k0%K0J0%J5NJ0
7931D5J0NJ0K5nnK5K0j0%j0j0j0j0%Nj5o5m5j0K5M0M0J0l5l0J5L5J5NN%NN%J0nN%J0%j5nN
7928I0k5j0%k5NJ0%%J0J5nJ0N%nnnJ0j0k0J0J5nNJ0NN%J5J5%%K0%J0K0nj0j5j0j5K5L0J0L5
7925B15%l0k0%j5j5j5j5J5L0L0J0j0k0k0j0j5l0l0j0J0J5J5J5Nj5nnj5Nnj0j0nnj0%K0M5M0
7922A30Nl0j0j0nj0k0%J0NJ0J0J0J0K0Nm0l5j0%nl5m0nK0J5J5K0%%Nnl5l5j5J5L5L5L5M0M0
7920A45K0nn0k5l0l5k5J5L5M5Nnj0j0j0NNnJ5K5K5Nk5m5m0k0%K0nj0K5J5nJ0J0Nj5m5m0nK0
7917a5M5M5NNJ5nl5k0%J5NNNJ0%J5J0NNNJ0%%j5m5m0j0K5K5%m0l5l5l5J5L5K5K5J0J0J5J0
7914G0J0J5J0J0%k0nnnj0j5%J0NJ0J0j0j0nj0l0l0%K0K0K5K5K0nl5k0j5k0J0j5%J0J0k5k5
7911b5%K0K5%j0l0l0j0M0M0N5K5j0l0l5j5J0j0l0l5k5NK5L0NJ0NN%%j5NK5M0L0K5L5nk5j5
7908A05nnj5J0J5%k5k5k0Nj0nl0k5l5j5j0K5J0NL5L0M0K5J5J5j5l0k0k5l0j5J0J0J5%j0l0
7906c0m5nK0Nk0k0NK0J5J0J0J5NJ0J0NJ5nj5l5m5j5L0M5M5L0L0nl5n5l5j5J0J5k0j0J0L5J5
7903@J0J0J5K0J5J5J0j0l0k5k0l0k0l0j5K0J5K0J5K5J0K5J5nk0k0nj5j5nj5k5nj0j5J5L0L0
7901b0J5J0k0%%J0M5L0K5L5K5k5m0l0l5m0k5NL0J5J5%nJ0j0nNj0J0Nj0nJ0J0K5K0K0K5J0L5
7898A65J0k0k0k0k5j0l5j5k0nj0nn%nj5NJ0L0L0J0J0L0J5J0K5k0n5o0k0%L0K5nl5k0j5J0L0
7895EJ5K0L0K5K5K0%k0k0%N%J0%%k5k0%%K5J0J0j5l5k0k5j5j0k5nJ5K5K5K0j5j0Nk0k5Nj0
7892b0j5j5n%k0k0%j0j0L0M5L5L5J5j5%%%K5J5%j5l5l0j5%K0K5%j0NNj0l0j5K5M5L5J0nk0
7890E5k5k5k0k5j5%j0j0L5L5L5L5Nj0%%k5%j5j5j0j5k0nN%j0J0K0K5J5K5J0NL0nl0j0k0k0
7887E%%%Nk0j5k5nJ5M0L5K5n%J0j0%J0J5nNJ0%N%N%%%%J5j0j0K5J0nl0k5j5l5%K5K5%J0J5
7884I5J0J5%%NNk0k0nl0l5l0l5l5j0Nj5NL5L5K0M5J5j0NNk0j5nk0j5K5%%%j5nnj0nj0nNJ0
7881c5j0m0p0l5J5M5J5J5J0J5K5K0J5K5Nj0j5NK5J0%k5l5j0K5M5N0J5j0l5m0m0j5NJ5J0K0
7878EJ0%K0K0nnj0j5%L0L0K5L5j0k0j5nj5Nj0NNK0K5Nj0j5%j5o5l0%J5M0J5Nk0j5j0j5j5j0
7875a5nj0j0J0J0NJ0%%%%K5K0%L5J5j0K0%l5l5l5m0k0Nl0NNNJ5%NJ0NNnk0j0j0%J5j0K0K0
7872c5K5K5K5K0K0K5J5%k0j0n%N%%%%J5j0J0J5J0J0J0J0L0nn0m5k0k5j5j5j5j5l0l5j0J0N
7870g5%L0M5N5K0J0J0K0Nj0k0%NJ0j0k5l5k5k5j5%L5J5K0N%K0nk5k0%NNNJ0J5L5L0J5nnnn
7867A15j0%J5k0k0l5m0k0K5N5N0K5J0j0%%k0k5j5k5k0j5k5j5NJ0K5%%K0K0NNJ0J5Nnj5%j0
7864G0nK0J5nk0m0l0%K5L5J5l5m0k5J0Nk5k0%L5L0J5NJ0K0J0J0j0J0K5L0L0J5k0j5k0j0j0
7861A10j0j0%%%%%%%%nj0k5NJ5%k0k0j0J0J5J5K5N%%NJ0J0NL0K5Nj5k5j5J0J0N%k0j5k0j5
7858H0%Nm0j5%%J5%J5J0%K0J0J0nj0Nj0k5k0J0J0j0k5j0J0K0K0%%%k0l0k5NK0L0L0L0L0%k0
7856A20l0j5J0Nj0j0k5nj0j5j0j0J0J0J0J0J0J0J0J0j0l5j5NJ5%k5l0j5K0K5L5L5J0NJ0%n
7853A00n%n%%nNL0K5Nj0k5k5j0NNNJ0NNNJ0L0L0M0K0m0p0o0m5j0K0K0j0%J5J5n%%j0J0%nn
7850G0%J0J0NJ0k5l5k5k5nK0NNJ0%j5J5N0K5l5o0k5j0NK5K5K5L5K0%j5nj0j0j5k0nnk0j5j0
7847b0NJ0%K0O5O0N0J0j5j5k0k0k0k0k0k5nnnnJ5J5j0l5J0K5K0J5J5J0J5J5j0nj0nl0l0nK5
7844F5K5K5L0K0%j5j0n%%n%NnJ0j0l5m0m5k5nNn%NJ0J5%k0j0J0L0L5L5K0j5j5nk0j0J0%J0
7841F5NNNNNJ0J0J0NJ0N%J0L0Nj5j5k0J5Nj0N%k0m5m0k5j0K0K5N0M5L0K0j5l0l5j5%%j5j5
7839G5nj5%NNK0%NJ0K0%nn%j0j5N%j0j5%nj5nnj5%J0L0L5Nj0j5k5nK0L0M0K0nk0l5n5l5j0
7836eJ5J0j0nj0j0J5L0K0K0J0K5L0Nk0m0m0k0j0J5J0n%Nn%Nnj0J0NNNJ0%J0NNJ0J0NJ0J5%
7833A25J5%k5m5m0k5j0J0J0nm0l5j0J0J0J5K5NNnj0N%n%nn%Nj0%%j5J0K0L0L0K5j0j5j0j0
7830B0NNNNL0K5%k5nJ5%%j0k0n0n0k0NJ5L5J5nNNJ0NnJ5N%NN%J0j5m5o0k5J0K5J5J0NK5K0
7827B0J5K5J0%%Nj0l0m0m5l0nL5L0%J5J5K5J0j5%j0j0j0n%j5J0K5K0J5J0K0K5J0nnNj5n%j5
7824G5N%%%Nl0j0J5K0K0J5K5J0j0k0k5n%J5NJ0NJ0NJ0%j0j5%K5Nj5k5k0%Nk0j0nNj5m0k5%
7821a0J0J0L5L5J0k5l0K0M0J0j5%nJ0nJ0Nj0J5%Nj0k0nj5j0j0j0nk0nK0L0J0%NNNK5J5Nj0
7818A15l5k5k0n%%%l5j0NJ5L0M0L5Nnk5j5K0K5J5j5k5nJ5N%J0J0J0Nk0l5l5j5%L5K5J5J0j0
7815A10l0l0J5K0Nj0j0J0J0J5%j5k0%Nj5%j0j5k5NK0nj0j0nNj5j0Nj0%j0%J5J5K0J0NK5K0
7812H0J0J0NNJ0k0l5l0k5j5k0J0L5L5J0k0j5k0j5j5k0K0K0K0J5N%N%nJ5%%nn%nnK0Nk5l0k5
7809b0NK0K0M5L5%n0m5m0k5j0j5N%J0J0L0M5L0J5K5K0K0K0K5Nnk5k0j5nk5k0nl0l5j5J5K0
7807A5K0K5K0%k5k0nnj0nj0J0J0l0j0j0J5j5k0j5Nj0n%J0NNJ5%nJ5L5L0L5L5K5%j5j5j5k0
7804F5k0j5k0k0k0k0nNj0NJ0j0%NJ0L0K0K0K0K0K0J5Nj5l5l5%L0L5%nJ5%Nk5j0J5J5J0nj0
7801I5J0%%%%J5J5j5k5j0J0n%J5J5J5J5J0j0k0m5k0NK5L0NNJ5j0%k5k5nk0j5k5nNK5J5J5J5
7798I5K0J5J5%k0nnk0%Nk0l5l5nNM0M0L0j5m0j5K0L5L5%k5k0j5l0k0k0l0j0j5l0l0NL5J5%
7796e0Nn%J0m0o0m0j0K0%NK0K0K5K5J0L0L0J0NJ0J5nNJ0NNnnj0n%j0j0%K0L5M0K0nj0nj0n
7793I0j0j0j0j0j0Nk0k0%Nk5l0k5nK0J5L5K5K5L5K0K5L0J0nl0l0m0k0NNk5k0j0K5N0N0K0N
7790A45nk0j5j5j5j5k0j5nk5k5j0J0L0L0Nj5j5j5j5j5J0K0M0P0N5J5j5m0m5k5NK0K5%k5k5
7787D5k5k5k5NNN%NNNNN%%NL5J5j0j5%K0nJ5J0%J0N%%j0J0%%j0J0%n%%Nn%%j0j5j0j0m0k5
7784b0j0J5K0K5J0L0M5M0K5j0j5j5k5j0k5j5k0k5n%nn%j0j0%L0K0%J0M0L5J5j0k0j0NNj0j0
7781H5j0j0j0nk0%K0L5L0J5j0n5m5k0nN%%n%Nj5nN%nJ0L0K0J5j0k5l5nK0K0%k0k0k0nNK0L0
7778A0K0K5J5%NJ5nN%nk0m0k5NK5L0%j5nNj0%J0J0J5Nj0k0l0l5j0%K0L5N5L5j5k0j5NJ5J0
7775I5j0k0k5j0k5m0j5K5M5L0J5%j0j5k0nN%NN%%n%j0N%j0nk5l0%J5K0K5J0j5k0l5j0J0J0
7773d0J5J0L5L0Nj0j5NJ5M0K0Nnl5l5j0j0j0l0l5k5nK0K5J0J0%K5M5K0K0j0nJ5J5K0Nl5l0
7770F5j0k0NK5K0J5nj5j5k0j5m0k0j0K0J5K0K0K5J0J0Nj5k5%K0J5nm0j5NK5nk5k5k5j0K0K0
7767@%%%%k0k5J5J5L5%j5j5m0j5NJ0J0j0k0j5k0nK0K5J0j0%N%Nk5m0m0nL0Q0Q5N0J5J0j5j0
7764H0k0nJ5N0N5J5j0l0l5k0k0m5m5j5J5L5L5J5K0J0j0l0nJ0%%J0K0K5J0l5m5j5%K0J0j0l5
7762B0j5j5NL5NL0L0J0j0j0j0j0k0nJ5L0K5K0j0j5j0Nn%%nj5Nnnn%j0%nnJ5J0J5J0J0J5K0
7759A40%J0j0j0Nn%%%j5k0K0K0J5j5%N%J0j0J0NnN%j0j5j0j0j5j0j0j0j0j0%j5m0k0J0NNN
7756eNNJ5L0L0J5j5n5m0k0J0M0L0J5j0m0l0k0j0nl0NK5K5j0j5J0J0J0J0%NN%NNJ0nNNnJ5%
7753C0%J5j0nNJ0j0%%N%%%%%n%J0j0%%%%%%%nj0j5j0j5K5K5K5K5J0j0%NK0K0nl0nj0j0j0k0
7750C5j0nj5NL0J5J5J0nl0l5l0j0%K5J0N%K0%l5j0j0j5j5j0j0J5L0M5J0j0nk5%J0j5j0J0L0
7747A0L5L5L5j5l0j0l0k0k0k0k0n%j5NL5L5L0L5L0L0K5L0j5n0l0l0m0l5m5k5J0L5J0L0M0M0
7745H0j0l5m0m5nj0J0L5K5J0K0K0J0L0K5J0k5n5m5l0J0L0K0K0J5K5K0K5K5K5j0j0j5nj0j0
7742A30j0j0k5nnk0j0j5k0nK5J5K0K5J5J5J0K5L5J0l5m0k0k5k0k5k0k0k0k0NL0J5J5K0NNK0
7740G0K0NJ5J5J5J5K5J0l5j0j5l0k0j5nk5nNJ0nNNNNJ0%%J0%j5j5nj0nj0j0K5%J5K0NK0K0
7737A15Nk0j0j5j5j5j5j5j5nj0nj0J0J5NJ0%k5j5j0K0K5J5L0L0J5N0Nl0l0n5k0J5J0K5Nk0
7734E0k0l0j5%K0K5nnK5J0J0J0J5J0J5j0K5K5%%K0NJ0Nk5%j5m0n0o0k5%K5K0J0j0%Nk0n%j5
7731a0NK5K5K5K5NJ0NJ0k5k0k5J5N0N5J5k0n5l0k5k5J0L0%l0m5k5j0NK5K0NNn%k5k0nJ0M0
7728B0M5NJ0J0J5J5J0k0k0l5l5l0l0k0j5J0K5J5nJ0NK5K5K5K5J0nl5l0k0nnj5nJ5M0M0Nj5
7726F0k0k0l0j0NK5K0L5K5L0%j5n0l5j5N%j0j5j5J5L0M0L5K5M0L5J0j0j5j0j5j0j5j0j0j0
7723I5j0J0J0NJ0nk5j5j0J0L0L5J0%k5j0j0k0k0nNj0J5L0N0J0nj0m5l0nNK5K5%j0l0k0k0l0
7721A0nj0J0J0K5J5J0j0l0k5j5%K5M0K5J5J5N%k0j5j0j0j5j0j0j5k0%J0J5J0J5J5J5NK0%j5
7718G5j5Nj0j0nj0%J5J5%NJ0NJ0nk0k5nj5j5j5j5j0j5j0nJ5L0L5J5%k0k0nJ0J5K0L5M0J0j0
7715A05j0k0l0l5j5J0K0K5N%%n%N%%Nj5j5j5j5j5j0Nk0j5L0M0M0K0Nj0K5M0K5%j0j0k5l0j0
7712G5NK5J0J5nk5nj5m0l0nJ0K0J5L0J0nNL0L5L0%l5n5l5k0NJ0J0nNNnJ0K0j0l0k5m5k0%J0
7709b5NNK0NK5Nj5NL5K5%NJ0%k5l5l5k5nnJ0k0l0j5NK0K0M0M0K0%k0l5n0%K5J0J0J0J0J0N
7707D0NNJ5nJ0NnK0NJ5K0Nnj0J5M0J5j0m0k0nk0k5%K5J0k0n5l5j5%K0N%%NJ0%j0J5K0nk5l0
7704a5nK5N0M0J5L0K5J5%k5o0l5k5J0L5K5K0nn0n0k0J5Nj0j0Nj0%Nn%%%N%%K0K5K0J5%k5k0
7701C5j0NNJ0N%J0J5nj5nnk0j0j0j5n%K5K0J0K0J5J5J5j5k0k0k0j0k5k5j0J0J0J5J0j0j0J5
7698@L5O0O5M0J0j5n0m0k5j5%J5k0l0j0%K5%K0K5%j5k5l5nM0O0P0L5k5k0nJ0j0m0l0j5j5l0
7695C5l5j5%k5k0nJ5L0L0J5j0nj0nJ5M0L0K5k0k0k0k0l0j0k0k0nJ5N%%J5K0j0l0j5K0J5Nk0
7693d0j5%Nnl0l0j5j0j5j0K0M0M0K5nnnn%%%%nN%%N%J5nNJ0%NNj5n%nnj5NJ5J5J5J5J0K0J0
7689D0J5J0N%m0k5j0J0NK5%K0J0J5J0L0%%%%%%n%%j0j0nj0j0nj0j0NN%Nl5l0m5k5J5M5K5K5
7686C5L0K5L0K0%k5l5m5nL0N0N0Nj5k5k5j0j0k0%J0L5L5J0j5l0m0m5j5%J5K0J5j0J0%j0j0
7684C5l0NK0K5K0K5K0K5N%nnl5l5l5k0j0nnK0K5K5%%J5K0J5%%J5L5L5%j5k0k0k5k5j5l5m0
7681Em5m0%NL5K5K5K5L0Nl0m0m0k5%J5L5K0k0J0%K5K0J5L0K0J5K5K0%%J0j0k5m5l0l5k5%n
7678@k0j0J5K5M5L0Nj0k5j0j5k0nK0M0M0J5j5l5l5j5j5J0K0M5P0L0%j5k5k5j0K5K0J5K0K0
7675B05%l0j5j5k5m0n0j5%N%NN%N%j0j5j0j5K0L0K5K5N%N%K0J5J0j5l5j5J0J0NN%J5K0K5K5
7673A90j0m0l5j5NJ0J0NJ0nnn%j0j5J5L5L5J0j0j5J5Nnm5m0m5k5J0J5J0NK0J0nl5l5k0NJ0
7670A0J0J5K0J5K0j0nnnk0N%j5k0l5l0k5K0M0L5L0K0K0Nl0n0n0j0j0%K0M5M5J5j5k5j0nnk0
7667a0k0NL0J5j5k0%K5K5K5K5Nk0l5j0J0J5J5j0j5j5n%J5J5NK5J0k5l5n0l5k0NK0L0L0nk0
7664a5j0j5j5l5m0k0j0nk0%L0L0K5L5K5K5K5L0NJ0J0N%j5%j0nnk0%J5%j0l5k5J0K5L0j0l0
7662a5l5l5nJ0J5K0%k0k5%J5%k5k5K0M5M0K0J0J5J0J0J5J5J5J0%k0k5k5l0nJ0K5Nj5j0NM0
7659E5L5J5j0j5nnj5k5j0L0N0L0K5%j5j0NNj0j0%n%j0j0%j5j0%j0%K0L5L5J5K5Nj5l0n5l5
7656F0l0%J0%k5l5l0n%K5J5j0k5%J0L0K5J5J0%nJ0J5K5K0J5nk5j0k0j0%J5NK0nk5l5k5j5j5
7653c0NK5L5K5Nj5nJ0J0J5Nnj5k0k5j0nNNl0l5l5k0k0%M5P5M5%k0k5j5%J0J5J0J0L0J0k0j5
7651C0%NNNj0j5J5L5L0J5%k0j5j0nJ0J0j0j5j5j5j0j5j0l0nK0J5L5M0K5J0k5m0m0k0K5M0J5
7648F0k0k0j5%K5M0K0Nj5nnj0m0l5l5j0J0J5J5J5J5K5%J5J5l5o0n5l5NJ5N0M5M0K5J0j5l0
7645B5l0nJ5M0K0M0O0L5Nnk5k0m0l5k0nJ5K0%J0J5nJ5nl0k5nJ0K5K5J0k0o0n5k0L0N0N0L5
7643A40K5%j5l0k5k0NK0Nj0nNl0j5J5J5J0j0j5J5J5j5NNk0nNk5l5k5J0NJ0NM0N0K5K0K0K0
7640A90K5j0l0k5k0j0%j5j5NNj0%nn%%J0K0j0NJ0J5%j0NnnNnj0NNnnNL5J0j5j0%M5L0J0k0
7637A95n5n0k5j0nj0%%j0j5N%j0%nNnj0NJ0L0J0K5J5J5J5J5K5J0l0n0o0k5J0K5K5K0K5K0K0
7634A50%j5l5m5k0l5l5m0%J0K0NJ0NJ0O0L5nk0j0J0J0j0nJ0J0nn5m0%K5N0K5J5nj5k5nL5K0
7632I0%k0l0k5k0l0j5K5M0K0k5l0l0%Nj0k5l0j0NJ0NNNJ0NJ0%J5K5j0J0J0J0J0J0J5K5%j5
7629D0l0k5k0Nj0Nnl0j0NK0K0%NK0K0Nl5n5n0k5J5L0L0J5J5L0J0j0nNJ0j0NNL0N0N0L0K0n
7626A70J0%j5k0nk5n0l5k0NN0L5J0l5l5J0M5M5K5J5nk5l0k5l0l0N%%%J0j0%Nj5%%j5%j0nn
7623eJ0J5NK0J0J0K5Nj5J0nn%nn%%N%NJ5n%Nnnj5%%j5%j0J5N%J5J5%J5Nk5n0l5l0J0M0L5J5
7620G5%J5N%NNJ5nj5Nj0nj0j0%j0J0L5K5K5J0L5L0J0j0j0nj5k0nnk0j0j0j0j0k0%j5j0%n%
7617F0%j5J0Nj0j0J0n%%%%%n%%%%%j0Nj5l5j5l0l0j5m0j0L0K5L0L0K0L5M0J5J0J5nJ5J5%J0
7614A30J0l0l0k5k5j0K5K0nN%j0J0J0j0%Nj5k0l0%J5J5K0K5n%n%%%%nN%%%%%%%%j5j0j0j0
7611B5j0k0%%NN%J5j0K0nNNM5M0M5%m0l5m0k0J0NK0%k0k5m0j0L0M0K0j5j0J0K0nnJ5J0%J0
7608I0%%%%%nNNnk0J5J0j5J0nj5J5N%NJ0nJ5nJ0J5nK0%m0o5o5l5L0R0O5M5K5k0%Nk0k5k5k0
7605I5k5j5l0j5%K0K0%%K0K0%%nnnj0%%j0%%%n%%%%k0%j5j0%k0j5%%K5NK0J0J0K0NNnj0N%
7602F0j5K0k0k5J0k0j5j0j5%k0nK5J5%J0J0J5%NN%%J0n%%Nk0%j0j5Nj5nJ5J0j0K5J5%K0Nk5
7599C5%nk5%j5%j0l0nL5N5J5%K0%nk0j5j0j5j0%j5m0nL5L5J5nnJ5j0l0l0j0J5K0J5K0j5nJ0
7596Ek0k5J0N0N0N5K0j5k5k5NK5K5K0%k5l0j5NnnNJ0J0J0%J5%J0J0j5Nj0%nNj0j0NNj0n%N
7593A10j0j5Nnnj0n%j0J0J5NJ5%K0L0nk5j0NL0nj0j5NJ5J5j0k5j0J0Nnj5nk0j0%k5j0j0l0
7590a0l0k5k5j5J0M0P0N0J5j0l5NK5K0Nk5m5n0k0K0L0L5J5Nk0j5NJ0J5J5J0k0k5j0K5M0K0
7587A05%j5j5k5k0k0nnj0N%K5K5J0k5k0k0k0%%%NN%NNNJ0L0N5N0L0J5nnk5k0j5k0k5k0k0j0
7584B0j5j0j0j0j0j0j0nnJ5M5%J0J5%j0j0j5nj5j5nj0J0L5L0J5K5L0K0K0j0l0k5k0k5j5k0
7582b5k0k0J0K5L5L0L0nnj0J0J0j0j5k0j5k0K5M5M5K5j5l5l5k0J5K0k0j5j0J0%%J0NK0%%J5
7579G0J5%k5k5k5k5k0k5k0k5k0%nnnK0M5M5J5%NNJ0J0NJ0%k0nnnK0M5M0Nj5Nj5k5n0n5k0J0
7576f0J0L0N%K5K5%nj0j5j0J0NJ0J0J0K5L0Nnl0k0j5%nn%j0NnnnnnnK0M5M5J5n%nnn%nn%N
7573H5N%%N%N%%%%K0K0%k5j0J0k0J0j0n%j0%%j0%j5l5%K5J0%k0m0k5k5NK0K5L0M5K0k5l0k5
7570A0l0j0J0Nn%%N%NJ0J0J0NJ0NJ0k0l5m0j5NJ0NJ0J5K0J5J5L5L5J5j5k5l0l0l0k5nJ0L0
7567@J0J0J0NK0k0l0l5k0K0L5L5j5l0k5k0K5L0K5K5K5j0k5k5NNN%N%nJ0J5%nK0K0L5K0l0m5
7564G5k0J0L0J0l5k0nK0J0K5Nj0l0k0k5k5n0n0l0j0J0L5M0K0K5K5J5nj5j5j0nJ0%NN%%J0N
7562A0L0L0J0nk5k0j0J5J5NK5J0J5K5%%nj5Nk5k5j0L0L5L5M5L0j5l0k0k0l0k5l5k0nK5K0%
7559G5k0l5j0K0N0L0J5%nJ5%%k0n0n0k0nNJ0j0k5k0%L0L0J0j0k0NJ5%J0J0k0n%%nNj0j5k5
7556d5j0Nk5l5k5K5L0J5j0%K0NJ0K0L0K0L5J5nj5j0j0l0k5k5k5j0%K0K5M5M0K5J0J5M5N0J0
7553B10j0l5m0m0j0K0M0N0Nj5l0m0k0k5j5Nn%J0L0K0J5J0nj0j0J5K0j0m0n5l0j0j0nj0j0n
7551d5j5%NnNL5L0K5nj5%K0NNK0n%J0J0k0n%NN%k0%nJ5M0J5n%J5K0J0j5k0nN%%NJ0K0j0k5
7548A15k5k0l5l5k0J5n%%nk5k5J5K0K5J0%%J0J0J0k5k0NJ0%k0l5k5j5J0M0K5NNJ5K0K0J5J5
7545H0J5K5J0nn%nk5k5nL0Nj5j5k0J0J0j0k5k0NK0K5%NJ0nj0n%k0k5l0%K5J0nNL5M0J5J0n
7542A10j0j0j0j0nj5j5nnn%nn%%nNJ0NNNNN%K0K0nl5l5%J5J0K5K5K0j0j5j5k0j5j0J0Nj0%
7539B5%N%j0J0Nnk0j5k0k0N%%J0M0O5L5%j0J5K0J5nk5k0nj5l5k5k0j5%n%j5j5J0NN%L5M5K0
7536G0j0m0j5nK0L5K0nl5k5j0k0k0k0k0NNJ5%nJ5J5%j0K0NNJ5%%J0%%nJ0j0J0j0J0K5M5M0
7533A30L0%j5m0m0m5%M0L5K0j0%J0J0nJ0%J0%J0n%j5j0nk0k0j0NK5K5nk0nNJ0K5nnj0l0j0
7530G0nj0j0j0nj0j0j5j0nj0J0NJ0J0NJ0J0NJ0j5%%J5K0nk5j5NJ0M5L5K0j0j0J5J0K0%N%k5
7527A40n0o0o0m5nJ5J5K0J5K5K5NNJ0k0m0m0k5l0j5NJ0L5J5K5J0J0%J5K5K5K0K5J0nk0j5l0
7525D5l0j0K5L5J0j0j0k0j5nJ5J5L5K0K5J0k0%%nn%%nn%nNNj0J5J0j0nJ0J5J5nnj5j0J0L5
7522A50j0k5nj5k0n%k5j5k0m0nL0N5N5L5J0NK0%j5k5k0k0k5k5k5k5nJ5J0nj0l5l0j5j0nnj0
7519a10J0j5NnnNnnNk0j5NJ5L0N0O5O0Nk5k5k0n%k0j0nl0J0K5NJ0K5N0L0j0k5j5j0k5j0Nj5
7516a5j5J0J5J0J0J5N%%%%N%Nj5j5j0j5j0k0j0j5J5J5K0J0J0K5J5J0%J0J0n%J0nNK5j0%K0
7513A15j5m0j5l0l0l5l0l0l5m0J0M0N0K0j0J0Nj5k5J0L5K0K5L5K0L5L5K0j0k0%k5j5j0k0n
7511C0nJ0%%%%nNL0J5l0m5n5l0k0J0J5M0K5L0J0j0nNnj0Nj5l5j5l5j5J5K5J5L5K0J5L5J5n
7508F5%Nj0n%NnNK0L5%j0j5j5j0%K5NJ0Nk0j0%J5J5L0Nj5j0j5j5j0nj0nnj0nnnJ0K5j0l5j5
7505EJ5N0K5J5L0J5k0m0k5l0j5j5k0j5J5J5J5J0J0j0%%J5M0M0J5k0k0j0l5k5l0j0j0k0NK0
7503a5K0NJ0NNK0J5NL0J5J5J5J5N%NNk0j0%L0j0k5l0nj0k5k5j0j5Nnm0k5k5nJ0J0NK0M0L5
7500D5L5L5L5J5j5j0N%l0m5m5k0k0nNL5K5J0k5k5j0K5K0Nj0%nj5j0k5j0K5K5L5K0l0l0l0k5
7497d0nL0J0J0nnnnk0k0NJ0K0NJ0J5K5K5K0j0k5l5j5J5L0M5K5nl0k0j0J5J0nl0k5l0k0j0%
7494e0%J0J0L0L5L5K0J5Nj5k0j5NK5L0J0%%n%n%n%%nn%j0k0nj5j0j0j0j0j0nK0K5J0NNNK0
7491I0J5J5J5nk5k5j0K5K5%l0m5k5NJ0J0K0J5J0j5j0j0j5k0nJ0K0Nj0n%NNj5k0k0k5%J5J5
7488eJ0%j0J5%%J5K0J5j5l0l0j5J5K0K5nj0K0L5J5nj0J5nk5l5j0j5j0j5%%%%%nk0J5K5L0j0
7486Ej0j5k0k5j0J5L5K0K5NNNN%k0k5NK5K5%j5%K5L0nj5n0m5j5K0J5%k5k0nj0j5K5M0M0K0
7483D5%%%%%%K0j0l5l5j5J0Nj5k0J0J5J0K0J0Nj0j5J0K5K5K0K5K0J5k0k0J0L0K0K0%K0J0J0
7480B15j0l0l0j0%%%%%%%nnl0k5nNJ0J0J0L0K5J0k5j5%K5K5K5Nk0k0l5k5l5k5%K0J5%K0J0
7477A10K0J0j5j0J0L0J0k0l0m5n0k5nM0N0K0j0l5j5nnk0k5m0j5J5J5j0NNnJ5%%K5J0j5k0k5
7475e5j0NK5L0J0K5K5K5K5K5K5n%j5N%j0%j0j5j5k0j5m0l5j5J0K0J5K0K0N%NNK0K0K5K0K0
7472A70Nj5l0k0%J5M0J5M5M5J5l0n0m0m0k0k0l0k0nnnnnnj0NnJ0J0%%J0J5nj0Nj5Nj0n%j0
7469eJ5J0%J5J0NNJ0J5J0j0l0m5k5NL5M0Nj0j0%K5J0J0k5k5k5k5NK5%J5L5J0L5J5j0j5k0n
7466H0j0nj0j0nnnj0K5K5K0K5K5K5K0K0j5l5nl5l5j0k5l0J5j0%J5j0J0%Nn%%%%%n%L0%j0L5
7463H5K0%J5J0j0l5j5k5l5nk5k0J0M5M0J5k0m0n0j5J0J0J0J0J5J0%K5K0K5K5K0j0k0j0j5%
7461G0j0j5%nnj0nk0l0l5j5K0N0L0L5J5j5%%nNj5J0L5K5L0L5%k0Nj0k0j5l0nJ0K0k5n5m0N
7458eL5N0J0nJ0%j5k5m0nJ0J5J5J5NJ0J0NJ0J0NJ0k0k0j0k5o0m5j0K0M5L0%%J0J0k0k5l0j0
7455c0J0J5L5nj5k5nN%nj0%J0k0K0J5NK0J5J5NK0L0J5L0K0k0n5m0l5k0k0k5j5NK5J0J5J0J0
7452A5nm0n0k5%L5L5L0J0j0j5j0j5j0J0N0L5K0j0n%j5NK0J0NJ0J0NJ0J0j5n%n%j5N%n%nJ0
7450H0J0Nj5l0j0NK5K5K5M0K0%%k5m0o0l5nL0J0j0j0J0K0j0J0Nj5l0j5NJ5%l5k5NK5J5J5N
7447C5K0J5J0K5K0M0L5K5%j5l5l0l5l5l5j0j0nJ5K5K0Nk5k0nJ5L5K0K0J0l0m0k5nk5k0%K5
7444A0K5n%J0J5K0NJ0J0j0l5l5j5NNJ0NJ5K5J0j0l5l0j5K0L5M0J0%k0%J5L0M0J5%k0l0j0J0
7441A25J5J5nk5n%NNNN%NNJ0K5K0J5nl0j5j5k5nnk0l5l0nNK0k5nNNnj0J0J5%K0NK0NJ0J0j5
7438A00m5m5j0nJ0J5%j0J0n%n%n%Nnk0K0j0%n%nj5k0%K0L5L0K5%%j0NJ5j5j0J5%J0J5nk5l0
7435B5l0l0nJ5J0nNNNNj5k5l5j0J0K0K0J5nK0NNJ5%%J0J5j5k5l5l5J5L5N5L0J0%k0k5nN%k5
7432A0nJ5K0J5j0%NN%%NNNJ0%j0j0NM5L0J5%k5j5k5k0Nj5k5j5j5j0J5J5L0L5L0Nj0k0j5%%
7429H0j0nj0j0k5j0%L0K5Nnl0J0K0J5J0%%NK0L0J0l0n0k0j0J0%j0%%j0%%%n%%%nNNnj5M0N0
7426A05K5nl5m5l5j5j0nj0j0%j0%nNK5L5O0N0M5K5%j0k0j5j5l5l5l0l5k0J0K5L0nk5m0k5n
7424f0J0K0%j5j0k0nK5K0K0K5K5K0K5K0%N%%nNJ0j0k0j0j5j5%%nNJ0k0l0m5j5J5L0L0J0j5
7421A5j0NNK0L0N%NJ5j0n0o0m5NL5L5J0j5k0k5nnj5nj0j0%J0M0M5N0N0K0Nj5nNJ0Nnj0J0K5
7418A40K5J0NK0%j5l5k5n%%n%k0NNj5j5NK5Nj5k0l0nK0K0j0j0L0K5M0K5nnj5k0l0j0K0J5n
7415A25l0l0l0n0j5K5K5L0L0J5K0K5J0k0j5k0k5j5m0k5k5K0M5L0L0%k5m5n0%J5J0J0J0J5J0
7413D0J5J0k0l5m0J0M0L0J5J0L0L5J0NK5K0%nm0o0o0m0nJ0J0J0J0NJ0J0NJ0Nnj0Nk0l0l0J5
7410@M5K0NJ0J5K5K0L5J0j0j5j5j5k0k0k5k0J0K5J5J5NNJ0J0NNJ5%k0l0k0k5k5j5l5j5%K5
7407ENJ0J0J5K5Nj5NL5K0j5l0l5j5j0j0J0M0M0J0j0nNK0K5NJ0J5NJ0%k0l5n0n5m0k5%J5j0
7405c5l0l0nK0M0M5J0J0K0Nj0%L0K5J5k0j5N%j0Nnk0nj0k0j0j0j5j5Nj5j5NL5K0K5L5L0K5
7402A15%j5nNl0m5m5l5j0NJ0J0NK0K5M0M0K5j5l5%K5K5J0nk0n5l0nL0J5k0j0N%%N%%N%Nj0
7399C5J0K0j0l0j0k0j5NL0K0J5K0J5L0Nj5k0j5k0j0J0n%nN%%j0nk5NL5K0L0L0j0k5%k5k5n
7396C5l0%N%nJ5N0K5nk5l5%K0J0Nj0j5NJ0K5J5J5j0l0k5j0J0J5J0J0K5%J5J5k0j5k0j5k0j5
7393C0k0j5j5K0J0j0%J0nNL0J5L5J5j0j5j5j0%J0%NNNJ5nk0j5k5j0l0j0nk5k5nL0N5K5j0%
7391B0J5L5M0%m5k0k5k5k5Nj5j5%L0L0L5K0J0n%%%%j0J0nm0k5j0K0J5K0K0J5J5K5Nl0n5l5
7388@m0m0nL5L5J5nNNj0k5k5%%L5L0J0%J0j0J0J0n%NNJ0NNnJ0J5n%N%N%%%%k5l5l0k5nK5j0
7385a5J5J5j0%N%NnJ0j0nnn%j0nnJ0NnJ5J5nJ0J0NNnK0NNJ5nN%NNJ5J0Nnk0J0L5K5Nj5l5n0
7381G0j0J5J5j0l5j0J0J5J0J0j0m5k0k0%K5L0L0J5J5NJ5j5l5m0k5k0nNJ5J0J0J0N%J0NJ0n
7379E5J5J0K5J5J5K5NJ5K0K5K0Nl0l0k5K5M0J0j0l0m5%j5k5%j0j5j0j5nk5k0nK5J0%l5m0m5
7376g5l0k0J0K0J5J5NK5K0J0nNJ5nk5j0J0K5K5M0M0K5j0m0l5j5J5NNJ0NJ0J0NNK0j5m0%%n
7373F5%k0j0j5j5k5l0nj0K5K5j5j0%K0J5%%%J5J5L5K0j0j0l0k5l0k5nK5J5%j5j5NL5L5L0M0
7370A00K5J5j0l5l0m0NM0M5K0j5l0l5k0j5j5NK0K0N%nJ0K0K0Nj5%%nn%nk0m0l5k0nJ5J0Nj0
7368b5J0J5J0M0K0Nj5m0m0j5Nj5j0J0L0L5nk0k5k0j5%L0M5N0L0L0J0%K0nj0j0j0j0j0j5j0
7365G0nJ5L5K5K5%k5%k0nj0k5%j5j5nj5nnj5NL0L0j5m5l5k0NJ0J5K5K0K0N%K0j0l0l0m0k0
7362e5%J5K5%K0J5j0K5L0k0J0J0NJ0J5nl0l5m5k0%NnJ0J0%%J5L0N0N5K5nk5j0k0k5nk0j5%
7359C0n%n%%%%K5M5N0J5j5l5j5l5l5j5k5l0J5J0J5J5L0O0M5M0L5%l0n0k0k0k5k0%%l5l5l0
7357e0%M5M5K0%J0J0J5n%N%NJ5j0l0l0m0k5%N%Nj0l5k0k0k0k0m0nM0M0M5M0NN%NJ0n%%%%%
7353E%J0J0nJ5J0NJ5%%%%%%%%N%%K0j5N%N%j0m0k5k5NK5%K0K0K5J5K5j5k0nk5j0J5%N%%j0
7350E5J0K0j0NJ0l5l5k5m0NK0%J5J5%K5%m0j5l0l0%J5J5%%J5NJ0%NK0%%J5J0NJ0J5K0%j5k0
7347D5J0K5J0j5n%%j5k5NO0O0J0nnnj5Nj5j0j0j0j0nj0j0k0l5j0K5L5L5K0M0N0Nk0m0nj0l5
7344I5o0m5m5k5NK0L5M0K0n%Nj0nnnnl0k0J0J5K5K5L5J5Nk0nj0k5k0k0k0k0%L0K5K0nk5k5
7342c0m0j5NJ0J5NJ5J0J5J5J0J5NNJ5%k0j0J0L0K0K0j0k5%K0J5%l5k5%J0J5nl0k5nL0K0%j5
7339D0l0l0k0%%L0M5K5J0NL0j0nnnnnj5%Nj5j5NJ5J5j0k5k5%K5K0J0j0NNNL0J5J5j0k5k0j5
7336E5j0J0%%%N%Nk0j5j5j0k0j0nk0j5%L0L0K5L0Nk0j5j5j0j5k0j5j0j5NK0L5N5M5J0K5L5
7333A50j5l0j5k0k0k0k0k0n%n%j0%n%%K5J0J0J5J0K0J0NK0J0J0Nj5m0m0j0J5%NL5L0M0L5M5
7330B15M5K0%l0l5l5l0k5n%l5m5m5j0L5K0J5J5K5L5J0L5K0j5j5j5j5nk0l0%%l5j5nj0NL0M0
7328I0M5J5j5m0o0o5j5J5K0K5L0K0nj5%j0J0K5%K5K0J0J5J5j5j5j0j5k5nnl0j5Nnj0nj0nn
7325a5j0nj0nnnj0j0N%%NnNj0J0L0L0K5L5K5L5K0L0%j5Nj5k5N%j5%%N%N%%%nnNj5j5N%j0k0
7322E5j0%l0k0nj5j5NK5%K0K5%K0J0nk5k5nN%nm5l5j0K5M5NnJ0j0NNNN%J0nJ0J0J0J0J0J0
7319G0J0J0Nj0m0m0j0%J5K0%NJ0NJ0NNJ0J0j5j0k0j0%k5k0%NL0K0J5J5K0K0NJ5j0k5m5n5m5
7316d5j0K5L0N%k5%K0NNJ5NnJ0K5j5K0%nN%%%%%nN%j5J0J0j5%Nn%nn%%nn%%n%nNj5NJ0N%J5
7312E0%J0J0%J0k0k0N%j5j5NK5M5M0K5l5n5l0J0nl0k0nJ0L5L5J5j5l0k0j5%L0K5NnNn%nn%
7309D5%j0J0J0nnJ0J0nj5j0k5%K0K5K0L0J5K5L5Nl0m5m5l0j5J5n%%%J5j0m0l5j5J0J5J0%K5
7307EK0nk5k5k0J0j0nK5K5L5K0j0k0n0n0NK0J5J0J0J5J0J5J0K5K5J0%%K0M5K0l0j5J0J0K5
7304A75Nl5p5m5j5J0J5L0M0J0l0m0j5Nj0l5k0k5k0nj0j5j0J5M0M0Nnj0%J5j5J0nnj5j5nj5
7301h0%%k0nNL5M0J5J5J5J5Nj0nN%nn%nk0k0nJ5K5K0K5K5J0nk5k0j0J5K0nj5j0nk0Nk0%%j5
7298b0%%k0NNk0J5K0L0%k0j5l0j5L0L0K5L5K0L0L5J5J0k0m0m5k5k5l5j5K0J5%k5k5%K0K0n
7296b0%j0%L0M0M0K5j5l5l5j5NJ0J0J5%%NNl5l5l5l0J5M0J5L0M5J0K0L5K5%J5J0j0l5l0j5
7293I0l0j5j5k5NK5L0N%j5nn%j0j5NNJ5J5J0K0%J0J5J5L5j0o0o5k5K5M0K0Nj5k5m0k0J5M0
7290E0L0J0k0j5NJ0%K0NK0L5%l0j5j5k5j0J0%n%%%%J0NJ0J0NJ0NJ0k0k5k5k0j5l0l0j0J0K5
7287a5K0J5j0k5j5j5K0O0M0L0K0j0j0J5%j5J0j0j0%Nj0k0J0j0nj0j0nnnnnnn%%nl0k5%K0L5
7284EJ5j5m5m0j0K5M0Nj5%%%K0%J5K5nJ0J0Nnj0J0j0%J0j0nN%nn%J0j0j0K0J5n%J5%NJ0j5
7281E5%nk0n0n5k5J0J0NJ0K0NNJ5K0J5L0J0j5j0k0j5nJ0K5M5O0M0Nk0m5m0j5%%NJ5%j0J5J0
7279I0nnJ0N%J0N%J5NJ0NNk0m0k5l0%K0%J5L0L5M0K5j5l5j0l5o0m5%J5NJ0K5%k5k0l0j0J5
7276a5J0J5K0%%J0n%J0j0J0J0nnJ0N%N%J5J5L5Nj5j5k0k0j0j0k0n%j5j0j0l5l0l0L0O5L5N
7273B5j5j0J0K5M0J0J0J0J0k0j5k5j0J0Nk0l5n0j0L5K5K5Nj0l0%K0J0NNJ0J0NK5N5N0K5%m0
7270A75j5k0k5nj5j5j5j5j5j5j5%%k0k0Nj0j0%K0NJ5J0J0J0J0K5K0L0J5k5n0m0l0NK0K5NJ5
7268D5K0NK0K5k0nJ5%Nj0J5k0l0j0k5k0k0k0k0J0K0J0K0J0J5K0NJ0j5j0J0j0%j0%%J0J0%J0
7265F5NnJ5%k5%k0j0nj0j5J5J0NK0K0%J0J5NnNnj0J0%%j0k5%k0k5n%k5k5nk5j0J5K0L0J0J5
7262Ej0j0J0%%Nn%L5J5J0J5K0J5J5%nK0j5nJ0j0N%j5nnnnnj0j5j0j5j5N%J0%j5j5j5j5J0L0
7259A0L0J5j0j0j5nK0%%K0J5J0J5J5nnnnj0j5j5j5%%L0M0M5M0nl0k0j5k0k0j0k5k5j0J0K0
7256D0K0NNk0m5m5j5%Nj5J0L5J5K0%N%%J5K0J5K0K0J5j0k5k5j5j5k5nJ5N0P0L5%k0j5j5j0
7253A15k5n%j5n%NK0J5J0NJ0K0nk5l0k0l5m0j5J5nnJ5nJ0M0M5K0j0j0j0j0nJ0J5K5Nk0k0k5
7250E5k0j5%j0j0j0j0nn%K5J5J5L5L5J0j5j0j0%k5l0l0nJ0%NJ0%NJ0J5%j5j5K5J5J0j0N%N
7248E5%N%NNnNN%N%NN%N%NN%%NN%j0j5nk5j5j0nk5j0j0j5j5j0j0j0j0j0J0L5L5N0L0N%n%n
7244F0nj0%J0k0%nJ5M5K5K5Nk0nnj0j0%k0nn%J5J5%Nj0k0%J5J5J0J0nl5k5k0%J0J0%J0%J5
7241H0%j5N%j5j0%j0nj0j0j5j0J0J0k5k5NL5K0J5K5J5J0l5m0j0NNK5K5K0K0j0l0k0j5NL0J5
7238G0J5K0J5K0K0J5%l5k5m5l0j0J0J5K0j0k5k0nK5K5%%%nL0L0J5k0k0k0k0k0J0L5K5J0%k5
7236I0k5%%%N%N%J5j0j5j5k0k0j5k0l0j0J5K0j0k5l0l0J0M5N0L0nl0k0K5N5O0K5J0j0k5l0
7233F5l0k5l0j0j0L5K5j5l5k0k0n5l5K5O0M0K0L0L0K0k0j0J0%%j0NJ0NJ0NJ0J0%J5K0J5L0
7231A70J0nk5k0j5m0m0m0l5j0J5M0L5J5j0%NNNNNnNJ0j0j5k0J5J5j0l0l0j5j0k5j5j5j5%L0
7228g0L0K0NK0N%%K0M0J0k0m0l5j0K0J5%k5%K5K0j5j5NL0O0N5M0Nnnk0NN%%J0L0J0m0m0k5
7225A20J0Nk5nj0j0j0j0j0j0j0%%Nj0%%%n%n%%%n%nJ0J0K5nk0%K5K5%j0j5NJ5J5k0k0%%j0
7222D0NK5J0%l5j5j5l0%%K5K5J0j0l0k5j0%n%nJ5J5K0Nj0l5l0j5j5k0j5j5%L5K0J5L0L0L0
7219B0K5L0%k0k0j0NK5M0K5nk0k5%K0J0J0nJ5K0nj0nk0%J5L5L5J5j0j0%k5l0l0NNj5k5l0j5
7216B0J0K5K5J0K5J5K0J5j0k5j5j5k0j0J5K5J0nj0J0%%%%n%%nJ0j0%%j5k0k5j5j5l0l0j0L0
7214b5M5N0L0j0k5k0j5k0k0j0k5j5J0J0j0nN%%K0J5L0J0N%nNnk0k5%N0O5K0k5k5j0J5J5j0
7211G5j0j0j0NNnJ0K5M5M0L0K5J5nk5k5nj0k0k0j0j5k0k5m0n0j5J5M0L5K0J0J5L0N5J0k0j0
7208A55%J0j0n%k0j5j5j5j5j5j5j0j5j0NM0J5j0nJ5J0J0J0J0J5J0J0J0%%nNNnnN%NNn%k0m5
7205I0m5l5%J5J5j0l5l5j0J5M5J0k5j5J5J5j5j5NL0L0K0%J5J0Nj5j0%nj0k0%L0J0j5j5j5j0
7203B0l5NJ0J0K5Nj0l5l0j5J0j0j5J5M5L5J5%l5j5%K0J5%l0k0J0M0M5J0k0%j0j5j0%j0nNJ5
7200C5K0N%%%%nnnnK0K0l5n0k5J5Nj5j0J0L5L5K0J5J5J5nj0nj0NK0K5%m0l5l0J5M0K0Nj0j5
7197H0j5k0j5j5j5j5k0N%K5M5M5K5J0nj0j0nj0K5K0K0K0L0J0m0q5o0j0j0NJ5L0K0K5j5j0k5
7194D5nL0K5%j5J5K0NJ5nl5k5nNK5K5J0k0k0k5k0NK5J5J5j0k5k5nNL0L0J0nnJ0j0k5j5k5k0
7192B0nnj5NJ0J5J0J5K0%%K0K5%k0k5j5NJ0J0K5K5j5k5j5N%j5m0k0%K0K0L5L5J5j5m5m0j5
7189A5j0j0j0nnnnnNJ0L5L5K0j5m0k0NNnk5j0j5NJ0nK0K5K5K5K5K0nnj0k5k5n0k0nnnn%K0
7186d5L0J0Nj5nL0L5K0j0l0l0j0%%%n%k5j0K5J5J5j0m0l0NJ5J5j5%J0J5j5j5J5J5L5L0J5J5
7183F0k0k0j5NK5K0K5K0K0K5L0J0J0j0k0j5m0j5k0J5K0nj0k5%%%n%%nn%j0j0%L0N%j5j5j0
7180C0K0K0K0K5J5j0k5l0k5n%j5l5J0J5nk0k0NK0J5J5%K0J5J0%N%NnJ0NNj0j0%K0J5J5j0j5
7177I5%%%%%%%%J0NNJ0k0l5m0j5J5M0K5K5J0J5k5j5k0J0K0L5K0K0%j5%k0l0l0m0m0l0J0K5
7175B0K5j0k5j5j0K0L0L5K0nnl5n5o0l0%K0L5M0N0L0J0N%k5l0nj0k5k5nJ5M0L5K0nj0k0%K5
7172F5K5J5nm0m0j5NJ0NNJ0L0L5Nj5l5k5nJ0NK5K0J0nj5j0j0k0nj0j5%nNj0j5l0j0L5J5nj5
7169b5m0j5j0j0J5N5P0N5L5L5K5nn5m5k0k0n0m0l0k5m0l5nL0M5K5J0%%N%J5O0L5L5J5nk0%
7166G0K0L0L5K0nj5k0j0N%J5nj0j5n0l0j0NNl0m0k0j5N%j5J5N%j5l0%M5M5%%K0J5j5j5k0j5
7163d5j0j5j0j5n%K5M5L5L0K0k0k0k5J5J0k0m0k0K5L5J5nj0j0nJ5L5L5K0%k0nj0K0L5J5j5
7161A05l5l5J0Nj5m0k5j0j0k5k5j0M0M0K5nk0Nj0n%K0L5M0K5J0j5m5m5j5J0J5J0J5K0NJ5J0
7158G0j0j5j0j5%k5j5%nK0NJ0NJ0K0%J0J0K5%k0%K5K5J0J5j5l0j0J0J0j0n%%%n%n%j0j0nj0
7155E0nj0j0nn%%n%%%%J0L5L0J0nk0l5NL0K0J5L5J5nl0k5j0NNn%n%%j5nJ5L5K5K0nk0N%%k5
7152A15l5k0%J5L0L0J0J0%nj0l0m0l5l0j0K5L5L0L0%j0nnj5Nj0nJ0j5%%%%%nJ0j0%Nj5j5N
7149D0NK5Nj0l0n0j5J5L5L5L5N0K5j0l5k0k0k5k5k5k5J0J5NJ5K0K0K5J5k0j5k0k0k0j5l5j0
7147e0K0J5%L5L5L0M5K5%%%%j5j0j0j5j0j0%k0l0nJ5K0J5K0nl0k0nK5K0k0k5J5J5Nj0Nj0%
7144F0Nn%Nj0j5J5M0K5j5l5m0k5j0J5J0J5J0J5L0N%k5j5k0K5K0%%%nK5N%nl0l0J0J0Nj0j5
7141D0k0m0m5j5Nj5j5J5L0K5Nk0j5J0M0M5M0J0j5l5m0J5K5K0K0J5J5L0NNL0K5Nm0m0m0m0l0
7138A0j5%K5NNNJ0nJ5J5%%j5k0%j5l5j0NK0K0j0k5nNK0J0j5j5NL0N0K0k0l5l0l5k5j0K0M0
7136eL5J5Nk0k0%j0j5%k5j0j0k5nK5K0K5K5K5K5K0K0nk5k5nJ5J5j0l0l0j0NK5J0J0%j5j0j5
7133eNL5L0J5NNK5K5J0J0j0j0j0j5%k0j5j0nnnj0nn%j5%N%%j5nnK0M5O5L5J0k0j5k0j5j0N
7130A00J0j0j0J0%nk0nnk5j0j5j0j5nK0%NL0L0Nk0l5l0nJ5l0l0k0%K0K0K5K5K0L5K0K0j5l5
7127E5l5j5%K0J0J0%K0L0n%K5K5nk5k5k5l0k5k5l0k5J0K0J5J5J0J5J5J5nnnnNj5j0NN%NNN
7124B5NNNN%J5nj0nNK0J5K5%k5l0NK5K0j0j0j5j0k5l5j0K5J0j0j5j0K0J5nk5l0j5J5J0J5n
7121b0k0j5%%NK5j0nJ0J0J5J5J0J5K5NJ5J5j5j5j5j5j0k0k0nNK5K0J5j0l0k0j0k5J0Nj5l5
7119h5j5%K0L0K5K0L5L5J5L5K5J5%l0k5l5k0nJ5K5K5M0K0nj0j0%j0J0%%L5J0nk0j0J0J0j0
7116A60%nJ0j0nj5j0j0j0j0nj0l0l0nJ5%k5l5J0L0K0L5K5Nj5k5NK5J5nj5nJ5J5%nJ5K0j5j5
7113A05j0K0J5nl0j5j5k0j5j5j5l0m5l0l5j5J5J5j0%K0L5M5L0J0J0L0M0J0%j5J0J5J0J0J5
7111A40J5K5J0k5j5k5k0k0m5m0k0K5L0J5L5J0k5m0l5NK5K0J0j5k5j5k0j0%K5L5K5k0l0k5j0
7108c0K5L5M5L5J0K0L0nk0j5nnK0J5%j5nK0L0N%nJ5%%J5nk0j5j0k5k5%k5j0nJ5M0M5%l0k0
7106A25j0%nNj0j0J0%%k0nK0K5J5l5m0m0n0l0J5L0K5K0K0K5%j5n%j5%nj0j0l5k0k0k5k0k5
7103a25k0J0J0NJ0K0%J0J5j5j0J0L5N5O0L5J0k5m0l5l0l0j0J5K0J5K0J5K0K0K0L0J0%n%nl0
7100I0k0J5J0J0NN%M0K5nj0k0k5K0J0Nj5k0%K0J0J5J5J0J5J0J5nj0l5n0o0n0j0K0L5J0K5K0
7098A20Nk0j0nk5k0k5k0k0k0k5j5%%L0M5K5NNK5Nj0m0l0m0NL0N0M0j0k5j0%NN%J5nj0J5J5
7095F0j0NNJ0J5J0J5%K0K0%%j5k0%j0j0nnj5J0L0L0K5%J5J5j5l0k5k0m0m5k5J0%j5n%%%j5
7092c0J0L0L5L0L0J0k0n5l5k0j5k5j0J0J5J5J0J5j0l0l5l0Nj5j0%K0N5L5L0L0K5K5J0j5%%
7089I0l5j0J0J5%n%%N%nJ0J5J0J5J0j5l5k0k0k0Nj0nK0Nk0k0nK0J5%J5%%K0J5J5J5J5J5j0
7087A20l0l5k0k0J0K5K0J0k5k0K0L5K0K0k5n0m5l0J5L5L0J0%j5j5j0NNNJ0j0J5J0nj0j5nk5
7084A0j5j0j5j0k5k0l0j0J0M0P0R5N5J0l5n5j5K0%%j0j0nj0k0nJ0k5%%j0NNj0%%J0L0L0J0
7081F5nk5j5j5J5J5K0J0J5J5J5J5Nj0j5NNj5j0Nnnj5%J0j5nn%nn%%nn%NJ0K5n%K0J0Nj0l5
7078F0l0j5J5J0J5J0nl0l0nJ5K0J5K0N%%NN%%NNNnJ5J0j0j0J0L5%k5n0%nj5%J0NNNJ0NnJ5
7075I5L0J5J0L0L0J0L0J5k5k5k5l0j0l5m5nj0j0j0nnnj0n%K0nJ5K0nK0%n%k0J0%j5nnj0j5
7072Ej0j5k0%K5O0N0J0l0l0%K0%N%n%nj5J0j0%NJ0NNK0%%K0J0J0K5%k5k0j5l0k0%nk0j0nk0
7069a5%J5J0K0J0NK5J0J5K5L5K5L0%j5nj0J0L0L0Nl0n0n0l0j5%J0j5n%j0N%%%NJ0J5%j0l0
7066E5nJ0J0L5Nj5k5l0j0NL0K5%j5k0j0j0K0K0K0%n%j0%nnnnnnn%J0j5%%n%J5J5K5Nm5m5o0
7063e5l5j0j0k5k5%N5P0M0J0NJ0Nk0l5l5k0NL5K0K0J5J5K0J5K5K5nnj5j5l5l5%%NN%%NNj0
7060B0J0%%%N%%k0l5m0j5K0K0J5%%L5N5O0M0Nj0k5l5l0j0k0%%J5K0J0k0j0NJ5nk0%K5L0K0
7057A30k0n0o5n0j0K5M5M5L0NnJ0nl0l5n0k5J5L5L0K0%%j0%J0j5nNNK0J0k0j5nJ0L0K5M0K5
7055A55j5k0k5m0m5j5Nj0%M0N5M5j0l5m0j0j0l0l0l5k0K5M5M0L0nj5j0J5L5K5j0j5nNK0K0
7052A10J0J0J5%j5l0l0j5k0nJ5K5K5K0Nj5n0l5j0NK0M5L5L0j0l0j0k5j0NK0M0L5J5%k0k0k5
7049A10l0k0j5nl0NN0M0K0%NJ0J5%nJ5J5%%%K0M0K0k5m5l0k5j5k5j5k5k0k5k0j0Nj0N%j0%
7047c0%NK0J0K0J0J5K0J0j5k0j5j0J0L0K5J5%%n%%%%nj0k5k0j5J0K5J0J5K0j0l0l0l0NJ0L0
7044D5L5M0O0K5nk5k5j0j0k0k5nNl0j0j0j5nJ5L5%%K0N0M0J0nj0k0l0m5j0N%l5o5p5n5NL0
7041a25L5K5M5K5Nn%%nnj0nJ5J0j0l0l0nj0k0j0NL0L5K0J0K0J0j0k5l0j0nN%%J5K0J5J5N5
7038F5M0K0Nj0n%j5j0k5k5j0nNJ0nl0j0J5J0K0J5NK0J0j0j0J0%n%%J0J0K5%k5j5l0j5j5%K0
7035D0L5K0%%K0%%N%nJ0N%k5k5nK0L5K0nj5nJ0Nj0k0n0n0k0NK0K5Nk0k0%K5Nj0N%k0j5J5K0
7032C0L0K5K5K5j0j0j0j0k5k5j5l5l5j5J0J0N%J5nj5j5J5L0J0j0J0%N%nJ0K0nj5l5l0k5%K5
7030e0%J0%J0L5J5nj0K0K0j0l0j5k0J0K5J5J5NK5Nj0l5m0k5nj5j5%%%%%%nNJ5J5J5J5K0J0
7027A5j0l0N%N%J0K0N0N0Nl0m5m5k0%j0j5NJ0NNNj5nnJ0J0M0M5L0nk0k5%n%%K0L5K5L0%j5
7024A35k0N%NNN%N%%K0K0j0k5nJ5%%j0j0j5nl0l0k5k5j0NL0L5L0%m5m5m5l0NM0N0L0J5%J0
7021H0J0NJ0nk0k0%N%NNNJ0J5nk0k0%K0M0K0J0k0j5m0m0j5K5L0M0K0k5k5k5l0j0j5J5L0M5
7018I5J5j0m5m0o0p0l0L0O5P0L5%j5k0NK0K0K0K0J0%l5l0%K0NJ0%NL5M0M0K5Nj0l0m5o0k5
7016F5j0nj5%j5l5nK5K5j0%K0M0K5nn%%%%%%Nj0nnj0nl0k5%K0K0K5K0K5Nl0l0n5m0j5K5M0
7013B0O0N5O5N0nm0k5j5%%l0m5n5n0j0j5%N%%NJ0j0J5J0j0J0NNNNNJ0NNNk5m0l5l5J0NnJ5
7010f5K0K5K5K5j0j0nj0k0%K5K5M0J5j0nNn%%j0NJ0j5j0J5%nk0k5J0K0J0nl5l0j5j5nj0J5
7007e0M5L5J5%j5k0%K5Nk0j5%N%Nn%K5M0M5K0J0j5J0nj0J0%j0j0Nj0k0j0j5nk0k5nJ0J0j5
7004B0l5k5k0J0J5J0J0NJ0M0K5Nj5%nJ0j0l0j5%K0J5n%K0NNNNL0%j5k0l5j5%K5L0J5j5n%K0
7001I0%J5K0NK0J5k0k5k5j5j0J0n%K5J5nk5l0k5l0k0J5M0L0K0L0J5l0m5n0nJ0NNnnNN%%%J5
6998C5J0NJ5K0%K5%j0%k0%nj0j0%M0O5O0M5k0m5l5k5J0K0J0J5j0l5k0k0l0k5l0l0J0J0J0J0
6995C5J0NNJ0J0J0J0J5j0NN0O5M5%l5m0l0k5l0k5NJ0nJ5J0J5K0Nj5l5k0k5j0Nj5%J0k0n%J0
6993C5J0NJ0K0%%K0NnnJ0%%%%nn%j5n0l5J0K5M5L0J5j0k5l5j0J5L0K0%k0J0J5K0%l5o0n5m0
6990f0j0L5J0J0n%%%%nJ0j0nJ5%NN%J5nj0J0j0J0K5M0L5L5K0nJ0J0NNJ0NN%K0j5m5o0q0l5
6987a0J5L0K5L0NM0L0J5nl5k0j5k5j5%l5o0p5l5K0M0M0L5N0J0k0n%k0N%j0L0N0L0M0nm0k0
6984I0k0J0L5NK5nl5j5j5k0k0l5nJ0J5J0K5K5L0L5K0Nk0j0%k0nj0j0%j5k5Nnk5j0j0nk0j5
6981c0%NM0K0K5K5K5J0L0K0nj5l5nnnnj5j5j5j5NNNNK0K5L5J5j5j0j5j5%nnnnnnnNNnJ5K5
6978A05K0j0j0J0J0J0J0Nj5m0m0n0k5j5NJ0J0J5NK0J5K5J0j0k5k5j0K5K5K5K5nk0j0j0%nn
6976E5%k0NK5L0K0nm0k0NJ0NJ0J0Nk0m0k5k5%J5NN%J0L5K5J0k0l5j0J0J0%k0j0j0nj0j0nj0
6973c5nj0j0J0J0NJ0NJ0J0NN%J5n%J0%N%K0NNJ0NJ0Nk5k5l0k5k0%K5K5J0NL0%nn%j0NNNNk0
6969D5j5j5j5J0J5J0J0K0NK0NJ0NJ5nk5l0l0l0k0%nj0k5J0M0N5P0K5nk0j0j0l0NK0J5K0K0
6967A50j5j5nk5m5m0j5NJ0J5%l5n5j0J5L5M0N0K0%j0nj0j0j0j0k0%J0L0J5K0j0k5k5j0nj0
6964ennj5%M0O0O0M0%k0j0j0%j5l0l0nJ5J5nl0l0NJ5L0%m0n5o0l5%K5M5N0L5J5J5L0N0J5j5
6961A40l0l0NK0K5J0J5K0Nk5j5j0l5m0l5j0%J0J5%K5nk5j0j0%J5NNK0K5J5K0j0k5j5j5l5l0
6959a5n0j5K5K5L0L0j0j0j0j5J0J0J0NK0K0J5J5L0NK0K0J0j0%%j0J0%nnl0j5j5nN%%k0k0k5
6956C0k0j5%K5K5K5%l0k5nn%j0N%%%n%J5j5j5k0l5j5J5J5J0K0J0L0K5J0nk5j0k0K0M0K5K5
6953I5nj0%k0k0%j0j0j0j0j0j0j0nNj5nn%nJ5N0M0K5n%Nj5NN%%%%%nK0%k0l5j5%nj0NNN%N
6950A5NNNK0K0K0J5%l5l0nJ0J0k0l5m0j5J0NJ0J0J0J0J0J0J5J0J0j0j0NL0J0j5j5%L0J0J0
6947A00Nk0j5%L5L5J5j0j5j5j0j5%%%%%%%Nk0k0NK5L5K0k0m5m0m0m5m0%L0K5Nn%nnn%n%%%
6944e5%%N%%%J5J5J5J0j0j0%N0M0%l5l5nnJ0j0j5l5l5j5J0J0J0J5n%%n%n%%j5j0j5j5K5K5
6941h0K5K5K5L0M0J5nj0j0j0j0j5j0j5k0nk5nNN%J0%J0NN%%%%%%%%J0N%J5M0M0%l0n5j0J5
6938A0j0J5nj0m5m5j5L0O0P5M0L0J5k5m0j5m0l0l5m0k5Nnj0J0K5M0L5L5J5j5Nn%%%%k0k0%
6935a0l0k0nl5%J0J5L0J0J0L0J5J5Nj0N%j0NJ0j0j0nnj0nnk5NM0K0K0M0Nk0j0%%J5nJ5K0j5
6932I5K0%l5l5n0k5%%j0J0%%J0nj0J5%%NJ0J0J0NJ5K0nj5j5j5j0nM0L5Nnn%j5Nj5%nj0J0J0
6929D0nnNK0k0%nj0nnnj5NJ0nNNj5%J0NK5J0k0k0N%%Nj0N%nk5k0%K5M5M5L0K5%%k0n5l5m0
6926b0nnJ0J5J0J0J0L0K5J0k0j5j0k5j0%nnj5%nnn%%nl0m5m5l0%K5K0%J5J5J0J0Nk0nnJ0M5
6923f0L5K0J0NJ0J0j0%K5%Nj5l0n5n0l0j5NJ5L0NJ0NJ0J5L5O0N5K0K0L5%m5m0k5J5J0k5k5
6920D0l0J0J0%k5nJ0%nj0%nn%nj0NnnNL0J5j5k5NK0K5K0K0nk5nK5J5%j5nK5K0%j5m5n0k5N
6917c5NJ0l5k0%K0K5K5K5%K5K0K5J5Nj5l0n5j5j5k0j5j0J5N5P0O5L5J5J0j5l5l0l0k0l5m0
6915ek0J0J0J5J0J0J5J0J0Nn%%%%%%NK0K5%j0j0j5m0n0j5%%L0L0K5Nl5l5j0J5L5L5J5j5l5
6912C5l0m5k5J0L5K0K0L5L0L0L5j0j0Nj5n%j5NJ0j5j0N%%%%J5n%Nk0k0k5j0K0J5K5J0J5J5
6909A35J5J5J0J0L5nl5l0l5l0l5l0l5l0J5M0M0K0nnnj0NK5J0J0K5%L0Nnj0j0j0nj0j0n%k0
6906G0nnj0j0nj0NN%J0%J0j0J5%k5nj0j5%L5O0N0K5%%nk0k5nj0l0j5k0j0j5nk0n0k5J5L5M5
6903A5N0K0NnJ5NNj0j0m5m5m0k0K0M0N0M0k5n5n0j5J0L0K5J0%L5O5M5K5k5j5J0%j5J5J5J5
6901A90J5k5k5k5k0j5nnk0j0j0j0nj0J0Nn%Nj0J0J5%J0J0k5l5k0l5k0%k0%L0O5O0L5k5n0m0
6898a0m0nNn%j0nnnnj0j0NK0L5M0K0Nj5%j0nJ5NNnJ5J0%nnNj0j5N%j5J0nj5J0%nn%K5K0L5
6895F5J5j0j5j0j5j0%j0n%j0nnJ0L5L5Nk5m5n0k5%K0J5J0J0k0m0l5J0M5M0J5%k0j0nJ5L5K5
6892C5L0J5L5L5J5j5l0l0j5J5J5NK5K0M0M0K0j5m0k5k5n5n5l0nK0K5K0K5K5J0nL0K0k5m5k5
6890H0%J0NNN%NNJ0J5K0Nm5m0k5%k5o5o0l0J0L0J0K5L0M0M5L0nm0l5j5Nk0nj0j5%j0j0N%%
6887f0%J0nj0J0N0N0J5J5n%J0j5k5k5m5j0K5L0nnJ0L0K5K0J5K5K0J5k0k5j5k5%L0L5j0j0k0
6884A05j5k0l5m5k0J5M5M5K0%%n%nj5j5j0j5NJ0j5m0l0%%k5m0l0j0J0K0NJ5J5J5J5%L0L0K0
6881C0k0%%J0J5Nj0j5k0j0%k5k0%NK5K5J0k0k0l0j0%K0J5Nj0j0NM5K5Nj5k5J0NJ0Nk5J0J5
6879A5L5L5J5Nk0j5%j0j0k0%%k0j5K0M5O5N0%l0m0m0k0nJ5J0K0L0Nj5k5l0j0J0K0NK0K5J0
6876A30nk0k5j0J0K5L5K5%j5m0m0j5Nnk5k5nk0j0j5j0NJ0J5Nj0K5K5j0l0k0l5k0k0nK5K5K0
6873e0K5M0J0nj0k0%K0K0K5K5K0K0K5K0j0j0j5j0j5j0j0j5j0j5j0j5nj5k0%J0K0%K5K0J0K5
6871I0NJ0J0NJ0J0NK0nk0k5m0j5NJ0K5nk5l5l5k5nJ5J0%%K0J5NJ0J5J0J0%N%N%%%%K5NJ5J5
6868A50J5k0l5m0k0N%k0Nj0j0%l0j0J5K0Nj0nNnNK0j5nJ0Nj0Nj0l5m5k5j0L0N0L5%%k5%J0
6865eNNL0K0k0m5n0j5J5L5J5NNJ5K0NnL0L0J0k5j0%NN%J5%K0%k0l0m5j5k5m0m5j5nJ5K0%%
6862i0L5O0M5K0j5%Nj5%L5K5N0J5Nj0l5l0l5l0j5K0J5j0k0j5J5K0J0j0%%j0NJ5j0l0nJ5J5
6859D0j0l5%L0%j5nnJ5J5%K5J0NJ0J5NK0nm0j0J0Nj0n%%j0j0Nn%%K0NJ0NJ5J5Nj0j0j0j0j0
6856G0nj0j5nnj0j0K5L5M0J5l0n5o0l0nk0j0n%%j0J0j5J0N%K0L0N5O5J5j0j0J0L0Nk5n0n0
6853enNJ0J0nJ0NnJ5J5nJ0J5J0J5%K0J5J0%J0%Nj5k0J0L5L5L5K0j5k5m0m5k5j5k5j5k0k0j5
6851ek5j0%%K0nk5nJ0L0K0J0J0K0K0J0NK0L0nl5n5n0j5%%K0J5j0L0K5NJ0K0Nk0Nj0nNk0J0
6848E5J0J0K0NnnK0M0J5%%J5K0%NJ5j5j5j5k0l5l5j0J0%j0Nj0j5k0%L0J5N%K0K0%NK0J5Nk5
6845A45k5l0k5J0J5J5J5K5J0k5n5m5l0nK5J0J0J5J0J5J0%%n%%n%%%K0J0J0nK0L0j0m0n0k0
6842D5nNNNNJ0K0J5J0j0l0m0nK5K0J5L0L0K5K5%j0j0m0o0m5k0NJ0j0j0k0%J5L5M5J0l0l5l5
6839el5K0M0K5K5J0nJ5%j0J5J0j0j0l0k5k5k0k5m0nNK5J5J5K0J5J5J0K0j5j0J5n%%%J0J0%
6837F0K0J5nJ0J0nj0k5k5m0l5j0J5J5J5J0j0%NK0K0J0J0J0NJ0J0J0Nk0m0l0l0nJ5J0n%k0k0
6834b5nJ0NNNJ0K5L0N%%%%J0NK0%J0J0NNNj5k0m0l0J5L5L5K5%j5j5j0J0n%J5nl5l5n0j5%%
6831b0%nJ5K0M5J0%%k0j5%%%k0k0%J0n%NN%%NJ5J5J5J5n%Nj0m0j5l0l0j0K5J0NJ0NJ0J0K5
6828C5L0K5K5Nj0n%k5k0k5k0n%%%%%%%%%K0L5M0K5J0k5k5m5m5l0%n%nJ0J5K5L0L0J0j0j0l0
6825C0j5nnK5J5M0N%nnnnnj5NJ5K0J5J5K0j0m0l0j5j0j5j0K0K5J5K0J5j5l5m0m5k5j0J0j0
6822f5J5L0K0%J0K5K0J0k5j5N%J5K0%j0k5l5j0K0J5J5J5Nk0k0J0O0Q0M5K0j5l5n0o5k0K0K5
6819I0L5L0K0nk0k0%K5K5%k5k0n%k5j0nl5k5l0l0nK0J0Nj0j5k0nJ5L0L5J0j0l5k5k5j0j0N
6817g0N0O5M5J5j5k5k0%K0K5Nl0n0k0j0J0%l0l0k5%J5K0K5J0j0j0K0L0K0nk5l0k0k0J0K5J5
6814b0K0L5L0J5k5m5m0j0j0K0M0K0%k5k5l0k5%K5M5M5K0%j5j5N%K5K0J5nk5k5J5J0Nn%%%%
6811F5%%Nk0nnnnk0%K0j0j0K5L0J5%k0J0J5Nj0k0NNJ0j5k0j5k0j5J0L0L0L0J0j5k0J5L0K5
6809A40K5j0nnnk5k5k0k5j0J0K0J5K5%k5k5k5l0k0%J5M0M0M5K0j0l5k5j5nnj5k5l0k5k5k5
6806a00%L0K5J5J0J5J0J5J5K5N%NJ0nnJ0%NN%N%K5L0nk0j5K0%%j0NNj0k0l0l5k0%J5K0%%%
6803E0%%J5K0%l5l0m5n0l0J5K0K0K0K0K0K0K0%l0k5nnJ0J0nNNJ0Nj5%Nj5l0k0%K0K5NJ5K0
6800C5NK5K5Nnk5k0j0j0NM0L5nj0nnnn%nl5l0l0l5k0nJ0L0K5K0K5K5j0j0j5nk5k0k5k0k0k5
6797a30l0nJ5N0N0K0%%N0P0N0%k0NNK0J5Nj5l0l0j5k5k5m5nL0N0K0nm0j5nJ5J5J5J0K0nl0
6794E5l0n%J5J0J0%J5K0%j0j0nnnnj0%nJ0L0M5L5%J5K5Nj0j0J0m0j5NJ5J0j0l5l5nj5k0nJ5
6791E5J0K5NNK5J0J5k0l5k5k5j5nK0L0nk5j5j5j0j0j0j0k5nJ0K5L0J5nk0j5k0NL0J5nj0j0
6789a0j0j0%J5NN%k0J5K0L0L5J0J0L0L0K0%j0nl5l5l0l0nK0NNJ0J0K0%j0j5K5K5L0K0nj5m5
6786A05m5k5k5k5k0NK0K0j5l0l0k0k0j0NK0J5K0J5K0J5K5J0j0l5k5j0j0L5N0M5M5K5k0l5l0
6784E5J0K0K0J0%N%J0%K0nj0j0j0j5j0j5j5j5K0J5k0k0j5J5J0j0j0N%%n%%%%NJ0J0j0J5J5
6781G5nJ0L5K5J0l0n0nNK0J5%%NNK5K0j0j5nJ5%n%%l5j0K0N%j0%j0N%%Nj0J0Nj0%k5j5j0k0
6778C5j0j5j5J0%nJ0L0K0%k5nNnnNj5nnj5l5l5j0K5M5M0L0%NJ0j0%j5%K0J0K5%l0k5nK5J5
6775G5nnj0l5m0k0NN%J0%NNNJ0NJ5J5J5J5J0K0K5Nj5j0nk5k5l5nJ5nl0J5K5L5N%k5nJ5%%%
6772E5%%%NJ0nJ5J5nNNj5n0m5j0j0J5nJ0n%%n%%j5NL0J0J5nn%J5L5K5N%nj5k0l5l0j0J5J5
6768A0n%J0NNJ0J0L0L0J0j0l0l0k5j0j5k0k0j5k0k0J5J0K0J5%K5K0N%%%%%%n%L0L0M0K0nn
6766A15j0j0J0%J0%K5K5j0j0j5j5j0j5l5l5j0NK5K5J0NJ0J0L0K5J0J0NN%k0l5m0k5NK0J5N
6763A10nJ0j0k5m0l5l0l0j0J5L0%NJ0nJ0J0%J0Nn%%%%j0NNJ0j0j0k5j0J0J5L0L5L0L0nnNj5
6760A05j5nj0k0nj5j5j0%%N%nJ0%%nnj0Nj0nNj5nNNj5%%nNK5K5M0J5nnk0%nNJ0%%NnJ0%j0
6757E5j0%%j0j5%J0j0l5k5J0L5L0J0K0%%J5J0%N%%k5m0k5k0nK5M0J0nnJ0J5K0Nj0m0n0k5N
6754b5K0K5%k0NK0J5J0NJ5K0Nj5%J5Nnk5n0m5nL0J5J0K5M5J0j5o5o5k5J5L5L5J5nk0j5j5j5
6751c5K0K0K0K0j0J5%%N%N%nj0nnnnnj0nnnnj0%%j0nNNK5L0K0Nk0j5%%j0j5%j0nK5M5M0L0
6748A20J0K5nl5k0%j0k0NJ0k5l0l0J0L5J5J0%NNnnj0j0nnnj0j5k0l5nJ0K5NK5Nl0k5J0K5K0
6745A5L0K5J5J0K5Nj5k5k0k0%J0J5L0L0L5J5j5l5m5j5J0j0nk5n5l0nJ0K5nj0j0%K5K5K5L0
6742F5k0j0%k5j5J5J0j5N%%%NM0J5K0K0K0J0K0K0%j5l5j0%j0NnJ5J0NJ0N%K0nn%%%j0j0NJ5
6739A65%l5k5%K5j0m0k0j5NK5nj0k5NL0K0%k0J0L5J0nk5nj0J0J5%j5l5nJ5%%nNNnl5k5k0m0
6736e5k5NN5M0K5J0nl0j5l0l0k0nnnnNK0K0Nn%n%K5L0L0K5%j0%%%K5K5%%%%n%%n%nNJ0nj0
6733H0J0J0j0j0l5l5nJ5J5K5K0%%j5J5J5K0L5%j0%j5n%j5j5%nNnNnj5l5n0n0m0%K5N0J5j5
6730c0l5j0L5N0L5%l5j5j5k0J0nj5J0K0J5J0J5J5K0J5Nnj5J0%l5k0nNK5K0J0k0k0j0k5k0j5
6727d5l0j0K0nNJ5J0NK0%NJ5J0J0%J5K0nJ0NnJ5J5n%J0%k0%j5k0%k0%n%%N%%%Nj0%j0%Nj5
6724@n%%NNN%N%N%j5%j0nnnnNNNNJ0%%J0J5%NJ0nJ5K0nl5k0k0l5k0K5NnJ5J5J0J5J5J0J5J0
6721G0N%N%%%NNnJ0J5%NNJ5nj0nj0j0%Nnk5k5j0%L0L0L5L0%k0l5k5l0j0j0k0%Nj0k0K0J0J5
6718C0J5K0NNNNL5J5l0m0o0o0m5nN%%J5L5M5L0J5J0j0l5l5l0nk0j5J0L5K5K5J5K0J5J5L0L0
6715A20L0%l0nK5N0L5J5%k5k0k0k5k5k0k5l5j5%K5J5J5NK5K5%k5k0k5k5k5k5l5j0J0M5L5J5
6712E5j0j5j5j5j0nj0j0J0J0J0J0%%k0J0Nj5N%k0j0J5L0L0J0j0j5%%J0j0j5k5%L0J5J5Nj0
6710C5J0nJ5K5j0l5l0j5Nj0j5J5L5O0O0L5j0k5k5j0nK0K0%j5nK0K5%m5n0k5K5M5L5%N%%Nn
6707A55NJ0j0j0nj0j0nj0j0nNJ0J0Nn%%K5K0j0k0l5nn%j0k0k0J5J5K0%j0j0j5k0nNJ0j0j5
6704B0k0k5l0m0j5K0N0N0K0NJ0K0%k5j0J5K5K5J0j5k0k5j0K0J5J5k0k5J0L0%j5k0k0k0k0k0
6701c5NK0J0J0K5J0k0k0l0j0NK5J0nNN%j5m0m0nK5N0N0K5L0K0K5%l0k5nk0k0j5j5NK5K0Nj5
6699D5l0l0j5%k5j5%J5L5K5K5j0l5j5j5NL0K5Nj0nj0j0nJ5L5M0K0j0l0l0k5l0nK0J5nnK0L5
6696D0J5Nj5%K0J0NJ0NJ5nNj0j5NJ5J5k0k0nn%nK5Nj5k0j5J0%%j0%J0k0%nj0%j0%n%j5NK5
6693B0L5K0N%K5K0K5L5J5j0j0%k0n0o5n0%M0L0%%NJ0J5%K0L5Nl0l5o0n0m5J0J5NJ5J5%%J5
6690A0%J0NNK5K5J5K0%l0j5j5J0j0j0J0nn%nj0k0j0j5nk0k5%J5L0K5K5M5M0J5%K0J5%l0n0
6687H5j5J5L0M0K0Nj5l5m5m0m0l5j5nK5L0K5L0K0Nk0j5NL0O5K5j0k5k5k5k5l0k5m0k0%NN%
6684d0NNJ0nnj0j0n%k0nj0j0nj0nJ0M0P0O5L0J0j0l0l0nJ0L0K0%k0k0%%%%J5J5J0J5J0J0J0
6682A35J0K0%j5m0m0nN%J0j0J0L0NJ0NJ0J0j0%%j0j0nJ5K0J5%m0k0nK0J5j5nj0j5nnk0%j0
6679E0j0nnJ5M0M0K0j0nj0j0K0J5j5l5n5n5l5j5nnk0J5K5N0N0O0L5K0Nj0k5m5m0%J0nNJ0N
6676G0J0J5J0J0NJ5J0NN%J0j0nj0K5K5J5nl0k5NJ5J5nj0j0nm0k0j0K5L0J5j0k0l5%K0K5J0
6673A40j0l0m5m0n%j0l5j5J5J5K5%k0j5J5M0M0J5%k0j0j0L0K5M0J5Nk0nj0nk0j0j5j0j5%k0
6671B5j5J0nnJ0j0j5J0j5l0l0j0K0N5N5K0%NJ0j0%%J0j0j5k0j5k0k0j5k0j5J0NK0nJ5J0J0
6668@J0nj0J0K5M5J5k0j0%J0N%nJ0%NK0K5L0K0nk0nk0l0k0l5k5J0J5K5J0j5K0N0O5L0k5o0
6665A45n5k0J0nj0k5l0l0k0j0J5J5nnJ0L5L5J0j0l0m0n5m0NK0J5J0J0J5J0K0K0J0%%%nl0j5
6663c0%K0M0K5%j0j0k5k5nNK0%J5L5L0Nj5%J5%NJ0%NNk0j0K0K5j0l0nL5L5%k5nj0J5K0j5j5
6660A20nk0j0j5j5j0j5%nj5N%j0nNnJ5J0%j0k0J0L5K0Nl0k0%n%%j5j5j0k0nJ5J0%K5M0M0L0
6657A05J5J5nl0%J5NJ0K5K0Nk5k5j0j0l0k5j5j0k5m5k5j0J0NK5K0J5J5K5L0J0j0k5j0j5j5
6654E%j0j0L0L0K5K5N5M0K5nj5N%j5m5k0l0l5k5nk0j0J0M0M0J0j5n0n0j5K0K0L0J0nk0j5j0
6652enJ5J0%j0m5l5k0%K0J5NJ5J0J5J0J0J0J0J0NJ0K0%j5N%k0n%Nj0k0J0L0L0K5J5J5j0n%
6649A20k5k5k5k5%j0%%%%j0nJ0Nnk0%L5N0K0j0m0j5k0j0J0k0j5k0j5K5K5K5K5K0K5K0K0J5
6646A35nk0m0l0NK0K5K0K0L5J5k5m0j0J5K5K5j5j0k5k5l0k5j0j0l0NJ0NJ0J0j0NK0M5M0K5
6643A55Nj0k0j5j5j5NK5L0N%%%%%%nnj5l5m0j5J0J0%J5K5M0M5K0k5k5%K0J0k0l5m5m5l0j5
6641a0NK0J0j5k5k5j0J0K5K0K5%NJ5J5J5K0N%NN%%%%J5K5%l5m0l5l0j0k5j0J5L0J5J0%j0N
6638C5%%NN%j0J0K5NNK5L5L5Nj5j0j5j5j5nk5k5%j0K5J0J0J5J0%J5J5J0j0l5k0nNNj0%Nj0
6635H0j5j0J5%l5m0k0J0K0N%K5L5L5%%J0K5K5J5%nNj0j5j5%NJ0nj5m5k0j5j0NN%N%L0K5k0
6632I5j0nk5k0n%Nk5l5j0J0K0M5K5J5J0%j0j0j0j5%k0k0%L0N5N0L5j0l0o0n0m0%%nj0J0L5
6629A5M0M5L0K0j5l5k5nJ0%nJ0j0N%%Nn0n0n0k0nj0K5M0L5J5Nk0nJ0J0K5L0J5nj5j0J0J5J5
6626I5k5j5k5k0K0J5K0K0J5L0L0J5j0m0m5l5j5%J5L5K5J0Nnj0j5NNj5m0j0L0N0M0K0Nk0k5
6624A35NK0Nk5k0%nj5nn%J5NJ0%j5l5n0l0%N%J0Nj5j0j5J5N0O5P0M5J0j0j0j5%j5l5%nl0%
6621A05J0J0nnl5l5l5k5%K0K5J5Nj0%%K0%j5nJ0J0nJ0K5K0J0j5k5j0k5j5%%j0j0%j0n%k5k5
6618e5NK0K5L5J5NN%%K5K0nk0j0NNj0l5k0%K0J5K0Nnj0j0j5l5m5j5J5M5J5nj0j0%K5K0%K0
6615E0J0L0%n5n5l5J0J5K5L0J0J5k0k0NJ0k5j0%%J5j0j0nK5N0N0K0l5m5j0%j5k5k5NK0K0J0
6613B5l0NK0L5K5J0J0nl0n0l0J0N0N0L5J0nJ5%Nj5Nnm0l0k5%Nn%J0j0l0j0K0J5J5J0J0J5J5
6610A05J0J5J5J0J0J5J0%J5K0%j0j0j0j5j0j5nj0l0nj0k5nk0k5%j0J0J5n%J5J0%j0J5K5J0
6607I5Nj5l0m5j5%M0L5J0J0NJ5%N%%N%nNnk0j5j5nk0k5nJ5nnJ0J0nj0J0L5J5j0%NJ5J0J5K5
6604A40L5M0K5j5m0l5k0j0j5j0j0N%j0k0l0j0K0K5Nj5nnJ0Nk5k5l0j0%nL0M5M0%k5k5NK0%
6601E5j0nnNnj0J0%k5nnJ5M0L5J5%j5j0nj0j0j0j0K5J0%K5J0J5K0%%k5j5j5j5j5j5j0%J5J0
6598E5NJ0J0J0Nnk0j5%J0L0M5NN%%%%%%%%Nj0J0%nN%%K5J0J5j0m0l0j0j5j0j0j0j0j0j0j0
6595C0j5k0%k5NL5L5J0K0K5K0K0nk5j5j5%%%%K5M5%m5l0NK5K0K5J5Nl0m5j0nJ5J5K0K5J0j0
6593A55m0m0k0J0NJ0J0j5j5Nl0n5l5%K5J0NNNJ5J0J0J5J0L5K5K0k0j0j0k0j0Nn%%nj5J0nn
6590D5%%nn%%n%%nn%%nNJ0NJ0J0NJ0NNNK0nl0l0m0k0J5J5J0K5J5J0J5J0L5J5k0m5j5J5Nj5
6587G0j5k0l0j0J5K0J5K0j0j0j0nJ5M0K5K5Nk5k0%j0j5nj5NNNNNNNN%J5K5j0l5j5j5m0l0l0
6584d5J5M0L5nl0nNK5K0J5J5J5K0J0nnnj0nnnj0j5Nj0nj0j0J0k5j0J0k0NK5K5L5J5L5J0k0
6581A30n0m5nnJ5j0m5p5n0k0J0L5L5L0L0L5K0l0l0m0k0nJ5K5%%K0J0N%nk0NL0K5M5K0j5nk0
6578D5j0nk0j0j0NNnJ0J5j0NNj0j0j5j5%k0j0j0NL0J5J5J5J0J5J0L5J5j5j0NJ0NNK0J5K0J5
6575A65k5k0k0k0j0J0%%%%%%J5K5K0K0J5K0J5J5%l0o5m0nJ0NNj5j0j5j0j0j5j0nl0nJ5K5K0
6573D0M5L0L5L0J0nk0m5j5k5l5k5nK0K5N%%N%j0%%j5NNj5N%j0J0nnJ0j0j5j5j0j5k0K0K0M0
6570D0M0J5j5m5k5nK5J5J0NNNJ0J0NJ0%J5L0nk5%K5K0K0%l0k5j5Nnj0j0nnj0nj0nj0j0nj0
6567B0j0L0Nj5k0j5%L5L0NJ0J0N%k5k0%j5j5j0j5NJ0NNl0nNK5L0%l5j0J5K0j0k5j0J5%%j0
6564a0N%%NJ0nJ5K5K5%j5NNN%NN%%j5k0k5j0J0K5K5J0%%nnJ0j0%%j5J0nnNj0n%j0j0j0j0l0
6561b5l0NJ0J5K0NK5L5J5nK0L0K0l0m5k0k5NK0J0j0l0j0N%j5j5J0nnJ5%%N%n%%nj0Nn%l0k5
6558g5l0k5J0J5J0J5J5M0L5K0nn%j5nJ5N%NNJ5j0K0L5M0J0%k0j0j0j0j5nj5k0%k5%J0J5J5
6555E0J5k5J0L5K0Nj5nnnnn%J0J0J5N%K0NN%j0m0m0j5nk0l0l5N%%nJ5L5M5M5K5nm0j0%L0L0
6552A15nj5%K0J0Nj0nk0j5k0k0k0j5k5j5%J5J5NNJ0K0n%j0nnj5NNj5k5nK0K0J0j0nJ0Nn%N
6549A0J0nj5J0M0J5%j0NJ5K0N%nj5Nj0nnnnj0nnnj0nnJ0NNJ0NJ0J0NJ5L5L5J0k5l5%J5nk5
6546I0J5L0J5j0NN%k0j0nk5j0N%%K0O0L5j0k5j5J5K0%Nj0k5l5l0k5k0j5k0j5j0k5k5%L0M5
6543A0M5L5%l5l0j0j0j0%j5nnnnj5j5K0K5%%%NJ5N%K0J5%J5J5K0M5L0L0K5J0k0k5m0m5m5m0
6540A0n0l5nM0M0N%J5K5K0J5K0nm0l5j0M5K5%%j5N%nj5NnnJ0%M5M5M5L5J0nj0l0m5o5l5j0
6537C5J5J5J5K0%%J5J0m0n5k5J5J0J5j5J0n%L0K5L0L0j0j0j0j0k0m5l0N%j0m0m0j0J0J5K0
6535c5k5nJ0K5L5L0J0K0J5L0M0Nj5l5m0k0%J0J5%k0NNk5nnj0nK5M5K5k5l5l5N%%%J5K0L0N
6532H5N%J5J5k5k0k0nNNnnnnl0k5%K0L5J5nj0J5L5K5j5m5m5k0%j5k0J0L0K5%j0NnK0J5%j0
6529C5j0J5L0J0nj0J5K5Nj5k0l0j0J5J5%l0m0NM5%l5l5l0k0K0N0L5Nk5n%nN%l5j5nK5M5M5
6526F5j0k5k5j0j0k5%Nn%%%%%K0J5K5J0j0k5k5j0K0M0J5L5K5L0L5K0j0l0l0j0k0k5j0l0j5
6523@J5nn%nNj0%%j0N%nn%J0%nJ5J5n%J0%j0j0NnnNj5%K5J0NK0%j0K5M0K0k0l0l0l0l0k5K5
6520b0M0L0L5K0M0M5J5j0l0l5j0k5k5k0k0nJ5N%J0%J5nj0j5k5nJ0L0L0J0%j0nnnj0nnNNJ0
6517F5%NJ0NNnJ0j0NJ5j5%Nj5k0k0j5j5j5l0nK0M0L0L0J0k0j5Nk5j5k5j5j0l5j5j5NK0J0J0
6514e0K5NNK0Nj5N%k0J0Nj0J0L5NL0J5J5K0K0J5N%K0NJ0K0%k0k0k0k0k0k0k0k5l0l0m0k5%
6512h0J0NNJ0J0K0%J5J0NK0J5K0J5K0k0j5k0j5j0J0n%n%J0j0NN%Nk5m0m5k0%L0L5%n%J5M5
6509B5M0K5j0l5l0NK5K0N%k5m0m5k0N%NNNNK0K0J0j0k5k0%K0K5K5K5K5j0k0l0nL0J0J0K5M5
6506A35K5Nj0j5j0j5k0j5j5NL5J5Nj5Nj0%J5J5j5k0J0K5M5L5J0j0j0l0m0m5n0l5j0%NJ0K0
6503C0%K0L0J5K5J5K5L0J0Nj5j5Nnj0j0nl0k5l0l0J0J0J0NK0j0J0NNN%J0J5nJ0J0NN%NJ5%
6500A75l0l0k0k0j0NK5K0K5K5nk0j0j0k5k0k0k5J5K0J0J5Nj5k0k5m5k5%%L0J5K0nnK0K5K0
6498H5Nj5k0k5NK0L0L0J5J0j5l0k5j5j0L5K0Nk5k0J0j0j0NJ0j5m0l0j0K5K5K5nnJ0J0L5J0
6495A00nk0k0k0k5k0J5J5J0J5%j5j5NnJ5L5N0L5L5J5j5n5n5m0nK0%J5J0L0%J5K0%j5nj0j5
6493I5l0l0k0J5L5L0K0Nk5j5%J0NK0%j5n%j5l5j0j5k5NK5K5Nj0%k0%NJ0J5%J0j5j5NNK0K0
6490H5Nl5o0n0l5%K5J5J0J0j5%nnNj0nJ0j0J0%j0J0J5j5%J0N%%N%Nn%n%J5J5K0K0nK0K5j0
6487F0k0l0m0j0NNJ5%j5%k5%K5NNK5K0NL0Nk5nj5j5NL5K0J5Nn%%l5m0k5m5k5Nk0j0J5%%K0
6484h0K5M0M0L0M0L5nl5q0m5NM0J0%J0Nj5k0l0j0Nj0Nn%n%%J5J5J0K0K5%L0%l0j0l5j5j5j5
6481e5j5j0j0J5%NJ5j0%J0J0L0L5J0%J5J5%NJ0J5%NK0L0nk0k0m0j0J0k0n%n%%nNK0K0NJ0n
6478H0k5m5l5k0J5N0K0NJ0J5J5nJ0%l5l0m0k5j5NNj0l5l5%M5M5L0L5M0J0nnJ0N0N5K0l0o0
6475A15m0k5j0n%%n%Nj5J5L5K0L0L0Nk5j0%k0%Nk0nj0nnk5k5m0j5J5J0%J5J5m0k0J0J0J0j0
6472c0l5n0j0J5L5K0nK0N%%j5J0L0M0M0K5J0j0%%n%%nl0k5l0l0%J5K0%k0j5j5j5NNnJ0L0K0
6469EK0L0L0J5K5J5%m5o0n5m5k5NM0J5K0K0K0K0K0K5K5J0J5J5J5%K5K0Nk5nnk5k5nj5j5nN
6467A05j0J0J0j0J0nj5J5Nj0j0J0Nn%%%%k0k0k0j5%K0K0nk0k5l5k0NK5J0J5j0l5k0k0%L0L0
6464e%J0K5J5K0J5K0M0Nj5j0k5nJ5L0M0J5l0m0l5l5k0k5k0k0J5J5J5K0J0J0K0%j5l0m0j0J0
6461a5J5J0J5n%j5%Nk0k0N%k0j0%K0M0K0L0J5l0j0%nk0%k0j0K0J5n%Nj5J0Nj0Nnnnj5NJ5M0
6458C5L0L0%%K5j5l5k5m0k5%K0J0J0K0%J5J0N%%%J0nN%j0J5%%N%j0J5n%NnN%K0nm5k0K0L0
6455I5L5%j5k0l0k0J0J0nk5nj5J5J5K5Nk0k0k5k5k5k5l5j5K5M5L5L5J0J0J0J0%K0J0Nnk0l5
6452D0NL0J0K5K0j0k5l0nNK5L0%nj0j0j5Nk0k0%J0J0NJ0NNK0nNk0nnk0%%k0j0j0%j5j0nk0
6449c0%%k5k5%k5%l0nN0M0N5M0K0NJ0J0j0k0nk5l5l5j5J0M5N5J5l5n5l0K0J5%J0J0%NL5N0
6447I5O0M5J0k0m0l5l0m0k5NJ5K5NJ0J5K0J0J5K5L5%nk0l0n%%J0j0l5l5n0k0J0J5K5J0k5k0
6444A5j0l0l0k0n0j0L0L0N0K0j0NnnNj5%%j0nnnnnj0nK5K5J5K5L0J5L5J5j5%nj5j5%%k0k5
6441A0j5k5k5J5K0J5J5K0K0L0J5k5%nk5k0nK0L0K0K0%k5nJ5%%Nj5%%L0L0j0nk5k0k5k5j5N
6438B0nnj5J0%j0l5l5nNK0K0L0J0k5l5j0K0M0M0NNj5m0l5j5M0O0L0%n%%nj0j0j0j0K5J0k0
6436C5j5j0J0n%Nj0%%j5J0nnJ5K0K5J0j0k5k0j5%J5J5nJ0NJ0J0K5K5K5L0j0j5j0j0k0j5k5
6433E5j0k0k0k0j5nJ0%%J0n%N%K0K0NNK0J0J0j0N%nk5k0J0J5%nn%n%nnK0K5nk5l0%L0J0%j5
6430C0k0%J5M5L0K0%j0Nj5%j0nnj5l0n0nJ5NJ0J0j0k0k5nJ0K5J5K5L0J0K0K0j0k5j0k5j0j0
6427B5k0n%NK5N0L5K5Nj5k0j5K5O0M5L5J5nl0l5m0k0l0j5j0k5k0j5k5j0nJ5N%J0NNN%j0n%
6424B0J0K0j5k5k0Nj0nj0n%j5k5nNK5O0N5K5J0n%%%k0NNj5J0K5L5%j5k0j5k0%%%%%%J0j0N
6421G5K0L0nk0k0l5j0K0N0N0K5J5n%Nk0k5j0k5k0k0k0k0k0n%k5j0j0j5j0nnnnJ5J5L0N%J5
6418@L0N0L5Nm0m0l0nNL0L0L0M0K0k5m5l5l5l5nNK0K5K5%k0%L0K0%J0J5J0J0J0J0J5NJ0J0
6415A90J0J0Nj5m5m0j5J5nn%%j5Nnn%nj0%%n%n%nK0J5L0J0l5o0k5J0L5J5J0j5m5j0NJ0J0N
6412D0l0k5%J5J0NNJ0J5n%K5J5nj5l5l5k0K5M0L5L5J5K0j0l0j0J0n%k5k5%K5J0J5K0Nj0l0
6410H0k5j5J0L0K5J0j5k0k0j0J5L5K5K5NJ0%J5nk5j5j0l5l0l0l5nn%nJ5J5J0K0J5nNJ0N%J0
6407H0%j0k5k5j0J0nj5K0L0J0K5K5j0j5nk0m5m5l0J0K0J0j5J0K0J5%Nk0j5%%k0j5j5j0k0K0
6404h0L5M0J5K0L0J0N%M0L5%k0nj0nj0nn%%n%L0J5%k5k5j5NK0K5%l5j0nJ5%k0j0j0%J5%%%
6401E5N%N%%J5J0Nj5j0j5%L5K5%k5k5%%%n%k0j5%L0L5%j0j5j0K5K0J0l5n5m0nJ0K0J5K5%k5
6398B0k0l0j5K5Nk5k5%J5J0J0J5J0NNNL0L5J5j5j0%%NK5K0%NJ5J0k0m0m0l0l0m5j5J5L5K0
6395eK5K5j0k5l0l0nn%J5L5N0Nl0l0l5l0NK0K5%J5J0K5Nj5k0j5k0j0J0L5L5j5k5j5J0K5K5
6393C0J0L0K5J0l0n0k5n%NnJ0K0K0K0K5J0nj5l0l0j5%K5J5Nnj0nj0Nj5nnnnn%K5M0M0K5j0
6390A05l0j5k0j0NJ0j5%%j0%%nj5NNj5nnn%k5J0M5O0L5%k5j0K0J5j0nj0j0Nj0j5NNL5M0Nj0
6387A30j5j0j5j0j5%k0j0nj0nj0J5L5M0j0l0k0j5k5j5l5j5N%J0L0J0k5m0l5nJ5K5K5K0K0K0
6384EK0K0K0K5K0J5J5K5J0N%k5m0n5n5k0K5L0J5%k0nj0K5L5NNNJ0J0J5K0J0j0j0k0l5l0j0
6382D5K0J5%j0j5J0NJ0%J5L0L0J0k5k5k5j5%j0j5l0l0%n%%nL0M5M0L0j5k5k5k5n%%%%J5J5
6379F0J5nnK0J0J0j5l0K0J5nk5m0j0nj0j5%L5K5K0j0k5l5j0K5M0M0J0J0j5nk5m5m0l0K0L5
6376EK5K5%k0j5%J5L5M0K0j0nj5j0Nnk0k5J5J0k5k5k5J0nk0j0j0j0j0J0NK5%j0j0J5L5K5%
6373C5K0J5%Nk5m5j0J0L5L5j0j0J5L0L0j0l0k5NJ0j5j0j5NJ0j5n%%n%nj5J0nnj5J0%n%%%n
6370e%%%%%%%%%%j0nj0j0j5%k0%J0nnJ5%%J0nk0k0k0k0J5K0J0K5L5O5P5L0k5m0l0l5%K0%N
6367C5J0J0NNj0j0j5j0j0j0l0%j0l5k0k0k5j0L0N0K0%J5J5J5K0NL0K5K5M0K0j0nj0j0j0j0
6365A05j5j0j0j5k0%J0J5K5Nk0k5k0k0n%n%J0j0j0J0J0j0%NNN%Nj0k5%L0M0J5l5l0J5M0%k5
6362C0k0nNL0M0J5Nk0j0k5l0j0NJ0J0J0J5J0NJ0%j5j0nj0j0nj0NJ0NNnJ5J5n%nj0Nnnn%nJ0
6359D0%%K0j5NNl0l0k0m0m0j5K0M0L0J5%k0NK0J5J0J5J0J5J0J0J5J0J5j5j0nk0j0j0k5%J0
6356C0j0J0%J5nnJ0Nk0j5Nj0j0nj0K0K5K5K0j5j5j5j5n%n%j5NJ0k0%nk0NL0K5M5K0NK0NJ0
6353A25j5m0k5k0j0J5J0nj5K0%%NJ0K5j0m0o0o0m5K5M0L0L0K5Nk0k0K5M5M0%j0j5k0nK5K5
6351I0j0n0k0K5J0j0J5J5J5J5%K0L0n%N%%n%J0j0j0l5l5nJ0J0K5Nk5k0k5NM0L5J5j0%N%Nl0
6348A00m5n0k5NNNJ0NJ0NN%nNj0j0J0%j0%%n%n%n%j5k0nk5l0j5nnj0J5K0N0N0L0J0nJ0J0J0
6344F5NnJ5J5nk5l0l0l0Nk0m0l5k0NJ5M5O0O0M0J5J0Nj5m0k0%%k0j0j0j0j0j0j0j5j0J0j0
6342f0%N%K5M0O0L5%k5j0J0j0NNnnl5n0k5j0j5k0k5NK5K5K5j0%K0NJ0NJ0j5j0NM0N5L5L0L0
6339A80K5%l0n5o0o5k0k5j5%J5M0N0N0J5J5%%J0j0k0%%k0k5l0nJ5%k0j0j0nn%j0k5k0%L0J5
6336b5J0K5M5L5K5k5l5k0NJ5J0k0l5n0l5nNJ5nJ5K0K0K0J5K0J5K0Nj0%%j0J0N%j5NL5L5M0
6333A80K5Nj0k0l5l5k0%J0J5%j0nj5%%j5j5NJ0M0L0J5j0l0m5l5j0J0L5L5J5j5l5m0j5j5j0
6331a0NJ0j0k0k0NL0J5J0K5NJ0K5K0K0L0J0l0m5n0l0j5NnnnnnnNNj5j0nL5N5M0j0j0J0NK5
6328I5J0nk5k0k0j5k5J0K0J0J0J0j0k0j5j5K5M0M5J0j0%%N%N%K0J5J5K0k0k0k0k0k0%Nk0k0
6325E0Nj0j0%%J5j0j5j5J0K5J0j5j0J0%n%Nj0nNj5nn%j0J5J0K5J0NK0K5NK0K0J5J5nl0j5j5
6322A15l5%j0k5j5k0j0j5%L0L5%k0j5l0nJ0L0L0J0Nl0l0NJ5J0K0J5L5M0J0j0l0j0j0l0k5k0
6320B0j5k5l0%j5j5J0L0L0J5%%%%k0k0nL5K0J5J5K0k5n5n0k5j5%nnj0%j0nK0K0K0K0J0L0K5
6317EJ0Nj0%n%%nnJ0N%J0NN%%J5%l0l0j5nj5nK5M0M5K5n%n%n%Nnj0J0J0j0n5m0j0n%J5J0N
6314a5%J0J0%J5%J0Nn%nnK5L5K5L0K0%l5o0n0k0j0J0%J0J0%J0%J0NNJ5j5l5j0NNj0j5k0J0
6311c0L0K5J0j0k0j5N%j0n%j5%K0K0L0J5J5L0K0J5j0k5k5j0K0J5J5J5j5n0m0k5nJ5%%nnj0
6308a5nnnj0nN%J0%NN%NNNJ5%k5nNL0K5L0j5j0NK0J5J0%k0j0j0%k0nj0nn%nL5L5L5L0L0K5
6305A95L5K0%k0k0%j5l5k0k0k5J0L0L0J5K0J5K0J0nj5n0n0l0m0m0j0NK5M0K5Nj0k5%J0NNj0
6302H0j0k0%j0nnj0%J5M5M0Nl0j0j5j5j5j5j5j5j5nk5%K0M0M5M0M5K5j0j0l0k5k0nm0l0j0
6299a5J0L0L0J0%k5j0j5NJ0NJ0k0m0k5k5k0m0j0L0M5M5N5M0Nj0n%k5k5J5J5L0L0K5L0j5m5
6297A05m5j0J0L0L0J5Nk5k5%%j5%nj0Nnnj0j5J0L0J0%%Nl0k5j5K0%l0k0nNj0n%%nNnk0Nk5
6294g5%NNK5N0M5j0m0l5j0K0M0M5N0K5Nm0l0j0j0k5k5k0NK5K5Nj0k5nNK0M5L0L0J5k0n0l5
6291D5j5nNNNNnn%nj0%Nj5J0J0NNNJ0J5%k0l0j0K5%l0j0j0%%%%%%%%nj0j0j0j5%k0N%J5K5
6288d0%NK5J0J0J5J0J5J5NK0L0nnj5NL5J5k0j0J0L0J5j5j0NNNNnj0nj0j0n%j5k5k5k5l0j0
6285enJ5M0K5J0%L5N0K5J5nj5nk0j0j5j5j0j5j5j0J5L0K0j5nNK5j0m0k5j0j5j0j0k0k0j5k0
6282e0j5J0J5M5N0K5J5%j0j0j0n%K0J0NJ0J0J5%j0k5k5j0NK5K5%%m0l0j0L0L5J5k0nNnNJ5
6280A10K0j0k5j5J0K0M0L0K5Nk0l0k0j0l5nK5K5j0l5l0l0m0l5%K0J5K0K0K5K0j0j5j0j5NJ0
6277D5J0NNJ0NJ0nnNj5n%j0%J0nJ0nNN%NNj5nnk0Nk5%M0K5k0l0j0K5K0nj0k0NL5n%%%%K5K0
6274A15Nk5j5k5k0n0n5l0%L5N5K0nl5l0m5k0j0L0N5Q0N0Nk0m5nJ5J5j0J0K0%J5L5K5Nj5%%
6271A30%%J5K5nl0n0m5l0%%%nNJ5nnJ5J0n%J0nk0j5j0%k5j5nJ0J0J0NK5%%K0j5l5l5k0l5k0
6268a30k5l0K0M0J5L5K0K5K5K0K0J0j0l0l5nJ0K0J0J0J0J0J5J5J0J5L0J5J0N%%k0m5l0%K5
6265H0J5%%%%J0J0NJ0J0J0K5%m5m5k0nnl5m0l0nK0K0K5%k0k5l0%j0K5M5K5J0N%L5K5M5J5N
6263A60k0j0nj0j0j5l5n0n5nK0L5J0j0j5K5K5%Nk5k0k5k5NK5J0J0j5l5%K0M0J0l0l5k0J5K5
6260c0L5NNNJ0j0j5k5l0k0J5M0K0Nj5j5k0j5K5N0L5J0J0NJ0j5l5k5k5nn%nnnn%J0L5K0K0J0
6257E5j5k0j5l5l5j0K0M0M0J5nj5J0K5L5L5K5Nj5l5j0K5Nk0j5%NnK0J5n%%J5J5J0J0k5k5l5
6254H5j5nK5L0K5L0K5K5Nk0k0k5j5k0k5j0nk5l0m5k5j0J5J5J5J5J5J0j0j0J0nnJ0j0nJ5N%
6252C5NN%Nn%%nJ5L0L5M0K5j0k5l0m5m0m0m5j5K5M0L5K0K0L0J0nnj0l0m5k0N%%%%%%K5N0N0
6249A30K0nl0k5j0%%j0l5l0j0K5L5M5M0M0K5j5n0n5k0k0l5n%j0n%Nj0k5K0N0P0M5J0nj5k0
6246A15j0%k0j5nj0j5j0j0k5m5l0k5j0K5M0N0L5L0M0K5j0m0m5nNJ0k5l5l5j5NJ0K0J0J5J5
6244A0L5L5J5j0nJ0N%nNNj0j0j0j5j0K0K5L0J5%j5m0n0n0l5k0%K5L5K5L0L0%k5j0j5j0k5n
6241b0J0Nk5l0l5j5K0N0N5N0L0J0j5j0j5k0%k5l0%M5O0N0N0L0nk5k0k0k0l0j0k5k5k5k0j5
6238a5j0j5j0K0K5K5K5J0nNNNN%Nnnk0Nnj0n%l5k5nK0K0K0L5J0nj0j0j5j0j0j0j0NNnJ5N%
6235A5J5%NJ0J0NNk0m0m0m0k0NJ0j0j5k0nK5N5P0P5L5j0k5j5J0N%J0J5%nK5%NK0N5M5l0p0
6233A65p5m5k5j0J0J0NK5%k5m5m5k5J5L5L5J5%NN%j0J0J5j0k5k0nnN%L5L5K5N%k0k0%J5K0
6230H0%J0nk0l5j5NK5J0k0l0j0nJ0nk5k0nL5M0K5J0%%J0J5%nnJ5N%nj0Nj5NNnj5k5NK0K5%
6227H0N%N%k0j5%j5j0j0j0%J0%NJ0%%J0J0%nJ5%N%%J5J0%l0k0j5j0K5L5J0j0k5l5k5l5l0j5
6224h5j5j5j5K5K5K5K0L5L5M0K5j5l0m0j5N%J0L0L5L5J0k0k5k0J0K5J0j0%k5j0j5K0L5L0j0
6221A20%nN%%k5j0NNj0m0l5j5J5M5K0NNj5j5%K5K5%j5j5l0k5j0J5j0k5k5nJ0J0NJ5K0NnL0
6218E0NJ0K0Nk5k0k5k5l5l0%K0L0L5J5J0K5%J5J0%J5K5nk0k0k0k5j0NK5K5L0N%%J0J5K0Nj5
6215A55j5j5j5j5j5j5k0J5j0N%%n%%L0K5%nNK5J5J0j5k0k5j5J0L0J0K5K0K5L0J0k5n0m5l0
6213I0%J0NJ0NJ0NNj5k0k5j0NK5L0Nm0l0m5l5%%L5M0L0Nj5k0l5nK5J0J0k5k0%Nj5j5%nk0k0
6210e0%J0L5L5J5%K0J5%J0NJ5N%%%%%n%%J0L0K5J0k0j5k0j5%%N%l0j5NK0K0nk0l0nnk5J0J5
6207E5J0%l5l5j0K0J5j5l0l0j0NK5J5J5K0J5K0J5j0k5j5k0k0nJ0L0J0nnJ0Nj5nN%nj0Nj5N
6204a0J5k0m0l5%M0R0R0N5J0m0l5l5m5l0j5%J5%j5j0nj0%j0%K0J5j0k5l0j0NK5L0K5L0K5K0
6201H0nnK0%J5%J0NNnJ5N0L0%l5m0m5l0NJ0j0J0nnj5J0k5l0k0nK0j0k0l0NK5K0L0K5J5J5J0
6198I0J5j0m0n5o5k5J0K0K5L0J5nk0%NN%n%%%nNJ5j0j0J0J0j0j0k5l5nJ0K0J5J5J5J5L0Nj5
6196C0k0j5k5k5j0J0K0%j0j0NJ0K0K5J0K0K0K5J0%nNK5M0L5j0l5n0l5l0k0k5j0N%J5K5j5k0
6193a5k0J0J0J0J5%J0J0J0NJ0J5J5L5L5J5nm0m5l0l5k0J0J5J0M0L5J5%k5nj0j0K0M0L5L0N
6190B00Nnk5k5k5k5j0J0j0%NnnN%NJ5%nJ5J0%K0%NK0NNNJ0J5%k0m0k0j0Nnk0l5nK0nk0nj5
6187D0k0j5NK5L0K5K5L5K0Nk0l0l0k0NJ5%%j0l0k0j5j0J0L5L5%nj0k0k5nnJ5%J0J5%nJ5J0
6184H0j0j0J0n%n%NJ0NJ0J5%%J5Nj0Nn%%%%NNNJ0k0j5J5K0%j5m0n0l5m0j0J0K0N0P5O0Nn0
6181A20n5k0%%j5j5l0k5j0K5L5L5J5j5l5l0nJ0M0N5M0K0J0K5K0k0j5J0K5Nk5nK0J5j0j5J0
6179A90l0l0k5nJ5NNj0m5k5k5nK5Nj5nn%%n%NJ0%J5J0NNNJ0j5j0NNj5j5J0NN%J0J5j0nJ5J5
6176I5J0j0l5%%%nJ0NNN%J5%%J0l0nj0j0j5nj5k0k5k0k5%K5K5NNNJ5nj0j0j0j0k0nJ5L5K0
6173EJ5J0K5M5J5j0%J0J5J0J5%%%%%%n%K5K5Nl0m5m5k0%%J5J0Nj0l5l5j5%j5j5NnJ5K5N0N0
6170A10Nm5o0j5J0j5%nJ0J5j0j5j5J5K5J5NNJ0J0J0K5%%J5%J0nJ0K5nm5l0j0J0Nj5l0m0nN
6167a5%%nNNj0%K0J0%J0J5K0%k0nK0L0J0nNNj0j0j0j0k5l5j5K5O0M0K5J5NNJ5nj5j0J0L0%
6164A80nNnl5l0l0l5NNNNNJ0J0NJ0NNNj5m0m0k0nJ0%NK0%j5l5nK5M0M5%n5o5n0k0K0K5M5J5
6161En%J0NNJ0Nnnnnnn%nn%%nnNJ0j0l5j5NJ5K5L0K5L0J0%J5nj0j5j0j5j5k0j5j5J0K5L5J0
6158E5%NJ0nk5l5m5k5NK0J0J0J5J0%K0Nk0l0j0NNk0l5j5J0J5NJ0nj0J5M5M0M0J5j0k5%L0K0
6155A05Nn%%J0L5M5J5nj5j0k0k0k0j5nJ5J0%nk5j0j5nj0m0n0m0nL0M5K5K0J5nnnj0l5l5J0
6152c0L5J5%NN%%nn%%nn%k0k0k5j0j0nk5l0nJ0K0N0M0K5%%j0j0k5%J0J0K0L5N5N5K5Nj0l0
6149A35m0n%N%J0j0j0%J5K0j5l5l5k0k0nnj0l0k5K5K5K5%j5k0%K5K5L5L5L5M0K0nk5k5j0J0
6146A20j5k0J0Nj0j5j5k0n0n5j5K5L5J0j0j0J5L5M0K0j0nL0K0NJ0%j0nnj0m5j0L0M0J5%nN
6144A30K5K0N%l0m5l0k5j5J0K5J5Nnj5nnJ5J0NNJ0%j5l0k5k0j5nj5j0J0L0K0K0J0j0%Nk0k0
6141A5k0j5NK5L0Nnj5k0nNJ5K5%Nnk0J0NJ0J5Nn%NK5L0K0Nk5k0j5k0k5j5j5k0j5j0k0j0j5
6138g5j0NL0L5K0NJ0K0%j0%j0j0J0%n%J5M0M0L0%k5k0k5j0%nNk0l5m5l5NN0M0K5J0%N%Nk5
6135D0m5l0j5%nj0K0K5J5M0L5J5j5l0nK0J5K0j0j0nj5J0n%J5K0%l5k0k5%nj0j0%K0K5L5NJ5
6132H5%j5j0n%k0nnj5l5m0j0NK5K5NK0J5J5K0Nk5j5%j0nj0j0K0L0M5%k5k5k5l0k5k5nK5M0
6130a5M5K5K5J5K0NK5K5Nk0k0N%%%j5m5m5n0k0nJ5L0L0L0J5J0%%k0J0M0K0k0m0l5l0l5l0k5
6127g5nNL0L5L5J5j0k5j0K0K0nk0k0n%J0%NL0J5nk0K0L5L0K0j0l0l0j0J0J0%K0K0K0K5J5l0
6124A35n5l5J5K0k5m5k5J5K0J5K0Nj5j0NNj0j5J0J0L0K5K0K5J0L0J0nj0m5m5l5%L0J0j5N%
6122H0j0j0J0n%%K5N0M0Nj0nnj5k5j0k5k5j0k0j5k5k5J0J0j0m0l5nNN5P5N5M0J5%k0%K5N%
6119A55%l0m5n5m0j5m0k0K0N0N5K0J0J0NJ0J5j5k5l5l5%J5K5K0J0NK0K5%l0k5j5l0l5j0L0
6116@L0L0L0%N%Nk0j5NK5L5%j0k5%J0Nnj0J0Nn%K5J0J0Nk0j0nJ5L0%l0k5k0k5k0j0L0J5%j0
6113G0k5k0k0%N%%%nJ5M5P0M0%j0j0NNnl0j0%l5n0k5n%%%n%N%nJ0K0J5K5K0j0j5j0j0%%N%
6110E0K0K0J5J5L0K5%k0nnnj0j0nj0nk0Nj0j0J5J0J0J5k5k5l0k0nL5K5J0J0K5J5J5nl5l5%
6107G0L5M0L5L5L5J0m0m0k5J0%k0nj0nnj5j0j0j5J5nm5o5o5m5j0K0J5J5J5J5K0K0L5Nj5%n
6105a0j0L0L0L0L0j0l0j5k0k0k0k0k0NJ0%J5NN%J0J0nnJ0M0L5j0l5j5%J0L5K5K0nk5k5k0%
6102C5K0K5K5K5L0J5J0%K0k0l5k0l5k5nk0k0k0k0j5k0%K5K0%J0K0J0J0j0l0k5k0k0j5nk5l5
6099a40J0O5P5N5L5J5%Nj0n%j5%%j5l5k0k5l5J0J0%J5J5K0%l5l5k0K0L5J5J0%J5K0NL0%l5
6097E5l0m5k5N%K5N5N0Nl0l5k0n%L5Nj0%%N%%NNj5j0J0nj0Nj0j0j5k5nK5K0J0L0J5NJ5%j5
6094F5j0J5K5K5J5k0n0m5nK0%j5l5l5j5J5N5M5K5nnj0j0j0nnnk0K5K0j5k0%K5J0j5%J0%nj0
6091B5%K0J5L0K5J5%k0k0n%j0n%Nj0j5J0J5K0J0K0J5k0m0j5%NNNNN%Nn%nn%nn%%%%%j0NNj0
6087F0l0l0l5k5nJ5%J0J5K0J5K0NNK5K5L0K0Nj5j5k5k5j5j5%J0j5j0NNj0nNj0J0%nnJ0J5M0
6085G5M0J5%j0nj0j5Nj5nJ0Nk0k5j0j5j5j5k5k5nj0nJ0L0L0J5nJ0L5K0J5j0j5J0NJ0NNN%J0
6082A05k5m5l0k5k5J0Nk0%%%nNK0M0M5K5j0l5j5NNk0j0j5j5j0J5NJ0NJ0L0K5Nj0nnJ0J0%n
6079F0j5J0L0M5K5k5l5j5%%k0k0%K5K5L0L5K5%j5m0l5l5j5k5k0j0NJ0j5nJ5J0j0j5%K5M0K5
6076G0L0n%k5k5nnJ0j0k5k5nL0L0L0L5M0K0j0j5k5k0k5k0k5m5j0L5K5%k0J0K0K5%j5l0l5j5
6074c0J5J0NJ5K0j5%J5%%J0nj0k5k0j0J0K5N5O5L5Nj0k5k0%NK5J0NNj5j0J5J0%%J5K0%l0k5
6071A45k0l0l0nNnl0k0%J0K5K5L5J5%k0j0j0J0Nj5l5k0k0j0K0J5Nj0%J5L0Nk0k5k0j0NJ5K5
6068D5K0K0Nj5j0%%j0nnj0N%j0%nn%%%n%%n%%nnj0nK5L5M0K0Nk0j5nnj5%k0j5l5l0j5%J5M5
6065eO0M5K0%j5k0j5j0l0k5k0k5k5J5J0J0J5J0nNNL0M5M5L0K5K0J0k5l0k0k5k5j0K0K0j0N
6062A05J0J5nk5m5n0k5%%j0NK5NL0J5%L5L0%%k5j5j0j0k0j0j0j0K5K5j0j5%K0K0K0%j5m5l5
6059enJ0NNK0K5K5J0k0m0j0J5J0j5NJ0%nNM5K0n%j0l0l0j5J0%k0l0k0j5%NNJ0J0J0J0J0nK0
6056B0K5Nj0k5j0J5NnK5L5L5K5%j0%j5j5l5m5j0L0L0J0j5l5k5nJ5K0K0J0L0J0k5j0%Nj5j0
6054E0%nj0%n%j0j0NJ5L0K0K5K0K5J5K0J0k0m5m0k0k0m0nJ5N%K0J5NNK0nNNnN%%J0l5NNl0
6051E0l5k5nJ0J5J0J0J0M0L0Nj0k0k0j5k0nL0J5J0L0J0J0L0Nnl0m0k5l0l5j5K0L5K5L0L5J0
6048A40%k5k5k5l0k5n%J5M5L5K0Nj5j5k0k0k0k5j0k0k0j5j0J0L5L0J5j0j0j0NL5L0J5J0J0
6046A00J0nk5nk0k5%j0j5k0k0J0L0nnnnJ0j0%%nN%nJ5J0J0J5L0L0Nj5j0j5nk5j5j5j5k0K5
6043a5K0L0J0j5j0l5%J5J5J5J5K0J5J5J5j5l5j5k5l5j0K0N0K5j5l0l0k5k5%J5J0J5J0J5J5
6040B5J5J5J5j5j5%k0k0%j5nl0nK5K0N%%%%j0n%j0nnnJ5J5J5J0K5NJ5J5j5l0k0k0NK5J5J5
6037D5Nj0N%l5j0J5J5Nj5j5NK5Nj0k5k0%%j5l0l0j0K0N%%NM0J5nj0nJ5J5j0j5j5J0L0J0NJ5
6034B5J0%K5K0%nl5l5nL5L5J0j0l5l0k0J5j5l5j5k0J0K5M5O0P0K5k5m5k5j0NK5K0%k5k0J5
6032F5J5J0J5j5l5m5j0K0K5%k5k5k5k5l0NL0K5NK0K0J5K0K0K0K5K0k5n5n0k5j5j0j5j0j0j0
6029h5k0%J5n%J5NJ0NNNj0j5J0J5K0j0k5k5k0NK5K5K5M0J5J5n%J0%%j0J0J5nk5l0m0k0NNn
6026e5k5k0nK5K5K5K5L0M5M5K5J0j0l0m5l5nJ5J5k0%nj5J0J0j5m0j0%nnn%n%%%j0J0J0NnK0
6023b0K5j0%J5J0j5%nn%nnJ0J0NJ0k0nK5K0J5%NNNk0%M0L0J5j0n%j5l5l5k0J0J0J0N%%NNJ0
6020G0K0Nj5J0J5J5K0K0nl5j5j0J5J5nk5l5l0j0j0k0l5j5J5L0N0L5L0N%j5j5j0k0NNl0k5k0
6018b0%NJ0%nn%%K0J5%k5k5m0j5NL0L0NJ5L0J5K0J0NK0%l5l5k0j5j5%K5L0K0k5m0m0%K0NJ0
6015a5NNJ5%%L5J0J0J5J5J0J5Nj0j0%Nj5%%%L5L5%j0j5k5j0nj0nnnnnnnnNj5k0j0%NM0N0L5
6012A40nk5k5j5l5l0nJ5N%J5M5N0M0L0J0nk5k5j0nnk5l5m5l5J0L0L0j0k5k0nnK5K5L0J5%k0
6009G5k0k0J0Nj5%n%nnnn%%n%n%nn%%k0k0%J5L0K5J5%k5m0m5nNK0J5K5K5Nj5j5k5l5j0N%J5
6006f5%K5N5N0K5J0k0o0m0j0k0m0k5J0J5J5J0J5J0K5NJ0K0%K5J0J0K5%l0k0j5l5p0m5j0J0
6003a25K5L5L5K5J0j0%NL0N5L5M5J0nJ5nm0k5k0n0n0j0K5K5%j5j5%J5J5j0k0k0NM0O5M5K5
6000A65K0j0m0n5l0NJ0j0j5K0nk0j5nnj5j5%NJ0J0J0J0j5m0l0k5nL5N5M0K0nnN%NNl0m5l5
5998d5l5j5%j0j0L5K5L5K5J5J5J5J5K5NK0J5%%K0k0k0m0n0j5J0L0L0J5j5j5nk5%Nj5J0j0N
5995B5j5J0nn%%K0N0L5L0Nl0nj5m5n0n0n0%K0J0J0NJ0J0J0k0k0nk5nM0K5J0NJ0J0NJ0NNNJ0
5992D5j5k0J0J5M0M0K0k0k0nl5k5nl0j0NJ0K0NNK0J0NNk5nj0nj0k5NL5L0M0K5n%n%%%N%%%
5989A20J5nj5k0k5j0j0k5l0%NL0K5J0k0j5nk5j5J5n%nn%nJ5K0nl5N%j0J5L0L0N0J5J0k0m5
5986E5m0k0%k5%M0M5K0j0l0n5o0l0K0N0M0L0K5K5K5K5J0%k5l0m0l5l0l5j5J5J5j0l5k5%J0
5984a00J5L0K5J5J0K5J5J5J0K0J5J0J5nnJ0J0nN%k0l5k5k5nK5J0J0j0j0j0nNj5%nl5k0K0%
5981b0%j5j5nN%J5j0l0l0m5k5J5L5L5J5M0K0L0K5NnnNL0J0j5j5NK0J0J0%J5%J0L5J5nj5k5
5978A25l0k5l0l0n0k0J0K0%k0L0P5L5Nnj0%Nj5l5l0j0J0J0K0K5J0nnnnnj0%nk0Nk0%%j5k0
5975d0NNJ5J0J0J5%K0Nj5k0l0j0J0K5K0J0%j5nj0%j5j5NK5K5M0K0k5l5m5k0NK0K0NNJ5K0%
5972E5K5J0k0k5l0m0m0l0nK0M5M0O0L0K0%k0l5m0j5j0J5J0nK0J5L0Nl0n5m0m0l5l5j0K0M0
5970a00L5J5nNJ0K0%NJ0J0NK0K0J0L0J0J5NK0M0J0k5n0%%Nj0nnnnj0j0nj0K0K0k0k0%NJ0n
5967F5NJ0J0NnK0K0j0%Nj0Nnl0n5n0k0K5J5j5j5k0J0K5K0J5J5K0j5j0k0j5N%M0M0J5J5L0N
5964A45Nj5n%l0k5nK0L0L0nj0k0k0j5j5l0nJ5K0J0j0J0j0%nn%k5J0Nj5%J5J0NnJ5K0%l0k5
5961C5J0J0j5j0j0j0nJ0N%NNJ5j0nNJ0j5%%J5j0m5m5k5NK5L0L0L0%k0j0j0nj0J0j5l0J5O5
5959C0Q5N5L5K5Nk0l5k0l5k5l0l5k0k0NNk0l5j5J0N%%%%j5K0n%J0NJ5%K5L0%j5NL5L5Nm0m0
5956B0m0m0l0%K5K0M0L5O0K0j5j5j5k0j5k0j5j5j0J0%%j0J5J0nk0NL0K5NJ0NNNj5%j0nnJ0
5953C5j5k5J0K5K5%J0%NK5K0NL0k0j5k0j5k0Nj0j0Nj5k0J0K0K5K5K5J5L5K0K0k0o5m5l5j5
5950C0Nj5%%k0nj0nj0%j5J0J0%J5M5M5M5M5j5m5m0k0k0m5l5k5%nj5NM0K5k0l5k0%K5K5L0J0
5948a0j5j5K5K5nj0%J5J0NNj0j0Nnn%j0%%%nJ0j0j0J0NK0K0%nl5k5k0%J5NJ0NJ0J0J0%%J5
5944C0N0O0L0nk0m0l5m5l0l5%M5M0M0J0nj0k0k5l0j5J5J0K5Nj5k0m0nJ5%J0J5nJ5K0%%%%%
5942C5%n%%%j0j5NL5K5L5L0%l0j5j0k5nk0j5j0l0k5j5J0K5J0K5%NNNNNNJ0j5NK0k0nJ0j0N
5939C5K0nL0nk5k0k5l0j0NJ0j0nN%nJ0j5nN%nj0NM5N0L5N0%l5j0k0l5m5o0j5J0K5K0K0K0K0
5936B5J5K0k0k0k0k0nNj0J0j0%nNL0L0L5L0K5J0j0l0l0l0k0K0K5%J0K0L0%j0k5nJ5J0nm0l5
5933B0j5J5J0J5J5J5NJ0NNN%K5j0m0m0l0m0m0nJ5J0j0NJ5j5j0J5J5nk5nK0K0N%N%NK5%K0M5
5930G5K5n%l0m5l5m0%nj5NM0J5nj0nL0J0NK0%J0J0NJ0NNK5K5Nk5k5k0k5k5j5j5NL0Nj0%%%
5927A0%%%%%J0j0%%j0NL0Nnl0J0NJ0NL0J5%k5j0l0l5j0L0L0Nj5j0%nj0%k0k0%j0j0m0m5%K5
5924a25J0J5J0K5J5K0K5J0K0K0j0nj0j0k5l0%K0K0K5K0K5J0J5j5l5m5k0J5L0K0%k0k5%K5J5
5922C5J0%K0K0%nk0j5j0J5nj5l5j5J0nnnnj0%J5L5K0K5nk0j5j0%N%%N%N%N%N%N%%Nj5j5k5
5918a5nJ5K0K0K0K5J5k0j5%NJ5j0j5J0j0j0k5k5NJ5Nj5nNK5J5j0k0k0%K5L0NNJ0Nk5nK0K0
5916H5L0J5j0k0j0%nj5j5%nj5nJ0N%k5j0NK5N5O0L5Nl0n0n0l0k0%j0j0K5K5K0L0M5K0Nj0j0
5913A45l0k0j5j0j0%k0l5k5%J0Nj0j5J0L0L0L0L5J5K0k0k0nJ0J5nm5k5%%j5k0l0j0J5K0NK0
5910C0M5K5J0j0nnNj5j5Nnj0j5nK0L0J5nNNnnj5%%k0k5NJ5k0m0k5NL0J5J5K0%k5k5j5Nj0n
5907b0K5NJ0K5J5J5J5J5NNNJ0j0J5J5j0k0k5k5k5k5k0k5k5l0l5n0k0L5O5P0L5%J0J0nNNJ5
5904F0nj5j5NL0K5Nnk5k0J0Nk0nnnj0%n%nl0k5%J5M0J0l0l5m5%K0J5J5J5J5K0j5J0L5L0Nj0
5902E5nnk0k0nL0M5N0L0%k5k0k5k5n%j0%Nj0j0NK0K0K0K0j5j5nk5l5k0NNnk5j0j5NK0K0N%
5899EK5J5%J0%NNj0J5J0j0j5j0%k5j5j0nk0%J0J0nnJ0J0n%J0N%nj0%K0J5j0n0k0L0O0O5K5
5896A30nl0j5k0m0l5k0J5K0K0J5L0J5%k0l5l5k0l0l0%J5J0%j0J0nn%%%nJ5J0J5J0J5J0J0K0
5893B5K0K0L0M5M0J0k5m5j5NJ0J5k0nnJ0%j5j0%nnj0%n%%%n%%nk0k5k0k0NK5J0J5Nk0nj0n
5890a0nj0n%K0J5N%K0L0nk0Nnnk0%j0nK0K5L0K0K0K5K0K5l0l0n0j5J0nJ0%nk0k5nK0K5K0K0
5887A00J0j0j0J0%n%%l0k0j5k5NL5O0M5J0j0j5NK5J5j0l0l5o0o0m0K0M5L0L0K5%nj0j0k5%
5884D5L5M0K0nnnl0l0%%j0j0J0K0J5j0k5j0%J0J0k0k5j0K5M5J5k5l0nJ5J5nj5%%j5j0%j0n
5881E%%j5NJ5j5%%j5l0l5nJ5J0J0K0J5j0%NnJ0%%J5J0NK0K5NK5J0m0j0j0K0M0Nl0l5k5%K5
5879C5L0%%%%nnj0j0%nk0%K0nNJ0M0M5N5L0j0l0k0k5k0k5k5k0%j5%j0nj0nnNNJ5nk0l5m0j5
5875a05%J5K0%NK0J0J0L0K5L5K5Nj5j0nj0j0j5j0%k0j5%%K5L0nk0k0k5k5%j0k5n0m0NM0M0
5873i5N0N0K5%k0k5k5k5J0L5K5J5J0L5J5K0L0K5L5K0m0o5o0m5l0j0K5O0K5j5J0J0Nj5j0Nj5
5870D5%%j5Nnn%j0%J5k0j5J0j5%K0L5M5J5k5l0l0l0l0l0l5k0j0L5L0%j0%K0L5L5L5%n0k5k0
5867e0j5l0k0j0j5j5K0L0J5L0N0N0O0M0J0k5k0%j5m0l0k0J0J0J5J0j5j5j0k0j0j5j5j0%K0
5865d5J5J0%K0K0%j5j0j5j0J0Nk0l0nM0L5O0N5L5K5%j5j5k0j5k0j5k0k0k0j5k5j0NJ5NJ0K5
5862C0j0k0l0%L0N5M0nn0l5j5j0j0%j0%L5K5Nj5j0j5j0J0J0%K5NJ0J0J0j0nnj0nj0nj0J0N
5860A0%K0%J0J5%%k0%j0j0nnj0nJ5j0J0%N%%nnnnNK5K5%j0NJ5M0Q0O5L5j0j0l0k0k0k5k5k5
5856A10k0j0K5%NNl0n0m5j0NL0L0K0%J5J0j0k0j5j5j5j0k5j0J5J0%K0K5L0K0k5k0%%k0j0j0
5854Ek0%%K0NJ5NJ0K0%nj5k5%j0k0nj5NK5K5NJ0K0K0J0nk5k0nk0j5%k5j0J0%%%NJ0nj0%K5
5851eL5J5J0%K0nk5j5nJ5J5J5J5K0%k0l0j5%K5L0%j0n%%j0nNK0J5L5J0k5l5%J0j0k5k0j0J0
5848D5K5J0K0%j0J0j0l5k5k0l0m5%L5L5J0nJ0%J0%NNNNN%nnj0nL5K5nn0n0k0J5K5K5K5M0K0
5845A15j0j0j5nn%K0M5N0L5j0k5j0j0j0j0j5j5k5j0J0nJ0%k0nnk0k0%k0j0J0j5%NJ5M0L0K5
5842A05J0n%%j5k5nl0j5%j5nK0J5L0K0%L5K0J0k0l0l5j5J5L5J5L0Nm5k5nk0j0j0j5j5j0j5
5840b0nJ0L5J0L0K0J5L5J0j0nj0nJ0K5L5%nj0k5p0p5l5j5J5K5N0M5L5NnN%j0k0k0j0nk5k5
5837E%J5J5J0K0L0J0J0K5%j0n%nn%%j5nk0%K0%%K0J5J5K0J5j5j5j0k0k0j5j5k0k0j5k0j5J5
5834eM0L0J5nk5k0j0%J5nJ5J5nJ0Nnj5j0j0j0j0k0%nj5nj5%K5NNK5J0J5J5nk5k5nK0K0J0K5
5831F5Nn%N%L0L5nk0k0l5k0nnnnNj0j0NNJ5J0J0j0nJ5L5J0l0k5Nnk0j0j0K5K0nk5j5nj5j0
5828c5nnn%%K5M5N0K0J0K0J0%%%%NNJ0%j0k0%k5k0j0j0k5%N%%J5J0J0J0j0m0m0j0K0L0M0J5
5825H5nj5j0j0j0j5k5j0J0%nJ5J0j0nJ0%%N%n%%nJ0K0K5Nk0l5l0k5J0J5j0K5M0M0M5M0J5j0
5822A65m5k5j5k0l0nJ0L0Nl5l5j0K5M5Nj0Nnj5nnj5m0k0nJ0L0K0K0L0J0NNJ0k0k5l5j5J0J0
5819A5J5NJ0J0j0m0m5nJ0NNnn%J0n%%NN%Nj0J0%%L5N0L0j0n5k5J0K5J0%j5K5N%J0J0J5K0J5
5816A40K0k0k5n0o0m5%J5J0J5J0K5%nk0NM0M0L0J0%j5J0Nn%nj0N%n%%j0%j0%K0J0k0k0j5%
5814G0j5%N0L5k0o0n5m0j5j5k5l5l5j5J0L0N0L0Nk0l5l5k5%j0J5L5M0J5nJ0J0NJ0K5L0M0J5
5811G0K0%j0k5l5j0%K0L5K5nj5j5J5J0j0%n%%J5K5J5K0j5k0j5k0k0k0k0k0k5j5%K0K5J0NK5
5808C5K5J0K5J0j0l0l5j0J5NJ5J5J0J5nj0j5j0%K5K5j0l5k5l0j0N%%%NK5M0J0%nn%%n%nj5
5805D5NJ0%%J0L0J5%k0k0l0k5k5k5k5l0k5%N%%N%nNJ0K5Nl0j5NJ0J5J0J5nj0j5j0NK5M0J5
5802ej0j0K0K5NNNNNJ0%NN%%j5j5%J0J0%J5K0%nJ5%l0m5l5j0J5J0j0%N%NJ0J5J5J0J5k5l5
5799A0k5%K0M0K0Nj5l5j5j0j0J5L0K5%j0%J0J5L0nK5J0J5J0nj5j5nnj0nj0k0%J0L0J0J0Nj5
5796A15j0j5j0j0j5j0j0j5j0J0L0L0j5l5l5j0K0L0K5K5nm0k0J5K0J0j0k5l0nJ0K5J0J5J0J5
5794H0J5J5J0K0%J0nk0l5m0NL5L0J0k5m0l0J0J0Nj5%nnnnnnJ5J5%K5J0J5J0J5nk0j5%j5j0
5791E5k5%L0L0J0J5l5l5k0K0J0J0k0%J0J5nj0%%%%%nNj0k0k0l0j5NK0J5J0J0j0%%n%%%%%N
5788A0n%%N%n%%nk0l0NK5K5J0N%j0K0K5J0j5j5nk5j5j0k0j0n%%%%%n%L0K5L0L0K5%k0k0n%
5785C5K0M5L0L0Nj5l0k5k5nk0l5m0j0K5K5J0k5j5%L0K5L0K0K5K0K5%k5k0j5%L5K5j0m0m0j5
5782E0N%j0J5%NNnk0m0n5j5J0nnJ0J0nk5nNK0M0N0K5nnK0J5nJ0NK0Nj5l5k5k5NK0J0NK0nj0
5779F5l5l5j5NJ0NJ0NNK0nj0l5m0nL5L0O0K0k5m5k5K0N0M5K5L0J0k5k0k5j5j5k5nj0nj0nn
5777A0n%j0nJ5NNNNNNj0j5nj5J5L0M0J0k5m0m5k5%NN%%J5NNj5m0l5j5%L0N0N0K0j0j0nk0j5
5773c0nJ0nk0j5nJ5J5j5l0%%%%J0K5K5Nj0k5k0j5j5%%k0j0nnj0J5J0J5J0J5J0J0J5k0l0m0
5771a45nK5M5N0L0NJ0M5M0Nj0k5k0k0k0l0j0J0J5K5Nj5nk5%nk5j0j5j5k0m0nJ5J5J5J5J0J0
5768g5%J5K0%J0J0k0k5j5NK0%k5k5l0j0K5M5M0J0j5j0l0l5m0k0%NNNJ0L5L0J5J5L0L0J5Nj0
5765A5%%j0N%j0j0j0j0j5J0Nj0m0j0J5J0nnJ0%nJ5nj5K0K5K0Nl0j0nJ5L5%n%%K0J5j0k5nn
5762a5J0J0j0j0J0J0j5j0%J5J5J0%K5M0K5Nj0j5j5j5j5k0k0j5k0j0J0%j0J0nj0J0J0K0K5J5
5760C5L0M0J0j0j0nl5n5l0k0l0k5%J0N%J5%%J0%%j0NK5J5k0j5%NN%N%%%NN%%NN%NK0J5K0J5
5756D5K5J0L0J0j0l0k5j5k0k5j5k5k0k5l0j5J0K5M0O0L0j5l5j5K0L5M0K0j0l5nk5j5J0Nj0
5754e%K5J5NJ0K0J0J0%%%%k0k5K0J5j0l5nk5k0nj0k0l0j0J5J5L5K5j5m0l5J0J5K5%K5L0%k5
5751a0k0m5j0K0M5K5L0J0j0l5m0k0nj5j5j0J5M0M0K0K0K0K0J0k5nnk5n5n0k5k0J5K5M5K5N
5749a5J0K5nnj0NM0K5k0l5l5j5J0J0J5%l0l0nnnnnj0nn%J5J0NJ0NJ0J0NM0L0J0J0L5L0J0k0
5746A10nj5k0NNj5m5k5J0j5j0j5j5k0nJ0L0M0%l5l5m0l5k5NK5K5NJ0NJ0k0%%k0j0n%k0j0k0
5743a85j5j0j5NL5L5M5J5J0j0l5nM0M0L5K0Nj5l5l0k0nJ5J0Nj0J5L5L0J5J5%k0l5l0m0l0n
5740a25NJ0%K0J0NJ0J0Nn%L5L0K0%k0n%%j0j5N%j5%NJ0%j5%K0J0l0j0K0J5J0j0%%nj0k0%j0
5737e0nj0j0%%%%%%J0j0Nk0j0nj0j0j0j0K0J0%K5J0J0J5J0NK0K0NJ5J0J5J5j5j0nj5j0j0j0
5734a5n%J5K0%j0nj0nnj0%%J5M5M0K5J0J0J5J0j0j0nj0J0NNNJ0%J0%j0j0k5l5l5nNK0J0K5
5731I0J5J0%l5k5nK0L5K5K5%k0j5%%J5J5%j5m0j5l0m0l5j5J0J0%j0j0J0J0J0J5J5K5J5nl0
5729B5l5nJ5NNK5L0K0nk0%NJ0Nj5nNNK5NN%NNj0k5m5m0l5j0J0K0J0NK5J5J0J0K0L5L0Nj5K0
5726A50J5K0J5%j0J0j5l0l5k0m0m0k5J5L0L0%k5j0k5J5K0L5K0nJ5J0%%%%%%%%NNNNk0j5Nl0
5723H0l0k0n0j0J0J0J5J5J5L0L0J0j0J5J0nnn%nk5m0n0j5K5N0N0K5K0%J5Nnnj0j0J5J0J0J0
5720A75J0%nJ5N%N%k0l5l5k5k5l5l0k5NL0K0J5J0K5K5J0Nnj0J0j5NNj5%nj0NJ5J0J5J5j5j0
5717A15k0j0NK5J0K5J0nNNj5j0k0j0j5j5j5j5NNNNNK5J5J5j5m0l5k0%j0nnNj0j0NNK0K5Nk5
5714B0k5l5k0L5O0N5M0j0m0l5j5k0NM5O0L0nk5k5m5m5m5m0NM0K0K0K5L0L0K5NJ0K0nl0m5n0
5712B0l0%%J5j0j0nj0j0%K0J5%J0J5K5%nnNj5j5j5j5k0K0J5J5J0%k0j0j0NL0L0J0NNNNNJ0
5709I0nJ5L0L5L0L0J5j5o0n5l0j5NJ0%k5k5NK0K5K5K5%j5%j0%%j0J0J0j5%%j0l5m0j0NK0K5
5706E5N%j5l0o5n5j0J0K5NK5L5L5J5k0k0j5j0nNJ5K5%j0nj0k0k5nJ0J5J5J0K0%nK0M0K5%j5
5703G0l5j5J0K0J0nj5k0m0n5k5J5L5K5NK0K0J0k0l0nJ0K0K5K5L5J5j5k0k5k0k0j0J5Nnk5n0
5701f5l5l5k0%J5K5K5J5K5K5j0nj0nnnj5%J5L0K0K0%k0nj0k0j0j5j5NN%Nnl0k5n%K0M5O0K5
5698A0nl5j0nn%nj0j0nj5J5%j0l0j5nNL0NK0Nk5j5J5M5O0M5K5J0NL0M0K5j0m5k5%J5K0Nnk0
5695A20nK5L5J5nj5l5n0p5o0l0k0J0J5J0J0K0L0K0nm0k5%n%K0L5K5J0NJ0Nj5NJ5J0K0%k0k0
5692D5l5k0J0J5K5Nk0l0j0J0J0j0k0l0k0%M0M0K0%j0l0k5j0n%n%J0J0K5L0K0nk5k5j0J0%%
5689b0%nn%J5K0Nj0nj5m5m0k0J5L0K5L5J0N%J5nj0J5K0J5nk0j0j0j5n%N%NK0%k0k0%J5M0M0
5686F5J5J5J0j0j5j5%%N%J0%NN%Nnj0j0l5j5J5L0K5K0%k0k0nN%%j5j5j0J5K0%j0k5k5j5NL5
5683C0N5L5L0K5J5k0m0m5n0k5k5NK0K5K5K5nj0%n%J5J5%j5k5k0k5NNnJ0N%N%%%%nK5%nnj5
5680C0j5J5J5K5Nj0k0j5j5j5j5%%%%K5K5K5K0j0k5l0j0Nnj0J0Nn%%%k0k5NL0K5J0N%j5m0m0
5677f0k0J0J0j5k5%K5N0L0K5K5K5J0nJ0nk0j0k0k0k5k5m5m5l0J0K5J5%NK0K0NJ5K0%nNJ0M0
5675C5L5K0%nnJ0%NJ0J5J0k0m0k0%J5Nj5k0k5J0NnJ5M0N0N5L5%l5k5nl0j0l0j5NnN%l0l0k5
5672a5l5nL0%J0K0%NJ5J0n%J0nJ0J0j0nk0%j5l5J0j5j5J5L0L5J0K0L0K0K0j5k5j0l0k0j5l0
5669a5nJ5L5L5J5%j0J0j5nj5l0NJ5J5K0K0%NNNJ5%nJ5K5K0K0K0nl5k5j0k5k0k0k0j0k5k5j0
5666a5nN%%%%%%J0j0%%J0j0nNJ0K5%K5K0%%K0M5J0k0m0j0J5nNNJ0K0%l0l0k5l5m5k5J0M0L0
5663A0L5L0L5M5M5L5j0o0p0l0J0Nk0j5%j0l0k5j0j5j0nj0J0J0J0J0k0j5k5j5j0NNj0NK5J5
5661g0NNj5n%K0K0L5J5nj0%j5l0l0l5k0%K0K5NJ0K0NK0J0K5M5O5N0J5j5l5k0j5l0j0l0l5m0
5658e0k0J5L5J5L0L5J5M0J5j0j5k5j0j5k5k5j5NK0NJ0j5m5m0k0nK5K5nj5l5l5j5%J5J0J0j0
5655a25j0k0%NJ0NJ0J0J5%J5J0k5j5%J5J0K5%Nnk0J0J0J0J5J0%J5K0Nk0j5k0k0j5k0k5j0N
5653a30K5J0J0K5NK5Nj5J0k0%%j5J0k0j5%k0j0K5K5K5K5J5J5K0J5J5J0K0Nj0l0n0o0m5k0J5
5650a05M0J0NJ0J5J0K0J0J5j0j0j5j0J0k5k0NnJ5nJ0J5nNJ0%j5j0Nj5nNj5j0J0j5%Nj0j0N
5647h0j0j0nj0K5L0L5K0j0l5j5k5l0j5k0k5K0M5K0L0L5J5j5n0k0j0k5j0NK5K0NNJ0J5nl0l0
5645a25m5j5K0L0L5K5K0L5L0K5%k5j5%J5L5K0K5%j0Nj5k5k0k0k5k0j0%k0J0M0L0K0%NJ5nj5
5642C0j0j5k0nj5j0j0j0j5j0j0K0L0M5J0k0%L0O0L5Nl5q5o0l0J0J5K0J5nk5l0NJ5K5J0j0n
5639e5NK5j5j0K0J0%NNnJ0J5nj5j5k5nJ0J5nnNK0M5M5nj5j5j0%%J0j0j0j5j5j0k0J0M0K5%
5636C5n%j0%%%%nnJ0j0J0L0L0Nj5j5l0j0%nN%%%j0NK0%k0NNK5M0O0L5J5Nk0o5n0j0J5k5m0
5633El5l0j0j0J0M0K5K5J0Nj0j5j5j5J0J5L0L0M0M5J5j0k5k5l5j5NJ0%J5K0K5K0K5J5nj5l5
5631A35m0j5J0J0NJ0N%j5l5k0k5k0%L0K5K5NK0J0j5k5k5j0k5j5k0j5%L5L0J0j0K0K5J0K0J0
5628A20j0l0nJ5L0J5j5l0l5j0%K0K5%nnj0%%%J5nk0k0J0L0L0M0L0J0J0%%k0k5nJ0nl0l0nJ5
5625A05L5J5nk0l5n5n5l5%L5N0N0K5Nj0l0n%J0j5k0k5m0nJ0%J0NJ5L5M0NNNJ0j0j0k5j5j5
5623D0j5j5j5j5NNk5l5j0%Nj0%K0N0M5K5K5J5K5L5J5l0m5l5k0NJ0j0j0k5k5j5N%j5j0%j5%
5620f5J5K0NK5L0M5J5j5j0k0%L5%j5n%nnJ5J5L5K0%k0n0p0n0%J5K0J5j0j0nj0n%J5J0NK0J5
5617B0J5J5nnn%k5k0k5j5NK5K5N%%nNK0M5M5K0K0j5nNk5n5m5k0NM0M5N%j5j5%NJ0K5%nnnn
5614H5j5nk0nJ5L5K5J5L5J0%k5k0%j0k0j5k5m0%J0J5J0J5J0N%k0j5J5L0L0Nk5j0j0j5n%k0
5611D5j5k0k5nl0l0nnJ0L0N0O5L5L5L0L5K5%m5n0l5j5j0j0j5l5m0l5nJ5NJ0J0NK0%%J5J0J0
5608C0j0j0nj0J5L5M5J0j0l0k0k0nn%n%k5k0j0K5K0J5K0K0j5l0l0j5K0M0M0NNJ0Nj0j0j0j0
5606D5J5J0L0L0K5J0k5n5n5k0%nnnJ0j5l0%K0K5J0J5N5N0L0nk5k0l5l0j5j0NN%J0%J0J0%n
5603F0J5N%J5nnJ5Nj0%%j5k5%K5J0k0nNJ0K5j0l0m0m0m5l5NL0K0J0Nj5nnj5%nj0J0K0J0K5
5600a5J5J0K5J0nn%nj0J0Nj5k5k0%K0J5L5M5Nk0j5j0l0k5j0l0j0%J5%J5NNK0%j5k0l0j0NK5
5597d0K5J0j0j5nk0nJ5M0M0J0j0nJ0J0n%NK0%%K0J5NNJ0nl0m5NL5L0J0j0j5j5k0j5%L0L5%
5594A15j0J0Nnk0J0J5k0j0k0l0j0j0k5k0j5NJ0NJ0L0L0Nk0k5%NK5J5k0j5J0N%%J0M0M5K0j0
5592A40k5k0j0l5m0nK5M0K5%k5j5nNN%K0L0M0Nm0o5m5NK0NJ0K0j0l0l5nJ0n%J5Nn%NK0%k0
5589A0l0%nj5NJ5K0K0J5K0J5L5%k5m5m0l5%%%%J5J5J5J5%nJ0j0j5nJ5L5L5J0Nk0j0K0NnN%
5586I0%%%N%nJ5j0nJ0j0k5k0j0l0j0j5k0k5l0m5j0%J0K0%%J5%J5J0%NJ0NNJ5%%K0%J0K0K5
5583C5L0J5%k5j0j0J0K5K5J0j0k5j5k0%%%N%%%%%n%%%n%%%%j0J0%%j0NNj0N%j0J0%n%%j5N
5579A0%j5J0j0J0K5J5K0j5l0j5k0%J5K0nk0j0K0K5N0N0J0k5m0j5%J0J5J0J0J5k5k5k0k5NJ0
5577D0j0J5J5j0J5%j5k0l5j0j5k0l0j5Nj5nNK5M0L0L0L5J5M0J0k5m0m0l0J0N5L0K5K5J0%l5
5574A05n5o5k5K5L5K5k0l5n%nnJ0k5j0%K0K0K0K0L0J0K0K5j5j5j5j5j0j5j5j5N%%N%Nj0J0
5571A5L0%J5J5l0o0n5l5NJ0%K0NJ0J5%j5k0k0j0NK5L0J0K5M5L5L0nn%nNNnJ0Nnj0J5K0Nk5
5568A05k0n%%%l0k0l5j5%K0K0%J0j0%Nl0j0NK5nj5nj0l5k0%K0j0nj0%Nj5nNnJ5%J0J0NNJ0
5565d0nJ0J5nJ0%%J5j0nnnnK0M0M5M5L0J0nj5j0k5%%j0nN%nj5NJ5J0j5k5%%nNj5l0l0j0nn
5562c0K0M0J0k0j0%K0J5j0k5n%Nj0k5k5NJ5K0j0j0K0N%%NL0K5Nl0l5n0l5J5N0O0L5J0j0j5
5560E5k5j0J0j0NNj0J0Nnk0j5l0n%K5K0NNl0m5m5l0NK5K5NL0L0J0J5L0L0J5j5%nj0j0nj0j0
5557B0j0l0m5j0J5J0J5J5J5J5J0J5k0k0k5k0j0k0k5nK0K5K0K5j0j0k5%%NL0M0M5%k5m5j5J0
5554b0%nJ0NJ5N%K5J0J0J5L5M5J5nj0j0nj0nk5%J0k5k0N%nj5J0%j5j0NK0Nk5k5K0K0j5j5j5
5551EK5J0nK5nj5K5J0j0K0n%J0J0nNj0k0NJ0K0%m0m5j5K0L0%k0%j5NNj0J0%%%%N%J0%%NJ5
5548F5j0j0l5l0k0K5%J5K0J0L0L5J0j5j5j0k0j0nj0j0nnk0%J5j0J0J0j0J5NNj0nj0j0nj0n
5545c5j0nnk0%%j5j5%K5K5J5L0J5K5L5J0nl0k0j5j0k0l5%NnnJ0Nn%J0K0M5K5L5J5k5j5J0k0
5542D5j5nk0k5%k0j5Nj0%nJ0j0j0J0J5K0J5J5J5J5J5K0K5K5K5K5nk0j0j5m0m0n0l5K5K0K0
5540A5K0%j5Nj5j5Nnj0%J5NNJ0J0NJ0%K0NNNJ0NJ0%n%%j0%J5k0j5j0k5nJ5K0NK5N0J5j5l5
5537A10m5n5k0nNNJ0NK0%%K0k0k0%l0k0j5l5%j0%l5m5k5nL0N5M0K0nnnk5l5%K5K0M5J0j0n
5534e5j0j5k0%k0%K5K5K0L5K0NNK0J0J5K0%J0%nJ0%%%NnJ0J0j0%J0j0J0%k0%nl5k5%J0M5K5
5531A10j5l0k5J0J5L5K0J0L0J5k5j0j5k0J0K0J5J5J5J0k5o5o5n0m0j0L0L0J0j5nN%j0J5k0
5528b5n%%J5J5NnK0J0%NJ0NNj0m5n0j0J0J0J5J0K5NNK5k0k0k0j5j5j5k0nnJ5L5N0N5N5K0l0
5526A10l0m0m5k5K5O5M5M0nk0Nk0nnk0%J0NNJ0J0NJ0Nj5n0l0l0nJ5j0J5J0j5%%J0j0n%J5j0
5523B0NNN%nJ0%k0j5%K5L0L0K5j0k5j5j5j5j5l0%n%J5nj0J0N%NJ0NJ0J0J0nK0NJ0J5%NJ0J5
5520A25%nnnnj0n%j5nnnnj0nnn%N%Nj0J5J5j5j5k0l0j0J5J5K0J5L0K5K5L0j0j5%j5j0nj0j0
5517G0nj0J0k0l5NK5J0J0nNNk0J0M0K5M5K0J0j5nk0k5nj0k5k5nNK5K5NNj5l0j5k5J5K5L5%
5514A15j5k0Nnk0nj5k5k5l0k0k0NK0L0K0Nj5k5m0j5L0L5K0%%j0j0%L0L5K5%J5J0j0l0j5k0
5511A0j5k0l0j0NNNNK5K5K5K0L0NJ0K5J5j5m0k5k0n%J5K0Nj0l0j0j0j5j0j5j0j5j5J5N%K0
5508c0J5%J0J0J0J0J0J0J0J0NJ0%%k0k0l0k5nK5J0J5%K5K5NK0J5j0j5j0j5nj0j0j0k0%J5L5
5506F5K5K0nk0nJ5k5m0k5nnk5j0j0nj0NK5L0L5L5J0j0k0l0l0j0K0K0K0K5K0J0J5k0l5m0j5
5503enJ5k0j5j5j0K0M0N0N0J5j5l0l0j0L0M0M5K0nj0m0n0l0nj0k5l0m0j5j0J5N%J0nNNNN%
5500e5NJ0nNNj0j0j5j0%%nk5nL0N0M5K5Nj0l0l0j5K5M5J5k0NNj0nj5%L0L0L0K5nm0k5j5NK5
5497F0J0J5K0N%K0K0%J5J0j0l0l0j0k0k0k0k0nK0J5%nK0K0j0nj0j5j0j0j0j0j5NK0%K0K0%
5495E0J5Nj5k0%l0n5m5%K0J0j0j0J5J5%j0K0L0L5N0K0nJ0K5j5n0l0L0N5K0J0j0l0j5Nj0j0
5492G0nj0j0j0nj0nnj5%J0k5k5nk0k0K0K0K0K0K5K5J5L5J5nNJ0n%n%nnj5J0L5N0K5j0p0o0
5489F0k0Nj0k0j0j5%K0J0NNNNNj5k0nk0%J5NNnk0j5nL0N0M5L0J0nN%nl5nk5l0%k5j5J5L5K5
5486F5K5K5K5L5J5j5k5l0k5k0k5l0j5j5NJ0j5j0N%nNJ0J5J0NJ0K0%k0j5k0k0k0j5j5k0NK0
5484f5K5J0NK5J0K0NnN%nJ0N%j0k0j5nJ0L0L5J0%j5k5J0K5K5L5K0%k5k0nj0j5j0j5j0J0%%
5481E5%%J0nJ5L0L0J5k0o0l5l0j0K5J5%K0N%K0J0nJ5nk5l5l0k5j0%J0j0nNNnj0J0N%N%NNj0
5478b0nJ5M0N0L0j5k5j5%k5%J0L0L5J0nJ0%%%%j0NK0J0nl5m0l5J5L5K5J0nl0l5o5p0l0NK5
5475i0L5NJ0L5K0J5j0j5j0j5nj5k0%%L5K5J0Nj0J5N0L0j0n0m5j5nk5nJ0n%NN%J0%nJ5J0%n
5472a5J5J0nk0m0m0k0%J0NNJ5N0M0K0J0j5j5J0J5%K5J0%K5J0J0Nj5J0j0m0l5o0k5J5nnK0J0
5469b0%nK0L5L5L5L5j0m0l0j5%K0NN%n0l5j0%J0%J0J0N%J0J0NK0N%K0J5%K5K5J5K0%l0k0n
5466A25j0Nn%Nnj5J0j5l0l5j0L5nm0m5m0k5nJ5K0J5NL0K0J5K0K5J0K5K5J5J5j0j0J5%%j0J0
5464A45nl0j5j5Nj5j5k0k0%J5L5N%NNK0M0K5nl5l0j0J0nj0j0nnn%%k0j5J0L0Nj0j5NJ5nl5
5461B0l5k5k0k5J0M5M0K0%J5M5K5K5L5L5Nj0k0k0k5j5NJ0nk0%k5l5o0n5k5J0K5K5K0J5K5%
5458C5%%N%%N%j0Nnnnn%nnK0%k0l0k0J5J0K5J0j0l0j5NJ0J5J5L5M5M0K5nk5n%j5m5m5k0%K5
5455B0K5J5J0J0J0j5l5k0k5%%%%j0j0NNK5J0k0k0k0k0%L0L5J0nj5n%K0J5K5K5Nk5m5n0j5n
5452f0J0J5nnk5nK0K0L0J5NNJ5L5K5nl5l0k0m5l5l0l5l0%N%%%%%NNJ0J0J0%K0J5%j5NJ5k0
5449a05k0j5%L0L0N0M0M0K0j0l0l0%K0K5K5K0NJ5J5K5K5J5j0nl0n5o0m5j5L0L0J0n%k5nj0
5446e%j5k0%%j5l5l0l0l0k0%J5K5K5L5M0K0nn%nJ0J0%K0NJ0K0n%n%nk5J0Nk0Nj5j5NJ0%nk0
5443f0nNK5L0M0K0J0nl0k5j0J0K5k0k5k5j5%J5L0J5j0%J0Nk5j5%J5L5M5Nm0p0q0l5K0N0L5
5441e0Nj0NK5M5K5J5nJ0K5%nNN%J0NK5L0K5K0%k0j5nk0%j0j5%Nj0k5m0l0nnn%L5K0j5l0j5
5438E%k5m0j0J0J5J5L0Nk0k5j0nj0nNM0N0N0M5L0n%%nNj0n%k0k5k0k0%L5J0J5J5J5J5J5j0
5435A55l0l0j0k0j5nk5j0j0k5nj0%%nn%n%K0K0K0K0j5k0j5k0N%%NK0K0nj5j5J0n%%j0n%NN
5432c0J0%NJ0j0J0L0N%k0j0j0NL5N5O5N0J5m5n5k0j5j5%J5Nj5n0m0k5NNnJ5NN%J0%%NNJ5K0
5429D0Nk5m0l0k5j5%K0M5L5L5J5N%%k0k5k5j0J5J5n%J0nJ5Nj0%%%%%%%%%%n%%%J0%nJ0NK5
5425F5Nj5k0k0nK5J0%j5k5j0%J0J5J5%nj0J5J0j0nnJ0NnK0J5K0J5Nj5k5l5k0J0%j5j0%nj0
5423a5%%%n%%nnJ5J5nk5j5%NJ0J5J0%k5l5NK5N%j0J5J5%N%%K5J0j0j5k5m0m0k5j0J0J5j5n
5420a30J5%%J0J5K0N%nK0L5M5L0K5J5J5%j5j0%K0Nk0k5nK0J0k5nk5m0k0j5k0k0NM0M0L0J5
5417E5%j5k5j0J0NnNn%nJ0%nJ0N%Nnj0k0l0nJ0K5K0J5J0%%NJ0nJ0%k5k5k5k0j5NK0L0K5L0
5414F5M0K0nn%j0k0j5j5k0j5k0nk5j0J0%nN%j0J0j0NNj0%%%%%j0%nnnnnn%j0%nnJ0j0j0J5
5411i5L5L5L0NNK5J5%j5l5nnj5N%J0J5%J0J0%J0J0j5%%nNn%Nn%%N%%%K0M0L0K5K5K5M0K0%
5407B60k0nj0k5k5k5l0l0l0l0k5nJ5K0%j5J0%j5j5l0k0k0nJ0j5NK5J5J5K5K5L0L5K0Nj5j0
5405I5n%J5%Nj0j0Nj5o5m5J0M0N0K5J0%%J5J0J0j5j5Nk5k5j0j5k0%L5L5%j0%%j0j5J0Nj5k5
5402C0j0K5J0j5n5m0k5k5j0J0L0N5N5L5J0%J0%%%%j0Nk0m0k5k5k5%K0K5K0J0K5Nk5n0l0K0
5399c0K5Nnk5k5j0J0L0L5M5J5nl5j5K5M5K0J5K5J0nk5k0j5j5l0o5n5%M5L0J0nj0J0k0n%j0
5397c0%J0L0L0J5l5m0m5l5j0nj0%L5L0L0L5J5J5J5J5nnnnk0l0l5j5L0M0L5L5J0%J5nNJ0%J0
5394A30%j5nnj0nnj0nk0k5nK5J5l0n0n5k0k0n0n5J0N0O0K5J0J0K5K5K0J5L0%k5Nj0k0%nj0
5391eJ0J0J0J0K0%J5J0j5j0%k0k5Nj0k0K5NK0J0%K0J5%K0Nl5o0p0l0J0J5K5M0L0L5J5j0j5
5388E5J5nk5k0nj0k0j0j5%L0J5J0Nj0J0no0n5k5K5N0M5K0Nnk0l5NNj0NNnJ5N%%J0J0%NNnJ5
5385B5J0L0K5J0Nj5nnl5n0n5l0j0j0j0%K0M0L0K5Nj5%n%L0NJ5J5k0N%k5j5l0j0J0K5K0J5N
5383B5nJ0j0NJ0j5J5L5J0K0K5j0j5j0j5nj5k0%NL0J5K0J5K0K0J5%j0j0%n%j0%J0L5J5K5J0
5380B35nJ0nk0l5l5k0NJ0J5%nl0k5j0j5k5k0j5NK0NJ5K5%NK0Nk5j5%j0j0j5n%k0j0nj5nnk0
5377e0NNj0J0Nj0N%J0K5J0J5K5J0J5K0%NJ5n%J5%Nnn%j0%nnnJ5K0%L0J0J5L0nk0m0l5l0%N
5374H5NNnnnnNj0j0NJ5J0J5J5J5J5K0Nnk0j0j0l5Nj5k0j5l5l5j0J5N0L5L5%%%%%%N%N%NNJ5
5371A40nnJ5%j5j5%%k5k5NM0K0k0m0J0J0N%J0%NNJ5j0J0Nk0k0nk5k5nk0k0J5%%K0J5%%K0N
5368G0NJ0J0J0NNJ0N%J0%j5J5J5j0j5j0j5j5k0j0L5N5K5%m5n0l0k5%J0Nj0j0Nn%J0j0L5N5
5365A10M5L5%l5k5j0j5%Nj5j5Nj5%Nj0j5NJ0k0j0J0%J0J0%NJ0NNNnj0J0%nn%%j5k5Nnk0j0
5362A0nNK0%K0K0%J0J5%j5nj0m5m5m5m5%K0NJ0J0NJ0J0L0K5L0K5Nk5j0nj0j5j0j5j0j0j0n
5359e5J5L5O0O0N%J5nm0l5l5m0j0J0%%K5M0M5K5nn%j0j5m0k5l0%K0J0NJ0%K5j0m0o0k5%L0
5356e0L5L5L5J5j5%%%k0nj0j5%j0j0NNJ0Nk5nK5K0L0L5L0L0J5k5n0l0NL5L0J0j0k5j5j5j0
5353F5nk0%j0j0nnj5%J5L5N5K5j5j5nK5L5j5m5n0j0j5n%%%j0J0Nj0%%%%nnJ0j0n%n%K5J0j0
5350A0k5j5j0j5j0j5j5k0j0NL0K0J5J5K0K0J0j5n5m5k0J0L5L0J5J0l0k0%M5M5K5nl0l0m0k5
5348i0%%j0J0M0L5J0j0j5j5k0j0K0K5K0K5K0nk5l5NJ0J0NNNN%J5%%J0nJ0K0j0k5k0k5j5NK0
5345eJ0K0N%N%nJ0J5nnK0J5N%J5K0nj5N%j5k0%Nk0NN%%nNNnk0k0l0j5NK0K5NNK5J5Nk0l0j0
5341B5l0m5k5nNJ5K0K0J5L5L5K5L0J0k5n0l5j5K0N%j0J0%%j0j0j5j0%k0j5%J5K0K0J5J5K0
5339E5J0J5J5j5l0m0m0n0j5L5K5NNL0J5J5K0K0K5NJ0K5J0J5J5J0Nj5k0%K0%j0l5k0k0k0k0
5336E5%nj5%%l5l5%J5J0K0J0K5J0k0j5%%%%J0j0j0J0L0J0nk0l0j5%K0J5nk0l0l5l0k5l5l0
5333a85nK0K0J0J5J5J5K0M5M5K0J0NK0nk0%%k0nJ5L5M5nl5j5j5%Nj5J0N0L0N%J0J0J5%j0n
5331A50k5n%%%n%%%%j5l5k0k0k0k5k0j5%J5N0M5%k5k0%k5m0l0l0nJ5%NK5%K0J0L0J0j5k0j0
5328e0j0J5L5M0L5N0L0nk5k0j5nk5l0%L0L0L0L0K5J0l5k0nk5n0n0j5j5j5j0J0L5L5N%j5k5
5325b0nj0l0k5j0%n%%K5L0L5K0j5m0NJ5j5l0k5j5k5j5J0K5L0L5M5K5M0L5L0L5J5k0l5l5k5
5323E5k0nk5j5J0Nj0j0J0j0%K0J0J0K0NK0K0NNj0nn%nj0%Nj5j5NL5K5J5j5k5k5m5j5%J0j0
5320eJ5L5M0K0j5k5j0nL0M0J5k0m5nj5k0j0K5K0K0K0K0K0L0J0k0l5m0k0k0j0j0j5K5K5K5K5
5317A15k0j0j5j0NJ0J0J0k0l5k5k0k5nJ5L0K5J0K0K5Nj0j0NL5L5L0L0L0J0j5k0l0l5m5k5n
5315G5NJ0j0j0j5j5j5j5k5nL0K0NK0J0%J0NJ0K5K5%j5j0K5J5nl0m0nJ5J0K0L5%j5j5j5k0j0
5312H0j0nj0l5l5k0K5L5L0nm5k5NK0K5J5nk5l0k0%nj0%K0J0NJ0J0NJ0%%j5NK5J0j5k0NK0J5
5309E0NJ0J0J0N%nj5%%j5%j0j5nk0j0J5%nJ5k0m0l5j5%J5J5NJ5K5J5K0j0k5l0nk5j5nk5J0
5306a10L5K0J5K5%%K0K0%J5Nn%j5Nj0%j0%J0L5L5J0j0k0%k5j5j0j5j0j5j5J0k5l0j0K5N0J0
5303enNNL0L0J5L5M0Nk5m0l5j5j0l5m5nL0L5J0j0%%K0j0%J0J5J5J5J5J0J0NJ0L0Nn5p5m0n
5301a5j5k5nJ0K0j0j0K0J0nNNnJ5J0n%J0%J5J5%J0J0%J5nm0k0j5k0k0k0k0J0NNJ0J5Nj0K5
5298b0L0J5L5K0j0j0j5j0J0NnJ0k0m0l5k5j5%j0nM0K5L0L5NNJ0NJ5nJ5Nk0NNk0nnnj0n%Nj5
5295B0%nj0%Nj5j0%K5M0L5K5J5nJ0%k0m0m0k5j0j0k5%K0%j0l5j5%L0O0K0%J0J5nk0%k0nj0
5292ej0nk0%j0nNN5K5K0K0%J0J0%J0J5%nj5%j5j5%%k0NNJ5NnK0%NJ5j5j5J0%j0J0j5l0m0m5
5289d0k5J0L5L0J5N%%%k0k0%L5L5K5L5L0k0l5l0k0NL0J0J5J5j0l0m0j0NK0k0o0n5m0n%J5%
5286a10K0L5N0O0L0j0m0o5n0j5NL0M0M0L5J5nj0j0j0j0k0k0j5k0K0J5K0K5k0k0k0j5j5j5j5
5284i0j0l0NK5L0NJ0NNj0nk0%K5K5L0L0k0j0j5j5k0j0k5nJ5K5K5K0K5K0K5K0nnn%l5j5nK0
5281C5K5Nj0k5m5j5J5M0K0n%K5NJ5J0J0%k0k0j0%k5k0%j5J0Nj0%%n%j0nj0nK0L5L5K5j0%N
5278G5j5%%j5NK0K5K0L0J0%l5l0%j0k5n0n5l0j5NJ0L0L5J0%j5j5n%K0NJ0K0%J5J0NK5K5Nj0
5275I0%K5L5Nnk0m0m0k0%J5J0K0K0J5L0J5L0J5k0n%k0k0%nk0m5n5n0m5k0nk5%n%J5j0nJ5%
5272a25Nj0NK5M0N5J5%%nnnj0Nj5%nm0l5j0NJ0K0J5J0K5%J0J5J0J0J5%J5%j5l5m5j5j0K0J5
5269d0K0j5k0nJ0J0%%j5%j5j0%j0j0K5L5L0K0J0k0k0NK5K5K5K5K5K5K5K5j5j5j5j0j5j5j5
5267H5j0%K0J5Nk5k5k5l0J0J0NJ0J0N%J0L5L5J0j0k5j0k0k0%k0j5Nj0j5nj0%j0J0j0k5k0N
5264e5K0J5nNNJ0L0M5O0L5No0o5k5K5M5L0K0K5J5K0K5j0l0k5j5l0k0k5l5j0l0k5J5%%K0NN
5261A5NJ0%l5j0j5nk0k5n%j0%n%K5N0M0N5L0K0nk5l5m0k5nNN%%NN%nnj5NK5J0j0k5j5J0K5
5258EL0M5J5nj0nk0k5nj5k0j0k0k0nK0K5J5j5k0K5K5J5nj5NJ0J0Nn%j5Nk0N%j5J5K5NL0K5
5256I0Nl0n5n0n0k0nJ0L5L0J5j5j0k5nJ5L0K0K0J5%NJ0nJ5NNJ5J0J5K0J0L0K0j5j5j5m0o0
5253C0q0n0k0%L0K5j0nNK5L0%NNN%J5K0Nj0j5%K5L0J5%J0Nnk5k0j5j5j5j5k0n%nnL5L5L5L0
5250H5J5j0%NK0K5%k0m0%J5J0K0j0j5j5j5l5m0m0j5L0N0L0J5%%J5j5k0K5K5j0m0l0j0J5J5
5247C5J5J5%k0k0%k0nj5j0j5j0%j5j5%j0j0nJ0J5j0NN%NNNNNj0j0NK0L0K5Nj5j5%K0L5L0%
5244F5%%K0K0%%J5J0J0j5j0NK5Nm5m0l5J0L0K0Nk0l0l0j5j5j0j0J5L0L5J5j5j0j5J0J0J0M0
5242I0K5k0l5nK5J5nm5o0l5NJ0J0nj0%NK0K0L0J5NNj5j5k0K0J5%k5k5%NJ0%%N%NK0K5L0J5
5239A10j5j5k5j0K0J5k0k5%N%%j0j5j5j5nj5j0j0k0nJ5L0L0J5j0j5K5L0M0J5K0%k5l0NK5J5
5236A05J0K0Nk0k0nJ5L0k0k5l0m5j5%N%J5L0M5N0L0K0%k0l0n0l5l0J0%nN%NN%NJ0nnNN%J0
5233H0%j5k0J0K5nm0k0k0l0l0l5l0J5M0M0K0nj0j0nJ0J5NJ5K0K5L5J5j0j5j5j5J5J0k0l0j0
5230ENnnn%J0j0N%%Nnn%%%%%%k5j5nL0K5Nk0j5k5%J5L0L0J0%k5nN%%n%nnNNj0J0Nnj5J0L0
5227C0Nnk5k0nNL0J5%J0Nj5l5l0j5%J0nJ0N%J0NnNJ0nm5k0J0M0M0K0J0j0l5l5N%J0NNJ0%j5
5224a5j5%J0J0NJ5%j5k0%Nj0l5m0l5%J0K0J5J5K0J5K0J5J5K0J5J5nm0j5j5NK5J5J5J5J5K0
5221I0J5K5J0j0j0nj0j0j0Nk0k5j5k5k0%nj0NJ0J5J0J5nm0l0nnL0J5J0NK0L5%k0%%j5n5l5
5218g0J5J5M5J5nnJ0K5K5J0J0%J5%nJ5J5nj5j5k5nNL0L0J0k0l0k5k0m5m5m0m5j5Nj0nJ5J5
5216a25%K5J0k5%%NK0J5J5K0J5K0J5%nJ5j5j5j0l0nK5J5K5K0%%Nj5j5k5j0l0k0k5l0j5K0N0
5213h0N0K5J0L0L0Nnk0l5%K0K0K0K0j5k0nk5nj0nj0J0J5J0NJ0j5NnnNnnn%J5j5nNn%%%nNJ0
5210B0j0nNj5l5j5k5k5j5l5j0J5K5K0K5K0K0K5K0j0l0l0j5j0l0l5nK5L0M0K0Nj0k5J0J0j5
5207g0nJ0j0Nn%%j0j0Nj5%Nj5j0K0N%%J0J0nnnnnj0nj0%J5L5NL0L0J5K0K5nn%nk5l0nK0M0
5204C0K5k0l5j5nJ0L0L0L0nn%K5L5%k5nnk5j5j5nk5k5nj0l0j5j5j5k0j0J0N%N5P0P0N0J5k0
5201A20%%j0NNj0j0J5%nJ0n%Nj0J0J0j0NN%%%j5j5Nj0nj0j0nnNj5j5J0j0nl5l0l0l5j0K0%
5198i0%nl0j0j5J0L5J5K0K5K5K0K0%k5j5j0k5k0k0k0j0k5k5%j0K0L0N0N0N5J5l0j5k0k0j5
5196f5J5J0K0J0J5J5J5J0j0l5k0k0j5K0J0j0K0nj0K0K0K0L5Nj0j5j5j5%%j0N%n%%%j0j0Nn
5193a5nNj0nJ5nNL0K5Nk0l0NM5M5O0L0Nk5n5n5m0%%K5K5Nj0j5j0k0j0j5j5j0j0J0j0J0L0M0
5190C0M0L0j0m0m0j0K0M5L5L0j5l5k0k0l0j5l5j5J0nJ5Nj0J5K0j0j5nj5j0K5K5J5L5L0K0L0
5188A20K0nk0%k0k5K5%j0%%%%k5nk0j5J0L5L0J0j5k5k5k0nl5j5k0%L0%K0J5NJ5J0k0l5n0j0
5185g5NNNNK5J0%L0J0J0J0J5NNk0m0l5k0NNJ0NNNJ0J0NJ0j0J0J0j0%%%N%Nj0J0n%N%nJ5NJ0
5181E5%J5NNJ5K0K0K0k0k0k0k0nnnnj0nnnj0nNj5k5k5J5J0%j0K5M0M5K0n%%Nn%K0k0NNm5m5
5178A5k5NJ0%J0Nj0j5nk0m5k5j5J5N0N5L0%k0k0k5k0J5M5K5L0J0J5j5l0l5j5%J5nk5k0nN%
5176d0%Nj0J5NnnJ5J0nJ0%%J0Nj5j5Nnnnn%J5K5j0l5j5J5M5L5J5%j0k0NK5L0L5K0j0j0j5l5
5173G0j5k5j0K5K0nNNJ0NJ0J0j5l5m5l5m5l5j0J0L0M5N5M0J0k5j5J5J5k0n%nnN%N%k0m5m0
5170f5k5j0J5%NL0M5M0L5J0%l0l5j0J5N0K5nm0l0j5NK0NK0NNJ5j0%J0J5nnnj0n%j0j0%K0J5
5167H0K5J5j5k0k0k0l0n0n0k5J0L0L0J5j0k5NL5%j0j5J0J5%%J5NNNNj5l0k5k0J0J5J0J5K0
5164eJ0J0J5J5J0NJ0K5%j0l0k0nN%J5N%J5J0NnJ5K5K0%k5j0k0l5l5j0L0L0nNK0J5N%%%%Nn
5161A05j0J0%n%%n%J0j0%K0J5%k5l0m0j5J5L5K5K5j0j0j0nk5j5%L5J5J5nl5m0m0k0J0J5J5
5158A0J5nm0j5NJ0j0j0j0nj0J5L0M0N0K5K0j5j5j5j5j0j5NM5K5j0nj5j0k0m0nK0J0j0%%L5
5156E5J5j0j0nL5L0L0j5k0j5k0nj0k0n%k5j0j0nnj0nj0nk0NK0K0L5J5j5k0%k5j0J0J0j0%%
5153d0%Nl0k5l5j5J5L0M0M0L0J5j5j0j5NJ5J0K5K0J5K0NJ0j5m5o5m5nJ0L0K5K5K5N0K5j0l0
5150I0k5NJ0L5L5K5k0l5nJ5J0%%j0m0m5n0l0k0NK0K5L5J5j0j5j0j0j5j5%k5k5%k0j5L5L0M5
5148eK5J0j0%%nJ5J5nJ0J0NNK5K5L0K5j5j0j5j5j5j5k0j5l5m0j0J0J5K0L0J5K0K0K0K0J5j0
5145A45l0l0n0k5%nL0Nk0j5%NJ5nm5l0%%%K5J5J0J5J0J0J5%K0J0J0NNK0nm0o0n0n0k0J5L0
5142f5L5J5K0J0J5Nj5%%n%n%nj0j0nNj5j5N%%nNJ0nNNnJ5L5M5K0j0l0l0j5nj0nK5K0J0L5M0
5139A10K0j0l5%K0K5j0l0l0nJ0nl5l5nK0j5j5m0m0k0j0J5N5N0L0J0j5k0j5j5nL0N5M0%j5n
5137F0j0NNJ0%l0j0J5J5K0%l5o0j5%k0j0J0K0K0Nj0%L5K5J0j0J0%%J0J5j0j0l0k5j0NK0L5
5134E5%m0m0k5J0L0L0J5L5O0L0k0n5n5l5l0NK5L5M0K5J5j5%%l5m0k5m0j0J5nN%j5Nj0J0N5
5131EM0J0J5N%J0J0nJ5%k0l0m5j5K0%J0J0j0j5%k5%j5k0%K0K5K5K0K5K0L0J5nk5k5j0j0k5
5128C0k0j5NN%NNN%J0NNNNJ0%K0nl0l0n0j5NnJ0NL0K5J5L5%k5%j5nJ5nJ0J0nJ5nnj0nj0j0
5125B0n%j5NN%NN%j0J0L5L0j0m0k5%K0L0NNNNj5m5k5k5%%N%N%%%J5nNJ0j0J5K0j0%J5nJ0J0
5122E0n%NK0K5nk5l5k5J0M5L5J0k0m0j5K5%%J0%j0J5nNJ0nnJ0%n%%J0j0nK0%Nj5n0l0l0j0
5119d0NJ5k0%%%nN%K0j0J0%J5nNNN%L0M5O5J5l5n0n5l0%L0K5N%%%%%%%%j5j0j5nj5j0k0n%
5116d5%%N%%%%L5K5L5K5%j5j0nj5l0l5k0J0nNL5M0M5J5%nj0j0nnk5k5%k0j5k0j5N%%k5l5j5
5113a30J0J0K0K5NNnJ5L5J5K5K0K0K5K0K5L5Nnm0l0j5j0nm0m5nn%nl0k5%J5J0J5j0nJ5K0J0
5110a0j0k0%NNJ5nj5j0%N%%L5L5M0K5J5k0l5m0j0K5L5J5k0k0j0NK5K5K0K5j0l0k0j5k0j5k0
5107@j5k0NK5L0NJ0NJ0%k5k5%j5j0j0k0j5l5%K5M0L5K0K0J5J5J5M0N0K5%%%l0n0n0l5l0l5
5104c0l0nj0nnj5%j0nJ5nnK0N5M0L0L5K5nl0k5%j5k0nK0Nj5l0l0k0J0J5J0Nj0j0k5j0NK5M0
5102b0L0L0N%k5%J0%j5nK5M0L0j5l5%K0NJ0j0nJ0J0J0j0k5l5o0m0J0J5L0K0%j5j5NL5L0K0
5099G0K5M5M0j5n0o0p0n0m5k5%N0M5J5J5K0M0M5M5K0l0l5m0k0%J0J0j0%j0%j5j0j5j0K5K0
5096C0K5K0K0%j5m0l5k0J0J0j0j0j5j0j0j0nj0nJ5J5nJ0NJ0Nn%j0nL0J0j0k5l0nL0N%k0nJ5
5093e0K0K0K0K0NNJ5L0M5K5j5l5m5n0n5l5j5K0L5M5K5J5K0K5J5K0K0K0k0k5j5k0j0j0j0j0
5091D5nj0k0%%nNj0%n%%n%n%%%%n%%J5J5K5L0J0k5l5l5j0NK0K5J5%k0k0J0K5nnj0%k0k0l0
5088f0j0J5J5K0J5J0NJ0J0j0nJ0J0K5j5k5l0k0%j0j0%K0J5%K0NJ0J0%%nnk0k5NK0K0J0nn%
5085B0%J5K0L0L0M0K5k0m0k5k5%K5K5%m0m5k5NK5N%%J0J0J0J5K5K5K5K5K0%k5k5l0Nnk0j5
5082I5j0j5j0nnn%m0j5NJ0K0j5k5l0l0j0%n%nj5NNj0j5J0K5K5L5J5K5K5L5K0J5J5K5Nk0k0
5079A10j0l0m0l5j0NJ5J5%K5J5nNNk5l5l0l0j0J5K0N0K5K5NNK0J5J5K0j5l0k0k0k0Nj0j0K5
5077E5Nk5k5k0k0l0j0K0N0N0K0j0k5k0j5NK5L5%NJ0j0J5%Nj0J0j0k0l5n5k0%K0K5Nl0m0J0
5074f0M0M0J5nk0m0k5k5nJ0J0%K5K0L5J5j5j0k0j0nnn%j0nnnL5K0nn%K0J0J0%k0j5nj0j0j5
5071e5nK0M0M5J5nnnj0N%j0k0l5j5nJ5J0j0j5NJ0j0nNj5nj5nK5K5L5J5J5nJ5nnK0nNJ5J0K0
5068A00Nk5j5j5k5n0k0J5L0K0j0k0nk0j0J5L0J0J0Nj5k0k0J0K5%j5k0%Nk0l5m5k5J5L5K0N
5066g5K0K0N%K5K5%j0Nn%J5M5M5K0Nj0j0NK5J0j0k0l5j0nL0L5L5J0J5L0Nj5k5j5j0NNNk0k0
5063A50%K0%J0J0%l5k0nJ0J5J5J5k0k5l5j5nj5J0j5j0Nj5%%j5j5NK5K5nj5l0J0K0K5J5J0n
5060I5nNj5NK5J5Nj5l0l5m0NM0L5nk0k0k0j5J0K5L5J0%k0l5k5j5nK5N5N0L0Nj0l0m5o5n0l0
5057g5j0NJ5K0Nnk0k0j0J0nnJ5NJ0j0l0j5L0M0M5NnJ0L0M0K0%n%NK0j0k5j5j0%k0%L5K5j5
5054H0k5j0k5l0l0j0j0k0nL0J5K0j0J0Nj5k0J0L5L0K0%j5NK5K0Nj0l0j5k0k5k0NK5K0K0K5
5052F0K0Nj5Nj0l0n0k5K5K5K5j5j0Nk0j5N%J0J5nj5k5l0j5%j5j0%L5M5J0%nnnj0j0j0j5j0
5049h5j0j0k0nJ5J0J0J5J0J0J5NNj5j5NL0J5K0L0J5k0%%j0l0j5j5J0M5M0K0NJ5K0Nnj0Nj5
5046I5k5k0l5j5NK0J0J5%K0K5%k0k0j0k5j5k0k0k0N%J5nNNNNJ5j0%J5K0K5K0K5Nn%Nk0l5m5
5043ej0%%NN%J0NNNJ0L0N5J5K0J5J5K0j5l0l5m5k5%NNNNJ0J5nNJ0Nk0m0m0k0%k0l5l5nM0M0
5040b5K5N%%j0%j0%j5%nn%NNNnJ0N%K0J5K0K0J5K0K5J0%%j0%k0m5m5k0nnk0NK5K5K5K5j0k0
5037C5j0j5j5j5nk5j0nk5%J5K0NL0L0L0nnNK5K0Nk0l5m0k0%%%%j0j5k5%J5L5M0K0%%J5j0j5
5034B0k0j5j5J0K5L5Nm0m5j5Nn%J0j0l5n5k5NL5M0M0L5L0J5%l0l0l5J5L5K0k0k5j0J0J0NJ0
5032a5J5n%J5L0L0J0j5NL0L5Nl0k5NNL0nj5l0m5j5NNl0k5k0nK5Nn%J0K5Nj0j0j0%k0j0j5J5
5029e0L5M5K5M0M0M0J5j0m5l5j5m0j5N%J5Nk0j0Nk5j0j0k5%%k0nj0%K5%K0L5L0L0M0N0J5j5
5026A55l5m5m5k5N%%J0nNNN%%N%NNJ5J5%%j5k0NK0J5K5J0nk0k5j0NJ5K0%k0l0l5j5Nj5k0J0
5023b5J0J5NK5K0L0N0J0l5k5k5m0j5N%k0n%k0%K5NK5N%nNj0k0j5l0j0K0J5J0K5%%N%j5k0j5
5020d0k0NJ0NJ0j0j5j0j0J0J0%J5O0O0J5j0k5nk0j5l0j0l5j0nk0j5%j5j0j0j0j0nj0j0J5J0
5017a60J0J5L0K5L0L0j0nj0j0NJ0J5nj5k0K0K0L0J5k0n5j5J5%nJ0J5K0Nj0nNj0%M0K5J0j0
5015C5k5j5j5%nn%nn%nk0m5n0j5K5L0J5M0K5j0J0J5j5m0k5k5NNNNK0K5K5K0K5NL0N%%%nnn
5012C0J0j0j5J0nnJ0NK0Nk5k5m5j0K0M5L5L5L0Nnk5l5k0l0k5%J0NJ0K5K5K5K0NJ0nK0j5%%
5009A15nn%nnj0j0j0j0j0j0j0nJ0K5L0J0j0k0k5j0%j5j5NJ5J0k5k0nnnnnj0j5%J0j0NNj0J0
5006e5J5j0l5l5j0NK5J0J5J5J0nnJ5K5J5K5K0J5K0K0K0NK5K0J0l5n0m5l5j5J0L0L5j0l0k0
5003A0k0j5k0j5k0NK0K5NJ5J5J5J5J0K5L5Nj5j5j5k0k5j0j5j5k0j0%k5l0k0J5M5K5%j5k0K0
5001e5M5J0k0NK5J0J0K5K5J0k5n5k5J0K5J0%%Nj5l5m0k0J5J0K0Nj5l5l0j5NNNNJ0J0nJ5L0
4998d0L5L5L5J0J5J0J5K5K5%k5m5n0j5nN%%NNNNNk0l0k5k5l0J0L5J5%N%%J5j0%NK0J5j5k0
4995@j0J5%%%N%%j5j5%L0K5%J5J5J5J5J5J0K0J5k0k0m0l5k5m0l0j0K5N5M5%j0j0J5nk0m5l0
4992d5l0j0K0%J0J5%J5NNJ0K5%l0k0m5j0J0J0NJ0%J5K0%J5J0J0M5L0J5Nk0j5nj0nj0nj0nk0
4989A0%J0j5%Nn%NnnJ5J5%NNJ5%l0l0l5k5NNJ5%nj5nj0k5%%k5J0K5NK0J0J5J0K0J0J0J0J0
4986C0J5J0J5J0j0k5J0L5%j0j5NNj5l5m5k5j0k5j5J0M5M5Nk5l5j0K0M0J0l0l5k5j0J0K5K0
4984c5K0J0K5L0J5L0J0j0k5k5j0k5j5k5j5K0K5J0L0K5J5L0J5k0nnk0nj5j0j0NL0K5J0j5k0
4981G0j5k5j0j5j5j0k5nj5j0K5M5O0K0NNj0J0j0k5j5j5j0k0k5nNK5K0NL0NJ5J5%k0j5j0nj5
4979A5k0nN%%%K5J5%k5j5j0j0j5j5j5j5j5%K0K0%L0L5Nj5j0K5J0%k0j5K5K0%%%%j0J5%%nj0
4976B0%j0nj0j0nj5j5k0j0j0NK0M5M0K0k5l0%K0nJ5%j0%j0J5j5j0Nn%J0j0k0J5J5k5k5j5m0
4973a10j0J0J0J0J5K0J0J5J5j0l0l5j0j0j5Nk0%j0k5NJ0j0j5J5n%NnNJ0J5NJ5%NJ5NnNn%%
4970a05J0j0NJ0NNL0N5N0K5j0l5l0k0K5M5M0K5j5m0k0l5l0k5l5k0L0N5M5L5%l5k0j0nJ0j0
4967eNJ0j0nJ0%NN%nJ5j0J0Nk0j0%nj0nn%J0J5nJ5%%J5%k0j5Nk5%%k0NJ5NJ0K0%NK0NNNJ0
4964E5NNJ0NK5L0L0K0nj5j0j5nk5l0j0nl5nk5j5J0j5%%j5n%%J0j0J0J5j0J0%nnk0Nnj0%j0
4961f5k5j5NK0M0K0k0m0m5k0nJ0L0L5K0k0%%J5j0m5k5NL5M5J5%%L5M0K0j0j5Nnnj0nnj0j0
4958a5N%nj0NNnk0Nj0nj5%J5k0m5l0J0L0N0M5N0M0%n5m5j0nJ5%NJ0k5n%nj0nn%N%NnJ0j0J0
4955d5L0K5M0K0k5m0l5k0J0M5K5L0%k0nnnJ5N%k0m0o5p0k5J0M0N0M0nJ0K5nk0j5nj0j5j5n
4952i5NJ5K0NK5N%K5L0J0K0K5Nj5n0q0o5n0l0k0j5NJ5M0L5L5L0L5Nnj0J0L0J5L5K0j0j0j5
4950C0j0j0k5j0k0l0nL0N5M0Nk5m0n0j5NL5L5Nnk0j0j5K0L5L0%J0L5K5J0J5K5nm0k5j5k0l0
4947B0l0j0k5k0l0j0NK0K0J0j0j0k5nNl0k5NJ0J0K0NNK0J0J0K0%K0J0J0J0J5N%k5k0nj5j5
4944d5j5j5%j5j5%K0L5L5K0NK5J5Nj5l0l0j5j5J0J0j0j0J0%%J0NNNJ0J0%J0J5%NJ0K0nNJ5
4941H0k0k0nk5l0%l0nJ0L0M0Nj0j0k5%K0J5M5Nm0k5k5m5n5n5J0N0N5J5nJ0K0Nk5k0J5J5Nm0
4939f5m5k5%%J0K0K5%%j5k0%K5K5K5K5K0K5K5K0j0j5j5j0k0j0J5L0M5L5nl5n0k5J0L0nk5k0
4936ej0J0J0%K0J5nK5NnNN%n%%j0L5J5k5n0l5j0NJ5J5J5J0J5j0k5j5j5m5l0NM0O0J5l5n0k0
4933f5K5K0j5j5J0NnK0L5L5K0nj0j5nj0j0j0j0j0j0j0j5J5J5j0K5J5%J0J0%%%%%%Nnk0k0l0
4930d0j0J5K0NK5J5nNJ0nJ0J0nN%k5m0o5l5%K0K0K0nk5%K0J0J0nJ5J0%J0NJ0NJ0J5%K5J0J0
4927H0J0J5j0l0j5j5J0K5K0J5Nj5J0j0j5J0nn%NJ0nk0m0m0k5NNNNNNnJ5j0k5j5j0k0j0k5n
4925a15K5K5M0K0j0j0%k0J5J5%K5J0J5J5J5k0j5NL0M0J5j0m0l0j5l5k0J0J0NJ0J5J5K5Nk5
4922D0j5k0k5NJ5J0J0J5%K0J0%N%NJ5j0J5nl5n0m0m0j5%nnj0j0Nj5J0N0L5K0L0J5J5L0NnK0
4919I5j0l0k0m0k0nj0l0m5n0k5J5L0N0M0J5%NN%J0J5K0L5J0nN%nl5m0m5l0J0K5NK5J5J5K0
4916B0J5K0J5J5K0J0j0n%k5m0m5k5nJ0%%J0NJ0%J0N%J5K0K5K5K5nk0k5%nj5Nk0k5k0l5j5n
4914f5%j5J0L0L5N0K5l5k5l0l0NJ5nJ5J5j0%NJ5j0j0J5j0l0j5j5k0j5k0j5J0J0J5NJ0J0M0
4911d0j5l0Nnk0%J5j0K0K0J5J5L0M5O0P5L5k5m5l5l5j5K0nn%%%%%%%%j0j5j0j5L0K0j5n0m5
4908d0j0L5K5K0k0l5l5l0k5j0K0K5J5K5K0J0nNN%J5j5l5m5j0K0M0J0k0j0NNnj5J0N0J5j5l5
4905d0j0L0J5j0j5j5J5K5K0K0K0K0nk5j0j5J0J0NJ0J0NJ0J0j0j5nj5j5j0J0L5L0K0%j5n0l5
4903A5k0%j0l5l0j0J0K0J5J5NNnNJ0nnJ0J5K0L0J0nNNnk0k5l0j5j5%L0K5%j0j5n%n%nj0NK5
4900eM0J0j0l0m0l5k0%J5%NJ5%j5NK0M0J5K0NnNJ0J0%%k0m5m5j0J5L0M0L5L0nj0Nk0l5n0l5
4897f5l5l5%L0N5N0L0%k5k5j0NNJ5%%J5%J0j0k5k5nK0K0K5J5k0l5l0k5NJ0J0N%j5j0nk5j5
4894a15j5NL0K5Nj5%NK0K0NJ0k5l5m0k0j0K0L5L5K0j5j0j0j5j0%J0%NNN%J0K0K5K0K0j5j5
4891a0j5j5j5NJ0j0j5j0K0%j5j5J0K5M0M0J5j0k5j5J5J5NNM5M0J0k0m0m0l0j5K0J5j0%n%n
4889@nJ0j0k5k0j5k5j5NK5L0L0J0k0j5NNJ0J0k0J0K5L0L0nNK0NNJ0NNNJ5nk0k0l5k0J5J0K5
4886H5Nk0k0k0k0J0K5K5J0j5k0nk5k5n%l5m0m5k5J0L5O5O5M5%l0k0nj5k0j5j5j0j0k5%J0L5
4883f0L0J5nj0k0%K5K5J0L5L0J0j5j5j0J5J0nk5m0n0k0%N%%j0k5j0j5j0J0J5M5N0J0k5l0k0
4881h0j0K5K0N%%NJ5%NJ0l0m0j5J5J5J5J5J5j5l5k0k0l0k0k5k5K5K0K5L0K0K5K5K0j5m5l0
4878a05k5nK5M5M5Nj0n%NnnN%%j0NK5M5M5K0nj5j0nj0j5j0j0j0NJ0j5k5j5J0K0Nj5%nN%j0
4875b0J0L0L5L0L0%j0%j5j5k5l0j5%K5J5J0J0NK0nj0j0NM5k0m5l0k5j5l5m0j0L0L5M0L0Nj5
4872B0j0NL0J5%k5k0nK0J5K5j5m5k0k0%k5nJ0J5J5J0K0J0%K5K5J0J5K0j0k5j5k0j0Nj0%%n
4870B5Nj0J0K5K0J0L0NJ0K5nl0j0j5j5j0j0k0l0j5j5k5l5j0L5M0K5J0j5k0k5j0%L5M5L5J5
4867H0j0k0m0n5j0J5J5K0J5k0k0j0k5l5j5k0l0%K5NK0K5M0M5K5%nn%nnnnnnNj5k0J0j5%J5
4864d0M0L0K5J0%K5nm0j5m0k5%j5n%l0J0J5k5j0L5K0nJ5J0J0J5%N%%l0l5l0l5%%K0M5O5L0
4861D0nj5j5n%k0k0%k5j0nk5k0nJ5K5K5J5K5J0J0K0nm0k5j0nK5NJ0K0N%K5nj0Nj5nNk0J0%
4859a5NK5j0k5l0m0j5J0NNJ5K0%K0Nj5j0k0j0nk0j0j5%L0J5J0J5J0L0%k0l5m0j5J5M5M0K5
4856enNJ0%nJ0nN%nnnnNj5NJ5NK5NNK5K0Nk5l0k5k5J0J5nK0L0J5nj5j5j5l0m0j5%K0L0L5J5
4853C5J0k0k0%J0L0L0J0nk5%J5J5nk0m0l5k0j5J0L5L5N0K5N%k0k0j5k5k0k0l5j0J5%J0J5J5
4850@N%J5J5nl5k5NK0L5L5nnk0k5J0j0j0k0%J0NNnJ5%%%j5nnnK0M5M0J0%j5j0j5J0%nk0j5
4847B5j5j5%J5j5m5m0k5J0M0J5%j5l5j0%nj0j0nj0nK0M5L5K5K0J5nl0m5j0NNJ0j0j5k0nK5
4844i0L5N0L0J0k5m5m0j0J0J0%k5j0n%J5J0L0J5k0m0l0J0K5J5K5J0K0K5NJ5n%J5K5K5Nk5l0
4842C5l0j5j0%%NK5K5nl5j5k0%nj0J5K0J5J5j0nK0L5J5%l0l0nnj0%%K0J5M0M5K5J0j0k0m0
4839G0n0m0NL0K0J5K0%j5l0k5nj0J0L5K0j5%%K5J0J0J0nk5m0l5k5%J0%NJ5L0J0J5K0N%%n%
4836F5l0n0m5l0j0J0J5j0nk0NK5M0L5L0J0J0j5j0J0j0NNj0J0nj0J0%k0j0%j5%j0j0%j0NK5
4833b0J0L0%k5m5n0k5j0NJ5L5K5K5J0j0NJ0K0%nN%k0l5nL5M5J5%k0k5k5k0Nk0l0k5k5nJ5L0
4830a05L0K0J5nn%n%%%%k0%K5M5L0J0%nJ5J5j5l5m5j5NK0L5K5K0N%%j5l0l0m5m5l0nK0%k0
4828a40k5J0L0J5NJ0NJ0k0nNK5L5L5M0L0j0m0n0l0j0K5L5L5K5%k0j5j5J0j0%J5Nj0k5l0k5
4825g5J0K5%l0k0%J0J5K5M0L5%j0nnj5J0K5M5J5%K5K0M0K5%j5k5j5l0k5j5l5j5NNNJ0j5j0
4822C0NK5L0%k0l5l0k5%L0L5J5j0k0%j0l0m0l5k5j5J0J0NJ5L5J5nJ0J0nj5J0L5Nk0l0j5K0
4820c5K5L5J5nnnnK0%k0j5k5k0k5k0NK5K0Nnk0%M0N0K0k5k5j0j5j5j5j0k0k5nNK5K5NK0J5
4817a5K0J5NNNNNNNNj0j5nj5%k0j0j0J0J5J0J5K0NK0J0j5%nj5j0nk5NJ5j5J0%J0%j0J5K0N
4814F0NK0K0N%K5nj5Nj5nnk0Nj0k5k0j0j5j5k5j0NJ0K5nNK0J0J0j0nnnj0n%j0nJ0%%nNK0k0
4811a5nJ5j0NJ0j0N%J0K5K5J0K0J0K5K0j5Nj0%j5%J5k5k0j0l5j0j5k5l5n%n%%%%%%J5L0J5
4808eK5Nl5k0%j0M0L5nj0k0l5nJ5n%J5NNJ0Nj5j0j5j0NNNNl0n0m0l5j5J5Nj0J5%L0N5L0Nl5
4805h0m0k0NL5K5K0%nJ5%j5Nj0j5NnnJ5K0L0J0j0k0k0j5J0K0K5N%n%nnnk0NJ5NK0Nl0m0k5
4802a00m0k5J5N0N5K5J5L0J0k5m0n0k5J0J5K5Nj5j5j0J0K5%k5k0J0J5K0J5L5L5L0L0J0j5n
4799H0%J0%nJ0K5J5K5J5j0n0n5m5l0k0NJ5%l0j5j0NNNNJ0j0%%J0K5K0J0nl5l5j0J5J5NK0K0
4796EJ5K0J0K0J0J5J0K5j0k5k5j5%j5nJ0J0%J0J5%J5%l0m5m0l5k5NJ0J0NL0M5N5K5J0j0l0
4794G5k0j5nk5k0k0k0j5j0nj0nNJ5K0Nk0k5m5nJ5NJ5J5NK0NJ5L5L5J0j5nJ0J5K0J0n%J0J0
4791H0%l0l0l0j0nn%j0j0NNK0K5%k0m0l0l0k5nNL0L0K0nj5n0l5nL5M0J0j5nnNK5J5J0%NNj0
4788e5k5J0L0K5K0j0k5j5nL0J5nk5nJ0J0j0k0nJ5L0%k5n%J0K0K0K5nk0k5nJ5K5J5j0m0k5j5
4785e5nj0j0NJ0L5N0L5Nl0m5k5j0nNK0L0K0K5K0K0L5Nm0m0l5n0l5j5k5k5NK0J0J0K0J5J5J5
4783c0J5K0K5Nj5j5k5nNNj0m0n0l0J0L0J5K5J5K5N%J0nNNNNj0j0j0j0nj0j0nnJ5NJ0NNJ0N
4780a5NJ0NNk0k0J0K5M0K0m0p0l0j5J0J5k0j5k0j5j5j5k5%K5O0O0L0J0J5J0J0nnnnJ0j5%%
4777EnJ0NN%NJ0%k0n%k0j0nk5%j5l5l5j5l0l0k5k5NK0K0NJ0K0J0J0nl5k0j0NL5NK5L0L0L5
4774f5L0Nj0nnj0N%nn%j0NNnnNJ0nnNN%J5nnJ0J0nj5k5l5j0J0J0L0%n%%nj5J0j0n%j0k0NK0
4771a10L5L0L0K0NK0J0j0l5l0j0j5NJ0j0nNj0J0Nj0j0NJ0j0j0J0%%j5NL5L5L5L5j0m5j5l0
4768c5l5j5k0l5nK5nJ5NNJ5%K0L0J5L0J5L0M0Nl0l5j0J0j0l0m5%K0K0nk0n%K0J5NJ0NJ0%J0
4765C5J5nJ0j0k0m5m5k0nNJ0J0J5J0J5J5J5J5J0J5J5J5Nj0n0l0K0M5J5k0j5nj5l5m0k0k5%
4762a05K5M0M0L0K0%j5m0k0l0j0K5K5K5%j5NK0K0Nj5l5l5j0%K0J0NK5J0J5K0J5K0J5J5%nJ0
4760A25J5%k5n0m5j5K0J0nk0j5NK0L5nj0k5k0%NJ0%%k5m5k0k5nnJ5K0K5J0n%L5L5J0j0j0j5
4757enNNnl0k0J5N0K5J0nk0k0j5nNJ0j5k5j0nK0%NK0Nn%J0K5nl0l0nJ5J5%%Nnnj5%K0J0Nk5
4754c0l5m0j0nJ5L0M5M0%j5l0l0k0nj0%K0K5J5j0j5J0J5J5J0J0j5l5m0k0%K5K5J0K0Nj0j0
4751e0%%K0K0%nnnj5j5%L5L0K5J0J5j5l5l0k5j0j0k5J0NJ5N%J5J0%J0j5k0J0L0K5L5L0Nj5
4748F5nnNj5j5Nnk5%k5k5Nk5nJ5K5L5J0j0j5j0k0j0n%k0j5%j0n%L0J5J0J0K5J0J5J5J0K5N
4746F5k0k0m0nJ0J5K5Nl0o0m0m5NL5K0K0NK5L5Nnj0Nj5m0m5NL5N5O0L5J5j5j0nk0j5N%j5j0
4743B0%j0nj5j0l0nK5K0K0K5%k5nj0j0nk0%J5L5L5K0j0j0j0j0n%J0j0j0Nn%nk5k5nJ5L0J5
4740A0K5J0J0K5%m0o0o0l5K5M0L0L5%j0Nnj0J5NNnJ5J0nj5j0j0k0j0k0nj5j0K0J0%NJ0nK0
4737b0J0J5J5J0k5k5k5l0K0K5j0k5m5j5K0L0L5%j5k0j5j0%M0K5N%L5L5j0n0l5NJ5K5NNJ5n
4734A0K0J0%J5%%J0J5%j0j5l5%j0k0k5nJ0j0nNN%j0J0Nk0j0nNj5j5%k0l5l5k0K5M0L5L5L5
4732c0L5M0L5n%%%J5K5L5Nl0m5m5l5l0k5l5j5J5L0L5M5L5J5j0j0L0L5j0n%J0nk0j0Nj0%j0
4729F0nj5nj5%nj0J5L5K5K0%k5%k0k5k0l0k0l5l0k0j0J0NL0N5M5L5K0%j5k0j5k0j5j5k0j5
4726g0k0k0J0K0K5j0j5nJ0nnJ0L0J5Nl0m5m5k5NNK5L5L5K0NK0J0nj0j5l5m0k5J5M0K5L0K5
4724eL5NJ0J5N%K0J5n%k5k5j0j5j5j5j0j5NK5J0j0k0NL5K5nk5k0l0NJ5j0k5k5k5l0k0nK5L0
4721a05L5L5L5Nk0j5j0J0%j5m0m0%K5K5J0J0J5K5%j0l5k0k5NNnJ5%%N%k5l5m5m5j5K0M0M0
4718a45L0L5L0L5J0NNk0k0J5K5L0K0%J0J0j5j5j0j5m5k5%%nk5j5j0K5K5K5K0K0%J5J0Nj5m0
4715a5m0%L5L0%k5k5k0%k0%K5K5L0J0%%%j0l5j5NNj5m0j0J5J5K0N%%NJ5j0n0o5l0nk5k0%K5
4712b10N0M5O0M0J0J0j0k5n5n5l0j0J5J5K0NJ5J5NK5J5J0nl5l0j0k5k0k0k5J0M5L5J5j0j0
4710a25j5j0J5J5j0l0l0nJ5J5J5J0K5NNNJ5L0L0J0j5j0l0j0K0K0K0J5nl5m0k0J5M0M5K5K5
4707D5J0Nk0k5n5p0n0l5j0NJ5J5J0K0Nk5k5l5j5j0K0N0L0J5nl0k5nJ5J5nJ5L0J0l5l5k0NJ0
4705a90NNN%NNL0M5J5j5k0k5%nj0NL0L5M5K0%%nj0j0nj0j0j0n%%n%%%%%J0J0NJ0j5j0J5L5
4702b5L0J5J0L5K0nk0l0k5j5%K5J0nj0k0k5k0k0NJ5J5K0J5J0nl0l5%K5L5K0j0l5l5m0j0K5
4699i0N5L0J5j5m0l5l5k0nj0%J0J0L0L0J5NJ0J5L0K5J5K0j0l5k5j5N%nnnj0%J0J0J5Nj5l5
4696e0k0k0j0K5M0M0J5%j0m0l5j5J5J0j0J5K5M5M5J5j5m0nK0NNj5j0k0j0j0j5j5j0%K5J5J5
4694@NK5J0J5j5l0j0l0k0k0k0k0J0J0nK0%J0J5%J5J5J0J5J5J0K5%j5k0k5j0J5K0J0K5J0NK5
4691I5%j5l5m0j0nn%n%%k0J0J5nJ0NJ0J0K0Nm5m5J0K0N5J0l0o5n0%K0M0J0J5nl5l5nJ5J5n
4688g0nnj0K0K0K0J5j0k5k5j0nj0j0nj0nnnNJ5%K0K0%J0J0%N%%%NNNj5k0K5K5%N%%J0n%J0
4685eN%J5n%%nNK5J0%k5j5%k5nnk5j5n%%%NN%%NNNj0J0L5K0%k0n5n5k5nJ5K5K0K0%n%%nnn
4682i5nL5L5Nj0k0J0L0K5K0%k5l5l0k5j0K5N0N5K5NJ5j0nJ0K0nl5k0nj0j0nk5k0k5k5j5%K5
4679h0K5L5J5j0j5j5l5k0k5J5M5N5L5M0N%k5l0l5l0nK0J5J5j0nNK0J5%j5k0%NL0K5J0J0Nk0
4676E0m0m0%J0J5l0k5k5k5j5j5J0L0K0J5j5k0J5J5j0l0l0%J5nnK0%NJ5n%J5L5M5K0j0k5j0
4673c0nnJ0%K5K0K5Nj5k0nJ5NNnJ0N%nnj0j0%nj0%n%L5L5K5K5NN%%nl0k5l0%K0%%n%Nl0k5
4670ennnk0k0j5K0N0L5%j0nnj5NL0L0Nj0j0k5k5k5%K5%j0j0NL5M0J0j0k5k5k5l0j5j0J0L5
4667c0N0M5K0%j5l5l5j5n%j0J0K5M0J5j5j5j5nk5k5j0L5N0N0L0%l5j5k0j5k0%K0%Nnj0j0j0
4665@j5j5J5K5K0k0nNM0M0J5j0l0l0nJ5j0j0J0J0j0k5%L5K0NJ0J0J5j5k5m5l0j0%J5K0%k5
4662a0k5l0k5j0l5nL0J0J0K5M5K5L0Nj5n%k0%k0j0K5%j0l5o0n0k5K0N0M0K0%NL0J0J5%K5K5
4659E5nj5%%k0l5m5NL5NNNJ5K0NNK0j5k5j0k0j0J0J0j0k0l5m5j0J0NNJ0nn%nJ0J0L5N0O0K5
4656H0%l5m0l0j5J0J0%%N%k5j0nJ0L0K5K0nk0k0j5nk0k0j0NN%%K0j5N%N%N%%%J5j0J0Nj0J5
4653c0Nnj0J5Nn%N%NnNNnJ0n%K0J5%nJ5K5nj0j5k0nk0j5%k5j0%%j5j0%j0nK0%J0J0NJ5J5%
4650c0j0j5j0k0k5nj0k5j0nj5%K0L5L5K0K0N%K0J5%K0Nk0%nj5j5%j5j0J5J0%K0K5%%K5J5J5
4647F0J5K0j0l0k5j0k0j0nk0%J5NNK0J5K0J5k5j5k5j5k0j0l0%K0K0K0K0J0k0j0NJ0J5K0NK0
4644E5K5J5K0Nnk0l5l5l0j0K5K0J5K0J5J0j0%n%n%nj0j0j5j0j0j5j0j0K0J5K0K0k0k0nl0k0
4642d5Nj0j0K0L5K5K5J5k0j5Nnnnn%J5NNNNK0nj5j0%k0l5k0j0J5nk5k5nj5j5j0j5%J0NNNN
4639a20NJ0NL5J5K0L0J0J0K5J0nl0k5k5%j5j0N%NNNNnJ5nk5k0nK5K5K5L0K5M0M5K5j5l5k0
4636I5k5j0NJ0J5j0k5m5m5j5J0Nj5%%nnNk0%K0K5J0j5j5%%J5n%Nj5J5L0L5L0L0J5k0j5J0N
4633H5j5j5Nj5l5n5n5j5J0Nj0k5%NNl0l0j5L5L0L0K0J5K0K5L0J5nk5j0j5%K0K0%NK0J5%j0
4630C5k5j5j5J5K5K0K0n%%%%nn%Nj5nnnnnn%K5NJ0K5K5K0j0n0n0k5NJ0j0j0J5K0%k5j5j5j0
4627e5nJ5NJ0NJ0NJ0J0J0NJ0J0J0K5L0Nk5k5n5m5l0j5%j0j0J0NnJ0L0K0%k0nJ0N%j0J5n%%
4624d0N%%%%%%Nj0%%nn%%NJ0NJ0%J5J5n%nn%k5k5J0J5J0J0J5NK5%nK5M5M0%l0l0j0nl5j0j0
4621A0j0j5l0l5j0J5M0K0nj0j0k5l0j0L0L0M5K0%nnnk5l0m0k0J5M5L0L0K5NK5Nj0l0k0k5%
4618a5N%Nj0J0J0j0%K0nK0N%%J5J5J5j0k5l0nNK5nj0k5NK5L0j5m5k0J0L5K5j5j5K5K0K0%%
4615H5K0%J5K0%k0l0m5j0K5L5M5K0k0l5m5j5%NNJ0j0%j0nnnj0%j5%%j5K0J0j0l0nJ5J0%j0
4612a0J0%%L0L5J5j5k0j5k5j0nnj5J0K5M0L5L0Nj0j0NM0K0k0m0j5j0j0j5l0j0j0k5%K0NNJ5
4610B0%%K0%J0K0nl0k5m5j5nj0j0%%K0K5nk0l5l0k0K0M5L5K5K0J5J0J5k0m0nK5L0J0l5m0J0
4607b0K5K5N%%%%j5k0j5j5l5m0J0M0M5M5K0%j0j5j5j5j5k0j5j5nK0J0%K0%NJ0%%nNNj5J0j0
4604a5%%%nj0J0j0%Nj5j0N%j0Nj0NK5J0J5K5J0j0k5o0o5l5K5M0L0J5nnJ5%%J0%j5J5L0J5L0
4601C5K5j0j5j0j5NNJ5nnJ5N%%j5j0nnnk5NL5J5K0L5K0K0L5J5l5n5o0l5k0nj0j0nJ0%NK0K5
4598EJ5K5Nj5%%nNn%n%j5J0nn%nJ5J5J0J0L0nJ5K0k0j5j5k0K0%j5l5k0nL0O0N0L5%l5k5j5
4595I0k5k0J0J0J0J5NJ0J0J0j0nk0%nj0nnj0nnj0J0K5J0J5nl5k5k0k5k0k5k0l0j0L0N0L0J5
4593EK5L0%j5j0nj0j5j0j0j5j0j0j5%J0j0J0NnN%J5J5J0J5NJ5J0J0J0J0l0l0j0j0nj0J5J0
4590enK5M0J0l0m0k0j5j5k0J0K5K0Nj0j5j0j5K5K5K5K0%k5k0nNNnJ0K0%J0J0J0J5NJ5%k0j5
4587D5%J0L5L5J5J0j0k0m0m5k5nJ0nNJ0nJ0NK0%%K5P0P5N0K5Nnj0m0o5o0m0k0%NJ5nk5m0l5
4584b0k0nJ5K0K0J0K5L5M0N5K5l0l0k5l5NNNNn%k5n0m0l0K0L5L0J0%j5k0NJ5L5J5k0j0J0n
4581E5%%%J0NnK0NNnNL0nk5k0nn%j0j0m0l0j5nK5J5%j5l5n0j0K5L5L5K5J5nnJ0K5nl5k0j5
4578c0j0NL5L5%j5j5j0j5k5nK0K5J5K5NJ0%J0j0n0n5nM0N5K5nk0l5k5k5NM0K5J5L0K5j0j0
4576G0%L0K5Nj5l0k0k5k5k5l0k5j5N%j5m0m5nJ0J0J0J5J0K5K5NNk5NL0K5L5K0k0j5J5K5J5
4573D5j0n5n5l0k0nnn%%NL5M0J5K0K0J5NNnJ5%%%Nk5m5m5k5l0n%K0L5J5n%NK5J5J0N%J0%n
4570a0J5%%%%N%K0K0%k0k0%K0M0J0J5n%NJ0J0NK0nJ0J0j5j0k0nj5j5j0j5J0L0J5j5m5m0k0
4567a5n%nn%%%%%j0J0Nj5j0j5%K5j0k5j0J5L5%k5k0J5N0K5K5Nl5n5m0L0M5K5J0j0%%j5n0k5
4564h0k0%J0J0J5J0J0J0NJ0L0J5J0%k5k5%J0J5nk5k0%K0J0J0L0NnNN%j0m0k5j5%%j0J0J5n
4561d0k5l5n0j5K5J5K5K5K0K5L5J5%J0J5%NJ5N%J5%nJ5%J0J0nN%N%k5m5m0k5nNJ5nk0j0NK5
4558eK5J0%k0nj0J5L0K0NJ5J5j0l0l5nJ0J0J0J5J0J5J0J5l0l5j0j5%j0J5M5K5J0NNk5k5k0
4556D5k5%%%%j0j0nJ5K0Nj0l0%%NNNK5L0Nnk5l0n%N%%NN%%NN%Nl0j0J0K0L5J0J0J0j0%L0L5
4552A45K0j0j0j5l5n5m5j0nj0%nNJ5L5O0O0N0J0k0l0k5l0k5l5j0nj0K0%j0m0l5j0J5N0K0j0
4550A0nj0%j5nnK5L0M0J5%%J0j0j0Nn%%J0nk0l5j0J0J5NNJ0J0%J5J5%%%n%j0%Nj5nJ5J0j0
4547H0l5l0l0l5k5%J0K5M0J0j5j0j5j0K0K5J0j0N%nj0k5%%%j5j5k0k0%L5K5%j5k5NNN%%%J0
4544e5n%N%%%%J5j0%%N%k0k0NK5M0K0J5k0j5j0j5j5j0K0N0L0nk0l0nK0J5%l0l0nNK0K5j0l0
4541d5k5j0K5M0M5K5J5j5k0J0NJ0NnnNj5%nn%%NN%K5K0Nj5m0k0%nNk0k5k5j5j0k0nK0K5J5
4538d0K5J5nl5l5nK0K0j0nNM5L5K0%nj0nJ5K0nNNJ0N%nJ0j0k5k5NK5%l0m5m5k0NNj5k0k0J0
4535a15L5M0M5L0K0j0j0k0nNNJ0%K5J5J0K5Nj5l0l0n%nn%nJ5L5N0N0L5%k0k5k5k5nk0k5k5
4532C0k5NL0L0L5Nj5n%NK0nnk0k5nj5j5j5j5%%%%%%%Nn%Nnl5j5NK5K0Nj0%%J5NNJ0J0J0J0
4529E5J0J0J0J0%nNj0%n%nk0n0n0j5L5M5L5nj0%NK0%j0%n%k0l5m0k0J5J0L5K0j0k5l5k5NK5
4526e0K0K5L0K5L0j0j0j5n%j5j5%K0M0L0K5n%%%Nnj0J0NNJ0Nj5m0k5k5k5nNK5L0N0J5j5l5
4523H5k0NK0%k5k0nJ5J5J0J5j5l5l0j0nnJ0j5j0N%%J0L5K5K0K0K5M0N%nNj5l5n0m5l5J5L0
4520C0L0J0%k5j0j5nn%j0n%j5NJ0J5K0NJ5J5J5J0j5j0k0j5%k5k0%j5j0K0L0N5K5k0k0j5j0
4517B5k0j0K0K0K0J5%l0j0j0%NNN%N%Nl5m0m5k5NK0J5J0J0K0J0J5%N%NN%NNNj0j5J0k5o0l5
4514a00l5nK5NNK0N%J5J5%K0%J0J5nK0Nj0Nn%%%%NJ0J0NJ0J0NJ0NJ5J5%j5l0l5j5nJ5J5nk5
4511Ek5j5l5l0NM0N0M5J5k0l0k5NJ5L5NnNnnk0k5nK5J5K0K5J5K5L0J5k0j5k0j5k5l0k0l5l5
4508f5k0J5N0O0M0K0k0n0k5NK5L5%k0k0j0J5K5M5N0L5J0%Nj5j0%j5J0Nj5nNj5N%k0nj0j5N
4506A10Nj5l5m5K5P0M0J5l0k5nnnnj5Nnj5nnJ0NK5K5nk5l5k0J0NJ0J0J0L5N0J5k5k5NK5J5
4503A75k0k0k0l5m0k0J5K0J0%nnnNj0j0J0K5K5K5K0%k5k5%NNk0l5m0k0nJ5J5J0k0k0j5K0J0
4500enk0%K0K0K5J0nnJ0NNNNN%J0j0j0nj0l5k5nJ5K0%%K0M0K5Nj0l0l0j5K5L5L5K5k0l5n5
4497C0m0NJ0Nk5%%%%k5j5%%j5nnnj0nnj0nJ0J0J0J0%j5l5m5k5J0J0NJ5K5M5L5L5K0Nk0l0j0
4494e5L5M0J0j5%%k0j5J0K5J5%%J5%k0j5%j5k5k0nK0M0N5M5J5j0m0k5k5j0K0J5J0j0j5k0n
4492E%j0%j5%j0j0nj0K5L5L0K0L5K5j0nnnl0k5k5k5j0J0J0K5J5nk0l5k5%K0L0M0L0%nNn%N
4489G0%nk0j5l5l0j0J5K5nk5k5n%nnJ0J0J5%j0j0Nk0J5M0K5K0J0J0j5l5l5j0J0J0L0L0Nk5
4486A0j0j5j0j5J0L0L5Nj0k0k5j0K0j0l5k5nL0J0J0J0J0J0J0%N%N%%NNnnJ0j0%N%%k0m0j0
4483d5K5K5K0j5j0J5J5K5J0k5k0l5j0N%j0J5%%%%K0j0J0N%J0J0%nJ0J5nj5j5J0L0J0j0N%J0
4480G0nk0K5N0L0Nl5j5j5k5j0J0NK0%j0j0nj0%NnJ0NnN%%%J0nN%%Nj0j0nj5%j5k0%NJ0j5m0
4477c0j0Nj5%J0K0J5J0K0J0J0K0j0j0k5NJ5Nj5l0j5nK5K5J0nJ0nj0k5k0j5%J0%%k0l0j0L0
4474e0N5M0K0NJ0NK0nl0l5l0k5k0J0%j0Nnj0%nk5l0nL5M0J0%NNNNJ5K5L5Nj0l0k5k0J0K0J5
4471C0NJ5j0%NnN%%K0K5J5K5J5nk5l5k0k0nnJ5%j5m0k0J5K5L0M5K0J0j5l0nJ0J5%j5j0nN%
4468F5k5m5j0j0j5j0nNJ5K0%j5l5n0k0%L0K5%NNNj5l5k0j5nL0J5J5J0J0NJ0j5l5n0%L0P5P0
4465A5L0j5l5m0k0%NJ0L0L0L0j0nJ5J5J5J5k0l0k0k5j0k0nJ5K0Nk0k0j5NNJ0J0j0j0NM0M0
4463C5K0j0l0j0Nj0k0l0nL0K0%k5k5K5K5K0%k0J0L0L0M0L5K0J5NNNl0n5n5l0j0J5K0J5J5K5
4460A00Nk0k0%M0N0L0NJ0l5l0l0j0n%nnj5%J5J5nl0m0j5nk0nj0L0L0K0J5k0k0nJ5%N%NN%N
4457E0N%J0k0j5j5j0j5j0j5j0l0nNK5K0nj0j0NK0J0NL0L0J0k5k5k5k0%J0K5L5O0M5J0k5m0
4455H0k5l5J5M5M0L0%%k0j0j5j5NNN%J5n%J0K5K0K0K0%l5j5j5K0%j5l5m0j5nJ5L5J0%k0k5
4452G0J0K5K5K0J0J5J5j5k0j5k0j5%K5L0L0J0%NJ0K0L5Nm5m5m5m5k0k0l0j5J5K0J0K5%J0J5
4449A05%J0NJ0Nk5p5n5l5L5L5J0j0k0nJ0L0M5K0j0l0k5J0M0K0J0NJ0N%%J0nN%j0J0nk5j5j0
4446H5j5j0j5j0j5J0K5Nj0k0J5L0M0K5J5J5%k0k0N%n%%%%j0J0J0K0J5J5k5m0l0%L5K5J0j5
4444A50l0l0j0j0NNNNJ5L5Nk5m0m5l0j5j0j5NJ0L0K5J5J5%J5K5K5K5J0k5k0%%%%%n%j0k5m5
4441C5n0k0j5J5M0L5K5J0NK5K5k5m0k0%L5L5NJ5J5NK0J0NJ0NK0k0m0l5j5j5j5j5k5nK0K0K5
4438A05K0nk0j5J5K5N%nNK5%%NN%j5%K0NNj0n0j0j5%Nj5j5NN%K0L5N5N0M0K0%j0j5J0NL0M0
4435C60J5M6N0J5L0M5O0Q0P6P0P5P0Q5O0M1L5K0N5L0L5M5K5J0%%J5N%K0j0j0J0%nl0m5m0l5
4432A308l5k0l0k5k5l1l0k5o0q0o5q0n6q0q0n5j0j5j0nj0j5j0j0J0NJ5N%K5j0K5L5L5M0M0
4430F71M0M0L1N0P5Q0R5P0O6R5J40J66K00K16K10K11K50K96L21L71M31N06N57O26O82O97P07
4428G900P47P67P47P17O46N87M91L86L41L16K65K36J95J66J50J46J55J30R1N0K0%n0r1j10
4426A4998j25j81k45l06l86m46m91n87o57p42p97q42q32q17p92p17o32n31m36l81l41l11k65
4425C138k31k11j75j60j56j55j71j75j56j25j00n0k5j0l0m0o1p5m0%K0L0K5%j5j5%k0%nk0
4423I92j5n%K5nK0N5N0N6N0O0O5J05J66J85J86K00J81J60J85K51L36L91M11M46N22O26P12
4421F411P62Q22Q42Q62Q78Q37P42O72O21N42M56L66K70K06J85J61J50J15J01N5k0p5j11j20
4419A5730j15j21j45j70k11k56l25l91m52n16o01o67p67q52r13r52r53r12q77p82o57n56m87
4418C052m01l46k90k46k05j66j30j16r5p5o0o0l0m5n1k5j0j5k0m0m5k5J0J5nn5q0n6l5nj0
4416C35k0k5l0j0J5J5L0J0J0L0L6%j1o0n5k0j0j0j5%j0nj0j0k0n%k5j0j0k0%%NJ0NnJ5K0j0
4413A30n%Nj0n%nn%j5j0j0nj0j0nj0j0nj0j0nj0j0%%%%j5NJ0j0J5J5NK0K5NJ5J5N%NNnJ0K0
4410A15j5j5j5k0k0k0j5j5k0NJ0J0NJ5NnK5J5%J5J0j5l5l5j5J0NJ0J0Nnm0l5l0J0O0O5M5J0
4407I0l0n0o0m0J5L5J0j5j5m5l5NK0J5L5M0L5L5%j0n%m0m0m5l0j0J5K5M5M5%n0n0J0K5J5K0
4404c5J5NK5Nj0j0l0N%NNNk5k5k5k5%K5J0J0J5J5K0J5k5k0l0k0Nk0l0J0K5K5M0J5j0j0j5%
4402f5L0L0J0j0k0J0O0P0J0nNNk5k5k0k5j5J0k0Nn%N%nJ0%nj0j0j0j5j0j0j5j0nj0j0j0%J0
4399a00K5N5N0K5j5l0k0k5l0j0%K0K5%NK5J0J0J5k5j0N%j0%j0%J5J0%nJ5K0j0j0nj0j0j5n
4396b5%k0n%n%j5N%j0nnnj0J0j5nnJ5L5M5NJ0J5nJ5L5J5J5L0%k5j0j5k0j0k5nJ0n%J0nj0l0
4393b5J0L5J5M5K0J5K5J5K0K5J0K0K0L5L0L0L5L1L5L5L5N0O5P5M0J5j5Nnj5k5k5j5k0k0k5
4391F01j0J0J5K5J5NL0J0J5k5m0k5m5p5o5o6p5l5Nj5k0j5j5j5j5j5j0j5j0nj5j0nj0K5K0%
4388A25j5l0m5nJ0L0L0J5j0j5l0NJ5J0J5J5k0k0j0l0NN0K0K5J5nK0%j5%k5%K5K0N0J0%L0K0
4385B85NNj0N%nL5O5P6P5M0J0j0NK5L5O5P6J05J25J30J31J35J35J31J00O0L0J5Nj5l5m5n0
4383A739o0o5m5l6k0L0O6Q5R0Q5Q6P5O0J0k5m5m5n1m0o5l0J0M0N0P1J15J60J86K45K66L26
4381C268L86M86N57N56N41M97M26L51K35Q6m6j65k76l16l30k66k21j35n0M5J25J96K35K36
4379F421K11J35O0n0j81k90m16m97n56n72n61n01m36l66l01k56k30k11j65j26o0m0m5n0n5
4378H62l0m5m6nj0k0NJ0NK0NJ0J0OK0P0P5O0Q0R1O0Q0Q0N0L0M0M1K0K0J5J5%l5n1n5k5%M5
4375A503P6R5J00R5J01J10Q0L0J5L0O5Q1Q5Q5J00J61J85K11K60L01L26L81M41N37O41P97R38
4373G830J072J188J264J228J123J012Q43O06L06J0k46m71n86o67o87n86m21k16NK26L86M86
4372A3705N11M86L71J76o5l61o42r07j093j193j203j168j128j043r32p92o77n67m86m01l06
4370B285k05j30j31j65j71j50j05m0k6l0l0j0nnj5m0o0o0m5nk0m0Nnn1l0k5j0nj5n%j0n%k5
4368F16k5j5l0nJ5nJ5L5M5M5M0M0O1N0N0N0N0N0N5R1J15R5J10J51J40J46J55K01K50K71L31
4366C193L96M56N11N92O92P41P42O87O17N01L81K16L5j51k75l56m36m42l81k75j51k0J36K55
4364G664L06L31L06K55J31k5k06l51m76n77o66p12p02o97o66o07n21m11l26k86k51k25j76
4362A112j20p5n0n5o1o0n0o0n0l5p0q1k5nj0J5j5l0l0m5k0%J5K0%j5%k0nJ0j0Nnj0J0NnNJ5
4360A95%J5J5%K0Nk5j5l0j5Nj0Nj0l0m5l0m0nK0NNn%n%l5l0m0k5NL5K5J5j5k5k5j5%K0J0J0
4357f5J0J0J0J5%J5J0NJ5%J0J0%K5J0J0NJ5%K0j0l5l0j0%K5K5nk5l0J5M5K0NJ0K0k5k0m0j0
4354E5J0NJ0J0J0L0K5K0J0nJ0N%J5J0Nj0j0nj0nnJ0j0%%n%nn%j0k5k0k5k0n0m5n0l5%J5J0
4351i0J0K5K5J5L5J5nJ0Nj0j0j5nnJ5J5%k0Nnj0nj0nj0K0K0J5K0J5J5L5Nk0j0j5j5%L0K0N
4349A10j5j0j0j0nJ5nJ0J5nj0J5J5n%J0k0J0%j5%j0%nNK5J0J5J5J0J5J0J0k5nnnj0k0NNj0
4346A20J5nj0J5%%nJ0%Nj0NJ5j0j5J0j5nnn%j5n%j0nnn%j5NJ0nJ0%NJ0nJ0%NNN%J5nj0J0j0
4342A05%%j0Nj0m5m0n5l0NM0K5K0K5K5L0K0k0j5k0j5NL5L0J0j5k5k0k5k5k5m0k0J0%j0K0J5
4340d0%J5N%K0J0Nk0k5k5k0nK5L5N0L5K0j5m0n5l0%L0K5K0N5P0N0K0j0%%m0k0j5nnNj5j5l0
4337F5l5j0k0l0j0k5m0k0K5L5M5K5k0l0l5J5M0J0l5k5K0M0K0%J5J0k5l0k5l0j0J5J0j0j5j5
4334a05j5j5k0j0k5nNK5J5J5nj0nnJ0J5J0J5%k0k0%K0K0L0J0l0k5k5l0l0j0L5N0L5M0N0L0
4332B0j5l5k0k5j0j0j0j0J0NK0%j0j5k0j5%N%NNJ0J5N%J5K5j0k5j5k0k0J5K0NK5K5%J5J5J0
4329a5J5K0Nk0k5k5l0k5k0k0k0j5J5L5L0N%K5J5L0j0j5k5k5j0J0nK0L0K5j0j5j5k5j0%K0J0
4327g0J0J0J5J0J0nNJ0j0nJ5j5J0%nJ0j0NNj0NK0J0J5K0NK0J5J0J5%nl0k0nN%nNn%nNn%j5
4323D0k5l0nNL5M5N5M0J5j0k5k0k5j5l5l5l5j0J5M0J5NJ5J5nJ0NL5N%j5nj0j5l5m5k0j0%J5
4321b0J5K5Nj5k0k5j5K0K5K5J5J0j5k0k0k5nJ0J5K5Nj0k0l5m5l0j5N%nJ0M0N5O0M0J0J5J0
4318A00J5%%%%n%K0k0o0o5q5n0%L5K5J0J5%J0NJ0J0NNnnj0nL0K5M0K0Nnk5l5m5l0nJ0L0J0
4315b0%%K5K0J0nj0k5m0n0k0nNK5L5J5j0j5%K0K0%N%%%J0j0j0J0K0K0j0k5k0j5K0K0K0K0J0
4312D0L0K0K0K0K0j5j5j5j5k0j5k5nK0K0L0J0j5k0j5j5%%j0J0%n%%%n%nn%%nj5Nj0nnnj0n
4309c5K0K5L0J5k0j0k5nM0M5M0M5J0NJ0J0K5M5O5Q1O0M0L5P0R5J06P0N5M0J0K5K0J5n%Nk5
4307A032m0m5k5j5%J5k5m0m0l0n1n0n5n0n0o0m0n1n0m0nj5l0k5j5k0k5%K0NNnK0J0nj5l0j0
4304A50l5k0k0l5j0J5K0NK5K5J0%K5K0j5l5l0j5j5j5j5nnj0nnj0nnJ0K5K5J0K5J5K0K0K0K0
4302A75J0L0L5M0K0j5J5L5K0K0O1O0M5O5J00J06J05J05R5J11J00J00Q0O6P0P0K5j0m0k0nn
4299A669j5J0M5O0O5M5J0J0J0%l0q0j25j51j55j50j31j05q5q5p6q0k5J5nj0k5n0n0l0j5j5
4297D46j5j0K5K5K5K5K5K5J0L5O0O0N1P5J20J20J11J30J55J76J50J81K05K51K76L30M06M52
4295C925N26N86O82P52P42O82O36N57M41K96J70L0j25k21k55k51j95p6N1J60K21K30J81J00
4294I845j5j46l10m36n42o47p36p72p52o82o17n21m26l61k81k10j46j05j10r1j00j00p5o5
4292A599q1o5k0nl0nK5J5M5Nj5k0k0k0j5m5o5p0p6o5nJ0%nj5N%k0j0nj5j0%j5j0J5%%nnO0
4289A042Q5N6N5O0N5N0P5J11J60J85K26K36K55K76K96L26L96M46N21N72O46P62Q93J032J153
4287I970J228J244J213J108R42P67N21K51j0k26l66m11l86k85j56J5J56K40K61K10J11q0k81
4286A6036n27p56r68j133j238j288j264j163j047r48q27o82n51m46l71l46l11k76k15j91j45
4284A343j05p6n0m5n5m5k0%k5l5m0j5nNj0NNj0%%j0l0l1j0J5J5OK5Nl0oj0j0j0nj0j0NNj0
4282G16K0K0K1K0%N%J0L0N0M0M0Q0R0P6R0J50J56J25J70K46K56K70L16L66M46N02N51N66N37
4280E965N01M46L66K51J40K5p5j95k61k51k05j00K5J05J60J71J30N5n0j35k16l26m36n31n82
4278D977o01n72n31m86m41l76l16k56k10j71j30j21j05r5r5j06q5m0k5l5l0nnj0j0nj0J5L5
4276A55L5J5nj0k5k5l0j5nnk5J0K0%J0J5K5J0K0K0%%%%l0l0m0k5J5nNJ0nn%j0%n%j0k5n0n0
4273g0l0K0J5nl0j5%j0j0J0J0NJ0K5K5K5K5L0L0J5l0n5n5j5K0K0K5j5j5nJ0NNM0L5K0j0j0
4271D5j0%k0j0j5j0j5nj0j0nm0k0nK0J5L5M0J5K5M0L0K5nnj0nnj0k0%L5K0Nk0k5k5k5k0nn
4268a0n%nnJ0j5k5j0j5k0J0L0K0J5j0m0m0nJ5N0N0J5nk5j5j5nl0nk0%K0J5%J0J0K0%nl0l0
4265a00j0nl5k5j0NNNNNN%NM5K5J5M5Nk5m5m0k5NL0K0J0%nJ5%j0%%l0k0nK0N5L5%l0nJ0J5
4262d0j0k5l5m5k0%NNNNK0K5Nk0%K0L0K5K5nk0j5%J5L5J0j5k0J5J0K0K5Nk5m0m5k0j0J5%%
4259i0J5K0%k5j5NJ0J5j0j5k0nL0K5K5K5n%n%NK0J5J0Nj0%%nK0K5K5j0k5NL5K0nk0%K0%nj0
4256I5k5k0m0m0l5j5J5M5N0K5J0nl0k5k0nJ5J0J5J0nl0j5j5J0J0nj0J5J0%l5k0%NNnj0%j5
4253h0%%k5J0L0L0M0K5%j0j5NJ5K0%nj0j0J0L0K5j5m0k5l5l0nJ5K0nJ0J0J0J0J0J5J5L5L5
4251A15J5j0j0%k0k0%NNK5M5J5j5k0%J0J0J5J5nl5l0k5k0nL0L0J5k0nnj0j0J0J5j5l0l5j0
4248B0J5K0k0j5j5J5K0N%K5J0J0NK0L5L0J5j0j0K5N5P0P6N0N5P0R0J11J05J00P5Q0Q1P5M5
4246A338M0M5M0L0L0O6O5L0k0k5l0k0k0k1k0%%l5m5n5o0p0q0q1n5n0q0j30j36j10q0n5n6n0
4243C00n5l0j0k5k0N%j5m5p0m0%L5K5K5%k0J5nk5l5k0nj5j0j5NK0k0m0m5J5M5M5K5%%nJ5N
4241A0%K5M0L0K5K5Nn0p0m5l0K0N0K0K5K5K5K0K0K0K0nk0j0j0j5%N0Q0Q0Q1Q0Q5J20J16O5
4238I07L0J0M0Q0J06R0O0J5n%K5%K0J5K0L0J0m5m0k5n5o5n0l1k5%m0r5r5n5m5m1o0p0p5q5
4236D56o0k6l0m0j5k5l0l0k5l5k0k5k5k5k5l0k5nnj0%L5L0L0L5N%J0%NJ0j5K0Nj0%%M0L5M0
4233B20M0J0nnJ5K0K5K0K0K5K1K5J5%k5k5nNNNJ0nJ5J5nJ0L0K0J5K5NL5Nj0NJ0k0%nn%K5M0
4230F21L0L0L0L5L1L5N0Q0N0P0J06J00J00J10J71K00K26K20K41K81L21L50L76M32N21O27P21
4228F165Q07Q73R07R42R28Q92Q27P57O72O22N51M81L86L21K96K96K60K46J60K5q5j95l01l66
4227A6467l96m06m46m97n81o52o71o62o82p17p77q87r27r28q82q17p32o37n36m46l61l11k66
4225B250k40k06j55j11j05r0p5m5k5nnk0l6l0l5l5j5m0l0k5n0m0j0L5O0M0%j5k5k0k5k0J0
4223H62J0J0J0J5j0%J5nJ0J5j0n%L0L5L5M5R0J11J05Q0R0J01J25J65K06K51K90L41L76M31
4221C824M82N36O27P16Q02Q53Q47Q12P87P52P12O41N72M86M01K96K86L05K86K76K15J06j5
4219A5605j26k15l06l66l86l86l86m11m46m71n37o11o67o87p12p67q12q42q22p72o77n76n01
4218C123m27l65l26k81k31j90j30r1p5p0p5r6r5p0l5k5l0l0k5l0m1j5k5k5k0l0m5m5k5J0K5
4215A90K5j0n%k0p0p0k5K0M5K0j5l5k5k0k0J0k0NL0K5L5K5K0k5j5Nj0nnnnn%%K5M5M0K5J0
4213A90J0NNJ0NJ0Nj5l5k5k0k5k0k0k5k5k5j0K5K5j0k5k5j5j5l0nJ5J5J0L0K0K0L5J5l5l5
4210A0j0K0K5L0L0K5j0n0k5k5j0N%n%%%nj5m0m0j0K5L5J0k0l0nJ5J5nnj0nk5m5n0k5K5K0K5
4207a55K5J5K0j0l0NNN%N%nJ0J0j0NNJ5L5L5J5nj5k5%N0P0L0J5J0NNNn%k5n0k0J5L0L0%j5
4205A05m5m0j0L0J0J0M0K0nn0p0p0m5k5l0nK0K0M0J0j0nNK5M5N0K5%j0l0j5j0NL5%j0j5J0
4202EJ0nl0l0k0nnj5NK5J5J0K0J5K5J0l0l0j0J5nl0k5n%j0%%n%nnj0k5l0nJ0K5J5K0NNJ0N
4199i0%J5J0%%%%%%%%%j5k5l0j0J5J5J5K0K0K0J5L0J0K0L5Nk0k5k0l0m5m0k0NK0L5L5K5L0
4196B5J0nk5l5j0J5J0k0l5j0K5J5j0J0J0NN%J5L5M0J5nj5j0%k0n5m0j5j0NN%J0j0j0j0nJ5
4193h5L5L5K0Nk5nnj5%j5nNJ5J0J0M0K5%%j0K0N0L5J5j0l0l5l5m5l0m5l5j5J5J0k0m0l5k0
4191b15K5M5M0K5J5%K0nk5k5l5k5%K5J5NJ5J5J0K0NK5L5%j5j5l5j0j5l0j5k0nM0J5NJ5j0%
4188h5N%N%%%nK5M0K0nm0o0nK0nJ5n%K0j0l5%j0k5k0j5k5nL0L5K0M0L0L0N0J5j5l5k5k5NK0
4185c0J0J0nk0j5nk0%k5%J0J5K5J0k0k0k5j5nJ0Nn%NJ0nj5nk5%K5K0L5K0nJ0J5n%J0N%nnN
4182b5j5j0Nnn%%J5j0nJ5j0J0K5K0L5J5j0j5j0j5j0j0j5j0j0nk0%J0NJ0J0j5m0m5j0K0%J5
4179a15J0j0l5n0%K5K5M5J5l0l0j0K0M5M5J0l5k5l5l0l5k0%M0N5O0M5%j5k5nK0K5nn%%k5k0
4177g5j5k0NL0J5J5n%%nJ0j0%%nnj0NL0L0N0J5J0%j5J5Nj0J0nNJ0NNj0m5m0j5j0K0J5nJ0N
4174A5J0Nj0j0j5j0j0j0j5j0N%%%%%nJ0L5M0L0M0L5j0n0n0j5NJ0k5l0n0p0k0M5N5O5M5nj0
4171B0nnk5nnk5k0nnk0j5k0j5j5K5K5J5K5J0j0%%J0j0J5nnNj0NJ0j0%Nj5k0j5j5k0j0k0j5
4168a95NNNN%NJ0%%j5J0j0k5J5nj0K5L0K0L0L5J5L0K5nj0j0nj5n%j5j5Nj0nJ5K0%l5m5%M5
4165h0L0J0nj0J5j0k5nk0k5nj0k0J0J0J0J0J5NJ0J0j0nj0j0L5K5L0L0j0j0Nj5k0N%k0Nj0%
4162f5%j0J0j5N%j0Nnj5J0%j0%nnn%nnnL0K5K5L0J5j5n0o5m5j0J5%j5j5j5j5%nK0j5j0K0O5
4159a60N5%l5l0nk0j5k5j0J0K5K0Nnl5k5j0J0K5K5J0J5K5K5J0N%j0NJ0j5N%NL0J5J5nl5j5
4157a05k0%K0%J5J5nK5%%K0J5%k0l5k0k5m0l0j0J0K0L0M5M5L0j0k5k5%j0%j0nnnn%K0N5L5
4154a0nk0k0j0Nk5k0%nN%nNj0j0J0K5M0nm0k5NL5K0k5k0Nj0k5l5j5K0K5Nnk5k0j0J0K5K5J0
4151a25%%%K0K0%j5j5k0k0j5j5j0j5j5K5L5M0K0K5K0K0k0k0k0j5k0k5j5k0j5j0k5%J0M0O0
4149a35O0M0K5Nj0l0l0nj0nnnK5Nn%NJ0NJ0J0%J0K5nj0%j0nj5%Nj5j5j5J5K5%%%%%%n%J0n
4145e0j0J0L5K0M0N5M0%k5%j0%Nj5J0j0%%j5k5NK5L5%j5j5l5l0j0J5Nnk5l5m0k0J5%J5j5j5
4143i0j5j0L0L0K5Nk5l0k0n%j0%j0nnnJ0J5%J5J5NJ5%j0l0l0n%K5K5%%j0%nj0nnj0J5j0%N
4140a25J0j0J0%j0J5NnN%%NJ0J0NJ0J0J0NJ0J0j5j5J0K0J0j0l0j5k5l5j0K0N0Q5O0J5l0m5
4137B0l5k5NJ5L5M0K0k0m0%J5%NJ0Nk0l5j5%Nj5k5%NL5J0j0nNnl0k5nNL0K0K0j0j0j0j5%j5
4134f5j5%%j5nnk0k5j0L0J5nnK0L5K0j0%nJ0J0nnNj0J0J5Nk5k5j0%j0%N%j0J5L0J0nk0l0l5
4131a40k5m0m5k0J0M0N5L0K5Nj0N%nj5j0j5j0k0nk0j0J0%K0%%J5%J0N%J0%nJ0j0J0K0%j5l0
4128a70l5j5nK5N0M0J0J0Nj5nN%J0%J0%NJ5nj0j0j5j0J0J0j5l5j0J5K5M5O0L5%k5k0k5m0j0
4125i0NJ0K5%j5J0M5O5P5L5J5j5m5m5k5N%%J0nl0k5l5k0NNK0Nk5%j0j5j5j0j0j5J0NNNJ0N
4122g5NNj0j0j0j0nj5k5NJ0J0%K0J5J0NK0NJ5NJ5K0%%J5K5J0nl0o0n0k5j0NNJ0NK5K0J5%l5
4120g5j0NJ5K5%k0k5l0k5k0%K0K5J0%j0j5j0k0%k5j5j0%NnJ5nJ0NNj0%K0L5O0L0Nl0m5m0k5
4117a80NK5K5L0L0K5K0%k0j5k0k5m0j0K5K5K5nNJ5K5K5J0nk5nK0J5nk5j0K5J0j0j5j0J5J5
4114a0Nj0l0l0j5J5K0NK0L0NJ5L0L0J0n0o0m0nK5J0j0k5j5%J5L5J5J0%j0NNJ5K5Nk0l5m5j0
4111g0J0Nj0j0%J0j5%nj5Nj0%nnnJ5J5%J0NJ0J0nn%%nNJ0j0j5k0%L5Nj5j5NL0Nnk5m0l0l5
4108a85l0nJ0%J0L5M0N0L5K0K5K5J0nk5k5n%J5%k0j5j0m0n5m5%NJ0K0Nj5k5l5J5L5J5K0%N
4106a35J0%NJ5j0J0%J0nm0m5n0m0k0NK5L0M5J5%j0J0K5J5J5%%%%L0J0j0j5j5nj5j0j0j5j0
4103a85j5%J0NnK5NJ0j0k0%J0L5M0N0M0J0J5k5l5n0n0l0j5%j5k5nL0K5J0j5k0%J5J0NK0J0
4100a40j0%J5Nk0k5m0j5%J5L0L5L0Nk5l5nK0J0J5k5k5%%N%J0L0J5J5nl0k0j0J0L5M0M0L5K5
4097A0j0n0o0m0k0j5nL0L5K0nn%J5nj5nK0K0J0%%NJ5J0J0n%NnNn%nnk0j0j0k5nj5j5nnj5N
4094a70J5nnj0k0j5NL0K5Nk0k0j5k0j5j5%L0L0N%NN%k5j0J5J5J5J5nnJ0J0NJ0NNJ0NnJ5%%
4091i0K5Nk0k5%nn%K0K0j5j0NNJ0Nj0nj0nNJ0j5j0k0%L0K5K5N%%n%j0%j0nnn%j5j0%nnnnn
4088a40%%K5L0J0j0j5j0j5k0m0%L0N0M5M5K0l0l0k0NL0n%nj5%Nj5n%nnnnnn%nnK0nJ0J5nJ0
4085g5NnJ0NnnNJ0nj0nj0nj0n%j5nK0%NJ5nJ5%l5l5n5k0J0L5L5J0Nj0k5J0O0M0NJ5K0%l0o5
4082a05n5k0n%nJ0NNnJ5%J0J0k0j0J0j5J0Nnj5NM0O5L0%J0K5K0nn5n0n5k5nnJ5J5K0J5K0K0
4079h0J5K0j0nnj5l0n0o5k5NJ5K0NJ5J5J0J5nj0k0NL0K5L5K5%%j0J0%%j0NNj5J5j0j0NNnk5
4076a05k0j0k5k5nj0k5%K5O0P5O0L0l0m5k5%j5j5J5J5K0J0Nj0j5Nnj0nnnj0nnnj0%j0k0k0
4073a75l5j0J5J5J5J5K5M5M0K5K5nm0o0l5%J0J5k5l0nK0K0L5L0K0Nj5j5%J0j5%%j0Nn%j0j5
4070a15j0j5nj5k0%NJ0K0Nk0l0l5j5J5M5L5K0J0j5n%k5k0k0J0K5%l0l0j5J5K0J5L0K0%j0n
4068a55L0K0%j0%J5K5J0j5%%j0J0n%j0j0k0%j5j0j0j0nNn%J0j0nNNK0J0J5K5%J5J5nl0l5j0
4065a50L5J5NJ5L5K5Nnj0k5k5k0nj0j0nk0%%j5j5j5j0j5j5j0k0nJ0K5K5L5N0L0NJ0L0J5j5
4062e0k5j5%J0N%j5l0k0l5j5j5%J5K5J5K0K5K0K0J5j5n0m0k0j0J0N%J0J0J0J0J5J0NJ0J0n
4060h5nJ0J5J5%k5nnNk0nnnj0j0nJ0L0K5J0n%l0l0j0NNl5m0NK5K0NJ0L5L5J5j0j5k0k0k0j0
4057a50l0k5j0J5N0N0K0k5k5k5l0nj0j0j0nnnj0j5k0J0L5K5j0j5NnnNK5J0j0NNNN%J0J5%N
4054a60Nk0j5j5j5%L5K5J0%%%%%%n%n%%n%n%%NK0J0J5J5NK5%j0l0j5l0k5j5k5k0j0K0J5nN
4051b20NNJ0J0J5J5J5J5J5J5J5j0nj0n%j5k0J0%N%J5L0L5Nk5k5J0L0L0J5%nK0%nJ5n%%%%%
4048Ek0k5k5j0J0K5M0L0K5J0J0J5nj5l5m0j5%%%%%Nk5%nk0j0j0j5n%k0j5%j0j0k0%%Nj0J0
4045a75L0J0j0j0nnk0NL0K5M0K0J5K0L0NN%%%J0J5J5J5j0%j0%%%%NN%%NnJ0K0j5m0o5p0m0
4042a45L5N0M0M0L5J0Nj5j0j5j0j0j5j0j5j5j0j0j0j0K5K5K5K0J5j0l0n0m0l0nnK5K0K0nj5
4039a00%L5L5K5%j0nJ0NJ0N%nNK5L0L0nk5k5nj5k0k0j5l0j0j5j5k0j5j0j5k0nNK5L5L5K5K0
4036d5J0k0l5l5k5J0K0M0M5J5nm0n0n0k5j0J5K0j0j0J0J5K0J5K5K0J0J5j5j5j5K0%%j0%%j0
4034a00%nn%j5J5%n%%J0j0k0l5m5j0K0M0L0L5n%Nj0j5J0%j0%NN%j0J0%%N%J0n%N%%Nj0j0%
4031a15J0J5J5Nl0p5o0m0j0K5NNJ5nK0%%K0nJ5%l0%j5j5%j5j0%j0Nnj0Nn%K5J0K0K5J5K0L0
4028a50J0j0j0%j0j0%j0j0%l5j0M5M0K0k5l5j5J5K5L5K5nNJ5j0%J0k0j0Nj0%nl0nk0k5%k5
4025b45nK0L0K0L0J5nJ5%j5j0%k5n0%N0O0K5%j5l0m5n0nK5L5J0K5K0L0K5K5K5nj5%k0j0%k0
4022h5nj0j5j0j5j5nj5j0J0J0NJ0J5J0J0J0%n%%%%k0J5J5nJ5N%J5nJ5%k0j0j0o0o5l0K5N0
4019a80M0J5J0%Nj0J0%N%NJ0L5K0J5%k5k0nj0k0j0j5%NN%%%N%N%%N%%%NNJ0J5%J0NJ5Nm5m0
4016a15m0m0j0Nk0J0J0J5J5J0J5J0L5nl5n5n0m0NK5K0J0Nj5j0Nnn%j0Nnj5J5%nNnNJ5J0J0
4013b25J5J0NJ5L0K5M5J5k5l5l0l5j5Nk0%nk0%j0K0L5J5L0L0J5L5J5j5k5l0j5J0J5L0%j5%
4011a05%j5j5%nj5J5L5L0J0j0j5nk0nJ5J0%%J5%NNJ5K0nk0l0l0k5NNJ0NJ0NK0Nk0J0K5L0K5
4008a0j0m5n5l5nj5k5J0K5NK0L0J0J5L0L0J0k5n0k5%L5N0K5j0%J5J0j0N%%N%%NNk0J5K0j5
4005B0j5J5%j5nnj5%%j5J0J0%K0NNK5nj0Nj0%nj0Nj5j0j0k5nj5j5%k5j5Nj0j0Nj5nnJ0L5K5
4002i0J0nk0j5j5j0J0%nj0j5m0n5n0k0K0K5Nk5j5%%J5%J0K0%NK0NK5L0NK0K0J0L0NJ0J0J0
3999g0J0J0J0J0j5m5l5j5%J5J5nk0m0n0j5J5L5M0J5k0l5m5j0K0M0M0K0K0J5J0K0J5J5J0J5
3996e%l0k0nl0j0nl0%n%j5nnnnj0j5j0j0K0L5K5K5%j5j5Nj0j0j0n%j0j5J0j0nnnk5nnk5j0
3993b85j5k5nJ5n%J5NNJ0NJ0K5L0J0j5j5k0j5J0J5J5J0J5J5J5J0K0J5K0J5K0J5K5J0j5j5k0
3991g5k0j0k5nk5nJ5NNnJ5N%NNJ5nnJ5N%N%%N%%Nnk0k5l0j5k0k0j5k0NK5Q0P5P0M5j0m5l0
3988c0j5%K5N%l0l0NNJ0%NNN%j0j5j0j5j0j5j0j0k0Nj0nj0nj5NJ5L5L5J5k5m0l0l5j5K0%%
3985b15N%%%K0J5K5NK0J5K0J5K0L5M0J5j5m0l0k5l5k0K0M0J5k5k0J0L5%l5m5nj0nnJ0J0J5
3982a25J0J0J5J0N%nj0%nn%j0nnj5Nnnnnj0J0J0j0%NnJ0L0L0M5K0j5k5k0k5nJ0j0NK0J0K5
3979d5J5%n%nnl0k5j5j0nnj0nj0nj0j5j5k0j0NK0J0J5J0j5j0%%nj5J0NN%J5J0NNJ0%nn%j0
3976a75Nj5NJ5J0J0K0NJ5J5J0%k0j0nnj0Nj5k5%J5K5M5K5j0l5l0j0NK0J0Nk0l5l0l0l0l0j0
3973b85J0j5N%j5n%nnj5NK0K5L5J5Nk0%nj0J0j0NK0J5%L5M0K0L5L5Nn%Nk0j5k0j5j0J5J0j0
3970a15nJ5K0M5L5%l5m0l5j0k5k5nnj5%K5K5K5K5J0NNN%j5J0k0%%k5J0J5%J0J0J5J0%J5%k5
3967f5j0nnK0%J0%j5nnk5m5n5k0k0l5k5k5m0k1J6M5P0P5N0K0%j0j0nl5o5n5l5%L5K5J0NNK5
3965b25%k5Nj5j5K5J5K5K0K5K0%k0k5%K0K0K5%nnNNL0K5J5J5J0J5nj0j0j0nnk5NJ5J5L0J0
3962a0j0j0k0j0nj0%nk0Nj0nJ5J5K5NNl0k5%J0J0J5J0J5J5K0J0l5m5j5J0k0l5m0j5NJ0l0l0
3959b35k0k0%%%%%%NNnJ0NN%NNNNNj0j0j5%J5K5K0K0J5nnJ5J0j0J0Nn%j5NNj5%nj0j5k0%j5
3956b35NK5M0K5K5J5nj0l5m5l5l0j5NK5K5M5M0L0%m5l5nK0J0j5j5j0K0M5M0J5nnJ5%j0j0N
3953i0J5L5L5J0%k0k0%K5K5NJ0J5K0j5l0m5m0k5k5j0NNj0j0J0nn%k5nj5j0j0nj5j0J0J5K0
3950a85L5K5%j0l0k5%J5K0N%nj5l5l5j5J0K0J5K0K0J5NL0L0L0K0Nm0n0j0L5L5K5K5Nl0m0k0
3948a00J0Nk0l0J5K5J5j0j5K0L5%k5j0j5j5j0j0J0L5L5J5J5J5J5nnJ0j0%%%%n%J5k0j5k5k0
3945g5k0k5J0L5K0NNj0J0Nl0n5m0j0j0nj0nj0nnnK5M5M5L5j0l5j5%%%%j5k5m0%J0NJ0J0J0
3942a75J0%NK5j0l0k5k5%j0j5%%%%nnk0J0M0M0Nm0l5%L0N0L0K5Nj5j0J0K0N0K5K0K5L0NJ0
3939E0J5%m5o0o0m0j0K5K0nk0k0J0K5J5K0j0k5k5j5NK5%j5nnj0%%nnnj0%nk5k0j0j5j5j5j5
3937c05%%nJ0N0O0L5NJ0J5J0NNk0m0m5j5nK0L5nNJ0nj0l5l0j5%j0j0NK5K5J5L5K0nl0k5%N
3934b10J0j0nNJ0j0nNNnj0J0%nj0j0j5nK0K5L5K0NNNNNNJ0%j0k5l0nJ0j0k5m0k5l0l0k0J5
3931c40M5L5K5L0L0K0L0L5J5l0m0k5nj0j5NL5K5J0j0nj0j0nj0j0nJ0K0J5J5K5NK5J0j0k0j5
3928a10j5nk0k5%J5K0K0K0NNm0k5j0K5K5nj5L0K5j0j0%J0j5j0Nn%J5L0L0K0L0K0K5L0J0N%
3925A00J5L5K0j0nnNNnn%%%k5k0j5k5NNl5l0j5%L5L0J0J0NJ5J0K5L5NnJ0%%K0NK5J0l0j5j0
3922A85l0m0k0%J5K5K0J0L0L0J0k5j0k0j5m5n5l0nj0k5j0J0%j0k5n0o0k0nj0%n%nj0%L0J0
3920a65j0k0l0j5J5J5K0N%K0J5%K0%Nj0m0m0nK5M5M5j0k0l0nL5J0k0n%J0NNK5M0M5K5Nj5m0
3917d5m0m0j5%J5J0%l0l5j5k5l0j0J0J5J0J5Nk5k0NJ5L5L5J0%k5j5nnJ0L0M5J0j5N%%N%%K5
3914h5NJ0K0J0J0K0%Nj5l0n5o5n0nJ5K0J5K0K0J0Nj5m0l5j0%K0K5K5K5K0nl5l5nK5M0K0k0
3911a20j5%K0%j0J0nnj5%Nk5n%k0Nj0J0J0j0N%NNN%J0NNN%J0J0%J5nNJ0nJ0J0nj0j5l5k0J0
3908a50J5NJ5J0J5J5NJ0J0K5nk0k5k5n%N%J5J0N%k5l0l0j0%K5L5L5K5%j0k5k5l5k0j5j0%M0
3905a45L0J5k5m0k5nJ0K0J0j5j0Nj0J0nnJ0J0NJ0J0NJ0J0j0%J5j5j0J0%j0%n%nk5k5nK5L5
3903a40J5j5j0J5J0J5J0%%%%j0J0n%J0J0%K0%J0K5j0k5j0j0l0k0k0k0k0N%%%J5J0Nj5j0%L5
3900a50L0NJ0NNL0%j0k5l5m0l5l5J5J0NK5J0J5J0J5L5K5M5K0%nj5NNNJ5%j0%J0J5%%l5m0j0
3897g5J0M0L5K0J5n%k5k5k5k0l5j5J5J0nnNj5j0NL5L0J5J0K5%K0nNNNk0m5m5l0n%J5L5%k0
3894g5k5j5J0J5J5%%NN%NJ0%nJ5%NNNNNK0K5Nk5l0l0n%J5K0J5J5k0k5k0k0j5k5k5j0J5O0N0
3891b5K0J0NJ0%k0nJ5K0nN%nnj5j0j0j0j5j0nnJ0J5nm5o5p5l5J5M5N5J0l0k0l5k5J5J0K0N
3888a95J0K0J5NN%%NJ5K5%k0k5k0nJ5K5nm0k0J0L0J5j0nk0l0l5j5N%j0J0N%k0k5j0J0L0K0
3886b35j0j5nK0K5NNk5k5k5k0J5K0J5K0J0K0K5N%j0n%J5M0M0K0%k5j5j0nj5nj5k0NJ0L0Nn
3883a40N%Nj5j5%K0J5k0l0k0%J0%%j0%j0N%%NN%N%N%N%N%J0%%K5J5J0J0J5K0Nj0l0j0k5m0
3880a75l5j5J5J0J0J5J0J5J5K0J0J0k0j5Nk5j5j5NM0K0%k0l5m0j5%K5J5J0K5L0J5K5K0NNJ0
3877d0%K0nNJ0J5J5J5K0J5J5L0Nl0l5nJ0%l5k0j0k5j0nl0nj5j0j0k5J0L0L5J0NJ5J5nn%n%
3874c5n%n%n%%j5J0j0%K5K5j0j0%K0K0nj0j0j0j0J0J0k0k5l5j5J0J5J5M0K0K5K5j0J0NNJ0
3871E5J0nj5n0m5k5J5M0K5K5Nn%%%%Nnk0j5k0k0k0j5k0j5J0J0J0J0J0J5J0J0Nj5J0j5l0m0
3869a15o0k0J0J0J5J0L5L5Nj5j0NJ5k0j5NNj5NK5J0J0Nj0m0m0j5j5j5j5j5j5j5j5%J5J0NJ0
3866b35J0NJ0J5nJ0NK0%j0K0L0K5K5L0Nk0j5%j5j5k0j5j5k0j5j5n%j0%nnn%nnnnK5Nk5k0n
3863b75j0m5m0%K0J5NNK0NJ0J0J0J0J0%j0j0%nnj5NL0L0L0L5J5J5%l5l5m0J0M0L0J0K5K5n
3860a10n%j5nnnnj0n%j5l5j5J0J0k0m0nK0J5%j5l0m5k5j5J0J5J5J0J5k0k0k0k0NL0O5M0J0
3857b35nl0l5m5k5%%K5K5%k0%K5J0J0K5J5K5J5K0K0J5K0J5J5j0l0k0j5nL0M5K5N%j5j0j5j5
3855a45n%j5Nnnn%K0K0K5K0K5J5L5J0k5l5l0l0m0k0J0M5N0K5J5%j5%j0j0nNJ0j5J5j0nJ5J5
3852e0K0K5J0nk5l0nk0k0j5j5NL5J5K0N%%NJ5n%J0%J5J5%L0L0J5k5p0o5m0k0J5M5M5J5NnK5
3849EM0K0%NJ5Nj5m0m0k0J0K5L5nk0k0n%j5k0%%J0K0%%J5J5%k0l0m0k0J0NJ5J0%K0J0J0L5
3846B5L5n%j0NL0L5L0j5l5o5o0n0n0o0l0j0NK5L5%j5j0j0J5J5nnNJ0j0NNj0J0j5l0l0j0J0
3844b40K0L0NNNJ0%j0j5NL5K0%NK5L0L5J5k0k0k0l5j0K0%J5J5%%%%%%N%%%j0J0nnJ5j0J0L5
3840c0K0K0nk5j0k0k5k5k5l0J5NJ0J5NJ0j0J5J5nJ5nNJ0j0J5K5N5N5K0%k0k5nj5j5j5j0j5
3838a5%nj0J5K0j0l0n5n5k0K5L5J5L0L0J0j5N%n%%%nnnnJ5k0j5J0j5k0j0j5J5L0K5J5nl0j5
3835i0j5k0j5k5nJ0N5M0J5L0nl5o5o0m0j0K5K5L0K5L0M5L0j0m0m0m5j5%n%%nJ5n%NJ0J5NK0
3832a20J0J0J0J0NJ0NNk0m0l0l0k5j0k5k0K0K0NK5L5J0K5K5K5K0K5K0j5l5k0k0l5j5k0k5n
3830a90j0nnK5L5M0K5J0L5L0J5j0k0j5j5j0j5j0j5j5j5%k5%K5J0J0%K0K0%%N%N%%%%j0k5k5
3827a25j0k5k0j0l0%%j5J0nnnnJ0J0%K0J0NJ0J0nj0j5%%j5k5J0K0K0j0k5%J5NN%NN%%N%NJ5
3824a65J5J5J5J5J5J5K0nn%%j5Nj0NJ0J0J0J0Nj5m0m0k0k5k0k5K0J0J5J0Nj5j0nnnj0j0j5
3821b35n0n0j0L5O5N5N0K0nJ0J0%k0m0m5j0J0%%nnj5NM0K0nnk0k5k0k0J0L0K5J0l5m0n%nk0
3818b95j0j0j0j0j0j0J0K0L0%K0K0L0Nj0j5J0L0L0J0j5j5J0K0J0J5J5J0J0J5J5L5L5J5j0j5
3816a5%k0k0k0k0k0%%l0m5j0K0N%%%J0nj5j0k5nj0j5j0j5J0NL0N5N0L5J5%%N%N%%j0J0NN%
3813e5J5N5L0%l5n0n0k0nj5NJ0j0k0k0NK5j0j0Nj5%nJ0j5j5k5NK5L0L0L5L5%nN%j5NL5L5J0
3810A5J5%J5L5J0nk0l5k5l5k5k5%k5%j5j5j5j0J0J5J0J0J5J0J0J0J0j0nJ0J5K5j5j5k0J0n
3807g0j0%j5j5%J5Nj5l5m5l5J0L5M0M0J5nk5l5l5k5j5J0nnL0M0M5K5%k0n%NM5M0J5K0J5K0
3804E5J0l0n5n5l0l0nj5j5j5j5k0nJ0N%K0M0M5N5L5j0l0k0k5n%nnJ5J5L0%m5k5J5L5K0J5K0
3802b0K0j5j5j5j0k0j5j5k0j5k0nk0j5J0j0%Nj0%%j0NNj5%NJ5j0k5%M5M0N0K0nnj0l0k5j5
3799a70nj0n%j0n%j0K5M0M5J5k0m0k5l5l0k5n5nK0L5M0K0%j0n%nnJ5j5j0J0Nj0J5K5K0K0J0
3796a50nnJ0M0M5N5L5J0NJ5%j0j0j5%NM0M0J0j0j0j5j0j0j5nk0k5j5l0k5nnNj0%L5K5Nk0j0
3793e5j0k5l0k0K5M0K5M5M0L0nj5k0nnk0nj0j5J0n%Nj5j0NK5N%l0m5j5NM5M0K0Nj0j5j5k0
3791e0j5nnj0nJ0J0K0Nj5j5l0j0N%j0J5J5L5N5Nj0%nj0j0l5j5k0l0%L0N0Nj5n%%n%%nnNj0
3787h5%%k0J0Nj5%%j5NnnK0K0J0K5L0NK0K0K5K5K0K5Nl0j0j0k5k5k5k5nj0nj0j0l5l5j5J5
3785a35J0J5J0NNj0J0J0j0N%j0j0k0nj0j5j0j0%J5J0NJ5%J0J0j5j0%j5j0nk0%K0K5M0J0j0
3782a00j0l0NL5L5L5M0K0J5K5J0l5l5l0l5j5K0%%K0M0K5L0%k0j0nnk0j5j0j5j5j0j5K5K5K0
3779eK5J0Nnm5o5o0k0J5K0K5K0K5nk0k0%%k5j0nJ5K5K0K5K0K0L5J0j0nk0n%k0j0j0j5j5k5
3777a05nK0K5J0L0J5nJ0J0K5L0L5J5m5p5n5o0l0j0l5j0J5J5K0K0%K5M0N0K0j5n5n5nL5K0N
3774g5J0J5K0%k0k5l5j5J5J5J5K0J5j5j0J5%NJ0J0J0NNJ0j5j5k0j0j5j5%k0k5%J0L5K0K0n
3771e5k0j5j5k0j5k0k0l0j0K0L5K5K5J0%k5m0l0l5j0J5NJ0K0Nj0%j0j0k5o5k5NN0K5N%NNN
3769b35J0l0l0l5k0nJ0%%K5K5K0K0Nj5nj0%J0NNj0k0NL5M0J0NM0N5L5NJ0J0k0%nnnj0n%%N
3766g5j0k0k5%K5K0nl0k5j5%Nj0j0K0J5%j5j5J0L0L0J0j0j5%J0K0nNNNNnJ0J5nnNNnj0J0J0
3763d5nNK5N0N0L0L0M5K0k0N%k0nj0nj0%nn%j0%J0k0l0l0l0l5k5m0m5j5J5L5J5k5n%K5L5N
3760d0j0J5nj5j5k0j5k0l5m0k0nJ0N5P0K5nj5l0k5k0NK0K0j5l0l0k0%j5nN%N%j5J5M5O0O0
3757e5%k0%K0J5J0J5J5n%J0K0K5j5j5nnk0%K5nk5k0nJ0J5nk5j0J0L0J0J0J5J0nk5j5j0NM0
3754B0K5J0Nk0n5p5o5n%%J0J0NJ0K5K0L0K0j0l0k0j5NJ0J0J0NJ0K5%l5j0k0k0k5k0l0j0nn
3752b10%%nnJ0j5j5k0j0k5j5k0j5j5J0M0K5K0J5L0L5J0%%Nj5j0l0j5L5K0Nl5n0m5j0J5J0j5
3749c10K0N0L0L5J5K5K5Nj0n%j5J0j0nj5l0l5j5J0%NJ0%nj0NNK5K5Nj5j0j5j0k0m0m5j5NL5
3746b90L0J0j5nnj5j0k0k5nK0N5M0L5K5K0K0K0NNnNj0l5k5j5%J5J5n%j0j5%%k0%j5j0nk0%
3743b60J0NNJ5K5J0K5J5j0l5j5k5l0%j5k0K0J5J5J5j5l0j5l0j0k5l6j0%j0k0J0K5K6K5L0K0
3741c00K0J5K0%k5%j5j0nj0%NJ5J5NJ5J0K0NJ5J5%K5J0%L0nk0j5%l0n0j5K0L0K0NNJ5J5j0
3738a60j0J0J0j0nJ0L0L5L5L5j0%nnnnnj0J0j5j0%K0J5K0K0J5K0J5K0J0J0J0NJ0NNNJ5%k5
3735A15l0k0%%k5j0k0j5j0l0l0j0j0J5%k5l0J0K0j5l0m5m5l0J0K5K5%k0k5nJ5K0J5nj0j0j5
3733b50j5j0j5k0%N0M5NNK5K0M0M0J5j0l0l5j5J5N0N0M5J5J0NJ0J0NNk0l5m5m5k5k5k0k5%
3730a75K5J5%k0n%n%nJ0j5m0l5j0j0l5j5%K5K5%NK0K5%NJ5J0N%J5J0NnNNn%%J0j0n%n%NK5
3727a35K5Nk0j5k5j5J5K0K0J5K0K5L0J5k0j5j5j5l0l5m0k0k5%J0NL0Nj0l0k5nk5j5J5L0K5
3724b25J0J0nJ0nk0l5k5k5j5N%j5l5j0J5NNj5j5%%K5J5N%K0K0N%K0J0J0j5nJ0L5M5L5J5nN
3721a35J0K5N0N0K0j5l5k5NL0K5nnnnk5k0NK0%k0j5n%K5%n0n0l5j5j0j5%NJ0k5o0p0n1k5%
3719d41J0L5L6J0%k0j5NK5K5k5m1k5%L0M6L5L5L0J0L0J5N%j0J0nl0k5nN%j5m0l5j0K0J0j0
3716c25%%j0k0nL5N5K5%%K5NnnNJ0j0%Nj0N%nNnj0NJ0%J0%J0J0NJ0J5L5L5J0Nn%K5O0O0N0
3713A15%k5m5k5m0m5m0j5%L0J0J0%nJ0J0nK0N5N0K5k5l5m5k0k5m0m0k5nj0nnNNj0j0n0l0j5
3710b95NK0K5J5nj0NJ5J5%NN%J0J0nK0nk0NL5M0K0J0j5J0NK5K5J0nl0j0nnj5%J0nJ0L5M5M0
3707D5J0m0m0m0k5k5j5NJ0j5%J5K0nj5j5k0m0l5NK5K0M0L5N0L0j0l5j5k0%L5J5J5J5L0K0J5
3705D5%k5j5j0k0NJ0J0NK5N0N0L5J5%k0m5n0k0%J0N%j5l5%K0J5j0m5m0j0J0NnK0N0L5nl0k5
3702ej5%K5%j0J0j0j5j5k0j5k0k5k0k5K0J5K0J0J5%j0J5j5n0l5k5l0j5j5k0n%J5j5j0%j5%
3699c10J5J0J0J0%k0%j5NK0nK0K5J0K0K0%%N%j0j0j0j5l5k5k5l5j0J0J0j0j0J0%nNJ0NJ0j0
3696c30j0k0%J5J5L0O5M5Nk5l5nJ5M0M0K5NK0J5%%j0J0J5J5K5NJ0j0j0J0L5L0L5L5j0m0l0
3694B5j5J0J5J0J5NN%Nj5j5j5k0K0J5J5J5n%nnk0l0l0j5J0J5J0J5Nj5NnnNj5N%j5Nj5m0n0
3691a20l5J0M0Nk5m0m5l0l0m0k5k0k5j6j0Nj5J0J5K6K5K0J0L5K5J0%k0j5nj5j0nk0j0Nj5n
3688c55%j0j0%K5L5M0J5j0n0k5l0k1nj0k0J5L6L0K0%J5L0j0j5Nj0j5%%n%%j0J0j0k5k1k5k5
3686d41j5k0j0k5n5l0NK5L0J0K0L0M0M5N6L5%l0m0NN5M0K0Nn%nnj0nj0nnj0j5NJ5L0L0J5N
3683b20J0j5m5k5nk5j0J5J5K0J5nj0%j5l5j5nK0nl0j0k1m0o0l0NK5L5M5K0N%N%OJ5L5N5M5
3680b35L5Nm0l5k5nJ5nL0K0NJ0NJ0J0K5K5K5K5nj5k0%NJ0j5m0k0j0j5k0j5j5k0k0Nj0j0J0
3677c20Nnm0l6j5N%j0l0n5m0l5j0NK5M5M5N0N6M0K5J0j0l0k0j5J0K0nk0j5j0j6nj5nJ5NK6
3675c75Nj5oK6L0K5%j5l0NNj0J0J5K0J5K0J5J0K0J5M5N5K5%j0J0j0%J5J5J5J5K0NK5J0j5k5
3672b0l0j0k0k5k5j5J5M0K0K5J5%J5%l5m5m5l5k5k0%K5K0%J0J0J5J5J0J5K0J5K0K0K0J5J5
3670B5J5L0J5%k0m0k0K0M0M0K0nnk0k0k0k0NnnN%%%%nj0nnnj0nnj0l0j0j5l0j0k0k0N%Nnk5
3666a80m0l0l5k5NK0K5J5n%J5NK0K5%K5J0J5K0J5J5J5J5J5K0J5J5%J5K0%J0J0NJ0K5L0%j5
3664A20k0%K0L0K5J5j5k0k5l5l0l0j0j5k0j0J5n%J5nj5J0j5k5k0k5k5j0l5l0j0nnnnK0J5J5
3661a70K0J0J5K5J0J0J5%J5%J5K5n%J0%J0K0K0L5J0j0l0k0j5NK5K5Nl0m0m0l0NM0L0J0nk0
3658el5o0n5l5k5nJ0L0L0J0m0m0m0l5l5l0m1k5N%J0N%J0%NJ1K5N0N5M5L0j0l5m0nM5L0J5J5
3656a60J5J5K0J5K0K0J5K0K5J0J5K5J5K0%%J0nNN%%k5k5k0l0k5l0k5k5j5j5l0nJ0%l0k5k5
3653b35J0J5L5J0%NJ0%J0J0nJ0NNJ0NK0J5J5J5J0J0K0nJ0k0m0k0N%k0m5n5k5%K5K5M5J5k0
3650a20k0k5k0k0k0l0k0k0n0m6k5nNJ0j0k5l0l0k5k0nJ5L5L0L5M0L6J0K5K0K0J0K0L0NnNN
3648b15nJ0N%J5L0K0nj5%N%%n%%nl5m0m5l0j0N%%%J0J5%NJ0NJ0K0L5M0J0%j5j5%K5J0K0K0
3645a15j0l0k0j5%J5j5m0j5%%j5%j5j0nnj5k0%K5M0J5k0m0l5%nnj0j5%%K0M0N5M0L5M0L5J0
3642a05%%J5J5M5L5K5J0J5J0J5J5J0J5J0j0l5l0j5%%j0J0J0j0j0J0nl0k5j0j5l0k5j0%K0k5
3639a15p5n5l5NK0Nn%%N%J5%j0J0Nnk0m5l5k5k5oJ6L0N0L5J5%K5O0M0L5L0NK0K0J0k5j5%K0
3636b0%J0J5NL5K5J0j0k0J5K5%k5j0j0j0m0o0o0m0m0m0m0j0nnnNK5K0N%nj5N%l5k5n%k5o1
3634d21l5j0K0K5nl0k0j5l5l5NM5M5K0NJ0J5J0J5J1K0l1k5k5k0J0L0NK5J6K0J5J5J0j5k5K0
3631c35M0K0k0l5nL5N5M0M0J5J5M5J0J5L0NK0K0%L0J5nNJ0k5l5m5j5j0j5k0%%k5j0nj0j0n
3628a65j0j0nk0N%K0%K0M0K5J0j0k5%L0N5J5n%K0K0K0L5J5k5%k0j5nnnnnnnnk0k5k5k0k5k0
3625a55k0k5nJ0J0nNNN%NNJ0nNNNNNNNJ0NN%J0nk0J0k5j5%j0j5nk5j5j5k0j5k0j5NNNNJ0N
3622b70j0K0L5M0M0M0N0K5M0M5k0j5j5k0k0j5k0j5j5j5j5j5NM0K5J0%k0j0j0NM5K0K0nl0j5
3620f5k0n5o0n5n5nJ0nN%%J0nJ0M0K5K0L0J5L5J5n%nnnnn%NNnJ5N%J5%j5%j0j0K0M0K5L0K5
3617EK5M0J0j0j0j5j0%%%NJ0n%NNK0J5NJ5J0NJ5K5J5nk5l0l0k5l0j0K0M0L5K0k5k5k0%J0J0
3614I0%N%J5%j5n%k0k5o5n5l0j5Nj0j0K0J0k5k0j5k0l5o5n0n0l6%J5J5%nL6L0Nj5k0k0k6j0
3611d16NK0J1K0L0L5M5K5K0J5j0k5j0J0Nnk0nnJ0K5M0J5k5k5l0nj0%%%NnJ0Nnk0l5l5k0%j0
3608c70n1l5j5NJ0K0M0M1M5L5L5M5L5M0L0J5j5j5%%k0k0j5nj0j0j0J0%%j0o0q0o1j0K6L0N0
3605c00N0K5J5nnnl0k5j5k0j5j5m6m0k5J0J0k0m5m0l5l5j5j5J0J0J0NJ0j0N%%%%%K5K0K5K5
3603e06J5Nk5k0n0j0J0N0M5M5K5%J5nl0l0J0L0K0J5L1L0j5m6k5nNK5L1NJ5J5j0k5l1j0L1L5
3600c35L0L0K0%j5nm5l5k5J5M5P0O5N0%k5j5j0k5k5k5J0M0M0J0nnm0n5k5k0J0Nj0n%Nj5%j0
3597c30nj0%j0nnj5J0Nj0nNn%K0%nK0J0NJ0%%k5j5j0%k6k5%j0k0%k0k5Nj0j5nNj0J0L0M5L5
3594d06L6j0k6j5j5K0K5J1L0M5N0M5M5K5nJ0J5NJ0NNj5m5l5k0k5nnk5%j5nj5k5m5nM5L0J0
3592b95k5m5l1%K6J0Nj0j0NnNJ5nl1l5m0k5J5M0J5M1L0K0K5L0%n%n%j0%%j0J0j5Nj5NK0k5
3589c20l5k5l6l0l5l5l5l0J5J0J5J5k0k0k0k0m5l0J0L0K5%l0k0%%K5M5J0j5n5k0NL5N0%nj0
3586f01L5O0O0L0J0J0nnnnJ5J0%K6J0J0K0NJ5J5J5J0nm0k0k5K0J5J5K0j0l5j5k0L5N0L5M0
3584b05L0j5nJ5n%n%nn%%j5j0j5j0NM5L0J0J5nJ0NnK0NJ0nnM0P0O0K5J0J5j0nJ0M5O0O0L5
3581C00J5J5J5%K0M1M5N5L5%k0j5nj5j0nk0l5m6m5m0k5k0%K0K0K0K5J5j0k5n0o0m0l5m0l5
3578D5j0NNj0j5%j0j0j0j0j0j0j0n%k0l0o0q5q0l0j0J5J5nj0nj0J0NJ0NK5L0J0k0k5j0%L0
3575c00L0K0k0m5j5nj5nnJ0k0m6j5j5j5j5n0o0o5m5L0N0M0L5J5j5l5l5nJ5%J0N%NNJ0NJ0N
3573e46NJ0J5%K5M0L0L0OJ5L5N0M0J0j0j5j5nJ5L0Nl5o0l5%J5%J5nj5j0nj0j0onj5N%j0K5
3570c91J1j6k5k5l5l5k5J0N0O0O6M5L5J0n%j5j0j0k0j0j0k0j5K0M0L0j5l0k5k0j1%K1M0%k5
3567c55k0%K0Nj0l1l0j0J5J5nnk0J0NJ5K1NJ5J5J0J5J5J0J0K0J5J0J5J0%%%%n%%%L5M5N0K5
3565f5L0K0nk0k0nj0j5k0nj0j5k0l0%K5j0j5j0j0%j5k0%J5J0j5l5k5k5k5k5l1k5k5k5l0j0
3562e16J5J5Nj0j5NJ0nnJ5M0M0M1M0L5L5M5K5J0j0j5J5J5K0J5K5NL0K5J0%nJ5k0l0l5m5l0
3559a90j0j0J0M5K5K5Nk0nj0L0K5K5j0j0K5K0K0K0K5M0M0J5nj0j0j0j0j5j5j5j5j5nm5n5m5
3557a40m5k5J0L5M0L5M0M5J0j0j0j5k0j5j5n0l0%nK5K5K0K0%j5j0nk0j5J5K0Nj0%nJ0NJ0N
3554h5N%NNJ0nj5m0m5k0NNJ0NNJ0NJ0K0%J0J0J0J0J0J0J0NNj0k0J0K0J0j0k5nK5M5M5K0K0
3551I5K0K5J0J5j0l5k0k0NK5J0K0K0Nl0n0n0l0%J5K5O0L5Nk5m5l0J0K0K5%%n%j5m0l5k0%K0
3549E%J5%Nj0J5NnJ0nj5k5j0k5k5j0k5j5j0NJ5k0n0o0m5%L0K5%j5l5n0l5m6l0J5L6K0J0J0
3546c45J0NK5L0L0K0j5l0j5J0J5J5nl0j5j5J5K5J0NNNL5K5%j5k0l5m0j5j5j0m0n6l5j5k0l0
3543e31o0l5j5j0nn%nj0J0J0j0nnJ0M5L0N%%nj0j0nK0L5L0K5L0L0K5K5M1K0K0M0Nj5%nk0n5
3540c65l6l5l0n%NJ0J5j0l0n5l5k0%J5J0J0j0J5L0K0K0K0K0L0J0J0nj0J0N1O5M0J0j5K5M0
3538a80M0K5J0J5K0J5%NJ0J5%NJ0%%%NK0K0J0l5p0q5m5%Nj0m0l0k5nj0k5nk0k0j0K5N0N0K5
3535b35j5l0k0k0k0%j0j0K0L5L5K0J5nJ5%%J5%Nnk0k0%j0J0K5M5M0Nj5j5m5o5o5m0J0M0K0
3533c10K0%l0j0j5k5o1n5l5j0j0j0j0%J0k5l5l0Nj0j0J5N0M0K0L0L5L5L5L6N5O5L0%k5k5n
3530b65J5J5%l5l5%J0K5L0L0K0J0J0j0j5j5j0J5N%%%N%j0j5%j5j5%nj0l0l0J0J0j5j0k0nK0
3527c35K5K0K0K5K0K5K0N%J5nNJ0j0J5K0%J5J0k5k5k5k5j0Nn%k5k5J0K0K0K0K5J5K5K0L5J5
3525e5j0%J5j5l5j0J0J5J0J0%J5L0L0Nj0%L5K5NK0J5K0Nj5n0n5k0n%%%j5l0k0k0k0k0l0j5
3522a85K0J5K0K0K0J5K0K0N%%NN%J5j0k5k5k5k5k5k0k5k0m0k0J0Nj0j5j0j0l5l0k0m1m5n5
3519e21k0nNJ0NNNJ5K0%j0%M5J5Nj5J0M0K6j0%K0L5K5Nj5k0nK0K5n%n%%nj5NN5N0L0%j0l5
3516b20l0j5%J0J0%j5o0p6o0%O5P1O5N5L5J5J0j5NJ0j5k5nM0M5N0J5n%K0M0K5L5J5Nnm0n5
3514@n5l5j0%j5j0nK0J5J5J5J5J0K0Nnl0n5n0j5J5J0nk5j5k0k0k5j5nl0n0k5j6NJ1j1n0k5
3511d66j5%Nj5j5%nj5NJ0K5j0%K0J0NNJ5K0NJ5NJ6J0J5K0J0J5J5K0NK0%k5j5nK5P0N0M0%j5
3508a25j0nj0j0j0nnk0nj5j0nj0nk0j5J0L0M0K5j0l5l5j0%K5nk0j5%%J5J5J0M0O0M5M5L0J0
3505a5L0J5k0J0K5L5K5Nl5n5m0k0j0J5nm0o0n0l5l5l5l5j0j0nj0L0K5L0L0J5%%K0M0M5N5L5
3503d0J5n%J0J0%NNNN%J0J5nNJ0nn%nj5Nnnnj0j0j0nj0k0%J0j0nJ0n%N%NJ5NJ5K5%J0J5k5
3499A0l0l0k5k5k5m0k0nl5k0j5NL0J5J5%l0k5nNL0L0NK5K0K5J5j0k5k0j0%N%NJ5j0m5o5o0
3497c20k5j0%%J5J5n%%J0j0nNj0N%k0j5%J5L5L5K0K0K0J0K5nm0j0k0j0N%n%n%nnnnnnnj0n
3493c30%nk5n1k5nl0j0NNNJ0L0N6N0K5K0k0%%j0N%nj0NJ5j5N%j0J0K0J5K0K0K0K0K5J0nj0
3491a70%k0m0m5m5m0m6k5j0J0K0K0O1O0%l5k5%M5N0M5N0J5nNNJ5nJ5nj5k0j5j5n5l0j5NM0
3488b20M0J5%k0%j0j0k0k0j5k0j5j5l0j0K0M5K5L0L0K5K5L0M5M5Nl0m5l5m0m5j5J5J5j5l5
3486b55m0m0l5j0j1k5n5q0l5J0%J0K5L0J0nJ0L0M5L0L1K5L0K5Nj5k5j0j0l0NK5J5J5K5M0L5
3483b05J0nk0j0j5k0k0k0l0j5NL0M0O5L0J5%k0J0J5NK0nnn%%j0j0N%%J0j0k0j5J5K0NJ5K0
3480a25Nk0k5k0l0l0n0n5k0j5NM0L0Nl0j5nJ0M0L0K5L0L0M0K0L0L0N0J5k5j0j0k5k5j0k0k0
3478a50k5k5k0k5J0J5L5%k5k0%K0K0%j0l5m5m0k0NNNJ0Nk0k5j0l1j0l5l0j0J5J5j0l0n0k0
3475e61J0L5K5j0k0k0NK5N5N0K6K5K0K5L0K5L0K5%NN%NNnJ0J5J0J5J0J5J0J5J0K0NJ0J5J0
3472a5J0%K0J5J5k0k0j0J0Nnk5k5NK0J0J5k0l5l0l5m0l5j0J0%%j5j0k0%K5K5K5K5%%n%%nj5
3470a60NK0K0%k5%J5NNj0%j0%k0%%k0%%k5n0p0l5J0J0J0J5J0J5J5J5L0NnnNj0j5N%j5k0l0
3467c10k5k5k5%J5L5K0NNK5J0K0J5J0NJ0NN%J0J5nk0l5l5j5%J5K5O0N0J0j5l5n5m5l0%j0m0
3464c55l0j1k5k5l0j5J0%k5l0m0j5nJ0J5NnK0NN%J5O0O0L6J0l1m5m0l5l0nL0J0J0nj0J0j0
3461e11l0j0k5j0k5k0j5J0J0J0J5J0NJ0J5K0K0K5K0nk0j5j0k5NL0J5M0K0%j5n0n0k0j0J5L0
3459e41K0K0L5M5J0nNM1L5Nk5k5k1k5%K0J0J6j1j0j0j0l0l0l5k5K5K5J0k5m0j5J0Nk0k0k5
3456f11j5j5J0K0M5K0NJ5J0K0J5NL0K5K0L6K0K5K5K5L0nJ0J5nk0j5NL0M0L5K5j0j5%j0j0j5
3454a85l5m0j5J0J0J0J0N%N%k0j5j0M0M0J0nj0J0K0%J5M5J0k5NnJ5K5j0j0j5k0j5%k5j0j0
3451a95j5NL5L0J5J5J0J5%%j5J0nnJ0j0%K5K0%nn%j0k0Nj0nJ5M0K5K5K0%k5k5j0%j5%J5N%
3448c5K0J0N%J5K0K0%k5%J5J0Nnj0%j0%nnnJ5J5J5J5J5J0L5nl5n5m0m5k5J0j5j0j5j0%l0l0
3445a65l0j5J5K0%k0k5NK5N0N0J0j5J0nm0l5k0K0J5NJ0K0NK0K5Nj5nj5j0k0j0j0j5j0J0Nj0
3443a65l5l5l5l5k5n%L0O0L5j5n5n5l5k6%nn%%j0k0l0%K5J5J0L6Nj6nNL6L5M0L5j5j0k0j0
3440c00nJ0NN%k0j5%K5L0K0L5J5n%J5%J0J5%m0m5n0l0j0N%nNL0N0N0O0M0J0k5l5l0nJ0j0l0
3437b15k0j5l5k5%J5M5L5Nm0n5l0%K5L5L0K0j5j5J5N0K0l0n0k5J0%j0NnnNNnnnj5%Nj5%j0
3434c20j0J5J0n%NnJ0J0j0k5K0K5Nm0m5o1l5k0%nJ5L5N1O0O0O0O0M0L0nm0m5l0%j0J5J0J0
3431a65J0J5K0J0K0K5J0J5K0nk5l0NK0K0K5J5Nj5j0NK0M5K5L0K0%J0J5k0l5l0k0J0L0K5J0
3429A25N%J0nk0l5k5k5%K5%J5J0nJ5nnJ5Nnj5nnk0j0j0nj5k5nk0j5k5m5l5l0l0l0l5k5%J5
3426b95J5nk0%J0l0l0j5l6k5K5L6L5K5%j5j0%k5nj5j6J1L0K5K0j0k5k0n%%%NJ0J5NJ5NK0J5
3423b80Nj0j0j0j0j0j0j0j0J5J5J5J5J0J5J5J0K0J0J5J5J0J5J0J5J0j0nNNn%%Nnj0J0%nNn
3420a40j5nj0j0j0j0k0nNnNnl0m0n0k5NJ0K5nj0nnj0J5K0L0J0j0k0l5%J0J0K0Nj0%j5%J5K0
3418c00K0K0J5J5J0J5J5k0n0p0m5nL5L5J0J5J0J5J0j0j5J5K5K0K5K5NJ0nJ5K5K5L0K5NJ0N
3415a5J0K5M5L0L5M5K5L5L0J0NNN%J0%J0j0k5k5nnl0k0j0j5j5l0nj0k5k5nnK0J0NJ0k5j0%
3412E5j0j5%k0m0m5o0l0j0%J5j5o0o0p0n6k0nk0nNJ0%J0nk5k0nj5j5j5j5J0K5K5J0k0j5l5
3410e61nJ5J5J5K0K0J5J5K0NJ0%J5nJ0K6j0k6j5j0l0j0Nj0%L0K5J5l5n5n5k5K5L0K0%j0k0
3407e31k0k5j5%k5l0NJ0nK0%%L5J0K0L5L0M5L0J5J6NK0M5K5L0L5L0L0L5K0%K5J0NJ5L5K5K0
3404C0M5M5M0M0L0nJ5J5j5m0nl5m5j5l0l5j5j0j0j0J0K0K5J0j5k5k0j5l0j0nl0nJ0%%%k0n
3402a15j0j0n%k0k0k0k0j5J0K5K0J0K0J5K0J5n%Nj0J0K0NJ0Nk0Nj0m0j5k0m0k5k5l0k5%%%
3399c05nK0K0K0J5L5K0M0J5J0k0j5%j5j0j0nnK0%J0N%J5nJ5L5K5J5J0%nJ0M0L5nm0m0m0k0
3396a15J0M0M5j0l0k0%J0L0J0j0j5J5nn%%n%%nnj5j0j0j5j0j0j5j0nj0j0j0j0k0%%%%%%%j0
3393b35J0j0j0J0j5k5J5%j5N%NNNN%NJ5J5NK5J0J5K5%J0J0j0J5J5nJ0J0k0j5%L5L5K5j5m0
3390g5m5k5%nj0l0l5j0NK5J5K0k0k5nl0k5Nj5j0K5K5L5K0j0l0j0k0l5nk0k5Nj5j5NK0L5L5
3388b75K5J5%NK0L0N5O0K5k5l5l5l0l5l5k5l5k0K0Nn%%J0j0j5m0l5k1k0l0m5n%K0K5NJ0K5
3385d21K0Nl5o0m0m5k0Nj5j0N%J0%NN%N%k0Nj5j5Nj5nK0%j0K5M5M0N0M0Nk0nj0l0l0j0K0M0
3382d76K0k0l0k5%K5K0j0l0k5j0J0K5J5K0J5n%NK0nj5K5J5n%J5J0%%K0J1J5J0J5K5J0K0J5
3380b75j5j5J0L5M0L0j0l5m0k0J0Nk0J5L5L0K0%NJ5%K0%K0L0J5M5J0j5nj0j0k0j0nk0j5nk0
3377a75nK0M5L5K5K5M0L5K5nk5k0nk0j0k5j0%k0%j0k0Nj0j0J5%%K0NNK0nn%nn%j0j0NJ0J0
3374f5J0J5%K5J0J0k0k5j5k5j5k0l0j0NNK0%%K0N%nm0m0j5K0%m0o0m5k5j0Nk5k6j0l5l5l5
3371e21j0%nk5l0k0K0P0P0N5J6J5K5NNn%%%%%%K5L5J5N%J0L5L0K5Nj5NL0L0%k5o0o0n5o0o1
3368d21m0j5%nj5k0%%j5j5NJ5NNJ5K0%J5J0J0NNNJ0NNNK6K5K5K5nk0k5nL5J5%NJ0nl5n0m6
3365d31o0o5m5%K5N5L0j0k5NM0M0nk0j0nk5k5j0J0K0J0K0L0K0J0%nnJ5N6J5NNK5L0J0NN%j5
3363b75m0o0k6NL6Nnl1k5m5k0NK5K0Nm0m0m0m0j5k5l0k0k0l0j0NNJ5L0L0J5j0nj0j0l5m0k0
3360g66%NNL5L5L5L5M0M5M0M5M5M1M5M5L5L5L5L0K0k0%%nnnnJ5N0P0O5J5l0m0m0m0k5j5j0
3357a40k5l0m5m0m0k5l0l1l5j5j0J0J0%k5k5k0k5nK0L5L5K5NK0K6%J0l6NL6K0%k0j0j0l1k5
3355d41J0NK0M1M0K0Nj5n%j0nnnj0n%nJ0M5M0K0k0%J5%%%L5L5Nj5m0m0k0%Nk5l5k0l1l0j5
3352d46Nnj0Nj5j0%nj0j0nnnj0nK5L0L0L0K0M1M5J5l0l0%J0J5nj0K0J5%NJ0j5n0m6k0j0j0
3349d46k0%nk0nj0j5N%j5m5m0k0%J0NNNnl5l5%K5K0M0M0M5K0n%L5L5K0j0l5j0J0J5J5j5n0
3346d91k5k0n%J5M5M0K0n%%n%j0nNj0j5%Nj5m0n0n5l5j5L5M5M0K5J5j5j5K5P0N0L6%l1k5n
3343d21j0N%%nNNj0l5l5%N0N0M1%J5K0Nj0%nk5l1%L1M0K5J0k0m5k0K5M5L0%J0L0L5Nj5nj0
3340b20j5l5m0l0k5m6m5k5j0J0NK5J0K0L0Oj1k0k5l5k5l0j0j0k0nL5M5M0L5M1L5M0L5J0j0
3338b70k5m0k5nJ0K5K5K0J5K5J5j5m0k5k0nj0j0J5L0J5K0K5L0L0K5%j0%nk5j5j5k5j5j0J0
3336b75nnl0n5n1l0NL0K0%k0Nj5n0m0j5%nnj0%l5j5j0K5K0nk0l0j5j0%J0j0%nj0j5j5nJ0M5
3333f41O0L0%j0j5%J5NK0K5L5N5M1J0J0%NL5N0N0K5J0%j0nj0j0%%nk5n%K5M0NJ0J5J0J0Nn
3330a40K0NNJ0%%k5j5j0m5l0%%J0J0J0J0k5l5k0l0n5n6j0K5L1J5%k5l6l0j0j5nJ5K0K0K0O
3327c85%onL1P0P5N0L0N%j5j0j5j5l0j5%K5J0k0l0l5m5j5J5M0K5Nj0k5l5l0nJ0K0k0k5m1l5
3324d56m0l0m0l0nJ5K5K0M0M5K0J0NnNJ0k0k5J0J0J5j5k5l5j0K5M0K5%j5%L5L6M0L0L0K5N
3322b30k0m5j0nJ5J5nk0l0k5J0M0K0J5K5K5k0n0m0j5%J0L0K5J5L0K0nk0%K0J5%k0j5j5J0M0
3319b10L5NNN%J0%J5nj5J5L5J5j0n%J5J0J0%n%%L5L5L5L0K0nj5m0n5l5l5o0m0m5l0n0q1m5
3317d56k0l0k0J5nnnNNj0j5k0k0k0j5k0l0j0NK0K5%j0l0l0j0K0M0L5K0Nj5j0%J5J5NK5L5L0
3314d86Nj0l5n0m0m5j5NL5K5K0k0j0N%j0%nM5M5K5%j0%n%J0L5O5N1J5n%N%K0%J0K0nJ0J0n
3311b95%j0%j0l0o1n0k0K0J0j5N%j0J0%J0NNK0L1%k1nnj5NK0L6L5J5%k0k5nJ5%m1k0L1N0N0
3308b85L0Nj0l5m0j0J5n%N%%%j5nJ5L0N0L0j0l5k5j5j0k5l0j6l0k0nNJ0j0NNj0J0k0l5m0j5
3305e41k0l0m5j0nN%%%%%%nj5k0%K0L0L5J5J0NJ0Nk0nK0K0%k5k0nJ5L5M0J0j0nk0nJ5L5K5
3302d56K5N1N0L5%j5l0j5l6l5m0n5l5Nj5n%n%j5N%nj5NK0J5NK0L5%m0n0k0%J5L5J0j0%NJ0
3299e51nj0J5K5J5nk0k5j5j5N%J5K0K5J5k0m5l0k5j0j5j5k0k0K5J5J0j0j5J0K5Nn%nj5l5n5
3297g61m6m0k5NM0O1L5nl5j6%NK1j0l1l0j0nj0j0K0Nj0l0l5k5%J5J0%k0l5k5n%L5L5M0L5J5
3294h42nj0j0nJ5M0L0K1K0J5J5K5J5K0K0J0%j0l0NL5J5j5n0m0j0%J5M0K5L0N%nK0M0L0Nj0
3291e31J0J5j0j5j0K5L5M0K5%n%nj0%Nj0j5j0j0j5n0n0n0m5k5nk0j0J0L5J0K5N5M0K0NNK0
3289e21M0N0M6K5J5K5J0K5K5M0L0N%%K5K0N%j5j0j5j5j5k0%k5j5Nnnj5%nj0J5J0J5J0%K5K0
3286b05Nk0%J5L5M5L0Nm5l0j5nj0k5j5j5l0m5n5n6m0n5m5n0m5l5k5j0K0N5O0M0M0M5M0N0M1
3283c50J5%J0J0NK5K5Nj5k5j5k5k0k0k6j5k0k5k5j5j0k0l0l0%J5N0Q0O6L5K5J5nnNK0L0K5
3281b35K5K5K5L5K0L0K0%j0nK0L0j0k0k0nNk5j0j0j0j5l0j5l5j5NJ5K5Nj5j0j5j0j5j0k0n
3278b85j5k0k0j5j0k6k0j5nj0l5n0nM0N5M0L6%l1j5J0J1j1j0J0N%k0nJ0%%k5nJ5K5M1J0nj5
3276c65k0%K5K5J5j0nJ5K5L5%j5J5J5J0K0K5K0nk0l0k5l5k5L5K5M0K5K0K0L0M0K5%j0l0j0
3273a00nNJ0j0J5K0J5J0J0J5%j0j0j5m0m0l5nnk5m5l0l5k0k5k5m6l0j5J5J5J0J5nm0k0%%k0
3270e01l0l0NJ0J5L0M5M0K0nj0j0nnj0nnj0nj0j0j0j0j0k5%j0j0K0M0K5L0J5J0nl5l0j5J5
3268d91J0%k0nj0%%%%%%N%J0J5%K0K0%L0Nk0%J5L6M5L0j0l0l5l6m0l5m0m5k0n5o5l0n1n5j0
3265h62j0l0%nl5k0k0J0L0NK5M0L0L0M6M5K0N5K0J0J0nJ5P0O5O5O6M5NJ0L5K0K5J5K5M0L5
3262g5M5L5nNJ5j0j5J0%j0m5m0l5n0k0k5l5j5j5m0k0k5j5ok0nnk0k0%N%J0%%J0J5j0J0N%J0
3259d06M1M5M5M0K0NK0NJ0J5K0J0J0N5J5L5L5K0M0K5NNJ5nJ5NnJ5k0l0j5k5k0k5l0j0NJ5%
3257@J5K0nK5%NK5%K0J5NK0Nl0n5n5l0j5%Nk0%K0J0NNNJ0NJ0J0J0J5J0NJ0J5L0L0L0L0nnn
3254B00nNK5J5J0NK0K5%j0k0k0j0k0k0%l0m0k0k5l5m0k0k5l5J5L5J5K5J5%j5l5j5nM0N5K0
3251H0NNK0K0J5K0J5nk5l0j0j0k0k0nnk5nj5%NnJ5J0nnJ0K0J5%%nnl5n0j5%K5K5J5j0nJ0L5
3248E0J5j0j5m0o5o0m0j5N%nk5k5nK5L5J5j5n0k0J5J0J0%nn%%%%%%J0NN%NN%K5K0nk0j5J0
3245a75J5J5L5L5N0N5M0J0j0j0nj0j0l5j5j0k5nj5j5j5j0k5nj5k0%k0l0%nk0k5n%n%%%%%%
3242b85k0j5j5k0j5k1j5j5k0j5j0l0j5j5k5j0J5L5K0K5%k5k0%NNJ0NJ5%%K0L0K5L6K5%j0n
3240c50nm1l5j5NL5L6M0L5N0N5L5%l0o5m5n0k5k6k0l0l5k0k0m0l5n5n5m0k5J0K5L0J0n%%N
3237f96NJ5j0j0k5j5J5M5M0K5nn0n0l0nL5N0K0nj5NK0M0J0%nJ0L5L5%%%J5L5K0k0k0k0k0k5
3234e51j5k0j5j5j0j0j0nj5%k0nnnnnnnj0k5k6m5j5%K0M5M6M0Nj0j5%%J0K5N%%NK0nj0K0J5
3231f26J0J5J5J5J0J0K0K5%J0K0K0J0NK0L0K1J0L5K0K0L5J5%nn%%nNn%J5J0NnJ5J5%J0NNJ0
3228a65J0NK0%NK0M5M5L5J5J0L5L0J0k5n5l0j5j0K5J0nk5l5k0%nj5j5k5k5j5k5k0k5k0k0k0
3226b95j5k0n0l6j5%L0nj5k0j0J0J0j0L0M6L5L0J5k0%%M0M0L5M0L5M0L5M0L0L5L0L5%j5m0
3223G5m5k0J0J0k0%%%nj5j0K0K5%Nj5J0L0J0nk5n0m5l0%%L5M0nj0j5k5nj0j0j0j0j0j0k0n
3220a60J5nl5l0k0nj0j5K0M5N0J5j5l5n0j0J0j0l0l0k5%nk0l0k6k0l5m0n0k0%J5J0K0J0j0
3218e31l0l0j0%K0J0J0L5N5N5L6K0%J0J5nJ5N%J5nl0l0k6%j5j0k5k5k0k5j0nJ5L5M0K5Nj0
3215d21K0K1K5K0j0j0J5L5M0J0j0nj5J0%j0%j0Nj5j0j5j5j5j0k1%k0l0K0%k0%j0k5%J0j0n5
3213e31o5m0j5k5k5k0%j5%K0L5L0K5L5L0M0K5j0m5l5k0j5m0k0k0l0k0l6j5NNNNJ1oK6nk6n
3210g87j0k5j5j0l0nNj0N%j0J0j0NNj5j0NJ0K5nl0q0o0k5NK0J5%K5K5J0L0J0J5L0J0K5N0O6
3207g31O5N0L0J0L5J5K0K0K0K0K0J5J5K6N0N0M5N0K5%J5J0K5K5L5J5k5m5m5k5nn%%nnJ0j0
3205a85m5n5n5n1j5j0k5%n%%%nNj0J0%%N%K5K5Ok1l5%L5N1L5K0nj0j0%k0%%k5J0k5n6n0o0
3202e51n0j5k0j5j5j0J0J0nl5m0k5m6%J0j0J0L6M0M0L5J0%NNJ0%nJ5%j5Nj0k0J0j0nNj5j0
3199f71NK5M0O5O5M5nl5m0j0%j0%k0l0j0l0k5j5k0k5%%%%J0j0j0J5L5L5L5M0M5K5K0M0P1K5
3196c25j0j0%L5J5K0L0J0J0L5J5K0K0K0j0k5k5%J0K5K0K0K0%J5J0J0J0NJ5J5%j5l5m0m5l0
3194a65n5p5q5n1m0j5Nj0j0nk0m0n5l5k0k5l0j0NJ5j5o6l0NN6O0L0%k0j0nj0j0nj0nnl1l0
3191h22%J5K5J1ok0NM1O5N0J0k5j0n%j0j0nnk5k5%J5K5K0K5%%N%nJ0NnJ0L0K5J5J0L0K0J5
3188d96J5NJ0J0J0NNNJ0k0m0m0l0j5k5k5N%%Nk0j5NL5M0N0M5N0K0nk5k5nJ5NNL0N1N0K5j5
3186b90m5m5k1nJ0Nnj0l5k5k0k5k5j5l5m5m5o0l5J5J0J5K0NNNNK0n%J5%n%%n%nN%%J5nl5l0
3182g26m5k1NL1K5J0%%L5M0K5K5K5K0Nl0n0n0nnnnm0k0J0J0j0j0nj0J5M5M0K0J0NJ0%J0NN
3180f06NnNJ5j0j0J5NnJ0J5%K0NJ5J0NNl0j5j0j5j0k5nJ0NNJ0J0NJ0J0j5j5k0j0nl0j0j5k5
3177f96k0k5k5J0J5K0J0J5L0L0J5l0m0k5m0l6%L6M5J5%J5NJ5K5L5J0j0j5l0%J0K0L0NK0K5
3174e36J0K5L5K5M0L1J5K0%l0m6nK5M6%j0%%J5J0K0J0NK0K5%l5p5o1m5k0j5k0j0j0j5j5nj0
3172e86j5j0nnNnNJ0nj0J0Nj0%n%%j5NL5J5J5L5L0J5l0m5l0%K0K0nnj5NK0K0M0%m0l5n0l5
3169f51NNnJ0J5nNNj0k5k5nK5J0k5n5l5k1J1J0J5K5K5J5nk0k5%K5K0K5K0Nj5J0j0%nj5J0N5
3166f06N5N5N5J0k5nn%nNj0%n%%j0J5J0nnJ0N%j5l0k0k0k0k5j0l5j5Nj0nJ0M5L5J5Nj0j5N
3163e71Nk0%%NL0J5J5nl5j5j5j5J0nnL0L5j0m5n5l0nj0j5%k5o1o0j5K0O5N6L5J5NNk0m5m6
3160g82l0k5l0k5K0J5K0K0J0K5K1J5L0L0M0K0j0%j0nJ5L5L0K0K0L0L0K0j5j0j0j5nj5nj5k5
3158e66nj5k0j0k0j0k0j0k0k5%L5M5M0M0N0K5j5l0%J5J0N%j0Nj5k0J5J0j5l5k0J5M5N0K0j0
3155d66l5n0l5J0L0J5J5L5N%%n%nNj0%%%%%J0nj0J5j0J0J0j0%J0nJ0%%J0nnJ0NNJ5L5L1K5
3152c40K5L0L0K0Nj5Nn%nj0NL0K5L0L0%k0nnl0k0j5l0j0l0k5j5%J0J5%%J5nJ5N0M5O0M0j0
3149a10k0nk0l5k0l5k5%J5J0%%j5nj0k0nnj5j5k5k0k6k5j0K5N6K5k0m1k5J5J0k0l0k0J0nj5
3147d76nj0nj0j0j5j5nk5NM0O0L0K0K5K6j0j1j0j0nj5j5j0m0n5m0m5l5%K0J5%%J0j0k0k0l0
3144g06j5k0k5k1k0k0J0Nj5k0k5NK0N0M1O5L5%k0j0j0j0n%j5j5Nj0j0J0J5J0J0K0N%K0%j5
3141f81k0N%j5k0NK0L5L5K0nnj5j0Nk0k5NK0%k0k5k0%%j5j0nnnk6k0J5J5Nj5nnK0L6K0L0N
3138f96J0NNj0k5k5j0J0L0J5K0K0J5K0K0J0j0%%k0m0k5k5m5j0J5M5M0K0nnK0K0K0J5Nj5%n
3136e91%%k5J0J5nNNNNJ0N%J0%NN%%NJ5nk0l5j0%j0nnnK5M0J0NJ5Nj0nNj5l5k5J0J0j5j5j5
3133f26j0k5%j0j5nJ0N%N%NN%J0%NnJ0N%nnnj0j5l0l0j5L0O5N5M0%k0j5j0nnnnj0%j0nj5k5
3129f91l0j0n%n%k0k6l0j5NK0K0N%j5%j0j5nJ0L5L1nk1k0N%k5m0m5m5k5NJ5L5L0K0K5L5%j5
3126h22NK0K6%%NJ0%nJ0J5j0j0J0J0j5l1j0NK1j1m0l5j5j5nK5L0K5J5nk5j0j0j5j0k0l0l5
3124i52j5J5N0M5K0j0l0l0j5j0l5l5j0nj0nnj0nNj5k0l0k0l0k6J0K6K5K0J5J5J5J0j0J0%n
3121a057nj5NK5J0%k5k5%L5O0M5J5n%n%%%l5j0NJ5J0j5n%j5k0k5j5J5K5L0J0nk0k5nJ5J5J0
3118i87K0M0K5J0nj5nj0j0k0nNl0l0k0NJ5%k0%j5k5k5NK0%j5l0n1l5k5J0M5L6K0K5L5L0L5
3116i97L0L5nnnn%%%%nNL0M0M0N5L6N5K5nJ0K0j5j5j5j5nJ0M0L0%l0j0j5j0j5j0j5%N%Nk0
3113g46k0J5J5L0L0nj5J0K5J5Nj0m5m0j5NJ0NJ0j5j0%k5k6l5k5l0k5J0nj0k0N%k0nJ0Nj0J0
3110i42nN%j5NJ0j5Nj0nNnJ5%J5%J0J0%J5J5J5J5J0J5J5J0j0l0k5j5j5k5l0j0J5J0%K5J0J0
3107h97K0Nnj5k0%N0N5N1N5N0%k5m0j0NJ0j0j5k0nk1nL1K5%nk5j6j0J6J0J5J5J0j5nN%nn%
3104g46%j0%nk6m0m0k5NL0J5J5K0J5L1Nj5k6j0l0j0k5l0j0j5%nj0K0J5nl0m5k5J0L5%k5k0
3102a012n%Nn%J5j0nNK0J0J5J5J5J0K5J0j0n%k0nnnj0j0l0k0j5j5k0l0j0NJ0J5%J0J0J0J0
3099a032N%NN%%J5j0NK0J0J0%k0nnnJ0%%k0n0m5l0k5k6K6M0M5Nj0j5k5k5j5L0L5N5K5nNNJ0
3096a002%NN%%k0l0l0k0K0O0N0L0J0nNN%NnJ0%k0j0j0j0j0nj0NM0L0J5j5k0m0%K5K5K5L0N
3093h57J0NN%k0m5m5m5k0K0M0M5N0K5%j0k5k0j5k5k0k5k5l5n0l0J5L5M5N%j5m0l0k5k5k6l0
3091a203k5%j5j0NJ5L5M1K0J0J5K0Nj0j5J5L0L0K0nk0k5j5nK5K5nl0k5j5j5k0j5l1j5nl5n
3088a253J0%%n%K0M0Nk5m0m5l5%K5N5O5L1j6m5n0l0NM0L5Nm0l5J0K5%l5n5m0o0m0j5NK5M0
3085a423N5N5O0N0J5n%J0n%L1L5L5%l5n1k5j0k5j5NL0L0J0J1J5K5nj0k0k6n%K6J0J5J5J5K0
3083a087J0l0m5k1J6K0K0J5K5J5%J0NJ0NJ5%j5k5k0k0j5k0j5k1l0j0%K5%k0nnj5nnj5%k0j0
3080a283nNJ0J5Nk5NJ5L0M0K0L1L5L0L5M0K0j5m5m5k0%K0NJ0J5J5K5J0j0k0nk5k5j0k5j5%
3077a137%%%j0nj0%NJ5J5Nk0l6l0k5j0J0J0j0j5m0m0k0j0j5j0j5%nj0NJ0J5K0Nj0nl0o0o0
3075a523n1j0K0%%J0%J1J0%J0nl6k5j0J5J5J5J6J5J0J0J0K5%J0J0m0n5m6n0m5n0m5n0j5NJ0
3072a829j5j0NNj0j5j0j5%L5O0O0M0J0NJ0N%J0J0NJ0J0NJ0K0%NJ5J5J1J0J0K0%j0K5N0K5j0
3069a423l0L0P0O0L5j0k5k5j0l0j5j0l0m0k5m5k5j1J1J0j0k6l5l0k5K5M0L5K6J5%J5nm1o0
3067a614n0n0k5j0K5N5N5L0%l0k0k5J0K0N0N1O0M0L0J0K0K0NK5J5J0K5K5l0m5j5J5nn%L0K5
3064a273%k5k0l5j5K5j0J0J0%J5J5nJ0J0J0J0NJ0K0%k0j5m0%M0L5M5M1Nk6nnk0%j0nNJ0J0
3062a188J0J6N%K0J0J5K0Nk5k5k5k6%J0N%k5m5k5l0l0J0j5j0j0j5j0j0nk5l5%M0M0N5L5J0
3059a273NK0%k5l0l0k5nJ0J5nJ5%NNNNNNk0m5m0k5%j5k5NL0K0L0K5Nj0j5%K5J0k0k0k5nj5
3056a428j0n%K5M5O5O0M0J5nj5%k0k5%nk0j0j0k0%nK0K5j0m0n5p0l5K0L0K5K5M0N0K5n%%%
3053a283nnn%nn%%%%%%Nj0j0J5M0K5K0%k0j0k5l0j0J0J5L0J0j5J0K5M0K0%L6%m6n0j5nnj5
3051a273m0n5m5m0j5%%j5m0m6m0j5%J0K0K0K0K1J0J0nm1l0j0J5J0%nL1L0%m6m5%K5L0nnnL1
3048a538K5%J0NK0O0M5L0J0nN%%%k0k5NK0K5%J0J5J0J5J5J5%NNNNNNN%%j5J0nnJ0j0j0j0k0
3045a268%j5j0j0j0j0j0j0j0j0j0%k0j5%j0j0l0l0nK5K5L0L0L0Nj5j5%M0M0Nm5n5o0k0K0M0
3042a413L0l0o5p6n5j5%J0J0J0J0J5J5J6J5NNJ5nk5l6m0k0NK0K5J0j5NM1K0K0%nK0N0M5M5
3040a338M5nl5k0j5l5j0k5k0J0J0NJ0J0J0nK0L0K5L0L0%k0%j0j5K0NnJ5j0j0K0Nj5%n%%n%
3037a303nnn%m0m0o0k5J0Nj0K5K0j0NK0k5k5j0l5j5k0l1j0%nJ0n%%%NJ5J5OK5J5J0L0Nj5j0
3034a488j5j0j5j0j6j5n%j0%nnn%nnj5J0j0%j0%%J0NNJ5j0J0J0k5k0l5j5k5k5j0l5j0j5k0
3031a824nj5j5j0j5nK0NJ0NJ0NJ0N%NN%N%NK0J0L5%k0j5k0k0l0l5l5k5nJ5J5%l0k6%J5M1J0
3028a899k5m1m5k5j5J5L0M5N1K0K0j0nJ5%%%NL0L0K5L5K5j5n0o0o5m6k5j5j5%%j5j5%nj5k0
3026b080%k5nL0J5j0k5l0l0J0N0O5O0L6K0Nj5k1%J1Nj1K1L5K0Nj5k5%M0N0N0J0n%k5k5k5k5
3023a859NJ5J0J0Nj5j0nnj0j5%K0L5J0l5m5k5j5j6k0j0NN%nj5NK5K1K0K0%k5k6nK6L0K5L0
3020a839j0j5nj5nnk0l6o0o5n0k0k5k0NL5L5Nj5k0j5l5l5j5J0NJ0J0k0k5j5k5k0j6m0nJ5J5
3018b346J5J6J5J0K0J0n%k0n1m0l5j5K0K5K5J0Nn%k0l0m5n0m5j5L5N0M5M5K0K5L6J5j0j0k5
3015b325o%k0j0j0j0j0j0j5%%%%n%%%K5M0M1K5j0k0k6m5l5k5nNj0l0j5k0%K0K0nk5m5l5nJ5
3012b586Nj5k0j0J0N%J5N5N0K0j5l0l5k0%K0Nj5k5%K0J5%j0%K5K0J5%j5l0k5l0k5j0K5J0%
3010b601nnj0nj0n%j5j0Nk0%%j5j0%j6%Oj6m0m5m0m0l0%%l5m0n5m0n1o5n5k5nj0j5nJ5L0L0
3007c253M0K5K0L0M1M5J5K5M0O0P0Q5P1N5M5L5M0L5K0J5j0j5n%%%n%j0%%l0j5j5j5j5j5j5
3004b606NNj5j0m0j5%L0M5O5O5M5J5j5n%J0J0NNj0m0m5j0nK0NNJ0NJ0NL5L0L0K5j0k5j0J0
3001b366K5K6%j6k0k5k5k0J5J5J5K0%L1J0J5n%nnm1m0m0m0m0m5o0l5K0J5K0J5%nJ5k0k0j5
2999b631J0J0k0j5k0j5j5k0k6nk0j5k0j5j5k0k5nJ0J0NJ5K0J5%%J5J0k0k0J0J0nj0%L5M5P1
2996b666N5N0K5%j5l0m0m0%N%J0j0J0J5j5NNNNk5l0NNK0j0l0j5j6J6n%K5M5L5L0j5j5nk5j0
2993b646j5j5j5nj0nnoj0nnj5j5k0j5j5j5j5j5j5j0j5j0j5j5nk0k0k0l5j0k5k0k1k5%J5J0
2991c123NJ0OJ0NK5K5L0J0L0K5J5L0J0nNJ0NK5J5k0l5l5k0Nj5j5k5m0m0m1j0j5k0l5l0l0j5
2988c268k0k5j5k0k0k0k0l5l5l6l5p0p0p0p0p6p0l5m0k0j5k0k5l5p0m6n5n0k5J0j0l0l5n5
2986d531j5L5O5P0M0j0k5NL0O0N6N0O0O5N0L0K5L0M6M5L5N5M0K0N%K0M5N0N0M1L5N5J5J0J0
2983c333J5K5K5N0P5L5M6M0L5%j5k5%k0j0%k5j5%j1j0k0n%k0l0l0l0l0NNNJ0j0k5k5nk0k0
2981c363k5j0L0Nj5k0J0%NNnj5j5%%j5%j0j5j5NL5K5Nj0k0k0k5k6j5NK1%J5J0J0k5l1nnnj0
2978c534j5l0l5j0k0l5l0j5K0%%K0K0nJ0N%j5l5n0n5l0j5%%J5J0NK0J5K5J0NN0Q5R0N1N5M5
2975c373O0N5L5N0M0N6M0M0N5O5O0O0P1N5L5K0Nm0l5l5m6m0m5n0m0k5l5p0j01r5n0l0n0m0
2973c398k5k0n0l1k5l5k5j0J0J0nk0j0%L5N5N6O5N5N5O0P0N0M6L0K5M5O0M5L0J0%j5j5nK0
2971b857K5M0J0k0l5k0l5o0m0j0j5j0nnj0nnn%k5k1k0k0J5K0J6J5K5K5J5L0N0P0O5N0L0J1
2968b711J0L0M0L0L5M0L5K0K5L0L5J5j0n5n5l5j5j5m5o0q1r0q5o5m0m5n1o5p0m5k0%K0L5J5
2966c243nJ5Nnj5k5J0N5R5J11J05P0K0nk5k0j0J5K5L5M5Q1J20J70J91J90J76J60J81J95K16
2964a067K05J96J75J51J45R5P0N0K5%l5o5q5r0j05j46j40j40j56j40j36j55j50j36p5m5n0
2962a804o5m5n1n0m0k0%Nk5m0l5j0NJ0J5J5J5%%j0Nj0k5n5n5l0l1l5l0l5l0m0l0m5o0o0m6
2959b742m0l0m0l0nJ0J0nl0l5l5k5J0K5K0J5K5J5K5K0L0N0M6L0J5nNNj5j0k5%M5M0K0%%%j0
2956b621%%m0p1m5l0m5m5k5k5j5j5k5l5m5j0J0K0M0J0j5k5%j5j5nk6l0nk5m5m5k5j0j5m5n5
2954c413n0m1k0%N%J0%l5n0n0m0k5k0l5k0K0J5L0Nk5n5n5l0j1j0j0nNJ0K1NJ0K5J5J0K5J0
2951c779J5K0nl0j5k0j5k0j5j5k1j5l5j0j0l0k5nJ0M5L0K5M1K0L0L5NJ0j0K0M0M5M0M5%k0
2949c619j0nk5%j0j0j0nj0nK5K5N0J0J5J5NK5P1P0N5Q5Q5L0%%J5J5J6J0%k1nj0nJ5K6j0m6
2946c143m0l0n5m5m0q5j21j25j00p5p6o5n0k0k5J0NNNj0nj0j0NK0J5J0j0m0j0l0%K5J5%j0
2944d115m0k5k0m5k0l6l5l0l0l0l5p0o5p1o5j5Nj0%K5M0M6K5L5L5M0L5nnn%N0P0M5O6O0L0
2941d165M5N0J0NJ5%l5l0l5l0k5nl0nj5j5k6nj0J0J5j0j5k0j5k0j0NJ5j5nnj0n%K0J0J0j0
2939d361k5l5NK0J5K0K0K5K5K6K5Nj0n6o5p5n5k5k5j5j0k0j0k5k0l1k5nnnn%Nj0J0%%J5nn
2936d712K5M1M5M5L0j0p5n6j5M6M5Nj5nj0l0p1l5o0n5l5o0m5j0nk0N%k1Nj5l0l0m0k0%%%%
2933e188l0l5k5l0nL0J0J0K0K0K0K0NK5K0J5N5N6L5J0nK0N0P0O0J5%%j0j0Nk0n0m5o5l5k0
2931e002%nj0j5%j0j1m0m0m0m0l5j5l0l0m0p6n5n0l5j5l0l0j5l5k5k5l5l6n0k5l0n0l5l5l0
2928f080l5n0j5NJ0K5nl0j0j5l6j5k0l0j0NL0J5K0NL1K0J5K5M5M0K0nm0nl5o5p1r0m5K0M0
2926f336O0Q1Q0N0Nm0r5j26j15j05p6q0j00o0k5n%l0n5o6p0o0m5m5m0m5l0j1k5k0nl0l0j0
2923g504%j5%j5m0o0n0n5p1j10j00q0m5n1n5l5J5L5J5L0L5J6L0L0NJ5K0NnnNj5l0j5k5k0l6
2921h181j5K0N1M5L5M0M5L5K0K5L5M5O1N5M5K5j0%K0K5%J5J0j0k5k0k0j0j5j5k0m5p6n5o5
2919g930q5r0j06j35j20o0l6l5m5m5m5n0m5p0p1m5m0l5l5m0j5j5l0nK5L0K5K5K5%%K0K5M0
2916i013L5K5%m0j0k5n0l5j0j0k5o5q5j11r0k0L0L0NJ0L5O0M0P6J20J15J06O0K5K0%l0nN0
2914h782J35J81J95J91J60J10M5J6J5O0J00J40J51J20P5L0j5n5q5j05r1n5l0J0N0J11J55J86
2912f982J95K16K25K61K91L10L21K76K31J70J35R1N5No0j06j40j86j75j55j91k20k01k01k15
2910f050k16j95j61j50j10q0o1q0r5q5q5j11j30j10j31j30j20r1m5l5j5l0k5j0l0n5j00j11
2908h647j10j15j16j25j30j01j50k05k31k31k15k21k25k61l01l26l26l05k31j65j01q0n5m5
2907a3018nL5R0J31J65J75J96J95K11K31K40K51K30J81J30J21R0Q0N5P0N6Nn1r0j25j46j90
2905a0687k26k20k06j75j81j90j86j80j60j66j70j41o0L0J41K50L36M21M66N12N21N46N27
2903i198M71L96L51L06K55K01J45J06O0N5M5L0j0m0k0j5n0n0n6o0m5j5%j5NM0O0P6J45J95
2901f632J96J75J56J45J41J20Q5L5l0p0j00j31j70j86j90j71j75j85k26k71k65k31k31k20
2900h431k21k05k31k46k60k96k91l06l00l16k96k61k40k41j95j46j15r5n0%%J5nk0m0n1k0
2898a2863%l0p5j15j15r6j05j05r6n0nK5M0O6P0L5NNL5Q5J11J15J00J35K31K86K75K46K06
2896a1584K10K21K00K06K55K96L71L81L86L51L01K91K60K21J50L0r0k05l26m46n27n56o02
2894a0206o61p27p32p72p97p97p57p27p67p97q17q02p17n97m91l96l01j60j05q6o0k0J0Q0
2893b2202J46J80J91K10K46K20K06J45P5K6nk1l5j15j85k31k66k85k66k86l01l05l21k96k76
2891b3751k90l61m57n31m86l46j65L0J40J15N0p0k20m41o27o22m56k76j25k5L0O0Q0R6J05
2889b8543Q0j0j70k91l66m26n21o52p42p92p97p82p47p17o92o61o27o02n96n97n86n92n71
2888d1000m66k91q5Q0J90K76L96N57P01P47P32O67N96M92M11L91L76L51K85K01J70J76J80
2886c3867J31J5k5J0O5J30J66K00K51K75L36L61L41K81K50J96J45N0k0o0j10j40j31j20j05
2884c1375r6q5j10j05q6r0j05j45j91k51l00l01k81k45j71p5J5O5J40J66J70J76J65J31J10
2883c2874N5o5k01l26m11m71n81o37o02o01o12n56m86m41m12l60l21l06l11l26l46k85j96
2881d1672j00n5NJ05J75J46J30J21J00R0J35K41L36K66N0k36m61n72n86o07o41o12m96m31
2880d4569m31m11m32m46m01m01m71o02p67r22j083j188j248j253j193j123j013q62p17n21
2878f0054l16j50m6M6J20J35J91L21M71O01P32Q88J037J163J304J448J514J569J644J665J664
2877d4053J679J665J634J614J609J654J755J890K010K181K361K591K823L078L338L554L690
2876d927L644L468L264L057K848K682K516K366K286K311K366K341K296K261K075J675J072
2874C7601L26n51j484k421l449m632n970p410q938j0601j2387j4196j5876j7270j8192j8552
2873a04002j8373j7640j6468j5033j3665j2643j2317j2823j4101j5751j7239j7946j7390j5440
2872c20831j2452r113o176m246l665m266n439o506o898o066l925p77K817O337R359J1725J3450
2871c46672J4808J6111J7510J9155K1189K3441K5565K7326K8598K9141K8939K8128K6834K5029
2870a4898K2763K0132J6993J3290R073M446n06n659j0778j5706k0518k5168k9672l4093l8474
2869a08775m2695m6705n0575n4400n8005o1212o4000o6301o7945o9023o9669o9685o8742o6867
2868i64599o4346o1423n8561n6295n4831n4044n4015n4896n6541n8896o2341o7308p3505q0101
2867a821702q6638r3210j00068j07582j16104j25789j36742j49114j62935j78129j94947k14272
2867c487232k36885k63374k93922l27909l64985m07099m56621n09863n55406n83899n97860
2866h085055o07913o20845o35707o49719o61844o70249o73638o78490p01171p59193q60181
2865a5604005r99083j162796j336429j508190j672032j827229j973952k108373k221179k300070
2864c2713338k333536k314429k241797k119634j952655j743356j493687j208468q94499n56082
2864d9571481j93413J94531O06788J040119J488043J938538K373880K774188L120550L396248
2863c2832009L587677L686172L689140L599928L427681L186468K893423K566303K222214J876493
2862b096510J541706J227221R40106O85275M65249K80442J30100J2487p5123j36181j73963
2862B800809j91684j92822j80966j59556j31950j01285p0031m0093j2893J0562K9736M4305
2861A804132N3913N8667N9057N5743M9453M0970L1110K0373R118k190j3069k3355l2900m1522
2860B069500m9106n5639o0957o4797o6967o7454o6351o4065o1167n8065n4801n1307m7407
2859A301417m2775l7156l0724k4037j7601j1840p164l609r57J178L083N103P429J0021J2652
2858A165020J5119J7069J8267J8488J7801J6362J4312J1936R614P520N604L895K301O37j444
2857A322501m086p288j0878j4643j8217k1355k3881k5672k6733k7195k7246k6979k6539k6182
2856A035607k6062k6273k6673k7186k7776k8478k9261k9962l0348l0308k9812k8814k7195
2855F67459k4904k2087j9064j6127j3495j1414j0041r499r876j1078j2813j4869j6933j8618
2854D56641j9621j9771j8903j7059j4448j1369q116m932k146q0J153J584J208J45j363l058
2853C39865m762o231p334q056q326q006p138n891m486l023j569j65J112K216L043L539L705
2852B88493L649L454L188K772K256J624R68M11K5j81l05l11j91J21O51J259J734J935J910
2851C13462J724J459J198R58P37M66J50r5l21m96o22o67o96o52m96l41l01l81n61p77j008
2849C12740j273j584j945k376k848l414m025m692n374o030o653p193p580p850p955p936p810
2848B26202p554p169o637o035n374m677l976l293k672k065j549j213r73q47q77j083j374j694
2847A67140k090k487k902l354l885m381m777n104n394n539n529n379n158m863m531m201l840
2846I3726l499l153k807k472k080j664j284r22o17l86j80p5j26k65m11n12n81p42r73j298
2844F9679j614j855k070k266k441k587k657k712k717k617k461k246k030j880j764j675j554
2843C2533j388j213j068r02p02n47m06k80j56n0O5J66K35K66K86K90K61J96J15J0l5o5j21
2841B7490k15l01l66m11n11o42p32p67q02q27q27q12p97p97p42n87l61j00J45L26M06M36L96
2840A8602L21K76K71K65K71K76K90K71K16J35M5r5k71m21n61o57p62q02p77p47o97o46n72
2838A4231m16k66j75j40j51j45j20j01j15j10j56j55r5o1q5q5j00j31j60j30o0K0Q0J85K96
2837A1855L06K35J26J5p5o6j0%q0j80j86r5l0L0L5j5p5j81l20m22n16n51n77n71n72n86o02
2835F892n76n37m96m41l81l11k35j56q0o5j00j31r0o5m5p0j51k00j71j05p0p5j21j70j76j10
2833A764k0K0M5J10J96K61K65K66K51K60L06L46L26K91K65K81K91K85K86K91K51K10J76J35
2831G158R5L5k5r0j30j61k00k41k61l00l36l91m31m16l96l81l51l21k91k56k15j86j50j20
2830A639j01q0n5j0M5M0j5p0j20j71j90k26k55k71k50k75k76k76k30k06j95j76j55j41j30
2828b150j55j36j40j10j11j10j05q5k6L1P5Q0Q0Q0Q6J05J35J31J05R0N5K5n%%K0M5M5M6M5
2826a854M5M5L0J5N0J00J01Q5J10J46J65J45J66K05K36K80L31L15L21L21L21L16L00K81K66
2824B842K60K66K51K71L05L51L86L86L81L36K91K55K46K41J80Q5J5k0k5o5r5j71k10k81l76
2823F105m46m46m46m46m52m06l55l01k61k10j66j20k0N0Q0R0J41J85K06K10J76J40J30J16
2821C554J05Q5O0M0Nm0r0j20j61k05k11k15k46k96k95k61k41k65l11l26l26l35l21k85k71
2819i72k36j90j50p6m5nK5N0Q1Q0Q5J10R6R5J05Q5O5N1O0M0J0l0n0p1q0n5q5j50k26k26j95
2817a804j71j95j71j40r5m5j0L0R5J81K15K06J85K06K00J91K20K76L46L85L86L81M06M31M51
2815B160M91M72M11L71L50L51L46L16K66K20J36P0%p0j11j55k01j95k06k10k01k05j76j30
2814D100j05q5j06j10q5o0m0k1k5m0q0j00p5j06j10r5j05j06q0o0o0p5p6p0p5p0m5k5m5l1
2812A934nj0nnj5%j0nk0NNk0n%k0NM0L5K5M6K0NNK5L5L0j5m5k5l0m1k0%nJ5j0j0J5nJ0N1P5
2809B055P5N5O5O0O6O0M0K0l0l0j5K5N5P5R5R1J05Q5N5K5K0N6N0L0N5L0nl0l0j0%%%%k0k0
2806C158k0k0m1m5l0n0l0j5k0k0NL0L0Nj5j5k0k0j0j5j0j5n5n1m0o0j05j05j01j05j10r0o1
2804A934k0l0l0j5l5m0m0m5m0l5o1n5l5j0j5k0%L5M5L0N1L5M0L5M5J0J5K5%K0J5J5K0O5J06
2802B015Q5Q5R0Q1R5Q0M5K5K5M5L0L6M5K0j0j0j5j0m6o0n5m0l5m0l5l5k0k0o6q5o0j0J5j0
2799B155k0k0k5j5l0n0l0l6j0J0%nm0n5m5m5l5k0l0l0m5m6n0m5m0n5m5m0m5l5m1m0m0m0m0
2797I77m0l0m5m0l5k1k0j0l5j5k0l5nM5Q0P1N5N0N0L0K5L5L0Nj5j0j0J0M5N1L5K5K5L0K5L0
2795A343K5L0K5L0K5J5K0K5J0l5o0m5j5k0k5m0o5q1o0m5l0k5l5k0nN%K5N5N0K5J0L0O1M5K5
2792A273J0K0%J0J5J0J0NJ0K0J5K0J5nJ5K5J5%l0l5o0o5l5j0j5J0M0L0J5J0nnn5n5m0m1n5
2790A082k0Nnj0%%N%L0M5O6P5O5N0L0J5J5J0K0J5L5O1N5M0L0J5K0K5%J0L0M5N0L0O%J5J0K0
2787A990k0n1j5K5K6K0j0l6l0l0l0j0K0%l0k0%M5O0L0%nk5%J0K0K1K0K0J5J5J0J5Nj5j5Nn
2784B025%Nj0k5l0l1k5n0n0k5%K0K0K5K5%Nj0J0K5M1L0L0M0M0L0N0N0N0J5l0m0l5n0o0p5n1
2782A939m5m5n0o0n5n5l5l0l6l5o5p0m5m5l0l5nK0M0L5O5Q5J11J10J00Q5N5L0M6M5M0O0Q0
2780B205Q0M6J0j0j1J1K5L5L5K5K5nk5k5m0n6n5n0n0n0n0n0n5n1m5k5%Nk0j0%k0%J0j0j0J0
2777A799n%Nn%J5%J0J5NnK0K0K0J5K5n%K6k6n0p0p5n0nJ0J0%K5O0L5M0J0k0nNj5j0j0j5k5
2774A774l5m0k0%j0j5Nj5l0k5k5m1n5n0m5j5Nk0NJ5%NJ0nk0nj5l5l5l5m0l6l5l5l5m5m0n0
2772I12l5j0N%%M5M0M5M0M5M0M1M5L5M0M0M0L0M5N0K5J0J5J1J0NJ0J0J0j0l5k6k0l5j5j5l5
2769A408k5j5l5k0k5k5j5l5m0o1n5m5m5n0m5m5n0l1J5M6N0L5N5L5Nk5l0%J5%o5o0m5k6k5l5
2767F91l0%j0l0n0m0m0n5n6o5n5o0m5j5L5N5K5K5L0J5%n0j35j60j40j00o5l5l1m0n0j5L5N5
2764d06K6O0J10J35J85K05K06J95J91K10K26K46K50K21J95K16K15J91J15Q5J06R0O0L5j0m0
2763C318m5k5l0m5q6j00j10q5r6j05r0j00r6p0j0j0j5j5%l0n0n0p0l5no%%n%n%k5k5l5m5k5
2760A774%K5J5L5N5O6L0K5M0O0O0P5P6O5M5K0%%J5K5J5J0L0L5L0K0j0j5l0n0n5m5n0m0k0J5
2758B346NJ0K0J5M0K0j5j0K5K0K5K5L0K0k5k0k0nnj5j5nk5%J5K5M5N%L0K0Nl5m0k0j0%l5l0
2755B416n5m6k0j5j5l0n0l5n0m5k5j0K5L0K5K5J5nnJ0J5nnJ5L0N5L5M0M1M5M0M5M0M0M0M0
2753B651O5R1Q5O5N5N5N1N5K0NJ5K0%K0NJ0J5%J5J0%%j0J0J0K5%k5k0%J5K0%n%%k0j5l5j0
2750C248j5k0l5nK5M5L0L5Nj0n%nk0k5%j5j5j0j5k0%j0j0nj0j5%J5J5J5K0k5k0j5k6j0nj0
2747C077j0j0j0j0j0J0j0%%%nn%j5l5k5k5Nj5l5l5n0l0k0nJ0k6l5n5n0l0l0n0l5k0J5K0J0
2745B456K5M0O0L5N5M0J1L0M5O5O5N0M5N0M6L0K5M0K5K0M0L0L0O0O0O1O0O0O0O0O0P6P5Q0
2742D070O5K0NJ0J5n0m0m0n5q5q1q0q5q0n5o6o5m5k0j0n0p0p5p1p5p5p0r5n6m0m0l0n0l0m0
2740B461m5l0l0n1l5l5m5l0l5m0j5NnnnnNj0l0nj0j5%M0K5J0K0J5J5K0K0N%K5L0J0l5l5m0
2737B115j0J0J0J5J0%K0L5L5K0k0m0m0NL5J5J5k5o0m5k0J0j0j0NL0L0%j5j5%nnnnnJ0j0J0
2735B090n%%%K0J5J0K5J0K0J5J0J0k0j0Nj5Nj5NK5M5O0K0m0m5n5l5K5N0M5L5N%%J0k5j5nk5
2732B250j5j5k5n%K0J5NNJ5K5%%K0NJ0K1%J0J0J0L0L0J0j0k0k0j0j0NNj0m1l5n0l5j5l0k0
2729B135k5k0k0l0j0j0J0K0j5NJ0j0J5J0nJ5n%J0%NN%J5nNNN%%j0nnj5%nj0nn%j5j0%%j5k0
2726A995j5k0j5l6nj0l0%K0J0J0NJ0J0J0J6J5K0J5J5K0J5K0M0N0O0L5J5NJ5J0NJ5OJ0J0J0
2724B361J0J0NNNNN%%%L0Nj0k5l5l5m6k5NK0K0J0%j0j0NK0K1K0K5J5K5K0K0M0L0K5M5M5K5
2721B681L5M1j0k5j6j5j5j5k5j0l0m0l0m0l5l5k0m0q6p0n0l0k5k0l5j5NJ5K0%l5j5K0%k0k0
2718A995J5K0J0j5nNNJ0nJ5L0K0j0j0%J5J0Nnj5nk0m5n0l1%K6J5%k5k1j5k0k0j0%J0M0M6J5
2716A980k0l6j5nnj5nK0J5nnj0j5j0J0NNNK0%l0k5k5k5j0l0l5j0j5l0m0k0nJ5K0J5J5L0K5
2713A734J5j0k0NNK0nNK5K0J0J5J5J5K0J0J5K5J0J6K0J5J5k0k0k1k0j0NJ0j5l0j5l0k0%J5
2711A824K0%j5j5m5o0m0k5m0k5j0n%j6j0%j0j0%k5j0j5l5l0nJ0J5J5J5J5J5K0K5J0%NJ6nk6
2708A528nK0K1%k1j0j0nnj0j0%%%%j0l0k0j5J5L0L0J0k5n0n0l0nj0j0j0J5J5j0l5m0k0%Nj0
2705A233k5l0nL5L5M5K5K5K0J5K0%NJ5n%L5N5N0K1%l1k0M1P0O0M5J0j5l5l5NL0L0NN%%NK5
2702A764M5N0K5%k0j5nj0j5j0j0n%nnk5m5m0l5l5l5nJ0Nj0N%j0j0j1j5%j5j0j0J0J0J0J5N
2700A543J6NJ0k0m6m5k0%%NNN%J0%j5m5k5l0k0k0J0K5L5L0M0K5J5J0J0J5J0J0J1J0nj0j1n
2697A538j0j0nj0j5j0%k5k0%j0j5j0j0j5j0j0j0k0%%J0NJ0nJ5NNN%NNL0J5%k0k5j0l0j0J5
2694A348j5m5k5nJ5J5%NNNNj0j5j5j0NNN%nm0l5j5J0J5K0Nj5j5J0L0L0J0j5j5j5k0%L5L5J5
2691A298j5n0m0k5l6l5l0%M5N0K6nk6k0k0J5%nnNj0NL0M1M5K5Nn%%nNnNNnj0J0%nJ0nj5J5
2688A263n%Nn%%nj5j5%j0j0nj5Nnj0J0L0M0N5K0k0k0%K5L0K5j0n5m0k0%NK5J5J0K5m0o0m0
2686A183m6k0%j5%J0J5J5J5k0k5k0k5%%%%J0%k0K0M0K0M1K5j5l6l5k5J0J5J0J5J5J6J0J0%
2683A193k0j6nj0j5j0nk5k0k5j5%L0K0J5%K5K0NNK6J0J5%nj5J0L5L0M5K5J5J5J5J5%K5K5%
2680A433n%nnJ0j5j5J0%j0n%nn%n%N%N%N%%nk0j5j0j5j5j5j0k5m0k5l0l1l0l0l5j0j0%k0k0
2677I82%j0j5J0Nj0J0nn5n5j0K0K0%L0L5%K0K0J5nj0J5L5M5L5M0L1J0J0L0K0K0NK5K0k5nJ0
2675A313nnJ0j0k5Nj5j0j5j0k0nnj5j0j6j0j0nj0j0K0N%J0L6N5N5L0nj0NL0K5J0j5m5l0%n
2672A288K5Nl0n5n5j6K6K0j0l6j0NK1K5K0K5K5K5K0K5J5j0NNJ5n%NK5K0K5K0nk5k0nJ0J0N
2669A433Nj0m5k5k5%%NNm0l5l0l5k5N%k1j0nj0nJ5L1K5K5K0K0K0K0J5j0l5l5j5j5j5k0J5J0
2667A203J0J0%nm0m1k5%K5K0%N%%J1J0J5J0nK5K0%NK5K0J0J5J5J5J5j0j0nn%K0M0M5K0K0J5
2664A498J5j0m5o0l0l0j5J0K5K5J0j0l0k5m0j5K0K5M5L5L5M0K0j0nk0%J0L5L5Nnj0l0%J5K5
2661A538L6Nj5j6OJ0j0J5J0J0k0l6k5k5nK5J5%nj0%J0%NJ0J5Nj5n0n5l0nN%l5l5j0j0nj0J5
2659A308M0O0O0O0M6L0L5K5j0j0j0Nj0j5J0M0M0J0%%%%l5n5o0m1nJ0J5K1J5J0N%J0nk5k0j1
2656A543J1Nk1m5o5o0m5k0nj0nnk0o0m6l0%N%%K5K6L0J5k0k0NK0M5J0j5l5k0J5L0L0L0nk5
2653A268k5k5m5m6k0n%nn%k5n0m5m0j5l5k5j0nk0%K5%j5k5K5M0M5K5k0m0k5l5k0k5l1j0J0
2651G46J5J0J6J0j0%%nno%K6Nj5k1%%N%J1L0L0J0K0K0L0J0J0J0NJ0NJ0J5%NJ0J0NJ0NJ0NK0
2648A077J5J0K5N1N0J0l5j5j5k1j5k0k5l0j0J5J5K0J5nl0l0j0%%%%J0j0NNj0j0k0%nnm5m0
2645I17l5l5j0J0J5J5J5J5%Nj5K0L0M0K0j5%%j0%J0J0J0J0L0L0j0n%K0K5%%J0J5j0k0m0m5
2642A022k0J5J5k0k0k0J5M0K5J5j5j0J0L5L0%m5o5m5k0k0k5k5%J5NNNNNNJ5%%N%N%%%%Nnj0
2639I32NL5Nk5nnj5k0%j0j5j5nj0j5j5j0j0j5j0j1J6L5K0K5K5K5K5K5NJ5L0nl5n0j5%j0k5
2637H72j0k0j0j5k0nNNJ5nJ5NJ0Nj0NNj0NK5J5Nnl0n0o1o5l0K0N0M5J0j0nK1K0J5K0k0m1m0
2634G31k0K0M0L1L0K0%NK0K0L5L0K5Nk0%nk5k5%K0J5K0K0J5nk5l5%J5J5nk5l5l0l5l0k5nJ0
2631G92L0L0M0M5L0J5N%K0NNJ5%l0n5n0l5j5%j5NJ5N0O0J0m0k5J0M0K5J0%k5k5%J5K5K5J0
2629A017%l5%J5N%nj5j5%k0n%k0%K5%K0Nj5nnl0l0j5K0K5J5J0K5J0j0%%j5j5j5j5k5j5NK5
2626H97K0k0l5l0j5NL0L0%k0nj0j0nk0%%k0j0nk6j5k0k0K0K0J0K5L6N5N5L0nk5k0j5l5n0n1
2623G46l5k0k5l5n%J5K5N5M5%J1L5K0%k5k5n%onJ6J5K5M5M5M0J5%k5m5k5j0K0M0M5K0j5%J0
2620I82Nj0l0nL5M0L5%%K5K5K5K5J6J5L0J0k5k0j0l1k5j0j5l0%nk0l0l0j5J5J0j5k5n0o5o6
2618G61m0nK0J0%j0J5J5Nl5p0m0l0j0J0J0J0J0Nj5l5k5k0j5k5k5j0NK5J0K0%k5m0k0Nnm0k6
2615C70j5NNnk0J0M6O5P0N5J5%NL5N5N5N1L0J5nK0L5M0Nnl5l0j0NK5M5N5L5%j5J5K5L0j0n
2612A067%%k5j5k0k0n%k5m0j0J0%k0k5k5%%%nn%%nl0l1m0k0K5L0K1k6k0J0N1N5L5%J0K5K0
2609I47Nk0k5j5Nnn%nJ5j5l5l5m6l0J0K5J6J0K5J0J5K0K0K0K5J0k5n0j0NJ5n%J0j0l0l5l6
2607G71k0%K6K5M0K0j0j0%J5NJ0J0K5J0k0l5m0j0%nk0m6k5NK5J0J5J1J0L0j0l0n6n0l5j0n
2604F26nnnJ5N0L0nk5j5j0NJ0NJ0NJ0NJ0%J0L0j5n0m5k5%j0J0J5j5%J5N%NJ5NJ0NJ0J0Nj0
2601F91j0k5nJ0%k0l5j0Nk0J0J5M0L0L0K5K5L6J5%k0j6%OL0L5Nl5m1m0l5m5k5nJ0k0k0j5k0
2599E56j0j0j0j0K0L5L5J5nk0nj5l0%j5j0nn%n%J5M5M5N5K0k0k5k0%K0L0M0K5Nj5j0k5n0o0
2596E81o0l5l0NK0K5L5J5nk0l0nk0j5j5j5NL5L5J0j5j5j5j5NNk0l5l6k0nK5L6O0O0L5J5J5
2593E96J0J5J0nk0m0l5J0j0k5J5K0%K5J0J5J0J0j0l5k5k0J5J0J5J5J5%NJ0NJ0J0J0j0J0L5
2591F76L5j0k5m0nK0K0K0K0J5nj0n0k0%K0K5Nn%%j0j0nj0j0j0k0n%K0k0l5n%k0NNJ0%J0K0
2588E96nJ0N%%%%j0l0nL0M5K5%%K0K0L5J0%nj5%j0nnnj0n%j5nnnn%%J5nj0J5%%%%N%N%%Nn
2584F76%j5NNj0j0%k5m5l5l0j0K5K0j0k0m0l5l0%J5K0nk5m6m0l5k5j0k5j5j0%nnn%nnJ5J0
2582B15J5J0K5NNK0J0j0J5j0NN%%J5j5J0%j0J5J0j0%%N%%N%%k0k0k0j5k0j5%l0m5k0NM0M0
2579B15M5K0nl5nJ0J5Nj5m0m0NM0L0J5%NNNJ0J5K0J0J5J5K5%l5l0n0l0NNJ5nj0nj0nJ0L5K0
2576B95K5K5N1N0K5K0J5J5K0N0K5%m0k5nl0j0J5J5NK5L5K0j0m0l5%J0K0%j5nnJ5J5J0K0l5
2573E66k5l5k5j0nnnJ5L5K5K5K0%%K0K5K5M0J5%k0j5nj5j5j0j5k0k0l5j5K5J5K5K0L0L0L5
2571F96K0J5J5%K5%%%ONL5L0J0NJ0K5n%J5J0%K5%j0l5l5j5J0J0nk5l0l0l1j0k5k5k0l0l5k0
2568E81J0%%J0NK0J5J0nnj0nj0j5j5j5j5j5%k5m5m5l5k1k0j0J0L5K1%J5J5K5M0M5K0K0%%J5
2565F01%k5n0j5NJ5j0l0l5j0NJ5J0j0n%j5m0l6k5j0j5j5nK0M0L6K0nk6j0j5%L6K5NK0M0M5
2562E31N0K5J0j0k0m0%K5M5L5J0nk0n%J0j0nNnnNj0nNj0NNj0j5j0j0j5%J5NNJ0J0J0J0N%k5
2559F01m5m0k5%%%%k5m5m6n0k5l0l0nJ5J5K0J0K5NnNK5M1K5K0K5K5nk5k5j0J5J0J5J5J5J0
2557E01K5Nj5j5j5j5l0j0J5J5K0J5J5j5m0m5m1m0n5m0k0%K0L0M5M5J5%j0j5K5J5j0j5J0N1
2554D21K5K5L0K5K5K5L5%NK5N5K0J0nNK0L1K5K0J5K5J0J0NJ0J0NNJ5%j5l0k5k5k5k5k1k5l0
2552G11k5j0l5o0j5L0O0O5M0J6J5J0j0m6l0n%k0n0o5m0nJ0M5K5J0j0k0nj5j5j0nnnj5%nj5
2549D96K0K5K5J5k0j5nk5%K5NNM0L0J5j5o5m0NM5O5L5%k0NJ0J5NnJ5nNL0%J0K5J5J6J5J5j0
2546H07j0j5j1j0j5j0j0j0nj0j0L0L0K6L0K5J0L0J0l5n0n1l5j0j0nn%j0k0J0nk5nj0j0j0j0
2544E86j0%%%nJ0j0nNNj0j5J0nnn%j5j0j5j5%k5k0nJ5j0nJ5%N%NN%K0nNNNNj0k5j5j0J0L0
2540D86K0K0K0J5L0J0k0j5l5%K5M5N5K0NN%%j5j5j5j5NL5K0J5nl0j5j5j5k0j5j5J0L0NL0L0
2538F76%J0K5K5Nl5n5m5j5NN%%j0J0M0L5O0K5j5j0%k0l0J0j5j5j0nk5%K5L0j5n0q5p0m0%%
2535D21%J0nj5l6l5j5l0l0nm5l5m0nnk5k5k5k5k0k5j5k5k0k5l0j5K0%k0k0nK5M5N0L0J5J0
2533EL0L0J5K5K5N0N5L5O0R6P5L0J5J0J0%J5M5L0j5l5j0j5k5j0k0k0k0k0J5J0NK0L0L0J5k0
2530E71j5J0Nj5j0nj0j0J5J0%m0k5j5NK5%%J5nj5j5J5L0J5J5J5J5K0K0K5J0J0nj0J5n%J0j0
2527F61j0j0j0nm5k0%Nk0m5m5k0J0%J0%m0o6n0n0m5k5j5J0%j5j0%%J5L5N5O0L0J0J0K0J1j1
2525C85l5NK0NJ6J0NJ0Nnk5k1j5j0k0k5nj0k5j5j5j0k0j0j5%NK5N0M5K0K0j5k0k0nk5%L0J5
2522C05J5L0L5M1L0K5M0L5L0M5O0N5N1N0K0NnJ5K5K5J5NK5K5N%k0j5%k5%j5j0j5j5j0j5nJ0
2519H72L5M0%j5Nj5%%n%%J5J0%j5m0l0k5j5N%j5l0n1l5m0m5k5k0J0K0NK5Nk5m5m0k5j0N%n
2516D81nk5j5j5j5K0n%%k5k6nK0K6K0K0j0l0k0k1j0k5k0k0k0k0j5k5n5n5j5K5M0L5J5nnnj0
2514A80j0J0%nJ5K0K5K0K0K5K0NL5M6K5M0M5K0K5K0K5J5nNNJ0j0j5NM5K5j0m5m0nJ0J0j5j5
2511E76j0j5j0j5nj5j5j0%k0j5K0%%j0J0%nk5m0l1l0n0k0m0k5NJ0K0NJ0J5K0%j0j0j5j0n0
2508A90n5m5n5m0k5l5m0j5j5j5j5nJ5%J0J0%J0%k0k0k0k5j5k5k5j0J5L5L0K0nj5nj0K0M5M5
2506a10K0K5J0J0K5J0J5L0Nj0J0n%J5L0M0J0%j5k0%J5K0J5K0Nnj0J0K0L0N0J0NK0K0%j0k0
2503B90j5j5j0k5k5j0K0K0k5n0k0J5%k0nk5j0k0l0j0j0k5k0k5k0k0k0k5l0j0J5L0K5K0k0n5
2501a60m5k5j0j0k0%L0L0K5L0j5k0j0k0L0O0N0M0L0L0K5L0%j5J0M5M0K5M0M0K5N5M5L6%J5
2498D36L5N5N0L5K0n%N%%L0J0nk5k5j0nl0k5k0%K0N5N0K0l5l5j0J5Nj5nJ5L5L5J5Nk0j5j5
2496F46j5k0j0k0j0k0l0n%K5%j0j0%L0N0M5L0%N%Nj0nnj0j5l5m0j5J5J0nm0k5j0k5k0j0l0
2493D11k6j0J6K0K0J5K0J5J0K5L5L0L5L5L5K5%j5k5j5nl5k0J0L5L0N0N0L6j0n6o5n0p0p5m5
2490D36j0NJ5J0NK0L0Nj0k5k0k5l0k1Oj6m0m5l0j5j5l0k5k0l5j5J0K5%L5J5J0K5J0J0n%J0
2488B50%J0K0nl0%M5N0L0K6K5L5L0J0nk0k5l5l1l0k5nk0j5k0j5k0j5k0k0l5nK5J0j5k0N%n
2485A35NK0M5M5J5J0j5l5m5k5j5k0k5j0j5k5j0M0M0NNnn%j0j0%j0nj5j0j0j5k0%k0j0J5K0
2482A5NK5K0J0J5K0J0J0K0J0nK5J0J0J5nj0nnL0N0N0K5J0J0j0l0p5q5q5m5nl0l0%K0NJ0J0
2480A5J0K0%k5k5k5k5o5o5m0k0j0j5j0j5K0J5%K5J0J5K0NK0J5L5J0NL0K5Nnl0k5nJ5J5K0K0
2477c5K0K5L0J5K5K5K0K5K0NJ5J5j5l5k0k0l0j0j0k5k5nnk5l5j5J5J5j0nj0nl0k5k5k0%K0
2475a50J5J0%nj0N%%j5J0L5M0K5M5M5K5K5M5L0Nl0j0K5M5N0K5nk5j5j0j5j5k5j0%Nk0m5m0
2472F5l0j0J0M5L0j5k5k5j5k5k0j5NJ0j5l5m0n0l0j5j0j5nK0L0K5L0J5L5K5L0J5M0P5R5P5
2469B80M5K0k0nl0k5nJ0M0P0N6M5M0L5M5O0M0J5k5m0k5nJ0K5Nj0k5l5l5l5l5l0m5n1l5l0m5
2467B50l5m0k5l5%J5J5%k5l0l5j5J0J5K5L0K0L0M5O0M5N5N1M5N0N0N5O0K5J0%J0nJ0J5K6M0
2464H17J0j5j0j5j6OJ0NNJ0NJ5nk0l1l0k5%K0NJ0n%%n%%%%l0m5j0J0K5%k5o0o5n0l0k0j0j0
2461D21j0j0N%j0J0J5j0%Nj0k6k0j0J0L1K0K0K0K0K0K5J5K5K0K0l5l5k5m0k0J0M5O0K5J0%
2459E91l0n0m5k0nj0j0%j5k1O%j6%J0j0J6M0L5N5K5j5k5j5l0k0k0k0k6k5m0n0k0k5m0l0l0
2456A15l5k5J5M5%j0j0%Nj5j5Nnnk5J0J5j0J0Nl5l0k5l5K5O0M0M0M0M0M5M0M5M5N6L5%K0J5
2454D91%j0k5nM0N5L0k0n5m0j5NNN%k5m0j6K1%%%%J0nl6j5l5k0L5L5M1L5J5nJ0NJ0NNN%%J0
2451E06nm0l0m0m1%%%%k5n0l5l5n0l5m0l5j5NNj0%%J0n%NnJ0J5J5K0J5K0K0NK5M0N5N5L5J0
2448C75J0J6%k6n5n5k5J5K0J5K0k0m5l0l0%K0J0J0J0j0j0J0L5N0M0M1J5j0J5nj5j6k0j0%K5
2445C70J5Ook5k5j0NK5L0%%k0k0%J5L6J0L5M0K0j5m0l5k0K0L5K5%k0k0k5k1j0k5j5k5k5j0
2443B75%K5J5J0nl0k5nj0j0j0j0j0nj0nJ0L5K5K0L0K0J5L0K6J0M0Nj5Nj0j0l0l6J0M6L0nk5
2440D16j5%J0J5%j5nK5O5N5K5J0N%%%%NK0K5%K0J5J5J0K0K5L1J0j0oj0j5l0l0k5m0l0l0l0
2437E31l5l5m0m1m0nj0nj0j0nj0nJ0J5%K0K5NNL1K0J0J5K0K5M0M0K0J0%j0J5M0M0N0L5J0J1
2435G82J0J0%j0Nj0k6k5j0l0k5Nj0j0j0j5nj0J5L5K0K0L0J5M1J0nJ5NNNNN%K0J5J5J5j5m0
2432H47k5k5l1k5k5k5NL5L5Nl0l0J5M5M1J5j5m6n0n0l0%K5K0j5j0j5Nnj0nj0k5%nk0n0q0j06
2429C30o0j0J5%%N%nK0NJ0J5J0J5K0j5k0k0nJ0K5J0L0L1L5L0L5M0J0k5m5nJ0j0NJ5J0J5J5
2427E51J5J0J5J5l5l5l0m0l0j5J0J0nj5j5j0J0J0J0J0j5j5k1j0J6M5L5J5J0j5%%k0NK5L5N
2424E31j5j0%k5k0k0k0j5%%j5m6m0nL5M5J6j6l5l5J5K0K5J5K1J5J5K0K0J5J5%l5k5j0j0l0
2422C96k1j5j0Nj0Nj5%J0j0k0n%k0l0k5%J5K5N0N0L1nk6j0j5j5k5k0j5%%%Nj5%K0L5Nk5j5
2419B85%j5j0j0j5j0j0j5j0j5j5nj5nK0N0M5%j0J0j0k5j0%L0K5NK5K0J0nNN%nj0NK0L0M1J5
2416D21J5K0NK0L5L0L0L0K0j0%J0k0k0%L0L0%l0j5%Nj0J0J0J0J0Nk5o0m5l5l5j5%K0L5K5J5
2413E21k0k0NL0J5%n0l0j5j5%j0nj0j1nj0NJ0K1%l1k5j5m0m5l5k0J0k0l5l0k0k5k0k5k0k5
2411a5k0k5k0Nnj0J0%nJ0j5J0k5j5nj0nk5%M0K5L0M5M5O0L5%J5J5K5NNK0K5%j0nNk0n%j0%
2408A80l0l5j0J5K0J5K0J5L0J0nk5m0k0J0M0O0L5NJ0j5l5k5k5j5K0J0%NNNNL0K5L0L0L5O1
2405D46L5j0j0NL0L0NJ0NJ0j5k0j5j5%nL5L5L5K5Nj5j5l5o0n5k5Nj0j5J0J0j0m1k5nJ5J5J0
2403C75j5%%l5m0j0J0J5J5K5Nj0l5l0j0NK0J5J0J0N%K0K5L1j0j1n%%%n%k5NK0%k5k0n0j0%
2400B65J0J5j5l5l5j5j5%k5l0l0m0k0J5M5L5K0k5k0k0k0k5J0K5L0J5nNNNNJ0NJ0NK0%J0J0
2397B00J5J0J0NL5N0N0L6K0%%K5K5Nk0NK5K5L0L0L5K0nn%n%L0L5%k5j0k0k0J0K5J5J5j5l0
2394F31k5j5k5k0k0k0%L0L0%l5n0n5l5j1j0%j5j0j0k5%K0K0L5J6k1l5j5l5l5k0k5l0n%k0J5
2392A75%j0%nJ0L0L0J0J0L5J5K0m0p0p0l5nJ5NJ0K0J5J0L0K5J0K0K0nJ0J5j5k0l5n5j0P0Q5
2389C20R1P0J0k0nnj5n%k0j0j0j0j1k5l0k5k5J0NK5Nk0%j0j5j0nj0j0J0M0M5J5j5%M0N6N0
2387D81%k0m0n1n5l5%J0L5nk0J0J5K0Nj5j0j0j5j0j5j0j0j0j0j0nL0K5L0L0K5J0K1K0j5j6
2384C80K1O5N5M5J0J5%%J0j0k0k0k0k0k0k0l5j0%nK5j5j0J5J0j0k0nnk6j0j0k5nNJ0J0J0J0
2381C75J0%K1NJ0%J5M5M0N5M0%NN%l5l5m5k5j5j0j5j0j0j5j0j6j0j5j5j5j5j5j5j5nnnnnn
2379B40nnNK5K5%k5j5K0N5M0K5j0l0NK0K6%J0j0nNk1J0J6k1k5n%k5m0k5nJ0k0j0k0nJ5K5K5
2376B75J5K0j0l5o5q5m5j0L5M0NJ5L5L5K0L0K5L0K0%k0%K0J5NJ5J6J5J5J5J5K0J5nJ5K5j0
2373E21k0l0m5j5NNJ5NnK0J5%j5k5j5l1m5o5p0m0l5j0j5k5j5k0l0j0%NJ0j0k0j0J5J5J0j0
2371A0j5NL0Nnk5nJ5nJ0nN%NJ0L0K0K0J0L5J5K0M5M5L0N0P1N5L5J5nnk0NK5K5L0K5nl0j5j5
2368E46l0nk0k0J0K5J0J0j0l5l5j5%nk0n6j0j5j0j5k5%j5j0j0j0j0j0k5k0j0L0N5M0J0J5%
2365C05%n%J0j5n%j0j5j0j5K5K5J0L5N0K6%%K5K0J0L0L5M0J0nj5j5j0j5%%%%K0K0nk5m0m5
2363D46j0nl5k6k0m0l0j5K0J5j5%%j5n%j5J0nnJ0j0j0NK0M5L0L0J5k0j5j0J0L5nn%nNj5j0
2360C50nK0J0j5l0l5l5m0l0l0j0NK0Nj5j5Nj5%nnK5%K0J5NK0J5J0K0J0nK5M5K0n%K0L6M0J5
2357D61nk0nk0j5m6m0k0l0l5l5l5j5k5k5j5J5J5J5K0%%J0nj0J5Nj0k0l5n0j0J5L5M0K0%j0
2354A30j0%nj0nj0K0K0K5J0j0l0j5j5j0J0J0nnJ0NnJ0j0j5J5K5J0j0j5l5j5%K0J0l0k0%N%
2352E0N%J0%J0nj0j0j0j0K5K5K5K5N0N5K5%k5l0k5l0%Nj5J0K5J5j0j5%M0L5NN%K5N0L5K5K6
2349D11L5Nj5n%j0k0l6%J0nk5l5l5k5m5k5%J5L5N0L0%J5K0J5K0K1K0%N%N%NnJ5M0O0N0M5L0
2346F71nj5k5l5%M0M0M5J0nj0m5n0m5n0j0j0j0j0%K5K5%k0k5k5k5N%N%%L5N0N5K0J0J5J0j5
2343F26k5k0k0j5j0j5j0j5j5nk0l5l6l5l0m0l0k0m0m5l5n%m0m5m0m0m0l5k5K0M0L0N%j0J0
2341f5J5N0P5N5M0K5K0j0j5j5%k0k0NL5K5nj0nnK5L5%k0j5%j0j0j0nk0m0m0k0NNJ0NK0K5L5
2338A50J0j0k0j5j0nk0j5%K0L0L0J5Nl0k0nN%NNj0nj0nK0L5K5K5Nj0k5m5n0j5K5L0J5j0J0
2335A30N%nJ0K0M0K5J0j5k0%%J0J5L5j0k0m0m0l0j5J0Nj5l5l5k5%K0M0M5J5%K0L0M0J5Nj5
2333B25m5m0m0k0k0j0j0NJ0K0L5K0%j5k5l5l0%NJ0J5%%j5j5nj0j0j0j0J5K0J0K0K0J5J5J5
2330A10J0nN%J5n%J0k0j0k0j0J5L0K5J5J0j5j0Nnj0%j0j5j5l0nNJ0K5K5J0k0k5m5n5n0nK0
2327d0K0j0j0j0j5k0NK5J5nnj5%NN%k0j0J5K5J5j0nNJ5%nJ5J0%J0%k5n0m5k5j0J0n%J5L5L5
2324f0J5NJ0J5%nJ5NNK5O0M5L0J5J0J0J0%K0K0nJ5J5NK0J5J0J0J0Nk0k0Nj5j0k0nK5L0%k0
2322C00%J5J0Nn%l0m5k0K0L5L5L0L5M1L5L5L5L5L5NNl0l5j0j0k0nNj0n%NL0nl5j5J0j0nk5
2319D41l0nK5J5nJ0J0J0J0J0J0k0l5k5k0k6%J0L1M5K5j0m0n6l5j0j5k5m5m5k5%%%%J0nl0m0
2316A15p0q0p0p5o0k5nnj5NNj5n0k5J0L0J5Nj0m0l6j0K6M5J0j0j0J0J5J5K5J0J5K5J5K0L0
2314a65M0O0J5j0k0k5j5k0J5L5L5M5O0O0M0N5M5M0N5M0K1%j0j1j0%j5k5l0k0l0l5k0NJ0K0
2311B35L0K0K5K5J0j5l0j5j5l0n%%Nnl5l5l5l5K5O0N5L0NNJ5%l0k5k5l5l5n0n5l0m5k5%J0
2308e5%nK0N0O0N5L0J5j0k0j0j5j0j5NM0L0J0nk0j0%Nj0j5J0Nj5k5j5K0N5N0L0j0l0j0NJ5
2306B05M5J0%nJ0L5K5J0j5l0l0l0%K0J0%nk5l0k0k5nK5M0M5N0K0K5J5%j5%J5Nj0Nj0%J0nN
2303C70J0n%N%j0k0Nnj5j5%%j0m5l5k0%j5l5m0j5J5%l5o0n5m0j5NJ0j5j0J0%nk5j0nl0l5l0
2300b25%Nj5j0%J0K5M5M5K5K0M0M0J5nnj0j0J5J5J0K0N0N0O0M0Nj5j0nj0j0%k0l5n5o0l0N
2298A0K5%L0L0L5K0K0J0K0k5k0j5K0L5M0J5K0J5K0nnK5M0M6J5j5%J0J5k0l6k5k5J5J0J0J0
2295C70J0J1o%m0m0m5m0l0j5K5K5K5K5J0%J5nNJ0%J0%j5nnj5N%k0K0J5K0J5j0nK5L0M6K5J0
2292D56j0j5j5j5j6nn%l0m0k0%NJ0k5k5k5k0j5j0j5%K5J0J0K0NJ0J5%k0j5j0nj0k5%%j0J0
2289A75j0%%j5NM0N5K5%k0K0N0O0L6%K0K0j5j5k0j5j1j5j0j5%NK5M6L0Nm0m6k0N%j5k0k0j0
2287B90k5k5j0k5j5%j0%n%j0%nj0j0j0j0j5j0j0j0NNNNJ0%J0%NnnN%nJ0j5k5k5l0l0l5k0l5
2284i5k5%NJ5nNNNN%N%%J5j0nJ5J0J5L5%k0k0l0j0K0K5M5J0k0m5l0l5j0j5j0j0K5L0L5J5J5
2281d0j0j0J0J0j0j5J5L0%K5J0j5k5j5k5%j5k0NK5L0L5K0j0k0k5nJ0L0K0K0J0j0N%J5j0NN
2278E5j0J5J0j0J0%%J0J0L0L0J0k0j0j5j5J5L5L5J5j0j0j5j0k0m0k5k5K0N0N0J5%J5J5n%J0
2276B15K0nn%k0%J0j5k0NK0J5K0K0K0K0NL0J0j0J0%%N%NJ0L1%K5K5NK5J0j5%%j5j5%j0j0K5
2273D46K0K0K0J5nl0l0nJ5J5%k5m0l1l0NK5K1J5%n%nj5k6k0j5k5k5NK0L5L0Nj0k0j5j5k0J5
2270C15K0J5J5K0J6J5K0j0n%j5k1k5l5j0L0N1M5L0J0%J0%%nn%nn%%%Nj0J5J5K5nk5nJ0j0N
2267D91%%%%j5J0K0M0J0j5m0m0j0Nnnnn%j5J0NJ0%j5j0j5j5l6l5l0l5nJ0%%J0J0j5l5m5m0
2264A45m0m5nj0k5%J5%k5k5j0j5j5j0j0J0K5M0L0Nj0l0k5l5m5j5K0K5J5L5O0L0J0J0J5J0N
2262A10K0L5K0j5m5m5j0J5L5O0M0K0J0j5l0j0k0K0N5L5L0K5J0l5n5m5k0j0J0L5K0j0n0l5j5
2259A40m5k0J0L0J5K0J0nk0m0l0nnl0m5l5k0J0J5nk5l0l5j5%K0L0M0L0L5L5Nj5j0J0L5L0J0
2257I5nk5j5j5%K0nJ5%k5j0j0J5K5J5K0nl0k5nj0nk0NK0NNK5L5L0M0L5L5L5L5L5J5nNJ0K5
2254C85K1K5K5j0k5k5nK0K0K0K0j5j0j0j0j5nk6%l0k5k5k5k5k5k5k5j0J5NNj0k5%k5k5k5l5
2251D5j5NJ0J5J0J5L0L0J0j0j5j5j5j5j5nk0m0k0K5M0K0K5K5K5L0K5L0L0%j0nn%n%n%%%NN
2248B40L0J5K0K5L0K5K6K5K0k0n1n5l5j0j0l0l0l0l0m0k0K5L5J5k0%%j5j5l0%%%J5j0l0k0
2246D5m5j5K0N0L0L0L5M0K5M0K5NJ5K0K5L0L6K0%k0nj0k1k0nl0l5l5m0l0nK5J5NK0NNK5nn
2243B65J0nj5J5n%K0N%K0J5NK0%l0n5l0n5j5J0j0nNJ0%Nj5m5l0l0k5j0l0j5K5J5NL0L5K0N
2240A15M5P5M0J0nn%%%J0J5K0Nl5m5l5m0j5J0j0%J5%nJ5%NJ5%NL5J5K5NK5M0nl5m5m0m0n%
2237A80nnn%n%n%n%j0nk5NM0J0l5l5NK0J0J0J5%NJ0NNNNM5L5M0M0L5K1j0j1m0o0k5NK0K5n
2234C05k0k5k5l0k5n%j0NM0O5K0N%k0m5n0k5nJ0K5L5J0j5j5NNJ0%K5Nj0l0k5j0J5J5k0j5N
2232A80K5M5L0L5L5K0j0nJ5NNj0J5j5l5j5k5k0k5k0k5j5%j0j0J0J0k0k5m0j5k0l5k5l0k5k5
2229g0m0k5nJ5j0k5l0nL5M0N%K5K0K5K5j5j5j5j5j0j5l0%L5L5L5L5K5J5nk0l0nK5N5N0L0M0
2227A85M5j5m5m0j5j0J5nNK0%n0n0k5K0L5L0nk0j0j5j0j0%k0m0l5nnJ0K5N0N0L5K0nnNK5J5
2224A50J0J5NJ5J0J0J0%J5J5nk0m0nj0nj0%%j0J0K5J0nk5j5k0j5k0j5j5k0j5k0J5L0L0M5K5
2221A55K0k0n5n5l0j0J5K0J0L0L0L0M0K5nNj5NL5M0N5K5k0k0k5k0j0Nj5%J5k5%%K5M0K5M0
2219C65M1K0L5L0J0k0k0%nj0j0j0j5j0k6nK6K0K5K0l0o1l5n0m5m0n0l5k0j0j5j5j0j5k0n%
2216Ej5j0Nnj0j0%K5K5K0L0nk5j0j0j5J0%j0j0%%nNNJ5NL5N0M5M0%j5%j5k0Nj5nJ5J0K5NL0
2213B00N%L5%nJ5j0NNj0J5%j0j0J0J5N0M0K5%%nN%nJ5j5j5nj0k0k0j0%k5%J5J0%%J0%J0J5
2210C25Nj0l5n0k0J0L5J5J0NL0J0K0K5J0j5%j5j0j0j0k0n%k5%j5k0%K0l0n0l0NK5J0nl5l0
2207A20j0K0K5j5%J5%NNj5k0NK0L5J5L0L0%m0n0k0nk0nj5j5j5j0j5k0%k5j5%%j5j0nj5%j0
2205f0nJ5k0j0Nnnnj0j5%N0N0N0N0M5J5k0l5l0nK0K0J0NnJ5L0j0nK5K0%%K0J0NJ0J0%%%%j0
2202B25J0%nJ0J0J0NJ0J0J0J0NJ0NNJ0%J5nJ0J0NNNOJ5%k1%j0j5j0nj0j5j0nj0j0j0j0k5%
2199B40J0Nk5l0l5j5J5N0Q5P0L6nj6m0m5j5J5L5L0J5NJ1J0Nj0nj1j0nj0j0nj5k5l0j0J5J5
2196B95J5J5j5l5j5k5k5J0Nk0j5k5k5k0k0k5k0k0%L0J5NJ5J5J5J0J5J0K5NnL5%J5K0NK0J0
2193B95NK0J0J5NJ0%J0J5%%J1nm1j5k0l0j0l0k0%k0j5%j5j0nj0j0J5K0j0J0NJ0NJ0K5L5Nj0
2191B60j0K5P0O6P0Q5O0O5N5N6N5K5nK0%n0n5m6o0o0o5o0o5l0j5l1j5%K5M1N0N0L0j0k5nJ5
2188E16k0m5j5j0j5j5j1j0j5j0J0M6K5K5L5M0N0L5j5k5l0j0J5M0J5L5M5M0O1L0nJ0%nk0k0
2186G77l1j5%j5l0n5l0m5l5m0k5j0j5k0k6nnk5l5k5%J0K0j0k5l0NK0J0K0J0L0K0j0J0M1O0
2183D71N5M0L5M0L5K5K5L0J5l5m0l0m0p5o0n5n1m0m5j5%j5l0l5l5l5l0j5k0k0k0nnj0j5j0
2181a5j5%j0%K0K0K0nk0j5J5K5Nj0k0%L5K0j5k5m0k5k5l0l0k0j5k5j0NK5J5J0L0J0j0k0J5
2178a30L0K5J5nk5nj5k0nk5nK0L5L0K0L0L0L0L0nj0J5M0K5nk5k5nJ5NNL0N5L5M0K5K5K5K5
2176C50nk0%k5k5k0m5j0NJ0J0J0j0j0j0j0j0m0o0o0l5k0k5l0l0l0l0l0K0J5L0J0j0J0L5L5
2173f0J0K0J5J5NL0J0K0%k0nnj0j0j0j0K5L0j0j0%K0J0J0j0j5%j5j0j0j0j0nnj0nk5k0k5k5
2170a30l5l5j0J0%%J0L0N5L5%k0nM0O5M5J5nJ0J0J0L5N5O0L0L5J5k0l5j5%j5l0k5nK0Nnk0
2168A80k0N%NN%N%%NNNNM0M5M0M5J0j0N%NNONl6l0nJ5L5K1J5J0%%l0n1o5o0m5m5k5j0J0K5
2165A25K0nnj0j5m0l5j5J0NJ0NK5K5j0j5M0N0N5L5Nk0k5J0M0L5O0N6M0%k0j0j5NJ0J0nk5j0
2162C96M0N5Nk5k5NNJ0J0nJ0N%L5L5M5L0l5o5n5m0k0nj0j6j0j0j5nk5l0l5j5j0j0J5L5K0k5
2159B65k0K0K0K0nk5NNJ0L0NNK0nJ0J5J0Oj6j0K0K6%j5k6k0NM1L5N%k0j0j0k6%nk0k5%J5j0
2156C25j5l0nK5M5M0K1nm1m0m0nL0L5L5L6%%%nJ0NJ0NJ0NJ0NJ5J5%K5J0j0J0K5K5%k0k0m5
2154D96l5m0m1k0Nj0j0l0l0NNnnk5k5k5nj5j0j5j0nj5k0k5j0%L0K5%j5j5j5k0m5k0k5j0l5
2151f5n0l5j5%j0k5nk0j0j0j5%J0L0L0J5l0m5m0m0k5j0l6j5nl5k5j0J5L0K5K5L1J5k0n1o0
2148d81n0l0nJ5K0J5K5K5K5K5K5K6K5J5L0M5J5L5L0L0L5L0K5L0L0K5L0L0K5L5K0Nj0j0NK5
2146A90M0L0L0L0K0L5J0j5n5l5l0k5Nj5j0nj0Nj5l0l5J0M0O0L5K5NJ0L0L5Nj5k0k0j5NK0K0
2143C45NJ0J5J0J6J5K0%l0n6nK5L1J5n%J0J5%K0%k0k5l6j5NK0J1J5J5J5K5J5J0K5J5J5%j5
2141E31J0k0m0m5o1k5K0K6J5K5nk5j0j6k5nj5j5K5K0K0K6%%%nNn%%k6k5k0k5k5k5k5k0j5N
2138B05Nj0%%nn%%n%l0k5%K5M5M5Nk5m5k0j0J0L0L0K0k5m0l0j5J0nj5Nj0j0%%j0%%%%%%%%
2135I5%nNnj0J5O0O0M0K0M5K5K5M6M0L0%J0J5%nJ5NNK5K5L5J5j0k0l0o5q0o6m0l0j0J5N%%
2132C00%J0nk0k0K0J5%%%n%%N%j5k0nj5NL5K5J5J0nj0n0l5k0J0Nj5J0K0M0L0nk5o0l5j0L0
2129B10N0NnJ0nk5j0NK5K5Nj5k0l0j0k0j5J5J5K0J0K5J0NK5M0K5NnnJ5J1%%J0%NNnNNj5k1
2126C80J1L0M0M0N5L0nk5j5k0nnnnj5Nj0nj5j5j0j5j5k1k5nK0K1k1j5j5K0J5j5j5k0k5j5j5
2124B75k5l5j0K5J5J0L0K5J0K0K0j0m0k5k0j5l0l0j5L0M0N5K0j0J0J0nJ0N0N1J0k5l0k6l0
2121C35j5%K5L0J6ol5o5n0l0NL0K5J0J5J5j5m5m5j5N%%J0Nj0n%n%Nj0j0NK5L5K5%J5J0k0j5
2118B50nk0k0n%k5j0%K0M0N0L5nl0j5nnj5k0nNk5n0nL0K5J5k0m5p0p5m5j5J0L0J0j5k0%%n
2116e5%%j0%%j0K0K0j0J0J5NN%n%n%n%nJ0K0NJ5K5%J0K0k0m5k5k5l0l0m0k0%%j0NJ5j5j0J0
2113a65%NJ0%m0k0K0L5K0NJ5J5K0J5J5K0j5j0k0j0NM0L0J0nl0j5j5J0K5K0J5N0M5M5M5Nm0
2110A55j5j0j0nk5NK5K5L5K0j0j0%k0k0%j0j5J5J0J0J5J0J0NK0%%J5j0l5l0l5l5k0NNk0n%
2107D5k5J0L5L0L5L0Nj5NnNNNJ0N%K0%nJ5J5nk0l5m5j5K5K5K5L0nj5j0nj0J0j0NJ0j0N%k0
2104A55Nj0j0J0k0j5Nn%%nk5k5%K0L0J0k0n0m0l0m5l5%%j5J0nnJ0j5k0k5k0k5K0N5M5K5Nk0
2102h0Nj5k0N%k0J0NNNJ0%J0NJ0J0J5NNJ5NJ0L0L0K0k5l5NM0M0%j5j0nnn%nnJ5%NNNNN%%n
2098I0%%%j0J0L0L0K0M0K0L5M0K0J0%%J0J0K0M6O0M5J5k5l0nJ5J5nk0j0k0j5k0j5nk6nJ5J1
2095C96%%J0J5nj5j6j5k0j5k0nk5m5k5l5m0m0k0J0M0K5J0J0K5j0k5j5j5nj5nnj5j0j5nN%k5
2093D0m0o5l0NK0%j5j5%%nj0%J5j0NN%J0%NJ0J5J0J5J5J0J5J5K0M0K5L0L0K5J5L5L5nm5m0
2090A85k0%j5j0J5K0J5J5nl5n0o0n0j5NM0L5NK5K0L0%m0n5m5k5%%n%j0n%n%nNNNNN%J5nJ5
2087EJ5K5%k0k0l5j0K5K5K5L0j0j0nnk0K0O0O0P5N5K0j0k0NK5L0j0J0J5j0j5j5k0k0%l0k5
2084B15nnK0%J0NJ0nJ5nn%j5%%k5J5%J0J5nk0l5m0k0L0L0K0M0M0J5k0l5l5%J5K0j5Nj0nj0
2081B15j0nj0n0m5n5l5nn%nL0M5Q0O5K5Nn%l0%K0K5J5%J0J0J0J5J0J0n%n%%j0J0j5k0m5l5
2079B05l0nJ0K5j5l5m0k0J0K0K5M0M0J5k0l5m0j5k0k5j0j0j5j0j0J0J0j0l5n5l5k0%NNNNJ0
2076g0J0%K0NNJ0J0NJ0J5%j5j0K5K5nnnnl0m5n5k0nnj0NNJ0j0nk0j5NL5L5%j5j0K0N0O0M0
2073D5K5J0J5j0k0j0M5N0NJ0J5J0j0j0nj0nJ5M0M5M0K0K5J0%%j0k5l0k0nJ5J0j5k5j5k5k0
2070A80j5%%j0k0k5k0j0K0K0nl0n0n5k0%nj0k0nk0n%%N%%%J0%j5NJ0j0J0M0O0L0NNK0O0N0
2068A80N0J0k5m0m5m0j0%L5O0N0K5j0k0l0k5j0J0j0l0l5l5l5j0J0J5nj0J0%%nNNnk5nj5k0
2065c5j5j5k0nJ5L0L0K0%k5j0j0%K0J0Nnk0J0L5M0K5J0j0k5j0j5j5%K0NJ5K0NJ0J5J0N%J5
2062A35NJ0NNJ5J5K5%j0k5l5nJ5M0M5J0j0m5m0j5j0j0nj0j5%%k0j5j5j5j5j5j5k0j5k0n%k5
2059a05j5nj0j5nNj0%J0j5j0J0J0K5K5J5K0K0K0K0J5J0J5J5K5K5K0%j0J0K5M0K0NJ5J5%%%
2057B35%J5nnJ0j5k0j5J5J0Nk5l0j5k0j5j5k0k0j5k0K5K5K5K5N%M0L5M5K0K5NnJ5M0M6k1j0
2054C75j5j5j0j0nnn5l5J5K0%j0k5k0%K5J0J0M5K5nnK0M0K6%j6j0k0j0j0J0L5L6K5J0J5K0
2052D81j0%j0n%nNj0m0n6k5%NN%J0j0j0nj0m0k0NN%k5l0k5j5j5k0j5nnnnn%j0%L5L5K5NJ0
2048A90NM0M0L5L5Nj0%NK5M1M0L5L0Nj5j5l5m0n1l0nnk5k5K5M5L0j5k0k0k5k0%L0Nj0j0J0
2046C00J0j0nN%nj0%L0Nk0k0nnk0J0N5L5L0nk5m0n0k5J5K5L5J0N%nNM0Nj0j5NNNJ0%N%%%k5
2043C50k0j0l5l5k0J5L0Nnk5j5nJ0L5J5K0L5Nj0j5%k5o0n0k5j5J5K5L0J5K5NJ0K5K0NK0J5
2040C60NJ5NJ1J5NJ0J0%nn%Nj0j0%nk1m5n0l5k0l5k5nnj5nNk0j0nj0j0nj0J0J0j5l5nJ5K0
2037H0j0k5nK0J5m0p0p0l5k0j5%k0l5nK5N0O0K0j5k0j0J0J0j0l0j5J5J0J0J0J0NL5%J5K0J5
2035a5M0O5O0N5K0j0k5l5l0l0l5l5l5l5l5NL5L0J0K0K5K0K0L0j0%K5L5J5%j5K5L0Nk0k5NK0
2032B05L0%k0j0nK0M0L0L0nk5k0nNNl0l0K0M5L0L5K5K6L5J5J5k0l5m1k0k0l5nL5L0K0k0l5
2029C15m0m0m0k5j0k0j5j5k0k5n%J0K0%%J5J0NK0N%K0J0J0J5Nj5m0m0j5%J0K0%k5k0j5l5l0
2027@j5l5j5J5K0NK0%m5l0nNJ5K0Nj5l0k0k5k0j0j5j5J5K5K5K0nnnnJ0j5k0J5L0L0M5K5%n
2024a0Nj0j5k0j0k0k5j0k5j0L0K5K0L5K0L0N5Nl5n5j0L5M0L0L0M5K0Nk5p0n0l5NK5N%NNJ5
2021E5%J0J0n%%nL0M0M5K5nj0j5%Nk5j5N%%J0nnJ5nNJ0j0NN%N%NJ0J0J0J0K0%K0Nj5j0Nk5
2018B20j5nnj5nJ0%%%N%%l0l5l0l5l0l5m0k0NL0K0J5J5K0L0NNNN%J5nj0J5L0n%L5J0J0J5J5
2015B15J0J5K0NJ5J0%K0L5K5j0m0nK5NNnj0Nj5nj0j0j0%%k5m0p0k5%J5J0nnJ0J0NnJ5J5nN
2012A95J0nJ0NNJ5K5L0J0J0L5J5K0j0k5j0k5j0j5k5j0J0K5M0%k5nj0k5j0N%nj0Nn%%NJ0Nj0
2009B50J5J0n%%n%n%%nk0l0m0j5k0l5k5k0NM0L0J5J5Nl0k5j0J5J0n%N%%K0J5J5K0M5K5J0j0
2006B60%k5k0j0J5K0M0NnK0%NNNNNj0k0k5nJ0K5K5J0L0J5j0k0k5l5l5k5nJ5NN%J0J0nNnnN
2003B65nnnnj5j5l5o5q0m5k0J0%k0%j0n%%nNNJ5%J0J0nJ5J0%J0N%J0J5nJ5%j0K0N%nJ0J5N
2000I5K0%k0l0l5j5K5N5M5L0M0J0nj5j0K5%J0%NL0k0l5k0NNj0k5k0j5k0m0o0p0m0j5%J0J5
1998i5j0nJ0NNNNL5M0L0M0K5J0nk5%K5K0N%K5J5NK5L0L5K0K0Nj5l5k5k5k0l0j0L0J5nk0k5
1995A35j5l0l0k0k0k5j5j0nk0k0%j5j0k0%j0j0NNj5j5nNL0M0N0N0J0l0l0j0K0Nj0l0j0Nnk0
1992i5j5j0J0nk0j0j0K5L5M5J5nnJ5K5J5K0K5%k0j5%K0M0K5K5J5nk5l0j5K5J0nj5j5J0K5K0
1989A25K0K0K0K0K5K0K5J0NJ0Nnj5k0%J5L0L5J5j5k0l5nK0%NK0L0L1oj0NNj0k0nnj0nnnj0
1986C10nk0k0j0NJ5j0m0p0m0m5k0J0M5L5J5%K0L5M0J5j5l0k0k5k5k0j5k5l0NK5J5N%%Nnj5
1984I5j5%nj0j5n%%%%j0j5%J5L5K5Nj0%k0j5j0J0K0J5J5L0L5L0L5J5j0j0K0K5K0nk0k0k5j0
1981B15nN%k5l5l5j0NJ5J0j0j5k0%%n%l0k5nK5L5L0Nj0K5K0K5K0nj5J0M0L0K0%k0k5j5NK0
1978B50J0J0j5l0k0%nk0j5nnk0k5l0j0nk5k0nL0L5K0j0j0j0k5m0l0nJ0%%J5K0L0Nj0k0j5k0
1976a5j5k0k0j0nn%j0j0k5m0%K5K5L0K0J0j0j5J0%j0nn%nk0J0J5N%K0L0K0K0L0L5%k0k0k0
1973@m0l5k0NK5K5%j0%M0K5j0l5k5j0J0O0P0O5M0nm0m5k5Nj0j5M0N5J5%k5%j5k0NJ5NJ0J0
1970A40J0J5Nj0k0J0L0K0k0%Nnnj0nK0NJ5J0j0l0k5j5NJ5NNj5n0l5k5k5k5%K5K5%j5k0k5n
1967c0k5k0nl5j0k0j5J5M5K5K0J0j0l0k5nJ5K0nk0NM5M0J0Nj5l0j0J0K5J5K5L5J0j0j5nk0
1965A5k0%k5j0J0j5j0N%n%nJ0J0J0J0NJ0J0N%Nj0NL0L0L5K5Nj5j0nnj0Nj5j0J0J5j0nL0N0
1962A60M0%k5k0nK5K5Nk0NK0J5%J5k0k5m5nK5K5nk5l0j5L0M0M0M5M0J0nj5J5K5K5Nk5n0o5
1959B35n0nK0L0L0J5%j5k0nNj0n0k5%L0K5Nnk5k0j0l5l5j5J5K0J5K5K0K0Nl0k5k5j5J0K5j0
1956A20nj5nNj5j5NK0M0M0J5j0l0k0k5n0l5n%nK0M5M5L5K0L0K5J5n%J0J0j0j0J5Nj0l5l5j5
1954A65k0l0j0K5%l5j0j5%%nj5j5nj5J5L5L0K0N%%NJ0%J5nl0m5j5J5K5M5L5L0L0j5m0k0nj5
1951A40j5nNJ0nJ5L5K0Nj5m5m5k0NK5K5J0k5m0k0NNJ5K0J5J5K0K5%l0%J5NNk0l5m5j0J5N0
1948A30L5K5%j0nj0J0k0j5J0j0k5j5j5l5m0j5J5N0L0NJ0K5L0J5L5N0N5J5l0n0n5l0j0NNJ5
1946A80%k5n%L5M0J5j5m5nJ5%%NNk5m5m0k5j5J0M0K0nnk0k5j0k5k5k5m5j0J0NK0%%nnnNj0
1943f0n%J0j0NN%%J0nK0J5K0J5K0J5K0J5%%%%n%%nJ0NJ0J0NJ0J0J0%%%%%%%%J5J5J0J5j5l0
1939A60k0k0j5%j5%K5K5L0K5M5L5%m0p0o0m5k5j5j5k0j5%k5k0%nj0nnnnj5N%Nj0J0L0M5N0
1937A0K5j5j0j0j5NK0O0Q5L5Nj5j5J0NJ0J0%l0j0j0k5nj5j5j0j0j5j5l0o5n0m0%K0J0J0K0
1934h5%J0J5l5l0m5k0NM5L5J5K5K0NL0K5J0K0K0K5K5J5K5L5J0k5m5l0K5N5N5L5NJ5L0Nn%N
1931C25l0m0m5k5%j0j5NNj5j0N%NK0nnJ0j0J0N0M5no0p5l0N%%J5J5n%j5J0L5L5J5k0n0k5j0
1929A05K0K0J0K0K5J0k0j5k5j0k0n0l5k0J5M5K0L5J0j0J0%Nnj0J0J5j0k5l5n5l5j0L0N0L5
1926A00L0j0j0J0%j0nNJ0j0nN%%j5j0j5j0j5j0j5j0J0nj0J0J5j0%NK0M5L0L0nnj0%%NN%J0
1923A50%K0n%J5L5L0Nk0l0k5NNnk0k0k0J5J0K5K0L5J5%j5j5j0l0n0n0%K0J5j0j0j5j0J0Nn
1920G0n%j5N%J0j0k5j0%K0K5K5Nj5j0J5K0K0n%%l5l0l0J0J5nj5%J5K5J0j5j0NNK5K5K5J5J5
1918A70nl5n0n0l0k5k5%J5nk0l0J0K5M0M0N%NL5M0J5L5L0j0j5j0J5J5n%%nj0nj0nj5k5j5J0
1915A00L0L5nk0k5j5l0j5%nn%%%j0%J5nj5K0n%J0j0l5n0o0k5K5N0N0L0J5J0%J5%J5J0NN%j0
1912I5J0J0j0J0%%K0J5NJ0J5J0J0j0Nj5%J0j5k0J0J5J5K0J0K5J0NK5N5O6N5Nj5n0q1p0n0n
1909B00J0nnk0j5j0l5l0m0l0j0K0%NJ0J0%J0K0nNJ5K0L5K0%N%j5m0j0K5J5%%J5NNNJ0J0NN
1906B15J0NJ0%j0j5%K0Nj0l0m5l5l5m5l0%M0M5K5nk0%NJ5%j0nNJ5j0j5%J0Nm0n0j5%%J5M5
1903F5N0M0K5J0j0k5k5nn%J0NNNJ0J0%J0%%J0nJ0J5nk0j0j0k0j0j5k0nj0J0Nj0n0n5l0nj5
1901g0k5%L5L0Nk5j0K0L5%k0j5nK0L0Nnj0J0Nn%NK5M0M5K0k0l0k5k5k0J5%j0Nj0j0NJ5Nnn
1898B5l0j0K0J5M5M0L5L5J5j5m5k5%Nj5j5K0J5j0k5k5j0NK5M0J5k5l0k5NJ0l0nj0j0nNM0L0
1895H0J5%%L5M5L0L5%%k0j5j5j5k0j0j5j5j0j5j0j5n%n%nn%%nK0J5%j0j0J0L0K0nj5j0%%%
1892H5%nk5k5j0j5k0k5j0%%j5j5J5J5j5k0l0j0J5K0J5K0M0L5K5J0nk5j5NK0Nj0nJ0N%%%NJ5
1889F0L5L5K0%k0j5%nn%nj0k5l0j0J0K0K5N%n%nNj0j0J0J5J5J5J5%j5k0NJ0J0J0NK5nJ0J0
1886A75%k0nj0K0N0N0K0N%%nk5l0k5k5j5N%j0j5J0N5O0K0j0NJ0J0J0NJ0k0l5m5j5Nl0nn%J5
1883A90J0NJ0j5j0J0%%k0n0o0n5j0J5K5J0j0j5J5M5J5l0m5m5n0m5nK5J5%%K0J0NK0J5J0J5
1881B0K5NJ5K0n%%%%%%%k0k0j0k5j0J5n%Nnk5K0O5O5K0j0k0k5k5k0k5nJ0K5L5J5k5m5l0j0
1878eJ5J5L5L0L5K5Nl5p5p0l0j0%L5O5N5K0j5j0Nj0nj0j0nj5l0j0l5j5J5K0NK5K0J5M0Nj0
1875H0j5k0j0K0M0L0K5Nj5k0%J0j0j5J5L0NK5K0j0j0j0j5Nk0k0NJ5J0NK0j0m5k5j5NK5J0K0
1873A40L0%J5K0%nj0NNj0nNJ5L5M0M5nj0J0M0N6L0J0NNl0n1m0j0%%j0nj0j0j0L0L5L0%nk0
1870C60n0m5n0k5j0J0J5J0NK0K5%j0l0m0k0k5nN%j0J5J0K0%j0k5m0j0J5M5K5nm5m5k5j0J0
1867E5K5M0M5K5J5K0K0N%j0%nJ0J5J0J5J5J0k0k5k0k0j5k0J5K5%l0n0k5n%%K5K0%J0NnJ0J5
1864B00j0%NJ5J0j5k5l5j5%K5NJ0j5l5k5%%Nj0j0j5j0nj5j5%J5L5L0K0%j5j0nj5N%j0J0K0
1861A00L0%nJ5J0j0k5j0J5K0J5K0K5Nj0k0k5j0k0n%k0k5k5k5k5nNK5M5L0%nk5k0k5j0K5J0
1859D5%nJ5K5J5K0J5J0k0j5k5o0o5n0nL5L0n%j0nj0nj0j0j0j0J0J0NJ0J0%J5O0R5O0L0J0j0
1856A95l0m0l5k0J5J0J5%j0NK5J0J0J5L5J5j0l5l0l5m0l5nJ0%NNNK5J5J0L5L5n%NNNJ0j0J0
1853A90%%nk5l5l5J0j0m5k5j5NK5L5J0k0n0l0j0%J5N0K0J5n%J0nj5j5nK0M0M5K0j0j0j0j5
1851A15j0j0K5L0K5J5%L5L5K0Nk0k5j5k5k0k5l5j0%K0%j5l0j0J5K0J0%k5nnnj5NL5L0J5k0
1848A30m0l5k0J0M0L5L5J0j0m0m0j0J5J0J5J5J5J5J5J0j0j5j0j5nk0j0j0j5NnnK0M0M0K5n
1845A80%%%nN%nL0L5L0L0nnnj0j0j5j0j5J0J0nm0m5j5K0M0j0j0Nj0k0j5K5K0K0K5nk5k5k0
1843A55j5%J5K0J5K0K5%J5J0nk0l0k5l5nK0J5%%k0J5J0J0J5J0J5J0J0J5%j5k0%j0j0j0nk0
1840A75%j0j0j5%%k0l5m0j5J0L5L5Nj0k5k5k0nK5K5J0Nj0j5nj5%k0k0%J0K5K0J5J5K0L0J0
1837A55j5k0j5J5L0J5l5m0j0J5J5j0k0m5l0l0k0J5N0O5N0L5K5nnnJ0j5nn%j5l0k5k5k5J0J0
1835F5J0J0%%%%J0nj0J0NNJ0Nj0J5L0k0l5l5m0l5n%%%N%%%%%%%J0J0nJ5M0L5nl0j0L5K0%k0
1832H0l5l5j5n%%%J0nj5J5N0N0N0N0Nk5j0j0j5j5l5%L0J0K0K5Nj5%%nnj0N%j0J0j5%%j5J0
1829A30L0L0M5K0l0l0k0m0nJ0%%nNJ5j5j0J0nn%nNj0l0k0k0l0j5l0l0j5K0K0L5J5J0M0K5J5
1826A10J5J5J5J5nj0J0M0L5Nl0m0j5J0Nj0k0j0l0%K5O0N0L5NNNNN%J0%m5o5o0m5k0L0%%J5
1823A20j5j5NJ5k0j0J0J0K0K0J0j0k5l0j5nk5k0j0nk0l0N%J5K0nK0NJ5J0j0j5j0j0j0j5k0
1821e0%K5K0K0K5J5L0K0J5L5J0K5K0j5k0%k5k5Nj0j5%j5j5Nj5%J5k0%%j5J0J5nK5%%J5NN%
1818A15j5l0n0m0NM0M0Nj5j5N%nn%K0%%J5J0J0%K0nL0K0Nj0l0k5j5j5j0j5j0J5L5K5K5K5L0
1815A85L0K5K5K5M5J5j5j5k5j0j5k0j5j5nJ5NNJ0NnJ5K0J5K0K0k0k0j0k5l5nj5l0m5l0J0L5
1812A50K5%k0k5nJ0J0j0nnnnK5L5K5L0J5k0l5l5m0k5J0M0K5J5k0j5%k0k0%J0%NJ0j5j0k0n
1810H0K5M5M0K0j5m0k5k5j5%j0nK0L5M0K0Nj5J0j0m0l5m0m5j5k0nl0j0j5k5nJ5J0K0J5J5J5
1807a5K5J0j0k5j0j5l5l5l5l0%M0L0Nnk5k0j0%nnnL5L0L0L0M5K5j5l5m0k0nJ5J5J5NK5J5K0
1804A5J5J5J5j0j0J0J5j5N%K0M0K5L0L0L0L0L0K0L5L5K1L0K5M0K0j0j0j5j0%J5NNJ0J0J5%
1802E31j5l5l5k0j5j0%k6nj5%k0l5m0o0k5L0NK0K0Nl0m5m5o0l0K0J5K0K0K5K0J0NJ0NNNJ0
1799B15%j5k0%L0N0J5l0l0%K0%J5J0J0%K0K0%K5NnJ5NNnk0j5j5nk5j5j0NL5L0J5j0nNj5l5
1796B75j5k5l0j5Nnn%K0L5nj0j0l0NJ0K5N0%j5j0k5j0nl0j0j5l5l5l5l0%J0j0J0J5%J0J5n
1793F5K0J0J0NL0L5Nnk0j0k0J0L5K0K0K0K0L0J0J0J0J0N%J5J5nnk0k5j0J0j0J0nj5l0l0j5
1791B05%K0J5J0j0k5k0nk0j5k5j0%%n%%%J0j0j0J0Nn%%%%j0j0nnk0%%j0j0K5J5nJ0k5m0J5
1788D0O5M5Nj0j5Nj5nJ5%J0J0k5l5k5k5nK5L5N0N0L0k0k5k0m0l0k5j0J0J5j0k0nj0k0j0j5
1785a0j0j5J5L0K0K5K5K0K0K5Nj0j5NK5J0k0k0j0J0%%n%%nJ5K0J5J5K0NJ5J5K5Nj0l0k5m5
1782A55l5m0k0k0k0k0k0NK5L5K0K0nk5%K0J5%%N%%nJ0%%N%%%%%%nNJ0l5k5k0nj0j0K0M0N5
1779A25Nk5k5l5k5NK5J5J5J5J5J5J5J0NK5nJ0J5NJ0K0J0K5Nj0l0k0k0k5k0k5k5j0l0l0j5J0
1777B5J0J0J0J5%%J5K5Nk0k0m0nJ5J5J0J0J0NJ0J5J5J5J0N5M5K0Nj0Nj0l0l0l0l0nK0K0nn
1774A75%J5M0J5n%J5K0nl0k5NK0j0l0l5%K5J0NK0O0L5j5m5n0j5J5M0M0J5j0l0nk5p5n5%L5
1771A40J0j5nJ0nJ5J5j0NJ0J5n%J0J5%%K5J0J0J0J5J0J0j0j5j0j5j0j0k5nNj0J0j0k5m0l5
1769I0l0nJ0L0M0Nm5l0%Nn%NnJ0n%K0J0J0K0Nj5l0m5n0m5o0l0K5M0N0L0%K5K5%J5J0J5J0J0
1766A15K5j0l0l0nJ5J5nnNj0k0k0NK5NNJ5nJ0J0J0J0%%%%n%%%%%N%j0J0%%J0J0NJ0K5L0%j5
1763B05k5n%k5l5l5j5J5%%%%J0NNN%%L5L5J5J5K0J0j0j0j0j0j5nj5j0nnj0nj0nNk0j5k0k0
1760D0k0J0L0L0NnNL5L5j5l5k0k5nnj5%j0n%j0%K0K0Nk0%K5K5K0%J0J5k0%J5L5Nk0nj0Nj5
1757A30%%NN5L5J5J5J0j0l5k0k5k0k5j5l5j0l0l0nNK5%nk0J5L0M5M0L5N%%Nl5l0l0l5l0l0
1754ek5k5NM0P5R0O0L5J0l0k5%K5K0%%n%j0k0j0j5j0j5j5j0J0NJ0J0NJ0J5%nj0nnk0%%k0j0
1751A30j5j5j5J0L5K0K5K5M5M5K5%nJ0j0l0l0l0l0k5j0J5K0K5K0l0m5j0NJ5j5j0J0nj0J5j5
1749A40j5J5%j0nnJ0j0%%nJ5J5nJ5%J0J0NK0J0J5K5NNK5j0j5j0j0j5%k0nK5J5K0J5%k0nj5
1746B35j5nk0nK0K0J5K5N%J5%j0K0Nnj0m0l5j5%NnJ5L0K0K5K5L5J5L6K0j5l1nl5l5%l5j5L0
1743B80M0M0K5%j5%k0j5j5k0j5%K0L0j0j5j5k5j5k5n0n0k0NL5K0J0J5nnJ0k0l5k5k5j5Nk0
1740F0NJ0J5K5J0NK5L5%j5N%j5l5j5L0M5L0J5%k0o0o5m5j0%NJ5%k5NL5O0K5Nj0l0j0j5j5j0
1738G0n%nn%nn%K0J5J5K0L0J0NL0L5J5K5K5L0K5M0J1j1j0l0%%N%J0J0M6L5J5%n%nj0j5J5l5
1735D11n1n0p0l5J5L0L5J5j5m5k5k5j5j0j0j0%J5NJ0j0j0nj0nj0%j5l0l5l5l0J0J0J0J5L0
1732E5M5N5K5J0J0J5%j5%Nk0l0k0l5k0K5K0K5K0J5L0K5K0NL0K5J0j0j5j5j0j5j0k0j0K0J5
1730B60J5K0Nj5Nnk5k0k5j5NJ5NJ5nm0j5k0j0%j0%Nk0n%%L0NJ0Nk0j0%%nJ5j5m0j5k0l0l0
1727@%M5M5K5%J5J0NN%NnNJ0nNJ5K0%k0m0l5k5j0K5K0%nj0k0NJ0%J0Nj0j0k0nJ5K5L5J0k0
1724A30k5k0k0J0J0J0J0J0J0K0Nj0J0nnJ0j5N%k0K0Nj5N%%%Nnj0J0NnnN%j5j5%j5%nj5%n%
1721F5j0J0NK0O0O0M5J0j5j0J5Nnl0k5k0l0n0j5K5L0K5K5%j5k5j0k5%J5N0N5J5j5m0l0k5%
1718A40L5J5K0Nj0j0NNl0l5n0k0L5O0P0J5j0%J0j5j0j5j0j0nnn%K0K0%nj0k0nNNJ5%%NN%K5
1715B35M0M5K0k0k0k5k5j0l0l0j5j0nj5n%j5j5nj5k0k0k0L0L0L5%l5j0L0N0K0NNj5%J0J5%
1712A90j0NL5L5Nl0n0m0k0J0L0NJ0K5Nj5m5n5j5n%K0NJ5J0J0J0J0K5J5j0j5j0J5J5nj5j5k0
1710A30j5nk0k5nJ0K0K5NJ0j0l0m0NK0J5N%%K0J5L5L5J0j0k0k5nj0j0j0J0J0n%j5J0K5J5J0
1707A80%m5m5k0NK0L5K5nk0j0J0K5J5Nk0l5l0k0J0J5n%j0k5l5j5NJ0J5K0J0J5K0K0J0K5L0
1704A85L0M0K5k0l5m0k0j5k0l0j0J5K0K5J0j0nk0%J5M0K5L0K5L5M0K0k0m0l5k5j0nj5n%k0
1702A80k0NNnnNJ0j0%J0j0J0%%J5K5Nl0m0k0nJ5J0K5K5Nk5m5m5l0K0K5K0K5K5K0nk0n0m0m0
1699D0NK5NJ0K0K5J0m5m0k0K5K0J5J5NNJ0Nk5j5%nj0nnj5j0J0L0M5L0nl5l0k0K5M0Nk0n%%
1696A15NJ0%J0NnJ0j5m5m0k0K5L5L5K5%j0J0k0l0j0l5j5K0L0L0K0%k0j0nj0nNj5nnj5NNk0
1693D5J0j5m5l0NL5L5K0nj0K0K0J0K5nj5Nj0k5J0nj0J5J5J0J5J0J5K5NNNnJ5%NJ0nnj0j5j0
1690A65j0nk0j0%k5k0nJ0%nJ5K0J0L0Nnl0j5j5j5%k0NJ0J0J0J5J0J0K0NK0J0%K0J0k0J0j0
1688A90%%j0NnnNnk0J0j5%K5K0Nk5p5n5k0NL5J0nj5j5nJ0M0L5K0%k0m0m5j5NNj0j0NnJ0J0
1685C0%k0NN0N5N0L0N%j0j5j5j5k0j5k0j5%K5%J5L0j0J0J5j5k0%l0k5%k0j5NK0K5%%K5K5%
1682A40%K0NJ0J0J0NJ5J0NK0%NJ5NJ5nN%%n%Nnj5j0j0k0J5L5J5L0L0K5M1K0%j0j0nJ5K0NK5
1679D81M5N0J5l5m0k5j0J0J0J0J0J5K5K5K0K5L0K5K5K0J0NK5j0n0n0o5m5%%j0NNn%%K0J5J0
1676E91K5O5N0N1O5N0M5M0N5N5J0l5o5m5m5m0n0o1m5n5n5nk5k5j0K5K0NL5N5N5P6L5j5l5m6
1674G51j5j0l0l0j0j0l0k5j0nj0J0j5j5N%j0j0k5j0j5NL5K5J0Nk0k0%j5nj0j0k0j5k5j0j0
1671D01k6k5nk5j0%k5j5j5j5j5K5M5J5j5n5nM0O5N6L0K0%m0o1k5%J5%k5k5L5L0j0m0l5J5K5
1669C05K0L0J5nk0k5l5m5j5j0J0%Nnk0j5%J5L5K0L0L0J5L5J5j0j5j5j0j5Nj5nj0nj0nj5j5
1666B45k0j0J0L5K5J5%j0%%k5J0J0k0k5j5l5j5K0J0J0K0J5J0NK0%K0L0j0n5p0q5n0j0%j0%
1664D5%NN%l5l0J0M5P0O0M5K0nnnj0nnnnNj5n%J5J0K0J0J5J5J0J5%NNNnJ0N%j0j0%j5j5nj0
1660B50j5K5J0nl0o5o5l5K0M0M5M0M5J5NJ0J0K0%%K0J5nK0%k0k0j0l5k0j5m0nJ0J0K0Nm0n
1658B05L5L5%k0%j5j5%Nj5l0l0l0l0%K0NNJ5J5J5J5J5J5NK5Nj0NNj5J5n%N%J5nnJ5N%k5m5
1655B05k5l0J0M5K5K0J5j5m0l5o5m5j0K0M5M5J5%m5m5k5NM0N5P0M0j0%j0nj5j0j5j0NM0L0
1652B75J0k5n5n5l0nj0j5NJ5J0K0J5J5J5J5J5J0J0NJ0NNK0%%N%%Nn%%NJ0%J0NJ0j0K0J0J5
1649C60J0J5K6NnL0j0l5k1k0k0k0m5nK5L0%k0l5j0L0M5J5nNNj5l5k5k5k5%j0k0j5nj5j0J0
1647A60M0K0K0nk0j5j0j0nj5%L0K5M5J5J5J0J0J0J0J0K0%l5n0m0l5%L5L0J0j0nj5NJ0M0M5
1644C45J5j0nj0j0%k0j0j0%j0j0%K0M0M0K0j0j0nj5j5j0j0j0j5j0k5%k5nj5j5%J5NNJ0NJ5
1641B45nJ0J0NNK0K0%%k0j5J0L5N0J5j5l5k5l0k0%l0k5k5l0K5K5J5K5nk5l0%M0M0N0L0K0K5
1639C85nk0j5j5k0j0k0j5l0j0NNNJ0nJ5N%J0%J5%l0k5m5k0nJ5NNJ0NnJ5N0O0M5K6J0l6o0m5
1636B65j5NJ0J5K5K0%k5k5k5j0K5K0J5K0K5K0K0nk0j0%K0J0nk0j5j0J0nk5j0%J5N5L6%l1j0
1633C65j5j0m0k5k0l0k0l5k0%j5j5%K0M0L5K0J5%J0NJ0%NN%%l0m0k5K5M0L0N%%NNN%J5J0J5
1630C45J5J0L6L5J0j5nNn%j5%%j0nN%%j0NNj0NJ0j0J0L5J0j0j5J5K0Nj0J0J0%J5nnJ0j5%%
1627D81%%l0k5m1j5J0NOJ5J0NJ0J0NJ0K0%J0K0K5Nj0l0k5j5Nj0j0NNj0nNj5nJ0j5l1K1M0O0
1624E06M0J0k0m0l5%L0J0NJ0J5%J5J0NJ5%k0Nj5j5%%j0%NJ5%j0J5J5nj5l5k5k0%K5J5J0K5
1621E36M5M0L0j0m0l0k0J5L5J5L0N5O0J0k0j0N%j0J5M1M0J5M0N0O0L0%J0J5%nn%j0%nnnnn
1619A007nnNj5n%j5j0j5j0J5L5K0L0P0P1O5P5L0L0N0J5NJ0NN%NJ0j0%j5m5m0l5nK0N5O5O0
1616A528P6N0L5L5K5L5J0%NJ0K5O0N1L5M0M5N0L5J5%nK0N0N5N1N5R5R5Q0J11J70K01K00J76
1614C519J50J45K01K66L15L51L56L96M56N27N71O32O97P67Q17Q77R62J078J228J389J569J780
1612A9049J960K100K236K336K361K316K165J945J650J288Q82M77Q5k81n16o52p07o92o11m16
1611C6975j46J36M66Q22J223J654K096K556L048L524L935M261M457M441M201L755L118K321
1610H2843J398M32n22j393k131k637k897k908k732k401j960j403p87j21N67J268J985K717
1608F9318L444M141M757N263N580N624N359M767L885K762J429m5j539k907m046m943n549n870
1607I1430n870n574n069m441l725k977k181j388o52P5P37J379J970K471K852L043K968K682
1606G7730K190J489O32l56j364k311l183l880m371m612m632m476m181l735l238k732k251j744
1605C4975j249p97l86k5K91N51P52Q68Q87Q02O02L15k5m16q02j208j624j980k246k386k457
1603B4442k441k341k196k005j804j614j424j258j093r43p87o71n87n36m41l46k86k66k40k01
1602B962j70j56j35j40j16j30j30j16j30j45j06r0r0q0r6n5m0o5l5k5n%k5m5nl5k6l5n0n5
1600F31l5k0%k5n%NK5j0l5m0n5k5j0%j0%j6j5nk0l0Nk0j0k0%k0nj0k0%j5k5%j0k5%j5l5J0
1597I0NJ0L0nl5j0l0k0J0L0K5J5N%J5nj5k0nk5j0k0k5n%nj0NL5L5M5K5nk0j5nJ0L0L0J5nk0
1594A50Nk5l5k0l0l5j0j0j0j0J0NNJ0J5N%K5K0L0L5K0j0m5k5k5J5J0J0J5nnj5NJ5J0J5J5N
1592A35NJ0%%k5j0j0%%j5J0Nj0%%%n%nJ0j5%%j0%Nj0k0J0nnJ5J5L5%k0k0j5k0j0J0J0j0%%
1588C5J0j0%nnnnnn%%N%J0NNJ0nnJ0n%%%J0j0j5%j5j0J5M0K5K5j0k5j5j5j5J5J0j5j0l5l5
1585e0j0%K0K0%%%j0NL0L0L0L0J0k5p0p0k0K5J5j0k5nM0M5J0k5m5l5%K5J5NJ5J0J5J0%Nj5
1583eJ5M0L0j5l0m0j5j0K0K0K0nl0j5j5k0k0K0J5J5K0J0k0%%nNj5N%nNj0n%%nnk5j5nJ5L0
1580e0L0J5%j5Nj0j5Nj5%L0K5K5K5%k0nj5j0%j0j0nj0j0nnJ5J5%%J5J0%%nj5NJ5J0K0Nj0l5
1577el5j0NJ5K0N%j0j0NK5L0N5Nl0m5o0l0K0J5J0L0Nj0N%%%%%NNN%J5nN%J0j0%%%%n%Nnj0
1573B0J0n%n%J0NNNK0%NJ0K0K0K0K0k5n5n5k5%J5J0J0J0NL0j0k5j0k5k0J5J5K5J0k5n5l5m0
1571a00J0L5L5J0NJ0nJ5J5nNNnnnj0nnnj0NN%NNNj0J0J5nJ0NnJ5J0%J0NJ0NJ5nK0%k5k5k5
1567D0k5j0K5K5nj0j0j0j0nk0nj0nJ5J5nnK0%NNj0j0Nj0%n%nJ0J0nNJ0nJ0J5J0NK0K5%J5J5
1564A20nJ0J0n%NN%J0%NNl5l5k0m5k5nk5j0J0K0M5nk5j5k0k5J5J5J0K0k0m0m0j5j5K5%J0J5
1562g5J0NK5%K0K0%j0j0k5%J0L0K5J5K0J0J0m5m0k5J0M0J0j0m0p0%M0L0%j0%%j0j5%nj0J5
1559e5K0L0J0k5j0L5N0L5L0%nj0k0k0nj0J5J0nk5nJ5K0nk0l0NJ5L0K5K5nk0nj0j5j0j0j0%
1556C5J5NJ0NJ0NN%%n%n%%%k5k5k0k5%L0K0Nnnj0nnnk0N%Nj0J0L0J0%k0k0Nj0nNJ0j0m5k5
1553h0k0m0j5K0L5K5L0N0L5nl0j5k0k5j0%L0J5J5J5J5K0J5j5j0j5j0nj0j0j0NJ5M5N0K5K5
1550A40L0K5j5j5%k0k5%j5j5%%%%n%Nnk0%Nk0nK5N0L5nl0k5nJ0L0L0J5j0nNj5j0%j0n%nj5
1547A05NnnnnN%%NL0K0j5j5%J5J5nm0k5l5l5J0NNNJ0NJ0NN%J0%J0NJ0Nj5J0J0N0L0K0J5k5
1544B05l0l0m5k0j0NNnk5k5j5l0%L0N5N0J5%j5l5j0%n%n%Nj0%Nj5J0J0NJ5J0M5N0M5N0L5J5
1541C35K5L1%k1k0%%%n%J0j0nJ0j5j5k0j0K0K0K0K5K6K5%k0%K5NJ0N0O0O0M5L5j0l5k0J0j5
1539F26m5p5n0m5k6%J1K5K5J0L0J5J0L0M5L0J5%J5L5L0J5%J0j0J0K5J6%l1m5n0m5n0l0Nnk0
1536E06l0k0%K5K5K5j5m5k5J0M0O0N0L5%l0k0j0m5o5m0l0m1l5k0nnj5j5n%k0nJ5L0M0J5J5
1533C50K0J5J6nJ0Nl6l0l5k5l0j0j0k0n0l0j5NK5J5%k5NJ0NNJ5J0k5k5k5J0%k0j5l5m0k0J0
1531EN%J5K0%K0J0J0K0J5J0l0m5k0K0k0l0k5k0J5J0K0J0J5J5NK0%k0j5%nj5k5NK5L5%j5J5
1528E5J5J0J0K5K0nk5k5l5m0k5J0L0J5K0J0%k0m0j5j0J5L0%n%%J0L5M0J0l5l5%J0K5M0M5K0
1525A85m0o0n0n0l5j5m0k0K0M5M5K5K0L5M0J5k5l0m5j5k0%J0L5K5j5nJ5M5K0Nj0j0l0o0n0
1523d0k5NK5K5K0nnK0J5K5K0K0J5nl0l0%L0J0j5NJ0J5nl0l5m0j5J5O0M0%k5k0nK0J0k0l5j0
1520A0L5L5j0l5j5J0K0J0K0J0j5l0l0j0nK5M0K0Nj0k0k0k0j5NL0K0J0M0M0J5j0k0j0nk5k0
1518G5j0j0k5%J0J5%k5nJ5K5K5M0K5L0L0J0j0k5o0m5k5nnJ5%k0j5nJ0%j5j0%Nn%%nJ5J5N0
1515H5N5L0J0J5nj5k5k5k0j5k0j5k0j0NL0L5J0j0j0k0k0l0nK5K5J0K0K0NNl0l5J5M5N5J0k5
1512A55l5m0k0J0K0J0J5k0l0j0l0j5J0j0%NJ0j0j0k5k0nL0M5M5L0nnnNJ0nnJ0j5k0k5k5k5
1510enj0J5M0O0N5L0J0J0nl0m5j5l0n5o0k5K5M5K5j0j5%J5K0M0L5K5J0j0n0o0k0K5L0Nj0j0
1507E0K0K5%k0m5m5l5j0NK5j0j5j0j0K0L0J5nnNK0M0K0%nK0J0NNJ5K5J0K0J5K0j5l0l0j5%
1504A15nnl5k5%J5J5n%K0NJ0J0N%%%%%%%%k0k0k5j5NK5K0J0nj5%j5%j5nj0J0J5nK5J0NJ0J0
1501A15j0j5j0j5j0j0%j5k0NK0L5J0%%J0K5%j0l0l0nJ0K0N%M5L5Nl5k0nn%%n%%%%J5J5K0J5
1498A55j0k5l0j0j0J0J0j0j0J5j5J0J0J5K0Nk0k0j5l0n0n0k0%nJ5K0N5M5J0k5l5k5j0NL0M0
1496D5L5J5nj0j0j5nK0L5L0K0%k5l5n0n0k5%M0N5L0K5nl5n5j0L5N5L5Nk5l0k5nK0J0nk0l5
1493C0l5nJ0K5K0L5L5K0K0Nj5l0k0J0Nk0%nn%j0n%j0J0N%J5NNJ0%%j0J0j5%%Nnl0k5%K0nj5
1490C5k0n%NJ0nj5k0J5K5K0j0nK5L5K0Nk0k5m5j5J5M0K0nj0K5%k5k5k0%j5j0J0J0j5l5m5n
1487h0%K0J5L5L5J5nnj0j0K0J5K0J5J5K0J5K0K5L0L5J5m0p0o5m5k5nNL0L0J0nk5K0J5J5J5
1485A15NK5J0J0nk5k0nj5j5k5j0J0%J0N%Nj0J0N0L5j0l0m0m5m0m0k0J0L0L0J0J5J5Nk0j5k0
1482ej5nnL0L5L0nk0k0%%%%n%J0j0N%j0J0J0J5J0J0J5J0K0%J5J5K5Nj5k5l5j0J0J0J0J0Nj5
1479A15m0m0j5J0J0j5k0k0%K5K0K0K0K5K0K0K0K0Nj5l0n0l0j0k0k0NL5K0J5%nK5M0M5K0%%
1476B05J5K0K0J5nnk0n5n0l0k0NL0J5l0m5l0j0NK0Nj0n%%NJ0nk5nJ0K5L5L0M5K5%l5k0k0k0
1474I5j5k5k0%k5k5NM0M5K0n%Nn%L0J0j0j5j0K0N0L5nl0k5j0J5J5j0l0l0j0J5J5j5m0m0j5
1471@NJ0J0J0nk5j0j5k5nj5j5J5L0L5J5J5L5L0J5k0l5l5k5J0NNJ0J0NJ0J0J0NJ0J0j5j0Nk0
1468E5k5Nj5j0J5J0%K0K5%J0J5j5k5nk5k5nk0j5J0J5%J5K0NJ0J5NNnNK0j0j0K5K0L5L5K0k5
1465A80l5n0j5%J5J0NJ0J0J0J0K5K5L5J5nj5k0nj5j5k5j0nk5k0nNK0nK5N5M0J0l5k5k0%K0
1463A75N%k5l5j5j5k0j5l0j0j5k5J0J0J5J0J0J0J0J0N%j0n0n5l5NK0L0J5j0j0k0%J5L5N0N0
1460I5K5J0%NN%k5k5k5k5k5k5j0l5l5j0m0j0L0L5L5L5K0nk5k5k5J0N0N5M0%j0j5J0NJ0J0k5
1457F5k0l0k5j0l5m5%K5K5M0K0J5M5L5J5J5nJ0nNNN%%%J5j0l5l0n5j5%nN%%%%Nj5nl5NK5K0
1454B0K5K5%NN%NN%Nj5j5l0nK5J5K5K0J5J0J5J0K0N%J5J0j0l0l5l5l5j0J0j0j0j0nnj0J0j0
1452B0k5NL0K5nJ5K0j0j5k0j0k5k5j0k0k0K0K5K0K5K0K5K0K0Nj5nnJ0K0j5l5l0l0l0l0l0%
1449h5K0K5NL0N0N5J5j5%NNJ0NNJ0J0NJ0%%%%nk0n0n0k5J0J0L5L5J5j0j0NK5J0J5J0J0J0J0
1446A95nk0j5j0j0j0j0j0j5%K5L0k0l5l5k0J0K0J0J5K0k5m5l0j0Nk0n5l5NM0M5NNJ0NJ0J0
1443C0%K0n%%n%n%%n%k5J0M0K0j5m0k5%K5O0M5L0nl5k0Nj0j0J0Nj0m0m0m5k5J5K0M0M5J5n
1441F5j0j0j0%k0j0nJ0J0J0NL0L0%j5k5k0l5j5J0J0NJ5L0N0L5M0J0j0J0j0k5n0o0k5nn%nj5
1438a0NK5L0M0K0Nj5J5L5K5K0nk5j5j5j0j0k0%nj5k0%J5K0K5J0k0j5k0k0J5J5NK5J0K0J5J5
1435A70j5j0nJ5K5Nk0j5k0k5%%J5M5L5j0l5n0m5m5k0%j0nJ0K5M0%l0l5NM5N0L0nk5k5k5j5
1433B5%K0K0J5K5J5K0L5Nl5n5n5m0k5NK5K5L0J0k0j5nn%K5J0J5nnK0J5N%k0%nJ5J5L0K0nm0
1430A10m0j5J0nnJ0K5K5K5%k0j0nJ5L5K0n%J5J0NJ0Nj5m5k5l5j5m0l5k0K0K5K5K5J0L0M0N
1427A65J0K0J5NJ5J0K5%l0l5m0l0%J0Nnk5l5k5%K5M0J0j0k5j0J0K0Nj5j5NNNNNj0k0k5nJ0
1424F5Nk0k5nK5M5M5L5L0J0k0k5j0K0J5%J0NNJ5K5J5j5j5j5J5K5K0K0nl0m0l5j5N%j5m5m0
1422H0j5k0k5j0K5N5M0L5K5J0K5J0%%j0%%j5n%j5%nnj0k0j0j5m0l0%J0nj5NK0L5J0j0j5j0
1419H0Nnnj5Nj0j0j5l0l0j5J5J0J5J5K5L0M0J5k5l5k0K0M0j5n5l5j0J0K5M5M0J0k5m5l5k5
1416a5J0M0M5J5%%nJ0%NnJ0J0nk5l0k5l0m5k5K0L5K0%K0NNK5NK0NJ5J0J5N%NNNNj0J5Nj5j5
1413A40%J0k0j0%nj0j0n%k0nj0%j5nj0nj0nj0%NNN%NN%J0%j0J5J0j0J5%j5J0nnnNJ5j5l0k5
1410b0NN0O0M0K0Nj5n0p0o5k5J0J5L5J0N%J5NJ5J0Nnk0k0nJ5L0L5J0j0k5k5j5NL0J0K0K5J5
1407A30L0J5k5j0nk5j5J0%nn%%n%nj5N%j0J5k0j5J5nn%%J0nk0k5K0N0L5NJ5L0J5NJ5%k5p0
1404A05p5k5j5nnj0NK0J5%J0j0j0NL5L5L0L5J0j0Nnk0j5l0j0N%nJ5%%J0%k0nNl0nnl0N%%J0
1401A5nnJ5J0%k0j0K0K0%k5l5n5k5L5N0P0N0L5K0%nk0k0j0J0K5J5K0J5J5nk5k5nj5k0n%Nn
1398A05NK5K0J0%nn%m0m0m0l5k5nJ0K5%l5j0j5j5NK5M0L0K5M0K0NJ5J5%j5l5l5j0J0L0O0N5
1396B10J5j0j0J0J0%l5l5k5k5k5k5k0J0M0N5L5%l0n0m0k0%J0%%J0%k0nNM0M0Nj5j0j5k0k5
1393C5j0NK5K5J0%n%n%%n%k0j5l0nJ5K0J0K5K5NK0J5j0l0l0nNJ0J0N%j5m0m5%J0J5j0NN%N
1390B5n%%nj0Nn%NJ5%K0J0J0J0J0J0K0J0J5J0j0l5l5l5k0%K0K0K5K5K5n%n%Nj0%%%%%%%%J0
1387A25j0J5J0%J5J0J0J5n%k0j5j0J0M0K0K5Nj0%%k5k0k0k0k0k0j5k5j5k0k5j5K5K0L5J5j5
1384G0nk5nJ0NNJ0j0m5k0k0l5j5K5N0L5K5J0J5k0l0l5j5K0M0M0K5j0k5j5j0J0L0K0J5nk0j5
1382H0j0nJ5%NNj0j0NL5L0M5K5j0j5j0j0k5nNk5l5k5nJ5j0k0j0j0NJ0M5M5J0j5k5j0J5L5K5
1379A55K0j0j5k0nk0j0j5m0l0j5NK0M5L5K0nj0J0%l5m0l0l0l5k5%%J5K5K5J0k0j0K0K5J5j0
1376A5l0k5j0J0K0L0J0NK5K0L5J5j0k5l5k0%J5%%nn%K0M0M5K0n%nj0J0N%J0K0K5L0K0Nn%%
1373B60%%nnnk0n0n0k0%K0K5nnJ0J5K0K0K5K0j5l5k5k5l5n0k5J0J5J5J5K0j0k5k5j0N%NNN
1371F5%N%K0K0K0K0J5J5J5K0%%k5n0j0j5j5j0j0J0J0nj5j5l0nj0j0k0%K0N5L5nl0n5k5J0J0
1368ENnm5m5l0J5K5N5L0K0%j5j0NNNj5j5N%k0j0j0j0j0j0nj5j0k5nK0K5L5J5K0L0L0J5%k0
1365C5j5j0nj5j0j0J0J0J5N%J0M0M5K5J5L0J0j0l5l0j5k5k5l5j5NK0K0NJ0K5J5NJ5N%J5%j5
1362A20m0m5j5J0K5L0J0k5l5m0l0NK5K0j0k5j5j5J0K0J5J5J0K0NK5J0%J0NnJ5j0J0J5nm0k5
1360E0NM0L0J5J0%%NN%j0J0K0nk5l0n%j5%N%M0M5K5J5J0K5Nk5j5n%k0%j5k5k5nL0J5K5M0J0
1357B55k5m0l5l5k5j0J0K5K0%J0J5j5%Nk5l5l0n0k5J5L0K0K5J0j0J0%%NnNJ0%NJ0J0%%NNj0
1354A30l5l5l0j5NK5N0O0L5%k0k0l0j0K0L5J0k5l0j0j5k5nJ5M5M0K5K0k0n5m0%J0J0NJ0K0
1351A50%nnj0%%j0j0%K0K5J0K5%l5k0nj0K5K0nk0k5l0k0k0j0K5K0J5n%Nnj0j5n%K0J0NK5K0
1348A40L0M5K5%k5k5m0l5n0l0%nk0J0M0L0L0L5J0j0n%NJ0J0NJ0J5k5l5j0J5Nnj0J0Nn%K5K0
1346A95NJ5J5NJ5J0k5j5nNk0j0%l0k0nJ5Nj5l5j0K0nl0j5k0Nnj0nnJ0L5J0NNJ0J5J5L0L0%
1343A90l5o0m0k5NJ0L5N5P0L5J0l0l0nK0L5J5j5j5j5nJ0J0%j0j5NNj0%%j0l5k5j0J0L0L0J0
1340B00k5%j5k0j5NK5K5NJ0NJ0j0j0j0n%k0nj0%%j5N%j0j0NK5L0%%nJ5K0K5%k0j0j0j0nk0
1337A50%Nnj0J0Nn%%%k5j0j0l0l0j0J5J5J5%%J0K5L5L0L5J5NN%j0l0l5NK5J5J5NK5J0J0j0
1334B65m5l5j0k0%K0K5K0K0K0J5J5nk5k0l0nJ5L0L0Nj0j0k0k0%%J0N%K0K5N0L5M1K0j5nJ0
1332D21K0K0K0K0K0K0K0K0N%J0nn0o0n0o1o0n0%J0k0m0k5k5%L0K0J0J5J5K0J0k5m0m0k5%N
1329A55nJ5Nj0J0nNNj0J0Nn%%k0n0m0k5%J5L5N0M0J0l5m0k0%K0L5L5M0M0L5J0j0Nnl5m0l0
1326A95m0j5K5NnNNN%nj0nnJ5M0L0K5%nk5m5m5k0K0L5K0%J5J5J0K0J5J0J5k0k0J5nj0j0%J0
1323B60NJ5NJ5NJ5Nnnj5%%j5nnj0nNj0j5Nj0nJ0nnJ0%%%Nj0j0nj0m5m5m5m5nL0J5%L5L0L0
1320A65K5J5j5J0j0j0J0%n%k0nj0nj0k0%K5K0K0K5J5L0L0J0Nk5k0%nk0k5%%%N%%Nj0J5M5M0
1317C00M5N1nl6nk0k5nj5j5j0k0j0j5NK0J0J0Nj5j0%nL0K5%k0k0k5k5J5J0J5J0J5J0K5%j5
1315B85j5k0j5j5j5k5j0J5J5J5J5J5J5K5N%K5K0%j5l5k5k5k0%j0nJ5L5L5J0K5%k5k0NK0K5
1312C25%j5k0j5k0j5j5j5j5l5l0nK5j5j5j0j5nj0J0L0M5J0j5j0K0K5J0%j5j5j0J5K5L0K0%
1310B55nk0l0NJ5J5J5J5%m0j5j5j0J0%%N%%%j5j0k5nNL5M5%k0k0%J5%%nk0l5j5k0NK5K5L5
1307B00j0m0m5k0nnn%K5K0%j0j0NNNN%N%J0L0L0%k5l0nJ0J0K5L0K5K5J5nj5j5J0J0l5n0m5
1304A25NK5nk5k0NNNK0J5J0%nj5NJ5J5K0J5J0j5l0l0j0J0J5J5K5K5K0K5%k5j5%k0j0nk0j0
1301A70j0j0j5%k0j0j0J0L0K0J5K0J5L5%nj0j5j0j5j0j0j0%K0J0J5j0k0l0l0k0k0%K5N5N0
1299B00J5%J0J0k0l0l5j5j5J5M0J5j0j0j5j0l0l0k0j5j0J0NJ0NNNj5l5J5K5K5L0L0j5l5j5
1296I0%%Nk5m0n0m5j5%J0K0M5L0J0J5J5J0K0J0NK5K5NK5J5K0J5K5J0J0j0N%j5nj0J5K0J5j5
1293B85k5NK0J0k0l5l0j0k0k0nK5K0K0j0k0l5l5j5j0K0J5%j5j0N%N%%nn%Nnj0J0J5L5L0K5
1290B10K5%j0l0m0k0nJ5%k0k0k5NK0J5J0J0J5J0J0J5J0j5l0k0%NJ0J0L0K5K0j0k0nk0j5k5
1288A40j5l0nk5l5nJ0J5J5J5J0J5K0Nj5m0k5k5k5l0K0N0O0L0J0J0nnnnj0j0k0%K5K5K5K5j5
1285A75m0k5k5%K0J0N%%%%L0L5%m5o0k5nnj5j0NM0L0J5K5L0K5K5K5L0%N%%%%J5j5n0p0o5n0
1282D0l0J5K0%nnK5M5J0NK5NNj5%%nn%nNJ0%J0J5nj0K0M0M0J5nj5l0m0l5k5J5L0L0J0J0NJ0
1279B25J5j0l0l5n0k0%%J0j0Nnm0k0K0L5M5M5M5M0%k5nk0k0nj5k0j0j5j5j5N%NN%N%NJ5J5
1276A55K5J0J0K0L0%k5m5l5l0m5k5NM0M0J5k0l5k5%J5L0J5K5K5J5K5K0K5K5NJ0J0Nl0l5j5
1274B35l5k0K0Nnj0J0NnNK0J5NNJ5K0%Nj0%nj0%%nNJ5%K0J5N%J5M0K6K0M0%j5%j0l5k1j5m0
1271C25k5k5l0k0NL0K5J5j5k0k5nnJ0nNJ0nN%j5k5l0nJ0K0NK5J5j5k0K0M5J5k0l5J0J5%J5
1268B80J0nNJ0k0k0k0j5k0j5k0k0j0j0k0%J5L5K5K5J5%%J5%J0J5nj5%j0j0nj5j5%J5L0L0K0
1265B85k0j0nk5j5j0k0j5K5K0K0K0J0N%J0j0n0l5j5%N0M5N%nk0%NJ5J5%J0J5NJ5Nj5%%%nn
1262C00%%NK0j0%J5j0J5j0k5j0j5J0M0K0J5%n0k5j5NJ5K0J0nj5j5%K5K0K5K5K1nj1l5m0%K5
1260C35M5J6k6nN%%j0J0%k5k0NJ5L0L6J5k0l6l5k5nJ5NJ0NL0J5J6K5J5NL0J5k0j0J0J0K0K5
1257E26Nl5n5n6l5J0K5OK0nl6k5nJ0K5J6K0K5J0K5K0%%%%%N%J0j0k0k5nJ0NJ5J5L0O5M5M5
1254F76J5%%J5J0J0j0K5L6N0N0L5K0%%J5L5K0K5L0M0N0N1M0K5K0J5K0K0K0%L5O0N0L5J6oK6
1252A574P5P5O5R0J26J45J10J01J05J10P5O0P1O5NNNNK5K5K5L0L0K5K5L0M1O0M5N0O5P0P5
1249C488O1L5L0L5L0K0j5m0p0r6r5q5j00r6r0j00r5q5j16j00k5j0k5o0q6n0k5nnJ5O0J11J30
1247B541J55J51J55J56J30J10J31J15M0J5K5L0%k5j0j0m0m0m0m0j5NnnK5K5L0K5N0P5O0O0
1245C879O6O5O5O0Q5P6Q0Q0Q0O0M0K6j6j5K5O6J05J25J06J25K00K21J90K26K56K50K66K46
1243G038J90J96K05J81J25J30J36J20Q5Q5R1P5L0k0l5p0j21j40j25j26j45j20j01n0n0m5n5
1241G484l5NL5K5Nj5n0q6j05j10j35j31j20j50j46j40j46j50j30r6o5m5m5l0J0%%NNM5N0K5
1239E764O1Q5Q5Q5R0Q6Q5J05O5L5K5L1L0J0NJ0J0k5l5m1k0J5M6M0K0L5L0J0M5J25J56J35J40
1237G343J06J05J20R1L0J5K5J5K0K5NL5J10J11R5J20J76J70J80J66J65J41Q5M0np0j31j70
1235I118j70j96k21k20k16k15k16k15k21k46k35k36k05k01k05k06j95j81j25q5q1q5r0p0l0
1233D752%j5j5K5K5K5K5M0M5M5M5L0L1M5L0%L5N0N0K5K0O0J06J10J05J20J11J60J96J75J76
1231F632J70J75J81J60J31R0O0M0O0P6O0O0O0O5O0O0R1J05J15Q0O1P0O5O5R0J11J10R0Q0Q1
1229I354P5Q0O0N0L5%k5o5j05j20j36j75k16k20j76j45j61j60j50j21p0p5o5n0l5nN5R0Q0
1227G604O5N0M6O0M0nj0j0nnM0O0J10J36J30J35J36J80J96J75J96K25K26K20K26K10J96K20
1225A0847J86J30Q5Q1O0O5K0j5n0m0o5p1l5%K0NK0Q6J15J00J00J21J40J66J60J20O0L6%l1
1223A2416p5j60j96k00k21k70k96l01k96k90l01k61k20k41k46k35k36k31k35k36k35k31k36
1222F967k35k11k10k31k05j81j30j15j36j20o0m5k5k1nL6N0N0N5O0J15J66J50J36J35J40J46
1220F276J25J25J06O5K0j5l5k5k5q1j05r0r0j21j10j30j06j05j30j10j16j05q5j01r0o0q0
1218D802r5j16j25j00o5k0k6k0J0K6M0N5O5L5N0O0M0N6N0L5M0M5L5M5L0N0R6J00R5J00R1J00
1216E584J00R5R1R5R5R0J26J35J20J36J60J50J31J15J20J51J95K11J95J56J25Q0J0n0r0j00
1214H226p6p5p5q0n5n0%M5P5J15J61J85K06K35K56K61K70K51K05J66J30Q5M1K5L0Nm5p1q0
1212A0366q0q5q5q6q5r5q0o6m0j5k0j5l0q0j20j21j70k16k30k51k66k70k56k81l10l11k76
1210F426k36j90j60j11p5l5l5%L5P5J56J95K26K40K61K91L41M06M66N06N52N96O22O41O27
1208A1820O07N51N11M71M07L30K66J70O6np6j45k05k61k66k71k90l01k61k10j81j90j86j40
1207A2211n0K0O5J15J51J35J40J61K10K81L11L56L91M11M16L76L81L81L76L51L01K00J20M5
1205A7855k5r5j70k41l06l81m41m61m56m81m47m11l76l45l06k76k31k10j71j45j15p0k0J0
1204A1685K5L5J0o5j06j55j86k40k66k30j96j70j36q5m0%M0P0R0Q6N5L5M0L5J5k5m5l0j0J5
1201A0251J5M0O0P0J01J15J45J66J70J51J35J15J00R6R5R5R5R6J15J35J61J70K46L21L71L91
1200A4021M01M11M46M36L81L31K71K05J50Q6M0K5J0%L0O5J20J66J85K26K46K40K21J55Q0M0
1198A8988k0p5j10j66j95k11k30k36k00j51j00j15j36j45j80k21k81l21l60m07m51m71m76
1196A3730m91n32n71n82n81n72n26m96m52l96l15k46k05j86j65j26q5l0K0P5J36J80K21K40
1195H045K31K30K21K06J85J70J36R0M0l5q0j26j60j75k06j90j41q5p0n5k0J5K5K5M0K0J0J5
1193H361L5O0Q0Q1N0M0O0Q0O5P1J00J30J21J10R5Q0M5J0j0j5j5j0j0l5p5q5p0n6n5o5q5q5
1191I003q1r0j20j35j21j35j40j46j50j46j20j30j36j20j25j31j40j10m0k0n0j0R0J25J15
1189F937J06J10J35J56J50J05N0L6%m6j00j45j71j85k26k75k96k71k56k60k66j95j66j95j81
1187D551j50j71j90k01j90j50j21j10j05r1j10r0n5l0%L5N5P0P0O0P1O5P0P0N0O5N6O0O0N5
1185C699O0N0%m5j5k5l0j5k0l0n0p5o6n5l0k0l0k0j0j5j0j5M5N5N5N0N0N1O0M5Nk5nj0p0q6
1183C453p5p5q0p5o6q5m0k5m0l0k5n0k0m0m6k5k5m5m5n5o5m5m0q6p5n0k5k5k5l0k0k0l5j1
1180A934k0l0k5j5k5m5n0k5k5l5o0p6p5o0l5J0J5J0K0J0L0O0L5M6N0M0N0M0nj5NM0O0N0K0
1178A904k5o0q0m0k0j5J0K0j5k5k0l0k0j5%nj0l1m0k5m0o5m5n0n5q1o5p0p0n0k0l5l5k6k5
1176G26l5j5%k0nnNJ0nJ5J5nJ0J0K5N1M5K5%NJ0nk5%j0j5j0j0k1nj0j5%k5l5l0k0J5K5j5n5
1173E96n5k0j5k0j5%K0NJ0J0NJ0J0NK0J5Nk0k5l5j5nJ0K0nj0j0k0nj0k5k5j0j1%K1j5l1j5
1170C45j5k5j5J0j0%J0K0J0J5NK0K1Nj1l0k0j5k0k0l0j0NnnNJ0j0%%J5j0j0J5%%j0J0nk0%
1167B25k0j5nj0j0J0K5K5J0n%j5J0nnk5n0l0%M0N0N0M0L0%l0j5NJ5nm0n5n5j5L0M0M0J0j0
1165B35nJ0J0j0NNj5l5k0k0NK5NK0K5NJ5J5J5K0J5J5j5j5Nl0m5m5NK5Nj5j5J0n%%Nj0J5%%
1162B15K5K0J0L0J0k5k0NNNL0N0L6j1m0m5j5j0nj0%J5j0J0J5nNNnK0%NNNJ5n%J5%J0%J0NN
1159C80j5j5j5j5k5nj5j5L0L0L0K5j0n5k5l0j5%j5%J0NJ0J5j0j0j0j0L0L0K5K5J5nj0J5%%
1156C50%%%nNj0n%Nj5j5k5l0j5J5J0K5Nj0j0nk0n0n0NL5K5%J5J5L0NL0J5L0O1N0L5j0k5j5
1154D51j5nNJ5j0NNN%N%j5J5K0k0NNj0J0j5NL5L5M5K5NJ0NN%NK0j0J0J0nJ5N%J5%j5j5k0j5
1150F26nk0l5%nj0nnj5Nj0nN%nNM0M0L5M0J5%%K0K0j0J0J5J5L6K5K5J5L5L0J5%l5k5j0l5j0
1148H27j5k5l6j0k5k5k5k0k0k0NK5K5Nj0k5k5j0K5M5L5L5L5L6L5L5O5O0O0O0O6O0O0O5N5N0
1145A478O0N1M5O5N5N0N5M5M1N5P5R5Q0Q6Q0P5O5Q5J51J75J46J80K06K10K26K05K06K25K01
1143D772K25K56K61K50K71K91K91K95K86K96K60K21J86J50J00N5M0K5Nk5k5nj5k0%L5M0K6
1141H547k6n0r0j20j71k00k21k10k06j95j46q5j0J0M0O0P1O0M0L5O0M5J5k5n5n5o0k0k0n6
1139F962p5o0o5n5n0n0n1o5nP0J01R0R0J50J86J85K01K31K30K16K10K31J95J71J50J71J50
1137I514J20J21J30J05N0J5M1K5nn%k1m5m5m5m5o5m0n5n1n0n0j05j45j41j60j76k00k41k65
1135H166k91k91k86k85k71k26k00j46r0r5j05o6l0%j5j5j5j0nn%nj5NL5R6J30J40J36J35R5
1133F471P0Q6Q5P0P0N5J5l0l0K0O5R6J30J35J66J70J91J90J71J05M5O5Q5M6L0L5M0M0L5L0
1131H752M5R5J11Q5J10J36J30J35J31J05P5M5j0o0j10j31j80k21k20j96j75k16k10k16k10
1129G800k16k21k35k06j65j86j95j45q6l0j0M0L5M1K0O0Q5Q5P5R6O0J5j5n0o1q5q0o5n5l0
1127F276m5m1nJ0j0J0R6J30J15J11J60J80J61J75J96K15K16J90J56J35J51J40J35J16P5L5
1126I083L0O0J05J16Q5N0%j5nm0p5j11j20q5m5j5%J5nm5q6j05j20j51k10k51k95l16k71k56
1124F922k75k61k36k10k31k15j26j00j10j10j06j05j00j06p0o0p0n5k5Nj5%M5N5L5O5R0O1
1122D692L0%J5J0K0N%k5j5nnk5k5j0%k1n5q5j10j20j01p0p5j00q1r0j15j25j21j25j25j26
1120C017j35j15p1m5k0j5k5%L5O0N1O5Q5J00Q5O6P0Q5P5O0J5%k0n5r0j10j26j45j65j81j65
1117B386j56j70j56j25j25j36j20o5n0p0n1j5K1J0nk1j0j5j5k0j0nk5l0k0k0l5k5k5l5j5j0
1115H37NJ5j0j0J0J5k0j5l5k1l0l5k0k0m0j0j0j0j0j0j5Nk5n0l5n0m6j0nj5%L0K5J6L0J0l5
1113D06m6m0l5%L5N0M1K0j0j0j5l1k0k0j5Nnj0J0J0J5nk0m0l0l0j0j0m5n0k5K5N5N5L0k0k5
1110A90l0nnJ0j0l5l5J0L5N0Nl0l5k0nJ5K5L5Nj5j5k5j0nk5nk5l0%L0K5L5K5J5J0J5J0k5k5
1108A30l5j5J5J0NK0K5%K0J5%nj0NJ5J5NK5Nj5J0j5k0nj5j5j5j5j5j0NJ0J0J0K0K0L5J0L5
1105B70J5k0n0o5n5k0k5j0j0nj0J5N%K0M5J0nj0%j5nnJ0NJ0NJ0N%J5Nk0j0%NJ5K0%k5n5n5
1102A0k5nj0nnNJ5J5NNJ5J0NJ0%%J0J0%N%k5k5l0k5k5NK0L0J0%NJ0%L5O5M5K5j5n5n5k0J5
1099F0nnj5k0l0nK5NJ0K5K5K0j0j0j0j0j5%%K5K0%j5k5l5j0J0K0K0J0nl5l5j0K5J5j5k0%J0
1096a5NnNnnnNj0k0J0M5N0L5%j0J0%nj5k0k5nK5N0N5K5M0K0%k0k5k5nJ5J5J0k5k0j5J0Nnj5
1093A35K0Nnnk0n0m5j5J5n%L0L5M5K5j0k5k5nj0NNn%Nj0J0L0J5j5j5J5K0J0J5j0m5n5o0k5
1091b0NK5K5K0nnK0K5M0M0K5J0j5j0Nnk5j5j0%NnJ0J0j0m0l0k0nnj5k5j5L0N0L5J5nj5n%N
1088I5j5k0k5%K0%%j0NJ0nnJ0n%%n%nnNJ0L0K0J5K0K5K5J0k0m0k0l0l0k5m5j5N%J0nnJ5%J0
1085EJ5L0K0K5nk5Nk5j0K5N%J5%%J0K5J5L0J5k0j0nk5j5Nj0%J5K5%l5n5n5j0K0J0%%J0%J0
1082C0J0%NJ0J5nk5k5l5k5J5NJ0J0%nNnj0N%nJ5K0K5J5J0K5K0J0Nj0%nj5NNj5nn%nj0%Nj0
1079F0K0M0L5K0%n5m0j5nJ5%J0J0%nJ0K0J0l5n0o5k5NK0J0nK0n%K0J5%j5Nnj0nj0j0nNnn%
1076b5Nnj5J0nk0j0j5j0j0k0j0%l5k5%N0Q5O5O0L5%K5K0NL0J0K0K0j5nJ0k5m5m0l5j0j5k5
1073C0j0J5L0J5K5L0J5J5K5%k5k5nJ0J5J5J0k0k5k5k5%J5J0NJ0NJ0Nk0j5j5k0NL5K5J0j5j0
1070A30j0j5NM5K5J5k0n0l0l0k0K0J0j0K5M5L0K5J5k5o0k5J5L5K0K5L5J0l0m5n5n0m5NL0M5
1068I0O0K5j0j5j0j5j0j5k0j0nk5k5nJ0L5K5J5k0k5k5j5%K5K0J0J0J5L0%k5j5l5j0J0K5L0
1065A00J0j0j5k5n%N%NJ5nNJ0j0j0nj0J0k0k5J5L5K0K0M0N5M0K0Nk0l5l5k5%J0j0J0L5J0j0
1063B00k0j5m5l5k0j0j0%j0j5Nnj0l0m0j5J5K0J0K0J5%N%Nj0J0J0j0k0j5l0j0J0L0N5N5L0
1060A20J0L0J5j0j5k0j0%J5J5%k0m0l5k0J0K5J5K0J0K0K5J0j0j0%k0j0nj0j0nj0j5%K5%j5
1058G5l0j0J0NnJ0j0j5J5J0K5K5J5j5j5k5nJ5L0L5J5nj0k5%k0nj0j5nJ0L5M5K5%j0l0nJ0%
1055A40NnJ5J5nl0l0l0l0NJ5%J5J0NJ0J0nn%j0j5J0j0%J0L0L5J0j0j5j5j0NJ0nJ5J0NNNnj0
1052A50j0j0K5Nk5k0j5N%j5l0n5n0l0J0M5L0K5K5K5L0J5J0k5p0o5k5K5L5L5K5Nl0n0l0J5%
1049a5k5J0J0%J5%J0NNJ5L5K0K0%k5j0j5J0NNNj5m5l5k0NL5J5K5L0N0J5j0j5k0j5j5j0%NN0
1047A10M0Nl5l5l0j0NK5J0J0J0J0J0J5J5J5l0l0nJ0K5j0k5k5l0j0K0K0nnnNnJ5NJ0nJ5J5n
1044A15NNnJ0%NN%K5M0L5K0k0l5m0k0j0j0nj0J0J5j5l0j0J5J0j0k5j0nL0K0nJ5NK0J0NK0J5
1041A90k0k0J5K0J0j5k5%%%%nnj5%L0M0J0k0j5j5l0j0j0n%j0K0M0L5K0J0nl5l5k0j0%k5k5
1038F5j0%K5%j5j0%j0j5j0j0K0L5K5K5nnj0nnnj0nk0n0l5k5K0M0K5L5J5J5K0J5%nk5m5l5k5
1036a5m0k0j0K0M0M5J0nnJ0J0nnJ5nk0j0nj5j0j0j0J0NJ0NK0K0J0%nK0M5M5J5%k0l5k5j0J0
1033H0J5Nj5j0nNj0n%Nj0j0NJ5J5J5K0L5L5J5j0j5nnj5l0j5J0j5l5m0j5J5J0J5K5N%N%%%%
1030H5%%N%%NnNJ5j0Nn%n%n%nJ5N%m0m5k5J5L0J0k5j5NL0L5M0L0%J0J5nk5l0m5k0j0Nj0%n
1027C0%nnK0K0NK5K5NK0J5%NN%N%N%j0j0nj0nj5j5NK0L0M0M5L0Nj5k0nJ5J5j0m0p0o5m5k0
1024B0%K5L5J0N%K0L0L5L5L0L0J0k5j0j0nk0Nnj5j5nJ0nnJ0nN%%l0n0m5l0nK5M0K0k0j5NK5
1021A10J5nnj0nJ5J5j0J0N%J0%j0j5%%n%nk0k0%L0L0%j0k5j5j5NL5K5Nj5k0k0k0l0j5L0M0
1018H5Nj0k0j5nNNK5L0L5L0L0L0L0Nj5%j0m0m0n0l0j0%nnk5k0l5j0J0J5NK0K5J0J0L0NK5J5
1015A40J5Nj0k0J0j0j0Nj5j5k0k0k0nk5l5%L0M5M0L5Nm0l5nJ0J0J5J0NK0J0J5J0J5J0J5n%
1012A85l0m0m5k0K0L5J5J5j5k5l0%K0K0%%%n%N%%%Nj5J5J5nJ0J0NNJ0Nj0nj0j0%j5k0%nk5
1009F5k0j5k0j5j0k5NL5J5J5K5J0J5K5nJ0J0nNJ0nNK0j0nJ5%%J5j0nj0nj5j5l5l5k0j5nl5
1007d0NL5J5J0M0K5NK0J5J5nk0m0l0j5L5M5J0j0nJ0J0J0J0NJ0J0J5%k0k0l0j5J0J5K0N%k5
1004A30%k5l5k5m0k0K5L0M0K0nnnj0nJ0Nn%NN%%nj5NNj0nNNL0K5J0K5J5k0n5p0k5J0J5L5L0
1001A00Nj5k0k5l0j0K5M0M5K5J0k0j5Nk0l0nl0m0k0K0L5K0NK5Nk0k0k5j0L0N5K5N0L0%K5J5
998B40j0NNj5l0l0k5l5j5K5N%J5J5K5Nn%%nj5NNj0k0J0Nj5l5k5l0l0nK0N%Nk0j0nNJ5J0J0
995D5NNJ0NJ0NNNj0j5j5j5nk5j5nnK0K0%NJ5J0J0K0NJ5J0K0L5K0K5K0k5n0o5n0%K5M0Nn%%
992A10N%N%nnNj5k0J0Nk0k0j0k5j0K0K0J5K5NNNNNNNNJ5J0K5J0l5nnl5m5k5NM0J0%J5N%J0
989A25J0%J5%J0NnJ5J0nl0l5l5k5NK5K0J0J0K5L0%n%j0%j5%J0k0k5k5k5k5k5k5k5k0j5K0J0
986d0nK5K0J0L5N0N5M0%l5l0J5L5J5j5m5l5j5j0j5k0nnj5nNj5j5%nj5nj0J5M5K5K5J0%J5%
984H0%J5J0nNj5%j0l5j5k5k5j0J0j5NL0L5O0J5j5NNj5l5k0NJ5K0K5K0%l0j0J0nj5K0M5K5j0
981A50l0l0j5j0%J0J5L0N5L0j5l5j5NJ0nk0l0NN%NNnm0l5j0J0J0J5M0L5%j5j5j0j0nj0j0j0
978E5j5nNK5K5N%j0J0N0L0%k0k0j5n%J5nk0l0l0NNk0m0l5j0K0M5K0nk0%J5Nk5k5j0nk0%K5
975c0Nj0l0k0j5L0O0N5M5J5J0k0l0NK0j5n0m0J5N5P0M0J5%j5k0%K0J5L5L5J5j5m5k5%K0%j5
973A85j0n%k0j5l5l5k0nn%K0L5J0nj5j0n%K0J0J0j5j0nj0J0J5n%n%J5nnJ5L5J5%k0m0m0k0
970C0NJ0J0nn%%J0nk0j5J5K0nnNK0K5M0M5K0Nk5k0%j5j5j0j5J5K0NK5K5K5J0%%Nk0n0m0k5
967I5nJ0J0NK5L0nj5k5%NNJ0N%J5J0Nj5j0k5nJ5%k5k5k5nN%J0J5k5k0j0J5K0J5L0J0N%j0n
964A15J5J0K5J0%k0k5l0k0nJ5nNNJ0J0%k0k5nJ5J0Nj0n%J0J5j0nk0j5J5K0NJ0k5%J5L5K0n
961A45NNK5K5J5K0j5l5m0j0K0J5N%J0j0j5j5K5K5%%NK5Nl0l5k0NJ0%j5l0k5nj0m5o5n5j5K5
958g5M0M5K5K0J5K5J0n%n%NJ0j0j0j0J5K5L5J0nnJ0NN%Nnj5k0%%%j0j5k5%K0K0j0j0NNJ0l0
955A00k0%J0NJ5%j0l0k5j0J0J0J0NJ0%NN%%k5l0J0J0J5J0%j5k0%J5J0K0J0J5J5K0NJ0j0%N
952A60J5K0K0K0nJ0K0j5l5l0n0k5j0J5L0L5Nk5l5l0l5nK0K5Nj0nNJ5J5J5J5%l0j0j5j5j0k5
949D5nJ5nnK0J5J5K0J5%nn%J5K0n%NJ0j5l0k5nNK0K0Nj0k5%%%%%nn%Nj0nnNj5j5J0M0L5K5
946A65j0j5J5J0J5j5l5l5j5K5M5Nj0j5%J5J0%%%nN%NN%%%nK0nk5l5j0j0nj0J0J0J0J0%j5j0
943I5nj5l0m0j0J5J0J0J5J5J0J5J0J5J0J5J5Nnj0J5K0J5nk0m5m0k5k5m0l5j0J0K5J5N0P0J5
941A30j5nJ0K0NnnNJ0j0m0n0l5K0J5J0J0K5K5%n%nj0k5l0j0J0J0J0J5j0j0nj0j0nj0j0nj0
938ej0nJ0K0%K5J0J5NK0J0%%J0%J0N%J0J0J0NK5K5L0K0J5nj5m0o0m5n0k5%K5M0K5nk0n0n0
935ek5J0J5Nk0l0%L0L5M0J0j0%k0j5nJ5NJ0J5J0J0J0Nj5l5n5l5nJ0M0M0K5%j0l0j0nJ0J0%
932C0%J5J5Nj0%K5L5J0nj5j5nK0L0L0J0K0K0%k5k5%j5j0k0%j5j0j5j0k5k5k0k5J0K0M0N5N5
929A55Nk0l5l5J0M0N5M0K0j0nJ0j0k5m0j0Nk0NJ5NJ0J0j0k5j5j0l0nk5j0J0K5L0J0j5j5l5
927E5%NNNJ0j5j0j0j5j5N%j5J5J5J0J5L0K5M0K0%K0K0nk0m0l5l0l0j0%K5N5M0j0k0j5j5j5
924I0j5j0n%j5j0nj5%K0J0L5%j5j5m0%K5K0J0L5N0L0nl5k0k0NK5%k0j5nk0k5k0k0j0J0k0J0
921eK0K5L0K0j0j5k5nL5K0L0L0Nk5j5%N%J0%nk0l5NJ5%NJ5J0NJ5J0%J5J5%%K0NNNk0j0%j0
918A75nnj0j5j5k0j0nk5k5nNJ0NJ0NJ0%J5NK0J5N%k0J0M5L0K5k5l5l0%J5K5J0J5J5J0k5k0
915A85k0k5nN%nn%Nnj0j5j0j0nj5k0nJ5J5M5%k5j0k0j5J5L0L5J5J5L5K5K0j5k0%l5n0n0o5
913@m0NL0K5J0j0J0L5L0K0NJ0J5K0J0J5J0nl0k5j0j5k0l0j0J0J5J0J5%K5K0Nl5n5l5J0L0K0
910I0j0j0J5L5L5J5j5j0j0j5%J5J5%j0j0j5%NK0K5J0k0k0l0j0NJ0K0%j5l5m0j5%%%%N%%%N
907C5%K0nNJ0%N%l0l0%%%%NJ5J5K5Nk0k0j5j5l0nK0K0J0j0%%J0NNNL5N0O0K5n%j0nnl0o0n5
904C5k5j5J5K0J5%J0J0K5J5nk5nK0J5j0n%K5M0N0L5%l0k0%j0j5J0Nj5m5n0m0l5NL0J5L5K0
901A00%n%j0%j0j0%J5%k5k5%J5M0M5L0J5j0k0nJ5%J0J5nk0l0k5J0J0k5l0k0%K0N%J0NNk5k0
898D5%K0K5L0K0J5K0Nl5n5m5k5j0%nNnJ0L0L5Nk5j5k0k0k0k5k5j0J5L5L0K0NNM0M5L0nNK5
895A75J0J5J5J5N%nJ0Nn%Nj0k5j5j5k0j5k0j5j5%j5%J5M5M0J5m0o5l5%L5M5K0nj0%j0j0J0
893A30J0%J5J5nj0J0J5j0N%nj5k5%K5nl5k0n%nnk0l0%K0nj5j0j0nj5J0L5O0L5j0j5j0j5k5
890E5nJ5K5M0J0k0j5K5K0%k0k0%NJ0J5J0l0k0k0k5j5Nj0nK0J5NK5%nJ0j0m5m0k0%NJ5L5N5
887I5M0K5J0j5j5j0k0j5j0j0l0NNJ0NNJ5N%K0J5%J0NK5J5nk5%J0NN%%j0NM5K5j5l0m5k0K0
884A50K5%k0j5nj5J0J0j5nk5l0nJ0K5L5Nl5l5j0J0J5J5K0K0N%%%%j0j5NJ0k5j0NNJ0J0J0N
881A40J0K0%j0J0%%%%%%%%%%%%%%NN%NL5J5j0j0j0J5J0nnJ0K5k0o0o5m0j5J0J5K0J0NK0K0
878A55N%nJ0j0k5j0L0N0J0%nJ5M0K0%nl0j5j0l0o0n0l5j0J5K0K0K0L0K5J5L0K5nl0k5j0k5
875A40k5nj5k5j5k0NK5J0J5NK0K5J0j5nK5L0NJ0NNnnj0nnnj0nnJ0j0N%%J0nk5%j0k0j5nk0
872G0j0j5k0k0j0J0K5K5J5J0NK0nk5k5k5k5NK5O0M5Nj0j0%j5k0k5nJ0K5K5Nnk5k0n%L0J5J0
870A20L5K0nk0k5l0m0k0nj0j0j0j0n%j5nnK0L5L0L0Nj5l5k5k0K0N0K5NNJ5M0K5K5nk0j5j0
867A45j5j5l5%J0K5L0J0nj0k0%L0%k5k0NK5J5J0j0l5k0k0j0nJ0M0J5n%J5nj5k5NM5M0K5%n
864B00j0nnl0l5j0J5Nk5m0m5l0j0K0N0M5%k0nM0J5Nj0%K5J0NJ0J0J5%NNj0J0k0k0J5K0nl5
861A55j5k0l0m0k5K0O0M5J5J5J0nj0J5NNj0j5K5K0j5j5l5nnnj5j0j0j5%J5M5M0nk0k0j0j0
859A25k0k0nJ5L5K5K0J5K5L5L5K5nk5k5l0l5l0l0J0M5K5K5J5k0j0NJ0j5n%j5j5j0k0j0j5j0
856A20j0nNK5M5K5K0NNj0k0k0m0m0m0nnK0J5L5L5K0J0j0l5n0k5K0K0j5j5j5j5k0j5k0j0%L5
853B0K5J5J0J0%J5J0J0NJ0J0NNJ5j0K0J5j0%k0k0nJ5K5M0J0j5j0j5j0j5j0k5nJ5n%K0j0nn
851A30K5K5J0k0k0J5J0Nj0m5m5k5NJ5nnK0n%n%n%%n%Nn%J5j0nJ0nnk0NM0K0k0l5k0K0L0J0
847I5j5J0J0J5J5J0K5J0%%l5l5j5k0nJ0K0M5K5NJ0Nnk0%%%n%K0N%K5J0n%%%l5l5n0l5j0NL5
844H5N5J5%m0l5l0j5N%K0K0L5L0Nj5n%%nnnJ5j5l5j0%K0j0j0nj0J5J5J5J5J5J5K5Nj0j0nj0
841A40%%nk5j5J5M0L0K5K5NNj0nk0l0m5k0l5l5l0k5nK0M5M0L0j0j0J0J5J5k0m5l0l0j0K0K5
839D5M5L0K0J0NK0J5k0j5k5K5M5O5L5j0j5k0NK5Nj5k0NJ0L5K0K0L0J0j5m5k5l0NJ0NJ0%%J5
836C15nj5j5j5j5K5M5L5K0j5l5m0k0j5j5j0j5nk5nj5N%nJ5L0J0j0j0nJ5J0%%J0%Nnj0%j0j5
833A90Nnj0j0N%j0nNJ0j0l5j5J0J0L0%j5k0k5%L5K0NNN%NNj0j5m5l0J0L5M5N5M5K0k0n0n0
830A75k5k0nj5nJ5L5L5J5%nj0nJ5J0NK0N0P0M6J0j0J0K0J5J5L0J5nj0l5m5p1o5o0m0j0NJ5
828A85%K0L0K5L0K0J0l0j5%K5K5%k0j0k0l0l5j0j5nj5J5L0L0K0%%%N%NNNk0%L0L0NNK0nJ5
825C60J0%K1J5%NJ0j0j0l1o0n0l5k5NK0J5K0K0M0M5J0%j5j0j5j0j5k0j5j5%%%Nj5J0nnM0K0
822C10Nj5%L5K0Nnn%n%nn%J0J5J5K1%K5K0NnnJ0j5m0m1nNK0O6Q0Q0L5K0J0M5L0L5L1L5M0M0
819I17L5M0L5O0Q6Q0R5J10R6J00J20J20J16J30J40J86K00J96K15K21K41K70L31L86M21M66
817E413N32N86O57P37P97R02J038J198J364J584J824K081K266K361K316K170J900J489R57
816C2172L21l41r82j549k030k377k561k607k521k331k076j809j584j374j153r57p92o67n47
815D235m41l46k90k26j95j86j50j31j30q5n0k5l5m6p0q5j05j16r0o5q5q0o1o5o0o0o0n5n5
813G87o1l5m0l5m0m0m0m5l5l6j0%J5J1k6j5NJ0J5nl5l5l0k5K0L5J0m0p5l0NL5J0J0j0J5j0
810B30k5l0%K0L0K0%j5J5L5K0K0%l0j5j0j5j0j0j0nj0nj0j0NK0L5L5j0m5n0l5nJ0J0K0Nj5
807A60m0nNJ0j0NnnNJ5L0L5J0k5m5m5k5n%NK0K0j5l0k0%J5K0%J0N%J5J0nNNN%NN%%J0j0l0
804A10l5n0j5J0L5L5M5N5N0L0nl0l5m5k5J5L0K0K0K0J5nm0l0NJ0J5NNNNNl0l5m5k5Nj0j0K5
802A05P0O0L0nk0j5j0k5j0j5j5%%%%%%%%j0k0k0nK0K0J5K0K0j0m0l5n0k5j0J5K0J5J0K0K5
799A25J0J0K5K0J0k0j5j0j0J0J0j5j0j0j5j0j0nj0%%%%%%%%%%%%J0K5J5K0J0J5NK0j0m0l0
796A20j5j0j5j0j0j0j5J5L0L5M0J0NJ0J0J0Nj0j5%j5k0%j0j5k0k0j5k0k0k0k0j5nn%%J5N0
793B5M5K0NJ5J0%%k0nj5%%%%%n%%%N%%N%Nnj0l0l0j0J5O5M5L0Nj0J5J5K0j5j5l0k5k5j5NL5
790A20M0K5j5l5l5k0J5J0J5J0J5NN%Nnk0k0%%%NL0M0J5nnL0N0N5K0N%J0j0j5j5j5k0%%n%J5
787C00%j5m0m5j5N%J5J0j5l5%%%%j0%nnj5l0l0j0K0M0M0K0L0Nj0k5%K0J5nj0k0j5j0NJ0j5
784A55l5nK0M5M0M0K5%j0k5j5%K5NJ0J0N%j5m0m0k0k5nnk5k5j5NL0L5N5N0N0L5nl0n0k5k0
782B05k5l0n5l0k0J0nnJ0K5K5Nk5j5K0J5N0M0K5Nj0k0m0l5k0%J0J5nnNJ5K0K0Nk0k5l0J5M0
779A60K0j0j0j0j5m0n0n0l0%L0K0J5J5K5L0J0nJ0J0j0j0j5j5j0l0k5j0j0L5L0J0j0m5l0j0
776c0NN%K5K0J0J5J5J5J0J5J5J0%K5K0%j5k5l0j5nj5k5k5l0nK0K0n%NnK0M0L0L0K5L5K5L5
774B60%%J5nl5l0k5m0k5k5k0%Nnk5m0j0K5K0K5J5K5J5j0k0m5l5k5K0L5L0K5L5L5M5K5J0j0
771B35Nnnj5j0nj0J0%l0j5NK0L5L5%nJ0j0%%j0%j0J0j0k5%NNk0l0nK5K0Nnl5k5nNL0nj0%n
768A50nn%%n%n%%j0j0J0K0L5%k0NK0L5%l5j5J0J5J5K0L5L5J0j0j5k0j0j0nj5k5m5n0m5l5K5
765D5M5K0K5L0K5K5K0L0M5J0j0nJ5k5m5l5J0K5K0%nj0K0M0M5M6K5Nk5n6l5j5nK0J5J5%%J0
762C60J5J0J6nj1nnnj0nnj5j5k5j0nk5j5j5j0nk0%NNj0k0k0j0K0K0J0j0nNn%k5k0l5l0%J5
759H0n%%%K5K0nk0k5k5l0j5K0M5M0K5J0%%%k0m5m5k0K5O0N0L0J0NJ0%K5%J5J0NK0K5%m0k5
757B35j5j5nj0K0M0%%%NK5K5%k0l0l0NNk0k0l0j5J5%j5m0o5m5J0M5M0K0K0M0L0L5M0K5k0n5
754B30n0l0%nn%nnj5Nnj0nnk5k0j5k5j5%K5L0M0J5j0nk5NL5K0J0J0NJ0J0J0J0J0J0J0NJ0J5
751B50%J0J0L0N0N6K5Nnk5m6l0%nk5j0j5k5%J0M0L5K0Nk5n5m0k5J0j0j0%j5nnk0%K5K0M5J5
748B65j0nj5N%n%J5M0M5J5k0m0m0j5k0j5k0%K5%K0%J5L0nk0j0J5K0J5k0%%j5k0j5k0k0j5k0
745A40k0J0%J0%%J5J5n%J5M5M0K0K0K5J5K5nk0k5j5N%j0K0K5J0L0K6N0O0Q5O5N5O1O0O0Q0
743I87J15J46J80K11K30K31K05J76J65J36R5L0o0j31j80k11k35k31k30k11j85j81j65j36j00
741F51p5o5n5k5j5l6m0m0l5j5j5j5j5j5j5j5k0%j0j0NJ5M0L5K0%l0m5m5k5%NL5L5K5%j0j5
738A65k0l5nJ5J0J0K5%K5K0NnJ0Nnj5j5nL0L5J5J0j0nk0l0l0%M5N5K0%j5k0j0j0l0k5j0j5
736A65l0j5k0NK5L5NnN%%k0k0k0j5NK0J0J5J0J0J5J0%J5K0Nk5nl0j0%%J0j0l0l5m0k5%K0J0
733F0J0%J0J5%%J5NNnl0k0j0NK0J5J0Nn%%j0NNj0nk0j5j5NK5K5%n%j0nJ0J0J5J0%nj0%%j5
730I0m5l0K0L5K0%nN%%NK5J0K0L0L0N%j5k0nk5j5j5k5j0J0L5K0J5Nk0j0nj0NNnNnnN%j0nN
726A20%nnNJ5J0L5L0L5M0K5nm0k5k0j5l0l0%Nnk0k5%L0L0L5L0K0%NJ5NJ0J5%j0l0k0k0k0k0
724A70k0k0j5Nn%j5NJ5L5M0M0K5nnk0j0k0j5k5m0l5k0NK5K0%l0n5m0nJ0K0K0L0L0L0L0%n%
721A50%j5k0k5j0J5J5J5J5J0L0K0K0J0j0k0m5o5p0k5J0K5K0K0K5J0j5j0Nn%%%j0J0L5M0K0
718A75J5K5Nnk5j5k0NN%%%j5j0%J0L5K0K5nj0J0j5k0k5j0k5l5j5J0J0j0j0j0n%%N%nNJ0j0
715G0%%%%K5K0j0k5nn%nj5Nnnj0J0K5M5M5K5%%j0j0j0nk5n%k5j0j5k5%J0J5J5J5L0L5J0k0
712A55nj5j5j0NK5L0%j5j5j0j5k0j5k5j0J5J0K0J5J5K5K0K5K5K0K5K5j5j0NL5O0P6Q0O0N0
710F26N0O0M1K5Nj0l6m0m0l0n0n5l0l5n0o1m5n0n5k0Nj0j5k0k0l5j0nj0%nK0K0J5K0%Nj0J0
707A55J0L5L5J5j5j5K0K0J0j0%%k0j5NK5Nj0nnj5m0l0k5k5k0NK5%k0j5NL0L0Nk0j5j0l5%J0
704H0J0NJ0K0%NK0M0M5J5%%%j5J0M5N0N1N0M5O0M5O5J26J60J85J66J45Q0J0l0o0r0j45j61
702A042j35j36j10r5n0l5m5m5m1m0n0l0j0nj0%k0Nj0nnnj5Nk0%Nk0nnj0nj0n%j5%J5NNNNN
699A05J0%%J5j0k5m0m5k0J5J5%L5O5M5nk5n%j0%j0j0j0j0k0k5nk5j0M0K0J0J5J5J0K5J0J5
696A55K0J0L0L5L0L0L5L0K1M0O5O5M0Q0P5N1Nk5nl1m5o5q0q0l0N%m0n6n5l5k5l5l0k5k0k5
694A15k5NK5J0J0k0m0l0l0j0K5NNJ5K0K5J0k0j5l0j5K0j0J0J0j0J5J5nnJ0%nJ5nj0J0K0K0
691A30J5K0nl5j5j5l0l0n0j5NN%J5M0M5M0M5%l5j5k0k5m0o0j5K5K5J5L5M5M5O0L5l0m5n0k5
689I0%K0K0NNK5J0J0J5j0j0J0J0j5%%nk5j5j5k0nl5%Nj5%%%%J0j0k0%j5j0nj0l0Nnn%nn%j5
685f5J0K5K0J5L0M5M0J5nNnnNnnn%J5K5NK5N0K5J5j0k0k0l5j0J0J0J5Nj0j0%k0nj0j0nnj5
682A30k0NK5K5j5n5n0n0l5%J0K5K5J0NJ0%J0%J0%J0J5M0M0K0j0nj0nnnnnnn%j0n%j0%nnnn
679H5nnnnK5M0L5K5Nj5n%%j0j0%NJ5NJ0%J5J0%j0m5m5j0J0%NJ0J0J0J5J0Nj5m0l5NM0L0J0
676A75j0k5k0j5K0J5nl0k5j0%K5J5j5l5l5J5L5L0J5j0l0nL0nk0j0nNj0N%j5J0n%%%j5J5L5
674I0L0L5L0L0J0k5n0m5j0K0%%%%%%%N%l0k5m5j5J0NJ0NJ5J0J0J0K0NJ0J0nk0j0j0l5l5%J0
671B0%j0%nNnj0J0%n%n%%%%J5J5NK5L0L5Nj0%NNN%%j0J0%j5j5nnj0%j0j0J0K0L0M0K0J0nm0
667A45k0j5j5nnJ5L0M0K0%k0l0l0k5n%J5K0%k5k5nJ0K5J0J0j0k5o5o5l0nnJ0j5J0K5J5J5J0
665b0J5J0J5%nJ5K0L0J0k0k5l0j0NL0K5NK0J5J5K0J5J5J5J5j0k0k0nJ5nj5m5m5m5l0j0J5J0
662a0K0K5L0J5j5j0j5j0%J5J0J0NJ0J0NJ5nj0l0l0nj0J0%K5%j0j5j0j0j0K0O0M5K5Nk0k5k5
659H5k5J0L0L5J5j0j0j5j5j0J5L5L5%j0j0L0L0L5J5K5nk5k0l5l0j0j0k0j5%Nn%%nk5m5n0k0
656b5K0K5K0K5%k5j0j5N%J5nj0j5j0j5NK0J0J0j5l5k5k0%L0L5%k0j5l5nJ5J5K0K0M0L5N0K5
654A40k0k0j0k5m0l5m0l0nM0L5Nk5%J5J5j5j0j0K0M5M0%k0j5J0j0l0%K5L0L0J0J0J0J0%j5
651A15j5NK5K5L0K5J5L5K5J5j0m0o0o0n0j0J5Nj0k0j5j0nJ5J5nJ0K0J0K0%K5K5J0m0j5NNJ0
648A40j5k0k0nJ0j0k5k5j0nNJ5NnnNNN%nk0l0%M0N0N0M0J0j0j0NNnnn%k5j0j5nk0j5j0NNJ5
645H0j0K5K0%%k5k0NK0K5%j5k5j0J0J0j0j0l0NK5J5%NJ0nj5j0nj5m5l0k0j0K5J5%nJ5J0nN
642E%N%J0J0nj5n%K5M0O0M0K0J0NK0Nj5l0k0J0J5nj5j0j0%j5nj0%n%nm0l5NM5M5M5J5%k5k5
639A40k5k5k0j0J0L0L0%k5j5%NNn%NN%%NN%%NnN%%J0nj0k0j5j5J5K5K5J5j5k5l5nJ0K0K5N
636A25l0l5l0l5k5NN5N0M0K5%n%NJ0nnnj0n%j0k0%K0%k5k5%K5J5Nk5m5l5k5NM5M0J0nnj5N
633F0nj0j5%J0NJ5J0nK0K0nk0k5k0k5J0K0J5J5%%%%%%%NJ0L0K0K0nl0j5j5j0nk0%K5K5M0K0
630A65%%J0j0l5l5m5k5J5K0K0J5J0j0%Nn%nnn%nnNNNNN%J0%j5k5k0k5j0k5l5%K5M5L5L0J0
627I5j0n%nj0nj0J5NJ5J0K5K5L5J5%k0k0%J0nNJ0l5l0n0k0K0J5K0J5L0J0J5K5J0J0J5J0j0
624B25j0%j5l0l0m5k5%J0J5nk0k5NK0M0J0j5n0k5k5k5l0%K0NNJ5J5K5J0%n%nJ0J0K0N%K5N
622A10J0J0nNNN%J5nj0j5j0j0k5%nk0k5k0k5k0k0k5k5k0J0J0K5%NK5J0J0J0J0J0J0J0J0NJ0
619D5j0l0k0k5nnJ0M5P0N5J0j0N%N%j0j0j5j0K5Nj0l0m0k0L0L0K5J0j0l0l5m0j0J0NJ0K5N
616E0J0L0L0%j0j5j5j5m5k0N%N%J5nk5%J5K0J0n%%nnj5%L0L0K5L0J5k0n%%nJ0j0m5m0j5NL0
613D5L5M5K5j5m0k5k0%K0J5%J0nj0J0L0J0j5j0j5j0%j5j5j0j0j5j0j0j5nK5K5L0K5Nj0nJ0
610H0NK5nl5k0k0l5j5NJ0J0J0NJ0j0J5%NNNn%%n%%%%k5nK5K0K0K0%k5nnnnl0J0%k5j0J0%%
607Ek0J0Nj5%%%n%%J0j0k0%K5K5%J0%NK0J0J5J0J5J5J0K0%j5nnk0k0n5n5k0L0L5M5J5J5L0
604A15N%%%%%%%nJ0N%J0K5j5m0o5l0%K0J5nnnn%%nnk0k0%K5%%N%NN%J0%NNN%J0%J0n%J0j0
601F0%N%%NJ0NK0nK0J5n%k5k5nj5k0j0j5j0K0NNNNJ0NNNnJ5%NN%%%l5l5n5k0%nnj0j5%L5K5
597c0L0L0M0L5K5k0nJ5L5M0J0j5j0J0k5m5l5l0o0n0l5nM5M5J5%k0j5NK5Nj5k0J0J0j5nJ0%
595a5%%%J5J5K0J5NK5L5%k0Nj0j0j0nk0%K5K5J0k5m5m5k0NJ5K0%K5L0k0m0k5N%NNk0k5K0K0
592a0J5J5K0J5J5K0NK5K5K0j5k0K5K5J5l0p0p5m0NM0K0nn%K5K5N%K5J5%j5l0k0l0l0j5l5j5
589f0%K0K0%l5j0K5M5K5%J5J5nl5m0%K5J0j5j5k0k0J0L0L0L5J5k0j5j5k5nJ0J0J0J5M0K5n
586I0%j5Nj0n%j5nj0l0j0k5k0j5NL0L5K0K0K0K5j5j0%k5l5m5NL5L0J0l0m5m0k5%J0K0K0NL0
583a5K0K5L5J5J0J0j5l5k5nJ5K5n%nnJ0j5k0J5K0M0M0K0K0nK0nm5n0l0%NJ0nK0L0L5n%l0k0
581A00%K0L0j0l0j5n%%%%nj0N%J5NN%J5J5nj5j0j0k0m0l0j0J0L0N5K5j0k5l0nK0L0J0j5j5
578G5j0K5J5j0NNJ0nl0nJ5J5J5%K0%k0k5l0k0%K0J0J0J0J0J0J5j5j0nk0j0j5nj5nJ5NnJ0%
575E5J0%J0J0J0J0J0NNJ5J0%J5nk5l5l5k5K5N0M0K5J5nj0J0J0j0j0J0L0J5j5j5j5%Nk0%j5
572A60nj0l0j5k0k5NK5J0J5J0nN%k5m0k0m0k5J0L0K0NNnJ5M0M5J5%j0j0j0j0j5l5l5j5J0J5
569C5K5Nk0j0NM0L5L5L5L0Nl0k5j0K0j0l5k5%J0j0J0L5L0j0m0j5NNj0k0%%j5k5m0l5k5k0J0
567e5M5O5J5k5n%%%nJ0j0J0J0j5j0k5%L0M5K5J0nk0nnk5k0k5k0k0j0%K0M0N0L5N5L5L0nn5
564A65q5r0n5l0%L0L0L0L5J5Nk5k0J5M5K5L0J0nl0l0k0K0M0L5%l5l0nj5%L5K5L0j5l5k5j0
561F0j0j0j0%j5j5NJ5M0L5K0nk5k5j0L0J0l5m5m0k5j0J5M0L5N%%N%N%NJ5nk5J0M0J5nm5m0
558Ej0L5L5M5L0%%%nnj0j5%j0nj0j0k5k5k0k0%K5J5J0%nJ5j5%%j5J0K5K5J0k0o5k5%k5N%%
555e0Nk0j5J0L0J0nK0nJ5NJ5NNJ5J5%j5l5l0k5j5j0%j5k0J0M0O0M0NK0L0K0Nk5k5%J0j0J5
553H5NnN%nj0j5n%k0j0j0Nj5m5m0%K5J5J0J5%NJ5%NK0nNN%NNN%NJ5nnJ0NN%%J5nNJ0%J0j0
549A05J5K5J0L0J5J5K5K5J5k0k5k0k5k0k0k0k0l0k5j0K0K5K5J0L0J5%K0nk0l5l5k5nj5k0%
547C0J5L5L5J5j0nj0nk0%nj0K5N0L5L0J5j5%Nk5nj5j5j5j5j5j0%%j5J5K0K0Nl5m0m0nM0J0
544G0J5L0Nnj0k0%%k0Nj0l5j5L5L0j0l5j0M0N0L0nk5m5l0nNJ0J0J0J0J5J5J0J5Nj5k0J5Nk0
541A00j0N%n%%Nn%%%Nk5K0J0j5j0J5j0nn%j5NNj5J5K5NK5j5l0k0k0%%%nJ0j0%%nnnnnnj5N
538a0J5J5J5K0j0l5j5k0J0J0J5%J5J0%K0J0j0%Nj0J0n%j0j0k0%NM0L5J0j0nj5j0j0j5k0%J0
535C0J0J5J0J5J0J5J0%nnnnnNj0k0%k0j5nk0j0j0nK5J5%J0J0K0NNK0nK0K0%J0J5%nn%J0j0
532A40k0K0L5%J0L0%l5k5n%K0J0NJ0NL5j0l0j0k5k5J5J5K0Nj0l0k0j5k5k0k0k0nJ0NN%NNN
529F0nJ0J5%nJ5J0nJ0J0%NJ5n%K0j0j0k0%%k0Nj5m0l0l5l0K0M0K5K5K5j0J5J0%K0NJ0Nj5n
526A15%k0NJ0k0l0l0l5k5J5M0K0L0M5L0%l5o0k5j0j0j0J0%nN%NNK5M5M5K5k0k5k0l0l0nj0
523B0k0J0L5K5J5nJ5K5nm0k0J5M5N5L5%k0k0%j0j5j0j0j0nj0j5j0nJ5J5J0J5K0J5J0J5%n%
521A75nn%nnj5l0m0nK5M5M5K5J5nNNj0J5N%nnJ0j0j0J0j0%nnJ0j0j0J0nnNNJ0NnJ5NNj5j5
517B10j0j5j0j5j0j5J5J0J5J0k5k5j5l5k0%k5nK0%k0l0l5l5%M5O0M5nnK0K5%l0%J5%Nj5%N
515A00j0n%j5NnnnnnnJ0j5nL0%J5K0%J5J0%N%%j0J0J0j0NN%NN%nJ0NNNNNNK0nl5j5%J0K5K0
511B05L0K0nk5k0j0k0j5j5j5j0%nnnnj0%J0n%J0J0%%NJ0j5n%j0%Nj0%J0J0NnJ5NN%NJ5nj0
508A45K0J0%j5%nn%j0nnj5Nj0nj0k5k0K5M5O0L0Nk5l5j5j0%J0%NJ0%%J0%j5k0%K0L0K5L0N
505B40j0n%%nn%J5J5K5Nnl5p0m5k5NK0%J0J0%j5nJ5L0J5K5K5J0nl0m5m5k5j5NJ0j0l5l5j5
502eJ5L5L5J5j5l0l0j5k0l5l5l5nK5K5L0K5M0M5L0J0l5n0l5J0J5J5n%j5j0j0J5L0L0L0K5N
499A20j0%nJ0J5%k0m5o0j5L0L5J5nj0K5L0K0%k5k5j5%NJ0K5L0%j5m0j0K5M0L0Nk0k0j0NJ5
497A40%j0j0%%%%j5j0j5j0j0J0K5M5M0nk0j5j0j0J0NK5Nk0k5%%%%%%%%n%%%j0j5Nk0j5L0M0
494A30L5nl0k0j5j5j0j5j5j5j5J0L0K0K5L5M0K0k5o0o0k5%K0K5K0Nj0nj0j0l5n5k0NK0L5J5
491B0J0j0nK0K5nk5k5nK5J5Nj0nNK5K0%l0k5l0j0K5K5J5K0K5J0L0L0J0j5j0l0nNK0J5Nnl5
488A20m0nJ5J5K5J0J5K0K5Nj5j5k0k5%l5k5nn%Nj0J0nnNj5j5k5j0J0L0K5J5nk0k0j0nk0k5
485c0j0%%l5l0j5L0L5K0%N%%%%%N%N%%J0nnJ0L0L0L0L5Nk0n%NK0J5J5J0J5J5J5J0NJ5L0L5
482C00j0n5m0NK5Nj5m0m0l5j5N%NK5K0%%J5K0j5m0k5n%j0l0j0J0K0K0nJ0J5nnk5j5j5o0m0
479e5j0K5J5J0%nJ0J5J5Nj0nj0nJ5L5M5Nj0l0k0k5m0k0k5%K0L5O0O5L5%m5m0nnj0%k0%j0j0
477eJ0N%K0L0L0j0j0%j5j0nj0j0k0%K0K5K5K0L5J5K5K5K5K5J0L0N0L0J5%j5j5k0k0m0m0j0
474B15nl5q0p5l5K0L5L0K5K5%j5k5j0NJ0j5nJ5%%k5k0%L0L0K5%j5k5k0l5j5J5J5k0k5j0J0
471e%nK0J5J5J5K0J5J5K0j0j0%k5n5p5n5j0M5O0L5Nj5j0J0L0K0K0K0K0K5K0L0J5l5n0o0k5
469D5%K5J5J5L5M0J5j5j0J5L5M0n%nn%NJ5j0k5j0K0J5%nn%j5j5k0j5%k5k5nj5j5j0k5j0j5
466C0j5j0j5NJ0j5n%J0j5%%j0%k5k5nK5P0P0M5K5J0j0%%j5j5%L5J0j0j5J5j5j5j5j5%k5j0
463F0j5NN%NN%N%%n%nn%nnNN%%%NN%%n%n%%j0NL0J0K5K0nk5j5j5l0k5l5j5k0j5J5L0N5K5j0
460E0l0k0J0K5L0N0K5J0j0j5k0k5j5nnk0NL0K5k0m0j0K0K0K0J5K0n%J0J5J0J0NJ0J5%%l5k5
457A30j0k0k0j5k0nK5NJ0J0NJ0J0NNJ5%NNNJ0J5J5K0J0k0l0k5k5l5l0j0J5L0J0%k5j5J5J5
454I5J0NN%Nm0m5l5m0k5j0NL0J5j5j5J5K0j5nK0J0J5J5J5%%j5J0K0K0L5J0J5j0j5j5n%k0n5
451A0m5k5n%NNJ5nk0nJ5K5K5%j0nL5L5K5Nk5m5m5k5j0nj0nJ0NJ0J0NJ0J0J0N%NNK0M0L0L0
448A15K0j0j5m0k5j0n%J0J0J0J0NK0J0J0%n%n%%J0j0l5m0k0J0L0L0K5%k0k0J5J5K0nj5nj0
445H0J5%%N%J5j0k5k5l0l0j5%k0%NNk0K0L0L0L0L0L0J5%k0l5l0NNJ0J5J0J5J5J5J0J5j5l5
443A15k5k5nJ5J5j0k0k5k5k5k5j0K5K0J5J5K0J0k0l0l5j0J5L5K5K5J0j5%n%J5J0NJ0NJ0Nk0
440I0m5m0k5K0N0L0L5J5j5%%j5k0k5j0L5N0L5M0J0J0J0J0k0k0j0l0l5l5n5k5J5J5K0J5%l0
438E0j5j0k5k5k5k5nnj5NM0O0M0N0Nk0j0nj0j0j0j0NJ0J0J0NK0K0Nk0k5M0L5K5k0l0l5m5j5
435B0%J0%NJ0%J0J0nJ5%%J0n%NN%j0j0J0k0k5J0j0nnnnnNj5%%nK5J0NJ0NnK0L5K0j5m5n0m5
432c5j5L5P0P0N0K5NNl0l0l0nL5N0N0%k5m5j5J5Nj0k5k5k5k0l0k5l0k5J5K0J5K0J5J0K5%l0
429F0n0n0l0j5J0J0j0N%N%L0L0L5K5M0Nl0n0j5j5l0j0L0L0L5L0%l5j5j5j5k0j5k0J0J5J0J0
426a5J5J0NK0K0J5K0J5j5m0k0k5NL5J5J5nm0l0j5%K0K5j0j5k0m0j0L0J5%j5NJ5J0J0nJ0%N
423A5J5J0J5k0%L5N5M0J5J0j0l0m0n0k5nJ0J0Nj5n%Nj0Nnj0NJ0NJ5N%k0l0m5k0%nj5%K0%N
420e0L5L5L0L0Nj5n%j5k0l0j0J5j0nNJ0%%N%J0J5nj0j0J0L5j0j0%K0J0j0%J0Nn%NJ0j0nN%
417G0nJ0j0k0Nj0j0NJ0J0J0%k5j0j0J5L5K5K0j0k5l0j0J5K5%m5l0k0j0j0nK5K5%K0J5K0J5
415H0j5l0k0k0%%%nK0K0J5K0j0nnnJ5J0J5J0%j0J0j5n%nnj0j5nj5J0NNJ0%k5nj0%J5N0L5%
412A05%J5K0j5j0j0j0l0l0k5k5nM0N0L5Nj5n%j0%nnj5%J0k5nn%j0%nNK5L5M0K0%k5l0m0j5
409C0nJ5K0nj0j5NL0J5%j0nNJ5nK0NNNNnl5o0k0K0K5j0nJ0L0K0K0Nj0J0nj0Nj5%J5J0J5J0
406A40j0l5l0k0J0J0J0NJ0%k5m0m0k5nJ5J0K5K5J5J5K5K0J5K0nl0k5k0%%j5k5j0K5J0J5j0
403E0%%j5k5l0j0%nnNNK0K5Nj5k5j5k0k5j0K0K0j0k5l0nK0L5K5L5L5N5N5L5%l0m0NL0J0j0
400A40k0%NN%%%%%j0n%j0l5j5J0J0N%NNJ5nNJ0%J5NNK5L5%k0l5l5%%nj0K0L5J5j0k0m0l5k5
397C5J0N%k0k0%K0L5M0J0k5m5o0k0nnn%n%%nJ5J5K5Nnk0j5j0K0K5K5K5NJ0J0J0j5j0j0j0j5
394B0k5k5j5J5J5J5J0L0L0Nk5k0k5k5k5NNJ5%j0j0j5j0J0K5J5K0J5J5K0J5nk0j5j0%J5NNJ5
392F0K0J5J5J0nl0l5l0j5J5J5%j5j5N%%j5J0L5J5j0j0l5j5K0M5L5Nk0j5k0j5k5j0J5J5NK0
389D0L0Nk0k0k5k0%K0L5J5k5m0j5J5J0j0j5N%nNj5J5nk5J5L0L0J0J0K0%J0NN%NNNNj0j0k0
386G0n%k0k5%K0K0K0J5K0j5l0l5j5j5l0j0J5J5J5K0j0nnnj0nj5NNnj0J0%nNj0nm0m5nL5L5
383e5N0K0J0nj0J0%%%nN%j0J0J0j0NNJ0M5L5K0%k0Nj5k0l5nJ5nk5k5nK5K0nk0k0k5l0k5nN
380g5L5L0K5NJ0K5K5K0L0K0%k0k0nj5j0%k5l0l0j0K0J0J5j5l0nJ0N%%J5J0%k0l5l0k5l5l5
377a60%NK0J5J5J5L0L0Nk0k0j5k5k0l0l0%K0M0M5K0%NNJ0N%NJ0%K5L5K5L0L0nj5k5j5N%j0
374F0K0J0j5l0k5k0k0l0J0K0%K0J0J0J5Nk0l0l0k0j5NnnNj0j5J0J0NK5%l5j0K5M0M5L0%%k0
372B5k0j5NJ0NK0L5L5M0J5j0l5j5j5j0j5k5k5j5n%%%K5J5j5j0j0J0J5K0K5J0%%%%nN%%%%n
369F5%n%k5k5J0K0L0K5L5K0l5p0o0m5k0k5%L0L5L5K0K0J5nl0l0j0j0j0nnK0M0M5M5K5J5K0
366A55nj0j0j0J5j0k5nJ0K5J0l5l0NJ5K0j0j5k0j5j0j0k5%j5j0nj0J5M0K5K5Nj5l5k0K5K0
363E5m0l5l5%J0L0N0N0L0%Nn%%j0k5j0J5J5%k0l5j5j5%NJ5L0K5J5j0j5j5j0%j5k0J0K5L0M5
361A30J5j5k5l5j0NK0K0Nnk0j5j0nk0k5%j5l0l0j0J0K5N0N5L0%j5k5k5NJ0N%%%%%NNnnJ5N
358G0%%NNNj0nJ0j5j5j5J0%j0k5NL0J5nk0nk0k5m5l5NL0M0L0J0J5%j5k5nJ0L0NJ0K5%J5J5
355A00NK5j0j0J0k5j0Nk0NJ5J5J0J5K0J5J5J5j0NJ0j0%%%%%%%%j0J0J0j5j0j0k0%j5j5%k5
352I0J5J0%K0J5%K0%j0k5l0j0nl0l5nJ0NK0%%K0NJ0NNj0J5J0nN%j5j5k5j0J0K5L5%J0NnJ5
349A45N%N%l5l5l5m0nJ0%%J5J5J0J5J5J0K5Nn%nj0Nj5n%J0J5J5J0J5J0J5J0l0o5m0m0n0nK0
346b0Nj5NN5N0N5L0J5%NNj0m5n5j0NN%J5K0nj5l0l0k0j0k0k5nJ5K5K5J5NN%NN%NNj0K5J0%
343I0J0NJ0Nk5k0k0k0%L0NK0K0NK5J0l5j0j5l0j5J5Nj0%%%%%nn%%%j5J0NJ5J0J5J0J0J0J5
340A30j5l5j0l5l0j0k5k0NK5J5J5J5K0J0J5nl5j5j5j5NK0M0M0L0%l5l5nK5N0M5K5J0j0j0j5
337A65k0j0nk0%k0l5k5nJ0J0nj0J0J5nj5K5L0NK0K5K0nj5l5m5l0NL5K0nj5l5j0J0K5M5J0N
335A20K0J0nk5j0j5j5j0j5j5%n%nK5J5Nl0k0J0N0O0J5J5L0J0%J0J0%%J5K5j0l5k5nNnl0k0
332A50k0j0l5n0o5n0k0K0L0K0%%J5J0J5J0J5J5NJ0J5J0J5J0J0%j5n%k0Nnj5k0k0l0j5L0N0
329F5M0L5J5K0K5Nj5k5k0k0j5Nj0nn%n%j0NL5L0nm0k5j5k5k0k5j5%L0N5N0L0j5k5k5j5k0n5
326a0n5l5nJ5J0L0L0K5L0L5L5J0j0K0K5J5J5nnm0m5o0l0j0nK5K0K0K5K0%l0l0N%N%%%%%k0
323B0k5l0j5NK5J0J5J5%NJ0NJ0NJ0j5j5k5nJ5nl0l0j0j0j5j0k0nk5nJ5K0K0J5K0K0L0J0k5
321b0l0j0K0M0N5M5M5nk5j0j5j0j5%k0k5j0%K5K5Nj5k5K0M5N0J5j5%%j5%J5NNJ5%nJ5NNNN
318A95k5m0l5l0j0k0j0j5J0L5L5J0%%N%j5J5J0j5j5j0j0k0nk0k0nK5J5K5K0M0M5J0nj5l5k5
315I5j5%J5NJ5K0J5J5J5k5o0n0l5l0l5j0J5L0J0L0J0Nj5k0J0N0M5K5%j5l5l5j5nJ5nK0J5K0
312I0L0J0j0k5n0o0j5j0J0L0K5J0j5j5%J5J5J0%J5J0Nj0nj0j0j0j0Nk0N%%%N%j0J0K0J0J5
310F0J0K0J0K0J0NNNNN%%NNNl0l5j0j0j5j0J0J0%J5K5L0%k0k5m0l5l5m5k5J0M0L5J5L0L0n
307H0nNj0l0l0j0K0M5L0K0%nK0J0NnJ5%Nj0l0l0j0J0J5K5Nj5l0k5k0j5%L0L0%k0j5NK0Nj0
304G5l0j5k0j5j5j5j5j5j5j0K5N5L5%k0j0j0j5k0k5j0J0K5K0J5K0J5K0J5L0J0J5K0L5M5N0
301B60K5j5k5j0l0k5k0NK0nj5nj0k0%j0j5j0nj0j5j0j0j5nnj5j5nJ0K5J5K0J5K0K5Nj5k5j0
299G0k5l0nk0k0%K5N0M5Nk5nnJ5M5M0K0j5m0l5k0k5j0nk0nk0k0nJ0J0J5J0J0J5J0J0nj5k0
296A0%J0J0j0m0j0J0j5J0K0M0M5K0N%j0J0N0K0%m0m0k5%J0J5J5NK5K5NNK5j0m5p5n0J5J0J0
293E5K0NJ5J5Nnj5j5j0Nk5l5J0M5L5K0nnj5j0j0l5m5n5k5J0K0L0J5nj0j0%j0j0j0j5K5J0j5
291e5k5nNnNJ5L5J5K5L0J5J5K5K0%l5k5j5%Nk0l0k5nJ5j0k5j0j5nnj0%K0J5j5k0J0L5O0N5
288F0L5L5M5L0j5k5j0l0n0o0n5n0l0Nj5j5J0J0k5l5nNn%K0M5M5J5J5L0K5J5K5J5K0K5j0nk0
285G0%K0Nk5k0j0J0n%%nn%NJ0nJ5J5nJ0NJ0%j5K0%%N%K5K5K0K5%l0n0n0o0o0k5K5K0K5K5K5
282D5J5n%J5NNNN%N%NN%K0j0k0nj0j5j5j5nj5j0N%%n%NnnJ5N%J5%J0NJ5L5L0K0nk0k0%NNK0
279A35%J5NJ0J0k0j5k0j5k0k0j5k0NNN%NNNN%%j0NJ5j5j0J0J0NJ0J0%K0NNNk0%j0nnk0J0%
275H0J5J0J0j0l5l5j5J0L0L0J0nk5j0j5%J0j0J5J0nN%N%N%%N%Nj0nk5NJ0l0nnj5j5k5j0j0
272e0k5l0%J5nnK5L5N0M5M0K0nJ5Nl0k5l0k5k0n%j5j0j0j5NK0O0N0K5L0J0k5n5l5NL5N0L0
270A50J5J0k5k5l0k5k5j0K5NNJ0%j0K0NnJ5nj5k5l0k0K0J5J0J5J5N%J5k0l5k5k0n0j5K0M0
267@L0L5M0K0J0k0n%j5%%j5j5k0k5j0K0K0K0K0j0j5J0M0M0K5nm0l0k0l0k5%J0NNJ5nj5K0J0
264G5nnNnm5m0j0J5NNJ5K0L0K0K5J5Nj5l0m0k0J5N0L5K5nn0n0l0%L0NK0K5Nk5k5m0k0J0J5
261A0%K0J5J0J5J5k5j5j0k5n0l5NL5L0J0K0K5nm0k0j5k0k0l5j0M0M0M5L5J5n%J0K0K5M0Nn
259A50j5k0nnNJ0n%N%%NN%%%NJ5j0j5nk5nL5J5L5J5j5nnj5k0nj0j5nk5j0j5k5%k5j0K0K0J5
256D0K5J0L0L0Nj5j5l0j0j0l0k0j5j0l5l0j0NK0L0J0k5nK5O0M0J5j0%J5K0L0J0k0k0k5j5N
253G5nj0J0NnnNNnk0J5Nj5n%J0j5%%%%%nNnj0J0n%%%NK5J5J0J5J5J5J5%%%%%n%Nj5J0J0j0
250A45%%K0j5m5m5n0m5k5l0J0%J0NJ0NJ5J0%K0J0NJ0J0J0J0J0J0J5nJ5%k5l0l0l0nJ0%N%N
247e%%J5%%J5L0N0N0L5nk0%k0k0k0k5J0K0%k0j5j0NJ0j5%nn%k0k5j5L0M5K5%n%nk0k0%K0M0
244A05M5J0nj5l5l5l5j0j5%%K5K0k0j5NK0J0J0j0j0%J0L0L5J0%m0m0k5k0k0J0J5L5J0J0NK5
241I5n%j0J5J5nj5m0m0j5NN%J0M0NnJ5K5M0J5j0l5k5%J5J0j5k0k5j0j5%K5Nj5%n%nJ0j5k0
238@k0%L0L0K5L0K5L0N%m0m5k5j0j0Nk5m0k0j5J5M0M5K5J0%K5M0%k0k0Nn%%Nnl0l0k5nnk5
235c0%Nj5J0J0j0%%%%%%%%%%j0J0%nJ0j0%N%%n%%%%NNK5NK5NK0K5N%NNnk0k0nL0J5%l0l0j0
232B0j0nj0Nj5l5m0j5J0L5L0J5K0J5J5K0J5K0K0NNJ0%j0k5l0l5j5NK5M5L0L0nnJ5K0%l5m5
229I5m0m5j5%Nj5j0k5%NNK5K0M0L5M0K0k0l5j5K5N5L0j5m5m5m5j5J5J5K0j5m5m5j0J0L5K0
226A5K0K5K5K0K0K5j0J0NNNNN%nl0m5m5l0%%%%NN%NNJ0J0M5L5J5l0l0%J5K0J5J5K0J5K0K0
223B35J5J5nk0nj0l5n5n0k0j0NNJ5j0j5j0j0nk0%K0Nj5l0k0%K0L0NNJ0Nj0J0M5K5j0l0k0j5
220D0j0J0j0J0L0M5M5L0j0j0j0j0j0j0j0nJ0L0L0J0n%k0k0l0%J5L0K5J5%k5k5j5j0%j0nk5
218I0k5J5K0K5J0j0NK5L5%l5k5nL0J5k0n5l0j0J0J5k0k5nN%NN%J0%J0NNJ0NNj0j5K5K0J5j0
215A20%%NN%NJ5J5J5K0j5l0k5j5k5k0k5k0%n%nj0nj0j0NJ0M0M5M0K5Nj0k0j5j5k0J0J0NJ0
212A05k5l0m0j5J5K0K5M5N0L0%l0k5nJ0%j0nk0%nk5l0nN%j5m0j5J5L5L5J5J0J5J0j0nnj0K0
209I0K0%NK5M0K0k0n0k5%%j0j0L0K5L0J0J0nj5j5j5k0nk5k5j0nnj0%NN%k0l0j5J5J0J5j0j5
206ej0J0L5K0K0K0K0K0K0%l5l0l0k5NJ0L5K5%j0l0k0%J0J0nn%nj5J0nnL0K5L0L0j5j0j0j0
204A05j5k0j5k0j5j5j5j5k5nK0K0%%%NK0K5K5K5K0K5L0J5J5J5%j0l0l5j5K0L5L5K0j5l5l0
201A45l5l5k0k5%L0M5N0K0N%Nk0j5l0l0l0l0k5k5l5k0J0J0K5%j0nj0j0L0K5K5K5J5%k0m0l0
198c5NJ5K5J5J5%l0m5j5K0M0%j5j5%K5L0M0K0K0nl0l5m0k0nJ5%J0N%J0NNNL5L0J0k0l5m0j5
195@NJ0J0nK0Nk0l0J5N0M5J5J0L0J0%l0n0n0j0K5K5K5j0j0J0J5j5l0%K5J5J0K5N0J5j5l5m0
193A15n5k5L0L5n%k0k0j5k0j0J5%Nn%%%J5K0j0k5j5K5J0j0j5j0K0K0L0J5j5j5j5j0l0%K0K5
190E5J5K5J0NnJ0K0%nK0l5l0N%%l0k5n%k0j0Nj0nn%k0NK5L0j0j0J5L5Nj0j0NL5J0j0j5j0N
187F0K0k5l0j5J0J0J5K0j0k5nJ5K5j0l5l5j5J5J0J0J5J5Nj0m0m0j5k0j5j5j0NL5L5J5J5J5
185eJ5%%NNk0J5L5L5k0l5k0k5j5J5M5O5N5J5n0m5m0%J5J0nj0Nj5%J5M5M5K5j0k5l0j5%K0K5
182A25K5%k5k0J0L0%l0l0nK5N0J5nm5o0m5j0M0P0M5L0j0l0l5l5j5J5L5K0nnn%k5n0o0m0nJ5
179d5J5K0L5L5L0K5M0K0Nj0j5J0%j5j0nK0%j5l0m0j5J0NM0K0Nk0l0n0k5J5L0K5j0nJ5J0J5
176A05J0Nj5m5m0nL0K5%NNNN%%J5%j5%j0j0nnj0nnn%nL5L0M5K0k0o0n0l0j5k0K0P0O0J5J0
173A40J0%k0k0NJ5K0j0l0k0k0J0K5L5K0%j5l0l5k0nK5M0K0J0j0j0j0j0j0nj0nj0nj0j0j0j0
171B5j0j0l0l0j0K0K5L0K0%j0j0j5j0k5k0NK0L0K5L0L0Nj5%nJ0j0n%k5k0k0k5J5K0J5J5nk5
168Ej0j5nk0l0NL0M5L0M0J0j0%%%k0k0%j5j0j5j0J5%J0J0NNj0J5K0nl5o5n0j5%%%J5L5N0M5
165C0M0K5nnnl0k5m0l5nNJ0NL0K5J5%K0L5K0j5nj5k0k0NK5nnj5NnnJ0j0k5nk0j5J5K0J5J5
162C5M5J0k5l5k0K0J5j5K0N5M5K5nm5l0j5j0j5k0%j5j0k0nJ0J0NJ5nK5nJ5nk5%k0k0nj5j5
159e0K0K5J5K5L0J0K5K0nj0j0nnnj0nNNnJ0J5n%J5j5j0j5j0%k0k5J0%%j0J5%%nJ0J0nj5J5
156C5J0j0NN%%%%Nnj0J0Nnj0NJ5j5nJ0%nn%%n%%J5K0K5J5J5K0J5J0L0nm0n5k5nk0j5J5K0N
153G0K5J5J0K0J5nj0J0k0j5J0nj0nnnnj5N%j5Nj0j5J0nnj5NJ0J5J5J5l5j0L5M0L5K0K5K5j0
150B15j0J0k5l5n5n5m0j0j0%k0k0j5NL0L0K5k0m0%K0J5%NNN%K0%J0J5NJ0K0%j0j0l5J0L5J5
148I5L5K0k5k0k5j5l5j0l5j5J5%%K0NNJ0NJ0J0J5N%K5NNJ0j0N%%%j5NNk5m5m0l5j5k0k5%K5
145g5M5M0L0nl0k0K0K0L5J0k5nnk5j5J5L5L5NK5K5Nj0j5J5L0Nj0%%nnm0m5k0J0L0K5J0j5n
142I5nJ0j0j0J5J0L0L0J5l0l5j0J0k0n0n0j5K5K5K5L0L5K0j0j0%K0J0N%j5j0j0l0l5%J0J5
139H0j5nJ0%%J5j0Nj5j5Nj0j0nj0NNN%J0J0NNl5l5k0J5J5J0J5J5K5%NK5J0J0J5J5k0j0j5j5
136I0j0j5j0j5nJ0J5nk5j0J0K5K0Nk0k5j0J0Nj0%j0k0Nnj5%j0%L0K5NK0J5L0J5k0%L5K5j5
133A40m0l5k0%n%%K5M5M0K5%j5j0j0j0j0nj0%nn%n%nn%%l5m0j0J0K5M0K0k5n5k0M0M0J0%j0
130G0J5J0nk5m0m5k0nJ5K0N5P0L5Nj5j5N%k0nj5nj5nj0%k0l5k0NJ0J0J5K5NJ5K0K0J5j5%%
128A05j5%j0nj0%j0j0nj0j0%j5NK5nl5m5k0K0L0K0j0j5K0N0%j5%K5J5nk5j5k0%L5N5M5J5J0
125A65l5o0o5l5k0n%k0%K0M0M0J5j0nJ0%NN%J0j5j0N%j0Nj0nJ0%N%%j0J5NNNNNNNJ0j5nnk0
122C5nj0j5%%J5J0J0NJ0J0NM5N5L0%j5Nnnj0l0k5j0k5j5j0l0l0l5j0J5K0J0J5K5J0J5k5k0
119A5l5j0J0J5J5K0J5K0J5J5L0J0j5l0k5k5J5J0J5J0NJ0J5%%K0%J0%j5nnl0k5J0J0Nj0%n%
116H0%n%K0J0k0k0l0j5J5J0K0%%K0NJ0J0J0J0j5%%%%%nl0l5l0l0l0NJ0L0L0K5L0L0K5J0j0
113A40k5m0k0nJ5nl0k5%%N%J5N%%J0K5L0%j5J0J5J5J0J0J0NNNJ0NNNJ0NNl5l0m5k5J0J0j5
110H0l5n5k0%L5M0K5J5j5l5l0j0J5K0%j0K5M5M5N5L5Nl0j0j5j5j5Nl5k0k5k5k0NK0J5NJ5J0
108I5K5%k0k5k0k5k0K0nnJ5j5nJ5L0O0N5L5Nl0j0j5nnk0%%k0j0nj5k0m5NK0NK0K5%K5J5J0
105A40j0l5l5n%J5J0Nj5l5n0nJ5J5K0J5j5k0k0j5J0O0L5L0J0j0j0J0n%n%n%Nj0N%NN%NN%K5
102A40J5J5K0%l5j5k0nj0j5%%k0nj0NK0K5%j5k0j5k5k5nL5N0K0%%K0NNK0%nK5N%%k5j0j5j5
99A15j5nk0nJ0%%N%N%N%J0Nj0J5J5j0%K0J0Nj5m5k5k5%L0NJ5nm5k5j5%K5K0NJ5J5NK0Nj5j0
95I0Nj5%J0j5NL5L0J0J5K0J5J5L5J5k0n0l0j5NK0K0Nk0k0l0j5J0K0J0j0N%nJ0J0nnn%nl0n0
93G0n0k5J0L0L5J5J0L5L5J0j0k5l5nK0J0K5J0j5j0j0j5j5j0k0j0N%J5nm0k0J5M0K5nNK0L0
90A45%NK5Nj5j0NNj5n%nJ0NnJ0%nJ0K5J0K5J5j0k5j0k0j0j5%k5j5nj5j0J5NJ0J0K0NNJ5%k5
87A40nnJ0M0L5J5Nk0j5N%j5j5%J0J0J0J0J0J5J0J0j0k5j0j0l0%k0j5%%j0J0M0K5%m0n5k0%
84I0n%K0M5N0M0K5nm5n0m5o0m5NJ0%J5NNJ5%%%n%%%n%NJ0J0J0NJ0J5%%%%%n%%%j0j5j0j5j0
81F0j5j0j5nJ0K0j5N%NNK0J5J5K0K5J0J5K0nnJ0k0%nnnj0j5j0j5j0j5j0j0j5NNj5nNj5J0J0
78D0J5K5J0J0J5J5J0L0L0j5m5j0K5J0j0k0k0k5k5K5%k5o0n5%J0J0J5L0L0J5j5j5j0k5j5j5
75c5l0nL5M0L0L5L5J0j5j5J0M0L5J0j0j5j5j5k0m0m0k0J0M0K5K5L5M0J0j5j5j5j5k0j5nj5
73G5j0NJ5k5k5k0J5L5L0J0J0NJ0K5Nk0k0%%%%j0j5j5j5j5j5j5j0j5j0k5nK5K5K0K5J5j0NN
70F5J0n%%%j5j0j0j0j0Nk0j5j0%L5N5J0k5k0j5j0j0j0m0n5p5k5K0M0L5L0L5L5L0L0K0k0nJ5
67E5J5K0nk5j5j0j5j5j5j5k5nK0K0L5J5j5j0nk0k5%j5k0J5M0P0N5%nJ0j0l0j0%K0J5nl5l5
64B0j0nk0%J0J5K0J0J5J5NK0J5J5j0l5k5j5J5J5K0K5L5J0N%K5M5K5k5n5o0n0l5k5J0L5L5N5
62A45K0l5n0n0l5j0K0J5nNJ0J5%nnj0nj0nNj5k5j0K0J5j0l0nL5K0%J5J5K0J5J5J5nnk0J0K5
59A05K5M5J5j5n5m0k5j5J0n%nl5l0j0J5K0NK5K5J0NL0J5J5K0J5Nj5n%l5n0n0l0J0K5J0J5K0
56F5J0J5J0J0j0k5m5l0NK5O0L0J0j5k0j5j0K5K5j0j0j0nnnk0NNj5n%k5k5J0J5J0j0NN%NK5
53F0j0l0l5j5K0J5K0J5K0N%J5j0NNJ0nn%nnnnj5%M0K0nnJ0J5K5N%N%NN%nJ5j0j0j0j0nj0j5
50A05%NNNJ0NJ0NN%nj0nNk0%nnnnn%j0j5J0NNJ0J0NJ0J0N%%%%n%%%%N%%J0j0%%J0j0k5m5l5
46C5m0N%j5j0j5j5%k0j5%NK0K5NJ5J5J5K0J5J5J0K0j5l0k0k0j0Nj5NJ5J5nl0nK5K0j0J0J0
43C5j5J5L0%k0j5j5J5J0j0j5%J5M0%NJ5nm5p5q0m5K5K5J5L0J0nN%NNJ5nj0J0M0L0J5J5K5N
41I5nk0k5nNJ0k0m0k0nJ5K0L0J0j5j5j0J0n%K5J0j5k0nJ5J0%j0J0J0j0j5j0k5j0K0K0K0K5
38E5N%J0%k5m0k5l0j0L0J5NJ5J5J0J5J0K0L0J0j0J0%%NL0L0Nj5k0k5j5Nnm0l5J0L0K5J5j0
35A05k0l0%J5nl0l0n0k5j0N%K0K0%n%nnj5l5%K0L0K0%k0NK5J0J0K0L5L5K0J0J0j5l5m0m5o0
32f5l0NK5J0J5j0j0j0j0L0L0K5L0K0K5K0K0J5Nk0l0o0m5j5K5J5nNJ0J0J0J0J0J0NJ0NJ5K5
30A30j0l0k5j0J5K0J0%nJ0%k5j5nNK5NK0J5j5l5l5k5j0K0K0n%n%j0N%nj0J5%%%K0L5M5L5N
27A75l0n0k0j5nl0j0N%j0NNj0J5%Nj0J0j0k5k5nK0K0J5K0nn0l5j5%J5NJ0nj0j5%nJ5M0M5L5
24F5J5j5j0J0J0J0J0NNK5nj0K5J5n%j0j5nnnl0J0Nj0Nnn%Nn%Nj0NJ5K0L5Nl5j5j5l0NK0K0
21A05Nnj0%n%L0%m0o0l5J0J5j5j0K0L0M5J5%nJ0J5J0J5K0J5k5n5m0j5NJ0%%j0NJ5j0%NNK0
[truncated: 6,519,708 more chars]
