# Supplementary material for: Discovery of RNA-binding fragments using biolayer interferometry
Source: RSC Med Chem. 2025 Sep 19;16(11):5629–40. doi: 10.1039/d5md00673b (PMC12483148; doi:10.1039/d5md00673b)
Supplement: MD-016-D5MD00673B-s002 [file MD-016-D5MD00673B-s002.zip › NMR_assay_data/34_D1F8_7114830019.jdx]

##TITLE=	20240718 D1F8 7114830019 34
##JCAMP-DX=	6.0	$$ MestReNova 14.2.0-26256
##DATA TYPE=	LINK
##BLOCK_ID=	1
##BLOCKS=	14   
##ORIGIN=	Mestrelab Research S.L.
##OWNER=	jan-ake
##$MNOVA/LINK_BLOCK_TYPE=	DOCUMENT
##TITLE=	(1) 20240718 D1F8 only.10.fid


(2)  #
##JCAMP-DX=	6.0	$$ MestReNova 14.2.0-26256
##DATA TYPE=	LINK
##BLOCK_ID=	2
##BLOCKS=	2    
##ORIGIN=	Mestrelab Research S.L.
##OWNER=	jan-ake
##$MNOVA/LINK_BLOCK_TYPE=	PAGE
##TITLE=	 #
##JCAMP-DX=	6.0	$$ MestReNova 14.2.0-26256
##DATA TYPE=	LINK
##BLOCK_ID=	3
##BLOCKS=	1    
##ORIGIN=	Mestrelab Research S.L.
##OWNER=	jan-ake
##$MNOVA/LINK_BLOCK_TYPE=	ITEM	$$ Molecule
##$MNOVA/ITEM/POLYGON=	(XY..XY)
5322,5832.66
5936.97,5832.66
5936.97,6180.31
5322,6180.31
5322,5832.66
##$MNOVA/ITEM/Z=	1
##$MNOVA/ITEM/ANGLE=	0
##TITLE=	
##JCAMP-CS=	3.7	$$ MestReNova 14.2.0-26256
##ORIGIN=	Mestrelab Research S.L.
##OWNER=	jan-ake
##BLOCK_ID=	4
##NAMES=	
##ATOMLIST=	
$$ AN	AS	NH
	1	C	1
	2	C	 
	3	C	1
	4	C	1
	5	C	1
	6	C	1
	7	S	 
	8	N	1
	9	C	 
	10	C	1
	11	C	1
	12	C	1
	13	C	1
	14	C	1
	15	O	 
	16	O	 
##BONDLIST=	
$$ AN1	AN2	BT
	1	2	D
	2	3	S
	3	4	D
	4	5	S
	5	6	D
	1	6	S
	2	7	S
	7	8	S
	8	9	S
	9	10	D
	10	11	S
	11	12	D
	12	13	S
	13	14	D
	14	9	S
	7	15	D
	7	16	D
##MAXRASTER=	32768
##XY_RASTER=	
$$ AN	X	Y	Z
	1	696	-31931	0
	2	1532	-31448	0
	3	1532	-30482	0
	4	696	-29999	0
	5	-140	-30482	0
	6	-140	-31448	0
	7	2369	-31931	0
	8	3205	-32414	0
	9	4042	-31931	0
	10	4878	-32414	0
	11	5715	-31931	0
	12	5715	-30965	0
	13	4878	-30482	0
	14	4042	-30965	0
	15	1886	-32768	0
	16	2852	-31095	0
##END=	
##END=	
##TITLE=	20240718 D1F8 only.10.fid

##JCAMP-DX=	6.0	$$ MestReNova 14.2.0-26256
##DATA TYPE=	LINK
##BLOCK_ID=	5
##BLOCKS=	1    
##ORIGIN=	Mestrelab Research S.L.
##OWNER=	jan-ake
##$MNOVA/LINK_BLOCK_TYPE=	ITEM	$$ NMR Spectrum
##$MNOVA/ITEM/POLYGON=	(XY..XY)
5321,5835
8722,5835
8722,8208
5321,8208
5321,5835
##$MNOVA/ITEM/Z=	0
##$MNOVA/ITEM/ANGLE=	0
##TITLE=	20240718 D1F8 only.10.fid
##JCAMP-DX=	6.0	$$ MestReNova 14.2.0-26256
##BLOCK_ID=	6
##DATA TYPE=	NMR SPECTRUM
##DATA CLASS=	XYDATA
##NUMDIM=	1
##ORIGIN=	Bruker BioSpin GmbH
##OWNER=	nmr
##.OBSERVE FREQUENCY=	600.07281942800000252
##.OBSERVE NUCLEUS=	^1H
##.SOLVENT NAME=	H2O+D2O+DMSO
##.PULSE SEQUENCE=	noesygppr1d
##LONGDATE=	2024/07/19 02:44:57.000
##.ACQUISITIONMODE=	SIMULTANEOUS (DQD)
##$ORIGINAL FORMAT=	Bruker XWIN-NMR
##$MNOVA/SCALES_VERSION=	9
##$PARAMETER FILE=	(acqus, ASCII, /Volumes/jahus0271/20240718%20D1F8%20only/10/acqus, 0)
$$ ##TITLE= Parameter file, TopSpin 4.3.0
$$ ##JCAMPDX= 5.0
$$ ##DATATYPE= Parameter Values
$$ ##NPOINTS= 12	$$ modification sequence number
$$ ##ORIGIN= Bruker BioSpin GmbH
$$ ##OWNER= nmr
$$ $$ 2024-07-19 02:41:54.345 +0200  nmr@CZC7319KW6
$$ $$ C:/Bruker/nmrdata/jahus0271/20240718 D1F8 only/10/acqus
$$ $$ process C:\Bruker\TopSpin4.3.0\prog\mod\xwish3.exe
$$ ##$ACQT0= -5.12477730502602
$$ ##$AMP= (0..31)
$$ 100 100 100 100 100 100 100 100 100 100 100 100 100 100 100 100 100 100
$$ 100 100 100 100 100 100 100 100 100 100 100 100 100 100
$$ ##$AMPCOIL= (0..32)
$$ -1 0 0 0 0 0 0 0 0 0 0 0 0 0 0 0 0 0 0 0 0 0 0 0 0 0 0 0 0 0 0 0 0
$$ ##$AQSEQ= 0
$$ ##$AQ_mod= 3
$$ ##$AUNM= <au_zg pcal=1>
$$ ##$AUTOPOS= <Barcode: 3003141356>
$$ ##$BF1= 600.07
$$ ##$BF2= 600.07
$$ ##$BF3= 600.07
$$ ##$BF4= 600.07
$$ ##$BF5= 600.07
$$ ##$BF6= 600.07
$$ ##$BF7= 600.07
$$ ##$BF8= 600.07
$$ ##$BWFAC= (0..63)
$$ 0 0 0 0 0 0 0 0 0 0 0 0 0 0 0 0 0 0 0 0 0 0 0 0 0 0 0 0 0 0 0 0 0 0 0 0
$$ 0 0 0 0 0 0 0 0 0 0 0 0 0 0 0 0 0 0 0 0 0 0 0 0 0 0 0 0
$$ ##$BYTORDA= 0
$$ ##$CHANFCU= (0..24)
$$ 0 1 0 0 0 0 0 0 0 0 0 0 0 0 0 0 0 0 0 0 0 0 0 0 0
$$ ##$CHANREC= (0..24)
$$ 0 1 0 0 0 0 0 0 0 0 0 0 0 0 0 0 0 0 0 0 0 0 0 0 0
$$ ##$CHEMSTR= <none>
$$ ##$CNST= (0..63)
$$ 1 1 1 1 1 1 1 1 1 1 1 1 1 1 1 1 1 1 1 1 1 1 1 1 1 1 1 1 1 1 1 1 1 1 1 1
$$ 1 1 1 1 1 1 1 1 1 1 1 1 1 1 1 1 1 1 1 1 1 1 1 1 1 1 1 1
$$ ##$CPDPRG= (0..8)
$$ <> <> <> <> <> <> <> <> <>
$$ ##$D= (0..63)
$$ 0 2 0 0 0 0 0 0 0.01 0 0 0 2e-05 0 0 0 0.0002 0 0 0 0 0 0 0 0 0 0 0 0 0
$$ 0 0 0 0 0 0 0 0 0 0 0 0 0 0 0 0 0 0 0 0 0 0 0 0 0 0 0 0 0 0 0 0 0 0
$$ ##$DATE= 1721349897
$$ ##$DATE_START= 1721349690
$$ ##$DE= 41.33182
$$ ##$DE1= 4.5
$$ ##$DE2= 2
$$ ##$DEADC= 0.5
$$ ##$DECBNUC= <off>
$$ ##$DECIM= 1120
$$ ##$DECNUC= <off>
$$ ##$DECSTAT= 4
$$ ##$DEPA= 4.5
$$ ##$DERX= 1.5
$$ ##$DIGMOD= 3
$$ ##$DIGTYP= 17
$$ ##$DR= 32
$$ ##$DS= 2
$$ ##$DSPFIRM= 4
$$ ##$DSPFVS= 21
$$ ##$DTYPA= 2
$$ ##$EXP= <NOESYGPPR1D>
$$ ##$ExpStatus= 4
$$ ##$FCUCHAN= (0..9)
$$ 0 1 0 0 0 0 0 0 0 0
$$ ##$FILCOR= 0.9566
$$ ##$FL1= 0
$$ ##$FL2= 0
$$ ##$FL3= 0
$$ ##$FL4= 0
$$ ##$FN_INDIRECT= (0..7)
$$ 0 0 0 0 0 0 0 0
$$ ##$FOV= 0
$$ ##$FQ1LIST= <>
$$ ##$FQ2LIST= <>
$$ ##$FQ3LIST= <>
$$ ##$FQ4LIST= <>
$$ ##$FQ5LIST= <>
$$ ##$FQ6LIST= <>
$$ ##$FQ7LIST= <>
$$ ##$FQ8LIST= <>
$$ ##$FS= (0..7)
$$ 83 83 83 83 83 83 83 83
$$ ##$FTLPGN= 0
$$ ##$FW= 2.4e+08
$$ ##$FnILOOP= 0
$$ ##$FnMODE= 0
$$ ##$FnTYPE= 0
$$ ##$GPNAM= (0..31)
$$ <> <SMSQ10.100> <SMSQ10.100> <> <> <> <> <> <> <> <> <> <> <> <> <> <>
$$ <> <> <> <> <> <> <> <> <> <> <> <> <> <> <>
$$ ##$GPX= (0..31)
$$ 0 0 0 0 0 0 0 0 0 0 0 0 0 0 0 0 0 0 0 0 0 0 0 0 0 0 0 0 0 0 0 0
$$ ##$GPY= (0..31)
$$ 0 0 0 0 0 0 0 0 0 0 0 0 0 0 0 0 0 0 0 0 0 0 0 0 0 0 0 0 0 0 0 0
$$ ##$GPZ= (0..31)
$$ 0 50 -10 0 0 0 0 0 0 0 0 0 0 0 0 0 0 0 0 0 0 0 0 0 0 0 0 0 0 0 0 0
$$ ##$GRPDLY= 76
$$ ##$HDDUTY= 20
$$ ##$HDRATE= 1
$$ ##$HGAIN= (0..3)
$$ 0 0 0 0
$$ ##$HOLDER= 567
$$ ##$HPMOD= (0..32)
$$ 0 0 0 0 0 0 0 0 0 0 0 0 0 0 0 0 0 0 0 0 0 0 0 0 0 0 0 0 0 0 0 0 0
$$ ##$HPPRGN= 0
$$ ##$IN= (0..63)
$$ 0 0 0 0 0 0 0 0 0 0 0 0 0 0 0 0 0 0 0 0 0 0 0 0 0 0 0 0 0 0 0 0 0 0 0 0
$$ 0 0 0 0 0 0 0 0 0 0 0 0 0 0 0 0 0 0 0 0 0 0 0 0 0 0 0 0
$$ ##$INF= (0..7)
$$ 0 0 0 0 0 0 0 0
$$ ##$INP= (0..63)
$$ 0 0 0 0 0 0 0 0 0 0 0 0 0 0 0 0 0 0 0 0 0 0 0 0 0 0 0 0 0 0 0 0 0 0 0 0
$$ 0 0 0 0 0 0 0 0 0 0 0 0 0 0 0 0 0 0 0 0 0 0 0 0 0 0 0 0
$$ ##$INSTRUM= <CAB AV4 600 MHZ BASIC>
$$ ##$INTEGFAC= (0..63)
$$ 0 0 0 0 0 0 0 0 0 0 0 0 0 0 0 0 0 0 0 0 0 0 0 0 0 0 0 0 0 0 0 0 0 0 0 0
$$ 0 0 0 0 0 0 0 0 0 0 0 0 0 0 0 0 0 0 0 0 0 0 0 0 0 0 0 0
$$ ##$L= (0..31)
$$ 1 1 1 1 1 1 1 1 1 1 1 1 1 1 1 1 1 1 1 1 1 1 1 1 1 1 1 1 1 1 1 1
$$ ##$LFILTER= 100
$$ ##$LGAIN= -5
$$ ##$LINPSTP= 0
$$ ##$LOCKED= yes
$$ ##$LOCKFLD= -6306
$$ ##$LOCKGN= 129.404754638672
$$ ##$LOCKPOW= -18
$$ ##$LOCKPPM= 4.69999980926514
$$ ##$LOCNUC= <2H>
$$ ##$LOCPHAS= 280.3772
$$ ##$LOCSHFT= yes
$$ ##$LOCSW= 0
$$ ##$LTIME= 0.349999994039536
$$ ##$MASR= 4200
$$ ##$MULEXPNO= (0..15)
$$ 0 0 0 0 0 0 0 0 0 0 0 0 0 0 0 0
$$ ##$NBL= 1
$$ ##$NC= 0
$$ ##$NLOGCH= 4
$$ ##$NOVFLW= 0
$$ ##$NS= 32
$$ ##$NUC1= <1H>
$$ ##$NUC2= <off>
$$ ##$NUC3= <off>
$$ ##$NUC4= <off>
$$ ##$NUC5= <off>
$$ ##$NUC6= <off>
$$ ##$NUC7= <off>
$$ ##$NUC8= <off>
$$ ##$NUCLEUS= <off>
$$ ##$NUSLIST= <automatic>
$$ ##$NusAMOUNT= 100
$$ ##$NusFPNZ= no
$$ ##$NusJSP= 0
$$ ##$NusSEED= 54321
$$ ##$NusSPTYPE= 0
$$ ##$NusT2= 1
$$ ##$NusTD= 0
$$ ##$O1= 2819.5
$$ ##$O2= 2819.428
$$ ##$O3= 2819.428
$$ ##$O4= 2819.428
$$ ##$O5= 2819.428
$$ ##$O6= 2819.428
$$ ##$O7= 2819.428
$$ ##$O8= 2819.428
$$ ##$OVERFLW= 0
$$ ##$P= (0..63)
$$ 8.05 8.05 16.1 0 0 16.5 25 50 20000 0 0 80000 80000 1000 0 0 1000 2500
$$ 100000 600 0 0 0 0 0 180 100000 8.05 0 1000 0 0 20000 0 0 0 0 0 0 0 2000
$$ 0 0 0 200 0 80000 46600 10000 30000 66000 0 3300 0 4000 0 0 0 0 0 0 0 0
$$ 0
$$ ##$PACOIL= (0..32)
$$ 1 5 0 3 4 2 0 0 0 0 0 0 0 0 0 0 0 0 0 0 0 0 0 0 0 0 0 0 0 0 0 0 0
$$ ##$PAPS= 0
$$ ##$PARMODE= 0
$$ ##$PCPD= (0..9)
$$ 0 70 0 0 0 0 0 0 0 0
$$ ##$PEXSEL= (0..9)
$$ 1 1 1 1 1 1 1 1 1 1
$$ ##$PHCOR= (0..31)
$$ 0 0 0 0 0 0 0 0 0 0 0 0 0 0 0 0 0 0 0 0 0 0 0 0 0 0 0 0 0 0 0 0
$$ ##$PHLIST= <>
$$ ##$PH_ref= 0
$$ ##$PL= (0..63)
$$ 120 120 120 120 120 120 120 120 120 120 120 120 120 120 120 120 120 120
$$ 120 120 120 120 120 120 120 120 120 120 120 120 120 120 120 120 120 120
$$ 120 120 120 120 120 120 120 120 120 120 120 120 120 120 120 120 120 120
$$ 120 120 120 120 120 120 120 120 120 120
$$ ##$PLSTEP= 0.1
$$ ##$PLSTRT= -6
$$ ##$PLW= (0..63)
$$ 0 6.4045 0 0 0 0 0 0 0 1.6611e-05 0.66445 0.051269 0 0 0 0 0 0 6.4045 0.084751
$$ 0 0 0 0 0 0 0 0.051269 0 0.66445 0 0 6.6445e-07 0 0 0 0 0 0 0 0 0 0 0 0
$$ 0 0 0 0 0 0 0 0 0 0 0 0 0 0 0 0 0 0 0
$$ ##$PLWMAX= (0..7)
$$ 104.7619 0 0 0 0 0 0 0
$$ ##$PQPHASE= 0
$$ ##$PQSCALE= 1
$$ ##$PR= 1
$$ ##$PRECHAN= (0..32)
$$ -1 2 3 0 4 -1 5 -1 1 -1 -1 -1 -1 -1 -1 -1 -1 -1 -1 -1 -1 -1 -1 -1 -1 -1
$$ -1 -1 -1 -1 -1 -1 -1
$$ ##$PROBHD= <Z151284_0002 (CP QCI 600S3 H/P/C-N-D-05 Z)>
$$ ##$PROBINPUTS= (0..15)
$$ <1H> <31P> <13C> <15N> <2H> <> <> <> <> <> <> <> <> <> <> <>
$$ ##$PULPROG= <noesygppr1d>
$$ ##$PW= 0
$$ ##$PYNM= <>
$$ ##$ProjAngle= 0
$$ ##$QNP= 0
$$ ##$RECCHAN= (0..9)
$$ 0 1 0 0 0 0 0 0 0 0
$$ ##$RECPH= 0
$$ ##$RECPRE= (0..24)
$$ -1 0 -1 -1 -1 -1 -1 -1 -1 -1 -1 -1 -1 -1 -1 -1 -1 -1 -1 -1 -1 -1 -1 -1
$$ -1
$$ ##$RECPRFX= (0..32)
$$ 1 0 1 0 1 1 0 0 0 0 0 0 0 0 0 0 0 0 0 0 0 0 0 0 0 0 0 0 0 0 0 0 0
$$ ##$RG= 101
$$ ##$RO= 0
$$ ##$RSEL= (0..24)
$$ 0 1 0 0 0 0 0 0 0 0 0 0 0 0 0 0 0 0 0 0 0 0 0 0 0
$$ ##$SAMPLEID= <>
$$ ##$SFO1= 600.072819428
$$ ##$SFO2= 600.072819428
$$ ##$SFO3= 600.072819428
$$ ##$SFO4= 600.072819428
$$ ##$SFO5= 600.072819428
$$ ##$SFO6= 600.072819428
$$ ##$SFO7= 600.072819428
$$ ##$SFO8= 600.072819428
$$ ##$SHAPPR= (0..15)
$$ 1 1 1 1 1 1 1 1 1 1 1 1 1 1 1 1
$$ ##$SOLVENT= <H2O+D2O+DMSO>
$$ ##$SOLVOLD= <off>
$$ ##$SP= (0..63)
$$ 120 120 120 120 120 120 120 120 120 120 120 120 120 120 120 120 120 120
$$ 120 120 120 120 120 120 120 120 120 120 120 120 120 120 120 120 120 120
$$ 120 120 120 120 120 120 120 120 120 120 120 120 120 120 120 120 120 120
$$ 120 120 120 120 120 120 120 120 120 120
$$ ##$SPECTR= 0
$$ ##$SPINCNT= 0
$$ ##$SPNAM= (0..63)
$$ <> <Gaus1_270.1000> <Gaus1_180r.1000> <> <> <Sinc1.1000> <Squa100.1000>
$$ <> <Squa100.1000> <> <Sinc1.1000> <Sinc1.1000> <> <> <> <> <> <> <> <Sinc1.1000>
$$ <Sinc1.1000> <Sinc1.1000> <Sinc1.1000> <> <> <> <> <> <> <Crp60,20,20.10>
$$ <Bip720,50,20.1> <> <> <Sinc1.1000> <Rsnob.1000> <Gaus1_180r.1000> <Gaus1_180r.1000>
$$ <Crp_psyche.20> <> <> <Gaus1_180i.1000> <Squa100.1000> <> <> <> <> <Reburp.1000>
$$ <> <> <> <> <> <> <> <> <> <> <> <> <> <> <> <> <>
$$ ##$SPOAL= (0..63)
$$ 0.5 1 0.5 0.5 0.5 0.5 0.5 0.5 0.5 0.5 0.5 0.5 0.5 0.5 0.5 0.5 0.5 0.5 0.5
$$ 1 1 1 1 0.5 0.5 0.5 0.5 0.5 0.5 0.5 0.5 0.5 0.5 0.5 0.5 0.5 0.5 0.5 0.5
$$ 0.5 0.5 0.5 0.5 0.5 0.5 0.5 0.5 0.5 0.5 0.5 0.5 0.5 0.5 0.5 0.5 0.5 0.5
$$ 0.5 0.5 0.5 0.5 0.5 0.5 0.5
$$ ##$SPOFFS= (0..63)
$$ 0 0 0 0 0 0 0 0 0 0 0 0 0 0 0 0 0 0 0 0 0 0 0 0 0 0 0 0 0 0 0 0 0 0 0 0
$$ 0 0 0 0 0 0 0 0 0 0 0 0 0 0 0 0 0 0 0 0 0 0 0 0 0 0 0 0
$$ ##$SPPEX= (0..63)
$$ 0 0 0 0 0 0 0 0 0 0 0 0 0 0 0 0 0 0 0 0 0 0 0 0 0 0 0 0 0 0 0 0 0 0 0 0
$$ 0 0 0 0 0 0 0 0 0 0 0 0 0 0 0 0 0 0 0 0 0 0 0 0 0 0 0 0
$$ ##$SPW= (0..63)
$$ 0 3.4475e-06 1.5322e-06 0 0 0.0011975 1.6611e-05 0 4.1528e-08 0 0.0011975
$$ 0.0011975 0 0 0 0 0 0 0 2.445771e-06 3.801872e-06 1.775205e-06 9.573533e-06
$$ 0 0 0 0 0 0 0.015863 0.66445 0 0 7.4841e-05 1.6751e-05 1.5322e-06 9.8062e-05
$$ 5.4782e-05 0 0 2.2512e-06 4.1528e-08 0 0 0 0 0.022999 0 0 0 0 0 0 0 0 0
$$ 0 0 0 0 0 0 0 0
$$ ##$SUBNAM= (0..9)
$$ <> <> <> <> <> <> <> <> <> <>
$$ ##$SW= 29.758293125432
$$ ##$SWIBOX= (0..32)
$$ 0 3 0 0 0 0 0 0 0 0 0 0 0 0 0 0 0 0 0 0 0 0 0 0 0 0 0 0 0 0 0 0 0
$$ ##$SW_h= 17857.1428571429
$$ ##$SWfinal= 0
$$ ##$SigLockShift= 0
$$ ##$TD= 142856
$$ ##$TD0= 1
$$ ##$TD_INDIRECT= (0..7)
$$ 0 0 0 0 0 0 0 0
$$ ##$TDav= 1
$$ ##$TE= 298.0001
$$ ##$TE1= 299.7157
$$ ##$TE2= 0
$$ ##$TE3= 0
$$ ##$TE4= 0
$$ ##$TEG= 300
$$ ##$TE_MAGNET= 0
$$ ##$TE_PIDX= 1
$$ ##$TE_RAW= 299.7157
$$ ##$TE_STAB= (0..9)
$$ 2 2 0 0 0 0 0 0 0 0
$$ ##$TOTROT= (0..63)
$$ 0 0 0 0 0 0 0 0 0 0 0 0 0 0 0 0 0 0 0 0 0 0 0 0 0 0 0 0 0 0 0 0 0 0 0 0
$$ 0 0 0 0 0 0 0 0 0 0 0 0 0 0 0 0 0 0 0 0 0 0 0 0 0 0 0 0
$$ ##$TUBE_TYPE= <>
$$ ##$USERA1= <>
$$ ##$USERA10= <>
$$ ##$USERA2= <>
$$ ##$USERA3= <>
$$ ##$USERA4= <>
$$ ##$USERA5= <>
$$ ##$USERA6= <>
$$ ##$USERA7= <>
$$ ##$USERA8= <>
$$ ##$USERA9= <>
$$ ##$UUID= <c521de71-9d23-4c3c-bd22-2add5e72d25d>
$$ ##$V9= 5
$$ ##$VALIDCODE= -1
$$ ##$VALIST= <>
$$ ##$VCLIST= <>
$$ ##$VDLIST= <>
$$ ##$VPLIST= <>
$$ ##$VTLIST= <>
$$ ##$WAVEMAKER= (0..7)
$$ <> <> <> <> <> <> <> <>
$$ ##$WBST= 1024
$$ ##$WBSW= (0..7)
$$ 8 10 10 10 10 10 10 10
$$ ##$XL= 0
$$ ##$YL= 0
$$ ##$YMAX_a= 4773077565.30469
$$ ##$YMIN_a= -7736575449.79688
$$ ##$ZGOPTNS= <-DFLAG_BLK>
$$ ##$scaledByNS= no
$$ ##$scaledByRG= no
$$ ##$shimCoilTempK= 300.15
$$ ##END=
$$ 
##$PARAMETER FILE=	(audita.txt, ASCII, /Volumes/jahus0271/20240718%20D1F8%20only/10/audita.txt, 0)
$$ ##TITLE= Audit trail, TopSpin 4.3.0
$$ ##JCAMPDX= 5.01
$$ ##ORIGIN= Bruker BioSpin GmbH
$$ ##OWNER= root
$$ $$ /root/.topspin-BladeEpu/local_acqu/20240718 D1F8 only/10/audita.txt
$$ ##AUDIT TRAIL=  $$ (NUMBER, WHEN, WHO, WHERE, PROCESS, VERSION, WHAT)
$$ (   1,<2024-07-19T00:41:30.277+0000>,<CZC7319KW6\nmr>,<CZC7319KW6>,<go4>,<TopSpin 4.3.0>,
$$       <acquisition in progress>)
$$ $$ C:/Bruker/nmrdata/jahus0271/20240718 D1F8 only/10/audita.txt
$$ (   2,<2024-07-19T00:44:57.763+0000>,<CZC7319KW6\nmr>,<CZC7319KW6>,<go4>,<TopSpin 4.3.0>,
$$       <created by zg on 'CAB AV4 600 MHZ BASIC' (CZC7319KW6) by user 'CZC7319KW6\nmr'
$$        on data set with UUID 'a3aa0c26-4567-11ef-8124-001395264de6'
$$        started at 2024-07-19 00:41:30.277 +0000, POWCHK enabled, PULCHK disabled,
$$        completed at 2024-07-19 00:44:57.762 +0000
$$        configuration hash MD5:
$$        2C CE AA 86 5E 77 A0 E6 62 B9 BC D1 C3 42 5A 88
$$        double data hash MD5: 142856
$$        19 75 B0 9A 4A 80 CF 88 C9 AD 17 B7 85 38 CF 63>)
$$ (   3,<2024-07-19T02:41:54.157+0200>,<nmr>,<CZC7319KW6>,<xwish3>,<TopSpin 4.3.0>,
$$       <ICON-NMR User ID: jahus0271
$$        double data hash MD5: 142856
$$        19 75 B0 9A 4A 80 CF 88 C9 AD 17 B7 85 38 CF 63>)
$$ ##END=
$$ 
$$ $$ hash MD5
$$ $$ 9B 64 EA 3B 5E 8E 47 52 F8 D7 8D AD A0 CA 98 71
$$ 
##$PARAMETER FILE=	(auditp.txt, ASCII, /Volumes/jahus0271/20240718%20D1F8%20only/10/pdata/1/auditp.txt, 0)
$$ ##TITLE= Audit trail, TopSpin 4.3.0
$$ ##JCAMPDX= 5.01
$$ ##ORIGIN= Bruker BioSpin GmbH
$$ ##OWNER= nmr
$$ $$ C:/Bruker/nmrdata/jahus0271/20240718 D1F8 only/10/pdata/1/auditp.txt
$$ ##AUDIT TRAIL=  $$ (NUMBER, WHEN, WHO, WHERE, PROCESS, VERSION, WHAT)
$$ (   1,<2024-07-19T00:41:30.277+0000>,<CZC7319KW6\nmr>,<CZC7319KW6>,<go4>,<TopSpin 4.3.0>,
$$       <acquisition in progress>)
$$ $$ C:/Bruker/nmrdata/jahus0271/20240718 D1F8 only/10/audita.txt
$$ (   2,<2024-07-19T00:44:57.763+0000>,<CZC7319KW6\nmr>,<CZC7319KW6>,<go4>,<TopSpin 4.3.0>,
$$       <created by zg on 'CAB AV4 600 MHZ BASIC' (CZC7319KW6) by user 'CZC7319KW6\nmr'
$$        on data set with UUID 'a3aa0c26-4567-11ef-8124-001395264de6'
$$        started at 2024-07-19 00:41:30.277 +0000, POWCHK enabled, PULCHK disabled,
$$        completed at 2024-07-19 00:44:57.762 +0000
$$        configuration hash MD5:
$$        2C CE AA 86 5E 77 A0 E6 62 B9 BC D1 C3 42 5A 88
$$        double data hash MD5: 142856
$$        19 75 B0 9A 4A 80 CF 88 C9 AD 17 B7 85 38 CF 63>)
$$ (   3,<2024-07-19T02:41:54.157+0200>,<nmr>,<CZC7319KW6>,<xwish3>,<TopSpin 4.3.0>,
$$       <ICON-NMR User ID: jahus0271
$$        double data hash MD5: 142856
$$        19 75 B0 9A 4A 80 CF 88 C9 AD 17 B7 85 38 CF 63>)
$$ (   4,<2024-07-19T02:41:55.532+0200>,<nmr/jahus0271>,<CZC7319KW6>,<proc1d>,<TopSpin 4.3.0>,
$$       <Start of raw data processing
$$        efp LB = 0.3 FT_mod = 6 PKNL = 1 PHC0 = 0 PHC1 = 0 SI = 128K 
$$        data hash MD5: 128K
$$        7C 08 B7 9B 1D A9 0A 1F EB 89 F0 0E B0 A7 93 50>)
$$ (   5,<2024-07-19T02:41:56.360+0200>,<nmr/jahus0271>,<CZC7319KW6>,<proc1d>,<TopSpin 4.3.0>,
$$       <pk PHC0 = 55.19531 PHC1 = 0 
$$        data hash MD5: 128K
$$        E0 7F 3C AA CC 6D C7 54 99 EE D2 89 23 9E 1D A9>)
$$ (   6,<2024-07-19T02:41:56.688+0200>,<nmr/jahus0271>,<CZC7319KW6>,<xwish3>,<TopSpin 4.3.0>,
$$       <ICON-NMR User ID: jahus0271
$$        data hash MD5: 128K
$$        E0 7F 3C AA CC 6D C7 54 99 EE D2 89 23 9E 1D A9>)
$$ ##END=
$$ 
$$ $$ hash MD5
$$ $$ 2D 47 B3 33 66 65 E5 30 27 02 21 7F 33 CE 35 64
$$ 
##$PARAMETER FILE=	(datafile, ASCII, /Volumes/jahus0271/20240718%20D1F8%20only/10/fid, 0)
$$ 
##$PARAMETER FILE=	(format.temp, ASCII, /Volumes/jahus0271/20240718%20D1F8%20only/10/format.temp, 0)
$$ EDIT_PAR COMMAND FILE
$$ 
$$ DI_MODE         LONG
$$ ED_ENTRY        ACQU
$$ ORDER           FILE
$$ 
$$ 
$$ HEADER		"F2 - Acquisition Parameters"
$$ T_NAME		Date_
$$ 		TYPE	R64
$$ 		CLASS	ACQU
$$ 		SUBRANGE 0.0 50000000
$$ 		REL	"Date_=itodate(DATE)"
$$ 		INV_REL	"DATE=datetoi(Date_,DATE)"
$$ 		FORMAT	"%14.0f"
$$ 		TEXT	" "
$$ END
$$ T_NAME		Time
$$ 		TYPE	R32
$$ 		CLASS	ACQU
$$ 		SUBRANGE 0.0 1000000
$$ 		REL	"Time=itotime(DATE)"
$$ 		INV_REL	"DATE=timetoi(Time,DATE)"
$$ 		FORMAT	"%14.2f h"
$$ 		TEXT	" "
$$ END
$$ NAME		INSTRUM
$$ 		TEXT	" "
$$ END
$$ NAME		PROBHD
$$ 		FORMAT	"%14.14s"
$$ 		TEXT	" "
$$ END
$$ NAME		PULPROG
$$ 		TEXT	" "
$$ END
$$ NAME		TD
$$ 		TEXT	" "
$$ END
$$ NAME		SOLVENT
$$ 		TEXT	" "
$$ END
$$ NAME		NS
$$ 		TEXT	" "
$$ END
$$ NAME		DS
$$ 		TEXT	" "
$$ END
$$ T_NAME		SWH
$$ 		TYPE	R64
$$ 		CLASS	ACQU
$$ 		SUBRANGE 0.0 1e8
$$ 		REL	"SWH=SW*SFO1"
$$ 		INV_REL "SW=SWH/SFO1"
$$ 		UNIT	"Hz"
$$ 		FORMAT	"%14.3f Hz"
$$ 		TEXT	" "
$$ END
$$ T_NAME          FIDRES
$$                 TYPE    R32
$$                 CLASS   ACQU
$$                 SUBRANGE 0.0 100000
$$                 REL     "FIDRES=2*SW*SFO1/TD"
$$                 INV_REL "TD = nextpow(2*SW*SFO1/FIDRES)"
$$ 		UNIT	"Hz"
$$ 		FORMAT	"%14.6f Hz"
$$ 		TEXT	" "
$$ END
$$ T_NAME          AQ
$$ 		TYPE	R32
$$ 		CLASS	ACQU
$$ 		SUBRANGE 0.0 1000
$$ 		REL	"AQ=aqcalc(SW,SFO1,TD,DIGTYP)"
$$ 		INV_REL	"TD=tdcalc(SW,SFO1,1.0e6*AQ,DIGTYP)"
$$ 		UNIT	"sec"
$$ 		FORMAT	"%14.7f sec"
$$ 		TEXT	" "
$$ END
$$ NAME		RG
$$ 		TEXT	" "
$$ END
$$ T_NAME          DW
$$ 		TYPE	R32
$$ 		CLASS	ACQU
$$ 		SUBRANGE 0.0 1000000
$$ 		REL	"DW=1/(2*SW*SFO1)"
$$ 		INV_REL	"SW=1000000/(2*(0.005+DW)*SFO1)"
$$ 		UNIT	"usec"
$$ 		FORMAT	"%14.3lf usec"
$$ 		TEXT	" "
$$ END
$$ NAME		DE
$$ 		FORMAT	"%14.2f usec"
$$ 		TEXT	" "
$$ END
$$ NAME		TE
$$ 		FORMAT	"%14.1f K"
$$ 		TEXT	" "
$$ END
$$ T_NAME		D1
$$ TYPE	R32
$$ CLASS	ACQU
$$ SUBRANGE 0.0 1e38
$$ REL	"D1=D[1]"
$$ INV_REL	"D[1]=D1"
$$ UNIT	"sec"
$$ FORMAT	"%14.8f sec"
$$ TEXT	" "
$$ END
$$ T_NAME		D8
$$ TYPE	R32
$$ CLASS	ACQU
$$ SUBRANGE 0.0 1e38
$$ REL	"D8=D[8]"
$$ INV_REL	"D[8]=D8"
$$ UNIT	"sec"
$$ FORMAT	"%14.8f sec"
$$ TEXT	" "
$$ END
$$ T_NAME		D12
$$ TYPE	R32
$$ CLASS	ACQU
$$ SUBRANGE 0.0 1e38
$$ REL	"D12=D[12]"
$$ INV_REL	"D[12]=D12"
$$ UNIT	"sec"
$$ FORMAT	"%14.8f sec"
$$ TEXT	" "
$$ END
$$ T_NAME		D16
$$ TYPE	R32
$$ CLASS	ACQU
$$ SUBRANGE 0.0 1e38
$$ REL	"D16=D[16]"
$$ INV_REL	"D[16]=D16"
$$ UNIT	"sec"
$$ FORMAT	"%14.8f sec"
$$ TEXT	" "
$$ END
$$ NAME		TD0
$$ TEXT	" "
$$ END
$$ NAME		ZGOPTNS
$$ TEXT	" "
$$ END
$$ NAME		SFO1
$$ FORMAT	"%14.7f MHz"
$$ TEXT	" "
$$ END
$$ NAME		NUC1
$$ NONEDIT
$$ TEXT	" "
$$ END
$$ T_NAME		P0
$$ TYPE	R32
$$ CLASS	ACQU
$$ SUBRANGE 0.0 1.0e10
$$ REL	"P0=P[0]"
$$ INV_REL	"P[0]=P0"
$$ UNIT	"usec"
$$ FORMAT	"%14.2f usec"
$$ TEXT	" "
$$ END
$$ T_NAME		P1
$$ TYPE	R32
$$ CLASS	ACQU
$$ SUBRANGE 0.0 1.0e10
$$ REL	"P1=P[1]"
$$ INV_REL	"P[1]=P1"
$$ UNIT	"usec"
$$ FORMAT	"%14.2f usec"
$$ TEXT	" "
$$ END
$$ T_NAME		PLW1
$$ TYPE	R32
$$ CLASS	ACQU
$$ REL	"PLW1=PLW[1]"
$$ INV_REL	"PLW[1]=PLW1"
$$ UNIT	"W"
$$ FORMAT	"%14.8f W"
$$ TEXT	"power PLW1 "
$$ END
$$ T_NAME		PLW9
$$ TYPE	R32
$$ CLASS	ACQU
$$ REL	"PLW9=PLW[9]"
$$ INV_REL	"PLW[9]=PLW9"
$$ UNIT	"W"
$$ FORMAT	"%14.8f W"
$$ TEXT	"power PLW9 "
$$ END
$$ NAME		GPNAM[1]
$$ TEXT	" "
$$ END
$$ T_NAME		GPZ1
$$ TYPE	R32
$$ CLASS	ACQU
$$ SUBRANGE -100.0 100.0
$$ REL	"GPZ1=GPZ[1]"
$$ INV_REL	"GPZ[1]=GPZ1"
$$ UNIT	"%"
$$ FORMAT	"%14.2f %"
$$ TEXT	" "
$$ END
$$ NAME		GPNAM[2]
$$ TEXT	" "
$$ END
$$ T_NAME		GPZ2
$$ TYPE	R32
$$ CLASS	ACQU
$$ SUBRANGE -100.0 100.0
$$ REL	"GPZ2=GPZ[2]"
$$ INV_REL	"GPZ[2]=GPZ2"
$$ UNIT	"%"
$$ FORMAT	"%14.2f %"
$$ TEXT	" "
$$ END
$$ T_NAME		P16
$$ TYPE	R32
$$ CLASS	ACQU
$$ SUBRANGE 0.0 1.0e10
$$ REL	"P16=P[16]"
$$ INV_REL	"P[16]=P16"
$$ UNIT	"usec"
$$ FORMAT	"%14.2f usec"
$$ TEXT	" "
$$ END
$$ 
##$PARAMETER FILE=	(procs, ASCII, /Volumes/jahus0271/20240718%20D1F8%20only/10/pdata/1/procs, 0)
$$ ##TITLE= Parameter file, TopSpin 4.3.0
$$ ##JCAMPDX= 5.0
$$ ##DATATYPE= Parameter Values
$$ ##NPOINTS= 6	$$ modification sequence number
$$ ##ORIGIN= Bruker BioSpin GmbH
$$ ##OWNER= nmr
$$ $$ 2024-07-19 02:41:56.454 +0200  nmr@CZC7319KW6
$$ $$ C:/Bruker/nmrdata/jahus0271/20240718 D1F8 only/10/pdata/1/procs
$$ $$ process C:\Bruker\TopSpin4.3.0\prog\mod\sref.exe
$$ ##$ABSF1= 0
$$ ##$ABSF2= 0
$$ ##$ABSG= 0
$$ ##$ABSL= 0
$$ ##$ALPHA= 0
$$ ##$AQORDER= 0
$$ ##$ASSFAC= 0
$$ ##$ASSFACI= 0
$$ ##$ASSFACX= 0
$$ ##$ASSWID= 0
$$ ##$AUNMP= <proc_plasma_noesy>
$$ ##$AXLEFT= 0
$$ ##$AXNAME= <>
$$ ##$AXNUC= <1H>
$$ ##$AXRIGHT= 0
$$ ##$AXTYPE= 0
$$ ##$AXUNIT= <>
$$ ##$AZFE= 0.1
$$ ##$AZFW= 0.1
$$ ##$BCFW= 0
$$ ##$BC_mod= 0
$$ ##$BYTORDP= 0
$$ ##$COROFFS= 0
$$ ##$CY= 100
$$ ##$DATMOD= 1
$$ ##$DC= 0
$$ ##$DFILT= <>
$$ ##$DTYPP= 0
$$ ##$ERETIC= no
$$ ##$F1P= 12
$$ ##$F2P= -0.5
$$ ##$FCOR= 1
$$ ##$FTSIZE= 131072
$$ ##$FT_mod= 6
$$ ##$GAMMA= 0
$$ ##$GB= 0
$$ ##$INTBC= 1
$$ ##$INTSCL= 1
$$ ##$ISEN= 128
$$ ##$LB= 0.3
$$ ##$LEV0= 0
$$ ##$LPBIN= 0
$$ ##$MAXI= 10000
$$ ##$MC2= 0
$$ ##$MEAN= 0
$$ ##$ME_mod= 0
$$ ##$MI= 0
$$ ##$MddCEXP= no
$$ ##$MddCT_SP= no
$$ ##$MddF180= no
$$ ##$MddLAMBDA= 0
$$ ##$MddMEMORY= 0
$$ ##$MddMERGE= 0
$$ ##$MddNCOMP= 0
$$ ##$MddNITER= 0
$$ ##$MddNOISE= 0
$$ ##$MddPHASE= 0
$$ ##$MddSEED= 0
$$ ##$MddSRSIZE= 0
$$ ##$Mdd_CsALG= 0
$$ ##$Mdd_CsLAMBDA= 0
$$ ##$Mdd_CsNITER= 0
$$ ##$Mdd_CsNORM= 0
$$ ##$Mdd_CsVE= no
$$ ##$Mdd_CsZF= 0
$$ ##$Mdd_LrLAMBDA= 0
$$ ##$Mdd_LrNITER= 0
$$ ##$Mdd_LrRANK= 0
$$ ##$Mdd_LrZF= 0
$$ ##$Mdd_mod= 0
$$ ##$NCOEF= 0
$$ ##$NC_proc= 16
$$ ##$NLEV= 6
$$ ##$NOISF1= 7.934625
$$ ##$NOISF2= 7.601621
$$ ##$NSP= 0
$$ ##$NTH_PI= 0
$$ ##$NZP= 0
$$ ##$OFFSET= 19.57771
$$ ##$PC= 1
$$ ##$PHC0= 55.19531
$$ ##$PHC1= 0
$$ ##$PH_mod= 1
$$ ##$PKNL= yes
$$ ##$PPARMOD= 0
$$ ##$PPDIAG= 0
$$ ##$PPIPTYP= 0
$$ ##$PPMPNUM= 100
$$ ##$PPRESOL= 1
$$ ##$PSCAL= 4
$$ ##$PSIGN= 0
$$ ##$PYNMP= <proc.py>
$$ ##$RDF1= 0
$$ ##$RDF2= 0
$$ ##$RDFWHM= 0
$$ ##$RDINT= 0
$$ ##$RDPOS= 0
$$ ##$REVERSE= no
$$ ##$SF= 600.07
$$ ##$SI= 131072
$$ ##$SIGF1= 9
$$ ##$SIGF2= 5
$$ ##$SINO= 0
$$ ##$SIOLD= 131072
$$ ##$SPECTYP= <PROTON>
$$ ##$SREF_mod= 1
$$ ##$SREGLST= <1H.H2O+D2O>
$$ ##$SSB= 0
$$ ##$STSI= 131072
$$ ##$STSR= 0
$$ ##$SW_p= 17857.1428571429
$$ ##$SYMM= 0
$$ ##$S_DEV= 0
$$ ##$TDeff= 142856
$$ ##$TDoff= 0
$$ ##$TI= <>
$$ ##$TILT= no
$$ ##$TM1= 0
$$ ##$TM2= 0
$$ ##$TOPLEV= 0
$$ ##$USERP1= <>
$$ ##$USERP10= <>
$$ ##$USERP2= <>
$$ ##$USERP3= <>
$$ ##$USERP4= <>
$$ ##$USERP5= <>
$$ ##$USERP6= <>
$$ ##$USERP7= <>
$$ ##$USERP8= <>
$$ ##$USERP9= <>
$$ ##$WDW= 1
$$ ##$XDIM= 0
$$ ##$YMAX_p= 15324898
$$ ##$YMIN_p= -500784012
$$ ##END=
$$ 
##$PARAMETER FILE=	(title, ASCII, /Volumes/jahus0271/20240718%20D1F8%20only/10/pdata/1/title, 0)
$$ 
$$ 
##$PARAMETER FILE=	(uxnmr.par, ASCII, /Volumes/jahus0271/20240718%20D1F8%20only/10/uxnmr.par, 0)
$$ ##TITLE= Parameter file, TopSpin 4.3.0
$$ ##JCAMPDX= 5.0
$$ ##DATATYPE= Parameter Values
$$ ##NPOINTS= 1	$$ modification sequence number
$$ ##ORIGIN= Bruker BioSpin GmbH
$$ ##OWNER= root
$$ $$ 2024-06-17 07:41:48.056 +0000  root@BladeEpu
$$ $$ /opt/topspin/conf/instr/spect/uxnmr.par
$$ $$ process /opt/topspin/prog/mod/cfserver
$$ ##$ACBTAT= (0..64)
$$ 0 66 66 66 72 50 0 0 0 0 0 0 0 0 0 0 0 0 0 0 0 0 0 0 0 0 0 0 0 0 0 0 0
$$ 0 0 0 0 0 0 0 0 0 0 0 0 0 0 0 0 0 0 0 0 0 0 0 0 0 0 0 0 0 0 0 0
$$ ##$ACBTBLK= (0..64)
$$ 0 35 36 34 33 41 0 0 0 0 0 0 0 0 0 0 0 0 0 0 0 0 0 0 0 0 0 0 0 0 0 0 0
$$ 0 0 0 0 0 0 0 0 0 0 0 0 0 0 0 0 0 0 0 0 0 0 0 0 0 0 0 0 0 0 0 0
$$ ##$ACBTCTL= (0..64)
$$ 0 6 6 6 6 6 0 0 0 0 0 0 0 0 0 0 0 0 0 0 0 0 0 0 0 0 0 0 0 0 0 0 0 0 0 0
$$ 0 0 0 0 0 0 0 0 0 0 0 0 0 0 0 0 0 0 0 0 0 0 0 0 0 0 0 0 0
$$ ##$ACBTDI= (0..64)
$$ 0 -1062706419 -1062706419 -1062706420 -1062706420 -1062706415 0 0 0 0 0
$$ 0 0 0 0 0 0 0 0 0 0 0 0 0 0 0 0 0 0 0 0 0 0 0 0 0 0 0 0 0 0 0 0 0 0 0 0
$$ 0 0 0 0 0 0 0 0 0 0 0 0 0 0 0 0 0 0
$$ ##$ACBTDM= (0..64)
$$ 0 10 10 10 25 10 0 0 0 0 0 0 0 0 0 0 0 0 0 0 0 0 0 0 0 0 0 0 0 0 0 0 0
$$ 0 0 0 0 0 0 0 0 0 0 0 0 0 0 0 0 0 0 0 0 0 0 0 0 0 0 0 0 0 0 0 0
$$ ##$ACBTFHI= (0..64)
$$ 0 600 600 600 600 93 0 0 0 0 0 0 0 0 0 0 0 0 0 0 0 0 0 0 0 0 0 0 0 0 0
$$ 0 0 0 0 0 0 0 0 0 0 0 0 0 0 0 0 0 0 0 0 0 0 0 0 0 0 0 0 0 0 0 0 0 0
$$ ##$ACBTFL= (0..64)
$$ 0 248 248 248 248 8 0 0 0 0 0 0 0 0 0 0 0 0 0 0 0 0 0 0 0 0 0 0 0 0 0 0
$$ 0 0 0 0 0 0 0 0 0 0 0 0 0 0 0 0 0 0 0 0 0 0 0 0 0 0 0 0 0 0 0 0 0
$$ ##$ACBTFLO= (0..64)
$$ 0 15 15 15 180 91 0 0 0 0 0 0 0 0 0 0 0 0 0 0 0 0 0 0 0 0 0 0 0 0 0 0 0
$$ 0 0 0 0 0 0 0 0 0 0 0 0 0 0 0 0 0 0 0 0 0 0 0 0 0 0 0 0 0 0 0 0
$$ ##$ACBTINP= (0..64)
$$ 0 3 4 2 1 9 0 0 0 0 0 0 0 0 0 0 0 0 0 0 0 0 0 0 0 0 0 0 0 0 0 0 0 0 0 0
$$ 0 0 0 0 0 0 0 0 0 0 0 0 0 0 0 0 0 0 0 0 0 0 0 0 0 0 0 0 0
$$ ##$ACBTOUT= (0..64)
$$ 0 0 0 0 3 1 0 0 0 0 0 0 0 0 0 0 0 0 0 0 0 0 0 0 0 0 0 0 0 0 0 0 0 0 0 0
$$ 0 0 0 0 0 0 0 0 0 0 0 0 0 0 0 0 0 0 0 0 0 0 0 0 0 0 0 0 0
$$ ##$ACBTPO= (0..64)
$$ 0 500000 500000 500000 100000 5000 0 0 0 0 0 0 0 0 0 0 0 0 0 0 0 0 0 0
$$ 0 0 0 0 0 0 0 0 0 0 0 0 0 0 0 0 0 0 0 0 0 0 0 0 0 0 0 0 0 0 0 0 0 0 0 0
$$ 0 0 0 0 0
$$ ##$ACBTPW= (0..64)
$$ 0 100 100 100 100 1000 0 0 0 0 0 0 0 0 0 0 0 0 0 0 0 0 0 0 0 0 0 0 0 0
$$ 0 0 0 0 0 0 0 0 0 0 0 0 0 0 0 0 0 0 0 0 0 0 0 0 0 0 0 0 0 0 0 0 0 0 0
$$ ##$ACBTSB= (0..64)
$$ 0 16419 16460 8227 8260 0 0 0 0 0 0 0 0 0 0 0 0 0 0 0 0 0 0 0 0 0 0 0 0
$$ 0 0 0 0 0 0 0 0 0 0 0 0 0 0 0 0 0 0 0 0 0 0 0 0 0 0 0 0 0 0 0 0 0 0 0 0
$$ ##$ACBTSDT= (0..64)
$$ 0 2 2 2 2 2 0 0 0 0 0 0 0 0 0 0 0 0 0 0 0 0 0 0 0 0 0 0 0 0 0 0 0 0 0 0
$$ 0 0 0 0 0 0 0 0 0 0 0 0 0 0 0 0 0 0 0 0 0 0 0 0 0 0 0 0 0
$$ ##$AMPDFLT= no
$$ ##$AdmCrpWbWiring= (0..1)
$$ 0 0
$$ ##$AppEth= <no>
$$ ##$AppPort= <no>
$$ ##$BACSAIR= yes
$$ ##$BACSCAP= 0
$$ ##$BACSDEL= 10
$$ ##$BACSOPT= <>
$$ ##$BFREQ= 600.07
$$ ##$BGAETH= (0..9)
$$ <no> <no> <no> <no> <no> <no> <no> <no> <no> <no>
$$ ##$BIRDS= yes
$$ ##$BMPC= 0
$$ ##$BMPCTY= <no>
$$ ##$BPSUTY= <no>
$$ ##$BSAETH= (0..9)
$$ <no> <no> <no> <no> <no> <no> <no> <no> <no> <no>
$$ ##$BSMS= 2
$$ ##$BSMS19FLock= no
$$ ##$BSMSETH= <192.168.99.17>
$$ ##$BgaChFac2= (0..9)
$$ 0 0 0 0 0 0 0 0 0 0
$$ ##$BgaChMap= (0..9)
$$ 0 0 0 0 0 0 0 0 0 0
$$ ##$BgaChMaxv= (0..9)
$$ 0 0 0 0 0 0 0 0 0 0
$$ ##$BgaChRouting= (0..63)
$$ 0 0 0 0 0 0 0 0 0 0 0 0 0 0 0 0 0 0 0 0 0 0 0 0 0 0 0 0 0 0 0 0 0 0 0 0
$$ 0 0 0 0 0 0 0 0 0 0 0 0 0 0 0 0 0 0 0 0 0 0 0 0 0 0 0 0
$$ ##$BgaChShimMap= (0..9)
$$ 0 0 0 0 0 0 0 0 0 0
$$ ##$BgaChShimMaxv= (0..9)
$$ 0 0 0 0 0 0 0 0 0 0
$$ ##$BlaEth= (0..31)
$$ <192.168.99.13> <192.168.99.12> <192.168.99.17> <no> <no> <no> <no> <no>
$$ <no> <no> <no> <no> <no> <no> <no> <no> <no> <no> <no> <no> <no> <no> <no>
$$ <no> <no> <no> <no> <no> <no> <no> <no> <no>
$$ ##$BlaHpLpViaTTL= (0..31)
$$ 0 0 0 0 0 0 0 0 0 0 0 0 0 0 0 0 0 0 0 0 0 0 0 0 0 0 0 0 0 0 0 0
$$ ##$BlaNam= (0..31)
$$ <AV4 BLA2BB500 15-600> <AV4 BLABBH500/100 200-600> <BSMS/2 LOCK TRANSCEIVER 600>
$$ <> <> <> <> <> <> <> <> <> <> <> <> <> <> <> <> <> <> <> <> <> <> <> <>
$$ <> <> <> <> <>
$$ ##$BlaPN= (0..31)
$$ <W152248> <W144061> <Z109890> <> <> <> <> <> <> <> <> <> <> <> <> <> <>
$$ <> <> <> <> <> <> <> <> <> <> <> <> <> <> <>
$$ ##$BlaSN= (0..31)
$$ <000029> <000075> <01053> <> <> <> <> <> <> <> <> <> <> <> <> <> <> <>
$$ <> <> <> <> <> <> <> <> <> <> <> <> <> <>
$$ ##$BmpcEth= <no>
$$ ##$BmpcFw= <no>
$$ ##$BmpcPn= <no>
$$ ##$BmpcPort= <no>
$$ ##$BmpcSn= <no>
$$ ##$BmuEth= <no>
$$ ##$BmuFw= <no>
$$ ##$BmuPn= <no>
$$ ##$BmuSn= <no>
$$ ##$BnlEth= <no>
$$ ##$BnlFw= <no>
$$ ##$BnlPn= <no>
$$ ##$BnlSn= <no>
$$ ##$BpduEth= (0..7)
$$ <no> <no> <no> <no> <no> <no> <no> <no>
$$ ##$BsaChMap1= (0..9)
$$ 0 0 0 0 0 0 0 0 0 0
$$ ##$BsaChMap2= (0..9)
$$ 0 0 0 0 0 0 0 0 0 0
$$ ##$BsaChShimMaxv= (0..9)
$$ 0 0 0 0 0 0 0 0 0 0
$$ ##$BsmsAuxEth= <no>
$$ ##$BsmsLockNuclei= (0..15)
$$ <2H> <no> <no> <no> <no> <no> <no> <no> <no> <no> <no> <no> <no> <no> <no>
$$ <no>
$$ ##$CSW1= (0..31)
$$ 3 4 2 1 9 0 0 0 0 0 0 0 0 0 0 0 0 0 0 0 0 0 0 0 0 0 0 0 0 0 0 0
$$ ##$CSW2= (0..31)
$$ 0 0 0 0 0 0 0 0 0 0 0 0 0 0 0 0 0 0 0 0 0 0 0 0 0 0 0 0 0 0 0 0
$$ ##$CSWNUM= (0..15)
$$ 2 2 1 0 0 0 0 0 0 0 0 0 0 0 0 0
$$ ##$CmrEth= <no>
$$ ##$CmrPartNo= <no>
$$ ##$CmrPort= <no>
$$ ##$CmrSerNo= <no>
$$ ##$CmrType= -1
$$ ##$ConsolePnSn= <H03128OB/8058>
$$ ##$CryoCoolUnitEth= <192.168.98.2>
$$ ##$CryoCoolUnitFw= <20220413>
$$ ##$CryoCoolUnitPn= <Z161936>
$$ ##$CryoCoolUnitSn= <00049>
$$ ##$CryoProAccPnSn= <>
$$ ##$Ctb1Eth= <no>
$$ ##$CustRegisterNo= <>
$$ ##$DATSTAT= no
$$ ##$DPPFAC= 1
$$ ##$DateTimeCreated= <2024-06-17T07:41:48+0000>
$$ ##$Description= <CAB AV4 600 MHZ BASIC>
$$ ##$DrxFiltGrpDel= (0..23)
$$ <68,36,20,9,5,3,2> <68,36,20,9,5,3,2> <68,36,20,9,5,3,2> <68,36,20,9,5,3,2>
$$ <> <> <> <> <> <> <> <> <> <> <> <> <> <> <> <> <> <> <> <>
$$ ##$EcuType= 1
$$ ##$EpuMacAddress= <00:13:95:26:4d:e6>
$$ ##$FCubeDrxDevice= (0..23)
$$ </dev/bbu/drx3.5> </dev/bbu/drx4.5> </dev/bbu/drx5.5> </dev/bbu/drx6.5>
$$ <> <> <> <> <> <> <> <> <> <> <> <> <> <> <> <> <> <> <> <>
$$ ##$FCubeEth= (0..23)
$$ <192.168.180.14> <192.168.180.18> <192.168.180.22> <192.168.180.26> <no>
$$ <no> <no> <no> <no> <no> <no> <no> <no> <no> <no> <no> <no> <no> <no> <no>
$$ <no> <no> <no> <no>
$$ ##$FCubeRtdDevice= (0..23)
$$ </dev/bbu/rtd3.4> </dev/bbu/rtd4.4> </dev/bbu/rtd5.4> </dev/bbu/rtd6.4>
$$ <> <> <> <> <> <> <> <> <> <> <> <> <> <> <> <> <> <> <> <>
$$ ##$FCubeSeqDevice= (0..23)
$$ <> <> <> <> <> <> <> <> <> <> <> <> <> <> <> <> <> <> <> <> <> <> <> <>
$$ ##$FUNCMOD= <>
$$ ##$FuncModBisDat= (0..7)
$$ 0 0 0 0 0 0 0 0
$$ ##$FuncModFRange= (0..7)
$$ <> <> <> <> <> <> <> <>
$$ ##$FuncModPN= (0..7)
$$ <> <> <> <> <> <> <> <>
$$ ##$FuncModSN= (0..7)
$$ <> <> <> <> <> <> <> <>
$$ ##$GCUTYPE= 20
$$ ##$GCubeEth= <192.168.180.38>
$$ ##$GCubeFpfAddr= (0..9)
$$ -1 -1 -1 -1 -1 -1 -1 -1 -1 -1
$$ ##$GCubeProcDevice= (0..1)
$$ </dev/bbu/gproc9.7> <no>
$$ ##$GCubeRtdDevice= (0..1)
$$ </dev/bbu/rtd9.4> <no>
$$ ##$GCubeSeqDevice= (0..1)
$$ <> <>
$$ ##$GCubeSpfAddr= (0..63)
$$ -1 -1 -1 -1 -1 -1 -1 -1 -1 -1 -1 -1 -1 -1 -1 -1 -1 -1 -1 -1 -1 -1 -1 -1
$$ -1 -1 -1 -1 -1 -1 -1 -1 -1 -1 -1 -1 -1 -1 -1 -1 -1 -1 -1 -1 -1 -1 -1 -1
$$ -1 -1 -1 -1 -1 -1 -1 -1 -1 -1 -1 -1 -1 -1 -1 -1
$$ ##$GRADRES= 1
$$ ##$Gctu2Eth= <no>
$$ ##$GcubeSaCtrEth= <no>
$$ ##$GradAmpMaxCurX= (0..10)
$$ 0 0 0 0 0 0 0 0 0 0 0
$$ ##$GradAmpMaxCurY= (0..10)
$$ 0 0 0 0 0 0 0 0 0 0 0
$$ ##$GradAmpMaxCurZ= (0..10)
$$ 9.99999904632568 0 0 0 0 0 0 0 0 0 0
$$ ##$GradAmpName= (0..9)
$$ <GAB in BSMS> <> <> <> <> <> <> <> <> <>
$$ ##$GradAmpPN= (0..9)
$$ <> <> <> <> <> <> <> <> <> <>
$$ ##$GradAmpSN= (0..9)
$$ <> <> <> <> <> <> <> <> <> <>
$$ ##$GradAmpType= (0..10)
$$ 2 0 0 0 0 0 0 0 0 0 0
$$ ##$GradPowClkTime= (0..9)
$$ 0 0 0 0 0 0 0 0 0 0
$$ ##$GradPowIcw= (0..9)
$$ 0 0 0 0 0 0 0 0 0 0
$$ ##$GradPowImax= (0..9)
$$ 0 0 0 0 0 0 0 0 0 0
$$ ##$GradPowType= (0..9)
$$ 0 0 0 0 0 0 0 0 0 0
$$ ##$GradPowVmax= (0..9)
$$ 0 0 0 0 0 0 0 0 0 0
$$ ##$HpprCoverType= 2
$$ ##$LDUETH= <no>
$$ ##$LOCKCONF= <DLM>
$$ ##$LOCSWID= 0
$$ ##$LOCSWIF= 0
$$ ##$Location= <>
$$ ##$LtMasEth= <no>
$$ ##$LtMasType= 0
$$ ##$MAS= 0
$$ ##$MASETIME= 10
$$ ##$MASITIME= 10
$$ ##$MAS_CT= 5
$$ ##$MAS_SG= 0
$$ ##$MAS_TO= 0
$$ ##$MagnCoilPnSn= <BZH 425'600'70H>
$$ ##$MagnDewarPnSn= <D325'54-9636>
$$ ##$MagnetPolarity= 1
$$ ##$MasEth= <no>
$$ ##$MwscuEth= <no>
$$ ##$MwscuPort= <no>
$$ ##$NAMPD= (0..32)
$$ <> <HPLNA 19F1H> <2H> <XBB19F 2HP> <13C> <15N> <31P> <> <> <> <> <> <>
$$ <> <> <> <> <> <> <> <> <> <> <> <> <> <> <> <> <> <> <> <>
$$ ##$NFCU= 4
$$ ##$NRCU= 4
$$ ##$NSGU= 4
$$ ##$NumActDetuneCtr= 0
$$ ##$NumVpu= 0
$$ ##$OrderNo= <10254970>
$$ ##$POWCHK= yes
$$ ##$PRAMD1= (0..7)
$$ 6 0 0 1610612736 0 0 0 0
$$ ##$PRAMD10= (0..7)
$$ 0 0 0 0 0 0 0 0
$$ ##$PRAMD11= (0..7)
$$ 0 0 0 0 0 0 0 0
$$ ##$PRAMD12= (0..7)
$$ 0 0 0 0 0 0 0 0
$$ ##$PRAMD13= (0..7)
$$ 0 0 0 0 0 0 0 0
$$ ##$PRAMD14= (0..7)
$$ 0 0 0 0 0 0 0 0
$$ ##$PRAMD15= (0..7)
$$ 0 0 0 0 0 0 0 0
$$ ##$PRAMD16= (0..7)
$$ 0 0 0 0 0 0 0 0
$$ ##$PRAMD17= (0..7)
$$ 0 0 0 0 0 0 0 0
$$ ##$PRAMD18= (0..7)
$$ 0 0 0 0 0 0 0 0
$$ ##$PRAMD19= (0..7)
$$ 0 0 0 0 0 0 0 0
$$ ##$PRAMD2= (0..7)
$$ 0 1048576 0 536870912 0 1048576 0 536870912
$$ ##$PRAMD20= (0..7)
$$ 0 0 0 0 0 0 0 0
$$ ##$PRAMD21= (0..7)
$$ 0 0 0 0 0 0 0 0
$$ ##$PRAMD22= (0..7)
$$ 0 0 0 0 0 0 0 0
$$ ##$PRAMD23= (0..7)
$$ 0 0 0 0 0 0 0 0
$$ ##$PRAMD24= (0..7)
$$ 0 0 0 0 0 0 0 0
$$ ##$PRAMD25= (0..7)
$$ 0 0 0 0 0 0 0 0
$$ ##$PRAMD26= (0..7)
$$ 0 0 0 0 0 0 0 0
$$ ##$PRAMD27= (0..7)
$$ 0 0 0 0 0 0 0 0
$$ ##$PRAMD28= (0..7)
$$ 0 0 0 0 0 0 0 0
$$ ##$PRAMD29= (0..7)
$$ 0 0 0 0 0 0 0 0
$$ ##$PRAMD3= (0..7)
$$ 2147483644 2147483647 2147483647 603979775 0 0 0 0
$$ ##$PRAMD30= (0..7)
$$ 0 0 0 0 0 0 0 0
$$ ##$PRAMD31= (0..7)
$$ 0 0 0 0 0 0 0 0
$$ ##$PRAMD32= (0..7)
$$ 0 0 0 0 0 0 0 0
$$ ##$PRAMD4= (0..7)
$$ 16777216 0 0 536870912 0 0 0 0
$$ ##$PRAMD5= (0..7)
$$ 0 0 4 536870912 0 0 0 0
$$ ##$PRAMD6= (0..7)
$$ 64 0 0 536870912 0 0 0 0
$$ ##$PRAMD7= (0..7)
$$ 0 0 0 0 0 0 0 0
$$ ##$PRAMD8= (0..7)
$$ 0 0 0 0 0 0 0 0
$$ ##$PRAMD9= (0..7)
$$ 0 0 0 0 0 0 0 0
$$ ##$PRAMLED= (0..1)
$$ 0 0
$$ ##$PRAMPTP= 1
$$ ##$PREEMPTYPE= 0
$$ ##$PREREC= (0..31)
$$ 1 1 2 2 3 4 0 0 0 0 0 0 0 0 0 0 0 0 0 0 0 0 0 0 0 0 0 0 0 0 0 0
$$ ##$PTSFMX= (0..23)
$$ 1290 1290 1290 1290 0 0 0 0 0 0 0 0 0 0 0 0 0 0 0 0 0 0 0 0
$$ ##$PULCHK= no
$$ ##$PduEth= (0..7)
$$ <192.168.99.99> <no> <no> <no> <no> <no> <no> <no>
$$ ##$PramDutyCycPerc= (0..31)
$$ 4 2 2 2 2 2 0 0 0 0 0 0 0 0 0 0 0 0 0 0 0 0 0 0 0 0 0 0 0 0 0 0
$$ ##$PramPPowNucW1= (0..127)
$$ <> <> <> <> <> <> <> <> <> <> <> <> <> <> <> <> <> <> <> <> <> <> <> <>
$$ <> <> <> <> <> <> <> <> <> <> <> <> <> <> <> <> <> <> <> <> <> <> <> <>
$$ <> <> <> <> <> <> <> <> <> <> <> <> <> <> <> <> <> <> <> <> <> <> <> <>
$$ <> <> <> <> <> <> <> <> <> <> <> <> <> <> <> <> <> <> <> <> <> <> <> <>
$$ <> <> <> <> <> <> <> <> <> <> <> <> <> <> <> <> <> <> <> <> <> <> <> <>
$$ <> <> <> <> <> <> <> <>
$$ ##$PramPPowNucW10= (0..127)
$$ <> <> <> <> <> <> <> <> <> <> <> <> <> <> <> <> <> <> <> <> <> <> <> <>
$$ <> <> <> <> <> <> <> <> <> <> <> <> <> <> <> <> <> <> <> <> <> <> <> <>
$$ <> <> <> <> <> <> <> <> <> <> <> <> <> <> <> <> <> <> <> <> <> <> <> <>
$$ <> <> <> <> <> <> <> <> <> <> <> <> <> <> <> <> <> <> <> <> <> <> <> <>
$$ <> <> <> <> <> <> <> <> <> <> <> <> <> <> <> <> <> <> <> <> <> <> <> <>
$$ <> <> <> <> <> <> <> <>
$$ ##$PramPPowNucW11= (0..127)
$$ <> <> <> <> <> <> <> <> <> <> <> <> <> <> <> <> <> <> <> <> <> <> <> <>
$$ <> <> <> <> <> <> <> <> <> <> <> <> <> <> <> <> <> <> <> <> <> <> <> <>
$$ <> <> <> <> <> <> <> <> <> <> <> <> <> <> <> <> <> <> <> <> <> <> <> <>
$$ <> <> <> <> <> <> <> <> <> <> <> <> <> <> <> <> <> <> <> <> <> <> <> <>
$$ <> <> <> <> <> <> <> <> <> <> <> <> <> <> <> <> <> <> <> <> <> <> <> <>
$$ <> <> <> <> <> <> <> <>
$$ ##$PramPPowNucW12= (0..127)
$$ <> <> <> <> <> <> <> <> <> <> <> <> <> <> <> <> <> <> <> <> <> <> <> <>
$$ <> <> <> <> <> <> <> <> <> <> <> <> <> <> <> <> <> <> <> <> <> <> <> <>
$$ <> <> <> <> <> <> <> <> <> <> <> <> <> <> <> <> <> <> <> <> <> <> <> <>
$$ <> <> <> <> <> <> <> <> <> <> <> <> <> <> <> <> <> <> <> <> <> <> <> <>
$$ <> <> <> <> <> <> <> <> <> <> <> <> <> <> <> <> <> <> <> <> <> <> <> <>
$$ <> <> <> <> <> <> <> <>
$$ ##$PramPPowNucW13= (0..127)
$$ <> <> <> <> <> <> <> <> <> <> <> <> <> <> <> <> <> <> <> <> <> <> <> <>
$$ <> <> <> <> <> <> <> <> <> <> <> <> <> <> <> <> <> <> <> <> <> <> <> <>
$$ <> <> <> <> <> <> <> <> <> <> <> <> <> <> <> <> <> <> <> <> <> <> <> <>
$$ <> <> <> <> <> <> <> <> <> <> <> <> <> <> <> <> <> <> <> <> <> <> <> <>
$$ <> <> <> <> <> <> <> <> <> <> <> <> <> <> <> <> <> <> <> <> <> <> <> <>
$$ <> <> <> <> <> <> <> <>
$$ ##$PramPPowNucW14= (0..127)
$$ <> <> <> <> <> <> <> <> <> <> <> <> <> <> <> <> <> <> <> <> <> <> <> <>
$$ <> <> <> <> <> <> <> <> <> <> <> <> <> <> <> <> <> <> <> <> <> <> <> <>
$$ <> <> <> <> <> <> <> <> <> <> <> <> <> <> <> <> <> <> <> <> <> <> <> <>
$$ <> <> <> <> <> <> <> <> <> <> <> <> <> <> <> <> <> <> <> <> <> <> <> <>
$$ <> <> <> <> <> <> <> <> <> <> <> <> <> <> <> <> <> <> <> <> <> <> <> <>
$$ <> <> <> <> <> <> <> <>
$$ ##$PramPPowNucW15= (0..127)
$$ <> <> <> <> <> <> <> <> <> <> <> <> <> <> <> <> <> <> <> <> <> <> <> <>
$$ <> <> <> <> <> <> <> <> <> <> <> <> <> <> <> <> <> <> <> <> <> <> <> <>
$$ <> <> <> <> <> <> <> <> <> <> <> <> <> <> <> <> <> <> <> <> <> <> <> <>
$$ <> <> <> <> <> <> <> <> <> <> <> <> <> <> <> <> <> <> <> <> <> <> <> <>
$$ <> <> <> <> <> <> <> <> <> <> <> <> <> <> <> <> <> <> <> <> <> <> <> <>
$$ <> <> <> <> <> <> <> <>
$$ ##$PramPPowNucW16= (0..127)
$$ <> <> <> <> <> <> <> <> <> <> <> <> <> <> <> <> <> <> <> <> <> <> <> <>
$$ <> <> <> <> <> <> <> <> <> <> <> <> <> <> <> <> <> <> <> <> <> <> <> <>
$$ <> <> <> <> <> <> <> <> <> <> <> <> <> <> <> <> <> <> <> <> <> <> <> <>
$$ <> <> <> <> <> <> <> <> <> <> <> <> <> <> <> <> <> <> <> <> <> <> <> <>
$$ <> <> <> <> <> <> <> <> <> <> <> <> <> <> <> <> <> <> <> <> <> <> <> <>
$$ <> <> <> <> <> <> <> <>
$$ ##$PramPPowNucW17= (0..127)
$$ <> <> <> <> <> <> <> <> <> <> <> <> <> <> <> <> <> <> <> <> <> <> <> <>
$$ <> <> <> <> <> <> <> <> <> <> <> <> <> <> <> <> <> <> <> <> <> <> <> <>
$$ <> <> <> <> <> <> <> <> <> <> <> <> <> <> <> <> <> <> <> <> <> <> <> <>
$$ <> <> <> <> <> <> <> <> <> <> <> <> <> <> <> <> <> <> <> <> <> <> <> <>
$$ <> <> <> <> <> <> <> <> <> <> <> <> <> <> <> <> <> <> <> <> <> <> <> <>
$$ <> <> <> <> <> <> <> <>
$$ ##$PramPPowNucW18= (0..127)
$$ <> <> <> <> <> <> <> <> <> <> <> <> <> <> <> <> <> <> <> <> <> <> <> <>
$$ <> <> <> <> <> <> <> <> <> <> <> <> <> <> <> <> <> <> <> <> <> <> <> <>
$$ <> <> <> <> <> <> <> <> <> <> <> <> <> <> <> <> <> <> <> <> <> <> <> <>
$$ <> <> <> <> <> <> <> <> <> <> <> <> <> <> <> <> <> <> <> <> <> <> <> <>
$$ <> <> <> <> <> <> <> <> <> <> <> <> <> <> <> <> <> <> <> <> <> <> <> <>
$$ <> <> <> <> <> <> <> <>
$$ ##$PramPPowNucW19= (0..127)
$$ <> <> <> <> <> <> <> <> <> <> <> <> <> <> <> <> <> <> <> <> <> <> <> <>
$$ <> <> <> <> <> <> <> <> <> <> <> <> <> <> <> <> <> <> <> <> <> <> <> <>
$$ <> <> <> <> <> <> <> <> <> <> <> <> <> <> <> <> <> <> <> <> <> <> <> <>
$$ <> <> <> <> <> <> <> <> <> <> <> <> <> <> <> <> <> <> <> <> <> <> <> <>
$$ <> <> <> <> <> <> <> <> <> <> <> <> <> <> <> <> <> <> <> <> <> <> <> <>
$$ <> <> <> <> <> <> <> <>
$$ ##$PramPPowNucW2= (0..127)
$$ <> <> <> <> <> <> <> <> <> <> <> <> <> <> <> <> <> <> <> <> <> <> <> <>
$$ <> <> <> <> <> <> <> <> <> <> <> <> <> <> <> <> <> <> <> <> <> <> <> <>
$$ <> <> <> <> <> <> <> <> <> <> <> <> <> <> <> <> <> <> <> <> <> <> <> <>
$$ <> <> <> <> <> <> <> <> <> <> <> <> <> <> <> <> <> <> <> <> <> <> <> <>
$$ <> <> <> <> <> <> <> <> <> <> <> <> <> <> <> <> <> <> <> <> <> <> <> <>
$$ <> <> <> <> <> <> <> <>
$$ ##$PramPPowNucW20= (0..127)
$$ <> <> <> <> <> <> <> <> <> <> <> <> <> <> <> <> <> <> <> <> <> <> <> <>
$$ <> <> <> <> <> <> <> <> <> <> <> <> <> <> <> <> <> <> <> <> <> <> <> <>
$$ <> <> <> <> <> <> <> <> <> <> <> <> <> <> <> <> <> <> <> <> <> <> <> <>
$$ <> <> <> <> <> <> <> <> <> <> <> <> <> <> <> <> <> <> <> <> <> <> <> <>
$$ <> <> <> <> <> <> <> <> <> <> <> <> <> <> <> <> <> <> <> <> <> <> <> <>
$$ <> <> <> <> <> <> <> <>
$$ ##$PramPPowNucW21= (0..127)
$$ <> <> <> <> <> <> <> <> <> <> <> <> <> <> <> <> <> <> <> <> <> <> <> <>
$$ <> <> <> <> <> <> <> <> <> <> <> <> <> <> <> <> <> <> <> <> <> <> <> <>
$$ <> <> <> <> <> <> <> <> <> <> <> <> <> <> <> <> <> <> <> <> <> <> <> <>
$$ <> <> <> <> <> <> <> <> <> <> <> <> <> <> <> <> <> <> <> <> <> <> <> <>
$$ <> <> <> <> <> <> <> <> <> <> <> <> <> <> <> <> <> <> <> <> <> <> <> <>
$$ <> <> <> <> <> <> <> <>
$$ ##$PramPPowNucW22= (0..127)
$$ <> <> <> <> <> <> <> <> <> <> <> <> <> <> <> <> <> <> <> <> <> <> <> <>
$$ <> <> <> <> <> <> <> <> <> <> <> <> <> <> <> <> <> <> <> <> <> <> <> <>
$$ <> <> <> <> <> <> <> <> <> <> <> <> <> <> <> <> <> <> <> <> <> <> <> <>
$$ <> <> <> <> <> <> <> <> <> <> <> <> <> <> <> <> <> <> <> <> <> <> <> <>
$$ <> <> <> <> <> <> <> <> <> <> <> <> <> <> <> <> <> <> <> <> <> <> <> <>
$$ <> <> <> <> <> <> <> <>
$$ ##$PramPPowNucW23= (0..127)
$$ <> <> <> <> <> <> <> <> <> <> <> <> <> <> <> <> <> <> <> <> <> <> <> <>
$$ <> <> <> <> <> <> <> <> <> <> <> <> <> <> <> <> <> <> <> <> <> <> <> <>
$$ <> <> <> <> <> <> <> <> <> <> <> <> <> <> <> <> <> <> <> <> <> <> <> <>
$$ <> <> <> <> <> <> <> <> <> <> <> <> <> <> <> <> <> <> <> <> <> <> <> <>
$$ <> <> <> <> <> <> <> <> <> <> <> <> <> <> <> <> <> <> <> <> <> <> <> <>
$$ <> <> <> <> <> <> <> <>
$$ ##$PramPPowNucW24= (0..127)
$$ <> <> <> <> <> <> <> <> <> <> <> <> <> <> <> <> <> <> <> <> <> <> <> <>
$$ <> <> <> <> <> <> <> <> <> <> <> <> <> <> <> <> <> <> <> <> <> <> <> <>
$$ <> <> <> <> <> <> <> <> <> <> <> <> <> <> <> <> <> <> <> <> <> <> <> <>
$$ <> <> <> <> <> <> <> <> <> <> <> <> <> <> <> <> <> <> <> <> <> <> <> <>
$$ <> <> <> <> <> <> <> <> <> <> <> <> <> <> <> <> <> <> <> <> <> <> <> <>
$$ <> <> <> <> <> <> <> <>
$$ ##$PramPPowNucW25= (0..127)
$$ <> <> <> <> <> <> <> <> <> <> <> <> <> <> <> <> <> <> <> <> <> <> <> <>
$$ <> <> <> <> <> <> <> <> <> <> <> <> <> <> <> <> <> <> <> <> <> <> <> <>
$$ <> <> <> <> <> <> <> <> <> <> <> <> <> <> <> <> <> <> <> <> <> <> <> <>
$$ <> <> <> <> <> <> <> <> <> <> <> <> <> <> <> <> <> <> <> <> <> <> <> <>
$$ <> <> <> <> <> <> <> <> <> <> <> <> <> <> <> <> <> <> <> <> <> <> <> <>
$$ <> <> <> <> <> <> <> <>
$$ ##$PramPPowNucW26= (0..127)
$$ <> <> <> <> <> <> <> <> <> <> <> <> <> <> <> <> <> <> <> <> <> <> <> <>
$$ <> <> <> <> <> <> <> <> <> <> <> <> <> <> <> <> <> <> <> <> <> <> <> <>
$$ <> <> <> <> <> <> <> <> <> <> <> <> <> <> <> <> <> <> <> <> <> <> <> <>
$$ <> <> <> <> <> <> <> <> <> <> <> <> <> <> <> <> <> <> <> <> <> <> <> <>
$$ <> <> <> <> <> <> <> <> <> <> <> <> <> <> <> <> <> <> <> <> <> <> <> <>
$$ <> <> <> <> <> <> <> <>
$$ ##$PramPPowNucW27= (0..127)
$$ <> <> <> <> <> <> <> <> <> <> <> <> <> <> <> <> <> <> <> <> <> <> <> <>
$$ <> <> <> <> <> <> <> <> <> <> <> <> <> <> <> <> <> <> <> <> <> <> <> <>
$$ <> <> <> <> <> <> <> <> <> <> <> <> <> <> <> <> <> <> <> <> <> <> <> <>
$$ <> <> <> <> <> <> <> <> <> <> <> <> <> <> <> <> <> <> <> <> <> <> <> <>
$$ <> <> <> <> <> <> <> <> <> <> <> <> <> <> <> <> <> <> <> <> <> <> <> <>
$$ <> <> <> <> <> <> <> <>
$$ ##$PramPPowNucW28= (0..127)
$$ <> <> <> <> <> <> <> <> <> <> <> <> <> <> <> <> <> <> <> <> <> <> <> <>
$$ <> <> <> <> <> <> <> <> <> <> <> <> <> <> <> <> <> <> <> <> <> <> <> <>
$$ <> <> <> <> <> <> <> <> <> <> <> <> <> <> <> <> <> <> <> <> <> <> <> <>
$$ <> <> <> <> <> <> <> <> <> <> <> <> <> <> <> <> <> <> <> <> <> <> <> <>
$$ <> <> <> <> <> <> <> <> <> <> <> <> <> <> <> <> <> <> <> <> <> <> <> <>
$$ <> <> <> <> <> <> <> <>
$$ ##$PramPPowNucW29= (0..127)
$$ <> <> <> <> <> <> <> <> <> <> <> <> <> <> <> <> <> <> <> <> <> <> <> <>
$$ <> <> <> <> <> <> <> <> <> <> <> <> <> <> <> <> <> <> <> <> <> <> <> <>
$$ <> <> <> <> <> <> <> <> <> <> <> <> <> <> <> <> <> <> <> <> <> <> <> <>
$$ <> <> <> <> <> <> <> <> <> <> <> <> <> <> <> <> <> <> <> <> <> <> <> <>
$$ <> <> <> <> <> <> <> <> <> <> <> <> <> <> <> <> <> <> <> <> <> <> <> <>
$$ <> <> <> <> <> <> <> <>
$$ ##$PramPPowNucW3= (0..127)
$$ <> <> <> <> <> <> <> <> <> <> <> <> <> <> <> <> <> <> <> <> <> <> <> <>
$$ <> <> <> <> <> <> <> <> <> <> <> <> <> <> <> <> <> <> <> <> <> <> <> <>
$$ <> <> <> <> <> <> <> <> <> <> <> <> <> <> <> <> <> <> <> <> <> <> <> <>
$$ <> <> <> <> <> <> <> <> <> <> <> <> <> <> <> <> <> <> <> <> <> <> <> <>
$$ <> <> <> <> <> <> <> <> <> <> <> <> <> <> <> <> <> <> <> <> <> <> <> <>
$$ <> <> <> <> <> <> <> <>
$$ ##$PramPPowNucW30= (0..127)
$$ <> <> <> <> <> <> <> <> <> <> <> <> <> <> <> <> <> <> <> <> <> <> <> <>
$$ <> <> <> <> <> <> <> <> <> <> <> <> <> <> <> <> <> <> <> <> <> <> <> <>
$$ <> <> <> <> <> <> <> <> <> <> <> <> <> <> <> <> <> <> <> <> <> <> <> <>
$$ <> <> <> <> <> <> <> <> <> <> <> <> <> <> <> <> <> <> <> <> <> <> <> <>
$$ <> <> <> <> <> <> <> <> <> <> <> <> <> <> <> <> <> <> <> <> <> <> <> <>
$$ <> <> <> <> <> <> <> <>
$$ ##$PramPPowNucW31= (0..127)
$$ <> <> <> <> <> <> <> <> <> <> <> <> <> <> <> <> <> <> <> <> <> <> <> <>
$$ <> <> <> <> <> <> <> <> <> <> <> <> <> <> <> <> <> <> <> <> <> <> <> <>
$$ <> <> <> <> <> <> <> <> <> <> <> <> <> <> <> <> <> <> <> <> <> <> <> <>
$$ <> <> <> <> <> <> <> <> <> <> <> <> <> <> <> <> <> <> <> <> <> <> <> <>
$$ <> <> <> <> <> <> <> <> <> <> <> <> <> <> <> <> <> <> <> <> <> <> <> <>
$$ <> <> <> <> <> <> <> <>
$$ ##$PramPPowNucW32= (0..127)
$$ <> <> <> <> <> <> <> <> <> <> <> <> <> <> <> <> <> <> <> <> <> <> <> <>
$$ <> <> <> <> <> <> <> <> <> <> <> <> <> <> <> <> <> <> <> <> <> <> <> <>
$$ <> <> <> <> <> <> <> <> <> <> <> <> <> <> <> <> <> <> <> <> <> <> <> <>
$$ <> <> <> <> <> <> <> <> <> <> <> <> <> <> <> <> <> <> <> <> <> <> <> <>
$$ <> <> <> <> <> <> <> <> <> <> <> <> <> <> <> <> <> <> <> <> <> <> <> <>
$$ <> <> <> <> <> <> <> <>
$$ ##$PramPPowNucW4= (0..127)
$$ <> <> <> <> <> <> <> <> <> <> <> <> <> <> <> <> <> <> <> <> <> <> <> <>
$$ <> <> <> <> <> <> <> <> <> <> <> <> <> <> <> <> <> <> <> <> <> <> <> <>
$$ <> <> <> <> <> <> <> <> <> <> <> <> <> <> <> <> <> <> <> <> <> <> <> <>
$$ <> <> <> <> <> <> <> <> <> <> <> <> <> <> <> <> <> <> <> <> <> <> <> <>
$$ <> <> <> <> <> <> <> <> <> <> <> <> <> <> <> <> <> <> <> <> <> <> <> <>
$$ <> <> <> <> <> <> <> <>
$$ ##$PramPPowNucW5= (0..127)
$$ <> <> <> <> <> <> <> <> <> <> <> <> <> <> <> <> <> <> <> <> <> <> <> <>
$$ <> <> <> <> <> <> <> <> <> <> <> <> <> <> <> <> <> <> <> <> <> <> <> <>
$$ <> <> <> <> <> <> <> <> <> <> <> <> <> <> <> <> <> <> <> <> <> <> <> <>
$$ <> <> <> <> <> <> <> <> <> <> <> <> <> <> <> <> <> <> <> <> <> <> <> <>
$$ <> <> <> <> <> <> <> <> <> <> <> <> <> <> <> <> <> <> <> <> <> <> <> <>
$$ <> <> <> <> <> <> <> <>
$$ ##$PramPPowNucW6= (0..127)
$$ <> <> <> <> <> <> <> <> <> <> <> <> <> <> <> <> <> <> <> <> <> <> <> <>
$$ <> <> <> <> <> <> <> <> <> <> <> <> <> <> <> <> <> <> <> <> <> <> <> <>
$$ <> <> <> <> <> <> <> <> <> <> <> <> <> <> <> <> <> <> <> <> <> <> <> <>
$$ <> <> <> <> <> <> <> <> <> <> <> <> <> <> <> <> <> <> <> <> <> <> <> <>
$$ <> <> <> <> <> <> <> <> <> <> <> <> <> <> <> <> <> <> <> <> <> <> <> <>
$$ <> <> <> <> <> <> <> <>
$$ ##$PramPPowNucW7= (0..127)
$$ <> <> <> <> <> <> <> <> <> <> <> <> <> <> <> <> <> <> <> <> <> <> <> <>
$$ <> <> <> <> <> <> <> <> <> <> <> <> <> <> <> <> <> <> <> <> <> <> <> <>
$$ <> <> <> <> <> <> <> <> <> <> <> <> <> <> <> <> <> <> <> <> <> <> <> <>
$$ <> <> <> <> <> <> <> <> <> <> <> <> <> <> <> <> <> <> <> <> <> <> <> <>
$$ <> <> <> <> <> <> <> <> <> <> <> <> <> <> <> <> <> <> <> <> <> <> <> <>
$$ <> <> <> <> <> <> <> <>
$$ ##$PramPPowNucW8= (0..127)
$$ <> <> <> <> <> <> <> <> <> <> <> <> <> <> <> <> <> <> <> <> <> <> <> <>
$$ <> <> <> <> <> <> <> <> <> <> <> <> <> <> <> <> <> <> <> <> <> <> <> <>
$$ <> <> <> <> <> <> <> <> <> <> <> <> <> <> <> <> <> <> <> <> <> <> <> <>
$$ <> <> <> <> <> <> <> <> <> <> <> <> <> <> <> <> <> <> <> <> <> <> <> <>
$$ <> <> <> <> <> <> <> <> <> <> <> <> <> <> <> <> <> <> <> <> <> <> <> <>
$$ <> <> <> <> <> <> <> <>
$$ ##$PramPPowNucW9= (0..127)
$$ <> <> <> <> <> <> <> <> <> <> <> <> <> <> <> <> <> <> <> <> <> <> <> <>
$$ <> <> <> <> <> <> <> <> <> <> <> <> <> <> <> <> <> <> <> <> <> <> <> <>
$$ <> <> <> <> <> <> <> <> <> <> <> <> <> <> <> <> <> <> <> <> <> <> <> <>
$$ <> <> <> <> <> <> <> <> <> <> <> <> <> <> <> <> <> <> <> <> <> <> <> <>
$$ <> <> <> <> <> <> <> <> <> <> <> <> <> <> <> <> <> <> <> <> <> <> <> <>
$$ <> <> <> <> <> <> <> <>
$$ ##$PramPeakPowerW= (0..31)
$$ 4000 500 500 500 500 500 0 0 0 0 0 0 0 0 0 0 0 0 0 0 0 0 0 0 0 0 0 0 0
$$ 0 0 0
$$ ##$PramPowerSwitch= (0..31)
$$ 0 0 0 0 0 0 0 0 0 0 0 0 0 0 0 0 0 0 0 0 0 0 0 0 0 0 0 0 0 0 0 0
$$ ##$PramPulWidthMs= (0..31)
$$ 10 0.1 0.1 0.1 0.1 0.1 0 0 0 0 0 0 0 0 0 0 0 0 0 0 0 0 0 0 0 0 0 0 0 0
$$ 0 0
$$ ##$PreampModBisDat= (0..31)
$$ 20170630 20170802 20170802 20170720 20170720 20170802 0 0 0 0 0 0 0 0 0
$$ 0 0 0 0 0 0 0 0 0 0 0 0 0 0 0 0 0
$$ ##$PreampModMulAtm= (0..31)
$$ 0 0 0 0 0 0 0 0 0 0 0 0 0 0 0 0 0 0 0 0 0 0 0 0 0 0 0 0 0 0 0 0
$$ ##$PreampModPN= (0..31)
$$ <Z103205> <Z003473> <Z105186> <Z003524> <Z003530> <Z102449> <> <> <> <>
$$ <> <> <> <> <> <> <> <> <> <> <> <> <> <> <> <> <> <> <> <> <> <>
$$ ##$PreampModSN= (0..31)
$$ <00894> <01641> <00245> <01174> <01055> <00231> <> <> <> <> <> <> <> <>
$$ <> <> <> <> <> <> <> <> <> <> <> <> <> <> <> <> <> <>
$$ ##$ProdigyEth= <no>
$$ ##$ProdigyFw= <no>
$$ ##$ProdigyPn= <no>
$$ ##$ProdigySn= <no>
$$ ##$RGTYPE= (0..31)
$$ 9 9 9 9 0 0 0 0 0 0 0 0 0 0 0 0 0 0 0 0 0 0 0 0 0 0 0 0 0 0 0 0
$$ ##$RG_max= (0..31)
$$ 101 101 101 101 -1 -1 -1 -1 -1 -1 -1 -1 -1 -1 -1 -1 -1 -1 -1 -1 -1 -1 -1
$$ -1 -1 -1 -1 -1 -1 -1 -1 -1
$$ ##$RG_min= (0..31)
$$ 0.25 0.25 0.25 0.25 -1 -1 -1 -1 -1 -1 -1 -1 -1 -1 -1 -1 -1 -1 -1 -1 -1
$$ -1 -1 -1 -1 -1 -1 -1 -1 -1 -1 -1
$$ ##$RG_tab1= (0..127)
$$ 0.25 0.28 0.32 0.35 0.4 0.44 0.5 0.56 0.64 0.7 0.8 0.89 1 1.12 1.28 1.4
$$ 1.6 1.78 2 2.25 2.56 2.8 3.2 3.56 4 4.5 5 5.6 6.35 7.12 8 9 10 11.3 12.7
$$ 14.2 16 18 20.2 22.6 25.4 28.5 32 36 40.3 45.2 50.8 57 64 71.8 80.6 90.5
$$ 101 -1 -1 -1 -1 -1 -1 -1 -1 -1 -1 -1 -1 -1 -1 -1 -1 -1 -1 -1 -1 -1 -1 -1
$$ -1 -1 -1 -1 -1 -1 -1 -1 -1 -1 -1 -1 -1 -1 -1 -1 -1 -1 -1 -1 -1 -1 -1 -1
$$ -1 -1 -1 -1 -1 -1 -1 -1 -1 -1 -1 -1 -1 -1 -1 -1 -1 -1 -1 -1 -1 -1 -1 -1
$$ -1 -1 -1 -1
$$ ##$RG_tab10= (0..127)
$$ -1 -1 -1 -1 -1 -1 -1 -1 -1 -1 -1 -1 -1 -1 -1 -1 -1 -1 -1 -1 -1 -1 -1 -1
$$ -1 -1 -1 -1 -1 -1 -1 -1 -1 -1 -1 -1 -1 -1 -1 -1 -1 -1 -1 -1 -1 -1 -1 -1
$$ -1 -1 -1 -1 -1 -1 -1 -1 -1 -1 -1 -1 -1 -1 -1 -1 -1 -1 -1 -1 -1 -1 -1 -1
$$ -1 -1 -1 -1 -1 -1 -1 -1 -1 -1 -1 -1 -1 -1 -1 -1 -1 -1 -1 -1 -1 -1 -1 -1
$$ -1 -1 -1 -1 -1 -1 -1 -1 -1 -1 -1 -1 -1 -1 -1 -1 -1 -1 -1 -1 -1 -1 -1 -1
$$ -1 -1 -1 -1 -1 -1 -1 -1
$$ ##$RG_tab11= (0..127)
$$ -1 -1 -1 -1 -1 -1 -1 -1 -1 -1 -1 -1 -1 -1 -1 -1 -1 -1 -1 -1 -1 -1 -1 -1
$$ -1 -1 -1 -1 -1 -1 -1 -1 -1 -1 -1 -1 -1 -1 -1 -1 -1 -1 -1 -1 -1 -1 -1 -1
$$ -1 -1 -1 -1 -1 -1 -1 -1 -1 -1 -1 -1 -1 -1 -1 -1 -1 -1 -1 -1 -1 -1 -1 -1
$$ -1 -1 -1 -1 -1 -1 -1 -1 -1 -1 -1 -1 -1 -1 -1 -1 -1 -1 -1 -1 -1 -1 -1 -1
$$ -1 -1 -1 -1 -1 -1 -1 -1 -1 -1 -1 -1 -1 -1 -1 -1 -1 -1 -1 -1 -1 -1 -1 -1
$$ -1 -1 -1 -1 -1 -1 -1 -1
$$ ##$RG_tab12= (0..127)
$$ -1 -1 -1 -1 -1 -1 -1 -1 -1 -1 -1 -1 -1 -1 -1 -1 -1 -1 -1 -1 -1 -1 -1 -1
$$ -1 -1 -1 -1 -1 -1 -1 -1 -1 -1 -1 -1 -1 -1 -1 -1 -1 -1 -1 -1 -1 -1 -1 -1
$$ -1 -1 -1 -1 -1 -1 -1 -1 -1 -1 -1 -1 -1 -1 -1 -1 -1 -1 -1 -1 -1 -1 -1 -1
$$ -1 -1 -1 -1 -1 -1 -1 -1 -1 -1 -1 -1 -1 -1 -1 -1 -1 -1 -1 -1 -1 -1 -1 -1
$$ -1 -1 -1 -1 -1 -1 -1 -1 -1 -1 -1 -1 -1 -1 -1 -1 -1 -1 -1 -1 -1 -1 -1 -1
$$ -1 -1 -1 -1 -1 -1 -1 -1
$$ ##$RG_tab13= (0..127)
$$ -1 -1 -1 -1 -1 -1 -1 -1 -1 -1 -1 -1 -1 -1 -1 -1 -1 -1 -1 -1 -1 -1 -1 -1
$$ -1 -1 -1 -1 -1 -1 -1 -1 -1 -1 -1 -1 -1 -1 -1 -1 -1 -1 -1 -1 -1 -1 -1 -1
$$ -1 -1 -1 -1 -1 -1 -1 -1 -1 -1 -1 -1 -1 -1 -1 -1 -1 -1 -1 -1 -1 -1 -1 -1
$$ -1 -1 -1 -1 -1 -1 -1 -1 -1 -1 -1 -1 -1 -1 -1 -1 -1 -1 -1 -1 -1 -1 -1 -1
$$ -1 -1 -1 -1 -1 -1 -1 -1 -1 -1 -1 -1 -1 -1 -1 -1 -1 -1 -1 -1 -1 -1 -1 -1
$$ -1 -1 -1 -1 -1 -1 -1 -1
$$ ##$RG_tab14= (0..127)
$$ -1 -1 -1 -1 -1 -1 -1 -1 -1 -1 -1 -1 -1 -1 -1 -1 -1 -1 -1 -1 -1 -1 -1 -1
$$ -1 -1 -1 -1 -1 -1 -1 -1 -1 -1 -1 -1 -1 -1 -1 -1 -1 -1 -1 -1 -1 -1 -1 -1
$$ -1 -1 -1 -1 -1 -1 -1 -1 -1 -1 -1 -1 -1 -1 -1 -1 -1 -1 -1 -1 -1 -1 -1 -1
$$ -1 -1 -1 -1 -1 -1 -1 -1 -1 -1 -1 -1 -1 -1 -1 -1 -1 -1 -1 -1 -1 -1 -1 -1
$$ -1 -1 -1 -1 -1 -1 -1 -1 -1 -1 -1 -1 -1 -1 -1 -1 -1 -1 -1 -1 -1 -1 -1 -1
$$ -1 -1 -1 -1 -1 -1 -1 -1
$$ ##$RG_tab15= (0..127)
$$ -1 -1 -1 -1 -1 -1 -1 -1 -1 -1 -1 -1 -1 -1 -1 -1 -1 -1 -1 -1 -1 -1 -1 -1
$$ -1 -1 -1 -1 -1 -1 -1 -1 -1 -1 -1 -1 -1 -1 -1 -1 -1 -1 -1 -1 -1 -1 -1 -1
$$ -1 -1 -1 -1 -1 -1 -1 -1 -1 -1 -1 -1 -1 -1 -1 -1 -1 -1 -1 -1 -1 -1 -1 -1
$$ -1 -1 -1 -1 -1 -1 -1 -1 -1 -1 -1 -1 -1 -1 -1 -1 -1 -1 -1 -1 -1 -1 -1 -1
$$ -1 -1 -1 -1 -1 -1 -1 -1 -1 -1 -1 -1 -1 -1 -1 -1 -1 -1 -1 -1 -1 -1 -1 -1
$$ -1 -1 -1 -1 -1 -1 -1 -1
$$ ##$RG_tab16= (0..127)
$$ -1 -1 -1 -1 -1 -1 -1 -1 -1 -1 -1 -1 -1 -1 -1 -1 -1 -1 -1 -1 -1 -1 -1 -1
$$ -1 -1 -1 -1 -1 -1 -1 -1 -1 -1 -1 -1 -1 -1 -1 -1 -1 -1 -1 -1 -1 -1 -1 -1
$$ -1 -1 -1 -1 -1 -1 -1 -1 -1 -1 -1 -1 -1 -1 -1 -1 -1 -1 -1 -1 -1 -1 -1 -1
$$ -1 -1 -1 -1 -1 -1 -1 -1 -1 -1 -1 -1 -1 -1 -1 -1 -1 -1 -1 -1 -1 -1 -1 -1
$$ -1 -1 -1 -1 -1 -1 -1 -1 -1 -1 -1 -1 -1 -1 -1 -1 -1 -1 -1 -1 -1 -1 -1 -1
$$ -1 -1 -1 -1 -1 -1 -1 -1
$$ ##$RG_tab17= (0..127)
$$ -1 -1 -1 -1 -1 -1 -1 -1 -1 -1 -1 -1 -1 -1 -1 -1 -1 -1 -1 -1 -1 -1 -1 -1
$$ -1 -1 -1 -1 -1 -1 -1 -1 -1 -1 -1 -1 -1 -1 -1 -1 -1 -1 -1 -1 -1 -1 -1 -1
$$ -1 -1 -1 -1 -1 -1 -1 -1 -1 -1 -1 -1 -1 -1 -1 -1 -1 -1 -1 -1 -1 -1 -1 -1
$$ -1 -1 -1 -1 -1 -1 -1 -1 -1 -1 -1 -1 -1 -1 -1 -1 -1 -1 -1 -1 -1 -1 -1 -1
$$ -1 -1 -1 -1 -1 -1 -1 -1 -1 -1 -1 -1 -1 -1 -1 -1 -1 -1 -1 -1 -1 -1 -1 -1
$$ -1 -1 -1 -1 -1 -1 -1 -1
$$ ##$RG_tab18= (0..127)
$$ -1 -1 -1 -1 -1 -1 -1 -1 -1 -1 -1 -1 -1 -1 -1 -1 -1 -1 -1 -1 -1 -1 -1 -1
$$ -1 -1 -1 -1 -1 -1 -1 -1 -1 -1 -1 -1 -1 -1 -1 -1 -1 -1 -1 -1 -1 -1 -1 -1
$$ -1 -1 -1 -1 -1 -1 -1 -1 -1 -1 -1 -1 -1 -1 -1 -1 -1 -1 -1 -1 -1 -1 -1 -1
$$ -1 -1 -1 -1 -1 -1 -1 -1 -1 -1 -1 -1 -1 -1 -1 -1 -1 -1 -1 -1 -1 -1 -1 -1
$$ -1 -1 -1 -1 -1 -1 -1 -1 -1 -1 -1 -1 -1 -1 -1 -1 -1 -1 -1 -1 -1 -1 -1 -1
$$ -1 -1 -1 -1 -1 -1 -1 -1
$$ ##$RG_tab19= (0..127)
$$ -1 -1 -1 -1 -1 -1 -1 -1 -1 -1 -1 -1 -1 -1 -1 -1 -1 -1 -1 -1 -1 -1 -1 -1
$$ -1 -1 -1 -1 -1 -1 -1 -1 -1 -1 -1 -1 -1 -1 -1 -1 -1 -1 -1 -1 -1 -1 -1 -1
$$ -1 -1 -1 -1 -1 -1 -1 -1 -1 -1 -1 -1 -1 -1 -1 -1 -1 -1 -1 -1 -1 -1 -1 -1
$$ -1 -1 -1 -1 -1 -1 -1 -1 -1 -1 -1 -1 -1 -1 -1 -1 -1 -1 -1 -1 -1 -1 -1 -1
$$ -1 -1 -1 -1 -1 -1 -1 -1 -1 -1 -1 -1 -1 -1 -1 -1 -1 -1 -1 -1 -1 -1 -1 -1
$$ -1 -1 -1 -1 -1 -1 -1 -1
$$ ##$RG_tab2= (0..127)
$$ 0.25 0.28 0.32 0.35 0.4 0.44 0.5 0.56 0.64 0.7 0.8 0.89 1 1.12 1.28 1.4
$$ 1.6 1.78 2 2.25 2.56 2.8 3.2 3.56 4 4.5 5 5.6 6.35 7.12 8 9 10 11.3 12.7
$$ 14.2 16 18 20.2 22.6 25.4 28.5 32 36 40.3 45.2 50.8 57 64 71.8 80.6 90.5
$$ 101 -1 -1 -1 -1 -1 -1 -1 -1 -1 -1 -1 -1 -1 -1 -1 -1 -1 -1 -1 -1 -1 -1 -1
$$ -1 -1 -1 -1 -1 -1 -1 -1 -1 -1 -1 -1 -1 -1 -1 -1 -1 -1 -1 -1 -1 -1 -1 -1
$$ -1 -1 -1 -1 -1 -1 -1 -1 -1 -1 -1 -1 -1 -1 -1 -1 -1 -1 -1 -1 -1 -1 -1 -1
$$ -1 -1 -1 -1
$$ ##$RG_tab20= (0..127)
$$ -1 -1 -1 -1 -1 -1 -1 -1 -1 -1 -1 -1 -1 -1 -1 -1 -1 -1 -1 -1 -1 -1 -1 -1
$$ -1 -1 -1 -1 -1 -1 -1 -1 -1 -1 -1 -1 -1 -1 -1 -1 -1 -1 -1 -1 -1 -1 -1 -1
$$ -1 -1 -1 -1 -1 -1 -1 -1 -1 -1 -1 -1 -1 -1 -1 -1 -1 -1 -1 -1 -1 -1 -1 -1
$$ -1 -1 -1 -1 -1 -1 -1 -1 -1 -1 -1 -1 -1 -1 -1 -1 -1 -1 -1 -1 -1 -1 -1 -1
$$ -1 -1 -1 -1 -1 -1 -1 -1 -1 -1 -1 -1 -1 -1 -1 -1 -1 -1 -1 -1 -1 -1 -1 -1
$$ -1 -1 -1 -1 -1 -1 -1 -1
$$ ##$RG_tab21= (0..127)
$$ -1 -1 -1 -1 -1 -1 -1 -1 -1 -1 -1 -1 -1 -1 -1 -1 -1 -1 -1 -1 -1 -1 -1 -1
$$ -1 -1 -1 -1 -1 -1 -1 -1 -1 -1 -1 -1 -1 -1 -1 -1 -1 -1 -1 -1 -1 -1 -1 -1
$$ -1 -1 -1 -1 -1 -1 -1 -1 -1 -1 -1 -1 -1 -1 -1 -1 -1 -1 -1 -1 -1 -1 -1 -1
$$ -1 -1 -1 -1 -1 -1 -1 -1 -1 -1 -1 -1 -1 -1 -1 -1 -1 -1 -1 -1 -1 -1 -1 -1
$$ -1 -1 -1 -1 -1 -1 -1 -1 -1 -1 -1 -1 -1 -1 -1 -1 -1 -1 -1 -1 -1 -1 -1 -1
$$ -1 -1 -1 -1 -1 -1 -1 -1
$$ ##$RG_tab22= (0..127)
$$ -1 -1 -1 -1 -1 -1 -1 -1 -1 -1 -1 -1 -1 -1 -1 -1 -1 -1 -1 -1 -1 -1 -1 -1
$$ -1 -1 -1 -1 -1 -1 -1 -1 -1 -1 -1 -1 -1 -1 -1 -1 -1 -1 -1 -1 -1 -1 -1 -1
$$ -1 -1 -1 -1 -1 -1 -1 -1 -1 -1 -1 -1 -1 -1 -1 -1 -1 -1 -1 -1 -1 -1 -1 -1
$$ -1 -1 -1 -1 -1 -1 -1 -1 -1 -1 -1 -1 -1 -1 -1 -1 -1 -1 -1 -1 -1 -1 -1 -1
$$ -1 -1 -1 -1 -1 -1 -1 -1 -1 -1 -1 -1 -1 -1 -1 -1 -1 -1 -1 -1 -1 -1 -1 -1
$$ -1 -1 -1 -1 -1 -1 -1 -1
$$ ##$RG_tab23= (0..127)
$$ -1 -1 -1 -1 -1 -1 -1 -1 -1 -1 -1 -1 -1 -1 -1 -1 -1 -1 -1 -1 -1 -1 -1 -1
$$ -1 -1 -1 -1 -1 -1 -1 -1 -1 -1 -1 -1 -1 -1 -1 -1 -1 -1 -1 -1 -1 -1 -1 -1
$$ -1 -1 -1 -1 -1 -1 -1 -1 -1 -1 -1 -1 -1 -1 -1 -1 -1 -1 -1 -1 -1 -1 -1 -1
$$ -1 -1 -1 -1 -1 -1 -1 -1 -1 -1 -1 -1 -1 -1 -1 -1 -1 -1 -1 -1 -1 -1 -1 -1
$$ -1 -1 -1 -1 -1 -1 -1 -1 -1 -1 -1 -1 -1 -1 -1 -1 -1 -1 -1 -1 -1 -1 -1 -1
$$ -1 -1 -1 -1 -1 -1 -1 -1
$$ ##$RG_tab24= (0..127)
$$ -1 -1 -1 -1 -1 -1 -1 -1 -1 -1 -1 -1 -1 -1 -1 -1 -1 -1 -1 -1 -1 -1 -1 -1
$$ -1 -1 -1 -1 -1 -1 -1 -1 -1 -1 -1 -1 -1 -1 -1 -1 -1 -1 -1 -1 -1 -1 -1 -1
$$ -1 -1 -1 -1 -1 -1 -1 -1 -1 -1 -1 -1 -1 -1 -1 -1 -1 -1 -1 -1 -1 -1 -1 -1
$$ -1 -1 -1 -1 -1 -1 -1 -1 -1 -1 -1 -1 -1 -1 -1 -1 -1 -1 -1 -1 -1 -1 -1 -1
$$ -1 -1 -1 -1 -1 -1 -1 -1 -1 -1 -1 -1 -1 -1 -1 -1 -1 -1 -1 -1 -1 -1 -1 -1
$$ -1 -1 -1 -1 -1 -1 -1 -1
$$ ##$RG_tab3= (0..127)
$$ 0.25 0.28 0.32 0.35 0.4 0.44 0.5 0.56 0.64 0.7 0.8 0.89 1 1.12 1.28 1.4
$$ 1.6 1.78 2 2.25 2.56 2.8 3.2 3.56 4 4.5 5 5.6 6.35 7.12 8 9 10 11.3 12.7
$$ 14.2 16 18 20.2 22.6 25.4 28.5 32 36 40.3 45.2 50.8 57 64 71.8 80.6 90.5
$$ 101 -1 -1 -1 -1 -1 -1 -1 -1 -1 -1 -1 -1 -1 -1 -1 -1 -1 -1 -1 -1 -1 -1 -1
$$ -1 -1 -1 -1 -1 -1 -1 -1 -1 -1 -1 -1 -1 -1 -1 -1 -1 -1 -1 -1 -1 -1 -1 -1
$$ -1 -1 -1 -1 -1 -1 -1 -1 -1 -1 -1 -1 -1 -1 -1 -1 -1 -1 -1 -1 -1 -1 -1 -1
$$ -1 -1 -1 -1
$$ ##$RG_tab4= (0..127)
$$ 0.25 0.28 0.32 0.35 0.4 0.44 0.5 0.56 0.64 0.7 0.8 0.89 1 1.12 1.28 1.4
$$ 1.6 1.78 2 2.25 2.56 2.8 3.2 3.56 4 4.5 5 5.6 6.35 7.12 8 9 10 11.3 12.7
$$ 14.2 16 18 20.2 22.6 25.4 28.5 32 36 40.3 45.2 50.8 57 64 71.8 80.6 90.5
$$ 101 -1 -1 -1 -1 -1 -1 -1 -1 -1 -1 -1 -1 -1 -1 -1 -1 -1 -1 -1 -1 -1 -1 -1
$$ -1 -1 -1 -1 -1 -1 -1 -1 -1 -1 -1 -1 -1 -1 -1 -1 -1 -1 -1 -1 -1 -1 -1 -1
$$ -1 -1 -1 -1 -1 -1 -1 -1 -1 -1 -1 -1 -1 -1 -1 -1 -1 -1 -1 -1 -1 -1 -1 -1
$$ -1 -1 -1 -1
$$ ##$RG_tab5= (0..127)
$$ -1 -1 -1 -1 -1 -1 -1 -1 -1 -1 -1 -1 -1 -1 -1 -1 -1 -1 -1 -1 -1 -1 -1 -1
$$ -1 -1 -1 -1 -1 -1 -1 -1 -1 -1 -1 -1 -1 -1 -1 -1 -1 -1 -1 -1 -1 -1 -1 -1
$$ -1 -1 -1 -1 -1 -1 -1 -1 -1 -1 -1 -1 -1 -1 -1 -1 -1 -1 -1 -1 -1 -1 -1 -1
$$ -1 -1 -1 -1 -1 -1 -1 -1 -1 -1 -1 -1 -1 -1 -1 -1 -1 -1 -1 -1 -1 -1 -1 -1
$$ -1 -1 -1 -1 -1 -1 -1 -1 -1 -1 -1 -1 -1 -1 -1 -1 -1 -1 -1 -1 -1 -1 -1 -1
$$ -1 -1 -1 -1 -1 -1 -1 -1
$$ ##$RG_tab6= (0..127)
$$ -1 -1 -1 -1 -1 -1 -1 -1 -1 -1 -1 -1 -1 -1 -1 -1 -1 -1 -1 -1 -1 -1 -1 -1
$$ -1 -1 -1 -1 -1 -1 -1 -1 -1 -1 -1 -1 -1 -1 -1 -1 -1 -1 -1 -1 -1 -1 -1 -1
$$ -1 -1 -1 -1 -1 -1 -1 -1 -1 -1 -1 -1 -1 -1 -1 -1 -1 -1 -1 -1 -1 -1 -1 -1
$$ -1 -1 -1 -1 -1 -1 -1 -1 -1 -1 -1 -1 -1 -1 -1 -1 -1 -1 -1 -1 -1 -1 -1 -1
$$ -1 -1 -1 -1 -1 -1 -1 -1 -1 -1 -1 -1 -1 -1 -1 -1 -1 -1 -1 -1 -1 -1 -1 -1
$$ -1 -1 -1 -1 -1 -1 -1 -1
$$ ##$RG_tab7= (0..127)
$$ -1 -1 -1 -1 -1 -1 -1 -1 -1 -1 -1 -1 -1 -1 -1 -1 -1 -1 -1 -1 -1 -1 -1 -1
$$ -1 -1 -1 -1 -1 -1 -1 -1 -1 -1 -1 -1 -1 -1 -1 -1 -1 -1 -1 -1 -1 -1 -1 -1
$$ -1 -1 -1 -1 -1 -1 -1 -1 -1 -1 -1 -1 -1 -1 -1 -1 -1 -1 -1 -1 -1 -1 -1 -1
$$ -1 -1 -1 -1 -1 -1 -1 -1 -1 -1 -1 -1 -1 -1 -1 -1 -1 -1 -1 -1 -1 -1 -1 -1
$$ -1 -1 -1 -1 -1 -1 -1 -1 -1 -1 -1 -1 -1 -1 -1 -1 -1 -1 -1 -1 -1 -1 -1 -1
$$ -1 -1 -1 -1 -1 -1 -1 -1
$$ ##$RG_tab8= (0..127)
$$ -1 -1 -1 -1 -1 -1 -1 -1 -1 -1 -1 -1 -1 -1 -1 -1 -1 -1 -1 -1 -1 -1 -1 -1
$$ -1 -1 -1 -1 -1 -1 -1 -1 -1 -1 -1 -1 -1 -1 -1 -1 -1 -1 -1 -1 -1 -1 -1 -1
$$ -1 -1 -1 -1 -1 -1 -1 -1 -1 -1 -1 -1 -1 -1 -1 -1 -1 -1 -1 -1 -1 -1 -1 -1
$$ -1 -1 -1 -1 -1 -1 -1 -1 -1 -1 -1 -1 -1 -1 -1 -1 -1 -1 -1 -1 -1 -1 -1 -1
$$ -1 -1 -1 -1 -1 -1 -1 -1 -1 -1 -1 -1 -1 -1 -1 -1 -1 -1 -1 -1 -1 -1 -1 -1
$$ -1 -1 -1 -1 -1 -1 -1 -1
$$ ##$RG_tab9= (0..127)
$$ -1 -1 -1 -1 -1 -1 -1 -1 -1 -1 -1 -1 -1 -1 -1 -1 -1 -1 -1 -1 -1 -1 -1 -1
$$ -1 -1 -1 -1 -1 -1 -1 -1 -1 -1 -1 -1 -1 -1 -1 -1 -1 -1 -1 -1 -1 -1 -1 -1
$$ -1 -1 -1 -1 -1 -1 -1 -1 -1 -1 -1 -1 -1 -1 -1 -1 -1 -1 -1 -1 -1 -1 -1 -1
$$ -1 -1 -1 -1 -1 -1 -1 -1 -1 -1 -1 -1 -1 -1 -1 -1 -1 -1 -1 -1 -1 -1 -1 -1
$$ -1 -1 -1 -1 -1 -1 -1 -1 -1 -1 -1 -1 -1 -1 -1 -1 -1 -1 -1 -1 -1 -1 -1 -1
$$ -1 -1 -1 -1 -1 -1 -1 -1
$$ ##$RXFMAX= (0..23)
$$ 1290 1290 1290 1290 -1 -1 -1 -1 -1 -1 -1 -1 -1 -1 -1 -1 -1 -1 -1 -1 -1
$$ -1 -1 -1
$$ ##$RXFMIN= (0..23)
$$ 5 5 5 5 -1 -1 -1 -1 -1 -1 -1 -1 -1 -1 -1 -1 -1 -1 -1 -1 -1 -1 -1 -1
$$ ##$RheoNmrEth= <no>
$$ ##$SGUC1= (0..23)
$$ 34 33 17 18 0 0 0 0 0 0 0 0 0 0 0 0 0 0 0 0 0 0 0 0
$$ ##$SGUC2= (0..23)
$$ 49 0 0 0 0 0 0 0 0 0 0 0 0 0 0 0 0 0 0 0 0 0 0 0
$$ ##$SLCBCONF= <SHNV>
$$ ##$SPECTR= 13
$$ ##$SYNCTRIG= 0
$$ ##$SamChgEth= (0..3)
$$ <192.168.98.3> <no> <no> <no>
$$ ##$SamChgPort= (0..3)
$$ <80> <no> <no> <no>
$$ ##$SamChgProtocol= (0..3)
$$ <CORBA> <> <> <>
$$ ##$ServiceNo= <>
$$ ##$Sgu10PowerLevel= (0..7)
$$ 0 0 0 0 0 0 0 0
$$ ##$Sgu11PowerLevel= (0..7)
$$ 0 0 0 0 0 0 0 0
$$ ##$Sgu12PowerLevel= (0..7)
$$ 0 0 0 0 0 0 0 0
$$ ##$Sgu13PowerLevel= (0..7)
$$ 0 0 0 0 0 0 0 0
$$ ##$Sgu14PowerLevel= (0..7)
$$ 0 0 0 0 0 0 0 0
$$ ##$Sgu15PowerLevel= (0..7)
$$ 0 0 0 0 0 0 0 0
$$ ##$Sgu16PowerLevel= (0..7)
$$ 0 0 0 0 0 0 0 0
$$ ##$Sgu17PowerLevel= (0..7)
$$ 0 0 0 0 0 0 0 0
$$ ##$Sgu18PowerLevel= (0..7)
$$ 0 0 0 0 0 0 0 0
$$ ##$Sgu19PowerLevel= (0..7)
$$ 0 0 0 0 0 0 0 0
$$ ##$Sgu1PowerLevels= (0..7)
$$ 90 74 58 42 26 10 0 0
$$ ##$Sgu20PowerLevel= (0..7)
$$ 0 0 0 0 0 0 0 0
$$ ##$Sgu21PowerLevel= (0..7)
$$ 0 0 0 0 0 0 0 0
$$ ##$Sgu22PowerLevel= (0..7)
$$ 0 0 0 0 0 0 0 0
$$ ##$Sgu23PowerLevel= (0..7)
$$ 0 0 0 0 0 0 0 0
$$ ##$Sgu24PowerLevel= (0..7)
$$ 0 0 0 0 0 0 0 0
$$ ##$Sgu2PowerLevels= (0..7)
$$ 90 74 58 42 26 10 0 0
$$ ##$Sgu3PowerLevels= (0..7)
$$ 90 74 58 42 26 10 0 0
$$ ##$Sgu4PowerLevels= (0..7)
$$ 90 74 58 42 26 10 0 0
$$ ##$Sgu5PowerLevels= (0..7)
$$ 0 0 0 0 0 0 0 0
$$ ##$Sgu6PowerLevels= (0..7)
$$ 0 0 0 0 0 0 0 0
$$ ##$Sgu7PowerLevels= (0..7)
$$ 0 0 0 0 0 0 0 0
$$ ##$Sgu8PowerLevels= (0..7)
$$ 0 0 0 0 0 0 0 0
$$ ##$Sgu9PowerLevels= (0..7)
$$ 0 0 0 0 0 0 0 0
$$ ##$SguType= 4
$$ ##$ShimMaxVal= 130000
$$ ##$ShimPow1Ch2Sh= (0..38)
$$ 1 2 3 21 4 4 27 27 4 4 63 26 26 25 7 7 20 20 31 31 0 0 0 0 0 0 0 0 0 0
$$ 0 0 0 0 0 0 0 0 0
$$ ##$ShimPow1Imax= (0..38)
$$ 1 1 1 1 1 1 1 1 1 1 1 1 1 1 1 1 1 1 1 1 0 0 0 0 0 0 0 0 0 0 0 0 0 0 0 0
$$ 0 0 0
$$ ##$ShimPow1NChan= 20
$$ ##$ShimPow1TotIMax= 6
$$ ##$ShimPow1Vmax= (0..38)
$$ 20 20 20 20 20 20 20 20 20 20 20 20 20 20 20 20 20 20 20 20 0 0 0 0 0 0
$$ 0 0 0 0 0 0 0 0 0 0 0 0 0
$$ ##$ShimPow2Ch2Sh= (0..38)
$$ 15 15 33 33 35 35 25 8 38 38 23 8 14 14 36 36 32 32 23 63 0 0 0 0 0 0 0
$$ 0 0 0 0 0 0 0 0 0 0 0 0
$$ ##$ShimPow2Imax= (0..38)
$$ 1 1 1 1 1 1 1 1 1 1 1 1 1 1 1 1 1 1 1 1 0 0 0 0 0 0 0 0 0 0 0 0 0 0 0 0
$$ 0 0 0
$$ ##$ShimPow2NChan= 20
$$ ##$ShimPow2TotIMax= 6
$$ ##$ShimPow2Vmax= (0..38)
$$ 20 20 20 20 20 20 20 20 20 20 20 20 20 20 20 20 20 20 20 20 0 0 0 0 0 0
$$ 0 0 0 0 0 0 0 0 0 0 0 0 0
$$ ##$ShimPow3Ch2Sh= (0..38)
$$ 0 0 0 0 0 0 0 0 0 0 0 0 0 0 0 0 0 0 0 0 0 0 0 0 0 0 0 0 0 0 0 0 0 0 0 0
$$ 0 0 0
$$ ##$ShimPow3Imax= (0..38)
$$ 0 0 0 0 0 0 0 0 0 0 0 0 0 0 0 0 0 0 0 0 0 0 0 0 0 0 0 0 0 0 0 0 0 0 0 0
$$ 0 0 0
$$ ##$ShimPow3NChan= 0
$$ ##$ShimPow3TotIMax= 0
$$ ##$ShimPow3Vmax= (0..38)
$$ 0 0 0 0 0 0 0 0 0 0 0 0 0 0 0 0 0 0 0 0 0 0 0 0 0 0 0 0 0 0 0 0 0 0 0 0
$$ 0 0 0
$$ ##$ShimPow4Ch2Sh= (0..38)
$$ 0 0 0 0 0 0 0 0 0 0 0 0 0 0 0 0 0 0 0 0 0 0 0 0 0 0 0 0 0 0 0 0 0 0 0 0
$$ 0 0 0
$$ ##$ShimPow4Imax= (0..38)
$$ 0 0 0 0 0 0 0 0 0 0 0 0 0 0 0 0 0 0 0 0 0 0 0 0 0 0 0 0 0 0 0 0 0 0 0 0
$$ 0 0 0
$$ ##$ShimPow4NChan= 0
$$ ##$ShimPow4TotIMax= 0
$$ ##$ShimPow4Vmax= (0..38)
$$ 0 0 0 0 0 0 0 0 0 0 0 0 0 0 0 0 0 0 0 0 0 0 0 0 0 0 0 0 0 0 0 0 0 0 0 0
$$ 0 0 0
$$ ##$ShimPow5Ch2Sh= (0..38)
$$ 0 0 0 0 0 0 0 0 0 0 0 0 0 0 0 0 0 0 0 0 0 0 0 0 0 0 0 0 0 0 0 0 0 0 0 0
$$ 0 0 0
$$ ##$ShimPow5Imax= (0..38)
$$ 0 0 0 0 0 0 0 0 0 0 0 0 0 0 0 0 0 0 0 0 0 0 0 0 0 0 0 0 0 0 0 0 0 0 0 0
$$ 0 0 0
$$ ##$ShimPow5NChan= 0
$$ ##$ShimPow5TotIMax= 0
$$ ##$ShimPow5Vmax= (0..38)
$$ 0 0 0 0 0 0 0 0 0 0 0 0 0 0 0 0 0 0 0 0 0 0 0 0 0 0 0 0 0 0 0 0 0 0 0 0
$$ 0 0 0
$$ ##$ShimPow6Ch2Sh= (0..38)
$$ 0 0 0 0 0 0 0 0 0 0 0 0 0 0 0 0 0 0 0 0 0 0 0 0 0 0 0 0 0 0 0 0 0 0 0 0
$$ 0 0 0
$$ ##$ShimPow6Imax= (0..38)
$$ 0 0 0 0 0 0 0 0 0 0 0 0 0 0 0 0 0 0 0 0 0 0 0 0 0 0 0 0 0 0 0 0 0 0 0 0
$$ 0 0 0
$$ ##$ShimPow6NChan= 0
$$ ##$ShimPow6TotIMax= 0
$$ ##$ShimPow6Vmax= (0..38)
$$ 0 0 0 0 0 0 0 0 0 0 0 0 0 0 0 0 0 0 0 0 0 0 0 0 0 0 0 0 0 0 0 0 0 0 0 0
$$ 0 0 0
$$ ##$ShimPow7Ch2Sh= (0..38)
$$ 0 0 0 0 0 0 0 0 0 0 0 0 0 0 0 0 0 0 0 0 0 0 0 0 0 0 0 0 0 0 0 0 0 0 0 0
$$ 0 0 0
$$ ##$ShimPow7Imax= (0..38)
$$ 0 0 0 0 0 0 0 0 0 0 0 0 0 0 0 0 0 0 0 0 0 0 0 0 0 0 0 0 0 0 0 0 0 0 0 0
$$ 0 0 0
$$ ##$ShimPow7NChan= 0
$$ ##$ShimPow7TotIMax= 0
$$ ##$ShimPow7Vmax= (0..38)
$$ 0 0 0 0 0 0 0 0 0 0 0 0 0 0 0 0 0 0 0 0 0 0 0 0 0 0 0 0 0 0 0 0 0 0 0 0
$$ 0 0 0
$$ ##$ShimPow8Ch2Sh= (0..38)
$$ 0 0 0 0 0 0 0 0 0 0 0 0 0 0 0 0 0 0 0 0 0 0 0 0 0 0 0 0 0 0 0 0 0 0 0 0
$$ 0 0 0
$$ ##$ShimPow8Imax= (0..38)
$$ 0 0 0 0 0 0 0 0 0 0 0 0 0 0 0 0 0 0 0 0 0 0 0 0 0 0 0 0 0 0 0 0 0 0 0 0
$$ 0 0 0
$$ ##$ShimPow8NChan= 0
$$ ##$ShimPow8TotIMax= 0
$$ ##$ShimPow8Vmax= (0..38)
$$ 0 0 0 0 0 0 0 0 0 0 0 0 0 0 0 0 0 0 0 0 0 0 0 0 0 0 0 0 0 0 0 0 0 0 0 0
$$ 0 0 0
$$ ##$ShimPowMaxUA= (0..63)
$$ 130000 130000 130000 130000 130000 130000 130000 130000 130000 130000 130000
$$ 130000 130000 130000 130000 130000 130000 130000 130000 130000 130000 130000
$$ 130000 130000 130000 130000 130000 130000 130000 130000 130000 130000 130000
$$ 130000 130000 130000 130000 130000 130000 130000 0 0 0 0 0 0 0 0 0 0 0
$$ 0 0 0 0 0 0 0 0 0 0 0 0 0
$$ ##$ShimPowMaxUG= (0..63)
$$ 1000000 1000000 1000000 1000000 1000000 1000000 1000000 1000000 1000000
$$ 1000000 1000000 1000000 1000000 1000000 1000000 1000000 1000000 1000000
$$ 1000000 1000000 1000000 1000000 1000000 1000000 1000000 1000000 1000000
$$ 1000000 1000000 1000000 1000000 1000000 1000000 1000000 1000000 1000000
$$ 1000000 1000000 1000000 0 0 0 0 0 0 0 0 0 0 0 0 0 0 0 0 0 0 0 0 0 0 0 0
$$ 0
$$ ##$ShimPowNum= 2
$$ ##$ShimPowRcbType= 3
$$ ##$ShimPowRes= (0..63)
$$ 1e-20 1e-20 1e-20 1e-20 1e-20 1e-20 1e-20 1e-20 1e-20 1e-20 1e-20 1e-20
$$ 1e-20 1e-20 1e-20 1e-20 1e-20 1e-20 1e-20 1e-20 1e-20 1e-20 1e-20 1e-20
$$ 1e-20 1e-20 1e-20 1e-20 1e-20 1e-20 1e-20 1e-20 1e-20 1e-20 1e-20 1e-20
$$ 1e-20 1e-20 1e-20 1e-20 0 0 0 0 0 0 0 0 0 0 0 0 0 0 0 0 0 0 0 0 0 0 0 0
$$ ##$ShimPowRng0= (0..63)
$$ 1 1 1 1 1 1 1 1 1 1 1 1 1 1 1 1 1 1 1 1 1 1 1 1 1 1 1 1 1 1 1 1 1 1 1 1
$$ 1 1 1 1 0 0 0 0 0 0 0 0 0 0 0 0 0 0 0 0 0 0 0 0 0 0 0 0
$$ ##$ShimPowRng1= (0..63)
$$ 1 1 1 1 1 1 1 1 1 1 1 1 1 1 1 1 1 1 1 1 1 1 1 1 1 1 1 1 1 1 1 1 1 1 1 1
$$ 1 1 1 1 0 0 0 0 0 0 0 0 0 0 0 0 0 0 0 0 0 0 0 0 0 0 0 0
$$ ##$ShimPowRng2= (0..63)
$$ 1 1 1 1 1 1 1 1 1 1 1 1 1 1 1 1 1 1 1 1 1 1 1 1 1 1 1 1 1 1 1 1 1 1 1 1
$$ 1 1 1 1 0 0 0 0 0 0 0 0 0 0 0 0 0 0 0 0 0 0 0 0 0 0 0 0
$$ ##$ShimPowRng3= (0..63)
$$ 1 1 1 1 1 1 1 1 1 1 1 1 1 1 1 1 1 1 1 1 1 1 1 1 1 1 1 1 1 1 1 1 1 1 1 1
$$ 1 1 1 1 0 0 0 0 0 0 0 0 0 0 0 0 0 0 0 0 0 0 0 0 0 0 0 0
$$ ##$ShimPowType1= 8
$$ ##$ShimPowType2= 8
$$ ##$ShimPowType3= 0
$$ ##$ShimPowType4= 0
$$ ##$ShimPowType5= 0
$$ ##$ShimPowType6= 0
$$ ##$ShimPowType7= 0
$$ ##$ShimPowType8= 0
$$ ##$ShimSysActGrad= (0..63)
$$ 1 2 3 4 13 5 7 11 10 9 6 8 12 18 19 20 21 15 22 23 24 14 25 16 26 17 27
$$ 28 31 32 33 34 35 36 37 38 0 0 0 0 0 0 0 0 0 0 0 0 0 0 0 0 0 0 0 0 0 0
$$ 0 0 0 0 0 0
$$ ##$ShimSysAngle= <>
$$ ##$ShimSysFunc= (0..63)
$$ 1 2 3 4 5 6 7 8 9 10 0 37 38 35 16 15 14 13 12 11 28 27 26 25 24 23 36
$$ 22 30 29 20 21 34 33 32 31 17 18 19 0 0 0 0 0 0 0 0 0 0 0 0 0 0 0 0 0 0
$$ 0 0 0 0 0 0 0
$$ ##$ShimSysMatId= <292722ca.dat>
$$ ##$ShimSysMatrix= 1
$$ ##$ShimSysMinMaxUG= 130000
$$ ##$ShimSysOffset= <58>
$$ ##$ShimSysType= 4
$$ ##$ShimUnit= 3
$$ ##$SpectrOsVersion= <4.3.180.20230524>
$$ ##$TCubeEth= <192.168.180.38>
$$ ##$TCubeSeqDevice= <>
$$ ##$TopSpinVersion= <TopSpin 4.3.0>
$$ ##$TrxFreqFormula= (0..23)
$$ <TrxFreqFormula(2.0,600070000.000000,'TRX',Trx(1.0,'TRX 1200.1',2,5.000000,1290.000000))>
$$ <TrxFreqFormula(2.0,600070000.000000,'TRX',Trx(1.0,'TRX 1200.2',1,5.000000,1290.000000))>
$$ <TrxFreqFormula(2.0,600070000.000000,'TRX',Trx(1.0,'TRX 1200.3',1,5.000000,1290.000000))>
$$ <TrxFreqFormula(2.0,600070000.000000,'TRX',Trx(1.0,'TRX 1200.4',1,5.000000,1290.000000))>
$$ <> <> <> <> <> <> <> <> <> <> <> <> <> <> <> <> <> <> <> <>
$$ ##$TrxPN= (0..23)
$$ <Z148391> <Z148391> <Z148391> <Z148391> <> <> <> <> <> <> <> <> <> <> <>
$$ <> <> <> <> <> <> <> <> <>
$$ ##$TrxSN= (0..23)
$$ <02476> <00643> <00644> <00645> <> <> <> <> <> <> <> <> <> <> <> <> <>
$$ <> <> <> <> <> <> <>
$$ ##$VCubeEth= (0..23)
$$ <no> <no> <no> <no> <no> <no> <no> <no> <no> <no> <no> <no> <no> <no> <no>
$$ <no> <no> <no> <no> <no> <no> <no> <no> <no>
$$ ##$VTU= 2
$$ ##$VTUETH= <192.168.99.17>
$$ ##$ValueLine= no
$$ ##$VpuPN= (0..23)
$$ <no> <no> <no> <no> <no> <no> <no> <no> <no> <no> <no> <no> <no> <no> <no>
$$ <no> <no> <no> <no> <no> <no> <no> <no> <no>
$$ ##$VpuSN= (0..23)
$$ <no> <no> <no> <no> <no> <no> <no> <no> <no> <no> <no> <no> <no> <no> <no>
$$ <no> <no> <no> <no> <no> <no> <no> <no> <no>
$$ ##$WBREFAM= (0..31)
$$ 100.4 100 100 100 100 100 100 100 100 100 100 100 100 100 100 100 100 100
$$ 100 100 100 100 100 100 100 100 100 100 100 100 100 100
$$ ##$WBREFLM= (0..31)
$$ 1 0 0 0 0 0 0 0 0 0 0 0 0 0 0 0 0 0 0 0 0 0 0 0 0 0 0 0 0 0 0 0
$$ ##$WBREFPH= (0..31)
$$ 0.15 0 0 0 0 0 0 0 0 0 0 0 0 0 0 0 0 0 0 0 0 0 0 0 0 0 0 0 0 0 0 0
$$ ##$WBSGU= (0..31)
$$ 1 1 2 2 4 8 0 0 0 0 0 0 0 0 0 0 0 0 0 0 0 0 0 0 0 0 0 0 0 0 0 0
$$ ##END=
$$ 
##$DECIM=	1120
##$DSPFVS=	21
##XUNITS=	HZ
##YUNITS=	ARBITRARY UNITS
##FIRSTX=	11794.204694740061313
##LASTX=	-6062.8700428088086483
##DELTAX=	-0.068119594029018029624
##XFACTOR=	1
##YFACTOR=	1.5958787022721330207
##FIRSTY=	-56
##MINY=	-125195976
##MAXY=	3903944
##NPOINTS=	262144
##XYDATA=	(X++(Y..Y))
11794c5k5j0J0M0J5nNNJ5J5J0J0J5j5N%NJ0J5%J5k5l0l0j5NNj0NK0J0J0nnnnj0%nnNJ0J5%
11791C5j0j0Nj5k5j0k0j0NM0K5K0nl5k0j5nnj0%NJ5J0J0J5J0J0J0%j5nj0l0j5nJ0nnnnNj5
11788h0%nJ0J5%J5J0NK0Nj5k0k5nnNJ5L5J0J0J0J0J5J5J5J0j0j5%K0K0%nk0nJ5%Nj5j5NJ5
11785G0K0nj0k0k0j5J0J0%j5nnnnnnnnnnn%n%j0J5L0L0Nk0j5%%%%%J5J5J5J5%k0j0j0j5j0
11782ej0j5N%N%nJ0%%J0nnJ0N%%Nn%nnNj0%n%%j5N%nj0NJ0NJ5N%K0NJ0%j5k0%%k0nj0NNJ5
11779a5nJ0NNN%nNn%%%%j5j5NK5J0J5j5k0N%N%J5J5nk0nnj0nNNJ0NNJ5J5%k0k5k5k5NK0NJ5
11775a0J5NJ0J5%NJ0n%NnNnj0k5l5k0%%%Nj0k0k5J0J5J0J0%N%NJ0K0K0J5nj0nnnnj0nnk0j5
11772f5%NJ0K0N%j5nn%%K5L0L5K0nnj0NNn%j0nj0j5k5%J0K0J5Nj0k5k0k5j5%J5K5K5J5%j5
11769@j5j0J0K5K5%nj0%J5J5J5J0j0k5k0j5%NJ0nj0j0j0j0NJ0NJ0NJ0J5%nnnj0nnnnnnj5%
11766c5J5J5j5k5l0j5nnJ0J0J5K5J5%NJ5NJ5J5%nk5%%J5%k0j5j5NJ5K0J0J0Nj0nnNNJ0%nj0
11763A5j0j0j0j0NNNNJ0J0J0J0nk0k0nj5j0j0j0%K0K0Nnk0k0%%%%%J0j0j5J5J5L5J5J0K0%
11760C5j0j5NJ0%j5j0nnK0NJ0j5j0nnnnj0nnj0NN%J0%NN%K0%J0Nj0l0k0j5nn%nj0j0NNnnJ0
11757h5K5L0J0n%NNnJ5%%J0nn%j5Nnnn%nj0%J5L0Nj0j5NJ5J5N%J5K0nnnnn%j0nnJ0J5j0j5
11754A0J0J5nnnJ0N%J0n%Nnnn%nnnnNN%NNN%N%N%%%N%%%%%%j5j5nk5k5k5l5k0J0K5L0NN%j0
11750e0J0n%%nJ5J0NJ5J0J0J0J0nnnnnnnn%k0k0NJ0K5J5K0K0J5K5J0nk0%j5j0j5j5j5j5j0
11747b0j5j5%Nj0J0%Nj0J0NNJ0NNNNNN%%k0k0l5j0%K0K0K5K0Nj0j0N%J5NJ0j0nnnj0j0nj0
11744c0J0NJ0N%%j0Nn%j0NN%NNJ0nNNNJ0j0j0j5j5J0J0J5NNJ0J0J0J0N%j0nnj0j0%j0j0j0
11741@j0j0j0j5%j5%J5J0NNNJ5%%nnnnnj0%J5J5%j5j5%J5J5J5J5%%nJ5NNK0%nk5k0k5j5nJ5
11737b0L0J5%j0j0j0j5n%n%k0J0nn%%nJ0j0J0%%j0J0Nj0N%%%%%j0Nn%n%%%%%j0J0%nnNK0K0
11734b5K5J0NN%nj0%nnNj0j5j0%K0J5nnj0j0j0J0NJ0J0nk0nnJ0J0%%%%J0n%NnNJ0nnj0J0K0
11731A0J0j0N%NN%NJ0nNNj0n%j5nn%j0j0nk0NN%J0NJ0J0J5Nj0k5k5j0nJ5J5n%j0nnj5Nn%N
11727e5J5J0Nnk0k0k5j0NK0K0%nn%NJ5J0J0j0k5l5nNK5K5L0L0J5j0j0nnnnNJ5J0J5J0J0J0
11725F0Nnl0k5j5k0k0k0j5J0J5NJ5J5K5J5%k5k0nJ5K5J0nj5j0j0j0nNK5K5J0NNJ5nj0nj0j0
11722A0%J5J0NJ0N%J0J0J0j5j0%%%%j5k5j5k0NK0J5Nnnj0nnj0nnNJ0J0J0nJ5J5%j0nj0j0j0
11719enj0j0%K0J5%k0k0k0j5J0J5J5J5J0nk5k5j5%J0K0J0J5J5J5%k0nnNNJ0NNj0j5j5%NL0
11716EL5K0K0J0j5k5j5j0j0NNJ5K5K0L0J0j0j5N%j5l0l5l5l5NL5J5K0%k0%j5k0j5l0j0K0%
11713f0%K0NNJ0J0NJ0J0Nnj0j0nj0j0nj0J5J0J5J5J0J5J0J5%Nj0J0j0k0j0j5k0nj0j0J0K5
11710@K0J5J0J0J0NNk0k0k0k0%K0K0%j5l5l5l5k0J5K5K0K5K5N%%%%j0Nnn%n%%nnNn%K0J0J0
11707B0%K0J5%J0k0n%j0nNj0j5Nnnj0j5j0J0J0Nj0k5k5n%J5n%k0j5nJ5L0K5K5%j5j5nJ0%N
11704c0nJ0NNj5j0%L0L5L0K0J5nk5k5j5J0NJ0NJ0Nnk5k5j5nnJ0J0%j0j5Nj0nnnk0NJ0J0J0
11701b5J0J0NJ0J0NJ0j5l0j0j0%%%%n%Nj0%%J0nNNN%N%%n%%n%n%j0N%%k0%nNK5Nj0j0j5J0
11698e0NJ0%NJ0nj5j0%L0J0%nj0J5J0J0j0k0%NK5J5nnnn%j5k0j0j0j0nNNNJ0NJ0J5%n%%K0
11695EK0J5%j5k0nJ5J5j0j5nJ0K0nl0j0J0K5J0nk0k0k0k0k0NNK0L0K0Nj0j5l0nnJ0K5K5L0
11692C5K0Nk0j5nJ0L0K5J0J5J0J5j0n%j5m0k5NK0J5k0j5j0nnnnnnnnnnnnNNJ5n%J0J5nJ0J0
11689C5NJ0J0%J5Nj5NJ0j5j0j5k0j5J5J5J5J0nk0j5j0j0J0J0j0N%J0nj5j5j5j5J0K0J5J5J0
11686C0J5J0J0nk5k0j0j0nj5%J0NJ0NNNNNNN%Nnj5k0n%N%NNK0K0Nj5k0j5j5nN%%J0n%NNK0
11683B5K0J0NJ5K5Nn%n%nnNj5%j0j0j0nj0j0j0NK5K0Nj0j5nk0k5j0J0J5Nj0j5NJ0NJ0NJ0J0
11680D0NJ0nnnnj5%%j5nnnj0Nj5j0N%J5J0NNJ0J0J0Nnj5J5K0Nj0j0j5Nnnnnnnnj0nnJ5J5K0
11677B0L5K5K0%j0l0j5j0j0j5j0j5j0l0l0j5K0L0K0%nK5K5K0N%%%%%%j0NJ0j0N%j0nnJ5K5
11674F0N%nj0nj0n%j0j0nk5m0l5k5j0J5K0J5K5K5J0nj5%J5L0J0nNNJ0J0NJ0%j5%nJ0K0K0J0
11671I5nk0j5nNj0j5NJ5J0%l0k5k5nJ0J5J0K0J0k5k5k0k5NN%J5%NNNNL5K5J0NK5J5K0j0k0
11668I5j0j0j0%nnnj0nn%%j0NNK5Nl0l5k0J5K0%k0j5%%%N%J5K0%k5k5k5l5k0J0L0K5Nnj5%
11665f5K0%j0n%J5j0NNNN%NK0J5K0K0%N%NJ0J0K0J0nk5j5j0nk0j5nj0j5j5j0n%nnNn%nNJ5
11662d5nK0J0J0J0N%j0n%j0%j0nJ5%NJ0NJ0J0Nj0nnj0nj0%j0NJ0J5NNJ5NJ0J5J5K5Nnk0%j5
11659F0k0j5k5j0nnj0NJ0J5J5Nj0k0j0k0k0l0j0NK0NJ0J0J0J0J5J0J5L5K5J5nk5l0j0NJ5N
11656D0J5%J0J5NJ0J0J0N%j0j0%nj0k0NJ0j0j0l5k5k0j0J5J5K0J5K0%NJ0nk0l5l0k5%%%%j0
11653e5NNj0%%j0J0J0J0J0J5k0j5k0j0%nnNK0L0J0j0nj5k0%K5L0K0j0j0j0NK5K0J0nj5k5%
11650a0J5M5L0Nj0nnnj0j0nj5j0j0%%K0j0k5k5l5j5%%%%%%N%J0K5K5J5%j5k0N%%%%%%%%J0
11647c0NJ5%%K0J0%%N%%%%j0NJ5%k0k5%nnnNJ5J5Nj0k5k0j0n%K5L0J0J0J5J0nnn%nn%%k5k0
11644b5%J5K0K0K5J0j5l0k0k5%J5nJ5NJ0NJ0nj0nnnJ0J0nN%nJ0J5J5nk0NN%Nk0j5l0j0j5k0
11641f5k0j5nnnn%J5L5L0J5J0J5J0%%%nJ0k0%nk0k0NJ5J5NJ5J0j5k0%K0L0K5Nnj5j0j0j0j0
11638@NJ0j5k5k5k5k5%L0M5L0K0J0nj5k0nN%nnj5%nN%Nj0NJ0j0j0j0j0j0nk0j0j0J5K0K0J0
11635e0L5NK0K0%j5j0%NJ0j0k5l0l0k0NK5M0L0%j5%NNNj0%nNJ5K0%j0k5j5j5NL5K5J5nj0n
11632B5j0NJ5K0%Nj0j0Nnnnnnnnnnnnnn%nnNJ0J0NJ0NK0%k0k5nnn%k5k0%J5J5NJ0J0J0J0%
11628EJ0J5n%J5%Nnj0nj0%j5nnnnnn%j0n%nn%nn%nnJ0N%K0NJ0J0J0J0J0K5K5J5J5%j5l0l0
11625B0k0nJ0nN%Nj5nnNj5l0k0j0J0NnJ5J0K0NJ0%nJ0J5K0J5K0N%J5nj0k5l5nK0K0K0J5Nj5
11622F5j5NJ0J5J0J5j5l0k0%J5%j5j5nj0%J0J0NNJ0j0l0l0j0K0L5L0J5nl0k5j5NK5L0%l0k5
11619@l0l0j5%J0L0K0M0L0K5J0Nnk5l5m0k0k5n%K0K0K0J5J5j0j0j0%%%j5nnj5k0k0nNK0%J5
11617d5J0J0J0J0j5k0k5j0n%%%n%j0NL0K5J5%J5K5L0J0k0k0k0k0%J5J5%n%%J5%k5l5l0j5%
11614h5J5J0J0j5%J5L5L5L5L0nj5j0j0%N%NN%J0nj0j0j0NNNj0k0k5nJ0Nnnj0%j5j5j5j0nJ0
11611f5J5K5J0%j0j0k0n%J0J5%j0k0%Nj0J0j0J0K0K0L5J5%Nn%%%n%nnj5l5k5j5J0L0L5J5J0
11608B5J5J0J0j0l0j5k0nnNj5%nnnNj5j0J0J0L0L0J5nk5l0%M0O5N5L0nj5l5l0k0J0NJ5J5n
11605I0j0k5j0NNj0l0l0j0%J0J0J0J0NJ0nk0l0j0NJ5K5J0nnJ0J0J5J0NJ5K0J0j5j5j5j0nj0
11602C5j5%L0L5L0j0l0l5j5%%N%Nj0j0j0j0j0j0j0j0n%%%nN%nJ5J0J5J0%K0K5nnj0j0j0l5
11599c5k0j0J5J5L5K0%k0k0%J5NK0K5K0Nj5j0nNJ0NNj5k5k0k5nj0nj0%j0j5NJ0NJ0J5K5L0
11597B5Nj0j5j5j5NL5L0J0n%N%%L0K0j0l0k5j5j0j0NJ0J5N%N%%%%J0nn%Nj0k0k0%J5K0%j0
11593B5k5j5%NJ0nnj0N%j0%nNN%NN%NNNK0J5j5nnK0J5%m0m5k0J0L0L0J5%J5NJ0nJ5J5%k0%
11590F5K0J5Nj5NK0j0nnj0j5k5nK0L5K5K0nj5l0l0k0nj5m0l5k5NK0J0%N%%NN%N%N%NJ5j0N
11587eNNJ0NNNj5l5l5NNNNNN%NNNnJ0%N%N%N%NN%%NNj0nN%nj0NJ5J5K0Nj0j5j5j5n%%%%%j0
11583eNJ0NNJ0J5%NJ5%K0J5Nj5j5j5j5k5m5m0k0%K5J5Nnnj0%j0nnj0J5J5NJ5K0NJ5J5%N%N
11580B5N%%Nnj5nj0k0j5j0%NNk0k0nnk0NL5M5K5nj5%J0nJ0Nnl0l0n%J5J0J0NJ0K0NJ0J5NJ0
11577E0J5%j5l0k0k0j0N%n%K5M5K5N%nNN%J0nk0nnj0K5j5k0k0j0J5%%N%J0n%%L0K5J5j5l0
11574E0j5k0%%k0nj0k0NJ0K5L0J0%j5nnnJ5K0K0J0j0k5l5nj0j0j0k0nnj5N%N%J0K0j0j0J5
11571d0L0K5J5j0j0nj0%%j0J0K0Nj0j0%N%Nj0j0%J0J5nk0j5Nj5%nN%%%J5J0%j0nnNK5K0Nn
11568B0j0J0J0n%k0nNJ0Nk5m0l5k0J5M5M0K5nj0NJ5nJ0J0nnn%j5j5nNJ5%j0k5j0Nn%J0K5J5
11565B0J5NJ0K5J5N%j5l0k0k5nJ5N%%k0j5j5NK0K5L0J5L0k5n0n5k5NNNNJ0NNN%%j0NJ0J0n
11562en%J5L5L5Nk0j5nJ5J0%k0k5%K0J5j0j0nJ0K5K0M0J5n%j0nnnj0nn%j0j5m0l0%K5K0n%
11559C5nK0J5%%nj0nnnK5K5J5Nk0l5m0k0k0k0j0j0NK5L0K0K0J5%j0k5nK5Nnk0j0%%N%L0K5
11556F0K5L0J5%k0k0nJ5%k0j5NL0J0%k5l5j5N%nJ5J5J5%j5j5l5k5k5%Nj0J0Nk5j0%J0K5K0
11553eK0K0J0NJ5K5J5NNK5J0%k0l0l5k0j0n%j5j5%L0L5J5NJ0NNj5l0l0j5J0J0nl0k0j0NK0
11551eJ5J5N%J0J5J0N%Nk0k5j5nnk0j5l0k5k5k0nJ5J0K0NJ0J0K0%NK0J0j5k5k0J0J5J0J5K0
11548@J0k0k0k5n%J0K0N%K0K5K5J0n%%J5J5nJ0J0nj0k0k0k0m0k5j0n%%J5L0K0N%K0K0J0j0
11545E0j0j0%J0J0J5J0N%J0J0J0J0nk0l0%K0K0NJ0n%j5l0l0j5j0NJ0K0J0j0k5k5j5nNK0K0
11542B5Nj0j5j5j5k5m0k5N%NNNJ0NJ5K0M0K5J0j0k0k0j0nNj0k0k0j5J0K0J5J0NJ0NNJ5K0%
11539B0j0k5k5nnJ0K5nl0j0j5l0J0L0L5%k5k0k5l0j5%J5J5%N%NJ0J5J0J0K0NJ0J5K0K5n%%
11537C0K0K0nnNj0nl5l5l0l0j5J5K0K0J0J0NJ0J0Nnk5k0j5NK0Nj0NK0L5J5L0N0K0%k0k0%J5
11534A15Nj5k0nNJ5Nj5%nj0k0k0j5NK0K0%j5j5NNK0%j5k0k5j5j5k0NL0L0L0J5J0j0l5l0%%
11531@J5j0nnn%nj0Nj0J0%%K0Nn%j0NK5K0J5N%J0J0nj0K0%%NNj0n%J5K5J0j5j0j5nJ0NJ0J0
11528A20nk0l0%%j0j0j0j0j5k5l0%J0K5NJ5J5Nk5k5k5j5m0k0J0L5N0N5L5nl0l0n%J5J5%NJ0
11525D0J5%nnj5%J0K5L0J0l0k0l0k5k0NJ5Nj0j0NK0J5%nn%Nj0l5k5k5%J0J5Nnj0%J0NNJ0J5
11522a5%K0J0J0NJ0K0%k0k5k0j5nJ0K5Nnk5k0nJ0J5K5L0K0k0j0J5K5K0Nj0k0l0j0nj0j0j5
11519a5K5K0L0K0J5J5%%nj0%nk0j0NK5%k5%%J5%j5Nj0%nnnnnk0j5l0j0J0J5%K0L0L0L0K5J0
11516A30j0l5l0J0J5J0nj5k5k5k0J5J0J5J0J5NK0Nj0j0j0j0nj5k0%j5j5%k0j0j0nj0%K0L0
11514b0%k5j0K5M5L0Nnj5k0k0k0k0j0j0j5nJ0K0J0K5K0K5L0J5%j0nnNN%NJ0nJ0Nj5k0m0%N
11511A0NJ0J0j0nj0nj0nj5%J5%J5Nk0k0l0nJ0J5K5J0nk0j0j0j0j5j5j0%L0J5J0NK0J5J0J5
11508B0J0K0NNj0k0J0J0J0%l0m5m5%K0M0M0K0Nk5l0m0k0J5K0J0K5Nj0%%%%%%K0L0L5K0N%J5
11505A40j0m0m5nK5L0J0%nj0%nj0Nj5j5J0%J5J0J0nk5l0%K0J5L0J0k0k5l5k0nn%%K0L0L5J5
11503A00j0j5%k0l5m0m0l0k0J0L5O0M5K0NJ0%N%%J5j5N%j0j0nj0k5Nk5nJ0NnJ5J5nNJ0%n%
11500D5%n%%%NNNNNNNN%j0j0%Nj5j5N%%n%%%j0NK0J5%k0k5l0l0nJ0J5J0J0J5J5J0J5%k5j0
11496B0j0j0j0k0%J0K0J5J5J5J5J5NJ0nj5n%J5%l5l0k0j0j5%J5J0%%nNnj5J0Nj0j0nJ0L0J5
11494B0K0%k0%n%J5%n%%j0j0j0j0j0j0j5%J0L5L0J5J5J0nl0k0j5j5j5k5nk5j5nnnK5K0J0j0
11491g5j0j5NNj0n%Nnj0NL0K0L0L0J0nj5NK0K0M0K0nk5k0k5k5k0l0nNK0K0K0%j5%nK0L5NN
11488E0J5%nl0k0k0%n%n%nn%J0J0J0J0%K0J0NnNn%%%n%j0j0j0j0j0J0K0L5M5L0K5nl5n0n0
11485A0k0%j5k0j5n%k0j5K0N0O0L5J0k0nnN%nJ0%Nj0J0Nnj5J5nn%%j0nnj0j0%%j0j0J5L0L0
11482F5J5J0J5J5k0k0k5j5%J5NNnnk0%j0j0nj0nN%%nJ0j0NK0J0%K5J0NJ5J0nk5k0j0nk5k0
11479a5nNL5L0J0%j5Nj5j0j0k5%k0j5nj5j0%k0%J5K0K0K0%%Nn%%%%N%N%nJ0J0nnJ5%NJ0%n
11475B0J0%k0%j5j0j0j0nJ0L0Nj5l0nJ5L5M5J5%NJ5%j0k5j5j5nk0k5nj5j5J5J5J5J5nk0j5
11473d5j0NNNJ0%J0J0%k5l0m0k0NK5J5J5J0Nj5k0l5k5J0K5J0nj0J5NNNNJ5J5J5J5j0j0k0n
11470f5N%J0%j0J5J5j0NL0J5J0K0NNJ5K0Nk0m0m0nNN%J5J5%J5J5nK0nj0Nj5nnnj0J0NnJ0N
11467D5NJ0%j0%j0nnnnj0j0nk0nK0K0K0K0%K0K5%J0K0K5%k0%nk0m0l5n0l0NNJ0J0NJ0NJ0N
11464A5%nJ0J0j0NNk0j5j5j0k5nj0j5N%K0M0J5K5K0nk0k5j5%K5K5J0j0k5j5k0k0NJ0NJ0%%
11461b5NnN%J0nk0nJ5J5%n%%nJ0%%nNN%%%J0J5j5j0J0K0K0%j5k0k0l5l0k0%NJ5%%J0J0nJ0
11458e0K0K0N%j0j0l0k5k0j0J0J5J0NJ5K0J5%J0j0nJ0L0K5Nk5l5k0nN%J0nnJ0%NNnj0%j5%
11455d5J5K5L5J0j0%j0j0%j5%j0nJ0N%N%N%NN%Nnj0J0NJ0nk5k5l5j0%Nj5%NN%%J0nk0k0%K0
11452h5K0J5J5L0J0j5N%j0nnJ0L0J5nnNK0J0J0%NNN%j5l0l5l0l5l5nJ0K0L0Nj5n%K0K0J0K5
11449A5L5M0N%n%Nl0k5k0k5nn%NK0J5K5NJ0nk0j5k5k0J0j0%%j0NJ0j0j0j5%L0L0nj0j5j0n
11446c5j0nj0nNj5j0%K5N5M0K0nJ0K0L0K0J0%%nk0k5l5j5J0J5J0J0j0Nk0k0%K5J5J0J0J0J5
11443A25j0k5j5%NNj5j5n%j0j0j5j0N%N%NK0J0j0m5k5NK0K0k0k5k0NK0K0NNJ5J0NK0Nnl0m0
11440a5j5J0K0L0%j0j5%N%NK5L5Nl5n0l0j5J5K5K5K0%j5l0%J5K5K5J5Nj0nNK5L5K5nl0j0j5
11437I0k5%nNJ0%nJ5J0%k5j5j5k5j5nJ0K5K0j0k5k5nj0j5%Nnk0l0j0J5J0L5K5Nk5l0k5J5K5
11435e0J5n%n%%J5M0L5M0J0j5k0k0k0k0k0j0J0j0J0NnnJ0J0NJ0L5K0L0NnNn%%n%Nj0nnnn%
11431F5j0j0%K0L5J0j0l5l5m0j0J5L5L5J5j5j5k0k0nNK5K5L5K0J5j5k0k5nJ0K5K0K5nk5k0
11429I5k0nj0k5k5j5%%%nJ0nj0J0J0%NNJ5j0j0J5N0K5Nk0k0l0l5k0nJ0NNnJ0L0L0%l0l0%K0
11426B0J0nk0k0j5k0j0NJ0J5N%NJ0%%N%%Nj5m5k0K0L0J0j5j0j0NL0L0K5L5K0j5k5j0K0K5N
11423I0j0j0%j5j0j0j0j5j0j0j0Nj0NJ0J5%k5l0%J0J5J5Nj5j5nnNj5n%nnJ0NnK0K5J5Nj5%
11420a0J0N%L5K5M0K5j5j5j5j5l0n0n0k5nJ0K5L5L5K5L0L0NJ0%NNk0l5l0k0k0j0k5k5j0j0
11418h0k5nJ5M0K5N%L0L0K0nk0k0k0NNj5NJ0NNJ0NJ5%nnJ0K5K0K0nj5%J0N%nj5l5m0j5j0k0
11415d0nJ0J5J5J5J0k0j0J0nnnn%J0J0nNNnJ0%N%%K0K0j0j0j0Nn%nnn%J0J5J5J5%K0NJ0K0
11412A20j0l0j5nj0j5%J0J0j0K0M5K0%j5k0Nnj0%j5j5%nj5j0j0%j5j5nj0j0j5nnj5k0%J5L0
11409e5K5K5K5K5L5J0%%j0NNj0j0Nj0k0k0k0nl0l0%L0L0M0K0nk5j5j5j5l0k0j0nJ5K0nk0N
11406f5l0%L0L0K0nk5nL0L0%k0m0l0nK5NNK0%NK0j0j0%j5nnj0%K0K0K0K5K5J0j5l5j5J0%n
11403@nnj0%J0J0J0J0K0%J0J0N%%%%%%NK0K0K0K0Nk0j0%j5j5j5j0j0j0k5n%%N%%%J5j0j0j0
11400A0j5j5j0j5j0nNK5K0J5j0j5nj5k0%j0j5j0j5j0j0J0L0J5J5K5J0L0J5n%j0%J5L5L0J0
11397I5j0j0Nk0m5k5%J5J5nNN%J5J0%k0k0l0j5NNJ5nNj5nj0Nj5nn%j0j5J0K5N0M5L5J5%nJ5
11394A05K0j0J0Nl0m0l5l5%K5J0J0%k5j0j0k0j0j0j0n%n%J0L5K5K5J0%k5k0J0%k0k0J0K5j0
11392a5m5m5j0J5J5%%%N%K5M5M0J5nNNNNJ0%n%%nj0nJ0j5j0N%j0n%Nnj5NK0K5J0L0Nk0j5j0
11389E5k0j5nK0J5%nj0j0j0j5j0nj0K0M0M0J5%k5k5nNJ5NJ0J0J0J5NNj0j5Nnnj0nNj0j5J0
11386F0nn%nj0j5NK5J0j5%%%j5j0nl5k0j0J0J0%j0k5l0j0%K0K5L5L5K5%k5k5n%%j0J0K5L0
11383C5K0L0NJ0k5j5nnnnj0j0j0j0j5J5K0L5J5Nj0j0k0nNK5J0nNJ0K0K5%j5nnj5m5m0k5k5
11380e0J0K0K5nnJ0J5J5J0NK0Nk5k5NJ5J5j5nnj0j0nnnJ0K5L0%k0k5l5j5nK0L0M5M0J5j5m5
11377E5l5j5%%j0k5j5j5J0L0K5K0nj0j5%%%N%%N%NnnnnNj0j5NJ5%nK0K0K5j0nj0nj0nj0j0
11374a5j0j0%NnJ0K5J0nj5j5%j5nJ5K0K5J0J0NNNJ0nnJ0J5nl0m0k0%k0nJ0K5K5J0nJ0K0L0
11371H0L0nk5nNK0%k5j5j5l0j0NNN%J5j5k0l5j0J0J5L5L5J5nk5k5j0k0k0%%%%J0j0NNnJ5N
11368a5J0NJ0nJ5%N%%N%nJ0%%j0J0Nj0%%nnj5NJ5K0K5J5n%l0l5j5NK0K0J0k0l5l0j5J0J5L0
11365A0L0J5L0J5K5Nj0k0%%J5nj0N%%%%k0k5l5j5j0J0%k5j0j0nj5j0%J5K0K0K5K0K0K0J5%
11363I0nn%k0m0m0k5J0K5NK5L0K5J5j0j0nk0nJ5J0J5J5%k0%j0nj0nj0nn%nj0NnnN%%N%N%N
11359B5nnnnJ5L5K5J5K0J5K5J0%k0j5n%%%%k5n5n5l0j0J0K0M0K0N%K0K0j5k5j5nj0j0j0%k0
11356b5k5%J0L0M5M0J5j5j5NL5nk0nnj0j5j0nj5k0%K0L5K5K5J5j5l5k0j0J5J0nNN%N%%NnN
11354G0%J0j0Nj0nnl0j5nJ5J0J0K0%k0m5m0k0%K5J5J5J0nk5k0k0nj5j5J0J5J5J0%K0NJ0j5
11351c5k5k5j0J0K5L0J0j5l0m0j5K0K0L0J5nJ5L5L0J0Nnl5nN%nk5k5l5j0%%nNJ5j5l5k0NK5
11348a10J5J5K0K0J0K5L0NJ0K5L0J0%j5l0l5k5J0J5n%J5K5J5nn%nNj0j5N%j5%nj5NK0K5L0
11345I0J0nk0k0j0k0k0k0j5K5M0J5j0j0nnj5%%%%nnnj0J5k5m5n0l5NJ5J5K0L5L5K0L0L0K5
11343G0L0J5J5nk5k5k0k5l0k0k0nK0J5J5K0K0K0J0%j0j5%J0K0j5k5l0k0Nj0l0k5j0K0L5K5
11340@L5L0K0j0l5k5n%k0nK0J5J0j0l0l0l5j5nNK5L5L0L5K0j5k5k5j0%nnN%L5L0L5j0k5k5
11337A5l0j0NJ0J0NNJ0j5nK0K0%k0nj0nj0j0%%K0J5%nk5k0j0j5k0%K0K5J0J5L0L0K5J0j0j0
11334F5nk0nj5j0nk0j0j0k5%J0J0J5J0J0J5J0J0K0J5L0J0J0J0j5l0j5J0nn%n%j0k5k5l5k0
11332e5J5K5K0K0K0NJ0Nj0k0k5j0n%%%%%%%j0N%n%n%%%%%%%%N%K5K5K5K0J5j0l5m5nK0NNn
11328B5NJ0n%%n%n%n%J5J0K0Nj0k0j5j5n%n%nnNj0j0j0nj5nn%j5n%J0L0M0L0nk0j5J5J0k0
11325a0Nj0j0%J5J0j0k5j5j0%K0Nj5%n%nnNNNJ0J0J0J0J0J0NNK5M0K5%k0l5k5Nnj5j5j0k0
11322c0%j5Nj0nj5k0nK0L5M5K5J0NNNNN%%NNN%Nk0l0k5k5k5nJ0K0K0J5L0J5j0j0J0k0j0Nn
11319B5nnnnnj5j5l0%K5L0NnJ0J0J0J0j5l0k0k0j0%j0%nn%nk0%J0K5J0n%NNNJ0NNJ0NNJ0n
11316ek5k0J0L0K0K0J0J0K0%j0j5j5j5j0J5L0K5K0j0k0k5k5l0j0J5J0J0J0J0j0l0k5j5%J5
11314c5%NK5%j5k0k0j0NJ0NJ0NNJ0J0J0NNJ0NNJ0%NJ0%%%%nNnn%j5m0l5nK0J5%j0NNnNnnN
11310b0J0NNJ0j5l0k5j0J5L0L5K0%n%%NK0K0Nj0j5j0j5j5j5k5%K0M0M5K0%%%n%%n%nj0nnk0
11307D0k5NNnj5k5NJ5K0K5J5j0j0j0j0j5K0K5K5%j5j0j0%j5j5%J0NK0%j0k5k5j5J0NK0nJ0
11304A0J0%J0%l0j0j0J0K0J5J5K0J5K0J5j5l5l5k0k0NNj5n%nn%N%%N%%%nk5k5NJ5M0L5K5j0
11301C0l5l0j5NNJ0N%n%%n%Nnj5Nj5%K0K0L0J5j5j5j5j0NK5K0Nnk5%k0k5%j0j5%J0J0%j5k5
11298i5J0L5M5K5%k0j0j5k0j0K0Nk0m0j0Nj5NJ0L0L5J0J5L5K5J5J5J5K5%k5l5l5l0%K0J5N
11296D0J0J5%J0nl5l0j5j0J5J0n%nj5m0k5NL5L0J0%NJ0NJ0%J5%j5j0nnj0j5%NNNN%J0NN%%
11293B0nJ0%nJ0nnJ0Nj0k0l5l5j5nJ5nJ0J0n%J5K0K5K0K5%j5n%k0%j0j0%j5j0n%N%%N%N%n
11290c5n%nn%Nnj0K0L5O0O5N0Nj5l5l0m0k0J0J0J5NJ0NnJ5N%J0%l0m0m5k5j5%NL0M0J5nl0
11287A5k0NL0J0%k0j0j0j0j0%j0%L0J5J0%k5k5%J5J5K0J5K0J0J5K0k0l5k5k5j0J0%%NJ0NN
11284B5NNJ5nj5l5l0k0N%NNNJ0j5K0J0%NN%%%%%%j0J0J0J0NJ5K0%NJ5nj0%nNj5nnnj0nj0J5
11281B5L0J0K5K0NK0J0j5j5k0j0%NnJ0K5L0j0l0k5nk0j0%J5%J0%NJ0nnJ0Nnnk0j5j5j5j0k5
11278a5nNL0K5J0%j5j0nk0j5J5M5L0K5%l5m5l5l0j0J0J5J0J5%%N%%%J5j5k5k5l0k0%L5L0%
11275c5nj5j0nnk0j0j0%K0NJ0J5%J5%n%n%%nNj5J5%nJ0%NJ5nNL0K5N%k5j0j0j5j5j0j0j5j0
11272i5l0%%NJ0%j0K0NNk0j5NK0K0K0L0K0%k5k5%%Nj5l0j0J5K0K5K5n%K0K5J0%j5%J5J5%j0
11269C0Nn%n%n%NN%J0K0%k0k0l0k0j5J5L0K0J0nnnnn%J5NNJ5J5J5Nnj5j5j5NK0NNJ0J0NJ0
11266A00Nj0k0l5k0nj5j5%Nj0J0J0j0N%%%N%%%%%NNJ0%%J0K0L5K0j0nJ0Nj5l0l5l5l5k0NK0
11263d0K0K5K5%j5j0nJ0NNNnm5m0nNK5J5J5J5j5k5k5l5NJ0J5n%j0N%n%%J0K0J5J5J0K0J0J5
11260C5Nj0l0l0nk0k5%J0NNJ0J0J0NJ0J0j0j0J5J5K0nj5k5NK5M0M5J5nk5nj0%j0%J0nl0l0
11257@%L0L5%NJ0nj5k0j5l0j5k5l0nK0K0L0K5J5J0j0k5j0j0j0j0j0j5nj0nJ0NnJ0n%NJ0Nj5
11254f0j0k5j0NJ5J5K5K0K5J5%NJ5K5K5J5j5o0n0l5NL0M0K0nj0NNj0J0L0J0J5j0j0j0j0nJ5
11251E5N%Nk5nj0nnnn%K0J5nj5l5k5k0j0J0N%K0K0NK5%k5j0nj0J0nNJ5M0L5K0j0k0k0j0J0
11248C5J5J0J0j5k0j0k5j5J0%j0J0K5J5J5%k5j0j0k5k5k5k0J5L0K0K5K0NJ5J5k0j5nl0j5k0
11246e0k0j0J0J0NJ5J0K5L0N%j5j0nJ0L5M0N%%nn%%J0j0k0k5k5k5k5NL5L5K0n%J5J5Nk5m0
11243B0m0j0K0L0L5L0J0Nn%J0j5l0l0l0l0j0J0j5J0K0K0K0K5NNJ5nk0j0m0j0nj0nj0%J5J5
11240a0%L0K5J5K0%l5j5j5j0Nnnk0k0j5j5n%n%%K0K5%NK5J0J0j0l0k0j5nK0NNNj5Nj0k0j0
11237h0J5L5K5J5j5%J0L5M0Nk0j0j0k5%nj0Nnk5j0nnK5K5%j0J0%%j0NJ0j0nJ0%N%%NN%K5K0
11234G0NNnNNnK0K0j0j0l5k5j5%nj0J0K5%k0j0J5J0j0k5nNNnk5k5nJ5K0K0K5J5J0J0%J0nn
11231F5J5J0%Nl0k0l5k0%%J0j0n%J5K0%k5k5j0Nj0NK0J5Nnk0k5nK0Nk5l0NL5M5K5J0nl0l0
11229c0k5k0j5%J5K5Nj5k5k0nJ0K0J5K5J0K0K0K5J0j0k0j5j5J0K5K0J0%j0k0k0l0k5j0J5N
11226d5NNJ5NJ5L0%j0j0k0nJ0NK0%k5k0k5k0j5n%j5NNJ0NNN%k0j5j0%K5K5K0K5K5J5nnJ5n
11223B0%J0j0j5j0j5j5j0J0J5j5l0j5j0NJ0NK0K0Nj5%J5J0%%j5j5m0m0k0%J5J0NJ0J0J5J0
11220g0J0K5K0M0K5Nj5j0J0J0Nj0%J5j0l5l5j5J5nk5nK0NNNNN%k0k0m5m0j5%NnK5N5N0K0j0
11218a0NNNJ0NNnk0k0nJ5M0L0K0nk5j5j5j5k0k5n%J0J0J0nJ5K0nnnj0%j0nnj0J0J0j0K0NN
11215@NNJ0J0J0J0n%J0J5K5K5Nj0k0j5j0%NNnj0k5k5l5m0k0%NJ5Nn%%nnnJ5J5J5nk0nJ0J5
11211c5K0K0J0nNNJ0j0j0%%j0%K0j0k5%K5K5j0l5l0%%K0J5%j0k5j5%NK5K5J0nk0nJ0J5J5N
11209B5N%J0nk0nj5j0j0k0%J5J5J5J5J5J5J5NJ0j0k0l5l0k5%%NNJ5K0J0j0j0Nj0k5k0%J0M0
11206a0L5J5j0j0k0nJ0J0J5J0j0k5k5nn%L0K5K5nl0j0nn%nNJ0nJ5%NNN%%J5j0j0J5J0j0nJ0
11203D5%N%%%Nj0%Nj0k0k0NJ5J0n%J0K0%k0m5n0j0L0L0L0j0j5j5NJ0NJ0NNJ0N%NnJ0J0K0j0
11200F5nj0NJ0j5k0m0l5k0nJ0NnJ0%nJ0J5J5nk0nJ5%NJ0N%J5L0J5Nj5Nj0k0J0K0K0K5J5nk5
11197G5j0j0l0l0l0K0N5O5L0%m0l5j5n%%J5j0n0l0j5j0%J5NJ0J0J0J0J5nJ5NN%j0k5m0m5l0
11194a15j0j0J0L0K0J5K0K5L5J0%nj0nnk5j0j0nnK0L0M0J0j0l5j5nJ5J5J5%j5k0l0j0%K0L0
11191EJ5K0K5J5N%k0k5nJ0J0Nj5n%j0nNj0nnn%NNNJ0K0K0nnj0n%j5nj0nj0j0N%%n%%%nn%n
11188b5j0NJ0j0%K0L5M0J5%j0k0l0k5nNj0k5j5j5J0J5J5J0j0%K5K0K0j0k0k0NM0L5%J0NNN
11185I0NNJ0%j5j5j0k0j0j5j0j5k0j0J5J0J0j0j0J0NNNNJ5nm0m5j5%nj5j5j0j0j5K5K5K0J5
11182f0J5k0j0NJ0N%J5K5%NJ5J5nNJ0nJ5J0n%%n%%nj5J0%j0%%k0J0%j0N%N%%J0J5j0j5j5J5
11179A0J5Nj5l0n5m0nK5K5%nnnj0j5k0nJ5K0J5K0%%%%j0J0%%%J0NJ0J5%NJ0%NJ0nnJ0Nnj5
11176el0k0k0J0NNJ0NNJ0%J0NNJ0%Nj0J0Nj0l0n5k0J5K5K0K5M5L0L0Nj5Nj0%nn%%k0nj0j0
11173B0nk0%Nj0nJ0%n%%%j5nnJ5K5L0J5j5k5k5j0%J5K0%j0J0nn%nNnl0j5l0j5J5K5M0J0j0
11170a5J0j5NK5K5K5K0J5J5K0Nnk0j5j5j5j0nk5j0j5k0n%NJ0%NNJ0%%%%%%%%%k5m5n0k5%K0
11167a15J0J0K0K5M0J5%%n%j0nnj0%J0K0nj5j0k0j0K0J5NK5K5J5K5K0nj0nn%J5j0J5J0%NN
11164A05k0j5j5k0n%j0%J5J0K5Nj0j0k5nj0J0Nj0k5l0k0l0%L0K5N%k0j5%J0K0K0K0nj5k5N
11162c0L0J0K5K0%j5%j5j5%k0nJ0nNN%j0j5Nj0nnj0%n%%n%J0j0%J5J0J0J5NJ0J0Nnj0J0Nj0
11158A0%%%%j0J0Nj0%%NJ0NJ0%J0J0%nj5nj0m0l5%K5K0J0K5J5nj0j0nj0j0j5nN%nJ0Nnk0k5
11155f5k0%L0M0L0K0Nj5j0j5k5j0L0L5J5j0m0l5%K0J5%k0j5%K5J5J0J5J0J5Nj0k5k0k0k5l0
11153g5l5k0NL0K0J5J5K0K5J5j0j0j0j0NNnJ0J0nJ0Nk5k0j5k0%J0J0J0K5L5L0K5N%%%j0nj5
11150E0nnk0j0j0j0%j0%K0K5K5J5%k0k0n%%%%nnj5%Nj5nnnNJ5j0nJ5NnnJ0J0nN%N%nnj0%n
11146a5j0%j0NNnJ0J0%nJ0%j0j5NJ5L0K0K5nj0nnl0j5k5k5NJ0NNNNJ0NNJ0K0%k0j5k0k0nj5
11143f5%K5M0J0nl0l0nJ0J0K5K5Nj5l5j5%%J5J5NK0K0nNJ0nj0%j5j5j5j0k5nj5k5nJ0M0L0
11141c0J5j0NNj0%NnN%%%Nn%%%%n%%J5K0%K0M0J0%%J0nl5n5k0NK0J5%l5k5j5Nn%nJ0J0J0J5
11137b0n%j5NK0K0K5K0J0K5K5J5k0j5k5nj5k0k5j0%J5N%J5%J5%nnNj5%nn%J5J5J0J5j5n5k5
11134c0l0%L5K0N%k0j0j0j0J0J0j0l0k0%L0N0L0%j5nnj0nj5j5j0j5j5j5j0j5nnNnj5J0M0M5
11132f0M5J5%%K0K0K5J0NJ0NJ0J0%J5Nj5j5l5nnk0j0k0l5l5j0K0L5K5J5M0M0M0J0J0Nj5m0
11129A15k5j0n%j0j0n%j5n%n%j0NNj0k0%J5J5J0nN%J5J5J0J5L0L0J5j0k5nnk5j5j5j5j0NN
11126E0%NNN%Nn%Nnn%n%nnj0Nj5%Nj5%J5J0NJ5NNJ0k0k0NN%j5j5nj0nk0%j0j0j0j0K5K5K5
11123A5L0nnnn%nj0NJ5L5K5K0j5j0nj5j0nk0nnJ0NnNN%NnJ0J5j0%J0J0%j5k0%J5K0nk0j0j0
11119C0%Nnn%nnNNNN%J5J0%k0nJ5J5%NnJ0j0j5J0J0J0j0nNNNNJ0j0l0l5n%N%NNNJ0%l0m5k0
11116e0NJ5K0%j5j5j5nk0j0NJ5K5J5J5nk0NNJ5%nJ0%%j0NJ0j0j0j5j0j0NK5K5J0j0nnnj5%
11113c5j0n%nJ0nj0J5%Nj0J0K0M0L0K5%%nj0nj0j0j0j5nJ5J0J5J5NK0J5Nj5l5m5j5nnn%K0
11110@K0Nk0l5nJ5L5L5K0%Nj0nnj0NNNNk0k5k0k0k0nJ5J5N%j0J0J5NNK0K5K5nnJ0nN%%%Nn
11107H5j0nNj5j5Nnj5j0j0j0j0j0j0j0j0J0K5J5J5J5K0J5J5j5Nn%nj0J0j5j0Nnnnnj0NNK0
11104D0J5J0J5J5J5J5nJ5K0j0m0l5k0NnJ0N%J0J0NJ0j0nnj0n%j5%J0j0nJ0%n%NJ0J5J5J5%
11101A10Nnm0m0j0K0J5K0j0j5j5j5Nnn%j5Nj0j0N%n%%j0J0K0K0K5J5%j0nj0%nnnn%nnnj0n
11098a0nK0K0L5J0%J5J0%j0k5l0j5nn%nn%n%NJ0J5L0L0K0J0j0Nj0k0j0l0l0j5J0K0J0j5j0
11095Ek0nNK0L5NNj5%NJ5J0Nnj5l5k5k5%J0nJ5L0L5K5K5L0%j0j0nJ0nn%j0l0l5k5J0N%NNN
11092C5j5j5Nnj0nnNK5K0Nj0l0nj0j0l5j5J5M0K5J0%k0j5j5%J5nJ5K5K0%nnJ5J0Nnj5N%j5
11089B5n%k0J0%K0J5J0L0L0J5j0l5l0nnNNJ0%j5j0k5j0J5J0J0K0n%n%%%%%j0k0%L0%j5j0%
11086B5K5Nj5m0l0j5J0NK0K0Nk0NK0K0nnj0nj0j0j0j0nJ0J0%K0K5K5Nj0k5j0%nNj0k0j5k5
11084e0j0J0J0K0%j5j5j5NJ5K0N%N%NJ0NN%%J5J5j0j0NL0J0J5nj5NK0nk5j5%J0nk0m0m5j0
11081g0NK0K5N%j5nj0nj0nj0nn%n%J5L0L5L5K5J0nJ0%nk5l0%NJ5L0J0k0k5l0j5k5j0NL5J5
11078eK0K5nk0j5n%j5J0NNJ0NJ0j5l5l0j5k0l0nJ5M0K5L0J5M5M5J0j5j5j0k0%nn%NK0%l0l5
11075a0k0j0NNJ0J5N%%j0Nn%n%k0j0j5j0K5M0M0K5J5n%J0NNNNN%N%k0l0k5k5j5J0nn%%j0N
11072a0nJ5J0%j0j0J0L0%j0j0%n%nnNj0j5N%j5%n%J0NNL0J5%j5nnj0nj0j0j0nj0nNk0j0K0
11068g0K5L0L5J5Nj0j0j5j5j5J0NJ0J0%J0NNL5K5J0nj0j0j0n%J5J5Nk5m5l0l5k0j0nK0K0K5
11066a0K5K0%k0j0nNL0J5J5J0J0j5j0k0j0NK0J0J0J0J0J0j0l0k0NNnJ0Nnj0J0NJ0j0n0m5k0
11063e0NK0K5J0j5j0%J5NNK0NJ5J0%%l0k5k0J0Nj5nnnn%J0J0%NNNJ0j0J0Nn%NJ0nn%NJ5J0
11060D5Nj5l5l5k0nJ0K5K5M0M0K5J0Nj5j5j5k5nJ0j0k5k0j0j0nj5nJ0%%K5M0L5K5J5j0k5l0
11057D0k5j0NK5J0J5j0NK0K5J5k5l0k5nj0j0j5l0k5%K0J0NK0%J0J0K5M5K5%k5j5N%N%NK5N
11054A15N%J0J0j5k5k5k5j5nj0NJ0NN%j0nnNL5L5K0J5%nl0j5K0K5Nnl0k5j0J5L0Nk0j5NNj5
11051G5j5k0k0k0nJ5N%j5N%j5k5j0nJ0J5J5L0J0j0NK5L0K5nnk0%NJ0%l0j5nnnk0l0%J5J5K0
11048C0J5%Nj0j0j5J5L5L0K0K0K0%NNnj5l0l0k0NJ5J5%Nj5j5nj5k5k5l5k0j0j0j5nNNNJ0N
11046f0L0K5J0J5J0K0Nj5j0j5j0k5k5l5j0NJ0NJ0J0J0J5J5%n%%%J0NNK0K0K0J5K0K0L5J0k0
11043A45k5k0k5k0j5k5j5NK5L5M0M0K5nl0m0l0k0nj5l0l0j0k0j0J5M0M0J0k0k0nJ5K0M0L5
11040I5K0j5k0n%%j0j0l5j0l0l0k0nJ0K0%j5j0%Nj0J0K5K5J0j0j5j5j5j5NJ5J5J0J5%k0k0
11038e5k5nJ0J0J0K0K0J5J5J5K5J0J0%j5k0j5j5j5k0k5l0k5J5K5J5K5K0J0j0nNJ5J0j0k0k0
11035c0j0NK0NNNJ0J0N%J5J0NJ0%%K0J5%j5j0NK0J5j5k5k0j0NK0K5J5j0l0k0NNj0J0Nnj5J0
11032E5K0J0j5l0k5j0J5J0%%nNJ0j0NN%%N%N%N%j0j0j0j0NK0J0J0N%l0k5k0J0K5K5j0nj5%
11029B0J5Nk0j5%%%Nn%%%nnj5%j5l0nJ5J0j0%%N%N%J0J0J0J0J0NJ0NJ5nj5k0k5%%%nnJ0J0
11026a5J0J0n%nJ5%k0k0nJ0NnnnnNj0j5J0J0NK0NJ0J0J0J0nk5k0%j0J0K5K5L0K0K0L5K0Nj0
11023A50j0k0j5NNk5m5n0k0nNnJ0NnN%NJ0NNK5K5nj5j0%nnk0%nj0j0j0%j5j0%j5%NN%J0NN
11020d5%J5J5L0L5J5nnNj5k0l5l0k0nJ0L0L0L5L0K5%%Nj0NJ0K5K5J0nj5j0j0j0nk0%%k0j0
11017F0%j0j0k0j0K0j0l5j0nnnnJ5L0L0J5j0l0l0j0J5L5M0J0nk5l0%NL0K0nj0NJ5K0Nk5k5
11014D0l5j5j5k0l0j0K5K0nj5k0NJ5K0K5K0K5K0J5K5J0j0j0j0nj0j0nj0k0%j0j0NL0J5J5K5
11012H0K0J0J0j5j5l5l5l0j0J0K0L0%j5j5j5NJ5Nk0j5n%j0j0j5%NK0L0M0L5J5J5K0J0%j5k5
11009I5l0l5l0l5k5NK0K0%NJ0%%NJ0%nJ0J0nnj0%j0j5NNj5l0j0J0M0M0L5K5N%NNnnN%nnnN
11006I0J0J0K0Nl0k5j5J0J0k0%j0j0k0k5k5j5nJ5J0N%NJ5j0NJ0J0nj5k5%J5Nnk5nJ0K5K0J5
11003C0NJ0K0J5%j0l0l5j0k5j0j5j0NJ5K5J0NnJ0L0Nk5l0%K5L5L5K0%J0J5J0j5k0l0j5%j0
11001D0j5J0j0j5j0k0nK0K0%%J0j0j5l0k5j0j0K0L5L0L0%%%J0NNNJ5%k5j5nnnnNNNNNNJ5n
10997F0nnj0K0J5Nj5nk0nj5j0k0j0j0j0%N0M5J0k5j0J0J0J0N%Nk0n5m5l0J5K5K0Nj5J5M0K0
10995D5NNJ0%k0k5k5j5j0NNj0N%%%NK5K5NNK5K0NNN%NnJ0N%j0j0j5n%j5k0%%%j5j0k5k0nJ5
10991b0J5nj0j0%Nj0N%j0k0NJ5%j0k0j5%K5J5N%NNJ5J5K0L5L0Nk0l0l5k0nNJ0NK0N%%%%%%
10988B5Nnnj0nJ5K0Nj5j5J5J0J5J0j0l0j5k0%%%%L0K5L5K0Nj5nnnNNK0%%j5l0j5%j5j0nnn
10985Ennnj0%K0M0K5K0J5k0l0k5nN%%K0K5K5K5K5Nj5j0l0nJ0J0j0k5m0m5l0%J0J5%NNNj5j0
10982b5J0K0J5nj0j0%n%%K0K0J5J5Nk5j5nj5k0k5j0L0K5L0L0K0Nj0j5nj0j5j0NNNK5Nj5l0
10980B5l0%J0NJ0j0n%J5M5L0%j0k0Nnj0nn%K0K0J0j0j0j0nnj0j0j0nj5j0n%j5j5%nj5Nnj0
10977g0NK0K0K5L0L0M5K0%k5l0j5nj0NNj0j0NK0K0J5%j0k5m0l5k5k0j0NJ5K5L0J5j5l0l0n
10974f5NNJ5K0J5K0%k0j0j0J0NnJ5J5J5J5K0%%Nnn%nnJ5L0J5L0J0k0%nnk5k0n5n5m0j0NK5
10971e5L5J5nj0J0%%Nj0j0J0J0J0K5Nk0nnk5l0j0NL0K5%k0j5NJ0NNNNNNK0K0J5K0K5J5K0K0
10968A65nk5j0k0l5j5l5k0nJ5K5L5L5nk5l0j0nk0%J0K0K5%%k0j5j0j5j5j5j5J0NnJ5K0n%J5
10965A5J5L0K0J5j5l0k5k5j5Nj5%NJ0J0J0%%%%%nJ0nl0k5l5j5NL0L0Nj5%%j5nnnj0%nnn%n
10962a00Nj0j5J0nnL0K5J0L5K0j0j0J5J0nnJ0K5K0J5K5%k0%nj0nj0j0J0NK0%k0j5%K0K5J0
10959H5j0l5l0j0NJ0J5J5K0J0k0l5l0l0j5J0%nJ5J5J5J5J5J5J0J0J5nk0k0j5J0L0M5Nk0%j0
10957G5j0NnnNNN%J5nJ0Nj0k5j5j5j0k5l0%K5K5K0K5Nj0l0l0k0%M0M0L5K0J0j0l0m0j5%K0
10954E0K0K0K0nk5k5%n%j5J0J0NNNNj0nnNNK0%NJ5J5Nj0k0nk0j0nj5j0j5j5NK5K5K0j0l0l0
10951Ek5nJ0J0J0J5J0J5K0J0J5J0%j5k5l0j5K5K5Nj0n%n%n%n%%j0k0l0n0nnn%%%J5NNJ0L0
10948b0K5J5%j0nnNj0j5NK0NK0J0j5j5j5j5j5%j5%J0N%J5NnnNNnJ0nJ0L0K0J5J0K5K5J0k5
10945A05m0j5m0l0k5l5k5J0K5NJ5Nk5k0%J0L0L5J5nnn%%J5NJ0J0NJ5N%J5K0%k0nk5j5nNj0
10942A0%Nj0%%J0K0J5J5%K0L0%nk0j0j0j5j0nk0nNNn%%J0j0k5k0k0k0j0nk5J0L0M5K0N%%%
10939E%j5k5j5j5%J5J0NJ0J0J0Nk0j5j0k0j5J0M0M0L0J5j0j0J0NJ0Nj0nJ5K0J5J5K5N%j5k5
10937A05N%%N%%k0l0l5m5k5j0nJ0N%J0K5J0J0K5J0nk5k0j5%j0j0nj0k0NK0NK0K0J5J5J5J5
10934F0K0%k0m0k0Nj0j0J0K0K0J0N%j0m0l5k0%n%%nnNN%Nj0nJ0J5K0K0K5J5nj0nj0k0k0k0
10931e5k0NJ0K0%j5j5J0J0J0J0NJ5L5J5K5L0nn%nj5k5l0j0nJ5J5nnj5k0j0J5J5K5J0NNNNN
10928F0%J5j0j0j5j5j5%L0M5L5J0j5j5NJ0J5%k5n0l5j0J5J5K0nk0nj0%k0j0nk5NJ0L0L0J5
10925E0j0nnj0nj0nnNJ0%K0nJ5J0%nnk0%%%J0n%%j0J0J5%j5k0n%j0N%j0%nk0k0%K0J0J5nk0
10922d0%nJ5J0%nJ0J0N%N%Nj0j5J0L5M5K0nJ5J0J5j5j0K0J0nk5l0j5l5j5l5l5nnK5K0NJ0K0
10919A0K5Nnj0%j5nnj5%NNN%J5nJ0NnNJ0j0%NnNJ0J5%J0L5J5%%%N%%nk5j5j0k5k5k5k5nJ5
10916b5%NK5K0K5%l5l0nJ0N%k0l5j5%J5J5NK5J0j0%%%%j0j0J0L0L0Nnnj5k5k0J0J0J5J5J0
10913C0K0J5J0J5nk0j0nj5j0j0j0J0K5L0Nj5k0nJ0n%j0k0j5%J5L5Nk0l5l5nK5K0%%K0J5%j0
10910B5j0k0nNj0j5j5j5NK0L5J5NNJ0Nn%nJ5J5j0j0j5nJ0K0n%%n%n%n%%n%nnnnK0Nj5j0j0
10907eJ0J0J5nnJ0J0%k0j5nNNNNnk0k0nNK0J0J5%j5l0m5k0NJ5K0K0J5J5J5j0j5j0j0J0J5J0
10904EJ5J0j0j0J0%Nj0J5j0m5l0j0%L0K5J0%k0nj0k0nk0nNK0J0J5NJ0nJ5L0L0%l0nJ0n%nn
10901A0%nj5NNj5%nj0N%NJ0nNJ0nJ0J0j0NNnJ0%%J5J5K0Nj0j0%k0l5k0%L0L0J0%j5Nnj5NK5
10898E0J5L0J5%j5j0j0%j0k5l5j5J0M5M0K0j0k0k0j5%nj0j0nj0j0nnNj5%nnnnnNj0%nn%%J5
10895e5J0J0%K0J0N%%Nj0j0j5k5nJ5K0J5K0nk0nj0k5nnk5NNj5J5L0M5N0K5%j0nj0j5k0nk5
10892b0k5nj0k0NK5K0J0NL0J5J0%k0j0j0j0j0k0nN%J5n%J5nJ0%j0%%j0%%nN%j0J5L0K5j0l0
10889a0NJ5J0NNNNNNJ0nJ0K0j0J0Nj5j0j5j5nk5k0nn%J0n%L0K0Nj0k5l0j0j0%J5L5L5L5J0
10886H0k0m0l5j0K0L0J0j5%%J5K0%nJ0J0j0k5l5l5k5%J0%J0J5K5L0J0%N%%%%%%nnnnj0nnj0
10883eJ0n%N%%N%NnN%%%J0nnJ0n%%%J0j0nJ0Nj0k5l0%M0M0K0Nk0m0l5k0%%K0M0M0K5nk5l5
10880A5l0nK5L0Nn%%j5Nj5%nj0nnj0nj5nK0J5J0K5%%J0%k0nj5j0J0J0J0J0nnNj0j5Nnj0J0
10877a0J0J0J0J5J5J5J5J5J5K0J0nj5j0j0j5j0j0nN%nNL5K0j0k5j0j0nj5j5j5j5j5nnj5%K0
10874b0L5K5K5j5l5l5j5k0nL0M5L5NnnnnJ0L0L0Nj0j0J0NJ0Nj0m0k5j0j5J0%%j0j0k0%J0J5
10871A5J5J5nk0%j5k5%nk0%n%nNJ5J5J0j0nNj0J0L5J5K0K0%K5J0nJ0n%j0l0%k5l0l0m5j0J5
10868f0J5J5K5J0%NN%nnnj0k5l5%N0N5K0nk5k5l0k5nL0J0J0J5NJ5J0J5N%J0NJ0J5%j0nnnn
10865F5nnj0nNJ0j0%Nj0J0%j0n%nn%nNN%Nk0l5m5j0nnnnJ5J5j0K5L0L5L5K5%j5j0j0NN%NJ0
10862F5K0K5J0j0l5l5n%k0j5NnJ0NNK5M0%k5o0m0k0J0NnJ0%k5k5%L0M5K0%J5J0J5J0J0nk0
10859D0j0j0nN%%J0n%NNj0nNK0L5K5L0J5nl5m5m0k0n%J0K5K0J0j0j5j0j5j0j0k0nJ5J5J0J5
10856B5n%%n%K5J0J0nNJ0nnJ0nNj0l0j0k5l0j0j5k0J5K5J0L0K0J5L0J0j5k5k0k5%K0K0%J5
10854D5J5K0%j5m0l0k5j5NNj5%%j0%%%n%n%j0%K0%nK5J0%K0%NJ5nJ0M0K0%k5k5l0l0k5%L0
10850c0K5NK0K5K0J5%j5%j0J0nj0NJ0j5l5n5m5k0k0NN%N%J0Nj0K0M5M0K5J5K0J5j0m5m0k5
10848d5j0%J0K0J5J5K5L5L0L0j0m0j5k5j5%k0nJ0%NJ0k5k5k0k5%J5K0%j0k5j5j5%L0J0J5N
10845d5nNNnNJ0nnNJ0j0NNnJ0K5L5M0J5nk5k5j5Nj0j5NJ0nnJ0J0nNNj5j0j5nJ0K5L0Nj5j0
10842C5l0%J0J5K0Nnk0nk0k5nnk0nK5L0nk5%L0L0J0j0%%j0j5nj5l5nk0k0J0J0%J5Nn%%NNj5
10839f5J5J5%J0J5J0J0J0J0nnj5%Nj5k0J0J5J5J5J5%k0j0j0nnJ0L5K5J0k5k5j5%J0K5J5NJ5
10836H0J5NNnl0n0l0J5L5J5j0NNNNJ0%%j5j5nk0nj0j5nNNnj0J0%nJ5J0Nj0j5j0NK5M5L0J0
10833I5J0%nn%%%k0k5j0nj5n%n%%n%NnNJ0%J5NNJ5%N%J0%%j0j5%n%J0j5j5l5n0nL0L0M0L0
10830F5N%J0Nj5nnj5j0j0j5nN%%J0j5j5J5K0J5NNJ5L0N0M5K5k0n0l5l5j0%j0j5nk5k0j0j0
10827c0J0Nj0j0%J5K5L0J0%j0j0j0j5%nnnk5j0NJ5L0L0K0%j0NJ5J5K0%%j0NNNNNNk0m0l0N
10824C0%j0j0j0K0L5K5L0%j5j5k0k5l5k0J5J5NK0J5j5j0J0NNNNJ0j5j0K5K5Nl0l0l0j0NNN
10821A0n%%%%j0J0L5M0K5N%%J0nj0J0Nj0%n%%j0j0j0j0nj0j0j0J0J0J0N%j0j0%NJ0N%j0l0
10818B5k0j5j5j5K0M5K0N%%%%nN%nJ0j0N%nJ0%%%nnl5j5k0%K0J0NK0K0K5J0k0k5k5k5k5k5
10815f0K0L0J5k0j0J0NK0K5%j5j0k5j0J5nJ0NNNJ0NK0K0L0J5j0nj0nj0k0j5j5%K0J5J0%J5
10813H0J5Nj0k5k0j5j0j5%k0j5%Nj5l0J0M5L0J0J0K0N%%Nnl5k0J0K5J5%j0k5%%Nnk5nl5nJ0
10810d0J0NK0K5K0L5J5%nj0NK5M0M0J5nk0j0k0k0nj0j5j0j5j5nnj0Nj0k0J0%j5nnj0%nj0N
10807b5j0%L0NK0J0J5J0J0%nj5Nj0nj5NJ5J5J0K0j5j0j5j5j0k0j5j5j5j5k0j0L0K0L0L0j0
10804A0N%%nJ0%N%N%N%J0J5%NNnJ5j0j5%k5j0j0k0j0K0K0K0K0j0j0j0nj5N%j0n%nnj0j0j0
10801d0j0K0K0L0J0n%nnj0Nj0%n%n%%n%nJ0J0%K0K0K5J0j5j0j0nJ0K5nk5j0%n%%nn%n%J0J5
10798C5%Nj0%K5K0K0Nj5k0nk0j5nK0J0N%J0K0%k0J0%j0j5Nj0nj0J0n%n%%%NNNJ0NNNnNj5j0
10795D5nj0j0j0j0%%%%%%%Nj5%%j5%J5K0M0J5j5l5k0nj0j5k0NNnj0%%%%J0NK5K5L0L0J0j0
10791F5j0j5nNJ5J5K0J5%nj5Nnnj0%%n%%%j0Nj0nj5j5nJ5J5K5N%Nnj5l5l0%K5K5%nk0k0nJ0
10788@K0J5%nn%J0N%N%%Nk0j5NK0M0K5J0%nk5l5k0%J0nj0k5j0NJ0J5j0j5j0NJ5L5L5J0j0%
10785G5%J0nNNl0k0k5k5%J5L0M0J0%nJ0J5n%J5J0J5j0k0j0n%J5%j5l0j0j5j0j5j5J0NnJ5J0
10782C5%NNNj0%%j0J0nnnj0nj0nj0j0nnk0j0nJ0K0J5J5%nNj0n%n%NNNNJ5%NJ0%%%%N%%NJ0
10779D0L0L5J5%j0n%j0j0%j5nnj5%j0j0j0j0%j5k5NJ5nk0k0j0NK5N5N0L0%nk5j5k5k0nK0J0
10776C0N%K0%J0J5K5K0K0k0m0k0k5j5K0%%NNnJ0j0k0j0j5j0j0k0nNN%J0J5n%J5J0%NJ0NNN
10773D5NJ0j0N%j0J0J0j5k0k5l5j5J5L0L5J0k0k0k0k0%J5NJ0n%%%j0J0%nK0M0M0J5nk5k5n
10770D0J0J0NJ0%K0J5%nnj0nnj0%j0j0j0j0j0k0nnk0j5k5k5k0k0K0M5M0nk0%K5N0J0j5j5k0
10767b0k0NJ5J5%k0k0j5k5nJ5L0L5M5K5j0j5j5j5j5j0k5nL0M5L5L0K5Nk5l5l0j5k5k5%N%%
10765c0J5J5j5j0nJ0%%N%nJ0L0J0%j0k0J5L5J5J0J0J5Nj0nj0nj0nnnj0J5NNnJ0J5%k0%J5J5
10762I5K5J5nj5k0k0j5k0k0k0k5k0NK0J5J0n%J0M0J5%%J0K0%J5J0j0j0%j5l0j0%Nk0k0k0j5
10759b5k0J0K0K5J0J0K5%J0K0K0Nnk5%K0K5nj5k0%%%%K5J0nk0l0k0k0J5K5K5n%j0j0NK5K0
10756A15J0%k5l0l5k0NJ5K5%k0k0k5%J5K5M0J5j0j5k5J0%j0j5j5j0%%nNn%Nn%NnNK5L5M5J5
10753A20j5j0%K5J5J0j0k0k0nk0nJ0K0K0J0%n%%j0%Nj5N%j0l0o0l5%L0K0nk0j5NK0M0L5J5
10751I5j0k5k5k5k5%J0%j0n%j0Nj0%J0%NNJ5nnJ0K5K0Nk0J0K0%J0%n%nj0Nnj0%k0k0nnk5j0
10747d5j0nJ0%%J0nnJ0L0L5NNj5j0k0%l0j5%J5J0k0j5NK0NK0J5Nk0j5NJ5%J0J5%K0NJ0Nj5
10744D0j0Nnnnn%J0J5nk5NJ5J5%%n%K0J0%j5k0nJ0J5Nj0j0N%%N%J0j0NNj0nj0nj0Nnnk0NM0
10741D0L5%k0j0j0j5j5j5j0j0nK5K0J5NNJ0Nj0j0NNJ5K0NNK0J5J0J0n%N%%%nK0%k0j5j5N%
10738A10j0j0k5j5j5l5l0j5N%%%%NNnJ0NNNJ0NJ0NN%j5nnnnnnj0K0J0%J0J0j0l0j0%K0K5K5
10735D0K5L5K0Nj5nnnj0%L5N5N0J0k5n5m0k0J0J0%k0k0k5j0%K0j0k0j5j0NK0J5J0%%n%%%n
10732D5%n%nnn%nnNNNJ0J5K5%j5j0nJ5J5%%%%k0j0k5j5%J5J0%%%Nnk0k5l0j5j0nJ0J0J0nn
10729e0J0%NN%K0J5%j0k0j5nj0%k0k0%J0L0L0K0%%Nnnj5k5%J5J0J5J0J0J0NJ0J5%J0NJ5NK0
10726A05Nj5j5nj5k5j5k5m0l5k0nJ0L0L5L5Nj5l0k0j5%J0J0NNJ0J5%%J5J0%nJ5J5nj5j5k0
10723b0j5j5k0nK5L0K0K0j0l5l5k5%K0K5K0N%%NK0L5K5J5j0k5j0k5k0j0NK5K5%NJ5J0N%%N
10720H0%N%NJ5%J0NJ5%j0k5j5%j0j0J0L0L0J5nk0k0n%%J0j0j0k5k0k0k0k0k0k0%J5nJ0L0L0
10718B5L5J5j5n0m5k5j0NnnK0L0L5J5J0nJ0%k0j5j5j5nJ0K5K5K5N%j5j0nj0j0nj5k0nN%NN
10715b0J5J5K0J0j0j0j5nJ5K0Nj5j5NJ5J5NNj0k5k5j0NJ0J5L5L5J0j0k5k0k0j5j5j5j5k0%
10712f0K0L5M0J5n%%Nj0J0J0nNNJ5K0Nk0k0%J0j0j5k5%J0NnnNK0J0%j5nN%%%n%%N%NNJ0J5
10709H5J5j0k5j0K0K5K5J0nk5j5l0j0j5j0j0J5K0J0j0k5k5j0J5K5L0Nk5k0k5J5J5K5J0nnj0
10706D0nJ0J0NNJ5J5K5J0nnnl0j0J0K5K5Nj0k0m0k5%J0J0NJ5j0k0j5NK5J5j0k0k0J5K5L0%
10704A05%nj5k0%Nnk0k5%NNNJ5NJ5Nj0k0l0nk0k0k0j0%K0K0%NJ0NNNN%NJ5%j5k5j5j0%NJ0
10700a5K0K0J0j5j5nj5%J5J0NJ0NK0%k0k5k5k0K0L0K5K5K0K5J0k0l0l0j5NJ0nk0k5j5%%j0
10698d0%J0K5M0K5Nj0j0j0j5j5j0NJ5J0J5J0Nj5k5k5%N%j0%J0J0nk0l0m0j5%j0j0K5J0K0K0
10695e0J0J0K0J0K0M0J0L5K5%NK5K0%l5l5k5j0j0k0j0Nj5Nnj5nj0J5L0K0J5Nj5nNj5N%j5j5
10692B5k0k5j0NJ5K0Nj5j5nK5N0J0j5l5l5nJ0NK0nk0j5j5NJ5L5L0J5nj0NNN%N%%Nnnnnj0k5
10689A0k5j0J0K5K0J5%k0j0j0nnj0n%K0NNK0NNK0J0%%J5L5J5k5k0j0J5J0j0nj0k5NJ5J0j5
10686G0m0k0%K0J5n%%nJ5nJ0NK0K0K0K0%j5nj0k5m0m5k5%J0NNK5K0J0K5Nj5j0%nj0nnNJ5J5
10683F5NNK0J0J0%k5%j5j5%j5j0j5j5k5j0j0k0k0nJ0J5J5J5J0K0J5J5K0J5L0J5NNJ5%k5k5
10681H5l0j5%N%Nj0k0j5j0K0M5L5K5nk5j5j5%%n%%n%%Nn%%j0k5j5j5j5k0k0nJ0J0J0J5J5J0
10678eK5NNJ0%J0J5nNNnj5j5nj0j5k0nJ0N%J0N0J5j0j0j5j0j5j5nk5k5%nJ0J5%NJ0nJ5NJ0
10675@NNJ0N%J5nj0nnnnj0%J5K5J5J5K0K0K5J0k5n0n0l0K5L0K5K0J5j0J0%nJ0Nnk0l0l0k0
10672EJ0L0J5K0Nk0Nnj0Nj0%J0NJ0J5J5%K0Nn%j0%nnj0%k0k0l5j0NNNNJ5J0J0NJ0j0j5l5l0
10669a0j0J5L5J0J5%k5k0%NK5%%j0NJ0J0J0J0J0J0NK0%NJ0nk5k5k5k0%J5NJ0%J0J0Nnj0j0
10666F5nj0nj5nL0K5L5K0J0n%%%k0j5%j5j0j0nJ0J0J0J0%l0k0n%J5%J0J0%J0NJ0J5nl0l5k0
10663C5J0K0J5j5l5n0m0k0j0%J5K0%j0j5NJ5K5N%%NNN%N%k0k0%K0K0J5K0j0k0k5j0J0J5K0
10660ENNJ0N%J5%NN%%%nJ5j5j0NJ0j0l0k5k0K0K5L0j0n%j5j5k0%J5%%J0nnJ5NNj5%J0K5J5
10657E5j0%J0NJ5j0k0j0J5%%j0j0j0j0j0j0j5nJ5J0NK5K5K5Nnj5k0l0j0NJ0NJ0%J5J0NNN%
10654G0J5J0J0j0l0%%%%%n%nn%nnnk5j0j5j5j5j5j0%J0nN%%nNK0K0nj5%K0NNNNJ0%NJ0NNn
10651C0nn%j0%Nj0j5l0nK0K0J5K0K0%%J0j0J0%%NNJ0K5%j5j5j5j0n%J0nk0j5%K5J5J0nk0%
10648D0J5NN%nJ5L0K0j0l0m5j5nk0nJ0J5J5J0nk0j5j0n0l0j5K5J5Nj0j5NK0M5M0L0nj5j5n
10645B0J0J0j0l0l5%nJ5M5L5J5%nL0K5J0J0K0%n%Nj0k5j5J0NJ5Nnl5l0k5l0l0%NnN%%J0nn
10642ennn%n%nj0nJ5K5J5%%J0nj5j5j0nj5j5%J0K0J0K0J5J5J0J5J5%k0j5j0%j0%nN%%NnN%
10639B0%N%%J0nN%NJ0NNj5l0l0j5%J0NNJ0NnJ0K0Nj5j5j0N%%j0j0%j5j0nnnNL5K0K0J5K5K5
10636H5J0k0k5k5k0nJ0NNNN%J0J5K0%j5k0k5k5k0NN%J0K0L0K5K5%nn%j5nnj5n0l0J0J0J0K0
10633A0J5K0J0K0K5J0nl5m0%L0J0K0L0J5j0k0k5j5%j5%J0J0J0J5j0k0j5j5nj0j0%nj0j0nn
10630b5j0nj0%j0j0%J0%J0J0NJ5J5%NJ5J5%j5k5k5j5N%%J0%NN%Nn%%j0NNnJ0K0J0J5Nnl0k5
10627c0k0Nnj0j0nj0n%L0J5J0J5K0J0K0%j5nj0j5%j0nK0J0J0K0J5J0K0Nnn%nj5Nj0j0J0n%
10624D0NnJ0%%j5j0%k0j0nk0%j5j5%k0j0j0k5NK5L5L0L5L0L0%l0n0m5l5j0nnK5O0L5J5nl5
10621b0k5l5j5J0K0L0L0L0L5J5nl0l0l5n0k0%J0J5Nj0J0Nj0K0L5L5K0Nj0nnNj5Nj5j0k5m0
10619g0nL0J5L5K0nJ0%%J0n%NJ0J0J0J0J0J5K0%j0j5j5j5nk0j5j0%K0%J5J0NJ0J0j0j5k5n
10616C5NK0K0%j5j5l0j5J0NJ5NnJ0J5j0k5k5m0j5N%J0Nj0J5J0%j0N%%n%%%%K0K0NNJ5K0%n
10613E0%j0nNj5j0%j0k0j5j5%J0j5l0j5J0L5M5K0J0J5J5J5K0K5J0k0m0l0k0k5Nnj0j0n%j0
10610d5j5J0nn%%nNNJ5NK0J5NK5Nj0j0j0j0%j5j0j0J0J0J0J0J0J0K0N%NnJ0j0NJ0j0nk5k5
10607enK0M0M0K0k0k5k5k5l0j5J0L5M0M0K5%k0m0m0k5nnnnJ0j5j0N%%nNM0J5k0k0%J5NNN%
10604A0NNNNJ0NNNNNnk5k0j0j0k5j5j0nK5K5%k5j0K0M0M0K0%k0k0nj0j5j5%Nj0l0K0nj5N%
10601d0%%%%nN%%%NNn%J0%K0K0Nk5nK5M0NNJ0NJ5J0NJ5%l0k5nj5j5j0k0nJ0j0NK0j5nJ0%J5
10598C0NNj0j5J0K0L5Nk0k5%NnJ0%n%%%%nNNJ0N%J0NNN%l0l0nnK0J0NNj0j0J0J0L0L5J5k5
10595A15k0k5k0%NJ0%j5m0k5k5J5L0K0K0J5j5N%nJ0n%%l0%j5k0%k0nK5M0M0K0nj5l0%%%N%
10592D0nJ0Nnj5k0j5j5%K0J0J0J0j0J0nj0J0n%%Nj5l0m5k0%K0L0K0K5K5nl5j5k0%Nj0J0%n
10589d0J0nNN%J0J5n%J0%%%n%%Nnj5j5k5nJ0J5K5J0%J5K5L5K5J0k5l0l5l5nnNNN%%k0j5j0
10586e5nj0k0%%K0J5NJ0J5K5%j5k0l0nJ5nJ5J0K5M0L5L0k0j0j5j5j0%j0%J0J5nk5m0k0NL0
10583a5J5j0j5l0nJ5%Nj0J0Nnj5%nj0nj0j0nj0j5j5j0K0J5J5K0K0J0J5K5K5J0J5K5NnJ0%j5
10580F0k5l5j5NJ0NJ5J0NJ0J0%nn%Nnj0NJ0J0J5J0k0j0j5k5%N%NnNNnnl0k0j0k5nK0L5K5J0
10577B0nj5j5%K0K0J0J0NJ0NJ0NJ5nj5j0nj5nj0j0j0j5j5j0J5K5K0K0NK5M0M5K0nm0m0l0k5
10574D5k0l5l0k0J0K5K5NK0J5nj5j5nJ0j0%%%%%%nj0nnNJ5%J5J0J0K0%l5l0m0k5k5J0M0L5
10572b0J5J5K0N%k0k0nnk0j0j0NL0K5J0j0j0nk0nnk0%J5K5K5K0j0nnj0J5L5K0J5Nk0nnj0j0
10569C5nj0j5j5j5j0k5%j5j0NK5J5J5K0J5K0K0%%%%%%Nnn%Nj0%%n%%%N%%N%%Nk0j0%Nk0j0
10565eNnnn%Nj0j0J0NJ0J0J0J0J0J5Nnnnnl5j5j0J5K5J5k0l5l0k0j5J0L5M0K5%nJ0%%J0K0
10562E5J0J5nj5j5j0j5Nj5N%j0n%j0K5K0j0m0n0j5J5K5NNj0nK5K0Nnnj0n%j5%nk0%j5j0J0
10560g5K0J5K0J0J0L0nk0j0k5j5J0j0N%%%J0nNJ5J0J0J5NJ0J0%j0n%J0J0J5%j5l5k5l0m0j0
10557i0J5K0L0J5Nj0j5J0K5K5J0j0l0l0j0J0L0L0K0J5K0J5Nk0j0n%n%%J5J5j0k0j0j0nk0j5
10554Ej0k0j0NNJ0NNJ0NNK0J5J0J5J0nj5k5l5l0%%NJ0J5NJ0J5J5Nnnnnj0k0k0j0NK0K5Nk0
10551A0j0NJ5J5Nj5j5nJ0%k0k0j5%K0K0J5NJ0L5M5J0k0k5j5nj5%Nnj5l5l0k0NJ0%NNJ5K0n
10548ej5j0J5L0L0K0%%nk0l0nJ5K5L5J5nnk0j0J0Nj5k0k0J5K0J5J0J5n%j5k0nJ0J0nk0nJ0
10545D5NJ0%J0J0J5Nl5l5m0k0nNJ0NJ0J0J0NJ0Nj5nnnnnnNJ0NJ0%NnJ0L0%l5l0l0j5nJ5%N
10542c5N%J0NJ0Nj0j0J0K5K5nj0NNj0j0NL0%j0j5NK5L0K0%%j0k5j0j5j5j5j5NK0K5J0%k0k0
10539B0%J5K5M0L0K0J0j5m5n0k5j5nnnnn%nnj0nnj5%nk0%K0%J0J5k0j0l0nJ0J0J5J0J0J5J0
10537b5J5n%j5NK5K5K5K5j0nnj0nj0j5%j0nj0nnj0nnn%%%K0L5L5K0%K0J0NJ5NJ5Nk0j0j5j5
10533H0k0nk0j5%J5J0NJ0N%J0K0NK0Nk5m0m5k5NN%J0NNNNN%N%J0nN%%NnNnNNnj5k0j5j5J5
10530EJ0J5J5NNnJ0L0K5%l0k0%NJ5j0%J0j5l5k0%K5%k0nj0l5k0J5K5K0%j0k0j5%J5K5J0nN
10527A5N%%%%%%N%K0M0M0K0k5m5l5l0j5Nk0%Nk0j5NK5K5K5L0Nj0j0Nj5l0k0k0J0J5%J5J0n
10524A0J5Nj0K0J0n%j5k0%j0j5j0j0J0j0%NNn%NJ5J0K5NK0J5J0J5j5k5k5j5NN%J5L0L0%k5
10521G0j0NL5J5%k0j0j0l5l5%K5%%%NNN%J0%NNN%J0N%j0k0k5nnK0K5nn%nnnnj0%%n%j0%nN
10518A0j0nnj5%nj0j5N%NJ0%J0N%J0j0k0nj5j5j0j5j0J0NnK0L0L5M5L0Nj0j5NNj5%nn%%n%
10515B0%j0NNJ0NJ0J5%NJ0nn%%nnnn%nn%j0%nnNJ0J5NNJ0nJ0%Nl0n5m5m0j0J5L0K5nk5l5k5
10512a25k0J0K5M0K0j0k0k0%J5J5J5nj0nJ5J5%J0%nJ5N%N%J0nN%NNj5J5L0J0J5K5j0j0%j0
10509E5nj0nj0Nj5j0%J0J5K5%nk0k5j0J0nnJ0j0J0%%NJ5J0J0J0J0J5%j0%nnj0nk0N%%n%J0
10506C5nj5J5K5K0L0K0nl5k5j0j0j0nj5Nk0k0Nj0k5j5j0J5J0J0J5J0J0J0J0J0J0J0J0n%j0
10503C5Nnnj0NNJ0J0%j5k5k0k0%L0J5K0NK5K0Nj0j5%j5k0nj0j0j5K5%%J5nJ0Nnnj0nnnnnJ0
10500EL0J5J5%k5%j5k5%j0k0j0j0k5NK0K5K0L0M5K0j0m5m5l0k5nNj5j0NJ0K0J5J5K5J0K0K0
10497E0%j5j5%K0K0J5K0%j5Nj0j5Nnj0j5l5k0k0j5K0%NK5K5J5j5k0nK5M0L5K0j0k0%K5J5N
10494A30j0j0k5nnj5k0n%%j0NJ0j5nJ0J5L5L5K0k5k0j0k5k0Nj0j5K0K5J0K0nk0%j5j0j5j0
10492A5j5N%J5nnJ0J0j0J0j0N%%%nNJ5L0L0J5j5l5j5k0m0j0l5j0J0L0L5J5j0nj0j0j0j0j0
10489d0n%L0K5NJ0K5J5J0%j5j5%k0n%k0%Nj0J0NnnJ0Nj0J0nk5k5j5l0k0K0L5M5Nk5j0j0J0
10486c5NJ0J0%J0J5%J5L0K0J0nnk0NNK0L0Nj0j0j5nnJ0J5nj5j0J5J5Nj0l0k5j0j5j0j0k0n
10483b5J5K0Nn%Nj0nnnj0%nnJ0J5J0K0J0J0K5%j0k0k5j5J0J0J0J0J5J0%J0%l0k5nk0j5k0J0
10481c0K0nk0k0NL0M0M5K0Nj5j0J0K5K5Nj5m5l5k5nnj0%J0L0L5N%j0%j0m5l0J5J0Nj5j0NJ5
10478@J0nk0k5j0j0%J5K0J0J5NnN%K0M0M0J5nl0k0J5J0j0j5k5k0nnNj0j0j0j0N%nJ0NnJ0n
10475a0k0k5k0k0nK0L5L0Nnnk5j0k0nK0J0nnK0L0M0M5K5K5M5M0J5j5m5m5k5j0l0k5j0k0%J5
10472A5K5J5N%J0K5J5K0nk5k0%J0Nj0j0j5k5j5%J0%k0nj0%J0J0%%J0J0nNNNNNNN%NN%J0%N
10469I0%NJ0nj5l0j5%j0j0NNNNNNNNNJ5J0J0j0k5k0j0j5k0j5j5j0NnnN%N%K0J5Nk5k5k0m0
10466a05k0K0K0J0K5J0%J0NNJ0J5%J5L5L0J0j0l0m0j0L0K0j0NnK0K0%j5j0k0j0n%n%k0j0k0
10463c0j5NK5J0J5J0J0J0J0NJ0NNJ5nk5j5l5k0%J0%N%J5J0L0%j0%K0K0Nnk5j5j0j0nj0nj5
10460e%j0n%%nJ0K5L0nl5j0J5n%K0L0L0J5j0j0j0j0j0J5%%j0l0k0k0j0k5k5nnn%nJ5L5L0K0
10457@Nk0j5%j0j0nj0j5j5l0nJ5M5L0K5J0J0J0J0J0J0J5NnnK5J0%l5l0j5N%NN%N%Nnn%j0l0
10454a5j5J0NNK5K5%j0j0j5j0nj0nnk0k0%J0J5J5J0K0M5L5J0k0nj0j0j5j0NL0K0%j0j0Nnn
10452E0%j0nN%n%%n%J0%NNk5nJ0J0K5%l5l5j0%j5%%J5K5nNK0J0J0J5K0K0K0NN%Nk5l0k5k5
10448C5%NnNJ5%%J0j0l0k0k0k0j5k0j0NJ5K0N%K0J0J0nn%j0k0j5j5k0J5J0%K0%K0K0%%K5J5
10446D0Nn%nnj0%Nj0nJ0NnN%J0nn%nnj5N%j5%n%n%%j0N%NNNNNNNnN%n%%%nJ0%j5J5J0j0%%
10442A0j0l0k0j0%J0J0NK0%K0Nnnnnnj0nnK0K5K5K0J0NJ0J5%J5J5Nj5j0j5j0j0J0%%j5k0k5
10439B0j0%J5J0J0j0nj0nnj0nnnJ0J5n%j5k5N%j5%nJ5L0L0J5J0J5nk5m5j0J5K5%k0nnj0%%
10436b0nnK0J0%J0J0%J5Nn%%Nn%%nj0nj0nj0k0NJ5J0nk0n%%K0J0%nJ5K5K0J0k0j5k0%J5J0
10433C5j0k5j0K0J5J0nk5j0K5L5J5%n%NJ0NNnk0j0j0j5j5j5j5j5k5k0j5nK5NN%NJ0%NNNNN
10430b0J0J0N%J5J0NJ5%%J5NJ5%nN%j5l0j5nj0j0nnj0NnK0L5L0J0j0k5j0j0nj0j0N%nN%%N
10426En%%%%J0NNj0k0j0J5J5J5nnj0N%NNj5j5NK5J0nj0j0%%%%J0K0K5N%k5j0j0%%J0nN%nJ0
10423C5K0J0J0J5j5j0j5j0j0j0j0j0j0k5k5J5J5J5j5j5NN%N%%%%j0N%%J0K5L0J0k0l0l5j5
10420f0j0J0K5K5L0K0NJ0j0j0NJ0j5j5j0J0L0L0%k5l0j5j5%nnJ0J0J5nNN%%n%%%n%j0l0l5
10417f0nK0K5L0L0K0L0K5L0Nj0j0NNNk5k5nnnnk0l0j0J5M0J5NNnn%j0j0%nnj5NNj0l0j0%K0
10414B0NnNNK5J0Nj0j0NNj0k5j0NJ0J5J5NJ5J5J5NK0K0J0j0k0k5k5l0k0%K0J0NJ0J0K0%j0
10412A00k5j0j5l5l5j5J0J5L0K0K0Nj0n%Nj0%%nN%nJ0J5J0J5nk0k5n%nnNj5j0nJ0K0%j5k0
10409enj0%J5NNnJ5M0K0Nk0k5j0J0J0J0nj5j5nnnnNJ0j0k5j0N%%j5NNj5J0J0J5NJ0J0NJ0J0
10406D0j0nNNnj0J0J0J0J5%K0%J5J0N%j0l5k5j5j0J5K5N%j5k0j5k0k0k0k0NM0K0Nj5j5%%j0
10403c5j5j0%nj0J5K5L0J0nj0nj0NJ5K5nnnJ0L0K0%nk0%N%%nk5j5j5NK0J5J0J0j0nNJ0j5N
10400C5%%%nNJ5J5%k0k0k0%J5j0j0j5j0nj0j5%L5M0K5%j0J5L5K0k0m0m0k5j0NJ0L5L5K5Nk5
10397F0j0J5%n%n%j0k0k0j5k0%J5J5%nk0j0j5k5l0%%J5K5K5J5M0L5L0j0k0l0k5k5j0J0n%J5
10394b0J5J0J5J0J0J0J0K5J0nm0k5k5k5l0k0%J5J0J0j0%%Nj0Nnj0k0%K5NNK0Nj0k5j0j5%j5
10391a00nj0nnnnNL0K5J0J0K0K0K0N%NNJ0nNNNNNJ0j5j5NK5K5Nk0l0nN%nK0J5nj5j5n%L0L0
10388I0K0J0nj0j0m0m0k5n%K0K0%j5k0nJ0%NJ5J5nk0j0nj0nj5J5M0K0Nk0j0%K0K5J0L0Nj0
10385I0%%%%Nnl5l0j5%NNNNnk5k0j0nnK0L0K0%j5j5nJ0%%%Nj0J0K0J5nk0j0k0k0nL0L0%%J0
10382C5K5K5Nj0j0j0j5nj5k5nJ5J5K0J5NK5K0Nj0j5j0j5j5nj5j0J0K5J0J5J0nNNk0k5k5k5
10379@j0Nj0NJ5L5M0J0k5%J5NNj0l0o5o0m5l0NM0N0M5M5L0NL0K0j0nk0%J5%NJ0j5l0j5k5l0
10377@j0l5j5K0L5K5K5Nn%%%%%%NNj0J5N%%Nj5nJ5l5j0%j0j0j0nj0j0j0j0%j0NK5L5%j5%K5
10374A0M5K5NNk0j0k0j5k0%J5NNJ0NNJ0%j5j5%nj0j5%J0J0J5NJ0J0%J0J5k0nNnj0%nN%J5%
10371F5k5k5k5k0NL0K5J5j0j0nk0k0k5k5j5J5K5K5K5J5L0K5J0k0k5k0l0j0Nj0Nn%j0NNnnJ0
10368b5%%J0nnJ0n%%%Nnk0k0j5j5J0J0J0NL0K5K5K5Nk0j5NL0L0J0l5k5%j5j5j5%Nj0j5J0L0
10365A0N0N5L0Nj0j5l0k0j5k0j5j5j5j5j5k5nN%%NnJ0J0nnN%%%%nNNJ0NJ0NJ0NNNnn%K0J0
10362C5j5j5nJ0j0NK0Nnk0j0Nn%K0Nj0k0j5J5Nj0Nnn%j0j5j5j0j5j5j5j0J0L0J5J5K0J5K0
10359@K0n%Nj0j0%K0K5K5J5Nj5j5j0k5j0J0J0J0J0Nj5j0%K5L0nl0k0NJ5J0J5j5l0n5k5K0J0
10356a5k0l0m0k0%J5K5K5J5J5J0NK0L0K5NnNNJ5%k0k5k5k5J0L5L0NNj0j0nnn%nj0%J0j5j5
10353Ej5NK0J0J0%k5l0j0J0J0k5k5%J0NNNN%J0J5%NJ0J5Nj5%K0K0J0%J0NK5L0J0j5l0j5%N
10350I0j0j5j0j5NK0J5%j0k0nK0K5%nk0j0k5m0j0N%NNK0K0%j5%%%%%n%%n%n%%K0K0NJ0K0K5
10347A05J0nk5l5m5j5%Nj5%J5NNNNJ0%k5k5k5k0NK0J0J0J5J0J5J5%N%N%%%%K0Nk0k0nk0l0
10344c0%L0O0M5M0J0j5l0l0m0j5NK5M0K5J5%k5k5j0j0%%J0J0Nnk5l0j5%J0N%k0j5%j0j0nj0
10341d0J0L5K0K0NNNNJ0K0K0Nj0m5m5j5K0L0M0J0k0l5k5%K0M0K0j0l0n%N%j5nj0J0NJ0Nnk5
10338C5j5j0NK0K0%j5m0l0k0NL5J5K0K5NJ0J5J0nj5k5k0NK5J5%j0l5l5k0j0J5J5K5J0J0Nj5
10336B5j0j0j5j0J0K5K5J5nk5k5j0%j0nnnNj5nNn%K0N0M5M0K0%j0l0k5k0nJ0J0J0J5J0j5j0
10333F5j5nj0NJ5L0L0J0nnk0l5k0nJ0J0j0k5j5j5j5j5J0K0K5NJ0n%%j0k5k5j0J0J0NJ0J0j0
10330a0j5J0K5K0L5J5NNN%%k0nj0j5j0k0nNK5J0J5Nj0j0Nnnn%J0K0J5J5%k5j0n%J0NJ0j0l0
10327D5k0j5j0J0j0NJ0j0%Nj0Nn%n%%%nJ5%NJ0NnJ5K0K5L0J5j5l0k0k0%%J0j0N%N%j5n%k0
10324A0j0nj0j0%j0nnnn%nn%j0%J5L0L5J5n%j5%Nj5%nj0j0j5j0%j5j5%J0K0J5K0J5J5K5J0
10321D0%%n%nn%nj5l0k0j5%J5NJ0J0NK5nNK0NNJ5j0J5nnJ5%%%j0%%k0NNj5n%n%n%nnN%NN%
10318B0%NNJ0J0J5Nnk5j0k5NNj0J0%%N%j0j5k0nK0J5J5K0Nn%%N%j0J5%NJ0%%J0J0%j5j0j5
10314D5j5nk5k0nK5L0K5K0J5%m0m0k0J0nnj5nL0N0M0J0j0k5l0l5m0l0j5Nj5%K5K0K5K5J5%
10312A5J0J0j0nNL5K5L5K0nl0m0k0%J0NJ5%k0k5k5NK5M0J5nk0l5k5j0N%j0j0j0j0%J0K0K5
10309A5NJ0J5J5J0J5J0%j0j0J0J0j0k0j0j5l5n0k0nNJ5J5J0J0J0L0%k5m0k0%J5J5L5K0K5K5
10306G5K0K0%j5k5k0k0nj0j0%J0K5Nj0j0NK5M0M0L0%nk5l0l0j5j0j5j5%K5K5J0k0l0j0J0N
10304D0nk5k5l0j5%N%J0J5J0K5J0NNK0K0%j0l5l5l5k5j0NNK5L0L0K5K0L0J5Nj0k0l5j0%j0
10301B0l0j5NJ0J0k0%%NL5K0NnnJ5J0K5nj5k5m5l5l0j0%NK5L5K5j5k0nK0K0j0%J5J5J5K0j5
10298E0j5k0NJ5%j5j5%J5J0J5J0J0J5J0J5%n%%Nnj5J0Nj0n%k0m0m5k0J0NJ0J0NJ0J5%k5k5
10295b5l5j0%%NNj0j0nj0J0J0k0j5nJ0K5K0M0K0Nn%J5NNNN%J0j0l0l0n%J5K0NnJ0K0K5Nj0
10292E5k5k5nJ0K5J0j5k5l0j5NJ0j0k0k0NN%%J5NJ0K0K5Nj0j0Nnnj5k0NJ0nk0NNJ0j0j5J0
10290e0J5J0J0J5J5NNK0J0J0k0k0nK5L0L0K5Nnl0k5l5k5j0nN%N%NnJ0j0k5j5j0%K5J5J0J5
10287B5J5J0J5J5NJ5J0nk5k0j0j5k0j5j5j0K0J0nJ0NNJ0NJ5J5Nj0j0j5j5NL5M5L5N%%%nk5
10284A15j5j5nk0j0j5nN%%%Nj0J0J5K5L5J0%j5k0l5k5J5L0J5%k0k0k0l0%J5J5K0J0j0j0j5
10281B5N%j0j5j5j0J0K5J0J0j5j0k0k0j5%J5J0NJ5%J0J0NJ0NJ0J5%J0%j0k0k0j5J0J0K0Nn
10279E0nnnnj0nnJ0J0NJ0K0J5J5j5l5k5j5j5nK5L0K0K0J5%k0k0j5k5k0%L5K0J0nj5k0nK0M0
10276G5K0j0k0nj0NJ0%NnNK0J0j0k5%%K0nnj0%%n%%n%n%J0NNJ0J5NJ5Nj5l0k5j5%N%NJ0%j5
10272D0l5j5j5n%NN%NJ5%%J0K0K0L0J0j0k0l0l0l5k5%%J0J0J5J0N%j0j5k0j5NJ0K0J0J0K0
10270EK5J0J5K0J0%%J5L0J5nnl0l0k5k5%%j0NJ0nnJ0%%J0%k0%%k0nj0nn%L0K5NK5NJ5K0NN
10267A10N%NNNNnn%nNNj0nl0k5j0J0nk5k5nj0j0J5K5K0NnnJ0nj5j0NJ0nl0k0%Nk0j0j0nj0
10263g5%%n%Nj0j0J0M0N5M0J0%%j5j5j0j0nj0nj0j0j0NNK0K0L5K0%%nJ0N%NNJ0nk5l5m0nK5
10260A0K5j0l0j0nj0nj0j5nnk0NnnJ0L0L0J5nj5nj5k5k5nJ0L0N0N0L0%nj0%nk5j5j0j5j5j5
10257e0j0%n%nn%%j0nn%j0l0j5nJ5J0NJ5J0nK5M5O5M0J5j5j0J0J5J0J0j0l0k5j5j5nNL0L0
10255G0K0%%j0j0Nk0m0m0k5%K5M5L0L0K0j5k5k0NNj5l0l0l5j0NNNnJ5J5nJ0J0j5k5k0j0j0
10252i5J0J5L5L5J5J0j0nn%j5nj0%j5J0K5J5K0K5L5J5j0k0l5j0NJ5L0L0J5K5Nnk5n5o5n5j0
10249f0NK5K0J5K0K0K0J5NNk5j5j5%Nj5l0l5j5J0J0NJ0J0Nn%%%%j0NL5K0J0n%K5K5Nnnj0n
10246G5%j0j0Nj0j0Nj5j5%nj0NJ0k5k0l0j0NN%J0NNJ0J0J5Nk0nNK0J0j5nNnj5j5nL5M5L0M0
10243A05Nk0nj0%j0%j5j0k5k0j5%K5M0M0K5J0J5K0%k0nj0k0k0j5%J5j0k0k5k5nK0J5J0j0%
10241C0%J5K0J0J5%k0j5n%n%%n%%nNnj0J0n%n%j0k5k0nNK0J0J5K0J5J5K0K0K0K0K0n%Nj0J0
10237A65J0Nj0m0k5%Nj0k5j5j5J0K0K5Nj0m0n0j0NJ0J5J0J0J0%J0Nk5n5l5%K5K0K5L0J0%J0
10235G5%j0l0j0j0nnn%j0j0%J5K0K5J5k0k0l5l0k0J0L0K0J0J0%J5K5K0J0nj5nj0j5J0K0NJ5
10232H0nk0k0j0j0j0j0j0j0nj0n%J5K0L5K0nk0l0k0%%K0L5L5K5%nj0%j5j0j0%k0nNn%J0M0
10229F0L5J0N%N%j5j0J0J5%%%%%%%Nj0j0j0j0j5%j0j0nj0j5%j0j0%j5j5j5k0j0NJ5J5N%%n
10226d5%%%Nj0j0l5k0J0L0K5K0L5M5K0J5nj5j0nNJ0J5J5J5j5j0j5j0j0k0k0nj0N%%%J5J5%
10223C0%J0j0j0j0J5L5L0K0nk0l0j5j5k0j0NJ5J5J0j5%nj0K0K0K5J5Nnk5l5l0k0j0%%J0NN
10221a0J0%J0J0nNNnJ0nN%%NnNN%nN%nj0%nnn%J5K0L5M0L0Nk0j5k0k0k5j5j0nJ0J0J0nnl0
10217A5l0j5NJ0K0K0K0K0nj0nj0j0Nj0%%j0n%N%NNnJ0%%K0N%K0K5J0%Nj0k0l5m0k0nJ0J5%
10214ENJ0nNNNN%J5J5%%J0NN%j0l0k0J0L0J5%k0j0nnnnj0k5j0j5J5K5J0j0j0J0K5J0Nj0j0
10211C0NJ0K0K0N%%j0k0k5j0NK0K5K0J5%j0k0m0j5%%Nnn%J0J0J5Nk0k0k5j5%n%%J0J5J5J5
10208C0%%J0nJ5M0M5J5J0NJ0N%j5l5l0k0j5j5%nk0l0m5k0K0M0K0%n%%j0j0nj0nj0Nj5k5l5
10206a15j5J0J0NJ0J0K0J0K5J0J5K0J5J5j0k5k5j0J0NJ0J0%j5l5l0k0NK5J5NJ0NJ0NJ0NJ5
10203B0%nJ0n%%%%%%%Nn%J0nj0j0j5nj0j0j5nK5NJ0K5K5K0J0N%Nk0k5l5k0nJ0L0M5L5Nk0k0
10200E5j0j0%%j5j0nK0NNJ5J0nk5nJ0%%k0j5j5k0J5J0%K0L5L0J0l0k5k5j0J0J0J0J0L0J5j5
10197F5j5k5nnnnJ0J0J0J0J5K5L5L5%j0l5l5j0nj0j0j0J0J0nJ0J0K0Nj5j0j5j5nnj5NK5K0
10194F0J0L0L0N%k0j5j0k5l0nNJ0J0%j5j0j0k0k0%K0K0J5K0J5J0nk0k5l0%K0J5j0nnnnn%n
10191en%nnNj0%%NK0K0J0k0J0J5L0J0%nk5l0nJ5Nnnj0nnn%nn%%nNK0K0Nj5l5l0j0J0L0J0L0
10188B0M0J5%k0k0k0%J5J0k0l5l5J0K0J0J5n%%%J5J5j5j0%NNN%N%NJ0J0NJ0J0NJ0J0nnNj0
10185H5nnNj0nNNj0NNj0l0j5K5N5M5J0k0l5l0j5N%j5j5%j0j0%J0NNNNNN%NN%J0K5%k5j5k0
10182C5k5k0k0k5k5j0nK5L5M0M0L5J5Nnj0j5n%k0nj0j0J0%nJ5J5K0%nj5j5j0NK5NJ5%NJ5j0
10179I0l5m5k0nJ0K0K0J0j5j0Nk5k0%NK5J0J0K0J0nj0Nj5l5l5j5%NJ5L0%%N%%K5K0K0K0K0
10176A10%j5k0l0k0k5k5NL0L0J0%%%%Nn%%%%j0J0K5K0nk5l5NJ5Nj0nj0n%%N%%N%%%%%nJ0j0
10173C0%%J0NNNN%j0J5L0K5J0j0j5j0nj5k0k0j0J0nnj5k0nNL0L5L0J5N%k0k5l0k0%N%%Nnj0
10170Ej5k5k5%J5K5K0%J0J5J0nnJ0K0K5Nj0j0j0j5j5j0J0J5J0nNL0K0J0j0nj0j5l5j5%K5K0
10167F5%j5j5j0k0k0nk0j0J0K0K5Nnj0j5nnJ0J0%j0%nnk0j0j0J5N%nJ0L0K0nj0nJ5L0L0K5
10164H5J5J5Nj0j0nJ0N%j5j0j5j0j5j5nN%%NNJ5%k0k5l0j5K5K0J0J0K5J5%k0j5j5j5j5NK0
10162A5J5Nnnj0nnn%j0j0%J0K5K5J0nnnnnnj0nj0nNNNN%J0J0nNj0nnNj5%nJ0J5J5J0J5NJ0
10158G5J0Nj0k5k5nnk0k0l0k5j0%J0K5L0L0J5j0k0k0%J0J0NJ5K0J5J5%k0j0j0k5nnk5j5j0
10156f0%K5J5%j0nN%N%NJ0J5nJ0NJ5%nj0Nj5j5NM5L5%k5j5j0j0j5j0j0%NnJ0J0nnJ0nj5j0
10153c0nj5%j5%K0M5L0L5J0nNNj0j5j5k0k0k5nj0j5j5%K0K0J0K0M0J5J0j5j0%NNNl0k5j0N
10150eJ0nk5l0j0%NL0K5L0L0K5K0N%k0l0j5k5k5j0J0L0K5K0K0J0%k5k5l5k0j0J0%%nJ5NNN
10147A5NJ0%nnn%j5%Nj5J0NK0%NJ5NJ0%%N%nN%%nn%j0j5Nj0nj5j5k0j0NK0K0NJ5nNN%J0N%
10144D5%%j0NNj5%%j0j0%j5j5%j0j0nj0nj0%j5j5%%J5NN%J0J0nK5K5L0J5j5NNj5j5J0K5K5
10141F0%%J0J5nnnk0j5j5j0NJ0NNj0nK0J0%k5k5nJ0J5nk0k5j5K0J5J0J5%nJ5N%j5l5nj0nj0
10138e0NJ0NJ0J0%j0J5K5K0j5l0%N%Nnk0nj5j0j0j0nJ0K5K0K0%j5j5%K5M0L0K5J0nN%k0j5
10135F5j5k5k5j5k0j5%K5K0J0J5K0J0J5j5k0k0j5NJ5J5NJ0%%J0J0nN%j0l0k5j5NJ0J5NJ5K5
10132F0K0J0j5l5l0k5nJ0nJ0NnJ0nk0j0k0j0%J5K0Nj0k0j0j0J0K0J5J5%nJ0j0nN%nN%NNnJ0
10129@J0j0j0j0j0j0j0M0K0J0%%J0nj0J0Nj0nn%j5j5%%j5J0J0nJ5J5%%K0NK5K5Nk0l5l5k5
10126b5%J0%NJ0%nJ0J5%J0NJ0N%J5K0J0K5J0k5l5l5k0nK0J0NJ5NJ0Nnnn%nj0nnj0j0k0nnk0
10123c0j0j0j0k5k0j5NJ5L0M0L5nl0l0l5k5NK5L0J0K5K5Nj0j5NJ0nNNN%NNNJ5J0J0j5k0k0
10120@k0j0Nn%n%nnJ0NNNNNJ0NJ5J5J0K0Nnk0l0n%n%k5nn%%j5k5l5l0%K0M0L5L0J0N%nn%%
10117eNj0J0%%%NNj0%K5K5J5j0nNJ5J0J5K5K5J0j0k0j5j5k0k0j5j0l0%nj0Nj0%nnNNNNk0n
10114c5J0K0M0J0J0j0%K0J5K0NJ0nJ0%j5k5l5k0nNK0%Nnj5n%%%j0N%nj0j0J0K5Nn%%nk5k5
10111b5%K5L0J5j0j5j5%nj0j0j5j0j5j0j5j5NK0K0J0J0M0M0J5n%n%j0j5j0j0j0j5j5nNJ0J0
10108a5N%%NK5L5L0J5nj0k5l0j5n%nK5L0Nj0nn%nnJ0k0j0Nnn%j0nn%n%J5J0NJ5%J0J0nj5n
10105B5j0j0nj0nNK5J5J5J5J0NK5L0L0J0j0nk0l0m5j5%J0K0K5N%k0j0j0nj0j0j0j5j0N%NN
10102B0%N%%K5%j5j5l0l0l0k0NK5J0J5L0L0J5j0nnnj0%j5j0nnj5j5%j0j0nj0K0N0L5L5J5N
10099F5nJ5K5K0L0K0%j5k5m0n0l0k0j5n%n%nJ5J0%NJ0NN%%%n%nJ0j0j0j0j5nJ5K0J5J5K5N
10096E5nk0k0%NK0J0j5nJ0n%n%J0j0k5l0j0j0j5%nK0K0NJ0J5J0J0J5%j5k5l0j0J0J0nNK0L5
10093C0M0J5J0%j5%%j5%j0j5%j0%Nj0n%%nNK0J0J0%%k5l5j0J5%N%%J0%k0j0K0J5n%%%%N%%
10090B5NNNNk0nK0M5M0K5%k5j0%nj0j0nk0%J5J5L0J0j0j0j0j0k0j0j5j5j5j5l0nJ0J0J0J0
10087A0j5NK0K0Nj0nnj5k0J0J0%j0k0J0L0J5k5k0%L0K0J0J0nl0k5j0%Nj5k0k0nK5J5K0K0K0
10084C5K0%k0k0NJ5Nj0%NNNj0nnJ5J0J5j0k0nNJ0nj0Nn%NNj0j0J5J5nk0k5j0J0J0%j0k0NJ5
10081@J0J0l0n5n5m0j5j0J0L5L0L0J0NK5L5L5J5%nn%j5nnnj0nnj0n%%%%j0N%%J5J0J5J5NN
10078C0NK5K0nj0k0j0j0nJ5Nj0j0NNj0n%J0J0J5J0j5NK5J5N%J5J5J0j5l5k5j0nj0j0J0Nnl5
10075@k5nJ5J0NNj5j0%n%%j0J0Nj0n%J5L5J5nJ0NJ5%nnk0j5NJ5K5J0j5j0j0NJ0J0J0nN%j0
10072E5l5l0j5J0K0J5J0%k5k0nJ5J5J5J5K0NK0Nj0l5k0k5%J0J0%NK5Nnk0NK5J0nj0NNK5K0
10070A10j5l0l0n0l5j0nJ5J0NJ5nnJ0K0%Nj0nk0%K5L5J0k0k5j0Nj0NJ5L0K5J5Nj0n%j0nNj5
10067C5%%J0nj0J0Nn%%nNJ0j0j5J0K5N%k0NNNNK0L5L5K0%j5j5l0l5j5%%nj0k0k0j5N%nj0N
10064a0nnJ0NK0%NK0NJ0%J0J5%j0k5l5nJ0K5%k0J0J0NJ0j0j0%j5j0nj0j0J0NJ0NnnJ0J0L0
10061E5J0k5l0k5j0J0J0N%NN%J0J5nj5k0l0j0j0nJ5K5M0K0J5J0j0l5k5j5j0%K5K5J0J0J0J0
10058F0nj0nj0nj0nnj5%j0j0%j5nnnJ0J0n%j0nK0K5Nj5j0K0K0j0j0%J5nl0nK0L5L5K5J0J0
10055I5J0NK0J0J0L0J5k0l5l5k0k5l0k5k5nJ5NK5K5Nnj0nj0j0nj5%J0J0K0Nk0j5k0j5j5j0
10052f0k5nJ0J5J5J0%NN%NNN%NK0J5NN%J5J5K0Nnk0l0l5k5j5%%n%J5j5nJ0J0%nK0J0L0J0k0
10049A5k0nL0M0N%NJ0%%NNj0J0%%J0j0N%nNJ5j0k0%j0nl0k0nJ0Nn%NnJ0N%j0j0k0nj0j0j0
10046d0j0%nK0L0J0k0l5k0NK5K5J0J5K0J5J5J5%nK0N%J5%nnnnnj0nnj0%%j5j5N%j5nnJ0L0
10043D5NNJ0%k0k0k0k0%K0NJ0%N%N%%J0nj0j5j0j0j0NJ5L5K0j0l5m5j5J0L0K5J5Nj0k5nJ0
10040EJ0nj0j5NK5Nj0%%n%n%k0j5nK5J5J0J5J5L5K5J0%nnnnk5k0nJ0K0%j5j5%%N%%%%%N%%
10037E0%nj0nj0%nnnk5j0%J5K0%j5k0J0K5J0K5NK0J5J5k0j5k0k0nk5j5j5k5j5%J5J5J5K0K5
10034A0NJ0NJ5J5L0%j0j5N%nnnnnnJ0L0K5J5nk5k5k0j0Nj0j0j0j5j0J0J5K5Nk0nL0L0%k5n0
10031@l5j0K0M5K5J0j0j5j0j0%j0n%nN%j5J0Nj0n%j0%K0K5K0K5J0%j0k5nNn%j5NK0K0Nj5l0
10028B0l0nJ0K0J5l0j0K0L0K5j5nnk0j0%K0%l0n5l0K5L0K5N%%%%%J5J0k0m0k5j0n%J0L0L5
10025@L5J0NNJ0%J5L0J5J0Nj0k0l5k0%J0%NJ5J5%J0J0K0nk5k0j5j5m5m5j5L0M0L0J0K0K5J0
10023A20j5l5l0k0l0k5l0j5%J5L0M0L5K5J5J0%j5nn%j0nnj0J0NJ5J5K0Nk0j5k0k5j0%L0J5
10020F0j0k5j5J0J0nj0nj0K0L0L0J5n%nnk0j5j0k5l0k0j0j0nNL0K5K0K0J0N%%j0j5nnnnnj0
10017a0%J0K0J0nk0j0J0J0J5%%%%K0nk5k0k0j0j0J0J0K5J5J5Nk0j0%%K0L5L5%j0nnk5k5j5
10014A5J0K0%J5N%k0j0j0j0j5j0j0NJ0NNNJ0%NK0%k0j5j5Nj5NK0K0J0k0NK0J5N%L0L0Nj5j5
10011A00l0m5m0j0N%nk0j5nk0j5j0j5%L0L5%j0NJ5K5J5%J0J5%K5J0J0k5m0j5J0J5j0j0J5N
10009EN%Nnnj0nJ5K5K0J5L0J0k0l0k5j0%K0J0Nnl0j5j5NK0J5J0NK0J0J0K5Nk5k5k0l0k5k5
10006c5j5k5l0j5%J5K0J5K5J0Nn%n%%J0nk5nNM0L0%j0j0j0j0j0j0k0k5j0J5K5K0K5L0J0J5
10003C5J5J0J0%NJ0k0k0l0j5%%NN%NnJ0K5K0K5L0j0nNj0NN%NNN%Nnj5j0j0j0j0nj5j5l0k5
10000b0k0nj0l0l5%K0J5%j0j0J0K0L5J5j5k0k0NK0K0j0NL0K0J5J0J5J0J0J0J5J0Nj0Nj0k5
9997G0m0m0l5j0nj0n%J5%l0l0nJ0J0K0K5K0%nJ5M5K5NK0L0J5Nk0j5%nj0k0k0j0J0K5K0J5n
9995H0NNj5k0l5j0K0K0K5J5J0J0NJ0j5l5l0j5nj0%J5L0Nnj0%%k0j5J0J0nnnJ0n%nk5k5nK5
9992a0L5M0J5%k0j5j5j5l5m5nJ0L5K5L0%n%n%j5nnJ0L0L0Nnj0j5j0nJ0J0j0j0k5k0k0k0j5
9989g5j5k0J0L0L5%k5l5%K5K5J5K0Nj0k0j5J0J5%j0k5j0%NNj5k0j5NL0K0J0J0J5J5K0NJ0n
9986B5j0Nnk0k0nJ5L0K5%k0j0NK0K5K0J0j0k0n%J5K0nk0j5J0J5%k0k0nNK5N%%NK5K0nnj0n
9983I0j5k5j5j0k0j0NK0K0NN%j0m0m0k5%J5L5K0%%j0j0j5n%N%NJ5K5K0J5J5%%J0J5K0K0K0
9980A50%k0%j5j0nk0%j5nNk5nnj5nK5K0J0K0nm0k5k5j5l0l0j0J5L5L5K0%%%%J0J5K0Nj5k0
9977B5j0k5n%j5%K5K5K0K5J0%K0%j0k0l0j0J0j0nJ0%%%%J0j0%%%%%%N%j0J5L0K0j0k0j0j0
9974D0j0j0k0nj5j0K0L5K0L0%j0J0j0k0j5k5k0K0L5K5K0J5nJ5%j5l0k5j5nJ0J0nNNN%J0j0
9972E0j0Nn%n%J0J5J5Nj5j5k5nJ0J5J0J0j0j5k0j5%%%%j0N%%j0j0k0%nj5j0nJ0%j0J5K5L0
9969eN0J5j5l0m0j0nJ0%Nn%nn%%%%k0%K5M5L5L5%j5k0nNK0K0%nk0l5l0l5l0j5Nj5%NK0J0J5
9966d5J5J0J5J5j0Nnnj0%j0%L0K5K0L0%j5J5j5k5l0m0k5%n%%%J0L0j0k5nj5k0%NL0O5M5K0
9963G0K0%%j5j5%nk0j5j0%J0j0J5NnJ0n%J5J5%k0k5K0L0J5j5m0n0l5NM0K0nk0j0j0NL0L5N
9960C5k0%nk0nj0j5%NK0K5N0O5N0K0l0m0l0l0m0j0j0k0nJ5n%J5L5K5J0k5k5J5K5J0J5n%J0
9957I5%j0J5j5j5J5J0j5j5J0Nj0nNJ0j5k0nk0k0NJ5K0%K0%%NJ0%J0nj0k5m0n5l5j5J0K5J5
9954e0K0L5J0%nj0%%k0j0nJ0L0J5K0Nk0Nj5n%j0nnk0j0j0j0nj0j5J5K5J5K5K0K0K5J0%j0j0
9952D5j0Nk0j0nJ0J0NJ0%m0l0nK0L0L0J5l0n0m5l0NM0L5K0n%Nj0NJ0NN%J0NNnnj5%K0K0L0
9949H5J0j0k5k0k0%J5NNJ0J0NJ0J5%J0J0j0l0j5k0k0k0l0j0J0J0J0J0J5J0J0J0%nk0J0K0J5
9946F5M0J0j5nnk0k5k5N%%J0N%NJ5NNj0k0J5J0%n%nj5k0k0j5J0J5J0J0K5J0J5K5J5K0K0J5
9943A75j0l5l5j5NNJ0%j0k0j0j0k5l5l0k0k0nj0j5nJ0K5L0J0NNJ0nnj0%Nn%J0J5M0M5J0nk0
9940E5k5j0%nj0NJ5K5K0J5J0NJ0%j5j5nj5m5m0j0K0K5K5Nj0j0j0nj5k0%J0K0J5K0%k0k0NJ5
9937A5K0%%nN%%J5nnJ0%N%J5J5%NJ5J0J0%j5n%k0N%j5j5k0k5j5J5M0K5K0%l0l0%J0j5l5k0
9934b0NK5J5J5J5J0%K0J0j5j5l5nj5j0j0k0n%K5L0%j5j0J5J0%J5L5J0n%%nJ0j0%%n%J0%J0
9931H5NNNnJ5K5J5nj0NJ0NN%Nj5m0m5k5%J5J5N%k0l0j5nNnl0k5j0%K0K0NJ0%nJ0K0J5K0J5
9928G0%n%%n%%nnj0%j5k5k0%J0J0j0%NN%N%NNnJ0N%%%Nj5j5%K0nj5k0%J0%NN%J0Nk0%K0K0
9925C5N%NNJ0%NNNNJ0%%N%%j0J0%%%%Nn%%%%%J0N%%NJ0%j0j0j0nk5k0%J0NNK0Nk0nj5j5j5
9921B0%K0K0J0n%NJ0nj5k5j5%j0j0J0J5J0J5K0L0Nj0k5k5l0k5j0N%%nJ0K0nj0nj0j0J5J5K0
9918B0J0j0j5k0nj0j0J5K5J0nNJ0J0L0L5%j5k5k0k5k0j0%K5K5Nk5nN%K0n%J0N%J0j0nNj0J0
9915D0J0j5k5k5nNJ0K0J0J5J0J0NJ0NJ5NJ0k0l5l5k0NL5J5J0j0k5k5k0l0j5J5L5L5%j5l5l5
9913f0nNL0J5j0NJ0NNnJ5J5j0k5k5nJ5L0L5J0J5K5Nk5k5n%J5%j0k5n0j5NK5N0M5J0nj0J0%
9910H5%J0nj0l0j5%j0j0nj0Nj5%nNj0nJ0K0L5L5J5N%nnnnNj5j5NJ0Nj5k0n%n%j0nNj5k0k0
9907d0%J5K0K0L0J0j5k5l0j5j5NJ5L0L5J0%nk5k5l5j5nNN%J5K5K0K0K0J5J5K0j0m0l5j5%n
9904e%%Nj5l5k5J5M0M0K0%%%%nN%%j0nnnnnnnNNnJ5K0K0Nk0k0j5%K0j0j0j0nJ0K5NK5J0J0
9901G5K5NNj5nnk5j5%J0J0%%Nj0l0l5nNK0J5K0J0J0L0Nj0j0j0j0nj0j0j0k5k0k5j0J0M0L5
9898C5K0J0%nNK5J0j0j0nj0%nNK5J5K0Nk0l5l0l0j0j5k5k5%nj5NL0K5J5j0J5M5M5K5k0l5m5
9895A5k0J5L0K5%NK0n%%nnj0NJ5k0l5k0nnj0nK0K5J5%%K0%J0J0N%k0j5%j5j0j0j0j0%%nnn
9892a5Nj0n%j0Nj5NnnN%N%%%J0nNJ0J0%j5l0k5j5N%NNnJ0N%J0NJ0J0%K0%J5Nn%N%%%%j0nk0
9888c0nK0K0K0J5Nk0k0NJ0L0K5J0k0j0k0k0J5J0J0J5j0j0j0j0nj0j0j0%%%%%%j0J0K0K0nn
9885B0%J5NNJ5Nk0j5j0%%nnJ0%%%%N%nJ0J5j0j0j5K0J5j5j5j0N%j0j5%%nJ0n%N%%Nn%N%Nn
9882eNJ0NJ5Nk0k0k5k0j0j5k0j0%K5M0M0L0J5k5k5nL5M0L0K5j5k0k0nNnj5j0n%j5nnj0nj0
9879b0NnnK0L0L5J0nl0k0j5j0nJ5L0K0K0K5nj5k5%J0Nj5%nnNn%J5J0K0J0j5j0nj5m0k5j5j5
9876d5j5NM5M0K5N%k0j5k5l5j0J5K5K0K0J5Nj0k5j5J5K5K0nl0k5j0NK0K0NJ5J0K5Nj5j5j0
9874F0j5j5j5j5j5NNNN%J5J0%NNK5L5J0j0j5l0j5j0k5j0J0J5K0%nnnj0%j0k0J0K0L5M0J5j0
9871I5k0NK0K0nk0k0%%j0Nn%%Nj0Nn%K0K5J5k0j5j0j0k0j5j5k5j0J0J5J0J5%NJ0%%N%%J5n
9868F0k5k5j0j0k0N%J5NJ0J0NJ0J0%j5j5NK0K5J5k0k5j5%J0K0J5K0J0nj0j0%j0j0j0nnnnn
9865A0nnnnNNNNNN%N%k0k5NJ5J5NK5K0%j5j5%%j0NJ5J0J5NJ5J5J5J0j0l0k0j0%J0J5%j0j5
9862F0k0j5j5j5l0j0K0%j5j5%K5K0Nn%j5%J5%K0N0M0Nj0k0j5NJ5J5Nk5j5%j0j5j5nn%k0J0
9859@K0K5J5K0L0Nj0nnJ5N%%n%nNj0j5NK0J0nk5j0j5J5J5j5l0l0k0j0nj5%J5L0L0J5Nj5%n
9856D5k5l0k5k5nj0j0nj5j0J5K0L0K0J5M0M0K5k5l5j5%Nk0m0l0j5nJ5K5L0J0J0j0%%j5j5n
9853d5K5J5j0nJ0K0J5K0J5J5n%J5Nk0l0l5nK5J5%j5k5l0j0NM0L5J0n%Nj0m0m0%K0K5K5n%J0
9850C5J0J0J0NJ0J5%nk0j0nj5j0k5nNnn%J0j0%%J5J5J5J0J0NJ5J0%j0l5k5j5%K5K5%j0j5%
9847C0j5k5l0j0J0Nj5j5j0J5L5L0L5J5k0k5k0j0J0K0K0J5%k0l5m0k0NL0L5K5%nN%nNj0%nj0
9845@%%j0%%n%J0J5K0Nk0k5l5j5K0K5L5J5%%%%j5J0L0N5M5L0j0m0k0%j0k0j5j0J0K0n%n%j0
9842G5j0%j0k0%nj5j5%k0nnj5k0NK0K5L5K0J0J5J5%j0k5k0j5nJ0NNJ5M0M5J5j5k5k5j5j0j5
9839C5j0j0j5j0j0j5N%nJ0K5M0M5J5j0l0l0j0J0K0J5K0J0J5Nl0m5k5nJ5J5j0k5k0k5k0%J5
9836d5J5J5K0J5K0J5K0J0j0k5l0j0j0J0J0j0nnj5n%j5nj0%J5J5nnK0J5nNN%N%N%NNj0n%Nj0
9833A0n%%NN%nJ0N%J5K5K5J0j0k0j0j5k5l5k5k5J0L5L5J5%n%nnNj5NK0J5K0J5NL0K0J0j0m0
9830I5k0k5k5k0l5k0NJ5%J5J0NNJ0Nj0nNJ0L0K5J5J5K5K5J5j0m0k5k0j5j0j5j5k5l5l0k5j0
9827a05j0j5nJ5L5K5J5J0Nj0K0K0J5L0J5nj0j0nNJ0NN%%n%K0j0l5m5j5K5M5M5K5%j5j5j5l0
9825C0k0k5NJ5NJ0K5K0K0K0%nNnl5l5m5l0K0J5J5K0J5J5K0NNj5j0%nJ0J0%j0K0J0n%%Nnk5
9822F5k0k0k5NK5J5J5J0J5K0J0j0j0%k0j0%j5nNNnJ5J5nl5l5nK0K0n%J5%Nj0j0J0k5nnnj0
9819eNNNN%J0N%J5nNN%NJ0nnj0nj0J5J5K0Nj0j0nj5NJ5J0J0Nl0l0%nnNj0k5k5l0k0J5L5K5
9816a0K5NnNnk5k0k5k0%K0K0NK0L5L5J0j0k0j5k0nJ5J0%%N%%%%N%nN%%%%%%J5J0K0%j5k5n
9812C5l5l5k0l5k5J5J5NK0J5NNK0K5nNJ5M0%nl0k5%J5J0J0nj0J0J0j0N%J5J0J0J0n%n%k0k5
9809C0k5k5l0k5%L0N0K5nj0J5J5j5n0m0l0j5%NK5J5NL0J5J0K5M0J5j0k0%J5nl0%L5K5%j0n
9807G5j0j0NN%%nj5%k5l0k5j5J0K0%j5j5j0J0%%J0J5J0J0Nj0%nnk0k5nK0J5J0K5L0K0J0NK0
9804H5%nk0l0l0nNNNJ0L0K5J0J0j0l5k0j5j5k0j5j5NK5L5L5%k0nNK0K0N%j5j5NL5M5M0J5n
9801A80l5l5m0k0N%%%%nk5n0l5nJ0J5nNJ0NNJ0NNNJ5K0J5J0J0K5J5J0%k0j0j0k0l5j0J5J0
9798D5%j0l0j5nnJ0J5J5j5j5%J0N%%%%N%J5Nj0j5NK0K5J0j0k0nJ5K5K5K0J0j0j0J0NJ0J5N
9795A50j5j5k5j0N%Nk0l5k5j5NL0L0J0j0%%j0l0l0l0l0%J0L0J0j5%L0M5L0%j0j5%n%K0L0N
9792A00j0%nj0j0%J0J0J5j5j5k0%nNJ0J5J5j0j0K0M0K5nl0n5l5k0%J0K5%l0m5j5J5J0%%NN
9789a0%J5J5J5%k5k0%J5J5J0%nJ0nJ0J5nj0nj0nj0nj0nj0Nn%n%n%j0nnnj0%Nj5%K5J0J5K5
9786@%J5J5J0J0NJ0%J0NNj0j5%l0j0J5%nK0J5K0J0nnj0nn%%nNj0j5NK0J5k5l0%Nj0J0%NJ5
9783E0M0M5L5%j5l0k5l5k0%%%Nnn%j0j0%%nNK5K0Nj5j5k0k0j0l0l0%J5K5K5K5n%%%%%n%n%
9780Ej0NK5L5K5K5%k0j0j0j5nj0j5j5nnk0j5k5l5j0J0L0K5J5Nnj5J0J5K5L0J0j0k0nk0j5%
9777b0j0j5nj0j5%K0K5L5K0nJ0%%J0N%J5nj0nj0j0J5NnJ0K0K0Nnj0j0%nj0j0nj5n%j0j0L0
9774B5L0L0J0k5n5n0k0NJ5K0K5K0K0J5Nn%%%%%%NnnN%k0j5%J5K5K5K0Nj0j0N%j0n%j0nj0l0
9771C5l0l0n%%nnk0j0%%j0j0J0j0NK0L5L0L0L0J0NNK5J0nk0j0j0NK5L0K5%nNJ0j0j0j0J0J0
9768A55j5l0l0j5NK0NNK0L0Nj0j0%NN%J0J0j0l0m0m0k0nnJ0J5%%J5J0NnJ5J5K0Nk0k5l5j0
9765C0K0J0nj5%NNJ0nk5k5J0K5K0L0L0J5Nj5k0k0l0l5l0nJ0J5J5%%J5J5Nk5m5l0j0L0K5Nj0
9762@%K0L0J5nj0%%j0NJ5Nnk5j5j5k0j0nJ5J5%j0J0N%J0K5M0M5K0nk0k0k0j5j5k0%J5Nj5l5
9760@j5J0L5J5N%nK0K5Nj0k0Nnj0nj0j5nJ0K0K0J0nj0n%%K5L0nk0m0n5j5J5K5K5K0nk0j0j0
9757B0nJ0J0j0k0l5j5J0K0Nnk0nJ5%N%%%Nj0J0Nj0K0K0J5J5L5K5J0nN%%k5k0J0j0nj0j5j5
9754C0j0%%%%J0NJ5nj5k0l0j0J0J5nk0l0%J5NN%N%NN%N%nJ0J0K5J5j0j0nNJ0j0j0NNj0%J5
9750B5Nk0k0j0NJ5K0Nk0j5nN%%%%j0NNj0%NnK5K0K5K0nj5k0nJ0J5nN%N%j0j0j5j0nj5k0nJ0
9747b5nj0J0J0j0N%%J5K0j0j5j5k0j0%%n%J5%%j0j0j0%K0L0M0K5nk5k5j5j0N%K0J5L0L0J5
9744G0j5j5j0j5j5l5j5k0k5nK5J5%J5L5K5K5J0n%%k0m5l0k5j0nnj0NNNNnl0l0%K5M0M5K0n
9742b5nk0%K5L5L5K0%k0k5%J5J5K5Nk0k5k0%J0J0nk5l0k0J5L0L5K0K0K5%k5k0%J0NJ0J5J0
9739A05J0J5Nnnj0nl0j5%NJ0Nj0nnj5%j5k5%NK5K0J5L0M5M5L5J0k0l0l5%j5l0m5k5%J0J0n
9736E5nl0l0j5j5j0j0J0L0Nj0nNJ5j5%Nj5l5l0k0K0K5J0K5L5L5K0nk0k5nK0K0J0N%J0Nnj0
9733E0j0l0j5J0J5L0J5%j5j0j0Nj0k5j5J0K0K0L0J5Nj0j0%J5n%J5K0J5K0J5%k5m0l5k5%J5
9731E0J5%NNNn%%K0J5%j0k5l5k5j5NNJ0J0J0j5k0j5j5j5%K5K0NK5Nn%J5K5J5J5J5nk0j0j0
9728G5j0n%L0K0J0j5m0l5j5n%N%nNJ0nk0j0J5J5J0NK0%nnJ0K5J5j0k0k5l5k0%%J5%k0k0j0
9725e0K0L5L5L5K5J5%nnj0nn%j5NJ0k0j0J0J0N%J5J5%k5n0l0nJ0Nj0j0j0j0NJ0%J0J5nJ5%
9722B5NNj5j0k5j5%J5L5J5j0NJ5J0K0NNN%NJ5%nnK5J0j0j0l0l5l0nK5K5L0J5%m0l0nNJ0j0
9719D0l0k5j0%J5J5%j0NnJ0%NJ0NJ0J0NJ0J0%Nj5j5%nj0k0%J5nNNNNnJ0K0L0Nj0j0j5nj5%
9716D5%J5L0J5j0j5nj0j0l0k5l0j0K0L0K5Nk0j0j5j0j0j0nJ0nJ0K5L5L0K5J0j0j5k5m0j5%
9713e%j0j0nj0k0%J5J5L0K5K0%%j5j0j0J0Nj0l0%K0NJ0J5Nn%K0J5%j0nJ0J0J5N%N%J0j0j5
9710H5l5l0k5nJ0nnJ0J0K0N%%J0NJ0NJ0J0J5%J0J0J5Nk0k0j0k5j0j5%NnJ0L0K5%k0l5m0k5
9707a5NNK5J0j0k5k5l0j5j0J5L0K0K5J0j0k0l5k0%n%%j5NJ5L0K5N0N0K5%j0j0nN%J5nj0j0
9704H0j5%%%J0j0nj0j0j5N%nJ0%N%N%J5K0nNK0J5Nj5j0k0nJ5J5K5J0j0nj0j0j5l0k0k5J0N
9701B5%J5NNJ5%j5k5k0k0k0NK0K0J0nNK5L5J0%nk0j5j5%J0nk5k5k0nK0N0K0Nn%nl0m0k5nn
9698e5J5J0N%nJ0L5L0M0K5nk0k0J5J0%j5k5j5nj0j5J0K0J5J5J0K0%k5j0l0l5j5K0L5J0j0j0
9696B5J0L0K0%%nk0j5k0%K0j5j0nk0%j5j5%nnnnJ0K0K5L5K5K5J0j0j5k0l5l5j0J5J5K0NNN
9693C5NK0nm0m5nnk0j5J0J5K5J0J5J5J5J0J5J0j5j5NJ0%j0j0N%nJ5J5%l0j0NK5J5NK5Nj0l0
9690F0m0l0l5j5NK5K5J5J0K5K5J5%nl0k0j5J0J0j0nk0%j0j0k0nL5L5J5%j5%J5%k0j5%K0J5
9687D0j0%J5NNNN%n%%Nj0%%nk0j0j0nk0k0%J5K0nj5%K0NJ0j5j0J0K5M0O0N5K0Nj0j5m5l0l5
9684G0j0N%%nNK5K5L5K0K5j5j0l5l0k0nJ0J0j0%NJ0L0%k5k0l0j0Nj0l0k5j0nj0J0L0J5nj0
9681EK0J0n%J0NN%NK5K5L0L0J0J5nk5j5j0j5j5j5j5j0k0NNJ0%k0nJ0J5Nk0m0l0nK0K0%nJ0
9679B0J0j0j5j0NK0%j5nnj5k0nK0NNNNJ0J0K0%k0%NK0M5M0K0J0J5J5J0l5k5%J5J0j0k5j5j5
9676I5l0l0n%NN%J0J0NJ0%j0j5nK0K0%k5nJ5K5K0K5Nk0j0%j0j0k0%L0%k0l0k5nj5j5NK0J5
9673C5N%J0J0%k5k5k0k0k0%K5K0nJ5J0nJ5J0K5N%K0K0%%%%%n%Nj0nj0j0n%j5j5%NNNJ0N%%
9669F5J0%j0nnnj0%j0k0nj5j0j5j0j5nJ5K0L0K0nnj5NJ0L0K0J5%j5l0m0l0nJ0J0nnnnk0k0
9667h5l0j5J5L5K0K5L0K5M5J0k5m0n5k0N%%NJ0%%J0J5M0L5J5NnJ0j0j0%j5j0nj5j0j0%Nj0
9664a0J0Nj0N%J5K5J0J5L0NK0K0N%N%k0l5k5k0nJ0j0N%%%%n%%n%nNj0NNj0J0%N%%N%j0J5%
9660E5%Nnnnnnnj0nnJ5%j0K5J0%J5%j5k0NJ5K5J5j5l0l5j5j0J0%%nm0m0nK5N0M0J5nl0k0j0
9657c0J0J5NJ0j0l0%J5J5Nj0K0J0%%%j0N%nNnnK0J5%k0k0J5L5M0K0j0k0l5k0nnj0nj0j5Nj5
9654c0k0NK5K0K0K5%j5nnJ5K0J0J5%j5k0%NK0K5Nj0j0k0%NNJ5%k0j5l0j5nj0%j5j0%nj0NN
9651d0J0%NNNNJ0J0%K0J5%NJ5K0K5L5J5j0l5k0k0k0l0j0NL0nm5k5k0%j0nj5J0J5L0M0J5j0
9649B5k5j5k0k0j0%J5NJ0K0nK0Nk0k0k5j0NN%K0K0K5K5K5K0K0K5K5Nk0k0Nj0j0%j0j5J5Nj0
9646H0j5l0m0k0J0NNJ0NNK0nk0k0l0j5NNJ0NK0J5K0J5j0j0j5j5k0l0l0k0J5L0NK5K5J0K5J0
9643C5nj5j5j0nnk0J0K0K0L0J5j5l5l5k0nJ0Nnj0nk0nJ0K0K0J0j0j0j5nNK5M0%l5l0NJ0K0
9640b5NK0J0j5l0l0j5NJ0j0J5K0K5K5K0%j0nnj0j0j0nk0%j5%%%NnnN%Nj0NJ0j0j0J0%%J5L5
9637a0L5K0J0nj0J0%NJ0%k0k5l0j5J0K5K0J5J5K0K0J0%j5j5j0%j5j5%j0nnj0j0%j0j0K5NK5
9634C5J0j5NJ5K5M5K0%k5l5k5l5l5k0j0j5j0J5J5J0K0J5%NJ0%J0NNK0Nnk0l5j5K0K0Nk0j0
9632En%j0j5NJ0J0J5J0NK0NJ0%nNj0j5J0nnj5j0j0j0j5n%j0l0%NM0L0Nj0n%J5NJ0J0N%J5%
9628F0NJ0nNJ0nJ0%nn%%nj0N%nn%j5N%j0j0%%j5%nnnJ5L0K0K0J0%J5%k5k5l5k0N%nNJ5J5K0
9625F0J0J0K0K0J0nj0%j5j5%%j5k0j0k0j5K0N%K5J0nN%j5k5l5j0%J0J0%NJ0J0NJ5J5K0Nj5
9622G0j0k0j0J0N%J5NNJ0J0j5K0J0j0n0n0j5NJ0NJ5%J0J5J0J0j0l0k5j0NJ5NJ0J0NJ0NJ0N
9619F5%J0Nj5j0%j5nnj0NnnNJ0j0%N%%N%nN%%%%N%j0J0Nnj5nj0nJ5K5J5K0%j5k0%K5J0k5k5
9616B5j5NJ5L0K5Nj5nK5Nj0j5J5J5%k5j5k0j5k0j0nj0nK5NK0J5K0Nk0m0l0nj5k0%K0J5%NJ0
9613a0nJ5J5K0K5Nnk0k0j5%%j5m0n0m0j0J0K0J5K0K0NJ0NNJ5N%J5J0J0J0J0J5J0%J5J5%K5
9610A15%%K5J0NJ0j5Nj0%%j5J0K5K0L0J5j5k5k0k5k0k0k0k0%j0nn%nj0NJ0J0K0%j0Nn%nnj0
9607D5%J5L5K0k0m5l0J0NJ0J0J0NJ0J0k5m5k5%nk5j5j0j5j5NK0J0J0J0J5K5%nj5j5j0%J0n
9605c5l5m5k5%J5J5J0K5N0M5J5j5j5NK5NJ5J0K0K0J0nk0j0j5%J0nJ0J0nJ0%j0nj5%nk0nj0
9602B5j0N%n%n%nN%nN%%N%%NnNnNNnNj0%%j0Nj0%J0NJ0NJ0J0%J0J0nJ0%j5k5l0k0NJ0NJ0J0
9598B5NJ0NNJ0J5%j5j5l0j0J5K0J0K0K5J0K5J5n%Nj0j5J5nn%j5nnnnnnJ0L0K5Nj5m0l5j5n
9595D0n%n%%n%j0Nj0%Nj0n%nN%nJ5j5N%k0k0k0j5K0L5M0K0%%%%N%j0J0J5NJ5J0j5j0%k0m0
9592Ek0NK5K5J0K5J0j0k5k0k0NJ5%J5K0K5K5K5J0j5j0NN%J5nk0k5k5j5j0J5J5nj5k0l0j5N
9589@J0NJ0J5%J5%%l0k0nk0j5j0j5%J5L0nJ0J5K0Nnj0k0%j0j5nj0nJ0%%%NJ0nK0K0J5K5K0
9586G0J0K5J5%j0%nj0%nnj0%j0nJ5Nnk0j5nK5M0K5K0%j0k5j0k0j5k0k0k0k0%NJ0%NNK0nk5
9583@j0%J0L5J0k0l0j5%L0J5NN%N%j0n%j5%nnj0%%j0J5L5K5J5J0K0K5Nk0m0m0k0J0L0J5K0
9580H5nj5nj0k0k5l0k0J0NnJ5K5L0K5K0k0o0n0k5NJ0NJ5J0J0J0J0J0j0J0nN%J5nj5j5NJ5J0
9578B0k0%%K0L0K0K5nl5l5nnJ0%NNNN%N%%NJ0K0%j5j5J0K5J5j5k0j0k5l5k5NL0L5L0J5%j5
9575G0j0nk0j5j0l0n%nj0J0K0J0j0j0nnJ5L5J0%NN%k0j0j0j5l5j5K5K0J0K0K0Nk0k5J0J5J0
9572B5j5j5N%nJ0K0K0K0K0%j5j0%%nN%j0N%%k0j5l0j0J0J0NJ5J5j5nJ0j5k0nL0L5J5nNNnj0
9569E5l5nNnnn%nnJ5K0NK5NK0K5Nnk0%j5k0%%k5j0j5j0j5j5j0j5nJ0K5L5J0n%Nj5k0nK0M5
9566D0L0K5j0k0nNj0NJ0L0L0J5j0j0nj5j0j0j0j0%%nNJ0J5j5j0nn%j0j5Nj0nJ0J0J0J0J5%
9563G5J5J0%Nj0J0K5J5j0j0k5k5j0J5Nk0k5j5NNNNJ0NJ5nj5k0K0L0K0j0j5%%j5l5l5k5j5J5
9560c0M0L5J5K0%Nj0j0%Nj5j5%j0j0nj0j0j5k0j0%%J0M0L5J0nn%j0l0j0nK5L5K0j5k5j5NN
9557A5j0j5j0k0l0k0%NL0L5L5L0Nj0j5j0j5N%NJ0NN%j0j5Nj0nj5%NN%j5m5l5k0n%K5L5M5K0
9554eNJ0K0J5J5J0J5%k0j5nj0nj0nNj5n%l0k5j0J5L5M5L5K0j0j0%NJ0J0J0J0nnNj0j5j5%J5
9551H0K5K5K0Nk0nn%j0n%Nnl5m0k0nK0L0L0K5nk0j5k5%nK5K5K5K0k0k5j5nJ5j0k5m0k5%K5
9548A5Nnj5%nj0j0%Nj0j0%J5K5K5j5l0j0%J0K0%NK0J0J0J0J0NJ0J5nNNN%N%Nj5l5k5k0j5k0
9545a5j5%K0J5NJ0J0K0%j5l0l5j5j5NK5N5M5L0%j0l0j5%NK0nj0j5NK0%K0J0%k5k0k0k5k0k5
9542d0%n%nK0L5L0K0j0l0j5k0j5%J0L0L5K5%Nnnj5%nnNj0%%%nnj0nj0J5L0K5J0%j0%j0k0m5
9539a0m0k0j0J5N%J0%NNN%N%J5%NN%NK0M0J5NJ0J5J5nJ5Nk5k0k5k0%nn%J5L0L0K0nk0j5nj5
9536G0nk0nJ0K5J0k0l5k0j5NnJ5J5%j5k0j5j5J0L5N0M5L5J0nn%%J5j0m5m0m5m5k5nK5L0J0
9533@nNNJ0J0J5Nk0j5l0j5Nj0j5J5M0M0K5%nnnj0J0J0j5k5k5nNK0j0nnnnnk0NK0%k5j0NNj0
9530e0J5L5N%j5j0nNL0J0j0nJ0J0NK0%j0k5k5j0J0J5J0J5Nj0Nn%J5J5%J0NJ5%j0j0%j5j0j0
9527C0j0j0%%n%%%nNK5L5M5K0nk0j5j5j0j0k0nj0k0k0nK0J5NNnnJ5L0L0K5J5j0k5k5%NJ0j0
9524G0N%NN%NN%NNj0J0J5j5nl0k5j0nnk5m0j5J0K5K5n%J5J5%%%%%j5nJ5L0J0%j5j0J0J0J0
9521G0J0J5nk5k0%J5J0n%%%%j0J5%j5k5j5K0L0K5N%J0nk5k0k0nj5j5%%n%j0J0n%K0L0K5K0
9518H5Nj5%nnnj0j0j0j0j0nnK5J5%J5J0NJ5%NN%K5nnnJ0j5m5n0l0NJ5K0NNNJ0K0K0Nj5N%%
9515G5%NK5%k5m0k0j5NK5J5J0k0J0J5K5Nk0j0j0k5k0k5l0j5NNJ0J0%J5NNJ5%NNJ5J0%l0k0
9512enNK0%%n%J0j0%J0NJ5L0J5K0k0m0m5m5j0%%J0J0J0J0J0J0j5k5j5J0nn%NN%nJ0Nnj0j5
9509f0j0j5J0J5J5J5K0J5K0J5L5L0J0%k0l5l0l0%%J0nk0nK0M0J5nnJ5K0J5%j0k0j0l0j0NJ0
9506C0J0J0Nj0k0l5l5j5%L0M5K5M5L0%k0k0nJ5J5K5J0k5l5l5k5j5k0%K0J0nj0J5L0K5M0K5
9504A30%j0m0l0k0j5k0k0n%j0NK5K5J5L0K0nl0m0nj0k5NK5L0K5K5J0j0j0NL0K0j5NNJ0K0N
9501A50NN%NNN%Nnnnnj0nnn%%Nnl0l0l0k0k0J0nj0k0j5nK0J5%NJ5J0NJ0NK0%nk0nN%%n%n%
9497C0nnn%nk0nj0NL5J5J5J0k0j0NJ5K5L0J5K0K0J5J5%k5n5l0j0%%nnnj0NJ5L5K5K5J0j5l0
9495A10l0l5m0l0NL0L0J5%j5Nnj0nn%j0l0j5NNK0K0K0K5NJ5J5J0J0j0k5k5nj0nnJ5K0L0J0
9492A05Nj5%nnnj0%nnj0j0Nj5j5%J5%J0J5NNK0%NNnJ0J0nnJ0NNJ0Nk0nJ5J0J0j0n0m5k0NJ5
9489D0K0l0o0n5l0J5L0K5J5J0N%J0J0%NNJ5J0K5%j0j5k0j0Nnj0J5Nj0%NL0K0K0L0Nj5%nk0
9486H0l0m5j0K0K0K0J5J0nj0J5K0K0Nk0l5j0NL0nj5j0%%%%N%%N%Nj5j5NK5J0k0l0%K0J0%k5
9483D5j5J5K5M0K0J0nnj0nj0j5k5k0j0NJ5J0NK0L5K0K5%j0n%j0j0%k0nj0nj0Nj0n%%nj0NN
9480G0n%N%%nNNj5j5%%j5j5NnJ0J0%NNJ0%j0nk0%%k0nj0J0J0NJ0nj5NL0N5M0NnJ0n%%n%Nj0
9476A25j5J0nn%k0Nj5nnj5NJ5J5L0J5nnj5n%%%%%%J0nnK0J5nk0k0j5k5%J5J5%J5NJ0J0J0J0
9473A45J0J0j5k0nk5m5n0k5J5M0K5K0nk5j5%J0J5nk5k5N%nJ0K0L0N0J0nNNj0%%%%nJ0%%k5
9470A00l0l0k0%%%%N%%Nn%n%Nj0nNn%n%Nj0%%j0J0j5NNj0n%nnnnNJ0K5M0K0Nk0m5m0k0NK5
9467c0n%%%nJ0N%J5%%J5K0nJ0J0%%%%%%NnJ0J0NJ5nK5NNj0l5l0j0k5J0L5M5L5K0Nnj0k0l5
9463H0m0j0J5NnnJ0nNJ0j5%%%%%nJ0N%J0J5nNJ0j5j0k0j5j0k0j5j5%J0N%NNN%L5L0L5K5J0
9460A35nk0l5m5l5j0K0K5J5J0k0m0k0%%%K0J0J0NK5J5N%k0k0nk5k5k5j5NN%J0K0J5J5J5nk0
9458a0j0j5Nn%%j0Nn%K0K0J0K5J5K0K5Nj0k0k0j5k0k0k0j5nJ5NNNNNNj0k0k5%J0J0J5J5N%
9455e%%N%%%j0l0j0k0k0j5l0nK5M0M0K0J0NNNNNJ0NnJ5J0%nnJ0k0%%j5NJ5%J5J0%J0K0%Nj0
9451I0%%j5NNj0j0%j0nj0j0nnk0nj0j5NL0K0J5J0J5NJ5J0J0K5%j5j5j5j5j0j5j5j5k5k5k0
9449e5k0J0L5M0Nn%k0%L0J5K5K0NnnJ0J5K0Nk5m0m5j0J5Nn%N%Nj0J0Nnj5J0L5K5Nk5m0m5n
9446b5J5J0j0NN%NNJ0j0J0Nn%%%Nnj5nj0J5L0K0J5Nj0nNnnn%%j0%%j0N%%k5k0J0M0N5M5J5
9442A55nj0m0l5j5%%j0Nnj5j0nj5%k0nJ5%NNJ5%nK0K0NJ5NK0NNJ5L0J5j0m0k0nJ5J5J0K5K5
9439A75Nk0l5l0l0j5%j5j0J0K5K0J0nJ0Nj0k0l0l0k0NL5K5J0nj0nj0nnj0%K5K5K5J5K0j0n
9437A10J0j5l5l0j5j5Nj5NnnNj0K0N5L5L0nk0nj5j5NnnnnJ0k0j5j5l0j0J0J0J0J0J0J0NJ0
9434E0J0NK0nk0%j5j5K0J5%K5K0%K5Nk5nk0k0Nj0%nnn%nj0nj0j0nnj5%K0M0L0K0J0nJ0nj0
9431I5nk0%%j5j5%J5N%J5K0%J0J5j0j0nj0nj0j5NJ0NJ0J5j0k5k0j0J5J0J0J0M0K5J5j0n5o0
9428C5l0NNNNNnnk0NK0K0K0K0j5l5j5l0k5k5j5k5nK5NJ0J0NJ0J0J0L0K0J5K0J0L0J0%j0nn
9425I5nnNj5J5L0K0J5%k0nnk5Nj5j5%j0k0%J0NJ0NJ0J0NNNk5j0j0nj5j0j5nj5k0nJ5K0K0J5
9422D5NJ0NNnnj5%J0J5K5J0j5j0j0j0j5nj0j0j5nj0j0J0J5NJ5NJ0J5Nnnnj0nnnj0j0l0l0n
9419f5K0K5J0j5k0k0J5L0K5%j5j5J0J5J5J5J5J5NJ0Nj5%%K0L0K5K0j0k0k0j0j5k0j5j0NJ0
9416E5%J0J0n%J5J5K5Nk0j0%%j0k0k0k0k0k0%J0K0K0J0j0k0l0k5j0J0J5%nK0L0J5K0K5J0%
9414I5NNNNJ0%j5l5l0j5N%NNnnj5NL5L5K5nNj0nnk0j5k0k0k0nnK5K0NNJ5J5%J0J0j0k5l0n
9411C0%j5j0NNJ0J0N%l0k0j0%%Nnj5%J0L0%NN%j0%j0n%j5k0NK5M0NNNL0J5K0J5%NJ0NJ0K0
9407A70nl0n0l0J0Nnl0k5j0j0k0nJ5J5K5J0%Nj0J0J0J5J5Nj0k0j5j5n%n%nJ0J0nnJ5%NNK5
9404F5J5NJ5K0J5J5nj0Nj0l5l0k5l0l0l0NL5M5K5%J0K5K5Nj0k0j5k0j0J5J0J5J0J0j0N%%J5
9402A20J5%%K0NJ0k0j5nk5k0nk0j0n%nn%n%nn%%n%n%%%NN%J0K5K0Nnl0l0j5nJ5J5nnNj0NJ5
9398C0J0J5J0J0L5K0J5k0l5k0l0j0K0%%J5nj0k5l0j0J5L5L0%j5j0j0nj0nNNNNJ0J5J5Nj0j5
9395E0l0nJ5%J0J0j0nj0%J0K5K5%k0l0m0k0L0L0K0L0J0j5%%nj0%j0j5%j0nj5j5j5j5j0NJ5
9393b5L0L0K0j5l0j0%j0j0K0L0K0J5J5%NJ0%%n%nk0k5%J0K5K5K0%j0k0NJ0J0J0J0k5k0k0j5
9390E5%nj0NNJ5NJ5%%%%k0l5m0j0%K0K5J0NK5J0J0K0%J0J0j5k5j0k0k5l0j0J0J5J0J5J0Nj0
9387D5%%k0n%%J0j5l5l0l5k0n%%NJ0K0K0K5Nj0J5J5J0nk0%K0K0J5J5%k5J0NJ0Nj0N%j0j5j5
9384A0k5j0K0L5M0J5J0nj0J0NNnnk5%%K0Nj5j5N%nn%n%%n%nJ0j0j0J0nnNnn%j0j0j5j0nNn
9381b5k0k5NL5L5NnNK0K5j0k0k0nnnnJ0NJ0J0NNJ5%j0k5l0j0J0NJ0J0Nj0nNJ5L5L0K0J0%J0
9378A20NNnnk0l5l5k0NJ0K5L0J0nj0%j0%%%k0l0j5j0J5J0K0K0J0%j0n%NJ0NJ0j5l5m0j5nN
9375b5J0j0j5nj0nnNK5L0L0K0J0J0J5NNnk0k0k5k0%J0NNj0k0k0j0J0K0J5J0%j0n%NJ0J0J0
9372C5N%N%J0nNnJ0%k0l0m0l0%K0J5%nnnj5NK5L0N%j5NJ0J0NJ0J0NJ0j0NJ0%K0nm0m0l0nJ0
9369b5J0L0K0J5N%%nk0j0J5K0J0n%NJ5K0%nnnnl0l5l0j0NJ5L0J5J5j5k0%J5J5J5nj5l5l5l5
9366f0nJ5L5L5Nk0k0J0K0K0Nj0j5j5k0j5n%%NN%K0J5J5J5J0n%N%%nJ0J0J0J5J5J5j0j5J5J0
9363A15J0K0Nj0l0m5m5k5j0%J5nl0k5J5L5L0J0%J5J5J0J0J0nk0l0j5J0L0J5%j0j0NN%J0Nn
9360G5j0j0%nj0j5%j0nk0%J0n%N%N%%J0J0J0j5j0j0NL0J5nnnnnJ0N%N%%%N%Nk0k0%J5J5%j0
9357C5k5k0J0J5L0J0nnJ0L0K0j0l0NJ5NJ0j0nj0j0%nk0%nnNj5%nj0%J0J5nnJ0Nk0k0j0J0N
9354@%L0L5K0K0J0nj5l0j5%j0j0%NN%k5l0l0j5%NNJ0NNJ5%nJ5%%J0nJ0%nK5J0NNJ5J0NnN%
9350H0n%%%nnNNj0%NNnj5k0%J5K5J5j5l0k0J0L5L5nl0k0j0J0NNJ0%J5J0Nj0j5nj0j5j0k0n
9347A0J0Nj5k0m0j5NK5K5J5L5J0j5l0k5k0K0J5J0K5j0k0nj5NK0J5J0J5J0K0Nj0j0j0j0j0j5
9345A5j5n%%%%%%J0n%N%NnJ0j0J0%%N%nJ0%%nn%nnn%nJ5J0NJ5K0NNJ5%nJ0j0k0l0m0k0nJ0
9341b5J0n%J0N%K0K0K0J5K0J5L0J0%%j5NnnJ0j5n%%j0j0N%j0j5j0%j5j0j0j0nj5NJ5L0L5L0
9338A15%k0l0%J0J0%j5n%%%%%j0NJ0j0nnj5%nJ0K5L0L0J0k0l5j5j5nK0K0%k5l5k0Nnj0J0K5
9335C0J0K0J5J0J5J5%nj0%j0%%j0j5j0k0j0J0J5J5NJ0J0Nj5l0m0k0n%NJ0%J0NJ0NnK0%NNN
9332F0N%nnj0j0j5k0j0J0K0M0J5nn%nnk5k5k0J0J0J0J0J0J0%j0j5j0k0nK0K0J0Nj0nNJ0K0
9329F0%j5k0k5k0nnj5j5NK5K5L0K5Nj5j5nj0j5k0j0j0j5NNJ0%%nJ0J0L0J0nnj5nJ0L5J5%j0
9326C5nK0NJ0nl5j5%%NNK0K0J5K5K0nj5j5n%k5j5%J5K0nj5k0k0k0k5j5L0O0N5L0N%J5nl0n
9324A10J5J5%j5j0j0j0nnj0j0J0J0j5%%J0j0nnj0j0j0j0j0nj5J5Nn%j5nK0L0K5J5j0%j0nj0
9321D0k5l0j5J5K0M0L5K0nl0l0j0Nk0l0k5j5nNL0Nn%%nk5%%L0M0K5nk0k0%K0J0nk0k0nN%n
9318c0%nNn%%Nnk5n%K0K5L0%%J5K0K0J0NN%%N%N%k0l0m0j5J0K5K0J5J0nl5k0j5J5J5L0K0k0
9315E5k5k5j0j0k0nJ0J0K5N%K0K5n%nj0nnnnnk5nj5j5j0nj5j0nJ5K0L5J5J5J5J5J0nj0J5M0
9312H5J5j5j5k0%J5J0Nj0%%NK0NK0NJ5K0%%j5j0nl5j5nJ0%%%N%NJ0nj5%nj5NL5K0J0Nnk5l5
9308G5k5%K5L0K0nl0m0l0NJ5J5nnnnJ0J0J0NNj0l0l5j0J0nnJ0J0J0J0nnj5%J0nnJ5j0NJ5j0
9305B0j5Nj0nnj0j5%J5nN%NN%J0J5K5L0J0nnnnj5j5k5nJ5J5J5J0J0%NJ0nJ5NNj0k5k0j0%K0
9302E5J0NJ0n%Nnj5j5n%n%%%%%%J0J0J5Nj0%K0K5J0J5J0J0nl0k0j0k0j5j0k5%%j0NK0K0J5
9299G0K0Nk0j0nj5l5k5k0nJ5nJ0K0j0J0J0NJ0NNNj0j0N%j0%n%J5NJ0nJ5NNN%K0nk5j5k5k5
9296a0%J5K0%j0nNL0L0K0%l0j0J0%j0j0J0j5NK0K5K5L0NnnNJ5J5J0J0Nn%%nk5j5j5nnnnnn
9293A05nnj5j0nj5NNN%J0K5K5J0nj0k0%n%Nnj0N%%nJ5J5nNJ0J0%k0m0k0l0l5k0J0L0K0%%K0
9290E0Nj5%%j0j5j0j0K0J5K0J5Nn%%nNj0NJ5nJ5%nl0l0j0K0K0J5K0%k0nj0j0k5j0k0j0Nj0
9287c0NK0K0K0K0NNnJ0L5L0L0L0%l5j5j5j0j5j0j5nj5j0j0j0Nj0N%nJ0j5k0k0l0j0K0K5K5
9284A0L0J0%nJ5%k0nnk0nJ0K5K5K0nl0m5m5l0%NNJ0J5NJ0NNJ5%NJ5NJ0nJ5J0%N%%k5n5l5N
9281d5%N%j0j0%L0L5K5K5K5%k5k0nNK5K0Nk5k0j0J5NJ5J5J5%Nj0J0J5J5nk0j0j0%k0j0%j0
9278D5j0nJ5K5L5J5J5J0J5K0Nk5m5p0n0l0%NL0N0M5L5J0%j0j5k0k5nk5k0k0k0nnnnnnj0%J5
9275d5L0K0K0K0K0J5K0N%k0k5k0%j0j0J0L0K0J0%j5Nj5k0j5NJ5J5K5K0K0J0j0%Nn%%%nj5j5
9272I5nj0j0j5nnn%nn%%nnk0%L0%j0%nNk0k5NM0K0k0m5n5j5J5L5K0NK5J0NN%J0NNN%J0%%N
9269F5nJ0%Nj0J0J0n%N%NnJ0%%K0J5%k0l0k5l5l0k5j5J0J0K0N0M5J5k0l5m5j5K0K0K0J5Nk0
9266D5j0%NK5K5NJ0J0k0k5nNK5L0J0J0J5Nj5k0j5j5k5j0j5j5NNNNJ0%NN%nNj0%%j0NJ0L0L0
9263A30J5Nj0j0Nj5j5j0j0NK5K5NK0j0j0K0%L0J5l0o5m0j5%j0j0j5%J5J5nj5%J0NNJ0NJ0J0
9260I0%J5J0NJ0%%NJ0%NNj0nnj0k5k5%J0K0J0j0j5%J0J5j0k0k0k0k5j5j0NK5K0%k0k0%%n%
9257@J0NJ0J0%J5J0%nk0j5j0j0NL0K5N%J0%j0nJ5J5J5nNNJ5%NN%n%nn%k0NL5J5J0j0k5j0j0
9254A10k5k0k0k5k5nJ0NNj0j0j0j0nj0j5%J5L5L5J5j0l0k5j5%J5NJ0NJ0NJ0NNNNnJ5%NJ0%
9251F5NNK0L0%j5j5n%j5j5%j5j0k5k5l0j5%J0L5L5K0j5j0J5%%n%J5%k5k0j5%%j0k5k0j5K0
9248g0M5L5%j0NK0J0J5J0N%J0Nj5j5%j0j0j5j0K0J5nj5k5k5l0j0J0L0M0J5n%J0j0j0K0M0K0
9246I0k0l0m0k0nK0K5J5J0nl0k5j0NNj0j0%%nJ0K0L0NJ0J0J5K5J5J5%k5%J5J5%k5l0J5K5J5
9243A20j0j0j5%k0j5J5K5K5J5J5%N%%J0j0J0nj0j5j5j0l0%j0j5j0J0%k5l0nJ0J0nnNK0K0K0
9240F5j0n%J5%j0j0J5J0nj5nK0J0K0%nn%nj5m0l0l0j5J0K0L0K0%J0nj0j5nnJ0J0Nnj0NK5J0
9237E0nk0NNJ0%j5j5%%NJ0K0M0K5NNNN%j5l5k5nJ0M0J0%j0j0nk0k0l0k0k0k5j5%NJ0nNN%J0
9234c0J0L5L5L0J5k0k5l0k0j0%%j0j0j0j0K0K0K5J0nj5j0j0K0K0K0J5%k0j5nNN%NNNNNj0j5
9231C0J0K0J0j0nNnj0%j5j0%%j5%K5K0NNnk0l5j0J5N%K0L5L5K0Nk0j5%%j5k0N%k5k5%L0L5
9228G5J0%k0k5nJ5J0j0l0k0J0%%J5J5K5J0k5k5l0j0NJ0NK0NnJ5nJ0K0J0Nj5%%nNK0J0nj5j5
9225F0nJ0J5L0N%k0m5n5j5NNk0n%N%nJ5nJ0J5nl0k0NL5M5K5K0nj0l0k5j5J0L0J5K0K0J0j0
9222H5m0l5k0NL0L0K5J5j0k5l5NK5Nj0%nN%j0NK5J0%j0k0NK0J0K5J0j0j0l5J0K0J0j5j0j5
9220F5j0j0j0j0j5%%n%j0N%nj0nj0j0J5K5K5J5k0l0k0k0j5%J0K0J0J0%J5J0J0K0%J5J0%K0
9217H5NJ0NJ0Nk5m5l0k0nJ0K5K0K0%nj0NJ5K5nk5k5nn%J5L0J5nJ0Nn%k0m0n0l5j5J5L0L0%
9214A5l5l0j5J0L0L0M5M5L0%k0k0nnj5j0j0K0J0K5J0Nk5j5nJ5NK0Nj0k5k0j0j0Nnn%j0%nN
9211B0nj0N%n%%nK5K0NNJ5J0J5k0j5l0j5J0J0NJ0%nNj0%nj0NJ5K5J0j5j5k0k0j0nJ0J0nNN
9208B0NN%%J0n%N%NNJ5K5%k0l5j0J0N%J5%k0k0l0j5NNj5J5K0J5nk0k5k5k5l0j0J5K5L0K0N
9205c0%K5J5j0l0j5%K5N0L5K5%nk0%%L0K5J0J0nJ5L0K0Nm0n5n0k5l0k0nk5j0L0M0L5L0J5n
9202I0NJ0l0j0%M0K5Nnj5l0m0j5%NNNNNNJ0%J0j0nNn%Nnj5j5%J5J5%%l0j5nNK5nnNj5nj0j5
9199enK0J5L0J0%%%%K0J5%k0nJ5N%N%N%N%%NNn%%J5%k5k0k5k0nJ0L0Nj5%J0NNJ0j0j5j5j0
9196D5J0nl0k0%J0J0NNNNN%J0%NJ5K0Nj5k5j0J0N%j5%j0j5NJ5K0K5K5Nj5k5k0%Nnk5k0j0%
9193EJ5j0l5n%n%J5L0K5K0K0K0nm0m5m5k0K0N0M0J0j5n%j0nj0j0j5nNnj0J0K5L0K5L0%%%N
9190A00L5K0j0k5j5%nj0l0k0%%%j5k0NJ0Nk0j5j5NNj5n%%nn%K5L0J0j5l0l0%%j0NNj0j5J0
9187g0J0L0K5K0N0K5K0NN%%NK0J0nk0k5j0j0k5j0%J5K0J0%NNNN%Nnl0l5m5l0k5l5j5K0M5L5
9184@L5K5J5Nj0NL5K5J0J5%j5l0j5j5j0L0nk0nnn%j0%Nj0n%nnJ5K5K0K0J0k0l5m0l5NK0Nj5
9181A0j0j5%J5L0J5K0%k0nj0j0nnj5j5nJ5J5K5Nj5l5k0J5K0k0j0J0J5j5nNL5K5%%J0J5K5N
9178I5n%Nj0j0N%j0nnnj0nj0j5%%nNnnNNnJ0NNJ0J5N%J0%j0j5%J5K5K0K0%k5k0%J5K0nk0n
9175H5j0j0%%%nJ0J5%j0k0%nj0%K0Nj5k0nN%n%N%%J0j0%J0NK0NJ5J0K0%k5l5k5j5N%NJ0%N
9171D0J5%J0K0K5Nj5l0k5j5N%J0NNK0K0J0k0k0m0l5l0nK5M5L5NJ0j5j5j0nnn%J5K5M0J5K0
9168A35K5J5k0m0m0o5n5l5j5J5L0M0M5L0J5nJ0J0j0n%j5j0%j5j0NN%J0J0NJ5J0J0J0J0J0%
9166A30%k0l5k0l0nJ0NnnJ0nNJ0nnnnn%n%nj0NJ0L5M0K0%k5k0%nk0k5nk0j5j5k0l5nM0M0K5
9163ENJ5J5K0%Nj0%nJ0NN%J5%j0K0K5J5j0j0j0l0l0nj0nj5%J0NK0%k5k5k5k5%NJ0%NNnJ0%
9160b5%N%Nj0%n%n%nJ5J5K0J5J5J5NJ5L0K5Nnk0j0j5j5nnk0NK5M0M5L0K5K0Nj0k0j0k0k0j0
9157A45j0j5j0j5j0j5nnj0nnj0N%j0k0k0nK0K5J5nnJ0L0L0J0nj0j5%NJ0NJ0nj0nnk5j0k5k0
9154E%K0K0%j0j5NK5K0Nj0j5%%%n%nn%j0j0j0j0%k0j5%NnnJ0J5K0J5J5j0j0j5j0nJ0L0L0J5
9151F5%NJ0J0J0J0J0K0%J5J5j0j0l5o5n5l0J5L0Nj5%%j0j0k0%J0K5L0J5nJ0K0L5nk5k5N%%
9148E0NNj5j5NK0J0%k5k0k0J0M0M0L0NK0K0j0j0j0nn%%%nNJ0j0n0m5l0j5nj0nnj0J5L0L0N
9145C0n%%Nj0%%%%%nnn%j5%nj0n%n%nJ0n%Nk5nK0M5M0K0nk0j5j5j0j5J0J5J0J5nnnj0J0J5
9141C5j0k5l0%j0k0j5k0j5j5J5L0K0J5%j5nnNJ5J0J0J0J0J0J5%%%NNnN%%%%nJ0j0%%j5k0j5
9138c0j5NK0J0J0%NNnnJ0%%j0k0k0j0J5J0K5NJ5K0J5J0J0nk0k5j5%j5%J5K0K5J0%%nnnnj0
9135C5j0L0nk5j0k5j0nK0M0M0M0M0Nk0l5l5k0nNK0M0M0K5%l0m5n0k5j5j5k0nJ0L0Nk0j5%K0
9133@K5J0J0J5N%K5K0Nj5%%j0j5%nn%%Nnj5m0k5k5NL5K5J0K0J5K0J5J5%j5l0k5j0NN%J0J0
9130G0nNJ0NNJ0nj5l0k5k0j0K0J5K0K0J0%j5%nnJ0%%J5nNN%k0nnj0j0j0j0nnnn%n%%j5%J0
9126a5L0K5J0%j5J0J5J0J0J0NK0%j0k5k0j0NJ0nJ0K5%l5l0k0%j5j0NN%J0L0L0M0L0j0l0j5
9124H0k0j0k0l5n%n%Nj0NNnJ0J0NJ5J0NJ0Nnk0j5j0j0k0j0j5NJ5J0J0J0J0NJ5J0%K0%k5j5
9121B0l0j5J0K0J0K0J0%k5k0nJ5M0N0M0%k5l0k0k0k0k5%J0%J0J5J0K0Nj0j0k0j5J5%J0NJ0
9118E5J0%NJ5nNJ0NNJ0%j0j0k0%j0j0Nj5l5j0J5L0J0j0k0J5J5NNJ0J0J0J5Nnj5nj5j5%L5L5
9115A30J0j5l0l0j0nj5j0NJ5J0J0J0NK0%nj5j0nj5nj5nk5k0k0k0J0M5L5J5Nk0j0nj5nj5nJ5
9112a0K0K5J0j5nj5j0J5J5J5K0NK0J0K0J0n%J0k0l5k5k0%J0NJ0NNJ5J0l5l0%K5J5nk0k5n0
9110c0m5l5nK5L0K5L5%nJ5j0%%j5NM0J0k5k0nJ0nJ0J5J5NK0K5%K0J5NJ0NNj5l0k5j5j0%Nj5
9107D0n%nj0%k0j5nK0J5L0NNNnJ0nNNn%J5NNJ0NJ0%j0j0j0j0j0nk0nJ0j0nJ0%nJ0j0N%%%N
9103D5n%%%nNj0m5m0J0L5L5%k5k5%NNNj0J0%%%%%%%%j5J0%n%%NL5K5J0nnnnk5k5J0M0K0Nn
9100E5k5l0l5j0%NNNJ0L0L0K5L0%%%%nnnnNj0n%j5j5j5j5J5M5M5J5nnnnnnnnj5J0nj0J0j0
9097F5%nNj0n%%j0%%nJ0NNN%N%%N%N%NnN%j5j0j0j0j0j0j0NJ0J0J0%J0J5%%J5NNj0l0l0j0
9093A0nJ0%%N%J0nnJ0%%%%%%nk0j0j0nk0j0j0%J0NNNJ0K0%j5%K5N5M5K5nnj5N%j0l0l5m5k5
9090c5nJ0J0%nJ0J5n%NN%nJ0N%%%J0j0%Nj5J0L0K5K5j5l0l5nK0M0J5%NNJ0nl0l5j0J0nnk0
9087Ej5j0%%%%%%NnJ5K0J5J5nk5nk0%%Nnj0NNj0%j5j5%K5J5K0K0K5J5L0J5nnNj5l5k5j5%J0
9084C0NNJ0J0NJ5%k5m0m5k5l0j0%J5L5L5J5N%%%%j0N%n%J5%J0J5%NJ0%j0j0%%j0nnNk0j5N
9081a0J5Nk5j5%NNn%%n%J5L0%j5%K0J0Nnj0Nj5j0%nj0J0nnJ0N%NNj0NK5L0L0K0Nnl0n0j5n
9077A0%%nNj5j5J5J5Nn%Nj5j5J0K0K5Nnk0j0%nn%j0j0%J5NJ0J0NJ5K5%j0J0L0K5nk5k5%j5
9074E0k0k0j5J0J5J0J5K5K5K5K5j0l5k0k0J5J5J5J5J0nj5l5j0K0Nk5m5m0l0nJ0NK0L0K0L0
9072F0J0Nj0l0k5j5NJ0nJ5J5%J0N%J5J0n%nj5%j0j0j0j0J0J0K0Nj0nNL0L0nl0l0nnnn%%%%
9069B0%%%%J0nNNNN%J0J0nNNn%NNK0%j0k5j0j0NN%%N%J0n%Nnnj0%Nj0j5NJ0NNJ0J0%J0Nnj5
9065F5j5j5l0l0j5J0L0K5J5J0J5J0L0L0Nj0%%j5k0J0J0%l0j5l0l0l0n%j0%J5L0L5J5n%%%J0
9062F5n%%nnK0J0%j5nJ0J5nj0nj0j0nj0j0j0%NJ0%k5nJ5J0K0nk5k0k0nnJ0L0L0L0K5Nn%%J5
9059A00nk0j5j0J5M0K5Nk0j5k0j5nj0j0j0j0j0j0j0j0nj0%K5K5K5L5L0J0%nk0k0nj5j5j5j5
9056ENK5J5J5K5L0K0j0k0k5%J0%k5k0%J0%k5k0nnnnk0k0%J5K0K0K0K0n%nn%nn%NJ0K5%%K0
9053H5J0J5j0NJ0j0nJ0N%k0%J0L0L5N0K0J0nj5k5m5m5l0k0%NK5J5J5nk0j0j0nnNj0%%Nj0k0
9050D0l5nJ0j0k0j5j0NK0J5J0L0%J5J5J0%J5Nj5k0k5j5j5%j0nj0nnj0K0L5K0K5Nj5j0NN%n
9047D5J0%%J0nj0J0j0Nj0NNn%K0N0L0J0j5m5k5j0%j0nJ5K0L0J5nnj0nnnj0nNJ0J5%j0l0k0
9044E0j5%N%NnJ0%%j0j0%j5k5k0j0K0L0K5L0K5Nnk5l0k0k0k0j5J5L5M5J0k0k0k0k0l5nJ5L0
9042a0L0%j5j5nJ0J0nj0j0j0j0K5N0M0L0%j5j0nj0nk0%K5K5Nnj5j0nj5nJ0%%N%nJ0nnj0Nn
9039D0nn%NK5L5K0%k0l5l5l0k0k5k0k0j0J5J5NNnNL0L5%l0m0k5j5%L0M5M5L5J5J5%j5m0l5
9036a0l0J0L5M0K0K0NN%J0%j0nnJ5L5K0K5%k0k0%J5nj5k5j5n%j5j0nj0j0%NnNnNJ0j0NJ5J0
9033G5J0nK0K5nk0k0k0j5%J5%NJ0%nl0k0k0%J5K0N%nNJ0J5%j5l0l0j5NJ0nJ5J5K0J5J5nj5
9030D5k5NNK0K0%nj0k5n%J5K0%j0nJ0K5N%j5k5l0j5%J0%j5k0NNK0K5K5J5Nnj5j5%NNJ0k0l0
9027A0l0m0J0L0L0Nk5k0NL5L5K0nj5j5k0k0J0J0J0J0%N%%N%N%%%%nJ0j0%%J0NNj0l0%J5J5
9024E0%%n%N%%%j0k0k0j5j0k0k0j0J5%J0J0K0N%K0J5J5J0J5nk0j5j0k0J0K0K0J5%NN%nnn%
9021E0nnnnnj5%K0K5K0K0j0k0k0j5j5%K5K0J5J0j0j5k0l0m0j0J5J5J5J5M0K0J0n%k0j0nj5
9018C5j0j5j5NNNN%N%NK0N%k5k0j0J5J0K0Nj0k0j5j5K0J5J0J0J5J0J0J5J0J5j5l5l0j5NN%
9015C0NN%%N%N%%j0l5k5j5J5L0J0j5j0J0K5K5J0NJ5%j0l0k5k0k0k0l5nn%j0J0K0L0L0K5K0
9012D0%%K0NNJ0Nnn%j0%nnnj0l0l5nK0K5%j0j0j0j5nJ0K5J5J5Nj0%nk0k0j0K0M0L0nk0J0K0
9009F5J0J5J0j0%N%%%%%Nj0J0%n%%J0nk0l0k0k5j0K0J0K5L0J0nnNj5k0k0j0J5L0L0%Nk0k0
9006F0j5k5k5k0l5j0J0K0nj5j0%J0K0J5K0K5Nj5l5m5j0K0M0M0L0J5%nJ0K5K5K5K5nn%j0j0
9003A40J0j5NJ0j5n%nnk0NNj5k0J0K0K0K5J5k0l5k0l0j5%nj5nj0nj0j0%nj0nnnnK5L0L5K0
9000F0J0nj0J0J0j0%NnJ0j0Nnl0l0nJ0J0J5N%N%%N%%%nnnnNj5j5NK5nJ0J0J5Nk5m0m5nJ5K5
8997eM0L0J5Nk5l0k5l0j5J0J0j0%%N%%%N%NJ5K0%J0J0K0Nj0nj5%j0nj0nJ5L5L0J5nl0k5j0
8994C0%K5J0J0NJ5K5%k0l5k0l0j5%L5L0J0l5o0l0j0J5M0K5%j5j0nnj0j0%%K0J5NJ0J0K5%j0
8991D0j0l0%J5J5K5J0%J5NNJ5%NJ0j5j5nk0%k0k0nJ5J5NJ5K0NK5%j0k5j5j0NJ0J0J0nl0k5
8989C5j0nK5NJ0%%N%%%J0j0nj0k5nj5j5k0j0K0K0L0J0j0j0j0j0N%N%nJ0Nj0k0l0k5k5nJ0K5
8986f0L0N0M5J5j5j5j5NJ5L0J5nl0k0j5j0k5k5j0J5M5M0J5nk0j0%K5J5j0l0l0k0N%nJ0N%%
8983EN%j5j5Nj0nj0nJ0L0NK5K5J0J0K0K0NNK0j0l0j5j5nnj0%nj0j0%n%Nn%%j0J0%NNNj0J5
8980D0%%Nj0nnNj0j5J0nnNj0nNn%nnNj0Nnj0NN%NNNN%J0j0J0J0j0NN%%J0J0NJ0j0l0l5nJ5
8976a0K0K0K0nj5j0j0NN%J0N%J5%J0K0K5J0%j5j0j0nnn%j0nJ0k0j0%nj0nnk5J0J5J0K5NJ5
8973F0J5J5J5Nj0N%n%J0j0j5k0k0j0NJ0J5Nj0j0j5j0J0K0K0Nj0l0k0k0J0J0NJ0%N%N%N%Nj0
8970D5j0j5%J0L0J5J5J0nJ5nl5j0l0k5NJ5%J5NNJ5%NNj0k5m5k0NK0L0J5%nNJ5J0J0J5J0l0
8967G5l5m0j0J0nnj0NL0K5J5%j5l0l5nnNJ0%J0%n%%nNn%%j5j0%j0nn%J5L5K0L0L5J5K5L0%
8964A40j0j0%%j0j0%nnnnj0%j0%%j5j0nnj0j0%J5K5K0K0j0j0Nj5k0k5m0j5J5K5J5K5K0K0j0
8961F5m0k5k0J0L5Nk0n%%%n%Nj0%%%%n%j0k0k5%NJ5K0Nj0j0j0j0J5K5K0K0nn%n%%j5NNj0j0
8958b0NnnNj5J5J5J5J0nk5k5nj0J0n%%%%n%%J5j0l0j5J0K5K0%J0J5J0J5J5J0Nk5nnj5%k0%
8955b5%N%NJ0%j0K0J5K0K0J5%j5j5%nN%nJ5j0%N%J5%NNJ0NNj0j5nj0j5j0j0j5NNJ0NNNNNJ0
8952F0N%J0NNNN%l0k0nj0k5j5j5nJ0NNj0J0J5j0nJ0J0n%NJ0nn%nnnn%nJ0NJ0J0NJ0NJ0%j0
8948D0nnNj5j0NJ0L0L0J0k0l0k5k5%J5NNNJ0NNj5j5k0j0J0J0J0J5L5L0%k5k0nnk5NL0L0%j0
8945G0n%k0k0nl0nJ0J0K5NNJ0NJ0J0%NJ0%j0j5Nnnj0nj5j5m0%L0K5M0K0%J5NNj0l5k0k0j0
8942B0J0n%n%Nj0j5nj0j0J5K5J0K5J5K0K5J5%k0k5m5l5j5J0K5%k0j5NNK5L0Nk0l5k5k5j5%
8940f5K5M5L5K0n%nNNnj0J0n%J0J0J5J0nk5j5j0J0J0%J0NJ0J5%j5%nj5j0%k0NK0L0L0K5J0
8937A55n%%%%%%J5j0j0J0k5m0k0l0j0J0j0NNn%%nNn%j0k5j5k0j5j5k0j0J5L5M0K0J0NJ0Nn
8934C5nK0K5M5K5nk0k0k5j5k5k5j0%K0K0%%%J5K5K0K5nj5j0j0%k0j5J0%K5K5J0k0j5j0k0n
8931E0j0k0%%k0k0NJ0J0J0J5J0J0J5NN%NNJ0M0L5K0N%J0nj5k0k5j5NJ5Nl0l5NJ0J0J0Nj0n
8928A10K0J5%k0j5nj5j5j0j0k5%j0nnnj0%%j5j0k5k5j0j5j0J5K0K0K0K0K0Nn%%J5J0J5J5n
8925E0%J0nk5j0%K0K0k0j0j0J5%j5%K0L0nl5j5NJ5nJ5%nj0j5j5j0J0%NN%nk5k0j0J0K5J5K0
8922B0J5nK0%j0k0k5j0j0nj0j0J0NJ5%%j0j5N%%J5M5L0%k0%NNNN%%n%%n%%n%%K0K0J0j0j0
8919F5%j0j5%k0nj0j5%J0nJ0N%N%N%nJ0K0M5M0K5j5l0l0j5%j5j5%j0k0j0j0%N%NN%nJ0N%n
8916EJ0NNJ5%j0nK0K0%n%K0L0Nnj0N%j0l5k5nj5NnK5J5NNJ5J0J0J0NJ0j5l5l5nnnJ0J5J5J5
8913H0K0NNJ0J0J0J5%J5J5%j0j5k0l5m5m0j0J0J5%NJ0j0k0j0j5nJ5N%K0L5L0K0Nnj5j5k0%
8910F5J5J5K0J5%NJ0K5K0nl0l0j0%NNNNj0j0nj0%J5NN%%N%nNNnk0k0k5j5j5j5NK0J0j0l5k5
8907a5J0J0Nj0NK0J5%j0j5j5j5n%n%n%n%NJ5J0J0J5K5J0nl0l5j0NJ0J0J5J0K0J0NJ5K0J0%
8904A05k5k0j5NN%k0l5l5j0J5K0J0%%J5J5N%%J0N%NNj0j0j0nnj0nnj0nJ0L5J5J0%n%j0k0N
8901B5nj0j5%%%%NK0L0K0K0NnNnnN%nj0j0%k0j0nj0j0nJ5J5%%J5%NJ0k0n%j5%%j0j5j5l0n
8897e0J5J0J5J5J0K5K0J0nj0j5nNNNJ0J0nJ0J0k5k5l0k0nK0L0L0J5J0n%NJ0nk5j0J0K0J5%
8895A00%nk0l0j0j5j0%nK0K0L0K5J0J5nk0l5l0j5j0k0n%%N%J5L0K0K0%j0k0NJ5K0%k0l0k0
8892A5j5j0j0NJ5K5K5N%N%J5nl5k0k0nK5J0%j0nN%nJ0N%%N%%%N%%%%Nn%%J0NJ0NNJ0NJ0n%
8888I0j0N%nNj0nnj0%N%%k0j0%J5L0K5%%%J0nk5nnN%k0k0k0nJ5Nj0j5j5j5j0%K5Nj5%%NNJ0
8885@L0L0K0J5k0j0nNJ0nn%nnn%nk0j5j0K0L0J5%j5j0%K0J5J0nj0k5l0j5%J5J0J0J5J0NJ5
8882H0J0J5j0j5j5nN%k0k5j5K0K0L0J5NJ5J0j5l5l5j0J5K5J5K0Nnl5j5nN%%nk5k0j0J5J5J5
8879C5J0J0%NNj5j0%k0nJ5J0%%NK5L5%j0%nj0nK0K5K5J5k0m0j5j5NJ5J5J0j0k5nj0j5j5k0
8876A5l5l0k0J0L0J5K0N%j0J0J0K0J5J0%K0J0J0nj0Nj0j0nnnj0n%j0j5nK5J5%NnNK0L5J0n
8874A20l0k5k5l0l5j0NJ0%J0NNJ0NNNj0j0J0K5Nj0%%%%%%n%j0J0J0J5nk0k0j0NJ5M0Nj0l0
8871B5m5m0j5J5Nn%NNnnNNj0N%NK0J0J0J0j0%%k0j5%K5N0M5K5j5l5l0k0%K0K0K0J5j0l0k0
8868A5j5j0K5NNnk0j0j0j0J5K5L5K0L0L5K0j0l0l0j0J0J0nk0j0J0%%%K5K0NJ5J5J5J0%j5j5
8865A40Nj0j0j0n%NJ0%NN%Nnk0j5nnj5j5n%j0n%J0L0K0J5K5%l5m0j0nj0j5%NnNM0J5k0j5j5
8862C5k0k5j5J0N%J0Nk0j5NJ5K5K5J5nj5nj0l0k0j5K0K5L0L5K0%NJ0nj5j0nj5j5j0k0nnN%
8859@%%N%%J0J5J5Nj0k0k5j0nj5j0nJ0L0K5J5J5J0NJ5J0J0J0N%j5l0l5nK0J5%j5k0k5j0%J5
8856EJ5N%j5k0%Nk5j5%NNNNJ0%J0J0k0j5NK0Nj0%nnNL0K5nk5l0%%NNNK0K0%j5k5k5l0k0%L0
8853e0L5NnnJ5L0J0%NNJ0j0nNJ5k0j5J0M0M5J5k5j0l0l0j5%%%%%%%Nj0N%n%%nNJ0K0J5J0j0
8849F5j5j0j5N%NNN%J0%NnnJ0Nnj0J0J0N%K0j5k0l0j0J0J0J5J0nnK0K5%l0j0J5J0%j5j0j0
8846E0j0%N%nj5NJ0J0%J5K5J0Nn%%j5k5j0j5j0j0%J5J5%j0l0k5j5J0K0J5K0NK5J5J0J5%J0
8844A10Nj5k5k5j0j0J0J0j0NN%N%%nNNn%Nk0%j0j0K0K0K5J5%j5j0nnj0j0n%j0nnk0j5j0J5
8841a0L0NNJ0NNJ0K0J5j5j0j0N%nj0j0nNNj0j5nJ0J5nj0l5l5nN%NNj0J5nJ0J0n%J0%NJ0%n
8837@J5%%%NJ0j0j0J5K5K0Nj5k5k5j5nK0K5J5Nj0j0nk0N%%N%Nj0J0K5J5J5K0J0nk0k0J0K5
8834A00J0k5l5k5k0n%%J0J5J5%J0J0NK0J5J5%j0k0j5k0nNK0NNj0nNJ0J0J0%J5K0nl5l5j0j5
8832C5j5NNNJ5j5j5J5J0J0%k0k0k0%NNNK0L5L0K0L0L0nl0k5j0j5l0%J0J0K5J5J5%j5%j5j0
8829I5j0%j5m0o0n5m0j5J0K5K5J5%k5k0j0K5L5L5%NJ0n%k0%L0L5K0nk5j5NK0K5Nj0j0N%n%
8826D0%%N%N%%N%j5j5j5j5NK5M0M0L0J0j5%%J5K0nl5l0l5k5%L0J5Nj0j0nj5j0j0k0nnN%%N
8823E%J0j0N%N%%N%%n%Nj0l0j0nJ5L0L0NnK0J0K0J5J5J5k0j5%%%%Nj0%%n%n%J0nNN%N%%J5
8819A20nk0k0j5Nj0j0nnnnnnnj0%k0j5nJ0K5J5K0J0%NNj5l0m0nK0K0K5K0nnnj0NNNNN%K0n
8816F0j5Nj0nj0nk0%L0K5J0j0j0j5j0j5N%%%J0nnJ0J5J0J5NNK0K0%j0l5k5j5nJ5L0L5K5NK5
8813A55J0m0o0n5m0J0L0K0K0NNL5L0nk0k0nJ0K5K5Nj0j5k5j0j0k0j5j5nN%%Nn%N%NJ0%%J0
8810E0%NL0M0J0Nk0k5j5k5k5j0NJ5L5M0K0%j0j5j5j0%J0k5k0k0NK0K0N%J0%j0nNj5k5j5J0
8807C5Nk5k5nJ0N%k5k5%K0J5NNJ5J0Nnn%nk5k0NJ0L5K5J0nj5%j0j0J0K0J0J5nk0k5n%J5%J0
8804C5L5L0%k5m0l5k5nJ0J5NK0K5Nj5j0nNJ0n%J0%N%NJ0%j5Nj0nnnnnnj0nnnnj0%J0%j0K0
8801a0K5J0Nj5%J5J5%Nj5l5l5j5j5k5j0K0L0L0K5K5NJ5J5L0L0%N%%N%nNNj0k0k0j5k0l5m0
8798b0j5%N%NNl0J0J5J5K0J5K0K0j0j0k5%J0Nj0k0j5J0Nj5j0nk5%L0L0J0%J0J5j0k5k0j0%
8795b0K0K5L0K0L0K0%k5m0o0m0j0Nn%j0NNJ0K0NJ0J0NJ5K5J5J0J0J0%k5j5nJ0NK5K5K0J0k0
8793A25%%n%j0k5m5m0%L5L0%k5k0nNK0L0M0J5j0k5k5%%K0K5NNN%%j0k0j5j0j0NNnj0j0k0n
8790B0J0K0J5J5%nj0NNK0K0%k5l5nnj0nj5%nj0j5%Nk0j5%J0J0J0J5%N%j5k5k5J0NJ5K0J5K0
8787B5J0J0J0J0%j5k5k0k5k0NNnk0NK5K5J0N%K0NK5%j0m0l0k0nJ0%%K5M0K5K5%%J0j0j0j5
8784F0k5j0nn%nJ0K0K0Nk0k5l5l5l0%L0L0K0K0J5K0K0K5J0j5l5k0j0%N%N%nj0nj0j0J0J5L5
8781F0Nj0l5k5NNNNJ5L0L0L5K5J5%j5l0k5k0j0%%J0j0nj5j0j5nJ0%%%%%%J5J5J0J5J0J5K0
8778A25N%j5j0n%k0nj0%%%nn%n%j5j0k0%nK0M5N5L5%nj5k0k0k0j5%K5J0J5nk5j5nj5j0j0j5
8775A0J5K0J5J0J5K0nk0l0j0NL5L5J0%nJ5J5K5Nnnj0nk0k0j5k0k5nK5K5%m5l5j0K0%%K0M0
8772I0K5k0l5l5k0j0NK0%k0j5NN%N%k5j5nK0L0L0K0Nj0j0Nn%n%NK0J5Nnj0k0%J0K0K0J5j5
8769I5k0k0j0nK5%J0%k0j5nJ0K0J5J5K0j0j0J5J5j0j0J5J5J0J5J5Nj0J0j0l0l0l0k5j0NNj0
8766D5J0N%NJ5%NJ0j0j0j0%j0nj0j0%%J5j0%L0K0%j5l0l5j5%Nj0J5Nj0J0nj0J0%%%NnJ0%%
8763A0N%%Nj0J0%%J0nj0N%nJ5J0J5J0%NK5j0k0k0k0k5j5j5j0j5J0K0K5NJ0J0NJ0K0K0L0J5
8760A25j5k5l5nK0J0nm0k0J5L0J0%J5NN%%%%N%j0J0n%nnK0J0nk5j5N%j0j0nj0n%K0J5%J0J0
8757H5J5Nj0j5nj5j0j0k0n%%%%J5K0%k5k5Nnj5j5J5L0K5J5NNJ0j0%K0K0N%J0nk0k5l0j5n%
8754B0n%%%%%j0j0NK5K5J0%j5k0NK0J5J0nNNj5l0k5j5nJ5N%K0%J5J0J0N%J5M0M0J5Nj5k5k0
8751A25k0m0j5l0l0nJ0K5M0L0J5K0L5L5J0j5k5k0k5k5k5k0k0k5k5j0NK0L5M5K5%j5m0l0k0
8749en%%%nnl5l5%J5K5L5K0K5K5L0J5j0%Nj5j5j5j5k0Nnk0l5k0j0J0NNNK0M5N5L0L5N%k0k0
8746A05nj5m0k5k5nNN%nj0nnnnNj0k0J0K0K5N%NNJ0J0j0k5j0N%nN%J0%J0%NNn%%n%%n%%%n
8742@J0K0L5K5K5%k5j5j0j0j5k0nN%%J0NNnJ0nm5l5j0nNNNK0K5K5K5%j0nn%Nj0NJ0j0N%J5
8739E5J0J5J5K5M0L0k0l0j5NL0%k0nj0n%nnn%Nj0l0j0j0k5nK5NJ0N%N%NN%NJ0nj5J5n%J5j5
8736H5k0nk0k0J0J5K0%%NN%NNnJ0%%J5nNN%Nn%nnn%nnnj5j5nj5j0%k0k0nj5j0J5K0J5K0J5
8733C5L0J5K0j0j0nj0nnj5%J0K0L0J5%K0NJ0k0k5k0k0j0%k0n%k0j5%J0J5J5J5J5NJ0J5K0%
8730A15k5l5m5nJ5n%K5M0L0Nj0Nj0k0nnk0j0j0k0%J0K5K0J0J5K5K0J5j5l5j5k5k0k0l0k0N
8727b5NNNk0k0J5L5L0%J5J5Nk5j0j0%nn%j5Nnnnn%j5nnnnNnNNj0J5%%J5K5NK5L5K0N%NNl0
8724G0n0m5j5k0J0K0M0L0L0J0%%J0N%J0nl5j5k5k5%K0J0J0J5K5M5Nnnj0j0j5k5m0j0NJ0NJ0
8721D0NJ0NNJ0nNNj0J5%%J0%%NN%NNnnNj5%%j5Nnl5l0j0nK0%J5J5J5K5J0j0j0j0nNJ0%J5N
8718A00J0NJ0j0nnj0nj0Nj5j5nj0j5K0J5J5J5%j5Nj5k5j0k0k0%K0M0L0M0J0k5k5k0j5J0J0
8715F5%NNNNJ0nJ0J5j0J0Nj0J0J0j0nNn%Nnk0l0l5j0J5L0J5%J5J5j0k5nj5l5l0n0k0J5NJ5
8712d5J0J0%NNJ0K5J5J5K5NJ5K0j5j5%k0k0n%k5l5j5l0k0J5M0L5K0J5J5J5J0%%%%%%%%J0K0
8709A10K0Nnk0k0nj0J0J0nj0j0nj5nj0nj0J0NNJ0J0N%J0j0l0l0j5j0%j5k0k0%J0K0N%%J0L0
8706@J0%j0NN%j0j0J0Nnj5j5nL0M0L0Nj5j5NK0K0k0k5k5k0j0%L0K0%j0nnNJ5J0J0NJ0J5Nn
8703H5NNnN%nNNn%%NJ5Nj5k0j0NJ5J5j0j5nK5M0K5J0Nnj0%%nn%nk5m5l5k0nj5j0J0K0J5J0
8700E5J5NNJ5NJ5NJ0nnj5k5m0l0NJ5j5l5j0K0J5nk0j5j5%K0K5N%NN%nn%nnn%%%%%K0K0nj5
8697EnK0M5K0J0j0j0j0nNJ5J5J0J0j5k0j5nJ0K0Nj0%n%k0k5k5l5l5j5%J5J0J0%nJ0J0K5L5
8694C5L5L0n%N%%j0j5j5nnNN%NK0K0Nj0k0j0j5nNj0k0l5l5j5%J0%J0L0K5J0j0j5J0K0K5K0
8691G5K0NnnNnj5j0nj0nj0nk5k5nNJ5J0J0L5K5j0j5k0J0K5J0j0l0l5j0NN%J0%j0%nK0L0K0
8688F5L0L0M0N0K0k0l0m0k0j0J5%%N%N%j5k0k5j5J0J0k5m0l0%J5J0n%j0%NJ0J0NJ0J0J0Nn
8685F0j0nj0j0nk0NJ0N%J5M0K5j0j5k0j5j5k0%J5%J0K0NJ5J0J0K0J0J0k5m5m0l5j0nk5J0K0
8682b5J5K0K0L0NK5K0nj5j5%j0nj5nJ5J0J0K0L0%J0K5%nJ0nm0k0k0l5j5%j0j0%j5k0NJ5NN
8680EK0%J5K0%k0k0l0j0J5L5K5K0NNj5k5m5k0%K0K0%NJ5J0J0J5N%%n%k5l5NK5L0J0k0k5nJ0
8677D5%NJ0NK5%k0j0k5j5%j5j5%J5K5K0J5J5J0J0J5j0k5k0j0%J0NNnJ5NNk5j5j0k5nK5NJ0
8674E0J5%J0N%J5J0NNj0%%n%n%j5j0nj5j0j0j0j5N%%%%%%%NN%j5j5j0%K0K5K5J5K5%nn%%J5
8670I5NNL0J0Nj0j5j5k0l5k0k0k5k0j5Nnj0J5L0L0J0K5K0Nk0%J5K0%j0nnj0%nj5%nj0nj0n
8667A0nj0nJ0J0%J5J0NK0%j0nj0j0%j5j0nJ5K5K0J5J0J0J5L0K5Nk0k0k5l0k0k5k0nJ0J0j0
8665A0nNNNJ0J5K0J5J5J0J5nnn%j5Nj0n%j5%nnn%j5J5J0L0K0K0%j0l5l0j0%%j0nk5k0nnn%
8662c0k0j0%J0J0J0K0L5L0J5J5J0Nj0nk0%%j0j0l0%J0nnJ5L5L0J5j0nJ0%NJ0nj5k0k0j0J0
8659F0NNJ0J0j5j0%J0Nj5j5%l0k5nJ0J0J0J5j0nnnnnk0J0K5K0K5J5Nl0k5l0j5j0%K0K0K5K5
8656F0K0Nk0nJ0K5J0j0k0k5j0K0L0L0Nj0j0k5k5J0K5K5nk0j5k0j0J5NNnj5N%%J0%j0J0J0j0
8653F5J0NNNk5j5l5j5%K0NJ0J0J0J0%Nj0nnj0nnj0K5K0NL5J0nK0nk5l5m0k5%nn%%n%%%nnN
8650b0%j0%%K0L5L0J5j0l5k0k5%J0J5nNK0J0J0Nj0n%J5K5L0J5%j0nnj0nnnj0%j5%J5J5K5J5
8647A20%j5l0NK0nNJ5Nj5nnj0nk0N%%J0N%J0J5nj5k0l0j5NK0K0NJ5K0NK0J5nNN%j5k0m0l0
8644D5%K5L0K5J5j0j0j0j5l0%J0J0J5J0nk0j0j0nN%%J0n%Nj0j0k0n%NN%j0j0j0j0J5J5J5J5
8641F0N%NnnJ0n%Nn%%j0j5k0%K0M0M5K5NNJ5nk0k5l5j0K0K5K0K5Nj5nnl0l0l0k5J0K0NK5J5
8638A10Nj5k5%%%n%%Nj0j5l5m5j5NNNJ0K0K0J0K5L0J5nnNj0%nJ0K0J5J5j0k0k0n%J5J5%j5
8635A00k0k5j0NJ5J5Nj0Nn%J0J0K0Nj5k5k0j0K5L5K0j0j5nJ5K0nk0l5l5k5j5J0M5M0K5J0N
8632A35J5j5%%nJ0%%j5j5k0n%n%%%%nNJ5J0K0J0%%j5l5k5n%J0K0%k0j5%J0J0%j5%j5j0nn%
8629B0nJ5L5L0J0Nk5k0%k5l0j0J0N%NNNJ0NNNJ5J5N%nj0NJ5J5L0J0k5l5l5j5j0J0J0%nJ0N
8626F0%j0j0%k0l0j5nJ5%%K0L5J5j5%%j5l5m0j0J5K5J0L0K0%J0J0Nj0nnNj0n%NJ0L0L5K5n
8623A35k0k0j5j5j5j5%K0J5%N%k5k5%K0M5L0%j0nj0j0j0j0%nN%%J5Nj5k0j0NNj0j0nNL0L5
8620I5K0j0k0j0NJ5L5N%NN%k0j5nj0j0k0%J5L5M0J0%Nn%nnJ0j5m0k5J0K0L0L0K0j5n0n5j0
8617F5%NnnN%j5l5l5k0K0L5N0L5%l0k0%J0L0L0J5j0k5k5NNJ0N%N%NJ0J0nk5l5j5J5J5%k0k0
8614D0nj5j5j0j0j5J5j5l5m0%K5O0O0N5L0%l5l0j0nnnJ5K5J5NJ0J0n%Nn%%%nnnj5%%j5j0N
8611F0j0nNj5n%j5%J0nj5K0L0K5M0K0l0l0k5l0nN%%%%J5L0K5nl5m0k0j0j5k0NK0%K0%nJ0n
8608e%Nj0J0%nJ5j0%NnNJ5J0K0J0j5j5k0j5nj0k0%L0J5J5K5J0j0J0nN%N%J5L0M0J5%%n%%%
8605A55j0J0Nj0%%n%k0NL0J0j5l5k5%j5j5j0j5j5j5j0J5N%J0nN%Nj5j0NJ5L0L0J0%%%%%Nj0
8602I5J0j5j5nj5%k0k0%J5K5K5J0Nj5k0NJ5J5j0j0NNNNnnk0j5%%K5L0J5Nj0nn%%K0%%NN%N
8599A40%%%k0k5k5m5l5nJ5K5K0N0N0L0J0%J0j0nj0nj5%nj5l5l0l0l5nn%n%K0NJ0J5%K0N%%
8596F0%%N%nN%K0NJ0j5m0n0l0k5NJ0K5J0NNj0k0j5k0nnK5M0M0J5%k0%J0Nj0nJ5J5j5j5k5N
8593ENNJ0nNN%J0NN%J5J0%NJ0J0N%k0nj0nj0nj0nK0J0%k5j0J5L5J0%NJ0J5%nK0K5Nnk0l5l5
8589G0l0nNNnj0k0NJ0NJ0K0J5NNK5K5%k5m5m0k5%K0K5nj0nj0j0K5N0M5K5Nj5j5%%k0j5%nn
8586H0j0k0k5k5nJ5J0J5K0J0j5j0j0j5nnj5nNj5j0NJ0K0M5L5L0Nj5j0k5j5k5k0j0K0J5%j0
8584B0J0K5K5J0J5J0J0Nj0j0Nnn%j0k0j5k0j5nK0J5%J0%%J0nJ5J0nJ5J5J5J5J0nj5l5k5j0
8581G0K0L0M0J5j5l0l5k5m0k5%K5K5%j5k0J0J0j0nNj5j0%K5K0J0NJ5%l0k0j0J0K0L5L0L5j5
8578A35k5k0j5j5j5j5j5NL5N5L5%k5j5j5N%J5nl5nJ0L5J5%J0J0Nj0l0l0nnnnj0nj5%NNJ5%
8575E5k5k0l0j5J5K5K0K0nJ0K5K5Nk0l0l5l0j0J5L5N0L5%m0k5j5l0k5j5nJ0L0K0J5nj0J5L0
8573F5J5K0%k5j0nJ5K0Nk5nnJ5K0J0nj0J0J0j0NNj5j5j5j0j5j5j0j5nJ5J0%k0nJ0K0K5N%k0
8570D0%J0NNNNnl0l0j0NJ0%%n%nJ0%%%K0J0J0k0NK5J0nj5k0nj0j0k0%NK0J0J5J5J0K0NNNN
8567A00%j5l0l0j5%K0%K0J5%J0J5NNK0nk0k0l0j5L0K0L5K5j5k5k0j5nJ5NNNNJ5nJ0N%Nk5k5
8564G5k0k5j0J0n%K5K0K5K0Nk5n0n5j5J0%%nJ0J5%nJ5NJ0J0L0L0J5%j0nnnnnnj0%j0%Nn%%
8561E5%%Nnj5j0j5j5j0j5j5j0NK0J0J0J5J0J0J5N%NNl0k5k5l0J0NnJ0J0nNN%%nm0j5NL5M0
8558EJ0nNNNNJ5%nJ5%NN%%Nj5nj0j5NL0J5J0Nj0n%nn%nJ0j0%%%n%%j0nj0nj5%%j5nK0NNJ0
8554C0J0K0%l0k5NL0L5K5K5nk0k0k0k0%J5%NNk5k0%J0K5K0Nnj0j0j5j5nk5%L0L0K5L0j0k5
8551G5k5nJ5L5M0J5j0k5l0j0n%N%j0NNj0NNk0k5j5K5L5K0J0n%%J0nJ0%k5k0j0k5k0k0k5j5
8548d5%J5J0NK5N0N0K5nnJ5L5K0J5nnj5l0l5j5J0K0j0j5%K5nk5k5j5J0J0J0Nl0m5j0K0K5K5
8546H5J0nnNK5J0%j5j5J5n%%nj5Nnj0j0%J0L0K0J5Nj0l0l5l5k5j0%j0%%n%nNn%J5NNNJ0J5
8543C5%j5j5%K5J5Nj5k0NJ5J0J0J0%%J5J0J0j0k5k0nNJ5J0J0%K0K0%J0J5k0l5m5n5k0J0K0
8540@K5NnNNnJ0%NNJ5Nk5k0%NK5%N%NnNJ5n%%Nn%NJ5j0n0n5l5J0L0K0Nnj5j5J5J5L5J5K5K5
8536A05%j0%nn%Nj0k0k5j0K0%Nk0l0j5%K5K0%NN%nJ0%%J5j0nJ5NK5K5Nk0l5l5k0J5J0J5J5
8533F5K5L5Nnj5k0j5j5k0j5J5M0M0L0J5NJ5J0%k5m5n5n0m5m0nK5M5M5J5nl0l0l0n%J5K5K0
8531B0K0J5K5K0J5K5j0nJ5NNN%k5m0l0l0j0Nj0%J0%%J5N%j0J0K5J5nl5m5l5k5%K0K0K0K5J5
8528D0K5L5Nnj5k0%j0j5k0nN%j0J0K5L0L5K5NJ0%Nk0l0k0k0nJ5J0nJ0J0nJ5j0k5j0j5k0j0
8525B0k0j5J5J0J0J5%K0J5%j0n%j5k0%j0j0K0M0L0K0nl0j5j0nJ5J5nJ0J0J0J0j0nNj5j0%N
8522H0j5k0k5k0k5%J0%J0J0J0J0J0J5J0%J5J0nnJ5%%J0nj0j0j5nJ0K0J5J5nl0j5j5j5N%L0
8520G0L5J0j0l0k0k0k5k0%J0NNJ0N%J0j5j5j5j5J0K5L5M5L0J5k0l5k5k0J0L0J5Nk0j0%%%%
8517F5K0J5L5J0NM0M0nl0l5%J5K0k0l0k5j5J0%nJ5J5k0j5j0j0k0%J0nk5k0J5K5L0J0j0j0N
8514I0k0j5k5%J0K0J0K0J5J5%NJ5K0K0J0k5nnj0nl5k0nJ0%%%%J0n%Nk0j0j0j5J0J5K5Nj0j5
8511G5j0nj5j0j5j0%J5NJ0NNJ0NJ0nnK0%NNNj5nnj0J0Nnk5n0l0l0%%%j0NNK0J5J5K0J0J5J5
8508E0%j5nnj0nj0j0nj0l0l5l0j0K0L5L5K5J5nk5k0NJ0NNJ0NJ0NJ0J0%%%%%%J0j0NK0J0NJ0
8505G5J0K5nk5l5l5k5NK0J5J5J0K5Nk0l5l5nnj0j0J0K5K0j0NJ0J5L0K0K0L0J5K0K5nk0m0m0
8502I0nJ0J0nnk0j0j5j0j5j5j5J5nnJ5L0J0nj0N%N%j5j5%K0K5%k0nN%N%%n%nK0K5K5K5Nj0
8499A30k5l5n0l0nJ5J0%NJ0J0NJ0J0nnJ5k0j5k0NK0J5L0L5K0%%%%j5j5j0k0j0j0k0nNNNNJ5
8496F5%NNnNj0%%%j0NNj0j5J0nn%nNNNNNNJ0nj0k0j0k5l5m5j0K0L0K5L0L0%l0k0nn%%%%N%
8493e%%n%%K0J5nj5k0%K0J5J0n%Nj5k5k5j5J0J0J0J0K0L0K5J5Nj5n%j5j5k0nNK0L0nj5j5k5
8490Ej0NJ5K0%j0j0j5j0K0J5K0J5%k5k0nJ0K0K0N%J0nJ0K5J5nj5j5j0j0j0NK0J0J5%k0j0n
8487G0j0J5K5L0J5k0k5l5%j5k0nNnnN%nN%%NJ0nJ5%%J0J5L5L0K0j0k5k0k0nj0K0K5J5j0l5
8484H5m5j5Nj0n%j0j0%j0J0K5L5J0J0J0K0J0n%Nk0l0k0k0k0j5%K5%j5j5NL0J5Nj0j0NJ5K5
8481F5K5Nj5j0J0%J0Nl0k5k5k5k0n%K0K5K0J0j0nnj5k5j5j5j5j0NK0J0J5%%%%Nnj0J5K5L0
8479C5J5J5NJ0nk0k5nn%nNL5L0%k0nK5K0J0j0k0k0j0k0k0%J5K0%l0l0l0k0nJ5L5J5J0%k0k0
8476c0NK5L5K0K0J5J0%j5j5j5j5nn%j0Nj0nnj0j0j5j0J5K0J5K0L0M5L0%j5j5k0k0nN%n%nN
8473F0j0%nNj0k0k5NK0J0J0nk0j0n%K5L0K0K0J0J0Nnk5j0j5nj5j0j5j5j0%J5J5%j5%J5J5K0
8470F0j0k0j5j5j0j0J5L0L0L5K5J0NnJ0K5K0J5K0nm0l5j5%n%%%%%%n%Nnj5j5NJ5J0nj5k5k5
8467D0k0%J5J0j0j5j0k0n%NJ0J5J5J0K0L0K5j5m0l0j5NJ0L0K5J0%j5nj0j0%j0j5j5l0k0k0
8464e5j0K0J0%J5L5K0K0Nj5nnj5%Nk0m0k5%K5Nnj0J0J5j0NNJ5J5J5J5j0k0k0nJ0J0NJ5K0%
8461D5K0%nnk0nK0J5K5J0nj5nj0j5nNk0j0J0J0j0%N%%j5j5k0j0NK0J5J5NN%J5%NJ5nj0N%n
8458F0j0NnnK0K5L5J5k5n5n0l0NNnJ5J0nJ0Nj5j0j5j0J0K0K0J5j0nnj0j5Nk0%J0J0K0NNK0
8455D5J5NN%NNNNNNnnnn%j0n%%K0K0%j0k0k0j0%nj0N%nj0NJ5NNJ5nJ0K5j0k5j0k0l0k5k0k5
8452g0j5%J5J0%K0N5M5J5nj5nk0j5j0k0nnJ5J0%K0%%J5K5L5L5K5j0k5j5j5nJ0J0n%J0j0J0
8449A10%j5nn%j5Nj0k0k0l5j0NJ0%J0K0NNK0J5nNJ5L0J0j5m0n0m0k5j0NK0J5J0J0K0J0J5J0
8446F0k0n%j0%%j0Nnj0NNj0NnNK5K0J0j5j5j5j5N%nNJ0n%N%%J0nj0j0j5j0j0n%j0J0L5L5J0
8443D5%n%nJ5J5%K0%%J0nk5nNJ0J5%l5m0j0J0L0K0J5J5%k0j5%j5%%K0K0%j0j0j5j5NK0NJ0
8440G5j0k0k0j5j0nNj5K5O0M5L0nm5l0j0j0J5%%Nj0nNK0L0L5K0NJ0NNj0j0j0j0NJ0NNk0k0
8437A30k0j5m5l0nK0M0L0nj5k0j0k0k0J5L5L0J5Nj0J0j5k5nj5k0j0%nn%j5Nj0j0Nj0%K5K5
8435C0J5K5J5j0k0k5j5%K5M5L5J5%%J0K5J5J0%l5nk5l0nj5k0%%%N%K5J5J0J0J0K5%k0j5k0
8432A05k0j0j0j0j0j0j5j0j0NK5J0J0nk0l0%K5K5K0K5nnJ0j5k5j0k0k5%J5J0Nnk0nj0j0J5
8429a0J5j0j0j0j5j0J0K5K0J5K0NJ0J0J0J0K5%k0j5k0j5NJ5J5nnj5j5j5j0N%nnk0k0%%L0J5
8426A0J5J5K5K5K0K0Nj5k5%K5J5Nnnnnj5k0j0j5k5j0j5k0%N%%j5nNNK5L0J5nj5J0L5K0J5%
8424A15NJ0%J5NNj0k5j5j5k0j0%J0J0J0Nj0j5k5l5j0N%nJ0K0J5K0J0nj0j0j0nn%J5J0j0m0
8421Ek5j5K5K0K5%K0L0J5Nk0j5%n%k0NJ0NJ0J0%NJ0nk0k5l0k0J0NJ0NJ0J0NJ0%nj5NK0J0n
8418G5J0K0K0Nj0k0j5k0j0nJ0K0L0J5%Nj5k0j0%%j0j0nj0nj5j5%J5K5L0Nj5k5N%nk0j0j5N
8415A0%N%J0nJ5n%%%%%%%nnnnn%J5J5%j5l0m5nJ0J5K0L5L5L0J5J0J0%j5nN%%NJ5J0L0%l0n5
8412H0o0k0K0K0J0K5J0%j5k5j5j5j5J0J5J0n%J5J5J0j0nj0NNnnn%NN%NJ0%nk5l0nJ0J0K5M0
8409H5K5j0nj0j0j0k0k5l5k0%K5K0J0n%j0NNNk0k5J0L5L5Nj0j0j5nnNN%J0J0J0NJ5%J0J0%
8406I5nn%%%J5J5j0l5n0m0k5J5K0K5K5J5%j5k5n%%%%J5j0%J0N%NJ5J0Nj0%J5K0%j0j0k0j5
8403C5%j0j0NL0J5J0J0K0K0J0J0J0NJ0%j5nnl0l0l5k5n%%%j0%j0%NJ5J5NnnJ5K5K5%n%%j5
8400G5l0l5k0%J5K5L0L0J5nj5%J5K5NNj0j0j5k0%K5K0Nl0l5j5J5J5J0nk0k0k5j5NK0K5K5K0
8397A00K5K5K0J0j0k0j0%NJ0NN%j5n%nnnnj0nJ0J0j5k5l0k5k5l5k5j0K0L5L5Nnj5%J5N%%j5
8394B0j0j0j5k0J5J5K5K5K0L0%j5n%j0%nj0%k0k0nJ5J5K5N%j0j5NNNNNJ0J5J5J0J5J5K0Nj5
8391A55l0m0j0%j0l5l5j5nNK5J5J5j0k0%%j5NK5K0L5J0nj5k5%J5J0J0J5J0n%N%%J0j0j0k0
8388G0l0nnnnnj0j0j5nJ5K0K5J0Nn%%n%J5L0K5L0n%nJ0n%Nk0j0nj0nnnj5j0j0K5L5J0k0l0
8385F5k0j5l5j0J5K5L5J0N%NN%J0J5nl0j0J0Nj5k5nK0N%J0n%j0J0L0Nj5j0NNJ5%K0L0J5%j0
8382A55j0k0k0j5%J5J5nl5m0m5l5%K0J5NN%j5m0k5%K5L0K0J5%k0nN%nn%k0NL0L0K0j0j0nj5
8379A0j0nj5j5j0K0J5K0J5Nj0n%%j0n%j0j0j0j0J0K5L0J0j0j5j5j0K0K0Nk0j5NK5K5NNNNN
8376G5J5K5%j5j5k0j0k0k0k0k0NK0J0NK0K0J0K0%k0j5%%J5J0NJ0J0J5%k0m5l0l0%K5K0NK5
8373F5%J5J5%L0K0%%nj5Nj0j0J0k0j0Nj5NK0K5K5K5j0k5j0k5j5j5j5j5j5j5k0j5J0J0K0N%
8371C0%nNJ5L5L5K0nnNj0j5NJ0k0j0nk0%nj0k0%nnnnK0L0L5J0nnnj0Nj5j0NNJ0J5J0j0k0k0
8368E5nj0k0%L0K5J5j0k5k0j5nK0K0J0K0K0j5j5j0j0j5j5k0nj0NJ0j0nJ0n%NJ0nJ0L0K5%k5
8365D5k0n%k0k5nj0k0J0J5%K0NJ0J0J0j0k5l0nJ0J0K0N%nJ5L5M5K5%j5j0NJ0M0Nk0l0l0k0
8362D5nJ0J5K5%j0j5j0%Nk0nnj5%NJ5%J5J5%J0J0%%J0j0l0k0m0k0%L0L0NJ0K5K5J0nn%j0k0
8359G0J0%j5%%j0Nnn%nN%NNnJ0nNJ0NNJ0j0l0k5j5N%%N%NJ0n%%n%NnnNJ5L5K5K5J5%l0n0o0
8355Em0k0NJ0J0NJ5M0K0%%J5J0K5J0j5j5k5%NJ0K0NJ5n%J5K0K0nnl0k5nJ0J5J0J0J5%k5k0
8353A05nj5j0k5%nj0nnnnnnJ0J0J0J0%J5J0nnl5l0j5NN%NJ0n%%j5j5NK5K0NJ5J0J5nk0k5l5
8349b0l5j5NK0K0K5K0K5J0j0j0nJ5N%%%%%j0NNj0NK5J0J5J5J5K0J0j5j0j5j0j5j0j5nj0J0
8347F0NnN%%%nj5j0j5%j5j0nnK0L0L5K5J5K0K0J5j0nJ0%NJ0nm0l5j5nnj5%K5J0j0k0k5j0j0
8344A5j0nnnj0N%J5M0L0L0J5K0K5%j5nnj0j0j5nj0j0j0nj0j0nj5j0nj0nk0j0NK0K5L0K5K0
8341H5J0J5J5Nj5j5nk0l5%K5K0L0J0%j5k5j5J0J0%k0%j0n%j0nJ0NK0M5L0%j0j0J5L0Nj5k5
8338A40k0NNJ5nk5k5k0k0l0j5N%NN%%j0J0nnJ0j0j0J0n%%%N%nK5L5L0K5nj5k0j5j5j0k5j0
8335Ek5k5j0NNJ0J0K5K5J0j5j5nK0K0%%J0%j0NK0K5L0K5Nj0j0%%j0l0l5l0l5j0J0L0K5J0J0
8332F5J0NK5%j5j5l0l0l0l0n%n%n%%%j0NK0K5K0NJ0J0N%NNnJ0J5j0NNnJ0%%N%N%%NnNJ0nj0
8329G5J0J5j5NN%Nj0J0%%%n%%J5J5nk5%J0%Nnnnnn%nnj0NnnNj0j0N%Nj0J0J0nnJ0K0K0L5J5
8325A55K0Nj0k5j5Nj0j0nj0j5nJ0J5K5%j5j5k5n%Nj0J0J5j0nJ5J0J0%J5K0%J5Nj0l0k5j5J0
8322I5J0NJ0J0J0NJ0j5k5k0k0n%n%%nNj0j0Nnnj5N%j0%J5J5%l0j0J0M0L5K5N%nnj0nj0j0j0
8319G0nnj0nj5j5j5k5j0NK0J0J0J0J0K5%j5j5nk5k0j0J5M0L0J0j0j0j0Nj5%L5J0j0l5m0j0
8317c0NNJ5J5K5J0%K0NNJ0J0K0%m5k0m0l5nnNM0M5L5J5k0l5m0m5l5%K0J5J0J5J0K5Nj5j5n
8314ek5j0j5j5nK0M0M0K5J5n%NJ5J5nj5l5j0J0K5%l0m5m0j5K0M0L0NJ0%J5J0%K5%k0j5l0j0
8311A5NJ0%K0%%J0nN%J0nj0j0j0j5j0j0k0nJ0J5J5J5J0J5J0J5N%NN%NNNk5k0j5k0j0K5K0n
8308F0j5%j0nj5nj0j0L0J0J0K5M5L5Nj0j5%j0j0nj5j0j0j5n%J5J0nj5%J0NnnnJ0Nnk5m0m0
8305d5k0j0%%nJ5K5K0K0K0K5K0J5Nj5n%K5%j5j5%J0K0j0NNN%K0K0J0l0k5J0K5Nnnk0k0%J0
8302I0L0L0j0l0j5J0j0k0j0nn%k0NK5J5K5K5%j5k5k0NK5M5M5J0j0k5k5j0j0j0j0nJ0N%%NJ0
8299A25%k0nNNk5j0nJ0Nj5j0k0%%%k0l5k0nK0K0M5M0J5j0m0l5k0nNj0NNj0%%n%j0%K5K0n%
8296A0J5K5J5n%%NJ5L0J5%k0j5nNnNnj0j0j0%nnj0n%j0%NN%N%N%nj5j5nnJ5K5J5J5%k0j5N
8293C5J5%k5k5j0J0K0J0nk5%K0K5J0j0%J5J5J5J0j0j5J5Nj0%%j0l0m0j0%NN%Nnj0k0l5j0n
8290g5J5J0nj5NL0M0M0J0k5m0l0nJ5K0K5J5n%%%%K0K0M5K0j0l5m0j0j5j0j0NJ0NJ0NNJ0N%
8287E5k0j0j0j0j0j0j0%%%%NnnJ0L0N5N0L0Nj0%nk0j0nk0j5nj5j5nnnnNj0nnJ5J0%K0K0%N
8284F5J0Nj0%%nNj0N%l0j0j5k0%l0%J5K0K0K5K0J5J5K5NNJ5%l0m5n5k5%J5NNJ0NJ5%nj0j0
8281A5j0j0nj5%NL0L0Nk5l0l0k0j0J0%%L0L0L0K5K0J5j5l5nJ0%nj0k0k0j0j0%J0L0L5K0k0
8278D5k5NJ0J0NK0L0M0J5j5k5k0k5j5j0k5j0%K0K0%%J0nNNnN%nn%nnnj0%J0nnNNn%NJ0K5K0
8275I5K0%k0nn%N%J0N%%J0j0k5j5j0NJ5K0NJ0N%J0j5l5k5j5%N%J0K0L5L5L0k0m5l0k5NK5J5
8272I5K0L5L5L5K5l0o0n0m0m0k5NL0K5NK0K0%%%%N%j0J0j0j5%k0nnk5%J0nnJ0L5J5j0k0%N
8269F5J0nk0l0l5k0J0K5K0K0K5NL0J5j5j5nj5j0j0k5n%j5nnnnj5NK0J0NK5K5NJ0J5J5j0k0
8266G0K0Nj0J0j0j5%j0nJ0K0L5N%nj0NnnnnN%J5nj0K0%%J0J0K0N%K0K5j0j0%nk0j0nj0j0j5
8263A15Nnn%j0n%nJ0K0nl0j5k5k0K0K0K5J5%j5nnnJ5J0nJ0NNNN%%Nk0l0l0k0NJ5NJ0J0N%K0
8260A00J5J0K5Nj0j5k5nNNJ0Nk0k5l5nJ0NJ0NJ0NJ0J0NnnNn%%%n%%nJ5j0j5J5Nn%%N%nJ0J0
8257A15nj5K0K0%m5n5k5NL5L5J5%%J5J5NJ5J5k0j5k0j5%K0J0NNJ0J5%nk5k5nNJ5J0J5nj5j0
8254A15j0k0k5j0J5J0%nJ5J5%%K0%%NN%N%Nj0nj0j0j0k5l0n0n0k5J5L5M0K5J5nk0j0nk5l0
8251e0%K5M0K5NK0J0nnj5n%J5J0%J0J5%J5Nj0%n%%n%j0j0j0%j0j0j5%j0nnj0nnj0%J5L0K0
8248D5K0%j5nnNj5j0%K5Nj5j5k0nNK5M0Nj0k0j5J5K5K0K5nNJ5%N%%K0K0Nk5k0j0J0J0Nj5j5
8245A15%Nk5k0%j5nk0n%nJ0j0k0j0NJ5nk0k0nJ0K5J5K0J0NJ0NNJ0J5%k0l5l5k0j0J0L0L0N
8242E0k0j5%J0L5K0J5J0NJ0NJ0NJ0Nj0j5nk0j0J0L0K5Nj5k5m0n0k5j0K0K5K5L0L0K0K0%j5
8239A55k5%%k5j0j0k0%k5k0l5j5NJ0NNJ0nnJ0J0nNN%K0J0NJ5%J5J0NNNNNNJ0%j0j0j0nJ0L0
8236A40K0J5k0n0l5k5j0nnnJ0J0J0J0j0NNK5K0J0%NK0J5N%%l0m5k5NJ5Nk0l5l5l5l0%L0M0
8234@L5L0K0K0j0l0m0l0j0j0Nn%NnNNj5%K0J5K0J0n%%j0j0%j0nnnJ5M0K5K0J0j0n%NN%Nnl5
8230E5l0j5%%K0L5K5J5NN%J5J5k5l0k5k0j5j5NK0J5nk0k5k5%%J5K0NNNJ0nk0j0j0%k0j5%%
8227d0NNL0L0J5n%%N%%%%j0NK0J0Nj0%J5J5%Nj0k0J0nj0%nn%j5%Nj5j5J0%N%%J5nnJ5J5J5
8224H0K5J0j5m0l5k0n%j0NJ0N%j0j5J0K0J5K5NN%nNNNJ5J5nnnJ5%NJ0J5j0nJ0nj5l0j5k0n
8221D0NJ0J0NJ5j0j0K5K0K5j5k5j5nj5j5J5NJ5nj5j5j5J0K5J0%j5k0j5J0J0j5j0j5J0K5n%
8218C5j0NK5J5J5j5j5nk0j0n%J5L5L5J5%%J5J0J5J5nl0k0j5j0nk0%K0K0J0K5J0j0N%N%nN%
8215A50j5nn%nn%j5J0L5K0k0m0k5J5j0k5k5j0J5J0NJ5%j0nnnnnj0Nj0j0%Nj5%nK0J5J0K0K0
8212H0%J5J5J0nj5l0l0j5nJ5J5L0M0J5%N%Nj0K0K5j0l5l5j5nJ0N%J5L5L5%k5nj0%j5j0j0k0
8210H5n%j0n%%%n%j0Nj5Nnn%n%n%n%%N%k0%K0K0N%NNnn%nn%nnNNNN%NJ0n%nj5%nnj0n%%nN
8205A5K0J5Nk0l0nK5L0M0J5%l0l0j0J0K5%j5nj0nj5j0nj0j0nn%M0N0M0%NN%%%n%%%%nN%j0
8202A05J0%%n%j0l0k5nK5N0L0%l0l5m0n0k5j0j5NJ5L0L0K0J0J5%l0l5l5k0NK0K5K0K5J0nn
8199D0J0nj5k0nj5l0nK0J5J5%%k0nJ0K5K5M0L5Nj5k5k0j5l5j0K0L5K5L0L5Nj0k5k5j0j0j0
8197F0j0j0N%J5nN%%%%%%NJ0J5K5J0nj5k5%J5J0J0J0K5nnnl5l0k5K0L0K5Nk5k0%%N%J0J5%
8194A10%N%Nj5j5nk0%J5NNNJ0NNk0j5j5j5nn%%NL0K5j0l0k0j0NNJ0j5l0j0N%nNK5J5J5K5L0
8191A10J0nj0j5j0j0j0j5nk0j5j0k0nNK5J5J5J0NJ0J0j0nnj0nj0Nj5j5j0%Nk0l0nK0J5J5J0
8188eK5M0L5J5Nj5k0nK0L5J5J5k0k5m5l5j0j0NJ0J5NNNNj0nj0j0j5%j0j0N%N%J5nN%J5nj0
8185B0J5M5M5L0N%j5k5%J5j0l5j5j0nk5%K5L0J0nj0j0k0nJ5J0J5J5nnk0%J0NNJ0%NNN%J0J0
8182A40nj0%j0j0nnk0m0m0k5j0NK0L0L5J5nnj0j0NJ0NNK0NK0K0%%j0J0K0K0%j5n%j0nk5l5
8179G0l0k5k5nj0k0j5J0K5K5J5N%J5K5K5Nj0K0J5J5J5Nj0Nnl0l0l0k0j5nK0K0nk0J0K5K5K5
8176A10J0j5k5k5%Nj0j0j0j0%J0J5nj0k0k0j5j5NK5K0Nj0j0NNj0%%nJ0N%nNJ5j0k0l0l0j5
8173h5N%NNNJ5J0J0%n%Nj0J5L0L0L0K5nk5k5NJ5J0%nK0K5J0j0j5NL0Nj0j0j0NJ5L5J0%NNJ0
8170A85nk5l0j5n%j5l0k0nNJ5J0NK0J5J0K5Nj5j5k0j0%n%%k0j0%J5J5nk0k0NJ5L5L0Nk5j0
8167I0j0j0l0m5n0NN0L0J5J5j5j0Nnnnnj0%Nj5j0j5k0nNK5K0J0K0K0J0K0%k0nj0k5k5l5j5
8165e5J0K5K0K0L5L0%k0k5j0nk5j0J5%%%%%Nj0NJ0j5nJ0n%NJ0%J5L5L0Nk0l0j0K0K5Nj5%n
8162G0j0%j0j0J0NJ0%J5J5K0J0k5nj5j5NK5J5J5%%J0nk0nj0j5j5j0nk0k0nk5j0j0nJ0L5L5
8159C5K0j0k5l0j5NJ0J0j5j5J5K5K5L5K0Nj0n%J0J0K0%l0l5l5l5l0j5k5j5NJ0NJ0J0%%K0N
8156c5J0J5NJ0J0J0J0NJ0NJ0%j5k0NJ0k0j0NK0K5L0K0Nj5%nnnNj0j0J5n%J0j0j5J0L5J5j0
8153A20l0j5K5J5j0%j5j5nNNJ0%NK5J5N%l0k0j0%%J0nj5J5Nn%%n%Nj0Nnk0k5k0l0k5j5k5k5
8150a10J5L5K0K5L5J5J5L0L5K0Nnj5j0nj5l0k5j0J0J0J5%J5J0J0J5J0NJ5J5Nj5j0j5j0NK0
8147A35K0J0J0Nnl0m0k0k5l5l5k5j5NK5L0Nj0%K0NJ0J0%nJ5K0%j5j0%%N%l0l0j0J0J0J0J0
8145C0J5J5J0J5J5j5j0j0j0k5j0%K0J0NJ5%j5k0k5k0nK0J0%NJ5NJ0J0NK0Nnk0K5M5L5J0K0
8142B00J5j0n5m5k5j5%j0nJ5NJ5J0%n%nnk0k5nJ5J0nk5nk0k5%J0J5J5J0%%j0NK5K5K5K5J0
8139A30j5j0%Nj5n%%%%%%%%%%%Nn%%j0NJ5J5nj5j0J5N%%NJ0nk0j5NK0K0J0k0m0k5nnk5j0J0
8136A5L0K0%k5k5j0J5J5%K0J0j5k5k5k0nj0j0J5J5J5K0K5L5K0j0j5k5l0k0j0%K0K0J0k0j0
8133A0nNJ0J5%%J5NJ0%NNJ0NNNNnnnnnnnnNNJ0%k0nNJ5K5j0l5m0m0j5%n%j5j0NJ5K5K0K5N
8130C0nnNNn%%j5j5j5j0NK5J0J5J0NNJ0J0%NJ0j5%nj0j0nj5nN%J5nNNJ0%k0%k0j0%k5nj0j0
8127e0j0nj0J0K5J5K0J5%J0J0J0J0%J5J5NK5J0j5j0j5j5%k5j0j5K0J5J0J5J0j0J5nnJ0%%N
8124I5NnJ0J0%%N%j5nnj5Nk0NNJ0K0nj5k0k0j0nJ0NNNNN%j5k0l0j0K0L0K5K5nl0k5j0J5L5
8121G0M0J5NNK0n%J5NNk0l5k5l0l0j0NL5J0n%J5J5%J0J0j0k0%k0j5nj0j5NNNJ0k0l0k0k5j5
8118f0Nk0NJ5K0L0J5NK0J0J0J0NJ5Nnnnj0%nnj0%j0nnj5%nj0J0j0j0J0K5K5nl5j0j0NK5L0
8115D5J5j5l0j0NNj5Nj0j5NNK0K0Nn%NL5M5J5nk0J0K0J5J5j0j5j0j0j0j0%k0j5j5%J5nj0j0
8112D0nj0k0j0j5nj5l0NJ5nJ0J0NJ0NNK5K0J0k0k5nK5L5K5J0K0K0Nk5l5l5k0k0l5nJ0L5L5
8109D0J5%Nn%L5K0%l5l5l5j5nJ0j0%NK0K0J0K5K0J0K0K0n%nnj0k5m5l5NL0J5J0%j5nj0k0%
8106A5K0M5M5L0%k0k0k0j0K0K5L0Nnnnk0m5n0l5j0NK0Nj5j5%K5M0L5K0j0k0k0nj0j5NK0L0
8104H5Nj0j0j0j0j5%N%%N%N%%%n%Nn%%NJ0NN%J5J5%k0k0%N%j0j5%j0NJ5L5K0nJ5J0nk0j0j5
8100G5nj0k0nNNnJ5nJ5J0nk0k5j0J0j5j5j0j5%L0M0L5L5K0K5L0nk0j5j0l0l0nNj0l0k5j5J0
8097EJ0%K0K0J5L0K0%J5J0%j5k5l0j0NJ5K0Nj0j5j0j0J0K5K5J5nk5k5nNJ0J0Nj0j0j0j0nJ5
8095H0N%K0K0K5J5J5nk5n5m5j0J0J5J5J0j0j5%Nj0m0m0l0j0K5K5K0J5j5l0j5%J0J5K5K0K0
8092E5J0j0Nnj5%nj0nj0j0nNNnJ0K0K0J0K0J5J0K5J0j5nnj5n%j0%%j0%nNL5K5J5j0k0nk0l0
8089F5j5l0k5NJ0J0NNNJ0nNNNNnnj0nnnnj0J0J0NJ0NJ0%J0%%%Nj0NJ0nnJ5j0J0N%NN%%N%%
8085A05NnJ0%NNNj5k5k0j0%NJ5%nk5j5j0j5Nnj0nnnnNj0nNJ5K0J0K5L0nk5l0j0%j5Nj0j0%
8082b5j0j5%nn%N%NNNN%K5K0J5K5K5J5K0K0Nnn%J0j0j5J5nj5j0nnj5n%j0nNj5NJ5NJ0J5K5
8079A15L5J0j5j0nk0k0%j0j0J0%NNj0k5k5j5NNnJ5J5J5K0J5J0j5n%k5k0j5K0L0K0nk5nL0N0
8076A45L0j0l0l0j5j0k5j5j5J0L5L5J0j0k5j0k0j5j5j0k0j5J0K0K0K5j5l5n0k5%%J5K0J5K0
8074eJ5J0nJ0%j0J5%NNJ0NJ0j0k0l0%J5L0K5J5Nk0j0%j0j5j0j0NK0J0NL0J5nl5k5j0j5l0n
8071b0nk5NK5K5K5K5K0K5L5J5j0nnj5k0k0j5k0j0J5J0nk0j0nk5nJ0nNJ0J0J0J5nnnnJ0NNJ0
8068E0NNNNj0j0k0nJ0nNNJ5J0J0J5j0k0j5j5l0j5J0L5J0j5j0NNj0%%K0K5L0J0j0k0j0j5nK0
8065F0J5j0j5k0k5k5NJ5K0%Nj0J0j0nNnNK5M0M5K5k0l5j5l0k5nk0k0%n%nNJ5nJ5K0j0J0J0
8062C0nnNj0j0Nj5Nn%%%K5M0J5L0K5%K0J0j5j5k5j0%%nNK0J5Nk0n0l0j0J5K5%l5n5m0J0L5
8059b0K5J0n%NNJ0J5%%J5J5%j0%j5nJ5K0L0J0n%%j0nnNj0j0j0j5%J0K0J5K0J0NNJ5NNK5j0
8056A80k5l5l5k5j5NnnJ5J0NK0K0NJ5J5j5j5k5nk0j0j5j5k0nnk0j5J0K5K5L5J0%m0k0%K0J5
8054D0j0k0j5j5J0K0L0%J5J0%J0J0J0NJ0j0l0k0j0NJ5NJ0nnNj0%nnn%j5k0%K0K0K0J0nj5k0
8051D0%k5nk5nK0K5J5K5J5K0L5J0j0nk0n%k0k0%%NnJ0n%J5j0j5nj5j5NK0K5Nj5N%nj5N%j5
8048D0J0J5%J0J0NNNK0J0k0m5l5k5nK5K0%k0j5j5j5NK0K5K5L0K0k0k0k0k0nj0nnnnnnj0J0
8045b0J5j5k0nJ5J0K0J5J5J5J0NK0K0J5%j5k5j5J0Nj0k5l0j0J0K0K0J0Nj0j0nj0%J5K5J5J5
8042A00%j5k5k0nn%Nn%%nJ0%%NJ0K0%nJ0J5J5K5K5Nj5l0l0l5k0l0J0L0M0L5K0%%%j5j5%j0
8039I5j5j5%%%nN%NnNJ0J0J0J0J0J0NJ5J0NJ5%j0l0j0k5j0Nnnn%Nj0j5k0k0k0j0J0NK0K0N
8036E5nk0j5NJ5N%%J5J0%k5l5j5J0L0L0NNj5k0%J0j5k5l0NK5K5Nj0k5k5j0J0J0NK0K0K5K5
8033H0J5j0l5k5k5NN%N%NJ0%j0J0J0nk0j0NK0K0Nj5j5nj0J0J0K0K5J5%nk5l0l5j0NK5K5K5
8030F5K0%nk0k0l0j5NNJ5%j0J0K5K5%NJ5K0NN%j5l5l0k0k5j0%J5%Nj5%K0j0nk0k5%j0j0nn
8027h0NK0L5J5J5J0J5J0nnJ0J5j0nJ0J0nN%nj5k0nN%j0J5K5L0K5L0K0%j5k0j5J0nnn%Nj0k0
8024H0j5NJ5J0nNNNNj5l0k5k5l5k0J0K5J5K0%j5j0%nnj5%J0J0J0J0J0J0NJ5nj0j0nJ0N%J0
8021E5L0J5Nnj5j5j0j5nNNn%N%%nj5j0nJ0L0K0J5j0N%%NJ5J0J0NJ0j5l0m0j5%K5K0J0K0K0
8018A35K0K0K0J0K0%nk5k5j0nl0l5m0k5n%%n%NJ0J5%nJ5J0%J0K0J5J5K0%L0M5L5Nl0k5k5l0
8016A50l5k5NNnNnm0l0j5NL5J5J5N%J5%nJ0N%%Nj0J0K0nj5k0j0%%nj5Nnj0J5Nj5j5j0N%%J5
8012E5J0nk0j5J5%n%n%nJ5nnK0J5J5%j5nnnj0j0j0NL0J5K5Nj0l5k0j5N%%j0NL0K5L0L0%k0
8009A15nn%J0J0Nj0k0k0j0%n%%nk5k0j0NK0J0J0%j0%j0n%Nj0m0j5j5J0K5L5K5L0K5Nj0j0k0
8006F5k5l0k0j0J0NnnNn%K5K0%j0%K5J5Nj0N%j0n%n%n%Nn%nn%J5J5nk0k0j0%K0L0J5j5l0l0
8003a0j5J5L5M0L0NNJ0j0j5NL5J5nnk0j5k0j5NK0J0J0nk5j5j0j5j5%K5NJ0NJ0J0J5J0N%l0
8000I0l0%nnNj0%%n%NNJ0%j0j0NK0K0%k0j5j5k0%K0L0Nj0%NJ0J0J0j0j0j5nJ0%k0k0l0NK0
7997B0Nk0j5NJ0%k5k5%K5M0L5L0J5nk0j5j5%nj0j0nj0nj0nk0NJ0J5J5J5%%n%nk5k5nNK0J0
7994eJ0Nj0j5NNJ0%J5K0J0j0j0NNnJ5J0K0K5J5j0j0j0nj0j0nnj5%j0j0J5K0K0J0J0%NNJ0J0
7991A25J0J0n%j5m0m5j5NK0K0J0Nk0k5l5k0J0M0K5Nk5j0J5K0L0J0j5j0Nj5nnj5%J5j0J5L0
7989I5L0N0K0nk0k5nJ0j0nNnk5j5j0j0N%n%%n%n%j5%nnj0nj5j0j5j5j0j0k5%K0NJ5K5J0K0
7986B0K5J0nj0nnnnnn%K0K5M0L0Nk0l5k5k0k5k5l0j5J0L0K5K0K5K0J0J0J5J0j0k0j5j0j5j0
7983C0k5j0J0J0J5NNJ5J0Nn%J0j0nNn%Nnj0J0NJ5K5%j5k0k0j5%K0NNJ5J0J5J0j5j5k5nNNJ5
7980H0%J0J0NJ5nj5j0j0%j5nnnj0j0%%J5J0J0%K0K0Nj5j0k5%NK0K5Nnk0j0j5J0NNNj5k5k0
7977C0k5j0k5l0%J5L5L5K5J0NK0Nn%Nj0j5J0nnNj0k0NL0nk0l0nJ0J5K0K5J5K0K5%j0nnj0N
7974A20%nN%J0K5K5J0j5j0j5%nj0k5j5J0J0NNNN%j5k0m0l0nNJ0NJ0K0nk5l5j5J0K5K5L5K0
7971A10j0k5j5j5nnj0%J5K5L0J5nk0k0k5l0j5J0NJ5J5%%nNJ0J5L0L0K0j0j0%%j0l0k5j5J0
7968E5L0J5J5j5j0k5j5k0%nn%nJ5L0L0J5nk5j5NJ5NK0J0J0K0N%nj5NK5K0L0J0nl0l5l5m0l5
7965D0%J5n%nnK5Nnj0nJ5J5nj0l0k5j5NK5K0J0J5J5Nk0k0k5j0J0K0j0nnJ5L0K0n%k0nj0%%
7962E0%%J0J5K0NNNN%%k0j0j0J0J0J5NJ0J0J5%J0nl0k5k0j5nn%J5J0j5j5%NK5J0J0n%NJ0N
7959A15J0j5Nk0%%j5j5%J5J5k0l0m5j0J5K0%N%%NJ0NNj0j0J0K0K0%%nJ0J0K0Nj0l5k0NL0K0
7956A15Nnj0nj0nNK5L0Nnj0k5m5l5j5%%nk5%k0m0j5%K5K5J5K5K5Nj0j0NJ0J0J5J0J0J0J0J5
7954A05nn%%%K0K5%k0k0k5j5j0Nj0k5k0%NK5K5J0nj5k0%J0K0K5Nj5nJ0J0%%%Nnj5nj0NNnN
7950F5%N%NJ0nj5k5l5j5j0j0k0%J5L0M0J5%N%NNJ5J5J0Nnj5j5j0j0J0K0J0%nj0N%j0j5Nj0
7947E5j0%nj0j0nJ0nj0j0j0NK5K5J0NNNNj0k5l0k0nj0j5nJ5L5L0K5J5K0%J5%nnk0j5%J5K0
7945A00%l5l0l0n%nNJ0K0K0L5K0J0j0j5l0k5k5j5%J0K5K0J5J0J5nk0k5nJ0NNJ0L0L5M5K0n
7942A90n%j5m5o0m0j5%j5j5J0L0N0L5nnk5j5j0j0NK0L0nk0Nj5j0%j5%K0K0K0K0%k5%k0j5n
7939D5j5j5l0k5NL5M5K0J0%j5k0j5k0J0J0K0N%n%n%nNj0j5j5k5j0%%%nnk0j0j5J0K5J5J5J0
7936a5%NNJ0K5J0K0J0J5L0%j5l5m5j5J0nNN%K0J0NJ0J0nK0K0%J5J5%K5J0J0%j5Nj0j0Nj0n
7933A45k0m5m0j5k0k0j5k0j0J0j0NM5M0M5L5Nj5j0NJ0K5K5J0k0l0k5k5l5k5%L0M0K5%j5k0
7931F5%J0J5%k0j0%N%J0Nnj0j0%J0J5J5J0J5k0n%nn%n%K0K0%k0k5k5j5nj0j0%K0J5K0J0J5
7928I0nJ0Nj5k0k0j5j5%nn%J5K0%j0j0j0j0j5%L5M5M0J5n%%j5nnj0j0nnj0j0%k0k5j0k0k0
7925e5j0J5J0nK0J5K0J5K0K0%K5J0nj0J0J0j0nJ0j5%Nj5j0Nnnnj5j0j0NL0K5Nj5l0m0j0%%
7922a0%J0J5J5K5J0NL0K5N%k0k0%k0nk0nJ0%NJ0NnK0nl0l5n0k5j0J0M0N5M0N%%nj5j0j0J5
7919E5J0%L0K5%J5J5%nJ0j0Nn%%%J0J5nk5n5m0l0NM0J5K5Nk0J0j0k0Nj0nJ5K0L0J5j0j0%k0
7916I5k0%%k0j0j0j0j0j0j0k5%M5N0M0M5J0j5N%j5%Nk0nnj5NJ0J0J5J0J0J0J5Nj5k5m0m5m5
7913A5j5J0L0J0J0J5NJ5K0J0J5Nj5Nj0j5N%j0j5j0nj5j0j0k0%%%J5nNN%NN%J5j0k0k5m0j5
7910d5J5nK0%%K0NNK0J0K0NJ5J5K0J0j5j0j5j5J0K0J5J0%k5j0j5j0nj0j0l0k5%L5M0K5J0J0
7908A10J5K0%k5k5k0l0j5j0J0j0J0NnN%j5%k0nL5M0M5L0J0%NN%J0%Nnj0j0nj5%j0j0nnj0n
7905I0k5m5m0k5j5J5%nK5L5L5K0%nj0n%j0nnk0Nnj5j0nj5%K5K5K0K5J0nl5n0k0NK0K0%%%%
7902@Nn%NJ0nj5J5Nj5j0%J5L0K0J5J5Nk0n0l0j5%Nn%J0j0j5j0%K5K5L0K0j5k5k0j0J5NNJ0
7899A5%NJ0J0NK0K0K5J5Nk5k5m0m0j5j0J0K0L5K5K5J5j0l0k0j0j0j0j0j5j5NK0M0L5K0Nj0
7896I0j0j5n%l0k5%J5J5j5j5K0M0M5J5j5j0nk5nj0k5nNNnJ5%%J0j0j5l0n0n0%L0J0NNj0J0
7893e0L0L5L5L0L5K0%J5J0j5k5k0j5l0j5k5k5J0%%J5N%NNNNNNJ0nnJ5%%%Nj0j0j0j0l0k5n
7890c0J0%nnNK5L0K5K0K0j0l0j5j0j5nj5j0nj0nK0K0L0J5j0J0nn%n%%nNJ0nnJ0%%K0%%K0K5
7887A10K5J0j5l0l0j0NJ0n%J5J5Nj0k5m0m5l0nJ5L0K5K5J0J0%k5n5m0l0j0J5L5L5K0J0j0%
7884A0%%%%%J0nN%NNnJ0J5K5L5J5Nj0n%NK0J0J0nl5k0j5nnk5l5l5k5j5J0%nNM5P0N5M0%k5
7881A35m0m0k5K0L0J5j5l0k0%%J0nk5l0nNK5K5J5NJ0NJ0J0J0J5%K0J5%J0nj0J0n%n%Nnn%N
7878A40j0n%J0nj5l0k0Nnnk5k5nJ0L0L0J0nNNj0J5j0NNj0%nj0%nn%j0j0j5j5j0j0j0j5j0n
7875e0nJ5L0M0K5j0k0nk0j5j0NK0J5J0j0%%j0%nj0%Nn%NnN%%%nj0%K5Nk0j0NL5L0Nnj5j0j0
7872A5j0nj0n%j5j0%NNJ0%J0N%J5J0J5J5J5%K0K0Nj5j0nj5j5nj0j0j0nK0K5K0K0%j0j0%%j0
7869F5J5J0nk0m0k5j0%J0J0nJ5Nj0%nNnN%k5%J0K0J0j0nN%k0j0%J0L0L0Nnj0j5nnNK0L0L5
7866A15K5nk5l5%K5L5K0J0nj5j5k5j5k0k0j0NJ5nj0k0NJ5%j5k5n%nnJ5%NJ0%J0J0NnNN%k5
7863B5j0%K0K5%k0j0%%nNM0M5K0J5N%N%j5l5l0j5%%J0n%k0k0%K5M0L5L0j5l5m0nn%%%%Nj5
7860E0l0k5k0nJ5N%NNK0K5%j5j0NNj0k5j5%J5J5K0K0J5%j0nnj5%J0K5K0K0nj0%J5J0%J0N%
7857A30J0j5j0j0j5j5j0j0j0%%NnN%nNNj5k0J0K0%k0j5nnj0%K5N0N0L0Nj5j0%J5J0j5k0%N
7854A25%J0%%%Nj0k5j5j5j0j5k5nJ5NNJ5NJ0J0J0nJ0nJ0NnNNk0%j5j0nj0j0j0%J5J5nNJ0J0
7851H5J0k0k0nJ5L0%l0k0j0N%nnnj0N%J0NNJ5Nj0J5K0NK5J0j5j0j5j0NK0J5J0J5J0K0J0nj0
7848A65%nk0N%j5k0j0j5k0j0j5j5j5j0j0k0NM5N5O0N0M0J5k0m0n5l5j0j5k0j0j5j0k0nj5j0
7845d0%K5K5NK0J5J5J5N%J0%j0l5k5k0NNnJ0%%J5n%NnNJ5j5N%%%j0J0Nn%%nj0NL5L5K0k0j5
7842H5%NnJ0K0L5M0J0k0m0l0l5j0Nn%%J0J0J0k0j5k0k0%%j0NJ0j0j0J0j0nj0n%j0nnj5%j0
7839f0nJ5K0L5Nnnk0%J5K0K0K0J0J5J5J5NNk0l0m0k0NK5J5J0K5N%Nn%J0j0N%%%j5J0J0j0j0
7836H5J0J5K5M0%j5l0m0j5nl5l0j0K0L5K5K0Nj5k0J0K0K0K5J5J0j0j0Nn%Nnj5j0NK5%l0m0
7834H0l5j0J0n%%nJ0j0l0k5k0J5L0K5K5L0L5L5K0%nnnnj0j5%k0l0m0m5l0k0nNK0L0K5L0K0
7831G0K0NJ0J0j0k5k5nnn%n%%n%j0j0J0K5NnnJ0NNN%N%NNNJ0k0j5j5%Nj5j0nj0nnj5nnNNN
7827a0NnJ5nJ0K0N%K0J0NJ0J5J0nj0J0K5J0%k0k0Nnj5j0nj5nJ0nnJ0%%N%N%%%J0nNNn%%nn
7824F5%%n%k0nj0J0K5J5J0J5Nj5k5n%%nnL0L0%k0n%k0l0k0j0J0J0J5J0J5J5K5Nj5J5J5J0J0
7821A45j0k5k0j5j5j5l0nK0L0L0K0J0j0m0k0NJ5J5J0J0j0l0k5%K0J0Nj5NL0J0nnJ0L0N5L0
7818B20j0l0l0l5k5l5j0%j0j0J0j0j0NJ0j0j0J0J0J5J5J0J0J5J0J0K5K5nm0n0m5j0N%%j5N
7816A0J0j0J0nj0nk0nK5J5K0K0nnn%nnj0Nn%n%n%n%J5J0NK0J5NK0NN%j0J0J0j0%Nk5nnk0j0
7812D5j0k0nJ5M0M5J0nk5m0m5l0nJ5M5L0K0nk5j5%J5J5K0J0%k5NJ0NNNNj0J5j0k5%k0k0nk0
7810A0j0N%%Nk0j5%K0L0J5k0l0nJ0%NJ0K0K5N%K5K5%%J0%%N%%Nj5j0nj5%k0j0%%%N%nJ0Nn
7806F5J0K0NK5J5J0K0Nj5l5l5k0K5K0J5K5J5j0%Nk0l5k5k0j0NNj0J0j0N%%%j5J5%j0%%J0N
7803F5N%J0NNJ0n%J0nnN%%J5J5K5J0j5j0j5j5Nj0n%nnn%nj0%nnnnnnnn%nJ5Nk5k5l0nJ0K5
7800eL5L5K5J0NK0%l0l5k0NNj5j0K5J5%j0%J5nk5j5j0nk5NJ0J0J0NJ5j0%L0J0j5l5j5j5J0
7797@L0K5Nj5j0%j0k5l5m5l0nNJ5K5L5K0J0nJ0J5J5NNNNJ0NJ0NJ0J0NJ0J0j5j5J0nnj0%J5
7794A00NJ0J0J0J0J0NNj5Nj5j0j0N%k5l5k5J5J0%%J0J5Nj0k0%%%%l5l5l5l0J0J5J5J0L5K0
7791C5J5J5NJ0j5k0j5j0J0K5NnNj0nk0l0nK0%J5J0J0j5j5J0%j5k0J0J0J5j0k5j5j5%K5K5J0
7789B0j0j0%J0J0NNNNNNNNNNj5j5J0J5K0nl5j5NJ0N%%%%nj0J5K5NNNN%%%%J5j5j0J5nnnnN
7785H5j0j0J0%NJ0K5Nj0k0l0l0j0J5L0N%j5%nj0k0j5k0k0j5%K0J5K0K0J5K0J0K0K0K0%j5N
7782A20J0NNNj0l0l0k0nk5j0J0NK0%J0NJ0%J5%k5j5j5%nj0NJ5K5%k0NK0J0L0%j0j5j0J0J0
7780I5j0N%k5k0%L0L5%k5k0j0J0K0L0J5j5k5k5k0k5j0N%nJ0k0l0l0nL0L5L5M0J0l0m0j0J0
7777A5J0j0j0j0J0K5%%%%%%%%%%N%NK5K0%%k0k0nJ5J5%j5j5nJ5J5K0%j5j0l5k0NL0L0nk0%
7774D5K5J0J0k0l0l5k0N%%nJ0K0K0K5J5%j0j5%J5J0J0K0J5J5J5J5nk5j0j0k0nj5j0j0%J0K5
7771I0J5nNNN%nJ0%%Nnj5j0j5j5n%K0K5J5%k0k5j5k0j0K0M5N0L0J0k0l5l0k0k5nNJ5K0Nnk0
7768G0j0nJ5K0L0J0j0j0%%%%J0j0J0nj5k0%K0Nj5j5%Nj5%%n%nnnnj0nk0k5j0K0L0L5K0j0j5
7765E0k0k0k0m5k0J0M5M0L5L5M0L0J5j0l5k0nJ5J5%j5nj0nnnnj0k5k0k0nnJ0L5J0j0%Nk0n
7762B5J0K0J0nj0J5%NNNj5%J5K0M0%nn%%J0n%%%%nnk5m0nk5k5j0J5J0nk5nJ0J0nnJ0%%%N%
7759A0%%%J0nN%N%%n%%j0NNj0J5J0J0J0%J0J0J0NJ0J5Nk0k0k5j5J0NNNN%NNK0K0Nk0m0l0k0
7756A5nJ0nk5k5j0nj0%K0L0M0K0J5K0k0%%NNJ0%NJ0%l5l5m5l0J5J0NK0Nnj0J5K5L0j0k5l0
7753@%NK0M0L5J5NNNK0j0k5k0l0k0J0K0J5J5J5j0k5k0k0k0k0k0k0%J5K0%NJ0nNJ0NN%NNN%
7750E0NNN%L0K5J0k0m0l0k5n%nn%n%n%N%Nj0J0Nnj5j5j5j5%L0K0N%Nj0J0%N%Nl0k5nNL5L0
7746B0L0L0L5nj0j0N%J5nnJ0J0j0j5j0NK0K0K0K0K0Nk0j5%nj5nj0j0j0%j0j0K0%%NNNNnn%
7743A15nj0%nnNJ0nl5n5k5J5L0M0L0K0Nj0J0J5j0j5k0NJ5%j5nnJ5K0K5J0j5m5k5k5k0j5k5
7741a0j0NJ5K5Nk5%J5J5J0nN%nJ0J5L5J0j0l0k5n%%n%nnnK0J5NK0K0NK0J5j5j0j5j0nk0j5
7738E0%j5j0j5j0j0j0k0nj0k0k0j0NK5M5M0K0NNK0Nnk5l0k5k5k5k0nNN%J0K0K0J0%%K5L0K0
7735E0J5nk0NJ5NNj5k0nJ5K0nj5k0j5J0nn%nn%j5nK0J5J5nnJ5J5K0K0K5j0j0j0%nNJ0nN%J0
7732A05%j0N%j0%n%%k0j0j5j5j5k0j5j5Nn%N%NN%J0L0K0K0K5J5K0K0J0NJ5%j5k5k5k0k0k5
7729C5l0k0nJ0NNNNJ0%J5%NJ0K5K0L0K5%nj0NK0L0K0K5NNk5n5p0o5m5nL0L0%NJ0J0J5J0L5
7726A25M5M5L0Nj0%nl0l0m0l0NNnNJ0nNNnNJ0nl5k0J5K5J0j5k5k5l0k0%NNNJ0%J5N%J0J0j0
7723G0%NnNJ5j0k5nk0k0%l0k5nNJ5J5J0J5J0NK0K0J0K5J5k0l5l5k0j0%Nj5%%k0J0J5J5K0J5
7720D0j0j5j5j0nnj0%K5K0K5K5NnJ5%nJ5%%Nk0j0%J5%j0k0j0j0J5N0M0K0nk0k0nnk5nj5k5
7717C0nnj0nnl5l0nK5L5M0Nk0l0j0nJ5K0K0K5J5nnj5%J5J0K0Nnk0k0j0nk0nj0NL0K5J0%%j5
7714E0NJ0j5%%j5k5l0nJ0NJ5J0%NnJ0K5J0j0j0NJ5NNk0k0k5k0J0NJ0J0J0J0J0J0NJ5K5%nk5
7711G5j5j0j5l0k0k0nK5L5L5K0%j5j5nN%%nN%N%N%Nj5j5NK0J0k0j0NJ5J0nk0k5nJ0J5J0NJ0
7708F0Nj5k5k0k0J0J5J5J0n%J5K5Nk5j0j0j0J0L0K5J0j5%%Nj0j0NJ0j5k0m0o0m0j5L5M0K5
7705a0J5NNnl0l0l5j0j5J5J0J0J0J0%nnnnnnnJ0J0%J0J0J0%K0%%%%L5K5%l0n5l0j0J0J5J5
7702d5L0J5%J0J5%j0nK0K0J5NJ5J0NNk5k0k0%K0J5%%J5j0j0nj0j0j0j0j0j0J0J0J0J5%J5J5
7699H0%nnNj0n0n0k5j0NJ5J5J5K0J5J5J0K5J5nnj5%NK5L5J5%%j5j0j0j5k0j5%J5%j5j0nj5
7697B0%j0nK5K0J5K5J0nJ0NN%NNj0k5l0n%J0K0%%nn%l0l0l5l0j5nl0%J5J5J0J5J0K5L5N%N
7694C5J5L5K5nk5l5j0Nnn%K0%J5J0NJ0J0%J5NNNNNNNj0%%n%nnnj5j5j0j0j0j0j0J0J5K5Nn
7690I0k0j5nnnNj0j5NnnNn%N%%K0j0k5k5J0L0%j0j5%J0J0%J5NNK0nk0k0k5j5K0L5K5K0J5%
7687I0J5%k0k0j5k5J0NNJ0NN%J0nl5l0j5%J5NNJ0J5J0J5%J5K0Nk0j5nk5j0j5k5j0J0J5K0N
7684C0k0j5j5j5NJ5J0J0K0%K5NnJ0%%N%%%J0j0NNnJ0Nn%%J0nl5k0J0K5J0k5l5l5J0K0NK0J5
7681E0J5K0K0j5j0%j5j5Nj5%%j5Nj5k0j0k0j5J0J5%L0K0K5K0K5K5K5L0J5j0l5l0k0k5k0l5
7679A5j5%nNj0N%%%j5nNNj5k0%K0K5L5L5K5J0k0k0j0j0j0NK5K0%j0nj5k0k5j5J0J0J0J0NK5
7676F0J0J5nnj5k0j5j0%K0J0n%j5j5%J5J5K0%nnN%%NnNN%l0k5k0J0K0J5NNJ0NNJ0nK0NNNn
7673A00j0NL0J0j5j0k0NJ0N%%n%nn%nNK5L5K0J5j0l5l0k0%nk0j5%J0L0J0J0nnj0k5j0j5nK5
7670F5J5%n%j0%%j0j0Nnn%%n%n%K0K0K0K0Nj5j5%%%%%%%J0j0%J0%k0k5nJ0J0j0J0Nk0j5k0
7666A5K0J5NJ5K0Nk0l0k0J5L5M0L5K0%k0l5n0k5j0nJ0L0K5J5%j0%J0NJ5Nj0n%nn%nnnnJ5J0
7663A10NK0J5K0K5j5j5k5nK5K0nk5k0k5k5j5k5k5k5l0k0J5M0M0J5%N%%j5j5NK0Nj5J0j0nn
7661C0J5K0L0J5J0j5k0nJ5J5Nnj0J0nJ0J0%l0m5n0l0j0NK0L5K0NJ0J0J0nnJ0J5j0NN%j0j5
7658F5%%j0%j5nnk0%j0nj5%J0L0L5J0%nj0%n%%n%nj0NK5L0J0j0J0K5K5Nj5l5k5k0%N%Nj0j0
7655D5j0j0J0K5J5J0J5%j5k5j5J0%j0k5nJ5J5%%%%j0nJ0K5K0J5%j5NNNNJ0nN%j0j0%k0nnn
7652F0nk0nK0J5K0J0j0j0j0nnk0nj0%j5k5%L0L5K0L0Nj0j0K5M5K5J5%k5k0j5Nnnnnj0n%%j5
7649H5NK5Nnk0k0j5NJ0NNnl0l5m0k0%K0K0J0K5K0nk0k0k0k0nK0J5J5J5J5J0K0K5J0j0nK0K0
7646A30%NN%J5K5K5Nj5l5l0k0k0J0j0nnnNj0nN%%%%%%NN%J0%J0J5%k0k5NJ0%j5j5%%nj0NN
7642E0j5%%nnj0Nj5NnnK0K5L5J0k5j0%J0J5K0J5J5%j5j0j0j0j5NK5K5Nj0j5j0J0J0j0j0k0
7640G5%K5%j0n%Nnj0J0%N%N%NN%j0n%j5k5j5nJ0%%n%%NnNJ5K5K5J5%j5nnj5NnnnK0L5L5nk5
7636A30j5j0m0k0%%J5nnJ5K0K5%j5j0j0j0j0j5j5j5j5j0nj5%J0K5L0J0J0j0nJ0j0J0Nnj5j5
7633A5NK0K5%j0j5j5nnj5l0k5nJ0NNNNJ0%NJ0j0k5m5l5nL0N0O0K0j0J0Nnj0J5K5NJ0J5%j0
7630H5k0j5k0nj0nnl0j5nJ5NK0K5NNL0K0J0j0nJ0K5%N%%j0nnj5j5%nj0J0nNNN%nJ0J0%NN%
7627I5NNNj5k5k0j0%J5J0%Nn%%j5Nn%%n%%%%j0N%%%%J0n%Nn%%nj5J0Nj0J5K0%L0J5J5K5Nn
7624A50k0k5nj0k0k0n%%J5n%J0nNNj5Nj0j0NnnJ0J0J5J0%K0K5nj0k5k5n%J5nK0L0L0L5K0n
7621A95k5k0j5k0j0k5j0n%J0K5K0nl0m5k5k5j5J5L5L5L0L5J0NK0nl0l5m0k5J5J5NJ5Nj0n%
7618F5nNnnJ0n%N%NnNNj0j0J0%j0n%n%j5NK5K5J5L0J0j5%nj0Nnn%nn%j0%nnJ0J0J5%j5k5k5
7614D5j0nn%%NM0N5N0L0%k5k5k0J0Nj5k0k0k5j5nJ5NNN%J0%j0J5%%J0j0J5nj0J5%%k0j5j0
7611F5k0j5NJ0K5L0J5j5k5l0j0J5L0Nk5k0%j0j0nj0K5L5K5L0Nn%Nk0%Nk0nnj0nNNK0nk5j5
7609E0j5l0l5l0j5%NNJ0%j5nJ5J0J5J5J0J5J5K0J0J5K0J0nk0%%n%j5j5j5k0l0j5nJ0M5M5N
7606E5nj5J0L0K0Nj0k5l5k0j5l0j0J0N%J5J0j0%%J0K0J5J5NN%J0NNNNNNK0j0j5k5l5j0%%%
7603B0%%%%%nJ5%NK0J5%j0j0NNj5k0k0k0k0j0n%j0j0NK5N0L5NJ5K0%j0j0%J0K0J5J5K5K5L0
7600B05K0Nk0m0o0n5n0j0%%K0J5Nj5j0j0j5nJ0L0L5K0NK0J5NJ0K0nk5k5%J0K0K5J0k0m5l0
7597F5j0J5NJ0NJ0n%J5L0K0NJ0J5J0nl0k5j5NNj5m0l0j0n%Nj0J0J5J0K0J5J0nJ0Nj0J0%%N
7594A25nk5l0l0k0NL5K5NNj5j0j5k0nj0K0M0L0%j5%j0l0l5nnnnj5%J5J5K0K0NK0L0%j0j5j5
7591F5j5j5j5k0nJ5M0L0K0Nj0k0l5l5j5nJ0J5J5NK5K5L0L0L0J5%l0m5m5k0k0k5J0N%j5nJ5
7589A0J5J5nnnnJ0K5J0J5NnN%nnnnJ0NK0%j5j0k0nn%%%nnNj5%nn%N%J5%nJ5N%J5%nnk0j5J5
7585C5J0L5L5L0J5J0nl0k5l5k5%%NJ0K0%J0NJ0NNJ0NNNNNNNNNNj0j5j5j0k5nnk0k5j0k0k0
7582@NJ5J0J0J0K0K0J0J0nj5l0l5l0l5k5nK5J5NNNN%J5L0M0K5J5j0k5k0k0nJ5J5K0Nj0j5J0
7579G5Nj0k5k0k0%J0J5nj5J5K0j5k5k5k5k0nJ0Nj5J0L5O0M0K0j0l5m0k5NJ5J5K0J5n%Nj0j5
7576C0j5j5k0nJ0%%J5K0J0K5NNK0%nk0k5j0NJ0NJ0J0NnK0K0Nj0J0K0K0Nj5k5k5l0k0k0j0n
7574Ek0k0nJ0J0K0K5L5L5L5K5K5J0Nj0l0k5NJ5J0%nm0n0l5nNnNK0L0J5j0l5m0l5nnNJ0K0K5
7571B5J5K0J5NNNN%k0nj0j0j0j0j0J0%%J0%J0J0%nJ0%%%%J0%NL0K5Nj0k0j5j0k5k5NJ5%J0
7568F5J5J5%l0l5%L0L0J5j0k5k0k0j0N%%N%K0K5%j0%j5nJ0L0L5J5j0%J0J0n%J0K5K0k5k5k0
7565A25l0l0k5k5l0l0j5NL0J5nJ0L0K5J5nj0k5j5k0%J0NNJ0N%J5J0Nj5j5NL5L5M0K5J0%j5
7562A60j5k0NNJ5%j5l0k5k0k0k5%J5J5%j0%nj0%K0NNN%nk0j5j5J0J0%NJ5L0K0nj0%NJ5K0K5
7559A40J0j0j5j0k0j5j0N%NnJ0%%NK0J5Nk5k0j0J0K5K5J0j5l0k0j5j0j0k5j5j5j5j5J0J5%
7556a5K0K0NJ0J5NN%NJ5nNJ0j5%j5%N%NJ0%NJ5nk0j5k0k0%J5J0%NN%NK0%%k0l5j0J5N5N5L0
7553A75%l5n5k0nJ5K0J5K5J5n%%nk0k5k5j5nNN%NK0K0Nk0l5k5k5J0N0K5K0nm0k5j0NL0K5J0
7550A00NNK0j0j0j0k5n%nNn%Nj5l5l5j0K5K5NnN%J0K5K5Nj0j5j0j5j5j5j0k0j0J0n%J5J5J5
7547B5J5J5K5J5K5K0j0l5m0k0nj0j5K0L5L5K0nnJ0j5k5j0k0j5J5K0J5J0N%N%J0NNNj0k5j5
7545G5j5%J5J5NJ5J0J5N%j5nj0k0Nj5j0%j0%j0k5l5k5k5k0nK0M0J5%NJ0J0K0NK5J0J0J0K0
7542A15j5l0k0j5k5k0k5k0J0J0J5J0K0L0K5K0j5k5k5k0%N%%j0l5nk5nJ5%NK5L0L0K5N%j0J0
7539F0K0J0Nk5k5j0J0L0J5j5k5k0J5K0L0J0N%N%j0J0NnN%nJ0%%%%K5K5K5K0Nj0nnj0k5j5k0
7536A35k5j5k0j5nJ0nNNn%Nk0nj5j5%K5K0N%%%%%%%%j5j5j5j5J0K0J5J0nj0j0j0nj0j5%J5
7533A0K0K0J5NL0K5J0Nn%Nk0l0l0j5j0NL0N0L0%l5l0k5j5k5k0N%NNL0J0K0K0%j5j0nk0m0l5
7530c0k5%%n%K5K0L5J5nnnnj5n%j5j0nj5nK0J5J5J5J5%j5k5l0%K5M0J0%%J0J5K5L0J0Nj5n
7527A05j0N%J0%nJ0N%%%%%l0k5k5l0j0K0%%J0nJ0%k0nj5j5J0Nj0k5m5nK5M5L5nj5nK0J5NK5
7524E5J0J0J5J5j5j5Nk0k5Nj5j5nj0j0%J5L0K0J5%k5j5j0j5j5k0j0J5K5L0J0nj0j5nJ5%J0
7522B5J0NNNNL5L0%k5l5k0j0%J5J5K0N%k0j5%J0N%K0J5NJ0J0Nn%%%%nJ0nJ5J5%%J5%J5%j5
7518A70Nj0nnNj5k5j5m0j0J0%%J0K5L5M5J5j0k0j5j5%%%%%%%nJ0nNN%%J0nk5m0m0k5nnj0%
7515@L5M5O0K5%nnnk5k0j5l0k0k0k5k0J5L0K0K0J5K0L5J0nnnnj5nj0j0L0K5nl5l0nK0K5K0
7512A25J5%j5%K0J0J0nnj5Nnj0nnnnnnnnn%j5Nj0%nnJ0j5j0J0%%J5j0nNK0J0K0J5nk0nj5k5
7509E0j5k0k5J0NJ0J0J5J5J0J5nk0j5j0k5k0l0j5J5L5K5K5NJ0J0%%J5J0%j0k0k5j0J0J0J5
7507F0N%nnnj0nnnJ5J5J5NJ5J5J5J5NNNNK0nNJ0k0k0j0l0j0k0k5nJ5L0K5K0K0%j5k0j0j0l5
7504F5l5l0j5l0j0J0M5O0N0L0j0k5nj0nNj0k5%M5N5J5NJ0J0nk0j5j5nn%j0nnj5%K0K0Nk0l5
7501H5k5j5%N%NN%NJ0%J0J0J0J0NJ0%J5K0%j5j5k0l5m0j0n%%%nNJ5j0k5k5%NK0J5K0J5NK0
7498H0K0NJ5J5J5J5nnnj0nnnnj0Nn%k0k0%K0Nk0nn%nj0Nn%J0j0N%%%N%J5j0j0nJ5J0Nk5j0
7494D5j0NK5K5J0N%%%%%J0j0%K0K5nj5k0k0j5nn%nJ0J5j5j0k0nJ0K0J0j5j5J0J5Nnk0NN%%
7491F0j0j5j5j0j5j0j0j0j5%K0K0J0NJ0NJ0J5L0M0K5%j5k0%nJ0j0Nj0j5NK5Nj0j0N%NNnnN
7488A05j0j0Nn%k0j5l0j0J0J0J0J5nnK0K5J5%J0N%k0j0j0j0j0j5nJ0J5NJ5J0J5K0Nk5l0k0
7486F0k5l0J0K5J0k0j0K0M0K0nJ0J0j0k0j0j0j5j0j5j5%n%nK0L5K0K5Nnn%%%j0Nk0k5k5k0
7483@%J5nJ0J0j0%N%%%%J0J5J0NJ0J0K5%k0k5k5k0%NJ0N%K0J0%J5J0NJ5J0j0%NnNNnnnj0n
7480I5nnNnk5nJ5M0K5J0Nk5j5j5j5j5j5k0k5j0%%N%J0nj0J5J0J0K0Nk0j5k5j0nJ0nJ0%N%N
7477ENK5J0J5NJ5J5J0nk0j5nj5j5j5j0NJ0J0J0NJ0J0Nnj0j0j0j0j0j0j0%NN%N%J0n%%nNn%
7473A0%%NNNNJ5%%J5J0nJ5NNJ0NJ0Nj5j0Nj0nj5%J0Nj0l0l5k0%L0N%NNNJ0J5%%NnJ0NnN%n
7470G5j5j5j0NK5NJ5K0J0j0j0j5J5J5j0j0nj5n%j5j0j0NN%%J5n%Nj5j5j5k0N%l0k5nNNnNn
7467f0j5J0J5K0%j5J0J0%J5J0J0J0J0K0K5J0k0j5k5l5k0K5N0K0nk5k0nJ0J5J5J0J0J0nNN%
7464H5%%%J5J0nk5k0nK0Nk5k5j5J5J5J0J0J5%j5j5%J5%k0k0J0J5J0NNJ5K0nk0k5l5j5nJ0%
7461A0%J0j0N%j0J0Nj0%k0j5nJ0K5K5J0j5%nk0nnk0%j0j0j0%NL0K0K0J0nNNj0j5%L0K5K5N
7458I0j0nj5j0j5nnnj0J5L5N0M5%l5m5m0nK5N5N5L5K0%%j0j0nj5k5m5l5l5nnj0nnnj0%J5N
7455A5j0k5%N%N%%J0j0N%K5L5L5J5J5j0j0nj0nNJ0j0l0k5j0%J0J5%j0l0j0%J5K5L0L0L5L0
7453A60K0J5K0J0j5l5m0k0k0n%k5l0j5%%J5J0K0NJ5J5J0J5K0Nl0m0l5j0nJ0NK0%k0%J0NN%
7450F5NJ0nNNN%Nk0j5%NNnk5l0j0K0L0L0nj0j0%%n%n%nnnnj0n%j0nnJ0K5J5J5L0L0J5j0k0
7446A00l5l5k5n%nnNNNNNN%Nnj0j0%J0L0K0K0NNnJ5NNN%%k0j0j0j0nj0j0k0j5l0j0J0NJ5J0
7443E%N%%J5j0NN%%j5J0M5L5K5Nnj0%k0j0nj5nNJ0NJ0k0j5l5j0J0NJ0J0NJ0NNnl0j5k0j5%
7440a5K0K0Nnn%Nj0%%J5J5%k5%NN%J5J0nk5j5j5J5J5nnnnn%%nJ0K5K0J5NK5K5Nk0l5l0k0j0
7437A0N%%%k0j0%NL0L0J0J0nNNNNnJ5J0J0K0Nj5j5k0j5k0k0k5k0k5k0j5k0k0nJ5J5K0Nn%j0
7434g5J0K5K5K0NJ0K0K0J5M0J0nnnnNNNNj5j0J0K5%%j0j5j0j0nJ0N%nJ0%%J0nn%nnj5k5nK0
7431G0L0L5K0nnnj0nJ0Nj5k5l5k5NK0K0Nk5nN%%N%J5NJ5%J0J5%j0j5j0j5l5k0%%nJ0J5J5j0
7428E0l0nk5j0%K5K5J5J5Nnn%k0k0l0k0nNJ0NK5K5K5NJ5K0%%%%%%N%j5j0NK5K0J0j5j5l0m0
7425C5l5l5nK0K0nK0J5K0J5J0J5K5Nk0k5k0k5k0%J0K5K0J0K0K0Nk5l0m0j5j5NK0K0K5L0J5
7422A10j0k5k0j0J5N%J5K0%nk5j5j0NJ5J5%%J5K0%J0J0%k0j5nj0j0j0j0%k0j5%J5K0J0J5J5
7419I5j0k5k0j0j0k0nJ0NJ0J0j5nJ0K5K5J0%j5N%J0K0K0NJ0j0l0k5j0j5%%j0NK0k0N%%%nN
7416D5nNnnJ0j5j0NNj0j0N%nJ0M0L0J5n%nk0j0nj5j5%k0j0J0L0K5K5L0J0j0l0l0%nNNNNJ0
7413H5j0%%J0j0%Nn%%%n%%nj0k0j5k0NK0J0J0nk0j0j0l0k5j5J5L5L5J0J0K5L0K5K5Nj5j0N
7410A25nnj0%K0K5L0J5k0l0l5j5j0nnnNj0nNnNL0L0L5L0N%j5j0j5j5j5k0j5j5k0k5nl5l5%
7407d5K5K5J5nj0J5L0J5%j0l5l5j5NnJ5L5L5J5n%J0NNJ5n%k5k0%j5j5k0nj5j0J0K5N0M0L5
7405A30Nj5l0k0L0J0j5k0k5%K5K0Nj5j5j5j0nJ0J5n%J0nJ0J5J5%l0j5k5k5l0j5%J0k0k5%M5
7402b5M5L0j0j5j5k5nJ5J5J0J5NK0M0J5J5nj0N%nnn%nJ0NL0M0J5nj5k5nj0j0nj5j0nj0j5J5
7399H5%nN%j0J0%%%%%%N%%%nNJ0j0N%NJ0NNJ0NNJ0Nj0j0N%nn%J0j0N%k0l5k5k0J0K5K5J5j0
7396A00l5m0j0J5L0K5J5%j0j0N%Nj0J0J5nJ5%l0k0J0L0L0J5K5K0nl5m0nJ0%NNj0j5j0j5j5
7393F5nj5j5K0J5K0J0l0k5l0k5k0NK5N0N0K0Nj5%J5N%M0K0nl0l5k0m5k0nnnn%%%%nJ0n%J0
7390B0J0J0J0J0N%J5J0NJ5NJ0J0NJ0j0l5k0k0j5k0l0j0K0K5K5K5j5%%nj0j0j0j0J0L0J0J5
7387I0J5j0%%%%J0nj0j0j0nnj0j5%J0K0K5J0%j5k0%J0%j0K0N%NJ0K5M0M0K0k0m5m0k0k0n%
7384H0j5j0%j5%nK0J5%L0N0L5L0j0o0m5k0j0nj5nJ0j0%%%%n%J0j0nNJ5j5j5J5K5NnnK0K5N
7381A10j0l0l0j5Nk5k5k5j5k0j5l0j0J0K0L5N0L0L0L0K5j0k0j0j5nJ0%N%N%Nj0n%j0j0nj5
7378E%J0N%l5l0%NJ0J5J0J5J5NK0J0NK5J0%j5l0nNL0M5Nj5k0k5J0%L0K0nk0j5j5NNj0%J0N
7375I5NnJ0%Nj0k0j5nj5j0j0j0j0NJ5L5K0nNK0J0NJ5%j0l0k5j0nj5k0%J5K0J0K0L5M0J5Nj0
7373A65Nn%k0j5l0j0j0k0k0j5j0N%nj0N%nJ5K5J5J5J5J5L0Nj0l0k5j0J0L0J0j5j5%K0K0J5
7370A40nj0K0Nj0%%%N%%k0k0%K0nj0Nj0m0l0NJ5K5L0K0j5m0l5%J5M0M0L0%J0K0%J5j0k5j5
7367A60k0n%%n%nJ0j0k5j0J0J0nj0nnnn%nn%nnNN%NN%NNnj5j0n%NJ0%j5j0nj5%L5K5%nk5l0
7364B0j0%J0J5N%J5NNK0K0J5K5J0k0k5l0n0l0%J0K0K0K0K0Nj5n%nNJ0%nJ0NnN%%NnNNnnj0
7360H5j0n%j0j0%%J0J5nj0k5l0j5K0%%K5K0%l0m0l5j0J5L5L5J5Nj0nnj0n%NK0L5M5K0%k0n
7357A10J0Nnj0k0k0j0%K0J5Nn%nnNnk0J0j0k0k0j0NK0J0J5Nj5nNnnnnJ0j0%NnN%nJ5J0NNN
7354G5j0n%j0j5k0%J0K0K0J0n%n%K5K5L0K0k0m0k0l0j5j0k0j0J5K0L5%k5k5m0k0K0J5K0K0
7351C5J5J5K5J0j5l0l5k0j0J5nNJ0J0NJ5J5nJ0%J5Nj5n0m0k5J0J5nj0J0L0K5K0j0nnnnnj5
7349@%nj0%J0K0nNJ0NJ0J0%J0NnJ5J5nj0n%j0j0%nj0%N%Nj0j5j5j0nj5k0%J0K5K0J5j0nnn
7345@nK0J0%nk0k0j0nNJ0nj5nJ0J5J5Nn%n%K0K5Nk5l0k0k0j5%J0K0J5J5K5L5M0K5NN%%%j0
7342A15k5j5j0%K0J0J5N%N%nj5j0j5j0j5j5k0k0j0%J5L5L0K0%nJ0J5J5J0Nnj0nNN%j0j0j0
7340I5j0j0j0j0nL0M0N0K5%k0nj0N%NNJ0nj0l0k0j0%n%k0j0j0%j0j5%J5L0K0%Nj5l0m0k0n
7337@%%j5j5j0j0j0J5L5K0J0j0J0nj0j0%K0K5J0nNK5L0Nj5k5k5l0k5nJ5K5L0NN%J5J5%J0N
7334A10J0j0j0J0J5%nnk0nNK0J5nj0j0J0j0nNK5J0j0k0j0%J0J0j5nJ0%j5k5j0k0k0j0j5j5
7331b0j5J0L5L0K5J0K0%%%N%j0J0%nJ0j0nNnNn%Nj0j0%K0J0nk0k0j0J5L5nl0j5nK0K5K0K5
7328A35J5J0j0k5j5j0J0J5K0NJ0J0j0l0l0j0NNNJ0J0Nj5k0j0N%nj5j0k0j5J5J5J0J5N%J0N
7325A00nJ0J5nnn%j0j0%Nj0k5j5NJ0nj5j0n%J0%NJ0%NJ0%%N%nNJ5nj5nJ0K0%%nNK0K0K0J5
7322A60k0l5l0j5l0k5nJ5J5J5K0J0NNNNJ0nN%J0J0j0l0%%n%j0nj5NK0K0Nj0%L0K0J0k5l5k0
7319G0J0%k5l5NL0K5%Nn%Nj0%j0%%%L0J0J0j0k0j0j5j5Nj0nj0j0J5K0K5J5%j5%j0%%nNNNj0
7316F5J5J5j0j5NJ0L0J0%j5l0j5%k5nnNJ5L0K0NJ5J5nk0k0nNJ5J0J0J5J0K5Nm5m0k0nJ5K0
7313A05K5J5nk0nk0j0j0j0j0%J0nNL5L5L0L0j0m0l0k0N%N%%k5k5%%n%%%%%%%J5K5%nj0nn%
7310F5NJ0NJ5J5J5J5%k5k0n%J0NNJ0%K0%j5%j0nj0j0nnnJ5nJ0J0%NNJ0NK5%m0l5m5k5j5NJ5
7307B0j5nJ0n%Nj0j0J0K5K5K0L0%j5Nj0j5J0j0%K0J0%L0M0J5j0k5l0k5l5k0%nj0J0J5K0K5
7304I0J0k0l0l5k0%%nNJ5j5NNNK5J5J5nk5l0m5k5J5M0M0J5J5K0Nk0nj0j5%K5K0Nj0j0%j0k0
7301C5%j0nJ0L5L5K0k5k0j0l0nJ0%%%%J5j0l0k5k5k5NL5K0K0J5K0J0J5%k0j0j0nN%%K5L0M0
7298A35J5nk5k0j5J0J5J0J0%j5nnJ0NJ0N%j5nj0%J5J5nj5j0j0k0nJ0%%K0K5K0K5Nk5j5Nj0
7296A30nk5m0l0%L0K5J5j5j0J0K0J5%k5k0j5k0j5j0K0J5nj0j0k5nN%nNJ0J0J0J0K0%J0J0L0
7293A10L0M0K0nNNnj5j5l0j0k0k0j5j5j0%J0K5NNNNNj0%%%nj0Nj5m0l5k0J5K5K0J5%j5nj0
7290B5nj0Nj5j0%J0L0NNNN%n%%nk5k5%K5K5L5J5nk5l0j0J0K0K0J0j5n%K0L0K5K0Nj5l0k5k0
7287G0k0j0%J5K0NJ0%NL0L0Nk5l5l5k0n%N%%%%NNJ0J5%j5%K0K5K0K5J5%k0l0j5J5J5nj5k5
7284I0n%%n%j5%nnj0nnj5%%j5j0%nnj5J0K5K5K5K0J0j0j0J5K5J0j0j5k5k5n%K0K5J5%%J0N
7281A10m0m5m0%%%%J0J5K5N%NnNJ0J0K0Nj0j5j0j0j0J0K0L0J0J0K0Nnk5k0nNJ5J0J0J5j0m0
7278I0m0l5nNJ5NJ0J0J0%J0J0J0J0%j5k5k5k0%J5J0J0J0NJ5J0NK5%NNJ0j0j0j0j0k0k0j5k0
7275C0%J5J0NJ0J0K0Nk0j5j5j5j0NJ5j5k0j0J0J5nnj0nn%%j0nJ0n%%n%nK0%j0l0%%j0NK0L0
7272EL5J5j0NJ5K5K0%J5J0nk5j5j5j0k0k5j0J0J0J0J0K0nk0k0l0j5J0NK0J5K5J0j5m5l5k0
7269e0j0nnj0K0K0K0K5K0J0K5N%j5nj5j0k5NK0K0K5K5K0J0n%N%N%%NN%Nk5l0l0j5n%%%nNN
7266D0nn%n%%nNnJ0K5J0J5J5J5J5J0%l0m5l5j5j0j5j0J0L0L5N5M0K0nk5k5j5nJ5L0L0J0%j5
7263A60j5j0j5l0k5l5k5nJ0j0J0K5L0L0L0Nj5nNNK0J0J5j5k5j0L0L0J0k5l0k5k0nJ0nk0k0
7261D5n%NNNnJ0J0n%nnnnnnnNNJ0NnJ0J5j0NN%%j5l0l5k0J0K0J5J5%k5k0nk0k0j5k0J5L5K5
7258a5K5L0J0j0j0l5j5J0L0L5J5k0k0nK0J5%NNnJ5%NNN%j0nnNj5%%%J5J0J0k0j5j0k5NM0L5
7255A10NJ5j5j5J0nj5nnnnj0%%j5nnj5Nj0nJ0NJ0NJ5N%J0L0L0M0K5k0k0j0k5j5%j5%K5K0J5
7252A50K5%m0k5j0k0k0k5j5L0N0J5k0k5J5Nk5j5k0l5j0L0N0N5L0Nj0Nj0j0N%j0k5k5k0k5l5
7249ej5k5k0%J0nJ5NNJ0N%K0J5%J0NK0%nnj5%K0K0J5K5%j0J0j0j0J0j0NNj0%Nj5J5%nNJ5J0
7246A15J0NJ5J5Nj0j0j0j0j0j0k5%j5l5k5k5nJ5%%K0J5NK5J0J5K0J0j0j0j5nJ5J5J0K5M0M0
7243B15J0j5l5m0k0nj0nk0%L0J0K5K5NNJ5%j5l0k0k0j0K0%%N%J0nN%N%%N%%k0k5j5k5k5j5
7240A5k5k0K0K0K0K0J5K0K0K0%j0J0j0nNJ0j0l5l0NK0J0J5K0J0j0j0j0j0j0j0%j0k0nNK0L0
7237I0J5%l0k0J5K5K5NJ0NJ0nJ0J0nk5l0k5k0nNj0NNn%%J0K0J0K0L0NJ5K0k0l0k0k0l0j0K0
7235G5L0%j0j0NNj0%%nn%nn%nnJ0j5%%n%n%Nj0j0J0J0L5L5J0j0k5j5j0l0j0k0j5J5M0L0K5
7232A00%%J0j0%Nj5J5n%%%%Nj0J0J5j0N%k0j0j0k0j5j0j5j5NNJ5%%J5J0Nnn%nj0J0J0j5m0
7228em0%K0NJ0J0J0%nn%nnj0%K0nJ0J0j0j0%L0M0J5j5j5j5NK5J5nnNj0%%j0J0%%nNj0NJ5j5
7225F0k0nj0j5NK5K5%%%J0j0%%nN%k0j0nj0n%j5j0j0K5M5L0J5%nnj0K0K5%NJ0%k0%%j5j0j0
7222H0Nj5%L5K5NNN%NN%K0j0k0k5l0k0J5J0NJ5J0j0j5J0%%N%N%%Nnj5j5nNk0m5o0m0j0L0M5
7219a0M5L0J0k0j0NnnJ0L0K5J5j0j0nk0j0nj0j0%%%%%%%%NnJ0nj5K0n%J5nJ0%%K0%NNk5nn
7216F0j5nj0j0J0J0%J5K0J5L5J5j0j5j0j0nL5K5%%k0l0NNj0N%j5Nj0j0J0J0%K0J5NJ5J5J5
7213A80J0J5Nj0j5k0j5k5j0j0k5j5Nj0n%j5nn%%%Nj0J0%%K0J0J0J5J5J0J0J0K5%k5m5k5NN
7210G5j5nJ5J5NNJ0K0%j0Nnnn%nnNJ0J5Nj5%%k0nl0l0j0NJ0nJ5K0NK5J5j0NJ5L5L0%k0l5k5
7207A05j0J0J5%j5j0nnnnnJ5%nK0NNK0nk0k0k5j5j5l0l0j0J0NJ0J0NJ5J5%J5J5NJ5K5K5nl5
7204I0m0m0k0%NK5K0J0%%N%j0J0NnN%N%%NJ5j0%%nnNn%%j5NJ0j5j5J0nnJ0K0L0NnJ5%%nnn
7201I5nJ5L0L0J5nk0%k0k0%k0j0NJ0J5nj0k5l0j0%j5k0J0K0K0K0K0J5nNNNNJ0nj0j5j5j0j0
7198F5j5nk0%K5NJ0J5%J0J5%j5j5%K0K5L0J5j5j5l0nj0k5j5j5j5j0nk0j5%l0%K5K5K5K5J5
7195E5L0L0J5%j5%j5j0nj0j0%j0j0nj0j0j0n%NNNnJ0N%%n%nNj0%n%j5k5NJ5J5L0J0N%NNnN
7192F0N%%%n%%j0j0NJ5J0j0n0k5j0%J5J5J0J5J5NJ5J5%K0j0m0m5n5l0j5J5K0L0L5K0k0j5k0
7189c0j5j5%%j0K0K0K5K5nj5j0nnJ5N%nnj0j0K5K0J0K5L5J5%l5l5k5k0%J5J5J5J5nk0j0j5
7186eK0K0J0K0J5J5L5%j0%j0j0nj5j0nJ5L0K0k5n0l0nJ0%%J5nk0%j0j0n%n%J5L5L0J5j5j0
7183F0j5j5J5J5NK0K0%%K5L5L0Nk0k5k5l0k5l0k0NL0J0%k0j5nNNnk5%nk0J0L0J5J5K5J5K0
7180A15K0%k0j0nnnnnJ5K5K5J5J5k0l5k5l0k5NK5L0K5J0j0k5k5nNJ5%nJ5Nk0nj0j5k5l0k0
7178b0NNJ0%%j0k0NNNJ5%NJ5J5%nnnj0%J0%N%NJ0n%J5NJ0NNNJ0J5K5K5J0nj0j0j0%J0J0%j5
7174A35l0k5j5j5j0j5j5nk0j5j0NJ0NJ0NJ0J5%NJ5J5NNJ5J0J0k5j5%NJ5nj5j5k5J5K0K0NN
7171H5NN%Nj5l5k5k0nJ5NJ0K0M5K5K5K5Nnk0l5k0k0k0nJ5J5K0J5K0%k0nnj5j0K0J5J0n%Nk0
7169A05l0l0j0NL5L0J5%k0k0%J5K0Nk0k5j0%%%J0L0J0J0k0j5%NNJ5%j0k0j5j0nnj0k5j5J5
7166A5K5K5K5J5NN%j0nnL0J5j5l0l0j0J0%%%k0k5nNJ0j0%%%%nN%n%%%%%NJ0nNNNNJ5NJ5J5
7162I5j0k0j0j5j0J0%NNK0K0J0NNNJ0nJ0NN%NJ0n%J5j0m0m0j0%%j5J5K0J0j0k0j0j5k0j0N
7159A5K0NN%J5J5K5%j0j5j0%%j0k5j5NK5K5J0j5k0l0j5J0L0K5NnnNN%J0K0K0J0J0K0J5J5k0
7157A70k0k0k0j5k0k0j0nJ5J0%J0J0NJ0nnnnNj0k5J5K0n%K0K0j0l0m0j5NNj5k5j0L0L0K0%
7154F5K5M5L5J0j0l5l5j0nJ0J5J5%k5j5nJ5J5Nn%%k0k0nk5l5k0NL0K0K5L0J5Nn%%n%nnnk5
7151F5k0n%K0NJ5%K0K5%k0J0nnnnnnj0nJ0j5nNj5%N%%N%N%%%%j0N%J5J0J0j0k0k5j0J0J0J5
7147F5NNL0L0Nnj0k0%NNJ5nnnk0NJ5K5L0J0nnj5%nnNj0j5j5k5j0J0J0J5J0K0Nj5n5m5k0%K0
7144C0%J5K0nj5j5j5j5J0J5NK0J5j5nJ0j5j5j5j0K0M0J0L5K5%J5J5k0k0j0k5%K0J0J0%%%%
7142A25j0J0%%nJ5K5j0k0J0j0j0l0k5l0k0j0J0%%J5nj0K0L0K5%k5k5j0J0J5J0K0L0J0NNNN
7139A45%NN%j5m0k5k0j5J5J0j0k0nnk5nj5k5nNj0nj5j0K0L5L0Nj0nK0J0J0n%J0K5J0K0L0L0
7136A50J5%j5j5%%Nnj5j5j0NNK0J0J0%j0%NJ0J5J0%NNj0l0k0j5nK0J5%k0l5l5m0j5NK0L5J5
7133G0K0nk0k5k5j5j0k5j0J0K0L0K5K5K5N%%%j0j5j5nNJ5J5J0%%n%j0Nnnj5k0k0j0%L0K0N
7130F5n%NJ0j0j0J0NJ0J0nnj5%K0K0nnJ0J0Nj5j5k0k0k0j0J0nl0k5j0%j0k5j0nJ5K5L0J0n
7127a5nJ0j0j0j0j0J0L0K5J5J0J0%J5J5%J0J0Nnn%%%n%nK0J5nk0k0k5j5j5%nj5nnk0%J5j5
7124c0NNN%N%J5%NJ0%J5NNj0j0j0j0K0K0J0K5J0J5%k0NNNNnn%nj0%%nnK0J5Nk0k0k0j0j0J0
7121D0N%NN%NNJ5K0NNn%%%J0K0nk0k0k0k0j5j5j0NK5K0Nk0j5J5J0J0%%%NK0K5K5K0Nj5nnj5
7118A25%nj0nj0nnj5nNj5k0N%j5j5nNJ5j0l5l5l0%J5K0K0K0L5K5j5j5j5NL0J5%j0j5NL0L0
7115I5%l5k5%%%n%%NK0M5L0nk5j5j0j0J0J5L0K5J0nk0k0k0k5j5nj0j0%J0L0K5J0%k0k0k5l0
7112El0k0NK5L5J5J0K0N%k5l5j0%%%%NnJ0J0J0J0%j0j0%nj5nj0%J5J0%K0L0K0K0K0%J0J0N
7109A45j5n%NJ0nk5j5%J0Nn%%j0n%nnj0N%j0j5j0k0j0J0J5K0J0%J0nk0nJ5K5NJ0J0J5%l0l0
7106F5j0nnNJ5Nnl0l0j0NJ0J0J0NJ5J0Nn%%nj5k0NJ0Nj0nNJ0J5j0j5J0K5K0J0j0k0m5m0j0
7103c0J0%%J0J0L5M0M5L5J0k0n0m5k5J0K5NnK5J5j0nJ5j5j0J0k0l0j5j0J0K5K5nl5j0%K0K0
7100F0K5J5K5K5k0l0k5j5k0nk0n%%NNk0k0j5k0NK0J0J0J5%J0NJ0NJ0NJ5K0J0K5nk0nj0j5%
7098F5j5j0%j5k5N%n%%K0L5K5K5Nk0nnj5%j5%NJ5J0J5J0J5J5Nj5k5k5j5%J0J0%NJ5NJ0j0n
7095A00nj0k0j0k0k0NK0%K0K0K0K5K0%j0j0nNj5%n%K0J5%%j0j5%J5K0L5J0k0l0k5k0k5%j0
7092F5nN%J5%%J5J5n%k0k5%J5J0J5K0j0J0J5n%L5J5J5%j0j5%j0nNk0l0k5k5k5J0K5K0K0J0
7089A20nNNk0l5k5k0J0J5nK0K0nJ0K0j5%%j5%nnnj0N%j0k5J5%j5NJ0NNNNJ0nnj0j5j0J5J5
7086E5NJ5L5L0%l0l0k5j0Nj5NNJ0NN%N%nJ5M0J5%NJ5J0k0j0NNj5%nj0j0j5%nJ0L0L5J0%NN
7083A80l0n5m0l5j0J0%nN%j0J0J5L0K0J5j5k5l0j5nK5M0L5%j0Nnk5j0NK0K0L0L0K0j0l0j0
7080A40N%Nk5k5k0nJ0J5Nj0j0N%J5K5nJ0J0J0J0J0%j0nj5j0l5m0l0%L0K5L5Nj0j0k0m5l5l0
7077b5j0nj0j0J0%J0%J0Nj0K0J5%J5J0J0J0NJ5J0%nnK5K0j0nk5nJ0J5NNj0nj0J0J5L5J0j5
7074A30k0l5j0nNK5NN%j5nj0nj0j0j0j5j0K0K0J0K5J5J5L0J0NK5K0%k0m0m0k5j0NJ0nk0nN
7072F0J5J0J0J5J0j0k5k0nnj0j5Nj0j0nn%Nj0J0K5J5j0nj0J5K5NK5K5Nj5j5j0j5j0j5j5j5
7069A5j5%%J0nNNN%j0j5J0K5L5J5j5k0j0j0NK5K0%%j5nNK5L0J5NJ0J0j0l0l5m5k0NL0M5L0
7066A25J0L5J5j5l0k5j5n%j0NnnNj0k0k5m0k0N%N%j0j0j0j0J5J5J0K0N0L5%j0j5N%j5N%NN
7063F5nN%N%%J0nk0k5l0k0J5M5L5J5J0nJ0nNL0J5J5j5m5m0j5NJ0J0J0K0NJ0J5n%Nj0%%j0N
7060A20j0nnnnnj0%K0K5K0K0J0nm0n5k5%J5Nn%nj0nj5j5nj0j0k0%K0K5J5L0Nk0j0%%%NnN%
7057C5j0J0NnN%nN%%Nj5%%J0L0M5Nj5%k0nJ5K0J5K0%k5j5j0k0nnj5j5nj5nJ5K0K0J5%n%nj5
7054F0k0j0K0N0L5Nnk0k5k0j5NJ0nK0J0NNJ0j0k5k5j0J5NJ0J0j0j0%j0j0nj0j0Nj0j5J0K5
7051C5K0J0L0J5j5m0m0j5%J5K5K5K5%%J5J5K5J0k0m5l0l0n%j0NK5K5L0K5%%Nnk0j5j5j0j5
7048E0k0k0j0NJ0J0Nj5k5k5j0%K5M5L5K0nl5m0l0NJ5J5J0J5J5J0NN%Nnj0j5nNNNJ0nJ0N%K0
7045I0K5K5K0%j5nn%%nNJ0j0%%J5J5J0J5nl0j5j5j0j5j0j5nJ0Nnj0nj5j0J5J5K0J5nj5j0j0
7042F5nj0j5nJ0J5J0J0J0J5J0J0J5j5N%nN%%Nj0N%m0j5J0K5K5j5%J0Nk0nnj5j5j0j5L0L5M0
7040A50K5nnNk0l5l5l5l0J0L5K0K0Nk0Nj0j5J0j0%NJ0J5Nk5j5n0j0J0nNN%J5J5%J0J0%J0J5
7037I0J0%K0Nj5n%k5l0l0k5j5J5Nj0K0K0J5K0K5J0J5K5N%J0%j0j0j5j0j0k0k0nNJ5J0J5Nj5
7034I0%nj0Nnnn%n%Nj0j0NJ0K0K0J5K0K0K5J0j0j5j0j5nk0j5j0j0n%j0%J5J0NJ0J0j0k5k5
7031E5l0l0l0k5j5%J5L0K0J5J5K0L0K5K5K5Nnk0m0l5k5nK5Nj0j0NJ5L0K0K5J5j0j0k0k0l0
7028E0l5nJ0%%%%J0j0j5j5j5j5K0K0K0K5K5J5Nj5j5k0nK0K5L5J5nl0l5l0j5n%j0NK5K0L5L5
7026A20K5J0j5j0j0j5k5%J5K0%k0l5k5NK0K0Nj0j0k0j0k5j0%K0NJ0Nj5%nJ5J0j5j5j0J0%%
7023A5%%%%J5J5J5NK0J5J5J5J0J5K5K0K0nl5j0J0J5nk5n0m5l0nJ5J5j0l5l5%NJ5L0L0Nl5l5
7020@k0j0NJ0J0J0J0J5J0J5J0J0nNN%j5j0nj0nj5NJ5K0K5J5Nj0j5m0m0m0k5%n%NJ5J5K0J5
7017@K0L0J5%l0j5nJ5K0J5%nk5k5NNNNNNNNNNNL0K0J5L5%j5nnk0j5l0j0NNK0%J0J0NNj5l0
7014H0j5k0%J5%NJ0%NNJ0J0K0%k5j0j5k5j0j0k0nJ0K0K5N%%nnj0Nj5NK0K0L0K0j0m0j5k0j0
7011C5%j0%J0J0J0J0nNJ5j0j0J0J5j5j5k5l0k0J5L0L0J5%NJ0j0NN%N%NJ0%j0j0j0j0nNJ0j0
7008F5k5l0l0k5%K0nJ5K0%NJ5j0NJ0j5j5J5Nj5j0j0j0j0nJ0%NNK0K5%nk5k5nJ0%%J5N5O0L5
7005A40nk0%j5j5NK0K0NJ0j5k5J5L5Nj5l5j0j0k0nj0k0j5j5j0j0%k0%J5%J0K0K5L0J5k0k0
7003D0l5k0J0nj0K0L5K0j0k5j0NJ0j0J5L5K5J5J0j0J0j0k5%k5j0Nj5%n%%k0l5l0j5NL0K0K0
7000EJ5L0J5J0J5K0%k5k0%K5L0M0K0nk5k5j0n%Nj0k5l0l0l0%K5%K0J0J0J5Nj5%k0nK0J0K0
6997H5J5%j5nnJ0NnK0J0J0K0J0j5NJ0k0k5m5n0k5%J5J5NnJ5J0n%j5j0j0J0K5K0J0J0n%%Nj5
6994F5j5%j0j0j5%NK5K0J0N%nJ0J5J0K5Nk5l5l5k0j5J0L0N0M5J0nk5j5j5j0j5%K5K0%nnnn
6991I5k5j5J5L5M0K0J0j0k0l5l0k0j0J5N%J5nNJ0k0j0j0k5k0j0j5k0NNJ5%NJ0NNJ0J5J0J0
6989F0J5NJ5J0j5k0j0j5%Nk5l0k5nK0L5L0Nj5j0K0L0nnj0%K0K5j0nnnj0nJ0j5j5j5k5j5NJ5
6986A0J0J0j0j0j5nJ5K5K0J5%NNNNNnJ5j5j5%k0k0%j5j0K0L5J0L0J5k5Nnnnj5%%nj5N%NNN
6983F5nNN%J0J0NJ0nj0nnk5j5j5l0nK0J5%j5j5nk0k5l5j5K0K0L0K5N%nj0%J0J0nk0j5NNJ0
6980b0%J0K0L0M0K0J0j0NNNk0k5nJ5%j0nNJ0nk0l0%K0L0J5nk0k0%%%%n%K5L0J0nN%%%j0j0
6976H5NNK5K5%k0m0m5m0k0NK0J5j0k0%J0n%K0K0L5L0K0K0Nnj0j0j0j0j0nj5nj0j5j0%%j5j5
6974@k0NK5K0L5%%%n%n%J0NJ5%j5l0k5k5j0J0N%NJ0J5%k5k0k0k0J5M5M5J5j5j5k5j0NL0K5
6971E5J0j0nNJ5%j0j0%K0K0J0j0j0%J0NJ0j0%%J0K5J5J5nk0j5j0j0nnj0J0J0%J5J0J0K0%j5
6968A40j5j5k0k0nJ0J0NNnj0nN%%n%K0K0J0k5l5m0k5%K5K0J0%%j0nN%N%Nnl0l5j0NJ0J0NN
6965A0J0L0J5%%k0nj0j5j0j5k0nJ5K0K0J5J5%j5l0k5k5j5J5L0K5J5j0k5k0nJ5K5K5L0M0L0
6962A30j0j5k0N%k0l0m0k0j5J0NK0J0nK0L0L0J5n%nnj5k5nJ5L0L0J5nJ0NN%N%NNj5N%j5j5
6959A20k0k0j5k5k5k5k5J0L5K5J5%nNj0j5%NNk0j5J0J5nn%nNN%N%k0k0%K5M0M0K0j5l0%nn
6956E5nNL5L0J5nnk0k0k0j0nnl0l0k5nJ5J0%k0nJ0L0K5J0J5n%nk0nK5K0nk0k0j0K0K0%j5j5
6953A0n%K0L0L0j5k0j0j5k0j5j5j0%nnJ0J5nK5K0%J5J5J5J5J5J0j0l0%J5L0Nk0l0j0NNN%j0
6950F0j5k5k0k0nK0K0K0K0J5J5%J0J0j5k5j5k0j0j0nj0j0K0L0L0%%n%Nnj5J0L5K0%k5l5l0
6947B0nnnJ0J0n%nJ5J5nNK5L0Nk0k0j0%J5K5%%%nNJ0K5K5NNj5j5nJ0k0k0m0m0m5nJ5Nj5j5
6944d0J0%n%%J0nNN%NJ0nJ5K5%K5K0NJ5K0j5k0nk0j0j5j0j5%%J0M0M0Nl5m0k0j0%K0L5K5j0
6941F5j5j0Nnn%J5NJ0%n%%Nj0J0j0k5l0k5l0NNJ5%K0J5L0J0nnnj0J0J0NNnk5k5nj0nj5NNK5
6938eK5J0j0j0nj0NK0L5nj5k0l0j0J0J5J5J5J5J5J5J5j5k0j5j5k0J0j0nNNJ0NL0L0Nk5k5j0
6936C0J0J0%j5j0nJ0K5NJ5K0Nk5l0l5nJ0J0j0NM0N0nk5j0nj0j0k5NK0K0J5L5Nj0%Nk5nk0j0
6933E5j0j5nj5k0nnk0%K0NNJ5%J0J0%K0NJ0j0l5l0j0j5NJ5L0M5K0%k0j5k0k0k0j0J0Nnn%k0
6930d5NJ0NK0%%j0j5%NJ0NJ0J0J5K5Nj5k0k0j5j0J0%%nm0k5j0%L0K0J0%NJ0%nK5J5%J0J0J0
6927D5NNk0nnj5%J0k0j5k0J5M5M0L5nm0l5k0K0K0nk0j5j0nnj5%J5K0K5J5%K5K0J0%%N%NJ5
6924A20J5Nnnn%n%%%%j5k5l5j5NM5L5%l5k5nNNj0J5K5L0L0K5%k0j0nl0k5j5l0j0nk0nNNNN
6921B0%J5NNL0L0M0K5j0k0j5j5l0k0k0l5m0k0K0J5J0NNNNj5n%j0n%M0M0K5%j5j5Nnj0j0J0
6918D0nnNnj5J0J0NJ5%j5j5k0j0J0L0L0Nnj0k5%J5J0J0J0%%Nj0j5nk0j0%l0k0%NJ5J5J0J0
6915B5J5K5%nN%nNn%%j5j0k0nJ5L0J5K0Nj5J0j0j0J0nn%%J5nj0J5%n%l0k0j0J5K0NK0K0J0
6912A10J5J5J5J5J5J0j0k0j0j5k0j0j0k0j5j0j5j0NK5NK0J5%J5NJ0J0NJ5nj0Nj0k5j5k0j5
6909F5J0K5J0K5%k5j5nk0k5j5l0nnk0%L0K5L5J5NnNnk0k5m0j5N%%J0J0K5J5K0K5L0L5K5J0
6906A85nl5n5n0l5nJ0Nj0nNN%%NJ0L0J0K0nj5j0nnN%%N%%NN%NNJ0nj0J5L5L0%l0l0k5j0N%
6903F0%%%k5l0k0k5NN0K5K5%%%nNj5j5%j0nj0nJ0J0NJ5J5K5L5J5k0l0k5k0N%NNj5j0j5j0J0
6900A5K5J0J5J0J0J0J0J0J0NJ0j0k5j5j5j5j0k0j5k0nk5nJ0J5K5NJ0nnJ0J5M0K5K5nm0j5j5
6897E5%J0J0%%j0%%J0L0L5J0k0l5k5k5nN%%%N%%J5j5%J0N%%NK0nl5m0k5%K0M5M5K0J0NNn%
6894A30%nnj5NJ5J5k5m0k5j0NJ0Nj0%%j0J0n%j5j0l0%J0J5K0J0%%%%J5J0K0Nnk5k5j0J5L5
6891H0L0K5J0j5n%n%nnj5j5j5j0J0J0K0J0nj0nnj5k5j5k0nK0K5J5%nK0K5J5Nj0nk0l0k5k0
6889A0%J5J0NJ5L0K0K0%l0k0nn%J5L5Nj0j5j5j5j5l0j0nJ0NNnNK5L0J5K0nk0k5k0NN%J5J5
6886H5%%Nj5l5m0j0NNj0j5k0nK0M5L5J5J5n%%nk5j5j5j0N%nJ5J5J5J0K0NJ5J5%%%%NNJ0k0
6883A15j0j5J0K5nnNj0%n%nj0N%j0j0j0j0j0J5J5J5J5%j0l0k5l5nJ0J0N%NNNNNNNj5nk5k0
6879e%J5J5L5K5K0j0l0j0j0J5K5J0Nj5nJ5J5K0J0L0K5N%j0nj0j0j0j5j0j5l0m5n0k0NK0K5
6877B0K5L5M0K5j0k5nk5j5nl5nJ0J0K0NJ0J5J0J0Nj0j0J0j5NNj5k0k5l5k0%%J0nNNNNnJ0N
6874B0%K5K0J5K0Nj5j5%%nn%Nj0Nn%%n%Nj0%Nk5nj5j5NK5M0M0L0Nk0m0k5nJ0Nj0j5nk0j0j0
6871ej0j0NK0J5J5NK0NJ5L5L5M5K0j0j0j5j5k5m0m5k0%K5J0NJ0j0J0n%%%%J0J0J5Nj0k5j5
6868F5j5NJ0K0Nj5j0j5k0%%n%n%%n%%%n%%%nJ0j0nNL5N5N0M0j0l5k5k0j5l0k0k0nnj5J0M0
6865C5N0K5k0k5j5k0l0k0%L0N0M5M0L0J0j0j0j0j0k0nnj5j0j0j0nn%j5Nnn%j0%nj0NJ5L0K5
6862I0J5nl0k0j0j5k0k5j5J5J5J0J5J5J0%K0J5nl5m0l5k5%%K5J0NL5L0K5J5nK0L0nm0o0m0
6859a5j5%J0J5K0NnK0J5J5J5nk0k0j0J5K5K5J5j5n0m0n5j5j5nJ5L0L0K5K0L0L5J5nj0nj0j0
6857G0n%j0n%J5L0M5K5nk0j0n%j0j5nk0%K0K5M0J0k5m0n0l5NL0M5M5L0nl0m0j0J0K0J0nNN
6854A35%j0j0l0m0n0l0j0j0J0J5K5%k0nK5M0K5nj5k0N%Nn%nj5NK0K5K5K0nj5j5nnj5k0%J5
6851C5K0K0J5K0%k0k0k0k5k0%J5L0L5J5Nnk0j5k0k5nNNj0k0l5k0NL0M5K5J0J0K0%k0n%j0J5
6848F5NnNNNNnk0k0n%K5J5NJ5J5K5Nj5j0j0k0k0k5k0k5nK0K5M0L5M0J5Nk0k0j0k5m0m0l0N
6845a0L0L5J0%j0j5%K0J0%j5k0%%Nj0NJ5L5L0K5%k0k0%%Nj0%%%%%nNnJ0nnN%%J0j0%k0j5%
6842F0j5j0j0j0j0NNj0nJ0%%l0k5%NJ5J5J5J5K0K0NK5J0nj0k5j5J0J0j0j0NK0K5NJ0%J0Nj5
6839A10j0N%L0M0%j0nj0j0j0%Nj0n%%nj5Nnj0n%%nk5j0nJ5Nk0j5%N%nJ0K0L0K5L5K5K0Nj0
6836A85k5m0l5k5k5j0%K0K0%j5j5nnnnj5%nj0NJ5J0J0NJ5K0%j0%nj0l0j5nJ0K0J0j0j0nJ5
6833B0J0%%NN%nJ0N%J0NJ0J0J0J0J0J0j0j0%j5nj0j5N%nnJ0n%J5j5j5j5%J5M0K0k0m0m5l0
6830c0j0n%%N%K0K5K0K5J0N%l5k5l0j0J0K5L0Nj0nnNL0M0J0k0j5K5M5J5nk5k5k0k5l0%J5J5
6827E0%nJ5j0l5l5j5NK0K0Nj5j0NNj5Nj0nnNNNNNNJ0Nj5%%L0L0Nj5%nk0j0n%NN%K0J5J0J5
6824H0%k0k0j0N%j5k5k0nJ5L0J5J5J0nnJ0J0K0K0K5%k5l0l0nj0%%%NnJ0J0j0J5K0K0J5J5%
6821A25j5l5l0k5k0j0NK0K5K5Nn%%nk0k5n%J5J5%Nj5j0%K0K5J5K0%j5nnj0%%j5j0%nnJ0L5
6818G5L5J0j0j5N%J0N%k5l0k0j5N%Nnj5j5%K0L0L5J5Nj5j0j5j0j5j0k5j5j5k0j5k0j0K0L0
6815d0L5K0J0j0nNnk5j0j0nJ5K0K0K5J0%k5l0j5%%J0j0J0K0L5L0J5NK0K0J0k0l0j5NJ0J0J0
6813A15J0J0%%j5NK0nnnj5j0l0m0k5j0J0K0J5J5nl0n0l5k0%NNJ5K5J5%j5%K0L5J5j0j0j5j0
6810ej5j0%K0L0M5J5%J5J5J5N%nnK0J5J5j0k5j5%j5k0k0nj5k0nNNK0%j5k5l0j0j0j5nnNK5
6807c5K5J0K5K5L0J5Nj5nn%j0j0j0%j5j5%%j0k0J0J5%j5k0J0NnJ5J0n%J0Nn%N%NnNJ0J0J0
6804E5J0%J0J5%nnNj5k0j5NJ0J5J0J0K0NK0%K0K0j0l5m5j5nj0k0%nNL5K5J5%j5%Nj0NNj0j0
6801G5N%j5%nj0nnn%NnJ0L0K5nk5k5%K0Nn%NnnJ0NNNNJ5nj0j0%j5l0j5J0nj0j0NK5L5nnnJ0
6797F5%J0J0L0K0n%j0J0n%%%n%NNN%NNnNJ5J5nk5k5k5m0j5J0J0k0k0J5L5L0K0nj5j5%NK5K5
6794A40J5%N%N%NnJ0J0J0J0Nnk5k0j5%k5k5%j5j5j0j0n%n%j0Nj0%J5nJ0NJ0NN%nl0l5nNNJ0
6791A0NNN%NNNJ0%j0j0J0K5%%%%%nN%k5j0NJ5Nj5%%J0L5M0J0Nj5nnnnj5%NJ5J5J0%K0K0nN
6788A75k0k0nnk0j0j5nnnk5m0l0%K5NJ0%K0K5K5%%%%J5J5K0K0%k0k0k5k5k0N%nJ0J5J0J5J5
6785A05NNJ0K5K0J0j5j5l5n0j5nj0j0j5j0%j5k0J0K0L5L5K0%%%%%j0j5j5nNK5K5L0J0j0j0
6782A15%J5J5%k0k0%J0K5nk0k0k0j5nJ0K0J5K5J0%nnnk5k0%J0L0J0NJ0nnk0k0n%NK0K5J5j0
6779A40j0nNn%n%n%j0j0j0j0j5%j0j0%%NNnJ0J0nnj0J0K0Nn%%L0K0Nj0j0%K5K0K0%k0k0k5
6776A10l5m0k0j0j0j5nK0J5K0K0J0nk0k5J0L0K5J0j5l5k5l0J0L5K0K0J5K5K5K0nnnnj5NNn
6773A20l0j0J0J0%Nj5j0k0N%%nj0j0nNL0L0Nj5j5k5j0k0k0k0k0%K0J5NNJ5K0Nj0NJ5K5L0L5
6770A45%l0j5N%k0j0j0%j0nJ0%Nk5j0NK0J0%k0k5nnj0%NNJ5nJ0NNN%%n%%n%nJ0K0Nnj5%J0
6767E5K0L0J5Nj0j0NK5K0L0%%Nk5m0m0m0l0nnnnk0j5nJ0K5K0J5K0J5K5J0%K0NNj0l5k0j5%
6764D5%n%%%%%n%Nj0j5J0Nj5J0%%NnJ0NnJ0%nJ0%NN%nNNnj5%nJ5n%k0l5j5%j0j0%J0L0L5L0
6761F5L0J5nj0%j0nK0K0K0K0%nj0k0k5k0%J0J0N%J0Nj5k5l0k5k5j0J5M0J5N%J0K0j0k0%J0
6758G5N%nNNK0M0K5%k5m0l5j5%K0J0nj5j0%%j0j5%j5%J5L5L5J5Nnn%Nj0%nn%%nNN%NK0K0%
6755A45j0j0J5n%j5m0l5j5nNN%%NnJ0J5L0L0K0j0l5k0j5l0j5l5j5K5K5K5K5J0j0%%J5j0nJ0
6752G5J5J5J5K0J5J0L0%%j5j0j0j5nk0nNNJ0nNNJ5nl0k5l5k0J0K5J5J5%k0%j5j5%j5nNJ0N
6749E5Nj0l0j5j5l5j5J5L0K5Nnj5l0k5%K5Nk5k0NJ5L5L5K0Nnj0J0K0J0K0J5%j5k0%j0j5nj5
6746B0j0j0j5j0nnj0%K5K0K0K0L0nj0j0j5J5L5N5M5K5J0k0m0m0k0nnj0Nj0%nJ0j0NJ0nJ5N
6743I5NNNj0j5%k0j5%k5%J0J5%J5J0J0J0J0%j5j5%j0nk5Nj0l5k0j5%K0NJ0J0J0%J5L5L5M5
6740A45L0NJ5NJ0nJ5K5j0m0l5n5l5j5nl0%J5NJ0J0J5%K0Nj5k0l0j0NJ0J0NNj5j5N%j5nnnn
6737@%nj0%nnK0K0K0K0L0J0NL5J5J0L0%k5m0l0l0j0%k0%nj5j0j0N%k0l0k0NL0M0K5nj5k0J5
6734EnnJ5J0M0M0J0m0l0n0l0j0K0%NNNNJ0J0J0J0J0NJ0NNK0nk0m5%L5K0J0nj0nnj0j0nj0j0
6731A0%J0k0j0J0j5N%K0K0NJ5J5%K0J5J5L0J0k5NL0L0K0k5j5J0nnnn%%%%%Nj0J0k5k5j5l0
6729G5j0l0k0k5%%nNn%Nj0J0J0NNNJ0NNJ0NJ5%k5j5K0L0%j5j0j0Nj0j5NJ5L5M0J5J0n%%%j0
6725A25j0%nj0nnNJ0NNk0k5K5K5%l5k0j0j5k0k0j0K0K0K5J5Nj5nnJ0N%K0NJ0J5Nj0j0j0nj5
6722G0n%j5%%%Nj0NNn%j5j0%J0L0L0Nj0k5l5nJ5L0K5L0%%%%Nn%NnJ0J5nl0j0J5L0J0j5%%k0
6719A25m0k0k5%J5nJ0J0%nJ5J0j0J0nnJ0%%J5j5j5K0n%j0NK5J0K0K0nk0j0j5nj0nj0nj0%n
6716F0k0Nnj5%j5%j5%%n%%n%%L5L5L5L0NJ0%Nk0m5k5l5j5J0j5NL0K5L0K5%%%%j5j0nj5j5n
6713D5j0j0NK5J0J5nk0j5n%L0K0N%k0j5%J0NJ0J0j0k0k0j5nj0NL5L0K5j5k0%K0J0N%J0J0%
6710A25j0j5j5j5j0j5k0j0%nnNJ5L5K5K0%j0%j5j0%j0%NJ5NJ5J5J0J5J0nNn%%n%nJ5J0j0k0
6707A30n0j0K0J5%j5j0nj0%j0%J0%J5J0NJ5J5N%N%%Nn%NJ0J5J5Nj5k0j5j5k5j0nj5l0NL5L0
6704A05J0nnNJ0%NNnnnj0j0%nj0%%Nn%%nNJ5K0K0J5j0j5nk0j0k5k5j0J0J0NJ0%j5k5N%N%N
6701D0J5n%J0nj5j0j0j0j0j5%%NJ5%nJ5K0nj0j0NK5M0L0J0k5k5k0%J0j0nnnnnnnnnnnJ5L0
6698D0K5J5%%J0nk0nj5j5J5J0%J5J0j0l0j5l5nK0L5J0nNNj0nNK5N0L5%m0l5%L0K5J0j0%%k0
6695A15l0l0j0K0K5K5K0J5j5nNL0K5L0K5nj5%k0l0m0m0l0j0J0J5nJ0L0K5J0nnnnj5k5k0j5
6692E5NJ5K0%%%j0N%j5j0%nj0nj0%%%%%%J0j0%N%%%nJ0j0nj0j0j0j0nj0j0NJ0J0J0%J5J5n
6689B5J5J0J0NJ5%J0J0j0k0j0j5NJ5J5J5J0J5J5J5j0k0j5j5j5j0j5j0J0J5J5J5J0NNJ0j0n
6686A10j0n%J5J5nk0k0k5j5%j5j5%NNJ0NJ5J5%J5%k5k5nn%n%n%j0NK0J5K5N%j0k5NJ0K0K0
6683I0K0j0j0nj5j0nj0j0N%NN%J5N%J0NNJ0nj0Nj0j5J0j5NJ0%J0J0nK0J5%nk0k5nnj5k5n%
6680B0%N%N%nNJ5j5NN%%N%%N%%N%nJ0NnN%%%%NnNn%j5k0%K0J5J5k0l0j0J0%%%J5J5NNJ0NJ0
6677I5%%Nn%Nj0J0NnnJ0%Nnm0l5j5NL5J0K0K0J5J0nj0J0J0J5K5%j5l0k0k5%J0J5nk0k0j5k0
6674C0J0J0%J5%j0nnnnnj0%j5nnj0nj0nJ0J0J0NK0N%K0J0nJ0N%NNNnj0%j0nj0nnnnnnNj0j0
6670eNNNNJ0J5K5J5J5J0j0k5k5l0NK5L5Nk0m0k5nK5J0J0n%n%J0J5J0N%k5j0j5j0N%nJ5J5j0
6667C0k0j0K0%NnJ0L0K5nk0j5j5nnnnj5N%j0k5nJ0K0J5L5K0K0Nj0k5l0nK5J0J0L0K0J0j0j0
6664A00j5k0%nNJ0nN%nJ0K0J5nj5j5j0J5J5J5Nj5k5nN%nj0%n%NJ0j0k0j0%Nj5k0j5j0K0K0
6661B0NJ5J5%Nk0l0j0%K5K5J0NJ0Nj0j5NK0Nj0n%Nj0%%nNNnnJ5K0j0j0k0k0k0k0nJ5J5J5K0
6658E5nk0j0%K0K5K0J5%j5NNNN%%%%%%j5l5l5j5%Nj5j0%L0NnnJ0L0M5L5M0%k0k0nnk5l5m0
6655B0k5%K5J0j0%J0L5K5J5Nj0nJ0N%j0J0J0j0j0J5%%n%%%%nk0l0k0%j5j5NNNNK0K0%j5J0
6652F0K5J0K0K5Nk5m0k5nJ0N%j0j5%J0J5J5NJ0K0K0Nj5l0l5j0%NJ5nnNL0K5K0NK0J0nnnj0
6649A50j5j5m0m5m0j5K0J5K0nj0k5J5M0K5K0%j0nn%%j5l5k5NL0L5J5k0l5k0NK5J0J5J0j0l5
6646C0k0j0j5k0nJ5J5NK5J0J5J5J0Nj0j5NK0nj0j5n%%nNj0%nNJ5NJ0j0j0NK5K0%j0j5nNJ0
6643G5j0j0j5NJ5Nj5j5NJ0K5%j5k0j5l0j0NL0K5J0J5K0K0K0n%J0j0j5J0Nj5k5m0l5l5j5J0
6641c0K5K5Nj0J0nNN%Nj5j0k0%J5K0J5K0nj5j0j0%k0nj0nnj5NNNK5M0L5J5%%k5l0l0k5j5N
6638c0K5K5K0%J5J0%J0J5NNJ0NJ0J0J5nk0l5k0J0L0J5j0l5m5j5J0K0K5K5K5J0j0NK5K5Nj5
6635A70j5nk0k0nnk0k5j5nJ5J5K0J5K0NJ0J0%j0j0NL0J0nk0k0j5%nn%%N%%%J0nj5k5l0j0J0
6632D0NnK0K5J0K0K0nj5%j5j5nj0j0%N%NJ0j5nNJ0j0nNJ5J0J5K0j0j5j0j0l0j5j0J5M0M0J5
6629A35k0m0l0j0j5j5k0NK0K0J0%k0k5k0%J5J5K0K5J5j0nj0nJ5K0K0J5%j5j5%%J0J0%Nj5k0
6626F5NNj5j0Nk0k0k5j5%J0J0%J0NNJ0nnj0%J0J0J5NJ0J0K0Nnk0k0j0k0j5nk5J0K5NK0J0j0
6624C0NNnJ0%NNK0J5J5nk0j5n%J0J0NNj5n%nNn%%k5j0j5J0M0L5J5Nj0J0j0k5nj5k0%%j0NJ0
6620E0%j0K0L5K0%k5k5%Nk0k0nj5j0J0J0NK0NJ0NJ0J5J5%k5l0j0K5K0n%%%J0n%J0j5j5%j5
6617E0%J0%Nnk0nj0NL0K0J0J5NJ0J0k0k0k0j5k5m5k5J0L0L0%k5j0J5L0K5L0K5J0j5nnj5%K0
6615A10J5L0J0k0m0l0k0%%n%J0j0%%%nJ0L5L0%j0j5j0N%J5J5j5m0j0k0k0j5%J5%%J5J5%NJ0
6612F0K0NK0K0NK5J5J5nj5j5j0j0j0j0j5N%J5nnJ0J5j0k0%nj5nj0%j0j5%K0J5J5J0J0j0%J5
6609A15J5K5L0K0K0k0k0j0k0%j5k0nk5j5k5nJ5nnj5k0nNJ0n%%J5j0j5J0Nj0N%K0J5L0K5J0
6606A20nj0l0l0l5nNJ5J5J5J0n%%Nk0l0%K5L0J5j0k5j0%M0M5J0k0k5j0j0n%nk5k0n%J0J5J0
6603D5nNNn%%j0l0l0nL0N0J5k0j0J0J5J5J0%%%%K0J5%k0k5j0J5L0J5J0j5k0j0k5j5j0k5j5
6600@k5j0J0L0J5K5M0L0J5Nj0j5nJ0J0Nj5k5nJ0NNNK0J5J5J5Nnl0l5m0l0j0%J5J5%J5Nnk0
6597E5j5j0k0nK5M0L0L5J0J0J0J0k0k0l5j0J0J0nk5k5nNJ0J5J5nk0nnNK5J0J0Nj0j0nNL0K5
6595A50Nj0j0%J5J5%l5k0nJ0J5J5J0J5j5n0l5k0j0J0K5K5NNJ0%k0k0J5M0J0j0%%NN%Nk0j5
6592A15j5j5k0j0j5k0j5j0j0j0K0J5K0K0J0nnJ0N%j0J0J0J5J0J5L0K5N%%K5J5nk0j0j0k5k5
6589A20NK0J5j0%J0N%nj0NJ0J5%k5m5l5j5nj0j0%J5L0N0M5J5nl0m0k5k5nj5%K0K0K0%j0j0
6586H5j0j0j0j0j0j5j5j5k5j0K0K0K0%j0K0L0K5%j5j5j5k5nj0J0j0j0k0NL5L0L0L5M0K5j0
6584A55k0k0J0J0NNj5n%%k0m0l0%J5J0N%J0NN%J0J5%j0%nnNN%k0j5k0%K0%J0k0k0k5j0%nJ5
6581A0K0NK5M0L0K5%j5l0k0k0n%nnNJ5Nk5k5%K0L5L5NnnnJ5J5nk5k5j5l0nN%%j0J0nnJ5%N
6578E0J0%J0%NK0%J5J0k0k0j0k5%N%%%%%%J5L0L5J5j0l5k5j5nJ0nNJ0nJ0nk0l0l5k5%%%%J5
6575b0J5J5J5J5J5K0J0nJ5J5nJ0J0J5%l5m5k5%K0L0j0l0j0NJ0K5J0nN%nnNj0j0Nnj0J5nnJ0
6572F5Nn%%K0J0j5l5j5J0%nk0k0k0k0J5M0L5K0nj0nj0Nk0j0%J0K5K0J0K0J5L5Nk5nk0j5j0
6569G5j5l0nj0n%j5nnm0K0N0M0J5J5L0%k5l0k0nNK0J5Nj0k0j0k0l0nJ0J0J0J0J0J5K0%j0j5
6566D5l0%J5L0L0K0n%j0NNj0nNJ0j5N%nN%%Nn%N%%%%%N%%nj0nnnj0%j0J5nnJ0%Nj0J5L5M0
6562A55K0Nk0k0k0k0nJ0%NN%NNNNJ5%j5k5k5k0K0J5K0J5j0j5j5j0j0k5l5m5j0J0M0L0J5J0
6560F5nj5%J0NNJ0J5K0J0Nj0j0k5n%K0K5K5J0%j0J5J5%k5m0l5k5nnN%NnNJ0%j0nnj0Nj5%j0
6557A0k0j0k5j0J0J5J5J0J5K5K5J0nj0nj0j0NJ5K0NNJ5%%J0%N%NNnJ0j5j0Nj0nNj0nJ0NNN
6554A05%%J0%nj0NK5%j0j0nn%J5J0J0nk0J0J0J5%%J0NNJ5J5nk5n0l0k0j0%J0%NJ0NJ0J0J0
6551A15J5J0J5%K0J0J0nk0l5l5n0l0k0%K0K0J5K0%j0j0Nj0nNJ5K5J0%j5l0nNK0K0K0K5K5j0
6548A55j0nj5j0n%j0k5nJ5K5J5nnnj5j0l0k0j0%J0K5K5N%Nj0k0k5j0n%k0J0%j5%nJ0J0NJ0
6545C0NJ0K0%%L0K5J0J5K0K5N%NJ5j0m0m5n0m0j0J0NnnNNnk0l0l5j0NNnJ5K5L5L5K0J5nj0
6542G0J5%%%nNn%%j5k5k0k0j0Nk0l5k0NL5M0K0NK0J0NNJ0NJ0NJ5NnN%nN%nNnJ0J5j0k0k5k5
6539E5k0j0%%j0n%nnJ0%j0J5%%%NNNNN%J0%NJ0J0J5J0J0J0nK0L5J5k0k5nJ5%Nnj0nnnj0nn
6535A05n%j0NnnNj0j0Nnn%%%nNNJ0J0NNJ5Nj0j0j0j0%j5nj0n%Nnj5J0Nj0J5K0K0K0NL0K5N
6532A75l0m0m0l0nL0J0%N%nJ0n%%%J5%J0NJ0NNNK5L0K0j5m5k5%J5J0nNNl0n0n0l0J0N%J5J5
6529C5N%J5K5NL5J0k5l0l5j5J0K0J0J5J5J5K5J0j5j5k0j5j5j5j5j5NK0NJ5J5NK0Nj5l0k5j5
6526B5%%nNJ5%NJ0J0%j0J0M5L0nm5n5l5j5J0Nj0%nN%J0nNM0L0NK5K5J5L0%l0k5%j5k0nk0n
6523E0j0j0j0j0j0j5%J0K5K0J0J5nNN%J5NJ0j0l5l0j5nJ5J0NJ0NJ0Nj5%nk0k5n0n5k0NL0N0
6520d0M5M0J5nl0l5j5%NNJ0nK0J0j0J0%%N%N%j5k5NJ5J5J5J5nj0k0NNNNJ0NK0J0J5j0j5%j5
6517F0j0J0k0NK5K5M0K0n%%j0l0m5l0l5j5J0nnnk5l0NK5J5K5L0J0J5K0%k5l0NL0K5Nnj0%%
6515F5n%J0K0L0J0j5j0j5j0J5K5K5K0K0J0L0J0%k5n5o0m0j5J0K0K5J0%j5nNn%%K0J0J0nnn
6512A10n%nnn%j0nnn%%j0j0k0l0nJ5%nK0K5M0K5j0j5%Nk0m0j5Nj0j0J0L0K5K0J0J5J5J0%J0
6509A45nj5j5j5k0J0NNNK5Nk5j0NK0J0J0K0K0nj5l0k0j0J5L0K5K5k0l5m0k5%nj5j0j0j0j0
6506A5nj0j5j5nK5K0K0J5K0J5N%K5L5J5%%%J5J5%l0k5l0l0k0nk0j5n%%%nnj0NJ0L0L0J0nJ0
6503H0L0K5J0j0j5NK5%k5j0n%nnnj5k0%NNNJ0J0j0k5l0NK0J0N%NNNNN%NJ0j5j0Nn%nnNnj0
6500F5J0J5J5j5j5j0nj0j0%Nj5l5nN%nK0K5K0J5K0%K0Nnk0l0NK5J5nnJ0J5J5Nj0j5%k0j0j0
6497G5nj0k5j5%J5NNK5M0L5J0j5l5J0NNNj5N%j0j0NNj0k0j5nJ5nj0j0j0j0nj0j0J5J5J0J5
6494F0K0J0%j5nJ5K0nl0k0j0NNNNNJ0J0j0j5nNj0%J5nk0k5nj0j0%K0K5K0K0nj5j5nK0J0%K5
6491I0J0k0k0l5k5k5l0j5NNJ0NJ5J5K5NnJ0J5j0m5m5j0J0NK0K0J5%j5j5NJ5M0K5K0nk5l0j0
6488@Nj0j0%J5%nJ5K5K0Nj5n%K0K5K5K0Nj5nj0k0%j0j5%k0j0k0k5j0j0k5j5j0J0J5K0J0J5
6485a5J5J0J5N%k5l0j0j0j0n%J5NJ0J0N%K0K5L0K5L0Nj5j0Nj0nj0j0J0NNNK5K5Nj0j0j0j0
6483A05j0j0nNL0J0nNNj5j5j5j5nj5k0nN%J5L5L5K0J0nnJ0K0j0k0nj5j5j5l5m0j0J0L5L5J0
6480I0nN%nJ5J0nk5j0nj5j0j5j0j5j0j0j0NL0K5J0j5j0nk0l0%K0K5nn%%j0NK5K5J0j0%J5N
6477F0NNK5J5J5J5j0k0l0j5K5N5M0K0j0k5k0j0nnnj0j0j0j0NJ0k0k0nj0J5K0J0j0nJ0J0J0
6474A05j5j5j0J0J5j0k5%J5L5L5Nnnj0nj0j0%k0j0n%%j5l5k0%j5j0J0K5J0K0M0K5J5%%J5K5
6471A55M0K0j0k0j0k5nnj5j5j0j0j0j5k5%K0j0j0j0nnJ0J5n%J5J0%l0m5l5J5K0K0K5K5K0J5
6469I5j0j0j0nnj0%K0J0J0J5J0J5J0nnnnl5n0k5nJ0J5J0J0J5J0K0J0nK0J0%j0k5j5j0nNJ0
6466G5nNNJ5%k0%J5K0NnN%j5l5k5j5J0K5K0J0J0N%J0K0K0%j5j0j5j0j5nk0j5j0K0NK5J0%j5
6463H5nj0%n%%J0J5nk0j5k0nk5k0%K0J5J0J0K0Nj5k5k5j5J5M0K5K0j5l5l5j5%K0J0J0J5J5
6460E0%k5k5%K5M0K5N%j0k0j5k5j5N%N%%%%%NK5NJ5NnJ0nj5k0l5j0J5K5K0J5nj0j0nJ0J5K0
6457H5J0J0K5J0J5j0l0k0j5nK0J5%%j5k0NJ5K0J5J5J5j5l5k5NK5K5Nj5j5NK0Nj5%n%%%N%%
6454A30%%nj5nj0J5K5L5Nj0nnj5k0%j5j0j5l0k0k0J0L5L0J0Nk5j0j0m0m0%J5K5K0K5J5K0J0
6452A05k0j5nj0j0j0NK5K0J0%%N%j0J0Nj0j0j5k0nJ5NJ5J5Nk0nnNj0j5Nj0j0k0nj0j0nj0j5
6449d0%J5K5NNJ0%n%nnNj5j0%K0J5%k0NNNNJ0J5j5j0j5J0J0j0N%J0%j0J0J5j0%Nj0N%%%%j0
6445B5NK0K0K0n%K0K0J0j0j0%NNN%nJ0j0nN%%j0j0nj0J0J0nl0l5j5NK5M5L5J5j5k0nj5j0l0
6442E5l0j0NJ0L0NK0Nk0m0l0j5K0M0N0K0nk0k5N%N%%%j0J0K0K5%j0k0j5j5j5nnj0%K5J5K0
6440H5K5K5K0j0l5m5l0k5nNNJ0%k0k0j0k5k0nJ5J0j0j5%J5J5%J0J0%K0J5%%%%nNnNj0%%nn
6436a0%n%nL0M0N0K0j0j0K0K0k0m0l0k0nJ0%NJ0J0J0J0J0J5J0J0j5m0l0k0k5nNK0NJ0NNK5
6434F5K0J0j0k5NJ0J5Nj0n%nn%nn%j5NJ0J0NK0J5Nl0l5l0nNJ5nnk0NJ5J0L5M0M0nm0n5k5%
6431B5K5Nnnj5NK5K0J0j5l0k0j5J0%%%%NNj0J5K5L5J0%k5k5k5k5NK5K5Nnj5j5j0j0j0j5%L0
6428A5M5M5K5J5j0%Nj0NJ0j0j0j5j5j5j5nnk0k0k0nK0%k0k0NK5K0Nj0NK0J0J0K5K0Nj0%K0
6425A20J0J0Nnj5l5j5%j0nnJ0%Nnj0NL0%NNNNNNNNNj5l5k5j5%NJ0NJ0NJ0J0K0Nk5j5j0k5j5
6422C5j5j5j5j0K0M0K5nj5j0j0J5J5K0J0J0K5J5K0n%Nn%%J0nm0l5j0%nJ5NNj0J0%n%%%%Nk0
6419G0k0J0L0L0K0nj5j5k0j5nK0J0J0J0J0J5J0j0k5k0j5j0j5k0nnNK0L0J5%NJ5%K0J5%j0j5
6416A25j0j5l5k0%nJ0nj0J0J5J5j0j0%n%%nnj0%Nn%%k0j5NK0L0K5M0K5j0k0m5m0l5%K0Nnn
6413E%j0%Nj0J0j0k5nL0L5M0J0J0K5L0%l5k5%%K0%j5%nj0J0Nj0K0K0%k0l5k5nnj0j0J5K5K0
6410F5%j5j5l5k0K5K0Nj5j0Nj0NNj0J5L5L0J0K5K5K0K0Nk5k5m5k5j5j0l0j5J0nj0J5J5j0k0
6407a0k0%J0K5L5N0L0Nj5j5J0J5Nj5nnk0l0l0k5j0J0J5j5%J5%J5K0M0M5K0k0l5m0j5J0K0L0
6405A00Nnnl0Nnj0j0j0nnj0nj0n%j5J5J0nK0K0n%K0J0%J5J0NJ5J0Nnl0j5j5NJ5J0J0%j0j0
6402H0%nnj0%NnN%%%%%%N%%%%J0nj0Nn%%nj0%J0NK0%J0J5J0J0j0j0nj0J5K5K0K0K0%NJ0%%
6398B10j5m0n0m5nNJ5K0J5K0Nj5nnnnnnj0j0nj0%%K5L0K0Nk5m0j5J0%j5j5j5k0j0J5J0K5N
6395D5nk0k0%J0J5K5J0%J5J5%nk5k5j0J0L0J5K0K5nnk5l0nJ5L0Nj0%%j0j0j0nj0nk0%K5K5
6392G5K0L5J0j5%%k0j5j0j5%K5J0J0J0nJ5nk0k5l0k0nj0j0n%j5j0%nJ0%N%NJ0nJ0J0NJ0L5
6390F5M0L5M0j0l5j0k0k0j5k5j0nn%nj0NL5N0K0j0k0k5NNnj5%j5l0j5NK0K0Nj0nj0nJ0K5K5
6387G5NK0Nnk0j0J0J0j0%n%n%%j0N%nj0NJ0k0j5J0J5J0j0j5nNNnj5l5k5m0k0j0NK0M0M0N0
6384E0L0K5Nj5j5j0nJ0Nnj0nNK5J0j0j0j0j0k5k5k0NK5K0K5K5nnk0%J0J5%j0j0NJ5J5j5l5
6381E0l5nJ0NJ0J5J0j5k0NK0J5%%J0%NNNNj0nnnj0j5j5J0K0L0J5j0j5nj5%j5j0j0j0j5%k0
6378b0nK5L5M0K0nJ5%%%J0NNnJ0J0%nnnj0Nj5%nj0j0j0nnj0k0%nj5j0j0nj0j5%j0j0K0J5J5
6375a0nnJ0N%nJ0j0J0%%L0L0L0K5nl0k5n%J5J0NJ0J0K0Nk5k5k0nK0K5J0j5j5j0J0J5j0l5l5
6372A0l5j5%K0K5J0%nJ0L0J5%nk5J0L0J0%j0nnJ5L0K0K5NNnm0m0k0NK0j0k5k5j0J5M0M5K0
6369A35j0j0nj5%k0k0NJ5K0Nj5j0Nj5m0j5J0L0K0NJ0J5%nk0k0nJ5NJ5J5%n%%j0%%n%nj0NN
6366G5j0nNnNn%Nnj0J0j0j0j0%J0K5L0J5K0K0J0K5J0nk0k0nJ0J0%l5m5l0N%j5j5%j0nnn%N
6363A0%%N%N%J0%nJ5%NNNj0nnj0%J0K5L5Nj0k0l0j0j0k5%K0K5K0J5K0K0J5K5J5%j5k0j0%n
6360A20nj5j5j5j0j5j5j0j5nK0NNJ0NJ0Nn%Nj5%%n%j5j5k0j0M0N5L5N%nj0NJ0Nj0k5J0L0L0
6357A55Nk5k5j0J0nj0nnnnnnJ0N%J5J5L0Nk5nj5l0%J0J5J0J5k0k0k5j0%K0J0Nn%J0L5L0J5
6354A65Nj5nk5k0j0k0j5k0j5n%%%j0NNj0J5J0J5J0NJ0J5J0nj0Nj5%nj0N%j5nnj5%nj0J5L5
6351F0L0J5n%%j0nN%nj5l5k5k5m0k0%K5K0J0%L0K0%l0m0j5%j0%J5L5L5K0%%nNj0nNk0nnj5
6348a5%Nk5%j5j0%nj0K0N5M0K5Nj5j5%J0K0K5J0%j5j5%nnK5N5L5J0l5m5o0m0j0Nnnj5NK5K5
6345C5K0L0%j0%nk5l0m0k0NK5K5J5J5K5L0J0%j0j0nJ0J0J0J0nJ5K0nk0m0l0k5j0Nj0%K0N%
6342D0K0J0NJ0J0J0NJ5%k5k0j5k5j0Nnnnn%nj0J5%%NnJ0%nK5J0J0%J0K0Nj0N%nn%Nnj0K5J5
6339A15n%J5J5Nj5N%j5%nj5NNnnJ0n%%NJ0J0J5%k5n0l0l5nK0NNNNJ5nj0j5nk0k0nk5nNNJ0
6336c5J0l0nJ0M0J0j5nNN%%NNK5J0J0%l0j5j5%J0nJ0%%N%j0k5k0j0NK0J5J0K0J5J5K0K0Nk0
6333F5l0m0%J5n%j5j5%J5L0K0K0J5k5j0J0nJ0J0%%J0NNJ0J0J5%j5k5l0nJ5%NNJ5NJ0J0j5j5
6330H0j0j0j0j5k0nj0j0j0j0K0K0K0K5J0nN%NNNNj0j0Nj0k0J0j0j0NJ5J5%NK0%J5J0j0NNj0
6327A05J0Nnn%k0J0%j5%nk0k0k0k5J0NJ0J0K0J5M0J0nnj5%Nj0J0nk5k5n0j0K5M5M5K5j0j0
6324A00j0j5NK0J0J0K0Nl0m0m5l0nK0K0K5j0nN%J0%nJ0J5j0k0j5K0L0Nj0N%NNJ0NNJ0J5%j5
6321A25Nj0nNj5j0Nj5NnnNj0Nj0j0nj0j0j0j0j0j0%J5NNNJ0NJ0%J0N%%J0NNK0K0K0K5j0j0
6318A50%j5k0nj5k0j0j0k0nn%J0j0N%%NnJ5NNJ0%%J5J5J5K5J0J0%k0k0j5j0j0J0J0%k0j5N
6315G0J0J0J0NJ0J5%%N%NnNJ5j0k0k0k5j5%J5K5nj5NJ5J5%N%%J5Nnk0j0J0J5j0k5n%J5K0M0
6312A70L0nk0l0k0j5j5nNK0J5nnj0N%%Nj0nj0nj5j0NnnNK0L0K0NJ5J0j0j0nj0l0k5j0K0L5
6309A20N0L5J5j0k5l5l0k0%nj0k0Nj0j0nnnnNJ0j0k5j0nk0%%J5K0K5K5K0J0nk5l0m0k5nJ5
6306b5%NNNNN%%%%%%%%J5J5%j5%J0NNK0L5K0nnj0%j0j5Nn%nnnnJ5K5K5J5nnj5%NNNNNNNNn
6303A35j0j0j0%j5nj0N%K0L5K0K5J5j0j5j5k0j5k0j5k0j0nJ5K0K0J5j0j5l0k5J0K0M5NNNN
6300A35K0%j0k5j0NNj0m5m5l5nK5L0NnNK0NJ5J0J0J0J0NN%J5K0K0Nk0j5k0k5j0NJ5J0J0NN
6297A50J0K5K0K5J0j5l5l0k0k0nNJ0nj0NK5K5NJ0J0%%k5k5n%nj0m0m0k5j5%K5K0Nj5l5j5n
6294a5J0L0L5L5L0J5J5K0J0j5j5j5j5j5%nj0nj0nnj0%nj0nj0nnnj0j5NK0K5K0K0j5j5j5j5
6292B0k5nK0M0N0L5J5J5N%N%J0j0j5j5l0k0j0J0K5%k0j0K0J5%k0k5j5%J0j0j0j0j0j5%J0L0
6289F0K0J5%j0j5nNK5J0%%k0%nj5%%j0j0%J5L5K0K5L5J5j0l5l0k0j0J0NJ5J0J0%j0j0Nnj0
6286A05%nk5k5l5k5%NnN%nn%j0N%nnJ0J0K5K0K5Nj5n%nnj0%%j0nj0J5K5L5K5nk0k0nJ5J0%
6283G5j0nNnJ0N%J0NJ0%j5k0l0j0K0K5L5K0%N%nN%nNNJ0J0Nk5j5k0k0k0n%K0K5J5j0l5nK5
6280I0J0N%J0N%J5NJ0Nj0l0k5j5%j0%%j0%Nj0NJ5NJ5J0J0NJ5J5%K0%k0k0k0k5j5j5j5k0nJ0
6277B0M0N5K0%l0m0l0j0%J0j0j5j5j0J0L0K5J0N%%N%%J0nJ0NNNNJ0NNj5j0nk0j0%k5%J0J0
6274F0NJ5K0NJ0J5j0k5j0j5NK5K5%k0l5k0k5j0J5%%J5J5NK0J5J0K5Nnnj0nj0j0%j5k0k0l0
6271A0k0NNNJ0j0NNn%%nNJ0J0NJ5%J5J5nJ0NNJ0J0%J0%k0k5j5k5%J5NNj5%Nk0nnj5%K0K0K5
6268G5J0K5K5K0K0j0k5nk0k5j0nk0%NnJ0%%%%J0j0%K0L5Nnj0nJ0%%%n%%j0j0k0%NNj5k0nJ0
6264E0J5L5L5J5J0j0j5k0k0k0J0NJ0J0nnk0j5J0L5M5M5J0k5j5nj0j0j0j0%k0k0%J5%J5L0L0
6262A75J0j0nnk0j5l5k5k5%%j5j5j5j5j5%J5K5L5J5nnk0%NK5L0J5j5k5j5k0l0l0j5K5L0L0
6259D0K0J0N%J5NJ0J0K0Nj0k5l0k5m0k0nJ5%J0J5n%J5NJ0%J0J0%J0NNK0J0J0nl0l0%J0nJ0
6256H0J0NJ0J0NNj0j5NnnnnNj0j0J0J5L0K5K5NJ0k5k0nj0Nj5%%%%J5K0%k5k0J0J0%%n%nk5
6253I5l0m0k0K0M5N0K0K0nnJ5%N%NJ5J0Nk0k5j5k0k5l0k0j0J0NNNK5K5J0NNnk5k5n%NN%NN
6250I5%Nj5k5l0j0nJ5J0NJ0K5K5J0j0j0%k0j5j0j5k0nk0l0%K5M0K0M0L5K5j0k5%%%n%nj0N
6247I5J0J5K5%k0m0m5k0J0J0NK0J0NK0NJ5J0J5J0j0k5j5j5%J5J0NNJ0J0NNJ0J5%k0k0k0k0
6244A00%K0K5%k0j5j5k0J0NnK0J0%%J5K0J5K0J0j5m0l0k5k0Nnn%j0k0J0K5K5L5K5j0k5k5j0
6242H0NNJ0NJ0Nk5n0m0%K5K0K0K5L0K5%NJ0nj5l5k5k0nNn%%%j0NJ0nN%NN%J0%j5Nj0j5J0j0
6238E0nj0nj0nnnk0NK5K5L0K0J0j0%%%j5Nj0j0NNj5k0%k0nJ5J5K0J0J0NJ0J0%J5J5%nJ0J0
6235A50nj0J0J0nj5j0l0%J0J5K0J0k0k0j0k5k5%nk5m5nJ5L0M0L5K5%k0j5%k5k5j0L0K5K0n
6233I0k5j5nnn%nK5J5%J5J0K0N%J0nJ0J0nJ5%k0j0j0k0nj5k0nNj0nN%n%%n%%nNnj0N%J0J0
6229D5%NJ0N%j0k0j0k5l0m5j5K5L5L5L5L5Nj5k0NN%nJ0%N%%nk0j5j0j0NK0L0K0j0nK0K5J5
6227A25%nnJ5J0nJ0%N%nj5j0j0j0j5nj5%j5j0j0k5l0nJ0L0L0L0K5N%N%j5l0l5j5J0L5K5J0
6224I0NnNnk0j0%J5Nj0%n%%%%%nn%nnnn%j0j5NnJ0K5L5K5Nj5j5NN%Nj5k5j0K0%k5j5%NL0K5
6220H5J0K0K0L0J5NK5K0J0k5l0k5l0m5k5J5M0K0nk0k0j0nj0j0Nk0k0%n%n%J5L5L0J5Nj0k0
6217H0l0l0%j0k5J0N%J5NNNJ0j0nnj0J0M0K5J0k5m5k5NL5L0J5%J5nj0J5n%%%j0J0J0j0N%N
6214A05%nJ0%%%N%%nn%j5%j0j5NJ0J0K5%j5j5k0j0j0j0j0j0J5L0NL0J5%J5NJ0J0J5%k0j5k0
6211A10k0k5j0k0k0J5L5M0J5J0nj0N%j5j0j0nj0k0%K5J5Nj0k0nK5L5Nj5j0NnnNnj0k0k5j0
6209C0J0J0J0NJ0j0%%%%%%%NnNN%j0J0nk0nk0j5j0j5j5J5J5%K0J5J0J0J0nk5j5j5K0M0L0L5
6206A30Nk0j0n%j5%j0j0%%j5j0%j0nK0K5L0K0%nj0%J5K0K5J0nj5j0j0j0j5nk0nj5j0nnnj0
6203C0%J5L0L0K0J0J0NJ5nl5k0j5k5m5m0l0%K5J0J5K0L0K5K5Nj5Nnn%n%n%nnK5K0K0K0L5J0
6200A95k5k5l5nJ0%Nk0k0NJ0J0J5Nnk5k0j0NJ5J0J0nk5j5nj0%J5L0J5nl5m5NN%N%%%%n%j0
6197B0%n%j5J0J5L5L0K0n%j0Nnk5nj0k0nk0j0K0J5K0J0K5J5J0K5%k0Nj5n%k0NJ5J0J5J5nk5
6194A15j5j5nnnnnnnnnnnnnnNj5NJ0NNNNJ5%NK5L0N%j5k0%%N%NJ0%nJ5NK0K5Nj5j0k5nNnN
6190A20%%NJ0j0j5j5j5j5k0nk0j5J0K5J0J5K5NJ5K0%%J0nnJ0J0j0j5k5l0j0NNNJ0N%nJ0N%
6187A00N%j0j5j5nNK0J0J5J0j0N%k5l0k5l0NL0J0J5K0J0J0J5L0J5j5l0k5nJ0J5j5m5l5k5J5
6185A0K0J5K0Nj0NnnNn%nj5j5%J0K5L0Nj0NNj0k0l0l0k5k0J0M5M0%k0k0%NK5J5J0J5J5K0J5
6182A30j0j0j0j0j0nk0%J0%J0Nj5k0l0j0J5K0K5J0J0k0j5%L0K0J5L0L0k0n0l5nJ0n%NnN%k0
6179E5j0NJ5K0%j0j5j0j0j0j0j5j0k5nJ5K0J0nnnNL5K5nj0k0j5%NNNj5j5NJ5L0L0J0j0j5k0
6176D0nK0M0L0L5K5K0J5j5l5k0n%j5j0j5j0j5j0nj0NJ0K0N%K0J0J0J5J0J0J5K0J0N%Nk0l5
6173A70l0J0L5J5k0m5n0k0J5K5Nj0j0k5%NJ0Nnj5nNJ5%k0l0%%K0K5L0J5j0j5j5j5J0K5J0n
6171A05nNK5J5j0l0l0l0%J0Nn%N%nJ0L0K5j5k0j0J0J5J0J5J0nn%%j0j5l5j0NNnj5j0n%J5L0
6168G5L5%nj0Nn%n%j0k5k5j0%%NK0K5J5J0j5l0l0k0NK5J5nj0nNK0J5NK0J0J5j5k0k0nNJ0n
6165F5k5k5j0NJ5J5J0j0k0NNN%n%j0%J5%nnNK5M5M0nm0n0m5l5k0j5nJ5K0L0M0L5M0M5M0K0
6162B10nj0k0j0j0%j5k0j5%nj0j5K0K5K5J0%j0j5j0nJ0j0j0nn%K0L5L0J0nj5j0k0j5%J5K5
6159A65L0K0nnk0k5l5n5k5j5%%J5L0L5J5%nk0k5nJ5K0J0j5%%j0j5j0j0k0j0j5j0%%J0nnJ0
6156A0J5n%K0L5K5J5j5j5j0j0k5k5NM0N%NK0K5nj5NK5J0j0l5l0k0k0%%%%NNJ0nj5k5l0j5J0
6153d0L5M5M5Nj5k5j0NJ5K0K0%j0k0j5K0L0L0K5K0K5L0K0j0l0l5l0%J5K0L0J0j0l5k5nJ0J5
6151A75K0Nnm0m5nj0j5k5k0%J5J0nj0j0J5J5nj0k0j0nnJ5NJ0K5K0L5K5J0Nl0l0k5k5j0J0N
6148E5nJ0K0K0J5J0K0L0Nj5l5j5k5nJ5J0%nnj0%J5J0nk5k0%K5K0J0nnNJ0Nnk5k0j0%J5N%N
6145I5NJ5L5M0L0%k5l0l5k5J0K0J0j5j0j5j0j0j0j5nnj0j5%K5M0K0nk0k5l0k5nJ0%%J5J5J5
6142E5J0%k5k0nNJ0nJ5J0nj0J5L5J0j0l0m5l5j5n%K0M0L5M5L5K0%nl0k5j0%J5J5nnj0j0j0
6139G0nj0j0j0%J0NNj0K0J0nj5nJ0nk0k5%J0K5J0Nk5l0k5k5nnJ5NNK5M5L0L5J5K0L0Nj0Nn
6137A65k5m0k5j0NJ0NJ0J0%Nj5j0k0k0%J5J5Nk0j0J0N%nJ0J0NJ5J0J0J5%j0k5l0n%J0NNJ0
6134I5j0j0j0k5k0j0K0K0Nj5j5J5J5J0j0l0k5%L5K5K0NK0%j0j5%Nj5j5J0NJ0K5Nj5j5j0k0
6131E0k0j5k0k0%J5K0%%NnN%%Nnj0nj5nK0K0J0K5L0K0J5j0l0m0l0j5nK0L0K0%%J5M0Nj5j5
6128I0j5j0J5L5L0J0nj0l5k5n%%j0K0Nk0k0nJ5NK0K0K0K0nj5nj0k0j5k0j5NJ5J0Nj0j5l0%
6125B0L0M0J0k5l5k5nnN%J5nN%%%%%J0nk0k0k0k0j0K0J5%K0K0NL0J5J0K5J0nk0k0nj0k0k5
6122EnK0L0L5J0J0j0%%j0J0%%J0nNNj0j5%L0L5J5k5k0nnn%j0nnj0j5%k5nK5J0J5J5J5J5NK5
6119A55J0J0K5nj0k0k5j0k0k0l0nJ5nnJ5NNJ5nk5k0l5k0K0J5L5J0j0J0J5j5NNj0J0j0j5%k5
6117C5k0nk0j0nj5j5%J0K5K0K0J5J5J5J0j0j5k5nK0K0J5K0nj0j5%J5NNK5K0%J5J5n%nj0Nj5
6114A35Nj0k0k0l5j0NNNN%%j5NNj0n%nJ5%%J0%%NnJ0J5j0nJ0%%K0%j0k5m0j5NK5J5NK0J0J0
6111A05K5J5J5K0%J5Nj5k0k0j5%%j0NNj0%Nk0j5l0nJ5%NK0Nj5j5N%j0n%%nn%%nj0N%nJ0j0
6107C5%%%%%%nJ0J5L0N0J0j0NnnK5L0J0L0%l5j5k0j5k0l0j0Nj0%%J0j0%%J5%j0K0N%J5nj5
6104A00%%j5nj5Nj0%N%%%%Nn%%%%j0NJ0j0j0J5J0j0k0k5k5l0nnnnJ5L5J0L5K5J5L5K0j5l0
6101I0j0K5K5J5j5l5n5m5j5NJ5J0J5J5J5J5J5J5K0NJ0J5j0k5j0j5l5m0nK5L0J5%%%%nNj0N
6098G5nnJ0nnJ0Nj0J0%j0K0%%J5nNNk0k0k5j0J5L5L5K0nj0nj0k5m0m5k5j5Nj5%L0N0M0L0K5
6096A25%l0l5k5Nnj5j0J5NnJ0nNNj0k0k0nJ5J5J5J5Nk0j5%%k0%j0j0J0J0j0N%%%N%%%N%nJ0
6092EL5K5M5K5J5%NNj0l0j5k0j5j5j5k0k0k5j0K0N5O5L5n%%j5J0j0nj0nNNNNj0J5N%n%nnn
6089A10n%n%K5J5Nj5k0j0k5j0%Nj0nn%nj5j0j5j0K5M5L5L5J0j0%%%%%nj5l0l5j0J5K5K0K0
6086A20J5l5k0nj0j0j5j0j5j5j5j0%L0K0J0J5L0L0J5K0L0L5%j5m5l0l0k0NNj0nM0J5J5%k5
6084A10j0j0%J5NNNNK0nj5k0k5j5j5k0j5k5n%j0N%n%nJ5L0J0K5K5J0K0K0j0j5j5j5J5J5J5
6081A15J5J5j0nJ5K5K5nl0j5j5j5j5nk5k0nnK5K0%nk0k0j0J0NK0%%J5NN%j5j5%j0j0k0%J5
6078C5K0J5J5%k0nj0%nn%nnNj0j0j0j0nJ0L0K0J5NnNn%%Nn%NJ0j0J0%%Nn%Nnk5l0%L5L0J5
6075A05Nj0l0k0%%Nk0J5L0L0J5%j0j5l0k5j0k5nJ5J5%%nk5j0NL5M5L5Nj0n%nj5m0j5J0K0J5
6072G5K0J0n%nnnn%j5%n%%%%%%%nJ0%Nj0k0nJ5J5n%K0L0nl0j5j0K0K5L0J5j5l0l5j0j0j0k0
6069A0NM0N0J5k0k5k5j0j5nJ5J0n%j5nJ5J5J5j0k0j0j0NK5K0j0j5%J0nj0j0j5j0nJ0K5K5K5
6066H0J5K5Nj5j5j0J0Nn%n%nnj5j0j5nk0j5nJ5K5L0J0%j0j5Nnnn%n%j5NN%nJ0K5Nnj0%n%K0
6063F5J0%nnJ0K0K5J0j5j5j5j5j5k5l5l5k0j0J0J5N%NNj5j0NK5K0%j5k0%%%%nJ0%%N%N%NN
6059a5J5K5L0K0%%J0J5J5J5%NJ0K0K0%k0k0k5m0l0k5NK0J0NJ0J0J0J0%j5k0k0l0k5k0J5J0
6057@J5J0J5L5K0N%nk5j5j5j0k0k0j5k5k5nJ0J0J0NK0K0K5%j5nj0J5L0J5Nj5k5N%J0nj5nK0
6054B5K0J0nNN%nj0NnnNj0j0j0nj0J0L0K5J0j5k0j5j5nK5N0K5J5nj5l0k0j5nK0J0J0J5J5J0
6051A10J5J5J5J0%j0l5l5k5l5l0l5k0%NJ5K0J5J5NJ0J5%k0%J0K0L0J5Nj0k5l0j5J0K0K5K0
6049I5K5J0j5k0J0K5Nj0j0NN%J0j5m0m0j0J5J5%k0k0k0j5k0NJ0J0NJ5%%J0J5nJ0NNNNN%J0
6046G5NN%J0NNNNJ0%j0j0j0j0nj0%j0k5nNK0nnNj0j0NL0J0J0J0J0NNj0%nJ0j5j0NJ0Nj0k5
6042G0k0j0NJ0J0nnJ0K0J5j0j0nJ5%m0m0k5NK0j0k5j5j5nNL0K5L0L0K5L0nk5j0j0l0j5J0L5
6040F5L5J0j0l0j5nj0j5j5j5j5j5K0L5L5K0%j0%nNJ5NJ0j0l0l5j0%NNNJ0K5K0J0%j5j5k5n
6037C0J0K0L5L0%j0j0Nj0l5k5%J5%j0%K5K0NNj0j0NNj5%nJ0J0%j0j5nJ0J5J0%nj0%N%%%j5
6034G0j5k0l0l0%%K0K0K5J5nnNj0j5k5l5j0%Nj5nnNL0L0L0L5J5K0J5%k0k0l5l5l0j5j5nJ0
6031e0K5L0NJ0L0NJ0NNJ0J0NJ0j0nk0j5l5nK0L0K5j0l0j5j0l0l0nn%%%NK0K0Nj0k5k5j0%J0
6028e0J0Nj0NM0K0nnJ5L5K5Nnj5l0l0j5%J0j0l0k5%K5L5K0J5J0Nj0N%%k5l0j0NN%%j0k0j5
6025e5j0NK0K0L5M0J5J5J5J5J5Nj5l5k5j5j0k5k5k5%K0J5NNNNn%NJ5L5J0nnJ0j0m0k5j0N%
6022enJ0J5j0k5NNnJ0%%%NJ0J0%J5L0J0j5l5k5l0m0j5j0J0K5L5M5N5J5nj0J0Nj0j5l0l0k0
6020a5nJ5J0NK0L5M0J5%J0J5nl5m0m0l0nJ5J0%j0j5j0k0j0j0j5nJ0J5J5K0K0J0K5J0%nj5J0
6017C5J5J5K5J5%j0j0%Nj0j5N%nj0Nnnj0NNj0%%nN%nN%N%j0j5j0j0j5%j5%J5L0L0J5J5L0n
6014A00m0m0j0J5K5K5L5%l5l5k5j5%K0L0L0K0J5J5J5J0Nj5nnk0k5j0k0k0Nk0nNNNJ0NNJ5n
6011F5J0NJ0N%j0n%nnn%%%J5j0N%N%nj5j0j0N%NNj5j5j5j0NJ5J0J0Nj0%%%K0J5Nj0j0j0j0
6008C5j5%Nk0k5nK0M5K5J0%j0NL0K5J0nk5k5nNJ0%K0j5k5nj5nJ5N%%N%NN%N%%NJ0nk0%%j5
6004F0k0%j0j0nNJ0nNnnJ0J0J5j0k0%N%%%nnnJ5L5K0J5K0J0j5j0j0J0%%j0k0j0j0K0M0L5L0
6001A80nk5m0m5k0k5l0j5%J0L5L5J5J5K0J5J5J0k0j5j5J0%n%NK0nj5nJ5K0%k0j5%j0%%j0k0
5999F0j5NJ5L5L5K0nl0n5m5l5k5nJ5J5N%%NJ0NJ0N%K0L5L5J0k0j0%J5j0nJ5K0J5nj5j0j0j0
5996I5j5nj5k5nJ0J0j0k5nJ0n%j5k0%K0M0L5J5%%k0nj0J0J0J0J5K0Nk5l5l5j0N%NNj0J5L0
5993G0J0%j0k0k0NN%k5k5%K0NK0Nj5j5j5k0J0nj0J0%n%%%%n%K0J0j5j5nJ0%%K0L5L0K0J0J5
5990A05nl0l0j5NL0J5K0nj5NK5J0J0j0j5%K5K0J0nk0k0nJ5J5J0j0j5NK0Nnk0l0l0k0k5nJ0
5987B5N%%N%%L0Nj0n%J0N%n%%nK0L0K5K5%j0nn%j5j0%J5K0J0l0m0k5k0%J0K0K0J0k0l0l0k5
5984@j5%nnK0K5L0J5%nj5J0J5K5K5K5nk0j0j0k0%nj5k0k5nJ5nk0k0%%%J5nk0nJ5K0NNJ0NL0
5981E5J5n%%%l0l0j5J0J5L5L0M0K0%%%n%j5m0m0j0J5M5K5j0NK0J5%j0k5k5j5%J0N%J5%%J0
5978A10N%%%N%%Nn%J0j0k5l0l0k0NK0NJ5K0%k5l5l0j0J0N%j5nnj5%K0K0J5%J0J0%%K0L5J0
5975I5J0J0J5N%N%j5l5l0j5NJ0nJ0J5nJ0Nnk5k5j0NJ0K0%N%%%%%%NJ0J0J5J0j5j5k5nj0J0
5972E5%%N%nNNj0%%J0J5j5j0j5n%k0j0j0%k0nJ5N%J0K0M0L5K0j0m0m0j0L0K0%%n%j5l0l5%
5969b0L0M0L5K5nj5m5m5k0K5K5L0K5%n%%j5k5k5j5K0L0L0K0Nnj5J0Nj0j0NNj0n%%nnNn%j0
5966E5NNj5N%%K0J5J0K5NJ5J5%nj0N%j0%nj0j5nj5j5j0nj0n%j5NnnnnJ5%%J0J5nNJ0%nj0J0
5962F0n%j0NNj5%%j0NnnJ0j0%%%%%nj5j5j5j5k0nJ5M5M5L0J0k0k0k5j0K0J5J5k5m0j0J0%j0
5959b0nJ0%%nN%nJ5nJ5%nJ5NNNNNNNNN%J0%J0J0J0NJ0Nnk0j0j0nj0k5NK5J5M0J5%%nnJ0nN
5956A35%%%J5j0n%j5%Nj5j0Nj5%nnnnn%nN%%nNNnNK5L0Nk5l5k0l0k5nNK0N5M5K0j0j0j0j5
5953I0j5NK0K0%j0k5j5j5k0j5l0j0%%Nn%%%N%NJ0%NNNN%J0N%J5nNNj0j0j0j0j0j0j0j0NNN
5949a0Nj0l0k0j5j0NJ5L0L5J5%nJ5J5NK0J5%J5J0%j0Nj0l5k5%K5M5K0K0%%%%nnk5j0j5j0j5
5946E0j5j5nn%nJ0L5L5Nj0j5l5n0m0j0NK5L0J5nnJ5J5J0J5j0l0k5j0K0M0L0K0J0nnJ5%%N%
5944A05n%j5NnnNj0j0J0%n%%J0nm0m0k5nJ5K0J5K0%j5j5%nnk5NK0NJ0J5J0J5J0J0%%nJ0%%
5940G5J0nk0NJ0J5K5J0nk0l0m0l5l5k0K0L5N5L5J0%%j0j0j0nj5j5NK5Nj0j0NJ5NJ5J5J0J5
5938A25J0J0Nk0l5l0k0k0k5k0%%k0l0k0K0K0K5L5L0J5nnnj0nj0j0k0%j0j0k5NNJ0J0J0J0J0
5935@NJ5Nj0%%j0Nj0N%%j0J0J5L5M0J0j0j5nj5j0j5nj5j0Nj0%%j0Nn%J5J5%%J5nJ0L5K0J0
5932A05j0l5m0nK0K0%j5j5%NJ0nJ0L0K5J5%j5k0NJ5J5J5J5j5j5nk0j0nj0nnj0j5%J5J5K0J5
5929I5j5j0j0j0nj0nnNNJ5M0L5%l0k5n%J0j0%nk0J0J5K0L5J0nnj5nNj5nnj5j0%K0N0K0k0l5
5926I0l5j5j0J0NJ0J0%J0nJ0nj0J5J0j0N%J0nl0k0J5K0K5J0j0j0NNnJ5K0K5j0m0k0j0%L0N5
5923A60P0M5nk5m5l5l5j0j5j0j5Nk0j0j0j5j5k5nJ0J5NK0J5j0NNnJ0J0nj5k0k5j0%J5K0%N
5921C0J0j0J0J5j0J0NNK5K5J0nj5k0%nnn%Nj0j5J5K0K0L5J5nnnnj0nj0nj0j0nnj5j0j5j0j5
5918A0j0k5nJ5J5K0J5J5J5K0Nj0k5l0j5NN%J0K0J5j0j5NN%NK5L0J0j0j5%j0j0k0k5nJ5L5K5
5915A00J5%j0j0%NK0Nk0j5j5j0%K0J0nj0j0J0J5Nnl0j0J0L0K5J0k0l5nJ0J0nl5m0k5%K0J5
5912B0K5J5nj5k0k0k0NK5K0L0Nl0l0k0J0Nj0%K5K5%j0NK0K5%%nNK0K0nj5k5j5NNnj0j5%J0
5909E0L5M5L5J5j0k5l0k5k0nJ0J5j0k5j5NK5M0K0K0j0j5j0Nj5j0%J0J5k0j5k0j0nnK5K5K0
5907A15%j0j0nJ0L0J0j5l5l0k0j0j5j0j0J0L0%NNNJ0NJ0J0k0%NK5%%%nnl0l0l5k5%J5J5J5
5904A0J5J5K0L0L5J5nj0J0K5K5%j0l5l0k0k0k0NL0K0%%%J5j0l5m0k0NK0J5K0NN%k0k0NJ5M0
5901A05L0L0J5j5k5l0m5m0k5j0%J0K0K0%nj5J0nnnNj0j0nj0J0L0K5J5N%NNNNJ0%j0%j0nnn
5898F5j5J0N%%NK0K0nj0%%%nk5j5nK0J0%j0j5j0j5nK0N0M0J0J5K0K0Nk5j5j0k5j0NJ5K0%N
5895A60%n%J0Nj5nNNj0l0k0nNnj5k5nJ0k5k0j5NK5K5K5K0nl0l0j0NJ0J0Nj0nNK0L0J0j0j0
5892H5%J0NNK0J0nj5j5nJ0J5K0N%nnl5l5%NnnNL5J0j0nNL0K5L0%j0k0NnnnnNj0%nnj5k0nn
5889H0j5k0nK5%n%nJ0%%%j5k5k0k0NK0L0M0L0K5%m0n5m5j0K0L5K5%J0J0j0nJ0K5M0K0j5l0
5886A20l5j5NJ0J5%%nK0J5%j5j5%k0j5j0J0K0j0nnNN%Nnj5j0j0k5k5j0J0L5L5M0L0J5%k0j5
5883A10j5NNJ0Nj0nNJ0L0Nk5k5l0k0%NK0J0nnJ5J5K0n%j5k0j0%nnk5k0%J0J5J5J0K0K5J5N
5880A40j5n%k5l5k0nn%%%j5j5j5%J5K5K5J5%k0j0k5k0NL0L5K5L0L5J5K5K0nj5l0l0k5l0j0
5877F5J0j0k0k0j0%J0J0K5L0K0J0j5k0l0l5k5j0NNj5j5j5k0nJ5M0L5K0J0j5j0%Nj5nn%k0j5
5875c5nK0K0J5K0%j0j5%K0K0K5J5J0J0%j5j5j5NK5K0K0Nk0j0J5L0Nnj5nj0j5%%j5k0j0J0J5
5872I0%j0%nj0nj5j0k0l5j5J5K0N%%J5K0J0%k0%NNnnJ0j0l5j5j0J0J5J5K0J0NJ0%J0%NnJ5
5869H0K0K5Nj5j0%J0K5K5j5m5m0l0l5k0J5K5L5K0j0k0k5k5k0j5k0K0J5J0K5L0K5K0nj5k0l0
5866A5j5nJ5L0J5J0NJ5L0K0%%j0k0k0k5j5j0nJ0K5K0J0%%nk5l0k0n%J0J0J0J0J5J0%j0j5J0
5864F0J0Nj0%j0l0l5k0nJ0J5K0K0J5%j5j5NNK0J5NNK5J5NNj0nnk0m0m5k0nj0k0%K0K5K0K0
5861B5K0%J5Nnk5k5j0NNJ0L0K5K0%%j0j0j5%J0J5J5J5K0K0J5j0l0l5j5J0Nj0N%nJ0J0nnnn
5858H5n%j5n%%j0l0k5nJ5K0J5N%nj5k0%N%J0J0J5K5K5NJ5J5J5nnJ5J5NJ0j0k5l0j5J0j0k5
5855G5j5j5j5j5J5K5L0K0K5K5K5nj5j5k5l5m5j0nnj0NL5N0L0nl0l0j5%NJ0K5M0J5Nj5j5J0
5852A30J0%j0k0k5k0k0J0J0nJ0NNNNnk0k0l5k0j0J0N%nj5NJ0L5M0L0K0Nnj5nnk5j0j5j0j5
5849A5j0j5NNK5J5N%nJ0NJ0%NNNNk0j0k0j5%K0J0J0Nn%%j0J0n%%j5nnnj0%j0%%%N%%j0J5N
5846B0%K5nJ0J0%J0J0nJ5%NNNNJ5%J0Nk5k5j0k5l0nk0k0J5J0J5J0K0J5J5K0k5l5k5l0J0M0
5843C5L5J0j0k5l0j0nJ0N%NNN%nk0j5nNK5K0J0J5J5K5J0NL0L0%nN%j0nnNj0j0Nj5m5k0%L5
5840A00L5nk0j5j0j0j0%j0nNnNNj0N%%J0NJ0NJ0J5%j0%nnnnnnK0J5K0J5J5J5L0%l5l5m0l5
5837E5k0%j0j0j0nj5%K0J5K0K0K0J0k0l0m5j0%L0L0L0J0nk0k5l0k0%J5J5nJ0J0J5%nj0nnn
5834A5j0%nNM5M0NN%n%%NN%N%J0nNj5j0%nnk0N%nJ5j5nJ0n%nk0nk0j5j0j5j0%K0NJ0J0NJ5
5831C0%J0k0k0J0K0K0K5J5NJ0NNJ5%%J5J0J0J5J0j0k5j0k0l0j0k0j5k5k0j5k0NK0J0J0K0N
5828D0J5J0j5j0k5nNK5J0J5J0J5J5J5nk5k0n%%%%%%j0J0N%J0J0nJ5J0%j0l5l5j0l5k0J0L5
5825A0M5L5J5J5NNNNnnNj5n%%j0j0k5j5j5k5j0k0k0NNNNnJ5J0n%nnnK5K5K5K0%l0j0j5j5j5
5822ej5j0%K0J0J0J0J5K5Nl5k0%L0K5J0K0K0j0k0k0nj5k0j5j5n%Nj0%%j0NJ5J0K5Nj0j5j5
5819ej5NJ0NJ0NJ0NJ0NNJ0%%NJ5nj5k0k5k5j0l0l5%J5L0M0J5k0k0%J5K5J0k0l5l0%%J5L0L0
5816A5J0nnj0nj0j5j5k5%L0L0K5M5J0K0L0J0%j5j0j0%%Nj0%%%%nk0nj5nj5j0j0nK0K5j0k0
5814B0j5l5nN%J5nk0k0k5k0nK5J5%J0NJ5NJ5K5K0K0K0J0L0J0%k0j0k5m5k5j5J0J5J5j0j0n
5811a0%J5J0J0J0J0J0%J5K0nnj5j0j0j0j0k0nJ0J0K0J0NNNK5K5L0J0j5k5j5nnl0l5j5%NNN
5808B5J0J5%%J5K0K0J0j0l5k5k5NK0K0j0j0j0j5j0j0nnK0L5L0J0J0N%l0l5m0k0k0%J0Nj0k0
5805f0n%K0K0NJ5J5J0J5%%%%j0k5%L0L0%nnk0k0k0k0nj0j5%%nnn%J5L0L5J5nk0j5NL5L5Nj0
5802E0nj0j0%nJ5J0K0J0%j0%J0nnj0%n%J5K5nj5nK0K5nj5nNNk0k0%J5%j5k5k0j0J0K5K5%j5
5799D5j0k5j5j5j0N%NJ0nNJ0%Nnj5k0nK0J5K0J5J0J0NNK5J5Nj0nJ0%%%nj0Nnk0k0k5l5l5j5
5796f5J0K0K0L5L0K5nj5%J0K0k0k5m0%J0NJ0n%Nj0K0%%J0%NNNNnJ0J0J0J5J0J0J5J0J0j5k5
5793A20k0k5j0k0l5nNK5J5J5J0J5K5J0k0j5k0j0j0l0j5j5J0J0J0J0J0J0J0N%j0j5%Nk0j5N
5790A5%n%%J0nj0J0nj0%j5nnnnk0j5j5k0NK0J0J0L0L5M5K0nj5j0j5l0k5k0l0nJ0%%J5J0K0
5787c0NJ0K0J5J0Nn%%k0m0l0k0NM0K0K0K5K0L0J5k5j5k5k0k5k0l5j0nnj0NJ0L0L0K0J0K0L0
5785E5%k0m0l0l0J0L0L0J0J0k0j5%Nj0j0%Nj0%%%L0M0L5K0j0l5m5k5j5j0k0l0%L5O0N5L5%
5782I0l0l0j0%J5NK0K5%j0j0j5n%nJ5j0N%nJ0J0K0K5J0j5m0l0k5%%J0nN%N%J0NJ0NJ0%J5N
5779H5k0k5l0k0N%J5%nJ0%%J0%NNNNK0M0K0k0m5m5k0NJ5N0O0L0j0l0m0k5m0l5l0k0j0J0K5
5776e0L0J5nj5%j0n%%J0nN%J5nl0k5j0NJ5N%K0J5nNJ0J0%J0NJ5J5J5J0%k0k0nNJ5K0Nj5k0
5773C0j5j5j0J0J0j0nJ0%%J0%%J0NNNNJ5K0L0J5K0K5K5J0j0l0j0l0k5j5k5j5nnnnnnNj0%K0
5770C0J0J0J0NNJ0%j5%nj5%Nj5j5J0K0K0J5%J0J0j0j0%j5k0k5N%j0l5l5j0J5j0nK0K5K5%n
5767ENK0K0Nn%j5m5n5m0NK5nk5k0nK0K0K0J5J0J0NJ0J0J0NJ5J5J5J5J0Nnk0k5k0k0l0j0J0
5764d0NJ0NJ0N%J5J5nJ0NNNJ5n%J0%Nnl5l5j0NNnJ5Nj0nJ0%n%%nnnnj0nnnK0J0J5J5J5J5J5
5761F0N%l0j5j5j5j5l0%nJ5J0%J0NJ0NJ0J0J5Nk0j5l0j0J0K5K0J0nj5j5j0%%nNNnj5J5J0%
5758a0nJ5NNJ5nj5nj0j0J0L0J0K0J0l0j0j0j0j0j0j0j0j0j0j0nj0k5NK0K5J5K5Nk0%nNNNN
5755b0NNJ0NJ5L5K5J5Nn%%l5l0%L0J5NJ5K0j0m5l5j5j0NJ5j0j5%j5j0nj5%j5l5k5m5j5J5M5
5752a25M0K5J5J5J5J5j5j5j0j5j0j0k0nK0J5J5J5%%%%J0nnJ0j5j0j0j0J5J5K0J5J0nj0J0j5
5750a5m5l0j5j0J0%%J0nJ0nk0%j5j0NK5K5J0%NNN%NJ5%l5k0NK0K0j0k0k0j5j5j5j5J0J5J0
5747a25J5%j0Nj0j0Nnnnj0Nj5%nj5J0j5NNn%%%%J0L0K0K0K0j0m0m0l0NK5L0L5NnnJ0L0L0N
5744d0k0l0l5k0%%J0nnJ5%Nk5k5j0K0L5N0L5J5%j5j0n%k0nj0j0j5NK5K5Nnj5J0K5L5L0Nj0
5741A5nnj5l0nK0K5L0J0J0%k5k0K0NNk0k0k5nNK0K0K0L0J5%j5k0%j0j5j5j0k0k0k5j0j0K0
5738g5K5j0j5NJ5K0J0NNJ0%J5L0L5L0j0j0k0l5l5k0N%%NNJ5J5J0J5J0nk5k5k0K0K0J0%%J5
5735D5J5N%K0J5J5j5l5k0%J5nl0m5k0%K5L0Nj0j0j5%K0J5J0j5j0Nnn%n%n%%n%j0NNNNJ0J5
5732B0J5J0j0k0k0NJ5K0J5J5K0nk5l0nJ0J0J0J0N%%%K0K0j0j0%%%%j0J0nnJ5%j0%J0K5%k5
5729I0k5l5j5NJ0n%NK5J0j0j5nJ0%%K0%j0j5nNN%NK5J5K0nk0j0j0nNJ0j0k0j0J0J5nnk0j5
5726A5j5%%j5nJ0K5L0L5K0J0nj0j0j5nNnk5j5J0L0L0J0nn%j5%%N%%J5J0k0j0j0NK0%Nnk0N
5723H0N%k0j0J0%j0%%n%j0N%nnnj5%J5K5L0J0j0nk0N%L0K0J5NJ0NNJ0NJ0%j5l0k5j5NNnJ5
5720A15L0L0J0j0l0k0%nJ0j0nJ0j0J0NnK0J5N0L0nl0l5%K0J0Nj0k5k5k0nNK0K0Nnk5j0j5j0
5717A05k5k5nK0K5Nnn%k0j5k0k0nj0NNnJ0K5L5M0K5j0k5l0nNj0k0k5j0NK5K0NNJ5%Nj5j0%
5714F5J5K0L0J5nk0j0j0nk0j5%nnnn%nn%NK0J0J0nk0j0j5j0J0K5L5L5NJ0J0j0j0j0j5%k0j5
5711F5%nnnnj0%Nj5nk0k0nJ5J5K5J5j5%J0J0J5J5%k0k0n%Nnj5nj0N%nJ0N%%Nk0j5j5j5nNK0
5708b0L0K0K5K0K5j5k5k5k5nnj0%%j5k0NJ5J0%k5nK0J0%k0J0K0K5NJ0J5%l0k5%nnk5k0%%J5
5705d5J5J0J0J5J5J0NNNNJ5%nJ0J5nNJ0J0nnJ0K5J5k0l5nJ0n%J0j0j0J0%nJ0nl0l0k0NL0J5
5702F0nnj0j0j5j0j0j0j0j0j5NK5K5M0L0J0k0l0nNJ0%j5k5N%J5K0%NJ5NNNj5%%l0j5%J5L0
5699F5L5L5L5j5n0l5j5j0nnnnnj5%J5J0%k5k5%%K0L0K5Nj0j0j0j5j0j0N%%k0k0J0J5NnnJ0
5696a0J5K0nj5k5j0j5j5%K0J0J0J0nN%nJ0nJ0%%j0NK5Nj0j5N%nNK5J0j0j0j5j5J5J0Nj0j0
5693@N%j0j5J0J5Nj5j5J0J5K5Nn%J5L0J5%J0J0J0J0J0J5k0j5j0k0j5j0j0j0k0%K5J5J5nj0
5691F5K0%l0j0j0j5j0j5j0NK0K5M0J0%NNNk0l0k5nJ5K5N%%K0K5Nj5j0N%%j0j0k5j0j0J5K5
5688G0J5%j5j5k0k5j5J5J0%k0j5%NK0N%J5nNJ0NNj5j0j5j5j5j5j0j5%%nN%K5L5L5Nk5k0%j0
5685a5j0j0j0j5nk5n%%%%nj0j5nL0J5J5K5L0J5K0K5K0K5K0K5%j0%%nn%n%Nj0J0n%%nj5n0m5
5682ek5J0K5N%K0K0Nj5J0J0J0N%NJ0n%NnJ0%j5nnj0Nj5%NJ5K5Nj5k5k0NL0L0K5%j0NNj0j0
5679A10J0J5j5l0l0nNNj0n%k0j5j0k0j0J5J0nj0j0J0K0%%j0N%%%%NN%NnJ5%%Nj0j0NnnnnJ0
5675EnN%NNnJ0%N%NJ0nNNnnnnnnnn%%j0NK5J0j5j0J0L5K0K0%j5j0n%nj5%K0%j5k0nn%j0k0
5672a0k0k0j0nJ0L5L0J0l0j5%%%%%N%%%NNnJ5%NN%K0L0K5J5k0k5k5k5j5j5j5j0nL5J0J5J0
5669A5nNNN%NNnj0Nj5j0k0l5m5m5j0J0K0K0K0K5N%%%%nK5L5M0L0K0J0nl0k5m0k0%K5J5J0J5
5666D5J5J5J0j5j0j5j5j5j0j5j0k0j5K0L5K5J0%k0%%%%J0J5%k5k0nJ5J5Nj0n%%nj0NJ0J0K0
5663D0Nnn%j5m5n5l5j0K0L0J0j5k0nJ5J5J5K0K0K0Nk0l5l0j0J0K5K5K5%J0J5N%J5nj5nJ5J5
5660D5nk5j0j5j5j0j5j0%nnnj0Nn%j0NL0K0K5N%K5nk0j0j0J5%k0k5%N%Nj0J0J0j0nnK0K0J0
5657a0%nJ0K0Nj5j5j0J0Nj0NNN%K0K0Nk5j0Nj0nj0j0J0k0k0J0J5%k5nJ0J0K5J0%NN%J0K5K5
5654G0J5%n%K0K5%j5nj0j0j0j0%k0N%NNj0J0N%k0%k0nj5j5nj5j0nnnJ0J0NJ0%k5l5J0K0J5
5651c5NNJ0j0l0k0j5J0K0K5K0J5NNj5j5k0n%J5K5K5L0L5K0j0l0k5%nnj5l5k0nj0j0%j0nl5
5648a15l5k5j5%nj0NJ5L0K5J5J0NK0K5K0%k0j5j5%J0K5M0K5K0nl0n0l0NK0%k5k5j5j0%J5K0
5646i5%%%J5j5%j5l5m0j5K5L5K5%Nn%J0j0j0J0J5L5L5J5%J5J0%j5l0k0j5nj0NJ5nnK0K5L0
5643@K0%j0j5k0nK5M0L5K0%k5k5m0m5m5m0k5nJ0L5K0nNJ0%NJ0K0K5Nnl5k5j5%J5J0%nj0J0
5640h0K5K5J5j0n%%NK5Nj0k0j0J0J0K0K5%l0j5nJ0L0K0K0J0nJ0Nj0k5l0j0J0NJ0J0j0j0j0
5637A0nj5%%j5l0nK0L0J5J5J5J0nk5k0j0J5J0J0J5J0j5J0j0j0NnnK5K5j0l5k5J0M0L5K5J0
5634A15J5J5j5m0l0k0n%n%nn%nN%NN%N%%%k0k5%J0nnJ5J0J0J0J5j0k5k5j0N%N%K0J5L0J0j5
5631E0j5k0j0NK0J5J0J0n%Nj0J0Nnk5k0l5j5J0L5L0J5nn%j0k0j5k0k0%K5J5J0n%%%nJ5NJ0
5628C5NNJ0Nj0J0nnJ0j0%Nj5j5NK5L5Nj0l0N%n%%nj5J0J0J0%K0J0J0K5%k0n%k0k0J5K5K0M0
5625A65L5Nk0l0k5l0k5j0Nj0N%j0NnNNNNNNJ0Nj0j0%j5%j0j5%J0K0J5J5j0j0j5nNNJ0J0J0
5622A00j5j0NnJ5J5nj5k5k0k0k0%j5j0J0K5K0J5J0j5n%Nnj5J0J0K0J5J0j0j0k0nnj5j0%nj0
5619ej5NK5L5L0L0%l0k0nj5j5j0j0J0K5K0J0%%%%j0N%nj0%%nj0%nnNnnNK0K5L5K0nl5j0j5
5616E5j5%J0K5M0M0J5k5m0m0m0l5k0J0M0M5L5K5J0%%N%NK0J5Nk5m0l5%K0J5%NJ5%j0n%n%N
5613A25nk5j5K0L5J0j0N%j5k0k0j5j5j5l0nJ5K0J5J5J5J5L5%k5l0l5k5%%j0NJ5n%J5NNNNn
5611E5nk5NK0J5K5J5%%%%%%J0j0%J0J0%k5k5k0k5k0nk5%K5L5N0K0j0j0k0%j0j0k0nK0%NJ5
5608F5J5%K5Nk5NNk5n%k0%L0J0K5K5%j0Nj0k0J0j0j0Nj5j0%%n%%%%n%j0k0j0j0J5J5K0J0J0
5605H0J0J5%k0k0nl0nnj5%j5%j0nn%j5J0L0K5K0L0Nj0%%j0k5l5l5k0nK0N%n%%NK0K0J0j0k0
5601b0k0nJ0K5K0K0K0J5K0K0nnnnnnnnJ0j0j0J0J5Nj0j0j0j0J0NJ5N%k0nnJ0K5K5J5nj5j5
5599I0j5j5j5l5l0j5%J0NNNJ0J0J5%J5K5K5Nk5k5l5k5nJ0%%J5n%J0%NNK5M0K0Nk0k5J5J5%
5596I5%%%nnk0%K0Nj5%nNNNk0j5j5NK0J0J0J5J5nJ0K5J0Nk0l5l5m5l0j0j0K0K0K0K0J5M5L5
5593A45%m0k5NK0nk0j5nj5j0j0j0j0j5j0j0J0J0J5%J0J0J0J0J0K0J0%%%j5l5k5j0%J5%nj5
5590ej5J0J0K0K5J5j0k5k5k5k5j0%NJ0J0J5NJ0NNnk0k5k0nJ5L5L5J0%k5k5nnNj5J0K0K5K5
5587C5J0nj5l5j0K0M0K5%J5J5%k0j5k5j5J5J5j0j0j5NNJ0J5J5J0J0%k0k5NJ0K0J5K0J5J5K5
5584A65J0nj5k5k5l0nL0L5J5j0nJ5J0%NNNj5j0Nnnj0%nj0j0nj0j0nj0j0Nj0n%K0K5L0Nnk0
5581A05l5j5Nj0j0j0J0K0L0%%k5k5nJ0L5K5J0nk5k5j5%%j5k5k0nJ5J5K0K5M0K0Nnk0l0m0k0
5579E%J0J0L0K0K0NJ0J5J0J5K0Nj0k5k5j0%nl0k5j5k0j5j5k0k0j0k0K0J5K0J5K0K0K0K0%N
5576F5J5nJ0NNNj0l0l0j5%J5NN%%n%Nj0j0NNj5l0l0J0L5L5L0J5Nl5l5j5nnj0nJ0K0L5K5K5
5573I0J0nnJ5%j5k5NNn%%n%%%J0j0k5l0j0NJ0K5L5K5J0j0nk0j0j0N%NK5L0Nj0nj0j0n%j0%
5570G5j0%Nj0nnnnJ0L0L0J0Nj5j0%nj0nnn%j0N%nk0J0Nj5n%nn%n%N%%N%%N%N%NnNN%%J5J5
5566H0%NK0K0%k0nNK5nnn%j5j5l5m0%L0K5L0%n%%N%N%j0j0nL5Nj5%%nl0k5nJ5M0L5K0%j5k0
5563A10Nj0j0j0j0J5%%J5J0%NJ0%j0j0Nj0nn%J0K5K5J0j0j0%k0j0Nnj0nnNj5k5l5m0l0J5L5
5560EL5L0M0J5j0k5k5j5k0k0J0L5L0J0nl5l5j0j0N%%%%%NNJ0J0J0J0J0J0%Nj5%nnj0j5%%j0
5557B0j5%%j5j0%%N%N%N%NK0K0K0J5%J5K5K0K5J0%j5k5k0k0j5k0NJ5K0N%J5nj5l0l0k0nJ5
5554B5N%NK5K5%j0j0j0j5%J0%N%Nj0J0J5%j0k5J0j0j0J0%NnJ0K5L0M5K0nk0k5l0j5nK0K0K0
5551A30J0k5m0k5nNJ0NNNJ5J0J0J0J0N%j0J0L5K5j5k5j0j0j0j0j0j5j5j0NNJ0%J0%NJ0nn%
5548A00j0n%nnJ0J0K0Nk0j5j0k0j5J0J5k0nJ0j0Nnj0%nj0nNj0NJ5J0NJ5J0%J0L0K0L5J5j5
5545A60l0l5j0J5NJ5J0j0k0j5j5nJ5J0nk5j5K0K0J5nl0j5j0%j0nN%N%nJ0%%J0j0%%%NnNJ5
5542F0J5J5K0%k5j0j0nj0%j5j5%j0j0J0J0J5NNnl0k5l5j5NL0K0K0K0K5%J0J0NJ0J0%K0J0J5
5540A45J0J0nk5k5nJ5J5J5J5nj5k0nJ5J5K5J5nj5k5%K0j0%J5%NJ5nj5j5j5j0j5j5j5j5J0J0
5537I0%J5J0%J0J0nj5j0nk0%j0n%%%N%NJ0nj5J0j0%j0%nnNJ0NNNJ0J0N%%%%Nj0nNJ5%j0k5
5533G5j0nnJ0J0J5J5nk0j5k0j0J0J0NJ0K5J0%%K0%k0k0nJ0nk0n%nnJ0K5K0K0%j5k5m0l0j5
5531@j5j0nj0J5L0J5J5Nnk0k0j0K0L5L0J5Nk5J0K0K0L5Nnj0%nj5N%Nnk0l0k5j5J0K0K0J0j5
5528H0j5J0J0j5l0k0%L0L5M0L0K0Nj0j0k0j5J0J0J0j0n%J5K5M0K5j0j0N%j0k5l5l0l0j0NN
5525A00j0j5j0j5j5NK0J0J5%K0J0J0nl0n0m0j0J0J5J5NNNNNnj0j0%J5K0M5K5J5nnj0j0k0k5
5522G5k5l0j5J0J5J5%%J5J0j5j5nj0%J5J0NK5J5J5J0K0NJ0j0l0l0k5l5j0NK0L0Nnj0j0nj5
5520C0nJ0%%N%%NJ0J0J5J5j0J5K0J0Nj5k0m0m5j5n%j0K0K0J5K5L0J5j0j0J5Nj0k5j0J0J0J0
5517I5J0J0J0n%j5l5l0nL0K0K0Nnnk5j5nJ0%j0k5j0NJ0J0j5j5j0J0K0K5%nK0L0K0J0j0nnn
5514A10nj0j0j5nJ0Nk0k0k5k0j0K0L0K5Nnj5j5k0J0J5K0K5J0j0j0K0K0nj5nJ0J0%%j0l0n%
5511F0NJ0J0K5K0%m5o5l0%%K0K0K0J5%N%j0k5j5nNJ0J5J0%NNn%j0%%nnnnnj5NJ0nj0j0j0j5
5508b5K0J5J5Nj0nN%%%J0%j5J5K0%%J5N0K5j0j0%N%%Nnj0N%n%nNn%Nj5%J0L5J5N%%%%j0j5
5505A40l0k0NNNNj0j0j0nNNJ0j5j0J0n%n%n%n%Nj0j5NNNnJ0J0nnJ5nn%nnnn%nnnnn%k0NJ0
5501A5J0nl0j0J0n%NNNJ0j5N%K0J5L0Nn%L0K0J0j5NnJ5J0J5k0n0o0m5j5%NJ5J0J5J5K5J0K0
5498G5K5J5%j5j5j0j0j0j5j0k0j0NJ0J0NNJ0J5%j0%j0n%J0J5%j5k0j5j5j0nK5K5K0J0j0k0
5495C0j5nj5j0J0N%J0nj5j0j0J0N%J0K5K0%j5j5k5j0K0N0N0L0J5j0l0l0n%j0l5l0j5NK5K5
5493C0J5%J0J0n%%nNnj0NJ0N%NJ0%NNj5k0k5k0j5k5l0j0NN%J0J0n%J0K0K0%k0nj0NL0K0nl0
5489a0j5J0J0J0J0L5K5K0M0K5%j0j5J5J0k0j5%K0J5Nnk0j0j0j0j5j0j0nnnnnl0l0%J0K5M5
5487G0M5K0j5l0k0j0NNnj0NnnNj0k0l5j5j0j5j0K0J5K0K5j0J0L5K5%j0j0%%j0nn%%%%%%N%
5484D5K0L0K5K5j5l5k0j5j0NnnJ0J0J0NJ0NJ0N%j0k5J0NK0L0Nj0j5k0nNNJ0Nnnk5l5k5J0L0
5481F5J0K5K0J0k0m0l5k5nJ0K0L0%nnj0j0j0j0j5j0K0J0j0j5nJ5%NnnJ0L0K0j0%J5%%%nN%
5478F5nNK0J5K5J5k0l5l5j5j0nnnnnnn%K0K0%n%K5K0nnJ5K0L0J0J0k0j5j5k5nNNK0Nnnnj0
5475G5nnj0%K0K5Nj5nJ0j0l5l5j0J5L0J5%j0j5%K5J0l0k5j5J0M0J0nN%J0NJ0Nk0j5k0j5j0
5472A5nJ5L0J0nNNNJ0NNNj0j5N%j0n%%nj0%nnnnnnj0%Nj5j5J0J0nNJ0j5j0nL5L5K0j5j5NJ5
5468F5J5J0J0J5J0J0j0k0k5j0n%Nnj5k0%K0L0J5%%j5j5j0j5J5N%J5J5L0K0l0m5m5l0j5nj5
5466d5k0NL0M5N0L0nnj0nK5K0L0K0nnj0%nJ0J0nk0k5k5k0l5l5l0J0K0J5%j5j5j5N%%K5M5O0
5463A00L0j0j5k0nj0%J5%%j5j0j0j5j0J0J5Nj0NJ0K0%j5%L0J0j0l5k0j5j5j0j0J0K5%%%%j0
5460A5k0k5nNK5M5L5J0j0j0NNj0j0NK0J0%j5k0%J0J5J0%k5k0l0j5J0NNNJ5K0nk5k5j0%%%%
5457e%N%%J0J5J5J0n%J5K5K0%nnNN%NNj5k0l5j5J5K5K0%nNJ5K0N%%nk5j0j0j5j0k0n%%%N%
5454C5NnJ0NJ5K5Nj0j5j0j0J5K5K0K5j5m0k5j5j5%Nk0k0k5J0NNJ0j0nj0K0K0j0l0j5J5L0K5
5451B5%j5j5j0J5N%nJ0%%NNJ0L0K0K5nnNJ0k5k0j0%j0j0j0j0j0nj5nnj0nJ0L0L5L0K5J5j0
5448I5j0j5%j5j5j0j5j5NNNNNNNNJ0NJ0Nn%l0l0k5j0j0NK0M0L0j5l0k5j0J5K0J5J5n%k0j0
5445Ej0j0K0K0K0J0%k0j5k5nN%NJ5K0NnJ5J0J5J5J5nk5j5%J0J0J0nnL0NNNNk0l5k0k5nJ5J0
5442E0nj0j0NK0nnJ0j0%NN%nJ0J5j0j5%J0J0j5k0NK0J5%j5nj0J0Nnj0nj5%j0j0nj0%Nk5k0
5439e5%K0K5K5K0N%j5NNJ5n%nnnnn%nK0M5L0j0j0j5%NJ5J5j0k5j5nJ0J0J0NJ0J0K5K5Nnl0
5436A30l0j5NJ5J5%NnJ0J0nj5l0l0j5NK5L0Nj5l5m0j5%J5j0k5k0n%J5J5J0J5J0J5J0K5%NN
5433H5%NJ0nnJ0%j5Nj0nnn%Nj0%%j0J0n%NN%NNNK0nj0nnJ0J5J5k0j5l0nj0k5l0l0k0J0J5K5
5430b0K0K5Nj5%nJ5J0NK0K5J5J0j0Nj0%n%j0j0n%j0l5m0%K0J0%K0K0L5%k5j5nJ0J5%J5J5j0
5427H5NK5K5L0%J5J5nk0j0j0k5k5l5j0N%J0nN%J5n%NJ5nj0J0Nj0j5l5l5k0j0j0J0L5J5K0J5
5424F5l0j5NK0K0%N%NJ0nNNNNJ0nj5l0k0k5k5%K0J5Nj0J5j0k5k5k5k0l0j5NJ0J0K5K5J0K0
5421a0J5K0J5J5J5J5J5Nn%%l5k0j5l5m5j5K0M0K5%j5j5J0K0J5J5J0J0J5J0j0j0j0nk0%j0j0
5419B0nj0K0K0J5nNNJ0%%J5J0%nJ5NNk0k5J5L0L0J0j5n0m0k0J0J0%l0j0NK0K0K5J5Nk0%n%
5416H0nj0%%nj5Nj0nnnnnj0Nj0nNnj5J0J0J0J5J0nk5k5nNJ0nJ5J5n%J5K0K0nj0J0N%N%k0m0
5413A0m0nN%%K0%j0l0k0j5J0J0J0%nJ5M5K5%j5k5NJ5n%%j5J0J5M5N0L5K0nk0k0j5j0j5j0n
5410F0k5j0j5j5nk0nK5K0K0%NNj5l0l0k0N%K5K5K0%%%j5j5%J5J5Nn%J5J0J5%j5k5l0j5%J5
5407a0NNj0j0%%nNN%NNK0K5j0j0N%K5L0M0J5Nj0j5l0m5k0j5J0K0L0L5M0L5J0j5l5l5m0l0l0
5404@k0l0l5j5J5K5J0%NNJ5%J5J0%K5K5%j0J0J5L0Nj0n%J5K0nj5l5k5j0%K5K0J0j5k0nJ0J0
5401F5nk5j0J0K0J0%j5J0NNJ0nnj0%nj0%j5j0j0j0j0j0j0k0%J0J0J0J0K0K0J0%j5j5J5J5N
5398D5j0j0Nnj5j5%j5nj0j0J0J5J0J0J0J0K0NJ0J0L0J5J5nk5k0j5%%j5j0j0j0j0N%%%%N%%
5395A5n%J0j5nJ0nNNK0L0N0J5Nj0k5j5j0k5k5k5NK0J5%j5nnJ0L0L5Nk0k5l5k0N%%%K0NJ0J5
5392E0J0NK5nj0j0k5nj0%J0L0L5Nj0nk5l0l0nJ5%j5k5NK0L5L5J0%%N%k0NL5L0J0NJ0J0NK0
5389A95K0K0Nnnj5k5l0j5nn%nn%n%NL0K5J0NK5K5Nj0j5nk0nj0k0nj0N%nn%%nNN%Nnj5l5l5
5386F5j5J0K0NnJ5%%J0nj0J0Nn%N%%j0J0J0j0NNj5j5J0J5J0j5%nJ0nj0J0%%J0nj5%K0K0J5
5383A50nJ0NNK0J0Nj0k5j5k0j0j5%k0k0l0nJ0K0J0NJ0J5J5J5J5%J5K0nl5n5l0k0k0NK5M5M0
5380A30J5J0nj0j0j5j0J0%j5l0k0NJ0J5NN%j0k0%j0k0l5k0j0J0J0J5K5N%NJ5M0K5K5K0J0%
5378A70Nnk0k5k0k0nj5k5k0k0%%N%K0M0L5K0N%NNj5j0j0j5J0K5K0J0j0j5j0j5N%j5J5J0j0
5375A05%NNL0J5J5%k0j0j0j0J0%%k0l5l5j5j0Nn%J5L5L5J5j5k5k5j5J0J0nJ5J5%NJ0j0k5k5
5372D0j0nJ0J0n%J0NNJ0K0K5J0J0nJ5nk0%j5j0J0K5J5J5J0N%J5J0nJ0Nnj5j5j0j0J0%%J5J5
5369A95J5N%k5j5j0j5j5k0j5N%j5J5J0J5J5J0nk5j5j0nK0J0J0K0K0K0K0K0K5j5l5l5m5k0n
5366A05nJ0NNNNJ0NK0L5L5K0%%k0J0J5j0m5m0k5j0j5k0j0%J0j5%%n%NNNNNNNNnnk0%%j5%j0
5363F0NNnJ5J0nJ0NNJ5%J5J5%J5Nj5k0nk5j0j5k5%J0K0K5J5j0j0k0%J0J0J0J0j5k5k0j0j5
5360D0j5j5j5j5j0nk0k0j5K0L0J0j0nJ0K0K5M0J5j0%Nj5nk0k0nJ5J5K5NJ5J0J0J0nl0j0j5
5358D0%K0%J0J0J0NJ0%j0nnNJ0J5NJ0J5J5J0j0k5j0k0l5k5m5k0K0NK5J5j0nnnnJ5J5%nnj5
5355B0%K5K0L0J0j0nj0j0nnk0%J0nnJ0J5J0K5Nj5k5l5j5NNj0J5K5nNJ5K0%K0Nk0k0j0l0n%
5352C0j0nNJ0%J0K5L0L0L0M5L0j0l5o0m0k5k0k0j0NK0Nj0%%j0j5j0j0J0K0J5J5J0J0k5m5m5
5349e0k0nK0L0K5K5L0nl0k0j0%nK0L0N0K5%k0k0k0nJ0J0J5NK0J5J5J0J5j0k0j5j0m0j5k0J0
5347D0M0K5Nk5j5n%j5j0j5k0nNNNNJ0%J0%%nn%J5J5nk5j5nK0M0L0J0nj0Nj0j5Nnj0j0%%j5
5343D0nnj0nj0nnj5k0%nj5j0j0J0K0K0J0J5J5J5J5K5J0Nj5%J0NNJ0J0j0k5k0j0%J5J5%J0J5
5341I5J0J0%K0L0K5Nnk5m0l0l0l0k0j0J0J0J0NJ5J5%j5j5j0Nnn%%%%%%nN%n%%Nj0j0NK0Nk0
5337A5m5l0l0%K5K5L5J0%%J5K5L5J5j5j5l0nj0j5nK5M0J0j0l0k0k0l5k0J0J5L0L0J5nnnNN
5335C5n%%j0J0J0K5L5J0n%j5%n%n%%nnNj0J0%n%N%%NK5K0Nk5m0l0k5nK0J5Nk5j5K5L5K5J5
5331A05Nj0k0l5m5j5j5NJ0M0L5L0%k5k0j0J0J0j0j0nj0j0%nnJ5J5k0j5j5J5Nj0%%%%%%K0M0
5329E0M5L0Nk0l5m5l0%K5L5L5K0J0nk5k5j0nj0j0j0j5J5J5J0n%%K0K5K0K5nj0%j0j0nj0j0
5326G5J5%k0j5j0J5Nj0J0nnN%N%%Nn%Nj0m0k0k0nJ5NNK5K5L5J0j0k0j0K0M0M0Nk0k5k0l0j5
5323E0nJ0J0%%J0J0Nk0j5k0k0J0J0J5J0N%J0%J0NNNJ0j5%%n%NnNL0J0J5%k0j0nl5k5J0K5L5
5320A25L5J5nj5k5j0k5l0j0k5k5N%J0nk0l5j5l0nNj0NM0M5N0M0K0J0K5Nj0j5j5j5j0k0l0n
5317B5NJ0K0%n%j0nNj5n%j5NJ0k0m5o0k5J0J5J5L0N0L0Nj0nNJ5J0J0j0k5l0j0K5K0J5K5K5
5314I0J5L0J5k0k0k0k0j5k0k0k0j5j0k5%J5J5K5J0NJ0NJ0J0NNNNnj5NNj5Nj5k0l5m5j0J0J5
5312e0K0J5NJ0nJ0J0%NNnN%%%%N%n%n%Nj0J0j0nN%nnNn%J5J5J5J5%K0J5J0K0K0L0Nl0k5k5
5308A05l5k0%j0k0nk0k0nnnnnj0%nnK0K0K5K5J0J5k0j5l0j5nJ5NJ0K0K5Nj0%%n%%nnk5k0n
5305c5j0%L0K5J5J5J5J0nk0k5nK0J5nk0nj0k5m0j5K0K5L0K0J5NNN%j0j0J5J0%k5l5j5%J0J0
5302@K0J5J5nnj0nnj0nnJ0N%K0NJ0%J5nk0nj0%%j5j0k5%J5J5J5j0j0J5J5K0J5J5%j5j5%%N
5299E5NN%NNNj5l0k0k0j0K0J0%j0k5k0J0L0L5J5nj0NJ0J0j0k5l5l0nJ0J5K0NK5J0nl0l5j5
5296d5J0J5L5L5J5nnk0%nk0nj0J0K5J5j0l5%K5L0K0Nj5nk0%J5J5NJ0NJ0J0NJ0J0NJ0%j0k5
5294A15nJ5J0J0j0%%nNJ0j0j5k0l0nNNK0%j0k0l0j5%k0k0k5j5J0K5L0K0J0N%K0J0%j5k0J0
5291D5K0%j0%NK5J0j0N%Nnj0j5k5k5j0K0L5L5K5nj5k0j5k0nnj0n%j0j5NNNnJ0K0K0%j5%Nj0
5288C5J0n%Nnj5%%j5nnnnj0j5J0K5J5j5NNj0nJ0L0M5M5L5Nnk5k0j0NK0J0J0j0j0%j5l0k5%
5285F0%K0J0k5l0m0nJ0N%n%nk5j0NJ5nnnn%nnNnJ5L0L5K0J0J5J5%j5j5%j0j0j5nJ0K0J5J0
5282G5nj5k5%NK5K5NnJ0K5K5J0k0n0m5j5K0K0j5nj0nj0j0j0j5%J5K5M0%nNj0j0j0k0l0nK5
5279EL5K5L0Nk0j0nnnj0nj0J0N%%%J0nj0j0j5j5j0j0k0nnJ0NN%NNN%%N%%%%%NJ5K0%j5NK0
5276D0K0Nk0nj0nnj0%%NJ5j0j0j0J5J5N%J0%NNNNJ0J0J5J0Nnl0k0k0NNj5nnj5%%NJ0nJ0%N
5272C5NnJ5%%N%J0%J5K0K0K0nj5j0j0j0%nj0nn%nN%%NK0n%J0%l0k0J5L0J5l0m5%J0J5J5%J0
5269H0%NNn%%%%j0NK0J5J5K0nnj0k5l5l0j0%J5J0Nnn%Nnn%Nj0j0J0n%J0K0nk0k0n%NJ5L5K0
5266I0Nk0k5l0k0nNJ0%nN%%%%%%Nj0%n%nnnJ5Nj0k5k0j0nK0N0M5L5Nnj0Nj5k0k0nJ5Nj0j5
5262A5j5%K0K5L5J0l0l5m0j5J0K0%nnJ0NNj0j0Nk0k0j0K5J5k0k5k0j0j0j0j0J0J0NK0J0NJ0
5260e0J0J0J0NJ0NJ5J0NK0J5K5J0nj5j0n%J0K0%%J5J5%j5j0j0j0J0K0J5J5J0k0l0l0j0j5k5
5257B0j0K0K0K5J5j0nj0nnnnnj5l0nK5K5L5L0J5j0k5k0nj0Nnn%%%%j5%K0J5J5%NJ0%%%Nj0
5254I0NJ5j5nj0nj0nnj0nk0j5k5j0J0J0J5J0Nj0j0NK0Nnk0j5J0J5L0K0J5Nk0k5l0l0l5n%%
5251f0j0nnj0nJ5J0K5K5L5L5J5%k5n%%j0j0k0k5J0K0K5N%nnnnnnnj5j0j5j5k5k5j0NK0J5J0
5248g0K0K5J0K0K0J0nNNnJ0J0nj5j5J0K0nk0nJ5NN%j5%N%%j0j5k0nNK5J5J5j0k0j0j5j0j5
5245c5j5j0%%%n%%%%NJ0J0J0K0NNK0J0j0NNNNnJ0J5NJ5L5K0J0k0m5l5m5k0j0nnj5Nn%%%%N
5242e0%%nn%n%nn%%K5K5NK0J5J5K0J0J0J5J5%%l0k0j0J5J0nN%%%J0j0n%%nn%%NnJ0J5L0nl5
5238F5%NK0j0j5J5Nj0l0l0m0k5j0J0K5L0NNJ0%nJ0K5L0K5J0j5m0l0l5m0k5NJ5J0J0J0J0K0
5236A5N%%j5J0J5K0L5Nj5j0k5nJ0NJ5%j0j5k0nj5k0nk0j5%j5%J5K5L0J5J0j0%%%%%%j5Nj0
5233a0nJ5K5K0J5Nj0j0NNJ0J0J5%%J0nk0nj0j5k0k0k0k0nJ5NNK5M0J5L5Nj5n%k0m0l0l0%J0
5230b5j0J5L0J5K5K0J0j0%%n%j0nnnk0J0J0J5K0J0NK5K0Nnl5j5k0k5j5l0j0NK5NK0K0NK0J0
5227I5%%Nnj5j5j5nJ0M0L5J5NNNNj0l0k5j0j0J5J0%j0J0J5j0m5k5j5K5K0%%j5%J0J0NNJ0N
5224A00Nk0k0%l0l0j5m5j0%j0j0J0K0L0K5L0nn%j5j0j0j5j0NK0J0J5K0nJ0J0nnnj0J5K5K0
5221H0J5nnnnj5k5l0j5J0J0J0J0J0j5Nj0%%%nNJ0nJ0J5nNNj5k0l0j0J5L5K0K0NNNNNJ0NNk0
5218I5k5nk5l0j0K5K5%j5nnNJ5K0%j0l0l5j0J0J0K0Nj0nk0%j0j0j0j0J5L5K0K0Nnj0NNNN%
5215E0%k0nj0%K0NJ0J5%NJ0J0NK0%J0J0J5%j0n%k0nj0k0nL0J0Nj5m5j5J5M5L0Nk0l5j0J5J0
5212A00nNJ0NJ0j5m0k5k0j0N%n%nj5J0K0J5Nk0l0l5j5J0NNJ5%J0J0%J5J0k5m5k0K5N0N0K5
5209H5K0%j0k5j0k0l0nJ5K0nj5j0nj0nnnnnnn%nJ5K0K5J0j5j5k5nJ5K5L0J0J0j0n%NNNNnk0
5206C5n0l0j0NNnk0j0%K0K5J5L5K0N%J5nk5k5j5J5%%j0J0j0nNj0j5NJ0L0K0K5Nj5j5k0%K0
5203C0K0J0j5j0nJ0N%Nj5nnk5k0j0K0M5M0K0N%NJ0nj5l0k0k0k5k5j0k5k5%J0K5J5N%%l0%K0
5201d0J5K5Nj0j0%n%%nn%nNK0J0J0J5J0J0J5J0%NJ0k0k0k0k5nJ5j0J0%%J0nnj0NNJ5Nnj5k5
5197a5n%%%j5k5J0J0NJ0J0J0J5J0J0J5J5NJ5nk0j5j0j0NnnJ0j0j0N%N%Nj0J0J0j0K0J5J0J0
5195G5J0k0j0k0nK0L5K0%j0j5j5j5%k0nj0j5nj0j0J5J0%%J5NNk0%J0J0K0%nnj0nNK0J0Nnn
5192E0nn%nj0N%n%K0K0K0J5%j5l0k5NNnnnnnk0k5J0K0L0K5K5Nnj5nl5k5l0j5NK0K5K0%k0k0
5188a5j5J5K0NJ5J5J5J0J0J5nk5k5j0%K0NJ0nk0l5l0k5%K0K5J0J0J5J0NK0K0Nk5j5k0k5%n
5186eNK0L0K0K0nj0j0nj5J0Nnl5k0%%Nj0j0NNNj0j0NNj5j0NK0Nj5j5j5nNNJ0j0%%%J5K0N0
5183D0K5K0J5Nnl0l0k5j5NJ0NNk0j5%J0J0k0k0j0J0NK5L5N5M0%k5k5N%j5j0l0nL5L5K5%%%
5180A20Nj0%%%n%%n%j0j0j5nk0nnk0NJ0Nj5m0j5K0K0L0K5K5nl5m0m0m0j0J0L0K0J0J5%K0K5
5177D5K0nnJ0K5J5nj0%NJ0%n%%%nn%J5nnj0J0%l0j5k5j0j0%K5L0K0%j5k5%J5J5K0J5%k5k5
5174E5j0NJ0j0l5k5j0J0L0K5Nn%%N%nNJ0J5J0J0k0m0m5k5nj0j0K0K0Nj5j5NNJ0%nnNJ0K5J5
5171B0nj0k0k0k5j0NK0K0J0%%K5L0K5K0J5N%j5j5nnk5j0k0j5j5j5j5NJ0%J5%J0J0%%j5k0N
5168c0L5M0L5L5J0j0k0l0m0k0%Nj5%J0NNN%%Nnj0Nnnj0NK0K0%k0J5J0%J5J0J5K0J0k0m0m0
5165A5k5%J5NJ0j0j0%L0L5Nj0l0%n%K0Nj0l0k5nJ5K5K0J0J5j0k5nj0NJ0Nnk5l0%nnk5%J5L0
5162a5J5J5J5NK0J0j5k5nNNK0M0K0N%K5J0j0k5l0j0j0%j0k5k5j0J5J0J5J0n%NK0J5j5j0j5
5159D0j0j5j0j5j0NJ5K0NNJ5K0%N%K0J5K5K5Nj5j0j0j5j0j5j5nk0j5l0k0k0%K0K5M5L0J5n
5156I0nNNK0K0Nj5l0j0nJ0j0l5l0l0j5j5l0k0J0L0L0K5J0j0j0j0j5j0J0J0k0j5nN%%NL5O0
5154D0L5J5nNNJ0%j5k5k0j0nNJ0K5L0J0j0l5l5j5N%NNj0nJ0J0K5J5Nj5j0j5j5k0j0j5j0j0
5151d0j0J0L5K5J5%J0J0NN%J0K0nl0m5m0j5%nNNJ5%NJ0NJ0K0J5J5J5nj5j0j0n%j0Nnn%n%%
5148A0J0j0%N%%j0j0j0j0nj0j5nJ5J5K0J0J0%j5l0k0J5N0M0Nk5k0%n%n%%%%nNNJ5%j5l0l5
5145f0nj0nj0nnj0j5NK5K5J0L5L0J5M0Nnj0k5nJ5J5J5J0%J5J5nj0k5k0k5NNnJ0%%NNj5J0J0
5142E0j5k5l0l0k5j0Nn%n%j0NM0M5O0K5j0l0l5j0J5K0j5l5j5J5Nj0%N%%nNNnnn%j0j5J0j5
5139f5NL5L5L5L5j5nk0nj0k0k5%J5J5%K5J0j5%Nk5l5l5k0J0N%J0J5%%J5K0j0%J5J0%NJ0nn
5136A5n%nnn%nnn%nnnnN%%%j0J0J0j5J0J0J0NJ0NJ0J0NK0K0NJ0K0K0Nk5m5l5k5NK0K0Nj5n
5133C5nj5k0nnj5%J0J0%%J0%J0nj0j0%nnj0n%nj5NK0K5K5K5nj5j5nnj5j5nK0M0M0J5N%%%n
5129G5j5j5j0j5j0k0nj0j5j5nJ5K0K5J5K0K5K0K0Nj5j5NJ0%J0%nK0N%%n%j0%%j0%J0j0nN%
5126I5nNnk5k5k0l0k0NK5M5K0j5o0l5nNk5k5%L0N0L5Nnk5l5l0k0J0K5M0M0L5M0J0j0%%j5j5
5124G0j0j5J5NJ5J0j0k0j0j5j5Nj0n%j0n%k0k0l0nj0NL5N5M5J5%Nnnnnk0%Nk0l0j0l5j0J0
5121f0NJ0J5%K0NJ5J0nNN%NJ0nj5%j5j0k5k0J5M0K5L0K0L0L0J5Nk0n0m0NK5NNNJ0NK5J0J5
5118A60%%%%j5k5k5j0J0J0K0%nn%nj5%Nj5k5k5l0k5j5J5%%NJ0%J0L0J0K5J5K0NNJ5J0j5n%
5115A20j5n%j0j5%nn%%%%n%%%j5k0k0j5j5NK5K5J5J5L0K5%l0l0k5nNJ0J5NN%%J5Nnk5k5j0
5112B0J0J5nJ0J0nK0K0nnj5n%%J5Nnk5l5m0k5J0L0K5J5J5%nNj0j5j5l0nj5j0nj0NL0J5K0J0
5109A5j0J0%%N%Nj0nnnj5nNj5n%n%K0L0L0K0J0Nj5k0n%J0j0l5k0nNJ5J5J5J5NJ0J0%nn%j5
5105D0nNNj0j5k0NJ5K0%nnJ5J5n%j0j0j0nJ0K5K0J0Nj5j0%J0j5l5l0j5j5j5j0%K5L0M5K5%
5103F5l0l5k5n%nNN%NNN%NK0K0K0J5J5%k0k0j5j5j5j5nNJ0j0%J5L5L0L5NNj5%%%%NK5j0k0
5099I5l0j0k0%J0NJ5Nj5%j5j0j0j0j0j5j0j0j5nNJ0j0k0k5J0L5M0M0J5J5j0j0J0nnnn%n%%
5097B5j0N%nNnNK5%K0K0%l0l5k5nNK5j0nnnNj0k0J0K5K0L5J5j0j0j5j5nk0j0j5N%%%J0nN%
5093a0nNn%%n%N%L5K5Nk0l5l5k0%K0K0NJ0J5NJ0J5Nk5n0k5%nj5%%nNK5L0L0L0%k0nj0j0nk0
5090c0%N%nJ0N%J0nnnk0%K0K0K5K5%J5J5%k0j5k0k0j5j5l0%L0L5M5J5k0l5l0l0j5J0%nJ0K5
5087b0K0J5nNK5K5K0J0k0l0j5J5n%%K0K5nj5j0k5j0nNNn%%nN%nn%nnn%J0J5J0J0j0k0k0j5
5084b5NL0J5J0j0j5j5j0%J0%J0L5K5Nk0m0k0J5K0J5%k5k0nJ0J0n%N%N%N%%N%nJ0NN%J0J0%
5081F0N%nj0k0%J5K0K0J0nn%j0l5k5nK5L0nk0j0nJ0NnJ5J5%J5J0J0K0Nl0l0l5k5nnNn%L0J0
5078C5J0K0NK0J0l5n0n5l0j0J5N%J0J5K5%nk0k0nJ0J5NK0J5NJ5J5NJ0%J0NNJ0NJ0NJ0J0%J0
5075A35J0Nnj5%j5nj0j0nj5nk0nJ5J0K5J0nnnj0nnj0NNL0L0J0J0j5l5l0l5j5J5O0P0N5K0j5
5072B20k5l5j0NnJ0J0nk0l0k0k0k5j5J0L5L0L5J5nk5k0k5k0j5%k0%%j5k5NJ5J0K0J0l0m0m0
5070f0k0J5N5L0L5K0j0J0J0J5M0L5K0%k5o0n0k0nj0j0k0j0j5j0%J5J0NK0%J0J0NJ5J0NJ5%
5067H0J0J0Nj0n%n%nn%%nNj0NNj0%%%%%%%nNJ0%J5K0nJ0J0j0nNj5k5j0J0J0j0j5J0O0N0M5
5064B25K5K0K5J5Nk5n5n5l0l5j0j5k5n%k5j5nnJ0J0nJ5%j5K5J5%J0J0j0k0k5j0j0NNj0%n%
5061E%%%%%j0NJ5j5j0j0j0j0nj5j5%NJ0%J0J0K5L5N0N0L0j0l5l0n%k5k0nj0j5J5J5K5J0j5
5058D5j5l5nJ0J5J0J5nnJ5K5M0K5nk0k0j0j5j0k0k0j5k0nJ0nN%%NnnJ0%%%Nj0J0J5nnK0%N
5055B5NNJ5nNJ0N%%J0j0nj0j0j0j0j0j0%%nN%%Nnk0k0k0j0J5M0K5L0K0J5K0K5j0j0j0j0k0
5052F0j0j5k0J5J0%K5%%J0nnJ5%%NJ0J5nm0l5m0m5NL5K5J5K0K0K5J0J5J0J0J0j5k5k0j5nN
5049G0%%nJ0J5nm0m0j5K0K5K5K0K5%j5%nk0Nj0nJ0J0Nk5l0j5K5K5%j5nj0%nn%J0L0K5N%j0
5046H0j5%K0L0M0J5k0k0k0k0j0%%J5J5J0%k0k5k0l0k5j0J0%%N%%NNN%NJ5K5K5J5j0nj0j0J0
5043H0nj0J0J0j5%%J0j0nNn%%%j0Nnnnnn%j5j5k0nK5M5L0L0%%%n%%n%%NJ0%%NJ0nk5l5k5l0
5040A0l0nNJ0J0NNJ5NJ0%J5K0L0J0nk0l5l0l0l0j5k0k0NJ0NJ0J5K0K0J5J5K0L0Nj5%nnJ0K0
5037H5L0J5nnj5Nnj0j0nj0k0l0j0L0K5K0L0J0j0k0l5l0k0j0NNNnj0j5NK0%j5%J5L0J0%J5%
5034F5%%%NnN%%%%n%J5J0j0j0j0%nnj0nnj0%J0%k0k5j5J0J5M0M5L5NnNj5k0k5nNj0k0nj0j0
5031ENK0J5J5%K0K0Nnnj0nnj0%nnnj5%%j5j5NJ0J0J0J5J0NJ5J0%k0j0nnk0j5%NK0K0%%NK5
5028I5J5J5J0nk0j0J5%%j0j5j0j5j0j0j5j0j5j0j5j5j0j0j5nJ5J0J5K0J5J5J0J5K5J5j0l0
5025D0k0nNK0J5%nj0k5m0l5%K0K0K5K0Nj5nnk0k0k5j5J0N%J0J0nnJ0L5L0L0L0J5J5Nnl5l0
5022E0k0N%%%N%NN%%J0J5nj5NK0J0nj5J0K5NnnJ0%%j5l0l5j5N%J0L0K5Nj0l5l0j5k0NNJ0K0
5019B0J5nk0j5k0j0NL0L5M0K5%j5k0%K0K0K0J5k0l5l5k0%NN%%K0L5L5J0%%k0k5k0J0L0K5%
5016A40k0j5J0K0L0Nl0l5l0k5j0J0K0L5J5j5k5k5NJ0J0NNNNJ0nnj5k0k5k5nJ0J5NnnJ0NJ5
5013F0Nk0j5%K0J5j0j5nN%NNJ0J0Nj0k0k0nJ5NNk0l0j5%%J5%NNk0j5k0J0J5J5Nj0k5j0NNj0
5010e0%%%%%K0L5L5nm5l0k0J0K0K5J0NK5J5J5%k5j0j0K0J5NJ5K0nl5m0k0j0j5j0j0NJ0j0n
5008e0J0NNk0J0K5K5%j0l0l0%NJ0%k5%J5NJ5J0%K0J0J0J0J0nnnnj5%nj0%%%%nN%%j0nnnj0
5004e0nn%j5j0j5j0%%K0L0L0J0%j5k5%k0k0j0%K5K0NNNN%%k5k5j5J0K0K5L5J5%nNK0J5J0K5
5001F5L0K0j5m0m5k5j0%n%%J0n%Nn%J5j5N%J5j0m5k5j0j0NNJ0%j0j0J5K5NK5%k5%N%Nn%Nn
4998e0NnnJ0j0NnN%j0nnj0NnnNJ0J0N0L0%NL0L5K5%Nj0j5%k0j5j0nk5j0k0j0j5j5nNk0k5m0
4995a35m5k0%K5M0M5L0K0j0k5nK0K5L5K0J0K5J0j5j0j0j0j5j5%k0%J5NJ0nJ5NN%%%%%n%%n
4992A0nnnnnnnN%N%N%N%Nj0%%j0J0Nj0j0J0nnNn%nj0j0j0j0nj0k0%K5K0M5O0M5J5j0j5N%k0
4989F5k5m0k5%%nn%n%n%%n%n%%nNn%J0J5n%K0K0%k5%K5M5K0K0Nk0j5k0k5k0k5k5j5l0nK0N
4985h5%J5%%J0J0%NJ0NNNJ0n%%nJ0j0j0J0J0J5nK5L0J0%nNnl5n5l0J5J5J5nnnnj5NnnNK0N
4982b5J5nl0k0nnn%%j5NNj0J5L5L0K0%j0j5NJ0%k0n0l0K0K5M5J5L0L5J0nk5l5nnJ0J5j0k5
4979a0k5l5j5K0K0J0j5k0nK5L0L0%nk5l5nJ0K5J5j5k5k5nj0j5%J0J0J0J0J5NJ0J5J0nJ5nJ0
4976ENnJ5J0J0J0J0j5k5j5k0nJ0%%L0L0L5K0J0j0%%n%%nJ0NJ5nk0k0k0k0j5NnnNN%j5m5m5
4973g5l0%J0J0J5J0J0J0j0j0%NnJ0NJ0J0J0NJ0J0J0NJ0J5NJ0NK5nk5l0nJ0nj5k0k5j5j5J0
4971d5J0J5nj5n%J0NNK5J0nnj0j0j0j0j0j0k5NK5K5J0K0L5L0K0%k0l5l0l0j0NnnK0K0K5J0
4968C0j0j0j0j0J5L0K0J5K0Nj5k0j5%j0nk0%%j5k5j0j0NK0M0K5j5j5j5k0k0J0J0J0J0%j0n
4965b0K5K5J0%k0k5k5j0K0L5K0NNnj5k0k0m0j5j5%L5N5M0J0j5k0%nJ5J0Nj0l0k5k5j0J0NN
4962c5j5nnNK0K0K5J5%j0j5k0nJ0J5%k0l5NJ5J5NN%J0nJ5NNnj5k5%J5J5J5J5J0J0j5l0nJ5
4959B0M0L0J0j0l0j5%Nk0j5j5J5K5Nnl5k5j5nj5%L5L0K0k0k0j0j0j5j0nj5k0nNJ0J0J0NNJ5
4957d0%j0l5l5j5K5K0K5J5K0NJ5J0J5J0J5J0%j0j5%nj0nj0NNNN%J0N%Nj5Nj0j0NnnJ0K0J5
4954D5J5nk5k0n%%J5nnJ0J5j0k5j0k0j5l5k5k0J0K5K5K5N0M5M5K5J0j5m5o5m0j5K5L5L5Nn
4951E0%%NnNNNJ5K0Nj5k5nnk5m0k0J0L0J5Nj0%N%k0k0k0nK0K0K0j0n%J5J0J0n%Nj0%%%n%%
4948B5%%j0N%nn%nn%nn%nn%%k5J5nn%K0NNJ5J5J0j0NNj0l5l5nnJ5J5L5K0K5J0j5m0k5%J5J0
4944EJ0%K0NNJ5j5NNj0J0%%n%nnK5%nj5NJ5L5K0nj5j5j0j0j5k5j0nk5l0%NJ0NJ0K0%NJ5J5
4941D0J5J5Nnj5j5j0j5j5j5j5J0K0L0%%%%%j0NJ0j5j5k5l0j0j0NNJ0J5%k5j5j5%%j5Nj0k0
4938a30J0K5K0J5L0K0K0NNM0J5J0nj0nj5j0j5j5j5j0nn%nn%j0NJ0L5L5J0%nNj5k5l5l0nL0
4936c0M5J5%%J0j0l5k5nj0NNK0K0NJ0K0K0NNNK0%j0nJ0L0nn%nnk0l5m0k5NJ5K0%j5j0K0K5
4933D0nk0j0%%%%J5J5J5J5nk5k0n%%J0j0J5nnJ0NN%NJ5nnJ5J5K5Nj5k5j5j0j0j5%J5L0K0J5
4930I5Nk0j0nj0j5j5j0nk0k0nNK5nnnnK5Nj0j0j5%J5NNJ0J0NJ0J0NJ0J5j0N%j5l0l5j5%K0
4927a0J0J0%K0J5Nk0l5l0k0J5K5K5J0%m0n5l5NM0L0M0J5%j0l0%%J0nk5k0J0L0J5Nk0j5%N%
4924c0%N%j0NNk5j0%k0%nk0NNnJ0J0n%NNNnJ0J0nnJ5NNJ0Nj5k5k0k0J0K5NJ5K0NJ5J5Nj5n
4920a0%nnj0%%j0nnnn%nj0%nnnnj5NnnNn%%j5NK5NJ0K0NJ5K5n%j5k5NL0M0L5L0J0nnJ5%%%
4917I0Nnnnnj0%nnnk0j0j0k0nj5j0nK5J0NK0%J5J0j0NJ0j5l0l0l0k0j0NK5K5L0nl0l0j5J0
4914g5K0K5J5%%J5K0K0K0K0%j5nnj0j0j5n%j5j5%J0J0nK5J5%J0J5k0k0k0k0J5J0J0J0%nNj0
4911B0N%j0NJ0%K0%nK0NNN%NN%%nNK0K0j5m0m5m0m0m5k0J5M0M0K0nj0k5l0j5J0L0L5M0J0J0
4908E0%n%nn%nnJ0J5%J5J5Nk5m5l5j5%%j5j5j5j5%K0J0NJ0J0J0J0j0n%j5j0%nj0j5j5k5nN
4905a30K0K0J0nJ0J5M0M0K0%%Nj0k0j5j0j5%k0NK0J0J5J5K0N%K5J0%j5l5n0n5k5K0J5L0J5
4902b0J0L0J5K0Nk5l5m0nN%K0K5n%%J0J5Nnk0l5k5k0J5K5L0J0nnnj0k0k0%J0J0J0J0J0NK0
4900A5J5Nnj5j0j5%k0j0j0J0NNJ0NNJ0NNj0n%n%n%n%nn%%j5J0J5J0K0J5nJ5J5J5J0nj5l0m0
4896a5j0%N%NN%K5K0J0k0l5k0%%K0K0K5j0l5m0nJ5L5J5Nj0j0nNNJ0N%k0j0j5%K5J5j0j0j0
4893b0%n%nNj0j0NJ5J5J5J5nk5k0nJ0K5J0K0J0%k0k5k5j0NK0j0nnnnk0%K5K0Nj0j5j5j5%K0
4890e0K0%j5j5j0NK0K5J5%J0N%%%%j0k5nL0L5L0%k0j0j0j5nJ0K5K5J0k0NL0L5J0j5l0k5k5
4888D0%j5j5J0K0K0N%k5nk0j5k0j5j5nK5J5Nnj5l5NL5L0L5L0J0J0NJ5%j5j0%j0j0nj0l0k5
4885ej5l0nL0J0NJ5J0J0J5K5K5M0K0k0j5k0k0k5l0k5k5j0J0%NJ5J5J0J5%k5k5nj5j5nj5NK5
4882d5K0NJ0NNJ0j0j0%j5j5J5j0%J5J0J5J5%%J0%l0k5k5k5j0NNj0%%n%nJ0J0nJ5K5Nk0j5%
4879g0K0M0N0J5%k0l5k0%%j0k5k0j0NJ5NJ0J5J0J0J0J0j0N%NK5K5%l0l0l0l0j5J0%nJ5J0N
4876d5K0J0J0L5nj0J0nnNnn%nnn%j5Nj0nJ5J5K0N%%%%%nj0Nj5m5l5j5j5%J5L0L5K5%k0k0n
4873e0%L0L0J0j5l0j5%j0j0nj5j0j0J5K0NK0K5NK5J0NJ0NNNN%Nnk0m0m0l5nJ5L0J0nNN%J5
4870eL0j0n0m5j5NK0J0j5j5%Nj0J0M5M5N0M0J5%J5%k0k0l0j0j5j0j0j0k0%j5j0nnn%NJ5nk0
4867f5k5nK5L5L0Nnj0nnNj5j0Nk0%J5%NJ0J0NJ0NJ0NnJ5L5K5M5K5j5l5k5j5j0J5nNJ5j5NN
4864H0j0J5%%nj5%j0j0nj0j0NNNNNNnJ0%l0j0j0k0nk5%K0K0NL0K5J0J0K5j0k5k5j0j0%j0%
4861A0j0k0j5j0%L0NK0J0j5%%j5NNj0J0J0J0J0k0k5j5k0j0K5NNNNJ5%NK0NJ0j5k5j5k5j0j0
4858f0%j5%NJ5n%J0nJ0K5J0K0K0NNNN%NJ0%j0nk0%j0j0k0%K0%J0K0J0J0J5NNK0NJ0%nnnj5
4855I0l5k0k5l0j5J5K5J5k0l0k5j5J5K5L0K5J0J5J5j0j0j0j0l0k5k0k5NM0K5J5%j0%j0k0J5
4853a5J0k0l0j0J5K5Nj5k0NN0K5%j5j5J0K5K5K0nnk0%%%%j0NNj0%%j0J0nJ0J5%nJ5%%NNj0
4850F5l0k0J5L5M0K0NJ5J5j5j5j5j5j0k5k0n%J5K0%j0j0k0nJ5J5NK5%%N%%NnNJ0NNNK5nnK5
4847A65%j0%%%n%nk5l5m0j5%L0NK0nj5nnk0%%k0j5j0k0j0J0K0K5Nj0%nnJ5L5K5J0nk5l0j5
4844A0j5k5k5j0%%N%K0J0K0K0J0J0K0Nj0k0k0j5j5j0k0n%%j0J0J0j0NNJ5K5K0J0K0N%K0L0
4841I5L5Nk5l0l0%n%j0j0nJ0K0J0N%k5k0nJ0L0J5K0%j5j0%nj0j5%nj0j0n%J0J5%k0k0l0k0
4838f0K0K0J5K0NNN%NJ0N%j0j0nj0nJ0NNJ0%%J0N%NK0K0nk0j0j0j5j0j0nNJ5L5L5J5n%k0j5
4835H0j5j5N%j5l0m0j0%NK0K5K0K5J0J0%k5k5nK0L5J5Nn%j0NJ0J5%NNNnn%nn%nnj0k0j0k0
4832C5nk0l0%NNJ0Nj0NJ5J0K0K0nj5%K0J5%k0k5NNNj0k0j5l0l5k5J0%NnJ0K5K5M5J5J0n%%
4829E0k0j5l5nJ0J0NJ0%j5nj0j0nj0n%NJ0%%J0%N%J5J0%j5nJ5K0K0%nnj5nK5M5M0J5nN%j0
4825A25k0j5k0k0k0k0nj0j0%J0K0J5J5J0J0L5M0Nl5n5l0j0NNn%%Nj0j5j0j5j5k0j5%J5nj5
4823h0j0nK5K0K0K5K5K5Nj0k5k5j5nnj5J0L0K5Nj0j0J5J0%nnj5k0k0NK0K0Nj0j5j0j0j0J5
4820c0N%n%J5Nj0j5NK5K5J0nj5%J0NNNj0l0l0k5%K0M0L5J5%nJ0J5K0N%k0k0nl0n5n5k5%K0
4817i5J0J0K5K5K5K5K5J0J0J5K0J5J5J5%k0k0%J0Nj0k5j0J5N0N0Nl0m0m0k5k5n0n5k5K0M5
4814b5L5L0J0J5k5n0l5nJ0%NNJ0j0nnnk5j0j5k0NK0J0J0J0NJ5Nj5j5k5j0K0K5K5K5K5K5L0
4812G5K0%%J0nJ0K5J5J5%%Nnk0l5m0j5%%%Nj5J5%nNnj0J0j0%NnnNj0%Nj0%%NNnJ5N%J0%nn
4808E5%nn%n%%%j5J0L0J5j5k5%J5J0%N%NNj5j5k0j0NK0K0%NJ0J0Nj0j0%j0j5k0j5j5NK0J5
4805D0J0J5K5K0K5%j5j5%N%N%j5l5k0k5j5nj5j0nJ0J0%nNJ0nJ5K0J5J5J0nK0nj5%nj0j0%n
4802C5nnn%j0k0k5k5j5NJ0nJ0K5J0J0K0J5j0nNj0k5l5n0k0NK5M5L5K0Nj0nk0j0j0J5K5J5K5
4799C5J0nJ0N%NN%j5l0m0j0J0K5NK0L5%J5J5%j5j5%j0nnk0k0l5l5k0J0K0K5J0K0J5J0K0J0
4797E5j0N%l0l0l0k5j0j5k5%K0L5L5L0K5J0K5Nj5k5l5j5nJ0J5j0j5%%j5k0j5J5L5L5K0K5L0
4794H5%l0k0j0nNJ0j0nJ0Nnj5k0l0j0%j5NL5M0L0Nl0k5k5nJ0J0nNNk0k5k5j5j0Nn%n%n%NJ0
4791i5NJ0NNJ5%nJ0N%nj5j5nNK0%K0L0M5N0K5nj5j0j5j0nk0j0%N%%N%%%%j5nj0nj0Nk0k5n
4788f0j0k5j5J0%nK0M0M5K0%NJ0nnk5k5nK5K0j0l5nnj0j0NNNN%J0J5nk0k5k0K0M0L0%j5%J0
4785@NNnnk0%%j5k0NJ0%NN%J0NNJ0nnJ0L0J0j0j0nnNj5%nnnj5j0J5J5Nn%%nJ0N%%N%Nnk0j5
4781c0j0%J0L0J0Nj5l5l0k5k5j0j0%J5K5J5Nj0k0k0k0j5k0j0NL0L5L5K0K0j0nK0L0%j0j5j5
4778e0j5j0J0NK0NJ0J0nJ5J5%J5%NNnJ0%%nJ0j0j0j0j0j0j0j5j0J0J0NJ5K5K5Nj5n%nnj0n
4775A0%j5j0j0j5nk0j0j0%N%K0M0M0K0NN%k0j5%NNj5l0m0m0k5nnnn%nJ5NNL0L5M0K5%k5j5
4772c5j5%k0k5%NK5J5J0nj5k5%N%%J0nJ5N%j5%J0K0Nnj0J0L5L5L0j0k0k0k0k5j0j5J0K5J5
4769a0J5nk0N%K0J5L5L0%k0m0m0k5NJ5J5K0J5nj0%j5j0nj5%NNNNK0nNJ0nnnnnnj0NL0N5O5
4766A35L0j0k5j5k0m0m5l0j0K0Nj5k0NNnJ0J5K0%k0k0j0%J5%j5%j5j0j5k5j0J5J5NK0J5%K5
4764b0Nj0k0j5j0NK0K5J0J5K0L0Nl5l5k0NK0K0nj5l0k5m0k0NK0J5J5K5L0L5K5j0l0k0j5nj0
4761d0nnJ5J0j0k5%nJ5K5%N%%K0%k0j5j0NJ0j5j5%J5J5j0j5J0J5K0n%J5NN%J0L0J5nn%J0J0
4758G5J0nN%nj5j5J0J0%Nj0J0K5J0j0j0%j0j5%J0Nk0k0nj0k0%K0J5J5K0N%nJ0K0K0nj5k0j5
4755G0k0j0%J0J5%j0j5j0k0j0%K0L0J5J5k0l0l5k5l0k0J0L0J5K5K5J5J5K0L5J5J0j0k0j0j0
4752H5j5j0J5L5K0k0m5l5k5%NJ5%%J0J0Nk5nnk0n5m5J0K5L5M5N0L5nl0l0n%%%J0nNJ5j0j5
4749B5j5l0nNJ0K0NnJ0%%J0nN%nk5j5j5l5k0j0N%NK5L5L0J0J0K5J0j0j0N%n%%j5j0j0j0j5
4746b0j0j0j0K0K0K5J5j0n%j5l0j5nJ5K0J5K0K0J0J5J0J0nk0k5nNJ5K5nj0j5j5j5j5j0j0j5
4744c5NNJ5nj5k0NK0K5K0K5K0K0J5L0Nk0l5j5J0J5j5k0k5nK0J0%%Nj0J0N%k5k0k5%K0J0J0
4741C5n%%N%K0L5L0L0Nnnj0nj0j0n%j5l0j0NNJ0K5L0J0nj0J0L0%NNNNK0L0M5N0K5J0J5J6J5
4738D06nk1nJ0ONNK0L5M5N5N5N5O0O1Q5R5J05J11J35J40J56J75K06K40K71K91L16L30L31L01
4736D075K66K30J71Q5K5j5n0j00j36j90k16k50k31j76j05o0l0NM5J00J51J90K26K61K60K66
4734D797K51J90J20K5p0j55k31k91l40l66l81l61l31k96k56k35j91j70j45j41j15j05q6r0
4732A027r0p0m5l5l1l5k5m0l0j5k0%K5L5K5L5L0J0%NNJ0J1J0J0J0J0NNJ0NnK0M5O5O0N5M0
4730A127O6R5J30J15J01J00J25J51J75J96K25K51K91L10L31L76M36M92N56N77O01O02N71M91
4728H491M06L11K21J25J0j10k16k65l06l16l46l31k85k51k06j50p5J5J15K11K80L51L91L96
4727H466L91L51K96K26J15j5j51k60l66m41n12n31n66n92o07o06n77n36m56l76l26l11k60
4725B356k26j96j70j50j36r5j10j16r5o0n0j5j5m0m5n5o1m0k5j5%J5J5%K0M0K5L1K0NK0Nj0
4723H27nj5j5%k1k0%M1P0O5M0K5nNK0N5P0N6P5J50J86J75J71J75K00K31K46K50K81L01L26
4721C960L46L45L21K76J91R0k0r6j85k51k85k86k76k40k01j45j26r0m5NP0J25J81K26K60K96
4719D446K86K65K11J50R6J5r1j85k71l26l76m16m36m11l86l46l21k75k31j95j71j15p5m0n1
4717G51o5m0n5n5m5k5m0m1k0n5m0n0m5k0k0k5j0J0J0K0%%%k0J0nm0j0j5k0k0l0j0J0NNJ5J5
4715C0J0K5%nj5j5j0j0nj0nj0nnj0nNNj0%%n%%%NnnN%nNj0Nnk0j0j5k0%j0j0%K5K0K5K0nj0
4711g0k0%j0j5j5n%N%N%J0J5nj5j5K0M5L0Nj0nJ0%k0k0j5j0J0K5%k0m5l0nK5%J5J0J5J0J5
4708h0J5NJ5J5%nJ0nk5l0l0k5j0J0j0%K0J0NK0J5j0nJ5nNJ5j0%nn%j5NnnNJ0NJ0%J0%NJ5J5
4705c0%l0l0m0nK0L5K0NNj5%nj0%J5%Nnnnnj5k0K0M0L0J5Nj0k0%L5M0J5%nJ5J5Nk0m0j5Nj0
4702Enk0k0nk5k5nk0k0%Nj0J0%%J0%l0k0J0M0K0Nj5j0nJ5L5L0L0L5J5j0k0l5l0k0nn%%J5K5
4699e5K5K0L0K0K0K0j0nj5j0j5j0j5j0NnN%j0J5n%%n%%J5J5%k0l5l0%K5L0J5%m0m0l0j0j0
4696a25N%%%K0K0K5J0NNNNK5K5Nj0j0j5j5j0l0j5nJ0%%N%nnn%k0j5l0j0J0N%J5J5%J0J0%J0
4693h0K0nnj0K5J5%j0n%n%%nnnj0NK0N5M5K5J0j5k5m0l5k5j5NJ5K0K0K5K0K0K0J5K0j0j5k5
4690E0j0%j0nnnnnnnj0NNJ0J0NNj5j0NJ5K0K5J0NJ0j0l0nJ5N%k0l0l5j5j5%Nj5nNj5%J0K5
4687d0nj5J0J0%J5J0n%NN%NNJ0J5J5J5j5j5j5j5k0k0j5j5j5%J0K5J5nj5k0%K0K5%k0j5K5K5
4684b0J0j0%%j5k0nk5k0nK5L5J5NJ0J0J5J5J0J0j0k5k5j0J0J0J5J5j5j0J0K5Nn%NnnNj0%%
4682B0j0Nnnn%n%n%nJ5%%nj5k5%L0L5J5nnj0j5nNk5m0k5nJ5J0NJ5L5K5L0%n%nnj5j0nj0j0
4678b5nj5j5j5k0j5J0N%J5M0K5%k5l0k0j0NJ0K0K5K5Nj5j0%J5J0J0nk5k0%J5J0nNJ0NNJ5%
4675A0j0nnj5j5nnj0%nnnK0L0K5K0%k5k5nN%k0k5j0NK0L0J0%NNL0%l0l5k0k0%J5nj0j5%%j0
4672a10%%nK0L0L5L5L5K0nl0m0l0l0l0j5%J0NJ0%J0J0%j0j0j0nJ0K5K5J0nnj0K5K0K0J0J5
4670C0J5NJ0nn%K0J0j0j0j5%j0j0k5l0j0J0K5J5NNj5k0k5nJ5K0nk0n%J0J0J5J0j5j5NK0M0
4667D0L5J0k0k5l0j0NK0L0J5Nj5j5nj0nJ5K0Nj0j5j5%NJ0NJ5J0N%nk0l5k5k0j0n%K0J0J0J5
4664A0K0K0J5J0j0nJ0N%k5k0nJ5J0nnj5k0n%%N%j0j5j0j0NK5K0J5nnk0NK0K0K5K0k0j5l0j0
4661A0j0nnnj5k0j5j0J0J0J0J5NJ0J0%j0l0k5j0%K0NJ0J5L5K0K5nl0j0j5n%%%J0NK0NnK5J0
4658E5NNNJ0NK5%l0n5l5k5%n%J5J0NN%NN%N%N%%J5nnNJ0nj0j5k0nL5L5L5L0Nj0Nj0%%nnk0
4655G5l0j5l0l0NM0N0M5L5K5Nj0k0j5j5j5l0l5j0J5K5K0K5Nj5%n%n%nJ0K0K5NJ0K0K0Nn%j0
4652A85nnK0N5P0O0L6K0K5N5Q0P0O5P1P0N0Q5J15J16J05J35J81K05K16K25K31J80J11L5j5
4650B847q0j16j70j96j85j55j21j05j00o5k6nJ0J5N1P0J15J76J95J81J60J50J31Q0K0n0j05
4648B722j61j90k21k31k15j86j60j25j21r0n0m5n5m0k5j0j0k6m0m0nK5K5%j0L5J0J0N6P5P0
4646I72N5P0P1P0P5R0J15J46J75J86J90J96J85J71J45R5L5k0j00j70k06j75j61j40j05o1n
4644A899K0M6P5R0J00J31J80K31K65K76K81K60K61K21J65R5Q1Q0R5R5O5N6L0Nj5m6q0r0j00
4642D772p5o1%K0N1O0N0K5l5r0j06r5j05q5o1%O1R5J10R0O6O0N0K5j5l0m5o0p6q5q5r0j36
4640D200j90k41k65k91l01k76k10j66j55j45j16r0r0r0o1k5j0L0N6O5M5N5P0R0J06J00J30
4638B225J46J45J85K36K91L06K95K61K16J70J15N0j0m0o0p0l5J0N5P5Q0N1Nl0n1o5p5q5o0
4636D336J5Q5J35J31J05P5O5L0Nl0o0n5m5nL0N5M0M5O0L6J5%k6k5l0n5o0r0j31j80k16k30
4634D025k61k76k65k56k45j86j40r1o0n5l5j5K0N5J05J41J50J51J35J15J11Q0N0nr0j61k00
4632B797k21k10k11k16k05j80j61j40j11j00q0m5l5l5l0m6l0J0J0J6J0j0NJ5L0N0P0Q0R0J06
4630A223J05J10J00P6R0J15J46J70J90J86J75J76J55J36P0K0m0r5j66k00k01j75j71j40r0
4628A965p1o5n5j0M0O0N5N6R5J50J76J80J51J40Q5K5m0j00j46j85k26k35k56k25j96j60j31
4626A077j15j20j21r0p5o5m5m5m6n5l5j5j5k5nj0k0j5j5j0j5k5j0%%n%K5%j0j5%nj0m0j5j0
4624@k0nj0J5K0j0%J5K0j0nnnnnj0nnnN%%J5J5j0k0nj0j0nj5nj0j5N%NNNNnJ5nNK0L0K5NJ5
4620B5J5nJ0%%N%J5nl5nNNNJ0j5l0j0J5Nn%%nJ0K5L5L5L0J0nk5l0k0j5l0j5j5j0J5J5K0K0
4618E0%k0%K0%J0NNnl0n%%%k0N%j5%nnnj0J0J0j0%NnNnn%j5j0k0j0K0J5j0%J5NNNJ0J5%%K0
4614B5j0K0J0%n%Nj0n%%%NK0J5J0J5J5J5J5nk0j5j0J0nj5l0j0j0j0j0j5j5j0j5K0L5M0J5n
4611F0l0k5j0J0K0J5K0NK0J5J5j0n%j0j5NnnnNN%nJ0J0nk5k5nNl5l0j0%L0L5L0K5L0J5j0j0
4608A05%N%%j0j5l5m0l0j5NJ0K0K0K5J0j0k0j5j5j5j5k5%%%%NJ0nNNJ0J0J0NJ0J0J5Nk0j0
4606Ej5j5NK0J0J0K0nk5k5j0nnj0n%j0Nn%n%j0%k0m5k5nK5L5M5M0%j0j0N%nK0M0M0J5nk0j5
4602C0j5k0j0J0J5K0Nj0k0NK0J5NJ0NK0%j5n%j5l0k5%N%N%NnJ0NNNN%J0K5J5%j0j5%j5j0j5
4599B0j0j5j0n%%%%%%%J0J0J0J0J0J0J0J0Nj0%%k0l5l0k5j5nK0NJ5j0N%%k0k0%NNk0k5%K0
4596i5L5M0K0K0L0J0Nk0j0nnJ0L5K5%j0k0%%nj0nNJ5J5Nj0k0j5j5nJ5J5nNJ0N%%%j0Nn%nn
4593D5%%%%J5J5j0j5j0nj0j0nk0j0nnJ5N%NNNNNNnJ0J0j0J5nNNJ0nj5l5k0k5j0%J5K0J0%N
4590eNj0j0k0%K0N0M5K0%j5Nj5j0N%j0n%J5M0K5J0nJ5J5J5j0k5j5%NNn%nn%nj0NNj0j0J0K0
4587A30Nj0j0nNK5NJ0NNNj5l5k5k0l5l5k5%NNJ0J0nnJ0K5M0K5K5J5k0n5m5k5nj0Nj0j0Nnn
4584d0NNnJ0J5nNNNJ0NJ0J5%J0J0k0l5k5nJ0j5l0l5j5J0K0K0j0j0J0J5J0%j0nJ0J5nk0%J0
4581e0%k0k5nnJ5NJ0J5K0L0J5K0%k5k5k5k0j5%%K0J5NNJ5K0NJ0J5Nj0%%NJ0nj0j0K0K0K0J5
4578H5k0k5k5%n%%nnj0N%NJ0nN%N%j0l5l0l0j5j0%K0L5K5J5%%k0nJ0%NNK5J5J5N%%%%%%Nj0
4575C0J0NJ5K0Nj5j0l0nL5L5J5Nk0k5j5k5%nn%n%j5N%%%nnk0k5nJ0nj0J5L5K5L0K5J5k0k5
4572D0l0k5j0j5k0J5nj0K0J5K0nj5%J0NNK5J0%j5j5Nnj0j5%%j5%K0NJ0J0J0J5%nnNj5j0Nj0
4569enn%nnK0Nj0k0%J0J5%j0j5J0K5J5%J0NK0%J0Nnk0l0nj0l0k5n%j5j0nj5%j5%K5L5M0K0
4566@j5j5nk0k0j5J5L0K5K5M0J5%j0j0nj0nj0nnj0Nj0%J5J0NNj5k5l5k0nL0L5L0K5L5K0nk5
4563F5k0nnnnnJ5J5%k5m0m0j5K5N0L5j0l0l5j0%NJ0J5K0Nnk0k0nK0M0J0j0j0l0k5j0K0L5L5
4560C5K0%NN%j0j5k5nJ5nk0k0nnj0nK0K0J0L0J5J5J0J5J0j5k0l5l0l0nNJ5J5K0J5K0J5J5K0
4557A05Nj0j0%J0%%j0k5j5NJ5Nnnj5l0m5j5NK0K0%nj0K0L5L5J0%nJ0J5%%j0NJ0k0l0k0nnk0
4554A5%NJ0%NK5L0K5K0%j0j5m5k5j0NNNNNJ5J5J0K0K0J0nj0k5j5j0nnj5j0j5k0j0J0K5J0%
4551D5j5nK0J5Nl0nJ5J0%n%NnNnnNJ0J0J0J0nk5k0j0%%nNNnN%j0%J0J0NJ5M0L5Nk0l5l5l0
4548B5k5%J5M0L0J5nl0n%J5K0K5K5K0J5J5j5k0l0k0k5k0j5j0j5j0NJ0NJ0K0J5Nj0j5j5j5k0
4545A0nNJ0K0J5K5Nj0k0k5j0nNK0K5K0%k5m0l0j0J5N%%%J0nj0k0k0j0NK0K0J0j0nj5nK0K0
4543EK0J5J5nk0j5j5j5k0k5nN%%J0K0J5J5Nn%%%NnNJ5M0L0J5%%%nj0j0j0nNL0L0J0n%Nj0j0
4539A20N%j0j0j5j5j0j0j5k0nNj0%%j0N%n%nNj0%%j0NNk0%nj5Nj5%K5J0L5J0k0l0l0k0NK0
4536e5J0J5J5J5J5J0NNN%N%J5nJ0J0J0J0K0%K0Nk0m0m0k0%nj0N%NJ0nJ0NnJ0%j5j5%J0L0K0
4533G0J0%k0k5nJ5J0K0Nj5%j5nK5J0K5J5j5k5j0k0k5j5j0k5%K5J5Nn%n%J0L0J0K0Nk0k5J0
4530E0J5K0K5K0j0nj0n%k0j5%K0K0j5l5l5k5J5K0J5j0k5k0nK0J0%%J0NNnnj5n%j5nnNJ5%J5
4527A5J0NJ5N%N%%N%%%NnN%%nN%%J0%J5J0NJ0Nj0%nj0nj0nnnj0j5j0j5nj0j0NJ0J5N%%j0N
4524B0%J0L0L5L0Nk5l0j5nJ0J5Nj5n%J0nNNNNnJ0J5n%J5K0K5j0j0NNnj0j5j0N%Nj0nn%nn%
4521I5J5J0K5J0%J0K0J5J0%k0k5j5%%j5%%j0N%j0%%%J5NNnj5j5%NJ0NNk5k5j5l0j0j5k5n%
4518a5K0K5%%%n%J5K5M0J0j0l5l0m0l0l0j5J0K0K0nn%%%%nK0K0nNK0NJ0%j5j0nk0j0J0j0j5
4515d0j5J5J5K0J0%k0j0J5L0L0J0NK0NJ0J5J0J5j0%J0j5k5l5l5k5J0N%j0nNL0K5L0nl5k5j0
4512B0J0L5K0J5j0k5k0k0j0K5L5K0NN%nNJ5J0nm0m5n0l0%NK0K5K5K5K0%j0j0%Nj5j0%J0J0
4509F0NJ0nnj0%L5L5J0Nnnj0%K5L5J5L5Nj0j5J0J0j5l5k5j0k5k0j5J0nj5k5k0%J0K0J0nj0
4506E5nJ5L5L0K0J5%j5l0l0l5k0Nj0k0j5nJ0K0J0K0Nj5l0l5j5NL0J5N%nk0l0nJ0J0nj0J5K5
4504@L5J5Nj0k0j0NJ5Nj5j0%j5k5l0nJ5L5K5K5K0J0nj5k5l5k5nK0L5M5L0%k0k0%J5K5L0J5
4501A35%j0%j0k0j5j5k0j5j0%%J5%k0k0j5j0%N%nk0j0n%J5Nj5k0k0k0J0J5%J5J0J0%J0L0K5
4498ENj0l0l0j5J0M0L5K0NJ0Nj0l0j0%j0nnnj0k0nJ0L5L0K5K5K5J5Nj0l5l0j0NJ0N%j5m0l5
4495d5k5NK5L5L0J5%j0j0j0k0nn%J5L5L5Nj0%Nj5j5NK5%j5nK0J0J5K0%j5j5NNNJ0NNj5j5N
4492I0k5m5m5k0NK0J5J5%%Nnk0j5j5k0J0J0%j0j0K0M5K5nj5j0j0n%%nnNnn%k5j5nNK0J5J5
4489b0J5J5K0N%k5j5n%J0J5%%J5NNK0K0Nk0j5J0K0J5j0j5j5j0j5j0k0j0J0%J0%k0k0l0j5n
4486h0j5j5nJ5J0K0K5L0L5J0n%J0K5L0K0%nn%j0l0l5k0j0J5J5K5K0K0L0K0Nj0k0nJ0J0j0l0
4484I0m0k0%nj0%J5%j5j5%L0K5J0J0Nj0k0l5j5J0L0K0nj0j0nJ0J0J0N%K0L0nk0j0j5j5%Nn
4481E0J0J0J5K5J0J5K0K5Nl0m0l5j0j0nJ5K0K5nk5j5nj0j0j0j0j5j0j0NJ0J5N%K0J5%%nNJ5
4478G5J5K0Nk0k0nJ5J0L0%nj5k0nJ0K5%j0j0NL5K5%k5k0NL0J5%k0k0k5l0k5j5NJ5nj5k5l5
4475c0j5k0%J5K5M5L5L0NNj5j0J0J5J5NL5K5J0j5k5k0k0nnnn%nnnJ0J0J0J0%j0nnj5j5%%J5
4472G5K0Nk0m0k5k0NK5M5N0K5K0%j0k5k0k0k0j5J0J5%nJ0Nj5k5%K5K5K5%k0j0j0j0j0%j0J0
4469F5L0K0K5%j5nnl5l0k5m0j5J5j5NJ5K0K5J5NNN%j0k0nk5%%%nnk0j5nNK5J5J0J0j5j0NJ0
4466A0J0nK5J0nN%k5k5k5k5%K5J0J0K5K5K0L0j5j0Nk0k0k5l5j5J5J5L0%j0j0k0nN%J0NnJ0
4464@J0%j0j0k0%K0J5K0J5J0nNNnJ0nJ0%%J0nNNN%NN%Nl0k0k5k5nK5NJ0J0NJ5NK5M5M0K5n
4460B00j5j0j5j0%nnJ0J0J0J0nnNj5j5k0k5j5nj0n%%J0J5%NK5J0J5Nj0%%j0j5%k0k0k0k5k5
4457ENK5J5J0%nJ0j0nj0nj0J5nJ0J0j0nnnJ0J0J0NJ0J5K0Nnk5j0j5j5j0k5nL0L0M5K5J0NN
4455A55J0j0j5j0j0nnk5l5l0nL0L0K0K0Nk0l0k0%K5M5K5J5%j5l0k0k0nn%nJ5L0K5K5J0%nJ5
4452A75%NJ0%nJ5J5nNj0j5NJ0N%K0K0J0l0m5m5k5J0L0L5L0L0L5J0j0%N%NNNk0NO0M1Nk1%M1
4449D16K5K5J5M0O0O5N5P0P6J05J25J66J75J91J80J91K05K31K50L06L51M41N22O01O37O21
4447F145N57M46L36J90L5j40k61l26l00k31j00M0J85L16L91M01L51K51R5j20l51n37o81p52
4445E940p42o97o32n41m51l81l06k35j96j60j51j35j00p1p0o0p0o0m0k0m5k6N%NNk5l0k0k5
4443F66k0%k5nJ5K0J5K0%K0L0n%%nNJ5K0K6J5%J0NN%%%NK5M5K0L5P5O5P6P0N0O5J00J31J35
4440A724J75K06K26K35K66K91L25L31L86M86N77O87P67Q32Q92R43R62R07P97O32M21J86nj56
4439A3093k75l06k36j05Q0K71M26N61O77P12O21M17J40j30m11o67r38j128j193j168j057q63
4437H521o56m97l30j51j5N5J26J95K56L01L00K71K16J25L5k0r0j56k35k81k96l11k80k56k31
4436F596j95j96k10k36k75l06k91k91k80l11l41l36l01k65k31k00j91j65j46j15j05r6o5p0
4434A378p5o0m0l0l6j5k5k0%J0%J0J5%NJ5M6P5M5O5J15J36J25J25J41J70J56J50J80K31K96
4432C188L96M66N26N37N16M81M26L36J76j0j61k60k71k26j55m5R5K51L71M41M51M11L06J50
4430H396o0k91n11o72p42p22o36n42m31l16k35j86j40q0k5J0N5J10J51J75K21K55L06L41L86
4429D817M11M21M26M11L76K96K10J06Nr0j26j35j81j75j70j26q0m0k5nJ0k0n5q6r5j10j45
4427E825j86j80j26p5k5K5J05J76K30K76L01K91K75K41J90J21K5m0j21j90k21k15j96j50r5
4425F261m0%L0K5j0o1j35k20l06l96m61m77m41l96l66l36l10k86k41j85j41j15r5r5p6p5p5
4423I77q0o0m0n6n0l0k0l0k0l0m0m0l0n%k0NJ5%J5Nk0k0l0j6NJ1j1k5m0j0L5L5Nj5j5%nn%
4420C45nnK5J5%J0J1NJ0K0L0J0j5j5nK5M0K5K0K5K5N5R5P6P0J05J30J21J15J45J66J85J81
4418B040J85K06K40K86L46L96M26M11L96L61L51K91K10J36N5m5j41j70j66j55j20q0l6J6L0
4417E469M0L0j0r0j76k26l00l61m11m26m06l71l36l16k76k25j76j60j31j10r0o5p5q6q0o5
4415E71m5m5l5m5m1j5k0j0k0j5j5k0j5j5j5j0k0nk0k5n%%N%nJ0K0j0m0m0j0K5J5k0k5l0l0
4412b0nJ0J5%J5J0%nk0j0j5J0K0K5Nj5j5k0j5j0J0j0NK0L5L5K0j0k0k5j5nnj0%j5l0nk5nJ5
4409h0%NN%NNj5j0j0j0j0J5%%K0K0L5J0n%j5%N%nJ0N%%N%%N%nN%%Nn%%Nj0N%NK0J0J0J0J5
4406F0J5Nj5Nnnj0nnj0k5k0k5k0nJ5NNJ0J5K0N%%%%NNJ0Nj5l0l5j0K5K5K5K5Nj0j0%nk5nk0
4403b5j5j5j0j5NNj0K0K0L0K0L5M5K5nl0k0nj0k5NN%Nnj5j5%NL0K5Nnnk0%NnN%%%%%nk5m5
4399c5m0k0J0J5%nj0J0L0N0N0L5J0m0m0m5j5n%%L0K0K0j0j0J0J0J0J0NJ5J0NJ0J5J0J0j0j0
4397A05j0nj0j0nnj5nNj5l5j5J0%%j0j5Nnn%j0n%j5J0J0K5K5K0K0L0J0j5j0j0j5j5j5%%j0
4394a0nK0K0nnnj0nnj0nn%K0J5%j5j5nNL0L5J5j0j0j5%nk5m5l5%J5L0J0J5%j5k0%K0K0K0K0
4391B5nj0j5%%j5j5N%NNNj0j0nj0%L5K5Nl5k0N%j0%n%%K5K5%k0%NK5J5%n%j5j5nNJ5%NJ0N
4388B5NJ5nk0k0l5j0NK5J0J5nk0j0j5j5%J0K5K5j0l0j5NNNJ0j0j0j5%J5J5K0K0%NJ0n%j5k5
4385b0NN%NNnk0j0j0%J0K0j0k0l5NK5K5K5J0J5NnnN%%n%j5k5k5j5j5j5k0j5nJ0L0L0J0J5J5
4382b0K0%%j0NNj0%%j5j5k5nJ0NJ0J0Nj5k5l5%n%nNN%NK5M0J5nnJ0%%J5M0M5Nl0l5k5j5nN
4379b0K5L5L5L0J0%%k0l0m0k0k0k5j5%J5NNnk5k0%%n%%Nj0%%NJ0J0NJ5Nl5m0m0j0j0J0J5J5
4376a35K0L5L5Nk0k5j5NNJ0NN%j5j5%J0K5J0K0Nk0l5j5J0K5J0%j5k0NK0K5%J5K0J0J5%k0n
4373eJ5J5Nk0j5nnj5k0j5k0nnj0nk0%%j5k0J0L0L0L0K5L0J0Nk0l5l0j5%nnNJ5J0%nJ0J0%j5
4370g5k5nNNnnJ0Nnk0%L0L0Nk0l5j5NL0K5J0N%N%N%j5l0l0k0NNJ5L5M0L5K0NNj0j5k0k0j5
4367d5k0j0J5L5L0K5%%nj5k5NNj0nNJ0nj5l0j5NJ5K0L0J5j0nl0%nk5j5nnk5nJ0L0K5L0J0J5
4364E%NNk0k5l0%n%J0L0L0K0J5J0j5j5j0J5J5J5nk5m0j5J0L0J5%K5K5K0%l0l0k5j5J0J0Nj0
4361A0nJ0K0J0j0l0l0j0NNJ0J0nK0%NM0L5L5J5J0nj5l5m5o0m5nK0J0j0n%K0%j5j0j0nL0J0
4358b5J5%%J0J0J5J0J0J0NNK0%J0J0k0l5m0k0J0L0K0J5%j5j0K0K0%nj5j0J0NL5L0J0Nj5j0
4355A20j0j5j0j5j0j5j5j0l0l5j0N%K0%NL0J5J5J5J5J0K0NK5J0j0l5l0nnk0k0j0k5nk0l0N
4353g5L0L5K5K0J0j0k0l5j0J5J5J5J0%%J5K0K0NJ0J0j5m5n0j5K0K5J0%J5NN%NnN%%NnJ0J5
4350I0K0Nl0k0l0m5l5J0M5K5K0J5J5%k5j5%J0Nk5j5n%%j0NJ0j5nJ0%J0%J0J0%NN%j0nnnnN
4347B5j5k5k0k0k0%J0N%J5J5J5j0k0NJ5K5J5Nj0k5nNN%j0J5N%J0%nJ5J0%K0%k0k0k5k0NJ0
4344b0J0NNJ0J0N%k0j0nj0j0nj0j5NNj0NJ0%j5nNK5K0J0J0NJ0nk0k5%J5J5K0J0%nj0J0j0%
4341A5%j0j0k0k5j0J5J0NK0K0NJ5K0J5NJ5J0J5J0j0k0%NNnnj0j0n%j5j0n%K0NNJ0J0%J5nk0
4338G5j0%k0nnk0nj0nnj5nnj0j5j0j0j5J5M5N0J5j5l5l5j0NL0K5J5nk0j5J5K5J5k0l5k5%J5
4335d0J5%nn%%Nj0J0%Nj0J0%N%NNK0%j0k5k5nJ0J5J0J0K0J0j0%N%%N%j5j5j0j5j0J0K5K5J0
4332B5nj0j0j0J0Nnk0k0%K0j0j0nj0NNNNL0J5j0nn%n%n%n%nNL0L0J5j0k0l5m0l5k0nM0O5P5
4329F5L0nk5j5j0k0k0j5k0j5%j0nK0K0K0K5n%J0j0nj0%NJ0k0l0l0j5NK5J5J5J0nk5j0NJ5N
4326b5nj0K0K0J5nNNJ5%k5k0l0j0nJ5Nj0%%%%nJ0%J5%J5L5M0M0K5%l0j5j5J5J5J0J5nk0j0
4323I0j0l0j5nj0nnk0m0j5nNk0n5k5K0L5K0nk0k0nJ0L5L0L0J0NJ0NNj0j0nk0j0K0K0J5J5%
4320A5K0J0J5J0%nj5l5m0k0n%Nj0%%j5j5%J5K0%k5j0J0NNj5j0J0K0K5L0K0Nj0nnk0j5l5k5
4318i5k0J0M5K5%k0k5k5j0J0K0J0j5j0j5J0J5N%nK5K0M5J5%%j0j0J0Nj5j5nNL0K5n%j0nj5
4315@l0k0j5k5k0%J0NNJ5J0J0j0k0NJ5K0%NNNNNJ0Nj5j5j0j5j5nj0j5k0nJ5J5Nnj0NL5L5N
4312c0J0J0J0nk5l0k0j0J0J0J0NJ0nk5k0j0J0J0J0J5J0NJ5J0nk5j5j0nJ0K5L0K5%l0m0nNJ0
4309e0j0NK5J0l5m5l0k0nnNj0NK5L0K5K0K0Nj5j0NJ0J5Nj0nK0K0j0k0j5j5NK5K5NNNNNj0m0
4306c0l5nnnJ0j0%%%%J5K5L0J5nnj0nnnnnnnNj5k0l0nNJ0J0NJ5L5K5J0%k5k5nJ0nj0k0%K0
4303f0J5K0K5%j0nn%nj5NK0J0J0K5K0L5J0j0nk5k0j0NJ0NNJ0j0l0l0nL0J0J0K0J5Nj0l0j0
4300B5k0k0j5J0J0j5j5j5J5J0J5K0J5J5J0%k0l0nnj5%%j5j5%NN%Nj0l0l0j0J0J0L0M5M0%k0
4297a0l0nnj0%J5J5K5J0K0nj5k0j5Nj0nJ5J0J0J5k0k0j5j5nNNnk5l0%M0K5J0j0%NK0J5Nj5
4294b0l0j5K0L5K5J0%k0k5nJ5J5K0K5J0m0n5l0%K0L0Nnnj0nnk0%Nj5j0nJ5K0%NN%J5K5K0K0
4292D0J5%k0k0j5nJ0L0NnnNN%nNnNNnnj0j0nj0j0j0j0%%%%nnnnJ5J0k0m5j0Nj0%j5NK5K5J0
4288e5%J0J0J0%k0k0j0n%j0J5L5K0K5%j0%nj0j5j0j0j5nj0j5J0NJ5%J0%K0%%J0L5L0%k5j0
4285@j0k0k0j5k0k0j5k0k0K0M0K5K0nl0l0j0K0K0J0K5NK5L5Nn%J0j0%%j0NJ0NJ0Nj5k5j5k0
4283d0k0%J5J5N%nJ0J0NJ5Nj5k5k0j5NL0J5J5J5%j0l5l5k5k0J0J5K5K5K5N%NNj0J0N%nk0j5
4280b5nj5j0j5%nJ5K0nj5%K5J5j0m0m5j0NL0L5%%j0nnj5nnj0K0L0L5K0%%n%nnl0k0j5j5j0
4277a10j5k0j0J0J0n%j5NJ5L0L0J5%nj5NJ0NK0%J5J0J5J0%%N%%%N%j0NnnNj0n%k5k0l0j0J5
4273g5K5K5K0J0j0k0k5NJ5K5K0L5J5N%nl0j5NJ0NNj5J0%%NJ0nk0l5l5j5%nK0J5%%J0J5NJ0
4271A5%k5j5nJ5J5J5J5nk0j0j0k0%k5%NJ0NJ0K0%J0J0%%%%%n%%j5j5k5j0NK0K0N%%nNj0NJ0
4267ej5j5k5l5j5J0L5K5J0j0k0l5nNNNJ0J0Nj0j5%%%%%nJ0K0J5n%J5nk0%j0j0nj5nJ0J0J0
4264g5J5%J0J5%%k5k5j0%K5K5nj5nNK5NNnj0%%%%j5%NNj5J5K0K0j0l0k0j0K0K5K5K5Nj0j0
4261@NK0K0L0J0k0k5m0j5j0j0J0k0%nnn%nk0J0NNJ5%j5j5l0j0K0L5L5J5j5k0j0k0k5j0K0L5
4259f0K5J0%j5nK5NJ0j0k5k0j0nK0J5NnnnnNJ5NJ0J0nNNNNnJ0nnn%nn%nj5J0%j0n%nn%nn%
4255f0%nj5%NJ0k5k0k0J0L5M0K5%j5j5nJ0M5N5M5L0%j5j0nj0j0j5m0k5l0j0J0J0j5J5NnK0
4252@K0nJ0J0nk0j0j0k0nj0j5NJ5J0J0J0J0J0J0Nj0nN%nj0Nnk0%j5j0j0nn%NJ0%NN%J0K0J0
4249@J0K0K0J0k5m5m5k5k0n%%K5L5M5M5K0J0j0j0j5j0NN%NJ0%nJ0nk5k0j0NJ5NJ5L0J5nl0
4246E0j5%J5J5K0NJ0K0J5J0L0%j0j0j0j5j5j0j5j0%%nNNj0N%k0j0j0k5k5nk0j5nN%nNnj0N
4243f0L0Nk0l0%Nj0J0%J0L0j0j5j0k0k0K5K0K5K5nnnnJ5M0K5J5Nnn%nj0nnj5%%j5%J5NNJ0
4240D0NNNk0n0m0k0NJ5J5J0J0n%NJ0%j5k5l0j5J5K5L0J5L5K0k0j5k0k0%K0K0%NNnJ0J5nj0
4237B5J5J0j0%%%%Nnk0k0k0k0nK0J5N%N%Nk0l5j5l0j0K0nJ0J5J5K5J5NJ0%J5J5nK0%nNn%j0
4234C5k5k0j0j0N%nk5l0n0j0nn%%J0M5L5J0Nj0j5N%J0NNJ5J5%K0J0j5n%%Nk0K0K5K5L0K0j5
4231H0l0k5k5nJ0N%nnn%NL5L0Nnj0m0m0n5k0NJ5K0L5L0L0nl0nk0l0nl5j5NNJ5%j0NJ0j0%%
4228i0j0NK5%%J5M0J0nnK5J0l0l0k0J0j0%nnNj5%%j5NJ0NK0nJ0J5J0J0NNNNJ5L0J0K0K0%J5
4225A15J0nj5k0nnJ0J0nj0j0%j5k0%k0j0N%J0nnN%%%%%nj0j0j5j0j0j5nj0%%%%%%%%%%j5J0
4222h0L0J5j5k5k5k5k5k5j5NnnJ0NnK0NJ0J5%K0J5J0K0K5%K5J5k0k0j5k0j5k0k5j5J0J0%K0
4219a15K0L5N0J5N%nJ0j0k5%k0j0J5NnNnJ5M0L5J0j0k5l5k0k0l0k5j0j0k5NJ0%J5%NNN%J0
4216i0J0n%nn%NL0L5%l5m0m5l5NK0J0J5J0J0J0J5J0J0NJ5%J5NJ0NJ0J5%j5Nj0nNJ0NJ0%j5
4213EnnJ5L0K5J5K5%l0m0l0k0j0J5nj5n%NL0K5J5j0k0k0j0k5l5k0J0J5nm0m0j5K5L0L5J0j0
4210h5N%nj5j0j0j0J5N%K0J5K0J0J0nnJ0%%%%nk0%j0j5n%j5k0j0J0J5Nj0n%J0J0J5%Nj5j5
4207a10NNNk0k0nL0M0L5%%N%N%%J0NJ0NJ0Nnk5k5k0NJ0L0K5J5%j5j0j0NL0K0J0j5j0j0nj0
4204A0nj5%k0n%n%%nnn%L0K5J5j0J0L0J5J0%j5j0nj0j0nj0%J0K5L5J0k5j5Nj5k5l0j0J5J5
4201@J5J5J5J5K0N%nk0m0m0m0n0l5k0%K5K0%%%NJ0K5K0N%j0j0nj0j0j0nnJ0NN%J0N%K0J5K0
4198c0K0J5J5J5J5Nk0l5l5NNN%nnnnnn%nk0j0NJ0%j0nn%n%%%%%nj5k0j5k0NJ0nJ5L0L5J5n
4195g0j5l0l0j0k0j0k5j0K0J5J5K0J0nNNj0NL5N0O0L5J0j0nnJ0j5l5k0k5k5k5NJ5K0%NNNj0
4192f0%nj0NJ0K0%nj5j5nnnNj0N%j0NK0J5K5L0L0%k0j5j0J0J5J0Nnj5k0k0j5k5j0%J5J0NJ0
4189e0K5L0J0nj0j0nj5J5n%%%%%%%%n%n%nn%j0k0k5j5%Nj5k5nJ5K5K0K0K0nn%%n%nnj0k5k5
4186a35j0%K0J0NK5NNJ5%%nN%K0K0NJ5J0J0J5K5K0Nj5j0j5j5j5k5k0j5J5J0J0nnN%J0K5K0
4183D0J5J0j5l0l0k5j0%%J0nk0j5k0j5NJ5NJ5J0J5J5J5Nnn%K0%k5k0j0J0nj5%N%%%%n%N%%
4180f0%%N%%%j0%j0l0k0NJ5J5K5K0J5j5l0k5k5j0nnnj0k0j5J0L5M0K5j0k5nNNN%j5j0j0j0
4177a55j0l0k0j0NJ0J0NNNK0J5%NK0K5Nn%J0N%j0k5l0l0j0%J5K0N%nJ0K5J5Nj0k0k5j5nj0
4174a85%NK0K0N%%J0J5K5K5J0j0k5j5J5K0J0K5j5j5j0j0j0k5j5j5j0NNj0j5k0k5j5%J5J0J0
4171a95J0J5K0J5J5J5J0K0L5K5J5Nk5m0k5j0K0K5K0Nk0l0l0k5n%%%J0J5J0J5J0%J0Nj5l0m0
4169a45nK0L5J0j5nJ0J0j0l0k5k0j0NK0M0L0Nj0%nj5j5%J5J0%j5k0k0j0J0N%j5%J5J0nnNn
4166a50j0nnj5Nnn%NK0M5K5K0NJ0K0J5nn%J0nk5j5NJ0J5k0k0m0l0J0J5J0J0j5k0k0j5j0J5
4163a70N%nj5j5nNJ0N%J0%nk0k0j0J0J5J5K5L0K0nj0nnnj0j5%K5L5J5%j0j0j0j0%%j5j5k0
4160a85k0nJ0K0J5%%NJ5J0J0K0K0J5k0k0NK0K0Nj5l0l0nJ5K5J5N%j0j5%nj5NK5K0NnnNJ5K5
4157c5J5%nj0N%%Nnj0j5nnj0nj5j5j5j5k0J5J0K5N%%%%%%%%k5k5l0j5J0L0K5K0J0j0N%NJ5
4154i0K5M5N0L0j0m0m0k5l0l5k0nJ0K5Nnj0J0J0j5%N%%%%%%j0J0%nN%nJ0J5nj0j5K0K0n%%
4151h5%%%%NJ5J0K0J5k5l5nNL0L0K0j0j0m0j5k5nJ0%NN%N%N%nNK0J0j0j0j5l0l0j5J0M0L0
4148g5J5k0k0nK0J0K0J5K0Nj5j0Nnn%j0k0k0l5j5J5L0K0K0L0K5K0k0k5k5nN%nJ0%nJ0%Nj5
4145e5l5k5k5nj0l0l5j5NK5K0NNJ0Nn%%nJ0j0j0J0NJ0J0J0NJ0J0J0NNJ5%k0k0k0k0nJ0K0L5
4142i5L0K0J5j5j0nj0j0l0%j5j5J5K5K5J0Nk0j5%%J0N%K0K0%j0k0k0nJ5j0k0j0j5k0k0j5k0
4139b10j5k0K5L5J0j0NNJ5%J5%nj0Nj5l5k5NK0N%J0nk0k0k0k0NK0L0M5O0M0J0%j0nj0nJ0K5
4137f0J5J5%j5nnnnnnk0k0k0k0J5M5L0K0Nk0%nj5%j0j0j5k0j5j5j5j0j5j5k0%J0L0K5L0Nl5
4134a75l5j0J0K5J5J5L0J0j0j5k5nNK0J0J5NNJ0NNJ0%J0j0j5Nk0j5%k0nNnJ5nnJ0N%nJ0J0
4131a15%nJ0J0nk0%j5j0J0K5K5J0j5j5j5j0NK0K0J0Nn%%n%j0NK5J5j0l5j5j0%K0K5%l0m0n
4128a50nj0nK0J0J0J5K0J0NK0%k5j0nj0j5j0n%J5J0Nj5k5k5j0%%nJ0L0K5M5K0j0j5j0k0j0
4125a25j5k0nJ0K0J0K0K0J0J0J5n%%nnN%nnN%nNj0J5j0k5j0k0j5J0J5J5J0NJ0J5%%J5NJ0%
4122c0j5nnn%nn%J0NNJ0%J0NN%%NnNJ0j0nk0k0%J5Nk0l5l0J0J5K0n%%%j0j0%j5nnk0%J5n%
4119a40J0K5J0k0l5l5nnJ0n%K0K5J5j5n%J0nj5J5J5NK0%Nj0n%nnl0l0k0nK5L5L5J0nnNK0J0
4116h0J0j0k5j5j5j0%J0L0L5J5j5k0j5n%j5j0j0k5%K5J0J5K0Nn%N%%%%nnnn%nn%%K0NJ0J0
4113h0J0J0N%j0j5%J0K0L0J0k0l0l5k0k0l5l0k0NJ5J0J0J0J5J0J0J5J0J0J5J0J0J5Nnn%j0
4110f5Nj5nnk0k0j0k5j5j5j5k0NK5%J5J5NJ5J0Nj0j0%%nj5NNNNNJ0L0J5K0K0J5L0J0nj0j0
4107b0j0%nnnNj0j0NNnnNN%j0J0J5K0J5K0nk0nj5j0nk0%J5K0J0L0j5m0k0k0k0%k5%NN%J0N
4104a00%N%Nj5k0l5k5j5j5%J5K5L0J0J0j5j5J0J0J0J5J5j0k5k0nJ5M0M0J0N%%%j5l0k5j5n
4101a35J5NNNNNNNNJ0nJ0j0%%j5n%NJ5J5Nk0k5k5nK0K5J0J5K0j0k0l0k5k5%J0J0J5%j0nnJ5
4098a20%N%%N%N%nl5k0j0%%J0NJ0J0%J5J5%nj0nj0J5L0K0J5%NJ0nnj0k0nnj0nnj0%J5J5%k5
4095a20k5k5NK0J5Nj0nk0%J0K5K0J5K0K0K0K0nj5j0nnJ5J0%j0n%j5j0nJ0K5J5%n%J0J0K0%
4092A5%nk5l5l5l0k0nJ5K5L5J0nNK5K0%nJ5K5J5j0j5n%nn%J0%nj0k0j0NJ0J5nj0nnNNnnNn
4089c0NJ5M0L0K0%j5nnj5l0k0k0l0l0l5l0NK5J5J5J0J0j0k0j0J0nnj0j0j5nJ5K0K0K0J5NK0
4086d0J0nk5j5nj0NnnNj0j5J0J5%k5j0J0M0K0K0Nl0j0nnj5l0m0l0j5J0K5L0J5%n%J0nJ0K0
4083a00J5nj5%NN%%%n%Nnj5l5l5j5%NK5M0M5K5J0l0j5%J5K5J5k0j5j0k0j5NK0K0J0n%nNj0
4080h0%J0j5k5l5m0j5J0K5L5J0Nj0j0%k0l0k5k0%J0nJ0J5%j0k0l0j0NJ5nk0j5%J0L0J0K5J0
4078b05j0N%j0j0k5nL5K5K5L5K0NK0J0k0l5n5m5k0NJ5L0J5J0J0K0M0M5J0k0j0nnj0j5j0k0
4075a55nJ5J0nk0%J0%NJ5NNK0%J5J0NN%k5k5j5nnj0k0%J5K0nN%%%j0j5%J0N%J0K0J5nk0k0
4072a45k0j5k5j5%L0M0K0J0k0j0j5j0Nj5j5nnk0%%%%J0J5J5J0j0k0j5j5J0J5J0J5J0J5J0J5
4069a40j0k0k0j0J0N%J0%j0j0n%J5nN%j5l0NL0K5j0k0j5k0k0j5j5j5Nj5%L5J5J5J5%J0J0%
4066b10j5j0%J0J0J5Nj5k0k5j0J5K0L0Nnj0k0%J0K5J0J5K5J0j5m0k0J0J0K0%%NnnJ0%%Nnn
4064a70J0J0J0J0J0j0j0NL0M5K0k5l0k5NK0J5J0n%NnJ0N%%nnnn%nn%N%%%%%%J0Nj0l5o0n5
4060b30k5%K5K0K5K0J0J0K0Nnnj0n%j5nnnn%nJ5L5K0K5J5J5j0m5l0nK0%nnj0nJ0J0J0J0K0
4057i5J5K0J5k5l5l5k5n%n%J5J0J5J5J0J5J0J5j5k0j5j5k0j0j0j0NK5K0J0j0j0j5j0j0nk0
4055b05%NJ0NJ0nk5k0j5%NN%NNnJ5J0K5K0K0nj0j0j0J0j0j5J0Nj0%%j5j0j0j5J5J5J5J5NJ0
4052a55NN%j5j5%NJ5J0Nj0k5l5%K5K0L0K5J0j0%%nK0K0%k0k0j5k5l5l0n0k5J5J0J0K5K0M0
4049a75M5K0nk0%k0l5k5k0NL0Nl5n5l5J0K0L0J0j0%%NNnJ5nJ0%NJ0J0NK0J5%J0J5Nj0j5J5
4046a50nnn%k0l0m0j5K0K0K0K5nj0%nNL5L5J0NNnNJ5j0%N%j5j0nj0nj0n%N%%K0J5K0J5J5J0
4043f0NJ0%l0m5m0l5%K0L0Nn%%%j5k5%J0nNNJ5L0L0J5Nk0k0n0m0k5J5J0J5J0J0J5K0K0K0K0
4040g5%NN%j0k5j0k0n5j0k0%K5L5%l0l5k0j0NJ0K5J5J0J0nNJ0j0NJ0nNK5J5J0J5%NJ0k0k5
4037a25j0k5l5j0J0L0K5K5Nj0j5n%k0nNK0L5L5L5j0m0k5nnl0l5j0l0k5%N%NJ0j5J0nj0J0n
4035b45%nnj5%nj0nnNK0J0J0K0NNJ5K5%J5J5nk5k0nJ5%NJ0Nj5k5k5j0NK5K0K0%j5k0nN%%%
4032b10n%n%nNnk0j5J0J0J5J5J0nN%J5J5K5L0J5j0l0l0k5l0k0nK0K0J0Nnnj5j0k5n%%J5L5
4029b10K0K0NJ0NK0Nnk5NK0K5J5j0k0j5j5J5Nnl5l0j5J0J0J0k0k5j5%nJ0L0K5J5NNNj5j0j5
4026a95%j0j0nJ0J5j0j5%j5j0j0j0k0%J0K0L5Nj0j0j0j0NK5K0NJ0J5J0J5%%J0j0j5l0k5k5
4023b45k0%J0J5%%%NJ0J5J0J5NJ5K0NNnnNK0Nnj0nJ0J5J5K0%NNNk0k0%%k5j5%%%j0NL0J0%
4020a05k0m0j0NJ0k5j5nj0NNNNNNNNj0j5j0K0K0nj5k0%nn%J0nk0%K0J5%nnK5J5n%j0J5L5J5
4017a20nJ0NNj0j0NL0K5K0K5K0%J5J0k0k0k0k0j5k0k0k0nnnn%%%N%%%%J5L0L0J0nnj0nj0k5
4014a20k5j0j0k0j5j5j0J0n%J0J5K0Nj5%k0nK0J0K0J5J0nJ5%nJ0NNnJ5NNNNJ5%k0k0%J5K5
4011f5Nk5k5k5nnk0m0m0n5l0J0M5L5K0J5J5K0N%%n%n%n%J0J5J5J5j0k5j0j5%L5K5Nnj5j5j0
4008a65j5k0k0j5k0j5j5j5j0j5K0M5O5O0K0NNj0%nk0k5j0k5nJ0j0N%%%%j0nk0%M0L5M5L5%
4005h0k5j0j0j0j5j0j5j5k0l0j0NJ0NJ0%j0j5NNJ0J0NK0J5J5K0nk0j0j0%nk0J0M0K5Nk0k5
4002a75nNK0%j5nj0%%nNJ0L5K5K5Nk0j0nnj0j5%%%nJ0k0j5nj5%K5K0%%k5j5j0%n%%%K0J5N
3999a70J5J0J0J5nl0k5nK0K0K5K0Nj5j5%K0K0K0J5%j0j0j0k0l5l0k0%%NnNNJ0N%J0NNnnnn
3996a60j5J0k0NK5L0K5L0J5NK0Nj5l0l5j5%%N%J5K0NJ5K0NK5Nj5k5nk5l0j0k0k5Nj5k0NJ5
3993a70j0J0Nj5j5k5j0%K0%J5K0J0L0J5j5j0%K5M5K5nj0l5l0k0l5k0nj5j5K0J5K0N%j5nj0
3991b10J0L0J0k5l5l0nK5L0K0L0L0J5nJ0NJ0NNN%%%%%n%%%%Nj0N%j0J0j5j0j0j0nj0nnl0%
3988a75NK0L0J5j0l5j5J0nnk0NNk0J5J5J5J5J5J5K0J0j5j0j5j0j5j5j0j5NNnJ5%NJ5nnJ0j5
3985a55NJ5j5%%j0N%j0k0l5n0j5K5L5L0K5J0n%NJ5L0L0J5%j0j5%J5%nl0p0m0k5N%NnJ5NNJ0
3982b10Nj5j0k0nNK5J5J5nj0k0N%k0nnj5J5n%J0nj5J5K0J5K0K0j0j0%k0j5k0k5j0K0M0L5J5
3979a80%j0nj0J0J0j0J5K0nJ0J0nn%j0j0j0k0j0K5NnK5L0J0k5l0j5j0k0j0NK0K5%j0j5k0n
3976b35NK0K5%nN%%%nNj0%K0J5NJ5L5K5K0nn%j0j5Nj5%NJ0NJ0nk0k0nNK5K5Nj5j5nk0k0nj0
3973a55j5k0l0J0K5L5L5K5nj0j5k5nj0k5k0nnJ0NNJ0%%Nj0m0l0k0l0k0k5l0j1J1j6NNj0%%
3970d01j5NNj0nNn%NNNNNNOJ0NNNNJ0%NNN%N%N%nJ0J0n%J0L5L5L0L0K5K5L5J0j5l5k0k5k0
3967a90j0k0k0j5%NL5M0L0J0k0k0NNK5K5J5Nk0l0n%J5K0M0K5K5J5j0J0nj5j5j5j0n%n%%k0
3964a00j5%NNnJ5NNJ0NJ0Nnk5m0k5k0NM0M5L0nl5m0k0nK0J5J0K5L5K5K0nk0k5NNnk0k0j0j5
3961a15j0k5n%J5K0%nnnnJ0J5NJ0J0j5l0k5j0J5J0%nJ0%%J0J0j5k5k5nNJ0%nn%J0j0%Nnj5
3958b00j5j0nj5k0nNNNNK0K0Nk0j5k0j5j5%K0J0J0J0J0J5Nk0j5l0j0%%%Nj5j5nj5k0k0l1j5
3955d16J0J0J6Nj6j5NK6J5J0J0J5J5J5K5J0J5K0L0Nj0l0k5j5nK0J0NNJ5NJ0j0l5k0j5nNn%
3953b90K0J0J0J5NnnNJ5L5L5K0N%N%%NJ5nl0l0j0NK0NNK0%NJ0%j5j0nj5%K0K5%n%%nj5k5n
3949a60K0L0J0k0l0k5NK0J5J0nJ0%j5j5%K5K5K0K5K0J5%k0k0j0nj0j0K0%k0k0j0NNj0k5NN
3947a40K5J5J5j0j5l0m5m5l0nJ5J0NJ5J5K0J0%Nj5J0K5K5nl5k0NNk0%nJ0k0l0l0k0J0J0J0
3944b60K5Nnj5j5n%K0K5M5N5M0Nn%%%n%nj0NK0L0L5K0n%n%K0J0nk0j5j0k0%%%J0nl0k0j0J0
3941i0nj5k0NL5M0M0M0Nl5k0nn%k0l0k0j5k0j0%J5J5Nnk0j5nK0J5j0j0j5k0k0j0J0J0j5j5
3938b15nK0K0n%K0K0nk5k0nNnk0j5j0n%K0L5K5K5%nnnj5%J5nj0k5k0nj5k0%%%%%K0NNL0j0
3935b10k5m5k0K0K5K5J5%j0k5nNnnNj0n%nnj0nnn%nnJ0%Nj0j5%K5K0J0j0j0j0nk0NL0N0L5
3932b05%k0nJ5J5j0l0l0j0J0J0J0J0%%n%Nj0%NNNNNNNN%K5J5nnNJ0J5Nk5m5m5k5j0nj0%J0
3929c00K0K0J5J5nNNJ5J5K0Nnj5j5j0j0nj5NNJ0NJ0NJ0J0%j0%J0K5K0K0L5J5j0nk5m0k5K0
3926a55M5M0J0nnJ0J0K0K5J0%Nj0NK5J0%k0k5k5%J0J5K0K5J0%j5j5%nk0nj0J5L0K0K0j0nn
3923D5nNJ5J0%j5k0k0k0nnk0NNnk0k5k0%j0j5%k0j5nN%NNj5k5l5j0%J0J0NnK0K5j0l0l5j0
3920b50%NJ5J5J0NK0K5Nk0NK0J5K0j0j0l0j0J0n%K0L0K5K0K0nj5j5n%j0N%J5K0%n%nnnnj0
3917i5j0nk5m5m0l0%L0L0K0J5J5K0%k5k5%J0J5K0J0j5j5j0k5k0j0%K0K0K5Nj0j5j5j0j0j0
3915b10%j5%NJ0NJ0NJ5j0k0NK0K5%n%n%%J5J0NJ5J5nk5k0j0nj5j0j0j0j0K0K0J0J5K0k0l5
3912a95j0%%%Nj5j5k0j0NNJ0K5L0J0%j5j5nJ5K5K5K5J0nJ0J0Nj5nn%j5%K5K5K0K0Nnj0j0J5
3909d5J0n%n%nj0k0j5j5j0%%nJ0K5L0K5J0J5%k0k5nnnnnJ0NNj0k0j5j0J5J5J5%k5l5k0NNj0
3906a50j0n%k5k5j5NNJ0j0j5%K0J0j0%N%NnJ0L5M0M5K5Nj5j5%nn%%NK0NJ0N%nNK0K0nk5k5
3903f0k5k5l0j5k0NK0J5J5n%nj5k5k0k5k0nJ0%%%NJ0L0K0J0%j5j5%%J5J5j5k0%J5J5Nj5j5
3900a85NJ5L0L0J5J0n%%j0k5l0l5j5nJ0J0nnnnN%nJ0%N%%J0J5K5J0%%%%j0l0k0j0%J0J5%%
3897a75NNnk0k5j0N%j5nnnn%nnJ5J0%j5%K0J5NK0K0K0J5nk0k0j5j0j0j5j0Nj0NM0N0L5Nj5
3894a30j0k5nK5K5n%%K5J0J0J0NNNJ0N%J0J0j0l0k5nk0k0n%J5NJ0NNNNJ0%k5k5j5%j0j0%%
3891a60%%%%%%K0L5L0J5J0j0j5NK0Nk5l5j5J0nnj0J0J5L5%l5k5nK0J5J5K0Nk5j5nj0n%j5N
3888a30J5NJ0J0J0J5N%%nnJ0K0K0J0j0k0l0%K5J5j5l0j5J5L0K0j0l0l0j5J5L0K5J5K0nk0k0
3885e0nK0J5Nl0k0N%j0j0nj5l5k0J5L0K0K0K5J5nl0l0j0NNNNJ5j0k5k5k5k5j5J5Nj0m0k5n
3882b55Nj5J0J5n%J5K0L5M5K0%j5l0m0j5k0j0k5k0nJ5J5%%%%K0J5J0J5K0NJ5J5Nj0j0NJ0J0
3879a35J5Nj0l0l5%NL0%j5j0j5j5j5%nj0J0J0K5K0J0J0Nj5k5nJ0%%j0J0%%NL0K5K0j0j0k5
3877a50m0m5j0K0K0K0%k0k0l0j5l5nJ0L0L5J5nj0J5K5L0NNj5nJ5N%K0K0Nk0l5k0nNJ0J0J5
3874a50J5K0L5L5J5%l0k5j0%j5nnj5%nj0NNNJ0nJ5%NJ0%NNNNJ0Nj0NnnNj0nNj0j0j0j0J0K5
3871i0K0J0Nj5l5l0k0NK5K0nk0j0j0J0Nj0l0k0%J0J0J0j5n%%%Nnk0j0J0J5Nj0%%%%j0NK5J0
3868a65j0j0%nk5m0m5l0j0j0j5j5NK0N%NNnJ0J0n%k0j0j0k1%j0j5j0j0NK5K6Nj0j1K1L5K5
3865c15K0Nj5%nnj0k0nJ5K0J0K0%%N%J0j0nJ0%j0%j0j5k0nJ5L5J0J0j0j0j0%j5j0NK0K5J0
3862b60NK0%j0j5k5%L0L0J0nj0k0j5j0k5j0k5j0K0J5Nj0%J5J0J0%%%%%%%NNL0K5J0K0J5J0
3859a60K5K5NK0J5nk0j5j0%J5J5%k0k0l0j0j5NnnNj5n%k0k0j5k0NJ5K0%N%nNK0J5%j5l0%K0
3856b25L5J0nnJ0N%J5%nJ5NNnnNj5n%nnJ0nNN%%%NJ5J5%k5l5nK0K5%nn%%%%Nk0j5j0j5%K5
3853a85%K0Nj5J0nj5J0J0k0nj5k5j0J5J0J5J5%K0nJ5J5%K0%k0k0nk5k0j5k0j5nJ0N%J0nJ5
3850b30nj5j0j5j5k0j0%k5%J5NNNNNNK5L0K5K5Nj5%%nJ0%%J0nj0J0L5J0%%nL0O0N0M5L0%k5
3847C5j5%j5j0j5j5nk0nj5k5%J0%%K0NNJ0%nnj0j0j5%j5nnk0j0j0%k0j5%J0NK0nj5j5k0k0
3844b40nn%n%nn%J5J5J5J5J0K0J0J5%nNj0%%k5J5K0Nnj5j0K0J0nm0m5l5%J5J5K0J0j0j5Nk5
3841b55k5j5K5O5N0L0%j0k0k0k0k0nj0j0%L0N0N5K5j5j5j5j5%K5J0J0%k0l5l5k5j5nK0J0%
3838b00J5%Nnk5l5k0j5j5j5j5j5k5j0%nK0L0K0%%K0Nj0%N%%j0J0J0J5NK0J0J0K0Nj5j5j5j5
3835b55j0k0j5j0J0K5L0NNNL0K5J5%%J0J0NJ0Nj0j5nk0%j5j5nJ5nnJ0%k5j0j0k5k0k5j5nK0
3833c05L5M0L0J5J5K5j0nj0n%%k0l0j0j0j5j0NnnJ0j0N%%K0L0L5J5K5L5K5K5Nj5%nnn%j0l0
3830a25l0m0k0J0K0J5J5j0j0j0nj5n%k0j5%%j5k5k0nJ0K0K0j0j0k5j5k5j5%%%%J0nNNnK0L0
3827c00M0K0K0NL0K0j0k5j0j5%Nj5j5j0NK5K5K5%%J0NJ5Nj5k5k5j5NK5J0J5NK5J0J5%%n%n
3824a25Nn%J0J5J0J5j0k5k5j0j0j0j0j0J0J0K5K5K0%j5j5j0j0k0k0n%k0j5j5%%j5m0k0%K5
3821b90K0K5J0J0N%j0j0%K0J0J0K0K5L0K0%j0Nj0k0%j5j0j0j0%j5l5n0l0k0j0NJ5K5K5NJ0
3819b60K0K0J5J0K0%%nJ0K0K0%j5j0NJ5L5J5J5%%n%j5k0k0k5j5k5l0k5j0J0J5J5L0M5L0k0
3816a35m5l0%%N%J5K5K0K0J0NNJ0J5J5NJ5J0nl0k0j0j0nj5j0j0j0nnK5L5L5J5%j5k0j0j0j0
3813a25j0%J5K0K0L0K0nnnnj5k0l0l0j0J0nk5m5l5j0NJ5L0Nj5m0k5J5M0L0K0%%n%j0j0j0j0
3810b30NJ0nJ5NnNN%%%NJ0%%j0j0j0NK0NnJ0K0K5nNK0%j0%%j5k0j5j5%K0J0Nnl0k5j0l0l5
3807b85l5l0n%nn%j5j6%K1K0L0J5%%%nj5j5k5j0K0J5J0K5J0j0%J0N%J5nj5j0Nk0l0j5k6k5
3804d21J0L6L0J5K5J0K0K0N%J5n%K0NNJ0J0N%%k0j0j5k0%k5j0%k5nj0k0%j5j0%j5J0L5N0L5
3801b55n%Nnl0k5J5M5M5J5N%%%N%j0J0NJ0J5Nj5k0k5j0K5K5K5L0j0l0l0n%N%NJ0%j0J5J5n
3798a55%J5j0j0nj0k5nj5k0%K5J0J0J0nJ0n%J0%%NNN%k0k0k5k5j0j0%L0L5J5j0l0k5j5k0k0
3796c10J0L5M0J0J5K0K0K0M5M5J5k0l5m5l0nJ0J0J0J5J0J0J0J0nnj0%nj0j0nj0nj0nJ0J5K0
3793a20J0k0j5nk5j0Nj0%J5L5J0j5n5m0j0%J5K0J5J5J0J0J0J0j0k5j5j5nnj5NK0K0K5J5j0
3790a60l5k0k5nJ5%NJ5J5J0K0nj5j5j0%%K0L5Nj5k0l0k5l0j5l0l5j5J5L0K0K5K0NJ0K5L0K0
3788a65N%Nk5k0j0nK5J0K0%j5%J0J5J5J0J0NJ5J0J0J0N%k0j0j0k5nnk0%Nj0J0%n%%j5l0k0
3785b20k0nK0NNnJ5J0%J0K5K0K0N%J5nj0j0j0j0j0j5j0nj5j0j0j0j0nnnK5K5K0K0%%j5l0j0
3782b20J5J5M0L5M0K5nk5l0k0NJ0J0J5Nn%J0j0k0k0%J5Nk0k5J0NJ0J5%nl0k5j0j0k0l0l0l5
3779c10l5l0J0K0%NK0J5NJ5J5n%j5J0K0K5L5J5%n%%nnNj0k0j5nk5j5j5j5j0N%J5nj5l0k5k1
3776d01NL1K0J0NNnJ0L0L0L0L0L5K0L0L0K5J0%j5k5l0k5j0J0NJ0NJ5J0k0j5j5%%j5NJ5%J0
3774a35K5L5L0%k5n%J5NK5K5J5nJ5NN%nj0NJ0J0K0Nk5k0k5k5%N%%%j5j0nj0%j0nk0k0k0k0
3771a60k0l5l0k5m0nJ5K5%NL5L0j0l5l0j5k0nNJ5%%J0nj0nk0%n%%%J5J0j0j5j0j0j0j0K0L0
3768c25J5K0J5NNJ0j0k5j0j0NL5K0K0K0%K0%nnJ0L0J0nJ0NN%NNj5j0NK5K5K0J5K5K0K5L5J0
3765E5k5k0k0l0m0l0k0n%%%%j0j0J5K0j0j0J5K5NNNN%j0j0%J0K5K0J0j0l0m0j0n%n%J0NJ5
3762a05%nnJ0k0l5j0K0K5Nj5j0NJ5J5J0J5L0K5J0j0nj0j0nJ5nj5k0k0NK0K0J0nNNNJ0K0%k0
3759c0j5nk0k5k0l5j5NNj5k5j5nj0j0nj5k5%Nj0j0NK5K0K0K5J0%N%NNJ0nJ0nN%nJ0J5j0k5
3756a75k0j5J5J5K0J5K0K5K5L0K0nj0J0L5M5M0K5J0k0l5k5k0l0j5%J0K5K0nj0n%%nj0l0m0
3753g0m5l5nJ0J0K0K5J0j5k0j0J0J5NJ5L5L5L5K0j0l0j0K0L5K0J0j5k5l0k0j0j5j0NK0J5J0
3751En%J0j5k0j0k5nNJ5K0J0J5K0%k5k0j5j5j5j0NK5K0J5NNJ0J0nk0l0j5nnj0J0J5J5J0J0
3748a5J5J5J0nk5j5j0J0L0N5M0nl0k0j5j5k0k0j5nk0j5nj0j5k0nj5k0k0j0K5J5Nj0N%J0%%
3745a45NN%J0K5K5J5nj0nnJ5J0J5J5K5NK0J5j0j0nk0k0k5nJ0J5K0K0K0J0K5K0NJ0j0k0l5j0
3743B0j5k0j0j5k5k5k0k5k0l0j0nnn%n%j5NK5K0Nj0nj0j0j0k0j5nK0Nk0n%j0J0K5L0K0NNK5
3740a50J0J0J5J0J0J5J5Nnnj5NJ0J0nl0k0nK0M0K0J0%k0K0K0J5K0J5J5J5J0NJ0NNNJ0NNj5
3737A15k5k5j5j5k5k0k0nJ0%%nJ0Nnj0k0j0j5J5J0J5J5N%N%%NnJ0n%n%k5l5l0l5J0NNJ0nJ5
3734i5J0%j0j0j0j0j0J5L0L0J5NJ0J5J5J5K0J0nnj5Nj0n%j5nj0Nj5nj0nnnnnj0nj0nnnnnn
3731a25nnj0nNnk0l0n0k5j0K0K5nj5j0%%N%k0k0l5n6m0j5J0K0%%%%NNNNj0j0J5K6N%N%J0N
3728c55J0NJ5N%J0nj5j0j0j0j0j5%%K5M0L5J0k0%%j0nj5nK0nk5k0j0j0j1j0j0j5j5nnk0j5
3725d86j0j0j5j5n%K0J0J0%K0J0NJ0NJ0NL0L6Nl1j5%J0L1%%%%nnJ0L0M0K5L5L5K0N%L0%K0
3722a30K0N%%%%N%%%N%K0j0j5l0l0j5j0%j5%%j5nnl5l5m0l0nnj6%L6M0K0M0K5j5J0J0J0L0
3719a85L0J0M5M0K0Nk5j0K5L0L5K0J5L5L5J0j5l0l0k0k5l0%nj0%Nj0j5Nnk5j5j5k0j5k5nJ0
3716a60L5L5J0j5l0k5k0j5nk5%K5NL0Nj5k0j5k0j5k0k0k0%%n%nNn%J5J0J0J5K0NJ5J5l0k5
3713b55l5k0%N%%J5J5J5J0nk5j0j5j5k0k0k0k1k0k0j0J0L5K1K5K5K5L0J5J5%J0NJ0J0nJ5J5
3711a90nJ0%J0NJ0NnnnnJ5J5nk5l5m0j0K0K0K5K5K0Nnj0J0J5L5M0J0J0J0J0J0%J5K0nj5k0
3708a5k5j5J0J0J0J0K0K0L5Nk5k5l5k0j5n%j0j5Nk0%%k5j0nk0%j5j0%nk0NNk0j0%nnj0n%j5
3705b70n%%K5J0J5J0J5J5J0NL0K0J0nk0j5nJ0K0J5J5NK0K0NJ0J5K0%j0j5l0n%%%%%%%%j0n
3702g5k5k5j0J0K5K5j0k0k5nj0k0j5nj5j0j5j0j0j5j0j0%NJ5nk0nJ5J5K0j0j0j0j0j0NNj0
3699b90k5k5j0k0%NL0M5K5J0k0l5j0N%nj0j0j0J0k0j0%%nj0NJ5J5%k5k6NNK1K5NNk5k0NJ5
3696c60J5Nj5j0K0J0j0k0nnnj6N%K1J5NJ0J0K0%j0j5j0j5k5k1k0nJ5%j0k5k5j0%J5j0j0j0
3694e01j0j0j0j0nnj5k0%NK0K0J5J0J0J0L5K5K5%%J5J1Nj1k0l5k5j0nnj0N%nnNJ0K5N5L6J5
3691c60nnNK0%j0k5k6n%K0J1J0J5L0L5K0J5n%nn%K0Nj5j0l5%J0J0Nj5%%j5NJ5L0J5J5J0j0
3688b30nj0NNNj0n%n%%n%%n%j0n%j0k5nNj5J5%%l0nL0M0L0K5K0K0K0nnNj0k0j0NJ5%nj0%j0
3685b10%nnnn%j0j5k5l0nk0k5k5j6nnn%L1M0N0M5M0L0J5%j5k5k5k0j0j5j5nJ0K5K0J5nk0j5
3682b65j0J0nk0k0j0K0J0%%J0J0%j0j0j5nJ5K5K0J5J0J5J5J0j5%K0K0J5j0l0k0j5nnj5j5j0
3679b70j5j0NK5K0J0j5k0j5j5k5nK5L0K5K0%j0j5j5j0k0j5%NK0J0Nnnj5j5j5j5k0j5j6j0%
3676d06L1M5M0J5%%j5k0j5j5l0k6k0l0j0N%%j5j5j0%K5K0J5NJ0NJ0J0L1Nk5m1l0k0k5k0k0
3674e36nK0J5%J0J0J0J0J5J5NK5J0J6J5J5NnN%J5M0L5K0nj5j5nJ0K5K5J0K0K0K0K0J0L0L0
3671e5Nj0nk0nj5j5j0j5nk0j5nj5j0j5j0k0nj5j0k0j5nnj5j0NK5M0M5K5J0nk5j5J5K0K0K0
3668a80nNnnnl0j5%J0J5j0j5K0%N%%j0l5k5j5NNJ0N%NJ0nk5k0l5k0j0nNk1j0Nj0n%K0J1J0
3665c75K5N0M5L0%%J5j0j0J5n%Nj5%nj0Nj0nJ5NK0N%K0%J5Nnj0J0L0L0L0K5%j5k0Nnk0%j5
3662a30k5k0k0k5k0k0m0j0Nn%%J0%nJ0J0K5K5J0j0nj5j0L0K5K0L0L0K0L0K0K0K0L0J0Nk0k0
3660a5NNNNNJ0%NJ0K0J5J0K5K5J0k5l5l5l0j5%%%NNnnj5J0J0J5%l0n0m0j5NK5J0nk0l5n0k0
3657b05K5K5J5K0K5J0j0NNj0J0J0nj0NNj0J5L5M0J0j0j0j0j0k0nnj5NNN%J5nJ0Nj0k0j5j5
3654i5k5nk0k0%j5nnj0j0j0nj0NNj0%%%%nn%n%n%nnn%j0n%j5NK5K0L0K0Nj0j5NNnj0J0n%N
3650b15nk0k0k0k0k0k0k0k0j1%j0n%j5nnj5k0l0j0%J5J0N%%j5NK5Nnk0NK5L5M1K5K5L0J0j0
3648b95k5k0k0j5%NL0M0L0K0NL0L0K5L0Nj0j0N%nj0NNNJ0NNNJ0Nn%nn%nn%nnnnj5m5l5k0k5
3644b85NJ5K0J0nNNJ5NNK0%J0K0%%N%%j5J5J0j5k0j0j5k0j5NJ5L0j0k5j5k0j0j0j5j0j5j0
3642c25J5M5L5J0j5NJ0L0K5J0nj0j5%L0L5L5L0L5L5M5K0J0NK0%%J5J5NNK0K0Nk5m0m0k5nn
3639F0j0nj0nj0nj0j0j0j0j0j0nj0j5nj0j0j0j0j0j0%NN%NNN%J5J0NJ5J0NK0N%NnJ0%%Nn%
3636b0%k0l5k0%%k5k0j5J0J0nnnn%J0NNN%N%J0j0l0l0NK5K5%nk0j0j5k5l0nNNj0nN%nJ0n%
3632b40%%%%%J0j0j0j0j5j0j0j0j5nj0NJ0j0nN%%%Nj0J0K0J0j5m0m6l0j0K0J5%J0OJ5J5J0
3629c45J5n%Nj0%J5J5%NJ5nK0J0NK0NNK0%J5K0K0L0J5J0J0%J5L5L0L0L5nk5k0j0NNNN%j5j5
3626a5%J5L0L0NNj0Nj0j5N%j5j5k0k0k0%j0n%k0k0j5k5l0k0k5k5k5j0%K0L5J5nl5l5nJ5L0
3624b40J5k0l5k5nj5j0j0nK0K0%%K0J0J0j0nNk0nnj5J0K5L0L0L0L5K5L0L0K0l0j0Nnj0Nj5
3621a20j5k0j5j5k0k0j0k5k0j5j5k0k0k0k6j5%J5J6%k1k0j5k0j5j0j0j0k0%nj5j0J0K0L5N0
3618d36K0%j5J5J5J6J0J0J0J0J0J0J0%J0J5%J0J0J0J0%J5nJ5K0nk0k0k0k0k0m5l0l6k5nk0
3616d71k0NK0NJ0nl5l0nNJ0J5%K0J5K5NJ5K0L1J0%%K5K5J0J5J5J0Nj0K0L0L5J0%%J0J5J5J5
3613a10NJ5K0N%nNnn%Nn%J5J5nk0k0NNj0l0l5nJ0NJ0J0J5K0nk0k5k5l0k5%l0n0o5n1j5J5J5
3610d01J6J0K0J0N%L0K5K0J0J5J5K5NJ0K0J5J5J5J0J0nk5k5j5%j5%NJ0k0k0k0k5k0k0j5%J0
3607c00K0J0n%Nl5m5j5nJ0K5L0Nnn%j5l0l0l1l0j0N%n%n%n%nJ0nJ0L0N1M5K0nnJ5L0K5L5K5
3604a90n%J0L0L0%nk0%J5%NJ0j0nJ0J5L5K5K0J0nnm0l0k0%%Nj0l0l0%K5K5Nj0nj0j0l5l5j0
3601b45L0L0J5Nj0nj0k0nj0k5k0j0J5J0J5J5NJ0J5Nn0n0k0K0J0nj0k5nK0M5L0J5n%J0%j5l5
3599b60l5l0j5%NJ0J5J0J5nk0j5j0j0j5k0j1nk0nj0m0l0nK5L5L0M1L5J5NJ5%k5l5l6l0J5K0
3596c96J1K0Nj0%n%nNj0k6m0n0k0J0J5J5J0J0J0J0Nnk5j5k0nN%%NnN%%j0j0%nnnnnnnnj0%
3593e66%nnk5j5nk0j0j0j5nJ0nNJ0nN%nNj0NL5N5M5M5L0K5M6K0L0L5K0M0M0K5M0L0L5L0K5
3590a5L5N0M0J5j5%nk5l5l0n%J5J5nk0k0l5l0l5l0nnj5%nl0k0j0J0J0%J5K5J5j5k5l0%J5J5
3587a90N%NJ0NNK0n%j0j0%j0j0j0j0J0j0k0l5l0NL0M0L0L0J0j0j5l0l0k0J5L0K0J5nj0nn%
3584a95j5nnnnj5%NNNNN%J0NnJ0J0%N%J0%j0Nn%%%j5J0J0NK5Nj5j5j0j5l0l5k0l5l5k5l1l0
3581d41k5m0l0l0l0l0l5l0J5L5K5K0L0J5L0K0J0J0K0NNJ5%K0L1L0M0J5%Nn%K0J5k0m0l0l0
3579c85m1k5N%j5J5J0j5N%nnj5%K0J5J0K5L6K0%l0m6k5j0j0Nj5j0NK0K0K0K0L1J0k5l6m0n0
3576e11l5nJ0NJ0Nj0k5j0j5NK5M0N0O5M1K0%J0J0j0J5Nnj5J5K5nl5k5nJ5L0L5L0L5L0L5j0
3573a55k0j0j5%nnnNj0n%J0J5%J5J0%NJ0K0nk5m0m0j5nNK0L5K5K0j0k0l5nj0j5%L5L5J5j5
3570a90j5%K0L5M0K0k0l5n0n5n0m5%J0K5L0J0j5j0k5nJ0J0J0J0K0nj0J5J0n%J0K5K0K5J5n
3568a70j0j0%%%%Nj0J0%%j5j5j5j5nk0j5j5j0nj0j0j5j0nk0k1l0k5l0k5l0l5j5K0K0K0K5K0
3565d91K0J5K0L0J0j0m0l0k0K0K5%%J0j0k5k0l5j5J0K0J5J5J0K0K0J0j5nNk0k0%L0M0M1K5
3562c45J0nnnj5NK5K5K5K0nl5l0j0%%%%%%%%%%J0j0m0n1n5m0k0j5l5nK0L0K5K5%l0nj5j5n
3559e76k0j0J0K0K0J0k0m0l5k5J0J0J0J0J0J0J5J0J5K5K0K0L0K0J0L0K0K1K5K5L0O5N0M5J5
3557a15NJ0J5%J5J5nk0k5l5k0%%%NJ0J0J0J0k5n0l5l5k5nnj5m5m6l5m5m0m5l5m5m5l5n1l5
3554h12%K5K6%nk1j5j5%%J0n%NJ0nNNJ5%J1NJ0J0J5L0J5K5M0M0K5nnNL5N5J5J5J0J5K0J6K0
3552c55K0K0J5J0K5J5%J0J0%J0K0nk0k0k5k0nJ5J5%NK0J5Nk0j5k0j5l5n5l6m5k5nk5nJ5J5
3549d91K5J0j5j0k5nJ0J0j5n5n5l0J5K5L0K0L5K0L5L0L5L1J5J0L5%%L0J5J5%N%%NNnJ0j5j5
3546b60j0j0k5%k0j0J5%nl5o1n0k5%J0J0J0J0J5NK0J0j0n%j5k0m5m0k5%%%N%NNNJ0L0K5J5
3543d66K5J5K0K6NJ0J0J0J0NJ0J0n%%n%%j5Nj5l5k6k0l0j5k0l0l5j0k0k5k0k0nl5o0m6k0%
3541h17J5M6M5J5%%n%j0N%j0J0J0NNNJ0NJ0K0L5L5J5%%n%k0k5k5k5J5M0J5K5L5K0K0L5L0K0
3538c96K6L0nk5j0j1J1K5J5J5J0NNJ0NJ0J0J0j5%j0nK5K0K5K0K0NK0K0NK5J5J5K0K5M5J5n
3535B5NJ0j5m0m0m5l5k5j0%k5l5n5o0l5%%j1J6J0J0K0Nk0k0k6j5K0K1j5m1l5j5l0l0k0nj0
3532e71j5j0j5j0j0j5NNj5%nnnj5m5l5k1%K6L0NnnnnK5K5K5K0NK5J0J5J5J0K0NK0K0J0K5J5
3530d51J5J5J5nl5l5nnJ5NN%j0nnnnj5%J0J0%l0o0m5k0%J0J5J0J5J5J5K0NL5L5M0K5%k5j5
3527d46nNJ5J0J5J0J1K5Nn%%nn%Nj0n%n%o%n%j0j0k0%j0j5j0j0j0j0j0j0J0J0nl0m0k5J5M0
3524e46L5M0M5K5j5m5m5k5l5l5l5l5J0J0J0J0J5NNJ5Nj0N%nNj0J0L5M5M0L5J5k0j0N%K0J5
3521d11J0J6J5J5J0K0j0J0J0j0J5J5n%K0nJ5J5%J0Nj5k0nk0%K5J5J0%%n%Nj0%%j5k5k5j0%
3518c35J5J0%j5k0j5k5m6m0j0J5K5K5K5L6L0K5nk5j0j0%L0%j0n%J5J0%K0%l0k5nj0j0nj0o
3515c91j0j5%j0%%j0%nnnk5m0l0k5NK5K0J0j0nj0j0j0j0nj0NJ0J0NJ0J0NJ5L0K5M0J5N%Nn
3512c96J1J5%K0L5L5M5L5%%j5J5K0K5J5L5L5J5%l0m5m5j5J5nk0%j5j5%k0nJ5%j0l0l5k5J5
3510c25J5NJ0%J5J5NJ0J0N%nNJ0j0N%K0J5J5J5%k0j5%%J5NNK5%%K5K0K0K0J5%j0k0Nj0j0n
3507a00nj0j0%j5m5l5m5m5l0l5j6ONk6o0n0j5J0J5j5j0%j0nj5%nnnj0nj0nnj5%K0K5J5K5%
3504e41j0j5NnNN%NNnNJ5%NJ0%J5K5nj0NK0N5M1J5J0nJ5K0NK5J5J0K0J0J0j0j0J0Nj0%%nj0
3501b50j5nK0K0K5J5%j0nnk5m0m0k5j5k5k1j5nK5J1Nj1k0j0j5j5j5j5k0k0k5l0j5l0k5k5k0
3498f91nNN%%N%NNJ0nJ0K0nnK0J5J5L0NNL0K0J5J5K5K5J0K5K1K5J5%k0k0%j5j6Nk5j5J0%j0
3495d36%nnn%j5k5%K0K0NK5M1J5L5K0nl0j5k0J0K5J5K0J0K0J5K0n%%nJ0j0nJ0NK0K0J0j0k0
3492b25j5j0n%n%Nj0%%K0M0L5K0j0k5k0n%%%%N%N%j0J0n%j0N%nj5l0j0l0j5k0k5j5j0j1Nk0
3489d11j5NNj5k5%K5L0K1nNNj6l0k0k0k5k5l0j5K0J5J5K5J0K5K0J0%n%%n%n%nNj0NK5L1K5
3486c55L0J0NK0NNK0J5Nk0l5l5k0k5l6l0k5nnk0NK0K0K5J5j0j5%j5NL0K5J1NK0J0J0K0NJ0
3484c00J0J5J5nK5M0L5M5L5nk0j0j0k5nj0j5%nj5%%j5%j0j5%j0j0J5J0j0k5l5j0J0K5J5%n
3481b75l0j0nj5j0k5nj0k1j5j0j0j5j0j5j5j0NJ0%J0J5nnJ5L5L0%k5j5nj5j5J0J0%J5J0%J0
3478d16J0k5j5k0k5J0J0NJ0%j5j0nj0nk0%nj5j0j0nj0j5nnnnn%n%%j5J0L0K5nl0l0%J5J0J5
3475e96J5J5nk5k0k0j0NK0Nj0j0%NNJ5nk5k0l0j5J0J5K5N%%J5L5M0J0j0J0J5J0J5J5K0Nj0
3473d81k0NK0L0M5L1J5Nj5j0NK5K5J0%J5%j0nJ0K5j0l5n5m6j5J0K5K6Nj0j6Nnnnj0nk0l5n0
3470e26k5j5l5j5%J0L0L5L0Nk5l5nj0j5nK5J0J0K0%j0nnnnnnJ0J5J5K0n%K5L0J0j0j0J0%%
3467d66%%%J0NNK0M1L0L0K0%j0k0j0j0l6m5m5k5nK0N5M5K6j0k6l0l5k5J5J5J5J0J5%J0Nj5
3464d21k5k0k0n%j0NnnNj0k0l0l0k0j5j5%K5K0Nj5k0%NJ0nj5N%j0n%nj0j0l0l0k0NNNNJ5J5
3461f96NJ5M0K0N%nNJ0j0nNJ0j0k0j0J5J0nnnnJ5J5nk5k5%J5J0J0j0j0J0%%%%NJ0J0J0K5M5
3458e31N0K5%%j0J0K5K5%%J5K6%j5%J5NNJ5K5K5J5J0J0nl0l0k0NK5L0J0nj5k0k5l0k0J0L0
3455c45K0J5NnN%K0K5%k0m5l5NNK0L0K5K5K0L5K5K5L0K5K0K5J5%j5j5j5Nnnj5k5k0j5k0j5
3453a90l0j0Nj0%%%nj0J0J0K0K0NJ5K0K0J0%%n%%n%nJ0J5J0J0Nj5j0NK0K5J0j0l0l0n%k0l5
3450a80m0j5nNNnk0l0k5k0k5k5l1j5J0L1M0N0M0K0j0k5k5k0k0k5l1k5l0j5j0J0%%K0J5%j5
3447d41k0NK0J5%%N%J5J6J5J5K5NJ5J0K0K0nj5j5%nj0J0J0J0J5j0k5k5j0J5J0J0J0J0j0n%
3444b95nk0k0j0j5k0j6j5K0J6J0K0J5J5K0NJ0NJ0NJ0NNNnl5k5nk0k5k0k1NOJ5%NJ0J5NnJ0
3442c30K0L5K0J0J0K5J0K0L5J0j5%j5nJ0NJ0J0j5j0J5K0K0J0l5l5k0m0l5l0k5k0k0k5nj6n0
3439d51n5m0k0%%Nnk5l5m0l0j0nJ0L0K5J5NNnJ0L0L0L0L0J5j5J0nj0j5j5j0j0J0n%J5J5K0
3436d96J0n%nnJ5J0NJ5K0J0L0J6nJ5nJ0L0J5J5K5J0%J0NJ5nnJ0J5nj0K0%%N%nJ0N%J0%j0J5
3433a90N%%J0K5L5M0K0j0j5k0j5j0l0l0nnj0Nj0j5%j0nj0j0nnk0k0j0j5%K5%J0J0j5j0N%n
3430c15j5%nk0k0nj6j5nk0k0l0l5k5k0l0l0k5m0j5l0l0j1O%%k1l0l5k0nJ0j0J0L5M0N6K5J5
3428g01J0NJ5K0NNK0L5L5N0L5J5J5J5J0j0j5k0nK0K5K5K6Nj0%%%J5J0NK0K0nm5k0j0J0N%j5
3425c80%j6l5m5l5NL0J5%l5l5j5%M0M5M0Nj0%J0N%J0n%Nnj0Nj0n%j0%J0nJ5nNNN%Nj0l5k5
3422d71j5K0M5N1L5J5J0L0K0K5L5J5%J5J0%NJ0J5%k5l0k0k5nJ0J0nNK0K0%J5J5K0NJ0n%%J0
3419a05n%Nk5k5j5k5k0k5k5k0k5m0j5m6o0n5o0n5j5NnnNnj0NJ0K0K5J0J5K0J5K0%J5K0%J0
3416d86J0nJ5K0J0l0l0nnnnnj0j0nj0nnnj0NnnJ5J0nj5%M0P0O0K6%NK0J5K0K0J0j5m0l0k6
3413d06k5nj0k0m5m5m5l5%K5J5J5J0J0J0J0K5J0j5m0m5j0J5J5J5NJ5J0K5NK0J5%J5J0J0%J0
3411d31J5%j5nNj5j0nj5%NK0J0NJ5J0J5J6K5M0L0L0J5nNNl0k5k5k5j0J5n%j5l0k1k0j0l0k5
3408d91j0%L0J0K0Nl0j0j0NK0K0Nj0k0k0nL5P1N5N0L5K0L5K0NJ5J0J0J5NNJ5NJ0J5%NJ0NJ0
3405c0%NJ0nnJ0N%%N%Nj0J5Nn%%%n%%n%k5m5l0l5n%k0J0K0K5L5J5k5n5m0l5l5nj0k5k0j0j0
3402c30k5m6k5l5m0l5l0NK0Nj5nnJ0j0nNK0K0J5K0%k0j0n%%%%K0K0%j5m5m0j5J5K0J5K0K0
3399e06J0nj0l0n0k0J0J0nl0k5j0J5J0NK5K5M0N0K0L5M0L6L5K5K0L0K0j0%nj0J5J5J0J0K0
3397a85%K0J0l0nk0k0nK0J5nj0k0k5j0K0M0K5L0NNJ5%nJ5J0%m0m5m0m5j0K0J0nj5l0j5j5j5
3394c55L0%J0NJ5J0J5K0NJ0J5%j0j5NK0K5J5K5K5K5K0K5nj0nnJ5J0%K0J0J0K0J0J0K5J5J0
3391G0j0j0j5j5k0l5m0j5%n%%NNNN%NNNk5k0j5l0k0j5k5j5j5nj5j0nk0j0nk0k0k5k1m0n5m0
3388e31m5p0o0l0nJ0n%Nj0l0k1k0NJ5K1%j1j0J5K1%%N%J0J5K0NJ0J5J0J5j5k5k0j5%J5nJ0
3386g06M5K0nj5%L0K0Nj0l0j5k0j0k0l0nj0j0j1nj0n%j5j5nJ5J0j0j5NJ5K5K6L5K0K5K5L5
3383f21K0J5j5k5k5l0Nj5j0J0K0K5NNJ0j5l0k0nNJ5K0L0L5K0j5k0NK0K0nj5j0NNNNN%J5%l0
3380e81l5j0NJ5L5M0J5nnJ5L0J5J5M0M6N0M5K0J5K5K5J0j5k0NK0J5%N%NJ0J5J5J5J5J5J0J0
3377e5J0nNNk0k5l0k5nnj0nj0nnnj5k5k0k5j0k5k0j5k0J0%nJ0J5%l0k0j1j5k0j0k0k0j0NK0
3374d66J0J5J0J0K0J0n%j5NK1L0N0N5K0nk0k0nn%nJ0J5J0J5J0j0k5k5k0%NK5Nj0%NNK5J5J0
3372b25%k5k0n%N%%K0K0%k0l5l5j5%%NK0M0N5N5M0J5K0J5J0K0J5J5nk0j5j0NK5M0M5K0Nj5
3369F5j0j5j5j5j0nj5k5k0j0J0j0l0k0j5j5k0j0j5l5l5j5%NN%J5%NNNNNJ5nj0Nnj0K0Nnl0
3366b55m0l0l0n1p5q5o0m5o0o1l0k5nJ0N%nj0nj0%J5K5L5L1K5K5K5K5L0J5L5M5L5J5J5L0K5
3363d16K0M1L0L5NNK0K5L0J5n%%nn%n%%n%%j0NJ0j5l5l5m0l0k0Nj1j0J6K0K0J5NNj5l0l6k5
3360d26j0%K0nl0m0l5j0%J0J5J5J0K0J0j5k5l0NK5K0J5K5M5L6M0K5%j5l0nL5N0L5J0k0l0l5
3358b95l0k5l0l6k5j0NJ0J0J0Nk5k0k5k5k5j0j0nj0nj0j0j0J0NNJ0j0l0j5k5k5k5j0J5NJ5
3355f76J0J0%k0nj0j0nj0j0%%n%K5L0L5K5nnJ0L0N0M0J5j0k5l5j5J0K0K5K0K5%j0J0j5k5k5
3352e31l5j5%J0N%j5k0j0l0k5k5l5k0J0J5K0J0K0L0L5K0%NN%%j5j0%K0L0L0K0%k5j5j0j0j5
3350e76nk0m0l5l5l5j0%nnk1m0l5k5j5k0j5j0j5j0nj5j0j0j5nJ0N%J5%J0NNJ0J0J0Nnk5j5
3347i92j0n%nNJ0J0NK0Nnj0l5l5nJ5L0K0j0%J5J0%J5Nnn%n%K0L0N0L0J5j5k0k0Nnj0J5L5K5
3344h07J5J0J1K0%nnj6%ONJ5%NJ0NNK0J5L0J5NK0L0%j0nk0%%%%%%NnJ0J5L5M0K0n%J0M0M5
3341d16J0Nk5j0nnj0j0j0%j5k5k0k5k0j0j0j5nnk0Nj5k5NNK5M0J5j5k5nj0j5%j0j5nj0NK0
3338f76J5J0j0l0j0k0%%n%nk5j5j1nK1J0NJ5%nK0K5K0nnJ5J5J0J0Nj5%n%j0j0NL5M5M5L0K0
3335d91nk5k0%K5K0%k0k5l0j5K0L5J0j0k5j0%N%nN%nNJ0nj0%Nnm0k0J0K5%k0j5%NJ0J0J0j0
3332f01j5k0nJ0J0J5J0j5k5k0j5j0nn%J5L5Nj0j5k0k0j0n%NnnNj0%K5J0%k0k0%J0K0K0%J0
3329f71J5J5J5J0J5K5J0J0J5L0NJ5K5%NJ0%%NJ0%j0j0j0j0J0Nj5l5l0l0k5m5l0l0l0l5j6n
3327g87J0K6K0K0nj5k5k6j0J5L1L5J0%%%%N%L5L0J0J5J5NK0L0K0K5L0J5N%J0nk0j5j5m5n5
3324e86m0j0%L0M0L5J5j0k5j5j0J0K5K5J0%J0nj5k0k0j0%%NNnJ0N%K0K5%j5l0j5j0l5n5n0
3321g11m0j0nJ0N%NL0O0O0M0J0k5m5n5k0K0O0M5L0J5J0J0j0%Nn%J0j0l0j5nJ0J0nj5k5%J5
3318e71NNNNNJ0j5j0j5nNK5J0J5J5j5%N%%j0NL5L5J5N%M5M1Nk0k0oK1NNj0l6l5l0j5%J0K5
3315d51K5J0J0Nnl0l0nnK0%j5l0J0N5N6L5K5J0j0j0NNj5n%j0l5l1j5NJ0NNN%J0nN%O%oj0n
3312d06j0J0J0j0k5l0k0j5NNj0l5l0n%J0j0m0o0n5m0j0J0N%%%J5j0k0k1k0j5k0k0j0k5m0l0
3310i72%J5%l5k0j0%nn%%nJ0j0k0nnL0J5J0%k5l0k5nL5O0O0K5J0j5%K5K0L5K5L0L1J5J5Nk5
3307g46k0nK0J5NJ0J0NJ0NJ5NJ0K5K5J0J5K0L0J0k5k0nJ0J0nj5k5l0l0j5J0j5k5l0j5nnj6
3304g77m5n5o0l5j5j0K0L0L0L0J0J5L0n%n%Nn%%nnJ5K5L0K1nnj1j0j5nK0K1J0K0Nj5%nNM0
3301g11K0J5J5J0nl0k5k0NL5NJ5J5Nj5m0m0k0nNJ5nj0J5N%NNnJ0J5nNNnj0nj0k5m6m0k5l0
3298i07l5m5j5L0L5L5L5J0j0J0nm0m5m0m5m0j5J5M5L0%j5j5nJ0N%nNNnNJ5J5%J0J5%J5M0L5
3295h67M0L5K1%J0J5J0K5J5Nj5m0m1k0nJ5J0NJ1NNJ0j5l6l0j5%NJ0%NK5J5J6j1j5k0%K0K6
3293g71J0M0K0K0L0K0n%Nj0J0j0nNK5M0L5K5J5nNNJ0NK0nk0k0k0k0nNn%k0m0k5l0j5NnnNj0
3290f91%%j5j0j0j0nj5j5%oJ6NJ0%J5NNJ0nnJ0K0J5Nj5l0nJ0L5K0L0L0K0%%j0%%nNj0j0j0
3287f16nj0nj0j5nJ0%NNk5k0NL5N0K5J0Nnl0k5j5J0NNNj5l0l5nj0nj0nk5m6l0l5l0j5k0k0
3284i47k0k5k0k0k5k0k0l0k5j6j5k0k5nK0L5L6N%j5nj1j0nj0nk0%K5M6N0K5nj5j0n%J5NNJ0
3281a072%%K0N0O0O0N0J5%J0J0%NJ0nk0l0k0l0k0j5k5j0J0NJ0J0J0J5NK0J0J5J0J5L5N6M0
3279f91M5L0NK0K0NNnJ5L0L5N0J5NJ5J0O%J5J5nnk0k1j0j0j5j5j0nJ0%%k5k5l0k5k0k5k5k5
3276f61k5k0k5k5j5oj0j5nl0m5m5l5j0K5J5K5K0j5l5l5k5l5m0l0l5m6k5NJ5K0Ook5j5j0nj0
3273a233j0nJ5K5L5Nk0j0j5j5%K5NNNk0j5nJ0NM5O6O0L0J5K5L0J5nnK0%J5J0J0NK0%j5l0k0
3270i22k0%J5NJ0j5j5j0j0j5j5j0k0l5l5n5k6%J6J5Nk0k6j0k5k5j5k0k0j0j0%j5k5m5n0j5
3268a468J5L0K5L0M0J0M0K5J5M0K0L1M0K0K0L0K0J0J0K0L5N0M5L5K0K1J5K0K0J5J0K0Nj0N
3265f71j0l0k5m6k5J0Nnk5m0k0%L0K5J0%j0NJ5NJ5K1K0K0K0J5J5J0K5M0L0nk0k0nj5j5k0j0
3263f81j0j5k0n%k5l6k5NL5L1M5M0L5K5K0K0K0K5K0L5J5%K0J5NJ0J6J5Nnj5k1nJ0K6K0J0l0
3260c70m1k5l5l0l5l0l0l0m5l5l0nnj0nJ0%NJ0NNNJ0J0J5L0Nk5l0l5l0J0J0%K0J0NJ5%k0l5
3257g56m1k0l0l0l0l0n0l5m0n0m5m1m0n0l5m5m5m0k5k5m5n6k0J5L5N1O5O0M0L5L0O0R1R0P0
3255i82N0K5N%%nNL5N0N1L5L0J0L5J5J5L5K0K0J0J5%K5J0NK0Nj0j0%k0k5m5m5k5j0Nn%j0N
3252f56J0j5k5k0l5k0N%nJ5J5L0K0K5L5J5L0J5%%n%%nnnm0o5n5m6l5j0k5l0J5J0J0J0J0J0
3249h22j0K0M6L5%j0J5K5J5K0J0J0K0%j0k5k5nJ0L0L0J5%j0j0nj5m5k5k5l0l1l5k0J5K0NK0
3247g97j0j5nj5nK5NNJ0J0%K1J5%J5J5nK5M0O5O0L5J0%nJ0J0nJ5K5J0K0K0J6K5J5NN%NJ0n
3244c20J0%k0j5k0k0k1k0k0k0J0nNN%%J0nj0l0k5j0l0j5k0k0k5m0l0l0l5l6k5l5j5%k0%j5
3241i12j0%j5j5Nj5j0j5n%k0j0j5j0j0k0nj0k0J0J5NJ0K0%K0J0j5NnnK5L0K5K0J0%nJ5J5%
3239i07NJ0J0J0K5M5O6L5Nn%k5l5%j0l1o5o5l5j0N%J0K0J0J0J5J5K0J0J5K0J0J5L6M5M5L0
3236f46M0M5M0M0K5K0K0L1K0K5K0K5J5J5K0J0J5J5K0Nnk0l5nJ5%nJ5L5Nl5m5j5%nj0k5l0k0
3233c65m1l5j5l5l0k5m5n0k5k0nNk0NJ0%J0J0%J0NJ0J0J0J5J0J5%K0K0nJ0J5K0NJ0J5n%n%
3230d86j0Nj0NK5L0K0K5M1K0K0L5NK5L5%j0j0j0j5nj0j0j0j0nj5%j5j5j0j5m1m5m0m0j5%n
3228e66j0o0r0p1p0n0j5k5m0l5m5p0o6m0%L5K0%NnJ0L6N0M0M5L5N0M0M5L5K5L6L5L0L5L0L5
3225e86L0L5K5M5M5P1O5N0%l0j5j5j5j5j5j0j5j5nk1m5l0nJ5%j5nj0nnNj0j0j0j0j0%j5j0
3223e66%J0K0J5J5%k5j0j5nnk5NK0J0K0K0J0n%N%%J0nN%N%NN%Nl0k5l5j5nN%%J0nNNk0l5k5
3219f46k5m0k5l5m1k5%K5K5%m5n0n0k5l5l0l0l0k0NK5M5L0K0%j0k5j5k0k5j0k0k0nJ5J5nN
3217a097J0%NNk5nnNL0K5Nk5n5m1l5n0m0m5m0j5j5j5j5k0nk0j5%nn%n%nnj0j0%j6k0Nj0j0
3214a594NK0J0J6J5J0L0%nj0j5%K0K0K0J5K0J5K0J5nk0j0j0j0k0k5%nnJ5j5l5l6m0l0j0nj5
3211a654%J0J0J0Nj0k5k0k0j5k5l5j0J0%NJ0%L0K0%nnj5j0%J5N0N5M5J0J6M5L5K0K5L0L0K5
3209a338K5L0J0nnJ0J0nNNJ5M0J5K6M0M0M5L5L5L5M5K5%k5%j5j5%%k0n%k0%L5K5J5nl0l0n
3206i57L0L5L0L5L0J5NJ1J5K5O0N0L5J0j5%nk5k5k0k5j0K0Nnj5l5l0k6j5j5j0j5l5n0l5m5
3203a002k0nj0k0j0NnnNj0k0J0M0M5K0j5%%%NK0L5M0K5J0nJ5nj0j0k5nnk5nj0k5j0j5k0K0
3200a002M5L0K5Nj5nnk5m0m5k5j5J0j0%J5L5L0K0j5j5k0n%K5J0J5j5k5j5k0l0%K5L5J5K0L0
3198i57J0NJ0NJ0nk0%j5k5k0l0k5nj5j5j0k5nnk5onj5%nnj0%%NN%NNNNnnNj0j0J0n%nnk0N
3195a223nj5%j0nJ0%NK0L5K6L0L0K5K0j5n0l0%J5K0K5%j0j0J0J0j0NK5K0J0J5J5L0N%J5K0
3192i42j0n0m5k0J5K5L0K5L0N%J0%k5l0%L5J0nj5j5k0%J0L0%%%%j0j0k0%%%K0j0k0j0k5j0
3189a047NK0NK0N%J5nj0j0j0j0j0j5j5j0j0j0j5j0j0nNj5k6l5m0k5nK0NJ0NJ0J0J0j0NJ0j0
3186a208k0nj5j5K0L5L0J6%%o%j0nNk0k5l5n0j5n%nN%K0K0Nj5l0m0j0%Nj0J5K5L5L0L0J5n
3183a238NNNJ5K0%J5J6J5J5K0M0L5K5J5j0NJ0nJ5J5n%J5J0%K0K5K0K5NNK0%j5n%j5J0L0K5
3181g92J0J1k1j0nj0n%j0%J5NNK5M6N0J5l0n5m6m5N%N%k0k0j0k5j5j5k0j0NK0NJ5j5j0j0j5
3178i77%J0K5L0J0k0k5nNJ5Nj0nj5l5j5%J5K0%J0J0J5%J0J0%J5J5K0Nj0j5j0j5j0j0J0k0k5
3175i67l0j5N%J0nj0k0l0J0K5K0L5J5j0nnK0NJ0nJ0J0nj0j5j5k0j5j5k5j5%l5k5j0k5k1k5
3173a203j0NJ0nnk5nNK5K0K0J1NJ5nj0k6k5j5NNJ0K0K6J0nnj0o%j0j0nn%%nNM1K0K5K5L0M5
3170a012K0j5k0J5J5L0%j0j0j5%J5J5L0K5K5L0L0K5M1K0Nj5nnnonn%NJ1K5K0K0Nj0j0Nnnj0
3167g36n%j5j5k1k5j0nnk0l0k5J5L0K5J5%J5%%%j5J0K0K6K5K5J0NJ0Nk0k0l0j6ONNNJ5%nK0
3164g26J5K0J5K0%j0k0j0%j5k5m1k5k5j5j5j0j5k5m0l5nj0l0k0%K0K0%N%N%N%%%%J0j0nnn
3161a007j0J5J0j0k5l0j5%Nj0l0k0%nk5k6n0n5l5j5Nnk5%%J0nj0j0j5j5n%j0l0o0m1k0n%%
3158a579n%nk5%%J5L0L6J5Nj0j0j5N%Nj6j0%K1L0M5N5L5J5Nj0j5J5J0J5K0M0M0L0j0nJ5K5
3155a188K0O%%K5K0K0M5L5K5K0K0L0L0L5L0K5L1L5K5j0k5k5j1j0j0j0l0m5n0k5j0L0K5M0K5
3153h52J0J0NJ0%J0NJ0%J5J6%%K0J5%j5j5j0j6J1L0M5M5J0j0j5J0K0nj5%J0nk5k5j5k0j0N
3150g41J0K0K5L0K0Nnk5l0k5%%%%J5J0%l0k5l1j0NNK1K0K0Nk0j5%K5J0k0l0m6l5l0j0J5%n
3147h72j0k0%NNj5k5k5j0j0k5nK5M5K5J0nk0l0l0k0nJ0%%nNJ5j5nJ0K0K0nj0j0j0J5K0K0J0
3145i27j0j5j5k5m0j0nk0j5%NNk5k0j5%nj0j0j1j0j0%j5n5k5nJ0NNK5K0J5K0K6j1j5j5NK0
3142a178J6J0J0j0k6k5k5k0l5j0K0K5K0K5J0j0N%NL1Nk6l0j5K5J5K0%j5j5%J0nJ0K6J5j0j0
3139a162J5L0L0J5nj0j0nnnj0Nnn%nnnK5K5NJ0%J0%%NN%K5N0L5K0nNJ5L0K5J0j0l0k5j0J5
3136i07L0K5J5j0m0n0l0%K0K0j5l5m0l0j5%%%N%N%J0%%NJ5n%J5J0%NNNNNNJ5nk0nJ5J5L0L5
3133h92K5j0l5l0NK0K0j5l0n0j5J0K5K5j0l0k0k0l5l5j0%j5j0nj5j6n%k0j0j5j5j5j5NL0K0
3130a208Nj5j0%j5N%j0j5j0j0j0k5%k0nK0L0J0j5j0j0k0nJ0j0N%%%J5j5j0j0nk0l5k0j5NJ0
3128a438j5l0l0%K5K0J0%%j0NJ5L5M0J5j0k5j5j5k5nj5j5J0K5K5Nk0l5k5l0k0oj5j0J0K1J5
3125a533J5J0nJ0nk0l6k5k0l0k5l0k0nJ0%NJ0%J0J0k5j5k0k0n%%%Nj0%%j0k5j0j5%K5J5J0
3122a774Nj5%%nn%nnj0%j0j0Nj0nj0nj0nJ0L0L0J0k0j5j5j5nJ0M5N0J5l0j5Nnj0nnnnnn%%
3119a829j0nj0l0k5j0k0j6l0j0K0M1L0L0nl0j0j5k6j0m0nL0K5L1K0j0k0l6%K0L6K5L0K0j5
3117a859%J0N%nJ0K0NK0J5nk0l5m0l0j0K5L5K5Nnj0j0j0j0nK0K0NL0L5K5L0L0NNJ0%l0k5J0
3114a709J5Nj5k5N%n%n%%%nnj0%j0j5%j0j0L0M5K0%k0J0M5L5L5J0nj0J5J0J0J0J1K0J5J5J5
3111a483J5K0J0J0K0K5Nnk0nk0n%nnn%%nj5nk0%j5j0j0j0l1j0k0l0j0l0l0nj5j5k0nNK5J5
3108a714J0J5%J5J0L0N0L0M1L0J0L0J5J5L0K0K5J5K0K5K0K5K5NL0K6J5K5K0j0j0%k0k5m1l5
3106a228l0j5%%j5k0j5j5k5k0k0k0k0NJ0NNJ5%NJ0k5n0m5l0%J5J0NK5L5J5j5l5l0NJ5J0J0
3103a473J5J0j5j5j5j5K5L5K5L0J0j0N%J0K5K5Nk0m0l0l0k5j5l0k0j5l1k0k5k0j5l5j0k0k0
3101a744j5l0k0k0m0j0%NNN%%N%nJ0j0NK5J0K0K0L0J0J5K5J0J5J5J5J0J5nK0K5nl0m0k0%j0
3098a689j0%K0J0J5nK5J5NNNNNnJ0J0j0k5m0k5l0l5l0l0l0%K0J0J0%l0m5m0l6nJ1M0M5L5K5
3095a794Nj0j0nj0j5nj5j5Nj0j5J5K0K5L5J5j0j0j0j5nj5j0j5%j0j5%j0j0nj0Nn%%%%%Nj0
3092a939J0%N%%N%j0j0oj5j0j0nj5nj0nnj0j0nj0J5J5%%j0nNL0K0%n%J0%%K0NK1K5Nj5m1m0
3089b005k0j5l0l0nnJ0K0j0j5l0l5m0n0m0k5onNK1L5M5M0J0j5j5NL0N0M5M0L5L0K5J6J0J0
3087a914J0nj0l6k0k5nJ0%j5k0k5j0j5j0l5n0l5j0J0Nn%%k0l5k5k5j6k5k5j0nJ5J5nk5m5n0
3084b491k5j0j0j5nJ0NJ0NK0%%K0NJ0%J0K5K5%j0NK0J5Nnj0J0L5L6M0L0nj5j5k0j5j5j1k5
3081b361nN%J0K6K0J0j0j5j6k5l0k0j5j5j0J0J5%k0j5nj0nnnj0nnj0Nnnk0k0nK0M5M5Nj0l5
3078b501l5j5%NNnK0NNJ0J0nk0j0J5J5Nj0l0nj0k0nJ5J5k0m0n5m0k6j0j0j0J5K6K0N%k0l1
3076b742l0k5j5J0j0j5j0nNnj5j5j5k0j5%n%nN%%nj5l5l0k5k5j0j5j5%K0K0%j5j5j6j5%%N
3073c118nj5%K5M6L0K0K0L0K5L0L5K5%%%%%%%%j0k0j5j5j0NnnJ5J0K0N%nj0NL0K0K5K5K0N
3070b762K5NnNn%j5j5k0j5nNj0J0L0L0L1L0J5K0J5J5J0k0j0NJ5L0K0K5Nj0N%j0J0n%NNJ5N
3067b516%J5NN%%%%n%J0j0j0%nnj0n%j5nk0j5nj0k0k0nJ5J5J0K0J0J5K0NNj5j5%nj0j5NNJ5
3064b566K0J0%Nj0J0L5L5L5M0NNJ5Nnnj0n%j0nnNK5K0Nnk0k5nK0K0J5J5Ok1nnNK0K6J0J0L0
3061b255K0J0%%j5NK5K0j5k0l0nNJ0K0%j0k5n5m6l5j5%J0J0Nn%%j0l5m5j0K0j5l5l5nNJ0J0
3058b536J0J5L0J0K0L0J0k0l5m0k0k0NK0K5Nk0k5l0%M0O5P0N5K6J0nl1k0k0NJ0N%%%%J0n%
3055b351Nn%%nj0NNj0l0k5k0k5j5J5J0n%K0K0n%nnnJ0nnJ0J0nnl5l5l0j5%K5K0Nj5k0nJ5J5
3052b506nnNj0nk0k0nj5j0j5j5j5j0j5j5k0nj0j6j5j0j0j0j0j0k0n%nj0%n%%nNJ5K5Nj0NK5
3049b777K5Nj0n%%%j0J0%NJ0%%J0J0%nNJ1oJ1K0K5NNJ0NJ0K0L5M0L0K5M0J5nj5j0J0nk5m0
3046b516j5NNj0J0K0%j0nn%nj0%k0l0l5j5j5J0J0j0%j0j5k0j0J0K0L5L5J0n%NJ5J0J5%k0j5
3044b581n%j5j5%j0k0j0j5k0nk0oONJ0%NJ5J5%l0l6j5J0K6L5K0K5K5L5L0J0k0k5j5k0n%%%
3041b616n%Nn%K5J5%nk0l0nk0l5j0l1l0j5l0k5k5n0m0l0m0m0l0m1j0L0%NJ6%NJ0j0Nj0%K0
3038c072K5K0K5K0N%J5L0K5J5j0l0j0K0L0J0j0j0J0J0J0nK5L0K0J5j0m5l5nJ5%J5L0L5J0j0
3036b787j0N%%nN%j5%j0l5l0l5l5k5j0k0k0NJ5%J5J0j5%%l5l0l0l1k0j5j5j5NK0J5J0L0K6
3033c082L0L0J0j0J0nnj0nj0J5L0K0J5nk0j0j0j5j5j0j5nk0k1nnj0K5K1K0%k5m6n5k0J0J0
3030c193j5k5k5k0k5j5k0j5j0nNj5j0%nnj5j5k0j0J5J5NK0K0nnJ5J5nNJ0%Nj0J0NnnJ0J5L0
3027c298L0K0L0J5L0K5j0j5Nk0J0L5J5K0nl0%k0k5nnk0j0j0j0j0nk0nj5k5l0l0l0m0j5l6l0
3025c539k0k0k0j5NJ5%K0M0M1M0M0J5J5J0J0%j0nj0nnnj0NNNNk5l0j5l0j6k0k0k0j0k0k0j5
3022c634l0k5l0k0j0J0J0j0nnj5%K5J5K0K5L5L5K0M5L5L1M0L0L0N0L5M5M0L5N0L1J5J5J0J5
3020c037K0J0%L0NNNJ0NJ0%J0j0l0k0j5l5j5j0l0m6o0n5m5j5NJ0j5m5l0NNJ0k0l0l0k5%j5
3017c488j6nk5j0j5k0k0%J0L5%k0l0l5m5m5l5m0n0m1m5j0j5k0%nk0j0j0l0%j0k5j0j0j0j5
3014d140j5Nj0nj0n%j5j0k5k5j6k0k5k0k0j0%k0%nj5j0j0k0m0k5k5l0l0k5l0noOoj0N%nK1
3012d651L5L5K0K5L0M0J5j0j5j0j0j0j5j0j5j5J5%j0J0nj0J0J5K0J5J5M0J5l0m5l0k0k5l0
3009d611k5l1k5l0l0%l0j0NJ0NNk5o0r5p5l6%nl0l5k5k5m0l5k5l0l5j0j0%j0j5%j0j0j5j6
3007e439j5j5J0K0J1K0K0K0L0J0j5%j0j0K5K0L0K0K0K0L5J0nnj0n%j0j0%j5k5j5k5k5j5j5
3004e363k0NK0%K0j0k0k5j0l0l6k5l0j5NJ0j5l0l5l5l0J0K5NK0K0L0L0K0L0K0K0L6O5P5O0
3002e203Q0P0O6P0P0N0M5L5N5Q1O0L0J5K0J0Nk5m0n0o5q6r0o0m0k0j5nj0j0l0nj0k0j0k1j0
2999e063k0%J5nJ5L1L5L0M0K5J0K5J0Nj5j5%k5k5k0k5k5j5l6j5j0j0j0j5j0nj0j0j5j0k0n
2997e193J0J5L0Nk0j5k0k0%K0NJ0J0%NNNJ0NNj0nj0n%j5n0o0m0m5k0nJ0J0j0k5m6k5k5l5k0
2994e559NNj5j0J5%%nJ0%%j0n%j0nj0nnK0L0K0K5J5K5L0J1J0j0j6J1K5K0L0J5J0k0j5%%j5
2991e383nj0j5j5j6j5j5j5j5j0j5k0nk5j0j5k0j0%j5nj0nj0Nj5j0K0N%J5n%J5%n%nJ0j0Nn
2988e659j5j5k0j5j0k0j0k5m6o5o5m0m0k0j5m0n0n1l5j0l0l0m0o5m0m5m5m6l5o0n0l5m5m0
2986f872l5m0m0j6nNJ0j5nNNj0%N%%J0n%J0ONk1%L1J0NJ0NNNNNNJ0K5J0k0j0NJ0j5%n%nj0
2983f922n%j5j5Nj0nk0l1j5J5J0J5M1N0L0K0L5K0%%N%NK5K0J0J5K0K0J5J0NJ0%J5%J0J0J6
2980f586J5NK0L0K5%%nj0k5NK0M0M5K5NNN%j5k5l0j5k0k0%J5K5%j5j5l0j0J0NK5J5K0K0K0
2977f421K0J5J5K0J5K0K0NNNNNNJ0%%k0j0j0j5j5k0nJ5K0%k0l0j0K0L0M0K0K0M1N5O5P0N0
2975e965M0L5L5L6O0P0O5O0L0J5K5K0M6O0M5N0N5O0N5O1O5N0N5O5O5O0N6P0O5N5P0O0O6P5
2972d165Q0O5J5nJ0Nj0j5k0nnk0k0nj0j0j0j5j0j5%k0j5k0%K0J0k0k0J0K5J0J5L0L0L0L5L5
2970d010L0L5L0L6N0P5O0N5L5NL5J0k5k5k5l0j5j5nl0o5r0q1q0n0l0m0m5l5k0j6NJ1%l6n0
2967d346o0n0l5k0k5m0l5k0j5j6j5j5k0k0j5k0m5n0m5n0o0n6n5o0q5o0l0k5k0n1p5q0p0n5
2965e739n0k5l1k0l5j0%J0NNnnk5NK0K0J5K0L6J5J0L5L5L5L0M0M0K5K5L5M5M1O0P5Q0O5N0
2962e068J0J6M0M0J0k5l0k0m1m0j5m5k5%%k0l0k5%L0L5M0J0n%j0k0j5j5m0n5n0m5m1l5l0m0
2960e554l0m0m5l0l5m0m5l1l5k0l5l0l0k5m0k5NJ0J0%J0J0J0NK5M5L0M0N5M6M5N5M0L5L5M0
2957e539j5m5k5k5k0k0j5k0k0j5j0l5p1r0q0q5q0q1r5p0m5m0m5m6m0m0l5m5m5j5m0k5j5k5
2955f957j5j5j6j0j5j5NK5NK1L0J0%L5L5K0M5K5K0J5K5J0j0nK5N0P1P5O0L0M0L0M5L5J0J0
2953f251J0J5J0J1J5NN%k5k6l0k5j0J0K5K0j0k5k0k0k5k0j5k0k0k0k0k0j5k0j0J0Nj0%%%%
2950f516J0%NJ0NN%Nnl5n0n1l5l0m5l0nj0j5j0l0m5n0k5%%%nj0m1k0k5m0k5%nj0k0j5k0%n
2947g188%j0l0l5l0l0k5k5j6l0l0j5k5k5k5l5m0k5j5j5m0n6l0k5l0l0k0j5%K0J0J5NK5N0M1
2945g749L5Nj5j5%K0%j5k0J0K0M0M0K0K5M5L0K5NJ0J5nnj0j0j0J0J5nl0k5k5m0k0j5k0k5j5
2942g704K0L5K0K5J5l0n0j5%NJ5%j0nj0j0j0nk5l6k5J0K5J6%NJ5nk0l6l5k5j5j5l0n0k0k0
2940h000l0nJ5K5L0J5Nk5l5l5l0j5k5k5j5%Nj6l5l5l5k5j5%K0J5N%j0J0K5J0l5o0l5j5j0J0
2937h376L5M0L0M0J5nl0j5%%k5l0k5l0l0k0l0m0n1j5%j0k0m0n0l5j0l0k5l5k5m0m5l1k0n0
2935i028o0m0k0k0nJ0L5L0L0J5J0K5K0K5K0K0J6nl6j5%j5%nJ0J0nl0l0l5k5Nj0k0l0m5m5n5
2932i298n6n0o0m5n0o0l5k5l6l5l0j5%m0m5o5r0q1n0k0l5m0m5n0m5m5m6m5n0m0n5q0n0k0j5
2930a0847l1k5j0l0l0j0NJ5J0j0k0m0l0l0l5n0k5nk0j5j5l1n5o5o0m5l0k0j0nj5k0nk0%j0
2927a1639N%%N%N%j0k6K6M0K5NK5K0NNL0M0M5N5N5N1N0O5O0N5P0O6M5%m0n6n5m5n0o0o5n0
2924a1243l6l5q0r0q5r1r0q0q5q0o1m0o0q0n5k5n5p1o5n5o5q5j06j05j10j00j06j05r0p5q6
2922a3595q0o5m0l0k5j0J5%%J0L0J5K0J0n%NK5J0nj0j5k0j5j5k5k0NNNk0nnk0j5%l0l5k0%
2920a3970nk6k0k5k5k0k0k0k0k5j0j0k0j0J5L0L5K0L0J5K5%l0m0m5l5o5j16j00o5o5o0p0r1
2917a4838j05r0r5j06r0r5r5r6r0r0r0r6r0q5r5j01j00r0j05j06r5j10r5r1j00j40j56j30
2915a7665j00j26j20j30j46j35j40j76j90j96k20k41k46k05j66j50j05l0L5N0M5M5N0M5K5
2914b0192M1K0j0m0m6nM6J30K00K36K71L25L66M17M56M66M46M26M51M61M42M66M86M91M97
2912a3153M81M76M56M21L91L66L26L06K61K00J05Q6L5m5j06j45j91k10k21k15k16k10j91j65
2910a1158j71j75j25o6n0p0p5p0p0o6l5m0o5q0r5j26j10q5j01j40j65j86k05k16k30k21k26
2909a4422k30k16k20k31k41k10j86k00j91j85j96j90j81k00k46k70k66k51k25j96j85j76j40
2907a9254r0o0n6l0nj5j5K0N5M1K0l1q5j00j20j16q5o5l5m0m0m0J5O5R5J30J51J50J46J55
2905a9239J45J11O5O5N5M0Nl0l5l5m5q0j16j25j50k01k66l00l41l56l96m16m16m36m57m56
2903b3410m66m71m46m06l76l86l91l66l61l41k81k15j96j70j26j15j30j11p5n5j5M5P0Q1R5
2901b8618J35J61J55J65J81J55J41J75J76J40J15R0N6L5M5O0O0L5K0K5J0K0M0M1K0N0J15J30
2900b6067J11J30J30J06J15J25J46J30J35J46J15J15J76J75J46J30J40J41J10J10J00O1K0
2898b3254j5m1p0p5j05j46j50j35j36j65j65j21j00j25j66j85k46k96l31l60m02m41m36m21
2896b8087m46m56m16m11l91l71l16k91k35j91j50j51j10q0o5q6r0p0r5j21j15j20j66j70j45
2895c3345j31q5m0nm5j10j71j85j81j80j51j55j71j30j00r5j26j25j80k46k66k65k46k61k45
2893c7240k06j85j76j85j71j95j71j10p0p0n6p0j10j65k06k10k66l26l36l91m61m71m51m42
2891d2740m41m36m61n31n67n86o17o57o71o57o72p32p22p11p42p72p32o77o42o41o72p17p42
2890e7538p02o56o82p22p22o56n42l76k05p5K0J05J55J71J80J86J70J50J81K61K85L46M76
2888f0190O32P32Q67J053J233J369J483J580J619J619J574J504J308J028P67M86K56J50P5
2887d0855n0k10l61m57n26n81n77n26m56m01l31k51k20j16K5J46K75L91M42M21M01L81L05
2885d3131K06J60R1k0j61k76m11n66p02p97r37j128j274j388j574j760j865j955k100k206
2884f1794k266k290k321k301k196k095j955j740j509j303j078q77o97n76m37k90k21k05j61
2883h6312j15j30j41j35j71k10j81j35j50j66j30r5j11j20q0n0q0o6l0m0q0j20k01l26l86
2881h9761m01m16m66m61m26m46m42l86l05k46j65n6M6P0K0o0j51j65k0J35K26K75L31K86J30
2879i2854n0j90k71l06k86k60k86k66j75j30j46j75k36l21m26m76m81n32n61n92o81q53j007
2878a01561j093j208j323j354j378j484j544j504j519j619j644j615j639j694j664j620j614
2877a27077j569j529j524j564j549j554j659j855j965k050k181k276k306k371k491k527k456
2875a60503k436k487k416k296k241k200k156k190k311k386k372k401k431k316k075j810j459
2874a98486r97m77%N32J168J779K306K808L258L654M156M948N940P103Q422R765J0838J1545
2873a21738J2011J2206J1981J1450J0737R806Q647P394O066M441K456L21j890m236o401q101
2872d4850r299j0066j0332j0181r920r675r419r189r129r188r209r314r705j0221j0778j1505
2871b01980j2327j2958j3485j4186j5069j5986j7054j8322j9596k0738k1947k3159k4082k4799
2870d55688k5591k6503k7451k8594l0062l1526l2800l4128l5511l6825l8133l9693m1386m2971
2869i26862m4620m6535m8404n0160n2189n4706n7448o0466o4050o8075p2221p6788q2141q7957
2868a792622r3977j00474j07497j14720j22280j30797j40246j50428j61731j74560j88541
2867c277873k03524k20122k38574k58311k79620l03697l31008l61486l95905m35141m78978
2866f784239n27374n81412o41372p06024p75061q49539r29634j015401j108360j208959j314736
2866a6442111j426810j553216j700160j868362k068949k330558k667707l038116l346978l500712
2865c9943679l457168l237198k909434k564451k279973k090304j985224j938633j935420j971669
2864f4313153k035774k095964k107924k034571j859324j586166j232454q19988l64238J34427
2864g8315129O86919J299973J964791K658042L348184M000019M578854N055502N408611N623927
2863d3690307N694726N622941N418020N095375M675764M184343L647641L091433K540113K015531
2862a704420J534984J110610P50327M57679K31216O5870m5568j12078j43871j50648j40848
2862A853253j21764r9160p6697n6235l8971k5440j5360q246l800j499n31n01j254k456l659
2861A397680m813n930o622o662o231n575m591l394k366j549q12l66l41n62q52j348k141k952
2859A340573l680m476n465o516p685q983j0166j0984j1529j1861j1871j1569j1134j0728j0336
2858A203590j0096j0076j0141j0232j0507j0988j1409j1701j1975j2232j2226j2067j2020
2857A057920j2001j1936j1906j2076j2277j2386j2478j2502j2291j1906j1500j1113j0693
2857I02855j0432j0361j0407j0583j0948j1434j1886j2322j2833j3294j3470j3519j3550j3465
2856G34351j3234j2958j2733j2548j2437j2452j2517j2552j2623j2743j2767j2588j2357j2116
2855E57726j1770j1279j0763j0191r625r129q687q081p314o572n890n158m451l916l634l504
2854D37762l584l755l860l895m015m231m336m286m201m091l910l704l579l479l394l419l579
2852C72444l790l995m206m346m281m146m111m125m141m186m271m351m381m447m541m577m507
2851C00042m411m236l985l795l705l584l414l223l058k907k822k798k772k727k797l043l303
2850B43462l504l660l775l794l715l689l650l564l459l354l158k862k572k356k215k111k060
2849A89964k000j900j855j835j799j780j800j910k040k160k301k462k596k737k813k792k697
2848A52487k682k732k712k662k601k517k381k251k135k000j835j709j610j483j324j228j148
2847A17477j073j047j063j068j078j198j358j409j348j299j293j308j344j403j439j409j383
2845I5957j429j489j539j604j694j750j799j885j925j995k101k236k300k281k261k281k256
2844F3132k145j955j695j524j554j704j825j815j734j679j640j634j659j664j599j564j544
2843C4198j479j334j193j057r23q32p67o47m61k35nK25M26N72O86Q03Q57Q22P52O67N56M46
2842C2077L76K71J50O0J0%k0m0nP5K01L66M81M56L91L61L61L61L46L46L46L11L75M82N71O77
2840C9386Q02R17R63R92J023J003R37Q52Q02P52O32M71K71K5k76n71q27j023j178j324j473
2838D3156j574j605j609j569j474j323j238j198j153j083j043r77q72p92p72p82p62p47p27
2837B1856p12o67o41o17n92n81n66n42m76m16l66l21k46j85j20k5P5R0P0M0k5p0p5k0%l5n0
2835A4783o1q5j10j45j76k10k16k16k55k71k41j85k06k20j91j70j86k25k81l41l81l71l41
2834I699l35l31l41l21k76k25j81j60j50j41q5n0m5m0n1q0j00q0j00j81k36k10k01j75j45
2832E459j71j55r6p0r5p5n5k0j0j5J0nk5o1o5q5j10j36j35j65j71j35j00j11j20q5n0m6j5
2830C087K1M5N0O0R0R5J16J10J00J00J16J10J10J61J75J61J70K01K25K26K05K21K40K41K16
2828F652K35K26K35K16J70J41J05J00J31J00N5Q0J01J20J15J56J65J75J61J75J66J75K01K30
2827A0386K21J95J71J50J15Q6N0k0p0o6n0r5j35j91k05k21k25k51l21l66l91m16m46m66m82
2825F957n06n21m66l96l71l51l16k61k45k61k41j95j81j50j30j41j25r0m5l6l0%M0P6J20J85
2823B320K21K31K45K71K66K45K11J60R5N6N5M5Nj0nJ0L0K5L5M0K5J5j5l0l0l0p5j05j31j45
2821D030j76j80j45j16r5o5k5l5o0n6l0k0J0L0N1M0J5J5j0m0n1p0j20j70k11k46k70k91l01
2819A408l06k85k46k16k05j90j90j55j41j15j00j01q5n5l0l5l0k5k0l5n1%N6N5O0N5L5L0K0
2817h97N0R6J45J55J41J55K00K25K21K45L01K96K51K35K51K61K75L06L61L96M41N06N52N81
2816E749O12O16O07N66N57N61N12M61M36M01L56L41L16K80K16J40O0k0r5j05j15j56j95k36
2814A1865k71l10k96k96l16l06l05k96l11l41l16k90k71k46k20k16j95j41r0r0q5r6j00j00
2812F361r5p6o0o5p0p0o5p1o5o0n5o5n5l0l1l5k5nk0j5j5l0n0m0m0m0k5l5l6NK6NK5M0L5N0
2810E203L5M0M5M0M0J5NJ6NJ0J5NJ5K5J5J0L5N0M5M5N0M5M6O0L5J0K5K5Nl0k5k0m0l5k0l1
2807E814l0k5k0k0k5j5K5J0nJ0J5nK5L0M1M5L5J5J5L5M5O0N0J0Nk5k0j0J0J5Nk5n5q5r0q1
2805E779j00j50j46j10q5p0n5n6o5k5J0nk0j5k5k0j5l0j0k5j5l5l5k1OJ5j0m1m0l0j5k0k0
2803D501j0NM5M5L0J0J0L6N0N0M5N5N0L0N0L5L6N0M0M5N0P5Q0M6%%n%J0K0K0Nk0m0k1m5n0
2800E333n5n0n5n0n5o6m0j5%nj0nnj5%N%J5nNNK0nj5NJ0K5J0j0m0n0l0j0k5k5l0k0k5l0m1
2797D646l5m0m0n5k5l0n5k5k0m5j6k0l5l5k0k0j5%l0k5nj5k0j5j0%k0m0m0J0J0%nn%j0J0N
2795C910nnnK5K5L5L5K5M5N5N0K5K5M1M0M0M0Nn%N%%nJ0K5L0K5K5K0J0j5j5l0m0l5l5m5l0
2792D301k0n1m5k0nnl5nj0k5k0NK5M5P0P6O0L0K0K0J5K0K0J0nK5L5J0nnJ5J0J0J0%j5j5%j0
2790D536j0nj5%%n%k5j0NJ0J0Nk5j5J5J5%l0l5l5k0%K5N%k0NNj0J0L0L0K0L0K5j0J0J5J0N
2787D551J0J0j5k5l0j0j5k5k5j5j5%%j0j0%j0%K0M0M5K0%NJ0n%j0%n%j0j5NK5K0L0K5J5J0
2784D591K0N6M0M0L0M5N0K5L5N0L5J5nNJ6J5K0J0j0j5nk1l5m0l5m0l0nNJ0nl5n0m0n%nnk5
2781D702m6l0l0k5j5k0k0j5j5k5j5NJ0J0Nj5%K0K0K5L5L5K5NnN%J0Nj0l0l0l5m0k5j5l0l0
2779D396k0j5k5l5j0n%Nj0k1l5l5k5k0l0k0k5%J0NNK0J0K0J5nk0Nk0k0nj0j5K5M5L5L5K0N
2776D230NK0J0J1K0NJ0NNJ0L5L0M0L5J0J0J0J0J5J0NK0L0L0K5L1L5L0J5M0L0J5L0J5J5L5L0
2774D967J5j0nj0j0%k0n0o5n5m5n6n0l5k5k5l0nNnnl5o5m5n0k6k0k5k5k0k5l0j5nnk0%J0k0
2771D060j5Nk0j5j0j5K0N5K5L5M0M5N0L1J5J5J5J5J5L0M0J0j0l0m0%%%Nnk5o0m1m5l0l0l5
2768D100k5l0l0l5k5l0m6k5l5m0k5m0l0NNnJ0nJ0J0nNK0J5%%l0l5nL0J0k5l0%NnNJ5L0K0J5
2766C749K5K5J5L0L0L1L0L0M0K0K0M0K5Nk0l5j5J5L0N5O0N0M6K0J0%NNJ0K5J5K5L0J0K5J5
2763D496k0m5k5m0o0o1o0o5p0r0q1q0o0n5k5%NNJ0%n0p0n0o6q0p5r0p0m6k0m0l5J0NNN%J0
2761C022J5nN%N%nJ0Nnj0j0j5j0j0j0j5nN%j0J0NnJ0n%K0NJ0J0J0J0J0J0J0K0NNJ6K0NJ5L0
2758C183M5N0P5M5K5J0K5L5M6P0P0N0K5Nj0m0l5j5L0M5K5M0O0O6N0P5Q5R5Q1R5N0K5L5M5L0
2755D591M0M6L0K5K0L0J5J0j0%NJ5N0P5P5O6M5N0O0O0M5N0N6K5K5K0K5L0L0L0K0J5j0N%%n
2753E659j0Nn%j5J0L0M5N0K5J5J6J0J0j5j1j5j5j5j5j0j0J0J0%J5K5nK0NK1K0J0K0J5K0J0
2750E935K5O0P0O0P1N5J5M5M0%k0Nj5j0j0J0k0j0K0J0%k5k5k0k5nnj0%nj1nnnnk5NL0J0L1
2747F236J5J0Nj0J5L5L0L5L0L5N5N5L5J5J6J5J5%Nj5l0m6l0%K5K5K6o%ONk6k5l5l0l0l0k0
2745F411J0nnJ0L5K0K0K5K0K0K5k0k0j5j5k5j5k0k0k0j5j5k0J5M5L5K0k5l5l0%nk0k0n0m5
2742F251m1k5j0%%j0j5m0m0m5m0l0l5j5J0Nj0k5l5k0m1n0m0n5n0m5n5p1o0n0l0k5j5nJ5J0
2740E263nnl0j5%nj5k0%j0j0k0%J5K0K0K0nj5k0l5k5%J0J0nnJ5K0J5J5%k5j5j5nk5l5l1m5
2737D982l5k0nK5K5L0K0N%%%K6M0L0K5J5J0M5L5K5j0k0j0k0k0NJ5J0j5nK5M0K0nk5j0%J5J5
2735E283nn0o0n0l0l0j0j6j5k5l0j5j5j5nj5j0J0K5L0J5k0k5j0%%j5j5k5l0l5l0j0k5l5l6
2732D656j0%J6L0N%nJ5J5%k0k0k0j6nK1J0J0NJ5M5O0M5J0NK0Nj0nK0%NNNNNj5l0l0j5%%j5
2729D817J0K5Nj0j0l0l0j5j5j0l0k0k0l1j5%J0J5nj5k0k0N%k0m5n5l5j5%%j0j5nL0M0L5L0
2727D526L5N0O6M5M0M0N5O5Q5Q6P0P5Q0R0O6L0J0L0J5J5L0K0J5Nj5J0j0l0l5m5k5nnl0p1p5
2724E308m5k5j5j0k5k5nk0j5%k5k5k5k6k5k0l0k5k5k0%k0nJ5J5J5J5M0L5K5M6L5L0M5L0J5
2722E213%NJ0j0nj0n%J5J5nj0l0l5j5%%l5n6l0l0l5l0k0j0%k0k5k5k0l5o0p6p5o0l0j0k5k0
2719D406k0l0l5k0j5j5k1nNK1J0J5J5j0k5k6j5NK0N1L5J0nnj0l0n1m0j5K5L5N6O0K5n%j0l5
2716D351k0k0nNj5Nj5m6l5k5k5l0j5l5l5m0m5l5j0j0j0j1J1N%J0J5NK0Nj5k0k5j1j0j0%j0
2714C849l0m5m0k5n%j0Nj0N%j0NN%%j0m5k5k5l5n0o1k5nNJ5nl0j0l0j0k5k0j5l0l0k5m0k5
2711C138j5%Nj0l1l0l0l0j0Nnnnk5j5j5k5j0k0j5nj0j5nnj0Nj5k5%L5L0J5%J0%nk0j0j5nJ5
2708B817N0N5K5K5K0K5K0J0J5J5K5L6L0L5K5M0K0M0N0N5P1M0Nn%K5M0L0J5nJ0k0l0l5l0j5
2706C529k0k6k0k5j0J5J5j0j5nnj0k0k0k5k0nNNNJ5K0j0l5m0j0%%NNJ0NJ0J0nK0M0K5%%J0
2703C413J0J5%j0l0l0j5k5k5l5k0j0J0%Nnj5j5nj5j0j5NK0K5j0l0l0j0%J5J0NJ0J0J0J0J0
2700C223K0K5J5NL5K0J0%%J0nnN%NJ0K5K0J0nj5j5j0j0k0k5l5k5k0j5K0L5K0N%j5j0l5m0k0
2698C193NK5J5NNnl0o0l5j6k0j5NK5J6NNNNN%nk0k1n%J5M1M0K0NNK0K0N%l0j0j5N%%%nk0j5
2695C168j0nn%j0k0m1m5k0j5%%k0l0m0j0j0j5k5k5j5k5k5J0NJ5J0J5J5J5J0J5J5NK5K0J0J5
2692B957J5J0J5J0J0J5%nnJ5L0%j0nnK0J5nk0k5j0K0L5L6K0nk6j5K1L0L0J0J5K0N%Nj5J0N
2689C223n%%k0j5k0k0m6n0m5m5k5l0k5k5%N%%Nj0k0l5m5l6j5K1L5K0%%L0M0K0j0j0J0nn%n
2686B842%%NM0K5K5Nj0nnj0k5k0j5%K0J5%nj0Nk0j0%j5%j5j5j0k0j0j5j0j5L0N0M0L0K0%j0
2684B882k5l0j0J5L0L5J0j0l5m5p0m6j5J0K0J1J0J0k0j1Oj6%Nj0j0NL6N5L5L0J5nj0j5j5j5
2681B807k5j0j0k0l1k0J0L1K0K0L0K0%K0J5%%K5NJ0nk5j0j0j0j5j5j0j5j5j5j5%L0K0NJ0J0
2679B812NJ0J0J0%J0NJ0NNj5l0k0k5nnnj0nnj0n%j5j1%j0nk0%nj5j0j0j5%k0%%J5J0Nj0l0
2676B596j5k0k5k5k5k0nJ0J0j0j0Nk0nK0J5J5L0K0K5L0J5J5L5K0K5K6L5J5j0%k0m1l5k0%n
2673B651j5j5k0%%l0l0j5J5J0J0J0J5J0%J0J0K0J5NNNJ5M1L0N0K5J5NNK5%%k0j5j0l0k5j0
2670B767nJ5L0J5L0J0j0j5J0J0J0J5j0k0m0k5k0k0j0j0NNJ0%j5K0J5K0%k0k0nnk1m0k0k0N
2668B641J5J0nk5m5l5k0nNK0L0Nk5NK5M0M5L0J1J0J5J5nk0j0n%j1nj0j5nJ5%%J5J6oOJ0J5
2665B747J5K0J5K0J5J5K0J5L0K5K5J5NL0K5M0K0n%k0k0j5%n%%%j0NnnJ5nj5l0l0Nnnj0j5j0
2662B912j5j0j5k0nJ5K0j5j5J5J0Nj0NJ5J5Nj5k5j5j5N%K5M5N5O5M5K0%J1J0%j5l1k5k5J0
2660C037K0J5J5nj5l0j5N%j5l0k0nn%NNK0J5J5J5J5J5K5K6L5K0J0j0%%K5L5L0%k0j0%J0N%
2657C238NNK0K5%j5j0J0J0j5%%%nj0j5j5j0j0k0j5j0k0j5k6j0j0k5k5j0J0J0%K0J0J0%J5J1
2654C108oJ1J0NJ0NJ0j5j0%k0j1%k0nnnnnK0K0nn0n5n0p0m5k5%j5j0k0nk0%j6j5%k5k0k0k0
2651B606j5k0k0l5n%K0J0J5NJ5K0%nnnj5nj0nj0n%Nj0K0L5M0J0NNNN%NN%%%n%%n%%j0j5Nk0
2648B611j5%%j5j5j0j5j5j0j0k0nnJ5J0%nK0NNN%j0J5K0L5M0J5N%N%Nj0%nJ5j5m5m5o0l5j0
2645B451NJ5J5J0K5P0M0Nj5j5%Nj5nNK0L5J0k0m0n0m5l0j5%nj0nn%nj5Nk0m5k5l1l0l0l0k5
2642B185NK0J0J5NK0K5%nJ0%Nj0J0%N%J5NJ6K0K5J5j5j0J5N0M0M0%l0k0j5j0nk0nk0k5n%j5
2639B346k1nnk5%k0m0l5m0m0K5L5K5K5J0j5%%n%%%%NNNNNJ0%%J0NNNNJ0%NN%NnJ0J0nj0j0
2636B295l0n%k5k0nNj5J0j0j0NNj0j5j5j5j5k0j0j0j5nnJ0j0m0k0NL0J5%NJ0j0k5k5j0J5J5
2633B030J5J5K5NJ5K5j0j0%j5nnnnj5N%j0j5J0%j5%nnn%nnn%k0k0%nj5j1j0n%nn%nNj0NK0
2630A924J0J1NJ5K0%K5L5K5K5Nj0Nn%K0NJ0%J0K5nj5%Nj5nnj5%nk0j5j0k0j0j5j5nk5j5nj6
2627A929j5j5j5j5j5k0j0j5k0j0k0k5j5j0k0k5j0k0j5J5L5L0J5n%j0NN%NNNNJ0%NJ0j0J5J5
2624A774j0J0NNNNNNNNNj5k0%k5n0k5%J0j0nj0j0j0%%j0j5Nnj0%n%%k5l0%L0M5K0J0J0%Nn
2621A669J0n%J0nJ0L5L0J5J0J0L5M0K5L0K0L1L5L0J5%l5j0J0L5M0L5K5Nk5k0nJ0J0j0l5n0
2619B030n0m6j0Nnnnn%k5l5m0l5j5%%K5K5J5Nk0nJ0K0J5%j0j5J5J0J5J5J0J0K0J0NK1K0%%
2616A975NK0L5J0J0J0J0J0nk0nJ5J0j0k0k0nN%J0nj0j0j0%K0K5N%J0NNK0Nnn%NL0Nj0j0NJ0
2613B125j0l0k0J0K5K5J5nk0j0nK0L5M0K0j5j5%K0J5j0k5k5k0%j0j0J0L0K5J0NNJ0%j0k0j5
2610B170j5NK5J5J0J0J5J0J5J5J5j5j5j5j0j5J5J0K5K5J0NNN%nj5k0nj5l0k0k0l0k0k0k5j5
2608B080j5k0l5nL0M5L0nj0nJ5L5J5j5l0n%j5k0k5k0j5nNj0l0l1l0l0nN%n%nJ0j0%N%NN%J0
2605A894%%NK0J5J1%N%k1l5m0k0nK0J0j0l0k0n%j5NNj0k5l5l5k5j0NNJ0%J5NJ0J0Nj0k5l0
2602A649j0nj0nj0nnJ0L0J5J0J5J0J5J0K5%%j5j0n%NJ5nj5k0l0j5J0NJ5%N%J0nk0l5k5k0%
2599A584Nnl0l1j0%J0%k0k5l5k5j0k0k0%NnNJ5K0j0j5k0j5j5j5n%k0m0k0J0L0J5k5k0k5k0
2596A198j0j0%K5L0%j5n%J0J5nnj0k0Nnk0k1%NK6J5J5nNNnNnnNL5J5J5L5N0K5J0K0NNJ5%j0
2593A438K0N%j0nNK0NnJ0nj5n%K0nk5k0j0k0k0l0j0%J5J0Nj0k5k0j0Nj0nN%K0K0M5Nk0j5%
2590A353J0%j0J5K5J0nn%K0L0M0K5J0K0K1J0j0j1OK0Nk0j1J1K5%j5k6NOK0K5%j5nnJ0j0J0
2588A584J5J0nj5nJ5N%j5k0l6j0%J5J0OJ0NJ5NnK0K0nj0j0j0j0nj5j6nj0nnj0nnj0%J0K5L6
2585A559J0k6l0l0k5%j0nn%J0nk0l5k5j0Nn%J5J5K0J0%k5k0l0j5k5j5j0nj5NJ5k0k5k5j5J0
2582A198NJ0%k0k0nJ5J5J5J5J5J0nj5k5k0k0%j1k5m0j5nn%J0%j0l0nNJ0J5J5K0nj5%J0J0%
2579A097NNNNJ0J5L1%j6j0j5j5nj0nj0k5k0nJ0L0J0j0K5L0L0J1nJ5%NJ0J0K5Nk5j0j0k5oK1
2576A183L5J5j0k0J0M0M0M0K0J0nj0k5nn%%k5l0nK5L0j0j5j5j5j5nK0L5L5M0L0K5%k0j5nK0
2574A398N5N0L5K1L0K5K5L0M5L5J0J0J5nk5k0NL5N0M0K5%j5j5N%J5n%J5K5M1K5NNK0L0k0m0
2571A980m1m0k5j5NJ5J0J5J5M6J0NNJ5J5j5j5k0j5l6l5k0k5k0nj5l0k5j5%%%%%Nn%m5o5o0
2568A554n1l0k0l0l0J0NJ0NNJ0K0nl5l5k5l5m5k5J0K0K5K0%j0k5m5l5k5%K0NK0J0J5NK0J0
2566A293L0K0J5k5l0m5k0J0j5l5o1n0k0j0j0nJ0J0j0J0NNNnnNj0l5l0m5k0J5N%K5L0M5N0K5
2563A127K0J5OK5K0%K5NJ0J0NNJ5%J5%l5l0k5l5nNn%NNNNNN%%Nj5nj0nj1nj0j0%Nj0j0NL0
2560A157N1M0K0j5j5K5O0M5L0L0L0L0K0%%%%%%N%nJ0J0j0k5k5k5k5nJ0%Nj0nj0nnnj5%J5J0
2557A398J5J5K5NNK5J0J0K5Nj5j5j5j5j0j0nj0j0j5j0j0j0j0k0nj0j5%k0k0%k5nj5j0k0nN
2554A213%NNNNNNK0J0J5J5J5J5J5J5J5J5K0K0NK0K5Nj5l5m0j0n%N%j0NNj0%%Nj0j5j5j0j5
2551A318NJ5J5J0%j5j0nj0nj0j0j0k5l0j0J0J0NJ0Nj5j5j5j5nJ5J0j0l0l6j0nJ5NNJ1N%J5
2549A188J5K5Nj5k0k0j6nj5k0j5k0j0nJ0K0K5J0j0j0%nn%J5L0K6K0J5J0NK0K5L0L0K0NJ0N
2546A373NK0L0L5L5O1M0J5%%K0Nj5n%j5%K5K0L5J0%N%%J0J0k5m0k5k5k0k5j1K1K5L0J5NNJ0
2543A659J0J0k0k0j0j0l5m6k5j0j5%J0%nj0j0nNNJ0j5k0nj0j0j0nj5j0j0j0NL0K5J0k0k0k0
2541A378k0nK0J5%j5l0j0k5l0j5nJ0K0J5%j5nnk0m0l0%%n%N%NJ0J0NJ5J5J0J0J5%%%%nn%J5
2538A288J0J5K5N0L0K0Nj5k5l5n0j5%K0K0nNNNNJ0K5K5J0J0NK0nj0k0j5k0l5k0j0J0J0J5J0
2535A373J5NN%J0N%NN%N%%J0j0N%k5k5k5k0nJ5L0L5L0L0j5k0%K0J5%k5m5n0k0%J0J0J0NJ0
2532A378nJ0K0n%J5J0J0J0J0k5n0m5k0nK5L0%l0l0m0k5NK0J0J0%n%n%%%%n%%%n%Nj0%%%n%
2529A253J5J0%J0J0J0J0j5j5J0M5M0J5j0k5l0n5n0l0k0J5%nnk6k5n%K5K1%J5%nJ0K0J5K0K0
2526A268J5K0L0%%j5j5%nJ5J5nl0m5l5l5k1%M1L5J0j5n%j5k0k0k1j5%nnNJ0J0J0k5k0k0j5
2523A077%NNNNN%J0J5J0K0Nj5j5k5j0K0L5L1K0L0L0K5K5K5nJ5J5J5J0J0J5L0L0L0L0J0j0J5
2521A548nnnj0NK0L1NL5M0NJ5L0K5M0M5K5J0K5J0K5K0J1K0J5NNN%NNNNJ0NJ0N%J5NNnk0j0
2518B035j0J5K5J5J0J5j5%%k5m0k5l0k5ok5j0J0J5J0J6j0k6k0j0k0k0j0j5k5j0j0k5nNj0N
2515A749K0J5L0J0J0N%l0m0k5NK0L5L0L0L0nl0%k5l0k5l0l0j0%J0L5M0K5nk5j5j5j5k0l5o0
2513A629m5m6l0k0k5j5k5k0m0j0nn%%j5NNnj5J0%nj0J0j0NJ5J5K5K0J0L0J5J5%l5k0j0k5k0
2510A353nk5l5j5k5k5k0k5k6k5n0m0m0n0k5nk0j5j5j0j0j0j5j0j5j5K5K0j0l0m1j0J5L1L0
2508H12L0J5nn%nnj0nj0j0K5J5J5K5K5K5M0J5k0j5%J0J5%k0m5l5j5nN%k0k0n1l0l0k0J0J5
2505G16%J5J5J5J6J5J0j0k6j0k5j5j5j5j5n%n%%%j0NNJ0NJ0%j0j5%K0K0NL5M6M5N0N0L5L0
2502I97K5M5M0N0N6M0L0L5K5L0J0j0N%k5m0l0l5k0k0k0k0j6k5n5p0q5q0o0n1l5m5n0l0k0n
2500E41j5j5j0j5j5j5j5l0m1j0J5L6N0N5M0%l5k0K0M5M0K0K0K0J5J5K5J5L0J6no%j5j0nj0
2497G31j0K0K0K1K0Nk0nj1%j0j5%K5L6K0K5J0j0%%nN%nJ5j0m0m6o5m5j0K5N0M5Nl0l0l0k5
2494F56m0l5l0m0l5NK0%J5K0%J5J0%%%NK5L0L0L0K5J0K0K0L1J5J0K5K0K0J5L0L0O0N5M0M0
2492A147L6L5L5N0K0%k0j5%%j5j0K0%NJ0NJ0J0J0%K0nnnj0%nj0k0%Nk0j0nnj0j0nj0j5j0n
2489A193J5J5K0J5J5K5K5J0K0K0K5J5n%Nnj0N%nk0j0nk5m5l5m5m0l6l0k5J0L5L0%k5k0j0j0
2486A092j5k0j5k0k0j0k0k0n%nN%j0%J5k0n0n0m5n1k5j0k0j0%nj0NJ0K5K0J0L0L6K0L0L0n
2483H67l0l0l6j5nJ5K6K5L0K5NNNNNK5N5O5L0J0%nn%nnnnnnnnj0NK5N0N0L6J0%k0j6l0k5m0
2480A067m0l5l0l5k5%nj0N%NN%NNNN%J5nJ0NNJ5n%L0K0NJ5J5J5J0NNNJ0NNNN%Nj5l0j5j0%
2477A052nj0j5j5j0j0J0K5K5Nk0l0l0m0k0nnnj0J0J0N%%NNK0J0k5j5J0K5Nl0j5J0J0%j5j5
2474H97%%nj0NJ0Nj5NJ0L0L5O5Q5P6N0M5M0L0M0L5L0L5L5L6J5NJ5J5J5J5J5J5k5k5k5k0l0
2472A554k1j0l5l5l5j5Nl0k5k0l0m0o0o6m0l0k0j5l5m0l5m0m0m5n6l0j5j0NJ5K5%NK0K1J0
2469G87J0L0L5K5K5K5J5%j0J0J5J5j5nJ0Nj0j5n0k0k5j5nJ0Nj0j5k0%N%NNk0l6j0nj0nNM6
2467G87L0J0K5K5K0L0L5M0N0L0M5M1L5L5K5%j5k5%J5%j5k5j5nK5L0M0J5nk0j5nl0n1o5n0j5
2464A032%%N%L0L5L0L6K0NJ0J5J0J0K0J0J5K0L0Nnj0j0j5j0k5j5j5l0l0k1J0J1nNNJ0NJ0%
2461A203K5M5L5K5L5L5K5M0M5M6N0M0L5K5K0n%K0K0%nnk0m0l0j5k0l0l5j0k1l5k5j0j0k0k5
2459A408nk0k0j5j0nk0k5l0nNj5k0j5j0NK0J0K0J0NJ0J0J0J0%J5L5K5L0L0K5J0j0j0J5L0K0
2456A523K0K1K0J5K0J5%nJ5K5J5nj0k5k5l0k0j5l6m0j5J0NJ0J0k5j5k0k0k5k0k0k0k5j0k0
2454A278k0m0j5%nJ0j0k5l1l0l5l0l0l5l0l0l5k0k5%J5j5j5%j5k5k6l5k0j0l5l5j5%J5%J5
2451F41NJ0J5%N%NNL5O1O0L5K0%NJ5L5J0J0nk5%K0M0L5L0L0L5M1K5K5L5J0nN%K0NJ5J0nk5
2448A288k5j0k0l0l0j6nJ0%O%%J0nNN%NNK0K0J0J5K0NK5K0J0K0K0K0K0K0K0NJ0J0J5J0J0K0
2446A538Nk5k0k0k0j0k5l0j0j0j0nnj5%nj0l0n0o0k1OJ0Nj5j1l0n0q0o5m5l5k5%nn%j0Nn%
2443H07n%Nn%%%%%K5J5NNK0K0Nnnnn%J0K5M0M0K0NNnJ0K5K5K5j5k5j5j0j0nnNL0J0J5J0K0
2440A107K5J0nK5J1J0k1j5l5nJ0J5K5Nj0j5j0k0m0n5o0l5l0j5j5k0k5%J0J0J5J5nk0j0j0J0
2437H27K0J0J5%k5k0%K0J5nn%J5%%K0J5L0K0J0j0k0k0nJ5J5J5NK5J5J0J5J5J5J5J0J5%K0K0
2434A132%k0j5j0k0j5NJ0K5NNNNj0nJ0L0K5J1%j6NONN%NN%K0L0K5L0nn%nnnnn%j0n%j0j0N
2431A228Nk0j0j0J5J0k0l0l6k0j0k0j0%J5NJ0NJ0J5%NNnJ0J0n%NJ1J5J0J0nk5l1nj5j5j5j5
2428A077j5j0j0k0l0k5l5j5K0J5%j5l5l5%K5K5L5L5K0NJ0NNNN%J0J0N%J0K0j0J0J0%NnJ0J0
2426A127nNNNNJ5%J1NJ0Nnj0J0k1n%j0nj5k0j5j5k0j0j5k0j5k0j5j0k5j0j0l0j0j0l0Nnk5
2423H02nk0oj5k0%K0J5K1K0M0M5M5M0K5N%k0l5j0J5K5K5K5J5K5K5J0L0J5j0nj5nJ0NK0%J1
2420A168J0J0J0J0%NJ0NNJ0NJ5J0K0Nk0m5m5k0j1nnnJ0L1K0J5J5nj0l0o6o0l5%J0nl0k5nj0
2417I62%j0k5j5j5l0k0k0j5k0k6k5l5j5N%N%j0j0j0j0%%K0L0K5%k0m0j5J0nnNK5K0Nj0j0j0
2414F86j5k0j5k0k0j5j0J0M5L5J0nnN%j0l5l0j0K0L5Nj0n%K0K0NK5K0NK5J0%%%%%%%n%%Nn
2411G51%%n%N%%%N%J0nJ0K6NK0L0L0J5%j0K5M0K5%k0nnj5n%k0nj0j0j0j0j5j0j0k0nj5j0o
2408G71J6J0nL0J0Nj0J0M0L5J0%nj0%K0J5K5J0%j5j0n%nj0%Nj0nnj0j5j5j0j5j0j5nk0k0j1
2405G71k5j5j5k5nNJ0J0J0J5J0J0J5%k0k0NK0J5J1K5O5O5M0%m0m0k0K0K5NJ0K0J5J5K5J0n
2403A017l0n0l5j5J0%%j0NJ5L5J0%J0J0J0J0K0nj0k5k5j0j5k0k5j0L0K5J5j5m0n5m5n1l0%
2400G01%J5%J0J5%J0J0J0J1J0K5L5%j5nnj0J0K5L0J0k0l0l5j5NJ0%J5K5J5nnNj0n%nnn%nn
2397H17nnNj0%nj0j6k0nJ0K1K5J0%j0%nNj0n%%J5J0NNNJ5%%j0Nj0j5k0%K0K0K5L0K5%nJ0j0
2394I07k0m0l5k0n%Nj0k1k0l0j0%J0%J5K0K0K1K0%j5j0%J0L0J0K0K0K0K0K0NNJ0%%NJ5nJ0
2391I77NJ0NJ0NJ0Nj0j0j0j0nj5j5%%n%%n%n%nj5j0j0%j5j0nnN%%J0n%Nnnnnk0l5j0L5M5L0
2388I02J0k0k5k5o0n1j5Nj5%nnj5%J5NK5NNK5K1%nl1l0j0J5M0L1K5J5K0L0J5J0L5J0K0L0J0
2385A012L0J5%j5j5%J5L0K5J0Nj0k0J0K5L0K6L0K5K5M0K0J0J0J0%j0k0l0j0%NNNnJ0N%N%%
2383A303%%%%%J0J0NJ0J0J0J0J0j0j0j5%NL0K5J5nj0J0k0k5m0l5l0k5k5k0k0k1nNK1L5J5j5
2380A208k0k0k1k5j5j0j0nn%j5j5Nk0j5nk0m0l5o0k5J5L0L0J5j0l0k0k0k0nJ0J5K5L0nl5l0
2377H27k5J0J5M0K0K0j0j5j5l0nk0k0k1k0NL1K5J0j0j0j5nnoj5N%j5%j0%k0j5%J5K0K0K1J5
2375G92L5K0K5J0j0N%j0J5M0N0L0J5J0L5J5%J0J5J0J0J5J0k0k0%l0k5nk0k0k0l5j0l0l5j5
2372H62k5k0j0j0j0j0%k1%j0k0J0J5k0j0J0j0nnl0m5m5l0J0L0L0M0L5J5k0l5nNNJ0NJ0NNJ0
2369G16K0%j5j5k0j0J0J0J5NJ0J5J5J0%Nj5l5m0nJ0K5nj0%j0n%j5NNj5Nj5l0n0n0k5J5L0K0
2367E61J5K0j5m0m5l0j0j5k0J5M0M0J5%l0k5nNK5K5J0K5J0L0NJ0K0%J5J0J0%K0K0NL0J5L1
2364G92O5N0M0J0NK5%k5j0j5k0j5k0k5j0j0k0l0j0ok5k5j0j0k0nk5l5l0m0l0l5l5l5l6k0l5
2361C20m0j5Nj0%N%J5J0NJ0J0NNNN%NN%N%nnnnnnnnj0nj0nk5k5j5J5L5J5k0k0%J5%J5J5K0
2358C05J5J5M5L1NJ0nn%nnnnj1J1NnJ5NNnJ5K0K5L5J5Nj0%%nn%nn%nnJ5J0J5J0J0J5NJ5%%
2355E86nN%%nNJ0NJ0NJ0J0%J5Nj0nJ0K0L0L5K0nnnn%j5%nj5%j5j0j0j0j0j5j0j0nj5k0%j0
2352E61j5Nj5l0l0j5j5k0j0j0Nnnn%noOj1j5J0M1M5M5M5J5NNJ0nnJ5L0K5NJ0K5K0L0M1O5N5
2349H97L5J0nj0N%nN%%N%%N%nj0j0nj0nk0%%nj0J0J5L5L0J5NN%Nj0J0J0j0%j5%j5J0L0L0J0
2346A032J0nNNNN%NK0%J5J5NK0K5Oj1%J1L5K0J5%j5j5k5k1k5nj0k0m5l0j5%Nj5j5nk0l5k0
2343I07k0m0l5k0l1l0j0j5j5nj0j5j0j0%K0J0J0J0J0NJ0L0K5M1J5k5n6l5l5m0j5NL0L0J5N
2340G06j0l0l5nnj5j5NK0Nk5nj0j5k5k0k5k5k5k0k5k1l0l0k0nnk0m0n5l0%J0K0K0K0K5K5K5
2338B90L5J0j5nj0k5j5j5k5j0J5nNJ0nJ5%J0%K0J5J0J5NJ0J5nJ0%%NNJ0Nk0%L1M5L5J5N%K0
2335E11K0L5Nj0j5j5j5NNNNK0J5J5K0j5k5k0k0k0%nk0%nj0m5o6m0j5%K0L0K5L1J5J5L0%nJ0
2332D71Nj0%Nj0NK5K0L5J5nl5k0j0%L0J5J5L0L0L0L0L0%J0J5k0k0k0k0NK0J0J0J5NJ0J5J0
2329G46J5K1NJ5J5J0J0nn%nnnnnj0nnj1k5k0j5k0nL0L0%nj0nn%J5NN%j5Nj0k5%nk0m5n0m0
2326E41m5j5J0nn%nJ0j5j0j0nj0NJ5K0Nk5l0l0l1l0k5l5l0k0l0l0k0%%j0NK5K5K5K0K0NNK0
2323B85NNNJ0nJ5N%J5L5L6J0j0nk6%K1K0K0K0L5L5M0L0J5NJ5J0%nNj0j0NnnJ5J0J0J5K0K0
2321G11K0K5NJ0ONJ0nN%%%J5j0m6m5n5l0k0n%j5m0k0%K0J5j5nJ0K5nnK0L5L0L5L0J0J0%K0
2318G51L1M5N0L5J0j5j5NNj5n%j0nj0nj0j0Nj5k5j5k1k0J0J0%K1L0nl0l6l0j0k0k0j0N%n%
2315F51%%%NNnJ0L5K5nk0j0J0K0L0L6M5L5M0J5k0j5Nj5k5k0j0NJ0K0NK0J0J5J0nnnn%j0nn
2312H77j5nj0j5nj5%k0j5j1k0nJ0NK1Nnonnj0k5k5nj0J0Nnj0j0j5j5l5m5m5m0m0m5l6m5k5
2309B90nl0j0nk5k0%j5j5K0M5J5n%J5K5L0L0K0K0L6L0K0J5K0NK5J5J5J5J5J5K0NK5J5J0L0
2307G11Nj5J5%%N%j0J0K0K0K6J5k0l6k5k5j0J0j0NJ0j5nNNnn%nk5nk0l5k0%%k5j0K5L0L5L5
2304F61Nk5j0K0J0nnnj0%J0NJ5Nj5j5k0j0J5J0J5J0J0k0nn%J5J5%J0K0J5K0K5L6L0K5J5%N
2301H72J0K0K5K0J5L5K0J5L5Nk0%n%nnNJ0L5L5J0k5l5l5l0l5l0l5l0m5k0l0m6k0l5m5k5k0
2298E91l0k5k5k0l0l0j5J0J5NJ5K0NJ5J5nJ5N%J5nJ5%j0N%nj0NNj5j5j5nk0k5nk0nJ0J0NN
2295D51K0%K0N%%j0N%nNj0%%j0Nn%n%J0J5J0J0%j0NL5M5K0j0j0J5J5K0J5%j0nn%nk0J0K0J5
2292F51K0K0NN%NJ5J5K0N%k0k5%J5L5M1J5N%j5J0J0j0N%k0k5k6k5j0K0NNJ5J6n%NNj6l5nj0
2289G21j0n%Nj0j5l0m0o0o5m0k0k0NL5M5J0J5nn%n%J5J5%k5l5k5k5k0j0J5J5%%K0J0N%K0J5
2286D96n%J5L0L0NnNNNJ0NNNNJ0k0nnk0k0j0J0j0m0l5j0L0%k0k5j5J0J0J0J5J0J0K0Nj0nj5
2283D86%J0K5L0J0j0j0k0nJ0J0J0K5K5J0Nk5j5%J0J5K5J0nj5k0l0k5%%J5L5L5L5L0J5J5j5
2281G01j5k0j5j5k0k0j5j0%%j0k5k0nJ5L0L0J5nnn%j0nk0nNJ0Nnl0l5nJ0%J5Nj0l0l5k0n%
2278D21%%J0J5K0J5%k0l0l5j1nn%J0J6N%K0L5L0K5j5l0l0k0k0j0%J0K5J5K0J5j0j5nj0J5K5
2275D76nNN%k5m0l6%J6J5nj5%NJ5K0J0N%J0J0J5J5J5nj0j5k0l0j0%J0K5J0nnn%%%n%%nNJ0
2272D56NJ5J0J0J0J0K5K5L0K0K5K5L0J5%j5k0%j0j5k0%L0L0J0M0L0K6L5K0j0k0j5k0j6j0k0
2270G41j0j0J5L5N6M5L0J0J0%n%%%n%nJ5J5J5Nj0j5j5j5%J5J5%J0J0%J0%NJ5n%J0NNN%J0N
2266A017j0J5J0nnk0j5j5j5nj5j5nj0j5%%j5nnj5%nj0j0n%j5j0j5nk1j5j0j5j5j5k0k0k0n
2264F21K0J0Nj0nj0nj0nk0%K0NJ5J5NK0J0J0nk5nk0j5j5j5j5nj0k0j0%k0k5%J0NK0%J0J5J0
2261E56J0K0L0K5L0K5K0J5L5L6L0nj0nL0K5nj5k5l0j5%%oJ1L0K0%l0j5k1k5j5j5k5k0k0%J5
2258F61NNNj5n%nnj5NN%J5nj5k5l5j0nj0nnj5%j0nJ5J5K0J0J0K5J5J5K5J0J5J5J5K0NK5L6
2255H02J0K5L0J5L0K5K0J5%J0J0j0l0k0j0j5NNj0k0j5%K0k5m0m0j6j0Nn%nk0j5j0j0j0j0j0
2253F71nNK0L0L0J0nJ5J6J5K0J0J0nj0l5k6NJ1nj6j0NN%K1L5L0J0k5l0l6j5%NNK1Nk1j5j5
2250G36j5j5j0j5j5k0j5%%%nJ5J5j5j5J0K0nk5j5j5NK0Nnj0j0n%nnNj5j0%nj0j0nnnnnj5%
2247E01Nj5j5%j5j0K0K0L0J0nn%J5K5Nnj5%NnJ0n%NnNj0j5NK5K0L0J5J0j0%%%%%%J0J5K0N
2244F76j0j5J5N0L0L6K0J5Nj0k0m1l5m0m0m0j0j5j0j5nk0l5m5l5j0J5L0K0K5Nj0%K0K0K0L0
2241E71L5K5J5j5j5nK5L5L0L0L0L6L0L0L5%j0k5l5m5k1j5%NNk0l0k0j5nJ5%k0l5l5j5k0j0
2238E41l0j0k5j5j5k5j0j0k1k5j0%J5M1M0J5%j0j5j5j5j6j5j5j5j0J5NN%J0J5%j0NJ6L5L0
2236D56M0L5M0N%NNJ5%NNnk5j0j5j5j0k5nJ5J5NK0L0L0J0nK0M0M0M0J0J6Nj0k6k5k5k0nnN
2233F81J5K0%j5j5J5%j0NJ5K0Nk0k0l0k0nnJ0%NK5L5M0K6J5J5J5J5K0J0J0K5N%NNnJ0J5nj5
2230I17nN%j5j5l5m5m1nK1K5J5Nj0k5m1n0o0l5k0j5%J5j5m0l5k0J0nnJ0%l5k0nk0j5l1nJ5
2227C70J5J6J5K0J0J0K0Nj0j0NNnj0J0NL0L0J0J5J5J0L5L0L0J0nNL0K5J0J0K6K5J0j5j0j0
2225G87j0j1NJ6L0M5K0nk0%J5Nk0l0nNNn%k0l6l0l0j0J0J5J0%%k5j5j5k5j5j5j0j5j0k0k0
2222E51j0j0k5m0m5l0o%K1K5J0J0%j0j5j5j5k6k5k5k0%J0%NNJ0J0J0J0J0J0J1J5J0J0J0J5
2220D51NK0NNnj0J0%n%%j0j5nnNL0J5J5J0j0N%%%Nj0k5l5m0l1J0K1J0J5K0K5K5K5Nk0nnj0
2217D91j0k5m0l1%K1M0K5K5N0O0M0J5J0n%%n%n%J0j0m0m0nK0J0NK0%j5Nj0j0j0nj5NM0N0N0
2214G11M0%l5j5j5k0k0k5j0nJ5NNJ5nl5m5m0k0j5NJ0J0J0J5NK0NJ5J0NJ5%J0J0NJ0L0K5K5
2211G26K0Nj0J0j5l0j5m0k0%nJ5j0n%%nj0N%j0j5k0j5j5nK5J0Nj0nnj5nj0j0j0k0k5k5j5K5
2208D46N5N0L0NnJ0j0nNj0NL0K0L5K5J5L0L5K1NJ5%K0NNJ0J0%NnNNnNnj5nnj5j5nk0nJ0nn
2205G77J0NnJ5nk0oj5j5K0J0k0m0k5NJ0J0%nn%J0K0K0J5j5n0l0k0k5nj5j0k0nj0j5N%N%nJ0
2202E61Nn%j5nj0%J5J0%j0nnnj0L0O0N0L5%nnJ0L0L0J5n%%n%%n%nnnnj5k0l0nJ5K5K5J5j5
2199G31l0l0j5NL5NK5J5nNJ0J0K1J0K0M0M5O0Q5O0L0J0n%%%%k0m0l5k5l5l0l0l0l5l0l5k6
2196G66%K6L0%j5k0j0k6l0l0l0l5l5l0n5k5J0J5NJ5L0K5L0K5nl0k0j0%J5J5%k5n0l5m0nj5
2194D31k0j0nk6j0j5nJ0%%N%%Nj0j5j5nN%nNNj5j5NK0J5K5K0L1M0L5L5N5O5P5N5L1K5L5K0
2191H82J5J5J0J5M0M5M0M5M0M1L5L5M5J0k5n5n5l6k0k0k0j5l0j5j0l0j5j5l0l5l0l0NL0J5
2188H77J5J0%%Nj0j0k0%NN%NJ5j0l0n0k5%j1k0k5j0j0k0k0%j0j5j0j0j0j5j0j0nj0j5j0nj5
2186E16j0Nj5Nnn%j0NJ5J0NM0L0N0K5Nnj5J0J5L0J5K5L6L5Nk5l6nL1N5M5O0O5M0K0%%J5J5
2183A097J5j0m5n0n0m5n0l5k0l6k5l0k5k0l5l5%k5j5k0k0j5k0NL0J5J5K5J0J5K5K0M5M0K0
2180G51K6M5L0L0J0nJ0nk5k5l5j0K0L5M5K0%k5j5j5l0l0l1l5k5l5l5l0m0m5m0m0%J5K0nl0
2178D46n0j1K1M5L5K0J0%N%%%%nNK0L0L5K0L0L0K5L5N1P5O5O0M5K5L5L5J5J6K5J0j0j5j0j6
2175A152l0j5j5k0j5%nnnNJ0nk5l0k5k5nn%nnnnnl0l5j5m5n1o0o5n0nNJ0j0k0l5l0k5k5l0
2172C96m1k5nk0k5n%%NnNNnJ0J0K5L0J5K6K0J5L0L5M0L0M0K5nJ0J0J5J5%K0J5%K0NN%nNJ5
2169G56J5J6J5J5K0K0K5j0j0j0j0j0k0k0k1nnnnJ0J0nl0k5l0m5k0J5J0j5k0k0l0l0k5nnj0
2167D81%K0%NK0J0%nJ5j5l5l0j5%J5NNK5K0K0K5%j5%nnnk0J0K0K0J5K0K0K0K0J5J5%j5k5l0
2164F21j5J0Nj0nj5nK5K0K5K0Nj0j0J0nnn%J0J0J0Nj0l0j5k0j0j5j0j0nj5k0%nk0j0j5j5k5
2161D41k5k0l6k0nJ0NK5K1J0%J0J5%j0j0nj0NJ5J0NJ0N%J0K5J5j0j0NNnJ5NNj5l0nnj0%%l0
2158D11k0oj0k0k0nj0j0k0%NK5K0J0k0j5k0j5j0nJ5L0J0%J0J0J0J0J0J0NONNK0K0j0m0k6J5
2155C80K6M0J5j5l5k6J1K0J5J5NJ5K0NN%nJ0N%nJ0J0K5K5%%j0j0j0nj0J0L5K5L0L0L5J0Nj5
2153F91k0j5J0%nj5NNj5Nj0%%NNNNnJ0J5j0k0k0k0k0l0l5k5NJ0%J0%NJ5J0NNK0J5J0NnNnj5
2149E91%Nk0k5m0m5k5NnN%nN%NJ0J5J5K0J5J5J5J5K0J0K0K5j0j0j5nj0%Nj0%n%nNN%N%NJ5
2146F16j0m5m5n0m5m6n0n5m0%J0%J0J0nJ0N%nj0J0K0L0K0K5K5J6J0L0J0J5K0J5%j0Nj0nn%
2144D76nnk0j0nnk0j5oJ1N%J0J5%NJ0j0k0k6nj0NNj0k0l0l5k0J0K5L0Nj5k0k0k0NJ5nK0K5
2141C20NK5K0j0j0nj5j5nj0k5j0j5k0nJ0K0NK5n%J0j0k5j5l0j5J5%%K0NNJ5%nnj5NL0O0O0
2138C85M1K5J5K0K5K0M0L5K0J0K5J5J5K5M5L6L0L0J5K5K5J5K5K0K0J0NJ5%%NJ0nk5k5k5k0
2135I47k5nj5j5k5k5k0k5m1l5%K5J5j5k0k5j5j0%j5m0k0j0%L0J5k0l0k0nJ5J0J5J0J0J5j0
2133F21NJ0j5k5l0l5k5J0K5K5Nj5m0m5j5Nj0nNnj0j0j0K0J5K5J0J5n%N%%N%NNnJ0J0nJ5nk5
2130E11k0m0nk5l0k6k0nnn%Nj0n%NJ0K5nj0Nn%K0N6M5K0Nk5j0j0%K0%l0m0j6J6K0Nj5j0%n
2127C91oJ1j1%J6NNnj5%j1j0NK1k1m5n5l0K0J0J5J5J5%k0j0j0Nj0j5NK5K5K5J5K5nJ0J6J0
2124D11NJ0J0J0J5K0J0J0K5J0J5J0J0NJ0NJ5J0NJ5j5nJ5j0NJ0j0J0K5J0J5nk5k0nn%nnnl0
2121E81k0nnn%%k0j5j5k0%%n%j0j5j5k0Nj0%%%nnNJ0J0K5%j0j0j0j5k6nK1M0M0J5nk0nJ5N
2118D76N%%N%%n%%n%j5J0J5nK0%j5N%k0k5l0m1k5j0NNj0k0nnk0k0nk5nK0K0Nk0%J0J5J5J0
2115C10K5J5K0K1J5K0K0K5K5L0K5K0K5M0J5k0k0k0k0%J5J0Nnk5j5j0%%%%NK5K5NnnNJ0K5K0
2112F56J0j5j5%j5l0l0j0Nk0m0k5j0%nnj0%J0J5K0L5J5j5k5l0nJ5J5nnJ5K5M0M0K0J5%NK0
2110F61L5L5K0%k5j5nn%J5NJ0l0m0l5k5k0j0l0n0m0l0m1k5j0Nj5j5j0k5k0k5%J0nl5j5NL0
2107B30J5nnK5K0J5%j0NJ5Nnj5%L0L0L5M1K5K0J5J0nk5l5j0NJ0J0%J0Nj0nN%n%%nk5l1k5n
2104C55nl0l5j5k0l0nj0NJ0J0J0j5k0l5l0k5j0NJ5%%J5J5J0j0k5l0l0n%K0J5N%NJ0L5L5K0
2101B10K5L0M0N5L6K5K0K0K0%j0j0j0j0nNj0j5j5%J0K5L5M0K0J0%%nn%%nn%K0L0L0K5Nj0%
2098F21N%J5J5n%k0j5l5m0k5j5nnJ0J5j0k0k5j5k5k5NL0Nk5l6j5NL1K5J5j5j5nNK5J0%j0n
2096D26k0k1j0l0k0j0k0k0nJ5%N%NJ5nj0nj0j0%J0L0L0j0l0l0j0NJ0J5%nnj0%NJ0J0Nj0l0
2093B60j5NJ0j0j5l5k0j0%J5Nk0k5J0M0L0M5L0%j5k0%J5J5K0L5M6K5K5nk0k5k1l0j0l0l5j5
2090B55k0j5k5j0nn%j0j5k0n%%%J5M0M0M0J0j5%%Nj0k5k0j5J5K0J0NK0M5K5NJ0j0j0J5K5L1
2087C96K0Nj0nNK0L0K5K5J0J0nj0nnk0j5%K0J0nj0j0l0k5l0l1l0k5k0l5k5nK0M0K5%%%nnn
2085B90J5K0J0j5n%nJ0M0L6J5Nj0Nj0nNj0Nnon%%K1K5J5%j5k0j5oONK5K0J0%nJ0nj5j0j5j5
2081C96J0L5M0NnnnnNNK0%m0%K5K5K0J0K0J0J5K0K5J5J0K5K5NK5J0K0K1j6j5j0j5j5j0j0k0
2079F71k0k0j0l0k0j0k0k0j5j0j5j0j5j0j5n%j0j0Nnj0J0j5NN%NN%J0nnj0j0ok0%j0j0J5J5
2076C75J6J5n%%%nnNj1j5j5l0n0m5k5J5J0j0k5%k0nJ0n%J5j0j0J0Nj5%%j0%Nj0%%Nn%Nj0J0
2073A60NJ0nK0J5nJ5Nk0%j5nJ0n%J0J5J5L0J0j0j0%k0k0n%k0j0j0j0j0nL0J0J0J0j0%%l0l0
2070A25l0l0%%J0j0nj0k5nK5NJ0K0K5J0J5K0j0j0j0j0nJ0L5N5O5M0K5K0J5K1K0K0L0N5N5L0
2067F01NN%N%N%Nj0nj0j0j0nnj0k0j5l0j0l5j0j0l0j0j1j5j0nj5k0N%%NNJ0J0j5k0k0nK0M0
2064C50L0L1M0K0J0n%%Nnj5J0K5K5J0j5j0j5j5j5%%N%J5J5J5J5Nj0%%K0L0K0K5J0j0n%j5k0
2061E76k0j5%Nk0l5k0%J5J5j0k5j5j0j5j5nk1k0j0k0j5J5J5J5J0J6oJ1NJ5K5K5J0%%%%k0l5
2059D21j0J0%j5%n%K0K0nNNnm0m6k5%K0J5j0l5m5k5%j5j5j0J0NnJ5J5L5M5K0j0%J5K5M1M0
2056D61K5K5L0Nj0N%%%%%j0J0K0L0M0J5j0j5j5j5nj5j5j0%nnN%nj0NK5L0J0nnj5j0nNK0nk0
2053E56j5l0l5j5J0K0K5J0j0j5j0j0nJ0nNN%nJ0NJ5J5N%j0j5%Nj5l5k5nK0J0J0N%J0%%k0j0
2050D61j0J0nnNNj0J0nj5k5k0k6j0l0k5j0nj0%j0n%%j0J0NK0M0M5K1j1k0j5nJ5N1O0N5K5N
2047E56%%J5L0j0k5j5k5l0k0nJ0NK0K0N%k0k5%J5J5K5J0j5k0nk5j0J0j0NJ5J5L5Nl0l0l0k5
2044D36j0NNnj0NNj0%Nj0J0Nj0%Nk0l1j0l0j5k0l0j0nJ0NNNNNNK5K5K5K6K5K5L0J5%%j5J5
2041D91L0N0O0L0nnNj5k0k0j0k5j5nj5j0j0j5nk0%nnnnnj0NJ5NK0J5NK0K5Nj0nnj5nnj0nN
2038D96NJ0NNNJ5%k5l0k5k0k0J0L5M5K5L0K0K5J0j0N%J0K5K0J5%j5j5%j0J5K5L5L5K1j1k5
2036G41k0j0j5j0j0%nnNK5%J5j0k5k0j5j0j5k5%nj5k0nn%%%j5Nj5%J5j5m5m5j5%%j5noj0%
2033C75L6M5M5L5Nj0%%K5K5K5L0NNNNj5l0j5k5k5j5l0j5J0NJ0NNj0n%j5NNj5%%nnNnn%j5k0
2030D36k0k0k1k0j5k0K0L5M1K0%%J0nj0J0K0K5J0J0K0Nl0k5%%J5J0K0J0j0k0j5j5j5j0j5j5
2027D16nj5j6%j0j0j0nK5L1K5K0nl0k0k1k5l0j0Nj5k5j5k0%J5nJ0L0J5nn%J5J5%NJ0NNJ0n
2024C50%NnJ0%%%%j0J0J5J6j6j0J0J0%K1NJ0J5%k5l1j5J5nl0k5%nnnnnnk0%J0j0m0n0l5%n
2021A40k5n0j0K5L5L5K0K5K5K5K5K0K5nj0m0l5j0j5J0K5J5J5j0j5J0L0J0K5J0J5K0J5n%nn
2018C60n%nnJ5K5K6J0K0J5J5K0J5NJ0J0J0J0NJ0j0l0m0n0k5j0J0J0J5L0K0K5nnj0%K0%J0J0
2016E31J0J0J5Nk0k0k0k0j0L0N0K5j0nj0j0k0%k0nN%j5l5k5k0NNj0Nn%%%J0nk0j6nK6j0j1
2013C85j0nj0k5k0nJ5NNK0Nj0%nk5l0l0l0k0l0nJ0J0J5J5J5nk5j0j0k0j0j5j5NJ5%J0J5%N
2010A80J5J5K5L0K0%j5%j0nn%j0J5L5K5K0K0K5K6K0K0K5J5L0J0k0N%j0N%j0N%j5J0J0j5%%
2007D91j5l0l5j5nNNNNJ0NJ0j5l0k1k0%K0J0NJ1J0NJ5K5J5L0K0K5K5K5J5nnnj0J5L0L0K0J5
2005F91K0K0K0nj0j5%nn%nn%Nn%J0%J0J0%J0Nk5k0j5l0l5j0k5k5k0k5k5k5N%J5nk0j5k5k0
2002D01j0J5N%M0M5J5k0l5k5%K0K5J0nj0%J5J0NJ0J0K0N%J5J0%K0NNk5l5j0J5K0J5j5k5l0
1999E11j5%j5j0j0k5j5k0k1j5k0k0n%nnnn%nk0k0%l0l0%j5k0Nj0j0NnnnnJ5%%J5NNJ5%J0L0
1996B25L5J0%j0nj0k5k5k5k5J0L5K5J5K5L0L0K0Nj0%%K0J5K0J6j6n0k0l0j5j0j5j0l5j5j0
1993A75J0J5L5L5K0J0nJ0nk0j5j0k5m0k5nn%%%%K0j0%J0J5J0J0K0J0%k0k5k0NJ5J5K5J0j5
1991B30j0nnNj5k0k0NNL0K0J5L5L0J5L0J5J5j0l5j0J0N0M6K0J5Nnk0k0j0K0%j0k5l1j0J0N
1988C70J5Oj1nk0m0m5nJ0N5M5K6%k1k5k5nJ0K5J5nj5l5l0k0%nnj5%Nj5n%k5l0m0k0%%%%J5
1985A30J5K0J5nNK0L0L5N0L0nj0j0j0j5k0k0NJ5J5Nl0j0J0J0j0k0k5j0J0J0%NnNJ5nNNNNN
1982B70NnJ0J0n%%%%j0NJ0j5j5j5k5j0J0J0K0N%N%%J0nnJ0J5K0K5N%j5k0%J5j0k5k0j0nj5
1979B30%%K0K0%j5j5k5j0nn%j0j5N%j5k0N%j5l5j5%NL0L5J5j0k0k0%J0Nn%%K0K0j0nJ0L5L0
1976B25J0nnnj0Nj0j5NNj0j0%%k0j5NNL5N0M0K0nj0l0m0k0J0K0J0j0%%j0l5l5j5j5nnk0nn
1973G5k0NK5L0L0L5J5M0L0K5L5J0L0K6Nj6j0NNNONJ5NNJ0nj5nL5L0%j0j0j0j5j0Nnk0j1j0
1970C75%J6J5nJ0NJ0Nj5k0j1k0k0j0nj5l5nJ0J0%j5nnj5k5k0j5m0l5k0NK5L0L0K5K0J5%j5
1968B35l0k0%%nnK0K5J0J5n%NNNNK5K5J0j5%K0K5%nK0J0NNJ1NJ0J5J0J5Nnk5m1n0l0j0%j5
1965B80k0nnk5k5k0NM0L0N0N0L0nk5k5nj0j5j5j5j0j5NL5L5N0L1NNJ0K0M0K0K0J5%%n%nnk0
1962E01j0J0J0j0k0k5k0K0L0L0NNnj5j0nNN%%%nJ0nnNNNNNNNNN%j5j0nj0j0j0j0NNj5l0l0
1958D06k1%OJ5Nnnk1k5k5k0j5Nj0j0nnj0nk5k0k5j5%K5L0K5J0j0k0l5k0%%k0nK0K5L5J5J5
1956B60J5J5L5J5nk5nnnnK0L5L5K1%%%%j0j6nJ0J6L0J0k0k0k1nJ5K1K5J5%J0J0nk5l0j0J0
1953D06J0%%%%J0%nJ0J0NNJ0L5J5%%J5J5K0L0K0N%%j5j0j5nJ0K0J5K0n%Nnl5m0l5j0n%k0m0
1950D46k0j0nnk1j5nk0k0nj0j0k0k0NK0J0K5K0K0J5%j5k5j5J5J5J0NJ0j0j0j5j5j5n%K5J5
1947C45J0K0J6J5J5nj5k1%j5j0k0%%%%N%%N%%J5NNK1%J0J0j5k1NK1K5K0j0l5l6j5J5K0%j5
1944C70j0j0%j5nj0J5L0L1J0k6n0n0k5J0NJ0J0%n%J5L5K0J5nj0k5k5nK0K5Nj5j5k5j0j0NJ0
1942B90J0J0nk0j0nJ0K5K0J0%nj0%J0J0%K0J0J5J6J5n%Nnj5%k6nJ5%j0k5k5%J5M0L1N%j5j1
1939C85ONj1l0l0NK5K5K1J0k0j1j5%k0m5l0j0j5nnL0N0L0%j5nJ0J0k0j5NJ0J0N%J5NNj5k0
1936C30j5j5J0J0NJ0%k0j0j0k0nk0nNJ0J5J0J0J0J5%%%%%Nj0%%N%%NJ5n%J0nnNnj0J0%%k0
1933C15NL0L5J6NJ5J0nK0N%nl0l1j0J6K0K0J5K0K0K0K0NnnNn%Nj0%nj5NNk0m5n6m0j5%%j0
1930C20k0j5j5j0J5J5j0j5%k0nL5M5M0M1L0%J5Nnl0l1j5NJ0J6%K5L5L0L0J5j5nNL5K5%k5j5
1927E41J0J0k0l0k0l0k0nJ0%%NnNNJ5K0K5J0N%J0nj0j0k0nNNNNJ0J5nl0m0j5J0K0J0L0J5J5
1924E46Nnn%J0NNj5j5NK0K0J0J5%%nnnnJ0J0nl0nj0nj5j0j0k0n%j5nj0nnj5nJ0Nj5k5j0j6
1921C75NNJ1NJ0L5J0J0J5J0%k0l5m0j1nk5m0l5nNJ0J0K0K5Nk0m0m5k0K5L5L5K5K0J0nk0k0
1918C30nJ5J5NJ0J0J1J0J5K0Nj0nK0J5L5J0nnl0k0nNK0%l0l5m1k0k5l0j0J0K5K5Nl0k0nj5
1915B70j0j5j0n%%%j5j0NNK0K0j0nl5nL0K5L5K5K0L0J5j0%N%J6J5%j5k6l0j5NNNNJ0L0J1k1
1913C70l5nNJ0j0nj0nnj0J5K5K0NN%nnJ0J0NO%Nj6k5%K0L6L5J5j0J0nl0l0j1j5j5j0j0K0L6
1910C91L5K0J5K0K0J0j5%Nn%%%j0j0j0j5nj0k0nJ0J5j0k0l6l5l0nJ0J5K0L5L6L5J5%j0k0j5
1907D21j5k6j5k0k0J5K0J5K1J0K0J5J0J0%NNN%NJ0k0%Nk0j0%Nnm0l1%K6J5J0K0Nnj0nj5j5
1904D01n%j6k0%K0J6N%nJ0J5J0NJ5J0J0K5%J0K0K0Nj0j5j0k0l5l5j0%%J0NNJ5K5L5J0k5k0
1901D76NJ0J5K5K0K0%J5nl0m5l0j5j0N%nNJ5K5K5J5k0k5j0J5J0N%J0j5k0k0k0l0m1k0%J0%
1898C65%NJ0%NONNJ0n%%%n%%j0NJ0J0J0J5%J5J5%J5nj5K5J5J5nj5j5%j5%j0j0nnNK0M5M0J0
1895E61j0%%j0j0j5%L0M0K5j0l0k0%%j0k5j5k0nJ0%%%%N%J5J5K5J0j0j0j5j0NK5J0J0J0j0
1892E61k0l0%K0J0J5L0M0N0K5K0K0J5L1K5M0K0n%NK0M0L5J5NnNN%NN%nJ0L5L5L5L5K1%J5J0
1890A193J0L0N0N0L0L5L5L0K0%K0NJ0J0J5NJ6K0%K0K0NJ5J5nj0nj0%j5j5NK5L0L0K0K0j5j0
1887A704J5M5N0M5N0K0K1K0J5J5L0J0K5M5N0N0M0L5J5K0L1K5M0O0O0P0N0J5J5J5J0K1N%K0
1885B757J0Nk0k0j0k6k5nk0k0l0o0n0l5j0NNj5nk5k5j0j5l1k5k5l0k5j5l5J0NnJ0L0L0L5L5
1882B320K1K0L0J5nj0nnNJ0NJ0L0L5M0L5M0L5M5L5J0J1J0J0K0M0L5J5J0nj0J0J5K5L5J0K0
1879B967K0K5K0L5L0L1L0L0L5K0L5J0j0%%nNNnnJ0Nnj5j5%K0K0j0l5m5l5m5m6l5NK0K0J0N
1877C102n%%K1M0K0L5N0L5M5M5O5P1P5O5O0P5P0O1N5M0M5M5N0O5Q1Q5O5M5K0NJ0J5%K0J5K0
1874D611K5J0j5nnj5n0o0n0n5o5p1p0p0p0q0p5q1m5m5n5m5k5l5l5k5j1%Nj0j5j5j5k0j5j5
1872C388k0j5NL5L5J0nJ5K0M1M0K5NJ0NL0L0J0J5J5j0k0k0l5k5k5l0l0l1l0n0o0o0n0m0l0
1869C148j5Nk5m1m5o5q5o0l5k0j5k0l6k5k5j5k0j0j5%j0j0j5l0n0m5l0j5k0k0j1%j5l0m0j5
1867B225j0Nn%j5j5j0nNj5nNJ5L5%j0j0Nnk0%L5L5K0K0M5N1N5N5M5K5j0%K0L5M5L5L0L6M0
1864B787J5Nnj5j0j5j0j0l1m5m0k5k5j0k5k0l0l5l5m0l5l1l5l0o0o0p5n0m0l1j5j5%%%%j5
1862A889m0m5l0k0j0nnJ0J0j5l0l5j5nj0Nj0k0k0j0k5nnNNK0Nnj5nNJ5j0m6n0m0m5m0j0j0
1859A333j0l0l0m5o6o5m0l0k5m0k0n%l5l5l0l5k6j0J5Oj6j0j5j0j0j0j5nJ0nN%j5m5n5n0j0
1856E21Nnk5m5k5NJ5K0J5nj5nnK0K0Nj0k5j0nnk5%K5Nnj0j5NJ0J0NJ5J0J0j0nj5k5j5%J5K0
1853D46L5L0J5nk0k0k5l5j5K0L5K5Nnk5nNL5L5Nnj0j0j5j0j0j0j0j5N%j5n%j0nnj5j6nNJ0
1851C85j5l0j5NK0K0J0nNNj0j0j0j0NK5K1J5K5K5%%NK5K0NNj0%%k0k0k0j5J0J5%k5l5l1k0
1848C50k0j0J0%%K0J5Nk5k5k0NNK0M0M1K5%j5j0n%j5o%k0nJ5K1%k1l0l5m0k0J0K0L5Nnj0j0
1845B95j5k0nNj0nJ0J0J0K0Nnk5j0j5k0k0NJ5K5K5Nj0j5j5j0NK0J5J0k5k0k0NJ5J5L5J5NJ5
1842C20K0J5nj5j5j5j5nNJ0j0j0j5j0j5n%n%J5J5nk0k5%K0J5J0J5J5J0K5J5K0K5nj5j5nK5
1839C65K6%j1k0j5k0j5j0j0j5j0N%N%J0nnNJ5J5J0J5nk5k5%NL5M0K0Nl0m5m0j0N%nJ5J5k0
1837B70m5m0k5j0nJ0K5K0J5NNJ5%J0J5NJ5K5K0K5K5Nnn%%%j0J0J0nj0K1J0n%N%k1k0NJ5J6
1834C96L0J5%J0K0%nn%j0k0nk0j5l1%L1L0J0j5l1l0j5j0j0j0nnnnnK0J5%j5k5k0k0%K0NJ0
1831B75nk5j0j5J0K5NK5Nj0nJ0J5L0L5K0Oj1j5N%j5%nK0L1K5K0Nj5Nj0%nj0NJ0NJ0J0j0%j0
1828D36nj5l1k0k0j0N%%%%j0J0Nj5%%nNj0%%k0k0%j5j5j0j0j5%nnJ0M0K0K5%NJ0%N%%N%j5
1825C10j0j0J0NnJ0%j5j0nJ5K5K0K0Nj5%%j5NK0k0l0j5J5K5%j5%nnnnj0nn%j5N%%Nn%J5j0
1821B75j0j0%k0j0j0j0nJ5L5K0K5Nj5j0Nj0nj5%NNJ0J0J5K5K5K0nnJ0k0k5l5j0%J0NJ5%j5
1819B90l5k5k0NNnJ5NNJ0NJ0N%J5NNJ0NJ0%NJ0J5J5J0J6ok5k0nNK0J5J6J0J0K0NN%k0l0l6
1816C55k0%N%%%%J0K5J0l0k5nJ0J0j0nj0%%%%%J5M0L6K0%j0k0%%k1nj0nnnnJ5L6K0K0%j5n
1813D16nk6l0N%J5%k5k0j5N%j0nJ0%%%%N%n%j0Nnnn%k0m5l5k0j0J0K5L0J5J5J5J5%k5nj0k0
1809B30%J0K5J0nnJ0K0K0K5J5l0j0N%nj0J0K5K0K0J1k1l0j5J5L0K6%j1j5k5k5nJ0J5J0J0J5
1807C75J0j5l0k5k5j0j0k0j0J0n%n%%nJ0NJ0J0NNK0%nnj5%J5K5K5J5K0n%J5ON%J5J5J5J5J5
1804D71J0K5%K5N0M0J5K0N%NNNJ5J0%nl0l0n%%%%J0nNNn%J5J0L5J0%j0l5l5m0k5l0j5nN%%
1801E21n%%j5%J0J5nj5k0n%%nj0j5%K5J0nnj0K0K5Nj0j5k0j0j5l5l1k0%nk5l5j5NK0J5NJ5
1798C40J5NJ5K6K5Nnk5k6j5nNNj0j0%%nNJ0NJ0J0J1NJ0J0nJ0J0nj0j0nK5J0k5l6j0K0nk5l0
1795C25%nNK0J0J5%j5j5%J0K5K6L0K0L0J0k0l5j0k5j0j6k0%nj5NNj5n%NJ0j0J5J0nNJ0K0M1
1792D26K0nj5l0l6j5j0J0K5K1N%J5J5%j5j0k6j0j0%k0j5nK0K0J5L1M5K5nk0j5j5j0j5k6nJ5
1789C75J0K6Nk0m6m0j5k5nj5j5j0j5j0nj5N%nl0nNJ0J5L0K0K5K0%j0j5nJ0N%J5J5nj5nJ0N
1786B75nJ0J5%j5nK5K0J5Nj5k5j0nK5K5j0j5k0j0j0nNK0L5M0J5NONj6j0%j0nj0nnnj0%J0N
1783C35J0J0j5k0l5j0K0K5J5K5L1J0l1l0n%n%k0l0k5k5k0j0NJ5K5nl5l0%L5N0M5J5j5k5k5
1781B55k5%J5J5%%J0nj0j5j0j0%%J0%nJ0%NK0M0K5L0K5L1M0J5j5k5l5j6%NN%ON%Nk1l5k5k0
1778C00NJ5J5J0%nJ0j0k0%nj5K0J5J5K0%j0j5m0k5%K5L5L0L1J5j0j5l1m0nK0K5L6K0J5J0K0
1775D61%Nj0j0%J0NK0nj0l0m0j1%%J1nok0j0j5nj5j0j0J0N%J0J0NJ0NK0L1L5J0n%J0k0j5%
1772D21k0n%N%N%%Nn%%J0nj5J5nnJ0j0nNNj5%oj0NnnJ0K1L0Nl0l1m0k0j0Nj5Nnnnn%nj5NN
1769B70J0K0%nnj0nJ5L0L0J0%%N%NK6J0J5%j5j0j1nj0j0nj0Nn%n%j0NNJ0NJ0NNnJ5%k5m0l5
1766B85%J0nJ0K5Nj0%%NNN%%N%j0J0Nnnnj5N%j5nnnnj0%J0J0J5Nj5Nnn%J5K5L5J0j0l0k0j0
1762C10J0%%NJ0j5k0%K0NJ0K0K5K1K5NJ0J5%nnK5K0%m0n5m1j5K0M1K5J0n%%k0k0k6j5%J5J0
1759C75NNj0j0Nn%n%k0j0nK5N1K5Nk0j0K0M0K0k5l5k0J5M5N0K5J5%j5nj5j0k0k5nK5K5j5l0
1757D61l0j0j5l6nJ5J1oj5%nj5k5k0NNnj0j5%k0k0j5k0k0j0%J5K0K0K0K5L5K5%Nk0l5l0l0
1754B30NK0K5%k0j0%K0J0N%J0J5Nk0j5NJ5J5Nnj0J5K5L0L6L5K5%J0J0%j0j0J0K0j0k0j5j0
1751D46k0k0l1j5NJ0J0Oj6l0k0j5%J0%NK0K0%j5j5%K0K0J6J5J0J5J5J0J5J5nk5j0j0j5j5j0
1749C96j6J1J0NJ0j0l1k0j5j0Nnnn%n%Nj5nnNj5n%Nj0nNK0L0L0K0%k0j5%J0K5L1J5j5nJ5L0
1745D46J5Nn%k0l5m6j5K0L6K0nj0nnj1nj0nj0nK0K1j1nnJ0K6J5%k0k6j0NnnNN%NJ0J1%nK0
1742D11L5J5j5k5j0j0nk1j5j5k0j0j5j5j5j0Nn%J5L5K0K5%Nk0l5m0k0nJ0NJ0j0nnn%J5L5L0
1740C20J0nj5k0j0J5K5L0J5J5nnn%j5j5j0nj0%L0L0L1K0K5K0nm0n6m0k0%%NJ0L0L0J6K0J5
1737D31L0Nnj0nj0j5j0nk1k0nj0j5nN%N%%nJ0K5K6M0J0nj0nNK5j0k0nnnNj0nnnonnj0%J5K6
1734D06L0J0j0m0m1j0nnj5Nn%j5Nj0NJ0j5nJ0n%J0J0K0NJ0J5J0J6no%j0j0%nn%n%Nj0J0Nn
1730C55k0j5%J5K0Nj5k0%J5L5L6J0%j5l1j5j5NK0J0J1j1k5k0j5nJ0L5L6NNK5L5M0K5Nj0l0
1728D96l0j0j0j0j5k0nj6j5NK1NJ0J5j0l1k5k5j5nJ0K0J5L6J0nnNL5J5K0Nk0j5j5k5j1k0k5
1725C40l5nL0K0J5nNL6K5J0j0j0j0j0j1j0k0%j0J0%%J5J5nk0nJ0Nn%%%%%J5NONNJ5%j5%j0
1722C91j6nj0nj0N%K0M6M0L0Nj5k0j5j0k5NJ5J0J0k0l5j1J6J5J5NJ5J5nnJ0M5K0Nl0l5NJ5
1719D86NnnNj5m5l5k6nNK6K5J0j5j5j6j5%nj5l5k5k0m0j0%%%Nnj5j5%L0L0NNK0K5%j5j5nK0
1716B85K0Nk0j0%K5K0k0k5j5J5K5K0L0K0J0j5j0N%j0j0Nnj0n%nnJ5Nnk0NL0J5J5nk5j0j5j5
1714C10k5l0j5nJ5%J0nnnnj0%nnj0N%nNnn%%%%%K0L5K0K5L0J0j5l0j0J5J5nm5k0NK0J5K0J0
1710C20K0%NNNJ5n%J5J6K0K5J0nj0j0j5k6m0k5l5J0K0K0NJ5J0K0Ok6m5n0j5J0K5L0%k0k0j0
1708B70J0nk0j0j5k0k5nJ5J0L0K0K5Nj5%nnn%nn%k0J0NK5J5J0L5K5%NK5M1J5j0j5nnj6k0k0
1705C45k0j5k0k0k0k0J0J0%K0J0NnK0L5M5K6NN%NNJ0L0K0K0j5l5l0j5k6j0j5j5k5l0k0K0N
1702B95K0J5Nnj5k0nJ5K0L0J5k0l0k0k5j5nK0K0J5j0j0J5L0NnnNJ0J5%j5l0l5j5%%NNJ0J0
1699B95J0J0K5K5%%n%%%n%j0%J5j5nN%%n%NnnN%%N%j0J5L0L1NJ0J0K5N%NNNNN%j0l5l0j5%
1696D01NJ0nNJ0NN%NJ0n%nj5NJ0Nj5k0j0Nnnj6j5j5J0K0J6k1l5m0l0l0j0nL5N0J5%%Nnl5k5
1693B65j0NK5L0Nj0j5%%N%Nj5j0j5j0j5j5NNj5k5k5J0J5K0J0nNNJ0%J0NNj0NK0K5J5Nk0j0
1690B90%L0J5j0j5%K5NNnnnnJ0J0%%nNNNnJ0K0K1j6j0%nj0k5j5l5j0J5J0J0Nj0m0l5k0%L5
1687B45L0L0L0NN%Nn%j0nk0m0m5k0NJ0NJ0L5N0L5K0K1J5%k6m0l5j0j0j0nnK0K5N%k0j0j5k5
1684B50k5j5J5L5O0K5Nj0nj5%J5L0K6K5L0%k5l6k5nNJ5N1K5%l5m1nK1L0Nj0j0J0K0K0K5NJ0
1681D96nj0%J5L0J0nNNnk0NL0J5%j0NnJ0N%%NNN%NNN%%%%%N%Nk5k0NL5N0O0M0K1J0nnJ0J5
1678H02L0M0J5l0l0l0l6j0Nnnj0N%n%%J0nk5j5K0M0O1P0O0P0L5J0K0K5j5l0k5k5l5l0k5l5
1675H92l0l5l5k6j0k5l5%J0%K0N%J5NNNNJ1%j1l5l0j0k0l0k5k0k5j0k0k0nl0l0nJ0J5J0J5
1672E01J0J5L0%j5Nnj0nnnnj5j5%k0l5m1m5l5%nl0K0Nk0n%%NNNJ0%nJ5J5J0NK5j0k5nj5k0
1669B85j0j5k0J5J5J0J5K0J5K0K0j0j0%j5j5Nj5NNL0L0J1NJ0%NJ5j0J5%n%j5N%j0n%J0L0J0
1667D51K0j5l5l6k0j0NNj0%%Nj0N%nNNn%NJ0K6K5J0J0K0K5J0%J5J5%NJ0%N%l5n5l5k5%K0M0
1663D56L5Nk5k5j5nJ5J0J5NJ0J0nk5k5nk0l6k0k5k5j5J5L0J5%%K0NJ0J6J0%%j0Nnn%%NK5%
1661D26l0l1j5J0L6J5%j5k6j0J0%n%%%%n%%nj0l0k5j5NNJ0NJ5K0K0J5%k0j5nj0nj0j0j0j0
1658B75j5nJ5J0NK5nK0L0%m0l0j0j0k0k5J5M0L0J5K5L0J6j6%J0n%J1j1nNJ6j6j5j0j5j5j0
1655C15j5j0j5j0nj0nnj0j0%J5L5K0K5K5J5L0K1n%k1m5n5m5%K5L5K5J0nn%nnJ0J5K5J0NK1
1652C96L0%j5k6l0j5%J5NNJ5J6J5J5j0k5j6j5NNNNnk0%K5K6%k6m0k0j5j0K0L0J0%%NK0K1N
1649D06%nn%noj0%N%J1oONN%%n%%j1ONj1j0J0j0NNn%%j5j0k0j0J0K0J5J5nl0k0j0NJ5K0Nj5
1646C50nj5j0%k0nj0%K0%J5N%J0J0nn%nnn%nNNnK0NN%J0J5J0L1%k0j1j5j5nN%%j0J0M1N0K5
1643D71j0l0m0j6%j0nnJ0J5nj0j5%K5L1%l1l0k0J0nnJ0J0J0J0k0k5nk5j0J0j5NNj0nJ0J5M0
1640C35L0L1M0K0j5k0j5k1j5j5l0nk0k0J0K5J5J5K0K0K1J5NNJ5nk5k0l1k0j0NJ0j0nN%%NJ0
1637C55nJ5NNK1j1j5k0m0nJ5%%NJ5%%J5J0%J5%k0j5k5j0K5L0L1K5J5j5N%%%N%J5K0K0K0nj5
1634D86j5%%J0NNNN%NNk5j5%j5j0j5%J5J5J5J5%k0j0j5%%k0J0J5K0nl5l5j1OL0L5%k0k5k0
1631C91oOK0nnn%NNNNJ0%%J0J5NJ0J5j5k0k5nJ0nj0K0N0O0K5nk5k5l0k5J0L0J5J5j5l5k5j5
1628D36j0K0%%%NnN%N%%%j5j5%L5M0M0L5L0L0M5K0j5j5j0k5k5j5k5j5k5k0l0j0NK5J5K0J5
1626E51J5K0J0j0j0l0%L0%l0l5J0L0L0J0j0j0%j5J0K5J5K0K0J5K5J0k0m0l0l0j5J0%n%%k0
1623E46J0%j5Nj0NJ0NNNN%J0NNJ5nJ0NNJ0j5l0k0j0J5L5K5K5J0%J5%NJ0N%K0K0J5K1K0J5K5
1620H37J0J5L5K5K0M5N0M5N0O1M0J0k0m0o6n0n5n0k0J0K5j0j5j0j0nJ0j0J0K5L0K5L5L5K5
1618A112L5L1L0L5K5M0J0J0K0%k5m0m5k5J5K5L5J0%nj5NK0L0L0L0K0M0L0K0M0M1K0M5P5N5
1615A779K0N%%%nK5K5J5L0N6M5M5O0R0J15R6J00J00R5J26J75J91J85J86K00K06K20K86L31
1613D802L76M16M56N26O02O82P72Q62R47J063J168J268J394J559J750J924K061K165K161K050
1612B9004J845J539J183P27K61k01n66q43r92r98q97o87m16j10K00N32Q52J148J413J720K055
1610C6769K436K863L338L775M111M276M196L855L238K406J328J36j043k020k747l158l269
1609F0490l093k712k205j614r78l26K51P77J268J730K220K767L364M005M642N169N489N454
1608H6698N038M241L103J654m5j815l434m737n604n996n945n559m963m236l464k692j980j333
1607D8931p57k51K26P06J213J730K221K656K973L093K928K496J810R22j60j354k496l474m161
1605E9252m537m611m407m010l534l023k496j996j534j163q12n06k10P5L46N61P57Q87R78R57
1604C0974Q17N57K05k10p07j203j654k001k210k316k316k221k055j865j644j424j238j093
1603H396r32q07o87n87m96m16l41k96k80k81k61k25j81j55j31j10r0r0j11j25j25q5o1m5m0
1601A438o5n5n5o5o1l5m0n5n5l5n0m5l5k6k5l5k5l0l5k5%nj0%L0J5j0l5l5j5l0l0%%j5J5n
1599D56nNnk5l0l6l0j0j0j0j0j0j0k0%K5M0M0K5nk5nj5l5j5l5k0J0L0J5K5L0K0M1K0j0l1k0
1596C55j5k5j5m0j0L0K0K0L0NNN%j5l0k0k5nN%%%%Nnnnnnnnnn%%n%Nnj5J5NJ0nK5%J0K5nl0
1593B65m0k0NL0J5%j5%n%nj0%%j5j0k5l5j0NNNNL0M0J5%nK0L5L5K5J5Nj0j5j5nj5k0%NK5L0
1590C40K0j0k5j0%Nk0nnnj0k0j5%K0J5K0K5J0K0%nk5n5o0l0J5N%%NK5K5J0k0j0j0j0j5J5J5
1587B25J5J0K0K0J0k5J0J0J0J0nJ0J5%NJ0NNj5m0l5k0%%%N%K0J5%j0k5l0n%N%N%NN%%%n%j5
1584B20k0J0J0k0l0k5k5k0nJ5J5J0J0%J0K0%nK0L5L0NNnj5m0l5j0Nn%j5Nnj0NNj0K0K0L0L5
1581B40K5Nnk0l5j5nj0j0nK0J5n%k5j5j5k0J0L0J5j5k5k0k0nN%Nj0J0%%J5J5J5J5N%k0l5%
1578A10J5NNNNnJ0J0n%NN%%%K0j0nJ0N%%Nj0j5nj5j0j0j0j0j0K0J0%%J5NNNN%J0NNN%%nnn
1574A70Nj0j0NNJ0nJ5K0%j0j5k0j0K0M0O0L5K0J0J5j5l5k0j5NNj5k0k5j0k5nK0J0nJ5J0J0
1572B35J5Nnj5m0m5l5NNj0l0k0j0k5NK5M0N0K5%j0k0nK0J5K5K5L5K0j0nj0nk0%nj5j5%nj0
1569A80k0%nj5nn%nJ0L5M0%j5j0l5j0J0NJ5NnJ0%%%N%%k5m0l0k5nN%nNJ0J0J0j0j0J0L0K5
1566A40J0k5l0j0J0K5L0K5K5L0K5J0j0%Nj0j0nnnJ5NNJ0J5%k5l0k0J5L0K5J0j0j5J0J0NJ0
1563B90nJ0J0n%J0N%k0k0k0k0J0M5L0K0%k0%j5j0nk0%J5L0L0J5Nj0j5J0nj5%j0l0l5m5k0N
1560A95K5NK5K5NK0K0k5l5k5k5j0J5%%K0%J0J0%n%%j0J5L5N0K5j0j5k0nNnnnnnnj5j0k5nk0
1557B15k5k5k0m0m0NM5M0K5J0N%NJ0Nnj5k0%J5J5nj5j5l0k5k0NL0J5K0K0J0J0J5J0j5l5k0
1555A60NK0%J0K5J0j0nj5K0J0%j0j0j0n%NK0M0J0k5l5k5j5J5n%NNK5L5Nl0k0%j0j5j5j0%%
1552A55N%n%nnk0k0k0j5J0J0J0J0NJ0J5NNk0j5%NNNNK0J0J5J5nk5j5j0j0j0nj0J5K5K5J0N
1549A85%k5l0j5J5M0J5j0k5k5j0n%j0NJ0J5K0J0%%Nn%nj0NJ5J0%k5l5l0k0NNNNNJ5K5J5J5
1546A60K5J0J0K0nj0j5m5l0l5n%J0J0J0J0K5L0J0j0j0j5k0nJ0J0K5Nnj5nj5nj5j0j0J5J5J5
1543A40J5J5K0J5J0k0l5j0J0J0J0J5NK0M0L5K0J0J5nj5k0j0j0j5nJ0N%j0J0L0K5L0K5K6L0
1541D41L0J0nnj5k0k0k0j1j0j5j0%k0j5%J5NJ5K0K6L5N0O0O0M0J0%%J5J5nk0l0l0k0nj0k0
1538E41%%%J0j0j0j0k0%K5M5M5L5M5N5N1M5L5j0k5l5m1l0%K5j0l0j5j0j0j5k0j0N%N%nJ0J5
1535F76j0nJ5nNJ0n%J0l5k0j5l5k5k0k5l0k0k0k5k0k6k5k0k0NK0NK0L1M0N0K0nk5k5nj5k5
1533D01k1j0k0n%k0nnj0j0j0k5k0j0k5j0k0nJ5K5K0L0K0K5L0J5k0j0k0j5k0j5k0j5j0N%n%
1530B05nNn%%%n%%J0j0j0%j0j0J0N%J5J5J5K0J5%k5k5nnj5j5%nK5K0%J0J0NJ0J0NJ0J0%%N
1527B85%k5k0l0j5j5l0k5j0J0N0M5J0j0k0k5j0nn%nNL0L5%l0nK0K5Nj0%%%Nj0J5J0J0J5J5
1524B85j0L0J5%%j5j5j0k0k5k0k0k0%M0N5K5k5n5p0j0K0NnNnN%k0k5NJ0L0J0k0l0j0J0L5L0
1521A85L5M0K5%j0l0l5j0n%J0j0nK5NNnnj0n%n%nnnn%J0J0%J5K0%K0Nnnj0n%j5%j0%Nj0J5
1518B15Nn%N%%%NNnN%%J0NN%J0%Nnk0j0j0j0j5%j5nJ0%%K5K5K5K5J5nNNj0j0j0j5j5k5k0j5
1515A85j0%j0%J5L0L0K0K0NJ5J0j0k5k5j0NN%J0Nj0%%j5k0nk0%M0L0NJ0J0NN%N%Nk5k5k0k0
1512B20j5J5nNJ5L0N0%k0j0j0l0J0J0%J5J5J5J5K0j0j0Nj0j5j0j0j5k5k5k5k5k0%j5j0J5L5
1509A75M5N0M0K0%k5k5l0j0m0n5l0NL5K0L0L0K0nk0%L0N0M5Nm0l0m0j0j0nnj0j0%j0j5nK5
1507A95J5L5J5nj0j0j0j0j0j0nJ5K0J5K0j0k0j5j5%J0%J0%%J5nj0j5k0nJ5NK0J0nnnnnj0N
1504B00n%K0J5J0j0k5j5j0j0NNj0%Nj0N%j0%%j5NNj5J5J0%J5J0NJ5%nj0j0%J5K0L5J0nJ0%
1501B70%k0j5NJ5L0M5Nk0n0l5k5j0%j0j5%nj0Nj5J0K0J5NK0NK5Nj0nk0%K0%j0k5k5%K5L0M5
1498B75K5L0L0Nj0j0nk0m5l0l5k5j5k5k0J0M0L0J5K0K0K5J5%j5k0%j5k0k0j5j0k0k0j0NNN
1495A50NJ0NNNK5J5K5K5%j5j0%%Nj0NN0J0j5k0k0j0nk0j5j0l0%J5K5M0J0%nn%j0nj0nj0nn
1492A90nj5j5j5j0J5J5K5N%nNnn%%nK0L0K5K5nnnnj0j0%k0nj0j0%nJ0J0%j0l0J0L5M0J5nl0
1489B30k5n%k5l0j0K5K5%%%%j5j5k0j5j5j5K5M5M0L5L0Nk0m0j5J5J5NJ0J5nnJ5L0J0j0l5k0
1487B35k0%j0j0l5l5k0NJ5L0L0J0Nn%nj5k0NJ5Nj0%%K0L0K5K5J5J0j0k5k0j0NK0NNJ0J0J0
1484B95J0J0Nnj0k0n%k0j0j0nNJ0j0%%N%NK5K5Nl0l0%Nj0J0J0j0k0k5k5j5%K5L5M0K0Nnk5
1481B60k0%%K5L5J0j5l0j0Nnnnj0%j5nn%j5%nj0NnK0J0J0K0NNK0nj5j0nj0nk0NK5M5M5K0n
1478C35j5k0nL5K5J5nnj0nj0j0nnj0Nk0j5%%NnNJ0nnJ0Nj5%nnn%nnnj0nnnj5%K0K0Nj5m5m0
1474A55nJ0J5K0K0J0Nj5k0NNNNNNNJ0NnJ5%NN%NNNJ0K0%j5%K0J5%j5k0nnj5k0%J0N%J5K0n
1471B95NJ0Nnj0NNj0%%J0NNNnl0l0j0j0nj5%K5M5J5nj5l5m0n5k0J0K0K0J0%%J5J0NJ0J0j0
1468B35%Nj5j5j5nK0J0nNJ0NNJ0NNj0n%l0j5NJ0Nj0l0l0j5j0k0j0J0N%J5L5L5L5M0NJ0J0N
1465C00nm0o0l5nK5J5%K0NJ0J5nj5j0nj0nj5nNN%J0%%J0n%nk0%K0J5J5K0K0J0nk5nJ0N%nn
1462B45j0nnnj0%K0K0J0K5K0J5J0K0Nnk0l0j5nj0j5%%Nj0J0nj0Nnk0j5j0nj5k0nNNJ0J0%J0
1459A95NNN%nJ0n%J0nk0j5k0j5j5%J5K5K5J5J5K5K0%k0j5j0j5j5%j0j5j0j0j0j5J0K5L5%k0
1456A75%K0K0J0j5k5l0k5J0L0NJ5K5L5K5j5n0m5j0J5J5J0J5J5J5J0J0%K0L0J0%%NJ0j5k0k0
1454B80k5NNJ0j0k0l0k0%%j5nK0%Nn%NJ0J0nj5k5l5j5NNj0nnnnnj5NK5J5J5K5M0M5J5j5j0
1451B45J0Nj0j5J0J0k0j5nK0J5%%%%J0J0J0j5k0nJ5J5K0K0J0%j5j0nk0m5m0k0j0%J5K5J5L0
1448B40L0L0K0J0%j0nnnl5l0k0NK0K5%%j0k0%nNj0%NNN%NJ5j0nJ5%%%N%N%J5K0%k0k0j5k0
1445B35j5j5j0j0%K5K0Nnk5k0j0%K0J5%j5k0k5j5%K0K5M0L0Nnj5NJ0J0Nj5j0k5k5j5%K5K0
1442B20J0L0K5J5%j0j0nn%Nj0k0j5J0J0j0k0k0nn%K5K5%j5j0nnn%nj5k0nK0K5J0j5l0j0J5
1439A70K5NnNNJ5L5K5J5nj5j0l5m0j5nNNN%j0j0NK5K0J5J0%l0j5j0J0j0k5k0k5nJ5J5J5J0
1437A65K0J0K0J5J5nk5k0nnl0k5nL0L0J0%%L0K5J0NnN%j5J5Nj0j0j0j5nj0j5nj0nnn%nn%n
1433A50nJ5%NNNNN%nJ5L5J0NJ0J0%Nj0J0J5J5Nk5k5nNJ0%j5j5nJ0k0k5l5j5j5l0nJ0NJ5%J0
1430A35NNJ0K0Nnk0%J0nNK0%J0Nnj0k5nNNL0L0M0%j5%%%%%l0k5%K5L0J5nj0j0j0j5j0%N%%
1427B10j0j5j0j5J0N%J5K0K0Nj5NK0J0J5J0NJ5J0%J0J5%j5k5k0k5m0l5k5NJ5L0K5K5K0K0L0
1425C20J0nl0k0k0nJ0J0nN%J5nj0%Nj0j0NJ5j5l5j0K5K5J5J0%k5k0k0k0j5k0k0j0l0j0j5J0
1422I5K5n%j5NL5K0%nJ0K0J5Nnnj0%NNNNM0M0K0%j0l5l5j5nJ5J0%j5j0J0K0K5%j5j5K0J5j0
1419B55j0%J0NNNNJ5nk5l5j5NJ5J0NK0K0%nk5k0nj0k0j5j0%K0L0J0j5k5k0nj0k0k5l5j5J0
1416G5J5NJ0J0J0J5J5NNj0k0J0K5K5K0L0K5K0%j5l0l0j5J0J5K0K5K0N%j5l0k5nj0j5k0j5N
1413A65J5K5K0K5K0%k0n0l0NK0%k5j5j0k0j0%nnNJ5J0nk0J0M0K5J5J0NnJ5K0J5%j5j5j5k5
1411A90nNJ5J5J0%k0j0nN%NNJ0NNN%%%%j0J0n%Nj0k0J0Nj5j0NNNJ0NM0J0J0j0k5k0NJ0J0%
1407B55j0l0j5NJ5K5J0nnJ0J0J0nl0m5l5j0J5Nl5k0%NJ5K0J0NJ0nJ5J0nJ0N%n%n%n%%nnnn
1404A75nnNj5nj0nj0J5J5J0J5K0J0j5n%NNn%NJ0nk5l0j5J5K5K5Nnj0%nj0j0k5l5nJ0J0j5j5
1401I0%J5J5%Nj5j5%J5J0Nnk0%J0K5%j0l5k5NK5K5J0j0n%M0M0K0NN%%nk5k0k5nJ0J5J5%N%
1398A90J5J0J0nk5%j5j0j0k5%%%j0J0L0L0j0l0l5k0%nJ0J0J0J0J5J5J5J5%k5k0nnn%n%n%n
1395A20%J5J0%NJ0NJ0j0j5j0j0nk0nj0%J5J5%K0%NJ5J5%%J5nj5nj0j5k0k5j5J0J0J0J0Nnj0
1392A10J0n%%%j5j5NK0K5K0K5K0nl0l0l0l5j0NL5L0N%j5%n%nJ0J5J0J0nk5l0%NL5L0J0nnj0
1389A55nn%J0j0nN%%J0K0J5J0%%%Nj5j5k5j0%K0J0J0j0j0k0nJ0K5L0Nk0nJ0J0j0NNL0Nk0j5
1386B00%J0N%K0%NNNnJ0J5j0l0l5l5l0j5NK5K5J0n%j5j0NJ5j5j5j5k5j0J0J0J5J0nJ0NNK0
1384A70L5M5K0k0k0k5j5j5%J0K0J5K0%%%%%%nJ0L0L5NN%nj0j0j0j0k0%k0n%J0%NN%J0%j0j0
1380B40k0k5j5J5K5K0%j5nK0K5K0J5%j0k0k0j5j0k5k0nJ0J5K5J0nJ0Nnnj5j5%J5K0K0K0j0
1378B70j0j0j0j0j0j0nNNj0K0N%NNj0l0nk0j5j5nk0k0%K0K0%N%NL0L0NNJ0L0L0J5%nK5K5J0
1375C60j5j5l5m0k0nnnj0J0K5L5J0%j0k0j5%J5%k5k0NJ0L0L5Nk5l0nL0L5nl0l0k0j5nnk0k5
1372A50j5%NL0L0Nj0%%j5j0J5K5j5m0m0k0nK5L5K0j5j0K0M5K0j0j0j0J0K0J5N%j0k0m5k0N
1369A60%NNNK0J5Nj5nk5nNL0L5J0nnnnnnnnnnNL5J0k0l0nNNnl0k0j0K0J0j0j0nJ0K5NJ0K0
1366B10J0J5J5J5J0NNJ0%J0NNnk0j0j0j5nk0nJ5%J0J5%J5J0J0j0j0%j5j0nj0j0%J0%j5l0n
1363A90nK0J5Nk0k0n%j0N%Nj5k0nnj0%J0%%J5NNNNJ0j0j0J5%n%%NJ0J0%NJ5NNNj0%nn%Nnj5
1360A95nNJ0J5Nj5j0%J5nj0NJ0%j0%K5J5NJ5J0NK0N%NNj0j5nj5j0j0k0nJ5K0K0J5Nj0j5Nn
1357B75nnnnN%%j0j0nJ0J5j5k0k0NL5K5J0j0k5l0l0j5%J5J0%N%Nj0J5N%N%J5%nJ5NNn%j5N
1354B40%j0n%nJ5N%j5l0k5j5%J5NJ0NNJ0NJ5L0K5J5k0l0m0j0NNJ5J0J0J0NJ5J0n%N%%nNJ0
1351B90Nj0k5l0m0l0j5nJ5K0K0%NK0J5K0K0K5J5j0j0%j5k5j0NJ0%%nj5k0NK5J0j0j0J0K0J0
1348B80nj5k0l0k5%K0K0Nj5k0%N%NnnJ0j0%%%%J5L5L5K0J0j0%%j5j0k5n%%Nnj5j5k5j0NN%
1345A90j5j5k0NK0L0K0K5J0%Nj5j0nnj0%NJ5J0J0L0L0%j5j0j0j5n5l5j0j5j5k5%J0M0N0M0
1342B45L0K0%%j5j5j0nj0j0J5Nnnk0nNJ5K0%k0k0k0j0%J0J5j0nJ0J5NnnJ5J5Nk0l5k5l0j0
1339A30J0J0J0J0%K0%J0J5Nj0k5k5n%J5NK0J5Nnj5k0%NK0L0Nk0%nj5j0N%nn%n%j0j0j5nK0
1336A55K0J5J5J0n%Nnj5k5NK0L0L0K5K0%%j0k0k0nJ0nk0j0nj5j0J0K5j0nnJ0K5J0n%j5J0K0
1333B60J0j0J0J0nk5j0NK5J5%j5j0%J5J0j5j0J5K0K5NnJ5J5K5L1%%%j0k6j0nnnnnnn%j0j0
1330C05k0n%%J0j0%Nk5K0K0K5K5K5J0j0J0nl0k5l5k0j0nnnj5%nj0%J5J5%k0k5nl0j0J0j5N
1327A55nnNj0NK5J5J0J5J5NK5K0NK0J0j5j0k5j0j0l0k5nJ0NNJ0j5l0l0k0K0L0K0K0J0J0NJ0
1325B40J0J0%K0%k0j0j0k0k5k0k5j5k0j5j5K0M5M0J5J0J0J5%k5l5nL0K5J5j0nNJ5K0Nj0j0
1322B55j0j5j0j0j5%%NNJ0NNNJ0%N%NnJ0%Nj0nnnNj5j0Nj0Nn%%%j5J5%NJ0%k0j5j5k5j5J0
1319A45M5M0%k0j0nJ0K5J5K0%k5j0j0k5k0k5k5nJ0N%K5K5L0J5Nj0%nj0j0j0nJ5K0K0K0j0j0
1316B40%j5nnj0nNJ0K0nnnnj0L0J5J5K0nm5l5j0j0NK0L0J5Nk5m5m5l5j5nK5M0K5j0j5nK5J0
1313A80j0nj0K0K5L0J0nj0nj0nNK5L0K5K0%nl0j5nNK0J0j0l0k5k0NJ0J0k0j5NJ5J5%NJ0J0
1311B55J0NJ0Nj0j0Nj5j5nNJ0nk5k0k5n%%j5NNL0L0J5nnnj0nj0k0k5nJ0K0J5K5K0J5K5L5N
1308C20j0l0k5k5k0k5k5k5NNnJ0%%J0nj0%j0nNNj0j0k5%J5J5J0J0%j5j5k5k0NJ0J5J5J0J5
1305A40J5K5K0K0nnl0l5m0k0nJ5J0K5K5Nj5j0N%j0%%NK5J5J5J5J5Nk0l0l5%K5NnJ0K0K0nj5
1302A95k0N%NK5K5K5j0%%j5k0k0j5j0N%NNJ0%nk5j5j0j0N%%J0K5K5L0K0Nj0k0l5j0%Nnk5%
1299A50L0K0J0NNnnk0j5nNJ0j0j0j5J0J5j5m0k5%J0J0NJ0%k0k0%J0J0Nnl5k5k5J5K5%nJ0J0
1296H0J5J0J5J0J5J0J5N%NNK0K5nj5j5j0j0J0J0nk0k0j5%NJ0n%n%j0nj5%%%j0j5%%K5K5NJ0
1293A50%J5K0J5%k0k0nJ0K5Nj0l5l5l0j0NK0L0L0K0J5J0nj0%K0K0K0%NN%Nk0k0j5j5k0j0l0
1290A35j0J5K5L0J0NN%k0k0%NK0Nk0k0k0nNNK0J5J5%j0k0k5nj0%n%nj0k5k5n%J0K0%J0J0K0
1287A25%j0nJ5L0K5J0Nj5j5j5k0k0N%J0K5K0K0Nj0%nJ5j5nNNj0j5j0k0j0J5J0K0J0j0k0m0
1285A05n0l0%J0J0J0K0J5J5L0L5L5K5%%%%n%%%nj0Nj5n%%j0nnnnnnnnN%N%nj0%J5J0%k0j5
1281A30%L0L5J5%k5k5j0%n%%j5NNj0j5%K5K5J5j0j0J0%%%Nk0j5j5j0j0Nj5NL0L5Nl5l5k5j0
1278F5NJ5K0J5K0J5nJ0NJ5K0L0J5j0nj5n%%J0nNJ0j5l0l0j5J0%j5j5NK5L0K5J0nj5Nnj0l5
1275A50m0j5nJ0%NNNNN%%j5j5nnj0j0%J0L0K0K0J5J0K5%j5nj0k0l0j0J0J0j0nj0nj0j0j0n
1272F0%NJ5nJ0L5K5J5nj5j0j0K0L0%j5NK0J0N%j0j0nNJ0j0k5k5%K5J0%%n%%k0j0j0j0j0j5
1270H0nK0L5L0K5Nj0l5l0j0NJ5L5K5J5J0j5k0j0J0J0nnj5%%NNNj5j0j0j5NN%NL0K5M0K5Nj0
1267B55j5J0nj0%n%%%%j5l5k5k5j5NJ5L0Nk0j5NJ5L5K0K5J5NNJ5J0nk0k5l0k0j0J0J5K0j0
1264B10l5k5%J5J5%NJ0nk0l5j0J5L0J5%j0j5j5k0j0J0J5K5Nnk0k0nJ5K0J0K5J5J0J5K0Nnl0
1261B20k0j0j0j0j5n%NnJ5L0L5K0nj0j0j0J0%nl0j0N%j0n%j0%nNN%J0nJ0Nk5j0NJ5J0NJ0%
1258A95j0k5n0m5j0J0K5K0J0k0j0%K5K5K5K0J0j5nn%nj0%%nN%j0NNj0nk0k0nJ0K0J0J5J5%
1255A65l0j5J5K5K5J0J5j0l0k0NK5K5%k0k0l0k5NNnJ5K5L0L0K0K0J5%k0l0k5nNNJ5J5Nk5l0
1252A80m0k5nNL5K0nl0m0nL0K5L0K5%n%nNJ0K0n%k5l5%J0NJ0J0J5%K0N%nNnk5k0%J0%NN%n
1249B00nj0%J5K5j0l5l5j0K5K5J5K5L0J5J0k0nnNJ5j0l0j0J0j5NJ0J0j0k5nnnn%j5nj0N%%
1246A60N%%N%j0j5j0j0nNK0M0L0J5%%j0k0nj0j0J0nn%k5m5m0NM0L0N%j5j0nJ0J0K5N%K5K0
1243B10%j5j5j0k5k5m0j5J0L0L0K5J0Nnj0NNNNNj0j0j5%%NK0L5K0NJ5J5%j5j5k5m0m0l5NK0
1241A20L5K0Nj5nnJ0J0L5L5M0J5j5j5l5k5NK5Nj5l0j5%J0%j5j5k0n%Nj5m0l5j5K5J5K0K5J0
1238A35nJ0nnj0j0j0k5j5j0J5J5j0j5k0j0K0L5L0J5nj0l0l0j5N%%nK0K5L0J0j0n%J5J5%J5
1235A50J5J5J0j0k0j0j5k0j0K5Nnj5j0j5j0NM0N0K0NJ0K0Nj5k5l5%L0N0L0nk0j5j0j5j0j5
1232A80j0j0j5j0j0%J5K0K0%k5l5m5k5j5nJ5NJ5K5L0K5K0%j0J0K0J5J5%%j5l0j5nJ0%k0k0
1230A20%J0K0J0j0j5j0NJ0J0J5K0K5J0nj0j0nj0k0j5j5J0K0J5J5%nj0%%nj0%N%nNL0%nj0k5
1227A55k5j5j0K0J5%Nj5j5j0j5NK5K0J0K0L0L0K0%j0k0l5l5nJ5L5nnNj0k0k0k5j5J0J0J0J0
1224A40J5NNJ5J0NJ0J0NNJ5nj5k5k5k0j0%nn%nnnJ0NNNJ0N%J0K5nJ0NJ0J0J0J0k0k0nk5k5
1221A45j0k0k0NJ0NNNJ0nJ5J0j5K0j0k5l0k5k0J5M0L5K0nl5j5k0k5l0m0k5L0M5K5M0K0j5j0
1219A00J5%%J0nK0L0K0J5Nj5nn%%j0Nn%%nNK0K0%j5j0k0j5j0Nj5Nnnnnj0j0j0j0J0L0J5J5
1216A50J5j0J0nNNj5J5J5j0j0J5%Nj0J0K5K5M0K0%%%%%j0k0J0j0n%j5j5j0nk0j5nk0nnJ5J5
1213A75n%K0nJ0J5L0K0K0j5m0l0j5%nj0NK5J5k0k5nNj5m0n0l0%J0K0L5L0K0%l0j5j5l0l5l0
1210a0l5J0K5J5J5L0K0L0K5J5j5%%%j0j0%nj0j5%K5L0%nNK0K0NK0K0%j5m5n0j0J0L0L0J0%
1207A75NL0L0J0j0j5k0j0J0J5J5J5j0nj0n%j0j5%j0l5m0j0J5L0J5L0Nj5nn%nj0%%nn%j0%N
1204A40j0j0Nn%%nj0%NN%NJ5J0Nnk5nJ0J0Nj5nnJ0J0nJ5NNNJ0J5J5K0j0k5l0k0J0K0J0j5j0
1201A50j0%J5NJ5J0%j0j5l0k5k0N%nJ0%%N%L0K5K5K0J5j5k0J5J0j0j5k5l5m0m0k5j0J0%%%
1198A5%%NJ5J5K5Nj0nj5j0nnnnj0NnnK5L5M0K0NNnJ0J0J5j0k5j0%NNNN%N%NJ5nNNNNNNJ0n
1195A95%j0J0K0M0K5j0k0k0%K0J5nj0NJ0k0j5j0%J5%k5j5j0NJ5J0%NN%J5n%NJ0nj0J5J5Nj0
1192B60k5%Nn%k0k0k5j5NNnJ5K5K0J5j0j5j0nj5%J5NJ0j0nJ0K5Nk0j5Nj0%nj0J5NK0%m5n5
1189A20l0j5j0J5J0nj0j0J0K5L0L0K5K5K5J0%k5k0k0k5l0j0j5J0K0NNJ0%NJ0NJ0J0K5L5N%
1186B55k0l0m0j0K0J5j0N%NNn%%%%%%nnk5nk5k0l0k0K0L5N0M5L5K0nl0m5l0j5%J0j5j5%k0
1183I5k0J0K0K5J0N%J5K0J5K0K0J5%j0k5k0k5%J0J5j5j5l5l0m0n0k5%J5J0J0J5K0K0J0K0K0
1181A25J0K5%n%n%%n%J0NJ0J0NJ0NJ0nJ0J5nl5m0j5%%J5M0L5nj0Nj0k0k0l0j0K5K5K0K5J5
1178B35%k0k0%j0j0%L5M0K0Nj5l0m5m5k0K0K5L0K5nl0l5l0j5%J5L0L5J5nj5nJ5J0K5%j5j5
1175A95%%k0l5j5j5k0nJ0J5J5J0L0L0J0j0j0J0%j0Nj0j0N%NNNj5l5l5j0%K0J0J0NJ5K0%%%
1172A75%k5k5k0NJ5n%nn%%%%nNn%NnnNnN%%%%N%J5K5M5L5L0N%j5nj0NK5n%j5NK0%k5k5nn%
1169B10nj0j0k0nJ0K5J0K0j0nj5%J0K5L0J0j5k5k0j5k0k0l5j0%J5NJ0NJ0%J5K5%%K5J0J0K0
1166B60J0l0l0l5k0j0Nn%N%J5nNJ0NNJ0J5K0L5J5nk0k0%%j0NNj5%n%%%Nn%J0nnnNj0k0l5m5
1163A05j5J5L0L0J5j5l0l0j5NK0L0K5L5K5J0J0K5NN%Nnl5l0k5nNK0L0%j5k0NK0J5J0J5J0J0
1160B95J0%k0nJ5J5%j5j0j0N%%%n%nj0j0k0nj0j5j5%J5M0M0K0NN%%j5l0k5k0k5l0j5j5N%K5
1157A65K5L0K0J0%k0j5j0k0m0k5j5NK5M0L5K5J5%NN%j5l5l0J5M0M0J5nl0k5j0k0j0k5j0%K0
1154A75%J5J5nJ5J0k0l5k5l0nJ0%%NNNNJ5%NNJ0J0NN%J5K0%j0j5J0K5%%j0Nk5m5m5k5K0M0
1151A55L0K5J0%%Nj0j5NL0J0J0J0J5NK0J0J0n%nnnn%nj5Nnnj0%nnnnj0%J0J5j0k5k5j5NNk0
1148A75m0j0J5J0J0K5Nj0k0j0j5%J5NNK5J5%n%K0K0%j5k0j5j5k5%j0j5J5K5K0J5%j0J0L5%
1145B30NJ5nj0j5j0j5%k0j5j0%Nj0J0K0J5nk0j0j5j5j0J5M5K5K5K5J0j0j5nJ5N%NJ0NJ0NN
1143B90NJ0J5NJ0J5J5L6N0N0M5L0M0M5O0O6Q5J30J55J66J60J51J25P0j0q0j40j76j90j86j70
1141H77j56j30r5p5n6o5o0l0k5l0k5k0%J0K5L5K0nk5k0j0NJ5J5%j5k0nJ0J0n%NNNnNK0L0J0
1138B25j5l0k0nK0nl0m5j5%L0J5N%%K0K0N%j0nK0J5J0J0%j5nk5k5j0J5M0L0K5j5k0j5j0j5
1135A70k0j5j5N%NN%N%%K5J5j0j0%J0J5nj0NJ0j5%%%nJ0J5K0%nnJ5L0L0Nj0j0%nJ5J0K5J0
1132C15nk0k0k0k0k5j5j0%J5Nj0nnn%nnnnnnnn%j5%nj0%K0L5M0J5j5n%K0J0n%J5NNNNNj5%
1129B45nNj0j0Nnn%j0nnNj0j0%j0nN%L0L5L0Nnj0j5J0K0%J5j5k5j0j5j5j5NJ0%nJ0K0K0%k0
1126B35nnnJ5J0J0j5j5j0J5Nnk0j0J0J0Nk0l5nnnk0k0nJ0NK0J5J5J0j0k5l0j5J5J0J0J0J0
1123A60nj0j0nnj5nnnJ0%%%NNNj0NK5K5J0J0J5%nj0%k0j0j0j0j0NNNNnJ5%N%j5nnl0j5NNJ0
1120A10n%NJ5%J5%j0nJ5K5J5nNNj0k0l0nJ0J0K0Nn%%%nK0M0K5K0k0k0l0l0k5j0NJ0nl0k5j0
1117G0nj0j0nj0%j5j0%L0N0N5M5L5Nl5m0k0nJ0J0J0J0nk5l0%J0J5%K5M0J0%Nl0l0l0l0k5n
1114F0%J0K5J0K0K0K0K0K0J0J5nk5j5l0k0%J0J0K0K5%l5n0l0j0J5J5K5NK0K0K5J0k0k0j0J5
1111A75K0NK0J5%%%%l0k0k0l5k5%K5L5K0j5%J5J0J5Nk0m0l5j5nj5k0%K5L0K5L5J5%j0J0K0
1108B15K5J5%j0l0j5NNnj0j0j0nn%nn%j0%NNNNk0k5l5j0%NJ0%nj5nM0M0M0J5Nj0j5j5j5j5
1105A35nJ5K5%%J0%%N%NL5K5%l0o0m5k5NJ5L5L5J5J0J0K0Nk0%J5K5L5L5Nk0j5%k0nnj5nj0
1102B40j5nj0j0N%N%N%N%nj0nnj0%j5%K0J0K0K0nk0j0j0j0%%j5nj0nj0NK0%l5l5k0J0L0J5
1099A30J5Nk5NK0J0NN%J5nnJ5N%%%J0%nJ5%Nnnj5%Nj0j0Nj0J0J0nnJ0nNJ0NNJ5NJ0J0J0%N
1096B70NNNNJ0nl5m5m5l0%J5NNJ5%nJ5%NN%j0j5l0nJ5J0K0NNj0%nj0NnnJ5J5J0J5K5NK0J5
1093B85nnNj0nnNj5k0l5l5k0NL5%K5K5J0L0J0%k0j0nj0j5j5nj0j0j0j0J5L0L0K0nn%nnJ0%
1090B45%nJ0%%NJ0NJ0NNJ5%%j0j5%nnj5%%j5%nn%j5%Nj0j5NK0K0K5K0K5Nj5m5k5j0%J5Nj5
1087B25j0N%%n%NnnJ0n%%%%j5k5j0L0L0J5nk0k0%J5K0K0J5K0%k0nj0j0nj0j0nJ0%k5k5nNJ0
1084A80N%J5J5K0%J0J5K5K5%j0nj0j5k5k0j5j5L0J5%k0k0%K5J0J5J0J0J0J0j0j0nj5j5j5n
1081B15%j5j0NJ5Nn%%k5l0j5J0K5L0L5K5%k0nj0nj0k0NNL5L5N%nnnnnJ5L5J5K5Nj5k5k5k5
1078B60l0%%%%%%Nk5l5k5J5K0J0%J0J5J0J5J0J5J5L0L0J5j5k5k0k0j5K0L0K5J0k0m5n0k5J0
1075B20L0J5N%N%Nj0j5j5nJ0J5M0O5N6J0k0l1l0m5j5%K0K5%j5j0k5n%n%%%%J0nk0l5j5J5K0
1072B45K5L5L0L5J5J1j6l5m0l0k5j5j5NK0K5J0nk0k5%J0J5N%%k0%%%%%%%%%%J5K0K5K0J0j0
1069C20k5k5NNJ0k0k5j0Nj0%%j0j0j5K0O5O0L5N%k0m0j0%J5nl0j5j5%K0K0NJ5NM0K6J5j0k1
1067C75j5l0j0NNJ0J0nNK0L6K0k0k6l0j5j5k0nL0N5K6NJ0J0%l5n1m0l0j0j0nj5%nnnnNJ5J5
1064B50%J0J0K0%%%%%n%Nj0j0j5k0nJ5J5J5J5%nJ0j0%%%n%j0j0%nJ0nk0j5NK0K5nJ0NNJ0J0
1061C10NNNJ5J5Nj5k5j0J0J0j5k0j5%Nk0l5k5k0%J0j0J0J0K0J0NJ0J0K0L0Nj5j5j5k0j5%J0
1058B45NNnk0l0k0j5J0K0K5J5K0N%j0j0%J0J0%j0j0j5nK0K0J5Nnnnj0j0j0%j5nnnJ5L0L5J5
1055C00nk5k0nJ5NNk0nJ5K0j5j0%K5L5%j0nj5%nnj5%Nj5k5%J5J5k0k0%K0J5%j0k0j5j0%K5
1052B20J0K5K5J0Nj5j0nj5j0j5j0J5J5K5Nj0l0k5j5j5%nL0N5M5J0n%NnJ0%K5K0J0nk0k0nN
1049C30N%Nj0l0k5k0nJ0N%J5nNNnnj5%Nj5j0%Nj5%n%nj0NK0K0K0K0%k0Nj5%J5j0K0J0%NJ0
1046C15j0j0%j5j5%nj0n%n%%nnNj0nNj0j0NnnK5K5K5K0Nj0nnNNnJ0%%J0nj5k5l5j0J5L5K5
1043B90K5J0%nJ5J5nJ0Nnj5nj0j0nnj5j0%%j0j0Nj5%K5J5K0J0j5l0l0k5l5l0nK5L0K5M0L0
1040C00Nj5j0%nnnn%J0%NJ5nJ0Nj0%nj0%nj0%J0NNJ0NN%NJ5Nl5l5m5k5%J5L0L0L0L0J0n%J0
1037C35nj0j0nJ5K0K0K0j0j0j5j0%j5%j5%J5%J5NJ0J0Nk0k5l0k0J0L5K0K0J0n%NN%N%Nnj0
1034C65NJ0j5%%j5nj0nj0nnj0%K0%J0NJ0J0NNj0%%j0N%nJ5J5K6J0j5j6nk0j5j5k0nJ0J0%K5
1031C45nk0nk0j0j5j0j5J0J5J0J0%K0J0Nn%nnJ0L0L0J1J5%NJ0NNNN%j5j5%%j5k6J5J6L0L5
1028D66J5j0k5l0j0%%N%k0j1%K1L5Nk0k5J5M0M5K0j0n%j0m0k0NJ5J0nj0J5J0nNJ0%n%%j5J0
1025D71nnnn%nnnj0%J0K0K5J0K0K0K0K0k0j5j5j5J5J5NK0J0k0%%n%n%NNNNNN%J0j5k0k0j5
1022E11%K5K0%nj0NL0L5K0Nl5m5k0nj0nJ0N%NJ0N%K0nNNnNn%K5L0L0K0J5j0nJ0%%%%%J5NJ0
1019G16K0%NJ5L1K5J5L5K5K5K0L0L5L5L5L0L0M1L5L0M0M5M5L5N5O0N6N5P0P0Q0O5M6M0M5M5
1016B085M5N0N5M5O1O5O5O0M0M0L0M5O1O5O0O5O0L5%NJ5L0M6N5N0L5K5J0NL0N0M0L5N1M5M5
1014C604M0M5M5M5N5N6M5O5Q0N5P0P6P5O5P5P5R1J05J10R5J06J00J15R5J06J10J05J00J11
1012E920J20J20J06J05Q5O0L5M5O1O0M5K5J5K0K0K5J0%K5K5L0L6K0j5l6k5k5j0J5NNJ5M0L6
1009G018J0%%NnJ0K0J5J5Nj0J5j0j0j0k5nK0J5J0K5J0k0%%j5j5j5k0l5m1l0m5n5p5p0o0n6
1007F566l0m0m5o0n0n5o0p1q0q5o5m5n5m1n0k0nj5j5%NNnnj0j5nN0O5O1N5N0N5O0M5L0K0K5
1004F165K5M1K0L5L0K0M0K5L0K5NK5J0k0j5nK5M0L0Nk0j5n%j5n0o5n5o0p1p0p0p0o5m5n5o1
1002E764m5l0m5l5k0nj5j5nj5j0j0K0M5K5L5O0O0O0O6O0P5Q0O5P6J10J35J41R0O5Q5Q0Q6Q5
999G118Q5Q5O0N6P5R5J10Q6P0M0M0O0R5R6P0O5P0O5M5K0L6L0j0k0j6j5nnk0%%j5nnk0k0nK0
997H431L0J5j5l0k0NM5P0N6L0Nnj0NNj0j0Nj0%NJ5J5%l5m0l6m0k5k5l0k0m0p0n0n5o6o5o5
994G965p0j15j21j05j25j41j40j25j56j50j31j45j45j26j45j40j26j45j60j56j40j51j35j40
992D732j41j20j05j26j05r5r5q6j05r0q5j06q5q5q0q0q6j00j15j20j01r5p5q5q6o5m5o0n5
990B055o0n6n5n5m0m5n0l0l5m0m1l0k5m0m0l5n0p0o5n6o0l5n5m5l5m0m0l5j5%j1j0%J5J1J0
988G92nnn%k6nNK0J1j6m5n0m5k5nj0j5nJ0J0nl0l0j5Nj5j0NNK5K0J0%k5j0j0j5%j0j0%j5n
985D51nK5M0K5L5L5K5M5K5%K5J0J0K5OJ5J5NK0K0N%k5k5%K0J0J0K5L0N5N5L5%Nj0J0J5M0L5
982A142K6J5K0N0N0M5M5N0M0N0L1L0M0L5K0%%NK5N0P0Q0P6N5M5N5P5Q5P6P0P0P0O5J11J05
980B877J00J20J11J00R5J21J35J20J31J30J25J26J40J20R5Q6R0Q5R0R1R5Q0P0O5O1P5P0O0
978E664N5L0N%N%L5O1N5L5J5nNNN%J5nJ0J5J5N%%K0L5P0R6R0R5J00Q6Q5J00J05J11J05J35
975G258J41J35J25J06R0R0P5P0O0L6L0J5J0J0%j0k5j0j0k5m1o0q0q5p0q1j05j10j00q1r5j15
973G148j25j26j20j35j41j35j35j26j10j00q6o0l5j5k5k0%K5M0M0K0K0N1M5L5L5N0O5P0L5
971F185M1O5O5O5M5L0K5%N%j0%J0J0Nj0k0l5l0l0k0l5l0m5o0o6p0p5p5q5p6n5o0p5o5o0n6
969E408p0q0p0n0m0n6m5k0k0j0j0%J0%k0k0k0j0nj0nnJ5M0L0L0M5P6R5R0Q0R1Q5Q5P5N5M5
966E789N6O5P0P5Q0Q6Q5P5P0N5M5M5O6N0L5K0J0J0J0L5J0NNJ5%j5Nj0k0k5j5k5n0n0n5m6k0
964F541k5m0j5N%%J0M0O5N1N0N5M5N0O0N5O1N0O5Q0R0Q6Q5N0M0M5N0K5L0M0K1j6k0%l5m0m5
961G609m0n5p0p6q0p0o5q5j16j20j10p5n6p0j05j10j16j00q5q0q0q1o0m0o5m0j5nl0NJ5J5
959E544J0K5L5K0J0nj5%K5M0N5M5J5j0j0j5j0j5n5p0p0n0o6o5o0p0j00j21j10j05q5q1q0q0
957D476j10j11r5j10j40j31j35j35j06r5j15r1p5p5p5p5n5o1n0o5r0q0j01p5k5j0k0k5k0k0
955B105j0k0l5l5k0m0m1k5l0l5l0l0l0k5k0l5j5l5m0m6k5nNNk0n0o0m0m5o0l0k1j5l5l5k5
952A052l5l5m5m5n0m0m1j0j5l5k5k0j5l0k0N%k0j5k0k5k0k0j5%k5%K5J0J5nk0nnj0J5J5j0
950D61k5j0k0k1nK1NJ0J0J0J0%j0k0l1j5Nj0j0N%j0Nj0j5k5l5j0J0L0L0J5%j5j0%j5n%j5k0
947B65j5j5k0j5j0j5j0j5NK5N0L5K5J0n%K0J5nnj0J0K5K0NNk5l0k5k0k0j5l0k5j5%K0L5M0
944B65J0J0J5K5L5K0K1Nk1m0k5%%j5l5l5k5nNK0L5L0K0J5j5j5l5l0j5j0K0J5NJ0NNNJ0NNN
941C00%j5j0k5k0j0K0K0J0j0j5NNNNM0O0L1J0l1k5nNj0l0m0k5NL5L5%J5J0J0J0k5k0j5k0j5
939B70%j5l0j5J0L0K0J5%k0k0l5nJ0NJ5K5K0K0NJ0nl0l0nJ0J0%Nj0j5NK0L0K0%j5k0%J5J5
936C15J0J5nk0j0j5%%%%%n%%j0j0k5%J5J5L0J0j0j0j0j0k5Nnk0k5k0k5k5%J0J5%k0%J5J5K0
933A85j5NNn%n%J5L0L5K0%NNNJ5K0%j0k0NJ5%j5k0NJ5J5j0j5j0l0l0l0k0nK0L5L5N0M5J5j5
930C45k0k0k5k0j5J5J5j5NNj0K0%%N%nj0j5%nnnnj0j5J5N0M5L0j0l0k5k5l5k0J0K5J5J5N%
927B75nJ0K0K5J0m0m5k5j0j0j0j5NK0J5J5J0K5nk0j0j0nJ5%N%NNN%N%NnNJ0nn%nnnnj0nJ0
924B40%l5m5j5J0K5K0J5J5%k0j5%K0J0nnj5%%j0Nj0j0j0k5NK5M0M5L0n%n%Nj0n%j0nj0j0j0
921B20j0%j5k5j5l5k0J0nNJ0J0L0K0J5L0J0K5K5nJ5N%J5%nJ0Nj5nnnn%j5j5j5k5n%J5NJ5M5
918B95M5K0j5l0%J0NNNN%j5k5k0k5j5%j5j0%k0%j0nnNj0nn%nNK0J0J0NK0J5Nk0l5k0k5nM5
915A90L0%NN%N%N%%K0K5K5J0%j0nj0%n%%n%n%NNnJ0N%NNNNnNN%NNn%n%n%%nj0n%j5j0j0J0
911B75K5M0K5K0%nk0j5l0l0l0j5J0J5%NK0K0K0K5K5M1L0M0L5J5%j5k5m0k5j5%N%NNJ0Nnk5
908D21k0NJ5K5L0L5K5L5N0N0N5M0J6nj1K1L5M5N0N5M5K5K0%%NJ0%%NnJ5J5L5M1L0L0J0nj0
905A238NJ5K0K5K0J0J0K0%NJ5M5K0J5%K0L5N1M5L5L0K5M0O5Q5P1O5N0N0M0M5M5L0L5N6O0P5
903B516O0N5N0M1M0M0M0N0N0O0M5L0L1K0j5j1%j0nNL1L0Nl5n1m5m5l0m0j0%J0J0L0M5M0M5
900C082M1M5L0L0K0j0%J5K5M5M0M0N0M0N6N5O0M5M5O5O0N6M5N5Q0P5M5J5%Nj5l5l5o5p5r0
898C940r1p5o0n0n5n0l0k0j0l6n0n0l5o0n0m0n5m6l5m0m0l0j0nj0j0n%j0k5l0l5nL0N0N5M0
895B962K0K5M5M0K1K5K5K0K0Nk0j5Nj5j5nj5k6k5k5k5k0j5j5k0k0m5l0k5m0l5m0l1m0l5l5
893B581l5l0k5l5k0k0k0k5l5l1j5nJ5J0%nJ0%k0%L6P0O0L5M0M5L5N0O1N5M0K0J5K0K0L5L5
890B967L5K5L5N6P0Q0Q0O5K0%J0J0%j5j5%J5K5K5J6NNJ5nj5k1n%nk5m0m0n5l0k0nNK0J5J5
888C318%NJ5L5L5L5K5J5J0J1L0K5J0K0M0M5P0O0N5N1N0O5N5N5N5N5J5%j0j0nj0l0k5k5k5l0
885D090n%j5NNnm0o5n5m1l5m5m5n5o0p0o5m6l0o0m0n5o5o5l6k5k5l5m0n0k5k0J5Nj0nj0nJ5
883B887K0K5Nj5j5%j5l5o0o0o6l5j0j0j0k5k0k0m0n0n5m0m6n0m0m0m0m0m0m0m0m1m5n0n0m0
880A754m0l5m0o0p6q0o0l5k5k0k0k0j5k5k5k1k5k0k5j5k0nj5j0j5j0j5j0l0k0k5l5m5l5k6
878G56n%j5n%nnNj0j0nk0n%Nj5l5k5j0k0j5k0k5j0l0j5j5j5j5l6l5j0NJ0J0%K0Nj0l0k5k0
875C00nj5j5j0NK5L0NNNNJ0k0l0k5nK0K0nNJ0J0nJ0j0nNNJ0nk5j0j5j0j5j5j5j5j0k0NK0J0
872B15j0l0l5j0J0L5K5J5Nj5%nJ5K0J5J5nk0j0j0k0j5k5j0%K0K5M5M0J0j5k0nK0K0j0k5k5
869B30k5k0%J0J0n%%K5L0J0J0K0Nk0j5j5k0j0%J0L0K0Nj5m5l0%NN%%K0L5J0j5k5l0%J0NN%
866B20N%Nj0j0nj0nnj0nK0L0L0L0%nj0NN%j5l5j0j0j5%J0K0nj5NNnJ0L0L0nk5l0nK0L5K0k0
863B65l0k0k0%%k0nnnnNK0nk5j0J5L0K5J5J5J5J0J0NJ0J0nnk0m0l5k0J0J5K5Nj0m5l0nJ0J0
860A60j0j0j0j0J5J0nK5J0NJ0N%k5nk0k5k5K5O0O0M0K0%j5l5l5j5k0nJ0J5n%%nJ0Nj5k0j5
858A55NnnnJ0%%nNN%%J5J0NJ5%J0J5j0J0NnN%%%nk0k5nnl0k0nNK5L0Nj0J5L5K0NNJ0nJ0NJ0
854B85NnJ5J0nj5l0k5k0%L0J0J5J0J5J0J5Nnl0l0j0j0k5nnj0%nl0j5NNJ0nnJ0J0%NNj5k0%
851A50K0J0k0nNNK0M5L5J5k5l5k5nN%nNj0nNJ0NJ5J0NK0J5NNnJ0nj0J0J0j0NL0K0Nj0nj5j0
848B95k0j5k5j0K0Nk0m0m0NK5K5J0nj0J0j0nk0%J0K0K0K0NNNJ0NNK0%k5k0nJ5j0j0j0nk0N
845B15K5K0NJ0K0nj0NJ5L0J0%J0J0nnj0nnn%j0k5k5k5k5j0J5N%%n%%%%n%NNnJ5%NJ0nN%%N
842B55j0k0j0j0j5%j0j0J0K5NK5K0Nnk0j0J5%%J5L0L0J0nl5l5j5j5j5j0j0NK0K0NJ5nnJ0J0
839B60nnJ0N%NNNN%Nnk0j0j0nj5l0NK5K0L0J5j0l0j0K0K5%j0j5N%NN%nJ0j0N%nNn%n%nnnn
836B45K0K0Nk5nK0K0nj0NNj0j5k0%K0Nj0k5l0NNj5k5nJ0J0%J0K5nj0k0%J5J5NnnJ0J0K0J5
833B75J5J0%k0l0n%K5K5j0l0l0j0NN%J0J5K5K0J5j5k0k5j5nnj5NNnj0J0J5J0J5J5J0Nk0k0
830B45nn%j0J0K5K0J5j0j5j5j0K5L0K0K5K0Nk0j5%%j5l0m5l5%J5L5L0K0nk5k0k5k0J5K0J5
827B65J5nk0nj5l0l0n%J0J0NJ0J0K0L0Nl0k0j0Nj0l5l5j0J5L0L0J5nj5j5%j5j0k0nJ5J5J5
825A75J5J0J0J5J5j0k5j0j5n%j0Nnnn%J0L0L0K0%%n%nN%nK0J5K5J0j0j5j0j5nnj0nnnj0nJ5
821B20J5J5J5%k5k0nNK0J0J5NK0J5Nj5j0j5j5j5j5j5j5nj0nn%L0K5NJ0j0k0l0nJ5j0l5k5J0
819A30K0K0j0n%J5K5J5%nK0K0J0%j0j0j5nn%j0k0nnJ0K5K0NNnk0j5%J0K5J5k0l0k5nJ5J0n
816A85nnj0%%J0j0j5J5J0j5N%%%%%N%nn%nJ0K0%J5K0L5L5J5%%n%%%%%J0j0J0%m0m0k5N%%N
812B15%j0NNj5k0j0J0J0j0j0nJ5nn%n%n%%J0J0J5NJ5J5%l0j5k5l5k0%J0NNK5M0L5K0K0Nj0
809B60k5k5j0J0J0%j5J0J0j0nJ0J0%j5nK0J0J5nk5%nnnj5Nj0%%NNNNNNNnnnnj5N%j0NJ0K0
806B20%nk5j5k0nJ0%NK0J5nnk0J0J5K5N%NNK0J5%k0k0k0k5j5J5L0K0K0K5%k0j5j0j0%j5j0
803B00nj5%J5K5L5J0j5k5m5n0n0j0L0M0L0Nk0nNK0NJ5J5%J5J0k5m0m0k5j0NJ5L5M5N0M0J0
801B95nnj0nnn%nnnj0%J5L0Nk0nK5K0nj5j5l0%J0J0K0Nj5k5l0j0J0J0J0J5nJ0J5M0N0K5%j0
798C75k0j5k0j5j5k5l5n%%NNk0j0J5J0J5j0k5k0j0j0j0n%NN%%J0%Nnnj0%%n%%k0NK0K0J5n
794A90NNJ5J5NK5K5L0n%J0j5l0k5l5k5j0%J5%NJ5J5N%K0J5L5J0k0nk0k0j0J0J5NK0NJ0J0N
792C20J5J0nk0l0%J0J5%J5NJ0K0NNK1j6m0k5j5J5K5K0K5J6J5J0J5j5j5k0j1k0k0l0nnJ5J5
789C30nJ0Nj0K0%%J5j0nl0l0j0N%J5%nj0j5nK0K0J5K0nj5j5j5j0j0j0j0k5nK5M0L5K0%k0k5
786B95k5k5k5nJ0j0J0%%J0nj5j5%K0M5M5J0j0j0J0nn%n%nNj0k0J0K5K5J0j0l5m0j5K0L5K0
783C10j5k5%K0J0J0L5L5M1L0J5j5l5n6n0k0j5j0nJ0%%n%J0j0%N%%J0J0%K0J0%K0NnJ5J0nN
780C65NNNj5j5j0j5k0nk0j0K0K5J5K5%j5nj0nNnnJ0j0nJ0k5j5J0J0K5J5j5l0l0l5l5k5K0N
777A95K0J0%%j5J0%j0%%nNJ0j0nJ0%%NJ0J0%NJ0NN%j0%nj0Nj5NL0L5L5K5nk5j0j0n%NnNnn
774C00N%j5j0nnj0j0%J0K0J5J5%k5j5nnnn%j0%nnK5%NK5J0J0J0J0%NnJ0%%J0nk0%j0j0K0J5
771C35J5K0%j5nnk0J0j0nnk5Nk5j0j0k5%K0NK5J5NK5K0%J5%nJ0J5j0NNj0j5%k0nnj0j0j5j5
768B70k0nJ0J5K5N%j0j0n%j5j0%%nJ0j0NNk0K0J0J5K0J0j5j5j0j5J0L5K5J0K5K5K1K5K5J5
765D71L5K0nnnnnj0nnj0nnn%L5K0J5j0j0j0j0%J0J0%J0NnJ5nk5j0j0j5j0j5j0%j0j0%j0n%
762C96j1O%NNnJ0N%Nj0%%n%%nj6j5j0j0J0K0K1J5NJ5NJ0NJ0J5%j0k0k0j0J0J5NJ5j0j0nj5
759D21k0nnk1nj0j0nnj5%n%J5J5NNK0N1O0J5j5l0k0j0%j0%j0nL0M5L5K5%NNJ0J0Nj0j0%K5
756E76O5O0L0J0NNK6L5L5K0K0M0L5K0L5L5L5N5O1L5NK5O0R0Q0Q1Q0Q0N5N5N0O6P5P5R5O5J01
754B376J15J05J10Q1P0R0O5K0NJ0J5k0j5j0k5o0p0o0o5p1p0p0o0p5o6p0o5n5l0m5l5%J0J0
751B045NK0L0L0K5M0P0N5N1J5K0K5J5L5N5N5L5J5%K0%%J5J0%l0n5m5l5l5n0l5n0p1q0p0q0
749B050q0p6p0q0q5p5p6q0m0k0l5l0n0o0o1n0j5Nj0j0%J5K0j0j5k0k5k0j0j5j0j0J5K5J0K5
746A027J0nNNNNnJ0K5N%M0K0J0J1L0L5M0M0L5N0M0L0N0M6M5M0O0O0Q0Q0P1Q0P0O5Q5J11J25
744B536J15J31J50J60J71J50J41J80J56J55K31K50K41K40K66K86K81K80L16L81M21M36M01
742H075L56L11K41J60N5n5j55j76j70j51j15q5n5l5j5j0k0k1j0k0k0j0k5m0n0k5o5r5r6r5
740G584r5r5j01j00r0q0p1p0p5n0m0n0l5J0L5J0L0L5J5J5L0L5N0N0L5M6L5M5M0L5K5J0m0o5
738G113j05j21j45j61j70j85k06k06k05k11k05k01j60j70j96k21k15j81j60j55j41j45j46
736C102j35j20j41j15r0n5q0p1q0r5q0q0n1j0k5l0l0k0l0l0nj0j0nj0j0j5nNj0%%n%j0NM0
734A689K0K5L5J0J5L0M5Q6O0M0K0N0O5N0O0M6N0N0M5R0J05R6R5J35J46J35J45J51J30J25J56
732D000J80K01J90J91K00K11K00K11K20K26K26K20K06J80K06J85J56J30J50J46J10J15J21
730H181J05R0P0Q0Q1N0M5N0M0M0NNL5M5N1M5M5N5N0M5N0M0L1M0L5M0K5L0M0M0K5M0L0j0l0
728I639l5j0J0j0m0n0o0p5j06j20j10j06j05j05j25j31j10j40j66j80j66j75j66j60j55j61
726F882j80j76j65j81j80j75j91j70j71j85j81j80j81k00k06j70j41j45j45j41j30j30j41
724C017j20r0p5r1p5n5n5o5m5n1l5n0l5k0nj5j0NK5K0J5M5N0M6N0N0M5M0O5P5Q1Q0Q0O5M0
722C002N5N1M5O0O0M0L0K0J0M0N0N1M0O5J05J30J11J25J35J56J50J51J80K21K45K76K76K70
720F150K71K86L16L40L31L21L31L26L31L26L10L06L01K66K55K31K05J51J30Q5O0J5k0n5q0
718A1489j00j10j41j65j81j90j86k00k26k35k11j90j76j65j51j35j25j36j55j50j26q5m5o5
717G840o5o1p0o0o0p0n0o6o5q0j00q0j01j30j45j41j40j71j70j60j81k00k21k05k06k01j90
715D451k01j90j86j80j80j81j45j21j35j40j16j15j30j06o0n0m5n5n0m5n0m6l0l5l5k5J0K0
713A829J0J5M0K5K0M6O5Q5Q0P0O1M5N0O0O0R0J01J35J50J31J15J15J16J25J50J51J55J65J71
711D431J50J41J45J40J36J20J15J06J20J05J05J01J05R5O5P1R0R5J10J16R5Q0N0K0J5j5l0
709F877l5j5j5NK5O0R6J10J25J40J46J45J46J50J55J56J70J36R0N5P0P0K0%K0%l5n0m0m5m5
707H687q5j31j30j15j36j45j65j66j50j61j65j45j46j55j46j15j05j21j05p5q5j00o6j5NN
705E769j0j0j5k0j5j5k5j0k5k5m5n0p6p5j00j25j36j45j05j01j00r5r5p5o1q5q0q0q5p1o0
703C754q0n5j5%K0M5N5L5nl0m0m5o5j11j55j95k01j96j80j55j21j15j15r6p0n0k0nK0J0j0
701A809l0l0j0j5k0k5j0L5L5L5M5L0M0M0L6Q0R0Q0R0Q1Q5Q5Q0J06J10J00J15J46J25J25J46
699C609J50J46J55J45J26J10J10J26J45J25J01P5N5K0j0j5%nl0o5p6o0l5m5n5n5m5nL0N0M0
697D817N5R5J36J25J10J46J45J45J56J75J86J80J81K00K21K10K06J80J66J75J71J50J25R6
695H552N0J0k5n1o5r0j15j56j85j91j95j86j95j96j95j96j95j86j85j96j80j35j31j40j25
693E098j16q0o5m0k5l0m5j0k0j6k0j0j5j5j5j5NN%Nk0l5j5l0o5q0p6p0p0q0o5q5j06j30j25
691C524j11j25j20j06j35j35j36j30j40j36r0p5o5o5o6n0p0o5n5o0n6n5n0n0m5l0j5l5j5j5
689A223m0k6k5m0j5k5l0%%j0Nn%%%nJ5%J0N5O5L1NNL0M5M5L5M0O5P5M1L5M0M0N0L5L0N5P0
686A924O1P0O5J0j0Nnk0j0j5k5n0m0n1n0j5j5j5j5k0j0j5k0%J0%NJ5L5O0Q6Q0Q0Q5Q0Q6R0
684B446Q5Q5J00J01R5J00J01J00J05R0O5N6Q0M0m5p5o6o5r0j05j01j05q5j05j16r0r0j15j06
682B290r5p5p0q5o1m5k0l5l5k5l5n0j0L0N5M5M5M0N0N6L5J5K0%K5M5L5N0L5k0m0k5m0o0o0
679A985o6n5o0o5o0o5p1o0n0p5p5q0o6q0p0l5k0%l5m5m0l5k6m5l5l0j0J5%%l5n0o0l0k5nj0
677D31k0j5j6k0j0J5NJ0J1NJ5J5%N%nNNnnNJ5K5M0Nj5l0l0j5j0N%n%%j0NJ0NJ0NJ0%J0J0n
674D66j0nnnnj0n%%NnnNNj0k0l1l0j5NL0K0K1L0L5J5nl0l5J0K0J5K0K5J5%j0j0%%j0J0j0j0
671D71J0j5J0L0M5M5K5j5l5l5k0NNNJ0K0M0M5K5K0NNJ5J0J0J5NK1K0NK5O0O5P0O0N5L6N0M0
668A263M0N0N5L5L5L5M6K5L0M5M5K0NN%N%NJ0j0%l5l0j0k5k5j0l0k5k6k0k5nJ5NNL5L6L0M0
665A644L5L0L0M5N5N5N6O0N5N5O5N0L0N0L1M0K5nK0N%K0J5%k5n5m0l1m5n5n0n0n0n0n0m6n0
663A869m5m5m5m5n0m5m0l1j5k0k5J0NJ0NK0K0NK6K0J0J5K0J5K5L0J0%j5%j5m5m0m6l5j5K0
660A518J5j0j5m5l0k0m5j5k5l0k5k5NL5K0%nk5k5j0%K0K0nk0k0%%%Nn%%nJ5j5k5K0L0K0J5
658A293M0M0N5O5L5J5%nJ6K5L5M0L0K0M0L5L0N0M5N6M0M5N5M0O0P0P6P5P5N5M0N5M5L1L5M0
655B797L5L0L5M5K5%%Nj0k5k5l5k0j0J0L0N5M5K5J0J0L5O6N0M5N0N0M5N0M5M1M0M5M0M0M5
653C719M0N0N5O6M5J5%NNnk5k5j0j0l0o6o5m0j5l0l0n5o5n6o0o0n5p0n0n0p1o0n0n5k5m0m0
650B787l5m1m0l5k0J0J0k0n%J0j5l0j0k0l0l0j5k0k5j5k5k5j0%J5L0j0m5l6l0n5o5o5m0j0
648B040%j0m0o1o0o5n5k5j5m0l5k0k0l0k6k5m0j0nm0k0k0l0j5NNJ5%%K0NJ0L0N5N0M1K0J0
645A599J0K5L5M0M5M0K5N0M5L6K0L0L0K5L0K5L0K5M0O0M5M6K0K0L0J0%n%nk5m0k0m1k5k5l5
643B215j5NL0K0K0K0L0K6K0K5K5L0K0K0M5L0L5N0P1P5M5L0K5K5L5K5K5L0L0J5K0J6J5K0K0
640C173J5K0j5j0j0k0n1p0q5r5o5o0k6nk5m0n5o0m0l5k5n0m6l0l5m5m0n0m5m5m0m5n6l5k0
638A834j0k0j5NK0K0%nnNj0l5l5k5m0k5nk0k0j0k0j0k6m5m5n5m5j0k5j5k0m5m5l6n5m0m5n0
635I72l5k0j5j0k5j5j5k0j0j5j5j6j5j5j5k5%nnn%n%Nnj0NK0L0K5K5%n%J0ONK0L5L5K5nj5
632H77nj5%J0%J0L0M5M0L5K5K5%j0j5j0j5m0l5k0l0l5m0k0NJ5J0%j5k5nJ0L0K5J5N%j0m0l0
630G97j0K5M5M0K0J5K0K5J5L0M0L0K0%%NJ0nk5k5l5k5j0j0nj5j5j0k5l0l0k0j0J5N%k0k5l0
627G77k6j0j5k0k0k5k0nnj0%n%nn%NK0J5K5K5Nj5k5l5k0j0k5k5k5k5j0NNj0N%j0Nnl0j5j5
624D21%k0j0l1l5k5%%j5j0%%j5m0k5%K0J0%N%%J0nnL0L5L5Nj5k5nj0Nnk5l5k0n%%j0k5k0k5
621A15%%K0K5Nj5j0%J5L0L0%k0j5%%J5J5Nj0j5j5j5k5k0%J0NNNJ0nn%J5K5J0j5nj0nj0nj0
618A30nk0%J5K5L5J0nn%j5k0l5j5J0K0%J5J0%nj0NK0Nj5j5NK0J5J0J0NK0Nj0NNj0%%%nj0%
615B00j5%%j5j0n%%j0NNj0n%j5j0k5nNK0J5J5j0j0j0j0NNnJ0J0j0J0%j0J0J0n%NNNnJ0%%J5
612A65J5J0J0K0N%K0J5j0k0k5m0l0NK0%j5j5%%j0j0NnJ5J0%k5nJ0K0K0J5k0l5m5j0J5J5K0
609A10J5Nk0nK0J5%j5j5j5j5j0Nj0NJ5J0J0J0nk5k5nK0K0K5K5nn%j0nnnnk0%J0k0j0%j5%J5
606F5K0K0K0J0%%J0J5K0K5Nj5k0k5k5j0nk5NNnj0J0%%%%n%J0j0k0nj5j5NJ5J0NM0M0M0L0n
603B10l5l0j0nJ0K0j0k0k0l0j5j0l5l5nL0M0L0M0J5nK0%%n%nJ0j5%%j0Nn%%j0J0j0NK0J0N
600A55K0NNJ0J0nNN%NJ0nj5j0k0k0j5j5l0j0%%nj5nJ5K5M0N5K0J5Nj0k5l0j0N%j0j0nK0L5
597A95K5J0l0l0k0j5k0k0k0J5J0J0J0J0J0J0J0%%nk5k0k0j0K0K5J0NNnk0k0nnnj5J0K5K0L5
594A60J5J5J0%j5k5%J5J5j0NJ5j0j5j0NK0Nk0l0l5l0k5nNNJ5M0K0%j5j5%K0Nl0l5j5N%j5j0
591C0j5nJ0K5M5K5j0j0j0j5n%K0L0%%%J0j0%%%%K0j0nK0J5Nj0NJ5J5j5j5%%%%J0K0J5NJ5J5
588B35J5J5k5k5j5k5k5k0k5k0j0J0%%%N%%NNNJ0%j0NK0M0L5J5Nj5k0l0j0nn%n%n%nNN%J0%
585A45NN%J0n%Nj0J0n%%j5k0%j0j5j5nK5L5L0k0m0k5NJ5%k0k5NL0L5K5nk5l0j0J0J0j0k5k5
582D5j0%J5K5K0K0Nj5j5j5NK5J5Nk0j5j0j0j5nK0M5M5K0j0k5j5k0j5NK0K0%j5nnnnj5nK0N
579A10nk0k0nNJ0J0%%Nj0j0J0K5K0NNK0J0J0K0%j5l0k5k5nJ5%NJ0J0K0Nk0j5k5j0%N%N%NN
576A10%NNJ0%NNnJ0J0nk5k5l0k0j5J5K0J5j0nK5N0M5K5NNNNK5J5%j5j5k0j5j5j5k0k0j5nJ0
573A30N%NNJ0nk0l5l5k0j5nK0N0L5J5j0k5k0j0j0k0%nK5L0NJ0K5nnk5k0j0n%J5L5J5j0J0N
571A35NJ0nJ5NNj5k5nnnnj0l0j0j5NJ5K5NnJ0L0L0j0k0k0j0J5K0J5J5nk0k0nj0nj5%%J0K5
568A20M0J5j0l5k0k5k0%NN%NNk0j5l0j5j5NK5K0J5%%J0L0K5%l0l5j5K5M0L5J5%j0k0m0j0J5
565I0%NJ0Nj5nK0K0J5%K0%%nJ0L5J0NK5%j5j5k0nn%%n%%%%NK0J5J0nk5nj5nJ0%%j5m0k5k5
562H0j5J0j0%j0%nnJ0J0%J5NJ0NJ0k0l0l0k0J5L0J5K0%k0nnNL0J5K0nj0%j0j5Nj0nn%j0Nn
558F5%%%j5k0nK0N0L5J0j0%J5nl5l5k5NJ5%k0nj0j0nj5NJ0K5J5J5J5K0K5J0NK0K5nj5j5k5
556A30j0J0NJ0J0NJ0J0J0k5j0j0k0%L0J0J5J5%NJ0NJ0J0N%%%%l0k5l0l0NN%J0%NJ0%%%j0N
553A55%%j0NNNnJ0L5K5Nl0m5k5k0n%%%%K0L5K5J5J0j0j5J0nk5k5nJ5J0K5Nnnj5%NL0K5J5j5
549B25j5nj5j5nk5nJ0J0J0J0j5k5k5nNL0M0%l0l0nL0J0%J0NK0%J0J5nnj0J0j5%NnNL0J5J5
547B60j0j5nk0k5l0n0k0L0M0L5L0L5L5L0K5j5m5m5k5%%nNNn%Nj5NNj0j5j5J0J0%%j0NNnN%
544A95nk5%K5L0J0j5l0j0j5j0j5j0j5j0j5k0J5K5K0K0k0l5k0j5n%K0K0%nk0J0K5J5K0J5J5
541A65K5N%%j0%%nnnNNNNnJ0Nn%j0nj0j5%k0%%n%n%%j0J0NNNNJ5%J0Nnj0nnj0J5K0L0K5Nk5
537B10l5j5N%j0j0%Nj5k0k0J0J0J0%NNJ5%J0N%j5j5nK0J5L0J0NNNNNNN%j0k5k0j0j0k5l0n
534A05K0J5J5J5K5j5l0k0j0k5j5j5J5M0L5K0nk0j5j0nNK0L5J0j0%Nk0j5nK0M0J5j0n0m0k0
532A00K0M0M0K0NNL0J5j5l5j0J0J0j0%%J0j0j0J0L5K0j0k0k0k0j5l5l0k0nNJ0nj5N%j0nn%
529H5j0%N%%N%%NNN%J0J5nJ0NJ0L0K5Nk5k5m0k0NK0K5%j5j5j5j5j5j0nk5k0j0j5j5J5L0K5
526D0K0J5K5K0K5j5j5%k0j5J5K5K5M0M0J0k0m5l0j5j0nnj5%%nj0%K0%J0J5NJ5J0J0NN%J0J0
523A90nNNj5k0j0k5l0nj5j5%J5J0NJ0J0J5%%%nnNj0%%j5%Nj5%nnnNK0J0J0%l0j0j0nj0L0N0
520A30K5%J0K0J0%%NNN%NNj5j0%K0K5K0K0Nk0%j5nnj5%NNJ5%j5k5l0j0nj0Nj0k0J0j0n%Nn
517A25J0%%N%%%j5J0K5K5K5K5%k5nj0nj0j5j0nnnnnnJ0j5m0l5nK0J0M0K5L0K0NNJ5N0L0J0
514C00k0j5nJ5K0J0J5j0k0k0k0l0j0NNNJ0%NnJ0%%%NNNNNNNJ5%l5l0l0k5j0N%nNK0K0Nk5l0
510A60j5J0J0J0K0Nk0m0m0k5NL0J5K0J5K0NK0K5J0nj5k5j5k5k5k0k5k0k5j0nJ0K5J5J5%K5
508A15M0K5J0%j5j5k5j0NJ5J5J0nJ0%%J0nN%Nnj0Nnn%nNJ0NJ0%J0NNNJ0NJ0NNJ0Nnj0nnj5
505B30%J0k0l5m5k5%J0K0J5J5K0J0Nk0k0k5k0k5l0l0l0l0nNL0L0J0NNN%J0NNNk0n%nj0j5N
502D0NJ0%J0NJ0NJ0J5J5L0Nj0j0k0n%n%%n%j0NK0K5%j0NK0J0J0Nj0j5J0%j0n%j0j0j0j0J5
499A30K0K5J0j0l0k0k0k0NK5J5%nJ0L5L0J0%nJ0nnl5n0k0J0J0%N%%NNJ0%k5k5j0k5j0K0K0
496I0j0%nn%J0J5nk0%K5M0M0K5J5L0K0nk0j0j0k0nnj5J5NNK0K0%K0Nl5l5l5m0%K5J0J0%%%
493A65n%%%%k5l0k5k0%NNnNnn%j0NnnK0K0L0J5nj0nnn%j0NNj0%n%nnn%nnNj5%J0j5j0NnnN
489C5K0K0Nj5%J5M5L0%J5K0nk0nj5k5k0k0j5%J0NJ0nj5j0%J5K0K0K0J0NJ0NJ5%l0m5l0j0N
486G0J0NL5L5%m5o5l0NK5K0J5L5L5J5k0k5nJ5%Nj0j5j0j5j0j0j0j0nK5J5nJ5J0NJ5J0J0J0
483A50J0J0J0J0J0%%N%J0n%J0J0J0J0J0J0J0NJ0nk0j0j0j5j0j5j5Nnj5N%j5Nj5nj0nj0j0n
480A15j5nN%K0j0j5l0k5j5K0M0K5L0nl5j5j5NK5J0J5j0k5j5j0k5j0k0j5%K0J0J0L0J5L5K0
478A35%%nn%nnnNj0%%j5J5J0j0NNnJ0J0J0%J5M0J0n%J5J5J5J5K5NJ5J0Nj0nNJ0L0K0K1K5%
475D16l1m0j0j0Nj5k5l0j0J0n%k5l5k0j0j5j5%K0K0%%k0k0nNNk0k5j0NJ5L0J5nJ0J0j5j5j5
472A20j5Nnk0k5l0j0k0k0%J5nJ5J5K0Nk0j0j0K0J5K0Nj0k0j5J5Nnj0NJ0j0j0N%nJ0J0K0NN
469G0J5J0J0%%%%k0j5%K5J0j0NNNNNNJ5J5%L0J5%K0J5j5j5j0j0nk5j0j0j0j0nj0k0Nnj5%n
466F0j5NK0J5K0K5Nj0m0k0J5L0J5j5j5%j5%%L0K5J0%%j0NNj0%%%%%%Nnj5J0K5nj5j5%n%%K0
463A35L5J0j0j5j0nk0%J5J0N%J0K5j0nnnnj5%j0nn%nn%nj0NNNN%J0NnJ0%j5nnnnnj0J5nj0
459H5J5N0J0j5j5%K0NJ0%N%J0K5N0K5nl0m5m0l5j5Nj0nk0k0nJ0K0J5%k0n%j5m5n5m0j5k0n
457a20K5J5NJ5K5L0J5K5K0J5K5K5L0J0j0l0l0%%n%j0NNj0%%%nn%%n%%%J0K0%%K0K0nnJ0%%
453A30%%%%J5L5L0J0%j0nn%nj0%Nj5j0Nj0J0NnnJ0n%J5J0NK0J0J0K0Nk5l5l5k0j5N%nnj0N
450A25j5j5N%j0j5j0NK5%%j0NJ0J0J5J0K0%k5m0k0J0N5L5nk5k0nNN%J0NNNNJ0J0J0J0j0k5
447A60m5n0l0%K0Nnnnnj0nNj5k0k0NJ5J5J5K0K0NK5K0K0J0J0K5Nj5J0L0J5N%N%NNN%j0j5j5
444B10j0j5nj0j5k5l0j0J5j0l0k0nJ5K5nj0NJ0K5nk5m0m0k5J5N0M5J5k5j5j0J5K0J0K0K0n
442A25J5J5%J0J0%J0J0%K0%k0j5k0k5nnn%j5%nn%J0K0j0nK0J0n%%%%%nJ5j5k5nk0j5j5k0k5
438Ej0J0K0L0Nl0NM0K5nl0l0j5nj0NL5M0K0j5j5J0K0K0NN%N%N%%Nj0k5l0nJ0J0K5%n%n%nn
435A05%n%j5nj0NNK5L5L5J5k5k5k0l5k0k0J0L0L0J0%j0j0nj0j0nj0j0nk0%J0NNJ5NNJ0J0N
432A00nN%N%nN%n%nj0%%nj5%k5%J5J0K0J5J5J0J0J5K5%K0Nj5k0j5k5j0k0l0nK0J0K5K0%k0
429A15j0nnj5j5%K0K0K0K0Nj5j0Nnnj5NN%NNNNNNNJ5J0J0NJ0NJ5nnNj0%%%nnnj5%j5nnj5j0
426A25j0k0nJ5K0NK5Nj5%nNnj0%Nk0j5%j0nnj0j0j0j0J0J0Nnk5k5%K0J5K0L5K5L0nj0nj0n
423A20nj0nJ0J0K5K0J5nk5k5j0j5nJ0%%j5j5%%nj5k0k0%J0L0%%NNJ0%K0J0j0N%N%N%NK0K5
420A60%k0j0K5M0%k5j0nj0nk0%%j5j0nnj0nnj0j5j0j0NL0J5J0K0K0Nk0k0NJ5K0K5K5K5nl0
417A65l0k5j0j5%J5K5J5k5l5k5nJ0%NJ0K0%k5j5n%%k5k5j0J0J5nN%j0l0l0nnJ0K5M5J5NK0
414E5K5K0J0NK0J5J5J0J5Nj0J0nk5j0J5J0k0k0j5%J5J5K0J5nnnnnnj5%J5%j0l0l0j0%J0L0
411A20J5NJ0J0nk0k5nn%nnnnj0%j0j0%nJ0L5K5J5%nnNN%NNn%%%%%%NNNNk5k0l5j0%%j0J0K0
408H5L0M0K0nnj0nnj0Nj5j0J0n%%n%%J5J5J5J5j5k0%k5j5Nj0j0Nj5j0%%%Nn%%J5j0j5nk0j0
404B0K5J0J0K0J0nNNj5l0l5j5J5J0J5J5J5NK0J0%NnNJ0n%%j0k5k0j0NJ0J0J0j5l5l5k0nJ0
401a0%%J5J0L0%j0j5k0n%L0J5J5J0J5K0J0J0N%J5J0nK5j0k5m0m5j5J0J0%k5l0j0J5L0K5%j5
399D5j5J0J5%J0K0%J0J0j0k0nj5NK5K0N%k5k0nJ5J0J5J5nNJ5j0k5l0k0k5%K5NJ5J0J5K0NN
396A20Nj0J0N%%%nk0k0nNK0J5J5%j0j0nNj0j5N%j5j5NJ0K5L0J5Nnj0NNj0%NnJ0N%NNNN%%%
392A75%%%%%Nj0j5N%j5nnJ0NJ5%j0k5k0k0j5j0%J5M0J0j0l0l5j5J0K5J5K0K0J5J0J0nJ5J5
390A90%nJ5K0J0J5J5K5%k5m0k5N%k0j0j0%k0m5m5j5J5J5K0K0K0nj5k0nJ5K0J0K0J5n%J0N%
387A70J0nNj5j0%nj0nnj0nj0nnj0j0nnnnj0j5%%j5NK5J0J0J0J5J5J0%j5k5%L0Nk0l0l0j5N
384B0J0J0K5J0J5%j0j0%%j0%j0Nj0nn%n%j0%J0nNNnN%j0j0nj0J0L0K5J0%J0J0nNNNNnnnnn
380H5nNj0j5%j5j0j5j0j0j5nj0Nj5m0k0NK5L0L5M5K5Nk0%j5nnj0%%j5nnNNnJ5%%J5%nK0J5
377E5%J0%J0J0nn%nn%j0NNNK0N%K5J0Nj0j5%j5l0Nj0j0%NN%J0nNNj0j5k5j0L0K5K0M0K5j0
374A45m0l5j5nk0j0J5J0K0%%k5l0%%k5nj0nJ0K0L5L0Nk0l5j0NJ0j5j5l0l5nJ5K5K5K5%%J5
371B0j0j0J5J5nl0j0K0L5J0j0%N%%J0j0nJ0%%%NnJ0N%%%J0NJ0Nk5j5k5k0nJ0N%%N%NL5J5M0
368A20K5%%J0j0j5j0j5j5j5j0j0j5j0J0K0k0nJ0%%J0K0Nk0l0nK0L0NJ0NJ0k0n0m5k5J0J5%
365a0L0J0J0K5%%%%%K5L0L5K0k5m0l0l0j0NnnNNJ0NnJ0J0%j0k0k5j0J0J0J0J5NNNJ0NJ0NN
362A05J5j0j0J5L5K0j0l0j5j5k0j0J0J0NJ0K0NNK0J0NK5%j0j0l0%J0J5K5%nj5k5j0J5J0K5
359A90%nj0nj0j0nj0j0J0J0NJ0J0NJ0NJ0nK0nj5k0m0j0K0J5K0J5%j5k0%L0K5M0K5nl0j5j5
357B15%%%%%%%%nJ0J0nk0k5k5l0j5j5j5j5%K5J0J0J0j5j0J0j5NJ5j5k5k0J5L0K5K0K5K5J0
354B00n%NJ0K0K5J0nj5nj0k0k5k0k5%J0J0Nj5n%j5nN%nNn%Nn%J0j0j5J5n%%n%j0%%j0%J0%
351A05NJ0j0J5J0%j0%j0nnj0nnnJ5J5%%J0NN%k0j5nNk5j5N%%%N%%%%J0n%NN%%NJ0%J0Nk0k5
347F5k0k0J0K0J0J5K0J0J0K0NN%J0%NNN%K0%Nnk5k0j5k5k5J5L5M5M0M5M5%k0nj0k5k0k0k5
344A85j5j5l5n%K0J5%%k0k5%J5J5K0J5%j5k0NJ0nnJ5M0M5K0k0j0J0%j0l0m0l5m0nK5K5n%J5
341A40N%J5nNNj0j0nj0NN%Nnm5l0j0J0L0L0J5NNJ0nNNNN%j0j0nNj0j5%j5l5l0j5J0L0K0K0
338A15J5%NJ0%j5j5%J0J0J5NJ5J0NJ0J0%j0J0L5K0%l5l0j0k5k5nJ0J0nk0%j0j0NL0L0Nnnj0
335A55%J5K5L5J0%%n%Nnk0l0k5k5NNNn%%j5j0j5j0k0nj5nj0J0J5L0K0%J0J5N%J5nj5l0l0j5
332F5j0K0%NnJ0L0L5J5J5K0J0k5l0m0k0%%nJ0K0J0k0m0j5J0J5K0Nk5j5%J0K0J5J5K5J0j0j0
329A40nnj0%nl5k5nJ0K0L0J0j0m0l5j0j0J0NnN%N%J5J5K0Nj0j0j0j0k0j0J5J5Nj0%%nj0j0
326B0nj0K0L0L0nNJ0nj5j0J0K0J0j0%%%N%NJ0K0J5J5nk0j5nJ0K0K5J0%k0j5nJ5K5K0J0%j5
324B00nnk0%j0j0nJ0NN%n%n%%nn%j5j5%J5nnl5j0j0nk0NK5K5Nj0k5J5J5J0J5nl0k0j0k5j5
320A5NJ0NJ0J0L0J0k0NK0J5N%%j0N%n%%%K0J5NJ0J0K0%j0j5%k0k0%k0nK5M0L5K0nk0nk5j0
317A55J0Nn%%%%NNNNj5l0m0nN%%J0N%NN%%J0nnJ0N%k0n%K0J5k0l5n0j5K0L5O0M5M0J0k0k5
314A95l5l5l5%K0J0J0J0%%J0J5n%J5%NJ0%j0J5J5j0k0k5l5j5K0K0Nj5k5j0K0M0%%%%Nj0%%
311A55%n%%nNNn%N%%nj0j0nj0nj5%K0M0L5J5J0n%%NnNj0%nnnNk0m5o5k5J5L0L5M5J5Nnj0j0
308A60k0nj5l0j5k5%J5%J0J0j0%N%%%%Nj0j0Nn%nn%%j0J0K0K5M0K0K0J5K5J0j5l5l0k5j0n
305A10j0nj0nj0n%%%%n%Nn%K0K5%l0nL0L0K0Nk0j5l0k5l0k0j0NNj0%N%%%J5NJ0J5N%J5%J5
301I0NJ0NJ0J5%%k0l0NNNj5k5l0nL0K0J0j0N%j0%j0NJ0L0L5J0%%j0N%n%%NK0L0%j5nj0k0n
298A40nnn%nnn%%Nj0J0nnJ0L0L0M0K5j5j5j5j0j0K0Nnk0k5l5j5J0j0NNj0J5Nnnj5j5j0nj5
295E0L5L5K0%j5k0j0J0%nn%j0nNj0nn%NJ5j0k0k0k5k0nK0M0O0M5K5j0m5k5%J5J0k5k0%J0K0
292A05NNK0J5J0K0J0k0k0k0j5%J5J5N%NnNJ0j0%Nnj0nj0nj0nnj5nj5nJ0K5L0NNN%NNnJ5nk0
289A40nj0j5nk0j0j0%K5K0%j5j5j5j5%K5J5J0J0K0J5J0N%nN%nN%NK0J0J0J5J0J5J0nk0k0j0
286B00nk0j0j5nnj0%%j0n%J0K5L5Nj5nj5nj0nj0l5k5k0%N%J0L0J0nj5j5%j5%K5J5NnNK0N%
283A20nj5k0j5NJ5K5K5K5K0j5l0l0j0%J5J5%K0NNK0%J0J0%%l0k0j5k0k0NJ5L5M0J5%j0nnj5
280A65k0nnj5k0j5NK0N%nj5j0j0j0nJ5K0J5K5J0K5K5J0j5l5l5k0%J0NNj5l5k5j0NJ5J0J0N
277H0K0J0J0J0%%J0N%J0nk0m0l0k0NK0K5J0J5J0J0J0J0J0K0NNJ0NJ0j5k0k0k0j5nNNK0J0n
274A60k0k0NK0K0%j5l0l5l0J0J5J5K0K0nj5k5j5J0J0K0%k0j5k0j0NJ0K0%j0j5k5j0j5%L5K5
272G0J0nNj0NK0J0NNj5NJ0nJ0K0J5%j5j0Nnnnnj0NnJ5J5nJ0J0NJ0j5n%j5j0nj0j0j5k5l0l5
269a0NM0N5M0L5K5nl0j0J0K5Nj0j0k5k5l0l0j5J0J5K0K5J5nnj0nj5%j0j0%j0j5nK0K5Nj5n
266F5%K5K5%n%nJ0j0nJ0NK0J0J0J0j0m0k0J0J0%J5L0J5%j5%k5k0nNnk5k0j0%K0K0J5k5l5k0
263C0j0J0K5L0M0K0Nn%N%%Nn%%J0J5J0J0j0k0m5m5l0%K5L0M5K0nk0k5n%K0K5nk5j0nJ0N%j0
260A15k5%K0M0%l5n0l0j0N%J0j0j0J0j0N%%NJ5J0J0j5%K0K0Nj0%%N%J0nj5j5J0J0Nj0%nj0
257F5J0n%n%%%NNJ0N%J5J0%j5k5l0j0NJ0NJ0NJ5J5J5L0L0NnJ5L0K0K0%k5l5m0%%n%%nj0NJ5
254A60%J0J5j0l0j5j5k0k0%J5K0nj5k0j0j0k0nNK0J5J0Nnj0J0%n%%J5%J0J0NJ0J5%j0j0nk0
251I0j0j0j0j0J0NJ0J0J0J0K0NnnNj0%nNj0n%nnNj0%nNNnJ5L5K0%l0j5j5j5j5J5J0K5N%J5
248A35nl5l0%L0K5J5j0NNnJ5NNJ5J5J5J5%k0J0j5k0nj0j5NNj5k5l5j0J0L0L5J0k5k5j5nJ5
245I5J5J0j0%nJ0NNNJ5%%J5N%nJ0M0K0%k5l5%K0K0Nj5%nNNJ5nnj0j0nJ0%J5nk0j0k5j0NNJ5
241A65Nj5j5k5j0%N%N%NN%%%n%J5J0J5J5%NJ0nk0k0k5j5J0J0K5NJ0K0NJ5J0NK5nk5l5m0k5
238A15j0k0k0%J0K0K0K0K0K0L0%k0m0l0l5j5%Nj0%J0J5%J0NJ0NNNJ5%k5k5l0j5%K5L0NNK5
236A35K0J0j0k5k5j0NK0J0J0J0j0j0NnnnnJ0J5NJ0J0k0j0%j5%%j5J5J0%J5K0%NK0j5j5nk0
233A35j0j0l0NJ0nNNnJ5%%J5n%J0N%j0J0K0Nk5m0j5%nj0%n%%%%j5NJ0nnJ0%%nNNnnNJ0j0n
229F0J0J5nJ0J0NJ0NJ0%%%%%%nN%k0j5%j0j0j0nNj5Nj0j0N%nK0J5K0K0Nj0n%j0nk0NJ5L5L5
226A55J5k0k0l0j5%%%N%N%%N%N%J5J0nK0M5K0Nk0j5k0j5k0Nj5k0J0K5K0L0J5nl0l0nnnnnN
223A10j0j0NJ0J0L0%k5j5k0k0n%k0J0j0nj0%NNNJ0%J5nJ0J0N%K0NJ0J5%J0NNN%k0nj0k5j0
220I0k0j0NK0J5J5J5J0J5J0Nj0k0m0k5%L5L5J5Nj0k5l5k0j0J5N%K0%j0j0k0%J0j0J5nJ0NN
217I5NNk0k0J0%K0K0NJ5J5NK0Nj0n%nNnnNn%nL0K0nl0l0nNJ0%j5j0nl5j5%NJ5nk0k0nK5K0
214H0n%j0J0L0L5J5nnj0k5m0m0l0j0J0M0L0J5k0k0%J5J0nJ5%j0J5K0K0%k0j0%K0J5%j5j5n
211I5nj0Nj0k0J0J0K0NNNNNNJ5nl0m0k0%J0K0J0K0J0%k0k5nJ0J0nN%J0n%%n%n%Nj0NK0J0N
208A15J5J0J0J0j0j0j0j0l5k0N%N%NNk0nK0NNk5k0%K0J0K0J5Nnj0N%nJ0nj5%K0K0J5n%J0N
205A55J5nl5j5j5j0K5J5nk0k0k5j0%J5%j0%%%%n%J5N%K0L5K0n%j0j5%k0l5j5nN%%%N%Nj0J0
201E5J5nk0j0K5N0L0M5K5nl0m0j5%j0j0l5l0k5NK5K0K0K0M5K5J0Nnj0nj0%%n%n%J0j5l5o0
198D5l5nK0L5L0K5J0J0J5NNJ5J0J0%j0%nNj0%nj5%j0j0j0nj0j0j0nk0%J5K0K5J5NNNNNNNN
195A80j5l5l5j5NK0J0j5k5k0%Nj0k0k0j0J0K0J5j0j0NJ5K5J5J5K5J0j5k5l0l5k0k5nJ5M0K5
193F0J0n%%%nj5k0nK0J0J0%nj0j0J0K0M0L5J5%NNj0j0NK5J0nj5%J5J5%j5l5l5k5NK0K0NJ0
190A45j0j0%%%%k0l0l0j5j0J0%%J0nnJ0J0n%N%J5K5J5j0j5L0M0Nl0k0k0j0NK0L0L5J5nnj0
187A60%L5J0nj5j5j0k5nj5j5J0NJ0j5k5%K0J0nj0%J5%%%%NN%J0L5K5%k0k5j5J0J0j0j0j5j0
184A10%%nk0k5j0J0Nj0j0NK0%j0j0K0L0J5n%NJ5K0Nj0j0j0j5nj0l0NK0K0L5J0%nj5%nnnnn
181A10nnnJ5K0J5J5j0k0j5j0j0j5j5nNK5J5J5J5NJ5NnnnnnJ0J0nj0j5j5nJ5K0K5J0Nl0k5%
178A25K0J0l5n5n0k0j0K5L0K5J0j0%nj0%nj5j5nJ5K5J5K0K5K5K5K5J0NJ5Nm0n5n0m5j5J5%
175C0nK0J5NK0%%%N%J0K5nj0%j0nK5J5K5J5NJ0j0l0n5m5k0NJ5J0J0J0J0n%N%%N%j0k0j5j0
172D0J5J0J5J0Nj0%%n%%nNL0NK5J0J5L0%j5j0l5NK5K5%nJ5J0j5m0l5j0NNj0j0k0%J0L0K0J5
169A55%j5j0j0nj0j0j0nJ0Nnnk0j5nK0K5L0J5j5l5j5k5j0J5n%Nn%%K0L0K0K5Nj0nnj0j0j5
166I0nnj5j0n%J0J0nJ0N%J5J0J0J0J5J0J5J0J0j0k5k5j0J0J0nK0M5K0j0j0j0J0%nj0j0nk0
163A45j0j0j0j0j5k0j0k0J0J5J0NK0J0J0J5K0%l0m0l0nl0j5K0L0K0K5J0J0J0J0%j0nnNJ0N
161A40NNNNNJ0j0J0nm0m5j5K5M0K5K0n%%j0Nj0j0nj0j0nj0nJ0L0K0J5Nk0j0nj5j5j0j5J5K0
158A30NK5Nk0nnJ0L5K5J5%j5nnj5%%j5k5nj5j5k5j0nk0J5K0J5K0%k0j5nNK0J5J0J5J5J0J5
155A80NJ0%NNNK0nl0nj5k5l5l5l0l0j5j0k0nL5M0L5L5j0k5j5j0J0J5NK0J5J0K0J0N%n%nk0
152A35nj5k0nj0j5%J5%J0NNJ5%%N%NN%nJ0Nj0n%n%n%%NnNM0J5j5k0NJ0%J5N%J0%n%n%Nj0j5
149A55J5J5L0L0K0j0l0l0j0j0k0l0nj5k5nj5j5K0%%%%%N%nJ0nJ5M5L0K5J0%NNk5n5n0k5%J5
146F5NJ0J5NK5Nk5j5NJ5NNJ5%nk5k0nNK0J5J0J0n%Nj5j5NK5J5J5J5J0J5nk5j5k0k0j5k0NJ5
143A10J0J0J0K0K5Nj5j0j5j5NN%NJ0nNNj0nj5nK5j0l5nJ5L0j0m0k0n%K0J5j0k0k5j5n%j5N
140B5L5J5J0K0J5J5J5J5%k0j5NK0Nl5l0nJ5M0K5%j5j0j0j0j0j0j0j5j5%k0j5j5j5J0K0K5N
137F0j5j5%K0K5J5J0j5j0k0k5j0j0K0NJ0J0J0J5J0L0%j0j5k0k0k0k0nK0L0L0K0%k0j5J5L5
134A25M0J5j0k0j5j0j0N%%j0j0j0j0J0J0j0k5k0NJ5J5%%%NnNJ0nNN%%J5nNNNJ0J0%j0j5NK5
131A50K5Nj5j0NK0J5Nnk5j5j5j0j0j0j0NNJ0NnJ0%NJ5K0nk0k5k5l0k0j5J5L5K5J5J5K0J5n
129A65k0j5j0%j0j5%K0%j5k0%J5J0NNNJ0Nj0NJ0j5%nJ0j0NJ0%J0NNJ5%nnnnj5j5k0j5l5l0
125B0%K5K5L5M0K5j5k5k0k0%J5J5%J0K5J0J5%nK0j5k5%k0j5%%%%NNNJ0NNJ5nj0%%j5nnnn%
122A20J5%J0%j5nj0j5j5k0j0J0J0J5J0K0K0K0K0NNN%k0k5k5l0NNNNn%Nj0j5l5l5j5J0L5L0
119H0J5Nj0n%j0J0J5j0l0k0l0k5j0J0j0J0J5L5M0J0N%%%K0L5L0K5%%K0j5k5k0l5k0J5J5K0
117A55J5Nnj0NM0L0J5k5n0m0j5k0j5%nj0J5J0%k5l0nJ0L0K5%nk5j5nJ0J5K5nnk0nJ0J0n%%
114H0N%NNN%J5%%J0J5J5K5J0k0nj0k0j5j5j5j0NK5J5J5J5L0L5Nj5k5k5k5j5nj5j5nj5j5nN
111E0%j0J5J0nN%k0j0J0J0Nj5j0%J0J5%J5J5%J0J5nk5k0%NJ5J5J5J5J5J5J5j0k0j5j0j0J0
108A20n%%%nN%nj0N%K0%l0nJ5L0L0J5J0J5NJ0j0j0J0J0J5j0k0k0k5k5k5j0J5J0nnj0%j0j0
105H5nnnNNnJ5%NK0j0k0l0j5J5K5L0L5K5%j5j0j0k5k5%NJ5%NNnl0l5%NNnJ5%N%J5J5M0L0K0
102A90%%%nnJ0N%k0nNK0j0j0k0%NJ0j5k5l5k5j0NJ0J0J0J0%%%%%%%%NK0K5Nj5j0k0nnJ0L0
99A45L0K0J0J5K0j0nnj0%nnnnJ0K5L0j0k0m0m5o0m0%K5M0M0K0%N%N%%%Nj0j0j0j5j0m0k0%
96F5%%K0K0%%nK0L0K0NK0%j0j0j5j0k0nNK5Nj0nJ0%%J0%NN%Nj5j0j5j5k0nj5j5J5J0J5J5N
93A30K5J0J0K5NK0K0nk5%j5j5%j0j0Nk5nn%K5J0J0J0NNJ0K0J0j5m0o5k0J0K5L5K0%%NK5K5
90B45Nj5l5k0k5NN%NJ0nnJ5%%N%K0K5K0K5%j5nn%nj0NK5K0M0J0k5l5l5l5k0nL0L0L0J5j0n
87B75k0j5k5j0j0%nnnnNj5nNJ0j0l0l0J0L0K0j0j5k0J0K5O0O5L0j0k0k0Nj0j0%K0j0l5m5n0
84A25l0nJ0K0NNK0NK0K0Nnj0j0j0j5nj0j5nj5j0j0j0j0%k0J5J0J5J5L0%NL0L0K5M0K0l0m0
81B05m0l0j0%%nj0%nnNj0k0J0K0K5L0J5k0m5l0k5n%%%j0J0J5j0NNnNK0NJ0J5nl0j5j0%%%%
78E5J0nnJ0nk5j0j0NL0J5J0K5NK5J5j5j0k0n%J5J0NJ5NNJ0N%J5nnJ5%%J0N%j0j5m5n0n0k5
75E%J5J0%%%%%%J5K5K5J0NNJ5J5J5J5Nnj5l5j5%%J0nj0%j0j0j0k0nj5j5j0j5J5J5J5K0J0L0
72A00NNJ0%k0k0j0nj5%N%j0j0%K0L0L0L5Nj5%J5J5J0nnn%nnnn%%%%%%nj5k0j0NL0K5J0j5l5
68A15k0%J5J5Nnnj5Nnnj0NJ0J0j0k0j0j5k0nNJ5K0NJ0K0K5J0%NJ0nk0n0k5NK5NNj0nn%J5J0
65A05J5nj5nL5K0NJ5J0J5Nj5m0m0k0NK5L0%j0l0l0J0K5K5Nj0nJ0Nnj5j5j5j5%K0NNJ0J0NJ0
62A40n%n%NK0J0J0J0NJ0%j5k0l0j5%nn%%%n%j5j5nJ5L0%k0j5l5k0k0NJ5J5NNnnJ5K0M0M0M0
59A95J0k0l5n0m0NK5L5L0J0%k5k5l0%n%NNnJ5J0nJ5%NNJ0%j0j0j0j0NJ5NJ0k0k0k5j5j0j0
56C5nj0J0L0J5J5Nj5J5j5j5J5nn%J5NNNJ0N%J0k0n%j5%nnj5j5j5j5n%nNK5K5K0K5Nj5n%j0
53H0j5k5nNj0%%N%N%J0M0M5J0NNj0l5l5l0NJ5J5Nj5j5nJ0%%NNJ5%J0NJ0Nnk5%k0j0j0j0j5
50B0J5L0L5J5n%nnnnj0nj5k0k5j5K5L5L5K0L0J0J5J5j0k0k0j5j5j5k5nJ5K0K0K0Nk0j5%N%
47A10%N%N%NJ0J5J0J0nk5k5nl0j5j5k0J5M0L5K0K0K0K0J0j5l5l0l0nJ0J0nNNN%J0J0J5%j5
44A45k5k0k0NJ5K0Nn%nn%nj0%J0J5K0Nk0j0J5J5k0j5K5L5K5j0k0k0k0k0J0J0K5K5%j0k0nj5
41A25j5j0NJ0L0M5K0nk0nj0j0j0%%Nnk0n0m0k5%nJ0j0nnNL5M0M0M0K0Nk5l5m0k5%%J0J5J0
38I5%k5m0l0j5nJ0NNj0%M0M0K0J5J5%k5l5j0%%J5L0M0M0K0Nnj5j0NNj5k0k0%J0J0j0k0l5m5
35C5k5%J5J5J5%NJ5K0NJ0J0K5J5K0NK0J5J5j5j0j5j0j0j5j5j0k0%nk0nnk0%J5J0NK5L0L0J0
32A85nl0l0k0J0j0l5k0j0J0L0L0J5%j5k0k0j0J5L0L0%j5j0nJ5L5L0J5j0k5k0k0k0k0j0k0j5
30C5J5K0K5J0j0j5Nj0n5n0j0K0M0L5L0L0L0L0L0J0j0k5l0j0j5k0nJ0NJ0J0NJ0J5nj5m0k5k0
27F0j5j0k0n%Nj0J5L0L5N0K0j0k5j5k0%J0N%nj0j0k0j0J5L0L0K5L0Nnj0j0k5k0nnnnNN%j5
24H5k0J0K5K5K0K5%j5NJ5J5k0n5l5j5J5J5J5K5J0%k5l5m5l0m5l0NM0M0M0L5K0Nj5k0j0K5L5
22A35L0J0%K0nk5k5k0k5l0n%J0NJ0NJ0%%Nnj5j5%K0J5%k0k0%%nNJ5K0K5K0Nj0n%j0n%j5k5
18H0j5nJ0NJ0J0J0%K0K5%j0j0J5K5J0nk5k0k0nj0j5NK0J5NJ0j0%J0NK0K5N%J0J0Nj0nnj0j0
15A75j0k0nK0K0NL0L0L5nk5l5l5m5l0k0NK0K5nj5J0L0J5%K0Nj0l0l0j0K0K0J5K5J5j0l0j5
13A55j5j5j0j5J0J0J0J0nk0k5n%nJ0nnJ5J5%%J0J5nnk0j0j5j5nNJ5NNJ0%k0l0l0k0nJ5NNN
10B5NJ0NJ5K0K0K0K0K0Nk0l0k5l5k0nJ0J0nNJ0K0M5N0L0J0j5k5k5m0k5K0L5K5L0J0Nk5j5n
7A65n%j0k0k0k0k0k5j0k0k0j0NK0L5J5L0J5j5k5NJ0K5L0L0M5K0j5j5j0j5k0j5j5j5%J5J5%
4A40nNNJ0K0%l0m5k5Nnj0j5J5K5L5K0M0J0j0k5k0j0j0j0j0k5k0j5k0J0K0J5J5J0K5L0L0J0
2A85n%n%K0%j5%nnnn%k0k0l5j0%NNNJ5L0L5J0nj0j0j0l0l5k5nj0j0J0K5M0K5K0%J5K5N%j0
-1A85Nnj0nnnj0%j5j0K0K0Nj5j5j0%K0K5K0nk0j5l0%NK0L5L0J5%j0j0j0nj5j0j5nJ5K5L0J0
-4B30k5l0k0l5l0%%%j0NK0L0M5M0K0k0k5j0NNJ0J5J5J0K5J5nj5j5j5j5j0%n%%k0l5l5k5NK0
-7A15J5J0K0J5%k0k5m5l5nJ0J0%l0nK5M0O0M5K5K0%j5l0k5J0J5J0Nk0k0k5%J5J0K5J0%j5n
-10A90NJ5%%%%k5j0J0J0J0%j5l0k0k0j0K0K5K5n%nnK0L0K5J5%j5J0Nk5n0m5k0NK5K0J0nk0
-13A50j5%j0nnJ5J5n%K0L5L0J0nj5k5k5j0%K0L0Nk5k5k5k5j0l0nL0M5L5%j5j5%Nj5nnNN%N
-16A40J0%NNnnNj0k5l0j5l0k0k0J0J0K5K0J5k0l0l0nnN%N%%n%%Nj0j5J0J5Nj0k0j5j5%K5K5
-19@K5J0j0%NK0L0K0j0k5j5nnnnNn%N%%%%nnj0%J0J0j5k0j0N%%k0J0Nj5%J0NNnJ0J5j0nnn
-22a0j0k5j5j0J0K5N%k0j0nJ5K0J5K5J5K0nk5k0nJ0NNNj0k5k5j0J0J0K0%%nnnj0l0l5j0n%
-25a20N%K0O0N5K5%%%nnnj0nK0%nk5k0k0NJ5%k0nnj5nJ0K0J5K0j5j0nJ0J0%k0nnk0j0nk5%
-28a00J5K5K5J5N%%%J0j0N%K0L5K0K0%nn%J0M5L0J5j0l0l0j5%%%%j0j5k5%%n%%nk0k0nj5j5
-31d5nj0k5NL0M0J5j0%J0NJ0NNNj0j5J0K5K0L0K5k5k0k0k0l0j0J5M0K5L0L0L5NNNNj0j0j0
-34A60nj5j0%j5j0nj0j0j0l0k0k0j0J5NNK0M0M5K0NNN%j0m0l0j0nj5j5%NL0L0Nj0j0j0n%L0
-37I5K5J0j0j5k0nJ5J5K0J0Nj5nnnnnnj5j0j0nj5j0j0j0%K0J0J0%J0J5%%j5%j0nj0nj0J0J5
-40E0%J5K0nK0Nj5Nj0j0%j0%j0n%nnnnnn%J5K0nNJ5NJ0j0nNL5K5L0j0l0j5j5j5j5j5k0k0k0
-43a0J0L0K0J5K5J5J0L0J0j5%%j5k0k0j0L0N0M0L0%j5nj0k0k5j5l5nK0%Nj0l5j0k0nnnnJ0
-46C5J0K5nj5j0nk5j0NK5K0J5%%J5J5%J5Nj0l0k0j5j0j5j5j0J0K0L0NNnn%NnnNnK0NNJ0J0
-49I5NJ0%N%Nnj0nJ5J5nk5l0nnnj0j0j0j0j0j5nj0j0J5J5NK5J0J5J5J0nJ0N%j0j0NK0%%j0
-52H0k5j0%Nj5k0%nj0%K5L5J5k0j5%N%J0J0%J0K0L0L0L5L0K0%j0k5k0j5nnJ0K5J0%NNj0l0
-55A75k5k0j0k5m0l5j0J5J0nj5NJ5K0NJ0K5K0J5%nj0j0NNnj5nnj5l0k5%J0J0j0NNNNnJ5J0
-58F5%J5J0Nj0j0NNNJ5%j5k0j5k0m0m5l0J5K5K0J5J5%nnNJ5J0j0j5j0nJ5J5%N%%J0NJ0Nnj5
-61C5J0K5J5j0k5k5k5k0%NJ0K5K5J0j0k0J5K5K0%N%k5l5k0%L0K5N%nj0nj5j5k5k0j5%J5J5
-64a0NNK0K0%J5J0J5J5nn%nn%j5NK0L0j0l0k0NK0J0nk0j5n%K0K0%NK0NK0J0J0J5Nk0k0l5j0
-67I0N%%N%nj0J0J0J0K0Nnk0j0j0j0j0j5%%N%%J0nNNNN%NJ0%NN%NN%NNJ0nnj0j5n%j5Nj5j5
-71F5%NK5M0J5j0k5k0k0k0k0J0J5nJ5J0j5%%%n%nJ5NJ0J5nl0l5nJ0J0%K0L0K0K5K5j0l0k0
-74A05k0NK0K0Nj0k5j5j5m5m5nJ0K0K0%j5%K0K0%NNN%NNNNnj5j0j5j0j0k0n%J5K0%NK0NNN
-77G0%J0%j5nj0j0J0J5K5Nnk5k5n%nnNNn%%%n%n%nj0NL0L0L5K5Nl0j0nk5k5l5j5NK5K5J0j0
-80D5j0j0j0j0j0j5%J5L0K5J5K5K5L0K0j0n%j5j5Nk0%j0j0j0n%j0j5Nj0J0NK0J5K0Nj5%%%
-83A00%j0NNj5k5l5l5k5K0N5N0K5J0K5K0J0%Nnk0j0%K0L0J5Nj5k0k5j0j5j5k0k0j5j0NL0J5
-86A05K0J0j5j0N%%NNk5k0j5k0j0N%%J0K5L0J5NnnNj0k5j0j5j0j5j5j0%N%%NNNNK0J5K0K0
-89A10J5J0K5Nj0l0l0l0k5%%K0K0L0J0k0k5j5k0k5j0J0%n%nnK5M0N0L0J5J0nj0j0nnj5N%%
-91A25nNK5N%j5j0j0NN%j0j5%J5j0nJ0Nnj0J0N%k0l5nj0j5%J5L0K0N%j0NL0K0%nnnl0m0%J5
-95H0%j5k5%nn%nN%%%%%%N%j0J0J0j0nNL0K5J0%J5J5J0nj0K0L0K0Nk0k5n0n0l0j0nj0j0NK5
-98B0K5J5n%J5K5J0j0j5j5l0l0j5J5J0J5J5J0J5J5%L0J0J5%n%%J0j0j0J0N%J0%nnNJ0J0%k0
-101A45k5k5k0%J5%nnNj0j0k0nJ0J5K0L0K5J0k5l5j0%J5NnN%nn%J5NK5J5nj0j5nj0j0NN%J0
-104A15K5N5N5K0l0l0j5k0k0l0j0J5J5j0k5k5%J0J0%NN%Nnj5j0j0j5nj0j5%j0j5k0j0NL0K5
-107D0K0%j5k0j0n%J0n%%n%nnNNJ5K0%K0NJ0J5%J0NNNNJ5nk0k0k0j5nnnnJ5J0K5J0nnk5j5
-110E0%Nk0l0j0J5L0K5K0NJ0j0l0l5j5%Nj0j0NJ0J0nnnJ5L0L0%Nj0J0J0J0K0Nj0k0j5k0%J0
-113G5J0nNNnJ0L0J5J0J0J0nk5k5K0M5M0K0j0k0j5j0k5j0j0k0j5k0j5j0j0j0k0k5m0k0k0J0
-115g5K5L5K5j0J0L0K5L0%Nn%%k0k0%J5K0K0K5%j5j0nj0j0nj0J0K5L5N%%%nj5k0j5j5k0nj5
-118C5j5NK0K0Nnnnj0J0NNJ0nN%%J0%k5k5j5j0nj5nJ0nN%J5NJ0NNJ5%l0l0m0k0NK0K5Nj0j0
-121c5j0j0N%K5M0K5K0K5J5Nj5%nJ5J5K0J5nk5k5%J0J0j5j5Nnl5n5k0J5M0J5j0n%j5j0j5j0
-124b0j5NL0K0J0J5K0L5J0j0nj0nJ0J5J0J5Nj0%%k0k0k5j5NJ0nJ0M0L5J5Nj5Nnj0%j5k0%K0
-127A20J5L0J0k5k5m0k0%N%%nj0k0%nNK0L0K0J0%k5j0nj0nj0nnj0nnj5%nk0j0j0K0K0K0K0
-130D0K0J0K0J5J5nnJ0Nk0j5%nj0j0%k0j5k5j0%K0J0J0Nj5%nnnNj5Nnj5NJ0J5j0k5%K0J5%
-133A5%J5J0%%n%%j0NJ0j0j0%J0J0NNj0l5l5j0%J0J0K0K5NJ0J0NJ0%J0J0%%k0k5%%j0k0j5
-136ej0%J5L0NJ0NJ0j5j5%K5K0%nj5j5NJ5K5N%NNnnnnj5%%nnnNj0j5k0nK0K5Nj0j5NNJ0Nn
-139E0n%K0K0J0j0j0j5nj0N%k0j5%J5NNK0%J0J5%nj5j5j5nj5k0n%K0L5L0K0k0j0j0k0k0k0
-142ek0J0J0J0J0K5M0M0K5%k5j5j0l0k5j0J0J0%j0nnnnnK5K0K0K0J0j5j5j5J0J0nl0k5j0J0
-145B5J0NK0L0J5K0NnK0J5%J0J0j0j0j5j0j0j0j0j0j0J0%K0L0L0%l0l0j0j0j0nnJ0L0J5nk5
-148A00k5N%nj5nj0nJ5L5O0M0K5Nk0l0l5m0j0nJ5nk0j5nNNN%j0j5%K0K0%j0j5k0k0%J5L0K0
-151H0K5Nnj0%J0J5j0j5nJ0J5%l0l0j0J0K5NNnJ5K0n%K0nJ0NN%NNNj0n%j5k5j5J5%j5j5J5
-154I5J5%%%Nj0k5nL0L0J5J0k0j5m0m0j5nnnn%n%%k5j0%K0L0L0M0K5K0K5%j5k5nj5j5J0J5
-157A10J0J5J0J0K0Nj5k0j5k0j5j5k0j0nnj0NK5L0J5j0j0j0j0j0K0K5K5K5Nj5%nn%j0%K0N
-159A45j5j5nj0j5nnj0j5nj0NJ5j5j5j5NJ5J0J0j0k5%%J0j0NNJ0nnJ0J0nJ5J0J0J5%%%N%K0
-162A15L5M0J0Nnk5l5l5k0%%k0j5nK0J5J5K0J5%j0l0l0l5nnj0j0NL0Nnj0J0J0j0%J0K5L5K0
-165A20M0L5J5nl0j5k0k0j5k5NJ5K0%j0k0J0nj0%nj0j0k0nK0J5J0K5K0K0L0J5%j5l0m0m0m5
-168B0j5K0M0K5K0Nj0j0j0j0%j5j0j0nn%nnnnnJ0NNJ0K0J5J5k0nJ0%N%%n%K5K5Nj0nNn%j0
-171A00j0k5NJ0J5J5J0Nj0nn%nj5NNnN%N%N%nnnnnnnn%NnJ0J5J5Nk5j0NnnNL0K0J0%Nj5l5
-174I0m5k0%K0%N%Nj0j0K0J5J0J0J0J0J0J5J0J5NJ0J5%k5k0j0J5K0K0Nj5k0k0k5k0nNJ0nk5
-177G5%NK0N%J5nk0l0l5k0%%j0J0NK0J5J5NNK0%%nnn%K0NJ0NJ0NJ0J0j5j0Nn%n%j0nj5Nj0
-180I0nj5%J0j5%%j5j5%K0Nj5j5NNnj5J5n%J5L5K0NNK0J5J0J5J5%K0K0N%k0j0nl5k5nNJ5J0
-184A60k0m0j5L5K0nnj0nj0NK0J5J0Nk0l5l0l0NNJ5K0Nnk5j5nNJ5J5NNJ0n%nnj0j0k5%J5K0
-187G5L0J5%K0J0J0j0k0j5j0k0NNj5k0j5k5j5J5L0J5K5nk0nj0j0%j5n%j5n%%L0K5%%j5k5N
-189B0L5L0Nk5j5nNJ5K0Nnk0l0nJ5L0NJ0J0J0Nj0j0NK5J0J5K0j5k5j0k5j5j5k5j5K0M0M0K5
-192A50J5J5J0N%m0k0k0j0N%nj0k5k0j0%k0k0NK5L5M0K5J5nnJ0nl5l0j0j0j5j5j5NJ0NNK5
-195F0K5j0l0k0%J5K0J5%J5J0nj5j5nnj0Nj5%K0NN%j0J0j5j0Nj0nJ0%j0K0nJ0%%Nj0Nj0k0
-198B5k0j0K0L5J5nl0j0%Nj5nj0nnJ5L5L0K0NNJ0N%k0nj0J0NJ0Nj5j5k5nnNK0j5k0j5m0nK0
-201a0J5K0K5%%J5M0L5Nk5k5J0NNNj5j0%L0L0K0k0k0nJ0%%NnnN%NJ0nnJ5K0j0n5n0j5NNJ5
-204G5K0J0NJ0J0NJ0NNJ0nj5j0j0j0j0j0j0NNnJ0N%nJ0NNJ5%nJ5K0j0n%j5%Nk0j5NNj0%NJ5
-207A25K0%k0m0k0J0J5nk0k0nnnn%j5Nk0J0J0nNNN%j0J5N0N0L5j5j0j5j0j5N%J0nj0j0j0j5
-210F5%nnn%J5J0%nj0j5nK5M0L0L0L5nl5n5k5%nj5j5j5k5j0J0J0J5J5NJ5NNK0%nK0J0nl5m5
-213C5l5k5j0NJ5K5K5K0NNJ0Nj5j5m0n0k0NL5M5K5K0Nj0%NnNj5k5k5j5nJ5J0N%%nNJ0J5K0
-216F0Nj0nj5nK0J5K0K0NnN%j5j5Nk5k0nk5j0L5L0L0L5N%J0nk5l0k5k5J0NnJ5L0NK0K5%j5
-219A25j0%%j5j5%Nk0nn%j0k0NK5K5K5L0%n%nnNj0%%l0j5j0j5k0NJ5L5K5K0K0nnnnK0L0K0
-222B00J5j0m0m5j5n%n%j0j0%j0j5nj0j0nnnnnj0nnK0J5J0K0K0J0J5J5J5nJ0NNNNNj5j0j0
-225A15j5j0j0j0nj0j5NK0L0%%k0%J0J5nNNNNj0j0nj0j0nnj0N%N%J5J5%k0%J5NNj0J5J5j0
-228A05j0j0J0K5Nj0N%j5k5j5k0j5k0k5j0NJ0%J0K0J5N%j0j5NK5K0J0j0j0k0nJ0J5L0J0nl0
-231F0nJ5K0j0J0NJ0Nj0j0K0J5J0nN%Nk5nj0k5k0j0J5Nn%NNnnJ0L0J0%j0l5j5j5j0k0j5NJ5
-234A0L5L0L0J0nnJ0J0nN%%j5j5j5j5j5j5j5j5J0J0NJ0%j5Nj0j5NNJ0%K0L5M0J0%%j5k5nJ0
-237I5J0nk0j5n%k5j0j0j0j0j0j0nn%K0K5K5Nj0j5j5j5j5nJ0nJ0j0J0NnK5K0K5J5J5Nnk5k0
-240C5nK0J5%nJ0j0j0j0%K5Nnj5J0nk0j5nK0J5J0K0K0K0%j5J0J0J0J0j0j0Nk5l5l0n0k5NK0
-242a0K5NJ0K0K0Nj0nj0j0j5nj0j0%%%%J5M5L5J5%j0nnnnnnNNNNj5nNK0K0j0k5j5j0nnnj0
-246C0N%nK0L0K5L0%j5nj0nnj0nNNJ5%k0%J5K0Nj0nNK0L5L0K0%k5j5j0j5j5nk0k5j0NJ0nj0
-249H0%j5%NN%N%%Nnn%nk0j5%K0J0K0L0J5J0J0nl0l5k0%%NJ0NJ0J5NJ0Nj0l0k5j0J5L0%nJ0
-252A00J5K0J0J0J0%J5L5L0%k5l0l5m0l0j5n%j5%N%NNK0j0j5J0K0j0j5%K5M0M0J5nk0k5nn
-255A25%j0j0j0j5j0J5%j5k0j5nNK5J5J0nj5l0l0j5J0K0L0K0K5K5J0%k5l5l5k5%%%%%%%NN
-258B0NK0J0J0J5NJ5J5nK0J5%J5%NJ0J0J0j0k5l5j0J0NL5L0J5j0k0m0l5j0Nj5j5j0J5L5J5
-260A25N%j5m0l0j0NJ0J5J0L5K5%k0k5nJ0J0j0k5k0j5J5K5L0K5K5Nj0j5j0j0j5j0j5NL0K0
-263A30Nj0j5NNj5k5k0nnNn%NJ5L5J0nj0NNJ0n%j0nK0J5K0j5j0n%J0J0Nk0l5l0k5j0j0k5k5
-266c0l0k0K0L0L5K0K5K5L0J5j5j5k0n%nJ0J5nj0n%L0K5J0k5k5k0NK0j0j0j0NK0J5J5nk5j5
-268F5k5nJ5NK0K5Nj5k0nK0K5L0J0J5J0%j0j0%n%nj0nj0j0%j5j0nJ5L5L5J5j0j0j0J5NNk0
-271A55k5j0j5%N%nj0Nn%nnNNj5k5k0nj0NNK0J0j0l0k5k0n%NNJ0NNJ0NK5L5M0K0j0k0m0n0
-274A5m0k5%K5M0K5K5L5Nj0Nnl5k0l0l5J5L0J0L0K0J5K0K0J0J0K0%k0j5k0k0j5j0k0%J0J0
-277G5K5J0n%%n%%j5NJ5j0J0NnJ0J0nNj0j5J0J5L0L0J5j0j0j5j5j0j5j5j0k0j5j5k0%K0K0
-280G0nnnk5%J5J5K5J0%J0nJ0J0nNN%NJ0nNNnJ0%%N%N%J0nj5k0j5k0j5j5k5j0N%J5nNNJ0%
-283F5j0nj0j0nj0j0j0J5J0NK0%J5J5%k5l0l5l0%n%%K5L0M0K0%%%N%N%N%NJ0nk0j0k0j5%K0
-286D5J0J0K0L0K5K5nm0k0k0l0l5j0%L5L0Nk0k5J0K0J0%%J0nNNNNNNJ0n%j5j0j0j0%k0nJ0
-289E0j0nNK0L5K5L0NJ0NNK0j0l0m5m0j5%K5K0J0J5J5%%n%j0NNj0nnnnK0L0J5K5J0nJ5%k5
-292A90j5j5k5n5l5j0J0K0J5nj0j0nj0j0J0K5J5J5K0%J5J0J0J0J5Nj0l0k5j0l0j0k0k0K0L0
-295G5K5K0J0j5%%nK5J5n%l0k5j0nj0K0K5L0L5nl0l0l0m0k0NK0J5J0J5L5K0K5%j0nn%nj0N
-298A35Nj5j0N%j0nnnnj0%Nj0%%%%%%%%J0j0nJ0Nnj5j5k0j5NK0NJ5K0K5L5K0j0%nnj0k5j0
-301I5j5k5nK0L5K0j5k5k0nj0nnj0NNj0%%%%J0J0J0NJ5J0NK0J5J5J5J5K0%L0Nj5%Nk0j5Nn
-304A85j5k5m0m0k0%K0NK0%j5Nj0n%nnNN%NNNNNNK0K5%nk0j5j5k5j0j5l0k5j0l0nK5M5L5L5
-307G5J5%J5Nj5l0l0j5%NJ0%%%j0J0n%%%j0j5j0J5NNnk5k5j0nJ5K0J5K0K0Nn%%n%%%NK0J0
-310G0J5NK0J0J5%j5j0n%j5j0n%%%j5k5nnJ5NNJ0M0M0K0J0nj0%Nj5k0j5nJ5j5j0N%Nj0j0N
-313I0nk0nj0j0j0j5nJ0K0J5J0%k5j5n%L0J0NJ5J5J5J0J5J5K0Nj0j5k0j5nj5k0nnj5j0n%J5
-316E0J5%%J0J5%nnJ0j5nnNnnj0nnj5Nj0j0nj0j0nnNL5L5J5%nJ0J5%J0N%n%nNj0j5NJ0J0n
-319I0k0%N%%%%nN%%n%J0J0J0J0%J5K0j0k5m0l5k5j0NJ5L0K5J0nj5%J0J0J0%K0J0J0%K0J5
-322A70%j5l0k5k0nJ5N%N%N%j0nnJ5K5%j5k0nNJ0nnNK0K5J5j5J0K5Nj0k5k5l0k5j5J5K0nk5
-325E5nJ0K0%l0k0%J5J5j0%Nj0j5j0k0j0NK5M0M0L0J5j0l5k5%J0J5J0Nk0k5%n%%n%%%%%nN
-328F0n%NnnNN%j5nJ0K0J0%j5K0K0J5K0K5nj5j0nnJ0J0%N%NNj0nNj5k0k0NJ0NJ5J5Nj5k0j0
-332A05k5j0n%j5j0n%j5NJ5NJ0%j5NL0L0J5nj0Nnl0k5NJ5J5J0%K0J5Nk0k5k0j5k0k5k0k0j5
-334d5%nnJ5L0M0J0j0j0J5J5K5Nj5nJ5K0K0K0j0k0l5m0l5j0%J0%k5j5nJ5%NJ0NJ0NNNj0j0
-337a0Nnnn%j0j0j5%K0K0K5J5J0NNJ0NNJ0%j0l5nJ5J5J0J0K0J0NNJ5NJ0NJ0j0nj0nj0nNj5
-340A05k0%J5J5K5J5%j5k5%J0J5%nNj0j5k0j5j5j5J0J5K0K5Nj0j5k5k0l5j5k5k0j5j5%K5M0
-343eM0K5J5L0K0%j0n%%%J5nk0nNK0J0J5%j0k0k0j0k5k5k0%J5J0nj0l0NL0K5NJ0J5K5Nj0k0
-346H5k0j0K5K5J5j5k0l5l5%K0L0J0J0K0J0j0j0l0k0l5k0N%J5n%J5%NJ0J5K5nnj5k0j0j0j0
-349@k5NJ5J5J5J5K5J5j5k5nJ0%N%J5%J5j0l0k0k0%nj0Nnnn%NNJ5%j0j0K0K0K0K0K0J5j0n
-352H0nnk0j0nnk5l0nJ0K0K0L0J5J0Nj5j5%%NnnNn%Nj5%%nn%nnJ0J0nNNNNj5NK5J5J0NJ5N
-355A15j5j5k0nj5k0j5j5nn%j0Nj5%nJ5L5K5K0%j0nnNj0j0NJ0L0L5J0%k5l5k0k0%K0K0J0K5
-358H5L0J0j0l5l0j0j0j0j0nj0j0nj0J0J5J0J0J5NJ5J0j0j0nk0nj0k0%%%NNj0J0J0nnnnn%
-361b5nj0%J5J5J5J5J0K0K0%nj0k0nNK5J5J0n%j0nJ0j0j5Nk5k5k5k5J5L5K0K5L0K0K5L0L0
-364A85J5j0l0k5k5j0l5k5k0k5k5J0M0K0K5%j5nnj5k0l0j0L0K5M5J0N%j0J0J0j0nNJ5J0J0
-366A15J5K0NNK0Nl0j0j0j5j0j5j0k0m0k0l5nM5K0J0NNJ5n%NJ5nj0j5j5j5%K0L0n%%n%j5N
-369E0%j0n%nnnnnnNJ0NNNNJ0NJ0K0J5K0k5nnk0nJ0J0nJ0%nJ5nn%%%%k0J5J0J0J5Nk0m0n0
-372A0k0nn%nn%%nK0K0L0J5%j5j0%J0K5K0J0%j5j0%%K0J0J0K0%k0m5k5nj5j5%K0J5NNj0n%
-375C0k5m0l5k0%K5J5Nk0nK0M0M0J5%%%j5k0%J0J0NJ5%J5K0%j0Nj5NnnNj0j0J0%%%%j0J0J5
-379G0J0K0K0%L5L0Nk0k5%J0K0J5j5m5m0k5%K0j0k0k5nJ5J5NK0NK5J0J5%j5%j5nnj0nnNJ0
-381I0nnJ0%%N%j0J0J0nnJ0%%%N%%N%nnj0n%j0nn%NnJ0j0NJ0nj0nk0nnk0j0j0%Nj0J0Nj0N
-385@%%%N%nN%%J5J5J5J5J0J5L0%j0%nj0j0%j5nJ5nNNNNJ0Nj5j5%k0j0j0k0nJ5J0J5J0J0J5
-388I0K0NJ0NNNNNK0nj0j0k5nj0j5j5j0NN%NNNNNnJ0Nnl0k0J5J5K0k0l0k5k0nj5j5nj5j5n
-391f5j0j0k0nM5L5M5M0Nj5nn%n%%Nj0%NnnNnn%nNnnj0NK5K5L0K0j5k5k0k0%K0L0L5Nl0o0
-395B0n0j5J0Nj0J5J0nK5NJ0J5Nj0NNj0%%n%J5K0NK0J0J5K5J0nnNj5Nj0%nj0j0k0%j0j5%k0
-398C0N%J0nNNnJ0%%J5j0NNnJ0n%NnnNn%%nj0NJ5K5j0l0l0nJ0J0j0nj5%K0L5M5K0nk0m0J0
-401G5L0N0N5K5k5n5m0m0k0nj5j5j5j0j5j5K0J5K0J5K0J0K0J5Nj5Nj0j5J0nj0%j0nj0J0J0
-403F0%l0m0j5K0K0j0j0j0j0Nj5%nnn%nNK5NJ5K5%J0K0Nn%%J0j0N%%Nj0J0%%j0J0J0NJ0J5
-407A00J0J0K5n%%J0j0j0J0Nj0%%j0Nnn%n%n%n%nJ0j0k5Nj0j0%k0%j5N%%J0%%NN%NnJ0N%%
-410F5Nj5j0nk5k0nj5j5J5J5NK5J5J0NJ5K0J0j0m5k0j0%J5%j5nnnnnnJ5NNJ5J0J0NJ0Nk5j5
-413B0%NL0K5N%N%%J5J5K0J0j0n%j5l0j5k5j5%%j0J0%nJ0n%NnJ5J5L5M0K0nl0j5j5j0Nnnn
-416G5k0k0nL5K5L5L5K0nJ0J0j0l5k5j5Nj0%%J0K0J5Nk0m5l5l0j0%nj0J0J0K0NJ0J0%J5J5
-419I5J5%k0l0j0J5L0J0%NJ0nj0nnJ0J5J0J0j0k5j5k0nnnnj0j0nj0%nj5m0k5J0K5L5J5j0k0
-422a5k5k0Nn%%K5J5J5J5J5K5J0j0Nn%nn%nNN%J0N%J5j0%J0J0j0NN%N%%%%J0n%NnJ5J0%k5
-425I5k5j5k5j0Nj5NJ0J0NJ5J0%J5Nj0nNj0nN%%%j5nj0j0%L5M5%l0j5nnnJ0j5%%j5J0NnNN
-428D5%N%NNNK0%J0J0nK0K5J0%k0l0j0J5L0K5nj5j5nJ0Nnnnnn%%k0l5m0k5%K5M0L0Nk0nN%
-432G5j0j0k0j0k5k5j5%K0L5M0K0nnj5N%NNNNJ0NJ0J0NJ0J0NJ0j0N%j0J0%j0J0nk0l5m0l0
-434A5%K0J5J5J0K0N5M0Nnj5j5j5j5k0j5l0j0NNj5l0j0Nnnk0NJ5K0L5N%n%NJ5J5K0%j0k0l0
-437E5j5j5n%J5J5%%k0nj0j0j0j0j0NNnJ0N%j0J0L5K5nl0j5NK0K0J0NNn%nJ0J5%%j0J0J5J5
-440A15Nl0m0n0l0j0%%J5J5K0%%nj0j0J0K5K0Nj0J0J5K5K0K0J5J5K0Nj5l5m5k5nJ0L0L0J0
-443A35j5n0m5j5J0K0K5K5J5nnj0j0nnJ5J5L0J0%nnnj0%nnj0j0j5%j0j0j5nJ5J5J0J0K0J0
-446A05J5J5j0nj0j0j5j0k5k5l0j0J0NNNK5L5J0nk0l0j5j0j0J0NL0M5M0J5j5k0l0j0nJ0K0
-449H5NnN%j0nJ0K5J5j0nJ0L0K5J0j0l0k5nNJ0J0J5N%nk5l0nJ5J0N%NJ5nNJ5K0nk0j5k5k0
-452I5nnNj0n%j0%NNJ0N%J5K0nl0k5n%j0k5k0j5%J5J0%j0j0J5K5K0J0K0J5J0Nk5k0j0%j0j0
-455D0nj0j5nJ5K5K5J0J5%j0k5nNJ0nk5j0J0J0J0nj5J5M5L0k5l0l0l5l0l5%K5L5M0L5J5%%
-457I5J0K5L5%m0o5l5J5K5K0%%NL0J5K0J0%k0l0k5k5nNK5K5J5j5j5%j5nNK5L0%j0l0l5j0k5
-460C0k5k0k5j0%J0L0J5n%J0L5J0J5K5K0%j5k0k0j0j0K5M0N0J0j0m0k5k5m0k0k0%J5J5%%K0
-463C5%J5K5nk0nNJ5nnnn%n%nJ0j5%%nJ0N%NNJ0%j5Nnj0J5J0j5k0nJ0%%%%j0NM5N0J5j0j5
-466A10j5k0j0k0nj5j5nk0j5nJ0L5K0J5L0J0K5K0N%%%J5j5NNj5Nj0nnj0nnj0j0%j0%j5j5N
-469D0J0K5L0J5nnj5%J5J5L0%k0m0l0l0j0j5j0j5j0j5j0j0%%j0NK5K5L0L0K5L0L0L5%%J0j0
[truncated: 7,009,049 more chars]
