# Supplementary material for: Discovery of RNA-binding fragments using biolayer interferometry
Source: RSC Med Chem. 2025 Sep 19;16(11):5629–40. doi: 10.1039/d5md00673b (PMC12483148; doi:10.1039/d5md00673b)
Supplement: MD-016-D5MD00673B-s002 [file MD-016-D5MD00673B-s002.zip › NMR_assay_data/8_A1F4_1183245.jdx]

##TITLE=	20240718 A1F4 1183245 8
##JCAMP-DX=	6.0	$$ MestReNova 14.2.0-26256
##DATA TYPE=	LINK
##BLOCK_ID=	1
##BLOCKS=	13   
##ORIGIN=	Mestrelab Research S.L.
##OWNER=	jan-ake
##$MNOVA/LINK_BLOCK_TYPE=	DOCUMENT
##TITLE=	(1) 20240718 A1F4 only.10.fid


(2)  #
##JCAMP-DX=	6.0	$$ MestReNova 14.2.0-26256
##DATA TYPE=	LINK
##BLOCK_ID=	2
##BLOCKS=	2    
##ORIGIN=	Mestrelab Research S.L.
##OWNER=	jan-ake
##$MNOVA/LINK_BLOCK_TYPE=	PAGE
##TITLE=	 #
##JCAMP-DX=	6.0	$$ MestReNova 14.2.0-26256
##DATA TYPE=	LINK
##BLOCK_ID=	3
##BLOCKS=	1    
##ORIGIN=	Mestrelab Research S.L.
##OWNER=	jan-ake
##$MNOVA/LINK_BLOCK_TYPE=	ITEM	$$ Molecule
##$MNOVA/ITEM/POLYGON=	(XY..XY)
5322,5836.37
5842.75,5836.37
5842.75,6289.44
5322,6289.44
5322,5836.37
##$MNOVA/ITEM/Z=	1
##$MNOVA/ITEM/ANGLE=	0
##TITLE=	
##JCAMP-CS=	3.7	$$ MestReNova 14.2.0-26256
##ORIGIN=	Mestrelab Research S.L.
##OWNER=	jan-ake
##BLOCK_ID=	4
##NAMES=	
##ATOMLIST=	
$$ AN	AS	NH
	1	C	1
	2	C	 
	3	C	 
	4	C	1
	5	C	1
	6	C	1
	7	N	1
	8	C	1
	9	C	 
	10	C	2
	11	C	 
	12	O	 
	13	N	2
##BONDLIST=	
$$ AN1	AN2	BT
	1	2	D
	2	3	S
	3	4	D
	4	5	S
	5	6	D
	1	6	S
	2	7	S
	7	8	S
	8	9	D
	9	3	S
	9	10	S
	10	11	S
	11	12	D
	11	13	S
##MAXRASTER=	32768
##XY_RASTER=	
$$ AN	X	Y	Z
	1	4994	-1593	0
	2	11368	2086	0
	3	11368	9447	0
	4	4994	13127	0
	5	-1380	9447	0
	6	-1380	2086	0
	7	18368	-187	0
	8	22695	5766	0
	9	18368	11721	0
	10	20643	18721	0
	11	27842	20252	0
	12	30117	27252	0
	13	32768	14782	0
##END=	
##END=	
##TITLE=	20240718 A1F4 only.10.fid

##JCAMP-DX=	6.0	$$ MestReNova 14.2.0-26256
##DATA TYPE=	LINK
##BLOCK_ID=	5
##BLOCKS=	1    
##ORIGIN=	Mestrelab Research S.L.
##OWNER=	jan-ake
##$MNOVA/LINK_BLOCK_TYPE=	ITEM	$$ NMR Spectrum
##$MNOVA/ITEM/POLYGON=	(XY..XY)
5321,5835
8722,5835
8722,8208
5321,8208
5321,5835
##$MNOVA/ITEM/Z=	0
##$MNOVA/ITEM/ANGLE=	0
##TITLE=	20240718 A1F4 only.10.fid
##JCAMP-DX=	6.0	$$ MestReNova 14.2.0-26256
##BLOCK_ID=	6
##DATA TYPE=	NMR SPECTRUM
##DATA CLASS=	XYDATA
##NUMDIM=	1
##ORIGIN=	Bruker BioSpin GmbH
##OWNER=	nmr
##.OBSERVE FREQUENCY=	600.07281942800000252
##.OBSERVE NUCLEUS=	^1H
##.SOLVENT NAME=	H2O+D2O+DMSO
##.PULSE SEQUENCE=	noesygppr1d
##LONGDATE=	2024/07/18 16:28:10.000
##.ACQUISITIONMODE=	SIMULTANEOUS (DQD)
##$ORIGINAL FORMAT=	Bruker XWIN-NMR
##$MNOVA/SCALES_VERSION=	9
##$PARAMETER FILE=	(acqus, ASCII, /Volumes/jahus0271/20240718%20A1F4%20only/10/acqus, 0)
$$ ##TITLE= Parameter file, TopSpin 4.3.0
$$ ##JCAMPDX= 5.0
$$ ##DATATYPE= Parameter Values
$$ ##NPOINTS= 12	$$ modification sequence number
$$ ##ORIGIN= Bruker BioSpin GmbH
$$ ##OWNER= nmr
$$ $$ 2024-07-18 16:25:09.840 +0200  nmr@CZC7319KW6
$$ $$ C:/Bruker/nmrdata/jahus0271/20240718 A1F4 only/10/acqus
$$ $$ process C:\Bruker\TopSpin4.3.0\prog\mod\xwish3.exe
$$ ##$ACQT0= -5.13114363357315
$$ ##$AMP= (0..31)
$$ 100 100 100 100 100 100 100 100 100 100 100 100 100 100 100 100 100 100
$$ 100 100 100 100 100 100 100 100 100 100 100 100 100 100
$$ ##$AMPCOIL= (0..32)
$$ -1 0 0 0 0 0 0 0 0 0 0 0 0 0 0 0 0 0 0 0 0 0 0 0 0 0 0 0 0 0 0 0 0
$$ ##$AQSEQ= 0
$$ ##$AQ_mod= 3
$$ ##$AUNM= <au_zg pcal=1>
$$ ##$AUTOPOS= <Barcode: 3003141382>
$$ ##$BF1= 600.07
$$ ##$BF2= 600.07
$$ ##$BF3= 600.07
$$ ##$BF4= 600.07
$$ ##$BF5= 600.07
$$ ##$BF6= 600.07
$$ ##$BF7= 600.07
$$ ##$BF8= 600.07
$$ ##$BWFAC= (0..63)
$$ 0 0 0 0 0 0 0 0 0 0 0 0 0 0 0 0 0 0 0 0 0 0 0 0 0 0 0 0 0 0 0 0 0 0 0 0
$$ 0 0 0 0 0 0 0 0 0 0 0 0 0 0 0 0 0 0 0 0 0 0 0 0 0 0 0 0
$$ ##$BYTORDA= 0
$$ ##$CHANFCU= (0..24)
$$ 0 1 0 0 0 0 0 0 0 0 0 0 0 0 0 0 0 0 0 0 0 0 0 0 0
$$ ##$CHANREC= (0..24)
$$ 0 1 0 0 0 0 0 0 0 0 0 0 0 0 0 0 0 0 0 0 0 0 0 0 0
$$ ##$CHEMSTR= <none>
$$ ##$CNST= (0..63)
$$ 1 1 1 1 1 1 1 1 1 1 1 1 1 1 1 1 1 1 1 1 1 1 1 1 1 1 1 1 1 1 1 1 1 1 1 1
$$ 1 1 1 1 1 1 1 1 1 1 1 1 1 1 1 1 1 1 1 1 1 1 1 1 1 1 1 1
$$ ##$CPDPRG= (0..8)
$$ <> <> <> <> <> <> <> <> <>
$$ ##$D= (0..63)
$$ 0 2 0 0 0 0 0 0 0.01 0 0 0 2e-05 0 0 0 0.0002 0 0 0 0 0 0 0 0 0 0 0 0 0
$$ 0 0 0 0 0 0 0 0 0 0 0 0 0 0 0 0 0 0 0 0 0 0 0 0 0 0 0 0 0 0 0 0 0 0
$$ ##$DATE= 1721312890
$$ ##$DATE_START= 1721312682
$$ ##$DE= 41.32545
$$ ##$DE1= 4.5
$$ ##$DE2= 2
$$ ##$DEADC= 0.5
$$ ##$DECBNUC= <off>
$$ ##$DECIM= 1120
$$ ##$DECNUC= <off>
$$ ##$DECSTAT= 4
$$ ##$DEPA= 4.5
$$ ##$DERX= 1.5
$$ ##$DIGMOD= 3
$$ ##$DIGTYP= 17
$$ ##$DR= 32
$$ ##$DS= 2
$$ ##$DSPFIRM= 4
$$ ##$DSPFVS= 21
$$ ##$DTYPA= 2
$$ ##$EXP= <NOESYGPPR1D>
$$ ##$ExpStatus= 4
$$ ##$FCUCHAN= (0..9)
$$ 0 1 0 0 0 0 0 0 0 0
$$ ##$FILCOR= 0.9566
$$ ##$FL1= 0
$$ ##$FL2= 0
$$ ##$FL3= 0
$$ ##$FL4= 0
$$ ##$FN_INDIRECT= (0..7)
$$ 0 0 0 0 0 0 0 0
$$ ##$FOV= 0
$$ ##$FQ1LIST= <>
$$ ##$FQ2LIST= <>
$$ ##$FQ3LIST= <>
$$ ##$FQ4LIST= <>
$$ ##$FQ5LIST= <>
$$ ##$FQ6LIST= <>
$$ ##$FQ7LIST= <>
$$ ##$FQ8LIST= <>
$$ ##$FS= (0..7)
$$ 83 83 83 83 83 83 83 83
$$ ##$FTLPGN= 0
$$ ##$FW= 2.4e+08
$$ ##$FnILOOP= 0
$$ ##$FnMODE= 0
$$ ##$FnTYPE= 0
$$ ##$GPNAM= (0..31)
$$ <> <SMSQ10.100> <SMSQ10.100> <> <> <> <> <> <> <> <> <> <> <> <> <> <>
$$ <> <> <> <> <> <> <> <> <> <> <> <> <> <> <>
$$ ##$GPX= (0..31)
$$ 0 0 0 0 0 0 0 0 0 0 0 0 0 0 0 0 0 0 0 0 0 0 0 0 0 0 0 0 0 0 0 0
$$ ##$GPY= (0..31)
$$ 0 0 0 0 0 0 0 0 0 0 0 0 0 0 0 0 0 0 0 0 0 0 0 0 0 0 0 0 0 0 0 0
$$ ##$GPZ= (0..31)
$$ 0 50 -10 0 0 0 0 0 0 0 0 0 0 0 0 0 0 0 0 0 0 0 0 0 0 0 0 0 0 0 0 0
$$ ##$GRPDLY= 76
$$ ##$HDDUTY= 20
$$ ##$HDRATE= 1
$$ ##$HGAIN= (0..3)
$$ 0 0 0 0
$$ ##$HOLDER= 540
$$ ##$HPMOD= (0..32)
$$ 0 0 0 0 0 0 0 0 0 0 0 0 0 0 0 0 0 0 0 0 0 0 0 0 0 0 0 0 0 0 0 0 0
$$ ##$HPPRGN= 0
$$ ##$IN= (0..63)
$$ 0 0 0 0 0 0 0 0 0 0 0 0 0 0 0 0 0 0 0 0 0 0 0 0 0 0 0 0 0 0 0 0 0 0 0 0
$$ 0 0 0 0 0 0 0 0 0 0 0 0 0 0 0 0 0 0 0 0 0 0 0 0 0 0 0 0
$$ ##$INF= (0..7)
$$ 0 0 0 0 0 0 0 0
$$ ##$INP= (0..63)
$$ 0 0 0 0 0 0 0 0 0 0 0 0 0 0 0 0 0 0 0 0 0 0 0 0 0 0 0 0 0 0 0 0 0 0 0 0
$$ 0 0 0 0 0 0 0 0 0 0 0 0 0 0 0 0 0 0 0 0 0 0 0 0 0 0 0 0
$$ ##$INSTRUM= <CAB AV4 600 MHZ BASIC>
$$ ##$INTEGFAC= (0..63)
$$ 0 0 0 0 0 0 0 0 0 0 0 0 0 0 0 0 0 0 0 0 0 0 0 0 0 0 0 0 0 0 0 0 0 0 0 0
$$ 0 0 0 0 0 0 0 0 0 0 0 0 0 0 0 0 0 0 0 0 0 0 0 0 0 0 0 0
$$ ##$L= (0..31)
$$ 1 1 1 1 1 1 1 1 1 1 1 1 1 1 1 1 1 1 1 1 1 1 1 1 1 1 1 1 1 1 1 1
$$ ##$LFILTER= 100
$$ ##$LGAIN= -5
$$ ##$LINPSTP= 0
$$ ##$LOCKED= yes
$$ ##$LOCKFLD= -6303
$$ ##$LOCKGN= 129.448699951172
$$ ##$LOCKPOW= -18
$$ ##$LOCKPPM= 4.69999980926514
$$ ##$LOCNUC= <2H>
$$ ##$LOCPHAS= 279.2236
$$ ##$LOCSHFT= yes
$$ ##$LOCSW= 0
$$ ##$LTIME= 0.349999994039536
$$ ##$MASR= 4200
$$ ##$MULEXPNO= (0..15)
$$ 0 0 0 0 0 0 0 0 0 0 0 0 0 0 0 0
$$ ##$NBL= 1
$$ ##$NC= 0
$$ ##$NLOGCH= 4
$$ ##$NOVFLW= 0
$$ ##$NS= 32
$$ ##$NUC1= <1H>
$$ ##$NUC2= <off>
$$ ##$NUC3= <off>
$$ ##$NUC4= <off>
$$ ##$NUC5= <off>
$$ ##$NUC6= <off>
$$ ##$NUC7= <off>
$$ ##$NUC8= <off>
$$ ##$NUCLEUS= <off>
$$ ##$NUSLIST= <automatic>
$$ ##$NusAMOUNT= 100
$$ ##$NusFPNZ= no
$$ ##$NusJSP= 0
$$ ##$NusSEED= 54321
$$ ##$NusSPTYPE= 0
$$ ##$NusT2= 1
$$ ##$NusTD= 0
$$ ##$O1= 2819.5
$$ ##$O2= 2819.428
$$ ##$O3= 2819.428
$$ ##$O4= 2819.428
$$ ##$O5= 2819.428
$$ ##$O6= 2819.428
$$ ##$O7= 2819.428
$$ ##$O8= 2819.428
$$ ##$OVERFLW= 0
$$ ##$P= (0..63)
$$ 8.06 8.06 16.12 0 0 16.5 25 50 20000 0 0 80000 80000 1000 0 0 1000 2500
$$ 100000 600 0 0 0 0 0 180 100000 8.06 0 1000 0 0 20000 0 0 0 0 0 0 0 2000
$$ 0 0 0 200 0 80000 46600 10000 30000 66000 0 3300 0 4000 0 0 0 0 0 0 0 0
$$ 0
$$ ##$PACOIL= (0..32)
$$ 1 5 0 3 4 2 0 0 0 0 0 0 0 0 0 0 0 0 0 0 0 0 0 0 0 0 0 0 0 0 0 0 0
$$ ##$PAPS= 0
$$ ##$PARMODE= 0
$$ ##$PCPD= (0..9)
$$ 0 70 0 0 0 0 0 0 0 0
$$ ##$PEXSEL= (0..9)
$$ 1 1 1 1 1 1 1 1 1 1
$$ ##$PHCOR= (0..31)
$$ 0 0 0 0 0 0 0 0 0 0 0 0 0 0 0 0 0 0 0 0 0 0 0 0 0 0 0 0 0 0 0 0
$$ ##$PHLIST= <>
$$ ##$PH_ref= 0
$$ ##$PL= (0..63)
$$ 120 120 120 120 120 120 120 120 120 120 120 120 120 120 120 120 120 120
$$ 120 120 120 120 120 120 120 120 120 120 120 120 120 120 120 120 120 120
$$ 120 120 120 120 120 120 120 120 120 120 120 120 120 120 120 120 120 120
$$ 120 120 120 120 120 120 120 120 120 120
$$ ##$PLSTEP= 0.1
$$ ##$PLSTRT= -6
$$ ##$PLW= (0..63)
$$ 0 6.4045 0 0 0 0 0 0 0 1.6662e-05 0.66646 0.051425 0 0 0 0 0 0 6.4045 0.085008
$$ 0 0 0 0 0 0 0 0.051425 0 0.66646 0 0 6.6646e-07 0 0 0 0 0 0 0 0 0 0 0 0
$$ 0 0 0 0 0 0 0 0 0 0 0 0 0 0 0 0 0 0 0
$$ ##$PLWMAX= (0..7)
$$ 104.7619 0 0 0 0 0 0 0
$$ ##$PQPHASE= 0
$$ ##$PQSCALE= 1
$$ ##$PR= 1
$$ ##$PRECHAN= (0..32)
$$ -1 2 3 0 4 -1 5 -1 1 -1 -1 -1 -1 -1 -1 -1 -1 -1 -1 -1 -1 -1 -1 -1 -1 -1
$$ -1 -1 -1 -1 -1 -1 -1
$$ ##$PROBHD= <Z151284_0002 (CP QCI 600S3 H/P/C-N-D-05 Z)>
$$ ##$PROBINPUTS= (0..15)
$$ <1H> <31P> <13C> <15N> <2H> <> <> <> <> <> <> <> <> <> <> <>
$$ ##$PULPROG= <noesygppr1d>
$$ ##$PW= 0
$$ ##$PYNM= <>
$$ ##$ProjAngle= 0
$$ ##$QNP= 0
$$ ##$RECCHAN= (0..9)
$$ 0 1 0 0 0 0 0 0 0 0
$$ ##$RECPH= 0
$$ ##$RECPRE= (0..24)
$$ -1 0 -1 -1 -1 -1 -1 -1 -1 -1 -1 -1 -1 -1 -1 -1 -1 -1 -1 -1 -1 -1 -1 -1
$$ -1
$$ ##$RECPRFX= (0..32)
$$ 1 0 1 0 1 1 0 0 0 0 0 0 0 0 0 0 0 0 0 0 0 0 0 0 0 0 0 0 0 0 0 0 0
$$ ##$RG= 101
$$ ##$RO= 0
$$ ##$RSEL= (0..24)
$$ 0 1 0 0 0 0 0 0 0 0 0 0 0 0 0 0 0 0 0 0 0 0 0 0 0
$$ ##$SAMPLEID= <>
$$ ##$SFO1= 600.072819428
$$ ##$SFO2= 600.072819428
$$ ##$SFO3= 600.072819428
$$ ##$SFO4= 600.072819428
$$ ##$SFO5= 600.072819428
$$ ##$SFO6= 600.072819428
$$ ##$SFO7= 600.072819428
$$ ##$SFO8= 600.072819428
$$ ##$SHAPPR= (0..15)
$$ 1 1 1 1 1 1 1 1 1 1 1 1 1 1 1 1
$$ ##$SOLVENT= <H2O+D2O+DMSO>
$$ ##$SOLVOLD= <off>
$$ ##$SP= (0..63)
$$ 120 120 120 120 120 120 120 120 120 120 120 120 120 120 120 120 120 120
$$ 120 120 120 120 120 120 120 120 120 120 120 120 120 120 120 120 120 120
$$ 120 120 120 120 120 120 120 120 120 120 120 120 120 120 120 120 120 120
$$ 120 120 120 120 120 120 120 120 120 120
$$ ##$SPECTR= 0
$$ ##$SPINCNT= 0
$$ ##$SPNAM= (0..63)
$$ <> <Gaus1_270.1000> <Gaus1_180r.1000> <> <> <Sinc1.1000> <Squa100.1000>
$$ <> <Squa100.1000> <> <Sinc1.1000> <Sinc1.1000> <> <> <> <> <> <> <> <Sinc1.1000>
$$ <Sinc1.1000> <Sinc1.1000> <Sinc1.1000> <> <> <> <> <> <> <Crp60,20,20.10>
$$ <Bip720,50,20.1> <> <> <Sinc1.1000> <Rsnob.1000> <Gaus1_180r.1000> <Gaus1_180r.1000>
$$ <Crp_psyche.20> <> <> <Gaus1_180i.1000> <Squa100.1000> <> <> <> <> <Reburp.1000>
$$ <> <> <> <> <> <> <> <> <> <> <> <> <> <> <> <> <>
$$ ##$SPOAL= (0..63)
$$ 0.5 1 0.5 0.5 0.5 0.5 0.5 0.5 0.5 0.5 0.5 0.5 0.5 0.5 0.5 0.5 0.5 0.5 0.5
$$ 1 1 1 1 0.5 0.5 0.5 0.5 0.5 0.5 0.5 0.5 0.5 0.5 0.5 0.5 0.5 0.5 0.5 0.5
$$ 0.5 0.5 0.5 0.5 0.5 0.5 0.5 0.5 0.5 0.5 0.5 0.5 0.5 0.5 0.5 0.5 0.5 0.5
$$ 0.5 0.5 0.5 0.5 0.5 0.5 0.5
$$ ##$SPOFFS= (0..63)
$$ 0 0 0 0 0 0 0 0 0 0 0 0 0 0 0 0 0 0 0 0 0 0 0 0 0 0 0 0 0 0 0 0 0 0 0 0
$$ 0 0 0 0 0 0 0 0 0 0 0 0 0 0 0 0 0 0 0 0 0 0 0 0 0 0 0 0
$$ ##$SPPEX= (0..63)
$$ 0 0 0 0 0 0 0 0 0 0 0 0 0 0 0 0 0 0 0 0 0 0 0 0 0 0 0 0 0 0 0 0 0 0 0 0
$$ 0 0 0 0 0 0 0 0 0 0 0 0 0 0 0 0 0 0 0 0 0 0 0 0 0 0 0 0
$$ ##$SPW= (0..63)
$$ 0 3.4579e-06 1.5369e-06 0 0 0.0012011 1.6662e-05 0 4.1654e-08 0 0.0012011
$$ 0.0012011 0 0 0 0 0 0 0 2.453206e-06 3.813429e-06 1.780601e-06 9.602635e-06
$$ 0 0 0 0 0 0 0.015911 0.66646 0 0 7.5068e-05 1.6802e-05 1.5369e-06 9.8359e-05
$$ 5.4948e-05 0 0 2.258e-06 4.1654e-08 0 0 0 0 0.023069 0 0 0 0 0 0 0 0 0
$$ 0 0 0 0 0 0 0 0
$$ ##$SUBNAM= (0..9)
$$ <> <> <> <> <> <> <> <> <> <>
$$ ##$SW= 29.758293125432
$$ ##$SWIBOX= (0..32)
$$ 0 3 0 0 0 0 0 0 0 0 0 0 0 0 0 0 0 0 0 0 0 0 0 0 0 0 0 0 0 0 0 0 0
$$ ##$SW_h= 17857.1428571429
$$ ##$SWfinal= 0
$$ ##$SigLockShift= 0
$$ ##$TD= 142856
$$ ##$TD0= 1
$$ ##$TD_INDIRECT= (0..7)
$$ 0 0 0 0 0 0 0 0
$$ ##$TDav= 1
$$ ##$TE= 298.0018
$$ ##$TE1= 299.7174
$$ ##$TE2= 0
$$ ##$TE3= 0
$$ ##$TE4= 0
$$ ##$TEG= 300
$$ ##$TE_MAGNET= 0
$$ ##$TE_PIDX= 1
$$ ##$TE_RAW= 299.7174
$$ ##$TE_STAB= (0..9)
$$ 2 2 0 0 0 0 0 0 0 0
$$ ##$TOTROT= (0..63)
$$ 0 0 0 0 0 0 0 0 0 0 0 0 0 0 0 0 0 0 0 0 0 0 0 0 0 0 0 0 0 0 0 0 0 0 0 0
$$ 0 0 0 0 0 0 0 0 0 0 0 0 0 0 0 0 0 0 0 0 0 0 0 0 0 0 0 0
$$ ##$TUBE_TYPE= <>
$$ ##$USERA1= <>
$$ ##$USERA10= <>
$$ ##$USERA2= <>
$$ ##$USERA3= <>
$$ ##$USERA4= <>
$$ ##$USERA5= <>
$$ ##$USERA6= <>
$$ ##$USERA7= <>
$$ ##$USERA8= <>
$$ ##$USERA9= <>
$$ ##$UUID= <964c37f8-a4ce-467a-9755-e3207a8d2a4f>
$$ ##$V9= 5
$$ ##$VALIDCODE= -1
$$ ##$VALIST= <>
$$ ##$VCLIST= <>
$$ ##$VDLIST= <>
$$ ##$VPLIST= <>
$$ ##$VTLIST= <>
$$ ##$WAVEMAKER= (0..7)
$$ <> <> <> <> <> <> <> <>
$$ ##$WBST= 1024
$$ ##$WBSW= (0..7)
$$ 8 10 10 10 10 10 10 10
$$ ##$XL= 0
$$ ##$YL= 0
$$ ##$YMAX_a= 4092482410.44531
$$ ##$YMIN_a= -7045549424.80469
$$ ##$ZGOPTNS= <-DFLAG_BLK>
$$ ##$scaledByNS= no
$$ ##$scaledByRG= no
$$ ##$shimCoilTempK= 300.15
$$ ##END=
$$ 
##$PARAMETER FILE=	(audita.txt, ASCII, /Volumes/jahus0271/20240718%20A1F4%20only/10/audita.txt, 0)
$$ ##TITLE= Audit trail, TopSpin 4.3.0
$$ ##JCAMPDX= 5.01
$$ ##ORIGIN= Bruker BioSpin GmbH
$$ ##OWNER= root
$$ $$ /root/.topspin-BladeEpu/local_acqu/20240718 A1F4 only/10/audita.txt
$$ ##AUDIT TRAIL=  $$ (NUMBER, WHEN, WHO, WHERE, PROCESS, VERSION, WHAT)
$$ (   1,<2024-07-18T14:24:42.301+0000>,<CZC7319KW6\nmr>,<CZC7319KW6>,<go4>,<TopSpin 4.3.0>,
$$       <acquisition in progress>)
$$ $$ C:/Bruker/nmrdata/jahus0271/20240718 A1F4 only/10/audita.txt
$$ (   2,<2024-07-18T14:28:10.766+0000>,<CZC7319KW6\nmr>,<CZC7319KW6>,<go4>,<TopSpin 4.3.0>,
$$       <created by zg on 'CAB AV4 600 MHZ BASIC' (CZC7319KW6) by user 'CZC7319KW6\nmr'
$$        on data set with UUID '7930de26-4511-11ef-ba2e-001395264de6'
$$        started at 2024-07-18 14:24:42.300 +0000, POWCHK enabled, PULCHK disabled,
$$        completed at 2024-07-18 14:28:10.764 +0000
$$        configuration hash MD5:
$$        2C CE AA 86 5E 77 A0 E6 62 B9 BC D1 C3 42 5A 88
$$        double data hash MD5: 142856
$$        59 4D 2A E8 2D F3 B5 E5 2F BB D0 3A FB 52 1E E2>)
$$ (   3,<2024-07-18T16:25:09.652+0200>,<nmr>,<CZC7319KW6>,<xwish3>,<TopSpin 4.3.0>,
$$       <ICON-NMR User ID: jahus0271
$$        double data hash MD5: 142856
$$        59 4D 2A E8 2D F3 B5 E5 2F BB D0 3A FB 52 1E E2>)
$$ ##END=
$$ 
$$ $$ hash MD5
$$ $$ 4A 02 12 E1 E4 A2 7A 61 79 C9 A8 B3 CA E0 09 49
$$ 
##$PARAMETER FILE=	(auditp.txt, ASCII, /Volumes/jahus0271/20240718%20A1F4%20only/10/pdata/1/auditp.txt, 0)
$$ ##TITLE= Audit trail, TopSpin 4.3.0
$$ ##JCAMPDX= 5.01
$$ ##ORIGIN= Bruker BioSpin GmbH
$$ ##OWNER= nmr
$$ $$ C:/Bruker/nmrdata/jahus0271/20240718 A1F4 only/10/pdata/1/auditp.txt
$$ ##AUDIT TRAIL=  $$ (NUMBER, WHEN, WHO, WHERE, PROCESS, VERSION, WHAT)
$$ (   1,<2024-07-18T14:24:42.301+0000>,<CZC7319KW6\nmr>,<CZC7319KW6>,<go4>,<TopSpin 4.3.0>,
$$       <acquisition in progress>)
$$ $$ C:/Bruker/nmrdata/jahus0271/20240718 A1F4 only/10/audita.txt
$$ (   2,<2024-07-18T14:28:10.766+0000>,<CZC7319KW6\nmr>,<CZC7319KW6>,<go4>,<TopSpin 4.3.0>,
$$       <created by zg on 'CAB AV4 600 MHZ BASIC' (CZC7319KW6) by user 'CZC7319KW6\nmr'
$$        on data set with UUID '7930de26-4511-11ef-ba2e-001395264de6'
$$        started at 2024-07-18 14:24:42.300 +0000, POWCHK enabled, PULCHK disabled,
$$        completed at 2024-07-18 14:28:10.764 +0000
$$        configuration hash MD5:
$$        2C CE AA 86 5E 77 A0 E6 62 B9 BC D1 C3 42 5A 88
$$        double data hash MD5: 142856
$$        59 4D 2A E8 2D F3 B5 E5 2F BB D0 3A FB 52 1E E2>)
$$ (   3,<2024-07-18T16:25:09.652+0200>,<nmr>,<CZC7319KW6>,<xwish3>,<TopSpin 4.3.0>,
$$       <ICON-NMR User ID: jahus0271
$$        double data hash MD5: 142856
$$        59 4D 2A E8 2D F3 B5 E5 2F BB D0 3A FB 52 1E E2>)
$$ (   4,<2024-07-18T16:25:10.777+0200>,<nmr/jahus0271>,<CZC7319KW6>,<proc1d>,<TopSpin 4.3.0>,
$$       <Start of raw data processing
$$        efp LB = 0.3 FT_mod = 6 PKNL = 1 PHC0 = 0 PHC1 = 0 SI = 128K 
$$        data hash MD5: 128K
$$        A7 C1 36 1C C4 6A 3C EF 8A AC C3 3B C3 B2 D8 A2>)
$$ (   5,<2024-07-18T16:25:11.793+0200>,<nmr/jahus0271>,<CZC7319KW6>,<proc1d>,<TopSpin 4.3.0>,
$$       <pk PHC0 = 55.27771 PHC1 = 0 
$$        data hash MD5: 128K
$$        97 36 A1 67 F2 04 18 D0 A8 47 A2 24 30 30 25 B8>)
$$ (   6,<2024-07-18T16:25:12.215+0200>,<nmr/jahus0271>,<CZC7319KW6>,<xwish3>,<TopSpin 4.3.0>,
$$       <ICON-NMR User ID: jahus0271
$$        data hash MD5: 128K
$$        97 36 A1 67 F2 04 18 D0 A8 47 A2 24 30 30 25 B8>)
$$ ##END=
$$ 
$$ $$ hash MD5
$$ $$ F9 A6 29 C9 1A 96 12 10 F7 81 44 43 16 81 23 94
$$ 
##$PARAMETER FILE=	(datafile, ASCII, /Volumes/jahus0271/20240718%20A1F4%20only/10/fid, 0)
$$ 
##$PARAMETER FILE=	(format.temp, ASCII, /Volumes/jahus0271/20240718%20A1F4%20only/10/format.temp, 0)
$$ EDIT_PAR COMMAND FILE
$$ 
$$ DI_MODE         LONG
$$ ED_ENTRY        ACQU
$$ ORDER           FILE
$$ 
$$ 
$$ HEADER		"F2 - Acquisition Parameters"
$$ T_NAME		Date_
$$ 		TYPE	R64
$$ 		CLASS	ACQU
$$ 		SUBRANGE 0.0 50000000
$$ 		REL	"Date_=itodate(DATE)"
$$ 		INV_REL	"DATE=datetoi(Date_,DATE)"
$$ 		FORMAT	"%14.0f"
$$ 		TEXT	" "
$$ END
$$ T_NAME		Time
$$ 		TYPE	R32
$$ 		CLASS	ACQU
$$ 		SUBRANGE 0.0 1000000
$$ 		REL	"Time=itotime(DATE)"
$$ 		INV_REL	"DATE=timetoi(Time,DATE)"
$$ 		FORMAT	"%14.2f h"
$$ 		TEXT	" "
$$ END
$$ NAME		INSTRUM
$$ 		TEXT	" "
$$ END
$$ NAME		PROBHD
$$ 		FORMAT	"%14.14s"
$$ 		TEXT	" "
$$ END
$$ NAME		PULPROG
$$ 		TEXT	" "
$$ END
$$ NAME		TD
$$ 		TEXT	" "
$$ END
$$ NAME		SOLVENT
$$ 		TEXT	" "
$$ END
$$ NAME		NS
$$ 		TEXT	" "
$$ END
$$ NAME		DS
$$ 		TEXT	" "
$$ END
$$ T_NAME		SWH
$$ 		TYPE	R64
$$ 		CLASS	ACQU
$$ 		SUBRANGE 0.0 1e8
$$ 		REL	"SWH=SW*SFO1"
$$ 		INV_REL "SW=SWH/SFO1"
$$ 		UNIT	"Hz"
$$ 		FORMAT	"%14.3f Hz"
$$ 		TEXT	" "
$$ END
$$ T_NAME          FIDRES
$$                 TYPE    R32
$$                 CLASS   ACQU
$$                 SUBRANGE 0.0 100000
$$                 REL     "FIDRES=2*SW*SFO1/TD"
$$                 INV_REL "TD = nextpow(2*SW*SFO1/FIDRES)"
$$ 		UNIT	"Hz"
$$ 		FORMAT	"%14.6f Hz"
$$ 		TEXT	" "
$$ END
$$ T_NAME          AQ
$$ 		TYPE	R32
$$ 		CLASS	ACQU
$$ 		SUBRANGE 0.0 1000
$$ 		REL	"AQ=aqcalc(SW,SFO1,TD,DIGTYP)"
$$ 		INV_REL	"TD=tdcalc(SW,SFO1,1.0e6*AQ,DIGTYP)"
$$ 		UNIT	"sec"
$$ 		FORMAT	"%14.7f sec"
$$ 		TEXT	" "
$$ END
$$ NAME		RG
$$ 		TEXT	" "
$$ END
$$ T_NAME          DW
$$ 		TYPE	R32
$$ 		CLASS	ACQU
$$ 		SUBRANGE 0.0 1000000
$$ 		REL	"DW=1/(2*SW*SFO1)"
$$ 		INV_REL	"SW=1000000/(2*(0.005+DW)*SFO1)"
$$ 		UNIT	"usec"
$$ 		FORMAT	"%14.3lf usec"
$$ 		TEXT	" "
$$ END
$$ NAME		DE
$$ 		FORMAT	"%14.2f usec"
$$ 		TEXT	" "
$$ END
$$ NAME		TE
$$ 		FORMAT	"%14.1f K"
$$ 		TEXT	" "
$$ END
$$ T_NAME		D1
$$ TYPE	R32
$$ CLASS	ACQU
$$ SUBRANGE 0.0 1e38
$$ REL	"D1=D[1]"
$$ INV_REL	"D[1]=D1"
$$ UNIT	"sec"
$$ FORMAT	"%14.8f sec"
$$ TEXT	" "
$$ END
$$ T_NAME		D8
$$ TYPE	R32
$$ CLASS	ACQU
$$ SUBRANGE 0.0 1e38
$$ REL	"D8=D[8]"
$$ INV_REL	"D[8]=D8"
$$ UNIT	"sec"
$$ FORMAT	"%14.8f sec"
$$ TEXT	" "
$$ END
$$ T_NAME		D12
$$ TYPE	R32
$$ CLASS	ACQU
$$ SUBRANGE 0.0 1e38
$$ REL	"D12=D[12]"
$$ INV_REL	"D[12]=D12"
$$ UNIT	"sec"
$$ FORMAT	"%14.8f sec"
$$ TEXT	" "
$$ END
$$ T_NAME		D16
$$ TYPE	R32
$$ CLASS	ACQU
$$ SUBRANGE 0.0 1e38
$$ REL	"D16=D[16]"
$$ INV_REL	"D[16]=D16"
$$ UNIT	"sec"
$$ FORMAT	"%14.8f sec"
$$ TEXT	" "
$$ END
$$ NAME		TD0
$$ TEXT	" "
$$ END
$$ NAME		ZGOPTNS
$$ TEXT	" "
$$ END
$$ NAME		SFO1
$$ FORMAT	"%14.7f MHz"
$$ TEXT	" "
$$ END
$$ NAME		NUC1
$$ NONEDIT
$$ TEXT	" "
$$ END
$$ T_NAME		P0
$$ TYPE	R32
$$ CLASS	ACQU
$$ SUBRANGE 0.0 1.0e10
$$ REL	"P0=P[0]"
$$ INV_REL	"P[0]=P0"
$$ UNIT	"usec"
$$ FORMAT	"%14.2f usec"
$$ TEXT	" "
$$ END
$$ T_NAME		P1
$$ TYPE	R32
$$ CLASS	ACQU
$$ SUBRANGE 0.0 1.0e10
$$ REL	"P1=P[1]"
$$ INV_REL	"P[1]=P1"
$$ UNIT	"usec"
$$ FORMAT	"%14.2f usec"
$$ TEXT	" "
$$ END
$$ T_NAME		PLW1
$$ TYPE	R32
$$ CLASS	ACQU
$$ REL	"PLW1=PLW[1]"
$$ INV_REL	"PLW[1]=PLW1"
$$ UNIT	"W"
$$ FORMAT	"%14.8f W"
$$ TEXT	"power PLW1 "
$$ END
$$ T_NAME		PLW9
$$ TYPE	R32
$$ CLASS	ACQU
$$ REL	"PLW9=PLW[9]"
$$ INV_REL	"PLW[9]=PLW9"
$$ UNIT	"W"
$$ FORMAT	"%14.8f W"
$$ TEXT	"power PLW9 "
$$ END
$$ NAME		GPNAM[1]
$$ TEXT	" "
$$ END
$$ T_NAME		GPZ1
$$ TYPE	R32
$$ CLASS	ACQU
$$ SUBRANGE -100.0 100.0
$$ REL	"GPZ1=GPZ[1]"
$$ INV_REL	"GPZ[1]=GPZ1"
$$ UNIT	"%"
$$ FORMAT	"%14.2f %"
$$ TEXT	" "
$$ END
$$ NAME		GPNAM[2]
$$ TEXT	" "
$$ END
$$ T_NAME		GPZ2
$$ TYPE	R32
$$ CLASS	ACQU
$$ SUBRANGE -100.0 100.0
$$ REL	"GPZ2=GPZ[2]"
$$ INV_REL	"GPZ[2]=GPZ2"
$$ UNIT	"%"
$$ FORMAT	"%14.2f %"
$$ TEXT	" "
$$ END
$$ T_NAME		P16
$$ TYPE	R32
$$ CLASS	ACQU
$$ SUBRANGE 0.0 1.0e10
$$ REL	"P16=P[16]"
$$ INV_REL	"P[16]=P16"
$$ UNIT	"usec"
$$ FORMAT	"%14.2f usec"
$$ TEXT	" "
$$ END
$$ 
##$PARAMETER FILE=	(procs, ASCII, /Volumes/jahus0271/20240718%20A1F4%20only/10/pdata/1/procs, 0)
$$ ##TITLE= Parameter file, TopSpin 4.3.0
$$ ##JCAMPDX= 5.0
$$ ##DATATYPE= Parameter Values
$$ ##NPOINTS= 6	$$ modification sequence number
$$ ##ORIGIN= Bruker BioSpin GmbH
$$ ##OWNER= nmr
$$ $$ 2024-07-18 16:25:11.887 +0200  nmr@CZC7319KW6
$$ $$ C:/Bruker/nmrdata/jahus0271/20240718 A1F4 only/10/pdata/1/procs
$$ $$ process C:\Bruker\TopSpin4.3.0\prog\mod\sref.exe
$$ ##$ABSF1= 0
$$ ##$ABSF2= 0
$$ ##$ABSG= 0
$$ ##$ABSL= 0
$$ ##$ALPHA= 0
$$ ##$AQORDER= 0
$$ ##$ASSFAC= 0
$$ ##$ASSFACI= 0
$$ ##$ASSFACX= 0
$$ ##$ASSWID= 0
$$ ##$AUNMP= <proc_plasma_noesy>
$$ ##$AXLEFT= 0
$$ ##$AXNAME= <>
$$ ##$AXNUC= <1H>
$$ ##$AXRIGHT= 0
$$ ##$AXTYPE= 0
$$ ##$AXUNIT= <>
$$ ##$AZFE= 0.1
$$ ##$AZFW= 0.1
$$ ##$BCFW= 0
$$ ##$BC_mod= 0
$$ ##$BYTORDP= 0
$$ ##$COROFFS= 0
$$ ##$CY= 100
$$ ##$DATMOD= 1
$$ ##$DC= 0
$$ ##$DFILT= <>
$$ ##$DTYPP= 0
$$ ##$ERETIC= no
$$ ##$F1P= 12
$$ ##$F2P= -0.5
$$ ##$FCOR= 1
$$ ##$FTSIZE= 131072
$$ ##$FT_mod= 6
$$ ##$GAMMA= 0
$$ ##$GB= 0
$$ ##$INTBC= 1
$$ ##$INTSCL= 1
$$ ##$ISEN= 128
$$ ##$LB= 0.3
$$ ##$LEV0= 0
$$ ##$LPBIN= 0
$$ ##$MAXI= 10000
$$ ##$MC2= 0
$$ ##$MEAN= 0
$$ ##$ME_mod= 0
$$ ##$MI= 0
$$ ##$MddCEXP= no
$$ ##$MddCT_SP= no
$$ ##$MddF180= no
$$ ##$MddLAMBDA= 0
$$ ##$MddMEMORY= 0
$$ ##$MddMERGE= 0
$$ ##$MddNCOMP= 0
$$ ##$MddNITER= 0
$$ ##$MddNOISE= 0
$$ ##$MddPHASE= 0
$$ ##$MddSEED= 0
$$ ##$MddSRSIZE= 0
$$ ##$Mdd_CsALG= 0
$$ ##$Mdd_CsLAMBDA= 0
$$ ##$Mdd_CsNITER= 0
$$ ##$Mdd_CsNORM= 0
$$ ##$Mdd_CsVE= no
$$ ##$Mdd_CsZF= 0
$$ ##$Mdd_LrLAMBDA= 0
$$ ##$Mdd_LrNITER= 0
$$ ##$Mdd_LrRANK= 0
$$ ##$Mdd_LrZF= 0
$$ ##$Mdd_mod= 0
$$ ##$NCOEF= 0
$$ ##$NC_proc= 16
$$ ##$NLEV= 6
$$ ##$NOISF1= 7.934625
$$ ##$NOISF2= 7.601621
$$ ##$NSP= 0
$$ ##$NTH_PI= 0
$$ ##$NZP= 0
$$ ##$OFFSET= 19.57771
$$ ##$PC= 1
$$ ##$PHC0= 55.27771
$$ ##$PHC1= 0
$$ ##$PH_mod= 1
$$ ##$PKNL= yes
$$ ##$PPARMOD= 0
$$ ##$PPDIAG= 0
$$ ##$PPIPTYP= 0
$$ ##$PPMPNUM= 100
$$ ##$PPRESOL= 1
$$ ##$PSCAL= 4
$$ ##$PSIGN= 0
$$ ##$PYNMP= <proc.py>
$$ ##$RDF1= 0
$$ ##$RDF2= 0
$$ ##$RDFWHM= 0
$$ ##$RDINT= 0
$$ ##$RDPOS= 0
$$ ##$REVERSE= no
$$ ##$SF= 600.07
$$ ##$SI= 131072
$$ ##$SIGF1= 9
$$ ##$SIGF2= 5
$$ ##$SINO= 0
$$ ##$SIOLD= 131072
$$ ##$SPECTYP= <PROTON>
$$ ##$SREF_mod= 1
$$ ##$SREGLST= <1H.H2O+D2O>
$$ ##$SSB= 0
$$ ##$STSI= 131072
$$ ##$STSR= 0
$$ ##$SW_p= 17857.1428571429
$$ ##$SYMM= 0
$$ ##$S_DEV= 0
$$ ##$TDeff= 142856
$$ ##$TDoff= 0
$$ ##$TI= <>
$$ ##$TILT= no
$$ ##$TM1= 0
$$ ##$TM2= 0
$$ ##$TOPLEV= 0
$$ ##$USERP1= <>
$$ ##$USERP10= <>
$$ ##$USERP2= <>
$$ ##$USERP3= <>
$$ ##$USERP4= <>
$$ ##$USERP5= <>
$$ ##$USERP6= <>
$$ ##$USERP7= <>
$$ ##$USERP8= <>
$$ ##$USERP9= <>
$$ ##$WDW= 1
$$ ##$XDIM= 0
$$ ##$YMAX_p= 13659434
$$ ##$YMIN_p= -425937264
$$ ##END=
$$ 
##$PARAMETER FILE=	(title, ASCII, /Volumes/jahus0271/20240718%20A1F4%20only/10/pdata/1/title, 0)
$$ 
$$ 
##$PARAMETER FILE=	(uxnmr.par, ASCII, /Volumes/jahus0271/20240718%20A1F4%20only/10/uxnmr.par, 0)
$$ ##TITLE= Parameter file, TopSpin 4.3.0
$$ ##JCAMPDX= 5.0
$$ ##DATATYPE= Parameter Values
$$ ##NPOINTS= 1	$$ modification sequence number
$$ ##ORIGIN= Bruker BioSpin GmbH
$$ ##OWNER= root
$$ $$ 2024-06-17 07:41:48.056 +0000  root@BladeEpu
$$ $$ /opt/topspin/conf/instr/spect/uxnmr.par
$$ $$ process /opt/topspin/prog/mod/cfserver
$$ ##$ACBTAT= (0..64)
$$ 0 66 66 66 72 50 0 0 0 0 0 0 0 0 0 0 0 0 0 0 0 0 0 0 0 0 0 0 0 0 0 0 0
$$ 0 0 0 0 0 0 0 0 0 0 0 0 0 0 0 0 0 0 0 0 0 0 0 0 0 0 0 0 0 0 0 0
$$ ##$ACBTBLK= (0..64)
$$ 0 35 36 34 33 41 0 0 0 0 0 0 0 0 0 0 0 0 0 0 0 0 0 0 0 0 0 0 0 0 0 0 0
$$ 0 0 0 0 0 0 0 0 0 0 0 0 0 0 0 0 0 0 0 0 0 0 0 0 0 0 0 0 0 0 0 0
$$ ##$ACBTCTL= (0..64)
$$ 0 6 6 6 6 6 0 0 0 0 0 0 0 0 0 0 0 0 0 0 0 0 0 0 0 0 0 0 0 0 0 0 0 0 0 0
$$ 0 0 0 0 0 0 0 0 0 0 0 0 0 0 0 0 0 0 0 0 0 0 0 0 0 0 0 0 0
$$ ##$ACBTDI= (0..64)
$$ 0 -1062706419 -1062706419 -1062706420 -1062706420 -1062706415 0 0 0 0 0
$$ 0 0 0 0 0 0 0 0 0 0 0 0 0 0 0 0 0 0 0 0 0 0 0 0 0 0 0 0 0 0 0 0 0 0 0 0
$$ 0 0 0 0 0 0 0 0 0 0 0 0 0 0 0 0 0 0
$$ ##$ACBTDM= (0..64)
$$ 0 10 10 10 25 10 0 0 0 0 0 0 0 0 0 0 0 0 0 0 0 0 0 0 0 0 0 0 0 0 0 0 0
$$ 0 0 0 0 0 0 0 0 0 0 0 0 0 0 0 0 0 0 0 0 0 0 0 0 0 0 0 0 0 0 0 0
$$ ##$ACBTFHI= (0..64)
$$ 0 600 600 600 600 93 0 0 0 0 0 0 0 0 0 0 0 0 0 0 0 0 0 0 0 0 0 0 0 0 0
$$ 0 0 0 0 0 0 0 0 0 0 0 0 0 0 0 0 0 0 0 0 0 0 0 0 0 0 0 0 0 0 0 0 0 0
$$ ##$ACBTFL= (0..64)
$$ 0 248 248 248 248 8 0 0 0 0 0 0 0 0 0 0 0 0 0 0 0 0 0 0 0 0 0 0 0 0 0 0
$$ 0 0 0 0 0 0 0 0 0 0 0 0 0 0 0 0 0 0 0 0 0 0 0 0 0 0 0 0 0 0 0 0 0
$$ ##$ACBTFLO= (0..64)
$$ 0 15 15 15 180 91 0 0 0 0 0 0 0 0 0 0 0 0 0 0 0 0 0 0 0 0 0 0 0 0 0 0 0
$$ 0 0 0 0 0 0 0 0 0 0 0 0 0 0 0 0 0 0 0 0 0 0 0 0 0 0 0 0 0 0 0 0
$$ ##$ACBTINP= (0..64)
$$ 0 3 4 2 1 9 0 0 0 0 0 0 0 0 0 0 0 0 0 0 0 0 0 0 0 0 0 0 0 0 0 0 0 0 0 0
$$ 0 0 0 0 0 0 0 0 0 0 0 0 0 0 0 0 0 0 0 0 0 0 0 0 0 0 0 0 0
$$ ##$ACBTOUT= (0..64)
$$ 0 0 0 0 3 1 0 0 0 0 0 0 0 0 0 0 0 0 0 0 0 0 0 0 0 0 0 0 0 0 0 0 0 0 0 0
$$ 0 0 0 0 0 0 0 0 0 0 0 0 0 0 0 0 0 0 0 0 0 0 0 0 0 0 0 0 0
$$ ##$ACBTPO= (0..64)
$$ 0 500000 500000 500000 100000 5000 0 0 0 0 0 0 0 0 0 0 0 0 0 0 0 0 0 0
$$ 0 0 0 0 0 0 0 0 0 0 0 0 0 0 0 0 0 0 0 0 0 0 0 0 0 0 0 0 0 0 0 0 0 0 0 0
$$ 0 0 0 0 0
$$ ##$ACBTPW= (0..64)
$$ 0 100 100 100 100 1000 0 0 0 0 0 0 0 0 0 0 0 0 0 0 0 0 0 0 0 0 0 0 0 0
$$ 0 0 0 0 0 0 0 0 0 0 0 0 0 0 0 0 0 0 0 0 0 0 0 0 0 0 0 0 0 0 0 0 0 0 0
$$ ##$ACBTSB= (0..64)
$$ 0 16419 16460 8227 8260 0 0 0 0 0 0 0 0 0 0 0 0 0 0 0 0 0 0 0 0 0 0 0 0
$$ 0 0 0 0 0 0 0 0 0 0 0 0 0 0 0 0 0 0 0 0 0 0 0 0 0 0 0 0 0 0 0 0 0 0 0 0
$$ ##$ACBTSDT= (0..64)
$$ 0 2 2 2 2 2 0 0 0 0 0 0 0 0 0 0 0 0 0 0 0 0 0 0 0 0 0 0 0 0 0 0 0 0 0 0
$$ 0 0 0 0 0 0 0 0 0 0 0 0 0 0 0 0 0 0 0 0 0 0 0 0 0 0 0 0 0
$$ ##$AMPDFLT= no
$$ ##$AdmCrpWbWiring= (0..1)
$$ 0 0
$$ ##$AppEth= <no>
$$ ##$AppPort= <no>
$$ ##$BACSAIR= yes
$$ ##$BACSCAP= 0
$$ ##$BACSDEL= 10
$$ ##$BACSOPT= <>
$$ ##$BFREQ= 600.07
$$ ##$BGAETH= (0..9)
$$ <no> <no> <no> <no> <no> <no> <no> <no> <no> <no>
$$ ##$BIRDS= yes
$$ ##$BMPC= 0
$$ ##$BMPCTY= <no>
$$ ##$BPSUTY= <no>
$$ ##$BSAETH= (0..9)
$$ <no> <no> <no> <no> <no> <no> <no> <no> <no> <no>
$$ ##$BSMS= 2
$$ ##$BSMS19FLock= no
$$ ##$BSMSETH= <192.168.99.17>
$$ ##$BgaChFac2= (0..9)
$$ 0 0 0 0 0 0 0 0 0 0
$$ ##$BgaChMap= (0..9)
$$ 0 0 0 0 0 0 0 0 0 0
$$ ##$BgaChMaxv= (0..9)
$$ 0 0 0 0 0 0 0 0 0 0
$$ ##$BgaChRouting= (0..63)
$$ 0 0 0 0 0 0 0 0 0 0 0 0 0 0 0 0 0 0 0 0 0 0 0 0 0 0 0 0 0 0 0 0 0 0 0 0
$$ 0 0 0 0 0 0 0 0 0 0 0 0 0 0 0 0 0 0 0 0 0 0 0 0 0 0 0 0
$$ ##$BgaChShimMap= (0..9)
$$ 0 0 0 0 0 0 0 0 0 0
$$ ##$BgaChShimMaxv= (0..9)
$$ 0 0 0 0 0 0 0 0 0 0
$$ ##$BlaEth= (0..31)
$$ <192.168.99.13> <192.168.99.12> <192.168.99.17> <no> <no> <no> <no> <no>
$$ <no> <no> <no> <no> <no> <no> <no> <no> <no> <no> <no> <no> <no> <no> <no>
$$ <no> <no> <no> <no> <no> <no> <no> <no> <no>
$$ ##$BlaHpLpViaTTL= (0..31)
$$ 0 0 0 0 0 0 0 0 0 0 0 0 0 0 0 0 0 0 0 0 0 0 0 0 0 0 0 0 0 0 0 0
$$ ##$BlaNam= (0..31)
$$ <AV4 BLA2BB500 15-600> <AV4 BLABBH500/100 200-600> <BSMS/2 LOCK TRANSCEIVER 600>
$$ <> <> <> <> <> <> <> <> <> <> <> <> <> <> <> <> <> <> <> <> <> <> <> <>
$$ <> <> <> <> <>
$$ ##$BlaPN= (0..31)
$$ <W152248> <W144061> <Z109890> <> <> <> <> <> <> <> <> <> <> <> <> <> <>
$$ <> <> <> <> <> <> <> <> <> <> <> <> <> <> <>
$$ ##$BlaSN= (0..31)
$$ <000029> <000075> <01053> <> <> <> <> <> <> <> <> <> <> <> <> <> <> <>
$$ <> <> <> <> <> <> <> <> <> <> <> <> <> <>
$$ ##$BmpcEth= <no>
$$ ##$BmpcFw= <no>
$$ ##$BmpcPn= <no>
$$ ##$BmpcPort= <no>
$$ ##$BmpcSn= <no>
$$ ##$BmuEth= <no>
$$ ##$BmuFw= <no>
$$ ##$BmuPn= <no>
$$ ##$BmuSn= <no>
$$ ##$BnlEth= <no>
$$ ##$BnlFw= <no>
$$ ##$BnlPn= <no>
$$ ##$BnlSn= <no>
$$ ##$BpduEth= (0..7)
$$ <no> <no> <no> <no> <no> <no> <no> <no>
$$ ##$BsaChMap1= (0..9)
$$ 0 0 0 0 0 0 0 0 0 0
$$ ##$BsaChMap2= (0..9)
$$ 0 0 0 0 0 0 0 0 0 0
$$ ##$BsaChShimMaxv= (0..9)
$$ 0 0 0 0 0 0 0 0 0 0
$$ ##$BsmsAuxEth= <no>
$$ ##$BsmsLockNuclei= (0..15)
$$ <2H> <no> <no> <no> <no> <no> <no> <no> <no> <no> <no> <no> <no> <no> <no>
$$ <no>
$$ ##$CSW1= (0..31)
$$ 3 4 2 1 9 0 0 0 0 0 0 0 0 0 0 0 0 0 0 0 0 0 0 0 0 0 0 0 0 0 0 0
$$ ##$CSW2= (0..31)
$$ 0 0 0 0 0 0 0 0 0 0 0 0 0 0 0 0 0 0 0 0 0 0 0 0 0 0 0 0 0 0 0 0
$$ ##$CSWNUM= (0..15)
$$ 2 2 1 0 0 0 0 0 0 0 0 0 0 0 0 0
$$ ##$CmrEth= <no>
$$ ##$CmrPartNo= <no>
$$ ##$CmrPort= <no>
$$ ##$CmrSerNo= <no>
$$ ##$CmrType= -1
$$ ##$ConsolePnSn= <H03128OB/8058>
$$ ##$CryoCoolUnitEth= <192.168.98.2>
$$ ##$CryoCoolUnitFw= <20220413>
$$ ##$CryoCoolUnitPn= <Z161936>
$$ ##$CryoCoolUnitSn= <00049>
$$ ##$CryoProAccPnSn= <>
$$ ##$Ctb1Eth= <no>
$$ ##$CustRegisterNo= <>
$$ ##$DATSTAT= no
$$ ##$DPPFAC= 1
$$ ##$DateTimeCreated= <2024-06-17T07:41:48+0000>
$$ ##$Description= <CAB AV4 600 MHZ BASIC>
$$ ##$DrxFiltGrpDel= (0..23)
$$ <68,36,20,9,5,3,2> <68,36,20,9,5,3,2> <68,36,20,9,5,3,2> <68,36,20,9,5,3,2>
$$ <> <> <> <> <> <> <> <> <> <> <> <> <> <> <> <> <> <> <> <>
$$ ##$EcuType= 1
$$ ##$EpuMacAddress= <00:13:95:26:4d:e6>
$$ ##$FCubeDrxDevice= (0..23)
$$ </dev/bbu/drx3.5> </dev/bbu/drx4.5> </dev/bbu/drx5.5> </dev/bbu/drx6.5>
$$ <> <> <> <> <> <> <> <> <> <> <> <> <> <> <> <> <> <> <> <>
$$ ##$FCubeEth= (0..23)
$$ <192.168.180.14> <192.168.180.18> <192.168.180.22> <192.168.180.26> <no>
$$ <no> <no> <no> <no> <no> <no> <no> <no> <no> <no> <no> <no> <no> <no> <no>
$$ <no> <no> <no> <no>
$$ ##$FCubeRtdDevice= (0..23)
$$ </dev/bbu/rtd3.4> </dev/bbu/rtd4.4> </dev/bbu/rtd5.4> </dev/bbu/rtd6.4>
$$ <> <> <> <> <> <> <> <> <> <> <> <> <> <> <> <> <> <> <> <>
$$ ##$FCubeSeqDevice= (0..23)
$$ <> <> <> <> <> <> <> <> <> <> <> <> <> <> <> <> <> <> <> <> <> <> <> <>
$$ ##$FUNCMOD= <>
$$ ##$FuncModBisDat= (0..7)
$$ 0 0 0 0 0 0 0 0
$$ ##$FuncModFRange= (0..7)
$$ <> <> <> <> <> <> <> <>
$$ ##$FuncModPN= (0..7)
$$ <> <> <> <> <> <> <> <>
$$ ##$FuncModSN= (0..7)
$$ <> <> <> <> <> <> <> <>
$$ ##$GCUTYPE= 20
$$ ##$GCubeEth= <192.168.180.38>
$$ ##$GCubeFpfAddr= (0..9)
$$ -1 -1 -1 -1 -1 -1 -1 -1 -1 -1
$$ ##$GCubeProcDevice= (0..1)
$$ </dev/bbu/gproc9.7> <no>
$$ ##$GCubeRtdDevice= (0..1)
$$ </dev/bbu/rtd9.4> <no>
$$ ##$GCubeSeqDevice= (0..1)
$$ <> <>
$$ ##$GCubeSpfAddr= (0..63)
$$ -1 -1 -1 -1 -1 -1 -1 -1 -1 -1 -1 -1 -1 -1 -1 -1 -1 -1 -1 -1 -1 -1 -1 -1
$$ -1 -1 -1 -1 -1 -1 -1 -1 -1 -1 -1 -1 -1 -1 -1 -1 -1 -1 -1 -1 -1 -1 -1 -1
$$ -1 -1 -1 -1 -1 -1 -1 -1 -1 -1 -1 -1 -1 -1 -1 -1
$$ ##$GRADRES= 1
$$ ##$Gctu2Eth= <no>
$$ ##$GcubeSaCtrEth= <no>
$$ ##$GradAmpMaxCurX= (0..10)
$$ 0 0 0 0 0 0 0 0 0 0 0
$$ ##$GradAmpMaxCurY= (0..10)
$$ 0 0 0 0 0 0 0 0 0 0 0
$$ ##$GradAmpMaxCurZ= (0..10)
$$ 9.99999904632568 0 0 0 0 0 0 0 0 0 0
$$ ##$GradAmpName= (0..9)
$$ <GAB in BSMS> <> <> <> <> <> <> <> <> <>
$$ ##$GradAmpPN= (0..9)
$$ <> <> <> <> <> <> <> <> <> <>
$$ ##$GradAmpSN= (0..9)
$$ <> <> <> <> <> <> <> <> <> <>
$$ ##$GradAmpType= (0..10)
$$ 2 0 0 0 0 0 0 0 0 0 0
$$ ##$GradPowClkTime= (0..9)
$$ 0 0 0 0 0 0 0 0 0 0
$$ ##$GradPowIcw= (0..9)
$$ 0 0 0 0 0 0 0 0 0 0
$$ ##$GradPowImax= (0..9)
$$ 0 0 0 0 0 0 0 0 0 0
$$ ##$GradPowType= (0..9)
$$ 0 0 0 0 0 0 0 0 0 0
$$ ##$GradPowVmax= (0..9)
$$ 0 0 0 0 0 0 0 0 0 0
$$ ##$HpprCoverType= 2
$$ ##$LDUETH= <no>
$$ ##$LOCKCONF= <DLM>
$$ ##$LOCSWID= 0
$$ ##$LOCSWIF= 0
$$ ##$Location= <>
$$ ##$LtMasEth= <no>
$$ ##$LtMasType= 0
$$ ##$MAS= 0
$$ ##$MASETIME= 10
$$ ##$MASITIME= 10
$$ ##$MAS_CT= 5
$$ ##$MAS_SG= 0
$$ ##$MAS_TO= 0
$$ ##$MagnCoilPnSn= <BZH 425'600'70H>
$$ ##$MagnDewarPnSn= <D325'54-9636>
$$ ##$MagnetPolarity= 1
$$ ##$MasEth= <no>
$$ ##$MwscuEth= <no>
$$ ##$MwscuPort= <no>
$$ ##$NAMPD= (0..32)
$$ <> <HPLNA 19F1H> <2H> <XBB19F 2HP> <13C> <15N> <31P> <> <> <> <> <> <>
$$ <> <> <> <> <> <> <> <> <> <> <> <> <> <> <> <> <> <> <> <>
$$ ##$NFCU= 4
$$ ##$NRCU= 4
$$ ##$NSGU= 4
$$ ##$NumActDetuneCtr= 0
$$ ##$NumVpu= 0
$$ ##$OrderNo= <10254970>
$$ ##$POWCHK= yes
$$ ##$PRAMD1= (0..7)
$$ 6 0 0 1610612736 0 0 0 0
$$ ##$PRAMD10= (0..7)
$$ 0 0 0 0 0 0 0 0
$$ ##$PRAMD11= (0..7)
$$ 0 0 0 0 0 0 0 0
$$ ##$PRAMD12= (0..7)
$$ 0 0 0 0 0 0 0 0
$$ ##$PRAMD13= (0..7)
$$ 0 0 0 0 0 0 0 0
$$ ##$PRAMD14= (0..7)
$$ 0 0 0 0 0 0 0 0
$$ ##$PRAMD15= (0..7)
$$ 0 0 0 0 0 0 0 0
$$ ##$PRAMD16= (0..7)
$$ 0 0 0 0 0 0 0 0
$$ ##$PRAMD17= (0..7)
$$ 0 0 0 0 0 0 0 0
$$ ##$PRAMD18= (0..7)
$$ 0 0 0 0 0 0 0 0
$$ ##$PRAMD19= (0..7)
$$ 0 0 0 0 0 0 0 0
$$ ##$PRAMD2= (0..7)
$$ 0 1048576 0 536870912 0 1048576 0 536870912
$$ ##$PRAMD20= (0..7)
$$ 0 0 0 0 0 0 0 0
$$ ##$PRAMD21= (0..7)
$$ 0 0 0 0 0 0 0 0
$$ ##$PRAMD22= (0..7)
$$ 0 0 0 0 0 0 0 0
$$ ##$PRAMD23= (0..7)
$$ 0 0 0 0 0 0 0 0
$$ ##$PRAMD24= (0..7)
$$ 0 0 0 0 0 0 0 0
$$ ##$PRAMD25= (0..7)
$$ 0 0 0 0 0 0 0 0
$$ ##$PRAMD26= (0..7)
$$ 0 0 0 0 0 0 0 0
$$ ##$PRAMD27= (0..7)
$$ 0 0 0 0 0 0 0 0
$$ ##$PRAMD28= (0..7)
$$ 0 0 0 0 0 0 0 0
$$ ##$PRAMD29= (0..7)
$$ 0 0 0 0 0 0 0 0
$$ ##$PRAMD3= (0..7)
$$ 2147483644 2147483647 2147483647 603979775 0 0 0 0
$$ ##$PRAMD30= (0..7)
$$ 0 0 0 0 0 0 0 0
$$ ##$PRAMD31= (0..7)
$$ 0 0 0 0 0 0 0 0
$$ ##$PRAMD32= (0..7)
$$ 0 0 0 0 0 0 0 0
$$ ##$PRAMD4= (0..7)
$$ 16777216 0 0 536870912 0 0 0 0
$$ ##$PRAMD5= (0..7)
$$ 0 0 4 536870912 0 0 0 0
$$ ##$PRAMD6= (0..7)
$$ 64 0 0 536870912 0 0 0 0
$$ ##$PRAMD7= (0..7)
$$ 0 0 0 0 0 0 0 0
$$ ##$PRAMD8= (0..7)
$$ 0 0 0 0 0 0 0 0
$$ ##$PRAMD9= (0..7)
$$ 0 0 0 0 0 0 0 0
$$ ##$PRAMLED= (0..1)
$$ 0 0
$$ ##$PRAMPTP= 1
$$ ##$PREEMPTYPE= 0
$$ ##$PREREC= (0..31)
$$ 1 1 2 2 3 4 0 0 0 0 0 0 0 0 0 0 0 0 0 0 0 0 0 0 0 0 0 0 0 0 0 0
$$ ##$PTSFMX= (0..23)
$$ 1290 1290 1290 1290 0 0 0 0 0 0 0 0 0 0 0 0 0 0 0 0 0 0 0 0
$$ ##$PULCHK= no
$$ ##$PduEth= (0..7)
$$ <192.168.99.99> <no> <no> <no> <no> <no> <no> <no>
$$ ##$PramDutyCycPerc= (0..31)
$$ 4 2 2 2 2 2 0 0 0 0 0 0 0 0 0 0 0 0 0 0 0 0 0 0 0 0 0 0 0 0 0 0
$$ ##$PramPPowNucW1= (0..127)
$$ <> <> <> <> <> <> <> <> <> <> <> <> <> <> <> <> <> <> <> <> <> <> <> <>
$$ <> <> <> <> <> <> <> <> <> <> <> <> <> <> <> <> <> <> <> <> <> <> <> <>
$$ <> <> <> <> <> <> <> <> <> <> <> <> <> <> <> <> <> <> <> <> <> <> <> <>
$$ <> <> <> <> <> <> <> <> <> <> <> <> <> <> <> <> <> <> <> <> <> <> <> <>
$$ <> <> <> <> <> <> <> <> <> <> <> <> <> <> <> <> <> <> <> <> <> <> <> <>
$$ <> <> <> <> <> <> <> <>
$$ ##$PramPPowNucW10= (0..127)
$$ <> <> <> <> <> <> <> <> <> <> <> <> <> <> <> <> <> <> <> <> <> <> <> <>
$$ <> <> <> <> <> <> <> <> <> <> <> <> <> <> <> <> <> <> <> <> <> <> <> <>
$$ <> <> <> <> <> <> <> <> <> <> <> <> <> <> <> <> <> <> <> <> <> <> <> <>
$$ <> <> <> <> <> <> <> <> <> <> <> <> <> <> <> <> <> <> <> <> <> <> <> <>
$$ <> <> <> <> <> <> <> <> <> <> <> <> <> <> <> <> <> <> <> <> <> <> <> <>
$$ <> <> <> <> <> <> <> <>
$$ ##$PramPPowNucW11= (0..127)
$$ <> <> <> <> <> <> <> <> <> <> <> <> <> <> <> <> <> <> <> <> <> <> <> <>
$$ <> <> <> <> <> <> <> <> <> <> <> <> <> <> <> <> <> <> <> <> <> <> <> <>
$$ <> <> <> <> <> <> <> <> <> <> <> <> <> <> <> <> <> <> <> <> <> <> <> <>
$$ <> <> <> <> <> <> <> <> <> <> <> <> <> <> <> <> <> <> <> <> <> <> <> <>
$$ <> <> <> <> <> <> <> <> <> <> <> <> <> <> <> <> <> <> <> <> <> <> <> <>
$$ <> <> <> <> <> <> <> <>
$$ ##$PramPPowNucW12= (0..127)
$$ <> <> <> <> <> <> <> <> <> <> <> <> <> <> <> <> <> <> <> <> <> <> <> <>
$$ <> <> <> <> <> <> <> <> <> <> <> <> <> <> <> <> <> <> <> <> <> <> <> <>
$$ <> <> <> <> <> <> <> <> <> <> <> <> <> <> <> <> <> <> <> <> <> <> <> <>
$$ <> <> <> <> <> <> <> <> <> <> <> <> <> <> <> <> <> <> <> <> <> <> <> <>
$$ <> <> <> <> <> <> <> <> <> <> <> <> <> <> <> <> <> <> <> <> <> <> <> <>
$$ <> <> <> <> <> <> <> <>
$$ ##$PramPPowNucW13= (0..127)
$$ <> <> <> <> <> <> <> <> <> <> <> <> <> <> <> <> <> <> <> <> <> <> <> <>
$$ <> <> <> <> <> <> <> <> <> <> <> <> <> <> <> <> <> <> <> <> <> <> <> <>
$$ <> <> <> <> <> <> <> <> <> <> <> <> <> <> <> <> <> <> <> <> <> <> <> <>
$$ <> <> <> <> <> <> <> <> <> <> <> <> <> <> <> <> <> <> <> <> <> <> <> <>
$$ <> <> <> <> <> <> <> <> <> <> <> <> <> <> <> <> <> <> <> <> <> <> <> <>
$$ <> <> <> <> <> <> <> <>
$$ ##$PramPPowNucW14= (0..127)
$$ <> <> <> <> <> <> <> <> <> <> <> <> <> <> <> <> <> <> <> <> <> <> <> <>
$$ <> <> <> <> <> <> <> <> <> <> <> <> <> <> <> <> <> <> <> <> <> <> <> <>
$$ <> <> <> <> <> <> <> <> <> <> <> <> <> <> <> <> <> <> <> <> <> <> <> <>
$$ <> <> <> <> <> <> <> <> <> <> <> <> <> <> <> <> <> <> <> <> <> <> <> <>
$$ <> <> <> <> <> <> <> <> <> <> <> <> <> <> <> <> <> <> <> <> <> <> <> <>
$$ <> <> <> <> <> <> <> <>
$$ ##$PramPPowNucW15= (0..127)
$$ <> <> <> <> <> <> <> <> <> <> <> <> <> <> <> <> <> <> <> <> <> <> <> <>
$$ <> <> <> <> <> <> <> <> <> <> <> <> <> <> <> <> <> <> <> <> <> <> <> <>
$$ <> <> <> <> <> <> <> <> <> <> <> <> <> <> <> <> <> <> <> <> <> <> <> <>
$$ <> <> <> <> <> <> <> <> <> <> <> <> <> <> <> <> <> <> <> <> <> <> <> <>
$$ <> <> <> <> <> <> <> <> <> <> <> <> <> <> <> <> <> <> <> <> <> <> <> <>
$$ <> <> <> <> <> <> <> <>
$$ ##$PramPPowNucW16= (0..127)
$$ <> <> <> <> <> <> <> <> <> <> <> <> <> <> <> <> <> <> <> <> <> <> <> <>
$$ <> <> <> <> <> <> <> <> <> <> <> <> <> <> <> <> <> <> <> <> <> <> <> <>
$$ <> <> <> <> <> <> <> <> <> <> <> <> <> <> <> <> <> <> <> <> <> <> <> <>
$$ <> <> <> <> <> <> <> <> <> <> <> <> <> <> <> <> <> <> <> <> <> <> <> <>
$$ <> <> <> <> <> <> <> <> <> <> <> <> <> <> <> <> <> <> <> <> <> <> <> <>
$$ <> <> <> <> <> <> <> <>
$$ ##$PramPPowNucW17= (0..127)
$$ <> <> <> <> <> <> <> <> <> <> <> <> <> <> <> <> <> <> <> <> <> <> <> <>
$$ <> <> <> <> <> <> <> <> <> <> <> <> <> <> <> <> <> <> <> <> <> <> <> <>
$$ <> <> <> <> <> <> <> <> <> <> <> <> <> <> <> <> <> <> <> <> <> <> <> <>
$$ <> <> <> <> <> <> <> <> <> <> <> <> <> <> <> <> <> <> <> <> <> <> <> <>
$$ <> <> <> <> <> <> <> <> <> <> <> <> <> <> <> <> <> <> <> <> <> <> <> <>
$$ <> <> <> <> <> <> <> <>
$$ ##$PramPPowNucW18= (0..127)
$$ <> <> <> <> <> <> <> <> <> <> <> <> <> <> <> <> <> <> <> <> <> <> <> <>
$$ <> <> <> <> <> <> <> <> <> <> <> <> <> <> <> <> <> <> <> <> <> <> <> <>
$$ <> <> <> <> <> <> <> <> <> <> <> <> <> <> <> <> <> <> <> <> <> <> <> <>
$$ <> <> <> <> <> <> <> <> <> <> <> <> <> <> <> <> <> <> <> <> <> <> <> <>
$$ <> <> <> <> <> <> <> <> <> <> <> <> <> <> <> <> <> <> <> <> <> <> <> <>
$$ <> <> <> <> <> <> <> <>
$$ ##$PramPPowNucW19= (0..127)
$$ <> <> <> <> <> <> <> <> <> <> <> <> <> <> <> <> <> <> <> <> <> <> <> <>
$$ <> <> <> <> <> <> <> <> <> <> <> <> <> <> <> <> <> <> <> <> <> <> <> <>
$$ <> <> <> <> <> <> <> <> <> <> <> <> <> <> <> <> <> <> <> <> <> <> <> <>
$$ <> <> <> <> <> <> <> <> <> <> <> <> <> <> <> <> <> <> <> <> <> <> <> <>
$$ <> <> <> <> <> <> <> <> <> <> <> <> <> <> <> <> <> <> <> <> <> <> <> <>
$$ <> <> <> <> <> <> <> <>
$$ ##$PramPPowNucW2= (0..127)
$$ <> <> <> <> <> <> <> <> <> <> <> <> <> <> <> <> <> <> <> <> <> <> <> <>
$$ <> <> <> <> <> <> <> <> <> <> <> <> <> <> <> <> <> <> <> <> <> <> <> <>
$$ <> <> <> <> <> <> <> <> <> <> <> <> <> <> <> <> <> <> <> <> <> <> <> <>
$$ <> <> <> <> <> <> <> <> <> <> <> <> <> <> <> <> <> <> <> <> <> <> <> <>
$$ <> <> <> <> <> <> <> <> <> <> <> <> <> <> <> <> <> <> <> <> <> <> <> <>
$$ <> <> <> <> <> <> <> <>
$$ ##$PramPPowNucW20= (0..127)
$$ <> <> <> <> <> <> <> <> <> <> <> <> <> <> <> <> <> <> <> <> <> <> <> <>
$$ <> <> <> <> <> <> <> <> <> <> <> <> <> <> <> <> <> <> <> <> <> <> <> <>
$$ <> <> <> <> <> <> <> <> <> <> <> <> <> <> <> <> <> <> <> <> <> <> <> <>
$$ <> <> <> <> <> <> <> <> <> <> <> <> <> <> <> <> <> <> <> <> <> <> <> <>
$$ <> <> <> <> <> <> <> <> <> <> <> <> <> <> <> <> <> <> <> <> <> <> <> <>
$$ <> <> <> <> <> <> <> <>
$$ ##$PramPPowNucW21= (0..127)
$$ <> <> <> <> <> <> <> <> <> <> <> <> <> <> <> <> <> <> <> <> <> <> <> <>
$$ <> <> <> <> <> <> <> <> <> <> <> <> <> <> <> <> <> <> <> <> <> <> <> <>
$$ <> <> <> <> <> <> <> <> <> <> <> <> <> <> <> <> <> <> <> <> <> <> <> <>
$$ <> <> <> <> <> <> <> <> <> <> <> <> <> <> <> <> <> <> <> <> <> <> <> <>
$$ <> <> <> <> <> <> <> <> <> <> <> <> <> <> <> <> <> <> <> <> <> <> <> <>
$$ <> <> <> <> <> <> <> <>
$$ ##$PramPPowNucW22= (0..127)
$$ <> <> <> <> <> <> <> <> <> <> <> <> <> <> <> <> <> <> <> <> <> <> <> <>
$$ <> <> <> <> <> <> <> <> <> <> <> <> <> <> <> <> <> <> <> <> <> <> <> <>
$$ <> <> <> <> <> <> <> <> <> <> <> <> <> <> <> <> <> <> <> <> <> <> <> <>
$$ <> <> <> <> <> <> <> <> <> <> <> <> <> <> <> <> <> <> <> <> <> <> <> <>
$$ <> <> <> <> <> <> <> <> <> <> <> <> <> <> <> <> <> <> <> <> <> <> <> <>
$$ <> <> <> <> <> <> <> <>
$$ ##$PramPPowNucW23= (0..127)
$$ <> <> <> <> <> <> <> <> <> <> <> <> <> <> <> <> <> <> <> <> <> <> <> <>
$$ <> <> <> <> <> <> <> <> <> <> <> <> <> <> <> <> <> <> <> <> <> <> <> <>
$$ <> <> <> <> <> <> <> <> <> <> <> <> <> <> <> <> <> <> <> <> <> <> <> <>
$$ <> <> <> <> <> <> <> <> <> <> <> <> <> <> <> <> <> <> <> <> <> <> <> <>
$$ <> <> <> <> <> <> <> <> <> <> <> <> <> <> <> <> <> <> <> <> <> <> <> <>
$$ <> <> <> <> <> <> <> <>
$$ ##$PramPPowNucW24= (0..127)
$$ <> <> <> <> <> <> <> <> <> <> <> <> <> <> <> <> <> <> <> <> <> <> <> <>
$$ <> <> <> <> <> <> <> <> <> <> <> <> <> <> <> <> <> <> <> <> <> <> <> <>
$$ <> <> <> <> <> <> <> <> <> <> <> <> <> <> <> <> <> <> <> <> <> <> <> <>
$$ <> <> <> <> <> <> <> <> <> <> <> <> <> <> <> <> <> <> <> <> <> <> <> <>
$$ <> <> <> <> <> <> <> <> <> <> <> <> <> <> <> <> <> <> <> <> <> <> <> <>
$$ <> <> <> <> <> <> <> <>
$$ ##$PramPPowNucW25= (0..127)
$$ <> <> <> <> <> <> <> <> <> <> <> <> <> <> <> <> <> <> <> <> <> <> <> <>
$$ <> <> <> <> <> <> <> <> <> <> <> <> <> <> <> <> <> <> <> <> <> <> <> <>
$$ <> <> <> <> <> <> <> <> <> <> <> <> <> <> <> <> <> <> <> <> <> <> <> <>
$$ <> <> <> <> <> <> <> <> <> <> <> <> <> <> <> <> <> <> <> <> <> <> <> <>
$$ <> <> <> <> <> <> <> <> <> <> <> <> <> <> <> <> <> <> <> <> <> <> <> <>
$$ <> <> <> <> <> <> <> <>
$$ ##$PramPPowNucW26= (0..127)
$$ <> <> <> <> <> <> <> <> <> <> <> <> <> <> <> <> <> <> <> <> <> <> <> <>
$$ <> <> <> <> <> <> <> <> <> <> <> <> <> <> <> <> <> <> <> <> <> <> <> <>
$$ <> <> <> <> <> <> <> <> <> <> <> <> <> <> <> <> <> <> <> <> <> <> <> <>
$$ <> <> <> <> <> <> <> <> <> <> <> <> <> <> <> <> <> <> <> <> <> <> <> <>
$$ <> <> <> <> <> <> <> <> <> <> <> <> <> <> <> <> <> <> <> <> <> <> <> <>
$$ <> <> <> <> <> <> <> <>
$$ ##$PramPPowNucW27= (0..127)
$$ <> <> <> <> <> <> <> <> <> <> <> <> <> <> <> <> <> <> <> <> <> <> <> <>
$$ <> <> <> <> <> <> <> <> <> <> <> <> <> <> <> <> <> <> <> <> <> <> <> <>
$$ <> <> <> <> <> <> <> <> <> <> <> <> <> <> <> <> <> <> <> <> <> <> <> <>
$$ <> <> <> <> <> <> <> <> <> <> <> <> <> <> <> <> <> <> <> <> <> <> <> <>
$$ <> <> <> <> <> <> <> <> <> <> <> <> <> <> <> <> <> <> <> <> <> <> <> <>
$$ <> <> <> <> <> <> <> <>
$$ ##$PramPPowNucW28= (0..127)
$$ <> <> <> <> <> <> <> <> <> <> <> <> <> <> <> <> <> <> <> <> <> <> <> <>
$$ <> <> <> <> <> <> <> <> <> <> <> <> <> <> <> <> <> <> <> <> <> <> <> <>
$$ <> <> <> <> <> <> <> <> <> <> <> <> <> <> <> <> <> <> <> <> <> <> <> <>
$$ <> <> <> <> <> <> <> <> <> <> <> <> <> <> <> <> <> <> <> <> <> <> <> <>
$$ <> <> <> <> <> <> <> <> <> <> <> <> <> <> <> <> <> <> <> <> <> <> <> <>
$$ <> <> <> <> <> <> <> <>
$$ ##$PramPPowNucW29= (0..127)
$$ <> <> <> <> <> <> <> <> <> <> <> <> <> <> <> <> <> <> <> <> <> <> <> <>
$$ <> <> <> <> <> <> <> <> <> <> <> <> <> <> <> <> <> <> <> <> <> <> <> <>
$$ <> <> <> <> <> <> <> <> <> <> <> <> <> <> <> <> <> <> <> <> <> <> <> <>
$$ <> <> <> <> <> <> <> <> <> <> <> <> <> <> <> <> <> <> <> <> <> <> <> <>
$$ <> <> <> <> <> <> <> <> <> <> <> <> <> <> <> <> <> <> <> <> <> <> <> <>
$$ <> <> <> <> <> <> <> <>
$$ ##$PramPPowNucW3= (0..127)
$$ <> <> <> <> <> <> <> <> <> <> <> <> <> <> <> <> <> <> <> <> <> <> <> <>
$$ <> <> <> <> <> <> <> <> <> <> <> <> <> <> <> <> <> <> <> <> <> <> <> <>
$$ <> <> <> <> <> <> <> <> <> <> <> <> <> <> <> <> <> <> <> <> <> <> <> <>
$$ <> <> <> <> <> <> <> <> <> <> <> <> <> <> <> <> <> <> <> <> <> <> <> <>
$$ <> <> <> <> <> <> <> <> <> <> <> <> <> <> <> <> <> <> <> <> <> <> <> <>
$$ <> <> <> <> <> <> <> <>
$$ ##$PramPPowNucW30= (0..127)
$$ <> <> <> <> <> <> <> <> <> <> <> <> <> <> <> <> <> <> <> <> <> <> <> <>
$$ <> <> <> <> <> <> <> <> <> <> <> <> <> <> <> <> <> <> <> <> <> <> <> <>
$$ <> <> <> <> <> <> <> <> <> <> <> <> <> <> <> <> <> <> <> <> <> <> <> <>
$$ <> <> <> <> <> <> <> <> <> <> <> <> <> <> <> <> <> <> <> <> <> <> <> <>
$$ <> <> <> <> <> <> <> <> <> <> <> <> <> <> <> <> <> <> <> <> <> <> <> <>
$$ <> <> <> <> <> <> <> <>
$$ ##$PramPPowNucW31= (0..127)
$$ <> <> <> <> <> <> <> <> <> <> <> <> <> <> <> <> <> <> <> <> <> <> <> <>
$$ <> <> <> <> <> <> <> <> <> <> <> <> <> <> <> <> <> <> <> <> <> <> <> <>
$$ <> <> <> <> <> <> <> <> <> <> <> <> <> <> <> <> <> <> <> <> <> <> <> <>
$$ <> <> <> <> <> <> <> <> <> <> <> <> <> <> <> <> <> <> <> <> <> <> <> <>
$$ <> <> <> <> <> <> <> <> <> <> <> <> <> <> <> <> <> <> <> <> <> <> <> <>
$$ <> <> <> <> <> <> <> <>
$$ ##$PramPPowNucW32= (0..127)
$$ <> <> <> <> <> <> <> <> <> <> <> <> <> <> <> <> <> <> <> <> <> <> <> <>
$$ <> <> <> <> <> <> <> <> <> <> <> <> <> <> <> <> <> <> <> <> <> <> <> <>
$$ <> <> <> <> <> <> <> <> <> <> <> <> <> <> <> <> <> <> <> <> <> <> <> <>
$$ <> <> <> <> <> <> <> <> <> <> <> <> <> <> <> <> <> <> <> <> <> <> <> <>
$$ <> <> <> <> <> <> <> <> <> <> <> <> <> <> <> <> <> <> <> <> <> <> <> <>
$$ <> <> <> <> <> <> <> <>
$$ ##$PramPPowNucW4= (0..127)
$$ <> <> <> <> <> <> <> <> <> <> <> <> <> <> <> <> <> <> <> <> <> <> <> <>
$$ <> <> <> <> <> <> <> <> <> <> <> <> <> <> <> <> <> <> <> <> <> <> <> <>
$$ <> <> <> <> <> <> <> <> <> <> <> <> <> <> <> <> <> <> <> <> <> <> <> <>
$$ <> <> <> <> <> <> <> <> <> <> <> <> <> <> <> <> <> <> <> <> <> <> <> <>
$$ <> <> <> <> <> <> <> <> <> <> <> <> <> <> <> <> <> <> <> <> <> <> <> <>
$$ <> <> <> <> <> <> <> <>
$$ ##$PramPPowNucW5= (0..127)
$$ <> <> <> <> <> <> <> <> <> <> <> <> <> <> <> <> <> <> <> <> <> <> <> <>
$$ <> <> <> <> <> <> <> <> <> <> <> <> <> <> <> <> <> <> <> <> <> <> <> <>
$$ <> <> <> <> <> <> <> <> <> <> <> <> <> <> <> <> <> <> <> <> <> <> <> <>
$$ <> <> <> <> <> <> <> <> <> <> <> <> <> <> <> <> <> <> <> <> <> <> <> <>
$$ <> <> <> <> <> <> <> <> <> <> <> <> <> <> <> <> <> <> <> <> <> <> <> <>
$$ <> <> <> <> <> <> <> <>
$$ ##$PramPPowNucW6= (0..127)
$$ <> <> <> <> <> <> <> <> <> <> <> <> <> <> <> <> <> <> <> <> <> <> <> <>
$$ <> <> <> <> <> <> <> <> <> <> <> <> <> <> <> <> <> <> <> <> <> <> <> <>
$$ <> <> <> <> <> <> <> <> <> <> <> <> <> <> <> <> <> <> <> <> <> <> <> <>
$$ <> <> <> <> <> <> <> <> <> <> <> <> <> <> <> <> <> <> <> <> <> <> <> <>
$$ <> <> <> <> <> <> <> <> <> <> <> <> <> <> <> <> <> <> <> <> <> <> <> <>
$$ <> <> <> <> <> <> <> <>
$$ ##$PramPPowNucW7= (0..127)
$$ <> <> <> <> <> <> <> <> <> <> <> <> <> <> <> <> <> <> <> <> <> <> <> <>
$$ <> <> <> <> <> <> <> <> <> <> <> <> <> <> <> <> <> <> <> <> <> <> <> <>
$$ <> <> <> <> <> <> <> <> <> <> <> <> <> <> <> <> <> <> <> <> <> <> <> <>
$$ <> <> <> <> <> <> <> <> <> <> <> <> <> <> <> <> <> <> <> <> <> <> <> <>
$$ <> <> <> <> <> <> <> <> <> <> <> <> <> <> <> <> <> <> <> <> <> <> <> <>
$$ <> <> <> <> <> <> <> <>
$$ ##$PramPPowNucW8= (0..127)
$$ <> <> <> <> <> <> <> <> <> <> <> <> <> <> <> <> <> <> <> <> <> <> <> <>
$$ <> <> <> <> <> <> <> <> <> <> <> <> <> <> <> <> <> <> <> <> <> <> <> <>
$$ <> <> <> <> <> <> <> <> <> <> <> <> <> <> <> <> <> <> <> <> <> <> <> <>
$$ <> <> <> <> <> <> <> <> <> <> <> <> <> <> <> <> <> <> <> <> <> <> <> <>
$$ <> <> <> <> <> <> <> <> <> <> <> <> <> <> <> <> <> <> <> <> <> <> <> <>
$$ <> <> <> <> <> <> <> <>
$$ ##$PramPPowNucW9= (0..127)
$$ <> <> <> <> <> <> <> <> <> <> <> <> <> <> <> <> <> <> <> <> <> <> <> <>
$$ <> <> <> <> <> <> <> <> <> <> <> <> <> <> <> <> <> <> <> <> <> <> <> <>
$$ <> <> <> <> <> <> <> <> <> <> <> <> <> <> <> <> <> <> <> <> <> <> <> <>
$$ <> <> <> <> <> <> <> <> <> <> <> <> <> <> <> <> <> <> <> <> <> <> <> <>
$$ <> <> <> <> <> <> <> <> <> <> <> <> <> <> <> <> <> <> <> <> <> <> <> <>
$$ <> <> <> <> <> <> <> <>
$$ ##$PramPeakPowerW= (0..31)
$$ 4000 500 500 500 500 500 0 0 0 0 0 0 0 0 0 0 0 0 0 0 0 0 0 0 0 0 0 0 0
$$ 0 0 0
$$ ##$PramPowerSwitch= (0..31)
$$ 0 0 0 0 0 0 0 0 0 0 0 0 0 0 0 0 0 0 0 0 0 0 0 0 0 0 0 0 0 0 0 0
$$ ##$PramPulWidthMs= (0..31)
$$ 10 0.1 0.1 0.1 0.1 0.1 0 0 0 0 0 0 0 0 0 0 0 0 0 0 0 0 0 0 0 0 0 0 0 0
$$ 0 0
$$ ##$PreampModBisDat= (0..31)
$$ 20170630 20170802 20170802 20170720 20170720 20170802 0 0 0 0 0 0 0 0 0
$$ 0 0 0 0 0 0 0 0 0 0 0 0 0 0 0 0 0
$$ ##$PreampModMulAtm= (0..31)
$$ 0 0 0 0 0 0 0 0 0 0 0 0 0 0 0 0 0 0 0 0 0 0 0 0 0 0 0 0 0 0 0 0
$$ ##$PreampModPN= (0..31)
$$ <Z103205> <Z003473> <Z105186> <Z003524> <Z003530> <Z102449> <> <> <> <>
$$ <> <> <> <> <> <> <> <> <> <> <> <> <> <> <> <> <> <> <> <> <> <>
$$ ##$PreampModSN= (0..31)
$$ <00894> <01641> <00245> <01174> <01055> <00231> <> <> <> <> <> <> <> <>
$$ <> <> <> <> <> <> <> <> <> <> <> <> <> <> <> <> <> <>
$$ ##$ProdigyEth= <no>
$$ ##$ProdigyFw= <no>
$$ ##$ProdigyPn= <no>
$$ ##$ProdigySn= <no>
$$ ##$RGTYPE= (0..31)
$$ 9 9 9 9 0 0 0 0 0 0 0 0 0 0 0 0 0 0 0 0 0 0 0 0 0 0 0 0 0 0 0 0
$$ ##$RG_max= (0..31)
$$ 101 101 101 101 -1 -1 -1 -1 -1 -1 -1 -1 -1 -1 -1 -1 -1 -1 -1 -1 -1 -1 -1
$$ -1 -1 -1 -1 -1 -1 -1 -1 -1
$$ ##$RG_min= (0..31)
$$ 0.25 0.25 0.25 0.25 -1 -1 -1 -1 -1 -1 -1 -1 -1 -1 -1 -1 -1 -1 -1 -1 -1
$$ -1 -1 -1 -1 -1 -1 -1 -1 -1 -1 -1
$$ ##$RG_tab1= (0..127)
$$ 0.25 0.28 0.32 0.35 0.4 0.44 0.5 0.56 0.64 0.7 0.8 0.89 1 1.12 1.28 1.4
$$ 1.6 1.78 2 2.25 2.56 2.8 3.2 3.56 4 4.5 5 5.6 6.35 7.12 8 9 10 11.3 12.7
$$ 14.2 16 18 20.2 22.6 25.4 28.5 32 36 40.3 45.2 50.8 57 64 71.8 80.6 90.5
$$ 101 -1 -1 -1 -1 -1 -1 -1 -1 -1 -1 -1 -1 -1 -1 -1 -1 -1 -1 -1 -1 -1 -1 -1
$$ -1 -1 -1 -1 -1 -1 -1 -1 -1 -1 -1 -1 -1 -1 -1 -1 -1 -1 -1 -1 -1 -1 -1 -1
$$ -1 -1 -1 -1 -1 -1 -1 -1 -1 -1 -1 -1 -1 -1 -1 -1 -1 -1 -1 -1 -1 -1 -1 -1
$$ -1 -1 -1 -1
$$ ##$RG_tab10= (0..127)
$$ -1 -1 -1 -1 -1 -1 -1 -1 -1 -1 -1 -1 -1 -1 -1 -1 -1 -1 -1 -1 -1 -1 -1 -1
$$ -1 -1 -1 -1 -1 -1 -1 -1 -1 -1 -1 -1 -1 -1 -1 -1 -1 -1 -1 -1 -1 -1 -1 -1
$$ -1 -1 -1 -1 -1 -1 -1 -1 -1 -1 -1 -1 -1 -1 -1 -1 -1 -1 -1 -1 -1 -1 -1 -1
$$ -1 -1 -1 -1 -1 -1 -1 -1 -1 -1 -1 -1 -1 -1 -1 -1 -1 -1 -1 -1 -1 -1 -1 -1
$$ -1 -1 -1 -1 -1 -1 -1 -1 -1 -1 -1 -1 -1 -1 -1 -1 -1 -1 -1 -1 -1 -1 -1 -1
$$ -1 -1 -1 -1 -1 -1 -1 -1
$$ ##$RG_tab11= (0..127)
$$ -1 -1 -1 -1 -1 -1 -1 -1 -1 -1 -1 -1 -1 -1 -1 -1 -1 -1 -1 -1 -1 -1 -1 -1
$$ -1 -1 -1 -1 -1 -1 -1 -1 -1 -1 -1 -1 -1 -1 -1 -1 -1 -1 -1 -1 -1 -1 -1 -1
$$ -1 -1 -1 -1 -1 -1 -1 -1 -1 -1 -1 -1 -1 -1 -1 -1 -1 -1 -1 -1 -1 -1 -1 -1
$$ -1 -1 -1 -1 -1 -1 -1 -1 -1 -1 -1 -1 -1 -1 -1 -1 -1 -1 -1 -1 -1 -1 -1 -1
$$ -1 -1 -1 -1 -1 -1 -1 -1 -1 -1 -1 -1 -1 -1 -1 -1 -1 -1 -1 -1 -1 -1 -1 -1
$$ -1 -1 -1 -1 -1 -1 -1 -1
$$ ##$RG_tab12= (0..127)
$$ -1 -1 -1 -1 -1 -1 -1 -1 -1 -1 -1 -1 -1 -1 -1 -1 -1 -1 -1 -1 -1 -1 -1 -1
$$ -1 -1 -1 -1 -1 -1 -1 -1 -1 -1 -1 -1 -1 -1 -1 -1 -1 -1 -1 -1 -1 -1 -1 -1
$$ -1 -1 -1 -1 -1 -1 -1 -1 -1 -1 -1 -1 -1 -1 -1 -1 -1 -1 -1 -1 -1 -1 -1 -1
$$ -1 -1 -1 -1 -1 -1 -1 -1 -1 -1 -1 -1 -1 -1 -1 -1 -1 -1 -1 -1 -1 -1 -1 -1
$$ -1 -1 -1 -1 -1 -1 -1 -1 -1 -1 -1 -1 -1 -1 -1 -1 -1 -1 -1 -1 -1 -1 -1 -1
$$ -1 -1 -1 -1 -1 -1 -1 -1
$$ ##$RG_tab13= (0..127)
$$ -1 -1 -1 -1 -1 -1 -1 -1 -1 -1 -1 -1 -1 -1 -1 -1 -1 -1 -1 -1 -1 -1 -1 -1
$$ -1 -1 -1 -1 -1 -1 -1 -1 -1 -1 -1 -1 -1 -1 -1 -1 -1 -1 -1 -1 -1 -1 -1 -1
$$ -1 -1 -1 -1 -1 -1 -1 -1 -1 -1 -1 -1 -1 -1 -1 -1 -1 -1 -1 -1 -1 -1 -1 -1
$$ -1 -1 -1 -1 -1 -1 -1 -1 -1 -1 -1 -1 -1 -1 -1 -1 -1 -1 -1 -1 -1 -1 -1 -1
$$ -1 -1 -1 -1 -1 -1 -1 -1 -1 -1 -1 -1 -1 -1 -1 -1 -1 -1 -1 -1 -1 -1 -1 -1
$$ -1 -1 -1 -1 -1 -1 -1 -1
$$ ##$RG_tab14= (0..127)
$$ -1 -1 -1 -1 -1 -1 -1 -1 -1 -1 -1 -1 -1 -1 -1 -1 -1 -1 -1 -1 -1 -1 -1 -1
$$ -1 -1 -1 -1 -1 -1 -1 -1 -1 -1 -1 -1 -1 -1 -1 -1 -1 -1 -1 -1 -1 -1 -1 -1
$$ -1 -1 -1 -1 -1 -1 -1 -1 -1 -1 -1 -1 -1 -1 -1 -1 -1 -1 -1 -1 -1 -1 -1 -1
$$ -1 -1 -1 -1 -1 -1 -1 -1 -1 -1 -1 -1 -1 -1 -1 -1 -1 -1 -1 -1 -1 -1 -1 -1
$$ -1 -1 -1 -1 -1 -1 -1 -1 -1 -1 -1 -1 -1 -1 -1 -1 -1 -1 -1 -1 -1 -1 -1 -1
$$ -1 -1 -1 -1 -1 -1 -1 -1
$$ ##$RG_tab15= (0..127)
$$ -1 -1 -1 -1 -1 -1 -1 -1 -1 -1 -1 -1 -1 -1 -1 -1 -1 -1 -1 -1 -1 -1 -1 -1
$$ -1 -1 -1 -1 -1 -1 -1 -1 -1 -1 -1 -1 -1 -1 -1 -1 -1 -1 -1 -1 -1 -1 -1 -1
$$ -1 -1 -1 -1 -1 -1 -1 -1 -1 -1 -1 -1 -1 -1 -1 -1 -1 -1 -1 -1 -1 -1 -1 -1
$$ -1 -1 -1 -1 -1 -1 -1 -1 -1 -1 -1 -1 -1 -1 -1 -1 -1 -1 -1 -1 -1 -1 -1 -1
$$ -1 -1 -1 -1 -1 -1 -1 -1 -1 -1 -1 -1 -1 -1 -1 -1 -1 -1 -1 -1 -1 -1 -1 -1
$$ -1 -1 -1 -1 -1 -1 -1 -1
$$ ##$RG_tab16= (0..127)
$$ -1 -1 -1 -1 -1 -1 -1 -1 -1 -1 -1 -1 -1 -1 -1 -1 -1 -1 -1 -1 -1 -1 -1 -1
$$ -1 -1 -1 -1 -1 -1 -1 -1 -1 -1 -1 -1 -1 -1 -1 -1 -1 -1 -1 -1 -1 -1 -1 -1
$$ -1 -1 -1 -1 -1 -1 -1 -1 -1 -1 -1 -1 -1 -1 -1 -1 -1 -1 -1 -1 -1 -1 -1 -1
$$ -1 -1 -1 -1 -1 -1 -1 -1 -1 -1 -1 -1 -1 -1 -1 -1 -1 -1 -1 -1 -1 -1 -1 -1
$$ -1 -1 -1 -1 -1 -1 -1 -1 -1 -1 -1 -1 -1 -1 -1 -1 -1 -1 -1 -1 -1 -1 -1 -1
$$ -1 -1 -1 -1 -1 -1 -1 -1
$$ ##$RG_tab17= (0..127)
$$ -1 -1 -1 -1 -1 -1 -1 -1 -1 -1 -1 -1 -1 -1 -1 -1 -1 -1 -1 -1 -1 -1 -1 -1
$$ -1 -1 -1 -1 -1 -1 -1 -1 -1 -1 -1 -1 -1 -1 -1 -1 -1 -1 -1 -1 -1 -1 -1 -1
$$ -1 -1 -1 -1 -1 -1 -1 -1 -1 -1 -1 -1 -1 -1 -1 -1 -1 -1 -1 -1 -1 -1 -1 -1
$$ -1 -1 -1 -1 -1 -1 -1 -1 -1 -1 -1 -1 -1 -1 -1 -1 -1 -1 -1 -1 -1 -1 -1 -1
$$ -1 -1 -1 -1 -1 -1 -1 -1 -1 -1 -1 -1 -1 -1 -1 -1 -1 -1 -1 -1 -1 -1 -1 -1
$$ -1 -1 -1 -1 -1 -1 -1 -1
$$ ##$RG_tab18= (0..127)
$$ -1 -1 -1 -1 -1 -1 -1 -1 -1 -1 -1 -1 -1 -1 -1 -1 -1 -1 -1 -1 -1 -1 -1 -1
$$ -1 -1 -1 -1 -1 -1 -1 -1 -1 -1 -1 -1 -1 -1 -1 -1 -1 -1 -1 -1 -1 -1 -1 -1
$$ -1 -1 -1 -1 -1 -1 -1 -1 -1 -1 -1 -1 -1 -1 -1 -1 -1 -1 -1 -1 -1 -1 -1 -1
$$ -1 -1 -1 -1 -1 -1 -1 -1 -1 -1 -1 -1 -1 -1 -1 -1 -1 -1 -1 -1 -1 -1 -1 -1
$$ -1 -1 -1 -1 -1 -1 -1 -1 -1 -1 -1 -1 -1 -1 -1 -1 -1 -1 -1 -1 -1 -1 -1 -1
$$ -1 -1 -1 -1 -1 -1 -1 -1
$$ ##$RG_tab19= (0..127)
$$ -1 -1 -1 -1 -1 -1 -1 -1 -1 -1 -1 -1 -1 -1 -1 -1 -1 -1 -1 -1 -1 -1 -1 -1
$$ -1 -1 -1 -1 -1 -1 -1 -1 -1 -1 -1 -1 -1 -1 -1 -1 -1 -1 -1 -1 -1 -1 -1 -1
$$ -1 -1 -1 -1 -1 -1 -1 -1 -1 -1 -1 -1 -1 -1 -1 -1 -1 -1 -1 -1 -1 -1 -1 -1
$$ -1 -1 -1 -1 -1 -1 -1 -1 -1 -1 -1 -1 -1 -1 -1 -1 -1 -1 -1 -1 -1 -1 -1 -1
$$ -1 -1 -1 -1 -1 -1 -1 -1 -1 -1 -1 -1 -1 -1 -1 -1 -1 -1 -1 -1 -1 -1 -1 -1
$$ -1 -1 -1 -1 -1 -1 -1 -1
$$ ##$RG_tab2= (0..127)
$$ 0.25 0.28 0.32 0.35 0.4 0.44 0.5 0.56 0.64 0.7 0.8 0.89 1 1.12 1.28 1.4
$$ 1.6 1.78 2 2.25 2.56 2.8 3.2 3.56 4 4.5 5 5.6 6.35 7.12 8 9 10 11.3 12.7
$$ 14.2 16 18 20.2 22.6 25.4 28.5 32 36 40.3 45.2 50.8 57 64 71.8 80.6 90.5
$$ 101 -1 -1 -1 -1 -1 -1 -1 -1 -1 -1 -1 -1 -1 -1 -1 -1 -1 -1 -1 -1 -1 -1 -1
$$ -1 -1 -1 -1 -1 -1 -1 -1 -1 -1 -1 -1 -1 -1 -1 -1 -1 -1 -1 -1 -1 -1 -1 -1
$$ -1 -1 -1 -1 -1 -1 -1 -1 -1 -1 -1 -1 -1 -1 -1 -1 -1 -1 -1 -1 -1 -1 -1 -1
$$ -1 -1 -1 -1
$$ ##$RG_tab20= (0..127)
$$ -1 -1 -1 -1 -1 -1 -1 -1 -1 -1 -1 -1 -1 -1 -1 -1 -1 -1 -1 -1 -1 -1 -1 -1
$$ -1 -1 -1 -1 -1 -1 -1 -1 -1 -1 -1 -1 -1 -1 -1 -1 -1 -1 -1 -1 -1 -1 -1 -1
$$ -1 -1 -1 -1 -1 -1 -1 -1 -1 -1 -1 -1 -1 -1 -1 -1 -1 -1 -1 -1 -1 -1 -1 -1
$$ -1 -1 -1 -1 -1 -1 -1 -1 -1 -1 -1 -1 -1 -1 -1 -1 -1 -1 -1 -1 -1 -1 -1 -1
$$ -1 -1 -1 -1 -1 -1 -1 -1 -1 -1 -1 -1 -1 -1 -1 -1 -1 -1 -1 -1 -1 -1 -1 -1
$$ -1 -1 -1 -1 -1 -1 -1 -1
$$ ##$RG_tab21= (0..127)
$$ -1 -1 -1 -1 -1 -1 -1 -1 -1 -1 -1 -1 -1 -1 -1 -1 -1 -1 -1 -1 -1 -1 -1 -1
$$ -1 -1 -1 -1 -1 -1 -1 -1 -1 -1 -1 -1 -1 -1 -1 -1 -1 -1 -1 -1 -1 -1 -1 -1
$$ -1 -1 -1 -1 -1 -1 -1 -1 -1 -1 -1 -1 -1 -1 -1 -1 -1 -1 -1 -1 -1 -1 -1 -1
$$ -1 -1 -1 -1 -1 -1 -1 -1 -1 -1 -1 -1 -1 -1 -1 -1 -1 -1 -1 -1 -1 -1 -1 -1
$$ -1 -1 -1 -1 -1 -1 -1 -1 -1 -1 -1 -1 -1 -1 -1 -1 -1 -1 -1 -1 -1 -1 -1 -1
$$ -1 -1 -1 -1 -1 -1 -1 -1
$$ ##$RG_tab22= (0..127)
$$ -1 -1 -1 -1 -1 -1 -1 -1 -1 -1 -1 -1 -1 -1 -1 -1 -1 -1 -1 -1 -1 -1 -1 -1
$$ -1 -1 -1 -1 -1 -1 -1 -1 -1 -1 -1 -1 -1 -1 -1 -1 -1 -1 -1 -1 -1 -1 -1 -1
$$ -1 -1 -1 -1 -1 -1 -1 -1 -1 -1 -1 -1 -1 -1 -1 -1 -1 -1 -1 -1 -1 -1 -1 -1
$$ -1 -1 -1 -1 -1 -1 -1 -1 -1 -1 -1 -1 -1 -1 -1 -1 -1 -1 -1 -1 -1 -1 -1 -1
$$ -1 -1 -1 -1 -1 -1 -1 -1 -1 -1 -1 -1 -1 -1 -1 -1 -1 -1 -1 -1 -1 -1 -1 -1
$$ -1 -1 -1 -1 -1 -1 -1 -1
$$ ##$RG_tab23= (0..127)
$$ -1 -1 -1 -1 -1 -1 -1 -1 -1 -1 -1 -1 -1 -1 -1 -1 -1 -1 -1 -1 -1 -1 -1 -1
$$ -1 -1 -1 -1 -1 -1 -1 -1 -1 -1 -1 -1 -1 -1 -1 -1 -1 -1 -1 -1 -1 -1 -1 -1
$$ -1 -1 -1 -1 -1 -1 -1 -1 -1 -1 -1 -1 -1 -1 -1 -1 -1 -1 -1 -1 -1 -1 -1 -1
$$ -1 -1 -1 -1 -1 -1 -1 -1 -1 -1 -1 -1 -1 -1 -1 -1 -1 -1 -1 -1 -1 -1 -1 -1
$$ -1 -1 -1 -1 -1 -1 -1 -1 -1 -1 -1 -1 -1 -1 -1 -1 -1 -1 -1 -1 -1 -1 -1 -1
$$ -1 -1 -1 -1 -1 -1 -1 -1
$$ ##$RG_tab24= (0..127)
$$ -1 -1 -1 -1 -1 -1 -1 -1 -1 -1 -1 -1 -1 -1 -1 -1 -1 -1 -1 -1 -1 -1 -1 -1
$$ -1 -1 -1 -1 -1 -1 -1 -1 -1 -1 -1 -1 -1 -1 -1 -1 -1 -1 -1 -1 -1 -1 -1 -1
$$ -1 -1 -1 -1 -1 -1 -1 -1 -1 -1 -1 -1 -1 -1 -1 -1 -1 -1 -1 -1 -1 -1 -1 -1
$$ -1 -1 -1 -1 -1 -1 -1 -1 -1 -1 -1 -1 -1 -1 -1 -1 -1 -1 -1 -1 -1 -1 -1 -1
$$ -1 -1 -1 -1 -1 -1 -1 -1 -1 -1 -1 -1 -1 -1 -1 -1 -1 -1 -1 -1 -1 -1 -1 -1
$$ -1 -1 -1 -1 -1 -1 -1 -1
$$ ##$RG_tab3= (0..127)
$$ 0.25 0.28 0.32 0.35 0.4 0.44 0.5 0.56 0.64 0.7 0.8 0.89 1 1.12 1.28 1.4
$$ 1.6 1.78 2 2.25 2.56 2.8 3.2 3.56 4 4.5 5 5.6 6.35 7.12 8 9 10 11.3 12.7
$$ 14.2 16 18 20.2 22.6 25.4 28.5 32 36 40.3 45.2 50.8 57 64 71.8 80.6 90.5
$$ 101 -1 -1 -1 -1 -1 -1 -1 -1 -1 -1 -1 -1 -1 -1 -1 -1 -1 -1 -1 -1 -1 -1 -1
$$ -1 -1 -1 -1 -1 -1 -1 -1 -1 -1 -1 -1 -1 -1 -1 -1 -1 -1 -1 -1 -1 -1 -1 -1
$$ -1 -1 -1 -1 -1 -1 -1 -1 -1 -1 -1 -1 -1 -1 -1 -1 -1 -1 -1 -1 -1 -1 -1 -1
$$ -1 -1 -1 -1
$$ ##$RG_tab4= (0..127)
$$ 0.25 0.28 0.32 0.35 0.4 0.44 0.5 0.56 0.64 0.7 0.8 0.89 1 1.12 1.28 1.4
$$ 1.6 1.78 2 2.25 2.56 2.8 3.2 3.56 4 4.5 5 5.6 6.35 7.12 8 9 10 11.3 12.7
$$ 14.2 16 18 20.2 22.6 25.4 28.5 32 36 40.3 45.2 50.8 57 64 71.8 80.6 90.5
$$ 101 -1 -1 -1 -1 -1 -1 -1 -1 -1 -1 -1 -1 -1 -1 -1 -1 -1 -1 -1 -1 -1 -1 -1
$$ -1 -1 -1 -1 -1 -1 -1 -1 -1 -1 -1 -1 -1 -1 -1 -1 -1 -1 -1 -1 -1 -1 -1 -1
$$ -1 -1 -1 -1 -1 -1 -1 -1 -1 -1 -1 -1 -1 -1 -1 -1 -1 -1 -1 -1 -1 -1 -1 -1
$$ -1 -1 -1 -1
$$ ##$RG_tab5= (0..127)
$$ -1 -1 -1 -1 -1 -1 -1 -1 -1 -1 -1 -1 -1 -1 -1 -1 -1 -1 -1 -1 -1 -1 -1 -1
$$ -1 -1 -1 -1 -1 -1 -1 -1 -1 -1 -1 -1 -1 -1 -1 -1 -1 -1 -1 -1 -1 -1 -1 -1
$$ -1 -1 -1 -1 -1 -1 -1 -1 -1 -1 -1 -1 -1 -1 -1 -1 -1 -1 -1 -1 -1 -1 -1 -1
$$ -1 -1 -1 -1 -1 -1 -1 -1 -1 -1 -1 -1 -1 -1 -1 -1 -1 -1 -1 -1 -1 -1 -1 -1
$$ -1 -1 -1 -1 -1 -1 -1 -1 -1 -1 -1 -1 -1 -1 -1 -1 -1 -1 -1 -1 -1 -1 -1 -1
$$ -1 -1 -1 -1 -1 -1 -1 -1
$$ ##$RG_tab6= (0..127)
$$ -1 -1 -1 -1 -1 -1 -1 -1 -1 -1 -1 -1 -1 -1 -1 -1 -1 -1 -1 -1 -1 -1 -1 -1
$$ -1 -1 -1 -1 -1 -1 -1 -1 -1 -1 -1 -1 -1 -1 -1 -1 -1 -1 -1 -1 -1 -1 -1 -1
$$ -1 -1 -1 -1 -1 -1 -1 -1 -1 -1 -1 -1 -1 -1 -1 -1 -1 -1 -1 -1 -1 -1 -1 -1
$$ -1 -1 -1 -1 -1 -1 -1 -1 -1 -1 -1 -1 -1 -1 -1 -1 -1 -1 -1 -1 -1 -1 -1 -1
$$ -1 -1 -1 -1 -1 -1 -1 -1 -1 -1 -1 -1 -1 -1 -1 -1 -1 -1 -1 -1 -1 -1 -1 -1
$$ -1 -1 -1 -1 -1 -1 -1 -1
$$ ##$RG_tab7= (0..127)
$$ -1 -1 -1 -1 -1 -1 -1 -1 -1 -1 -1 -1 -1 -1 -1 -1 -1 -1 -1 -1 -1 -1 -1 -1
$$ -1 -1 -1 -1 -1 -1 -1 -1 -1 -1 -1 -1 -1 -1 -1 -1 -1 -1 -1 -1 -1 -1 -1 -1
$$ -1 -1 -1 -1 -1 -1 -1 -1 -1 -1 -1 -1 -1 -1 -1 -1 -1 -1 -1 -1 -1 -1 -1 -1
$$ -1 -1 -1 -1 -1 -1 -1 -1 -1 -1 -1 -1 -1 -1 -1 -1 -1 -1 -1 -1 -1 -1 -1 -1
$$ -1 -1 -1 -1 -1 -1 -1 -1 -1 -1 -1 -1 -1 -1 -1 -1 -1 -1 -1 -1 -1 -1 -1 -1
$$ -1 -1 -1 -1 -1 -1 -1 -1
$$ ##$RG_tab8= (0..127)
$$ -1 -1 -1 -1 -1 -1 -1 -1 -1 -1 -1 -1 -1 -1 -1 -1 -1 -1 -1 -1 -1 -1 -1 -1
$$ -1 -1 -1 -1 -1 -1 -1 -1 -1 -1 -1 -1 -1 -1 -1 -1 -1 -1 -1 -1 -1 -1 -1 -1
$$ -1 -1 -1 -1 -1 -1 -1 -1 -1 -1 -1 -1 -1 -1 -1 -1 -1 -1 -1 -1 -1 -1 -1 -1
$$ -1 -1 -1 -1 -1 -1 -1 -1 -1 -1 -1 -1 -1 -1 -1 -1 -1 -1 -1 -1 -1 -1 -1 -1
$$ -1 -1 -1 -1 -1 -1 -1 -1 -1 -1 -1 -1 -1 -1 -1 -1 -1 -1 -1 -1 -1 -1 -1 -1
$$ -1 -1 -1 -1 -1 -1 -1 -1
$$ ##$RG_tab9= (0..127)
$$ -1 -1 -1 -1 -1 -1 -1 -1 -1 -1 -1 -1 -1 -1 -1 -1 -1 -1 -1 -1 -1 -1 -1 -1
$$ -1 -1 -1 -1 -1 -1 -1 -1 -1 -1 -1 -1 -1 -1 -1 -1 -1 -1 -1 -1 -1 -1 -1 -1
$$ -1 -1 -1 -1 -1 -1 -1 -1 -1 -1 -1 -1 -1 -1 -1 -1 -1 -1 -1 -1 -1 -1 -1 -1
$$ -1 -1 -1 -1 -1 -1 -1 -1 -1 -1 -1 -1 -1 -1 -1 -1 -1 -1 -1 -1 -1 -1 -1 -1
$$ -1 -1 -1 -1 -1 -1 -1 -1 -1 -1 -1 -1 -1 -1 -1 -1 -1 -1 -1 -1 -1 -1 -1 -1
$$ -1 -1 -1 -1 -1 -1 -1 -1
$$ ##$RXFMAX= (0..23)
$$ 1290 1290 1290 1290 -1 -1 -1 -1 -1 -1 -1 -1 -1 -1 -1 -1 -1 -1 -1 -1 -1
$$ -1 -1 -1
$$ ##$RXFMIN= (0..23)
$$ 5 5 5 5 -1 -1 -1 -1 -1 -1 -1 -1 -1 -1 -1 -1 -1 -1 -1 -1 -1 -1 -1 -1
$$ ##$RheoNmrEth= <no>
$$ ##$SGUC1= (0..23)
$$ 34 33 17 18 0 0 0 0 0 0 0 0 0 0 0 0 0 0 0 0 0 0 0 0
$$ ##$SGUC2= (0..23)
$$ 49 0 0 0 0 0 0 0 0 0 0 0 0 0 0 0 0 0 0 0 0 0 0 0
$$ ##$SLCBCONF= <SHNV>
$$ ##$SPECTR= 13
$$ ##$SYNCTRIG= 0
$$ ##$SamChgEth= (0..3)
$$ <192.168.98.3> <no> <no> <no>
$$ ##$SamChgPort= (0..3)
$$ <80> <no> <no> <no>
$$ ##$SamChgProtocol= (0..3)
$$ <CORBA> <> <> <>
$$ ##$ServiceNo= <>
$$ ##$Sgu10PowerLevel= (0..7)
$$ 0 0 0 0 0 0 0 0
$$ ##$Sgu11PowerLevel= (0..7)
$$ 0 0 0 0 0 0 0 0
$$ ##$Sgu12PowerLevel= (0..7)
$$ 0 0 0 0 0 0 0 0
$$ ##$Sgu13PowerLevel= (0..7)
$$ 0 0 0 0 0 0 0 0
$$ ##$Sgu14PowerLevel= (0..7)
$$ 0 0 0 0 0 0 0 0
$$ ##$Sgu15PowerLevel= (0..7)
$$ 0 0 0 0 0 0 0 0
$$ ##$Sgu16PowerLevel= (0..7)
$$ 0 0 0 0 0 0 0 0
$$ ##$Sgu17PowerLevel= (0..7)
$$ 0 0 0 0 0 0 0 0
$$ ##$Sgu18PowerLevel= (0..7)
$$ 0 0 0 0 0 0 0 0
$$ ##$Sgu19PowerLevel= (0..7)
$$ 0 0 0 0 0 0 0 0
$$ ##$Sgu1PowerLevels= (0..7)
$$ 90 74 58 42 26 10 0 0
$$ ##$Sgu20PowerLevel= (0..7)
$$ 0 0 0 0 0 0 0 0
$$ ##$Sgu21PowerLevel= (0..7)
$$ 0 0 0 0 0 0 0 0
$$ ##$Sgu22PowerLevel= (0..7)
$$ 0 0 0 0 0 0 0 0
$$ ##$Sgu23PowerLevel= (0..7)
$$ 0 0 0 0 0 0 0 0
$$ ##$Sgu24PowerLevel= (0..7)
$$ 0 0 0 0 0 0 0 0
$$ ##$Sgu2PowerLevels= (0..7)
$$ 90 74 58 42 26 10 0 0
$$ ##$Sgu3PowerLevels= (0..7)
$$ 90 74 58 42 26 10 0 0
$$ ##$Sgu4PowerLevels= (0..7)
$$ 90 74 58 42 26 10 0 0
$$ ##$Sgu5PowerLevels= (0..7)
$$ 0 0 0 0 0 0 0 0
$$ ##$Sgu6PowerLevels= (0..7)
$$ 0 0 0 0 0 0 0 0
$$ ##$Sgu7PowerLevels= (0..7)
$$ 0 0 0 0 0 0 0 0
$$ ##$Sgu8PowerLevels= (0..7)
$$ 0 0 0 0 0 0 0 0
$$ ##$Sgu9PowerLevels= (0..7)
$$ 0 0 0 0 0 0 0 0
$$ ##$SguType= 4
$$ ##$ShimMaxVal= 130000
$$ ##$ShimPow1Ch2Sh= (0..38)
$$ 1 2 3 21 4 4 27 27 4 4 63 26 26 25 7 7 20 20 31 31 0 0 0 0 0 0 0 0 0 0
$$ 0 0 0 0 0 0 0 0 0
$$ ##$ShimPow1Imax= (0..38)
$$ 1 1 1 1 1 1 1 1 1 1 1 1 1 1 1 1 1 1 1 1 0 0 0 0 0 0 0 0 0 0 0 0 0 0 0 0
$$ 0 0 0
$$ ##$ShimPow1NChan= 20
$$ ##$ShimPow1TotIMax= 6
$$ ##$ShimPow1Vmax= (0..38)
$$ 20 20 20 20 20 20 20 20 20 20 20 20 20 20 20 20 20 20 20 20 0 0 0 0 0 0
$$ 0 0 0 0 0 0 0 0 0 0 0 0 0
$$ ##$ShimPow2Ch2Sh= (0..38)
$$ 15 15 33 33 35 35 25 8 38 38 23 8 14 14 36 36 32 32 23 63 0 0 0 0 0 0 0
$$ 0 0 0 0 0 0 0 0 0 0 0 0
$$ ##$ShimPow2Imax= (0..38)
$$ 1 1 1 1 1 1 1 1 1 1 1 1 1 1 1 1 1 1 1 1 0 0 0 0 0 0 0 0 0 0 0 0 0 0 0 0
$$ 0 0 0
$$ ##$ShimPow2NChan= 20
$$ ##$ShimPow2TotIMax= 6
$$ ##$ShimPow2Vmax= (0..38)
$$ 20 20 20 20 20 20 20 20 20 20 20 20 20 20 20 20 20 20 20 20 0 0 0 0 0 0
$$ 0 0 0 0 0 0 0 0 0 0 0 0 0
$$ ##$ShimPow3Ch2Sh= (0..38)
$$ 0 0 0 0 0 0 0 0 0 0 0 0 0 0 0 0 0 0 0 0 0 0 0 0 0 0 0 0 0 0 0 0 0 0 0 0
$$ 0 0 0
$$ ##$ShimPow3Imax= (0..38)
$$ 0 0 0 0 0 0 0 0 0 0 0 0 0 0 0 0 0 0 0 0 0 0 0 0 0 0 0 0 0 0 0 0 0 0 0 0
$$ 0 0 0
$$ ##$ShimPow3NChan= 0
$$ ##$ShimPow3TotIMax= 0
$$ ##$ShimPow3Vmax= (0..38)
$$ 0 0 0 0 0 0 0 0 0 0 0 0 0 0 0 0 0 0 0 0 0 0 0 0 0 0 0 0 0 0 0 0 0 0 0 0
$$ 0 0 0
$$ ##$ShimPow4Ch2Sh= (0..38)
$$ 0 0 0 0 0 0 0 0 0 0 0 0 0 0 0 0 0 0 0 0 0 0 0 0 0 0 0 0 0 0 0 0 0 0 0 0
$$ 0 0 0
$$ ##$ShimPow4Imax= (0..38)
$$ 0 0 0 0 0 0 0 0 0 0 0 0 0 0 0 0 0 0 0 0 0 0 0 0 0 0 0 0 0 0 0 0 0 0 0 0
$$ 0 0 0
$$ ##$ShimPow4NChan= 0
$$ ##$ShimPow4TotIMax= 0
$$ ##$ShimPow4Vmax= (0..38)
$$ 0 0 0 0 0 0 0 0 0 0 0 0 0 0 0 0 0 0 0 0 0 0 0 0 0 0 0 0 0 0 0 0 0 0 0 0
$$ 0 0 0
$$ ##$ShimPow5Ch2Sh= (0..38)
$$ 0 0 0 0 0 0 0 0 0 0 0 0 0 0 0 0 0 0 0 0 0 0 0 0 0 0 0 0 0 0 0 0 0 0 0 0
$$ 0 0 0
$$ ##$ShimPow5Imax= (0..38)
$$ 0 0 0 0 0 0 0 0 0 0 0 0 0 0 0 0 0 0 0 0 0 0 0 0 0 0 0 0 0 0 0 0 0 0 0 0
$$ 0 0 0
$$ ##$ShimPow5NChan= 0
$$ ##$ShimPow5TotIMax= 0
$$ ##$ShimPow5Vmax= (0..38)
$$ 0 0 0 0 0 0 0 0 0 0 0 0 0 0 0 0 0 0 0 0 0 0 0 0 0 0 0 0 0 0 0 0 0 0 0 0
$$ 0 0 0
$$ ##$ShimPow6Ch2Sh= (0..38)
$$ 0 0 0 0 0 0 0 0 0 0 0 0 0 0 0 0 0 0 0 0 0 0 0 0 0 0 0 0 0 0 0 0 0 0 0 0
$$ 0 0 0
$$ ##$ShimPow6Imax= (0..38)
$$ 0 0 0 0 0 0 0 0 0 0 0 0 0 0 0 0 0 0 0 0 0 0 0 0 0 0 0 0 0 0 0 0 0 0 0 0
$$ 0 0 0
$$ ##$ShimPow6NChan= 0
$$ ##$ShimPow6TotIMax= 0
$$ ##$ShimPow6Vmax= (0..38)
$$ 0 0 0 0 0 0 0 0 0 0 0 0 0 0 0 0 0 0 0 0 0 0 0 0 0 0 0 0 0 0 0 0 0 0 0 0
$$ 0 0 0
$$ ##$ShimPow7Ch2Sh= (0..38)
$$ 0 0 0 0 0 0 0 0 0 0 0 0 0 0 0 0 0 0 0 0 0 0 0 0 0 0 0 0 0 0 0 0 0 0 0 0
$$ 0 0 0
$$ ##$ShimPow7Imax= (0..38)
$$ 0 0 0 0 0 0 0 0 0 0 0 0 0 0 0 0 0 0 0 0 0 0 0 0 0 0 0 0 0 0 0 0 0 0 0 0
$$ 0 0 0
$$ ##$ShimPow7NChan= 0
$$ ##$ShimPow7TotIMax= 0
$$ ##$ShimPow7Vmax= (0..38)
$$ 0 0 0 0 0 0 0 0 0 0 0 0 0 0 0 0 0 0 0 0 0 0 0 0 0 0 0 0 0 0 0 0 0 0 0 0
$$ 0 0 0
$$ ##$ShimPow8Ch2Sh= (0..38)
$$ 0 0 0 0 0 0 0 0 0 0 0 0 0 0 0 0 0 0 0 0 0 0 0 0 0 0 0 0 0 0 0 0 0 0 0 0
$$ 0 0 0
$$ ##$ShimPow8Imax= (0..38)
$$ 0 0 0 0 0 0 0 0 0 0 0 0 0 0 0 0 0 0 0 0 0 0 0 0 0 0 0 0 0 0 0 0 0 0 0 0
$$ 0 0 0
$$ ##$ShimPow8NChan= 0
$$ ##$ShimPow8TotIMax= 0
$$ ##$ShimPow8Vmax= (0..38)
$$ 0 0 0 0 0 0 0 0 0 0 0 0 0 0 0 0 0 0 0 0 0 0 0 0 0 0 0 0 0 0 0 0 0 0 0 0
$$ 0 0 0
$$ ##$ShimPowMaxUA= (0..63)
$$ 130000 130000 130000 130000 130000 130000 130000 130000 130000 130000 130000
$$ 130000 130000 130000 130000 130000 130000 130000 130000 130000 130000 130000
$$ 130000 130000 130000 130000 130000 130000 130000 130000 130000 130000 130000
$$ 130000 130000 130000 130000 130000 130000 130000 0 0 0 0 0 0 0 0 0 0 0
$$ 0 0 0 0 0 0 0 0 0 0 0 0 0
$$ ##$ShimPowMaxUG= (0..63)
$$ 1000000 1000000 1000000 1000000 1000000 1000000 1000000 1000000 1000000
$$ 1000000 1000000 1000000 1000000 1000000 1000000 1000000 1000000 1000000
$$ 1000000 1000000 1000000 1000000 1000000 1000000 1000000 1000000 1000000
$$ 1000000 1000000 1000000 1000000 1000000 1000000 1000000 1000000 1000000
$$ 1000000 1000000 1000000 0 0 0 0 0 0 0 0 0 0 0 0 0 0 0 0 0 0 0 0 0 0 0 0
$$ 0
$$ ##$ShimPowNum= 2
$$ ##$ShimPowRcbType= 3
$$ ##$ShimPowRes= (0..63)
$$ 1e-20 1e-20 1e-20 1e-20 1e-20 1e-20 1e-20 1e-20 1e-20 1e-20 1e-20 1e-20
$$ 1e-20 1e-20 1e-20 1e-20 1e-20 1e-20 1e-20 1e-20 1e-20 1e-20 1e-20 1e-20
$$ 1e-20 1e-20 1e-20 1e-20 1e-20 1e-20 1e-20 1e-20 1e-20 1e-20 1e-20 1e-20
$$ 1e-20 1e-20 1e-20 1e-20 0 0 0 0 0 0 0 0 0 0 0 0 0 0 0 0 0 0 0 0 0 0 0 0
$$ ##$ShimPowRng0= (0..63)
$$ 1 1 1 1 1 1 1 1 1 1 1 1 1 1 1 1 1 1 1 1 1 1 1 1 1 1 1 1 1 1 1 1 1 1 1 1
$$ 1 1 1 1 0 0 0 0 0 0 0 0 0 0 0 0 0 0 0 0 0 0 0 0 0 0 0 0
$$ ##$ShimPowRng1= (0..63)
$$ 1 1 1 1 1 1 1 1 1 1 1 1 1 1 1 1 1 1 1 1 1 1 1 1 1 1 1 1 1 1 1 1 1 1 1 1
$$ 1 1 1 1 0 0 0 0 0 0 0 0 0 0 0 0 0 0 0 0 0 0 0 0 0 0 0 0
$$ ##$ShimPowRng2= (0..63)
$$ 1 1 1 1 1 1 1 1 1 1 1 1 1 1 1 1 1 1 1 1 1 1 1 1 1 1 1 1 1 1 1 1 1 1 1 1
$$ 1 1 1 1 0 0 0 0 0 0 0 0 0 0 0 0 0 0 0 0 0 0 0 0 0 0 0 0
$$ ##$ShimPowRng3= (0..63)
$$ 1 1 1 1 1 1 1 1 1 1 1 1 1 1 1 1 1 1 1 1 1 1 1 1 1 1 1 1 1 1 1 1 1 1 1 1
$$ 1 1 1 1 0 0 0 0 0 0 0 0 0 0 0 0 0 0 0 0 0 0 0 0 0 0 0 0
$$ ##$ShimPowType1= 8
$$ ##$ShimPowType2= 8
$$ ##$ShimPowType3= 0
$$ ##$ShimPowType4= 0
$$ ##$ShimPowType5= 0
$$ ##$ShimPowType6= 0
$$ ##$ShimPowType7= 0
$$ ##$ShimPowType8= 0
$$ ##$ShimSysActGrad= (0..63)
$$ 1 2 3 4 13 5 7 11 10 9 6 8 12 18 19 20 21 15 22 23 24 14 25 16 26 17 27
$$ 28 31 32 33 34 35 36 37 38 0 0 0 0 0 0 0 0 0 0 0 0 0 0 0 0 0 0 0 0 0 0
$$ 0 0 0 0 0 0
$$ ##$ShimSysAngle= <>
$$ ##$ShimSysFunc= (0..63)
$$ 1 2 3 4 5 6 7 8 9 10 0 37 38 35 16 15 14 13 12 11 28 27 26 25 24 23 36
$$ 22 30 29 20 21 34 33 32 31 17 18 19 0 0 0 0 0 0 0 0 0 0 0 0 0 0 0 0 0 0
$$ 0 0 0 0 0 0 0
$$ ##$ShimSysMatId= <292722ca.dat>
$$ ##$ShimSysMatrix= 1
$$ ##$ShimSysMinMaxUG= 130000
$$ ##$ShimSysOffset= <58>
$$ ##$ShimSysType= 4
$$ ##$ShimUnit= 3
$$ ##$SpectrOsVersion= <4.3.180.20230524>
$$ ##$TCubeEth= <192.168.180.38>
$$ ##$TCubeSeqDevice= <>
$$ ##$TopSpinVersion= <TopSpin 4.3.0>
$$ ##$TrxFreqFormula= (0..23)
$$ <TrxFreqFormula(2.0,600070000.000000,'TRX',Trx(1.0,'TRX 1200.1',2,5.000000,1290.000000))>
$$ <TrxFreqFormula(2.0,600070000.000000,'TRX',Trx(1.0,'TRX 1200.2',1,5.000000,1290.000000))>
$$ <TrxFreqFormula(2.0,600070000.000000,'TRX',Trx(1.0,'TRX 1200.3',1,5.000000,1290.000000))>
$$ <TrxFreqFormula(2.0,600070000.000000,'TRX',Trx(1.0,'TRX 1200.4',1,5.000000,1290.000000))>
$$ <> <> <> <> <> <> <> <> <> <> <> <> <> <> <> <> <> <> <> <>
$$ ##$TrxPN= (0..23)
$$ <Z148391> <Z148391> <Z148391> <Z148391> <> <> <> <> <> <> <> <> <> <> <>
$$ <> <> <> <> <> <> <> <> <>
$$ ##$TrxSN= (0..23)
$$ <02476> <00643> <00644> <00645> <> <> <> <> <> <> <> <> <> <> <> <> <>
$$ <> <> <> <> <> <> <>
$$ ##$VCubeEth= (0..23)
$$ <no> <no> <no> <no> <no> <no> <no> <no> <no> <no> <no> <no> <no> <no> <no>
$$ <no> <no> <no> <no> <no> <no> <no> <no> <no>
$$ ##$VTU= 2
$$ ##$VTUETH= <192.168.99.17>
$$ ##$ValueLine= no
$$ ##$VpuPN= (0..23)
$$ <no> <no> <no> <no> <no> <no> <no> <no> <no> <no> <no> <no> <no> <no> <no>
$$ <no> <no> <no> <no> <no> <no> <no> <no> <no>
$$ ##$VpuSN= (0..23)
$$ <no> <no> <no> <no> <no> <no> <no> <no> <no> <no> <no> <no> <no> <no> <no>
$$ <no> <no> <no> <no> <no> <no> <no> <no> <no>
$$ ##$WBREFAM= (0..31)
$$ 100.4 100 100 100 100 100 100 100 100 100 100 100 100 100 100 100 100 100
$$ 100 100 100 100 100 100 100 100 100 100 100 100 100 100
$$ ##$WBREFLM= (0..31)
$$ 1 0 0 0 0 0 0 0 0 0 0 0 0 0 0 0 0 0 0 0 0 0 0 0 0 0 0 0 0 0 0 0
$$ ##$WBREFPH= (0..31)
$$ 0.15 0 0 0 0 0 0 0 0 0 0 0 0 0 0 0 0 0 0 0 0 0 0 0 0 0 0 0 0 0 0 0
$$ ##$WBSGU= (0..31)
$$ 1 1 2 2 4 8 0 0 0 0 0 0 0 0 0 0 0 0 0 0 0 0 0 0 0 0 0 0 0 0 0 0
$$ ##END=
$$ 
##$DECIM=	1120
##$DSPFVS=	21
##XUNITS=	HZ
##YUNITS=	ARBITRARY UNITS
##FIRSTX=	11794.324708418544105
##LASTX=	-6062.7500291303258564
##DELTAX=	-0.068119594029018029624
##XFACTOR=	1
##YFACTOR=	1.5958787022654199461
##FIRSTY=	64
##MINY=	-106766048
##MAXY=	3414872
##NPOINTS=	262144
##XYDATA=	(X++(Y..Y))
11794D0J0k0nnn%k5NL0J5L0J5k0j5j5k0Nj5j0NnnNj5N%%%%%Nnj5nj5nj0J0%NJ0K5J5J5Nj0
11791A0j0n%j0nj0NJ0J5nj5nj0j0J5J0K0J0%NNnnj0j5nj0k5j0k0%J5J0J0J0K5K0J0%j0nnn
11788a0%j5%L0J0j5k0j0nNK5K0%nj0n%%%j0Nk0J0NnNN%N%%%%j5Nnnn%%n%nn%n%%nJ0j0k5k5
11785a05NK5L0K0J5nk5j0j5K0K0K5%k5k0nNJ0N%J5NNJ0NN%n%nj0Nj0NnnNj0%%j0NK0J0J0J5
11782C0nk0nj0j5j0j5n%K5J0J0J0nJ5%j5%j0j0Nj0N%%%%%%J5nJ0J0%NN%k0%nj5nnj0J5%NN
11778b0J0N%J0%J5K5nj5j0k0n%J5L0%k0%j5nk0j0%%k0k0k5K5M5K0%nJ0J0j5j5n%n%NNJ0J0
11775e%%%%%%%%nj0nnnn%L0K5K0Nj0%nj5j5nj0j0%j5nJ5J0J5N%%%NJ0NNNNJ0%NJ0Nj0j0j0
11772C0j0nj0j0j0%%%n%%%nN%%%j0j0j0j0j5j0j5j0nnK5K0K5K5J5J0%n%nnnnnnnnnNNNN%N
11768b5NN%%%N%%%%nj0n%j5j5%%J0J5nj0j0J5J0nNK0J5Nn%%%j0j0j0j0nJ5K0K0J0J5j5nnK0
11765C0%j5j0k5l0nJ0K0K5J5nj0n%%L0K0J5%%n%%%%nJ0J0J0Nj5j0k0j5nn%nJ0J0J0N%J0J5
11762G0%j0%j0nnj0j0nl0l5k0NNNNNNJ0NNJ5K0J0J5nnJ0%J0J0j0k5l5k5l0j5NNNJ0NNJ0NN
11759b5J0NNK0J0N%k0k0N%L0L0%N%%%%k5k5l0k5%N%N%N%%%j5n%nnnn%%K5L0K5L0%%j0nNNN
11755D0J0nk5j5j0nnNNJ5J0K0j0j5k0nj0nn%nnn%%n%nj0J5J5%N%%NNNNN%NNj0j5j0j5j0j5
11752g0j0j5%n%%K0K0K0K0J5j0%N%%%%NJ5NNnk0k5nn%n%%%%%j5%%K0J0j0j0J5NJ0J5%nk0j0
11749d0k0nNJ0Nnj5%K0L5J5nk0%K0K5%j0%NK0J0J0%j0j5k0l0l0j0nJ5nj0j0%%NJ5J5L0K0J5
11746C0J0j5k0l5k0k5k0%K0J5NN%%N%J0nNN%NNJ0NK5K0K0%j0J5nk0k0j5%%j5k0nNJ0Nj5Nn
11743c0j0j0j0nNK5K0J0n%%nn%n%N%NNN%NNJ5K0K0J5%%%k0l0j5%%nnj5j5l5k0J0J5J0j5k0
11739h5nNJ0K0J5J0%K0J5N%N%N%NNj5j0j5j5j0j5j0j5j0j0%K0L0L0J5J5j0k0k5j0J0NNJ0n
11736b5%n%k0j5J0NJ5NJ0J5j5j5j5j0J0NJ0N%J5J5nN%%%%%%%N%N%N%%%NNj0J5%%N%nj0%j0
11733A0nj0%j0NN%%%NN%K5K0J5K0K5%j5j5j5k5j5j5nJ0J0j0J5nNJ0j0J0Nnnk0k0j0%J5J0N
11730A5Nnnk0j0k5%J5%n%%%%%%%NNn%NJ0n%N%N%J5Nj0k0%J5J0NN%nj5%K0K5%NNJ0%%j0J0n
11726E5%nN%%n%J0nj5J5nj0k0%K5J0k0k0j0NK0K0Nk0l0j0j0J0J0nNNN%j0k5j5j5%j0nnJ0J0
11723e0%J0j0k5k0n%K0NJ0J5NK0NNNN%%k0j0nNnj0J0K0K5K0K5j0k0nj5%%%%J5NNJ5L0J0nl0
11720D5l0j0k5k5nNn%J5J5K5J0j0nnj0j5NNj0%nj0NNJ0J0J0K0%%J5Nk0k0%j5j0j0j0%J0nJ5
11717c0NnK0nj0J5N%%J0%Nj5l0k0k0j0J0N%K0K0K0K0%j0%nj5j0nj5J0K0J5J0J0%N%j5k5k0
11714d0k0NJ5J0NK0%J0J0nj5%j0nJ0N%j5l0k5j5N%J0nJ0J0j5K5L5K0L5K5J0j5Nnj0NNj5k0
11711B5k0l0k0N%%%K5K5L5J5k0j0k5j0NJ0nk5k0k0NK5J5Nj0j5J5J5K0J0%j5j0nj5J5J0L0K5
11709F0K0k0k0j0Nj0j0J5J0%J5NNJ5Nj0k0j0j0k0j0j5j5j0j5k0nJ0J5NJ5%j0j0%K0M0Nk5k0
11706c0%%%j0j0%j0nJ5K5L0J0j5k0nn%%%J0J0J5NNj5%n%nnnnj5j0nm0k5NJ0NJ5J0NL5K0NN
11703ek0n%j5nj5%j5k0Nnj0%J0J5%%K5L0L5J0%%j0k5k5k0n%%N%J0Nj5j5nL0K0K0Nj0k0l0j0
11700h0NL0J5J5J5K0K5J5%nk0k0k0l5j0NK5K0J0N%%%J0J5J0J0J0J5%J0nk5k5nj0j5j5j0%N
11697a0%%NJ0J5%nk0k0j0N%%NJ5n%J0%%%NK5K5J0n%nk5k5j5J0K0J5J0%J0Nj0k5k0j0%%%%j5
11694b5%NJ0k0j0NJ0K5%nj5k0%J0J0J5J0nj5j5NL0J0J0%J5%j5j5k0j0%N%j5l0k5j5NJ0J5J0
11691f0nk0j5NJ5J0%J0J0NJ0K5L5K5J0J0j0k5k5j0NNNJ5%nk0nj5j5nnj5j0j0J5J0J0n%NNJ5
11688b0J5J0NJ5K0Nj0%K0K0nk0k0k5j0NJ0Nnj5nL0J5K0%%k0nnk0k0m0j0NNK0J5L0L5J5nk0
11685D0nl0j0nJ0%NJ0%NK0nk0j0j5j5l5k0j0%%%J5L0K0K0J0j0nj0j0j5nj5k0n%nj0NL0L5J5
11682b0Nnj0k0%NJ5J0J5J5J5J5J5Nk0j0%nJ0nJ0K0J0%j0k5k5j5j5nn%J5J0%nk5j5%%Nn%K0
11679c0K0J5J0N%n%j0k5j5j5%j0n%J0J0j0j5J0K0J0J0%%%j0J0K5J0%nnj0J0n%J0j0k0k0nL0
11676a5K0N%J0J0%NNNNj5nnj5j5j5j5NJ0%nk5j5%nJ0J0J5N%%%J5J0K0N%%J5J0%Nnnk0l0l0
11673d0j0k0%NK0J5nj0NJ0K5L0K0J0j0j0k0%nJ0nnj0J0NNj0m0k0j0J5J5%J5%%nK0K0K5J0N
11670F0%j0j0%%nk0j0%K5J0%j0j5j0j0j5l0j0%N%k0k5NL5M5L0%%j0J5K0%j5k5nj0NK5K5%j0
11667C0nn%n%%nk0k0%NJ0J0J5K0L0J5j0k5k0k5k0%K0NJ0%J5J5%%j0nnJ0J0nk0j5%J0K5J0J5
11664F0nj0j0j5nNnj0k0%L0K5K5K5j0j5j5j0j5j0k0j0j5j0j0k0%%%%%%NNk0NK5L5K5NJ0Nn
11661B5j0%j0nnnj0%%%%%%%%J5J0J5J5J0J5J0J5NJ0j0k0k5nJ5Nj0l0j0K0J0%j5k0k5k5%%N
11658d0j0NL0K0J0%j5j0l0k5NK0L0K5K5K0J0%j0j0N%nn%n%nnJ0%J5J5j0j5j0j5k5k0k5J0J0
11655c0K0j5j0j0j0N%k0j5%K5K0J0%K5J5N%j5n%j5%j0%nnNj5%%%%nNj0J0L0K0K5L0NJ0J0N
11652H5%%n%k0%j0j0nj0j0%k0%NK0L0J5nk0k0n%J0J5%j0k5k5j0NN%j5j5%nNJ0nnJ0J0n%nj0
11649e0%K0%Nk5k0NK5L0J5nnK0%NJ5Nnnj5NK0K5K0K5K0j0k5m0l5k5m0l0nj5k0%NNNNJ0L0J5
11646d0J0J5nnJ0K5K5nk5j5%J0J5K0K0L0J5k5l5l5k5j5%j0n%%n%k0j0j0j5%K5J0NJ5J0J0J0
11643b5L0L0K5K5%k5k5%j0j0k0%j5nj5nK5K0L0K0j0k5k0n%N%J0j0nj0j0J0K0J5J0J5NNJ5K5
11641I0K5j0m5l0j5j5l0j5%%j5J0K5K0J0J0j5j5NJ0J0j0j5l0j5K0J5J0j5k0J5%nnNJ0j0nJ0
11638c5%nJ0n%%%%N%NJ0NN%Nnj0nj0nnk0J0NJ0NJ0%k5k0nJ5K5NNJ0Nk5j5l0l5j0%%%NNn%K0
11634i5K5J5NnK0NJ0j5j5j5j5J0J0j0n%NJ0J0nnnj0K5K0NJ0j5k0k0j5j5K0%j0J5L0K5L0N%
11632A5nnnnj5j5j0K0J0J0%%n%nnnn%%%%%NN%N%N%%%j0j0j5nNK5L0Nj0l0l0j0NJ5K0NK0J0
11628A0NK0K0nj0j5J5J5K5L0J5nj5k0%j0j0k5l5j0NK0%NJ5nk5m0k0%J5J0nj5%%j0NNj0j0J0
11625e5NK0%K0K5K5J0nj5j5nJ0K5J5K5nl0m5m0j5NJ5Nnnj5j0j5k0n%K0K5J0J0j5k5k5nNJ5
11623h5J0K5NNNJ0%j5j0j0j5j5k0nnj0j5%K5J5J5J5n%k0%NK5L0L5L5L0Nk0k0k5%NK0J0J0L0
11620G5M0K0nl0l0l0j0J0K0K0J5k0k5m0l0j0j5j0NK0K5J0j0j5J5n%Nnj5j0j5j0j5j0j5nNL5
11617f5L0J0Nj0%%J0L0J0K0j0nnj0j0j0j0j0j5j0nj5J0K5J5K0%k0nnj5j5j5k0J5J0NJ5J0J5
11614c0NK0nk0j5nNJ5J0J5NJ0K0%%J0NNNNJ5j0nk0k0j5k0j5K5K5K0J5j0n%K0J5nnk0%k5m0
11611b0m5j0K5M5L5J0nk0nk0j0nj5nnNK0K5J0NJ5J0J0j5j5k0nj0NJ0j0j5j0nK0L5L5J0k0k5
11609A5k5%K5L5K5J0k0l5k5j5nk0k0nJ0K0J0J5K0%nn%nn%n%l5j0j5%K0%J5nj5j0j0K0J5K0
11606b0J0j0k0j5j5k5nk0j0%L0J5J5K0J5J5J5%%J0nnJ0J0j0j0j5j0k0NK0J0J0NK0K0Nj0j0
11603B5j0j0j5nk0nnj5j5%%J5nJ5K0%NJ0%nNj0n%j0NK0K5Nl0nK5J0%NnJ5j0k0k0l0k0K0%J0
11600d0J0J5NJ0J0N%J5n%J5K0j5l0l0nJ5K0%NJ0j5l5j5l0j0K0J0L5J5J0k0l5j0Nn%%n%%J5
11597d0L0K5K0nnJ0K5L0K0nk0k5j0NNj0j0j0j5J0J0J0J0NJ0J5%j5j0k5j0NJ0J5%l5j5l5k0
11595e0%K0K5Nj5j5%J5J5J5j0l5j5nNJ5j0nNj0j5J5Nj0N%nNK0J5J0K0K0Nj0l5l5k0NJ0NJ5
11592b5L5L5nj0j5%Nj5j0%J0J0J0Nj0k0k0j0J5J5J5J0L5J0k0m5l5k0k0NL5O0N0M0K0%nK0J5
11589A70j0k5m0k5j0k0j5J5K0K5K0%j5Nj0l0k0l0k5k0nnj5K5L5L0L0%k5j5%%K5J0J0j5l0k5
11586a0j5nJ0%%J5NJ5NNJ5J5%J0k0j5Nnj0J0j5l0j5K0J5L5Nj5k0k5%J0NNj0k0J0j0nnnJ0K5
11584eK5J5nnnnJ5K5K5NJ0j0nN%j0%nj0n%j5j0%J0k0k0nnJ5K5J0j5k5m0l0j0J5L0L0K0%j0
11581ENj5%NNNN%j5j0N%NJ5%nnk0%nj0j0nnJ0%N%%N%%%n%j0k0j0j5J5L0K0K0K5K0j5k5%K0
11577B0NJ0NNNJ0j5l0l0j5nNJ0n%%j0J0NJ5J5Nj0k5k0j0J0J0nJ5K5K0K0K5j0k0j5j5k0k5J0
11575b5K0K0K0J5K0%j5nj0J0J0nJ5K5K5M0J5k0l0k0m0k5k0l5j5NK0J0J0K5Nk0l0k5l0k5l0
11572a15j0%k0%J0K5J5K0NJ5J0J5NJ5J0J0nJ0%m5l5j5J0J0L0K5L0K5j0j0j0j5j5l0m0j0M5
11569d5O0L5%k0j0K0K5J5k0m5l5k0Nj5%NnnJ0J0j5j5NJ0K5K5J5%N%NJ0%nJ0%nNj0j5k0%J5
11567A0M0K0Nj5k0k0nJ0Nj0nN%%N%%nJ5K5K5j5l5l0nJ0N%%Nj5k5j5%K5L0J5%NNnl5j5k0J0
11563b0L0J5K0Nj0j0NNj0j5J0%nn%j5l0l0k0nJ5%NJ0N%J0%%nJ0J5L5K5K0Nk5%j0NNj0J0Nn
11560D0k0k5j5%K5L5K0J0%j0k0l5j5NJ0J0NJ0nk0j0j5J0NJ0J0J0J5NJ0j0l0k0j0J0%J0J0%
11558A5%N%k0k0l0j0j0K0K0n%K0%J0NJ0NNnj0J0K0L0%j0l0j0nj5nj5j0j5j0%K5K5nJ0K5K5
11555D5J0j0l5m5m0n0k5%L5N5N0M0K0J0J0%l0k0nj0k0j0N%j0%n%nj0K0J0nJ0K5K5Nj0l5l0
11552c5j5%%%%J0nnN%%%NJ0L0K0K0%%n%%J5%J0%j0Nj5%J0%%N%%%%k5j5j0j0j5k0j0K0J0NK0
11549EJ0J5J0J5j0j0%k0nj0Nj5k5j5J5L0K0%j5nnJ0%NJ0j0J0%%%%NnNNnNj0j0NJ5nj0j5J0
11546EJ5j0m0k0nnJ5J0NNJ5NJ5J5NNNJ0nJ5%J0nk0k0k5k0j0J0J0j0NNj0J5%%%N%nJ5j0nJ0
11543E%%Nnj5J0J0j5j0J0K0%K0Nk0l0l5j5j5Nn%J5K5K5J5J5NJ5N%%n%NNNNj0l0j5j5j0nn%
11540c0NM0NK5%j5j5%%NNNj5j0%j5k0%j0j0nj0j0%J5K5J5K0n%%%j0Nj5NJ5J5K5N%k0j0nJ0
11536A5j0j0J0J5NJ5Nj0l0k0k0nJ0nNK0J0K0J0j0n%j0l5k0%K0J0J5J5N%j0j5%j0j0j5nNnn
11534e5NJ5L0K0J5K5Nj0l5j5j0NJ5nnJ5j5j5nj5j0J5K0NK5j0j0k0%J5J0j0j5k0NL0K5%j0j5
11531e%%j5k0J0K5J0j0k5k0NJ5J5%%%%%j5k5l0j5J0L0M0L5J0%NJ5J0l0l0k0k0nJ0K0Nj5nk0
11528e5%NJ5L0K0nj5k0J0J5K0J5%j0k5n%J0j0n%J5j5k5j5l0k0%NK0L0L5J5nk0k5n%J5J5J5
11525eK0J5J0%J0NJ0Nj0K0j0l0j5j5k5j5k0j5nn%%j0K5J5%%NJ5L5L0Nk0m5l0j5J0J5K0NK0
11522EJ0j0j0%j0k5N%J5K0nk5l0j0nnj0NNN%NNNNK0K0K0K0nnNn%K5NJ0J0J5J0J5%NNnnl5l0
11519D0nNJ0K0%j0j5j0k0%%nnK0K0K5K0NNNNj5k5j0k5k0J5%j5%%k0J0J0%J0J0NNJ5nj0l5k5
11516a5j5%K5K0J0J0k0%%nnnnJ0NNNJ0N%J0J0NK0%j0k0j0j5j5%%j5j5%j0n%%nN%%j0J0NNJ5
11513a0%k0j5j5j5nJ5%J5K0L5M0K0nl0l0n%NNNN%k0K0K5J5j0k5nNNj0j0Nnn%N%NnJ0Nnnnj0
11510enj0nnn%J5J0NJ0J0%K0nk5j0j0J0J5NJ5J0j0nJ0n%%%j5l0l0j0j0NJ0nnj5k5%J5J0%K0
11507e5L5K5Nj5K0M0K0j0l5k5nJ5J0k0k5k5j0%NK5L5M0K5NN%nNnnNj0j0k0l5j0J5n%J0NNJ5
11504D0%k5j5k0j5j0J0j0NJ0j0nJ0j0NJ0j0%%%Nj5%j0nJ5K0K0NJ0j0nl5m0k5NJ0J5J0J5J0
11501d5J5J5K0J0%j0%%j0%%nn%j0Nnn%%%J0j0J5J0nN%Nnk0NNj5n%NJ5J0J0J0J5J0J0J0J0J0
11498H0Nl0l5l0l0j0J5Nnj5j0J0J0J5K0k0k0j0J5nNnj5%j5j0%j5%K0K5K5K0%%n%nl0k5%J5
11495f0L0K5K0Nj5j0%nj0nnNJ5%k5l5nJ5J0%%k5k5%j0nnnK0K5L5M0L5J0j0nj0l5l0k5%K0N
11492e0j5k5j5K5NJ5J5J5%j5k5NK0J5J0J5%l0j5j0nK0J5%%%%%%%%%NNj0J0NnJ5j0nnj5Nj0
11489d5nj5%J5j0J0%%NJ5n%%n%n%%nK0K0J5J5K0J0L0Nj0j5j0j0j0j5j0j0j0NNn%Nj0Nj0j0
11486c0%j0J0K5K5Nj0nj0j0%k0j5%Nj0%NJ5K5L0J5J0J0%k5l0j0NK0%j0j5%nj0nnj5nj0j5k0
11483i5nj0j0%L5J0K0K0NK5J0J0NNJ5%J0J5nj5j5k0j5%J5N%NnNnnN%n%%%nJ0K0j5j0j5j0j0
11480b5j0%K5M0K5Nk0m0k5J5K0Nk0nJ0nm0l0J5L0K5K0K0J0j5k5k5%nJ0J0NJ0%J5J5%N%N%k5
11477B5k0k5k5%nk0NL5K5K0%%%J0K5J0nnJ0K5nk0n%%%%j0n%K5K0Nnj0NNK0nnJ5N%nj0nj0N
11474I0J0k0k0%N%N%%%%j0%nj0nn%j0%K5J0J0j0j0j0j5NJ0NJ0k0k0k0k0K0K5%n%nJ5K5K5N
11470H0k0l0nJ0%%%%J0L0J5k0l0k0k0l0l5j5nn%n%%%%N%N%nnK0K5J0n%J5K0K5n%j5j0j5n%
11467c5%%%%%%%nJ5K0nNJ0NNK5K0n%j5j5j0j5n%%%%%%nNNJ0N%J0NJ0j5j0k0j0j5j0%k0j5n
11464h0NK0Nj0n%j0j0j5nL0K5%NJ0K0J0J0nk0j0j5%nnNn%n%n%j0NK0K0L0J5%j0nn%j5j0%%
11461c0j0nnj5Nnj0nn%j5j0NL0L5J0j5%%nk5nL0M0L5J0nj0j5k0j0%%N%N%nJ0J0J5J5J0nk0
11458A5j0j0nNJ5j5k5j5K5J5j0l0j5j5%J0J5%%nn%j5Nn%J0K0K5J5j0nj0%j0J0n%%%%n%j0j5
11455f5%J0K0J5J5J0K0K5Nj5l5k0k5NK5J5J0nj5l0l5k5nK5L0%NN%K5K0K0K0%j0Nnj0NNj0k0
11452A0l0k0k0k5J0L0L0J5J0%J5J5j5j0J5Nj0%%%j5j5%%k0j0%j0J0%%K5K5K5K0K5%J5J0k5
11449H5l0j5l5n5m5j5K0M5M0L0J5k5k0K0K0L0J0j5k0k5%NJ5J0K5K0K0j0j5j5j0J0J0k5l5k5
11447ej0k0k0%NnJ0NNNNJ0NJ0%nj0k5NL0L0L0L0J0J0NNnk5l0nj0j5j0j0j0j0j0nnJ5J5%k5
11444c0nj5k0nJ5J0%%J0NNnj0n%j0%j5NK0L0N0J0j5nj0j5nj5j0j0j0j5nj5J0J0J0J0J5J0J5
11441a0J0%NL5M5M0Nj0m0m0m5k5J5L5M0K0NNk0j0nj0j0j0j0j0j0j0j0nj0j5%nnn%n%%%%NL0
11438d0L0M0L0J5j5k0k5k0k0k5k0l0j5%K5J5J0J5J5NK5J5J5L0N%nj0nj0j0k5%J5J0%K5Nk0
11435C0j0nnj0nnj5nk5%J0J5J0J5J0J0NJ0K0nJ5J0j0nj0nj0j0k0NK0K0L5J0%%n%NNN%j0l0
11432F0k0j5j5NJ0j5n%n%j0j5nj5J5J5J0K0NNJ0Nk0j5k0k0J5J5l0l0l0k5%K0L5L5J0J0N%%
11429e%%%%%j5J5n%nnk0NK0J5J5K0Nj5n%j0NnnJ0L0L0J0j0l5m0m5j0Nj5%l0j0j0J5J5J0J0
11426f5K0J5%k0j5%K0L5L0J5k0k5k5j5J0L0M0J5j5j5k0j5%j0n%j5nj0J0NK0%j0NK0J5j0l0
11424d0l5nJ0K5J5K5K0K0K0K0Nj5j0Nnj5k5m5j5j5j5k0n%K5K0NJ0NJ0K0L5M0J5j5l5l5k0%
11421b0%J0nj0J0J5j0j5%%j5nn%j0j0j0NK0nn%n%j0k0%nj0j0%NK0K5J0NJ0j0k5l0j0nJ0J0
11418a10J0K0NNJ0NJ0L0L0L5K0Nj0k5k5k0j0j5j5j0N%nk0j5NJ0NK0J0J0K5L5J5j0k0k0j5J5
11415eJ0NJ5Nnnj5NK0J0j5k5k5nJ5J0J5K5J5K0j5j5k5%NJ0J0J0NJ5K5%j0j5j0j5j0N%nj0N
11412C0%j0j0j5%k5l5j0%%k0nJ0K0J0nJ0Nj5%NK5K0J0nj5j5j5k5j5NNJ0%NJ5NJ5NJ0J0J0N
11410ENJ0%nJ5J5nnj0j5%J0K0K0J0nJ0%Nj0k0%K0K0J0j5l5k5k0k5k5nJ0j0J0n%J5j0j5Nj5
11407f5%J0K0K5J0j0j5k0nJ0J0%K0J5nj0K0L5J5nj5j0N%nk0m0l5j5nJ0%%K0L0L5J5%k0j0j0
11404a5k0nj0j5j0%j5%L0L5M0K5%k0nj0j0j0nj5%J0N%NNJ5j0k0nk5j5J0J0NJ0NJ5J5NK0J0
11401C5NK0j0j0%j0j5%nj0%J5%NK0%nK0N%%J0NNnJ0J5%NJ0k0j5j0k5k0Nk0nnj5nj0j5%K0M0
11398A5L0J0Nnk0k0%NJ5J0NK0NNJ5%j0k5k0j0j5j0%k5j5%j5j0NJ0NJ0NJ0J0%L0L5K5%l0j5
11395D0%K5K0Nj0j0%NJ5nnnj5%%j0j5%Nk5J0j5j5%%j0N%N%%NNNN%j0J5J0j0NNj0nj5nj0j5
11392c0nj0K5K0K5K0%%n%nj0j0nj0nj0j0j5j5l0j0NNNNJ5L0j0l0l0%J0K5M5L5J5J5nj0j5n
11389A0N%%%k0k5NL0K0J0k0k5k0K5K0j0m5l5NK5J5%J0J5n%%n%%n%nn%j0nn%nJ0J0J0J5NJ5
11386A0NJ5nl0k0n%J5J5%n%nnJ5K0L5NnN%j0%n%nnj0nnk0Nnj5nj5j0j0j5nj5n%J5J5M0K5%
11382ek0k5%J0J0%%%NN%N%NNnJ0nj5j5j0k5k0j0K0L0J5j5k0j5J0K5K5J5%k0j5nJ0J5J5J0n
11380ek5k0nJ5L0K5K0K0N%j5k5nJ0K5K0j0%K0NNK0%j5%j5nj0nj5nNj0J0L0J5nl0l5k0n%K0
11377A5j0nj0%j5%Nj5k5l0J0K0J0K0J5J5%j0nn%J5J5%%j0J0j5%nnj0Nj0n%%J0K0%J0J0NJ0
11374C0nk0j0j5j0j5nk0nJ5nJ0K5K5J5L5K5L0Nk0l0j5j0%J0%%Nnj0nj0J0K0L0%l0l0j0K0L5
11371F0K0%k5j5l5k5k5J5L0L0J5nk5k0j0j5%j5Nj0nnnj0J5%%J5n%J0J0L5L5J0j0k0k0j0J5
11368EJ0NK0J5j0j5k0j5nK5L0Nk0j0%%NnJ0N%J0nj0%j5nj0nj5%j0%%%%nj0J0J5K0K5J5Nnk0
11365B0J5J0K5L5J0J5J5%k0m0l0j5J5%%%%%%nnNj0J0j0nj0j0j5K5J0k5k5j5K5K0K5K0N%k0
11362D5l0k0j5%J0%N%%j5nnNJ0nJ5%k0nn%N%J0J5NNJ0%k5j5j0j5k0l0nK5K0K0K5K0J0J5J5
11359D5nj5j0nj0k0j0j5J0J0NJ5K0%J0J5nk5j5j0nj0nnj5l0j0K0M0M0J0l0k0j5l0j5K0K5n
11357e5l0k0Nnj0%K0K0%J0K0J0NK0nJ0%j5j5k0k0NNNJ0%%K0nJ0L0J0K5K0NL5Nk0l0k0l0l5
11354c0j5k5k5j0K0NN%NNNJ0%NNNN%NJ5J0J5J0j0k0j0j0j0NNnnj5k5%%NJ0J0j0nnnj5j0j0
11351a10j0%%%%nnk0NM0K5L0M0K5J5L0J5k5m0n0k0j0k0l0%K0nNJ5K0K0J0j5k5k0J5K0K0J0
11348c0J5J5NJ0%NNNNNJ0J5L0%j5k0nk0l0nJ5K5K0nj0k0k0nJ5Nj0k5nJ5J5J0K0J5NJ0J5Nj0
11345H0j5k0nk0j0k0j0J5J0NJ5J5%j0J5K5K0Nl0k5j5l0n0l5NK0K5J0nN%%J0NNj0%Nj5%%nn
11342d0%j5k0%K5Nj5l0k0NK5L5%J5J0%j0nj0nJ5J5J5K0J5NJ0J5NJ0J5%K0K0%m0n0l5j0%J5
11339A0L5K5j5l0j5j0k0k5k5j0NJ5L0L5J0%j0nnj0%j5%J0J0K5nj0j0k0nj5j5j0j5J0J0K0%
11337e0J5J0J0J0J0J0NNK0Nj0j5k0j0NJ5J5J5J0%nJ0K0NJ5nnl0m0j5%K0J5%nnj5k0k5j5J0
11334c5K5K0J0nj0Nj5j0j0nj0j0nj0j0%%N%%N%NJ5K0K0J5nj0l0l0l0nNJ5NK5K0J5nj0%nnn
11331d5nnn%j0%nj0NNj5J0L5L5K0nj0k0j0J5N0L0J0j5j0%NNN%%l0k0j5j0J0J5K5K0j0k0l5
11328a0k5j5%Nnk0l0%N0O0K5%k0k0k0k0%n%nnnj5NL5N0L0J0l5l5k5%%NNNNNNJ0%%%%%j0l0
11325d5l0l5j0%K0L5K0J0%J0Nj0k0j5j5NNK0j0J0%%J0NNnj0nnnj0j0%K0L0K5K5J5j5J5n%n
11322B5n%n%%nnnj0%%j5n%%J0K5j0l5l5j0J5K5M0M5K5n%%nj5j0nk0j0j5j0j5%nj0Nj0nNj0
11319g5nj0j0%J5J5J5J5K0n%K0L0K5Nk0j5nNK0nk5m0l5j0%j5%J5J5J0K0J5N%k0k5j5%L5M0
11316EM0L0J0k0k0l0j0%NnJ0%NN%%n%nNn%%NK0K0Nnj5nj5j5l5l5j5NK0J0J0J0j5j0%Nj0j0
11313f0%J5J5NK0K5J0NK5j0j5j5n%K5J0J0J5%J0Nk0m0l5k5k5nNNK5J5j0l0k5k5NK5L5K0NN
11310ej0j5%K0K5K5k5l5k0j5k0j5J0L0J5J5J0k0j0%J0K5J5J5J5N%K0%J5K0nj0j0nk0j5nj0
11307B0j5nJ5NJ0NNJ0%NNJ0%k5m0m5k0%K5J5J0J5j0J0nnk0k5%%NJ0N%NK0nnJ0J5n%nn%nnn
11304b0nNN%NN%%%N%%NK0K0K0K0Nk0j0n%j5k5NK0J5L0J0%n%nj5j5m0m5m0j5J5J0nnJ5K5K5
11301enj5j0J0K0J0J0j5j5k0j5%%j5NJ0j0j5J5NK0J5J0J5J5%K5J0%nJ0J0j0J5%k0j5k5k0k0
11298b5k0j0k0j0K0J0NNJ0NNN%J5nN%NN%NnJ0j0j5nj5n%j5NK0K0K0K5K5Nk5k0j5NK0K0J0%
11295F5J0J0j5j0j0j0j0j0nnnJ0J0nNj0%nj5l0l0j5%%%%K0K5K5J5nj0j0nJ5K5K0K0J0%NJ0
11292H0j0j0nj0n%j0l5n0m0j5J0j0J5K5L0Nj0n%%nNj5j0k0k0j0NNnJ5J5J5K0J5NN%J0K5J0
11289A5j0l0m0l0NL5M5L5K0j0j0j0j0j5l5n0n0k5J5L5L5K5J5NJ5Nnn%n%nnn%%%j0j5k5k0j0
11286a30NK5O5N0M0Nj0k5j0%j0j0%k0%j5j5k0j5j5NJ5J0Nnk0k5%K0M0L0K5J5%J5nk0l5m0k0
11284i5L5L0M0L0Nj0j0Nj0k0l0%K0NJ0J0J0j0j5N%j0%n%j5j0%J0J5J5J0j0j0j5j0k0k5k0k0
11281a15%K0N0N0K0j0j5k0nj5j5nJ5L0K0K0J5j0%J0J0K5K5J0J0nj5l0m0k5J0%NnnNnNJ0j0
11278A5j0j0k5nj0k0j0j5J0N%J5J0NJ0NJ5K5K0J5nl0j5j5j0j0k0nJ5%J5NNnk0NJ5k0j5J0N
11275e0%NJ0nJ0%NJ5J5j0j0k0k5J5K5K5K0%%J0K0K0J0Nn%%nN%%j5k0j0j5j5j5k0n%NJ5%%J0
11272@J0%NNK0%k5l0m0k0J0K0K5J0Nj0n%n%%%n%J0j0j0j0J0K0J5J5%j5j5J0K0K0J0%J0Nj5
11269D0m0l0k0J0K0NK0J5K0K0J0Nk0l0l0k5j5k0j5k0%J0J5K5L0L0K0%k5j0j0n%n%n%%%n%N
11267c0K5J5n%J0NJ0NNNNJ0%%k0k5%k0j0j5nNL5M0M0K0j5nl0k5k0m0j0%K0J0J0K0K0J0j5l5
11264@k0nn%K5NJ0Nj0j0J0NNj5k5j0Nnj0J0NNJ0j5k0j0K0K0J5M0Nj0k0j5j5n%K0K5K0%J0J0
11261F0j5j5k0j5l0l0j5NK5J0J5K5M0K5J5NJ5Nj5j0j0%J0j5j5nnk0j0j5j0j0nj0J0j5j5J0
11258e0L0M0J5J0J5NN%NNj5j0j5j0j5j0j0j5nJ0J5nj5nJ0K0J0J5J5J5nj0nj0j5k0j5j5nn%
11255d5n%nj0nJ0J0j0J5K0K0%m0l0k5K0L5K0J5j0nJ0J0J0J0nk0j0j0j5nj0j0j5J5L5M5J5J5
11253D0K0J5k0j5k5k0NNJ0%NJ0nJ5J0nJ0Nj0j0nk0%j5%j0k0nNK0K5J5nl0l0m0j5nJ5J0J5J0
11250d5%%nN%%j0J0K0N0M5K5nnNj0j0J5Nn%k0j0nj0j0Nk0k0j5l0nNNJ0N%J5NNK0J5J5k5l0
11247a0m0nJ5J0K0J0J5%NK0nk5j5k0k0%J0N%%k5l5NK5K0L5K0NJ5NJ0J0j5n%%%%%j5j0k0j0
11244a5NJ5J0N%nJ0j0l0j5k5k5j0J0%%%J0K0n%J0J5%j5%j0nJ0K0K0J5J0%%NJ0%l5l5j5J0J5
11241c0K5NJ0j0k0%M0N5L5j0j5%k0j0%j5%%%NNj0%%j0j5k0k0nnJ5J0N%J5J5nj5l0l0j5j5%
11238h5K0M0L0J5NnNj5k0N%k0n%nj0nnNj5nnK0K5J5K0K5J0K0J5j0l0l0j5j5j5k0nj0%NnnJ0
11235g0nJ0J5J5J5J5NJ5J5J0J5%K5%k0k0k5j5nJ0NNj0nj5%J5J5K5J0J5NJ5J0j0k0j0j5k0n
11232A5k0%%K0K5%k0%j5j0Nn%NJ0K0J0J5J0n%%nk5k0j5NJ5%J0%j5j5%J0J0nk5l0j5%L0K0N
11229eJ5K0J5NJ5J0k0m0l5j5NJ5J5Nnj5j5j0J0%%J0Nj5j5N%K0J5J0n%%%Nj0j0%nl0j5j0%n
11226h0nNJ0L0L5NN%n%j5l5k5k0nJ5J0%NJ0%J0L0L0M5J5k0k5l0k5%j0j0%NK5J5K0J5K0NL0
11223H5M5N0K0%%l0j5k0j0k5k0k0nnnnj0Nnj0NN%NN%%NNJ0K0%k0j0j0k5k0l0l5k5J0K0K0J0
11220c5k0j5J5L0Nj0%%NNJ5%%J0J0%NK0K5%k5k5k0l5NJ5J5%%%%nJ0L5L5J0k0j0j5k0NL5J5
11218G0J5NNK5j0l0k5k0l5j0Nj0%J0K5L5Nj5k0k0j5l0k5k5k0NK5J5J5%NJ5nj5Nnj0J0K0K5
11215eNJ0N%%nk5l5m0k5NK0L5K5J0k0k0nJ0J0nJ0J0J0J5J5%K0Nn%%j0%%n%j0j5j0j0NK0J0
11212EJ0%j0J0k0k5nj5k0NJ5J5N%%%%J0L0K5J0%j0%j0j0nj5nj0j0j0j0k0nj5j5J5M0K0K5J5
11209A0%%J0K0K0J5J5j0k5k5j0%NJ5%%J0NNj0j0%j5j0nk5%J0J5J0K0j5j0nj0k0NK0L5K0j5
11206D5k0k0nn%nj0J5J0n%j0k0%L5L5K0%m0l0j0J5NJ0NJ5j0j5j0j5J0NnJ5J0%NN%%n%Nnj0
11203A0N%k0k0nj0J0%%j5j0k5nJ0J0K0%k5k5m0j0K0L0M0K0%%j0N%j0%%j0%nnJ0L0J5K0NN%
11200A5NJ0J0%J0j5nJ0J5J0j0j5J5nj0l5l0%K0J0N%NK5K5J5J0J5J0%n%%%%j5J0NJ0Nl0j0j0
11197G5%J5J5nl0m0j5nj5nj0J0%%nN%nJ0J0j0k0j0j5%K0%J0j0k0j0J0%nnnJ5K0J0%NJ0k0k5
11194e0nJ0L5J5J0%Nn%%NnnNNJ0J0%J0NJ5%j0%nj0nnk0%N%j5l0J0J0%l0k0NK0L5K5Nk5n0m0
11191h0j0L0L0%nn%%J0K0%k0j0k5j0j0j5nj5K0J0J5K0n%Nnj5j0%K0Nj5%%J5J5nj0l0k5N%%
11188a10J5J0NNk0j5%L0L0K0nnNK5K5%J0J5%%J5N%NJ0nJ5%j5j0Nnj0nn%nk0l0j5K0L0M5L5
11185A00Nl0l5l5%%J5%%J5nj0j0NJ5L5J5j5m5m5l5j5NNJ0NN%J5K0%NJ0J0NNJ0NJ0%N%Nj0J0
11182F0nNNNnJ5N%%N%k0j0nj5%j0nk5nJ0L5Nn%%%%j5J0nnJ5k0nK0nNN%%Nj0j5%k0k0NJ5M0
11179D0M0K0Nj5k0k0l0j0j0J0%%N%Nnj0k0k5nJ0NJ5Nj5%nn%nj5N%NNNN%%J5j5nNk0j0Nk0%
11175g5K5K5L0K0J5j0%%nk0j5j0k5nj0j5K5N5N0K5NnJ0j0nj5j0j0k0nnj5%J5%J0J5%J0NNK5
11172H0J0J5nk0j0j0J0K0K0J0nj5%j5j5j0j0j0j0j5j0j0nN%%%%%%N%nJ0J0j0J0%k0j0l5%K0
11169c0K5L5J0nk0j0j0%K0J0NJ0%K5nk0j5j5j5j0J0%%nNNnj5m0l0k0J0N0K0K5K0NK0%%k5%
11167A5k0k0k0k0k0NNJ0nJ0j5j5J0K5J0K5J5J0j0j0J0K0K0K0J5J5j5j5l0l0l0j0K0L0L0K5
11164F0L0%k0j0%j0nj5%nj0%j5nj5j5nJ0J0J5J0K0K5nnJ5Nk0m5%J5J0nj0l0k0j5J0L0L5NN
11161B5j0Nn%J5%J0j0j0j5%J0%N%%J5%N%j5nnNj0nnnn%k0%nj0nL0K0J5L5Nnj0J0nn%%j0k0
11158A0j5j0j0n%j5j0nj0nK0J5%j0k5%K5K0%j5nn%j5NL0M0K0Nj5j0j0%j5%nn%%nNj0l0j5m0
11155a25k0K5NNK5nm0l0nj0J5J0%%K0L5O0O5N0M0%nk0k0j0j0k5j5k0nj5j5nJ5J0K5%%j0k0
11152b5NJ0J5L0Nk0j5j0k5NJ5J5%nnJ5j5j0N%nJ0N%J5J0J0K0Nj5NJ5N0L0J0j0k5l5m0l5l5
11149b5nJ0j0J0J0J0J5J0k0nj0k0NNNNN%J0%nJ0N%nNNn%j5j0nJ0%%%%k0j5nJ5M0L0K0%k0%
11146D0k0j5%k0n%k0j5N%K0K5J0j0%j0nJ0K5J5J5%k5%j5k0k5k0k0NK5J0J0J5nnJ0nj0%nk5
11143f0j0l0j0J0j0nJ5%%j0J0K5NK5J0nj0%j5%nNj0nN%j0nj5k5nJ5J0NJ5J5J0K0Nj0j0j5j0
11140h5NJ0J0J0K0L5M5K0j5j5k0j5nnn%%J5J5%NJ5K0nnj5k5nK0L5K5K5%%n%k0l5k0k5J0K5
11138D0J5J5J0k0j5NNNJ0nnk5k5j0j5n%j5j5m5n0nNK0NK0K5L0K0nk0nJ5L5J5J5j0nk5k0l0
11135f5j5NK5J0J0K5K5%k5j0J0j0nJ0NJ5Nj0NNj0j5j0J5L5L0K0j0k0nnj0nnj0j5%NL0L5Nj0
11132F0k5k0k0nk5k5j0J5NNJ0NJ5J0J0J0NJ5N%k0j5nj0j5j0j5N%nJ0K0L5K0K5J5j0nJ5J0n
11129H0N%NNNNj5k5k0j5j5j5k0nNJ5NJ5j0j5j0j0j0j0%k0j0k0NM5J5N%k0NJ5%J0NN%N%%J0
11126En%J0j0J0K0K5L0J5j5k0k5j0nNJ0nk5k0k5k0nJ0Nn%J0%%J0nN%J0%j0J0J5j5j0J5n%N
11123a5j0nk0l0nL0M0L5L5L0Nj5l0k0nJ0J0%%n%k0l0k5k5k0k0k0k0NJ0%J0L5L0N0O0M5L0N
11120A35nk5m0m5k0nJ5N%k5j5k0k5%J0%N%j0J0j5j0J0j0%J0J0J5Nj0k0nk0L5M0L5L0J5k0j0
11118C0NNK0K0J0Nk5k0%J0J5j5l5m5nNK0NK0K0J0nj0%j5NJ5nJ5J0nJ0J0%j5Nj0n%nnnK0K0
11115H0nj5j5k0j0NL5J5J5J0j5n%nJ0%%%%J0nj5j5k0j5nk0k5n%J0K0%k5nk5j0J5%NJ0J0J0
11112b0%J5NnnN%%%%J0j0nJ0Nj0N%J0N%J0J5%NJ0%j0j5NK0J0j5l0k5k5j0NnJ0%J0%K5J0J0
11108B5nj5j0j5nnnj0nnj5N%K5J0J0J5J0K5Nj0K0J5nj5k5k0j0J0NK0nj5l0l5k0j0nK0M0L5
11106eJ0%%%%j0NNj0nNnnJ0K5M0K0%k0j0%J0K0%k5m0k5nJ0%%%%NNk5j0%L5M0M0L0j5n0o0m0
11103e0k5k5j0J0L0M0K5J5N%%%%%j5Nj0j5%nn%nj0%Nj0%%nJ0nJ0J0%j0J0J0j0%%%%%%J5K0
11099EL5%%J0K0L5K5K0j0k0j5k0j5j5j5%nj5%j0nj0J0K5K5Nj0l5k0k5%j0nnj5%nn%J5J0NN
11096d0J0J0NJ0n%N%%%%nk0k0nJ0J0J0J0Nj5n%j5%j0%%j5nnj5%j0%K5K0K5K5K0N%j0l0nK5
11093eL5nm0k5j0j0nJ0K5L5K5j5k0n%Nj0%nj5N%nN%nNJ0j0nNnn%n%nj5k0j5k0%J0NNNK0K5
11090e0NJ0K0J5J5%NJ5%k0j5l0%%L0M0%l5k0%j5l5l5nK5M0L5J0j5l0NN0P0L0k5n0l5j0nj0
11087b0nJ5J0J5J5j0k0j0j5NK0J0Nnj5j5j0k0nj5j0%J0NNJ0%J0J0nNJ5j0nJ5J0nnnj0%j0n
11084d5j5%L5M0Nk5%nnnj5nNk0nj0j0%J0L0K0K0Nj0%%nJ0%NJ0%nNK0j0NNj5k5k0k0nj5l0J0
11081h5J0J0K0J0K0M0M0K0%j5j0n%%j0NNj0%%j0Nnnnnn%j0nnj0nnk0NK0NNK0L5L0%j0j0j5
11078D0j0j5j0j5j5j0nJ0%%K0j0l0m0j5NJ0J5%%%%%%%%J5j0j5J5K5K5L0K0J0nk0k5l5j5%K5
11075c5K5K5NnnNJ5j5m0k5K0K5K0J0J5J5J5K0K0K0k0j0j5j0k0j0k0j0%k0%k0nnk5NK0K5K5
11073A5K5%%Nnnj0j5%L0L0K0nl0k5%J5nk5j5j5%%N%%%nNJ5NNK0NJ5J5NNN%J0%NNNk5j0j5k0
11069D0j5j0j0j5l5nK0M5%k0k5l0j5k0%J5J5nnk5k0nJ0L0K0K0M0J0j0%j0j0nj0j0%NJ0NJ0
11067b0J5NJ0J0%%J5nnJ0Nnk0%j5j0j0j0%j5j5%M0K5J5%J0J0J5Nk0m5k5j5N%NNJ0%J0NJ0N
11064A0nnnnNj0j5%J5j0nJ0J0j0NNj5nnj5%j5j0nk0k0k5j5%%nNJ5J0J5J5NK0K0NJ5J5L0J0
11061A5J0J5Nl0k5nJ0K5L0Nj5k5%J5K5j0l0k5nK0Nk0l0l0j5NJ0K0%j0nnn%%nJ5K0J5K5nk0
11058c0nj0j0Nj0nK0K5K5K5K0M0N0J5l0l0k5l0nNJ0j0nj5nj5nj0j5%NJ5J0J5NJ5K0Nnj0j0
11055C5%NJ0K0Nj5k0j0k0nK0J0NNj0n%j5k0l0nJ5K0K0J5Nk5nj0%J0%%J0j0N%j0j5nk0j0k0
11052g0k0j0K5K0K0K0N%%NnN%%%nj0%K5J0K5J0nnj0Nj0nj0%J0nnJ0nNJ0n%J5J5%j5j0j0j5
11049E%nn%N%K0L5M0J5Nj5l5j5j0%N%J5%k5k0k0k5j5%Nj0k5J0nnNJ0J5Nn%Nj0%K0j0J5L0K0
11046B5L0K5%j0k0NK5Nj0l0l0j0%%J5j0k0k0nJ5J0NNNJ0%%N%%J0nj0J0%j5nnnnj0nNNNNnk0
11042c0k5nJ0L0K0K0K0K0L5J0k0j0j5k0k5k5l0k5J0L0K0K0nl0j0j5%K5J0J0%%%%%j0k0NJ0
11040a5J5J5J0J0J0J0NJ0J0J0l0m0k5%J5J5NJ0J5%n%%k5k0k0k5%%%%K0K0K0K0NJ0NNnnnj0
11037D0J5NJ0J5n%nnj5j5k0j5%K0NJ5%k0j0nj0nj0j0J5J5J0K0NJ0%k5n0k0nJ0J5%J5NNJ0N
11034A5%NJ0NN%k5j5nnj5j0j0NNN%%NK0j0j5%k5%NNJ0J0%%N%J5J0J0J0J0J0j5m0m0j5nK5K5
11031b0L5M0K5nl0j0k0j5j5j5j5j5j5j5j0K0K5K0K5J5j0%J0NK0K5%j5j5j5j5j5j0j5j0%%%
11028e5%nj0n%j0nnnnnnnK0J5J5K0J0L0J5J5Nj0j5NJ0K5K5Nj0l0l0j0NJ0J0J0J0NJ5N%j5n
11025D0j0Nk0j5Nj0j5j0j0j5nk0nJ0L0J5K5J0k0nNNJ5J0NK0%K0Nj5j5nl0j5j0k5nJ5L5L0K0
11022D5j5j5j5j0%NJ0nNNN%nj5j5nNJ5J5NJ0j5k5l0k0NL5N0M5J5k5k0k5NK0J5J5K0J0j5k0
11020F5n%k0k5j5J5K5L0J0j5k0k0%NK0J5%j0j5nnk0l5j5j0k0j5j0%J0j5nN%nNJ5J0J0%J5K0
11017c0%NN%NNN%Nj0%%j5j0%j5%NNJ0%k0j5k0j5nnn%K0K0K5K0J5J5NJ5K0J0NK0Nj5n%J5k0
11014E5j5NJ5Nk0l0l5j0NN%j5j5%L0L5M5K5NnNj0k5k5k0k5j5K5K0nNJ5%J0J5%N%nk5l0n%n
11011a0%Nj5J0J5j5j0J0Nj0K5K0L0K0%j0%n%nnNnj5nj0nnj5n%%j0J0%n%%nJ5J0%j0k5k5nJ5
11007d0J5K0K0L0K5J0%J0nk0m5l0k0j0NnJ0J0nk0j0nk5l5nJ0K5J5K5j0k5k0%L0L0NNN%%j0
11005d0j0nj0nj5%K5L5L5L0J0%J5nj0l5k5j5NL0K0J0j0nNK5K5J5nl0%%nnj0nNk0j0%nj0Nj0
11002a0%%k0%K0L5M0K0nj5j0j5nk0j5j0l0%%NN%NNK0nk5nj5k0NJ5J0J0J5J5J5K0k0l0k5k0
10999f0j5%j0j0J5K5NK5K0K5L0K0Nn%%nnNj0Nj0n%Nj0%%j0NNj0j5j0l0nnk0k0j0K0L5L5K5
10996C0J0%J0J0j5j0NJ5L0J0j0k5k5k0%%k0j5j0j5j0K0N%%J0J0%%%j0Nn%Nj0j0nj0j0%j5j5
10993i0nJ5J5J5J0K0NK0J0%%%nnJ0j5N%j0j0nNj5j0%NJ5J0Nnk0k0j0NJ0J0NJ0J0K5nnnj0%
10990a0j0nnnj5nj0j0NL0K5J0k0j5J0L5L0%k0%NNnJ5J0n%Nnj0j0j0j0nj5nnk0%j5j0nnj0%
10987i5L0J5J5J5J5J5J0J5%N%j0k5l0nJ0K0M0%%%k0Nnj0j0nj0%j0nnn%nn%%nnJ0j5J0J0j5
10984f0J0nj5%j5nJ0k0k0NJ5K5K0J5K0J5M0Nnn%j5J0L0K5N%j5j5nnj5j5%NJ5NJ5K0%nK0K5
10981A15J0j5k5k5%%K0NJ0j0j5j0J5%%j5j0j5j0J5Nj5l5l5%J0K5J5Nk0j0N%J0%K0L5L0K0k5
10978H0m0m5k5%J0NNJ0n%J0%%J0%%J0nJ5%N%Nj0k0k0nj0k5nk0nK0j0J5J5K0%j0j5%L5K5K0
10975D0k5k0k5%J0J0%J0nJ0Nj5k0k0j0%J0J5%J0J0NJ5J0Nj0K5K5J0j5k0nnk5l5k0NJ5K0N%
10972e%NN%%NN%%Nnj5Nj0k0%nj0j0k5m5%K0J0L0J5J5M5K5L0J0%NNj0j0nj5j0nj5n%n%%%nJ0
10969A5j0%%Nnj0J0n%n%%%%%%nN%%%%%Nn%nj5NJ5K0K5K0j5n%k0j0%j5nJ0N%J5NNJ5%l0k5m5
10965e5k0K0L0L0K0%j0k0%nj0nj0nnNj0%%j0NJ5J5K5J5nj0%j0k0%k0n%K0J5NNNNN%J0J0nj0
10962A0%j5%j5j0nj0J5NNJ5J0J0J5%NN%NNN%Nk0k5j0l0nk5m0%K0K5K0K5nk5j5j5k0j0J5L0
10959e0O5M5NnNK0nk5m5l5j0j5l5k5%N0N0M0L0K0j0k5j5j5k0j5l0nNJ0J5NNK0K5%m0m0j5K0
10956d5L5K0j0l0nJ0%%J0L0L0J0j0j5j5j0j5k0%k0nJ5NN%NNJ0NNJ5N%J5K0j0nJ0J0nj5J5%
10954E5%%%%%j5j0k0nNN%J0k0j5j0k0k5%L5L5J0J0J0Nnj5nj0j0j5%j5NNNN%j5j5NJ0L0M0N
10950D5j5j5j5k0j0nj0n%L0J5J0j0l5k5j5NL0K0J5J0J5L0%l0k0K5K0K0%J5Nk0l0l5k0J0J0
10948e%J0nk5k5%J5J5K0K0K0J5NK5L0nl5k5nJ5N%J5J0J0J0j5m0k0k5n0l0%K0J0%J0%%nnnj0
10945e5k0l0nJ5L0K5K0J5L0L5J0j5j5k5j5N%J0NK0L0K5K5nk0j0j0l5k5j0L5N5L5k0m5k0J5
10942F0nj5nj0j5nj5%nj5%j5j0%%J5J5NJ0J5L0%k5j5J5L5M0J5k0k0j0nnnj5nj0j0%nnnj5j5
10939e0k0j5j0j0j5n%K5J5J0K5L0L0K5%k5j5nj0K0NJ0NNJ0NK0K5K0K0nnn%k5j5l0nN%NNnn
10936D0%nk0j5k0j5%nJ0j5k5k0m0j5K5K5K5K5J5J0J5J5J0J5J0J5j5j0j5j0j5k0k5j0K5K0K0
10934EK5%nk0J0Nk0n%%%%%k5k0%K5L0L0N%J0J0j5j0j5j0j0j0j5j0j5j0nK0J0NJ0J0NJ0J0K0
10931C5J5J0K5J0J5K0%j0j0%%j0nnj5l5l5j5nL0J5NNj0%nj0NJ5j5k5k0J5J5K0%nk5j5j0J0
10928b0L0Nj0%%nJ5%%J0%%J0%%NnN%%%%j5nnnnnn%K0J5J0J5NJ5J0%%Nnk0nk0j0J0nk0K0K0
10925E5K0L5J0j0m0k0k0j5J0Nj0NJ5K0nn%j0%nk0nj5nj0j5j0J5NK0NNK0J5NNNN%NNJ5nj5n
10922F0k0%%J5NNNNJ5nk5k0k5k0J0K5J0K0K0NJ0J5K0%k0m0k5j5%J0NJ0NJ0nj5j0j0%j5k0%
10919e%N%NK0J0J5J0Nk5j5j0j5k0j5j5NJ5J5NNJ0%J5J5Nk5l5k0j0%J5J5J5K5K0%J0NNnk0k0
10916A5%NK5M0M0J5nk5l5l0j0N%%k5k0nnnNnj5NNnj5Nj0%J0J0K0J5J0K0J0J5%k5j5j0j0j0
10913a0k0%K5%K0J5%j5l5l0l5j0NK5M5M0K5j0k5k5%K5N%NNJ0NJ0J0%%%%k0k5k0k0j0j5j0j5
10910g5K0J5J5K0J0J5J5J0J5J0J5J5j0nnnnj0nnj0j0j0nj0%K0M5L0Nj0k5l0nNL0J5%j0k0n
10907E0J0n%nnJ0j0k5nj0J0K5%k5k0j0Nj5J0J0K5M0J0j0J5J0j0nj5k0%NNJ5Nnj0nnnnJ0j5
10904B5n5m0nK0J5J5%j0n%j0J0J0L5L0J5J0J0J0N%nnnj5l5m0j0J5J0Nj0k5%J0J5J5J5L0Nn
10902E0l0k5n%%nJ0j0l0l0nNJ0J5N%nJ5K5J5%k0j0j5NJ5J5J0j0l5k0nJ0N%%NJ0%j5j5NJ5%
10899d5j0j5%J5J0j5j5%%K0j0j5nNK5M0N5K5nl0k5k0NJ5J5Nj5n%nn%NK0K5Nj5k0%J0%NJ0%
10896D0%%NJ0J5K0J0NN%Nj5j5j5j5m0l0k5n%j0j0%J0K5K5J5J0%j5m0k0J5L0N%j0j5%K5K5K0
10893D0k0j0nJ0J5%j0n%k0j5j0K0K5j0j0j5J5J5nj5n%k0NM0L0K0%nj0Nk0nj0j5nK0K5K0K0
10890H0%%%%J0J5Nk5l5k0j5%Nnj0J0%%%%j5k0j5j5j0k5k0j0NK0J5J0j0NK0K0N0L5J0n%%j5
10887D5l0nN%%%%%%%K5J5NJ0k5m0k5l0j5%L0L0%%nnn%nj5j0k0j5J0J5J5J5J0K0L0Nl0k5NJ5
10884@%k5j5nJ5J5J5J5J5J0K5Nj0nj0n%J0NNj5j5K0K5J5k0l0m5k5k0k5k5k0%J5M0L5K5K0%
10881A5%N%%nk0k5%J5%J5J0j0n%j5j5Nk0%%N%N%NN%nK5J0nNnn%NL5K5J0Nj0%nk5k5l5j5NK5
10878a5K0J0NJ0K5L0K0k5m0l5j5N%nl0l0n%%NL0N5L5L0K0%k5o0l0n%k5nj0k0k0k0j5L5N0K0
10875c0M5L5NJ5K5j0j0j0nNNj5m5n5k5NK0J0j0NNj0nj0%K0M0M0K0%k0%j0j5%j5nJ0nJ5%j5
10872@Nnnj5j5k0j0nK0J0J0nK0J0NNK5K0J0%k0nj0n%%%n%%%%%%%%%nNNJ0J0%nk0k5j0nnNn
10869c0NnnNK0K0K5K0NJ0J0Nk5l0l5j5nK5J5J0j0N%%n%%%%%%%nk0%J5K5%l5k5nj0%nj5j0k5
10866a00%L0K5K5K5L5J0j0k5j5NL0L5J5j5nNNn%%J5%k5l5l0j0nNJ5J5J5J0%j5j0%nJ0%J0n
10863B5j0j5%J5J5J0K0J5J5k0l0l5j0%K0L5J0j0k0j0j0j0j0%%Nj0k5l0l0k0J0J0J5J0%k5j5
10860a15j0J0J5NJ5N%NNJ0nj0J5M0L0%j0j0%%j5j0nj0nJ0J0K0J0K5K5Nk5l5J0M5M0K0J0j0
10857A10nk0j5j5j5k5k5k5k5nJ0j5J5K0J5K5K0nn%n%nj0NNj0%nJ0J5%K0J5%J0J5%NN%%%%%
10854H5K0J0%j5l0l0nK5L5L5K5%nj5nj5n%nnnnnn%j5nnj0nnj0NNnJ0J0nnJ5%j0n%%j0Nj0j0
10851A5j0k5NJ0J0J5J0J0%%J0%k0nj0J0K5Nk0k0j0K5K5J5J0%K0K0%k0l5k5k5k0k5j5j0j5j0
10848h0J0L5M5Nj5j0k5n%N%N%NN%NN%N%%K0L0L5J5%k5l0k5n%Nj0j0Nnk5k0%J5J0J0K5N%%N
10845B0NK0J0NNk5k0nk0l0k0k0nNnNK5%J0K0K0L0L0K0nnNj0j5j0j0k0j5n%K5K0K0%l5k5k5
10842c0J0L5%k0j0%J0NJ0J0Nj0nN%%J5nk0j5l0j0nNJ5nnJ5%%Nj5j0%J5K5K0J0nk0k5%J0L5
10839A5L5J0J5%NNj0j5%j0m0k5m5k5%J0J5%NN%%J5J5J0K0J0n%Nnj0j5nJ0J0J0NNj0Nn%J5J0
10836D0%nk0k0j0n%n%K0L0J5K5Nk5j0nJ5J5J0J5Nk0j0%j5n%j5n%J0j0k5k0J5J0J5nj5k5l0
10833f0k0NK0K0%NK0K0L0K0K5J0NJ0%K0nl5l0j5J0NnnnNj0Nn%nj5j5j0j5J0M0L5J5%N%%%k0
10830F5j5%J0J5J5K0J0J0J5J0J0J0K5%j0j5j0j0j5j0k0nnnn%n%Nj0k0%j5j0nj5j0j0%J0J5
10827B0nk0j5l0nK5K5M0K0nj5j0j0k0j0k0j5NJ5J0J0J5L5L0K0%k5k0nj0k5k5j0J0NNJ0K0L5
10825E5L0K0Nk5j5j0nNN%nJ0J0nNK0J5Nj0m5k5k5j5n%J5L5K5Nj5j5j0NJ5NNJ5Nj0nnnj0%n
10822D5nk0l0k0k0j0J0nNJ0nJ0NNL0L5%m0k5l0m0NJ5%J5J5NK0J5%%J0nnK0%NNJ0nJ0Nj5j5
10819A5Nnj0Nj5%%%%%%N%NNnJ0J0nJ5%j5J0nnNj0%%%K0K0Nj5j5nk0NN%%N%J0nnj5j0j5J5J0
10815EK0Nj0j5nk5l0m0j0J5L5K0N%J0K5L5%NN%NnJ0%%nj0nj0j0n%j5k0j0k0j0K5K5K5K5K0
10812F0J0J5K0j0l5l0j5%K0nJ0K0nJ0J0J0NJ0J0j0k0k5nj0nj0j0%j0j5%J0nNJ0j0J5J5j0j0
10810A0%j5nj0j0j0j0J0NN%J5nNNN%l0m0k5J5K0J5L0K5K5K5%NNn%k0k5%nk0j5n%K5K0J0k0
10807El0k5k0nK0J0%J5NJ0J0J0L5K5J5j0l0k0j0nN%%N%%%%%j5J5Nj0j5J0L5K0nk0j0j0k5%
10804a0J0K0L0J0n%j5%%k5nj0j5nj0j5J5%%J5M0J5j0j0J0%NNj5j5%J5K5%j5l0j0Nn%nN%%%
10801eNn%J0nnJ0J0nN%NJ0J5%nk5j5j0j0nj0%Nk0j0N%J0NNNNJ0NNn%nJ0j0%%n%j0%%j0%nJ0
10797c5J0J0J0J5NJ5N%j0j0%%j0j0%j0j0nj0j0%k0nL0K5L0K5J0nNNk5k5k0k0%L5K0Nj5j5k5
10794c5j5%J0J0%j0j0j0nK0J0J5J5J0j0%%n%Nj0NNNnN%%%J0j0l5m0m0nJ0M0M0M5J5j0%J5J5
10791E0j0k5l5m0k5j0nk0NJ5L0L5J5J0n%NJ0L0J0K0K5%k0k5NJ0j5k0l0l0nK5M0M0J5nnj5%
10788E0j0l5j5NK0K5nk5j0n%j5%j0%j0j0NN%J0%NL5N0M5J5J0Nj5k0k0j5j0nj5%J5J5J5K0N
10786A05k0j0nl0l5l0k5J0M5J5L5%l0j0j0j0%k0%nj0nn%%%%j0J0%%j0J5nNN%J0%%K0NJ0J0
10783A5J0J0J0k0j5l0j0nNK0j0nnj5NJ0K0K0NJ0k0l0k5k5j0J0L0L0%k0%L0K5%k0nNJ5K5J5
10780E5j0l5l0nK5K0Nj0j5k0j0J5K0J0J5Nk5j0nnj0%j0j0%k0J0K0K5K0K5J5j0nJ0n%%%Nn%
10777D5nNj0nnj0%%j5k5k0k5k5nJ0j0J0Nj0N%NnN%K0K0K5K0Nj0nNj0%J0j5j0J0Nj0j0%NK5
10774eK5L5j5l5k0j0j0k0J0L5K5J0J0NJ5N%J0K0nj0J0nj0Nj0n%%N%N%J0J0%k5k5%K5K0j0k5
10771E0j0%j0Nj0j0Nj0%nj5k0%J0J5J0J5J0j0J0j0j0l5k5j5K5K5J0M0Nj0N%nj0nj0Nj5j0%
10768a5Nj0j0Nn%nnj0j5l5l5j5NL0M0K5NJ5K5j0n%j0nJ5N%J5nNJ0n%nn%%%nNK5K0Nj5l0l0
10765c0k0J5J5K0J5K0J5J5K0J5NK0Nj0j0k5nNj0nN%%Nnj0nNK0J5k0l5m5j5nnj5k0j0j0k0N
10762i5nj5NJ0K5L5J0J0L0L0Nn%Nj5j5j5nk5k0nk0j5Nj5%%J0L0K0J5J5%k0j5j0NK0M5L0J5
10759F0%%j0j0j5nJ5K5K5J0k0n5m0l0%%NNJ5L0M0J0j5l0k0k5NK5K0J0nk5j0j5j0j5j5j5%n
10757i0j0%Nnj0NJ5J5K5J5J5Nj5nl5k0J5M5M5Nj0l5l5j5Nnj5%NK5L0K5J5nj5k0NJ0J0%NJ0
10754A0K5L5Nk0m0j0nnNJ0NNJ0nNNk0k0k5k0K0L5L0K0NnJ0nk5m0m0l0J0L5K5K0NK0NK0j5j0
10751D0j5j0j0j0%k0nj0k0NJ5K0J5K0%j0j0%%%%nNJ0L0L0K0nl5l0k0%j5j0k0j0j5k0%K0NJ0
10748f0J5n%J5NNNJ0%J5K0%J5J0NJ0%k0nj0k0%j0j0%n%n%%n%nk0k5%J0J5NJ5%j0j0NJ5K0L0
10745B0J0J0K0K0N%k0nj5nj0k0%NJ5j5m0k0nJ0J0K0%j0k0j5k0k0nK0N0M5L0J0j5j5Nk0m0l5
10742f5j5J5L5M0K0L5K0Nl0k0l0l5k5j0j0nnNNJ0J0%J0J0NJ5J0L0Nk0%j0j0%%nn%nL5M0J5
10739G0j5k5j5NK0K5Nk0j0j5k5j5j5k5j0j0j0j0nJ0J5K0J5J5K0K0J0j5l0l0j5%%%%%N%%%J0
10736e0NnNJ0nJ0%NJ5%k0k0j5k0j5J0nn%nNj0NL0K0Nj5l5k0k5j0J0%nL5M5M0L5J5j5j0J0n
10733@nNn%J0NNNNNJ0nnnnNj0%n%j5nnj5%%j5%J0%N%%%Nj0j0j0j5%j5k0NK0M5L0L5j0l0l0
10730d0j0j5NNj0j0Nn%K5K0L5J0%Nj0NK5J0K0K0nj0%j5j0l0l0j0%%K0L0M0J0k0l5k5NJ0J0
10727B5J0k0nNnn%j0j5l0k0k0J5N0M0K5%nn%j5m0k5k5%J5J0NJ0NNJ0J5J5J0K0J5k0l5m0j0
10725d5J0J0L0J5K0Nj5j5k0j5k0j0K0J0j0%N%n%%%%J0J0%J5J0%J0J0N%K0j0k0j5k5j5NK5N
10722A0J5K0%j5l5k0%j0j0NJ5K0%nNj5%J0k0%%%nJ0L0L5K0%j5NJ5J0J0j0k5m0m0l5j5NK5K0
10719c0NJ0K5J0%J0J0j0k5j0j5j0K0N%%N%%K5Nk0k5j0Nj0%J5J0K0J0J5K0NK0NNNJ0%NNNnn
10716A15nm5m0k5NNj5k5k0k0l0nK0K5L0L0J5%j5j0k0j0k0n%K0L5Nj5j5j5NJ0j5l5j5J0J5N
10713g0J0J0NJ5NK5Nj0%J5K0J5K0j0%%%%N%nj0NJ0%k0l5l5j0%Nj5j5k0j0K0L0K5K5K0J0nj5
10710A5j5nK0J0j5l0k0k0nJ0N%nnj5%J5K0K0J5NJ0J0%J0J0J0Nj5%K0K0K5NNj0%k0%j0j5%n
10707E5j0n%J5K5nl5n0l0j0J0N%%%%%n%n%nK0L5K5Nj0j0NK0Nnj0j5k0K0L0L0J0nl0j0%%j5
10704B5k0k0j5J5L0M0L5nk5J0K5Nj5j0j5j5J0K0J5J0j5k5j5K0%%j5l0%%%%Nj0%%nj0n%J0K0
10701B5K5J0J0%NNN%J0%j5%%k0j0NK5L5K5n%k0k0j5k0k0j0%nj0%%j5%%j0nnj0K0K5K5%k5k5
10698a0j0j0k0nk0%NNNj5j0J5J5J0J5J5J5J5J5K0J0%%%%Nk0l0l0k5%j0j5j0NK5K0%%NnnJ5
10695a5j0J0J0j5%N%n%%j0j5k5nNJ5J5Nnnj0%J0J5j5j0l0j0K0M0L0K0nl0k5k5j5J0nJ0K5L0
10692a5K5J0Nj0%K0J5NN%NNJ0%NNj5NNj5j0Nnn%nNj0j5l0l5j5j0j5k0nK5L5L5K0Nj0Nnj5N
10689@Nj0%J0nJ0%%J0nNNNNj5n%K0K5J0k0l5k0%%K0J5J5J5K0%j5Nj0k0k5l0j5k0k5k5j5K0
10686i5M5L5K0K0%j0K5K5J5K0K0nl5k0j5n%nnNj5n%J5%K0NnK0K5j0%J5nJ5%%%%J0%m0m0m0
10683@k0nn%J0J0%NNNJ0N%%J0NN%Nnnj0nnnj5%J0J0K0Nnk0j0j0%J0%J0%NNNnj0nj5%j0j5%
10680c0nj0J0j5%nj0NJ0L0K0J5%nn%j0%%j0n0n0J0N0K5%j0Nn%J0L0L0L0L0K5%j5j0nj0nnn
10677F0%j0nnn%nnj0%j0nJ0%j5k5j5N%j0j5j0k0nj0j5j0j0j5NNj0nK0L5K5J0J5NJ5L5L0M0
10674F5L5J0K0%k0l5l5m5k5k5k5k5k0k5%%K0K0K0K0K5J5J0%k0j0%J0K5K0J0j0j0J0J0%k0k0
10671b5n%K5%j5j0%L0M0J5Nn%Nnj5N%j0J0%j0k0m0k0%K0K0J5Nk0k0nj5j0j5%K0J5NNnJ5J0
10668eL0J5K0J5N%k5k5k5j0NNJ0J0Nj5nk0%NK0K5%k5m0k5%J5J0K0J0Nj0%%n%n%nj5j0%J5K0
10665eJ5J5nn%nj5k0%K0K0L0M0K0k0k5l5j5n%Nj0J0nn%J0n%%j0j5NJ5K0K5K5J5j5m0l5k5%
10662c0K5L5L0K5j0l0l0k0nJ0J5L0M0K0%j5j0K0Nk0l0m0j5J5%J5J0J5NJ0J5%j0l0k5k0J5J5
10660C0J5nk0j0j5%j5k0NJ0K5L0L0K5%nj0j5%%%%j5j0%J0J0j0j5j0J0J0nj0K0%N%nJ5J0k0
10657D5l0%N%%j0l0J5L0L0J0j5k0j5k0k0j5Nnj0J0K0K5%j5j5k0l0j5j5J5K5N5N0K0%k0j0j5
10654A5k0k0NNj0j0j0nNJ0J0J0NJ0%J5K5K0%k0k0j0nk0l5j5j0j5k5l5k0J0J5L5M0M0L0J5J0
10652B5nN%J0K0K5L0j0j5nN%%nN%%nN%nj0l5m0j0K0K0J0j5nj5nj5j0j0nK5J5Nnj5j0J0J0j0
10649b0%%nNNJ5J5NNnnl5j0J0K0J5J5%NNNnk0k0l0j0%N%%K0L0K5J0J0Nj5j5k0j5J0NJ0%j0
10645A5j0j0nm0j5j0NK0K5K5nk5l5j0j0NNJ5J5J0NK0Nj5j5k0j0J0J0J5J0%%L5M5L5K5J0%j5
10643A15j5j5k0j5j5l0nJ5M0M0J5%j5j5nj0nj5%J5K0K5Nnj5nj5nj5j0j0nn%n%%j0NNK5J5J5
10640G0J0K5K5%j5k5k0k0k5j5l0j5j0k0j0j5NJ5NJ5%NJ5nnJ5J0nj5j5j5j5nJ5K0%%J0N%J5
10637b0nNNj0j0nj5k0%j0j5J5J0J5J0J5J0J0J0%j5j0n%j5nnJ0K5L0J0nl0k0j0%NJ5M5L0L5
10634H0Nj5nn%j0j5%nj5k0j0l0nK0J5J0L0L0%l0m5j5Nnj5NK5J0J0J5J0j5l5m0k0J0NK5K0J0
10631a5nk0nK0L5J0n%J0j0%%j0nnn%J5J0K5J0j5nj0j0NNnJ5J0nJ0%%J5J0%l0k5J5M0N0K0N
10628A45j0k0j5k5j5j5j5k5j0j0k5k5nK0J5J5K0%j5k0NM5L0J5j0j0k0k5nN%K0%%J5%J0%%J0
10626E0nj0l0k5j5%%N%%NnJ0J0NJ5J0J0J0J0J0%j5nj0nj0j0%j5n%j5nnj0nK0K0L0J5j5k0k0
10623b5j5nJ5%NnJ5N%N%%%J5j0%J0n%n%%nnN%j5nn%nnnJ0NNJ0NJ0J5Nj0NK5M0Nnk0k5k5k5
10619a5l5k0n%%nJ5L5M0J5J0nJ5nk0%j5j0%K0K5%j5j5j5j5J5L5L0J5J0k5%nj5%Nk0j0Nn%n
10616A0nnn%nj0nn%nj0J0NK5nj5j0j5k0J0J0J0J0NJ5NJ0N%nNJ0n%%%nnnJ5Nnj5l0%K0L0K5
10613D5Nj0j0%l0k5nK0K5L5J0nnnnnj0nnNJ0NNNJ0NNJ0J0NJ0NNK0%k5j0k0k0NNJ0Nnnk0NJ5
10610G0J5K0K0j5nNk5k5l0j0K0J5nj0k5%nnnnl0k0j5%J5%J0J5K0K5Nn%nj0NL5L5Nl0l0j0%
10607A0k5j0J0L0K5k0nJ0Nj5J0j0k0k5k5k0k5j0J0L0L0J5K5K5J5j0j0J0K5K5L0K0nj5j5nn
10604H5j0j5nj5k0j0j5Nnj0k5l0%M0M0L5J0%%nnn%j5Nk0Nj0k0j5j0J0J0J0J0J0j5%%NK0nj5
10601@l0j5J5K0%j5k0NL5L5M0L0J0k0n%k5k0j5l0nJ0J0n%%%%%N%%NJ0J0NJ0J0%J0%%%%n%%
10598F5%n%%%nn%nJ0NJ0J0k0k0j5j5k0l0l5j0NL0J0J5K0K0K5K0%%nnj5k0l0j0J5K5K5K0n%
10595E5%%n%%%J0M0L0J0nk5j5j0k0j0j5j0j5j0j0j5NN%N%NN%J0NJ0J0NJ0NJ0NN%N%%%Nj5j5
10592F0k0j5j5j5j5j5NNJ0NNNJ0N%j5n%%j0j5%%j0%nK0K0j0l0j5j0%K0K0J5K0J5NNNN%NJ5
10589F0nj5j0j5j0J0J0J5N%%%%%%%Nj0Nj0NK5M5L0L5J5j0l5l5k5J0J0K5K5L5J0k5l5l5k5n
10586G5J0%k5j5j0%nnn%n%%nn%j0j0j0n%K5J0J0%k5j0j5k0nj0j5j5nK5L0K0nNJ0j5j5j5j5
10583h0j5j0j5n%K0N0N0L0Nnnj5nj5nj5j0nj5j5%K0L0L5J0n%N%J0%j0l0k5j0nNJ0nNNnJ0N
10580b5NJ0N%J0NNJ0j0nJ0n%%%NnnNNnj0J0%%NNj0j0nK5L0Nk0k0j5nJ5J0J5J0K0J0k0%K0L0
10577A10K5nk0l0l0k5l0k5%%%NnJ0%Nj0J5N%NnJ5nj5k5l5j0%%j0J0Nk0j0%N%J5L5L0Nj5k0
10574e0%NNNJ5K0K0J5j0l0l0j5%%N%%%N%j0j5l5l5l0nJ0K5L5N0O0L0%k0nj0N%N%%%NNJ5K0
10571F0L5J0l0m0m0l0j5Nnnnj0n%K0K0K0K0n%%nj5k0J5L0J0j5%%J0NNJ0NNNJ0%N%%%%N%NN
10567G5J5nk5j5j5l0k5l5l5k5j0J0L5M5L0J5%%NNnl5m0l0k0nNJ5J5J0%N%NK5L0K5K5J0n%N
10565E0N%N%j5k0l0nN%NJ0j0k0j0j0J0J5J0J0J0%nNJ5nnJ5k0j5k0j0k0j0j5j5nJ0j5J0K5K0
10562d5L5J5K0NJ0J0K0Nk5l5l0j5Nnnk0k0j0NJ0J0J0NJ0NJ0J0j5nNNj0%%%NJ0%NNnJ0j0j5
10559b5nj0NK5J5J0nj0nnnj0n%NK5K0J0j5l0k5j5j0J5K0nm0l5nNNJ5K0Nj0nj0j0NK5L5L5J0
10556A0j0nN%j0k0J0J0K5J5J5%j0j0nnj0j0%%NNJ0NK0L0M5J0nk0k0%J5j0k5k0nj5j5j0j5j5
10553c5j0j5j0NJ5L5J0j5j5%%K5K0J0NJ0N%J5N%J0NJ5nl0m5j5k0K0L5J0nl0j0J5L0%j5j0%
10550A5J0nk0k0j0%j5%J0L0K0J5K0K0K0K0J0j5%%j5J0J0k0k0k0j0J5n%j5k5j5NJ5K5nNJ5n
10547E0j5k0k0j0%J0NJ0nK0K0n%K0K0nk0k0k0k0j0J0Nn%k0j5j0nj5j5nNK5K5NnNK5K0K5%k0
10545B0k5l5%NN%%%%l0j5NK5L5J5%%%j5k0NJ5K5nn%J5K0%nN%%j5j5J0J0nk0j5%J0M0K0j5n
10541D0%K0J5j5j0NJ5%l0m5n5k5j5nJ5J5J5J0k0n%J0L0NJ0J0N%k5k0nn%Nj0Nn%%NJ0%NJ0%
10538c5J0%nNNj0nj5j0j5K0K5K0K0Nk0j0%j5j0nj5NJ5J0J0J5J5J5J5nnnnj0Nj0j0%n%j0l0
10535e0%k5k0nJ0nJ0K0K0J5K5L0J5K0K5nnJ0j5nJ0j0NJ5J0K5J0k5l5l0k5l5k0l5k5%J5J5%
10533g0n%j0NK0K5K5K5%j5nn%J0J0N%J0J5%j0N%j0j0%%j5Nj0j5NJ5nJ5NJ0J0J5%nn%nnnnn
10529A5NNJ0Nj0j0Nk0j5k0k5j0J5L5L0J5j0l5k0k0%K5K5%NK5K0Nk0k0j5k5k0%%j0NN%J0J0
10527c0j0j0J0j5j5k0nJ0K5J5J5K5%Nj5k0%NM5K5%nnj0nj0j0J0nnJ5K0J5L0J0nk0k0j5%n%
10524B0nJ5J0J0J0J0j0nN%n%%%N%%k0nNJ0K5J0nl0l5%L0J0nj0%j5j0K5J0nj5k5l5j0J0%NJ0
10521a5j0n%nNL5L5J0%N%%NJ5L0%j5J5Nj5j5m0m5j0n%%%NNK0L0L0nk5k5j0j0k0j0K5K0M5M5
10518A00K5nk0l5m0l0k5%NNJ0NK0J5J0K0J0j0J0Nk0j5j5k0j0K0%%%J0nJ5Nk5%nJ0L0K5J0%
10515H5j5%j0j5nk0%nj5nnj5J0%n%%%%J0NJ5NJ0J5NJ0N%N%NNN%nj5j0j0j0j0j5%J0L5L5J0
10512I5%%j0%%k0n%nNNn%k0l5n5n0j5J5L0K0%J0J5J5J0K0NNN%N%%J0j0j0j5k0nNj0j0N%j0
10509c0j5NJ0K5M0N%j5j0nnj5j0nj0N%n%%j0NJ0J5K0NN%nNnn%j0l5l5l0l5nK0N%NJ5L5L5L0
10505@%k0k0k0nNJ5J5%J0J0n%n%j0J5%%K0J5J5K5L0J5k0m5n5l5j0%k0nNJ5j0k0NK0K0K0K5
10503eK0%%%%nNJ0j0k0j5NL0M0K5K0%nk5j0j5%N%%j5l0l0j5%K0J0NK0%j5l5k5J0J5J0%%Nj0
10500c0%j0j5%nj5nnJ0M5L0J5L0L0K5L0j5k5j5j5j5Nj0%J0K5L5Nn%%j0j5j0k0j0%%%%nK0J0
10497G0%j0%%j0nn%j5k0j0NN%nL0M5J5nnl0k0k5j0NK5J0j0l0j5J0%j0l0k5k5l0nK0M5M5K5
10494@Nj5%J5J5J0j5j5NK0J0Nj0k5k0%K5J0J5NNNNj0n%k0j0j5j0j5j5j0k0nnJ5J0%k0j5K0
10491g5K5L0J0%%J0J5J0J5K0K5M0J0%k5k5%j5l0j5j5%J0nK0NJ5J0J5j5j0j0j0n%%%j5j0j0
10488ej5%%%NK5K5L0K0%j0j5%nj0nnj0j0nj0j5NNk0k5%J5L0K5NNj5k0k0nJ5K5L0L5K0%%Nn
10485I5j0J0%n%%J5j5k5j5NK5K0Nnj5k0k0NN%J0J5%l5l0m5k0k0j5j5j5%J5NJ5J5J5K0J0%j0
10482c0j0j0J0NJ5%J0NJ5NnnNj0k0nk5nJ5J0K5J5j0n%j5k5nj5k5%J5J5%j0nNnj0K5NNJ0%J0
10479c0%J5K5J5J5Nk0nn%NNN%n%%NJ5J0Nj0k0j5k0j0%Nj5j0N%j0J5K5L0J0J5NJ5J0j0k0j0
10476D5j0l5nk0k5j5%nnJ0L5K0K0L0J5L0J5j0k5nk0j5Nnj0j0k5k0j5nJ0NNK5L0K5L0J5j0N
10473H0Nnnnnn%%j0j0Nn%%nNj0j0j0j5n%%N%NL5K5J0NNk5n0m5l0j0J0J5J0nj5j0%j0j0%NN
10470h5NN%nNJ0nNN%N%%J0nj0J5L0K5M5J0k5n5n5l0%K5K5%K0J5J0J5K0%J0J0Nl0j0j0j0J0
10467En%%%%%nj0j5nj0nk0%NJ5J5Nnk0k0nNK5J0J5J5J0L0N%%j0J0nnnnK0Nj5l0l0nNNNn%%
10464c0K5K5nk5nJ0%NnK0L0L5K5J5nl0j0%K5J0j5k0k5j0k5k0nk0nK0%J0J5n%J0K5K5nk0n0
10461a0k5j5J0L0L5K0nj5l5m0k0nj0k0NK0NJ5K5J0J5NK0J5J0%K0L0J0nk5j0nJ5J5nk5j5j5
10458B5j0j5k5nK5L0L5K0N%%%Nl0j5n%K0J0Nj5k0j5j5nJ5NNJ5nnJ5K5K5L0K5nk0j5j0j5j0
10456H0k0nnJ0%%N%N%nj5j5j0j0j5j0j0j0%n%j5Nj5J0K0K5K5K0j5j0k0j0nNJ5L0J5Nj0m5l0
10453c5j5J5L5K0nk0nJ5K0J5K0%j0j0%%%N%J0j0nJ0K0J0nl5l5j0NK0K5Nj0j0%J0J0%Nj5J0
10450E0j0j0Nj0%J5NK0Nj5nk5nK0J0K0J5nj5nj0j0k5j0j0k5j0K5K5J0nk0k0n%%nnj5%K5K5
10447eJ5nk5j5J5K0K0J0J0%J0%j0%j0j0Nj5%%k0%j5J0K0K5J0NnNN%NJ0nj5j0nj5%K0NJ0L0
10444H0K5Nl0l0l0k5l0j5%%k0n%j0nJ5L0L0J5nN%%J0K0J0J5J0j5m0m0%K5J0J5J5NK0%k0m5
10441em5k5NL0K5J0%j5j5%j0nk5%J0nnJ0L5J5j5j5N%J5n%NN%j0j5nj5NK0J0J5J0%%J0j0J0
10438EJ5n%J5nJ5%%J5nj0k5k5j5J0L0K5J0j0j0k0nJ0J5J0J5NNNNj0k5k0j5k5j0j0k0l5j0K0
10435h5M0M5M5L0J5J0j0J0j0j5k0l5j0N%nNNj0j0N%j0n%nj0j0%Nk0%nnnj0%J5K5L5N0N0K5
10432A25j5k0j5n%j5k0Nnk0nj0j5%NNJ5Nk0j5j0k0j0J0nNK0K5L0J5j0k5k5j0k0j5j5k0%J5
10430h5K0%%K0J5%%j5Nj0J0L0K5J0J0K5K5J0j0%%j5nJ0J0nN%N%Nk0j5%%k0j0%J0nNNNNN%j5
10426D5l0l0j5%L0J5J0J0j0nN%n%%n%J0j5j0NNj0k5k5k0k5K0M5L5L0Nj5j0N%nnnJ0NNNJ0%
10423D0J5Nj0N%nn%Nj0nj0j0nJ0J5J0J5NJ0k0m0k0%%j5j0J5J0nN%%J0K5L0K5L0%NNNn%Nj0
10420A20%%nn%k0k0j0%k0k0n%J0J5%NJ0J0%j0l0j0k0l5nK5J5Nj5j5%nnj0%%j0nn%%j5J0J0
10417f5J5J0J0%k0j0j0nj5j0nj5nj5nJ0K0J5K0NK5K0J0j0J0Nj0%%%%NK0NJ5J0J0J5%%nnm5
10414@k0NL0K5J5j5j0J0%%nN%j0nnNj0%nJ5K0J5K0Nk5k5l0k5nK0K5J0nnJ0N%J0%k0k0j5k5
10411c5NNnJ5NNNnj0l0l0j5J5K0K0J5J5NNJ0J0J5NJ0N%J5nk5j0J5K5%j5Nnj5NNnk0Nj0j0J5
10408C0K5J0K0NJ0NNk0k0j5k0j0j0j0j0j0j0j0nnK0NJ0NNJ0N%Nnl0l5k0%K0K0n%J5J5%K0%
10405A5NJ5N%%k5l5%J5K0K0K0k5k0k0k5%%%%%%%%N%%%NN%NK0K5K0K0j0k5k5nk0J0Nnj0N%n
10402a5j5j0nj0k5NL0L0J5J5J5J5nj0nj0J0K5K5J0nj0j0nk0k5k0k0j0J0%NJ0J0J0J0J5J0J0
10399E0J0k0l0j5l0j0J0Nn%n%%K5K0L0J5j0l0k5j5j5%k5l0k0NL5L0K0%J5J0nk0j5nNJ5K5%
10397enJ0J0nj0j5nj5j5k0k5j5J0L0K0K0K0K0J5K0J0NK0nj5j5k5j0nJ5J0%J5J5K0J0NnJ0n
10394I0j0l5l0j0n%%NnJ0j5J0J0j0%NnJ5J0NNJ0NNnj5j5nj5nl0%NnJ0j0%%%%J0NNNJ0%J5%
10391B0NJ5J5N%J5J0Nk0l0l5j5NK0%k0l5k0K0L5L0L5K0nj0nJ0J5NJ5%J0J0j5k5m5m0j0NJ5
10388A0K0K5K0K0J5%k0m0m5l0j0NNnNnj0j0nj0J0K0NK5K0NK0K0%NJ5nk0k0k0k0%NNNnk0k0
10385c5%J5L5M5J0l0l5m0l5J0N%NK0K5L5J0j0J0k0J0NnJ0j0%j5k0%Nn%N%%NNNK5J5J0K0J0
10382I5K5J0k0nk0j0%n%nk5k0k5k0nJ0j0J0J5J0J0K0%%Nnj0j0%j0nJ5N%%%%%J0j0%N%j0%%
10379A5nnnnnj0j0nJ0K0J5J5nnnj0nn%j0J0K0J0K0%k0j5%J0K0J0J5Nk0k5J0%%J0%nNN%nj0
10376C0k0%J5M0M5J0%k5k0j0J0J0J0Nk0l0k5k0j0NNj0k0l0l5j5m0j5NK0L5N0M0M0M5L5J0n
10373A15%%n%Nnn%k0l0nL5M0Nm0k5J5K0K5Nj0l5l5j5j5j0j5j5nj5j5nj0n%%%NK0M0L0J5nk5
10370EnnNnj5j0k0j0j0j5j5j0J0J5NJ5J5NJ0J5%N%%%j5j5l5k0J0M0N5M5J0j5j0j5j5j5j5j0
10367c5%j5%K0J0K0J5%j5j5NJ5L5L5J5%k0k5%%n%%K0K5J5L0%k5k5%n%n%j0k5l5nJ0%NNj0k0
10364a5k0j0NJ0J0J0J5N%J5J5N%J5K5NJ5J0nk0%k0l5l5l5m0k5%k0nJ0J0K0NNK5NJ5j5j0k5
10361h0nJ0NK0%%K5%K0NJ0J5%k5l5m0k5j5%k0%J5J0J0J5K0NJ5J5%NK0nNNJ5%%%%%K0L0L5J0
10358A10k0k0j0l0m5m0j5J0%NnJ0L5K0j0nj0J0K5K0%k5l0%K0M0L5K0J5%%J5K5NL0J0l5l5n0
10356G5l0J0L0K0K0%j5Nnk0N%j5j0nnnk0k0j5l0k5k0J0M5L5L0K5Nnj5j0n%NNNN%J0Nj5%%j0
10353E0J5K0J5J5Nnk5n0m5k5j5J0L0J5N%%Nj0l0j0nj5%J5L5M0J5Nn%%n%n%%nNnj0J0n%nnn
10349B0nnn%nJ5L0L0J0%k5l0%J5K0L5J0nk5l0nn%J5j0nJ0Nnj0j0j5j0nj5k0nNN%NNNJ0%j0
10346a5J0n%nj5j0J0K0%k0j5nj5NN%J5Nj5k5l0j5%NJ0J5M0M0K5NJ0%J5J5k0k0j5j5k0l5k5
10344i0NJ0J0nk0k0j5j0J5J5J5L0K0K0L0M5L5L0Nj5l0l0j5N%nl0j0%Nnk0k0k0j0%K5J5j0k5
10341g0nnNk5j5%J5K5K5K0j5k0l0n%K5K0NJ0K0J5J0%j0j5Nj0nnnnnNK5J5K0nj0nJ0J5J0k0
10338A0l0k5%%nN%nJ0N%j0NK5K5%J5J5%%k0%j5NK5J5J0J5J0Nk0nK0J0j0nj0j0j5nj5j5n%J5
10335B0NJ0j0k0k5nJ0K0K5Nnj0nnnK5K0%j0j0k0n%J0J5%K0L5J5l0k5NJ5j5k0j5j5J5J5J0N
10332D5%J5J0J0J0Nnj0NK0N%k5k5l0m0k0NK5K5L0K0N%k0l0l5j5%j0k0N%N%%j0l0j0%J5K0M0
10329a5L0K5%k5k0nNJ5nK0J0n%Nj5l0l0j0J0J0NK0J5NNJ5Nj0k5k5j0nj5nnj0J5K5M0K0nj5
10326A0n%J0K5M5L5J0j0l0l5j0K0K0K0%j5m0n0l0j5J5K5J5K0%j0j5J0J5J5nl5k5%J5NJ5K5
10324D0K0J5j0nnj0j5%nj0j0j0j0j0l0l0j0K5J0J0J5NK0j0j0J0L5K5J0%k0k0l0j5Nj0j0NM0
10321eM5J5nj5nj5j5k5k5%K5M0M5J5j5l5l5l0nNK0J5J0nk0k5m0nL5K0Nj0NK5K0%n%%nJ0N%
10318A5k0%%K0K5K0nl0l0k5nj0n%J0N5N5L5J5NNJ0j0k0l0j5NK5J5nk5j0nj5j0%NK0J5J5nn
10315H5%nk0j5j0K0L0Nn%Nnnl5l0j5%K5K0J0nj0j5j5k0j0l0k5NK0J5n%J0J0J0%J0J0NK0%j0
10312B5k0j0k0k0j5k0k0k5nJ0L0K5K5L5K0j5j0j0j0j0NNj0j0J0Nj0nK0J5nNJ0NN%%J0j0%N
10309A0%%%n%%j5j5j0j5j0Nk0NK0K0L0J0K0K0K0J5J0j5nnnnnnnn%nnnn%n%j5J0J0J0J0J0K0
10306G0%J0NJ5j0l5l5k0J0J5J5%%%N%%N%j0j0j5j0%%J0j0j0l0m0j0J5J5K5J0j0%%nNJ0J0J0
10303@J0L0K0J5%j5Nnj5nj0j0j5nj5nK5L5J5nk0j0J5L0K0%%k5j0k5k0j5nJ0j0J0J0J0K5%j0
10301C0k5j5k0j5k5j5k0j0nk0nK5L0L0K5K5Nj5l0%K0K5%j0n%j0j0NK5M0K5Nj0j0NJ0%J0NJ5
10298H5J0Nj0k0j5j5k0%j5j0NnnNNj0j5Nj0%nj0nj5j5nNJ5J5J0%j0%nj5Nnn%K0K0nJ0J5NJ5
10295EJ5K0K0K0nnj5N%%j0J5K5K5Nl0m5l5%K5K5%J0j5N%%NN%%%j5j5k5j0l5nj5k5n%j5NNJ0
10291g5NJ0J5K5K0J5%nnn%J5j0J0J5j0NNnj5j5nN%j5j5j5J0L5M0K0NK5Nnk5j0j5k0j0j0k0
10289b5nK5J0%Nj0n%K5M0M0K5%j5%nk0K0Nnj5l0j5k0k0nJ5L5Nk0k0NJ0J0%J0j0k5j0K0K5%
10286E0k5k5NJ5J5J0J0K0K0J0%k0nj0k5l5l0l0%nnj0K0J5J5K0J0K0K0J0J0j0j0J0L0K0K5K0
10283A55j5l0k5k5k0%j0k0j5k0k0j0J0L0L0J5j5j0j5j0nK0K5nnj0nj5j0k0k5j0j0J5M0M0K5
10281B5j0j0L0K5J0j5k5l0l5j5nnj0%nk0j5j0k0NL5L0J0J0j0j5J0J5NJ5J0%%K0j0l5k5J0M0
10278b0K0J5%j0NNJ0J0NNJ0%j5j0j5j0k5nj0j5%J5J5N%J5J0NJ0J0nJ5M0K0J0k5k0nK5K5J0
10275A25j0j0J0J5j0k5m0l5j0J5J5j0k0k0j5L0L5J0k0nJ5K5K5K0L0J5j5l5m5m0n%k0j0j0n
10273c0J5J0%NJ0%NNk0j0nj0nj0j0NJ5K5%nk0j5nJ5M0L5J5J5nnJ5%%J0nj5k5k5k0NL0K5Nn
10270E5j0%j0nK0K0%k0j0%k5j0%Nj5nNj0%nj5k5%NJ5K0J0nJ0%%j5j0k0%J5J5K0J5j0j0k0n
10267c0K5Nk5k5j0J0nnJ5K0K5J5K0J5K5J0%j0nnnnj5%K0J5K5J0k5k5k0k5j0j0k0nNnJ0%k5
10264d5j5J0L0L5L0K0Nk5k5j5J0K5J5nnj5j5k0j0NN%J5Nk5j5%%j5nnJ5K0L5M0K5%k5l5l0k5
10261c0j5%J5n%NNNJ0%j0j0nj0NJ0%NL0K5L0K5K0K0j5k5k5%NJ0%%k5k5j0nj0nj0j5K0J5%%
10258EN%N%%J0L0Nnj0j0k0j0j5J0J0M0L0nl0nk0k0nj0k0n%J0j0l5k5J0M0L0K0J5L5K5k0j0
10255D5k5k5k0j0J0L0M0K5N%%k5k5k5k5%Nj0n%K5K0N%j0nJ0nN%k0l5l0k0NJ5K0%%N%%%%%%
10252e0%J0%%L0L5L5K5Nnj0%n%%j5k0NJ0J0nnJ0J0j0%NJ0j5j5l0k5k5nNN%J0%j5nK0J5%%j5
10249b0J0J0J5%k0l0k5j0%K5M5N5K0j0k0%J5J5Nj0k5k5k5j5J5N%NJ0%j5k0NJ5J5J5J5nl0m0
10246c0%Nn%J0%%Nj0J0nNNk5k5j0J0J5L5M0J0nN%j0nnNj0k0k5k0k0k5%K0%%nk0Nnnj5%M0L5
10243d5M5L0K0Nnj5j5J5%%n%J0j0j5j5j0k0%k5k0nNK5L0%nnj5nK0J5J5J5%j5nnnJ0J0nNJ0
10240A5%Nnj0j5%j0j0j0nNL0K5J0J0K5K5J0j0%j5%j0nj0nj0j0nj0J0K5J0J0%k5k5nNNK5%k0
10237B0nJ5J5K0K5nk5m5k5j5j0nnn%J5L0K5J5%n%nNJ0nJ0J5L5L5J5J5nk5m5l5j0j0Nj5n%K5
10234D0%N%%nn%j5j0%%j5k0n%k0nj0k0NJ5L0M0J0%k0k5%NNJ5%%K0nJ0%k0nnnL0K0NNnn%n%
10231C0n%n%j5J0nnNj5l0o0n0%M5L0J5j0NNJ5L5K0%J0J5j5j0j5j0j0j0j5j0N%J0nj5j0NJ5
10228e0M0L0J5k0l5k0J0J5K0J0K0N%j0%j5nJ0Nj0N%%%J0J5K0Nj0j0j5nnJ5%%NNN%nk0j5j5
10225@J5NJ5J0J5J5L0Nk5k5k0k5l0l5m0l0%K0J0%%J0N%%NN%%j5j5nnj0j5%J5L0K5K0J5L0M0
10222D5Nl0k5l0l0k5J0L0O0N0J5j0k5l5j5l0k5nJ0%NN%%N%NNN%%NNl0j0j5l0J5K5J5K0K5J5
10219A0L0J0%nn%j0j5Nj5j0nj0j0J5J0J5J0j0j5j0j5j0j0k5nJ0J5%K0L0%K0K5%J0NNnk5k0
10216A0j5j5l5l5j5K0L5M5K0J0NNNj0l0l0j0N%%NJ5J5L0N%J0nJ0J0nN%k0n5m0l0j0Nk0J0L0
10214g0L5L0L5M0L0%m0m0n%K5Nj0k0k5k0%j0j0J5J0J5NNk5k0%J5K5L5J0J0J0J0NJ0%k5m5m5
10211c0m5l0J0K5K5J5nj5k0nK0N%%J0K0L5L0K0K5J5nm0k5k0%%%nnn%J5K5L0M0K0%j0k5k5k5
10208D5k5%J5J0nJ0NJ0%NN%%l0m0k5Nj0nj5%j5k0nJ5L0L5K5L5%j5j0nNj5%%NL5L0J0j0j5N
10205G5J5J0j5nNnj5k5Nnj5k0Nj5nj0j0j0l0nJ5%j5nNj5NnnJ5NK5%J5J0J5J0J5K0K5J0k5j5
10202C0j0J0J0j0k5k0k0%J0J5N%NNnj5NK5L5J5%Nk0k5j0J0J5Nk0l0k5%L5N0J5j0k0j5%J5J5
10199E5%NJ0nk5%%%n%n%%nnJ0j5%%nNnnj0%K0J5%j5j5j5%J0J5K0J5J5%j0Nj5nnnj0%n%j0k0
10196b0nK0%nk0J0J0%%%%%N%%nnj0n%j0j0%K0L5J0%nnJ0K5%k0j0%K0J5J5K5K5L5K0j0k5l5
10193I5j5Nj0j0j0nNN%J0J0%k0k0l0l0l0k5J0M0M0J5%l0l5m0nN%%NJ0J5NNNk0k5%NK0L0L5
10190A5L5Nj5l0k5k5j0NJ5%%J0K0N%nj5%L0J5%j5j0J5%nk0j5j0nK0J0L0J5k0k0k0j0J5K5L0
10187D0J0J5%k0j5k0nNNK0K0J5Nj5j0j0nJ5J0%j5j5j5k0k5j0J0L0K5J5J0J0J0J0Nnk5k0j0
10184B5nNNNnk5k5j0J5Nnj5j0j0j5nNn%%nJ0j0j5%j0j5nj0j5nnnj5J0K5M5M5K5nj0j0j0j0
10181g0J0J0j0J5J5K0N%%J0nj0j5j0j5j5NJ0%%K0L5L5J0N%J5J0%j5k5%nnnNL0K0J0%j0%j0
10179G0j0J0J0nk0nNJ5J5%k0j5j0%%nj0j0l5l0m0l0j5%%K5J5J0K5K5J5J0k0J0K5M0N0M5L0
10176A70J5Nj0j5l5k0k0%j5j5l0n0k5j0n%j0nNNj0%Nj0NK5K5J5j0nJ0K5K0K0J0%k0%j0J0K0
10173F0K0K5K0%j5k5k5k0%J0N%%j5j0%%nj0NL5J0K5K5J0NJ5%j5k0k5j0K0L5Nk0nj5j5j0%k5
10170D5l5l5m5m5k5K0L0M0L5L5Nj0%%%nj5%K0K0K5J0j5j5j5j5J5L5K0K0Nj0l0k5l5j0%K5K0
10168D0J5j0nj5j5j0k0nj0k0NJ0J5J5J5nk5k5%K0K5J5L0M0K0%j5j0J0%%%%J0nj0j0j0j0k0
10165C0k5k5k5N%%%%%%%J0J5J0J0j0l5k0j5NL0K0J5%k5k0%NJ5J0J0nnnnJ0J0NJ0%k0k0%NJ0
10162b0L0%j5j5j5j5K5K5K5K5%%%%j0j0j5j0%%n%J5NJ0J0J5nk5l5nJ5nl0l0nL0J5K0K5nk5
10159a0m0k0j0%K5L5K0nnJ5J0n%%%%J0K0%k5k5j0J5K0J0j5j0%%n%%j0nnnj0nJ0j5j0J0n%%
10156e5n%%NNNNJ0%%K0J0K0L0J0j5k5k5j5J0nK0j0NNJ0%K0J5J5K0%k0k0l5k5nJ5L0Nn%%NJ5
10153D5NJ0j0k0k0j0N%nJ5Nnj0J0M0K5Nk0j0nj5nN%j5J0J0j0nJ0J0J5K5%%j5k5J0n%%%%N%
10150E5%j5j5j0j5j0j5k0nJ0K0K5Nj0nj5nJ0j0J5j0N%N%nj0n%j5%nnNnj0J0J0L0L0J5%J0N
10147D5n%NJ0n%%j0N%%n%L0L0L0K5NNNNnnnn%k0l5l0k5nJ5L0L5%j0nj0l5k0K5O5O0L5J0j0
10144B25l5n0m0k5J0J0J5%j0J0L0K5K5J0l0k0k0k0k5j5l0j5l0j0J0Nj0J0L5K5J5nj0J0j5%
10141E5nj0%Nn%%nJ0%nJ0J0%NJ5%NJ0%%N%k0k5j5l0j0%J0j5j5J0nnJ0nJ0%%J0nJ0j5l5k5j5
10138h0j0J5nNJ5J0K0J0nj5j0nJ0J5NK0K0%J5J5%NnJ5%%%%nk0k0nJ5L0L0K0%%Nnj5J5Nj0j5
10135H5n%k0k0Nj5j5Nnk5k5j0J5L5N0L0%j0l0NJ0nNJ0nnJ0J0nNNnJ0NNj5k5k0j5J0K0J0K0
10132H5%%J0L0Nj5m5m0k5J0J0J5J5L0K5K0J0j0K0j0k0j0j5k0l5m5k0K0M0K5Nj0j5Nn%%%N%
10129D5%J0%%j5m5l5k0nK0J5Nn%%%%%n%%%%%%%N%NK0K5Nk0k5j0J0L0L0%k0nJ0K0K5K0K0J0
10126A20j0l0k5l0l0%%n%nnNn%K0J5NJ0J0NJ0K0J5k0k5k5k5k0k5N%NN%%J0%nK0J5n%J5%J5
10123C0N%N%%%N%J5NJ0J0j5j5j5k0j0l0l0j0L0L0M5K5nj0j0nj5j0j0j0K5K0K0K5J0j5Nnm0
10120D0m5m5l5J0K0J0J5K5K0K5K0%nn%j0j0j5nnj5k0%%n%%J5L0K0K0nm0l5j0Nj0%%NN%N%%
10117c0%NJ5J5NK0J0J5J5J0%%%n%%j0J0n%j5J0J0j5nNj5k5k0j5j5k0j5j0j5j0NM5O0M0J0J0
10114G0NNnl0j5J0j0nNK5L5M0L0%l0m5j5%j0j0k0nnk0k0j0J0L5K5J5nl0k5j0nJ0J5L0K5K0
10111H0K5nk5k5l5j0J0nnk0k5nK0L5L5J5%j0j0nnj0nj0NJ0K0%k0j0k0j5N%NNnJ0%%J5NK0N
10109D0J0J0K5%k0nk0j5j0k0k0nnj5j5nJ0J5NK0K5K5j0j5k5J5J5J5J5NK0%j0j0k0nJ5K5L0
10106I0J5Nnn%n%n%K0K0L5J0j5m0m0k0j0nj0%%j5n%%nj5N%NJ0nj5j0NJ5J5K0%l5m5k0j5nn
10103h5J5K0%%J5NNnk0k5nJ5L5K5K0J0j0nN%%%%j0j0nj0j0%k0%NJ0NJ0J0NJ0J0%NK0%l5l0
10100b5m0k0NJ5L0M0L5Nj5k0j0j0j5nj5j0k5%J5J5K0J5K0J5K0J5J0j0nJ0j0N%nj0j0j0nj5
10097@nj5j0J0J5NJ5k0j0j5j5%%%N%%N%NJ5NJ0K0%NJ5Nk5k5NJ5j0j0k5k0j5J5K5J0j5%%%J0
10094b0nNJ0nJ0%k0j5k0j0J5K5M5Nl5l5m0l0J0L0K5NJ0j0k5k5j5K0M5L5L0%k0l0l5l0NM0L5
10091b0K0J5N%%%%Nj0%%nnnn%j5k0%j0j0j5nnJ0N%J0Nj0J5J5j5NN%J0nNJ5J5K0J5j5%nnl0
10088b0l0nK5K5K0%%nj0k0nj0j0k0nj0%nnnn%nNJ0nK0J5%%J5J5L0L0J5%%n%j0j0%j0NL0L0
10085G5Nj0l0k0k0%%%%n%%j0j5k0j0k0j0j0k0%J5K5J5J5NNNNNNj0K0J5NNK5%K0J0J5nNNnN
10082I0%%%J0k5k0%J5Nk0l5j0J0Nj0%%nNJ0%J0NJ0J0NJ0%j5J0j0j5J0%j5NNj0J5NJ5K0J0k0
10079H5nj0j0%L0J5J5%k5j0nk0nNl0l5k0l5k5%J0NNnk5j0j5j5nj0j5%%L5M5K5J0K0J5%N%%
10076a0NnJ0nj5%nj0j0nk0NJ5J0K5J0nJ0%Nnj0k5NJ5K0J5K0Nj5nnNj0%nJ0J5J0J5K5%J0K0
10073A15nj5j0nj0j0nj0n%%j0Nj0n%%J5j0J5M0J5j0j0k0k5j5J5J5nk5l5k0j0NJ0J0K5K0K0
10070D0NJ0J5%j5l5l5j5NM0K5K0j5j0k0j0j5j5j5j5J0J5K0N%j5j0nJ0J5J5NN%j0J0K5L0M0
10067A10K0%NJ0nj5l0l5j5%J5J5%%j5NL5K5J0j0l0m5n5m0j5j0j0J0K0K5L0J5nj0%j5NNL0L0
10065F0J0j0%nnj5k0k0j0Nj0n%%nNnnnnn%J0J0%j0j0k0nJ5J5K5J0NJ5J5%j5nj0j5j0K0j0N
10062a5N%%N%K0J5Nn%Nnj0nk5%J5J5K5J5j0j0nk0l5k5nK0J5K0J5K0Nj5nn%J0%%J0nN%%%%%
10058D0N%%%nnj0j0%j0j0%%K0L0%n%nj0%%J0nnN%%Nnj0NNj0%%nJ0J5j0k0%j0j0NK0NJ5j5k5
10055ek0j0J5L0K0k0k5j5J0K5M0K0J5Nnk0k0%NJ5K5%%j0j5%J0J0NJ0%k5j0nj0N%%J0K5K5J5
10052A25j0k0%k0l5l0l0l0j0K0N%NJ0J0N%NJ5L5K0nm0n5k5j5l0j5J0K0L5M0N0K5J5j0j5j5
10050D0k5nNK0K5%%k0j5n%%n%NnNnJ0K0K0J0j5nj0nj0J0j0J0%nNnj0j0k0%J0J0J5J0Nk0nn
10046A5j0j0%j0j0J5%%NnN%j5j5j0k0k0j0j5k0%j5k0NK5L5L5K5J0j0nJ0j0J0n%%J0NNJ0N%
10043eNJ5nJ0%nK0%NJ0J0K5Nnj5%j5j5J0Nj5Nn%nj5l0k0k0nJ0J0nnnnj0J5K0K0J5L5L0M0K5
10040A35nl5l0j5k0nk0nNJ5J5N%%%nj0%Nj0j5j0j5j0k0nJ5L5L0J5J0L0J5%k0j0J5Nk5m0j5
10038ENj5nnNJ5L0K5L5J0k5l5l0j0j0%%nnnj5j0j0NK0K0N%n%nJ0J5%k0k5J5L0L0K0%J0J0j5
10035F5k5k0k0J0NnJ5J5J0K0J0j5l0m0j0J0%K0%K0NJ5Nk5k5l0k0j0J0n%NK0L0nl5l0nJ5L0
10032b0K5J5%j0Nj5nL0J0k0k0nNJ0nNK5J0K0%K5K0Nj0j0nj0j5nj5%k5k5k0k0NL5K5NK0L0K0
10029I0K0Nn%nk5m0l5k5j0%j0j0%j0%nK0K0K0K0%NJ5j0%J0N%j0j5j5j5%k0k0%nJ5J0NNJ0J5
10026@NnJ0j0NJ5j5NNj0J5J0nNJ0J5%l5j0J0K0%j0j5Nn%nNnNJ0j0j0nK0M0L5K0nj5j5j5j5
10023E0j5j0k5j5k0%j5k0%K0J0J5K0J0J0K5%%j0k0%L0N0N5L0j0j0nk0k0nk0j5j0k0%k5%J5
10020C0%NN%NNj0n%j5j5Nj0n%K0NJ0%J5nK0J0k0%n%nnN%%%%J0nJ0%j5j5l0%K0K5K0K5%k0n
10017F0j5j0j0j0j0J0K5K0J5j0n%j5k0l0m0k5nn%j5L0L0L0K5K5K5M5J0l0m0m5l0nJ0%NN%%
10014eNNNN%J0J0J0%nk5%k0k0nnK5K5J0j5k5NJ5J0NNJ0NNJ5K0L0Nk0k5k0k0J0K5L0J0nnnn
10011H5nnnnn%j0n%n%%nn%nJ5J0J0J5J5J0j5m0l0n%Nj0j5k0%K0L5L5K5K0M0M0J5j0k0j0k0
10008A40l5%j5l0k0m0l5k5J0%J0NK0K5j5k5nJ5J5nNK5J5J0K0J0J5K0n%Nn%%%%k0j0j5j5nj5
10005B5l0%J5n%J0%J0NNNJ0K0%j5j5%k5j5%nj5%j0j5NNL0K5J0nnnnk0j0j0j5j0j5k0n%J0J0
10002g5%J0J0NNJ0j0nNJ5K5L0J5%j0%nj0%%j5nN%%%%j0J0NJ0J5NnK0J0%J5%nJ5%%NNj0j5j0
9999F0j0j5nk0nJ5L5L5J5nk0j5j0%%N%nJ0J5j0m0m0k0J0J5J0j0j0j0nJ5J5N%J0nnj0j5%j0
9996c0j0nj0NJ0J0NJ0J0J0N%N%%Nnj0J0K5K0%k5m5l0j0J0J0%NK0L0L5nj5j0j0j5j0NJ5K0n
9993C0j5j0j5k0j0j5k0j0J0J5J0J5K5NJ5J0J0nn%nm0k5j5J0L0K0K0%n%nn%n%Nnj0Nnn%j0N
9990b5j0%nJ0%%J0J5nN%j0l5k5k0nNj0NM0K0L0K5L5K0%k0%J0%Nj5l0k0k0j5N%j5nJ5J5L0L5
9987D5Nk0m0k5%NJ5j5J0J5k0%J0j0J5J5J5K5J5nj0%j0j0k0j0k0j0j5j5j0J5N0M0K0J5NJ0N
9985H5%k5nk0j5nk5nK5L0K0L0nk5j5nnJ0N%k0k0k0k0%J5nJ5%J0J0%J0J5K5Nk5k5j5l0m0m0
9982a05nK5L5%%nK0M0M0J5Nk0k0%K0K0L0J5j5k5j5j5j0%nnNj0%%k0%j5j0J0K0J0K0nj5j0j0
9979a0j0j0k0%Nj5j0%nnNj5J5M0M0J0nj0nj5j5%K0L5L0J0%%j0j0%k0%j0k0%NnN%%NnJ0L0K5
9976F0L5K5j0j5nk0nnk0%k5m0l0k5l0NJ5L5N%NJ0NK5K0J0J0k0j5%nj0j5%j0j0j0%NK0NK0N
9973eJ5K0NnNnn%n%%n%j5%%j0j0%J0N%J5NNJ5%k0l0l5j5Nj0%%J5L0K0K0J0j5j0N%nj0N%nN
9969enk0k0j0J5L5L5J0j5j5%K0L5J5nNNj0k5k0j0%J5J0%K0K5J5K0%j0n%j5%j5nNk0%j0j0%
9966C5j0nJ5J5J0K5L0K0J0k5l5l5nJ5J5nj5m0j0Nj0n%%%%M0J0nk0nK5K0L0L0nj0l5m0l0nJ5
9964A0N%%NK0J0J0K0nj5j5%nj0J5K0%NJ5nnnJ0NJ5J5Nk0l5j5n%%J5J5Nk5k5j0J0J0K0J0j0
9961F0nk0k5k5nK5L5J0%Nnj5%NNk0nK0J0%l5l0k5NK0K5N%%K0K5J5j0j5NK0J0J0j0j5%Nnj5
9958E5k0%NnNL0K5J0k0k5nl5l0k5%J5%NNK5J5%j5j0k0nJ0N%j0nnK0K0K5J5K0K0K5J0K5%%k5
9955A30m0m0k5j0%J5NNK0J5J0%%Nj0l0k0NJ0J5%%%nJ5J5%j5j0K0J0nj0%nj0nj0nnj5j5j0k0
9952b5j0j5j5j0J5K0K0K0nnj0nJ0Nnj0j0j5%J5L5J5j0j0%K0K0NNNJ0Nj5k0j0k0nNK0K5J0j0
9949D5k0k0k5n%K0k0j0j5NL5N%%nnK0K0K5K5J0j5k0k0N%%nJ0J0J5n%J0J5K0%j5k0m0l5l0j5
9946e0j0k5nJ5NNJ5Nn%%K0K5K0K0J5J5j5l0nNJ0j0n%%nj5%Nj0nnnn%j0Nj0%J5%NJ5%%J5J0
9942A5NK0NJ0K0J0J0j0j0nj5nj0k0%%k0nnNK0K5Nnnj0j0k0%K0L5L0Nk5n0k0j5J0NnJ0NnJ0
9939ENnJ0%nk0NM5L5J0nj0k5j0k0k0k0k5j5J5K0L0Nj5l5j0L5M5M5M0J5J5j0k5k0l0k5j5NJ0
9937C0%nJ5J5%j0j5%%m0m0k5nJ0J0K0M5M0J5J5%k0m5m0k0j0J5K5L0K5K5j0j0j5nJ5L5J5K5
9934A10NnNnj5k5j5k0NNNJ0%%j5J5K0J5nl0j5nj0j0nK5J0J0NNNNj5k5l0nNK0J0J5J0J5L0%
9931A10j0j0nj5j0nj5nj5j5Nk5j5nj5n%%N%J5L5L0K0J5%J5NJ0J0J0J0j0nj0j0nj0j0nj0j0
9928D0j5j0j0j0nj5j0nj0nNnj5nj5NJ0K5K0nnJ0L0NJ0j5J5K0J0%j0%J0K0K0J0%j5j0j0k0k0
9925B0nJ0J0J5Nj0nNJ5J0%k0l5m0k0nJ0J0K0Nj5j5nJ5K0L0L5M0Nk0j5NJ5J5K5J0j0l5k5j5
9923E5k5k5k0k5J0NnJ5NNnJ0J0J0nk0J0J0%j0l5m5l5%K5K0K0K5J5nk0j5j5J0L0L5J0j0j0J0
9920A5K0Nj0j0nj0j5nj5J0K0K0K0J0J0K0j5nj0j0%NN%%k5l0j5nJ5J5L5J0J0K0J0nj0j0nnj0
9917D5nnnJ0j0J0J5L0M0Nnk0l5m0l5j0k5k5k0NJ5J5%%NNK5K5K5K5K5%nj0j0j0j0nj5nj5nn
9914a0%%n%n%%J5J0J0J5J0K0J0J5k0j5j0k0j5j5j5j0nK5K0%NJ5K0Nn%Nnl0%J0n%k0l0j0j0
9911e0K0J5Nj0j0%NJ5Nj5j0nN%%%%J0n%J0L0K5K0NJ5J0J5nk0k0nj0nnJ0J5K5NNJ0j0l0l0k0
9908A5j5NJ5L5L0%k0j5j0k5k0m0k0J5%%K0K5K0j0l0j0J0J5J5J0NNj0l0k0nJ5L5K5Nj5%J0N
9905D0J0J0J0j5k5k5%K5K0Nj0j5m5l0nK0K0j0l0k5nnj0NJ5L0%N%K5L0K5J0nnJ5K5L0J5K0%
9903A45j5j5j0j0k0k5k5j0N%K0%J0nnnnj0n%j0J0NJ0J0J0J0NJ0K0K0K5J5nl5j5j5k5j5j5k0
9900A0j5k0k0j5n%n%%n%%NNJ0N%nJ0J0NNk0k0J5K0L5Nnj0nnj5J5L0K0j0l0l5k5j0K5K0J5J0
9897eJ0nk0k0%NJ5J5nJ5%j0k0k0n%NJ5K0L5J0N%j0nnnj5J0%j5k0nNL5L0%j0j0k0l0m0j0K0
9894f0L0J5nk5%%K0M5L5J5j0%k0j0j0J5NJ5Nj0l5l5j0%%%NnK0%NJ0nNNNj5j5l5nJ0L5N0L5
9891G5J0nk5j5j0j5j5J0J0K0%J0J0J0J0J5%J5Nk0j5j0k0j5Nnnnnj0%J5J5NK0K0J0J0K0J0%
9888A35J0J0j0k5j0k0n%NnnNn%j0k5j5j5k5%K5K5%NnJ0K0j0NJ0j0k5nk0k0nk5j0J5K0K5Nn
9885A5%k0%%j5Nj0n%nj0J5nJ0nJ5%%J0%%j0NNnj5J0Nj0%%%n%%n%%%nNn%N%%J0NNN%J0NnJ0
9881A5NNJ5nj0j0j5n%k0j0nnnNn%n%nK0L0L0K0NnN%J5J5J5K0J0J0K5Nj0l0l5j0Nn%NJ0%nJ5
9878A00J0%NNnk0k5nnk0k5%k0k0k0j0NNJ0N%nj5%%j0Nj5NJ5%J5L0L0L0L0Nk0j0%k0k5j0J0
9875A5K0Nk0k5k5j0J5NNJ5K0N%K5K5%j0n%k0%j0j5%nJ5J5nNJ0NN%%J0j0j0J0J0j0j5J0nj0
9872D0K0K5J5K0%j0%j0k0l5m0j5NK0K5%nj0j0j0j0j0j0nnNJ0nJ0L5L5NNnNnk0%k5nj0%J5j5
9869@j5%j5nj5nk0%J5J5J0J5K5%K0J0nj5l5l0m5k0NJ0%k0j5%J5K0K5J0J5L0K5K0J5NJ5Nnj5
9866D5nj0%NN%NJ0J0Nk5nk5j5l0k0l5j5J0M5O0M5K5Nj5l0l0%%J0Nj5l5k0nK5M0L0J0j5n%k5
9863A5k5l0k0%K5K0Nj0j0k0%K0J0J5K0%k0%nk0J0j0%J5K0J5K0K0K5K5J0k0n0n0j5%L0L0n%
9860D0%k0%K0J0NJ5%k5nj5j5k0k0j5NJ0%J5J0J5NJ5J0j0%%NN%Nnj5%j0k0%k0%%%N%%%%%j0
9857c0j5nj5NM0L5J5%%Nnk0k0k5k0nJ0nNJ0j0%J0J5L0L5K0j5j0nj5k0%K0L0M0K0nj5k5k0k5
9854A5K0K5L5J0k0k0k0j5k5%J5nJ0J5nJ0%j0j5k0nNJ0K0Nn%%%NJ5J5Nn%J0j5k0k5l5j5N%J0
9851b0J0J5K0K5J0J0J5J5Nk0j0j5j0k5nj0j5%K0J5NJ5J0K0J5NK0K5Nk0j5j5j5j5k0k5nJ5J0
9849D5J5J5nj5nj0nK0N%j0k5k0j0J0K5J0K0Nk0n%N%nJ0L5J5Nk5l0nNN%k0j0j0NN%J5%NNNN
9845F0n%%j5j0j5j0J0K5L0J0nnnnNnnNNL5L5Nj0%nj5j0j0nj0j0n%j5l0k5m0k5NJ5NJ5NNK0
9842e%nNnj0K5J5%l5l0j5J0K0M0L5J5j5k0nK5K5M0J0%k5k5j0nN%%k0k5%%%NnNj0N%j5j0%%
9839a0j5j5N%%N%%%%%%%%nk5l0J0K0L0J5N%J5J5K0J5nj0%j0nnn%k0k0nK0L0M0Nn%K0J5N%J0
9836A10K0%k5k5l0k5%%n%k0k0l0j0NL0K0J0%k0j0j0J5J5J0J5J0J0J0J0J0J0NJ5j5k5j5j5J0
9833D0NJ0NNNNNNj0k5k5k0j0NM0K0J5j0k5j5%j0j0nj5j5nk0k0k0k0J0NnJ5L0K5L5K0nj5j0
9830a0j0j0K0NnNNnJ5L0K5M0K5%k0nj0j5l5l0j5%%N%%n%%n%%%%nk0NNj0j5Nj0j0j5nJ0J5J0
9827d5J5Nk5j0%J0K0J5J5J0j5%%%%%%k0k5k0j5nJ5%N%%N%j0J5%%K5L0M5J0k5k5k5k5J0M0K0
9824B0K5nk5j5j0NJ0J0Nnk0k0j0nJ5N%K0n%J0J0j5nNK5J5k0j5nn%n%%K0L0L5J0j5j0k0k0j0
9821A0j5j0%j0Nj0%nnK0J5K0K0K5J0J5K5j0l0k5n%J0NN%nn%%j0%%j5k5j5j5%J5nJ5K0J5K5
9818E5J0j0k5l5nN%J5%NNN%j0m5m5m5k0J5L0M0J5%J0NJ0nj0k5k5J0M0N0K5NJ0J5L0Nj0k0k0
9815F0K0J0nj5%nj0j0nNj5m0m0j5j0k5%K5K5L0nNK0J5J0J5J0%j0%j5j0%j5Nnn%%j0%Nj0nN
9812b0j0NJ5K5K0J5L0Nj0k5nJ0%%j0k0j0j5NJ5K0NNNN%%J0%N%n%%%nNnj5nnj5k0nnj5j0j5
9809d5j5j0K0M0K5K5J5%NJ0j0k5k0j0j0J5N%K5L5J5M0J0nJ0J0NNJ0%%n%j5k5k5m0k0j0Nnn
9806C0Nj0j0N%%J0nj0J5J0j0j0n%nj5%%j0j5nk0nj5j0j5nNL5K5J0K5K0K5J5%j5k0%j0j5nj0
9803b0%N%N%Nj0J0K5K5L0K5J0n%Nj5%j0nj5n%j0n%n%%n%nJ0NJ5%J0J0%J5J5NJ5J0j5l5l0k0
9800D0k0NJ0K0L5K0%k5m0m5k5J5J0n%k5j0J0J0L0N%J5%j5k0m0nK5M0L5K5K0Nl0l0j0J5L0J5
9797I0nl5m5m0j5j5J5M0K5J5j5k0nnJ5K0NN%J0k0j5l5nj0nNj5n%j5NJ5J5J5K5J5J5J5K0j0
9794E0k0j5j0nK0K0%j0j5j0j5k0nk5nJ5J5L0J0J0K5K0J0J5l0nj0k5l5m0k5J5L5K5K5K5J0n
9792D5nk5l0nK5K0J5l0m0j0L0J5%%J0J5%J0L0L0J0k5k0k0k0j5%j0nj0j0j0%NL0L0J0%%k0N
9789B5J5nN%k0k0j5k0%K0J0NJ5NJ5J0j5j5Nk0m5k0J5%%nJ5K0j5k0k0j5j0j0k5%K0L5L0K5M0
9786A5M5M5L5%l0j5j0nnnnn%nnj0k5l0j0K0K0L0J0j5N%j5Nj5n%J0J5J5J0k5k5l0k5nJ0J0n
9783c0nJ0J5j0NNN%k5j5NL0K5%j0j0NJ0N%K0n%J0%J0NNnnj0%j0l0nJ5K5Nk5k5k0j5J0NK0N
9780ej0j5k0nJ5NNj0%%n%%%J0J0NJ5J0J0J5NnJ0%NNNnJ0%k0%nk0%nj0NJ0%J0j5j5l0j0nJ0
9777d0N%J0nNJ0j0J0J0n%N%%J0J0NJ0nJ5K0n%NJ0j0nl5k5j0j5%nj5nnnj0nn%nJ5K5K5J5N%
9773e%%nNJ0j0NNN%nJ0Nnj0%nj0k0%nj0J5L5L5J0%Nn%J0%j5k5%J5N%J5nj5k0j0J0K5K0J5n
9770G0J0N%%nl0l5%K0J5J5Nnk0%nNnk5j0%J0K0J5j0n%J0J0Nj0J0Nj0NnnNNJ5%k5j5%K0L0L0
9767A15N%j0k0k0j5k0k0k0l0j5NJ0NJ0J0K5J0J5Nj0j0Nnnn%K0Nj0j5j0nnnnj0Nj0j5%J0K0
9764a5K0K0K0K0K5%j5j0%%n%K5Nnj0%N%Nj0l5n0m0k0%NJ5K5N%j0j5%J0K0J0j0j0J5K5Nnn%
9761A0%K5K0nl5k5j0%nn%NJ0J0NJ5Nj5j0NL0K5Nj5k5k0k5j0j5NJ0%j5j5%J0K0K0J0j5j0NK0
9758eJ0j0%%J0L0K5J0k0k0j5J5J5j0k0k0J5J5J5J0%k0j5nNJ0J0J0%NN%N%%%NJ0j5k0k0J5j0
9755B5n%NNNN%NNJ0K5K5J0j0k5j5k0NNj5J5K0NJ0J5nl0j5k0j5j5k5j5J0J0J5N%J5J5%N%%%
9752D5N%%%j0k5k5j0J0NK0%J5J0NJ5j5l0j5j5nJ5N%nnj0nj0Nj5%J5J5J5K0%K0J5Nnj5j5n%
9749B0nnNJ5nk5l0k0J0j0%%NNNNnj0J0L5L0nnj0j0nn%J5NJ5J5J0L0Nk0NJ5L5L5nm0m0l0j5
9746B5%N%%%%%k0nj0k5nl5nK0J5J0K5K5K5M0J5j5nk0n%j5k5l0k5%K0L0L5K0Nk0k5k5j0NJ0
9743EJ0NJ0Nnj5J5K0K5L5K0k0l0l5j5j0J0J0n%j5nj0NJ5NJ0j0j5k0%nnj5NK5K5K5K5J5K0K5
9740A35J5j0NJ0j5j5%j5nj0nnnk5j0J5K5K0j5nJ0j0%j0j0%j0nnnNJ0j0J5nJ5j0m5n0l0Nnj0
9737g5j5%J0NK0NNJ5%J5K0NNK5j0j5j5nl0j5k5k0nJ5j0J5NJ0J5NJ5J0J5J0NJ5L0L0K0k5m5
9734C5o5k0J5L0L5K5%NJ5nj0%j5j5J0k0n%j5j5NJ5J5K0J5N%NNnJ0J0nnnnnnn%j0j5%k0%J5
9731B0J5J5J5J0J0%J5J0NJ5%l5n0n0k5%K5J5J0%%Nj0j0l5k5k0j5%j0nnK0N5M0J0j0k5k5nN
9729d5J5L0K5Nnj0k0k0k0j5%NN%%NJ5j0k0j5l0j5NNK0M0L5L0%k0J5K5K0NJ0j0%%J0j0N%J0
9726G5J0K0Nk5l5l5k0%K0L0%j0j0k0m5k5j0K5K0K5N%j0k0%K0J5NnN%j0k5j0j5NJ5nJ5L5NL0
9723E0J5%nn%K0J0J5J5nj5j5%J5J5L5J0k5k0k5k0nk0k0j0j5j5k0j0%NJ5j0k0k0m0%K5O0M0
9720E%m0m0j5J0J5K0J0K5K5J5K0K0j0j5j5j0k0nj5j0j0nnnJ0K5K5J0J5J0J0J0%k0k0%%K0K5
9717F5M5K5nl5m5k5j0k0k0N%K0L5K5J5nl0j5NJ5J5%%j5J0Nj0NnJ0J5J0J0NJ5K0NJ0K5K5%k0
9714A80k5k5k0k5%j5j5j5j0j5j5nk5j5nK0L0K5K5J0%nJ5K0j0%J0nm0l0j5%%%Nj0J0%n%nK0
9712A5j5NK0J5%%j5nj5m0m0%K5K5J5Nnk0%K5M0K0K5nnj5j5j5j0k0j5j5j5%J0j0K0%K0K5M5
9709F0J5j0k5m0k0k5nJ0J0J5J0K0J0J5J5J5Nj0Nj0k0k5l5j5NL0K0K0K0J5L0J0k5k5j0l5k5
9706ej5k0k5j5k0nK0L5M0J5j0k0j0%J0K5J0J0K0Nj5%j0%nj5Nnj0k0NL0L0L0L0M0L0J0k0m5
9704A10n0k5k5j0J0K5K5K0%k0l5j0J0n%J5K5K0K0j5k5k0j5k0j5k5j5K0L5K0L5%%Nnj0l5l0
9701a5j5%%n%J0nK5nnnj5NM0N0N5M0K0Nnm0n0k5j0%%nn%nj0j5nj0l5j0k5j5NNj5J5L0K0K0
9698a0K5K5L0J5%k5nk5j0J0j0nJ0j0j0Nj0j0j0j0K0J5J0J5J0nnJ0NK5J0k5l0j5J5M0K5%j0
9695H0j0l5m0j0J5Nn%J0NJ5%J5J0j0j0l0l5k0%K0L5Nj5k0n%%%j0NNj5k0k0NK5K5%j0l0nJ0
9692f5K5K5J0NJ5NJ5NNJ5%l0j5j0j0K0nNJ0nNNNJ0J0Nj0k0j5j5j5j5j5k0k5k5nL0N0M5K0N
9689C0nnj0NJ5K0K0J5L5Nk0k0nN%%k0l0l0k0nJ0%%J5J0J5J0%k0%j5k5j5%NnNK5N0K5J0J5J5
9686A10Nj0nnj5k5nJ0L0L0%k5j0nj0j5j5k5k5j5J5N0M5K5K0J5K5N%k0n0n5m0j5J5J0NJ5J5
9684E5NNj5j0%J5J5K5J0%%n%j5k0j0j5k5l5m0j5K5K5L5K0J5J0J5J0nj5k0%j0J0Nnj5nj0j5
9681eNJ5NJ0Nj5%nnj5Nk0j5k0NL5L0J5%NN%%J0%j0n%%J0J5nj5l5k5k5l5k0%K5K5J0j5%NJ0
9678d0NJ5K0K5L0K0n%J0j0j0nj0j0j0j0j5%n%nNnk0j5j0j5j0k0j0J5L5L5J5j0j0j0j0j0j0
9675g0nj5J5L0K0K0%n%nj0nnj0NL0J5J5J5J5J0K0j5j0%j5j0J5J0nj5%j0j5j5k5l5j5K0J5J0
9672c5K5K0%nK5J0NJ5Nnj0j0j5Nk5j0nj0j0j0j0nj5nj0%%%%J0L5L0J5J0k0j0%%j5n%J5L0K5
9669C5J5J0j5nN%J0%%j5k5l5j0%J5J0Nn%nj0J0NNJ0NNNJ0nnn%nnnnN%j0l0j5%K5M0J5j0k5
9666em5k5k0j0J0%%NNJ0%J0J0k0k0J5K5K5nj5nK5K0K5K0j0l0nk0%M5K5J5NJ0K5L5M0K0%j5
9663A75k0k5%Nj0j5j5nnj5j0j0%j5j5%nj0j0%%J0J0NJ0J0J0%j0l0m0nK0J0%j5j5%L0L0K5J5
9660F5J5j0l0%NL5K5J0j5k0j0J5K0j5k0k0k0k0%K5K0NJ0J5J0J0K0K0j5k5j0J5J0j0k5k5m5
9658A5j5Nj0%nj0Nj5%L0J0K0K5nj0nnj5%J0j5k0k0%L5L0J5j0m5nN%%%n%j0j0%j5%J0K5K0N
9655A5%k0nj5nj5k0%J5NJ5J5j5j0j0j5J0K0K0%%j5k0%K0K0L0K0%%j0J0NJ0K0%nj5j5j0%Nn
9652C0J0Nn%J0NNNN%J5%J0NJ0%Nk0m5m0k5nJ5%%NNNN%j5n%%j0n%%J0J5%%J0J5n%nNj0%%%n
9648A0j0nj0j5NJ5J0K5J5K0nj5nj0J0K0%k5m5l0J5K0K5J0J0NNJ0J0%J0J0NJ0J0N%j0k5j5n
9645F0J0L5K0Nk5k0nNNj5j5j5%Nj0j5J0Nj0%%J0nk0J0J5K0%NJ0%j5k0k0j5NJ0%J5N%J5N%K5
9642H5J5j5j5j5%NJ0J0J5K0%k0j5k0%K5M0L0nl0l5k0NJ5J0j0j5j5J0NJ0N%k5l5j5NJ5Nj5j0
9640A0j5j0j5NK5J5N%j5k0nj0J0j0j0j0n%N%Nj5nNJ5J5NnK5K0K5J0j0k0j5NN%j5nnk5k5j0
9637g0J0NJ5L0M0K5J5%j0k0k5l0k5l0l0j0%J5K0K5K0%j5l5k0K0M0M5L5J0j5j0k0k0k0j5J5
9634c5J5J0%%J0%NJ0K5J0nnnNNJ5J0j0K0j0j0nNK0Nj5j0%%%nn%k0j5nNK0J0J5J0J5J5J0j0
9631A00j5j0j5nj5%j5j0nj0j0Nj0j5NK5J5K5J5Nj5j0NJ0L0L0Nl0k5l5k0k0nNM5M0L5%l5k5
9628D5nnNNNJ0%j5k5j5j5k0Nj0NNK5K5J5%j5j0%j0n%j0nJ0j0NJ5j5nJ0%J5nJ0K0nJ0%Nj0N
9625D0j5n%n%%K0J0J0J0J5NJ5K0K0K5J5k0n0l0l5j0j5j5nK0L5L5K0j5l5j5k5k5k0k5k0K0M5
9623eL5K5Nk0nj0J0N%J0L0K5J0l0m0k0j5n%n%NNK5J0J5NJ0nl0l0NK0K0K0J0%k0m0m0l0n%N
9620d5J0NJ0J5J5N%%%%nn%nNJ0K5%nNnJ0J0J0K0Nj0j5%k0j0j5nj5%nJ0nj0j0k0nJ5NJ5J0j5
9616a5j5j0j0J0L5K5K0Nn%%j5j0j0j0j0j5%k0j0j0j5j0J0J5J5J0J0J0J0J0NnnNJ0J0J5J0%
9614D0k5j0nj0N%j0k0l0l5j5%L0L0NK0K0K0J5nn%j0k0l5m0j5J5L0J5K5J5j5j0J0K0J5J5J5
9611D5%j0k0%j0k5k0j0%J0J5n%J5J0nk5m0m0k5nL5L0M0M5K5J0j5j5j0J5NJ0%l0m0k0j5k0j0
9608a05NL0K0K0J5J5Nj5k0J0L5L0J5nk5j5k0j0j5k0n%Nj5%nn%J5NJ5NJ0J0J5J0j5J0Nj0%%
9605@n%nk0k0nl0k5l5j5J0L0K0K5%%%nNK0%J5L5NJ5K5L0Nk0k0nN%nNj0Nj0J0j0nNN%J5%%J0
9602E0%J0nj0Nj0j0%j0n%%nnNj0j0Nnl0j0j5%J5K0%nj5k5%J0J5%K0K0NJ5K0J0J5J5J5j0j0
9599F5Nj5j5%nj0nj0j5%nj0nnnJ5J0N%J0%J0K5J5L0J0Nj0n%j0j5nj5NK0K0Nj5j5j5j5j0J0
9596C0L5M0J5k0l5k0%Nk0k0k5j0K0%NJ0L0L0j0nnj0%j0Nj5nK5%NJ0NJ5nN%%%%Nn%Nj5j5J0
9593F0j0j0%j0J0NJ0NNNNJ0j0nj5m0m5k5nJ0%%K0K5J0J0J5J0%%J0j0k0k0l5j5%k5j0j0k5%
9590a20j0j5K5K0K5K5Nj0nJ0NJ5K0J0J5K0J0J5NnJ0j0k0k5k0k5n%%n%n%%J5K5J5K5J0k0Nj0
9587B0n%%%nn%%nJ5L0nk5%k5j0J5NK5NJ0K0J0J0nk0j0j0%K0J5N%%J0j0nJ0j0J0J5L0L5J5j0
9584A65j5k0j0k0k0j5k0k5j0K0K0J0nk0k0k0k0%J5K5L5L5K5Nj5%j0j5j0nj5NK5J0J0j5k0k0
9582D0j5k5j0k0k0NJ0NNnJ5J5n%nn%nnn%NNJ5%%J5J5nnNn%%%%%k0%j0j0J0K0K5J0%%%%j0J0
9578D0Nnj0j0j5nj0j0nj5J0J0K0M0K5Nk5k0J0K5K5Nj0m0k0k5%L5J0J5J5J0J0J5J5nk5l5k5
9575C0k5N%N%nJ0J0nnJ0K0%l0k5j5%j0nNNNNNNK0j0%J5%J0J0%J5%j5k0l0nL0K5%j5l0j5J0
9572a0K5%k0nj0J0NJ0J0J5%%J0L5Nk0k0k5%K0NNJ0J0%nk0j0k0j5%nj0j0nj0nNNNNJ0n%J5j0
9569b0n%j0j0%j0%NnN%J0%j0J5L0L5M5K0j0l0l5j0J5nNJ5NNJ0NNNNNnJ0NNj5l0j5J5K0nl0
9566D0k5nJ0N%%NNnj0k0k0nk5j0%k5nJ5%NL0L0L0K5%%J0j0k5k0l0k0nj0j5nJ5J5K5NnnNk0
9563e0nNk5J0J5K0J5J5%j0j0nk5k5k5k0nL0K5NJ5K0K5J0j0%nj0j0%j0nL5L5L5L5k0j5k0j5
9560B5nJ5J5nJ5%NNJ0N%NNk5k0%J5Nk0l5l5k0l0l0J5J0J0J5j0nj0%J5K0J5K0nnj0nj0%K5M0
9557B5L5L0Nj5k5k0k0k0%%j5J0n%n%%N%N%N%%J0NNJ0NJ0%J0%N%N%%nJ5NN%J5K5L0M0K0k0l0
9554A60k5k5k5k5l0k5J0%%Nnj5%K5L5K5nj0J0K0K0J0j0k5j0k0j5j5k5j0NNJ0%J0NJ0%nj0k5
9551E%nk0j5%n%j5J0K5J5K5K0Nn%%nNn%J0NJ0NJ0J0%J5J0%K0%k5m0l5k5k5j0k0j0nJ5K0%n
9548c5nn%K0K0J5L0%j5n%nnnnnnnnJ0K5K5J0j0j5k0j0J5NNJ5K5%K5Nnm0l5j5%j0j5%%j0nn
9545e0nnnnJ0J0K0M0J5NK0J0nj5j5nJ0J0J5N%k0j5j0k0k5k5j0nJ0J0%%K0J0NJ0J0J5%nk0l0
9542c5n%J0J0J0nJ0K0L5J0nk0k0k0%%k0nj5j0nJ0K0J0J5L0K5J0%nk0k0nJ5K0Nj0%J5nl5m0
9539b5m0n0l5j5K0L0L0J0K0K5NL0L5L0L0L0%k5k5%%J5L0J5nj5m0m0j5NJ5nk5k0%%%k0J5K0
9536A0Nk0%J5L0K0K5n%nnj0j0k0nnj5j0j0j5j0NJ5Nj0%%%K0%J0J0N%J5K0K0J0j0j5nk0n%N
9533C5N%%NJ5nj0J0Nn%%N%%K5J5NNK0J5J0k0k5k5j0nJ0N%%%n%J0J5j0j5k0%nk0nj5j5j0nj0
9530b5j0%J0K0J5J5J0J0nk5J0nnJ0J0J0K0%n%J5K5%k0l0l0NL5L0J5k0k5k0l0j5j0J0J0J0N
9527B0nK0N%K0%k0nk0j5J0NK5%%%%%%%j0J0NJ0J0J0K0NJ0J0N%nNnN%nnj5j0j0NK0J5Nnk0l5
9524F5l5k0NL0L5K0nj0k0N%J0nk0j5k0k0nK0%NJ5J0J5J0j0j5k0n%n%%j0J0%nNJ0J5%NJ5J5
9521G5%j0k5l0j5%NJ5nnnNj0j0Nnnj0j5j5j5%k0k0%J0L0K5J0%j0n%J0n%J5N%J0NNJ5K0nK0
9518D0NJ5J0j5j5j5j5NJ5J0%%k0nj5j0j5j0j5J0J0j5l5k5j0J0N%%J0L0L0K0%Nj0J0Nn%%J0
9515Ej0j0J0%j0J0j0j5J5K5M0M5L0K0J5nl5m5n0l0j5%L0L5M0M0J0nk0m0m0l0j0J0J0J5J0j5
9512B0j0nj5j0Nnn%%J5j5j5%K5L0L0J5%nj0n%j5J0K5K0Nk0m5k5l0j0K0J5NJ0L0K5J0J0k0N
9509F5n%N%NJ0n%NN%NNJ0NnJ0n%Nnk5k5k5l0k5k5l0k5K0M0L5K0K0K0J5J5%j5j0%nJ0NN%J0
9506H5J0%%K0J5%j0j5j0k0l5m5n0k5%%j0J0J0K0K0NK0J0L0Nk0nk5nj0k0k0nNJ5K0%K5NJ0J5
9503B5J5j0J0%j0j5%K5J5j0k5m0k5k0%NK0L5L5J5J5%%J5NNJ5Nk0j0l5%K0L5M0K0j5j0%k0l0
9501H0k0k5k5j0Nj0J0%J0K5%k5%J5L0nl5n0l5%K5J0J0J5J0J0K0k0j0nj5j5%Nj0nnn%J5M0K0
9498B5K5K0nk5l5j0nk0%NJ5J0J5nJ0J5nnJ5J0nnk5k0j0k0j0J0M0K5J0K0K5n%%j0j0l0l5nJ5
9495EJ5K5J5j5nk0nJ0J5K0J0J0J5J5Nnk5%j5nK0K0%j0j5j5j0j5%NK5K0K5nk5l0l0l5k5%J0
9492b5K0%J0L5L5J0k0nJ0J0nj5%Nnj0nNnk5k0nNJ0J0J5nnnK0J5J5%j5k0j0J0N%NN%Nk0m0k5
9489c0NK0%nNJ0J0%%%k0l5k5%J5Nn%j0NNN%J5K0L5L5K0Nnj5k5l0j5j5J0Nnj5nk0k0%J5K5K5
9486eJ5nj5j0%%NJ0K0%J0L0K0j0k5k5%%k5j0j0k0k5%%J5J0%j0nj0NK0%%%j0j5j0nJ5K0K5K5
9483eK0K5K0K0Nk0j5j0j5k0j0k5%J0j0l5j5J5K5K5nk0j0NJ5K5J5N%%%J0K0nj0j0NJ5J0%j5
9480C5nK5Nnj0J0N%J0NJ0NNj5l0k5nJ5nj5k0k0n%Nnn%J0K0J0Nk0l0j5j0J0NJ5L0M0K5K0J5
9477I5J0j0nk0l5k5nJ0Nn%n%%K0L0L5J0k0k5k5l0j0NNNNJ5J5M0K0%k0k5k5l0l0j0nnj5j0n
9474g5j5nJ5NJ5J0J0J0J0J5J0%NNJ5nJ5%%%j5J0Nj0n%Nj5nj0nnnj0j0j5k0nJ5L5M0J0%k0j0
9471ej0J0K0NJ5Nk0n%%NJ5L5L5J0j0k0n%%j5j0l0k0k0NNnNL0NJ0K5J0%NNk5l5l0k5NK0nk0
9468c0nNL5M5M5J5%J0%j0l0l5j5j5k5j0%J5NJ0j0k5k0nJ0L5L0J5%%J0j0k5Nj0j5J5M5K5K5
9465A05Nj0n%k5l0k5l0j0%n%J0L0J5K0J0NK0Nj0k0k0j0j0j0j0nj0j0j5nN%%J0J5L5K5K5J0
9462G5J0K5%k5l0m0k0J5J0J0J5L0J5j5j5j5%Nj5nJ5J0nNNnNJ0nJ0nk5l0m5k0K0L0L0K0J0%
9460F0%NnJ0J5nk0nj0k0j0j0k0nJ0N%J5J0%NJ0N%NNJ0%%NN%j0J0J0j0%NJ0J5K5%j0j0j0j0
9456H5j0J0%nk0k0l0j5k5nJ5L0M5L0K5J0%j0%j5l0l0m0k5%%j5J5K0K0L0K0%NnJ5%NN%%NJ5
9454A05j0j0l0k5j5%NN%NNN%%K5K0%%k0j5nJ5K5K5J0j5k5l5j0j5l0m0nJ5J0K5J5J5NJ5J5%
9451F0K0J5N%j5j0%J0K0K5Nk0m0l5k5l5l0m5j5K5O5M0M0J0l0nj0j0j5k0j0J0J0K5%nj0n%k0
9448b5%%j0nK0NNN%K0%k0j5j5j5NNJ5%%%J5j0j0k0%K0K5J0l0l5nJ5L0L5J0Nj0k0nJ0%%%NN
9445A5%N%J5nnNJ0j0nJ0j5J5N%K0%%K0J0%j0l0j0J5K0%j5l5k5l0%K5M0J0NNj0%j0%Nk0j5N
9442A0J5J5L0Nl0m5n0k5%NJ5%K5M0K0L5Nj0j0NNj0n%nj0j5%j0j0nj0%J5NNJ5%J0J0n%n%j0
9439B0Nn%NJ5NJ5J5J0%K0j5l0k0k5%J0nJ0J0%J0J0%J5nJ5J5nJ5%J0J0NJ0%%J0nl0j5k0k5j0
9436E0J0n%n%n%Nj0j0J0K5L0K0nJ5J0j5l5l5n%NNJ0J0J0J0NJ5Nj0k5l5j0J0K5K5J0NNJ5nk0
9433A10j5l0j0Nj0j0NJ5J0Nk0m0k5%NJ0J0%J0J5K0K0J5L0NK0K0j5m5m0j5j5%j0%L0K5K5K5
9430A35Nl0j5nj5%j0nnj0Nj0j5J5nnNj0%%NNN%J0nnJ0M0L0Nj5j0%%j5nj0j0nnj5nj0%NJ0n
9427C0NN%N%%j5J0%nj5J0K5J5M0J0%Nk0l0l0nNL0L5%k0k0k5k5k0k5K0J5NK5J5J5K5J0j5l0
9424F0k5j5j0Nk0N%nj5Nnj0%nj0Nj0%NJ0J0J0%nj0NK0J0L0N%j0nj0N%K0j0%J0%NJ5L5L0J5
9421A40j0k0j5j5nj0nnNj0j5Nj0j0nj0j0nj0nJ0J0J5J0J5J0J5Nn%j0nj5k0j5k0J5K5K5K0J5
9418G5K0nl0l0j5j5J0NNJ0J0nnnnJ0J0NJ0N%J0Nj0nnj0j0l5l0j0j0J0%%J5J5K5%nj0nj0nn
9415b5n%j5%J0j5nNJ0j0%NNj0%%Nn%%nNK5M0M5K5%j0nj0j5j0l0nJ5L0L5J0n%j5nnj0nnj0n
9412B5j0%%k0n%J0K5L5NNJ5NJ0J0nJ5j0l0m0l5l5j0J5K0nk0j0J0L0J5j0l5nnJ0J0%j0j0k0
9409f0%J0K0K5Nl0k0%K0M0M0L0N%nj5%j5k5k0j5k5j0j5j5nnj5J0L0L0L5L5%k0nn%J0%N%j0
9406A5j0nnj0j5%K0J5J5K0%%nn%k5l0%J0k0%%NL5K5J0j0k0l0j0J0J5j0j5l5nK0N0J5j0%J0
9403A5%j0j0%k5m0k5k5j0Nk0J0J5K0K5K0K0K0K0K0%J5J0Nl5j5k5k5%NJ5L0K5Nj5l0k0nJ0J0
9400a5J0%J0J0NJ0j0K0L0J5nk5nnJ5K5%%nNJ0nNNj0J0J5j0l5l0%K0NJ0K5%k0l5k0k5nK0K0
9397C5%NJ5J5%NJ0nNNnN%nk5k5nJ0%J0J0%%NNj0j0k0%j0l5k5j0%%J0%j0J5N%NK0K0Nj5j5k5
9394c5j0NJ0%J0J5%NJ0j0n%j0NJ0NNJ5j0J0N%j5l0l5j5J5K0N0M0M0J0j0k0j0nk5j5j0j5j5
9391a5%n%%NK0J5Nnj5j0n%J0J0NJ0L5K0J0nl0j5k0j0Nnj0nj5J5M0L0J0%%j5j5J5L5K5N%j5
9388A10k0j5nJ5K5K5K5j0l0l0k0Nn%Nnj5j5m0l5j0J5K5K0K5K0K5K5j0k5k5j0J5J0nj5j5k5
9386Ej0k5k0nJ0M0K5K0J5n%NNnj5nk0j0j0j0j0j0J0nNNJ5K0J5J5Nj5k0NK0J0K5J0%k5l0l5
9383ej0%%j5j0j0NK0L0L5%j5l5nNnj5j0k0nn%K0K5K0J0K5J0%k0l0l5%K0Nl0k5NK5L0L0L0K5
9380G0j0j5nJ0J0%%k0J5J0J0j5nNJ5J0J0Nj0j0N%nNnk0k0l0j5k0j5J0L5L0J5nk5k0n%J0%j5
9377a0k0%K5K0Nnk0%J5L5K5j0k0j0%nj5NM0L0J5k0k0nJ5L5J5J0K5N%nj0j0j5k5m5n%n%%Nj0
9374C5j0%M0K5K0Nn%%%J5Nk0nj0Nn%j0%Nnk0%nnl0j0J0K5J0k0m0k0j0%%L0L5K0%k0k0l0k5
9371d0k5j0J0K0K5%nNj0nN%nj0NJ0j5J0L0K0J5J0Nnk0k0%J5L5Nk0l0l0k5k0l0j5%%j0J0J5
9368a00NK0J5NJ5K0NJ0%nJ0K5K5Nl0k5j0%NNJ5NJ5Nnj5J0j5k0j0j0nM0K0J0Nj5j0nnl5k5j5
9365f5J0%j0J5K0%J5K0J0J5K0J0j0J0%%%%%%%nNj0nNj0%J5NK0Nj5j0l0m5l0nK0K5K5M0L5L5
9362A30L0%l5m0j0%j0n%%%NnJ0Nnj0k0k5j0J0%NJ0J0J0J0NK0%NJ0Nl0%j5k0nnk0%N%N%NNN
9359C5nJ0N%k5j0J0L0K0J0K5N%nj0nn%Nnj0J0j5N%j5j5%j0j0j0%j0Nn%n%n%%J5NNJ5%NJ0n
9356D5nJ0j0k5%k0j0J0K5J0K5J5J5nl5k5NK0NnNj0Nn%J0j0j0J0J0j0j0%%j0j0Nj0j0nk5j5
9353e0j5NJ0J5%nj0Nj5j5J0L5L0J0n%%nk0NK0L5K0%k0k0J5K0K0nj5l5l0k0%K0J5NNJ5L0K0
9350H0k0n0m0j5j5j5j5nJ5J0nNn%%j5J0Nj0j5nk0j0K0L5L0K0K5J0K0J5j0j0Nj0j5NL0M0L5
9347A10J5%N%nk5k5j5j0k0j0%N%N%%J0nnnj0%%j5n%l0j5k0k5k5%L5M5K0j0k0j0J0L5K0K5n
9344B5nn%nnJ0j0j0NJ5K5M5J5nj0%%%NNj0N%nnk0%%k0%j0k5k5l0k0K0M5M0K0%%nn%%n%NNJ0
9341F0%j0k5j0k0k0nj0j0J0K0NK0J5K0K0J5%j5k0l5k5nK0K5J5j0nJ0NN%NNNN%%K0NNnl0j5
9338D0j5nNn%J0j0%%J0J0J5%NJ5NN%k5nj0k0nj0j5J5L0K5J5K5J5J0K5L0Nj5k5m0l0k0j0j0
9335D0nnj5%nNj0l5k5%J0J5NK0M5M0J5%j5k5k5j5J0K5K5J0%k5k0j0J5K0J0%j5nk5k0j0NNn
9332EJ0J5j0%J5n%j0J0J0j0j5J5n%%%%%%%j0%nnj0%%j0J0J5NJ5L0L5L5K5L5Nk0k0n5p0l5n
9329a0NJ0J0N%k0k0%J0NNJ5J5N%K0J0NJ5NK0%K0%nk0j5j5nk0k0nJ0K0J0J5j0j0k0%k0l0k5
9326c5k0j0J0%%NK0L5%j0%K0M0K5Nj0l0k5j0NL0K5J5%nj0j5m0l5k5NK0NJ0j0%%J0NJ0N%J5
9323C0J0%J0J0NJ0j5k0j5j5j5k5j0k0l0nK0K5J5N%K0NJ0J5Nnj5j0nk5%nk0J0K0K5Nj0%k0%
9320c0K5M0M0K5J0J0J0Nj0j5nj5j5nj5j0J0NJ5%j0k0k0j0NK0J5NJ0J5K5nj0j5k0j5k0j0k0
9318ej0%N%N%NJ0NnNK5M5M5L0J5j5%%n%nj0%j0j0k5j5k0k0k0nk5l5j5l5k5K0J0J5J5K0K0J5
9315eK5K0K0J0K5J5%J0%l5l0m0k5nJ0J5%NNJ0Nj5j0nj0k0nk0%NJ5NJ0L0K5%j5j0K5%l5j0%
9312e%j0n%Nj0j0N%n%j0n%n%k0NJ0nNJ0J5L5L0K0J5NJ5Nj5j5k0j0%nJ0j0j0NJ5j0j0J5J0j0
9309C0K0L5L0K0%k0Nj5k0%%j5k0nj0j5NK0J5NK0J5K0J0nj5nnj5%nj0Nj5nN%L0K5J5%k0J5k0
9306A05m5m5n0m0k0J0j5%nj0k0J5K0M5K5M0K0J5L0J0j5k5k5j5nj0k0%NK0K0J0nj0Nk0nnj5
9303c0%NK0J5J0J0J5K5%j5j5k5j0nJ5%NJ5nj0K0Nn%J5%J0NJ0nl0k0j0J5J0J5J0NK0J5N%k0
9300I0%j5j0nk0%%NJ5nj5k5j0k5nJ0N%N%NnK0J0NK0nk0k0n%%j0NK0K5J5L0%n%%%nJ0j0j5n
9297E5j5j0J0J5J0J5j0m0j5k0j5J5%%%NNNnJ0%NJ5%j0J5L5K0%j5k5%J0J0nnn%n%j5Nn%j5N
9294C0nj0j0n%j5k5NL0Nl0j5j0k0%K5K5K5J5%k0j5%J5L0L0K5L0%k5j0nj5%j5nJ5J0K0J5j0
9291H5n%j5n%k0NJ5K0L5Nj5k0k5j0nJ5nJ0nJ0J5n%nnnn%nnj0nj0j0j5n%j5nK0%J0K0L5M0K0
9288A20k5m0m0k0j0j0j0nNNNJ0K0K0Nj0j5j5J0M0M0M5J0nj0k0k5j5j5k5k5j5NJ5K0Nk0nJ5
9285A5L5L5J0j5k0k0m0l0k5k0NL5L0L5K0%NK0J0J0K0J5J0K0J0j5l0j5l0k5j5l0k0NJ0J0NJ0
9282C0J0NJ0nJ0%%%N%Nj5nJ0k0m5l5%L5L5M0K5J0k0k5j5J0J5nj5j5%J5J0Nj0k5k5j0k5j5k0
9279f5j5NK5J5J0Nj0j0NnJ0J0NJ0%J5%nnk0NJ5N%K0L0Nj5l0j5nj0j5J0K5K5J0NNnJ0K0J5j5
9276G5l0l5j5%nk0l0l0j5NL0L0J0%%n%%J5J5%%%%%NJ5NJ5%NNn%j0k0%K0nJ5J0NNJ5N%j0l0
9273D0m5l5j0%K5M0L5J0j5j5%NJ5nk5m0l0j0N%nJ0J0K0NN%nN%NNnnj0j5nJ5%nK0J0N%J0K0
9270C5NJ5J0K0%K5Nj0j0k0j0nk0nk0nj0j5nK5K5L0K5%NK0nNNJ5nnnnnk0%Nj5j5%%k0%j0j0
9267B0n%K0J5%%nNj0k0k0l0j5K5K0K5K5NN%K0K0J0k0l0j0j5l0j0J5K0J0K0%j0%nj0k0j0j5
9264a0NK0NJ5j0NNn%J5J0NJ5NJ5Nk0j5nk5j5j5j5k0J5J0J0J0nj5nj5j5J0j5nJ0NNNJ5n%J0
9261eNnNJ0NJ5%J5K0nK5%j5j0k0j5j0k0k0n%K5NJ5NJ5J5N%nnn%j0Nj0nK0NJ0NN%J5J5j0nJ5
9258I5K0J0J5J5nj5Nj5k5k5m0k0K0J0K5J5nJ0J0%k0l0l5j5%N%NJ5J5J5J5Nj5n%j0n%j5%J5
9255D0nJ5L0K0K5L0j5j0%k0l0k0l0j5nN%J0%J5J5%j0k5j5j0k5%K5K5J5n%J0J5J5j5k5m0j0
9252b0J5J0J0nl5nNL0K5J0%j5j5nJ0K5K0J0Nj0n%%nn%%J0J0J0nnnnk0k5k0J5L5M0K0j5j0n
9249G5j0j5j0j5k0nNNJ5%J0J0nK0%NJ0NN%J5%nj5j0j0NNj0k0k5j0J5L0Nj0%Nnnj0%Nj5n%%
9246A5%J0j0NNn%K0k0N%%%%%K0J5K0J5nnnnj5nNJ5L0J0nk5k5j0k0j5J5L0K0K0nj5j0j0j5n
9243D0nj5nk0j0j0%K0M5K5L5J5j0k0l0l0j5N%%%NJ5nJ0Nj5%%j5j5Nj5%NJ0NJ0J5NJ0Nk5l5
9240el5k0j5%j0NJ0M0L5J0Nk5k0n%K0K5nk0nj5j5%J0N%J5n%J5%J0J0NK0M0J0l0k0%J5K5Nj0
9237G5%%j0k0j0j5NJ5J5N%K0J5nj0k0j5j5NJ5J0NJ0J0J5%j0k0nk0k0nk0n%%%%%%%%%K0NJ0
9234C0%J5K5nk0k0J0K5%j5j5J0Nj0j0J5L5L5N0L0nl0nk5j5j5l0nnnJ0j0%n%%%nnN%nj5J0J0
9231D0%j0j5nnJ0j0n%j0Nn%n%nnK0K0K5j0J0NNj0j5Nj0nNj0j5%K0K0N%%Nnnk0%NK5K0J5j0
9228G0j0nj0%j5j0nj5nj0j0J5J0J5J0J5Nnj5j5j0J5N%k0nj5j0nj0nK0L0L5K0nk5j0j5j5j5
9225c0l0n%J5%J0K0L5M5K0%k0k0m0m5k5nL5L5K0%j5%J5%%J0n%NNNN%j5l0j5k0j5k0j5j0NJ0
9222h5J0NNN%N%N%%K5K5K5K5J5J5j5nNJ0J0J0J0NJ0J0j0nnj0j5m5m0j5j0K0NJ0K0K0J0j5j5
9219C0j5j5j5j5k0j5j5J0K0J0J5J5J5J0J5j5j0j0j5NNk5k0j0nK0J5%%%%J0J5j5j0N%%%%nn
9216d0nK0K0J5K5K0nk5j0%nnnNJ0%NL0J0nn%n%n%%nnNN%%N%N%NNj5k5j0%Nj5nJ0J0%j0J0J5
9212C0nnJ5NnNj0%J0K5%%j5%J0%N%j0nnnnnnj0%k0%J5J0K5J0j0k5l5k5j0j5%K0K5K5J5nNK0
9209D0K0K5%%k5k5k0j5n%J5L0K0K0%j0j0m0j5NNK5K0NNj5k5k0k0J5L5K5%j5j0j0%K5J0%nk0
9206D0nJ5J0nnJ0%%nj5k5%J0K5J0%l0l5k0NK0M0L5K5%j5j0Nk0%%k0j5nj0j5nj5j5nNK5L0N
9203B0j0Nj0nj0%J0K0K0%J0j0N%%%J5J5%j5j5J0K0%j5nNJ5J0Nnk5j0J0Nnk0j0l0nJ0J0J0n
9200B0J0Nnl0k5nj5K0M0M5K5j0k5j0%%nk0%K5%nj5J0NJ0j0k0j5j5nK0K5K5K0J0nj5k0k5j5
9198@j0j5J0K0L5J5nk5k0j0J0J5J5J0%J0M0L5J0j0k0k0k0nk5l0j0NNN%j5l0nl5k0j5l5nK0
9195a25L5L0L0K5L0L0L0J0J5J0J0%k0j0j5j0%j0nj0nnn%J5J0Nj0k5j0k0l0k5m5k0K0K5L5K0
9192b0%NnJ0N%%%nnj5n%j5j0%NK0J5NJ0J5NJ5J0nj0k5k0J5L0L5J0%%J5NJ0NN%k0j0%nL5L0
9189A40%m5m5j0K5M0K0J5%J0NJ0%j0k5j5k5nK5J0%k5l5m0k5nJ5J0%j0k5k5nJ0L0J5K0L5NK0
9186H5K5j0l5k0k0nJ5%N%J0J0%J0J0NJ0j0k0j5j0j0k0j5j0J0L5J5K0J0j5NnnJ0nNn%j0NJ0
9183F5%k5m0k5Nnk0j0Nj0nK0J5K5K0nj5j0%NK5J0K0Nj0%%%nNj0nnj0%J5J5K5J5j0j0nj0NL0
9180H0J0J5nl0k0j0k5j0k0j5j0nj0%J5J5K0J5j0l0k0j0J5K5L0J0N%%%%%J0nj5nj0NJ5%k0j0
9177a0NK0J5J0Nn%%K0L5K0Nn%j0m0m0l0k5nJ0L0M5K5%j5k0%K5K5Nl0k0%Nj0j0j5%nnj0%J5
9174A0J0K0nk0j0j0J0J0NNnj0%%%K0K5K5%k5l5k5k5%J0j0nnNL0L5K0%k5k5nJ0Nj5k5k0k0k0
9172i0%J5J0K0J0N%NNJ0N%J0NNJ5%j0J0%%%%%nN%%j5j5K5K5L0n%%%j5k0l5j0NnnNj0NNnnN
9168a0K5K5Nj0k5k5k5nNJ5K0J0nJ0K5K0K0J0%J0j0n%%%k0k5j5nJ0J0nj5k5k0k0%J0J0J0J5
9165eNN%%NnJ0J0Nj5j0k0nk0j0NJ5L5J0J0j0J5K0K0J0%k0m0k5%K5J0j0NJ5J0%NNJ0n%J0J0
9162H5%j5j0j0j0nk0nj0n%J0j0%%Nn%j5j0%%%nj5j5J0K0J5J0NNJ0%%NJ5J0%j0k5k5k5j0NJ5
9159c5J0J5N%%NJ5K0nj5j5j0NJ0K5L0K5J5%j0l0k5j0nn%%NJ0Nj0k5NK0Nk0m0k0NK5J5%j0J0
9156eJ0%l0k5%NJ0J5J5K0J5K0Nj0j0NK0K5%nNNnj0NJ5%k0k5nJ0NJ5NJ0J5nj0nJ0nj5l0k0k0
9153Ej5J5K5J5%NNNnk0k0j0j5k0n%J0K5M0J5nj5j0K0K5J0k5k0j0NJ0%nj5j5l5l5l5nJ0K5K5
9150d5K5K5M0L5J5N%nj5m0l5j5%%j0J0K5K5K0K5J5j0l0j0j0j5k0nJ5J5NNnnJ5L0J0%%J0J5
9147A10%j5j0j5N%j0j5%j0l0k5k5j0N%N%j0j5NNNJ0J0J0J0K5K0J0j0k0j0l5k0k5%J0K0J0J0
9145b5%%nnNK5K0N%%K0J5N%l0l5m5k5j0j5k0%L0L0L5K5J0NK0%j0J0j0NNj0nNNNN%j0l0nk5
9141c0j5K5J0nJ0%NNNj5j5Nj5%%j5j5j0nj5j0j0k0n%j0nnj0%K5M5M5M0J0J5K0%J5NnJ0K0j5
9138F5NJ0%Nj0k5j5j5j5j5k0j0j0J5N%k0k5k0k0%J5J0%J0NJ0J0J0J5NJ5N%j0l0j5J0K0M0L0
9136D0J0Nnk5k0k5k0j0NNnnnj0n%j0j5%NNJ0%J0J0nJ0NNJ0%%J5NNnJ0J0nJ5n%J0j0l0l0j5
9132f0J0K5K5J0N%N%l0k0nl5l0Nj5j0J5M0L5K5nNK0N0N5L5%k0nj5Nk0j5j0j5j5%j0nnj0%j0
9130Ennj5nnNK5J5J5NNJ5nnK0N0M0%j5%j0%nnj0nj5j5nj5j5%k0j0nj5nK0J0NK0J5J5j5l5k0
9126@nNJ0J0J5NJ5Nk5k0%j0nnnnnj5NK0J0J0K0J0k5k0NJ0NNJ0j5%%K5L0J5k5j0j0J5N%%%%
9123F0l5l0NL5M5%l0k5%J0J5J5J5k5j0nl0m0l5nJ0K5K0K5K0J0n%Nj0Nn%Nj0%%J0NJ5%j5k0
9120B0j5j5j0%nn%nNj0NJ5J0NK0%%J5K5%nj5l0j0NL0K0L5J5nj0Nn%%n%nj5NJ5k0k5k0k5k0
9117c0J0K0J5K0NNJ5N%K0J0%j5k0j5j5j5k0j0j5NK0J0K0J5J0J5K0n%n%%n%%j0j5j0j5j5nj0
9114a0k0N%%N%%N%j0k5j0j5J0J5%K0J5L0L0J5nk0k0j5nj5l0%K5%NK0J5%J0J0nk5k0nJ0K0N
9111A5K5%K0K5%k0nk0k0nk5k0j5N%J0%k0k5k5k0K0J5J0K5NK0K0J0j0j5j0j0%K5J0J0J0K5K5
9109F5%j0l0l0j5NNnJ0N%J5%nnJ0K5L0K0nk0j5nj0j5j5j0j5j0J5L0M0J0k0l5l5k5%K0K0nJ0
9106eJ5NJ5nj0Nj0k0l5l5k0K5J5J5K5K5Nm0m5k5j0J5K0K5J5K5J0J5J0J5J0NJ5K0n%k0j0j5
9103D0j5j0j5j0N%%J0%J0J0nK0J0L5M5K5J5nk5k0%%k5j5nj5j5nn%j0j0%j0%K0K5K0K0Nj0%
9100H5%j0k5j5k0j0j5l0j0%%Nn%NnJ0L0M5N0K5nk0k5j5nk5k0j0j5k0k0j5Nj0n%M0L5L5M0%
9097E5l5k0n%J5%J0%j0%nj0Nj5NNJ5L0nk0%j5j0j0j0j0nJ5K0K0Nnl0k0j0j0J5J0nNJ5%l0l0
9094h0j0K5J0%%K0K0K0%%K0L5L0J0k0m0m5k0J0K5K0L5J5nj5j5j0k0k0k5j0j5k0l5nK0K5J5
9092e5K5L0J5K5K0NJ0j0J5J5j0J0J0j0nnnnnnnNNJ0NNNJ0N%NNNJ5J0k0o0o5k5NJ0%nNnj5n
9088c0j5nJ0J0K0J0K5L0K5K5%k5k5nnk5k0nJ5NJ0J0Nk5j5nj5j0k5NJ0J0K0J5j0j0nj0K5N0
9086D5N0K5J0j5%%nj0j0nj0j0j0j0j0k5l0j0J0L0K5J0Nj0%nk0j0k5m5k5J5L0L5K5K0%%%%n
9083C0%%n%nnk0%k5j5nj0j5%NJ5n%J0nJ0L0L0M5K0%j5j5%%j0j0nnnj0%K0J0J5J5j0j0%j5m0
9080a0k5m0k5%K0nJ5J0nNNJ0%NJ0%K0K5M0L5K0k5l5k0k0l5j0K0L0K0nk0j0J5L0K5J0j0j0k0
9077D0j5j0J5J0J5k0l5l0nj0J0J0J5J5NN%NnN%N%NNN%%NN%NN%J0j0K0J0nl5l5j5J5J0%nJ5
9074C5J0K0L0J0nnj0%k5k0j5l0l5j5J5K5L5K0nk5j5%Nj5m5k0K5O5L5J5k0j5J0L0K5K0%j0j5
9071H5%nk0k0nNJ0K0%j5j5k0j5K0K0L5J0j5k5k5k0%NN%%NNNNN%Nn%%n%n%nJ0N%J0k0k0k0k0
9068c0J0J0NJ5NJ5%J0J0k5nnnnj0n%nn%j0Nj5NL0J5K5K5nl0k5nj5j0j5j5nj5k5NJ5K0L5J5
9065a5J0M0K0K0J5K0L0Nl0l0%L0nk5k0nJ5J0J5J5j0j5j0j0j0j5nj5j0K0J0nNJ0N%%%N%k0k0
9062B5k5j5k5nK5L5K0j0J5N%J5NJ0J0NJ0J0k5k0nl0j5k0l0j0L0K5K5K5J5j0NNj5j5j0j5J0
9059C0J0NJ0J5nk5n0n0l0j0K5L0L0L5L5nnn%k0k0l0j5NN%NnnNj0j5J0nj0J5K0K5NNL0K0N%
9056F0%%%k0J0J0k0nj0j0nNK5J0J0J0j0j0Nn%j5NK0%J0J5k0m0l5k0%%NNNNnJ0J0J0%K0L5K5
9053I5J0k0l5l5k5Nnj0n%J5L5M5J0l5k0J0L5L5Nj0k5j5%J0K0n%k0l0j0j0j0j0%NnJ0K5K5L0
9051H5K0J0%J0Nj5k5k5nJ5M5L5K5J0k5nnk5k5k0k5l0j5l5j0NM0L0J5j0k0k0j0%nJ0nnJ0%%
9048EnNJ0j0J0nnJ0J5M0K0nk5%K5N0M0J0k0m0k5j5J5K0J5%l0l5j0%nj0j5k0J0L0L0J0L0J0
9045A30nm5m0j5nnnnj0j0j5nj0j5j0nnnj0%J5L0K0J5J0N%J0NNNNnk0%k0j5%j5j0nJ0%%N%J5
9042c0nj5%k0%NK0K5%Nj5j0%J0K0J0J5J5nk5m0j0NK0K0K5J5%j0l0k5j5NJ5K0%j0J0NJ0NK0
9039C5K0j0nJ0J0nK0J0J0NJ5K0nk0l5j0nnj0NNN%j0j0%K5M0N%k5k5%J5L0K5%nj0k0j5N%K5
9036A10J5Nk0l5l5k0%J5J0J5J0k0l5m0k0NJ5J0J0J0J0%J0Nj5%n%%j0NJ0nk0k0nNJ0j0k0k0
9033g0%L0K5J0j0k5nnj0nJ5J5J0J5NNj5k0%K5N5M0L5Nnnj0j0j0nnJ0J0j0k0k5j0J0J5%NJ5
9030G5Nnk5k0NK0K0J0%%K0j0j5%K0J0k5k5k0J5K5J0nk5m0l0k0%%K5NJ5%%j5J0K0K0L5J0j5
9028H0m0k0J5N%NJ0N%%NN%J5nnJ0%%j0J0Nj0k0k0k5j5j5nNK0J0J0J5N%k0j0j0NNj0J0M0L5
9024I0K5J0%%%%nk0m0l0nJ0N%%%%NJ5J0nj5nJ5J0j0%nnj0%J5L0K5j5l5m0j5%n%%NJ5J0J0n
9021C5n%j0J5J0J0J0%%n%%%K0j0l0l5j5K5L5L0%j5%nnn%j0nj0nnj0%J0%NJ0j5k0k5nNJ5J5
9018@J0NK0J0J5K5K5M5J5j5j0nj5k0%j0j0nJ0%%n%J0j0j0J0%nN%K5K5K0Nj5l5m0k5k0%J5N
9015D5nj5k0l5l5k0J0M0K5K5NJ0J0Nn%j5NK5L0K5K5J5J5L0%k0l0l0j5K5L5L5K5Nl5j5j0j0
9013A55k0j5j0k0j5k5j0J0J0%J5J0J0K0J0k0nj5j5j5k0k0j5J0L0L0J5k5l5k5l0n%nn%%%%J5
9010c0J0J5J0J0N%J5NNJ5%nN%nnj5l0NJ5J5K0J5%j5%n%J5NNNj5j0%nj5j0nj0j0k0%NJ5K0N
9007C0NK5%K0nj5j5%nnnnk0j0K0L0L5J5j5j5nnj0nNK5J5J5%j5j5NK5J0K0J5j5k0j5k0k5j0
9004D0l0j0J5%J0J0k0j5j5j5%%NNJ5M0K5K0%k0nj5j5j0j0j0j0%nj0nnj0%J5%%J5J5%J0J0J0
9001B5J5J5J0NJ5K5%j0k5j5k0NJ0J5nj0j5k5%NM0L5J0N%%n%nJ0j0j5k5l5j0%%nN%%%%k0nn
8998a5J5L0K0j0k0n%K0K0NnN%%NnJ0j0J5NnJ0nj0J5K5M5J0j0k5nNNnl0l0nNJ0N%%k5j5j0j5
8995B0j5j0k0%%K0j5%%%%K5K0nk5l5j0J5M0K5L0%%%%nnj5k0j0j5NJ0J0NNk5nj0j0j0j0j0J5
8992d0J0K0J5%L0K5%nj0K5L0K0j0J0J0j0j0j5j0j0j5nj5J0J0K5%j0j5j0j0j5j0nj0j0j0j0
8989c0nnnn%%%n%j0j0K0J5M0J5j0j0j0J0K5K5J0NJ0J0nl0j0k0j5j5k0j5K0J0%j0%NNNK0K5
8986C0nn%Nk0k5NL5N0L5J0nNNJ0j0k0k0%nnk0j0J5K0J0j0k0k5nNL0N0M0J0j0k0j0%%j5j5n
8983H5j0j0nK0K5k0k0nJ5K0j0k0k5j0J0J0J5NNN%N%%NnJ0J5J5J5J5j5l0l0k0%NK0J5K0K0J0
8980A50j5k5k5l0k0k0J5K5J5j0j0j0j0NNj5k5l5k0k0k0j5%%NJ5J5NNJ5J0J0J0J5nnJ0J0n%
8978@J0NK0J0J0j5l5l5j5k5j0%J0K5K5K5Nj0nNK0NnnJ0J0J5J0J5J0%j5k5k5k0nNL5J5%%J5
8975F5K0J5J5NNj5k5k0j5j0%nj0j5j5%J0J0N%J5J0nj0l5l5j0J0K0K0J0J5NJ5Nnl0m5l0J0J5
8972c5J0J5NJ5NJ5J0n%NNnj0J5J5J0J0J0J5J5J0J5j0nnNK5%j5j0%nJ0J5J0NNnj0j5j0j5nk0
8969I0j5n%K0NJ5%l0j5j0%N%%%j5j5nNJ0%J0%J0NNnn%%j0NnnJ0K0J0J5j5l0k0k0l0j0K5M5
8966D5L5K5J0NNN%Nj0j0j0j0j0j0j5j0%Nj0J0nj0%j5j0%j0n%J5K5%%K0J0NNj0n%j5j5j5j0
8963A0NK5J5J5NN%l0l5j0%K5K5Nk5k5j5nNJ5n%j5N%nn%%nj0NJ5J0J5J0J5J5NK0%j5n%j0nn
8960D0%k0%nnj5N%nk5%K0L5J5nNJ0%NN%J5J5J5J5k0m0l5k0J0J5J0J5n%%%j0Nn%%j0j0%nnn
8956EnnJ5J0nN%J0%Nj0j0NJ0L0J5J5L0J0j0l5k0nK5%j5k5k5j0k0k0k5j5NNJ0%NJ0NJ0k0j5
8953e5J0K5K5nj5j0K0J5nnk0NJ0K0Nj5%%%%J0nj5k5NL5L0%k5j0NK0K0NJ0J5J5J0nn%j0%nN
8950H5j0nnj0%NK5j0l5k5k0nNj0k5k0j0J0J0J5J0J5J0J5J0NJ0%J0J0NnK0J0NK0J0nNn%j0k5
8947H5l0j0k0j5NL0L0nj5nN%N%%nk0Nj0j0%j0j5J0j0%Nj0j0Nj0NJ5nk0K0J0j0%K0NJ0nnNj0
8944A0k5k5k0k5j0K5M0N0M0J5J0%%K0j5k0nJ5J5j0k5j5k0k0J0K5K0Nj0l5j5l0k5j0l5nK5M5
8942c0M0L0J0J0K0Nj5j0j5j0k0j5j5j5%K0nJ5NnJ5%nJ0J0n%j0j0j0J0N%J0K5K5L5K5NnJ5j0
8939A35k0l0l5k0nnj0Nn%%n%%%%nJ5NnNNNNNk0j0%%j5%j0J0J0%K0NJ0J5Nnj0n%nnj5Nn%Nn
8935A5%%%%%j0%%j0%%nNJ5NJ0J0NNJ0J0nl0m0k0NK5J5J0%nk0j0NNn%%%%J5L0K0j5l0k5%K0
8932A0NNJ5NNNNN%NK0nj0Nnn%j0Nnj5Nnj0%j0j5%J0nj0k5j5NL0L5K5J0Nj0l5k0m0k0nJ0%J0
8929d0J5J5K5J0nJ5J0nnnj5%nn%nNnj0NJ5J0J0J0K0NJ5J0nnnnj0%%j0j5j5k5nNJ0NJ0%n%%
8925A5%%n%%%%%%%%%NNJ0NNNNJ0N%nJ5NnJ0%j0j0nj5nj5%j0j0J5J5n%J0J0%nn%nnnnnj0j0
8922ej0j5nj5nj5J0J0NJ0NJ0J0NN%N%%%%%J5K0k0k5N%%N%N%N%%%%J5J0J0J0%K0K5nl0l0j5
8918B5NJ0nk5m0l5j0J0K5J0%nJ5J5K0J5J5n%%nk5nK0L0J0nNNK0K0K0K0k5k0k5k0j5nj5j0%
8916A5N%%J0J0J5%j5m5m5j0J0J5J5J5J0J5K0J0nnnj0nnj0nn%nnn%j5NK5K0K5J5j0k5k5j0J0
8913eNnK0J0%%J5N%NN%j5k5J0J5J5K5N%j5j5%nk0l0N%J5K0%nj0j0nJ5J5K0J5J5K0J0J0%k0
8909A10%j5j5j5j5j5k0j5j5j5J5J0J5J0K0J0J0K0n%%%Nj0j0NK0L5Nl0m0m0k5j0%J5K0%j0J0
8907A5Nj0%n%nN%%%j0k5J0L5M5K5Nj5j5l0l0j0j0NJ5L0L0L5Nj5k5j5NNj0n%nj0%Nj0j0%%j5
8904e%J5J0nj5l5m0j5J5M0K5K5K0Nj0j0j5%L0K5J5j5k0k5k0k0j5J5K0J0%j0nnNj0NK5J0J5
8901C5j0j0%j0j0L0N5L5J5j0j0K0J0J5%m0l5k0K5K5nk5nj5j0j0nj5Nj0%%n%nn%%%n%%%%J5
8898A0K0K5Nj0l5k0k0j5nnj0J5J5J5J5L0L0K5L0nk0j0j5j0j5Nk0j5nnj5%J0%J0J0%N%nk0j0
8895a5j5k0nk0j0%J0J5Nj0K0J5%J5J0J0J5J0j0J5j0j5k0k0k0J0J0%J0L5M5N5K5N%%%nk0j5
8892A05j0j0k0j5j0nN%n%Nj0NK5J0L5J0l0m0k0%K0K0nk5l0l0l5k0k0NL0M0L5K0J0nk0k0k5
8890c0k0NL0K5Nnl0l5NK0M5L5L5%k5k0j0nj5l0l5k0%L5M5K5Nj0j0J0K0L5L5J5k0l0k0nJ0N
8887G0%J0nJ5nj5j0k0j0J0NK0Nj0J0Nnj0J0j0NNj0%nnn%n%Nj0J0%n%%%j0j5%L5K0%k5k5nn
8884A0k5%J5NNnnk0NJ0%J0%%%j0J0J5%K0J0nJ5N%NNNN%%N%j5l0j5l0k0j0nk0%K0NJ0K5K0K5
8880E0K0%%%%j0N%nJ5J0J5N%l0k0j0j5j5j5j5NJ5J0NK0%J0J0%j0j5l5l5j5%L0L0J5Nj0nnl0
8877b0l5l0j0K0L0M0NK5K5K0J5K5J5j0nNj5j5%nj0j0k5k5j0j0N%%%%%%j0NnnNJ5J5%nj0j5
8874a5%K0M0N0J5nk0L0L5%m0k5n%j0%nNnn%j0k0%k5%K5J0N%N%%j0J0J0j5nj5j0j5k0nj0j5
8871e0NJ0J5%j5k5%N0N0L0l0m0j0NJ0L5NJ5%k0%NNNNk0k0J0j0j0%j5nNj0nNj0j5J0J5%NJ5
8868EJ0NK0NNNK0L5K0J5k5l5k5n%J0%N%NnnNj0%K0K0j0j5l0l0j5n%NnJ0M5L5J0j5m0n0j0J5
8865eK0K5J0J5%J0J0nj5j5nnj5j0nj0n%j0K0K0J5K0NnN%%%J0nm0m5m5m0%K5J5J0K0nJ0J0%
8862a5J5J5%j5k0k5n%J0%J0J5J5J0K0nj5j5%NK0J0J0K0J0J0K0nnNj5l5n0n0l5j0nj0n%K0M0
8859f0N5L5J0j5j0j5NL0J0j0k0%J5J0j5j0%J0nNNJ0%N%l0l0k0N%%k0m5m0j0K5M0L0J5K0K5
8856A0N%K0%%J0NJ0%J0nJ5N%NJ0j5j0k0j0nk0k5%NNNNJ5nJ5%%n%nj5N%j0J0J0%J0K0%NJ0J0
8853H5J0K0Nj0j5j5j0nj5Nj5j0nj0n%J0J5Nk0%%L0K5J0j5j5%NJ0NNNNJ0j5k5j5j5j5K0NnN
8850D0%N%NK0J0NK0NJ5J0j5j0%j5l5k5nK5nNJ0nj5j5k5j0J5J0K0J5nj0j0j0nJ0N%%NN%j0j5
8847A5nj0k0NL0L0nk0j0j5nj0j5%J0K0J0J0J0k5j5Nnn%%j0N%nK0K0NK5K0J0K5J5k0n%k0nn
8844E5k0%NNNJ0J0%%J5nk0nj5k5%k0%j5N%j0n%j0NK0J0J0J5K0J5J0K0%%N%J5j0nJ5%j5j5N
8841H0j5nNj5j5%k0%%K0K5%%%nNNj0j0J0nn%nK0K5K0K0Nj5nnk0m0k5l0nJ0%%J0j0N%%j0j5
8838b5%nnk0NJ5J0K5J5%j5j5%Nj0J5nj5J5Nn%%N%%N%NJ0K5L0Nj5k5l0j0%%%NnJ0J0nNJ0J5
8834D0%J5N%J0j5m0l0k5j5Nnj0J0%NNnJ5%NK0NNK5K0NJ5K0j5j0j0j0%k0j5%J5K0K0K0K5J0
8832A15j5l0j5j5k5k0%NNNNK5J5NJ5%j0k5k5k0J0K5J5nk5nnnn%j0Nnnj0J5J0nj0J5K0L0J5
8829F0J0J0J0%j5%j5j5nK5L5K0j0l5l5nj5k5%%nn%nj0k0%NNj5k0%J0L5K5K0L5K0j5k5k5l0
8826b5k5j0%%j5n%j0nnJ5L0K5J5nJ0NJ0NNJ0nn%j0j0k5%J5M0L0L5M0NJ5NJ5J0Nj5j5k5l0l5
8823F5k0j0j5j5j0%%%%j0J0%%j0J0Nnj0%K0J5J0%NNNJ5nk5j5nNJ5n%%n%%%nJ5j0j0k5k0NJ5
8819a5J0J0K5K5N%j5nnnnJ0j5j5j0nk0k5NJ0J0N%%Nj5j5%K0K0K0K5J5j5k0%k0k5J5J5K0NJ0
8817C5J0%j5j5nJ0Nj5j5%J5%j5j5NN%NN%NN%%J0nnJ0NnNNNNnj5nnnNK5K0%k5k5nK0J0j0nJ0
8813B5K5K0J0j0l0k5k0N%NNN%J5Nj5NJ5k5m5n5j5J5K5K0J0j0j0nJ0J5J5J0NK0J5J5L0Nj0n
8810G0j0nj0nnnj5%%nk5j0K0L0K5K5K0j0nJ5J5nj5k5l0n%nN%j5nj5j0J0%K0%J0J0%J5J5nJ5
8807G5NNJ0NJ0nk0j5j0K0Nk5k5k5nJ0Nnnnn%K0J5N%k5k0%K0L5K5L0N%NN%%%N%%nNNk0%%nn
8804A00j5%K5nNJ5nnn%l5m0m5l0j0j5k0nJ5J5J5J5nNK5K0J5j5l0l5j5NK0J5K0J5%j5j0Nj0
8801b0nnj5%j5j0nj0j0K0J0J0K5J0J5NK0nk0j5j0j5nk0nK0M5L0L5L0L0M5J5nl5k5k0j5l0l0
8798A5j5J5K5K5J5%%j0%NJ0K5%j5j0k0j0j0%j0%Nk0n%nnNj5%%nn%j5Nj5nn%nNK0J0J5NJ5%
8795A5K0K5%k0k5j0J0Nj0%K0%J0NJ0J5%k0j0k0j0NJ0J5%%NJ5j0j5k0l0j5%J5nJ5J0%J0NnJ0
8792B5nJ0K5K5K5K5%k5nj5j5j0k0%k0j0l0nK5K0M0J5nnj5Nj0n%j0%K0J0J0j0k0k5%J0J5J5
8789E5NJ0J5K5%j0j5k0nJ0J0J5J0%J0%J0J0n%J5j5k0k0j5NN%J0J5J0j0m0k0j0%J5J0%NJ0k0
8786F0k0j5j5j5j0j5j0J0J5J5J5%K0NNnk0k5%J0L0K5J5nnNj0J0J0NJ0J0NNNnl0m0n%%NNj0
8783D0K0L0j0k0nj5k0J5K0J5J5K5J5J5J5%j0Nj5n%nj0J5nN%k5n0m0l0j5j0j5nK0L5L0K0J5
8781F0J5J0J0J5Nj0m5j5nJ5L5K0K5j0k0j0NJ0j0l5j5%K5nk0k0nj0j0%j5j0J5%%J0n%J0J0K5
8778D5K5J0j0l0k5k0J5J0NK0J0NK5%j0J0%j5n%j0Nj0k0j5n%K5NJ5%NJ0%NNN%%%%%j0NNnnJ5
8775I0J5nj0k0j5j5k0n%K0K5L5j0m0l5j5NJ5%l0j5j0%J5NJ0L0L5L0L0J0k0j5Nj0nnj0nnk0
8772C5NJ5J5K0J5j5k5l5n%NJ0%k5nj0k0j0j5j5j0J0L5L5J0%%%%J0J0%K0J0J0J5%k0l5m0k0
8769b0j0J0M0M5M5M0K5J0j0l0k0k0NJ5K0nj0m5l0k0%NNNJ0j0l5j5k0%K0L5nl5k5j0J0%NJ0
8766a5NNJ0%Nk0j5n%j5j0%%%nJ0J0L5L0J5%nnnl0k5l0l0j0%j0j0K0K0J5K0nj5nn%L0K5N0M0
8763G0J5j0j0NJ5K5%%nj0nnnnj0n%%nnnn%j0j5nj0j0j0k0NN%NJ0NNNJ0N%J0NJ0NJ0Nj0j0J5
8760E5J5M0Nj5j5%%j5l0k0%j0j5NNNN%NNNK0J5K0J5nnn%j0nj5m0m0j5K0L5K0Nj0j5%NK5K5
8757G0L0L0%k0l5j0J0K5%j0k0l0k5k0l0j5J0L0K5J5J0J0NJ0%k0nj0j5nl0NL0K5Nk0k0k0k0
8754c5k5nnj0%L5N5O0L0%j5j0j0k0nK0L5K0%J5J0j0l0k5j5J5J5K0K0J0J5l5l0k5k5k5k0%%
8751eN%K0K0K0J5nj5nj0j5j0j5nNK0K5J0NJ5K0%j5n%k0k0nl0nK0K0K0K0nnn%%L5NK5K0J0K0
8748A75J5j5k0l0j0NnnJ0n%J0j0j0k5k0k0k0Nj0nnJ0J0%j5j5k5nJ0L5L0J0Nj5k5k5k0J0L0
8746A0L5M0J5%Nj0k0j5j0%K5J0J5k5k0j5l0j5%nj5J5J0L5L5L0%j5l0k5l0l0k0nJ5J0nNl0k0
8743h0nJ5M0M0K0NJ0J0N%J0NNJ0J5Nk5m0l5nJ0%%L0K5K5J0K5J0j0k0%k5l0j5nn%K0J0J0j0
8740F0k0k5nJ0K5J5K0J5J5K0J5Nj5k0l0k5%j5j5j5%J5K0J0%j5k5k5j0j5k5l5k0J0M5N0L5%
8737C0j5k0%K5J0%%%%%%N%NNJ5N%K0J0%k0k0k5j5j0j0J5K5Nk0j5J0j0%nnj0k0nK0NJ0k0k0
8734d5n%Nnk0j0nJ5K5L0K5K5J0%J5NnNn%l0m0k5%N%j0k5nJ5K5K5J0j0%NNnJ0n%n%nK0%%K0
8731C5K0K5%%nj0nnNJ5J0J0j5k0k5j0NK0K5NNj0j5%%j5k0NK0K5%%%j5j0j0%k0j0%NL0L0J0
8728H5J0L0K0J0J0j0k0k5l0k0j5J0%J0nk5m0k5J0L5J0j0nJ0%Nj0J5J5J0j0nnNK0j0j5j5k5
8725enk0j5k5nJ5M0J5L5K5%J5J5j0m0k0k0nK5J0J5%k5j0n%NJ0nj5%j5%K0M5M0K5NNj0l0m5
8723C5j5NJ5NJ0NJ0nj5j0nk0k0l5j0NK5NK0J0%K0%j5k5l0j0J5K5J5K0%n%%NNNNnj0j0nj5j5
8720a5j5k0j5j5j5j5NL0K5Nk0J0K0L5L5Nj0nNJ5J0NK5J0K0J5j0l0k5j0%K0J0J0j0k5k0j5j5
8717A0k0l0j0NJ0NJ0J5J0J0J5K0NJ0J5%%Nn%%Nnn%%nj0NJ0j5j5j5J0%k5l5nK0L5K0nJ0J5J5
8714H5K0J5j0k5k0j5j5k0k5j0%J5%J0J0%J0J0NNNNj0n%j5k0k0l0j5nJ0J0%nN%%L0M5K5M0L5
8711A30NK0K0j0l5k0k5l0j5j5l0k0J0K5L0J5j0nJ5j0l0j0j5j5j0k0j0NK0J5J5J0K5L5%j5l0
8708A5k5k0k0j0j5j0J0K0J0J5J0j0%nNJ5J5%nj5j0j0NL0K0NJ5J0J5J0%%%Nk5j0k0j5J5K0J5
8706E5J5%j5m5n0m0j5%K0J5%J0J0K5L5M0K0Nk0n%k0%nj0J0K0J0J5%j5n%%J0nJ0%l5j0j5%K0
8703C5NNJ0NNJ0j5k5k0k0%L0J5J5nk0j5nNJ0J5N%J5J5%nj5j5nk0nJ0J5J0nk0m5n0k0J0L0K0
8700c5NJ0K0K0J0NK5K5L5M5K0j5l5l0k0nj0j5NJ0J5%k0j0J5L5M0Nl0m0l5%n%%j0Nj0nNJ0N
8697D0NN%N%N%%%%k0l0NJ0J5J5J5nnNn%nNj0j5k5m0%L0L5L5L5L5J5j0m0m0k5j5nK0J5%j5j0
8694C0%J0k0n%j5%J0N%J5J0%J0J0NNJ0NJ0j0J0nj5l5k5k0j0J0Nnj5k0k5j0J0K5J0K5K0L0M0
8691H5K0j5j0nk0j5nk0nK0L0K5K5j5j0j0j5%%%%n%J0j0j5%k0n%k0j5%NK0K0J0nNJ0L0K5%k0
8688H0n5l0%K0K0J5J0J5J5J0nj0k5k5j0K0K0Nj0Nnj0j0nj0nJ0%NK0K0K0K0nnj0j0nNnnJ5K0
8685A10K0J5%%%nj0j5j0j5j0%%j5Nj0j0N%NJ0NNNN%J0K0nk0l0nK0J5Nk0j0j0j0k5k0j5nJ0
8682eJ5j0j0k0k5nK0K0K0K0%k5k5%n%n%n%%nJ5NJ0J0j0nNK5M0J5nj5j0NK0K0Nnj5J0%n%%%
8679F5K0J5NJ5NNJ5j5j0j5j5j0j5j0j5nj0j0nj0nj5j0J0J0%l0m5k5NNJ5J5M0M5Nn%%J5J0J5
8676E5J0NJ5K5%j5nj5j0nj5j5nNJ0%Nnl5l5nNNJ0J0nk0k0%L0N0N0L0%k5%j5k5nnk0k0%L0L0
8673E5N%j0l0l0k0J5J5J5L5N0M5K5j0k5l5k5k5j5l0m0j5j0K5L5M0J0J5K0J5j5l0j0N%nJ5%
8670F0NJ0NNj5k5l0%J5K5K5K5J5j5j5nj0j5%NJ5j0j5k0NL0M0K0J0J0j0j5n5n0m0j0%%j5J0
8667c5j0nNJ5%J0J5%J0J0nNK0j0j0j5l0%%J5K5%j0J0j0NnJ0J0%nJ5%NNk5j5n%k0nj0J0J5J0
8664eJ5J5J5%K0Nj0j5N%j0nnJ0N%J0NNNNJ5%J0J0%J0J5%j5k5k0j5l5j5NK0L0nl0k5n%%j0j5
8661c0k0j0k0k0%J5L5K0J5J5K0K0K0K5J5k0l5k5k5n%k0NK0K0L0J0Nk0j0%%J0K5n%n%nNJ5K0
8658I0%j5j5k0j5J5L0L0J5nn%j5l0j5k5k5NK0J5J0K5K0L0K0nnJ0j0l5j5NJ5Nm0l0m0l0j5J5
8656c5J0K0K0K5K0%%%%%%N%j0j0nj5j0j0nj0j5J5k0J0K0K0K5K0NNNNk0k5l0nNN%J0NJ0%NJ5
8653F0%%J0k0j5k0k0j0j5nj5J5J5J5J0%l0k0nk5nk0j5J5J5%K0K0NNK0J5J0J0J5J0J5J0J5j0
8650G5j5nj0j0j0j0nNK5J0J0K0J0K0J0j0k0j5j5J5%j0K5L5K5Nk0k5k0j5J0L0J5Nnnj5nj5l0
8647F0m0m0l0J0L5K0J5Nj5j5J0J5J5K0J5Nj5j0Nnnnnj5k0k5j5NNNNJ0J0NJ0J0NJ0J0%NJ5%
8644H0k0k0j5k0nJ0%%%Nn%J0k0n%nnJ0k0nK0N%NN%Nj0l0k0j5NL5K5J5J5J0J5J5J5NJ5J0nk0
8641I0l5m0k5k0NL0J5J0j0nnJ0J5%j0k0k5nL5M5M5L0%k0l5n5n0k5l0j0%j0l0l0J0N0N5M5J5
8638A0nj0K0J0nJ5%N%k0J5j0m5l0j0NK5K0J0nnj0nnJ5J0%%J5N%%%nnJ0j5%%j5nnj5j0nj5n
8635g5%K5J5N%k0k5%K5K0K0K0Nj0j0J0K0K5L0J5j0k0k5nnj0n%NL0L0Nj0k0j5k0j0k5j5j5J5
8632c0K5J5J5nnnnj0K0%%NNNNNNnJ0J0%%NJ0j5nNK0K0j5k5k5k5k5k5NK5NJ5%j5%%j5Nj0nj5
8629d5l0l0j5J0K0K0J5J0J5J5J0J0J0K5%nnj0nj5N%j0k0%K0L5L0NNj0nN%nn%j0%%nn%J5K5
8626G0K0K0%j0j5%nj5nnj5%%j0J5K5J5K0nk0nj5k0%j5j0nJ0%N%NnJ5J0J0K0NNk0j5%%J5J5
8623H5%j5j5j5k0j5j5k0j0%J0J0J0J0J0NJ5K5M0M0K5nl0k0k0l0m0j5nJ5%k5l5j0J5K5K5J0
8620A5J5K5Nk0%j0j5J0J5J5J0nk0%k0n%%nn%nn%n%nj5NnnN%J0NNN%J0J0NJ0J0NJ5%J0j5m0
8617A5l5j5NM5M0J0nj0j0j0j5nj5nJ5J0J0K0J5J0J5J5k0m0l5j5NM5K0K5K5%%J5j5k5nk5j0
8614D5NJ0k0k5k0J0J5J0nJ5nJ0%J0Nnk0nj5j0j0k0%K0K5K5K5j0k0k0j0j0J5J0%J5nnJ5J5J0
8612G0Nk0m0m0k0J5K5K0K5K0%%J0j0nNnnk0l5k5k0%K0J0J0J5N%K0J5Nk0l5j5Nnj0K5L0L5K0
8609H0nk0j5n%J5J5%j0j5j5j5J0J5J0J0NK0NJ0J5%%J0%J0%NK0j0nJ0j0l0l0j5J5NNK0%k5j5
8606G0j0j0%NK5K0j5l5l5%K0L0L0J5%k0k0nnj0%nnj0j0J0J0nJ0J5nJ0Nj0Nn%nnNj0j0j5j5
8603Ej0nK5K0nj5k0l0j0J5K5K0K0%N%%%%%NnK0K0%J0J5NJ0N%%%%%N%%%%%k0k5k0k5j0j0j0
8600A0j0J5J5J0K0k0k0j5j5NNJ0NJ0J5J5%Nj5m0m5k5%J5J0J0L0K0K0%n%nnn%nNNj0J5K5K0
8597G5%k5k0NJ0J5%n%%nJ0J0j0j5k0l0j0n%%%j0NK5j5k0NK0L0L0J0%n%NJ5nk0k0k5j5K0K0
8594C0K0K0%j0%%nNJ0%%NJ5n%nNj0%n%nj5j0k5j0J0NNJ5%k0%j0m5l5%L0L0nj5%j5nNK5J5%
8590ej5j0nN%%%n%%J0L0L0J5K0K0J5K5K0Nj0l5k5j0j5k0nJ0J5n%J5%J5%J0%J5%nn%nnNnk0
8587G0nnk0k0%k5%J0%J0N%J5J0NJ0NJ0J0j0k5j0k0j5nj0j0%K5K0%j0k0k5j5M0L0K0Nk0l0k0
8584b0k5n%%%Nn%%%%%%%nk0NK5M0M5K0%k0nj0j5nj0nj0nK0M5K5K0%nj5j5j0k0j5NJ5J5Nnj0
8581C0J0n%%nnnnn%j0j5NJ0J0K0%J0K0%K0%J0K0%%J5J5nnj5nk0j0j0k0nnj0j0n%k0j5NK0J5
8578B0K0K0NJ0j5j5nJ0J5j0k5j5J0K0K5j0j5j0k0j0J0J0J0NNJ0NNK0%k0j5j5k0%J5K0nj0j5
8575B0J5N%%%n%%Nnj0J5%nnj0nj0%j0k0NJ5K0J5J5J0Nj0k0j0K0NNnJ0J0nj0k0k5j0NNJ5%n
8572A5J0N%%NN%NJ0L0K5J0Nk0k0%nnnJ0Nk0j5j0k5l5nnJ0%NJ0K0K5%nj0j0nk0k5k0k0k0K5
8569g0L5K0K0J5K0K0nnnnN%%N%%N%nnn%j0nnn%nj5%N%J5L5K0k0n0n0m5j0J5L5M5N0L5J0j0
8566G5k0j0k0k0j0k0j5J0NJ5Nnnnj0%j0nnK0L0K0K5%%%%n%%nnn%nJ0Nj5K0J0n%J0j0l0k0k0
8562b5J0L0L0Nk0k5j0l0j5%L0L5L5L0%k0k0k0k5k0NL0J0K0J5J0K0J5j0l0l0j0N%J5nnj0k0
8560@%K0J0J5J5nj0nj0j0nk0%J0J0K5%j0j5j0j0J0L5K5K0%N%%j5j5%k5k5%j5k0%%%%%%n%%
8557c0j0k0NK5L5L0L0%%%%%n%%%j0j0%nnnnl0l0nK0NJ0J0J0NNnJ5J5nNNk0k0j5J5L0Nk0m5
8553b0n0n0k5%%NL0K5K5j5k0L0K5K5L0K5J5J0K0J0j0j5j0j0nn%%nn%nj0j5l0%L0O0L5M0nk0
8551A10nk0k5nj0k5nj0j5nj5j0j0j0J0K0J5J5J5J5K0J0Nn%%j0k5j0K5J5Nk0l5k5j0nJ5K5K5
8548C0J0nnj0nnNJ0NJ0J5NJ0Nj0j0j0j0k0%j5j0nJ0%%%NNNJ0K5K5J5%n%nNJ5J0N%l0k0n%n
8545E0N%%%%%J5J5J5J5J0K0J5J5%j0nnj5J0k0%K5J0J0j5l0m0j5K0J5%j0j5%J0%NJ0%nJ5K5
8542A45K0Nl0l5l5l0m0k0nj0j5nNnNJ0j5N%%J0NN%J0nJ5NK0J5J0J5J0NK0Nk0j5%%j0j0%%%
8539D0K0j5j5k0k5j5%J0NNnl0k0j0J0L0K0K0J0L0J5K5%%%%j0j0k5l5k5j0NL0J5nj5j0%Nk5
8536c0k0j0K5M5M0L0N%nNJ0J0N%j5k0l5m0j0J0M0L5K0nj5j0nj5nJ0J0K0Nnk0j0j0k0k5l0j0
8533d5%NnJ0K0J0J0K0%j5k0Nj5j0nj5%j0k0%K0NJ0J5J5J0J0J5j0%J0j5j0J0J0j0l5k0%K5L5
8530A0K0J0%j5j5NJ0%j0k0%%j5k0J0J0J5K0J5J0J5NK0%J5K0nk5m5n0k5NK5J0K5J5J5L0J0j5
8528H5Nnj0%%%%%nJ0n%K5J0J0%k0j5nk0j0j0k0nk0j5j0k0j5k5j0K0K5J0K5M5K5n%NL0K0J0
8525A10nnnnn%%%j5j0K0L5L5K0nj5j5j0k0j0nK0J0n%k0j0j5j0j5j5n%K0K5%%%J0L0J5nk0m5
8522E5k0k0%%j0j5nj5%K5K0NNj0j5Nj0nnnn%J5j0nJ0Nnj5%nj0K0K0J5J5J5nj0J5NnNNj0j0
8518C0j0j0J5J5J5J0j0k0nl0j5j0k5nL0M5O0L0%N%Nj0j5j0j5j0j5j0j5K0J5J5J5K0J0K0K0
8516A55k5nj5k0nj5k0j0%%%%k5k0J0K0L5L0K0%k0l5m5j5%%%%K5j5NNK5L0K5K5J5Nk5l0l0n
8513E0NNnj0nj0nJ0N%%N%Nj0n%k0j0%nj0%J5J0NNJ5%J0J0nN%%%N%nj5nj5nj0j5nJ0N%J5J5
8510C5NNJ0j0nnj0j5%j0n%K0NJ0J5J0NJ5N%J0n%J0J0nj5l5l0j5j0J0%nnj5nj5l5l0j0K0M5
8507e0L0K5J0nj5j0nNNN%NNNN%NK0nj0k5j5j5j0j5j5n%K5J0J0L0L5L5K5Nk0j0nj0Nnj0K0K0
8503H5L0J5k0nj5j5J0J0J0J0J5NNk5l5k5J5L5Nj0l0m5k5%nk5J0K0J5J0K0NK0J0N%%%J0j0K0
8501A05j0j0j5l0%K0K5L0K0%%J5j0%NNnk0l0k5k5l0j5J0K0K0%NJ5J5J0J5J0j0j5J0J0j5l5
8498F5m0j0NNNL0K5L5%j5k0k5l0j5%K5J5J0J5NK5K0%k0m0k5n%K0N0M5K0%j5K0Nj5m0k5j5n
8495H5Nnl0m0k0NL0J0K0J0J5%k0k0j5l0j0nnJ5Nj0j0nK5N5M5K5nnk0k5k5j5nk0nNK0NK0%%
8492E0%NJ5L0L0J0%k0m0k5m0j0J0K5J0Nj5k0%%J0nn%%nnNJ0j5n%%J5K0J0%j0j0j0J5J5K0K5
8489I5j0k5l0l0j0%N%NnJ0J0NJ0J5%J5Nnn%nj0J5nj0j5J0K0K5K0K5J0j0l0l5%J0J5k0k5k5
8486A5k0j5%J5K0J5J0K0J5nJ0N%k0k0k0n%J5K5%nNJ0Nm0n5l0NNNK5K0J0%nj0nJ5K5K0K5nn
8483G5%j0j5j5j5n%k0nj0%j5K0L5M0K0nj5j0j0nJ0J5J5n%k0l5nJ0K0L0J5L0J0j5j5j5l0j0
8481D0NJ0NNnk5k5nJ0K5J5K5K5NK0K0nnj0m5o0o0l5nJ0J5NK0K0K0J0K5J5nJ0J0%J5K0%k0l0
8478F5k0l0j0K0NnN%J0%%%%%J0nnJ0J5K0K5J0j5nj0j5l0m0m0l0j0NN%K0L5K5K5%j5j0nNK0
8475C5J5J0j0j0k0m0l5k0NK0J5J5L0N%NN%J0K0J5J0j5k0j5j5nNJ5j0J5K0J0J5N%Nnnj5j0j5
8472D0%%%%K0K0L0Nnj0j5%j5j0j5nk0nk0%J0K5L0Nnj0j0nnj0j0%K0L5L5K5%j0j0NnJ0K0nj0
8469A20Nj0nNj0k0J0%%NN%NnN%j5%nnnnnn%n%%%n%%K0J5NJ5J0J0J0j0l5l0j5k5k5k5k5K0K5
8466eJ5K5K5J0K5J5%k5j0j0k5k5k5k5j0nj5%L5L5N0K5j0k0nk5m5k5nN%j5nnJ5K0J5K0%%%J0
8463Ej0J0%%nj5k0%K0M0L5K5NnNn%%nNnk5k5nJ5K0K5J5J0k0n%k0m0l0k5j5J5M0M0J0j5%nn
8460C5j0k5%nk0j0j0j0j5k5%J0NNJ0NNnJ0J0nNN%%nNL0K0M0K0%j5k0%%N%NJ0NJ0J0nnnnJ0
8456G5K0J5J0j5l0l0j5j0NJ0j5Nnn%K5K0J5j5k0l0NK0K5J0J5K5%%K0j5j0k0j5j5Nj0nn%j5
8454B5j5%K0J5K5J5%j0j5%%j5J0j5%%N%N%N%j5j0j5j5j0k0j0j0J5L0K0K5N%NNj5%j5nK0NK0
8451F5NJ0NnNJ0j0J5nj5k0j5j5j0J5N%j0j0nj0k5k5k0J5M5N0Nk0k5j0K0M5N5K5J0nNN%NK0
8448A80nj5m0l0j0j0J0J5Nj5j0k0n%K0L0M5L5nj0j0j0j5j5nnnj5nj0j0nJ0Nk0k5j0J0J0%%
8445C5j5j0j0NnnJ5L0M0J5K0k0k5k5J0j0j0j5%J5j0l0k0nJ5J0j5j0%%K0NK0J5J5J5J5J0%k0
8442F5j5nj0j5nj5NJ5J0J0NJ5J5Nk5k0k5k0%NnNNnj5nJ5Nnk0nj5NK5J5J0nj5j0J0J0L0NnN
8439C0K0Nj0%%J0nj5J5%N%Nk0m0k5nL0M5K0NJ0nk0k5%K0j0k5nN%nNK5K5N%Nj0j5j0NK0K0%
8436H5%NK0J0%j5k0NnnN%%j0J0L0J5%k5l0NK0%n%Nnl5j0J0K0J5j0j0j0nj0j0%j0j0nnk0Nn
8433a0j5n%j0nj0NNJ0J0K0Nk5k0nJ5%k0k0j0J0M5L0J5J0%N%NNj5j0%%nnj0J0NNNNJ5NNJ0J5
8430G5L5L0J0k0k0l5k0k0nj0NK0J0n%n%%J5K5J5K0K0K0%l0k0NK5Nk5m5m0k5j0J5NNj0k0l5
8427d0%J0L0J5K5K0%K5%j0j0k5%%k0nnnj0%j0NK0NJ0K0NJ0J0nk5k0n%J0L5K5J5j5l5m5l0k5
8424e0k0NJ0K0J0J5J5J5K0J5j0n%j0j5%nnJ0NnK0K0nNJ0%nNnnNnnJ0NK0%NK0NJ5j5nJ0K0K5
8421A65K5j0k0l5k0k0%J0nnNNk0j5%NK5K5Nnj0j5nj5j0j0j0%j0j0%j0%Nk0nnj5%J0K5K0J0
8418C5nj5k0%J0J0K5N%%%%Nj0%%nk0k5nJ0NJ5Nnj5j0j0j0j5nj0J0J5J0J5K5%NK0J0j0nN%%
8415D0n%N%%J0N%J0nnj5k0%NK0J5J0%J5J5%j5j5k5j0%j0Nj0n%nNJ0J5K0J0j0nk5J0%%%NN%
8411E0N%K0J0J5J0nj5j5nj0N%nN%j5J5K5K5M0K0k0l5l5k0j5nnj5k0%L0K5K5Nnj0nJ5NNnk0
8408G0j0j5nj5k0nJ0J0NJ5J0J0K5nk0%j0k0j0j0k0nJ0%%K0J5nNJ0%j5j0%j0j0nn%J0NNJ5n
8405A5K0%%NJ5j5%J0%%K0J5K0J0j0j5j0k0J0j0m5o5l0nL0M5N0M5L5j0n0m5k5k5j0nj0j0nn
8403h0j0nNJ0NNNJ5%J0K0K0L0J5%%%%j5%j0nk0Nnj0nnJ0L0L0K0Nk5l0j0%Nj5j0k0j0K0L0M0
8400D5J5%K5L5L5K0J0j0l0k0k0k0k5nj0nnk0%nj0N%NN%%%NJ0nj0J5Nnj0K0%K0K5%%j0j5n%
8396E5NNNnJ5N%nj0nj0j0nj0nj0J0NnnNJ0j0k0j5k0k0J0L0K5J0Nj5%nj5%%n%J5NNJ5%NNNk0
8393B5%j0nj0nnj0J5%%N%NNj0J0Nn%NNn%K0J0%nk0l0%N%j0J5%%NNJ5K5K0K0Nj0%n%J0%NJ5
8390A10nNNj0j5j0j5nj5j0j5J0%nJ5%Nj0J5nj0j0nj0n%j0%J0J5nNJ0J0%K0L5J5K5J5j5J5n
8387A45j5j0nK5J5K0%m0m5m5j5Nj0j0%nl0nK5K0L0Nnj0nNnn%j5%%j0J5J5nl0nK0K0J0NNJ0
8384F5NJ5J0J0j0j0j0j0j0j0j0j0j0k0k5nJ5L0L5J0j0j5k0j0J0J0nK5J0NNJ0J5NnK5nk0k5
8381F0%j5j0j5j0nJ0%%J0nnJ0j0%%j0J0K5K0J5Nj0nnNnj0Nnnj0%J5K0j5l0m0l0k5%M0M5M5
8378F0M0J5k0%Nj5J0%j0Nnj0Nj0n%n%K0N%J0NJ0%%j0j5%k0%%j0j0J5%%%N%Nj0k0j0j5j0j0
8375ek5nj0j5k0%NK0J0J0%k0k0%%K0J0J5J5Nj0L0L0K5M5K5nnnj0%nj0nNJ0NJ0J0%nJ5L5J5
8372A90j0j5k0m0m0k0j0%nnj0Nk5J0J0nN%NNNNnn%nn%%n%nnn%%j0J0J5L0L0J5%k5k5%Nj5N
8369C0j0%n%%%%nNJ0j0J0nnJ0%%J0n%NNJ0J0NJ0NNJ0j0j0nj5j0nk0%j0j0nnNK5L0%nnk5NJ0
8365C0J5L0%j5j0k0nJ0NK0%%NNnnJ0Nn%J5J0NJ0%K0%k5m5l5l0%J5J0nJ5%J0%k5j0J5L0M0M5
8362A35L0J0j0l0k0k0k5k0k5k0j0J0J0j0j0j5j0j5J5L5K0K5J0nm5o0m0k5j0n%L5M0M0L0%k0
8360ek5k0nNK0J0Nj0k0J5J0J5J5J0J5NJ5nnnnnnL5M0nnn%%%n%nj0nnNj5j5N%j5%nk0J0nj0
8356a0NNNNNNNNj0n%j5j0nJ0k5j5%k0nJ5J0K5NNNnJ0%NN%NNNNNN%J0j0%nnl0l0%K5L0K5nJ5
8353F0K0K0K0K0n%n%%%n%n%%n%n%%j0%J0k0n%j0%J0k5j5%j0nj5nj0j5j5j0J0J5J5N%j0%nj0
8349b0%nn%nNj5nNj5J0J0J0K5%%j5j5%K5M0L5K5Nj5j5%%n%%j0%Nj0nN%%J5L0L0J5j0m0l0j5
8346D0n%n%%%J0nN%%%K0J5K0J5J0K0j5l5m0k5m0k5j0J5N%J0J0NJ0J0NJ0N%j5j5NJ5J5K0J5
8343G5j0k5j0j5j0k0k0j0J0J5K0NJ0J5K0J0nj5nnj0nj0nJ0M0M5Nk5m0nJ5N%J0%NJ0J0Nj0j0
8340G0nj0j5%k0%J0J0NJ5K0%K0J0j5%nnJ0L0L0Nl0k5m0k5n%n%k5nK5K5J0%NNj0%%j0j5Nnn
8337C0J5M0M0J5k0l0j5l0l5j5NJ5K5NNK5N0L0Nnj0k5l5nK0J5Nl5m5l5j5J0NNNNJ0J0NJ5j5
8334D5n%k0nnk5J0K0NJ5J5%j5j0j0N%nJ0J0n%Nj5nj5j0j5j0j0j0K0J5K0K0K0K0K0K0j0n%n
8331H0j0nn%l0k5k5l0K0M0M5J5j0j5k5nj0j5k0j0j0j0j0j0J5J5J5J5NN%N%NNNj5J5%nJ5j0
8329A0j5K0K0K0K0K0nn%%k5k5k5k0J0J5J5l0m5m0k0NNJ0K0N0K0K5nk5n%K0K5%J0J0%J0J0N
8326H5J0%k5j0j0NNj0l0m5j5J0NN%k5k0k5%J0J0K0K0K5K0nJ0J5j0nJ5%Nnnn%J5K0L0J5%k0
8323H5nj0j0nj5nJ5J0K5N%k0k5l5l0j0J5K5K0K5NL5J5J5K5Nk0k5k5k0k0nk5nJ0NJ5J0%j0n
8320C5nj5%%j0nN%%j0J0n%%j5j5%J0K0L0NnNNj0nN%n%%j0N%n%%j0k5k5j0NJ0%J0K5K5K0K5
8317F5nk5j5j5nJ0J5j0k0j5k5j5NJ0%J5%NJ5Nn%n%NNL0L0L0K0nk5j5j0k0j0nJ5NN%J0NNnj0
8314D5J5k0j0J0nnk0k0j0J5M0L0n%j5j0j5j0j5j5j5j5NK0K5Nj0j0j0j0N%K0%%J0NJ0%M0L0
8311H5Nn%%nk0j5j5j5j5j5K5K5J0nk5j5j0%nnJ5K0L0J0j5%%j0j0nj5nj0j5j0nNL5K0J5j0n
8308A5%nJ5K0J0K5%k0nnj0%nnj0n%j0nj5k0nj5j0j5j0K0M0M5K0nk5k5k5j5J0J5J5J0NnJ0n
8305el5l5nN%%NJ0J5K0J0%%J5L0J0nk0k0J5J0j0j5j5J0K5L5J5NJ0J0%%J5j0N%%%%nj5l5l0
8302A5j5nNk0k5nJ0K5J0NJ5J5J5%nl0j5k0nnnJ0K5J5%NNJ0J0NJ0j5k0j5j5J5K0K0J5%j5nn
8299C5NK0L0N%K0K0K0NJ0j5k5j0k5l0k5k0%J0K0%%%Nk5k5j0J0J0J0J5Nj0j5%K0J0NJ5N%%N
8296H0K0NNj0k5j5j0%%J5J5L0NNJ5K0%j0j5nk0k0j5j0k0k5j0%J0NJ0%J0NJ0NJ0%%%%nk0%j5
8293C0k0j0n%K0L5K0j0k0k0NNj5%nNJ5%j0k5k0n%J0%%%K0J5%l5l0j5L0L0K5K0J0J5J5j0j5
8290E5j5j5j0k0j5j0NJ0J5%NJ5J0J0J0J0J0J5K5N%K5J5j5NJ0nJ0j0J0%l0j5nj5j0k5%j0k0
8287C0j5j0%K5J0NJ0nJ0%j0j0j0nJ5J5K5Nk5k0nN%j5m0m5j0K0NnJ5J0J5J0J0nj5k0m0k5J0
8285h5J5K0L5N5M5J5l0k0Nnj0j5%j0%J0K5L5J5j5m5l0j5%%k5j5J5K5M0K0%j5j0J5K5K0nk0
8282F5j5nj5nk0nNJ5K5%nj5j5nnnNnj5J0nnNj0n%J5L0J5K0J0k0%nj0nNj0k0NnnNK5K5J0j5
8279D0j0k5nJ0NJ0J0j0j0nj0nJ0%%NN%l0k5%K5K5J5NJ0J5K5Nj5l5m0l5NL0K0K0K0K0K5J5n
8276A10k5k0%Nk0j5k0k0k0NNJ0%nj0j5nJ5J5K0J0n%%%n%n%j5k0nk0NJ5NJ5J0J5J5J5NK0K0
8273H5Nnj5j0nj0nk5%J0n%J5j0J5J0nN%%K5K5K5%k5j5%%%nj0j0%n%%%%%%%j0nnj0nj0nj0%
8269eNnj5l0k0nL0K5J5%%%K0K5%%%%nj0%Nj0NJ0NJ0%J0K5L0L0J0j0j0%l0m5m0nN%Nj0NJ5j5
8266B0k0j5j5J5J5nn%J5J5%j5l5m5m0k0Nj0j0J0M0O0M0J5Nnj0j0%NL0K5J5Nj0j5j0j5J5J0
8264E0J0%j5J5%%%NJ5%j5k0j5n%NJ0NJ0Nnk0k5n%%j0J0K0K5L0J5j0l0l0j0K5NK5J5J5J0nk0
8261H5k5k0k0k0%J5J5nj0k0k0n%K5L0K5J5Nj0j5nJ5K0J0nnNj0k5k0j0NJ5J0J5J0k0k0j0J5
8258C5NJ0Nj0k0k0NN%%%%%j0j0%%J0%l0j5K0L5J5j5Nj0k5j5j0J0J5J5Nnk0j0k0k5k5%K5L0
8255d5J5J0NJ0NJ5K5K0J5nj0%nNNNNJ0nJ0nk0k0l0j0NK5L0%n%j0j0nj5j0j5nj5k5NJ5K0L0
8252B0J0j5k0k5j5J5K0K5Nnl5k0k0%J5J5%%%n%j5j0J5M0J0nNJ0J5K0K0J5j5k5l0j0j0K0N%
8249B0%J0NNnk5j5j0j0Nj0NK0J0K5J0nj0j0%k0j0j5j0NJ5L0nj0K5J0N%NK0n%NnN%%N%nJ0J5
8246H5j0m0n0j5NL0K0%%K5J0J5K5J5K0K0J5%j5%nk5k0k5k0j5nk5%nnj0%j0%%nj0J0L5M0L0
8243H5%k5k0j5j0j5j0k0j0j5j5J0J0%K0NJ0J0J0J0N%K0J0N%J5J0j0j0J0j0j5j0j5j5k5k0k0
8240f0j0NL0M0K0%%k0nn%j5j5nj0j5K0M0K5L0%j5nnj0%k0%K0J0J5K0%%J0nj0j5j5j5j0J0L0
8237D0M5M5J0j5l0k5j0j5k0j0j5j0j0%K0J5NK0K0J5K0j0j0%K5L5J5j5j0j5j5k0nnK0nJ0NJ0
8235A05NNnnj0nnj0nj0%j0nn%j5j5NJ5J0J5J5J5J0K5J0n%%%nn%nJ5L0J0k0l5m0%J0J5Nj5j5
8232G0k0k0j5k0k5j5J5L0M0J0J0%%NNNN%N%nj0j0%nJ0J0%k5k0l5j0NK0L0%j0%j5nJ5j0%J0
8229B5%%n%%Nj0N%%J0nJ0nnJ0N%%NJ0%%Nj0k5k5j0NNJ5%nNn%J5K5L5J5j5NnnNNK0nk0l0l5
8225B0k0j5l5m0j5%Nk0K0J5L0K5K0L5K0L5K0%l0j0j0nJ0N%j0j0j5%NJ0%J0J0%J0J0NM5K5J5
8222A70j5j5nk0l0j5J5K0nj0%j0j5k0j5j5%J0NJ0j0k0j5j0nK5NNJ5%j0k0l0%K5K5K0%J0J0
8220F0%K0J5%%j5j5nN%N%j0k5j0k0j0K0J5nnn%nnnn%%J0J0NJ5%NJ0j0j5nj5j0J0%nNj0j0J0
8216eJ5K5K5J0%j0j0j0k0k0l0j0J0NJ5NK5M0N0K0k0j5k0k0NN%J0%j5nj0j0%j5%NNJ5%J0NJ5
8213G5%n%j5Nnj0n%j0NN%J0L5L0J5nk0k0j0j5j5l0%%nN%nN%%NJ0J5%nk5j5j5%Nj0J0Nnj0J5
8210eK0K0J0L0K5J0j5k5j0Nn%%nnnj0%j5%%j0j5%N%NNN%%NNJ5NJ0%nj5NK0J5NL0nk0%j0j5
8207F0nj5n%NnNJ5j0NNL0K5L5K5%j5nj0j0nnj0j0nNj5k5nj0k5k5k5nL0K5K0J0%nnNnl0l0N
8204a5K0L5L5K5Nj5K0Nn%k5nj5j0j5%k5%N%%Nn%N%NN%N%N%%Nj0J0J5K0L5Nj5k0l0nJ5M0K5
8200A35Nj0l5m0m0k0K0K5J0k0k0j0j0J5J0K5N%NJ0J5L0J0%j0j5k0k0l5nJ5J5nNNJ5%J0NJ0
8198H5NNJ0nJ0NJ0N%%k0j0nNJ5J5%j0m5l5k0J0N%J0J0%j5j0j0nj5k5k5nJ0%nNK0K0J0%j5k0
8195c0j0K0L5L0J5J0%%j0NK0J0%j5j0j0%j5nnnNNnj5k5k5nNK5J0K5%k0k0%K0NJ5J0J0K0J5
8192H5J0%%%%%k5l0k5%j0k5l0k0%J0J0K0K0Nnj5NK0K0Nj0l0l0nK5M0K0%j5j0k5j5%J5L0K5
8189D0L0K0J5NNNj5k5j5n%j0j0j5j0j0j0j0j0nnj5nNNJ5%NK0NJ5n%L0K5nk5l0k5%J5L0J5n
8186C5j5nNJ5nJ0%Nnk5k0N%J5nj0nj5nK5L5L5K0Nj5nnj5l0l0j5J0J5NJ0L0J0j5l0l5k5k0%
8183f5K5L5K5L0J0J0K0%k0k5k0k0NL5L0J0j0k5j0k0n%j0%J0NJ5NK0K5L0J0j5l5k5k5nJ0j0
8180B0J0J0k5j5J0nj0%j0%K0J0NK0%K0Nk5nj5k5nk5k0j0NK5J5J0N%nJ0K0L5L5K0nnj5%j0n
8177G0n%J0L5L0J5nnk0l5l5m0j0J0K5J5k5m5l0k5k0l0k5%L0L5L5M0J5J5L5K5%k0j0nj0j0j0
8175B0k0k0nn%%%J0L0K5K0j0n%j0j5%%nNL5L5J0j5j5nk0nJ5NN%NJ5nl0l0l5l0j0J0j5NL0L5
8172EN0J5j0k0k5j0J5K0K0J5J0j0J0nnN%%Nnj0J0K0K0j0k5k5j5NNj5j0j0j5j0j0k0nJ5J5K5
8169A5J0NJ5%J5%j0%nj5%j5n%NNn%%nNJ5J5J5K5%j0%nn%n%%n%nNj0%%%%J5nj0J5Nnj5nj5j0
8165A5j5j0j5j0j0nnj5j0%nj5K5L0K5K5K5K5K5K5J0L0K5J0j5k0l0n%K0J5J0j0m0l5j5%K0J0
8163H5J0Nj0J5j0j0J0n%%Nj0l0l5nNK0K0J5Nk0%nj0n%N%J0J0NJ5%k0l5m0k0j0j0j5%nj0j0
8160i0nJ0K0K5J0J5K0J5K0NJ0J5NJ0J0J5%NN%%j0j0j5nk0j0j0j5nK5J0J0J5J5J5J5k5k5k5
8157E0l0%%%%J0nJ5j0k0j0%J5M0L5J5j5k0l0l0k5l5k5l5k5J5K5L5J5K5K5K5K0J5K0J0J5%N
8154A15%Nk0m0m5k0%J0J5%%n%%nn%nJ0J0K0%%k5k0%nnj0nnnnnJ0J0J0J5J0J0J0J5%%N%J5j0
8151E0j0J5K5K5%k5l5k5j5%K5K5Nl0k0%k0j0%J5J0J0%J0J5%nnJ0j5j0%%n%N%%%NK0j0j5K0
8148C5K0K5NJ5k0m0j5J5K5K0%j0j5%J0j0%NJ5J0K0NJ0%j5J5J5j0j0J5%NJ5nj5k5l0j0K0M0
8145A30J5j0l0k0%K0J5J0j0j5l0m5k5m0%K5J0J0Nn%%Nk0k5%J5J5NK0J5K0K5J0j0%j0j0Nnn
8142F0%%%J0j0j5j0%J5K5J0j5k5j5J0%j5nnnj0J5J5J0J5J0J5J0J5j5nj5j0j0j0%k0%K0%NJ0
8140E5NJ5%j5J0j0%%nn%%N%NJ0J5J5J0%k5nj5NK0J5N%j5k0%nk0j0nk0k0l0j5K0K5K0K0j0n
8136B0n%%J0J0NNNNN%NNNj5j5j5j5NJ0nJ5L5L5Nj5nnnnj0j0nj0%NNNNJ0J0NJ0J0NJ0N%J0N
8133A45k0k0j5k5j5J0nnnn%nnj5k0%J0K5K5NNNJ0nk5k5l0k0K0K5K0K0K5j5%J5j0j0%nnnj0
8130D0%%j0n%n%%%j5j5j0J5K5J0k5k5NJ0K0%k0j5J5K5K5Nk0l0nJ0%%n%J0j0nN%n%%Nn%%%%
8127en%n%Nj0j0J0J5%J0J0NJ0J5%nJ0j0NNn%%%%%Nj0N%%nj0nj0nj0nj0J5%nJ5K0j0NJ0k0j5
8123@j5k0L0K5L0K5J5K0J5J5nn%nk5k5k5k5J5J0J0J5J0J0J0N%%j5NK0J0J5J5k5k0k5k0j5j5
8121D0j5j0NL0L5Nj0k0m0n%%%%%%j5J0J0K0K0J0k0m0m5k5J0J0J0J0%%%%j0j5j0j5J0J0%J0
8118d0J0%J0J0j0n%n%K5K5%J5nj0K0%%%%NNN%N%NNnn%nnnn%NJ5NJ0J0J0J0NJ0NJ5%j0j5j0
8114A05j5nk5k0%%K0K5%k5n0n0l0%K0nJ5L5K0j0l5l0nNN%j5J0L0K5J0j0NJ5K5K5J0%l0l0%
8112A5j0nNj0%nNK5M0J0%k5j0j5nk0k5%K5L5L0K5Nk0%J0K5K5J5NJ5Nj5l0l5j5NN%N%j0j5N
8109G0%j5nnJ0NnJ5L0L0%k0k5%%J0%j0%j5j5j5j0j5j0J0%nJ0K0J5N%k0j0j5j5J0J0K0M0K0
8106A00%k0l0k5j5N%NK0nj5%k0%J5K5J5K0k0j5k5j5%N%%%j5k0%K0K5L0K0%%%%NnnJ0%%%Nn
8102G0j0k5NK0K5L0J5k0k5k0j5k0nj0j0k0nK0L5J5NJ0J5N%%%j0j5nj5j0j5j0j0%%nNK0NJ0
8100C0K0nk0j0j0L0K5K0L0J5k5%nnn%nnnJ0k0%%nn%%%%%N%%J5J5M0L5K0nk0l5k0%J0J5j5m0
8096G0l5j5%n%%J0nnNNj0%%%%nNNnnNNn%NnJ5J5nNJ0NNNj0Nn%%j0NJ0K0K5%j5l0k0k5k5%k5
8093c0nJ5NJ0J5NK5K0%j0l5l5j0J0L5M0J0%k5k0n%%J0nNN%%J0J0K5nj0j0j0k0nJ0%%K0L0K0
8090I5K5K0J0%k0L0K5%k0k5j0j0k5l5l0k5NL0L5%j5%n%j5J0J0nJ0J5nJ0%k0l0m5j5K0%J5J0
8087B0%n%n%nj0%nm0k5j0j0J5%NK5L0L0L0N%NNNj5nn%j0j5NJ0J5%K0J0J0J0J0Nj5n%k0N%j0
8084F0j0j0%j5j5Nj5n%J0NN%J0J5nn%j5%%j0nnJ5J0nK5J5%nK0J5J0k0l5j5j5nJ5Nj0%%%%%
8081A5%NK0K0Nnj5nj5%%n%%%%nJ5J0J0J0J0J5NJ5%NK0nj5k0l0j0J0j5%Nj5J0n%NNJ0NNJ0N
8077H5Nnnnj0k0k0k0K5K0%l5k0n%k0J0J5J5J0K0J5J5J5K0k0k0k0j5j5k0l0j0J5NnK5L5K0N
8075E5j5m0l5m0l0NK5K0J5K0L0L5J5%J0j0J0%NNNj5J5K5k5j5k0l5j5K5L5M5K0Nk0Nnk5NNj5
8072H0k0j5l0%J0L0L0J5%%%%J5L0L0J5j0nj5nk0n%k0n0m5o0m0%J5NJ0J5J5NK5J5J5J5J0nn
8069E0j0nj0nnj0j0nnj0nj0nn%NJ5n%J0J5nJ0J5J0J5nK5J5%nj5j0nj5j0j0j0NNJ0Nj0l0k0
8066d5j0NNJ0Nk0j5NL0O0L5J0J0NJ5NJ0NNNNNNNNnj0j0j0j0nj0j0j0j5k5%NJ0J0J0J5K0K0
8063A30J0j0l0k0k0k0j5J5K5J0j0nJ0j0nnj0%nk0NJ5%%J5NNJ0NNN%NJ0%NN%%%%nNj0NN%%N
8059A15j0j0nj5j5j0l0nK5L5K0L5K0k0%%Nnl0k5l5k5J0J5K0J5K5J0%NnNJ5J0J5J0n%j5l5m0
8057G0k5NNNj0j0N%%n%%j0j0n%nk0NL0K5L0L0J0j0nN%j5k0N%%J0nj5j5k5j0%NNN%N%%N%J0
8053E5%j5j5k0j0J5L0L0Nj0l0m0nN%%J0%K5J0NJ0j0nJ0NNj0J0J5nNNk0k5l0j0nJ0NJ0j5nn
8050a0j5nj0j0nj0j0j5nj5NK0M0L5K0%j5k5%J5J0%%NNj0nj5%L0N0L0M0L0%nl5m5m0k0k0k0
8047c0k0nJ0J5K0J5J5j0j0k0%J5K0K0J0k5m5l0l5k0j5l5nL0M5M0M0J5j5N%J0J0J5J0Nnk0k0
8045@j0K0K0J0nj0%j0k0%J5J5J0Nnk0k0J5K5J5%J0K0%l5l0j0nN%K5K5J0Nnnnnnnk0k0%J5%
8042A5J5J0J0j5k0j0j5k0NK0J5J5nnJ5%l0k0nn%%nJ5L0L5J0n%nnl0k0nnj0NJ5K5K5J0J0%N
8039F5J0J5K0%n%k5l0j0%J0nK0K0%j0j0nj0%K0K0%j5j5k0j5NK5J0J5nj5%nj0nj0j0k0k0j5
8036c5k0j5j5k5nJ5%NJ5J5L5M5L0J5Nnk0m0l5j0j0nK0Nj0k0%K5L5M5L5K0j0k5k0j0j0%%N%
8033B5%%N%J5J5J0k0l0j5NL0J0N%nN%j5j0J0J5K5%nj0k0l5l0j0J5K5L0L5L0J0nk0j0j5J0N
8030H0NNnnj5%J0j5j5J5K5K0NJ5J5k0l0j5n%%%J5J0J5J5J0J5J0J0Nj5l0k5k0j0k5nNK5L0N
8027A10j0N%k0nj5%k0nj0j5n%%%%nNN%%J5%J0J5nJ0N%nn%J0j5%%nNJ0n%N%NJ5K5J0K0K0nk5
8024A25j5nk0m0o0l0J0K5K5J0%J0N%J5J5%j0nj5nj5nk0%nj0j0%K0J5J5K0%k5k0j0%k5k5%J0
8021e5NJ5NK0N%K0K5K5J5nl0k5%K5J0NJ0J5J0J5J0J0%nj5Nn%%j0j5k5NJ0%j5m5m5l0nJ5L0
8018b0L5L0J5NK0Nnj5k0n%J5K0%%J5J5%l0l0k0J0Nj0l5j5%K0L0K5M0J5j5l0k5k5J5K0J5J5
8015H5J0k0j5%J0J5K5%J5J5K0Nnnj0nNj5j5N%k0j0n%j5j0nNN%Nnl0l0j0J0J0J5J0K0%J5J0
8012H5J0nNNj0J0N%NJ0J5%j0j5k5n%%%%j0J0Nnj0J0%n%nj5NK0j5m5n0j5K5J0nj5k0j0j5j0
8009h5J0M0M5K5J0J5K5%nnnj0k5l5nJ5n%J0J0%%J5K0j5NJ0%j0nnj0Nk0NK0NJ5J5k5k0k5k0
8006a5k0NL5N5N0L0J5j5k5l0%%k5k0j5k0NNnJ5N%J0%%NNN%N%%J5j0NNNN%%nnj0nJ5J5nl5n0
8003@j5nJ0%Nj5J5L5K5%j5NK0J5J0L5L0Nj5k0k0k0k5k0k0NK5K5nj5j0l0k0k0J0NNNJ0j0J0
8000A0%%%Nj0NJ5j0%NnJ5j0J0J0nN%NNNNk0j5k5nNNJ0NK0J0J5J5J5J5J5J0nk5k0j0%J5J5%
7997A05Nj5%%j0%%nNj0J0j0J0j0%%nk0k0nNJ0K0%Nnk0NK5J0L0J0j0k0nk5J0J5J0J0%N%%k0
7994I0l0k5j5j0N%%%Nj0J0n%nNNj0nJ0%K0K0NJ0J5%K0%Nl0m5m5l0j0J5J5K0Nj0j0j5j0j0%
7991e0j5j5NJ5J5K5J5J5J5NK5K0NK0J0j5l0nl0j5K0J0nk5j0j5k0J5L0K5K0%k0%j0j5%k0%N
7988@J0NN%J5J0%j0j5j5j0J0J5NJ5J5%NJ5nJ5J0%J0nJ0nnJ0j0J0%J5J0%j0k0k5j0Nn%NK0L0
7985A25L0K0j0l0k0k0j5k0k5j5%K0K0nl5k5j5K0J0J0K0J0j0j0%j5%J0nJ5%N%NNJ5J0J0J0N
7982A00K0%l5l5k5m0j5%nj5J0L5L0J0j5k0l0nJ5J5J0K0K0J0K5Nj0j5k0j5j0k0k0nn%n%nNn
7980d5%J0NJ0J0NJ0J5%nJ0J0nNNJ5%l0j0J5K5L0J5k0k0k0k0NNj0j5j0j5J0J0J5J0J5J0NK0
7977G5%NJ0%%J5J0nj0j5nk0m5l0N%nk5k0nJ5L5M0J5%nj0%L0J0j0k0l0nL0K0Nn%Nk0k0k0k0
7974b5nK0N%%%%NJ5L0L5J5j0k5%k0l0%j0k0NJ5J5NJ5J0J0J0j0j5k5%%J5J0NK0J5NK5J5NK0
7971A50N%j5l5l0NNj5n5m5k0K0K5J0J0J5J0K0J5K5J0k0l0k0k5j0j0%j0j5%nj5nN%%NL5L0J0
7968C0J5NNJ5NJ0K5nk0j0j0k0%Nj0l5k5%J5L5J0J5Nk0NK0K5NnNJ5K0K5%k5l5l5k0%J5J5j0
7965F0k0j5j0%n%j5N%j0%nj5N%j0j5NJ0K5K5Nnj5k0nJ0J0NJ5L0N0J5j5n0m0l0j5%J5J5%nk0
7962c5j5nk0J0L0J0j5j5J0L5L5J5Nk5l0k0%%NNJ5%%J5NJ0J5K0J0K5J0K0K0J0k0j5j0k5k5l5
7960B5k0NK0K0%l5k5%J5L0J0J5nj5m5m5l0k0J5K5K0J5K5J5J5K5K5K5%k5k5%K5K5%j0j5N%j0
7957G5%nJ0j5j5J0%j0n%%N%Nj5j0%K0M5J5J0NJ0j5%%nn%j0%l0m0l5j0J0J0nnNNj0%j0j0nn
7954c5j0nnJ5K0J5K0nj0m0k5%K5K5NnK5K0n%%k5k5j0j5j0j5K0J0J5K0J0J5K5%j5j5j5k0NJ0
7951a0NN%N%%NN%%%%K0K5k0j5k0j5NNNNNNJ0Nj0j0%K0K0Nnk0%J0J0nJ0%%NJ0nNJ0m0l0k0%
7947eJ0K5J5K0J0J0nk0nJ5L0L0%k0l5l5k0nJ5J0%%j0Nj5NNj5j0j5nJ5J0%nl0k0nnK0J5NK0
7945E%j0l0j5J5J5L0K5K0J0nnNN%NNNNJ5nk5m0j5%%%J0%j0J0J5L0M5M0%k5n0l5j5j5%NJ5%
7941C5%N%%%%%%j0J0%n%%N%J5L0L0J5%k5k0j5k5l5m0k0%K0NJ0J5L0L0K0J5J5%j5k0NL0K5J0
7938A45J0NJ0nnn%l0k5l0k5l0k0NK0K0N%K5K5j0l0l0l0j0j0NK0J0%K0K5%l0k5nNJ0nnN%%K5
7935C0K5K5K5nk5k5nnJ0nJ0J5M0K5K0%%k0J0Nk0nNj5j0%k0j0nNj5l5l0j0K0K5K0K0K5J5j5
7933I5nJ5j0NJ0j0j0J5nNNJ0L5K5K0j0l5l5l5j5j0Nj0Nn%n%%%%%N%%%%%%%j5l0l0l0%K0NN
7929b0J0NK0NJ5J0J5NK0Nk5k5m0k0%%N%N%N%nJ0nJ0J0nnJ0K5K0K5J5j5k5j5j5j5%nj0%nk0
7926b5NK0J0J5J5NK0L5nj0k0k5nj5k0l0nK5J0J5K5nj5n%NK0J5J0J5J0J5J5nj5j5nj0j0nj5
7923D0%K0%J0%J5K0j0l0m5l5J0K5L0%j0%J5NJ0NJ0%NJ0nnJ0j5J0J5j0j5j0%K0J5K0j0l0l5
7921E5j5j0%J0K5K0J5K0Nnm5n0n0k5NL0M5K5Nj5l0l0k0NJ0J0NK0%%K0J5NJ0J5j5j0l0nJ5n
7918C0nJ5k5k0%L5K5j5j0j5%%%%%nj5%J5K5J5K0%%J0nj5k5l0j0n%%n%%%%%J0J5nj0j5J0L5
7915B5J5%NJ0NJ0J5Nn%nj0Nj0j5J0J0J5%K0J0J0J5Nk5l5m5n0m0nJ5J5%k5k0nj0j0k0%J5M0
7912f0K5K5K5K5M0K0k0k0j5k0k5NNJ5K0K5nk5l0nJ5K5L0L0Nk5m0j5%J5NNK0L5Nk0j0%%%N%
7909I0nJ0j0J0J0j0J0nnJ0Nn%k0k0n%k0k0NJ5M5L0K5%j5j0nJ0J0J5J0%k5nj5nnj0nj0j0%j0
7906E5j0nnj0j0%nj5j0j5j5j0%J5K5nj0nj5%j0K0M5M5K0j0j0j5k0j0%K0K0J5K5K5nnJ0j5j0
7903H5j5j0j5j5j5j0j0%NNNnJ0N%J0J0J5NJ0J0J5Nnj0%j0nnj5NJ0J5K5%nj0nnj0J5L0M5L0
7900A90j5l0n5k0j0j5k5k0k0k5j0NM5L0J5J0nnJ0j0j5j0j0%K0J5N%%J0j0%Nn%nj5J0k0k0%
7897enj0%J5J5N%J0NJ0K5K0K0k0l5k5%J5J5NK5Nnnj0j0Nn%N%%%%nj0j0nNK0%K5Nnl0o0m5k0
7894g0j5%%%%NnJ0%NJ0L0L0J0%nnnJ5NJ5J0%K0J5%J0J0J5NJ0NK5%%J0J0%l5l5l5l0nK0NJ0
7891G0J0NJ5%j5l0l0j5NK5NK5J5nNJ0k0j5k5j5NK0J5J0NJ5K0NNj0j0J0%nj5Nj0k5j5j0nK0
7888E0NN%j0j0%nj0nnJ5K0L0Nj5k5k5k0%J5%NJ0%j5K5L5L5K0k0k5%J5Nl0k5j0J0NJ5%J5N%
7885I0N%NN%Nj0j0j0j0%j5j5%j0j0nj0j5%k0%NJ0J0%J5%nJ5K0Nk0l0j0Nj5%N%N%NNj0J0J5
7882A0NNK0K0L0J5j0k0k0NK5K5j0k0j5j5j5j5j5j5k0j5j5%K0J0NJ5NJ5N%n%j0%nj0NN%%NN
7879ENj0J5%%N%J0nJ5n%nn%Nj0N%k5k5NL0N%K0L0%k5k0nj0j5j5j0nnk0NK5J0J5K5%%NnN%J5
7876C5j0j0nj5nK0NJ5J5N%J0%k0j5nM0L0J0j5k0j5NJ5J5nj5nj5j0nj0nj5j0j5j0%K5J5NJ0
7873B0K0J0J0J5J0K5%j5l0k5k0n%J0j0nj5k5nNJ0K0NJ0K5K0J5%j0j0%%%NnN%J5nl0m0nJ5J5
7870B5K0n%nK0K5L0Nk5j5N%j0j0J0nnnNNnJ5nJ0NnJ0nk0nj5Nk0k0NK5M0M0K0j0l0k5j5j5%
7867D5K0K0J0nl0m0j5%%j0k5NK0M0L0K0J5%l0j0NNnk5j0j0j0j5j0j5J0J0NNJ5N%K0%NJ5%j0
7864E0k0l0nJ5J0K0J5NK5K0Nnk0j5nj0j5nj5J0J5K0NJ5J0K0J0k5j0j5j5%J5J0%Nnj5Nnnj0
7861E5Nj0k0k0nJ0J0%K0K5J5K5K0%nNj5j0%j5n%k0nnj0%%nj0N%j0%%k0J0J5j5j5J5%J0J5%
7858D0%K0J0%nj5j5j0J5J0j5m0l5%L0J0J5K5L0J5%k0nj0j0nnj0J0K0K0J0nj5j0nJ0J5K0Nj0
7855H5j0j5n%%j0J5%nNnNnj0NNj0n%K0nNJ0%J5J0%J0NK5%j5j5%k5k0%k0nJ0J5J0J5k5j5l0
7852A5j0J0K5K5J5k0l5l5j5K0M0K5L0J5%NNJ0NNNj0l0k0k0k5j5j5l0J0J5K0NJ5NK5%nk0j0
7849C5j5NJ5NJ0K5L0%k5k0nnj5k5NJ0J5L5J5nk5k5k0j5l0nN%nJ5n%J0J0nNNj5l5l0j5k5k5
7846a40l5j5L0M0M0K5J5J0J0J5J0L5K0K5K5J0nnl0j0K0K0%%j0Nnnj0%nj0J5k0j0NNj0j0Nn
7843D5%j0%j0j0K5J5K0J5%j0j0%j0%%k0%k5j0j0j5j0k5%NNJ5NJ0J0J0J0%NK0n%J0nJ5Nn%%
7840E5N%nNK0M0M0J5l0m5m0m0k0NK5L0M0J0%%j0j5%K5K0nj0k0j5k0l0j5K0J5J5K0Nk5j5%J5
7838F5J5K0NJ0j0%Nn%Nj0k0k0k0k0nJ5%%Nk0k0%J0J5L0%j5k0j0k0j5j5j5j5j5%L5K5K0N%K0
7835A5J0j0%J0J5L0M0K0j0NnnNj0j0J0J0L0K0K0nnn%k0k0j5j5k0j5k0j0nJ5K0L5K0Nk0l0l5
7832D5k5j0%%NK0j0n5n0l5nK5J0K0J5K0K0J5K0J5K0K0J5j0k0j5j0%K0J5NNJ5NJ5J0%k5m0k5
7829D0k0l0n0m0J0K5K0J5%NM5M0L5n%%nNnk5k5m0k5Nj0j5NJ5K0K5NJ0nj0J0Nj0%%%J0N%j0
7826B5l0l0nnJ0N%%J0NN%J0J0NK5J5J5j5k0k0%K5%j0nj0n%K5M5L0K0Nnk0k5k5k0l0j5l5k0
7823f0J5J5J0J5J0J5K0J0nnnn%j0j5J0NK5J0J5K0J0K5J0k5k0k5k0J0K5J5J5K5%K5J0k0l5l0
7821H5k5k5l0l5k5NJ0J0NK0j5nJ5Nn%N%%j5J5L0M0N0L5nnn%j0Nj0nnj0k5%J0J5K0Nk0l5l5
7818C5k0%K0K0%N%%NJ0nnJ0%n%%j0j5k5%J5K5M0J0j5j5k0j5j5k0j5j5%M0M0N%J5J0nNJ5j0
7815I5J5K0K0K5J5k0j5l0j5%%%%%N%%NNN%j5k5k0k0j5k0l0j0K0K0L0J0Nj0j0%K0J5K0J5Nl0
7812H5k0nNJ0K5%NK5J0J0%%N%l0j5j0l0nK0N%j5%j0n%J0N0L5J0m5o5m5j5K5L5K5%k0k5%NK0
7809F0NJ5Nk5nj0nnk0%j5j5j5j0k0j0nk0J5L0K0K0J5K0L5NNj0%n%nnnJ0J0J0Nj0k0j5j5%N
7806B0nNJ0j0NJ0%L0K0J0Nj5l0l0m0k0%M0L5J0nJ0J0%k5m0k0%K0L5L0J5J0j0nj0nj0nnnnn
7803B5j0%nj0n%nNL0K5J0Nn%NJ0J0K0Nnk0k5%%K0NJ5J0NJ5Nn%%nk5k5k5k0l5j5NL0K5K0%%
7800F0NJ0%J0NJ5K0%j5j0j5j5NNnJ0%k0nnk0k0m5nNnnJ0J5K5K5K0NJ0J5NJ0nN%J0nN%J0J0
7796A30NJ0j0k5nk0j5J5N%K0L5L0K0j0k0j5j5k0l0m0j0%J0NJ0%j5n%%%nJ0L0J5j0NL5J5j5
7794A20m0l0k0j0%K5J5j5%J0NK0%%%j0NJ0j5j0J5J0J0J5J0j0j5nj5NJ0K0%j5j0k0j5nn%n%
7791C5j0j0%%j5nnnnj5%J5nJ0J0%J0J0%%k5k5j0K0L0J5L5%j5%%j0Nn%%L0J5J0j0j0nj0j5n
7788C0j0j0J5M0M5J5Nk0j5%j0j0%j5nN%%%%nN%NJ5%k0%nj0J5NJ5Nj0j5j5j5k5k0k5k0%L5J5
7785a0J0nk5j5j0%nj0NNJ5K0%NK5J0NNj0nNnnnnK0K5K5J5%%Nj0k5j5NK5%j0nn%N%NN%nNNn
7781F0%%J5J5Nj5k0%K5K5J5nJ0%%k0j0j0j0j0j0j0nJ0N%NnnJ0K0K5%l0k5j0K0K0J0j5k5l0
7778B5NK5K5Nj0%K5M0K5k0l0j0k0k5k0k0%N%NJ0J0J5Nj0j5j0j5NK5J0J5L0K5L0K5nJ5J0nk5
7775A75m5m5k5j5j5k0nJ5L5L0K0NJ0J0Nnl0j5j5j0nj0nj0l0k5j0%n%%J0J5J0J0J0k0j5J5J0
7773EK0K5J0K5J5K5N%j0%j0m0k0k0l5l5j5NK0%j0j5NK0K5K0K0Nj0n%J5K0K0K0%%k5k0m0k5
7770a0nK0K0M0M0K5%n%j0j5j5k0j5j0k0nj5nK5N0M5K5%k0l5k5%K0Nl0n0j5j0%J5K5L0J5nJ0
7767G0J0%%%%Nj0N%nNj0N%%%%j0k0%K0K0K0nl5k5k5NK5L0J5nk5j5N%j5J5J5K0J5K0J0J0K0
7764A60J5J0j5l5l0k0n%nj0nn%%n%j0k0nk0J0J0%J5%j0n%k0k5k5j5NL5M5L5J5%k0m0j5NL5
7761C0K5N%nNJ5J5K0J0NNNnnj5nj0k5k0k0k5%J0N%j5j5NJ0L0Nnl0l5j0%%%J0K0N%K5J5NNk5
7758B0k0NJ5K0K0J0nnnj0j5j5k0j5j0k0k5j0J0nJ0Nj0K0nJ0NJ0nJ5NNNNNNNN%NNJ0N%J0nn
7755D0l0k5j5J5K0J0K0K5%L0J0j5j0j5j0j0j5j0j0l0nj5k5j5Nnj0%n%%K5K5K0K0Nj5j0%K0
7752a0K5K0K0%NK5K5K5%j5l5k5l5nn%N%NJ5J0J0J0%k0k5J0K5M5M0L0j0l0j0k0l0l0l0l0J0
7749eJ5J0J5j0n%nk5nJ5L5NNJ0J0J0J0J0J5nk0k0Nj0j5j0j5%N%%%%nJ0J5M0M0J5nj0j5j0n
7746I5j5k0nL0J5nk5k0j0%J0%j0j5%NK0L0M5M0K0J5k5k5l0l5k5k5Nnj5nL0J5NJ5J0J5J0NN
7744A25NNnnj5m0m0k5nJ5J5%j5j5j5k0NNNNN%j0j0nj5j0k5m0%L0M0K5M5K5%%K0%k0k5%J0J5
7741D0J5N%k0j5j0j0j0k5%J5J5J5K0J5J5J0K0L0Nj0k5j0K0%%nnnnJ0J0J5%NJ0J0Nk5m0l5l0
7738B0j5%j0nJ5J5K5J5j0j0j5%N%k0m5l5%L0M0J5n%J0K0J0NK0Nk5j0n%NN%J0%N%j0k5j5k0
7735e%J5NNNJ0J0%n%nj0J0N%J5J5nnK0K5K0nl5j5j5j5k5j0%k0%J0J5L0%j0j5j0j5%K5NJ0j0
7732B0k5k5nNL5K5J5J0NJ0j0k0NJ5J0NNN%%J0%J0nj5j5%J0%k0j5j0%NN%J5NJ0%j0k5k5j0%
7729EJ0K5K0%j0k0l0j5J0K0N%N%nJ0L0K0%k0k0k0n%K0K0J5j0%J5%NJ0n%j0j0n%K0K0K0J0N
7726A35nk0n0m0k5J0NNj0nj0j0NK0K0J0Nj5j0%J0K5J0nNNNNNNj5k5j5k0j0k5k0nj5j0J0J5
7723e0Nnj0J0Nnj0J0L5J5K0K0K0K5j0k5l5j5k0nnJ5K5NJ0n%%j0j5j5j0j0NNj0N%N%J0J5K5
7720B0Nj0%nj0%J5NNJ0J5K0J0j0j0j0j0j5k0%J0K5J5%j0nNJ5J0Nj5l0l0n%J5N%%NN%J5J0%
7717E0J0NJ0J0nnn%nnnnNj5k5l0j5j0j0j5j0NL5L5M0J5N%%%%nJ0J5%k0l5nK0K0J0J0L0L0n
7714A35k0nj5j0nk0nNj0n%n%Nnk5nj5k0k0nk0j0nJ0NNk5j0NL5L5K5M5K5J5j0nJ0j5k5j0j5
7711A5k0j5j5j5nJ0NNK5K5K5K0K5J5K0J5Nj0k5n0m5k0nJ0j5j5%J5K5K0N%%K5K5Nj0j5Nk0n
7708D0nk0%%%%%K5K0%k0m5k5NL0J0k0k0J5K0Nk5k5%L0L5M5K5Nk0k5l5j5k0J0J0K5Nk0k0nK0
7705A5L0J5J5nj5k0k0k0k5j0%j5%NJ5K5%NNnJ0J0nJ0%n%%nJ5N%K0J0J5J5K0k0%%j0nJ0%nK0
7702A00K0L0J0nnk0%k0k5k0k0j5%j5n%j5k0NK0L0M0J5%%Nn%L5L0%nj5k0%%j0j0Nj0%j0n%j0
7699F0k0m0l0k0J0K0j0%j5J0K5N0N5L0%k0j5nj0j5j5nj0nj0%%K5K0%k0k5k5k5j5Nn%J5L0K5
7696B0K5Nj0Nnk0j0nk0J0K0K0J0J0NK0%k0k0k5j0J0K5K0J0nk5l0nNJ5J5NJ0nj0J0J0%J0J0
7693H0nj5k5%J0J5J5J0j0l0k5j5NJ5J0NJ0J0K0Nl0l0l0k5nK0J0%%K0J0%J0N%J0Nj0j5l0j5
7690a5NL0L5K0NNJ5%%J0n%N%%j5k5k5j0J0K5L0J0j0k0j5j5NK5J5Nnk5j0k0nj0j0n%K0K5nk0
7687C0l0m0j0K0M5L5K5J0n%Nj0J0%%nnNj0j0%%n%n%nNj0Nnk0nk0n%J0J5%k0j0k0j0nK0L5N0
7684E5M0K5K0%k5k0%%j0j0j5nNJ5J5N%j0nnk0j5k5j5NJ5J0J0J5NK0%k0m0l5k5J0J5J0J5%k0
7681a0j0j0j0j0j5nNN%J5K0M0M5K0Nj0%nNK5L0%nNk0J0%j0%n%J5J0Nj0j5J5L5J0j5nN%nm0
7678A10m5k5j0k5j0%L0J5K0NnJ0%J5L0L0J0J5j0m0o0n0j5k5n%J0NJ0J0NNJ5J0K0J5J5L5M5
7676A65J0nm0j0%K5J5j0k0k0j0NNj0nnNj0k5%%k0j0j5%k0n%nnj0%j0NNK5J5J5NK5K0J0nk5
7673E5j5j5k0j0j5j5NK5K0J0J5nnJ0j5l5l5j0NN0L5K0L0K5L0K0J0l5nj5NJ5J0J0%k5k0j0l0
7670G0l0l0k5j5%%j0%Nj5J5J0J0K5%nj5l0%J0%K5%nNNnJ5J0J5J0%%%%j5j0nj5%M0K5%%n%n
7667E5%%J5L0K5j0l0k5j0K0K0nj0nj0nnn%nK0K5K0K0Nn%%j0j0k0nJ0J5J0J5k0l5l0k0j0J0
7664B5J0nj5J5%%J0%j5K0Nn%J0K0K0K5J5j5k5j5k0j5j0j5j0J0J5NK0nj5j5n%j5nnk0j5J0%
7661c0K5K0J5K0%%J0j0j0l5n0m0j0K0K5K5M0M0K0Nj5l5l5j5J0J5J0J5J0K0K5%k0l5j0L0K5
7659G5NJ0K5J5K0J5K0%Nk5k0j5nj0nl0l0l5k0J0L5L0K0J0J0%k5m5k5k0j0j0J5J0n%K0J5nl0
7656el0nj0J0NNJ0j0J5J5L5K5%j0j0J5NJ5J0Nj0k5k0k0%nj0%NNNK0K0K0K0Nj0j0NJ0J0NJ0
7653A20J0j0l0j0k0%NK0K5%j5j0J5Nnk0NJ5%J0J0j5l0k0j5NK0K0%n%n%%n%nnj0NNK5K0J5J0
7650A30k0%nk5j5j5k0j5nnj5k0%%K0J5J5Nj5j5j5nk0NK5NK0N%l0j5%n%nNL5L0J0j0j0j5%%
7647ENN%nk0k0%J5L0L0K5J5J0K5%k5k5k0l0k5k0J0K5L0L5M5L0%NNnnj5J0J5J0NJ5%k5l5l5
7644I5k5k0j0j5j0J0J0J0J5J0J0L0%k0%j0j5%NJ5nk0k0k5j5j0j0j0nnJ0nNJ0J0NJ0%J0J5%
7641C0J0nnJ0%%%Nj0j0j0j0j0j0j5nNK0NJ5J5N%K0K5Nk0k0j5NJ0j0j5nk0j0J5NJ0J5L0J5J5
7638H5K5Nj0n%nj5k0%NK0L0Nl5l5j0J5Nk0nj0j0Nn%J5%J5Nj0l5l0j0j5l5k0k0%J0NNNNJ5%
7635h0%nj5J0K0K0K5K0j0Nj5%J5NNJ0%%j5NL0J0L0J5J0j0j0%nnn%j5j0j5nj0J0%%NJ0J0Nk0
7632B5j0j0k5j0j0k5nJ0J0J0J0%J5J0N%J5NJ0%J0NJ0K5L0M5J5k5n0m0l0l0j5J0K5NnNnnj0
7629@j5nj5k0k0j0J0L5K0K5J0j0j0NNj0%%%J5NNK5J5K0K0J0%J0J0nk5k0j0NK0K0J0j0nNj5
7626A00m0k0J0J0%k0k0nN%J5%%J0NNnj5k0nJ0J0%K0M0L0Nj5j5k5l0j0J0K0K5J0k0k0k5k0j0
7624@Nj0%nk5j5j0J0L5K5K0J0J0J5Nk5l0k0k5l5j5NK0M0M0K5J0NK0J0Nj0nk0nNk0j5NJ0K5
7621G0J5K0%j5j0Nk0j0j5j5j0j0k5nJ0nNNK5K5K0K5K5%k5l0k5j5k0j5%J5J5%%J5J5%J5K5J5
7618I5K0J0NNk5n0k0J0L0K5K0J0j0nk0j5j0NJ5K5nl0k0%K0K5%j5l5j5%J5J5J0j0nNN%N%k5
7615F0k0k5k0J5J0NK0Nj0N%N%j0J5%%NnnnnnNj0k5J0J0nNNNN%%nj5nj0NK5J0J5%nj5Nn%j0
7612C0%%%j0J0J5J0%K0J5%J5Nj0k0k5nJ0NJ0J0K0%NJ5j5%j0j0%j5j5%%nNnj0N%n%%%%%%%%
7609D5%j5k0NJ5J0K0J0J5J0J5J5j5j0j5n%K5J0J0Nk5j0nnK5J0J0NJ5J0Nl0n0m5l5j5J0n%K0
7606A5K5K5K0%n%%%%%%%%%%j5nj5j0j5nj5j0J0J5J0J5J5J0J5J0j5j5k0%j0K0%J0K5K0j0l0
7603F5n0k5k0J0J5%%J5L0L0J0k0k0j5J0NJ5J5J5J5J5J5J0J5K5%k0l0k0k5l5j0K0L5L0L0%k5
7600A30%j5nj0j0nj0nj0%k0k5nJ0L5K5nj5k0%k0nJ0K0NK0K5L0J5j0k0l0NK0J5%l0l0j5k0j0
7597A5k0k0k0k5j0J5K5L0J5%%j0NnJ5J0%%K0J0%J0L0K0J5%j5%j0k5k5k5k5J0K0J0J5J5J0j0
7595G0j5l0j0K0J5nnJ0K0L0J0%nnNJ0j0k0k5%L5J5L5J0nNk0k5l5%%n%Nj5%%J0J0K0%j5j5j0
7592F0j5j5%j5nJ0K0J0J0J0k0nn%j0nnj0Nj5%J5Nnj5k0j0J0L0L5J0k5j5J0J0J5%J0NNJ0Nk5
7589F0j0%j0nj0j0Nnj5%J0j5%nNK0K0Nj5j0j0j0J0K0J5J5J5J5L0Nk0nj5j5j0j5k5%K0L5L5
7586A05K5%J0%N%j5nj0j0nnj0nnj5%Nj5nnj0j0k0nK5NL0NnnJ0K0J5j0m0l0j0J0%%n%j5NJ5
7583A5J0j0nNL0O0N0M0j0l5k0%nnnnk5%k5nj5j5j0nnNj0n%%nNN%J5J5nNJ0K0%%J5%l0k5nn
7580A0j5k5%K0L5M0J5Nj5j0n%j5j0nnk5j5j0K0L0K0K0K0nl0m0j5nj5j0NK0J5NJ5K0%K0J5%
7577G5K0N%K0J0Nn%Nnj5NJ0j5j0N%j5nn%j0l0l5m0k0NL5K5K0J5nNJ0J0nJ0N%%J0nk5%%J0J5
7574H5Nk5l0j5%nj0j0j5j0j5NK5K5NNj0%nj5NJ0j5%J0N%J0%NNn%%n%%%%j5%J0j5j5J0j0nK0
7570eJ0J5K0NK0J5J5j0k0j0j5nNn%j0n%nk0J5L5L5M0J5%k0k5k5j0NNJ5J5N%j5n%nJ0L0L0K0
7567A65%k0l5l0k5nn%%%%J0NJ0J0NL5K0J5J0J0J0Nk0k0k0k0j0j0nj0j5nj0nj0j0nj0j0nj0
7564b0j0K0K0K0J5J5%NJ0j5j5j0j5k0nJ0L5J5j5%J0J0%J5nj5j5k5k0N%N%j0j5j0j5j0j0nj0
7562h0l0NK5K5j0j0K0J5K5L0K0K5K5nNJ0NNN%nk0k5nnj5j5n%N%Nk0l0l0k0J5J0%K0L0J5K5
7559D0J5j0k5nk0k5nk5j0K0L5K5K5K0j5nJ5NJ5L0%j5k0j5j5nJ0J0j0k0j5k5j5J0K0K0J0J0
7556C5nj0J0j5j5nj5j0J0J0j5nj5j5nNJ0J5NJ0L5K0K0%N%%j0j0j0j0j0J0%%NK0J5J0nnNn%
7553F0%n%j0j5j0n%L5K0J5j0j0nj5%J0N%%%%NK0M0M0J0j0l5k0k5k0nj5j0nJ5J5%j5%%j0%J5
7550E0NN%j5Nj0k5j0k5j5Nj5j5l5j0NK5M0K0%J0K0j0nn%J5L0K0K5K5K0K5K0j0l0l0j0k0j0
7547F5nk0nj5j0j5J0nnJ0K0J5M0Nnj0j0j0j5j0j0j0nnj0NNK0K5Nj5j5j0j0nJ0J5%%J0J0n%
7544C0j5nn%NJ5n%L5K5Nnnnj0K5%%k0m5k5%L5N0L0J0nJ0Nk0k5k5l0%J5J5K0J5J5K5Nj5l0m0
7541E5k5k0%nK0J5%%j0j5%K5J5K0K0nl5j5k5NK0%J0%%J0nj5nnk0j5j0nJ5J5k0j5J0J0L0J5
7539D0K0M5K5NJ0J0J5k0l5j5J0%j5j5j5J5N%nnnj0k0l5j0Nk0j0%J0J5K5N%j0k0%NnN%M0M0
7536H0J5J0NJ0j0k5j0N%j5j5k0j5k0k0j5l0nK5L0M0K0J5K5J0k5j0j5k5j5nJ5N%K5J5K5J0n
7533H5l0l5nj0nnnJ0K5K5J0J5J0J5J5j0j5j5nn%n%K0J0nj5k0nJ5%Nj0nnJ5J5%j5k0k0j5k0
7530a5NJ5J5NJ0nk0k0nK0L5K5J0J0%J0nk0%K5J5%j0j5j5k5k0k0nJ0K5K5J0j0k0k0J0NNN%N
7527E0%Nj5nj0j0K0L0K5K5J5K0Nk0m0m0j0J0nnNj0%j0j0nJ0L0Nj5k5NJ5J0NJ0K0%nj0j0j0
7524E0j0nj0j0%N%N%J5J0%l5j0K5J0j0k5nJ5K0%k0j0%K0K0%J0K5K0J0j0j0Nj5k5k5j0NNJ0
7521D0NJ0j0l5l5nNK0K5J5NJ5NJ0j0j5j5j0n%J5K5J5%NJ0j0l0j5j5j0J0K0j0%j0j5%J0Nnk5
7519a5nJ5K0M0M0L0J5j5k0nNJ5%j5k0NK0nj5j0%%%%n%J0K5J5nJ0Nnj0j0nNJ0nl0m5m5l0j5
7516e0J5K5J0K5K0J0J0K0K0Nk0l0j5%NK0J5NK0%%k0j0j5nj0j0j0k0n%J5Nj0j0J0NK0K0J0j0
7513F0nj0j0J0J0J5NK0K5J5j5k0j5j5k5l0j0%NJ0J5K0Nk0k5j0J0K5J5nnk5k5nNnnJ0K5K5J5
7510F0Nnn%K0K0%J5%Nnk0j0j0nk0j5%%J5NJ0J5%J5N%%J0j0j0j0NK0j0j5%K5J0j0nJ0%NnNJ0
7507A20%NNj5j0k0%j0NL0J5%j5nj0j0k5j5j5%J5NJ0J0%J5NK0K0K5J5nm0n0m0k0%j0j0Nn%N
7504@nk5k0%NJ5J5J0j0NL0M0%k0l5l5k0nJ5L5K0K5J5n%Nj0J0Nj0nJ0%NJ0%%j0j5%J5J5J5K0
7501A10j5j0%j5j0%j0nJ0j5nnj0k0k5%NJ0K5n%nnnNnj0NNK0K0NK0J0L0N%NJ5nJ0%J0n%j5j0
7498A10j0j5n%k0k5k0j0J0K5j0k0m0j0%%j0NK0K0J0J5K0J0J0Nk0j5%nj0Nnj5J0nj0%j0nnk0
7495d5k5j5K0N0M0Nj5k0nk0j0NK0J0J0%%J0j0NNnNK0NK0J0%j0j0j0NNJ0%l5l0l0l5%K0NJ0
7492c5J0K0J5J0K0J5J5J5NNK0nj0j5k5j0J0J5J5J0j5j0nk0nnnnJ0K0K0J5J0j0%Nk0j0j0k0
7489D0%j0j0n%j0j5NK0K5L0K0nk5j5j0j0J0%nJ0j5nNK0K5j0k0k0NJ5J5nk0j5j0%K5J5Nj0n
7486C5Nk0l5j5J5L5K0j0J0NJ0N%J0M5L0J5j5k0j5k5k0%nNnnNnnj0l5k0k0NL0J5K0J5NJ0J0
7483G5%k0k5nNj0J0nj0NNj0nk5m0NJ5J5K5K0J5J0NK0J0J0J5J0nn%n%j0j0NNJ0NJ0j0%n%N%
7480A10J0Nj5k5k5nJ5K0K0J5nl5l0j5NNJ5nj5k0k5j0J0K5K5J0%nj5NJ5L0K0K5J5j5%%n%nj0
7477A15nnNj5l0k0m5j0%j5n%%L0K5NJ0%NNj0%nnnnj5J0N%J0NK5L0%k0j0J0J0j0%nn%nj0j5
7474C0m0m5k5NL0M0J5NN%n%nj0nk0nK5L5K5L0L0J5nk5j5%K0J5j0nj5%j5nNj5k0k5l0j5K0J5
7471ENL0M0M0J0j0j0k0k5nJ5K0K0J5j0l5l0j5Nj5k0NK5NJ0L0K0Nk0k5j0j5%J5J0K0j5j0k0
7469D0k5k5nJ0J0K0%k0k5nJ0NNK0M5N0K5J0j0j0l5l5j5NJ5nk5j0J0J0Nj0l5k0j5j0NK0K5%
7466E%j5l5j0%K5M0K0K0J0j0k5j0NJ0%J0J5K5J0nk0k0n%nnj0nJ5K5L0Nn%k5j5j0j0%j5j5k5
7463c0j0j0%K0%nn%J0J0J5K5L5K0N%J5%nnj0j5%K0K5nj0j0j0%%J0J5%nk0j0J0L5M0L0J0j0
7460A75k5m0m0m0j5nK0J0NJ0NJ5J0L0M0K0%l0l5l0l0k5j0j0k5j5j0J5L0J5%k0j5J5L5L5J0
7458G5j5k0nJ5J5J5k0l0k0nJ0J5J0K5L0J0nnj0%j0nj0%j0k0nj5%K5K0Nj5%%j5nnk0NK5J0J0
7455E0j0k5NJ0L5N0L5J0nnnj5j5l0j5J0nj5l0nN%%%%J0J0Nj0j0%J0J5K5K5L0K0J0%j5k5k5
7452A05j5%J0j5nj5nj5%nnj0J5K0K5L0K0J5nj5k0J0J0k0k5%J0n%n%Nn%%%nnnj0k0nJ5Nj0%
7449D5%J5J0Nk0k0k0k0k0nJ5%NNNJ5%NJ0J0NnnJ5J5%m0l0nL0L0J0J0nn%%nnnnj5j5nJ0J0n
7445B0NNnJ5Nnk0m0l5k0J5L0L5K0L5L0K0M0K5J5k5m0l5nk0k5%%nNJ0J0NJ0K5K0Nj0j0k0nk0
7443F0k5nj5k0NL5L5%k5k5%K5J5%k0j0%%%n%j0j0nJ0K5K0N%k0j5j0k0j0nk0j5nj5j0J0J5K0
7440d0J0J5J5J5J5N%J5L0K0j0k5nNJ5j0j5k5k5j0NNJ0J5nnk0j5n%K0J0J0NNNNNNNN%j0j0%
7437D0j0%%j5%j0j5NNK0K5J5n%J5K5J5%NJ0nj5nj5l5l0nK0NnN%k0k0j0l0j0j0k0%j5j0k5%
7434a30K0K0J5K5L0J0K5K0N%%NnJ5%%NJ0J5%j0%NK5K5%k0k5j0J0nnJ5NNJ5J5%K0N%k0nj5j5
7431A00m5m0k5J5J0J5J5nj5j0n%NJ5j0nK0%Nj5l0k0k0NNNNJ5K5K5J0k0j5l5j0%K0J5NNK0N
7428D0J0J0%NNj0k5k0k0j0j5nj0j5nL5K5%j0%j5k0l0NK0M0K5K5%j5j0j5j0nJ5%J0J0%NJ0J0
7425D0j0J0%k5k0l0j5J0J5K0J0J0K0K0N%J0NNN%NNj0j5j0nj5nnj0k5%NJ5L0J5nl0j0%%nj0
7422@nnj5%%J5j5k0k0J5K0K5NJ5K5J5J5L0J0l0n0n0l0%%NnJ0n%%%%J0j0%%%nNn%%NNK0%J5
7419eM5M0K0Nk5j0j0j5nnj5j0Nj0j0J0j0j5J0J5L0L0K0%%%%n%j0nnnnnNJ0%Nj0k0k5j5N%N
7415E%%j0j0K0K5J0nk5j5J0K0%l5l5l5j5nK5M0L0J5J0K0J0nj5j0j0NNK0%NJ0J5%j0nj5n%%
7412C5k0%j0K0M5M5K0nj5%NNj5k5k0k0nJ0K0nj5j0j0%nn%j5l0k5%J0NNK5L5M5J5j0l5k0k0
7410Ek5%J5J0L5M0N0K5K0J0Nk5n%NJ0nj5k5k0l5j5j5%J0j0nN%%J0nj0k0nk0k0nj0k0nnnK0
7407e5J5J0%j5k0nK5L0K0K5L0J5K5j5l5l5j0J0NK5K0Nnj5j0k5k0k0NJ0J0N%%NK0K0K5Nnnn
7404F5nk0%K0L5J5J5J5K0NJ0j0k5k5l0k5k0J0M5M5K0nNnk0n%%%%K0Nnk0j0%k0j5j5J5K5NN
7401A20J0K0J5N%j0l0m0l5j0J0nk5k5k5l5j5%K5K5K0%NK0K0%j0j5j5J0L5L5%k0%J0NJ0%j0
7398G5l5k5j5J5K0J5K0J0NJ0J0%j0nnJ0J0NJ0j5k0k0j5j5k0k0k0nJ5NN%J0J5nj5j0k5j0J5
7395c0K5K0K5Nj0%%n%%%J0L0K5J5J0j0Nnk0l0k0k5j5J0j5%NJ0J0N%K5L0%k5Nj0j5j5N%j0%
7392A5nn%J0J0J5J0NJ5K0%nk0nj5nN%%J5J0J0J0%k5nj0j0J0J5j0j5k5k5j5J0K5NK5K5NJ5K0
7389A05nk5j5j5j0k0j0j5N%NNNN%NK0K0J5K0K5J0j5l0m0n0l0nJ0K5K0J5j5nk5nJ0j0%%K5K5
7387C0K0K0L5J0j5k0k0k0k5j5J5K5J5J5J0NnJ0J5j0J0Nk5k5k5k5j5nk5nK0L5L0K0J0%nJ0n
7384G5j5j5nNK5J5J0%%%%j5j5j0j5%%n%l5j5NK5N%%J5nnnnJ0J5NJ5%%k5k5nj5k5%J0J5j0j5
7381c5%K0J0NNJ0NJ0J0%nNJ0n%NN%j0j0k5k5NK0L0NJ5K5K5J0K5J0%j5j0j0j0k5j0%J5J5%k0
7378H5k5j0nJ5J0K5J5K0j0j0k5l5j0j5k0j0K0K5J0j0j5j0k0n%J0NJ0Nj5l5m5l0j5J0L0L0J5
7375c5%%NNj0k5nK0J5L5M0J5%%%j0k5j0J0K0NN%N%k0j0j5j0K0J5j5j0J0M0L0Nj0%nK0K5J5
7372A45j5l0l5l0j0j5n%%%K0L0K5%Nk0k5l0j5j0J0K0K5J5J5J0N%%NnJ0nnJ0Nn%%l0k5m0nL0
7369B5L0J5%%%%%j0J0J5NJ0j5l0k5n%%%j0%k0j5j5N%K5K5J0K5L5L0Nj5k5l0j5NK5K5%%Nj0
7366I0j5k0j0nj0NN%J0L0L0J5j0j5k0j5nJ0K5J5J0%j5k5j5J5K5J5nl0l5j5%%j5l0k0%K0M0
7363C0M0N0L5K0%j5l0l5n%Nk0k0k0k0%J0NN%k0j5nK5L0J0%nn%j0%nk0J0NJ0NJ5NN%J5K5K0
7360A30j5k0k5J0NJ5Nk0k0nK5J0k5k0j5K0M5L5J0k0j0%NNnJ0K5k0l0l5j5NJ0J5%k5l0l0k0
7358b0j0j5j0NJ5NJ0J0NNJ0%J0J5%j0j0j5nnk0j5nK0K5J0j0%k0j0nK0L5M5K0NNJ0Nj5j0nk0
7355E5j5l0j5K0%J0J5NL0J5J0nj0Nj5l5m0l0%J5NN%J0J0%K0Nk5j5j0k5nJ5NJ0NJ5NJ5J0NJ5
7352F0%%%%n%nn%%%n%K0Nnj5%K5J5N%%j5l0j5nJ0J0J0j5nNk0j5j5j0j0J0L5M5L5%j5k0NNJ5
7349H5%l0m0k0n%%N%j5J5K0K5J5NJ5Nnnnn%nj0nN%N%N%N%%nj5J0J5K0K5K0nk0k5nnk5j5j0
7345B0%NJ5%j0J0J0%j0j5k0j0%k5k0%J0L0L0J5n%%n%N%%%N%%NJ0J0Nj5k0j5k0NNNNNNNNNN
7342D5NJ0%J0NJ0j0NJ0j0k5j5J0L0%%K0L0K5%l0k5j5j5j5j5k0j5j0k0l0j0k0k0K0N0M0L0K0
7339E5%J0J5k0j0L0K5Nj5j5N%j5%n%k0nn%%J0L5K0nl5k5l0j5N%%j0nn%nnNJ0J5J0K5J0J5K0
7336G5J0j0k0j5j5%J5J0NJ0j0N%%%j5J5J5J0K5N%j5j0n%NnJ0N%N%j5k0k5n%NJ5%nk0k0j0j0
7333ek0j0j5%%j0N%nnNK5N0M0L0Nj0j0J0NK5L5J0j5%Nj5j0j0k0n%K0J5J0NJ5J5N%k5j5j0j5
7330A05k0k5k0NNNN%%%%J0nnNj0k5j5j5J0N%J5j0j5k0j0J0J0K0%Nn%NNj0nNNJ0j5j0j5J0L0
7327C0M5J5nnk5%Nn%j5j0j5j0k0nj5j5nNj0NK0K0K0K5K0J0NK5J5J0K5Nj0nNj0j0N%j0k5l5
7324E0nK5M0M0K5J0j5l0nL0K5nk0l0k0nj0j5k0nk5j0j0j0j0j0NK5K0NNNNNnJ0J5nl5m5j5J5
7321eK0J0J5K0k0l5l5k0n%nnNNN%%NNNN%NNNJ0j5J5J0J0%k5l0j0NK5J5%J0J0%K5J0NNnnJ0
7318F0%%%%%%%%%nJ0nj0K0N%NN%NNN%NN%%NJ0J0J0J0j5j0k0j0j5j5k5nJ5N%K0J0j0j0J5%n
7314H0NnN%%NnNJ5j0j0nj5nj0j0%j5j0K0J0nNJ0NN%%J0nNNNnJ0n%J0%%J0nj5%k0nnj0%j5j5
7311A5j0K0L5J5j0%J5NNNNj0l0k5nnJ5%N%J5%Nn%%%%n%nj0N%%n%%n%%j0NNj0nNJ5J0K0J0%
7307H0%J5L0K0Nj5l5j5j5J0Nnj0%j0%j0j5NNJ0J0J5nK0J5%%j5Nj5j5J5Nk0m0m0nK5K0J0L0
7304G0J5J0nJ5nj5k5k0j5nK0%J5NNJ5NnnnnNj0j5J0nj0n%k5N%j0NNNJ0NNNNnj5j5%J0J5K5
7301F5%k5k0l0k0J0K0J5J5J0J5K0%k0m0k0l0j0K0NJ0NNNJ0%%j0NNn%%%J5NJ0J0NJ0N%%%%j5
7298E5l5k0k5J0L0J5J5nj0nnnK0K0j0nK0K0j0j0nk5%J0J0K0Nnk0k5%J5L0L5J0J5nj5k0n0n
7295C5J0J0nnJ5K5K0j0k5m0j5%j0j0J0J5K5%N%%%J0J0K5%j0k0nk0k0nk5%K0K0K0K0%l0l0n
7292EJ0J0J5NNnnN%%%Nj5nj5j0nJ0J5j0NNJ5nJ0K0J5J5j0nk0%nj0n%J0L0K5J0J0J0J5Nj0k0
7289A25j5j5j0j5k0nn%NnnJ0%%nj5j5j0K0K5Nj0j0J0L0M0N0K0%k5l0j5%Nnj0j5%%NNNnk0j5
7286F0j5j5l5l0j5j5j0k5%M0N0N5L0Nk0j0nJ0Nj0k5j5j5J5L0J0j0j0J0J5nJ0NJ0NNNNnnNJ5
7283A05J0%j5k0%K0L0J5j0J0Nnnnn%nn%NNnNJ0nNNk0l0k0k5l0j5k5k0J0K5J0K5K0J0K0K0n
7280I5nn%%%k5k5m0l5j0J5L0L5L0L5%j0%nk0k0j5j5j5j5k0j0K0L5K5K0J0k0%%%J5J0%n%%j5
7277D5%nj0NK5L0M0K5nk0nj0l0k5k5k5n%nn%k0nj5k0k0l0j5%J0%K0NK5L0J0%J0%NJ5J5K0J5
7274E0J0NNJ0Nj5n%NK0K0Nj0j0j0j5j5k0m0nK5J5J0K5K5J5K5J0k0n0l5l5j5nk0nK5L5K5L0
7272G0j0k5k5nJ0K5L5J0%j5nn%NK0K5L0J0j0l0l0l5m5k5nK5J0NJ5L0K0K5NNNNj0%j5%%NNN
7269A10%J0%Nj5l5l5j5n%j0J0J0L5L0J5Nn%%k5k5m5j0J0J5J0J5Nj5%n%nnnJ0NNJ0nnn%k5k0
7266ek0k0J0L0K5J5J0J5J0J5J0J5J5J0J0J5L0%k5k0l5j5j0J0%Nk5k0k5k0j5nk5%J0J5J0J5
7263A5%%%%%%n%NJ0J0NL0L5M5J5j5k0k0k0l0j0NL0L5J0j5k0nn%nJ5K0K0K0k5k0k5k5%%K0j0
7260G0j5nNJ5K0K0%Nnj5%j5k5j5nj0nnJ5L0J0n%J5K0K0Nj0j0NJ5K0J0nj0J0K0%l0l0l0j0j0
7257F0J0K5L0J5j0j5k0k5j5%N%%K0J0K5M5K0j0k5j0n%%j5nj0k0nj5k5k0NK0L0J5j0k5k0j5
7254A5l0j5NK0%k5%NJ0L0K0J5j5j5k5m0j0%n%%%%J0nj0nnJ5K0N%k0j5nJ0J5nj5nJ0M0M0M0
7251E5L5J5J5j0j5%n%%n%%nj0j0nj0k0k0%N%N%K0K5J5j5Nnj0j0nN%k0k0nj5j0j0l0k5j0J0
7248i5J5J5J5J5L0L5NN%%%%%n%nnj0%j0K0J5K0K0J5J5J5J0k5k5%%%%n%%%%n%n%n%n%%nj0n
7245D0j0K0J0j5l0m0j5l0l0j5J0J5K0K0J0L0K5K5K0J5K0Nk0l0l0j5%J0K5J5J5j0nj5k0j5j5
7242a0nnJ0j5j0j5%K0K5K5M0K0k0l0l0j5NL5L0J0Nnn%NJ0NN%N%NJ5j0k0k0l5j0%%NJ0J0Nn
7239D0k0k5%NNNN%Nk0m5k0J5M5K5K0NK0J0j0nNk0n%nnNK5K5N%j0j0j0%j0j0nj0nnnj0J5K5
7236D0K5J5J0J5N%l0m0l5j5J5L5J0j0j5NJ5n%%%%nJ5K5nl0m5m0j5j5l0j0NN%NK5J5K0K0J5
7233eK0J5K0J0nj5k5nnj5%%%%%%%nJ0NJ0J0J0Nnk5k0j0K5K5nj5J0K5J0nJ0nJ0%%NNNK5L0%
7230A30k5k0l0k5nnn%nnj0%%%nNJ0L5L0J5Nn%%j0l5k5j5nJ0J0nNNNNj5k0j5K0L5K0%NNn%n
7227E5Nj0j5NK5K5nk0J0J0%K0K0N%j5k0NJ0J5j0k0j0j5j0j0k0nJ0J5NK0K0NJ0K0%%%Nk0k0
7224I5j0k5m5m5k0J5NJ5J0J5J0NJ0N%K0J0%nnn%nnnnnj5j0j0j5%j5n%J0%J5NN%J0Nj5n%NL0
7221B5J5K0NnN%j5J5J0j5j5k0k0j5nJ0%NJ0n%Nk5k5k0k0j0J5NNJ5%J0J0j0NK5M5L5J5J0%%
7218I5j5nnj5nj0nk0j5k5nJ0%J5NnNNj0%%%%nJ0%%%N%NnnJ5L0K5L0%k0k0k0k5k0J0K0L0N%
7214F0j5j0%k5m0l5k0%K5J0J5K5NJ5J0N%%Nk5k5k5j5j0K0j0J0K0j0%J5%J5%NK0%NJ0NNNJ0
7212E5NNNJ0k0l0l5j0NK0NK0J5Nk5l0l0j0NNJ0J5K0J0J5K0K0J0%j0nj0nnnn%J0%N%%%NK0J5
7208A00j0l5n0l5j5%nJ5N%J0J0J0%j0j0k0j0NJ5J5J0%NnJ0%%J0%nJ0NN%J0J0%j0j5nK0L0J5
7205H5nl5l0j0J0K0J0J5K0J5j5nNk0j0%j0nNNJ5%NJ0NNK0NK0%j0j0j5j5k0nj5j5J5J0%K0J5
7202H5k0nN%%n%J5nJ5nk0m5l0l5j5J5J5J5N0J5Nj0k5nNL5K0%j0j5K0K0K5K0%j0j0%%j5nnn
7199H0j0j0%%J0K0nj5j0j0k0j5%%j0J0K5L0J0j5j0j5j5j0j5j5j5N%N%NN%N%%N%N%J0%nJ0J5
7196C5nj5k0k5j5NL0K0N%j0j0nJ5J0L0Nj0nk5NK5J5Nnj5nK0L0K5nk0l5j0%n%nn%nn%%n%j5
7193ej5NJ0K0J5K0%NJ5j0j5k0k0k0j0nnj0nnk0NL0K0K0L5K5%k0l5k5k0J5M0K5%j5j5J5J5J0
7190E0J0J5J0K5%%j5j0%j0nj0%%%%%J0%j0J5Nn%NN%%%nj0j5%%k0k0%NJ0j0k5k0nJ5L0M5K5
7187H5j0j0n%%nJ0K5%K5J5j0NNk0m0l0k0nK0NJ0j0j5j0j0j0J0%%K0L5M0K0J0n%NJ0J0j0K0
7184A60J5%%J5J0nnJ0j0j5nj0nK0%Nnk0nj5j5K5J5nj0j5j5j0%N%%N%NNN%J5nNJ0j0J0J0J0
7181A75k0m0j0%%j5nNn%nN%n%%%%j5J5%j0nnnj0%j0j5%J0nN%J0nN%k0k5m5nNK0L0J0NJ5NN
7178D0J5%NJ0j0nj5%%k5j5NK0K0J5K5Nk0nnNNNNJ0nnJ5Nj0k0l0l0l5%J5%k0n%nnn%J5J5J5
7175eK0J5J5K0J5k0j5nk0%L0J0J0J0%N%%J0nJ0nj0Nj0nnnn%j0nn%nnn%%%%J0n%%%j0%nj5l0
7171c0l5j0K5L5M0K5j0%J5K5L5L0nj0k0k0%J5J5NNk5k0k5%J0%%%Nj5nnj5j5nj5j0J0J0%J5
7168B5J5nNNJ0NnJ0j0l0k5j5J0NNJ0K5J0K5J0j0l0j5j5NK0J5J0K0%%k5j0%K5L5K5J5j0nNj0
7165A30k0k5m5k5nNNnNN%J5%Nnk5k0nj0Nj5NL0J5M0J5%%n%j0%j5NK0L5K0j0k0j5%L0L0L5K5
7162B00%k5j0j0k5m0k5nnk5%K5K5L0J5Nnk0nJ0J0l0k5nK5L5J0j5k0j0j5j0j0%J5NJ0nk0j5
7160D0nJ0J5J0J5K5NJ5K0k0l0m0j0%J5J0J0J0J5NJ0J0k5l5o0n5m0nJ5NK5O0N0K5J0J5J0j0
7157A20l5k0k5k5NK5L5Nk5%j0J5Nk5l0j0J5J0nnn%j5nnnnnJ5J5nj0NK5M0L0K0J0j0j5k5k5
7154D5j5nN%%%k0j5nNJ0nk5k0%M0M5L5nk0k5j0J0K0K5%n%%%%N%J5J5K5Nnj0nj0l5k5k5m0k5
7151e0nk5j5K0M5M0K0J0k0n%k0NJ0k0k0j0k0j5J0L0K0J5J0J0%k5m5k0%J0J5Nj0j5nK5M5K0
7148B0j0k0k5j0%K5M5L0M0J0j0j5j0j0nj0J0J5K0Nnn%nJ5J5nl5l5k0k5l5k0j0J5L0M5J5j0
7146B0j0J0K0J0J5K0K5K0K0Nj0j5NJ5nJ5%n%nnn%%%%K5J0Nj0j5k0j5l0k5m5j0NJ0J5NNJ5K0
7143H5%nj0k0%%j5k5NJ0J0J0J0%%n%k0k0k0k0k5%K5N0N0J5%n%nJ0j0l5m5j0J0J0j0NNj5Nn
7140a0j0J5K0K0J5J5j0N%%N%N%J0K0j0l0%k0k5j0%j0nJ0K0M0M5M0L0Nnl0j5j5l0k0k0j0l0
7137EJ0%%J0J0j0j0J0n%J0j0n%%%%J5J0Nnl0k0j0nJ5J0n%j5l0NL5M5M0L5J5k0m5m0k5k0nN
7134b5K0K0K5J5Nj0%n%n%%%nNj0NN%J0J0%NJ0nJ5J0%j0K0J0n%%%nj0%J0j5k0Nk0j0N%%NNK5
7130H5J0J5%k5%j0j0nk0%K0J0K5J0%%j0Nnn%%nNJ0nk0k5k0k0nK5J5%%%n%J0NnJ5NNJ5nk5l0
7127C0l5k5%K0J0Nk0j5j5k5nK5J5nk0j5J0L5L5L0J0J5L5L5L5nk5k5m0k5%j5nj0J0K5K0J0j0
7125G0k5l5nj0j5nL0M0K0%j0j5%J0k0k0k0J5K0NNL0K5K5J5Nj5j0J0Nj0%K0K5nk5k5l5l0k0
7122B0nk0j0J0NJ5%%j5j5nJ5M5K5L0%j0nj0Nj5j0%J0%J0NJ0NNJ0nnNj5k5nN%%k0j5nJ0K5J0
7119F5J5%k0nj0nj0k0NK5L0L0L0L0J0Nj0m5m0l5n%N%Nnk5j0j5k5n%J5%NJ0%j5k5k0j0J0L0
7116c5K0K0K5K5Nnj0j0J5J5K5K0J0L0K5nm0n0l5l0m0l0l5j0NL0K0K0J0j5j5k0nJ5NK0J0J0
7113a0NJ0J5%nnJ5J5K0K5%nj0NJ5j5k0j5j5k0%J0J0nK0K0j0nnJ5J5L5J0nk5k5J0J0j5k5%%
7110D0j5NJ0K0L0J0%%j5NJ0J0j0j5k5J0nn%j5n%j0nJ5K0%%J5nj5k0l0j0K0M5M0K5J0j5j0l5
7107G5l5l0nJ5K0%J0J0J0J5%K5K0J5J0j5j0j5j0k0Nn%n%%%nJ0j0%%J0nN%j5j0%J5J0j5k5k5
7104B0nn%nK0M0M5K0K0nj5k0j5j5k5j0k0j5l0j0J0L5K5J5N%%%j5l0k0j5j0K0J0nJ0J0%J5L0
7102F0K5L0L0J0%NJ0j5NnnNJ0NNj0l0j0k0k0Nj5%%J0K5nk0j0k5j0k0j5j5k0nK0J0%K0K0J5
7099E0K0j0l5j5k0j5nj5%J0K0J0K0j0k5j0k0NJ5NJ0K5K0J5K5J0NJ0J5%K0L0NNN%Nl0k0j5l0
7096H5nJ0NnN%N%N%N%%%NnN%nJ0nj0nnj5%nj0J0K0K0J0%j5j0j0k0j5j5k5j0j5J0L5K0NJ5J5
7093I0nj0nj0%j5k0J0nj5nj0J0K0K0J0J0Nj5k0l0k5%K0J5NJ0J5%nJ0nJ0L5L5NNj0j0%J0k0
7090A10n%j5Nnn%%n%NK5J5J0J0j0l5m0l0j0K0K0Nj0j0NJ5K0K5J0nnnnk0k0k5j5%NNJ0J0J0
7087F0K0J0J0K0J5J0k5m0m0k5J0L5K5K0Nk5j0%J0K0K0N%k0j5%%%j0k5k0%nk0k0k5j0J0J5K0
7084EK5J0nnnnJ0NNJ0J0%J0J0k0j0nj5j5NK0K0K0J5J0k0%nL0J0Nk0j5nJ5%j5k0nj0nj0k0%
7081A5Nk0NK5M0L0K0nl0l5k0j5%J0J0nj5k0j0NNK5M0J5j5j0N%N%%%%%J0J5nk5l0j0%K5M0L5
7078A15J5J0j0nj5nk0j5J5Nn%n%nK0K0nk5l5l5k0j0J0J0nnJ5N%j5j5j0k0%nJ5K5K0%j0j5n
7075b0J0nJ0J5L0K5K0J0j0j0J0%j0l0l0nk0j5j0j0nj0%J0K0K5J0%j0%nj5NL0M0J5nJ0J0%n
7072G5j5l5j0N%nj5J0K5M0L5N%%nk0nj5k0k5l0k0n%J0j0nNj5NJ0k0nNnNJ5j0nj0nL0M0M0M0
7069H5M5%k5j5j0Nj5j0%Nj5j0NJ5K5NK5L0Nk5k0j0j0%j0J0K0K5%j0j0k0j0j5j0k5nJ5K0K5
7067H5J5K0K0K0K0k0k0l0j5N%N%k5m5m5k0%L5J0K5J5j0J5%%NN%L0L0J0l0n0k5k0j5j0k0J5
7064a5J0J0j0j0J0K0K5L5K0%k5k5%%%%%%Nj0J0K0%J5J0nk0k0nNj0%nnn%%j0J0J0j0%J0j5J5
7061C5%k0j0j0j0j0nj0j0J5N%J0nNJ0J0L0J5K0L5J0k0j5j5%NK5n%%%K5J5L0J0nn%nl5l0m5
7058D0k5nJ5J0%nj0j0nJ5K0K0NNj5nnj5%j0nNNJ5%k5m5m5k0NJ5K0Nj5NJ0K5L0J5nk0l0l0j0
7055g5%L0M0M0L5J5J0K0J0nnNj0n%Nj0j5J5J0j0J0nnJ0%%j0NJ0j0nJ0j5Nnj0J0j0nNn%NL0
7052A15L5J5Nk5k0k5k5k5j0Nj0NK0L0L5J5NN%Nnnj5Nnk5j5j0k0%%j5k0j5k0k0NNNNJ5nNJ0
7049A5NNJ0NNJ0NJ0%Nj0J5J5NK0J0k0l0l0k5%n%nK5J5J5J5nnj0nnJ5N%NNK0nl0j5%%k0nJ0
7046D0M0M0K5J5N%j0l0o5m5l5j0%NK5L0M0J5nj0k5k0j0%K0nJ0%%%NJ5nJ0K5K5J0NL0J5K0n
7043A90nnnk5l0l0k5k5%%k5l5l0j5K5L5M5K5J5NK0J5%J0%j0J0J5NNJ0K5nk5l5j5k5k5j5n%
7040D0k0NJ5K0j5l0k0j5j0K0K0K0J5j5nk0l0nL0L0%j5j0K0L5K5J0J5J5J0%k5%j5j0nk0%j5
7037D5k5k5n%J0NNJ5NJ0J5%%nnJ0nj5J0K0nJ0K0j0Nnnk5l0l5j5K5L0L5K5%k0j0nNJ0J5Nk0
7034F5j0k5j0N%NNJ0J5%K0L0%k5m5l5k0nK5K5J0K0K5K0K0K0K0J5nk5l5j0j5nj5j0k0k5nNJ0
7032B5%J5Nn%%%%j0J0J5Nk0j0k5k0J0K0L0J5K5K5K0J0K5Nl5m0m0l5k0nk0j0j5J5J0j0NK5K0
7029A5%J0NJ5%%J5J0%J0J5J5Nj0j5nk0j0J5%%k0k0J5N0N0K0j0k5l5l5k5nNJ0K5%j0j0k0n%
7026B5%%%k0k5l0j5J5K0L5Nj0Nj0%J0J0K0%%%n%NN%%NNNN%N%%K0j0NNk0k0l5j0nl5l5nL0L0
7023b0L5L0J0NNJ0nn%n%nNj5J5K0J0K0j5j0j0j5NN%NNN%%%%K0j5NN%Nj0nn%%nnnj0k0%K0J5
7019G5J5nl5l5j5%nJ0J0NJ0%N%%N%j0J0J0J0NJ5n%j5l0l0k5J5NK0j5k0k0J0K0K5%J5J5J5J0
7016G0J5j0%J0%%%NNNJ0%k0j5k5j0nnj0Nj0%Nn%L0J5J0%j5j5%%%J0j0%NnNnj0%j5%j0nnNJ5
7013A5%J0J5%J5Nk0k5k5k5%Nn%J5j0NNJ0%j0J5K0K0L0J5%%nnk0l5l0j5nL0L0L5M5K0Nk0l5
7010G5l5l0nNnl5m0k5K0K5J0%%N%J0M0K5K0j0l0j5j5%M0L0Nnj5%j5j5nnk0J0K0%K0K0%NK5
7007H5J5L0L5J0j5m5l5k5%Nj5J0NnNn%nnnJ0j0j0%J0j5j0Nn%n%k0k0k0k0J5K5J5L0J0j0NN
7004B5J5nJ0nj5l0k5k0%L0J5J5nj0%nNL0K5J0J0J0NNJ0J0%J0nl0j0j5k0j0j5k0%NN%NNnNN
7001B0j5nnk5j5j0J0K5Nl5m0l0%K5N5N0L0K0J5J5nm5k5k0J0K0J5J5%nJ5%nj5Nnn%nj5k5j5
6998b0j0%J0NJ0NnJ0N%%N%K5K5nk0j5J5K5J0j5j5nJ5L0%k0k0j5J0J0j0n%nnJ5J0K0Nj5%nk0
6995C5m0o0l0J5K5M0K0NK5L5M0K0L0L5L0K5j0l0k5j0k0k5k0k0j0J0n%l0m0n0k5j5NK5M0M5
6992D0K5J0j5nNnnNNK0L0K5J0j0l0k0k5k5k0nk0k5m0l5k0J0M5L5J5L0L0J0%J0N%nn%nn%n%
6989C5%%%J0j5%%K0J5nl5j0K0J5j0l0l5nK0L5L5K0J0%nJ5j5k5n5m0m0NNJ0NNNJ0%J5J5J5J0
6986B5J5NJ5J0L5L0J0j5k0k5k5k0j0j0nj0J5K0J5J5J5j5%%%%%%j0j5l0%k0j5j5j5J0J0K0J0
6984@j0j0k5%n%%%j0J0%%J0J0J0J5J0J0J5J0%nnnnn%%%L0L0Nk5k0k0k0j5L0J0%j5j0k0j5J0
6981c0%NJ0J0%%NL0J0%%k0nJ5L0L0J0j5k5%J0J5nj0j0%k0J0K5J0K0%N%NnJ0Nnnj5j0nNK0K5
6978A35%j0j5j0j5k0nj5j0j0J0%N%%nNJ5J0K0Nnj5j0n%N%J0L5K0K5K5K0Nj5l5l5k0%K0L0K0
6975A65%Nj0n%j0j5j5%J5K5J0j0l0k0N%j5%j0nj5n%j5Nj0%%j0NJ5J0NK0%K0NNn%J0n%J5j0
6971A20l0k5m5j5%j5j5NJ5J5K0J0J0K0J5J5nj0nj5nj0j0nnJ0%%%%Nn%N%%%nJ5j0k0Nj5j0j0
6968ej0j5j0nj0j0j0K5M5M5N5L0j0l0k5k0%j0%%J5J0Nj5j5j0k0k0j0k0j0J0N%J5Nj0j5N%j0
6966e5Nj0%K0%J0J5%J0NNNj5k5k0J5L0L5K0J0K0Nj5l0l0j5J0J0NK0J5J5J0%nnk5l0k0NL0J0
6963D0%j0J0j0l5j5NK0J0Nj0k0j5j5NJ5J0NNnj5%J5J5J5J5K5L0K0%j0j0k5j5l0j5N%nNJ0J0
6960C5%J0K5NnJ0J0nk5k0j0j5nN%%J0L0K0K0J5j5j0%j0n%%j0j5k0j5NNNNnl0k5k0j5n%J5K5
6957c0L0J5%j5j5J0L5J5K0K5Nj0j0j5j0k5k5%J5L0L0J5%j5j5l0l0n%L0L5J5Nnnj0%nj0nn%
6954C5J0NJ0J0J5J5j0j5nJ5J0J0%j0j0%%k0j5j0nj0j0%nNj0j5k0%K0K0NNJ0K5K5J5j0j5j0
6951F0%nNk0k0%%nj0J0nn%n%nj0NJ0K5J5K0J0%k0j5j0J5K0K5K0%l0l5k0%%j5NJ5J0NJ5K5N
6948H5%j5NJ5J5N%Nn%j0j0n%j5nn%nJ0K5J5nj0J5L0J0l0j5k5nJ0J0J0nNNl0j5k0k0j0N%j0
6945Ennj0%J0N%k5j0NL0N0L5J0k0k0j0J5J5n%%J0j0m5j0J5J0Nj5l5k5%J5J5NnJ0J0nk0k5J0
6942b0L5L0K0J5%J5L0K5J5j0k5j5j5j0K0J0NJ0J5J0J5%k0k0nNj5j0%%j0%j5j5j0k0j5%J5N
6939D5J0n%n%%%j0NJ5%J5%nk0j0j5k0j5j5K5M5K5l5m0k0J0J5K0N%j0J0J0j5j5%j5m0l5k0%
6937a10%j0J0K5K0L5J5J0J5J0J5j5j0j5j5j5j5k0j5J5L5L0J5j5j0j5j0nK5J5%J0J5K5%%K5
6934G0J5Nnj5j0nJ0K0J0J5nj0nnnj0nn%%k0J0J0k0k0J0J0k0m5n0k5%K5M5M5M0Nj5k5k5k0J0
6931a5J0J0J0J0%nJ5K5K0nm0m0j0j0j0j0nJ5N%K0j0%J5K0K5K0K5%%n%nk0j5n%K0K0%j0Nj5
6928E5%%j5j0NJ5L5K5K0%k5k5nk5j5k0k0%J5N%K0J5L0Nk0k5k5k0j5%j0nJ0K5J5K0N%%N%%n
6925D0%K0j5l5l5k0nJ5L0L0Nj5Nj0%K0J5J5%NJ0j5k0k0j0nJ0NnNNj0J5J0%%NJ0%NNn%nn%n
6922D5n%J0J0J0J0k0l5k5k5l0k5nL0L0L5%j0%J5%J0%NJ0%k5%k0n%J5K5%j5nj0j0J0K0NK0N
6919E0k5j5%j5nj5nj0J5J0nJ0NnJ0J5J0K0J0j5nnj5nJ5%J0N%J0nj0l0l0j0j0J0Nnj0l0k5j0
6916a10J0K5K0K0J0%nK0J0%%J5J0NJ0J0nJ5K0nj5k5l0j0%K5K0J0Nk0m0n0m0nNK0L0J5%%%j5
6913d5nj0J5J5K5Nnnj0j0%J5J0%j0j0NK5K0Nj5l0nN%%j5%%j5j0%j0j0NNNJ0nJ0nJ0J0j5%%
6910d5%n%%K0M0L0K0J0%J0%j0Nj5l5l0NK5K5J0nm0l5l0k5j0NJ5K0K5J5%%k0J0NnnJ5j0NN%
6907enJ0%N%NN%%NnJ0Nnj0J0K5Nk0l0j0k0J0J0j0k5k0j0J0J0J5%j0n%k0NL0K0J0NJ5J0J0j0
6904B5k0j0k0j5j0l0j0K0K0K0K5M0M0J5j5NNj0NNj0j0NNj5%%j0j0j5nNk0j5%J0J5J0J5J0J0
6901F0L0%nK0N%NNJ0%NK0J5%j5j0j5j5%j5j5%nj0j0nj5k0k0j0NNK0%%J0J0nN%NNj0j0j5j0
6898Ej0j0j5n%K0K5%j0nk0nNJ0NJ5NNJ5N%n%nj0NJ0j5nNnnJ0j5nNNJ0nJ0NNNNj0j0nj5nj0
6895a5nj5J0n%NN%J0n%J0J0nJ5nNNnj5%j0%K5K5NJ0J0NJ0K0%J0J0j0Nn%%n%nj0j0Nk5nj0n
6891D0nj0J0Nj0K5J0Nj5l0j0NK5J0%j0k5NNnJ0n%J0nnJ0%%K0J0%j0j5nL0L5K5J5n%j5j5k0
6888I0nNJ0NJ0Nj0j0Nnn%j0nj5j5nJ5J0L0NnJ0%N%NJ5j0j5k0l0j0K0J5L0J5j0l5k5k0N%%N
6885E0k0j5k0j5j5k0k0j0NL0J5J5K5J0K5K0nNJ0j0j0l0k5j0nJ0J5nj5j5l0j0NJ5J5NJ0J5%
6883eJ5J0%NJ0L5K5nj5k0j5%N%k0j5n%%N%N%%N%K0NJ0NJ0J0N%nNj0n%j0%nk0k0j0NN%J5K0
6879E0Nj5l5j0Nn%J0K5K5J0%j0%j5nj0nj5j0j0j0nk0%k5%J0J5J0J0K0K5K0J5nn%j0j5%k0%
6876eJ0J0K5Nn%Nn%%%n%nj0N%n%nNK0NJ0NJ0J5%%j0nj0%j0nnj5n%K0K5J5nl0nJ5J5j0%J0%
6873G0%%%nnNnNnk0j5k5j0NNJ0N%J5J0NJ0NJ0J0j0j5j5j0J0J0j5m0l0j5%%nK0L0K5M0K5%k5
6870F0k5j5%%NJ5L5L5Nj0%%k0k5j5k0%J5%N%J0J5nn%j5m0m5m5j5%j0J0M5M0L0K5%%K0K5J5
6867A00K0%%n%j5j5nJ5K5J5j0k5m5l5nJ0%NK5N5O5L5J5j5l5m5n5l5%j0nnNNNN%NNJ0nn%n%
6864D5n%%k0j5j5k0J0NJ0%M5L5J5j5k5nj0k0m0j5J0J0%%K5L0J0J5J0J5j5j0j0j0K0J5J5K0
6861A10nj0j0n%%%%n%%%j5k0j5j5NJ0J0N%%%nn%n%NK0J0J0J5NJ5J0nnNk0j0Nnj0%J0J0nJ0
6858I5NnJ0Nnk0k5m5j5nK0J0J0NJ5%k0j5nnN%nj0J0j5NNj0%nj0J0k0NJ5%%J0NJ0J0%nnJ0j0
6855A5j0%Nj0NNN%NN%J0J0%NJ0NNJ5%%nNj0%%j0Nj0%k0%%j0j5Nnnnnnnnn%j0j0%M0M0J0j0
6851D0j5l5m5j5%j5j0%J5K5J5J5K5J5K5J5nk0j5j0j0k0k5%K5K5%k5k0k5k0J5J5NJ0J0%k0k0
6848g5%NJ0J0J0J0NJ5NNJ5NK0J5%J0J5j0j0%j0j0%j0j5Nk0nj0J0K0J0J5Nj5nnnj0%j0J0nn
6845eJ0J5nnJ0%n%%J0nj0J0K0K0L5J5k0j5k5j0nj0j0%%k0%nj5j0j5nJ5M0K5L0N%%NN%N%J0
6842H5%J5%j5k0k5j0j0n%j0%nj0Nk5k5k0k5%NN%L0L5L0L5K5J0l0k5j5nnk0%j5k0nK0J5L0J5
6839A5m0l5m0l5J0J5J0J5J0J0K0NJ0NJ0J0J0NNJ0J5J0nK5M0L0j0j0j0%k0%%k0k0Nj0nj0NJ0
6837D5K5K5J5k0j5j0k0l0nK5K5Nnn%j0J0Nj0n%j0%%j0nn%nnnnn%nnJ5nNM0K5k0j0nK0J5N%
6833F5K0%N%k0j5%j5nNk0m0k0J0K5J5J0J0K0K5NNK5J5J0K0J5k5k0k5k0k0k5k0k5j5j0j5j0
6831f0J0J0nJ5M0J5j0k5k5j5K0L5Nj0n%Nn%%%j0nnJ0L0J5J5NN%N%%NN%%N%nNJ0j5%k5j0j5
6827B0j5j0k0j0nnn%%j5j5NK5L0j0k0l0NO0P0K0j0J0J0%K0K5%j5nj5j0j0j5k5%L0K0j5k5l0
6825A5nl0j0J0J5J0k0%J0J5%j5k0j5j5j5nJ5K0K5K5J5Nj0k0nK0J0J0%NNJ0NJ0J5J5K0N%j5
6822A10j5n%J5NNNJ0J0%k0l5k5n%NK5L0J5%%J0Nj0k5k5NK0K0%j5l5l5k5%nnN%K0L0K0L0L0
6819A45j0j0m0m5m5m0%L0M5L0%nnJ5K0%NJ5Nk0j5k0j5k0%J0j0k0j5J0J5NJ5J0J0nj5k5l0k5
6816e0k5k5J5M5L5K0%J0NNN%NJ0j0NNj0n%%Nnj5NK0J5L0K5J5j5m0m0k0n%j5%NNNK0K5J5J0
6813H5j5j5nnj5j0%K0K0J0nl0m0k5%nj5j5J5K0K5J5K0NNj5j0k0%%J5K5%j0nJ0j5nJ5L0L0n
6810H0k0j5nnj5j5%NJ5NJ5J0j0k0k0j0NJ5L0J5J0%%Nk0j5k0J0J5K0%%nnnj0%%j0NJ5%J5J5
6807H0L0J0k0j0j0j5j0J5L5L0J5J5j0j0k5l5k5j0K0M5L5Nnl5l0k5l0l5j0J0nl0l5j0K0L5N
6805b5n%%k0j0j0NJ5J0J0K0NNJ5%j0k0NL0L5L5K5J5nj5J5nk0j5nk0%j0j0NNnJ5K0J0J5K5J5
6802A45J0j5l0j5%%j0nNK0j0l5k5m5k0J0L5K5K0%n%%%K0J0J0%J5K5nnj5j0j5nj0%j5Nj5j5
6799C0NJ0n%J5J5J5K0J5%%J0j0k5k0k5k5j0J5j0NJ5NK5Nj5%nj0J5K5NK0Nj5j5%nj0%j0%n%
6796E5nJ0J5%J5Nj5k0NJ5J5K5J0j0k5k0j5j0k0k5j0%j0n%J0K5L0J0N%%NJ5%j0k5l5j5%K0J0
6793B5J0J0J5nnnnj0Nk0NJ0K0K5Nk0k5l5j0j0J5%NNNN%%%%%J0nN%NJ5%J5NJ0J0J0nJ5J0%n
6790A10%j0nNJ5J0Nj0j5k5j0%%%%j5j5NJ5%nj0N%nn%J0J0nk0nNK5K5K5K5L0K0j5m0k0k5k0
6787F5j5NJ0Nj5j5NNK5%k0k5j5%Nn%NnJ5M0K0K0J0j0%%N%J0nj0%K0K0j0k5j5j5j5j5NJ5K5
6784A00J5j0k0l5k0nK5J5%J5J0Nj0nNJ0J0NJ0J5Nnj5nNK5K0Nj5j5%nnnj0j0k0k5%nJ5J5Nn
6781H5NK0K0J0j0j0Nn%n%n%Nnl0m0m0k5j5nJ5J5K5%j5nN%j0J0K0J5Nj0k0J0K0J0nk0k5%K0
6778A5K5J0nj0%J5J0J0nnJ0NK0j0j5j5j0J0J0K0%j5j5j5j5%J5K0J5nj0J0J0J5%j0j0k0n%k5
6775B5l0l0J5M0M0K0N%k0k5k5%k0j5%J5J0NN%%%nN%%J0nnJ0K0J5j0j0%nj5nJ0k0j0%K0%K0
6772C5J0nj5k0%J0N%K0NK5J5nj5%K0J5J0J0Nj0l0l5l5j0%K0L0nl0k0NJ5J5nk5j5j5NJ0j5n
6769c0%n%%NnN%NnJ0%NNNK0L0L5K0j5j0j5j5%K0J0J0%nj5Nnnj0%J5K0nnj5j0j0l0k5j0nn%
6766c5K0J5NJ0nN%nN%N%NNNK0L0K5K0L5Nj0nNj5k5l0%nnNJ0Nnk0j0j0%K5%j0j0%J5J0%J5n
6762I5k5k5%J5L0L0J5nk5k0j5N%j5k5k0n%%k0nJ5J0%%N%k5j5J0%Nk0j0%%NN%nNJ5NN%L5K0
6759E0%l0l0k0%K0L5K5Nk5l0j5j5%K5J5J0%K0%k0n%K0Nj5n%J0NNNJ5nJ5%%Nn%j0k0k5k5j0
6756b0j0K0J5NN%%J5%J0NJ0NJ5%NN%%j5l0k0k0NL5J5J5nj0nn%J0J0nnk5l0nK5M0M0L0%k5n0
6753E5n0l0NK5L0N%NnNj0k0%K0J0L0J0j5J5J5j5k5k0k0k5j0J0j5Nnnn%%K0NNK5L5M5J5%k5
6750I5j5j5j5j0k5j0%j5j5%J5J5J5K0%nN%j5J0n%J0K0K5J0k0k0k0k0k5k5NK5K0J5J5J5J0n
6747F5nJ0J5K5nl0l0k0l0k5NK0%K0J5j0J0J0NNNNNJ0J0%j0k0k0j5nJ0nNnJ0%%nJ0N%%N%Nj0
6744D0l0k0k0nJ5%NNnj5J0K5K0K5K0%j5nj0j5nNk0%K0J5%J0J0K0N%J5NNj0k0j5k0%J0J0%n
6741F0J0%NJ5J0k0l5j5J0j0nl0l0k5l0nM5O5N0J0j5%%j0J0%n%nj0Nn%nNNL5L0J0%%nn%k0%
6738I0j0k0%nj5J0J0%K0NNK0%j5k0j5k0k0j5j0k5j5nk5%K5K5K0L5M0K5Nj5nj0%j0%%n%Nj0
6735E0%Nk5k5l5j5%%nNJ5K5K0K0Nj5Nnl0%j0j5%K0J5Nj0k5k0nNNNJ5K0M0L5K5NNK0%j0J0J0
6732A40j0k0k0k5k0j0NJ0j5m0k5J0L0L0K0J5nj0k0k0j5%J0K5L5L5J5nk0j0J5Nnj0j0k5m0k5
6729enK0K5K0Nj0j0j5j0k0j0NJ5J0N%%nNJ5J0J5J0NJ5K5nk5l0m0k0%J5NNJ0NnK0K5L0L5K0
6726A60nk0j5j0nk5l0m5l5NL0M5J5nJ5J0%j0m5m0k0NK5J0J5j0NJ0%J0J5%nk5j5j5nj0j0%%
6724c0K5L0%%j0nnJ0K5J5K0NJ5J0J0J0J0J0J0J5nK0nk0j0j5k5nN%nnnJ5j5l0j5m0j5NJ5J5
6721C0J5%J5%k0m0k5NL5M0%k0k0%j5n%%J0J5nnk0l0nn%%%%n%%J0J0K0J0%K0K0N%%%%%%%%N
6717D5J0N%NN%NJ0J5nk0l5j5J5K0J0k5k5k5j0K5K0nNN%%j0l0l0j5N%NJ0J5J5J0K5K5NL0J5
6715A10j5l0k0k0j0nj0nJ5J5J5K0k0j5j0k0j0J0j5%Nn%%J5J0J0J0J5J5J5J5j5m0l0j5j5%n
6712c5nK0J5K0K5NJ0NNJ5N%K0k0j5j5j5j5j5j5j0J0L0K0J5%%nnk0k0k0k0J0L0K5J0Nj0%nj0
6709B5Nnn%K0J5NJ5NJ0J5j0nnnj0j0nj0j5j5k0n0o5l0M0Q0O5L0J5%nnnnJ5J0%k5l5k0J0L0
6706D5K5J5J0nnj0j0nn%nnJ0J0%K0%j5j0%%J0NNj0k5j5j5j5j0l5%M0M5M5L5J0n%Nj5j0k0j0
6703G5%%n%%%%%nnN0M5L0J5L5J5nk0j0j5j0k5j5k0k0j5k0j5nj0j5NNN%l0k0j0J0K5L5Nl0j5
6700A5J0K0%j0N%%NK0K0K5k0k0NK5L0nl0l5m5k0k5l0j5K0K5K5K5L0K0K5K5J0%NNNNN%%j0J0
6697A55k0l0k0m0k5nJ0J5j0%J0%NN%J0%%NnJ5NNJ5%j5k0j5k0j0k5j5j0nK0%J0J5J0J5J5NK0
6694G5K0Nj5nj0j0k0%j5j0%K5J0J0K0NJ0J5nn%j5%nj0%NJ0K5%%K0J5Nj5k5k5j5k5j5j0k5j5
6691b0J0K5L5J0j0k5k0NNnNN%%J0nJ5J5%NNnJ0L0Nk0k5k0nNJ0%j5k0%J5J0K0J0%j0j5%nj0
6688C0j5%%nNn%%j0J0J0K0nj5l0k0J5L5J5j0j0k0n%%nnj5k5%J5NNJ0L0J0k0k5nN%%%J5%J0
6685eK5K5Nk5k0Nj5nNJ5J5J0j5%Nj0n%j5NL0L0L5L5j0j0%j5k5k5k5k0n%J0j0J0K0J5J0j5m0
6682el5j0J0J5NK0L0%J5J5J5nNJ0%J0NNj0n%j0l0l0nK5K0%j0l5k0%J0J0J0K0K0J0nj0nj0J0
6679E5NJ5%%J0K0%j0%nn%nn%NJ5J5NNK0J0J0%%Nnk5j5j0l0m0l5J0L0J0NK0N%j5nn%nk0NM0
6676H0L0M0L5L0J0j0k5m5n0k5%J5nk0k0k5k0%NK5L5K0L0J5j0%NJ0%nNnk0j0j0%K5J0J0%nj5
6673A10NNj0n%nJ0J5j0j0k5l0j0J5J0K0J5j0NK5J5J0j0l0m5n5l5nJ5K0J5K5K0n%Nj0NN%%%
6670F0%J5j0k5j0k5j0NL0K0J5j0m0k5k0NL0J0K0NNK0%j5j0k5nNJ0J5NJ5NJ5NJ0n%NnNJ5j0
6667A00j5k0j5j5k0j5j5j5J5K5L0J0Nj0j5l5l5j5NL0nj5nj0NNJ5%NJ0NNJ0nJ0%J5M0K5K5J5
6665A30j5NNn%%%J0J5Nk0n5l5k0J5J0%J0NNK0%K0K0nJ0J0j5j5nk5k0%k5j0nk5nj0NK5L5M0
6662H5M0j0n5o5k5J0K0J0%%j5J0J0%J5J0NJ5%J5nj0%j5J0L0K5NK0NJ5J0nk0j5j0j5n%j5j5
6659F5nj0n%NNN%%N%NJ5J5l5l0j5J5K5L0K0Nnnj5k0m0m0k5j5nn%n%J5j0NN%%N%J5J5J5J5K5
6656D0%K0J0nj5j5nJ0NJ5%K0%m0m5%K0J5NNNJ0NNJ0NNNNNJ0k5k0k0k0J5J0NJ5K0%J5J0NN%
6652A25%J5j0NNNNN%j0l5k0k0j0j5j0j5j0j5j0j5N%%%N%%NK0M5L5L0j0j0j0n%Nj5l0n0k5N
6649c0K0J5j0j5j5j5NNj0J0K5J0K0J0J5K0J0%j5k0%%k0k0%J0J0NK0K0%J5J0%n%nn%j0%J0n
6647F5nJ5NnJ0%k5l0l5k0nn%n%K0J5%NJ5J0J0Nj0j0J0J0K5L5J0j5l5l0j5l0k5k0l0J0L0K0
6644c0K5J0K5K5J0J0nnJ0n%N%j5%%j0Nj5%%j5J5Nn%%J0nn%%nnnn%n%Nj0nNj5J0%NNNNNNN%
6640D0nnnNnj5J0K0K0K0K0k0k0k0j5%%J5L0M5K0n%k0j0k0j0J5nl5l0j0j0nj0J5J0J0K0N%N
6637D5NNN%NNNnJ5J0j0NJ0j5nj0j0k0Nj0j5J0NNN%J0K0j0nNn%%%%nk0k0k0k5%NNNj5k0k5n
6634h0nK0J5M5N0M0J5j0nj0k0n%j0k5Nnj0j0nK0L0K0K5K5K0K5K0j0j0k5%%%j0l5k5%J0J0N
6631H5J0j0k0j0j0j5nJ5K0J5J5Nj0j0N%nj0Nj0J0N%nJ5%%j0j5%K0K0%j0j5j5nj5j0k5k5%n
6628b5Nj0J0K5L5K0%k0j0j0k0nNN%J0Nj5j0%nnnnn%J0L0L0J0%nj5k0%N%k0%k0n%J5j5k5%N
6625e0J5nK0L0L0L0Nk0k0k0%NJ5J5J5K0J0J5%k0j5k5j0%N%j5k5%M5K0Nj5k0j5j5j5k0n%K5
6622eJ5K0K5J5%%nNK5K5J0j0nn%k0%j0l0l0nK5K0%%%K0K5J5Nj5j0j5nj5nnNNnj5j0j5j5nJ0
6619A0K5K0J0nNNnj0NK5nk0k5%K5K0L5J5NnN%%%%n%k5k5j0N%j0J0L0J5j0k5k5n%L0K5nl0l0
6616D5NJ0L5L5%%%%k0k5j0l0j5j5j5k5k5j0NK5K5%k0n%J0J5%k5%J5L0N%J5%nJ0NnJ0j0j5l0
6613el5j0NK0J0K5J5K0J5%NJ0j0K0%Nj5l0k0k5J0K0J0J5N%%N%NJ0%j5nj5%J5%j0k0k5J0K0
6610C5L5J0NJ5Nk5l0NK0J5NJ0J0j5l0k5k0j0Nn%K0J0L0J0k5k5m0j5J0NnJ5K5J0K0K5N%K0n
6607A05j0j0NK0K5K5nk5l0l0j0%j5NK0J5Nk5j5%%%N%%N%%NK0K5%nnj5%J5J5J5J5j0k0j0k0
6604H5j5k0j0k5j5%j0nL0K5K0K5%k5%j5nK0J0%k5k0k0k0NNK0%nj5nj5K0K0L0J5K5K5K0K0%
6601A50k0%j5nj0j0nk0l0k0k5%NJ0%J0J0%J5K0%J0J0N%J0%k5k0l0k0NK5J0J5J5%%k5m5j5n
6599b0J5J0K5K5J0J0NK0nj5k0l0j5K5J5K0K0nnj0NK0M0M0K0j0l0k0k0l0j0NK5Nj5n%n%Nnk5
6596F5k0l5j5K0L5M0K0%J0j0l0l0j5%%k0j0j5j5n%nnJ0NJ5M5K5J0nnK5K5%nk0l5l5k0k5j5
6593d5nJ5J0L0K5J0K0Nnj5j5nJ5J0K0NNk0l0%NN%j5nnNK5K0J5NK5K5%k5n0m5k5nJ0Nn%NK5
6590B5K5Nk5l0NNNJ5%%J0J0nJ5%j5j5J0K5K5J5nnnn%%nnNNJ5%J0j5l0k5j5nnj0j5J0K0K0J5
6587E5j0k0k0j0%%nj0J5K0K5%k5k0%j0%%n%nJ0nj5NK5M5NJ5J5NN%J0nj0j0%K5J5%J0J0nk0
6584A05j5j0j0j0j0nj0%%j5k0NL5K5J5NJ0J0j0l0k0j5k0j5k0j5k5j0%J0L0L0L5L0%%k5k0%
6581A5K5L0Nk5NK5K5j0k5l0nn%%nl0k0K0K0J0L0K5J5%%%%nj0nj0J5K5J5J0%j5nj0j5nj5n%
6578F0%N%j0l0k0k0%nj0NJ0j0j0N%%%nnNnnJ5J5J5J5J5J0J5J5j0j5j0j0NJ5K0J0j0NNj0nN
6575F5n%J0nnJ0Nnj0J0J5Nnk0k0k5J0K5M0L0J5NJ0%%%%j0Nj5k5k5%K0J5%j0k0nJ0%N%K5K0
6572A45Nj5nk0%%%nNL0J5nk5j5j5j5k0%J5NN%j5J0j5l0k0k5l0nJ5%J0J0NnJ0J5n%J0nJ0J0
6569C5n%nJ5j0k5j0%J5M5L0Nnnnk0l5j0NK0K0K5J0Nj0%J0K5K5%k5j0j5%j0j5%%j5j0nnnnj0
6566A5k0k0nJ0L5L0J5k0k5k5nL0K5K5J5%n%%nNK5K5Nnj5nj0nj0j5nnj0j5%J0J0J0J5J0J0%
6563I5J5L0Nj5k0k5%%k0j5nJ5J5Nnm0m0%K0K0%j0k0j5k0J0NJ0%J5K0K5NNk5j5%J5NK5NJ0N
6560I0NJ0j0j0%nNK5J0J5%k0j0nk0k0k0k5J5L0J5J5K0j0NNj5l0k0k0k5k0k5k0nJ0nJ0L0N5
6557C0N0L0J0l0l5l5l5l5k0K5J5J5J0K0M0M0J0j5j5j5J0J0NK0K5%j5l0l5j0j0%%nJ5L0K5K0
6555A15J0NJ0J0%J0J5%k0l5m0j5J0J0%k0%M0N5N5L0nn0l5k0J5Nj0j5j0nk0l5k0NJ5J0j0nJ0
6552F5Nj0J0j0nJ0%%nK0K0%j5NNj0j0j5j5nJ5J5NK0%j5j5%J0K0K0J5k0j0j0k0j0N%nj0j0n
6549C5j5N%NNNJ5J5Nj5j0k0j0K0J0J5K0NK0K0NNj5j5%j0j0j5%K0L5K5L0j0j5j5j0n%%j0j0
6546A10J0j0%nn%nj0%%nk0j5k0j0J5L0K5K0Nk5j0j0nj5nj0%nJ0nnN%%nj0k5NJ0J0j0l5m5k5
6543a00j0J5K0J5K0K0K0J5NK5K0J5J5J5J0nnJ0Nk5j5nj0j0j0nJ5J5K0J5J5%NJ0nk5j5j0%K0
6540A05NJ0J0J0J0N%j5j0%j5n%k0NJ5J0%K5J0j0l0k5nk0j5j0K0%%nj5nj5nj0j5n%J0J0%%J0
6537A5NN%j0j0nnnj0nj0j5nj0nK0L0N5L5J0n%nj0j5nj0k0j5j0NK0NJ5NNNNJ0K5K5Nl0l5l5
6534A5l0j5K5N%NNnJ0J0nNNj0j5l0%J5NJ5J0J0K0L5L5L0k0k0l5l5k5j5%nnJ5N0M0K5nn%n%
6531A05nNJ5J0J5j5j5nk0%J5N%j0k0l0n%J5J0Nn%j0%NnNNK5J5nj0k0l5%K5L5K0L0K5j0l5k0
6528A10j5j5J5J0j5j0k5l0j0nJ0J0J0nK0NNnK0J5nj5k0j5k5l0j5J5K0L0J0K0K0K0%nK0L5J5
6526A70nk0j5j0k0j0K0Nk0l5j0j5k0j0nJ0nJ0%%NN%J5J5%j0j0j5j0nJ0J5nj5NL0L5NnN%%N
6523I0NNNJ5J0%%l5j0k5k0%%k0nnj5nJ0J5NK0J5J5NK0NnJ5j0k5k0m0j0nJ5K5K5L5K0nk5k0
6520G0j0j0j5%K0K0%n%%n%nNn%%nNNnj5J5Nj0%%nNn%%%j0NJ0j5nJ0n%%n%%j5J0%j0n%nnj5
6516a0NL0J5%k5k0j5j0k0j0NK5M5K5K0K0j0k0k0j5J5Nnk0k5j5J5K5K0J0NJ5Nnj0Nj5k5j0l5
6513c0nNj0%%J5K0L0J0k0k0j5l0k0j5l0j0L5N0M0M0L0J5L5J0%j0j0nnj0j5%j0k5j5j0%K0K0
6510E5N%J5J0%j5k0j0k5k0J0K0L5L0J0%nj0j0l5l5j5NNj0nJ0%%J5J5J0K0N%J5%k5l5l5k0%
6508d0J0J0J0K0L0L5K0j0l0k5j5j5NJ0j5J0K0J0J5NK0J0J5%NJ5j5k5l5m0k0NK5K5J0NnnNJ5
6505G0J0K0Nj0l5k0k5j0j0l0%L0K5M0K0%k0j0j0nj5j0nJ0K0K0N%n%nj0%k0%NNK0L5L0nk0k5
6502F5nNj0NNj0j0J0L0J0k0j5j0j0j5%K0M5L0L5%NJ5%k5k0l5j5nk5j5nnJ5NNj0j5j5j0J5L0
6499D5L0J0%k5k0j0NJ5%J5M5M5Nl0l5n0n5m0k5j0l0nK0N0K0M5K5J5K5K0N%N%%J0N%j0k5nk5
6496F0j5j0nl0j5l5l0k0J0L0L0NJ0J0J0J0%nnNn%n%n%%%J0L0J5K0J5NK0Nj0l0k0k0j5J0L5
6493F5M0%k5k5%J5NK0J0j5j0nk0j0nk0n%L0K5%m0n5k0NK0K0J0j0n%K0K5%j0j5%N%n%K0j5n
6490A5J0nk0j5nJ5J0J0J5j5l5k5j5j5J0J5j5j0%nj0J5L0O0O5N0J5k5k0j5j5j0j5nN%N%%J0
6488F0j0j0nj5nJ0J5J5J0NJ0J5nj5j5k0j0j5%J0K5J5j0l0m0%K0J0Nnj0J0K5K5K0j0k0k5j5
6485A5%J0K0J0%j5k0nl0nJ0K5L0J5J0J0J0J0j5k5j0k5j0%nj0J0NJ0J5NJ0NJ0J5J5L0%j0nn
6482A10j5j5l0k5j5J0K5J0K5J5J5K5Nk0k5j5l5j0Nnnnnj5NJ5J5K0J0J5K0J5J0Nl5k0nj0nN
6479F5j0%NK0nk0k0j0k5l0j5l0k0J0L0J0J5N%N%J5K0%K5K5J0L0J0nl0k5j0nNJ0%j0nk5NNJ5
6477D0K5Nj5%j5j0%J0NnN%J0%j0k0j0j5j0J0n%j5l0m0j0NnnNK5K0L5J0%%Nj0j0nk0nN%j0J0
6473e0J0J0J5J5J5J0J5J0L5K5K5L5j0j5j0j0nJ0nNJ0nl5l5l0k0%K0K5K0j0k0j0J5L0J5j5m5
6471D0l5k0J0NJ0NNnj5J0J0K0J5J0J0k0l0l0l0nL0L5K0j0nJ0%k5k5%%J0J5%nl0l0nN%NNNJ0
6468b5J5%j0k0j0j5j5J0M0L5K5J0%j0nj0J5K0L0Nj0nj0NJ5j5nJ0j5NNj5%%j5N%j0J0%K0%n
6465E5nnnK0K5K5K0%nn%nJ5NnNnk0l5l5j5K0M0Nj5%n%%%%%n%%NJ5J5J0J0J0%K0Nj5n%j0Nn
6461A25nj0%j5n%j0%j5n%j0%nnnnj5k0k0k0J0N%J0J0N%J0J0%NJ0nj5nj0j5%j5%K5M0M0K5n
6458I0nj0j0Nk0j5k0%NK0K5Nj5nk0j0K5L5K0Nj0j0j5j0NJ0J0nk0j0j0j5j0j0j0j0J0%%nj5
6456b5%K0K5K5%%J0K0K0NJ0nk0k5k5k0nJ0J0J0J5J5NK0J0J5N%j5l0k0k5j0J5K0K0N%%K5K0
6453A30%j0k5k0k0j0n%j5k0j5k0%nNJ0L0L0K0J0J0L0L5K5j0k5k5k5k5k0j0J0J5K0J5K5J5J5
6450A45K0NNj0nJ0K0%j5k5k5nJ5J5%k5k0l0j5j0j0j0nL0M5K0nj0nN%Nnnj5j5j5j5j5k0k0j0
6447b5j0%nNL5L0J0nN%%%K0K0n%n%%k0k0k5Nj5j0j0nNJ5K0Nj5nNnj0NK5J5%%K5K0J5NJ0Nj0
6444A00j5j0l0l5j0J5%j0j0NNJ0%nk0k0j0j5NNJ5K5%%%nnj0NJ5%J0J0NK5J5J5nj0%nnnNnn
6441D0%%nj0nnnj5%nj0J5nJ5%%J0%J0%j0j0%K0K0K0K0J0j0j5k5l5nJ5K0J0j0k5K5J5%J5J5
6438H5nj0Nj5k0k5k0l0%N%%Nn%Nnj0j0j0%j5j5NL0M0L5M0NnNnj0j5k0j0%J0J0%k0j0nk0k0
6435e0nJ0L5L0L5L5L0K5J5nl0j5j0j5j5nJ5%Nj5%Nj5j5j0k0j0n%NL5M0J5k0l5%J0J0%%%J0
6432G0j0j5%j0j5nj5k0%%nJ5j0NNk0K0K0J0K5J5j5j5l5%%j0%nj0%Nn%K0%J0K0nNK0nnnnn%
6429A5nn%j0j0%J0K0J5J0N%j5J5K5K5L0K5J0nnNl5m0l0m5k0j5l0j5K5L5L0L0J5J0%j5k0k0
6426A5%L0M0K0nm5k0%K0L0%%j0NN%j0J0%k5k5NK0%j5l5l5j5J0K0J0nk5j5%J5K0%NJ0K0nJ0
6423C0N%NN%J5n%%j5J0J0j5%%j0j5nj5%Nj5J5K5NL0Nj5j5j0k0l5m5nM0N0M5K5%k0k0k5j0N
6420A5K5NJ5%j5nnnJ0J0nnl5k5j5nN%%j0J0K5K5L0J5nk5j5j0NJ5%k0l5l0j0NJ0L0M5L5K0J0
6417H5nnnj0j0nnj0j5k0l0j5K0%J0J0J5J0J5J0J0nj5k5k5%K5K5J5n%J0K0K0K0K0Nn%%%nNj0
6414A20l0l0l5k5j0J5N%J5J5J5J5J0J0K5%nNNj0N%N%%%N%j5nj5n%k0k0NNNJ0J5J0L0K0K0n
6411A60%J5j5k5j0l0j5%J0NJ0%J0NN%j5k0%K0j0j0K0J0NJ5Nj0nj5n%%J0nk5nk5j0J0K0K5J0
6408A15Nj0Nnnnj5%%j0j5N%K0K5%%N%NNNJ0%j0k0j0j5j0j5%j5j5%j5nN%NJ0NNNJ0nJ0NNJ0
6405H0N%J0j0j0nj5j0nj0j0nJ5%J0%NNN%N%%%nJ0n%J5J0%NJ5NNNj0%%N%n%%j5j0nk0m0l0k0
6401c0%L0L0NNNJ0N%nj0NJ0nl5m0k5%K0L5L0K0nk0l0j0%%j0j5k0nNJ0J5NnnJ0K5M5L5%nnj0
6398F5k5l5k5k5n%K0K0K5K0%K0%J0K0%%K0Nj0nN%n%%n%j0N%j0j0Nj0j5k0j0NJ0J0%%%nnj5
6395A5k0j0K0L5K0%j5l0k5l0l0j0NnNK5J0J5K0K5K0L0J5J0nNNJ0J5K0J0j0j0Nj5j5nk0nj0
6392G0J5K5j0nJ0%nnk0j5nJ0L0L5J0nnnnj5j5l0%K5L0L5K0%k5j5j0j5j5j0k0J0J5J5J0Nnj0
6390A00J0j0l0k5n%K0NJ5%Nj0J0J0J5J0J0Nk0j5%%k5%j5nnk5J0J0J5K5J0j0nnj5j5%nj0%K5
6387E5J0J5NJ5K5%j0j0k0nJ0J5NJ5J0nnN%%N%nj0nj0nj0j0%%N%NJ5j0J5%k5k5k0k5%NNnJ0
6383C0J5J5Nnj5k0n%NJ0%N%J5%nK0nJ5J5nJ0J0k0l0k0j5j5K0K0j0l0j5J5K0NNK0L0K5Nj0n
6380A05k0j5j5j5l0k0NK0K5J0J0K5%j0J0j0j5J0j0%NNJ5%%K0NNJ5NJ5N%k5nj5k5nnk5k0j0
6378B0K0L0L0J5j5m0k5NJ5N%k0j0nj5n%j0nK5K0Nj5j0j5j0k0j5j5j5%M0L0J0Nnj0%Nj0Nj0
6375a5J0NnK0%NJ5%%%j0NK5J5nk5k5k0%NL5N0N5K5%j0j0nj0nj0nk0l0k0k5%L5J5J5N%J0j0
6372H5%J0nNK5J0J5J5j0l5l5j5nj0k0l5n5m0nK0J5K0K5J5K5J5J0L0K0K0k5m5l5j5J5J0J5J0
6369D0K0N%j0j5%K5M0L5L0nj0%j5j0%j0j0nj0%j0j5%j0nJ5J5K5J5j0nj0j0j0j0Nk0k0k0l5
6366b0j0J0K5J0K0Nj0j5J0K0J5L5J0k0k5m0j5J0j0j0J0%%%%%%N%%N%%%%N%K0L0M5J0l5l0j0
6363E0J5NN%J0J5NNJ5j0J0%Nk0j0nK0K5Nk0k0j0J0NnNNNJ0k0k5j5j5j5%j0j0nnj0nNK0J5J0
6360D5J0%j0k5k0J5K5M5J0N%J5J5k5m5m0J0L0J5J5nk0j0j0nk0nj5NK0%J5K0%J5J0k0m5l0k0
6358c0k0Nnj0J0J5J5J5J5N%K5L5K0nj5%j5k0nnk0k5%J0NJ5NJ5n%J0%NJ0nj0k5j5j5J0L5K5
6355E5J5%k5nj5j0j0j5j0j0nj5%%L0K5J0nJ5J5nNNJ5%%%j0j0%K0%k5l5k0%K0J5L5L0K0Nj5
6352I0j0Nj5k5k0j0%NJ0NK0J5J0j5k5j0NNnj5j5nJ0NJ5J0%%NK0K0%j0j5%N%%j0j5j0j5%K5
6349D0J5%Nk0k5%NNNL0L5L0%j0j0%j0j0j5l0k0k5NNJ0%nJ0K5K5J5J0NJ5J0Nnk0k0n%J5J0j0
6346I5N%j0nj5nNJ5K0%nk0k0nJ0J0K0J0%%%%j0j0j0j5N%%NJ0L0J5k0m5m0k0k0%%n%NJ5M0L0
6343F5K0K5K5K0Nn%nk0l5l5m0l0l5j0%j5N%J5J0J5NK0L5K5NJ0%J0J0Nk0l5k5k5k5nNJ0J0N
6340eJ5J0n%K5K0J5NJ5Nnk0m0l0k0J0J0J5K5J0%j5%nj0%J0Nk0j5n%n%n%nn%J5K0L0K0J0J0
6337H5J5J5%j5j5j0j5%NNj0%n%%%nK0J5K0J5J0%%Nnk5k5j0%J5%NJ5j5%%j0j0k0j0%nk0NJ0
6334C0NNN%nk5J0J5K0K5J0J0J5J0J0nk0nj5%L0J5Nj5l5m0j0%J0J5%j5j5k5nNJ0J0N%nnnnj5
6330Ej0j0N%nJ0K0K0K0K5K5J5K0K5nj5k0n%%N%nnNj0k5k5m5j0NNJ0N%j0j0NK0J0K5J5%J0N
6327A00Nj0j5j5j0j0j5j0j5j0nj0j0NK5J5J5J0K5L0J0nnj0%J5J0K0J0J5J5j5m0n0k5k0J0J0
6325D0J0K5Nj0k0nj5k0nk0j0j0j5k0nJ0J0J0J5J5J5K5J5j5l0k5j5K5K5J5L0Nj0N%j0nk0%J0
6322B5J5K5N%%%%%%Nnk0k0j0J5K0Nk5k0k0J0L5NNj0j0%J5L0L0J0nk5k5%NL0L0J0nk5k0j5N
6319G5L0K0NNj0J0j5m5m0j0J5L5L0nk5nJ5NNJ0k5n0n5nJ0j0J0K0L5K5K5J0nNNJ0nl5n5l0%
6316a5k0k0j0N%nnj5j5nj0J0NnJ5K0K0J5J5J5K5J0%j5j0j0nJ0N%K5K0L0J5%k5j0j5j0j5j5
6313Ej0J0J5K5J0j5N%j5%nj0%%j0j5NK0K5L5J0%J5%NK5L5j0k5%J0%NJ0nJ0nm0m5j0K0NJ0K5
6310A20%j0%j0j0nnj5%%L0K5J0k0k5j5j5j5%k5%J0J5NJ5j0j5j5nk5j5J5M5K5K5L0K0nk0j5
6308I5j0%K5K0Nj0j5K5M0Nl5j5j0l5l0m5k0J0K5J5K0K5J0k5l5k0nj5j5nJ0NNNL0J0K0K0J5
6305I5J5K0j0l0j5j5nK0J0%Nk5nj0nJ0Nnj5k5k5j0J0N%K0J0nK0%k5k0J0M0M0L5%j5j0nnnk0
6302F0l5l0k5j5J0K0N5P0M5nm0j5j0k5j5NK0J5NNnJ0nk5%%k0j5%nj5k0j5J5%Nj5k5J0K5L0
6299B5%k0j0J0K0J5L0J5%nj0j0nj0NK5K5%nnJ0j5l0j5j0J0NJ5K5J0k0j5nJ0j0j0%j5nnJ5K5
6297F0%NNNJ0nN%J0%NNJ0J5J5J5nk5m5l5nJ5%%j5l0l5j0n%%%NJ0NJ0M5K0%k0k0j5J0L0J5K5
6293H5K5K0K5J5nnn%j0nk5l0j5l0l0j5j5J5K0M0L5L0J0K5K0J0%k0j0j0j0m0l0j5nnj0%K5K0
6291G5Nj0j5l0k0k5j0%j0n%J5M0K5J5NJ5J0NJ5J0J5%Nj5l0l5k5NJ5NNNJ0%J5J0Nnk5k5nJ0
6288E0J0K5%j0k5k0k5j0k5l0j0%%NN%K0L0L0J5k0k0J5J5Nk0j0J5J0j0j0%K5%k0nJ5K0nk0k0
6285el0j5nJ5%Nj5nNJ5J5j0l0l5l0%K0L0K5K5L5K0J0%NNNj5Nnn%j5NJ5J5K0J0j0nNj5l5k0
6282ENJ5J5NK0J0nj5j5nnJ0nl5m5k0%J5J5L0K0K0nj5j5%J0K0NK0J0k0%%n%%%nJ5%J0%NK0j0
6279G5j5k0l0j5j5k5l0j0J0K5K5J5J0L0J5J5J0j0%%%K0L0K5L0J0j0l0l0l5j5%j0n%j0Nj0j0
6276A5NNnJ0nN%J0nn%nnl0k0J5J0J0%nJ5k0k5j5j5j0J0J0nnNN%%NnJ0J0%nJ0J0J5K0J0J0J5
6273E5K0NNj0j5NnnNk0j0j5k0j0nk5j5j5NJ0nJ5%NNNNL0K5J5%L5L0N%k5nj0j5nj0j0Nj0j5
6270A0J5L0M0M5L0j0k0j0j5j5j5nk5k5k5l0k5J5J5J0K0L0J0K0K5%j0%%nJ0%%K0j0j0K0%j0
6267A00%Nj0Nj0NK0J0NK5j5j0nj5l0m0j5nj5j0%K0J5J5K0K0j0l0l5nK0L5L0K0NN%NJ5J5%k0
6264A35j5j5k5j5NJ5J0Nk0m0m0k0J0NNNj0nNK0K5%j5l0l0%NJ0nJ5J0%J0J0NJ0J0%J5%%J5N
6261H0N%j0nnNj0j0Nj0n%nj5%nnnnNj0j0k0nJ5J0NJ0NJ0NNJ0J5nj5j5n%j5NJ5J5J0J5L0K5
6258A10J0%k0j5l0j5%NnJ0J0J5J5N%k0j5n%N%J0NNN%nj0j0%%L0K5Nk5m0j5%Nn%%NnN%nNJ5
6255F0j5%J0N%j0J0J0n%nn%Nj5j0NJ5K0j0nJ0J0J0%k5m5l0l5J0L0L0J5%NJ0nj0j5J5J0Nnk0
6252C0k5%L0K5%j0j0j5j0j5j0j5j0k0j0k5j0J0J0K0Nj0j0NL0Nn%Nnj5k0%NK0K0NJ0j0N%nN
6249b0nnK5J0nj0N%J5%nJ0K0j0j0nJ5J5Nj0%nnNNnl0k5j5J0N%J0J0J5J0J0K0J5K0nj5k5j0
6246C0j5K0K5J5j5j5k0Nj5nJ0J5J0J0K5Nj0j0nj0j5nNJ5J5NJ0NJ0J0J5Nnk0j5j0NJ5Nj0n%
6243H5K0K5L5J0j0l0k5j0j5nNK5N%NNNNJ0Nj0k5j5j5l0m5m0l0%N0M5M5K5j0j0j5j5j5k0j5
6240EK0K5L0J5Nn%%k0j0nK5L0J5Nn%j5j5%nj0%%j5%nnnj5nj0nNK0L0K5K0%%j0j0k0%L0K5K5
6237A60nk5m5m5k0n%nNL0M5M0L0J5j0l5m5l5k5j0%Nn%J0J0K5%j5k5j0nJ0%k0k5NK0K0K5J5
6234E5J5K5L0J0nj5nj0j0nk0n%J0%Nj0j0NK5J0j0nN%N%Nn%n%%%nN%K0J0J0j5nk0nj0J0J5j0
6231H5nJ0%%J0%N%j0j0%k0n%j5J0J0K5K0K0nj5j5nnj0j5nj0Nnn%%n%NJ5J5Nj5nk0j0J5%J0
6228E0J0%J5J0NJ0K5J0K0nk0%j5k0k5l0j5%%j0J5J0NJ5NJ0J0NJ0K0K0j0k5n0m0j0NK5K0K5
6225H0K5N%J0n%nj5J0NJ5j0j5k0NK5L5NNJ5%j0k5k5nk0j5k0j0j0NJ5K5L0K5%k0k5m0m5k0j0
6222c0J0J0j0%j5j5%J5M0L0K5%k0%n%K5K5NK0j0NNj5l0k0j5NK5NK0N%N%j5k0l0j5%J0j0K0
6219C5J5J5K0K0J0%J0N%j0j5NJ0%l0l5l5n%%NK0J5Nk0j5j5j5j5j5k0j5%J5J0%NJ0J0%J0N%
6216eJ5J0%K0%j0N%nn%n%NN%J0%J0K0j0j5j0NM0L0J0j0k0n%%n%nj5NNJ0NNNJ0NJ0nn%nnnj5
6213H0NK5K0%k5k5J5J5J5NNNNj0k5m5l5k5%J0M0M5K5j5k5k5%K0NNj0k0J0J0n%J0%NNNj5j5
6210G0j5j5j5j5j5j5J5NJ0J0J0J0NJ5%%%%nNJ0j0j5j5j5k0J0J0NJ0J5J5K5J0%k5n0n0m5j5
6207i0K5K0%j0k0%K5K0K5K0K0K0NK5L0Nk5n0l0nnJ0%L0K5Nk0k0k0k5J5J5K0J5j0nl5l0k5J0
6205d0L0L0nk5k0j0%%%%N%%%N%J5Nj0J5J5nn%n%nnnnJ0J0J0J0j5j0j5j0j0n%K5M0K5j0l0k0
6201b0j5N%NNj5k5j0J5K5K5K5L0J0%j0J0K5K5%l0k0nk0j5j0j5NJ0J0J0J0%J0J0K5L5M0K0k0
6199A60j5j0k5k5nk0k0J0J0J0J5%K0K0%k5j0nk5k0j0k0j5NJ5J5J0NJ0K5%j5%j0nnj5Nj5j0
6196A0J0%%%%nNJ0Nj0J5N0N0K5nNj5j5nj0j0k0j0%k0k0l5l0%K0K5K0J0J5J5%j5j0%NK0NJ5
6193A00J0J0J5N%%J5j0k5k0k0k5%J0%NJ5nJ0%nj5j5nK0L5K0L5J5K5J0k0m5n5l0%K5%nj0j0
6190F0k5k0j5%J5%Nj5nJ0J5K5J5nk5k0%NK5J0nj0k5j5%%j0j0j0j5nJ0K0J5J0%nn%n%Nj5%%
6187b0%nn%%%%J0j0J5L0K0%k0k5j0%J5NK0K5N%j0nnJ0k0j5J0K5M0M5K5j0n%j0j5%Nk0k5l0
6184D0%K0K5NK0J0nl5l5n%%%NNnNNNK0K5%%k0k0%N%%J0%NNn%nnnK0K0L0J0k0k0l0j5%NnJ0
6181G5nNNj0NNj5J5N%J0J0%J0NNnj0nnj0nj5%j5l5l0j5n%%%J5J5J5K0J5J5K0J5%%N%nN%%n
6177A00j0Nj0j0%Nj0j5NJ0J5L0J0nnj0k0%K0M5M5M0J0nn%j0l5l0l0l0nK0J5%nk0j5j0j0nj0
6175E5%J0K5K0J5nn%nk5l0l5k0NK5K5N%j5j5%%NnJ0J0L5L0J5%k0m0l0nJ0J5j0j5nnj0%L0M0
6172H5M0%l5k0j0j0j5l0nJ5K0%j5NJ0J5%j5k0k0j0L0M5M0L5L0J5L5J5%%J0nm5m0l5n%J0J5
6169A35nk0k0nJ0J5J0J0J5nk5k0j0NJ5J5%J0J0J5%nk0k0j0J0n%N%k0l0l0nJ5J0nn%k0m0k0
6166d0nK5K5J0nN%%NNN%J0%NJ0K0K0J0J5J0K5NNnk5k5%K5J0J0J0n%Nj5l0j5k0l5l0j5NK0K0
6163E0K0K0J5J0J0J0k0l5m0j5nK0K0%k0j0j5j0j5nj0j0NJ0j0k0k0J0M5M5L5nk0k5j0J0%j0
6160Ej0NnnJ0J0%K0L5L0L5L5%NJ0nj0k5l0j0NNj5J5J0j0NNj5j5k0j0%J5J5nj0k5l0j0J5K0
6157D5J5K5J0j0%NNnJ0nn%j0%%j0nnnj0k0%J5J0K5J0nNN%J0nN%k5m0m0k5%J0j0k0k5NL0L0
6154a0K0%nK0L5K5L5K5j5nk0nJ5NJ0J5nk5j0j0j0Nn%J0j5N%k0nk0nJ0J5NK0J5NNJ5%%j0l5
6151H0n0n0k5NL0M5M0L0J0%NJ0j0J0K0j5k0l5m0k5nj0nn%K0J0NK0N%K0J5NJ5J0nk0j0j5nN
6148F5%%%%%nJ0n%%J0n%Nk0j5k0j5j0J0K5N0J0j0l0j5%j5nj0nnNnnnn%J5J0J0J5J0J5NK0n
6145G5j5%j5NL0J5J0%j5nnk0%%k0J0J0j0J5J0%nJ5nk0j0%J0K0K0J0j5j0nk0nj0j5nNK5K0N
6142H0j0j0%j5nJ0N%N%%NN%N%K0L5L0J5j5j5j5k0j5j0j5j5k5j0K0K5K0L0K5K0K0nJ0J0k0m5
6139A30m5k0j0j0nj0j5n%j5J0K5%K5K0NJ0K0%J0nl0l5j0NK0NJ5K5%NK0J5J5n%n%%%nnj0k5
6136A10k0j0NM0K0K0K0NJ0J5j5j5l0m5k5j0J0L0%j0Nj0Nj5%n%n%nNNJ5n%J0J0n%j0k0%j0j0
6133F0j5nJ0N%J0NJ0J0%k0j5j5k0J0N%J5J0NK0NNK0J0NJ5nJ5%j0J5J0%%K5K5Nk5k5k0l0m0
6131H5Nj5k0nK0NJ0J0NJ0J0J0NJ0J0%j0nnn%nnJ0NNJ0NNJ5%nj0k0NJ0J5K5J0%K0J0%%k5k5
6127A85nK5K5L0K5L0Nk5m5m5j0%j5nJ5Nnnj0%nl0j0nNL0M0K5%j0J5%Nj5k0%K0J5%k0j5NNN
6124B15%nj0l0l0j5NK0K0J0nNNL0L0K5j0nK0L0L0j5k0j5j5%K0NJ0nJ0J0nk0nNK0J0J0nj5j0
6122C05J5%%K0K0K5J6%nno%%n%Nj0j5J0J5j0k5j5nj0k0J0K5M0M6K5Nj5l5k1j5%J5K6J0n%J5
6119D26j0j0j5%oj0%j5k0n%J0%j0j0%%%%Nk5n0n0j5NL5M0M5K0j0k0j5nj5k0NK5K5J0%nJ0%
6116C20NK0J5%j5m0l0nJ5J5J5K0J5J0k0k5k5k0j5j0k0j5l0l0j0J5K0J5K0NNnJ0J5J5Nj5k5
6113B20j0J5%k5j5j0K0NK0L0M0L0J5nl0k5j5k0k0j0J0n%j5k5j0j5nJ0J0%K0Nnj5N%nNJ5nj5
6110A70j5nnj5NJ5%%J0J0Nj0J5J5j0k0j5NL5K5J0Nj0j0nnnnj0nj0j0nj0j0nj0j0j0j5n%K0
6107I5L5L0NNk0k0k0%K5N5N5J5k5m0m5l5k0j0j5%J0K5K0J0Nj0k0k5k0k0%%n%j0k0l0j0K5J5
6105A0NK5M5K0NNK0K0J5K0K0Nj5j0J5J5%k0k5j0j0l0k5j5nk5l5nK0J5J0j5J0n%K5J5NJ0J0
6102A15J0NNJ0j0k5k0J0%j5%%J5j0k0nJ5NJ0j0k5J5nj0n%J5Nj5j5nk0nK5K0%%K0K5K0NnnN
6099A25NnnNNj0j0Nn%J0K5K0J0%j0nnj5k0k0j5nN%%N%N%j5k0%K0N%NNj0k5k0nN%%NJ5J0nj0
6095E5l0j0j0J0J5nNJ0J5%NJ0%j5k0%NJ0J5N%%%n%n%%%%%NJ5J0K0J0J0nj0J5J0j0k5m5k0j5
6092B5j5j5%J0J5%%%%%%%N%J5L0K5K0nk0m5l0j0NK0K0J0%%J5Nj0%n%%n%NnnNNK0%k0k5nJ0
6089D5Nj0nj0j0J0J0nk0j5%J5%j0NJ5%%nJ0NNk0j5j5j0j0j0nJ5L0N0M5K0nj5%%k5l0NL0L5
6086A05J5Nj0nk0n%k0nj0%NnK5K5J0%nnJ0%%J0nnJ0%%n%J5J5%j5k0%J5J0K5%Nk0l0l5k5%J5
6083G0J5%j5j0nNK5K5K0J0n%K0K0%k0l5j5%%k0k5%%k0j5nN%nN%k0j0j0nj5j5%K0M5M0K5Nn
6080H0%%%%N%j5N%J0J5J0nj5nj5k5j5l0j5k0nNNJ5%K5K0J5j5k5j0%Nj5j5J5L5L5%NJ0J5K0
6077A05nj5k0l5l5k0nJ5J0%NNNNNK0K5J0j5%%j0k0k5k0k0k0J5L0M0L0K5%NJ5%J5nk5m0m0l0
6074b0j0%nnJ0NNJ0%nj0%J0j5nNJ5J0K0J5J5J5K0J5j0j5j0j5k0nj0j5J5K5J5J5K0K0K0K0k0
6071A25j5k5j5j0%j0j0k0l0k0k5k0%K0L5N5K5%k0l0j5J5J5j5j5NJ5J0J0J0J5nnj0%%nn%j5
6068A5k0j0j5NJ5J5NNJ0NNNk0n%nN%%%k0nj5nj0j5%K0L5M0K0%j5k5J0NJ5K0Nnl0l5j0%NJ5
6065A5n%J5J5%J0J0J0%Nj0n%j5l5m0j5J5J0J5J5J0J5J5J0j0j0%k0l0l0NJ0%%J0nk0j5l0j0
6062i5NK5K0J5%NNJ0J5J5K5J5J5N%k0j5L0M5M5Nk5n0m5l5l0j0n%%nNJ0J5K0N%j5j0n%NnJ0
6059@J0nNNk0l5k5k5%K5M0L0K5j5m0l0j0N%n%J5J0%%J0%J5L0L0M0K5j5l5j0k5k0NNK0J5%N
6057E5nj0NJ5Nj5k5l0j0%%N%K5K5%k5j5J5K0K0%j0n%nj0J5K0%j5l0k0k0%NK5M0M0J0J5%%j5
6054I5N%%j5n%J0j0k0j5N%j0%NnN%%%%%n%%j0j0j0J5K0Nj0nj5n%K5K0N%j0j0nJ5K0NNj0j0
6050F5k0nJ0J0nj5%K5K0N%j0k5j5%NJ0j5k5nn%nk5j5k0nJ0J5J5K0nk5k5nNJ0nj0J5J0K0K0
6047@J0NNNN%j5j0%K0K5J5Nj0j0J5J5Nnk0j0J0J0Nn%j0k0l0l0%J5L0K0nk5j0NK0K5K5K5J0
6044A15%j0nnJ5K0K5J5N%%%j0k0l5l5k0nj0k5j0j0j0%J0j5nK0L0L0L0J5J0J5j5j5k5l0nnn
6042B5j0nj0j0%NNJ5%J5NJ0Nj0j0j5j5nk0nj5J0NJ0J0NJ0%J0%k0j5%J5J0J5J5J5J0%K0K5%
6039A05k5k5j5%K0M5M0K0nj0j5nj5j0k0l5j5l0l0j5l5j5J5K0J0K0L5L5M0K5%j0J0k5j0j5j0
6036E0j5N%j5k5l5k0NJ0j0j5k0nJ5L0J5K5L0J5K0K5j0j5j0j0k5%j0j5N%%%%Nj0NK0j0%J0L5
6033E0J5j0j5nj5nj5nJ0j0l0l5j5%K5J0J5J0K0J0J0K0J0nj5j0j0nnj0nJ0%NJ0J5M0K5K5N%
6030A15NNk0k0j5k0j0k5k0j0J0K0J5J0K0NJ5J0J5%k0m0n0j5NNJ0%J5%J5J0J0J0nnj0%NNK0
6028G0nj0j5j5j0K5L0M0J5k0k0k0k5k0k0k0k0nN%%%%%%j0k5k5j0nJ0J0%J0J0J0J0J5N%J5K0
6025@J5J5J5%j0j5%nK5J5nnk0k0j0n%Nj0k0j0j5j5%K0J0NJ0J5Nk5j5j0L0K5J0nNJ0NK5J5J5
6022G5J0%j0k0k5l0n%K0K0%j5nk0j5j0%K0J5Nk0nJ5N%%J0nj5%K0L5J0k5m5m5m0nK0J5K0J5
6019c0M5M0K5j0l5k5k5%%K0L5L5J0J5J0J5J5J5N%k0k0l0l0k5l0k5j5N%NNJ5nk5k5%K5%k0k0
6016g5%NJ0%J5J0K0M0L5M5N%k5NK0K0%j0J0J0j5l0n0l5m0m0l0k0%%%K0L5K0J0K0J5K0K0J5
6013E5J5j0l5l5j5%n%%J0J0J5Nj5%K0K0J0nj5k0k0j5J0J0j5n%K5K0NNj5k0k5%L0L5J0J5%n
6011E0j0%j0%j5n%J5L5M5N0K0nk0n%J0J5Nk0j5j5j5j5%j0%k0j5j5j5j5J0K5K0J5%J0%J0j0
6008H5l0n0k5NK0J0J5J5J5K0N%NNj0k5k0j0j0nnnJ5K5J5K5%j0n%j0j0j0j0%NJ5L5%%J0nk5
6005F5m0n5j5L0L0L0L5L0K5Nj5k5j5%Nnk0k0n%k5j5nK0M0L0K5J0J0nJ0nk5k0j5j0j0k5%K0
6002D5%J5K0NJ0%J5J5%J0NNj5nNj0nn%nnnnNJ5Nl0l5k0NJ5%J5K0%%J0NNNN%NJ0j0nJ0K0K5
5999A70%l0l0nJ0K5%j0nnnn%n%NK5K5J0j5l5m0k0%K0J5J5K0L0J0j5k5k0j5J5N0M0K5Nj5Nj5
5996B05nK5J0%j5m5m0k0nNj0NNnNn%%j5NL0J0K0K5nj0j5%j0j5j5nK5K0J0l5m5k5j5J0L0K5
5993A10nk0K0J0J5J5j0j5j0j5j0j5l0%K0%%j5l0j0%L5M5M5K0%k5k0k5k5j5j5l0%K0K0L5J5
5991H5j0nj0nj5%nj0j0j5j5j0K5L5K5K5%k0j5%NK0J0J5J5J5K5NNk0nj0j0%J0k0nN%j0k5j5
5988F0k0k0NN%J0L5K0J0NNK0M0Nj0l5k5k5j0j5%K5J0%nn%NN%%j5j5%nj0k5J0K5L5K5%k0n%
5985I5J5Nnk5k5k0%j0j0nK5%J0J0NJ0J0%nNj0j0NJ0j5%NN%J0K5Nl0m5m5m0j5j5%K5L5K0j0
5982e%K0K5J5j5J0K0K5J5j5NK0K5nk5l0m5m0j0K5L0K5J0N%J5J0%K0%n%j5k0k0k0j0J5L0M0
5979A25K0NN%k5k0k0j5j5j5%J5%J0nn%nj0NNj0n%K0K0NJ5J0j0k5m0m5k5j0J5%NK0J0NK5K0
5976E5NK0J5%J5J0K0J0nl5j5nj5nj0nNK5K5%j0j5j0nj0%nk5k0j5J0L5J0N%%J0K0%%J0J0Nk0
5973I0j0k0j5Nj5k0j5%K0L5L0J0nj0j0%%%%Nn%%%J0J0nj0j0k5k0k0nNJ5NNJ0k0k0j0J0L5K0
5970E0Nj5nj0j0%j0j5%j5j0Nj0j0%K0K0K5J5j0J0nnNj0%%%%N%nJ0j0J0NnnJ0J0L5L5J0j5k0
5967H5l0nJ0K5K5K0nJ0J5j0k0j0m0j0J0nNNJ0%l0m0l5j0nL0L0N5M5L5Nk5l0l0k5j5J5L0K0
5964A05NK0J0j5l0l0j5nnj0Nnj0n%%K5%J5NJ0J5%nj0l0k5m5j5NM5M0J5k0l5j5k0j5j0J0L5
5962a0K5J5N%j0NnnnnJ0J5j5nk0j0J0M0K5%nnk0N%k0%j0j5%Nj0j0NNnj0NnN%nN%%Nj5j5nK0
5958c5L5M0K0j5k5j0nJ0K0K5J5j5%nJ5J5J5j0k5m5l5j5%K0L0J5N%K0K5K0K0nnnnj5j0k0j0
5955E0j0k0j0j5j0j0j0j0J5J0J5J5NJ0NJ0NJ0N%K0j0%J0N%l0m0%M0O5K5j0nj0j0k0j5j5k0
5953D0k0j5k0j5j0j0k0%K0Nk5k5J0N0L0K0%NJ0%j5%K5L0M0K0%j5k0k0k5k0%%Nn%%j0NnnJ0
5950B5j0k5k0l0j5J0K0J5K0Nn%%J5J0J0k0l5j0K0L5L5J0k5j0j0J5%Nj5j5j0K5K5nk5k0J0L5
5947D0J5K0j0l5k5j0k5J0K0M0L5Nk0k0nj0J0K0Nnj5J5NnN%nN%%J0nnNnj5nnj5n%j0k0j5K0
5944a0K5nk0%K0J0n%J5J5%nK0J5J0K0J5j0j0j5nnk5j5j5j0j5j5j0%K0K0N%K5J5NJ5J5K5Nj5
5941A05l5k5k0j5Nj0j0K0K0K0J5J0N%J0NN%NJ0k5nnnnnnj5j5NM0M5J0j0l0l5j5l0k0J0J5K0
5938D0NJ0J0L0nj0j0j0j5%N%%%%%%K5L5J0k5m0l0k0nnJ0L0K5L5L0J5nj0nj0j0%k0j0j0j5j5
5935C0j5j5J0NJ5J0NNJ5%j5j5k0j5J5J5J0J5J0J5J5J0k0k0j5k0j5k0k5j0J5M0K5K0%k5j5j0
5933A0%J5NJ0J0%J5%k0j5k0k0K5K0K0K0N%Nnk0k5k0k0%K0K5Nj0NJ5K5K5Nnl5l0j0J0K0J5%
5930G5j5j0j0J0Nj0%j0k0%K5M0L0K5J0j5k0k5m5l0nJ0N%j0k0j0N%nJ5J5J0J5K5K5NnK5K0n
5927A25l0l5nK0J5L0K5J5nk5k0k0k0k5j5k0k0k0k0k5j5J0K0L0N%NK0L0K5Nk0k5nNNnj0nj5
5924a5%J0K0K5J0NJ5K5M0K5nm0m0k0%NJ5nnj0%NnNnk5k0l5k0L0L0J5L5NnNNk0j5l0j0nJ5N
5921A5%nj0%j0j0nj0%%J5J0NK0%%K5%NNJ0j5k5j5k0j5j0j0j5NK0%J5K5NJ0K0Nk5j5nK5K5K5
5918G0K5n%J5j5nj0j5nj0j5j0nnJ0J5%k0%J5J0K0J5%j5j5NJ0K5j0j5j5j0NNj5k0k5j0%J5J5
5916EJ5K0J5j0j5j5n%K0K5%nj5j0j0nNL0K0N%nJ0k0k0k0k0l5j0n%NJ5J5Nn%j0%K5K0K5K0N
5913F5J5NJ5NJ0j5m0k5NNJ5n%j5NNNnJ0L0K5nj5k0%J5J0Nj5n%%j5l0l5j5k0%M0N0M5K0%nn
5909A15j0%j0nn%k5j5%J0J0nJ0J0%J0NJ0j0%J0j5k5k5k5k5j0J5%%j0j5NK0J5N%J5%J5J5%%
5907F0j0%j0%j0j5%K0J0nj0j5nNK0%%k0k5m0k0%K0J5NJ5J0J0K5K5Nj5nJ0J0Nn%%k0l5l5j5
5904d5%K0K5NNJ5J0Nj5j5k0j0NNN%J5nJ0%%nj5%J5J5K5J0nk0j0j0nK5K0%n%j0%%j0nnJ0J0
5900D0%k5k0%J5NNn%NN%NNnJ0%%K0J0Nj5k5k0k0k5K0J5Nj5k5NL0NN%%%%j0%j0nnj5%K0K5L0
5897D5J5K5Nnj5%J5K5nNJ0J0%%k0l0Nn%k0k5j5J5K0K5NNJ0J0%j5%nk5n%J0%%L0K5%k0k0%N
5894I0j0%nNn%%NJ5J0N%nJ0K5K5nnj5%NJ0%nK0J0%j5j0l0j0Nj0j0NnnNj0nj0j5nj0nj5j0J5
5891C0J0J0J5J5NJ5J0J0%J0%j5k5k0k0j5k0k0j5J5M0M5M5Nk0j0j0k0k0j0J0J0nk0k0k5k0j0
5888d0J0K5K5J0nj0nj0n%%nNJ0J0j0j0%%J0%k0nJ0NNnNnj5j0NK0%J0NN%k0%L0L5Nk5l0j5J0
5885EJ5j5j5nj5j5n%L0K0nNK0K0J5nl0j0NL5O0L0J5%J0J0%k5j0j0NK0NJ0K5J5k5m0o0j0K0
5882I5J5%j0j0n%nj0J0k0J0Nj0j0N%nnnnnnnnnK5K0L0K0nk5k0j5nnj0nnnj0nNnj5J5K0K0K5
5879F0K0%nNj0j0m0l5j5K0J5J5K0j0j0nj0%N%N%%N%K0J0J0J5%k0k0%NK0%k0k5nNL0Nj5j5N
5876B5nnnnj0nj0nK5M0M0K0J0j0j0NJ0j5nNj0j0j0nj0nj0j0%k0nnNK0K5NJ0NJ5%j0k5j0j5
5873A5nL0J5%nj5j5j0%%n%J0j0%Nj5%J0j0j0Nj0n%n%%%%j0NK0J5L0J0Nnj5N%j5nnnnj0%J0
5869eK0L0Nnnj0%j5l0j0k5NL5K5J0%j5j5nj0NJ5K5L5K0%k5j5nk0j0n%NnnNNj0%nj5n%j0j0
5866e0%j0NNj0J0M0K5J5J0J5K0J0k0nj5j0N%NNNN%%nk5l5%J0K5K5J5j5j5j5j5%n%nK0K5J5
5863F0K5J0j5%%k0j0j5j5n%%%j5nj0j0J5J5J5K0j5j0j0j0%%%%J0J0NJ0nnnnNJ0J5Nj5j5k0
5860ej0j0J5J0nK0M5K0L0J5nNNk0k0k0k0NN%Nnj0j0nk0k0j0k5nK0nJ0K0NJ0J5K0NJ0K0J0J5
5857A10J5J0J0Nk0k0l5l5j5J5K0J0J0k0k5k5nnJ0N%J5J5NJ0J0j0k0j0j5%%k5k5k5NK0L0L0
5855B5Nj0%K5M0%k5k0k5k0k5j0J0J0K5M0J5j5m0nJ5K5j0k0j5K0%j5j5J0L5N0L5K5J5k5k0k0
5852I0k0l0k5k5l0NK5NK0K0J0NL0N%%NNNj0J5NnJ0nj5J0Nk0l0k0J0J5J0J0K0%k5l5k5k5nJ5
5849ENN%NJ0NnNJ5j0k5j5J0L0NnnNJ0nnJ5K5L5M0K0%j5j5%j5nj5%j0j5k0%J5N%k5k5j5NK5
5846E0J0k0k5k5j5j0j5nnK0J5NNJ5J0NJ0j0%Nj0NJ0j0nJ5%%J0nJ0%J0K5J5K0%j5nnj5l0l0
5843A0j5%K0K5NJ5%%J0J5nNNnnNk0j5J0j5n%j0j5%nj0n%%K0NK0J0NJ5J0%k5j0nnJ0%N%J0L0
5840I0N0L5%j5k0j5%j5nk0j0j0j0%J5J5%j0k0k0j0k5k5k5k5NK5K5NJ0nN%j0J0%%J0%NNN%K0
5837D0nk5k5j5l0j0J0%%J0K0K0NK0NK5J0j0k0j0j0NJ5J5NNJ0%J0NNJ5L0K5k0l0m0j5nj5j0
5834A5k0%k5%K5L0L5K0Nj5%j0k0nj5k0k0NK0L5%j0nnj0j5j5j0j5nJ0M0L5NJ0L0K0j0l0l5k0
5831Ek0NNJ0J5M0L5J5j0j5k5%nj5Nn%%%%%%nJ0nj5J5%n%%j5j0j5nj5j0j5j0J0J0J0J0J0NJ0
5828EJ0J5J5J5J5j0j0%j5k5j0k5j0K0K5L0J5j0k5k0j0nJ0J0N%%NNj0J5%%n%nnK5K0K5K0J0
5825A15n%%k0k5k0k0nK0J5j0nk5k0n%N%Nnj0j0n%nnnK5K0K0K5k0j5j5k0%NL5M5M0K0L5K5J5
5822A95j5k5n0m5l5l0nN%K0%%%n%n%n%%N%Nk5k0NL0L0K5N%J0J5k0j0k5k5k5k5%%%%J5K5L5
5819C0J0j5j5k0k0NNK0L5K5%l5k0K0L5M0K5N%NNk5nj0j5n%%n%%n%%n%nnj5j0j0j0j5nj5j0
5816c5j5j0j5j0j5j0j0NJ0NJ0K5K0J5K5Nk0j5NJ0K0J5K0NNJ0NJ5J5K5J0j0m5l0k5NK0%K0K0
5813H0nJ0J0NJ0NJ0n%j0k0k0k0NN%K0NN%k5j0j0j5nj0NK5J5%j0j0%%j0j5k0k5j5n%j5%K0K0
5810b5K0K0%NNN%J0N%%%n%j0j5j5nnJ5J0%j5j0l0nJ0K0K0J0J0K0K0Nnl5m0m5k5k0%J0NK0K5
5807d0Nj5k5k0K0L5L5K0%%%%J5J0NNj0J0NnJ0K0%k0m0j5k0j5K0K5Nnj0J5J5%Nn%j5j0nJ5J0
5804C0%J0J5J0J0nk0j0j0nJ0%N%%J0nn%nnj5%J5J0L0J5J5j5j5j0nn%%J0J5%j0j5NN%NNj0%
5801F0j0j0J5K0L0Nj5l0k5k0k5k0k0nnNK5N0K5L0N%k0j5k0k0%n%%k0j0NJ0J0J5%k5k0%NK0
5798eJ5Nj0j0k0J0%J0nnj5k0j5l0nJ0K0K5K0Nj0j5NJ5NJ0K5L5K0%j0j5j0k5nJ5K5Nnj0j0j0
5795A5j0j0nk0j0j0%j0nnn%%j0j0K5NNJ0%NJ0NNNNJ5nnJ5L0K5%k0m0n0n0l5NK0J0J0K0NK5
5792d0Nj5k0k5n%NJ5NJ0J5NJ5J0J5J0J0nj0nnj0j0n%j5J5%%%%N%J0L5L0J5j0J0nn%j0nnnn
5789B0nnj5k5j5j5%J0%J5NJ0J0NNJ5%J5J0J5L0%k0k5m0j0%%nJ0%%%%K0K5K0K0K0N%k5l5m0
5786Ej0NK5Nj5nj0nk0%j5nj5nK0L5L0K0%k5k0%%j5j0%%j0nnJ0L0K5NK0K0K0J5Nj0%nnNnnj5
5783F0l0j5k0l0j5k5k0NJ5%J0%J5NNJ0NNJ0k0j5j5j5l0j5nNK0%j5l0k5NK0K5M0K0K0L5K0K5
5780D0L5K0N%j5l0m0k0%K0NJ0J0N%N%nJ0n%%j0k0k5nNNJ0J0K0K0J0K0Nj5j0nj5l5l5j5j0J0
5777c5%%k5j0K0K0J5j0nJ0J0%NN%J5%%J0j0%Nn%%%%J0%J0nJ0%NJ5%%Nnk5l0j0%K0J0%j0k0
5774ej5j0k0J0%j0%j0nnJ5nnJ5K0%nj0L0K0%k5nK0J0J0nNJ5nJ0N%NNj5k0Nnnj5%K0J0K0J0
5771E5J5j0l0m5l0nJ5K5j0nn%J0L0L0J0nnNj0j5j5j5j5NJ5%K0J0J5J0J0NK0NJ0J0nl0m0j5
5768B0j0j5j0NK5K5%%j0j5%J0j0%N%J0j0J0Nk0%j0%j0j5%J5J0%j5k0k0K0K5J0J0J0J0Nk5j0
5765Ej0%K0%J0J0N%K0J5J5L0J0%nnj0Nj0nnj0%%j0j5%%j0j0%j0j0J0nj0J5%%J0j0j5k0l5j0
5762e0K0J5K0J5%j5j0nj0j0nj5%k0%j5j5NK0M5J5%J0J5l0k5l5k0j0j0j0j0%%K0L0N0M5K5n
5759B5l0m0k0%j0%%j5n%n%%J0NNNNNNnk5k0j0%K0J0%J5K0K5%%j0j0nj0k0j0j0j5j0k0nNL0
5756a20K5J5nnj0%%NnNK5K5K5K0Nj5k5l5m5l0j5J5J5NNJ5K0NJ5J5NNJ0%l5n0j5J0L0K0nk0
5753i5k5NL0L0J0NJ0NNJ5J0J0NNJ5nk0j5l0nNJ0J5NNJ5J0J0nj0j0n%j5j5N%K0K0Nj5j0nk0
5750b0k0nk5nNJ0J5%%n%nnnNnj5J5J0j0%NNnNNNJ0j0J5J5j0k5k0k5k0%%N%nJ5%%K5J5%nk5
5747i0%K0L5J0n%J0nj5j0nj5nj0j0k0k0k5j5J0K5L5Nnnj0%J5J5K5J5%J0J0%k0j5j5k0%NNN
5744h5J0K5J0k0l5k0J5J0J5J0J5J5j5k0j5j5%J5J5%%nj0NL0L5M0K5J0%k0m5m0j5J0j0k5k5
5741a10%nnj5k5nL0J5K0K5K5K0L0J5%j0%j0nnnnNJ0K0%j5j5k0j0NNJ5nj5k0J5L5L0M0K0Nj0
5738G0j0%K5K0%l5l0%j0nnJ0J0K0NNNj0k5m0nK0M0Nn%%nj0%K5L5J5j0j5l0k0%K0K5%J0K0n
5735A10%%nj5Nn%j0N%nNn%%nJ0J0%l0m0l0l5nJ5J0%nj0%L0L5L0J0j5j0%Nj0k0j5k0j5NJ5N
5732eJ0NK0J0J5NJ5K5nk0l5l5k0J0J0J5Nj0%k0%K0NK0K0%J5NNNJ5NNnk0nj5k0k0nJ0k0nJ5
5729B5L5K5J0%j0%NNnnN%%%n%%%%%%nj5j5nj0j5nj0NNNJ0nJ5J5j0k5k5k5k5NnnJ0J5L5M0K0
5726F0nJ5J5nj5n%k0k5l0J0Nnk5nK5N0M5L5J5J0%j5J5J0%J0J0J0J5k0l5l0l0l0k0nNnN%%%
5723C5NJ0J5J5J5J5j0N%j5l0l5nJ5J5K5J0J5J0J0J0%%n%N%NNj5k5k5j5J5L5K5K0j0k0j5j5
5720I5l0k5%K0K5K5NnnNJ5j5k0k5l0j5%K0NJ0K0K0K0K0J5N%k0k5j5J5K0Nj5nnj0m0l5j0J0
5717B5K0K5J0NNNN%j5%nNN%J5Nj0J5j0l5j5j5l5k0k5k0k0j5K0J0L5M0K5Nk0k5j0%Nnnj0%K0
5714a0K0J0K5Nk0j5%J0K0K0J0%nJ5j5m5j5NL5J5n%K0j0k0j0j5j5Nj0j0J5K0L0Nj0Nnnnnn%
5712C5nj0nnnj0%nl0j5k0k5%NNN%%j5J0K0K0M0NJ5J5J0J0Nl0nj0J0K0J0J5%k0j0nJ5J0NJ5
5709G0L5J0j5j5j5j5j5k0k0l5l0l0J0L0K5NJ0NJ5nk5nj0l0k0j0k0j5nJ5K5j0k5nJ5L0M0L5
5706b0K0J0k0l5k5k5n%k0J0J5K0K5J5J0K0K0%nj0k5%J0J0j0j5j0J0L0M5L0J0nj0j0k0j0j5
5703A5%NnNK0K5L0K0%k5j5nj5j5j0j0j5N%j5%nk0J0J0NJ0J0J0J0J0J0%%j0NNn%Nk5%NJ0J5
5700F0%j5m0l5%nNNK0J0J0%%%%%%N%j0J0%%j0j5j0j0j0J5%%K5L0L5J5j5j5k0k0k0j5k0j5J5
5697d0K0J5K0K0K0J5J5Nk0nn%nnnnj0L0L0J0j5m5m0m0%L0L0Nk5k0%J0J0nK0J0J0NJ0j0k0j0
5694A0j5j5j0k5%K0K0L5J0j5m5m5j5NNNJ0J0NNJ0NNj0J5L5J5M0J5k0m5l0l5J0L0K0K0Nj5n
5692B0n%j0n%j0J0%%NNN%j0J5L0K0NJ0J5K0J0J5J5j0l0o0n0l0j0J5L0K5J5j0j5j5j0nn%j5
5689b0k5j5K0M0K5J5N%%%%NNj5k0k5j0NN%k5nNK5J5K0K0N%N%N%NNn%nn%n%nk5k0k5k0J0K5
5685eK0J5NNNJ0NJ5%%j5j5l0m0j0J5Nnj5j5NNJ0%NM5N0K5J5j5l5k5k5NK5%nj0j0K5J5j5j5
5683B5m5l0J0K0L5K5j5l5l5k0%J0K5K0%j0J0K0N%k5k0k5j5j0k0%%K0J0J0%Nj0J5J5K5J5L0
5680C5K5%k0k5k0%%%NJ5%%%NJ0J0%K0J5J0nnj5j5n%L0J5nnJ0K5J0nnj5J0Nnj0k0k0k5j5nJ0
5677B0J5j0nnNj0k0j5nJ5L0Nn%%K0K0nj0l5k5k5J5K0K0J0NJ0J0%j0k0j5j0k0nNJ5K0%j0j5
5674b0J0J0nj5k5nNNJ5%k5l5j5%k0NNJ5K0%J0K0J0J0Nnn%Nn%%%K0K0N%k0k5NK0M5M5K5n%k0
5671H5%%j0nj0nnnn%NNN%NJ0nnj5nj0j5j0j0j0J0K5K0J5NK5K5NNj0J0j0k5k5l0j5J5M5K5L0
5668A30J5j0K0%k0%j0j5l5l5m0l0%J0%J0N%NJ0%%%%j0J0%%J0K0J5J5NK0K5N%%%nJ0j0j0NJ5
5665A30j5%Nk5k5k5k5j5j5l0j0J0NNNJ5J0J0J0K0%J5J0nnj0nNJ0Nl0m0l5J0K5nl0j5j5J0N
5662f0%J0J5%NNN%J0%%N%%Nj0Nnj5J0Nj0%K0NJ0j5k0l0%K5M0M0L0nj0%j0k0j0j0j5k0j0k0
5659d5n%J0%J0J0%J0Nj0j0nj0j0nj0j0%%%%k5k0%L0M5M0Nnk0l0m0k0nJ0nNJ0%%N%J5K5K5K5
5656eJ0j5l5l0k5%J5J5%J5N%j0nj0nk5k5j0%J0NNnNK0L0K5Nj0l0nJ0%%J0K5K0J0k0l5nK5L0
5653a5L0K5K5j0m0k0k5k0k0k5j5nJ5K0nl0j5J0K0%j5n%%K0%J0J5%J0J5%J0%J0L0L0Nk5m0l0
5650f0j5j0%K0K0%NN%%J5j0%Nnk0k5nj5k0j0j5nK5NJ0J0J0%J5J0j5%%nN%%J5L0K5K5J0n%N
5647C0j0nNj5j0k0k5j0J5nnK5K5L5K5nm5n0nK0J5Nnk0j5j0j5j5j0k0k5%%%J0NNN%J0J5K0J0
5644f5J5J5n%J0K5J0K0K0Nj0j5Nj0nj0nj0N%j0k5%K0L5K5Nj0%J0%j5j5k5j5%J0J5K0Nj0NK0
5641D0J5NJ0J5M0L0K0j0k0m5m5l0k5j0j0j0nnj0%j0nnnNnj0J0L0M0L0%J0K5K0Nj5l0k5%%J5
5638C0J0J0J0J5%Nnl5m0j5NJ5J0J0%k0l0m0j0nk0j0%J5K0J5J5J5J5%%J0Nn%%%%j0NNj5J0j5
5635b5%nJ0j0NL0K5J0j5nK5M0L5J0nj5k5l5l5k0nJ0nJ0K5K5K5K5K5%l0k5k5j0j5k5k0Nj5n
5632c5NK5J5J0Nk5j5%NK0J5J0nj5k0%K0M0M0J5j5m5k5J0M0K0j5l0j5k0j0j5J0L0L0J0j5j5
5630D0k5nJ0%J0J0J0nJ0N%J0NNNNnJ5%j5j5%N%nJ0K5K5L5K0%%Nj0j0j0k0j0j0l0k5j0NNnJ5
5627G5J0%J0J0j0k5k0j0%J5NN%nj0%J0K0NJ5K0Nk5l0k0nj0j5nK5J5nNN%%K0J0K0J0%%%%J0
5623A30J0%J5J5Nk0m0j5Nj0j0nnj0nnj0Nk0l0l0m0k5NJ5NJ0J5K0J0K5J5J5K0K0NK0J5Nj5l0
5621H0k5k0k0NnnNNJ0NJ0J0NJ5k0j5j0J5L0J0nl0j0%nj0nnj0Nn%n%nj5L0L5K0K5%%j5%J5K0
5618A10K0J0Nk0k5l0j5NK0K0Nj0k5k5k0k5J0L0L0Nj5k0l0nJ0K0K5Nj5j5l0j0NK5K0J0J5J5
5615H5J0J5J5nl0l5j5j0j0j5j0N%nNL0K5N%J5N%J0nJ0%%J0N%nnj5%nj0nnJ0J5%K0NJ5NJ5j0
5612A35k5j0j5j5j5j0k0j0NNj0j0N%nJ0L5L0J0%nj0nnj5k0%J5L5K0K5%j5j0j0nj0j5%nNJ0
5609G0%nJ5j0J0Nk0nnnnj5J0NK5J5K0%k0j5nn%%%j0N%j0NNN%nj0j5nJ5%K0nl0l0j0%j5nL0
5606eK5L5K0Nnk0m5k0K5M5L0J5J0j5m0k5k0nK5%J0nk0j5nnNnNK0K0K5K0k0k5l5j0J5K5K0K0
5603G5n%J0nk5j0j0k0%J0nJ5J0K5M0Nj5k5l5j0J5NJ5J0j5j5j5j5%nj0J0NJ0K0%J0J0nJ0K0
5600H5Nk0m5k5nj0J0J0nj5k5k0NJ0J5%NK5L0K0j0k5j5K0M0M0K0J0%NJ0j5k0j0k0nJ5%%nk5
5597F0k0j0j5Nnnj0k5k0nnJ5NNJ5K5NK5Nj5j0Nj0%nj0nK0nNJ5nJ5%j5%j0nnj0nj0j0nj0nN
5594d5J5J5J0%n%nNK5L0%%n%j0j0k5j5j5%N%%K0K0L0J5NJ5J5Nnj5j0nk0j5j5j5nnnnN%NN%
5591a0NN%j0j5nj5j5n%j0k5%L0L5K5K0K0K0J0NnK5J5%l5m0l0%NM5P0M0%m0m0l5l0j0NJ0j5
5588@k0k0nJ0NNnnnn%j0%J5%NJ5J0K5K5Nj5nnk0NNnJ0%%Nn%nj5Nnn%j5%j5k0%K0L5J5nj0J0
5584EJ5L0L5J0n%N%%NJ5J0%j5%N%J0j0J0%%nnj5m0k0%k5%k0J0%j0Nnj0J0K0K5K0K5K0Nnj5
5581I0%K0K0%%k5j5j0n%n%n%j5J0K0K5Nj0j0nnk0l0l0k0%%Nj0J0J0nnJ0Nn%%%j0m0k0%nk5
5578a05k5nK0L5L0K0J5K5J0nnj0nJ5J5J5K0J5J0nj5k5j5k0k0J0L0L0J0J5j5%%nj0Nj5j0NN
5575D0j5l0l0nK0L5J0%%%j0j0%nJ5J5L0L0K5K5K0Nl0j5j0%j0k0NK0J0J5K0j5m0l0k0%n%%j0
5572C0j0nj0k0k5nJ0J5J5J0J0J0j0l0m0n0j5NL5L5J5%N%j0nnJ0L0J5J5j0k0k0n%K0J5NNJ5
5570C0J0Nn%J5K5J0%%J5K5J5%j0j5l5l0j5J0J0K0J0J0nj0J5j5l0l0j0J0L0L0J5j0l0nk0k0
5567A5j0l0nJ0NJ0J0NNJ0J0NJ0NN%j0j0%j0j0%j0NK5J5J5j0j0j0j0J0%J0NNNNJ0J0J0J0J0
5564A20%k5j0j5l0l0l0l0k0nJ5L5K0J0j0j0nj0J0L0J0J5J0J5J5J0J5J5k0m0m0k0%J5NNJ0j0
5562B0j0J0K0K5K0K5j0j5j5j0j5j0k0j0J0%J0J0%J0J5%%J0j0K0%N%Nnj0j5nnj0k0nnk0k5n
5559d0J5L0J5j0k5j0K0K5K0Nj5nnj0j5%j0j5%k0%j5j5nK5L0K5L5L5J5K0L0J0j0J0nj5j5k0
5556H5k0j5j5k0j5%NnJ0j0NJ0nj5nj0j0J0J5K0NJ5K5K5Nn%k0Nnj0Nj5j0NNj0l0j0J0K5K0%
5553E0j5j5j0j5k5nJ0%nJ5L0K0nk0nK0J5%%j5j0%j0j0k5NL0Nj5%J5K5J0k0j0%nNnnj0%%N%
5550@N%j5j5%nJ5J0%L5L0L5L0%%J0nnNJ0nj0j0j0j5nj5j5nj0J0J0nk0nNJ5J5%n%j0j0J0J5
5547F5K5J5j0l0k0NK0N%%J0j0j5nNJ5J0%%NNNJ0%k5l5k0l5j5J0%j0j0%n%J5N0M5K5%j5j0%
5544G5%J0%Nn%k0j5l0k0nNJ5J5J0J0Nk0k0NJ0K0K0J5k5k0nJ0nk5j5nnnj5k0j5nK0J0J0K0n
5541a5j5j5j0NK0J0%j0j5NK5NnJ0NNJ0%%%%%%j0J0%%nN%k0j0%NK0K5K5L0Nk0k0%K0J0Nj0k0
5538F0j5j5j0j0NJ5K0Nnj0j5nJ5K0NJ0Nj0j0nJ5J5nj0%J5K0K5n%j5nj5j0NNNNJ0NNJ0k0k0
5535H5j5j0%nJ0L0J0J0n%K0J0J0nnJ0J0j0k5j5k5k5j0N%%j0N%%%J5J0J0j0Nj0l0m5k0K0L0
5532B5J5J5J0J5J0j5l0k5l5l5k0K5K5L0J0nk0m0j0NL0M5L5M5J0J5L0N%%%nj5l0k0k0k0j0K0
5529F5L5J0%%NNNnJ0NnnJ0nj5nj5nnk0nK5J5J0K5M5L0j0k5l0m5l0j0J0nk0j5J0L5J5j0m0k5
5526A5%J0J0j0N%k0k0k0k0j0j0k0nK5NK0J5K0K0J5K0J0k0%nJ0J0J0J5j5j5k0j0J0nj5J0K0
5524C5NJ0J0%%nnj0Nj0N%%N%nj0j5j0j0k5k0nNJ0NJ5NK0K5Nk0k5k5l0J5J0J0J0K5K0K5K0N
5521G5j0n%j0NnnJ0N%J0J0N%J0J5J5K0J0NN%l5l5k5NJ0%j0k5k5j0%Nj0l5k0nL0M0L5K0J0J0
5518I5Nj0k5l0k0NK0K0NK0J5J0N%J5K0J0K5J0nl5m5m0k0K0L0M0L0%k0k5j0J0%nj0j5j0j5N
5515G5J5K0%K0J0J0J0K0NJ5J0j0nj0j0%j5%j0l0l0m5j5J0NJ5NNJ0NN%J5N%%j5k0%J5J5J0J5
5512A30j5l0l0j5%%%NK0L5L5K0J0N%Nnl0j5j5k5j5k0k0j5l0m0j0J5J5J5J5J0J0%J0NN%NK5
5509F5J5k0k0nJ0%%n%%%j0NnnNJ0nNNNN%nk0j5nj5j5j0j5nj5nn%K5J5J5K0K5L0K0n%%%J0J5
5506I5J5N%k0k0%NNJ0%j0k5l0nJ5nj0k0j0NM0L5nl0k5j5J0N%J5%j5%n%nn%k5k5%L0L0%k5k5
5503d0NJ5NJ0%J5J0nJ0J0%J0nl0j5k0J5L0K0K0K5K0K5J5J0j0j5l0m5k0nJ0J0j0N%NN%N%NN
5500G0NN%J0nj5j5k5j0j5j5k0j0%K0L5L5K0j0l0l5%%J0L5K0J0Nj0%K0nJ0K0j0J0Nn%%%K5J5
5497A50nl0l5m0k0j5k0k5j0J5J5J0%k0j0k0l0nK0L0L0K0%N%N%%N%nl5k5nJ0K5K5J0Nj0%%n
5494A0%%n%%%%NL0K0J0J5K5J5J5N%N%k0k5k0k5j5Nj0%J5J5J5J5K5Nk5k5k0J0%j0n%nnn%nn
5491C0NNNNj5k0k0k0j0j0j5nJ5J5NK5%nNn%%%nJ0%%NNNnJ0K0NL0J0j0nj0nN%N%N%N%J0nNN
5487H5nNnN%k0j5%j0nnj0j0NK0M0L5J0%NJ5Nj5j5j5l5k5k5%%J0nj0J5n%K0J0K0J5K0NK0J5
5484A45j0k0k5nJ5%J5Nj0k5k5j0nJ5N%nj0nj5%j5j0%J0L0K0K0%nnnj0j0j5nK0L5L0K0Nk0l5
5481H5k5k5j5K0K0L0K5%k0k0%j5j0nnj5N%j5%n%%%nN%j0J0nJ5NNJ0%J0Nj0nj0j0nj0j0n%%
5478a0%%%%%%K0K5J0L0J0j5j0NJ0K0J5J0%j5k0%J0K0J5J5j0nj0j0nnnnn%%nj0NJ0L0K5L0%
5475A70k0NNNNk0k5j5k5k0%j0j0nj5j0nJ0J5J0J5j5j0j0j0nnnn%nnnNNN%NNNNJ5j0nK0N%%
5472D0J5j5%nj0j0%k0%%j5l0k5k5nJ0L5K0J0J5J5J0J0nk0l0j5K0M5L0J5j0k0k5k5j0J0K0K0
5469B0Nj0k0k0nJ5J5L5J0nl0l0j0%nN%NJ5NNJ5J5NJ5N%nnn%nNj5j5j5k5j5NNNNK0K0K5J5N
5466F0j0j0%%k5nj0k0nnk0J5J0NJ5J5NNJ0J0nnl5m5l0%L0L0L5Nj5nK0L0L0K5J5J0j5j0j0J5
5463A10L5J0l5o0m5j0N%j5%%nnL0J0L5J0NNNNnJ0J0nj5l0j5k5j0J5n%%j0j0%k0%j5%J0j5n
5460e0J0J0K5L0J5K0K0Nj0l5j5K0M0K5j0k0m0k5nN%Nk0nnnnk0J0K5K5M0K5k5j5J5K5J5j0k0
5457G0j5j0%J0j5k5k0l0j5%K0L0NJ0J5K0J0j5j0%k0nNnNj0N%nJ0NNNK0nJ0NnNNn%%Nnk0m0
5454@n0nJ5L0K5K0Nk5j5nK0J0K0J0N%%N%%J5j0nK0nNNN%J0%NN%nJ0J0%j5J5%nk0l0k0k5j5
5451A5%%j0J0K5K0K0j0j5nj5k0%k0nJ5NnK5NNJ5%Nnj0NK0K0%l0m5k5nJ0%%NnJ0J0NK0K5L5
5448A00M5K0k0l0k5k5k5nj0K0J5J0k0l5%%%%%n%%J0K0L0J0j0k5j0k0nNJ0j5m0l0%L0J5nNJ0
5445e%%j5J0J0K5J5K0J0%J5NJ0J0%J5J0K0K0Nj0k5l0j0%NNNJ0%NJ0j5nnj5%k0j0n%NJ0nk5
5442E5k0l0j5j5NL0M0J5J0%K0J5%l5l5j5nj0j5nN%n%Nj0NN%NNj0l5k5j5nnn%J0K5J5J5%k0
5439e0%j0nJ5%%%%%%K0M0L0K0%j0J0k0k0k5k5k0NK0J5J0%%J0nnJ5%%%j5nnj5K0J0j0j0j0%
5436b5j5J0L0K5J5j0j0nj5nj5j5nJ0K5J0K0K0J5K5J0j0j0j5n%Nj5J5Nj0nJ0Nnnl0m5k5NL0
5433a0K0NJ0J5%j0Nj5nk0k5j0J0J5J0J0%j0nj0J5%%J5NnnN%%%%K0K0J0K5K0K0L0Nnk0k5n%
5430A05l5j5j0J0K5J0K0J0J5K5Nj0k5k5j5l0j0j0l0j5%J0j5l0j0NNj5l0k5j5NJ0L5L0L0J5
5427@NJ5J5J0j5l5j5J5K5K0K0J0%Nj0k5k5l0k0%NK0J0Nnk5k0nJ5Nj0l0nJ5K0NJ0J5J0J0J5
5425B5K5L5K0N%%k0j5j0nk0k0nJ5n%J5K0J0nnj0nk5%%nN%nK5J0%nj5l0j5k0%NK0n%n%%N%N
5421a0%Nj0J0K0K5K0K0N%k5k0l5k5j5NJ0J5J0nj0N%j0j5%K0J5nnk5nNL0M5M0Nj0m0k0J0J5
5418D5J5J5k0j5k0j0%K0J5%nj5k5nK0K0NJ0K5K5K0j0j0NK0%k0j0j0k0j0j5j5j5j5j0j5nNL5
5416EK5J0J0nj0l0k5%j0%%n%nN%J5J5Nj5l5k5J5J0J0J0L5L5K0%%NN%j5j5k5j0k0J0K0K0j0
5413B5nnj0nnnnj0nnnj0nnj0J0J0NJ0NNJ5Nj0NNnn%J0j0k0nj5j5%K5J0NNNJ0nNNN%j0%nj0
5409b5nn%j5NJ5J0J0NJ0J0Nnk0nj5j5nj5nnJ5J0%nK0%J0J5K0J5K0J0k0nn%Nj0J0Nj0j0NL0
5406E5L0%k5j0j0k0n%%%%n%NnNN%J5N%NN%Nj5k5j5nK5M0M0M0J5k0l0n0l5nNJ5NJ0nk0j0j0
5403EJ0K0J0J5J5J0K0J5j0%%j0nnn%j5l0l0j5nNnNJ0K0J0K0J5J5K0Nj0l5l5j5%%%%%N%J0N
5400C5Nj0J5%nNn%%j0NNnn%%%Nj0%%k0J0%j0%%J0L5K0K0J0j5%%%%J0j0j5l0l0j5nj5j0nnj0
5397e5j5%K0K5M0J0j0j5%k0l0%NL5K5J5j5k0nN%nnj0Nj0nj5k0%j0j0j5n%%%Nnk0j0L5M5K5
5394c5K0J0J0nk0k0J0J5J0J5J5NJ0J5%n%nJ0j0%nN%%%J0%j5J5NNK0%NJ5J5%k0m0l0k0j5%%
5391ej0%%%%nJ0%%k0j5nJ5J0nj5j5nK0NJ0K5J0Nj0nK0K0nnl0k5%nNJ0nNNJ0%k0j5l0nJ5J5
5387d5Nj5nnj5%NNj5j5j5J0J5K0K0nNJ0N%%NK0L0K5K5L0J5Nj0nj0j0j5k0j5nJ0Nnj5k0j5n
5384a5nj5j5nK0L0J5j5l0m0k5nnk0j0K0K0K5K0J5J5K0j5J0K0K0J0N%J5J5k0l5j0NJ5J5Nj5
5382C5m0l5j5NK0%K0J0J5J0J5%nJ5L0%k5k0nnk0j0n%L0L0%k0k0%Nj5j0j5j0j0NK5K0K5L0J0
5379G0j0k0k5k0k0j5n%j5nnn%nJ5L0N0M5nj5k0n%nnnnNj0k0%%K0J5J0nj5k5nN%%j0j0nj0j0
5376g5nj5K0L5L0K0Nj5l0k0%K0J0J5K0%K5Nnk5j5j0%%%%J5K5K0K0J5%J5J0j0k0k0nK0J5j0
5373H0n5m0k5nJ0%j5%%nK5L5L5K0%%j5k0l5m5j5K0K5K0K5L0J0j5m5n0l5j0K5K0K0K0K0NJ5
5370C0K0N%K5K5%k5l0j5N%j0%nj0J5J5L0K5j5k5j0J0K0%k0j0j0K0J0nnnnj0%%j5nk5l0nNn
5367d0j0J0L5K5K0%k0k5k5k0j5j0j5j0%K0K5L5L0K0J0j0j0nj0j0k5j5NJ0K0K0K0K0J5K0J5
5365A00K0nn%%j0nj0%j0nj0%k0k0j5j5NJ5nK0L0J5nk5k0j0%J0nj0j0nJ5J0K0J0n%%n%nn%n
5362B0n%nj0J5J5L0K0Nnj5nJ5J0nnj5k0%%k5j5n%J5J0%J0J0NJ0nj0j0nj5%j0j0%k0%j0j0n
5359e5nj0J0J5J5J5j5k0K0M0M0%l0k0nJ5%N%J0J5%NJ5%J0J5%%J5NNJ0%%NNnj5k5j0k5j5%k0
5355A5%nj5j5%%J5NJ0nk0k0%NJ0J0NK0%NK0nnnnNj0j5NK5J0K0K0K0K0J0K5j0j5nj5j5j0j0
5352G5j0j0%nj0J0J0%J0N%J0nj5k0k5j0j0j0j0j0J0J0nK0N0N0j5m0k5nJ0J0j0J0K0j5j0Nj5
5350B5j0Nk0j5%NJ5J0NNj0J0j0j5J5J0j0k0%K5M0K0nnk0k5k5k5k5l5j5J5L0K0L5J5nj5j0j5
5347c0j5J5J0J5J5%%N%%%%%J0j0J5nj5j5j5j5NJ5J0J5NJ5%k5m5l0nK5K5L0L5j5j5j5k0k0n
5344e0J0J0n%NJ0nnNj0NJ0J0J0J5%J0K0L5M0%j5l0j0J0%nj0m0k0k0j0Nn%%%n%N%%J5NNj0J5
5341@Nk0j5NK0J5J5J5%%Nnk5k0l5j5%J0NNnj0%K0L5J0%k5k0j0K5K5J0n%%%NJ0%nJ5J0%k0%
5338C0NJ5K5%j5l0j5J5nnj5j5k5j5J0NNNJ5nNN%NnJ0J0NK0%k5l5m5j5J0J5NJ5J0J5NK0L0J5
5335F0K5K5J5l0m5m5l5nk0k5k5j5NL0L5NK5K0nk5j0k0nj0%j0%K0M0N5L0K0%NNK5J5J5nl0k5
5332H5n%j0k5k5k5nJ5L0Nj0%%%J0NNNNNNNN%Nj5l0k5k0nj5k0nK5L0L5K0%k0nj0j5nj5j0J5
5329en%J0N%NNj0nnj0j0nnj0%K5K0Nj0nnj0j0nJ5M5L0J0J0j0nj0nj5j0nj5nJ5J0NK0J0J0J5
5326G5J0%j5j0nnj0%j5k0j0k5nNJ0J0NNnj0J0K0K5j0k5k5j0K5K0K5%nj5nJ5NNnJ0nNnj5j0
5323A5nNK5J5N%j0j5NK0J0J0K5J5%J0J0nk5j5j0j5k0k0j0J0J0NJ0NNJ5%k0j5j5j5%%nN%%%
5320A5%N%j5J0Nn%%nJ0j0J0Nj0J5nnJ0%NnJ0%%k0j0j0k0j0j0k5%L0N0M0L5K0j5%Nj5k5j5j5
5317C0%J5J0NK0L5N0N0J0l5l5o0m0k5J0%%l5k5nK0J5L0J5nnn%%%j5NNj5J5j5n%%nn%j5NN%
5314@NNN%J0%j0%%nK0K0K0K0Nj0Nj0Nnj0NK5K5K5K0nk5j5j5k5k0j5k0J0L0K5J5NJ0K0j0k5
5311A10l5l5l0%NJ0nnJ0J5j0%J0J0NNNJ0%%j5j5nj0j0nj5n%k0%K5J5J0K5J0%K0Nk0j5j0k0
5308B0%K0J5NNJ5J0NNj5%n%nj5%Nj0nn%nj0%nnj0nJ0k0n%k0j5j0k0J0L5M5M0M0J0nk0%%n%
5304G5J5K0L0J5%j5j0nj0nj0j0nl0k5j5J0K5K5J0nj5j5nNNNNj0j5j5j0l5n5k5K0K5L5L5L0
5302D5J5J0NJ5K0%J0J0%l0k0j0J0N%NK0K0L5Nm0m5m5m5m5m0nK0K5%j0K5L0K0K5K5J5j0k5m0
5299Ej0%Nnj5Nj5%nj5k0%J0K5L0Nn%nNJ0M5M0K0%nk0l0m0k0nJ0nk5j0K0M0K0j0nj0J0J0j0
5296B5k5k5k5k5k0K0M0L5J0j5j5J5J5NK0Nnj0j0nj0j0j0j0J0J0%K0K0NNK0K0%nk5l0j5J0K0
5293C5N%%Nk5o0n5k5nK0NJ0J0J0J5J0n%%%j0j0nj5K0K0K0K0NJ5NJ5k0j5k5j5nJ0N%K0M0M0
5290F5K0J5NNJ0%nn%m0n5k5k0%%nNJ5J0K0Nj0j5%K0L0K5J5%k0j0j5j5nL0J5J0j0nnnNJ5K0
5287I0Nk5%J0N%j0j5%Nj0k5k5%J0K5L5J0J5NJ5%k0k5m0l5l0k0%%k0nnNNnJ5L5K5J5%%j0Nj5
5284enNJ0K0J5j0j5k5l5j5%K0L0J5n%Nj0j0J0L5N0K5J5j0j5j5n%J0J0%NNN%%k5l0m0j5j5k5
5281d0j0NNj0k0j5J0nnnNL0N0M0J5%j0k5%j5j5J0%J0NK0L0L0K0nk0j5j5j5j0j0j0k0j0%J5
5279eNj0j0NJ0NNJ5n%J0K5Nk0nj0K0%j0j5j0j0NK0%nnnJ0%k0j5l0%%J0NK0L0M0K5nnj5l5m0
5275b0k0K0J0nNN%J0nJ5K0K0M0J0k0k5k0l0m0l5k5nJ0N%J5M0M0K0J5J0Nk5nj0j0%nk5l5n0
5273a00j5K5K5J0nj0N%j0%nnnNj0n%K5K0K0K5J0%J5%j0k0k5j0%k0nnJ0N0L5K5K0J5L0Nk5k0
5270F5k5k5j0l0k0k0j5k0k0j5%J0L0N5L5L0J5NNj0j0Nnj5Nj0n%nnNj0%%NL0K0J5%j5n%j0n
5267B5j0%NK5K5J0%%j5Nnnn%%k0nj5nj0j0nnN%Nn%J0nnJ0%%J0j0N%J0K0J0J0K5NJ0J5k0l0
5263E5m0j5nnNj0n%j0%j0Nj5%%j0j0NNL0K5NJ5j0j5J0L0J0L0J5%j5j0%j0j0%j5%NJ0nnJ0%
5260D0%J5nJ0%k0j5k0j5NK0J0J0K0NJ5J0%%nN%nj5NK5K0nk5l5l5m0k5j0NnNj0NJ0nj5J0L0
5257c0L5L5K0%N%%%nj5l0k0k5j5NJ0K5M5L0j0k0k5nj5k0J0J0%J0NJ5J5N%j5l0NNj0%Nj0J0
5254Ej0J0NK0J0J0j0j0k0nj0n%j5n%nj0nJ0%%J0nnJ0J5L0J0K5n%j0Nnnn%nnJ0j0k0j5j5j5
5251e0j5%NL0K0K0%l0k5%J5L5%j0%nNj0J0nk0%j0j0%k0j5%NNNNK0M0K5K5K0J0%j5l0%L0J0
5248G0j0m5nL0L0K5L5K5nl0j0k0k5nk5j5J0N%J0%NJ5nj5j0j0k0%K0J5%NNN%j0J5J0j0j5j5
5245C0k0j0%J5J5nnj5j0j5%k0j0nj0J5j0J0%%N%j0k0j0j5%K5J0J0j5nk0nNK5J5J0%%N%%%J0
5242c0nNK0K0Nj0j0%j5l5k5nJ5L0J5K5K5K0nJ0J0J5%J5%nj5j5nJ0J0K0J0N%N%%N%Nj5j5%k5
5239F5l5l0nJ5%nj0J0%%nJ0%J0NNj0k5k5nj5j5%K0L0J0j5k5j0J5%%Nnj0J0K5K5L0K0NN%NJ0
5236H5%%J5J0%NNnn%nk0N%j5j0k5k0j5l5k5%J5L0K0J0n%nj5%K5K5J5K5K0nl5l0j5J0nnNJ0
5233C5%J0nk5j5j5%nj0NK0J0J5K0K0J0J0K5NnN%k5k5k0k5J0K5K0J5j0j0j0nj0j5j5j5%nNL0
5230B5M5K5%n%nj5Nnj5j0nk0k0l0j5Nj0k0J0J0%J0J0n%Nj0j0j0k5%J0K5K5J0k0k0l0j5K5M5
5227c0L5K5K0%J5Nj5k5l0j5J5J5J5K5J5J5J5J0j5l5k5k0k0%nk0%J5nJ0K5L5M5J5Nj5j0n%%
5225H5n%nnNj0j0j0nk0nj5nj0j0J0J0nm0k5NM0L0K5J0k5m5m0k0NJ5J0K0J5NK5K5J0%j5nnj0
5222@n%j5k0nk0j0J0J5%J5J0n%J0J5J5NK5J0j0NNj0nk0%NNJ0NK0K0J5J5Nj5j5%k5m0l0l0j0
5219e0nk0NK0M0L5K0J0j0n%%l5j0j5j5j5k0j5J0NJ0J0J5J5J5J5Nk0k0NL0K5K5K5K0j5J5%%
5216A05N%%%%%Nnnnnj0%nnn%n%n%Nj0j5j5j5j5k0j0j5k0nj0j0nJ5J5K0K0J0J5J5J5%%N%NJ0
5213D5%k5j5J5M0L5K5J0k0%k0k5j0k0k0nk0nJ5J0%K0J5j0nJ0Nn%N%%J0j0k5k0l0k0NJ0j0J5
5210c0L0K0M0K5nNnn%nJ0j5l5l5m0l5l0j0J0K5L5J5L0K0nj5j5j0j0j0j0nJ5%%J0N%NNJ0K5
5207A0J5J5nk0k5nNJ0J0N%%%nj0Nnnnj0nn%J0j0K0L0L0L5K5Nk0nnj5j0j5n%K0J5%Nj5k0l5
5204A0n0m5k0%NNJ5N%K0NJ5NJ5NJ5j0k0nk0nnj5%K5L0L0L0Nk0nn%nj5%K0K5M0Nnl0l0nk0k0
5201b5j0j5j0J0J5nnJ0N%NnNNNK0J0J0j5l0k0k0l0k5nL0K5K5L5J5%j5j5%nj0j0n%J0J5nNJ0
5198a5J0NJ5K5K0J5n%Nnk0nnj5%NnJ0J5K0K0K0nj5nj5%j5j0n%k0nj0j5k0k0j5j0%j5%J5L5
5195d0L5J5J0%J0J0%%J5nj0k0k0j0j0j0nj0K0J0NK5J5J0%K0NnNnNK0%K0J5J0%k0l5k5%J5k0
5192D5l5l5k0%j5k0NJ5K0J5K0K0J0J5J5J0K0%K5Nl0nj0%J5K0Nj5%j0%nJ0NNnj5j5n%J5J0N
5189I0nj5j0nj0nj0j0k0k0j5k0j0J5M0L5K5Nj0j0NNNNnj5j5j0nj5k0%%NNNnJ0J0n%J0NN%N
5186B0NNNj0%%j0NNj0nk0j0K0J0%j5k0nJ5J5J5K0%k0j0j0j5k5nJ5J0K0J0K5J0K0J5j0m5k5
5183ek5N%J0n%j0%j5l0m5j5J5L5L5K0NJ5K5M0K0J0nj0l0m5j5j0%%K5K5K5nm5n5l5j5J5J5J0
5180g0K0NNK0J0J0J5J0j0j5j5j0n%%%%%%j5nJ5K5K5J5J0J0nj0k0J0Nj0m0l0k0J5J0NJ5L0L0
5177C5J5n%%%%nn%J0J5J0nj5j0j0j0J0J0%k0n%L5L5K5K0%k0l5l5k0k0n%K0Nnj0%nn%K0%J0
5174B5n%Nj0j0j0j5j5%%%%J0J5J5J0J0J5K0%nk0j5j0nK0K5nk5nJ0J0%nNJ5J5N%%J0Nnk0j5
5171D5nN%J0%%N%NnJ0j5l5l5j5J0J0j5j0nJ0K5NNN%j5k5j5nJ5K0K5NnNL0K5J5nn%nj0nj5%
5168D0NN%J0n%nnj5j5%J5J0K0K0Nj0l5k0k5%NJ0nl0l5k0%K0L5M0K5NJ5J0Nj0j0J5J5%%%nN
5165H5j5j5Nj0j0%j0j5k0k5nK5M5M5K5Nk5k5m0k5J0J0J5j5k0k5j5%J5J0J0NK0M5L0K5J0j5
5162A10nk0k5l0k0j0N%nNNN%%N%Nj0k0j5j0J0J0J0J0N%%NnJ0J5j0j5k0%J0%j5j5%J0K5J0K0
5159D0J5J5J5K0j5j0j5j0k5k5j0NJ0nj0J0J0nnJ0J5J0J5J0J0j5m0m5k0NK0J5j5j0NJ5N%nN
5156eNN%N%nj5NJ5K5K0J5N%%%J0j5%%%k5m0l0n%nNJ0%j5j5k0J0nnNJ5J0J0J0J0J5N%%n%Nn
5153E%%J0J0J5J5%K0J0NK0J0nj5k0k0k0k0k0k0%Nj0nk0%%NJ5%j0%J5K0J0nNJ0%%%NK0J0k5
5150B5m5m5j0NJ0J0%%J5L0L0M5J5%k0k5%k0j0k0j0N%NN%NJ5nl5l0n0k0j0J5%NK5L0L0K5j0
5147a5k0j0j5nJ0%%N%nN%%%%%NN%k5l0nL0M0L0n%%nj0Nj0nnnnj0k0%k0n%j5nL0%J5K0N%K0
5144c0J0J5K0N%nl0n0l5nN%j0J0NL0K5%J0K0j5j0j0j0j0j0nj5j5%j5nJ5L0K5K5K5K0L0K0j0
5141E0j5j5nj5j0k0nL0K0L0L0%NN%k0k0j5k5j0k5l0%NL5L0J0Nnj0Nnl0m5l5k0%K0M5K5K5J5
5138A0j0j5k0k5j5j0nj0nJ5J5L0Nnnj5%j0nj0j0%j0Nj5NM0K0J0NnnNn%%%NJ0%J5NNJ0%%j0
5135a0j5%nj0j0%%n%%n%Nj0N%%nJ5j5N%%J0K0nj5k0k5j5K0J5K0K0%k0j5nn%k0NK0J0K0J5N
5132b5K5J5J5N%N%k5m0m0k0%J5K0Nn%j0nk0j5%k5k0K0L5L5K0%j5j5j0k0j5j0J0L5K0K0NJ0
5129b0J0Nnj5j0j0j0j0j0j0K0J5K0K5j0nj0%J0J5J5J5J5J5K5Nk0k0k0k0J0K5J0J5%k5k0%%
5126B0J5J0%%j0j0nK5%k0k5j5J0j0%NJ0J0N%%%nj0L5K0nj0k0j5j5j0%nnK5M5K5L0%k0j0nk0
5123D0nnk0j5j0k0j0J5J5J5J5Nn%Nn%J0j0k0%j0j0%L5K0J0%J0J0%j0j5k0j0j0NNj0j0j5j5
5120d5nJ0J5J5J5J5J5J5J0Nj0Nnm0j0NK0J0j5N%%NnNJ0J0nk5m5n0k0%n%NnnJ5j0J0J5nNNJ5
5117e0%%J0J0K0J0J5J5J0K0J0j5k5l0j0J5L0K0K0K5%J0J5j0k5j5j5k0j0j5k0j5n%K0K5%j5
5115El5k0k0NL0K0K0J0L0%k5j5j0N%%N%N%N%nn%%nn%NNNN%J0J5%k0k0J0L0Nj5j0NnnNnk0J0
5111E%j0%%J0nnJ0%%J0NJ5%j5m5k5k5nNNn%%%N%K0K0%%j0j0nN%N%nj0nj0%J0J5%J0J0%J0K5
5108ENNK5J0J0K0Nj0k5j5k0j0j5k0nj5J0L5M5K0J5J0K5Nl0j0j0j0j5%k0n%j5%j0k5j5k0j5
5105h5NNj5J0K0K0J0J0J0NJ0nk0j5n%%%%J0J5K0Nn%Nj0n%%nj0j0nnj0%k5NK0%J5J0K0K5L0
5102E0J5Nj0j5NK0K5K0K0Nk0j0%nk0j0%j0nk0%%j0j5%%NNNnj0j0j0nj0j0nNK5J0J0J5J0K5
5099F5M0K5j5l5k5k0k0l5j0NK0K0%nj5k5nJ0J5J0J5K5L0M5J5J0J5NJ0%j5%j0j5Nnj0k0l0k0
5096E0k0j5Nn%j0j5j5nJ0K5J0K5N%NJ0j0nj5%nj0k0NJ5K5K5J0n%j5NK5L0M0K0j0k5k5j0j0
5093I5NN%j5N%j0j5j0j0k0nK0J5nNj5%nj5NNj5nK0J5nnj0nj5nJ0Nnj0j5k0j0%J0%J5N%NNJ0
5090A0K5K5%%k5k5nJ5K0L0J5%J0J0%j0j0%j0nnn%nnj5NNj5%nnnNn%J5J0%nk0%k0nK5J0NJ0
5087D0NJ0NJ5nJ5%k0j0k0j0j0N%%nNJ0j0k0l0k0J5K5J0nl0l5j0J0K0L0L0N%k0j5%L5J5n%J5
5084D0NJ0J5%k0k0j5k0l0j5l0k0J5L0J5K5K0J0J5J5J0%%Nj5k0j5j5nK5J5Nnnnn%nnnJ0NJ0
5081B5NJ5%J0Nnl0k5j0nj5j0%J5K5L0J0J5nj0J5N%%J0j5l0m0j0Nj0j0NJ5K0K0J5NNJ5%j5K0
5078F5N%j5k0k0k0nJ0n%Nj5j0Nj0J5NNK0J5Nj5l5l5%J5K0K5%%Nj0%%j0%%L0L5L0%m0l0k0j0
5075a0%J5L0K5J5%%J0nj0NJ0j0j0%nnJ0%J0Nj5k5k5j0J0L5K0K0K0J0K0J0j0k0j0k0nj5j0j5
5072D5J5%nl0n5k5J0J5j0j0nj0nNj0NNL0K5Nj0%nj0J0L5K5J0%j0nj5nj0Nj5%K0%J0J0NJ0J0
5069F0NJ0J0NJ0J0NJ0j5nj5j0j5j0j0j0J5J5K0J5J5J5K5Nnl5l5nNj5%%j0j5Nk0k5%K0K5Nk5
5066C0l0l0nK5J5%%%%%j0j5k0nJ5L0L0K0nn%nnj0j0NJ0L0L5J5J0L5L0N0M5J5%j0j0nk0%nk0
5063B20k0%k0k0nk5k5j0j0k5k0j5k0j5k0j5J5L5J0nnJ5nJ5J0%j0%j5%K0J5K0J5%%%%%nj5J0
5060G5K5J0j5j5j0J5%N%NJ0nJ0nJ0nNJ5J0%j0k0j5j5l0l0k5k5nnn%K0K5K0K0%l0l0nNNJ0%
5057eJ0J0%J0nnJ0j0%n%nJ0%NNJ0N%J0NN%J0NNNNnnnj0nnnnj5j5k0j5j5j5k0j5J5J5J5J0J5
5054a5J5J5J5%nJ5j0j5l0l5j0J0J0J0J0J0J0J0J0J5J0J0J0%k5nj5%%NNj5J5NnnNJ0nnJ0%%
5051D0j5k0k0j0nK0K0nJ0NNJ0N%K0%l0j5j0l0k5j0J0K5K5L0J5nJ0L0K5J0%j5j5%j0j0j5%n
5048D5J5J0%j0K0N%%j0j5%%j5k0NK0NK0J0j0j0j0j0k0j5j5j5nK0K5nk0k0K0K0%nj5N%%J0n
5045EN%N%%NNN%NN%k0j5j5k0NNJ0NNn%%%%Nn%nnnJ5K0K5J5J0%J0Nj5k0k0j5j5j0J0J0L0J5
5042E0j5k0k0NJ5J5J0j0%Nj5nj0j0nj5K5L5N0J5j0nk5k0N%Nj0j5N%j5%%K0L0L5J5nk0j0j5
5039F5%J5N%j0k0k5j0j0%%j5k5k0%K0J0J5%J5J0J5NJ0%l5l0%J5J5K5K0K5K5Nk5j5j0nk0nj0
5036B5%j0J0K5J5K0%%%%%%%%%%K0j0NNJ0nk0l0k5l0j5nK0L5K0j5l0l0l5j0%%K5K5K5K5J0j0
5033D0%J0j0k0nk0j0j5j5nj5n%j0NL0J5K0J0%NJ0%J0NNj0l0j5j5%J0%J5%j0%%Nj0%%nnj5%
5030e0j0j0%nj5J5j0Nj0NJ0j0J0K5J5J5J5K0K0J0j5j5%k0k5%K5L0J5j0J0%NJ0N%Nk5nj5%k0
5027@nj0nJ5J0NNNNJ0j5j0j5j0%Nj5J5K0K0K5K0%n%nj0j5j5j0NJ5NJ5J0J5K5%l0k5j5m0nj0
5024b0j0nJ5K0J5K0NJ0J0N%n%nj0nk5%J0J5K0NNNN%j0l0l0j0NJ0j0J0N0K5%l0l5j0J0J5%%
5021D0k5k0k0j0j5j0%%j0l0n0j0J5NJ0J0J0J0J5J0k5k0k0J0nnj0%nnJ5K5L5N0M5Nj5j5%J5
5018@J5%J0NJ0NNNJ5%%%j0Nn%%%j0NnnK0K0L0J5k0l5l5k0n%%nj5%%n%J0J0NJ5K0K5J0k0k5
5015D0j0l5j0J0nn%j0n%J0NJ5Nj0J0k0l5k5k5%K5K5K0%%J0K0nj5nJ5%Nj0J0%nN%%%NK0K5J0
5012E5j0nNj5m5k0%NK5K0J0j5j0N%j0%nnnJ0NK0%%k0k5%%K5K0%j0j0%k0NJ5J0J0NJ0K0%j5
5009C5nj5j0%N%nNj5j5%J5K0J5J5n%Nn%nJ0j0k5k5k5k5j0Nn%NNJ5%j5%j0nJ0J0J5J0j5J0N
5006c5j5nj5k0n%n%%J0K0J5J0J5J5J0J5k0m5m5k5NNNJ0j0j0nj0j0nNj5j0NK0M5K5K0J0j0j0
5003f5j0j5%J5M0L5J5%k5j5j0j5j0l5NJ5J0K0J0j0j0%k0k0nj5j5J0J0NJ5J5k0NNJ5L0L5J5
5000A0J5J5J5J5nj5%j5k5j5j0k5k5l5l5k0nJ5K0%NJ5J0NJ0J0J0J0Nj0j0NJ0%K0%j0k0j0j5
4998h5j0NK5M5M0K5J0j5j5j0k5j0K0K0K0K0%m5k5j5nNNnj0j5%k0j5nj0j5J0K0J5J0NNnl0m0
4995a25k0nJ5J5K5L0J5j5l0j5j5NL0L0J0%K0NJ0Nj5n%j0k0k0j0NJ0L0L5L0%j0k5j5%j5nJ0
4992d0J0%K0K0%J0J5j5k0k0j0nK0NN%nJ0j0NK0NJ0J5%J0Nnj0Nj0k5k0j0k5l5k0nK5K5J5J5
4989b0K0k0n0l0l0j5J0nnK0K5K0K0%j5k0%K5M0K0L5J5j0NNk0k5k5k0%nnn%J5J0N%%nNJ5L0
4986A0J5L0nk0Nk0k0k0k5k0J0NJ5NNJ0J0NJ5%J0%%nNnm0l0%J0L0M0L0nl0l5m5k5J0K5K5J5
4983a0k0%j0j0nNJ5nJ0J5L0L5K0k5n0n5m0k0j0%J0K5L0J0j0j0j0j0%%J5nj0J0j5J0K5M5N5
4981C5K0k0j5nk5l0l0m0j5J5L0K5K0%%Nj0%Nn%nj5k0nNJ0J0NNj0nnnnNj0%J0J5N%%J0nk0k0
4978i0J5K5J0j0NNJ5nJ0J0k0%j0j0%k0j0n%%%%K0L0K5K5%j5nnNNJ5%nNJ0j0k0k5l0j5j5Nj0
4975i5n%j0j0NNJ5NK0J5NK0NnJ5%%J0nN%%N%%nj5%j5j0J0K0K0J0Nk0l5l0j0J0L0K0nj0j5%
4971d5J5K0%k0j0k5j0nj0j5%J0n%J5Nj0j5J0L5L5M0L5Nj0n%%nNj5%j5j5nnj5k0%%L0NJ5Nk5
4968b0j5%j0J0%N%K0J5%Nk0l0l5l0nJ0K5L0J0nn%%%%j5j5j5j5J0M0L0J5%%n%n%n%k0k0k0k0
4965a05N%J0NJ0J5J0J5N%%%J0J5NJ5j5j0j0j0l0l5%nj0J0M0L5K0j0NNnj0J0k0j5j5j5k0nK5
4962g5K5L0K0nl0l0l5J5L0K5J5J5j0j0NJ0%J0k0j5k0j5J0L0L5NJ0J0NNj5j5k0k0J0NNJ0NN
4960A5K0nj5k0j5j5J0L5K0K5J0J5J5J5j5j0j0j5nj0nj0j5%k0%J0J0J5J0nk0j5nJ0L0J5K0%
4957G0j0j0NN%NNj0k5k0j5nK0J5nj0k0k5nNJ0K0%nj5k0nJ0N%K0M0N5N0M0j5m5m0j5k5Nnk0
4954A5%j0j5Nj0j0nnNJ5%J0K0%NJ0j0j5j0j5j5j0k0nM0N0O5L0l5m5m0m0j5K0J0j0J0%%NNj0
4951c0%%%nNnnJ0NNNNN%NNJ0%NNNNj0n%j0nj0j0%nk5j5j0%K0K0%%J0J5nNN%J5j0nNj0j0Nn
4948a5n%J5J5%j0K0J5%%%%Nn%J0nk0n%k0%j0k0NK0K0J0K5K5J5nl5k5n%%%k0j5%NJ5J0J0J0
4944C0J0K0%j0j0nk0k0%j5j5N%j0J0J0j0NN%%%%N%%NnK0K0nj0j5k5%J0J0NJ5NJ5M0N5L0%k5
4941A30l0k5k5%L0K0%j0j0j5k5j5j5k0k5nNK0NJ0J5J0%%J5%J0J5nj0j5nJ5J5%k0j0j5j0j0
4939ej5j5j0j5n%J5L0L5K5J0J5K0J5j0k0k0j0nnj0NJ0nJ0J0%NNj0j0j5j0j0j0%k0j5NJ5M0
4936B0J5%NJ0nj5j5nJ0nk0j5j5j5%K0J0nj5j5NK0%k0NNNNnnNj0n%%n%%j0J0K0K5L0J5nnk0
4933EJ0K5L0NJ0NK5Nj5m5k0j0j5%%j5Nj0%%%%%K0j0j5k0k5j5%N%N%NnJ0J5J5L0NJ0j5j5%J0
4929Ej5j0%K0%j5j5%%j0J0K5J0j0k5j5K0J0nj5j0J5J0%%Nn%NN%N%J5%%J0J0%%%%%nNJ0j5n
4926B0n%j5j5k0nJ0K5L0J5%k0j0nJ5J0nj0K0K0N%n%NNnj5k5k0k0j0J0K0K5J5NNJ5J5NJ5J0
4923A10j5j0k0j0m0l5l5m0%NNNL0K5K0L5L0K0L0K5j0j5j0j5k5m5m5k5j0N%%%%n%K0J5K0J5
4921EJ0%J5%j5N%j5nk0l0m0l0%J0L0L0L5J0NK0K0nl0j5%j0j0%J5K0nl0k0n0j5%J5NJ0K0K0
4918d5K0K5J0NJ0J0nnnnj5%%j5j5%j5nN%NNk0k0k5k0K0K0J5J5NNNNnnnnNJ0NNj0k5j5k0nK0
4914h0N%K5K0L5J5%%%%J0L0K5Nn%j0nk5l0k0k5k0j0j0j5j5J5%%%J0L5L0K5j0l5k0j0J0J0n
4912d5j0k0j5j0nnj0%J0nNNNK0NJ5L5J0j0k0nj0NK5K0K0%j5k0l0l5k5J5K5J5J0L0Nj5l0k5
4909h5j0nk5J0L5K5J5J0nnJ0%%%%j0l5k5k0nN%%J5NJ5J0J0J5NJ5%K5J5NJ0K0%K0J5j0%J0%
4906H0%J0nnj0%j0j0nj5%Nj0J0nk0j5J0NK0%l0l0nJ5L0K5J5%J5Nj5j5j5j5j5k5k0j5nJ5%N
4903e0J0J0NNNj0n%NJ0J0NNj0%%K0L0K0K5nk5j5j0j0j0k0%M5K5J0j5k0k5k5k0J5J5NK0J5k0
4900B0N%%%j0NNj0nnnn%%j0J0n%%%%%J0K0L5Nk0k0j0k5k0NL5K5J5Nnj5j0J0J0j0j0J0%nnn
4897A5%%nnNj5j5k0k5j0N%%J5K5K5L0K0nk5j5j0j0j0j0%J0K0NK0K5J5nk5m5k0j5j0J0N%k5
4894g5nK5M0K5%%Nj0nj0k0nJ5J5K0J5j0nj0j0NNN%J5%j5j5j5NK5L5K5nnj5j0N%j5l0k5nK0
4891a5J0j5k5j5J0K0K5%J0nk5K0J0k0nNn%nnJ0j0j0J0J5J0%K0J0J5K0%j5j5j5k0k0j5k0j5
4888g5NNnJ5J5j0j0J5L0K0j0j5J0NJ5NJ5J5J5J0k0k5k0k5N%j0J5J0J5J0J5k0k0j5k0N%j0J0
4885c0K0%J5%%j5k0%%K0K5%%K5K0%J0J0NNNJ0J5nnJ0J0j0k0k0k0k0nnj0nNNNJ0Nnj0NNj0N
4882C5nj5j5j5j5NNJ0Nnnnj0%nj0nJ0J0NJ0J5K0K5J5%k5k0%j0L5K0%j0j0j0j5m5m5k5J0J5
4879g5K5K0K0%k5l5l5j5%K5M0K5J5J0j0j0NNj5j0N%j5%%nn%nj0%K0j5NJ0nJ0%%NJ0N%NJ0n
4876b0J5NnNJ0N%%J0n%Nj0k0%k0j5nk0j5nJ0K0J5J0J0nnJ0Nj0J5j0j0%k0%NJ0J0J5N%%Nnj0
4873a5k0%K0K0NL0Nj0j0J5%J5J5%j5j5k0k0nj0k0NJ0L5M0J5j5j5%k0j5j0j0j5J0J0NJ0%k0
4870a5j5nj0k0j5j0J0K0J0K0J0L0L5Nnnnnj5k0k5nNJ5L0M0L0J0k0k0l0l0k0l5l0j5J5M5M0
4868eJ0NNn%%%nnNj0k5k0l5j0K0L5L5K0Nnj0J0%nj5J0J0K0K5%j5nj5j0nNJ0n%J0%NN%%%N%
4864D5J5j0j5nj0j0NJ5NJ0J5J0K5%nk0k5nNNNNj0j0%j5nn%nJ5J5J5J5nl0j5j5%NN%j5l0k5
4861e5k0j5j0j0j0NL5L0NJ0k0l0l0k0NJ5M0K5j0nK0J5K0J5J5%k0j0j0j0k0j0j5NNNJ0%j5n
4858g0n%nj0nj5j5j5j5%K5J0J5K0J5K5J5J0J0j5j5k5%L0K5Nk0k0Nj0j0j0n%NNNn%J5j5k0k5
4856a10nl0J0N0L5K0k0j0j5k0j0j5k5%K5K0K5K5K0M5K5L0J5j5N%Nnj5l0j5%k0nNj5j0NJ0J0
4853ej5j5j5nm0l0%NnNL0M5J5K0nJ0J5j0nNn%%%j5J0Nj5j5NJ5Nk0j5Nj0j0%%j5j5NJ0Nnk0
4850i5nJ0%nJ0nnNnj5l5l0NK5K5NNL0J5J0Nj5J0K5K5J0j0%k5j5nk5l0k0NM5M0%k5m0l5l0K0
4847a45L0M0M5K5J5%j0n%j5j5k5j0K0K5M0J0n%k0J0NNj5j5m0l0l5l5j5nJ5J0L0L5J0N%J5L0
4844b0L0K0J0%k5%J5J0%n%Nj0j5k0NJ5%NJ0%j5k0k5j0j5k0k0nj5j5j5j0nNK0K5J0k0J5L0K5
4841e0J5nn%nNM0K5L0NNj0l0l0j0K0J0%j5j5j0k5j5nNJ0j0nk0NK0K0K0Nnk0%nk0%K5K0NnK5
4838eK0%%nnnj0l0nJ5L5J5Nk5m0k0nJ0K5%%K5K0L0J0%j0Nj0%%nnnk0k0k5j5J0K5K5J0%j0j5
4835a0nj0n%j5l0k5NK0M5M0L5Nj5j5k0l0j5%J0N%%j0j0k0j5nJ5L0L0K5J0Nj0nK5N%k0nJ0%
4832B5j0nj0k5k5k5j0NNJ0K5K5M0L0nj0j5j0j5k5nJ5J0J5NK0J0J5nk0k0l0k5%%NL0K5K0nk5
4829A0j5%j0j5%%j5nnN%J5%j0n%K5J5J5%j5k0j5K0L0J5J0J0K0nj5j0nnnnJ0K0%%k0k0j5j0
4826b5nNJ0J5Nk0k0j0nj5%K0J5Nk0j5NK5L0K0nj0%N%n%nnj5j5nnj0l5j0J5J0J0K0NL5K0J0
4823B5%j0n%j5j5Nj0j0j5%N%nk5%J5K5Nj0NNL0J5k0j5Nj0nl0j5j0J0L0M5L0J5j0l0k0k0k5
4820f0k0j5K0M0M0K5J0j0j5k0j0j0k0l0%%J0J5nNN%J0K0J0j5j0J0K5K5Nj5k5nNJ5N%K0L5J5
4818H5j5l0l0j0j0J0%j5j5%%J0J0N%NJ0Nnnl0k5k5k0nJ0J5J5%j5k5%%J5K0K0J5K0Nk0n%j0
4815d0j0j0nJ5J5%j5%NNN%nnn%%%%k0nK5NJ5j0NN%J5%J5NNNJ0J0J5%k0j5k0k0k0j5J0J5J5
4812b0J5%J0J0k0k5j0J5K5K5K0j0k5l0n%nnk0NK0J5K5J5j5l0j5k0nJ0J5%NJ0nJ5J5J5K5J0
4809E5k5m5k5%J0k0nNK0K5J5K5J5j0k5j5j0j0j0%j0nk0NJ5J5K5J0NNNNj5nNK0L0J5%%nJ5j0
4806G5l5m0j0j5nNN%J0K0K0L0NJ0j5n%J5nj5j5k0j5k0j0nJ5NNj5k5k0j0J0L5N0M0Nj5j0%j0
4803B5j0nnj0K0%%%NnNJ0J5K0NnnNj0j5%K0K0j5k0%k5j5nj5nnJ5J0%j5j5k0j5J0NnJ5L5K5
4800B0L0L5n%Nj0k0j0j0j5NK5K0N%j5j0j0nj0j0nnj0j5nJ5J5J0J5nk0j0nNL5L0J0J0NK0%n
4797A00l0l0%%J0J0Nj5%NK0L5J0j5j5nJ0j0l0m0k0%J5j0l0k0j0nnj0NK0M0K0nl0j5NK0Nj0
4794b5n%nj5j5j0NJ5%J0J5%J5Nk0nj5j0j5nk0nJ5K5L0J5NJ5J5N%K5K5%nj5j0j0j0nnnJ0K5
4791D0J5J5Nk0J0j5j5j5k5j0J0%%J0NNJ0%nNj0NJ0j5nN%j5%nnnj5%%K0%NM5K0J0k0l5j5NK0
4788B5J5J0K0Nj5m0l5k0j5k5j0j5J5M5L5K0J5%J0Nk0nnk0nj0k5%K0K5L0J5%%Nnk0j0j0k0l5
4785e0j5J0K0K0K0L0J5%N%%J0NJ0Nj5j5j0k0k5k5j5J0M0K5%k0nN%nl0l0l0l0J0%J0NL5K5M0
4782A5K5%J0NNk0j5k0j5k5k5J5J5K5J5K0J5nj0k0%J0J0L0%k0k0k0k0NNN%nnj0n%nn%k0j0%
4779g0K0K5J0j5k5j5%nnj5nj0j0J5J0NJ5K5N%K5Nj5%%%%%nj0nj5j0nj0j0j0K5K5J0L0nl5j5
4776g5j5J0L5K5J5%nn%j5nj5nj5n%k5%%nN%%n%N%J5j0K0M0L0K0J0j0N%Nj0nNJ0nk0k0k0J0
4773c0K5L5J0j0k0k0k0k0%J5J0%J0J0j0k0j5j0%J0NN%J0J0%Nj5j0%j0%j0n%Nj0J0K5K5nk5
4770d0k5n%K0J0J5K0J5%Nj0NJ5j5N%%n%%nnNnl0j0l0j5nJ5nNJ5J0J5J0nk0nj5NJ5J5%NJ5J0
4767eNn%J5j5nJ0nNnJ5K0j0j5j0j0k0l0j0J5L0K0K0L0J5j0nnj0nnj0j0%N%%nNNnnn%j5n%n
4764c5j0j0j5nk0K0J0J5J0%nN%j0K0L0L0L0J5j5k0k5J0L0N%NK0L5K0Nl0k5k0l0l0k0nnNj5
4761c0J0NJ0%J0J0%J0j0j5nj5j0j0j0j0K0L0L0K0K0L0L5J0nl5k0k0k0k0k0k5nJ5J5%%J5N%
4758A5K0k0%NJ0j0nN%k0nj5j0nj5j0nj0j0%K0J5K0K0%j0%j0j0J0j0n%NK0j0k0k0k5nK5N0O0
4755C5K5j0j0j5j5j0n%k0%j0k0%L0K0%k5k0l0j0%J5%%J0J5%%K0NJ5NJ0j0m5l5k0j0J5%%J5
4753h5n%J5%J0NJ0NNJ0N%NNNnJ0Nnj0j0k0nJ0J0K5%J0J0%J0J0%nJ0Nk5n5l5j0%j0%M0L5K5
4749A0k0l5nJ5J0%%n%%N%%NNNNnNN%J5%K0%k0m5l5k5NNj0J5Nn%Nnj0j0nj5%L5L0Nk5j5%J0
4746g5K0K5Nj0nj0j5j5nj5nJ5K5L5J0j0k0k0j0%J0NNNN%J0J0%J5J0%J5K0n%Nj0NNj0%%n%j5
4743@Nj0%%j5k0j5k0j5nK0J5nnJ5%N%%K0nk5k5j5J5J0Nk0l5m0nNK0L0K0NJ0nnNj0n%j5J0N
4740a00J0K0NJ0K0NJ5j0n%j5j5%%j5NL5L0%n%j0j0%j5nj0j0J0J0L5K5L0j0m5k5nJ5K5L5J5
4737D5J0nJ0N%k5n0k5k0j0NK0J0J0%%n%k0l0k0k5%L5L5%%j0Nj5j5nj5j5j0j5j0j0J5%J5J0
4734a25k0j0J0L5M0J0nj5k0j0nk0%J5%%J5%nJ0J5NJ0J0NJ5%J0J5j5j0Nj0%n%L0J5L0K5nk5
4731B0j0j5NK5K0Nnj0j5nj5l0m0nK0J5K5J0J5K5K0J5Nj5j0%K0J5K5J0k0k5j5k5j5N%j0%nj0
4728@%K5J5K0J5j5l0k0k0j5j0k5%J0NK0NJ0J0J5J0nK0K0%nj0j5%j5j0J0k5l0j0l5j5j0J0%
4726a00%K0L0M0J5k0nj5j5j5j5k5j0K0K5L0K0J5%NNJ0NNNNl0l5J0J5%J5NNJ0J0NnK0Nn%k0
4723D0nj5nj5k5Nj0j5nj5J0J5NJ5K5J0j0l5l0j0J5J5Nj5k5k5nj5%j0j5%M0N5N0L0Nn%j0j0
4720A0N%k0nnj5nNk0l0j0NNl0m0j5K0K5NnnK0K0j5k5k5nnK0L0K0nk0nL0J5%J0K5J0J5J0J5
4717A0J0J5Nk5nj0nj0j5nJ0n%NJ5j0%Nnj5%j5k5Nj5j0nk0j5j0J0J5J5N%nNj5%nn%K0NK5Nn
4714g5j5j0j0%j0j0NNK5j0l5j0J0Nj0Nn%%NJ5J0J0J0J0J0J0J0j0N%k5k5l5j0NJ5J0J0J5J0
4711i0J5J0k0j0nk0m5k5%J0j0k0%K0K5K0L0J5NnNnNn%%nnj0%%j5nnJ0NnJ5%NJ0%%%n%%n%n
4708a20J5nk0K0NnnJ0%J0K0%J0J5NJ0k0l0l5j5J5J0J5K0NJ0J0J0L5K5Nj5l5j0k5k0%%j5J5
4705h0K0K0L0J5J0j0nJ0%J0K5nk5l0m0k0NJ0NJ5NNK5%nNJ5j0l0j0J0K5%j0l0k5k5k5j5J5%
4702a20nnNN%nN%J5N%J0N%J0J5J0NJ5%k5k0nJ5J5K0K0J5J5K0J5k5m0l0l0nK5NJ0j0nNj0n%
4699f0nnn%%j0j0Nj0%J0nNNnJ0N%%NJ5%N%N%J0j0k5k0n0k0NN%j5l5J0K5NJ5K0K0NJ5J0L0K5
4696b0%%j0j5l0m0l0j5NK5L0M0J0k0l0k0J5J0Nk0j0%j0J5L0K5nj0%j0nnn%nnnn%nNj0%L0K5
4693g5%l0j5%%%%n%%n%%NN%J0j0J5%%K0J5nnk0j5J5L5L5L0J0j5k5m5l5k5k0nNJ5K5K0K5K0
4690e0NNNNk5j5NL0L0NnnNJ0J0NJ5J0k0l0k0J0%j5k0l0k5k5nJ0K5K5J5J0K5J0J0K5K0J5j0
4687D5k0k0j0j0j5j0j0j5NL0M0J0J5K0Nj5j0k0j0j0k0j0j5%n%nj0NNj0j0%%j5j5NK0M5M0L5
4684C5Nn%%%nNk0%j0J0%j0k0j5j0j0j0k0j0j0k0%%Nnj0NNnnK0NN%J5NNj5k0k0j5NJ5J5NnJ5
4681i5K5L5L0K5J0NNK0K0J0J0%k5k0j0k0j5j5j0k0k5j0j5j5k0j0NJ5%J0J5nj0J5K5K5L5J5
4678A5J5%J0%k0k0j0k5k0j0k0j5NJ0J0Nnk0nj5J0K0J0J0J5K0J0J5nj0j5nK0L5M5J5j0j0j0
4676D5j0k0l5k5k5j5NK5M0NNJ5Nj0j5j5n%K5K0N%j0nj0j5j0J5J0Nj0m0l5m0%N%J0K0K0NJ0
4673e5NNNJ0L0Nj0k5j0J5L0Nn%%j5n%j5j0nj5%J0L0K5J0j5k5j5k0j0Nn%j0N%nnJ0%%%%nNJ5
4669f0NJ0J5%K0J5%j0k0j5j5k0j5j0k0NJ0j0J5J5n%J5%J0nJ5J0n%J5N%nN%NJ0nj5k0k0j5%
4666i0J5NNJ5N%J5K0nJ0J0J0K5K0J5%j5j0%%%nJ0%NNnk0l5j5%J0nk5l5k5K5L0M0K5%k5k5l0
4663e0j0k0k0K0N0L0L5K5K0L0K0j5k0j5k0%nnn%nnnnJ0J0n%N%%J0j0n%%%n%j0j5j5nNK0J5
4660C0J0NK5L5nk5k0l0k0j0nj0j0nj0nnnL0NJ5NJ5K0Nk0j0k5j0j0k5j0j5K5O5N0L5J0nK0j0
4658A00k5m5l5l0NL0K5J5%j5n%J5K5J5J5nk5k0j5j5k0k0j5j0j5nj0NK5J0J5Nk0j0N%K5L0%
4655Enk0k0j0J5N%K5%NK0%NJ0NJ0K5L0J5j0n0m5k0NK0J5Nj5k0%j0j5j5j0J5L5K0J5nj5nj0
4652Ek5nK0%J0J0NJ5%l0l5l0J0L0K5Nk0l0k5j5NK5K0nj5j5nN%%k0k0l5nNK5K5J5N%%J0nJ0
4649e5N%k0j5k0j0K0N0M0K5K5Nl0n0k5NL0K5K0J0j5l0l5nNK0K5J5Nj0k0l5l0k5%j0j0%K0J5
4646h5K5J0Nj0Nnj5Nnn%%J0nnJ0nNNJ5J5Nnj5%j0nK5N0M5J5j5k0j5j5%%K5K5J5j0k5k0j5k0
4643a5k0k5k0J5K0J5J0%j5k5j0k5j0J5M5K0L5N%J0Nj0nnnJ5K0K0J5J0%%NNNNNk5j5k0j5NN
4640D5NNj0k5j5j0k0j0l0nNJ5J5J0J5J0J0J0j0l0j0l0j5k5k0k0J0J0NJ0NNK0%K0L5L5J5j5
4638A5j0j5j5J5NJ5NJ0j0l0k0J5L0%l0k0NNK0nj5l0m0m0l5j5J5J5J5L0J5J5L5K0K0nk5j0j5
4635f5J5NJ5J0%nJ0j0N%j0J0J0j5N%%%%%J5J5J5J5%J0nl0m5k5k0K0J5J5J5K0J5nJ0J0%J5N
4632F0%%j5%j0l0l0l5k5k0j5%J5K5Nk5k0k5%j0j0nK0J5n%j5j5%NK0L0M5M0L5J0j0nJ0J5j0
4629A5m0k5NM0J5Nj5l0l0j5N%nk0j0j5J0%j0J5J0n%NM5M0N0L0J0j0J5j0j5k0k5k0k0k0%M0
4627eN0N0J5k0l0m0k5%J0K0J5K0K5L0J5nj5l5o0o5m0nL0L5K5J5j5k5k5j0J0L0L0NK0J5n%n
4624C5nN%N%%NNNNJ0J0Nj5j0k0j5j5j5k0j5j5j5j5j5j5nj5j0L0L5L0K5K0%J0J0%J0K0nJ0K5
4621G5J0J5j5nj5nl0k5k5k5k5k5k5k0L0L5N5O0M5M5J5k5l0l0j5m0m0j5nK0N%%J5J0%K0%j5
4618@%k0nnj5j5nJ5nJ0%J0NK0Nj5J0M0L0nm0l5j0%%%%%%%%K5J5NK5M0J5NNJ5Nk0m0k5j5%N
4615C0%%nNJ0nN%k5k5k5k5j5J0Nj0n%nj0J0k0%%%J5nJ5J0nJ5%nk0k0nK0L5J5L0L0J5L0K0%
4612I0%j0NJ0J0NJ5%J5NJ0j0k0j5j0j5j0k5nJ5J5K0J0j5l0m0nL0L5L0L5J0j0l5m5k0%nj5n
4609B0j5j5j0NNnJ0J0j0%J0nn%nj0Nj5%K5NK0J5k0k0k5j5NL0K0J5K0J0nj0k0%L0L0%k0k5N
4606D0%J5NJ5Nj0n%n%j0%%j0%j0j5j0j5j5J5J0K5J0j0J0Nj0k5j5j5k5k0J0Nk0l0k0nK5L0K5
4603e0%j0NNNJ0j5nnj0J5M0L0K0Nk5k0%J0K0K5J0j0nnj0J0%NNJ5%J5NJ0J0K0nj0k0j0j5J5
4601H0M5L0K0Nk5k5%J5J0l0l0j5Nj0nj0nj0nj0j5nj0nj0j0nj5nJ0M5N5K5%NNJ0NJ0%%k5k5
4598G0k0nK5K5L0N%j0l5k5l5l0nJ0J5nJ0J5J0J5J0J5J0J5j0k0k5nnJ5J5L5L5J0j5k0%Nj5l0
4595H0k5NJ0J0Nn%%n%%%J0K5L0Nj5k0l0j0j0j0j0nnj0n%J5J5J5K0NNNJ0NJ5NJ5l5k5%K5K0
4592A30J0J5K0%nJ0nm0l0k5NK0L5%k0l0l0k0%NK5J5J0J5%%J5K0K0L0J5j0j5k0nj0Nj5NJ5L5
4589A95K0K5K5J0J5K5K0K0K0K1j1%k0NNJ6K5%Nk0j6%J6L0L5K0J5K0L5Nj0nj5j0nNNnK5L5L0
4586F11K5K5J5K0K0J0K0L1P5J15J45J61J85K06K40K71L21L66L91M06M01M06L86L76L41K91
4584E860K75K76K91K85L11L21L16L21L01K60K41K00J46P5np0j41j80k06j95j91k05j91j80
4583G915k01k20k41k66k90l16l51l96m11m11m01l86l91l81l41l21k71k45k21j95j46j20j00
4581A293j15r6q0n0l5l0l0l5NJ5NJ0K5L0L5K0Nj5j0%L0K5L0L5L5J5L0L6%J0J0Nj0j0j0j0o
4579A162J6L5N0L5L0M0K5%k5j0j0k0nK5O0M5N0P6J35J85K21K56K95L36L61L71M01M31M21L76
4577E368L36L01K96K95L01L11L21L21L16L20L16L11K81K35J76J05J0p0j10j36j60j66j75j70
4575H933j81j90k11k46k75k96l16l56l61l61l86m41m66m46m31l76l41l26k96k75k51k26k05
4574A674j61j15j20j10j11j20j15q6n5NJ5nnJ5K5J0K0J6j1m0k0k0K0K5K0K6K0K5J5K0K5J5
4571H97j0m0j0J5J0j5l0l5l1l5n0k5NJ5j5m0k5k5j0j0j5nk0m5k5m1l5n0m5l5j5%nnnnj0%k0
4569A55m0l5k0%K5J0J5j0nj0%nnk0NJ5L0K0K0k0k0k0k5NN%Nj5k5l5nNK0K0J0J5K0K0J5j0n
4566A05k0%nj0%j0k5j0J5L5M0J5j0l0l0k0l5j5j0nj5NK5L5L0L0J5nNJ0j5l0k5j5NNN%J0J0
4563F0%J0J0N%J0%j5Nj5j0%j0nn%n%l5l0J0K5K0n%K0J0J0J0J0nnJ0k0k0l0l5k0J5K5K0K5%
4560D0nj0Nj0k0j5j0%n%%J0NJ0Nj0k0l0nNN%J0J0N%J0K0K0L0J5nNJ0j0k5k5J0L5J5J5L0J0
4557A30k0%nk0j5l0k5j5nK0J0%J5%NNK0J0%k0%j0%j0k5k0j5J5K0K0J0j0nj0n%j0J0L0K5%%
4554G0J0%j5n%k0nN%j0j0NNj5nnj0nk0%nj5%j0j5%L5M5J5j5l0j5n%J0N%J5J5M0K0j0nNnn%
4551D0nJ0L0J5K0K0J5J0NJ0Nnnnn%nnnnn%%%J0J0NNJ0N%K0j0j0k0k5j5k0j5K0L0K5j5k0k0
4548A00k0k5k5k5k0k5j0J5L0K0J5J0K0Nj0j5%K0K5J0j0l0l0l0%K0M0K5K5L0L5%k0l0k5k5l0
4546D0k0NK5NJ5%NJ5nk5k0%N%nNnj5j0NJ0K5%j5l0j5J5Nj0j0nNK0L5L5J5N%j5l5n0j5K5K0
4543C5K5J5J5K0J0J5nnk0k0nj0j5j0k0nK0J0j0j5k0nJ5J5%%j5J0K0L0J0%j0k5j0J0L0K0Nj5
4540I0nnJ0K5L0nk0j0j0J5J5K5J5nj0j5j0J5nk0k0l0j5j0J0J5%j0k0%%N%j5%J0K0N%nJ5n%
4537G0K0K0K5n%J5%l0m0l5nN%nNj5j0%nj0n%J0L0K5J5J0L5L0J5j5n%J5J5J0nj5l5j0%%j0N
4534A15K0K0K0K0K0J5J5j0l5m0k5nk0j5%J5L5L0%%%NK0J5%j5j5%Nj5j5n%k0NNnl0l0j0J0N
4531H5nNK5K5K5j5j5k0j5j0j0j5NK0L5L5K0%j0j5N%%NNL0K5J0n%j0nm0m0n0l5%nJ0j0J0J5
4528F5K0%j0j5%k0J0K0J5J5J5J5J0J5K0%%k0j5j0%K0K5J0j0%%nk5k5%J5J5NJ0J0NJ0J0j0n
4525A85J0%%nJ0%K0J5%nj5l5NM0M0K5%J0k5j0%J0L0J5K0K0K5K1K0K0L0K5K0J0J5L0L5L0L5
4523F76K5M0N1P0J05J65K21K96L66M46M96N72N71N36M62L71K85K06J50J36K10L06L86N16O02
4521H266O41O07N21L81J96nj71k90l66m26m06l56k61j86j55j45j86k60l26m16m62m96n11n06
4519D682n02m56m06l66l41l06k55k16j85j86j70j36j15j05j00q6p0m5m5n0m0j0J0Nnk5k0k5
4518D31k0N%J5L5M5L5Nk0l0k5nNJ5J5%j0j0J5J0j0%N%%nj5k0j0K0NK0J0J0K5J5K5L5N0M5M5
4515G61L1M0N5O5P0Q0J11J45K01L00M11N07N56O02O16N92N36M31L16J86J55J35J76K70L86
4513G734N17O16O97P27O47M96K76N0j71l41m56m81m51l76k81k00j81j45j81k35l31m16m96
4512G018n57n71n77n56n32m91m56m01l56k96k20j96k05j96j65j36j15j00o5m5o6m5l5k5k0
4510E91k5k5k0k0k0l5j0%j5nj0%j0j1%j5j0k0j0m0l0n0k5%J5J0%%k5j0k0j5j5nJ0K5K0k0l5
4507A20j0J5L0J5J5NJ0J0j0nj5nj5nj5j0nj0j0j0J5K0J5J5k0k0j5k0k5k0k0j5J0NnK0J5J5
4505F5M0Nk0nj0j5K0J0J5J0J5N%K0NJ0NJ0l0l0l0k5%K0J0J0K0K0K0K0k0k0k5j5J5L0L5J0K0
4502B20J0J5J0L0K5K5K5J0J5J6J0NN%NM5M0M5N0L0N0N5L0k0j0k0j5nk0l5n5m0j0l0l0nn%k0
4499D51k0m0m6n5n0k5%Nj0j0nj0j0j5l0%%n%%n%j0NNJ0K5nk5k0k5k0%%%%NJ0NNNJ0NN%%j0
4496A00J0%n%n%nNj0J5j5nNn%K0k0%N%%J5NnK0NNNJ0N%NNJ5K0J0K5M0O0P1L5%%j5NM0L5M0
4493E46M0N0P0P6N0L0L5N0J5k5n0l5m5k5l1m0j5%J5K0%nk5j5k0l0l5o0q5n5k1nnj0j5j5j5
4490C15%%%%nj5j0j0j5N%j5j0%nj0%nnn%nnnk0n0m0l0nJ0J5j0j0k5l0nJ5K5K0K0K0K5L5J5
4487A70NnnNnj5k0%%K0J5J0nj5nnj5%j0j0%J5J0%NJ0J0%n%%nk5j0%k5j5J0M5M5M0J0k0k5k5
4484A55%K0M0K0j0m0m0j0K0%N%NnNJ0J5K0J0j5j0%k5j5k5l0j5J0L0J5J5J5J5J5J0J5j5m5m5
4482A20j5K0Nj0%n%nJ0nnNK5K0M0N0M0%m5o5m5k5nK5NK0J0J0Nj5j5NJ5K0L5Nnk5l0nJ0J5K0
4479B10J0j0j0j0j5j0j0k5j0nk5k0nNK0K5Nj5%k0nJ0n%J0J0nNN%J5K0%k5j0K0M5K5L5L5K5
4476B95nl0k0j5k5%nk0l5l0m5k5j5%j0%%J0M0O5O5N0K5nNnk0l0l0j5k5k5j5J5%j0%nj5%J5
4473A05K0J5K0L0M5K0J5K0L5%l5nNNj0nn%nk5%k0j0nk0k0%N%%J0NNNN%K0%NJ0NJ0J0k0k0n
4470B20J5K0NJ5J5J5j5%%Nk0l5k5nNJ0L5L0J0%%J0K5K0J5Nk0m5k0j5J5J5j5nJ0J0j0j0J0J0
4467C05j5k0k5%L0K5K5Nk5j5%j0j0J0L5K5K0%%%%NJ0NNJ1j1l5j5j5J5K0j0%J5N%nNK6K0J5
4464D26NJ0J0K5K0L0J0j5k0j0k5l5k5j0j1j5j0J0J5L6L5K5%k5k5%%J5J0K0J0j0nj5nL0L0M0
4462E51K0j0m0k5k0k5k0k5j5NL5M5M0K0K5Nj0j0m0l0j5nL0K5Nnj5%j5J5K5K0J0nl5j5k0k0
4459D56n%K0J5Nj0j0nJ5K5L0K0J0NK0J5%N%J5%J0%nj5nj0J0K0K0J0%%%NJ5L0K0K5K1%j1j5
4456G51%Nn%j0j5k0%k0j0nk0j5nNJ5K0K0L5J0nnnnj0%j5nK5K5Nnk0l0l5j5J0K5J0K5J5J5K5
4453G61J0J6Nj0k1j0J0n%n%nnnnn%j0J0J0j0%J0N%j0k0nK0K5J0j0l0j0J0K5K0J1NJ0N%K0J5
4450H32nl5o1n0m0nK5NJ0J5%K0Nj0NJ0j5nN%nNJ0J5N%K5J6Nk1j0K6K5L0J0%j0m5l6k5j0J0
4447G26NK0%%j0j0%nnj0nNj0j0N%j0%nn%nj0%n%j0J0J0J5N%K0J5NNn%%j0NNnm0l0l0m0l5%
4444E46K0J5J0j5l0k5nj5j0j5NN%NNN%%K0K0J5K0%j5Nj5k0k0k5k0%N%N%%k0J5K5J5K5K5%%
4441E61%%%%%N%N%J0%J0%%Nj5j0%nj0nn%n%nn%nn%nj0nK0J5L0Nnj0j0n%k0nj0nJ5K0j0nK0
4438E41NNn%nnk0l0m5j0%j5j0%nj0onj0nnj0J5K0L1Nk0k1k5k0k5k5j5k5j0K5J0%NJ5J0J0N
4435C15%K0L5M6K0%m0o6n5m0l0k0J0L0M0%k0nnj5k0j5k0J0J5J0J0nk5j0j0J5N0M5K0K0NNJ0
4432C30Nj0%%l5k0l0k0J0K0K5J5%j5n%J5K5J5J5j0l5j5k0k0nk0nj0NNnj5n%j5%NJ0nNj0%%
4429A75n%Nj5j0j5k5j0J5%k0l5l0k0NK5K0NNK5L0M0M5L0nl5k0j5j0k0j5j0j0k0j5j0NK0K5
4426A05%nj5j0j0NJ0NNNNJ0%J5NJ5J0J0NJ5%J5K0%k0l0nJ0K5J0j5nn%n%%j5j5j5k0j0k0k5
4423F0%K5M5M5K5j5k5k0k0%nNj0nj5l0NJ0J0J0J5%%nl5l0j5J5K0%j5j5N%J5J0NNJ5J5NNN%
4420A15J5%J0NNN%%%NnNnj5l0k5k0j0J0J0j5k0l5l5k0K0L5K5K5J5NJ0J5J0K0K0Nl0l0J0K5
4418A30Nk5j5%J5J5NK0K0NK5%j0l0l0j0j0NJ5j0nnk0%%k0j5nK0J0k0m5NL5K0J5J5NK0Nnk0
4415A10o0n5l0K0M5M0J5K0NK5K0J5K5Nk0k0l0j0NJ5J5Nnj5j5j0%J5%J0nl0k5j0nnNnn%n%J5
4412F5L0L0J5J5L0K0K0%k5j5j0k0j5j5j5j0k5j5j5k5j0J5L5L0J5L5J5%NNnnj0j0nk0%j5nK0
4409A10%K0NNK0J5NJ0nJ5nk0%j5n%j5n%J5K5L0Nj0j0j5j0L0L0K5K5K0NK0J0nJ0nN%k0n%K5
4406C35M0M6K0J5J5K0NNK0J5J0L0L0L0L0L0L0K5L6M0O0N5M5M5O0N0M6P0R0P5Q5J36J55J71
4404A970K05K66K70K61K81L36L56L36L55L91M12L96M11M61M86M76M76M47M51M51M36L86L46
4402A0662L16K55K01J60J41J15Q0N5M0J1j1k0k5j0J5%l0n0o5o5o0p1p0m0j5%j5j5j5j5l5o5
4400A1359q5j16j20j76k30k91l01l15l16l61m01m46m47m06l86l76l65l81l81l86l96l66l46
4398C965l36l26l01k75k51k26k00j91j70j71j40j05q5j06r0o0m5o0m5l1nj0k5n0n5m5o0m5
4396D56nL0K0nn%nj0j0j5j0j0j0j0j0j0oj5j0nj0j0j0k5k5k5k5%%%%nj0nnj0nj0%j0j0nnJ0
4393A55K0K5Nj0k5j5k5k0j5k0k0J5J5J0J5J5J0K0Nk5n0m5l0nNN%k0nj5j0NNj0k5k5j5K5L0
4391d5Nj0%NJ0NNK0NJ0J5NnJ5NnNNN%j0j0j0j0nj5j0j0NJ5NJ5K0n%J5L5J5j0l0j5k5k0j5N
4388a5J5%J5J0NJ0Nj0k0k5nK5K0K5K5j5k0nk5j0j0k0j0NK5K0J0J0N%l0l0j0K0K5J0j5%nnj5
4385a5j5nj5j0k0nJ5L0L5J0N%%NnN%NN%NNj5n%k0nj0j0%nK0NNK0%%K5J0J0J5J5J5J0J5J0J0
4382A50k0Nnk5k5l0l0nnnnK0M5N5J0nj0nj0n0l5NK5K0K0K5K0%%%Nj0j5%k0k5%nk0%J0j0NJ0
4379E5j0NNj0nnnnj0%nj0nj0j0%j0j5%L0K5K0L0J5j0%NNJ0NJ0NJ0NNk5l0k5k5n%n%J0J0J0
4376C5J0J0J0J0J0j0j5j0j0j5j0j5j0J0J0J0J5j5j0j5j0nK5J0NJ5NK0%%%%%%n%%nK0NNJ0N
4373I5J5%j0k0l0nJ5%%J5J0n%N%%J5j0k0nK0Nj0NM0L5K5J0Nj5l0k5k5k5l5%K5K5K0L5L5J5
4370B00j0j0j0j0nj5j5%K0L5L0L0J5nJ0J0%n%%L0O5P1P0P0J10J51K00K56L06L45L92M26M41
4368C198M26L91L51K65J71P5np0j30j76j85j41q0nP0J46J80K16K10J81J15J0n0j10j86k56
4366D611l46l86l60l66l81l46l06k66k35k01j45j31j20j25r5n1l0k0n0n0m0k0%j5j5k5j0l0
4364D46m0m1m0l5%%%%N%K0nk0j5l0nJ5L5K5K0K5L1K5K5J0%NNN0M5M5N0L0K5L0L5K6M5O5J05
4361A012J50K11K66L21L96M66N26N62N86N72N21M71L66K61J60N5m5j05j35j06m0R0K26L66
4359G153M76N72O06O02N41M21K46M0j65l41m77n81o32o31n77m71l71k61j70j05l0j0k1o5j20
4358E629j90k41l01l36l81l96m11m16l81l11k60k21j95j71j45j00j01q5o0m5m5m0m6m0m0l5
4356F36m5k0n0n5j5%NJ0%k0m0m6k5L0N6M5L5J0l5k0n%j0nn%j0nj0NJ0k0j6k5NL6M5K5J0K5
4353E06K5K0M0N5J00J16J60J91K50L21L96M81N27N46N42N01M26L21K15J11Nj11j95k36k30
4352E083j96j15o5L0J10J90K26K31K15J71Q5J0r5j86k71l60m42m61m51m11m16l91l56k91k35
4350A609k11j90j56j25j15j01q5p0n0m0l5k0k0j6k0k0j5k0j5m0n0o5l0j0nnj0J5J5J5J5J5
4348A45J5J0K0L5K5M0L0K5M0M1J5%k5l1m5k5k0K0J5J5%J0NJ5J0%K1%nJ0j0l6n0k5n0n0n5n0
4345H5m5k5%j0j0N%nJ0J0n%N%NJ5%NNJ5%k0j5NL0M5J5l5j5nK0K0%nJ5J0%j5k0j5j5J0M0K0
4342A30K0NNnJ0NNL0N5O0N5L1NL0L5N5N5M0L5K5M5O6R0P0P5Q5P1N5K5J0%NNj5m0k5k0nn%%
4339A178M0N5M5M5J0%J0%j0k0k5nj5k0k0j0k0k0k5j5J0nk1n0m0j5l0k5o0n0o0n5o6o5p0o0
4337E16l5k0j5l5n1m5m5m5n5m0o0m0j5j0j0j5J5J0J0J0j0k5k5j5%J5nJ0%j5n%NL0K0J0%k5
4334a0m0l5k5NK5L0K0%j5j5N%%%j0k0k0nJ0J0%K0N0O0O0N5K0J5K0K0K0M5O5M6M5K5%l0l5j0
4332D01%%k6l5j0NL0M6N5K5%k0k5nj0j5nj5k6l5o0j0k0l0k0k0l0j5k0k5j5j5j5j0J5M0K5K0
4329A30%j0%j0nnj0nj0%Nj5j5J0j0nj0j0j0j0j0j0%k0j5j0k0j0NJ5NJ5K0J0K5J0nnj5%NJ5
4326A0J0K0%K0K0Nj0l0j0k0%J5J5%nJ0%%%%J0j0j0N%nn%j5NNj0K0j0j5K0%%N%K0nNJ0%J0J0
4323I0J5J0J0j5j0j5j0l0k5k5k5J5J5J0K5L5M0O0L0j5j5j5j5j0nj0nj0j0nj0nj0j5J0J5M5
4320A15M5J5%nnj0%nk0NL0K5L0K5j0j5j5j0J5J5L0J0j0nnj0J0j5n%%%j5J0K5N0N5K5NNk5K5
4318C85M6M5N5N0M0O5N5N6O5Q5J10J51K20L46M61N82O82P61P42O92N72M16K15L0j20k31k85
4316F291k86k36j05M0K16L26M01M01L20J66nj81l35m57n66o22o31o02n46m81l86l46l06k71
4314A799k15j86j45j36j05o0o0o5n6n5n5n0n5o5o0m0NJ0Nj0j6%n%%nnn%J0J0J1J0J5J0J0J0
4312D51j5j5l0oONJ0%K5K5K5K5J0NK0M5O5O5K5K0K6P0R0R5J10J06J20J55K36L41M41N46O17
4309C714O37O21N37M11K70J56N5l5l0P0K26M16O36Q32R38R22Q02O12L21K5k61m76o27p02o56
4308I414n07l20j66l0O5Q6K5q1k25l71m91n82o22o26o22o26n47m71m16l61l26k86k35j96j70
4306A313j10r1r0q5r0l5l5m6k5k5m5l5l5k0k0l5j5J5j5NNJ5M0M0J0%k0j5nj0j5%j5l5l0l5
4303D11l1k0j0j5j5k0j0j0j5NK0J0J5J5J0NK0M6N0K0K5N5P5Q5J36J95K71L31M21N11N77N56
4301C719N21M22L00J66J5j01k00k36k25j71p0O0J71K25K46K41J85Q5n0j60k76l61m11m41m31
4300C223l86l46l36l01k50k16k00j66j65j31j15q5p5n5p6n0k5K5%%Nn%Nk0l0k0l0k5k0j0l0
4297I0nK0M5N5K0L5L5K0K0K5M6M5N0K5Nj5l0j0J5L0%nnnJ0NJ0J0k0k0j5j5k5k5k5l1n0n0m5
4295B20k0J0nl0m0k5k5%%%nj0n%nNnnK5nJ0J0k0%nnn%nl0l0k5k5k0k5l0j5K5K0NK5K5%J5K0
4292a0J0J5J0J5Nk0j0%nnj0%%J0J0Nj0k0l0nJ5J5J0K0J5J0K0K0K5N0M5K5K5J5K5J5j5J0M5
4289C45O1N0M5N5M5K5N0P0M6J0j0l6n0m0l5k5j0j0J5J0nNj5l0n5n0m0k5k6l5n0n0l5l0j0k0
4287A40k0j0k0j0k0k0%k5j0NN%%J5nJ5%k5%j0j5j5j0j0j0nJ0J5nJ0%k0m5l0NK0K5K5K5L0K0
4284B5Nj5j5J0J5J5K0K0%k0j0j0nj0k0%L5L0L5L0L5J5N%nJ5L0N0N0L0%k5m0k0K5K5J5nj0k5
4281C00k5j0%NJ5Nj5l5l5k5j5n%k5nj5j5k5k0k0nJ0%NNJ5K0%%k0j0j5k5l0m0k0j0nj0%k0j5
4278a35k0j0J5L0M5M5M5K5%nj0J5K0j0j0nj0j0nN%n%j0m5m5l0j5%%nnJ5L0M5L0%k5l0nK0K0
4275d5J0j5%n%%Nj0NNJ0nk5nL0M5M5K0nnl0j0%Nnk0k0%%%%%%%nNJ5%nJ0K0n%J0n%%nn%k0J0
4272eL5L0J5j5l0nNNnnj0%J5J0%k5k0k5K0J5Nj5k5J0Nnj0J5%%%Nj0n%n%j0j0NJ0N%J5J0%J0
4269EJ0j0k0k0j0J5NJ0J0nk0nj0J5M5M0J5K0K0K0K0k0k5j5k5k0%%k5%J0%NNK0K0Nnn%j5k5
4266C5k0%K5J5j0k5j0n%k5k5j5J0K0K5J0J0J5J0NnJ0%nJ5%%j0l0k5j0nJ0J0nJ0J0nNj0m0m0
4263g5j0%K0J5NJ5j0j0J0K5K5K5K0K5J0L5Nk0j5l5j0%nJ0j0nj0j0j0j5k0J5L0M0K5Nj0k0j5
4260D5j5j5nJ0NNJ0NJ0N%l0j5j5nN%%nj5j5nnnj0%NNK0nN%%J0J0nnJ5J0J5J5J0L0NNK5Nj0
4257A05%nj5l5l5j5nj0nnj0%nnnK0J0Nj0K0J5nJ0%J0NJ0%J0%nj5j5j0nj5j5nK0L0M0J5j0j5
4254D5j5j0K0K0K5J5J0j5nnl0m0m5k5NL0K0J5J0j5k0J0%j0j5%j0k0k5j0J5K5M0J0j5j5j0j5
4251e5J0J5%K0N%J0J0j0j0Nj0k0j0k0j0%%J0j0j5nJ5M0L5J5Nk0NK0NJ5J5N%K0K0NK0J0j5l5
4248I0l0k0J0K0J5J5J0K0J0J5Nn%%j0j5k5nJ0%J0Nnl0j5j5k5nj5k0k0nk0j0J0K0J0K0K5J0
4246C5J5K0%%J0nk0k0l0j5NNJ0NK0J5K0J5Nnj0Nj0k5nk0k5j5l0j5%N%NNNK0%n%j0%nj5%j5
4243g5j5%nj0j5%%j0J0L0J5K0L0L0N0K0j0nj0nJ0n%Nnj0k5%J5J0K0Nj0j0j0j0%K0J5NNj0J0
4240G0j0%nNj5n%nnj5k0k0j5%J0NNj0k5k5j5%J0NNK0J5J0K5%j5j0%j0j0j0j0NL5N5O0L5%k5
4237I5m0l0%NNNj5j5NNJ5j0j5j5%K5M0K0J5L5Nn%k0%k5m5l5k0j0K5J0NJ5L0J5K0K0J5K0k0
4234A30m0l0%Nk0n0l5k5nK0J5NK0K0J5J5M5J5nk0k0j5m5m5k0K0M0L5K5NNK5j5l5k5k0n%j5
4231c0NK5J5L0J5j5j0j5nk5nj0k0nnj0nnnj5%J5J0NK5L0J5j5k0j0j0j5j0NJ5%J5J0%J0NnJ5
4228e%J0j0j5j0j5%Nn%Nj0%nK5K0K0K0J5J0K0J0nk0j0j0j0k0k0j0J0N%K0J5J5L5NJ0J5%J0
4225A20j5m5k0k5j0J5K0K5L0K5Nl0k5%J0Nnk0j5n%k0j5%j0k0nj5k0nj5j0J0J5K5NJ0K0J5J0
4223A5Nj5nnj0%%j5NNnJ0J5K5L5J0j0k0j0j5n%n%NNJ0%J0NNNNj0n%%nj0NJ0j0nJ0n%%%J0%
4219D0J0NNJ0NNNn%Nl5m0m0l0nJ5J0nJ0N%J0Nj5j0J0J5L0L5J0J0NNNnk0%j0j5k0l0j0K0K5
4216B0K5L0J0J5K0Nj5%nj0j0j0nj5k0k0%Nj5j5%L5L5J0nk5k5j5NNK0K5K0K0K5J5nk5n0l0n
4213B0N%N%%NNN%%l0k0nJ5K5K0K0J5J5K5Nj0k5l0j0%j5j0NNK0K5Nj0j5k0nj0J0nnJ5L5L5J0
4210A25j0j5nk0Nj0%n%n%%NJ0%J0J5j0k0k0l5l5j0K0J5K0Nj0NK0J5NNJ5K0Nj5j0j5j0%J0J5
4208H5nNj5k5l0l0nJ0L0K0K5K0K5%k0nj0NK5J0J5j0l5k5j5J0J5J5J0J0j0J5nnJ0J5nJ0%J0
4205A40Nj5j5nk0j5j0j0j5NN%J0K0J5K0J5nk5k5j0J5J0NJ5K5J0L0J0%%j0Nnj0%j0%K5J5J0
4202B05n%J0j0k0j5l0j0NL0K0K0J5nnJ5M0J0j0k5nk0j0j0J0K5J0K5K0J0K0K0j0nnj5nn%j5
4199B70k0j5l5n%J0K5nl0k5l0l0J5L0L0J5Nn%nj5j5j0k0n%j5%J5J0K0J0Nnn%%n%nNnnNK0L0
4196B05K5K5J5%nk0k0k5%K5M5M5K5J0J0nnNnk5j0j0J5L5L0J6nj6j5j0k0k5l0j5k0j5k0j0J0
4193B10L0K5J0J0NJ0J0NJ0%J5NNnJ0j0k0j0j5l0nJ5L0J5NK0NNJ0J5%%k0j0nj0J0J5L1J0J0
4191D16J5N%N%NJ5J5%j0j5K0L0K0nk0j5j0N%j0N%k0l5l1nK6NJ0J0%J0J0J0n%J5N%nJ0K0Nj5
4188D91nk5k0k0k0%NL5K0%j5j0nJ0L0K5J0Nj0j0J0K0K5M0J5%k0k5nK0K0%%%K0J0J0%%N%%n
4185F31J0n%J0%NJ0%j0J0J0J0j5j0j0J0n%N%N%%%N%j5j5k0j5J0NJ5NnnnnJ5L0K5J0%j0j0%
4182F76j0nNj0k0J0L0J0J5NJ5%j5k0k5nj0J5K0nk0j5NNnj0%j0N%J5L5L0J5%%j0j0l0m0k5j5
4179E96NL0K0Nj5nk5j5k0k0j0nk0%J0j0j5j5nK0J5%n%L0J0%K5L5L0K5Nk0n5m0j0%n%K0K5L0
4176F21K0%%k5j0j0J0J0J5N%k5k0k5NL0L0Nj0nj0k0j0j5k0j5j0J5NNk5k0k5k5k0k5NK5J5J0
4173D61Nj0%%nNJ5j0j5NL0M0L0J5N%Nnj0l0l5j5%nJ0J0NNJ0NNK0%J0K0nk5l5m0k0%NJ5%NJ0
4170D86J5%k5k0l0j5J5K0J0k5n6o0l5nK5K5%%NNj0k5j5N%j5NJ0%J5J0%K0%nNJ0nnNJ0j0j0
4167C30j5%k0k0nnk0%nnj0J0j5nnJ5J5K0Nj5l5k5k5j5%%j5J0K5K5NJ0NNNNNJ0%nn%j0nnl5
4164A80n5m5j0j0nJ0L5M5M5%k0j0nj0j5%j0nJ5NNJ5%nJ0Nj0%%nnNj0%%J0j5nl5l5j0%NN%%
4161F0NJ5nn%n%n%%nNn%N%%nN%j5j5%%j5j5NJ5N%K5J0NK0NNj0j5J0nj0n%j5j5k5%nJ5K5nn
4157C0J0%%j0J0%%K0K5L5K0j0k0nk0nj0nnJ5L0J5K0Nj5nnj0m5k0k0j0J0J0j0k0k0%Nk0k5%
4154e5K5L0%J0K0%l0j5j5%%j0J0K5L5M0K0Nk0j0n%J5L5N0J5j5l5m0j0NNj5l0k5%K0J0nk5n
4152A0NJ5nk0j0NJ5K5%NNNNj5n%j5j5k5j0J0K5NK5j0j5j5nj0NJ0L0L0Nj5k0j0J0K0K0J0NJ5
4149A00nj0j5nj5j5j0j5j0j0j0nj0j0nj5nK0K5L5J5k0nj5j5j5l0m0nJ5L5M5K0k0j0NM0K0J0
4146D0j0j0%nK0K5J5nJ5%j0l0k0j5m0m5j5J5K5K0K5K0Nk0nj0j0nk0%K5M0L5L5%j5%j0k5j0
4143B5J0K5K0j0k0k0k0j5nNK0%%k0j5nNJ5J0j5nn%nn%j0k5k0j0J0J0J5J0J0J0J0J0Nj0Nnj5
4140c0%k0%J0K0L0N%%%%%%j5N%%k5n0k0NK5Nk0k5k0k0NNj5J5J5n%J5J0M5K0K5K0J5J0K0K5
4137H5j5J0Nnnnnnnnnk0j5j5k5j5k0j5k0K0J5J5K0K0J0NK5K5K0j0k0k5nK5K0K0j5nJ0J5J0
4135I5nm5l5j5NnNK5L0Nj0j0j0j5j0j0j5j0nJ0%%N%%NJ0%J0J0j5j0k0j0j0nj5nj0j0nj0NN
4132a00%NK0J5K0J5J0%J5M0L5J0k5l0l5k5j5%NN%Nnk0k0nJ0K0J0J5J5nj5K0J0j0N%J0NJ5%
4129B5j0j5j5j5%nk0NJ0J5J5J0nj0j5nN%%N%n%%j5j0j5j0j5nj0j0%N%NNNj5J5K0NJ0J5K0%
4126c0j0k0k5k5nL0M0K5j0l0k5j5l0j5nK0NNJ0J0NJ0NNNJ0NNNJ0j0nnj0j0%j0j0NNNN%NN%
4122f5nnj0j0nj0j0nj0j0j5nNJ5NJ0K0J5K0K0%j0j0%%%K0nk5j5k0k0n%j0J0n%j5NJ5J5K0J0
4119a00J0J5K5NnNNnnNn%J0nj0J0K5J0%j0j5J0L5L0j0l5m0j5j0n%j5NL0K5NK0%J5NK0Nk5m0
4116b5l0m0k5%K0L0L5J5Nj5nnnnj5%J5%J0J0nk0k0j0nJ0J0nk5j5k0k5j5j5k5j0K0K5K5K0%
4114a35%n%n%NnJ5J5J0K5J0J5K0NNn%n%n%%k0N%j5nnj5%nnk0NM0K5L5L5%j5j0%j0j0j5%%j0
4110e5j5Nj0%k0%K0j0%J5nJ5J5nk0j5J0L0J0j5j0J0NnNNj0J5J5j0k5k0j0k5j5NM0L5J0j5j0
4108f0J0K0K0j0k5k0k0j5k0nNJ5n%J5K0%%J5J0%J5j0k0j5j5nL5L5J5j0nJ0J5nJ0%k5j0j5k5
4105g5j0k0l0j0K0J5J0K0nj5k0%L0M0L0nk0j5j0j0j0k0k5%%J5J5N%%%%nN%%%%%NnJ0N%j5j5
4102a15%J5%N%k0j0%NK0J0J0nn%%%%%nn%J0%j0k0j0K0L5K0Nj0j0NK5%k0nJ5J5j0n%%%NJ5N
4098b5%k0nJ0%Nj5l0j5nNj5k5k5j5%j5nNj0j5nk0NJ0K0L0J0j0nj5nj0J0NNJ5L0%j0k5k5NK0
4095a80J5J0J0K0K5%k5l0k0j5nnJ0L0NJ0J0%J5NNJ5NJ5J5%nk0k0n%J5K0%nNJ0j0nnnJ5J0J5
4092e0nk0nj0NK0K0Nj0nk0%NK0Nk5j5NJ5J5K0J0J0nk0k5l5k5%J5Nnj5J5K5L5J5K5nk0k0m0
4089i0j5%J5J5nk0J0J5%m0l0j0nJ0K0L0J5J0J5J5j5j5%K0J0nj0%k5j0nJ5j0k0nNNJ0NJ0k5
4087a10l5j0%NNN%%J5N%J5J5J5J0J5J0NJ5%m0l5nNK0L0Nnk5l0%J0%J0Nk0k0l0j0NN%N%%j0
4084a50NK5K0K5K5n%nNJ5L0K5K0k0k0k5k0k0k0k5j5%J0%J0J0nl0m0l0j5%NnK0L0L0K5J0k5
4081a30k0j5J0%%j0J0J0nj0J0%%%%n%J0L5K0K0nj5%j5j5%j5j0%%J0nnJ0%%j0nj5%nk0j0nJ5
4078a90NJ5J0J0J5K5Nl0j5J5J5%j5nn%%n%nnNj0j0J0%nK0K5K0K0J0%NNJ0N%Nk0k0j5k5l0j0
4075a65J5K5nk0j5%%K0K5J0%J0%%%j0k0l5l0j0J0L0L0L0K0%nnnj0k5m0l5k5j0J0J0j0NNN%
4072b20J5J5%K5%l0%k0K0L0L0J5J5j0%Nj0K0J0nk0j5NL0K5J5j0k5l0%J5L0K0J5J5K0Nj5Nj0
4069b0nnj0nnj0nj0NNNNNN%Nk5n0l0m0nJ5N%NNJ0NNNJ0NK0J5L5J0k0nJ0Nj5j5J5L0L0K0nk0
4066a0k5j5%J0j5l0m5m5j0j0J5J5Nnj0J0J0NNNj0n0m5j5K0L0L5K0%k5j5nN%j0J5K5NJ0j5k5
4063a90nJ0L0J5N%j5k5j0J0J0%k0n%j0nnnJ0K5j0l0k5J0L0J0NK5L0L5J0l0l0k5NNJ0J0j0j0
4060a65nnj5%nj0j0nJ5J5J5j0l5l5j0J5J5n%N%%J0%j0J5K0K5L0K5nj5%j0j5%j0j0%%n%L0J5
4057a45nk5l0k0j0NNNJ0%NK5J5J0nj5k0%Nj0%%n%NnNJ0J0J0k0j5k5nk0j0k5%K5K5L5J5%j0
4054b00j0n%j5j0%%K0K0%%K5J0NJ0j0N%nJ0n%N%%Nj0J0Nn%NnNnNNnJ0J0%J0NNJ5Nj5J5n%%
4051h5n%%J5NJ0J0NNnl0m0k0%J5J0J0K5%nj5k0n%k5nj0l0j5k0J5L5L5Nj0k0k5k0k5j5j5J5
4048b50K5J5nJ0NJ0J0J0NJ5NJ5J0nl0k5nJ0K5K5NJ5%k0m0n0j5nj0J0%J0NK5K0K5K0%N%N%%
4045a20%%nk5j5k0k0k0J0K5J5NnK0%%%Nj5n%k0k5k0J0K5J5L0K0K0J5J5K0Nk0k0l0j5J0L5K5
4042g5J5j0n%j5j0NnnNj0nnj0%%j5%nj0%%%%%N%nJ0J0J0J0J5NJ5J5NN%n%J0j0%NJ0L0L0J0
4039B0nk0k0j0j5j0j5j0J0NJ0J0J0N%J5J5K0K5J0nl0l0j5Nn%%j0%%j0j0Nnj0%%j0NNJ0J0%
4036e0J0j0k0k5j5K0M5L5j0l0j5j5k0nL5M5L5J5K0j0k5j5NK5j0l5j5k0m5l5j0NNNJ0%K0M0
4033f0K5L0J0J5J5J0j0k0j5j5j5j0j0j5j0j5j0j5%%J5j0NNj0J0%%nN%%nNNJ5J5%nl0k0j0%
4030a30nn%%K0NJ0%%nl5m5k0J0J0N%%J0j5k0j0j5nJ5J0nN%N%J5j0%%N%nNK5K5K0K5%k5k0N
4027a45nK0J5%nj0nj5nN%nK0J5K5J5J0nNNnj5j0n%NnNJ0nJ0nj0nk0%J5J5K0K0J5J0J0J0%k5
4024c0k5nj0nNj0j5NNj5j0j0%J5J0Nl0l5k0k5nJ0J5J5J5J5%J5J0Nj5j0j5nj0%J0j0j5J0L5
4021a30N5K0j5j5j5j5NnnJ0NNJ0J0NNJ0j0n%j0j5Nk0Nnj0%j0k0N%j5%%nNNnj5J5%J5NJ0J0
4018a25J0J0Nnk5j5j5k5nj5k0j0%nj0j0%nj0N%N%N%%%%N%%N%%%J5K0K5NNNNNj5l0j5j5k5n
4015b70%K0M5O0M0nj0nK0L5K0J0Nk0k5k5j5l5m0j0J5J5j0nj0j0J0NNNM0L0L0M0J5%J0J0j5
4012b5j0j5nj5j0%k0%K5J5%J0N%J5J0%nJ5j5m0l0k0nnNj5j0J0j0J0K0L0K0j0k5nJ0L0L5K5
4009eJ0k0l0m0n0k5nJ0NNj5j0j5j5J0NJ0J0%j5Nj0nK5%J5L0M0M0K5J0k5j0%%%J0nj5k0j0k5
4006a05j0nj0n%j0j5%nNk0J5M0K5L5L5nj5j0j0k5%j0j5j5j5j5k0NJ0nJ0N%J0N%NJ0%k0k0k0
4003a90k5%K0NNnl0j5j5J0L0K0K0J5L5K5K0k0k0k0k0nnj0j0NNNNnk0k5%J0J5K0J5NK5K0%j5
4001a20m5k5k5nJ5NJ0J0%J0N%%J5n%J0J5j0j5nJ0NNk5k5%J5K5J0K5Nj0%NNNJ0NnK0NJ0k5k0
3997a05%Nnj5k0nnj0nj0j0nj0j0%N%Nj0J0%%J0J0J5Nnj5%j5nNK5K0NJ0J5Nnnj0n%J5j0k5l0
3994a90l5j0nJ5J5Nj0j5Nj0%%J0NNNJ0J5%n%j0%NK0J0J0Nj0J0L5L5L5J5NNj0nN%%k0k5k5N
3991i5Nk0k5k5nNJ5J0J0K0j0l0k0j0N%N%%k0j0n%j5j5%J0NK0N%%j0l0j5j0j0j5j0nJ5J5J5
3988b50nj5j5l0k0NK5K5J0K5K0K0K0K5K0L5K5J5nnj0nj0k0k5k0k0nj0%j0j5J0J5K0j0nk0%
3986b15K0Nj0j5l0k0j0J0K0K0K5K0Nj5Nnl0k5l5j5J5L0L0J5J0%k0k0j0K0L5K5%j5l0J0J5N
3983a80J5J5%J5%J5%%k5k0k0j5j5k0K0K0K5J0Nj0%%J5L0K5J5j5k5l0j0J0L0K0J0j0m0k5k0
3980a85n%J0j0j0j5%K5L0J0k0k0nJ0%%n%%%nj0j0nK0J0J5J5%j5l5k5nJ0NN%j5j5%j0j0j0n
3977b85NJ5J5NNJ5NNK5J0j0nNNNN%j5j0Nj0nj5NNJ0nK0NJ0nJ5J0j0k5k5%k0j5NNK5K5Nj0l0
3974b25l0j0NJ0L5L0L0J0K5K0nj5nj0j0J0K5K0M5K5J5N%%n%Nnl0l0j0l5m5m5k0n%J5K5J0N
3972a70K5O0M0J0k0m5m0k5j0J0M0K5K0nj5j5nk5j0J0NJ5Nj0k0n%nnk5l0m0k0NNNNK0K0%j0
3969b30nJ0N%N%%%j0k0k0j0J5L5L5J5%%%nJ5J0nk0k5l0l0k0k0J0K0K0K0K5L5J5%N%%%j0nn
3966a75j5%j0j0K5J0J0K0J0nk5j5nnJ0j0j0Nnn%j0j0NJ0K5K5J5NJ5NNJ5NNJ5J5J0J0J5J5N
3963eL0nk5k5l5l0n%Nj0m0k0j0K5K0K0J0j5j5j5k0j5J0NnJ5J0%%NJ0NnJ0nj5nj0j0nj0j0%
3960a90NnN%nN%nJ0j0J0K5K5K5K5j0k5nk0k0nk5j0Nj0j0%J0j0m0m5j5NK0J5J5K0%j5J0K5K0
3957b00J0j0j0j5nNJ0%l0l5j5J0K0J5J5%nj5NK0K0J5%NNJ0J0NJ0n%nn%%j0NN%%%%N%NnJ5J0
3954a35nJ0J0nJ0J5J0K5Nk5k5l5k0j0j5j5j0K5L5K5L0%nNj0nN%j0j5l0l5j5%j0%%j0l0k5j5
3951c05%NJ5%%K0J5Nnj5j5j0%%j0J0n%%%J5J0J0K0K0NJ0K0K0J5L0Nj0l0k5j5N%J0NJ0%J0N
3948a50J0K0K0J5j0nj0j0%J5J0%j5j5k5j5j5k0j5j5l0%J0L0L0J5J0nk5k0N%J0%nJ5%N%NJ0
3945a70k0j5%%j5j0%NJ5K0J0J0K0NJ5K0n%J5j0l0j0j5j5%Nj5k5l0k5k5l0%K0K0K5Nnnj0J0
3942b65J5L0NJ0J0NJ0nnJ0Nn%Nj0nj0%NL0K0J0%NN%j0l0k5k0nNn%NnnN%j5l0J0J5J0K0J5N
3939a85K5J5K0J5J5K0J5j0n%j0l5k5J0J5nnnnn%n%Nj5J5j5k0k5l5j5K0M0L0K5%k0%j5nJ5N
3936a60Nj5k0k0j5%%J5L0L0Nl5l5l0l0nnN%%%K0J0J5K0NK0K5%j5k5l0k0Nn%NNJ0%J0NNNJ0
3933b00j5j0j0j0j5n%k0k0%j5j0j5j0j5nJ0L0L0Nnk5k5j0j0Nn%%%%n%%n%J0L5L0J0%j5j0%
3930c25j5j0K5M0K0nl0l0nj0nn%N%NNN%NN%nN%%J0nJ5K5K0NNj5j5NL0L0K5L5J0%NJ0NK0NJ5
3927h5J5NJ5J0j0nj0j0j5%j0n%J5J0NJ0J0NJ0%j0nnj0nNj5k0nj5j5j0j5k0nn%j5J0j5%%nn
3924b25nj0%j0nj5NNNJ0J0%J0L0j5J0J0NNJ5NJ0N%%L5M5K5J0J0K0L0K5K5K5Nnj0J0K0Nj0l5
3921H5k0j0J5Nl0k5l0k0n%Nj0j5k0k0k0J0N%J0J0j5nJ0j0%J0j0nK0J0nj0l0k0j5j0j5k5nJ0
3918b00J0J0J0J0j0N%%Nn%K0n%J0L5K0j0j5j0%k0%nj5j5n%n%Nj0J0j0N%j5j0nJ0K0L0N%NN
3915a40%L0K5nk0k5%J5Nn%%%j5j5K0L0L0Nnnk0j5j5k0j5j5l0j0K0L0J0L0K5J5K0K0%k0j0j0
3912h5j5nj5j0j5k0l0nnJ5%Nn%%nnnn%%K0J5%j5j5j5j5nj0j0%K5M0L5L0%%%%Nnl0n0o0n5k5
3909c50K0L5N5M0Nk5m5l0NK5K5J5j0k5nNNnj0J5K0NNK0M0L0J0nnnj5j0nJ5J0J5J5nk0nj5k0
3906a80k0NK5K5%l0k5NJ5J0NJ5j0j0J5K5K5K5K5n%J0j5k5k5l0k0J0K5K0J0J0k0%nk5k0l0j0
3904b00nJ0%%N%N%j0j0%k0k5m0m5k0nJ0J0%j0nk0%L0O5N5L5%nj0%J0NJ5N%j5j5%nj0j0j0N
3901b30NNNj0J0J0j0%j0j0nj0j0%j0J0M0L0J5%N%%N%J0J0%L0K0J0j0k5m0nJ5J5K5J0%l0k5
3898a55nJ0NJ0J0%NnNK0J0J0J5j0l0j5k0nJ5NNj5j0%j5nJ0N%J0K5J5K5K5K5Nl0l0k5l0l0%
3895a65J5N%K0j0nJ0%%N%%j0j5NJ5K0J5K0k5k0k5k0%j5l0J5J5K0K5K0k0k0j0k5%J0J0%N%N
3892a60J0J0J5J5J0j0j0j5j0%J5nk5k0%L0K5Nk0n%j0nn%J0L0Nj0l5%L0L5K0NK0NJ0K0K0J5
3889A5NnNNj0j0j0j0J0%NNl5l0m5k5j5NNj0j5j5j5j5%%%%%%%%j0j0j0nk0%k0%NnJ0Nj0nj0
3886b90j0J0J0nJ0L5K5L0L0J0j0%%N%j5J5J0K0J0J5nj5%j5j5J5Nj0j0J0j0%J0J0J0J0NJ0J5
3883g5%nk0j0j0k5nj0k0nJ0%NN%%NJ5L0J5K5Nj5Nj0j5j5k5j5j0k0l0nJ0K0NK5J0J5K0J0nn
3880a20%j0J0k0j0NK0K0K0K0%nj5J0J0%NJ0k5m5l5l5k5k0l0j5j5%K5L5K5%J0J5nj5j5nNN%
3878b15NNNJ5nk5j0k5j0J0K5J5K0Nj5m0n0m5l0j5j1OJ5J0J0J5J5%K5K5L0L5K0nj5j0j0%%n
3875b30NJ0nN%j5%J0K0L5J5Nl0n0n0m0j5j5%n%j0j0j5%J0K0J5J5K0J0J0K0K0NK5%%k0j5j0
3872b60%K0J5J0J0J5K5N%j0k0%J0K0L5Nj5%j0nj0n%j0nj0%nn%j0Nj0%%%%J0J5Nj5j5j5j5n
3869b50NNj0J5j0%%j5m0k5k5J0K0J5J0J0k0%%%%j0%%nn%%%%nK0L0K0K5%nNnk0j0k0j5J0J0
3866b85J0J0%Nj0J0NnnN%j5nnJ0K0K5J0NJ5J0Nnk5k0nNJ0J0Nnk0k0nJ5K5J0K5Nj5j0NNJ5J0
3863a70l0m0m0k0J5K5K0K5K0J0nnJ0K0J0J0K0J0J5j0m0n0l5k5NK0K5L0J5Nnk5k0k0NK0M0K0
3860a45NK0J5j5k5k0k5j0Nnn%j0nN%N%NJ5%nJ0J5K5J5J5K5J0L0Nl0n0m0n0j5j5j0k0nJ5L0
3857b35M5M0K5J5%j5m0k5l0j5%%j0K0L5L5K5j0j5j0nj0K0NNJ5nK0%%K0NNJ0NJ0Nj0l0k0j5
3855a35J5K5L0J0Nj5k5J5K0NK0K0j0nNj0j5J0%j0j5k0j0J5K5%k5k5j5Nnnj0%%j5%%%Nn%%%
3852a45Nn%%k5k5l0k0nJ5%NnJ5N%K0J5K5J0J5K0K5J0%NK0j0nJ5J5j5l0m0n0k5j5j5j0j5%K0
3849b30J5%j0j5nk0j5j0j0j5K0L5K5L0J5%%J0j0k5k5j0%%N%j5l0k0k0%K5J0J0J0J5K0NK5M5
3846a65M0K5J5j5l0m0k0K5K0j5NJ0nNJ0NJ5N%K0nK0J5NJ0J5j0j5j0j5j0j0Nj5l5k0j0K0L5
3843a20K0J0%%%%%j0%K5J5J5%k0m0m0k0%J5K0K0J5K5L0J0nk5l5nK5J5J0j0n%J0nnJ0j0nn%
3840g5l5k0%K0L5K5M0K5%k0j0n%j0k0l0m5l0j0J5L0L5K5nk0l0m5j0J0L0L0J0J0j0j0Nk5m0
3838a60l0l0k0Nj0j0J5L0L5J0J5J5J5J0k0k0l5j0j0J0K5K5K5Nj5l0j0j5J0J5J0NK0%k0l5m0
3835b20j5J0J0J0J5%K5NJ5%%%N%%%%nj0j0nk0%j0j5K0NJ0J0NJ5NJ0j0j5j5j5nk0k0%n%%%N
3832b35n%nJ5NJ0NJ0J0NJ5NK0J5J0%j5j0j0j5k0k5j0J0%J0J0NNnJ5j5k5j5k5k5l0m0k5K0N
3829c50J0J5nnj5%K0J5j0l5l1n%l5k5k5m0j5J5L0M0N0K6Nk6k0NJ5K1%K5M5K0L5L5J5%k5k5
3827b50%J5L0L0K0%NNK5K5J0%J0N%K0n%J0nk5j0j5m0l5j0J5N%j0k0j5NL0J0J0J0NNj5j5j5
3824a80j5j0NJ0j5j0j5J0Nnl5k5j0NN%N%k5k5%NJ5J5J0%NK5K5Nk0k0%j5j5J0NK0%j0j5k0j5
3821c15k0j5%NJ0NNJ5NJ5%K0J0N%Nj0NJ5j5k0k0J5L5L0K0%nk5l0j0j5j0j5K0L0M0J0k0l5m5
3818c05j0j0%nnk5%J0J0J5J0J0J0K0J5K5K0j0nl0l5NJ0%J0%NN%J0K0%j0k0%K0J5J0%%J5L5
3815a65K5K0%K0K5K0J5%j0j0%%NN%K5J5%j5j5j5k0j5j0%j5%J0K0J5J0nj5j0j0NJ5NJ0n%j0
3812h0%j0k5k5nK0K5J5K0L5K0j5j0j5k0j5j5NK0J0J5N%j0k5l5j0K5L5J0nk0k0j0NJ5K5NNN
3810e0NNNj5k5j0%j0nJ0nk0k0j5k0j5k0j5j0NK0K0K0K0K0J5%j5j5%J5K0L0K0%k0m5n5m5k0
3807b40j0J5K0K0J5J0j5j0Nj0j0j0nJ5K0J5J5L0J5J5L0Nj0%%j5k5k5j0nJ0J0nj5l5k0k0J5
3804b15N0M0K0%j0j0%j5n%j0NN%J5%J0NNNK0K0Nnj5j5nj0J5J5nJ0%NNJ0j5%%n%%nk0l5k5l0
3801a90k5k5l5k0NN%NL0K5L5K5J5J5K0J0j5l5l0k0%J5J0%J5%nJ0J5nl0m0j5nk0nNK5K0J5%
3798b00j5%j0J0K5K5Nj0l0k0k0k0n%j5J5M5L0K5%j5Nj5nnk0NJ5%J0J0j0k5j0j5%J0N%J0NJ5
3796a95%k0l5%K5K5%k5k5%K5J0J5J0J5J0J5j5%j0NNK5L0J0%nNj0nNj0N%%J5nk0k0k0j5m0k5
3793b45j5K5K0K0n%NJ5NJ0nl0j5j0j0J0j0J0J0L5L0J5%%%%%%N%j5J0%nn%%%%K5%J0J5NNJ0
3789g5%k0j5nJ0K0NJ5L5J5L0K0j5n0l5k0j0J0Nnj0J5n%J0%K0%%nj5l0k5nJ5L0K0J0j5nNJ0
3787f5J5Nk0j0J0L5K5J0nnk0l5m0j5j5J0nn%j0Nj0nk0j5j5j5j5k0j0J0%J0N%J0NN%j0nnj5
3784b50%Nj5NL0L0Nj0%j0n%NN%J5nN%NNnJ0J0K0%j5k5l0%K5M0M0nk5k0%nj5J5M0L0K0j0j0
3781i5nj0j0j0j0nj0nnnnj0n%%K5J5Nnj5nj0j0J5j0J0J0nnJ0%%NNk0k0k0k0j5J5L0J5K5%l0
3778a95l0j0J5NnnN%%NL0L5N%nnnn%nnnnj5J0NJ5J0J5%K0NJ0J0j5n%n%Nj0j5J0nnJ0j0k0J5
3774a50NJ5j5l5j5N%nk0j5nk5%K5NJ0j0nj0j0nj0l5o0n6k5nK5M1M0J0nj0%J5J0J0n%%%j0j5
3771c45%K0J5K0J5K0K0J0K5K5J0K0K5J0J0K0J0M0L5J0j5nK5K0%k0j5j0k0nJ5N%N%N%J5nnJ0
3768A5%%%Nj5j0j5j5j0j5j5j0j5j5k0nj5j0j5j0%J0J5nK5K0J0j0l0l0NJ5j0j5k5%%K5K5J0
3766a55j0n%j5J0J5J5J0J0J5K0Nk0k0j5k5m5m5n%J5J0%K0J5J0K0Nj0j0nj5NK5K5%%N%%%%N
3763a40nnJ0%%%%J5j0J0NJ0NNJ0J0NNNnJ0J0%N%n%n%nj0Nj0j5j0l0%J5L0K5K5%j0n%nnnnN
3759f5N%J0k5k0J0L0K5%%j0nn%K5L0K0j5m0o0m5k0K0J5j5k5j5%j5%%NJ0NNK0nk5m0l5l0l5
3757c15l5j5nk1nJ6L0K5J5K0K5L0K0k0NJ5J5L5J5j5nNK5K0J5j0nj5j0k0k0j0l0j5k0k0k0J0
3754b90K5J0K0j5j0%j5%NnJ0%N%%J0J5%K0J5NK0Nn%j5%%nj0nj0k5l5nK0J5L5NNJ0N%%NJ0%
3751a75nnn%nnnnJ0J0nJ5K0j0l5l0m0m5l5m1NK6J5J5K0J5L0J0j0NL5L5J5n%J5NJ0J0J0J0L0
3748i5K0K5Nj5%%NNNN%J0%NJ5%N%%l0k0j0nJ5K0L5L0J5j5m5n5l5k0k0nNJ5j0k0n%k5j5nj5
3745b25j0K0L5L0K5k0l5l0k5k0j0J5L0Nk0k5l0j5J5L0M5K5%J5K5NJ0%J5K0%NJ5N%J5N%J0J0
3742c5%n%nnn%nnj5k0j5j5nJ5NNj0l0k0k0k0k0l0j0nJ0J0n%J0L5N0L0J5%k5k0nK0L0K0K0K0
3739f0K0K0K5K5K0J0NJ5Nj5j5j5k0j5k5l0j5k5k5k0k0k0nj0j5%K0K0%J0nj0N%%n%%N%%%%n
3736a70NK0K0J5J5nj0Nj5j0J0%nn%j0Nj0j0l0J0K5K5K5L0J5N%J0NNNN%N%%j5l0l0j5j0Nnn
3733a20J5L0K0J5J5J0j5j0l5j5J0K0J5j0k0k0n%nj0J5J5J0J5K5%j5l5j5K0L0J5j5k0j5k0k0
3731a25l5j5m0k5k0m0j0nJ0J0%j5j5l0j0J0J0K0Nj5nk0nJ5J5J0K0J5J5K5J0k5k5m0k0J5J0
3728c25K0J0J0J0J0NNJ5J5%J0NJ0J0NJ0J0J0nJ5%%NNNN%%%nJ0j5m0m0j5Nk0m0l0l5nj0J5n
3725c55%N%J0NNNN%J5NJ0NNNJ5J0J5j0k0k0nnnn%nnNj0NJ0j0J5%%K0nj0nj0%L0L0M5K0K5N
3722a55K5J0nk0nj0nnnj0Nj0j0%J0J5J0J0J0J0K0Nj0j5k5n%nk5k5k0k0j5k0j0n%K5J0j5k5
3719c15k5k5k6nNJ6K0NNj5k0no%ONN%NNNK0L0L0K0nJ0J0nl0k5%K5K0M5L5J5j5NJ0K0Nj5NJ0
3716a40%k0k0%NK0L5M0J5j5l0j5NK0K0N%j5j5K0J0Nnk5NJ0J5K0j5k0k5nJ5J0J5nj5NJ5K0%
3713e5k5m0l0l5l5k0%j0nnnJ0J5k0j0k0j5k0j5%J5J5%%J0K0L5K5L0%%%%%%nn%nj5j5m0m0n
3710c20J5J0j5k5j0K5K0J0J0K5M0K5Nnj0NNNNj0nj0j0nj0nj5nn%nnnn%K0K5K5K0J0j0%%NN
3707a80NNN%NNnnj5%J0k0j0NN%J0%j0k5k0k0%N%%%%%%%Nk5k0j5J5nk0j5NK0NJ5nJ0%j0j5n
3704c10j5nj5j5n%j5j6%K1J5J0K5K0K5K5K0J0nnNn%%j0%%%nk0j0NJ5K0J0j0l0j5%nj5j0j0
3701c25k5%%Nnl0l6j5NJ5nj5nnj0%L0M6K5K5L0K0j0m0l5j5J0K5K5J0Nj0nnnnj0nj0nNk0N%
3698c70j0J0%%%%NNNNj5k6k5j0NN%J5NNJ6%nnonK1N0M0L0K0NJ5J0J5J0K0Nj0NnnNj0j5J0n
3695a85nnj0J0j5j0NNJ0J0M5L0nk5k0k0k0j0k0l5j0j5k5j0N%nn%j0NJ5L5L5K0j5j0%J5L0%
3692b15k5k5j0%nnN%l5l5k0NJ5J5K0%k0j0%%n%j5l1k5k0m0j5k0l0j5%nj5j0nK5L5L0Nj0l0
3689e41nJ0J0nJ0nnJ5j0J0J0j0J0J5%K0NJ0J0J0L0L1L5L0nj0k0%%%nNK0K5L5J5j0nj0nj0j0
3686c00j0j0%%Nnj0J0n%J0nnJ0J0n%NJ5K0J0K0L0%K0K0%%j5NJ5j5j0NK5J5J0K5J5K0J5J0K0
3683c0nN%NNJ0Nj0nNj5n%Nj5k0k0k0k0nJ0NnNN%NN%nNK0%J0J0j5j5j0k0nj0nnj0nj0nNJ0J0
3680a50NK0%J0J5%J5J0NNj5n0m5l5k5k0NJ5K0J5J5J0J0%J5NJ0NJ0J5NJ5J0%J5J5NNNJ0%K0
3677@M0L5K0nl0Nk5m0l5o0k5J0L0J5k0m5m5%J5K5Nj5l0k0k0k0k5nnk5J0J0J5J5J5Nnl0k0J0
3674b70Nk0m0j5Nj0nJ0K0J5J5J0J5J0J5J0J5%K5K0%J0J5l0o0l5m0k5nnK0M0M0K0j0nK0L0K5
3671a65N%nl0l5k5%K0L5M0J5J5J0Nk0j0NL0K5J0j0j5j5n%K0J5Nnj5k5%j0k0j0j0%J5J5%nk5
3669a75j5j5NK0J0J0nj5j0%k0K0N0N0K0K5L5J5j5k0k0j5j5k0k0j5j0J5J0n%N%NJ5%nJ5K5n
3666g0l5m0j0J0j0nnnnj5K0J5J0J5K0J0J0K0nk0j0j5nj5j0j5NNNNk5j5nk5l5j5J5K5K5J0L5
3663a55J0j5j5k0j5K0%K5%nNM5N0K0J5L0J0j0nk0%nk0j5n%K0%J0J0NK0nj5j5nk5k0nj5j0n
3660a30J5NJ0%J0NJ0j5l5k0k0l5j5k5k5j0nk0%%k0nnj0NJ0j0nJ0%%J0L0L0J0%%j0Nnj0j0%
3657b80j5%k0%J0%nJ0NNnJ0Nj0j5NL5J0j5l0l0l5l1l0nJ5%J0K1J0K0K0j5%j5%%%J5j0j5k6
3654d01m0%nnNnj0J0j5J0K0J0J5J5nj0j0%NM1K5K5K5M0P0R0Q5N5Nk5k0j0k0k0j0j5j0j0NJ5
3652g5%K5L0L5%k0k5k0k5k5k5j5j0l0j0k0j5j5k5j0%M0O5N0L0J5L0L5K5L0K5L5K5K5Nj0nN
3649A50n%n%K0J5J5K5K0J0K5J0j5l0l5j0n%Nj0k5m5k5m5n0k0m0l5j5J0%j0%%j5J0NJ0J0J0
3646i0nk0j0j5nN%%n%J0j0J0J5K0%%k0j5nNK0J5J0NK0NJ5J5j5NNk5k0k0k5j5Nj0%j0nn%%K5
3643a40K0J5L0M5L5L5M5L0J5k0k5l5j0nk0j5nK0J5K5J5K0nk5j0j0k5%j0k0j5j5nk0k0nj0j5
3641a20K0L0L5J5J5j0J0%j0nj5%j0nj0j0nj0nj0M0L0M5K5J0nJ0%NNNNj0nL0L5J0k5m5m5l5
3638a5j5j5%K5J5nnj5k0k0j0N%k5m5m0k0l0l5j5nj5nj5j0Nk5l6l0m5k5%J0j0J0J5nj0J5K5
3635d41J0K0K0J6K0K0J5K0NK0J0j0nj5j0%NJ0NN%N%J5%NNJ0NN%l0m0m0l0nJ0J5nnJ0%%j0J0
3632c50j0J0NK5J5K0K0J0K0K0J0NJ0NNj5j0%J5K5nl5k5j0k0k5nj0nj0k0k0k5j6j0N%nJ0L1
3629c65K5J5NnN%J5L5L0K0%NJ0NNK5K5N%%j0Nnl0j0j5j0%k0%K5J5J5K0J0NK5j0l5n5n5m0l0
3626c45k0j5l1l0j5l0j5NK5J0J5NK0K5%%%nNJ6L0K5J5Nl0j5j0j0%Nj0j0Nj1nJ1K5K0J5nj0
3624c40j0nN%%J5K0K0K0K5K5K0J5L0L5L0L5L0J5%J0Nk0j5k0k0nJ0N%J5n%N%NNN%%K5K5L0J5
3621F0nk5k0j5J0NNK5J5J0%k5j0j0j0l0m0m0k0NK5M0K0K5j0l0l0j0%%j5k0j0K0K0Nk0nN%j5
3618a20k5%K0J0%J0NJ0%NNN%j5l0j0k5j0K0J0nnl0j5k0%J5nJ0%%%NJ0J0k0j5J0J5Nl0k5j0
3615b35J0NJ0K0J0J5J0nk0j5k0k0l5m5l5k0j5l6l5m0k5%NK5K0N%nj0%k0k0%N%j5j5%J0L0L5
3612d71M5M6J0Nk0k1l5j0L0K5J6n%NN%J0J5L5L5K0K0K5L0J5nNJ5j5l0j5NK0K5nnk5m5m0k0
3609c05J0J5Nj0j5j5%J0K0J5J5nj0j0n%K5L0J0j0k5j0j0k5%K0K5J5j0l0k5%K5N0N0K0NJ0N
3607a40K0M0K0NJ5J0J0J5j0k0k5k5j5l5l0k0k5k5k0j0j0k0k0k5k0k5j6nk0nJ0%J5%%nj0%J5
3604d06J5J6K5J0K0K5J5j5k5%J5j0nnnj0NJ5L0L0L5L0L0%l0j5j5l5k0j5%K0L5L0K0%k0j5n
3601b30NNnJ0K0J5%j0j5nnj0j5nnj5k5k5%nj0k0j5j5%j6%j0j5k0j0J0J5nl0j0nnnnk0k0nJ0
3598e26J5j0j5k0nJ5NN%N%NJ5%%J0nJ5J0%%J5J0J0N%k5k5j0%L0L5M0N%%J6nnJ0%%j6J6%j0
3595c85o%J6L0K0K0NJ0nJ5J0NNNK5J5J0K5K0J5K0K0J0J0K0J0J0J5NK0J0j0j5J5K0K5K0K5J5
3593A00J0J0J0J0J5K0%nNNn%%%%j5j0%k0k0nNk5k5Nnj5%j5j5nJ0K0j0l5l0j5J0J5nm5l5j5
3590a25k0l5k0k5j0%%j0j0%%j0nnk0Nnj5nnj0J0%%N%nJ0NK5J0J0L0Nk5k5k5k5j0J0J5L0K0
3587b60K5nj5nnj0nk0N%N%Nj5l0k0k0NJ5J0J5NJ5J0J0k0j0j5j5l0%k1j5j0j5%k0j5Nj5j0j5
3584e06j5%M0K5J5K0K5Nj5j5%%k0Nj0NNnJ0K0j0%J0j0k0nk0j5j0k0j0k0l0l0k0k5k5l0k0%
3581g21j5k0NJ0K5J0J5L0J0J5K5K0J5J5K5K0j0nK0M0K5K5M1K5N0M0L0K0K5M5M5M0Nk0j5j0
3579a00K0N%%k0j0nK5L5L0K0L0J5nk5k5j5j5k5l0l5l5k5j0K0J5nJ0J5J0J5J0J0K5%k5l5l5
3576a70k0%J5J5NJ0M0L0J5K0L0L0K0n%Nj0k0k5l5k0K0J0K5J0NL0K0J0K0K0J0K5M0M0L5M0L0
3574C20J5%l0l0l0%nj5NJ5K5j0k5k5j0j0j5nj0%L0J0J0Nj5nn%j5j0Nj0nNj0k0m0l0k5k0k0
3571em0n0l5k5%J0Nk5m5n0m5l0k0j0j0%nnj1%Nj0j0j0%j5NJ5j5j5k0J0K5L5L6J0%%J0J5K0
3568c05%%k0k0nK5M5L0L0Nk0%nnnj0%%nj5%J0NJ0Nj5j5k0j5j5nj5nj0j0j0j1%nnnNj5j0J0
3565d21%Nk0j5K5J0k0k0j0K5J0%NN%NJ0J0J6N%K5K0NnJ0K5K5%%K5K5K0NJ5L5J5nj5j5j0%j5
3562a90%NJ0j5k0NK5K5K5Nk0j0%j0k0nk0l5l5n0l0j0k1j0k0k5o5m5j5J5L5%k5l0k5%nnnj5
3559f31k0k5k0%Nnj0Nj5k0n%J5nJ5L0L5K5L0N0N5K5%j5j0%nNJ0J5K5J5J5J5K1K5J0J0NK0%
3556c05K5M0M0J5nl5j5k0j0J0J0nnj0j0nj0j0k0%J5Nj5nj5J0Nnj0k5k6nk0j5k5j0%%n%J5J0
3554d46j5j0%J0j5k0l5nj0J0J0%j0k0m5l5k0j0j5%j5%nNK5L0L5J5K5J0j0J0L0M0K5nk0nJ5
3551d76N%nj0n%j5J5K0K5J0NK5K6Nk1j5j0%J0J0Nk5m5m0m0k0%J5K5%j0J0K0K0K5K0J0NJ0%
3548d16nk5j5j5j0%L0K5J0%j0J0K5K1NJ0J0NJ5NK0%K5%NK0J0J0NJ0NJ0nK0L0L0%j5k5k5j0
3545b05NNnk0l0j0nj0j0k0k0k0k0j5k1l0j0%NN%%J0nNJ0%nJ5nJ0K1j0l1k5%J5J0j0k0k0l0
3543d96j0nJ0K5K5NnJ0%k5l5l5j5J0j0j5j5%K0K0K0j0k5%K5M5O0L0K1L0K5K5K5L0J5J0nnN
3540b20K5K5K0K5K5J5K0K5J0nm0l5j5j5j5j0%%%%NnJ0j0j5l5k0k5k5k5k5k5j5%j0oJ6K0L0
3537c25%%nj0j0K0J5K5J0J0j5n%nn%nK5K5M0J0%k5j5j0%%J5L5L5L0Nj5l0j5%nk0l5j5J0%N
3534b55NNk5m5l5l0j6j5%k5l0%nk0j5%nnj0nnnNJ0J5NJ5NJ5NM5M1M5L0M0Nnk5%J5NN%N%NJ0
3531b45K0L0Nk0%nj5nj5j0nNK0J5J0J5J5K0J0J5J5J5J0Nj0J0j0m5m0m5m5%j0j5%%j5Nj0l0
3528c55l0oK1K5K0M5Nnl5l5j5nj0k6l5m0nK0K0J5K5K6J5%%J0nN%nJ0J0%K0%k0nj5j5J0J5J0
3525c40J5J0J5J0J0%k5j0j0k5%j5j5j6j5j0j5nk5j0j5j0nnj0j5%j0j0NN%NN%J0%j0J0n%K5
3523e06K0L0J5J0nj0NM0L6L5M0L0L0nk0%k0m0l5k0%J5J0K5Nnj5%J0%NN%J0nk5m5m6l0j5j0
3520d81k0j0NNN%K0j0nJ5J0j0nN%%nNNJ0NJ0NJ0NJ5K6L5M5K5J0J0J5J0J0J0J0J5j0k0j5j0
3517b45J0NNJ0%J0J5%k0j0l0j0J5nJ0Nj5k5l0j5J0nnJ0J0%K0%j0j5j5j5j5j0j5nk1nj5j5j5
3514d51k0k0j5j5nNJ5%k5n5m5l0j0%J0J0J5J5NJ5J5J5J5J5J5K5J0J0K5K5J0j0j0%j0%L0K0
3512d01J0%%O%%%%NN%J5nk0j6l0j5NJ0nk5l0j5J0K0Nk0j0%nnn%k0j5l0%j5K0NN%j5nj0%j0
3508f06j5%Nj0J5nj0J0NnNJ0NNJ5nNJ5NJ0nJ5J5nJ5%%K0K0%J5NJ0J0k0k0j5k5j0K0%NJ0J0
3505d76J5J0l0l0l0k5j5nj5nnj5j5nM5N0O0L5j0l0l5j0%%Nnk0k5j5l0k0j0l5nJ0nK0%k0Nk0
3503g11n%j5j0nk0%nj6nj0%j5j5%j5nnj0j0j0J5nnJ5NNj0J0K5NJ0K0J0K1J0J5J0K5J0K0J5
3500f61J0K0J5J5J5J5J5%k0j5nJ5%NJ5J0%J5N%J5NNNJ0%J0J5K5L0J5K1K5K0K0%j0j5N%j5j0
3497c55Nj5j0j6nnj5j5%NN%J5k0j5k5j0NL0K0Nnl5m5m5m0j0J0M0N5L0J5nj5j0J0N%j0j5%n
3494d91k0k0nj0k0nk0nnn%%j5j5J0M0O0L5K5%%k0l0j5Nj0%%K5K5NJ0j0%%%%n%%j5%j0k0k0
3491e51nJ5N%J0NJ0NJ0NK5M5M1K0nnnnj1J6K0K5K0N%K0K5K0Nj0%k0j0nj0NNn%k0l0l5k6l0
3488d26j5%NNJ0nj0l0k0j5NN%J0L0L0M1K5J5j0j5j5j6J6Nn%K0K0L5L0J5K0j5nJ5K5K0%k5j0
3485b35j5k0nj0j0k5n%J0%j0nnk5k5j1l5l5l5k0nJ5J0%j5k0j5l0j0Nj5j5NJ5K0L0J0nnj0%
3482e56%j5j0%nn%j0nnnj0NK0k0m0j5N%j0%J5M0K5K0Nl0m5l5%M0M0J0%nJ5J5J0nj5j5k5l0
3479f51j0J0J5NK0M0L0Nnk5NJ5NNnj0J0nnn%%%j0J0j5J5K0K5K0NNK0J5nj0K0%k0l0l0k0k5
3477e66l5j0J5J5%K5L0J5J5j0k5k5k5k5j5j5j5j5j5j5j5j0k0%j0j5nNJ5L0K5K0j0J0K5M0N0
3474e61K0K5%j5j0%%%%N%nJ5J5L5L5K0J0K6L0Nj0k5k6j5%%N%%%NN%L1M5L0J5j5l0j5%J0J0
3471c30NK0K0nnl0l0l6l0%K0%J0J1nJ0%NN%Nk0j6m5m5k5j0nJ5J0K0K0J5j0j0nj0Nj0j0m0k0
3468e56%j0j5N%NNj0%j5m0n5l0%J5Nk5l5k6j0NnNJ6L0M5M5L0NJ5J5k0k0j0J5J5J5J0K5L0L0
3465d96NJ0K0K0L5J0%%Nj5J0K1L0%j5k5j1J6%k1k0%%J5j0k5m0l5j5J0J0j0N%%%K0L0K0K5N
3463d16nk0%%k0k0nK5K5K5j0m5n0o0k0%%j0j0k0nJ5J5K0J0J0%j0k0j0J0j0nj5k0k0j5J5%J0
3460f61J0%N%J5%NnNK0Nj0j5j0J0nNM0L5M0L5L0NNK0nj5%j0NK5K0NJ1j6n%nnnn%n%nj0Nn%
3456d41j0J0%n%%nNnj5%j0j5k0k5j0j0nk0%K0J5J0K5K0NJ5J5%k0k0NJ0J5J0J5%k0j5%%L5L0
3454d11nj5k0l0j5K5M5M1K5L5J5K5K5K0J0J0L0K5K5L0K5%k5j5j5Nj0NL5N5M0J0%%j0k0NNK0
3451@K5J0NK5J5J0nk5%k0k0nnk0l5j0k0k5k0nNk5n5l5m0n0l5j5NK0%j5nnnk1l0nj5m0k0k5
3448e36%%n%Nj0n%n%%nK5K5K5K5L0K5K6K5K0J5J5K5J0K5L0Nl0m0k0K0J5J5K0J5J5J0J0J5J5
3445a50N%K5K0J0K0J5k0k5k5k0%K0J0Nnn%%j0nj0%NNJ0N%N%NJ0nN%%%J0j0j0l0l0j0nJ5NN
3442a60J5%k5m5m5k0j5j0J0J0j5j0j5k0nl0l1n0m0m0k5l0k5k5n%j0%J5nl5l0k5nj5j0j1j0
3439g92%j5K5M6L5L0M5M5M5M5K5K0K5K0J6L0L0K0%K0J5NJ5J5J5K0L5M5M5L0k5m0l0l0k0k5
3437b15j0l0l0k0l5l0k1l0m5j0K0L5N1J5k5m6l5l5l5nM0L0J5nK0L5K6J5%nJ0J5J5N%nJ5j0
3434c20J5L5L0J5%%J0j0m0m0l5l5l1l0nK5L6K0%Nj0j5j1j5j0j5j0j5j0j5j0j0j0j5%k0k0j0
3432e76j5j5j5NnnK5L0J5L0M5M5M5M6N5M0K0nk5k0%%J5J0L0M0M5N0M5M5L0NJ5J5%j0k0%%l0
3429Ej0j5j5j5j5j0J5L0L5J0nk0j5j5%K0J5Nj0j5k0n%j0Nj0k0l5l0j5%J5%J0J0J0NJ0NNJ5
3426h0%NJ0%J5%%Nn%NJ0j0n%%nk0k0%l0m0m5n0l5j0%%nl0l0k6l0nnj0NNK5Nj5k0j0j5j5NK5
3423d51L0M1K5nj5nJ0J5nj5%K5M0L0N%J5%nj0J0K5M5M0M0Nj0J0K0K0%j5j0nNNj0k5l5m5m0
3420b45l5l5nJ0N%Nnl0j5NJ0j5j0J0J0j5m1l5j0j5l0l5j5%%N%Nnj0j5%K0L5K0nl0k0J5M0K0
3417d61nj0j5j0j0NJ5M0L5M1L5K0J5%K5L0K0J0nNnk0l0j5j0%j5k0J0K0K0J0K5L5N0J0j0nJ0
3415a60L0Nnj0nj5k5%K0K0%%J0J0NJ5N%J0Nnnk5l0m0k0j0%N%k0k5%nnnj0NJ0j5k5k0l0k5j6
3412d01k0k0j5K0K0J0j5l0l0l0l5j0%J5J5%nn%nk0%K0K5K0K0K5K5K5K1K5J0n%NK5L0K5L0J5
3409b20K0J5K0Nj5nnJ5NJ5N%k0l0n%k5l0l5k0%NK0j5k0nk5%k5k6nL1K5J0l0n1l0nK5Nnj0N
3406d36K0nn0p5n5k5J0J5nk0k5l5n%n%nj0%j0Nl0k5NK5N5M0M5M0K5L5L5L5L5L6L5M0L5L5M5
3403a70L5L5N0K5NJ0nJ0%%J0nk0j5k5j5J0L0K5J0k5m5l0m0l0m0m0l0j5nnj5%j5j0nj5j5k1
3401d01j5J0J0J6N%J0%NK0j0NJ5j0k0k0j1j0k0k0nNj0%%n%%%j0J0J5j0k0k0l0k0Nk5k5N%K0
3398e61J0J5J0N%J5J0N%J5J5n%J5L0L0M1K5J0J0K0M5L5M0J0j0j0%%j5l5l5l0l5k0nj0j5j6
3395c91j0j5nj0J0NnJ0j0J5nj0j0j5n%K5NJ5j5k0k5j5k0j5l5n%k5j5%nJ5Nm0n0k5K0M0M0J0
3392e86J0nj5m0l5k5K0L0K5K5J0NJ5%l5l0l5l0j0%J0k0%%nN%J0%J5NJ0%J0K5J0J5J5%k0nn
3389f31k0j5l0%J0L5L0K0j0j5K5L0L5%NnNJ5J0J5K5M0L5K6J0nNn%%J0j0j5j6nk5k0%k5j0J5
3387d61K0L0J0j5k5l0j0J5K5J5K0nm0j5k5j5k0k0j5N%J0NNnj0J0n%Nnj0nj5%j5nnj0nN%%n
3384f16%%n%k0k0nK5%J0K0K5M0M0L0J0NK0%k5n5o0k0%K0J5J0J5NJ5J0J0J0J5J0nj0J0k0j5
3381e06NJ0k0j5J0j0j0%nnj0%J5N%NNJ5%j0J0J5j5k0k0k5k0n%%%K0K5K0K0Nnn%%%j5J0Nk0
3378e41j5%J0K0J0J5K5J0j5k5k0j0NK0j5j0l0m0k0k0k0j0nK0J0NJ0J0NNK0Nk0l0j5NnnK0L0
3375f11J5L5M5N0N0M1L5K0L0K0J0n%%J5%J0NJ0J0%J0nk5nj5NK0J5%j5l0k0k5l0k0l0k1NJ0
3372c91J1NNJ5NJ0%j5Nj0j5%nnNNJ0nj0j1J1J0j5n6p0p0m0nJ0nj5J0J5K0J0%%J5K5L0nk0k5
3369e61%K0L0M5N5M6N0L5J5K5K5J5nnk5k5k5NK0K5J0J5K0nnNk0m5n5o0m6j5nj5j0j5j0j5j5
3367e21%k5j0j0j5nj5nj0j5%k0J0J0NNJ0J0J0%nnj0nj0nnj0J0K5L0NK0K0J5J5J0nJ0nnJ0%
3364d91%J5K5K5J0j5l0nl0l0j5l5k0Nn%NJ5M0M5J5nj5%j5k0j5k5j0K5K0J0L0L0J5%k5j5J5
3361d76N0N6N0M0K5J5Nnj0N%J0J0%j0k5k5j0J0NK0NJ5J0J0J0j0l0l0j0k0k0l0j5J0J0%J5J5
3359c25%K0NJ0K0J0J5K5NJ0K0K0J0J0K0J5J0J5J5J5NJ5%NJ5J0%k5n0m5l5nNn%j0k5k5j0k5
3356b60k0j5k5j5j5k0j5j6k0k0j0J0NK0NNJ5J6NJ0K5L0%K5K0J5J5K5K5L5J5nl0%k5j0Nj5n
3353b15j0n0l0k0j5%j0nj5%nnn%o%n%j0Nnj0nm5m5k5%Nk5n0o0k0%%J0nj5l0l5j0NK5K5%j5
3350g31k5k6k0j5l0l0j5%%j0NNj0%%j5l5l5k0nnNj0k0k0l5j0n%N%j5j0l0%J0NNJ5K5K5K5L0
3347a022K5K5K5K5L0L0L5K5J5%J0ONK0J0J5NK0NJ5J0J0J0J0J0J5NJ5%j0%nj5%Nj0l5j0j5l5
3344g21m0n1o0l0%J5J0Nnk5k0n%J0NNN%%N%nl0k5l0j5L0L5J0nj0J5%NJ0N%J0NJ0J0NJ0J0j5
3341h62j5NM0M5K6K0J5N%j5K0K0K5K5K0J5nnJ0N%N%J0K0K5J0NK0L0NJ0K0K0NNk0nj5k5m5l0
3339e56l5l5l5m0l0n%nNj0NNj5k6m0n0k0K0M5N6J5J5K0K0NJ0K0J0J5K5NK5J0NL0J0J5nl0j0
3336e56j5nK0J0J0K0L0K0K5M0J0M1K0n%j5NM0L0M0L5nj5j0n%K0K5%%k0nj0K5L5L5K5Nj5j0
3333a25%%j0j0%J5nJ5%k5l5l5l0l5m5m0l1%NnNnm5k5j5l0k0k5k5J0J5J5J0nk0%j5j0K0%%J0
3330e51nj5m5m5%L0L0J5Nj5j0J0K0J5k5j5NJ5J5k5l5m0k5j0%j0nj0%Nj5n%nnNj0k1J1K5J5
3327g26K5K0j5j5k0nJ0M0L5J5NJ0K0%j5k0j0k0k5k5k0k5nJ0j0J0NNJ0NnK0J0nj0j0k5nK5K5
3325g11M0K0%%nNK5K0L0K0NJ5J0NK0K0L5M5M6K5%j0nnnn%J0%%J0%%Nnk0l6l0n0l5k5J0K0J5
3322d91K5J5Nj0%%J0K5NK0M6L5J0nm0k0NJ5J5NK0%N%j0J0n%Nn%K0J5Nj0k0nk0k5k5m1j5nn
3319d41%%j5%nnk5m0k5l0k0k0l0j5nNJ0nnJ0J0%nNJ5j0j0j5j5j5J0J0NJ5%%J0%nJ0nNK0K5
3316f01J0K5L0NK0K0%k0j0j5nj0nj5j5l0j0L5J5nk5j5NNNNJ5nnJ5K0NJ0J5Nk5nj0j5k0k0n
3313f26NL5L5J5j0j0j5nnj5j0nj5k0nk0nK5K0nj0j0j5j0j5nk0j0j0j5k6nNJ6J0J5J5K0NL0
3310f71K0J0J5K5%J0NNL0L0J0k5l0k0NK0k0j0j0j5nn%nj5N%j0nnnnj0nNj5nN%%%%%%NNNNN
3307f71%NNj5k0j5j0j0K5J0%J0NJ0%J0J0%J0nn%nNJ5%k0k0nK0L5NnNJ0NJ5%K0M5K5L5M5J5
3304d06M1M0K0k0k5l0k1%N%%%N%O%o%%%n%%j5j5j5j5j5k0j0j5NNJ0N%%J0J0J0%j0k0j0N%n
3301e01l5l0j5%J0K5K0J5J5J0K5Nk5k5nNnj5k0k0nJ5K5J0k0k0j0J0nj0k0j0j0j0j0%J0K5J5
3298e86J5j0NJ5j5k5k0J0K0K0%j0j5NNJ0n%J5%NN%Nnnk5l0k5k0nNJ5J0nj0nJ0J5nj5j5j0%
3295f76%%k0nj0j5j5k5j1J6L0K5K0NJ5J0J0nj0j0k5nJ5K5K5NNK0J5K5K0K5K5NJ0L5L5K6K5
3292c60J0J0J0j0k0J0K0J0J0K0J5nk0j5j5J0Nj0k0l0l6k0j5l0l0j5NJ0Nj0l0l0k0NJ0%j0N
3290e81J0nnnJ5J5j5j0j0j0n%k0j5nnNNj0j0%%%%l0k5j5%nl0k6j0%j0%%%%n%N%J0NJ0%NN%
3286g77j0k5NL6M5J0j5j5NNK0K0M0K0J0%j5nnj0j0nj0J5K0K5J5L0N5N0L5J0j5j5NNj5j0NN
3284d66NNJ0J0%NJ0K5NJ6K0J5j0%J5NJ5L0nnnj5%M0N0N0L5K0k5k5J5NNJ0NJ0J0k5l5l0k5m0
3281b65k5k5m0m6k5nj5l5n5m5n%j5j0m0l0j5%%%J0%nN%%K5J0J0NJ0J0J0NJ5NJ0L0M5M5L0J5
3278d06K6J5J5J5L0J0K5%%%Nl0l0j5J0K5K0j0k0nJ5J5j0j5l5k5k1l5l5k5l5m5m0n0m0k5k5
3275g51k6k5k5k5l0k0l0o0m5l5j0J5%%NJ0J0NK5K0K0K5K0K5L0K5K0K5K0K1L5K0Nk5n1m5k0
3273h42NK0L0N6J0k5k5l1k5k5k5j0m0n0m0j5nnk0m0n5o6l5j0nk0k0j0j5%K5J5J0J0J0J0J0
3270a248J0J0K0%nnk0J0J0K5L6J0NN%%nl6k0nNK0L6N%J5J0%l0m1l5l0l0j5l5j0K0K5J5L0J5
3268a233%J5J0k5l5l5k5Nnk0J5O0N0P1M5L5L0K5L0K0K0K5K0%k0%j0j5k5nk5nj0%nj5k5j5j5
3265a092nj0Nj5j5k0k6k0nnk5J0K5K0K6K5J0J5K5%j0j5l0%K0K0J0K5K5K5J5nk0NK5M0L5L5
3262h77M0L0J0j5%nnJ5K0L6M5L0J0nl0nnJ5k5k5j0J0J0K0J0J5J5J5NK0K5J5nk5j5NJ0K0J0
3260e96NJ5N%j0j0j0%%%%l0k0j5l0l0l5k6m0n0m0n0m5l5l0l0l5j0%%j0onn%L1M5M0M0M5M0
3257i37M5M0J5J5J0K0K6M5K5M0N5M5O5N0K5L1M0K0%Nj0J0J0nNNk0l0l6j5j5nj0j5n0q0q0n5
3254g16n0k6k5j0%j0m0n0j0J0%nj0%n%%%j0J0j5J0nnJ5J5J0K0J0J5NK0K0nJ0J0nnj5J0NJ0
3251h17NJ5K0M1K0L5N5K5M0N0M5N0K0NJ1J5J5J0K0K0J5K0L5J0j0k0%J5K0L5J5%K0%K0L5J5
3249g5L0M0M5M0M5N%%%J0n%%%%J5j0nNNj5k0k5l5k0nnj0%j0n%j0k0k0l0j5%N%N%%j0Nnk0k5
3246a45%%%NNJ5nNNj0j5k0nk0j0j0k0l5k5k0m5l5k6k5l5k0nnj5nL0NJ5J5NNJ5J5NJ0J0O%N
3243c80NK0L5J5L5L0J0K0K0J0J0J0NNN%N%NJ5j0k0m0l5k5j0%j0j0k0k5nl5m1m0o0l0nK0J0
3240e11%k5l5l5k0nJ5NNk0m5m0l0k0nj6j5%K0J1J0J0K0J5J0NK5j0m5l5j0o%J1L5K0K0K5K5
3237f41Nk5nK5K0%K0K5K5J5NnnN%J5J0%%k5j5nj5J0L0M0K0nj5K5nl0j5j0J5J0%K0J5K5K5J5
3234d01k0k0l0j0k5l0l5k0k5l0NK5J0j5m0j0NJ5K5NJ0nj0NK5%J0K0j5j5j5j0n%Nnj0j5k0%
3232f71%K0J5%J0k0j0NJ5J5K5J0J5K5J5k0l5j0J5J5J0K0J5J5K5M0L5K6K0L5L0J5j5m0m0j6
3229c91OK5K0J0k0k5l6j0nnnnl5n5m5m0l5l0m0k5j0j0%j6j5N%k0k5l0l0l0j5j0k0j0K0L0M0
3227h92J5k5k5k5k5j0J0%%%nL5M5M5J0NJ5L0N6N0L5L0J0J5K5N0O0O5N1M5K0L5L5J0%%J5J5
3224a75J5J5K0J5J5K5J0j5k5k0k0k5j0J5L0J0j5k0k5j0nk0m5m0m0j0Nnk0%j5l6k5l5l0k0j0
3221e41j0k0k5%K5L0N%%%NNNN%%%nJ0NL0L5M0K6nj1nJ6%Nj0k1j0k0nk0k0j0NJ5NNj0k5j0k0
3218e26k0k0k0j5j5j0%K5K5J5j0l0k0j0k0k0nnnnNj0Nj0%J0N%J5nNNnj5j0j5%j5j5nnj0Nj0
3215g66j1k5j0k0%j0k0%K5NK0J5NJ0J6%NJ0NJ0J0K5%j5j5nJ0K0J5Nl0k5j0%Nj0k6j0%NK1J5
3212g51J5K0%%%%j5j0nK0K5J0J0j5m0n1n0l5k5n%k5k0%j0j5k5j0j0k5j5j5j0k0l0nj5k6j5
3210a193k0k0j5k0j5j0k0k5l0j5NJ0j0nJ5L0K0K0L5L5NK0K5K1K0K0K0J5NNK0J0NK0%nk0j0
3207a052j0J5N%K0J5J5Nj0NJ5J0Nj5l0j0J0J0j0k5k0%%%Nj0k0%K0K0K0J5j5k5k0k5k0j5J5
3205a107J0j0k0k0k6k0j0k0j0j5J5J0J5J0K0K6L0J5j5k5nk6k0j5k0j5NNnK0K5K0%%NK6NK0
3202a122K0J0J0K0J5j0j0k5j5nj5j0j5j6j0j5j0nnj0%j0nj0NJ0J0%nl0l0nJ0J5j5j0%%%%L0
3199a263L0K0j0k0j0N%%k5k0nNJ5K0Nnk0nK5M5J0j5l0k0j0nJ5L0L0L0K6J5j5%Nn%%%j6j0n
3196a183k0j5nk5%nn%n%%n%nj0j0nJ5J5K5J5J0%J0Nnl0k5j0Nj5j0NJ5K5J5J5J0j5j5k5k5N
3193a283L0L0J5J5J5k5k5nK0M5K6J0K0J5Nj0n%%J0J0%%J0NJ0%J0J0%k0j0J0L5M5L5J0K5K0
3191h92K0n%%NNN%N%%%K5J5%J0J5J5%nj5j5j0nj5j5n%J0J0Nj0k0k5j0j5l0k5j5k5k0k5k0k0
3188a097k0l5j6O%%%oj0k0n%k0j0j0k0k0k0k0j0J5N%j0j0j5nNK0NK0J0J5J0J5J0J0L0nN%j0
3185a213J0K5K6J5L0K5%J5K0K0J0J5J5L0M5L5L5K0L5J0nj5NK6M0J5NNJ5nnJ0j0j0Nnnnk5j5
3182g56j5j6j5J5M1K5J0J5K5j0l0k0j5l6l0k0m0j0Nj0j0l0m5l0m0l5l5l5l6k5j5j0l0%J5%
3180a248J0J5K0K0K1j1n%j0%nj0NK0K6K0K0J5%NJ0L0L0L5K0K0Nk0l0l0%J5L0NNJ5Nj5j0nk0
3177i97j0K5%NJ0%%J5K5J0K0K0%j5j0nJ5Nl5k5l5l5l0l5k5j5k5j5N%J0n%k1j0j0j5nj0j5j0
3174a248J0%nK0j5nJ0j0NNnj0NNnj0j5k0nj5l0m0nJ5M0K5L0J5nNJ0%%K0j0j0%j0j0J5K5J5
3171a213K0j0l5k5j0j5K5J0n%j0nnnnJ0j5nNM0M0K0NJ0K1K0NK5Nnnj0j0nnK5M0L0K0K5L0K0
3168i52L0M0J0j0l0l5j0n%%%nnJ0j0k0j0k5nnn%%Nn%%n%%j0Nnn%nk0j0j0k0j0j5j6%%j0l0
3165a208m5j5NJ0j0k0%J5J0j5l0m5m5j5J5L5L0NnnNN%NJ5J5%K5J0k0k0NL5L0K0%j5j0K0L0
3162a178K6NnnNJ0J0J0J0NK0%k0%%j5k5J0%j5k6k5j5J5K5L1%j5k6l5l0k0k0k0k5j0J0J5J0
3160a313K0nk0%k0k0k0k5j5j0J0K0j5k0k0m5nNj0Nnj5k0j6j5NJ0NJ1%%J0%j5k6l5nNJ5K0N
3157a569K6NJ5J5K0K0J0L0M0M0M0M0K0nnJ0N%J5%K5L5L6L0M5O5O0M5K5j0J5NK0K0K5J6N%N
3154g61nnj1nj5j0%j5nNj5j5%Nj0nNJ0K5M0N%J6%%N%J5nnnn%%NK0L5M0L0J0j5nNnn%%j0J0
3151f51NJ5J0J0J0N%J5J0k0n%NJ5J5Nnk0k0%nNJ5nnnj0j0NN%N%j5j5m0m0nJ0J5j5l0k5j1j0
3148g87%k0N%j0j0%nnnj0nnnnj5j5j0j5nk0k5%K0J5J5K0K5J0J0L0n%%nNj0Nj0j5l0l0k0k0
3145i62k5l5j5J0J0NK0%J0J0Nnk5m5m0k0k0l0k6j5J5K6K5K0%k0J0K5L5L0J5J5J0%%j5j5nJ5
3142a007K5J0NK5J5Nj0j0k0j0J0J0J0j0k0%j0J5L0L0j0k0j0j5j0j5j0j0j0Nn%j0j0nJ0J0j5
3140a037j5l0j0%nj0nJ5K5K5J5j0j0J5K0J0%j0l5m5j5J5J5j0j0nnnNNN%NNJ5K0%nk5k0NNJ0
3137a087%k0k5J0K0L0Nj0J0K0K0J0j0k5k5j0nj0nnNK5K5%k0k0nj0k0k5j6J1j6k0J0K6J5K0
3134a127Nk5j0N%j0k6j5NJ5J0K1NJ0NNNNj5j5%K0%NJ5L5J5nNJ5K5K0%j0j0j0j0n%%nk0l5k5
3131a127k0nNM0J5%j5j5nn%J5J0NJ5M0L5K0Nj0j5nj5NK0K5J5Nj0j5k5l0l5l5m0l6j5j0NJ0
3128a198J0nj5nj5nJ0K0K5K6K5L0J5j5m0m1k0j5%k0%L0%K0J5j5k5l0j5j5nj0j5k0m5l5l0k5
3126a453j5k0k0nJ0J5j0j5k0l1j0N%J5%%J1J0%n%J5j5l1j5NK0J6nk6j5n%j0NJ5K0K1K0j0n
3123a538%nj1J6J0nnj0j1j0%%%n%nNj5%j0nnnK0J0%j0K0K6K5%j0l6n0l5j5l0j5J5M0L5K5N
3120a594J0J5%%k5k0j0j5k0k0k0j5j5k5j0j0Nn%%%%%%J0%Nj0j0Nk0nK5J0N%%k0l0m0k0j0K0
3117a859K0K5K5K0J5%nJ5L0L0L5K5j0nj5n%j5k0NJ5L0J5L0J5L0K1K0Nj5nj0Nj5%oJ1L5K0K0
3115a468L5N0O5K5%%nnj5j5l0nN%NnNNJ0j0j0k0k5j5%J5N%J0NJ5nk0m0l0l0nJ5L0K5Nj0m5
3112a483m0l1k0l5k0j0%%j0J0L5L0J0nl0j5k0k0j5l0nK5K0J5L0K0J0J0L1J5nk1j0K1Nj0l6
3109a584n5l5k5j5nJ5J0NNK0nk0k5k0%L0L0J5NnJ5K5K0NL0L1L0K5K0K0J5K0J0J0%J0%N%%%
3106a368N%%%NNNNN%%J5J0J5J0J0J0J5J0NNJ0%%J5nJ0J0J5J0J6J0J0J5J0K5K0K0K5J5L0L0
3103i42J0J5L0K0K0K0J5L5J1%nonJ1NJ0J0J0J5J0J5l0l5l1l5l0k0l0k5l0l0k5k5m5m5o6l0
3101a228J5K5L1J0%%%nm1o5n0n0m5k5j5J5J0nk0j5k0l0k0k0k6k5j5l5k0nj5j5NK0K0J0j0k0
3098a679k0nNJ0nJ5J0J0NJ5M0L5N1K5K5NNK0NJ5K0%j0nJ0j5nnn%j0nj0nnj0nj5j0l0m6m0m0
3095a659j5NK5J5J5K0J5j0k5j0j5j0J0NnnN%%J5K5K5J0K1J0k1l5k5k5l0l0nj0j5nj0J5%%n
3093a734N%%K5J5J5K0Nj0j0J0%NJ5nnj0%j0J5L0L5J0j5j0%k5k5k5k5k5j5j0j5j5nnn%nnnn
3090a819l0l0m5k1j0j5k5%J0j5n%j5m0l5k5%j0nj0J0J0NN%nNn%K0K0%k0Nk5NJ0K5L0%%j0j0
3087b070nnj0nj5j0k0k5nN%%J0J0%%J5K0K5M0J5nj5nj0N%NN%NNNK5K5K5K6J0J0J5J0j5j5j5
3084a934k1nJ0j0N%k0k0%j0%nnj0nNnnJ5J5nl0m0m5k5j5%%j5NK5K5N%NnJ0J5J0J0J5K0K0n
3081b025l0l0l0j0L0L0L5K5%%%%%j0k0j5j0j0NNj0k5k0j5l0m0k5%J5NJ5J5N%%%%Nk5%nk0N
3078b210j0j0%J5%NK0j0m0l0l0k0%K5K5NNL0M5M5K0%k0l5l5k5nj0j5%K0K0K0K0n%Nnj0J0k0
3075b210J0nj0k0%Nj5j0%NJ0NNnk0l0nj5l6l0j5n%%%nk5k0j0%J0J0NJ0%J0Nk0m5m5k0nJ0n
3072b531J5K5K5L0K0K0J5j5l0m0l5n0l0NJ0nJ5NJ0J0%J0K0K5NNk0k5J0J0%NJ0nJ5J0%%J5%
3069b441J0K5L5K0L1J5nnJ0K0L0K0K0L0%k5k5K0Nnk0%%NNnN%%j0k0j0j5K0L0L5J5J0j0J0j0
3067b180%%J0j0J5J0J0J0N0N0N5M6J5j0J0%N%N%NNJ0%%K5L5L0L0%l0m5m5k0%J5J5J0nk0k0
3064a914k0j6k0j5N%j0m0j5NK0J5%NJ0J0NJ5NN%N%O%N%K0K0J5J5J0j5%j0nnnnj0n%j0J0J0
3061a904J0NJ5NK0%l5k0l0l1l0k5l0k5k5nJ0L0J0j0j0J5J5NJ0K0J0J5J0J5J5J6J5J5J5J5J5
3058a854J5j5j5j5j5j0k0l1%J5J6J5k0m1n5n5l5k0nj0j0j0j0nj0j0NK0K0L5J5J0nk0k0nJ0
3056b145NJ5NJ5nl0j0j5k5nj0k5%nK0K0Nnk0k5k5J0M0N0K0NNK0K5Nj0nJ5J5%j0%nj0%K0J5
3053b060J5J5K5nk0j0n%j5J0NJ5%K0NJ5NJ0%j5j5%%k0j0%j5j5nk0nj5k0n%j0%j0j5k0%J5J0
3050b165%J0NNNJ0N%k0l5l0k5%J5J5j0j0j0j5nj5j0j0J0%%l0l1nNNj5k0j5j5k0j0j0k0j5j5
3047b491NNnnj0j0NJ0k0k0k0k0NNNk0k0%J5J5NL0J5NK0J0nj5k5%K5M0K5j0k5k0%L0L5K0J5
3044b396%K5K5K6K5K5K5K5K5%%%%NJ0J5NJ0NK5%j0Nnnj0%nnj0l5l5nNK0%k0l0j5k0k5j6J6
3041b325%o%n%%nnn%k5k5n0n0l5j5n%j0l5l5n%NNNk5j0k0j5k0j6k5nNK0K6Nj0m1l0j5J0J5
3038b777J5J0J0J5J1J0j6m0k5k0l5j5k5l0%n%M0N5M5L0nk5k5k5k5nJ5M5M0K0NJ6J0J5K0%L0
3036b641J5K5K5J5j0k5k5n%J5nK0J5%%K5J0J5K5J5%j5%j0k0%Nk5k0Nj0j5j5l5k5k0j0J0n%
3033b696j0k1%k5k0nj5j5nj0%j0j0j0Nj0k0NnnK5N0J5N0N1N5L0K5L5K5nk0j0nNK0Nj0j0J0
3030b541j0nk0%nj0j0%nK0J5%J5J0J5Nj0%j0j0%nk0%%j5nj0nj0j0j0J5K5J0J5J0k5n%nNN%
3027b596J0%%Nk0j5j5j5%J5L0L0J0j0l0m5m0j5%j5k6n0l5l5m0l0n0l0nk0j0j5%k0n1n0m0j5
3025c238j0%L5L5K5M0K6%k1k5k0j0%J0nk0j5n%K0M5M6L5K0K5L0J0nJ5%%J0NNN%J5nj5l0k5
3022b992k0k5k0j5k5l6nnJ0%k0j5j0%j5nnJ0K0K0J0j0k5j0k5l5k0j5nN%L0K5J5nj5j5j0J5
3019c243L5K0J0nJ5L5K0NK1NNj5j6%J1%NN%NNNnnk0l1nK5K1%%%K5K0K0%J5NJ0j5j5J0L5L0
3016b952NJ0J0nk5k0j5k5m5m6m0n0m0j0K5L5L0K5K5%j5l0n5k5J5K0K0J0nl5n5m0l5j5nK5L0
3014c303nl0j5l0k0k5k5k0k0m6m5n5m0l0l5l0l0k0m0l6k0j0J5%%j0l0k5j0J0NK0%NJ5K0%k0
3011c935l5j5Nj0J0NnN%%%J5j5nJ0NNj5k0l0nj0J5J5N%k0j0j0J0J0J0k0l0l0k0j0j0j5k0%
3008d170J5J5%%%%nNnl0j5%%nj5J0Nj0j0k0J0J0K5L0K0nk0j0NNnnj5%K5J5j0l0o5o1l0j0j5
3005d371%J0K5J0j0J0nk0k0k0k5j5nj0j0k0n%k0j5Nnj5%j5nnj5j5l0nj5j0%k6l5j5L0O6N5
3003d571L0Nj0j0j5nK0N0L5%j0K5K5L0J5%j0%j0nnk0l0k0K0L0N0N0L0j0nNJ5J0J0K6M5M0L5
3000d135J0J0K0J0K5M0M0K0Nj5%j0l5m0l0m0j5nj5j0j5j5%k0m5k6m5l5k5l5l5k5j5%j5%j0
2998d531k5l0nL5M5L5L5M5M5M5N1J5K0K0K0L0M0L5L0J0NK0L5N0M6J5j0l1j0J5L6K0K0J5K0
2995c789L0K0j5l5j0k5k0k0k6k5m0j0J5K0k0l5n5n0j5Nj5l0m0n0m6n5m5j5nj0k0l5l5l5m0
2993d576l0l0Nj5j0j6j0Nk5nK5J0N%K1J5%nNj0NNj0%%%J5%J0NJ0K0%k0k0K0M0K5%j5nJ0j0
2990d556j0l0k5j5nJ0j0nk1%Nj0l5o5o0n0l5l0k5k5k5k6k5l5l0k0l5l0k0l0m0l5l0m0l6l5
2987e489l5l5l0k5k5l5l0k5k5l0l5k6k0m0l0%k0k0K0L5K5K5J0nnN%%Nnk5k0l0k5j5k5l0j5
2985f050nl5l0nK5L0L0K5K0j0nNNj5m0m5l0NNJ5J5K0J5J5%j0j0nj0j5nj5J0K0J5NK5J0%K0
2982f005K5N%K5%j0nnK0K0K5J5j0j0j0j5%N%%J0J0J0J0J0J0NJ5%N%%%%N%J0J1J0N%J5J0Nj0
2979e784j0nj0j0oj5j0j0l5m0j5Nj0%%%N%NM0M5N6L0K5K0K0K0Nj5j0NL0L5L5L0NJ0J5%J0J0
2976e524nJ5L0L0L1L0M0O0M5M5N0L0J5K0NJ5L6O0N0M5N0M0L5J5J5L0L0L6NJ0J5K0k5k0n%%
2974d626%j0J0j0NL0J5K5K5N%N%K5J5%K5M5K0L5L5K5K0M6N0M0O0Q0R0Q1N0M0J5J0J5K5NNJ5
2971c654J0NJ5j0nNK0K5nl0j5j5j5j5k5j5k0j5j5k0k5%%J0J0%K5K5J0L5N0M0M0N0M1J0K0L0
2968c423J5K5K0K0J5Nj5m0o0l5j5J5k6p0p0o0k0j0j0j0j5k5j5j5j5J0k0%J5%%J0nj0%j0k5
2966c869m1k0l5l0%K0K5nk0n0q0j05j01j00j05j00q1o0m0j5K0J5L0L5L0J0NK1J0NK5M5O5P5
2964d421P5O5L6J0J0j0j5nK5K0nk0j0NN%NK0L5L0K0N%J5j0n0n5o6n0l0l5o5p0m5nk0l5l1l5
2961d707l5l0l5j0j5l0l5m5n0l0Nnj0J5nj5j1j0k5l5m5k0j5l5l0j5k5l0k5k0nNnl0m6j5NJ0
2958e459K6L0NnK0K0K0J5K0L5K5K0nk5j5j5L0L0J5L5L5K0L5K0nj0nj0m0n5m0n0p5o0l6k0n
2956e479J0J5nj5nk0j0l5m0l5m0j0%j0nj0nnj0n%nn%%j5NL0J0K5K0K0%J5NL0L0M0K0NJ0N%
2953e474%nnj0j5j5k0k0%n%%j5j5m0m0j5j5m5o5o1n5o5n5k0k0m0j0%k0k0l6l5l0J0J0J0NJ0
2950f241J0J5J1K0J0N%N%%nJ0j5nN%%NK0K5%k0l0l5k1NJ6%J0nn%oO%%%%%%Nn%onJ1NJ0J0J0
2947f175J5J5J5%%k5k0k0nl6o5m5j5j5m0m0j0j5l0m0nk5k6j0nj5nNk0j5%k0m0m0j5j5%nj0
2944f817nj0nnJ0K5K5NnNj0%J0J0NJ0NNN%%m0k5j0k0k5k5k5j5nj5j0nj0j0%j0k6k5j5%J5%
2941g038J0%J5K0nn0l5j5NNJ5K0Nn%nnk0l0l5k0J5K5K0K0L0L5L0M1NJ5J0J5L0M0L5L5M0K0
2939f707L0L5M6L5L5M5N0L0J0nnN%nNJ0J0N%J5J5nk5k0k5k5k5k5k5l0l0o1n5m0m0n5n0m0k5
2936f942k5k0k1k5k0k0k5j5k0k0k0m0m5m0m0k5nj1k5l5l5m0m0m5n0m5m5l6j0j0l5l5k0k5k5
2934g935n%%%J5L0L0N5L0nk5k5j5j5k0j5nnL0M5L0%j0l0n0n5m5n5o0l5k1nnj5k0m5n0o0p5
2931h441q0n6n5n5n5o5p0p1o5m5m5n0m5m0o0o1m0l0k5l0l0j0k0l0%J5L0K0K5K0J5K0K5j0n
2929i419j0%nnnnj0N%j5l0l5l5l5n0m5m6n0p0j00j05o6o0p0o0o0n0l0o6k5J0k0k5k5k0k0%
2926a0657L0K0j0J0J0K0K5O0O1O5N5M0%l5l5m0l5n0m1m0m0k0nj5j5J0J5NJ5J5n%J0nj0j0n
2924a0607nk0j0j0j5l5j5J0Nj0k5n0p5p1o5q5o0n0o0n1m0l0l0l0j5J5J5j0%K5J5%%j5m0n0
2921a1494m0l5m0l5oj5j5j0k0n0n5k0Nk5l5k0l5j0K5K0nj5k0nNK5K5%k0l5m0k0K5N5N0L0J5
2919a1840K0K5Nl0k0j5m0o0n0o6n5j5m5q0q0o0o6p0n5o5p5o5o6n5m5n5n0m0m0m0m1m0m5l5
2916a3354m5j5NNk0k5n0q5r1o5l5m0p0p0r1r0q0m5l0l0n1j10j80k51k56k15j71j10n5%M0Q5
2914a5595J11Q5O0M0Nl0q0j15j56k10k11j85j86j95j76j35j36j20j25j05j36j75k01j85j86
2912a8342j75j46j20j05r5r6j00q5m5j0J5K5M5M5O5J21J45J75K11K15K06K11K20K36J95J51
2911a7038J50J50J46J15R5P5P1P0P5O5Q5J21J00J05J11J30J35J16J25J25R5O1N0N5M0N5Q5
2909a4432Q6R5Q5R0J16J35J60J71J60J71J70J40J16J40J20Q6O0Q5O0%n5r0j31j60k26k70l31
2907a3449l51l36l26l21l30l06k81k61k20j91k35k76k96l36m16m41m21l96l76l56l56l86l91
2905b1054l56l51l50l36l11k76k55j76p0%L5J05J71K15K56K71K95L01L11L41L26K95K96L16
2904b0001K76K35K06J10L5Nk0m0q5j15j56j70k01k05k06k15k01j70j86j90k21k31k80l16k96
2902b2638k65k41k06j40j25j26r5r0r0n6l0j5NL0O6P0O5J00J26R5O5O5Q0O1L0N0N5L0J5Nj5
2900b3119k0k5n0p5q1n5q5j00q6m5n0o0l0k0p0p0q6r5j10r0o6p0n0J5P5P1P0J00N5Nj0J0j0
2898b4227n0m0l5n0k0J5NnK5N5L5M0Q0Q5N6N0M0j5j00j76j75k11k31k75l36m21m76m62m41
2896b7260m46m26l76l61l11k70k46k36j95j66j80k21k40k51k71k80j86q5J0O5J01R0K5K5P5
2894c1616R5J11J25J45J26J00R5P5N0L6N5L5J5nk5o5q1o0p5j15j46j30j30j61j70j71k40k96
2892c2423l16l31l51l81l86m11m16l56l20l16l06k86k96l35l31k86k81k90k76k56k10j61j30
2890c9451k21l46m06l91m21m46m21l91l81m31m91n87o97p67q22r07r68r52r37r93j048j082
2889e3557j128j183j204j213j213j183j128j077j078j048r62q98q32p37n81m26k96j41j0J11
2888f9784K20L66M87N61O82Q92J083J193J248J188R88P77O46N67M21K81J95J30M1n6j80l06
2886e8360l81m01m26m76m66m57m86n56o12o46o97p47p32p62q62r03r22r42r28q42p12o21m97
2885g3434l41j90j20l0P0J65K36M31O42P82Q77R82J048J088J118J158J128J032R88R92R38
2883f0440Q32P52O67N76M81M16L46K36J70J26N5l0n5p6j70k51k95l41m31m97n36n97o51o22
2881f0335n81n82n41m72m61n01m81l91l41l11k71k40k76l26l36l05k46j71j20k05l66m61m97
2880f8817m46l36k35k76l96n21o52q62j018j073j178j348j509j589j680j784j815j845j930
2879h9310k020k015j970j985k015j955j935j945j970k036k175k331k356k326k306k266k156
2877a25072k075k045j935j765j674j629j534j459j454j393j269j163j168j107j048j063j158
2876a50011j198j243j314j273j088r67r93r87r33r57j043j012q88q37q62r02j013j133j133
2875a69787j073j062j103j043r82j003j008r82j008j077j068j028j073j213j308j399j619
2874a88836j840k000k205k532k807k988l223l464l624l755m016m230m357m566m993n459n911
2873b50806o441o918p063o908o667o316n936n795o080o617p284q201r249j0096j0662j0924
2872c71963j0582r554q156o768n489m502m040m101m416n068o136p269p925p981p399o025m041
2870d81415k055m76P07J163O56n36k030l825n885p926r880j2026j4372j6618j8823k1300k3887
2869f18528k6393k9070l2077l5101l8048m1331m4891m8324n1633n5107n8461o1528o4672o8130
2868a273294p1680p5319p9465q4091q8573r3100r8248j04073j10264j17242j25313j34101
2868b454763j43203j53155j64579j77672j92471k08888k26980k47733k72131k99090l26667
2867d867332l55445l87649m23927m64572n12013n66941o24879o82438p43305q12417q89832
2866a1330750r76606j078558j196582j322171j450832j590627j748223j915790k080283k234521
2865b6924943k369150k466082k511186k507687k471238k420136k372193k337666k309349k268819
2865e0958449k206624k128051k038616j933922j804513j640916j433257j175283q71158n33770
2864f6724559j76545J90225N58092R21038J276458J623717J962986K295899K623613K943387
2863e2505689L247901L526904L767006L952260M067593M102432M051177L913501L696596L415263
2863a4765056L088179K734298K371203K013130J669481J346508J049869P85056N56539L67512
2862A216719K19420J10895L8003m707k3455k4899j4964J719K1255M0129N5858O7178P3194
2861A776345P3439O8366N9153M6986L3055J8944N895n469j4728k1340k5290k6774k5802k2207
2860A940573j6417r174r52P544J5289K1486K5836K8128K8233K6573K3681J9826J5074R820
2859B135520M286j574p569j3209j8222k2669k6468k9516l2022l4103l5637l6594l7372l8128
2858A806723l8574l8384l7577l6223l4333l2068k9656k7150k4689k2538k0784j9395j8427
2857A426925j7956j7681j7194j6392j5335j3866j1985j0001q206o612n464m988n164n689o407
2856A263985p268q016q522q878r264r675j0161j0953j2151j3550j4954j6247j7124j7395j7184
2855A082643j6683j5826j4798j3885j3355j3199j3465j4316j5550j6929j8337j9601k0462
2854H76237k0749k0548j9766j8427j6708j4904j3123j1530j0422r926r925j0302j1103j2152
2853F76652j3113j3901j4447j4673j4503j3991j3299j2402j1439j0603r855r174q707q557
2852E07988q637q643q582q557q416q071p630p203o703o130n540n033m546m161l980l966l985
2851C98205m055m181m311m452m571m552m366m091l885l634l234k827k546k316k261k416k652
2850C37855k873l093l448l865m256m582m823m852m627m351m006l574l063k531k015j554j254
2849B79088j143j097j088j158j299j448j634j930k256k507k727k947l098l209l323l464l514
2848B41246l509l539l544l484l359l223l018k822k682k602k506k367k295k206k030j900j865
2847A94295j910j985k100k211k316k482k777l083l293l454l564l564l529l509l510l418l229
2846A44361l007k763k471k196j904j569j214r37p87o47n11m41m36m66n07n66o87q97j198j434
2844A19723j529j584j770k045k271k406k516k547k522k541k572k521k376k281k206k105j975
2843H1956j875j800j774j770j749j645j574j574j539j433j329j258j173j063j028j047j063
2842E7262j043j032j013r47q73q52q07p07o56o47n82n01m36m11l46k81j85j05k5K0K5P0J35
2840D6063Q0n5j85l21m36n02n01n61o72q17r53j117j244j313j374j428j454j454j443j484
2839B8829j479j459j449j483j459j414j368j284j138j017r18p56o07n16m87m16l41l10k96
2838A0632j91q5NO5Q6O0J0l0%K5K5J0n5j16j55k01k55k91k66k60l01l16k25q6M0J16J30J00
2836H471O0O1J05J25J31J35J30R5R6J15J75K41L01K91K50K21J80J16J5j5K5O0L5J5no5r0m6
2834A1228m5l5j0j0m5r0j15r1q5o0l5k0r0j36j35j36j75j85k26k76l21l76l81l65l06k46k05
2832G028j81j20p0j0N0J10J30J36J75K11K45K41K21K20K26K15K41K56K50K51K91K90K61K41
2830A0908K25J91J60J45J41J30J20J01N0K5J0Nn0r5j01r5j20j51j70k11k50k46k00j81j90
2829A0151j71j75j86k25k56k76k80k56k21k20k06j70j36j25j30j00q6p5o0m5m5o5p1n0p0p5
2827F376n5m5q6j05j00j10j11r5p0p0o5l6j5j0%J5k0k0k0l5n0p0j5L0L5N0R0J16J10J50J76
2825E945J60J61J55J70J71J60J71J85J71J75J81J75J70J81J55J41J30J55J56J15J15Q1%n0
2823I329q1j40k46k80l16l56m01m16m16m46m42m06m11m41m31m11m16m31m26l86l61l41l26
2822A002k86k55k11j60j15p5NP5R0R0Q5J10J16J35J60J76J45J26R0N5P0J20J41J05Q5J16R5
2820B090R5J30J51J50J31J70K11K25K01K05J86J40J35J56J30J00Q6P5N0K5M5N0M5N0P6R0P0
2818E268R5J16J00Q0O5J01J15J00O5N0N5P1Q0Q0J00J31J30R0N5O1M0L0N5R0J25J26Q0No5r5
2816G399j11j10j00p0n6q0j25j40j36j50j71j80j86j90j71j40j15j41j15p0p5r5n6l5l5k5
2814D521NJ0j0m5o5p5p6q0q0p5o0o5p6p5o0p0p0o6m5n0n5m5j5l0l5l0m0m1l5k0nk0j0Nj0j0
2812B997NL5Nk0k0l0m0o0q0q6o0m0l0l5k5k0m0n0m5m6m5k5K5N0L6L5O0O0Q0J05J36J05O0O5
2809C062P6O0P0J00R5Q1P5Q5Q5O5L6L5M5O0N5M5NJ0L0K5j5J0Nm5o0o0m5m5n0m1n5q5p5l0j5
2807C594k0k0k0j5%j0k6k5nJ0k5n0k0j0j5k0k0l0l5k0%nj5J0Nnj0J0%NNNK0M5P5P5O6Q5J05
2804C694R5Q5P1P0M5N0P0Q5Q1Q0J15J00R1Q0O5M5M5O5O6L5nnJ0J0j0k5l5l6l0k0m0l5k5k5
2802D862m5m0k5m0l5l6l0n5l5m5n0o0p5o1p5o0m5n5n5l0l1l0k5k5l0k5k5l0k0k5k5j0NJ0j0
2800C614%%%%j0k0j0j5J5NJ0J5K0K5K0J5Nj5J5k0l5l5j5m5m0k6k5m5o0o5p0o5o6o5q0o0m0
2797B832n5q6q5o5o0o0o0l6j0J6K0K0Nk5%J5L5L0K5nJ0L5N0K5K5K5K5M0K0L1L0L0M5L5M0N5
2795B972O0M5nNK0%J1%NJ5j0j6l0k5k0k0l0l0j5j0j5k5%j0k0j0j5k0k5k0k0j5%M0L0J5NNN
2792B827J5NJ5NJ5NJ0J0NJ0J0J0NN%NNNj0J5L0NJ5K5K5J0J5K1M5L5L5M0M5L0L5M5M0M6N0M0
2789C604M5M5M5M5L0NJ0K5J0K1L5Nj0Nn%j5NK0k0l6m0j5J5%nj0J0K0%k5l0nK0L5K5j5k0J0
2787C839J0nl0%K0K0M1L0K0k0m0oK6K5K0K0K5L5J5K5K5%l0k0j0J0J0NJ5NN%J5NNJ0%j5l0l0
2784D045j5l0j5m0j5nm0k6j0l0j0k5k5j5j5k5j0k5j5nk5l5j0k0k0J5M5M0K5M0M0J0j0%K0K0
2781C784M0L5J0%%J6J5J0K0K5J5K0K0%j0j0%J5J0K0J0K0J0K0J0j5l0k5j5J0K5K5J0J0K0L5
2779D155nl0m5m5l5j5nj0j5L5Nl0l0j5k0k6j5j5k5k0k0n0n0n0m5k0%Nk0j5k0j0k6l5m5n0m0
2776C303l5m0m5l5nNJ0nj0J5J5j0%J0nJ0K5J0K0K0Nj5j0NM0M5M5N0M5M6L5N5N5N0N5N0M0K0
2774C869L1L0J5J0J0J0K0%K0J0NNnJ0N%J5nk0k5k0k5l0k0j5l6k0k5l0k0k0l5k0k5k0k0k5j0
2771C594J5J5J5K5J5%k5m5m5k5J5NnNJ5j0l5nk0k1l0%j5j5j5j5j5j0j0k0k5%J0L0J5K5M5K5
2769C463%k5k5k5l5k5%k0k0nk5n0m0k5k5j0j6k0j0j5k0j5k0l5j0l5n5m5j5NJ0nNJ0nJ0K0n
2766B842%Nj0J0K5L0L0K5NM0N5P6J00P0K5nm5m0NNJ0K0%K0%k0nj5m5n0l0o1q0m5j5k5k0k0
2763B867k0j5n%%%%%%%J5J0J5J5J5J5J5J0j0j0j0j5j0j5j0j5k5l5l0l0l1l0k5k5n0j5%J0N
2761B561j0k5k5j0N%%J5L0K0J5K5J0K0J0K0K0NK5K6L5L0L0L5K5L5L0K5K0K5K0J5L0J6L0K0
2758C158J5J5K5M0N0M5M0L0K5M0K6%NJ0nk0l6k5l0l0k5l5k0NNNJ0%J0nK0O0N5N6O5M0L0L5
2756C689L0M0J0J5L0N5M1M0N5M5M5N5M0M0N6N0M5L0M0L5L5K5M0N0K0%J6NNJ0%j0K0N0L0L5
2753D817N0N0M0L5M5L6K5L5L0%k0nj0K5K5K0K5K5K0L5K0K0L0M5J5ONnJ0NNN%J5nnJ5M5N5K5
2751E609nn%j0nNNJ0%nl0j5k0j5l0k0k0j6k5j5k5k5j5k5k0NNJ0%nK0N%NNJ5%j0k0k0j0J5L0
2748E333L5J0j5l5k5k5%%nN%k5nj0j5%k0n%k5%j5j5%j0j5NK0NJ0nK5N0N0N0M0N0M6J5%NJ0
2745E494j0j0k5nK0%NJ5k0m1l0k5m0k5l5k5j0j5j5nj0j0j5nK0K0K5J5K0K0L5J0k0k0l0j5j5
2742E223l0k0k0nn%nK5L0j5m0m5l5n1l5j0n%j0l0o0n0l5m5n0n6m0k5l5m5n5o5n0l0j1l5l5
2740D195%NJ0j0k5k5j5k0l0nk0k5k0k0%Nj0J0J0nj0J0J0nnJ0NnJ5nj0nJ0M5M5K0K0M5K5K5
2737D245L1K0J0n%Nj5k6k0k0%NJ5nj5j5j0k0k0j0j5j5nJ5J5%j5k0k0j5j5l5l5j0k0l5k0k6
2734C879l0k0m0k0k5l5k0l5m5n5o1l5j5K0J0%J0N%J6%NK5nj0J0%%J0L0L0K0nJ0%%NNnJ0M5
2732C684N5M0N0P1N0L5L5M0L0J5k0k5j5%Nj5%k5m0k5%k0j5J0K0L0%k5k5j5l1l5l0k0%Nnl0
2729C759m5k0%J0J0%nnnJ0NNNK0M0L0L0L0L6L0L0K0J5K5N0M0K5nl5nNL0J5K0J5%j0J0L0Nj0
2726D210k5j0k0k0k0k0l5j0J0nl5l5m0%K0M5L0K5M0L0J0J0J5J0%N%%j5k5l5j0k5k0k0k0k5
2724C990k0k0j5l0j5l6j0j5l0k5j5k0nk0j0%k5j0nNK5J0J5J5J0J0K0L5M5L6%j1L1O0L5%%J5
2721D020K5J5j0l0j5%K5K0nl0n5n0l6j5J5J1j1l5m5l0m5n%%nn%Nj5nj5nj5k0%j0j0nJ5J5n
2718C634j0K5J0nnk5k0j0j5k0k5nk0j0j6j0nj5k0%j5j5j0j5j0j5nk0Nj0%%%%n%m0l5l5m0l5
2716C133l6m0l5k5k5k0k5k5k5k0k5nn%nn%nnk0k5k0k1%ON%%%%%%%%%j1l0m0j0J0nj0J0K0J0
2712B671L0Nk5k5k0k5j0j0j0j0nj5nj0N%N%%N%NJ0K0J0J5J5J5J0K0J0L0J1K5L5N0M5L5Nj0
2710B907nnnn%nNK5L5%k0k0k0k0%K5J0J0%k0nj0NJ0%K0N%J5%%k0l0m0k5j0J5K0K5NJ0K0J0
2707B912k5j0nj0k0k0j5j0k0k0j0nnj0%no%j0l0l5l0l0nK0%J5K5L0L0L1J0%nK0J5NJ0J5J0
2704B807J5NJ5J0j0%%N%%nnk5j5j5k5nnk5m6l0nNj0m0k5j5NNk5m5m5k5m5l0nJ5%%nk0j1L6
2701B361O0N5J0nj5k0k5j5J0J5%K0NJ0K0%j0k0k0nNJ0NJ0J5J0J5Nnj5j5nJ5J5L0Nj5l0j0l0
2698B446j0n%nK0M5L0L5%l5j5nK5N5M0L5K5%J0J5NJ6J0J0L0L0L0L0J5%nJ5Nj0J0j0nm0k5k0
2696B797k5l0l6k5Nj0j0%Nj0n%%j0Nj0j5j5k0j5J0N%K0K5K0L5K0j0k0j0j5nJ5%NNN%J0J5M6
2693B752N0K0%j5nnnNnN%n%Nj5Nj0%n%nn%j0j5n%j6nn%L6J0J5j5m1j5l0j0K5J0nnj0NK0J5
2690B711Nj0m0J0L0L1J5j0nj0%j6n%j0j5%%j0nnj0%k5l5l5k5l5k5m0k5j0j5%k0j0j0%k6k5
2687B290l5l5l0j5nnj0k0j5l0n%J0NNK0K5K0K5J0L0K0K0K5L1K5K5Nn%N%nnNn%j0NJ5K0J5K0
2684B441K5J0J0K0K5K5%k5l0NJ5L5L5L5L0L5N1L0M5L0j5j0k0j5j5j0j5k0k1l5j5%K0j5k5m0
2682B596l5j5%j0l5l0j5nk0j5j5k0j0j5k0j1J1NJ0J0k0j6j5k0k0k0k0k5nl0k5j5%K0%J0J5
2679B175%J0J5%L0J5J5j0nj0j0nj0j0nl5l0%K0J5J5nnJ0J0J0J5j0J0Nnk5j5l5j5j0j0j0j0
2676B085j0j0j0j0J5J5J0J5J0J5K5%k0k5l0j5NK5K5N%nj0%nnnnNNNNK5L0K5L0K5J5K5J0J0
2674B300k0l5k5NK0%k5k5NJ0J0J0J0J5Nnj5j0j0j5N%j0%n%nnj0NK5M0J0nk0n0n0m5nL0N0N5
2671B215L0%k5m0m0nN%nJ0L0K0J0K0K0J5K0K0J0J5J6j0j1%j5k5j0%%%j5j0j0J5K0J0J0J0%
2668B300j5k5k5k5l5k0%%J0L5L5K5K0%j0J0J0nk5j0nK0j5nnj0n%n%M0N5L6J0J0nl0m1k5nJ0
2665B275L0M1L5Nj0k5%%J0%j5j0%%j6n%%%%%%%%%J0J1%J0j0k1k5nJ5J5K6J5K0K0K0K0J5L5
2662B486K0K5J0j5k5k5j5k0NN%k0k0%NJ5K0%J5J0NJ5J0nNNj5nNK0Nn%%N%nNJ0J0NJ5J0NnK0
2659B591K0%j0j0K0J5%j5j5J0J5J5nl0k5j0J5L0K0K0N%k0J5J0J5J5J5J6J0L0Nj5k0nJ5NNk0
2657B732k6k0j5j5k5k0k0k0k5j5Nj0nNK5L5%j0nk0nJ5J0J5J0%%j5l5k5NK0L5Nk5m0n5l0k0
2654B416k5l0k0l1m0o0m5k0NNj0k5nK0K0J5j5k5j0J0%%%%j0NJ0N%J5J5%NNNk0nnJ0K5K0J0
2651B220k5l0l0k5j0%Nj5nj5j5%NJ5K5NNL5L5Nl0l5n0k5n%nnj0Nj5NK5M5K0M0J5nJ5NJ5J0
2648B200%J5J5N%J5K5J5K0J5j5l0j0k5nN%Nj5l5j5k0l5j5k5l0N%nN%j5nnj0%k0NK0K5L0J5
2645B105%k5k0j0J0%J5NNJ0NNJ0nJ0NnJ0%%%%nNK5K0K5K5J0J0J0NK0Nj0L0L6K0K0L0J5nNN
2642B431j5j5j5j0j5j0j5j6l0m0l0l5k0%nj5n%j0%%nn%NNnJ0J0nJ5%nNj0Nn%j5J0nnNnj0J0
2639B130nnj5j0j0j0j5j0j0j0j5NNj0%%%%j0j0nnJ0N%l0n1m0%J5nk0k5m0k0n%J0Nj0j5Nj0
2636A764%nnK0K0K0K0J0J0NJ0J0NJ0N%%%N%%%%j5j5k0j5nJ5J5nnj5j0j5l0m0n0k0%%%%K5K0
2633A719j5j5j5nj5nk0j0nk0k0%%k0k1%nk0nNn%nJ5L0L6n%m1m5j5K0L5M6K0K5K0K5K5L0%M0
2630A759N5M5K5NNj0J5K5L1Nk1k0k0j0J5J0j5%nj0m5m5m5m5l5k0m5k5k5l6l0k5k0%nk0l5l0
2628A353m0l0j0j0j0j0J0J5K5%j0l5l5j5%%j0NNJ5J0Nj5j5k0j0%J0J0%k6nj5k0k0nJ0L5L1
2625A173%n%K0M0K5L5K5L0L0K5M5K5L5L5M1L0M0L0J5K0K0J5J5J5L0Nj5j5nk0m5l5l5m0nNj0
2622A594J0K0K5K0K5NJ0K0%NJ5J0N%nj0%Nj0n%J0NK0L5N5K5%%%%%%J0L0K6J5NN%%j0l6j0k5
2619A899j0j0j0j0nj5%j5NNJ0N%J0NNj5j5k5nJ5%%K0J0J0K5Nk5l0k5l0j5nk5nNJ5J5NNN%J0
2616A794N%J0%j5j0k0j0k0j5j5j5N%k0K0%j0%%J0j5N%%n%%j5j5k5j0J0L0K5J5Nnj5l0m5k5
2614A579J0NJ0NJ5%n%%L5M5M0K5nNJ5NNK5K5L5J5j0k0k0j0K5M5L0L6Nk5%o%j5j5NK5L1M5K5
2611B040j0k5j0k0nK0J5nj5j5k5j1NO%K0%%%%%Nj0J0%j5Nj0k6k5m5j5J0N%K0j5k0j5j5NJ5
2608A829NNJ5NJ0J0nk0j0j0%K5K5%k0j5k5k0j5k5k5j5N%%%j0l0m0nJ5J5K0J5nm0l5nK5K0M5
2605A714J5j0j0j5j5%j0j5Nj0%j5%nJ0NN%NnJ0J5nJ0J0j5k5j0k0j5j0Nk0k0%j6j0Nj5j5Nn
2602A508j0Nj5l0l0l0k5l0l0l5k5NJ5%J5NJ0J5Nj5Nnnj0Nnj0J0NN%j0l0k0j0%K5K0Nnj0j5
2599A253n%nn%Nj0%%k0%k5nJ0J5J0J5nNK0j0j5k0J5K5M0L0J0J5Nnk5j5J0L5L0J5K0nl5k5j5
2596A333J0%%j5N%nj0j5nj0l0l5nJ5K0J5j0nNJ0J0N%%%NK0K5M0J5j0nj5j0K0J5J0J5J5j0N
2594A418%%%N%k0k0l5j0J5j0NN%nJ5j5k0n0n0l0j0k0l6NK5K6K5K5%nNL5L5K0j5j0%%%%j5J0
2591A298j0nn%j5J0nnn%j0J5J5j0NN%NJ0J0NJ0k0k0j5j5N%N%NNN%j0nj0j0nj0j0n%n%n%%n
2587A193%n%%%%%nnK0j0NJ5nJ5NNJ5K5K0K0%j0Nj0j5Nk5NK0J0J0K5J0J0K0Nnk0k0%J0K5K5
2584A388Nj0l0l0j5%j5j5%nj0nnj5nj0j0j0j0j5nNj0%oj0Nj0n%j0j0nK5J5j5k5m5k0J0J0J0
2581A082J0NJ5J0K0K0Oonj5j0Nk0%j5nj0nj0k5l0k5k5l0k5k0l0nJ5J5nK0M0L5K5Nn%%k0k5
2579I57k0k5J0L0K0J5K5J5K0K0Nk0j0%J5J5K5J5N%NNnJ5N%NJ0J1NJ5%J0J0j0j0%j0nnj6%N
2576A157%NOj1J1NnK0J0J0J5J5J0J0K0nN%N%N%NNJ5J0NJ0nk0k0k5nK5K5N%L5M5O5M5L5NON
2573A559J0nN%K0L0M5K5Nj0J5L5O0O0L0%J0K5N%%%N%%%Nk0l0l0m5m0nNJ5K5K0K0%%n%j5j0
2570A819k5%j5j5j0j5J0NJ0%j5n0l5k0k0NNj0j0J0nj0Nk0j5%J5J0K0J0%NJ0nnNN%k5k0j0k5
2567A569k1j5l0j0%J5K0%NJ5OJ0Nj0n%J5nm1n5k0J5K5J5nJ0N%%J5J0N%J1K0nj5j6k0j5nk5
2564A473j5j5nNj0Nn%%j0k0l5m0k0nK5J0Nj5k5k0k0j0k5k5j5nj0J5K0L0K0Nl0m5m6k5j5l0
2561A072j5J0K5K5J0nnNK0K0O%J5K5L0M5L0Nj0j0l0l0j0NK5J5J0K0K5J0L0K5J0K5J5J0%NN
2559A463NNj0K0J5NJ0K0%K1J5N%j0k6J0K1J0J5J5nl0k0j6j0k0l0j0J5NJ0J0J0J5NJ6K5K0K0
2556A619L0K0K5L0J5j0j5k0j0l0m5l0m1k0j0K0L1M0J0j0k0l1n0l5m5j0J0%j0j0k0j5j5k0n
2554A323k0j5k0k0l0j5k5k1l0j5nJ0J5%NNNJ0j0n%j5NK5L1%j5j6j5k0j5j5k0j5nJ5nJ0J0n
2551A077NJ0N%nJ5N0N1K5%j0J0K5K0J0NJ0NK0J5J0K0j0j0j0j0J0NJ0J0NN%J0K5J0k0n0m0m5
2548A268m0m5j5%%j6%j0j0nj0j5nj5j0j5j0j5k0k0k0k0j5k0j5j5l0j0K0K5K0K5J0K5M0J5j5
2546A012l0%J5NNJ0L0L0J0J0L0K0K1J0J0J5J0L0L0N%%%K5N0L5K0NNNJ0L0L0J5K0J5J6nj6n
2543A533j5j0nj0n%NJ5%k0k0j5k0j0nk5%J0J5J0J5j0k5k0j5j5k5l0%k5k5k0k5nJ0Nn%nnnj0
2540A188nNj5k6j0j5k5k5j0j0k5nNj0J0NnnNJ0%J0NNJ0NNK0J5J5K0J0K1K5J0J5L0J5K0K0J5
2537A328L5J0NNNN%NJ5nJ0K5K5J0nnnnNL5L0N%%j0%%j5nnj0nnj0J5NNJ5%l0j5j0l5l5l5l0
2534A318J5O0M5K5%%nl5m5l0NK0K5K5K0j5k0j5k5k0J0J0J0J0NJ0J5NNJ0nl0l0k0J5J0j5m0
2532A323l5k0nNj0NNj0j0J0J5L0K0K0L0M0L0L5J0J0J0J0n%n%%%n%%n%n%%%%k0j5j0J5M0L0
2529A533J5j5l0m0nj5%nnj0L0K5%k5m5m0l5nnk5k0%j5nk5%K5J5K0K0J5K0L5J0%J5J0%J5J0
2526A443NJ0K0K0K0K0Nj0nNj0k0nj5j0j0k0nNj5n%j0%Nj5%nn%%j5Nj0k0k0nl0k5j5k0j5%J0
2523A233J5nj0k0k5nNJ0J5J0j0j5j5j5%%%%%o%%J1%J5NJ0J0%J0Nj5j0nJ0K5J5J5N0L5K5N0
2520A423K5%J5K0N%%%N%nJ0J0J5K0Nl5l0%J0j0m0l5k0j5l0k0k0l5k0j5%%l5o6n0m0k0k0m0
2517I62n0n0l5NJ0NNJ5J5NK0NK0K5K0J5%j0%j0n%j0%j0n%j0NJ0NNj0l0j5j5j0Nj0l5m0k0%
2514G77J0J0%j5J5NNN%j0k5j1j5%K0%J6K5M0K5L5K0j0K0%k5k0l0k5%%nN%J0NNN%J5%j5%nj5
2511H47l0l5l1k5%L5K6J0K5K0K5J0NJ0j0l0l0k5%K5%%l0n1l5j5J0j5l5l0j5j0J0n%Nk5m0m5
2509D96k0J5L0K0K0%m0l0nK0K0K0K0M0L5M0L5Nj5%%j5j0j5nK0M0K5L1%j6J0j5l0k5l0l0l0
2506F11k5k0l5l5k0l0l0l6m5n0l5j0N%%NK0J5J5j0j0K0L5N0K6NK0M0K0K0L5M0K5M5K5J5J0
2503G11J5J0J5L6M0N0P0M5K5J0%K0J5%J0NNJ0J5K0J5K6J5J5L0Nj0j0k0n%K0K0nl5p1o5m0j0
2501A002J0%%nj0j5nm0o0m5n0j6N%k0m0n0n0m5j5nj5j5j5j0j5j0NK5K0NJ5J5J5K0NJ0J0NJ0
2498F26J0%K0L5L5M5M1L0N0L5L0K5k0nJ0n%%%Nj0nN%n%nj5l5k5k5l5o1m5m5k5%%k0NK5K0N
2495F71J0%j5J5NnnJ0J0J5L0Nj0j0j5%J5K5%nk0%K5L1Nj0%%Nn%%j6l0k5j5j0J5%%K0K0K0K1
2492G77L0J5K0K5K5K0J5L0Nj0j5J0NJ5J0NK0NJ0J0Nnj0J0nnn%k5k5k5k5nNj0N%j5l5l0l0n
2489G92J5K0K0nl5l6m5m5l0j5k5k0k0k0nK0%%K5J5L5%m5n5o5m0nJ0Nnk0k0k1k0j0Nj0%Nj0
2487C40%%%K0NJ0J0J1NJ0L5K0L5K0%NNNJ0K5K5J5nnnn%K0%J0NNJ0%nk0j0j5j5j0k0j5j5m0
2484D76k5l0j5%Nj0j0%o%l0l0k5l0k0nnj5j5j0j0j5j0Nj0nJ0L0L0NJ5J5J0K0L0M5M1L5j0j5
2481D16nj5l6j5J0j0j5nL0K5K1%nK0n%n%%%%%K5J0J5K0Nj5j0NK0L5K5L0L0K5L0L0L0M5N6K0
2478H37N%nNL0N0L5M5L5M0M5L5J6J5K0NJ5J0K0J0j0j5j0j0J0M5K5K5K0%K5%nk0j0j0j5J0K0
2475A343j5n0k5m5l5j6j5j5j0j0k0j0K5K0nj5m0n0p0o5n5m0n1n0l5J0J5NK0K0K0K0K1K0K5
2473H22K5J5%J5NNJ0%J0NK0L0L0J5K5L0L5J5K0L0L6J5NK0J0J0J0J0%J0J5%l0m0l5l0m1l0j0
2470A087j5j0j0m5m5l0n0k5j0k5j0J0J5J5J0%nm0m0l1%J0J0J1NnK0K0J0L0J0%nk0NK5L0K0
2468I22L5J5J0L0Nj0J0j5NL0M5M5L0J1J0J5Nj5J0Nj0%J0J5%J0J0%J0J5NK0J5NK0J5J0NJ5n
2465A363K0L0L0L5L0NNnJ0J0%m0l0l5k0j5Nj0l0k0j0j0%J0j5nN%nK0J0J0K0K0Nl0k5J0K5K0
2462A393K0j0j0nj0J0NJ5J0K0K5K0K5J5J5L6Nj5Nj0nj6j0%k0j5nj0j0J5J5K5J0NK6K0J0%N
2460A599N%j5J0K0J5j0l0n6o5n0j5j0J5J5K5K5J0nk0j0k0l0k5%K0L5J0j0k0j5k5k5j0%NN%
2457A348l0l5k5l5j5%%k0k0k6k5k0k5k5k5k5j0j0k0%Nn%Nk0j5k0k0NNJ0NNJ0K0N%J5J5NJ5
2454A002J0K0Nj0nNk0j5J0L0M0L0nj5l0l0k5l0k5j5j5k5j5nl0k0j0k5j1k0k0k0k5k5k0%%J5
2452F56j0l0l0l5l0nj0nj0%N%N%K0K5%j5nnk0j5NJ5M0L5K5K5L5K0%NJ5NNNN%NJ0NK0K6L0J5
2449H37J0nj5J5J0J5K0Nk5n5n6l0k5l0k5l0%n%%n%Nj0k0k5k0k0J0L5J5K0Nk0j5N%N%J0J0n
2446E91nK0K5L5L5L0M6L0Nj0j5nJ5J5nn%n%N%%%Nj0NK0j0nJ5%%%NJ0J0%K0L5K0j5m0l0k5j5
2443G97%J5K5K0K0J5NJ0J0j0N%nNK5K0NJ0K0K5NnJ0%%j0J0j0N%k5j5nj5j0j5j0nJ0N%j0J5
2440I42J0j0k0l5m5j5l0j0j0l1m0l0l0m0j5K0n%n%J0j5l5j0J0K0K0J5K0K0NnJ0nj0j0j5nJ5
2437F36L5K5K5Nk0j0NJ5K5L0J6K0L0L5K0J5L0M5Nl0k5m0k5l0m0l6k5J0K0L1%J5K0J5K0J5N
2435H87NJ5nj5j0j0nj0j5%NJ5J0J0J0%N%nk0k5nnK0J0NJ0J0J5Nl0j5k5k5m1l0nJ5J5J6K5J0
2432H17%j5j0nJ0J5J0J0j5l5k1k5k5nk5j5NK0%K0M0L6M0L5%j5%j0j0%n%J0L5K5K0J5J0%J5
2429I52k0o5m5l0j0NNj0k1k0j5k0k5nj5k0K0J0J0K0Nj5j0N%nj0Nnj0nnj5%j0n%Nj5J5J0K5
2426F61K0K5j0NNj0j0J0n%J0NNJ5K5K6J0j0k1nJ0L6K5N%j5j0k0%J5L5L5J0j5NK0%J5NNJ5%
2423I27k5l5k0l0k0K0nnnj0k1%J1J0J5NNK0J5NJ0J0K0NNN%%N%nJ0J0j5N%%nJ0nnNj0NJ0j0
2420I17%%nk0%k0nj5j0j0nnk0NK5J0j5l0j5j1%J6NnJ0M0L0K5L0L5j5m5l0k0%K5K0NK0J0K0
2417I47J0%nn%K0J5%l0k5%K5K5J5j0l0l5k5j0nJ5J0J5nj5j0%nj0J0J5J5J0Nj0J0j0k0k0l5
2415H42nj0n%n%j0n%J0L0K0J5Nnk0l0l0k0NK0K5%j5l0nL5L5L0Nk0nj0%%%%j0j5j0j0J5L5L5
2412H87J5J0nN%j0j5k0j0J0NK5%j0N%nj0k0k0j0j0%j0nk5l6l5k5j5j0l0j0j0m0m5j0%k5k0
2409D66%J0J5J0J0J5j0nJ0%nJ0nnNnNK5M5N0L0l5m0l0m0nK0K0L0L0K5J0k5k0NK0M0L5L0L6
2406G77L0%j0%j5k6k0m0j5nj5m0k5k5J0L0L5J0NJ0J0%NJ0nJ0NJ0%NJ5K0M1M5M0J0nnnnnNN
2403H77J5L5K0Nk0l0j5N%nJ5K0nnJ0J0k5l5k5NJ5J0%nn%K0J5J0K0J5J5J5J5j0nj0j0nnj0n
2400I32nJ5J5%j5k5j5K0M0M0%k5m0k5k0nNnk5k0l5l6l5l0j0j0j0j0nj0j5nN%%%%%N%nnnnn
2397F16nj5l5m0m0nNL0J5nk5k5k0n%NNK0%k5k5k5k1%%n%j0l0l0j5N%NNJ5K0K0K0Nk0n%NNn
2394C65J5N1L0J5K5M5M5K0%J5M5N0M5K6Nj0j0J5K5J5J5J5NJ5J0J5J0J5J0J0nNNj0l5k0j5j5
2392H62j0j0j5j0j0k5%J5%J0J0J0J0NJ0J0j0J5nj0J5%%J0%%J5%%K0j0l0l0k5l0l6k5k0l0k5
2389F51NJ5L5K0J5nnNL0L1%J5K5J5J5J0K5K0J5%j0k0J0K0M0L5K0K0%NJ0J5%NJ5n%nnNnj5J0
2386A082K0nK0Nnj0j5j0j5nj5j0%j0%nk0k0nNJ0l5m5n0n0l5k1k0nn%j0nn%n%%j5NJ0NK0%j0
2383G16j0j0j5L0L5K0L6L0J5K5K5J5J0J0J5K5K5K5K0K5K5K5K5J5J6J0K5K0NK5J0J0K5K5J5
2380A343%j5%j5j0k5j0k0m5m1l5n0k5j5j0l0k0k0j5l0j0%j0%j0j0%j0l0l0m1j5k0k0k5nK5
2378G01N5M6L5%%N%k0%j5j0j5j1%k0m5m5n5m0j5%%j0k0j5j0k0k0j0k0j5%n%%j0NNj0j6k5k0
2375C35k0NNNN%%%%Nn%%N%%%J0%N%J0J0K1L5O0K5N%m0l0m0l1l0j5J0L0L1J5N%NK5K0J0j0k0
2372D56%k5l0m1m5k5j5nk0%NK0K0J0J0%%J5K0L5L6K5NNK0%%K5%J0M5O5P5L5J0j0J0nj0nj0
2369G11nj0j0nj0l5l0m0k5k0j5%M0O0L0J5J0%K0%J0j0k0nj5k0nj0j5j0j0nj5J5K0J0J5K0J0
2366F41K0J0J5J5K0J0J0J0%K0OJ0J0NJ5K5J5J5%j0j5%k0k0k0k1k0k0k0j5j0K0%NN%K0nk0k5
2364F81k5k0%NNnJ5N%K0J5%J5Nj5k0j0k0j5j5k5nJ0%J0J0NJ0K5j0l0m5l5m0j0J0J0j0k0l0
2361D51l0j5j5NnoOJ0j0k6j5J0L1L5L5K0Nk0k0NL0L5J5J5J5J5K0J5K5J5J0NnJ5L0L0K0M1J5
2358H12j0J0J0%J0NNj5l0m1j5j0m0k5k0l0l0l0l0j0n%j0k5k5k0k0k6OK0Nm1m5j5J0K0M0L1
2356D16K5J0NJ5%j5k0k5j0J0J5nj5j5J5L0N0N5L0J5nj0j0k0nL0L0K0M0K5L0M0K0%k0nj0J5
2353G51K0OK0J5NNJ5NNK0%k5m5l1m0k0%j0j0J0K0K5Nj5nj0j0NJ0nk5l5k0J0J5K5K5%k5k5l0
2350F31l0l0J0L0K5J5J5K0L5Nj5nk5%NK0J0J0%K0K0nj0k0k0n%%J5%j5K0%%J0J0NJ0J0ONJ0
2347G92NJ0Nl5m1k0J5L0K6NNK5J0K0L0Nj0k5j5j5j5j5l1j0J5J1K0N%K5J5N%%n%%%j5J0%j0
2345H27J0j0k0j0nJ5L5L5J0k0j5k0k0k0l6l0m0l0j0j0j0j0nj0nnj0j0nj0j0j0j0j0j0j0j0
2342D86j0%%N%NN%NK5K5K5L0NN%Nnj5K0M5M0K0Nk0l0nJ5K0%j0j5NnN%N%%NNK5M5L1L5J5%K5
2339H77%j0J5%%J5L0M0J0j0NNj5Nj0nnnnk5l5n0l0j0J0J0Nk0l6k0J5%j5j5j5nk0J5M0L0K1
2336G87nj6j5%%K6J5Nj5k6k0k0m5m0k0J0nk5j5nj0j0j0j0l0m0m5k5K0%k6k5k0nj0j0%K0J0
2333C45J0NNJ0%J0ONNNNnJ0L0L0K5K5J5j0%J0N%nJ0K0K0L5J5Nn%nNj0nnj0%nnJ5M5L5J5K5
2330G36M1K5K5nl5j6k0k0k0l0n%%N%k0k5k5k0J0L0K0J5K0K0K5J0l5m5m5m0j5j5l0nNNJ0Nj5
2328E21k0j5j5NK0J5Nj5nk0j0nk0k5nK0%k5l1m0k5j5nK0M5M1K0Nj0n%%%K5M5K5k0%K0%NJ0
2325E16NK0J5NL0M0L5M5M0M1K5K5M0L5K5M0K0nm0k0k0k0k5l0j5J0NJ0J0nk5j0j5k0Nnj6%k0
2322G51nj0j5k0l5n0n0m5j0j0%k0J0K5L0K0j0j5m0l5l5l5k1j0j0j5K5N1M5L0M5L0M5L5L0L0
2320G06K5L0J6oJ1%n%%o%n%nj0NNj0K6K0K5J5K5Nj5k5n0j6J6L0J5%J5Nk0l5l1k5k5j0k0k0
2317F56k0k5j0k5k5l0m0k5l0l0l6k5j5j0j5j0j5j0nk0j5Nj0j0nn%j5NL0J0K0J5J0K0J5NNN
2314C20nJ5%NN%K0%NK6o%K1J0K0J5K0J5J5K5J5nnnnL5M5L0M0J5%J5J0J5N1M0K0J0%J5%nnj5
2311H37m0l1k0%J5J6NJ5Nnnj5%oj0Nk0k5m0l5l0j5nj0j0nJ5nl0m0j0NJ0nj5l0l5k5j5j1k5
2308C55j5j5nj5k0nJ5L5K5Nk0l0k0n%K0K0K0%%NK5J6l1l0k0J5J0L0L1M0J5K0J5J5J0J5nnN
2306E21K0J5K5J0Nj5j5%J5j5%J0n%K0j5l5m0l5l5k5%j0k1j0j0nj5l0l5m5k0J5K5J5J5j5k5
2303B35k0j5k5J0J5k0%K0K0NK0L5L5K0J5j0%J5K5K6K5K0J0nnN%nJ0j0k0l0j6l0J5L1K0K0J0
2300D51k0Nnj0j0nk1k5l5n0k0NNK5j0j0j5k5nK0M5M0K5J5NJ0J6L0M5M0L5K5L0J5L0L0J0L0
2298G21J5j0Nn%K5K6K0K5K0K5L5J0%%%nj5NNj0j0j5j0j0nk0k0nn%m1m5n0m0m5m5k0k5l0j5
2295D36J5j5J5nj5k5j0J5L5L0%j0J5K0J5J5J5J5NK0j5k0j0j5K0L0K0K0L0J0nm0k0k0k5k5k0
2292E01k0k5k0k0k0k6k0j0k0k5%K0K5L5J6%j1nj0NNJ0%J6L0J0K0M0M5M5M0Nk0j0%N%J0%J0
2290F31J5J5NL0M0N1K0J5J0J5Nj0j5nj5nJ0J0%nJ0J0%n%n%nk0k0m6n0l5j5%Nj5k5l0nJ5J0
2287E91nk0k5j5l0m0l0n6k5j0k5%k5k5k0m0j5j0%NnnN%%%K5J5Nnnj5NK5L5M0K5J0K0J0J5%
2284C80%%%j0j0%j0j5%j0nK5M0L6K0j0nj0j0%J0NJ0J5L5M5J5J0NnJ0Nk0nn%K5J0J0j0j0j5
2281E46j0J5K0NL0K0J0j5l0j0K0K5L0Nnl0k0N%k5k0l5l5p0n1j5%J5J6%j6l5k5j0J0Nj0k0k5
2278B65l0j5%J5J0J0Nj0n%J0%nJ5N%%NJ5NNJ5L5L5Oj6nJ5K6L0nK0K0%J5J5NJ5K0J0Nk0k0j5
2275E06J5L0K5J5L0J5K5K0J0K5J5K0K0J6%k1j0j0k0k0l5j0J0M0L0J5nk0j5j0J0J0K0Nj0j0
2273G31j0j5nNnnK0K0L5Ool0j5k0%J5%Nk0m0l0k0nK5J5J0NNJ0%%J5%NNj0J0nj5J5nnK0nnK0
2270G21M5O1L0j0n%K5K0K5J0%j0j0J5K5K5NJ0K5M0K5K5J5nl0j5%%J0%m0n0m0k0j0%j5j0%k0
2267H67nj0j0%k0%nk0%k0oj0J0OJ0J0nj0J0j5onj0%J5K6K5J0j0j5j0j5j6j0nk5j0j0j5j5J0
2264F86J0J0J5%J5J5%J5L1J5K5K5L0L5L0%NK0nj5%nn%NNM0N5M0NnJ5J5K0J5K1L5L0K5J0nJ5
2261A293%nJ0%%nj5j5nL0N0L5M5L5M0M0M1L0L0L5L0O5Q0P0P6O0N5N0O5P5R1P5Q5R5R6J05R0
2259B932Q5Q0Q6Q5R5J00Q6J05J35J56J60J81K00K46K90L26L46M16M66N42O72Q47J088J383
2257A1108J710K085K461K853L198L429L479L363L073K652K176J734J369J138J042J078J178
2256D9126J263J243J103P97L21k75q98j489k035k451k732k868k867k752k572k371k180k021
2255B6342j890j799j684j595j503j449j344j253j163j088r97r28q42p47o26n37m91m41l81
2254E584l36l06k60k26k06j90j75j46j45j31j00q0j00q6p0q5j00j00p6p5p5q0o5o6q0j00r0
2252B035q0q1r5q5r0o1o5n0n0o0m0j5%%j0l0k5l0k6k5k0k0k0nnnnk0k0NNJ0K0Nj5k5j5j5j5
2249I57l5j0NN%NK5K5J0J5J5J0j0l0k5j0j5%l0l5%n%%nnnnj0j0m0l6nN%%NJ0j5k0K5M1M0K5
2246H62K5nm0n0l6l0%L5L6Nj5m1l0j0j0k5l5k0j0%j0k5k5nNJ0NJ0L0J5J0j0l0l0k0%%k5j0
2243E01j0j0j5l0%L0J5%%nl5l0nJ5J5K5J5nk0j5n%%NM0N0N0L5K0Nnk5k0j5%Nj0k0j5nJ5J5
2241E56J0K5J0NN%J5j0n%j5k0l5k5l0j0%J5J5NNJ0%j0j5J0J0K0Nnk0k0k5j0NJ0L5K0K5NJ5
2238E81J0J5J0J0J0J5%J0J0nJ5K5J5J5K0K1M0J0k5j0nl1l0%k0k0J0L0L0K1%%%%j6j0k5%N%
2235G31K0nk5m0n0k0J0n%J5J0nJ0Nnj0j0nnj0k0%J0Nk0l5j5%j0nj5j0j0j5k5%j0k0nJ0J5j0
2232D21l0j1J1K0M0L0K0%K0L5M0J5j0k5k0j0%L0N0N5L5Nk0k0%NK0nk0j0j5j5nk0nj5l0%K0
2230E86K0J5J0nj5J0J0J0J0J0NJ5NJ5J5J5K0J0J6K0J5J5K0K0K0K0M0L5K0%k0k5%NJ0J5J0J0
2227A007M5K0K5%%%Nj0k0k5%nnnnk5k5k5l0nnj0NK0nl0k5k0Nj0j0k0k5k1k0l0j5NK5N1K0J5
2224H17J0J5%j5m5l1m0l0l5k5%k0j0NL0L5%%nj0n%%%n%%%%NN%NNN%NL0K5L0K6K5L0K5K5J0
2221H92j5%%nnnn%k0m0n1n0%K0Nnk0k5nnk0j0j0l0j0k0k0l0o0n0k6nK1J5NJ5J5NK0J5M0K5
2218E46K0NNK0nl0j0K0K0%%%%j0j5%j5l0l0j0K5J5J5K0J5NJ0j0J5M5M5J0%j0j0%K0L0Nj0N
2215G21nnn%%j0J0j0j5k0nk0k0k0k5j0k0k0k0j5j0%%%n%nn%j0%j0j0%nnj5k1%k5m5k5j5J5
2212B90K5J5K0K0J0J1J5NJ0J0J0Nk0j5j0j6nK1NJ0J0NK5nj0j0j5j0K5K5L0L0NJ5J5NJ0J5J0
2210E91J0J0nJ0n%NJ0nj5k0k0k0%NJ5nj5l0k5j5j0J0Nnj5l0k5k1j0%L1L5L5NJ5K5j0l0k5j0
2207D46%J0nJ5J0K0J5K0K0K5J5L0J5NJ5J0J5NNJ5K0J5l0m5j0J0Nj0nNnnnJ0Nnnk0m0o5n0l5
2204D41j0%j5NJ5K0K0nNJ0J5%k5m5nNj0NK0J0K0J5J5K0K5J5NnnNNn%%nj5j0j0j0J0K5N0L5
2201F36%k0k0NJ5J0J0%j0nnj0k5k5j5J5J5K0J5j5m5l5k0k0m0l5j6j0Nn%Nn%%j0j0nj5j5nn
2198C05j5j0N%%J0K5J5K5L6M0L0M0M0J0j5j5J0J5J5J0Nj0%n%nj0n%j0Nj5J5L5K5J0%m0k5j0
2195E36j5J5Nj0NK5NJ5%k0j5n%%N%l0l0l0k5l0l1k5l0m0l0j0K0K0K5K5L0N%%Nj5j5k0j5J5
2193C15M0M1J5J5N%K0J5j0%K0L0M0L5L5L0L5O0Q1O5M5K0NJ5k0k5k5k5%L5M5N5N5M0K0K0L1
2190A178M0Nk5m6o0q5j05q0p1m5l5k0l0l0k0k0k0k0l5j0NL0J5n%J5K5J5K5J0j0k5k0j5j0%
2188E21j0nJ5J0J5J0L0J5J0L0L0Nk5k0k5j5%J0J5%J5NJ0J0NJ0J0NJ0J0j0j0nj5nj0j0n%%k0
2185F16J5K5K5K5K0nl5j0k5j5k5j0k5j5j5k0j5J0K0J5J5L0N5R0Q6O0L5K5J5Nk5m0l5k5k5k5
2182G97k6l5l0l5l5l0l5l0l5j0NnNJ5M5M5K0N%%%%%%%J5J5J0J0J5J0K5%%N%%L5K6nk6%L1N5
2179H52O0L5L0L0L5L5L5N0P1J10J35J66K35K91L26L36L26K75K16J50J11O5Nk5NJ0O0J00J20
2177D250J01N5Np0j11j50k01k30k66k86k90k61k21j70j65j41j25j10q1n5o0p0p0n5l5m1n0
2176A097k5k5m5m5k5k5j0l0n%m0j5j5nj0l1Nj5j5nj5l0j0j0k5k0j5k5j0j0j0Nj5k5j0j5k5
2173D51k0nk0j0nJ5K0j0k5j6l5j0NL0L6Nnl1k0j0L0O1M5L5J0j0J0%J5L0K0K0K5K5K0K5%k5
2171F76j5nj5J5J5j5nJ0%%%N%Nj0k5k5j5nk0j0j5J5K5J0J5N%J0%l0k5k0l0l0j5l5k0NN%Nn
2168D31N%%j0J0Nj0nj0j5nj1j0j5nk5k5l0j5J0J0K0NNk0n%N%J0NnJ5%%K0K5K5K1J5N%J5%%
2165D41j0l0k6j5J0K6L0L0M0K5J0J5J5J0j5l5k0k0l0nj5k5NK0K0%j0NNj0k5k0k1k5k5j5k0
2162B90k0k0Nj0j0j0j5k5%J5K5L5J0%j0j5%N%NNj5k0j0j5%K5%K5K5K5L0L0K5K1M0K0J0K5K0
2159E21NNj0j0NK5NK0J5k0m0k0l0n0o1o0m5l0nk0k5%j0nn%j0j5%k0l5l5k0j0j5k5j0J0J0K5
2157E%k0m0m5k0J0j0%N%k0j5%j0NNj0J0nj0J5NK0J0J5J5J0J5J5K5K5K5L0%K0K5L5L0J5j0k0
2154A55k0NJ5K0%nJ0n%NnJ0J5K0K0J0J5K5K5J0j0%J0K0K5K6nk1l0j5k5k5n%j5%J0K0J5J5K0
2151C35J0L5Nl0k0k0J5M0M1J5j0k0k1k5k0N%NNj0k5l0nNL0J5J5K0L1K5K5L0K5K5K5K0K0J0
2148E96K5J5K5K0J5K5M0L6K5K0nNJ0%K5J0J0nj0nj0k5k5j5k5j6NNj0l5l0l5l0k5nj0k0j0j5
2146E46%k0k0%j5j5%j0j5%J5L0K0K0K5K5K5K5NnK0nk0k5l0j5NJ5J0J5N%J0%l0l5l5k5nJ0N
2143E06Nj0nNk5l0l5m1l0j0NNnj0k0l5%NJ5nK0J5nj0J5%j5j5%%K0nK0K0K0K0K1nnnonj0j0
2140C60nJ5J5j5l5m5k0K5K0%%j0J0%%J0nk0Nj5j0j0j0Nk0l0j5k5k5k5k5k5k5j0nj5nj0j0j0
2137a5j0J5NJ5J0J5NJ5J0j0j0j0j0J5K0K0K0NNJ0J0K0M5M5K0j5k5k5k0%J5J0Nk0j0K5K5K0
2135B45K5K0K5NK0L0%j5j0j0j5J5M5K6L0L0L5K5L0%j5%j5nnj5%K0K5K0K5K0K5L0J5j0nj5n
2132F46j5l0k0k0j5j5j5j0k0k0J5N0O0M5L0K5L0J0n%NJ5K0%l0l0m0k0%J0J0%NNJ0%j5k5k5
2129F21k0k0k5k0k0j5l0k0k0nJ0J0%j0J5%%j0l5k1k0j5j5k0j5j5m0l5j5nJ0Nnk5k0k5k0%j0
2127A00k0NNnNJ0K0K5K0K0K5K0L0J5J5J0K0NJ0K0NJ5K1J5K0K0J5J5K5J5%NJ5nN%J5j0k5k0
2124E01k5l0Nj0l5m6l5j5nnj5j5l0j5%k5j5j0j0k0j5j0j0l0l0j0%J0M5P5O0M0L5L0K0L0K1
2121D06K0J5nnJ5N%nJ0K5K0L0J5N%j0NK0NK0J0l0k5k5k5k0%%k5m0l6k0J0NNJ0%nk0l0j0J0
2119C30l0m0k5j0NK5M5K5NNK5M1M0J0j0nJ0K0K5J5%J5NJ5K5K0J5J0k5j5%n%m0n0n0m1j0NN
2116C85J1NNJ0j0%%j0noj0J6J5J5J5J5k5j0nnnj6%J1nNN%NJ0nj0%nj6k5m0l5k5j0%j5NJ0K5
2113B70K0J5J0k5j0%nJ5nNJ5J0J0J0J0J0K0%l0m5l5m0k0nj5j5Nj0j0NNJ0J5%%j5k0%j0j5k0
2110A10%N%J5nN%NNJ5J0J0J0%%nNJ5L0K5J5j0k5k5j0l5n5m5m0j5nJ0M5M5K5J0j0%%%%%NNN
2107A45NNJ0%NL0J5J5K0K0J0K0K0J0J0K0J0J5K1J0J0K0J0J5nj5k0%j0nj5%%j6j0%L1M5M0L5
2104E26M0Nj0k5k0j0k0j5nj0k0NJ5nNJ0%J0NJ0%N%NJ0j0j0J0K0nk0l5k0NNK0J0nJ0Nj0l0j5
2101D36j5k5l1k5k5k0l5k5J5M0M0N%j5j0nj5j0K0L5N0M1K5K5%j0%J5K0%%%%%NN%J0%nNnj5
2098E01j5j0j5j5nj5nJ0N%k0n1n0k0n%j0%J0j5n%Nn%%N%nJ0K0L5J5M1N0K5J5K0J5nk0m0l5
2095D16j0j0NK0K0J0j0l0j5%%j1j5j0j5j5%j5nJ5L0K5O1N0K0nl0%%j0NJ5J5K5J0J0j5j5Nn
2093E16nnn%%%nk0k5l5j0j5oj0j0nj5%j5j5k0k0k0j5k0k0k0j0k5k5j0%NJ5nj0j5k0j0j0k0
2090D0k0n%%%%nN%%K5%K0J5J0K0K5%%N%n%%%%j5l0nk5l5nk0k5K5K0L5J0%%%%nj0j5nJ0J5L5
2087H5%%J0J5%%J0M0M5L5Nj0k0l0nK0K5J0j5j5J0%j0j5J0K5K0j5j0j5%K0J5J5NK0Nj0nj0j0
2084B50k5k5j5L0L0J0k0m0m5j5K0L0L5K5K0nk5k5%K5K5J0l0m0k0%j0j0%K0K0%%J5%N%NN%j0
2081B20k0j0j5j0j5j5j5j0l0k0k0j0j0k5l5k0J0Nj5j5N%nj5NK0K0NJ0%J0K5K5L0K5K5L0K5
2078A65K5L5J5M0N5J5%J0Nnk5k5j0J0N%NJ0j0j0l5nj0j5nNj5j0Nj0nnnK5M0K5L5L0L0L1L5
2076D51%nj0NK0K0K0K0L5K5NNNL0K5J0nj0j0%NK0K0J0nK0j0l5l0k0%K0NNnk5m5l0j5j0l0n
2073D76NNk0j5nJ0J5J0J5J0nj0nj0j5J5K5J5j0k0k5nJ0K0J5K0nj0nj0j5k0j5j5k0j5j6j5N
2070C65K6%j6l5k5l5l0k0%J5J0%%%%J0NNJ0NNNJ0j5j5nk0NK0K0Nk0j5J0Nnj0Nj5j5k0j5k0
2067A90j5k0k0j0j0J5J5nj5%J0K0%NnJ0J5M0K5K5%Nj0l0j0%j0nNJ0%J0j0nK0J5K5L5M5K0%
2064C80j5j0%j5nj0j0nJ5%l5n5o0j5J5J0%J0Nj5j0j5j0J0J5L5L5K5%l0l0nn%nnJ5J5%K5M5
2062B90K0L5J5%NJ0j0K0J6nJ5L0L5J0j0k0j5j0k5%nj6j0j0nj5N%N%N%%N%%%N%%N%j5j0j5j0
2058C25NK0J0J0%%j0NJ0j5%%%nj0%J0k0j5J0K0K0j5k0nJ5%J0J0L1L0J0Nj0nNj5k0j6j5j5j5
2056C35k0j5j0j5j5j5K5K5K5K5K5J0j5l0l5nJ0K0nk0k5%J0J0K5Nk0k0l0j0%L0J5K0%k0j5%
2053B75nj5j0nj0J0%%j0NK0j5n0m0m5m5%K5%K0J0NK5%j0%K0J5M0J5j5j0%J5%J5J5J0nj5k5
2050B10j0J0L5NJ0J5Nj0j0j5n%%N%%%J0nk5k0nl0m0%J5J5NNj5k5l0j0%J5NJ0J0J5NJ5J5NN
2047A90j5k0Nnj0k0NK5J5K0K0J5K5K5J5nk5k0j0NNNNnj5l5n5n0j0NL5K5J5K5K5j0k0j0j5j5
2044A40%J5k5j0NL0M0N0L5K5J5J0J0K0NK0J6NK5L0M5M0L5j0l0k0k0j5k0j5k0k0j0j0K0L0%
2042D41k0k0k6%k5%J0%K5%K1M0L0K5%k5j0j0J5J5J5J5J5J5K0J0%n%nNn%%J0K0J0K5NK0L0n
2039F81j5j0k0k0nk5j5j5NJ5J5%nk0j5j5j5n0m0k5%J5J0%Nk0j0nj0oj0j0k0j5j5k0l0nK0K0
2036C00J0k0k5l0%K5L5M0%%k5k0j0j0nj0k0k0k0k0%NNNNNj5J5%%nNnNNnj0J0Nnnnk0NJ5J5
2033B05K0K0J0J5J5J5J5J5J5J5%NNNj0nJ5J6o%L6L5L0NJ5K0k5k0k5k0j0J5%%J5K0K5J5nnn
2030E01%k5k0k5j5%J0%NNj5j0NJ5K0J5J5K0j5m5l5j0J0L0N0L0K5L5K0nj0k0Nj5j0j0j0j0j0
2028E01j0j5K0%%K0J5J5L0J5l0m0m0l0nj5j5nj0j6j5j0j0J0j0NNJ0J0NJ6NNJ5%k5k1nJ6J0
2025D01NJ5Nk0nj0oj5Nk0nj5k0nj0j5k5%K0K5K5K5n%J0j0j5j5j0k0%%%%%%K0K5J0k0m5m5k0
2022B15k0nJ0K5L0L5K0Nj5j0NJ5K5K0J5J5OK0N%%%%%J5J0NNJ0NJ0j5k5k0j5j6k5k5j0%J5N
2019C45J0NJ0J5%%nj0J0j5Nn%NJ5J6J0NK0J0J0%n%%%%nNj0j5k5n%%k1n0n0j5L0P0P1M0J5j0
2016D76k5n0m1l5j5k0k5nJ5J5J0K0K0J5k0l0k0k5%%j5k0k0j0%nj5NK0K5K0K5J5M5M0J5Ok1
2014C70nnk5j0j0k0NJ5%K0J5j0J0J0Nj5j5l0l0nJ5L0K5K0J5L1J0j0NJ0j5nj0o%j5j0%%NJ5
2011C80%j0j0nj0%J0N%J5J0J6J0J5J0J5J0%j0%nj5K0L0K0K0nk5m0k5k0%%j5k6l0n0n5m0k5
2008A65NNK0nj5j5%J0K0K0K0%n%K0J0J5%%%%%%J0nn%J0K0L5K0nk0k0k5j5k5k0NL5L0K0K0K5
2005C60J5J0nk0J5K1J5L0J5k5m0l1l0l5nJ5L0K5nNK0%k5j5j0j5j0k0nJ5J5%K5K5%K5OJ0nJ0
2002D06%nJ0%%J5J0K5%l0k5k1l5j0nj5nK0J0K5J0nnj0%%j0j5l0j5J0L5M0J6j1nJ0J1J0K0N
2000D31k5j5%J0L5J0j5m6n5m5m0k0j0%j0n%n%j0NJ0nNJ0nK0nm0k0l0l5k0j0J0L5M5J5nj5N
1997A55%%%N%NNJ0J5K0J0j0k0j5j0j0k0j0k0%%j0%J0j5nN%%NM0L5K5j5%%NN%nJ0%%J0J5L5
1994B60L5J5k5l0k5n%k0l0k0l0k5J0M0K0%k0k0k0j0J0J5L5L0K0J0nnJ0J0Nj0k0n%j5J5J0J5
1991B25%j0NJ0K0%j0%NK5%k5NK0J0k0k5k5k0nk0j0J5J5J0K0K0J0J5J0J5J0K0%%k0k0nj0j0
1988B50j5%NK0K5N%N%Nk0k0j5k0k5%J5NNnnNnJ5K5j0l0l0j5%J5J5Nj0NJ5K0Nj5%J5J5L0Nn
1985B85nj5nnj0m0j0Nnj0nJ0K5NNNN%%J5K5L5J0%%j0l0j5k0k5k0k0k0J5K5L5J0k0k0k0j5j0
1982A60NNj0k0j0NNK0nj5j5j5J5Nnj5J0L5M0K5NK0J5J5K0J5K5K0J5K6J0%Nn%K5%j0j0n%%%
1979D06Nj0j6J1nonnJ6J0%k1l5j0J0J5%j0n%j0NK0K5j0k0k0j0k0nj5j5nNK0K0Nk0j5%J0%j5
1976B75j5%N%%%%%%%%%N%%%%j0j0nj0J5K0J5J5J0NNJ5J5M1M0K0%%Nnj5J0Nj0j0k5%k1k0j0
1973C55j5j5nn%%%j0k0NL0L0%j5k0%j5j0NJ5NJ0J0J0J0J0J0J0OJ0NJ0NJ0k5l1l0k5l0k5l0
1970B35l0n%k5k5m5k5%NJ0j0nJ5%NNN%NNNN%NNN%%NN%j0J0K0J5K5J0nnj0nl0k5l5k5J0J0J5
1967A20J0M0N5M5M5M0J5%j5j0j0K0J0J5j0j0J0j0l5j5k0nJ0nJ0%nK0k0nJ0%n%j0%j0j0Nk0
1964B50%L0K5L0K5J0nJ0%j5j5l0%K0K5K5K1%k6k5%n%j5l5j5j0J5L0J0j0nNnj0%j5j5%nj5%
1962B55j0k0Nj0j0j0nn%j5%Nj0n%NNNNJ0%l0m0j0J5J5nk0k0l0j5NK0J0J5NK0%K5K0J5J5K0
1959B25K0J5J5J5K0%nK0K5J0J5L1J0K5L5%k5m0n1k5J5J0NK0J1J0J5J0%k0j5%NK0K0J0J5J0
1956D76K0J0J0nN%%j5nj0NNN%j5k5k5j0j0j0nj0j6k0l0j0j0j0nj0j0j0k0nJ5NK0J0j5k5l0
1953B15j0J0nNJ0n%k0J5J0NJ5Nj0j0k5nL0K5L0L0Nn%NK5K5K6K5J0nN%j0j0nj5k1j0j5j0nK0
1950C50J0Nj5j5j0j5j5j0k5nn%%%nNn%%k5j5nj0L0J5%Nj5%%%K0%J0J5J5J0J5J0j0nNJ5%k0
1947C05l5l5j0j0J0NJ5j0j5nJ0J0n%NN%N%nJ0J0J5J5J0K5K5K0L6K0K0M0J0k0k0j5k0%Nl0m6
1945C50l5%K5K5K0J1nj6j5k5m0m0j5J0%n%%nnnl0k5nJ0%l5k5nK0L0L5K5NK0J0j5n0m0k5k0
1942A10%j5j0J0NnJ5%j5nnJ5K5NK5K5NJ5K5J0nJ0NK0J5J0K5K0%NK0%k5j5j0j0j0k0%J0J0J5
1939C05J0J5%J5%n%Nj0k5j5J5K5K0K0L1J0%N%%k5k6j0l0l5j5J0J5j0k5l5nJ5K5K0K0L0J0j5
1936C35k0k0n%k0k0%j0j5nJ0%%%N%%%j5k0nJ5J5J0J0J0%NNk0k5k0k5K0J5J0K0K0J0J0K0K0
1933C20J0NK0L0nJ1J5%nj6l5m0l5nJ0K0K0nl0l5k0n%j0K5L5N5M0L6J0j5k6k5j0NJ0NJ0%j0
1931C60%Nk0j0k0k0j0j0n%L0L0K0%k5m0j5%J0NNJ5NnJ0J0nJ0NnJ0J5J0L1J0l6j0k5k0m0k5
1928B50%K0K0K5J5j5n%nj0%J0J5nj5%nj5nnj5%j0Nn%k0l0k0k5k0J0j0%k0%%j0nj0j0%K5M0
1925A40L5L0J0J0NJ0N%%J0J5%k5m0m0k0j0K5M0N5O0L5nl5k0j5nK5J0J0%K0J5%%k5j0j0k0n
1922B80J5M0K5J5%%j0j0j0j0j5k0j5j5%N%J0L0K0nk0k0j0j0k5j0J0J0j0k5k5l0j5j0K0K0n
1919A75k0%k5j0K0K5M0J0nk0j5j0J0J5J0J5K0J0J0J5nj0j5%NK5J0J5nl5j5k0%nk0l0k5NL5
1917A80N5L5K0%%%%J5j0N%%%%j0nj0nnnnnN%N%%J0%k5j5nJ0L0%k0k5k0NK5J5%N%Nj0k5k0j5
1913A85k0j5k5j5L0L0K5L0K5K5L0L0%k0%nNL5J5K0K1K5K5K0NnnNJ0L0J5K0%j0nj0j0l0m5m0
1911D01m1j0K0L6K0%k0j5oO%%J0%nJ0K5K5L0K5j0k5l0j0%NJ5n%K5%J0K0nj5m0l5k0oK1L5J0
1908D51%%%j0j0N%j0n%k0Nj0j1%j0nj0J0NnJ5J1j1%J1K5K5%l0l1k5k0NNJ0nk5k0j0NJ0J5%
1905C30j5k5l5l5l5%J0NNJ5NJ0J5Nk5l0k0l0k0J5nn%K0NJ0NJ0J5NnJ5%NN%NNJ0K5L0J5k5n
1902B85L0M5M1J5j0j0j6nk0nJ5K0J6K0J5J5K5J5%%%%%%nJ0%NN%k0j5l0j0k0j5j1k0m0l5nJ0
1899B95Nj0k0k5j5n%k0j5k0k0k0nJ0J0%%J0J5%%NK5j0j0%j0nJ5K0J0K0J5%K5%j5j0k0n%K5
1896B45K0N%%J5L0L0J5%k5j5j0k5j0J5L5K0K5J0NK1M5K5%j0l0k0j0J0J0%k0l1l5m5l5%%J0
1893B70NNJ5NJ5K0%J5J5J0J0k0l5l5k0nNnJ0n%J5j0J0K5K0%K0J0K6J0k6k5k5k0j0J0%n%nn
1891B90%%n%j0m5o0p5l5%K5K0J0J5K0J5J5nj0j0nnj5k0n%%N%nN%%K5K5M0J5j0n%k5nJ5J0j0
1888A85%N%%NK0K0NNJ0%J5%NJ5%J0K5J5K0nk0nj0j0j5k5m5k5j0J0K5K5J5nnnk0m0l0j0NJ0
1885A65L5L0K0%k0j0%j5n%k5k0%K0nJ0J0n%j0NJ5M5L5K0NJ0J0%N%%Nj5nj5j0NJ0%J5%NK0n
1882C35j5j5k0j5J0J0J0N%NN%k0k0NNk5k0NK5K0%k0nNK5J5J5j0nk0nj5l5l0j5j5J5J0j0j0
1879A80J0J0L0M0K0Nj5l5j0j0NJ0N%NJ0nl0m5j5J0K0J5K0K5L0J5%%%%nn%%%%k0J5J0nJ0Nj5
1876B90n0m0k5%K0%J0Nj0nN%J5NJ0j0k0j5j5J0J0NJ5K0K0M0Nj5j5k0k0j0%j5%NN%J0J0nK0
1873B45%%%j0N%n%%j0J0j0Nn%%%NJ0NJ0NJ0%NK0nnk0%%%%k0k0j5j5n%k5k5j0J5L0K5J0J5J0
1870B35J0J0J0j5j5l0n%J0K0K0Nn%K5J5J0J5J5J5J5nj0j0n%%K0K5J6%k1l5l5k0nnj0j0K0J5
1867B85NNNJ0NNNNJ5J5j0j5nj0j0j0K0J5K0J5Nk0m0k5nNnN%%%nJ5J5K0J0J5J5J6J5j5k1j5
1864C55k0k0j0j5k0j5j5NJ0nn%nNJ5J5NJ0J5K0Nk0j0K0%j5j5%J5J5J5K0J5L6K5K5nk0j0NN
1861D31j5j0k1%J6J0%j0k6j5j5k0NJ0J0J0NJ0J0O%N%%N%nJ0nk1j5nj0j5k5%K0L5J5l0m0l5
1858B75k0j0N%J5%NK0M0L5L6J5nk6l0k5nj0j0j5k5%J0J0NJ5%j5nj0j0k5k0j5%L0M0L0K0j0
1856C15nJ0NK0L0Nk0k5j0J0K0K0Nj0NK1K0Nj5%j5j1k0n0l5l0j0J0%%j0J0%nnnn%K0K0J0K5
1853C00L0K0L5K1%%%%Nj5Nj6n%j5%J5nJ6%ok5l0j0J0k0n%j0n%j0%j0%nj5Nnnj5k0j5k0%J5
1850A90J0%k0k5k5k5k5NL0L0K0J0J5J5J0K0L5%k0%nj5k0NK0L5J5j0l0j5k0k0nJ5%%j0N%%N
1847B00%k0nj5j0K5L5J5M0L5K5L5K5j5l5k0k5nJ5NNN%K0nk5j5k5j5K0K0K0K0n%J0j0k5k0n
1844B75L5M0L5K1j5k6l0k0l0%J5J0N%J5nJ0L0Nj0k5l0j5NK5L5L0K1%k1k5k5J5K0J5L6J0k5
1841D06m1l0l5k5j0l0j0j5k5k5j5nn%nj5N%j0nj0Nj5j5Nj5%K0L0K0K5J0nnJ0J0%nNJ5nNNn
1838A90j5j0j0nNK0K0L0J5j0k0nK0J0nJ5J5J5J5J0J5K0%j5j5k0k0j0j0J5J0K0J0j0l0k0j0
1836B30K0NNJ0%Nj5j5K5K0NJ0NNk0j5j5k0NK0nJ5NNK5nj0J5K0nk0k0k0j5%%%%J5j0nJ5K0K0
1833C10K5K0j0l0k0j0j0nnnnnn%%K0M0N5K5ONj1k5j5nJ5%k0j5nk5m0m0k0%K0K0%l0k0J5J0
1830B05L0L5%Nn%nnj0nj0Nj5J5J0nj0J5%%n%nn%nj0NJ0K5L0J0J5K5K0K5OJ0J5NJ0J0K0%k5
1827D36nj0k5k6nj5j5k0j5j0k0k0nJ5L0N0L0J0j0NNj0J0%k0j0%nj0j0nnk5k0j0J0NJ0NK0%
1824C10J0J0j5k0j5j0j0nnnk5k0%NJ5Nk5l5k0K0O0N0K5%%K0L0L0K1j0l6l5J0L0K5%l0k5j5
1822C15K0L0K0%k5nj5j0j5j5j0%K5J0J0J5J0J5J0J1j1m5l5k5J5K0K0%NNNnnj5j5J0%j5k0j0
1819B75n%NJ5%j0j0j5Nj0nj0%Nj5k5k0j0j5NJ5L5L5K0K0K0K0L5M1L0nk5k6j0%%J0J0%ONNN
1816D06nNJ0j0%j0l1l0k0j5j0k0l0k5j5NK0J0NNnn%J5J0J5k0nJ0J0nk0k0n%J5M0N0L5L1%%
1813C91k6k5%nK0K5K6NNj0nNnl6l0%J0j5l5k5nnn%K5%j0j5J0NNnj0Nn%%%k0j0%J5%nj5j5N
1810B15Nnj5%L0O0M5J0l0m5k5NJ5NJ5J5L0Nj5n%nn%J0nl0k5k5k5k5%K0K5%Nn%nNK0%k0k5%
1807B00NK0NNnnj5%J5K0J5K0L5K5L0L1L0%k5k6k0J0%J5J1J0J0J0NJ5N%j0j0k5j0%J0%nj6%
1804C85J1J0j0k1nJ0J1j1nj0nJ0K6L0%k5l6j5j5%J0j0j5nJ0L5K5J1J0J5J5Nnj5k0n%%N%%%
1801D01%%K5L5K0nj5j5NJ0J5%nnnnJ5N%%NJ5N%%N%j0j0nk0n%nj0j0NK0J5J5K0L5J5j5k0k0
1798E01NNj0k5nNJ5J0nNJ0nN%J0j0j5l0k0k0k5k1l0j5J5K0K6J0J0j0j0Nj6j0nNK1K0%j0j5
1795C91j1k0j0%n%k5j5k0%J0n%j0k0k0k0nJ0K0J0%j0NNK0nNJ5NJ0j0NJ0J0K0J5j0nJ5J0J5
1792C80j0k5k5k0j0%k5m0j0nK0J5%J5NJ0J0nNNnk5k0k5k0j5nJ5J0K0%nnJ5J0%n%%%K0L0L0
1789C10K5NK0%%nJ5K6L0J0nl0j6k5%J5K1j1k5l0k0NNJ0nJ5M5K1%j5k1k0j5k0l0nJ5K0nk0n
1787B85K5L5L0J6N%j1nk0m0j0nnnj5nj5j0nnj5nn%L0M0L5J5J5j0l0k0k0nNN%K5K5L0K5N%%
1784C85%%%OonJ1Nj1j0j0j0j5j0j5k0n%K0K0nj0j5k0j0%j0nnnj0J0k0j5j0j0j5J5J0J0J5%
1781B25J0NNj0l0k0j0J5L5J5L0L0J5K5K5K0J1J0J5%k0j6nNONJ0j5k6j5j5l0k5l5k0K0L5M5
1778C25J0nj0nj0j0nj0j0j5Nj0%J0L0NK5J5j5NNj0NK0k0m0n5o0m0J0L0K5K0J5L0K0K0J5%k5
1775B90m0j5NJ0K0%%J0j0j0Nnj0J5J0%k0l0%K0N0M0J5%j5l0j0NN%k0j0nJ5J5K5J0nnj0%NL0
1772C50K0J0%j5n%k0j0nk0j5j0j5j0J5NK0NNK0K0%j0j5k5nJ0J0J0Nj0j0j0j0NK5J0J0%k0k5
1770B90%J5J0J5J0j0j0j0j0j0j0nj5%nn%Nj0nNNj0nNNj0j5J0L0L0nj5j0J0K0K5J5J5J5J0J5
1767C85J6K5NJ0J0J0%j0k0j0k0m1k5j5n0p0l5NM0N5L0J0j5j0%J0K0nj5nnnnj5Nnnn%%n%%J5
1764B55L5L0K0%N%NNnN%N%%%j5k0l0j0j0l0k0j0n%%%nJ0j5J0J0NK0%%K5NJ0N%%NN%NNnJ5J5
1760C35nNNK0nk0nj5j5NK0J0N%nj0nn%nnj0J0%%k5k5k5k5nJ0NNj5J5J0nj0%nj0%nj5%n%%n
1757A70%%j5J0J5NK0J0nj5k0n%j5k0%J0K5NK0%k5l0J0K0L0L5K0J0J0J5NJ0J0NJ0J0K0l0m0
1754B90k5%L0L5K0%l0m0j0J5L0K0J0NnJ5%J5%J0K1L0M0J5l0l0l0l1k0k5k0k5NNnNJ0J0J5N
1752C30j5%J0K0K5nl0l5l5j0NNj0NJ5L0K0K5K0k0j5k0j0J0j5j5j5j5%%%NnK5K0%nJ5Nnj0k0
1749B80k5j0N%NNJ5J5K0K0NNJ0Nj5j5nk0k5%j0j5l5j0K0M0K0j0%J5%k0nj5nnj5%K0K5K0K0
1746C10J0J0K5%k0j5k0j0L0N5N6L0J5j5N%j5k0j5j0j5J5J0%J5L0L0J5nj0nj0%%k0l0l0%J0
1743D06L0K5nj5nJ0L0K5K0nk5nk0j5l0l6j5nnJ0j0j0J0%nJ0J0J0J6J0J5NJ5N%NN%J0J0nk5
1740D51k0k0k0NJ0NNj0j5oj5j0J0NnJ5J6J0J5J0J5K5%j5j5nk5l1%j0l0N%%%k5l0NK5L5J0k0
1737C50l5l0j0j0J0J0J0J0J0%j5j5%%j5j5%J0J0J5J0J5K0NK0L6J5nJ0Nj5m1m5m0NK5J5j0k5
1735B90k5nJ0K5L0J0k0l0l0k5J0K5K5Nnk0k0n%K5J5J0n%nj0J0NJ0J0NJ0J0Nj0j5j0j5nNNn
1732B90%%J5nj0J5J5L0J5J0j0m0k0%nK0K5L0J0nnj5j5n%J5K0nj5j5j5j5N%NNNj0j5J0K5M0
1729C80L6K5j0k5k1k0j5n%j5nnj0NJ5M0M6J5%nnnNK0K5Nl5m0l6m5l0m0l0m0j0J0L5L5K5%k0
1726B50nN%nJ5j0j5j0j0nj5k5%J5J5K0J5NNJ0nnk0k0nNJ0NJ0J0NJ5J0%J0J0%j5l0k0k0j5k0
1723A70k5j5J0J5%J5%j0n%%%n%j0K0K0n%%j5J0K5K5L0K0%%%%%NnJ0K5K0L5J5k0m5l0J0L0K0
1720C40%k0k0J0J0J5%%%%k0j0j0k0k5k5Nnk0j5J0L0Nj0%NJ0NJ0J0NJ0J0%J5j5%%%%Nnj0J0
1717B90NnnJ0N%j5NNj5j5j0j5j5k5k0j0J5L0L0J5l0l0j5%%K0M0K5K0L5J5K5K0J6j6k5m5j5
1715C00%nj0j0nJ5M0N0L1%%NNj0J0%j5nj1j5Nj5n%k0Nj5j0%j0j0%K0NNL5K5M6K0nk5j5j5k1
1712C70j0k0j5J0L0K6J5%J0K0L5J5k0m5l6k0j5k5j0%J5J0%J0J0nK0L1K5K0L0nk5j0j0j0j0
1709D11nj5oj0nj5k5l0m0j5J0J0K0N%J0nJ0N%J5j0k0nk0j0J0NJ0Nj5k0j5j5j5J0K5M5K0nj5
1706B90k0%%%%NJ5NNK0%J0N%k0%j5j5nj5nnnnnnnn%nJ0nNNnN%N%J0n%NJ5nj5%nn%j0j5NJ0
1703B25L0L5Nnk0k5j5%J0N%J5%NNnNJ0j0%N%%K5K0K5K0%l0k0j0j5n%j5j0nj0%j0J0NnJ5%%
1700B60J0%N%NL0K5%k5n0m0k5k0j0J5%NJ0K5K5Nnnj0nNJ5J0Nk5l5l0l5nj0j0%j0j0nn%K5J0
1697A15J5j0j0j0j0nJ5N%K0K0J0j5l0%K5K5K5K5L0K5NJ0J0%%k5k0j0nJ5NNNNJ5j0%j0nj0n
1694B40j0nnNJ0J0Nj0j5k0j5j5j5j0j5K5L0K5K5Nj5n%K0K0L0J0%nj5NK0J5K0J5%l0j5j5j5
1691B85j5j5j5NJ5J0NJ0J0J0J0J0J5J5N%n0k0k5k0J0nnk0j5j0K0K5L0nj0%K5J0J5J0NJ5NN
1688C50J5K0%K1J5J5K0nj0j0%k5nj6j0j5j5j0k0%nk0%J0k0j0NJ0K0K5J0nnj0nj5n%k0l0k5
1686B20j0K0K5K5J5nJ0L5K5J5k0j5j5j5k0j0j5k0J5J5NK0J5NK0J0J0K5K1J5J5J5J0K0K0J0
1683E11j5l5m5m6k5NJ0N%K0OJ5NJ5k0j0k6j0NJ5NJ1Nj6j0Nnj0n%j5J5%nN%j0J0K5N1N0L0N
1680E21%%%%k0%j0nj0j0%NN%J5J0%K0%k0k5k5k0J0K5K5J0J5J5J5K0J0J5K0J0%l0k0nJ0J0J5
1677F01%j0k5j0k0%J5%J5L0L5L0M0L0M0K6M0M0L5M5K5K5j5l0l5l5m0l5m0m1m0l5m5j0j5k5
1675E66nK5K5L5K0NJ5K5M0M6L5J5j0j5m0k6k5k5l5k5l0j0%j5nNk0n%j0NN%j0J0M0M5%l0j5
1672F06nj5nj5j0nn%nl0l0l0k5k0k1k5j0%NJ0%%J0J0%%J1J0%nnnoj0Nnj0J5J1J5J0k0l6k5
1669C35k5j0J5%J0NNj0J0L5J5j0j5%J5J6%oj0j5nj5nj0j0n%nnnnNj0%%%%N%j0J0%n%%NnnJ0
1666B90%%N%nJ0J0nj5nj5j5L0K5K0L0L1K0%%Nj0k6o0m5l0k0J5J0J5J0J5%k0nnJ0K0J0K5nj5
1663C05j5%j0j5Nk5%N%%%Nj0NJ5j5NNj5J5Nj0nk5nk0k0nk5nJ0L0J5K0L0J0J5L0j5j0j5j0j0
1660B45j5nj5%J5K0%J0J0NJ0%j5k0%K5M0K5L0nk5nk0k0nj5k0J0J0%J0NNNJ5NK5K5Nnnnj0%
1657C45J5J0%J0NOJ0%j6j0%nj0k0J0J0J0J5Ook0k0nn%k0l5m0l0%J0J0%J5%J0J5NJ5j0nn%n
1654B65j0J0j5nJ0J0n%NN%NNNNk0j5nM0L5J0k0j5nnK0K0NJ0J5Nj0k0j0j0k0j5j5j5K5N5M5
1651C75L1J0j0%%m6m0n0l0J5M0M0K0K0%J0Ooj0j0nnj0j0nN%%NK0J5J0j5l5%K5J0j0k0%J5%
1648C55k5j0j0j0j0j0j0J5J0NJ5%k5j5j0j0j0nj0J5K0J0J5%%%%%NK5N5K6nj6nNN%%j0j0j0
1645C55j5j0j5j0j5nk0l0%K5K5K5K5NJ0J0NL6L0%k0k6k5j5%nJ0%Nj0NJ0j5nJ0j5J5J0K5L1
1643D16J0n%j5%%j0j1%nj0j0%J5J6L0J0j0nj0nj0ok0%nj5j5%NJ0J5Nj5j5k0j0Nj5n%nj0J0
1640B85j5nN%nNj0j5NN0N5K0k5l5j5%nn%nj0K5K0K0K0J5nJ5%l5l5m0l0nNJ0nnNN%K5M0L0L5
1637C85nk0nj0J0NNNNNJ6nj6k5l0j0K0J5K0K0J6J5K5J0j0j0%j5j5l1l5j5J5J5K0J0J6%%J0
1634D06J0%J5%J0J0J5J0J0J0j5m5o1m5l5%K0M0L0L1J5J0K0Nj0j5%k0k5k1k5k5nNJ0n%L0J0
1631C70J5K1NJ5J5J0%%Nnl0k0j6%K1%J5%J0K5nnJ5NNN%NNJ5L0L0J0nk5k5j0j5k0k5j0NJ0%
1628D51J0j0k5k0j0J0L0L5J0%n%nNj5j0Nn%%j0j0%J0j5l5l1m5k0J5K5L0K0O%NNnJ0%NK5K5
1625D61L5K0j5k0nk5k0j5l1j0J0K6J5K5J0J5NJ5NJ5K0%j0Nnnn%%j0%j5j5%J5J5J5J5j5k5j5
1623D81k5J0J0j0K0J5K0K5K0nn%j0j0j5j5nJ0J0NK0%j0Nj0nNJ0j0j0NM0M5O0L5J5j0l0j5N
1620F71L5M0K5M6O5P0N0%l5k5k5l0k0j5%nnK5K5k0l0j5J5%%k0%L0N5O5O5M0M0N6M0Nj0%n%
1617A203j5k6l5l0l0%J5J0NK5M6L0L5K0L5K5L0L0L0L0L0M0N1O0L5J5%J5%nnn%K5M5K5%%L0
1614A789N5P0O1O5P0R5J05R1R0J05J36J45J45J41J30J30J61K00K31K71K75K86L21L91N01N77
1613F637O86Q27R68J173J449J739K045K326K532K662K647K486K176J759J279P46K31k36o26
1611C3506r13j067j158j163j073r42p62n37k71M1M21Q52J368J975K677L419M171M822N274
1610E0640N444N233M672L805K697J429J75r72j945k662l138l379l384l213k927k537k095j574
1609D6269j008l66L06J073J930K917L975N048O061O808P178P078O442N294L769K005J36j639
1608A03276l184m391n243n745n906n764n439m973m417l824l169k516j840j113l41M92J333
1606D7236K171K937L625M060M166L900L258K356J224k6j268k366l293l976m396m557m471m226
1605D6354l905l534l133k677k211j774j319r12m81m1L81P42J063J313J424J354J148Q07L76
1604C4975j26o41j118j549j895k111k235k271k231k100j955j775j624j454j298j153j023q97
1603G519p67o57n91n02m36l66l21k90k71k36j70j45j61j55j26j00j20j10j01j00j05r5r6q0
1601A418o5o0p5o1l5nl5l0n5n5o0o0m5k6j0l5o0p0l5j5K5K5j0%j0nnj0Nj5j0%j0nl0l5l0l1
1598C75j5%j0j0J0NN%nl0k5j0J0J0J0J0J0J0J0J5j5k0j0j5k5nnl0k5k5k5k5n%n%%%%%K0K0
1596A80K0K5L0J5j0l5k0nJ5J0NNj5k0n%nnj5k0k0j5nK0nJ0J5J0J0J0K5%K0J0j0nj0j0nj0j0
1593A75n%%j0J0%n%%NNNNJ5%NN%J0J0n%J5N%J0J5NJ5k0j0j0k0k0j5l0j0K0K0K5J5J0J0J5N
1590B75nj5j0j0j5j0J0M0L0J5%k5k0k5k0k0j5J0Nj0j0j0nj0k0%j5nJ0L0K5J5j0k5l0nj0nk0
1587H5NK0J5J5J5J0J0NJ0%J0K0n%%j0N%nNj0l0l0l0l0%K0J0N%NNnNNj0J0J5J5K0K0%j5j0%
1584A75nj5j0%j5%j0j0%%%%N%%%K0J5J5J5%%K0K5K0%k5l5m0j5%J5nk0j0j0j0nj0j0nj0j0n
1581C5NK0NK0K5K0%k5k0nj0k0j0j0K0L5M5L0nl0j5%nj0J0J5K0N%k5j5nNJ5J0J0J5j5nJ0J5
1578A60L0L5J0%j0k0%k5k5j0J0J0nk5l5l0j0nNnnJ5K0J5n%J5K0L0M5J5nj5j0j5j5l0k5k0j0
1576G5J0n%Nj0%Nn%n%J5j0j5K0Nj0Nn%%n%Nj0%%J0J0%J5K0nNJ5%%J5j5J5nnJ0%j5n%%nNj0
1572A20k0k0K0J5J5j5j0NK0J5J5J5L0J0NK5K0nl0l0j0j0j0j0nk0k0nJ0J0J0J5%K0J5%k5l5
1569A30k0m0NJ5J0J0K0K0K0K0J0nN%nk0nj5J0j0j0J0L0L0%j5%K0N%%j0nj0j5j5j5k5j0j5k0
1567H5j5j0J0j0NNJ5K5nnj0k0%J5J5NK0N%%%%j0l0J0K0J0K0J0%J5%%J0j0j0N%J0K0%j5j0k0
1564A55nJ0J5%K0J0%J0J0%j5%j0k5k0k0k5j5NK0M0L5%j5k5j5nJ5J0J0%nJ0%%J0%k0k0k5j5
1561A05N%NNnJ5N%nJ5J0%nJ5NN%J0NNNN%J5N%NJ0j5j0j5n%%%%NK0K5%%k0k5N%j0Nnn%Nj0j5
1557A70j5j5j5%K0K0%k5k0%K5L0%J0K5Nm0k0nj0k5j0j5nJ0J0nN%N%J0J0J0J5Nnj5k5k5%L0
1554A20K5L0K5M0K0k5k5k5k0k5k5k5k0NK5L0NnK0J5nj0K0N%%nk0l5m5n0j0L0J5NJ0K5J5L5
1552A45L5K0%J0nJ0Nnj0J0J5L0L0J5%k5j0j0j0Nn%%J5%l5l5l5k0K0Nj5k5k5NK0J0J5J0J0K0
1549A90Nk0l5l5k0J5L0K0K0K0K0L5J0nJ0Nn%NnNj5j5j0j5j0L5NNNj5j5%k0k5k0j5J5K5K0K0
1546B20nm0k0j0j0J0%%n%J0j0N%j0J0k0l5k0k5NL5L5NNnj0NJ5K0J5J5J5J5L0Nk5j5k0k5%j5
1543A50k0%M0L0L5L5nj0J5k5k5l0m0k0%j5n%k5j0j0k0J0J5J0J0K0K5K0K0K5%J5J0j5k5k0j0
1541A55J0L5K5J5j0nk0n%J0j0k5k0%L5N0O0M0N6N5M0K5M0L0nnj0%j0J0%nm0m0m0l5k1%j5n
1538C65K0J6J5J5M5P0O0N5M5M0N1L5j0l5l6j5l5m0m0l5j0N%nk0l5l0j5j5j0j5nJ0K5J0K0L5
1535E31N0N0L5Nk5j5j0j5k0k0j5l0l0l0l0k5j5l1j5NJ0j0J0K0%K6%l1l0l5k0j0nj0%Nk0n%
1533B45n%j5N%j0Nnk5j0k5j0K0K5Nj5k5m0j0K0K0Nk5k0k0n%K0M0K5K0%k0l5k5K0K5K0%k0k5
1530A30j0j5k0%J0%J0K5M0M0K5j0%nj0%K0J5Nj0j5j5j0n%J0j0m0l5l5%M0L5NnJ0J5nj5nJ0
1527A70K5K5Nj0%nj0k5k5j5nj0j0%nN%%J5J0J5J0%nk5Nnj0nnNK5J5J0J5J5K5Nl0l0l0l0nK5
1524A25NJ5%%N%N%nN%k5nj0J5J5J0K0NJ0J0J0nn%nj5k5l0j5L5J5%k0k0NK0J0%NN%k0k5J0K5
1521A55J5nk0j5J5J0nk0%K5M0K5%nnn%n%%k5k0k5k0j5j0j0j5J5J0J5J0j0j0k0nJ5L0M0J0j5
1518A45j5j5j5j5nj5nJ0J5K0J0J5K0J0J5nj5nj0nK0%NJ5K0K5Nnk0k0j0nk0k5nN%J0%NNNN%
1515A50%%%%%%%%%%%%nN%%K5NJ0J5NK5%k0k0k0k0K0J5K0K0K0K5M0Nl0l5k5l5k5nj0k0k5%K5
1512A35L0j0nj5nJ0L0K0J0%j5j0%%NNN%%%%j5j0j0j5%N%Nj5nj5nnnnnJ0j5nNNK5J5J5J5J5
1509A75K0J5Nj0K0j5k0k5l5j0%J0K0nJ0J0J0NK5L0K5K5Nk0m0m5l0nJ5K5J0j5l0k0NJ5J5J0
1506A80J0J0J0J0nnnnnnj5NJ5J5J5K0J0J5K0J0nk5k0j5j5k0j5j5j5j5j0k0K5K0K5K0J0J0K5
1504B45j0k0j5k0k0nj0j5nJ0J0J0J5K0K5K0K5j0k5%k0j0J5n%j5l5m0j5J0J0j0K0K0NnK0N%
1501A75%J0J5nNNj0j0k0j0Nk5k0NNK0K5Nk0j0j5j5%J5%l0k5%L0K5J5J0K0J0J5J0j5m0k5j0
1498A20NNNJ0J0J0n%%n%%%%j5j0nj0J5K5J5K0nk5k0nn%j0NJ5L0L5J0%k0k0nj0j5j0nnNJ0n
1495A35%J5%NK0J5j0l5l5m0k5nNNJ0%%J0J5nk0j5J5L0K5J5J5J5%j0j0nk5j5nl0k0%L0N0N0
1492A70L0K0J5J5J0j5j0j0k0J5NNj0j0nj5l5l0j5%K0K5M0N0K5Nl5n0l0j0L0L5J5L0L0j0k0
1490B60j5j0j5k0k5k0j0k5l0nK5K0L5J5j0k5j5k0k0nj0j5J5J5J0K0N0N0K5K5j0j0nnj0j5j5
1487B00J0K5K5%%n%j5j5j0j5K0J0NJ0j0nj0j0k0k5k0j5%NNNJ5J5L0L0K0J5%nl0l5k0k5nj0
1485A40j5NJ0K5K5K5%%nnn%%%%Nk0k0j5k0k0j0j5j5J0N0M0J0n%%k5l0l0nK5K5K5NNj5j5%n
1482A35%NK0K5K5N%j5l0l0j0NnK0K0K0J0J5%%j0n%j0%%j5j0j5k0%NK0J0J0nj0k0j0NK0L0K5
1479B10K5J0%k0k5%J5J5%j0nJ5J5J5Nn%j5l0k0k5j5k0k0j0N%%NJ0n%J0K0J0j5%NJ0J0N%nn
1476A65j0nj5nj5J0L0J5K0K0L5L0J5nk5k5j0%k5l0j0J5K0%j0k0k0nJ0J0J5nj5j5j0j0J0NJ0
1473A45NJ5J5J0%j5%nJ0J0nj0nj0nnj5%NJ0NJ0j0%K0J5J0nJ0M0L0J5J0nnj0j0j0j0j0j5nN
1470B25L0J5J5Nj5m5p0n0j5J5K5K0Nj5%j0K0J5nj0j0J0J5K5Nk5k5k5j0J0NNJ0NNNJ5K0nk0
1467A70k0%%k0l0j0J0K5K0J0L5M0L0K0NN%j0l0m0l0j0j5%j0j0nK0K0J5K0NNNNj0j0j0j0j5
1465A70m0l5k0NJ5J0J0K0K5%%J5J0J5J0K0K5nnj0j0j0j5j5j5%J5%j5nnnj5k0%%%%%j0%j0j0
1462I0J0L0J0J5J0J0%J0Nj5k0l0nJ0%NJ5L0L5J0%j0k5NK5K5NNj5j5k5j0%J0NNNN%NJ0%%Nn
1459B35k5k5nJ0j5k0k5k5k5j0NJ0NJ0J0J0K5J0K0%k0j0NJ5M0M0K5N%j5k0k5l0l0k0k0J5L5
1456A65Nj0k0k0j0%K0J5Nj0J5K5K0%k5%j5k5nj0k5k0j5NJ5J0L5L0K0nJ0%Nj0NJ5L0NNJ0Nj0
1453B40j5%k0l0j0l5j5NJ0NN%l0k0nNJ0nK0K5J5K0K0J0k0j5NJ5K0K5J0j0k0j5j0%K0J0NJ0
1450B35NJ0M0M0%l0l0nK5K0%j0k5nk0nJ5J0n%j5nnj5k0j0k0NK0NJ0nnn%%nnnk0j5j5k0l0%
1447H5%L5M0J0%k0k0%j5j0nnn%n%j0NJ5L0K5K5n%Nnj5j5j5j5n%%nK0L0K0K5J0j0nJ0NNK0%
1444B30n%%nNJ0J0%%nNj5%J5J5%j5k0j0j5l5j5J0J5%j5n%j0J0%%%%nNnj0nnnnn%j5%nL0L5
1441A60K5nl5k5%J0N%j0k0NJ5J0K0J0j0nj0j0%K0J5%n%Nj0J0K5K0J0j0j0Nj5k0nj0j0j5K0
1438A50J5j0k5j5J5K5J0J0J5NNNNNK5J5J0j5k5l0nK0Nnk5k5nnJ0K0N%%%J0j5n%%nnn%j0j0
1435A40nJ5K5J5J5%j0Nj0j5%J0j5j5NNj0nnnnK0nnJ5%j5j0n%%k0J0L0N0K0j5k5k5j5J0%N%
1432A55N%j5j5%%j5nn%K0J0NNj0nNJ0J0K0%j5j0k0j5nl0j5j5J0L5L0J5%J5J5%NJ0J0NJ5J0
1429B25J0J0%nNnNJ0nJ5K5%l0m5l0j5J0K5J5J5%j5k0k5l0j5NK0J5J5J0NJ0J5k0j5j5k0j0j5
1426A30k5nJ0L5L0K0j5j0nj5k5Nk0nNk0Nj0%nnnJ5K5K5J0nnnnj5j0j5j0j5nj5j0j5nk5nK0
1423@L5L0K0%k0Nj5j5K0NnJ5J0%K5j0k0j0j0%K5K5J0j0nj0j0%j0nj0K5K0NL0K0%J5J0j0j5
1421A60j0j5J0J0J0J0K0K0L0J0j5n0l5k5k5j0J5K5L0J5n%J5J0J5J0%k5j5j5j5j5j0j5NK5L0
1418A75%j0j0k5m0j5J0J5J5J5K0J5J0%Nj0NK0K5K5K0K5L5J5nj0k0k0j5k0l0j0L5L0J0k5l5
1416B25m0j5nnNNK5L0K5%nj5k0k0k0k5nnn%NJ0J0NJ0NJ0J0%nk0l0k5%j0k0%K5J5%J0nJ0Nj0
1413A35nj0j0%%%%j0j5J0J5J0J0J5J0j0j0j0j0NNN%NJ0NN%j5k0J0J5J5J5K5%NNNN%N%%%j0
1409B15NJ0j5j5J0nk0k0%J0J5NK0J5nK0%nk5j5j5%nn%Nj0j5J0L0L0J5%nnJ0j5k5nj0k0k0j0
1406A35%J5nk0j5j0j5j0%J5L0Nj5%K0M5K5K5K0nj5k0k0j0j0k0k0k0nJ0J0J5K0J0nn%%n%nn
1404A40nn%nN%K5L5L0nj0nk0k0k0j5n%%nJ5J0nK0J5nj0k0j5NK0J5N%N%j0l0k0j5j5n%K0K0
1401A15K0L5J0nnj0n%j5j0%NJ0J0J0j0k0j0j5%%J0n%j0l5l0j0J5J5L0L0J5Nnj5j5j5j0nJ5
1398I0NNJ0%k0k0nnNnl0j5%NL0K5K5j5k5nnJ0J5J5K0J0Nj5K0K5J0%nJ5L5L0L0nj0J0%%NNJ0
1395B85Nj5k5nk5%%j0%Nj5J0j0j5nj0j0l0k0nJ0NK5K0J0j5l0k5j5J5J5J0K5L0K0K0nk5l5m0
1392A20k0j5%J0J5K0j0j5k0nJ5L0L0%j0n%n%J0j0k0k0j0J5L0K5NnN%%%%%n%Nj5j5%%j5j0%
1389A05J0J5K0J5j0l5j0J0L0Nj0j0nnNK5K5J0j0%nnJ5J5M5J0nk0l0k5l0l0nj5j0nNK5J0J0
1386A30nk5l0%K0N0M5K5K0K5Nj5k5l0l0l0k0%Nk0n0l0K0J0J5n%NJ5%%J5L0K5M0J5%k0k5%K0
1383A75K0j5k5k5%J0J5j0j0m0k0nJ5NJ0J0K5L0J0%n%j0n%%nNL5K0J5nk0%j5n0m0k5j5k5%K5
1381E5L0J5nJ0NNn%Nn%J0j0nNnnj0NNnj0J0K5K5L5L0Nj5%K5L0nj0j0k0j0NNnJ5j0J0J5j0n
1377B20J0Nnj5l0j5k0k0J5L0J5j5nJ5L5J0j0nJ0%%N%nj0j5%NK0K0Nn%%j0nnn%k0j5%k0l0N
1374A40j5j5nN%%%%%%L0J5J0L0K5J0L0J0j5k5k0k0l0j5k0k0j0j0j0%J0K0K0J0n%j5%nj0%j5
1371H5nNnnJ5K0L5J0j5j0nj5nk0k5NJ0J0J5J0%K0K0%N%j0J0%%j5J5J5NJ5J0nj5j0j0NNNJ0
1368A85nJ5J0nnj5nj5j0j0j0j0J0K0J5J0%j5nj0j5k0j5j5K5K5K5K5nj0J0k0n%nj0J5J5J0J5
1366A90K0NJ5J5k0k5k5k0j5nk0nj0j5j0j5K0J0J5J0J5J5J0J5j5j0j5nJ0K0%K0J5j5J0%j0j5
1363A60j5j5J5J0NJ5K0%NJ5nn%n%%%%%%%%j0NJ0j0j0J5n%nn%nn%k0J5J0nNNNNJ5j0nl5l0j5
1360A15NnNNNJ0K5M0M0K0nj5nN%%j0j5j5j0%J5K0%j5j0j0k0%j0nnj5J0j0j0J5%j0K0L5K5L0
1357B45K5K0%J5J0nk0j0j0j0nj0%%j5j0%j0nk0l5m0l5nJ0K5K5J5j0k5k5%K5K5J5K0K0Nj0%
1354A85%J5%K5%nk0k5nNJ5j5l5m0j0NK0K5L5L5L5J5NJ5Nnj0j5j0j5l0k0k0n%k0J5J5K0K5J5
1351B25nnk5NJ5J5J5J0%nNj0j5l5m0j0J5K0K5J0j0%%j0k0j0j5j5j5nL5O0M0J0nj5j0j0j0j0
1349A95j5j0%k5k0k0J0K5J5%J0J0j0NNnnJ0J0%%J5%%%j0j0nnnj0%%K0K0NK0NJ5J5k0n%k0j0
1346B00nk0%%nNnk5k5NK5K5L5%j0%L0L0Nn%nnnnnnn%j5%nk5k0nnJ5M0M0M5%k0j5j0nnj0nJ0
1342B30N%%%J0j0j5k0NL0J0%NNj0j5k0nj0NJ5N0O0N0L6Nl1m5l5l5j5J5n%J0%J5%j5j5j5j5
1339B30k0j0j0j5NK0NJ0%k0k0nnNNj0j5l0l5j5%%j0J0NJ0%J0K5J0J0L0J0j5nJ0j0J0n%Nj5
1336A55%%nK5NJ0%J5J5%nk0k5nnNJ0nj0n%k0%K0%J5Nj0n%NJ0J0N%J0J5%j5k0k5j0K5K5NL5
1333B35L5J0K5K5n%%n%j5j0j0nl5k5j0NK0J5J0J0K0J5J0L0L0K6K5J0nNNl0k6j5l5m0j0k0m0
1331B25k0k0k0k0J0J5NJ5L5K0j5m0j5%J0J5%%%%j5j5%K0K5J0j5k5j5j5k0j0n%n%n%%%NJ5J0
1328A40J5%n%%nj5k0J0K5L5N0K0nk0j0j5nk0k5nNj0j5NK5N%K5M0%j5j5J5J5NK0L5J5nk0k0
1325B55j0j0k0m5l5NK5L5%j5k0j5j5nk0%K5J5NK5%J0K0%%%%j0J0j5NJ5k0N%%J0nJ5N%NNnn
1322B25nn%j5%nj0j0%j0j0%j0j0NJ0nJ0NNNNk0j5j5j5%J5NJ0K5K5j5k0NJ5%J5n%j0%Nnj0N
1319A70%NJ0nnJ5J0nNnj5J0Nj5J0j0J0K0J0J0J0J5K0%%%nNj5j5j0j0nJ5NNnm0k5j0NNnNJ0
1316A85j0l5m0m5k0%J0J5NNK0L0L0M0K5J0J5NK0%N%%%NJ5j0j0j5nj5k5nJ0J0j5j0k0nNL0K0
1313B30J5j0j0%K0Nk5k5l0NNJ0NNNNJ0j0j0nj0nnnj0k0k0%NJ0J0J0J0n%n%j0k0nK0J5%%K0
1310A75K5K0J0j5nj5k0n%nj0l0k5n%J5K0M0M0J5j5l5l0j5j5J5J0j0k0%%k5m0k5nJ5M0L0L0
1307A30%j0j0NJ5K5K0J5j0k0m0k0Nj0j5k0nnnJ5K5N5L5M0J5n%nnj0NJ5j5nj5k0nJ0J0nk0n
1304A55j0nj5k5m0l0J0J5j0k5j0J5L0K0K5K0n%K0K0J0j0nnJ0%N%%J0nj5j0%K0L0K5J0%nk5
1301A95k0j0J5L0L5N0N0L5j5m5k0k0k0k5j0j5k5nJ5J0K0J0NNnNnj0j5%nj0j0j0n%%%j5NNj5
1298A55%k0j5j0J0%k0k0k0j5%J5K0NJ0J0Nj0m0k0NK0J5N%nk0%K0%k0j5NK5J5N%k0j5nNJ5J0
1296H5J5J0J5J0J0J0j5n%Nj0Nnl0k0l0k0J0K0J5J0J0n%N%N%%%%nNk5k5l5j5J5K5%K5K5J0J5
1293A15K0j5j0nk0l5l5j0J5K0%%j5%J5N%J5K5K5J5Nk0Nnj5%k5J0NK5J0J5J5nJ0%nk5l0j0%
1290H5%NNJ5L5M0J0j0l0k5k0k5j5NK5K5j0k5n%%Nnj0k0j5j5k0j0k5%K0L5K5L0J5nJ0NNJ5N
1287A30J0J0NK0%j0j0%j0j0nj5%J0J0K0%%k0k5%%k5k0%K0j0j5k0j5NJ0M5M5L0nk5nJ5NJ0J5
1284A70L0L0K0J0j5%%%nNj0k0j0j0k0k0nk0j0j0J5J0nj5k5j5k0NJ5J0NJ5NK0%NJ0J5n%K0J5
1281A90nnK5J5Nj5k0j0k0l0l5l5k5k0K5J5nJ0J0%J5J0NJ5%N%%%%Nj0J0J0J0J5J5%K0J0NNN
1278B20j5k5m0j0NJ5j5k5%J5Nk0j0N%k0%nNK5K0J5j0j0j5nj0j0k5%J5J0K5Nnj0nj5j0Nnnj5
1275E0J0%j0j0J5%%%%%%N%NNnJ0J0nJ5K5J5K0%j5j0%j5nk5%J5NK5%%K0NNj0k0k5j0J5K0L0
1272A60Nl5q0n0J0O0O0L5J0nk5m5o0l5%L0K0K0K5L0K0n%nnn%%nn%nn%%nnJ5J5K5J0nnj0j0
1269A35nj0j0%j0j0%j0%N%J0L0L0K0L0J0NNNnK0N%j5l0j0k5k0k0k0k5j0NnnK5M5M5K5j0l0
1266A70j5k0l0nK0K0NNN%%J0J0%%%%%k0l5k5k5l0k5k0l5j0K0N5L5L0K0K0K5%l0j5nnK0J0%
1263A30K0%K0%nNnnj5l5j5l0k0nNM0K5%k0nK5%k5k5l0j0%NJ5%%K0%J0J5%J5J0%J5J5%J0NN
1260A60NJ0%%N%Nj5l5l5j5nNn%j5nk0%K5L0M0K0%nj5%%j0j0%J5NJ5J0J0NK5%j0Nk0%K0NJ5
1257B15J5J5nm0l0nK0K5nj5Nj5j0%j5j5nnnk0NNK0K0J5%%n%nNJ0j0l5l0%j5j5NL5L0%k5j0
1254A05j5nj5j0j0nJ0j0J0J5L5L0K0nN%%Nn%Nnk0k5%K0%k5l0%J0J5%NNNNj5k0k0j5j0k0nk0
1251ek5j5J5M5L5J0j5j5j0%n%J0J5L0J0NNK0%k0j5k5j0%NNNN%nJ5NNN%J0J0nJ0K5K0K0K0k0
1248A75j5j5j5l5j0J0L0L0NK5K0nj5Nj5j5%nj0J5J5L0J0j5%nj0%j0j0Nj0n%nNNJ0Nnl0j5j5
1245A10%K0%J0J5%J0J0n%nnk0l0l5j5%NJ5%NJ0J5nNnj0NK0K0K5K0%%%%j5j5nK0L0K0j5j0j5
1242A80%K5K0j5k0k0j5j0k0k0j0%NnJ0N%%%%k0nj0k5k5j5J5M0N5K5nnnnnl0l5m0k0j0K5nJ0
1239A5K0NJ0J0j0%NK5L5J5k0l0k0%K0J0K0%%K0%J5K0%nJ5j0J0J0j0%Nk0k0l0j0J0K5K5J5n
1236A70k0%k0k0%j0j5%NNN%NN%%%NnJ5L5L5J0nl0l0nnJ0J0%k0k0l0j0N%NNJ0J5J5J0NK0J0
1233A70J0J5L0K0J0nl5k5j5%%%%K5K5%l5l0k5nn%NNn%nn%nn%nNJ5J0NJ5NJ0NJ5nNNN%%NNj0
1230B00nN%j0%nj0j5j0j5j0j5j0j5%%%%%%Nnk0k0j5k0NL5K5J0K5NNK0J5NJ0J5nk5j0j0k0n
1227A10j0j5J5J0NK0J0J0K5%j0j5j5j5K0NNJ5j5l0k0k0%%%J0J5J0K0J0j0j0j5n%Nn%J0%j0
1224A10J0J5%J5J0nK0J0N%%%nj5l5j5l0k5nj0j0J5L5L5K0J5NJ5J0J0J0k5l0m5k5j5j0%%%n
1221E5nk5j0j0K0L5K0L0%k5nj0j0j0k0%J5J5J5J5%j0k0%K5K5L0K0J0j0N%j0%j0j0nj0j0nJ5
1218A20J0%K0L5L0J0j5l5k0%J5J0j0j5k5m5l0l0%J5L0M0J5n%%j0%nj5NJ5K0K5J0J0K5K5J0
1216B35j0%k0N%j5j0n%J5N%%J5NN%j0nnl0n5o5j5K5N5N5L0%k0j5nJ0%J5%J0%J0J0k0nj0j0
1213A75k0nnk0j0%nnnn%j0%nj5NK0K0J5K5Nk0j0%nj0j5Nnj5k0NJ0K0J5J5N%%N%N%Nk5k5j5
1209H0l0l0j0J5K0J5J5K0J0%j5j0%K0L5K5L0J0n%NNj5j5k5k0j5j0NNJ0J0J0K0K0J5%k5l0j0
1207A35J0nl0k5nN%Nj0k0j5%L0L5%nNJ0J0J0J5NJ0NNnk0k5nJ5L0L5J5N%nN%j5%j5k0j5nNJ0
1204A70j0%NJ0J5%j5j5%%k0k5k5nNK5NNj0n%J0K5J5Nj0nNNJ0%l0l5k5nJ5L5J0nnNnn%N%j5
1200A10l5j0%nJ0NJ0K5%%nj0J0J0j5nj0%j0Nj5%n%nNK0J0L0K0J0j5l0l5k0%J0j0nNK0J5K5
1197A10J0J5nj0nk0nK0J5j5k0%K0L0J0Nj5NNJ0K0J0j0j0j0n%nnj0k5j5j5j0J0NJ5NNj5j5N
1195H5%Nj0l5j5nNJ0NK0%N%J5j0k0nNK0NNJ5NJ0J0NJ5J0%J0J0J5nl0k5m5l0k0j0nJ5nj5l5
1192b0l0j0J5J5nNNL5M0L0L5L0nNK0nj5j5nj0j0k0%K0L0M5J5%J0N%j0j5j0j5k0nj0j5nJ5N
1189A25%N%K0j0nJ0%%j5NNj0J0J5Nk5m0j5J5L5L0K5J0Nj5j5j5k5J5J0NJ5K0NNJ5nk0j0j0j5
1186A60nk5%%k5k0%K0L0L0K0%l0k5%NM0K0K0Nl5k0j0j0j5k0j5J5%%J0%NN%Nnj0N%nj5J0J5
1183A30%J0J5j0k0k0j0nnk5NJ0K0K0J5%%nN%%nNnj0n%nnnn%K0J0J0NJ5NJ0j0k5l0j5J5nk5
1180G0l5k0NK5M0J5%NJ5%%%%Nj0%%%J0j0l0m5k5NK5K5J5J0K5nn%nJ0L5K0K0L0J0K0K5%k0j0
1177B45j0j0j0j0j0j0J5Nn%N%%Nj0%%nnNj0k5nk0k0NJ0%J5J0k0%%%nJ5j5k0k5n%NJ5NJ5J0
1174A30K5K5J0j5k0k0j5j5k0K5K5%%N%j0j5j0j5J5J5J0J5j0j0J5J5%%%nJ5J5nj0NNJ5nj0j0
1171A65j0nj5nj0j0K0L5K5K5J0nnNJ5Nnk0k0nnK0Nj0k0k5nj0j0j0nn%nJ0J0j5j5NJ0NNNN%
1168A30NL0M5K5%nj5k0nnnn%J0J0j5j5nnj0j0nj0j0j0J0J5J0J5J5Nj5m0l0nN%%k5j5nL0L5
1165A05J5Nj0N%%j0J0J5n%NJ0nj0j0j5j0J5J0J0J5%j0n%k0N%j0n%nnk5n%J0J5J0J5J5NNj0
1162A25k0k5%J5L5K5K0nk5k5j0k0k0j0nK0J0j5nK5J0J0%NNJ5J5J0J5J5J0K0Nnk0j0k0j5j0
1159A45j0j5l5j5%%J5J0L0M5K5J5j0k5nJ5J5%nK0NNj5k5k0j0NNJ0NnK0J5nj5k0k0k0%NJ0%
1156A45nk5j0j5%K0J5NJ5K5K0J0%j0nj0J5J0NJ0J0NK0%nnNj5n%j0nnn%%j5NnnJ0NJ5%%l0k5
1153A55nNk0j0%j5%j0j0Nj0nNJ0L0K5J5j0%%j0j5%%j0j0j0k0nJ0J5J0J5NJ0NJ0nl0k0j0j0
1150H0k0j5n%K0NJ0L0K5%k0j5J5K0K0L0L5J5%nk5j5j5NJ0J0NNJ5J0Nj0%%j0nn%j0k0k0k5k0
1147A10NL5K0Nnm5l5j0%K0J5J0J0K0K0NJ0K0J5J0%j0%%k5l5k5k5%K5K0%K0J5%K0nl0k5nk0
1144A30k0k5nNn%NK5K5L0K5J0%J0Nk0k0j0k0nL5K5%%nk5NJ5J5J5J5K5J0K0J5K5L0M1O0R5J45
1142G01J86K25K21K00J51J25P5J0o5j20j66j80j80j66j55j31j00p5o0o5o6n5n0l5%%k0m0m0
1140A25k0%J5J5%J5j5n%%%nnNNJ0%j0K0J0nL0L0K0L5K5K0%k5k5k0k0k0j0J0J5j5l0k0m0k0
1137I5j0%j5NJ5K0K5K0Nj0k0J5J5J5J5J0j0l5l5j5NK5nj0k5j0J0L0L5J5%Nnnj0nj0nj5n%k0
1134A00nj0NNJ5%%J5nJ0J5nJ0NNNJ0%%nnnn%nnNj5n%%j0j0Nnnnnnn%j0nnj0%NK5K5J5j5j0
1130A00k5%J0J0J0J0K5K5L5J5j5nk0j0n%K0K0J5l0m5m5k5%J0J0J0J0j5j5%K0J0J0J0NJ0J0
1128A55%NNNN%NNj0j0k0%J0J5J0K0j0K0J5%j5j5j5j5k0k0J5J5J0j0nnJ5J5J0J5j5j0j5j0k0
1125A30j5j5j5NJ0J0NJ5K0J5J5K0J5J0K0j5l5l5j0j5J0j5J0J5K0K0J5j0%nj0j5j5k0k0J0N
1123A30J0J0k0j5j0k0J0J0NJ5n%Nj0l0k0J0K0L0L0J5n%%%nnk5j0k5j5j5j5j5NK0NJ0K0NJ0
1120A10J5NJ0J0Nj0k0k5j0nj5%j5%K0M5M5J0nl0j5nj0nj0J0J0J0NNJ5NJ0Nj5nN%j0j0NnJ0
1117A45J0%%N%J0j5l0j5k5nJ0K0j0j0nj5j0J5J5K0J0NN%%%Nn%J0j5l5k0j0J0M0M5J5%j5j5
1114A40k0j0NJ5J5j5j0J5L0K0K5L0j5k5k5j0nJ5NN%j0Nn%%%nNK5K0Nnj0j5nj0l0k0j5nJ5N
1111A30%Nn%%NnnNNNJ0NNNK0nj0%j5nl5l0%J0J5%j0k0nK0M5K0J5%%J0J5%l5l0j5%K5J0j0j0
1108A35%K0L0NJ0K5K0J0nl5m0l0k5nK0L5K5L0J0nJ5%j0j0J5J0L0J5nk0l5%J5K0K0j5k0k0j0
1105B25nNk5nk0j5j5m0m0j0J0K0J5%j5k5%K5K5Nnj0l0j0%%j0nJ5nNL0K5K0L5J5NJ5Nj0k0j0
1102A70j5j5j0k0nNj5J5K5L5K0nk0J0J5J5J0%J5J0N%J5NNJ0j0j0k5l5k5nJ5L5K5nj5j0nj0
1100B00nNJ0J5Nj5j5k0j0j5j0k5nK0L5L0K0J0nj5J5%nj0J0Nk0n%n%j0n%k5NK0K5K0nl0m0j5
1097A35J5J0nk0k0%j0%Nj5j0NnnJ0J0NJ5%J0K5nj5j0k5n%J5K0%%K0%J0J0NNJ0%NN%%%J5j0
1094B05J0NNNNNJ5j0j5j5j5k0j0%nL0L0K0j5j5%K0J0Nn%nnNj5j0J0%%%Nj0l0j5k0j5J5L0M0
1091B25K0nl0j0NNj0K0%nJ0%%K0K0Nnk0j5nJ0K0K0N%j5j0j0j0j0j5j0k0j0nk0k0j0k0j0K0
1088A05K5M0J0nj5Nj5k0%j0j0NK0J5J0%%j5k5k0j0%n%NK0K0M0M5L0J0j0k0l5k5%%j0k5l5j5
1085H0nJ0J5J0J5J5J5J5J5J5k5m5m5k5%NNNJ0J5%l5k5l0k5%j0J5K5L5M5K0J0N%K0K5J5K0N
1082B15J0K0nJ0nl5k5%%%j0%%nj0NNj0nJ5N%%NNNn%n%j0NJ0j0j5j5%J0%%nj5J0K0J0J5Nnk0
1079A70j5k0%nj0k5k5j0J5K5K0J5nNK0K5J5%k5l5k0NNN%%J0Nk0j5j0J0NN%nnj5J0Nj0nnnn
1076H0nnnnJ0K5L5L5J0j0N%NnnJ0NJ5j0j0K0L0J5Nnnj0nj0nnj0j0nj5%NJ0NJ5J5%J5NNNN%
1073B45NN%NNj0j0%%nnj0j5l5l0k0J0J5J0J5J0Nnj5%J0Nj0%K5K5%l5k0nJ0j0n%J5K5J0K5L5
1070B70K5NJ5K0k0l0k0l0j0%nj0j0%j0n%j0%%%n%%%J5K0%%K0K0nj0l0k5j5nJ0%Nj0j0k0%N
1067A35K5%K5J5j0NN%N%J0J0NJ0N%k5k5nj0n%n%j0n%j0Nk0NL0J0K0L0%%J0j0l5m0m0l5%K5
1063A00J5NJ0J5J0J5%nj0Nn%n%NJ5J5Nj5j0j0k0nJ0J0nJ0nj0J5L5L5L0%l5l5j0J5J5nnk0k0
1061A55nnK0L5K0J0nk0k0k0k0NK5J0J5%K5J5J0Nj0nNj0nJ0j5%%nNJ5J0Nk0k0j5J5L0Nnj0N
1058B40%n%%%%%nnj5Nk0k0%j0j0%j0%nNL0L0NJ0NnJ5%NN%NNj0J0J0j0m0m0k5k0k5k0nnJ0j0
1054G5NK5NJ5J0J5K5Nk0J0L0%j5j5J5K5L0K5K0j5l5l5l0m0l0j0k5j0K5M5N0K0j0j0%k0nj5
1052A35%j5l0k5m0j5L0K5L0K5J0k0j5Nnj0j0%%K0J5NJ5J0NJ5J5nnJ0J0j0NNnnnnj0%nj0%j0
1049A30k0J0K0J5J0K5%%J0n%N%%nj5nj0j0nj0j0NJ5J5N%K5NNNk5nj0j5%k5%J5J0K5J0nj0n
1046A70j0%J5J0%j5j5k5j0%N%NNn%J0J5K0L0Nk0j5k0k0k0NL5K5M0J0N%j0%nj0j0nj0j0nj0
1043A60j5%J0J5J5J0j0j5m0l0k0NL0L5K0N%K0K0NK5%k0nj5k5j0j5k5nn%N%J5L0K5K0NJ5j5
1040B20m5k0k0J0NnJ0N%NJ0%NK0J0K5J0%K5K5Nnj0%j5nnj5n%j5%j5j0%j0nJ0K0K5Nnnj0j0
1037B15nj5k0%j5j0k0nJ0J5NJ5J0J5J5J0j5j0k5j0L5K0L0K5k0k0j0k0l5nk0j5%J0J0NNNJ5
1034A75%j0j0j5nJ0J5J5J0L5L0L0L0Nl5o5m0k0L0L5L0J0K0K5J0k0j5k5j0k5j5j0k5l0l0j5
1032I5NJ5K0K0K0J0j0nNJ5J0j0j5%J0J5%k5NNK0K0K5L5J0N%J0nnnj0%nj0%nnJ0%%j0l0k5j5
1029A90J0J0J5N%%j5l0j0NJ0j5nN%nNJ0J5NNJ5J0%j0m5l0k0%K0NJ5%k0l5l0k0NJ0K0J0J5K0
1026A45J0J0%j5k0%%J0n%%Nnj5j5j5j0j5L0J5%%%K0K0J0%NJ0J5J0%k5j5nNJ5M0L5J5k0j5j5
1023B15j0k0k0nNJ5Nj0Nnj5j0k0n%K5K5M0K0j0j0j5j5j5NJ5J5K0K5J5Nj5%nK0K0K5K0n%nn
1020C20l5m0k0j0j0NJ5K5Nj0%%K5NNk0k0j0J0NL0L5K0j0k5k5k5k0k0K0K0K0%k0%nj5%j0%J0
1017B25J5NK0K5J5k0m5l0k0%K0J5NJ5NNNNN%%N%%nk5k0m5k5j0J0K0NJ0K0J5J0NJ5K5Nj5l0
1014B40l0k0J5J5%N%%%%NNj0%nnnnL0M0J0j5nnn%nnNJ0NNnJ5NN%%%%J5L0%l0l5k0NJ5K0nN
1011B90J0K5Nj5k5k5nJ0N%%%%k0k5k0k5k0k0k0k0J0L0K5NJ0j0%%%%n%j0nNj0j5J0J0j5l0n
1008A05K0K0L0M0K0%j5l0l5j5NK0J5J5%K0J5%J5NK5%%J5J5%J5%J0N%%Nnk5k0m0j5n%Nj0Nn
1005B25%%%%j5J5K5K0k0j5%%K5K0J0j5l0k0%K0J0Nj5k0k0j0%N%NnJ0%%J0J0nk5k5k0J0K5J5
1002B05nnJ5J5%NNJ5n%N%%K0j0k0k0k5k0%J0%NNN%%J5n%J0nnj0%j5Nj5%J5J0K5J0j5%j5j0
999A95%%Nn%Nj5J5K5L0N0J5k0k5l0k0j5nnj0j0J0J5K5K5nk5l5nnnnJ0K5L0J0j5k5l0j0j0j5
996A40Nj5k0%nj0J5J0J5K0%K5J0J0K5%NJ0nk0l0n%j5%j0nj0nnNNJ0NNNJ5n%%nnNj0j0N%k5
993A30nj0nj0k0%J5nnK0NNNNN%Nn%%J0nnnk5m0j5%L5N0M5J0j5j0J5J0J5N%k0j0nj5j0nj5j0
989A15Nj0%n%k0NJ5j5J0NnJ0nNJ0j0%Nj0N%%J5J5J0K0J5J0J0J5nk5l5m0j5NK5L5Nk0k0NJ5
986A50K5NK5J0j5nN%nNnk0%j5nJ0K5K5J0l5l5%J0J0NJ0J0NK0K0J0%k0j0nj0j0%j5j0%k0%J5
983A70J0J5J5J0J0J0J5NNk0m5l5j0nnnk0j5j0J5J0J0J5nj0j0j0nj0k0NK0J5L0J0n%Nj0j5J0
981A40nn%%%nj0N%j0k5k5nl5k5NO0P0M0J0nk5l5nK5K5%nn%j0k0j5j5%K0J5N%%%%%%%%%%%%
977A30%nN%NJ0J0Nnk5k0%%K0%K0%k5j5j0NN%NNNj0J5K0NK0J0%j5j5%J0K5L0Nj5m5m0k0l0j0
974F5K0L5M0J5j5j5NJ5J0J0J0NNNj0m0l0j5n%%%%K0K5Nnj5%j5j5k0l5%L5M0L5L5L0J5K5K0
971B90j5k5j5k0j0j0j0j0J5J0%K5L5L5Nl0k5m5m0k5j5J0M5N0J0k5j0%J0j0l5n0k5j0NM5%j0
969A20n%nNn%NNNNnJ5j0J0J5j5nJ0L0K0J5L5Nj5j0Nn%n%j5%j0%J5K0L0J0j5j0%k0nj0k0nK0
965B05K0K0K0k0k0k5k5j5j5k5j0J0L0K5J0%m0k5j0%L0K5NJ0j0j5l0k0%J5L5L5Nk0k0j0K0N
963A70nj0l5m0j0K0M0M0K0nn%nnNk0NJ5NK0Nk0l5l5k0j0%j0nJ5K5J0K5J0n%N%%%N%NNN%Nn
960A75J0J5n%J0%%NNnJ5nl5l0k5%K5J5Nj5n%K0M0L5Nk0j0%j0j0Nj5k0j5j5j5%NNNJ0K0j5l5
956A25l0%NJ0K0M5M5K0Nj5j5NK0J0K0J5j0n%j5j0Nn%Nn%%n%NnN%j0J0nj0nnnnj0%%j5j0n%
953A70j5j0NNJ5K5%k0%j5j0NJ0%J0K0nnJ5K5K0j5l0%J0J0nj5k5k0k5nJ5%%K5K0K0K0nl5j5
950A70j5j0J0J0j0NN%Nj5k0k5%J5L0K0K5%nn%Nj5%%J0K0J5J5nj0j0j0j0j5nj5k0%j0j5K5L0
947A70J5L5NnN%j0Nj5%%j0j0%J0NJ0J0j0k0l0nN%NNN%J0%nn%j0j0Nk0J0Nk0J0j0%%n%nj0%
944A15j0%nj0Nj5NK0K5M0K0nj0j5nj0j5j0j0k0nJ5J0%K0K0NK0%%%k0J0K0J5K5K0nj5nj0j5
941A95%k0%J5K0L0J0j0N%j5j5k0j5k5j5j5J0L5K0K5Nj0l5l5k5nJ5NJ0J5K0NJ5J5j0l5l5j0
939A20J0K5NK5K0K0J5K5Nj5%j0j5k5l0j5K5J5J5K0nk0j0j0j5nj0j0k0%%K5K0K0k0k0%NJ5n
936A70N%k0n0m0j5J0J5L0L0K5L0Nj5n%J5K0K5J0j5n0m5j5j0nk0%NK5J5J5J5J5K5Nk0m5k5N
933A20J5K0%l5nJ5J0nNNnJ0J5J5K0J5%j5j0%N%N%NNNNnnnnNj0%nJ0K5K0J5K5Nj5l0k0%%k0
930B05k5k5j0J0K0K5J0j0k5k0l0k0%NJ0%NNN%Nj0Nnn%n%K5N5M5K5nl0m0m0l0j5%%J0J0NK0
927A55J0%nJ5K5%m0m0%K5J0J0J5K5J5k0j5j0k0j0J5L0L0J5nnJ0j0l0nNNNNJ5%j5%K0J0Nnj0
924B30NNj0j5J0K0%%k0j5%NJ5Nk0j5%%j5j0%nn%nj0N%nj5nnj5j0j0j5%j5Nn%%n%nNN%N%NN
920G5NN%%J0J0nNN%N%J0N%%J0%%%NK0J0nj5nNNj0%Nj0Nk0k0%N%j0k0%K0L0L0J5J0nJ0j0j0
917A75nk0j0%k5nj5j5j0j5j0J5J0K5Nn%K5M5J5J0J0J5J0nnJ0%%%Nnj0nj0k5k5k5k5m5k0J0
914D5O0O0M0Nj0nnj0n%nJ5L0J0%k5k0j5j5nJ5J0NJ5Nj0k0j0j0%J5%J5K0%NJ5%nn%k0l0l0j5
911A10j0J0NNJ0%%J0J0NJ0J0nl0j0j5NK0J5J0J0J5J0J5nk0j5nj5j0j5j0J5NJ5J0NJ5J0NJ5
908B15J0%k5k5k5NM0M0%j0%%k0j5nNNnJ0J0%nJ5J5J0%K0nk0l0m0m0k0J0M0L5K0K0n%j0j0j0
905B00Nj5k5J0N%J0J0j0K0N%J0nj0J0nN%n%j5k5N%k0j5Nj0J0Nn%NN%j0%NK5L5K0j5j5J0J0
902B25J5N%J5J5nj0l0l0k0j0l5l0j5J5J5J0J5K5NJ0J5%k5j0nJ5M5L0K0nl0l0j0N%NNj5l5l0
899A30j5j0NJ5j5j0J5%%K0K5M0J0%j5j0j0j0j0j0j5%j5%j0k0%nj5K0J0J5J5M0L0J0j0k0nk0
897A50j0%J5J0%%j5k5NK0L5M0K0j0j0nj0j0j0J0k5l0j5%K5%k5k0NK5K0K5K5J5k0l5j5nnn%
894A40j0%%%%K5N0L0J0%%%nnj0%k5k0nJ5n%%%j0J0%%nJ5nJ0K0J0%j0j5j0nj5l5k0nnK0K5K5
891A80J5Nnj0J0NNK0%j5j0k5j0nk0j0j0NJ5J5J0K0J5%%nK0J5nNn%nnnNj0n%%nn%%%j5%K5J0
887B10J0NK0%m5k5j0J0K5K0K0K0J0k0%nj0Nnnnnj0j0%j0nnnnk0NNK5J5K0NK0K5NJ0%j5k5n
884B40j0nj0j5nj5j0Nj0nN%n%%N%J0L5M5L5%k0l5j5j0J0nJ0NN%%%%%%%%k0nj5k0%k0k0n%%
881A30n%%%Nn%J0J5Nj5%J5K0J0n%J5J5J5Nj0j0k0j5j5NJ0J0NN%nJ0J0J5%k5j5k0j5k0%NNN
878A45J0NJ0Nj0k0nK0K5L5L5K5%j5j0nj0k0j5j5j0%nnK5K0J5j5l0j0J5J5J0nnJ0J5n%J0NN
875B45nNNJ0NNk5nNJ0nn%nj5k0nK0J5nj5j5n%nnnn%nj5J0%j0j5j5j0K0M0L0K5NNK5M0L0K5
872C60%nk0%nj5m5n5m5k0n%NJ5L5L0Nl0l5nK0J5%%K0NNNj0k0l0l0j0N%NNj5k5j0K5L0K0%j5
869A60nj0nNNj0J5j0j0J0J5%J5NJ0J0J0J0nnnn%%%nk5l0j0NJ0J0%J0%j0l0k0k0j0k5nK0K0
866H5K5K0%n%nj0K0nNK0NK0J0J5K0%j5j5J0j0nnK5K0%k5k5j5Nnl0k0nNJ0K0%j0j0J0J5J5N
863A65J0J5J0K0K0N%j5nj0j5k5k0j0%J0%J0NN%J0J5K0%j5j0j0k0nK0K5J0j0j0%j0nnj0j5n
860A45J5NNJ5J5NJ5N%NJ5j0k0j5l0j5%%%NN%N%j0nnj0j0nj0nJ0J0NK0nk0k5%N%J5%nnnnNJ0
856A20NN%%%%k5j0J5L0M5M5K0nk0nj5k0j0%j0j0Nk0j0nj0nj5n%%%%%NnNK5M5L5L0J0J0K0%
853B70k0j5k5j5nj0j0%J5K5L0J0J0j0%nj0k0j5k0NJ5%J5J0J5K5Nj5nnj0NK0J0J5j0k0j0j0
851B35k5j0k5k0k5m0k0l0l5j0J0L0J0K5K0K0NNJ0%%J5J0%nj0j0nNNnJ5J5K5L5J0j5j5k5j5
848A60j0n%j5j0%K5M0L5N%%nj0j5%%j5NL5M0L0J5j5l0l5n0k0k5nj0j5k0%K5K5Nj5%nJ5K5K0
845A75K0J0%J0J0J0J0%j5k5NL0K5K5j0l0k5k0K5K5K5Nj0%%%%%%J0N%J5J5nJ0J0J0J5J5J0j0
842C75j5nj5j0%%j5%k5l0l5k5J5L0L5nk0k0n%%nJ0J5L0L0J5j0l0l5j0N%%%%j0%j0j0Nj0nj0
839A95j0j0j0nj5nj5NJ0%J5J5nJ0Nnj0%j0J0K5J0K0J0nNN%NN%j0NNj0j0Nn%%J5J5nj0j5k5
836B00nnK0NJ0k0j0k5j0n%J5j5N%%N%K5J0J0J0J0K0Nj0nnj5k0m5l0l0NJ5J5J0%J5J0J0J0J5
833B00j5m0l0%NJ0k0NJ5K0N%NJ0j5l0k0k0%NNNJ0J5J0J0J0J5J0J5N%%J0N%%J0%J0J0%j5j5
830B15k5j5%%J0j0%NnN%n%%%%nNNNK0n%K0J0Nj0K0%%N%%%nk5l5m5k5%L0L0J0J5nk0J0NJ0%
827B00nj0j5nj0j5j0j0NNJ0n%J0J0%%%j0NNnj0N%%j0%J5j5nNJ0J0J0NNJ5J0Nnj5nj0j5%j5
823A40j0J0K0J5J5J0J5K0J0j0j0nj0NK5K5Nk0j5j0k0j5j5j5j5J0J0%J0K5nJ0J0%%Nnj0J5n
821B15nNj5j5Nnj0nnnJ5N%NNJ0%j0j0j0j0nj5j0j0%%%%%%%%J0J5NK0J5NJ5J0k0l5l0k0nK5
817A30J5N%%n%%%nNNN%J0NNJ0Nj5J5J0nm0l5m5k5J5O0M5K5K0%l5k5l0nK5K5%%%%k5k5j5NM0
814A50K0%j5%K5K0J0%K5J0J0J0NNJ0j5k0j5k0N%%%N%%%j0j5j0j0n%J5K5L0Nj5k0j5j0J0J5
811B15J0j5l5j0nK5K5%k0k0l5n%%%%N%%N%%%%K5L0J5j0j0%K0M0K5%j5l5nNNnnnnnJ5K5L0J0
808B85m0m5l0j5k5j0J0L0J0j0%NNNnNK0J5L0Nnj0%j0n%j0N%j0Nnk0nk0j5NJ0J0J0L0L0M0K5
805C00Nk0j5%%k0j5nnj0k0%NJ0J5NJ5NJ5Nj0k5j0k5j5j5j5k0%K0NJ0j5k0j5j0nNj0J0K0K5
802A55L0K0J0j5j0Nj5%J0k0%nj0%%nnnnnj0%J0k0n%J5J0K5NJ5K0J0K0%%nnJ0j0%N%K0J5Nj0
799B50j0k0nN%J0%k0j5l0j0%%nNJ0j0%%%k5%k0nj5nj0j5K5NnJ0NJ0%NJ0%J0K5L5L5K5j5j5
796B25nk0j0j5k0%J0L0K0K0K0nl5l0nJ5J5L5J5%K0%j0m0l0k0n%%%%%j5J5%%N%%j0NL0M0J5
793B60Nk5l5j5j5NNj0k0l0j5J0L5L5J0J5J0J5nj0k0%nj5j0nN%%J0N%J0%%K0J0Nj5k0%k5j0
790A65J0%n%%Nnj0nj5j0J0K0J5J0J0NJ0NNNJ0J0%N%J0NN%NJ5NJ5NJ5NK5%j5k5j5k0j5k5l0
787B15j5K5J0j0%k5j0J0M0J5K0J5K5%n%%k5k0l0j0%%%NN%N%j5k5l0j0J0L0J5K0J5K0%m0j5
784B15%J5M0K0J0nj0j5k5k0j5j0J5%NNJ0%J5NJ0NNl0m5m5k5j0J5J0%k5nJ5L5M5N0J5%%J5J5
781C05nnJ5J0nj0j5k0j0J5J0%K0J5%nK0j0k5j5j5j0j5nj0j0j0j0j0k5k5k0k5J5K0K0J5%j0
778A55%K5M0J0j0j5k0j5NNJ5J5J5J5NJ5J0NM0K5Nj5j5%%j0j0nj0j0nnj0nnnj0%J0J5K0J5j0
776B75j0j0j0N%nJ0K5K5L0K5j0j0nnj0n%k0n%nj0n%j0nNJ0NNj0k5k5nj0nj5%J0K5K5%k0m0
772A85l0k5NK5L0NNNNNNNJ0nnNj0NnnJ0j0j0nJ0K5L5J5j5j0%%j5J5nnn%J5NJ0J5J0J5NJ5%
769C35k0k5%j0j0k5%K0n%J5J5%J0J0j0j0%j0nnnnj5j0nk0l0l0nJ5J0N%J0J0J0J0J0%J0J5%
766B50%J5NNNn%N%nJ0nj0%nj0j0%j0nJ5J0J0J0K0NJ0K0NNJ0J0%J0NJ0OJ5nj6l5j5J5K0J0N
763C85j5j0%%%%%%%%%%%%j5j0j0j0j5j0j5n%%N%NN%Nj5j0j5nj5j0k0%%NJ0J0%J0J0%%l0j5
760B00j0k0j0nk5nJ5N%NN%N%%%%J0j0%NJ0J0J0J0J5NJ5J0j0%Nj5n%nnnnn%j5%J0k0NJ0NN%
756B00NnJ5J0%nJ5L5K0j5j0j0j0k0%j5j0j0j5%J0J0NNNJ0Nnnj5%Nk0nn%Nn%J0j0N%K0%J0J5
753B25%J5%NK5%k5m5k0Nj5n%%nJ0j0J0NnN%j0J0%%NnJ0J0%J0NJ0%J0n%J0nj5K0n%n%J0j0j0
750B15NNj0k0j0j0k5j0k0j0k0J5L0K0K0L5J5J5L0nnnnn%j0%%k0j5%j0j0k0%n%%j0%%j5NNN
747A45J0%NNJ0%NJ0NN%NK0nnnk0Nj0j0%nnJ5J0NNJ0J0NJ0J0J0J0K0%J0J5l0l0m0j5M0O0N0
744C45N1K0%J0J0J5J0J5J5J0L5N5Q5J06J45K15K66L61M06L96L66K96K15J01j0p6j60k36k95
742B772l16k91k71k45k26j80j71j35j15p6m5m0n0n0n0n0m5m6m0m5nK5J0NJ0NK5nj5j0j5j5
740C00j0j5j5j5k5l0k5l0K5K0K0K5J5j5NJ0j5K0%%k0j5j0k0j0%NK5L5J5nk0k5l5l0k5nJ0j0
737A05NM0J0L0L0K0J0J0K5J5J5K5J0k5l0j0NK0Nk5m5m0j0%%NNJ5Nk0j0j5j5j0j5k5nK0K5L0
734A85K0K5K5K5K5J5%J0Nj5j5j5k0j5j5j5k0j5j5k5n%J0K0%nK5N%J0j0%Nn%J0j0j5j5k0j0
731A40J0N%K0M0L5M5M0%l5k0nj5j5k0n%k5j5j0%%j5J0%j0%%N%%J0%NN%j0nj0j0%j5j0nNJ0
728A30K0%nk0l0%K5L0L0K0J0NNNj0j0j5%NK5J5J0J0n%%NnnNJ0J0%k0k5j5K0J5%j0Nj5k5k5
725A75k5l0NK5NJ5K0NJ0K0k0l0k0j5%L5K5N%j5j0nK0Nk0k5n0l0k5j0J5L0Nj0l5l0k5NL5N0
723H0L0J0K0M5L5K5%k0j5n%j0k0%K0J0k0l0j0j0nj0j0nNk0k5nK5M0J0%nJ5J0nN%%%N%J0%j0
720A60J0J0nNnnk5j5k0%k5k5nNN%J5NNJ0J0nnNj5%%j0N%%n%%%%%Nj5%nNj0nNJ5K5K5J0j5k5
716I5k0k0nnNj0n%nnK0K0J5K5K5J5K0J5J0j5%nnnn%nnNj0k0l5k5k0%L0J0K5J5J0K5J5nnJ0
713A70j5%%%nnJ0%%%NJ0nNL5K5J0nnn%j0nj0%nj0nn%N%%J0n%J0K0L5K5L0K5K0N1R0J20J00
710G11N5J6%J5j0l1n0o5n5o0n0k0m0l6k0k5j5k0n5m5j5J5K5L5nk5k5k5k0k5j0%j0nJ0K5L0
707A75Nj0Nj0nJ5K5K5J0j0%nj0nnj0%%j5j5%J0K5J5J5J0nnJ0%%%%j0k5k0j5J0N%J5J0J5J5
704B35J0%k0j5nNk0k0NK0J5K5K0NL5O0Q1J00J30J56J70J65J46R0O0J0m5n5p5j10j26j25j10
702H17j31j20r0o5n6m5o5m0j5nj0nnj0nj0nnnj0J5L5K5J5nk5j5j5j0L5J5Nn%J5j5j0%j5%J0
699A70%N%j0j0%k0%L0J0J5nj0%nj0n%nnJ0j5J0J0nj0J0J0nK0n%nj0%NL0K5N%nj0nK5K0L0K5
696C05K0N0O6R0J20R5N1J0j5j5j6j0k5k0o0p5n0l0m0m5l6k0l0l0k5l0l0l0%%nNNj0nJ0k0j0
693A45j5j0n%j0NL0K5j0k5j5j0k5nNNnJ0NNnJ5%nNnN%%%%j5J0j5m0l5n0l5nNM0N5O0M5j0m0
690H0j5NNj5j0J0J0j0J0N%J0%%J5%j5N%nnn%nj0nj5nN%%Nnk0nj0NK5NJ5J5J5K5J0j0l5k0k0
687C5j0K5J0%K5nNJ5L5O0K5k5n0n5j5J0nNJ0%j5k0j5j0J5M0K5L0J0l5j0nnj5j5nL5L0L5K5
684A90nl0k0j0%J0J0N%%Nj0nJ0j0NK0K0L0J5J5%k0n0m5k0%k0j0j5NJ5K0K0K0J5Nj0%%%K5K5
681B05Nj5k5l5j5J0K5K0J0NJ0nJ0J0J0%J0j0k5j0k0j5k0k5nJ5K5K5K0Nj0%nj5l5k0k5j0J0
679H5K0K0K5J0k0j5%N0L5J0k0m5l5k0j5K0J0nK0K0J5J5K0%NJ5Nj0n%j5k0k0j0%j0n%J5J5J5
676A75K0K0J0J5J5%k5%j5j5%j5j0nNK0K5J5%k5l5k0%J5J5J5K5K5J5%k0k5m5m0m0j0J0J5J5
673A25NK5%j5nn%nj5%J0%J0%%%Nn%%%nj0k5j0j5nK5%J5J0K0K5J0nn%j0%%j5J0J0j5j5J5J5
670A50%J5Nl0l0l5k5n%%%%Nj0J0J0K0K0J0J0K0J5J5J0%NJ0j0nNj5l0k5k0l5l0%K5M5L0K5J5
667A70%j5j5j5j5%K0K0Nj0j5j5j0j0k0l0nJ0NJ0Nnk5k5%NJ0J0NK5L0J0L5J5NJ5J5k0k0l0j5
664A10J5L0J5K0nJ0N%%NJ0nj0k5l0j0nJ5J0%nK0N%%nj5%k0k5k5k0J5L0NK5J5K0K5J0j0nNk5
661A75l0l5m5k5K0K5K0K0Nnj0J0J5K5L0J5k0l0k5k5j0J0nnnk0k5nNJ0J5J0J0L0K5J0j0k5j0
659A15K0L5L5J0j5l0l0nn%%J5L0L0M0J5Nnk0j5j5k0l5l5j5j0J0N%%%N%N%%%%%J0nj0nj0j0
656I0k0k0j5k0NL0J0K0J0k5n%k0k5l5j0J0K5K0J5J0N%J0L0L0Nk0k0J5K5J5%J0%l0o5o0m0n
653d5K0K0J0j0nJ5K5K5L5M0M0K5Nj5j0%%j0nnj0j0%j0%L0K0Nk5n0o0k5%K5K0NJ5K5J0J5L0
650A65L0nk0l0j5%%K0K5Nj0k5l0n%J0L0L0Nnl5l0j0nNJ0j0NN%%%NJ0nnnk0%K0J0L0Nk0m0l5
647F0k0K0K5K0K5M5K5j5k5n%NnnN%%j0J0%nNK0K5%K0J5J0J5nk5k5nk5j0Nl0l0j5J0K0L0%k0
644A35k0j5K0J0nl0j0J0K5J0NNJ5K0%J0J5K5J5K0K0J0%K0%k5l5m0j5j0j0%j0j0j5k0nJ5J0
641A40%K0L0K5L0K5J0nJ5%k0k0k0j5k0k0k0j5%K5J0J0K0K5L0K0k0l5m0j5nnj0%%k0j0%J0M5
639A75M5J5j0l5l0j5k0J0Nj0nNNnk0k5NK5J0Nk0j0%%nN%%J0%nNJ0j0%%%%J0j0j0J0K0K5L0
636A85J5k5j5j5k0j0nj0j0%j0j5%NK5K5J0%j5j5%J0J0K5%nJ0j0NJ0NJ5Nn%n%J0J0L0%k0k5
633A75l0j0j0NJ0K5K5J0j5l0j0Nj0nn%J0L0L0K0j0k0j5k0k5j0k0j0j5j5j0j0k5nK0J5K5K0
630I0K0K0L0J0j0l0k5j5NNJ5nJ5NNJ5J0%J5%%nj0n%j0j0%K5L0M0J5J5J0NJ0nj5j0j0j0j0k0
627B05nNk0nnn%j5%NJ0%J0NNJ0%k0k5l0j5%J5NJ0M0M5J0nj0Nnnj5nj0j0%NnNJ5n%J0%%K0n
624B15j5J0%j0Nnj0N%j5J5j5j5J0NnnNNnNN%%NNj0J0NnJ0nj0%Nk0j0%%j0%J0nJ0J0n%J5j0
620A80k0%j5j5K0%%j5k0k0j0J5M5L0K0Nj5nnnnNj5k0nk0j0J0%J0J0j0NNj0nN%nJ5J0J5J0N
617A70J5J5%%j0k0m0l5k0NM0N0L0NnNK5Nk5l0nK5M5J0j0N%%nnnj5%%j5%%%%%%%%nj0j0nj0
614A65j0%j5l0k5l0l5J0K5NK5J0J5K0N%N%%%Nj5k5m5k0%K0K5K5L0L0Nj5n%k5l5m0j5nJ0J0
611E5NJ0J5J0J5J0J5J5J0NJ5K0%j5j0k5j0j0Nn%%n%n%J0j0l5l5j5NK0J0L0K5J5K5K5K5K5n
608B35j0%j5j5%j0j0nj5k5%nnJ0j5nk5k5%NJ5J5J0NK0K5Nnl5k5j0%K5J0J0k0j5j0k5k0Nj0
606C5j0NL0K0J5J5J0L0Nj5j0k0j0j5l0m0j0J0%J0J0%K5K5M0M0J0k0l0m0j0%nnnnn%%%%J0J0
603G0K5%j5k0l5j0J0K0J5J5J0K5J0J5J0nNNN%Nn%J0nJ0N%J0N%J0J0%j0%%j0j5N%j0j0nnnj5
599A30%nj5%%nn%%j5NJ5NNJ5k0j5j5k0J0j0%%K0L0K0K5%K0%J0J0NJ0Nn%j5N%j5j0%nj0%j0
596A50l0k5j0K5L5J5%%%j0j0n%%nJ0nNJ0j0j0j5j5j5%nNL0L0L0Nj5j5k0%NNj5nnj0k0k5%K5
593H5M5L0L5K5K0L0J5k0l5k5k5j5j0k5nJ0J5NJ5%k5nj5j0J5K0k0%J0%%%k5k0nj5j5k0nJ0J5
590F0J5J0NNj0k5k5nJ0L0K0K5Nj0nk0nk0k0nJ5L0K5J0n%%K0J5Nk0j5j5j5k0j5j0k0J0J5J5
588F0J0J5J0K5NN%nJ0J0nJ0nN%j0N%%j0J0k0j5nk5j5J5j0%NJ5K0%j0j5k0nJ5L0K0K0J0k0J0
585A45j0k5k5l0l0nnNj0nnj5J0NK5K0J5J0nj0K0L0J5%k5j5nJ0K0NJ0%k5nnnj0j0%k0%K0K5
582H5L5J5J5j5j0J5J5J0j0nj0j0L5L0M0nk0k0l5l0j5nnj0K0K0%nl0k5k0k0NN%%K0K0L0Nn%
579A10NJ5NJ0J0k0n%nl0j5L0K0K5%l0%%NL0J5j5k0k0k0k0N%%%j5J0K5K0K5K5J5J5K0J5N%%
576B45%J5j5l5l5k0j5j5j5j0j0nj0J5K0J5J5K5K5K5K5%%%%nj0nnj0nnj0j0j0j0j0j0nj5nn
573A05%%n%n%nj5j5nk0nK5NJ0%nn%%%nn%j0k0J0J5J5J5K0K5NJ0K0J5J5J5J5k5k5k5k5j5l0
570G0l0j0J5L5L5J5%k0j0j5nl0l5%K0J5L5J0%J0N%%NnJ0nnJ5j5%Nj0N%k0nj0j0nk0%K0K0J5
567I5K0nnnnj0J5%Nj5nj5j0%j0%nJ0L0K0K0N%J0NNNNNJ0J0K0J0nK5L0j0l5k0l0l5nnnj0%j0
564A00j5%K5M5M0K5K0K0L0Nk0j5k5k0%nnn%k5m0k5k5%%j5k0k0nJ0NNL0L0Nk0l0l0nNK5K0N
561H0J0J0J0%J0nJ5J5J5Nj5k5j5j5j5NL5M0%k5m0k5J0J5M0M0K5N%NNNN%%nl5k5j5k0k0k5k0
558F0%%j0NNj0j0NNJ0k0j5NL0L0J0%j0j0%J0%j5j5nNJ0nNNnJ0J5K0K0K0nnnnNJ5J0J0j5j5
555A45j5j5n%j5NJ0N%k5j0NJ0K5J0K0%k0nj0nj5k0k5j0NJ5j0%J0%%%J0K0K0J5j0j5%j5nj0
552G0j0J0K5K5J0nj0NJ0J5%j5k0j0j5k5%K5K5%k0l5o0l5nL0L5J0j0NNNK5M0L0J0j0%%J0J5
549A55NJ0nnNL0K0J0%j5j5k0k0nj5J5%%%N%%%%N%nJ0J0nk0k0j0J0K5K0J5j0%%n%%%nnj0j0
546A45j5nJ0J5J5J0J5J0%%%nk5k5k0NN%NNj0nn%%n%n%n%nj0nk0j5NNL0L5K5L0K5K0n%n%j5
542B05j0j0j0%j0k5k5l0j5K0M0M5K0Nj0%%n%nn%k0%k5j5nnj5J0L0L5J0j5j5J0J0j0j0j5nj0
540A15nj0j0K0K0J5K0j0%j0nn%n%%%n%%%%N%%%%N%J0%j5k0k5k0n%J0j0%%J0%k0NJ5J5%%NN
536I5NJ0NNJ0NJ0NJ0nNJ0nJ0NnNn%%n%%nnK0K0nnnK0K0j0j5j5nJ0J5K0J0%%j0Nn%nNnN%j5
533B10j5j0NJ0K0%J5Nk0k0k5m5m0l0%J0K5L0K0J0NK0J5J0j0j0j0j0k5%J5J0%n%%NN%J0nJ5
530A90NNnNJ0j0j5k0l5nNK5M5%j0NNj0nJ5%%j0k5l0j0Nk0nj0j0%j0j0%%j0NK5K0K0K0M0L5
527B20Nnk0J0%j0k0k5k5j5%NNNk0k5nJ5L5M0J0j0m0l0NK5K5nJ0J0NNNNj5k0L0J5k5n5m0NJ0
524I5J0NJ5N%J0NJ0%NJ0j5k0j0j5K0L5K0L0%%N%%N%%k0k0j0k5k0j5l0nNJ5J0J5J0J0J0J5N
521A75nJ5j0N%N%l0o0n5l0J5L5K0L0M5K0L0L0%j5nj5nJ0n%J0nnNJ5NJ5Nk0m0l0k5j0%nn%n
518A05k0J0J5J0J0J5j0j5j0j0J0K0J0J5K5%K0K0j0NJ0j0l0j5J5J5J0j0n%k5k5k5k5nJ0J0%
515A10nJ0NNNK0J0J5J0J5K5%j0j5k0nnk5%k5%%j0%%n%j0J5%nJ5L0K5L5L0%J0J5%NJ0J0%j5
512B75j0nk5j0j5nk0k0j0J5%l0l0%K0L0Nnnk0nK5K5L5J5L5J5nk5%k0j5Nj5n%%J5L0J5j0k0
509B30m5l0j5n%NNNN%NJ0%j0%nj0%j0nnj5l0l5nJ5J5J5K5NJ0J5NJ0J0J5Nk0k0l0j5nNK0L0
506A50K5K0nk0j0K5J0Nnnj5Nnj0Nj0%J5j0J0L0L0L0K5nn%j0l5l0l0k5j5J5n%j0N%%NJ0J0N
503A70l0l5m5k0nnnnNNK0L5L5J0nk0k0%J5K0M0L0%j0j5J0%j5NNnJ0J0nNNJ0NK0J0NJ5J5%j0
500B60l5k5k0k0l0k0k5nj0j0nnnnn%%K5N0M5K0J5j5k0k0k5k5%%%%%%%nN%j0NJ5NJ5NJ0J5J0
497A55J0J0J0%J5J5NNJ0Nj5%j0l0k5m5j5%nj0%K0k0j0J0J5J5NK0K0J0J0J5k0l0k5l0nNn%J0
494I5nnJ5J0n%NJ5NJ5J0J0J0J5J0%nn%n%j0%%k0k0%nk0nj5nj0j5%K0L5M0K0%j0nnj5Nj0nJ0
491A40J5J0J0J0J5J0J5%J0K5j0k5nj0k5j5j5k0n%J5J5%J0NJ5nj5j5k5j5J5NJ0J0j0k0k0j0
488I5J0j0j0J0n%%%K0K5K0K0Nj0%nj0k5j5j0%J5nJ5J5n%J5%NNNj5k5l0j0J0%%J0J5L0K5J5
485A95%l5j5j5%K5J0Nj0k0j0j5%%%%%%%%n%J0j0%%nNNNK0L5M5K5Nj0J0J5Nk5n0k5j0k0J5L5
482A90L0J5J0j0nNJ0Nj5m0l5%L5M0J5%k5l0l0nNN%k0k0%k0%j5j0J0J0NJ5NJ0J0N%k5j0j0j5
479I5j0nk0j0%%j0j5NK5M0N0K5J0K0nk0nj5k0j5l5nj5k5k0j0J0M0N0M5K0j5l0m0j5J0%nj0
476G0nj0NnN%NK0L5K5K5L0L0M5K0%K0J0%K0J5K5J6nj1Oj6k5k5j5l0l0j5l5j0%J0L0nk0%j0
473A95j0l0k5J0K0J5K0%m0o5n0nNJ5K5J5K5K5L0%k0l5k0n%%%%%%%J5j0k0k0l0j5%%Nn%%j0
470E%L0J0K5K0Nj5nnNj0j5Nnj5j0j0%j0k5J0L0L5L0M0L0Nj5k5j0nJ0J5K5K5K0L0J0J5L0NN
468B95L0J0K0J0K6K0J5l0m6l5m0l0k0k5k5j5l0l5j0%nj0NK0K0L0J5%NnJ0n%J0j0j0j0j5j0
465A20j0j0j5j0j0Nj0Nj0NNj0j0J0NL5M0K0nj0j0j0j0j0NK0K0%j0j0j5nk0j0j0j0%J5nK0N
462I0%K0%%%%%K0K5Nl0m5k0nK0J0%J0J0nn%j0n%nnJ0NK0%NJ5NJ0%nJ0j5N%j0NJ0j5%Nn%Nn
459A30%nj5NJ0N%k0m0j5nK0N0N5N0J5j0nj0j0j5nj0j0l5k0k5l0nNj5NK0K0K5K0k0k0k0k0N
456E5%N%%%J0%j0J0j0NK0K5L0J5k5k5l0k5%K5K5%J0J5%J5J0NJ0J0l5l0l5l5%J5J5nJ0N%J0
453I0J5nl0l5l0nJ5%nj0j5NK5L5L5K5Nj5%j5nk0j5nj0j5k0%%K0%J5L0L5M5K0nl5j5k5k0k0
450D0l5j0J0K0K0J5J0K5J5J5Nn%%k5k5j5l0NL0L5Nnnn%NL5L5N%%n%l0k5j0l5k5k0k0k5%K5
447@J5NM0L5M0L0nj5j5nk0nj5j0nJ5J5nJ5%J5%k0k5m0j5Nj0%%K5K5K5K5K5K5L0J5j5m5m5k0
444I0nK0NNnk5j5j0j0%K0J5K5K0j0k5l0nNL0L5K5k5k5k0%K5J0%j0%nj5N%j0%K5J0NNJ0J5N
441A60NNN%k0k5k0k0NJ0nJ0J0j0l0m0k0J5%j5K0K0J0K0K5K0L0K0j0k5j0k0k0j5k5nJ0%J0J0
439H5J0J5%K0NJ0J5NNNnN%%%%J0j0n%nnn%k5m0m0k0J0N%J5J5j0NNnJ0N%%J0j0J0J5j0%J0N
435A15L0L0%j0l0k5j5j0%%nj5J0j5%K5K5K0K0Nj5Nj0j0j5k0j5j5k0l5nL5J5j5m0k0%J5NJ0
432EJ0%J0J0N%K0M0L5M0L5J5%k0n0m0l0j0J0NnNn%K5%J0j5k0j5j5%j0j0NK0K0J5K0K0nJ5J0
430A55J0J0J5%j0l5l0j0j0J0%%K5L0M0K0%k0j0j0j5j5k0j0J5L0M0J0Nj5n%k0NJ0k0k5l0m0
427H0j5K0L0M0J5Nj5j0%j0j0Nj0j5J0%j0%n%nj0nnj0j0nj0nJ0J0K5%j0j5j0j0NN%J0J5nJ5
424H5%%n%nJ0L0L5Nj0nj0j0l0l5%J5Nnj0J0K5K5L5J5Nnj5J5NJ5%k0k5j0K5K0Nn%%k0l0m5j0
421G5j5%%nN%J0NNNnJ5J5j0J0%NNJ0%%n%%j5N%n%NK0j0k5j5j0l0NJ0nNnl5j5j5NL5K0K0K0
417I0K0K0K5%j0nnn%j5%J5NJ0J0j0j5nj5k0NL5L0%k5j5%%K5K5Nnj5nj0J5J0J0J0j5j5%k5%
414A30J5%NnJ0J0nj5nj0k0j0j5nj5nJ0J0%N%%J5J5J5L5J0k0k0k0j5nJ5%J0nJ5%NN%J0nNN%
411A55Nj0Nj0%n%Nj0l0l5k0nM0L5J5j5nNNnj5N%nJ0L5K5K0j0NJ0j5j5nj0k0nj5j0j0NL0L0
408A60Nj0%%j0J0J0%J5NJ0J0%J0nj0k5m5j5NJ0%k0nj0j0nj0j0J0j0%NNj0%Nnk0k5%NJ0J5N
405E0%N%NnN%%J5J5K0N%k0k0%Nj0m0l5k5NK0J5J5L5K5K0j0k0j5j0j0nj5nK0J5J5K0J0J5J0
402A20J0nj5j5j0%nnn%n%nnNj0Nn%j0N%nnNJ0J0%k0l0l5nK0J0%%J5J0NJ0J0J5N%K0L5J5L5
399A75K0k0m0l5j5j5J0J0n%NnNJ5j0%J0%N%%%nnn%nn%NJ0J0J0J0NJ0J0k5j5k0k0J0%NNJ5J0
396A20J0J0J0J0J0J0j5j5nk5j5j5j0k0K5K0J5K0NNK5K5K0nk0m0l5k5nK0J5J5j0nNNNNNNk0
393A35k5n0k0NK0K0%K5%K0K0NK0L0K0L0K0Nn%%N%%Nj5l5k0k0j5j0j5j0j5j0j0j5NK5J0J0%
390A45k0j5%%NJ5%j5k5k0j0NNNJ0J0NJ5%j5j5k0j5j5Nj0%J5J5K5J0j0l0m0nL0L5M5L0nn%j0
387A30nj0j0nK5L5M5K0j5j0j5j0%K0J5%k0k0j5l0l5l0l0l5%K5%K0K0K5J5j0m0m0j5NNK0J5
385D0NJ0nj0J0J5NJ5J0NNnl0k5nJ5L0K5%j5j0K0K0Nj5k0NJ0J5J0J5J5Nj5j0Nl0k0m0o0j0J0
382@J5K5J0NNJ0%j5j5j5j5%J5J0NJ5L0L5J0nk0k0j5nnj0%J0%J0J0n%J0nnJ0j0J0K0L5L5K0
379A95%k0j0j0j0J0Nnj0j0j5nnK0J0%j0k0j5j5NK5NK0M0M0M0L5nk5j5k0k0l5j5l5l0Nj5k0
376F0%%j0N%%%%N%nNNJ0J0NNJ5%J5N%K0nJ0NNJ0J0%NJ0k5j5k0k0%NJ0nj5nj0j5%%J0nl0j5
373D5J0K5K5%j0j0J0NNN%k5nnj0J0J0nk0%k0nNJ5J5J0nn%j0%nj0NK0M0M0J5Nk0j0j0j5j5j0
370I0k0l0k0%K5M5M5M0Nnk0k0j5k5nk5nK0L0K0K5NnJ5j0k0k0J0K5%j5k0l5k5k0n%j0nJ0K5
367E5J0K0J5J5J5K5K0J0j0l0l0j5nj0J0j5k5l0k5l0NK0K5M0M0J5nj0N%nNK5J5j0k5%K0K0%
364A50k0nj0k0k5nL0N0L0J0%%NJ0J0%j0k5k0j0%K0K0%j0j0k0j0Nj0j0NNj5n%J5J0K0Nnj5k0
361A20%%j0j0NK0K0J5K0J0j5%%%%nN%nJ0nj0j0%k5j5l0l0j5nnJ0j0j5j0k5nK0L0L5K0NJ0J5
358A10%j5j5k5j5K0J5J5J5J0nJ5%k5j0nk5j5j0k0j0J5K5M0Nj5j5nJ5M0L5K0k0l5k5nj0j5j0
356D5nj5l0l0nK0J0NNJ5J5J0K0%%%%nn%n%nN%%L5N0M5L0%k0j0j0k0k5l0j5j0j0j0j0Nk5j0
352E%J0K0NK0%k0j0j0%nk0J0L0NK5K0%%J0nj0j0j0j0J0J5J0J0Nk5k0%j0k0k0j0J5NJ5J0NN
350E0J5%j0%%j5NNJ0nj5k0j0k0n0l0J0K5K0K5L5J5%NJ0%j5J0K0K0L0J0j0l0k0j5k5j5J5M5
347G5L5K0j0j0j0j5nk5k0j0J5K0j0l5nK0J5nk0NK5L5K5NnnNJ0J0Nj5j0j5j0%%nl5l0k0%K0
344A5J5J0J5J0j0j5j5j0NJ0J0NK5J5nl5m0k5k5%J0NJ5J0J0J5J0J5NNN%NNNJ0j5j5j5j0j0j0
341A0k0nJ5M0L5K0nj5k5%%k0j0nj0j0nj0nn%nJ5K5L0J0J5K0J5J5j0j0nj0k0j5k0j5%n%nJ0
338EJ0L5L5K5J0j0k5k0J5L0Nnl0nJ5J0J0NJ5j5j5j5j0j0j0j0nNK0K0J0Nj0n%k5l0k5l0nL0
335@J5Nnj5j0j0J5L5K0K5J0Nk5l5nL0M5N0K5nl0l0k5j0NN%NnJ0j0j5j0j0j0j0J5M0M0J5NN
333A50K0K0%j0nj5nj5k5k5k0k5j0J0%%n%J5j0nNNj0N%n%%k5k5%j5k0j0j5nK5%NK5j0J0J5%
329eJ0%NJ0%NJ0J5K0K5J5%j5%j0%%%%%%%%j0j0j5%j0j5nL0L0L0J0k0nj0nj0%nj5l5m5k0j0
326f0J5J0j0nN%J0j0J0NJ0J0NJ5NNJ0%nNj0n%n%Nj0j0NJ5J0%k0l5k0nK0NJ0%J5K0J5NK5M0
323A00L5J5k0k0k5k5k0NK0J5J0%nk0J5NK5K5J5nj5j5j0nj5k0%NJ5K5NJ0K0J0J5j0k0k0nj0
320A05N%n%K5K0Nj5j0j5nnJ5%%j0k5j5j5j5j0j0k0nk0k5%K0J0J5K0J0K0J5J5Nj5j0%%j5k0
318B0%K0%k5l5j5nJ5J5K5K5%%%j0j0NJ5L0K0K0N%J0nnnj5%NNJ0%j0j5j5nJ0K0J5J5NK0J0J0
315A75%j5j0nnj0Nnj5N%j0%j0j5Nj0nnj0nj0nn%J0%l0l0j0J0K5J5J0J5J0%%Nnj5j0j5j5J0
311A5J5J0J5NJ0K0Nj0nj5nJ5J5K0J5K0J5nl0k5j0k0j5j0n%j0nj0%j0J0J5J0J5NJ0K5%j0j0
309G5j5j0K0%k5l0NL0K0J0NK5J5N%j0nn%nnnj5%k5Nn%J5j0j0nnj5K5K0K0K0N%J5L0K5%k5n0
306A10l5j0n%K5NJ0k0j0k0nj5%K5K0NJ0J5K5%l0l0l5k0j0K0M5M5L5j0l0m5n0k0nJ5K0K0j0
303C5k0j0J0K0K5K0NNJ0J5J5J5J5nnj0nj5j0k5nJ5M0L5K0K0J0NK0nk5k0j0n%%n%%%%k0k0l0
300A05j0Nnj0J0%j0j0%nl0k0n%J0nJ0J0nJ5nj0j5j5j0j5j0j5nj5J0L0M0L0NJ5K0J5nJ0Nj0
297A00j5j5j0%K5NJ0j0nj5j0J0J0NNJ0J0%J0nnj0%Nk0%nNNNNJ0NNJ0j0k0j0K5L0Nk0k0j5j0
294H5j5j0J5N0L0K0%k5k0n%J0%J0J0NJ5%j0j0k0n%J5J0%nj0J5K0J0Nk5l5k0Nnj0n%nn%%j5
291G0NnJ0%%NnN%NJ0%J0%k5k0n%K5%K0Nnj5J5j0nnnNJ0%J5%nNnnN%%j5j0j0j0j0j0k5%K5%
287D0J0K0%K0J0J0%j5j0%j0nj5%nj0k0N%j5nj0nj0j0nN%nJ5%NnJ0K5M5M5K5K0Nk0k5nn%j5
284H5k0l5l5k5k0%%j0%K0J0NJ5K5L0J5n%j5J0J0K5L0J5%k0Nj0nJ5J0%nnn%J5K5K0J5J0nJ0
281B00nj0j0k0%NJ5%k0k5k0NL5K5%%j0NJ0J0J0k5k0k5k0J5L0J5J5J0j5%%nK5J0nNj0l5n0l0
279H5j5N%%nJ0j0k0k5k0k0nK0J0N%K0NJ0NJ5J5%j0j5nj5k0J5Nj0j5J5n%K0J5K5K0nnnn%Nn
275H5N%k0j0j0K0K0K0K0K5J5J5J5K0Nj5m0m5l5NL0K5J5j5k0k5l0k0N%l0j0j0J0J5NJ5nj0k5
273A5%J0J0K5%%%j5J5K0J5K5K0%nn%%nn%j5k0j0j5NJ5NJ0J0NNJ0k5j0J5L0J0j5j5J5NJ0J5
270A60J0j5l0k5j5%%%%%nnn%NL0K5K5Nk0k0%%J0nk0Nj0j0j0j0j0nnnn%J0K5J5J5K0%k0l5j5
267E5Nnj5J0L5K5J0nnNnj0NK5K0NNK5nk5k5k5l0j5k0J0J0J0J5%J5L0J5J0nnj5k0j0nk0j5j0
264E0%J0J5%j5%K0J5nnNn%%nNJ5J0J0J0NK0NJ0j0l0n0l5j5Nj0j0K0K5K5J5J0J0K0%j5j5%J5
261A25N%J0N%%J0nk5k5%%nj0%j0j5j5j5j5%L5M5L5N%nJ0J0K0nk0j0n%K5J0%j0k0j0j5%k0N
258I5K0J5J0j0j5j0j5j0j5j0j0NK0J5J0j5%j0j0K0J5%j0k0n%k0j0J0L0J5%%K0J5Nj0j0NJ0
255A20nJ0N%NJ0Nj0J0J0j0k0k0j0k5m5j5J0J0nj5j5n%nNL0J0%NNN%NNJ0J5K5Nl0l5l5k5j0
252b0K0J5%nJ0J0n%j0k0%%NnJ0K5L0J0nnNNnnk0j5j0j5nnj0NL0K5J5nj0j0j0nJ5j0J5NnN%
249D0J5L0J5J5K5%nm5l0k0J5N%k5k5n%K5K0%%j5k5NJ0J5K0J0J5NNJ5NJ0NJ0J5nJ5%k0j0j0
246A25j5j0J0J0nj5j5k5j0nJ0%%NK5J0J5nk0l0%J0J5NJ5K5J0j0k5k0%NJ5%j5Nj0nk5k0nNJ0
243D0J0%j5k0k5k0J5L0K0K0K0K0L0J5%%%%Nj0N%%J5J0Nl0j0k5k0k0nj5nNJ5J5N%%%%N%k0K0
240H5%nJ5j0k5k0j0NK5K0%l0l5j0nnN%nNN%%J0K0K0K0K5J0j5l0m5nnj0nJ5K5J0K0Nj5j5%%
237D0NJ5nJ5NNJ5j0l0j5k0%K0NJ0NJ0K0%n%%nj0J0j5%J5%J5%NJ0J5%nk5j5j0%J0J0%j0j0n
233F5j5j0j0nj5NNJ0NNj5j0%K0K5K5K0J0k0n%NNj0J5K0NK5J0j0nnj5l0l0nK0%%%nJ0n%J0J5
230A10K0K5K0%nN%j0J0J5j5k0k0j0k5%nj0J0%J5J5Nj0j0j0j0%K0J0J0%j0nnNj0nn%j0nNJ0
227I5L5K5J5Nj5k5J0nj5j0nj0j0Nj5k5j0J0L0L0K0Nn%k5k5m5k0n%k0%J5L5K0K5Nk0k5k0J0
224D0J0j0%J0J0%j5l0k5j5K0M5L0L5K5nK5Nnk0j5j0nk0k5NJ5L0K0K5N%N%nnj5n%j5nnnj0n
221H5%nj0nn%%j5J0K0J0L0J0j5nk0j0j5j5j0j5J0J0J5NJ5J0J5NNj0j5N%j0nn%%n%%%%%NK0
218I0K5%nl0m0nJ0J0J5J5k0j5j5j5J0L0K5J5J0n%NNJ0NJ0%nj0NK0K5K5K5NNj5k5m0k0%J5J0
215A60%NJ0j0nJ0j5%%nn%%j5J0nn%%NJ0J0NJ0NJ0J0k5k5k0k5l0j0%K5L5K0%NK0J5k0k0j5j5
212A10%J0K5Nk0l5l5l5l0l5NL0K5J0J0NNJ0%NJ0NN%%NNN%Nj0nnj0nj0nj0N%N%N%%%K5K5K5
209A35K5K5K5K5K5j5j0j0j5j5j5j0j5j5j0j0j5%J5K5%%J5J5%j0j5j5j5j0J0j5N%n%%j0J5J5
206A25j5l5l5m5k5nN%%NNj0K0J5K0J5K0K5J5j5k5k0%J0J0Nnnnj0j5k0j0J0J0%K5J0J5K0J0
203I5K5J0J5J5K0NNK0Nj5l5n0m5k0%J0K5K0K0K0j5l0j5l0k5k0l0j5NNNJ5NNJ0NK0K0K0J5j0
201H5l0k5j5J5J5J0K5Nk5j0Nj5nj5nJ0J5J0J0L0K0k0j5l5%K0K0N%j5J0L0K0j0k0nJ5J0%N%
198A25J0nJ0K0nK5nk0j5j0nJ0%N%%J5j0j0j0j5j0NJ5L0nj5%k0nk0nk0nNn%Nj0J0j0J0K5K5
195A10K0K5nk5j5j5j0%j5NJ0K5K5J0%J0%%N%N%J0nnJ0K5J5%l5k5l0l0l0nK0J0%NK0J5J0J5
192A55J5NJ5nk0nj5j5nj0j5j0nnj0nnj5%K5K0K5K5%nJ0j0k0l0l0j5NK0J5J5n%n%Nnn%j0j0
189F0k0%K0NK0J5j5l0l0j0%L0J5K0J0J5K0N%k0j5nJ0NNJ0j0nNK0M0J0nj5NJ5K0%nk5j5j0k5
186A20%j5j5l5m0j0J5NNJ5M0L5%n%NJ5J0Nnl0l0nk0k0k5j5%N%Nj0J5%%%j5j0NK0M5L5K5J5
183A35j5nN%%j5NNk0nnNL0J0K0%k0%nj5nNk0j0j5j0j5j0j0j0j0J5L0M5M5L5%k0k5j0nj0j0
180I0%J5J5%j0k5k0j0N%%J0NnN%N%%NNn%NN%%NNJ5J5Nj0j0nj5j5j0j5j0n%n%nj5j5%NK5L5
176G0nj0k5l5nNJ0%J0J0nnJ5N5N5L5NJ0J0j5k0k5k0k5k0l5k5%K0J5J0K0J5J0N%J5NJ0j0k0
174A10j5nK0L5J5nk5nj0J5NNnJ0J0nk0k0k5j0j0J0%n%nn%nnnn%%N%J5K5L0J5%%%%%%%%J0J5
170A55J0J0J5J0J5J0j5j5k0j5nJ0J0j0nk5k5nj5k0j5j5%L0L5L5J5%k0l0k0%nj5nJ0K0j0k5
168E5j5NL0L5L0K5%j0k0j5k0j5k5j5k0N%%N%%J0nJ0L0NK5J5K0NK5K5J0L5Nk0m0l5k5%nj5N
165A15J5%J0J5k0j0j5j5j5j5j0j5%J5%J0K0J5K0K0nn%%k5k0k5k0k0nNL5J5J5j5j0Nn%K5%%
162H5N%Nj0J0L5K5J0nnNj0n%l5k5%K0N%k5k0k5k5%K5L0N%J5L5L0NJ0nnJ5K5J5%k5l5k5j5%
159A15N%k0k0%%%N%%NnNK5Nj5nnJ0%NNJ0NNj0l0k5j5%NJ0nnnj5nj0k5k5nnnJ0K5M0J5%j5k0
155A5j0%J5M0K0J5%k0j0j0NK5L0K0nj5j0J0J0Nl0k0k0j0NNJ5%%j0j0n%j0NK0M0L0L0J5K0J0
152B10%j0l5j0J5K5K5J5j0nk5j5%NNnj0j0j5k0nnk5k0n%K5Nk0m0l5j5K0K0J5%%L0M5J0j5k5
150I0nJ0N%%j5j0%%NJ5J5NJ0j0j0j5nK5J5Nj5j0k0k5NL0J5%j5j0j5NJ0NK0J5nj0k0NK5J0j0
147A20j0%K0J5Nj5j5j5j0J5J0nnJ5K0Nj0k0k5nK0NJ0nJ0K0j0j0m0m5nK0L5L0L0j0j5%k0nj0
144I5j5nJ0J0%J5nl0j0j5j0%j0nJ0K5K5J0%J5j0J0NnJ0Nj0NJ0j0N%%%%%j5NNj0l0n0l5j5J5
141eJ5j0nj5nK0L0L5K0j0j5j5j0NK5J0J5j0j0k0%nj0j5%%K5L0%NNN%j5l0j5k0nL0J5NJ0J5
138G5J0J0J0j5nNn%%nnnnn%n%nNNJ5%j5k0j0j5j0J0K0j5J0NN%j0k5k5j0nJ0NNJ0J0J0NJ0J0
135D0J0NJ0j5n%%nnNNJ5K0J0K0%NJ5J5k5o5n0k0K5M0L5J5%nJ0J0%J0Nnnj5%K5Nj0l0k0nJ5
132H5N%j0k0%K5%l0l0j0%nj0n%Nnj0k5nK0L0L0%k0l0%L0M5J0j0J5%J0NK0%n%j5%nnnnk0k0
128C0j5k0%NK0n%L0J5J5J0K0K5Nj5j0nK0NNj5j0j0j0j5%J0%k0j0j5J0K0K0J0NnJ5J5K5nj5
125A35nk0k5j0j5l5m0j0J0J5K0J0%%j5J0J5K5K0K0J5J0nk0N%J5nk0j0J0J0nnNj0l5j5nL0K5
123I5%j5l0k0NNK0n%Nj0j0j5K0Nnk0%K0Nnj0NK0J0nj0NK5K0J5J0%k0j5j5%NK5K0%%k0Nnnn
119A00j0nj0%K0J5L5J0j0k5k5j0j0j5nj0nj0j5%K5L5K0nnJ0Nj0k0j5nJ0NNk0k0j0J5N%%K0
117F0K5L5J5j0j5k5k5j0nJ0K0NNK0L0K5%NJ0%J0NJ0k0l5k0j5j0%j5k0nj5n%NJ0N%NN%J5J0
114I5j0j5k5%J0NJ5nNNN%J5n%j0j5%J5K0J5J5n%%nn%j0%%j5j0%j5j0nj0J5NK0%NK0J5N%nj5
110A10%Nj0nnj0N%%j5J0J0j5k5j5j5k0j5J0L0M0M0K0J5N%%j0NJ0K0NJ5J5k5m0m5nj0%j0j5
107F0%j5nJ0J5NK0J5J0J5J0%j0nn%j0j0Nj0NJ0j0%NNnNK0K0Nnk0k0%J5L0J5j5l0k5nJ5K0N
104A35nnj0nJ0K5K5NJ0K5%j5j5Nk0k0j0k5j5j0l0j0K5J5K5K0nnNj5J5J0J0J0J0J0K0Nn%%n
101A90j0%nnK5J0j0k5k5NJ0J0%nNj5%%%%nN%%%NJ0%m0k0%K0K0NJ0J0%j0nnj5%j0nNK5J0J0
98A75%k0l0l0l5k0%K0L5J5K5L0L5K0j0n0l0l5l5m0nK5J0%NJ0J0J0NJ5NJ5NJ5J5Nn%Nj0nN%
95A55nn%j5NK0K0K5K0N%J5%k0k0k5j5J5%J0J0k0j5j5j5%%J5j0%J0N%N%%NK0K5%l0%J5%Nn%
92A90J0nk0j5j5j5J0J0nK0J5K0L0J0j5k0j0K0J0J5k0l5k5nJ0J0j0j0j0j0j0%j5%N%J5%nK0
89A45%NNj5j0%%nj5NNNNNnJ5J0%%%N%nN%%nj0%j5J0K5J0K0%%k0k5m0k5%K0L0M0N0K5J5j0%
86B55%Nj0J0j0k5k5l0j5%J5%J0K0nNJ0j0k5k0j5nJ5NNJ0NK0NNJ5k0m0m0j0NJ0Nj0J5K5L0L0
83B20N%nnnnnj0j5n%j5nj0nJ0%J0J5L0L5J5j5l5k5k0k5NK5L0J5j0m0m0k5l0nNNn%J0NNNNJ0
80A00L0L0J5J0%l0l5l5l0%J5K5J5%j0nnn%j0%j5%J0NJ5Nk5l5l5l0%NnJ0J5L0K0K5K5J5nl0
77G5nJ5J0j0J0nnJ0J5K5M0J0j0J0j0%j0m0l5j0k0J0%j0%%nnNk5j5%J0J5J0J0J0J0NNJ0NNJ0
74A20j5k0j5j0NJ0J0NK0J0%L0J5NK0J0k0k5k0k5k0k5l0j5K0L5M0J5nj0j0j0k5k0NL0%k0n%
71F0j0j0nj0j0nnj0J0J0NJ0J0NJ0J0J0L5L0J0nl0k0j0%n%%%%j5J0J5%K0NNK0nK0Nn%%%%%%
68A55nnj0nnnnnnj0nnnj0J0k0%N%%J0nnJ5%%N%%NJ0%nnk0NJ5K0J5K0j0k0nj5nK5J5%j5l0k5
64F0k0J0K0J5K0J5L0L0J5j0k5k0j0j0nnj0j0nnj0%%j0NL0M0M0K5K5nj5m5n0k5nL0L0K5J0%
62A75j5k0l0j0J0j0l0m5k5nK0L0L0L0N%j0k0l0j0J0J0NJ0J0NJ5Nj5j5k0j0J0L5L0J5J5nNN
59A60NNN%nk5k5j0J0NJ5%j0j5j0j5j5j0j0j5J0L5K5J0%nn%NJ0nJ5NNNNNnj0NNj0n%j0k5k0
56H5k5Nnl0k5%K5L0L5J5nj0j0j5j0k0j0j0k0j5j0J0L5M0K5K0j0k5j5NK0K0Nnk0j0j0j0Nnn
53D5J5Nnj5J5K5K5J0J0K5K0J0J5%j0l0l0n0k5j0J5J0j0J0J5J5N%%n%n%nn%NJ0J0%K0%NJ0n
50A40j0%j0nnj0%NJ0J5NnnNK5M5K0j5l5k5j5j0j0j0J5J5j0J0%NJ0j5nnj0%j5j5%nNNnk0k0
47D0l5j0NK0K0J5N%J0M0K5J5nnj0m5m5j0J0N%J5J0j0nL0M5L5J0%k0m0l0k5j0j0%Nl0j0N%J5
44B5j0k0j5j5NL0L0L0J0%%NK0J0J0nn%k0n%k0%%nnnn%j5%Nj0nNL0M0N0K5%l5l0j0K0K0K0K0
41A70%k0j5nJ0J5J5Nj5l0l0k0j0J0j5NJ5%J5NNJ0NJ0K0J0J5K0j0j0k5%j0l5k5j5j0J0NnNJ5
38I0K0%j5j0k5%NK0K0J5J0K0K5%%k0j0j5j0j0k5nJ0J5K5Nk0l0j0J0L0J5nk0NJ5NJ0J5K0K0
35A95J0j5l0k5j5j0%J0J5K0j0k0m5m5l5n%NnnNJ0J0J0J5%K0J0J0J5%J0N%k5k5nJ0K5K0J5J0
32A35nl5m0j5k0NJ5%k0j0%NJ0nK0J5%%J5K5J5K0K5Nj0n%j5k0nJ5K5%k0k5j5Nnnnj0nnnnj5
29C0NJ5J5K0J5Nk0j0%j5%%nj0NL5M0K5j5k5nNNNJ0k0k5j5j5nJ5NJ0NNJ0J0%J0J0%J5%J5nk0
26A35j5l5j0J0K5L0Nj0n%k0j0n%j5%K5J5%J0J5J0J5nN%%%%k5n0m0j0NK0j0j5k0%J5K0L0J5
23A05n%j5NL5L0M0K5j0nnnj5K0K5k0k0j0K0K5Nl0k0j0k0n0m5k0%J5NJ0L5L5M0K5k0l0k5k5
20I5%K5K0N%%n%n%n%J5J5K0J0NK5L0nk5k5j5l5l5j5k5k5nN%%nNJ0n%J0K0%%J0J5Nk5k0k5j5
17B5nJ0nJ0J0Nj0j5l0j5%K5K0j0k5j0J0Nj0j5%J5NNj0j0%K0L5J0j5j0j5%J0K5J5N%K5J5NJ0
14A10J5Nj0Nj0%%n%nj5j5n%j5j0nNJ5J5J0J0J5NJ5%j0J0j5l0k5k5k5j0J5%%%%N%J5L5L5J0
11A15nk5j5j0%K0nJ0K0%NJ0j0nNk5J0j0k5J0J5nNJ0j0k5j0k0%L0K0NJ5J5K0J0%j5%j0j0%j0
8A00nJ5J0K0J0j5j0j5j0%nj5l0nJ5L0N5M0K5%j5nnj0%j5j0%k0m5m0NK5J0nj5J5L0K0L0J5n
5A70nj0nk0N%j5k0k0NL0K0J5k0k0j0J0n%%%k0J0J5NJ5J5J0J5J0J5%k0j0j0nj0j0j0%%n%J0
2A25J0J0J0K0K0K0K0%j5j5%J5J5J0K0j0l5k0k5k0j0k5j0J0J0J5J0J5K5K5J5%%j0J0nj0nnj0
-1B00n%j5nJ0Nnj0j5nj5NL0J5J5nk0nj5k5j5l5j0J5J5J5J0%j5j5nj0j0j5nNJ5%J0J0J0NJ0
-3A20%j0nj0nn%j0%J0J0J0%J0%J5NNNJ0J0%NNJ0j5%nj0Nnn%j5nn%J0J0NN%J0nj5l0l0j5J0
-7H0L0L5J0j0l0k0j5nL0K0N%K5K0%N%nNNn%%nnnnnnj5NN%J5%k0nk5nNJ5J0J0n%NL0L0K0%l0
-10A95l0l0n%j0NM0L5M5K0NNNj0k5l0k0l5j0Nnj0nnnNnnj0j0nj0NK0J0J0NJ0J0N%J5J5nJ0
-13A95K5K5%%n%j0k0l5k0l0NJ5J5%nj5j0n%J5K0%%K0J5%j0l0k5j0K0L0K5K0J5Nk5l5l0l5l0
-16H0l5l5j0NK5L0J0J0n%J0%%j0l0l0j0J0j5nJ0J5K0L0J5NJ5NN%j0k0Nnj0%j5j5n%K0K5J5
-19A00k0k0%n%%j0n%j0j5k5k5j5n%n%J0NNJ0NNJ0Nj0%nj0%J5J0%J5NJ0J5nk0j5%NJ0J5J0%
-22D0%j0%nl0j0j5%K5J0J0K0NK0J5nJ0N%n%j5NJ5L0M0J0j5k0j5j5k0k0j5j5k0j5j5j5%J0n
-25c0J5L0K5L5K0nk5j0j5nNNnJ5J5NK5J0K0K0J0k0l0l5k0%NN%nm0k5j5j0K5J0%K0K0L0J0%
-28H5%nNj5l0k5k0j0Nk0NJ5J0K5Nnj0%j0J5K0K0J5j0l0k0k0J0NNNj0j0Nj5k0k0k0k0nNj0%
-31a00K0K5L0J0%nn%n%nnJ0NNJ0NNJ0Nj0%J0k0k5l0m0k0J0K5K5J0NJ0nJ0K0nJ0J0nJ5K0nN
-34C5j0j0%Nj0n%j0nNk5Nj0j0%J0N%K0J5nJ0J0%%%%%%N%NK5K5nj0m0l0k0j0j0j0j0NNNN%N
-37d0L5M5L0j0k0%nNN%%k0j0nN%j0J0J0j0j0J0J0J5k0l0l0%NNj0j0%K5%nN%J5K5K5K0J0NJ5
-40I0Nnnnj0k5l5l5k5K0M5K5L0J5%J0J0N%NNj0k5k5j5j0j5k5%K5K5J5L5K5J0k0k5nN%%j0n
-43G0k0l5m5k5j0J5%N%Nj0l0j0J5M0L5J5j0j5j0NJ5K0K0K0K5%%j0N%j5%nnnn%nJ0N%J5j0J0
-46G0Nj0J5k0J0Nj0Nnn%n%J5NNJ5J5J5J5J5Nj5j5%%j5nnNj5k0J0K5J0K0J5j0l0k0j5nK0NN
-49A05Nl5m5l0j5J5L5M5J5j0J0Nnk0k0%K0L5L0J5nm5l0k5j0Nn%%J0L5K5K0J0k5k5j0N%%j5
-52G0Nj0n%%n%j5J0j0%%J0nJ0N%NNNj0n%%%n%%%j0NJ0j5%NnJ0N%%j0l5k0l5l5%L5M0K0n%N
-56B0K5J5K0Nnl0n0k0J0K5L0L5N%%nn%j0n%j0n%j0j5%nnj0nK0L0M0J0J0nJ0nj0%Nj5%nj5N
-59G0J0K5K5J0j0%%j5nNn%J0J0J0J0j0k0j0k0k5k5k5k5%K5K0NJ0nNNNJ5L0%j0j0j5nJ5K0K5
-62A25J0j0l5k0j5l0%l0nNj0j0NJ5J5NK5%k5j0%NN%J0NNNNJ5J0%K5J5NJ5NNj0k0%%j0j5%J0
-65I5J5NJ5K0%NJ5Nk0k0J0nj0j0%nNJ5L5M5K0%j0j5k0k5j0j0j0nj0j5%j5n%K0K0%nnn%nn%
-68A00j0j0l0k5j0NNJ0J0J5J5J0J5K0J0J5J0Nk0j0j0nj5j0nJ5J5J0K0J0k0n%%NnNJ0j0K0j0
-71A45l5k5k5l5NK5J0J5N%N%nJ0J0j0nn%nk0k0j5j5j0N%%J0K5L5Nj0j5j5j0j0J0J0L0L0J5
-74A15nk5nNnn%J0J0J0j0nn%NJ0J0J0k0j5k5j5nK5%J5Nk5j5nj0j0nj0J0L0K5J5%j0n%%J5N
-77I0J0Nj0j0%Nj0j0NJ0nN%NNNNj5n%k0j0%k0NJ5J5K0K0n%j5NNnj5k5l0NJ5L5L5K0J0%j0k0
-80A15nk5%J0N%j5nnj5j0%j0%NJ5K5Nj0N%j5j0Nj0%J5J5K5Nnl0k0j5j5J5J0j0N%%N%j5%j0
-83C0j5%%j5J0J0NJ5J0J0NJ5nNJ0n%NnJ0J0%NNj5j5j5j5nnn%nnNj0%J5J5%k5nK5K5%j0nN%
-87F5K0K5nk0k0l0j5J0j5Nn%%k0NK0K0L0J5%k0j0j5j0j5nj5J0K0K0J5j0j5k0%%K0K5%J0K0
-89I0K0NnJ0NnN%nNnl0k0j0j5k0k5n%%%%%N%NNNNJ0NNNNK0NNJ0%k0nj5j5l0l0j0J0J5J5J0
-93A5j0j0j0%nK5N5N0%j0j0nj5l0k5j5NK0K5%%k5k0nn%Nn%K5J0J0NNNN%J0%N%%%NNL0K5J5
-96A55K0J5K0J5J5J5k5n5n5m0k0%J0J5j0j0%K0NJ0%J0J5Nm0l0l0l5nL0%K0%%%%NJ5J5J0J0
-99I5J5J0J0J5Nk5m0nN%%NJ0J0Nn%J0j0k5nnk5j0j0nK0M0K5nk0NNN%J0nj0J5%j5n%J0J0%J0
-102A20nk0k0nJ5J0J0J0nnj0nnJ5NN%k5k0n%K5J0NJ0j5j0N%l0k0nj0k0l5NK0K5K5K5J0J0n
-105H5K5NNJ0J0nnj0%L0NL0J5%j5j5%nj0k0%nk0nj0k0%nj5j0J0j5NJ5J0nj0k5j5NK5K5j0j5
-108D5j5J0NJ0J0NJ0NJ0%%%%k5k0k5k5%%%%%%N%n%%n%%%%NJ0NJ0J5K0L0J0j5k5m0n%nN%K5
-111D0M5M0K0nl5l0j5nnnnnnnnk0k0k0k0%NN%%%n%K0K0K5K0J0J0J0J5NJ5K0%k5k5k5k5%%%
-115A5%J0J5NJ5J5NK0%j5l5l0k0J0K0K0Nj5l0k5k0%%%%L0K5K5L0K5%k0l0l5k5nJ5K0K5K5K0
-117I0n%%nj0k0k5nJ0J0NJ0K0K0K0K0K0nJ0Nk0j5j0k5l0%j0k0%J0J5%Nnk0k5k0nJ5L5M5K5
-120A10%l5l0j5j5J5L0M0K5%J0K0K5Nk0k5k0k5l0j5J0K5J5J5Nj5l0k5j0%J0j0NNj0nj0nNL0
-123E5J0K0%%NNj0%k5l0k0NL5N5K5%k5k5k5k5l5k0J5NJ0J0J5J0J0J0j0j0j0j5j5%nj5k0k0
-126f0J0K5K0K0NL5Nk0nN%nnNnJ5K0L5M0J0k5m0nJ5J0n%%%NnK0K5nj0j0k0nNK0J0J5NnN%j5
-129A35nk0j0k5m5m0l0J0L0L0J0%%%%%K5K0J0NNN%Nnj5Nnl0j0j5NJ5%J5NNJ0J0k0l5l5k0K0
-132A5J5%K5J5J0NJ5j5m5l0j5%M5K5J5nl0%k5j0J0%nNK0K0%j0j0k0nNJ5J0J5%J0J5%J0J0%
-135A05J0NNN%k0k5k0k0%%nN%%%%nj0%K5L5J0j5j5j5j5%J5N%k0j5nK0J5NNJ0NN%%nNK5K0j0
-138A20k5j5%J0J5J0J5j5j0k0%j5nNNj0k5k5j0J5K5n%n%j0nj0%J5K0NL0K5J5K0K0j0k5k5j5
-141H5J0J5J0J5j0j5j0j5j0J0j5N%j0%%j0J0NnJ0nN%NNnJ0NNj0J5j0j0j0j0nnk0NJ0J0K5J0
-144I5j0nj0j0J5J0K0J0NJ5K5%j0k0k0j5J0NNJ0nnnnnnNj0l0l0%J5nj0J0K0K0nl0l0%L0K5
-147G0Nj5J5nnn%%%J0J5NK0K0%J5J0J0Nk0m0l0k0%%J0N%J0NNJ0Nk5j0j0k0nK0%K0N%%J5L0
-150A30K5J0l0m5l5j5NL0K5L0K5Nj0Nj0j5m0l5j5J5J5j0k5j5K0J5j0nNNj0J0nnNJ5NK0Nj5
-153G5j5%k0nN%%NnnJ0%NJ5n%J5NNK5L5L0K5%j5j0nk0j0j0k0nk0%j5l0J0L0K5NNJ5%%K0NN
-156A60j5j5k0j5j0j5%k0j5nnj5J0K5K0J5%j5%j0j0nk5%j0k0%j5%J0%NJ0%%J0j0j5k5nK0L0
-159@J5L0K5nl0k0NL0J0K0Nk5j0nJ0K0K0J0NNNNJ0nNJ0%Nj5k5m0k0NJ5J0NJ0J0J0J0NJ0%j5
-162A25m0n0l5j0l5k0%J5%J5NNJ0J0NK0J0J5L0%J5K0nj5k5NJ5J0J5J5nNNnm0m5j5N%NJ5L5
-164H5J5j0j5j5nJ0K5L0J0J0J5NNl0k5%J0J0J0J0J0J0K5%%Nj0l0n0k5%J0J5K0J5J0%m0n5o0
-167@n0k5%NK0L5M5J0j0j5K0L0L0J5J5K5Nj0N%k0j0nk0k5%j0k0NNJ0%nJ0J0nj5k0j5k5j5j5
-170c5j5k0K0M0N0N0L0nj5nJ5n%J0nNN%K0J5K5J5j5k5k5k0N%nJ0%%N%nJ0n%j5j0NK0j0n%j5
-173I5J0J0%k5l5nJ5K0l0l0%K0Nj0j0NNj0J0j0J0J5NJ5J5L0J0j5j5nj5j5NJ5J0J0Nk5j0%N
-176H0Nnl0k0%J0J5Nj0%nNJ0nJ0K5K5L5K0K0J0nk0%J0%%%j5j0n%j5j0%n%Nj0j0J0j0%NNnk5
-179I0j0N%nnj0Nj0n%j0nN%J0nnJ0N%j0nnnNNj5j5%K0NJ0%J0J0%%k0k5NJ5%J0J5Nnk5k5nj0
-183Ej5nJ5K0K0K0K5L0J5%nnk0l5k0J0K0J0%J0J5nNNJ0%%n%nn%%n%nnnJ5j5n%%%%nNK0j0k0
-186G5nnj0%J0K0J5J5J0nNN%%K5j0l0l0NJ5j5j0k0j0N%N%nm0k0j5%%J5nk5j5J0L0N0M5K0N
-189A10k5k0k0k0J5K0K5J0%j0%nj0nnn%j0j5J0NJ5L0NJ5K0J0K0K0J0K5J0nj5j5nNJ0k0k0J5
-192A75K5%m0m0j0%j5l5k5j5nJ0J0L0M0K0%j5j0k5k5k5l0j0l5l5j5K0L5L5K0NNNNNNN%nJ5
-195E5J0nnnnnnnnnNL0L0NnnNk0nnj0nnj0j0%%J5nK0NJ0NJ5nK0J5%j0j5j5j0n%%%%%%%NK5
-198H5L0NNL0K0J0j0nj0j0j0n%j0k5NK5L0NJ0J0%nk5l0n%NK0j0nj0j0j0j0nj5j0J0NNNk0k0
-201D5nk5%K0J0J0nj0NL0L5%j5m5j5J0Nj0j0j5j0j0J0J0J0J5%j5nnK5J5K0J5nk0j0j5nk0k0
-204e%%%j0J0K0K5L0J5k5m0l0k5k0j0K0L5K0%J0J5K0NJ5K0J5K0J0J5K0Nj0m0%J0J5nk0%nk0
-207A05j0j0nj5J5nnJ0Nj5j0%J0N%J5J0J0J5NJ5J0J5N%j5j0%Nk0k0l0k5k0%L5M5L0J0j0j5
-210A35k0j5j5j0J5nJ0J0nNNnj0j5%j0k0k0nK0L5L0K0J5nNNnj0j5%NJ0K0%nNNnl0l5j5NK5
-213A05K5%k5k0k0nJ0K5K5Nnnj0k0%%%%%nj0nn%j0k0J0J0J0J5J0Nk0k5J0J0J5K5Nk0k5l0k0
-215A5K0L0K0K5L0J5L0J5j0k5j0k5k0k0k5j0j0j0nj0K0M5M0J5%j5nj0j0J0J5L0K0Nk5k5j0
-218A20J0Nj5%j0j0n%NJ0%j0j5j0j0NK0J5J0%%%%nJ0%%k0nJ0J0K5J5j0k5k5nj0k0nk5l0%%
-221@NJ0%%J0nJ5%j5j0%Nk0%n%N%N%N%NJ5K0K5J0nnj0%%%j5J5J0L0L0J5nnnj0nnnn%K0J0J0
-224A40J5NJ0J0j5l5k5k0j5J0Nj0nnnj0Nj5j5NJ0%J0NJ0NJ5%j5j0j5j0NK0J0J5%K5K0J0J5
-227A55nN%j5l0k0l0nJ0%%j0j0j0j0N%%NNj0n%J0NJ5NNNJ5%k5k0k5j5NJ0k0m0k5K5N5N0K5
-230H5j0k0j0J5J0nj0%L5L0Nnnnnnnj0%%nk0J0J5%K5%nk0j5j0J0%nk5l5j0%K0M0L5J5J5j0
-233A10j0J5J5j0j5j5j5j0j0k0nJ0K0L5%%nn%NJ5K5L5M0K0%j5j0%nj5k0k0k5j5nJ5J5nl5l0
-236E5l5l0NM0L5J0J5J5%K0%k5j0j0J0J5J5J0N%j0J0J5j5J0nk5l5l5k5%j0j5%NNJ5j0%l0l0
-239d5nNnJ0nN%nNK0Nj5l5k0j5NJ0M0N5L0K0NK0K5%%j5j0nj0j0j0j0j0nj0j0J5K0J5J5J5K0
-242A05K0Nnm0k5k0%j0j5%J0K5J5K0%J0NNM0J5%k0k0j5k0k5%Nn%K5%J0J0nk0k0j0j5k0k5j0
-245b0NJ0nJ0%j0j0nnnj5%J5J0J5J0J5J0NK0K0J5M0NnNnnJ0J0K5%j0j5j0k0%k5k5j0%J0K0
-248H0%J0J5J0J5j0j5k0%j5j0j0j0nj0j5nJ0K0J0J5%k0j5%nnn%L0J0L0J5L0L0K5L0J5nN%l0
-250A95l0l5l0nK0NJ0J5J5J5J5nj5j0nj5nj0j5nj5j5nNN%J0N%J5%%J5J0%nk0k0j0j5nj5nk0
-253B0%%k0k0l5nK5L0K0K5L0K0K0K0K5%j0j5J0j0%n%j5%Nj0k0j5l0%J5K5J5K5Nj5nj0nnnj0
-256G0j0j0j0nj5nj5nJ0%nJ5K0nnJ5K0NJ5J0J5J5NJ5Nk0n%k0NNk5j0%j0nK0J5J5K0NJ0J0N
-259A60k0j5j5k0j5j5k5nj0k5k0nnK0J0%J5NJ0J0N%%N%%N%K0K0K0k0k0%L0L0%Nk5k0n%nnN
-262H0%N%%%N%%j0k0%%k0nnN%N%NNNN%%%%%NnNL5K0L0K5nk5l0%L0K0nk0k0j0j5j5j0j0j5n
-266D0J0J5J5J0J0j0nNn%Nnj0j0%j0j5%nj0Nj0%%n%NnnN%%%%j5J5K5J5j5k0k0NNK0J5J0j0
-269D5j5j0n%K5M5M0L5NnnNj0k0nj5j5j5j5k0nJ5K5L0J5l5l0l5l0k0nK5L5L0K5Nk0j5j5NL0
-272G5J5%j5j5k0k5k0k0%NN%NK5J5J0J5J5K0J0NJ5J0NNJ5J0NNk0j5%j0j5nj0j0j5nj5j0j0
-275C5j5nnJ0nJ0J0%NJ0j5%L0L5J5NJ0J5j5j0k0j0%Nj0l0m0j0J0J0K0NNK0M5M5L5j5l0k0j5
-277A20l5j5J0nj0n%j0%K5K5L0J5nk5j5j5%NJ0nJ0%nJ0nNK0j0k0j5l5j0J0%%J0NNJ5%j5%j0
-280F0nJ0K5J0K5Nk5%j5nnj0j0%n%nj0NL0M0L5Nk0k0j5%J0J5Nk5k0nnj5j5j0nk5k5j0J0J0
-283a0%J0J0NNJ0J5N%J5NNNNNnnJ0L0J5nk0j5NJ0K0J0j0%%%m0k5j5j0j5%k0j5%k0nNK0K5%
-287A5K0J5NK0Nn%%%%nNNNJ5%nJ5K0nk0N%k5nnnj0j0j0%j0j0nnj0%J5J0%k0j5j5k0nK0NNJ5
-290e%NJ0J0K0L5Nk0k0l0j5%%%NJ0n%N%nj0j5N%L0K5K5NN%J0j0k0k5NJ5n%J0J0n%nj0nJ0J5
-293F5%j5j0NJ5NnNK0Nnnk5j5J0J5L5J0j0k5k5j5k0%J0L0K5k0m5m0nK5L0K5L0%l5l0%nn%J5
-296B0J5nj5k0j5n%N%%NJ5K0NJ0nj5j5j0K5M5K5%%nj0j5nj0k0k0%J5K5K0J5J5Nj0j5NK5K0
-299A20Nk0l5k5k5j5J0j0%NL0K5J5N%N%N%J5nk5l0l5k0NJ5J5J0J5J0K0J5K0L5J5nl5j5j0k0
-302H5k0k0k5j0NL5L0J0J5J0nk5%j5j0nj5j0j5j0%j0j5NK0J0K0J5K5J5J5k0j5nk0nnN%%%%
-305D0%%J5NJ5J0J5J0J0J0%nl0k5j0j5j0j5nJ0J5nj0j0%L0J5K5%nj5J0L0J0J0j0nN%%%%nk5
-308H5k0n%K0J0Nj5k0nk5%J5J5%j0j0j0j5%K5J5Nj0j0j0j5L0L0L0K5J0j0%NK0K5Nl0m5k5j0
-310G5j0n%%%j0j0j0j5J5J5NJ5K0j0j5k0j5j0m0l5j0K0K0K5K5%J0J5L5J0Nj0%k5j5nj0k0j5
-313ej0J0J0J0J0%%%N%%%NN%NNk0k0j5k0NL0K5J0j5k0nJ5L0M0M0K5%l5j5k0k5j5l0nJ5N0L5
-316A10L0J0j0k0k5k0%j5j0j0k5l5j0K0J5J0k0j5J0J0J5%j0l0k5k5J0J5K0%N%%K5J0Nj5j5
-319a5NJ5J5%%%%K0J0j0nj5nj0j0J5J0J5J5NNJ0NJ0NJ0J0k0j0NJ0J0k0nNnNJ0n%NN%j5j0j5
-322F0j0j0j0j0nk0J5J5K5J0NJ0NNj5j0NJ0K5K5NNk5k5NK5K0N%j0j0j0nN%k0k0nnK5K0J5J5
-325A35Nj5j5j5j0k0n%k5k5nJ5%NJ0nj5K0L0K5nj0NK0L0nj5l0l0k0%%%%%J5J5%J0J5nK0J5
-328A15J0NJ5K5%NK0j5m5l0k0%nj5%%k0nj5j0j0j0j0%N%%N%NJ0j5%J5M0M0K0%j5j0%j0j0j0
-331E5j0j0j0J5J0NJ5J0k0k0k5NK0nm0m0nNJ5J5K0L5M5L5J5nk0j5j0k0j0%NK0%%NJ5%NNNN
-334A20j0nj0j0%j0j0n%%%%%NnNn%%%j5J0%j0NNJ0nj5nNJ5L0Nk0k0k5nJ5N%N%%J0%nJ0J0J0
-337H5%J5NNJ5%j0nj5nK0NNK0J0nk0m5m0j5j0%K0J5Nj5k5%J5L0J5nj5j5j5j5nK0M0M5J5j0
-340A15j0j5j0j5n%j0nn%j5%nj5l0%K0%nK5M0J5j5j5K0%%J5L5K0%k0j5j0%k0nJ0nJ0J0n%N
-343H5nnnnNj0j0%%j5nnNK5L0%j5j0j5j5J0nj5k5l0NL0K0K0J5Nj5k0j0K0%K0%j5j5j0%j5n
-346enj0j0nNJ0%J5NN%J0J5%j5j0j5J0L0M5K5J0%nK0NJ0J5nnnnk5l0l5k0nK0%NJ0N%J0J5L5
-349A20K0j5l5k0J0Nnk0k0j0j5j0nk0j0j0k0nK0L0L0K5%nk0k5k5%K5K5L5K0%j5k0N%k5j5k0
-352b0J5K5K5J5j0l5j0%j5%J5L5M0J5nj5l0%nk5j5nj0J0J0j0NNJ0nnnnnNj5j5NL0K0J0M0M0
-355A10K0nl5m0j5j5Nj0J0%%J5NJ5J0NK0J0J0nJ5J5nJ0J0%J0nk0j5nj0k0j0j5k0l0l0k0nJ5
-358b5M0N0M5L0J5J5nj5j5nj0j5k0j0Nk5j5nj0NL0K0j5j5J0L5M5J0k0l5l5l0j0nk0k0j0J5
-360b0L5K0NN%NJ0%nJ0J0%l0j0J0L0K0K0K0K0Nj5Nj0%nn%k0j5k0j0%J5J5%J0J0%J5J0J0NN
-363A60nk0nj5k0nk0nnj0n%k0J0nj5K5J5K5J0%nj5%j0k0j0j5nj5k5%NJ5J0J5J0J5%K0Nk0j0
-366C5Nj0nj0%J5J0K0J5J0K0J0J5J0j0N%k5k0l0k0J5J0%K0K0%k0m0nK0J0%NNN%%J5J0%L0L0
-369A70Nk0m0j5nnj0k5k5j5%K0J0N%K0J0NK0K0NK5L0NL0Nnl5k0j5k0k0l0j5NNJ5%J0J0%J5
-372A25J0J5K5Nj5l0l5j5n%Nj0j0J0n%J0J0J5J0nk5j5j5nj5m0n5l0J5L0L0J5K0K5J5%J5L0
-374A05K5L0J5nl5m5m5l0k0%NN%%J0J0j0NNN%K0L5K5K0Nj0nnnk0l0m0l5j5%K5N0K5J0nk0%
-377E5%K5J5%nj5l0j0j5nj0nNK5K5NNj0l5k5j0%J5J5%j5J5NJ5J0nJ5L0K5J0%k0j5k0j5k0j5
-380A5j0k5k5nJ0K5K0J5K0K0K0K0n%j0%%nk0Nnk0k5%NNNJ0M0L0K0k5m0k5k0nN%J0%J5%J5%
-383F0j5k5j5%K5K5Nnk5j5nJ0K0J5J5%NJ0NN%J0J0%j0%%j5l0m0k5k0nj0J0K5%%%%K5Nj0n%
-386A0K5L0M0J0nk0k5j0j5%%%%NJ5K5%nNJ0j0nk0nk0nNK0L0J5nk0k0k5k0n%%%J5L0L5J0j5
-389H0k5l0j5nJ0%%nj5j5nnNK0K5M0K5K5%nk0k0j0j0NNnj5j5J0J0J5J0K0J0j0K0K5NJ5nk0
-392A25k0k0%%j0l5k5j5%J0J5K0K5K0%j0j0k5k5k0k0j5%nj0j0J5K5K5J5%j0Nj0j5l5j5NK5
-395c0L0M0K0%%j5nJ0NnN%%%N%K0nJ0%NNNj5%nnn%j0j0%j5%J0J5K5J0%J5%NnJ5J0nj5nj5j0
-398H5j0k0j0j0j0J0n%n%j0%L0K5J0%l5l0%K5J5N%J5K0NJ0J5%j5j5nnj0k0N%NJ0J0k5j5k0
-401B5j5N%J0NK0L5M0J5%j0nj0j0%%j0k0j0NJ5K5K0j0l0l0NK0K5J5j5N%j0k0l0j0%J0J5nj5
-404E0l0k5j5J5K0K5J0%NN%%NJ0nJ5J5NK0NJ5J5J0j5j5j5j5nk0k5nNj0n%n%Nn%K0%J5n%k0
-407E0k5nJ0L0N0L0%k0k5j0j0k0%NJ0J5J0nj5%j5k0%Nk0j0J5%n%N%%j0N%nnNK5M5M5K0j0j0
-410A35k5m5k5%K0L0K5K5nk5nj5nK5N%J0NJ5%nj0%k0j5%j0n%%N%j5l0k5j5K0K0K5J5Nj5l0
-413D0k5nnj5NJ5J0K5J0j5k5l0j5J5K0J5K0nk0k5l5j5%NK5J0J5NK0L5K0J0%nnj0nj0j0nnj0
-416B0J0NnJ0K0%k0k5k0k5k5NK0K5%nj0nJ0J0Nnk0j0J0K0K5%NNJ5J5%%k5k0nNJ5j0nj0nj0
-419a0Nj0n%NJ0J5K0j0k5l5k5NK0Nnj0%J0J0NJ5NJ0J0K5nNj0nnNj0%nN%NNJ5n%J0K0M5L0n
-422A35m5k5%Nk0j5j5%j0j5nj5%%K0N%j0NK0K5%k5%k5j0J5NM0L0L5J5j0k5j0J5NNJ0K0J5%
-425A45J0J0L0J0Nj0j0j5k0j0j0nk0k0k5k5nNNn%J0%%N%NJ0nn%k0%K0K0nj5j5n%%%n%nnj0
-428A5Nn%nJ0NNj5nNK0K0NJ0nj0NJ5K0J0nj5n%n%n%%j0N%%j0NNnj5J0K0K0K5J5nk0m0l5j5
-432B0K5M0M5J0k0l0l0j0j0k5n%J5K0nj0j5j0j5NK0K0%j5j0j0j5j5j5j5j5NJ5%J5K0K0K0K0
-434D0J5j5j0J0j0j5nj5j5%j0%k0NK0M0K5%m0k0nK0J0N%J0nJ5J0J5NJ5nk5j0j0j0n%j5%nk0
-437c0%L0K0J0nj5NK5L5J0k0j0N%%nnj0k5k0j0NL5L0J0n%%nNj0j0NK5J5J0K5j0l5j5k0j5J0
-440C5%nj0J0j5Nnk0j0j0j5nk0j0L0K5L5K5nJ0%%nj5nnl0J0j5j0NK5K0J0J0K0J5J0Nnn%nn
-443G0nnj0j0k0j0j5j0j5nk0NNK0L5K0%k0m0k0%K0J5L0K5K0%j0%j0n%nj0nj5j0j0j0%J5K5
-446A0K5j5l0l5j0nj5n%K0J0J0J5J0J0J5NK0NK0%K0J5J0N%K0j0l0l0l0l5j5%K0M0L5L0J0k5
-449I0k0%J5J0n%j0N%nJ0nk5k0l0j5NNNNNNK0nk5j5k5j5NNNN%J5K0%%K0K0%%K5K0%nj5k0n0
-452A0m5k5j5J5L0L5L5L0K0%K0%k0l5l0l0%J0J0nNN%NJ5NJ5Nnk0nk0j5Nj0nK5J0K0K0j0j0
-455D5nj0NK5J0J5J0nJ0NJ0%NJ0nnn%j0NnnJ0nNN%NJ0%j5J0Nnj0J0n%%J0N%nk5k0j0j5%J5
-458G5M0M0K0nj0j0l0l5nj0NNj0N%nNJ0nj0J0NJ5J0J5%J5K0Nj0NNnn%%%NnnNnm0l5j0K0L0
-461A15K5K5%k5k0nk0k5j0k5l0l0j0N%K5N5N5L5J5J0nj5k0%J0K0J0J5J5j0j5nj5k0%%k0m0
-464G0l0NNNNJ0%NNj0J0Nn%N%K0NJ0J5J0J0J0%nNnn%J0j0k5l0l0k0NJ5L0%j5%j0j5nj0nj0
-467C0NL0K0J5J0K5K0J5NnN%l0j5NK0L0Nnj0j0j5k0j5j0j5k0nNJ5K5%%k5NN0L5K5j0l0k0N
-470A45j0j0j5nk5nJ0j0J0nnJ0%%j5%j0nNL0J0K0K0J0J0J5%k0j5nNj0j0%n%n%k0l0NL0K5N
-473A25j5k5j5J0%nj0%%n%%%%%N%%nnNj0k0J0nn%NN%N%NNNK0K5%nj5j5j0j5j5j5j5J5L0L5
-476H0J5%k0k0%j5j0j0j0nJ5K0nk5j5nk5NM5K5J5N%j0NN%NNnJ5J0nj5j5l0%NNK0%j0Nj5NJ5
-480E5K0K0K0%N%%N%%Nj5j0j0j0j5j0j0j0nj0j0%j0nnnNJ0J0Nnk5j5j5n%n%K0K0J5J5M5K0
-483H5nk0nj5j0j5NnnN%%j0J0J0J5K0%Nk0k5NJ5%%K0%J0J0NJ0NJ0Nj5k0j0k0nK0J0NNJ0K0
-486A15nj0k5k0j5%J5J5%j5nL0K5J5nJ0N%nJ0j0l5j5k5l0%K0J5NK0N%K0nj5%nj5%j0%%J0J0
-489G5Nj0k5k0j0j0J0%n%%nJ0nL0K0%j0nK0M0K5nl0k5nn%%J5K5K0J5K0j0l0l5l0NNJ5j0n%
-492F0n%N%%N%nNNl0k5%%K0j0K0K0NJ5J5J5J5J5J0%%%N%%%%j0j5j5j0j5j0k5nJ5NNJ5J5%K5
-495A35%k5m5l5l0nj5j0nj0nK0L5K0j0l5k5NK5K5Nj0j0j0j0nnj5%K5M0M5K0j0j5k0j0J0J0
-498D5J0NJ0NJ5n%J5nJ0K5K5%k5j5J0J5K0J5N%k5j5k0k0k0k0%%j5j5Nnj5j0j0nj0J0K0K0J0
-500D0J5J0K0J5J0K0J5J5nj0J0k0j0%nj0%nj5Nnnnj0j0k5k5j5%J0J0%j0%j0%K5M0K5L5N0N5
-503B25J5k5m0m5m5m5%nj0%nnn%NNK0%%J5nJ0J0J5nk0l0j5K5J5%N%%NNJ0NN%J0%J0NnJ0J0
-507A30j5%%%nNnj5l0k5k0N%nJ0K5NJ0K5J0k5k0NJ0NJ0NNJ0J0%j0k5k0j5k0k0j0k5j0NNn%
-510c0%j0NJ5J5J5J5%j5j0n%%j0NK0K0K0K0J5j5k5J5Nj5j0N%n%%n%j5N%j5j5%nj0j0%nNK0
-513a0K5K0Nl0l0NL0K5J0J5K0J5J5nk5k5n%J0NJ0%%%%%%%%%Nj5J5n%Nn%NK0j0j5k0l0j0J0
-516C0L0K0J0nl5k5j0J5N0M5J5k0k5k0k5nJ5N%%J5%Nnnnnk0l5l5k0%K0K0%J5J0J5J0J0nNN
-519F0%NJ0%j5k0k5j0J0%J0J0J0J5K5Nnj0j5nj0nj0j0k5l0m0k5K0L5K0L5K5K5M0J5j0k0l0
-521E5j5%l5k5nJ5K5K5J5Nj0%n%J5%%J5%%J0%nk0J0nj0Nj0J0J5NJ5K0%K5Nk0j0nk5k5%L5K0
-524A15j0k5k0k0j0k0j5j5NJ5NJ5J0J0J5Nnnnn%%k0J0%j5j0%nnn%NM0K5K0Nn%Nk5j0nk5k5
-527eNK5K5J5%NJ5J0J0J5Nn%Nj5%%%nJ5J0L0%j5k5l5j5j5j0Nk0j5%K5L5K5%j5nL0K5%k0j5
-530A00NK5L5j0k5k0j0nj0nj0nnj0j0%k5j5j5k0j0j5j5NK0%J5J0J0NJ0K5J0J5J5J0k5nnn%
-533C5Nj0n%nnnl0j5j5%NNNN%j5J5K5K0M0J5j0Nn%%nn%j0k0k0nk0j5j5j5NK5J0J5J5J5J0J5
-536D0%k0nnnNJ5L0K5Nk0k5l0j5%L0J5J0J0J0Nk0j5%%%J0n%J0nJ0J0J5K5J0j0nj0j0k0j5k0
-539C0j5NJ0%J0J5J0L0J0%K5K5%j0l5m0j0j5%Nj0%%%n%%nNj5nk0%NK0K0J0J0K5K0J5j0nnj0
-542I0l0k0m5j5J5J0J0J5J0%j0J5J0nnJ5n%%%n%%nnk0k0nL0K5K0L5J0n%NN%J0nk0k5k5k5%
-545C0%K0K5K5%l0k5J5K0J5J5J0j5m5m0l0j0J5K0N0M5M0J0nk5m5l0l5k0J0J5M0Nl0l5%NN%
-548A5k0k5j0L5M5K0nk5nJ5K0K5J0j0%%N%%N%%N%%%J0nnj0nnj0nnj0%j0k5NNk0j0%%K0J0J5
-551D0nk0k0%%n%N%%%%J0K0J5K0k5k0j0J0K0K5Nj0nj0j0nk0k5j0NK0%J0J0%Nk0k0j5%K0M0
-554B5M0K0NJ0J0J5nj5m0l5k5nJ0j5%%k5j5nJ5%j5k5J0K0K0K5K5L0J5L0J5J0nn%%k0l5l0k0
-557A0j0%J5L5K5K0nj5j5k0j5NNJ0%NJ0J0%k0j5k5j5J0L0J0J5K5j0k0j5%%nnNj5%nN%nJ0%
[truncated: 6,369,896 more chars]
