# Supplementary material for: Discovery of RNA-binding fragments using biolayer interferometry
Source: RSC Med Chem. 2025 Sep 19;16(11):5629–40. doi: 10.1039/d5md00673b (PMC12483148; doi:10.1039/d5md00673b)
Supplement: MD-016-D5MD00673B-s002 [file MD-016-D5MD00673B-s002.zip › NMR_assay_data/22_AA1C8_1200751.jdx]

##TITLE=	20240718 AA1C8 1200751 22
##JCAMP-DX=	6.0	$$ MestReNova 14.2.0-26256
##DATA TYPE=	LINK
##BLOCK_ID=	1
##BLOCKS=	19   
##ORIGIN=	Mestrelab Research S.L.
##OWNER=	jan-ake
##$MNOVA/LINK_BLOCK_TYPE=	DOCUMENT
##TITLE=	(1) 20240718 AA1C8 only.10.fid


(2)  #
##JCAMP-DX=	6.0	$$ MestReNova 14.2.0-26256
##DATA TYPE=	LINK
##BLOCK_ID=	2
##BLOCKS=	2    
##ORIGIN=	Mestrelab Research S.L.
##OWNER=	jan-ake
##$MNOVA/LINK_BLOCK_TYPE=	PAGE
##TITLE=	 #
##JCAMP-DX=	6.0	$$ MestReNova 14.2.0-26256
##DATA TYPE=	LINK
##BLOCK_ID=	3
##BLOCKS=	1    
##ORIGIN=	Mestrelab Research S.L.
##OWNER=	jan-ake
##$MNOVA/LINK_BLOCK_TYPE=	ITEM	$$ Molecule
##$MNOVA/ITEM/POLYGON=	(XY..XY)
5318.43,5833.37
5913.53,5833.37
5913.53,6247.15
5318.43,6247.15
5318.43,5833.37
##$MNOVA/ITEM/Z=	1
##$MNOVA/ITEM/ANGLE=	0
##TITLE=	
##JCAMP-CS=	3.7	$$ MestReNova 14.2.0-26256
##ORIGIN=	Mestrelab Research S.L.
##OWNER=	jan-ake
##BLOCK_ID=	4
##NAMES=	
##ATOMLIST=	
$$ AN	AS	NH
	1	C	1
	2	C	 
	3	C	 
	4	C	1
	5	C	 
	6	C	1
	7	N	1
	8	C	 
	9	C	 
	10	F	 
	11	C	3
	12	C	 
	13	O	 
	14	O	1
##BONDLIST=	
$$ AN1	AN2	BT
	1	2	D
	2	3	S
	3	4	D
	4	5	S
	5	6	D
	1	6	S
	2	7	S
	7	8	S
	8	9	D
	9	3	S
	5	10	S
	8	11	S
	9	12	S
	12	13	D
	12	14	S
##MAXRASTER=	32768
##XY_RASTER=	
$$ AN	X	Y	Z
	1	-31012	-245	0
	2	-30134	261	0
	3	-30134	1275	0
	4	-31012	1782	0
	5	-31890	1275	0
	6	-31890	261	0
	7	-29169	-51	0
	8	-28573	768	0
	9	-29169	1589	0
	10	-32768	1782	0
	11	-27560	768	0
	12	-28856	2553	0
	13	-29534	3306	0
	14	-27864	2764	0
##END=	
##END=	
##TITLE=	20240718 AA1C8 only.10.fid

##JCAMP-DX=	6.0	$$ MestReNova 14.2.0-26256
##DATA TYPE=	LINK
##BLOCK_ID=	5
##BLOCKS=	1    
##ORIGIN=	Mestrelab Research S.L.
##OWNER=	jan-ake
##$MNOVA/LINK_BLOCK_TYPE=	ITEM	$$ NMR Spectrum
##$MNOVA/ITEM/POLYGON=	(XY..XY)
5321,5835
8722,5835
8722,8208
5321,8208
5321,5835
##$MNOVA/ITEM/Z=	0
##$MNOVA/ITEM/ANGLE=	0
##TITLE=	20240718 AA1C8 only.10.fid
##JCAMP-DX=	6.0	$$ MestReNova 14.2.0-26256
##BLOCK_ID=	6
##DATA TYPE=	NMR SPECTRUM
##DATA CLASS=	XYDATA
##NUMDIM=	1
##ORIGIN=	Bruker BioSpin GmbH
##OWNER=	nmr
##.OBSERVE FREQUENCY=	600.07281942800000252
##.OBSERVE NUCLEUS=	^1H
##.SOLVENT NAME=	H2O+D2O+DMSO
##.PULSE SEQUENCE=	noesygppr1d
##LONGDATE=	2024/07/18 17:06:54.000
##.ACQUISITIONMODE=	SIMULTANEOUS (DQD)
##$ORIGINAL FORMAT=	Bruker XWIN-NMR
##$MNOVA/SCALES_VERSION=	9
##$PARAMETER FILE=	(acqus, ASCII, /Volumes/jahus0271/20240718%20AA1C8%20only/10/acqus, 0)
$$ ##TITLE= Parameter file, TopSpin 4.3.0
$$ ##JCAMPDX= 5.0
$$ ##DATATYPE= Parameter Values
$$ ##NPOINTS= 12	$$ modification sequence number
$$ ##ORIGIN= Bruker BioSpin GmbH
$$ ##OWNER= nmr
$$ $$ 2024-07-18 17:03:53.589 +0200  nmr@CZC7319KW6
$$ $$ C:/Bruker/nmrdata/jahus0271/20240718 AA1C8 only/10/acqus
$$ $$ process C:\Bruker\TopSpin4.3.0\prog\mod\xwish3.exe
$$ ##$ACQT0= -5.13750935499377
$$ ##$AMP= (0..31)
$$ 100 100 100 100 100 100 100 100 100 100 100 100 100 100 100 100 100 100
$$ 100 100 100 100 100 100 100 100 100 100 100 100 100 100
$$ ##$AMPCOIL= (0..32)
$$ -1 0 0 0 0 0 0 0 0 0 0 0 0 0 0 0 0 0 0 0 0 0 0 0 0 0 0 0 0 0 0 0 0
$$ ##$AQSEQ= 0
$$ ##$AQ_mod= 3
$$ ##$AUNM= <au_zg pcal=1>
$$ ##$AUTOPOS= <Barcode: 3003141304>
$$ ##$BF1= 600.07
$$ ##$BF2= 600.07
$$ ##$BF3= 600.07
$$ ##$BF4= 600.07
$$ ##$BF5= 600.07
$$ ##$BF6= 600.07
$$ ##$BF7= 600.07
$$ ##$BF8= 600.07
$$ ##$BWFAC= (0..63)
$$ 0 0 0 0 0 0 0 0 0 0 0 0 0 0 0 0 0 0 0 0 0 0 0 0 0 0 0 0 0 0 0 0 0 0 0 0
$$ 0 0 0 0 0 0 0 0 0 0 0 0 0 0 0 0 0 0 0 0 0 0 0 0 0 0 0 0
$$ ##$BYTORDA= 0
$$ ##$CHANFCU= (0..24)
$$ 0 1 0 0 0 0 0 0 0 0 0 0 0 0 0 0 0 0 0 0 0 0 0 0 0
$$ ##$CHANREC= (0..24)
$$ 0 1 0 0 0 0 0 0 0 0 0 0 0 0 0 0 0 0 0 0 0 0 0 0 0
$$ ##$CHEMSTR= <none>
$$ ##$CNST= (0..63)
$$ 1 1 1 1 1 1 1 1 1 1 1 1 1 1 1 1 1 1 1 1 1 1 1 1 1 1 1 1 1 1 1 1 1 1 1 1
$$ 1 1 1 1 1 1 1 1 1 1 1 1 1 1 1 1 1 1 1 1 1 1 1 1 1 1 1 1
$$ ##$CPDPRG= (0..8)
$$ <> <> <> <> <> <> <> <> <>
$$ ##$D= (0..63)
$$ 0 2 0 0 0 0 0 0 0.01 0 0 0 2e-05 0 0 0 0.0002 0 0 0 0 0 0 0 0 0 0 0 0 0
$$ 0 0 0 0 0 0 0 0 0 0 0 0 0 0 0 0 0 0 0 0 0 0 0 0 0 0 0 0 0 0 0 0 0 0
$$ ##$DATE= 1721315214
$$ ##$DATE_START= 1721315007
$$ ##$DE= 41.31909
$$ ##$DE1= 4.5
$$ ##$DE2= 2
$$ ##$DEADC= 0.5
$$ ##$DECBNUC= <off>
$$ ##$DECIM= 1120
$$ ##$DECNUC= <off>
$$ ##$DECSTAT= 4
$$ ##$DEPA= 4.5
$$ ##$DERX= 1.5
$$ ##$DIGMOD= 3
$$ ##$DIGTYP= 17
$$ ##$DR= 32
$$ ##$DS= 2
$$ ##$DSPFIRM= 4
$$ ##$DSPFVS= 21
$$ ##$DTYPA= 2
$$ ##$EXP= <NOESYGPPR1D>
$$ ##$ExpStatus= 4
$$ ##$FCUCHAN= (0..9)
$$ 0 1 0 0 0 0 0 0 0 0
$$ ##$FILCOR= 0.9566
$$ ##$FL1= 0
$$ ##$FL2= 0
$$ ##$FL3= 0
$$ ##$FL4= 0
$$ ##$FN_INDIRECT= (0..7)
$$ 0 0 0 0 0 0 0 0
$$ ##$FOV= 0
$$ ##$FQ1LIST= <>
$$ ##$FQ2LIST= <>
$$ ##$FQ3LIST= <>
$$ ##$FQ4LIST= <>
$$ ##$FQ5LIST= <>
$$ ##$FQ6LIST= <>
$$ ##$FQ7LIST= <>
$$ ##$FQ8LIST= <>
$$ ##$FS= (0..7)
$$ 83 83 83 83 83 83 83 83
$$ ##$FTLPGN= 0
$$ ##$FW= 2.4e+08
$$ ##$FnILOOP= 0
$$ ##$FnMODE= 0
$$ ##$FnTYPE= 0
$$ ##$GPNAM= (0..31)
$$ <> <SMSQ10.100> <SMSQ10.100> <> <> <> <> <> <> <> <> <> <> <> <> <> <>
$$ <> <> <> <> <> <> <> <> <> <> <> <> <> <> <>
$$ ##$GPX= (0..31)
$$ 0 0 0 0 0 0 0 0 0 0 0 0 0 0 0 0 0 0 0 0 0 0 0 0 0 0 0 0 0 0 0 0
$$ ##$GPY= (0..31)
$$ 0 0 0 0 0 0 0 0 0 0 0 0 0 0 0 0 0 0 0 0 0 0 0 0 0 0 0 0 0 0 0 0
$$ ##$GPZ= (0..31)
$$ 0 50 -10 0 0 0 0 0 0 0 0 0 0 0 0 0 0 0 0 0 0 0 0 0 0 0 0 0 0 0 0 0
$$ ##$GRPDLY= 76
$$ ##$HDDUTY= 20
$$ ##$HDRATE= 1
$$ ##$HGAIN= (0..3)
$$ 0 0 0 0
$$ ##$HOLDER= 541
$$ ##$HPMOD= (0..32)
$$ 0 0 0 0 0 0 0 0 0 0 0 0 0 0 0 0 0 0 0 0 0 0 0 0 0 0 0 0 0 0 0 0 0
$$ ##$HPPRGN= 0
$$ ##$IN= (0..63)
$$ 0 0 0 0 0 0 0 0 0 0 0 0 0 0 0 0 0 0 0 0 0 0 0 0 0 0 0 0 0 0 0 0 0 0 0 0
$$ 0 0 0 0 0 0 0 0 0 0 0 0 0 0 0 0 0 0 0 0 0 0 0 0 0 0 0 0
$$ ##$INF= (0..7)
$$ 0 0 0 0 0 0 0 0
$$ ##$INP= (0..63)
$$ 0 0 0 0 0 0 0 0 0 0 0 0 0 0 0 0 0 0 0 0 0 0 0 0 0 0 0 0 0 0 0 0 0 0 0 0
$$ 0 0 0 0 0 0 0 0 0 0 0 0 0 0 0 0 0 0 0 0 0 0 0 0 0 0 0 0
$$ ##$INSTRUM= <CAB AV4 600 MHZ BASIC>
$$ ##$INTEGFAC= (0..63)
$$ 0 0 0 0 0 0 0 0 0 0 0 0 0 0 0 0 0 0 0 0 0 0 0 0 0 0 0 0 0 0 0 0 0 0 0 0
$$ 0 0 0 0 0 0 0 0 0 0 0 0 0 0 0 0 0 0 0 0 0 0 0 0 0 0 0 0
$$ ##$L= (0..31)
$$ 1 1 1 1 1 1 1 1 1 1 1 1 1 1 1 1 1 1 1 1 1 1 1 1 1 1 1 1 1 1 1 1
$$ ##$LFILTER= 100
$$ ##$LGAIN= -5
$$ ##$LINPSTP= 0
$$ ##$LOCKED= yes
$$ ##$LOCKFLD= -6304
$$ ##$LOCKGN= 129.414169311523
$$ ##$LOCKPOW= -18
$$ ##$LOCKPPM= 4.69999980926514
$$ ##$LOCNUC= <2H>
$$ ##$LOCPHAS= 281.4198
$$ ##$LOCSHFT= yes
$$ ##$LOCSW= 0
$$ ##$LTIME= 0.349999994039536
$$ ##$MASR= 4200
$$ ##$MULEXPNO= (0..15)
$$ 0 0 0 0 0 0 0 0 0 0 0 0 0 0 0 0
$$ ##$NBL= 1
$$ ##$NC= 0
$$ ##$NLOGCH= 4
$$ ##$NOVFLW= 0
$$ ##$NS= 32
$$ ##$NUC1= <1H>
$$ ##$NUC2= <off>
$$ ##$NUC3= <off>
$$ ##$NUC4= <off>
$$ ##$NUC5= <off>
$$ ##$NUC6= <off>
$$ ##$NUC7= <off>
$$ ##$NUC8= <off>
$$ ##$NUCLEUS= <off>
$$ ##$NUSLIST= <automatic>
$$ ##$NusAMOUNT= 100
$$ ##$NusFPNZ= no
$$ ##$NusJSP= 0
$$ ##$NusSEED= 54321
$$ ##$NusSPTYPE= 0
$$ ##$NusT2= 1
$$ ##$NusTD= 0
$$ ##$O1= 2819.5
$$ ##$O2= 2819.428
$$ ##$O3= 2819.428
$$ ##$O4= 2819.428
$$ ##$O5= 2819.428
$$ ##$O6= 2819.428
$$ ##$O7= 2819.428
$$ ##$O8= 2819.428
$$ ##$OVERFLW= 0
$$ ##$P= (0..63)
$$ 8.07 8.07 16.14 0 0 16.5 25 50 20000 0 0 80000 80000 1000 0 0 1000 2500
$$ 100000 600 0 0 0 0 0 180 100000 8.07 0 1000 0 0 20000 0 0 0 0 0 0 0 2000
$$ 0 0 0 200 0 80000 46600 10000 30000 66000 0 3300 0 4000 0 0 0 0 0 0 0 0
$$ 0
$$ ##$PACOIL= (0..32)
$$ 1 5 0 3 4 2 0 0 0 0 0 0 0 0 0 0 0 0 0 0 0 0 0 0 0 0 0 0 0 0 0 0 0
$$ ##$PAPS= 0
$$ ##$PARMODE= 0
$$ ##$PCPD= (0..9)
$$ 0 70 0 0 0 0 0 0 0 0
$$ ##$PEXSEL= (0..9)
$$ 1 1 1 1 1 1 1 1 1 1
$$ ##$PHCOR= (0..31)
$$ 0 0 0 0 0 0 0 0 0 0 0 0 0 0 0 0 0 0 0 0 0 0 0 0 0 0 0 0 0 0 0 0
$$ ##$PHLIST= <>
$$ ##$PH_ref= 0
$$ ##$PL= (0..63)
$$ 120 120 120 120 120 120 120 120 120 120 120 120 120 120 120 120 120 120
$$ 120 120 120 120 120 120 120 120 120 120 120 120 120 120 120 120 120 120
$$ 120 120 120 120 120 120 120 120 120 120 120 120 120 120 120 120 120 120
$$ 120 120 120 120 120 120 120 120 120 120
$$ ##$PLSTEP= 0.1
$$ ##$PLSTRT= -6
$$ ##$PLW= (0..63)
$$ 0 6.4045 0 0 0 0 0 0 0 1.6664e-05 0.66655 0.051431 0 0 0 0 0 0 6.4045 0.085019
$$ 0 0 0 0 0 0 0 0.051431 0 0.66655 0 0 6.6655e-07 0 0 0 0 0 0 0 0 0 0 0 0
$$ 0 0 0 0 0 0 0 0 0 0 0 0 0 0 0 0 0 0 0
$$ ##$PLWMAX= (0..7)
$$ 104.7619 0 0 0 0 0 0 0
$$ ##$PQPHASE= 0
$$ ##$PQSCALE= 1
$$ ##$PR= 1
$$ ##$PRECHAN= (0..32)
$$ -1 2 3 0 4 -1 5 -1 1 -1 -1 -1 -1 -1 -1 -1 -1 -1 -1 -1 -1 -1 -1 -1 -1 -1
$$ -1 -1 -1 -1 -1 -1 -1
$$ ##$PROBHD= <Z151284_0002 (CP QCI 600S3 H/P/C-N-D-05 Z)>
$$ ##$PROBINPUTS= (0..15)
$$ <1H> <31P> <13C> <15N> <2H> <> <> <> <> <> <> <> <> <> <> <>
$$ ##$PULPROG= <noesygppr1d>
$$ ##$PW= 0
$$ ##$PYNM= <>
$$ ##$ProjAngle= 0
$$ ##$QNP= 0
$$ ##$RECCHAN= (0..9)
$$ 0 1 0 0 0 0 0 0 0 0
$$ ##$RECPH= 0
$$ ##$RECPRE= (0..24)
$$ -1 0 -1 -1 -1 -1 -1 -1 -1 -1 -1 -1 -1 -1 -1 -1 -1 -1 -1 -1 -1 -1 -1 -1
$$ -1
$$ ##$RECPRFX= (0..32)
$$ 1 0 1 0 1 1 0 0 0 0 0 0 0 0 0 0 0 0 0 0 0 0 0 0 0 0 0 0 0 0 0 0 0
$$ ##$RG= 101
$$ ##$RO= 0
$$ ##$RSEL= (0..24)
$$ 0 1 0 0 0 0 0 0 0 0 0 0 0 0 0 0 0 0 0 0 0 0 0 0 0
$$ ##$SAMPLEID= <>
$$ ##$SFO1= 600.072819428
$$ ##$SFO2= 600.072819428
$$ ##$SFO3= 600.072819428
$$ ##$SFO4= 600.072819428
$$ ##$SFO5= 600.072819428
$$ ##$SFO6= 600.072819428
$$ ##$SFO7= 600.072819428
$$ ##$SFO8= 600.072819428
$$ ##$SHAPPR= (0..15)
$$ 1 1 1 1 1 1 1 1 1 1 1 1 1 1 1 1
$$ ##$SOLVENT= <H2O+D2O+DMSO>
$$ ##$SOLVOLD= <off>
$$ ##$SP= (0..63)
$$ 120 120 120 120 120 120 120 120 120 120 120 120 120 120 120 120 120 120
$$ 120 120 120 120 120 120 120 120 120 120 120 120 120 120 120 120 120 120
$$ 120 120 120 120 120 120 120 120 120 120 120 120 120 120 120 120 120 120
$$ 120 120 120 120 120 120 120 120 120 120
$$ ##$SPECTR= 0
$$ ##$SPINCNT= 0
$$ ##$SPNAM= (0..63)
$$ <> <Gaus1_270.1000> <Gaus1_180r.1000> <> <> <Sinc1.1000> <Squa100.1000>
$$ <> <Squa100.1000> <> <Sinc1.1000> <Sinc1.1000> <> <> <> <> <> <> <> <Sinc1.1000>
$$ <Sinc1.1000> <Sinc1.1000> <Sinc1.1000> <> <> <> <> <> <> <Crp60,20,20.10>
$$ <Bip720,50,20.1> <> <> <Sinc1.1000> <Rsnob.1000> <Gaus1_180r.1000> <Gaus1_180r.1000>
$$ <Crp_psyche.20> <> <> <Gaus1_180i.1000> <Squa100.1000> <> <> <> <> <Reburp.1000>
$$ <> <> <> <> <> <> <> <> <> <> <> <> <> <> <> <> <>
$$ ##$SPOAL= (0..63)
$$ 0.5 1 0.5 0.5 0.5 0.5 0.5 0.5 0.5 0.5 0.5 0.5 0.5 0.5 0.5 0.5 0.5 0.5 0.5
$$ 1 1 1 1 0.5 0.5 0.5 0.5 0.5 0.5 0.5 0.5 0.5 0.5 0.5 0.5 0.5 0.5 0.5 0.5
$$ 0.5 0.5 0.5 0.5 0.5 0.5 0.5 0.5 0.5 0.5 0.5 0.5 0.5 0.5 0.5 0.5 0.5 0.5
$$ 0.5 0.5 0.5 0.5 0.5 0.5 0.5
$$ ##$SPOFFS= (0..63)
$$ 0 0 0 0 0 0 0 0 0 0 0 0 0 0 0 0 0 0 0 0 0 0 0 0 0 0 0 0 0 0 0 0 0 0 0 0
$$ 0 0 0 0 0 0 0 0 0 0 0 0 0 0 0 0 0 0 0 0 0 0 0 0 0 0 0 0
$$ ##$SPPEX= (0..63)
$$ 0 0 0 0 0 0 0 0 0 0 0 0 0 0 0 0 0 0 0 0 0 0 0 0 0 0 0 0 0 0 0 0 0 0 0 0
$$ 0 0 0 0 0 0 0 0 0 0 0 0 0 0 0 0 0 0 0 0 0 0 0 0 0 0 0 0
$$ ##$SPW= (0..63)
$$ 0 3.4584e-06 1.537e-06 0 0 0.0012012 1.6664e-05 0 4.1659e-08 0 0.0012012
$$ 0.0012012 0 0 0 0 0 0 0 2.453533e-06 3.813937e-06 1.780838e-06 9.603914e-06
$$ 0 0 0 0 0 0 0.015913 0.66655 0 0 7.5077e-05 1.6804e-05 1.537e-06 9.8371e-05
$$ 5.4954e-05 0 0 2.2583e-06 4.1659e-08 0 0 0 0 0.023072 0 0 0 0 0 0 0 0 0
$$ 0 0 0 0 0 0 0 0
$$ ##$SUBNAM= (0..9)
$$ <> <> <> <> <> <> <> <> <> <>
$$ ##$SW= 29.758293125432
$$ ##$SWIBOX= (0..32)
$$ 0 3 0 0 0 0 0 0 0 0 0 0 0 0 0 0 0 0 0 0 0 0 0 0 0 0 0 0 0 0 0 0 0
$$ ##$SW_h= 17857.1428571429
$$ ##$SWfinal= 0
$$ ##$SigLockShift= 0
$$ ##$TD= 142856
$$ ##$TD0= 1
$$ ##$TD_INDIRECT= (0..7)
$$ 0 0 0 0 0 0 0 0
$$ ##$TDav= 1
$$ ##$TE= 297.9987
$$ ##$TE1= 299.7143
$$ ##$TE2= 0
$$ ##$TE3= 0
$$ ##$TE4= 0
$$ ##$TEG= 300
$$ ##$TE_MAGNET= 0
$$ ##$TE_PIDX= 1
$$ ##$TE_RAW= 299.7143
$$ ##$TE_STAB= (0..9)
$$ 2 2 0 0 0 0 0 0 0 0
$$ ##$TOTROT= (0..63)
$$ 0 0 0 0 0 0 0 0 0 0 0 0 0 0 0 0 0 0 0 0 0 0 0 0 0 0 0 0 0 0 0 0 0 0 0 0
$$ 0 0 0 0 0 0 0 0 0 0 0 0 0 0 0 0 0 0 0 0 0 0 0 0 0 0 0 0
$$ ##$TUBE_TYPE= <>
$$ ##$USERA1= <>
$$ ##$USERA10= <>
$$ ##$USERA2= <>
$$ ##$USERA3= <>
$$ ##$USERA4= <>
$$ ##$USERA5= <>
$$ ##$USERA6= <>
$$ ##$USERA7= <>
$$ ##$USERA8= <>
$$ ##$USERA9= <>
$$ ##$UUID= <409419e8-9c70-494e-946b-30d5502a8d3e>
$$ ##$V9= 5
$$ ##$VALIDCODE= -1
$$ ##$VALIST= <>
$$ ##$VCLIST= <>
$$ ##$VDLIST= <>
$$ ##$VPLIST= <>
$$ ##$VTLIST= <>
$$ ##$WAVEMAKER= (0..7)
$$ <> <> <> <> <> <> <> <>
$$ ##$WBST= 1024
$$ ##$WBSW= (0..7)
$$ 8 10 10 10 10 10 10 10
$$ ##$XL= 0
$$ ##$YL= 0
$$ ##$YMAX_a= 3622816701.99219
$$ ##$YMIN_a= -5689578378.25781
$$ ##$ZGOPTNS= <-DFLAG_BLK>
$$ ##$scaledByNS= no
$$ ##$scaledByRG= no
$$ ##$shimCoilTempK= 300.15
$$ ##END=
$$ 
##$PARAMETER FILE=	(audita.txt, ASCII, /Volumes/jahus0271/20240718%20AA1C8%20only/10/audita.txt, 0)
$$ ##TITLE= Audit trail, TopSpin 4.3.0
$$ ##JCAMPDX= 5.01
$$ ##ORIGIN= Bruker BioSpin GmbH
$$ ##OWNER= root
$$ $$ /root/.topspin-BladeEpu/local_acqu/20240718 AA1C8 only/10/audita.txt
$$ ##AUDIT TRAIL=  $$ (NUMBER, WHEN, WHO, WHERE, PROCESS, VERSION, WHAT)
$$ (   1,<2024-07-18T15:03:27.291+0000>,<CZC7319KW6\nmr>,<CZC7319KW6>,<go4>,<TopSpin 4.3.0>,
$$       <acquisition in progress>)
$$ $$ C:/Bruker/nmrdata/jahus0271/20240718 AA1C8 only/10/audita.txt
$$ (   2,<2024-07-18T15:06:54.505+0000>,<CZC7319KW6\nmr>,<CZC7319KW6>,<go4>,<TopSpin 4.3.0>,
$$       <created by zg on 'CAB AV4 600 MHZ BASIC' (CZC7319KW6) by user 'CZC7319KW6\nmr'
$$        on data set with UUID 'e2ff2e48-4516-11ef-85ae-001395264de6'
$$        started at 2024-07-18 15:03:27.290 +0000, POWCHK enabled, PULCHK disabled,
$$        completed at 2024-07-18 15:06:54.504 +0000
$$        configuration hash MD5:
$$        2C CE AA 86 5E 77 A0 E6 62 B9 BC D1 C3 42 5A 88
$$        double data hash MD5: 142856
$$        39 1C 0F 1F BC 43 CF FB 90 2E 61 88 7C 3C 2F 52>)
$$ (   3,<2024-07-18T17:03:53.245+0200>,<nmr>,<CZC7319KW6>,<xwish3>,<TopSpin 4.3.0>,
$$       <ICON-NMR User ID: jahus0271
$$        double data hash MD5: 142856
$$        39 1C 0F 1F BC 43 CF FB 90 2E 61 88 7C 3C 2F 52>)
$$ ##END=
$$ 
$$ $$ hash MD5
$$ $$ 72 CD 28 EF 77 BC C4 02 FB 70 EA BA 52 EE 2D 15
$$ 
##$PARAMETER FILE=	(auditp.txt, ASCII, /Volumes/jahus0271/20240718%20AA1C8%20only/10/pdata/1/auditp.txt, 0)
$$ ##TITLE= Audit trail, TopSpin 4.3.0
$$ ##JCAMPDX= 5.01
$$ ##ORIGIN= Bruker BioSpin GmbH
$$ ##OWNER= nmr
$$ $$ C:/Bruker/nmrdata/jahus0271/20240718 AA1C8 only/10/pdata/1/auditp.txt
$$ ##AUDIT TRAIL=  $$ (NUMBER, WHEN, WHO, WHERE, PROCESS, VERSION, WHAT)
$$ (   1,<2024-07-18T15:03:27.291+0000>,<CZC7319KW6\nmr>,<CZC7319KW6>,<go4>,<TopSpin 4.3.0>,
$$       <acquisition in progress>)
$$ $$ C:/Bruker/nmrdata/jahus0271/20240718 AA1C8 only/10/audita.txt
$$ (   2,<2024-07-18T15:06:54.505+0000>,<CZC7319KW6\nmr>,<CZC7319KW6>,<go4>,<TopSpin 4.3.0>,
$$       <created by zg on 'CAB AV4 600 MHZ BASIC' (CZC7319KW6) by user 'CZC7319KW6\nmr'
$$        on data set with UUID 'e2ff2e48-4516-11ef-85ae-001395264de6'
$$        started at 2024-07-18 15:03:27.290 +0000, POWCHK enabled, PULCHK disabled,
$$        completed at 2024-07-18 15:06:54.504 +0000
$$        configuration hash MD5:
$$        2C CE AA 86 5E 77 A0 E6 62 B9 BC D1 C3 42 5A 88
$$        double data hash MD5: 142856
$$        39 1C 0F 1F BC 43 CF FB 90 2E 61 88 7C 3C 2F 52>)
$$ (   3,<2024-07-18T17:03:53.245+0200>,<nmr>,<CZC7319KW6>,<xwish3>,<TopSpin 4.3.0>,
$$       <ICON-NMR User ID: jahus0271
$$        double data hash MD5: 142856
$$        39 1C 0F 1F BC 43 CF FB 90 2E 61 88 7C 3C 2F 52>)
$$ (   4,<2024-07-18T17:03:54.854+0200>,<nmr/jahus0271>,<CZC7319KW6>,<proc1d>,<TopSpin 4.3.0>,
$$       <Start of raw data processing
$$        efp LB = 0.3 FT_mod = 6 PKNL = 1 PHC0 = 0 PHC1 = 0 SI = 128K 
$$        data hash MD5: 128K
$$        F7 29 24 4A DA A2 E8 5E 73 0F FF 6D 15 78 77 48>)
$$ (   5,<2024-07-18T17:03:55.807+0200>,<nmr/jahus0271>,<CZC7319KW6>,<proc1d>,<TopSpin 4.3.0>,
$$       <pk PHC0 = 55.35461 PHC1 = 0 
$$        data hash MD5: 128K
$$        6E 2B 82 4D 5F 74 B3 A8 FB A3 83 6F C4 F9 DD 15>)
$$ (   6,<2024-07-18T17:03:56.120+0200>,<nmr/jahus0271>,<CZC7319KW6>,<xwish3>,<TopSpin 4.3.0>,
$$       <ICON-NMR User ID: jahus0271
$$        data hash MD5: 128K
$$        6E 2B 82 4D 5F 74 B3 A8 FB A3 83 6F C4 F9 DD 15>)
$$ ##END=
$$ 
$$ $$ hash MD5
$$ $$ CE EB 95 EF 68 FE AE 66 3C 46 16 5D 32 D0 B6 52
$$ 
##$PARAMETER FILE=	(datafile, ASCII, /Volumes/jahus0271/20240718%20AA1C8%20only/10/fid, 0)
$$ 
##$PARAMETER FILE=	(format.temp, ASCII, /Volumes/jahus0271/20240718%20AA1C8%20only/10/format.temp, 0)
$$ EDIT_PAR COMMAND FILE
$$ 
$$ DI_MODE         LONG
$$ ED_ENTRY        ACQU
$$ ORDER           FILE
$$ 
$$ 
$$ HEADER		"F2 - Acquisition Parameters"
$$ T_NAME		Date_
$$ 		TYPE	R64
$$ 		CLASS	ACQU
$$ 		SUBRANGE 0.0 50000000
$$ 		REL	"Date_=itodate(DATE)"
$$ 		INV_REL	"DATE=datetoi(Date_,DATE)"
$$ 		FORMAT	"%14.0f"
$$ 		TEXT	" "
$$ END
$$ T_NAME		Time
$$ 		TYPE	R32
$$ 		CLASS	ACQU
$$ 		SUBRANGE 0.0 1000000
$$ 		REL	"Time=itotime(DATE)"
$$ 		INV_REL	"DATE=timetoi(Time,DATE)"
$$ 		FORMAT	"%14.2f h"
$$ 		TEXT	" "
$$ END
$$ NAME		INSTRUM
$$ 		TEXT	" "
$$ END
$$ NAME		PROBHD
$$ 		FORMAT	"%14.14s"
$$ 		TEXT	" "
$$ END
$$ NAME		PULPROG
$$ 		TEXT	" "
$$ END
$$ NAME		TD
$$ 		TEXT	" "
$$ END
$$ NAME		SOLVENT
$$ 		TEXT	" "
$$ END
$$ NAME		NS
$$ 		TEXT	" "
$$ END
$$ NAME		DS
$$ 		TEXT	" "
$$ END
$$ T_NAME		SWH
$$ 		TYPE	R64
$$ 		CLASS	ACQU
$$ 		SUBRANGE 0.0 1e8
$$ 		REL	"SWH=SW*SFO1"
$$ 		INV_REL "SW=SWH/SFO1"
$$ 		UNIT	"Hz"
$$ 		FORMAT	"%14.3f Hz"
$$ 		TEXT	" "
$$ END
$$ T_NAME          FIDRES
$$                 TYPE    R32
$$                 CLASS   ACQU
$$                 SUBRANGE 0.0 100000
$$                 REL     "FIDRES=2*SW*SFO1/TD"
$$                 INV_REL "TD = nextpow(2*SW*SFO1/FIDRES)"
$$ 		UNIT	"Hz"
$$ 		FORMAT	"%14.6f Hz"
$$ 		TEXT	" "
$$ END
$$ T_NAME          AQ
$$ 		TYPE	R32
$$ 		CLASS	ACQU
$$ 		SUBRANGE 0.0 1000
$$ 		REL	"AQ=aqcalc(SW,SFO1,TD,DIGTYP)"
$$ 		INV_REL	"TD=tdcalc(SW,SFO1,1.0e6*AQ,DIGTYP)"
$$ 		UNIT	"sec"
$$ 		FORMAT	"%14.7f sec"
$$ 		TEXT	" "
$$ END
$$ NAME		RG
$$ 		TEXT	" "
$$ END
$$ T_NAME          DW
$$ 		TYPE	R32
$$ 		CLASS	ACQU
$$ 		SUBRANGE 0.0 1000000
$$ 		REL	"DW=1/(2*SW*SFO1)"
$$ 		INV_REL	"SW=1000000/(2*(0.005+DW)*SFO1)"
$$ 		UNIT	"usec"
$$ 		FORMAT	"%14.3lf usec"
$$ 		TEXT	" "
$$ END
$$ NAME		DE
$$ 		FORMAT	"%14.2f usec"
$$ 		TEXT	" "
$$ END
$$ NAME		TE
$$ 		FORMAT	"%14.1f K"
$$ 		TEXT	" "
$$ END
$$ T_NAME		D1
$$ TYPE	R32
$$ CLASS	ACQU
$$ SUBRANGE 0.0 1e38
$$ REL	"D1=D[1]"
$$ INV_REL	"D[1]=D1"
$$ UNIT	"sec"
$$ FORMAT	"%14.8f sec"
$$ TEXT	" "
$$ END
$$ T_NAME		D8
$$ TYPE	R32
$$ CLASS	ACQU
$$ SUBRANGE 0.0 1e38
$$ REL	"D8=D[8]"
$$ INV_REL	"D[8]=D8"
$$ UNIT	"sec"
$$ FORMAT	"%14.8f sec"
$$ TEXT	" "
$$ END
$$ T_NAME		D12
$$ TYPE	R32
$$ CLASS	ACQU
$$ SUBRANGE 0.0 1e38
$$ REL	"D12=D[12]"
$$ INV_REL	"D[12]=D12"
$$ UNIT	"sec"
$$ FORMAT	"%14.8f sec"
$$ TEXT	" "
$$ END
$$ T_NAME		D16
$$ TYPE	R32
$$ CLASS	ACQU
$$ SUBRANGE 0.0 1e38
$$ REL	"D16=D[16]"
$$ INV_REL	"D[16]=D16"
$$ UNIT	"sec"
$$ FORMAT	"%14.8f sec"
$$ TEXT	" "
$$ END
$$ NAME		TD0
$$ TEXT	" "
$$ END
$$ NAME		ZGOPTNS
$$ TEXT	" "
$$ END
$$ NAME		SFO1
$$ FORMAT	"%14.7f MHz"
$$ TEXT	" "
$$ END
$$ NAME		NUC1
$$ NONEDIT
$$ TEXT	" "
$$ END
$$ T_NAME		P0
$$ TYPE	R32
$$ CLASS	ACQU
$$ SUBRANGE 0.0 1.0e10
$$ REL	"P0=P[0]"
$$ INV_REL	"P[0]=P0"
$$ UNIT	"usec"
$$ FORMAT	"%14.2f usec"
$$ TEXT	" "
$$ END
$$ T_NAME		P1
$$ TYPE	R32
$$ CLASS	ACQU
$$ SUBRANGE 0.0 1.0e10
$$ REL	"P1=P[1]"
$$ INV_REL	"P[1]=P1"
$$ UNIT	"usec"
$$ FORMAT	"%14.2f usec"
$$ TEXT	" "
$$ END
$$ T_NAME		PLW1
$$ TYPE	R32
$$ CLASS	ACQU
$$ REL	"PLW1=PLW[1]"
$$ INV_REL	"PLW[1]=PLW1"
$$ UNIT	"W"
$$ FORMAT	"%14.8f W"
$$ TEXT	"power PLW1 "
$$ END
$$ T_NAME		PLW9
$$ TYPE	R32
$$ CLASS	ACQU
$$ REL	"PLW9=PLW[9]"
$$ INV_REL	"PLW[9]=PLW9"
$$ UNIT	"W"
$$ FORMAT	"%14.8f W"
$$ TEXT	"power PLW9 "
$$ END
$$ NAME		GPNAM[1]
$$ TEXT	" "
$$ END
$$ T_NAME		GPZ1
$$ TYPE	R32
$$ CLASS	ACQU
$$ SUBRANGE -100.0 100.0
$$ REL	"GPZ1=GPZ[1]"
$$ INV_REL	"GPZ[1]=GPZ1"
$$ UNIT	"%"
$$ FORMAT	"%14.2f %"
$$ TEXT	" "
$$ END
$$ NAME		GPNAM[2]
$$ TEXT	" "
$$ END
$$ T_NAME		GPZ2
$$ TYPE	R32
$$ CLASS	ACQU
$$ SUBRANGE -100.0 100.0
$$ REL	"GPZ2=GPZ[2]"
$$ INV_REL	"GPZ[2]=GPZ2"
$$ UNIT	"%"
$$ FORMAT	"%14.2f %"
$$ TEXT	" "
$$ END
$$ T_NAME		P16
$$ TYPE	R32
$$ CLASS	ACQU
$$ SUBRANGE 0.0 1.0e10
$$ REL	"P16=P[16]"
$$ INV_REL	"P[16]=P16"
$$ UNIT	"usec"
$$ FORMAT	"%14.2f usec"
$$ TEXT	" "
$$ END
$$ 
##$PARAMETER FILE=	(procs, ASCII, /Volumes/jahus0271/20240718%20AA1C8%20only/10/pdata/1/procs, 0)
$$ ##TITLE= Parameter file, TopSpin 4.3.0
$$ ##JCAMPDX= 5.0
$$ ##DATATYPE= Parameter Values
$$ ##NPOINTS= 6	$$ modification sequence number
$$ ##ORIGIN= Bruker BioSpin GmbH
$$ ##OWNER= nmr
$$ $$ 2024-07-18 17:03:55.948 +0200  nmr@CZC7319KW6
$$ $$ C:/Bruker/nmrdata/jahus0271/20240718 AA1C8 only/10/pdata/1/procs
$$ $$ process C:\Bruker\TopSpin4.3.0\prog\mod\sref.exe
$$ ##$ABSF1= 0
$$ ##$ABSF2= 0
$$ ##$ABSG= 0
$$ ##$ABSL= 0
$$ ##$ALPHA= 0
$$ ##$AQORDER= 0
$$ ##$ASSFAC= 0
$$ ##$ASSFACI= 0
$$ ##$ASSFACX= 0
$$ ##$ASSWID= 0
$$ ##$AUNMP= <proc_plasma_noesy>
$$ ##$AXLEFT= 0
$$ ##$AXNAME= <>
$$ ##$AXNUC= <1H>
$$ ##$AXRIGHT= 0
$$ ##$AXTYPE= 0
$$ ##$AXUNIT= <>
$$ ##$AZFE= 0.1
$$ ##$AZFW= 0.1
$$ ##$BCFW= 0
$$ ##$BC_mod= 0
$$ ##$BYTORDP= 0
$$ ##$COROFFS= 0
$$ ##$CY= 100
$$ ##$DATMOD= 1
$$ ##$DC= 0
$$ ##$DFILT= <>
$$ ##$DTYPP= 0
$$ ##$ERETIC= no
$$ ##$F1P= 12
$$ ##$F2P= -0.5
$$ ##$FCOR= 1
$$ ##$FTSIZE= 131072
$$ ##$FT_mod= 6
$$ ##$GAMMA= 0
$$ ##$GB= 0
$$ ##$INTBC= 1
$$ ##$INTSCL= 1
$$ ##$ISEN= 128
$$ ##$LB= 0.3
$$ ##$LEV0= 0
$$ ##$LPBIN= 0
$$ ##$MAXI= 10000
$$ ##$MC2= 0
$$ ##$MEAN= 0
$$ ##$ME_mod= 0
$$ ##$MI= 0
$$ ##$MddCEXP= no
$$ ##$MddCT_SP= no
$$ ##$MddF180= no
$$ ##$MddLAMBDA= 0
$$ ##$MddMEMORY= 0
$$ ##$MddMERGE= 0
$$ ##$MddNCOMP= 0
$$ ##$MddNITER= 0
$$ ##$MddNOISE= 0
$$ ##$MddPHASE= 0
$$ ##$MddSEED= 0
$$ ##$MddSRSIZE= 0
$$ ##$Mdd_CsALG= 0
$$ ##$Mdd_CsLAMBDA= 0
$$ ##$Mdd_CsNITER= 0
$$ ##$Mdd_CsNORM= 0
$$ ##$Mdd_CsVE= no
$$ ##$Mdd_CsZF= 0
$$ ##$Mdd_LrLAMBDA= 0
$$ ##$Mdd_LrNITER= 0
$$ ##$Mdd_LrRANK= 0
$$ ##$Mdd_LrZF= 0
$$ ##$Mdd_mod= 0
$$ ##$NCOEF= 0
$$ ##$NC_proc= 16
$$ ##$NLEV= 6
$$ ##$NOISF1= 7.934625
$$ ##$NOISF2= 7.601621
$$ ##$NSP= 0
$$ ##$NTH_PI= 0
$$ ##$NZP= 0
$$ ##$OFFSET= 19.57771
$$ ##$PC= 1
$$ ##$PHC0= 55.35461
$$ ##$PHC1= 0
$$ ##$PH_mod= 1
$$ ##$PKNL= yes
$$ ##$PPARMOD= 0
$$ ##$PPDIAG= 0
$$ ##$PPIPTYP= 0
$$ ##$PPMPNUM= 100
$$ ##$PPRESOL= 1
$$ ##$PSCAL= 4
$$ ##$PSIGN= 0
$$ ##$PYNMP= <proc.py>
$$ ##$RDF1= 0
$$ ##$RDF2= 0
$$ ##$RDFWHM= 0
$$ ##$RDINT= 0
$$ ##$RDPOS= 0
$$ ##$REVERSE= no
$$ ##$SF= 600.07
$$ ##$SI= 131072
$$ ##$SIGF1= 9
$$ ##$SIGF2= 5
$$ ##$SINO= 0
$$ ##$SIOLD= 131072
$$ ##$SPECTYP= <PROTON>
$$ ##$SREF_mod= 1
$$ ##$SREGLST= <1H.H2O+D2O>
$$ ##$SSB= 0
$$ ##$STSI= 131072
$$ ##$STSR= 0
$$ ##$SW_p= 17857.1428571429
$$ ##$SYMM= 0
$$ ##$S_DEV= 0
$$ ##$TDeff= 142856
$$ ##$TDoff= 0
$$ ##$TI= <>
$$ ##$TILT= no
$$ ##$TM1= 0
$$ ##$TM2= 0
$$ ##$TOPLEV= 0
$$ ##$USERP1= <>
$$ ##$USERP10= <>
$$ ##$USERP2= <>
$$ ##$USERP3= <>
$$ ##$USERP4= <>
$$ ##$USERP5= <>
$$ ##$USERP6= <>
$$ ##$USERP7= <>
$$ ##$USERP8= <>
$$ ##$USERP9= <>
$$ ##$WDW= 1
$$ ##$XDIM= 0
$$ ##$YMAX_p= 15989409
$$ ##$YMIN_p= -376459218
$$ ##END=
$$ 
##$PARAMETER FILE=	(title, ASCII, /Volumes/jahus0271/20240718%20AA1C8%20only/10/pdata/1/title, 0)
$$ 
$$ 
##$PARAMETER FILE=	(uxnmr.par, ASCII, /Volumes/jahus0271/20240718%20AA1C8%20only/10/uxnmr.par, 0)
$$ ##TITLE= Parameter file, TopSpin 4.3.0
$$ ##JCAMPDX= 5.0
$$ ##DATATYPE= Parameter Values
$$ ##NPOINTS= 1	$$ modification sequence number
$$ ##ORIGIN= Bruker BioSpin GmbH
$$ ##OWNER= root
$$ $$ 2024-06-17 07:41:48.056 +0000  root@BladeEpu
$$ $$ /opt/topspin/conf/instr/spect/uxnmr.par
$$ $$ process /opt/topspin/prog/mod/cfserver
$$ ##$ACBTAT= (0..64)
$$ 0 66 66 66 72 50 0 0 0 0 0 0 0 0 0 0 0 0 0 0 0 0 0 0 0 0 0 0 0 0 0 0 0
$$ 0 0 0 0 0 0 0 0 0 0 0 0 0 0 0 0 0 0 0 0 0 0 0 0 0 0 0 0 0 0 0 0
$$ ##$ACBTBLK= (0..64)
$$ 0 35 36 34 33 41 0 0 0 0 0 0 0 0 0 0 0 0 0 0 0 0 0 0 0 0 0 0 0 0 0 0 0
$$ 0 0 0 0 0 0 0 0 0 0 0 0 0 0 0 0 0 0 0 0 0 0 0 0 0 0 0 0 0 0 0 0
$$ ##$ACBTCTL= (0..64)
$$ 0 6 6 6 6 6 0 0 0 0 0 0 0 0 0 0 0 0 0 0 0 0 0 0 0 0 0 0 0 0 0 0 0 0 0 0
$$ 0 0 0 0 0 0 0 0 0 0 0 0 0 0 0 0 0 0 0 0 0 0 0 0 0 0 0 0 0
$$ ##$ACBTDI= (0..64)
$$ 0 -1062706419 -1062706419 -1062706420 -1062706420 -1062706415 0 0 0 0 0
$$ 0 0 0 0 0 0 0 0 0 0 0 0 0 0 0 0 0 0 0 0 0 0 0 0 0 0 0 0 0 0 0 0 0 0 0 0
$$ 0 0 0 0 0 0 0 0 0 0 0 0 0 0 0 0 0 0
$$ ##$ACBTDM= (0..64)
$$ 0 10 10 10 25 10 0 0 0 0 0 0 0 0 0 0 0 0 0 0 0 0 0 0 0 0 0 0 0 0 0 0 0
$$ 0 0 0 0 0 0 0 0 0 0 0 0 0 0 0 0 0 0 0 0 0 0 0 0 0 0 0 0 0 0 0 0
$$ ##$ACBTFHI= (0..64)
$$ 0 600 600 600 600 93 0 0 0 0 0 0 0 0 0 0 0 0 0 0 0 0 0 0 0 0 0 0 0 0 0
$$ 0 0 0 0 0 0 0 0 0 0 0 0 0 0 0 0 0 0 0 0 0 0 0 0 0 0 0 0 0 0 0 0 0 0
$$ ##$ACBTFL= (0..64)
$$ 0 248 248 248 248 8 0 0 0 0 0 0 0 0 0 0 0 0 0 0 0 0 0 0 0 0 0 0 0 0 0 0
$$ 0 0 0 0 0 0 0 0 0 0 0 0 0 0 0 0 0 0 0 0 0 0 0 0 0 0 0 0 0 0 0 0 0
$$ ##$ACBTFLO= (0..64)
$$ 0 15 15 15 180 91 0 0 0 0 0 0 0 0 0 0 0 0 0 0 0 0 0 0 0 0 0 0 0 0 0 0 0
$$ 0 0 0 0 0 0 0 0 0 0 0 0 0 0 0 0 0 0 0 0 0 0 0 0 0 0 0 0 0 0 0 0
$$ ##$ACBTINP= (0..64)
$$ 0 3 4 2 1 9 0 0 0 0 0 0 0 0 0 0 0 0 0 0 0 0 0 0 0 0 0 0 0 0 0 0 0 0 0 0
$$ 0 0 0 0 0 0 0 0 0 0 0 0 0 0 0 0 0 0 0 0 0 0 0 0 0 0 0 0 0
$$ ##$ACBTOUT= (0..64)
$$ 0 0 0 0 3 1 0 0 0 0 0 0 0 0 0 0 0 0 0 0 0 0 0 0 0 0 0 0 0 0 0 0 0 0 0 0
$$ 0 0 0 0 0 0 0 0 0 0 0 0 0 0 0 0 0 0 0 0 0 0 0 0 0 0 0 0 0
$$ ##$ACBTPO= (0..64)
$$ 0 500000 500000 500000 100000 5000 0 0 0 0 0 0 0 0 0 0 0 0 0 0 0 0 0 0
$$ 0 0 0 0 0 0 0 0 0 0 0 0 0 0 0 0 0 0 0 0 0 0 0 0 0 0 0 0 0 0 0 0 0 0 0 0
$$ 0 0 0 0 0
$$ ##$ACBTPW= (0..64)
$$ 0 100 100 100 100 1000 0 0 0 0 0 0 0 0 0 0 0 0 0 0 0 0 0 0 0 0 0 0 0 0
$$ 0 0 0 0 0 0 0 0 0 0 0 0 0 0 0 0 0 0 0 0 0 0 0 0 0 0 0 0 0 0 0 0 0 0 0
$$ ##$ACBTSB= (0..64)
$$ 0 16419 16460 8227 8260 0 0 0 0 0 0 0 0 0 0 0 0 0 0 0 0 0 0 0 0 0 0 0 0
$$ 0 0 0 0 0 0 0 0 0 0 0 0 0 0 0 0 0 0 0 0 0 0 0 0 0 0 0 0 0 0 0 0 0 0 0 0
$$ ##$ACBTSDT= (0..64)
$$ 0 2 2 2 2 2 0 0 0 0 0 0 0 0 0 0 0 0 0 0 0 0 0 0 0 0 0 0 0 0 0 0 0 0 0 0
$$ 0 0 0 0 0 0 0 0 0 0 0 0 0 0 0 0 0 0 0 0 0 0 0 0 0 0 0 0 0
$$ ##$AMPDFLT= no
$$ ##$AdmCrpWbWiring= (0..1)
$$ 0 0
$$ ##$AppEth= <no>
$$ ##$AppPort= <no>
$$ ##$BACSAIR= yes
$$ ##$BACSCAP= 0
$$ ##$BACSDEL= 10
$$ ##$BACSOPT= <>
$$ ##$BFREQ= 600.07
$$ ##$BGAETH= (0..9)
$$ <no> <no> <no> <no> <no> <no> <no> <no> <no> <no>
$$ ##$BIRDS= yes
$$ ##$BMPC= 0
$$ ##$BMPCTY= <no>
$$ ##$BPSUTY= <no>
$$ ##$BSAETH= (0..9)
$$ <no> <no> <no> <no> <no> <no> <no> <no> <no> <no>
$$ ##$BSMS= 2
$$ ##$BSMS19FLock= no
$$ ##$BSMSETH= <192.168.99.17>
$$ ##$BgaChFac2= (0..9)
$$ 0 0 0 0 0 0 0 0 0 0
$$ ##$BgaChMap= (0..9)
$$ 0 0 0 0 0 0 0 0 0 0
$$ ##$BgaChMaxv= (0..9)
$$ 0 0 0 0 0 0 0 0 0 0
$$ ##$BgaChRouting= (0..63)
$$ 0 0 0 0 0 0 0 0 0 0 0 0 0 0 0 0 0 0 0 0 0 0 0 0 0 0 0 0 0 0 0 0 0 0 0 0
$$ 0 0 0 0 0 0 0 0 0 0 0 0 0 0 0 0 0 0 0 0 0 0 0 0 0 0 0 0
$$ ##$BgaChShimMap= (0..9)
$$ 0 0 0 0 0 0 0 0 0 0
$$ ##$BgaChShimMaxv= (0..9)
$$ 0 0 0 0 0 0 0 0 0 0
$$ ##$BlaEth= (0..31)
$$ <192.168.99.13> <192.168.99.12> <192.168.99.17> <no> <no> <no> <no> <no>
$$ <no> <no> <no> <no> <no> <no> <no> <no> <no> <no> <no> <no> <no> <no> <no>
$$ <no> <no> <no> <no> <no> <no> <no> <no> <no>
$$ ##$BlaHpLpViaTTL= (0..31)
$$ 0 0 0 0 0 0 0 0 0 0 0 0 0 0 0 0 0 0 0 0 0 0 0 0 0 0 0 0 0 0 0 0
$$ ##$BlaNam= (0..31)
$$ <AV4 BLA2BB500 15-600> <AV4 BLABBH500/100 200-600> <BSMS/2 LOCK TRANSCEIVER 600>
$$ <> <> <> <> <> <> <> <> <> <> <> <> <> <> <> <> <> <> <> <> <> <> <> <>
$$ <> <> <> <> <>
$$ ##$BlaPN= (0..31)
$$ <W152248> <W144061> <Z109890> <> <> <> <> <> <> <> <> <> <> <> <> <> <>
$$ <> <> <> <> <> <> <> <> <> <> <> <> <> <> <>
$$ ##$BlaSN= (0..31)
$$ <000029> <000075> <01053> <> <> <> <> <> <> <> <> <> <> <> <> <> <> <>
$$ <> <> <> <> <> <> <> <> <> <> <> <> <> <>
$$ ##$BmpcEth= <no>
$$ ##$BmpcFw= <no>
$$ ##$BmpcPn= <no>
$$ ##$BmpcPort= <no>
$$ ##$BmpcSn= <no>
$$ ##$BmuEth= <no>
$$ ##$BmuFw= <no>
$$ ##$BmuPn= <no>
$$ ##$BmuSn= <no>
$$ ##$BnlEth= <no>
$$ ##$BnlFw= <no>
$$ ##$BnlPn= <no>
$$ ##$BnlSn= <no>
$$ ##$BpduEth= (0..7)
$$ <no> <no> <no> <no> <no> <no> <no> <no>
$$ ##$BsaChMap1= (0..9)
$$ 0 0 0 0 0 0 0 0 0 0
$$ ##$BsaChMap2= (0..9)
$$ 0 0 0 0 0 0 0 0 0 0
$$ ##$BsaChShimMaxv= (0..9)
$$ 0 0 0 0 0 0 0 0 0 0
$$ ##$BsmsAuxEth= <no>
$$ ##$BsmsLockNuclei= (0..15)
$$ <2H> <no> <no> <no> <no> <no> <no> <no> <no> <no> <no> <no> <no> <no> <no>
$$ <no>
$$ ##$CSW1= (0..31)
$$ 3 4 2 1 9 0 0 0 0 0 0 0 0 0 0 0 0 0 0 0 0 0 0 0 0 0 0 0 0 0 0 0
$$ ##$CSW2= (0..31)
$$ 0 0 0 0 0 0 0 0 0 0 0 0 0 0 0 0 0 0 0 0 0 0 0 0 0 0 0 0 0 0 0 0
$$ ##$CSWNUM= (0..15)
$$ 2 2 1 0 0 0 0 0 0 0 0 0 0 0 0 0
$$ ##$CmrEth= <no>
$$ ##$CmrPartNo= <no>
$$ ##$CmrPort= <no>
$$ ##$CmrSerNo= <no>
$$ ##$CmrType= -1
$$ ##$ConsolePnSn= <H03128OB/8058>
$$ ##$CryoCoolUnitEth= <192.168.98.2>
$$ ##$CryoCoolUnitFw= <20220413>
$$ ##$CryoCoolUnitPn= <Z161936>
$$ ##$CryoCoolUnitSn= <00049>
$$ ##$CryoProAccPnSn= <>
$$ ##$Ctb1Eth= <no>
$$ ##$CustRegisterNo= <>
$$ ##$DATSTAT= no
$$ ##$DPPFAC= 1
$$ ##$DateTimeCreated= <2024-06-17T07:41:48+0000>
$$ ##$Description= <CAB AV4 600 MHZ BASIC>
$$ ##$DrxFiltGrpDel= (0..23)
$$ <68,36,20,9,5,3,2> <68,36,20,9,5,3,2> <68,36,20,9,5,3,2> <68,36,20,9,5,3,2>
$$ <> <> <> <> <> <> <> <> <> <> <> <> <> <> <> <> <> <> <> <>
$$ ##$EcuType= 1
$$ ##$EpuMacAddress= <00:13:95:26:4d:e6>
$$ ##$FCubeDrxDevice= (0..23)
$$ </dev/bbu/drx3.5> </dev/bbu/drx4.5> </dev/bbu/drx5.5> </dev/bbu/drx6.5>
$$ <> <> <> <> <> <> <> <> <> <> <> <> <> <> <> <> <> <> <> <>
$$ ##$FCubeEth= (0..23)
$$ <192.168.180.14> <192.168.180.18> <192.168.180.22> <192.168.180.26> <no>
$$ <no> <no> <no> <no> <no> <no> <no> <no> <no> <no> <no> <no> <no> <no> <no>
$$ <no> <no> <no> <no>
$$ ##$FCubeRtdDevice= (0..23)
$$ </dev/bbu/rtd3.4> </dev/bbu/rtd4.4> </dev/bbu/rtd5.4> </dev/bbu/rtd6.4>
$$ <> <> <> <> <> <> <> <> <> <> <> <> <> <> <> <> <> <> <> <>
$$ ##$FCubeSeqDevice= (0..23)
$$ <> <> <> <> <> <> <> <> <> <> <> <> <> <> <> <> <> <> <> <> <> <> <> <>
$$ ##$FUNCMOD= <>
$$ ##$FuncModBisDat= (0..7)
$$ 0 0 0 0 0 0 0 0
$$ ##$FuncModFRange= (0..7)
$$ <> <> <> <> <> <> <> <>
$$ ##$FuncModPN= (0..7)
$$ <> <> <> <> <> <> <> <>
$$ ##$FuncModSN= (0..7)
$$ <> <> <> <> <> <> <> <>
$$ ##$GCUTYPE= 20
$$ ##$GCubeEth= <192.168.180.38>
$$ ##$GCubeFpfAddr= (0..9)
$$ -1 -1 -1 -1 -1 -1 -1 -1 -1 -1
$$ ##$GCubeProcDevice= (0..1)
$$ </dev/bbu/gproc9.7> <no>
$$ ##$GCubeRtdDevice= (0..1)
$$ </dev/bbu/rtd9.4> <no>
$$ ##$GCubeSeqDevice= (0..1)
$$ <> <>
$$ ##$GCubeSpfAddr= (0..63)
$$ -1 -1 -1 -1 -1 -1 -1 -1 -1 -1 -1 -1 -1 -1 -1 -1 -1 -1 -1 -1 -1 -1 -1 -1
$$ -1 -1 -1 -1 -1 -1 -1 -1 -1 -1 -1 -1 -1 -1 -1 -1 -1 -1 -1 -1 -1 -1 -1 -1
$$ -1 -1 -1 -1 -1 -1 -1 -1 -1 -1 -1 -1 -1 -1 -1 -1
$$ ##$GRADRES= 1
$$ ##$Gctu2Eth= <no>
$$ ##$GcubeSaCtrEth= <no>
$$ ##$GradAmpMaxCurX= (0..10)
$$ 0 0 0 0 0 0 0 0 0 0 0
$$ ##$GradAmpMaxCurY= (0..10)
$$ 0 0 0 0 0 0 0 0 0 0 0
$$ ##$GradAmpMaxCurZ= (0..10)
$$ 9.99999904632568 0 0 0 0 0 0 0 0 0 0
$$ ##$GradAmpName= (0..9)
$$ <GAB in BSMS> <> <> <> <> <> <> <> <> <>
$$ ##$GradAmpPN= (0..9)
$$ <> <> <> <> <> <> <> <> <> <>
$$ ##$GradAmpSN= (0..9)
$$ <> <> <> <> <> <> <> <> <> <>
$$ ##$GradAmpType= (0..10)
$$ 2 0 0 0 0 0 0 0 0 0 0
$$ ##$GradPowClkTime= (0..9)
$$ 0 0 0 0 0 0 0 0 0 0
$$ ##$GradPowIcw= (0..9)
$$ 0 0 0 0 0 0 0 0 0 0
$$ ##$GradPowImax= (0..9)
$$ 0 0 0 0 0 0 0 0 0 0
$$ ##$GradPowType= (0..9)
$$ 0 0 0 0 0 0 0 0 0 0
$$ ##$GradPowVmax= (0..9)
$$ 0 0 0 0 0 0 0 0 0 0
$$ ##$HpprCoverType= 2
$$ ##$LDUETH= <no>
$$ ##$LOCKCONF= <DLM>
$$ ##$LOCSWID= 0
$$ ##$LOCSWIF= 0
$$ ##$Location= <>
$$ ##$LtMasEth= <no>
$$ ##$LtMasType= 0
$$ ##$MAS= 0
$$ ##$MASETIME= 10
$$ ##$MASITIME= 10
$$ ##$MAS_CT= 5
$$ ##$MAS_SG= 0
$$ ##$MAS_TO= 0
$$ ##$MagnCoilPnSn= <BZH 425'600'70H>
$$ ##$MagnDewarPnSn= <D325'54-9636>
$$ ##$MagnetPolarity= 1
$$ ##$MasEth= <no>
$$ ##$MwscuEth= <no>
$$ ##$MwscuPort= <no>
$$ ##$NAMPD= (0..32)
$$ <> <HPLNA 19F1H> <2H> <XBB19F 2HP> <13C> <15N> <31P> <> <> <> <> <> <>
$$ <> <> <> <> <> <> <> <> <> <> <> <> <> <> <> <> <> <> <> <>
$$ ##$NFCU= 4
$$ ##$NRCU= 4
$$ ##$NSGU= 4
$$ ##$NumActDetuneCtr= 0
$$ ##$NumVpu= 0
$$ ##$OrderNo= <10254970>
$$ ##$POWCHK= yes
$$ ##$PRAMD1= (0..7)
$$ 6 0 0 1610612736 0 0 0 0
$$ ##$PRAMD10= (0..7)
$$ 0 0 0 0 0 0 0 0
$$ ##$PRAMD11= (0..7)
$$ 0 0 0 0 0 0 0 0
$$ ##$PRAMD12= (0..7)
$$ 0 0 0 0 0 0 0 0
$$ ##$PRAMD13= (0..7)
$$ 0 0 0 0 0 0 0 0
$$ ##$PRAMD14= (0..7)
$$ 0 0 0 0 0 0 0 0
$$ ##$PRAMD15= (0..7)
$$ 0 0 0 0 0 0 0 0
$$ ##$PRAMD16= (0..7)
$$ 0 0 0 0 0 0 0 0
$$ ##$PRAMD17= (0..7)
$$ 0 0 0 0 0 0 0 0
$$ ##$PRAMD18= (0..7)
$$ 0 0 0 0 0 0 0 0
$$ ##$PRAMD19= (0..7)
$$ 0 0 0 0 0 0 0 0
$$ ##$PRAMD2= (0..7)
$$ 0 1048576 0 536870912 0 1048576 0 536870912
$$ ##$PRAMD20= (0..7)
$$ 0 0 0 0 0 0 0 0
$$ ##$PRAMD21= (0..7)
$$ 0 0 0 0 0 0 0 0
$$ ##$PRAMD22= (0..7)
$$ 0 0 0 0 0 0 0 0
$$ ##$PRAMD23= (0..7)
$$ 0 0 0 0 0 0 0 0
$$ ##$PRAMD24= (0..7)
$$ 0 0 0 0 0 0 0 0
$$ ##$PRAMD25= (0..7)
$$ 0 0 0 0 0 0 0 0
$$ ##$PRAMD26= (0..7)
$$ 0 0 0 0 0 0 0 0
$$ ##$PRAMD27= (0..7)
$$ 0 0 0 0 0 0 0 0
$$ ##$PRAMD28= (0..7)
$$ 0 0 0 0 0 0 0 0
$$ ##$PRAMD29= (0..7)
$$ 0 0 0 0 0 0 0 0
$$ ##$PRAMD3= (0..7)
$$ 2147483644 2147483647 2147483647 603979775 0 0 0 0
$$ ##$PRAMD30= (0..7)
$$ 0 0 0 0 0 0 0 0
$$ ##$PRAMD31= (0..7)
$$ 0 0 0 0 0 0 0 0
$$ ##$PRAMD32= (0..7)
$$ 0 0 0 0 0 0 0 0
$$ ##$PRAMD4= (0..7)
$$ 16777216 0 0 536870912 0 0 0 0
$$ ##$PRAMD5= (0..7)
$$ 0 0 4 536870912 0 0 0 0
$$ ##$PRAMD6= (0..7)
$$ 64 0 0 536870912 0 0 0 0
$$ ##$PRAMD7= (0..7)
$$ 0 0 0 0 0 0 0 0
$$ ##$PRAMD8= (0..7)
$$ 0 0 0 0 0 0 0 0
$$ ##$PRAMD9= (0..7)
$$ 0 0 0 0 0 0 0 0
$$ ##$PRAMLED= (0..1)
$$ 0 0
$$ ##$PRAMPTP= 1
$$ ##$PREEMPTYPE= 0
$$ ##$PREREC= (0..31)
$$ 1 1 2 2 3 4 0 0 0 0 0 0 0 0 0 0 0 0 0 0 0 0 0 0 0 0 0 0 0 0 0 0
$$ ##$PTSFMX= (0..23)
$$ 1290 1290 1290 1290 0 0 0 0 0 0 0 0 0 0 0 0 0 0 0 0 0 0 0 0
$$ ##$PULCHK= no
$$ ##$PduEth= (0..7)
$$ <192.168.99.99> <no> <no> <no> <no> <no> <no> <no>
$$ ##$PramDutyCycPerc= (0..31)
$$ 4 2 2 2 2 2 0 0 0 0 0 0 0 0 0 0 0 0 0 0 0 0 0 0 0 0 0 0 0 0 0 0
$$ ##$PramPPowNucW1= (0..127)
$$ <> <> <> <> <> <> <> <> <> <> <> <> <> <> <> <> <> <> <> <> <> <> <> <>
$$ <> <> <> <> <> <> <> <> <> <> <> <> <> <> <> <> <> <> <> <> <> <> <> <>
$$ <> <> <> <> <> <> <> <> <> <> <> <> <> <> <> <> <> <> <> <> <> <> <> <>
$$ <> <> <> <> <> <> <> <> <> <> <> <> <> <> <> <> <> <> <> <> <> <> <> <>
$$ <> <> <> <> <> <> <> <> <> <> <> <> <> <> <> <> <> <> <> <> <> <> <> <>
$$ <> <> <> <> <> <> <> <>
$$ ##$PramPPowNucW10= (0..127)
$$ <> <> <> <> <> <> <> <> <> <> <> <> <> <> <> <> <> <> <> <> <> <> <> <>
$$ <> <> <> <> <> <> <> <> <> <> <> <> <> <> <> <> <> <> <> <> <> <> <> <>
$$ <> <> <> <> <> <> <> <> <> <> <> <> <> <> <> <> <> <> <> <> <> <> <> <>
$$ <> <> <> <> <> <> <> <> <> <> <> <> <> <> <> <> <> <> <> <> <> <> <> <>
$$ <> <> <> <> <> <> <> <> <> <> <> <> <> <> <> <> <> <> <> <> <> <> <> <>
$$ <> <> <> <> <> <> <> <>
$$ ##$PramPPowNucW11= (0..127)
$$ <> <> <> <> <> <> <> <> <> <> <> <> <> <> <> <> <> <> <> <> <> <> <> <>
$$ <> <> <> <> <> <> <> <> <> <> <> <> <> <> <> <> <> <> <> <> <> <> <> <>
$$ <> <> <> <> <> <> <> <> <> <> <> <> <> <> <> <> <> <> <> <> <> <> <> <>
$$ <> <> <> <> <> <> <> <> <> <> <> <> <> <> <> <> <> <> <> <> <> <> <> <>
$$ <> <> <> <> <> <> <> <> <> <> <> <> <> <> <> <> <> <> <> <> <> <> <> <>
$$ <> <> <> <> <> <> <> <>
$$ ##$PramPPowNucW12= (0..127)
$$ <> <> <> <> <> <> <> <> <> <> <> <> <> <> <> <> <> <> <> <> <> <> <> <>
$$ <> <> <> <> <> <> <> <> <> <> <> <> <> <> <> <> <> <> <> <> <> <> <> <>
$$ <> <> <> <> <> <> <> <> <> <> <> <> <> <> <> <> <> <> <> <> <> <> <> <>
$$ <> <> <> <> <> <> <> <> <> <> <> <> <> <> <> <> <> <> <> <> <> <> <> <>
$$ <> <> <> <> <> <> <> <> <> <> <> <> <> <> <> <> <> <> <> <> <> <> <> <>
$$ <> <> <> <> <> <> <> <>
$$ ##$PramPPowNucW13= (0..127)
$$ <> <> <> <> <> <> <> <> <> <> <> <> <> <> <> <> <> <> <> <> <> <> <> <>
$$ <> <> <> <> <> <> <> <> <> <> <> <> <> <> <> <> <> <> <> <> <> <> <> <>
$$ <> <> <> <> <> <> <> <> <> <> <> <> <> <> <> <> <> <> <> <> <> <> <> <>
$$ <> <> <> <> <> <> <> <> <> <> <> <> <> <> <> <> <> <> <> <> <> <> <> <>
$$ <> <> <> <> <> <> <> <> <> <> <> <> <> <> <> <> <> <> <> <> <> <> <> <>
$$ <> <> <> <> <> <> <> <>
$$ ##$PramPPowNucW14= (0..127)
$$ <> <> <> <> <> <> <> <> <> <> <> <> <> <> <> <> <> <> <> <> <> <> <> <>
$$ <> <> <> <> <> <> <> <> <> <> <> <> <> <> <> <> <> <> <> <> <> <> <> <>
$$ <> <> <> <> <> <> <> <> <> <> <> <> <> <> <> <> <> <> <> <> <> <> <> <>
$$ <> <> <> <> <> <> <> <> <> <> <> <> <> <> <> <> <> <> <> <> <> <> <> <>
$$ <> <> <> <> <> <> <> <> <> <> <> <> <> <> <> <> <> <> <> <> <> <> <> <>
$$ <> <> <> <> <> <> <> <>
$$ ##$PramPPowNucW15= (0..127)
$$ <> <> <> <> <> <> <> <> <> <> <> <> <> <> <> <> <> <> <> <> <> <> <> <>
$$ <> <> <> <> <> <> <> <> <> <> <> <> <> <> <> <> <> <> <> <> <> <> <> <>
$$ <> <> <> <> <> <> <> <> <> <> <> <> <> <> <> <> <> <> <> <> <> <> <> <>
$$ <> <> <> <> <> <> <> <> <> <> <> <> <> <> <> <> <> <> <> <> <> <> <> <>
$$ <> <> <> <> <> <> <> <> <> <> <> <> <> <> <> <> <> <> <> <> <> <> <> <>
$$ <> <> <> <> <> <> <> <>
$$ ##$PramPPowNucW16= (0..127)
$$ <> <> <> <> <> <> <> <> <> <> <> <> <> <> <> <> <> <> <> <> <> <> <> <>
$$ <> <> <> <> <> <> <> <> <> <> <> <> <> <> <> <> <> <> <> <> <> <> <> <>
$$ <> <> <> <> <> <> <> <> <> <> <> <> <> <> <> <> <> <> <> <> <> <> <> <>
$$ <> <> <> <> <> <> <> <> <> <> <> <> <> <> <> <> <> <> <> <> <> <> <> <>
$$ <> <> <> <> <> <> <> <> <> <> <> <> <> <> <> <> <> <> <> <> <> <> <> <>
$$ <> <> <> <> <> <> <> <>
$$ ##$PramPPowNucW17= (0..127)
$$ <> <> <> <> <> <> <> <> <> <> <> <> <> <> <> <> <> <> <> <> <> <> <> <>
$$ <> <> <> <> <> <> <> <> <> <> <> <> <> <> <> <> <> <> <> <> <> <> <> <>
$$ <> <> <> <> <> <> <> <> <> <> <> <> <> <> <> <> <> <> <> <> <> <> <> <>
$$ <> <> <> <> <> <> <> <> <> <> <> <> <> <> <> <> <> <> <> <> <> <> <> <>
$$ <> <> <> <> <> <> <> <> <> <> <> <> <> <> <> <> <> <> <> <> <> <> <> <>
$$ <> <> <> <> <> <> <> <>
$$ ##$PramPPowNucW18= (0..127)
$$ <> <> <> <> <> <> <> <> <> <> <> <> <> <> <> <> <> <> <> <> <> <> <> <>
$$ <> <> <> <> <> <> <> <> <> <> <> <> <> <> <> <> <> <> <> <> <> <> <> <>
$$ <> <> <> <> <> <> <> <> <> <> <> <> <> <> <> <> <> <> <> <> <> <> <> <>
$$ <> <> <> <> <> <> <> <> <> <> <> <> <> <> <> <> <> <> <> <> <> <> <> <>
$$ <> <> <> <> <> <> <> <> <> <> <> <> <> <> <> <> <> <> <> <> <> <> <> <>
$$ <> <> <> <> <> <> <> <>
$$ ##$PramPPowNucW19= (0..127)
$$ <> <> <> <> <> <> <> <> <> <> <> <> <> <> <> <> <> <> <> <> <> <> <> <>
$$ <> <> <> <> <> <> <> <> <> <> <> <> <> <> <> <> <> <> <> <> <> <> <> <>
$$ <> <> <> <> <> <> <> <> <> <> <> <> <> <> <> <> <> <> <> <> <> <> <> <>
$$ <> <> <> <> <> <> <> <> <> <> <> <> <> <> <> <> <> <> <> <> <> <> <> <>
$$ <> <> <> <> <> <> <> <> <> <> <> <> <> <> <> <> <> <> <> <> <> <> <> <>
$$ <> <> <> <> <> <> <> <>
$$ ##$PramPPowNucW2= (0..127)
$$ <> <> <> <> <> <> <> <> <> <> <> <> <> <> <> <> <> <> <> <> <> <> <> <>
$$ <> <> <> <> <> <> <> <> <> <> <> <> <> <> <> <> <> <> <> <> <> <> <> <>
$$ <> <> <> <> <> <> <> <> <> <> <> <> <> <> <> <> <> <> <> <> <> <> <> <>
$$ <> <> <> <> <> <> <> <> <> <> <> <> <> <> <> <> <> <> <> <> <> <> <> <>
$$ <> <> <> <> <> <> <> <> <> <> <> <> <> <> <> <> <> <> <> <> <> <> <> <>
$$ <> <> <> <> <> <> <> <>
$$ ##$PramPPowNucW20= (0..127)
$$ <> <> <> <> <> <> <> <> <> <> <> <> <> <> <> <> <> <> <> <> <> <> <> <>
$$ <> <> <> <> <> <> <> <> <> <> <> <> <> <> <> <> <> <> <> <> <> <> <> <>
$$ <> <> <> <> <> <> <> <> <> <> <> <> <> <> <> <> <> <> <> <> <> <> <> <>
$$ <> <> <> <> <> <> <> <> <> <> <> <> <> <> <> <> <> <> <> <> <> <> <> <>
$$ <> <> <> <> <> <> <> <> <> <> <> <> <> <> <> <> <> <> <> <> <> <> <> <>
$$ <> <> <> <> <> <> <> <>
$$ ##$PramPPowNucW21= (0..127)
$$ <> <> <> <> <> <> <> <> <> <> <> <> <> <> <> <> <> <> <> <> <> <> <> <>
$$ <> <> <> <> <> <> <> <> <> <> <> <> <> <> <> <> <> <> <> <> <> <> <> <>
$$ <> <> <> <> <> <> <> <> <> <> <> <> <> <> <> <> <> <> <> <> <> <> <> <>
$$ <> <> <> <> <> <> <> <> <> <> <> <> <> <> <> <> <> <> <> <> <> <> <> <>
$$ <> <> <> <> <> <> <> <> <> <> <> <> <> <> <> <> <> <> <> <> <> <> <> <>
$$ <> <> <> <> <> <> <> <>
$$ ##$PramPPowNucW22= (0..127)
$$ <> <> <> <> <> <> <> <> <> <> <> <> <> <> <> <> <> <> <> <> <> <> <> <>
$$ <> <> <> <> <> <> <> <> <> <> <> <> <> <> <> <> <> <> <> <> <> <> <> <>
$$ <> <> <> <> <> <> <> <> <> <> <> <> <> <> <> <> <> <> <> <> <> <> <> <>
$$ <> <> <> <> <> <> <> <> <> <> <> <> <> <> <> <> <> <> <> <> <> <> <> <>
$$ <> <> <> <> <> <> <> <> <> <> <> <> <> <> <> <> <> <> <> <> <> <> <> <>
$$ <> <> <> <> <> <> <> <>
$$ ##$PramPPowNucW23= (0..127)
$$ <> <> <> <> <> <> <> <> <> <> <> <> <> <> <> <> <> <> <> <> <> <> <> <>
$$ <> <> <> <> <> <> <> <> <> <> <> <> <> <> <> <> <> <> <> <> <> <> <> <>
$$ <> <> <> <> <> <> <> <> <> <> <> <> <> <> <> <> <> <> <> <> <> <> <> <>
$$ <> <> <> <> <> <> <> <> <> <> <> <> <> <> <> <> <> <> <> <> <> <> <> <>
$$ <> <> <> <> <> <> <> <> <> <> <> <> <> <> <> <> <> <> <> <> <> <> <> <>
$$ <> <> <> <> <> <> <> <>
$$ ##$PramPPowNucW24= (0..127)
$$ <> <> <> <> <> <> <> <> <> <> <> <> <> <> <> <> <> <> <> <> <> <> <> <>
$$ <> <> <> <> <> <> <> <> <> <> <> <> <> <> <> <> <> <> <> <> <> <> <> <>
$$ <> <> <> <> <> <> <> <> <> <> <> <> <> <> <> <> <> <> <> <> <> <> <> <>
$$ <> <> <> <> <> <> <> <> <> <> <> <> <> <> <> <> <> <> <> <> <> <> <> <>
$$ <> <> <> <> <> <> <> <> <> <> <> <> <> <> <> <> <> <> <> <> <> <> <> <>
$$ <> <> <> <> <> <> <> <>
$$ ##$PramPPowNucW25= (0..127)
$$ <> <> <> <> <> <> <> <> <> <> <> <> <> <> <> <> <> <> <> <> <> <> <> <>
$$ <> <> <> <> <> <> <> <> <> <> <> <> <> <> <> <> <> <> <> <> <> <> <> <>
$$ <> <> <> <> <> <> <> <> <> <> <> <> <> <> <> <> <> <> <> <> <> <> <> <>
$$ <> <> <> <> <> <> <> <> <> <> <> <> <> <> <> <> <> <> <> <> <> <> <> <>
$$ <> <> <> <> <> <> <> <> <> <> <> <> <> <> <> <> <> <> <> <> <> <> <> <>
$$ <> <> <> <> <> <> <> <>
$$ ##$PramPPowNucW26= (0..127)
$$ <> <> <> <> <> <> <> <> <> <> <> <> <> <> <> <> <> <> <> <> <> <> <> <>
$$ <> <> <> <> <> <> <> <> <> <> <> <> <> <> <> <> <> <> <> <> <> <> <> <>
$$ <> <> <> <> <> <> <> <> <> <> <> <> <> <> <> <> <> <> <> <> <> <> <> <>
$$ <> <> <> <> <> <> <> <> <> <> <> <> <> <> <> <> <> <> <> <> <> <> <> <>
$$ <> <> <> <> <> <> <> <> <> <> <> <> <> <> <> <> <> <> <> <> <> <> <> <>
$$ <> <> <> <> <> <> <> <>
$$ ##$PramPPowNucW27= (0..127)
$$ <> <> <> <> <> <> <> <> <> <> <> <> <> <> <> <> <> <> <> <> <> <> <> <>
$$ <> <> <> <> <> <> <> <> <> <> <> <> <> <> <> <> <> <> <> <> <> <> <> <>
$$ <> <> <> <> <> <> <> <> <> <> <> <> <> <> <> <> <> <> <> <> <> <> <> <>
$$ <> <> <> <> <> <> <> <> <> <> <> <> <> <> <> <> <> <> <> <> <> <> <> <>
$$ <> <> <> <> <> <> <> <> <> <> <> <> <> <> <> <> <> <> <> <> <> <> <> <>
$$ <> <> <> <> <> <> <> <>
$$ ##$PramPPowNucW28= (0..127)
$$ <> <> <> <> <> <> <> <> <> <> <> <> <> <> <> <> <> <> <> <> <> <> <> <>
$$ <> <> <> <> <> <> <> <> <> <> <> <> <> <> <> <> <> <> <> <> <> <> <> <>
$$ <> <> <> <> <> <> <> <> <> <> <> <> <> <> <> <> <> <> <> <> <> <> <> <>
$$ <> <> <> <> <> <> <> <> <> <> <> <> <> <> <> <> <> <> <> <> <> <> <> <>
$$ <> <> <> <> <> <> <> <> <> <> <> <> <> <> <> <> <> <> <> <> <> <> <> <>
$$ <> <> <> <> <> <> <> <>
$$ ##$PramPPowNucW29= (0..127)
$$ <> <> <> <> <> <> <> <> <> <> <> <> <> <> <> <> <> <> <> <> <> <> <> <>
$$ <> <> <> <> <> <> <> <> <> <> <> <> <> <> <> <> <> <> <> <> <> <> <> <>
$$ <> <> <> <> <> <> <> <> <> <> <> <> <> <> <> <> <> <> <> <> <> <> <> <>
$$ <> <> <> <> <> <> <> <> <> <> <> <> <> <> <> <> <> <> <> <> <> <> <> <>
$$ <> <> <> <> <> <> <> <> <> <> <> <> <> <> <> <> <> <> <> <> <> <> <> <>
$$ <> <> <> <> <> <> <> <>
$$ ##$PramPPowNucW3= (0..127)
$$ <> <> <> <> <> <> <> <> <> <> <> <> <> <> <> <> <> <> <> <> <> <> <> <>
$$ <> <> <> <> <> <> <> <> <> <> <> <> <> <> <> <> <> <> <> <> <> <> <> <>
$$ <> <> <> <> <> <> <> <> <> <> <> <> <> <> <> <> <> <> <> <> <> <> <> <>
$$ <> <> <> <> <> <> <> <> <> <> <> <> <> <> <> <> <> <> <> <> <> <> <> <>
$$ <> <> <> <> <> <> <> <> <> <> <> <> <> <> <> <> <> <> <> <> <> <> <> <>
$$ <> <> <> <> <> <> <> <>
$$ ##$PramPPowNucW30= (0..127)
$$ <> <> <> <> <> <> <> <> <> <> <> <> <> <> <> <> <> <> <> <> <> <> <> <>
$$ <> <> <> <> <> <> <> <> <> <> <> <> <> <> <> <> <> <> <> <> <> <> <> <>
$$ <> <> <> <> <> <> <> <> <> <> <> <> <> <> <> <> <> <> <> <> <> <> <> <>
$$ <> <> <> <> <> <> <> <> <> <> <> <> <> <> <> <> <> <> <> <> <> <> <> <>
$$ <> <> <> <> <> <> <> <> <> <> <> <> <> <> <> <> <> <> <> <> <> <> <> <>
$$ <> <> <> <> <> <> <> <>
$$ ##$PramPPowNucW31= (0..127)
$$ <> <> <> <> <> <> <> <> <> <> <> <> <> <> <> <> <> <> <> <> <> <> <> <>
$$ <> <> <> <> <> <> <> <> <> <> <> <> <> <> <> <> <> <> <> <> <> <> <> <>
$$ <> <> <> <> <> <> <> <> <> <> <> <> <> <> <> <> <> <> <> <> <> <> <> <>
$$ <> <> <> <> <> <> <> <> <> <> <> <> <> <> <> <> <> <> <> <> <> <> <> <>
$$ <> <> <> <> <> <> <> <> <> <> <> <> <> <> <> <> <> <> <> <> <> <> <> <>
$$ <> <> <> <> <> <> <> <>
$$ ##$PramPPowNucW32= (0..127)
$$ <> <> <> <> <> <> <> <> <> <> <> <> <> <> <> <> <> <> <> <> <> <> <> <>
$$ <> <> <> <> <> <> <> <> <> <> <> <> <> <> <> <> <> <> <> <> <> <> <> <>
$$ <> <> <> <> <> <> <> <> <> <> <> <> <> <> <> <> <> <> <> <> <> <> <> <>
$$ <> <> <> <> <> <> <> <> <> <> <> <> <> <> <> <> <> <> <> <> <> <> <> <>
$$ <> <> <> <> <> <> <> <> <> <> <> <> <> <> <> <> <> <> <> <> <> <> <> <>
$$ <> <> <> <> <> <> <> <>
$$ ##$PramPPowNucW4= (0..127)
$$ <> <> <> <> <> <> <> <> <> <> <> <> <> <> <> <> <> <> <> <> <> <> <> <>
$$ <> <> <> <> <> <> <> <> <> <> <> <> <> <> <> <> <> <> <> <> <> <> <> <>
$$ <> <> <> <> <> <> <> <> <> <> <> <> <> <> <> <> <> <> <> <> <> <> <> <>
$$ <> <> <> <> <> <> <> <> <> <> <> <> <> <> <> <> <> <> <> <> <> <> <> <>
$$ <> <> <> <> <> <> <> <> <> <> <> <> <> <> <> <> <> <> <> <> <> <> <> <>
$$ <> <> <> <> <> <> <> <>
$$ ##$PramPPowNucW5= (0..127)
$$ <> <> <> <> <> <> <> <> <> <> <> <> <> <> <> <> <> <> <> <> <> <> <> <>
$$ <> <> <> <> <> <> <> <> <> <> <> <> <> <> <> <> <> <> <> <> <> <> <> <>
$$ <> <> <> <> <> <> <> <> <> <> <> <> <> <> <> <> <> <> <> <> <> <> <> <>
$$ <> <> <> <> <> <> <> <> <> <> <> <> <> <> <> <> <> <> <> <> <> <> <> <>
$$ <> <> <> <> <> <> <> <> <> <> <> <> <> <> <> <> <> <> <> <> <> <> <> <>
$$ <> <> <> <> <> <> <> <>
$$ ##$PramPPowNucW6= (0..127)
$$ <> <> <> <> <> <> <> <> <> <> <> <> <> <> <> <> <> <> <> <> <> <> <> <>
$$ <> <> <> <> <> <> <> <> <> <> <> <> <> <> <> <> <> <> <> <> <> <> <> <>
$$ <> <> <> <> <> <> <> <> <> <> <> <> <> <> <> <> <> <> <> <> <> <> <> <>
$$ <> <> <> <> <> <> <> <> <> <> <> <> <> <> <> <> <> <> <> <> <> <> <> <>
$$ <> <> <> <> <> <> <> <> <> <> <> <> <> <> <> <> <> <> <> <> <> <> <> <>
$$ <> <> <> <> <> <> <> <>
$$ ##$PramPPowNucW7= (0..127)
$$ <> <> <> <> <> <> <> <> <> <> <> <> <> <> <> <> <> <> <> <> <> <> <> <>
$$ <> <> <> <> <> <> <> <> <> <> <> <> <> <> <> <> <> <> <> <> <> <> <> <>
$$ <> <> <> <> <> <> <> <> <> <> <> <> <> <> <> <> <> <> <> <> <> <> <> <>
$$ <> <> <> <> <> <> <> <> <> <> <> <> <> <> <> <> <> <> <> <> <> <> <> <>
$$ <> <> <> <> <> <> <> <> <> <> <> <> <> <> <> <> <> <> <> <> <> <> <> <>
$$ <> <> <> <> <> <> <> <>
$$ ##$PramPPowNucW8= (0..127)
$$ <> <> <> <> <> <> <> <> <> <> <> <> <> <> <> <> <> <> <> <> <> <> <> <>
$$ <> <> <> <> <> <> <> <> <> <> <> <> <> <> <> <> <> <> <> <> <> <> <> <>
$$ <> <> <> <> <> <> <> <> <> <> <> <> <> <> <> <> <> <> <> <> <> <> <> <>
$$ <> <> <> <> <> <> <> <> <> <> <> <> <> <> <> <> <> <> <> <> <> <> <> <>
$$ <> <> <> <> <> <> <> <> <> <> <> <> <> <> <> <> <> <> <> <> <> <> <> <>
$$ <> <> <> <> <> <> <> <>
$$ ##$PramPPowNucW9= (0..127)
$$ <> <> <> <> <> <> <> <> <> <> <> <> <> <> <> <> <> <> <> <> <> <> <> <>
$$ <> <> <> <> <> <> <> <> <> <> <> <> <> <> <> <> <> <> <> <> <> <> <> <>
$$ <> <> <> <> <> <> <> <> <> <> <> <> <> <> <> <> <> <> <> <> <> <> <> <>
$$ <> <> <> <> <> <> <> <> <> <> <> <> <> <> <> <> <> <> <> <> <> <> <> <>
$$ <> <> <> <> <> <> <> <> <> <> <> <> <> <> <> <> <> <> <> <> <> <> <> <>
$$ <> <> <> <> <> <> <> <>
$$ ##$PramPeakPowerW= (0..31)
$$ 4000 500 500 500 500 500 0 0 0 0 0 0 0 0 0 0 0 0 0 0 0 0 0 0 0 0 0 0 0
$$ 0 0 0
$$ ##$PramPowerSwitch= (0..31)
$$ 0 0 0 0 0 0 0 0 0 0 0 0 0 0 0 0 0 0 0 0 0 0 0 0 0 0 0 0 0 0 0 0
$$ ##$PramPulWidthMs= (0..31)
$$ 10 0.1 0.1 0.1 0.1 0.1 0 0 0 0 0 0 0 0 0 0 0 0 0 0 0 0 0 0 0 0 0 0 0 0
$$ 0 0
$$ ##$PreampModBisDat= (0..31)
$$ 20170630 20170802 20170802 20170720 20170720 20170802 0 0 0 0 0 0 0 0 0
$$ 0 0 0 0 0 0 0 0 0 0 0 0 0 0 0 0 0
$$ ##$PreampModMulAtm= (0..31)
$$ 0 0 0 0 0 0 0 0 0 0 0 0 0 0 0 0 0 0 0 0 0 0 0 0 0 0 0 0 0 0 0 0
$$ ##$PreampModPN= (0..31)
$$ <Z103205> <Z003473> <Z105186> <Z003524> <Z003530> <Z102449> <> <> <> <>
$$ <> <> <> <> <> <> <> <> <> <> <> <> <> <> <> <> <> <> <> <> <> <>
$$ ##$PreampModSN= (0..31)
$$ <00894> <01641> <00245> <01174> <01055> <00231> <> <> <> <> <> <> <> <>
$$ <> <> <> <> <> <> <> <> <> <> <> <> <> <> <> <> <> <>
$$ ##$ProdigyEth= <no>
$$ ##$ProdigyFw= <no>
$$ ##$ProdigyPn= <no>
$$ ##$ProdigySn= <no>
$$ ##$RGTYPE= (0..31)
$$ 9 9 9 9 0 0 0 0 0 0 0 0 0 0 0 0 0 0 0 0 0 0 0 0 0 0 0 0 0 0 0 0
$$ ##$RG_max= (0..31)
$$ 101 101 101 101 -1 -1 -1 -1 -1 -1 -1 -1 -1 -1 -1 -1 -1 -1 -1 -1 -1 -1 -1
$$ -1 -1 -1 -1 -1 -1 -1 -1 -1
$$ ##$RG_min= (0..31)
$$ 0.25 0.25 0.25 0.25 -1 -1 -1 -1 -1 -1 -1 -1 -1 -1 -1 -1 -1 -1 -1 -1 -1
$$ -1 -1 -1 -1 -1 -1 -1 -1 -1 -1 -1
$$ ##$RG_tab1= (0..127)
$$ 0.25 0.28 0.32 0.35 0.4 0.44 0.5 0.56 0.64 0.7 0.8 0.89 1 1.12 1.28 1.4
$$ 1.6 1.78 2 2.25 2.56 2.8 3.2 3.56 4 4.5 5 5.6 6.35 7.12 8 9 10 11.3 12.7
$$ 14.2 16 18 20.2 22.6 25.4 28.5 32 36 40.3 45.2 50.8 57 64 71.8 80.6 90.5
$$ 101 -1 -1 -1 -1 -1 -1 -1 -1 -1 -1 -1 -1 -1 -1 -1 -1 -1 -1 -1 -1 -1 -1 -1
$$ -1 -1 -1 -1 -1 -1 -1 -1 -1 -1 -1 -1 -1 -1 -1 -1 -1 -1 -1 -1 -1 -1 -1 -1
$$ -1 -1 -1 -1 -1 -1 -1 -1 -1 -1 -1 -1 -1 -1 -1 -1 -1 -1 -1 -1 -1 -1 -1 -1
$$ -1 -1 -1 -1
$$ ##$RG_tab10= (0..127)
$$ -1 -1 -1 -1 -1 -1 -1 -1 -1 -1 -1 -1 -1 -1 -1 -1 -1 -1 -1 -1 -1 -1 -1 -1
$$ -1 -1 -1 -1 -1 -1 -1 -1 -1 -1 -1 -1 -1 -1 -1 -1 -1 -1 -1 -1 -1 -1 -1 -1
$$ -1 -1 -1 -1 -1 -1 -1 -1 -1 -1 -1 -1 -1 -1 -1 -1 -1 -1 -1 -1 -1 -1 -1 -1
$$ -1 -1 -1 -1 -1 -1 -1 -1 -1 -1 -1 -1 -1 -1 -1 -1 -1 -1 -1 -1 -1 -1 -1 -1
$$ -1 -1 -1 -1 -1 -1 -1 -1 -1 -1 -1 -1 -1 -1 -1 -1 -1 -1 -1 -1 -1 -1 -1 -1
$$ -1 -1 -1 -1 -1 -1 -1 -1
$$ ##$RG_tab11= (0..127)
$$ -1 -1 -1 -1 -1 -1 -1 -1 -1 -1 -1 -1 -1 -1 -1 -1 -1 -1 -1 -1 -1 -1 -1 -1
$$ -1 -1 -1 -1 -1 -1 -1 -1 -1 -1 -1 -1 -1 -1 -1 -1 -1 -1 -1 -1 -1 -1 -1 -1
$$ -1 -1 -1 -1 -1 -1 -1 -1 -1 -1 -1 -1 -1 -1 -1 -1 -1 -1 -1 -1 -1 -1 -1 -1
$$ -1 -1 -1 -1 -1 -1 -1 -1 -1 -1 -1 -1 -1 -1 -1 -1 -1 -1 -1 -1 -1 -1 -1 -1
$$ -1 -1 -1 -1 -1 -1 -1 -1 -1 -1 -1 -1 -1 -1 -1 -1 -1 -1 -1 -1 -1 -1 -1 -1
$$ -1 -1 -1 -1 -1 -1 -1 -1
$$ ##$RG_tab12= (0..127)
$$ -1 -1 -1 -1 -1 -1 -1 -1 -1 -1 -1 -1 -1 -1 -1 -1 -1 -1 -1 -1 -1 -1 -1 -1
$$ -1 -1 -1 -1 -1 -1 -1 -1 -1 -1 -1 -1 -1 -1 -1 -1 -1 -1 -1 -1 -1 -1 -1 -1
$$ -1 -1 -1 -1 -1 -1 -1 -1 -1 -1 -1 -1 -1 -1 -1 -1 -1 -1 -1 -1 -1 -1 -1 -1
$$ -1 -1 -1 -1 -1 -1 -1 -1 -1 -1 -1 -1 -1 -1 -1 -1 -1 -1 -1 -1 -1 -1 -1 -1
$$ -1 -1 -1 -1 -1 -1 -1 -1 -1 -1 -1 -1 -1 -1 -1 -1 -1 -1 -1 -1 -1 -1 -1 -1
$$ -1 -1 -1 -1 -1 -1 -1 -1
$$ ##$RG_tab13= (0..127)
$$ -1 -1 -1 -1 -1 -1 -1 -1 -1 -1 -1 -1 -1 -1 -1 -1 -1 -1 -1 -1 -1 -1 -1 -1
$$ -1 -1 -1 -1 -1 -1 -1 -1 -1 -1 -1 -1 -1 -1 -1 -1 -1 -1 -1 -1 -1 -1 -1 -1
$$ -1 -1 -1 -1 -1 -1 -1 -1 -1 -1 -1 -1 -1 -1 -1 -1 -1 -1 -1 -1 -1 -1 -1 -1
$$ -1 -1 -1 -1 -1 -1 -1 -1 -1 -1 -1 -1 -1 -1 -1 -1 -1 -1 -1 -1 -1 -1 -1 -1
$$ -1 -1 -1 -1 -1 -1 -1 -1 -1 -1 -1 -1 -1 -1 -1 -1 -1 -1 -1 -1 -1 -1 -1 -1
$$ -1 -1 -1 -1 -1 -1 -1 -1
$$ ##$RG_tab14= (0..127)
$$ -1 -1 -1 -1 -1 -1 -1 -1 -1 -1 -1 -1 -1 -1 -1 -1 -1 -1 -1 -1 -1 -1 -1 -1
$$ -1 -1 -1 -1 -1 -1 -1 -1 -1 -1 -1 -1 -1 -1 -1 -1 -1 -1 -1 -1 -1 -1 -1 -1
$$ -1 -1 -1 -1 -1 -1 -1 -1 -1 -1 -1 -1 -1 -1 -1 -1 -1 -1 -1 -1 -1 -1 -1 -1
$$ -1 -1 -1 -1 -1 -1 -1 -1 -1 -1 -1 -1 -1 -1 -1 -1 -1 -1 -1 -1 -1 -1 -1 -1
$$ -1 -1 -1 -1 -1 -1 -1 -1 -1 -1 -1 -1 -1 -1 -1 -1 -1 -1 -1 -1 -1 -1 -1 -1
$$ -1 -1 -1 -1 -1 -1 -1 -1
$$ ##$RG_tab15= (0..127)
$$ -1 -1 -1 -1 -1 -1 -1 -1 -1 -1 -1 -1 -1 -1 -1 -1 -1 -1 -1 -1 -1 -1 -1 -1
$$ -1 -1 -1 -1 -1 -1 -1 -1 -1 -1 -1 -1 -1 -1 -1 -1 -1 -1 -1 -1 -1 -1 -1 -1
$$ -1 -1 -1 -1 -1 -1 -1 -1 -1 -1 -1 -1 -1 -1 -1 -1 -1 -1 -1 -1 -1 -1 -1 -1
$$ -1 -1 -1 -1 -1 -1 -1 -1 -1 -1 -1 -1 -1 -1 -1 -1 -1 -1 -1 -1 -1 -1 -1 -1
$$ -1 -1 -1 -1 -1 -1 -1 -1 -1 -1 -1 -1 -1 -1 -1 -1 -1 -1 -1 -1 -1 -1 -1 -1
$$ -1 -1 -1 -1 -1 -1 -1 -1
$$ ##$RG_tab16= (0..127)
$$ -1 -1 -1 -1 -1 -1 -1 -1 -1 -1 -1 -1 -1 -1 -1 -1 -1 -1 -1 -1 -1 -1 -1 -1
$$ -1 -1 -1 -1 -1 -1 -1 -1 -1 -1 -1 -1 -1 -1 -1 -1 -1 -1 -1 -1 -1 -1 -1 -1
$$ -1 -1 -1 -1 -1 -1 -1 -1 -1 -1 -1 -1 -1 -1 -1 -1 -1 -1 -1 -1 -1 -1 -1 -1
$$ -1 -1 -1 -1 -1 -1 -1 -1 -1 -1 -1 -1 -1 -1 -1 -1 -1 -1 -1 -1 -1 -1 -1 -1
$$ -1 -1 -1 -1 -1 -1 -1 -1 -1 -1 -1 -1 -1 -1 -1 -1 -1 -1 -1 -1 -1 -1 -1 -1
$$ -1 -1 -1 -1 -1 -1 -1 -1
$$ ##$RG_tab17= (0..127)
$$ -1 -1 -1 -1 -1 -1 -1 -1 -1 -1 -1 -1 -1 -1 -1 -1 -1 -1 -1 -1 -1 -1 -1 -1
$$ -1 -1 -1 -1 -1 -1 -1 -1 -1 -1 -1 -1 -1 -1 -1 -1 -1 -1 -1 -1 -1 -1 -1 -1
$$ -1 -1 -1 -1 -1 -1 -1 -1 -1 -1 -1 -1 -1 -1 -1 -1 -1 -1 -1 -1 -1 -1 -1 -1
$$ -1 -1 -1 -1 -1 -1 -1 -1 -1 -1 -1 -1 -1 -1 -1 -1 -1 -1 -1 -1 -1 -1 -1 -1
$$ -1 -1 -1 -1 -1 -1 -1 -1 -1 -1 -1 -1 -1 -1 -1 -1 -1 -1 -1 -1 -1 -1 -1 -1
$$ -1 -1 -1 -1 -1 -1 -1 -1
$$ ##$RG_tab18= (0..127)
$$ -1 -1 -1 -1 -1 -1 -1 -1 -1 -1 -1 -1 -1 -1 -1 -1 -1 -1 -1 -1 -1 -1 -1 -1
$$ -1 -1 -1 -1 -1 -1 -1 -1 -1 -1 -1 -1 -1 -1 -1 -1 -1 -1 -1 -1 -1 -1 -1 -1
$$ -1 -1 -1 -1 -1 -1 -1 -1 -1 -1 -1 -1 -1 -1 -1 -1 -1 -1 -1 -1 -1 -1 -1 -1
$$ -1 -1 -1 -1 -1 -1 -1 -1 -1 -1 -1 -1 -1 -1 -1 -1 -1 -1 -1 -1 -1 -1 -1 -1
$$ -1 -1 -1 -1 -1 -1 -1 -1 -1 -1 -1 -1 -1 -1 -1 -1 -1 -1 -1 -1 -1 -1 -1 -1
$$ -1 -1 -1 -1 -1 -1 -1 -1
$$ ##$RG_tab19= (0..127)
$$ -1 -1 -1 -1 -1 -1 -1 -1 -1 -1 -1 -1 -1 -1 -1 -1 -1 -1 -1 -1 -1 -1 -1 -1
$$ -1 -1 -1 -1 -1 -1 -1 -1 -1 -1 -1 -1 -1 -1 -1 -1 -1 -1 -1 -1 -1 -1 -1 -1
$$ -1 -1 -1 -1 -1 -1 -1 -1 -1 -1 -1 -1 -1 -1 -1 -1 -1 -1 -1 -1 -1 -1 -1 -1
$$ -1 -1 -1 -1 -1 -1 -1 -1 -1 -1 -1 -1 -1 -1 -1 -1 -1 -1 -1 -1 -1 -1 -1 -1
$$ -1 -1 -1 -1 -1 -1 -1 -1 -1 -1 -1 -1 -1 -1 -1 -1 -1 -1 -1 -1 -1 -1 -1 -1
$$ -1 -1 -1 -1 -1 -1 -1 -1
$$ ##$RG_tab2= (0..127)
$$ 0.25 0.28 0.32 0.35 0.4 0.44 0.5 0.56 0.64 0.7 0.8 0.89 1 1.12 1.28 1.4
$$ 1.6 1.78 2 2.25 2.56 2.8 3.2 3.56 4 4.5 5 5.6 6.35 7.12 8 9 10 11.3 12.7
$$ 14.2 16 18 20.2 22.6 25.4 28.5 32 36 40.3 45.2 50.8 57 64 71.8 80.6 90.5
$$ 101 -1 -1 -1 -1 -1 -1 -1 -1 -1 -1 -1 -1 -1 -1 -1 -1 -1 -1 -1 -1 -1 -1 -1
$$ -1 -1 -1 -1 -1 -1 -1 -1 -1 -1 -1 -1 -1 -1 -1 -1 -1 -1 -1 -1 -1 -1 -1 -1
$$ -1 -1 -1 -1 -1 -1 -1 -1 -1 -1 -1 -1 -1 -1 -1 -1 -1 -1 -1 -1 -1 -1 -1 -1
$$ -1 -1 -1 -1
$$ ##$RG_tab20= (0..127)
$$ -1 -1 -1 -1 -1 -1 -1 -1 -1 -1 -1 -1 -1 -1 -1 -1 -1 -1 -1 -1 -1 -1 -1 -1
$$ -1 -1 -1 -1 -1 -1 -1 -1 -1 -1 -1 -1 -1 -1 -1 -1 -1 -1 -1 -1 -1 -1 -1 -1
$$ -1 -1 -1 -1 -1 -1 -1 -1 -1 -1 -1 -1 -1 -1 -1 -1 -1 -1 -1 -1 -1 -1 -1 -1
$$ -1 -1 -1 -1 -1 -1 -1 -1 -1 -1 -1 -1 -1 -1 -1 -1 -1 -1 -1 -1 -1 -1 -1 -1
$$ -1 -1 -1 -1 -1 -1 -1 -1 -1 -1 -1 -1 -1 -1 -1 -1 -1 -1 -1 -1 -1 -1 -1 -1
$$ -1 -1 -1 -1 -1 -1 -1 -1
$$ ##$RG_tab21= (0..127)
$$ -1 -1 -1 -1 -1 -1 -1 -1 -1 -1 -1 -1 -1 -1 -1 -1 -1 -1 -1 -1 -1 -1 -1 -1
$$ -1 -1 -1 -1 -1 -1 -1 -1 -1 -1 -1 -1 -1 -1 -1 -1 -1 -1 -1 -1 -1 -1 -1 -1
$$ -1 -1 -1 -1 -1 -1 -1 -1 -1 -1 -1 -1 -1 -1 -1 -1 -1 -1 -1 -1 -1 -1 -1 -1
$$ -1 -1 -1 -1 -1 -1 -1 -1 -1 -1 -1 -1 -1 -1 -1 -1 -1 -1 -1 -1 -1 -1 -1 -1
$$ -1 -1 -1 -1 -1 -1 -1 -1 -1 -1 -1 -1 -1 -1 -1 -1 -1 -1 -1 -1 -1 -1 -1 -1
$$ -1 -1 -1 -1 -1 -1 -1 -1
$$ ##$RG_tab22= (0..127)
$$ -1 -1 -1 -1 -1 -1 -1 -1 -1 -1 -1 -1 -1 -1 -1 -1 -1 -1 -1 -1 -1 -1 -1 -1
$$ -1 -1 -1 -1 -1 -1 -1 -1 -1 -1 -1 -1 -1 -1 -1 -1 -1 -1 -1 -1 -1 -1 -1 -1
$$ -1 -1 -1 -1 -1 -1 -1 -1 -1 -1 -1 -1 -1 -1 -1 -1 -1 -1 -1 -1 -1 -1 -1 -1
$$ -1 -1 -1 -1 -1 -1 -1 -1 -1 -1 -1 -1 -1 -1 -1 -1 -1 -1 -1 -1 -1 -1 -1 -1
$$ -1 -1 -1 -1 -1 -1 -1 -1 -1 -1 -1 -1 -1 -1 -1 -1 -1 -1 -1 -1 -1 -1 -1 -1
$$ -1 -1 -1 -1 -1 -1 -1 -1
$$ ##$RG_tab23= (0..127)
$$ -1 -1 -1 -1 -1 -1 -1 -1 -1 -1 -1 -1 -1 -1 -1 -1 -1 -1 -1 -1 -1 -1 -1 -1
$$ -1 -1 -1 -1 -1 -1 -1 -1 -1 -1 -1 -1 -1 -1 -1 -1 -1 -1 -1 -1 -1 -1 -1 -1
$$ -1 -1 -1 -1 -1 -1 -1 -1 -1 -1 -1 -1 -1 -1 -1 -1 -1 -1 -1 -1 -1 -1 -1 -1
$$ -1 -1 -1 -1 -1 -1 -1 -1 -1 -1 -1 -1 -1 -1 -1 -1 -1 -1 -1 -1 -1 -1 -1 -1
$$ -1 -1 -1 -1 -1 -1 -1 -1 -1 -1 -1 -1 -1 -1 -1 -1 -1 -1 -1 -1 -1 -1 -1 -1
$$ -1 -1 -1 -1 -1 -1 -1 -1
$$ ##$RG_tab24= (0..127)
$$ -1 -1 -1 -1 -1 -1 -1 -1 -1 -1 -1 -1 -1 -1 -1 -1 -1 -1 -1 -1 -1 -1 -1 -1
$$ -1 -1 -1 -1 -1 -1 -1 -1 -1 -1 -1 -1 -1 -1 -1 -1 -1 -1 -1 -1 -1 -1 -1 -1
$$ -1 -1 -1 -1 -1 -1 -1 -1 -1 -1 -1 -1 -1 -1 -1 -1 -1 -1 -1 -1 -1 -1 -1 -1
$$ -1 -1 -1 -1 -1 -1 -1 -1 -1 -1 -1 -1 -1 -1 -1 -1 -1 -1 -1 -1 -1 -1 -1 -1
$$ -1 -1 -1 -1 -1 -1 -1 -1 -1 -1 -1 -1 -1 -1 -1 -1 -1 -1 -1 -1 -1 -1 -1 -1
$$ -1 -1 -1 -1 -1 -1 -1 -1
$$ ##$RG_tab3= (0..127)
$$ 0.25 0.28 0.32 0.35 0.4 0.44 0.5 0.56 0.64 0.7 0.8 0.89 1 1.12 1.28 1.4
$$ 1.6 1.78 2 2.25 2.56 2.8 3.2 3.56 4 4.5 5 5.6 6.35 7.12 8 9 10 11.3 12.7
$$ 14.2 16 18 20.2 22.6 25.4 28.5 32 36 40.3 45.2 50.8 57 64 71.8 80.6 90.5
$$ 101 -1 -1 -1 -1 -1 -1 -1 -1 -1 -1 -1 -1 -1 -1 -1 -1 -1 -1 -1 -1 -1 -1 -1
$$ -1 -1 -1 -1 -1 -1 -1 -1 -1 -1 -1 -1 -1 -1 -1 -1 -1 -1 -1 -1 -1 -1 -1 -1
$$ -1 -1 -1 -1 -1 -1 -1 -1 -1 -1 -1 -1 -1 -1 -1 -1 -1 -1 -1 -1 -1 -1 -1 -1
$$ -1 -1 -1 -1
$$ ##$RG_tab4= (0..127)
$$ 0.25 0.28 0.32 0.35 0.4 0.44 0.5 0.56 0.64 0.7 0.8 0.89 1 1.12 1.28 1.4
$$ 1.6 1.78 2 2.25 2.56 2.8 3.2 3.56 4 4.5 5 5.6 6.35 7.12 8 9 10 11.3 12.7
$$ 14.2 16 18 20.2 22.6 25.4 28.5 32 36 40.3 45.2 50.8 57 64 71.8 80.6 90.5
$$ 101 -1 -1 -1 -1 -1 -1 -1 -1 -1 -1 -1 -1 -1 -1 -1 -1 -1 -1 -1 -1 -1 -1 -1
$$ -1 -1 -1 -1 -1 -1 -1 -1 -1 -1 -1 -1 -1 -1 -1 -1 -1 -1 -1 -1 -1 -1 -1 -1
$$ -1 -1 -1 -1 -1 -1 -1 -1 -1 -1 -1 -1 -1 -1 -1 -1 -1 -1 -1 -1 -1 -1 -1 -1
$$ -1 -1 -1 -1
$$ ##$RG_tab5= (0..127)
$$ -1 -1 -1 -1 -1 -1 -1 -1 -1 -1 -1 -1 -1 -1 -1 -1 -1 -1 -1 -1 -1 -1 -1 -1
$$ -1 -1 -1 -1 -1 -1 -1 -1 -1 -1 -1 -1 -1 -1 -1 -1 -1 -1 -1 -1 -1 -1 -1 -1
$$ -1 -1 -1 -1 -1 -1 -1 -1 -1 -1 -1 -1 -1 -1 -1 -1 -1 -1 -1 -1 -1 -1 -1 -1
$$ -1 -1 -1 -1 -1 -1 -1 -1 -1 -1 -1 -1 -1 -1 -1 -1 -1 -1 -1 -1 -1 -1 -1 -1
$$ -1 -1 -1 -1 -1 -1 -1 -1 -1 -1 -1 -1 -1 -1 -1 -1 -1 -1 -1 -1 -1 -1 -1 -1
$$ -1 -1 -1 -1 -1 -1 -1 -1
$$ ##$RG_tab6= (0..127)
$$ -1 -1 -1 -1 -1 -1 -1 -1 -1 -1 -1 -1 -1 -1 -1 -1 -1 -1 -1 -1 -1 -1 -1 -1
$$ -1 -1 -1 -1 -1 -1 -1 -1 -1 -1 -1 -1 -1 -1 -1 -1 -1 -1 -1 -1 -1 -1 -1 -1
$$ -1 -1 -1 -1 -1 -1 -1 -1 -1 -1 -1 -1 -1 -1 -1 -1 -1 -1 -1 -1 -1 -1 -1 -1
$$ -1 -1 -1 -1 -1 -1 -1 -1 -1 -1 -1 -1 -1 -1 -1 -1 -1 -1 -1 -1 -1 -1 -1 -1
$$ -1 -1 -1 -1 -1 -1 -1 -1 -1 -1 -1 -1 -1 -1 -1 -1 -1 -1 -1 -1 -1 -1 -1 -1
$$ -1 -1 -1 -1 -1 -1 -1 -1
$$ ##$RG_tab7= (0..127)
$$ -1 -1 -1 -1 -1 -1 -1 -1 -1 -1 -1 -1 -1 -1 -1 -1 -1 -1 -1 -1 -1 -1 -1 -1
$$ -1 -1 -1 -1 -1 -1 -1 -1 -1 -1 -1 -1 -1 -1 -1 -1 -1 -1 -1 -1 -1 -1 -1 -1
$$ -1 -1 -1 -1 -1 -1 -1 -1 -1 -1 -1 -1 -1 -1 -1 -1 -1 -1 -1 -1 -1 -1 -1 -1
$$ -1 -1 -1 -1 -1 -1 -1 -1 -1 -1 -1 -1 -1 -1 -1 -1 -1 -1 -1 -1 -1 -1 -1 -1
$$ -1 -1 -1 -1 -1 -1 -1 -1 -1 -1 -1 -1 -1 -1 -1 -1 -1 -1 -1 -1 -1 -1 -1 -1
$$ -1 -1 -1 -1 -1 -1 -1 -1
$$ ##$RG_tab8= (0..127)
$$ -1 -1 -1 -1 -1 -1 -1 -1 -1 -1 -1 -1 -1 -1 -1 -1 -1 -1 -1 -1 -1 -1 -1 -1
$$ -1 -1 -1 -1 -1 -1 -1 -1 -1 -1 -1 -1 -1 -1 -1 -1 -1 -1 -1 -1 -1 -1 -1 -1
$$ -1 -1 -1 -1 -1 -1 -1 -1 -1 -1 -1 -1 -1 -1 -1 -1 -1 -1 -1 -1 -1 -1 -1 -1
$$ -1 -1 -1 -1 -1 -1 -1 -1 -1 -1 -1 -1 -1 -1 -1 -1 -1 -1 -1 -1 -1 -1 -1 -1
$$ -1 -1 -1 -1 -1 -1 -1 -1 -1 -1 -1 -1 -1 -1 -1 -1 -1 -1 -1 -1 -1 -1 -1 -1
$$ -1 -1 -1 -1 -1 -1 -1 -1
$$ ##$RG_tab9= (0..127)
$$ -1 -1 -1 -1 -1 -1 -1 -1 -1 -1 -1 -1 -1 -1 -1 -1 -1 -1 -1 -1 -1 -1 -1 -1
$$ -1 -1 -1 -1 -1 -1 -1 -1 -1 -1 -1 -1 -1 -1 -1 -1 -1 -1 -1 -1 -1 -1 -1 -1
$$ -1 -1 -1 -1 -1 -1 -1 -1 -1 -1 -1 -1 -1 -1 -1 -1 -1 -1 -1 -1 -1 -1 -1 -1
$$ -1 -1 -1 -1 -1 -1 -1 -1 -1 -1 -1 -1 -1 -1 -1 -1 -1 -1 -1 -1 -1 -1 -1 -1
$$ -1 -1 -1 -1 -1 -1 -1 -1 -1 -1 -1 -1 -1 -1 -1 -1 -1 -1 -1 -1 -1 -1 -1 -1
$$ -1 -1 -1 -1 -1 -1 -1 -1
$$ ##$RXFMAX= (0..23)
$$ 1290 1290 1290 1290 -1 -1 -1 -1 -1 -1 -1 -1 -1 -1 -1 -1 -1 -1 -1 -1 -1
$$ -1 -1 -1
$$ ##$RXFMIN= (0..23)
$$ 5 5 5 5 -1 -1 -1 -1 -1 -1 -1 -1 -1 -1 -1 -1 -1 -1 -1 -1 -1 -1 -1 -1
$$ ##$RheoNmrEth= <no>
$$ ##$SGUC1= (0..23)
$$ 34 33 17 18 0 0 0 0 0 0 0 0 0 0 0 0 0 0 0 0 0 0 0 0
$$ ##$SGUC2= (0..23)
$$ 49 0 0 0 0 0 0 0 0 0 0 0 0 0 0 0 0 0 0 0 0 0 0 0
$$ ##$SLCBCONF= <SHNV>
$$ ##$SPECTR= 13
$$ ##$SYNCTRIG= 0
$$ ##$SamChgEth= (0..3)
$$ <192.168.98.3> <no> <no> <no>
$$ ##$SamChgPort= (0..3)
$$ <80> <no> <no> <no>
$$ ##$SamChgProtocol= (0..3)
$$ <CORBA> <> <> <>
$$ ##$ServiceNo= <>
$$ ##$Sgu10PowerLevel= (0..7)
$$ 0 0 0 0 0 0 0 0
$$ ##$Sgu11PowerLevel= (0..7)
$$ 0 0 0 0 0 0 0 0
$$ ##$Sgu12PowerLevel= (0..7)
$$ 0 0 0 0 0 0 0 0
$$ ##$Sgu13PowerLevel= (0..7)
$$ 0 0 0 0 0 0 0 0
$$ ##$Sgu14PowerLevel= (0..7)
$$ 0 0 0 0 0 0 0 0
$$ ##$Sgu15PowerLevel= (0..7)
$$ 0 0 0 0 0 0 0 0
$$ ##$Sgu16PowerLevel= (0..7)
$$ 0 0 0 0 0 0 0 0
$$ ##$Sgu17PowerLevel= (0..7)
$$ 0 0 0 0 0 0 0 0
$$ ##$Sgu18PowerLevel= (0..7)
$$ 0 0 0 0 0 0 0 0
$$ ##$Sgu19PowerLevel= (0..7)
$$ 0 0 0 0 0 0 0 0
$$ ##$Sgu1PowerLevels= (0..7)
$$ 90 74 58 42 26 10 0 0
$$ ##$Sgu20PowerLevel= (0..7)
$$ 0 0 0 0 0 0 0 0
$$ ##$Sgu21PowerLevel= (0..7)
$$ 0 0 0 0 0 0 0 0
$$ ##$Sgu22PowerLevel= (0..7)
$$ 0 0 0 0 0 0 0 0
$$ ##$Sgu23PowerLevel= (0..7)
$$ 0 0 0 0 0 0 0 0
$$ ##$Sgu24PowerLevel= (0..7)
$$ 0 0 0 0 0 0 0 0
$$ ##$Sgu2PowerLevels= (0..7)
$$ 90 74 58 42 26 10 0 0
$$ ##$Sgu3PowerLevels= (0..7)
$$ 90 74 58 42 26 10 0 0
$$ ##$Sgu4PowerLevels= (0..7)
$$ 90 74 58 42 26 10 0 0
$$ ##$Sgu5PowerLevels= (0..7)
$$ 0 0 0 0 0 0 0 0
$$ ##$Sgu6PowerLevels= (0..7)
$$ 0 0 0 0 0 0 0 0
$$ ##$Sgu7PowerLevels= (0..7)
$$ 0 0 0 0 0 0 0 0
$$ ##$Sgu8PowerLevels= (0..7)
$$ 0 0 0 0 0 0 0 0
$$ ##$Sgu9PowerLevels= (0..7)
$$ 0 0 0 0 0 0 0 0
$$ ##$SguType= 4
$$ ##$ShimMaxVal= 130000
$$ ##$ShimPow1Ch2Sh= (0..38)
$$ 1 2 3 21 4 4 27 27 4 4 63 26 26 25 7 7 20 20 31 31 0 0 0 0 0 0 0 0 0 0
$$ 0 0 0 0 0 0 0 0 0
$$ ##$ShimPow1Imax= (0..38)
$$ 1 1 1 1 1 1 1 1 1 1 1 1 1 1 1 1 1 1 1 1 0 0 0 0 0 0 0 0 0 0 0 0 0 0 0 0
$$ 0 0 0
$$ ##$ShimPow1NChan= 20
$$ ##$ShimPow1TotIMax= 6
$$ ##$ShimPow1Vmax= (0..38)
$$ 20 20 20 20 20 20 20 20 20 20 20 20 20 20 20 20 20 20 20 20 0 0 0 0 0 0
$$ 0 0 0 0 0 0 0 0 0 0 0 0 0
$$ ##$ShimPow2Ch2Sh= (0..38)
$$ 15 15 33 33 35 35 25 8 38 38 23 8 14 14 36 36 32 32 23 63 0 0 0 0 0 0 0
$$ 0 0 0 0 0 0 0 0 0 0 0 0
$$ ##$ShimPow2Imax= (0..38)
$$ 1 1 1 1 1 1 1 1 1 1 1 1 1 1 1 1 1 1 1 1 0 0 0 0 0 0 0 0 0 0 0 0 0 0 0 0
$$ 0 0 0
$$ ##$ShimPow2NChan= 20
$$ ##$ShimPow2TotIMax= 6
$$ ##$ShimPow2Vmax= (0..38)
$$ 20 20 20 20 20 20 20 20 20 20 20 20 20 20 20 20 20 20 20 20 0 0 0 0 0 0
$$ 0 0 0 0 0 0 0 0 0 0 0 0 0
$$ ##$ShimPow3Ch2Sh= (0..38)
$$ 0 0 0 0 0 0 0 0 0 0 0 0 0 0 0 0 0 0 0 0 0 0 0 0 0 0 0 0 0 0 0 0 0 0 0 0
$$ 0 0 0
$$ ##$ShimPow3Imax= (0..38)
$$ 0 0 0 0 0 0 0 0 0 0 0 0 0 0 0 0 0 0 0 0 0 0 0 0 0 0 0 0 0 0 0 0 0 0 0 0
$$ 0 0 0
$$ ##$ShimPow3NChan= 0
$$ ##$ShimPow3TotIMax= 0
$$ ##$ShimPow3Vmax= (0..38)
$$ 0 0 0 0 0 0 0 0 0 0 0 0 0 0 0 0 0 0 0 0 0 0 0 0 0 0 0 0 0 0 0 0 0 0 0 0
$$ 0 0 0
$$ ##$ShimPow4Ch2Sh= (0..38)
$$ 0 0 0 0 0 0 0 0 0 0 0 0 0 0 0 0 0 0 0 0 0 0 0 0 0 0 0 0 0 0 0 0 0 0 0 0
$$ 0 0 0
$$ ##$ShimPow4Imax= (0..38)
$$ 0 0 0 0 0 0 0 0 0 0 0 0 0 0 0 0 0 0 0 0 0 0 0 0 0 0 0 0 0 0 0 0 0 0 0 0
$$ 0 0 0
$$ ##$ShimPow4NChan= 0
$$ ##$ShimPow4TotIMax= 0
$$ ##$ShimPow4Vmax= (0..38)
$$ 0 0 0 0 0 0 0 0 0 0 0 0 0 0 0 0 0 0 0 0 0 0 0 0 0 0 0 0 0 0 0 0 0 0 0 0
$$ 0 0 0
$$ ##$ShimPow5Ch2Sh= (0..38)
$$ 0 0 0 0 0 0 0 0 0 0 0 0 0 0 0 0 0 0 0 0 0 0 0 0 0 0 0 0 0 0 0 0 0 0 0 0
$$ 0 0 0
$$ ##$ShimPow5Imax= (0..38)
$$ 0 0 0 0 0 0 0 0 0 0 0 0 0 0 0 0 0 0 0 0 0 0 0 0 0 0 0 0 0 0 0 0 0 0 0 0
$$ 0 0 0
$$ ##$ShimPow5NChan= 0
$$ ##$ShimPow5TotIMax= 0
$$ ##$ShimPow5Vmax= (0..38)
$$ 0 0 0 0 0 0 0 0 0 0 0 0 0 0 0 0 0 0 0 0 0 0 0 0 0 0 0 0 0 0 0 0 0 0 0 0
$$ 0 0 0
$$ ##$ShimPow6Ch2Sh= (0..38)
$$ 0 0 0 0 0 0 0 0 0 0 0 0 0 0 0 0 0 0 0 0 0 0 0 0 0 0 0 0 0 0 0 0 0 0 0 0
$$ 0 0 0
$$ ##$ShimPow6Imax= (0..38)
$$ 0 0 0 0 0 0 0 0 0 0 0 0 0 0 0 0 0 0 0 0 0 0 0 0 0 0 0 0 0 0 0 0 0 0 0 0
$$ 0 0 0
$$ ##$ShimPow6NChan= 0
$$ ##$ShimPow6TotIMax= 0
$$ ##$ShimPow6Vmax= (0..38)
$$ 0 0 0 0 0 0 0 0 0 0 0 0 0 0 0 0 0 0 0 0 0 0 0 0 0 0 0 0 0 0 0 0 0 0 0 0
$$ 0 0 0
$$ ##$ShimPow7Ch2Sh= (0..38)
$$ 0 0 0 0 0 0 0 0 0 0 0 0 0 0 0 0 0 0 0 0 0 0 0 0 0 0 0 0 0 0 0 0 0 0 0 0
$$ 0 0 0
$$ ##$ShimPow7Imax= (0..38)
$$ 0 0 0 0 0 0 0 0 0 0 0 0 0 0 0 0 0 0 0 0 0 0 0 0 0 0 0 0 0 0 0 0 0 0 0 0
$$ 0 0 0
$$ ##$ShimPow7NChan= 0
$$ ##$ShimPow7TotIMax= 0
$$ ##$ShimPow7Vmax= (0..38)
$$ 0 0 0 0 0 0 0 0 0 0 0 0 0 0 0 0 0 0 0 0 0 0 0 0 0 0 0 0 0 0 0 0 0 0 0 0
$$ 0 0 0
$$ ##$ShimPow8Ch2Sh= (0..38)
$$ 0 0 0 0 0 0 0 0 0 0 0 0 0 0 0 0 0 0 0 0 0 0 0 0 0 0 0 0 0 0 0 0 0 0 0 0
$$ 0 0 0
$$ ##$ShimPow8Imax= (0..38)
$$ 0 0 0 0 0 0 0 0 0 0 0 0 0 0 0 0 0 0 0 0 0 0 0 0 0 0 0 0 0 0 0 0 0 0 0 0
$$ 0 0 0
$$ ##$ShimPow8NChan= 0
$$ ##$ShimPow8TotIMax= 0
$$ ##$ShimPow8Vmax= (0..38)
$$ 0 0 0 0 0 0 0 0 0 0 0 0 0 0 0 0 0 0 0 0 0 0 0 0 0 0 0 0 0 0 0 0 0 0 0 0
$$ 0 0 0
$$ ##$ShimPowMaxUA= (0..63)
$$ 130000 130000 130000 130000 130000 130000 130000 130000 130000 130000 130000
$$ 130000 130000 130000 130000 130000 130000 130000 130000 130000 130000 130000
$$ 130000 130000 130000 130000 130000 130000 130000 130000 130000 130000 130000
$$ 130000 130000 130000 130000 130000 130000 130000 0 0 0 0 0 0 0 0 0 0 0
$$ 0 0 0 0 0 0 0 0 0 0 0 0 0
$$ ##$ShimPowMaxUG= (0..63)
$$ 1000000 1000000 1000000 1000000 1000000 1000000 1000000 1000000 1000000
$$ 1000000 1000000 1000000 1000000 1000000 1000000 1000000 1000000 1000000
$$ 1000000 1000000 1000000 1000000 1000000 1000000 1000000 1000000 1000000
$$ 1000000 1000000 1000000 1000000 1000000 1000000 1000000 1000000 1000000
$$ 1000000 1000000 1000000 0 0 0 0 0 0 0 0 0 0 0 0 0 0 0 0 0 0 0 0 0 0 0 0
$$ 0
$$ ##$ShimPowNum= 2
$$ ##$ShimPowRcbType= 3
$$ ##$ShimPowRes= (0..63)
$$ 1e-20 1e-20 1e-20 1e-20 1e-20 1e-20 1e-20 1e-20 1e-20 1e-20 1e-20 1e-20
$$ 1e-20 1e-20 1e-20 1e-20 1e-20 1e-20 1e-20 1e-20 1e-20 1e-20 1e-20 1e-20
$$ 1e-20 1e-20 1e-20 1e-20 1e-20 1e-20 1e-20 1e-20 1e-20 1e-20 1e-20 1e-20
$$ 1e-20 1e-20 1e-20 1e-20 0 0 0 0 0 0 0 0 0 0 0 0 0 0 0 0 0 0 0 0 0 0 0 0
$$ ##$ShimPowRng0= (0..63)
$$ 1 1 1 1 1 1 1 1 1 1 1 1 1 1 1 1 1 1 1 1 1 1 1 1 1 1 1 1 1 1 1 1 1 1 1 1
$$ 1 1 1 1 0 0 0 0 0 0 0 0 0 0 0 0 0 0 0 0 0 0 0 0 0 0 0 0
$$ ##$ShimPowRng1= (0..63)
$$ 1 1 1 1 1 1 1 1 1 1 1 1 1 1 1 1 1 1 1 1 1 1 1 1 1 1 1 1 1 1 1 1 1 1 1 1
$$ 1 1 1 1 0 0 0 0 0 0 0 0 0 0 0 0 0 0 0 0 0 0 0 0 0 0 0 0
$$ ##$ShimPowRng2= (0..63)
$$ 1 1 1 1 1 1 1 1 1 1 1 1 1 1 1 1 1 1 1 1 1 1 1 1 1 1 1 1 1 1 1 1 1 1 1 1
$$ 1 1 1 1 0 0 0 0 0 0 0 0 0 0 0 0 0 0 0 0 0 0 0 0 0 0 0 0
$$ ##$ShimPowRng3= (0..63)
$$ 1 1 1 1 1 1 1 1 1 1 1 1 1 1 1 1 1 1 1 1 1 1 1 1 1 1 1 1 1 1 1 1 1 1 1 1
$$ 1 1 1 1 0 0 0 0 0 0 0 0 0 0 0 0 0 0 0 0 0 0 0 0 0 0 0 0
$$ ##$ShimPowType1= 8
$$ ##$ShimPowType2= 8
$$ ##$ShimPowType3= 0
$$ ##$ShimPowType4= 0
$$ ##$ShimPowType5= 0
$$ ##$ShimPowType6= 0
$$ ##$ShimPowType7= 0
$$ ##$ShimPowType8= 0
$$ ##$ShimSysActGrad= (0..63)
$$ 1 2 3 4 13 5 7 11 10 9 6 8 12 18 19 20 21 15 22 23 24 14 25 16 26 17 27
$$ 28 31 32 33 34 35 36 37 38 0 0 0 0 0 0 0 0 0 0 0 0 0 0 0 0 0 0 0 0 0 0
$$ 0 0 0 0 0 0
$$ ##$ShimSysAngle= <>
$$ ##$ShimSysFunc= (0..63)
$$ 1 2 3 4 5 6 7 8 9 10 0 37 38 35 16 15 14 13 12 11 28 27 26 25 24 23 36
$$ 22 30 29 20 21 34 33 32 31 17 18 19 0 0 0 0 0 0 0 0 0 0 0 0 0 0 0 0 0 0
$$ 0 0 0 0 0 0 0
$$ ##$ShimSysMatId= <292722ca.dat>
$$ ##$ShimSysMatrix= 1
$$ ##$ShimSysMinMaxUG= 130000
$$ ##$ShimSysOffset= <58>
$$ ##$ShimSysType= 4
$$ ##$ShimUnit= 3
$$ ##$SpectrOsVersion= <4.3.180.20230524>
$$ ##$TCubeEth= <192.168.180.38>
$$ ##$TCubeSeqDevice= <>
$$ ##$TopSpinVersion= <TopSpin 4.3.0>
$$ ##$TrxFreqFormula= (0..23)
$$ <TrxFreqFormula(2.0,600070000.000000,'TRX',Trx(1.0,'TRX 1200.1',2,5.000000,1290.000000))>
$$ <TrxFreqFormula(2.0,600070000.000000,'TRX',Trx(1.0,'TRX 1200.2',1,5.000000,1290.000000))>
$$ <TrxFreqFormula(2.0,600070000.000000,'TRX',Trx(1.0,'TRX 1200.3',1,5.000000,1290.000000))>
$$ <TrxFreqFormula(2.0,600070000.000000,'TRX',Trx(1.0,'TRX 1200.4',1,5.000000,1290.000000))>
$$ <> <> <> <> <> <> <> <> <> <> <> <> <> <> <> <> <> <> <> <>
$$ ##$TrxPN= (0..23)
$$ <Z148391> <Z148391> <Z148391> <Z148391> <> <> <> <> <> <> <> <> <> <> <>
$$ <> <> <> <> <> <> <> <> <>
$$ ##$TrxSN= (0..23)
$$ <02476> <00643> <00644> <00645> <> <> <> <> <> <> <> <> <> <> <> <> <>
$$ <> <> <> <> <> <> <>
$$ ##$VCubeEth= (0..23)
$$ <no> <no> <no> <no> <no> <no> <no> <no> <no> <no> <no> <no> <no> <no> <no>
$$ <no> <no> <no> <no> <no> <no> <no> <no> <no>
$$ ##$VTU= 2
$$ ##$VTUETH= <192.168.99.17>
$$ ##$ValueLine= no
$$ ##$VpuPN= (0..23)
$$ <no> <no> <no> <no> <no> <no> <no> <no> <no> <no> <no> <no> <no> <no> <no>
$$ <no> <no> <no> <no> <no> <no> <no> <no> <no>
$$ ##$VpuSN= (0..23)
$$ <no> <no> <no> <no> <no> <no> <no> <no> <no> <no> <no> <no> <no> <no> <no>
$$ <no> <no> <no> <no> <no> <no> <no> <no> <no>
$$ ##$WBREFAM= (0..31)
$$ 100.4 100 100 100 100 100 100 100 100 100 100 100 100 100 100 100 100 100
$$ 100 100 100 100 100 100 100 100 100 100 100 100 100 100
$$ ##$WBREFLM= (0..31)
$$ 1 0 0 0 0 0 0 0 0 0 0 0 0 0 0 0 0 0 0 0 0 0 0 0 0 0 0 0 0 0 0 0
$$ ##$WBREFPH= (0..31)
$$ 0.15 0 0 0 0 0 0 0 0 0 0 0 0 0 0 0 0 0 0 0 0 0 0 0 0 0 0 0 0 0 0 0
$$ ##$WBSGU= (0..31)
$$ 1 1 2 2 4 8 0 0 0 0 0 0 0 0 0 0 0 0 0 0 0 0 0 0 0 0 0 0 0 0 0 0
$$ ##END=
$$ 
##$DECIM=	1120
##$DSPFVS=	21
##XUNITS=	HZ
##YUNITS=	ARBITRARY UNITS
##FIRSTX=	11794.384715257785501
##LASTX=	-6062.6900222910844604
##DELTAX=	-0.068119594029018029624
##XFACTOR=	1
##YFACTOR=	1.5958787022672342726
##FIRSTY=	-40
##MINY=	-94418688
##MAXY=	4021840
##NPOINTS=	262144
##XYDATA=	(X++(Y..Y))
11794b5nnNNJ0%nnN%N%%%%N%%%%K0nn%%%NNj0%NNJ0J0nj0%%J5%j5j0J5J5N%%nnj0nj0k0j5
11791c0%nK0J5%NnK0J0J5j0j0%nnj0nnN%K0nl0k5j0nK0K0L0J0k0k0j0j0nnj0nnnK0L5L0N%
11788B0n%K0NJ0nnk0k0m0k5NN%N%K0K0%J0%N%n%%%%%%%%L0J0NNNj0nj0j5k0k0j0J5%Nj0J0
11784a5NJ0%J0j0%%L0%%%N%nnnNNj0nk5%NNnj0%%j0nj0nj0j5%%%nJ5K0J5%NNK0K5J0%k0j5
11781Ek5k5k0j5l0nJ0L0L5L5K0%nl5j5j5J5J5nj0J5K0K5N%%%%nnn%nn%%%n%nJ0j5j0j5j5j5
11778g0J0L0J5K5NJ0j0nJ5J0Nj5k5k0n%J0J5%NJ5J5K0J5nl0l5j0J0J0nn%nJ0J5j0j0%J0J5
11775B5j0%nj0j0%Nn%nj0nnn%%nj0%J5J5NNK0J5K0nn%j0n%%nj0j5j0%nJ5J5J0J0nl0k5%J5
11772b5J5K0K0%j5l0nNJ0J0J0nj0NNnn%%%%%j5j0nN%%%nj0j0j5J0Nn%%%J0N%%l0%j0%j5j0
11768a05k0%K5K0K0K0J0L0L0N%%nnj5j5NNn%nnK5nj0nn%%%J0J0j0nj0j0j0J5%Nj5j5N%j0n
11765e5nnj5NJ0J0nj0%nNJ0NNnnNN%%%%J0J0J0J0n%NNNJ5%%J0J0j0j0%NJ5j0nnl0k0l0j0N
11762g0J0K0J5NNJ5K0nj0j5j0%%NJ5%N%N%Nl0k5j0j0j0n%NJ5J0j0J0J0J0NNNj5N%NNJ0J5J5
11759C0J0J5J5J5%%k5j5j5j5j5j5j0%nNJ0NN%%%n%%n%%%nn%N%Nnnj5%%NK5%j0j0k0J0NJ0j0
11755c5n%NJ0J0j0j5j5j5J5J5%Nj0j0j5j0NNK0K0J5j0j0j0nnK5K0K0K0Nj5k0j5nnNNJ5nn%
11752a0%n%%%%%%nnJ0J5J0J0nnj5N%nl5j5J0J0%NJ5J0J0J0J0J0j5j0j0nN%j5k0nnJ0J0NNn
11749b0n%nj5j5n%j5j0%NJ5K0J0J0N%J0Nj5j5J5J0K0K5J0J5N%j5j5l0l5j5j0NNnnnnJ0NJ5
11746d0J5NNJ5J0NNk0j5j5j0%%%nN%J5J0j0nNJ0%%%%NJ0%n%%N%%nj0j0J0J0%%nnJ0Nnj0%%
11743a5%%NNnnnnJ0%nn%NN%J0k0j0j0J0J0%%%nnn%Nn%J0j0nn%%J0%Nk0%NN%j0j0J0NJ0%Nj5
11739e0nnN%L0NnnNJ0NJ0%nJ0J0K0K0j0j0%n%%nj0%%J5j0k0Nj0j0%NJ0j5J0N%NNNj5n%K5J0
11736C0j0n%J0J0%k0j5J0N%j5j0NNJ0N%k5nnNJ0nn%%nn%%%%%n%n%%nnj0J5K0K0J5J0nnk5k5
11732c5k0J0K0%NNnJ5j0j0J0NJ0nj0NN%nnnn%%NNj0j0J0%%j0nj0nK0J0J0j5j0n%nK0j0J5%
11729b5nk5k5nj0%%nK0M5M0L5L5%Nk0k0j0nNJ0J5K0L0Nj5j0k5k5l5k5k5NNJ0%nNNNN%%j0j5
11726d0%Nj0j0j0nJ5J5J5J0%j0nj0%%j0nnj0%%NNN%%%J0Nnj0nj0J0NL0K5K0nk0k0k0NnK0J5
11723a0J5n%j5j0%j0J0J0%%%%%%%%nn%NN%%k0J0Nn%k0NNNj0j0j0J5K0K5%j5j0J0L0Nn%j5j5
11719a5k0k0%%J5J5J5J5K5J5J0J0nk5n0k5nJ5J0J0nnk0K0NJ0j5j5nnNNJ0N%k0NJ0j0J5J0J0
11717@%nN%NJ0%%NNN%j0j0nn%n%%j0n%n%n%%j0%j5j0NNj0n%%nn%n%nJ0J0J5J5j0nNNNJ5%N
11713b0N%%%nnj0n%%J5nJ0L5K0K0J5j5%k5k0j5j0j0k5k0nnNNJ0N%nj0%J5J5%N%NJ5%%NN%N
11709@J0Nj5J0N%nN%J5j5%N%NnnJ5J0J0k0j5k5J5L5NJ0j5j0%NN%j0j0NNJ0j0nnnn%N%nn%N
11706A0NJ5J5K5J5N%j0j0j5j0j0j0j5j0j5j0j5j5J5L0L0J0j5j5k5k0j0j5J5NL0K5NNj0J5K0
11703D0K5NJ0nk5j0%NJ0j5nJ0J0nnNN%k0nj0k0j5j0J0%%J5J5K5L0nnj0j0%n%nj0j0j0j5J0
11700eNnnnnn%j5J0%nn%k0k0NNJ5j5j0j0J0NK0K5NJ0J5J5Nj5j5j5n%j5j0n%NJ0nnnK0J0Nj5
11697d0NJ5J5j0nj0j0j0%n%K0K0K5K0K5%k0k0j5j5J0NNNj5J0J0J5nj0%K5NJ0%nk0j5%%J0J0
11694C5k5l0n%%%j5j0j0J5K0K5%%J5J5J0J5J0J0j5m0k5nN%N%%%%%%N%%nnK0J5%k0l5NNL0%
11691A5J0%k5%%%L0J0J5j0nj0j5l0k5k0k0j5j5%j0K0L5L5J5n%%%NNJ5J5nj0k0%K0K0L0J5%
11688G0l0k5l0k5k0NK5J5J0%%N%J0J0n%%nJ5J5%J0N%%%J0NJ0J0n%%nj0nk5%j5J5%J0%%j0J5
11685E5J5nj0j0j5j5l0%j5j0J5J5%%j5K0J0J0%%j0j0%Nj0n%NJ0J5%%nK0K0nk0k0%%nnN%%N
11682Ej0j0J0J0J0Nn%%%%J5j5l5m0k0K0K0K0%nj0nnj0j0nj0NNJ0NJ0J0%NK0K5%nj5NK0J5K0
11679E5%nnnK0%%n%J0J0%NN%n%nn%nnnJ5Nj0j0k0%NNnj0nj0j5nj0%n%j5j0j0j5%%%NJ0J0%
11675d5%%K0N%J5nJ0NNN%nj5J0N%j0nj0%J0j0nn%NNNJ0J5n%J5J5J0J0%%K0K0J0j5k5j5nj0
11672D0%k5k5n%nNK5K5K0J0l0m5m5k5k5J0K5M5M0J5%%nj0%%K0NJ5j5j5nnNN%%%nj5J0J0j5
11669A0N%%%%%%%j5j5J5J5%Nj0j0J0j0%J0NJ5j5nNNnnnnNNK0J0L0K5%k5l0k5j0J0J0NJ0NN
11666E0%j0n%K0%%n%N%%%j0nJ0J0%%%NJ0J0nj0nl5l0nNK5K0K0K0K0j0l0k5k0j0j0k5%%N%%
11663b0Nk0k0k5%J5M0L5L0K5%nj5j5nj0j0n%K5Nj5l0k5j0J0K0N0N5L5%Nnnn%%nj5j5l5l0k5
11660a5k5k5k5j5j0N%NNN%nj0J5K0J0J0NL0L0NJ0NJ0j0l0l0k5k5j5%J5K0Nj5NNJ5J5NJ0j0
11657b5%%N%N%%%%NN%%NJ5n%j0j5NK5J5Nnj0nnJ0J5%%%%NJ5n%l0k5j5j0j0l0j5k5NJ0J5K5
11654e5J0J0J0J0%%j5k0nj0nj0%%J5K5NJ0NNj0%k0j5k0k0j5J0NNJ5J5L0J0J0NNN%NJ0J0nn
11651A5j5j5%j0%j0j5j5n%%NJ0J0j0j0J0NJ0J5NL0J5k0m5n5k5J0J5J5J0J5L0L0n%%%K5K5K0
11648G0%nj0J5J5n%j5j0j5j5k5k0k0N%NNNnJ5NN%%J0J0Nj5l5j5J5K5J5J5j5j5k0k5j0j5%%
11645g0K0%k0j5NJ0K5K5K0J5J0J0%n%j0N%j0nj5j0%%J0J0J5J5K5K5J0%k5k0j5k0j0J0%%%j0
11642EN%nnk0m5l0l5j0J0K5L0NJ0J5K0K0K0Nk0k5l0j5NL5L0J5j5j5j0%nnn%%NN%nJ0Nn%%N
11639b0K0J5j0j0nnJ0J0%%N%nnNNNJ5nnk0J0J5J0J5J5j0%k5j5j5j0j5k5j0j5nJ0K0K0J0NL0
11636A5%j5j5NK5J5nj0j5%%%k0nj0n%%%NJ0NN%Nn%nnnj0%%j0n%%%nnnNJ0K0K5K0K0J0NJ0j5
11632D0n%n%nj0j5l0l5j0K0J5J0NNN%nK0K5K0K5J5J0%j0l0l0k0NK0K0NJ0j0l0j5k0k5k0j5
11630g0j0%NnJ0J0L0J0nJ0NJ5K0j0%nk5j5k0%%J5J5N%L0K5K0k0j5k0nJ5j0nj5k0n%NJ0%%%
11627b5%%%%J0L0J0k0n%J5K0%NJ5J5nl0l5l0j5J0K5L0J0nnnnk0j5%N%n%NN%j0J0J0J0J0k0
11624ek0%NL0K0J0NK5K5K5NJ5J0J5J5%k5m5n0l5j0K0NnNJ5%%j5j0j5nN%k5k5N%J0%l5n%K5
11621c5L5K5nJ0M0L5K0Nl5m0%K0K0k5l5k0j0J0Nj5%Nj0%j0nj5j5j5J0k0j0n%K0K5%%J5J0K5
11618A0K0K0K0Nj5l0j0%nj0J0nnj5NK0k0l0nK5K5K5j5l5m0j5j5%%J0J0J0%K0K0J5J5J5%J0
11615D0J5Nj0k5k5j0n%%J5j0j5m5k5l0j0J5K0J5J5J0K0%j5j5nK0NJ0K0K0j5l5k0NK0K0J0J5
11612@J5j0j0j0nn%j0NNnnk0nJ0J0j0J5J5K0J5J5NNj0nj0j0j0j0nnj5j5J5J0L0Nnj0k5J5K5
11609EL0M5K0n%m0j0J0%%k5j0j0NJ0nn%j0J0N%%j0j0J0Nj5j5nnk0k0J0J5K5L0L0M0n%k0l5
11607B5m0l0%k5j0j5j5%J0L0J5J5J5J0%nn%nnK0J5L0%%%%nN%NNnnl0k5l0k5%K0L0L0K5%j0
11603A5nj0J5N%NN%%J0%N%J5L5K5%j0j0j5j5l0k5%J5J0J0NJ5NNnnj5j5k5k5k0k5k5k5k0NK5
11600i5K5J5J5J5J0nK0L0Nj0j5N%%nj0j0nj0j0nJ5J0%K5L0L0J5%j5m0j5J0L0L0J5K0N%k0j5
11598I0l5l0l0n%nnnj0J5K0j0j5j5J0L0K5%j0%%%NJ0J0Nj5j5%Nnj0n%%nNN%k0k0NJ0n%Nnj0
11594c5j5j5J0NJ5j0j0n%nJ0J0N%%%J5J0j0nJ5J5nn%%%K5NJ0%%%%J0J0NNN%j0j5j0j5nj0k5
11591b5%%K0NJ5NJ0J0J0n%j5j5j5j5nnJ5J5j0j0j0J0K0%j0j0J5L0NNn%J5J5nk5m5k0J5M0N
11588C0J0%%%nNL0K5L0J0j5l0k5m0m0k0k0j5j0j0j0k0k0%K0K5K0K5K5J0NJ0J0J0J0nJ5NJ0
11586E5J0k0n%J5nj0j0j5j5nj0j0j5j5j0NNnj0%%%%J0J0%NNJ0NJ0j0j5j0j5Nk0j5j0K5J5J0
11583e5NJ0K5M5M0J5k5n5n0j5NL5L0K0nj0j0j0j0k5k5j5J0L0%%NJ0NNj0%%nj0j5K5K0K5J5
11580C0K0L5L0K5Nj5j0j0j5j0j0j5j5l5j0j0nnnj5k5l0%K5K0nnNNn%NJ0%NNNj5j0NK5J0J0
11577@%k0NNNN%NJ5nj5j0nj0j5j5nnNNJ0j0j5j0%K5J5J5j0nnJ0J0J0k0j5j0j0k0k0k0NJ5J0
11574a00NNJ0J0J0J5%%%%j0j0J0NNNj5j0nj0NNNJ0NJ0J0NJ0J0%%K0nNJ0J5nk5l0%%n%j5l0
11571g0k0NJ5K0NN%NK0N0M0K0k0m5l0l5l0nJ5L0L0J0j5j0%%J0Nj0J0J0j0%%n%%n%%%%j0nK0
11568@%j0j0J5J0L5J5%J0K0K5Nj5l0l0k0k5nn%%%K5J5J5nn%%%nnnj5J5%%J0NJ0J5J0j0l5l5
11565a5j5k0L0L0K5j0m5n0k5%K0K0M0M5K0k0k5k0j5j5nnJ0j0j0K0K0J5j0j0%%%K0J0%%%J0
11562A0J0J0j5%%%K5NJ0%nN%NNnnj5j0j5j0n%j5j0%K5K0nj0j0j0nk0j5j5j5j0nj0j0K5K5M0
11559c0J0n%%%J0J5%nNJ0j5l5m5k5NK5K5nj0j5nnnK0J0J5%K5J5J5j0j0nnnnnnj0J0K5K5J5
11556A5%j5j0nj0NNK5K0J0Nl0l5k0k5n%%NL0K5K0K0NNNNJ0J5%Nk5%NJ0NJ0%k5m5m0k0k0%n
11553g0J5J5J0j0l5l0k0NJ5J5L0L0J5K5j5j0k0j5l0nJ0J0n%%nk0%NJ0J0j0n%J5J5K0n%NK0
11550a5K0J0j0nj5%%nnJ0N%%nk0l5m0k0K0M0M5N5K5J5j0NN%%%nnn%k5l0k5j5J0K5K0J5j0k0
11547@k0n%j0n%%K0K0K0K0%%j0nj0nj5j5nj0L5L5K0NJ0Nk0k0l0nN%nj0nj0j5j0J0J0%nnj0
11544e0J5nj5j0J0Nj0j0J5L5L5%k0k0nj0J0NK5K0nnk0NNJ0%Nj5k0l0nJ0J0nl0l5j0J5J5J5
11541g0K0NNNJ0J5K0J0j0k5k5j5j5%j0%nNNJ5j0nK0%%J5K0M0K0j0%%K0nk0l5j0J5J5NJ5%N
11539C5l0nK0K5K5j5k5l0k5j0%%n%j0J5j0j0j0J5K5%j5j5%K5nnj5NNN%nN%NJ0n%NNJ0j0j5
11535c5j5j5j5%K5K5L0n%%%j0j0NNK0n%nj5NNJ0J0NJ0j0j5j5K0K0NJ0j0J0nn%K5j0k5k5nJ0
11532@J0%Nj5k5k0k0J5M0L0K5J0Nnj5j0K0M0K0j0m5l0l0j0J0K5Nj5j0%J0K5Nj5j5j0nJ5J5
11530B5j0nnJ5J0J5nk5nj0J5NJ0J5j0j0j5NK0nj5j5J5J0N%nj0nnNNnj0NJ0j5nNJ0nn%J0j0
11527@nN%NJ0J0j5l0l0%L5J0j0k0k0J0J5J0J5K0K0NNj5j0NNj5j0%nJ0N%J0NJ0%NN%NJ0J5J0
11524I0%nnj0J0j0j5j0%%%Nnnj0j5NJ0j0l0k5k0j0K0K0K0N%j5j0nnn%%%%k0nn%%J5L5L0J0
11521B0nj0j5j5j5j5%%k0k0j0J0K0J5L5M0N0J0K5K5J5k0k5j0j0j0k5%%Nj0nl5l5j5j5j5k0
11518a05n%L0M0K5J5%%J5J0j0n%K0%%l0k0k0k0j5NJ5J5nj0J5J0N%%Nj0m0k0k0j0J0J0j0k5
11515a35%j0nj5NJ0L5L5L0M0M0L0Nk0j5j5nk0j5j5j5j0J0J5J0j0J0NJ0nnnj0k0k5NJ0K0nj5
11512g0J5%NNNNNNK5J5K0%%%N%L0L5J5j0%k5k0j0j5k0k0l5%J5J5%K5K5Nj0l5k0j5NJ0J5J0
11510A0L0L0K5%j5k0l5j5J0J0K0%j5j5k5nJ0J0J0nj0j0j0nN%%%%k0NN%nk5nJ0J0j0nj5J5n
11507f0nnj0nj0%%NJ0NN%NJ0NK5NNNK5K0N%j0j5j5Nj0j5j0j0%N%K0M5K5j5j0j5nj0j0j5%j5
11503d0j5nj0K0J5K0K0%k0j5j5nn%L0K5L0J0nj0J5L5K0j0k5l0l5k0k5J0K5K0K0J0J5J5nj5
11501D5J0L0Nnnk0k0nnj5j5j0nj0l0j5k5%%j0J5J0J0NJ0nK0%NnnNJ0nnj0j0%K0J5j0n%n%j0
11498e5J0K0%nj0NNJ5K0nk5k0NK0K5K5%%j5k5k0J0N%%NJ0%%%J0j0%J5J0Nk5j5j5%%j0j0j0
11495e5j0nnNK0M0K0j0k5j5nj0j5k0k0j0nJ0NK5J5J5J0J5J5%nj0j0j5j5%%J5J5J5J5J5J5K5
11492D5Nj0%j0j0nj0nj0J0J0J0J0j0j5nj0%%J5K0%k5l5l5l0j0J5L5L0Nj5j5%%J0J5nnNNNj5
11489d0k0j5nK5J0J5NJ0L5J0k5k5k5j0K0K0NJ0%%k0m5k0J0L5K0NJ5NJ0j5j5nnj5j0nj0J0%
11486e5K5J5%%J5K5J5%j0j5%%%%NK5J0%%%J5J5K5Nj5j5%%J5j0nj0j0j0j5j5nn%n%K5NJ0%n
11483D5J0J0N%NJ0%J0j0j5k0%N%j5l0j0j0nnj5j0j0nJ0J0J5J0%%J0L5K0%NJ0%K0J5nJ5nj0
11480I5nk0%%Nk0k0nK5nl0%nK5nnn%%NNn%NNj0J0%%j0%j5l5j0j0j5j0%K0NJ5J0L0J5j5l5l0
11477e0j0j5K0K5J5j0%%J0J5%%nJ5NJ0j0n%NJ5j5j0j0j0L0K0K0%m0j5j5J5L5K0Nj5nn%J0J0
11474E5j0J0%%%k0k5k5l0l0j0j0K0M0K0Nj5k0j0nj0nk0j5J0j0j5j0NN%L0J5J5NNnK0J0J0J0
11471a0J0J0NnJ5%k0nnN%J0Nnn%K5%k0j0j5%nK0J5K0nk0k5l0j5K5K5J5j0j0j0NNj0nj0nK5
11468b0K0L0Nj5K0L0L5j0k5m0j0j0j0k5l0nj0J5K0j0j0J0J0NN%n%%%NJ0J5j5j0j0J0%%%%%
11466b5%%%n%NJ0%k5j5k0NK0J0Nj5k0j0j0NNJ0J0j0nk5j0J5K0%Nj0n%%%%NJ0J5J0j5NK5J5
11463a5J5j5J0L0n%NJ5K5Nl0j0NNnnJ0J0j0j0%nN%j0j0nnJ0Nj5k0nnj0J0k5%J0j5N%J0NK5
11459a5J5J0j5k0%J5nnn%%j5j5nnJ0J5j5l0j0J5L0L0K5NNJ5J0%j5m0k0%n%j5j0nK0K0J0%k5
11457d5j5NK5L0L5J0n%%%j0j5l0n%%nnNK0L0N%j5k0j0j0k5j0j0k0k0%K0L5J0j0%j0nk0l5m0
11454a65%L5L5J5J5J5J0NJ0Nj5k0j5j0j0n%n%K0K5K0nnj0%K0n%%NNNNJ0N%j5NJ5K5K0K5Nk0
11451E5j5j0nnk0k5j5J5nJ5J5j5%NJ5J0%%nj0%%J0k0nj0j5j5K0M0L0N%%NJ0J5J0j0nj0J5j0
11448F0k5nj5J5j5k0k0%%NNj0k5l0J0K0%%%%Nj0j0J0J5j5j0nJ5L0K5J5j5j0J0L0K5NNj5l5
11445A5j0nnj0%%j0nk5j5NN%%j5j5j0j0j5J5J0NJ5J0J5K0J0Nj0j0nnk0k5j0K0NJ5J0J5NJ0
11442b5J5K0n%j5j5j5j0%%j0j0K0K0L0J5j0j0j5k0j0n%k5j5j5%L0J0K0NNL0J0J0j5%k0j5j5
11439e5NJ0j5j5J5L0J0Nn%%%J5J5%%NJ0J5J5J5j0n%J0L0J0J5j0l0nnJ0N%%NJ5J5J5Nj5k0j5
11436I5j0j0j5k0j0j5j5j5j0j5%k5k0nNNk5k5J5L5L0L0N%NJ0J5nNNj0J0Nj5j0j0NNj0j0NJ0
11433eNJ0j0j0j5k0j0%k0j5k0%K5M5M0K0j0j0j0J5K5%j5J0J5nk0m0j5%J5K0%%N%nj0NN0L5
11431G5J0nj0j0nj0n%%k0k0j5k0nnK5%k0m0j5%J5J5nn%N%NNk0k5m5m0k0j0K0J5L5K5L0NJ0
11428h0%J0NJ0%%NJ0K0%%nK0K0J0k0k0j0j0nl0l0j0N%Nj0%nj0J0NJ0NJ5J0J5J5%K0N%K0K5
11425C0J0NJ0J0j0k5m5l5k0NJ5K0J5K5Nj0j0j0nn%K5L0%Nj5n%nK0%k0j5j5J0J5J0k5j5J0J0
11422eJ0j5j5nnJ5K0%N%nJ0J0n%J0N%%NN%k0NN%nj0j0nK0j0J0nj0n%%%N%n%NNj0j5nj0N%L5
11418A0L0K5%j0k5m0j5%NN%%%NNNk0nj0J0j5k5%J0J5j5k5l5j0J5J0J0J0NNNJ0J5J5%nj0NJ0
11415b5J0j0j0k5%n%%%j0j0nJ5K5K5J0J5J0NL0Nk0j5j5J5%%j0nNNk0j5nJ5L0%j5k0J5j0nK0
11412@%J0NL0K5K5%nj5l5m0j5J5J0%Nj0nj5j0J0L0L0L5j0n%nNNj0nnn%NJ0J0%k0j0j0J0Nj5
11409C0j5%NJ0nk0NJ0J5nl0k5k5j5j5J0L0K5L0J5J0j0j0k0nJ5J0n%j5j5j5%L0L0N0K5N%j5
11407I5j0j5j0j5j5j5j5%%J5J0%%j5k0j5j5j5J5K0K0nj0nJ5J0J5J0j5j5k0nJ5M0L5L0%m5k0
11404C0NNnk0l0l5j5j0J5J5K0%k5k0NJ0NNJ5J5nnj5j5j5NK0K0L0L0nj5nNj0j5j5%J0J5K5J0
11401C5j0j0j0nN%Nj0nj0J5j5j0%J0J0nk5j5nJ5J5NNnnnj0J5J0NJ0Nj0l0k5N%K5K0J0j5k5
11398d0k5j5%NJ0J0L0Nj5k5j0J0K0J5N%j5J0J0J0NnnNNJ5%l0nK0K5NNn%nnJ0J0%J0j0k5j5
11395@%%nJ0J0j5j5k5j5J5%K0J5nk0k5%J0K0J0%%j0%%%J0j0j5%K5J5%j0n%NNNnnJ0Nnj0nn
11392b0j0j0j5NK5%nnJ0J0J0j0J5K0K0%NJ0K0K0j0j0nj0nl0j0J0J0nk5k0nK0J5K5J5K0K0K0
11389A15Nj5k0k5j5j5j5J0%NJ0J5J0Nj5j5J0J5nk0l0l0j0j0J5J5J5J0j5J5J0J5nnl0l0J0J5
11387ej5j0j0L0M0J0j0m0k0%K0K0J0J0L0L0J0J0j5j5j5j5NNNNJ0NNNj5k0nj0j5k5nj0j5j5
11384d0j5j5%k5j5j5J5NJ5n%N%K0J5J5J0j0j0J0J5J0%nk0k0j0nj0j0j5j0j5Nl5nnnK5K0K5
11381a10K0K5K5L0J5j5j5nnk0j5j5Nj5j5j5j0%NK0J5NL0L5L0L0nj5m0l0k5l0l5k0%J5NJ5J5
11378a15K0%j5j5%nJ0nk0k0%K0K5J0%J0K0J0J5K0NNj5k0l0k5j0j0K0M0L5M0J5%j5J0J5J5j5
11376B5j0J0NJ0J5j0j5J0L0J5%j5j0nnnnnnnNNk0l0k5nJ0N%j0j5J5J5K0J0j5J0j0j0nJ0L0
11373A5L0n%j0j5j5j5k0k5k5k5j5j0J5L5N5L0J5%%j5j5k5k5%NJ0NN%K0L5K5J5%j0nJ5J0j0
11370E5nk0j5%%%J5K5Nk0l0k0j5J0J0nnN%J0J5k5k0j0j5NJ5L5J0%k5k5k0nJ5J0%j5j5NK5K5
11367a5L0J5J0J5J5%J0j0j0k0j0k0k5nnJ0J0NNNNNJ0%k0l0nJ0NJ5J5j0j0j5j0%%NN%nN%J5
11364@j5j0J0J0Nj0nJ5K0K0%NJ0J5K5%k0j0j0j5k0n%%NNNJ0Nnk5nK5N0K0Nk5j5k5j0j0k0k0
11361a5%nJ5J5j0j0j0j0j0j0nj5%%NJ0j0nJ0J0%%NN%%NNJ0j5nJ5K0K0K0J5j0%k0m0l5m0j5
11358a10j5j0j0NNK5M5M0J5nl0l5j0J0J5%j5j5nJ0L5L0J0l0l0j0J0n%l0%J5N5M0J5j5j5%%
11356a5j0j0nj0nJ0J0J0NNJ0J5K5K5Nj5j5NN%j5l5j5k0%Nnj0%K5J0J0j0nJ5J5J0J0nnnJ5N
11353C5j0k5k5%J5K5%j5NN%j0j0j5j5K0K0L0J0k0k0k0%J0J0K0J5Nj0j0n%N%K0L0K5J5nk0m5
11350D0l5j5J0J5%nk0%n%%%J0N%%nnn%%%NNJ0L5L0nm5n5j5J0J5J0NJ0n%j0j0nK0M0J0j0l0
11347@k0NJ5%%%J0K0J5nj0J0K0L0K0K5%k0l0l0j5%J5Nn%nnj0j0k0k0j0j0k0j5j0j0J0K5J0
11344d5j5k0%NK5K0NJ5J5J0NJ0J0nnj0j0%N%J0N%k0k5m0k5nJ5K5L0N0K5J0j0k5j0NK5Nnj0
11341D5n%nl0m0j0j0%J0l5n%NK0K0K5L0K0K0L0K5L0L5K0%k0k5%j0N%j5j0j5k0l0l5%%Nk0j0
11338ej0%NK5K0K0%k5k0j5k0j0j5l0%NL5Nj5l0j0J5J0K5L0M0J5n%j0j5j0nj0nj0j0%Nj0j5
11336e5%%%j5k0k0NK5L0L0NN%nnnJ0J5nj0nK0L0J0j0j5j0nNL0N%%nJ5J5N%j5NK5%%k0k0k0
11333B5j5j5j5k0N%n%k5nNNJ5j0j5j0J0J0j0j0j0j0NK0%%n%n%%N%J0n%nJ0K0L5K5K0J0%j0
11329C0j0nn%%j5j5%K5K0J5j0l0l5j0J0J0%k0j5j0J5J5%%NJ0K0%%%J0J0J0NNNNJ0nl0k5l0
11327c5n%%%L5L0K5K5%%j5j0k0k5j5j5k0k5j5j5NJ0K0K5NJ0J0L0nnj0j0J0j0j0j0NNj5j0%
11324e0%nnj5NJ0NJ5J0n%k0%J5J5J0n%%J5J5J0J0%%J5J5K5nk5m0j5j0n%nj0j0nj5k0j0J0K0
11321f0K0NJ0J0NK5K0n%NNJ5J0Nj5l5l5j5N%J5L5L0J5nj0l0j5j5nJ5%Nj0j5j0nNNN%K0K5M5
11318G5K5n%j0j0j0J0J0J0k5k0k0k0j5j5k0m0j5%J0NJ0L0K5K5J0J0j5j5nJ5j0nnn%nK0L5M5
11315H0K0j0nnnk0m5m0k0j0j0%%%%%L0K5L0%nJ0nk0l5l5l5nK0M5N0J5j5j5j5j0j0J0J5J5j0
11312b0%nJ0J5J0J0k0k0nj0K0L0NJ0j0nl0k0l0l0nj0J5J5J5K0%%j5J0J0Nj0j0N%NN%%N%J0
11309b5N%%j0j5K0J5%Nn%%N%N%nNj5%n%%%n%%j5j0J0NJ0NJ0J0K5N%K0j0j0l0%%Nk0k5l0j0
11306h0J0j5j5j5k0%J0NJ0J5%nJ0L0K0j0%K5N0K5j0j0j5NNk0j5j0j0NnJ0Nj5j0n%K0nnn%J5
11303b5Nnnj5J0K0K5L0J0%%%%nk5l5j0N%NNnk5l0n%K0L0K5J5j0J5K0K0K5j5j5j0j0%nk0k0
11300a0nnj0j5k5k5j5J5L5L5%%%nNNl5l0m5k0%nJ0J0J5K5J5M0K5%nnj5m0l0%J5N%K0K5K5%
11297b0k0j5%K0K0L0%%%J0J0K0nj0j0j0j0j0%j5j5j0j0j0j5%%j0j5k0K0M5L0%J0K0K5J0nk0
11294A5j5%%K0M0L0L0J5J5J0j5j5j5k0k5k5k0j5j5NJ0J0J0%%k0k5l0l5j5%J5J5j5j5%K0M5
11292c0M5J0j5j5j5j5J0J0J5K0K0K0%j5j0j5J0%%NNj0j0k0m0m0j5%J5J0L0M0L5Nm0l5j0J0
11289c5J0%NK0K0nnj5j0J5J5NNj0j5j5j0J5K0J5j0j5j5n%nJ5J0J5nnk0j5NNn%%%J0j0%nN%
11286b5j5j0nK0n%nnn%k0K0J5K0N%J0NJ5J5%k5m5m0j5J5J0J5J0N%%J5J0N%nJ5J0NJ0NNNJ0
11283E0NK0nj5j5j0j5l0k5j5j0k0NL0L0NJ0Nk0nnJ5J5%nnK0K0J0nj0N%J5J5nnJ0J5K5L0%k0
11280A10j5j5n%l5l0l5l0k5nJ5K0Nl5j5K0N0N5K0%j5N%j0%nj0j0nnj0%J5j0j0j0N%J0Nj0J0
11277a0NNJ0N%%%n%K0NNj0j5J0Nnnj5j0j0K0L0Nj0l5j5k0%nk0j5l0%J0J0n%nnk0k0J0N0O5
11274b0M5J0j5j0j5%%nnJ0N%j5j0j0J0j5%nj0%j0nJ5J5NNN%%nn%k0j5nK0L5L5J5J0nnj0nk0
11271ej5nn%Nk0k5nJ5K0K0J0J0J5J0k5k5k5nJ5j0nJ5%%%%NJ0nn%%%%J0J0Nj5k0%NNJ0%%nn
11268c5L5N5N5J5k0l0k5nn%nN%nnl0j0J5J5J0%J5L5K5Nk5j5l0k0nl5j0j0j5j0%K5J5%%%K0
11265eJ5Nj5NK5K5Nnk0nnJ0J5L0L0NJ0%%j0l5j5k0J0NNNj5k5j5j5k0k0NN%%j0l5l5k5j5j5
11262a65j0J5L0L0L0L0K0J5NNnk5k5J0NJ0%J0J5K0j0J0%%J0J0%k0l0m5k5%J0NNNJ5n%NNJ0
11259b5J5J5n%j5J0J0J5J0Nn%%NN%J5J5nj0nj0l0j5j0%nnj0j0%%%nK5K5J0Nj0l0k5%J0L5K5
11256B0N%k0j0j0j0j5NNJ5J0nnnn%j0nnNNj5j0k5%N%K0K0L0L0J0J0%n%%nj0k0k5l0k5j0J0
11253h0J0J5NJ0NJ0%%NNJ5J0%%N%J5N%%k5k5l0l0n%n%NN%%nJ5%N%%j0j0j5j5n%M0L5L0Nj5
11250b0k0nj0J5J0J0J0J0%NNJ5J5j0j5k0k0nk5k5%J0J5J0N%%k5j5j0nj0j0j0j0J5M0M0J5%
11247b5%NJ0j5j0k0NN%N%K5L0K0%nj0j0j0k5j5l0%J5j0j0j5nJ5%%%J5J0J5%%j0k5nJ5K5K0
11244b0NJ0j0%NJ0J0J0n%nJ5K0K5K0%nl5k0k0j0NJ5J5n%nj0%%%j5j5%NNj5j0nn%n%nnj0j0
11241g5n%%%%K0K0J5j0l0nJ5L5L5J0k0k0nnJ0J0Nj5k5%J5J5NNj0j0nnj0J5J5nj0j0n%N%nj5
11238e5%J5%%j0nNNK0j0%%J0J0%k0j5J0J5J0J0NJ5J0j0l0%J0nnk5nJ0J0%j0n%%%NJ0nj0%K0
11235b0K0j0n%%N%%K0%j5j0k0N%%n%nj5NJ0j0nj5k0K0K5K5%nj0J0K5J5J5NL0K0%j0j5nk5%
11232C0l0nj0NNJ0J0J5J5%Nk0j5j5j0j0j5j5j0j0j0K0K0K5J5%j5j0j5NJ0j5j5j5J5NJ0%%%
11229d0%J0J0Nj0n%N%%j0nL0L5N%l0j5k0J0%K0J5k0NK0K5K5K0K5K5k0j5nnNJ0K0J5nk5k5k5
11226F0n%J5K0Nj0k5k0j5NJ0j0j5j5j0J5K5L0%nk0k0k0k0NNnnj0nNN%%nnj5j5J0N%%%%%N%
11223e0%%NN%nj0J5J0j0nN%%%n%K0J0M0J0j5j0k0j5j5j5%%k0%K0L5NJ5%%j5j0j5j5%%NNJ5
11220c0J0nnj5j0%%J5M0L5J5j0k5j5%j5k5j5nNJ5J0N%%J0K5J0nl0j0nnj0j0J0N%%%nJ0J0J0
11217a5Nnj0nj0NK0J5nNK0K5J0nNL0%%j5k0nJ5J5%nnj0J0Nnj0NNK0J0Nj5m5l5k0nj0k5nJ0
11214e0J0J5%NJ0J0%%k5k0j0j0j0nj0NNL0K5K5J5j0k0N%Nj5%%K0J5J0%j0NK5M0J5j5l5l5l0
11211a5%NJ5nl0k5J5L5K0%j5j0K0K0j5nJ0J0NNj0NNJ5%J0j0n%%%%NJ5Nj0k0NNJ0nm0m5n0k0
11208i5%J5J0J5L5J5J5j5j5j5j0J0J0K5L0K5L0J0Nj5k0k0k0nl0l0%NJ0K5K5L0K5J5nN%k5l0
11205D0m0k5%%J0J0%%N%J0N%K5%m0k0%NJ5j0nJ5J5J0J0nnNJ0k0j5%Nj5j0%%k5j5j5%j0j0j5
11202a05J0K5K0K5K0J5j0m0l5nJ5J5J5j0j0l0l5nnJ5J5J5J5K0K5K0K0j0nk0j5j0NJ5J5K0N
11199A5%%J0NJ0Nnl0k5%K5L0K0%k0j0%l0k0k0j0J5J5J5K0nk0j5%K5J0Nj5k0nj5%J5J5Nj0k0
11197c5%N%Nj5j0j5K5M0J5%nK5K5J0N%%%k0j5j0%%J0J5J0J0NNJ0J5%k0k0n%j0k5j5NNnnj5
11194@k5%K5L0K5K5Nj0l5l0k5%%nj0j0n%n%nj0j0k0j5%%J5J5NNj0%J0L0K5K0j5j5J5J5J0%
11191A5J5J5J5J5J0nk5j0J0%j5m0j5J0M5M0L0%j5k5k5k0j0j5%%J5K0%k5m0l0%K0K5NNk0j5
11188d0%%Nn%J0N%nN%%Nj5j5J0K5J0j5n%J5j0%NnnJ0J0NJ0nnNJ0J0L0K0K0J5j0j5l5j0nk0
11185A5j5k5k0%%NJ0%%N%J0J0nk5j0j0J0J0J0NJ5J5%l5n0m5j5K0M0M0L5J5J5J0K5K0J0J5n
11182A05l0j5k0N%%K5K5K0Nk0k0k5%j0j5j5k0k0J5nNNj0nJ5J0%NnnK0n%%NJ0J5K0Nk5j0n%
11179C0%nnnl0n0m5j5L0K5L0nj0nnJ0NJ0Nk5k0k0NJ5J5L5J0L0J0K0K0K0nj0j0j0J5J0j5j5
11176D0j5j0J0K0nnl0l0k5nJ0L0L0J0Nnnl0l0nK0J0nj5k0%J5L5L0K5K0%%j0nj0j0j5J0J0J0
11174E0j0l0k0j5J0J5J5J0nK0J0Nj5m0j5%%l0j5K0N0K0%%n%j0nN%%nN%%j0J0%%%%%N%%nJ0
11170B5N%%k5k5J0L0M0K5j5l0%J5L0%j5k5j0nj5j5j5j5j0J5%%j5j5%K5J0nj0n%nj0J5%Nk0
11167e5j5l0j0NJ0%%K5J5K0%J5J5NNnj0NN%nk0J0J0j0%n%N%J0K0J5%%j5j5k5k0j5N%K0K0L0
11164A5%Nk0NJ0J5j0nk0k0nJ5j0nj0j5K0K0L0K5K0J5K5K5J5j0k5k0l0j0J0j5k0k0J0NNNj5
11162A0j0j5NnnN%nj0j0nnK5J5K0j0k5nj0J0L0J5J0j0j0k5n0m0j5%J0nnJ5J0K5K5n%J5L0N5
11159D5L5J0k5k5k5j5J5j5j0j0nJ0NK5J0j0k5j5j5J0NJ0%K0J5K5K5J5k5m0m0m5nJ5M0L0J0
11156B5k5k5K0K0%j5l5j0K0K5J0J5J5k5j0j0K5K5J5J5J5J5j5j0%%NNNj0m5m0k0k5l0k5k5n
11154a30K5K5M0J5%j5k5k0%nJ0J0J5J0%%J0J0%%J5J0J0k0n%J5J0NJ0%%j0%J5J0j0nnK0L0j0
11151F0nj0%%nJ5J5J5%l0%N%%k0k5J5J0J5nj0j5j0nN%%j0%%J0J0j0j5%K0J0k5j5j5NL0NJ0
11148B5j5j5%%j0NJ5J5k0k0j0J0n%K5K0L5J5j5j5j0j0k0j5j0nJ5L5L0J0j5j0NNj0j0%%j0n
11145A0%nJ5nj5%j5%%%K0%j5j0j0j0NJ0%%nj0N%NN%NN%nn%J0J5j0n%J5L0K0K5nj5nl0j5j0
11142eNNnnj0nn%k0j5k5j0nj0J5NJ0J0J5K0%%%nj0j5j0j5j5J0J5J0NJ0K5K5N%%%NJ0J0NJ0
11139D0j0j5j5nJ5J5j0j0j5l5l5l0nK0K5K0K5NN%J5NJ0%N%k0m0%L5L5nk5k5j5j5K5L0L5J0
11136D5J0%j5k0k0nJ5L0L0Nj5k0k5J0J0J0J0%j0j5j5l0k5j0J5J5J5J0n%K5J0J0j5NNj5nn%
11133A5%l0%%k5m0l0nJ5K0J5J5J0J5J0K5K0J0J0nk5NN%%l0l0k5%J5J5K0K5NNNJ0J0J0NNk0
11131E5k5j5nnk5l0n%%J0J0n%NJ0L0J0N%K0%j5j5%K5M5J5%k0k5l0m0m0m0k0K0M0M0L5J5J0
11128D0J5J5J5K0k0l5l0l5nnJ0J5nk5k5k5j5j5%K0K5K5%l0k0k5%K0K5L5L5J5k5j5j5%J5J0
11125a5NJ0%j5k5k0NL0K5nj5j5nnN%J5J0%%j0%%K5J5J0j0nNJ0N%NN%N%NN%%k0k0%J5J0%J0
11122E0K0K5%%%l5m5l0k0N%Nj5j5j5J5K5K0Nk0l0%J5M0K0nk0j5k0%%J0k0k0nnj5j5j0n%K0
11119a05J0J0NJ0J0J5NNN%nnJ0NJ0J5j5m0nnn%j0j0J0J0%Nn%nn%%L0J0j5j5j0J5J0J5j0nJ5
11116d0J5J0n%NK5%j5NJ5J5nj0J0N%Nnnj0j0nj5j5NNNj0j5k5%nJ5K5L0%NK0J5K0K5j0j0j0
11113E5j0j0j0j0j5%nj5k0%%%k5j5J0K5L5L5J5%%n%nj5j0j5n%J0J0nj5j5NJ5%j5k0NJ5L5J0
11110B0j0l5k5%K0L0nN%n%%NNnj0J0%J5J5%l0%J5%%%NJ5nk5%J0J5NJ0nj0j5NJ5n%l0k0k0j5
11107e5nJ5J5nk5k0%L0M0L0K0%Nj5l0l0Nnj0%%%NnnNNK0J5%k5j0j5%L5K0%j5l5N%%n%N%K0
11104b0J0J5nnNJ0k0j5m5j5J0NJ0NJ0NL0L5Nk0j0j0J5J5J0Nj0j0%%j0J0%K5%k0l5J0J0J0J5
11101C0J5j5j5j5%J0J0NNj0n%J0Nj5nnNNNJ0nnk0J0NNn%J0j0%NNNl0nJ5J5Nj5%%%n%k5j0n
11098c0j0J0j0nj0nk0k0NJ0J5K0J0J5J0J5K0K0nnnj0%nnn%nK0K0J0J0%Nnnk0j5j0j0j5nnn
11095c5n%NJ0K5L0L0L5L0Nm0m0n5l5k0k5j0J5L5L0M0J5NNj5j0j0J5K5K5NNnn%N%%J0N%nj0
11092H5J0%NJ0nk5k5k0k0%nj0%k5k5J0L5M5K0J0j5j5j5k5j5n%K5L0J5j0l0l5j5j5J0K5K0J5
11089A5K0K0K0K0n%nj0k0j5NJ0NJ0%%NJ0%J0j5Nk5k5k5k5j0NN%K0K0M0K0J0j5j5j5k0l0j0
11086a0j5k0k5k0K0J5J5J0NJ0J0j5NJ5K0K0nN%N%j0j0NJ0j0j5j0j0j0K0J0Nk0j5%%NJ0K5K5
11083E0%k0l5NK0K5K0K0%k5k0nK0J5%j5%%L0J0j5k0k0NJ0J0nnk0k0k5k0%n%%J0J0K5K0nn%
11080B0%N%NJ0%j5j0%%NN%nnJ5M0N5K5%Nnk5l0k5j5NJ0Nn%NNj0%j5J0nn%%%%%j0%%%%l0k5
11077a0l5l5nJ5J5%%j0J5J0NJ0j5j5J0K5J0J0j0nj0j0%K5K5J0nk5j5j5%nj5k0nj5%%l0k0N
11074a40Nj5j5k5NL5O0M5K0%%J5n%%nnN%NJ0%n%%J0%J5%%%%%NJ0%%%%NN%%j0%N%%%%%NJ0L0
11070H0K5Nj5m0m0j5%nj0j0J5K0K0Nk0j0J0%Nnj5%%%%NJ0j5j0n%nk0%%j5j0j0J0J5L5L0K5
11068D0J5k5nnJ5J5j0%%NJ0NJ0j5j5j5NK5K5Nj0l0j5j0NL0%%Nk0j0j0J0Nnnk5j5k5j5j5J0
11065f0j0%J5J5K5%N%%n%%NJ0j5j0%%%%%%j0nNJ0j0nj5J5J0j5j5j0NJ0NJ0%k5%NK0K0NJ0N
11061@%NNk0m0nj0n%k5J5M5M0J5J0K0K0%j5k5k5k0j5j0j0n%J5J0j0j0NK0K0nj5J0J5J5nj0
11059@nJ5N%nj0J0NJ5J0j0j0NN%%%%%%j0j0NNn%%%J0Nnnl5m0l5j0J0J0%%L5L0N0M5K5j0nn
11055H5K5K5nk5m0m0l5j0n%%l0j5j5l0k5k0K5K0K0%k5nj0NNJ5J5M0L5L5J5nnnl0j0%j5j5j5
11053g0k0k5%J5M0L5L5K5K0NNK0K0K0%j5j0j5k0j0j5j5j5l5l0k0K0K0K0J0NJ5J5j0j0%K0J0
11050D0k5k0k5j0j5NK5J5J5nj0NNj5j0%NJ5j0k5nNK5L0L0L5J0j0l5n0k5j0Nn%%K5J5J0%nJ0
11047A5J0J5nNJ5NJ0j0n%nn%%j5j5l0k5l0J5NJ5J5J5J0K5K0J0j5nnK5N0L5J5j0j0N%k0j5k5
11044H5j5j5k0k0j5j5j0J0J5J5J5j0j0l0nJ0K0L5Nnl0j0NJ0J0N%J0j0%nJ5J5%%NJ0k0k0k5
11042EnK0J5K0J5K0%j5l5k5j5NNn%%k5l0nNJ0j5%%nN%nnk0%J5n%Nj0J0j5NK5L0M0J5%Nj0j0
11038A5%nJ5j0j5j0nj0nJ5NN%k5k5k5j5j5nJ5K0K0K0J5L0L5J5J5nj0%%%%J5J5nk5l5m0n0k5
11036i5%J0Nk0j5j0J5J5J5J0L0K5K0K0nnk0k0%j0n%NNk0j0%K0J5%%j5%NJ0NnJ5L0J0J0%nk5
11033A0l0l5j5j5NJ0J0J0J0J5NNJ5J5K0%j5J0J0NJ0%Nn%J0J5nk0%J5J0J0j5k0j5%%j5j5j0
11030@j5%%j5k0n%J5j0j5J0L0J0j0j5J0%nK0%J0N%k5j0J0K5L0nk5nJ5NnnN%%NJ0J5j0n%%N
11027C0%J0J5k5k0m0m0k5nNJ5j5j5l5j5J0K5M0J0N%L0K0K0J5j5j5%K5L0J5k0k0j5NK0L5J5
11024G5K0nn%NNk5m0m0m5k5%NN%K5K0L0L0J5j0%%%%j0J0%%j0j5j5k0nJ5Nj5k0J0J5J5K0J5
11021C5NNNN%nJ0J0nj0N%nk5l0k5%J5K0K0J0J5J0J0k0k0l0l0%nN%j0nK0K0J5%nJ0Nk0k0k0
11018c5J5J0NN%J0j0j0j0j0NNn%nJ5K0J5%k0%NJ0J5nJ5J0j0j0j5n%j0j0%j5nnJ5J0nj0k5k5
11015g5k0nNN%K0L0Nj0l5l0%M0L0J5j5%j0nJ5J0Nj0j0j0NJ5L5NJ0k0m5%%J0J5NN%%%J0%%k0
11012b5NNJ0NJ0%%nk0j5j5j0J5J5J0j0J0J5J5%%K0K0j0j0K0K5J5%%k5l5m0j5J0J5J5K0K5N
11009G0Nnnj0j0j0nk0j5j0j0J5J0j0j0k5NK0n%%nnJ0J5j0j5nj0J0J5K0K0%l0k0NJ5K0NNnn
11006ENNnj0j5j0%NK0K5nm5l5%K0K5j0j0J5K0%%NJ0NJ0%%J0J5J0j5nnnnl0n%%k5k5j0J0L0
11003b5%j5m0n0k5nK0J5J5j5n%NK0K5L5J0%NJ5J5J0J0J5j0j5j5j0%nnj5j5j5J5K5L0J0j0J5
11001A5K0K0L0NNK5K0nk5k5k5l0l5l5nnnj0nJ0J0K5K5J5K0J0J0j5j0l5n5n0k5%L5L0L0J5J0
10998a5%%NJ0%%J5J0%%J0J0j5j0%n%%j5j0nj0j0n%L0K5%j5J0K5K0K0K0%%j5k0j0j0nnj0l5
10995a5k5l0NM0K0K0NN%nN%J0NNj5j5j5j0J0NNk0j5l0nK0J5K5K0J0J5NNNj5j5j5J5J0%Nn%
10992D0j5j0nK0K0%l5l0nK0K5N%nk5k0n%K0K0K5%%%%N%K5%J0%k5k0k0k0k0j5J0J5K5K0K0J0
10989F0j5n%%%j0j0NNJ0J0J0J5%nj5j5l5l5n0l5NM5M0M5N0K5K5k0l5l5l0j0NN%k5j5j5J5J0
10986c0Nj0j0j0j5nn%J0J5nnJ5J5J0j5%K5NJ0j5NJ5J5%N%%%nNNj0j0j0j5k0J0J5K0K5K5J0
10983G0Nj5l0m0l5j0%%%NJ0%j5j5J0K0K0NJ5J5j0%%Nj5k0j5%K5J0L5L0L0K5Nm5m5n0l5j5j0
10980h0nj0J5J0J5J5K5L0%%%j0%%nj0j5k0nK0nnj0nJ0J5J5K0J0Nnl0j0j0%NNNNNJ0NJ0%%n
10977A0j0%%nk0%J5K5j0l0j0j5J0K5K5K5Nk0nnNj5j5j0%K5K0K0%l0k5%K0K0N%%nk0j5j5%N
10974b0nl0k5j0nl0l0NL0L0N%K0K5J5J0J5K0K0j0j0n%Nj5n%J0J5L0M5M0K0j5k5k5%nl0l0k5
10972Ej0n%J5K5nj5j5j0nN%%%j0J5J0j0j0j0J5J5J0Nnj0j5k0k0j5j0j5%K5K0J0NNJ5K0NNJ5
10969C0J0%k5m0l5l0k5k5nNK5L0K5J5J0J0Nj0j0%J5%j5j0k0%J5M0J5j5l5m0nJ5nnnK0K0J0
10966d5J5j5J0NNJ0%J5J0J5j0J5K0J0nk0j5N%N%j5k0k0k5k0%J5J5n%k5k5k5%K5K5L0L5M0L5
10963G0M0Nk0j5l0nJ0J0J5j0j5j5j0nj0j5j5J5NJ0k0k0%%%NJ5j0j0%K5J5nl5J0%NN%n%nN%
10960a0n%J5J5K5K0j0j0k5j5k0NJ0J5K0j0j0J0Nj5k5j0K0K0%J0%%N%NN%nn%J0N%%%%%nk5l0
10957a5l0j5nnK5K5M5M5L0nk0k5%K0Nk0k0j5k0k0k0J0J0J5J5K0J0k5k0k0%Nnnj5j5j0nJ0L5
10954c0J5J5J0j0k0k0NK0J5nj5j0j0nnnL5J0j5k5k0J5K5K0M5J0nnj0j0j5j5j0nk0k0J5NJ5
10952c5J5K0J5J0Nk5k0k0k0j5j5l0j0j0K0L5L0L5J5J5J5j0j0%%J0J0%l0k5NL5L0K0%N%J0J0
10949I0k5k5nn%nk0k0j0N%Nk5l0K0J5K0L0nnK0M0K5j5l0nJ5J5j5j5j5k0J0J0L0J5j5m0l0j0
10946b5K5J5%%j0nj5j0nJ5NNj0j0j5nNK5%%%nNk0%K0J0J0j0j0%L0J0J5%%K0J5J0%j5j5l5j0
10943A0J0J0%nj0%%J0Nk0j0j0J0NJ5j0nnnj0J0j5nnj0%J5J5J0J0J5J5J0J0n%k0k0l0n%nnj0
10940d0J5K0NJ5%%j0j0j0J5%%j5j0%%j0j0j0NL0K5L5J5J5J0k0k0k0k5nK0L0J5j5j0%%j5k0
10938e%%j0J5nk5l5J0J5K5j0%%J0J0NK0K0M0M0Nj5j5%J5K0J0J0%j5m5m5o0m0%L0K5L0NNNJ0
10935E5NJ0%Nnk0k0j5j5j0j5k5NN%N%%NNJ0NJ0J0J5J5%%%%%k5k5%n%%%J5J5J0J0N%J5J5%N
10931G5m0m0l0l5NNJ0J5K0K5Nj5%%%%j5j0N%K0J5J5j5j0J5K0J5j0j0N%J0j0nnj5nj0%%nj0
10929a5j0%%J0L5J0J0%NJ5J0j0l5j5k0J0NJ5nj0J5N%%NJ5K0%k5N%J5J0j0j0j0nJ0nj5j0nn
10926EK5J5j0j0NK5K0j5l0j0K0%j5j5j0j5J5L0L0Nj0j0nj0%nN%j5j0j0J0NN%j0J0Nn%j5k0
10923b0n%j0j0nnK0L5L0K0Nk0J0j0nj0J0J0j5j5k0J0NK5J5J0%nj0%NJ0j0nl0l5m0m0j0j5n
10920a35j0J0K5L0K5K5%NN%%n%j5nj5Nj0nnnJ0NJ5K0j0nk0NK5K0K5N%%nj0NNNj5nnNNk5k0
10917d5k5k0NNNNJ0NnJ0J0NJ5J0Nl5k5nJ5J5%NNNK5K5Nk0j5j5n%n%k5j5NNK5K0K0K0NJ0%J0
10914E0j0j0k5%K0j0j5k0NNj0j0nnK0K0L0J0j5j0j5j5n%J0J0J0N%%%%nj0%%Nk0%NNk0j0J0
10911b5J0j0j5j5NL5J5nnn%%j0K0K5Nj0nk5%j0%j0l5k0J5M0K0NJ0nnk0k5NK5J0J5%%K0K0n
10908C5nj5j5j5k0%%J0J5%%nnJ5K0J5j5j0j5K0K0nk5n0k5J0J0K0K0J5J5J0J0nnj5NJ0Nj0j0
10905A0%nJ0j5k0N%%j0j0j0j0%%J0J0j5j5k0%NNK0%J0L0J5K0J0J0nn%k0J5J0nl0m0k5nJ0n
10902f5nl0k5j5J0K0K5J5J5NNnn%%J5J5j5j5K5K0K5K0J0J5K5J5J0k5m5m0l5l0k0k0J5J5J0
10899f5J0nK0J5J5%nNNN%%%j5j0l0k5%%J0Nk0k5k0NL0K5K5N%nK0j0k5k0k0j5NNK0J5%j0m0
10896a20l5NK0L5K5L0L0J0J5%%%k5n%nn%J5J0NNL0Nj0n%%Nnj5NN%%J5j0j5j5%L0K0K0%k0k5
10893B5k5l0j0NK5M0M0K5%J5j5j0j5k5k0l5l0l0J0L0L0K5NK5L0K5L0j5nk0k0n%k0k5j0j0k5
10891a5NJ5J0K0nk5k0n0k0j0K0NNnj0%K5K5K5K5NNk0l5j0J5J5nn%%%nN%%j0NNK0J5NN%K5J0
10888F5Nj5j5%%%%n%n%j0n%%J5J5NNJ5J5NN%j0j0j5l0j0J0j5nj0%NJ0J0j0j5%%%%NJ0j0j0
10884enJ5J0j0J0J0N%nj0J5J0J0J0nnj0j0%nj5j5%nnnnj0nnnnk0k0nj0nJ5L0L0L0NNJ0nnj5
10881a5n%%%%K5L0K5J0k5k5k0k5j0j0j0J5J5J5K0nNK0K5Nj0j0%nj0j5nn%%j0j0j0j0%%L0L0
10878B0K5%j0l5m0j0NJ0%nNJ0NNj0NJ5j0Nj5J0J5%j5J0L0J5%j0J0J5J0j0l5k0k5l0j5NK5K5
10875a5J0%j0k5k5k0NJ0J0NJ0j0j0J0J0j0j0j0%j0J5NJ0j5j5%nNN%%NNNj5%K5K0%nj0NNNN
10872c0NNnj0n%nNJ5nj0nN%%%j0nNJ0%%%%NK5L0J5nl0k0%J5J0L0K5K5L0J0J5%l0j5j0k5k0
10869D0j5j0NNnn%%J5j0%n%N%NnnJ0NN%Nk5l0%%%L0K5Nl0m0j5J5J0nn%NN%K5K0J0j0k0k0N
10866eNJ5K0L0L0%k0l0l0l0nK0L0J5%nj0J0J0j0j0j0J0%%nnj5J0J5J0j0j5k0NJ5J5%%n%L0
10863E5Nj0j0nJ5NNnj0J0%k0k0%K0J5J0j5l0n%N%nn%Nj5j0nJ5%%j0j0J0J0j0j0l0j0%%nj0
10860h0j0nj5J0K0K0M0K0%j0j5%NNj0l0j5L0M0K5nnj5j5j5j5j5k0%nJ5J5J0N%%%n%%%%j5k0
10857h0J0L5L5J0j0j5k0%J0L0L0J0%k0k5k5k5nNNnnj5j0j0nK0M0L5J5l5nJ5J5J5j0nn%k5N
10854b0K5J0J0j0j5J5NJ0J0j5NJ0J5%nl0k5l5l0nJ0N%Nj5NJ0%Nn%%NK5%nnj0j0%NJ0J5k0j5
10851f0k5k5nj0%nJ0J0J5L5M5K0J0j5j5j5j5J0NNJ5K0K5K5J5J5n%j5j0j5j5%%%nN%nj0J0j0
10848A5k0%J5K0k5k0k5%NJ0j0nnn%nJ5NJ5j0nK0L0L0K0K0K5K0K5K5J0j0l0n5k5l0j0j0NNn
10845B5j0NN%Nj5NJ5J5J5J5Nj5j5k5j5j5K0K0K0K5J0J5%m0o5o0l5k0K0L5M0M5J0Nj5k0j0n
10843ej0j0j0j0j5nK5N0L5J5%nnk0k5j0j5j0k5k5j5%L0N0M5K5J5%nj0nnN%n%n%m0n5n5k5N
10840a30K5L5L0K5J0Nnj0NK5J0Nj5j0j5j5k0%%J5J5%J0%%J5K0%%j5m0j5j0%nj5%NL5K0K5%
10837A5k5NJ5NK5%J0nJ0L0%%k0j0J5J5nj5NJ5%%NJ0j0k0j5%Nj0j0j0j0nj0nj0j5j0n%%n%J5
10834c0j0j5nK0K5Nk0j0NnnJ5J0Nnn%NN%%%NNN%%%%%nj0k0%J0%%NK0L0L5K0N%%Nnk0%nnnk5
10830C0k0NJ5n%j5k0J0NN%k0nK0J0J0j0nN%J5Nk0nj0nj0j0%k5nNK5J0nL5K5Nj0j5n%j5k5j5
10827d0j5J0L0K5L0L5J5j5k5j0%Nnnk0j5J5J0nnnj0l0j0%J0K0K5%%NL0K5nj0n%j0l0j0%nJ5
10824A5J0j0j0j0j0nK0L5J0k0k5nj0J5J0J0J0j5k0%N%%j5j0nJ5J0N%k5j5j0J0Nj5j5NNJ5J5
10822b5K5NK0J5K0J5nnnnNJ0j5nl5j0J0J5J0j0j5j0%N%Nj5j5NNM0J5k5k5j5NJ5J0j0J5NNN
10819C5NNNJ0J0%%J0J0N%j0j5%%J5j5k0nnj0nn%Nnk5j0j5NJ0%%j5j0K0K5J5K0%K0K5J5nnj0
10815H0m0j5k0n%j0nNK5K0K0j0n%NK0nk0%J5J5nk5j0L5K0K5%m5k5k5J0L0j0j0j0j0j5j0n%
10813a5j0j5%n%%N%%j0NNJ5J0Nk0j0nNK5%%j0j0N%Nj5%%%%k0%NNN%N%N%NNNN%%J0J5j0%%N
10809EJ0j0J0J5nnk0k5j0j5J0J5K5J5J5J5%Nn%J0J5J5j0l5k5l0k5k0K0L5L5K5Nl0k5j5j5%
10806b5j0nj0J0J5K0K0J5J5J0L0K5K5K0nk5k0j0j0%j5l0k5l0nnj5j0l0l0J0K0%%%J0J0NJ5
10804d0j0nNJ0J5%%nk0NJ0J5j5j5%K5J5K0N%%k0nnL5L5L0K5J0J0l0m5m5j0NNNJ0J0nnk5j5
10801a5j5j0K0%Nj5k0j5j5J0K5K5J0n%k0j5n%J5L0J0%n%K0J0Nj0j0J0J5%j5m0m5k0nK0J5%
10798e5J0J0J0J0J0NJ0N%%J5J0%%%%%j0J0%%%nN%J5%j5n%NJ0j0j5%J5L5L5J5j5j5j0j0k0j0
10795D5N%j0j0%Nj5j5k0nNK0Nk0l0k5%J0J5%%j0nnj0%%%j0%%K0L5L5J5K5J0J0j0%J0J5j0l0
10792D5n0l0j0nK5J5K0%k0n%L5M0J0J5%%nl0j5j5k0j5l0j5J0L0J5j0j0j5nK0K5L0J0j0%nj0
10789A5j0J0NJ0nj0J0nn%%M0J5%J0k0J0K5L0K5%%k5l0k5k0%J0J0J5J0j0j5l0l5j5j0j5j0j0
10786e5%NL0K0J5J5NK0K5J0NJ5J0j5j5nj5NNj0j0nl0k0k0%nnnNL0L0J0n%k5%J5J0K0%j5j5
10783C0NNNj5j5j5%K0L5M0L0j5l0m0k0N%%j5J0J5J0nj0k0nNk0nnnj0k0J0K5K5K5nJ0J0n%%
10781D0nJ0J0%k0k0%J5J0k5NJ0n%N%%J0j0J0%J0J0n%j0nJ0J0K5j0j0j5J0J0%j5j5J0N%%nj0
10778D0J5j0nnn%k0j0J5J0J0%%l5k5j5J5J5K0J5J5J0k0j5k5nJ0NJ5%NNN%%%%nJ5j0n%Nj5J5
10774C0NNj0%j0nl0k5nj0J5J5K5L0%j5Nk0k5l0k0k0j5J5J5J5K5K5J5J0%K0J0J5j5m0k5j0J0
10772b5L0L0Nj5k0k5nJ5J0J5J0j5j5N%J5J0J5J5nn%nj0l5k0k0j5NJ5J5J0K0J0J0J5K0J0j5
10769E5j0j5j0nnnn%%J0Nk0k5l0j5k0J5NJ0L0L5L0NNj5m0m5m0j5j0j0nL0M5M5M5L0K5K0K0
10766A20%Nk0k0nn%%%%%%%%%%nj5J0Nj0j0j0j0%%%%j5j0J0J0NJ0%k0m0l5k0k0j5j0j0nJ0J5
10763a10L0K5NK5J0J5nj0%NK5K5K5N%J0L0K5Nj5j5k0k0k0l5j5J5J5%%j0nj5j5%L0J5j5%j0
10761EJ0j5j0K0J0J0j5j0nj0nnk0j5j5J5%%k5j5k0j5nJ0J0NJ5J0%%K0K5nnJ0K5M5J5J0j5m0
10758@j5j0K0K0K5Nj5l0l5k0J0NNJ0J5J5J5k5k0k5%NNnj0j0J0j0nj5J0K0%j0j0J5J0%nj5N
10755f5J5J5j5j0%K0K0nj5j0nnNNj0j0%%J5nk0%K0K0%%nJ5J0J5J0J0NNJ0J0NNNj5k0%j0nj0
10752@j0NNK0K0J5J5NJ0j0l0l0l0n0m5k5NL5L0NNL0K5K0K0J0Nj0j0NJ0Nk5j5j5k0k0%J5K5
10749@J5J0NNNJ5J5%%nk5k5NJ0j5k5k0J0NJ5J0J5J5%Nj0j0k5j5j0NM5M5N0K5K5Nk5n0n5l0
10746A5%K0nnj0NK0%k0j5NNJ5J5J5K0k0j5k0k0nK5L5L5%%k5j5j5j0nnn%j5j5j0j5j5J0J5L0
10744@L5%k5k5k0j5j5j5l0k5%NL5M0K5NNNj5j5k0J0J5%n%NJ0N%%%j0J0J0NJ0k0k0NJ5K0%%
10741@n%Nk0l0l0nK5L5L0K0j0nj0k5%J0J5j0nJ0J0J0j5%J5J5K0j0nl0nK5K0J0J5%%%N%l5n5
10738a5k5J0L0L5L5J5K0j0k5m5n0j5J5J5K0nnj5j0NJ0J5J5J0J5j0l0k5n%K0NNJ0Nnj0J5K0
10735D0J5%nj0nJ0J5nj5j0L0K5N0K5nk0m0k0j5j0l5m0j5j5%%n%N%%%N%J0L0K5K5%n%%J0J0
10732E5j5k0NL0K0j0j5k0l0j0J0J0J5J5nnj5NJ5K0J0j5%%%n%%NNj0j0NK0K5K0L0L0L0Nk0k0
10729A60j5j5k0j5k0k0k5k5j5j0J5J0J0N%%NL0J5j5l0l5k0k5nnJ0N%%nj0%K5K5K5nk5j5J0
10726b5K5J0j0l5k0k5%K0L0K5J5n%K0L0L5J5l5p0p0m0k0%nL0K5K0K0%NNNj5j5j5%J5J5L5J0
10724Ej5j0%Nj0j0nj5J5j5%J0NJ5%J0J5nnn%%j0j5%NJ0J0J5J0NL0J5nk5%%%%%j5k0N%Nk0j0
10720b5j5NJ0J0NNNNJ0NJ0%n%nK0nnj0NNk0k5m0j5J0NJ5J5J5J5K0J5j0l0l0l5j5j5K0K0J5
10718d0J0J5J5J5J5%%j0j0k5j5j5j5nnk5k5j5J0L0K5%%J5J5J5l0j5j0k0k0%%L0L5L0L0nnj5
10715b0j0NK5L5J5k0n0l0J0%%j5k5%%j5%J5J0J5K0L5J5J0J0j0j5nnj5j5n%nj5NJ0J5nj0J0
10712c0j0J5NN%%J0N%j0nnj5j0j0J5NJ0%NJ5N%J5K0K0%%%%j5j5l0k5l0k5j0j5J0L0N0M0K0
10709D0Nj5j5k0j5j5j5J0N%Nj0nnnL0K5J5J5NNNNNj5j5j0%K0K0nj5j5%%J0j0j0l5j5Nnj0k0
10706g0k5nK0K5J5%nj5j0J5K5L0J5%k0k0%%J0NNnK0J0nJ0j5N%nj0%%%k0m5j5nL0L5nj5j5J5
10703d0J5J0j0%nj0j0J0J5K0Nj5j0%%k5k0l5NK0K5J5K0Nj0j0l5l0j0J5K0K0J5%%j0nJ5j0%
10700e0K5J0J5%%nnnK0J0J5%k0l5l0%nnnJ5M0L0J0nnj5k0l0l0j0J0L0N%nJ5J5K0J5%J0J5K5
10698F5J5nl0k5l5j5J5J0NJ0%K0K5L0J0J5%k5m0k0nnnj0nJ5L5L5J5j0l5l5l0j0%J0j0nNK5
10695@K5L0nk5l0j0NJ0J5%l0k0k0J0J5J5J5K0K5L0NNnnnj0J0Nk0k0l5j0J0NnnN%%%%%NNj0
10692@nNJ0%k5J5J5J0J0k0k0l0l0j5%J5J0K0K0%k0j0j0%%J0J0nl0j0K0L5J0J0NJ5K0J0J5n
10689E5%j0nJ5J5J5j5k5nL0K0nm5m5k5%J5M5L5K0J5%nm0m0m5NK5N0L0NJ0J5%k5m5m0k5j5j5
10686e5j5%%J5M0L5J5%k0k0j5%%nnJ5L5J5j0l5j5J0J0j0%k5j5%L0K0%k0k5nnj0J5K0%nnJ5
10683c0J5nnj0j5j5j5%K0K5K5J5J5%%k5k0l0J5J5j0j0j0J5J5j0nk5NNL5K5Nj0j0J5K0J5%k5
10681A5%K0K0L0l0m0j5%%J5J0K5%j5j5n0n0m5j0K5K5J5j0NNJ5L5M0K0J0N%nk0k0j5j5NNk0
10678c0nn%J0j0NL0K0K0Nj0%nJ5%k0m0l5m0NNK5Nj0nJ0L5J5n%nn%%J5J0J0k5k5k5l0%K5L0
10675d0J5j5j5j5%K0K5J0N%%n%J5J5nj0%nnn%nn%%%k0N%%%%%J5J5J5n%%nNL0J0J5n%%k5k5
10672@j0NNNJ0J0NJ5J0K0nm0m5m5j0NJ0j0%%K5K5L0J0j0l0k0j5j0j0j0%nN%K5J5L5j0j0j0
10669c5%%J0%%%%Nn%j0J0J5J0nj0j0j5%L0K5K0%NJ5J5J5J5Nk0%nnk5j0J5j5j0l0%j5j5j0n
10666d5nnJ5K5K5nNNJ0j5j0nnnnnnnnj5%%j0nj0J0%Nn%%J0nn%NK0%nnj5J5%J0%nNNNJ0%%j5
10662d0j5J5J5K5%j5j0%J5J0nj0j0NK0L0%nk5J0J0%k0j5K0M5K0j5j5k0j5j0J5L0L5J0J5j5
10660H5j0l5m0j5J0J0J0%nk5k0k0%J5J5NNj0J0K0K0%%n%j0j5l0l0k0k5l0j0%%J5J5K5%j0n
10657a10j0J5L5L5K0%j0j5%j0nK0%%n%NNn%nJ5J0%J0J0NNj5j5nnJ0%J5K0K5L0K0%j0k5l0m0
10654a0j5%J0NJ0J5j5nj0j0J0J0N%nj0J5J0j0nj5J0%NN%%k0j0j0j0K0K0K5%l0j0j0j0j0NK5
10651b5M0J5%%k5k0nn%j0N%K5K5K0K0N%Nj5l5l0k5k0j5J5J5J5%%%N%%k0NNNNN%nk0%J0J5J0
10648eJ0J5K0J5J5J5J0%nnj5%%j5n%nJ0J0Nj5%J5NNj5l5%%%j5l0%J5J0K0nj0nj0J5%%nnnJ5
10645A5nj0nj0nnj0n%J0j5j0k5k0%K0K5J5J0J0J0J5L0J0Nj5j0J5J5M0K5K5J5j0l0o0m5k0j0
10642a5%j0%%%NN%%k0k0%NJ0j0j5j5NN%Nn%NJ0J5K5J5K0%k0j5k0j5j0j0J5J5J5j5l0l0j0%
10639a10nNL0M0J0j0nNJ0J5K0nk0%K0M0M0J0J0K5K0K0j5l0l5j0j5j5j0n%j5j0nj0nj0J5K0
10636A0Nj5k0NJ5J5%Nk0j5j0k0NNJ0J5J0J5L5J0J0J0k0J0j0n%Nj0j0k5%K0K0K0n%%%%j5j5
10633D0nl0N%K0K0NJ0J5J5K5Nj5k5j5NNk0k0j5NJ0J0J5K5N%Nnj0j5k5k5k5j5J0%%J0NNN%J0
10630B5Nj0nj0K0K0nm0k0NJ0J0n%nn%%%N%%N%%%%%%N%%N%%%NNj5J0J5J0%nj0j0k0j5k0j5j5
10627g0NM0M0M5K5%k0j5j5j0j5j0j5J0J0K5J0j5j0j5Nj5j5k5k0J0J0K5K5L0L5K5%N%%%L0K5
10624A50J5k5n0j0NNj5j0j0j5NNj0l0j0J0J0J0j5J5J0j5N%N%N%J5j0k0k5%%J5j5l0nJ0NJ0
10621a0J0J5J5%nJ0j5k0k5%nl0j0J0NK0J5NJ0J5J0J5K0%%k5k0k5k5k0NL5L5J5j0k0j5J5K0
10619B0K0J5nnnj0%%j5j5k0j5n%K5J5%%J5K5J5j0j0j5j0j0nj0j5j5k0j5j5J0j0K0L5L0L0L5
10616E5K0%k0j5nnj5j5j5j0j0j0%k5nnJ5M0K5J5%n%%k0j5j5j0n%nnJ0%J5J5Nj5l5l5nJ5K0
10613g5K0J0J5n%%%%n%%%N%%%N%N%%%%NJ0nnj0J5J5j5nnJ0J0n%n%j0%%%K5K5L0J5%m5l5j0
10610b0NJ0%NnnJ5J0%nN%%N%Nj0%J0J5n%NJ0nnnK0J0J5j0j0nJ5J5J0K0nk5l0k5j0j5j5J0%
10607@L0K0K5%k0k5k0%%Nj0nnj0J5nj0nn%J0NK5%%j0J0J0N%%NNNJ0J0n%NN%Nn%l0k0j5k0%
10603a5nj5J0K5K5K5L0Nj0k5k5k5j5j0%%%%K5L5J5j0j0j5j5k0NJ5J5K5Nn%NNnnNNJ0j0j0j0
10600C0J0J0J0nn%k0j5nnj0j0j5j5nnnl0m0l5NK5K5L0L5L5Nj5k0k5j0j0nJ5L0Nj5j5m0j5%
10597a25J5K5J5L0K0%nj0j0j0nnnJ0J5J5j0j0nK0K0L0K5J5%nJ5L0K5Nk0m0l5j5nk5k5j5K5
10595c0L0L0M0J0NJ0n%l0n0k5k5k0%nnNJ0NJ0nnJ0%%k0k5l0%L5M0M0L0Nnk5j5j0N%J5J0N%
10592A5NJ0J5j0j5j5n%j0n%NNNJ5J0%%N%J0%%%J0NJ0K5J5j0k5k5j0NL0K5J0k5n0m5j0NK0J5
10589A5NNJ0J0K0K0nnj0j0%%j5j0j0j0N%nj0nj0j0l0m0j5NL0K0%k0NJ5M0K0%NNj5J5%k5j0
10586b0n%Nk0k0nJ5J5j0j5k0NK0J5j5J0J0J0Nj5j5j5J0J0Nj5j5k0J0N0N5M5K5NJ0j0nk5k5
10583D5k0k0j0j0nnK0M0K5K5nj0J0Nk0m5m0k0%%%Nj5j0j5J0L0L0L5L0K0k0k0k5j0nnj0nj0
10580c0j5k0nJ5%%%nJ0J5nj0J0NJ5nk0NJ5J0nnj0nNNj0nk0j5%J0L0%nl5k0%K0K5K5Nk0NJ5
10577b5J0nn%%%K0K0K5L0%j5j0j5j5%%%K5K0K0nnl0m0k5%K0J5N%J0NJ0J0k0k5k5l0NK0O0N5
10574I0K0nl5l0m0nJ0j0j5j5nj5%j0J0L0%J0%N%%J5K0NNN%J0j0l5l0%J5K5K5NNj5j0n%nj0
10572EJ5J0j5j5k0k5J5J5NJ0k5j5%%Nk0NJ0NJ0%j0J0J0K5NnnJ0NJ0NnnnK0j0nN%%%j5J5%%
10568C0nnJ0NN%%K0J0j5k0k5nnNNl0l0k0%K0K5J0J5nnk5k0j5J0K5K5K0J5j5j5k5J0NNnJ5K0
10565B0nnj0%nN%NNJ0J0%NNJ0J0J5j0l5k5j5j0l5k5nNNnK5M0M0K0Nk0j5k0k0k0j0nK0L0L0
10563B0J0j5j0J0J0nNK5K0K5Nj5k0%Nj5j5j5%%j0j5nj0k0n%j5NK0N%k0%K0J5K0NNk0J0NJ0
10560B5NJ0J5J0NJ5NJ0J0%%j5j5j0j0nj0%%nj0nnn%%J0j0j5j5j0J0Nnj0%%j5j5%NK5%%%NN
10556a5NNNJ0j5n0m0j5%NJ0J5J0J0j0J0J5J5K0%k0k0J0J5j5k0J0J0j0nk5J5J0j5NNK0j0NN
10554d0NJ0%NNJ0%n%K5NJ0j5j5%nN%nj0j0J0J5J5k0k0J0J5J5J0nK0J5%n%j5j0j5j5nnJ5J0
10551A0NNK0J5J5nk0j5j0nk5j5j5j0%%J0J0L0%N%n%NL0K0J5nj0j5k0k0j5j5j0k5k0l0l0j0
10548a55J0K0K5J5J5J5K0J0M0K0Nj0j5NNK0K5L5J0N%j0nl5l0m0k0j0j5%nnJ5NJ0Nj5nj0n%
10545e5%j5nn%%nJ5L0%%j0nJ0J5J0NJ0NNN%J5J0%NNJ0%%k0k0j0nj0nNJ0K0%J0J0K5%k0k0j5
10542A0j5j0j0J0J5K0K0J5J5Nk0l0j0NJ0nj0J5J0Nj5l0k0j0j5K5K5L5L0J5J5%%j5m5l0j0j0
10539a0nNJ0K0K0K0K0J5J0j0k5j0nNJ0nj0j0J0J5%j5j0j5j5j5j5j5j5k0j5J0NJ5N0K5L0%N
10537F0J0Nk0k5k0k5nJ0L0K5Nk0NL0NJ5NNnj0k0NN%%%J0k0j0j0nK0%j5k5l0%Nk0k5j0J0K5
10534c0K0nnK0K0%%n%nj0%J5K0K0K5Nnl0j0j0nn%%NNnj0%%%%j5j5J5nNJ5%j5nnJ0J0N%J0j0
10530A5j5j0J5J0K0K0%j5%%J5J5%nk5k5m5k5%J5%nn%J5J5nj0j0J0NNJ0nN%%NN%K0J5Nk0j0
10527EJ5J0NJ0J0J0j0j5j0J0J0NNj5j0NJ0j0n%%%%n%%J0%%%%%%%%%n%%n%l0k5m5k5NNj5j5
10524a15nK5L5M0M0K0j5j5j0J0J0J0J0NJ0nk0j5%K5J5J5j0j0%nnj0nj0J5nk0Nk0%n%J0Nj0
10521a0nJ0J0Nj5j5NJ5%%N%Nj5j5J0J0M0J5j0l0l0J0K0J5L5J0nl0k5l5k0NJ0J0j0j5j5k5j5
10518i5j0L0L0L0L0K5Nj5j5j0nnK0NJ0%j5%K0Nj0k0k0NL0NJ0j0k5nj0nK0N%j0nN%J5J5%%%
10515C0K0M5L0j0l0j5K0K0K5k0k0k5k0k0j5l0j0%NN%nj0%J5K5K0j5l0%j0J0J5J5J5j5j5N%
10513ENNNN%%NJ0J0j5N%J0j0j0m0m5k5j0L0M0J5K0K5J5K5nn%%j0nnnJ5j0k0k0l0nnnJ5J0J0
10510@NJ0J5%K5j0nnnK0j0k0%NNj0j5NNj0nNJ0Nj0j0%nK0K0%nj0%%J0J0j5j5nK5NNnk5k5j5
10507c0k0k0k0NJ5M5K5L0K5K5J0l0l5j5j0J5nnK5K5K5%J0j5k0k5j0j5k0%nJ5K0nJ0J0NNJ0
10504E0Nk5k0l5j5j0K0J5K0%%J0L5J5j0j5%j0nj5NK5K0nnj5NN%Nk0j5j0%%J0%j0j5j5NL5L0
10501D5M0J5J0j0j5j5j5j0l0l5j5NJ0J0nj0J0N%Nn%J0j5J0J0Nj5k0%J0J5j0n%NNN%Nj0j0J5
10498@J0J0j0l0n%NK0K5K5NJ0L0J5K5J0J0%k0k0k0j0j5j5j5k5j5j5J0J5J5%%L0L0J5nL0K5
10495A50M0nj0j5NJ0nk5l5k5k0N%N%nl5m0k0j5%K0K0Nj0l5j5%NJ0j5k0nJ5%N%%NNN%n%J0N
10492c5J5n%%K0K0NJ0J0J0J5J0%nj5j5j0j5nnj5j5j5k0j5j5k0nK0L5L5L5N%J0J5K5K0%k0j5
10489E0k0nj0%nnnNNNk0j5j5%%J0J0J5J0K0K0N%j0n%j5%K0K5K5J5j0nj0j5j5j0nk5k0j0%%
10486a5%NJ0%%J5NJ0J0K0K0J0j5k0NNNJ0J0nj0k0k0nj5NNN%nj0j0J0J5n%N%J0nnJ0N%nN%J5
10483F0j0j5j5nnj0n%nnj0k0Nj0nNNJ0J0J0NJ0NJ0NJ0%J5J0N%n%j5j0j5j5%%j0nj0j5j5j5
10480g0%%NJ0NJ0J0NK0%nnN%NNL0K5K5Nnj0J5J0%Nj0j0k0j5nj0j5j5k5j0J0NJ5K0J0J0NJ0
10477E0nn%%nK0J5J5J0K5Nk5m5m5l0j0NK5J0nnk0nJ0J5J5%Nk0k5l0nK0J5J0J0nk5j5k5n%J0
10474g0%j0l0m0j5J5M0M0K5N%j0k0j0k0k0NNL0J5M5L5J5K0Nj0j5%J0J5j5k5j0J0K0J5Nnl0
10472B0k0N%J0%J0%k5k0NJ0%j0j0%%%%j0nJ5J0%%NNJ0J0NNNJ0J5J5J0j0nk5k5k5nJ5K0K0n
10468C5j0j0nj0j5%%j0%%NK0Nj0j0%%%k5k0k0NN%N%%J0NnJ5K5K5M5M5M0M0J0k5l5l5l5l5j0
10465A5j5K0%k0NK5K5J5K0%%nj0j0j0j0n%k0k0%J5J5NN%Nm0m0nK5L5J0j5nk0l5l5%K5K0J0
10463b5nj0J5J5K0J0J5%Nk5k0m5k0k0J0J0J5n%j5j5nnj0j5L0K5NJ0%K0K0K0K5K5J5J5%k5j5
10460D5j5nl5k0nNk0k0k5J0NL0L0L5M0J5j5nj0J5Nnn%%%n%NJ0J0j0j0%nj5j5j0nj0nj0j5%
10457d0J5j0nj0nJ5%j5j5j5j5NJ0L0L0J5J0J0N%%k5m5m0k5J0K5J5J5nnNNJ5L5K5Nk5j5k0k0
10454e5%N%%%Nj5j5nK5K0K0%%NJ0nnK5n%nJ0J0%NNNj0j0K0J5%%NNj0j5NJ0K0%j5j0j0J5Nj5
10451D5k5nJ0J0J5L5L5J0j0l0l5j0nK0J0j5nj0J5K0NNJ0%%nl5n0n0l0N%J0N%nj0K0K5K0k0
10448b5k5j5J0L0L0j0l5j5%K0K0J5J5j5k0k0NJ0Nnj5%%K0nk0%J0J0%%%nJ0NJ5J5nj0%%J5N
10445B0NNJ0j0j0j0J5J0J0n%%nnNNJ0j0j5k0nj0nj0%%j5j5N%%k0k5n%nj0J0M0M0K0j0k0k5
10442f0j0j0%NnK0K0K5M0J5J0N%j0%%%n%nnj0nJ5K5%j0nj0j0J0J0nk5l5j5J0L0L5L5K0%k0
10439G0k5nnJ0J0K0K0j5j0j5J0NJ5%%%J0k5k5N%Nk5j5j5K0K0%k5l0%J5J5L0J0nj0%k5l0l0
10436d5j0j5K0K5K0%nnNNNN%%J0NnnNJ0j0%%NJ0nj0J0J5j0%%%%NJ0K0n%%j0j5k0j5j0nk0k0
10433e5k0NJ5L0M0L0L5Nl0k5l0nJ5J5NNnn%%%k0NNnj0%%%j0j0J5J0J5J0J5J0Nk0j0m5j5k0
10430e0j5J0J5J0J0NNj0l5%M0N5J5j5l5l5j5%nnnNNK0n%NnK0L5J0nnnJ5J5J0Nj5J0J5J5J0
10427I5%j0j0j5NN%%j0j0k5m5l0l0J0%NJ0NJ0K5L0J0j5j0n%%k0j5%K0J0J5%n%j0NNj5nNNn
10424a5j0k5nNJ0%%%k0j0j0J0J0nnJ5M0L0K5J0j0%L0K5Nj5m5k5%nnnnJ5j0j5%J0NNJ0J0J0
10421C5%%J0J0%nj0j5NK5%j5l0j0j5j5j0j0K5L5M5K5nl0j5j5j0j0NJ0nn%%J0L0J5J5j0l0j5
10418A5j5nk0m0j5%N%nK5J5NJ0J5K0NJ0%nj0j0%j5j0J0j0nj0K5L0L0J0J5J5J0NJ0j0l0l0l0
10416A0j5NJ5%l0j0J0J0Nj5k5k0j0J5J0J0J0%k5k0j0J5M0M0K5j0k0k5j0J0K5K0N0L0%m0l0
10413D0nNNnn%Nn%n%K0K0J5k0l5l0j5k0j5k0%%nj0j0nNNJ0%J5J0NJ0j0nK0K0%J0N%J0NnnJ0
10410A5J5%nk5%J5J5%J0j0%%NNNNNNNk5l0j0j0K0K0J0J5J5J5%nj5j5k0j5%%%%k0%NJ0nJ5K0
10407D0nj5J0K5Nn%nnj0nj5J5j5j0k5l0nj5k5j5%K5N%k0J5J0J0K0%J0J0K5%NJ0J5J5nk5nj0
10404@J5NJ5nk0k0k0%nnnj0j0j0j0j5n%NL0%NJ5K0J0Nj5Nnnm0k0J0J0N%j0nJ5J0L0L0K5K0
10401D5K5J5J5j0m0m0l5%L0L5J5%n%J0J5n%j5J5%J0J0j5j5k0%nj5j0j0nk0l0n5k5j5K5J5K5
10398h5nK0L0L0K0j0j0j0j0j0%%J0J5K5K5%k0l5l5k5%J0NK5J5nj0%nNJ0J5J5%nNM0K0K0J0
10395I0j5l0l0l0%J0NJ5J0N%J0J5K5j5j0j0nJ5%j5j0j5J5J0j5j5j0J5J0k0j5NJ0J0j5j5nn
10393b5%NNj0%%%%%j0n%J5j0%%K0L0%J0NJ5J0J5j0nk5%J0J5%k5%%%%j0j0j5k0nJ5K0K0L0L0
10389H5%Nk0m0m0k0NN%%nnj5j5J0J5NNJ0J0L0NNN%nnJ5n%%nJ0J0Nk0j0nJ5J5nnK0K0L0L5%
10386A50k0l5j0J0Nnj0j5j5j0j0nnl0nnnN%NJ0j5nJ5J5J5nj5J0K0%nnJ5%j5j5%nnj0J0J5j5
10383@j0j0J5nnk0k0m0j5J5J5L0L5K0K5%nj0j0j0j0nl5j0%nJ5L0K5K5Nnk5k5j5NL0K0%l0j5
10380c0nNnn%%j0n%Nj0j5N%j0nnJ0%j5%K5K0J0K0K0J0NJ5NN%%%J0J0%nj5j0NNj0j5j5nNJ0
10377A0NJ0%j5nK0L0L0%k0k5k5n%N%k5%J0%%k0j0J0Nnk0%%%j0J0J5%nj0J0N%%nj0J0NJ0J5
10374@j5nn%J0Nn%%%%n%%K0J5K5J0j0l0j0j5j0nNJ0J5J0j0j0J0NN%N%NNJ0J0%%j5J0J0NJ5
10371G0J0j5J0%N%Nnk5l0l0j0j0l0k5j5J0L0L0NNJ0NK0nj5k0%Nj0nk5%%K0K0Nj5j5%%%%K0
10368b0J5k0j5J5J0%j0k0NNJ0%j0N%%NnnNN%NN%%%J5J5nnn%J5J0N%NNnn%K5%J0nnJ0NnJ5j0
10364G0j5j0J0J0Nj5k0nnN%j0J0Nk0k5k5j5J0J5J5n%k0j5k0j0J5K0L0L0NNN%NN%%j0nk0k0
10361a5j0k0k5%L5L5K0K0nnk0k0j5k0j0%L0K5L0L0nj5j0j5j0J5J5J0NNnj0nnNN%%j0nnn%n
10358A0k0k0j0j5%J5L5L5L0J0nj0j5j5j0j5j0j5k0k5j5k5k0nN%N%j0j0J0J0L0K5%Nj0NL0K5
10356a5J5NNk0j0n%L0N%nnNJ0Nnk0%NK5J0nNj0N%N%NN%%nnnnNJ0j0j5k5%J0Nk0j5nJ5J5nj5
10352b5%J0%j0NJ5%nj5%nnJ0K5L5K0%k0k0j5j5j5k0J0K5L0%%j5k0NJ5M0J5%%NNk0l0nNM5L5
10349I5J5nk0k0k0j5k0k0j5%%%k5k0j0j0K0L5O5M0J0k0k0%K0K5J0k0l5%%NNJ5K0J5K5j5m0
10347G0q5n5k5%nJ5J5J0J5J0K5K5J5J5j5k5k0k5l5l0k5%J0J5K5K0K0J5J5J0NNNk0m5m0nK5
10344g0N0L0NJ0J5nk0j5nnnj0J0L5K5K5K5K5%k5k5l0j5j5j0J5K5K0L5J5nl0l0nj0j5%Nn%k5
10341a0nJ0NJ0Nj5j5nn%%NN%%j5J0%N%Nn%%%NNn%NL0N%NNK0n%J5J5NN%%j5%n%%k0%%K5Nj0
10337G5J0NNJ5k5j5j5j5%j5k5k0N%J5K0K5J0%%N%n%NJ0Nj5m0k0NNNj5l0j0%J5K5%K0K0J5n
10334E0%%NNnn%NJ5j0j5j5j5J0Nj5m0l0j5J0L0L0K5Nl0l0k0j5%n%nnj0J0NJ0J0Nj5l0l5%K0
10331a10M5M0J5J5NNnn%K0K5K0J5j0j5k0k5NK0M5NN%%l0n5m5j0j0J5%%%NJ5nj0nJ0J0%n%%
10328b5J0J5%%%%J0J0J0J0NJ0%%J5J5j0l0k5nJ5K5J5M0J5%j0j0NJ5nnnj0nj0nj0nnk0j0j5
10326A5J0N%k0k0j5j0n%j5j0nj0J0J5J5K0k0J0K0K5K5%k5k0k5nJ0%J0%NNnnJ5J0J5J5nk5N
10323A5NJ5nk5k0j5k0nJ0L5L5J0j0k5j5%nnj5k5%%%NNj5j0k0J5K0K5L5M0nk0j0J5K5L5nK5
10320I5J5%nj0j0j0NNk0j5n5l0k0k0j0NJ5J5K5%j5k0nnNNK0K0K0L0J0j0l5l5nj0L0K5%NNN
10317A5NJ0%%NNNNj0j0j0nk5j5j5J5%nN%j5j5NK5K0K0J0NK5J5K5Nj0nn%N%j5j5j0nj0nj0j5
10314@nnnj0J0%J5J5j5j0%N%%%%%%%%%%j0nN%J5NNk0j5j0J5K0%%%nj0nN%K5%k0j5j0n%%J0
10310c0J0J0j5j5J0J5J5%NJ0J0nk5m5m0l5%L0N0M0J5Nk5%%J0NJ5J5nj5NK5K0K0k5k0l5l0j0
10308c5j0J5J5%%%%n%n%J5nnnj5J5%%%%%%J0J5L5L5K5K5K5Nj0m5m0m0nnJ5J5J0j0j5k0j0J0
10305@%k0k0NJ0N%%%%j0J0%NJ0N%nk0l0k5%K0K0K0K0J5J0nk0j5nJ0J5%nK0K0K0K5%nm0m0k5
10302b5k5j5J0J5K0%%n%N%N%J5L5K5L0Nk0k0k0k0%NN%Nj0nj5j5NJ0j5j0N%nnK5K5M0K0J0j5
10298G5k0j5J5J5j5j0nnj5l5l0nJ0J5J5K5K5Nk0k5nn%NnnnnK5J0j0k5nj0J0Nnj0%%K5L0L0
10296D5L0nnk0j5l5l5l5j0J0L5M5N0N0L0Nk0l0l5k0k5k5nJ0J0J0Nnj0j0nJ5J0%%n%J0j5k5
10293b5n%nj0j0k0NK0K5K5N%%j0j0j0j5k5%j0j0j0%%N%%j5J0%%%%j0n%NJ5J5%NJ0J5NJ0nn
10290d0J5J0L0NnnK0J5L0J0j5l0k5nNk0l0nJ5K0%NK0K5K5K5J5K5j0j5j0J0J5J5nk5j5k0n%
10287G0j5j5j0j0nj0nj0j5j5%j0j0j5NJ0J5J5nnK0K0J5j0nnJ5J5Nk0n0m0l0j0NNK0K0L0K5
10284a5L0L0%Nj0j0k0k0J0NJ0J5J0K0j0j0j0j5%%K0J5NNk0j5k0k0NNj0nk0l0j0J0J5J5j5j0
10281f5j5j5N%L0N0N0N0K0Nk0k5nnl0l0l0n%Nnnj5j5NNNNK5J5J5j0N%J0J0n%j0j0j0n%K0J5
10278A5J0J5K0K5Nj0j0k5k0l5l0k0NL0L5N%%%L5L0J5j0k0j5nl0l5j0J5K5K5j0N%K5K5nK0J5
10276A10%j0j0nj0j5J0%l0j5NJ0L5J5J5J5k5nj0J0J5NJ5%k5l5l5l0%NL5J5K5j5j5nnK0nj5
10273D0k0j0J0J5J0J0NnJ0J5J5Nj5J0NJ0Nnnj5k0j5%j5j0j0j0NJ0J0J0j0nj5NK0L0N5K0nk5
10270A15j5j5%m0m0m5%%N%NN%J0%J0j0j0nj0nnj0j0J0J0K0J5Nj5m5j5NM0K5J5%%%%J0J0NN
10267C0l0l5n%J5j5NNJ0J5%nnnN%%n%nJ0%J5J5%J0NN%nk5m5k5j5%k0k5%J5J5%N%%J0L5M0N
10264@J5J0K0M5K0%j5j0N%%%Nj5l0j0%j0j5k0j5j5k5J0L5M0K0%%%J5J5K0K5Nk0l5%J5J0J5
10261A10%j5j0k0k0j5NNj5k5k0K0L5K0%j5j0j5k0NNJ0J0nnJ5J5J0J0N%%nJ0J5nl0k5l0j5J5
10258@L5J0N%N%j5j0k5k0%%J5n%nJ0J0j0%%NJ0j5%%J0Nnj0%J0nnnnNN%%%nNNNN%%J0Nj5j5
10255@j5k0k5k5j0%J5K0M5M5L0L5L5J5J5nnk0k0j5NJ0J5K5%%m0m5m0j5%%NL0J5K0%%j0nl5
10252C0l0l5l0j0j0J0J0J5J0K0J5NNK5K5J0l5J0J0K0Nk5k5j0n%k5j5k0j0NJ5J5%NNJ0%%j0
10249a5j0NN%j0l0l5j0j5%%K0K0J0J5%k0%%J5Nn%nnj0n%NN%L0L0K5NK0J5nj0j5j5nnj5j0k0
10246d5NNJ0%%%%%%nJ5J0N%j0%K0J0j5%nK5%j5j0k5%nj0l0%K0K5J5M0K5L5K0Nnk5l0j5j0k0
10243A0k5k5j0J5J0j0%nJ0J0nj0J0J0J0J0nnj5j5j5j5%K0K5K0L0%j5j0n%nK0%N%%%NNNj0j0
10240A5NJ0NNj0nj0j5nJ5K0%j5j5%J5M0J5%j5k5l0j0j0nnJ0J0J0J0J0J0k0j5%%j0%%Nj0j0
10237c0j0j0NNJ5J0L0K5Nj5k0k0k5nNNJ5J5L0%j0n%%J0Nj0j0k5n%K0J5J0j0l0j0j0J0J0j0
10234b5j0n%K5L0nnj0j5%%l0l0j0J0K0K0K0K0J0j0j0J5n%N%nj5NNJ5j0nj0NJ0nnNN%%l0l5
10231f5j5%J5K0NJ5K5K5J5J5K0K0L0Nk0m5n5l0j5J0NK0M5M0J5nj0j5nj0j5k5j0j5%nJ0J0N
10229A0Nnl5j5j5NJ0k5k5k5k5NNK0K0J5nJ0L0L0J0N%NNJ0j0nj0%J5NJ0j5n%%%%J0J5nj0k0
10226@%J5NK5NNk0n%J0J5j5l0l5j5j5%K5K0%j5k0j5%%k0j5J0NJ5M0L0J0NJ0J0J5j5k0%Nj0
10223A5%j0nk5k5nK5K5L0J5J5%%nk5k0NJ0L5J0j0j5k0nJ5J0J5j5k0n%J0NJ0J5J5J0k0j5k5
10220B0k5j5K0K0NJ5J5%Nk5k5k5%J0j5l0l0j5J5J5J0N%J0J5k0k5j0K5K0K0N%K5M0L5nj5j5
10217E5j0nNN%k0j5NN%%nJ0J0J5J5J0k0l0l0j5j5j5j5l5l0%L0K5L0J0j0j5J0L0N0M0%k0j5
10215D0k0j5nk0k5nj0j5k5%J0J0K0K0M0K0J0J0j0k0%K0J0%j5j0%%K5K0J0NK0nnm5l5j0k0k5
10212e0l0l0N%K5K0NNJ0J5J0j0j5NJ5J5j0j0j5J0NK5J5J5Nk0j5j5j0j5L5L5K0nnnNNj5l5k5
10209c0j0%K5L0N5M0Nl0l0k5l0%Nnj0k5k0j5J5J0J0nJ5J5j0nJ0J5%k5K0J0%n%NNNJ5Nj0k5
10206@%J5J0j0j5nJ5N%j0j0%%J0j0j0j0NNJ0N%j5k0j0J0K0nn%%%NNJ0L0J0n%nJ5J5%%NJ0N
10203G5K0K5K0%l0l0k0Nn%nj0nj0NN%NJ0j0l0l0l0l5j5%J0%NJ0L0K0K0NNNJ5NJ0J0j5j0j5
10200A5j0%%k0k0nj0J0J5L0Nj0j0nJ5J5j0n%NJ0J0j0n%j5k0l5j5K0M0M0J5j0j5j0J0L5NJ5
10197G0J5%j5k5k5j5k0nn%%j5k0nK0M5M5K5J0j0j5j5l0m5m5j5j5J5J5J0J5J5K0j0J5K0K5J0
10195D0j0nj0l0j0NJ0J5j0j0j0j0j0NNJ0%NNK5K5Nk5j0j0nK5j5j5%nNJ5%%J0J0%%%Nj0nj5
10192ej0%N%K5%nNJ0NJ0%Nn%j0k0J0J0K5%k0j5j0j0J0NJ5M0J5J5n%k0k0%NJ0j5l0k5j5k0J0
10189b5%J0J5K5L0Nj5j5%J0J0j0j0NN%%%%J5K5nk0j0nJ5J5J5J0Nk0j0j0J0Nj0j0%%%Nj0j0
10186D0%j0%%%nN%K0K0%l0l0l0j0j5NL0M0J5Nk0j0j0NNK0J5NJ0j0nj0j0J0J0K5L0J0j0j0n
10183I5k5k5%%J0J5k5j5k0k0j0j5k5nnj0NL0K0%j5j0J0K5L0K5J5J0NJ5J0k5m0l5j0%j5j5j0
10180e5J5K5%%nn%nnk0J0N%%k5%N%Nk0NJ5K0K0%NNj0nK0J5L5J5j0nk0%J0J0k0j5nK0J5K0J0
10177G5nj5j5nnj5l5l5NJ5J0J5J0N%j0j0k0j5j0K0J0Nj0J0NNNNNNNN%%J0NJ0J5%j5j0j0%K0
10174D0L0%j5k0J5J0nnj0nnj5j5j5nnK0K0J0NnJ0K0K0n%j0l5k5k0nJ0J5J0NNNNJ5K0j0nNN
10171F0j0j0NJ0%%j0nj5j5%K0J5J5K5%j5j5k0k0k0%J0J5J0J0Nj5l0k5k0NK0K0NJ0Nk0k0k0
10169d0k0NJ5J5K5K0K0K0Nk5l5l0k0NJ5K0NJ0%%%NNJ0k0NJ0J0K0nj0NK0%%nnj5k0k0%K5N%
10166C0j5k0j0L0K5L0K0K5K5%j5j0j5j5J0NJ0j5k0k0j5nNk5j5k0J5J0k0k5J0NJ5nNN%%NJ5
10163A5Nj0j0j5nnj0n%Nj5j5k0%%%NNJ0J5NNJ0J0K0K5Nj5J0J5J0J5j0j0%%K0nj5j5%%k0k0
10160a0l0%%j5j0J5K0J5N%J5J5J0j5k5k0j0j5j0nnK0J5K0%k0j0nJ5J5J0J0k0k5k5k5J0L0K5
10157c5Nj5k0NNJ5K0%k5k5k5k5k5j5J0M0M5M0L5M0M0J0nl0nj0j0j0nN%j5j0j5j5j0J0L5J5
10154B5j0j5k5J5K5%N%j0l5k5n%nj0%%J0K0J5J0l0l5nJ5K5K5L0L0L5%%j5j5k5k5NJ0J0j0n
10152E%j5J0J0j0j5j0j0nk5k0%%%K0J5J0K5K0K0%j5j0%J0NJ5J0J5Nk0k0k5nK0L0L0k0j5l0
10149El0j0J5K0K5L5K0Nj0k0j5nJ5Nj5k0NJ5L5K0nk0k5nj0j0j0J0J0J0j0j5j5j0j5%%J0%N
10146a0%J0J0%%NNNNNN%Nn%j0k0k5k5nJ5K0L5J5%j0j5j0j0j0J0K5K5J0NJ5J5J0J0J0j0%k5
10143H5l0m0k5J0J5j5j5j0%%%k0j0j0nnk0%K0N0M0M0L0J5%k0l0k0%J0%k5j5j0NNj0n%nnJ5
10140a0J0NJ0J0J5J5NJ0%J5K0%N%K0J0k0m5l5j0%j5k5J0K5L5J5n%j5j5j5nK0K0L0J0j0k0n
10138F5N%j5j5j0J0%k5j0j0J5K0J0Nnnk0j5j5J5nnj5j5NJ0NK5L5J0%%j0%k5k5j5k0k5%NN%
10135f0%K0K0Nj5k5nK0%k0k5J5J5nnJ0NK0J5%nl0j0N%J5nk0k0%K0K5K0NNL0J0%nnnnn%%%%
10132EK0J5j0j0J0L5J0j0j5j5NNnj0j5nNNj5j0%N%Nnj0%%%%k0k5l0j0J0J0J5J5%K0K0j0j0
10129b5k0j0n%n%%J0J5Nk0%j0K5J5%J5J0j0NNJ5J5%%K5nj0l5k5k5j0K0J5J0nnj5j5j0j0nn
10126h0j0nNL0M0J5j0j0nJ5J5K0K0J5%%nnk0k0nJ5M0L0Nk0%NJ0J0j0j5nn%k0k0k0%Nnnk0j5
10123d0nj0j0nj0j0%%j5j5NNJ0NJ5K0M0L5J0j5j0K0K0J5K0K0J0j0n%N%J0j5j0NJ0J0j5m0l5
10120A5j5nK0J0j5l0j0k5j5%nJ0J5%%NJ5J5%%nK0K0%nJ0NJ5nl0m0m0k0j0J0L5N0M5J5J0NN
10117G5Nnj0k5%%NK5N%k0k5j5j5%j5k0k0j0%K0J5Nnk5j5j0J0J5%%%nj0%J5M0K5J0J5nk0k5
10114a5j0J0J5nl0k5j0%j0j5k5j5j0J0K0L0L0M0M0N%NJ0K5J5nj5l0k5k0k5j5j0J0K5%k5l0
10112h0%nJ0Nk0n%NL0Nk0k0%nNNnnNNL5K0j5k0j0K0J0J0nj0J5NK5Nj0%j0nNK5L0K5J5J5%%
10108H5k0k5j0j5NNNj5k5NK0Nk5k0j5j5%%J5%nj0%j0J0%J0J0j0j0%nNJ0N%K0J5K0J5J5j0n
10105C0j0nj0l0l0nJ5L0L0J5nj5j0%K0L5L0K0K0%k0k5k5m5m5m0j5nJ5K0J5K0J0K0J5K0K5K0
10103H5%%%nj0k5nJ5j5j5k5J0Nj5j5%n%nJ0J0%nJ0NK0j0j0J0K5Nnj0J0Nn%%%%%%%%%J0N%%
10100E5k5k0J0J0J0j0l0%NNj0j5k0nNNNN%%NJ5%%%NNNJ0J0%%nnNJ0nnj0J0J0J5nk5NJ0J0j0
10096D0k5k5J0Nk0j0j0nJ0J0J0J0J5J5NN%%k5k0j0j0k5N%nK0J5J0NJ5Nn%%%j0nnJ0%nj5NJ0
10093@J0j5j0n%NJ5l5j5J5J5K5J0k0k0j5%J5N%%N%J0NJ0j0%%NJ0%%NJ0%J0%J0%%%K0%k5j5
10090C0j5%J5L5L0Nj5k0%K0Nk0l0k0k0l0l0j0K5L0L0J5J5j0nnnJ0J5J0J5J5j5NNJ0J5%%Nk5
10087H5%%J0j5nn%Nj0j0%N%NJ5j0j5k0K0J5J5j0k5k0nnk0%%NJ0%J5J5nj0J0j5m0j0j0nk0k0
10084h0%%L0N0%%K5J5J5nk5n%%nj5%j0J0J5J5K0j0j0k0k5k0NJ5J5Nk0k5k0l0nJ5J0L5L5L0
10082C0M0j5j5%K0J5J5J5j0j0nj0j5%%K5%k0k0j0J0nn%nnnN%nj0nJ5%j5k0k0%K0L5J5j5k0
10079ej0j0K0K0K5%j5NNN%N%%j5j5j5nj0%j0j5%nk5k0nJ5J0J5%%J5J5J0NJ5J5J0%J5J5J0J0
10076H0j5j0nnJ0Nnk5o0m0k5nJ5J5J5J5%k0j0J5J5J5L0J0j5j0K5L0K5%%%nnNNJ5J0%k5j0j0
10073E0J5J5NNnnk5j5nnJ0J0l0l0j5N%k0j0nj0n%L0L0L0J5J5K0K5J5j5k5l5n%j5j5k0NJ5J5
10070A5J0NJ0j0j0j0k0j5l5j0j0%j0nK5L5L0L0nn%j0%%n%%j5j0j5j5j5%J5L5L0nnj5j5j0J0
10067c0J5K0J0j5l0j0J5L0J0j5j5j0k0k0NNK5K5J5j0j0j5NNj0j0J0N%nl0n%K0L5J0j5j5NN
10064a5%K5%%NJ0K5K5Nk0l5l5nnL5L0L5J0n%%J0%NnnJ0J0%%%%J0Nj5k5k0k5j5k0l0j0J0J0
10061a5J0J0nl0l0k5j5j0%NJ0J0J5K5J5J5%k5nj0J5J5J0J5%j5%%K0nj5k0k0k5nj0k0k0k5J0
10059a50M0M0K0%J5K0K5Nj5j0J0%J5j0N%j0J5J5J0%j5j0%NJ0%%j0nJ0NJ0k0k0%J0NJ0J0nj0
10056B0n%NJ0j5j0%k0j0%j5j0k5nJ0j5k0k0nJ5%%K0K0L0K5%Nk0j5k0NJ0L0K0K0J0Nnnnnj5
10053em0k0%J5J0J0J0%k0NN%%j0J5%%j0n%NJ0J0%j5k5%J5J0N%j0nJ0J0nj0NNJ0nnnNNK0Nn
10050@j0nJ5J5J0K0K5Nj5nj5%J5K0K0k5l0j5j5j0j0l0l0j0nK5K0Nk0k5j0K0M0L5nj5k5NK0
10047a5L5L0K5K0J5nl0l5m0k5%%%n%nNNj0j0N%j0n%%NJ0J5K0J0J5J0J0%%j0j5j5k0N%j5NN
10044b0k0j5j5nK0L5M0L5J5nj0j5k0nJ5NNJ5K0K5K5L0L0nk5l0l0k5j0nJ0K0%j0j0j5k0NNj0
10041C0%j5j5J0NNNj0nk0j5%K5K5K5NJ0n%n%%%%%Nl0n0n0k0n%nK0M5M5j0k5l0j0J5K5K5K5
10038B5%N%J0J0%k0l0j0nj0j0J0K5L0K5%j5j5nK0J5J5k5k0l0l0j5j5NNJ5J5K5L0J0j5k0j5
10035a0j5k0l5l0nJ0K5K0J5J5J0j0N%j0nNNN%%nNJ0nn%Nj0J0J0J0nj0nJ0N%NJ0nn%%J5j0n
10032@j0nK0K0J5K5nj5j5k0k0l0k5j0j0NNK0K5K5%n%nJ5J0Nj0j0%N%nnnn%J5J5K0K5%k5nj0
10029A5j0j0l0k5k0K5J0J5N%L5J0nJ5NNj0l0k5%J0%k5j5K0K0K0nnj0j0nk5k0nj0K0J5nj0j5
10026h5NK5K5K5L0L0j0l0k5k5%nnNJ0nnK5%%nn%NNL5J0%k0j0j5J5L5K0%j0nK0%NNj0K0NNj5
10023G5j5%nj5j0j0nNNk0k0j0j0%%k0j5J5J5J5j0nj0NNnnJ0Nnn%nNN%%n%J0J0j0nj0nJ0NJ0
10020c0J0%%l0j0K0K0K0J5%l0k0%K0J5J0N%nnn%K0J0J0Nj5k5%NK5K5K5nm0j5NK0K0j0nJ0N
10017G0%%nJ5%%j0%j5n%%J5nk5%NNj0j0nn%nnn%j0n%nnj0j5NN%%%NL0N%nk0%K0K0j0k0%K5
10013A0L0J5J5j0nj5k5l0nnj0k0j5J0J0K5K5K5j0j5k5j5k0N%%nj0%%J5j0j0nJ5M0K0K0%j5
10011@J5%NL0J0K5%nN%%%J0J5nj0l5J0J5%K0N%k0k0%J5J0N%J0k0j0Nj0k5j0%j0nj0%K0M5L0
10008A10J5j5NJ0%l0n5k5l0j5N%%K0K0L0J0NNj0nj0nj0j0nj0%%NJ0j0j0%K0J0j5k0j5j0nk0
10005f0N%Nnnj0nN%K0J5nk0l5j0J0M0J5K0N%J5J0J5J5K5K5J0j0k0l0j0j5j5j5NK5J5j0n%N
10002B0N%%j5j5J0J0J5J0j5j5j0nN%K0nj0nnnNN%%J0NNNNJ0%J0K0j0nj5J0L0K5j0j0j5J0j5
9999F5nK0N%nnnj0NNNNj0l0j5k0J0Nnnj5k0j0j5nnK0L5L0j0j5j5j0j5%%NJ0NN%N%%%%n%%N
9995a0nj0NN%%%nn%%Nn%%%%Nnj0J0J0j0nk0NK0j0nj5%J5%%nnj0j0NNNJ0k0J0%%j0J0K0M0L5
9992D0Nj5k0l5j0NK0M5K0%k5j5j0J5K0%j5j5j5K0K5L5J5%k0k5k0k0k0nnK0M0N0L0j0j5%%n
9989H5%k0k5J0NJ5j0j0NL0K5nl0k0%nnj5j5j0nNJ0J5J0L0K5J0j0m0m0k5k5j5k0%L0M5K5NN
9986D0j0j0k0%%%J5J5L0J0%%j5j5j0j5j0j0j5k0%nN%j0n%%J5%k5N%Nnn%%J0L0J0J5%nj0j0
9983b5j5j5j0nj5k0n%J5K0K5K5Nj5l0nJ5J5j5j0n%J5J5J0j0k5k0k5l0j0J5K0K0M0M0Nj5l0
9981e5j0K0M0J5J5j5k0J0%NNJ5j0J0N%%N%NJ0%Nk5m0k5K5N5N5N5L5J5j0l5l5l0k5nj0j0j5
9978C0j5j5k5l0%%%%J0L0J5K0J0NnnK5K5L0L0Nk5k0k5j5%j5j0l0k5J0%J0N%nNJ5J0NJ0j0j5
9975A5j0J0K5J5J5j0j5%%J0J5l0k0k0k5nl5j5j5j5J0L0L0M5K5J5k0l0l0k0k0nJ0K5K0J0L0
9972A5J5nl5l0k5k5%%J0J0%NJ0J0j0nnK0K5%j0j0N%J0NNN%%J0J5nnNNNNj5j0k0k0nj0j5j0
9969h0l0j0K5K5M0J5j5j5nJ5K0%J5J5%NJ0NJ0J0%J0NNJ0J0nk0n5j0J0K5L0J0NJ0J5k5l5l5
9967A5m5k5j5J5%Nnnk0j5k0NK5K5L5J5nm0l5j0N%nj0%J5K5%N%K0K0%Nnn%%%N%%%%nj0%J5J0
9963a5j0nj0J5J5j0j0j0j5J5J0%%nnNJ0nnk0%NNK0%j5j5j5%NNJ0J0K5L0j5j5l0l5k0NJ0J5
9960g0j0%%%K5L0K0nJ5J5K5K5%%nj0k0N%%NJ0%J0NNJ0%l0l0m0m0k0N%L0J0j0l0J5L0L0J0N
9957B0%NNNk5m5j5NJ0J5K0K0%%K5L0L5J0l5l0k5%J0Nj5%%%k5%%%%%nj5%nn%NNnn%J0Nj5%%
9954b5NN%nJ5nj5j0J0J0K0nnnj0nJ0NJ0J0j0nnnJ0J0K0J5%k5%j0J5K0J0J0nnj0j0J0%nj0%
9951B5%J0J0NNk0m0k0J5L0L0J5nk0j5k0k0k5nJ5J5%Nnj0%%J0j0j0j5%K0J0J0nk5nj0%J5NN
9948c0k0k0k0k0nK0K5K5K0J5NN%%K0K0J5J5j5j5l0l0l0j0nnj0nNL0L5J0j0nNNK0K0nj0K5J5
9945E5L0%%%%j5l0l5j5j0k0k0k0j5K0K0NJ0%j0j5J0L0K5L0N%K0j0j0n%%%j5j0k0j5k0NJ5J5
9942a5K5K5K0J5K0%j5j0j0%J5%k0j5k0%N%k5j0%%nn%j5j5j5J5L5M0K0k0j5nJ5K5N%nJ5J5K0
9939I0J5Nj5j0J0J5J5j5k0j5j0j5j5j5j0k5k0j5J0J5J0%%j0m0k5nK0K0J0Nnj0j5J5J0NK0K0
9937@J0NN%NNJ0Nnnnj0J5J5k0k0j0nnnJ5J5k0k0%K5L0K5K5%j0j5J0L0L5%k0m0m0j5%nNK5J0
9934E0J0%%J0J0%N%nJ0N%nj5j5j5j5%nj0%k0k0J0%j5k0k0NJ0K5J5K5j5j0nnJ0J5L5J0j0j0
9931B5k0k0nJ5n%j5k0nK0J5J5L0J0NJ0j5J0j0nn%n%k0k0nJ5K0j0k0k0J0J0%%j0j5%K0L0J0
9928B0k0j5j0j0J0J0L0J5k5k0k5%J0J0K0K0N%j0%j0nk0k0%%K0K0L0K5J5j0k0m0m0k5j0J0J5
9925e0J0j0j0nK5J5k0N%NJ0NNJ0j5J0J0%%%K0n%NJ0%%%%NNNJ0j5m0j0nnnj5j5nj0%%j5k0%
9922a05K0J5j0J0J0NJ5%%J5J0NJ0NJ0j5j0nJ5Nk0%nK0L5K0%k0k0j5j0k5k5j5j5nj0J0J5%n
9919h5J5J5J0NJ0NK5%NNK0J5N%k0j5nj0K0K0K0K5J5K0%nnk0k0n0m0j5l0%J0J0K5%nj0NK5N
9916@%j5%K5K0j5j5j5J0J0J0L0L5K5%nnj0j5nnJ0j5J5NK5K5J0j5k5j5k0j5n%j0J5J0J5K0K0
9913A10%%j5j0j0j0N%j5l5j0J0NNK5K0K0K0nk5k5l0j0K0K5K0J0J0J0J0j5m0k0k0J0L0K5L0
9911A25j5j5k0m5l5NJ5J5K5nj0j0%j0NNJ0nnn%%nnJ0Nj0j0n%nl0nnj0j0j0%J5K5J5J5%%nJ5
9908A0K5K5K5%J0J0j0n0m5m0j5J5J5K0K0K0j0j0j0J0K5%j0j5nJ5NNk0j5J0J5Nj5J0J0N%k0
9905B0J0J0J0NNNj5%k0k0k0j5j5j5j0j5J0J5J5K5%J0N%NJ5J5K0K0J0j5%%nj0l0j0NNNj5j5
9902@K5J0J5nk5%NJ0J0J0J0%%l0l5k0J0K5K0NJ0%%nnnn%NNNK0J5M5L0nj0j0J0%%j0j0%%Nk5
9899A00l0k5j5k0k5%j5N%K5L0n%nnnj0j0j5k0j0J0NJ5nJ5K0K0J0nk5k0k5j5j5J5K0K0%N%%
9896a0%NN%%%%%%%%%K5Nj5j5NJ0%%%%j0nk0k0nJ5M5J5j0j0k5%%nl5l0k0K0K5K0K5M5M0L5%
9893A05%k0j5J5J0k0j5l0k5%%NNj5j5l5l5l0nJ0J5J0NK5K0J0l0k0k5nK0N%NNNNJ0J0%nj5J0
9890e0K0%j0nN%J5J5j0j0%L0M5K0j0j0j5j5j5j5nK0J5J5J0J0J0J0J0j5k5j5j0j5nj0J0L0J0
9887C5N%%j0j5nj0J5j5j5j0nJ5J5J5J0NK0%j0%j5j0j5j5%nnnNL0K5K0j0j0nnn%NNj0j5nJ0
9884EJ5J5J0j5k0k0l0l0k5%nK0J5%nnk0j5J0Nj0l0l0J0K0K5J5J5%nk0NK0J5J5J5n%n%J5J0
9881b0L0L0j5j5j0j5N%J5J5J5J5NJ0J0J5k0m0l5j0%nnj0j0j5%NJ5J5j0j0j0j5J5J5L0Nj0j0
9879b5j0nJ5J0K0Nj0K0J5J5%NJ5J5%J0J5J0J0J0k5k0j0n%k0k5n%%j0K5J5n%NNN%J0nnJ0NK5
9876A10%%nj5J0J0J0k0j5k5k0%j5l5j0nJ5J0J5L0L0J5k5n0n0l0nJ0NJ5J5J5K0N%J0NJ5J5J0
9873G0J0n%%%J0%%k0j5k0k0k5%j0j0j5n%nj0Nj5%NK0K5NNJ5J5%N%%nnJ0Nn%NNj0nN%K0Nj5
9869B5m0m0j5NL0n%NJ0L5J5nnk0k0NN%%j5j5j5j5K0K0K5K5K5J5J0NJ5K0%k0l5l5k5nnnL0L5
9866D0L0Nj5j5j0j0j5j5j5k0K0K0J0J0J0%K0J5J0j0k5m0k5k5n%n%NK5J5J5Nj5N%N%j5J0%N
9864@%J0J0J0%k5k0%J5M0%Nnj0j5l0m0k5j5k0J0J0L0M0J0K0%nJ5J0J0J0J0%J0J0l5l0l5j5
9861d0N%L5L0J0j0%j0k0J0K0J0J5nk5k5k0NJ5L0NN%%K5j0k5nn%nn%K0J5nNNJ5J5j0nk5%k5
9858A5l0j0J0J5J5%NNk0l5m0%%%%nK0K5K5NJ0%nNN%NJ0J0nk5k0NNJ0k5j5j0nL0K5K0J5K5K0
9855I0J5j0j0j5m0j5%J0%k5%%%%J5J5J0J5J5J5J5J0nk5j0J0%nk0j5%%J0J0j5j0%K0K0%k0j5
9852D0J0Nnj0%%n%nnnnJ5J5J0j0k5k5%%J0J0M0L0K5%k5l0j5j0NK5L0j0j0j5j0nk5l0l0j0j5
9849g0j5%K0K5K0J5L5J5nJ0J0n%j5NJ0%j5j0NNJ0J0j5j0l0j0J5J0J0J0k0k0%%%nj0n%nJ0j0
9846b5nj0%%nj0NNnnJ5K0%k5j5J0K0nNN%Nk5%NJ5K5%j5j0%%J5n%%%NJ0J5j0nnj0J0NJ5J5N
9843C5k0k5nK0J5J5j0k0k0k0%J0j5j5j5%%j0j5%j0n%J5J5L0J0nj0%%%nN%%nj0K0L0K5J0J5
9840C0J5J5K0nj5k0nn%%j0nj5j5l0j0%%NJ0J0J0J5J5NNNNJ0J0J0J5%%j0j0j5j5k5j5j0nj0
9837d0j5NNj0j0nJ0L0K5L5L5J5nk0k0k0k5nJ5L5L5K0K5k0m0m0m5j5J0J0J0j0%k5k0J0NK5%
9834c0J0n%%%%%%J0J5J0J0K5%J0J5Nj5j5j5nj0j0j0NJ0nnl5j0NL0J5nj5j0nnnJ0J0J0J0k0
9831b0n%J0J5L0K5K0K0%nj5l5k5J5K5L0%j5j5k0l5l5l0j0J0J5J0J5L0L5K0%k0k5k5nJ0NL0
9829C0K5J5j0nj0j5j0k0k0%L5N0J5j5l5j5J5NNNNN%j5j0k5k0J0J0J0J0NK5L0K5J5j0k0j0j5
9826G0j5j0l0l0%%%j0j0k0j5NJ0J0NK0K0J5J5J5J0%%%k5j0j0%%j0%%k0k0J0%j0NK5M5K0%j0
9823D5NJ0K5K5%Nk0j0l0m0l0j0%K5K5K0N%j0nk5k5j0nJ0J0J0%j5k5k5j5%J0J5K0J0%K0J5K0
9820C0%%j5j5J0j0j5j0j0%nk0k0k0k0j5J0J5K0K0L5K0K5K0K5NNNNJ5J5Nj0l0m0l0j0K0J5J5
9817D0J0nnL0K0J0J5J0n%j0j5%j5j5n%nj0%NK0J0%k5l5l5k0J0J5J0J5J5K0nk5l0k0k5nJ0L0
9814b0L0K0J5nj0k5k5j5k0nj0J5%k5k5j5J0K5K0%N%K0NNn%NN%Nj0J0J0j0j5j5J0K5K5L0K5
9812F5L0n%k0k0k0k5j0J0J0nk5k0%NJ5K5K5K5nnj0j0j5j0J0nk0j5l0nJ0J5%NNk0nJ5L5M0J5
9809E5J5K0K0nk0k5k0k0NNJ0L5L5M0%k5l0m0m5l5nK5K5K0%n%j5j5J0J5K5Nj5j5k5nJ5J0%N
9806C0j5j0j0j0k0k0j5%J5J5L0K5K5K0k0m0j5j5j0nNK5J0N%nNJ0n%%%%NJ0J0nj0nj0J5J0N
9803C0J0%k5%K0Nj0l0k5nK0K5J0n%%k0k5l0%K0K0K0%Nj0j5%j0%%%%J0J5J5J5%%NJ0J0J5J5
9800H5J0N%nl0k5j0%J5K0K0NNj5j5j0%%nj0j0n%n%j5j5J0nj0j0j5k0NNL5J5NJ0K0K0J5K0n
9797H5j0J0K5K0%nn%nk5k0m0k0%nn%J0NJ5N%%%%N%NJ0%%k0NJ0J0nj0J0J0Nk5%K5j5nj0J5K0
9794G5%j0j0j0j0NJ0K0k0k5k5%%k0k0%%j5k0k0%j0nNJ0K0K0J0J0J5J0K0k5k0%n%j0nj5NJ0
9791e5J5L0J5Nj5k0%K5L0J0j0nJ5K0nj0j0n%%%J0NNk0j5j5NK5J0NJ0NJ0J0NJ0j0j5k0nj0n
9788C0j0k5n%J0J5%%J0Nnj0%K5K5%j0j0nnNl5k0k5%NNNJ0J5K0K0J5j0l0l5l0nJ0J0K0j0%%
9785b5J0K5K0K5j0nNJ0K0K0%k0l5k5%%J5K5J0J0N%J0J0%k5nj0J0J5j0n%%NNnnl0k5l0k5%N
9782c5nj0J0L5L0L0j0nj5j0k5NN%J0Nj0j0%n%%k0%%NNJ0Nj5nj5J5J5NN%nj0j0J0J0J0J0Nj5
9779Ej0j5j5j0k5j5nK0L0L0K5K5L0L0J5nj5k0j5j5l0j5k5j0j0J0%%NK0K0J5j5j0n%K5K5L0
9776G5L0J0J0k0k0m5m5m0j5N%J5J0M5K0Nj0nJ5Nk5k5%K0K0N%%%j0j5%K5L0%j5j0l0nK0%k0
9773A0j5j0J5NJ0j5j5k5j0J0J0j0j0k0k0j5K5L0L5K5%NJ5j0nj0nl0j0J5J0J5j0nj0j0nj0J5
9771c5n%nj0J5J0NJ0J0J0J0NK0K0%NN%J5J0J5j5j0j5j5j5%%j0j5j0nNj5k0%N%%nJ5J5%k0k0
9768d0l0j5k5nJ0M0M0M0K0NJ5NJ0j0nNJ0nk5l0j5J0J0J5J0j5j5j0nj0K5J0J0%k5k0%J0NJ5
9765A5nj0j0j5j5%J5K0%k0j5j5%NNJ0J0K5K0NNJ0L0L5J0j5l0m0m0k0k5j5J5L0J0%j0K5J5J5
9762C0j0l0l0j5j5nn%%J0J5%%J0J0NN%NK5%%%N%N%J5J5Nk0%%J0J5%%NNnnNk0j0k0nJ5NNk0
9759A0k0nj0%%%NN%NNN%K5K0M0J0%J0k5k5k0k0j5j0j0nJ0J5nnnj0J0J5K0K0L0K5J0Nj0j0k0
9756G0j5m0j0nJ0L0L5J0l0k0nNNj0j5nj0j0nj0nj0nj0nK5K5K5L0K0M0K5J0nk5m0l0j0l0l0
9753c0j5k0nNJ5L0Nk0j0NJ0J0j0nJ0NN%J5NK5J5J5NN%Nk0k5j0nj0j0%nn%j0nj0J0J5j0j0j0
9750d5%n%%nj0J0J5%nN%j0l0k0j0j5%K5M5L0NnnNj5k5m0k0K0M5M5K0J5NL0J0j0j0%nJ0nj5
9747C0j5l0l5k5%K0L0L0nj5nnj0nnj0%J5J5M0K5K0J0NJ0J0%%%%%N%%l0l0m5k0n%N%%%NN%%
9744a5K0K0j0%j5J5K0%j0j0%Nn%nnj0j0j0J5%%nj0j0nNJ0K0K0j0j5k5nK0K0J5j5j0J0NNj0
9741@nn%%%n%nnJ0J5j5nj0j0NM0J0J0j0nJ0J0%NNNK0nk0k5%%nl0j5NJ0J5J5j0J0J0J0J5%N
9738E0j0j0k0%J0j0nn%nj5j5NNNNj0nj5j5%K0J5%k0j5j0J5j0nJ0L5J5K0n%k0l5k0k0nK5K0
9735e0K5%NnnNNNNnn%%NN%%%%n%k0j5j5j5%nNNNK5J5J5J0Nj5j0nJ5K5nj0j0k5%J0J0n%nnn
9731d0%%nK0J5j5j5j5j5NK5K5%nk5j0j5J5J5Nj0%%j0j5NJ0NJ0%j5k5%J5K0%%N%j0nJ0J0%n
9728d0%%J5J0K0nj5NK0K0NNnJ5J0J5%%Nk0j0NL0%k0k0l0l0j5k0NNJ5J0K5K5K5Nnk5k5nK0K0
9725D5nnN%J5J5%nnnJ5Nj0j0k5l0k5%J0J5NJ0K5Nj5j5J0N%%nJ5N%n%NJ0J5%%%n%J0J0%%%n
9722H0K0Nj0%n%NJ5j5l0l0nK0K0K0nk0k0j5j5k5k0j0J5J0J5J0Nj5j0nK0%%j0j0J0J5J0J0n
9719B5nK0J5J5j5k5l0j0j0k5%NJ0Nj5j0n%J5J5J0%j5l0nJ0L0J0j0k0k5j0j5j0J5J0J0J5J0
9716d5J5J5J0J0J0J5nj0J0NN%nn%J5K0nnj0J5nl0k5j0j0j0n%%K0K0J5J5J0nk0m5m5k0j5NJ0
9713i5nnnJ0N%nNJ0%%J5J5K5N%Nnnj5j5J5L0M0J0NJ0%k0j0nNNnnj0K0n%n%%J0nnnj0%J5%N
9710B0j0j0J5J5j0j0j5NNJ0j0j0J0J0j0n%%J5J0Nk5k0%K0K0k0k0J5J0K5Nk0j5J0J5Nj0k0J0
9707A5J0J0N%%%%K0J0j5j5J0NJ5%%n%NJ0nnk0k0k0k0j5k0k5j5%NJ5K5J5J5J0N%NK0K0K0K5
9704I5Nj0nnnn%%j5j5%j0%nj5j0%%%K5K5N%J0K0K0j0k5k0m0j5l5l0%NJ0%j0NNNNN%%%K5%%
9701a5n%%J0j0J0J0J0k0k5n%%j5k0nnJ0J0J0J5NJ0J0J0NJ0j0k5l0n%K0%nK0J0M5K0Nj5j0j5
9698A5NNNNnl0j5j0J0J5j0nj0%NNj0j5%Nnnnn%K0J0%%nNNNN%%J0Nnk5l0j0K0K0J5K0N%%NK0
9694D0J5K5L0K0%j5j0k0m5m5k0%K5J5J5nj0%j0%Nk0j5j0j0nn%%N%NN%nJ5J0N%NNJ0J0J5J0
9691D0%%J5J5%%j0nj5m0k0k0j5NJ0L0N0L0J0l5k5n%%j0J5j0j0l5k0%J5K0K0M0J0nJ5n%%k5
9688C0j0j0%%n%J0J0j0j5J5J0J5%k0k0%nnnK5M0L0nk0j5l0l0nj0J0J5J5K0nk0%NNNNJ0nnj5
9685Ej0j5j5K0K0N%%K0K5L0j0nl0k5l0k5%K5K5K5nj0J0J0%k0NNJ0j5n%N%NJ0j0%%%%%%%%%
9682C0%%j5j5k0NNj5j5j5%%j5j5j5NK5K0j0j0j5NJ5J5J0J5nnJ0J0J5nj5j0%K0NNj5j0%nN%
9679b5j0j0j0J5K5nnj0K0J5Nk0j0J0J5J0N%%NNk0j0J0J0J0nl0j0nNN%%nn%%%K5K0K0%j5j0
9676A5nN%NJ0j5j5nJ0J0J5%J0%Nj0j0k0k0J0Nj5l0m0%K5L0J5%j5NNN%%J0N%%J5n%%j0j5J5
9673@J0K0K0K0J5%NL0L0Nj5k5k5k5k5j0J0nnj0j0NJ0j0j5j0j5%K0NJ0Nl0k0k0K0J5K0%j5j0
9670b5k0k5K0J5K0%j0j5k5%J0%J5J0j5j5%NJ0J5NNNNn%nnj5j0j0J5K0J0NNNJ5J5J0%j0j5N
9667B0j0j0%nj0nK0J5%%J5J0J5J5K5L0J0k0k0j5NNJ0J0j0j0k0j5j0nk5k0N%J5J0j0%%NJ0J0
9664D0nj0%%%K0nj0NNJ5j0nj0N%%%j0j0J5M0J5J0nn%%j5m0k5k5%%J0J0J0J0J0NJ5K0j5j0J5
9661F0J5J0%%%j5j5%%j0j5j5J0%%NNNJ5%%k5l0j5NK5K0J0J5J5nnn%%j0J0nnN%J5J5j5j5nn
9658D5j5j0j5j5j0j0J0j0k0k0k0k0j5J5J5J5%nJ5J5J0J0j0j0K5K5L0N%%j5j0nJ5N%j0j0j0
9655a0nNNNJ0%k5j0j5nnJ0L0N0M5J5j5l0j0j5j5%nNN%K0K5K0J0k0nnNJ5nn%nj0j0k0k0j0j5
9652a5j0k0j5k0%%J0L5L5K0J0%J0J5J0J0J0Nnj0nj0nj0%j5NNK0nnj0K5K0%%NNJ5J5j0n%%k5
9649H5k0k5%j0j5%%J5J0%%NJ0%J0n%J0J0nn%nk5k5%%j5k0k0%J0J0K0K5M0M0Nn0l5j5NJ0j0
9646A5j0n%K0K0NJ0%J0N%nj0%j0NNj0j0nJ0J5j5nn%nj0NN%j0nNJ0J0J0K0K0%nj0j5k5k0%%
9643A0J5nk0k5k5k0%J5J5J5j0nj0j0J5K0NJ0K0J5N%J0J0J0J0k5m5l0j0nj0NK5K5K5nnnj0n
9640ej0J0N%%K0nNNN%j5j5K5K0nl5l0J0J5J5k5k0NJ0J5%k0k0nnJ0j5j0j0N%j5j0%%J0J0%%
9637g5N%J5J0nnJ5J0J5K5j0n%K0K5K0K0J5J5J0%k0j5j0n%k0k0J0K5J0J0j5j0k0%J0j0j0j0
9634B0NK0M0M0K5j0k5l0j5%nnj5j5%%J5nj0j5l0j0%NK0K0J5nm0l5k5%J0L0L0J0nn%%j0n%%
9631a5nn%%NNj0nN%nnn%%%j5J5Nk0nnJ0NnK5K0K5K0K0J5J5j5J0j0%j0j0%%n%j5j0k0k5J0N
9628a0N%K0J5K5K5%nNk0j0N%%j0j5nj0J5J0L0%nj0%N%%%nNNj0j5%K0K0nnj0j5j5j0j0%N%J5
9625C0M0M0L0j5m0k0j5j5j0j0%K0K0K5j0l0nnJ0J0J0J0j5j0n%%Nl0%j0K0J5K0%nnj0j0j5j5
9622@j5k5k5NNJ5K5M5K5%k0k0l0k0nnJ5n%nj0J0J0%Nj0nj5j5%K5L0L5K0L0J5J0J5nk0k5j5
9619D5j5J0J5J5J5Nk0l0k5k0NJ0J0J5J5j0%l0j0K0K5%%k0k5k0j5%NnnNJ0j0n%J0J0J0nj0j0
9616c5J0%%J0J5nj0%nNJ5j5J5J0j5J0J5n%j5J5J0Nk5nK0J5%%nnj5j0%K0J0J5J5J0nl5k0nn
9613@J5K5L0K5nl5l0l0j0J5M0L0J0j5k0k5n%%j5j5j0NN%K5K5NJ0K0J5j5l5k5k5nnJ0M0L0J0
9611F5%nnj0nj0%J5K0K0k0j5j0nNj0j5k0nJ5K0J5%J0j0j0n%%%%%%%j0nj0J5J5J0%k0k0j5J0
9608eL0J0j0j0j0J5J5%k0j5j0J5J5NN%j0k0j5K0K5J0%j0%k0k0j5j5nK0K0K5J0%J0%j0j5j5
9605@j5%%J5L0%j5k0j0J5J0K5K0L0j5l0l5l5j5nj0j5n%K5J0NK5K5K5Nk0k0%%%k0j0nnnNJ5
9602b5%%k5%J5J0K5J0j0J5M0J5J0j0%K0N%j0%j0l5l0j0J5J0J5L5L5J5%nk0k5k0j0nj0nJ5L5
9599G5K5nj5j0J5J0%%J0nl0l5m0j0NJ0%nNJ0nk0j0%K5%%nj0j0J0K5K0J0J0J0J0j5j0j5j0J0
9596C0k0j0j5j0J0K5K5K5J0J5%k0k0nJ5%%k0k0j5J0K0K0%%NJ0K0j0j0j0j0n%NN%J5L5M0J0
9593A50%Nj5j5l0k5k0k0j5k0k0NK5M5K0k5m0m0%%J0J0J5J5%j5l0l0k5nnn%L5M5M0K5Nj5j0
9591B5NNN%J5J5k0k0k0NNJ0NN%%k5j5k0j5NK5NJ5k0j5NNn%k5%NJ0J0J0j0nn%%K0nJ0%j0J0
9588@%%Nnnnnnn%nj0%J5J0K0N%Nj0J0L0K5J5J0J5J5j0nj0nnnj0j5j0j0k0k0k5j5j5j0NNNJ0
9584d0%%J0J0NJ0J0J0K0K0NNk5j0%K5K5nj5j5n%J0NJ0N%j0nj0J0J5%J0j0%nn%%j5NNj5%nn
9581C0%nnn%%nnk0k5j5NJ0%n%%K0J0nnk0%N%%j0n%J5K0J5K0K5K5J0J0j5j5j5j5j0l0k5J0N
9578b5%NNNN%K0%NNK0K5J5%%nk5j5nk0j5j0nJ5M0M5K5J0Nnj0l5l5k0k0j5j0nn%K0J0J0K5K5
9575E5J0j0j5j0%%nnk5%%K0NNN%%K5J0Nj5j5J5NJ0j5m0l0j5NJ0J5J5J5j0n%j0nj5%NJ0NNL0
9572D0L0J0NN%Nj5j5j0j5%%nn%Nj0j0NNJ0Nj0j0j0j0J0NJ5J0%j5N%J0J5k5%J0J5%J0nn%J5
9569G0J5J0nl5j5%%m0m5k5J5J5K5L0J5%k0k5j0j5%J0J0J0K5K5J0NJ5L5NJ0j0j5J5J0nnj5%
9566I5J0J0%Nnn%%nnnnnnJ5J5k0j5l0nJ5J0NNJ0j5j0nJ5J5j5j0nj5K0J5K0%j0j5nnNK0L0K5
9563A40J0nl5l5k5nj0j5j0j0nK0%%j5j5L0%j5j5nnNNJ0NJ0N%%J5J5J0NJ0N%NJ0Nnnl0k5k0
9560A0m0j5NL0N0L0nj0nk5k5nJ5K0j5j5j5j0j5j0nnK0K5K0K0J5%%J0Nj0nk5k5k5%J5L5K0J5
9557E0K5K0J5k5m0m0k5k5j5k0J0NK0K0J5K0NJ0NNnj0nn%nL0Nj5k0nj5J5N%%nj0NNNk0k0NN
9554b5%nj0j0J0J5K5L5J0nj0j5n%NJ5J0K0K0nj0%k0m5o0m0k5%K5K0K0L5L0J0j0j5n%j0%J0
9551a5J5J5K0K5J0N%%J0J0J5j0j5nnnnj0j5j0J0J0k0l5j5k0%J5J0K0K5K5Nj0k5j5j0J5J5J0
9548D0J0J0J0J0j0j5NJ5J5%nj0nnNJ5nnNNj5j5k5NK0nk5l0j0J5nk0l0k0NJ0J5J5NJ0J0NK0
9545B0J5nnj0j5%%j0nl5l0j0J0J5J5K0J5L0K5Nj5nnj0j0j0j0j5j5n%k5k0K0K0J5nk0%J0L5
9543b5M0J0k5k5j5NJ5J0J0J5J5J5%%j0j0k5k0nJ0L0L5K5J0k0j5j0%J0L5L5%k5k5l0k5j5NJ0
9540A5J5L5L0K5nn%J0Nnj0j0j5%nj0j5NK5J5nk5k5l0j5%J5J5j0n%J5K0n%NNJ5j0nJ0J5nj0
9537F5j0%J0j0%j0n%Nn%nnJ0J0Nk0nnJ0J0j0j0NJ0NJ0Nk0k5k0%%n%k0k0nj0K5M0%%%K0K0N
9534D5j5j5%%%Nl0k5k0j5J0NNL0J5nj0nk5k0j5k0J0K5M5N0J0j0j0nNj5%J0%%n%NNK0M0K5K5
9531A25J5j5J5j5l0k5k5k5nj0%nNNL0%%j0nj0NK5J0%nnJ0J0%%j0j0J5J5%%j0J0k0k0NK0J5
9528G5nj5j0%%%Nk0%%nj0nnnnj0Nj5k0k5%K5K0J5L5L0Nk0k0k0J0N%%%%j5m0n0j5nK0K0K5L0
9525a5K5N%%%J5J5j0nj5j0nnj5j5nj0n%j5k0j5j0j5NJ5K0K0J5J5J5K5J5%%j0n%Nj0j0nnnn
9522c5j5k0nJ5L0N0M0Nn0m5m0j0K5K0K0K5K0%%NJ0J0J5K0j0l0l5l5nj5J5K0K5Nj0nj0nNJ5
9519A5K0K0%k5l0j0L0L0J0J0nj0%%NJ0K0K0%k5l0k5k5nk5j5l0k5%K5M0L0M0M0K5Nk5j5%nn
9516F0%j0l5m0m0l0l0%%J0J0K5K0K0%%n%nNL0%J0NNJ0J5J5nj0nNNn%j5N%NNj5NNj0j0NNK0
9513C5%j0j0%%%NNNn%j0j5%%K5Nnk5j5NL0N5L5L0Nk0Nk0j5j0k0k0j0j0NNNJ5%%J5J0Nk0j0
9510E5J0NJ0nk5l5l0k0k0nK0K0K0J5K5L0L5%k0k5k5NJ0j0l5k5nNNj0J0NJ0J5J0%%nnk0k0k0
9507d5j5j0%%%K5N0N0L0%%nj0j0j0j5j0j0j5j5j0k5k5j0J0L5M0J5nk5m0k5nL0L0J5nnnnnJ0
9504b5NK5K5M0J5Nj5k0k5j0j0j0J5L5L5J0nl5j5j0j5%K5M0J5nn%Nj0l5k0k5J0J0N%k5j5j5
9501c0j5J5J0J0j5k5nJ5K5M5M0K0n%nk0j5l0k5nn%K0L5L5J5J5NNj0j0nj5j5j5j5j5j5NJ0J5
9498B5N%%nj5j0k5k0nK0L5L5J5j5%nNNn%J0j0l5l0k5%%%%%J5L5J0NJ0J0J0j0k0j5j5J5n%%
9495eK0K5K0J5K0n%k0j5l5n5m5n0nj0K0K5N%j5j5j0nJ0J5L0N0L5%j0J5L5M0%k0l0l0l5j5J0
9493d0J0J0J0K5K0J0j0k0j5nnnk5l0k0J5L5L0J0%nNJ0NNk0J0NJ0%%N%NNJ5j0n%j0nNJ0%k0
9490B0nK0K0%%j5k5k0k0nJ0J5L0L0J0J0j0j0%%J0J0l5l0k0J0J5K5J5K5j0k5l5l5%J5K5K5J0
9487E0J5nl0m5m0m0l0j0nNL0L0L0K0K5J5J5J0J5j0nj0nj0j5%nN%K5K0J0J5%%k5l0%n%k5j5
9484c0k0J0J0NJ0%NNNj5J0J5j0J5J0%%j5NJ0J5J0J0nnK0K0K0k0n0k5nJ5K0K5K0J5%k0k0k0
9481D5k0k5k5%K5L0J0J5NK5K5K5J0J5J0J5l0l0l0l5k5k5l5l0nJ5K5K0%%j0J5J0%j5J0J5J0
9479C5Nj0NJ0%N%%j0l0k5k0j5K5L0L5J5J5J0NJ0Nm0o0n5j5K0K5K5K5M0K0J0l5m0m5l0nK0M0
9476@M0K0n%j5j0j5n%K0K5J5K0J5J5j0j0%J0%%nj0j0%K0N%j5%%%j5j5j5k0NNl5j0%%nk0j5
9473d5nK5K5J0%k0%K5L5M5K5%k5j0J5J5L5J5j0j5k5j5nNnj5j0%j0nj5j5NnN%j5nJ0%j0k0n
9470a5%J0J5Nj0k5k0nnj5j0nk5%J0N5M0K0j0k5j0NK0J5J0N%%j5j0%%NN%%J0Nj5j5%J5K5J5
9467E5j0l0l0j0K0J0J0%k0j0L0L0M5K5nnk5j0J5J0J5J5J0J5J0J0Nj5j5k0%%j5j5j5j5j0nN
9464E5Nk0k5j5J0K0K0j0j0J0J5K0J5nj0nJ5J5n%N%Nj5j5J0NL0J0k0j5k0k0J0L0J5J5l0l0j5
9462E0j5NJ5j0nj0nj0%%nj5J0J5M0J5K0%J0j5j0nnnj0j5j5J5%j5j5j5NJ0j0j0J5K5L0K5K0
9459A05NNj5j0l5k5l0k0l0n%J5J5J5J5J5J0J0J0J0nj0nnJ0J0J5M0L0Nj5j5j0j0k5l0l0l5m0
9456f5j5L0K5M0J5J0%Nk0j5k0NL0J5J5%%nnj5k0j0J5L0L0J0j5j0j0k0j5j5%J5J0J5j0j5j5
9454@k0NnnN%NJ0J5J5%%n%J5J0K0j0N%J5nk5k0j5Nj0j0j0J5K0K5NNJ5J5j0k5j5j5nk5k0%%
9450c0NJ0J0NJ0j0J5J5J0%k5j0n%K0nn%nJ0%nj0J0N%K0N%NNK0K5%k0k0j5J5M0L0Nnj0k0k5
9447G0l0k5k5n%%j0k0j5J0J5J5nn%J5NNN%J0NJ5J5nnN%j5j5NNj0j0nK0K5L0K0l5m0n0k0NN
9444d5K5L0Nj5j0n%NJ0%nN%j0J5J0j5nnJ0J0j0j5nK0J5J5%l0k0%J5J0K0J5j0j5k0K0K0j5J0
9441C0Nn%nj0nj0l5k0NNK0%J0J5%NJ5K0J0J5k0j5j5j5%J5K0nj5j5%%n%J5K0J0J5K5NJ0J5N
9438A15k0m0m0l0%J5M5L5J0nk0m0k0n%J5%j5j0n%%J0%%NL0K5J0%nnj0l0l5l5j5j5j5k5k5k5
9436a75K0K0M0L5L5J5n%J5J5J5%%j0j0NJ0K0%j0j0k5%%K5NNj0j0nnnK5J5K5nk5j0j0J5K5J5
9433G0J5nk5%%NJ0j5j5J0NJ5%j5%j5J0N%j5j0nj0%l0j0J0J5J5J0J0NJ5J5K0nj0nnj0%nj0j0
9430C0j0N%k0k0%%J5%k5n0l5m0%K0N0M5K5L0K0J5nnj5k0k5j5nK0nnNJ0J0J0NJ5NNJ5J5%%K0
9427I0J5N%j0nnk5l0l0J0J0%nL0L0L5J5J0J0j0%j5J5nnn%j5j5nn%nj0j5k5l0j5%N%N%k0l0
9424e5j5k0%K0J5K0%K0K5K0J0J5J5J5J0nk0j5k0k0%%K0nk5k0m0j0nJ5L5L5K5L5K0%j0nNJ0
9421I5J5J5J5nk5k0k0m5l0l0j5j0J0J5J0J0nnk0k5J5L0K5Nnk5j5k0NM0M5K0N%NJ0j5m0l5l5
9418e5k5%%J0k0k0J0J5J0nl0k0nn%K0K5L0K5L0K5%nnNN%j0N%nnJ5NK5K5%k0m0k0%nNj5l0k5
9415h0%%J0J0J0J0n%NN%%n%NNK0M0J5%nl0k5NNN%%K0nJ5Nl0m5j5NL0J0%k5l5k5J0L0L5L5J5
9412C0J0%%j0l0j5%K0K5L5J5j0%j5j5k0J0NN%j0j5J0Nnnk5k0k5j0J0K5K5L0%%k5k0NJ0J5J0
9409B5J0Nk0%J5J5nk0k5NNnnj5j0j0J5K0K0K5K5%%j0j0J0J0%%j0nj0n%%J0Nj0j5nj5%N%%n
9406A0j0l0nK0K5L0Nj0j0j5j0j5NJ5j0l0j0J5J5J0NL0K5J5j5%NN%j0J5Nk0j5j0j0nj0j5j0
9403b0j0j0j5%%NJ0j5j5%NJ0J5J0NNNJ5J0J0J0J0NJ0J5%nk0j5j5j5nn%nK0K0K0J0J5j5J5J5
9400H5J0J0k5k5k5k5k5k5j5K0M0L0%k0j0J5K5K0K0k5j5j5j0nj0nK0J5J0J0J0K5J0%j0j0nj5
9398E5j0j5nj0j5l5m0l0nn%%L0L0L0L5K0NnJ0K0K0J0j5l5l5l0nK0K5K5J0%%%%j5j0NNK0K5
9395H0J0j5l0l0j5j5J0J0L0L0L0L5K0nm5m5n0k5n%NJ0K0J5J5j0j5NK0J5K5%j0%l0%J5J0NJ0
9392H0j5k0k5nJ0Nj0j5n%NNj0j5j0j5J5J0J0j5j0NK0nj0n%J0j0%J0J5J5j5nj0J5L0J0%%nK0
9389E5K5Nk0j0K0J0J5J0J5%%NN%k5nn%Nj0nnl0j0j0nnj0J0J5K0J0J0J0J0nj0nj0nnnnk0%J5
9386D5J5J5j0j0J5j0nk0m0k0k0j0j0nnNK0%N%NJ0N%K0J5J5Nj0nnj5k0l0j5K5M0L0L0J5%j5
9383E5k0n%j5j5J5L0M0J0nk0j5j5%j0k5k5j5J0J0J5%nJ0J0NJ0J0J0j0nJ0J0J0k0nnnj0J5J5
9380E0j0m0l5l5nK0J0J0J0J5J5nj0j0nnN%nJ5J5j0n%J5J5%N%NJ5J5nj0%%j5j0%%j5j5NK5J5
9377C0J0L0K5%%NNj0k5j0j0%nnj0nj0j0nnj0%nNNK0K0j0nl0nK5K5%%J0j0%nJ0J0j0j0nK0K5
9374F5%k0NJ5J5Nk0k0j5j0nNNL0L0J0Nj0j0nnNNnn%nj0j5%NNNj5j5nK0%l0j0j0nnk0k0n%J5
9371e0J5%NK5K5%%n%NNNNnnnnnJ5J0J5k0j5J0NJ0j5J0N%%%J5J0k0nJ5%%NNJ0j0k0J0NJ0nk5
9368D0j5NL0L0K0K0Nk0k0k5j5k0j5j5nk5k0k5J0L0L5L5K0%l0m0j5k0%%j0j5j0J0K0K5K5L5
9365C5Nk5l0j0J0J0NNn%J5J5J0j0k5k5%nJ0J5%%%NN%N%j5j0J0J5J5nj5NJ0J5%k5NNN%j0J0
9362C0J0nj0J5j0%NNnnm0l5l0j0J5M5J0N%n%%J0J5nk5j5J0J0J0%N%%j0j0J5J5L0J5j5j0j5
9359A5j5J0M5J0J0k0j5K0nk5k5k0j5nn%Nj0j0nj0NNJ0L5M0J5%%J0NL0L5K0Nk0k0l0l5j0j0
9356B0%k5l0j0j0%%NNNJ0J0N%NNK5K0L5J0NNJ5J5k5j5k0j5j0K0J5k0l5n%Nk0k0%K0J5J5K0
9353E0J5NNnnj5j5j5j5nnj0nnJ5n%%nJ5J5NJ0%%J5K0J0J0k5l0j0J0j0nk5j0J0J5%%nj0nnn
9350c0%L0Nk0k0j0J0J0j0k5k0%K5K5K5nk5m5k5nK5K0K0K0K5j0nk5j0J0J5NNnnJ0L0J5J5nj0
9347C0NNJ0NNJ0%NK0J5nj0j5%k0k0j0j0k0j5j0j0%N%Nj0nj5N%K5J0J5%j5n%nl0k0k0%%j5J0
9344a00NNJ0N%Nk5k0%K0J5J0K0n%k0k0k5J0J5K0K0J5J0j5k0NNNj5J0NJ0J0j0nK0J0J5J5j5
9341@J0J0J5N%j5k0nJ0J5J5J0Nk5k0k5nK0K5NJ0%n%%K0J5%l0n0k0j0%J5J0M5K0j0m5n0k5J0
9338g0M0K5j0k5k5j5j0j0j5nK0L0L0K0%k0j5j5N%%L0L0L5J5J0%%nj5k0nj0j0nj0%J0K0L5J5
9336E5j0nj0j5j0J0K0K0NNJ5J5j0%k0m0l0l0j0j0j0nJ5j5k0%j5k0j0NL5K5L0J5j0nj0J0J5
9333b5J0K0J5J5nnK0J5K0j0j0J0J5j5j5j5N%%nj0%Nj5j0N%%%nnJ0k0nJ5n%n%%%N%k0NK0K5
9330C0J5K5j0nk5l0k5l0j0J0J5J0J5J5J5K5J0J0k0j0k0k0j5l5k0k5J5J5K5K5%NJ0J0K0K0J0
9327E0j5j0j0l0j0%%J0Nnn%%NJ0nnj0j5j5j0N%j0J5L5L5K0%K0K5J0J5j0j0j5NJ0J0nn%%%N
9324I0nnN%%%k0k5J5J5K0%k0j5%Nnj0NN%j5%nN%nj0%J5L0%j0j5J0%%%K0K0nk5nn%nj0nnnj0
9321A5nj0%j5nn%nnJ0nj0j0J0J0J0L0K0J5j5j0k0j5j5j5k0%nK0J0J0NJ0K0K5N%j5j5nnnnj0
9318b5j0n%NNJ5J0J5K0%%NNnnJ0J5j0nj0nNJ0J0Nj0n%nnj5%%j0nnnn%n%nj0n%j5J0NJ0J5K5
9314A0J0j0l0l0%K5K5L5NJ0j0j5N%%%j0j5J5J0J0J0Nk0j0J0J0L0L5J5j0nj0nj0l5n%j5k5k0
9311a5nNJ5j0n%nN%J5J5%%J5J0J0j5nK0K0K5j5j5m0m5k0J0K0K5J5J5K5%%Nj0j0k0k0%Nn%N
9308B0N%nnnJ5J0J0J0%nnnJ5J0J0J5j0j0NJ0j0k5l5j0J0%NNk5k0j5j5%Nj0%%%%Nnnj5J0n%
9305g0NJ0nj0j0%J0J5%%N%N%J0J0M0O5M0K0n%j5j0k0k0l5l5k5J5K0K0%k5k0j0n%J0J0%NN%
9302@%%j5j0%%nj0l0j0%%J0J0K5N0K5K0J0J0NNnj5k5l0l0l5NK0K5K5nn%l0m0j0NNj0j0NNK5
9299d0nn%k0j5J5J5J0j5j5J0K0K0J0J5%k5l0j0J0M0L0K5j0l5l0j0K0K5K5K0NNk5j5k5%NL0
9297B5M5K5j0l5l5%NNj0j5nj0j0J5J0J5J5J0%NNN%NJ5J0J0j5j0Nnj0nj5%%j0j5J0J0n%%nj0
9294A5nN%%%j0J0j0J0J0J0NJ0J5j0k0k0j5%K0K0K0K0Nj5nn%nnj0%Nj0nJ0J0%k0m0j5%nk0k0
9290g0j0j5J5J5L5L0K5J5K5K0K5Nk0k0l5nJ0J0J0j0j5j0%k0k0K0K0K0%nK0K0J5%k5nj0j0n
9288D5%nl0l5k0%nJ0K5L0J0nnJ0N%n%%NNn%j0J5Nj0%j0J5J0n%j0K0n%k0k0NNK0K0L0K0J5J0
9285A30nk5k5nJ5NJ0J0J0NJ5J0%k0l5j0j5k5j5j5J0NJ0j0%NNJ5%NNNj0J5N%nnj0l0k5nj0n
9282a5nnJ0J5J0N%N%%J5J0J5J0%%J5J5J0j0NNJ5J5k0k0nj0k0k0k5%J0j5k5k5nJ5L5L0L0J0
9279H0n%j0J0J5J0J0j5j5k0%Nj5j5n%J0J5J5J5nn%%J0J5J0%N%k0k5l0k5j0l0l5j5NK0K0J5
9276a5K0K0K5%n%j5j0nj0K0L5L5L0%%nnk0k5j5J0%N%%nnJ0J5NN%K0J0nnk0j0k5l0%j5j5%n
9273eJ5J5K0J5J0j5nj0j5nl5k5j5J5K5J0J0l0j0j5J5L5L0Nnj5j0J0J0J0nk0l0nJ5M0J5J0%
9270E5k5k0nJ0%J0N%Nj5j5nnnnL0K5L0J5nk5m0k5j5j5j5j5NK5K5K0K0n%NN%J0%NJ5J5n%%J5
9267H5J0j0nl0k5j0%l0j0j5NJ0NN%%Nnj0j5J5J0%j0j5%nNK5J5j0nJ5K0K0J5j0j0l0k5j5J0
9264b5J0J0J0nnK0K5J5j0%J0%NnJ5J5j0j0k5%Nj0j0n%j0Nj5%%j5J0j0j0nNJ0j5j0j5J5NJ0
9261b5K5J0j0nJ0J0N%nj5J5J5K5K5J0j0nk0j5l0k0j0J0J5J0j0k0J0J5J5nnJ5J5N%%K0J5%j5
9258G0J5J5NNnj0nl0nJ0nNk0j5J0j0j0n%%nNJ5K5%%nj0J5J0J0nJ5J0%j0j5NJ0K5J0k0j5j5
9255G0J0NJ0%nNNk5k5k0%%%%NJ0J0J0NNk0l0l5l0j5K5K5M0J5k0j5l0nK0K5NJ0j0nj0j5%%j5
9252a5j0j5%K5K0%Nk0J0J5K5K5Nj5n0l0j5J5J0j0j0j5j5nj0nj0%%J0N%nNJ0J5J5j0nj0J0J0
9250d5NJ5J0%J0NNJ0J0Nj5%%%%k0%J5j0j5j5j0n%nK0K0M0L5K5%k0k0k5l0nnj0l0j5j5NK0K5
9247c5K5K5J5K5J5nj0NNN%%j0nj0J0J0j0j5J0NNk0j0NJ5j0j0j5%nnnJ5j0j0j0NJ0%%%NNNn
9243A0%NJ0j0%NNJ5J0%k0%nJ0J0%%J5nj5j0J0J5J0Nj0nn%K0k0k0m5l5l0k5K0K5L0j0j0n%J0
9240d5L0J5J5j0j0j0j0nj0j5j0K5J5J5K0K0J5J5J5NNj0l0j0j5NN%%K0J5K0%J0NJ5J5j0l5l5
9238E0j0%L0nk5j5j0%k5nj0NNJ0J5%%J0J5n%j0j0j5j0%%%%j5j5j0nn%J5M0K5K5J5M0K5K0%
9235A40%k5k5j5j5nj0%%K0J5J5K0NNj5j5J0J5NNj0j0j0n%%%%J0k0m5n0l0NJ5J5NK0K5Nj0n
9232C5K5L0j0j0%nJ5L5J0J0%nK0K5k5k5j0nNJ0j0n%j5nn%nNJ0J5J5nj0l5l0l5m0%K0K0j0N
9229E%J0J0%%J5J0J0j0%nJ5K0J5J5nnn%%NNNj0nnl0j5J0K0K0J5j5l0l0k5k5%K5L5J0Nl0m0
9226a0j0NNn%%J5J5J5k0j5k0NNJ5K5K5J5j0k5l0l0j0J5K0NNj5j0J0J0K0K0J5J5J5J0NNN%%
9223A10J0j0J0NNk0k0j5j0n%J5J5%k5k0NJ0J0%l0k5nj5j5j5j5j0j0%J5L5N0M5J0k0j5N%N%
9220F0nl0m0m0k5l0%J5K0K0J5J5K5K0L0K5K0%j0l0m0m0k5%NK5NJ5nj0%%J0NK0K0%j5%k5l0
9217c0l5j5K5K0K5J0J0K0%nj0k0k0nL0L5J5%%J0j0j5j5%K0L0J5nnnJ5K5%j0j5j5k0k0j5k0
9215e%j0J5K0K0L5J0J0%%k0k0%J5j5k5k0J0J5Nj5j0j0J5J5n%%%J0J0j0j0j0j0j0j5j0j5j0
9212e0nnnJ0J0K0K5J0l0k0nJ0J0j5j0n%J5J5J0J5J0NL0J0n%n%NNnn%K5M0Nl5l5m0j5k0k5%
9209e5%%NJ5J5Nk0k0NJ5J5K5%J0J5K5K5Nk0k0J0J0j5k0l0nJ5J0J5n%k0k0j5j5j5NK0J5%%K5
9206A0K0J0nj5j5k5k5j0L0L5M0K0K5n%%Nk0j5l5l5k0k5%K0L0L0nnJ5K0NNNN%Nj0j0%nj5NN
9203D5Nnk0j0j5J0Nnnj5j5%%j5j0n%J0L0L0K5j0j5%nj5j0nnj5j5%NJ0J5K5%%%J5J5%nNNJ0
9200D5J0k0m5j5K0K0J5J5K0NN%%%nJ5Nk0k5k0nnj0k0k5j0K5K5K0%k0k5k5k5nK0J5K5%nj0k0
9197e5k5j5J0K5L0J0J0%%j5j5%%K5K0J0N%nNNJ5nNJ0J0J5n%J5J0%j0l5l0nK0K0K5K5K0Nk0
9194A10k5%nj0j5%K0K0%NNNnj0j0nJ0nj5j0nK0J5J0J0J0J0J0j5j5k0j5j0j0k5k0%%%k0l0j0
9191e0J0J0n%J5J5L5%nJ0J0J0nl0N%J0j0j5k0J0J5%%j0j0j0j0%nj0nj0j0L0L5J5%k0N%J0k5
9188a5m0l5j5n%K0J5J5L5M5M5K5j0m0j5n%K0J5K5n%%L5K0nk0j0J5J5J0NNNj0J0N%Nj0nNNk0
9185A35k5k0k0l0l0j5j5J0J5K5Nnnj0%j5j5j5J0K0j0nnj5j5J0J0L0%j5k0NNJ5nl5%K5K5J0
9183A0j5NNNj5j0L0K5%j0nN%%Nn%nJ0J0J0nj0j5NJ0NJ0j5%NNN%n%%N%%N%n%%NN%N%%nj0J0
9179F5Nj5j5J0NL0K5J5nj0j0k0k5j5j0k0j5nK5K0K5J0j0j5j5l5l5%K5L0J0j0j0%%J5J5L5K0
9176I0Nj0l0l0k0j5J0%j5k0J0L0N0K5NJ0%k5m0m0j5%J5K0n%l0l0k5j0K0J5L0K5K0NJ5M5M5
9174A30J0%%%Nl5l5l0nj0nn%J0J0L0K5J5%j0l0l5l5j5j0%%j5j0k0J0j0nj0J0K0J5j0l0nnJ0
9171h0J0%%nnK5K5K5K5L0K5K0J5J5J5j5l0j0j0%NJ0J0%n%%J0NK5nnl0j0j0NN%%j5j5%%nnn
9168D0%%J0j0nN%J0N%k0n%%NK0J5J5j5j0j0j0j0J5J5K0nk5k5k5k0k0j5n%j0%j5j5NNJ0J0N
9165f5J0NJ0NJ0J0J5%%J5J5K5K0J0j5nL0K5Nl0l0NNnnk0k0N%%K5J5J0J0nk5k0j0J0K5%l5l0
9162@j5J0NJ5j5j0J0NK5K0J5K0l0k0j0j0NN%%NNJ5j0j0j5%%nj0nj0J5NJ5J0K0J5K0nk5k0j5
9159B0j0Nk0l0k5j0j0k0NJ5K0K5K5J5J5%k0j5j0J0L5n%N%J0Nn%NNk0k0l5j5nK0J5J0J0J5J5
9156C0K0J5J5j5j5j0J5n%j5k0nj0j0n%%K5K0K0K0K5%nnk5k0nn%K5K5K5nk5l5j0J0%%nj5k0
9153@k0k5j0K0K5L0J5K0j5nk0k0NJ0NJ0%%nnNNj0%nj0nj0j0K5M0M5K5j5nj0j5k0k0k5%%j5
9150a5J5J5J5K0K5J0NN%%%%J5L0J0%k5k5%NL0Nj5l0l0j0%k0j5l5m0k5%nnNK0M0J0J5nj0J5
9147@K0K0L0%k0k0l0nJ0J0nnj0j0%%j0nN%J0J5j0nJ5J5J5J0%nNJ5%Nj0j0j0j5j0j5j5%NL0
9144A0NJ5J0J5J5J5%%j5j0%nnj0nnnj0j5j0j0NM5L5M5M5J5nnn%nj0j5j5j5%%j5m0m0k0K5K5
9141C0K0%j5j0%Nj5j5%%k5k0j0K0J0j5k5%NNK0K0M0J5%%NNj0nj0j0%NK0L0J5J0%k5l0k5j0
9138Enj0nJ5J5J5J0%n%nN%n%j0nj5%%nj0j0J0J5K0K5k5m5l5%K0J5J0J5%k5j0K0L0K5N%nnj0
9135B5J0J0J0Nk0k5%K0K0%Nj0j0NN%%j5j5nNJ0j5j5j5%nj0j0%%j5j0NNNJ0%NNNJ5K0J0j0k5
9132a5m0l5k5j0NNK0K5K5K0K5L0M0J5k5m0m0k0%J5%%%%%J5J0Nj0nJ0L5J5j0k5j0NJ0K0J5N
9129F0%j0j0l5k5%J5L5K0J0Nj0j5j5l0k0%%nj0j5j0j0k5j0J5K5L0L5L0L0M0L0K0nk0l0k5k5
9126D0k0k5n%K5K5L0J0j0m0l5k0l0%K5J5K5J0nNJ0L0L5J0j0j0j5J0Nj5l5k0k5NNJ5J0Nj5%
9124A5%J5J5j5m0k5nK5K5J5J0K5K5K0%j5j0l0l5m5l0j0j0J0%L0K5L0K5L0K5k5l0j5NNNNNJ5
9121F5J0NNj0n%%k5m5n5n0nnK0M5L0NNNJ0J0%%Nk0k0k0j5j5nK0M0M5K5L0%l0k5l0NNnnNk0
9118a5k5l0j0j5J5J0J0J0j5j0NNn%%N%%J0J0j0%j0nj0j0%%j5j0j5j0j0nL0K5L5M0NNj5j5k0
9115f5j5%J0N5O0L5%m0m5l0nJ5J0J5J0NJ0J5K0J5j0k5k5j0j0j0j0%%nj0%%nnnnnnK0nj0j0
9112g5J0J0J5K0J0L5J0nnj0%nk5k5NJ0%NnnNJ0%%nnJ0NJ0N%nj0j0%K5J0J0j0j5%nK0n%nnJ5
9109A5%nj0J5%Nj0j0%j5l5l0%K5L0K5nJ5N%%J0N%J0NnK0J0%J0Nnj0j0nj5nj0j0Nj0j5j0j5
9106c0j5nnJ5%nj0NN%%j0J5j0n%%%%%K0K5K5%l0k5l5nn%K0J0J0j0nnnL0K0NJ0J0J0%NJ5K0
9103E5%%J5J0K5N%%NL0K0k5n0p5n5k0Nj5k0k0NJ0K5%j0NJ0J5Nk0k0k5J5M0N0J0j0j5nnnnj5
9100e5j5J5J5K0J5J0J0J5K0J0j0k0j5j5j5j0J0J0NJ5J0K0K5%Nnj0Nj5k0j5%%%%j5k0j0j0%
9097d0%%%K5M5L0J0J5NJ5j0nnj0n%%J0j5k0Nj0nnj0K0K0J5J5nl0m0j5%nJ0J0J5J5J0j5k5k0
9094ej0j0%%L0N0J5j5j5j0J5nj0nN%J0j0j0j0J0J0K0J5NNJ0J0J5J5%%%m0j5k0N%%j0Nj5j0
9091B5j0J5j0j0j0%%nj0%nJ5J0J0J5K0K0NNN%j5j5k5k5J0%J5j0j0l5j5j5nJ5NNJ5K0NJ0J5
9088C0J5n%%%%nj0J0NNj0n%%j5J5%N%%NN%%k0k5k0k0%%K0N0N5L0K0J5k0k0n%Nj0j5%%N%k0
9085G0m0j5j0j0j0nM0M0L0nk0k5j0j0NNK5K5%%j0J0J5K0K0nl5l0k0k0j5NK0K0%k0m0m0l0k5
9082a00j0J5J5J0NJ0J0NJ5J0%%%j0J5K0NJ5J0j5%%J0J0J0Nj0j0k5%J5j0j5l5m0j0%K0K0K0
9079b0%nNN%%%NJ0J0%NJ5K0nnj0l5l5j5K5K0J0J5k5k0k5k0J5N0O0N5NNj5j5nj0j0J0K0K0j0
9076A00l0nJ5NNj5J0%%j5j0NNJ5j0j0j0NNnnj0j0NNJ0%j0nj0nNJ0J5nj0%nk0k5k0J0L5K5L0
9073G0K5L0L0N%k5l0j0%NnnJ5J5Nk0n0m5j5J0K5K5%J0%nJ0K5J0J5j0nJ5j0k5k0j5j5nj5NN
9071B5j0j0%%N%k5j5NK0NNj0j5NJ0K5L0L5L5K0k5k0k5nnk5k5k5nNNnnj5j0%K5L5M0N5K0nl0
9068I5m0m0k0m5l0%J0J5J5J0K0K5J5j5J5J0J5J5j5k5k0k5%K0L5L0%%%j5j5j0J0%%nnn%%%k0
9065Ek0k5l0l5nJ5J5K5L5L5K5%j5k0j5j0J0J0NJ0J5J0NNN%j0j5j5j5%N%nj0j5%j0%n%%K0M5
9062B5K5L0%n%nNj5n%j0nj0j5%k0k0j5%j0%nK0J5%%nK0M0J5nnj0j5l5l5k0NL5L5M0J5J5nj5
9059E0NK5J5K5K0nnk5k0nj0k0k0l0%K5K0K5%k5k5l5nK5K5K0K0%l0k0k0%nNJ5J0j0j5J5K0N
9056D0nk0nNNNj0nj0nJ0J0j5k0k5%NNj5j5%%J5J5nj0K0J5%Nj5nJ0L5K5%nn%%J5J5L0J0nnn
9053H5%%nNNj5j0j0%k5l0k0j0nk0j5%J5K0%%J0%J0NNNJ5J5%%%%nnnnn%NN%Nn%%J5L0N0J5%
9049A25l0j0j5j5K0L5L0J0j0k5k0j0j5nJ0J0J5j0n%J5K0j0m5l0nJ0J5j5nnj5%j0n%j0J0K0
9047B0K0J5J5NNj0nj0j5j5j5nn%N%%J0J0%nn%NJ0K0%n%j5NN%K5Nj5j5nnj0nk5nj0nJ5J5J5
9043A5J0K5K5NNNN%k0k0NJ0j0j0l5l5j0J0L0J5J0%k0l5j0J5L5L0J0n%nk5m0j5N%j0l0nj0L0
9040e0K5L5L0J0NJ0NN%J0NJ0J0k0n0n5k5J5J0L0K5J5%nk5l5l0l5j0%n%nNK5M0L0J0J5J0J0
9038E0%%%%j0J0n%n%k5m0l0%M0L5K0J5K0M5N5L0j0l0k5l0n0m5l0nJ5J0K5K0j0nJ5K0K0Nnn
9035H5%%j5j5k0N%k0%nK5L0K0K0J0j5nn%nk0k0%%N%j5k0k0j5%J0NNJ0%J5NNJ0NNJ5J0%%J0
9032I5J0K0j0k0k5k0%nnj0j0j0j5J5J0k0k5l0%L0K0NNn%NJ0J0j0NNNJ0nn%%NNNj5j5j5nL5
9028C0Nk0%j0J5J5j5j5NN%%j5J0J0nn%J5j0%%J5J5K0K0Nj5m0m0l5j5J0Nnj0J5J0J5nj5J0J5
9026a0J5K0J5NNnnj0j5j0j0%%K5L0M0J5nk5l0k5k0J0%Nj0nJ0NL0L0J5K0j0nj5k0n%j5k0J0
9023C0L5K0%j5k0j5j5j5NK5K5J5k0j5j5j5j0%%j5j0nnK0J5J0NJ5J5J5J5k0j5j5j5j0j5j5j5
9020d5k5NJ5J5L0Nnj0%%%%J5J5j5j0nK0J5K0J0NJ5J0%Nj0nnn%%j5j5nJ5L0nk5k0J0J0%%nJ5
9017E0%Nj0nJ0NK0%nnNNNNj5J0J0N%nN%K0%j5NN%%Nj0j0k5k5k0k5j5%J5K0L0N%k5k5k5j5k0
9014e5k5j5K0K0J5K0K0K5J5J5%%nj0nnnnnj0%l5o5m5j0N0O0K0K5K5J0nnJ0L0L0J0j5k0j5n
9011E5K0nj0nj0nk0j5K5J0nk0j5j5j5NJ0j0j0NN%k5J0%Nk0NNnnNNk0NJ5K0K0%%%J0J0K0nn
9008B5j0J5K0K0%l0m5o0k0NK0L5M0K5%J5NJ0J5K5K5K5K0J0k0j5j5j0j0j5j0k5l0%nj0j0j5
9005@l5k0j5j0j0%K0L0K5K0K0K5NJ5J5j0nk0%NJ5J5%j0n%%%%J0J0j5j5j5J0%%j0j0N%J0J0
9002F0j0j0j5j0J5L5N%J5j5%%J0N%N%NK0K0L0%nj0k5k0j0j0k0j5J0L5L5%j5j0j0j0k5nJ5L0
8999A00J5nj5k5%%nnNN%j5nj0NNj5j5j5j5j5%J0J5M0M0K5j0j0j0n%nj0NJ0%n%nnj0k0k5j0
8996a0j0j5k0N%J5J5%n%L0K5K0J0j5J5J0K0K0%k0j0j0%%k5j5%Nj5l5n0j5nJ5L0L5J5K0j0n
8993A5j0j0%K0J5k5nj0J5K0k5k5j5k0NNK5K0L0N%%J0J5NJ0%%j0l0l0j0NNnj0J0NJ0N%%nnJ0
8990A5J5%%%NN%%%%j0J0NNNj0n%%%%J5J5K5J5j0l0j5k0N%J5j5%NJ5nj5nNJ0NJ0%k0j5J0NJ0
8987E5j5nNN%nnj0nnj0nJ5%j5j5j5k0NNK0L5K5%j0k5k0J0nn%J5L5N%j5nJ0NNj0NN%j5j5k5
8984a5k5k0k0j5j5j5J0K0M0L0J0K0nj5%J0L0N%nNNj0nnJ0j5nJ0k0k5j5NK0K5K5K0%%nnJ5J0
8981F5j0j0j5k5k0nNL0K5%J0j5j5j5l5j0j0%K5K5J0j5NJ0K5J5%J0nj0k0%J5%%j0%Nn%J0j5
8978B5nnJ5J0NJ0Nj5j5k5j0j0j0j5j0l0nj0J0L0L0N5M0K0nj0k0j5k5k5j5NN%J5J0NJ0NJ0%
8975D0%nnJ0J0j0j0j5j5%K0nnj0j5K5%k0j5NNj0%j5%J5j0J5j0%n%%%%%NN%l0%K5%j0j0J0%
8972d0N%J0k0N%N%j0j0K5K5NJ5j5J5%J5%NK5N%Nj5nj0j0j5j5nj0%Nn%%Nj0J0%%j0nNNNk0N
8969b5J0L5L5J5J5J5K0Nj5k0k5j0j0j0j5nJ5J0J5%NJ0J5j0nj0nk0j5n%K0K0K0nk5k0j5l5l0
8966e5j5J0J0Nk5nnJ0K0K0nN%K0K5J5J5K5K0Nj0l5l5m0j0j0j0J5J5Nk0j0j5%%J5L5M0L0J5
8963G0j5j5j5m0j5nK0%J0J0J0K5K5%%nnnK0J5j5j5NJ5J5N%nl5j5NL5L0J5J0k0k0k0k0NNNk5
8960D5%N%%j5NNj5nn%%j0j0NJ0J5K0nk5j0j0J5K0N%nn%%j5NNNj5j5K0K0J0Nj0j5nj0j0j5l0
8957d0k5NK5L5L0j5j5j5J5J5j0j5j5J0%%%j5NNNnn%%J0Nj0n%%NNK0K0j0%l0k0J0J0%%nk0n
8954d5J5L0L5K0K0K0J0j0nN%j5N%nnnNk0%%Nj5j5j5J0N%j0nnNJ0n%nn%K5n%nJ5J5K5nk5l5
8951A5m0m5k5%NJ5nk5k0k5k0j5J0L5L5M0M0K5K5j5j0nnj0nj5NJ5J5NK0K0%j0j5J5J0j0j0J0
8948C0%J0j0%%J0Nj0j0%N%j5j5NK5Nn%J0J5%%%Nj0l0l5j0NN%NJ0J5K0nJ0J0J5K0nk5k5%J0
8945D0J0J0J0j0k5NJ5nnj5NNNN%nnJ0Nj0J0nJ5J0j5k0j5j0%j5j5J5L0M5N0J5J5k0m0m0l5n
8942A5%J0J0J0J0%n%%%%NK0J0l5j5NNNj0j0J0j0%%nj0k0k5j0L0M5K0J0J0j5j0k0k0j0J5%J0
8939B5J5J0nn%Nj0j0j0j5%%j0j0n%NN%k5l0j0%K5NJ0J5J0L0L0K0K0J0nm0j5l0J0J5J0K0J5
8936G5k0%%N%nJ5NNj5nnJ0N%%J0j0k0j5k5k5k0k0j5k0k0NK5K0NNNNK5N%%J5K0N%%%%J0%%%
8933D0%%N%nJ0NnnJ0J0j5j5k5nJ0%NNj5j0j5J5J0j5l0n%%K0J5K0nj0j5j0m0j5J5M0M0K5nn
8930C0j0j0j0J5J0J5nj0J5%%%NJ5J0nj0%NJ0NJ0J0K0K5%%j5j0k0j5m5k0NL0J5J5j0%j5j0k0
8927B5%j0j5J5J0j0nl0j0J5J5K5j5k5%J5%j0nNJ0nnK0K0j5j5j5j0j0nJ5J0J5nNJ0L0L0j5l0
8924B5k5k5nJ5M0M0nk0l0l0NJ0nnJ5J0j0n%%k0j5l0%n%j0J5L0K5M0L5J0j0j0j0J0J0J0Nnk0
8921E0j0j0%K5j5j5j0J5K5L0j5j5j5j0nj0NL5L0L5Nk0k0l0j5j0j5j0nk0k0%j5nNNJ0j5j0J0
8919e5K0nJ0J0L5J5%nj0j5%%%%j5j5k5Nn%k0k0nJ5J5K0K5%NK5K5K0%Nj5j0nj0%%K0K0J0J0
8916G5K5K5J5%%%j0j0N%j0j0k5k5j0nj0nk5k5%J0J5J0j0%J5J0J5J5j0nk5nK0J5J0j0j5J0K0
8913F0K5nk5k5nK0K5j0n%N%%j5J0J0NNk0%nK5NN%NNj0nnnj0j5j0NK0J5J0NK0J5J0Nnj0l5l5
8910E5k5l0k5%NNnnj5J0NNNJ0Nj5j0j0J0L0%%J0K5M5K5nnl0l5j5J0k0k5nL0M5N5J5nk0j5%
8907H5nk5k0k0l0k0k0%L0M5N0K5J0j0j0j0J0J0NNNj0nk0k0j5j0j5j5j5k5j0j0Nj5j0j5nnJ5
8904i0M0N0M5L0L0nk5m0m0j0nnj0nj0nj0j0J5J0J0NNNNJ5K0n%j0J5J0NJ0Nk0k0j5j5%N%Nk5
8901d0k0j0j0L0L0M5K0%Nk5k5k0k0NJ0J0J5L0L0L5L0J0j5j5k0%Nj5j5k0j0%%Nj5j0j5J0J0
8898A5%nNNnJ5NJ0%%j5j0K0J5J0j5j5NNNj0%NL0L5L5Nk0k0m5o0k0%%NL0K5j0j0j0%nj0j0n
8895a5%j0J0L0L5K0J5K5%k0m5l0%J0J0NNK5K0nnN%J0J5nj0j5k0l5j5n%NNJ0NJ0j0m5l5k5J0
8892f5L5N5M5K5Nj5k0k5k5j0J0NJ0NJ5nm0l5m0%K0K5J0%%j0K0K0nj0NJ0J0J0%%K0%nj0nn%
8889C0nj0j0j0j0j0Nnnj0j5J5J5nnJ0K5J0k0nK0J5K0j5J0J0J5j0l5l5j0J0NJ5J5K5%%%k5k0
8887ek0nL0K5J0j0j0J0L0L0NNJ0J0K0J5NNj0n%%nj0n%j5j5%NNk0%nj0j0n%nnnnk0j5nK0nj0
8883@j0j5J0NN%nnJ0NJ5J5Nk0%NJ0J0j5k0NK0K5%j5j5n%NN%%%%j0J0N%%N%%j5k0k0j5J0J5
8880eK0J5J5J5j5j5j5J5%Nj0j0J5J0j0%%%K5%j0J5J0J5J0nj5j0N%%%K5L0J5J0J5J5j5k0k0
8877A25k5j5j5%nj0nj5j0NJ0J5NJ0J0NJ0J5J0J5j0l0k5m0j5J5K0Nj5nnK0K0J5j5%l0k0k0%
8875@K5N%K0J5k0j5j5J0K5K5K0J5j5l0m0k0k0k5l0nK5L0L0K5K5K5%%k0k0j5J0%j5l0l0j0j0
8872e5j5k0%K0L0K5J5K0J5K0nnN%NNnnk0j5k0Nj0K0NNJ0J0K0K5%%l0n0m5m0m5j5nnnnK5K5
8869a10M0M0M0K0n%nnK0J5NN%%NNj5j5j0%j0n%j0n%K0K0M0L5Nj5l5l0j5j5k0j5k0k5j5k0n
8866a10M0L5M0J0J5J0J5NJ0K0K0%%NJ0N%J0Nk0j5j5j5nnk5k5k0k0n%K5K5J5K0%%k5k0k5J0
8863@K0J5Nk5k0k5J0J0J0%nj0nK0NJ0j5j5NN%%NNj0J0n%NK5J5K0j0j0%Nk5k5nj0%k5j5j5n
8860g5nN%K5N0N0K5%k0j5j0NNJ5J5nnNN%NJ0%k5n0n0l0%NM0L0J5nk5k5nJ0J5K0J0J5%J0j0
8857C0j0j0J0K0K0L5J0%Nj5j5k0J0j5j5j5j5J5J0nj5j5NJ0%j0N%Nnj0%%L0L5Nj5k5J5L0K0
8854I5L0J5J0j0j0%K0M0J0j5k0j5j0j5%%j0nj5j0k5k0%%K5K0L0K0%k5l0k5l0NJ5K5J5J0nn
8852H5j5j0NNJ0%nk5k5m0l5j0%K5K5J5NnNNj0nNJ0NJ0%%%NNNj5j5j5j0j5j5j0j0j0NJ5K0J5
8849a5J5J5j5k0j5j5j5j5j5K0J5M5N5N0Nj0j0%n%nj5NK0K0NJ0J5nk5m0n0j0%nj0j0k0NK0K5
8846@NJ0J0L0L0J5K5%k0m0m0m0k5nNJ0%N%%J0J5j0j0J5J5J0j0k0j5nk5j5J5L0K5J0J0k5l0
8843c5l0l0%%K0K0nnK0J5%%N%J5J5n%j5j0J0J5nj0j0J0J5J5nl0%nJ0Nj5j5k0k0%%NJ0k0m0
8840a25n5k5j5J5J0L5M5M5K5K5J5J5J5J5nk0m0l5j0L0K5nN%NN%N%%J5NNNj0nK5%%%k0k0l5
8837c5j0k0K0L5M0K5J0J0j5n%%k5k5nJ0NNNJ5J0j0k5l0l0NL5K0%%%%%J5J0%k0k0j5j5j5j0
8834e5j5J0J0K5K0L5K0J0J0NJ0K5L0J0j0l5l5l5l5j5k0nj0NL0K0K5j0j5j0j0K5K5nl0k5l0
8832e5nk5l0j0NJ0K5K5K0K0J0J0%J0N%k0%J5J5nnNN%k0J0J5J0K0NNJ5J0NNJ5j0n5n5l5J5M5
8829B5K0J0l0m0l5nL0L5J5NNnnN%%%l5l5k5J0M0M5J0j0j5j5%j0J0J5NJ0nk5k0NJ0NJ0NJ0N
8826C0nj0j0n%J0J0J0j5j5j5j0J0NJ0Nnj0j0J5%Nk5l0%nL5K5L0K5nj0nj0NNK0K0J5J5nnk5
8823G0k5j5N%k0%j0nj0j5J0K5K0K0K0j0l0l0j0J0J5%%%%J5J5j5k0j5j5nK5L0M0K5J0j5j5k0
8820E5J0J5J0k0k0j0J5J5J0j0l5l0nJ0J0n%j0nnnK0J5n%J0J5n%NJ0L0Nn%j5j5nJ5j0%j5j0
8817C0K5L0K5%j5j0l0k5l0m0j5%K5K0J5J0j5l5l5k5nj0K0M0L5L5K0K0K5K5nj0NNk0k5j0j0
8815D0j0j5J5J0%%j0J0J0NJ5j5%J5K0K0nk5%Nj0n%%j0j0NJ0J0j0k5k0k5%L5N5M0%k5k0m0m0
8812@j5J0J5J5N%NNj0j5k5l0%K5L0L5nl0j5k0K0J5J5j5j5J0NJ0nnJ0Nj0j0NJ0J5J0j0j0j5
8809A5J5n%k5j5k5l0k0k0j0nL0L0L0L0%%%%j0nNNK5M5L5nj0m0nnNNnj0k5J0J5j0j0n%%j0k5
8806c5nJ5K5L0%NL0L0J0J0k0j5k0k0%k5k0k0nj0J0NJ0J5j0nJ5L5L5J5j0nk5k0k5k0j0j0j0
8803e0nk0k0nJ5L5L5J5J5J5K0J0j0k0%K5K5K0nk0k0j5j0J0L0K0K5nnj5j5k0%j0j0j0j5nnN
8801Ek0k0NJ5J5nnnj0K0K0J5%%%%%J5J0j0j0%%NJ0j5j0l0l0k0J0NNn%K5K0K5K5J5j0l0l5l0
8798c5nNJ0J0J5J5J0K0K5K0%j5l5k5j5l0j0J5J0J5%j0nk0NJ5J5J5J0%%nnJ5J0K0K0j0%k5%
8795D5J0J5%j5j0J5NNj5nN%J5j5j5j0J5J5j5j5nJ5L0Nk0k0nnNJ0NJ0%NnnK0J5nnnK5J5J5j0
8792A15nk5l0nj0j0j5k5k5nJ0NJ0%%NJ0%NK0K0K5NnK0N%k0j5k0k0nJ5j0nj0j0NN%k5j0j5J0
8789c5J0j5k5J0NK0nJ0J0J0NJ5J0J0J5NNJ5J5NJ0j5j0n%NNk0k5%%j5j0j5nj0nJ5L5J5K0j0
8786E5k5l5j0%NN%NJ0%nJ0%%%nj0nK0K0Nj5j0%%NNj0j0nnJ0J0%m0j0j5nK0NNj5j5%NK5K5J5
8783A5J5J5n%nn%k0j5j0J0%k0l0k5%K0L0L0M0J5%j5j5k0n%J5K0J5j0nn%j5l5l5j5NK5K0K5
8780ENj0k5l5l5%J5K5K0J0%K0K0K0K0NJ0Nj5%%J0J5%k5j0j0NJ0K0nj0j0%%%%nn%Nj0j0N%J0
8777D0J5j5k0n%NNk5k0J5J0NNj5j5Nj5j0J5J5J5J5J5NJ0J5K0L5M0nnk0k0k5k5k5k0n%nnk0
8774a5k0nJ0NJ0L5J0%j5%J5K0nNNNJ0j5j0k0k5j0j0k0j5%%J5K0K0J5J0j5NN%%J5K0K0L0k0
8771H5m0l5l5%J5K5%k0k0k5%K5J5L0K5K0K0j5j5k0k0k5nL0N5M0J0j5l5m0m0k5n%%l0k5j0J5
8768i0K0K0L0NJ0NK5M0K0Nk0j5%Nn%%%J0j0k5%%J5K0K0J0J5NNj0j0K5K5NNk0l0k5l0l0k5k0
8765b0%N%%%J5NJ0J5J0J5J0Nnj0%%j5j0%NN%j0j5%k5NNNNj0j0j5NN%J0NL0K5M0J5J0J5j0%
8762A25NNj5j5%K0Nj0k0NJ5j0nj0n%nl0j5j0k0Nj5j0nk0j5j5nnK0J5K5J0J0J5K0K5NJ0j5j5
8759E0j5N%%nnJ0Nj5j5%K5K5L0%j0l0%J5j5j0nN%L0J0j5j5j5%J0k0m5m0k5nj0j0l0nj0J5J5
8756a20J5J0J5J5J5J5J5J0J0L0L5K0nn0m5j5j5j5k0j5NK0L5M5M5J5%j5j0nnNNnj0J0J0n%n
8754D0%N%j5m0j0j0j0nnn%nNK0K0K5J5J5J5J5Nj5j5J0%%J5J0J0J0j0J0J0%j5m0m0j5j0J5J5
8751B0K0%j0j5%K0K0J5J5Nj0j5nnk5k5k0%%%%J5J0N%k0l5j5J0K0J5K5%%J5%j5l0%NNN%J5L5
8748E0L5J0nk5k5k5k0N%J0J0%nj5j5J0N%j5NK0J5J5nk5k5nK0L0M0K5%j0j5j0%nK0J5nl0n0
8745El0n%K0J5J0NK0%j0j5j5n%J0L5K5%j0k5j5NJ0%NN%%j0%J5nj0j0%n%J5K0K0%nN%%%N%N
8741H0N%%%NNN%NN%J5J5Nk0k0k5k5%NJ0nnl0l0k0k0%%n%K0M0M5M5K0J5j0j0k0k0j0J5Nj5l0
8738D5nj0j0j5j0%NJ0J0N0K0J0j0j5j5j5j5j0n%NNNj5nNJ5J0Nnnk0j5%%J5J5L0L0K5K5K5K5
8735A90J5j0k0k5j0k0k5l0k0J0L0J0l5n0l5NJ5J5K0J5J5K0j5j0j5n%nK0K0J5j0j0j0NNj0n
8733E0j0J5%%j5j0k5k0k5%%%j5k0%%K0J5J5K0J0J0K0K0J5j5j0n%Nnj0j5j5j0n%%J5J5J5%j5
8730A5j5nnNNj0nNNK0K5%l0l5j5%K0K0J5%%%%nj0%%nnj5j5%J5NNk0j5%%j0l0k0k5nJ5L0L0
8727f5M0M0J0j5k5k0J0J0K5K0K5L0J0%j0j5%nnnj5j0j0k0nJ5Nj0j0j5K0J5NNj0j0j0j0m0m0
8724i5k5k0J5%NK5L0N5L5J0j5NNk0k0j0NK5K0K5K0J0nJ0J0J0J5j0%J5J0J0j5k0j0J5Nj5n0
8721F0o0m0k0K5L5L0J0Nj0n%J0j0nj0NJ0nn%%N%Nj0k0NnJ0%k5j0k5j5nK0K5Nj0l5k5NL0K0
8718c5K5L5L0L0%%j5l5l5j5J0NNn%nnJ0J0K5K5L0J5nk5k0j5j0nnnj0nn%j0K0J5K0K0%J5J5
8715I0k0k5j5k0j5j0j0m0j0j0J5K5%%N%J0J0J0J0NJ0NJ0J5nk5l0j0j0k0NJ0%J5j5%NJ0NJ5
8713eJ0K5J5J0J5j5j5m0m0k5J5L0L0K5j0m0l0j0J0nnj0J5K5J5L0L0L0j0l0l5m5k0k0N%N%j5
8710h5N%J5J5K0J5%%%%K0K5J5K5J5k0k0j5nJ5j0nj5k0%K0J0k0l0l0k0J0J0L5K5L0%k0k0k0
8707c0K5K5J0j0k0%J5M0L5J0j5k5l0j0J0L5L0J5k0k0l0%NL5J5J0j0j5J0J0%Nj0J0K0n%N%J0
8704A35k0k0j5k0j5j5k0k5NJ0%n%nNNL0K5L0J0%k5k0k0k5k0k5%K5K5L0J5nnj5%%%j5j0n%%
8702@%j0nnJ0nj0%K5L5%j0j0J5K0nnJ5J0J0j0nnj0nj0j5%nn%J0J0Nk0k5k0k5n%k5%K0M5M0
8698A5L5L5K5%j5j5nk5k0j5J0Nj5j5N%J0NK0K0%k0m0m0j5j5%nJ5J5J0J0j5j5k0k0NNnK0K5
8696d5M5N0J0J0j5j0nj0%nnNNj5j0%%J0j0j5j0NJ0J5J0nk0j0j0%K5J0j5j0j5J0L5K5%l0l0
8693b0j5j0L0L0K5%%Nnnn%%n%%%nNNnn%NnnJ0Nnj0%%J0N%%%Nnl0l0j5nL5L0J5J5%NN%j5k0
8689B0j5NK0L5Nj0j0%%J5J5Nj5k5m5l0l0J0J0L0K5K0nj0j0%k0l0j0L5L5L5N%n%Nk0k0%K5j0
8686C5j0%Nn%nnNNJ5J0N%J0J0J0J0N%J0J5%%%%k5k5j5k0j0nJ0J0NN%K5J5j0j0n%%%%j5j0j0
8683C5j5j5j5J0J5J5%k5k5nK0L0L0L0L0J0Nn%j5k0k0k5k0k5k0k0%%%%j0j5J0%K5%K0K5J0j5
8680A0l5j0J0NJ0J0J5j0n%j5j5nK0L5J5nl0k5%K5L0j5j5%K5K0nnn%%%%J0NNk0j0J0J0J0nn
8677D0NJ0j0k5m5k0K0J0K5K0J0J5J0j0j5l0j5NNJ0%nJ5J0%NnnJ5J5nj5J5J0J5J5%j5n%J5J5
8675A05%%NJ0J0J5Nj0k5k0k5k5NNnj0l5l5l5j5L0N5N0K0k0j5k5nN%%NJ0J0NJ0n%k0k0k0j5
8672b5NN%%J5L0L5L0L0%j5k0j0j5k5k5j5NJ0J5%%NNK0K5K0K5N%j0j5j5j0l0k5nnn%%K0J5K0
8669G0nnj0j0NM5J5J5j0j5nnj5k0l5k0%nnJ5J0NJ0J0NNK5J5M0J5%%%%j0l5k0k0NK5K5K0n%
8666A25l0l0k5l0l5m0k5nK5K0J0NnnL0L5M5Nnj0j5j5k5k5l0k5NNJ0L5L0J0k0k0k0j5k0j5J0
8663h5J0K0J5K5K0K0%j0j5%%j5j0nnJ0NNj5j0j5%L0K5L0J0j0k0N%Nk0k5J0L0K5L5L5M0M5%
8660A95j5j5k5k5n0n0k0%J5j0nj0%%J0NK5K0j0l5m0k0K5L0K0K5L0L5K0J5nj0j5j5%%nk5m0
8658B5m5nK5L0NK0K0L5Nnl0j5j0NL0J5J0K0J5j5m5l5nNNj0j0%J0nnj0n%NJ5J5nk5m5k0J0J0
8655a5K0K5j0nj0j5j5j5J5J5M0L0J5nm0l5l0k5j0J0K0J5J0N0L5M0J5J0j0nj0nj0nnj0j5J0
8652G0K5K5K0K0N%j0nj0nj5j0j0n%%j0j5nj0%nnn%nn%%%j5j5j5J0L5L5L0L0J5%k5k5k0j5%
8649E5%%J0j0nNNn%NJ0n%j5NNJ0%J0N%J0J5K0k0k0k5%NJ5j0k5k0n0n0k5nK5K0M5M5K5K5%j5
8646G0k0j5%n%%J0J5J5J5n%j0j5k0j5k0j5j0j5NL5L5NL0K0K0K0n%j5l0k5k5%Nnj0J0J0%%%
8643D0%K5nJ0j0l0m5m5k0nj0K0K0L0nl5l0%K0L0L0N0K0NNN%j0nNJ0j5j5%%nn%n%nn%%nj0j0
8640a0N%N%j0j0n%%%NJ0J5K0NJ0J5J5%k0k0%nj0j0nj0n%L0J0N%%NNNNN%NJ0j0j0j0j5k0Nj5
8636ej0j0%K0K0K0K0nnnJ0K0j0Nk5k0k0l5l5k0k0J0J0K0J5NNNK5K0K5Nj5nj0j0j0%%k0k0J5
8634d0L0N0L0nk5l0NK0K0%NK5K5J5nl5m0l5l5l0j0J0L0K5NJ0NJ0J0NL0J5K0nj0NK5J5nk5k5
8631H5j5NJ0j5k0k0l0NL0K5K5J0%%j5j0j5nj5j5j0j0%j0%%J5nj0nJ0N%j5%%NJ0j5j0%M0J0
8628B5J5j0j5J0J0J5j0NJ0%Nnj5k0k0%nj0k5k5NJ5L5J5n%%M0J5%k5j5J0J5J5J0J0n%%%J0N
8625H5NNk0k0nj0%%k0k0N%n%j0j0j5j0NK5J5nj0%J0N%%j5j0J0L0%J0j0%j0j0J0J0K0%nj0N
8622B5NJ0nj0j5J5J5L0%%k0l0l5j0j0j0J5L0K5M5M5L5M0J5k5m0n0l0l0j5NNNnj0J5J0J5J0
8619F5j0l0n0k5j0J0L0L0L0NJ0J0J5j0j5j5%Nj0nj0n%nj0%nnnj0J0J5%k5NK0NNj0%J0N%%k5
8616a0k5K0J5%Nj0j5k0j5J0J0%%j0j0%J5NJ0nJ5K0nj5j0%K0K0J5J0J5nk5l5j0j0J0K0N0M0
8613I0M0J0j5j5j5nl0l0%nn%nK0K0NNj0j5k5%%NJ0j0j5J0%J0nj5j0%%%j0j0k0K0M0M0L5J0
8610A00n%Nj5k0NM0M0%k5m0l5k5k5%%j0nJ5J5NNJ5K0J5K0%J0nJ0%k5j0nJ0Nj5J0K5L5L0J0
8608A80NJ0n%k5n0l5k0nj0j5j0J0J0J0J5j5j0nnJ0Nj5%NN%%%%j0k5j0L0K0K0k5m0j0N%%J0
8605EJ0%k5l0j5J0K5K0%%n%NJ0NJ0N%%%J0%%K0K5K0%k0j5l0k5j0J0K0K0Nk0j0k0nnJ0Nj5j5
8602a5%K0N%j0j0j0j0j0K0K0%nj0J5J5nj0K0K0nn%%NJ0J5J5j0j0m0j0K0J5L0%j5j5k5%J5J0
8599D0%%NNN%N%J5J5%%N%J0J0k5l0m5n0l0nK5K0J5J0K0nn%j0j5j0%NJ0NN%j0NN%%j5j0J0J5
8595@J5j0j5J0J0J0%k0NJ0%%nnJ0J5nnj0J5J0J5j0j5j0J5J0j0J0j0%NK0K0NN%%J0L0K5K0%
8593A70nj5k5l5l5nn%%n%nnN%nj0l0nNJ0%%%%nj0%J5NJ0%k0J0J0%%j5%K5K5L5J0nnnj0k0%
8589E0k0j5j0j0J5J5%k5j5j0J5K0J0J5nk0j0j0NK5J0NnnJ5J0%%nnJ5NK5J0%j5j5NN%%K0%k5
8586G0j5J5J5j0j5j5J0J0J0J0%l0l0NJ5%n%nnj0j0j0J5J5K0%K5NNj5j5nJ5K0%k0m0m0j5%%
8583c0k5k5j5J0K0K5J0J0J0J5J0J5J0J5K0K0K5nj5j5k0k0m0m5k0%L5L5K5nl0k0k0l0%L0K5
8581a5L0K0K0J5j5k0%nnj5j5NJ5J5K5L0%%%J0J0K0K5%k0k0%%%j0j5%%%nJ5J0Nj5k0k0l0l0
8578ek0J0J5K0J0J0J0Nj5nj0j0%Nj0j0j5k0l0l0j5K0K5K5K5J5j0j0k0NJ5J5K0K5%n%%nnJ5
8575D0K0J0J5%%%nn%n%n%n%n%J0J0%k0l0l5j0j0N%NL5K0K5K0%j5l5l0k5k0K0J0K0n%J5J5K5
8572E5K0K0NnnNNm0l5l5j0NJ5%%j5k0k0k5NM5M5J5%nj5j5nnnk5%nn%k0k0J0NK5J5K5K0L5L0
8569G0K5%nnj5k5nJ5L0L0%l5n0l5j0nnnK0K5K0K0%k5l0NK0K0J0J5j0nk5k5j0J0J0%j0j5J5
8566EJ5%NnK0L0J0nn%nj5j0m0j5%%J5j5J5L5J5J5NN%k0k0NJ5j0j5k0l0nnn%k5j0j0J5K0NJ5
8563b5k0NK5K5K5NNNK0J5NN%j0j5j5k0k0nj0K0K0Nl0m0m0j5j5%%J0L0M0M0K0K5J0J0nj5j0
8560F0j5NK0%n%nnnN%%%j5J5j5n%NJ0j0j0NnnN%j0nNJ0J0%j0%%%%Nk0j5J5J5J0K0K0K0j5j5
8557G0j5k0n%J0NJ5J0J0k0nj5NJ0%nj0nnj0N%j0j0N%nn%%J0Nnj0nj0J0NNN%%j0J5M0L5L5J5
8554A40NK5j0j0k0k0j5k0k0%j0j0k0k0j0j0j5j0J5L5L0L0K0nnl0l0l0j0j5j0j5NJ0n%J0J0
8551d0%%nK0J0J0N%J5J0nK0NNNJ0K0J5n%NJ0%%n%NNN%%N%%%%nk5m0j5nl5k5j0NNj5J5j5J5
8548b5%%NN%Nj0nJ0J5J0J5Nj5k0NL0%NNK5K0K5J5J0Nj5j5j5l5k5k5j0j5j0nJ0NN%N%%%NJ0
8545A0j0j5NK5J5nNj5NNN%J0%NNj0nnK5Nj0l5m0l0k5j5NK5L0L5M0K5nnnn%J0NJ0j5NJ0j5l5
8541B0k5j0J5K0J0J0%k5l0j0j0j0k5k0J0M0L5K0%k0j0j0NK0K5Nl0k5NN%%nn%%%%%J0%j5k5
8538e5j5%L0L0L5J0nk0k5j0j0J0k0k5k5K0J5L0K5K0J5J5nj0j0nn%k0nj0J0J0J5J5J5K0NN%
8536G0%j5k0j0j0NJ0J0nj0j0%J0j0%l0%J0Nnj0j0J5J0J5j5j5j0NN%%%%%%%%%%N%nnj0J0NN
8532a0Nnn%%%L0K5%%nj0j5k5%NJ0l5l5j5k5j5J0L0K5K0NJ0J0n%nK5Nj0j5j0J5K0J0J5nj0n
8529A0nJ5J5n%J0%%%j5NJ0%j0nj0nNNn%j5NJ0J0nk5nnNN%nn%%%%%n%K0J5J0J0NNJ0J5NJ0K5
8526A10NK0nk0k5l0j5%%K0K5Nj5j5j0k0j5%%%k5j0j5j0j0k0%N%J5J5K0K0J5j0j0j0%L0M0J5
8523G0k0j5k0NJ5K0J0J0nj0%n%nnnj5N%nk5m0j5NJ5J0K5L0K5Nj5j5j0j0j0n%%NJ5K5L0j5j5
8520D0J0NNJ0j0nj0nJ0NL5J0nk5l0l5j5j5J0K0NN%%J5J5L5L0%k0j5J0%J0l0l0J0J0L0%k0k5
8517D0k5%J0J0j5j0NJ0j0j5%NJ5n%%k0NJ5nNk5nj0%L5N0L0Nj5k0k0j0k0j0%j5j0k5k0J5J5
8514d0L5M0K0K5N%NN%k5m0j5j0J5%NNNn%j0j0j5k0N%NJ5j0nJ0J0n%J5K0%k0nK0%NN%N%K5%
8511G0j5J5%%NNJ0J0%%nj0J0%%j5nJ5J0j5j0J0nj0N%%k0j5NJ0%j5k0j5j5NN%nj0j5%%NNn%
8508b5%NJ0J0nnj0j0NK5J5J0J5J0L0L0%%j0j0j0l5l0j5J5L5M0K0%Nk0k0l5j0NN%%K0K0nnl0
8505D0k5k5%L0K5J5K0J0J0J5J0nnj5j5j5j0k5k5l0nJ5K0NNJ0%J0J0NJ0%%n%J0J0Nj5l0nJ5
8502E0J5NNj0j0%%J5J0%k5k0j5K0J5L0J0j0j0l0l0j5NL5L0J5j0k5k0J0N%%nnnK0K5Nj5j5J0
8499F0J0%%%%J5J0j0nNJ0J5l5n5n0l5J0L0K5J5J5j0nNNK0nj0nNJ0nn%%J5M0L0J0k0k0j0j5
8496F0k5k5j0K5J5J5%%J5J5k0k0j5j5%K0NJ0%Nk5l0m0m5%M0L0j0m5m5k0%N%L0L0M0J5J0J5
8494A0nn%n%%j0nj0NK0%j0n%K0J5nnnJ5K0nj0j0j0%K5J5J5j5j5NK5K0K0nnnnk0k5k0%J0L5
8490E5L5J0J0J5J0J0J5j0k0k5j0nj5j0k5%%k0l0nJ5J5J5J0L0J5j5l5l5nK5K0J5K0K0L0K0K0
8488A65j5k0k5k5nnJ5j5j5j5nJ5K0Nk5l0nj5NNj5j5j5j5nnj5j5K5M5O0O0K5j5l5n5l5j5%%
8485c0nnJ0J0K0%%NJ0J5%%L5L0L0%l0k5k5nK0n%j0J5J0J5j5j5k0nK0K5%k0k5%%%%j0j0N%k0
8482ek0k0k5%nl0l0j0K5M0J0NJ0K0K0L5L5J5K0k0j5j5k0J0J5%%J0J5%N%Nk0k0j5j5%nJ0J5
8479C0J0J5L0L5j0%k0j5m5m5k0J0K5K0J5J5j0nJ0J0j5J5J5J5j5m0m5%NJ0%k5j5j0k0j5j0%
8477i5M0M0M5L0K5%j0j0nnJ5NJ0%%nj0nj0nNNj5j5j5j5%%N%j5j5J0J0NJ5J5J0J5%k5k0nnJ5
8474A5j5k0k0j5j0J5L5K5K0%l0%NK0K0J0J5%%k0k0l0k0j5k0%J5N5N5L5L5J0j0k0o0o0l5j5
8471e0j0j0j0J0L0J5K0J0J0J0J0K0J5J5j5k0j5nnj0j5nnj0j0k0k0%%J5K5Nj5j0nK0K5K5%%
8468A5%NJ0NNJ5nj0j0k0Nn%K0K0K0J5%NJ5M0K0j5k0k0%%nnk0k5nJ5K0%k0k5l0j5J5J0nj0k0
8465a5%%n%NJ5K0K5K5K0K0J5K0K0nl5n0k5NL0K5L0%%Nk0m0k0K0L5M0NJ0j0j5m0m0m0j5J0J0
8463C5NNJ5J0J5%k0k0j0J5J0J0J0J0%%n%nn%%nj0j0j0NNj5j0j0K0%NNJ0K5N%%J5J5J0%%K0
8459A45K0%j5k0N%k0k0j0NNNk5k5j0j0%%j0nJ5K0L0K5%k0l0%%%j5j0nnm0l5k5J5N0K5NJ0K0
8456D5K5NJ0j0j0%%j5j0K0K0J5j0NNnk0k5k0j0l0k5%J5J0J5J5K5K5NN%nk0m5l0l5%%j0%n%
8454g5L5J5j5j5j5j5J0L5NNnnNNJ5J5K5K0%Nk5k5j5J0K0K0K5L0L5M0K0nk5k5nj5j5j5j5k0
8451D5j0j0j5j5k0NNJ5J5J0Nk5n%%K5NNj0j0J5K0j0k5m0%J0J5J0j0j5j5NN%k0%%J5J0%nJ5
8448eJ0N%j0J5K5L0%l0k5j0J0M0J5j5%j0m5m5m0k5K5J5L5L5M0nk0k0%%J5j0%nJ0J0%%nJ0J0
8445C0J0Nj5%%%K0%%N%J0J0nnnn%%j5j0%%%%k0%%%k0%nK5Nj0%%J0J5NJ0n%NNNNn%nnJ0Nj0
8441E0j0nn%%J5nj0j5K5K0J0J5K0K0K0n%%l5l5l0l0j0%J0NK5K0K5L0K0%l0l0nnj5j5k5k5%
8438a5N%n%%J5j0n%%J0j0nN%J5J0j0nj0n%K0J5J0j0j5%NJ5nn%NJ0j0%%J0NJ0j0%%%%%J0J0
8435E0j0j0J5K0Nj5m0NK0K0%n%%%Nnj5J5j0n%NNj0%%j0nJ5j0k5l5j5%%N%j5j0nJ5N0N5L5L5
8432A20J0J0%k5nj0NNK5K0J0k5m5m0l0l5nJ0NJ0J5J5J5M5K5%l0n0j5j5%j0J5J5nnk0k0j0j5
8429d0J5J5J5J5nk5k0k5j0j0N%J5J5K0J5N%%NNN%%N%J5nNN%NJ0NJ0nn%J0J0NNnnJ0J0J0k0
8426I0k5k5k5%K5K0J0NJ0%J0N%k0k5j5%NnnJ0J0j0n%%J5J5n%NJ0%%l5l0j5nj5j0k5nK0K5L0
8423A5J5%j5k5k0%NJ5K5L0J0%%N%nj0nJ0L5J0j5j5k5NJ5J0Nk0j5j5nnj0j5nJ5K0K0N%J5K0
8420H0J5j0j5Nn%J0j0j0n%Nj5j5NNJ0J5J5j0m5m5k0%NJ0J0K0NNK0K0j0nj5j5k5k0j0J5NJ0
8417a5NJ0J5K0N%%%j0j0nnnnj5J0Nk0k0j5NJ0NJ0%N%%J0J5J0J5%%%J0J5j0nk5k0k5n0k0j0
8414a10j5J0J0J5J5J0J0J5J5J0J0%NNJ0J0Nn%NJ0J5J5j0nJ5NK0K0nk0l0l0j0j5nj5%K0J0J0
8411B5j0NNNj5nNJ5%%%%%nNNNk0j5j5k0k0%nK0K0L0K5K5K0K5K0%%j0l5m0l5j0L5J0J5n%j0
8408D5nJ5L0J0J0j0%j0%%K0J0J0%nj5NJ5J5k0k5%L0J0j0j0nj5J0Nj5%j0NN%J0NNnJ5J5nj5
8405A20j0k0j5k0k5j5j0NNj5l0nnj0nK0K0J5%J5J0J5K0nj5k0k0l0l0j5NJ0N%%nj0J5K0J5J5
8402en%k5nJ0L0L5J0nk5j0nJ5K5K5Nk0k0nj0NNJ5J5%k5m0%J5K0Nj0k0%j0nj5NK0K5K0nJ5J5
8399F5K0J5J0%%l0k5n%NJ0J0k0k5k5k5NK0L5J0j0nj0j0K5K5J0l0l0nk5l0j0NJ0N%nN%J0NL0
8397A0K5K0J5J5j0j5k0k5%J0L0K0n%j0%%%%K0J5Nl0l0l0k0Nk0l0k0k0J5K5K5M5M0M0J0J5K0
8394A40nj5j0l5nNJ0j5j5j0j0J5j0j0j5k0N%%j5j0j5J0L0L0J0j0l0k5k5nK5nj0j5N%%nK5K5
8391a0J0J5%K0J0L5J5J5j5j0l0k5l0k5l0%J5M5K5J0nnNNJ0NJ5J5%%NNNNK0K0Nk0k0k5k0k5
8388D0l5l5k5j0K0J5%NJ0J5J5J0j0j5J0NL5j0k0%J0%NNj5J0N%%l0k5n%%NNL5L0K0nl0k5l0
8385a5k5NNL0K5J0j0k5%J5J0%nJ0%J0%%k5j0J5%nj5j5NJ0j5j0nj0NNj0j5k0N%K0L5L0K5%k0
8382B0NK0K5%k5j5j5%%nnk0j0J0J0J5J0K0J5J0Nj5j5j5k5j5k0k5%j0NK0n%nJ5J5j0J5J5J5
8379A0K0%%K0%%k0k0%%j5j5j5j5nj5L0K5L0J0k0k0l0j0%M0M0K0j5k0k5%J0NN%L5N%%j5j0k0
8376@%J0NK5J5%k0k5l0nJ5K5K0j0j0j5nnnJ5NK0J5L0K5J5j5n%K0K5L0Nj0j0k0J0%j5j5j5%
8374I5J0j0k5j5k0nK0j5J0J0k5j0j0%K0%%j0j0NNnj0nnN%%%n%%n%%nj0NNJ0J0J0%nj0J5L0
8370D5K5%%%nJ0J0J0J5J5%l0nj0J5J5nnn%J0NNk0nj0NK5J5J5%l0k5l0nnK5J5J5J0%j0nj0n
8367H0j0j0j0%k5l5l5j0NK5K0K0%J0NNj5j5j5%nJ5J0NNN%j5j5j0J5L0Nk5k5k0j5J5J5%nj0
8364c5j0%nNNNNnnNJ0%%j5j5%L0K5K0J0j0K0K0K0J5j0j5J5K5NJ0nnk0k0j0j0%k0l5nnK0NJ0
8361B5n%J0J0J5J0k0k0l5j0J0J0K5K0%j5j5j0nj0nj0j5NK0M0M5M5K5%nl0n5n0l5j5J0J5%J0
8359a5J0K0K0n%K5L0L5K0J0%k5l0l5n%%J0K0K0Nk0k0NK0J0j0l5l5k5j5j0n%J5K0K5J5J0J0
8356F5j0j5j0J0%nnJ0L0K5J5K0%%N%k5k0k0k5j0j5nnk0j5nnJ0J5J0NJ0%J5K0j0nj5j0j0j0
8353a0nj0j0nnnJ0K5M5K5J5%nNK5K0nj0j0J0J0%j5j5k5k5k0l5k5%J0L5L5K0J0nnnnj0J0%j0
8350C0j5%nnnj0j5%j5j5Nnj5%j0J0%%J5Nn%J5J5N%nJ0J5%%J0N%%%%N%J5%j5NNNn%NL5L0J0
8347A10j5k5j5%%NJ0%%%J0J0N%nnnnJ0%j0k0j5%K0J5%%Nk0l0j5J5K5L0N%k0k5nJ5J5NNNK5
8344A10L0K5J5%nj0j5k5l5j5k0k5l0k0NNJ5K0k5l0l5nj5n%L0L5J0K0K5J5J5k0j5nnNNJ0j5
8341B0j0M5M0L5nm0l0j0%Nj0nk0j5%J5L5L5M0M0J5j5j5j5k5k0k0l0j0k0%K0K0K0%nJ5L5J5
8338A30k0l5l0j5j5j5j0%%%K5J0J5nnnnj0NK0%j5j5%%%Nk5nN%J5%j5j0n5j5K0K0K5NNNK5K5
8335C5NN%%j5k0k5%%j5%nK5K5K5L0Nj5k5k5j0nNK5J5J5%%L0%nk5j5j0%K0%%k5nJ5K0NJ0j0
8332F0j0%N%%nnj5j0l5j5N%J0J5J0j0nj0L0K5K0K5%Nk0j5l5n%%nj0J0Nj0j0J5J5%k5NN%Nk0
8329ek0k0k0K0L5L0j0l0l0j0J0K0j0%%%%j5j0J0Nj5j0j5J0NNJ0J0Nj5j0NJ0Nn%%NK0J5Nk0
8326c0k5%J0L0K0K5nk5j5J0L0Nj5m5k5nJ5J5J0NJ5J5J5J0j0j5l0k0k0j5J5L5L0K0j5j5j0j0
8323b0NK5J5j0nnK0L0K5Nj5m0m0j5k0j0%J0Nj5j5NK5K5NJ0j0n%%NK5M0K0J5%j5l5k5NNj0j0
8320E%nj0j0j0J5J5J0J0nj5nj0nnK0K5J0NnK5L0nl5n5m0k0j5l0j0j5N%L0L0K0J5nnj5J0K5
8318c0%K0n%%%nJ0J0J0K0Nk0j0J0K0Nj5j0J0nn%%nk5j5j0nJ0J0J0%j0k0k5J5K0K0J0L5J0K0
8315F0nnj0NJ0J0J0j0k5%%%j0j0j0j0%nNj5nn%%%NnnNNN%%%nnJ0J0nJ5K0K0J5nJ0L0nnj5j5
8311E5NNk0j5k0k5nnj5j0K0J5J5J5NJ0l0k0k0k5%K0K5K5J5j0nnk5k5%nJ5J5J0M5J5K5%j5k5
8309C0%j0j0j0j0j0j0NJ0J5J5j0n%%L0Nj5j5l0l0j5%L0K5J5j0%%J0Nj0j0%J5J5J0Nk5n%%L0
8306C0NJ0%NJ5J0NNnnj5j5n%j0j5k0j5NNNN%k5nJ5M0M0K0%j5j0J0J5J0J0j0l5k5l0nj0J0K5
8303B5NJ0%n%%J0J5J0N%Nn%j0j0N%j0j0j0j0nnN%j5j5%K5J0J0%J0J5J5nnnj5k5l0k5l0j0k0
8299a00nnJ5M0K0K0%Nj0nnj0N%j0j0J0Nj5j5j0K0L5J0k0j5k0J0J0J5NNnj0J5J5nj0%nJ0J5
8297eL0Nnj0j0nnj0%%J0L5M0L5J0j5k5l0n%J0Nj5j0j5j0j5l0m0nNJ0J5J0J5J5NL0L5L0%l5
8294E0l5k0NK5J0J5j0j0j0nK0K5J5nNJ0j5j5k0k0nj0J5M5L0j0j0j5nj0%nJ5J5L0J0nnj0j5
8291G0j5j0%%%%nnN%J0j0j0nj0n%%j0%n%n%n%%%%J5M0M5K0Nk0k0%nL5M0M0K0Nk5k0k5l0l0
8288G5j0j0J5J0Nj5l0l5l0j5j5j0n%K0K5K0%J0J5J5K0j5j5nnK0M0M0K0nk5j0J5%k5k5l0l0
8285@nj5k0nJ5NJ0k5k0NM0M5%nnM0M0j0nj0j0j0j5j0j0k0j5NJ0%J0%NNJ0nnn%j0n%%n%nnj0
8282b5j5NNJ5J5J0J0K0K0K5nj0j0N%NNnk5j5%nnk5k0k5K0L5J5nj5nJ0K0J5Nj5%nN%k0N%%n
8279A0nj0j0%%J5J0j0nj5NJ0J0j0j0J0NJ5j5%Nn%%%J5J0j0nj0j0J5J0%N%%n%J0J5%%J5Nj0
8276E0j0NL0J0Nn%n%nnj5j5nJ5N%j5k0NNj0j0%nnK5%n%nK5NNk0%%J0J0j0%n%J0J5nk0nj5N
8272B0K5n%nnJ0%%nJ0J0nnN%N%NJ0j0nJ5j5j5nnj0Nj5j0j5%%m0j5J0NK0K0J5J5j5j5J0Nj5
8269a5l5j5J0L5L5J5%%J0J0j0k0NJ0J0nj0%K0n%%%%%j5J0NJ0j0j5%nj0K0NJ5j5nk0k5%Nj0
8266a5nJ0L0L5L0J0J5nl0l5j5k5%K0J5J0J0nnNN%nNJ0Nj0nnNN%n%%%%J5K0NJ5%NNN%l0m0m5
8263A0k0NK0K5J5J5J5J0l0l0l5j5nnJ0K0J5K0%Nnnj0J0%nj5k0j0J5L0L0K5K5%nNJ0j0j5k5
8260G0k5j0j5J0L5J0J0nnNNK5Nk0k5k5k0k5nK0K5%k5m0m5j5J0K5L0K0nk0k5nnJ5K0K5K0K0
8257D0K0J0k5k5k0j5NJ0J0NJ0j0nk0NJ5nnnnJ5NNNj0j5j5NL5K0Nj5j0%n%j5j5j5%NNK0J5%
8254A5%K5J5J0j5k0j5l0l0j0j5j5j0J5L5K5%J5K0K5%%J0J0%N%K0j0j0%nNNj0nk0j5NJ5%j5
8251B5j5NK0K0%j5j5J0J5J5Nj5k0k0j5j5j0n%%N%J0Nn%NK0J0j5k0nJ5K5%Nj0j5j5j0nJ5J5
8248@j5j0nj0n%nJ0J0nnJ0J0%%j0j0J5J5N%%Nnj0%%%j0%Nj0j0%J0j0n%N%%J5J5M0J0%J0k0
8245C0NK5L0K5NN%J0j5j0j5%%j0j5nj0%nk0k5nJ5J5K0j5j0N%J0J5J5J5K5L0K5K0K0J5j5j5
8242A90m0m0l5l0l0j0nJ0L0L0J5J0J5J5J5nk5l0j5k0n%%nJ0J5N%NNNNj0n%%J0j0j5j5J0NJ5
8239G0nj0j0J0nj0J5NJ0nnJ0K5M0J0%k0j5j5k5l0l0l5m5k0nK0K0J5%j0j5J0K5K0j0j0J5J5
8237@J5K0j0j0%%J5J0%%%NK0K0K0%k0l0j5j0k5k0l0j0%J5K0J5K0nj0j5%%%%%%j0J0NJ0j0n
8234a5NJ0J5J5K0K0NJ0k0k0NL5L0K5J0J5j5j0l0%J5L5K5Nk5k5nJ5J5J5%%%l0k0k0j5k0k0j5
8231D0NJ0%J0n%J0J0J0J5Nj5%NJ0J5k0k0j0j0k0k0j0j5j0l5k5%NJ0J0L5M0L5K0J5K0K0%nJ5
8228A50J0%k0k0N%J0k5k5m0m0l0J0J0J0K5%%k0j0j5K0K0J0NJ5Nk0m0k5j0K0K0K0J5J5J0j5
8226E0j0j0%j5j5k5j0J0k0j5j5nK0NJ0j5j5NK5L5J5J0J5K0K0J0j5l5l5n0l0%%NNK0J5J5J0
8223a5J0J5NNnl0j0J0J0j5l0nNJ0%%j5j0j5J0NJ0%%%%k0k0j5k0NK5L0J0nnJ5J5J0J0n%J5K0
8220A0J0j0J0J0J0J0j0j0J0%%%j0%%NNj5j5j0j5L0K0J5j0k5J0J5J0j0j0J5NNNJ0%%j0j5J0
8217E5N%k0j0J0J0j0nnj5j5NNK0J5j0nj0nNL0j0j0k0k5%K5L0L0Nj5k0k0nj5L0K5K0%j0j0n
8214E0nJ0Nk0k5k0k0nnK0L5K5K5%%k0k0nJ5J5J5%l0m0m0l0j0J0M0L0%%K5L0L5%k0j5j0k0k5
8211@j5J0J5J5k0k0j0J0%%J0Nnj0k5nNJ0J0J5%N%%K0J5nnNNNN%Nj0%L5M0J0l5o0m5j0j0j0
8208d5j0nnJ0L0N0M5M5K0j0j0n%%%%k0j5J0%%k0k0nK0nl0k5K0K0J5%k5NNJ5J5k0%K0J5J0J5
8205A10nj0j5j5j5j5k0J0j5l5l0J5K0K0NN%nK0nnj0k0J0n%J0J0j5j0j0j5NJ0J0J5j5j0j0n
8203d0J0J0%%n%NNnn%n%%j0j0N%K0J5K5K5J5K5J5J5Nj5l5l5%J5L0L5L0Nk0l0k5l5j5j0N%j0
8200Enj0j0nJ0K0K0Nk0NNJ5J5J0J5J0J0NJ0J0J0J0nj0m0nj0j0nNJ0J5j5%nJ5J5k0k0k0k0j5
8197@j5k0j5%N%K0%%J0NNN%%L5J0nj0%NJ5J0K5L0J0k0l5j5K5K0J0k0n%J0J0J0J0J5NJ0J0N
8194A70k0j5j5N%k0k0j5k0N%%Nj0l5N%J0J5J5K0j0j5nj0k5m0l0J5L5M0M5K0J0j5j0j5NJ0%
8191H5j5l5j5J0%J0J5j5j5j0NJ0M0M0L0J0nk0j5k5k5J0Nj5j0j0n%%j0j0k0NJ5K0j0j0J5J0
8188D0J5J5j0nj0J5J5n%%%Nk0nNNJ0j0n%n%Nj5J0Nnnj5J0J0j0%%%nnJ0nnNNNNj5NJ0NJ5j5
8185E5j5j5%nnnk0%J0L5K0L0nk5j5j5j0%k0j5j0j0%%%K5J0J0%nJ5j5k0k5k0j5nj0J5J0J5M0
8182a5K0K5J0J5j5j5j5j0k0k0k0NNj5%K5K5N5N5L5Nk0k0k0j0j5j5j0j0K0J0j5k5%J0J5L0N5
8180A15K5j5l0k5nj0J5J5j5k0j0j0J0NK0j0k5%%nn%n%J0J0J5j0J0Nnj0NL0J0Nn%k5k5j5j5
8177Em0k0j5j0NNK0K5J0J0J5J0J5J5nk5nJ0N%j5J0J0j5J0NJ0j5l0%J0J5%k5%%J5j5nj0J0N
8174@j5j0%%nj0NJ0j5j5N%K5%NNJ0Nj0nk5l0l5j5nj0J0NK5L0J0J5K0K0K0%J5J0J0J5J5J0j0
8171H5nnn%%%k5m5n5m0k0NM0L5L0%%K0J5J0J5%NJ0%nl0j0j5N%NNNNJ0J0%Nk5k0l5l5J0J0K0
8168a5K0J0j0nJ5NNn%j0j0j5j5NK5%NJ0J5K5L0Nl0l0l5j0L0NJ0j5j0J0L5N%%n%%NJ0j5j5j0
8165B5j0j0l0j5J0NJ0J0NN%J5J0K5%k0k0%%n%j0j0%Nj0nnnJ5K0N%j0K0J0NK0%l0l5l0n%nJ5
8162c5J0K5L0J5K5J5J5j0j5k0j5j5k0j5j5%%J0J0NJ0J0j0NNNNJ0J5%%%NJ0J0nn%K5J5J0j0
8159A10%NJ0%%j5j0k5m5l0l0j5j0n%K5K0K5K0J5nk5k5j5%K5K0K5K5J5J0L5L0J0j0l5m0l0j0
8156D5nj0l5l5j5%K5K5%%K5K5K5%j5%J5K0N%%%NJ0%NNN%Nnnj0%j5j0%%%k0N%j0j0%%j0k5l0
8153a5nL5L0L5J0nnNK5L0Nj5j0l0n0l5l5N%NN%%%J5L0K5L0J0j0j0%%J5nj5j5j0J5nnk0J0%
8150D0nnj0n%%%j0n%%%L0K0nl0l0k5k5j5%K5K0K0K5K0%nj0J5J0Nj5l0k5k5nL0K5J5J0K5K5
8147G5K0L0j5j5k5k5k5l0j5j5J5J0L0K5J0j0j5j0nj0%j0J0J0NJ5j5%K0J5J5j0%NJ0J0%%J0
8144I0L5L5nl5l5j5j0k0m0l0j0J5J5K0K0%Nnnj0j5J0J0NNJ0J0nk5k5NL0L5M0M5j0m0n0l0N
8141B5NJ0NJ0J5%%%%j0nk0k0J0Nnnj0j0j0nnnnnNNj5j5j0J5M5M5K5l0k0j5j5nk5k5%nN%J5
8138e5J0NJ0%%M0M0L5%m5n0l0j5NJ0J0j0j0j0nJ5K0M5L0M0L0J0j5j5j0nJ5J0J0J0nnJ0J0%
8136A35nJ0%nj0nnNNk0%%%NNnj5j0j5NK5J0J5j5j0nj0J0J0J5j0%%nj0j0NN%j0j5j0n%%J0N
8132G0%k5l0l0j5J5K0K5%k5l5l5k5%J5J0NNnnJ5J5J0J0n%L5L0M0J0j5k0j0J0J0%nl0k0k0J0
8130EJ0nnk0j0%%nj0m0j5L0N0L0K5%l0l5%L5L5L0J0j0nj5j0n%%j5j0j5J0Nk0k0j0nnnN%NJ0
8127c0NJ0n%K0K5j0j5J0NNJ0J0j0%%n%n%J0J0j0nk0j5NL0J0J5N%J5J5J0J0j0j0nj0j0j0j0
8124D0j0nj0j0nK0K0J5nj0k5l0k5%K5M5K5J5J5K5K0J0j5j0J0%%j5j5j0j0j5J0j0nk0k0k0k0
8121b5j5J0N%J0J5NJ0NJ0%%%%J0J0Nk0j5k0J0L0K0%j0j0k0k0J0J0n%j0j5nj0%%nnnnN%J0L0
8118@K5K0n%%%%k5k5k0nK0%%%%J0J5J0j0j5j5J0L5K5Nj5j0%nnn%nnn%K0L5Nk0k5l0n%%%%N
8114a5%%J0j0j0nK0%%nnj5j0j0j5j5k0nn%%NK5J5J5%%%NJ0Nn%K0nJ0J0%Nj0nJ5J5J0j0nJ5
8111B5J0J0n%j0J0NJ0J0J5Nj5j5j5K0K0J0J5nk5k0k5j0j5k5k0j5j5J0J0L5L0L0L5K0%j0l0
8109F0k5k0l0J5M5M5L5J0nnk0j5k5k5k0J0NNj0j5J5J0nj0J5J5K0NNNk5nJ0M0K0Nj0j0%Nk0
8106A00k0j0j5j5J0NJ5K5K5J5k5j5J0L0K5K0k5l0l5l5k5k5k5nJ0%j5j0j5j0J0J0J0J0NN%%
8103a5%J0NK5K0Nk0l0j5NNN%k0k0%%J5M0K0K0%%J0J0NNK5%%%k0k5l5l5k0k5l0l0j5J0L5J5
8100f5J0J5J5J0%%K5K0K0K0%N%%J0j5j5j5%K5j0%nnj5j5%J0L0Nn%j5J5K5Nk0k0k0%j0l0k0
8097c5%J0%K5J5N0L0nnk0k0j5j5j5j0j0l5j0J5M0M0L0L0K0nk0k5k5nJ0J5%K0K0Nm0l5k5k0
8095b0%N%%J5J5J5J5J5n%nK0K5J5J5J5j5k5k0j0J5j5k0j0j5j0nNNn%%%nnn%Nj0nnJ5J5K0%
8092C5j0j0l0k5j5J0L0N5M5K5J5j0k0m5k5nJ5K0%%j0nnK0K0K0j0l0k5nNJ0J0J0k0j5j0j0N
8089A0Nnnn%J0J0K0K0K5L0J0Nk0j5j0K5NNk5k5J0k0j5j5k0k5j5NJ0NNNNJ0%NK0J5%k0l5j0
8086a0J0L5K0%j5j0k0%K0%%j5j5k0k0j5j0nK0J5NNj0J0K0K0J0J0J0J0K5K5J5j0j5k0NNj5j0
8083F0j0j0NNn%J0N%nj0J5J0j0l5m0m0j5j5J0K0J5%%NL0n%nK0K0J5%j5nn%Nk0j5%NK0nnl0
8080c0n%%%nj5%K5NNnj5J5nN%%nN%J0%%NK0K0Nk0l5l5j5%L0K5K0K5N%%n%nj0K0J5J0J5J5K0
8077A10L0%%%l0m5m5l0nK0K0NNn%j0nJ0J0J0J0j0j0NJ0n%J0N%%j5j0J0J0J5J5j0m5l0j5J5
8074@J5%nK5K5L0L5J5k5l0l0j0nNJ0j5j0j0nj5j5J0J0L0L5L5L5K5k0l0l0l0j0NNJ5J5%k5k0
8071D0NJ0%nnl0l0k5%K5L0J5K5j5j0J0J0K5Nj5j0%J0N%nj0NNK5Nnk5k5Nk0k0l5m0j0J0K5K5
8068b0NNNNL0K5L0Nk0k5j5j5J0J0K0nk0%k0N%%nj0%nK0nk5%nn%Nnj0NNj0nNK5M0J5j0j0l0
8065enn%l0l0k0J5K5K0J5nJ0NJ5L5K0K0J5j0j5j5k5k5%%K0J5J5J5J5j5l0k5j5k0%K5NN%nj0
8062@l0j5j5nn%%%%%nnJ0L0K0Nj5J5J5J5J5j0j0J0J0%%%j0%%j0j0nnn%%J0K0K5L0K5N%n%%
8059I5nn%nnk0%n%NJ0nk5l0nNJ0k5k0N%N%K0K5J0J0%K0K5Nj0j0j0j0J5NK0J5%k5k0j5K0K5
8056I5%%j0j0%%%%j0j0NJ0j0nn%J0nj5Nnj0j0J0NNj0j5j5j5nJ5L5L0J0nk0j5k5%%%%%K0J5
8053D0%j5k5J5K5%k5nJ0J5J5j0nn%%%%NN%l0k5NNNk0k0NJ0j5j5%nNJ0j0%J5J5Nk0%%J5J0%
8050a5%NJ0j0n%K0NNnnN%N%%NJ0n%%NJ0j0NNN%NN%j0n%J5K0nj5k0j0j0%%J5J0nnj0j0k0j5
8046b5%J5K5K5Nj5m0j0%K0L0L0J0l0k5j0%nJ0NNJ0n%nn%NJ0J0nj0j0j5NJ0K0nj5j0nK5%k0
8043Ej0J0J5nj5j5K0K5M0J0j0j0l0j5nn%k5j5j5j0j0K0J5N%%%J5j0j5j0k0k0nJ5K0K0j0j0
8040f0N%K5%J0J0N%J0J0NNNNN%J0N%NJ5n%NJ5J0J0j5%n%K0%n%%NJ0%k0n5n0l5j0L5L5K5K5
8037G0%%nnnj0nj0nnj0j0j0J5nnk0k0%K0J5J5n%J0J0K0%j5j5k5%J0NJ0J5NJ0M0M0K5Nk0m0
8034I0m0k0NNJ0J0n%nj0k5l0k5nJ0L0K0K0J5J5J0J0j0j5j0j5k0k0j0nJ0J0J5j0j5j0K0K0K0
8032D0J5%J0j0j5j0nN%N%N%nnNJ0J0J5j0nJ0J0J0j0k0k5NNNJ0J0Nj5l5m5k0L0L0J5J0%%nk5
8028A0l0NL0K5L0%nk5j0%J0J5%%NJ0L0J0%j0n%J5K0j0j0j0L5L0L5Nj0l0k5l0l0j5k0J0NJ0
8026G0k0nnj0j5j5j0l5j5nnNNK0M5N0K0J0Nj0j5NL0K0K0j0l5j0k0k0j5j0j0k5k5%j0L5L5J0
8023C0J0J0NJ5j0k0j5%%j5j0%%%J0j0j0J0J0K0n%K5K0K5J0j5nJ0%%n%%nk5k5l5j5k5l0l0j0
8020a10J5J5N5L0L0nnl0k5k5k5j5j5J5J5K0K5K0M5K0J0j5k0%%Nl0k5m5%K5L0M0J5%%j0J5L0
8017G5K5%k0nnJ0j0k0Nk0k0k0%N%k5k0k0%L0L0K5N%Nj0nk5nJ5J5NJ0%%%J0j0n0o5m5k0%J5
8014a35M0K5%j0J0J0NnJ5J5J5nnNNn%k0%%J0Nj5%%%l0%J5L0L0K0j0%J5L0L0J0j5nj0nnn%k0
8011C5k0k5%k0k5j5j0%%NJ0NN%NJ0N%n%NnJ5%%NNn%N%%%j0j0m0j5nK5L0J5NK0K5%nnNNL5L5
8008I5%k5m0m5nJ5L5M0K5K5K0%j5j5j5k0k0k5j5j5J5J5J0j0j0J5K0%k5l0k5k5j0J0K0J5NJ0
8005@J0J0J0J0J0NJ0j0j0nj0j5j0J0J5K0j0j0J0J0NJ0nnNJ0NNNj0k5%nnj0nk5%J0NJ0N%J0
8002D0K0nk0k0k5n%k0k5k5J5L5L5nj0j5j5j5K0K0K0%%Nnj0J0NK0J5J5J0K0nN%k0k5k5%%j5
7999@j0nj5j0k0N%k5j5J0K5K5J5J0J0N%%J0J0K5K5nk5k5k5j5j5J5J5L5L5K0K5J5J0nk5k0j5
7997G0j0j0j5NL0K5%Nj5j5j5j5k5l0k0%L0K5M0J5J0j5l0k5NK5M0L5L0J0j0j0j5J0nnN%%k0
7994A10l0n5n0k0K5K0J0k0j0j0j0j5NJ0K5L0L5%k0k0NJ0nnNK0Nk0N%NNNNj0%%n%%NNnnnJ5
7991D5n%%%J0L5J5nJ0J0%%k0k5j0j5nj0N%N%j0%%%NNl5l0k0K0M0L5J5nN%K0M0K5L0j5j0%%
7988A55k0k0l0m0j5j5j5j5j5NL0L5L0J0k0l5l0K0M0L0NNk5m0m5k0J0%J0NJ0NnnNL0L5K0k5
7985F0k0NJ0J0J0J0NN%j0J5J0NNNJ0j0j5j0NK5Nk5k5%%j5j0j5j0j0j0j5j0j0j0j0nJ5K0K5
7982A5%L0K5j5k5n0m0k0J0K5J5Nj0n%nJ5J5J5J5L0L5K0%j0N%%J0j5l0l5l5NJ5K0J0J0N%%%
7979E5J5%Nk0j5m5k0%L0L5L5J0k5l5l0j5J5K0K5L0J5%l0k5j0nNJ0j5j0n%N%%%nn%n%%k0%N
7976b5NNj0nN%%%nk0NN%Nk0j0J0k0%n%%K5J5K0K0J5J5J0j0nj5l5m5l0nJ5K0M5L5L5NNJ0j0
7973E5j5NJ0J0n%%N%Nnnn%%%N%J0k0nn%J0%Nnnj5j5J0J0K0%j0j0NNJ5j0%%J0J0k0NNJ0nj0
7970E5j0j0j5k0N%j5j5j5Nn%j5j5%L0J5J0%K0K5NNj0j5nj5j5%nK0j0L0K0K5K5J5nj0j5J0N
7967H5j5j5j0J0N%N%NJ0N%j0n%nk0j5j0J5N%j0nk5k0NK0K0j0nk5nn%N%nnj0%Nj0j0L0K5J5
7964A5J5nJ5L5L0nn%%J5K0nk0n0k5j0Nnk5m0k0%K0L0J5nNK0L0%j0j0k0%nj0j0%%J0J0%%NN
7961A5J0j0j5j5j0J0%k0j5J0%K0K5J5%k0j0J0J5K0nj0%K0K5J5j0j5j0J0J5NJ5J5j0nNJ0NN
7958A15k0%%k0nj0%k0%nj0j0k5%%nNNK0N0L0L5K0j0k0j5j0%k5l0nnn%nn%%%n%%n%n%%NnnN
7954@L0K0K0%j5%%K0K0J0J0NNj0n%NJ5nj0nk0k0k0k0m0m0k0NJ0Nn%nnJ0NK5J5j0j0m0j0J0
7951g0M0O0M0K0K0NNj0j5j0k0j5j5k0j5j5j0j5J5%K5J5J5J5j0k0J0K5K0L5J0J0j5m0m0k5k5
7949b0%NJ0J0J5J0N%k0%K0K0J5j0nj5J0k0%J0J5J5j5j0l0j5J5K5L5J0%NK5K5J0J0k0k5k0k5
7946G0k5k5k5nnK0M0M0Nl5j5k0n%J0K5J5K0n%j0j0NN%%nj0j5%NNj5j0NNn%NN%%N%%NN%%K5
7943H0nnl0%NJ0j5l0%K0NNk0k0j0j5J0NnnJ0J5n%NJ0J5%%Nj0NJ0J5j5J5J5j5nj0NK5NNN%J0
7940I5J5%%l5o0n5m0%K5L0K5j0k5k5k5J0L5L0J0J0NK0J5%nK0K0J0nk0k0k0l0%J5K0K0nk0j0
7937B0J5J0J0NNK0nj0j0K0J5NNj0j0j5J0n%j0j0NNnn%%j0nNJ0n%n%J0NNk5N%%%NNj0j0k5j0
7934@J0Nj0j0nn%Nj5j0%%J0NNNN%l5l0j0j5%K5L5J0J0J5K5L0%k5m5k0nK0%%J5J5%nj0J0J0
7930A5J0J0NK0k0k5l0nnJ5K0K5L0j0j0nj0J0J0k0k0j0j5N%n%%j5NK0L5J0j5m0k0k0nj0j0J0
7928g0%Nnj0J0L5L0K5%k0k5j5%NJ0J5J0NJ0NJ0j5%K5J5J5%j5n%J5K0%NN%%%%%J0J5%k0j5j5
7925G0J0K5J5J0nk5j5j0J5J0nj0%%%Nnj0nj0NNNJ0NN%%J0J5Nk5%nL0L0K0j0m0m0m5n0j5k5
7922e0N%j0%NL5L0M0L0N%%j0j0k0k0%%nnj5j0k0k0%NJ5L5L0Nnnj5j0j5k0nj0K0L5K5J5%K0
7919G5J5K0nnj5j0NNNJ0NNNNN%j0nk0k0j0K5J5K0k5m0k5j0J0J0K0K5J0J5j5nk0k0k0j5%%J5
7916C0J5K5nnn%%j5j5j0J5%%%l0N%%%k5k0%J5K5j5k5%J5M0M5M0K5%j5j0n%j5j5j0nj0j5j5
7913A0k0nnk5k5%nNNK0J5j0nNM0M5M5L0j0j5%%%j0k0j5k0nj0k0k0J0J0K0M0K5L0J5nnn%j0
7910A00j5j5j5J5%%k5k0j0nk5NK5K0J0J0j5k0k5%j0J0K0K0j0m0k0J5N0L0J0j0%n%k5k0k5%
7907a5K0K5K5N%%K0NN%%J0J0%k5l0j0J0j5k5k0k0j5%J0k5k0j0J0K0K5J0j0NNK5K5%%%J0NJ0
7904E5%%j5%J5J0K0%%nj5j0j5J5nj0j0j5J5J5K0J5NL0K0nn%%k0m0k0NNJ5j0k0k5k0%nnj0k0
7901d5%%NK5J0J0K0J5K5K0J0j0l0k5nnNNnj0%%J0Nj5j5nn%%nnN%%%%%J0J5K0K0J5nk5m5j5
7898b5J5K5K5J5NK0nj5j0j0j5j5j5j0j0%nJ0J0K0K0nj0j0J0J5K0%NNJ0j5nj0j0%n%k5j5j5
7895c0N%j0nj0j0j0J5%NL0N%nnj0J0L0K0J5j0j0NNJ0J0n%J0NL5L0J5J0nnl0j0J0J0nk0l0l0
7892C5j5k0j5k0k5k0nJ5M5M5L5K0NNj0l0j5j5K0K0nnn%J5J5J0Nnn%%J0%J0j0NNNN%nnnnj0
7889G5NNj5j5J0L5K5j5k0k0nl0j0j0%%K5%j5j5k0J0J0j0k5j5NJ0L5J5N%J0NJ0L5K0Nj5l0j5
7886E5J0N%k5k0NJ0L0K5K5K0J5nk5j5k0k0%Nk0j5j0nJ5J5L0K5J5j5j5j0%%l0n5m5l0J0L5L0
7883@L0J0J5N%J0NJ5J5nnj0J0J5J5NNN%j0j0k0k0j0l0j0nN%J0L0O0L5nk0l5j0%k5j5j5k5k0
7881ej0j0K0K0%N%%K0J5J0j5k0j5K5K5K0%j5k0j0j0%NK5%j5j5j0nnJ5NNNj5j0nNJ5K5Nj0j0
7878D0j5j5NL5K0%%%J0NNJ0J0J5nl0l5l5k0%J0L0L0J0nnj5k5nJ5K0%%%J0J0n%j5m0m5l0%J5
7875d0K5L0K5Nj0j5k0%L0%j0j0NJ5J0j0j0j5J0J5K5Nnk5k0nJ0J0j0nn%k0k5j5j5%%nK0K5K5
7872eL5J5Nk0%j0NNJ0J5L0K5%j0%K5K5%l5l5l0j0%k5k5k5nj0J0J5L5L0K0K5NJ0N%%nl0k5k0
7869B5k5%j0nK5J5J0K0J5NJ0NNj0l0k5%%%%%J0k5%%%%NJ0nnn%%NNk0l0k5N%K0L5L5J5k0m0
7866@j0J0K0nm0m0l5%K0K5J5l0j5k0J0L0K5K5J0N%j0%%J0J5j0k5N%%NJ0N%nl5m0k0k0j0J5
7863a10J0NJ5J0L0L0L0L0K5Nj5j5NK0K5J0j0l0l0l0j0j0j5l5k0j5%%J0NK5L0j5j0NK5K5nk0
7860b0k0K0N0K0K5k0j5J0J0J0J5k5k0nnNNj5m0m0k5K5J5%J5L5L0J5J5nnnJ0J0J0j5j5%nJ0
7857F0j0j0j0j5nn%j0j0j0NN%%%J5J5n%%nJ0J5%nN%K5Nnl5m0k0K0K0J5K0NJ0K0K0J0J0j0j0
7854I0k0j5j5j5j0j5NJ0NJ0%%J0J0K5Nj5k0nnN%J5K0j5k0j5NJ0J0j0nJ0J0J5j5%NK0n%%N%
7851H0N%J0J0j0j0k5k0%L0K0%k0j5j5j0J0J0%k5%%%%j5j0J5J5k0k0j5k5NK0K5L0%NnK5J5K0
7848I0J0J0j5l0k0j5%K0%Nj5j0j0n%J0k0j5J0NNk0j0J0%NN%%%J0NJ0J0Nj0%%J0J5nnJ5j0j0
7845D0j0J0J0N%j0nj0j5J0NJ0NN%j5l5m0k5%N%NJ0J0L0K5K5K5j5j5%nK0J5%NnJ5K5%%%j5j5
7842H0k0%L0Nk5m5k5N%nj5j0nn%nJ5K0%NJ0NJ0NNNJ5J5%%j0J5j0j0j5j0nJ5K0K5%NNk5k5k5
7839B0nnJ0J0K5Nj0j0k0k0k0k0j0j0l0k5j5NL0%%%J5J0n%J0J0%J0N%%%%%j5j0%%L0J0k0k0
7836f5j5j0J0J5J0Nn%nnJ0J0N%%%%NN%NJ0J0j0j0nJ5J5%nNJ0j0j0%K5J5J0Nj5j0n%L0M0J0
7833I5j0j5k5%K5K5J0j5nJ0K0K0j0j5j0j0k0j5k0k0j5nk0j5k0NNJ0NNL5M0M0%l0k0j5j5k5
7830b0k5j0j5N%K5L0L5Nnj0k0k5j5NK0K0NJ0%%J5L5K5L0j0nJ0J5K5Nj5j0k0k0j0k0j5j0j5
7828B5k0k0%J5K5J5K5J5J0N%N%J5J5j0j0k0k0j5k5j5NJ0J5J5J0j0j5l0k5j5%%k5l0nJ5M5M0
7825A5K0n%j0n%%J5L5J5J5%%%nnnnnk0k0NN%k0nj5j0j0n%%%nK0J0%J5j5N%K5%%nJ5J0nn%%
7821D0nj0NNj0j5j0j0NNJ0J5%m0m0m0l5%L5N5N0K5%%%nJ0NJ0NN%j0nJ5J5J0J0nn%%NJ0%k0
7818H5l0%J0J0NNj5k0k0k5j5J0J5M0%Nl0l0%J5J5J5J5J0j0j0nnJ5nJ0j0j0j5j0j5nj0L0L0
7816D5%%%K0L0NJ0J0j0j0NNNj5j5k0k0j5m5k0j0j0%NK5N0M0K0nJ5J5J5%k0nnJ0NNl0k0J5K0
7813A00%k5k0j5j0j0J5K5Nk5k0k0j5j0K5M0L5J5J5%%j5j5j5j5n%k5k0k5k5NL0L5L0K5K0K0
7810A10%k5l0j5%J5J5J5K0NJ5j5j5k5l0n%Nj5k5k5j5NJ0NK0NNk5k0k0k0NK0K0K5Nj0nj0j0
7807c5J5J5NJ0n%l0k5n0l0nJ5K5K0K5K5M0M0J5J5j0j5k5k0m0l0k5NJ5J5nK0J5K5K0j0J0J0
7805D0J5K0J0J0J5J0nnk0k0l0n5k5j0J0J5L0L5L0k5n5l0k5k0nnJ5%l0k5l0k5%K5N0M5L0K5
7802a5J5J5j0l0j5%N%nn%%%%%%j0j5J0J0L0Nj0j5%j0J5J0%N%%K0J5K0K0%K0K0K0nj0k0m0l5
7799El0%nN%%%%%NNNJ0%nN%NJ0nK0%J0J0J0J0%j0n%NK0L5K0nk0k5k0k0nj0K5L0Nj5j5j5j5
7796C0j5j0J0NNj0j0K5K5%l5k0%K5J5j0j0J0NK0K5K0K5J5J5j0j0j5l5l0k5J0J5K0nj5j5NJ0
7793E5%nj0j0J0%L0K5%nk0m5k5%K5K0%N%Nj0nJ0Nj0j0NNK5K5%Nnnnj0j0l0k0NJ0J0K5K0J5
7790A00nk0k0j5j0j5J0Nk0j0j5J5j5k0%J0J5J0nj0nJ5K0L0J0nj0j0J0J5J5%%j5j0nnnnN%%
7787C0k0j0j5nJ5NNJ0j0%NNJ0NJ0nnNN%NNNK0K0Nl0l0k5j5j0nK0K5%j5j0k0k5%J5J0J5k5l0
7784e5%K0K5K5J5J0J5J0J5j0j5j5j0nn%NK5K0J5nk5l5l0k0N%nNL5K0nNN%nJ0NNnk0NNN%%j0
7781C0%J5nj0%nj0J0N%Nnj0NN%j0%n%J5J0nn%nj5k5l0nJ5K5N0M0L0J5j5k5l0k0%J5L0K0Nj0
7778I5nN%%nk0l0l5j0j0N%J0J5J5%%J5J5K5K5n%%%K0J5%%k5m5l0j0nj0%J5L5K0NN%k5l0k5
7775A5j5k0%K5K0K0N%%%j0l0j5j5NK5L0L0J5nl5l0k5%J5M0NNN%j5j5NJ0J5nj5j5NJ0j5j0j5
7772@k0%K0K5M5L5J5n%nk5l0k5j5j0k0k0k0k0k0%K0J5N%%NNNNN%nJ0J0J5%n%j0nJ5J0%%N%
7769A0N%NNj0nNK5L5J5j0j0j5J0L0NNNNJ0nnn%j5nj0J0K0J5Nk0l0j0j0nJ5J5K5J5j5l5l5n
7766C5%Nj0n%NnnJ0J0%nk5nNK0L5J0Nj0k0k0j5J5K5M0K0J0k0l5k0%M0K0J5%J0J5Nk0m5n5m5
7763a0nK0M5L0J5%nj5j0k0k0%%%n%%n%%%%%%j0%j5nJ5J5K0K0%l5l5l0j0J5NK0K5K0K0J0J5
7760G5NNj0n%Nj0%j5N%%%%nn%N%Nj0nNNj0l5l0j5J0L0L0N%%J5J5NJ5%Nj5j0j0nj0j0j0j0j5
7756el5k5%K0K0K5K0K0K5N%NNj5j5k0k0NNL0K5L5L0J0j5n0m5m5k5j5k0K5K5K0K5%K5L0L0%
7753A15%n%NJ0j0nj5j5j0j5j0j5j5j0n%J5K0L0L0j0j0l5l0k5k5J5J5J0%K0J5N%J5J5K0n%J0
7751I5n%NJ0Nj5nj0J0J0K5nj0j0nnk0NJ0Nj5l0j0J0j0nj5j0%%%%NNnnnK0J0J5j0j0NJ0%%%
7747D0%J0J0nj0K5%j5j5j5j5n%K5M5L5J0j0k5j0J0J0J0j0j0k5k0j5j0j5k0%NJ5J5j0J0J0N
7745C0%Nj5m0m5k0J0NJ5NJ0L0K5K5K0nnj0NNj5j0n%K0J5J0l5l0nL0K5%k0nJ5J5J5nk5j0j0
7742B0%N%%j0j5j5j5NN%%j0j0j0nJ5J5%N%NNJ0%%j5J0J0J0%NnnnnnJ0NNj0nj0j0NJ5J0J5J5
7739D0%%NK5J5j0j0k0j5J0%j5k5l0NJ5J5K0%%k0NNJ0Nk5%J5J0NNNj5j0nJ0J0J5J5K0%%Nj5
7736G5j0l0l5j5k5%%J5J5M0M5K0%%nj5J0J0M0J5K0NNJ5j5l0k5j5k0k5l0k0k0k0j5j5J5%nj5
7733f0j5NNK5K5J5J0J5J5Nj5NJ0j5j0nJ5J5J5nl5NN%J0j5k0J0J5L5J0k0j5k5j0K0K0K5%j5
7730E5j5NJ0J5j5nj0J5J5j0j0J5J5N%J0j0k0k0j5j5j5J5L0L0J0K5K5K5k0l5m0j5NK0J0j5j5
7728E5J0J0J0K0K0%k0k0%K0J5nk5m0m0k5nJ5M0L0N%j0nJ5J5J0%J0j0j0k5k5NL0NJ0k5k5N%
7725D0nnNNK5K0K5L0J0j0k5k5m5k0j0nj0j5j0j5j5NL0L0K0K0K0K5nnJ0NJ0J0NNnk5j0n%%N
7722I0%nj5j5j5j0K0NJ5k0k0%N%%j5j5J0J5J0%j0j5j5k0l5m0l5NK5K5K0J5J5J0J0J0K5K0L0
7719H0L0L0J0nk0l0k5j5J0J0J0J0J5%j0%%%%j5j5NNK0nj5k0J0%nj0%nnnJ5nj0nn%nnNN%j5
7716A5j0nJ5K0N%N%%%J0J0%nJ0NJ0j0j5J0%Nnj0Nk0nK0NNj5j0J0j0j0J0NN%j5j0J0Nn%%%N
7713D5j5j5J5J5n%%%NNnnj0J0Nn%nnl0j5j0%%k0k5j0J0K5K0K5J5K5K5j0j5j0j5j0j0j5j5J0
7710b5J0%j0%%%%%N%NNj0%k5k0nJ5J5J5nnK0K5K5nk5k0k0k0%%J5J5j5j0NL0M5L0Nj0j0%%j5
7707C0j5%J5K5K0J0J0K0K5J0nk0j5k5l0%j0%N%%j0%%NJ0j5nj0J5J0nn%n%%n%J0J0J5j0k0m0
7704em5nJ5J0j0j5nK0L5M0J5J5J0J5nk0l5j0l0l0k0NJ5%K0K0L0L0J0J5j5j0nJ5J5%l0k5j5
7701A5%nj0J0NJ5J0%K5J5j0J5NK0%NJ0J5J0%%j5NK5Nj5j5j5j5k5k5k0k0k0k0nj0NK0J0J5N
7698B0k0nj0J0L5n%j0J5NNnn%%NNj0j5J5J0%Nn%%j0%K5L0Nj0j0j0nk0k0l5j5k0%L0K0NJ5%
7695A5L0M0%j5j5%J5nj0%j0j0j5NN%j5n%j0nk0J0J5nj5k0J0NNN%L0Nk0%%K0J5j0j0%K5M5K0
7692A05j5j0K0K0K0%k0k0k0k5l5l5j0j5J0J0N%%NJ5J0NNN%J0J5%%%J5N%j0l5m5k0%K0J5J0
7689A0J0J0J0J5J5%%l0%Nn%N%%%%N%%k0j5l0k5%L0M5K0J5J5j5j5k5%J0J5%%nnJ5J5%k0j0j0
7686C5J5J5J0J0%k5nn%N%nj0nn%nj0NNnnj5j5J5M0L0K5nl0j5j5%j0j0j5j5j5n%NJ0%NN%k0
7683c5k0J0L0K5%j0j5nj0J0NJ5nnnJ0N%%j5J0NJ0j5j5k0k5NL0K5NNj5j5k5nJ5J5J0%%%J0j0
7680a5n%K0L0K5J5J0J0j0k5k5NNj5j0l5n%J0%NK5K0J0J0J5J5Nj0j0j5k0k0j0J5K0%J0N%K5
7677H0N%%k0k5k5l0k5k5%L0L0K5Nj0nj0j0nj0NL0J0k0l0k5NJ0J5%j5j5j5nj0j0NK5J0J0j0
7674e5nK0K5J5%k5l0%K0K5K5K5%k5k0k0k5k0nK0M0L0%%NNNK0J5K0K5J0j0l0l0l0l0k0%NK5
7671@J5J5NNK0K5NJ0j0j0j0j5J5J5K0nl0l0k5l0%K0K5K0L0j0l0k5j5j5j0J5J0L0J0J0j0nk5
7669A0k5j0J5J5nnj0J5J5%NJ0%J0J5%%N%nnNL5K0Nj5l5l0l0j0J5K0nj0j5%k0l0k5nJ0NNNN
7666e0J0J0N%K0J5NNk0%K0K0J5J5j5k5%%%J0j5j0nJ5K5K5nm0m5j0J0K0J5J5NNj5k0j5k0%K0
7663eK0K5Nj5j0n%Nj0j0NNK0J0%N%K5L5J0%%nK5K0Nk0l5l0k5j0nnnJ0J5K5Nnnl0k5k5%J5J5
7660B0J0J0nnl0nJ5J5L0J5k5j5n%J0J0nj0J0J0j0j0nj0%%j0nk0k0J0Nj0nj0nJ5K0J5J5L0K5
7657F5NNK0nj0n0n5m0NK5N0K0%Nk0j5k0N%%J0NNN%J0J0J5%%NNJ0NK0L0Nj5j0j0k5l0m5n0k5
7654h0J5L5L0K0nnnn%J0J0nl5l0n%nJ5J5N%%%nnNL0M0M5J0K0n%nj0j0j5j5j5j0%J5K0N%%n
7650F5n%n%%j0nj0%NN%nnk5%NNNN%k0k0%J0Nnj0%%NJ0%J0NJ0NJ0j0nJ5K0N%NJ0j0nj0j0j5
7647C0k0j0J0J5J5%%%%K0J5J5k5nnnj0J0j5n%J0J5K0nN%n%nnNN%j5l0k5j0J5L0K5J5J0N%n
7644H5%%nn%%n%%J5%j0nj0j0k0j5k5j5k5%J0J0j0%J5J0%nn%%K5L0L0J5K0K0Nj0%NJ0%%j0n
7641A10j5j5J0j0k0k0NNnnk0k0l5j0K5L0L0J5j0nk5m0l0%K5K5K0n%%j0nNJ0K0K5J5J5J0j0
7638H5%l0k0k0nK0%J0nnK0K0Nj5k0j0NJ0J0J5J5J0%k5l0k5j0J0NNj5NL0L5J5j0J5K5%k0k5
7635H0k5j5j5j0j5j5j0NN%%K0M5K5K5J0J0nK0Nj5m5m5j5J0NNj5j5k0j5NNJ5J5K5nnnj0j0J5
7632B0J0K5N%NN%NN%n%nnj0%K5J5J5j5j5k0k0NJ0%%j5j0k0k5%K5J0j0k0j5nnJ0J0J0Nj5j0
7629b5k0N%%J5J0J0NNJ0nj0J0L0J5%nK0J0J0N%%k5m0j5nK0J0K0n%j0j5nj0n%j0j5j0j5J0J0
7626b0NJ0NJ5j5nk5%NJ0NN%%NJ0N%NJ0n%J0N%%NJ0J5Nj5j0j5j0NJ0J5J0nnj5j0j5J0NJ0j0
7623C0j5%K0J5J5k0j5%n%NNNk5m0j5j5j0nJ0L5NJ0N%j0j0J0J0%%j0nJ5J5K5K5J0%J5J0K5K0
7620A40j5n0n0k0NK0L0Nk0j5j0nj5j5j0j5%j0NN%nj0J0NNJ0NL0K5Nk0j5j5n%%%k5j5NK5K5
7617@L0%%%nl0k5m0k0n%j0j0j5k0nJ0K0K5NNJ0NJ5J5K0n%K5J5J5%NK5L0J0j5j0nN%j0j0%%
7614E0J0J0%%%j5l0j0J5J5%k0k5NJ5J5J0J0J5Nnj5nj0nn%J5K5nj0%J0J0n%j0nJ5%nnj5j5%
7611C0%j5j5j5j0j0j0NNJ0J5K5J5%%j0j0j0nNJ0K0M5K5K5J0J0%nj0j0j0j5%nN%j0l0nj0%n
7608C5NJ0nnK5K0J0k5m5n0j5k5J0L0M0M5L0Nj0j0j0j0j5j5k0%NK5J5K0K5L0l0m5k0J0L0L5
7605A05NJ0j0j5k5k5l0l5nnk5%%%j0j0%%K5K5K5nJ0J0J5M0J5K5k5m0j0J0%nJ0N%k0l0NN%J5
7603C0J0k5l0k0NJ0j0NNK5K5NK5J0J5j0j0nn%%j5j5%n%k0l5j0NJ0J5J0L5M0%j5k5k5nJ5J5
7600C0J5NNJ5J5%j5%J5K5K5j0l0l0j0NNnnK0K0J5J5J5j5l5l5k5l0j5J0J0J0j0j0J5J0nnk0
7597a0j5j5j0%nj5J5K5K0K5K0J5nk0k5%%K0M0L5J5%%nnj0j0k5m0m0k0nK0J0NNJ0k5k0k5%J0
7594f0J5nnJ0NJ0J0J0J5J5nJ0J0L5L0J0k0l5l5j5j5J0%J0J0k0j5k5k5J5J5K5K5M0L5%k5m0
7591B5m5nj0K0M0M5K5k0m0m0k0%%J0J5J5K5NJ0j5j0j0J0J5J5J0J5%NnnN%nj0%%%Nnj0j0j0
7589D0j0J5K5K0Nl0l5j5K5M0K5%%k5j0J0J0J0j0j0%Nk5k0%J0Nj5j0j5j0nj0nJ5L0J5nk5k5
7586a0j0K0J5K0%k0m5m5l5j0J0J5M0L5L0L0K0K5K0K0NNk5k5l5l5N%J0%J0N%n%nj0j0l0nnn
7583c0N%%n%%%NJ0J5NNN%J5J0K5K5Nj0l0l5l0k5nj0k5nK0L5L5L0K0K5j5nnnk0k0j0j0J0J0
7580A5J5J0j5j0J0J0J5J0K5K5J5j5j5j0%%j5j5j0j0K5Nj0j5j5NJ5nNN%%k0%J0N%%nnN%%nj0
7577B5j0J0N%%%nnn%K0K5J0j5j0J0J0NNnJ0N%Nk0nl5j5j5nnn%J5K0J0J0%NNNnj0j5j5NJ0J5
7574D0K0nj0j0nk5n%L0L0J0%k5k5n%J0N%nnNNJ5nk0k0j5nnnJ5J0J5J5J0J5J5J5j5j5nnNj5
7571C0j5j0%%j0j0l5j0NNNNnj0K0K0nj5nJ0J0Nj0j0J5J0J0J0J0J5K0%j5l5k0%j5j5K5K0K0
7568B0K0J5K0%NJ5J5J0Nj5k0j0NJ5%j5m0k0%J0%J5Nk5nNJ5J0N%%J5J0J5J0j5j5%N%%j5%%J0
7565H0nnJ0j5J0j5j0J5N%j5%%%n%NNnj0%%N%K0J5j0nk0k0NN%%j5j5j5j0k5k0NL0M0%%J5K5
7562E5M0J5J5J5J0Nj5l0m0j0j5k0k0nnnK0K0%nj0%NK0NK5NJ0%j5NK0K5L0%Nnj5l0k0k0k5%
7559D0K5K5L5J5%j5l5l5j5j5J0NJ5j5j0K5K0nl0nJ0L5N%j0N%nj0J0J5nnj0J5J5J5nk0k0k5
7556D5k0k5%L0L5K5N%Nnj0j0j5k0k5n%J5j0j0n%J0nn%K0K5K5%k5j5k5%K0J5K0J5J0J5J0%%
7553A10j5j0l5j0%%NNJ0J0j5J5J5J0NJ0NNNJ0NNj0j0l0k5k0k0k5%j0j0J0J0J0Nnj0J5nnj0
7550@j0j5J0%N%nj0j0nj0J5J0J0J5J0L0L5%%l0j0J0J0j5j5j0%J5J5J0%L0K0NNj0j0%%k5k5
7547D5j0J5NJ0j0m0j5j5J0NK5K0K0K0Nk0l0%J0J0K0K0nl0l0nk0j5j0j0J0J5%%J5j5j0n%J0
7544eK0K5J0Nj5J5%%NNnnj0nK0nj5j0j0n%Nnj5NNnn%K5L0%nj0K5nJ0NJ0N%%K0%k5k5k0k5n
7541A0K0J0J5NNJ0J0J0K0j0j0j0nk5k5nJ5L0K5L5J0nl5j5k0j0n%nJ5j0j0%j5j5%%k0j5%nL0
7538@M5M0J5nnN%%%%%k5k5J0K5Nj0k0k5k0K0K5K5l0n0l0NJ0%J0J0K5K0K0K0Nl0l5m0nJ5NJ0
7535A5%NJ0%nj0j5J5K5Nnk5l0%J5J5nj0%%NNJ0J0J0NJ0N%nNL0J0J5n%j0nj0j5nj0j5j0nnn
7532A5l5nj0nj0n%K0K0nl0k0%K0K0J5K0J5nl0k5nj0J0K5N0N0L0J5%%l5l0j5j5j5k0nK0NNJ0
7529C0J0NJ0k5k5nnJ5J5K5L0n%J0J0%j0l0k0j0j0NJ0J5nnnj5J5J0NJ0%N%nnj0j0nnJ5L5L5
7526A05J5Nj5l0l5j0j5nj0%%J0nj0j5J0j0n0m5l0NK5L0M0L5K5Nnn%nk0NnK0L5J0%l0k5NJ0
7523A5J5J5J5nk5j5k0Nj0nj0j5j0%NK0K0N%J5J0K0K5Nj0j0J5J5J0J5j5k0k5m0k5nJ5K0J5%
7521C0nk0k0j5J0K0M0J5nj0j0j5j0l0j0J5K0Nj0j5NL5L0L5%k0k0k0k5j5J0NJ0NJ0nnJ0Nnn
7518B0J0%%nJ0J5NJ0j0nJ0L5NJ0j0K0J0J0%%J0j5l5l5k5nJ5J5J0J5Nj0m0l0k5k5J0K5J5%j5
7515@j0n%k0k0j0nJ5J5%%J0NJ0j5nnj5m0NK5M0L5j0k5m5k5NK5J0J0K0L5M5L0K0K0J0J0j5j5
7512A15k5l0%nj0l0m0j5NJ0%NJ5L5N0K5%%k0j5k5j5j5nl0l0j0j0J0J5j0nj0J5L0N0M5J5J0
7510I5Nn%l0l5l0j5J5L5L5%j0nJ5j0k0j5NJ0%%nj0J0J0nj0j5J5K0K0J0NJ0NNk0j5k0nnj5j5
7507A0j5N%Nnj0J0j0K0j0%nj5j5J0J0J0Nj5j0K0K0j5j0nJ5L0N0L5M0J0j0j5k0j0j0k0k5k5
7504C0%K0J5K0J5K5K0J5K0j0n%k5k0k0%%K0K0%N%K5J0J5j5k0k0l0l5l5k5NL5J5%%K5L0J5j0
7501A30%%n%%J0j5j0NNj0j0nJ0j0j0%%j5k0l0j0j0NJ0NnJ5M0J0nnNj5nJ0K0J0nl5j5%J0Nk0
7498C5k0nL0K0K5NK5Nk0j5j5%%J5J0NNNNNNnj0%k5k5k5j0j0%j0%K5L5L0N5L0Nj5j5l0j5NJ0
7495A25j0k0j0%NK0K5J5nj0l5l0l5j5k0N%L5L0%%nj0j0J5K0K0J5K0N%j0nj0k5Nnj0k5k0N%
7492D0K0J0Nj0j0%J5J0j0j5nNK5%%J5J5Nn%K5Nnl0k5j0j5j0j0n%J0J0K0J5%j5j5%J0L0J0J5
7489A20j0nnnnnJ0J0j5j5j0j0%J0%%j0j0nj0j0J0N%nk0Nk0j0J5J0%j0k0nnnK0%%nnj0j0N%
7486d0K0nj0j0NJ0NJ0%%J0NJ5J5%Nj0J0J5J0NNNJ0nK0M0L5J0J0k0k0m0m0m5k5K0J5J5J0J0
7483G5J0J5K0J5j0k0k5n%nk5NNNk0k5nJ0J0j5j0n%J5%j5j0j0NL0K0J5J0J5nj0j0j0j0nj0j5
7481@j5J0L5K5nj0J0L0L0%J0j0l5j5j5nJ5%Nj0j5%%j0J0j0j0N%nn%%N%J5J5J0J0NJ5j5j5j5
7478D0j0nj0j5j0j0J5L0L0M0K5NNnj0nJ5NNj0j5j5k0%nj0j0j0j0%NNL5J5J0N%N%j5l5m5j5
7475@%J0N%NNJ0J0%NN%j5j0l0j5J0Nn%nl0j0j5nJ5J0NK5L0J5J0K0K0J5%k5%j0J0Nj5nnNNN
7471F5Nj0n%%%%%J0j0nj0j0j5k0k0k0j0j0NN%K5J0J0NNnnn%%L0M0M0L5L5J0j5m0l5k0k0k0
7468B5k5nL0J5J5K5%nnNJ0J0J0j0j0nj0j5j5j0j5j0nJ0NJ5J0K5L0Nj5j0nj0nj5L0L0L5Nk5
7466A15k5k5l5l0%nj0j0j0nNJ0NL0K0K5J5j0k0k0NNJ0%j0j0nj0N%L0N%%nnj5j5k0k5NJ0nk5
7463e5j5NK5N0L5M0%Nk0j5m0j5%K5Nj5k0j5L5K5M5K0Nj5%nj0j0j5j0j0j0j0j0nj0j0NL0K0
7460C5K0%%%J5j5J5J0Nj5k0%J5J5NNnnN%J0k0l0j0NK0K5%J0j0j0nj5j5nnNNnn%N%N%k0%NJ0
7457C5j0j0j5K0K0K5Nnj0%NJ0J0J0J0nn%%k0l5k5k5%%n%%K0NJ0%Nn%%J5NNnnK5Nnj0%nJ0J0
7453F0J0J5J0j5j0j5J5L0J0J0j0n%%NJ5%%J0J0%%l0k5nj0NN%Nnj0nJ0J0NJ5j5k5k5nnN%%j0
7450C0%nJ5J5%nN%j5l5k0k5NN%%J0NK5nk0k0j0K0K5K0Nj5j5j5NK5J0J0j0j0j0j5j5j5j0%J5
7447d0J5K5M0K0K5nk5m0l5k0l0j0J0L5L0K5K5M0L5K0K0%Nj0nj5m0k0k0j5n%N%NnnNJ0nnk5
7444A5l0j0j5j5j0J0L5K0K5J5M5J5J0j5j5j0j0NNJ5%j5m0nj0J0J0%%nnJ0L0K0%%%j0j0j5j5
7442C5NJ0L5L0L0L0j0j5m0l5k5nJ0%j5j0%nJ0j0k5k5k5nJ0NK0K0%j5nnNNj0j5nK0J5K0J5J5
7439D0J0J0j0J5J5j0k5k0j5j0j0nnJ5J0j0j5NJ5J5j0j5j5J0NJ0j0nj0J0K5K0J5J0NJ0%NK0
7436I5n%%J0J5J0l0n5m5k0j5j5j0nJ5M0M0L0L0j0nj0j0N%j5j0l0nN%J5nj5j0k0NN%%%nnK0
7433a5J5K0K0j0k5l0%J0J5L0K5J5K0J5K0J0j0l5l5k0k0j0j0%%NJ5J5J0nnj5k5l0j5L0K5L0
7430C0K5NJ0j0nk5k5NK5K5Nk5k0J0J0n%j5j0j0nj5j5n%%%K0K0J0NJ5J5j5j5%%J0j0k5NJ5J0
7428B0NK0K5K5%%K0K5Nk0l0l0l5j0nnj5j5n%j0nk5NNL5M0K0j0j5j5NK5K5%NNNJ0Nnj0l0k5
7425A5m0l5NK0L0L0K5K5J5J5N%Nk0j0j0J0Nn%%nNJ0j0%j5j5NJ0K0K0L0L5J0k5l5l5k0%J5N
7422I0j0j0%%nnnj0J0%j0j0%n%%nj0nj0nj0nnj0j0%%K0K5L5L5K5N%K5J5J0J0Nnnk5m5l0k5
7419C0j0j0nnJ0Nj0j0%K5nnj5J0K5%j5j0J0J0N%nJ5NNJ5K0J0J5j5k0j0J0K5K5%l0k5l0k0k0
7416@%NK0J5K5K5%nnj0j5NNNj5k5j5J0Nk0k5n%NNNJ5J0J0J0J5Nj5J0j5l0j0nj0j0NNK5K0K0
7413E0K0NJ0%%j5j0j5j0N%j0j5J0K5J5j0%%NNNJ0j0n%K0K0nj0j0k5%%J0K0K5%nj0nnj0l0l0
7410A5k5%K5J5J0%L0K0K5j0k5k5k5%nj0j0J0K5Nj5j0j0J5Nj0j0j0J5J0k0NJ0J5n%%J5NN%%
7407E5j5j5NK5L0L5K0k0k0j5%k0k0k0NNn%K5K0J0j5nj0J5nj0%%n%%NJ0j0j0n%j0%%%j0j0j0
7404@j5%%J0Nnk5%NK5L0K5L5Nj5k5k5j5NJ0N%Nl0l0k0J5L5L0J5j0j0j5j5k0NL0L0J0nj5J0
7401E0J0nj0N%%n%%J0J5j0nn%NJ5J0J0n%nj0J5J5NNnnJ5J5nl0k5j5NL0j0j0j0j5J0J5j5j5
7398D0j0K5M0M5%j5j5K0K5%nl0l5m5m0k0NJ5J0J5K5K5%Nj0%j5j5j0j0nnj5N%%J5Nnj0N%N%
7395A5j5j5%K0K5K5J5%k0k0j5j5%%%%K0n%%%%n%J0J0nnl5%J5J5J5j0nnnK5J0K0J5K0NJ0n%
7392A05j5j5k0N%k0j0j5nnl0j5%%%NJ5J5J0J0J0NJ0j5j0J0j0nj0nL5nj5k0j0j0J0J0nnNNJ0
7389@j5nJ5J5J5j5j0%NJ0%nj0J0NJ5J5%k0j0%J5J0%N%Nj0j5j0K0NNj5j5%%n%%%nn%nNNnnN
7385@%%k0k5k5%K0K5K5%%nnj0n%NL0K5J5J5L0L0J5J5n%j0j5J0J0nl5m5m5l0nN%J0L0K5K5%
7382G5m0l5j0K5M0%J0j0n%N%%K0K0j0l0l0j0%l0l5j5J0J5J5J0L5L5J5nj5j0j0nN%J0J5K0K0
7379I5%nl5k5%%%%%NNj5j0j0J0J0NNj0j0k0k0j5k0K0J5K5N%%n%j0n%%J5J5J5J5%%K0K0L5L0
7376A50J0l0m0m0nnK0K5K0K0J0J0n%j0nj0j0j5Nj0j5j5N%NK0J5nl0%%NJ0%%%Nk0k0j5%J5j0
7373C5k0k5nL0J5%j5m0l5j0J0NNNNNJ0NJ0J0%%%J0NNn%%%%%%%%%%%nnnJ5%K0NJ5K0K5J0j0
7370A00j5j5l0j0l0k5j5k0N%nn%K5M5N0L0Nnk5k0k5k0Nn%n%NNn%j0j0NNJ0J0j5j0nJ0J0J0
7367E%nK5nJ0J0N%n%%K0K5%k0k0j0j5NNJ5K0j5l5k0%NJ0%nN%j0J0%nK5J5J5J0j5j0N%nnJ5
7364E5J0K0K0L5O0N0J5j5j5k0k0n0n0l5k0%j0j5NK0M5K5NNNj5l0k5j5n%NN%N%N%NJ0k0%%N
7361E5%NNnK0N%NNnnJ5J5K5K0Nl0l5l0l0k5k0NNNJ0J0J0k0j5J0J0J0%%J0j0nj0nJ5K5nj0j0
7358C0%j0J0%J5J0j0nJ5J5n%k0j5K0K0Nj5%nK5K0n%l5l0j5j5k0NJ5M0M0J5%%j0j0%K5%%nj0
7355H5J0J0nnk5nJ0J0J5nk0k0j5j5N%%nj5j5j0nj5J0j0n%nn%n%%K5K5K0K5J5L0%%%Nj0j0j0
7351F0NNnj0nj0K0K5j5l0k5nJ0J0J0J0j5k0j5j5%K5N%j5j0J0NK0J5J5J5J5%j5j5j0nNj5j5
7349A5j5nJ5%Nj5%NJ0J0J5Nl0l5j0J5L5K5K5J5K0%k0l0k5l0%J5L0J5n%%%%N%j0j5J0J0L0K5
7346A10J0J0j0l5j0n%Nn%j0j0J0J5j5j5NNJ5j5nnnJ5K5%N%J5K0k5k5%j0k0j5j0nN%J5K5L5
7343I0L5%k0j5j5l0l0l5NK5K0N5N5K5NJ0N%%%%k0k5j0nj5j5%N%%nj0%J0J0Nj5nNN%%k5nJ5
7340H5J0k0k0nK0K5j0j5j5j5J5Nk0J0J0%%nj0J0J5NJ0nj0N%N%j0l0k5l0k0j5l0l0J0J0K0J5
7337e5J5J5K0%nnK0%nj0J0NNNnn%nJ0NNJ0J5K0L0L5n%nj0%n%%j5j0n%%nN%n%j0n%NNNj0nj0
7333D5n%%J0j5j5J0%%j0n%Nnnj0j0NK0NJ0j0nnj0J0NK0K5%l5l0NL0J0%%%%%j0J0J5j5j0nK0
7330D5K5Nk0k5j0NN%k0l5l0nJ5K0NNNJ0%J0j0j5J5J5J5J5J0j5j5%J0L0Nj0nj0nj0%NN%%nJ0
7327D5J0K5L0M0L0%k5l5l5l5l5%%NJ0%%N%nj5%J5J0%j0j0nj0J0Nn%%n%Nnn%%%%nnN%NJ0j0
7324Enj0%%K5J5J5j0j0j0nJ5J5J5J5j5j5N%j0j0nnnj0J5%NK0L0K5Nj5%j0J0NNNnj0%j0J0%
7321H5Nj5k0K5J5J5%nj0nK0L0n%%K0%%J0J0%k5j0J0J5%k5nk0k0nj0NNNJ0j0l0k0j5nJ5K5K0
7318H5NNJ0J0nk5j5j0n%%%%Nn%j5j5NNK5%j5j5j0J5K0K5nnK0K0nnj5j5j5j5k0K0nnnl0j0j0
7314b5j5J5J0J5K0K0NNK0K5J0j0l5l0j5k0j0j0NJ0NNK0K0J0j0k0k0j5j0j0nl0k5%J5M0J5N
7312b0NK5K0J5J5J0%NNJ0J5K0nj5k0nj0%%l0k5m5k0J0J5L5K0%%NL0NJ0NJ0j0j0n%J5j0nj0
7309F0k0nK0j0k0k5%K0J5J5nl5l5j0K0L0j0nnnnn%%NJ0J0j5n%J5J5nj0J0NJ5K5%k5j5j5NL0
7306C5L5J0j0l5l0nj0nnK0L0K5nnj0j0j0J0J0L5L0J0j5j0k0NJ5K0j0%j0j5j0j0n%n%j0j0n
7303A5j0n%j5j0J5J5J0Nn%n%NJ0NJ0%nn%%J5J5J0j0j0J0J0N%k0NJ0NK5Nj5k0j5j5J5NK0nj0
7300F5j0j5j0%J0K0nnj0NN%n%%J0%j5j0J0J0K0J5J0k5j0j0J0L5J5J0l0k5n%n%nnJ0J5nnNN
7297G0J5k0k5k5l0l5j5K5M0K0J0J0J5K0K0L0J0j0l5l5k5l0j0J0NJ0NJ0J0NJ0J0J5J0N%%NJ0
7294A10J5J5J5%Nk0o0n0nN%l0k5j0j0nnJ5J0NJ0NJ0J0J5J0J0J0J0K5K5J0k0k0k5m5n5j5NJ5
7291c5K0n%NJ0N%%NJ5J5n%J0J0%%L0K5J5j0k5k0k5k5l0l0nnL0K5L0J0NNnnJ5J5%k5k0%J0N
7288D0K5%j0j5nnNN%NJ0j5k0k0nJ5nnj5k0j0j0j5j0J0K0L5M0L0j0j5j5J0NnnJ0J0J5j5k0k5
7286eNM5M0K0nk5K0J5J0J0Nk0l0l0k5l0j5%NJ0NL0J0J0J5J5j0l0l5j0K0K0L0J5j0nj0j0j0
7283D0j0j0j0J5J5Nj5j5J5K5%j5nj0j0k0k0%nNNNJ0NNK0%NNNNj5%J0J5J5nn%J0Nn%J0Nj0j0
7280F5nn%nJ0J5nl0l0j0%K5L0L0J0J5j0k5k0j5NNN%K5K0nj0j0j0J0J0J0j0%nj0nnn%k0k0K0
7277C5N0N0L0J5j0l0l5l5k5k5J0K5K5%k5j5%%nJ5K5NNk5j0j5k0Nnnk5k5%Nj0j0j5L0N5N5L5
7274A05n%%J0NJ0J5Nj0j5j5j5j5%nJ5nJ5J0J5J0K0j0j5j5j5j0J0j5k0k0j5K0L0J0K0K0%%j0
7271A15nj5l5n5l0%NNJ0NJ5J5%J0J5J0J0j5j5l0%NJ0M0L0M0L5N%%l0j0j5j0J5n%j5j5j5NN
7268I0NJ0j5%N%J0nnN%N%k0k5j5j5%j5l0k5N%%Nk0%J0NJ0J0J5L0J5K0J0J0%j0j5m5m0l0j0
7265f5J0J5J0J0NNL0NNNNk5k0l5k0NNK0J5K0K0K0K5J5J0J5j5k5k5k0k5%%%NJ5M0L5K0%NJ0
7262A30J0j0j0k5nNJ0k5n0m5m0%J5J5nN%J0M5J0J0nJ5K5%j5j5j5j0J0NJ0nk0j5j0j0j0J0J0
7260EJ0J5J0L5J0J0J0nn%nj0j5j0J5J5J5%Nl5nK0M0J5j5l0%%%nnk5k0k5nNJ0nnJ5L5K0%k0
7257F5k5j0j5J5NL5L0Nk0k0k5j0nj0nj5k0%%%j0K0K5J5J5%%j5j5j0k5k0k5nn%%K0M5L0M0N
7254F0j5j0j0j0Nn%j5k0k0k5NN%nk0j5%NK0L0K5K5N%%J5L0J0J5J5%K5nnl5l5l0j0nk5nn%K0
7251a5%%N%NNJ0NJ5J0%nK0J5%%%J0J0J0nnNNJ5J5j0j0j0J0NNK0%%%l0j5NNj0k5k0K0%nk0j5
7248C0j5j5nJ5j0j0J5K0L5K0j0j5k0k0n%j0%k5k0j0J0J0J0j0J0NNNN%NJ5J0nn%%J5J0%NNN
7245E5NNNJ0j0j0NK5Nj0k0k0nj0nj0k0k5%%J0nk5k0%K5K0K5J5J5K0nJ0J5nk5j5NJ0nk5k5%
7242a5%L0K5J5J5K0n%%K0K0j0nj0nNJ0J5j0n%j0nJ0J0j5j0NJ0Nj0j0nl0k5nL0J5K5%%J5K0
7239A30K5%%%J0j0l0j5J5J0N%%l0nnN%j0J5%j5k5j5J5J5J0j0j5j0NNj0nj0n%%K0nj0j0NN%
7236D5%nj0l0k0k0j5nK0K5N5M5L0nl0l0l0nK0K5Nk0j5j5J0L0L0K0K0j5j5j0j0j0j0j5j5j0
7233A5nj0nNNK0J5L0K5%%j0m0m5k0%K5K5K5Nl0j5k5%nj0j5nJ0K0K0N%k0j5j0nnnnj5j0J0L5
7230c5L5M0J5nj0%%NNj0j5j0j0nj5J5L0K5L0%j5j5j5%%k0j5k5n%%nnj5j0NL0K0K0J0J0K0K0
7227G5K0j0j5j5j0n%%nJ5K5L0J5j0l5l5k5l0%nJ0L0J5J5NJ5%k0k0k5K0K0NN%k5NN%%%%nnJ5
7224D5J0j5j0NN%nn%%%K0Nj5j5k0j5nK5J5j0l0l5k0j5nnK0K0K0K0J5J5L5J0J0J0j0nk0NJ5
7221F5n%nJ5J5%%J0J0%nj0j0NJ0j5j0j0nJ5N%%%nJ0N%nn%NNj0j0nn%j5j0j0L0N%j0j0J0J0
7218E5J5J0J0K0nJ0J5J0J0j0j5j0j0j0j0j5j0%N%NJ0J0%nj5J5J0%J0N%%j0j0nj0NNj0l0k0
7215B5N%%k5%J0k0nnJ0J5%N%%%j5j0nK5L0J5j0k0k5%NJ0L0K5K0n%j5j0n%nj0nnK0K0J5J0%
7212I5nn%k5k0l5l0j0J5K0J5J5K0K0nk5k5nJ5K0N0K0K5J0%%nk0k0j5j5k0%%NJ0J5NNNNJ5J5
7209A35%k0m0j5J5L5J5j0j5j5J0J0j0j0j5j5j5j0j5j5j5j5NJ0L0L0M0L0NNnj0%j0N%%k0j5
7206G0j5J0M5J0Nj0nJ0j5N%J0J0nk0j0j0Nk0j5k5k0J5K0K5j5j0NNJ0J5NJ0k0k0J0Nj0j0j0
7204D0J0j0%j0j0%nJ0J0nk0l0nJ0J5%nNJ5%NJ0%nnJ0J0L0J0Nk5j5j5J5J5J0J5j5j5j0nNJ0
7201E5%%Nj5nnN%NNNj5j0j5J0J0J5j0nn%%NNNNN%%%%NK5nNnj5nN%J5nj0j0nNJ0j5j5nNNNJ0
7197E5j0nj0%NNK0K0L0J5%k5j5j5j0k0l5j5nJ0L0J5%j0k5n%L0J5nj0nNj5k5n%%nnL0L0J5K0
7194G0J0nJ0j5nj0nj0nn%%nk0k0%j0NNK5Nj5k5%J5K5N0L0K0%n%j5j0j5j5j0l0j0K0L0K5%k0
7191F0j0%J0nnk0j5j5nnnJ0K0J5j0j0nJ5L5L5L0K5Nk0l5k5j5j0k0k0nJ5L5L5J0k0l5j0J0J0
7188E0K0J5%k0l5l0nj0NNj0n%n%j0k0j5%nj0j5j0j5L0L0M0J0j0%J0J0NN%%J0J0J0J0%nJ5N
7185F0J5nj0nnnn5l0%L0M0J0j0j0J0J0J5J5%%%j0j5j5J0Nn%j0%j5j5%NK0J5j0nl0j0K5K0J0
7182D0J5%k0k0NJ5J5%%N%J5J5J0j0l0j0K5%j5l0%K0j0j0%%nj0j0J5J5J0NL0L5M0J5k0n%NN
7179A50N%nj0J0%nnnnJ0j0J5nj5j5l0j0N%%l5l0k5%%J0nJ0J5K5L0nk5k0k0j5k5l5nJ0L0K5
7176a5L0K5%j5j5NNn%j5j5%%j0j0j0j0K0K0K0K5K5L5K0%%nj0J5J5nk0NNNNNj5k5k5NJ0K5K5
7173A25J5%k5l0m0j5J5K5J0NJ0J5%k5k5j0j0j5k0k0j0nnJ0J0%J0N%j0K0K0J5L5J0NNj0j0j5
7171F5k0j0j0j0j0l0j0L5L0K5%%%%nK5K0K0nJ5Nk0k5l0l0k5j5j5m0j5J0L5L0J0J5J0NK5Nn
7168E5%%nJ0J0J0J0j0j0%%NJ0%NN%%%J0Nj5k0l5j0%J0J5K0K0%j5j5k5j5k5k0j0j0J5J0M0L5
7165F0M5K5nl0j5k0l0l0k0nK5%%n%%J5J0J0NN%%%J0J0NNNNJ5J5Nj0k0k0j0j5nnj5l5j5j5J5
7162c5K0%nnnN%nj0J5J5j0j0%NL5L0J5J5J5J0J5j5j0j0k0j5%J0N%%nl5l0k5l5k0%J5L5L5K0
7159A0j0j5k0k0j5%J5J5J0L0L5L5L0J0%%j0j0nj5%%nnnnnK0K0J5j0j5j5J0J0J0K0K5Nk0l0
7156I0l0J0J5%nnnJ0NNNj0l0k5%%%%NJ0L0L5J5%%j0j0%%j5j0j0nNj5j5j0%%j0j0k5NJ5J5J5
7153C5J5j0j0J0%J0NNNNNj0j0NJ0J0J0j0j0j5j5nnj5j0j0j0%K0K5%j0j0J5L5J0j0m0k0%%k0
7150b0j5%K0L0K0nj0K0M0L0j5k5l0nnnnJ0J0%Nk0NJ0K0N%N%%%J0N%nN%%N%%j5k0K0K0J5J0
7147A20j0nl5l0k5J0L0K5J0J0J5J0K0nk0k5nj0L0L0J5nk0k5k0j5j5j0nJ5J0Nj5j5%L0nk5j0
7144C0j0J0J0j0j0k0k0%k0k5%J0J5%NJ0NnJ5M0M0K5%m0l5m5n5nnNNJ0%nnNK5L0NK5K0J0J5
7142E5%nNk0k5j0NNNNK0nn%J0J5j0l5n0l0nK0J5J0J5K0J5K0L0Nnl0k0NNNk0k5nK5K0K0NJ5
7139G0J5J5L0J0l0k0k0%J0J0nnj5l5n0k5J5J5J5%%J0Nj0NN%N%K0J5K0K5J0J0J0n%j5l0m0j0
7136C0%%NJ0NNnK0NJ0%%J0J0L5J0Nj5l0nj0j0nj0k0k0%%J5J0NNNN%%j0j0%%nnk0NNNNJ0%j0
7132D5j5%K5L0L0J5%%l0k5NNj5k0l0NL0M0J5%k5k0j0j5%NJ5J5K0K0J0j0J0%J5J5J5J5%n%%
7129A80j5j5nnj5nn%j5j5nj0nn%nNK5J0j0%J5J5%j0NJ0J0nnNJ5Nk0m0n5m5j5nJ0N%n%J0J0
7126eJ0J0J5J0J0J0J0J0J5J5j0j0J0J0Nnk5l0l5k0J0K0J5NN%j0l0l0k5NJ5J5L0J5%%%j0J0
7124D0NK5J5%l0m0m0j5NN%j0k5nNK0L0M5K5J5%nj0k5j5%Nj5j0NK0L5J0nnj0l0m0j5%%nj0j0
7121f5NNj0nJ0L0J5K0J0J5K5K5j0j0n%NJ0j5j5k0%J0NN%Nk0k5k5j0J0K5L0J0J0K0J5j0j0n
7118F0%nK5N%j0j0NNnj0J0%%nj5N%N%%K0j0k0nJ5K0N%%%j0nNJ0%j0j5j5j5j0nj0J0J5%%K5
7115E5L0j0nJ0L0L0%k5m5m0j5%j0J0J5M0J5%k5l0j0k0k5k5nL0K5K5K0%%J0J5J0J5%k0k0k5
7112C0%L0L5J5j5j5nK0K5j0j5j5Nj5nJ5J0J0j5j5NN%%N%N%k5k5%%NJ0L0K5J5k0j5k0%j0J5
7109G5M0J5nk0k0%nn%n%%%j0n%%Nj0k0j5J0J0J0J0Nj5l0l0nK0K5K0J0Nnj5%%NNnnN%L0J0j5
7106G0j5j0j0nnnnj5j0nj0%K0NJ0j0nNNJ0J0J5K0n%j5j5j5j5n%k5k5N%J5K0%NNJ0K5K0Nk0
7103C0%NNL0K5L0%%K5K5J0J0j0j5k5k0j5j5j0l0k5%nJ5J5J5J0J0nl0n0n0k5%J5J5J0NNNL0
7100A5K5L0K5J0Nj5j0NN%j5j0j0J0Nk0j5j0K0J0J5nnk5k5j5%K0K0L0Nk0m5l5j5N%J0J0J0N
7097@%J5J5K0n%J0J5K0%k0j5j0nj5j5k0%J0J5K0K5K5K5J5Nnj5j5k5nj0k0k0j5%j5nNL0K5L0
7094G0K0K0Nl0l0l0k0k0l0l0NL0K0J5NK0%Nj0J5%NnnJ5J5j0l0l0%K5nk0k0%NJ0NJ5J5J0NN
7091C5Nnl0l0m0n%J5J5J5J0L5L0Nj0l0j5%%j5j5nnK0M0K5%J0%NN%k5j0nj0J5J0J5nnJ0NJ0
7088G0N%nN%J5J5j0j0j5j5k5k0K5K0J5J0N%j5k5k0%j0nNJ5n%%J5J5j5j0J5K0K0%NNNJ0Nl0
7085H5l0k5j0nj5J0Nj5j5k5%%NnnnK0M0%j0j5NNJ0J0K5L0%k5nnJ0L5L0J0j0j5nnj5j5j5j5
7082B5j0nNJ0J0J0J0n%K5K0%k5m0l0j0N%K5K5M0K5%%j5nk0l0j0j5j5j5k0k0j5j0J0L5N0M0
7080E5L0j5l5l5k5K0K5L0K5J0Nj5j5j5j0j0j0j5J5Nn%J0N%%J0J5%j5J0J0J0nj0j0J0%N%nj0
7077D5n%%nk5nnJ5L0L0L5L0J5j0j5l5m0l0j0J0J5nn%nj0%nJ5J5J5J0Nj5k5k5k0%K0K0NJ0%
7074D0%%%J5NK0nj0j0j5j0NNNNn%%%NNj5j0nj0%l0j0NJ0J5J0j5k0%J0L5%N%%%nJ0Nnnl0k5
7070b5l5l5j5J0L0J0J0J0J5K0K0J5J0NN%N%N%J0j5l0k5NL5L0NJ5J0J0J5nnj5j5nnnj0%K0J5
7067I5K0N%j0nk0%NNj0j5NJ0K5Nj5j5l0k5l0%K0K0NNK0J5J5J5K0J5J5J5j0k5j5j5J5nl0l0
7065F5j0j5j0j0j5k0j0k0K0K0j0k5l5j0K0K5K5K5NJ5nK0K5K5J5J0j0%l5l0l0l0nK0J5J5nj0
7062A5J5L5K0J5j0j5J0NNJ5j0nnn%%j0nk0j5k0Nj0j5k5%NJ0J5J0j0%NL0L5J0k0j5%%J0J5%
7059G0nNJ0N%N%nj0j0J0nj0nj0J0j0nj0%%k5NJ5J0n%J0J0%N%NJ0J0%%%J5%%%n%%%%nj0j5j5
7056D5j5j5j0n%%nk0j5j0J0%%nK5K5L0NJ0NJ5J0J5J5j5m0m0%K0K5L0j0l5l0k0K0J0NJ0NJ0
7053E5J5J5J0J0L0L0%nj0j5k5l5m0nnN%nj0NNJ5J5nnJ0J5J5%k0k0k5nJ0J0j0j0J5M5N0J5n
7050A35j0k0k0j5j0nj0l0k0j5J0J0NJ5J0J0j0k5%J5J0nj0NNj0n%%nn%nK0J5L0L0%k0m0j5J0
7047B5NJ0nj0j0NK5L5L5n%k0j5l0l0nj0NNJ0J0j5j5J0J0J0k0l5%J0J5J0j0k5k0j0nnnk0k0
7044a10J5J0L0L0M0M0L5L5J5j5l0m0j0j0j0j0%%nnn%j0nnnJ5K0k5k5k5k0k5nK5L0K0NNNnn
7042c5nnn%K5J5N%%NJ5K0J0J0K0nNNK0K0j5j5N%J0j5k0J0n%nnJ0J0J0l5l0l0k0%J5L5K0Nj5
7038D0n%N%Nj5j0nJ5%NNNJ5j0j0nJ5J5J5j0%%%%nj0j5j0N%j5k0nnJ0j0j5j5J5K0L5J5nnl5
7035@k5j5%J5J0J5J5nj0j0J0K0nnnJ0%%%k5j5J5M0L5L0J5K0Nk0NNNJ0%nk5l0j0j5j0j0nK0
7032E0J5J0J5J5J5j0NNk0j5m0j5NNJ0Nj0nNJ0%%j5J0NN%N%Nnn%nj5j5NJ0L0K5NJ0%k5l0l0
7029B5J0J0J0J0NNJ0%J0nk0m0l5j5%nJ0J5K0K0L0J5J0J0K0%j0j0%K5Nk0o0l5k0J0L0L0%%j0
7026F0nJ5K0NJ0%nj5j5%nnk5k5J5J5J5J0NnJ0K0J5J5j5j5j0j5k0N%%J0j0%nnJ0J5%L0N0L0
7024A80J5k5k0k0NNj5j5k5j0N%j5j0j5J5J5%j5j5j5j5N%nl0j5K0L0N5M0M5Nk0l5l5n0m5l0
7021e5NK0J5J0j0%%k5nk0j5j0nK0K0%%%nJ0L5M5N0L0Nk5m5m5j5J0J0nJ0NJ5%Nnl0k5j5NK5
7018a0K5K5%k5m5k0NK5K0J5J5j5l0l5nJ5M0M0M0L0J5Nn%l0k5j0J0%nj0J0Nj5nnnnnnj0nJ5
7015B5J0%k0j5%K0Nnn%%j5nnJ0K5K0K0J5j0j5m0m0j5%J5%%%NnnJ0J5NNJ0NJ0nnJ0J5J5J5J0
7012H5k0j0nNN%Nj0j0k0k5j5k0K0L0J5%l0l0k5k0NL0L0K5nNJ5J0j0k0j0j0nnNK0%%NN%NNN
7009C0NN%Nnnnj0K0L0K5L5K0%nk5k5k5k0k0NNNN%Nk5l0l0j0J5J0J0J0J5K0J5J5J5J0%nK0L0
7006A40J5nj5k5k0nnN%J5J0j5j0nnL5K5J5j0j5k5NJ0K5J0j0k0j0j5nj5%J5nnk5k5n%J0N%%
7003D0%nnJ0NN%N%j0J0NNnn%N%Nnnj0%J5nnnN%N%j5%j0J5Nk0nNNnj5%%%K0Nj0j0j5J0NnK5
6999D0nk0%K0K0j5j0k5%J0J5j0j0j0J0NJ5j5j5j0nNJ0nnJ0NJ0%J5j0j0j0J5J0L0N%k5j0j5
6996A0NNJ0J0j0l0k5%NNnnj0nJ5J0%%J5K0%nJ5NJ0J0NJ0J0N%nNJ0%nNNn%NJ0j0j0J0J0nk0
6993H5j5j0k0j5j0nJ0J0%J5J0J5%NJ0j5j5j5k5k5j5J5M0L5K0K0K0J5%m5m5n0l0l0k0NJ0J5
6991e0L0L5K5%nnNJ0%nl0l5m5k5%nJ0J5j0j0j5%J5J5J0J0L0L0L0K5J5J0%k5l5j0J0J0K0K0
6988G0%J0j5l5k5%%nk5j5NNj0l0j0J0NNn%J0J0%nN%NNJ0NN%j0j0J0J0K0%nj0NN%J0j5j0J0
6985eJ0K5%j0j0nnJ0N%%j0l0j5j5%NnK0K0L0K5NNK5J0k0l5j5K0J5J0nk5j5l0J5J5K0K0J5L0
6982A00K5K5%k5l0k5l5j0j0nK0j0nnnJ0J0%N%%J0N%nj0j0j0j0j5J0K0J5NNNNNL0K0%j5j5k0
6979E5j5NK5K5K0J0J5nl0k5nj0l5l0j5j0J5K0K0NNNJ0NNNNNNk5k5j5k0%%%%J0J5L0L5nk5k5
6976C5k5k0%L0L0J5j0k5l0j5J5J5%j5J5J5J0J0N%J0J0J0K0nj5k5j0j0%%%nNNK5%nn%NNNJ0
6973H5%%%%%j5j0j5j0n%%k0j5N%j0j0j5%Nj0%J5J0%k5nj0%K5L0M0K0j0j5k0k5nJ5N5M0NnJ5
6970A10NNj0l0m0m0j0K5%%%K5J5k0l5m0j5j5K5K0L0NK0K0J0J0j0j5n%k0Nk0j5J0J5L0M0Nl5
6967E5l0j0j5NNNJ0j5k5Nj0nj0n%%N%k0k0J5J5K0%j5j0nj0J0J0%%j0J5J5K0j0j0j0J5NJ0%
6964enJ0NK5K0%NNNJ5J5K0K0k5k5m5%J0J0Nk0nj0NNj0j5j5j0J0NN%Nk0k5l0j0J0K5K5J0NL5
6961D0M0J5k5l0J5nn%%%%J0Nnn%Nj5J0N%nj0J0N%k0j5j5J0J0J5%j5j5nn%Nn%NNNJ0nnJ0J0
6958C5Nj5j0J5%NN%J5J5nnk0j0m0l0j5%L5L0J0j0j0j0%Nj0nK0M0L0%%K0N%j5j5n%%%j0j0%
6955D0N%%j0nj5J0j0j0J5J5nj5j5NJ0J0NNn%j5J5J0j0NJ0j0j0j0j5%J5%%j5nNJ5j0nk5%L0
6952EK5L0J0j5J0%Nj5j5k5Nn%j5nnK0%Nj5nN%%%j5J5J0j0j5NK0K0NN%Nj5j5k0k0J0M0M5K5
6949I5j5m0k5k0n%K0J5K5%J0j5j5k0k0%j0j0j0j5J5J5J0J5NJ0J0N%nk0k0%L0J5J0%Nnl0j5
6946eNj0n%L0J5J0nK0K5N%NK0K0j5j0k0j5nnk0j0k5NNJ5J5n%nk0j5j5J0J0J0J0N%j0%Nj0j5
6943@NNj0nn%nn%%J0J5K5K5J5j0k0J0K5K5J5J5j0j0j5k0l5nk0j5k0k0j5j5%n%K0K0K0j0j0
6940c5NNK5L0nj0J5M0J5j0n%j5nNJ0J5j0k5k0l5l5%K0K5NN%J0J5J0J0J0j0j5nj0l0l5j5J5
6937d0N5P0N0Nj5j5NJ0l0n5l0j0J5J5J0%l5k0%nk5l0nJ0J5%j5nK0M0L5J0j5n%Nj5j0J5J5K0
6934D0J5K0%Nj0j5%%nl0l0j5%NK5K5J0Nnj0k0j5j5j0J5K5J0nnJ0%nj0J5K0%j0nj0nj0j0nK0
6931EL0Nj5j0%K5K0Nj0j5k5%nj0j0nK0K0M0N0K5j5l0j5nk5l5k0NK5K0K5%Nn%j5j5j0J0K0K0
6928H0N%j0nj0n%NNNN%K0nl0l0j5nNJ0J0J0j0j5nJ0J5K0J0J0NJ0J0NJ0J0%Nk5k5k5k0k0k0
6925@l5l5k0%J5J0L5L0L5J0j0j0NNJ0N0K0K5%%J0J5%k0k0k5j5j0k0j5%J5K0nj5j5nnN%NJ0
6923E0K5K0J5j0k0k5j0J0K0J5J0j0k5k5k0%J5L5K5K5%%j0%j0nj0l0k5nK0K5j5j0%NK0J5K5
6920A10L0%j5k5k0j0j5l0l5nj0j5j5%K5Nj0k0J5K0K0NNL0M5M0K5%Nj5j5l0j0%%J0j5j0j5j5
6917D0j0j5NJ0J0%%j5k0k0%NJ0%%%L5M5K0j0l5k5k0j0j5NNJ5K0Nj0j5k0n%nJ5L5M0K0nl0l0
6914B5j0j5%J0K0K5NJ0J5J0NNj5j5k0%K0K5K5%nj0k0j5j5NN%%j0J0%nJ5J5J5nnnl5k0k5k0
6911ek0%%K0K0K0nj0n%%l0l0l0NL0K5J0J0%%J0J5NNj0%J0K0J0j0j0j0j0nj5J0n%j5j0j5k0
6908d5NJ0J0J5K0K5J5j0k5k5k0%K0K0K0K0%k0k0%J0j5%Nj5j5j5k0J0%%j0j5j0J5K0n%NJ0N
6906b5J0%%j0%j5nN%J0J0J5L5K5L0J0Nnj0j5%j0nj5j0J0L5K0K0nk0l5l5l0nK0K0L5J0nl0m0
6903ek0k0k0k0%J5K0J5J0%j0l5l5m5nL0K5L0%j0j0NK0M0L0J0J0N%J0%j0j5l0nNJ0J5j0k0k0
6900d0l0%%NN%N%J5M0J5K0NJ0j0nj0m0k0k0j5%NJ0%J0J0J0J5n%%J5J5%%nK0L5J0J0NK0%k5
6897H5m5m0j5J5J5K5%J5Nn%%nnn%n%%nj0J5J0j0j0k5J0K5N%%NJ0%NnJ5j0J0J5j0%n%%nnn%
6894E5J0L0K0nk5k5k5%NL0L0J0k5m0l5j5j0j0%nNNJ0M0L0L0J0J0J0J0J0j5k0nnj0nj0j5nk0
6891C0%N%N%nnj0n%%nj0%%J5K0NNj5j5%%%J0K5L5K0j5l5l0nJ0nj0nj0%%nj0nn%k0j5NK0J0
6887b5%j0nNJ5J0%%NNJ5J5nj0J0Nnj0%%%%%n%nJ0Nj0j0J0J0NNk0NJ5J0Nj0k5n%%k0j0J0J5
6884@j5k0j5NNN%nJ5M0K5L5Nk5nj0j0j0j5k0%j0%K5L0M0K5J0%k5k5k0l0l0j0J0K5%j0n%%%
6881a5%L0K5M0M0NJ0j0j5k0m0l5l0j0J0J5j5NNJ0J0J5J0J5%%L0J5K0nk5j5J0J0J5nnn%nn%
6878H5%nj0N%J0J5j5j5j5k5j5k0J0J0K0K0j0j0n%nnnn%%J5J0K0NnJ5%J0NJ0J5%nK0%%k5k0
6875H0j0j0nnj0nnK0N%j0nJ5j0nj0l5j0NJ0J5J5NNNJ0%L0J0Nj5j5j5nN%NJ0%NK0%%Nn%j0k0
6872F5%%j5j5j5k0%%nj0j0j5J5J0NNNJ0NNK5K5Nj5j0J0K0J5%nj0j0NJ0j5j0k0%%%nnnj0J5
6869C0J5j5j0%NJ5j0%nNJ0n%N%j0n%NJ0J0k0j5NNNk5j5j5J0NK5K5J5J5j5m0l5k0%%%%%%%%
6866d0J5J0J5L5K0K0J0J0Nj5k0k0k5n%l0NN%K0%NNNJ5J5L0Nj0K5L5J0j0nj5l0m0j5%%k0k0
6863@j5NK0L5L0Nj0nk5j5l5nj5j0%%nj0j5j0%J5K5NNK5L5K5J5nj5j5%Nnnj5j0n%J5J5K0nN
6860E0NJ0NJ0N%%J5J0%%k5NNNnk5nn%nN%j0j0%%j0nnn%%j5%%j0%%nj0%%%J0%K0Nk5%%J0J5
6856A0j0j5%K0K5Nj5j5k0%%L0K0K0J5K0nj0k0j5k5k0k5%J5K0J5J5NJ0nk0k5j5J5K0j0j0%J5
6854A5K5Nnj0%NNJ0nnJ0J0%%j5j5nj0%%j5%J0j0j5k0J0Nnj0k0j5J5L0M0J0J0J0%Nj0J0NNJ0
6850G0%Nk0nnJ0J0k5nNNJ0Nnk0%%N%k0%NNJ0J0nl0%nNNn%nnnj5%NK5K5L0J5k0j5k0m5j0J0
6847a5J0J0nj0J0J5n%J0j0j0j5J5J0%Nj0n%j5j0K0J5K0J0j5k5k0%%K0K0K0K0K5%l0l0m0k0
6844c5%k0k5k5j5j5%K5M0M0j0k5l0l0%L0L0J0%j0n%NJ0%nNJ0%n%K5Nj5k5nK0J5L0J5N%NK0
6841D5K5NJ0J0n%%N%Nj5j5l0k5nl5j5j5n%NJ5J5J5Nk0nn%Nnn%nJ5J5K5K5L5L0K0%j5j5k0j5
6838E5k0k5j0j5%%J5J5NJ0J5nj0j5nJ5NNk0j5j0J0Nk0k5%NNNJ0J5K0NNk0j5j5j5n%M0M5M0
6835H5Nnj0nnk0k0m0l5j0NK5J5L0K5J5k5k5k0%Nnnj5j5j0J0L0L5J5K5NJ0l0l5l0l5j0j5J5
6833g0L5L0N%nN%J5J5J0Nnj0j5%NJ0nj0j0J0J0Nnj0j5j5J5J5L0%j5j5nj0J5J0NJ0j0%NNJ5
6830E5J5J0J0NJ0%%k5k5m5k0j5J0J5J5J5j5k0k0k0K0M0M0M0J5%%nnl0l5l5j5%NK5K0NNNNn
6827E0k5k5%NK5K5%l0n0l0NK5K5J5K0%%%NJ5K5%k5j5k0j0j0%%j0j0k0k0NK0%NNNNNJ0%J0N
6824A5J0NnJ5J5%nj0NNj0j0NNj5j5N%J5J0j0l0j0J5%%nj0NN%%j0nj5k0%K5K0K5J0J0%k5k5
6821a0l0j5j5j0NK5J0NNN%%NNJ0nnNNnn%nj0J5L5L5K0J5j5n0o0l5%%J5J5J5%l0k5nJ5J5J0
6818d5nnNL0NJ0%%N%%K0NNNN%%J5J0nnk0k0j5nj0j0nnK0J5nj0%K0L5J5nk5%NJ0J5NJ0j5j5
6814D0%nN%j0j5j5j5j5j5nn%L0L5L5O0L5K0%k0j5k0k0k5k0j0l0l5l0l0J5K5K5J5J0J5J5N%
6812C0J5K0%%N%j5j0l0j5NNK0K5J5J0%K0L5J5nnNNNj5J0Nk0k5j0j5j5k5j5j0nJ5J5%%nJ5J5
6809G0J5J0%%NJ0NJ0%%k0k0nj0nnk0NK0K0K5K5j0nk0k0%K0J0j5j0j5j0nnnNNj5j0nj0J0L0
6806E5L0J0Nj5l0J0K0K0NJ0n%%%%%j0l5o5m0nL5L0L0L0K5J5K0N%nn%%%nj5k0nj0j0nj5k0j0
6803B5j0J0J5NNj0%j0j0j0j0j0nj0nj0j0K0J5J5j0J0%%%J0NJ5J0n%%%nnnn%%j0j5NNNj5j5
6799b5NK0J5J0j5k0NK0K5%NJ0NnnJ5J5%%j5k0%%n%m0j5J0J0J0k0j0j0%n%nJ0Nnj5J0N%nj5
6796d5j5NL0%%J0NK5nnJ5K0J5%%J0J0J0Nj0j0j0nNj5j0j5nnj0%k5k0%NK0nj5%%j0J0NN%nn
6793d0J5J0nnj0nJ5J0M5J5nk5l5l5j0K5N5N5M0M5J0j0l0j5%k5m0m0l0j5K5K5K5K5K5Nk5k5
6790D0j5j0j5J0L5M0%nj0j0n%%%j0nJ0J0J5K0nk0nj0J0k0nnj0j0nnnk5l0k0nJ0Nj5%K0L0N
6787b5%j0NNK5K5L0J0NJ0j0j5%%j0nj0nL0K5J5K0nk0k5k5nj0nnN%%k5j5j5%%j0j5j0nJ5J5
6784d5K0J5J0J0K0K0Nj5j5k5J0j5j0j0j5NK0J5J5J0%NNL0K0%NJ0K0K0j0j0j5j5j5j0j0j0j0
6782C5j5%%Nk0nnJ0J0J5J5J0J5J0NJ0j0j0n%Nj0j0%%J5J0J5J5J0k0j0j0%Nj5j5j5J0J5J0J0
6779H5N%NNL0J0j5j5j5k0k0j0J5L5L0K5L5J0j5j5k0j0j0m0l5l0nJ0J0n%nj0%%%%J0NJ5J0%
6776E5%J5J5J0j5l0l0nj0k5n%%J5M0M0K0%nNk0%J5J0J5nk5l5nNJ0Nj5j0j0j5j0j0nNJ0%K0
6773B0L5L0J5j5l0m0k5%J0J5%%J5J5J0Nnnj5j0j0j0j0j0j0j0n%K5L0M0J5nj0j0j0nJ0L0%j5
6770E5k5k0k0j5%NNj0j0j5k0j5k0K0M0K5K5NN%%K0M5L0%k0j5nnNJ5%%%%nk5%K5NNj5j0k5%
6767D0NJ0j0n%%k5nN%NNj5j5%%nnj0J0J0j0j0J0J0j5k0k5j5j5J0L0L5L5K0nnj0J0J0n%%%J0
6764D0J5J0J0%NnnJ5K0N%J5nj5j5k0j5k0k0k5nJ5J5Nj0j0j5K0K5K0%j5j0k0J0%J0nk5k0NJ0
6761a0J0K0%m0m0m5k0%nj0NL5L0K0K5K5J0%%nnNK5L0L0nl0j5%K0K0J5K5%k5j0j5%J0Nj5k0
6759E0Nj0j0nj0J0J0k5j5%NJ0J5J0J0NNnJ5J0NNNJ0N%j5j0J0%nnj5%nj0%%Nj0j0j0nNJ5J0
6755E5J0j0nj5j0NJ0K0nj0j0NL0K0K0%%j5m0m0j0n%J0NL0L0J0n%%J5j0J0%%NNNK0%n%K0Nk5
6752A25j5k5%J0j0%%%k5k0j5NJ0%%nnnj0NN%nn%J0J0%k0k0NJ5K0N%%%NNN%N%NN%Nj5j0j5j5
6749B0NN%%j5j5j0n%%J0NNNK0K0j0J0NNJ0J5J0K0J0j0j5j5k0Nk0l5k0NJ5J5Nk0J0NJ0Nnnj0
6746B5l5j5j5j0nnJ5NNJ5J5J0j0%K0J5j0k5%K0J5nk5l5j0K5K0L0Nn%K0K0K5K5Nk0j0j0%%l0
6743E5k0%%K0%J5J5J5K0NJ0%%j5k0nj0Nj5nnK0K0J0J5J0k0Nj5j5j0j5j0j5j0j0j5j5j0J0L5
6740C0K5J5J5J0J5J0j5l5l5j5K0J5%%NK5NNj5j5j5j5j0j5j5j5nJ0J5J5%%J0J0J0j5j5k0nJ5
6737EL5M0L0Nk5m5k5k0J5J0N%j5k0j0j0N%n%J5J5J5K0Nj0k0l0j0J0K5K5L0NnK0J5K0J0j0k0
6735A00j5j5j0k0j0l0%j5j5nnJ0L5L5K0%k0j0NJ0k5m0j5nK0K0J5NJ0K0K0J5NNNj0j5j5k0J0
6732E0N%Nk0NK0%j0n%N%%nn%%J5J5nm0n0j0J5K0NN%%k0NJ5J0j0nk0j5nj0j0nj0J5L0NJ0NJ5
6729A5J5J0N%%n%NNK0%j5k5k5l0J5J0K0nj5j5m0j5NK5J5J0nnj5J5J0J5j5j0%%NNj0j0k0%N
6726e0%n%%nN%L5L5J5K0J0J0J5J0j5j5j5j5NJ0K5%n%NJ0%J0J0NJ5j0nJ5J0Nnnj0j0j5j5Nj5
6722G0nj0j0nj0nj0nj0j0NK5%%j0J0K0K0L5J0nk5nj5j0j5J0N%%n%l0j0J0Nnj0%%j5j0J5J5
6719EJ0J5j5j0K0K0Nk0j5J5J0J5nnJ0j5j0j5%K0NJ0j5j5%%N%nnK0K0K0Nj0K0%%J5J5J5J5%
6717A50%j5l5j5j5j5m0l0J0J5J5L0L5M5K5j0k5m0l5k5nJ0J0%%%%%L0NNNNj0j0j0nnj0j0j0
6714B0J0J0K0J5J5J5J0J0NNnnNJ0nnk0j5k0N%NNJ0J5J5NNj5j5l0l5j5N%%%Nj0%k0j5J0J5%
6711B0nnj0%nnn%nj5J0L5L5M5M0L5J5%k0l5l0k5%K5%nl0nK0K5L0NNk0k5j0j5k5k0j0J0K5K5
6708G5K0%n%J5L5M0J5k0k5j5k5k5k5j5j5%nK0K5J5j0k0k0NL0L5L0j5k0j5Nj0J0NK5NJ5%J0
6705A50J5K0J5J5%k0k5k5k5l0k0nJ5J5%k5k0NNJ0J5J0K0K0NNNk5nj0%J0J0nj5l5m5k5%K5J5
6702D5K0K0%j5k5j0j0j0nJ0J0J5n%%j0%j0nnj0nj0J5%j5j0l0j0J0NJ0J5%%j0J0K5%%j0K0K0
6699C0K5J5Nj5l5m0j5k0NN%NK0K0nnJ5J0J0%J0J5n%%%NJ5%nNJ5J5K0Nk0k5k5k0NK5K0J0J5
6696A10j5j0j0j0NJ0J0J5k5k5k5%%NN%j0j5%%j0nj0nj0J5J0J5%%J5J0%J0N%K0K0%%k5%J0N
6693H5N%Nk0%nNNN%%nj0j0%NK0K5K0%j0l5j5j5NL0L5L0J0k0j5j5j0j0k0%N%j5j5k0J0j0nn
6690B0n%nnn%%J0J5J0J5j0l0m5nM0L5K5J0k0k0j5k0j0j5NL0K5%j5%J0J5nnnn%K5%%%nJ5J5
6687G0nnj5J0K0K0M0J5Nj5j5j5%%l0j0nj0K0nnj0j5NNN%%nnn%%Nnj0%J0%Nnnj0j0%J5NNj0
6684C0j0nnN%J5nj0n%%%%j0K0Nk5%nJ0J0NNj0J5n%j0J5K5%j0nj5k0%%%%j5j5NNK5L0nnK5K5
6681H0J5j0j5k0j0j5NN%NK0K5L5J5N%j5k0j0j0m5k5nj0J5j5%J5%nNNK0K0N%%%K0K0Nj5k0j5
6678F0k0j5nnJ0NNNJ5J0NJ0nnJ5J5L0J0nnnj0%%J5J0j5k0j0J5nnj5J0j0%%J0j0j5%nnnJ0N
6674G0j5j5NNNk5J0J5%%%%J5J0j5N%K5J5K0%k0k5k5j0j0%J5K0K0J0J0NNl0k5%nn%j0j0%%j0
6671C0nk5k5l5j5N%J5J5J0NnnJ5K0%k0nnK0K0N%NNN%NNJ0N%%J0N%J0NJ0%%j0k0j0j0j0j0j5
6668A0j0j0nJ5L0K0J5Nj5%%%L0J0K0nj0j0J0J0J0j5j5NL0K0K5%%l0k5m0l5j5j5%Nj5j0j5%
6665b5K0J5nk5j0j0J5J0K0nk5%J0J5%k5nJ0K0K5Nj5m0l5k5%NK5K5K0M0M5J5nnJ5K0K0nnl0
6662I5k5j5J5K0nk0m0m0k0J0L5K0%l0k0K0J5L5J0J5J0J0L0J0k0m0m0m5j5k5NNL5L5L5J0j0
6660F5j0j0%K5K5%k5k0N%%n%n%n%%J0J0nk5NN%Nj5J0K0K0j0l0j5%J5K0J0J5%m0l0nL0M0L0
6657A10J0j5j5k0l0j5Nn%j0J5K5K0J0J5j0j0k5j0J5J5J5nj0n%%%%%J0j0%n%%%%nnk5k0j5%
6654e%J5J0J5J5j0j0K0M0J5nk5k0%%J5l0j5k5J5J0nnj0nnnNK5J5K0j0n%%J0J0K0J5Nj5j0n
6651G0J0J0nj0NNj5j5J5J0N%nj0k5k5l0l0m0%K0K5K0K5N%j0j0%%J0J0%J0j0nk0j5j5j0NNJ5
6648b5j5j5%J5J0j0%nK0J0j0j0j0NK5J5J5j0nj5NL5L0L5J5%%N%j0nl5nNN%%n%NNn%N%%%%%
6645G0N%nnN%%nj0J0j0nN%nj0%%K5K0%%k0%K0K5J0j0l0l0j0j5j0n%nJ0L5J5J5N%j0j5nj5%
6641D0%k0k0j0nNJ0%Nnnj0j0NNJ0J0j0j0j0J0J0NnnJ0NK5K5J5nk5k5%J5M5M5L0J5J0N%n%%
6638A75k5k5m5k5j0J0NNk5k0k5k5%K0J5J5NNK0K0NNj0nj5l5l0l0nn%N%%J0J5%nN%K5L0J0J5
6635E5J0J5j0j0nj0nnnj0j0j0nK0K5Nnk0l0k5j0j0J5K0NJ5L0L5J5j0%J5J0k5k0k0%%j0nk0
6633ej5K0J5J5nl5NK5L0K0%%%%J5K0nj0j5J0%NNj0j5j0nnK0j5nj5NJ5J0j5j5n%%J0%%n%nj0
6629B0NNNN%%J5J5j0nJ5J5J0j0k0NJ5K5nnj5j5%nj0j0n%j0nk0NNk0%N%%%%nJ0J0K5J5J5J5
6626H5j0k0l5j0j0K0K0%N%%%%%%nj0%J0J5J5J0NK0j0k5n0l0nJ0L0L0J0k5k0k0J5J0NNN%j0
6623C0%%%NNJ0%nj0j0J5J5J0N%nj0j5j0j5%J5L5L0nk5m0j5%%K5K5J0j0j0j0%%nn%nNJ0j0j0
6620B0J0NJ5J5j0k5j5j5NL0K5K5K5%j5j0j0j5j0j5%%J5K0J0J0N%j5j5k5%%nnj0n%l0n%%NJ5
6617@%%j0J0J5J5j5l0%J5K5K0J0J5l0l0k5%K5K0NN%j5k0j5nJ5NJ0%Nnj0n%J0j5%Nn%nn%%J0
6614eJ0nl5n%NJ0j5J5K5L5K5K5NNNNNJ0nK5Nj0nnJ5J5%%%Nn%j5l0m0k0%NJ0J5%Nj5j5K5K5
6611A05J5k5k0k0%k5nj0J5J0J0J0%%J5K0K5Nk5k0l0NK0nl0k5%K5J0j0j5j5j0J0%nJ0j0j0J0
6608EJ0Nj0j0j0J0J0j0%NNNNJ0%nj0l0k5N%%L0L0K0%nnj5l5k0NNJ0n%J5L5K5L0NNNNj5k0l0
6605D0l5m5j5J5J0J0j5k0nj0nJ0J0M0J5%k5k0k5K0K0J0J5J5K0j5m0l0%%nJ0L5L0K5%nk0k0
6602ej5k0j5J0J0J5J5J5J0j5nnK0J5J0Nn%%N%nN%N%nnNJ0%nNNj0j0J0L5J0J5%nj0nJ5K0j0
6599A15l0m0m0k0%J5M0NNN%NNN%J5J5nn%N%j5j0%%%J5M0L0nl0l5nj0j0j0n%J0j5%j0nnnj0
6596En%j5nNJ0%%j0K0n%J0N%%%nNJ0%%k5l0k5l0j5K0J5K0K0K0L0NK5L0J0j0%%%%%Nn%NNnn
6592H5%Nn%l0l0nnj5k0%K0L5L5K0K0J5J5K0nnk5nj0%%J0Nj5k0NNnnk5j0J5NJ0J0j5k0%K0n
6589G5n%nNNk0k0k5k5j0J0L5L5J0j0j5j0J0J5j5j0l5j5nJ0N0N0L0nm0m0k5l0%K0J5j0j5j0
6587b5%L0nnnnNNn%J0J0K0k0l0l0K0M0K0%k0k0J0Nj5J0%%%%N%%nJ0Nn%nK0nnnnNNJ0j0nk5
6583a5k0k0nJ5K0J5J0N%NK0K0K0K5k0k0j5NJ0J5J5L5L0J5k0k0j5j5j0j5%N%%j5j0j0nnj0n
6580A5j0nj0NK0J5j0j5J0J5J0J5K0%k0nJ0J0J5%K5K5%k0m0l5j0%Nj0j0j5NNj0%%K0nnj0%K0
6578B0K0J5nk0J5K5J5j5m0k5nJ0J5L0K5K0%%%nK5%j0nj0nj5k0j0j0j0j0%K0J0J0j5j0K5L0
6575H5K5%k0k0%j5%J5NNNk5j5nNJ0K0J0%J5J5J0K0%%j0j0j5j5%%k5k5j5j5j0J0j5k5k5j5K5
6572d0K0Nj0j0K0L0%n%NJ0j0%Nj0l0k0k5J5K0L0L0%%J0Nj0nJ0J5J5NN%N%J0J0N%j0j0N%Nj5
6569H5j5j5%K0J0J0j0k0l0nNJ0K5Nk0k0j0j0j0J5%%j0j5J0L0K0K0j0j5l0k5k5%NNN%nnJ0N5
6566D0N0K5nk5m5n0%%NL0K5K0j0j0NJ0NJ0N%N%Nj0l0k5l0%k0j5J0J0%Nj5j0K0J5M0M0L0%j5
6563I5k0nnN%J5J0K5N%%%%k5k0k5k0n%%j5k0%L0K5J5nk0k5j0j0NK5J5J5J5J5L0j0l0l0k0n
6560B0nJ0J5J0n%j5k0k0K5K0N%%J0J5j5l5k0NJ5K5J5J0J5J5j0%j5j0k0k0j5J0n%j0nN%J0N
6557A5J5K0K0J5NJ0nnj0j0j5j5%j0J5nnnnj0%NK0nj0j0%%N%%NJ5K0L0L5%j5k0k0J5Nk0k0n
6554D5nNNN%K0%%N%%J0J0NN%J0j0nnnnnnnj0j0%%%k5j0J5n%j0J5J5J5%k5nnJ0J5K5%j0j0J0
6551G0%NJ0j0nJ0J5nnN%nnN%K5L0%Nnl5k0j5%%%%j0J0%%%j0J0Nk0j5nK0L5J0k5k0k5%J0J0
6548E0J5j0j5k0%%nj0j5j0j0J0L5L0K5J5K5L0NN%k5l5j0NK5K5Nj0j0nnJ0j5k0k0j0J0J5J5
6545I5%%j0j0j0j5NJ0l5l0j5%Nk0k5k5nnJ0K5J5J5Nk0%%K0K5NNJ0NJ0NJ0J0NJ5NJ0nj0nJ5
6542I5%%j0j0NNj0nNNj0%j5j0nnnnj0j0nK5J5J5K5J5J5Nj5j5J0N%%j5j5J5j0nj5J0Nj5j0n
6539D0J5%nj5J0J0j0%%%%%n%NJ5J5J0%nJ5J0J0J5nl0k5j0nj0nj0J0K0M0J0J5NJ0J0j0k5m5
6536G0m0k0j0%j5j0%NJ5j0j5N%%j0nJ0Nj0nNJ0NJ0nJ5NJ0J0J0%%J0J0NN%Nj0n%j0J0Nk5k5
6533A0J0J5L0j0j5k5NNN%%N%%N%%Nj5NNN%%nnj0j5NNJ0Nj0j0k0k0J5J5J5J0NK0J5J5J0J0N
6529A10j5j0j5N%j5j5nnn%%%j0j0j0nnnJ5j0nj0NNJ0NJ5NK0nj0j0K0K0NNn%K5K5K0%l5k5k5
6526D5NJ0J0j5j5%%%NJ0J5%nJ0J0J5j0n%j5J0K0K5NJ0j0l5l5m0k0NK5NNJ0NNN%J5J5j0l0N
6523F0K5K0j0j0j0%%nnN%nj0J0L0K5L0J5j0m0o0k5%J0%NNK0K5%NJ0%K5J5%%l0k5n%J0j5k0
6520F5k5k5nJ0J0%%j5j0N%j0%j5J5%nj0J5L0L0L5M0Nj0j0j0j5j5l0j0j5j5NJ0N%NJ0%NNJ0
6517F5K0nk0J0J5J0j0j0j5j5j5j5nj0k0k0n%K5L0K0J5J0J0j0j5nj0NNnk0l5j5K0K0K5%%k5
6515@k0k0k0NL0L0J0k5m0j5%nJ5J0J5J5K0%k0j0j0J5NJ5J5J5%nj0j5J0J5nk0l0n0k5J5N0N0
6512A0K0K5J5J0%%J5K0J0Nk5m5m5k5l0l0nJ5L5L5K0%%%Nj5k0k0j0L0L0K5%%%nk5k5l0l5j0
6509g5j5NNNK5L5L5K0J5K0nj5j5%K5K5NN%j0j0j5j0NK5K0J5nk5nj0nJ5K5%j5j0j5J5L5L0N
6506A55l0l0k5%NJ0J0NJ0l5l5k0%NNN%nj0k5k0nJ5%j0k5nJ5J0J5J0K0K0NJ0n%n%nj0N%%nn
6503B0nj0n%%J0J5j0l0j0j5%K5%nj0j0j0n%N%K5N0M5J0j0k5N%nj0nj0nnn%K0J0j5J0%J0J0
6500E0nnJ5J0J0J0j5NJ0J0j0l0j5j0NNJ0J0j0l5j0j0NNJ0J0n%j0j0%L5NNnnN%nJ5K0NJ0J0
6497I5K5K5%Nk5l0k0k0%%%j0J0J5%Nl5l0k5k5NJ0K0K0K5J5J0N%l0k5%nnJ0J5J0K0NNnk5k5
6494A5k5j0j5K0M5L0J0nj0J0N%K5J5J5J0j5j5j0k0j5j5j5j5j5%nJ5J5N%NN%%j0j0%n%%nK0
6491C0K0K5J0j5j5nJ5J5K5%j5l5j5j5j0j0j0J0K5K0J0J0nnNN%nnnJ0J0nj5%J5nj0%%j5j0k5
6488E%n%nJ0K0J5L0J0NJ0j0j0nj0J0%nl0l5m0j0j0j0%NL0K0K5K0nN%L0L5NNj0j0l0j5J5J5
6485G0NNnnJ5J0%nj5J0J5n%nnJ0K5K0J0j0j5j5k0k5j0K5L0L0l0k5k5nJ5NJ0J0L0L0n%j5k5
6483A10%%J5j5k0k0l0k5k5k5j5j5j0J5K5K0M0J5nk5l5j5NL0L5L0%k0l5l0j5J0J0N%nNJ0Nj5
6480a5NJ0K0%nnJ0J0%%nJ5%NnJ5NNNNJ0%j5j5k5nJ5K0K0J5J0J0j0j0j0j0j5l5n0l5j0j0n%
6477h5J5J5J5J5J0J0%nj0j0J0J0K5K0J0J0J5K5L0L0K5K5J5j5l0l5l0l5k5nn%k0J0K5K5K5L0
6474A35N%J0%nl0k0j0j5j5j5k0l0j0J5J0n%nj0%nK0J5%J0N%J5J0J5J5j5j0j0j0nk0k0k0%K0
6471eL0K5n%n%%%%%%%L0K5J5j0j5k5k0k0l5m0j0J5K5%nnJ0J5J0J5nj0J5j5j5j0l0%J0j5nK0
6468d5J5J5J5J5J0N%%J0nn%%J0j0j5j0j0j0j0j0nj0K0J5J5K5K5J5j0k0k0j0J5NN%m5k5%K5
6466a5L0%j0NNJ0j0l0l5k0K0L5L0M0M0J5k5n0l0j5j5k5nJ0Nj0j0NNNNJ0NJ5nJ0NK0J5%%NJ0
6463E0NJ0N%j5j5nnnj0j5j5l5l0%K5K5Nk5k0j0K5K5K5NN%%L5L0M0J5j5m0m0k0N%J5K0K0J5
6460H5J0J5NN%nk0j5n%J0J0J5J0j0n%nj5m5m0j5nnNNJ5K0L5L5n%k5Nn%Nj5j0%nnK0K0M5K5
6457A40j0j0k5nNj0nnk0j5%%%%j5NJ0j0j0nnK0J0J5K5J5%k5l5j5J0K5L0%%%%K5L5J0nj0j5
6454A25j0nj0k0k5j5Nn%j0m0k0%j0j0n%J5J5%%NJ0NN%NJ5J5%nk0%NNnj0n%L0L0L0J0j0j0n
6451G5nNL5L0L5K0k0j5j5NNNNj5j5k0k0k5l0k5%L0K5%Nj0j0l0l0%K0K5J5k5l0j5j0j5NK5K5
6448A5K5NNNj5k0nnj5j0nnJ5J5J0J5NN%j0j0nJ0NJ5J5L0K5j0j0j5k0j5j5k5%NK0K5K5K5K0
6445A25K5%%k5j5j5k0k0k0%L0L0L0nj0j5%Nnnnj0j5j5nK0nnj0j0j5j5k5l0l0l0k0%%K5L5M0
6442c5L0L5J5K5J0J0%%NJ0N%%%Nk0l5j0J0J5%%j5j0j0nN%k5l0k0%N%j0J5K5K0L0L5J5nk0k0
6439E5j5k0j5k0nJ5%%N%nj0%nN%%%J0j0NJ0%%k0k0j5%J5J5J0M0J5J5j5j5%nJ0%J5nj0nnn%
6436A5nJ5J0Nl5k0NJ0J0%%J0J0J5nNJ0J0J0NNNJ0NN%%%k5l0nN%%%nk5j5j5N%nj0N%j5j5J0
6433c0J0j0j5N%J0j5j5NJ5J5J0J0K0J5NN%%j0k5k5k0%%K5L0L0nk5j5k0NJ5K0J5J0K0j0j0j0
6430C5j0j0k5k0NNN%L0K5J5J5j0nj5k0J0K5M5M5L5NN%k5k5nj0Nk0k5k0j0NJ0k0j0%%%j5NN
6427C5j5j5j5NNJ0Nj5j5m0j5J5J5J5%j0j0J5J5L0L5L5L5L5L5Nj5k0k0k5k5k0k5nK5NJ5%J0
6424I5nk0j5j0nJ5J0N%l0k0k0NK5K0K0%%j0l0k0k5j0J0J0NN%nJ5M5M5M0Nk0k0j0j0NJ5%k0
6421I0l0k5j0j0J5M0L5L5J0J0j5j5k5k5j0%NJ0J0j0l0k5k0k0J0N%k0nnK0K0J5j0nJ5M0M0J5
6419A25J0k5k0k5k5nn%nl5n%J0N%J5Nnj0J5K0L0L0J0j5k0k0j5j0nnNNJ5J5nj0k5nJ5J5N%n
6416D5n%%J5J0n%J0J0N%%NJ0J5%%k0j5J5J0K0nj0j5%nj0J5J5K0nl0l0k5k0K0L0K5j0k5%K5
6413H5L0J0nl0l0j0%n%K5NJ0n%N%J5nj0nJ0J0N%j0j0j5j0NNJ5J5J5J0%k5k5k0k0k0%j0nj0
6410a0j5k0J5J0N%K0K0Nj5N%J0%J0Nn%j0nj0nj5k0j0J0N%%N%%J0NN%K5K5L0nk5j5j0j0j5j0
6407eNK5K5K5J5nnn%N%Nn%J5J5K5NJ0j0k0k5%nj0j0j5k5j5j0n%j5j0nj0J5L5L5J0j0n%k5k5
6404a0k0k5j0K5M0L0J5%%n%K0K5J5K5k0j5j5J0J0j0k0k5N%j0j0j0j0n%%N%NNJ0nnJ0N%%J0
6401D0NJ0j0NNK0K0L0K5J5k5m5m0k5k5j0J5J5J5K5K5Nj5j5j5%%j5j5j5J0J5K0NJ5nn%%J0N
6398G5nj0nj5NJ0L0J0nl0j5j5K0K0j0n%nJ0J0%k0k0n%K0J5Nj0k5NNNnk5NJ0%N%Nj5%NJ0J5
6395E5%%J0J0NN%J0J0%%K0k0N%j0%%Nj5j5j5%J5J0nj5j5J0K0Nk0k5%J5J5%%nj0J0Nnnn%j0
6391D5n%%j0j5%J5J5nj0NL5N0M5K0j5m0m0m5j5j5%nk0j5j5j5%j0%J0J5nJ0J0NN%%J5J5%NJ0
6388C0%%Nnj5%j0j0J0J5K0n%%%J5K0NJ0%NNJ0NJ0k0j5l0%Nk0k5k5J0J5J5J0J0NK5%j0j5j0
6385D5j0j0j0k0%nnJ0NK5J5%k0k5%NNj0j5%%%nJ0L0K0K0J5k0k5k5nJ5nnk0k0j5J5J0NNNN%
6382a0%nJ5J0%%NJ0J0J0J0NJ5K0%%%%nk5l0n%%nnJ0J0K0Nn%n%j0j0J0J0%k5j5NL0N0L5NNN
6379A50nnk5n0l0K0M0K0n%NJ0%%N%n%j0nj0j5%%%Nnj0k0%%%nj0%nN%j0j0n%NJ0%%%%n%%NN
6376C5NNj5j0j0Nk0j0nj5J0m0%Nk0nj0j0n%NJ0J0j5NJ5J0NNN%NJ0%J0nnNNJ0J5%k0nj0J5J0
6372a5L5L0L5M0L0J0nnj5m0l0j5nnnnj5k0NNJ0J0%nNJ0%%J5J0J0j0%%NJ0%%j5m0m5k0j0J0
6369d0K0J5Nk0j5J0J5K0NN%nNJ0%NJ5J5J5J5J5J5J0J5%nj0j0k5n%%%nN%%k5l5o0n5l5j0j0
6366a35j0j5J0L0J0NK5J5M0J0J0J0n%k0k0j5j5j0%n%NL0J5J0NNj0%NJ0J0nN%%NnJ5n%j0J5
6363A5K0Nj0j0J0J0N%j5%NK0J0J0nnj0nj0J5M5J0k5l0j0nj5Nnj0j5j5K0K5%K5K0K0J5J0j0
6361A10k5l5l5j5k0N%j0j5k5k0NK0K0K5J0J0J0J0nnj5j5nnJ0NnJ5%nnn%NJ0J5j0j0%NJ5J5
6358C0J0NJ0NJ5J5J5nj5j0K5K5K5%k0m5k5nN%%nN%NNnnn%l0k5l0l0nnNNN%j0j0K0J5J5J0N
6354a0%NNJ5J0J5J5N%N%J0J5K5Nj5j0j0j5J5J0NNnnj0j0J0J0%%j0j5%%j0n%%J0NK0K0J5l0
6351I5k0k0j5Nj5k5j5j5N%J5J5K0J5J0j5J0NJ5J0NJ0%%J5J5%l5k0k5J5K0K0%j5k5%K5%l0%
6349E5%nnNNj0j0NL0K0%%k5k5k0nj5J5J5J0J0nnl0l5k0J5L0J5NJ0L0L5J5K0%k0l0l5k5%J0
6346C0J0%Nj0nj0nj0nL0K5M0J5J0Nj5k0N%j0nn%%%k0NNNj0nJ5J5%J0%%j0j5l0k5j0nJ0NK5
6343D0M5M0J5k0k0j5j5k0k0l0nJ5K0%j5l5nNJ0K5K5J5nk5l0j0NK5K5NJ0J5K0Nk5l0l0%%J0
6340B0J0K5K5K0nj0j0l0l0l5m0j5K5K0K0L5L0L0J0NNj5j5%%Nj5k5%NJ0j5j5%L5K5J0j0j5k0
6337E0k0j5k0NJ5J0j5k5k5j0J5L0L5J0J0N%j0nj0n%nJ5J5NN%NJ0J5J0j5j0j5n%j0j0n%nj0
6334A5k0j5%NL0NNK5J0J5K5J0j0nj0j5k5k0%%J5K0K5L0%Nj0l0m5k0J5J0K0K0K0K5J5%j5j5
6331A10k0N%%n%n%j0n%Nn%%%j5k0NJ5NJ0j5j5j0nN%NNj0j0nnN%%%j0nJ0Nj0j0nnJ0J0K5%%
6328C0j0nJ5%NNJ0N%k5%%nN%j5j5nj0%j0NNj0j5j5J0J0J5n%j0J5J0k0l0l0J5L5K5Nnj0N%k0
6325d0j5%J0L0L0K5L0K5j5j0nn%J0j0k0l5m5l0J0L5M5K5L0L0K5L0%Nj5j5%nnj0nj0%%k5n%
6322G0%%Nl0l0j5j5%j0nJ5J5%nj0NK5L0nj0k0j0j0j0K5L5K0%k0%N%M0J5%k0m5nnnnnj0%K0
6319B0J0%Nk0j0j0j0j0n%k5j5NJ0J5Nj0NJ5J0J5j0nj0J0J5%k0k0%J0NNNj0j0%nnj0l0j5J0
6316i0J0j5j5nJ0K5K5L5L5K5J5K0K0j0j5N%J5nj5k0j0j0%%NNJ0J0nj0J0L0NNnl0k0%%J0nk0
6313B5j0J0NJ0k0k0%nK0J5J0J5nj0J5J5j5j5k0k0NK5J0J5nnJ0NJ0NJ0J0%nN%J5%nnNK5n%%
6310A25%Nk0l0l5l5k0j5j0%NJ5J5K0%nK5J0J0nk5%NNNn%K5K5J0J0j5l5l0l0%K0K5L0J5J0n
6307I5j0j0j0Nj0j5j5%Nj0j0j0j0N%NJ0NL0M5L0%j5k0k0k0k0J0M0K5K5NNj0nnn%Nj0nj0nn
6304H5%%k5k0j0k0k0k0NNJ0K5K5K0%%k0k5j5NJ0j0l0%j0%NNL0J0J5K5L0NN%%j0j5nj0%%k5
6301C0NK0L0NJ0NN%J0N%j5j5j5j5k5k0nj0K0J5K5K0K5K5Nj5k0k0j0J0M0M0L0J0%%%nk0j5j5
6298A50j0j5k0j5j5j0l5k5nK0J5K0J5nnn%nJ5K5K0J5J5%J0%%j0l0k5j5nnnK0L0L0j0l0k5n
6295F5j0j5NK5K5L0J0J0j5l5n0n%NNNNNN%J5N%nnnJ0J0Nj5%%j5Nn%j0j0NJ0j0K0j0j0k5k0
6292A0j0j0J0J0K0K5K5K5j0j0nj0j0j0J5J5L0L0L0J0j5j0j0J0Nk0j5k0NJ0J0J5nnnk5l5m0
6290C0%J5J0J5%K5J5j0j0J0NNj5k0j5l5m0l5m0j5K0J5K5%j0l0k5nNK5L5L5L5L5NJ0%Nk0k5
6287C0j5J0J0J5K0K5j0j0j5J0J0J5%%%%N%j0j0k0k0j0K0N0K5N%nk5l0l5nnj0j0J5J5J0J5%
6284F0k0k0j5NL0J0j0k5j5nj0%%k0k5nK0J5J5J5J0NJ5%nnnJ5j0n%%N%Nn%N%j0m0l5j0%K5K0
6281b5J5K0K0K5J0j5j5l0l0j5k0j0nK0L5M0K0j5j5nnJ5J0NJ0J5j5%%j0n%NNJ0J0J0k5k0j5
6278EJ0K5K5M0L5K0nk0k5m0o0n0l0L0K0L5J5NJ0K0nJ5J0NN%%nl0j5j0%n%nnnJ0Nk5nJ0L0%
6275D0m0k5nJ5J5%%j5l5k5n%%nJ5J5J5NJ0J0J5%%j5j0%j0n%j0nnnj5J0%k0J5K0K0K0NK5M0
6272E5%k0k0J5J0j0nnnnnJ0J5nnJ0J0%nN%K0K5Nl0m5k0J0J0nj0j0l0k0NK5K5J0J5NN%%K0M0
6269I0K5L0J0j0j5j5k0j0l5l0k0%NNj0j5j0J0n%n%%%nj0N%J0NJ5J5J5J5%NJ0J5j5k5l0n%%
6266eNJ0k0m0j5M0M5N0L5J5Nk0m5m5l0nNNn%nK0L0L5L5M0j5l0m5k0k5k0j5NM0L5K0j5l0n5
6264c0m0k5J5J0K0nJ0NJ5K0K0%j5NK5K5NNJ0J5K0K5J5j0l0nnnNNj0l5l5j5j0j5N%J5nk5k0
6261d5N%M0L5L0L0j5m0m0%nnnnK5K5M0M0J5%l0k0nj0N%j0j0j0J0N%%K0M0L0nk5k5nn%j0j0
6258E5nl0nj5%nNJ5j0l0l0j0J0J5nnj0j0%K0K5K0J5J0K0J5J5J5NNj5j0j5j0k0k0k0j5J0L5
6255A5K5K0%Nj0%%%nnJ0NJ0NJ5K0J0j0m0l5k5j0j5j0nj0K5L0K5J0k0m0j5%L0N0M0M5%m0m0
6252F0j5j5J0K5K0K5K0n%%%j5l0l0l0%NJ5K0k0k0j0NJ5Nj0J0J5j0k0k0%L5K5J0j5k5%NN%K0
6249F0%n%j0J5N%j0j0%Nj5j0n%NNj5j5j5j5nK0J5J5j0j0K0J5%%nJ5J0J0%nJ5NL5J5j0n%NN
6246A20K5%nj5m0j5j5j5%NNNNk0j0NL0M5nj5j0J5K0%%k5k5k0%J5J0J5J0Nk0l0l5j5J5K5K5
6243F5NNj0j0k5%NNNNj0nnJ0%%j0nJ0J0nnNNNN%j0%%%N%Nj5l0m5k0J0J0J0J0%NJ5J5NNnnn
6240A5j5j0j0n%NNJ5K0J5J5N%K0K0J5k5m5l5l0nK5K0K0K0%%j0J5NN%l0j0j0J0Nnj0n%K0%j0
6237B5j0k5nJ5J5L0N0O0M0nk5n0n0k5J5K0Nk5k0j5j0j0nJ0J0L0L0J0J0nl0l0l5j5J0NNj5k0
6234c5J5J5Nj5j0nNNj0j0%%J0Nnj0J5J0NJ0nnNNNNj0j5J5J0M5K5%n0n5n5j5%J0Nj0j0j5j5
6231a30nJ5K5M5L5J5j5J5K0L0J0J0NNJ0Nj5m0l0k5%K5nJ0J5%J5n%L0J5%j0j5N%%%%%%%%nJ0
6228G0%j5j5nK0L0J0k0l5j5k0l0n%K0K0N%%nj0l0l5l0j0L0N0L5%%N%j0k0j5NJ0J5N%K5M5K0
6225I5%j0j0n%%j0nNJ0Nnj0J5J0K5J5K0J0%k0m5l5j5n%%%NNNNNj0k0j5k0k0%%Nj5nnN%J0J0
6222b0N%j5j5k5%L0K5L5J5k0j5j5J5K0nnJ5J5J0N%J5J5NNk5l0j0J5J5J5J5J5Nj5k5l0j0NJ0
6219D5J0k5k5NK5L0nk0k0nnnK0NNK5K5M0K5%%%j5k5k0j5j0k0j5j0nJ0J0%nJ0j0J5n%%N%%N
6216E0J0J0%N%NNJ0J5K0Nk5k0k5k0m0k0k0N%N%J0J5J5nl0l5j0J0K0K0NNNK5K0L0J0k5nj0n
6213D0nk5k5j0J0NJ0%NJ0J0NNn%nn%%nnj0J5NNNNNNnj0NN%l0k5k0k5k5nK0L0L5K0K0N%J0J0
6210F0j5l0k5NJ0J0NJ0j5k0l0k5j5NK5K0J5J5N%K0L5M5J0j0nj0j0j0j5j5j5j5j0k0j0%nj0
6207d0j0j5j5NNJ5nJ0N0L0K5%%K0K0%k5j5NJ0J5j5nnk5nj0n%k0NL5L5L5J5J5j0k0k0l0k5k0
6204A0k5l0j0J0L0M5M5J0j5j5J0Nj5j5k0j0j0j0nk5k5nnK0K0K0K5%%N%%n%NK0n%nnnJ0NJ0
6201D0NNj5nn%K5%%j0nK0nnn%J0nn%%NN%%J0J5J0J5J0j0nnN%j0j5%%J5%j5l0j5j5N%L0J0%
6198E5%J0NJ5J5J0%nj0NJ0Nk0%%%J0n%%nJ0N%nj0%%J0NNnj0j0nj0J5M0K0J5j0nk5j5k0%nj5
6195G0j5%%%k5%nL0K5NJ0NJ0J5nk0j5j0j0%%j5j5j5J0J0%j0l0j5nN%j0j5nnK0J5%J0J0J0J5
6192C0J0J5J0N%K0K0%%J5J5L0J0j5l5k5%N%%k0nj0J0J0%L0L0K5j5l5l5j5j5j0j0n%J0K0J5
6189H5nj0%j0n%j0n%%nnj0j0nJ5J0NJ0J0J5K0N%%j0%j0j5k0NJ0j5nJ0J0%%j0K0%%%%nnNJ0
6186G0J0J0NJ5j5j0j5j0J5J0K0%j0l5k0k5nj0%K5J5K5K0K0j0j0k5k0k0k0j0nnnJ5M0N5J0n
6183I0n%%j5j0k0k5j0J5J5K0J0k5k5j5J5M5K5%j0j0N%NNJ5nk0k5l0j0%%J5J5J5J5N%K5K5N
6180A25N%k0n%N%%%%%j5%NNNJ0J0n%nJ5J5k0k0j0nj5j5j0j5j0j5j5J5J5nj5k0nJ5K5K0J0J5
6177G0J5J5j0nJ5K0L5J5j0j0k0k0j0nk5l0j0nj0j0J0J0K5Nj5nn%J0J0NJ0%nj5J0%nN%nj0j0
6174C0j5j0j0n0k0j0J5L0L0K0M0K0nk5k0k5l0l0j0NL0J5K0%NK5L0J5K0NJ0j0%j0j5%%%j5l0
6171B5j0J5K0J5j0nj0%%%%NJ0%j5nnNNJ5%j0nNJ0nj0N%%Nj0j0%%J0Nj5j5%n%%j0j5nK0L0K5
6168E5K0M0M0M0K5J0j0k5n5n0l5j5Nj0m0m0j0NJ5J0K5K5K5K0J5j5j5j0j5J0%Nnj0J5J5J0l0
6166D0l0l5j5%K0J5L0Nnk5k0%L5J0nn%%j5j5k0k0NNNNJ5J5L0L0J5j5k5l0%nj0j0%K5L0K5J0
6163F5Nj5k0l5j5j0nj5j5j0J5J5J5L0L0K5%nk5l0j0nj0j5NK5K5K0%k5k5nK0L5J0J5j0k0k5
6160EnnJ5J5L0L0%m5n0l0NM0N0N0J0J0j5j5%J5J0j5k0j5%n%nk0k0J0L0J0NL5M0Nj5j5%j5j0
6157A00nj0k0k0n%j5j5l5j5%%%j0J0Nnj0%K5%Nn%nnJ0NJ0J0n%nnJ0NJ5J5nj0%j0J5J0J0J0
6154E0n%n%J5NNN%N%%nJ5NNnl0j5j0NN%k0NK5L0J0k0j5j0j0k5l0j5k0k0j5n%K0L0J5K0N%N
6151ENNNNNNNj0%j0nnj0nnj0j0%%j0j5j0J0J0J0%%%%J0J0J0NJ0NK5L0nnk5nJ0j0j0nj0j0n
6147a0nJ5J0NJ0%%j0nNJ5M0%j5j5j0%j0k5l0l0N%J0J0J0J0N%J5J5J5J0j0j5K5n%nNN%%N%%
6144D5NNJ0nnJ0N%%k5k0j5j0NJ0K0K0K5K5Nk0j5Nj0j5j5j0nj0%nK0K0L5J5nj0j5j0nj0J0N
6141F0J5J5NJ0k5k5%n%%Nj0j5J0%%j0j5N%nnj0J5NNN%NN%%NNJ5J0Nk0J0Nn%j5j0NNJ5Nnk5
6138D5j0J0NNj5nJ0J0%%j5J5NN%nj0j0J5J0Nk5j5J0J5j0j5j5N%nnk0j5nJ5L0J5j5n%%NL0J0
6135E5j0NNJ5j0nJ5K5K0K5K5J0l5l0k5k0NJ5J5NN%%%%nj0nn%%nj0%%k0nNN%n%%NNn%k0k0%
6132A5nJ0j5k0nj5J0L0L5NJ0J5J5%k0j0j5j0j0j0j0nnJ0j5j0j0J0NN%J5J0n%J5J0J0J5j0j0
6129C5n%nJ5L0L5J5nj5j5j0j0%%K0J5n%k5k0k0k0k0j5nK0L0J0j5j0nK0J5Nj0k5J0%%%NJ5N
6126D0j5j5J0K0nj0j0%K0K0%j0j0j5j5J5K0J5J5J5Nnnnnk5m5k5%K0L5K5J5%K0Nnk0Nnl0m5
6123ek0K0L5K5J0J5N%%j5k5k0k5%NJ0J5%NNNJ5J0nj0%%%nnnk5k5k5nJ0K5L5L5J0J0n%k0j5
6120D5j5j5j5j0J0%J5J0J5K5J0nl0k0j5j5n%j0nnK0J0nj0%N%NNj0j0%K5K0NnK0J5J5J0J0n
6117H5%%%%%j5NK0K0J0j5l0l5l0%k0k0%NK0nk0j5J0NK5J5NNJ5J5J5J5NNk0J0J5K0Nj0k0Nn
6114I5nnj0K5%j5j5l0nJ0J0NJ0%%J0NNNnnj0k5k0j5j5J0j0%nnJ0J5j0nk5%K0K5J0J0nnj5k0
6111ek0k5NK5L5M0K0K0%NNNJ5K0K0L0%j5k0j5k5k5m0j5NL0J5nj5k0j0J0j0nj0j0j0J5nK0J5
6108E0J0J0NJ0J5J5nk5l0k5k0%%%n%%J0Nnj5%%k0k0j5J5J5J0L0K5J5J0k5k5k0k0j0nj5j0%
6105f5nK5K0K5Nnn%K0J5nn%J5J5K0%%%%Nnl0k0k0nK0J0J0NN%%K0J5J0nj5nNJ0j0nk0j5%K5
6102E5J5j0j5j5J0J5j0nk5%J5J0j0j5nK0J0j0%%j5j5%L0J5nj0nJ5J0%%k0NK0Nj0j0j5j0k0
6099ej5K0M0N0N0L0nl0l0l5l0j0J0J0j5nnN%J5nj0j5j5j5%NL0J0j5j5nj0J5J5L0L0L5J0l5
6097H5l0k0J5K0%j0j5j0j0j0L0L0J0j5l5k5j0J0K5NJ0k0j5n%nnJ5J5j0j5l0j5J5J5K5%j5k0
6094b0%%NJ0j5j5J0J0%%%%nnJ0J5L0K5%k5n0n0k5l0%N%%%nNNK0K0L5J0K0K5NJ0%J5K0J5J0
6091I0j5%%%%j5J0NNj0%nnN%NJ0K0n%nK0K5k0j5nj0j5k5%%j0nNNnn%Nn%%%%%n%NJ0j0n%N%
6087C0%%Nnnk5%J5NJ0NL0L0J5k0l5m0j0j0J5j0%K0J5K0%k5k5k0J0NJ0Nk0j5%NJ0j0j0j0j0
6084d5J0J0NL0NNj0j0j5J0NK0K0J5J5k0k0k0k0K5K5L5J0k5l0l0nK0K5K0Nn%%k0j0j5%%nj0
6081@%j0n%n%j5J0J0J0NJ0%N%nNK5nnJ0NJ0J5j0nj5j0J0J5J5J0j0j5nj0%J5J5%l0k5%%j5j0
6078a0%%K5M0K5K0NNnnk0k5%nj5j5k5%J0L5J5j0n%J5j0j5j5j5j0j0NJ5N%%%K0J5j0l0k5l5
6075f0j0J5J5K0K0%%NJ0%%J0NJ0%K0K0J5J5K0nj5j5%nn%j5j5k0j5Nj5j0%j5j0%K5M0M5J0%
6072I5k0j5j0K5L0L5j0k5k0k0j5k0j5j5%NK5L0J5nj5j5nn%NnnN%k0N%%J0J0Nk0l5j0K5K0K5
6070D5K5J0Nnj0k5k5n%j5j0j5j5j5J5K5L0L5M0L0j0l5l5k0k0nnn%k5k5nj0J0L0%%%nL0N%k0
6067c0j5NJ5J0nnj5K0K0%j5j0K5L0J0J0J5K0J5K5nl0nJ0K0Nk5k5j0nJ5j0j5j0N%j0j5j5J5
6064A5J0j0k0Nk0NJ0L0M5K0j5j0nK0L0J0j0J0J5J5J0j0k5j5j5j0n%k0j5j5Nnnj5j5%nJ0K5
6061B5J0J0%%%nK0J5J0%J0%nnj0nj0j0j0j0N%k0j5%%%j5k0J5K5L0L5J0N%j0j5%n%%j5j5NN
6058C5J0J0L0K5%j5k5l0nK0%k5j5k0J0J5K0K0K5K5NJ0j5j5k0k0k0j5k0j5j5j5NK5%Nj0n%%
6055b5%%J0j0NNj5j0K0K0K0j0j5K0NNNNNNJ0%j0j0NNJ0Nnj5k5%K0%n%%%nJ5J5J0J0J0J0%n
6052I0nl0n0l0nJ0J5K5K0J0Nnj0k5k0k0j5j0j0%K0K5K5J0j0j5j5N%j0j5%n%nJ0Nnj5j0j0n
6049h0nK5K5K5K5K5%%NJ0J5%J0j0n%K0%%%%%J0n%nnJ0J0j5k0j0nj0%j5j5%NJ0L0J0NJ0NJ0
6046I5J0j0k5l0j0J0N%%nk5nn%%j5J0J5J5J0J0N%j5j0j5j5j5j0j0j0j5j0K5K5NNNN%NJ0J5
6043C0NNNNJ0J0K5%%%K0K0j0j5j5j5n%nl0l0j0K0K0J5j5nj0K5L0J5J5K5J5K0K5%Nk0m0j0j0
6040A20j0nk0j5j5nj0nk0j5nj0j0J5J0n%k0nNJ0j5j5k5%L0L5K0L5L5J0J0j5j5%n%nk5l0k5
6038a5j5j5j5K0K5J5%j0NJ5N%%%%J5J0%J0NNJ0J0%%n%k5k5k5j5j5%J5L5L0NJ0K0K5M0%j0j5
6035A25l5k5nnj5J0NNNnnJ5J0Nj5k0l0m5k0nJ0%K0Nj0j0%J5J5K0J5Nj5j0%K0K5nnNNJ0J0n
6032G0%l0l0nnj5j0k0k5nnNNJ5L0M0M0L0J0j0j0j5j5j5j5j0j5j0j0nnK0K0J0J5J0j5k0k0k0
6029d0NK0L0j0nJ0J0J5K0%%J0NM0M0%l5l5%NJ0K5nnl5k5j0J5J5k5k0N%%%j5l0k5l0%K0K5K0
6026eL5L0K0n%k5l5l5l0nJ0NNJ0NNJ0J0%K0NJ0j0j0K0J5%NNNj0n%K0K5K5%l5k0k5nK0J0j5
6023E5l0j0J0J5J5%j5l5k5k0J0J5J0J5nnJ5L0L0J5j5nK0J0NNj5j0l0k5j5j5k0k0%nJ0J0j5
6020d0j0%K5J0J5nk5j0J0NJ0j0nNJ0K0J0%j5l0k0j0%NK5L0NNK0J5%nj0nj0l0n%K0L0J0k0k0
6017@nnNNJ0J0nj0j0%J0L5L0NnJ0Nj0%L5L5K0%k5k0j0j0nk5l0j0n%%NJ0%%NNK0J5j5j0%%J0
6014G0Nn%%NJ5L0Nl5l5j5J0L5Nnj0k0nj0%J0j5NNj5%NNJ5nnJ0J5k0l0k0NK5M0K0nl0j5j0N
6011C5N%NNJ0J5J5nj5k0j0%nnNNJ5J5%j5m0j5nj0J0NK5K5Nk0j0nnk0j5NK0nnk0l0j5%L0K5
6008a5J5n%j0K0J5J5J5K0n%NJ5NNN%j0j0k0l5o0l5%J5L0K5K0K5NNJ0Nj0j0j5j0NNn%nj0j0
6005En%%nj0%%j0nj0NK0K0J0J5L0J0J5J0J5J0k0j5j5j5j0J5K5Nk0l0J0J0%k0l0l5l0l0N%J0
6002g0J5M0K0J5J5J0J5L0K5J0j0k0j0l0k0j5K0M5M0K5nm0l5n5l0J0NJ5Nnnj5j5j5j5NNJ5j0
5999c5j0j5N%N%K5%nnJ5K0j0n%K0%%%NJ0J5N%J0NNN%K0K5L0%j5m5m0k5J5M0J5N%n%nnnj0n
5996E5nNJ0n%J5J5%%k0%NK0L0J0j0j5%nNJ0k0j5%J5K5Nk0j5j0j0J0NJ0nk5k0j0nnj0n%j5j5
5993a5j0k0n%K0K0NNj0J5K0J5J5nj5NNNNj5j5k0j5j0nnk5k5%%J0J5K5N%%nJ5J5J5K0K0NNj0
5990E5j5j0%j5j0j0j0%nn%NNj0%j0nJ0L0L5J5j0j0j5J5Nj5nnN%j0K0J5J5j5k5nnj5l0m0j5
5987i5%%K0M5M0K0J0J5K0nj0J5J0J0j0nnnJ0N%n%Nj0nNNj5j0nnj0nj0j0j0j0n%k5j5%N%nJ5
5984d0N%NNNJ0n%NJ0%J5j0J0J0J5K5nn%k5l0k5nj0nK0L0L5NJ0%Nk5k5j0%J5J5NJ0k0k5j0J5
5981EK0K0J5J5K0K0K0K0NNj0j0j5N%nJ0k0j0j0%Nj0k5j5k0j0j0k0k0j5k0j0nk5k5k5j0K5K0
5978a15L5L0L5L0J5nk0k0%J5%%nj0J0N%j5j0J0NNnk5J5J0J0j5k5nJ5J5%%nnJ0J0j0nn%J0L0
5975A5nj0NK5NJ0%nNNNJ0NJ0Nk5k0k5NL5J5j5j0j0j5NN%j0j0j0J5%%j5j0J0j0nnnnj5J0K0
5972a5K5K5K5J0J0%%l0l5k5J0L0K5J5J0nnl0l0l0k5j0j0J0%nK0J5K0Nj5k5m0k5%J0N%K0K5
5969d5K0K0J5J5J0j0j0NNJ5nk5n0l0j0j0J0J0K5%nJ0J5J0J5k5m5j0j5%NJ0K5J5%%%K5K5N%
5966A5J0j5N%%N%N%N%%%%J0nk0%NNj0j5nj0%%J5J5j5k0j5j5K0M0K0j0n%K5J0%NnK0K0%k0l0
5963D0j0NK5K5K5Nnj0j0n%J0J5J0J5j0j5j5k0Nn%k0k0NN%k5j5J0J0J5nk5j5k0J0L0J5j0k0
5960@%%NnnNL0J0N%K5K5%j0j5nnk0j5nnJ0j0%%%N%NNNK0J5NNNK5K0%l0nNNnnk5k0j0%J5k0
5957C5k0k0j5j0N%NNJ0L5L0L5K5K0%k0k5k0k0%%K5n%n%j0nk0k0j5k0nj5NNj5j0l0j0J0NK0
5954f0K0NJ0J5K0J0J5NJ0nk5k0%j0J0L0K0J0nj0k5k0k0%K0J0j0nnJ5J5n%%NJ5n%%%NJ0J0J5
5951G0J5Nj5K0K0K0%l0l5l5l5l0j0J5J0j0nnnK5K0J0NJ0M0J5%j0nj5nk0j5nnJ5J0J0J5nK0
5948G0J5J0%%nn%Nnj0%n%%%NNk0j0j0j0J5%nj0j0j0j0k0j5N%J5J0j0j5j0j5J0NM0L0K5nj0
5945D0J0K0K0Nk0k5k5k5k5j5K5M5J5K0J5nnk0k0j0nk0j5j5k0%nJ5J0J5J0nj0nnk5k0nK0K5
5942d0K5K5K0J0NJ5nj0j0k0j5NNJ0J5%k0k0J5K0%j5k0J5K0J5nj0j0J0J0nl5j5%J5j0j5j5%
5940d0%K0nnl0k0NJ5J5%%%Nj5nnK0%nnNNK5K0K5J0j0k5k5j5j5J5K0L5J5NL0K0K5J5j0k5n0
5937D0l0l0J5L5M5J0%%J0J5%%nk5m0j0nK0J0J0NNK0L0J0j0j5k0NJ0j0nj0j0%n%k5k5j5NNJ5
5934B5J5J5nj0j0nnJ0K5N5L0k0k5j5k5nj0J5J0J5j0%%J0J0n%l0%%L0J0J0%%j0J0J0J0Nk0k0
5931I0k5k0j5j5j5J0L0%k0k5nJ0L5J5j0%j0J0N%%n%j0j5J0J0k0j5%K5K0K5K0K0J0NJ0N%k0
5928A20k5k0J5J0J0Nk0k5NJ0j5nj0j5%nk0k0%%J0n%L0M0L5Nl0l0k0%K5nj5k0j5j5j5j5Nj5
5925e5%nk5nnK0J5K0J5J0j5j0NJ0K5J5K0Nk0j0j0%%K0K0j5m0k0nJ5J0j0j5j0J5K0J0NK0K0
5923D0K0J0J0nnk0m0m0l0j0%J5N%%%%J5J5K0K0K5K5%%k5j5%J5K5J5nk5n%J0%nj0K0J0Nk0k0
5920D0nj0NJ5J0k0k5l5j5J5NJ0j0k0j5J5K5K0K0NK0K0J5J0j5j0k5j5l0m0k5NL0L5J5Nj5k0
5917a0j5%nJ5J5J0J0%%%%nj0l5j0NJ0%%j5k0nL5M5L0K5%K0%n0m5m5nJ5J5M0M0J5j0nj5%j0
5914C0J0J5J5j5NN%%%%%%N%%%J5j0n%nK0NNNj5nK0J0j5j0j5%%j5j5%%k0j5j0J0K5K5K5K5J5
5911A20J0%k0k5k5j5j5k0k0l0l0k0j5K0M5L0J5%%nnn%J0NK5K5J0k0j5J0K5L0K0%k0j5j0nj0
5908E5j0J0J5J0J0Nk0nj0J0J0J5J5j5j0k0NJ0J0%%Nj0%%j5nnnnnj0nj5J0nnnj0j0J5NN%N%
5905B0N%%k5j5j0j0K0M0M5M0L0J0Nj5k0j5k0J0j0nj0j0nj0nj0k5k5k0j5k5NJ0J0L0K0K0K5
5902D0K5%nnk5l0nj0j5k0k5J0K0J5J0J0%n%nNNJ5n%nN%NNnnJ0N%nk5n%NNK5K5Nj5j5nnNN%
5899A5%j5nk0k5J0N%k0j0n%Nnk5%K5L5L5N0L0J5%nn%l0nj0j0j5J5J0%J0NJ0NJ0j0k5j5j5j5
5896@j5k5%K5K0K5K5J5J0%nnj5%%j0j5j0J0J0J0NJ5%%j5l5n%k5k5nK5M0J5%%n%nK0Nj5l0l5
5893b5J5J0J5J5%N%nj0j0nn%k0NJ0%k0l0k5NK0M0J5j0l0k0%K0K0nk5m0nK5L0K0n%nN%nj0%
5890d0%J5j0j0J0J0J0nnj5j5nK0K5L0K5L0J5J0J5K5J0j5l5p0p0n0J0L0L0K5L0Nj5j0NNnnn
5887EnNNK0J5K5K0J0j0k0j5k5k0%%%nNNNJ0j0j0k5k5%%%Nj5k0%K5J5n%%NNJ0%%nJ0J0NJ0%
5884A5%j5J5J0Nj5k0k0j5j0nj0j0J5J5k5k0k0NN%j0j5%%L0L0L0L0%%J0J0J0J0k0k5k5l0%K5
5881d0N5O5L5%k5k5J5J0n%j5j0j0j0%%nnk0j5nnnnk0K0M0M5K5Nj0j0j5j0%%%Nk0j5%N%%n%
5878A5%%nj0j5k0J0%J0J5J0J0j0j0NJ0Nj0n%J0%%%N%J0J5J0J5%nj0j5j0j5J5J5L0J0j5j5j5
5875D0j0k0k0m0m0k0J5L0L0K5K5K5M5L5J0Nk0j0J0J0Nk0j5k5%j5k0n%J0J5J5J5nnnJ5J0%%
5872I5nn%k0m0m0%K0M5K0%J0N%NK0J5Nk0k0k0j0j0N%%k5%%nnnnj0%k0j5NNNNJ0NJ0j5j5j5
5869c5j5j5NL0J5J5nl0nj0J0J0J5K0K0K0n%%nk0l0k0k0NJ0J0L0L0J0%NNk0l0k5j0K0J0j0%
5866a5NK5K0NJ0J0J5n%j5j5j0j5j5J5%%J5J0J5J5%Nnj0NNnj0%%J5J5%%%J0J5%nj0j0m5k5l0
5863a5j0J0M0M5M0M0L0%k0k0nnj5j5j0j0j0j5Nk0nj0j0j0nnj0j0j5Nj0j0j0n%nJ0J0j0nNN
5860f0J5j0k5k0j0J5K0K0J5L5M5J0k0l0J0NL0L0J5J5NJ0N%k0k0j0nj0k5k5%J5J0%NnnJ5J5
5858F0J0j0nj0nnn%J5K0nnj5J0K0J5J0J5L0K0Nj5k5j5k5k0k0%N%N%J0N%%J0NN%j5j5NNnk5
5854D0j0J0J5J0n%J0NJ0NNNJ0NNNJ0Nj0nl0k5nl0k0Nn%nK0K5Nj5J0%%j0nJ5j5nnNk0j5j5k0
5851c5k0nnnn%%%%n%J0J5L0L0K5K5J5K0nl0nj0K5K0J0j0l0l0k0%J0J0J5J0N%%nk5l0k5j0L0
5848a0K5K5K5N%NJ0%nNj5j0nnJ5j0j5%j0J5nj0j0n%J5J5%J0j5J5J5J5Nk0J5J0NNj0j5NJ0%
5845I5%j0j5J0j5j5j5m0k0NNNJ0J0J0K0%J5J5J5J5K0j0k0k0l5j5j0j0k0j5%N%K0M0L0J5nl0
5843D0k5m0j5%K5%%%nj5k0J0K5K0L0%Nnj0j0j0%nJ0j0j0j0%%j0nJ5L0M0M0j5j5%%nnj0j5n
5840A5%nnn%j0nJ0J0J0NJ0NJ0J0NJ0%K0NNJ0NJ0j5j5%%%j0nn%n%J5%j0nl0k5l0%L0K5L0K5
5836I5%Nn%nJ5nnnn%%l0%%%%J0j0j5l0j0%K0J0k0l5l0nK0%J0NL0K0j5k5k0k0k5NL5J0J0j5
5833c5j0%%%%NJ0J5J5j0nj0nnl0j5J0M5M0L0L0J0%j5k0k0Nj0j5NJ5K0Nj5j0nj0J0N%%nnJ0
5830C0NNj5l0j0J5J5%l0k5l0j0NK5L0K5J0j5j5J0NNNj0J0J0J0J0NNNj5j0NNJ5nj0j0%Nn%j0
5827B0nNNnn%nNNnj0nj0NNNJ0j5j0n%J0NK0n%%J0N%%J0N%%nK0n%NJ0%nj0J5%nN%j5J5K0K0
5824A10K0K0J0j5k0k0k0j5j5nj0j0k0k0%nJ5J0%%NNn%NJ0J0J5%nj5NK0K5nnJ0J0J0k5k0k0
5821D0j5k5nj0%nNJ0%%j0J5%%j5j0m0j5nK0M0J0%NK5K0J0J0J0NNl5j0j0J0N%%J0J0J5J5J0
5818I5j0%Nn%j5j5%NJ0j0k0m0j5k5j5J5J0J0J5J5Nl0k0k5NK0K5K5K5K5J0J5k0m0m5%J5K0%
5815B0%nj0J0J0nm5k5nK5K5L0K5N%NJ0%Nj5j5j5j5N%N%j5j5l0n%NNNn%nnJ0N%%%Nn%%J0J5
5812@J5J5J5J0L5K0%j5k5%K0NNk0k0k0k5%nk0j5k5nJ5M0J0J5L0L0K5%j0j0j0j5%nk0j5j0n
5809A0J0L5M0J5j5j0%%%nj5j5N%j0l0l0nj0j0J0J0L0NNJ0K0%m5m0k0J0K0J5j0j5%K0L0%j5
5806@j5j5NNN%%%nN%J0j0j0j5J5J0NJ0%k0k0k0j0j0j5J0L0L0K0K0%%j5K5J5J5K5K0J0j5k5
5803G0l0j5j5j0J5NJ0J5nl0k5j5j5k5k5k0J5L0L0K0K0M0M0J0j5nj0%k5j5k0k0k0j5j0J0NK0
5801c0n%%J0K5%J0N%J5J0N%n%nnJ0Nj0j0k5k5%K5L0J0k0m0j0K0K5J0k5%J5K5J0J5j0%j5j0
5798C0NK5L5J0j0l0k5k0j0j0J5J5J0J0k5l0j5j5j5j0J5J0%%j0J0%K0%j5nJ5J5j0l0l0nj0J0
5795h0K5N0K5%%%%NN%n%%%%j0%%%NJ0j0nk0N%NNN%k0j5j0J0J0j0j5nJ5%Nj0j0%%J5J5L5J0
5792C5n%j5nj0j5j0j0j0j0j5j0%%%Nj5j0J0J0K0nj0j5NM5L5J5nk0%NNL0K5K5nl0l5m0k0nJ0
5789e0J0K5L0%k5j5k0NK5J0j0n%K0J5j0j0nnK5M5M0J0j5j5n%%Nnl5l5k0k0%J5K5M0J5K0n%
5786G0%j5j5k0k0l0l0n%nn%K0J0j0k5nnJ0J5K5J5Nk0nNK5K5K0%%nj0nnn%J5J5J0J5K0nl0m0
5783@j5NJ5K0j0nJ0J0nn%%J0j0j0J5j0j5%J5K0%nj0k5k0nnJ0J0N%j5m5k5j0J0J0NJ0J5NJ0
5780d0j5nNJ0J0J0NK0L0L0L0J5j0l0l5l5l5k5n%J5K5NNNNNk0j5j5j0J0J0K0J0J0K5K0Nn%J0
5777E0J0N%nn%j0n%j0%nnnnnnj5J0j0%%J0j0nj0J5K0Nnk5n%J0J5j5J0J0L5K0K0J0j5nnk5k5
5774A5k0NJ5J5k5k0k5k0j5NL0K5J5J5J5j0k5k0m5m0m0%M0N5M0%NNnn%J5J5J5j5j0n%J5NK0
5771D0J5%k0NNJ0J0%NNJ0j5j5NJ0J5%j5j0nj5%K0%%nj0%NNJ0Nj0nK5Nnj0J5J0J0%j0nnNNj0
5768H5%%%n%nn%Nnnj0nJ5n%j0j0J5Nj5n%J0%j0n%%%%nnN%nj0N%J0j5nN%Nnj5J0N%nk5j0%K0
5764eK0J0j0l5nnNNj5j0nJ0J0j0k0%N%nj0%K0K0M0L5K5N%J0%k5l0l0j5j0%N%%Nj0%NNJ5Nk0
5761a5k5k0nJ0%k5l0%K0J0j5j5j5nn%%J5M0L0L5Nj5k0k5j0K0J0J0%%J5J0J5J0j5n0m0j5K5
5758h5J5%nj5j5k5k5k5k5nnK0K0J5K0n%J0J0K0%NNNL0J0J0J0NN%%N%%%%%NN%j0%%NK0%j5j0
5755a5l5nNJ0J0Nj5k0j0j0%%K0J5j0nk0%J5J5J0NnnNj5%J5J5J0%l5k0k0%L5J5J5j5l0l5j0
5752a15NL0K5nj0j5N%J5nnn%J5N%nnJ5J5%k0j5NJ5J0j0j5NL0%Nj0J5j5j5j5J5K0K0L0L0K5
5749G0nj0j5n%n%%k5k5k5k5k5j5j5J0N%nnnJ0J5%N%%J0N%Nj0j5%nn%%k0j0j0J5J0K5%j0j5
5746a25nnk5k0%L0K0K5n%%%j0j0NNK5%j0j5%n%J5J5K0J0J0J5J5k5k0k5l0k0NJ5M5L0J0%n%
5743d5l5m5k0J0J0%NJ0L0J5K0K0%l5l5l0%J5J0K5K5L5n%n%nk5k5%%j0j0j5j5%%L0K5J5J5%
5740d5%k0j5j5NL5L0K0nJ5J0%m5m5k0j0J0J5J0NJ0J5J5K5K0J0Nk0%%%j0nnj0nj0N%j0n%j0
5737e0%%n%k5%%%J0J0NNJ0NK0%%%%L0J5J0J0j5J0J0J5%n%J5J5%%nnk0N%Nk5l0l5j0%%J5K0
5734A0L0NNNnK0J0J5%Nnj0l0l5n0l0%NNJ0%%%J5%%%%K5J5%k0k0%K0K0%%%%J0NNNj0j0K0K0
5731F0nnNJ5J5j5nJ5J0Nj0j5%%%%NJ0Nj5l0nJ5J5j0nk0k0j5k0n%NJ0J0J5%%K0K0k0k0j0j5
5728a0Nk0j5j5nnK5K0J0J0%NJ0NNk0k5nJ0J5%%nj0j5N%J0j0nnK0L0K5nk5l0nJ5M0J5nn%NJ0
5725E0NNNNJ5J0j0j0J0L0L5J5Nk5n0n0l5k0%%j0j0%%J5K0J0J5%%L0L5K5j0j5j0%j5m5k5%%
5722@%K5J5K0J5J5%k0l5l5j5J5L0L5L5J5K0J5j5j5%K0K0Nk5k5j5NJ5J5k5j5k5j0J0J0K0%j5
5719H5j5nnNN%%%nNNJ0j5l0k5k0k0j5NK0K0K5J5K5J0k5k5j0nnJ0J0%j5k0k0j5L5L0L5J0nj0
5716E5J0L0J0J5Nj5k5l0j5J0Nj0%%%N%NK0K0L5J0j5m0n0m5j5k0J0J0J0J0K0K0Nj5j0NL0Nk0
5713C5k0%NNNn%N%%J0NJ0J5J5%%j5j5j5j5Nj5j5k0j5J0K0K0J5J5%%nj0%k5k5%nj0nj0K0J5
5710a5L0N%nJ5K0L5Nj5l5k5NJ0Nnnk5%J5J5%J0k5NnnN%%NJ0%K5K0n%m0j5%J0NL5K0K5j5l0
5707F5l0nJ0M0K5j5m5m0k0%%K0K5K5%NJ0J0J5K0J5j0l5l0J0J0K0k5j5k5j0j5J0%J0Nj0j0k5
5704a5nK0L0L0J0j0nj5j5%K0J0J0j0l0NJ0nnk5J0J5j5N%n%nnj0J5nn%nNNk0NJ0N%N%%NJ5%
5701C0k0j5NK5K5K0nk5k0k5nK0K0NN%k0l5l5%K5J0J0K0K5K5%j5j5k0j5%nNJ0%N%%J5K0NJ0
5698F5k5k0k0k0nJ0J5J0NJ0NNJ0J0%%n%J0J0%N%Nj5m0m0l0j5j0j5j0%J0L0L0M5K5j0j0j5j5
5695ej0J0Nj5l5j5K0K0%%j0J5%k0l0l5%L5M5K5K0K0J5j5l0l0nj0nj0nJ5M0M0M0J5J5J5l0k0
5693G5l5k5j5j0k0k5NNL0L0K0J5J0J0K0%j5j5nj0J0J5J0k5l0l0k5k5j5%K5K0J5J5J0J5J0J5
5690E5k0j5n%j5j5%K5K5j0j0nNj5j5L0K0Nnk0j5j0J5J5%Nj0nNNJ0j5j0j0J0J0n%k5j5j5j5
5687f0j5NJ0J5NJ0J5K5%%nk0m0l5n%n%J5J5L0L5K0k0k0k0j0j0n%K5K0K0nN%N%J0N%nnnNJ0
5684A5N%n%J5J0Nj5%%J0J0j5n0n0k5nJ5%%j5j5NL0L5J5J5K0K0J5K0%j5j0k5k5l0l5%K0NJ0
5681d0%NJ0N%nN%N%J0J0n%J0J0NNl0%NJ0NJ0j5j0%K5K5%nj0Nj5m0l5k0J0J0J5NJ0%%j0j5%
5678d0N%k0k5k0%nK0J5K5K5J0n%N%NN%%%NJ0%Nj0NJ0j5m5k0j0nk5k0j5NL0L5J5J5NJ0K0K5
5675C0K5J5j5j0j5j0j0j0J5J5J0k0l0l0j0j5l0%NJ0K5K5K5L0J5nl0l0j5J5nnK0K0nl5m5j5
5672i5K0K0NNK0K5K0n%K0J5J5j0J5J5J0J5J5K5nn%l0l0k5l0%J5J0NJ0N%nk0j5j0J0J5K0Nj0
5669F0k0k5j5k0nnJ5J5%J0J5J5J5%l0l0l5j0j5j5l5l5NJ0J5M0K0K0NJ0K5NNNNj5l0%j5j0k5
5667g5nK5M0N0K5n%k5k0l0k5%nJ0J0%Nj5j5K5K0J5n%%J5J0%%j0J0N%j0nnK0J0J0j0j0j0nJ0
5664B5J0nnj0%nnnnnnj0%NN%k5k0%K0J5N%%Nj5j0j5J5K5L0K5L0J0j0k5k0J0J5J0J0N%nj0k0
5661D0k5m5n0nJ5K5K5NNJ5J5K0K0%%J0J5K0%k0j5k0k0k5k0l0n%Nnnj0j0nK0L5L0J0j5m5n0
5658i5k0L0M0Nk0m5l0k5k0%L0K0L0L0NJ0N%J0NJ0J0j0j5j5j5j0j5NNn%j0j0K0J5K5J0K0K0
5655@J5J0NNnnN%%%k5k5k5%K0K5J5%j5l0l5j5J0J5%%K0K0k0m0k5%N%J5K0K0K5K0K5J0J5%j5
5652D0k5l0%j0k0k5j0J0K5K0NNj0l0m0j5nnJ0J5K0K0K0%n%%NJ0j5J5j5j5l0m5k0%%J5J0J5
5649a10nJ5J5J0J5k0j5j0j0%k0k5%J5M0K5K5NJ0j0l0j5j5J5K0L5L0K0nk5k0l0l0m5m5k5nK5
5647a95L0J5J5NL5K0K5NNJ0k0k0k0%M0J0J5j5k0k0j5NK5L0Nj0nj0J0J0J0L0L0L0Nj5j0nj0
5644C0j0J5J0J0nl5j0j0k0m5m0k5J5K0K0J5N%%K0J5J0%nN%J5J5K0K0%nj0j0j5j0k5k0j5NK5
5641b5J5K5%%j5%NJ0J5K5%k0k0k5k0j0%%%j0n%Nk0%J5J5J5J0nj0NJ0NNN%NJ0%J0%%NN%N%N
5638D5NNnnJ0%J5nj5j5nnj0%%%j5j0j0nJ0j0nnnM0J0J0n%%nJ5J5L0%%%k0k0l0%%%%%J0J0K0
5635D0%k0k0j0l0m5j5K0K0K0K5K0n%%J0J0n%NNK0K0J0J5k0Nnj0k0j0l0k5%M0L0M0%%k0k5n
5632C5nnj0J5K0J5K0J0K0J5J5nnk0k0k0k0j5%J5J5N%%nK0J5K0nj5j5m5nJ0NJ0Nj5k0k0j5J5
5629A5N%k0nK0K5L5K0j0l0l0l5l0j5j5J0J0L5L5K0j0m5m5l0NL0L0K0nJ0J0L0M0K5L0j0j5n
5626A05j0K5K0J0%k0m5k5k0j0J5%%J0NNNJ0NNNnK0J0J0J0j5Nj0nnnnnnk5k5k5k0J0J0K5%j0
5623C0l0l0J0L0L0%J0NJ0J5j0l0%J5K0J0Nk0j5NJ0nj0j0J0J0j0j0nnJ5N%%nJ0J0%%j0n%K5
5620H0L0Nj0j5k5k5m0j5j5NJ5J5K5K5L0K5j0nj0j0n%%nnnJ5j5j5%%%nnnnj5J0%NJ5J5j0nk0
5617A5NJ5J5nnN%J0J0j0j5%nNNj5j5J5N%nj5J0NJ0%%%nJ0J5%N%NJ5nN%%n%nJ0J0j0j5%nN%
5614G0%%%%j5j5%%K0%k0j5nn%%j0j5N%J5J5%%k5J5K5N%nJ5J5%%J0N%%%%nj0NJ0J0J0j0j0k0
5610F5N%J0J5K0k0k5N%J5j0l0l5j5k0%L5M0J5k0k0j5k0k0%L0L5M0J5%%j0nj0m0j5j5J5J0N
5608C0J0j0j5j5j5NJ0%%%k5%%j0J5nj0j5J0J5nj0j0J0%nj0J0NNJ0J0K0n%J0J0J5nJ0j0%K5
5605E5J5J5j5n%%NJ0j0j5j5j0J0NJ0J0K0K0J5j0l0l5j5j5%nnnnj0%J0j0J0J5J0J0J0NJ0NJ0
5602G0J0J0N%J5J0j0j5j5k0%nj5j5k5nL0K5L5NnnNK0K0%nnK0J5J0k0k0k5nj0j0j5k5nN%%%
5599C0j0nk0Nnn%%nnnJ0K0K5%J0K0Nnnj5j0j5k0j0J0N%J0N%NJ0J0NJ0NNj5j5NL0M0K5j0j5
5596A10l5m0k5NJ0Nk5k0nn%nJ5J0NJ0NJ0J0J5NNJ0J5J0J5%%%j0nl5j5j5nj0J0J0J0J0j5J0
5593E0K0K0n%J0J0nnJ0Nj0j0l0k0l5l0j5%K5J5K0K0Nj5j5k0nnJ0L0K0K5%j5k5j5NL0K0%j5
5590E5j5l5l0k0%K5K0%Nnj0j0nnj0Nk0j0nL5M0K0K0J5nj5nn%J0%%k5l0n%K0j5nnj0N%NJ0J0
5587ej0J0NJ5J5Nj5nj0J0L0J0J0j0j0%%NNJ0J0n%j5%K5%%k5j0J5J5nj5j0j0j0NN%J0Nl5nj0
5584@J0L0j0n%%K0K5nk5k5nJ5L0Nj5nj0n%n%j5j0N%%%j0j0NJ5%Nn%J0J0J0J0%nNJ5J5j0j5
5581D5j5J0J5J5J5%l0l0j0J0L5J0j0j0j0J0Nnj0j0J0Nj0%%n%NNnnj0%nJ5%nnnNJ0j5j5J5K5
5578D0nl0k0%J0NJ5J5nk5l5NJ0J5Nj0j5NJ0J5J0j0n%NK5J5J5J0j5nnK0J5nk5k5k5k0k0k5%
5575f5NNL0K5J5K5NJ0J5J5j0k5k5nJ0J0%J0j0j5k5%nJ5K0j0j5J0L5J0j5j0n%nj0NNj0j5nj0
5572a5L0K5NJ0%%K5J5Nj5l5l5l0j0NL0L0L5K0j0j5k0nnj0j0j5j0j0%%%k5%K5K0J0J5%k5k5
5569b0nNL0K0J5J5J0j5j5%%%%J0N%j0J0%J5nk5j0J0NNk0j0J0j0nnnJ0j5j0j0K0K0j0j0%J0
5566A0J5nnj5K0J5j5j0%K0K0K0NJ0j0nl0k5j5j0J0L0nj0%%%J5%k5n%NNnnK0K0J5J5%%NNJ0
5563I0J0J5J5n%nj0j0l0j5k0nj0j0j0%nj0j5NJ0%L0N0N0K5Nj5k0k5k5k0j5j5Nnj0NNNj5J5
5560A5J0nn%L5L5J5j5k5l0l0k0N%J0K5L0K0%%%j5nj0nnnn%J0J5L0Nnnj0l0n5k5NL0K0J5NJ5
5557D0J5Nk0k0l5j5k0NJ0J0J5K0K0K5K0K0j0k5n0k5j0J0NK5J5J5K0K0K0J0J5nj5%k0n%%J5
5555A00nj0nnJ0nj0%Nnm0m0j5%J5K0L0J5J5%K5L0J5K5J0nk5k0j5J5K0nj5l0m0k5l0j0j0nj0
5552c5j5j0j0j0nj0J5J5L0K5L5L5K0%k0k0l5%K0J5J5NJ0J0%NJ0%j5m0l0NJ5J0J0NNk0j5nK0
5549D0nNN%j0k5nJ0J0NNnj5j0J0J0NNJ5J0j0j0j0K0K0%N%%n%j0j0k5k5J0N%%k0k0j0nnnNN
5546d0J0J5%J0J0J0NJ0NNJ5K0NNj5j5NNNN%k5l5l5k0%NJ0J0NK0K0%J0nnj5j5NJ0k0k0J0K0
5543EK5J0%%%%NJ0Nj5j0j0%%k0k0%%J5J5K5J5K5K5NJ5J5j0k0m5n0j5%%%Nnnk0k5k5nJ0L0L5
5540eL5K5%j5k5nJ0J0J0j0nm0j0%%j0j0j0j5j0J0K5K0%NJ5J5L0%j0j5%%j5j5%%j0K0J0j0%
5537eNJ0J0j0NJ5N%N%%J5L0J0k5j5j5K5K5K5Nj0j5J5K0J0j5j5k5%%j5j5j5j0%%J5J0L0K5j0
5534A00nj0J0%%nn%%%k5m0k0NK5J5J0%%k5k0k0j5nnJ0J0J0J5NJ0J0J0K5K5j0j5j5J5J5J0j5
5531H0k0j0l5%l0j0j5%K0K0L0J5K0J0J5N%%k5%%%%l0nJ5J5J5j0%nk0j5%nj0j5j0j0nk5j5J0
5528e5NJ0l0k0%K0K5K0J0NK0K0%k0N%j0j0N%J0J5%NNNJ0NN%j0j0j0nj0J0J5K0J0%J0k0m5k0
5525eNJ0N%J0J5%%l0l5j5NK0L0J0J5j5k0J0L0K5nj0%n%NJ5%%N%J0L0K5Nnnk5k5j5J0K0%NL0
5522A35%k5j0j5j5j5NJ0%J0NL5NNN%k5n5m0m0k5%J0J5%%%K5K5K5J0J0%k5k0k5%J5L5L5K5J0
5519A20n%J5J5J0J5J0k0k0l0j5j0k0k0k5k0%%NNNJ5Nj5k0m0k5nJ5J5%NK0K0Nk5k0%K0K0J0
5516A5J5NNnnJ0L5%Nl0k5l5j0j0J0N%J0Nn%%K5K0n%%J5K0n%j5j5nJ0K5Nj5l0l5j0NK5N%%l0
5513a5j5NJ5K0nnNNK0K0J0k5k5%K0K5J5%j0nj5J0N%nj0%%J5%j0j0J0J0L0L0J5k0m0l5k0K0
5510C5NJ5Nj0NNN%j0j5NNnnk5N%%N%j0nNK5J5K0nK5J5K5J5J5L0%j5l5l5k0NJ0j5m0m5k5%K0
5507@M0L5K0j0l5o0m5k5j0K0K0K5J0J5J5J0Nj5j5k5K0J5M0M0J5nl0l5k5n%k0j0j5%K5%Nnj0
5504b5N%K0J5L0J0%%%nj0k5J5%j5j5l5j5nj0K5L0K5K5j0l0l5j0K5K0J5J5J5nl0l0k0k0j5N
5502g0J5J5j0J5K0J5J5nj0n%K0J5J0j0j5j5j0%%l0l0nK0K0%%nN%NK0J0J0J5j0%%J0NL5J0k0
5499E5j5l0j0J5K0K0Nk0j0j5J0%NNNN%nj0J0J5J0J0nn0j0j0%J0NJ0NJ0J0J0K0nk0j5k0Nnn
5496A5k5k5J0NJ5j0%%J5NJ0N%N%%NNK0nk0%J0J5%k5j0j0K0K5j0n%Nnl5l0k5NK5K0L0NNL0K0
5493I0nl0l0l5%%J0J5J0N%%J0J5nnj0J0J0J5l0nJ5J5J0j5N%J0L5L0K5k5k5j5j5NNj0j5nj0
5490E5%NJ5J0J0j0j5J5J0NNN%k5NNj0nj0j5j5m0l5l5j5NNj5k5nK5M0L0L5K0%k0nNN%%j5%%
5487@L0J0nj0J0n%j5j5%j5nnJ0%J5j0%nJ5NJ5J0%%k5NJ5J5NJ0%k5l0%J5J5nj0%j0NNnj0j0
5484a0n%%J5j0j5%K0K0K0K0j0j5m0k0nn%%nnj5J0J5J5J0J0K0K0J0J0nnJ5J5J0j0l0l0k5n%
5481a5nNL0K5L0nj0j0J0%nj0j0J0Nnj0j5J5%%%J5J5J0J0NNK5K5K5%J0j5l5m0m5J5J5%k0k0
5478C0%J0J0nnj0%n%nnj0j0NL0K0nnnJ0J0N%J0J5J0j0j0j0%%NL5K5L0K0%j0j5k0k5j5j5l0
5475E0l5%NNN%NJ5j0j0j5k0nNNj5NJ5nNNN%%nJ0J0%%N%N%%%NJ0nnJ0J5Nj5j0J0NN%%j0nj5
5471D0j0%%j0l5k5l0J5J5K0%j0j0J0K5NJ5%j5j5j0NJ0J5K0J5J5k0m0k0j5J0NJ5K0nnJ5J5k0
5469A0k0k5nJ5J0M0J5J5J5K0K5Nj5l0l0k0k0j5j5%%j5k0j0nnj0J0%K0K0J5K0NNn%j0j0j0j5
5466d5nnJ0Nk0k0k0nnJ5%NK0J5L5J5%Nn%nk0k5k5%J0L5L0L5J0nnj0j0N%nl0k5%Nj5%%%nJ0
5463e0J0%k5%%%NNJ5%j5j5NJ5L5J5J5%nNNn%k0%NNnnj0j0k0k0%%K5K0N%J5NK5K0%nNK5J0J0
5459I5%%j0nJ5j0j5j5nK0nn%%J5J5nj5k5%n%j5j0j0nj5j0nj0k5k0j0J0L0M0K0K5K5nj0j5j0
5456A5j5j5j0%K5L0K0NNnj5nn%NN%j0nL0%j0j0n%NJ0%NnnN%%nJ5J0Nk0j5NJ5Nj5NN%J0NJ5
5453H5j5%%%K5NN%%%N%J0j5j5k0m5m0m0j0J0NJ0K5N5L0J5K5K0N%j5j5nnnnj5j5%%nj0nn%%
5450C0NNj0j5%K5K5%j5j5J5J5n%l0j5J0Nj5j5j5Nnnn%k0j5N%%k5l0j0J5M0N0K0J0J5%%%%N
5447C5J0NNk5k0j0%nj5j0N%k0l5j0J0NNJ5NJ0J0J0J0J0J5J0J0J0K5K5J5j0k5k0n%K5M0K0%
5444A35k5j5j0k0k5k5j0j5nnJ0K5K0%n%%Nl0l0j5j5j0n%%J0NN%J0J0%%J0NJ0j0%K0J0%nj0
5441@j5j0%J5J5nnk0NnnNNNn%NN%N%K0K5L0J5j5k5k0j5J0K0M5M5K0J5j5m0j5%k0k0l0j0j5
5438@k5j0K0J5J0j5j0J5L0L5K0%j5l0j5NL0K5K5%%%NNnnj0j5j5k0j0NNk0l0k5NNL0K5K5%j5
5435E0j5j0j0nJ5J5J5nl0l0nJ5K0N%j0nj0nNN%N%NJ5%%%%nNJ0K0K0nk0j0n%N%%j0nk0k0j5
5432b5j5nj0J5J5J5K0J5J5%k5j5k0j0j5K0K0J5j0j5J5L0%j0j5J0J5%%j0nJ5J0%%%%%nn%%N
5429C5nnj0nN%%n%nNN%N%%%J0J5n%J0K0%%%nj5k5nJ0L0K5J0%j0k5n%K0J5%n%J0N%j5k5l5k5
5425@k0l5l0%K5L5K0n%NNL0K5K0K0J0Nj5j5k0%%nNNj0j0J0Nj0j0J0J0%k0j5%NJ0NJ0j0nJ5
5422E5J5j0n%nNJ5%%%%NNj0j0%%n%%%%j0%J0%j5j0j0N%j0j5%nN%nj0%L5N5L0J5nj5j5j5k0
5419E0NJ0nnnj0%%nnnj0%K0N%Nj5%NN%%%N%j5j0%NK5Nj5j5m0j0NL0J5nnl0j0j0NNNNj0j0k0
5416e5K0L5L5J0J0L0J0%%n%NJ0Nj5k5%J5J0%n%n%%j0nj5j5%%%%j0j5%%nnj5J0K5K0K5J5J5
5412A00j0j5k0%%nj0j0j5%%NNj0j0nK5L0L5K0%nj0k0k0nj0J5J5nnNN%Nn%j5k0J0J5J0k0l5
5409A5j5j5k0j0j0K0K5K5K0J0J0J5L5L5J0l5n5l0%%J0j5j0J0J5n%k0m5n0l0j0J0K5K0K0K0
5407b5NNL0K5L0K5K0nk5j0%%k0k5j5Nn%j5l5j5j0j0nnK5Nj5%%J0J5%NnJ5%nNNK5K5J0NJ5J5
5404G5K0J5%k0j0J0%Nj5j5j5j5j0J5Nj0j5k0%%nj0k0k0NJ0J5%%J5M0J0%nj5j0nnj5j0j0j0
5401d5K0J5J5J5M5K0J5nnnk0k5k5k5j0Nnj0J0L5J5%%%J5nk5l0nnj0j0k0j5nJ5L0K5J0j0nk5
5398d5l0nJ5J5L0K5K5K5K0K0J5j5N%Nk0k0k5k5j5j5j0k5m0l5l5%K5K0nJ5K0K0K5J0J0J5L5
5396C0M0L5L5J0%j0n0o5o0k0%NL5L5J0J0j0j5k0%K0K5%nnnN%Nk0nJ5K0K5J5%j0l0l5j5j0N
5393a0%%%%NNk5j5%K5M5K0k0l5k0%J0L0J0%Nj5j0%N%%n%nj0nnJ0J0j0j5%Nj0k0k0k5j5n%N
5389a10%NJ5L5J0%Nl0%J5J5L0nj0%j0nJ5J0%%n%K0%nk5k5j0J0J5%NJ0J0NJ0k5l5l0l0nnNJ5
5386a10K5L0M0M0J0j0m0l0k5J0K0J5J0j5j0j0nj0NL0J5%j5j5%Nj5j5nK0L0K5NJ0J5J0J5nj0
5384D0%J5J5J0J0l0k5k0%nnn%j0j0j0j0%nNj5k5%L5L0L0L5K0nnnJ0L0L0J0nl0k0NnnJ5J5%
5381A05%J0J5nnk5k0l0k5l0nNJ0%k5j0j5nJ5K5K5NNNNJ0nnj0J0J0J5J0j0%j0K0N%nj0NJ0j5
5378E5j0NNnnn%NNNk0%K0M0J5k5nK5M5K5j5l0j0N%j0nl5l5m0%J5K0K0J5K0nk0j5j0%nnnnk0
5375@Nj0j0j5NK5L0%J0j0nJ5N0M0J0j5j0NNk0k0k5k0j0j5J0J0L5J0n%nj0k0k0NNK5Nk0k0k5
5372eNJ0N%%J0NJ0J0N%NJ0NNNNN%J5N%k0j0nNJ0nn%nNJ0j0nk5NNNJ0NNj5m5m5j0J0K0K5J0
5368D0j0%K0M0K0J5%j5nk0NNk5k0k0NNnnnj0J5J0j0j5j5j0J0Nnnj0nJ0J5Nk0nj0j0l5k5l0
5365a25%J0L0L0M0M5%%J0J0Nj0l0k5n%j5j5%nK0J5M5K0Nk0j5j5NNNJ0K0K0nk5j5J5NJ0j5j0
5363C0j5k5j5k0j0J5J5K0J5J0NNJ0NJ0j5j0J0NNNNK0nj5l5n0m5l0NL0L5N5L0K0K0%%j0j0k0
5360E5m0l5j0J0NNNJ5J5%NJ5K0NNnl5n0m5k0NJ5J5nnnJ5K5K0J0J0Nk0k0k5nJ5J5nn%J0J5%
5357@%%Nj0j0%L0%nj0J0%n%Nnn%NJ0%j5J0%K0NN%J0J0J0j5j0j5j5nnk0j0j5j5j5nK0K5L5J5
5354B0J0NK0K5K5Nk5k0k0j5%nj0j0J0L5nl0k5k5N%J0NNNK5N0L0nk5%%K5K5%k5l0k5j0J0J0
5351E0K5J0j5nnn%nNJ0N%NNk0%%%j0j0%nNJ5j5j5k5%J0NN%J0L5J5J5NJ0%k0nnj0j0k0%j0n
5347B5k5k0k5k5k5J5J5K5J0J5K5K0J5J5NN%k0j5N%%j0nN%k5nNJ0NJ0J5J5J0J0J5J5nnj5k0
5345F5j0j5j0nK0K5K5%%%k5k5k5k0j5%L0K5NJ0NJ0k5j5j0j0%%j0J5K5L0L0L5J0nn0n0m0k0
5342b0NN%nj0J5K0K0%%j0l5k5k5J0Nnj5j0j5J5J5L0K5N5L0K0j0%%%nk0J0j0nJ5J5K0K0j5j5
5339I5l0l5j5%K0J5N%%%%l0k5k5j0J0K5N5K0%%nnj0j5j5%nNNJ0J0j0nj0j5j0nk0j5k5%L0L5
5336@Nl0nnJ5M5K0J0j5l0N%NNj0j5J5Nj5k0J5J0n%K0K0%l5m0m0j5j5j0K0K0N0M0K0nnk0k0
5333a0nJ0K5Nj0j0%NNJ5j0k0j5J0J0%%%%%NN%n%N%%nnJ0Nn%nNJ5%nj0NJ0nn%Nj0j0nnnnNN
5329eNN%K5M0K5K5J0J5%nk5l0l5k0nNJ5K5Nj0k5k0k5k0j5%J5L0K0%%j5j0j0j0n%NNj0nj0%
5326d0J5j0j5J0J0j0j0j0J0J0%%NL0K0%%J5%nj0l0j5k0j5J0K5Nnnj0j0NL0L0J0j5j5J0J5%
5324A5J0j0j5%%%k5%%%Nnk5j5j0NNNNJ5%j0nK0K0%NNNJ0NNJ0%%J0J5K0K0n%NNJ0J5J5K0nn
5320A50%%j0j5k0%J0k0k5k0N%j5j0j0j0%NJ0J5J5%j5m0m0m0j5J5J0K0J5K0nnj0J0NJ0j5j5
5318d0J0J0n%j0j5J0K5J5J5NJ0%%J0L0K0%j5k0k5k5k5nK5K5M5M5Nn0n5l5J5J5J5j0j5j0K5
5315A5L0Nk0j0J0J5J0j5j5J0N%%j5NNNNJ0J5nj0j0K5K0J0J5Nk0J0J0J0J0k0k0j5%%Nk5k5k5
5312A5k0%%nnk0k0nJ0J5K0%%J0NK5J5%%k0l5m0l0NNJ5J5J5J0NJ5%J0NJ5K5J0N%l0k5k5J0K5
5309B5K0nk5j5j5NNK0L5L5L5Nj5nj0%j0%j0n%Nj5%n%%j5j0j5j5k5k5k0J0J0J5%nNJ0J0J0n
5306a0%n%n%n%%%%j0nnN%%j0J0%%j0NNN%%n%%NJ0j0nK0K0K0%N%%%k5k5l0nj0n%nK5K0J0j5
5302d0j5j5j0j5%M0N0N0L5J0nj0nn%k5j0%NNj5j5j5j5N%J5j5%K5n%NNJ5J0nnNNNJ0j5NJ0j5
5299D0j0nN%NNj0j5nn%NJ0J0N%NK0J5j0j0k5j0nj5k0j5j0NJ0%%j0k5J0K5L0J0j5k0j0NJ5J5
5296@n%NK5J0J0N%n%NNj5j5k5k5l0k5nJ5J5L0J5K5j5k5j5J5J0j0%L0L5nj5j5nnJ0J0%%nNK0
5293C5%nnj5j5n%k0k5%%J0NJ0N%NJ0J0L0K5J5K0k0j5l5l5j5j5J5J5J5nj0%j0%J0%J5nNnnn
5290a5J0N%%%J0j0%%%%n%nk0k5l5m0NK0L0L0J5J5K0K5J5nj0j5J0Nj5k0j0nnnNNN%J0N%Nn%
5287@NJ0J5K0Nk5j5j5J5J0J5nj5j0nnJ5j5nj0%%J5J0j0j0nK0J0k0j0j0j5j5J5J5NNNK5L0L0
5284G5J0k0k5k5J5J0nk5j5K0L0M0J0J0%k0l0k5j5j0Nk0k0k5j5J5J5J0j0j0NNJ0J5K0K5nnk5
5281eJ5K0M0K5k0k0k5J5J0Nk0j0nj5j0%%j0nk0J0nnk0j5nnj0j5J5J5J5J5N%J5J5K5Nk0k5J0
5279a5J5j0j0j0NJ0j0nj0NNNJ0J5J0K0K0N%j5j0nnk0%%k5nnJ5J0%nNNNJ5Nj0j5J0J0Nnl0k0
5275c5k0j5j5j5k0nnNK0K0j0%%K0K0NNK0J5J0J0n%j5j5j0j5%Nj5j0NL5N%%%J0J5Nk0J0J0N
5272A0N%%J0NJ0J5nj0j0k0l5k0K0M0M0J0n%J0K5N0K5k0j0k5k0k0k0j5j0k0m5k0Nn%j5j5N%
5270h0NNK0K0L0J0J0J0%j0K0K0J0J0n%%%k5k5l5nnnj0J0J5J5J5J0NNj0nj0j0J0L0L0L0Nj5
5267I5nnj0nnnJ0j0n%j5n%NNNj0j0nJ5J0k0k5k5j0j0j5J5K5K5J0J0%%j0j0K0K0J0J0%%J5J5
5264A00J5j0l5l0%%nk5k5k0J0J0%N%NNNK5%nj0NNN%j0j0l0l0k5k0j5j5K0L5M0L5J0J5NJ0J0
5261E5J5J5j0l5l0k5k0%N%NnnJ0J0J0NL0K5nk5l5nJ5J5%l0nJ0K0nj5j5nJ5L0%k0j5nJ0J5K0
5258B0K0j0j5l5l0l0j5j5nnL0N5N0L5K0nj0j5j0J0%k5l5j0j0J5J5nj5k0k0NJ5J0NNJ5J5J5
5255A5K5%%l0l5k5nJ5J5K5L0j5l0m5j0J5J5J0J5%%%j5l0l0j5K5L5N5L5J0k5k5j5J0NJ0NJ0
5253C0nj0j5j0J5J5nj0n%L0Nnl0k0nJ0j0l5l0NNL0J0%%%%K0K0L0K5%%J0J0J0L0%nj5j5j0j0
5250F0n%j5j0j5J0NJ0k5k0nnJ0j5%%n%j0nJ5J5L5L5K5J0%N%%j0l5m0m0l0l0j5NL0N5L0J0k5
5247Ek5j0j0NL0J0J0J5J0J5j0j5j5j0nk5%nJ5K5n%k0j0%J0J0%%%%N%%nJ0J0Nj5nj0K0K0NN
5244D0%%%NNNJ0J0%%nl0j0J0J5j0k5k0j5J5%l0j5j5N%%n%%J0J0%j0k0%J5J0NNnnNJ0NJ0%%
5240a5J5J0J0J0%N%K0J5j0n%%Nn%%%j5J5nnN%%nj0NJ0J0j5j5J0J5Nj5l0l0k5l0nnnj0n%K0
5237h0J5M0M0J5J5%nL0K0%nnnj0k0m0k0j0J0J5nj0J5Nk0k5nNK5L0M0L0nk5k5l5l5l0%nJ0J0
5234e5%J0j0%K0K0L0K0K0J0NN%%nJ5Nj5k0k5k5j5j0k0k5nK5L0J5j0J0L0K5NNNNj5k5m0k0l0
5231e5%J5K0J5j0j0J0NJ0%%NNNNJ0J0%%NJ0%J0%J0J0nj0j5J0J5L0J5j5l0n0n5l0%K5L0L0j0
5228B0j5k0%%j0j0J5K0%%N%NN%j5J0N%nj0j5J5J5j0n%%J5J5J0%J5L0N%NJ0J5J0j5k0l0l5k5
5225EnJ0J0%%j0j0nnnnN%%k5j0j5NK5J5J5k0j5%%NJ0j0n%NL0Nnj0%nJ5J5J0J0%%n%NK5NJ0
5222G0J5J0J5K5NJ0j0j0nj0nj0j5j0nk5k0k5nj0k0k0k5%J5K0J5J5j0j5N%NNNNnn%%%%K5Nn
5219@j0j0J0L5L0J5J5J0J5j5j0nnJ0j0j0j0j5k0K0J5J0j0n%j0j0%J5NNj0j0n%j5j0k0k0k0
5216e5K5J0Nj0j5J0NNNj0NK0J5J5K0%%J5J5N%j0j5k5m5m0j5NN%%J0NJ0J0k0j5j0j5J0%%k5
5213i5j0j0NL0K5L0K0K0J0NJ0J5J5K0j0j0j5k0j5j5nj0j0J0J5K0N%J0J0nk5j5j0j5j5j5j0
5211f0nK5NJ0j5%J5J5M0%%%%K5J5%j5j0J0NJ0%j0j0j0j0%%%Nj5j5%nNK5J5J5j0j0nnj5k0n
5208a0nj5j5n%J0L5J5J0n%J5j0k0k0k0k0nnL5J0NNk0J0K5L0%%%NJ0j0nK0K0K5J5j5k0k0k0
5205C5k0nj0%%NJ0%k5j0J5J5K0J0J0J5j0l5l5k5l0J5J5J0j5j0nN%%%j0nnn%%%%nnNNj0nNN
5202h5nnk0k0nJ5J5%k5k0K0N0L5L5NNj0j0J5K0J0J0nj0j0j0nnNNJ0J0nj0j0J0NJ0j5j5NJ0
5199@L5J5j0l5k0J0K0J5k0j5N%J0j0j0nj0j0%%%nj5J0J0L5M0L5L0NNNK0J5J0j0j0j5k0m5l0
5196C5l0j5J0J0NK0K0L0NNk0l5l0k0j5k0k5NM0M5K0NJ0%k0k5k5j0K5J5K5K0K5J0NJ0L5L0j0
5193A65l5n5m0k0%j0n%NJ0NJ0%k5j5j5N%N%J5J0nnj5k0l0NJ5J5L0Nnj0j5j5j5J5J5J5NN%%
5190@nj0J5J5nnJ0J5K0K0nnl0k5k0K0M0M5L0J0NNk5k5l5j0nnNJ0Nk0%nJ0NJ0J0nnj5j5J5K0
5187F0K0j0%nnn%K0%nN%%%%NNNk0J0j0j5%J5K5L0K0K0Nj5l5l5k0k0j5j0%%NNJ0Nnnk5k5k5
5184d0j0J5J0J0j0%NJ5J5NNN%%K0J0j5nj0j0j5nj0j0j5%%K0K0J0J0J0J0NNJ5J5N%J5J5nn%
5181A05nJ0J0j0j0k0%N%nnnnj5k0J0J5k5k0j5K0L0J0k0k0NJ0NNj0nJ5J5NNN%j5j5k5NK0K0
5178F0L5Nnk5j5k5j5k0k0k0J5J5J0N%J5K5%N%%%%%%%nj0j5J5NNj0j5k5%J5nj0nj0J0J0J0J0
5175A5N%%K0K0K0J5K0K0nnl0k5l0k5j5j5j0k0NJ0%k5l0nJ0L0L0N%L0%%NJ0NNj0j5J0J0j5k0
5172@NNJ0j0k0k0k5k5%J5NN%K5J0J0J0%J0J0J0j5j0K0N%j5%NN%K0M0J0J0NL0%j5l5m5m0l0
5169b5k5nL0J5nk5l0J5J0K0J0%%NL5L0Nj0J0J0J5J0J0%nJ0nn%NNj5%NJ0j0n%%NNj5m0m0k0
5166a0NNnnj5l0k5k0%%NNJ0NNJ0NJ5NJ0NNJ0J0J0Nnj0j5J0j0j0n%j0j0%nj5j5NN%NK5K5L0
5163A5%J5J0%j0k5k5NJ0NJ0k5k5j5k0K0K5J0J0%Nj0%j0j0NN%J0j0j0J0Nn%j5j5J0J0J5nj0
5160c5nJ0J0K0K5J5%j5j5J5L0L5L5%j5j5j0J0Nj0j5n%%nj0%k5k0j0J5J5%nk5k5j5nK0K0K0
5157A5%%j0n%Nj0j0nn%Nn%j0n%%j0nj0j0nJ0L0K5M0L5L0Nj0j5j5%%J5%%nn%%%NNNn%nnJ0J5
5154H5%J0%nk0j5j5k0j5J0K5L0J0n0m5k0K0K5J0j0k0j5j5j5k0k5j0j5nnNL0N%%NJ5J5%Nj0
5151f5nK0K5%n%J5J5J5J5j5k0k0J0J5L0Nk0k5j0J0J0nj0j0J0J0j0J0NJ5J5J0J0j0%NJ0J5K0
5148I0K0j0n%%%nj0j0N%nj5j0J0J0%k0n%j0%J0J0nnj0K5%nnk5%J0J0K5K0J0j0nJ0L0K0j5j5
5145A10Nk0k0nnnk0NK5j0n%J0Nnn%%K5K0j0k5k0J5K5K0J0j5k0k0l0l0k0%NK0J5NK0j0nJ5n
5142D5k0l0j5nj5j5J5K0J0nl5j5NL0L0K5%N%%%%l0l5l5%L0J5j0j0j0NJ0%nNN%%nj5J5NJ0j5
5139d0j5j0J0j5nnj0nj5Nnj0nj0J0nNNJ0NJ0j5J5K0n%%NNJ5%%L0NK0K5%%k5k5k5k5l5l0k5
5136a65k0K0J5J5J0%k5j5k5J0NK0K0NNk0k0%j0K5J5K0J5nnj0l0j0J0K0K0K5J5J0j5k5%%K5
5134g5L0L0J5nl0l0n0k5J0J0J0J5J5J0J5J5J5J0Nj5j5%NJ0j5k0k0%J0NJ0k0N%%N%%n%J5nj5
5131g5l5j5%K5K0K5%NJ0%j5%nNJ0j0%J0J0J5J0nnj5j5j5j5k5k0j0j5J0NJ0N%nJ0K5J5J5n%
5128f5%NJ0J5NNj5j5j0j0n%L0Nk0k0l0j0J0J0L5L0J5nnL5L5J5j0j0N%%nJ0k0nnnK0N%nnnJ5
5125C0nnNN%%k0j5nK0N%j5j5j0nN%nnn%j0J0J5NnnJ0J0K0J5Nj5j5NJ0K5%nj0j0%Nnj5%nnn
5121a5k0k0J0NK5K0L0Nj0l5k0l0%%J5L0M0L5K0K5%Nj5l5k0%nj0m0m0l0j5J0J0%%NNK5K5J5
5118@J5J5J0nnNk0k0k0%J0L0L0J5K0j0k5l0k5%K5L0J0%%j5n%N%%%%%nK0J5nk5j5J0NN%%J0
5115E5J0nnJ0NNj5l0k5l0j0j0j0j5j0%K5%%j0nNN%nn%%%K5%j0J5%NJ0%J0%J0NNJ0%Nn%%%K5
5112D0Nj0j0j0nJ0J0J0J5j5j0k0Nj0l0l0l0%NnnNNK5L0nk5k0j5nnk0k0k5%L0L0K5%J5K0K5
5109b0L0J5J5nm0N%%%%NJ0j0l0j5J5K0J5J5j0%%%J5J0NJ0J5j5nj0NL0K0K5%nl0l0j5j5N%J0
5106D0J0j0nk0k0j0%%%%nk0N%k0l0m0j0J0L0K0J5J5NK5M0K5J0j5J0%Nnj0N%j0Nj0j0nk0%%
5103@j5nj5nNj5k0%%J5J5K0K0J5J5NL0K5K0J5j0j5j5l5j0NJ0NJ0%%k5k5l0k5l0nJ0K0J5%%
5100b5NJ5K0K0%k5k5j5NK5J5J0J0%Nj5k5k0Nk0NnK0L0K5Nj5k0k5j5j5%K5K0L0K5K5K0%j5j0
5097G5k0k0j0j0k0k0l5j0n%NJ0NJ0nnnnJ5L5M5M5K0Nk0k5%%%%%n%nK0%j0j5J5J5nnJ0NN%N
5094H5NN%%%J5Nj5j5j0j0J0nk0j5l5k5J0J0j0j0j5j5%%J5nNJ0J5j0NK0N5L0%l0k5nnnJ5J0
5091D0J0j0nK0J5nj0nNJ0n%N%K5K5J5nj5k0k0k5nj0nJ5M0M0J0k0k0k0j5j5nnj5j5%%j5k0n
5088d0%%NN%NNN%k5k0k5%J0J5L0K5J0j0j5k0nj0J5M0M5K5%l0j0n%%NJ0J5J5%j0nj0j5NL0L0
5085I5nk0j5j0K5J5J0Nnj0nj0nnJ0J5nnNN%nj0j0j5j5NNnnJ0J0NN%NNNJ0%N%J0J0j5k0j5k0
5082D0j5k0j0j5nJ0J0J5NNJ0Nnnj0%j5j0NN%K0M0M0%k0k5k0j5j5j0j5J0J0NJ0j5j5%nn%j5
5079d0j0j0j0NL5NNnnJ0J0K0j0j5J0K0J5j5nn%j0j0n%NJ5%J0nK0NNNJ0NJ5j0J5NNJ0nj5j0
5076F5N%j0j0nn%%j5j5N%J5j0n%%N%%J0k0j5K5K5Nj5j0j0%J5J0j0nNJ0%%%%%%J5nj0j5J0J0
5073D5%Nj0nnj5J0N%%%nnnnJ5nn%nNJ0j0j0NNNj0%%K0J5J0NNN%nj0l5k0k0n%N%NJ0j5k0J0
5069c0L0L0%nj0j5j5J5L0K5%nj0k5%J5K0L0NJ0J0NJ0K0K0j0l0k0j5k5k5k0j5J5J5%nl0j0L0
5066A5K0n%j5k0j5nnnJ0NK0K0J0J0J5J5J5nn%n%nJ0J0J0Nj5k0NnK0M5N0J5%nK0M5M5M5K5n
5063C65%m0o5o0m0j0k5m0k5J0L0K5J0j0j5k0nNk0j5j5NJ5J0Nj0l5j5NK5K5K5%%k0l0j5j5k0
5061eN%j0j0nj0J5J5NJ5NJ0J5K0j0nN%Nnj5NM0L0K5%j5l5l0nJ5nk5m0l0k5%J5%%J5L5N5L0
5058I5Nj5m5k5j5NJ0j0l5n0j5%J5J0%%%%J5J5L5L5K5N%j0k5k5j0n%J0L0M0K5Nj0k5m0l0n%
5055a5k5k0j5NK0K0M0L5L0L0Nj5j5k0NN%nj0nj0NL0L0Nk0k0m0n0k5NNn%nK0J0J5nn%NK0J5
5052C0L5L0M0J5j0l5m0k0J5J5J5J5nnj0m0l5l5%J0J0N%%J5K5J0j0l0l5%J5%Nl0l0j5J0K5K5
5049b0L5J0%nj0l0k0%M5M5L0j0l0k5j0nNk0k5l0k5%NJ0K5%j5j0%K5L0K5K5J5K0K0N%%%NNn
5046I0nj5j5k5l5NL0K0K0J5%Nk0j5l0k5%%K0J5NK0K0J0N%J5K5Nj5m0m5k5k0j0%nnnj0j5NN
5043d5J0J5NNJ0NNJ5J0j0k5NJ5J5L0M5L5%l5m5n0k5j0NK5NK0N%NNk0j5k0k0k0j0nNNJ0NNJ5
5040a5J5nnn%L0K0nj0NJ5%nNK0K5%k5j0NJ5nN%%nj0nNN%%n%j0j0k0j5J5j5k5j5%J5nnn%%%
5037d0K5K5%%k0%K5L0L5J0%nj0l5l0l5%NN%K0K0K0K5K5J0j5j5j0j0J5J5k0k5k0k0J5J0L0L0
5034H5J0J5j5j5j0j0J0J0n%nnN%%j0k0k0j0j0nn%K5L5K0%Nnk5l0l0%K0J5J0%k0m5m0nJ0L0
5031d0K5K0K5%N%n%k0l5j5%J5J0N%nL0K5J5k0l5l5J0J0J0j0k0k0l0j0L5O0M5J0nj0%%nnJ0
5028D0N%k0m0m0j5J0L0L0J0j0l0j0J5J5j0l5j0J5L5J0k0j5j0J0J5J0nnNNJ5J5j0nk5%%%nn
5026c5nj0%%K0J5L0L0K5K5%j0m5l5l0J0L0K5Nj5j5k0j0J5J5J5J0Nn%j5k0k0j5J5J0J5J5nk0
5023@k5l0j5J5%nNNn%nnJ5J5L0K5Nk5k0k5NL0J0j0j0j0J5J5L0M5L5J0j5j5j0m0k5l0nnJ5K0
5020A0J5nj0j0NJ0j0nK0K0L0Nk0m0k5l0j0J5J0J5J0NK0%j0j5J0NJ5J0Nk0l5j5K5K5J5nj5j5
5017EJ5J0nj0%j0J0NJ0J0%k0nJ5J0j0nj0nK0J5K0j0k5l5NNj5j0j5nj0J0J0J5J5J5J5J0J0N
5015E5Nj0j5j5j5nJ5J5j5j5j5%j5n%J0%NN%%J0J5nk5j5K0J5j5j0j5J5J5J5nj5nK0K0L0Nj5
5012D0j5k5NJ0J0J0J5j0k5k0%J0J0K5K5J0J5J0J0j5n0m5k5j5J0n%nnj0NnJ5K5%%j5l0k5j5
5009a00k0K0K0L0L0J5J5nnj5j0K0K0J5N%%NJ0NN%k0nnk0k5nnL0nl5j5l5j5NJ0NJ0nK0nK0N
5006c5J0nnJ0K5K0K0j0j0J0J0Nj5l0J0NJ5nnN%j5j5%K0J5K0j0nJ5J5J0J0j5%K0K0K5K5Nl0
5003A35k5k5j0j0l5l0j5j0%NJ0J5%%J0J5J5K0Nj5l5l5k0k0j5J5J0j0nj0J5J0NJ5%NJ0J0J5
5000A5J0k5%K0K0L5J5nj0k5nNNj0J5Nl5m5n0l0J0J5K0K5%k0k0k0%%J5K5K0J0J5J5J0J5J5j5
4998D0l5l5m0%K0K5J5K5%j0nj5j5N%J0J5nj0nj0N%%k0k5nNJ5j5j0%%nj0nnnnnnJ0L5L0J0J5
4995b5J0J5M0J0j0k0j5J0J0%k5k5nL0L0%J0%%j0j5NJ0nj0%j0N%nnk0k0%K0K5NnnJ5J0%NJ0
4992D0j0l0l5k5k0j0nJ0NJ0J5j0nK0K5J0nj0j0%NnnN%%J0nK0%nnj0J5J0J0N%nnj0J0J0NNJ0
4988B5j5j0j5%L0J0Nj0nj0n%N%%n%l0l0k0nJ5J0J5J5j5j5j5j5J0NK0nN%%nk0%%J0%%Nj5l0
4985a10j5K0J5J5J5N%NJ0K5Nj0nj5J0L0K5L0L0%%j0l0k5k0j0K0K5K5J0Nj0j5k0j5l5l5m0l0
4983a25%J5K0K0J5J0Nj5k0%NL0L0L0K0J5nnj5j0%n%%J0NNk0l0l5j0j0NJ0J5J5J5n%%NJ0%N
4980EnnJ5J5J5J5nnj5k0N%J0j5k5Nj0j5%%k0k0nJ5n%nj0j0j0nJ0NNj5j0j0j5NNJ5nnnN%%n
4976a30J0J0%j0j5J0%NL0J0nJ5J5J0J0J0J0%j0j0l5j0NNJ5%k5k5j5NNj5j0j5J5J0L0J0j0j5
4974a10j0J0J5J0J5J0nnNJ0%k5k0N%%%%%NK0K5%k5nj0J0L5J5J0Nj5j5k0nL5K5Nk5k0n%J0N
4971c5j0j0NNJ0J0nnj5j5J5K0J0J0nj0%J0%Nj5j0j0j0%J5J0J0k0k5k0k5J0NJ5J5K5J0k0l5
4968h5j5K0L0L0%N%%NJ0%%NJ0%nk5%J0J5J5j0j5NJ0J0j0nj0j0J0Nn%%nj0j5j0J5K5Nk0k5J0
4965c0J0J0j0n%J5Nnn%%Nj0nJ0J5L0J5J0j5l5m0k5nK0NJ0J0J0J0%nj0k0k0j5j0j5j5nJ5K0
4962h0%j5NNL0j5k0k5j5n%K0M5M5J5%%j5j5j5j5J0J0K5K0L0L0J5nnj5j5%j0nj5j5%L5L0K0
4959G0%j0k0k5j5k5J0%J5J0J0J0J5J5NNnl0m5k0j0%Nj5%Nj0j0NNJ0N%%J0J0K0NJ0j5nNJ0K0
4956C0NNNj5nNJ0%l5l0k0j0%j5%%L5L5K5K5J5J5j0k5j0J0L5L0J5nl5m5n5k5k0%%%j5k0N%N
4953h5NJ0K0Nk0k0nK0M5K5Nnj0J0Nnnj0j0NNJ0N%nnnJ0J0N%K0j0k0k5J0M0J5%j0l0k0j5NK0
4950a0K5K5NJ0J0K5K5J0j5nj0l0n0k5N%nn%J5NJ0n%N%%NJ0NN%j0%NJ0K0nn%nnk0k0k0j5j0
4947d0nJ0J0NNNJ0NJ0NNj0j5j5N%%nj0%nNj5%%%NJ5J5%NJ0J5NJ0NJ0NJ0NJ0nnn%j5j5%nK0
4944E5J5j5m0l5k0J0K5L0L0K0j5l0l0%Nnnj0J5J5J5%k0j0j5%nn%j5k0%Nnk5k5k0NJ5%%N%%
4941a05nJ5NJ0Nn%NNNJ0j0J5M5M0K0j0nnj5l5n0l0NM0L0nk0k0n%J5J5J5j5J5J0Nj5k0NJ0J5
4938a5NJ0J0j0J5J5%NnJ0J0J5N%%J5%%Nk0j5j5%K0J0j5j0nj0%n%Nj0%NJ0J5j0j0j0nnj0k5
4935b5l0j0L0J5J5NJ0L0L0J0Nk0k0NNJ5k0l0NJ5J0Nj5%j5j5j5k0k0k5J5L5L5J0NNNj5j5NJ5
4932C0J5K0N%j5j5k5l0k5k5nnNNNNj5NK5L0L0J0NN%%j0j0k0k0j0K0M0K5j5j0%%%%j0n%%J5
4929C0J0j0nJ0J0Nk0k5k5k5k5j0j0J0J5%NnK5%Nn%k5k0k5k0k0J0NNnj5J5J0nnNL0L0K5K5K0
4926@L0J0%NJ0j5%%%J0nnNNnnj0J5N%j0j0nj0%%N%j0j0%j0n%J0Nj5j0k0N%%NJ0%NJ5K0J0j0
4922A5%%J5M0K5L0j0nNJ0j0nm0l5l5m0j0J0NJ0%nNJ0j0nN%K5%j0j0j0J0n%Nk0%N%NNk5n%%
4919e5N%%J0NK0%%%J5NK5n%k5j5j0k0k0l0l0%%J5K5NJ0nJ5L0K5Nk0nnJ0J0K5Nj0j0j0J0J0
4916A0N%j0NNJ5j5j5j5j5k0j0J0K0K0J0nJ0J0J5K0J0nj5j0j5J5%k0j0J0Nk0j5NJ0j0k0NNK5
4913@%N%%j5j5j5NJ0NJ0J0J5L0K5%k0j5j5k0j5k5NJ0J0J0J0J0%j5k0k0J0NJ0J0J0J0NJ0J0
4911D0nl5nk0k5j5K5L5M0j0j5j0J5L0K5N%k0j5k5l0k0J0NN%nJ0J5J0J0k5j5k5l0k5%J0J0K0
4908e5J5%l0k5j0J0K5K0nj5j0nj0J0Nj0nj0J0J5NJ0J0J0j0k0k0j5j5j0j5j0nK5N0L5J0J0j0
4905d5k0j5k0k5J0L0J5J5j5j0%%K0K0j0j0k5k5%nK0J5L0L5K5NnnK0J5%%nl0k0%L0NJ0J0NJ0
4902E5%L0%l0n5l5j5j0K0K5K5K5j5j5J0J0NJ0%Nj0l5l5j5NN%Nnj0nj0J0J0j0j0N%K0%j0j0
4900f0nn%K0K0j0%nN%N%N%%NNJ0n%NNNNn%J0J0J5J5j0%k5k0j0k5j5%%J0J0nj5k5nL0M0L5K0
4896D0nn%J0%J0Nj0nJ5K0K0%%%j0j0nJ5K0nnk5J0j0nNJ5j5%j0J0Nj0j0k0NNn%j0%Nj0j0%%
4893A5J5j5NJ5L0Nj0n%%j5k5m0j5nNJ5nj0%J5L5L0J5K0K0K5Nj0j5l5n0n0l0%J0J5%%j0nJ5
4890d0J0J5%NJ0J5J0J0L5K5nm0l5l0j0J0J0nnJ0J5j0k0k0J0L0K0%j5j5nK5Nj5j5%K0%n%j0
4887a0j0j5j5N%K5K5K5K5j5j0k5k0J0L5K0%k0m5k5nK0J0K5K0M0L5K0%l0l5j5j5%K0K0J5J5
4885A00nj0j5k5nNNk0k0l0l5NK5K0K0J5j0k0%%%j0nj0j5k5k0L0L5L0Nnnk0k5l0%j5j0nnL0
4882g5L0K0K5K0k0j5j0k0j5k0k0k0j5J5J5J0L0J5J5J0J5J0J0j0m0k0k0%K0K0J5J5K0K0J5K0
4879F5K0J0j5j0j5j5j5j5J0k0l5n0l0NM0N5L5J0j5k0k0j5j5nnj5k0j0%J5L5L5L5NNJ0NNN%
4877D5K0nnj5j0L0Nj0k5k0k0J0J5J5%j5k0%%NJ0J5J5j0%j0nJ0NNN%%NK5L0L5J0nl5l0l5j5
4874B5J5J5L0K5%%Nk0j0j0j0j0j5j0%j0j5k0NNj5j5k0%K5J5K5%%nK5%NNJ0J0NN%Nn%%%%Nn
4871G0j0J0N%n%%J5K0%NJ0J5K0%l5m0l0NM0M5K5l0n5n0nK0K5%k5k5NNJ0J5J5J5n%j0NNN%%
4868H5J0j0%NL5J5k0l5l0l0j5j5%K0L0J0nk5l0j0K0J5J5j0j0j0nj5nj0k0k0%%J0NK5M5K0K0
4865E5L0Nnnj0j5k5k0j0J0NJ0k5NnnN%J5J5Nj5J5J5%N%%nj0j5%J5j0nnJ0Nnj0J0N%%nl0k5
4862b5k5NNJ0J0%k0k0NJ5J5n%J5J5%k0k5j0L0L0J5K0j5j0j5l5l5k5k5NK0K5J5J5J5NNJ0j0
4859a5J5K0%NNNJ0nm5m5m5%%J5J0n%NJ0n%%%J0J0Nj5j0j0K0N5L5J5j0j0j5m0l5j5nJ5J5J5
4856c5J0J0J0Nj5j0j0nnnK5K5M0J5%nnn%%%%j0j0K5N0J5j0j5j5l0k0nj0nnn%j0nk0k5j0J0
4853g0J5j5j0k0nnJ5M0K5N%%K0K0J0j0K0K0J5%j0J0%%j5J0%%%%Nj5N%N%nJ5K0J5J5K0N%nn
4850A40l5l5nj0k5k5k0k0J0%j0nj5n%N%%J5J0n%n%K0N%%J0N%nNJ5J0j0NN%Nj5j5%Nj0j0%%
4847a5k0Nj0nj0%J5J0j0j5%N%Nn%%NNNnnN%%NJ0j5%NK5K5nl0k0nK0K5%nj0j0nj0N%nJ5K0M5
4843D0L0L0J5nj5j0k0k5l5l5nnNJ0J0J5J0J0J0J0J0NNJ0k0NJ5J5j5k0j5j5l5l5j0J0L0L0K0
4841C0nnnj5j5m5k0j5NNN%nNJ0J0Nj5k0j0j0NNNJ0J5M0O0L5J0k0j5j5N%j5j5k5%J5J5J0j0
4838Ej0NL0K5NNj5j5k0k0l5m0k0k0J5J0K5K5J0J5k0j5j5k0k0k5j5J0K0K5K5%J0NnnJ0J5J0
4835c0J0Nj5NNNJ0NNN%j0n%%NNj0j0j5N%%j5j0%NK0K5j5n%K0L0j5j5k5NL0j0%j0n%%K5K5J0
4832D5J0J0N%Nj0l5m5l0J5J5%N%nK5%N%J0J0NNnnJ0J0L0%k0k5nnj0J5%%j5j5J0J0j0j5j5%
4829a5J5NNNnnj0j0k0k0l5k0nj0J5J5%nJ5J5NN%K0K5L0K5K5K0%k0k0nn%nk0k5k0k0nj0K5K0
4826b5K0J5J5j0j0nnnJ0j5%nJ0L0K5K5j0n%J0NK5J5J5%%nk5m0l5nJ5J0J5NJ0j0J5J0J0%%j0
4823H5nj5j0%%k0k0%nNN%%%nJ5j5NNj0nN%J5j5j5j0j5j0%nJ5J0NJ0J5J5J0J0j0nJ0J0N%n%
4819E5J5J5%j5l0J5K0%Nj5nnk5j5NJ0NNK0K0J0J0K0K0j0nj0nj5j0%%j0nnj0NNj0j5k0k0j5
4817a5j5K0K0J0J5J5nnj0n%%Nk0k0j0nj0nj5k0n%K5J5J5J0J5j0J0J0NJ0j0j5NK5M0Nj0j0j5
4814D0%J5J5K5Nnj0k0N%K0nk5l0l0%k5k5k0%NJ0NJ0%J0N%%J0J0N%NJ0nnj0j0%%j0j5J0N%l0
4810e5j5j5NJ0J5n%%N%J0Nj0nJ5NK0j0%Nk0j5j0j0k0k0j0j0%NJ0J0J5J5%Nn%K0K0%%J5J0N
4807a0J0NJ0J0J0J5j0%%%N%n%%NNj0j0n%nnK5M0K0%j5m0l0j0NL0J5J5J5nk5m0k5J0J5J0j0
4804A5nNNJ0J0K0K0Nj5l0l0j0j0J0J5%J0j0j0%%nnN%nnnJ5%%J5nN%%NNNJ5%%%nnj0j0nK0K5
4801E5Nk0m0j0j0J0J0J5J5J5J5j5j5j0j0J0J0J0J0j0j0%%%J0j5j5j5k0k0k5k0NN%%nNM0N5
4798A5M0Nj0j5j5nnj0nN%J5M0L0M0J0k5j0J5J0j5k0k0J5J0%%j0j5j0j5nK0%nj5NNNj0j0N%
4795D0%nNJ5j5nk0k0k0k5j5j5%K5L5L5L0L0%k0j5j5n%nK0J0J5Nk0j5NNNJ0NNk0j0j5nK5%n
4792C5j0j5J0j0j0%J5J5j5k0j5j5NNJ0J5J5J5J0K0K5K5Nk0k0k0j0K0j0%j0nJ0Nj5j0%NNJ0
4790E0j5j5j0j0NNk0k0nK0NJ0NNj0nk0j5nj0nj0J5M5N0N5J0J5K0J5j5m5m5k0%NJ5J0J0J0N
4787H5J0k5n0m5k0NJ0nnj5j5%J5J5J0NK5M0L5L0Nj5nn%%%j0nk5%L5L0K5k5m0m0J0NJ0L5L0
4784A20Nl0n0j5j0%Nj0nj0j0%%j0j0j0%j0J5M0K0J0J0J0j5j0j0nK0M0L5J5nj0j5NJ0%k0l5
4781E5l0j0nJ5J0J5J5NNJ5K0j0nj5j5j5j5j5j5j5j5j5j0k0j5nK0N5L0K0K0nk5k5k0j0J0%%
4779b0N%%%nnJ0NK0K0K5K0K0nl0l0l0l0l0l5%%NJ0J0Nnj0NN%N%%J0j0NN%%N%NN%NJ5nj5j5
4775e5%%J0K5L5K5K5%N%%K5%%j0%J0j5j5j0%Nj0j0j0N%%j0j5N%J0NJ5J5J0j0j0J0J5J5j0m0
4772D0l0l5l0l0l0l0k0J0L5L5L5M0J0J5NNj5j5j5NJ0NNNJ0j5j5J0NNj5j5%K0N%J0k0j0nNJ0
4769eK0nnnj5%NJ0J0NJ0k0l5j5J5L5J0Nk0j5%NN%j0j0%J0NNNk5j5j0J0J5%j0n%J5J0J0NK0
4766B0K0J5nl5l0k5nNNj0j0nL5L5L5J0j5j5k0NNJ0L0J5K0%%NNj5k5%%j0j0j5%nnj5j5%nNN
4763a0%%J0N%%k0j0k0k0k0k5j0j5NNJ5L0L0K5N%J0J0L0J0j0nl5l0j5j5N%NNNL0L5J0n%j0j5
4760ej0%%%%%%Nn%%%%%j0J0%j0J0J5j5nj5J0J5nj5j5NJ0%k0j0J0L5L0K0K0%j5l0l0%L5K5K5
4757F5j0nj0J0%%j0n%n%%j5N%n%%nnnnj0j0j5J5K0K0L5L5J5nj5j5j0j0nnk0NNNK0K0%k5nj0
4754C0NN%K0J0l5n0m0k5%K0K0L0L0K0K0%nj0j0k0j5nK0J5j5j0j5nnnnnnj0n%nJ0J0J5j0NN
4751b5%%NNN%J5n%%%%%j0NN%%J5nnnJ0Nj5m0l5l5J5K0K0K0K5K5%N%K5J0J0Nj5l5l0%k0l0j0
4748g0N%J0N%nJ0J0n%nj0NNj0nk0k0J5J5%j0k0NJ5K0Nj5%j0K0K0K5K5Nl0nnK5K5J5J0n%k0
4744B5N%M0K0K0J5J5J0j0k5k0n%K0K0%k5l5l5l5%K5K0%%j0J0nj0j0l0j0j5nj0j0J0J0J0M5
4742A5K0nk0k5NJ0j0k0k5j0J0L0J0nk5j5J0J5J5j0j5NK5K5Nj0nj5nJ5J5L0%nnk5%n%j5k0%
4739c5%%Nn%j0j0J0J0L5L5K5K5j0n%%j5j0j0Nnnj0nnnJ0J5NNN%nj0K0J5%nJ0Nnnj0j5K0nj5
4736D0j0l0k0j5j0k0J0%NK5K0K0J5%l0l5l5j5NJ5J5k0%K0Nj0j5NK5NNNj5%NJ5n%j0J0J0J0
4733eJ5j0nj0j0J0J5K0%j0j0%%J0NJ5K0N%J5J5J0J5n%j5NL5J0%m5j5Nj5j5j5j0j0j5nnK0K0
4730C5K0n%NJ5%k5k0%%j0j5%K0%%j0J0J5nNNnnj0j0NNJ5J0j0j0j0J5%%j5j5k5k0k5J0L5L5
4727A0J5J5J0Nj5j5k5k5j5j5J5J5%Nj0j0N%nnnnJ5j5NK5L5J0NNK5K5K0%j0l0k0K0J0j5k0k0
4724A5%%j5j5%nNJ5L5L5N0K0J5J0j0j0l5l0k5k0k0k0j0J5K5K0NNJ5J5J0j0k0k5nl5j0K5NJ0
4721C0J0NK5N%K0%%j0j0J0J0nk0l0k5j5k5k5k0k5l0J5NK0J5K5K5NNJ5J5K0%j0l0l0j0J0J0
4719b0N%nK0J0J0k5l0nj0J0J5J0j0k5k0nK0K0K5L0J0Nj0k5j5l0j0nnj5j5J5J0J0Nnj0NJ0n
4716f0nJ0N%%%NNL5J0J0N%j0j5l5l5l5m0l0J0J5J5J5J5K5J5K0K0nn%nN%j5%j0J5%%J0J0nn
4713d0%j0n%nK0L0J0l0m0l0NK5L0j0j0J5J5N%j0nk5j5nj0j5j5%NJ5K0%%j0j5%%n%j0J0J5j0
4710a10nnJ0J0J5j0NNJ0J0%Nk5k5%nK0J5K0K0J5k0j5j5k0NJ5L5K5K0%%j0j0nnnj0nnnnK5K5
4707a0J5nj5m0l5m0k0j5NJ0K5K0L5L0NNN%%K5L5J0nj0%%k0k0k0k5j5J5nj0j0j0J5nk0N%%J5
4704h0J0%%J0J5nn%%j0nj0J0L0K5J5%k0k0j5j0%NN%%%J0N%nNNnj0nK0J0J0j0j5j0j0%K0K0
4701b0nj0nn%N%J5NK0J5J0NJ5K0%Nk0k0j5j5j0J0NNj0j0j0j0NJ0J5K0J5K0L5M0J0nk5k0j0
4698H0j5nk0k5k5k0k5k0NJ5J5J5J0L0j0k0k0nj5%%K0K0J5J5J0K5L0NJ0j0%%%%%%nj0j5j5n
4695C5nj0j0k5%J5J5K5nn%%NNJ5k0NJ5J0N%%Nj0j0J0J0J0j0l5l0l5m0j0J5J0j0k0k0NNK0L0
4692d0L5L5L0J0j5j0k5k5nK0K5NJ5J0NJ0Nj5j0l0l0k5j0J0J0J5J5j5nj0j0j5j0nj0j0NL0L0
4689a0L0K5K5Nk0j5j5nnJ0N%%%%l0k5l0l5k0nJ5J0J0NK0K0J0NNNK0K0K5%%%K0K0%%%%%%k0
4686G5j5NNK5%%%j5j5j5j5n%k0k0J0L0K5L0%k0j0j5j0nj0j5nJ5K0K0J5J0J0J0j0j0k5n%Nj0
4683D0m0k0k0%J5j5j5k5%J0j5j0j5%L0J0J5j5j5k5k5J5K0K0J5K5K5K5K0J0L0K0K5Nk0j0j5
4681G5k5k5j0J5K0nnnK0nnK0j5j5k5k5nnk5k0j0J0K0K5K0K0%%J5J0J5J5NJ0J0J5J5j0k0j0
4678H5k5Nn%k5k5nK0n%j5k0nJ5L0L0L0L0J0nk5k0j0j0k0k0j5j5nJ5L5M0K5L0J5J0j0l0j0n
4675I5j0%l0k0j5J0j5j0l0j0J0j5%%%l0m0j5J5J0J0J0J0L5M0M0K5j5l0j0J0L0J5%j5k0n%j0
4673B0nj0nnj0j0j5nnj5j5j5%M0M0L5K0K0%nj0k0k5nj0NJ0%%K5K0J5J5nk5j5j5%%NJ0J0N%
4670D5%nj0j0nJ0Nj5k0l5NJ0nj0j0%n%K5K5L0J5J0L5J0%Nnj0j5j5k5l0k5%J5K0M5M5M0J5j5
4667A40k5k0j5k5NJ5L5L0j5j5j5J0j0n%J5j0nnK5Nj5j5%%%k5j0j5n%j0j0k0%L5L0L0NNj5j5
4664F5j5k5k5n0l0%L5L0NNNL0K5K5%j0j0%%J0%%nk0k0nK0J5J0K5K5K5K5nnj5j5j5k0%n%%j5
4661G0k0j0j0nnJ0J0J5J5K5L0L0J0j0nj0j5l5nj5j5j0L0L0J5j0j0n%%Nj0j5j0j5J0J0nj0n
4658E0nJ5J0j5j5j0nNJ0n%%K0%%N%J5K0j0nNJ0J5j0nn%%j5j5NNnnnj0nj0%%%%%%%Nn%k0k5
4655a5j0j5J5J0K5K0nj0j0J0K5K0J0J5J5J5K5K5L0J0nl0k0k0j0j0%L0J5K0nnnj0%%j0nj5k0
4652A00j5j5j5j5k0j5K5K5J5J5J0M0L0%j5nnk5j5j5j0n%%NK5J5J5%%nnNNJ5nnnnJ5%%j5j5
4649A10%K5Nk0k0j5k0j5k0J0J0J0J0J0j0NK0J5K0%j0j5k0nJ0J0nj0j0J5nj0%%nj0%%K0nj0
4646F5j0NNnnnnj0J5N%nk5nn%%J5NK0K5L0K5J5nnJ0J5j5j0nJ0Nj0nj0J5J0Nj0j0j0nN%N%n
4643A25j0k5k5k5k5NJ0K5L0n%%nNN%n%nJ0NNJ0%%nnJ0NJ5K0%k0j5J5J5%%%%NJ0J5J0l0j5N
4640A40K0j0%K0Nk0l5j0NL0K0K5Nj5k5k0l5l0j5%%j0Nk0%%j0nnJ5J0J0j5j5J5J0%%l0nL0N
4637D0%nnJ0%nN%n%%N%Nn%%NNj5%nN%NN%%j5J0%%J5j5l0k5%L0M0L0J5J5j5j0N%%%J5Nnj5k5
4633G0j0J5J0NNj0j5j0j5j0L0K5K5NNJ5J0K0K5NNj5m0m0m5n0n0k5nK5K5nj0NK5K5L0L0J0j5
4631H0k0j0j5%NK0K5K5%%K5J5J5%NJ5K0NJ0j5j0nj0j5k5%nn%k0k0j5k0%nNJ0%%k0NJ0J0%%
4628G0%%K0n%nN%NNJ0J5j0nj5k0k0k0J0L0L5J5j0%NJ0j5j0NNK0n%%j5nJ0J0%nk0m0k5l0nJ0
4624A0K0K5L0L5j0j0j5k5%n%%j5%%Nnnnnj5j0%%J5K0J5J5K0J5K5Nj0j0%Nj0j0J5j5k0k0NL0
4621I0n%j0j5K0j0nj0N%%nnJ0K0J5K0K0%%J0J0K5N%J0J0K0J0nnn%%%%%n%%NNnj0N%%nj5k0
4618A75%K5K5K5J0NK0K0K0K0NN%%NJ0Nj0N%J5Ok6%J5J6L0K5L0J0K5K5L5L0L5L0O0P1M5M5L5
4615I27N5J15J11J25J00P5J06J15J60J71J75K21K35K71K91L16L61M16M61N26N77O16O32O47
4614G805O51O07N21M46L31K51J45N0o5k05l26m46n22n86o22o26o22n87n36m81m01l16k21j30
4612D115o5k0K0P5J25J96K46L00L61M11M77N16N61N72N71N62N06M71L86K91J70Nj20k25l21
4610A0186m31n22n96o62p02o97o81o52o27n71n01m36l76l31k66k31j95j55j16r0q0q0p1m0
4609A077n5n5l0%j0l5m5m5m1m5p0m0l5k0J5J5K0N%%%J0NJ5nnk0j5j5j0j0n%%J5j0nj5%K5K0
4606E81J0nj0k5k0K0M0N0L0L5N5N6N5M0M0K0J5L0N5P0Q1R5J15J05J06J05J25J56J90K06K20
4604B646K11K40K66L31L91M51M96N67O06O27O37O26O02N46M67L91K80J71P0m0j41k75l86m87
4602I293n56o12o46o32o26n67n16m21l41k66k20j51r5k0L0R0J66K45L31L96M46M81N37N36
4600F882N52N46N31M87M41L76K81J80O0m5j55k86m01n06n67o11o67o82o77o56o07n56n07m46
4599B967l81l31k80k31j80j56j45j21j20j00q5o6m0m5j0j5k5m5m0j5l0l5l0l5%%k6k0m0j5
4597C05%nnk5j0j5k0j5j0nJ0J0N%J5J5NN%%j0nN%Nk0m5m5l0nL0K5J5%l0k5j0J5Nk0k0k5%K0
4594I0K0J5NNJ5J5%Nj0j0%%nnNNj0j0j0J0Nj5J0J0J5K0NL0J5nj5m0k5j0nj5k5m0j5%L0M0L0
4591A30J0J0nk5k5m0j5j0%J0J5K0nnj0k5k0k5nN%K5K0N0M5L5J5NJ5NNj0k0k5%J5L0J5NNj5
4588B05k0k5j0j0NNJ0NJ5K5L5J0k0j0nj0J5J5J5%j5m0l0k0%K0Nj5k5j0j5%%k0n%J5J5J5J5
4585A40Nj5k0%%k0k0nnj5l0l5l0nK5K5K0K5J5J5%J0%nJ5J5K0j0j0j0j0j5nJ5J0J0j0l0nj5
4583D0J5Nn%J5J5K0%N%J0J0J0J0%nNK5Nj5k5k0j5j5j0j0J0NNNNJ0J5nK0K0L0J0nk5j5j5NN
4580A50NNn%J0NNNj5j5nn%nnn%nNJ0J0k5n0n0k5J0L0K5K5nj0J5J0J0NJ5J0j0l5l0l5k0J0J5
4577C0%%j5j5j0nK0K0K5K0%Nk0j5j0%j5nj0%nj0nj0j0J0J0J0K5K5M5K5%Nn%k5j5l0k0j5NN
4574A5Nn%J0N%Nn%j0nj5k0%%L0J0N%NL0NN%nj0j5k5l5j0L0J5K5j0j5%NJ5J5%nj0j0N%j0nn
4570A0L0L0J5%NNj5m0k0nK5K0K5J5K0NNk0k5j0j0n%NNK5K0J5J5J0J0J5j0k0k5k0k0j0J0%j0
4568G5%nNJ0%j5j5j5%K5j0%j0nJ5J5NL0L5K5J5j5%Nk0j5k5%%nk0%K0M0K0K5Nk0j0j5l5l5k5
4565E5J5K5J0nk5nj5J0NJ5J5l0k5k0%L0L0%J0l0l0k0%J0J5J0J5N%J5K0J5j0k0k0j5j5%NNN
4562E5J5J5J5nj5j5k5k5k5k5J0%J5J5L5M0L5J5N%%k5l0j0NJ0%N%%N%NJ0NN%nN%%%J0j5j5j0
4559I0j5NNk5k0k0nJ5j5j5k0NJ5J5K0nN%K5K5J0J0Nk0%%J0J0%%k0j5j0J5k0k0J0Nnnj5nj0
4556A5K0K0L0j0n%%K0K0J5J5J0J0N%K0K0Nj5j5k5NNk0k0j5J5J0k5k5j0J0J0j0j5j0nJ0J0n
4553G0l5nj5NK5J0Nnj0j5j0J0J5J5nj0nJ5j0nnNJ5j5j0J0%J0j0k0NNJ0%NK0K0M0M5%k0k0N
4550A35K5K5K0%k5m5m5k0%K0L5L5J5j0J0NJ5nj5j5k5k5%%k5k0k0j5nj0N%J0J0J5J5%N%NK0
4547A00K5%%J5J0J0Nk5l0j5k0j5J0K0J5J5j0%nK0K5%%j0l5l5l0%K5J5nn%%%nK0K0K0J5nj5
4544A20l5j5j5nk5l0j0%NNNJ5J5j5j0J5J5Nj0l0k5j5K0L0L0J0NNJ0%%NK5K5K5J5j0nj0j5j0
4542A15J0Nj0j0J5K5L0J5j0j0j5j5nnj0nj5k0J0M0K0%k5m5l5j0j0K0K0K5K0NK0J5n%j5j5j5
4539A05k0j5J5J0J5J0NJ5nk5j5k5k0l5n0l5J0K0J5%%NL5M0M5L0J0n%k0j5nj0j0j0k0NNL0%
4536H5J0j0J0NJ0J0j0%%J0NJ0j0k0j5m5n%%NNJ5K0J0J5K0nl0l0l5l0n%NJ0J0J0NN%nJ5J5N
4533G0k5j5k0K5K0L0K0NJ0N%K0K0j0nk5k0k0k0NM0L0K5%nnnJ0J0j0j0j0nJ0J0K0J5%k0k0k0
4531A30nK0L0N%J5%k5k0k0nJ5L0L0J5j0nnnj0NJ0n%j0nj5j0j0J5%Nnk0k0j5J0J0N%nj0NN%
4527A20%%N%%nj0%K0NNj5J0J0J0Nj5j5k0j5j5K0K0K5N%k0l0k5l5m0k0J5J5K0NNL0K5J5J0j5
4525A05J0%NNNn%j5j0NK5n%n%%Nnj0%nn%J0J5j5j5j0j5NK0%Nj5j5nj0%NJ5K0J5K0J0NK0L0
4521A95Nj5l0k5j0j5%k0j5j0L0L0nnNJ0K5j0k5k0%%%k0nK0K0K5K0K5J5j0%%%%%n%%%%j0nJ0
4518A75J0nk5NN%Nj0J0%%J0Nn%j5%J5Nk0j5j0nj0j0j5j5J0J0K0NNNJ5J5n%j5j0j5J5%l0m5
4515F5n0l0j0%K5J0NJ5J5nk5l0j0NL5L0L0K0J5K0nm0m0k5k5j5j0j5NM5M0K0k5m0l5k0J0J0
4513c5J5NJ0K0J5Nj5k0NK5K0K5L0J5j0k0k0NNNJ0nnJ0J0NJ5nj0j5J5NJ0j5nj0K0J0J5nk5N
4510A15J0J5J5j0j0j5j5NJ5K0K5J0l5n0m5n0k5l5j0J0J5L0NJ0J0J5J5K0K5%NJ5J5K0K0j0j0
4507A40k5l0l0l5k0nNL0K5L0j0j0nnj0j0j0NJ0N%NnnJ5J5%%%K0n%%J0K5%j0k5%%%%%j0NN%
4504H5nn%k0j5k5l0nn%J0L0M5L5K0nnj0nk0k0NN%nL0K0Nj5j0J0nk0nJ5K0J0Nj5%K5J5%k5l0
4501H5j5J5nk0k0k0j0J5NJ0N%NNJ5K0nj5J5J5J5nk0nK0L5J5nj0J0%k0k0k0Nj0l5j0nnNJ5L0
4498H0J0j0j0%%J0J0N%NNN%J0Nj0nJ5J0nnJ0NNN%%%j0J0%j5j5NJ0J5nj0j0nnN%j0nj5j5nn
4495F5j0j5J0NJ5K0nl0m0m0%j0J0J0%%%%K5L0K5Nk5k0k5n%NJ5K5J5%k0k0j5%J5K0nnNNN%%
4492D0j0j0j0NNK0%j0j0j5J0J0j0K0K0L5Nk5J5K5M0L0%k5l0j5%NNj5j0nn%l0j5J5J0j0j5j5
4489B5j0j5j5J5J5K5NJ0K5K0K5%j0j5N%NJ0j0k5j0j0J5J5nnN%L5L5N5L5j5m0l5l5k0nj0nm0
4486D5l5j5K0M5M5NNNNnK0L5L0J0k5m0l0k5j5%Nk0j5j0j0%%NJ0J0L0J0K0J0Nnnj0%k0k0%%
4483G0K0%j0j0j0j0J0J0NJ0%k0n%J0Nnj0NNj0n%%%%%%j0nNNNJ0nJ5J5J5J0j0J0J0J5NN%J5
4480A65J5j5j5j0k0j0%k0j5j0NJ5L5j0NJ0J5NNj0j5j0J0%%l5l0l0j5J5J0J5J5J5J0%k5%nN
4477G0J0n%J0J0%NN%nk0k5%J5M0L0K5j5m0j5j0J5J5K5K5J5j5k0m5m5k0nJ5%%J0%J5NJ0N%n
4474H5K5K0L5J5%%j5j5%%j0nj0j5j0j0%%nnj0nN%j5j5NNj0nj0j0J5J5%%J0nnnJ5J5j5k0NK5
4471F5K0%j0n%%NJ0j0nJ0J0NJ0nnj0j5J0J0J0J0Nl0l5l0k0J0J0J0J0J5J5J0%k0j5j5J5J5J5
4468G5J5j5j0%NNJ0j5j0nnN%j5j0k0NJ0k0j5j5J0J0j0j0J0M0L0J5%nk5j5%Nj5j5j5j0J5K0
4466A0J0J0%K5L0%j5j0J5J0K0nnj0%n%k5m0j5NJ0NJ0K0%nnK5K0K0J5%l5j0j0NL0J0%nj0%n
4463I0nK0%NnnJ0Nn%j5j5k5j5m0m0j0J0NNJ5J5NJ0J5J0J0J0NK0J5J0J5Nn%%%k0%%%NNnk5N
4459I0N%nk0NJ0%%NnnN%%%j5J5Nj0%%%%J0J5%k0l0J0%k5k0NK0K5K0K0J5J5k5m5m0j5K5L0L5
4456A05J5j0n0l5%L5J5n%%NK0J5K5j5k5k5j5j5nn%Nn%K0M5M0K0Nk0l0l0l5l0j0nn%%nnj0N
4453b0NJ5J0j0j5j0j5J5J5J5J0J5J0L0K5NJ0%%L0K5L5NJ5J0j0nJ5n%%n%j5k0nj0n%k0j5k0
4450A10k5J0J0J0j5Nk0j5k0nL5K5K5L0L5J0J5nnJ0J5%%nj0j5j5k5k5%n%Nj0nj0nj0J5%Nj0
4448A10j0n%J5j5nnJ5K0J5j0NJ0%N%%J0J0%%NL0L0Nk0k0j5j0nnj0j0nJ5K0K5j0k5k0j5%%J0
4445A35NJ5j0j5j5nnnnK5K0N0K0K5J5%%j5k0%nk5n0o0l5j0NK0M0J5J5NJ0NJ0Nk0j5j5J5J5
4442A40L0K5K5K5j0nj0nJ0J5L0L5K5L0J0J5nj0%k5J5j5j5j0j5j5%nnnk5nj0j0l0k5J0j5k0
4439A45k0l0J5J5K0NNNNK5K0L0L5L0L0L5N%%j0j0N%%k5m5m5k5nNJ0%%nK0L0L5NJ0j0j5l5n5
4436B10m5k0%NJ0J0K0n%nK0K0J0k5m0m0j5K5L5L5L0j5m0l0k0J0NNK0K5K5K0J0j0j5J0K5K5
4434B85nk5nj5%K5M5M0M0K6N%J0NnnnJ0K5K0J5J0J5J5L5L0N5O0M0M1L5O0O0O0O0Q0J11J50
4431A403J51J45J65K01K40K71K91L36L61M16M76N36N97O52O86P27P17O92O36N52M66L16J80
4429A1213L0r5k20l46m56n52o36o87p47p57p57p22o72n96m81l96l26k71k26k05j86j65j25
4428A619r1o5n5n0n0n0m5%nnJ0J0K0nnK0M5P5Q5J11J05J10J40J66J75K01K10K36K56K90L21
4426C779L81M16M82N56O32O71P27P52P22O57N81M91L86K41R5n0j95l16m41n32o11o72p52p72
4424G228q02p72p12o11n37m56l76l26k60k36k21j70j35r1o0m0l5m5k0%K5L5L5N5Q1P0P5J00
4422A799J40K01K21K35K56K76K95L16L61M26N06N72O57P16P47P47P42P12O57N71M61L31K06
4421A2151O5p5k31l71n06o12o96p72q28q22q07p57o97o01n41m62l96l26k60k06j65j40j61
4419A784j30j16o0l0l0k5j5k5l0j0j5J5J0K5K5L0O5J06J40J40J46J30J30J56J95K46K61K65
4417C383K71K96L36L91M56N46O27O76P32P42P42P02O27N76M61L51K11O5r5k46l76m81n77o61
4416I755p37q12q38q32p87p52o86o02n21m51l66l06k56k20j86j45j11r5p0n5n0p5j01j10o5
4414E26k0K0K5%j5l5k0NJ0j5nnn%j5j0J0N%%nnk5n1m0j5NJ0J0NJ0NnJ5K1K0j0j0j1j0k5l0
4411C15k5k5k5nnj0j5k0nj0nj5j0J0%NJ0j5N%J0J5nnk0%J5J0J5J0N%J5J5NJ0%J5J0NK0J5%
4408C15%nnk0k0k0k5j5%J0j0l0l0j5j5j0j0j0J0J0j5k5n%K5%%j0j5NN%nk5k0NN%nk0j5J0N
4405En%nJ5L5L5M0M0K5K0NJ0k0j5j0j0NL5L5L5J5J0N%%j5%%%nj0j5J0J0NNj5j0j0j0l5l0l0
4402A50%%J0j5m0n0m5j0J5K5%k5k5j5k0NJ5K5L0L0J5J0j0%%%k0k5j5%j5J5L0L0J5n%J0L5K0
4400A50nk0l5k5%j0j0n%j5k0k0NJ0Nk0j5J5J0J5J0J5J5J0J5J5J5NNj0k0l0%J5nj0j5J5NJ0
4397G0J0j0nj0%NJ0%%%%J0N%j0j5n%K0K0J0j0j0l0%NK0J5%k5k5n%j0Nj0NJ5L0J0k5m0l5j0
4394b5NNJ5J5NNj5J5K0K5J0j0n%%l5l0k5%J5J0K5nnk5l0j5nK0%j0j0J0L5J5j5nl5l0k5J0J5
4391h5L5K5K5j0nj0NK0K0K5K5j0nj5j0j0j0j0j5j0j5nj0%%j0n%j0J5J0K5K0J0J5J5K0K0J5
4388H5j5j0n%J0NK0n%j0J0K5J0l0j0j0J5K0NNj0j0%%k0j5nj5nj0j0nj0nj0nnnNK5J0J5J0J5
4385E0K5Nn%%%n%Nj5n%j5l0nnj5j0l0j0nj0nl0j5NK0K5K5K0K0J5L0L0N%n%%%%%N%nJ0j5J5
4382G0%nnnN%j0j0%N%%nj0%j5j0J0K0J0j0k0%NJ0nj0j0k0l0j0L0L5J5j5nJ0%j0n%Nnj5J0N
4379@J0J0j5k0NNj0k5k0%nnNJ0J5J5L5L0J5k0l0k0j0%%J5L0J0%n%j5k5j0%J5L0N0M0L5%k5
4376A20j0%%nnn%nn%NNnnk0j0%K0J5nk0n%%n%%%j5nj0j0%nJ0J0%%nJ0NJ0n%k0k5k0j5k0J0
4373d5N%J0NK0K0Nk0J0J0j0j0k5%%%N%j5k0nnnnJ0J0K0%l5k5j0J5L5L5K5Nl0k5k5nK5K5K0
4370eK5J0J0L0L5L0j0l0%J0J0j0j0nnN%N%j0%J5K0K0K0L0K5J5J0n%%%j5j5%Nnnk5k5k0k0n
4367A05%j0j0J0J5L0Nj0j0j5j5j5j5j5k0j5j5j0J0J0NJ5J0J5j5k5l0k0%L5L0J0J5NNJ5j0L0
4364A00J0%%nL5M5N0Nj5k0k0j0J5NNj0j0J0J0L5L0K5nj0j5k0k0j5K0J5n%%NNj0nl0l5l5j0
4361A20j5j5n%j0nJ0Nj0nm0l0k5%nnK0M0L0%%j0K0J5NNj0j0%K5NJ0j5nn%K0K0M0J5J0j5k5
4358A50k5%J5nj0j5k0n%j5Nk0j5%NK0K0J0NK5K5J0Nnn%k5nnnnk5k5%K0%%nl0k0k5k0NL0M0
4355E5K5%NNnJ0J5J0nnj5J5J5J5J0J5J5j5k5l0k0NK0K5K0K0J5J0K0Nk5k0l5l0m0m5l0J0J5
4353C0K5NJ0j5j5nJ5K0nk0j5l0l5l5%K5K0J0NJ0J5j0K0n%nK0L5J5nnj0J0K0J5%nnnJ0Nnj0
4350I5j0%NNnn%Nn%NNJ0J0J0k0n%n%m0j5nL5J5K5K0K0M0J5K5K0%j5l0k5NL0M0K0%%%%%%J0
4347B85j0NJ0J5j0k0%J5J5J0J5%j5k0NJ0J5%k0j0j0j0j5nnj5j5j5j0j5k0j0j0J0J5K0M0L5
4344B60L0J0J0%N%J0NJ5nn%NN%J5J0nn%%J0J5J6J5Nk0j6m0l0k5k5k0l5l0m0n%%nnj5k0%nJ0
4341I5J0j5NNNj0J5J0j5%%N%NNN%j5j5%L0L0J0nn%K5J0N%%N%NJ0Nj5m0l5l5j0%K5J5%l0k0
4338G5j5NL0K5K0K5J5J0%%L0%%%J0NJ5J0K0K0%%%nNNj0j0N%J5J0nl0n%K0nj5j5%Nj5j0n%%
4334B35%J0J0n%J0J0J0J5K0K5K5K6J0J5%Nj5j0n%oj0J0%K6%l6l0m0l5n0p5n0k5J0J5J5K5J5
4332A50%j5j5j5j5NNJ0%%j0j5NNNN%N%N%NNnj0nj0j0j5nj0J0k0k0k5nnj5j5j5NJ5J5L0J0n
4329A5%%J0J0Nj0NJ0J0J5j5J5NnnJ5J0%k0j5J5%Nnk5j5j5J5J0j0j5%%NJ0J0J5J5K5%Nj5j0
4326G5k0J0j0nj5j5n%%J5J0%%%nn%K5nj0j0J5K5Nk0k0%nj0J5%Nnk0J5nj0Nj0NJ0NNNN%j0j5
4322B0J0K5J5J5j5j5J0NJ0j5k5%J5J5j5j5NNNJ0j0j5%%%%%j0NNj0n%%J5%j0j0%%n%NJ0j0n
4319A5nnNN%%j5N%Nj0nn%nnNJ5j5j0j5%NJ0%%%NN%N%N%J5j0k5n0m5k5nK0L5L5nl0l0j0J0N0
4316g5M5K5K5K5K5j5j5k0NNJ5nj5k0k0%%%k5%nj0J5NJ0J5J5K0N%J0J0%%j0nk0l0l5l0l5NL0
4313h0L5J0nj5nK0J5K5L0K5N%k0j0Nj0j0j0nj5J0K0K5L5J0J0j0j0j0j0j5l0l0n%J0N%N%%J0
4310EJ0J5J0Nj0j0J5K0%m0o5l5%L5L0L0L0J0NJ0j5j0j0J0J0j5j0k5k5l0nK0K0K5L0K5L0Nj5
4307H5nl0j5j5%Nj0j0j0j0J5j5%%%nJ5j0%nN%NNj0n%nj0l5m5k5nJ5L5M0K5Nk5k0j5NK5K0K5
4304a0%j5j5j5l5N%J5K5K0K0J5j0k5%J5K0J5J5j0j5%J0N%NN%N%%%%j0j0%J5Nj5%%%J0j0j0
4301B0n%j5j5k0Nj0j0l0n0l5%K5M5M0M0L0L0J0J0j0j5N%nk5k0k0j5%K0n%l0nj0J0NJ0J0J0
4298b5J0j0nj5J0NN%%K0M0K0K5N%%%j0nn%%k5k0k0k0k0l5l5j0j0NJ0J5J5J5K0J0J5j0nJ5J0
4296a5%nN%J0N%%nK0J0j0k5k5K0J5J0j0j5nk0k0nK0K0J5j5l5k5J5L5J5nnJ5K0nj5J5J5L0J0
4293E5%k0n%Nj5j0j0J0j0nj0J0L0%%N%NN%J0NJ5%%j0J0J5j5l0m0m0k0J0N0M5K5K0nl0l0k5
4290@j0nk5m0j5J5M0K5K0J0J0NNJ0j5k5k5nK5%j5k5j0K0J5J5J5%%K5K5%k5j0j0J0j5j5j5%
4287a5Nn%j0nN%NNJ0J5NJ5%NNJ0j0k5n%%nj5j5N%J0j5nj0nj0%NNNj5j5%%nk5o0k0J5J5J5J5
4284a20L0K5M5M5K5%k5n%%nj0j0j5j5k0nj0j0nk0j5NNJ0J0J0J0%%L0K5NJ0j0l0k5nJ0J0J0
4281d0J0K5NNJ0N%%k0k5k0%K0J0J0j0%%J0NN%%%%J0Nn%k5j5k0k0J0M0K5j0%%K0nj0j0J0J0
4278A5K5%j0J0J0J0%%nm5l0l0K5K0K0K0K0J5Nk0k5k0k5NK0J5J0j0k5k5j0J5J5nnJ5K0nl0k5
4275d0%%J0J5NJ0%nNJ0%nJ5K0j0nn%J0J0NJ0Nj0j0J0J5nnj0J0J0NJ0nnk0k0l0%J0J0J5J0j5
4272C0l0l5j5K0J5nnj5%K0K0nj0J0NNj0nK0%n%nL0Nnj0j5J0%J0J5J5%j5l5j5J5J5J0NNl5l5
4269c0j5NK5J5nk0k0K0J0J5j0k0%K0K5%NJ5j0%%J0J0n%j0nj5j5N%j5j0j0nK0nj5k0%%J0J0
4266d0j0J0N%NN%%J0N%%nJ0NJ5NJ0J0j0J0J0NJ0j0J5NJ0%J0j0j5l0k0nL0L0L0J0k0k5l0nj0
4263B5j5j5j0J0L0Nk5k0j5j5N%J0Nj5j5j5J5K5K0J0J0J0J0NNJ5J0K0K5Nj5NN%%k0%N%%%j0
4260H5j0J0J0J0l0k5l0J0J0nj0j0j5nnK5K0L5K0nnN%J5J5J0NN%Nj5j5m0l0nj0j0nK0J5J5n
4257E5k5l5l5l0%J0J0%%nj0nj0nj0J5J0J5J5L5L5J5J5j5j5k0k5K5K0K0%k0j5nJ5NNnnk5k5
4254b5k5nL0K5L0J0%%nK0%%nk5j0j0J5nl0k5j5J5K0K5K5K5L0J0j0nnnJ5J0J5%k0k0%%j5Nj5
4252D5j0nnK0%j5k5j0NJ5nNj0j0J5J0J0nj0k5nJ5J0K0%%n%%J0J0n%NNK0J5j0j0nJ5K5j0nn
4249H0J0J5J0l0l0k5j0nk5j5%K5K0K5L5L0K0nj5j5j5j5j0nk0k0j0L0M0L5L0K5K5Nj0j5k5n0
4246I0l0k5l0nJ5J5J5K0NK5J5J5NJ0j5k0nn%n%%J0j0%n%NNj5k5k0%%K0J5J5J5L5J0%k0l0k5
4243G0l0k5k5nK5K0K0K0J5J0J0j0j0l0nj0%%K5K0K5j5k0k0k0k0l0%J5M0J5K0k0j5k5%NJ0J0
4240D0j0J0NJ0Nn%k0k0k5j5%L0K5%j5j5%K0K0K0L0K5N%j0nk0j5NL0K0k0n0n5l0l0J5L0M0J5
4237D0%m0j5k5nj0J5Nnj5j0J5K0J5J5J5j0l5k5%K0K5K0K0K5K5J5%k0m5j5k0nnNJ0J0J0nnj5
4235ek0j5NK0J5M0L5K5%n%J5J5%nNNnnj0J5Nk0k5k0k5k0nK0K0K5J0j0k0k0%%j5j0%%j0nk5
4232b5%%N%nK0J5J5J5%%nk5k0J0j5nk0j5j5j5n%j0j0nj0J5K0K5N0L5L5J5J5nnj5j5j0j5nn
4229A0NJ0J0J5J0J5NNNk0k0k0k5k0k0%J0N%%NNNNJ0J0%n%%J0J0%%NNNN%Nn%%%NNj0nNNJ0j5
4225E5j5NJ0%j0j5J0J5n%nnJ0J0j0j0%j0J0N%%J0%J5N%%NNNN%NN%J5J0%k0k0nNJ5J5Nj5j5
4222I5%%%%nK0%k0nj0nK5%%j0j5K0K0nl5j0nN%n%j5nNJ0NJ0j5NJ5J0j0j0nl0j0j5j0%j0NK0
4219EJ5J5J5NN%%J0J5j5j0J0J5K0nj0l5k5j5%K5J5J5J0NK0J5K0J0j0m5k5%K5K5J5J5NJ0%n
4216A60j5j5k0k0m0m0j5j0%K5K5Nk5k0j0j0J5K0Nj5l0l0N%J5J5L0K5M0J5j0nJ5J5K0j0NNk0
4213A00j5j0nnnk0j5j0J0j0j5k0N%%%Nn%NJ0j5j0%nNk5n%NNJ5nn%J5J5nj0%K5L5J0j5j5j5
4210@j5j0j0J0L5K5K0J5k5m0m0k0J5L5L5J0J5%j0j5k5j0j0J5J0%%%%J0J0J0J5nj0J5NNNj5
4207E5nn%n%k5N%Nj5j5%Nj5nn%%J5K0K0%k5j5J0j0nnj0n%%%K0J5L0NN%%k0nnNNk0k0k0k5j0
4204g5j0J5K5K5K5%%k0k0j0j0j0nJ0NK0K0L0L5J0j0j5j5nK0nj0j5j0K0nj5j5j5N%nN%NJ0J5
4201@J0N%j0nJ0J0N%%nK0J5L0K5K5k0l0m0nnJ0J5J5j0%nJ5nnj0J0Nnj0N%j0J0n%%%nj0NNN
4198E5%nj0J5J0%%J0J5%%NNJ0%J5J0%N%J0J0N%J5J0Nnj0K0K0J0J5nnJ5NJ0J0J5K0J5nk0k5
4195B75J0K5M0M1L0L5K5L0K5%J5J0L5M0M0P0Q6Q5J00R5J26J45J45J41J85K01K40K61K81L21
4193C158L46M01M51M56M46M11L61L01K20J11k5j56k71l60m27m86n01m76m36l96l41k76k21
4191B290j65j35q1m0nM0O1R0J20J10J16J30J85K36K71K96L45L76M06M17M16L86L15K21J25
4190F526%j25k46l36m16m66m81m96m82m41l96l41k95k41k05j81j55j21r5p5p0m5m6k0k0j5
4188G16k0k0j5j5j0l0j5j0j5m0m0m0n%J0J0%%NNNJ0n%j0l5k0NM5O0P5P5Q5Q6O0M0K5K5M0M0
4185A077N5Q1R5J30J46J40J50J76J85J91K20K51K61L20L66M32M81N26N67N76N67N26M61L66
4183H346K61J95J31Q0N0N0N0N0L5J0k0r5j35k26l01l71m56m81n01m77m31l41k80k16j50q0
4182D697k0O5J35K16K75L31L66M06M51M51M37L86L05K11J10M0j5n0o5p5p5j01j10j35j46j65
4180G925k36l26m26m96n41n87n81n62n21m71m06l41k91k61k05j71j35j10j11p5l0k0l0n5o5
4178H72o0n1l5k5%j0m0l5l0NJ0K0J5l5n0m5k5j0nj0nl0j0%J0NL0K5L5K5K5K5L0J5J5L5L5M5
4176G66N1M0N0O5O5P0O6R5J20J25J41J55K01K05K16K45L06L41L61L96M01M06M06L61K91J95
4174F140R1j5j31k25l21l96m46m72m71m16l86l31k65k31j80j46j05n5%L5M0M0Q0R5J36J55
4172B220J86J95K16K45K86L06L36L71L86L61L15K26J35K5j00k05k91l51m06m31m36m36m37
4170B716m26l61l00k21j80j51j30j05j11o5o0p5p5n5l1nnj5l0l0l0l5l5m0l5k5j5j0J0J5J0
4168I5J0J5j0k0k0%nj0j5%%j0nk0k0J0NNN%K0J0J5%%j5j0j5j5N%j0l5m0m5j5Nj0nj0j0L5N0
4165h5M5J0j0j0j5j0m0l5k5%J0J5%J0NJ0J0k0j0J0M5M0J0k5k0%%K0J0J5NJ0n%k5k5l0%K5K0
4163f5K5n%%nnj0j0j5k0j5j5j0nnK5J5K0L5J5J0Nn%%n%%j0nj0nnnN%K0K0L0J0J0j5j0l0l5
4160h0j5J5J0%J0K0K5J0j0n%J0L0J5nj0J5L0Nj5k0%%N%J5J5NJ0j5j5l5l5l5l5k5%%%k5%J5
4157a20K0Nj5j5%K5K0J0J5L0K5L0K5J5K5M5M5M5K0j0l0m0m0j0j5%k5l0l0l5l5k0K0K0J5J0
4154eNJ5J5nn%K5L5J5j0j0nj0%%K5%k0j5k0j5j5j5k5l0j0j5%j0NNL0J0nj0l5j5J0L0NNj5k0
4151a05J0M0M0M0Nj5j5j5k0j5J0M0J5j0n%j5j0j0j0j0J5M0N5N5L0K0K5J0j0k5nnk5m0k5%K0
4149H0J5L5NN%%NN%Nn%nnnj0%%J0j0NN%NJ0%nnL0L0K0%%K5N%%l0nj0J5j5j5m5k0%J5J0j0j0
4145A30J0J0J5K0nm5l5l5k0j5l5l5%K5L0J0j0j5j0j0j5k0j5Nnnj0j0nnnnk0k5k5%K0K5K0K5
4143i5K5%%%J0J0J5nm0m0l0J0N5O0N0J5j5k0J0%Nk0nj0K0K5NNnk5m5k0%K5K5K5J5J5NL0L0
4140A15J0%nnK0K0nj5j5j5k0j5j5j5j0j0nK5K0nk5m5m5j0L0M5M5K5Nnnj0l0k0k5%L0L5J0%
4137F0nnJ5K5K5K5J0J5J5J5J0%k5l0m5n5n0k5nj0nNJ5J5n%j5k0k0J5J5%m0l5j0J5J5j0nk5
4134a35j5nJ5N0N0J5K5NJ0%%j5j0k0k5j5J0K0j0l0l5k0Nn%j0J0K5K0K0J5%k5j5j5%nJ5J5N
4132h0NNNnnNK0K5%j5j5%%%Nn%k0k0j5j5%nnj5nJ5%%j0nNN%K0J5K0%%nj0n%J5nj0j5J0J0J0
4128i5J0n%J0J0J5nj5j0J0j0nn%N%K5J0J5%%%%%%J5J0%j5j0j0J5J5NJ5%j5j5k0J0L0K5Nk0
4125@j5NJ0%J0nnJ0J0j0j0j5k0J0J0J0Nj0l0l0l5%K0K0K5NNJ0J5Nk0nk5k5k0j5j0%K5K5L0
4122d0J5N%k5l0j0J5K0n%nnNN%%j5NJ0J5NJ0%%j5J0NJ0L0%nn%%J0J0L5L5nm5l0l5k0k0j0J5
4119e5K5n%%k5k5j0K5M0M0J5j0l0l5k0j0j0nJ0J0nnNNN%N%%%%n%%M5N5J0k5n5k5nnj5k0l5
4116a45l5J0L5K5J0%N%J0%%N%%%j0j0j0j5NNN%J5L5K5K5%nJ5K0nk0l0nJ0J5NNk0k0k0N%nj5
4113h0J0J0NJ5N%nnj0nn%nj0j5N%nnNL5M5N5K0Nk5k5%Nnj0n%k5k0l0nk0NJ5M0K5L0nnk0k0
4110c5%%J0%nj0NNJ0j5k0k5j0j5nj5J5J0K0nN%J5J5j0l5k0j5J5J5L0L0nnn%L0%Nk0m0l5k0
4107a35K0K0K5J0J5J5nnj0n%%nK0J5%%K0M0K0l5n5n0m0k0j0J0L5L0M0J0j5l5j5%J0NJ0J5%
4104e5j5NNNJ0N%J5J0J5J5J5nN%J5J5J5J0%%J5nk5j5j5k0n%j0j0nl0%%j5j5k0NJ0J5NNJ0j5
4101e5%%%K0%n%NNNj0l0nn%%nj0K5K5L0J0%%%Nnnj5k0J5NJ0J0J0NNJ0J0J5nl0k0NK5K5L5L0
4098A20J5J0K0nj5l5l5l5%K0NNj0nJ5J5%Nl0m5j0j0j0j0k0NNJ0J0%%n%%%Nj0%%J0J5L0L5L0
4095I5Nj5k0k5NNnk0j0j5NNnnJ5J5J0j0J0NJ5j0j0j0nj0%%NNN%J0Nj0J0K0J5J0j0j0m0l0m0
4092d0nj0J0J0nj0nJ5%Nj5j0n%%nJ5J0K0J0J0NJ5J0K5%l5l0k5k0N%NJ0NJ0NNJ0NJ0j0j5J0
4089e%%Nk0nj0J0N%n%nNNnnj0j5J0NJ5j5j5J5j0j0j0J5J0J5nl0j5k0%L0L0%j5j5j0nJ5J0K0
4086d0K5J5K5J0j0k5j5l5l0j5J5NJ0L0J0nj0%%j5j5j0J0K0K0%k0j0j0J0L5J0J0j5l5k5j0J0
4083h0Nnnk5k5l0k5j5J0K5K0K5K5J0j0l0nK5L5J0k5k0j5j5k0k0NJ5J5J0J0J5j5j0nJ0Nj0j0
4081a45nJ5J0J5%NJ0NJ0J0N%nj0j5j5nJ5J5J0nm5j0k0K0J0NJ0%NnnJ5J5Nj5k5k0j0j0k0%%
4078a80NJ0J5J5J0NNj0j0j0nn%j5j5j5j5J0Nk5k5NK0K0K5L0L0NNj5j0nJ5K5Nl0l0j0J5K0K0
4075a10J5J0nnj5J0NJ0%k5k0k0k0k0%%J0J0%%nK0K0J5J5J5j0j5k0k0NJ0L0J5nk5%%NNj0nj0
4072a40j5J0J0NNj0j5%nJ0j0%%NL5J0J0%%K0K0%%J5J0N%NNk5l0k5l5nK0NN%K5J0J5NNN%%l0
4069g0l0nnJ5j5k5j5%L0J0l5l0j5%L0K5K0K0Nj5k0k5j5j0%NK5K5J0nk0%K5K5J5J5j0nn%nl0
4066a10l0l0j0j0K5K5J0J5%%j5j5nJ5J0nj0j5nnJ5J5N%K0j0nj0J5K0NNJ0j0j0j0J0J0n%nn
4063a05J0l5k0%j0nk5j5K5L0J5nN%K5K5K0%k5l0j5j5%%J0j0l0j0NL0L0L0J5J0J5J0j5j0l0
4060a00k5j0j5J5L5K5N%j0j0j0%Nn%j0nj0J0K5K0K0K0NNj0j5j0j5nnj5j5nj0L0K0K0J5J5j5
4058d0j5J0J0n%%%%j5j0%%nj0j0nNNk0k0k0%%%%K5K5K5j5k0j5j5nnJ0J0NJ0nnJ5J5nk5l5j5
4055a70K0J5NNj5j0k5nNNNJ0j0%%%NNnnNJ0nnNNJ0J0nj0j0J0NNj0J0J0j0NJ0%Nk5nK0K5K0
4051h0%%nNJ0NNNJ0NNn%j0J5J0%%j0nj0%K0N%nj0%%%k0J0nj0nnnNj0j0n%nNN%l0nj0NJ0j5
4048a40j0j0J5nj0nj0NNj0n%Nnj0NN%nk5nK5%nnJ0J5J0NNNj5k0nK5J5K0NJ0%k0l5l5%L5L5
4045a35L0NN%k0j0%j0J0J0Nj5j0j5j0NNJ5K0j0%NJ0NJ0nj0%k5l0k5%J5K0K0L0L5J0j0j0j5
4042i5nnn%%Nnj5%%J0J0K0J5%j0k5n%%%%j5j0k5%%nj0j0%%n%L5L0M5K5%Nk0%%NJ0%j0j0j5
4038i0J0K0nj5j5J0K5K0K0NNn%nnl0k5k0j5%NK0K0J5K0J0nm0m0k0%K0J5K5K0J5k0j5j0l0%
4036a10J5K0M0J5j5k0nK0J0J5Nj5k0k5k5l0l0NK0J5NJ0J0nj5N%%nj0nk0l5k0n%K5L0M5N0L0
4033b5L0J0j5j5j0j5j5j5j5%k5j5j5j0J5%%NN%nn%J0j0%nN%J0L5L5J0j5j5l5l0j5J0K0nNN
4030a20J5nk5l0J5M0L0K5k0m0j0J5L0Nj0j0J5J5nm0n5j5J5J0N%J5J0J0J0NNJ0J0J5J5%k5j0
4027h0j5J0L0J0j0j0nJ5K0nk5k0n%Nj0j0j0j0J0NJ0j5k5k5j0nnK0L0Nj0l5k0n%K0M5M0J5j5
4025i5j5j5j0j5j5j5k5k0k0NK0J5Nj5l0nJ5M0K0j0k5j0j0nj0J0L0K0J0J0J5K0K0K0n%n%%%
4022a00nnNJ0nK0N%N%K0K5j5o0q0n5j5L0M0L5J5J5Nj5nJ5J0J5J0J0J5nl5m0l0%j0nj0j0j5
4019b15j5NNK0n%%%K5J5n%%L5J0Nj5k0k5%K0Nj5j5j5K0J5K0K0NJ0K0K0Nl0l0j0J5J0K5K0J0
4016e5J5j5j5j5j5k0k0k5j5%L0L0J0k0k5k0NNNK5%j5j5%%J0NJ5J0nn%%J0NJ0J5j0n%%j5j0
4013a35%%j5j0j0j0j0J0%k0k0NJ0J5%NK5K5Nj5j5j0k0J0j5j5j5j5K0J5K0nj5J0K5K5J0J0%
4011a25NK5L0Nj5k0%%k0l0nNk0nj0L0K5NNNJ0j0j0j5k0k0j5nj0k0k0NNJ5J5J0J5J5K5J5K0
4008a05nk0j5j5%K5L5L0L0%l0k5l0j0%N%%K0J5%%nj0j0n%%N%J0Nj0j0%L0K5%%j5j5NK5%J5
4005e5J5K5K0j0J0K5L0%%k0j0nnnj0nj0j0j0k5%%k5%%j5k0l0n%nj0j0n%k5k0l0k5k5nnj5J5
4002c15J5L0L0J5J5j0j5j5NJ0J0nK5J5J0J5K0J0J0j5k5%%J0j5j5j5j0j5n%j5j5%%NJ0L0K5
3999a90J0J5K0K0J5%j5j0%%nn%k0j5j0l0k5j0J0L5J5NNj0m0k0nL5L5K0K0K0K0J5j5j5j0%J5
3996a20N%j0j0k5%%Nj0%nnnJ5L0K5J5J0J5J5K0Nj5j5k0%%%%k5m5n5j5K0K0%j0nj0J5L0L5L0
3993i5K5%nj0j0j5nj0j0J5J0Nk0j0j5J5K5J0J5NL0K0j5l5l5%nNk0l0%%%%NJ0K5J5NJ0J0Nk0
3990a00j0%j5j5%nJ5J0J5J0l0k5l0nNJ0%N%%J0N%Nnl0j0%nj0j0nJ0j0k5j5nK0L0L5K0K5J0
3988a25J0K5%l5l5nK5K0K5J0J0n%l0l5m5m0j0J0K5K5%%%K0L0Nj0j5j5j5nnL5L5L0j0k5k5%
3985a50nnn%%j0n%nn%%NNJ0%%J0J0%%nK0J5n%nK0%nj0j5NJ0nNNnnnj5J0NJ0J5%nj0J0NJ0K5
3981g5Nnn%J0K0nnJ0J0NJ0J0%%%%J0NJ5J5j0nJ0J5j0j5nj0nJ5nl0m0j5J0J5J5J5J0J0%nK0
3978A0J5Nj5l0k5k5l0k0k0l0k5l5j0K0K5n%n%%K0J5NJ0J5J0J0%%j0nj5j5%N%k5l0j0m0j5j0
3975b85j0L5L5L0N%NJ0J5K5K5J5%k5k0k5%%%j0nnnNN%nK0J5J5%l0k5m0j5j0j0K0K0L5L5K5
3973a30NJ0NJ5J5K0nnk5m0m0k5%J5L5K5L0J5M0M0J5nj0j5m0m0j5j0l0l5l5%J5L5L5K5K5NN
3970g5K5%j5j5k5%N%Nk0j0j0J0%J5K0K5J0%j5m0m0l0j0j5k0j5j5n%l0nJ5L5M5N0K5J0j5j5
3967a45nnj0j5l0l5%J5%%%%K5%j0J5n%J0NJ5J5n%%nK0J5J0K0n%j5%J0k0%%K5K5L5K5nk5k5
3964h0k5k5j5K0L0M0J5nnj5j0%%nnJ0K5K5NJ0%nk0m0l5k0n%NNj0%j5J5J0J0Nnj0%nJ0J0k5
3961a35k0k0J0J0j0k5k5J0%J5K5J0K5Nnj5k5k0nNj5l0k5J0J0NNnnNK0L0J5%%j5j0nnj5k0j5
3958b55nJ5L0N0L5K0%j0NnJ0%%J0Nj5j5n%n%j5J5J0NNNN%nnnnj5j0%%nj0NJ0NJ0nj0k0k0j5
3955b05k0l0k0k5j0J5J0J0%%j0J5K5J5nnk5J0J5nnk0NL0N0L5K0N%j0nJ0nnk0nJ0NK0%k0k0
3952a70%K0J0J0N%j5%%NNNJ5%j5k0NNJ0L0L0K5%k0l5n%N%j5k5j5nNnk0j5nj0NNj0l0l0j0K0
3949b55L5NnnnNN%%%N%NN%NN%nJ0Nk0l5l5k0%J5%J0K5K0K0j0n%K5K5K5j0k5k5j0j0nnJ5J5
3946b05nk5k0%J0J0k0k0j5%L0K5L0K5J0j0l0k5J0L5L0L5M0M5K5J5J0j5j5k0j5m0o0n5k5J5
3943b20N0N0L5L5J5J0K0J5J5j0k0k0%K0%nj0j5j5j5j0J0%%j5j5j0n%L0J0j0j5J5J5J5%k5n
3941h0J5J0Nn%J5J5%NJ5j0nnk0k0l0l0j0J0J0N%K0J0J0NJ0%j5j5j5j0j5j0j0nJ5nnl0nNK5
3938a50K5L0L5L5K5K0n%j5j5m5m5k5J0L0K5N%%Nk0j5l0nL0K5M5L5K5Nj5m0k5l5k5j0J5J5J5
3935f5K0j5j0%%NJ0J5K5Nj5k5k5%nnl0n0m0k5%NNJ0J5J5J5%J0%NJ0J0K0j0l0l0k5%nj0%J5
3932b05J5J0J5K0J5nl5l5k5k5J0NJ5J5J0j0N%NJ0j0nnj0k5k5j0L0M5K5%j5j5k0j0j0j0n%%
3929b65K5K5L0K5NNk0NJ0J0L0Nj5nNJ0J0J0NJ0%N%k0k5k0J0L5K5L0K5K5M0M0J5K0J0j0nj0
3927A10j0nj5j0j0nnnNNj0n%J0%nn%J5j5j0NNJ0k0m0l0j0j0J0Nj5k0k5j0j0j0j5J0J0NJ0J0
3924a05J5J5n%%J0K5J5J5%%j0j5%Nnj5nj0j5k0m0m0nJ0K5K5nk5k0%Nj5j5k5J0%NNNk0NK0%
3921b00Nk5k0j5k0nJ0J0NJ0J0NJ0NJ0L0L5J0k0l0l5k0j0k0%K0K0nK5L0L5K5Nj5nNNNNj5j0
3918a35j0J0Nj5j0j5J5J5NNN%J5J0N%j0nj0n%Nn%%%nn%J0NJ0J5%J5J0nK0%nk0m0k0k5j5J0
3915a70%nJ0%%%%J5L5L5M0K0J0j0j5j0NJ0j0j5k0N%Nk0k5J5NK0nj5j5n%J0j0nnN%j5k0nJ5
3912a40L0J5l0k5j5%%J5%%j0nnnnk5j5j5%nj0j5j0j5%nj0j0%K0M0M0L5L5J5J5nk5k0j5n%N
3909a80J0j0l0l5J0K5L0K0K5J0J5J5J5NNj5j5k5%%%j0nj0j0%nnj0l0j0NNj0j0n%J5j0nj0%
3906b45Nnj0NNnj0%j0NL0%j0%NL5Nk0NnnNL0J5K0J0J5L5NK0J5j0nk5l0j5k5k5%J5J5%n%%J5
3903a50K0NNJ0N%NNJ0J0nk5k0j0%j0nj0J5K0K0J5nNL0K5K0J5J5NL5J5K0j0l5j0j0k5k0k5n
3900e0j0j5j0j0k5j5j5%N%j0j0k0j5l0l0%K5J5J5Nk0m0m0j0K5N0N0M0%nj5J0NNj5nj0nJ5J5
3897a50j0nj5%%%nJ0J0J5J5J0K0J0%nj0j0j0nj5nj0j0n%%%%nnj0j0N%%%j5%K0K0NNJ0L5J5
3894a10j0j5j5%nL5M0L5K0k5k0k5k5j0j5nK0NJ5%J0NJ5J0N%k5nJ5J0j0j5nj5j5k0j5k5%J5
3891a75J0L0L0L0J0k0k5j5j0J0J0NJ0j0J5J5J0j0n%%j0j0N%k0NNk0J0J0%k5k5nJ5NN%j0j0
3889a60n%%nN%j5nJ0J5j0j0k0J0%J0J5K5J5K5K0J5K0K0%Nj5l5l5j0%%NNNN%%J0J0L5L0J0N
3886Ej5j5k5k5k0k0%nK0K0%%J0J0j0j0%nNN%%%Nj0nN%J5nk5l0l0j0%nJ5J0J0J0j5NK0K0K0
3883g5nnj0%nNNJ5J5j0j0j5%J5NK0K0N%K5K5J5j0k5k5l5l0j0J5J5K0nnj0j0%J0%k5l0j0%%
3880a35J0J5NNj5j5n0k0J0M0O0N5M5M5L0j5k5k0j0nK5Nk0k0j5j5k5k0j0J5J5K0J0J0%Nj5m5
3877g0o0m5k5l0k5nK5K5L0%j0j0k0j5%N%Nj5j0k0k0%L0N0M5L0%j5k0k5k5nnK5K0J0J0K0J5
3874a30nk5k5nJ5J5J0NK0L0J5J5K5%NJ0j5j5%Nj0j0%nnnj0j5%%J0K5K5J0%%K5L0J0j0k0m0
3872d5l0l0NN%N%NK5%N%%j0J0NJ0%nj0J5K0j0j0%%NJ0j5j0nnj0j0j0nn%j5j5nnnnNNK5K0N
3868i0J0%K5L0J0l0l5m0n%K0J0J5j5k0j5NNJ0j0n%N%NNj5k0k0%J5N%nl5j5j5%N%%j5k0j5%
3865b60K0nj5j5k5k5K0N0Q5O0L0nn0n0m5k0%nJ5J5J5K0k0k0nnN%k0k0j5J5NJ0J0J0%nnj0J5
3862b45K0%N%%%%NJ0J5J0%nnj0J5J0%%nJ5M0L5O0L5J0J0NJ0j0nj0nj5j5j5NNJ0j0l5k0%J0
3859g0nNNK5K0K0K5J5nj0j0%nJ0J0j5l0j5j5NNJ0j5j0j5j5k0k0j5m0j0j5j0j0J5K5L0%NK0
3857a25K5J5j0K5K0J0j0j5j5k0k5nnJ5J5K5K0j0nk5nJ0nk0j5k0Nj0n%%j5nk0%J5J0%%%nK0
3854a65Nk0J0nK0Nj0j5j0J5J0nj5%%Nl0m0j5j0K0J5K0J5K0%%%nnl0j5NJ5K0nnNNJ0J0%%j0
3851a85j5J0K5L0J0j0j5j5NJ5J5n%%nnn%%%J0Nj5k0k0NL0J0J0j0J0J5J5J5j0nnJ5K5K5L0%
3848a5l0k5%j0%j0nj5j5l5j0nnnnnl0k5%K0%J5nnnN%%%%%%%%%%nK0j0%%j5J5%%%n%%J5K0%
3844a90k0nnJ5J5J5n%%NJ0%nJ5J0J0j5j0J0J0NJ0J0nnNJ0%NNNJ0J0K0J5%%J0NK0nJ5J0J0N
3841C0j5j0nj5K5nk0k5j5%Nj5j5j5j5J5%Nj5j5%%nn%nnj0J5J0j5j0k5N%%NJ5k0j5nnn%J0J0
3838a80j0j5k0NJ5J5J0J5nj0%nNK0J0Nn%J0J0%%j0J0J0J0nj0%K5J0J0j0j0J5J5nk5j5N%%J5
3835i5J5nl0j5NK0%k0%J5K5J5J5nj0j0J0%j5m0l0l5%M0O5M5K5N%n%l5l0m5j0j0nJ0J0J0J0
3832a10J0j5N%J0J0j0j0j5k5k0k5nnJ5K0J0J0%K0J0J5NNk0k0j5%nnnnNL0NN%nNj0k5k0l5j5
3829b30nj0J0J5J0J0J5J0J5J0J0NNK5L0L5%j5k0%K0J5J5nnn%nNNJ5J5%k0k5nJ5nj0j5j0Nn
3827h0nj0j5nj0nn%%%%K5%%j0nnJ0J0J0J0nnj5J0%nj5j5NJ0J5nj5j0j0NJ0j5%J5J0K0j0J5
3823a00J0J5K0j0NK0J0NNNK5Nj5Nn%NNNJ5l0k5nj0J0k0k5k5j5j0m0l5l5J0K0%j5j5%%%N%N
3820b25j0j0%%%%j5j5%K0K5K5L5L5K5J5%j5j0J0nk5l0j0K0K0J5J5nk5j0nJ0J0j5j5NNK5j0
3818a40j5j5K0J5%l0l5j5NNJ0j0l5j0j5k0n%j0j0j5j5%K5%%nnJ5J5J0J5%NnK0J0J0l0l0j0
3815c00J5M5K0J0J0J0j0k0j5J0J0J5K0J5K0K0J5j5j5k0k0J0NNJ0NJ0J0Nk5k5j0j0J5K0K0J5
3812a20J5J5K0nj5j5n%j5j0nn%%j5j5n%j0j0nnj0nj0nJ0J0%Nn%%nJ5j0%%J0NnJ5J5K0L5J5
3809a10NN%%nK5J0NnnJ0J0NJ0%NJ0J0j0j5nk5l0k5%nnnj0nk0j5nJ5J0NK0K0J5K5NN%k0k5k0
3806a40j0j5j5k0j0j5NL0K5K0nk5j0K5L0L0n%J0L5J5nk0k5j5k0N%nnk5k5k0k5n%J5J5K5L0
3803a50J5J5K5K5%k0nj0J5J5j5l5n5l0k5nK5K5%%l0%J0J5J5%j0j5%%J0J0J0J5Nk0%k5k5J5
3801b10M5M5L0NnnnK0nj0%nK0J0J5J5K0K0J5J5J0L0K5%j5j5l0k5k0j5K5K5K0Nnn%NNN%NNN
3798G0j5j0j5Nn%j5j5j0j0n%j5J0j5j5j5j5n%j5j5j0j0n%nk5m0k0NNL5Nnj0j5J5J5J0J5J5
3795a50j5j0J0%J0N%K5K0K5j5j5l5l5j0j5%K5N%Nj5j0j0%K0K0%j5j0J0J0J5k5k0nK0K0%J0
3792a55J0J0J0J5J0Nj0j0j0j0j5j5%j5j0nnK0J0N%j5nnJ0J0%%%%NJ0NJ5k5nK5J5L5L5K0K5
3789a0nl0k0%J0j0j0nNNj0j0j5j5NNnj0j0%J0K5K0J5J5L5K0nJ0N%j0J0NJ0j5n0m5l5j5NJ0
3786a15%%L5N5M0Nl5m0m0l0J0N%J0NNNN%j5k5%nj0j5j5%%j0j0l0j0j0J5J5J0NNJ0J0J0J0K0
3783a25L0J5j5m0l5k0k0K0M0M0M0J5Nj5j5j0J0K5L0J0J5j0K0NNk0m0k5n%nj5N%nJ5J0j0j0
3781h5NM0L0L5j5n0p0m0%%N%J5J5j0j0nJ5J0j5%nNNj5m0k5j5K5K5K5Nn%k0J0k5k0nJ0M5N0
3778a00K0j5k5k0j0NN%NJ0J5J0%Nn%j5j0n%j0j0%%NNJ0J5j0nn%j0l5m0k0nJ0J5nnK0j0J5J5
3775a90nNj0nJ5J0%nnj5j5nnnk5j0n%Nj5j5N%nj5%%nj0%n%nJ5J5K0L0M5K5J0NN%%%NJ0n%n
3771a65K5K5L0J5J5K0K0j5k0J0%J5j0nj0%%K5K0J5J5%NJ5%j0l5l5j5J0NN%Nj5%%N%NN%%j0
3768c5nnK0J0%j5k0%%n%nj0j0J0%Nj5j0n%k0Nj0j0n%NNK0K5K0K0J0N%Nn%j5j5J5Nk0m5k5k5
3765a50J0NK0K0J5J0%j5k5j5j0j0j0j0J0L5J0j5l5k0%%J5J0J0J5n%%NNJ0j0J5%Nk0k0k0k5
3763a90k0k5j0k0j5j5K0J5j0nNN%%N%nj0J5Nn%j5J0N%nj0K5J5K5K5Nk5l0k5n%J0J5%N%J0N
3759b20J5J5J0NJ0J5J0J0Nj5m0k5%%%%%%K5J5J5%%%J0NJ0K0K0%nnnN%%%nnn%NNnnJ0Nk0k0
3756a35j5j0K5K5L0K5L0Nnj0NNJ0Nj0j5NNnn%nj5%L0K5J0j5k0k0n0n5p0m0j5J5K5K0K5nj5
3753b10j5j5J0K5M5L5L5K0%%k0l0nK0K5n%J5J5J0NJ0J0K0%N%J0K5K0K0nn%NJ0J5M0L5K5%J0
3750B10J0NJ0k0j5%%L5L5L5L5j5j0k5l0%%j5m0j0J5J5J5k0J0J0J0J0Nj0j5l5m0m5m5nL0L0
3748A30J0J0J5L0N%Nk0k0k5k0%N%%k5k5%nj5j5j0j5l0k5j0J0J0j5k0l0m5m0j0J0J5J5%n%j0
3745a65j5nN%%%j0nJ5J5j0j5l0j0%%j5k0j0%L0K5N0N0L0L5M0M5K0j5j0J0N%%%%nN%K0nnnn
3742D0j0j5k0l5k0j5NN%nnl5l0k5%%k5k0%K5L5L0L0K5J0%J0N%J0J5j0l0m5k0%J5K5J5J0Nn
3739e5%j5k0k0j5%%J5K0J5K0%nj0%j0l0j5j0k0nj5Nj0k5j5j0nn%NNL0K0K0J0j0nj0nJ5J5%
3736a50k5%j5Nn%J0%nnj5NJ0NK5K5j5j5j5j5nnK5J5NNNL5L5J5j5j0j0l5j5j0J0L5L0Nj0j0
3733a00j0n%%j0j0n%J5J5K0J5%k0l5l5k0Nn%%NK0K5J0%%n%%NJ0k0j5k0J5L0M0K5L0J5K5N%
3730A5k5k5m5k0nK0NNnJ0NJ0J5%%%NNNNnj5%%J5J0nk5l5l5k0Nl0k5l0l0%%nj0j5j5NNnnj0
3727c00nNk0j5J0nnj5j5%Nk0j6J6J5J0J5NNJ5J5M5M5K5N%k5k5J5J0k0l0nK5L0L5L5K5L0J0
3724g0J0NJ5J5M0K5nK0M0K0K5%K0J0j5k5k0j0nnl5l0m0l5l5j0nK0J0J0NJ5J0%%j0l0n0m5l5
3722b00l5nnNN%nN%nl0k0k0N%K0M5M0K0J5j0k5l0k5k0j5j0J5N5N0N5N0K5nk5k5k0j0nNNnn
3719a40k0K5J5K0J0J0J0J0NL0L0L0nk5j5J0K5J5J5J5%%%%J5J0%j0%l0j5j5N%k5k0nJ5j0%k0
3716c5j5j5m0l0m0J0J5J5J0J0J0J5j0%%J5J5M0L5L5L0%%j5j0k0k5j5j0nnk5k0m0j0%%J5K0
3713i5L5L5K5Nj0j0nnNK0L0K5J0Nnk5l0l0J5J5Nk5l0j5K5J5M0J5J5J5j5k0k5k5%%nj0m0l0
3711a00k0j5l0n%%nnj0j5%%j0j0k0Nn%j0j0j0%%K5M5M0L0Nl0n0m0nK0nj0j0NL0L5J5Nk0k0
3708b10%K5L0K0N%nNN%%k0%J0%J0J0%k0j5j5J5J5J5nnnj5j0J0J5%%j0nJ5J5j5j5j5j0nnk0
3705b05j5j0nj0nk0k0nnk0j5NJ0n%j0J0NNJ5K0L0L0J5J5K5K5J5j0j0n%%%%%M0M0L5N%NJ0J5
3702@K0J0j5l0k5k0k0j5nK0M0L0J0%nN%j5j0%%j5j0%%nj5j0j5%%NNj5j5j5k0j0J5M5K5Nk0
3699i0nJ5j5n0p5m0j0j0n%n%%%n%%%%%nJ0J5nN%%J5%%j5j5nnj0nNj5j0j0k5nnnonj5j0%%j5
3695d36j0k0j5j5j5%K5K5K0J5J0NJ0L1L0L0L0K0%j5j5L0M5N0J5j5j5%j0k5n0m5nJ5J0J5J5
3693b60%%%k0k5k5nnj5J0NJ0K0K0J5J5J0J0K0K0J5nj5j0%%nnK0J5K0J5K0K5J0J5Nk0nnJ0N
3690i5j5j5k0%j5l0l0k0nnnK0K5K0J0J5J5J5K0J5J0j0k5l0k5k0j0j5%K5L0L5NJ0n%nnj5l5
3687a85n0nL0L0K0n%nN%J5J5NNnnj5j5j5NK0j0j0j5J0NK5K0k0j5k0NJ5J5%j0N%K0j0%nj0n
3684a65j5j0%%j5k0nnj0j0%%j0j0k0j5J0J0%nK5L0K5L0nk0m5m5l0l0nJ5J5J0nj5j0j0%K0L0
3681c15L5J5J5j5j5k0k0l0k5k6K1K0K0%NJ5J5K0K5L5L5M0J5J5J5J0NNj5k5j5k0j5nj0J0J0
3679a70J0J0J0J0J5J5NNJ5J5NJ5%J0J5J5NJ0n%k5m0l0l0j5j5k0%%Nj5l0m0NK0J5K5nj0j0k0
3676b25j5l0k5j5j5k0k5k1%L1L0%k0l5m1l0%J5M0L6L5K0NJ0j0NNNNnnnnj0j5k0NJ5L5M5M5
3673b05L5J0n%NJ0J0j5%n%n%%J5J5J5nj5m0k5j0j5j5%%J0J0k0l0J0J0%NJ5J5Nj5m5m0k0NL5
3670b95L0J0J5NNJ0NNj5k0k5%%NN%%%%j0j0nnJ0J0j0l5k0nJ0J0NNnl0nn%%NK5N0N5N5L5K5
3667a05K5J0nnj5nj0J0L0L0L5K0J5j0j5nn%k0j5nn%nj0l0nNNNN%%J0%NNN%%%j0n%J0NJ0%k0
3664f5nnNJ5J0J0%K0J0NJ5J0J0J0J0J5NNJ5J0K0j0nj0nnN%%nNNnj0K0j0j0m5k5nK0J5K0K0
3661H5K5J5J5K5nk0l5l0nnnnNNJ0L5K0%k0j5J0J0nj0%n%nnj0%%nj5j0J0%%%k5j0j5j0j0nn
3658b5k5k0%Nk5k0k5nNk0j5j5nj0j0j0j5j0NNK0K0%%J5J5L5K0%nj0J5K5J5Nj5j5j5K0K5M0
3655b5M0J5nj5j0%L0K5J0j0l0l5l5o0l5j0j5J0J0K0nm0l5l5j5j5j5n%NJ0J5J5J0k0nj5%%K5
3652b50K0K5K5j0l0k0NJ5J5J0j0j0n%nj0%%%j0j5j0nj5J5M0M0L5M0K5%j5j5nnk0j5j0%j5j0
3649b05l0j0K5K5J0j0j0J5J0N%%j0j0NK5L0J5j5j5J5J0J5%k0k0j5j0%%j5m5k5l0j0j0j5j5
3647c40k5k6l5l5k0%J5J5K5J5K0K1J0J0J5J0K5J5J0J5M0M0L5L5K5NJ5K5j0nk0%K0J5NJ0%%
3644b5%NJ5j0k5n0m0k0j5j5j5j5j0K0J0l0n5n0l0l6nnJ0J1J0NJ0j0n%J0J0nj0nJ5M0J5NNN
3641b85L0K0K5L0O0O0O0K0j5l0l5j0%%%j0%nn%%J0L5K0K0n%k5l0l0m0l0l0l0l0k0j5nn%l0
3639c30j5NJ0J5%%NJ0NJ0K5%j0J0K0K0%nj0j0%j5l0k5j0J5K0K0%n%J5J5J0%nj5j0j0nj0nn
3636c00J5NN%nj5m0l0l1k5nJ5J0J6K0L5L5J5k0k0NNNNNL5L5L0L0J0J5nnNNj0nN%nj0nj0nn
3633a90j5nNN%%NNK0M5L5Nk5n0m5n0l5k5n%N%k5k0k5o%OJ5J5%%J0J5L0%%%J0J5NNj0j0nk5
3630c15k5j5k0NJ5NN%NNJ0J0L0J0%K5K5K0J0N%%j0nNJ0%k5l0l5j0N%%K5K5NJ0K0K0N0K0M0
3627g0L5L5J5%J0%%k5n0m5k0l0l0%%nl5k0%J0j5j0j5nnNNnk5k0j5%J5J0N%%K0K5Nk0j0J0J5
3624b55J0L5Nj5%J5J5%N%NnK0L0L5j5j5k0J5L0J0j5j5k0J0j0nj5j5m0m0m0j0K0J5Nk0k0J0
3621c00%K5K0nl0m5l0nJ5J5nj0j5J0L0K5K0K0j0nj0j5NJ0J0J0K0J5J5j5nj0N%m0j5NNJ0Nk0
3618b95k0m0j5J5J0K0K0J5J5M0M0NNj0j5j0j5k0k0j5j0J0j0j0nNJ0j5j0k0k5k1%J1L0L5M0
3616b75%k0k0NJ0J0J5J5%nnnj5j0%N%l5l0j0K5M5M0J0j0l5l5k5j0nnj0j6j5nnNJ0J0K1J5K0
3613c45K5K0L0K5K0J5J5J5L0NJ5K0J5J5NNj0l0j5j5N%J0J5NNj0l5l0k5k0k0l0k5j0J5J5J5
3610b60J5j0nj0%%%nj5j0nnJ0J0L0%k5k5k0k5nL0M0L5n%J5K0NN%K5K0K0L0L0K0J5L0L0Nj5
3607ek0j5%k0j0j0nnk0k5j5k5n%j5k0k0nj0j5k5%%K0L0L0L0L0NJ5j0j0j5j5j5%NK5M0M5J0
3605g0k5m0k0%%%n%%NNj0J0K5K0N0M5L0J0j5j5k0j5j0j0j0nk0k0k0%nj0k5nnnj5k0nj0J0k0
3602b45k5%j5j0j5j0j0j0j5j0k0j6%j0%%j5j5l0k5j5K0K0J5J5K0K5J1j1j0n%NNL1K0j0j0%
3599c70J5K0nJ0NJ0NJ0NK0nJ0J5L0L0K5K5J0J5K0J5NNJ0J0K5%j0%%Nk0j5nJ5M0K0J0NnK0K5
3596E5L0Nk0k0k5j0j0j5j0nJ5J0J5nK0J0%j5N%j5j5j5%%%%J0Nj5j0J0K0J0j0l0k5l0nj0nN
3593i5J0NNJ5J5J5j0k0k5%nK0j0l0k5j5j5%nj0j5j0j5j5j5k0j5l0k5j0nNN%%J0NNNj0j0j5
3590c55k5NN%K0L5L0L5%k5j5k0K0L0L0J0J5J0N%NJ0J0K0K0K0K0K0nk0k0l5l5j5J5M0M0NJ5
3588h0NJ0K0K0J0J0%nL0N0J0NK0J5J0J0j0J0J5K5j0%j0J5K0K0NNJ0J0j5j0m0m0l0k5k5k5k0
3585A5k5l0l5l5m0k0k0j5k5k5m5m5m0k6%%%k0k0k0k5NJ0j0nj5k0Nk5nj0j0nk5k5k0k0j0j0
3582f91NJ0J5K0J0nj5j5J5J5K5K5K0nl0l0l0%J0NNNj5j5j0j0k0k0J5K0J5K5J5J5%k5j5j5J0
3580f66L0K5K5J5K0J5J5J5M0L0J0nk5j0j0J5K0nnj5j5%nj0nk0NK5Nj0nJ0J5%%%Nk0k0nL0O0
3577d26K5n%K1L5K0J5%nk0j5j0j0j0j1j5j5j5%%nk0k5k0k0k0k0m0j5k0k5%k0l0l0m6l0nnK5
3574h12K5L1L0K0K0K5N5L5O0N5N5K1Nj0%K0K5J0J5%%j0nnj0J5NK5K5%k5k5k0J5M0NJ0nk5k5
3571c30j5j5k0l1m0j5%%%j0j0%%n%nj0%%J0%j0n%%NJ0NJ0%%J5K0L5L6L0J5K0K5K5K5j0nJ5
3568b35J5NJ0j0j0j5j5k0j5j5N%%j0nJ0Nnnj5j0NJ5J5J0j5j5j0NK0nN%NNnnnK0%Nn%J5J5j0
3565b70nj0K0J5j0l0l5j5J0j5j5k5k6j5NJ0J5J1J0%%k1J1%j6j0j5%J0k0k0N%J0Nnl0j0j5J0
3563d86J0J0J0j0j0l5k5nL0N0N0L6K0K5L0K5K5K0K5K0K5L5L5K0j0K0K0M0J5j5m0j5%Nk0k5
3560i5k5k0%nn%nj0j5m0m0j5k5k5k0m0l6%nJ5Nnj5J5J0j5j0l5l0k0k5k5%nK5K5K5K5%%k5j0
3557e01j0j0J0L5L5J5K5Nj5k5k0%L0%NJ0%L6L0L0L0K0nk5l0%K0Nj5j5k5J0J5%L0L0L5M0J5
3555a80%Nnj0m0n5p0m6k0k0nj0%%J5J0N%%k5k0k5NK5J0j5k5N%nnj0%%nn%NNj5k5nNJ5%%j5
3551e51nj0%nnj0j0N%J0K5M5M0K5K5L0L1L0Nn%%%J5J5K5K5J5M5M0M0K5Nnj0J0NJ0j0j5J5k0
3549a00k5%j0j5j5j0nl0k5k5%j0l0k5k0J5J5Nk0%J5J5nnnJ5K0n%nJ5M0L0K5%j0j0j0j0%nj5
3546b40l5k5k5n%%k0l5k1n%k5k5nJ5L0L0K1J5J5J0M0L0L5L5K0Nj5j0%%%n%k5n0m5l5NK0K5
3543c00K5%j0nJ5J0J0J0K5K0J0j5j5m0l0j0NK5K5K5L5J5J0J0J0NK5L0K5K0%%%Nj0k5m0o0n5
3540b20k5j0J5nj0%Nk0m0n0l6k5k5j0J5J0J5J5J6%NNNJ5J0J5J0%%J0J0%k0%nJ0J0k5k5nL0
3537c30L0j5j5k5K5J5K0K0Nj0l5l0j0n%%NK5K5%l0l0l6j0%J5J1NNNJ5J0j0l0m1k0j0J5J0J5
3535d16N%%J5J1J5j0nL0%%%%nJ0J0j5k0NK0K5%nk5%%J0J0k0k5j1J1NNk6k0%nL0L6J0J0NJ0
3532c20J0J0K5j5NJ0J0N%nNk0n%n%k5j0NNnl0l5m1k5l0l0l0%K5K0L0J0K0K5J0J6oj0%j0j5
3529d26J5K0L6L5K0%k5m5m1m5J0NJ5J5%nj0%k0k0k5l0j5k0J5J5NJ0K5K0K5K0K0nj0j5j0K0
3526d21J0J0K1K0Nk5k6k5%%%%%%n%J5J0K0j0j5k0l0l0k5l0nj0J0J0n%%%J5J5J0NJ0NJ0L5K0
3523d26K0nJ0L1L0M5K5%NJ0J0K5L0K0K0nk5m0m0k0k0j5j5%%%k5%%j0nj5j1%j5nj0J5J0J6L0
3521c55J5K0NJ5j0k5n0n1l5l5k5k0k0NL0K5L0NNNn%j5j0j5j0%nJ5L0M0K5J5K6L5M0K0K5L0
3518b25L0M0L5K0K0nnn%nnJ5L5N0K5J0j5j0j0j0j5NK0K0K5k0j5k0k5j5k0k0%K5L0j5j5l5l5
3515a40n0n5m5m5n6l0k0J0J5J5nnJ0J0J6J0nj5k6nJ5J6J5%NNL0K5J0j5k5%K0%nj0J0NnJ5L0
3512b75L0M0K5%J0j0l0l5l0j0K0K0n%N%j5j0j5J0J0%Nj0n%NJ0j5j5k0J5J5J0J5nl0k5nNk0
3510c35nk0j0j0nK5NJ0NJ0J0J0K0nj0J5%nNNJ5K0j0j5NJ0J5%j0J5J0J5K0K0J5k0m0l5k5n0
3507c30o6m5k5k5k0%nn%%j0j0k5k5k0k0j5K5J5J5Nj5%nnj0nJ5j0n%%K0nj0nnnNJ0J5J0j0j0
3504f16n%L0j5%%NJ0j5J0N%J5N%nj0j5%nK0J5J0J0nj0k5l0k5K0L0L0J5nj5j5j5j5J0J0j0j5
3501f21j5j5j0j5j0j0J5J0K5M5L5J5J5K0K0K0J5j0N%K0K0K0K1K0K0L5L5J5J5j0j0j0J0M5M0
3499a80L5J0j5k5J0L0L5J0k5k0j5J5J5K0N%NJ0J5nJ0N%NJ0J0J0j0N%j0nNNJ5j0nnJ0J0%j5
3496c0j5j5%%j5j0j0j0n%j5j5j0nj0j0%%J5J5%nNK0L0L5J5K0Nk0j5j0j5j5l0m5m5m0k5J0j5
3493b85j5j5j5K0%l0k5j5j6k0k0k5l0j5j5%%k0k5%nnj5J5J5L0N0M0M0NJ1%J0j0l1j5Nj0nn
3490d46nj0J0J5J5Nl5j0n%K5J5J5j5j5k0NNJ0%%J0j0%%K5J5J6J0J0J0%%K0K0K5%NJ0%nk0j5
3487c15j5nNk0k0l1J6N%Nj6k0k0k5%K0%Nk0j5nJ5K5L0L1NJ0J0%Nn%k0j5nK0J0J0j0j0K0M0
3484c05M5M5K0%%%J0J0J5j0j0j5NNj5j5n%J0J0nk0o0k0J5L0J5j5m0m0m5k6j0J0J5J1J5J5N
3482c50J0j5j5l1l0j0j0NK5K5Nj0j0J5J1Nk1%K1K0K0J0J5j0l0m6k0j0K0L6L0J5J0K5K0J5K0
3479b40J5J5L5J5J0NJ5J5j0k5j5J0%%j0j5nnj5j5j5J0%%nnJ5J0L0L0K5J5K0%nl5l0NK0J0J0
3477a15NJ5J5J5K0%j0%J5K5J5nj5k0nNnNj5j0nj0j5J5J0j0j0%%nj0k0k5nnj5j5k0j0J5L0K5
3474a50k0l5l0j0%%K0M5L0K5L0J5nk5l0J0NJ5J5%j5nJ5K0NJ5K0Nl0m5o0n5m0k5j0%j5k5k5
3471c65k0J5M0L5%k5l5l6k0k0k0j5nnJ0Nj0j0NJ0L0J0J5%j5j5%%NJ0nj0k5k0m0m0j0j0J5J0
3468e61n%%%J5J5%K5M5O5N6L5%NnK0K0K0j0j5J5j5%%nnnnJ5J0%k0%J0N%j5NJ5nJ5%%%l0nN
3465b90Nnj0nj0J5J0K0K5J0NJ0L0J0j0j0j0j0n%nj0j0%%j0nnn%NJ0j5nnJ0J5j0n%J0NJ0nn
3462b60j0J0L0J0%%J5J5nj0k0k0j5j0Nk5k0k5%K0j0j0j0j5J0J0J5K0J5J5J5NJ5J5K0%%%K0
3459a85K0J0J0%k0k0NJ0J0j0j0j0j0J0%nl0k0k0j0j0l0j5k5%Nn%K0M5K0nk0nJ5K0J5J0J0J0
3457b20%%%%%%J5J0j5nK0K5M5L5K5J5nJ5%nj5k0nJ5j0J0%%J0K0%%%j5j0k0k5j0nk5l0%nn%
3454a90k0k0NNJ5L0K0j0j5J0L0L0Nl0l5k5m0l0j0j0J0J5n%N%J5J0%%J0J0J0NJ0%nJ5J0%j0
3451a80j0NK0J0j5k5n0j5Nj5l5l0k5j5j6k0k5k5k0j5j0nnl5m0%K5K0K5nnJ0J5J0L0J0J5J0
3448d31Nnj0nj0J5L5N1K5J5nnn%J5K5K5K5K5J0Nn%%%nj0%NK0J5J5K0K5K5K5%j0j5j5j5j0j5
3445a50j5j5j5%K0K5%NJ0%J0J5K0K0J5J5J5J0%k0l0l0j5k0k0j5k0%J0J0J5%n%k5k5k0%J5J5
3443a95J5J5NJ0j0j0n%n%%j5l0l0k5nj5k0l5l0j6NJ6J5K0J5%%L0K5Nl0m0j5J0K0K5K5n%n%
3440b85nj0nj0J5J5J0J5L0L0J5k0l0k5nj0j5J5L0Nk0k0j5J0K5M0M0L0K5L0NNJ5J0K5%k0k0
3437g5k0k5l0k5nJ5%%%K0K0K0J0J5j5l0j5k0k0j5m0l5k0%J5L0J0Nnk5m5m5j0J0NNJ0NJ0J5
3434c00J0J5L0M5O0O0K5J0J0J0J0J0L0K5L5J0j0l5k5l0k0k0l5o5n5l5k0k0j5%J5J5%%nj0j5
3432b90k5j5k0nj0nj0J0%K0K0%k5l6l5j5L0K6L0J0j0k5k1l5l0nj0Nk0%%J0J0J0N%%L0L0N1
3429c50K5K5K5L5M0K5L0nj0J5J5J5J0nnN%K0n%nj0%%J0J0J0j0nk5k0nn%nk5k0k0k5%nK0%k5
3426b55l0m0m0nK0K0K5NNNJ5%J0%%%K0L5L5K0K0Nj5j0j5J0J0k5k0k5%Nj5nnnj0%nj0j0n%n
3423b90j0j0j0%%k0j5j5j5k1k0k5n%j0m5n0m5k5J5M0K5K5L0L0k0k0j0K0L0N%K5J5J5J5K1%
3421c70NnJ0K5Nnn%%J0J0J0J5Nj5j5j0%%j0j0j0j0%Nnl1nn%%l0k5j0j5j5j5%L5L0L5K0K6%
3418c75Nj5j6N%j0j0NJ0%k5l0k5j5j0nn%NJ5J0J5j0l5n5n0k5j0j0j5j5j5j5j5N%K0K0K0NJ0
3415f61J0L5K0K0NNK5K0K5%j0j0NJ0Nj5j0J0%j0%nNJ0%k5l0k5j0n%j5k5l0J5N5O5M5K5%j5
3412d86k0k5nNNn%j5j5nnnk5nnj0j0l0m0k0k0k5k6l0k5k0NK5K5%nJ5J5L1J5K5K0K0J5L0K5
3409f06NJ0j0n%nNJ0J0J5K0K0K0K5J0J5%k0%%J0Nnk5%NL0L0K0NJ5J6J0J0NL0K5K0NJ0J5K5
3406b20L5M0L5M0J5K5N%J0J5L0J0%nj5m0l0l0j0J5NNl0k5m0m0k5NJ5J0%N%J0j0nNJ0L5J0j0
3403a45nnJ5J0N%j0j0j0nnj0j0k0J0%k0k0j5j0J5J0nj5j5%K0Nl0l0l0j5j0k5k1k0l0nK0K0
3401d21K5K6N0L5J5nk5l5m0l6nL1L0NNK5K0L5NJ5J0J5J5j5j5Nj5nJ5NJ0nk5k0k0NK5J5j0j0
3398b65j0j5nN%J5j0j5j0J5J5K0K0L0L0L0K5%j0l0l0NM5N0K5j5j5N%J5J0J5J0K0J5K0%k0l5
3395d5l5k0NL0L0J0%Nj5k0j5%Nj5j5k5%%nnk0j5nnj5j5j0j0j0%j5j0j0n%%k0k0NJ0j5j5k5
3392c55l0J0J0K5J0%J0K0K0NJ0%k5j0N%Nj0l0j5%K5K0%NN%N%J0J0N%J0NJ0J0K5L0M5L0J0N
3390h0k0%NJ5J5%j0j0j5k0n%k0j5j0j0j0nk0k0k5k0j0%K5K0nj0k0k0%nJ5K5K0J5l0l0j0%N
3387b95%n%nnNNNN%k0n%J0Nj0J5K0L0K5L0%Nnnn%j0j0j5NN%k0k5j5j5%%%k0j5j0%k5j5Nj1
3383c91j0k5%%%j5k0k0j5%%nj0j0j5nj0%K0J0%%n%J5M0L0M0J6K0J5J0J0K0J5J0J0K0J5N%J0
3381b25L0K5K5n%l0k5l0k5l0k5l0k5%nK0K0j0j0K0J5J5J5j0nl0l0j5J0L0L0L5M0J5j0n%%%
3378b35nnNNnnl0nNNJ5j0j0j5NJ0J5J5NNJ0J5K0J5%N%nK5J5NNj0l5k0k5nJ5J0j0k5j5j5j0
3375b70j5J0J5J0J5J5NJ0J5J5j5l0n0n0m5m1k5l0%NJ0J5%%J5J0J5n%K6%%J0NJ5J5nn%%J0J0
3372c15NJ0j5J5J0J5J5k5j5j5K5K0J0j5N%nnNJ0NJ0nn%j0K0K0J0J5%%%NJ0J0J0N%Nnj0l0m0
3369b45k0k5j5j5k0j5l0k1k5l0k0%j5j5%NJ0j0nn%%%%k0k0NL0K5K5K0K0K0K6L0L0J0nJ0J0
3366c00J0K0n%j5j0k5k0NL0M0M5N0N0M5M5L0Nj5j0J0J0%Nj5J5NJ0l0l0k5k0J0l5l0l0j5k0
3364b10k5N%%l0l0k0%k0j5nnj5k1j5k0%K0nnj0%j5j0nJ5J5j5j0nj0l0m0j5J5J0J5J0J0J0%
3361d81K5M0J5%nN%j0nj0j5%%J0N%%%K5L6L0N0N0M0M0J5J5j0J5K5K0n%J0%J5J5%nk5k5k0k0
3358a35nj0j5k5nj0k0k0j5nj0nj5j0k5j5%nJ5J0J5n%nK0J0K5K0j5j5l0l5m5n6l0l0j0J5K0
3355d76K5J0J5%nj0j5J5J5j0l0l0nJ5J5n%nnj0J5K5L0J5K0K1%j0j6j0J5O%j1l0%n%%N%nj0
3352d41j5j0%J5NNj5j0n%NN%k0%K0NNnj0%j0nK0J5J0N%nnJ5J5J5nk0m5m0nJ5j5j5j5j0j0j5
3349e76j5Nk0m0m0j5j5L0K5K5Nk5k5m0m0l6%J5K1j0j6nj0%n%k0j5j5N%j5j0k0NL5L5K5K0K6
3347g51K5L0L0L5M0J5J0M0M0K0J5NNNJ0%%NN%k5l0l5k5k5k0k0j0k5m0j5j5k5k0k5k1k0%Nj5
3344h22j0k0%J5nJ5J5J5j0J0K6L5L5K5J0nnn%NJ5L0L0J5nl0k0k5j0K0K0K5K5J5J5j0l0k5k5
3341f46k5k0%K0K5Nj0j5K0J5%%j5j0NNK0%nk5l0nNJ0K0K5K5L0K0K0J5j0l5l0nK5K5J0%nnK0
3338e31J5K0%NJ5J0NNJ0J0L0L1K0K0NJ5K0M5N0K5K5%j5l0m0%%NNk0l0n0l0l0onJ1k1m5m5k5
3336e21J0j0j5k5k0%%J0J5%Nj5l0l5l0nL0N0N0L0j0l0l0k0k0NL0K0K5%Nn%%%%K5N5N5M6J0
3333c45Nk0j5k1%Nk0l5k0%%k0l5j5%n%nn%j0n%%NNnn%%%NNN%nnn%N%j5m5k0nj5k0k5k0%K5
3329g01K0L5L0M0Nk0l0j5J5L5L5J5%k0k0j0nl0k5j0j0NJ5NJ0NNJ5J5%%nnNk5%J5J5K0j0j0
3327e91j0n%L0K0%l0l5J0Nj0nl0j0K0J5L5Nj5k0k5k5j5%K5K0K0%J0J0J0J0J5J5J0N%K5L0L0
3324d51L0L0J1J5J5J5N%J0NK5nnk0k5%NNk5k5j6%L6L0M0L5K5L0j5k0k0j5j5J5M0J5nj0j0n
3321b50j0j0n%j5j0%J0k5j5nK0%%%NK0nN%NJ0%nk0k5m0m6k0nj5j0l0k5k5J5K0K0j0j5NJ0N
3318d91J0nl0k5k5J5J0K0J0K5K0J0J0K0J5J0NK6Nnl1%nNNnK1K5K5L0L0%J0%k5j5j5j5j0j5
3315c55j5k6j5j0nK5J6K5J5K5K0N%J0J0J5J5Nj5j5j0L5L0K5L0J0NK0K5N%j5k0j5m0k0%M0M0
3313a25L5%k0j5NJ0%%j5j0l5j0J5J0j0%j0nj0j5Nk0j5j0%j0NNJ5K0K0J0NN%nj0k0l0n%nJ0
3310b35NJ0J5J5J5J0Nn%%NJ5J0j0nl0k5j0j5K0K5K0%nNJ5j5%nNNk5k0k5j5nk5k0k0m0j5%%
3307c70%l1j0j0k0j5nnk5k0k0NNj0k0k0k0k5j0J0K5J5J5Nk0l0k0NK5M5N5M5M0nj5j5j0nNJ5
3304d41J5j0j5J0M0N1N5L5L5J0j0k0k0%K5J0nk5l0j0j5j0n%%nj0j0j5j5oj0%nk0k0J5J0J0
3302d11j5l0k5l5l5%%J0j0k0k0j5k5j0J0J0nn%nJ5NNj0%n%%%NJ0%k5k5%NNNNnk0j5j5J0J0
3299f76%nnj0nn%nn%j0nj0j0%%K0K0J0J5J5J5j5j5NM0N0K5Nj5j5%J5J5K0J5K0K5K5%J0J0K5
3296d11J5K6K5J5%nK0L0J0J0J0K0J5%%J5J0nnJ0J0k0n0o0m0%J0J0N%%%%J5J5j5j0J0J5K5K5
3293b50L0L0%J0J5K5J5J5j5j0k5k0j0nJ5L0K5%%%j0j0k0j5%Nj5m0n5o0n1l0j0nj5J5Nj5j5
3290d66k0j0nj5j5K0K0%l5n5l0j0J0NJ0nk5n5n0k5%%K5N0N0L0J0M0L5L5nk5k0k5k0j5l0l0
3288f51l5j5J5K5L0NNj0j5l0k0j5J0L0L0%NNJ0J5k0k0k0NJ0n%J0K5L0K5NJ0K0K0J5Nk0j5k5
3285e51k5%%j0k5j5j5J0J0NJ0j0nK0K0nk5l5nnnk5l0j0nj0j0k0k6%NNJ0K6M5M5K0K0%NJ0%
3282f06N%N%%J5J0nnj0%J0J0j0j5j5j5n%k0k0%NJ5J5L5J5Nk0%%%%J0J5j5j0%K0M5J5L0NK0
3279d66K5K5N%%L1K5J0j0m6m0nj0%j0%j0N%K0K0nk5l5l0l0k5k5nnK0J5J5j0j0NN%j5l5m0l0
3276f96l5j5k5J0N%J5J0Nj5m6j5k0NNnnnk5j0j0nn%n%k0nnnj0J0J5k0k5nn%%J5J5K5K0L0K5
3273h32J0J0K5K1K0J5L5J0J0L0K5K0J0J5M0J5NK5L0L5K5Nnk5l5l0n%k5m0l0k5nj0k5l0k5k0
3270g31%k5l1l0k0j5j0J0j0j0j0j5j5k0j0NJ5J5K0M5M5N1M5K5NJ0j5j0K5L5M5M5K5NJ5J0J5
3268d66K0Nj5l0j0J5L5K5Nj0j5j0J0J0Nk0m5m0m5%nN%k5k0m0m0k5nnj0J0j0j0%J5J0K0K0J0
3265f81j0k5k5j5j0j1j0%NnnK6K5M0M0L0K5%NNNJ5M0M0L5M0M1N0N5M0K5J0J5%NJ0J5J5nk0
3262a65%J5K0K0%nnJ0J5J0k0k5l0l0l0k0k0J5Nj0j0j5NK0J5J0NK0J5J5J5%n%%NNj0nJ5J5j5
3260a50j0j5NK0nj0j5%nj5k0j0J0%%nk5l5n%Nnj0j5k0nnj0j0l6k0NNnk5j5j0NNj0nnn%%j0
3256d91j5k0m0m0l0j0j0N%%Nnj0J0NJ5J5%j5nnJ0J5%n%j0%%%j5j5m0m0n1m5m5l0k5J0J0J0
3254i07J0K0K5NN%%%%K0K5J0K1L0L0K0j0k0k5k5nJ0Nj5m1l0l0k5j5k0J0J5J5%m0l0m0k0k5
3251a047j5j0j0nnK0J0J5j5j0k0n%K5J5J5nk0k5j0K5K0L0K5K5L0K5L0L0K0K0%k0j0l0j0J0
3248h82NJ0NJ0K5K5NJ0K1j6j5j5J0Nnj0k0j0%J5J0j0j5%K5M0L1J5NJ0J5K5M5N0M0K5nNL5M0
3246d41M0L1K0K5L5J5L5K5K0j0m5n0o5l6n5m5k5j5k5j5l5l0j0k0k0k0k0k0k1k5k5k5nNK0K5
3243h07%N%K5K1O0O0L0L5NJ5NJ0J5J0j0k5nJ0L5L5J0NJ0Nj5j5k0nJ5nN%%NNNj5l0j0nK0L5
3240d71L0Nl0%J5K0J0j0j0J0J5J5J6J5j0J0K0L0L5J5nJ0%K0J0K0L5NNNJ5K0J0J0NJ0J0j0j5
3238a10m0n5n5n5o0n1m5k0k0j5k5j5l5m5n5n5l1l5l0k5k0j5j5j0n%K0K5L0Nj5k0k5j5j5k5
3235i77k0J0J0nj5J0N0M5K5%J5K0K0M1J0K0j0nJ5L0N0M0L0J5J0K0L5L5O0O1M5L5K5J5J5Nk0
3233b35j5nNJ5L0L5K0J5j5j5j5m0j5NK0K0%k5j0NJ5J5k0k0j5k0j0j0J0J0n%J0j5nj0nK0%%
3230b75Nk0N%L5L0L0K0NNn%j5%NJ0k0k0j0j0k5l0m5m0k0J0K0Nk0j5onNOJ0J0%%J0NnJ5j0j0
3227c60k0k1nnk0j5k5k5nJ0L5L0K5K1j6J1L5L5K0nj5j5j0J5J0J0K5L0K5K5j0j0k0%N%j0l5
3224b80j5j0nnj5j5k0N%n%%J0j5l1l5l0l5l5nJ5J5J5j0m5m0j5L0L5L0L0%j0l0l0k5l5l0l5
3222f76nJ5L5K0K0j5j0k0m5m5j5j0nj5j6k5k5j5k5K0K0%%nj0J0J5J5K0j0NK6K0K5NnK5NJ0
3219f86K5%K5NJ5K0%%K5K5K5%%K5J5K5%NJ0J0nnJ5J5n%k5%J5j0k0k0l0l0k5k5k0nK0M0M0N
3216e06j5j5l5l5m0j5J5J0j0j5nK0L5L5K5L0K5%j5k0j0j5NJ0K0J5K5K0J5L5L1J0j5j1%K6J0
3214c60j0nj0j6k0l5j0J0j5l5l5j0nj0m0k5k5j5J0j0nNJ0L0Nnj0k0k5k0Nj5j5k0k6%nJ1%L0
3211g41%nnnj0J0K5L0L5j0k5l5l5NM5M5N0K5K5Nj5k0J0j0j5nnJ0J0NJ0K0J5J0j0Nk0j5%k0
3208f11k0nj0J5nk5nJ5J5k0j5nL0L5J0j5j0j5l5k5l0NN%k5k5%%J0NJ0NJ0NJ0k5k5k1k5j5k0
3205h47k5l0k0l0j5k0l0l0j5j5%%%%N%N%l5j5j0j5n%L0L0K5L0K5K5N%K0nJ5J5K5K5K5K0L0
3203h07J0j5j5J0K5K1oj0nNNK1j0%oJ1J0K0nj0nK5L0N5L0K0K0NNL0K5J0Nk0k0n%%%j5l5n0
3200f41l0j5k5%nJ5Nk0k0k0%j5j6k0k0k5k0l0j0N%J0j5k5k5J0%M5L5L5M0L6L5K5J0j5j5J5
3197g06L0L5L5K0K0J5J5J0Nnnnnk5n0l0j5L0K5nj0k0k0k5k0k5%%%k0k0%%K0K0K0n%%j0nk0
3194g51k0l1j0K5M1L5J5k5k0m6m0j5%J5J0K0J0K1K0J5K5k0k0k5j1%nL1K0L5J5j0k5l0nj5l6
3192h07j5k0J5J5nl0j5j0J0J5N%%k5%j0NN%%N%J0%%%nj0j0nK5K5K0j5l0m0k5J5NNJ5J0NJ5
3189h52J0J5nk0l5l5J5K0J5K0J0J5K5Nnj0nj0k0k0j5J5J5J5Nk0j5J0J5J5j5j5k5k0l5l0k5
3186i92J5L0L5L0Nk0k0N%Nj5j5k0j5k0%%J0J0J0J0J0NL0%%k5nnj5j0k5NJ0J5%NNJ5J0J0J0
3183i07L0L5L5L6M0L0Nnj5k5k5l1l5j0j0J0J5%j5j0j5J0L5J0J5J5M1J5K5K5%j0l5n6n5m0l5
3181i07m0l5m0k0nj5K0K5K0NJ0J0J0J0J0L0L5L5K5Nj0nJ0J0%Nj0J5J0J0j0J6J5nN%NNJ0J0
3178g26nj0%%l0k1nJ5K6L0L5J0k0k5l0J0J0J0NNj0nj0j0J0J0L0L0J5J0J0N%Nk0k0j5J0L0N0
3175e91M0K0nl0k5k5J0J5J5J0%j5l5j0NJ0N%j0j0k0k5j0nk5k0j0J0K0J5NNNN%%j5m0l0nK5
3173g41L0L5L0J5nl5l0l5j5J0%j5k1nn%Nj0J5K1J5J0NJ0J5K5K5K5Nj0k5k0%%%NJ0%%NJ0NJ0
3170f31j0n%j0J0NNN%k0NNn%J5J0K5Nl0k5j5L0K5K0J0J0nl0k0%%Nj5j5j0l0k5k0NNK5K0Nj5
3167f86k0NK0M5K5j0l5l0k5k0j0j0%Nj5j0j6J6K5J5J5J0nnnnK5K5L0K5%k5k0%K0K5%j5l0l5
3164g01%J5J0J5J0j5l5l0%%J5j5j0m6k5j0n%j5j5j5j0l5j0j0%k0k0NNnnj0j0%%j0j0j0n%%
3161a032%J0NNNJ0NJ0k0j5j5j5j0j0k0k0%%j0%k0k0nK0J5j0j5k1%n%nNNJ6J5K5K0%NNJ5J0
3158a062K0J0J5J0J0j0j0%k0k5k0j0J0J5J5NNNNJ5K0NJ5%Nk0NK0J5J0J5j0nJ5J0%Nj0%n%j0
3155i37nnnK5K5J0J5J0J0K5K5J0J0NNOJ5NJ0K5L5L5J5j5j5%N%K5K5L0J0J5j0nk0j5J0K5L5
3153e31L5J5nj5j5l0nK5L0K0nl0l0k5NK5L0%%n%J5K0L5J0nnj5%L0K5K6N%%J5J0NJ0j5J5J0
3150c20NJ0j5k0j5n1l0nJ0K0k5m5m0j0j0k5k5NNNNnj0J0J0j0nk0k0nnj5j5j0nj0j5k5l0nK0
3147g41%%j5k1k0j5NN%nk0j5nnj0n%K5L5K0%j5k0j5%K0L0L6%n%%k6k0j0j5K0K0L1K5J0k0l0
3144g71l1j0j0k0k0k0N%Nj0j5%%%Nj0nj5n%N%NnnK5%n%%J5L0J0NNJ5J5%j5k5m5l5j5nj0k0
3141i82j5%L5K5%j5j0NNj0l5l5m0%L5M5M0M0L0NN%nj0j0k5k5j0j5j5j0j0J5M5N0M0K0K0K0
3138g97NNnnJ0n%nJ5J6J0J0J0J0J0J5J0L5J0j5K0K0K5%j5k0nj0nj0j5k0%K0%%j5k0J0L5K0
3135f46%k0nJ5J0%nj5j0%nk0j5k0NM0J0nnnJ5J5J0J5nnnn%%%J0J0nj5%%NNj0j5l5j0K5K5J0
3132f61l0n5o1m0k0L0K5K0K1%Nj6j5j5k5nJ5NJ0j5k0nnN%k5k0k5k5l0l5j5j5nj0j5j0l5l5
3130a152%K5J0j0NNL5J5%%l5nj0J0J0nk5k0j0j1nnnj0k0%J5J5%NJ6K0%Nnj0nj1%nj0j5k5k5
3127a248j0j0J5K0Nk5l0l0j0nNL5K0K0nj0%NJ0j5j5J0J5J5j0nj5J0NJ0J5n%%n%%J0K0%j5j0
3124a233k0J0N%NNNJ0K0K5Ok1j0j0j0j0k5k0j5NK0K0J0J5K0n%k0l5l0l0NK5L0%J0%nnnN%j0
3121a263nk5k0nK0L0M0K5K5K1%nj1n%N%J6NK0J5J0NJ5J5J0j0nnN%j0%l0l0m1k0J5J5K1%l1
3118a188l0l5k5j5NK0K0j0l5m0l0j5n%%NL0K0J5%J0K5K5K5K5%%L5L6J5j0j5%J0L0J5NnnNJ5
3115a072K5%K0J5NJ5%L0L0K0N%nj0J5Nn%j5k0n0o0m5k5nk5k6k0%J0%j5j0k5l0m5m5n%nk5m0
3112a433k5j5nnj5j5%%L5L0M5L5K0NNL0J0Nj5j5j5J5M0O0N5N6M5K0%J0J5j0j0j0NK0Nk5j5
3110a062%J5j0j5k0k5k0l6m0m0k5j0K0M0M5K1k1l5l5m0m5k5J0K0N0J5J0nK0J5K0N%L0L1%%
3107a142j5J5%J0J5J5j5j0NK0L0%k5nL0L0L0J0%nj0nJ5M0J5%j0k0NN%%j5j5J0J5J0J0j5k0
3105i92k0k5l5m0l0l6k5l0m0m5k5n%%%L0K5%j5j5NJ0%%j5j0J5J5J0J0%j0j5J0J5J0j0j0J0
3102a283Nnk5l0n5n0l0k0%j0nK0K0J0J5NNNJ0%K5J0J0J0J0NNJ0J5%NJ5J5NN%K0J0NJ0N%%N
3099a218%NNn%J5K0NJ6%L0J5%NNJ0N%%NJ0nj0k0k0k0k1nj0%%%j5nj0nJ5%K0%%J0J6N%nj6k0
3096a193k0k5k0j0%J0J5J5M5L1L0J0J5NN%j5j0j0NJ0NNn%j5NNNj5k5l1k0J0K6K5K5N%J5J0
3093a077j0%k5k0j0J5J0j0%N%%NJ0j0%n%N%%%NJ0J0J0n%K5K5L0L0nk5k0k0nj0j0j5l0l5l1
3090a183l0j5j0%%%Nk0j5NNnk5l5k5%K0L5J5k5k5j0J5J5nnnnl0n%%k5nJ5J0J5J0J5%Nnnnj0
3087a348nnnn%NNJ0j5l5n5l5k0%nj5k0k1%nN%j0nj5j5nK0K5%nnJ0NNNj0j5k5k0J5K0L0L1J0
3084a523J0j5k0%o%nJ6Nnj1nnNNJ6J5N%J5J0J0J0nK0K0nJ0J5NJ0nnnnk0k0NNNNj5j5l0j0N
3081a508NJ5j0nj0N%%n%%%%nj0NNJ0J0nj0J0j0nK0J0Nn%j0nNJ0%nl5l1k5l0k0J0%j5l0k5l0
3077a724j0j5j5%Nj0j0nJ5L0L0K5K0M0J0J0j0j5l5l0j0n%j0nk5j5k5k5j5j0%k0k5k0j5J0N
3075a904Nnm1m0m0j5j0j0j0j0k0j0n%%nnJ5J0j0%l5nJ5J0J5J5J0L0L5N5M1M5K0J0NJ0j5l5
3072a884k0K0M5M5J5nk0%J0N%%nj0l0k5j5k0j5j5k6k5k5nJ0L0K6J0j6j5j0nk5k0NL0K0K0O
3070a939J0%%k1n0l0j0j0J5K0K0J0NJ5K0%J1NNK0j0J0J5%J0NJ0NJ0NJ0nn%%nj0nJ0NNj0NL5
3067a814L5L0NJ0M0K5Nnk5l5l5k0NJ0J0%%nJ0NL5K5J0J0K0K5K5j5j0k0k5j5k0k0%nJ5K0K5
3064a669J5J5J5J0Nj0j0%NJ0L5O1N0L5J0NN%%k0k5m5k0j0J0J0J0%%Nn%j0nnK0nNJ5J0M0K0
3061a418%nj5j0J0L0K0K0%k5k5j5J0M5L0J0j0l0j5j5j5j0k5j0nl0k5k6j5%%k5k5k0nk0k5k0
3058a709J5M0K0Nk0l5j0NL0N%j0n%J0NJ0N%nj5j0NK5K0J0nk0j5j5N%j5j5nnnnj5k0%nj5j0
3055a774%%N%%%N%J0L0L0J0J5K5K5K0J5NJ0J0%j0k0j5k0k5k5j0J5J5J5J5NN%nk0j5k0k0l0
3053a724l5k5j0NJ0J0NJ0Nj0j0nn%NJ0J0N%m0n0n0l0J0K0K5J5NJ5J0L5K5J0J5%J0K0K0J0%
3050a674j0%j5k0nj5J0Nj5j0j0j5j5%%J0J5%%J0J0NJ5%%J0J0K5NN%nnK0K0K0N%%NJ0J0NNN
3047a574J0Nnnk0k5j0k0j0j0NNJ0Nj5m0m0j5j5j5j0j5J0J0NJ5j5m0l0j5NNK0J5j5j0NN%%j0
3044a844nNj5J0Nn%%%%j0%j0nnj0%%%j0j5%j0n%j0ok5k0k0j5j0j5NNj5j0nnn%%K5%l0m0j0
3041b135K5K0J5J5J5J5J5K0K0J5NN%k5j0j5nK0K5L1K5L5M5M5L0Nj5j0j0nj0nk0j5k0k0j5j5
3038a904j5NK0M5J5nk0NNN%nJ0NNNk5j5k5nj0nj0j5k6k5l0k5l0j0J0M0J0j0j0J0J5K0J5J5
3036a965J0J0K6K5%%NJ0K0nN%l0k5l1k0l0k5k5l0nn%NJ0J5K0K0J5J5n%%%%K0NNj0l0j0n%N
3033b010n%J5%nl0j5j5nJ5L0K5%J0J5J5L1%j6l5l5l5j5j0N%J0NJ0J0%%J5J5nnNNN%J5J0j0
3030a985l0k0k0j0L0K5L0Nk5j5NK0M0K1n%%%k6m0m0j5j5nnk5k0j0nj0j5k0k0j5k0k0%%%J5
3027b245J5L5J0%%k0j5k5k5NNJ0j5k5n1l5%J0J5l0k5j5j0NJ0%nj0j5J0J0j5j0NK5K0K5J5j0
3024b371nj0j0j0NNnj0%j0J5K0J5J5j5j5j5k0j0J0K0M5J5J0J1j6l5l0k5l0j0k0l5m0l5%K0
3022b576%n%L0K5M0M0L0K5K0K0nj0n%%K5L1K5J0NJ0NK5L0M0K0J0J0%%%%k0k0j5k0n%NJ0NN
3019b180nnj0J0%%%nNN%%J0nj5j5J5J5J5nnnj0j5j0J5K0j0j5k0j0%j0l5k0%nl1k0k0j5j5k0
3016b426l0j0j5NNJ5K0K0j0j5k0j0NJ0Nj0nl0k0k0k5nK5J0j0k0j5j5nl0l5k0J5L0K5K0j0N
3013b596Nj5l5n5n6m0j5nl5l5k0nl5l0l0J5J0J5j0j5k0j5k0nJ5J0j0k0j5%Nj0K0N%%NJ0K5
3011c007L0L5K5Nnn%K0J0k5l5m0k5l0k0k0l6nj5k0k5k5l0l5l0m0l0m0l0l5j0j1k0k0m0j5n
3008c604j0j0j0k0%J0J5NJ0J0J0Nk5k5k5l0l0l0NK5M5M5N0O0O6L5J5nK0J5K0NL0K5K5J0J5
3006c248J0J0j0%j5j0J0K5K0n%j0NNNNj0%NJ0K5nJ0L0K0J6J0N%k6j5Nj0j0j5j5%N%%nj0NN
3003c173J5K5%k5m0m0l0l5k0k5j5m0o0o1n0k0nnj0l0l5m5%L0M0M0K0nL0N0L6J0%j0%%N%j0
3000c488j1%%O%l1J0NJ0%%K6K5M5J0%N%%Nk0j0j0%%J0J0K5%NJ0J5K0K0%%NJ0NNJ5K0M5K0K5
2997c158j5j0k5nNJ0NJ0j0l5l5l5l0nK0L5J5K0%k0j0j0J0NN%nj5j0J0J5j5k5k0K0J5J0J5J0
2994c258j0j0J0J5J5j5j5j0l0l0k5j5Nk0j0l0nN%j5m0k6nnnk0k0k5%J0j5k5n0l5k0nj0k5k5
2992c794k5j5j5j5k6k5nnJ0Nnn%%K0k0k0j5k5nnj0J0J0%nj5j5J5J5J5l0l5l5m0k5j0j0k5k0
2989d200%%j0j0j0j0K0M0L0L0J5nj5m0j0j0n%j5j5j0nj5j5j1j5j5j5k5%%nn%j0j0N%%%%k0
2986d391%nn%nnk5k5k0k0j0j5J0j5k5k5l0nk5%K0J5%%nK0J5J0%NJ0J5J0NJ0Nj5m5l5l0j0k6
2983d667l5m0n0l0j0j0k5k0l5l0m5m5m1k0j5K0N0N6M0L5K0J5M0M5K5L0J0j5%K0N0N6M0L5M0
2981d506M0K5N5L5L5L0M1N0K5K0%J0j0l0k5k0k0l6l5%K5J5J6j1nk5m5l0l5m0m0nK0L0L0K0
2978d396K5J5J0L0K5M1M0K0j5l0nN%J0Nj0nk5k1l0k5j0j0%J0M5L6NNJ0L5L0K5M0L5N5M5M0
2976c940J5j0J5%%%L5O1O0L5L5K5N0L5L0K5K5J6J5L5L5M5K0N%k5k5k0l0k0k0m1l5n0m5n5n0
2973c749n5n5n6n0l5m0l0k0l0nk0j5k0j0j5j5J0K5L5L0K5K5L5J5L0L5L5L0M6M0K5K5J5J5N
2971c719NNNNK5K0L0K5L0K5K5L1K5M0L5L0J0J5K0M0M5M5N5N6N5N0N5N0N5M5K5K6N0L0O0L5
2968b536J5%%J0L5K0J5%nL0K5L5J5K1M5L5%N%J5j5m0m0m1m5k0n%%j5j5j0NL5L5L5L6M5M0L0
2966b205J0j5n0r1j30j35j41j00o5m0j5nnk0m0o6q5r0q5r0j11j30j30j36j55j46j40j25j26
2964d662j35j40j36j10q0m0j0J0K0N0M5M5N5N6P5P5P5P5O5M1L5L0L0L5M0M0J5K5K0K5J5K0
2961d296K5K6K0K0J0L5L5M5K5K0L5L0L5L5J5K1L0L0K5L0K5M5N5N5M0M1L5O0N5O5N5N5O1N5
2959c047O0O0P5O5O5M1Nk0j0j0K0K0K0%n0n1n5p0o5o5m0m5m6n0o0o0o5m0n0m6l0k5n0p5p5
2957c769m0l5%J5K5j5l0l0l1l5n5q0o0l5n%j5m0m6l5l5nnj5j0j5j0j5j5j0nNK5J5j5j0J5K0
2954d401J5%%%K0J5nnJ5M5M1M0L5K0j0nj0l5l5l1l5j0j0n5m5p5n5n0n1k5l0nnl0k0l5k5l0
2952d882m0l0j0j5j5l0l6m0m0k0NK0j0%nNNnJ5%NN%%NNNJ0J0K0J5%%K1K0N5N5M0L5J0J5J0
2949d787j0k5k0nnj5nl5nNNJ0J0NNJ0J0J5J5NNL0J0NN%%j0j0j5j0%%%%j5J0J0N%k0n0m5o0
2946d972n5m6k0N%%k0k0j5%%j0l0k5k0k0j5l0m0j5k5j0n0n6n5j5NNNk0k0j5l5l5k5k0Nj5j0
2943e734%K5N5N5M5K5K5J5L0L1K5K5K5J5NNK0J5L5L0%j0%K5J5K0J0J0J5NNk0l5m0j0j5k5k5
2940e303k0%J5K0nJ5J5k0l0nnnNj5nl5l0l6j0l0l5l5k0k0k0nNJ0J0J0j0n%%K5K0J0J5NNk0
2938e539k0l5l5m0l5l0nm0l5l1l0j5l5k5l0k5%NK5j0n%nJ0J5j5j0%%J0j0%j5j5j5NNk0l5n5
2935f140q1p0n0m0m0l5k5k0n0p6p5p0q0l0m0l0n1l0k5m5n0l5j0%Nnk0l5m0j5j5j5j0m1l0l5
2933g454j5nl5l0l0%J5J0nl0k5k0k5l0l0l0k6l0k5k5l0j5j0%J5N5L5J5J0K1K5K5K0K5%%nj0
2930g669l5k5l0l1m0l5m0j0j5j0nj0%%%j5k0j5l5n5m5l1n%%NNJ6J5k1k0l0k5k5k0k5k0m0l5
2927h396l5l5m5k5j6J0L6K5L0Nl0l0o6o5n5l5l0l0j5k0%K5L0L0L0L0J5j5n5m5n0j0k0k0m5
2925h922n1n0n0n5o0n0n5k6k5l5m0m0m0j5j5nj0m0m0j5M0M0J5NJ0nj0j5J5K0K5%NJ5J0L5L5
2922i399L0K5K5K6J0j0k0k6j0%J0J0%%J6J0K0%k5n6q5q0m5m5l5l5m6m5m0m0n5n0o5p1r0q5
2920a0276p0p0q6q0p5l0%%j5%%%J5NL5O0O5O6N5N5Q0Q0Q5R1Q0Q5R0O6M5K0L5O0O0O5N0N1L5
2917i268J5J5J5K5K5K0L0j0j0l0m5o5o1n0m5l0l0o0p5q6q5q5r0r5j01j40j35j56j50j66j70
2915a1093j76j80j75j86k05k06j95j96k06k00k11k10j96k00j86j85k06k05k11j70j15n6%j0
2914a5179l5l5n%Nl0n0p5l5j5K0Q0J40J96K05K06K00J81J35J36J10R0O0O0O6Q5R0Q5N5K5J0
2912a3219NK1k1k5l0k0k0l0n5p5j00r6r0j20j26r5q0o0o5q1p5q0p5m5m5k5l6m0k0K5P6R5J00
2909a4527J00J31J20J20J11R0P5P0N5L0J0J5L1K5M0O0N5L5J5nnk0k0l5q0j11j20j35j46j35
2907a4151j10j06p0n0j5NK5K0N5Q6J20J50J36J15J00O5L0L6N5R5J20J21R5M0k5n5q5j11j25
2905a3434j25j11o5l5j5%j5l5n5p5q6q5j05j15j16j10j35j36j40j96k30k36k35k61k81l11
2903a6743l51l86m21m01l46l10k61k16j65j55j56j40j41j25j00j10j21j25r0n0j0J5N5Q0J05
2902b0668J41J60K06K45K36K05J51J55J71J45J30R6Q5O0P0N5K5k5l0l0k5k5j5J0%NJ5M0O5
2900a8347Q5R6J00J10J36J45J45J31J10Q5M5L0J0J0J5L6J0k0n1p0o5q0n5j5j5k5p1o5q5j00
2898a7765r6j25j50j71j75j66j35j25q5r6p5n5l5k0k0j5j0j5j5m0q6j45j96k10k21k00j76
2896b0623j40p5J0P0J00J36J80J71J45R0M5m0j05j66k40k86k61j95j25r1n0n0n5n0NQ0J00
2894b1420J41J55J55P6k0r1j45j85k36l26m31n26n47n41n42n06m81m81n02n11n31n42n41n11
2892b9089m87n01n01n12n06n11m51l96l61l56l26k66j95j41r0p0o5l0K0L0j0l5l5NJ05K20
2891c4554L21M21N52O46O82O77O62O51O07N71N02M01K80J91P0n5j80k41k66k81k55k31j95
2889b9024j76j30j30j66k10k51k76l00l51m31m97o06p17q52r73j063j123j157j163j118j038
2888d1752r53q92q12p37o61n52l86k05n6J06K65L56L91L86M01L86L46L81M16M76N62N96O02
2886d1336N97O16O02N66N52N86O47O87P06P42P62P42O97O37N31M01K71R5p0j96l21n01o92
2885c2679q32q87r22r68j008j027j053r92r23q47p62o42n11m16l26k71k60l01l51l96m66n62
2883d7402o21o82p82q52r02r48r77j013j018j047j098j103j083j048r72q97q12p42o62n67
2882f5228m96n06m91m52m06l71l00k56k66l30l56l06j96p0nNM5J31J75J10K5L5N6nj46l16
2880f9920m61n16n42n96o27n66l36j35k5nj5r6k50l91n17o36p02p02o17m66k50n6K6M0L0N
2878g8326l0n5nJ5J5M0P0P0N0L5l0j80l61m66m92m41k55K0L86P21J083J439J764K096K441
2876g0396K682K777K757K662K482K280K191K196K276K461K777L138L499L930M422M897N314
2875a7655N745O231O796P450Q261R048R715J0161J0332J0216R956R715R570R509R555R795
2874A24400J0221J0898J1911J3134J4196J4648J4192J2507R575N709J474k471n660p564q051
2873B19119p409o016m426l253k983l584m798o166p258p675p319o381n224m095l299l023l193
2872A33017l684m497n579o783q010r294j0538j1569j2342j2984j3559j4117j4873j5875j6939
2871b7626j7871j8633j9124j9265j9199j9174j9325j9611k0101k0874k1711k2393k2944k3250
2870c11101k3144k2744k2318k1971k1736k1716k2022k2533k3124k3957k5040k6312k7817k9686
2869f45221l1848l4137l6595l9376m2444m5773m9563n3849n8405o3148o8100p2998p7565q1801
2868a400823q5816q9490r2784r5993r9290j02825j07051j12680j19618j27348j35339j42848
2867b711905j49024j54187j60263j70148j86891k13520k51618k99111l50107l97072m33668
2867e477514m58089m75651m95541n22917n56423n94201o38314o91406p53751q26204r10199
2866a2400210j002623j097286j196738j317333j474829j664507j856490k009102k090289k095821
2865b8205228k052768k001272j968040j954502j947245j935207j917936j902605j895212j892470
2864d7672485j880529j841814j762550j634515j453188j217000r26963n84600j90431K54310
2864e8909765P44277J268046J808469K344228K852538L311133L699740M001610M204741M302720
2863c0372263M294763M185862L986162L709139L370242K986447K575980K157112J746959J360935
2862A338J011661P07783M53699K50259R5401j5365q7821j28396j43720j40682j25624j03847
2862A774686p9776n6811l7161k1891j1435n594l614m567p409j1219j5034j8287k0688k2047
2861A459153k2257k1446j9735j7270j4262j0983p645m200p67K431N133P214Q507Q918Q637
2860A381428P745O286M326J995o66l600o502r038j1073j2638j3670j4332j4984j5825j6879
2859A282573j8046j9330k0563k1546k2197k2558k2688k2749k3094k3867k4864k5781k6519
2858I88771k7059k7356k7395k7055k6152k4589k2478k0061j7571j5239j3284j1780j0598r645
2857G08509q837q021p063n960m743l393j960o82K96R17J043N51n11j895l509n133o552p434
2856F45623p740p550o878n790m431k993j674p52m06n86j259k341l729n219o562p569q106q171
2854E63867p915p570p143o708o241n770n203m617m151l935l985m316m943n805o862q016r184
2853D61503j0141j0702j0808j0477r740q738p584o352n128m060l234k692k401k421k807l554
2852C60664m527n630o677p599q292q828r183r394r405r198q873q477p960p264o422n589m813
2851B32533m065l414k887k426j961j523j209j062j108j394j885k491l108l730m261m717n118
2850A86174n434n589n540n328n038m637m151l579k908k110j243m01L41R67J439J794K086K271
2849A49114K280K136J840J458R98N06K0n01j018j478j935k346k697k953l088l168l228l229
2847A32711l218l148l043k887k752k527k196j849j559j339j113r27q27p62p12p17p87q87r68
2846A00493j077j224j378j504j649j755j840j869j895j895j895j915j910j885j880j914j981
2845G1027k010k015j955j835j669j484j288j128j078j123j168j148j097r83q47p22o32n56
2844D8289n11n27o56p77p88p16o97p12p57p82p82p22o01m52k85q5J00K91M31N61O22N86N47
2842D1577M81M26L56L01K80K41J60P6l6j50k46l10m11m82n61n87n91n82n51n56n17n06n72
2840C7240p01q43r42j023j052j073j053j053j017r78r92j053j103j133j178j178j128j042
2839A8698r38q47p47o67n86m81l26j71m5P0J86K96L56L46L30K86K46K20J81J25R5R1N5J5l0
2838A6758k5l5K0Q5J20J50J71J95K01J15J0q5j70k11k46l10m42n71p07q02q17p57o52n86n57
2836A0852n76n72n46m96m31l86l41l01k91l46l71l76l30l36k96k56k00j41o0K0M0M6No1r5
2834D155r0l5NNL0O0N5N5P6J20J55J66J90K01K20K46K41K05J40R1M5J5l5r5j51j70k01k10
2832E489k41k41k15k16k40k26k05j96j95j81j60j66j60j76j75j81j65j15j16j10j15p0n0o1
2831A513q5j00q5n0nl1m5m5j0L0O0R1J05J20J26J55J30J01R0R0J05R6J10J30J10Q1P0J10J00
2829C067R1P0O5P5R0J16J05Q5O5O6P0R0J10P0N6N5Q0Q5Q0L0k0q5j10j15j11j20j10q6j00r5
2827C669r5p0m1%N6J05J45J86J85J66J40J20R0O1Nj0j0%j0l0m1m5l5j5l0nNL5M5K5j5o5j20
2824D401j66k20k61k96l05k96k61j85j36j05j05r5p6n0j0L5P6Q5J10R5Q0M1K0nm0m1m0j5j0
2822B225J0M0K5NK6L0L0nj0nj5j5l1n5m5nJ0NK0K5K5K0j0j0k5k0j0J5J5K0K0J5%Nj5j0j0J0
2820B300K5M6M0L5K5M0O0Q0Q6J05J45J46J20J20J46J65J50J21Q0O0O0J05J11J10J00J11J20
2818D812J00O5L0NJ0nk5q0p5j05j46j85j81j50j15j06q5o0l5n5n0m5l1J6O5O0Q0J20J71K20
2816D220K11J75J46J05J30J46J35J40J76K10K31K11J85J65J46J10Q5P6M0Nm0q6j30j55j81
2814F456k05k06k20k16k16k20k06k05j91j95j71j65j76j75j85j86j65j46j20j25q6o5p5p5
2813B461o0k5J5J5J5K0K5K5N0N0M5M0L5L6K5L0J0J5L0N5M0M0L0J5K5L0M1P0R5J10J06Q5P0
2810C669N5N0N0N0P1M0M5N0N5M5M5M6M5N5O0M5K5J5K0K5Nk0m0l0l0k0k0m0o0n6l5k5k5k5%
2808D140j0n%K5M5M0N6M5L0nj5nnn%j0J0%J5J0j0nm0m1l0l5j5l5m0m0n0l0k5l0j0J5J0NJ5
2805C965J5%k0l0n6p5p5r5n5k0%j0j0j5J5J0J0j0%j0k5j6j0k0j5j5J0j5j0k5%J5J5NNj0l0
2803C393m0l0k5NK0J5J5K0nnj5J0K0M0P0P1N5L0j5j5NK5K0%l0nJ5J0Nj5l0l0m0m0k1NJ6J5
2800C519J0NJ0j0l0k1k0k5%M0K6J5J5L5N0N0J5J5j5l0k0j5nj0j0j0k5nL5N5Q0N5L5L5%Nj5
2798C839J0J5J0J1NJ5j5n6n0m5m0n0m5n0n0m1l5l0j0k0j5k5o0n5n5m5n1p0p0n5l5Nj5j5j5
2795B792j0j5n%nnnnN%j0j0j1l5j0j0j0j0k0j5k0%K0J5%%l5l5l5l5k5k5J0L0J5J5n%j0n%%
2792B481j0%nJ5L0K5N0N0N5N1L0L0K0K0nj0%K5J5K0J0J0L0K5K0%nj0J5M0N0L0nl5n5n5l0m0
2790B882nK0K0K0%%%%J5J5nnj0j0%Nj0j0n%Nk0%nnl0l0l0k0k0j0n%K0K5K5M0L5L0M5N0J5j0
2787C022l0k5l0k5%K0M5M5K0J5k0k0k5j5l0j5NNJ0n%j5j0L0P0O5K6J0j5l1k5nK0K5K1K0%%
2784C133j5j6k5m0n0l5nJ0K5j5j5m5l5l0j5j5l0n0l1l5l0l0n5m0m5m0j5j0j0j0j0k0k6OJ0
2782B341j0k6j0K0N6N5L0nl5j5nNJ5K5L0N5O5Q5O1M0L5L0L0L5K0K5K5K0K5K0j0j0j0j0NK5
2779C032L0Nj5j5nk0j5J0K0L5L0N6N5L0J5J5Nl5n5l0J5M5L0L0N5N0K0%n%k0k0k5k5j5%J5j0
2777C288j5j0m5m0l5m1n5n0o0k5k5k0m0l5l0l0n1m5m5m0m0l0j0K0K5j0k0j5L0L0N%%NK0nj0
2774B546K5K0J5J5K5L0K5J0J6L0L0J0J5K5K5K0J5l5l5l0l0%l5m1m0n0k5k5k0l0l0l0l0l0l0
2772B351nnNNl6l5n0n0m0m5m0m5n0n6l0l5k5k5l5l5l0k5j0j0j5j5j5NK0J5J5j0l0j0J0M5N5
2769A714N5M5M0N5N6Q0N5M5L5O0Q5P6P0N5P0P5P6Q5R0P5R0Q6P0L0K5M0L5L0L0L0M1L5J5%k0
2767C534j0j0j5k1%nn%K0K1J5J5NNn%%%J0L5M0P0O5M5k5j00j55j81j85j91j70j31q0m5k5n
2765B516j0%%j5l0j00j41j35j46j20j05q0q0p1o0m5l0n0m5l0j0nj0NJ5K5L0L0K0K0K0M0L0
2762A433J5%nj0%%N%j5k0k0j5J0J5K0K0K5L0J5NJ0j5NK5L1N0N5N0K5J0K5N5Q5R6Q0M5N0L0
2760B220L5J0J5NNl0k5j5NK5K0L5M1L0L5O0Q5Q0N5N6N5K5L0K0K0K0K0NNNN%%J5J0%K0M5M5
2757C092L6K0J0M5J5J5K0K0L5L0K0nnn%Nj0j5%%%%j0nJ0j0nnl0l0l5l5k5k5m1l5m5m5n0k0
2754B882NJ0J0J0nnNL5M5M5M0L6N0N0N0N0K5K0N0P5P6L0J5K0M0M0L5K5N5L0Nk0j5K0L0L1K0
2752C920J5NNnJ5K0J5J0j5%%%k5m5n1o0m0k5nJ0J0%j5%%J5K5J5j0nK5N5N1L0J0nj0k0%NJ0
2749C930NK5L0Nk5l0k0k0%K0%%J5J5K5%%%J0J5NJ0J5N0N0N0K5L0N1M5M0%J5NL5K0J0J5j0J0
2746D471J0J5J5nN%%%k5j5k5k0nnl5n5o6o0n0m5n5n0n5m5l6l0k5j5m0p0o0l0j0NL0K5L0J0
2744C684k5k0k5n%%K5K5M5K0L0L0K5K5L5L6M0M5K5K5M5M0M0K0k5k5m0m0l0m0k5l0k0k0%j1
2741C879l0nj0j0j5j5j5j5%j5k0k0j0k0k5l0n0l5k0nK5K0J0l0l0nNk1m0o0o5m0k0J5J0j0k5
2739C253l0J5L5M5M0K0K0K5K5L0nj0j5j5k0j0J5NNNK0J0k0k0k5l0j0j0j5l5l0k5k5j5j5k0
2736C168m5k6%j0j0l0l0l0k5j0j5j5m0k5l5j5NNk0l0k5j0j6%J6L5N5M5M0L0K5J0J5nj0N%n
2734B972nNJ0%j5m0m0k0J0J0J0J0J0j0j0%%J0J0nk0l0nJ5J5J0%Nk0nK0J5J0J5J5J0N%J5J0
2731B992J0N%J5J5K5L0L6L0J0k0j5J0n%k0j6k0k0j0J0J0J0K0nk0l0j0J0M5M1L5j0k0k5j1j0
2728C092%%J0J1K5K0L0L0L0K5L0J0nnj5j5j5j5J0L0K5L0L0L5L0Nj0m5o0o5n5l0nj0j0m0j1
2726C097nnk5n5n5p0o0n5o1k0k0nj0J0J5M0N6M5M5K5K5L5J5K5K5L5J5nj0j0J5J5J0j5j5k0
2724C027%J0NN%nnj5%J5J0j0%j0J5J0J0j0j0N%j0J0N0M6L5J5M5M5L5L5J5J5L0L0J0j0m5k0
2721C378j5NJ5J5K5Nnj0m0m0o5r5p6n5n0m5m0k0nj0k0k0k0k0k0n0o1m5j0N%%K0M5M0J1l6n0
2718B641n0k5NNJ5J5L0J0J5j0J0J5J5K5J6J0J0J0J0j5j0j0NNNl6o5o0m5m5l0k5j5J0NJ0j0
2716B446l0l0l0n1n5k5k5nj5J0J0%%nj0J0N%k5l0k5j5Nj0j0nj5%%NL0M0K0K0K0Nj5m0l5k0
2713B100j5J0J5K5N%%J0nl5m0m0m5l0l1k0k5j0j0m0l0l5k0nnL0K5L5K0j0nJ0J0Nk0l0l0j0
2710A754nN%%nk0NL0L0%%J5NK0L5K0nNL5K1K5NNnj0j0Nj0j6j0NM6L5M0M0%n%%%K0J0J0%K5
2707B150N0L5Nl0l0l0j0j0NL0K5M5N0K5Nj5k0K0K0K6nj0k1m5l0k5j5k0k0j5j5j5j5k0j5J0
2705B070NJ0%nNJ0n%%K0K0K0%j5nnK0K0J5J0J0j0nnL5L0L0L0Nj5k5k5k5%k0k0k5k0k5NJ0N
2702B130NNnnj0j0j0nk0j5n%j5j0j5nj5k0%%j0j0NJ0Nj5%n%k1n0n0m0m0k5k0J0NJ0j0j0J0
2699A724J0J0J0NNN%%J0J5J5J0J0j5J0J0J0NJ0J0K0J5J5J0J6J5j0nj1nk0j5n%J5NNNj5j5K0
2696A909K0K6j6j0K1%nJ0NNNk5k1j0j5nnJ0NNj5k0nJ5J5K0N1M0K0%l0j5J0J5J5j5l5m6k5%
2694A904M1L5J5nNNj5k5m6k5nNL0J0%j5nnJ5Nnj5%nK0%nk5k0n%j5j0j0j5J5J5J5J0%k5k0j5
2691A809j5k0j0j0l0k5j5J0J0J0NNNNJ0J5L5M0K5L0J5J5K6J0j6j5l5nK0J5NNJ0OJ0Nj5l1m0
2688A874j5J0NL5L0J6K0K5K5L5K0%Nk0j5l5l5j5k0NNJ0J0K5Nn%nk0m1l5k5J0NJ5j0nN%nn%
2685A884nJ0k0%%Nj5k5J0L0%k0k5j0j0nK0nj0j5J0Nk0NJ0J0j5nJ5NNj0nj5j5%K0K0K0%l0m0
2682A764m0k0k0J0NJ0J5j5j0l5l5n5n6m0j5J0NNNK0K5J5nk5k5nJ5J5%j5l0j0j5nK0J0NJ5K0
2680A513J0J5NK1J5J5Nj0%NK0J5%K5K0K5%NL0L0%k0%%n%j0n%Nnj5nj0N%nnj5j5l5j0%J0j0
2677A614%J0L0K0K0J0j0j0nNL0K5K0%k5l5l5j0J5J0j5l0l5j0NNL0J5J5nj0nJ5NJ0K0K0j0n
2674A694%%NNK0J5j0j5k5k5k0l0%K0L5M0J0J0K5K5J5k0n0m5j0J0nnk5j0%NJ0j0j5l5l5j1%
2671A543%J1NJ0J0NNJ0J5K5K5NNL0L0J0J0j5J0nn%nnnj5j0j5nj0nj5k0nJ5N%j5j5k0k0k6l0
2668A518N%K0J6L0K5J0J5J5J5%%%k5j5j5%J0N%J5K5L0K0K0j0k0k5j0K5K0nj5k5j0j0K0O0N5
2666A789K0%%nj0%k5k5k0%%NNNK0NJ0K0K0L5J5J0NJ0K5K0K6K0K0J5J5%%J0J5L0J5%j5l0k5
2663B030k5Nk0j5l0k6j5J0N%J0N%%nL1N0M5K0K0L0L0J5nj5k0j0j0%%k0j5j5j5n%k0k0%J5M5
2660B060M5K0j0k5k0k0k0k5k0l0l1j0j0j5NK5K6J0NJ5J0%k5j0j1K1K0J5j0%%J5K0nl0n1k5
2658A909NNJ0J6J0NJ0NNNj0j5J5J0j0j5k1k0nJ5L1L5L0J0NJ5L0K5J0j0k5NJ0J5J0j5k5k0k5
2655B040%J5j5j0j5nj0%nj0j0%j0%Nj0j5l1l5j5k0m5m5k5%nl0l0j0n%l0l0%%NK0J5J0j0%N
2652A634J0%Nj5j5k0k5k0n1l5l5j0j5J0J0K0J5J5J0%%j0j0J0J0J5J0%%J5J5J6Nnj6j0j0NK6
2649A554%%onJ6J0nnk6k0k5NK5K0K1%noj5j5nj0K5K0K1j0nj1J6J0j0nN%J5nk1j5J0K6K5K5
2647A619%k0k5j5%%n%j1J1K0M5N0J5J5J0J5nl5l5N%j0n%nn%n%j0j0j0j0j0j5j1nj0j5nn%n
2644A503j5j0l0k0m5m5j5%M0L5%NJ0J0NNJ0Nnl0l5m0nK0NJ0NN%k5nn%%K0L5L5nj0j0j5j5k0
2641A358k0l0l0l5j5J0J5nn%j5l5l1k5nK0K1M0M5L5J0%%%%k0k0l5m0m1j5j5j5j0k0j5j0j5
2638A032j0NL5M0K0j5j5j5%N%n%j5N%%K5J5K0K0J0L1J5K0%nJ0j5j0j5%K0J0J0nnNNNJ0j5j0
2635A218j0l0l1l0j0J0J5NK0K6L0L0K5j0j5j0j5J0M0M0M5K5J5K5J5j0%nnk0k5l0k5%J0L0L0
2633A383L0J0J0J0J0J5J5%NJ5k5l0k5%J0J5j0k5m5m5k5%%%%j0nNL0K0J5%k0k0k5j5j5%M0N5
2630A353N5%l0l0nK5L0L5M5M0J5J5K1J5j0j5k6J0NK6K5NJ0J5J5J0j0j0J5J5J5j0nk0J0J0J0
2627A674%%%%J0Nnl0k0k0%K0n%nk5j5k5j6K6K0K0k0m6j0j0%K0J6Nk1k0k0j5J5Nn%j5j0l0k5
2625A423l0k5m0m0m0k0nnnJ5nj0k5l1k0%K0J6NJ0k0k1%nJ5j0k5k0%L0M6N0K5Nl0k5l0J0K5
2622A208N0M5K5J5J5j5k0%j0NNJ0J0nnj0nJ0J0nj0j5k0NNj5k0k0J5K5L0J0J0NJ0j0j0nj0%
2619A313%j5k0j0nnj0k5k0%%J0J5K0nm0m6j5k0J0J0L6M0K5L0K5J5L0N0M5K5j5n%%nK0K5K5
2616A508J0J0J5K1J5J5j5l6nnJ5nl5l5k0j5l0l0k5l0j5k0k0m5l0l6j0j5j0nn%nn%nNJ0J5J0
2614A137K0J6J0Nk0k1%%j5j0j0j0%L0J5K1K0J5J5J5J5J0%%J0J5N%nK5J5%%%J5J5NJ0j5j0n
2611A338j0%Nnnj5j5j0j5nnj5j5nj0j0j5nj0nj1%nK1%j6j0%K6L0L0L5L0J0Nj5k5k0k5K0K0
2608A268L0J5nj0%%%Nnj5nJ5K0J5K5J5K0j0k5k0NJ0j0j5k5NNN%%N%NJ5k0k0%%J5j0j5j5n%
2605A268J5K0L5J0j0%j5j0j0nk5k0j5NJ5J0J5J5K5K5NJ5%%nnl5nNJ0NJ0NJ0L0K5Nj5j5j5j0
2602A368j5j5j5j0j5K5K0L5L5J0l0o5o5n0m0l1l0l5j0J5K0%j5k0NN%j5j5N%%nj0j0NNJ0nk5
2600A017%j0%nnJ0NJ5L5K5K5N%j5j0j5j5nnk5k5k0Nj0l0k0j5j0j0j0l5k0%j5k0k1j5J0NON
2597G82%NnK0%%l1k5k0k0%j0J0%Nk0j5%J0J0j0j0J5J5J0J5%%j0nNL0J0J0Oj1N%J6M0J5K0N
2594H67N%%%%%Nn%%K0K0k0k0m5l0l1k0J5K6K0n%J5J0K5%k0j5l0nJ0J5J0NK0K5J5J5J5J5K0
2591I47nJ0%%nJ5J0K0J5nj0k5nNL0N0L0J5%l5l0k0J0J5J5j0nj5j5K0K5L0Nnj0j0J0J5J5%N
2588A102%%NJ0n%K5M6K5j5l1l0nj0j5NJ5j0j0nNJ0%k0l5l5l0k5j5j5J0NK0K0NNk0j5j5K5J5
2586I92nnnJ5J5%%%%J0NnnN%j0k5m0l5NK0L5L0J0k5m5m5k5j0J0NNN%k5j0j0nnj5N%Nj0j0%
2582H02K0K5K5K5nj5j5k0k0l0l1%%Nk0j5j5%nj0j0K0K0K0j5l0l0nJ0J0J5%l0l5n5n0m5j0j0
2580D71J0J5J5J0%%j0j0j0j0%NJ0L5J5J5j0j5NK5L0J0j5j5J0K0J5j0k5j0NM5N0M0J5J5j0j0
2577G26k0j5n%J0%%J5L0L6J5NN%j0NJ5J5%%nnN%%nJ0K5K0nj0j5j0%J0J0N%K0J5%NNJ0J0J0
2574I32nnJ5J5K5J5NJ0%%L0K0J5J0J0J5%NNL0L6K0J0j0J0J5L0J0%%k0%K0M5L0J5Nj5j5l0k5
2571A278j5j5nnk0k0j0%j0l1j0NNnnJ0L6K5J0J0J5J5%%J0K5%j0n%%N%nj0j0j5NNJ0J0j5k0
2568A238j0nNJ0j0n%%N%%%%%%%k0n1o5l5j0J5L0L5NJ0k5k5j5J0j0%k0k0j5k0j0j0k5k0j5N
2565I27NNnn%%%j0nk5m5m5l1nJ0K1J0J5%nj0nJ0J0J5J0J5J5J0N%%n%NJ0j0n%NJ0j5j0j5J5
2562H72N%n%n%nn%J0j0j0n%%Nk0l0l6l0%K0K6J0j6k0%%%%%nj5j5j0J0L0L1L5J0J5%k0j5nJ5
2559H12J5NJ0J5J5J0J0j0nnj0k0j5NJ0Nj0j0nnj0j5J0NNj0j5j6J1K5K5%%K0K0NNJ0NK5K0J0
2556I52j0nj0NNn%nj0nnnnj5j0l5l5k5%K5%j5nl6l0j0j0K0K5Nj5%J5M6N0K0Nk0j5j5k0N%j0
2553G92nj6OL0L0N5L0Nk0k5j5j0j0Nk0j5%J0J0J5J5Nj0j5J0J5J0j5j0j5nJ5K0NNnnj5k5l0
2551H02nNK5K5K5n%nn%%n%j0J5K0K0J0J5J0NJ5J5J0J5%%K0K0J5%j5l5l5j0J0J0NJ0J5K0j5
2548A012m0l5j0nJ5L0K5L0L0J5nj5j0j0j0j0nj0k5l5l5k5nnK0J5K0J5J5J0J0j0J5J5K0%m0
2545I67m0l5m5j0L5N5N5L0L5L0%j5m0m0k5nL0K5J5J5j0nnnJ0J5nnJ0%nj0nj0J0Nj0j0l5NJ0
2542I82NN%%j5k5k5j5J0J0L0M0K0j5j5k0J0K5L0K5L0J5j0j5l5n%j5j0j0J0K0J0nnJ5J5K5K0
2540A112K0j0l0l0k0k0k0k0k0N%nj5l5k5k5nj0NK0L0L5NJ0j5j0%nj0K0NNn%%nJ0J0%%%Nn%
2537I52NJ0j0j0nn%%j0nk5NJ5J5K0%j0nnnl5l5n5l1j5NK6L0K5L0M0M5L0Nk0o0o5m0k0k1nJ0
2534G71L1K5%J0k5k5k1k0k0j5j0L0J0j0j5j0J0J5%%%J5NJ0j5j0%%K5%j5k0%NnnNNj0n%L0K5
2531G71K6K0K5J0J5L0J5K0K0J0L5J5J5NNJ0J0K0K5Nj5l5l0k5k5j0k5l5l5n0n1j5NK6K0N%l0
2528G82n1m5j0%Nj0K5M5M6L0%J0j0k5%n%j0j1K1K0N0N5K0K5%%J5J0J5J5J0Nnk0NN%%l0%J0
2526I92J0J5j0j5NK5K5K5K0J0j0k5l0k0k5%L0M0L5L0L0J1j1j0k0j0nj0nl0k5l0n0l5l5l0l0
2523H32nj0%K0N%%j5j5m1l5m0j0J0K0J5J0J0K0L1K5K0K5%l0l5k5j1J1NK0K0J5J5J5J0M5J0
2520I37J5nj5j5l0l0n0k5j6k0J5NK1%nJ5K0K0%NJ5J5j0m5m6k5nJ5J5J6J5j5J5J5J5k0m1k0
2518G51j5j0k0j5j5J5J0j0%%NNN%NJ0J0J0%%j0nj0l5k5l0%n%%j5j5J5J5j5j5k5%J0Nj0j0n
2515E56%M0M0K0K0J0L0M0M1NJ5nnK5K5Nj5l0j5J0NNj5j5j5%%j6j0k0k0nJ0J0j0k0k0%j5j0
2512F51n%j0j5j0n%j5j0j5j5k0k0k5l0j5NJ0J0K0K5K0K5J5J0%%J0J5L0%%NK0L0L0M0L1L5L0
2509H57J5J5J5K5J0%%L0K5J0J0J0J5K5K0NNj0k0k0nk5k0j5j5nnl0l0j0j0j0k5k0%%%k0k0o
2507G71%K6Nk0l1j0nNnj5k5m5l0k0%NL0K5J0Nj5j5m0m5l5k5J0J5Nk0k0l0j0%K0Nj0l5k5n%
2504D01k6k0j0j5%%%J5%j5k5m0nj0J5J0M0M0M1M0L0L0J0J0J5K5J0%%J0J5J5J5K5%j0%nk0j5
2501E96k0k0k0k0j5J0K5K5L0L5K0nk0l5k5k5J0K0K5Nj0%%j5k0k0j0j0nj0k0k0l0n%k0l6l5
2499C30nJ5%N%%K5%%%N%J0J6%NNNJ0j0nj0k6nNNJ6J5J5J5K0K0K5Nj0nK5J5k0%J0J0J5K0%k0
2496E51%%J5K0nK5L0L0NNK0M5L0J6J0J0K0K5J5J5N0N0N0J5j0j0K0N5O6O0K5k5m0m6l5l0k0
2493A057NK0j5l0l0j5j0j5k0j0j5k0k0j0j0k0k5l0j6k5j0k0m0j5j5k5k0l0k5j5j5l5m0j5m1
2491C85o5m0k5%nnNJ0J5j0%K5j5nj0K5M5N5L1J0%NNK5L5L5K0J5J0N%%K0M0L0NK0K0Nj0l5m0
2488F36m0m0l0nK0K0L0K5J5J5L0L0L0nj0j0J0J0L0L1K0J5%%J0NK0K0L0L0J5nj0J0J0Nk5k0
2485I22j5k0NNj5j0j5j5%k5j0j0N%%%nj0k1m0m0m0l5j5%K5J5J0J5J5Nj5J0NJ0Nj0j0j0j0%
2482F56L5M0K0J0J0J1NJ5J0NJ0M0L5L0L5L5M0M0J5j5j5k0k5l0k5l0j0K0K0j5k0j0j0J5J0J5
2480I52J5%%K0nJ0J5K0K5K5K0N%%Nj0j0nJ5L0L0M6J5%%j0j0%K0M0M0Nl5k5l0Nj5l0k6k5nj5
2477A102j0k5nj5k5j0j5j5j0j0j0k0j5j0j0k5%k5k0j0nj5j0j6l5l0k5k0J0N%J0NK5M5L6J0
2475H07k5k6l0l0J0NJ0J0k0j5nj0j0j0k5%%NJ0J0K0K0nn%j0nnJ5K0J0J0J0J0J5j5l0n5m0m5
2472E76k5k0j0j0nj0k5k0l0k0l1k5l5j0k5l0j0nK5K0K5K0n%%K0K5%J5J6J5J0J0J0L0L0K0%
2469E16j0j5K0J5NJ0k0k5k0k0n0m6nJ5K6Nnk6j5k0nj0j5j5j0j0j0NK5K5J0NJ5J0nn%nJ5M1
2466C96N5N5L0Nk0%J0L5K5L0NNk0j5k0k5j0K5L0L5Nj5%K0L0L0J5J5J0L0L1K5J0J0K5J5K5K0
2464I32K0L0J0J5%J0j0l0N%%j5m5k0j5l5l0l0k1k5j0J5J0J6NNJ0N%Nl0l1j5Nk0j0j5J0%N%
2461G06K5%j5n5n0k0J5L5L5NN%K0J0J5%%J5J5J0J1NJ0J0J0J0NL0K5K5J5j5j5k5NK0K0K0Nj0
2458I32j0%NJ0J5nj0j0j5l5m0l5k0%K0J0j0k5k1k5j5l0k5n%%L5M5K5n%J0L6M5N0L0j0k5k5
2456H67J0L5J0NJ0%J5j0nj0NL0L5O0O0N6M0L5K0k0l5n6n5n5n5k5nnj0n0k5k5nnj0%J0J5N%
2453H57%K5NJ0j5j0NL0N%j0n%j5k5l0l5k1j0j5J5j5j0nj0j0J0j0k0m0k0k5l5j5j0l5l0nK5
2450E01L0J0n%NJ0J5%%J5J5K0k0k5k5k0J0J0NJ0k0j0n%%K5K0L5L0L0J0J5K0K0J5K0K1K0K0
2448H27L0%%k5k0k0%%Nj5l6nJ0J0NJ1J0J0N%J5J0J5J0k0m5l1j5nK5K6K0K5K5%j5j0j0j0j5
2445G97j5j6nj0j0l0j5j0j5j5k0k0k0%j5J0Nj5%j0nJ5nj0%nK0J0%l0j0J0K5K5L5J5NNnK5M5
2442G36K5%j5nK0L6L5K5NNk5k5k0k0j6J0OK0K0K5%k5k0k0J0%J0N%j0j0%%nonj0nk5k0%j5j5
2439F76l0nK0J5%k0N%J0Nj5k0l5l0k5k5l5j5k0k0l5l6j0j5l0l5l5j5%%j0j0k5k0%%nl0m5k5
2437E5nL5L0L5L0K5M5M5M0K0J5J5J1J5N%J5K0K0%%NJ0J5%Nj5l5m5k6%L1J5K5K0n%j0J5J0%
2434D86%j0J0J5J5n%%K5K5K0J0J0K0K0J5K0%k0k5J0K5N0L5M6K0%J0J0NNJ0J5K5J0NJ0J5J0
2431I47K5Nj5k0j5j5j5j0j5j5l0l5NNk0k1j5j0nnNK0K0J6K5K0Nl5m6m5k0NJ5K0%%%%NNK0k0
2428G41k5j5k0j5l0k5j5j5nj0nj0%%j0nl0l0l0nJ0k0l0m1m5l0j5NNJ0NJ0J0j0k0j5J0J0J5
2426C05J5%%j0j5j5k0NNL5M0L5J6%%n%J0NK0J5L0K5J5nj0%J5L5N5K0j5j5K5K5L5L0K0K0K5
2423G71L1%k0k6k5J0j5k0l0k0%j0j5k5k5%nk0j5j5j5j5nk0k5j0l0l1l0l0l5l0j5J5J0J5k5
2420B50J0NJ0J0nnj0nj0j0%nJ0NJ0J5K5J5N%J0J0j0J5k0NJ0NNN%%nnnJ5K0j5k5k0j0nk0Nn
2417B80K5NNNNJ0J5n%%%J0J5j0nk0NnK5%%j0nJ0J0%k0nnNN%Nj0J0%n%%Nj5k0k5J0L0K0K0J5
2414C85j5N%N%%N%%J1J0L0K5nj0n%J0L0L0%nnK5%j5j0%J0j0nJ5J5j0k5l5j5K0K0L5J0K5K0
2411E71J0k5l0j5K5L0J5J0%Nn%%n%%j0j0N%NNNj5k0m5m5m5j5NNNnnn%nl1l5l0j0J0L0L0%N
2408C65nnJ5J0nnj0%K0K1%%%K0j5j0j6j0nnK5J6N0N0K5L0Nk5NNNJ0j0j0k5k5NL5N0N5L5K0
2405F91nnnJ5J5J0j0j0k5k5j0n%%J0L5L0%j5l5l5j0J5J5M5M5K5K6K0K0NJ0NNj0l0j5j5%Nj1
2402G71j0j0j5nj0l0k5k0j5k5%j5m0j5K0L5M0J5K0L0J0J0J0j0j0m5m0l0j0J0NNK5K0nnnN%
2400F36%Nnn%N%%%%NNJ5J0K5K0L0K0J1J0K5%j5j0k1N%Oo%nn%%nj0j5k5j5m5j5k0k5k5k5nn
2396E26j5j5k0nj0nj5NNj5j5nK5L0K5M0M5J5nj0j0k5%NL0NNnn%M0L0L5NJ0%NJ5K0L0L1%k0
2393G82l1k5NNNNk0k0n5n5n0n5l5j0j0l5j6k0j5k0j5k0J0J5J0nk5k5j0L0L5L0K5L1K0K0NJ0
2391D71nJ5K0K0J0J0L0L0J5J5J5K5K0%j0nJ5J5nj0NNJ5L0K0K1J5j0j0j1%%OJ0j6j0l0j0L0
2388G51K6L0J0j0j0k6nN%j0j0k0NJ5L6K5Nk5k1k5k0m0m0n0k0NK5M5M0L0NJ0J5J5J1j6k0n%
2386G36J5L6M0J0Nj5%%nnj5j5%NJ0j5%K0L0K5J0m0o1n5m5k5n%j5j0k5Nn%nnnnnnJ0J5K0K0
2383F26%k0j0J5J5K0j0j5K5J5L0L0L5L1M0M5K5L0N%K0K0K0K0J0nk5l0k0K0L0L0J5J0%%l0p0
2380I47n5l5nnj5j5j5j0n%nl6l0l0j5m5k0%L0K0K0%j0j5nJ0J0nl5l0j5j5k0k0m0j5NNnnj5
2377D56%%J0J5j0n%j0j5J5NJ0J0J5J5%%K5J5Nk0%%J5J5J5J5L5L0J5j5l5l5m0j5k0k0j5j0k0
2374D51NJ5J0%%J0Nj5j5nL5L0Nj5j0j0nNL0j0nk0k5j0j0nj5l0j6Nj5%J0k5l0k0%J5J5J0%J0
2372C55j5j0J5NNl0n%K5J0J0j0j0l0l5m0k0J0NJ5M0L5J5k5k5k0K0J0L0K5K0n%j5NJ0L1M5K5
2369D71%l0l5j0NL0M0K5J0j0J0J5L5M5K0j5l5j0nJ0J0NJ0%nJ5nl0l0nnj5k5k0l5l0k6k0N%
2366C60J0J5%OJ5J5K0L0Nj5l5k5l1k0k0nNK5J0nm0l5k0j5j0j0j5j5j5j5j5j5j0j5%nK0J5J0
2364A55J0%%K0J5%j0j0K0K0nj0%J5J0J0J0Nn%J5M0K5K0L0K1NK5K0J5K5K5J5K0J5K0%k5nnj0
2361E41n%J5J5j5k5j5J0J0%l5k5NNJ5j5k0k0j0j0Nj5j5j1nnnn%%N%nn%n%%N%%nnnJ5K5L1K5
2358D41nk0%nj5j1k5k5j0J0J0J5NNL1L5%%j0J0K5K5K5K0J0j0nj0NNk5%%%k0j0%%J0j0j5j5
2355D41j5j5k6l0l5l0l0j0L5Nj5l0n%J0Nnj5NN%%j0nNNnnj0%%J0j0j5J5NJ0J5j0nj5nNK5j0
2352B35%%%K5L0J0NJ0K5K0J0J5J1j1k5j5J5%nj0%J5J5J6K0nnNNJ0N%%J0NL0K5J0J5%nk5k5
2349D66k5j0j5j0nnk6k0l0l0nJ0L5J0%j5k0k5k0k5NNJ5J5M0N0M6K5J5NnK0NL0M0K0K5K0J5
2346F26L5M5K5K5J5J6K0j5m1l5k5l0l5m5m0j5m5l0k5k0j5k1j0%J0J5J1Nj6k5l5l0l0NNNNl5
2343B50k0J5L5J0j0j0j0%%%%%%%L0NNNNNJ0NJ5nnNK0K0K1j6k5j5J0NNnl0l5nNJ0J5K0K0j0
2340C50k0j5nn%%k0j5NJ0n%k0%K5K5J0nnnL0L0K0J6j0j1k0l0j5%Nj0l0k5NL0M0J5nj0j0j5
2337C05j5%K5L0K5K1K5J5K0K0K5L0NJ0nnNJ0J0j0j0nk0J0N%j5j5k5k5J0J0K0nj0l0k0k0J0
2335D11L0J0j5k0%N%k0k1n5p5p0l0%%J5J5M5L0%k0m5k0nl0k5l0m5nNNNj5%j0J5J0M0M0L5L5
2332A95M0L5L5L5M0%%nJ6J5nJ5J0J0NNJ5J0N%nnj0l0k5l1j0J0%k5k0k0j5j5j0j5j5k0k5J5
2329B05Nj0k5k5K0K5K0M5L0K5L0%K5L1K0%N%L5L0%nJ0J5Nj0k5k5l5l6j5j0%NJ0J0%k5l0l5
2327B95k0NN%j0j5l0k5l5l0k0NJ5J5J0NK0J5J5J5J5J0K0%nj0j0nK0K0N5K5j0l0k5nj0nj0j5
2324B60J0NK0K0j0%nn%%nnj0nnnj0nnnJ0NK5K5K5K0J5NN%K1K5K5L0L0L5L0M0J5j0k0j5j0j0
2321E56nJ0J5J5J5K5J0j0j0K0J0J0J5J5%NJ5L5K5%J6J5K5K0J0J5%l0k5nJ5J5j0j0NNK5nj0
2318H42nNJ0n%NN%%j5j0j5j0k0%%k6m0j5%%J0nl0l0j5k0%%j0j5j0j5j0nk0k0NJ0j5l5k0NJ0
2315D71J0NJ0%j5j5J0J5j0N%NN%K0K5L0L0L0J0J0j0j0k5n%%%K0L5L5J5j5j0j0j5j5NJ0NNN
2312F71NJ5J5k5%J0L0J5J5J0j5l0k5k0J5j5j5k5k5%J5NN%k5m0l5n0k0j5k0j0J0J5J0NJ0k5
2310D41k5j0j0n%o%j5j0NNj0j5J5J5L6L0M0L5J0J5nnnL5L0J0j5k0l0k5m0m5j5NJ0J0j0%k0
2307D06k1%L1J5nl5l6j0j0J5K0J5K1j5j1k0j5j5j5j0j0nj0J0K5J5J0nnJ5J0NNNNJ0%%j5k5
2304C45k0l0k5j0nJ0J5%%J0J5J0Nj0j5J0J0L5J0k0k0nJ5%NNNJ5j0j5j5J0L0%%j0nj0nk5n5
2302B50l5l5%j0n%K0K0K0K5%N%%K5K5J0%J5J5K5K1K5K0K5K5K0K0k0k0k5k0J5K5K5K5NJ5J5
2299E66K0NNnl0j5j5J5J0%nj0nj0l0m0k5j0j0k6m5k0NJ5L5J0J1noJ6j6k0k0NNj5j5k0NK5K5
2296C60J0J5%%j5k0j5j5J0j5j0l0m5n0k0J5K5Nj0l5l5l0j0J0K5K0J0L0M0M0J0Nj5j5l0j0L0
2294B35K0J5J0J5J5%k0k5K0K0K5J0j0NJ0J0j5l5m0l5j0j5j0l0k5k0k5j5k0l0nj5J0L5L0J0
2291I5k0j5NM5M5L0J0%%%j5k5j5NL0L5J5J0J0J0J0%%j0j0NK5M0M5J0j5k5k5k0NJ0J0J5K0%
2288C45j5%n%%%NNJ0L0L1M5M0L0N%l0%nk0j5l0m1j5k0k0k5l5j5N%J5j5j5k0n%J5K0J0J5n%
2285B75%%j5j0k0k0NNl0l5k5k5NNK5K5nj0nnj5j0n%j5j0k0NM0M0M0Nl0k0l5l5j0NJ5K5L5L0
2283A75NNJ5J5L0K5K0J5J0j0K5K0J0%j5j0j5j0j5j0j0j5%J5L0N5M1L5L0j0%J5L5M0L0L0%J0
2280F16nnj5j0l5l5j0K5K5%k0k5n%NNNJ0J5%l0n5l5k0K5L0K0%k0j5j5m1l0l5l0l0n5m0j5k0
2277A30k0J0J5J5%N%K5K5L5L5L0K5J5k0l5o5m5k0%M0M0K5L0NNj0nn%nnk5m5l5j0NJ5NJ0K0
2274B15K0%l5m5j5j0j0N%%J0nk0k5k0J0J0j5j5j5j5j0K0K0K0n%%%NL0M5M0J5%%K5M0L5N5N6
2272D16M5K0%%nK0K5K5Nj5m0m0l5j0J0J5j0nNJ5%Nl0l6l5l0%J0J5J5j5k0k0k0k0k0j5j5l0
2269A80l0k5%K5M5N5N5K0%j5j0%N%NnK5J5K0K0J6J0J0J5K0Nj5n%J5J5J5J5nnN%J5J0j0nj0
2266D96j0N%nl0%%%j0k0j0%%J0J5k5%%%%%j5j6m0l5k0l0k0k0j5J0J5j0j5j0J5J5J0NJ0L0J5
2263B95J5J0J0M5N1M5K0j5j0j0J5L5L0L0Nl5j0j5j0k0k5j5j5l5l6k0NJ5J5J0J1L5L5J5nk5
2261D46%K5J5L0Nj0nj0nNL0J5J5nj5%%J5J5NNJ5j0nk5k5k0j5k0k0k5nnnnl6j0NNJ5K1J0J0
2258D26j5m1k5k5n%nn%l0nJ5K0k5k5n%Nj0l0nnj0l0k5k5%%nj0J0J0nJ5n%%%nnl0l0J0K5L5
2255A25L5K0NK0L0K5L0K0%k5k5k5k0j5J0L0J0l0n0l0j5J0NK0nnj0nnNNK5Nj0j0k0NK0%n%%
2252A50%J0j0j5J0K0K0J5J0K5J5J5K0NK5J5nnnK5K0J5nj0%j5j5J0J0J0Nj0j0%NNNk0%NNK0
2249C70j0%%j5j5NM5K6Nj0j0%%J0J5K0%%Nj5j0%%K5%k0k0j6ON%j1j5N%N%nn%%J0j0k0k0l0
2246C00m0nJ5J5L5M0O6L0%l5l6m0j5j0J0J0NK5%NNnn%NNNnj0%%%%%J0j0%%J0J1J0%K5%%J0
2243D36J0N%K0K5Nj5%NL0L0K0K0%%J5J5nl0j0j0NJ0nnj5l5k0k0nnj0j0j0k5j5k1nnnJ5J6J0
2240D06nnK0K5NJ0NNJ0J5NNJ0J0NJ0J5J0NJ0%%J5K0J0J5%Nj0j0k5N%Nk5k0k0j5nnJ5nnl0n0
2237D41k5%K5J5j5l0l6J6J5J0j5l1j0nk5k5n5l0j0J0N%%j0j0k0k0j0l0k5%%%k0k5%j5j0nJ5
2234D0J5J0J0NK0K5%%NnJ0nnNNNJ0%%nnJ5nj0j5l0l0k5%J5NK0J5M0L5J0j0k0%%%j0J5K5M0
2231B20M5K5%m0n0j5%NJ0J5L0L0L0L5K5NJ0J1o%J6M0M0M5K5K5J0J0%K5J5J5J0Nk0J0K0L0L5
2228G41K0j0n%n%NJ5j5j5NJ0Nnk0j5j5J0J0K5K0K6nj6j5j5k0J5J5K5J1j1j0%%n%j0J5L1J0
2226H02%k5j6J0J1J5%%j0%J0J0k0o1m0k0N%k0j5k0k0k0k5k5%J5K0j0j0j5%%K5L0%j0j0N%N
2223E71NN%nj0j0J0%%k0k0J0J5J5j0j0j5k0l0l5l0m1l5k5k5j0j0j0j0j5j5j5J5%J0NJ0J5%
2220B60J0J0J0J5%N%%NK5K5K6K5K5J0j5j5j0J0J0J5K0%NK0K0%%j0n%Nnj0J5L5%j0l5l5j5k0
2217D21k0j6k0k0k0k0j5j5%j0nJ5%%%nK0K0NNj5j5j5%J5j5nj0K0N5P1L0%k0k0k6j0j5j5j5
2215C15j0J5K5%NNnK0J0J1k1m5m5nN%nnk0j5m0j5%%J0j5j5k0l0k5%K0N%j0n%%%%J0NNJ0j5
2212A10j0J0L0K5L5K0J5K5L5K0L0NJ0nj0%K5K6L0M0M5K0Nj0j0nJ0J5J5L0K5M0J5K0K0Nk0k0
2209F66k0m0j5%j0NNJ0Nnl0m5j5j5j5n%NJ5k0k0m0k0N%j6j5k0k0k0k0nj0NJ0L0L0K5K6K5J5
2206D41%%j5j0m6k0%K0J5J6J5M0M5N0N0N%%j0nj5NJ5nj0j5J5J0%%n%%%%%j0j0j0j0k0j5j5
2203D96%J0J0k0k0l0nJ0NJ5NK0K0J0%K0K0K5Nj5k0j0%%J0J0J0K0nm0m0l5j0j0K0K0Nk5k5l5
2200D21l0j1J1K5K5J5J0J0J0J0NJ0NK0J5%Nl0j5nnj5j5j5j5J0NJ5J0%NJ0J5Nj5k0k0l5nnn
2198D11N%%%J0J0n%NN%NNN%NNNJ0J5J5J5NNJ5J0J5J0j5J0J5K5J0J0j0j5j0j0J0J0j0l5k5l0
2195E16J5J5K5K5nj0j5%J0J0j5j5k5nJ0J5nj0%%j0n%NNNj0j0j0j0J0Nnj0%%J5j0nnk0k0J0
2192D61J0nm5m6j5J0K1J0J5J5J0%%j5J0K5NL0L5O5R0Q5O1N0K5k5k0j0j0K5j5l5l5n6n0n5l5
2189E86nj0Nk5k5k5n%j0l0j5k0L0L0J5k0n0m6l5J0Nj5l0m5k0j5j5nj0j5NK0N%nj0L0L5J5J5
2187C00J0L5K0K0J1NJ5J0L0J0N%%nNNL0J0j5k0k0k0m0l6NNJ6K0J5J5nj0j0%J5J5J0%J0NJ0
2184D81j0J5K0K5L0M5P0M5N0M1J5L0J0J0j5m5p1p0o0p5m5n0n0n1l0%K0NNNNNNJ0J0J1NJ0J0
2181D21J0J5NNj0nl0j0nnj1l0j0j0j5J5%%nk5j5j5NNnj5%nJ5K0J5M0K0K0K6J5L0K5J5K0L0
2178E46L0J5J5K0J5K0J5nj0K0M0M0K1nonK1L0J0J0j5j5J0nnnj0k1k5l0k5k0NL0L0%k0m0m5
2176F31l5l0j5j5k5l0k0k0l5l1l0j0J5J5k0k0%%n%J5K0j0k5j5NNJ0nn%%%nn%J0K0j5j0l0N
2173B85J0J0J5J0J5NJ0%J0L1J5J0NJ0K0%J0J0J0J0j0j0NN%%J0J0L0L0K5j0m0m5nJ0K0K5K5
2170E76NNN%%J0J0L5J5%k0k5k5k5l0j5k5j5m5l5m1k5nk5k5l0l0j5nN%NNj0j0l0l0l5j0%NK0
2167A15K5M0L5L5M0J0j0j0n%J0J5J5M0M6K0K0NJ0%J0j0j0J0J0L0L0Nk0%nj0%J0J5J0J5k0m5
2165D81n0nK5L0J5j0k5l0j5k0noJ1J0L5J0j0j0K0K0L0J0%%nnn5n5n1n5m0k5nJ5L0J0J5K0%
2162C05k5m0k0J5NK0J5K0K0J5nj5k0%%k0k5j0J0K5K5J5L5L0L1K0K5L0L0J5%k5k0k5j5k5%n
2159D11J5M0O0M5Nj0l0l5l5n0k0%K0K5K0K5L0K0%NN%Nj5nj0j5l0l0l0j5J5N%nj0j5oj0nj0
2157C60%%Nk0l0nJ5J5%nn%J5J0J5M6K5L0J0J5%%K0L5L5J5%%nnj0j5K5L0L5M0K5L0J0J0%K1
2154G92Nk0m6k5%%J0N%j5m5m0n5n5m0J0J5k5j0j0j0%k5%j0nj6OJ0j6j5j5J0NL1%K5K5NNK0
2151D81L5M5K0NNK5K5J5K0J0J0%k5j5J0J0j0n%j5nl0n%%%J0K0J5J0J5J5J5j0n%J0K5K0j5j5
2148G16k5NK0J5%nN%%Nnnj0j0nJ5NNj5j0NNn%l0j5%%j0nnk0m5m5l5j5J5J5J0j0l0k5m0j5j6
2145C85j5m0m0l0k5l0%k5k5k5l0nnnJ0J5J5j0l0l0l0m0l5l5m0l0l5k5%NNj5j5%%nj0j5j5j0
2142b90L0K0nl0n0m5nL0M0L5M0J5J5K0K5M0K0NK0L5N0N5N5O0O5N0J5j0j0j5j5j5J0J5J5%J0
2140C00J5J5j5m0m5k0%K5J5J0K0K5%NK0K0K0j0k5l0l5k0%K5L0L5K0nnnK0M1K5Nl0l1j0j0%
2137C55nNNJ5K1J0l1o5o5m5n0j5k5nj0k0j5J0NL0Nj0l0k5k0k5%%L0K0K0NJ0j0nj5J0%Nk5k0
2134B5l0nnJ0M0L5J0NNN%k5j0j0j0j0j0j0j0j0j0nk5k5%nl0k5j5NL5M0J5J5j0n%j5nJ5K0K0
2131b0M5M5M5N0K5K5J0J5n%%%j0n%J0L0L5J0J0%%%%nK0K5K5L1L0%%%%n%J5J5K0K0j5j0k5k0
2128D36j0%J0J0j0j5NK5NNNNL0J0%%k5k0k5k5l1l5k5k0%%j0j5j0j0%%%J0k0j5nnn%n%n%J5
2125B25J5nk5k5k5j0j5J5J0NL0NNNJ0%k5j5j5NNN%j5j5%L0L0J0NJ0%K5J5J5nj0nj0%j0%nk5
2122B20k5J0J0nl0j5J0J5j0j5k0nnj0%%NJ0J0%nNK5L0L0K0K5n%j0j5%j0N%J5K0M0M0M1K0N
2120D26j5j0NL0K5nl0m1%J6J5j0j0NL0L0j0j0j5k5l1l5l0l0k5nJ5%Nl0l0m0k0nj0j0j0%%J0
2117A20N%%NNM5M5N5L5J5J5J0NN%n%J0J5nj0NL1L5J5J5J5K5K5J0Nnj0%%NNk5k5l0j0J5j5l0
2114D26m1n0m5m0j5j0j0%%%%%N%L0K5L0%j5j5L0J0J5%k0k5%K0K5%%nn%nk5k5o0k5J0NJ0J5
2111B20J5J5K5J5J5J0nnm5l5l5j5k0j5%J0J5K0J0NNL0K0K0K0K0L5L5J1J0J0J5n%k5j0J0K5
2108D26J5j5j5k6j0j0n%nnj0j5j0nnnk5j5j0j0l5l5j0J0nk5l5j0k5l0j5%K0K0L5M0M0J0k5
2106A65k0l5j5%K0K5K5M5M5M0M5NJ5j5j0K0K0Nj5j5J0j0nnnnnk0j5l0l0j0J5J0J0nnNJ0NJ0
2103B75J0J0K0K5%k5k0k5k0k5%NN%J5J0J5J5J0J0Nj0j5j5J5J5K5J5NNj0j5nj0NK5J5J5nj0
2100C60j5j0J0J5J0j0k5J5M1M0J5k0l0l6j5K0L6K5nnk0NNk1%%J6J5Nk0j6k5l0k5l0%NJ0J5
2097C05J0%Nj0nNN%j5l0l0j0j0k5k0k5k5J0NJ5J5J0J5NJ0J5J5J0%K0K0NJ0%%K0%NNNNJ0NN
2094C65N%%J0NOj6j5j5j0nj5j0J0L0J0j0NNJ5K6j1nj0n%k0m0l5l0nj5J0J0L5J5K0Nj0j0l5
2092B60l0l0nJ5J5nNJ0K5%%NJ5J5j5j5j5J0NNj5j5nJ5K5nk0j5Nj5k0k5k5k5n%J5K0K5M5K0
2089B50NnnK0K5nl0o0n5n5j5J5L5L0J0j0%J5J5J5J0J0J0K0J5J0J0K0K0J0NNNK0K0OJ0nj1j5
2086C70J5%%J6J5Nl0k6nL1J0l1n0n0k5m5m5l5l5%n%%j5j5J0J0j5k0nn%k0k0%NJ0J5J5J0NJ5
2083F0J5J5K0NJ0NNK0K5K5L0L0L5O0L1L5J5j5J5J0j5j0%%J0j0n%%%%Nj0j5j6O%J0j0k1%j5
2080C55k0l0m0l0k5l0nk5j0NN%%j0nnJ5K5K5J5J5K5%J0L5L5J0j0nk0k0j0j5j0j5l0nnj5j5
2078A65j5nn%nJ0L5J5K0J0J0%j5k5k5%k0%J5L0J0k0k0k0%J0J0j0j0%%J0J5nj0n%J0NJ0J0J0
2075A95j5nnJ5J5j0j0NNJ0J0%k0k5k5k5%K5K5K0nj0j0%K5J0J0j0j5k0k0%%NJ0J0J0K0J0M0
2072B45J5k5k0j0j0%NJ5nj5J0J0NJ0J0J0j5l5l0l0l0nJ5Nj0k0j0k0k0k5k0l5n%K5J0J5NJ5
2069C0J0J5Nk0l5l5m0j5j0n%N%%J0J0J5J5J5J0K0%j0l5k0J0J5J5J5K0J5J5j0J0N%k0k5k0%
2067b0NNJ0nm5m5nJ5K0K0J5J5%J0j0j0j0nj5j5k0NK0K5J0j0j5J0J5L5L0N5J5J5%K0K0NJ0J0
2064A85K5K5Nk0k5l0N%j0j0j5Nj5nN%j0l0%%j0j0j0L0J0K0K0K0J0NJ0J0J5K5K0J0J0NJ5J0
2061C00j5j5%%nnNNj0n%%%%n%J0J5NNNJ0K5NL0N1L0L0J0K0K5%j0nk5NNJ5j5j5NJ0nnn%j0j0
2058D61j0j0%%j5j5m1j0%NNj0j5k0j5j5j0J5J0J5k5k5k5%%N%%j5j0nnNJ0nn%%%Nj0%J5J5j0
2055B40j0k5J5K5K5nnJ5J5K0K0%%j5NK5K0L1L0K0K5L0L5K0K5j5k0k5l0k0k5l0j5j0j1k5l0
2052C25j0j5l0j0J0L5J0j0l0m0l0m0k5l5j0j0%%%nNNNj5l0l0j0j5nn%NK5L0K5J0NNJ5J5NN
2050A30J0%K5K0j5k0j5K0J5nj0nNJ0k0k0%K5L0L5K0Nnk5k5k0j5J5J0N%NJ5nJ5J5K5NJ5J5J5
2047C00J5J5K0J0J0K1K0K0%j5j5nj1J1j6k0k0Nk0j0j0k0k0j5NK0J5K5%j0j5%%J5J5Nk0k5k0
2044B60l0l0k0j5NNJ0J0J5J5K5K0NJ0nnnnk5k5j0nJ5K0NL0L5J0%%n%nk5k0k5j5NK5K5j5j0
2041B50%%j0n%nnnk5nj5k0j5k0j0j5J0J0NN%%J5J0J5K0J0J0J5J5J0J5%Nj5j5k0k0NNNJ0k5
2038A95%%%%%J0J0K0J5%k0k5%J5J5k0k5NM0L5M0K0Nn%N%J0J5J5J6K5%l1k5k0%%%J5J5%j0n
2035C55k5j5j0J0J0j0k5%J5K5L0J5nm0l5j0J0K5K5J0NJ5J6K5K5K0J5J5K0J5J5K0J5%%N%%N
2033E86%nk0k5k0k0nk5k5k5k0k6j5N%nk5k5l5l5l0k5j0nnK0L0L5Nj5%K5J5K5J0Nj5k0j5Nn
2030B65%nj0j5j5J0J0j0l5l0k5nL0NNl0k5j0J0%nj5j0NN%%nj0%%%%k5%NL0n%nnK5L0j0l0j0
2027H5j0K0J5K5J5J0j5j5J0K0K0J5J0%%J5NJ0J0J0J0N%%%J0J0K5%%nK0J5J0j5k5j5j0j5k5
2024B50l0j5nj0l0j0J5J5J5j5m0m5k5l0%J0L0J5%l0l0nJ5M5M5L0j0%nJ0Nnj0%N%N%NJ5M5L5
2021B60%l5m0k0J0K5L0NN%%nj0%K5K5J0N%Nk0l0l5j5j5%%J5J0J5K0nnN%%nl5o0n0l0J5J5J0
2018I5J5K5L0J5j0nnj0j0k5nj0n%nj5k0k0k5NNJ0NNL5K5K5NJ0nj0K0J5N%%Nnnk0l0j0j0j0
2015H0j0j5J0J5J5%NJ0J5nnnnj0%%%k5l0k5%K5L0J5K5J0J5J0J0%k0j0%j0j0j5N%%j0j5%K5
2012I5%j0%%NJ0%%J0%nnJ0NJ5nj0j5j5j5j0K0K5%k0l0nj0J0Nj0J0J5J0J5J0N%%K0K0%nnK0
2009A60K5J0J0NNJ0J5nJ5J5J5NNJ5J0J5%j5j0%Nj0j0j0nnj0j0j0J0j0k0nNNnnnnN%%%%%nj0
2006A95N%nk0k5k5j5j5k0k0j5j0%j0J0j5j0j0j0j0%%%nj0%NNL0L0J5J5L0NNNNJ0K0K0L5K5
2003B20M0L0M0M0K1oj5j0j5j5j5j5nnJ5J0J5J0J0J0%l0m0m0nj0J5J0J0J0nj0nJ0%%j0%%Nn
2000B60j0j0nJ5J0j0l5j0j0%J0n%%k0j5j5j0j0k0j5j0nK0K5L0L5L0J0nnL0K5L0J0n0p0n0l0
1998A15nn%%N%%nj0j0%K5L0J5j5j5j0nNL0NJ5j5nJ5J5nnnJ5N%NJ0%%NJ0J0j0nnNL0%nj0J5
1994B35J5J0j0%%NN%NNn%J0J0nnj5NK5%k0%NNK5nj0j5l0j0NL0j0j0j5%J5J0k0k0j0nj0nj0
1991A80j5j5%L0L5K0K5nnl5l5j5k0%n%nk0j5nJ5J5J0N%J5J0%K0J0Nnj0K0K5J0J5n%J0J5NJ0
1988B90n%%N%NnnNJ0nnj0nNJ0NNj0l0l5j5J5J5k0j5%j0nj0nj0j5j0j5K5%%j5j5%%j0nnnnn
1985H5%%nj0%%nnj0j0j5J5%J0NL5N5N0M0L5M0K0%%J5J5K5%K1K0J0J0k5k5j1j0j5j5l0nj5k0
1982B75%N%%k5nj5J5nl0j5j0%Nj5J5K0K0NJ0J0J0J5J0NN%j5j5j5j5j0j5NL5L0K5J0j0j0l0
1980B75k5k5NNJ0N%nnn%%%J0J0k0j5k5J5nj0%%nj0j5k0nJ5M0J0%j0K5J5K5nnnj0nj5k0%Nn
1976A95j5NNJ5%j0%%%N%nnN%J0j0j5j5%%j5j5K0K5J5%j5j5k5k0l5l0j0j0n%%%J0J5%NJ0J0
1973H0J0N%nN%%%%%%nn%nnnnM5M0J5%j5nnnnK0L0L0J0j5%n%k0k5%j5j0j5j0NJ0J0J5nj0J0
1970A40L0K5K0Nj5%%K0K5J0J5%NJ0J5K0n%%%%j0j5J0J0nn%%J0j5%Nj5j0nK5%Nj0nnnj0J0J5
1967B95J5nl0%%J0J0%%%NNN%n%%J5j0nnj0j5k0N%k5l0l0k5NJ0Nnj0j5j5nJ0K0L0K5K0J0J0
1964B45k5m0m5m5l5n%k0j5NK0J5J0J0Nj5l5l0l0k5j5j0L0L5L0L0J5nk0%N%k0Nj0%j5NL0L0
1961F5K0K5L5L5K0K0%Nk0j5j5k0N%N%%%j5j0NK5J0Nnj5%%NJ0j0nj5J5NJ0%k0m5k5nK0J0j0
1958A05nK0J0J0j0n%%NJ0J0K0K5K5Nk0j5k0J5J0J5J5K0nK0K0J0J0NJ0L0NN%N%j5nn%nj0J0
1955C30J0NJ0nnk0k0l5l5l0k5m0k0%NJ0j0J5J5J0NJ0NK0j0j5j5j5j0%nj0l5l5l0J0NJ0J0J0
1952G0J0Nk5N%NJ0j0j0J0J5J0J5nj0nnJ0J5%N%n%%J0J0j5j0NL0J0nNK5K5%NNJ0J0k5k5l0%
1949A50%%j5NJ0J0NJ0Nj0j5j0%nNK5K5%j5k0NNJ5nj5j5j0j5j5j0J0NK0%j0j5j0j0J0J0K5M5
1946A80M0K5j0%NN%k5%j0NN%%j0n%nnj5NN%k5nK5L0Nj5j0nnk5l0nj0J5L5L0%l0l0j0K0%N%
1943A50NNk0%j0K0j0j0nnJ5K5K0J0j0l0%J5j0j5j0NK5J5J5J5J5%k5l0j5J5L0L0L0NJ0j0j0
1941B50nk5k5%nnNNJ5K0NJ0NJ0nnj5k5nnNJ5j5j5%K0J0J0K0J5J5k0m5k0%nj5k0nJ0K0J5J5
1938B10K0NJ0J5K5NJ5J0K0J0Nnj5k0n0k5l0%nJ0J0%nK0J5NN%%j0j5j5NJ0J0%%N%%nnnk0j5
1935B00l0k5l0j0NL0O5N0K5Nnn%%J0j5m0m0k5k0nJ5M0M0J5J0NJ0J5J5l0k5k0J5J5%k5%J5K0
1932B70Nk5m0k0%K0K5j5k5l0j5k5N%nj5k0Nj0K5K5K0J5nj5j0j0j0j0j0n%Nl5l5j0J0J0J5J5
1929G0L0M0J0J5n%NJ0NJ5j5j0%%nj5%%J5J5K0K0J5J5J5J5J5nl0k5k5J5K0J5Nj0l5l0k0NJ5
1926A90J0K5K5Nj5l0nn%j0j0j5nj0J5J5K0NNJ0NJ0J5%%Nj5l0nj0j5k5%K5K0K0K0L0K5L0Nn
1924C25k0j0nn%k0k0l0l0j5j5J5J0J5J0j0j0k0k0k5%K0J5%k0m0j5NJ0%N%K5J5K0J5K0J0J0
1921B15J0J0%%%%NJ0J0J5%nj0nNK0J0J5k5k0k5j5%K5j0j0nj0j5j5%%K5NN%J0J0J5J0%%J5K0
1918B95NNJ0Nnl0l0nj0j0k5k5nJ5L0L0K5K0J0NNNj5j5l0%J0j0j5j5%nnj0k0nJ0L0J0l5k0%
1915A80K0K0J0NnnnJ5J5j5J5J0J0J5k0J0J5J5L5J0%%nK5K6Nl1m5k0%NNJ0N%%j5j5k0j5j5J0
1912B60J5J5%nJ0J0NNnnj0l5j5j5j0j0nJ0N%%%NN%%NNn%j0J5J5J5j5k0j0j5NK0K5K5NJ0j5
1909B85k0k5nJ0L0K0K0j0%%NNJ0J0J0%%J5J5j0j0k5k5k5k0j0j5%%NJ0J0J5%j5j5j5j0nk0j5
1906A80j5j0j5j5j5j5j0nk0j5%NJ0J0K0K0%n%%K0J5J0NJ0Nn%J0NJ0J5nnJ0L0M0K0%k0j5j0
1903B50l0k5m0n5k0%K0nj0NJ0%J0J5K5L0J5j5k5k0j5%J0L5K0nnk0k0nJ0J0%j5j0J0J5j0%j5
1901A25%j0NN%%%%m0j5Nnnk5j0%%J0L5L5M0L0K0%N%%J0%%%%N%nJ0j5J0%%J0Nj0j0nnNNj0J5
1897B20%j5l0l0NL5M5K0J0J5j5l0m0j5%nl0l5k5k5nnNNK5K5K0K0K0%J0NK0J5k0j5j5j0J0k0
1895A45l0nJ5J5L0L0Nj0j0J0K0nnj0L0K5J5J0%K0K5K5Nk0k0J0n%j0j5%%%%j0l0k5k0j5j5k0
1892A55K0K5K0L0K5%%nK0%Nn%J0J0J0nj0%NL0j0nj0j0j5j0nnN%j5j5j5Nj0nj5%%k0j0%j0n
1889A60k5k5j5k0j0J0J0nj0J5J0J5%nk0k0nnJ0NNJ0%%j5NJ0K5K0Nj0J0J0K0%%%nJ0K0K0%%
1886B10K5J5%j5l0k5%J5K5J5J5%k5j0NJ0NJ0J0%k0%J5J0%nJ0K5j5k5k0j0%J0L0J5K0%%n%N
1883B95J0j0n%n%%j5j0l0l0n%J5L5K5J0J5j0NJ5J5K0J0J0J0J5n%k0j5n%j5j5l5m0k5k5l5l0
1880A20l0l5%J5J5j5J5K0J5k0k0k5%nnnNK5J5J5J5J5K0J5J5J5nj0k5k5n%J0J5K0K5K0nj5j5
1877A80%NK0%n%NJ0%Nj5j0nj0nJ5J5J5J0NK0nj5j5j0j0%%N%j0%%J0%%J0NnK0J0j0j5NJ0NN
1874B45%NNj0J5L0K5J5j5l0l5%J5L5Nj5j5k5l0k5l0j0J0J0j0k5l0nJ5J0J0j0n%K5M0L0L0K5
1872B75Nj5k0k5nJ5L0Nnk5l0k5l5l0k0k0k0%J5K5J5J5%nN%j0l0m0j5%K5M0J5%%j0J5K5K0J5
1869A75J5NJ0j0j5n%J0j0k5%NNN%nl5j0j5K5K0M0K0%%J5NJ5J0K0K0J5J0J5K0j5j5nnk0k5%
1866B65%J0J0J0J0NNJ5J0K0nj5k0nnn%NNj0j5j5%%%%%j5j0%NK5L0%k0%J5J5K0j5j5k0j5k0
1863B55Nnnk0k5j5NK5L0%%J0J5j5j0k0k0l0nJ5M0J0J0K0J5J0k5m5m5m0k5j0j0J0NL0%j5j0
1860A15nj0n%j5j0j0nJ0NM0L0K5Nk5%N%NK5L5L5K0%j0nNNNNj5k5NNNJ0k0k0k5j0nnj0nj5j5
1857A30j0J0K0J5J5J0N%J0J0j0j0J0J0Nj5j0j0J0J5J5nj0nNNj0j5j0j5%NNN%%%NNNJ5M0L5
1854B85L5J0j0nk5o5o5n0%L0M0J0J0k0j5nnJ0NK0%n%NN%%N%n%j0J0%%nnk0j5k5k5m5j5j0j5
1851A5%%J5L5K0K5%Nj5j0n%%%%l0j5j0nJ5%%j0j5%J0j0j5%%nnJ0N%nK0J5L0L0K5K0J0nk5k5
1848I5k5l0j0NNNnJ5%n%%J0j0j0nNJ0NNJ0NNNNJ0J0J0%NJ5J0%%N%N%NJ0j5NJ0J5Nj5k5%J0
1845A65K5%%nnJ5N%nj0nNJ5J0J0j5j0%Nj0j0j5j0%%%nj0j5%j0n%%%NJ0j5nNJ5K5J5k0j5k5
1841A05j0K0K0L0L5L0Nl0k5nn%%J0J5%NNJ0%%j0%k0j5J0NK0J5J5J5K0K0J5J0NN%k0j5j0J0
1839B90%k0k0l0l0m0l5k0%nJ0K5K5J5J5K5Nj0l5nK5J0J0k5k5j5j5K0J5K0%j5nj0j0j5%j5j5
1836I5j0j0K0K0nn%%K0J5J0J0%%J5K0J0j0k0N%J0%nnnn%n%%%j5NJ0L0K0%%%L5K5%%%%J5J5
1833C05j0nj0j0j0j0j5j5nj0j5k0k0%L0L5L5J0%%%%j0j5NNJ0J5nk0j0j5J5J5J0J0j0n%NJ5
1830B75j0NN%%N%%%%%j5l0j5k0n%k5%nk5k0k0nnnk5k0%%j5k0j5J5J5J0J0%nJ0L0L0Nj5j5J5
1827I5J5%nj5j5k0NM5M5L0J0N%K0K0nk5j0j5J0L0J5%k0k0NNJ5J0%Nj5j5k5%J0J0NNNNJ5J5
1824B50%%%K5NJ0%%%j5k0j5l0l0%nJ5j0j0nj0nj0J5J0NNNJ5J5n%NNj0nnj0NNj0j0n%J0j0n
1821A65j0J0J0J0J0j0J5NJ5J5J5J0j0%NJ5J5n%j5j0j5k0N%J5J0J0J5K5J5J0J0nj0nn%%nk5
1818B80NNj5j0j5%%nn%j0j0k5k0%K0J0J5J0NK5K5K0%l0l0j5J0k0j5k0k0%%%K0J0J0%%%NJ5
1815B25J5K5K5nj0NNj0k5l5j0%%j0j0k0j5nnk0j5J5J5NJ0%J0J5J5J5K0J5K0J5J0K0K0j0%j0
1812C05j5Nk0m0l5l5j5NK5L0M0K5Nn%k0k0%%nk5m0j0NNK5K5L5J0%%nnj5NK0M5J5j5l0k5k0
1809B30k0j5J0J5J5%%K0K0K0j5j5j5j0l5k0k0k5%nnnJ5J0J5%k0n%J5K0L0J5j0nj5j0j5j0k0
1807A35k5j0nK5K5K0%J5J5K5K0J0k0nnJ5j5nj0%%nnj0j0N%J5J5K5Nn%j5m0l0%J0J0J0J5M0
1804B35M5L5L0NNn%%%J0J0nnJ0J5nnj5m0l0j5L0K5J5K0NNn%Nj5nK0%%j5J0M1Nl1%J1NNNJ0
1801D21nnJ5M5M0K0nl5j5nJ0L0J5Nnj5j0n%k0k0k5k0%j0j6m0m0m5k0NNJ5J0j0j5k0l5j0j0
1798A75%j0J0NNnj5j5J5%nJ0J5NNnj0j0k0%L0M5K5j0l0l0k0j0J5M0L5Nj5k5k0j5J0%J0NNn
1795A95%j0n%Nnj5j5J5L0L5K0%%j5k0Nj0NNK5J5J5nnnj0k0j5k0k0j0j5J0NJ0N%%J5J0NNnn
1792B05nnNN%j0N%J0J0j5j0J0NNNj5J5NNNN%%J0%%nK0%j5k5m0k0J5J0Nk0k5nnnj0j5%nJ5J5
1789A35n%J0J0j0nNK0K0J5%k0j5NL0J0NJ0%%%l0j5j5j0j5k5k0K5K5J0nNL0K5%j5k0NN%%j5
1786A65k0j5j5j0j0NL0K0L0%J0nn%%%%J5nj0nj0nK0nj0j0J5L5M5M5J5J0k5k0j5k0%nK5L0J5
1783C05n%%L0L0L1J0j6l5k5k5j0j5%%%%NNJ5J5n%nj5J0L0J0J0j0j0J5J0J5j0k0NJ5K0nnj0
1780C60nnn%%j5NJ0J5j5nj0m0j0J0L0J0k5k5l0l5l5l0m0l5k0J5K5L0K0K0L5J0NNNNk0j5j5
1777A80j5NJ0NJ0%j0%K5Nk0j0K5N0K5NJ0Nk5j0j0NJ0%nj0j0J5J0nj0j0J5J0j0nnJ0J0J0J0
1775B95K5J0%%J0Nk5l0j5%Nk0k0%J0J0Nj0%nJ0J0nnj0j5J0J5%j0k5k0k5j5k5J0K0K0nn%%N
1772A85K5M0J5j0j0%NJ5J5K0J5%%%NJ0J0Nj5l0l5k5nj0k5j5j5%K5K5N%k5j5K0M5K5NNl5m0
1769B10l0j5J0NK0K0J5nn%NNj0n%J0J0J5J0J5NNk0k0j5k0k0l0j0J0L0K0NN%%k0j0k0j5l0k5
1766A05k0j5j0J5J0j5j5J0J5J0NNJ0%K0J5L0K5K0nk5k5k5%J0NJ5K0L0NnnN%J5J0j0j5%j0J0
1763B20J5nj0J0Nnnj0j0%Nj0j5n%nnj0j0%%%%J0NNJ0NNnnJ5J0J5j0N%K0j0k0j5k5k5J0J0N
1760A65NNL0NJ0K5Nj5j5j0J0J5J0j5l5j5j0J0Nnj0nj0J0%%%J0N%%%NNN%%nJ5%nk0k0j0j0%
1757A40nj0K0M0M0L0N%k5k5k5k0j5J0L5K5K5J0J0k0k0nj0N%NNn%j0n%J5L5L5L0J0j5m0k5N
1754B55J5K0%L0L0L0K6j0k6k5k0Nj0nl5l0l0k5k0k0NL0N%%N%%J0nl5l0l0NK5J0NJ0Nj5j5k0
1751A20j0nJ0J0J0J0NL0L0L0nl0nnJ0J5K5K5K5Nnk0k5nnnl0k5j5NJ5nj5j5k0k0m0j0NNJ0j0
1748G0%nnK0L0K5J0j5j0j5j0J5J0NnK0NNJ0NJ0j5J0J0NJ0%nK5N0M0J0%k5l0n%%nnK5K5L0N
1745C30j5n%%%%nj5k0%NNj0j0j0J0J0NJ0NJ0J5%J0NJ0J0J0J0NJ0OJ0Nnl1j0j0J0Nk0k5k5%
1742B95n%J0J0%Nn%%N%%k0j5k0j5k0k0j0j5NK5M0M0Nj5j0j0k0j5nnj0j5j0j0j5j5nj0J5J0
1740A50J0J0k0k0l0J0L0J0Nj5j5J5J0NNN%NJ0J0L0K5J5J5j0l0l0m0k5nNL5M0M0NNj5j0j5j0
1737B15j0K0K0J5N%J5J5J5J0J0NJ5K0J5J6NJ0J0j0j0J0J5K0j5j5k0k1k0%%%l0l5k0NNNJ5J0
1734C15K0K0N%J0k0nj0j5l5m0k0J0J0K5L0Nj5nnJ0%NNnnj0j0j0nnj0nj0j0j0%NK5K5J5Nn%
1731B75k0k0k5k0nnN%J0NNJ0J5j0%K5L0J0j0%L0L0K0K0NNj0nj0n%k5l0l0k0j5l5nJ0J5K0K0
1728B60%L0K0N%%j5j0m5n0l0NJ5J5J5J5J0j5j0J0J0J0J5J0NJ5J0J0nl0l0m0j5j5NNK0%%%%
1725B05L0J0j0nJ5J5J5%%J0J0J5J0j0j0nnJ0J0j0j0j5j5NJ0J5J5NNNNNJ5%%j5k0m0k0%Nnn
1722B45NL0K5K5J5J5j5j0k0k5j5j0n%NJ0L0N0N6J5nl0k1k5j0J0K0K0nl5l5l0k0J0j0nNL0L0
1720C20j0%%nJ5N%%nj5m0j5j5k5k0k5k5%%J0J0NNJ0%k0k0%J5J0%J5J5M0L0J0J5J0J0L5K5n
1717C65l5k5l0NNnnJ5J5K5%%Nj0j0j0J5K0j0k5l0l0l0k0k5n%nnk0k5J0NK0nnj0J5K5NJ0%n
1714A75NJ0J5j0J0NNNj5j0NL0L0L0J5K0j0j0k5k0nn%j0n%j0n%%j0j0nj5N%j5k0j0j0L0L0L0
1711B20L5nnJ5J5J5J5nnj5J0J5j0m0nK0J5K0K0K0J5J0k0l0l0l0m0j0j0J0J0K0K0J5nk0j5k0
1709B15j5j0J0K0j5%%k5NJ0NN%%nj0j0%K0K5K5J0J0nK5K5K0K0nNk0nj0J0J0j0l0k5k5l0k5
1706A95l0nK0K5J0J0K0J5K0K0J0NJ0NL5L6%l1m0m0m0k5J0%%NnnJ0J0K5Nn%k0k0%%j0j0j0j0
1703A95j5J5J5K5%nK0J5j5j5nj0%nj0j0l0%K0K0%nNJ0NJ5J5J5K0K0J0J0j5j0NN%Nj0j5j0j0
1700B70j0j5nnnk5l0k5k0J0K5L0J5K0NJ5k0NJ5J0nnj5j5%K5Nj5k5J5J5K0j0l0j5j5J5J5nj0
1697B05j0J0NJ0j5j0j5J5J0j0l0nJ0J5%k0j5J5n%j0j0%J5NNJ0NJ0NNK5J5K0J5J5J5J5Nk0j5
1694B90%j5j5k0NJ5J5nk5%nJ0J0m0m0n5l0n%N%K5K0%K0L5L5K0k0k0j5l0%NK5L5J5j0%%%%J0
1692B45j0j0nnj0K0K0J5j5j5j0J5K5Nj0j0J0L5K5%NL0M1M5J5k5n1n5m0k0%j0%%k5nnj0nnj0
1689A85j0NK5K0J0%J0K0K0K5Nj0k5l0nJ0J5J0j0j0nN%%%j0j0J0%NNj0%%J0K0%nj0K0K0J0J0
1686C25%%NJ5%J0j0j0j5j5j5k0j0j0J5J0%nNJ5%NNNj0j0nn%%%nnnNJ0j0nk5j5j0J5%j5j0%
1683B00J0L0O0O5M6N%m6n5p5m5nJ5L0J5%K5J0j0k5k5J5J0nNJ0J0J0J0J0NJ0J5J5J5nnJ0J0
1680C70K1J5j0j6j0j0%nnnj5j5j5j0J0J5K0nj0K0K0M1N5O0M0K5M0N5L0J0%J0l0k5nJ5J5k0
1677F76j5k5l0j5NK5L0K0K0%%J5J0K0N%K0J6J5j0J0J5K0K0NN%k0k0m6m0l5l5k5l0k5k0k5k0
1675E16nJ5L0L5J5J0NJ0j0nJ0L5L0J5nk5m0m5m0k5%j5l5l5j5J5J5j0nnK0J5J0J5%nk0k0j0
1672D41j5J0L5K5K5j0l0m0l5k1Ooj0j5j5j5j5j5j5j5j5j5j0j5j5k0k5n%%%%L0K0nNNK0nnj0
1669B05j5k0J0J5J5nk0k0k5n%NJ0J0K0K5J0J5J5J5J5nj0j0j0n%nK0J5%%k0J5J5J5J5nnn%n
1666B85N%K5K0K5K0K1j0m1m5nj0l0k5k0NNJ0NJ0NNj0nj5j5nnK0M0M0M5L0J1%NNk1j0n%Nk0
1664C50k0j5k0k5l0k0%J0J0j0j0k0NJ5nNJ5j5nk0J0%J0k0j5j5j5j0j0J0L5M5N0M5J5nj0J0
1661C25NJ5J0%%NNK0%j5j0%J0j0nnnNJ0j5j0k0k5J5J0%J0k0m0n0j5J0J0J5K0%%K5K5J0j0j0
1658B95nj5m0k0k0j5j0j0J5K0nNJ0%J0N%%NJ0%N%nj0%K5%NnnK0K0J0J0nnnj0k5m5m5k5M0L0
1655B10N0K5Nj0j5j0nk0j0NK5K5J5J5%k0l0k5j5j5%K0L0K5NJ0%%j0j0j0j0%%J0J0J0J5n%J5
1652C05J0M5K5j5m0m0k0%%K0J5J5J5%k0l0k5k0J0K0K5L5J5%NJ5N1Q0N5N5N5M5M0M6M5M5N5
1650I37M5M5M0M0K0nj5l0o5o0r5q6o5o5n5n0m5k0j0nj5j5l5l1j5J0N%%nN%%k0k5k5n%K0J0
1647C15J0J0J5nl0k0j5j5J0L5L5J0%Nnnj5j5k5k0l0j0NJ0K5M5M5K6k1j0j5nK0%l0k5l0j0N
1644B70NJ5nj5k0k0nK0J5K0nj5NJ5J0%nn%%K0J0J5%N%%J5J5%%J0J5%%%J6L0J0nj0k5k1j0%
1641C70K6K5K0%k0k0l6j0J5J5J6j6j5j0nnnj0%%n%nnJ0J0Nj5j0nJ5J0NNJ0j5j0nJ0NK0J5j0
1638C70j0j0J0J0J0NJ1%%n%oK1J5J5nl5k1J0J1Nj0j1nJ6%%oj0J6j1j0J5J6J5nj0nj1OK5J5
1636D31nnnK5K0J0J0K0J5J5K0J5J0J5J5NJ0%L0L5L5K5%j0j0l0nK5M5L1J0j5j0j6j0nK5%k0
1633G51m5m5m0m0j5j5k5l5j0nl0l0j5Nn%%nj1nk0j5l5l5nK0K5K0J0%NJ0L6J5nnnK0J5J5K0
1630D66K0%%nj0nk5m0k1%%N%J6J0J5J5J5%j0nJ0L0J5J5nnj5j5NNJ5j0j5j0J0J0%K0J5J0%N
1627E31N%k0k0nn%k0%NNNNN%NK5K5K5K5L5L0L0J5%NNJ0j0k5n0n0k5nJ0J5J5j0%j0j0j0j0K0
1624E71J5nj5j0J0J0J0J0J0J0nK5nn%%J0J0j0j0j0j0j5j0j5j0j5j0L0L0L0J5J0J5J0j0k5k5
1622F11l0J0M0O0N5L1J0j6j5k5J5K5M1M0K0J0J5nk5j0j0J0J0J0K5L0K5J0K0K5%Nk0K0NJ0j0
1619A022j0NN%%NNn%J5J5J0J5N%J5K0M0K1J5J5J0L0L0J5j0nnj0L0Nk0k5j5J0NJ0NNJ0j0%K0
1616A298O0O0K0K5K5M5N1N0L0L5M5N0M0M0J5J5K5K1K5K0K0K0L0L0P0O0Q5Q6R5J00J05J31J25
1614B952J30J46J80K26K20K31K31K40K76L36L81M31M86N57O26O77P37P97Q62R33J047J168
1612A3870J314J443J564J720J840J945J960J925J814J614J349R97O27K66p0l41n42o46o67
1611C1982n87m56k45j5K15N01P97J113J419J770K145K537K907L253L550L724L735L534L148
1610F5027K572J834J013J45p06j444k040k417k586k547k321j935j444r27m06J30O57J193J740
1608E5538K311K872L439L950M361M657M732M542M056L258K201R97k86j559k747l754m527n008
1607G9033n148n008m627m070l444k788k150j544r58l70J75P22J233J714K141K436K582K551
1606F2480K306J825J158L81m46j293k106k852l429l820m015l975l770l434l028k581k116j649
1605B9636j253q78n51k41M5L06N02O56P52P52O62N06L01nl56p52j113j449j729j935k030k076
1603A9750k050j970j820j649j459j273j098r42q22p07o07n16m41l66l01k66k35k11k10j86
1602B621j65j25j21j05r5q1o5o5o0q5q5o6n5n5n0m5l5l5n5o1l0k5j5l5k5l0k0k0l0l0k5j0
1600H17j5m1m0l5j0j5J0Nn%j5j5NL0%%nj0J5J5%j5j5j5J5L0%%j5J0N%J5j5%nNJ5j5j5nj0J0
1597F71k0j0nJ0J0%%k0NJ5J5J0J5J0J0J0NK0J5NJ1nok5k5k0nJ5L5L6L5J0j5k0k1nnnj0%J5
1594G61K1K0Nk0%L0J0K0L0K5J5J5J0J0J5K5L0N0M5L0j0nk5j5NJ0K5K5J1J5J5J5L0K5nn%J0
1591A268M5M0M0M5N5N5M1L5L5O0M5N0N0M5O6R0J10J15R6R5Q5Q5Q1Q0J00J20J26J55J45J71
1589C629J55J61J50J55J71J70J56J60J66J85K06K25K51L06L35L86M42N56O57P17P62Q17Q77
1588A1795R62J073J213J374J594J835K125K441K803L168L529L870M161M466M838N348O051
1587F2646O913P940R023J0076J0928J1395J1264J0402Q782O497L689N42k722n880q668j0913
1586A31914j2412j3129j3088j2467j1420j0146q757p435o206n128m221l459k832k326j930
1585A6958j604j338j148j023r47q73p77p17o66o27n76m97m11l61l10l01k61k25j86j80j66
1583C764j50j51j50j15q0m6j5k0k5m5q0p5o0o1q5j00j35j26j35j25j11j00j05j00r1r5p0p5
1581A238n0l6k5k5k0%j0j0j5l0l0l0l5m0k5j5%%j0l0m1m5k0k0j0nk5j5k0j5k0m0m5k5j5j5
1579D26j5NJ5M0J5J0j5j5l5j0nj0nj0J0NK0K0J0k0j0j0k0k1j0J5j0j0k0%K0%k0k0l0l5l5j5
1576B05K5K0%Nnj5nj0k0k0%j0K0nn%%%%%J5J0j0j0J0N%Nj0%J5n%nNJ0n%N%nnNNJ5K0j5nnn
1573B20J5J5nj0j0nj5j5N%%%K0K0K5%J0NJ0k0j0j0j0j5nj0Nj5j0nj0k5NNn%J5L0M0J5J0j0
1570B50j0nJ0J5%Nnj0J0N%nj5%J5%%%j5j0k0NNk0j0k0N%%Nk0k5J5K0Nk0N%J0NJ5N%%%%NJ5
1567B20j5k5k0%j5j5j5k0J5j5NL0J0J0J5nj5j5K0M0K5Nnnj0j5J0%J0j0j0j0nnk0k0j5j0Nk0
1564H5l5NJ5J0k0j5nJ5K0n%k5j5j5J0J5L0J5j5nK0J5K5j5j0nNJ0nnn%J5J5%NN%J5J5K0K0K0
1561B25K0NNnnk5m0l5j5J0NN%j5j5m5m0k0k5nJ5J0NJ0k0j5J0J0J5NJ0J5K5J5K0K5%j5j5j0
1558A00J0J5j5j5j5N%%j0n%%nN%j0n%NJ0k0j0nJ0J0J5K0%k5j0NL0L0K0K5J0j0%%K0K0K0K5
1555B50nnNN%%%k0k5l0j0j0nj0J5M0L5J5l0k5j5NK0J5K0J5%j5j0nj5j0nnK0J5J5J5N%L0K5
1552C10K0K0J5nj0nK0M6L0L0L0K5M0M0K5K5M0M0L5J6J5J5N0M5K0K0K0M5N0L0J5K0J5J0J6J5
1550A188K5K0N%k0n6n0k5j0l0m0p0m0m0l0nk0l6l5m0l0k5m5k0l5l5k5k5l5l6j0j0l0m0l0J0
1548B70K0K0L0Nj5j5j0j5nl0k0l0j0J0K5K0J0J0k0m0k5l0k5k0j0nK0n%N%%%%%%%%%%J0J5%
1545A40%%J0%J0J5J5%nnJ5NNNj5j0n%nj5j0%%j0j5j5j0%nJ0Nj0J0J5J5nnJ0NNN%NNJ0K0K5
1541B20J5J5J0J5L0K5j0j0N%J5J5j5k0k5k5k0j5%K0K5K5J0%N%%K0L0N1L5M0K5M0L0K5NNj0
1539F06j5k5k0j0%j5m0m0l5k1OJ0K5L0%j5j0J0L5N0N5L5L0K0K0j0nj5j5nl0k5k0k5k0m5j5
1536D56k0k0nnn%j6j5%NL1L0L0J0nnNK5K0K0J5J5j5m0p0o1l0n%Nk0j5nn%%nj0nj0J0Nj5j5
1533B60K5K0L5J5j5j5j0l0k5k5l0k5k5k5nK5J5%NJ0J0J5n%l0j5m0k0j0J0K0K5j5nJ5J5J0N
1531A65j0n%nJ0K5K0%j5l5o0m5j5NJ5N%%J0NNJ0%%j5j5j5j5nk5k5nJ0J0J5J0k0k5k0K0L5N0
1528E0K5K0k5nj0NK5M0M0J0k0n%k5l0m0j5k0NK0K0NJ0Nnnj5k0k5j5%K5J0K5J5J0J5J5J5J0
1525A40%j0j0j0%K5K0J0nl5j0%%K0K0J5K0%j5l5l5k0%J0%k5j5%%J0NJ0%nj5NJ0J0NNj0nN%
1522H5NNJ5M5N0N5J5j5%%L0K5M5M1M0M0L0L5L5M0N5N5N6N5L0K5J5k5m5o5n6o0m0n0o0p0o1
1520C80o5m0j5j0k0k5k5l5j5j0j0%%L5L0L0J5k5k0j0j5%%j0l0m0j5N%J5j0j0l5k0NL5L0K5
1517I5L0M0J5Nj0k0j5%J5J5j0k0k0j5j0n%nl0NJ0%k5k0J0L5N5N5L0j0nj5J0j0l0m0k0%%K0
1514A10J5K5K5J0J5nnk5k5%%L0L0L0L0L0K5L0J5k5k0k0%NK5M0L6M0%m0l1m5k0NNJ5j0l0l0
1512B60k5k0nnk0k0j5j5N%j5j5j5j0%NK0L0J5n%K0K5K5%NnnNJ0Nj5k5k5k0j0k0k5k0k5NNJ0
1509G0Nn%NK5%%nK0J5K0%j5j5k0k0%N%%NK5L0K0%l0l0j5k0%J5L0L5J5K5J5J5k0k0l0l0k5%
1506I5L5L5L0%j5l0k0%J0J0j0j0J0NNNJ0j5k5k5nnNNK0nJ0J5L0L0k0k0l0k5j5j5l0k5n%K5
1503D0M5O5M5nk5n0k5%Nk5l0j0j0K5L0K5L0%%%%NN%%j0j0N%J5K0k0j5j5k0K0J5J0Nj5j0n%
1500A10J5J5j5NJ0NJ5j0j0J5J5J5n%k5nJ5J0J5j0j0n%%k0k0j0j0j0%j5J0J0J5K0J5J0k0j0
1497A30j0j5j0k0k0j0j0nnNJ0k0j5k0k0nJ5M5M5K0k0l0l5nj0J5J5K0J5K5K0L0%NN%%J5J5J0
1495A75J0%k0K0J5J0nk5l0K5M5J5J5nk5%%J5J5nj0%K5Nj5j5J5J5nj0nK5N0L5J5l0l0m5m5l5
1492A85j5N%J5J0N%%nnj0nj5%%j5n%%J0nj0nk0k0k0k0J5L5K0K5j0j0%%K5J0j0l0j5J0J5J5
1489A50%NJ5nj5nJ5K0%J0%nk0k0j0j0j5j0j5j5%K0L5L0K0K0K5K5j0n%K5L0J0j0j0k0k0j5j0
1486B10j0j0j0l5k0k5j0nnk5j5j5nnJ5K0%nJ5J0NNJ5J5NN%K5NJ5j0j0l0j0NK5L0J5nl0NNJ0
1483A65J5%J0j0j5j0nl0l5m0j5j0J0J5M0L0J0K5K5L0K5Nk0k0l0k0n%nk0k0j0J0%J0NNL5L0
1481A80nj0k5j0J5L5J5J0%k5j5j5J0L5K0K0j0l0j5N%%nj5%%j0j0n%%nj0nJ0J0K0K0K5K5N%
1478B35%%j0nj0j0%n%%J0J0N%%NJ5nj5j5j0J0%j5nnJ5L0J5K0nnnj0j5j5j5j5j0j0J0J5J5J0
1475B05M0L0%%k5j5j5j5k0k0j5k0k0NN%%%K0M0M0K0%%nnl5l5j5J0L0L0K0K5%%k5l0j5j5K0
1472A95J0J0L0J5j0k0k5j0J0K5K0J5nnn%nJ0N%%J5J0NJ0j0K0J0J0%%K5K0nnk5k5k5l0j0j5
1469B35%%j0l0j5k5k0k5k5nJ0J5J5J0Nj5j5NJ0J5J5K0NNj5j5%N%%J0J5%k0j0J5nl0l5NL5L0
1466A65L0%%n%K0J0%N%J0k0%%n%j0j0k5k5j5k0j5j0J0NK5K0K0%NK5M0J5j5j5k0J5J5J5n%j5
1463B20j0nnnnj0nj5j0l0l5j0L0NJ0%%NJ0NJ0nnk0k0k5%K5K5J0j5j5NL0K5L5L5L0%j0nm5m0
1461A65l0j0j5j0nK0L5L0K5nk0j5j5j5l0k5k5%J5J5L0L0L0Nj0j5J0%j0j5k0%%nj0j0j0n%K0
1458A00J0J5%nNNJ0J0J5k0k5%K0K5J5K0K0L0Nk0l0m0l0j5J0L0K0%j5j5%%NNj0j0nj0J0L0M0
1455B05K5N%nj0%L0K0K0nj0k5k0%K0L0L0K0K0K0K6K0K0K0K5J0J0nnM5O5O5N0N5Q6Q5R0R0J16
1452A238J45J50J51J50J56J75K06K05J91J70J55J31J15O0K5j0NK5M5M1L5M0nn5j06j00j20
1450C218j46j75k06k50k41k55k16j96j65j55j46j15j20r1o5p0m0m0l5m5m0m6m5j0j0nn%nj0
1448B70j5k0k5j5j0N%N%j0nj5j0J0J5K5%%%N%j0nnJ5K0K5Nj5k0j5nnnl0l0nJ0J0K0K5j0j0
1446A70k0%J5J5J0J0n%NN%Nn%%k0k0k5j0j0j5j5nJ5M5M5K5Nk0m0l5j5J0Nk0k0k0N%NJ5j0j0
1443G0j5NL0NNm0l5j5Nj0nl5J0K5M5N0K0Nk0l0l5l0nNJ0L0O5L5k0m0m0j5%K5K0K5K5K5K5N
1440A80J0%N%%Nk0l0k5l0%%%L0L5L5nj5j5j0j0J0L0K5%m0m0n5l0j5N%K5L0K0Nj5J0N%N%NN
1437A25J5J0J5J0j0j5j0j5j5K5K0n%j0J5J0Nj0l5nj0%nK0J5nm5l5j0J5J5J0J0N%NK0K5j5k0
1434A15k0nnJ0J5L0K5L5L5K5Nj5j0nnk5k5m0j5J5J0NNj0nnnj0nj0%%K0K0NJ0K0K5Nk0j5%N
1431A85J5nj0k0k5%J0%j0j0n%j0n%%NNnnj5j0J0NJ0%j0j0%%J0J0nj0%J5L0J0nk5nJ0J0N%k0
1428A20nJ5K0%j5j5j0j5j0j5nnJ5J0L5NJ0J0nk0k5k5j5j5nnnj0K0K0M0J5J5J0j0l5k0J0N%
1425H5J0%%%J5J0NN%%NN%Nj0j0%%nK0J0J5K0k0k0k0J0K5L0L0Nk0j0j0nj0k0NJ5K0K0%l5l5
1422A40k0NK5L0K5L0L0L5K5K0%%m0l0j5k0j5j5k0k5j0j5%k5k0j0k5k0k5j5%K5L5L5L0Nj5j5
1420A00k5k0J5L0K0J5nn%nK0J5J0J5J5j5J0NJ5J5j5j0nK0NJ0nk5n%J0j0j5j5%K0K0L0NJ0%
1417B50k0k5k0J0N%nK0J5Nj5k5nJ5%Nj5n%j0j5J5j0j5j0NJ0j5J0J0J0J5J5%%l5j5NNj5j0j5
1414A25k0N%j0j5nj0%%J0NNK0L5L5%j5j5j5%K5NNj0l0%nN%k0%%%%%%%%N%%N%%nnj5J5N%nJ0
1411A20N%l0m0m0j5%J5J5j0j0J0J0K0K5%NJ5K0K0%J5%j0j5%%J0j5j0j0J5J5J5J0J0j5l0NJ5
1408A40K0K0%nj0j5j5j0j5k0k0j0j5N%J5J0K5K5nnn%J5K0N%%%NJ0k0l5m0j0NNnj0nJ5NNJ0
1405H5j5j5k0NL0L5%k0k0%%N%N%%%nj0NNJ5j0n%%n%%J0J0nj0k0%J0J0NNj0%j0nJ5J5%%N%J5
1401A05J5n%j0NJ5J5%nJ5J5K5K5J0J5J0J0J0N%k5l5l0j0j0K0K0J5j0l0l0j5k5nJ5J5J0j0j5
1399A20j0j0j0nj0J5J5J5j0j0N%j0nj0J0J5J5J5J5nnnj0J0NnnJ0J0K5Nj5j5%nnj0j0j5K0J5
1396A40J0k0l0l0%%%Nn%%%%%K0K0K0K0k0k0k5%J5J0L0K5J5K0%%%NNj0k0k0n%j5j0%n%nj0j0
1393A00J0J5%%j5j5j0k0N%J5J0NJ0%k0l0n%J0K0J5K0%k5k0j0J0N0M5K5j5j5j0nK0Nk0m5m0
1390G0j0K0N%%%j5m0l0j0J5L5L5L0NJ0J5J5%k5j5j5nnJ0NJ0j5%%%k0k0j5j5k0%K0K0K0K0J0
1387I5J5j5k5l0nJ5%N%%J0N%%K5K0J0j5j0j0J0J0NJ0J0J0%%k0k0j0%J0J0NN%%nnJ0J5K5%J5
1384A80J5J5K0%l5n0k5j5NK0K0J5K5j0nk5k0J0J0NNnnJ0J0K5%j5j0%%k0j0j5j5j5j5%nK0J5
1381A10NJ0J5K0M0K0%Nj0j0k5k0j0j0k0k5nnj0nJ5K0NJ0J5J5nn%j0J0J5nl0l5l0nn%%N%n%
1378D5nJ5%L0K5K0L0L0K5Nk5k5l0l0nj0NJ0n%NL0K5L0%J0nnnj0%j0j5j5%nK0%n%J5J5%nNN
1375A85J0%%n%K0K0J5%%j0%j5j5%%J5J5%nnnj5j0%%%Nj5j5NNj0j0k0nN%%nN%%%%Nnj0nn%%
1372A20NJ0J5J5J5%%j5j0nj0nNNJ0J0J0Nj5j5k5%J5NK0nk0k0%L5M0M5L0J0k0k5j5k0k0j5J5
1369A80J5NJ0J0%J5J0NJ0%%j0j5j5j5%%j0j0l0l0j0J0K5nk0j5NJ0NJ0%%%nN%j0nj0J5L0L5
1366A95K0%m0l5j5%J0k0l0nJ0J5NJ0J5j0nj0j5J0K0k0n0m5k0NK0J5NNJ5J0K5%j0j5nnJ5M0
1363A10L5J5j0j0j5j5%nK0K0j0j5J0L5M5N0M5K0%k0m0l5l5m0j5j5j5j5n%N%%%NL0K0K5J5n
1361A85k0k0l0n%%nj0k5NNN%l0l0j0K0M0K0%nn%%%K0K0K0j0j0%K5L0J0nnJ5L5M5K5Nk5k0j5
1358B45l0k5j0j0NN%%nj0J5J5K5J5K0J5J5J0K0nj5j0J0J0j0j0l5l0j5j0k5k5l5j0n%J0J5J5
1355A35J0%%k0j5j5j0j0nk5k0j0J5J0k0N%N%K0K5K0K5Nk0l0l0nj0%%j0j0k5J5K5K0%NNJ5J5
1352H5K0NJ5nn%NNNJ0J0%%k0%K0J5%Nn%%%NJ0n%N%J0Nnnj0j0j5j5k5j5j0n%NNNK5K5Nk0l0
1349A00nNNNNk0j0j5NL5L0J5J5J0J0%Nj5nnn%%j5j0N%n%Nk0nj0J0Nj5j5j0K0K5K5J0NK0K0
1346B10L0J0j5j5j5j0k5k0j0j5J5J5%%J0J5NJ0j0nnj0J0J0K0K0K5L0K5K0%k0k5k0j0j5%k0
1343B15k5k5%%j5k0k0j5k0k0j0nj0%J0J0NJ0%%%NNNJ0J0J5j0l0nJ0J0nj5%nN%j0nl0j0J5J0
1340D0K0K0K5L0O0L5K0nj5j0k5k0m0m0%nJ0J0K0J5N0K5J5nj0J5K5K5N%k5k5m0m0l5m0%%NN
1337I5nJ5K0J5NNJ5J0J5J5J5J5nl0l0l0k0%NJ0j0j0nJ0nn%k5j0nn%n%J5M0N0L5%k0l5m0k0
1334H5NK0J5J0J0N%NJ0j5j0k0k0j0nJ0K0J5J0nj0J5NNNj5%K0J5nnK0K0J0NJ0NJ0NJ0J5j5J0
1331B70J5J0J5J0Nj5k0k0j0j0j0j0J0j5j0j5%%K5N%%J0J0NN%nj5NJ0J0j5j5j5%J5K0nnNNj0
1328B45j0k0l5l0l0k0J0%Nnn%N%%%N%N%N%%NJ0NNJ5J0J0J0k0NJ5K0N%NNNJ0N%j0j0k5k0n%
1325A80%%j0j0NNj0j0j0j5nJ5J0J5K0K5Nj5k0k5NNnK5NN%k5k0%L5L0J5nk5l0n%J0L5L0J5%
1322B50k0k5%K5K5J5J5N%nj0j5j5m0m0l5%NN%K5L5L5L5L0K0K0N%%nk0k0k0k0%K5L5M0J5K6
1319D01%k6k5l0NNK5K5K1K0n%%K5L0N0M5L0J0nJ5L5N0N0L1NJ0J0J5J0Nk0m6l5n5n5n0n0k5
1317E01l0l5l5l1k5l5l5NL0Nj0j5j5Nk0k5k5%nK0K5J0j0nnnj0k0k0nnJ5j0nl5k0k5NL0N0L5
1314B15J0k5k0l0%%j5k0l0nj0nj0%J0J0K0J5K0K0NNJ5J5J0J5J0J0J5J0%j0k0m5n0l0%L5K5
1311A65L0j0l0J0K5J5j0%nJ5J5NJ0k0m5l0j5NNK0K5K5J0%%N%k0k5j0j5k0j5k5k0K0K0j0nj5
1309H0J0J0J0j5j0l0k5k5nJ5J5K5J0K0K5%%%%j5j0%j0NNj5j0k0nK0M0M5J5j0j0j0K0L0j0k5
1306A40k5l0k5%K5L5M0Nj5%J5%Nj5j5N%j0j0J0J0k0j5k0nNNJ5J5J0J0K5K5NNj5j5k5k5%nN
1303A25NK0J5K0%l0k5k5nK0K0J5nj5j0%%j5j5k0%J0J5NN%Nnj0n%J0j0j5j5J0J0NNj0j5j5j0
1300D5nj0%L5L0K5%%l0k5l0nj0n%nK0J5J0NJ0NJ0NJ0J0nnj5j5k5NNNnj0NN%K0K0L0j0k5k0
1297G0j5j0nJ5J0J0j0N%J0J5%k5j5%K0%%%K0J5J5L0J0j5%NK5K0NJ0NNj0l5n0n0k5L0K5J5n
1294A20j0%%%%%j5k5k0j5j5NL0J5J5%nJ5J5NNNNnnk0j5k5k0nn%Nnnj0%%%J0j5j0J5%%nj0K0
1291B0J5J5J0k0J0K5L0J5J5NNK0K5J5nl5m0l5l5nj0%NK5K5L0nk5k5nj0K5K0K0J5NJ0j0nj0
1288A25j0nj5k5k5nJ0K0K0J0J0J5J5K5K0%Nj0j5%nnnk0k0k5k0j5k0k0k5j0j5J5J0K5K5K0J5
1285G0J5K5K0Nj0l0j5j5j0j5NJ5K5%j0n%J5J5K5K0J5NJ0%%k0j5NNk0k0nJ0Nj5l5nJ5Nnj5j0
1283E5nNJ0j0j5k5%J5K5%NJ0j5j5NJ0J5NJ0nnnNJ0j0nj0NNJ0Nj0n%%%%%Nn%j0nN%K0nj0nJ5
1279G5N%j0j0nj0n%J0K0J5K0K0J5J5%k5l0nn%n%nk5k5k0k5%L0K5K0%NNNN%nJ0N%N%K0L0L0
1276A75Nj5k5k0nnNNj0nNNnj0n%%nn%%n%%J5K5j0k5NNJ5%k5nJ0J5K0%l0l5k5nN%%nJ5M0K5
1273A10L0J0k0l0l0l0j0K5K5J5K0J5K0%k5j5j5j5j5J5J5NJ0j5n5n0k5K0L5M0K0J0N%k5k5%
1270D5K0K0%%%nNj5nK0J5K0k0j5j5j5%%%L0K5L0J5k0l0l0k5%k0j5%%NNNJ0%%%%J0N%%NJ0J5
1267H5J0nJ5K0K0n%j5m0l0l5j0J0J0NJ0J0J5J5J0j0j5j0nK0L5J5j0k5k5k5J5K5J5j0%%K0K0
1264A25K0K0Nk0J0J0J0J0%%nk5j5j5nJ5J5K5J0J0NNNk0m5m0m0j5%%K5J5L0%j5J0J0J0%%%N
1261A45j0j5nn%nnnJ5J5J5K0Nj0m0m0k0k0nj0nK5L0K5J5J0nn%N%Nk5%%nn%%K5K0K0K0J5%m0
1258A45l5m0j5k0nJ0L0K5K0K0j5j0j5NNK0K5L0K5%j5m5l5j0K0K0%nK0nj5k5j5J0N%K5%k0N
1255A20N%%%nn%NJ5nNNJ5K0nnj5j5j5j5K0K0K0K0J0N%k0k0k0j5j5m0j0%K5L0L5%%j0Nnnj0
1252A25l0k5l0j0J0J5J0J5J0j0J0nK0J5j0%%J5J0N%J0%NNJ5n%n%%l0k5%L0J0%j5k0k0k0nK5
1249I5L5J0Nk0j5J5K0K0%%j0nj0j0%N%Nl0k5j5k0n%J0J0N%%%J5J0N%j5NN%nnJ0J5K5J5K5K0
1246A95J0J5j0j0j5j5k0j5nnj5n%N%J0j0j5%%%nNNJ0k0k0j5NL0%%nj0%NJ5J5%J0NJ0NNNJ0
1243A60j0J5N%K0J5J5j5k0k5k5k5j5j5%Nj0nj0j5J5J5%%J0J0J5nN%J5NJ5J5%%j0j5j0J5j5
1240A25nj0j0nnj0j0j5j5j0J0J5J5L0L0K0K5nl0l0l0l0j0%K5L0J0Nj5j0j0nnj0%j0J5K5K5
1238A10L0K5J5j5l0l5m5m0k0NK0K5K5L0NNn%Nj5j0j0Nk5k5l5%K0%Nn%J5J0%%%K0J5J5nJ5J5
1235A15J0j0l0m5j5NL5M5N0L0L0J5%k5m5l0j0%%%%k5j5%K5N0K5K0%k0k0k0k0j5J0J0J0J0N
1232A55N%k0NJ0J0%Nn%%%%%J0J0nn%nJ5j0n%nJ5%n%%j0nN%%Nk0j0%Nnk5nj0NNk5k5nJ5M0N
1229A15nl5j5J0J5J0NNNj5J5J0J0j0k0j5J0J5nnnj0K0%j0nj5J0J5nk5l0j5K0K5K5J5J5K0K0
1226A65K0K5nk5j5j5J5J5K5L0Nj0l0k5k5k5k5k0j5j5N%J5J0NNJ5J5N%J0J0j0j0J0J0nnj0J5
1223A40J5n%%J5nj0nk0k0j0j5j0j5k0k0nK0J5%j5j5l0NL5L5K5J5J0j5n%nk5j5j5%nN%NNJ0
1220E0J5%NJ5M5M0M0NNj0nj0j0k0j5j5j5K0J5K0nk5k5l5nN%J0NJ0J0%NK5%%%nk5nn%%l5j0
1217F5N%%nj0j0j5NJ0J5K0J5nnnnJ0K5J5N%%NNNJ0J0J5J0j0l0n5l0j0J0NJ0j5nnJ0Nk0nJ0
1214E5%J5j5%%J0J0J5k5k0NK5L0J5K0n%n%%nNJ0j0nj0J0J0NK0K0%j5l0l0k0Nnk0k5k5k0NL0
1211C0K5N%J5J0J0J0j0nk0NJ0J0j0j0J5J5NJ5%%j5j5J5L5K5NNj5l5l5k0%J0J0%J5J0J0nnj0
1208A10j5k0k5nn%%k0k0%J5K5L0NJ0%K5K5K5%nj5j5nj0nnj0j5nj0J0Nk0k0j5J0J0NK0J5%k5
1205E5%K0%%k0j5J5J5L5L5J0nk0m0l0j5K5K0K0K0J0N%nj0J5K0K0J0J0NNj5m0m0m0nj5J5N%
1203G5Nj0j0K0nnnnn%J5NNj0nJ5J5j0j5nnnJ5J5J0%k5k5NJ5J5nnNNN%%%J0j0%NnnN%J0J5N
1199A15j0k5k5m0j5j5%J5J0j0j5j0l0k5k5%%K5K5L0J0j5j0j5k0j5J0L5L5J5J5nj5NNJ0J0N
1197C5%NNK0nNNK0K0K5%j0j5l0j0j0j0J5J5j0%%%K0nnj0j0j0nK0J0J0nk5j5nNJ0J5J5Nj5n
1194F5j0K0K0%%k5%j5k0j0J5L0J5%%%%K5J5K5%l5l5k5l0%J5J5NJ0L0M5K0N%nj0k0k5J0Nj5
1191A10m0n0k5j0J0K5K5K5N%%J0j0%Nn%nn%NnnJ0j0j5j5%K5%Nj0j0%%J0J0%Nj0J5L5L5K5J0
1188A75j0j0j5k0%nJ5J0K0nl5l5k0k5k0k0%nK5M5K0%j5j5NN0M5N0J5k5l0l0j5j5k0j5nnNN
1185G0%%%n%nNNj0nNJ0j5j0k0NNk0j5j5J0Nk0j5k0%Nj0j0j0K0K0%%NJ0J0J0N%nnJ5J5J5nk0
1182A0k0j0J5K5K5K5L0K5Nk5k0l0%K5K0J5J5Nk0k5l0m0m0k0J5K0K5J0NJ0J0NNj0j5J5J5L5
1179A05J5j0j0nJ0L0Nnj0K5L0NJ0NNk5k0m5m5k5J0K5K0%%J0j5%%NJ0j5nJ5J5n%nJ5NJ0%k0
1176A20j0nJ0J0%nN%%%n%%%k5k0k5nK0M0L5J5J5j0k0n0k0%K5L0J5J5J0j5m0j5%NNNnnJ0J0
1173A20J5J5K5K0nk5l0k5K0K0M5J0j0l0j5j0NNJ5nk0j5j5j0nnnnj0j5%%%%J5j5N%J0Nj5J0
1170G0J5nj0%NJ0K0%NJ0j0%J5K5K0K5j0j0J0J0J0J5k5k5k0k5k5k0l5nK5K5K5L0K0J5J0j0m0
1168A40m5k0nJ5K0NJ0J0j5j5j5j5j5j0J0nj0J5NJ0J0%n%nJ5NK0nn%J5K0nnk0%K0J5J5n%%K5
1165A75K0J0k5m5n0m0j5n%N%NK5L5J0j5l5l0j0K5K5L0J5k5j5l0j0K0K0K0nN%j0j0j0j0j0j0
1162C0J0K5J5j0k5m5n0l0NM0L5L0K5%j0nJ5J0nn%%j5l0k5j5nnJ5J5%nJ5J0NJ5%NJ0J5J0J0
1159H0J5nnnN%%nj0%J0J0nk0m5k0J5M0K0K5J5K0j0l5j0j0%n%K5J5J5nnj5j0%%j0j0j0%J5J5
1156H5L0J0j5j5k5l0n0k5j0j5K0J5J5K0K0K5L5J5j0j0%K5L0M0J0J0k0l0k0%j0j0j0nJ5J5J5
1154A40J0j0l5k0%J0J0j0%NJ0k0k0%nnn%%%K5NN%%NJ0NNK5K5Nk0m0m0j5J5K5L0NJ0J0J0j0
1151A50nnj0J0J0l5l0m0j0K0K0J0J0Nj5j0nj5j0j5J0%%j0j0%%%nJ5J5L0K5L5L0L0j0m5m5l0
1148F5l5j0nNJ0J5J5J0J0J0NJ5J5Nk0l5j0j0nk0k5nK0K0nn%J0K0J0NN%NJ0nJ5J0J0J5j0%n
1145A25J5J5NNj5nN%nn%J0Nj5k0%nK0J5K5%nJ0J0J5J5J5K5%J0j0K0L0NM0L6M0O5N5O0L5M5
1142F91N5R6J20J40J41J65J71J70J55J06O0J5n5r6j40j95j91k20j96j80j61j20q0q1l5l5j5
1140B85k0n%%%j0nj0nnnj0nj0j5%%NNj5j5j5NNj5nnn%nnJ0J5J0j0%NK0J5nj0nnJ5J5%Nj5j5
1137A60nn%%nJ5J5J0nnk0j5k5k0j0j5K5K0K5K5J0J0j0j0j0j5%K5J5J0j0j5j0n%K5K5K5J0N
1134B40nj0%Nk0j5l5j0K5M5O0O5K5j0j5nj0j5k5l0j5j5j0j5nnJ5K0%k5j0j5J5j0j5j0k0%J0
1132A50J0k5k5l5j0n%k0j5NK5M5M5K0k0l5k5%NJ0J5n%j0nJ5j5k0J0L5L0K5NJ5J0M5K5k0l5
1129B20m0j5l0l0l0k5nnNJ0%%%%%%%%NNnnNJ0%Nj5J0J0NJ0Nn%%%NJ0%Nj5J0M0J5j5j0l0%K5
1126A35J5J5J5j0nk5%Nk0n%nk0k5j5%Nj0j0j0nj0J5J0J5%J5K0n%%J0J5J5%%NJ0J5J5K0k5m0
1123A25l5j0J0J0K5K5j0k5l0l0%K0J5Nk5%J0L0L0J0j0k5J0J5J0nk0%%%nJ0nl0nj0N%%Nj5j5
1120F0n%%%%%nn%Nnn%k0nK0J0%j0j0j5NNnJ0j0%nnn%%J5J5%%%%J0J5J0J0%%J5J0N%%j0J0J0
1116A15J0J5nnj5j5J0K5L0%j5j0j5j5nnj0nj5j5NJ0J5J0J0NJ0NNNk0l5l5k0j0J5J5J5J0j5
1114E5%K0K5Nl0l5%L0K5N%%nl0l5j5NNL0L0K5%j0J0%J0k5k5k5NJ5J5N%%%nj0J5J0J5J5j0n
1111A10%NNNJ5J0%nk0Nnj0j5j5%%%J5K0K0J0J0J5K0j5j0J0%%%%%j5j5J5K0j0j0%%%k5l5l5
1108G0nL0K0K5j0nj5nj0j0j0j0J0J5l0l0j5j5%NJ0J5J0J5J0J5K0Nj0j0NK0L0Nj0j5k0k0j5
1105F5k0NK5K5K5J0J0k0j5j0nNNj0j0NJ0j0j0j0J5K0%j0j0nj0J0NJ0j0k0NM0J0k5k0nnnnN
1102F0%nj5j0NK5L0NN%K5M0M5M0J0l0n0l0k5j5j5j0j0J0NJ5J5J0J5K5K5%l0k5l0j5%L0%j0
1099A15j0J0J0J5nj5m0k5j0%Nj5J0J5K0J0J5N%J0NNk0%nNNJ0J0j0j0%nJ0Nnj0J0N%%j5J0L0
1096A50L5J5J5j0j0k5k0l0j0j5J5L5J0k0m5n0j0J0J5K0N0L0J0%nj0n%nj0n%Nnj5N%n%j0j0
1093I0NNJ0nk0NNNnj0nn%NJ5J0nnk0J0NJ0J5J5j0j0j5L0NNj5NL0L0K5K5J5j5nj0%%j5k0nJ5
1090A95%%j5nK0J5nk5j5%J5J5n%J0j5j5j5J0NN%j0j5nj0N%%j0j5NK0J5n%J0NJ5J5j5j5j5j5
1087A35j0nk0j5j5%%%%%nnj0j0N%%%n%NJ0NN0L0K5%%J0Nj5j0J0Nj0j0j0nnnj5j0%%nj0nL0
1084A10M0M5K0j5k0k0k0k5%%K0J5J5j5nk5j5j5%%NNn%J5J0Nj5J0NnK0%%%NNNnj0nj0%NJ5J5
1081A60j5j5l0NJ0J0J0J0Nj0j0nJ5J0K0K5nk5j0J0J0J0J0Nj0j0%%%%nnnJ0n%j0j0L0J0j0j5
1078A65j5%J5J0NNn%j5j5%K0L0Nk0m5k5%J5n%K5K0%nl0k5k5%%%J0NN%nk0k5j5j5J0NK0K0K0
1075A00%j0n%%NN%nJ0J0n%NNN%nnk5j0J0%J5nj0j0k0%%J0N%J0NK0J5%%nK0J0N%K5J0nj5j5
1072A50k0j5k5k5j0n%K5K0J5L5J0J0J5%Nl0k5k0k0n%%NNJ5J0J5%%NJ0j0nk0J0%%j5j5k5l0
1069D0j0J5J0M0L0J0j0nJ5J5%Nnk5l0k5k5k5NK5M5L0J5j5j5m0j0J0J5j0l0l0nL0L5L5J0Nn
1066A20nn%J0NJ0N%%j0n%L0K5K0K0K0NNl0k0k0k0%%k0k5n%n%J5J5J5%%NJ0j5k5j5k0j5j0j0
1063E5K0J5J5J0NL0NJ0J5J0%m0l0l5NM0K5%j5j0nj0J5J5K0J5J0Nj5k0j0J5J5K0NJ5j0l0k0
1060A60k0nnk0j5k5NK0K5K0K5J0j0j0j5%%j0j5%nJ5J0J5J5Nk0k0NN%j5k0k0k5J0J0L0L0K0
1058A60K0K0K5Nl0o0m5k0NJ5K0K5K5K5%k5k5J0L0K5L0Nk0j5k0k0j5j0j5J5J0L5J0J5n%%j0
1055A95m0k5nNNk0j5j0n%%%%J0J5J5J0%nK0J5%%%K5N%j5j0k5k0l0%k0k0NJ0K5L0K5K5K0nj0
1052A80nN%J5j0j0j5NJ0Nk5j5%J5n%nNJ0Nj5nJ5M5L0%NJ0nk5k0nj0%%J5J5k0j5j0j0nK0j0
1049A65j5%%%NJ0J0J5nNNJ5nk5l0m0k5NNJ5nnnNN%%J0J0nj0j0nNJ0K5L0j0l0m5k5nJ0L5L0
1046A25M0K0K0nnn%nJ0J0NJ0%%j0nJ0NJ0Nj0j0J0J0j5j5j5Nn%k5n5l5j5n%K0M0M0K0NK0K0
1043B20K0j5j0%%%%j5j0NN%%n%J0J0Nj5k0k0J0L0K0K5j0m5k5k5nj0l0l0k5%%K5J0J0L5J0N
1040A40J0J5J5j0nk0k0J0L0J5J5nl5j0j5J0K5J0Nj5j0%N%%NNnj0J0Nn%j5J0N%nj0J0N%NJ0
1037A80k0n%NNnj0%%j0%nj0%nj0j5%Nnj0nJ5L5L5Nl0l0j0K5K0J5J0j5j0j0J5L0J0j0%j5k0
1034A45nnJ0j0NK5J5j0k0k5k0%K0M0M0J5j0j0j5k0%%j5j5j0j0n%J5J0L0%%%%J0NJ5J0J5%%
1031B20j5j0j0l5k0%k0k0n%J0J5J0NJ5j5j5j0n%k0j5%%NNL0N0N5K5K0%j5l0nnj5k5j0j0j0
1029A25j5J0L0K0nj5J5J5J5J0NK0K0%Nnj5l5l5k5l0j5j5NJ0K5K0L5J0nK0J0J5j0l0j0j5NN
1026A70Nk0j5j5%%j5j5%K0K0J5%%K5K0J5nj0j0%nNNnk0nK0J5nj0j5NJ0%%%J0%%j0J0%%J5J0
1023B15nnj0J5K5K5K0J5K0%j5j0%%j5j0nj0%%k0j5n%j5j0J0M0J0j5k5k5j5k0NJ0K5K0J5j5
1020B05k0Nnnk0k0j0J5K5M5L0Nn%j0j0j0j5j0j0J0J0K0J5%k0l5nK0K5%Nnj0n%NJ0j0n%%K5
1017B30nj5j5nj0%Nn%j0n%k0nJ0J5J5Nk0%%K0K0j0j0J0J5K5J0nnk0%NNj5j5NN%%NJ0%k5k0
1014A75k0J0NJ5L5J0j5n5n5j5K0L0L0Nj5l0l0k0J0N0M0L5L5K0k0j5j5j0j0l0k5j0j0K0K0K0
1012A85nK0J5K0J5nnnj5j5J0Nk5nj0NNnn%nnn%nN%nnnJ0J5J5N%J0J5k0k0j0j5J0%j5l5l0j5
1008G0J5J0%%J5L0L5L0K0Nk0j5nj0%l0j5j5J0J0%%k0k0l0l5k0J0K0K0J0J0J5J5N%j5j5NNJ5
1006A15J5NNJ0NNN%j5nnj0J5N%j0%%%%%j5k0j0n%K0K0nl0l5k0%J0J0J0J5%NN%%N%NJ5J5nn
1002A25%J5J5nNNNNNNJ0N%nNK5nnJ0%J5nj5NNJ0%k0nnJ0N%nN%j5k0nK0L5%k0k0k0NJ0N%nn
999A85%j5j0Nk5j5j5j5Nj5j5j5j5j5j5j5j5L5L5K5L0Nj5k5l0j0j5nK0J0J5NK5L5L0J0J0J0
996A80l5l5l0nn%K0L0J0k0j5NNNj5l0j0nK0K5J0k0m5j0j5J5J0NNN%L0K0Nj5nnK5L0NNNNN%
993A65%nN%%nk0j5k5k0N%K5K5J5J5Nj5l0l0n%K0J5%%j5k0nnJ0NnnnnJ0N%%%nnj0NNnl0k5l0
990a0j0j5k5k5N%K5L0K5K0NNJ5K5%Nj5NK0K0K0%%NJ5J0NNj5j0k5k0j5k0j5j5J0NK5K5L5L5
987A65%J0%K0K0K0NJ0J0J5nl0l0l0m0m0k0NL5L5L0L0K0%j0n%J0k0m0l0j5%%%%J0NJ5K0J0j5
984A70j0J0J0J5%%NNK0K0nn%l0l5l0nnNj5j0nn%%%J0%J5j5%J5J5j5%NK5N%%l5j0K0J5J5j5
981A50j0nJ5J5NNNJ5NN%%k5k5o0l5%K0L5Nk0j5%K0NJ0j0j0J5J5K0%%nnnj0n%%j0j0j5J0J5
978A10J5j0n%J5K5K0nk5nJ5NJ0j0nnnNN%k5NL0L0Nnl5k5nj0j0j5j5%K0K0nJ5J5J5K5nj0k5
975A40l0l0j0%K0K0K5J5nJ5J5nnnj0J5NK0j0k5k5j5J0j0j5l0j0J0j5j5k0n%J5J5L0K5K0j0
972A10%%j5nk5nL5N5M5J0j5k0k0j5NN%%nJ0J5J0k5k0k0%%%j5j0J0NK5K5K5%j0j0n%J0J0%N
969A75K0J5%k0l5l0j5K5J5K5j0j5j0j0k0j5j0j0L5L0K5%J5J5J5J5N%j5k0nj0%%j0nnnK0K0
967A95K0nl0l0k0nJ0N%n%%N%K5J5%l0j0%%K5NJ0%k0k0J0NJ0%Nn%%%%nN%j5j0j5j5%%NNN%%
963A25%NJ0J5K0N%%%K0K0%nj0k5l5l5%K5K0n%%NJ0NJ0J5K0K0J5j0nl0k5l0k5l0l0NJ0L0K5
960A35L5L5K0n%nNJ0NNj0j5j0nN%nnnnnnnnnJ5N%J5NnnNNj5n0m0j5%NNJ0K5L0M0J5J5J5%%
957B40n%J5K0k0j5j5j5j0j5j5j5j5k0j5j5j5j5J5J5K5L0K0K0J5K0NNnj5j5k5k5j5j0n%J0K5
954A45K5K5NnJ0%nk0k0k0k0j0j5J0NJ5J5nnk5k0j0nnnJ5J5K0L0J5L0K5J0j5j5k5j0NK0L0K5
951B35nj0j0J0K5J5nnk5l0j5j5j5%j0J0K0nNNNJ5n%k0k0j0j5%j0n%%%nj0NNL0K5K5K5NNk5
948A95k0nnk0m5k0nK0J5%%j0nn%n%J5K0NNNNJ5J0J0j5j0j0j5nj5NJ0NJ5K0K0K0N%%j0j5k5
945A55m0k0%nJ0j0N%J5J5J0k0nJ5L0L5J5%m0m0l5j5J0J0J5J0nK0K0K5%%k0k5j0J5%j5m0k0
942F5J0L5J5J5nj0NNJ5J5nk5l5l0k0K0J5K5NJ0%J0N%%nJ0N%nJ0J0J5J0j0n%Nk0k0m5j5NNN
939I5NNNJ5K0%N%nJ5j0J0j5nJ0J5J5j5k0j0NNNJ0J0K0J5%j5k5k5l5l0k0NJ0J5J5J5J5J0J5
936A55J5k0j5j5J0J5J5j0%%%J5J5%%NJ0%%NNNNN%%K0J0k0j0nj0j0j0j0j0j0j5k0j0Nj5j5j0
933G5n%%NNj0j5J5J0K0%nj0%NNJ0j0nNJ0nnN%NNnn%%J5j0nnNNNJ0nnj0j0J0J0J0NNk0j0nJ0
930A05J5J0J5j0j0%nNJ5%%nNJ0j0j0J5J0J0%nl0j5J0L5K0J5j0k5k0j0J5K0J5nnnj5j0j0nj0
927A15j0j0j0J0J5K0K0K0K5NJ0NNj5j0nnn%j0n%NNNj0j0j0j0j5j5nj0j0j5j5j5NJ0NNj0j5
924D0J0J0K5L0K5K5J5nK0N%k5k5%NJ0NN%k5%%%J0j5j0j5NK0M0L0NJ5j0j5k5m0k0j0J5J0J5
921A55%k5k5j0K5K0K5J5J5J0%k5l0nNj0j5j5Nk0m0l5%L5M5K5j0j0j0j0j0j0J5J5J5n%%k0k0
919F5k5j5J0J5K5J0J0J5J0Nk0k0j5N%Nn%NN%%%nJ5J0K0nN%%nJ5J0J5K0j0nk0k0j0j0j5j0j5
915F5k0N%L5M0M0J5J5NN%J5J0J0J0%%%j5j5J5%Nj5j5k0k0j0j0k5l0k5%J0NJ0k0J0J0J5nj5
913I0NJ5J5J0K5Nj5m5k5j0L5K0K5K0%nk5j5j5nNJ5n%j0k0NNJ0j5k0k0NK5K5J0NNNJ0%%K0K5
910A90N%%j0nj5nj0j0j0j0j5j5nj0%nj5j5%J5M0J5nJ5K5J5J5j0nk0k5k0NJ5K5%%k5k0NJ5N
907A20J0%nn%%N%N%J0J0J5J0%NJ0J0N%J0NJ0J0n%nnnj0%%N%nnk5j0%K5N%J5J0L0J0N%j0j0
903B50Nk0k0k0%%J0NJ0j5%%J5J5k0k0k0J0L0L0Nk5nj5nK0%l5n5n5m0nL0L0L0Nj0j0j0NJ5J0
900A25K5nN%%n%K5L5J5j5j0j5k0j0J0J5J5N%%%%%k5m0m0m0k0j5j0J0K5N5L0nj0j5K5K5J0J0
898A65j0nj0nj5j5k5l0%%J0J0N%NNJ0K0J0J5L0L5M0M0K0nj0j0nj5nnnk5j5nNNJ5J5nl0j5%
895A90J5J0NJ0j0j5k0k0l0l5j5j5nK0J0J5L0K0K0nk5k5k5j5%K5K5K0J0J5l0%J0L0L0Nj5j0
892B00k5k5k0k0%%K5J5L0K0n%k0k0k5k0j5j0J0J5NJ0j0n%%J5j5nj0J0N%nj0NJ0Nnj5%nNJ0
889A05k0%%J0J0j0j0NN%%n%%%%%%n%J5J5J0j0n%K0K0NJ0%%J5N%NNNj5l5l0k5nK0J5J5J0j5
886A35J5J5J0N%n%nJ0Nj0j0j0nj0J5J0Nnl0NJ0J5j5j5NJ0J0%%%%NJ5%j5j5l0j5j0J5J0Nk0
883A05k0l0j0J0K5K5L5M0J5j0nj5J5j5%nJ0J5j0j0%%%J0j0j5nl5k0k0j0nJ5J5J0k0k0k0J0
880D5N0L5L5%%j0nj5j5NK5K0J5J0%j0j0n%%%%Nnn%n%%j0j0%%K5Nj0j0k5J5NJ0J0j5%%K0n%
877A65nj0j0n%K0%l0nj0J0nnk0k0J0NK0K5j0j0j0J0J5J5J5K5Nj5nj0K5K0NJ0l0m5k0K0K5N
874A70J0J5K5%j5j0m0j0k0K5NJ0NJ0NJ0nj0J5J0J5Nn%nj0j0j0n%j5j0j5j5%%j0nj5j5NJ0j0
871H5j5j5J5k0NJ5J0j5k0j5%J5j0NNJ0J0%%J0J0N%NJ0J0J0%%J0J0%n%%J0J0n%J0J0J0J5nj0
868A85nj5k5k5k0J5K5L0L0J0j0j0J0%j5l5l5j5j0j5J5L0M0K0%l5l0NM0K5j5j5j5j5N%Nj5j0
865A05j0k0l5l5j0%NJ5J5NNJ0NJ0J0J0NJ5J0J0J0N%J5J5nj0l0l5k0j5j5j5NK0K0K0J5J0K0
863A35J5N%j5j5J0J5nk5m5k0J0L0Nj0k0j5J0J0J0J0Nj5j0j5%K0L0L0J0k5j5j5k5NK0K5NJ0
860A35N%K0M0M0K0%k0k5k5N%J0j0j0j0j0l5l5j0K0K0K0K0J5J0J5%j0j0j0j5NJ0N%j5j5J5J5
857A80j0j0k0nNK5nn%%j0j5J0J0J5k0j0J0NJ0%NJ5J5%nJ5K5K0K5NJ0j0j0k0k5j5j5j5J0L0
854B20L0%k0k5nn%j5j5NJ0J5J0j0l0m0j5j0j0%%n%j0nnj0%Nnn%N%K0K5K5J5K5J5K0nj0nj0
851A70K5%j5j5k5%%J5%Nj5j0nnnj0K0K0J5J5k0k0l5NM0L0J5j0j5j5k0k5%%%%%N%%k5l0k5n
848C0L0L5J5K0n%j5j5J5J5K0nJ0%L0%%j0j5j5n5j5%NK0K0K0J5K0K0K0K5J0J5j5j5l5j5J5J0
846B05J5j5j0k0j0j0%%NM5K0Nk5k5j5%%%n%NJ0nnJ5J5J5K0nk0l0k5J5J5K5%j0j5%%%J0J5K5
843B30J0J0J0J5J5j0k0k5%j0j0j0%%%nk0k0nJ5L5Nk5k5k0%J0NJ0J0NM0K5K5N%%%%j0j0j5N
840B45N%nn%nj0j0J5J5J5nk0k0%J5J5k0k0l0j0J0L0K5K0J5n%nn%j0J5nnj5Nnnnj0NNj0j0k0
837A80k5%K5L0J0nj0J5J0K0%%nj0k5l0j5%%%j0%%J0J5j5j0NN%%%%j0J5%nN%n%%NNNnj0J5N
833A85n%j5j5%NJ0Nk0j0l0n%%j0j0nj0K0M0M5M5nm0l5m5j0J0J5J5%%J0NL0L0K0J5J0j5k5k5
830A80j5J5J5J5N%%K0%%k0n%N%k0nj0NNj0j5j0J0J5K0nnJ0J0J0%%%nm5k0k5%%NNn%J0NN%j5
827A35NJ0J5L0%%nk5k0k5nK5K0K0K5%%nnJ5%j0j0NNnj0j0j0%J0j0j0n%k0k0NNK0J5J0%j5n5
824I5k5j0NNJ0L5L5J5%%j0j5m0m0n5l0k0k0J0J5%%j5J5J0J0K0K5J0J5K5K0J5K0j0j0j5J0M5
821A50M5M0J5j5l0j5k5k5l0k5j0K0J5J0J5J5J5J5K0%%%nJ5n%nJ0J0%%l0j0K0K0Nk0k0Nk5n
819A60j0%Nj0j0j5j0j5j0J0J5J5J0NK0K0J0J0nj0nnk0k0nnM0%j0j5nJ0NJ0%nNNJ0J0n%j0j0
816A60J0J5NNNk0NJ0%nN%%Nn%J0N%%NN%j5%NK5%nj0%M0L5L5%k5j5k5k0k5n%j0nnl5j0j0J0
812A50L0J0NnnJ0N%%J5J0nnNNnj0j0NJ0j0j5j0NJ0%%j0j5J0J0nn%J5J0j0l5l5k5J5J0NK0K5
809A75K0K5j5k0J0J0%NJ0K5K0j0n0m5l0nJ5J0K0nj5J5L0J0%k5j5k0N%k5k0l5j5J0N%k0j0j0
806C0Nk0j5%K5K0L5L0L0K5K0K0NJ0Nj5nj0%nn%j0j0%%J5J5%%k5k5m5m0l0%K5M0J5nj0%J5J5
803A25K5K0nk5NNK0K0j0NJ5J0N%j5j5j5j0j0J5j0nl5nK5M5L5L5J0J0j0j0nj0J0Nj5l5k5nK5
801A95J5J0J5%j5k5k0%Nj5l0k5J5K5L0nnJ5K0J5J5%%j5nj0j5l5l0k5%L0L0%%j0nNK0L5J0j5
798B00j5%%J0J0J5%%nK0J5%Nk0j5l0l0k0k5J0J5NNj5k0k0j0j0K0J0J0J0NK0J5%k5l0k5l0l5
795B0l0j0%nJ0L0K5L0J5J0L0L0L0K5J5J5Nj5k5k0%Nk5k0j0NK0K0K0%N%J0Nnj0j0j0J0J0%%
792B05%%n%N%j0k0j5NL0K5Nj5j0j5j5j5nL0L0J0j5j0k5k0k5nJ5J5Nj0j5j0l0l0nL0M0K5J0
789A60J0K5K0K5L0L0Nnnk5nK0K0J5nnj0N%%Nnj0nJ5K0K0j0l0l0k5j5nj5j0k5l0k0J5L5L0M0
786B50K0J5j0k5j5l0nNJ0K0J5%k5j0NNNj5j5l0nNJ0J5j0j5j5n%nnJ0%j0nj0K0K5L0L0L0J5
784B75j0m5m5m5j0K0j0j5j5K0J5nnnK0L5L5M0J5Nk0l0l0j0j5NJ0K0K5nnnnl5l5k0J5K0J5J0
781A75NK0K0%k5k0k5l0l0l0j0NL0L0L5N%J0%%%%K0J0j5l0j0K5K5Nj5j5K0J0J0%k0n%%K0Nj0
778A95N%nnNJ0J5J5J0J0%K0J5J5j0l0l0k5k5k0k0k0k0J5J5n%%N%L0L0K0%k0j5j5j0J0%J0J0
775A85k0m0m5n0%J5M0L5K0J5K0J5K0nj0j0j0J0J0j5nj0NJ0j0j0j0J5J0J0j0j0J5J0%nnK0N
772B05%j0nNK5N%nJ0K0K0j0j0j5j5j5j0j5k0j0j5%%J5L5J0J0J0J0n%%%J5J5j0j0%nJ0J0n%
770B40%nJ5%k5k0k0Nnnj0J0NL0M0K0%k0l0l0l0l5nJ5J0J5%%L0K5n%j5j5nj0K5K0K5N%%k0j5
767B10J0%%%j0nnK0K5L0NJ0K0K5J0j5NL0L6J5%j0nnnK5%%j0n%Nj0j1k0k0J0N%%%l0nj0%Nk0
763C00Nnnj5k0NJ0J0J0K0J5J5K0K0J6k1j5n%J0j0j5j5j5k0%N%%k0k0nnnnj5J0j5j0nj0%nj5
760A75j0nn%nj0j0k0j5j0J0L0L0J0j0l0l0j5k0%K5L0L5L0%nj0nj0J0NJ0Nj0nNNJ0J0j5l0m5
757A05m0nK0J5K0NK0J0J0nn%%j0k0nK0J0J0N%j0J5J5J5j5j0%%N%nnk0NJ5K0K0%%%%Nj5k0k0
754A55j5%%NNJ5K0J0J0J0J0J0j5nj0j0nNj5NJ0J5nj0j5K0K0J5J5j5k0%%N%j0j0j5j0%%k0j5
751A40j5J0J5N%n%J5M5M0L5J0nk5n0n0l0l5k5nK5L0J0NJ5K0J5J5l0l5m0nJ0J0J0K5M5K5Nj0
749B15N%k5m5m5j0%nj5J0J0L5L5J5%%%%N%%n%%J5J5%k0m0l5l5m0%K0L0L0K0K5J5J5J0J5%j5
746B05k0k0NM5K0NNNJ0J5J0J0%k5%%j5j0nnJ5J0J5K5J5K5NJ5%%nj0J0L0N6N5N5N5P0P0Q1P5
743I02R0J10J46J70J81J80J76J70J35R1N5j5o0j11j65k21k30k26k05j76j50j16p0p0p0n0n0
741D21n1n0m5j5%%%NK5L0L0k0k5k0k5k5n0n0k5k5%J0J5K0K0J0J0NNj5nk0J0NNk0k0k5j5nK0
738I5J5J5J0J0J0J0J0Nnnj5j0J0J0J5j0nj0%n%%%%j0j0L0Nj5j0j5K5K5N%%J5J5J0J0j5j5n
735A95nN%%nnl0j0j0%n%NK0K5J0J0J0J0J5NJ5nJ0j0J5J5nj5k5k0%k0j5j5k0j5j0j0j0nj5j5
732F5k5NJ0L0K5%%nNL0K5J0j0k5j5k0J5J5J5J5%%%k0k5k5j0nN%NNk0k0k5%L5L0M5K5J5%J0
729A90J0J5j0J5J5j0k5k0NJ0k0k0j5nnk0j5j0nj0j5NK5NNj0j0J0L0N0N5K0k0k0k0j5j5j0j5
727A25j5j5k5j5j5j0J5K0NNNN%K5L0%j5j5%%NNn%NNJ0j0%%J5Nn%j5NJ0Nn%k0j5k0j5j0J0N
724G5NJ0NJ0J0J0J0J5J5L0J0l0l5j5%L0L5L5L5J5k5j5k5NNj0nk0k0k5l0nj0%nJ5J5J5J0K5
721A70Nnn%nJ0J5%k0j5J0K5K5J5nk5k0k5%K0K5K0%j5j0j0j0k5nJ5L5K5%j0%k5k0j0j0NNNJ0
718A65Nj5l0j0%NJ0J5Nj5k0k0nnK5K0J0l0k5nJ0NJ0NNJ0J0J0nj0%K5M0K0j0l0nnJ0J0j0j0
715A65j0J5N%j0j5N%nn%%nj0n%nnJ0J5J0%j0nK0K5J5nnJ5N%NNNj5k5k0m0j5j5NK0K5J0J5K0
712A85J5Nk5j5NL0L0j5l5n0nJ0J5J0J0K5K0K0nK5L0M5M0L1K5M0L0L5L5K0K0N0N0L0j0o5o0
709F01o0o0p0p1o5m5l0n%%j5%Nk0%%L0%%k5j5j5nj0nj0j5J5M0M5K5j5k5k5nK5L0J0j5j0N%
706A95%j0n%j5n%%NNnk5j0nj0l0k0k0j5N%K0L0K5J5J5K0K0J0J0j5j5k0NNNJ5K5K0K5J0J0K0
703B90N0L5M1M5N0P5P5Q5Q6J00J05Q0R1P5M5K0k0p5j11j40j40j31j00q5q0q1p5o5k5k0NNJ0
701B20nnj0j5j5j5%n%Nj0nj5nj0J5NJ0nj0J5J0J0j5nj0k0j5%L0K0K5n%j5k0k0j5%%j0nj0j0
698F0j5j5j5J5J5J5%%nJ5J5J0J5J5%%nJ0J5J5K0M0K5L0K0K0J0j5j5k0nj0K0M5N0P1O0L5M0
696E81M0K5L0%k0k0n0n5o0m5k0%nJ0k0l1l0k5l0l0m5m5j5nJ5N%NNJ5%%k5k0j0J0NK5nj0j0
693A40l0%NJ0%k0k0k5k0k0nj5N%J0J5nnNJ5K5%k0l0k5nNNJ0J0J5K0J5L0J5nj5n%nj5j5nnK5
690F5K5L0L0K5L0K0K5n%m0l5k0k5j5j0nj0%K0N%j5%K0J0j0j0j0J0J5j0nNJ5nj5j0J5J0Nnn
687A15J5J0J5J5k0l0l5%J0K5K5J0J5j5l5l0nnnn%%nk5k0j5J0j0l0N%J5J5N%J0NNNJ5nJ5j0
684E5J5J5%%N%K0J5n%k0j5J0M0K5Nj0j0k0j5N%K5%k0k0l0j0J5J0K5J5M0L0K5K0n%j5j5j5J0
681B00NNK0J5J5%k5k0%nn%NNj0j0j5j5J0Nnj0%%j5j5%Nnk5j5J0K5Nk5k5j5%J5j0nj0J5J5N
678I5%NNj0nJ5J5N%J5j5%%nnn%%%j5j0J0J5%J0Nj5l5l5k0nK5M0M0M0J0j0k0j5J0NJ5K5NJ0
675A95j0nj5J0N%j5J0J5j0%%NNnnJ5J0%Nn%NNk5n0l5j0j0%%n%%J5J0nnk0%NK5NNnj5%%k0k0
672E5k5l0nJ5J0J0%%K0nJ0J5J5NNJ5J5%%K0K0J5J0j0m0l5l0nN%j5j5k0k5NK5J0J0nK5K0K0
669A10NNN%%%nnN%J0j0n%J5nnnJ0J0NNNNNN%%j5m0l5k0NNj0J5K5K5N%J0L0M0M5%l5l0l5nn
665A40J0J0j0j0j5nNJ5j5j5l0l0j0J5K5K0Nk0j0n%nj0j0J0NK5K5L0K0J0J0j5j5j0nj0j5j5
663I5j5%%k5j5k5%Nk0k0NL0J0j0n%K0L0J0j0j0nJ5K0nnj0nK0NN%j5nj0J0J0n%J5j0j5j0NL5
660I0%N%nN%NN%%NJ0j0nn%j5j5%J5J0J0J5J5L5J0J5NNNn%K0K5nk5l0l5nnj0l0l5j0J0NK0K0
656A15NNnk5m0m0j5L0M0J5NNJ0L0K0%k5k5N%Nk0k5l0k5nj0j0k5%K0K0K5n%%J5K0%nnJ0J5J0
653H5J0j0j0J5J0J0nj0nn%L0J5K0j0j5l0l0l0NJ5K0J0J0j0J0K5K5L0NJ0N%j0%k0k0k0%%J5
650A40J0J5nk0j5k5k5k0%L0K0J5J5N%n%J0J0M0J5j0j0l0n%%nnj5j5j0j0j0nj0nj0nj5NK0K5
648H5%J0J0N%%J5J5J5J5%nN%j5j0m5m0J0K5L5%n%J5J0K5nj0j0nnj0nj5nj5j5%%l0l0%K0n%
644C0j5j5j5j5J0NnJ5J5K0N0L0%k0k0N%%j0j0j0nJ5J0J5J5K0K0NJ0nk5j5j5Nj0l0j5nJ5NN
642F0K0j0%K0L0K5K0M0L0%j0l0l5l5j5k0n%j5j5k5l0l5l5j0J0L0L0K5%J0NJ0J5NJ0J5J0%k5
639G0%k5nL0L5Nk0k0j5NJ0Nnn%nK5%k5nJ5J0j0nj5NNJ0j0n%%J5%j0nj0J5n%%nNNnnJ5K0J5
636A00nNJ0NJ0%NK0J5Nj5%n%j0k0k0nJ5J5L5J5k5k5k5j5j5%%J0N%%NJ0J5J5J0J0J5J5%K0J5
633B15K0J5j0j5J0J5K0J5j0k5n0n5l5k5k5J0L0K5L0Nk0j5j0J0J5J0NNNJ5J0%k5j5j5k5k0j5
630G5NJ5J5K5K5K0K0K0K5j5j0j0nk0k0%%%%nj0nnNNJ5K0K0K0k0j0l0j0%%j5k0k5l0k5k5NM0
627F0N0L0J0Nnj0j5j5K5J5M0Nj5j0J0J5NNj0J0K0%j0j5%nJ0J0k0j5k5k5%J0Nj0k5k0nnk5n
624E0Nj5j5j5J5J5NJ0%%J5K0J0J0%NK5L0%j0k0%NNNJ0j0j5j5J0Nnj0k0nK0K0%j5j5j5NN%N
621A10J5j5j5NK0nk0k5j0%j5%k0j0j5NNJ5J5NJ0NJ0J0J0nj0NNJ0nnK0K5J0j5j5j0nJ5K0J5
618A45nl0k5j5k0%nJ0%J5nj0J5K0L0K0J0J0nl0k5l0k5k5k5j0nn%%K0L5J5%%n%j0j0J0J0%N
615D5nnJ5J5%NJ5J0%%%%nk5l0n%%j5k0%K0K0K0L5L5K0nk5l0l0l0k5k5k0k0nJ5K5K5L0K5NJ5
612G0%NJ0J0%Nn%j5j0nnj0j0J0NK5K5nnJ5L5L5j0j5j5J0Nn%J0J0nnnnNNJ5J0nl5j5j5J0J5
609A40n%j0j0nn%%k0j5NJ0Nj0j0j0n%nnn%k0J0J0J0%nn%%K5L0K5L0%K5%j0k5n5l0k0J5K5K5
606A00J0j5k5%%%j5j0nj0NNNNN%NNN%NNJ0J5nn%nj0J5%Nj0j0J0J0j0nj0nNNNNj0j0%nJ5j0
603G0j0j0N%K0K0k0k0j5K0K5%l0J5J0J5J0J0J0j5k0%K0J5J5J0j5j5j5NN%J0J0nn%%%Nj0l5
600H5n0l0NK5K0J5J5NNj0j5j5k0j5k0j5nnJ0J5L0K5L0J0k0j5j0j0%K5K5L0K0%%m5m5j0K5K0
597H5N%nnk0NN%%N%NN%NN%%nnJ0J0N%%%nnJ0NNN%%nj0J0NJ0Nj5j5k0%N%%nnj0n%nj0J5J5N
593I0j0j0J5J0J0%%nK0J5J0nj5J5J0%k5nnNNJ0J0J0J0NJ0j5l0m0j0n%N%L0L0n%j0j0NJ0%k5
590A10nnJ0J0J0J5%k0k0k0J0M0J5j0nj0j5j5j0j5Nj5k0k0J5L5K0K0J5J5%k5k0k0k5nNK0K5
587I5Nn%nnj0n%%k0k0j5J5J0J0NNK5K5J5J0%nk5l0k0%%%j0n%j5j0j0nnl0k5j0K0K0K0J0J5
584A5%k0k0k0j0j0j5%K5K5J5j0%%J5J5J0J5%%%%NK5J5J5nnJ5K0N%k0%K5J5nj0j5l5k0k5j5
581A5J0N%J5K0K0K0%N%NN%%N%%j5nj0l5m5l0%NJ5J5J5J5K5K0J5J5j5j5nj0j0j0k5%N%J5J5
578G0J0J0N%K5Nk0k0n0j0j0L5L0Nj0l0n%J0J5K0J0K5nj5j5j0J0J0%%j0k5k5n0k0j0J5K0K0
576A0%NJ5K0%Nj0nj0%j0J0N%j0j0K5%j0j0N%N%M0M5L5L0Nj5j5k0nnJ0L0M0K5J5j0k5k0j0j0
573A70j0j0k5k0j0j0j5k0nK0NNJ0%K0nk5l0k0k5j5NJ0L0K0K0%n%%K0K5nnj5j5j5j5%%J0NK0
570G5K0NJ0J5J5%%j0n%%nj0nJ5J0J0J0%J0NNNnn%%%%j0J0%%%N%nj5j5N%J5nj5j0j5nj0J5n
566A05nj0n%%%%%N%%k0nNNNk5j0J0M0N0K0j0k5k5l0nJ5K0nk0j0J5J0J5j5j0%K0nl0l0j5J0
563C5L0M0M5L5nj5k0k0k0j0%J5J5J5j0k0%NL0%n%%K5L0K0nn%k5k0k5nJ5nj5j5%%j5j0j0K0
560I5NJ0j5j5nnK0K0K0J5J0j5j5j5J5J5J0Nnj0k0k5J5J5J0j5k0%L5L0J5%j5j0j5j5k0k0nn
558G5%K0L0K5%j0j5j5j0nJ0L5K5j5m5k0J5K0J5j0%%%%j0j0j0J5J5j0j0j0L0Nj5j0j0j0K5M0
555A50J0NNNnk5j0j0j0j5j0j0nnNNnnnJ0%NnnNNn%nJ5J0J5%NJ0J0K0K0Nj5NJ0J5J0nnj0nk0
552A60j5n%%J0k5k0j0nnnnnJ0NN%%%J5j0%Nn%NN%%j0j0J0Nj0j0j5j5nK5%J0nk5k0nJ5J5K0
548G5K0nk0m0%K5K0Nk0NN%K0J5nn%j5j0j0J5L5L5Nk0k5k0j0n%NJ0J0j0j5j0j0nJ5n%j0nNJ0
545E5N%J0%NJ0J0%%J0NNNNNNj0j5nj0nJ5j0nnnNNnj0l0nNJ0J5n%k0l5nJ5J0j0n%%n%K0M5L0
542A05nk0k5j5k0j5J0K5L0L5%n%J0J5l0l0k5%K5K0J0J0%%L5K5K5nj5j5j0j0NNJ0j0k0NL0J0
539A70j5l0j0j0k0k0%K0K5K5nn%nj5j5NNJ0j5%%%N%n%nNNNN%%k0%%Nj0J5K5J5L0K5%m0m0m5
536G0j5j5j0nk5k5nJ5NJ0K0K0NJ0J5J0J5J0NNnk5j5j0%NJ0J0J0j0j0J0J0J5NJ0J5J5K5K0N
533B05J5%%K0K5nm0k5l0%nj0j0nj0%nN%L0J0K0%J0J5%%j0m5m0l5%K0K0j0%%NNJ0J0NNNJ0%
530A65%%J5J5J5j0nj0K0%Nnn%Nk5m0m5m0%%J5NJ0J0%%%%%%J0N%nj0j0NK5J5J0%k0k5k5k5k0
527B5%K0L5L0J5J0Nj5%%J5J5%NN%nj0NJ0J5nl0n0l5j0Nk0k0j5J5J5nk5nJ5L0J5J5J5J5K0K0
524A40J5K5Nnj5J0NNNk0j5nj0J0j0j5k0%K0K0K0%k5l0k5l0l0j5j5L0K5%N%nnnk5j5j0K0M5
521E5M5M0NNNK0j0j5%J5%nNNj0k0j5nj0k5l0%%N%J5J5K0K5n%nnnk0j5j5nnNJ0nnn%%J5J0j0
517G0nNJ5%%j0N%N%nj0J0N%%%%%n%nK0J5%j5j5NJ5J0%N%%J0Nn%NJ0%NNJ0%Nj5nj0j0J0nNK5
514A60M5K0J0k5l0j5j5j5k0j5j0j0N%J0J5J5L5J5%%K0K5K5j0%%j5nj5nN%Nk5j5l0j0%%%nN
511A25%j5J5Nj0nn%%j5k0J0%J0J5N%k0%K0K5J0J0nnnK0J5%l5j5J0J0%j0j5j5%%j0nk0j5j0
508E0J5K0J5NNJ5K0J0J5J0%J5J5K0k0l0j0K5K0N%%k5m0j5j5j0k0%J5J5NJ0NNK5K0nl0l5j0
505A15NK0K5K0K0k0j5J0J5J5K0K0j0nl0k5m0j5j5j5k5l0NK5M0M0J0j0j0j5n%j0J5K0K0%nj0
502A50j5n%nK0J0J0nnj0j5NK0J0j5nnJ0j0j0J0%%%j0nk5k0k5k0k5j5j5J5J5K0K0NJ0K0K0J5
500A20j0k0k5k5nj5J0%%J5J5K5%J0NJ5n%J0%N%N%%j0j5N%j5nl0l0k5l0j0j0NL0M0J0nl0n%
496@K0K0J5K0J0NNj0l0l0k5nJ5J5J5%j0%NJ0K5K5L0K5NJ0j0nk5k5l0l0j5NJ5J5J0J0J5J0K5
494A30NNJ0Nj5l0l5l0l0NNJ5M5K0K0J0N%%k0k0j0j5j5J0j0n%j0j0j5NNNNNNNNNNK5Nn%nnJ5
490A00J0N%j5j5j0nn%N%%nNJ0nn%nN%%%n%J5J5J5j0k5k0j5J5J5L5L5J0nk5k5k5j0j0%n%%J5
487F0L5L0L0J0%Nk0j5k0k0j5j5NJ5J5J0j0l0l0k5%J0NJ0J0Nk0k0k5n%J5J5K5K0K5L0nk5j5
484G0%J0j0k5k5k0k0n%K0J5K0J5J0L0J0J0K5N%nNNNNJ5J5%%j5NJ0J0n%l5n5l0l5nj0J0Nj5
481A5j0nj0J0%j5j0j0n%K0L0L0L0J5%J0K0K5NJ0nnJ0J0%J0j5Nnj0j0nj0%j5j0%k0j0j5K0J5
478I0L0L0J5J0nnJ0NNNj0k5l0l0J5J5J5J0l0l0l5j0n%%L0J5J0j0j0J0NK0nj0j0K0K0M0K0J0
476A95l0l5j5K5K0K0J5M0L0L5NNN%%J5K0Nm0m0l5k0j5l0l5nnNN%NNk0nnnnj0nj0nJ5J5J5J0
473A35J5K0K0nk5l0l5m0m0j5J5M0L5L5M5M0L5Nk5k5k5l0j5k0l0l5j5j5j5NK5K5J0j0NK5K5
470A10nj0nJ0J0%%nj0J5J5K5%Nk0k5l0j0j5%j0NNK0K5L0L5k5m0l0%J5J5K5K5J5J5K5K5%k5
467B05%%n%j0j5k0j5l0l0%%K0K0j0%nk5k5k5nJ5%%k5j5nnj0n%NK0nj0J5L0N5N0K5L5J0j0n
464A90j0l0k5k5nJ5N%J0J5J0NJ5j0k5k5l0k5j5nJ5J5J0n%NnnNNNj5j0K0n%nj0L0%j0nk0NN
461F0J0K5J0j0j0k0NJ0J0NJ0j0%nnj0nnnnnNJ0J5J5J5%%L0%k0l5l0j0j0k0k5nJ0K0K5L0J5
458H5NN%%J0J0L0J0nj0nj0j5j0j0nj5j0j0j5J5J0K5K0j5k0NK0M5K5j5k0k5%NNn%nl0k5nL0
455G5L0L5L5K0k0k5k5%J5K0K0j0k5k5l0j5j5j0J5K0%k5k0j0j0J0NK5%nk5j0nJ5%J0nj5NN%
453C0J0j0nj0J5J0%nj0J5NJ0j0j0N%Nk0j0j5j0J5K5%k0k5j5NNNj5NJ0NJ0%%N%NNJ0%%J0Nn
449C5nNL0M5K0nl0J0NK0K0L0K0K0j5n5k5nn%%J0J5K0%k5k5k5nn%K0K5Nj0j0j0L0K5J5j5k5
447A25j5nnj0j0j0n%%J0J0j5j5%Nn%j0j0N%Nj5l5j0nnk0k0j0J5NJ5%%j0K0K0%j0j0j5j5J0
444e0J0K0%j5j5k0NJ0%J0NL0L5J0j0k5k5j0K0L0K5K5nj5j5nj0J0NK5%j5j0J0J0j0nNJ0%nj5
441C0%J5J5K5Nn%k5k0j0K5J0J5NNK0M0M0%k0k0%%j0j5j5k5k5l0%nJ5j0j0n%%n%nn%%J0J0j5
438Ej5%Nnnk0nNNL0J0J5L0L0L0J0J0Nj5l0m0l0j5NL5K0K5J5nj5j5j5j5j5j5j0nK0K0K5K5J5
435A05j0k0k0%L0J0J5j0nnnj5j5j5J5J0j0j0j0l5l5m5l0nK0K5L5K5J0J5J5J0j0k5k0j0NK0
432@J5K5K0J5J0nk5k5nL0O0L0Nj0nk0k0%J5L0NNJ0K0J5nnj5j5j5j5%%j0j0j0J5%%k0Nnnnj0
429G0K0nnj0l0j5NNK0j0j5k0j0nK0M0K5K0Nk0%j0J0J0%%%%j0nN%%%j5J0J0L5K5K0J0j5j5k5
426A25J5J0j0j0n%%%NNnk0j5j0j0K0J0L5%%J0J5J0J0J5j0m0l5m0k0j5%K0K0NJ0K5K0J0J5j0
423A55nj0j5NJ0j0k5l5NK0K0N%%n%%Nk5j0nj0J5NN%NK0K0Nk0j0j0J0J0j5j5%%L0Nk0k0k5n
420F0J0NJ5j0j5j5k0k0NNn%j5j5J5K0L5M0L0K5%%nnl0k5k0k5NNNj0j5j0k0J0NJ5K5L0j5j5
417E5l0NL0L5%J0J5j0k5k5l0%J0L0M0J5K0K0NNj5j5n%j0nJ0j0NNnnj5nN%NNNl0j0j0%%j5j5
414D5n%j0j0j0j0%nj0j5NJ0J5K0K0J5J0N%%K0K0J5J5%J0NL0K0Nk5k0j5j5j0nNNnj0N%j0nl0
411G5k5k5k5nj0j0j5J5J5K5%nj0J0J0K0K0K5K0K0j0k0k0%K0j0j0j0j0J5J5J0J5NL0K0j0n%
408A50l5l0m5k5nnNK5K0J5K0K0J5K0J5j0%j0%n%%j0j5j5j0k5k0j5N%NN%J0NnJ0L0K5n%j5j0
405H5l0k5l0nj0j5nnJ5J0K5K0K5K0nj0l0nJ5K0%nJ5J0NJ0%%J5j5%J0n%nJ5J5J0%%k5k0nK0
402A05K5K5J0j5l0l5j5J5%NJ5j0%%NJ0%%NNNNNNNNj0nJ5J5%J0j5j5j0j5nK0%Nnk5j0n%%j5
399H0k0k0k0k0j5k5j0J0NK5K5K5%J0L0J5%k0j5J0Nnnj5j5j0L0J0j0j5j0%nj0j0j0j0j0%J0
397a5NJ5J5L5J5J0Nj5J5J0K0j0j0%L0N0K5%%nl5m0k0n%NJ0J0k5l0k5%%NJ0%J0%%%%%K5NN%
393A00NNNNNNJ0J5nk5k0j5Nj5k0j5j5NNJ0J0NN%K0n%nnn%%%k0k0j5%M0L5K0nnn%nnnj0%j0
390F0n%Nn%nnj5j0l0l0nJ0K5K5J0j5j0j5j0j0j0NJ5J0%n%nJ0J5J0NJ5j5j5j0J0L5L0J0J0J0
387I5J0Nj0j0%nNk0j5L0N0L0J5k5m0m0l0J0J5J0nnK0K0K5NNNk0k0%%j0j0j0j0j0j0J0J0%J0
384H0j0nN%%%%%n%J5J5%%N%j0l0j0K5L5J5j5l0l0j0%nn%%%%%j5j5J5J5J0nn%%NN%nj0J0J0
381D5%%%%J0J0J0j0k5%J5J5J0J5j0j5j5Nj0j0l5nnnJ0J5%J0J5J5%J0J5J5K0K0N%%k0l5l0k5
378C0%n%NK5L5L0NJ0nk0m0l5j0J0NNj0nnJ5M0L5K5Nn%nj0j5j5nnj0j0j0j0%%%N%%%%J5J5N
375H5%NNJ0J5K5K5%%l5l5l0l5k0%L0L0J5n%K5K0K0J5J5J0k5k5k5%%%k0k5n0l5NK5K5J5J5N
372G5J0nnj5j0nnj5j5j0nK0J5NNJ5J0K0nK5Nj0j0nJ0J0j0%k0nJ0NJ0k0j5n%J5J5J0J5Nk0J5
369A10j5nk0m0m0%K5L0J0nnn%K0K5Nj5j5j0nnj0j0%nj5j0NNj5j0nnK0M5L5J0n%NJ0j0l5k0
366B0k5l0k5k5k5j5J5J5K0K0K0M0L5L0%%%J5J0j0j5j0j0K0J5K0nj0j0%K5J0J0j5j5k5k0k5
363B5k5j5J0K0K0J0j0%nJ0L5L5Nnl5k0J0K5K0Nj5l0J0J0J0nn%%j0j0NNj0j5%%K0%j0j5j0J5
360E5%%n%NK5M0L5M0nm0m0k5nN%K5K5Nl0l5l5j0j0J0J0%n%n%j0l0l0l0%J0Nj0j0%%J5J5K0
357b5J0J5K0J5K0%%NNnnJ5J0NL0N0K0Nk5k5l0k0nN%J5j0j0j5nj0j0nj0j0j0j0K5K0L0L5J0
354A20J0k5l0nK0%k0k0%NJ0l0l0K0J5J5%j5j0k0j5k0Nj5j0j5j5NL0L0L0K0K5K0K5J0J5Nj5
352A25m0m5k5nJ0J0J0J5J5J5J0J5j5m0k5k5NNJ5J0J5j0nnk0%nJ5L0%%J5%%K0K0K0Nj0j5nj0
349I5J5NK5%j0nj0nJ0J0NNn%j5k0NK5K0j0nj0%%%NNNNN%j0%K0K0%l5m0k5nnnnn%%%%%Nk0J0
345E0N%nj0NJ0%%%J0%N%NJ0Nn%J0J0J0nk0NNJ0%%%N%K5M0J0nk5j5j5nnj0nj0j0nnK0K0j0N
342A10%%m0m0l0%K5K5NJ0Nj0k0%J5J5%n%NJ0J0J5j0j0J0J5J5%nj0%m0m0m5k5j5J5J0L5M5M5
339I5L0J5j5j5j5j0%%NNJ5J0k0j5j0n%NJ0N%k0k5n%L0J5K0N%J0J0K0J5%j5j5J0%%%k5j5j5
336I0nj0j5j5j0nj0nJ5J0K0nj0K0nnj5J5J5J0j0j5k5j0NNJ0M0M5M5J0k5n0n0k5nNNN%J0J0
333F0J0J5J0%nnNL0L0J5j5j0nnj5j5j0nj5j0j5J0j0nNNj0j0j0J5K0J5j0J0K5%k0j5k0k5j0
330Ej0J0J0%%%k0%K0M5N0Nj5m0m0l0l0nj0NNK0K0K0K5NNnn%K5NJ0nn%n%K0J0NnnN%%n%%n%
327H5J0Nnj0%%%%%j0J0NK5J0j5j5J0J0nnL0Nnj0nj0%Nn%nj0J5J0J5J5J0j0k5m5m0%K0K5j5
324G0k0l0l0n%J5J5j5nNK0L5L5J5K0j5j5j5m5N%J5J5J5j0NNJ5K0J0j5J0%J5J5nj0j5j0k0j0
321H5j5J0n%J0NN%j0J5J0j5j5k0%nj5%NL0M0M0J0j0k5k5j0j0nj0j5j5nnnl0l0J0K5L0K0K5
318G5J5K0j0nk0j5J0L0K0J5J5k0l5m0k0k5k5%nnk0k0NNNJ0NL0K0K5NNnn%nJ5J5k0j5j5J0N
315C0NnnN%J0NnnNJ0N%l0l0j5j5N%L0L0K5%Nj0l0k5k0J0L0L0K5%j5k5j0j0j0J5J5J0%%K5%
312F5l5l0l5nK5L0%NJ0J5J0j0j0j0j5k0nK5K5J5K0K0N%K0nk0l5l0k5j5K5L5M5K5Nj5k0j5%
309G0Nk0k0k0%Nk0k0l5l0nnN%L5M0L0J5K5%j0l0l0j0%J5K5J5J0j0j0j0k5%j0j0j0j0%j5K0
307e0N5P5O0K5nk5n0l0j5J5J0J0j5k0j0%nj0j5k5nj0J0Nj5%J5Nj5J0%J0J0N%%nJ5NK5Nn%n
304C5J5J0Nj5k5k0j0j0j5l0nJ0L0L5J0L5J0J0L5L0%k5k5%%%%j0j0NJ0%%nnl0k5k5%J0L5M0
301H0%k5k5n%%%NJ0NJ0J5j0l0l0j0J0J5J5K5L0M0%j0j5n%j0l0j0j0j0j0J5L5M5J0k5k5nn%
298F0K5J0NJ0%%l5k0NJ5J5N%n%%Nnnk5k0J5NJ0J0k0k0k5j5J5NK0J5j0nk5k5j5J0J5J5K5K0
295F0nj0l0l0k5k5NNJ5L5L5L0J0j5J5J0nn%J5NNnl5k5j5J0J5%%NJ0%k5j5nk5nNK5L0N0L5M0
292A65J5J5k0k0k0j0j5m0l0j0n%NJ0NJ0nnn%J0Nj0j5l0m0k0k0j0NJ0L5M5L5K5J0j5k0k5NL5
289E5K5%k5k5NK5K5K0NNk0nj0J5J5K0nj0k0j0%Nnj5%j5J0NJ0k5j5NK0Nj5NJ5J0j5K5J0Nj5
286I5nJ0J0N%%nj5j5%Nj5J5nnj5k0j0%J0J5J5%j5NJ0NJ0NNJ0Nj0nJ5J5J5Nj0j0NJ0%nN%j5
283A25J5J0J5j5j0nj0j0j0k0k5j0J0L5L5L5L5n%k0k5j0k0j0j5k0k0k0%K0K0K5%J5J5K0K0N
280A75Nl5l5%k5j5nK0J0J5nk0%J0L5K5Nl5m0%nNj5nj0J5J5NNJ0k0%%%%nnJ0j0j5j0NJ0%nJ0
277G0j5j5j0J0J5J0J0nj0k5nJ5J0L0%j5j5%%NNNNk0J0L0L5L5%j5m0l0NJ0L5J0j5l0l0k5n%
274C5%j5j5k0J0n%k5%K5K5J5J0%%k0k0k5K0L0L0J0J0J0Nj0j0l0l0NK5K5%k5k0j0j5nK5J5J5
272D5nnn%J0J5L0%J0j0%%J5J0J0N%J0%N%J0J5j0j5j5%nJ0j5nj0K5J5nj0J0NJ0j0l5l5j5j5
269D0j0j5%NJ0J0%J0J5j0%%n%k0j5NJ0NN%%j0j0J5K0J5j0n%K5K0Nj5m0k0J0NJ0NJ0%K5L0J0
266A35Nnnk5l0NK5K0K5K5K5K0%J0j0nj0nnnnn%j5j5%nj0j0j5j5N%k0k5nJ5nnj5k5l0j0%%N
262b0NJ5J5%NK0J5J0J0%%%nJ5J0%%k5l0j5K0M0M0J0j0%n%k5k5k5n%nn%j0nnJ0J0J0j5J0J0
259D5N%j0j5N%j5j0nnN%nnJ0Nj5J0%%J0K5N5O0L0k0l5m0l0l5j5k0%J5%Nj0j0%Nn%j0NK0j0
256a0J0%%%NN%%J5J5%j0k5nJ0J0L5%j5k0nnNJ0J5%j0%NNJ0L0L0%NNJ5j0j5k0n%j0j0nK5J5
253A00K0K0J0J5J0k0j5l0k0l5j5j0j5k0k0K5M5NN%%K0%j0j0k0NJ5j5NJ0nnk0%NJ0K5%NNJ0
250H5J0J5N%%k0j5%Nj5j0j0J0K5K5J5J5NNJ0Nj5m0m0l0%K5L0Nnn%NJ5J5J5J5j0l0k0nJ5J0
247A15n%nj0%%J0j5j5k0nj0m0j5%j0%%J0J5%NJ0J5%NJ5N0M0L0J0j5j5k0nj0k0k0j5j0nnK5
244F5K0J0J5N%j0j0j0nl0l0NNj0nj0j0j5j0j0NK0K0NNK5L0J5j0%n%j0J0J0j5j5j0j0%%J0%
241D0j0j5nn%NK0K0%l5l0nJ0M0Nj5j5J0J5K0J0J0J5J5NK0L5L5J0k5j5j5j0k5k5k5j0%NJ0%
239G0%%%j5k0n%j0j0j0%J0J0%%%%%%nl0k0k0J0NJ0NK0K0J5J5J0J5NN%k5k5l0NK5K0K0%k0%
236E0NJ5J5%nj0j0nj5%%J0J0J0%j0j5l0m0nJ5M0J5NJ0NL0L0L0J0J0%Nj5l5l5l5k5k5n%J0J0
233B0nnNNL0L5L5L0L5nj5j5j5j5%K0%j5k5k0j5j5j0j0NNJ5J5J5J0%Nj5j5m0m0j0J5K5%nJ5
230C0j0nnK0K5L0J5K5NJ0K5K0K0%j0k0k0j5k5k0j5j0j5j0j0Nj0j0nnJ0J0n%%NK5N5M0K0nj0
227A55nnj5m0l5j0nJ5%%k5k0Nj5NM0K5L0nk5j5j0j5%j0j0k0j5J0J5J5J5J0J0K5NN%%NJ0J5
224A15nj0%%nnnJ5K5K5K5K5J0j0k0j5j5k0l5n%N%%J5K0Nj5k5k5%k0j0j0%nNJ0j0nJ5J0j5j0
221B5%K0K0nj0j0NJ0Nj5k0n%K0K5L0K0j5j5j5%l0%NJ0J0J5J5Nj5%%J0J0J5J0nn%nj0NJ5J0
218A35j5j0j5nN%%nnj0K0J5K5%k5k5j5k0nn%%%%%%j0nNK5%%%%N%nJ5%J0j0nJ5j0l0k5%nnl0
215b5j5j5J5NNNJ0L0M5M5K0%j5j5j5j5k5j5nK0K0J5J0J0K0K5%NNm0l5j5n%k5k0k5nJ5L5N0
212H0L0J0j0j5k0nnNj5l0j0%J0k5k5j5J5%NL5K5M5L5K0J5nj0%k5j5j5j5j0j0j5%%k0k0%%K0
209A5K5%%J0NL5J5j0j0k5NJ5J5J5J5%j5j5J0NJ5J0j0j5j5%J0nk5nj5%Nn%j0j0k0k5k0k5j5
206g0j5k5k5%%J5M0K5K0J0j0NNJ0J5J0NNJ0%%%K5J0J0J0j0j5NnnJ5j5nj0j0j0NNj5j5%NJ0
203A5N%%j0j0NK5J0J5%k5J0NJ0%%%%K5K5K5Nl5j5k0nnj0j0k0j5%J0J0J0%nNK5L0%%nN%J5K0
200A20j0j5%J5J0Nj0j0nnnK0%J0j0nn%NNJ0N%%l0k5j5nK0K0J5J5j5j0j0nN%j5k5nn%nj5j0
197EN%J5J5L0K5L0L5J5J0nj0k0j0j5nj5j5nj0J0%J0%J0j5k0j0NL0%%nnj5nnJ0L5J0nk5m0j5
194C0J5M0J5nj5j5nnj0k0m5k0j0K0M0M5N5L5K0N%k0l0k5%%%%k5l0j5%K0K0%%NNJ0NN%nnJ5
191A00J5nj0%K5J5J0J5k5l0k0%K5Nj5k0%l0%%j5Nnj0j5%%J0J5NJ0%nK0J5%%j5NJ5K0j0n%%
188I5n%n%k0l5l0k5%NM0L5K5j5j0J5K5L0J5K5J0j0j0j0n%j0n%%nj0k5nN%%k0n%j0j0nnK0K0
184G0J5%J0NK0K0j5l0n0k5J5J5J0nj0n%K0nn%%%nNNNJ0nnnj5J0Nnnn%nn%Nj0j0j0J5NNj5j5
181@j5j0%J0K0K5J0J0L5L0K0nk5k5l0k5j0j0K0K0K5K5K5K0J0Nj5k0l0nJ0K0J5nnj0k5l0j5
178D0j5%J5L0J0k0k0J5J0%%Nk5j0j5K0J5nj0%%j0l0l0l5n%%nNL5M0K0j0l0%nN%N%nnNJ5NJ0
175A5j0j0N%%Nn%nK0%Nn%%NNNj5NJ0%J0J5%%n%J0J5J5K0NJ0Nk0%j0J0K5K0%j5m0m5k5j5NJ0
172C0%J0L5L0J0nnj5l0l5j5%%j0NK5M5L5J0NNL0K0nm0o5m0k5nnNJ0%j0j5NK5M0%%J0J0K0K0
169A15%j0Nnk0m5j5NJ0K0K5K5%j5j0j5j5J5K5L0%nnn%%%Nk0j0J0%j5%J0Nk5l5nK0N%nNJ0N
166G0J0n%J0J0%%%NJ5Nj5NJ0nj0j5nK0J0nnj5N%%nk0Nnj0n%nj0nK0J5K5K0K0NNnnk5k5k5k0
162D0k0%N%j0J5J5J0%nnnnK0nnj5J0L0L5K0%k0k0nj0nnj5J0K5K5J0J5NNJ0%m0l5l5k0J0J0
159D0K0K0NJ0J5J5K5L0k0j5nnk0j5l5j5NJ0K0K5K0K0Nk0m0n5n0n0k0J0J5J5%%nJ5K0K5nnK5
157C0K0J0J0NNJ5%n%%N%Nj0j0k0NK0J0K0nk5l0m0k5n%J0NJ5J5K0K0J0Nj5j5nnN%N%nj0J0L0
153H0K0nj0j5k5k5NM0K0K0nnk0k0k0j5NNJ5K5NJ0j5k0j0%J5K0%%j5k0j5k0%%L5L0J5nNL5M0
150A60K0%%k5l0nj0%k0k0k5k5J5K5K5K5K5%%k0j5nnj0j0l0%K5K0K5nnnk0k0l0NK5K0J0Nn%
148H5nk5l5l5j0NM5M0L0Nj5j0k5k5l0J0L5M0J0J5n%j0j5k5l0k0k0j0l5l0j5nnNNK5K5L5O5
145D0O5L0j0j0k5k5k5%%N%%J5J5j0NnJ0NNj0n%K5nnj5J0J5J5nk5j0j0J0J5J0J5%k0m0j5J0
142D5J0%Nk0k0k5k5j5j5k0nNJ0K0M0L0J0j5j5nk5n%K0K0J0J5NNn%%NJ0J5j0j5j5k0k5l0nJ0
139d5L0L5K0J5N%k0k5m0k5K0M5L0L5J5J5J5nk0l5m5k0j5J5J5J5J5J0K0K0%J0j5j0j0j5J0J0
136G5NN%k0nnJ0N%%J0j0k5k0k5%L0L0L0J0nj0J0J0J5J5%k5k5%%%j0j5n%%n%K0J5j5l0k5l5
133b0l5l0NK0K0J5J0K5K0L0L5%k0k0k5J5J5L0L0K0K0J5J5Nk0k5k5l0j0j5j0k0nN%J5j0nj0
131C0NNj0nnn%NNNn%NJ0%%j5NK5K0N0K5j0j5j5j5k0j5nj0k0k5k5NJ0J5L0Nj0j5%Nj0j0%%j0
127a0n%%J5NJ0J0J0j0nn%nj5k0N%K5K5NNJ5K0L0N%%J5nj0j0%K5J5%j0j0NJ0Nj0%%%nj5j5N
124A00J0NJ0j5j5k0%J0Nn%%%J0J5j5nj0j5k5k0%K0J0j0k5k0%K0N0N0L0J0j5N%n%Nj0j0k5k5
121G5k0k5J0J0K5K5J0k0nj5J0Nj5j5nJ0J0J5J0K0J0j5l0n0m0nL5L5L5L5NJ0k5m0k0k5%NK5
119F0M5M5K0J0j0nj0j0j0n%nj5nj0NJ0k5k5k0Nnnj5NJ0J5nn%J5J0J0nj0J0J0%%%nJ0J0NN%
115A05%N%NNN%%J0Nj5nJ5NNnnj0nj0K0K0j0k0NK0K0j0j0nnJ5J0K0K5%k5l5l5l0k5j5j0J5J5
112F0K5%nn%nJ0J0n%%J0NJ0J5J0J5J5NJ0j5l0k5k5l0l0k5%j5j0J0J5K0Nnnj0nJ5J5J0J0Nj0
109D5nj0J5L5J5J0nnK0K0NNJ0J0j5l5m5m0m5k5K5M0L5J5J5J0J0J5J0NJ0J0J5J0%k0k5%J0J5
107A65j0l0m0k5J5K0J5K0J0J0j0j5nnNNJ5%%nj0nnK5J0%j5k0%n%%j0j0NNJ0Nj0j0k5k0k0j5
104A5NJ0K0M5K0K5%j5k0k0%%nj0NNJ5nn%%Nnnj5j5%K0M0L5K5Nj0k5l0J0K0Nj0k5nJ0%%j5j5
101H5j5J0%%k5k0n%j5j5%L0M5M5L0L0J0NNNJ0j5j0%%j0j5j5%%%NJ0%J5J0%%%n%J5J5nn%J5
97B20L0%%j0j0l5m5n5j5N%%nNNnj0nj0J0Nnk5l0nNJ5J0Nj5j5j5j5J5K0J5j0j0NK5M0K0Nj0
94A00nk0l0nK0M0K5j5k5nJ5M0L0Nk0j0%%%%J0Nj5l0k5j5j0NNJ5K0n%K0J5J5J0j0k5j0NN%n
91A20nNNnJ5Nj5k5k0l5j0NL0L0J0j5j5j0J5J5K0J0J0NNK0J5K0J5NNj0nj0j0%nj0nk5j5NK5
88A65J5j0j5nJ5%j0%J0%%nnnnj5%K5K5%j5k5l0k0K5K5K5Nj5k0m0k0k0J0Nj0%J5K5L5L0Nnl5
85A30k5k5k0J0J0%nnJ5NJ5J5J0J0J0J5NJ0j0J5J5J5nn%%nj0j0J5j5j0nj0nj0nj0j0n%nnK0
82A20M0L5K0%k0l0l0l5NK5J0J5NNJ5K0%l5n5k5%%%nk5%NNK0J5J5J5j5j5l0l0j5j5J0J0nnn
80A5%%K5J5J0J0j0j5j5K0J5J5j5j0j0m5m5l0%J5J5M0L5J5nnJ5K0K0%%J5J0J0j0k0j5l5l5%
77A5J5L0J0nk5k5nK0K5NJ0j0j0nn%J5J5K0N%j5k0n%J5K0K0J5Nj5k5k5j0j0j5j5j5j5j0j5N
74c5%J0J0%%J0NK5Nj5J5nnJ0J0K0K0j0j5j0J0J5NK0K5NNnj0nnj5k0nj0J0L0K0K5j5l0l5k0
71D0J5J5K5nNNJ0%j0nk5l0J0J0n%j5j0k5k0nK0J5J5M0J0NJ0j0j5%K5J5J5j5j5j5j0%nnn%k0
68C5l5k5l0NL0L5Nj5j5j5%J0L0%k5k0k0NJ5J5J0J0nj0nj0J5J0J0J0nnN%J5J0%nNK5J0nj0j0
65E0k0k0NK5NJ0NJ0L0L0J0j5l0k5j5j5nk0m5k0nK0NNK5J5J0j5%Nn%j0nN%J0NJ5NNJ0J5J5l5
62D5l0j5K5K5K5J5J5NJ5NJ0%j5nl5nJ5J5%l5J0J0J5%%%nNJ5nj0%j0J0J0J0j0j0J5%%NNj0n
59A20nK0L0%j0j5%%NNJ0j5k0k0l5l0nJ0K0K0%k0J0J0J0J5j5j0%%%Nj0j0j5j5J0Nj0nj0nK0
56D5n%%nn%K5NJ0j0n%NNN%%NNnnJ0N%%%%nj0NJ0J5M0M0J0j0j0j5m0l0m0j0J0M0L5M0Nl5l5
53I5k0k5j0j5NK5L0J0%nnJ0J5J5Nk0j0nj5j5nn%j0j5j5%%j0j0nnL0L0K0K0%NNk0nj0%k5n%
49C0NNK0nJ0NJ0N%%%k0N%%nj0%K0K0K5K0Nj0m5m5l0nNNn%J5J5NN%K5J0J0nj0J0NK0j0%%j5
46I5j0%NK0j0k0%j0J0j0n%Nk0N%nn%J0J0j0j0k0%J0J5j0j0%J5%NJ0L5P0L0j0j0k5j5k0Nj0
43A10k5k0j5%NJ5J0NNJ0J0nj0NL5L0%%j0nj0%%%%j5j0J0J5j5j0m0nJ5NK0%j0j0k0J5J5nj0
40H5j5J5J0j0J0J0j5n%J0J5nj0NK5%nN%j5l0l5J0K5L0K5K0J5j0j5j5nnj0j5j0j0k0NJ0%J5
37H5j0J0NNNJ0NJ0Nk0%K5NJ0j0j5j5l0j0%%%k5j5%nj0j5j5J0NJ5j5%n%K0J5nnnJ0j5j0K5K0
34D5K5Nk0j0nk0NJ0J0J0J5l0m5l5J0K0K5K5K0K0J5L0K5L0J0j0j5k5j0J0K5K5Nk0m0l0j0J5
32A10J5j5j0NK0K0n%n%%%%m0j0J0J5%%j5j0nnn%j5J5K5%k0k0j5j0K0J5K0J0j0j0k5k5nK0J5
29E5j5J5NJ0%k0nn%j0nj5J0k0J0J0L5M0K5j0nj5Nnnj5j0n%j5j5N%K0nj5j5j0j0NNJ0j0nj5
25a5J0NJ0NK0K0J0j5k5l0N%j0l0k5%J5J5NN%J0K5%%%%%j0j0NNNJ0j0n%N%%J0J0J0j0j5NK5
22D0%j0k5k0j0NJ0K5K5J5%j5j0J0%j0%nnj0J0%%j0j0NN%k5nnNN%L0L5L5J5K0%k5k5l5l0l0
19b5%J5K5K5K5K0K5K5Nj0k0j5j0nj0%j5nj0n%%NJ5K0K0Nk0j0j5nJ5K0j0k0j5NJ0j0n%n%NJ5
16E5K5L0L0%k0l5l5k0j5k0%NNNNJ5J0J5J5J5J0J0J5N%NNNJ0%%j5k0j5j5l0l5nj0K0j0j0j0
13e%%%%%%%K0L5L5K5NJ0J5NJ0j5j5m0l0k5nK5K0J0J0n%j0nj0nk5j5%NNNNL0K0K0%Nnnn%J0
10A05J0j5j5j0j0NJ0%k0%Nnn%j0nj0j5J5K0K0K0nk5k0k5j0J0J5J0%%nj0j5j5j5J0J0K0nj0
7Ej0J0J0%J0J0J0N%N%J5nj0k5m0l0j5J0L0L0J5J5J0%Nk0j0j5nj0j5n%K0K5K5J0J0j0j5k5k0
4@nK0K0K0K5K0NN%k5j5k0NJ0J0J0j5k0j0NJ0j5J5NJ0J5J0J0NNnnj5k0j5k0j5J0%%NN%NNNN
1F0N%%K0K5j5j0j5%J0j5j0j5%Nk0k0j5K5M0L5J5J5K0%j5j0k0nNN%Nj0j0%%%%k5k0j5NNNj0
-2C0m5k0K0M5N0K5NJ0L0L0L5K0Nnk0l5l0j0n%j0%K5J5J0j5k5k5j5j5N%NNNJ0k0k0k5k0n%n
-5A5nK0NN%%%%J0J0%%J0%%j5j5%J5K0K5M0L0%%%nnK0J5%l0j5k5j5l5j0%NNnJ0j5NK0N%NK5
-8A25K0NNj0k5l5j5j5NK5K5K5%NJ5nj0nJ0J0nj5NJ0NJ0j0%NN%k0k0nnj0j0J0NK0K0J5K0K0
-11B05j0%j0nj0m5k0NJ0J0J0N%N%%K5L5M0n%k5k5j5nJ0J0nj0nj0J5NJ5nj5j0j0N%%k0k0nJ5
-15A35Nk0k5NK0K0K0K0J0k0m0m0l5j0K5K5K0%j5j0j5j5j5j5k0k0j0j0nJ5L0L0L5J5NJ0K0%
-17A25nj0nj0NNJ0J0j5j5%%N%nj0nnj0j0j0nnl0k0k5j5J0N%J5L5K0J0K0nk5l0k5k0j0j5J5
-20e5M0L0K5K5nnj0j0j0l0l0j5l0m5nNJ0NJ5K0K5K5K0L0NNk0k0%NNnnnn%%%%%%n%K0J5j5j0
-23a0j5%J0J5%%J0NnnJ0J5K0%n%J0j5%L0J5nj0j0J0Nnnk5k5l0k5j5J5K0N0M0K0%k5k5k5j5
-26@k0NNn%j5j5J0J0J5J5j0j0J0J5%%%NJ0J0J0J0%Nk5k0m0j5J0NJ0J0J5j0nl0nj0%nk0k5j5
-29a15j5j5J0L0L0%N%NJ0L0L0L0N%%nk0NJ0NnnN%%%J0j0nk5j5j0j5j0k0j0j0J5J0J0nnJ5J5
-32c5J5J5N%nj0j0j0k0k5j5k0NK0K0K0K5J5M5M0J5j0j0j5nnj5l5k5k5nj0NN%n%%nJ5%%nJ0
-35e0NN%%j0nJ5J5K5J0k0NNJ0%NJ5K0nnj0j5%NNNj5j5j0j0%%%Nj0j0n%K0K0L0J0J5j5k0j5
-38En%j0nk0k0J0N%%j5j5J5J5K0%nj5j0nJ5J0N%%%%%nJ5%%j0NNNnj0K5L0K5Nk0k0nj0j5j5
-42b5nnJ0J5%K5K5K5J5J5NJ0j0nj0j5%%j5j5j0%nnnnN%%j5j5j0NNk0j5j0J0L5L0L5J0j0j5
-45C5k0l0J5J5K5K0J0J5j5j5nJ5K0K5Nj5j5j5k0k5j5j0K5K5NJ5j0nj5j0j5j5nj0N%K5K0K0
-47E5K0N%%%nnj5J5Nj5j5j0J0J0n%nnk5l0j5j5j0nN%L5L5L5J5j5k0nJ5J0J5%k5j0J5J5nnK0
-50G0J5l0l5j5K5K5J5NJ5J5K0nk0n5l0nK0M0J5j5j5J0J0J5j0j0nnJ0N%%%%%N%%N%NN%%J0N
-54A10%nNJ0J0J5j0j0j5j5k5l0l5l0k5NNL5L5L5L0j0j5j5j5k0j5k0%J5N%k0k5%%%k5nj0%N
-56g5J5L5N0K5Nj5k5k5nnnl0k0j5n%NK5L5L5L0Nj5m5k5nJ0J5J0Nnj0J0J5nnNNJ0J0NNl5j5
-59b0K0L5K0%j5j5j0%%J0NJ0j0nj0%%NK0K0n%J5M0J5j5l5j5J0NJ0j5k0j5nj0nnJ5L0M0J5J5
-62A25j5k5l0%nj5j0k0%L5L5L5J5%%%%j0nj5j0%%J0NJ0J0N%J0J0Nk5l0m0l5l5k0%J0%Nj5%
-65c5nJ0NJ0J0%nj5%J0J5J0NnK0K5K0J5k0j5NK5K5K5%%%NJ0j0k5k0k0J0J0j0j0nj0j0j0j5
-68B5NJ0NNk0k0nJ5J5J0nj0%%Nn%J0J0N%%%J0J0J0J0%nJ5J5Nj5J0NNj5k5nJ0J5j0j0j0J0N
-71I5%j0j0NNJ0J0N%K0nj5nj5j0j5k0nj0J0NJ0NJ0J5%N%Nj0j5m0m5k5nK0J5%Nk0j5l0k5NK5
-74f5L0K5K0J5K0K0K0j0nj5%%%%J5j5J0L0%%J5J0K0nNJ0J5K0%%k0k5k5k5k0k5k0k5%%K0K0
-77D0NNNJ0K0J5j0l5l5J0NJ0j5l5k0NL5L0M5K0Nj0k0j5j0nj0j0nj5K0J5N%N%%%J0%J5J0%j0
-80H5NNnnk5%J0Nn%nnnn%N%NJ0J5J0NJ0NJ0J0NJ0J0NJ0J0j0j0j5k5j5m0k0K0%Nk0k0J0J5j0
-83E0j0l0j0L0K5%Nnnj0%k5k5j0j5j0j0%K0K0L0K5L0J0J0j0j0%%n%j0j5%%N%J0J0%nNNL5L5
-86A40Nk5l5k0K0K5j0nj0j0j0j5NK5J0J5j5j0k5k5j5NL0L0J0nk5k0J5M0M0%j5k0nnnj0j0N
-89G0%Nj0j0j0nnn%J0k0j5N%NJ0j0j5NL0n%%nJ5J5%k0nj0NK5J0J0j0j0%nJ0J0%nNN%%n%j0
-93E5%%%%Nnnj0nNNn%j5NJ5K0k0j5k0N%NJ0J0%k0k0%J5J5L0J0j5j5%nnj5nJ0K0K5NJ0NNnl0
-96E5l0l5%nJ5K0N%N%K0nk5l0l0j5%NJ5K0J0J0j0J0K5K5J5nj0n%%%N%%%%n%%N%j5j0J5K5%
-99G0j5j0j0j0J0J0J0Nnj0n%J5K5L5nNNj0j5k0NJ5%k0k0k0j5NL0J0J0j0l0NNJ0nk5nJ0J0N
-102D5J0j0l0nnN%J5J0L0J0k5k0j5j5%%NK5M0K0Nj5j5J0K0L0J0J0N%J0NNNJ0J0N%nnj5j5k0
-105A40k5%%n%J0j0l5n%K5%nnnk0k0NK5%%j0nJ5J5j0nj5J0J0J0k0k0%K5M5Nj0l0nnK0J5j0
-108I5%%NK5J0j0nk5j5NJ0K0nk5%k5k0%K5K0%k0k5j0k0l0l0NNJ5K0N%N%K5J5L0L0Nj5nnj5
-111G0j0%nL0%%%NNJ0J0NNNk0NNN%nnJ0J5J0J5Nk0m5m5m0%K0K5K0j5NNN%j5j5k5k0j5j5%K5
-114EJ5K0J5J5J5J0%%J0J5J0j0n%NNk5%NNJ0Nj5j5NNn%k5%nj0%%k5nj5%j0j0j0j0nn%K0K0
-117EnJ5J0K5Nl0l0%%nl0j5j5J0NK0K0J5J0J5J0NJ0%nnJ5%%%NNNNN%nnl0k5l0k5l0k5nNN0
-121d5M5K0J5nnnJ0NK0K0%k5l0l0n%J0J5J0J5L0L0Nj5k0N%k0l5m0l0j0J5J0J5j0j0j0NNJ0
-123c5J0%NJ0J0J5J0J0L5K5K5NNnj5nj0J0J5k5k5j5J0J5J5J5J5%j0N%N%Nj5l0l0k5k5k0j5
-126c0N%L0N0L0j5l0j0%j0n%%%%%%N%Nl5l0j0j0j5NJ5L5M0M0K0nnnk0m0l0j5J5J5L0J0J0J0
-129E0NNj5j0l5l5J0K5M0M5J0j0l0l0j5j5j5j5%NK5K5L5L0nj0nj0k5k5k5k0j5%K5M0L0J0J5
-132F5j0J0NJ0NNN%Nj5l0m0j5j5J0J5J0K5%%nJ5NN%n%l0l0l0m0nJ5J0J5J5J5L5L0J5nk0N%
-135E5k0j5j5n%j5j0j0j0j0j0nj0%%J5K0L0L0Nk0%NK5K5%nNK5L5M0J0j0l0l0j0j0J0%J0j0
-138H5j5j5K0K0j0%j5k0j0j0nj0%nj5j5nj0nnj0J5K0nj0j0J0L0%%N%J5J0nn%%%%j0nnJ5J5
-141B5L5K5J0l0k5j0j5j0j5nJ5%%j5j0K0K0J5J5J0J5J5K0NJ0j0%NNJ5j0n5o0m5nM0N0L0n%
-144G5%K0L0%j5k0k0%K0Nj0j0j5J0K5M0K0K0nk5k5k0j5%Nn%J0N%nj0j5J0NJ0Nnk0j5j5K0J5
-146H0NNnj0k0j5j5NK0M0M0%J5j0k5k5l0nj0j0j5J0J0j5nnNN%Nj0j0J5J5%k0k0%J5J5%%%%
-149B5j5J0J5nj5j5%L0J5%j5j5J5J0nnnnJ0%NNj0%J0J5j5j0k0NJ5nn%%Nj0j0NNK0M0K0J5J5
-152A25J5L5L0J0j5k0k5j0j0j0j5nj0nnJ5nj0j5j5j5nJ5%nj0nj5j5NJ0J0J5j5k0k0j5NL5j0
-155@nnnNN%NJ5J5J0k0n%K5J0J0J5%nj5k5k5n%%%NK5K0NJ5nk5l5l5j0j0j0J0K5M5M5K5%%%
-158I0%k0l5l0nJ0J0k0j5%N%%j0j5J0J0j5k0j0K0M0L5K0j0nJ5M0M0J0N%k5j5NJ0Nj5j5j0j5
-161G5k0j5j0j0J0NNJ5NJ0J5Nj5j5J0N%nj0j0J0J0nk5n%N%j5N%%%n%nnnN%J0Nj0nn%j0J5J5
-164C0J0K0K5M0L5L5J0j0j5j5nNJ0%Nj5j5k0j5j5j5%Nj0j0nj0nn%%K0%j0nk0k5%L5L0J0l0
-167E0k5nnJ0N%%%%j0j0N%J5j5%%%%%%J5j0%%n%NJ0%J0nn%Nk0j5%K5L0%j5j5k5k0nJ0K5K0
-171C0M5K5J0j0k0k5%j0j5j0J5J5K5J0j0j0nnJ5J5nj0J0NNN%%nn%J0K5nj0j0j0nNJ0NJ0%k5
-174H5nj0J0NJ0Nj5j5J5J0%k0nj0%K0NNj0j0%%%nnn%%%%nn%n%%j5j5k0Nnnj0j5j0J5N0M5K5
-177H5J5K5K0K0J5%NJ0J0K0nj5j0j5j5j5k0j0j5J0J0J5nk5k5l0k0j5J0K5K0M0K5Nj0k5%J5
-180A25J5NNj0nj0j0J0NJ0J0j0j0k0J0n%NNnj0k5nNJ0%Nj0j0j0nj0nk0j5%%J0J0nK5J5J5K0
-183A05nnnK0K5NJ0l5l0m5m5k0%L0L0K0%j5j0%K5J5J5nk5k0NK0J5nj0J0NJ0J0j5k0%%n%%%
-186E5%%j5j5NNK5%nj5nnJ0J5%J0j0nNJ0nnJ0N%nN%J5j5%%NJ0%N%nnj0%%J5K0k0k0l0nJ0J5
-189E5%%%k0nJ0N%j0j0NK0K0J5J0NNN%k5l0k5j5k5%K0L0L0L0j0k0k0j0J5%k5nn%NN%j5%%n
-192A0Nj0nnN%nj0J0J0K5%nj0nj0J0J0J0Nj5J0nK0K5K5J5k5m0j5J0J0K0J5K5%k5j5j0nNJ0
-195G0J0J0j0j5n%J5nj5j5%K0J0J0j0nNJ5n%J5K0nj0nj0J0L0%J0%k5%%NJ0j5j0nK0J0J0nk5
-198A05j0j0%%NNj5j5j0j5%Nnnk0%J5J0j0nnnJ0NNN%nn%J0Nn%NJ0NJ0%nl0l5j5k5K0K0L0K5
-201E5K5NJ0J5L0Nj0l5l5m0k5nNJ5n%%Nj5nj5NL0K5L5L5j0nJ0Nj0nl0nJ0nj5j5n%n%j5j5N
-204@N%k0l0j0NM5N0N5N0L0%%j5j5m5m5o0k5J0L0K5Nl0m0nJ0L0L0J5K0J0k0l0l0j0NL5L0K5
-207I0K0J5j0nj0nj0j0j0j0j0NK5L0NNL0J5J5j0j5%%%nj0j0l0k0j5j5k0k0k0k0nnNJ0NJ0n
-210b0n%nJ5J5K0%j0J0NNNNJ0J0%%%%nj0J0k0n%J0J0j5j5%%%%nn%%%K0K5K0J0J0J0j5l5k5
-213C0l0k5nJ5K0K0K0K5J5j0nj0nj5%nj5j5J0J5NNJ5NJ0J5k5k0nnJ5J5K5K5K5Nj5m0m5k0k0
-216@j5j0nnnJ5K0L0N%NK0L0J0j5k5%K5K5L0L0NNj0k5m5n0j5%K5K5%k5k0k0%nj0j5j0j5j5
-219e5j5J5J5K5%k0%J0J0nn%%NN%%J5J5k0j5n0k5%K0K0K0J5J5K0%J5j0j0j0%%j0n%Nj5j0%
-222c5NNj5j5J5J5J0J0j5J0J5J0J5%nJ5J0N%j0n%nN%j0j5%nnn%j0J0j5%%J0N%%NNJ0J0%%j5
-225A5J0J0J0NNJ0NK5K0%nj5j5n%k5k5nnJ5%%%nj0J5NK0nn%%%NNJ0N%%m5k5K5J5M5Nk5k5k5
-228A5%J0J0L0L0J5%NL5L0J0j5k0j5j5k5k5nj5%%%J0J5n%NNNN%nj0%K5J5k5k0k0j5k0nnL0
-231D0L5L0L0N%j0nl5l5k0k5nnNK5K0%n%J5J5%Nk0k0J5J0N%j5j0nj0%%j0nnnK5K5L5nk0k5
-234D0%%j5NK5%%nJ0J0N%k5k5l5NL0L0J5J0J0J0nl0k5k0j5J0%j5j5j0NNJ0NJ5J5J0J5J5J5
-237H5NJ0K5%l0l0l5n%%NJ0%k0k0j5j0J0J5%%j0J5J0J0N%nN%%NJ0J5nj0%nJ0NJ5J5j0j0J0
-240G5J0%%j5j5NNJ5j0k5nN%nj0j5j0J0%nj0NNj0j5%K0J5K0K0J5nk5l0k0nJ0K0J0j5j5nj0
-243a5j5j5NJ5%j5j5J5J5J5K0K0K0K5J0J5nk5l0%k5l0k5%K5K0nj0J0K5J5nJ0J0K0%J0%J5J5
-246A15n%j5j0K0J0nk5m0k5nJ5K5J5%k0k0k0k5%K0K0K5K5J0J0%j5nnJ5J0nn%nN%j5%J0Nj0
-249G5nj0nJ0Nj0nnJ5j0j5%%L0K5%nn%nj0k5k5j0J5K5K5K5K5j5l5n0n5k0J5J0J0%K0K5J0J0
-252E0J0J5K0%J0%k0l5j0%L0%J0Nk5NNNNnn%J5J0J5j5j0j0nj5l5k5k5k0J0%%j5K5%%%NK5J0
-255A0nnJ5J5J0nk5k5nn%K5L0K5L0%%nj0l5k0%J0J0nl5j0j0nJ5M0L5K5%j5j5j5j5j0j5k0K0
-258@L0%%K5J5J5NNJ0J0j0l5k5%K5K5J5j0n%%%j0m0k5k5j0J5%nJ5J0J0%%J5J0Nj0j0%nnJ5
-261D5%%n%%J0nnnnNJ0NNnj0J0N%%n%N%NJ0%%%NN%J5J0%Nl0j0K0J5K5nl5l5nj0j0nj0j5j0
-264a0j0nj0j5j5K5K5K0K5J5K5K0K0NJ0j0n%NJ0j0k0j0k0K0K0%k0l0j5%%%j5%nnJ0NL5L0K5
-267A20K0J5K0j5j5j5j5l0j0j0j0%NL0L0NJ0J5J5J0k0k0k5k5k5k0Nj5m5l5m0J0M5N0M5J0J5
-269H5NNj0j5j0j0j0%k0j5NN%K5K5K0J0k0k0k5%%K0K0J5J0J0J0K5J5NNk0k0NJ0j5j5j5j0N
-272I0Nnnj0n%NJ0j5k5nJ5J0j0l0l0j0K0M0M0J0%j0l0k5l0nk0j5%NJ5J5K0J5NNnJ5L0N%J0
-275I5J0J5Nk0j5k0j5j0nj0j0J0J5J5L0N%%%%j0%%%j0j0%%Nk5%%J0j5%%J5M0J5K0%Nn%k0j5
-278I5j5j5nn%%J5J0j0l0l5l5%K0K0K0%J5L0J0NNJ5K0nnJ5K0K0nl0l0k5k0N%%N%Nj5J0%NN
-281H5J0nn%%%NJ0J5j5j0k0NK0j0nnNNj0j0N%NJ0%k0j5j5J5K0nnj5J0%nNj0n%%J5%Nj5J0N
-285F0NnnJ0NJ0j5j5j5nnk0k0j5NJ0K0J0nj0J5K0K0%nnK0J0J0nj0nnk5k5l0l0k0NM0J0%%N
-288a0NK0K5J5%NK5K0K0%NNj5%%j0n%%l5l0l0j0%K0K0j0%%J0Nnj0l0k5nJ5K0Nj0J5NJ0J0J5
-291E5J5j5%nJ0J5J0J0k5n5l5j0j0J5%%L0K5K5K5J5n%k0k5k5nj5j0l5j5NJ5J5%NN%j0j5J0
-294c0J0L0Nj0j0k0K5M0K0nk5l5j0J5L5J5j0j5k0J0NJ0J0J0NJ0J0J0J0J5NJ0%NN%J5L0K5J5
-296B20J0j5j5k0j5j0nk5l0k5k5j5NN%%%NNNNJ0J0K0K0J0J5J0J0Nj5k5k5k0k5k0nL0L0j0k5
-299F0k0nK0K5J5j0k0m5l5j0%%NNL0L0K5N%k5l5j0J0NK0J5L0K5J5%j0l0l0l0l0j0K0J5L5M0
-302I5M0J5Nk0k5k5j0J0J0J5n%j0n%%nk5l0l0j5j0K0M5M5J5j0j0j0j5K0K0L0J5j5k0j0j5j0
-304G0j5k5%j5j5l0l0j0J5L0K5K0NJ0J0%n%%NJ0%%j5j0j5j0nnJ5j0j5k0%Nj0j0nnK5K5J0J0
-307A0NNJ0J5J0NJ0J0NJ0%%j0j5N%nj0k5n%%J5j0k5j0J5J5%l0j5J0NN%n%NNN%%j0nJ0J0K0
-311D0M5N5J5j0j0k5k0N%J0N%%%%nj0J0Nk0k0l0j0J0J0J5J5L0J0k0m0k0NNNk5N%n%j0n%%N
-314B0%nk5%J0J0%%j0%%%%%j0L0K0j0j5j0K5K5J5K5j5j0j5J5K5nJ0J0J5J5j5j5k5l0j5J0%
-316E0%j0j0NNj0nk0%n%j5j0J5K0J5J5N%K5K0K0j5m0m0k5J0K5NNNK0nj0l0m0j5nK0%%%%J0
-319a5J0J5J5j0%j5j5J5J5L0J0j0n%%J5J0J5J5nn%%J5J0%%k0%NJ0Nm0%%NNl0j0%J5K0nj5%
-322E5%N%nJ5J5j0nj0nj0K5K0K0j0l0%NJ0Nj0j5k0Nn%j5k5nnj5j0k5j5j5NM0M0L5%j5j5nJ5
-325A5J5J0%%k0k0nj0NJ0%J0NJ0N%%%j5j5j5j5%%J0L5K5L0K5L5K0J5%%j0n0l5m0%J5J0NJ0
-328G0k0%%K0%%%NNj0j5J0J5N%nnnJ0%%j5j0j5nj0j0j5j0N%N%j5j0NJ0M0K5J5j0nJ5K0L5K5
-332A50nk0k5%Nj0nk0j5j5nj0j0j5k0n%J5K0NNJ0%K5K0%%J5J0J0J5NJ0%j5%%%Nj5j0k5l0l0
-335B0l0k0%J5K5J5nK0K5J5J5j0j0n%j5j5j0J0%%N%NN%Nnj0j5j5j5j5j5N%K5J5nj0J5K0J5
-337E0N%j5j0j0J0Nk0j0j5NNJ5nk0j5J0J0N%%NNNNJ0%%J0Nn%J0Nj0nk5j5J0J5Nk0j0%J0j0
-341@nj0j0j0n%k5k0j0J5K0n%K5K5K5nnJ5J5%nnnJ5J0NJ0%nnn%K0J0J0j0j5%J5Nj5j5nJ0K0
-344G0j0j0N%J5Nn%j0j0NJ5L5Nj0k5k0nJ0K5K0K0%%l0k5k0k0%nj0nNJ5nk5j5%NK0L0J5nk5
-347B5k5nK0K5K0K0j0k5j5J0J5J5nj0J0NJ0J0n%j0nJ5J0nnj5j5NJ0j5j5j5j5N%nj0j0j0J0
-349a0J0%j0J0J0n%NN%N%%J0%NN%Nn%NJ0J5j0nJ5j0J5J0nk0k0%NN%k0j5j5k0nJ0N%j5j5nJ5
-353c0K0N0N0L5Nj0k5k5N%%Nk5k5l5l5j5K5J5K0J0J5nnj5k0k0k0j5J0K0%%nNNK0nN%J0J0J0
-356A5%J0NnnJ5J5J5K0%j5j5j0j5j5j5l0k0J0%Nn%K0K0nj0%K5K0J5%nj0j5J5J5K5K5%j0k0
-359F5k5j0J0M5K5nj0%j0k0k5j0j0j0j0J5J0K0K5j0k5l5k0n%n%NJ0NJ0%J0k0J0NJ0J5K0j0
-361D0j5NN%%k5j0J0J0J5nj0nj0n%NJ5J5N%NNJ5J5J0J5%NJ5K0%Nj5k0j0j0%k5j5j5J5J5NJ0
-364H5%nNL5NJ0j0j5%Nj0J5k0j5j0nn%nk5l5nK5L0L5J0j5j5j0nN%K5K5K0nl5n5m5n0j5NJ0
-367f5J0nn%NNJ0L0L0K0J5NJ5J0NK0K0J5J5J0Nnl5l0nk0NNNnnj0J0J0k5l5l5k0NJ5M0M0J5
-370I0l5l0m5k0j0j0J0j5nJ5J5K0K5K5Nk0nj0J5J5J0J5nk0k0N%J0J0J0J5J5J5J5j0j5k5k5
-373C0k0j5nn%nnk5n%K5M5K0K0%%nj0k5l0m0k0j0j0NJ0NL0K0J0J0NJ5j0%NL0%j0%j5K5K0n
-376E5%N%K5NJ0%%J0NJ0Nk0k0nj5%%l0k5j5Nj5j5l0k5%%NN%k5j0j5J5J5J5J5L5J0NNL0L0K5
-379H0j0k0m5l5j0NNnnNL0K0J5n%%%%%n%%N%%K0K0N%J0J0K0%j5j0l0%NJ0nj0nj0NN%k0j5N
-382B0J0%K0K0%k5l0nJ5L0J5N%k0j0nNJ0%Nnj0J0Nn%%%J0j0k5m5l5k0j0j0j0j0%%J5J5K5M5
-385a0M5M0K0%k0k0k5k0k5k5%J5J0J5J0NK5%k0k0J0NNj5k0J0k0j5%%J5j0j0j0j0K0K0J0N%
-388a0J0J5K0nl0l0j0j5nnJ0NJ0J0k0J0J5J0NL0Nj5%%J5J5%Nnn%%%%N%%%j0nnK0NNNJ0J5J5
-391I5%Nj5j5nJ5J5K0K0j0J5J0n%j5k0m0m0l0%%%K0M0L5J0N%k0k0%nK0K5L0K5J0J0nk0k0j5
-394A25%j5k5k0k5k0nj5L0K5L0J0%nj5j5k0j5nnJ5NNJ0K0K0J5k0l5l5nK0J5K0J5j0k5l0j0
-397Ej5J5J0K0K0j5j0k5k0j5NK5J5K5%NNj0n%nj0j0%%J5J5J5K0K0%nl0l0l0n5k5nJ5L0%j0
-400e0nj0n%J5J5J5J0J5n%n%J0J5NJ0J0J0L0NnJ5J0J0nnj5j0%K5Nj5k5l5nj5nj0l5j0L0L0
-403A5K0j0j5J0K0K0%Nl5l5l0nK0J5K0%%nnnJ5J0%NNL5%j5%%%nj5j5N%K0K5%nnJ5J5J5NJ0
-406A20j0j5nnN%N%k5l0%nj5j5%%J5J5K0K5j0%J0J0J5J0n%m0m0l0nj0J5K5K0N0M5L0J0j0l0
-409A40k5k0j0j0nj0%K0M5J5j0l5nj0%%k0k0%nN%%%j0j0J5J0nJ5Nj0k0k0K0K5J5J0NNl5m0
-411A5l0%J5J5%k0j5NJ5K0%%%%%%J0j0J0J0nnj0j0J0J5J5nnnnnNNJ5J0j0j0%%nK0j0nj0J5
-415D5J0J5j5j5J5J5nnj5NJ0J0%%%NNNj5J5nj0%nnnj5%NNj0nj0j0nK0%nj0j5L0K0L5L5L0%
-418A50j0j5j5j5j5k5l0j0%%%%l0%nnJ0L0K5L5nk5NK5L0L0J5nl5l0l5l5j0j0J0NK5N5K5J0
-420A20N%k0m5m5k5J0J0K0J5nl5l0nj0nNNK0J5j0j0nK5L0L0N0K0J0J0j5j5N%nj0j0j0Nk0n
-423G0nnnj0nnnj0J0L5nj5j5NK0J5k0k5%J5J5%%j0nl0nnK0nnj0nj0nn%NNJ0N%%J0J0%k0k0
-426b0j5NNL0L5L0%j0nj0nk0k0k0nJ0J0Nj5%nJ5J5NJ0K0K5%Nnj0nj0k5nnj0NNN%j0nNJ0K5
-430D0%nj0%NNN%%n%n%%%%n%nJ0%%j0j5j0%nNNj5j5N%K0L5K5J5%NJ0J0k5m0j0nj0nNJ0%K5
-433D0K0K5nn%nNNJ0j0j0J5j5Nnj0L5J5k0k0k0NJ5nk5%%%%%j0j0nnnnj0nk0k0j5j0k5nNJ0
-436i5%J0L5M0K0K0K5L0NJ0j5j0k5k0J0NN%k0J0J0J0%%j0j0%nn%j5j5%NNk5j0J0J5M0L0K5
-439I5j0l0j0J0K5K5Nk0k0k0k0k5nJ0K5K0L0NNJ0L0L0Nl0nj0k0l5m0nJ0J5J0j5j0j0N%nk5
-442@%%nnj0j0NL5K0J0%k0nJ5J5n%NJ0NnK5L0Nk5k5j5j5n%J5K0nk5j0j0%K5K0K5nk5k0k5N
-445A5%%%NN%nn%k0k0l0k5j0J0K0K0nnnnK0K0K5K5%k5nnJ5L5NN%NJ0NN%Nl0j5k0k0j5j0j5
-448d0%NnJ5K5J0Nk0N%J0N%%J0Nj5j0J5J5J5j0%%%j0j0J5N%j0j0n%%%nn%Nj0n%%nn%nj5j0
-451d5l0k5j0J5K5K0J0%j5k5nJ5L0K5J5J5J5L0L5J5k5n5n5j5J5J0J5J5%%j5J5J5M0K5K5%%
-454A20k5k0l0l0l0k5k5k0j5NK0K0J5J5J0j0nj0K5K0K0J5%k0n%j0l0k0k0nj0J0NJ0NK5NNJ0
-457e%nK0K0K5%%NJ0j0J0J0J5J5nj0%j0J0J5NJ0nnNN%%m0m5l5j5NNJ5J5K0K0M0M0Nj5j5NJ0
-460A40j5nj0NN%nk0k5%L0K5%j5j5%nNNK5Nj5j5j5NNJ5%K5J5J5%j0l0k5l0nnnK0K0J5%k5j0
-463G5NNJ0j5k5%J0Nj5j5nn%%J5nn%NNn%%N%%nJ5nnJ0J5J5J5K0K0j0m5n5l0NJ0J5L5L0J0N
-466A10%nj0k5l0NK5Nk0j5%J5%j5nk0j5%K0K0%j5k0%%n%NNnnnnJ0NnnN%J0N%nj0j5%K5K0J5
-469D5j5k0J5J5%nN%NNJ0J0%%j5k0nJ5J0Nj0l5nj0N%j0j0j5J0J0J5j0j0j0NNJ0NNn%j0J0J5
-473A5j0NN%%J5J0j0j0J5j0l0l0m0k0j5NK5K5J5NL5L0J0J5%%%%%%nnJ0J0j0nk0%J0%J5j5j5
-476B5J0NNNk0j5k0%%j5k0%j0J0J5NJ0J5J5K0%j0nNJ0Nj5%Nn%%%%%%nNK0%%k5nJ0L5J0nnj0
-479E5L0K0j5k0J5J0n%%nNN%j5l5l0k5k5j0j5K0J5J0J5J5K5J0J5K0J5J5J5k0k0k0k0k0l0j0
-482a0j0N%NJ0j0J5J5J5K0K0J0nj0j5nj0j0j5%k0J5J5J0J0J0NJ0J5K0n%k0J0J0%nj5%K0n%
-484I5N%%j5j0n%j5j5j0NNk5j0j0N%j5j0k5nJ5K5L0%Nk0j0J5K5%j0j0K0J5N%j5k0nj0%%nn
-487a0J0k5j5k5J0J5NNN%J0NJ0Nnj0J0L0J0N%%NNJ5K0K0J0NNj0j0%k5%k0nnj5NJ0J5k0k0J5
-491D5J5K5%j0j0n%J0N%%nj0J0%J0k0k0NJ0%%nJ0j5%%NNnnNNk0k0k0k5NJ0K5K5NJ0J0J5NN
-494H5k0k0j5J0J5K0K5NN%k5k0j5J0J5K0J5K5K5%nnj0nJ5J5nnnnnk5nK0NNj5j0l0nJ0N%Nj5
-497H5l0j5nn%%J5K0K0j5J5L0NNj5j5j5j0j5nnK0K0L5L5J5nk0k0J5J5J0j5j0j5j5k5J0J5N
-499A15k0k5l0k5l0j5NM0L5L5M0Nj5j0j5nJ5N%j0l0J5J5K5N%J0j0l0k0k0j5%K0K0J5J5J5n
-502A20j0j5J5J0j5j0j0nNJ0Nj0%%n%%NnnN%%%n%k5j0J0J5%J0J5J5k5k0k5k5%nJ5J5J0j0k5
-505A5l0%%n%n%%%j5j0J0%J0NNk0l0l5nJ0L5L5K5K5K0j0nj0NNK5L0Nj5l5l5j0L0K5K5%nnn
-508E5j0j0nJ0%nnl5n%Nk0k0%K5%NJ0%%j0K0L0K5J5K0J0J5j0n0m5k0%K0K0K0K0n%j0N%N%j5
-511E5j5j0j5J0J0J5M0J0nk0k0k0j5%NNJ0J5j0k0%J5K5NNNNNNK0nj0j0j5k0j5j0j5j5nnN%
-514eJ0J0%k5%NN%nj0%%L5nk5k5l5%NJ0%J0K0J5J0J0K0J0NN%%nnJ5J0nnL0K5J0J0J0J0%k0
-517A30j0j0j5j0nj0nnnK0n%%%j0j5j0NNj5j0j0NNNN%%J0J5j5nK0J5M5J0j0j0k0n%k5j5j0
-520C0j5j0J0J0J5%NJ0J0J5NJ0NJ0J5K5n%n%%N%%n%%n%%%Nnnk0k0j5j0j0nk0k5j5NK0J5J0
-524D0J5Nj5J0L0K0K5nK0K0J5J5j5m0l5l5l0j5NJ0J5J0J0Nj5l5l0j0nJ0N%l0NK0K0%J5J5n
-526D0nk0J0K0K5M0J5nnnj0k5l0nJ5K0K0%%j0j0nj5j5%K5K0%k5l0j0%M0K5J0nn%%J0j5j0J0
-529H0L0L0K5nk5k5j5NNk0k0k5k0k0nj0j5j0l0k5NK5M5M5K0K5NNj0nj0n%k5l5l0NL5J0J5j5
-532A0NK5L0K5L0%%m0j0NN%k0j0j5%%K5K0J5K0J5nj0j0J5J0N%%j0%%n%%n%%NL0J0j5j5l0l5
-535G0nk5%Nj0j0nj0NNK0%n%nJ5J5n%j5j0J0J5k0j5nJ0J5L0K5J5%nN%j0l0j5j5nnJ0J5K0%
-538G5j0k0l0k0j0J0NK0K5J5Nj0nK0J5%J0J0J0%k0%J5j5j0j5%%K0Nnl0l0j0J0J5J0%j0l0%
-541A5j5nK0%L0J5nJ0J0NK0K0Nj5m0k5j5%J0J5j0j5%j0Nj0NNNNJ0K5J0Nj0%N%%j0j0J0%%n
-544F5j0%J5%k5%J0Nnj5j0j0NNJ5nk0nNNj5NJ5J5J5K0L0K5J5%k5m0l5j0NL0K0J5j5j0j5j5
-547E5%NK5%k5k5k0k5j5j0J0%J0J0NN%%J0J5J5K0n%J0J5NJ0n%%%%%nnJ0J5%k0l5NJ5K0j0j5
[truncated: 12,725,655 more chars]
