# Supplementary material for: Discovery of RNA-binding fragments using biolayer interferometry
Source: RSC Med Chem. 2025 Sep 19;16(11):5629–40. doi: 10.1039/d5md00673b (PMC12483148; doi:10.1039/d5md00673b)
Supplement: MD-016-D5MD00673B-s002 [file MD-016-D5MD00673B-s002.zip › NMR_assay_data/12_A1F10_1133683.jdx]

##TITLE=	20240718 A1F10 1133683 12
##JCAMP-DX=	6.0	$$ MestReNova 14.2.0-26256
##DATA TYPE=	LINK
##BLOCK_ID=	1
##BLOCKS=	13   
##ORIGIN=	Mestrelab Research S.L.
##OWNER=	jan-ake
##$MNOVA/LINK_BLOCK_TYPE=	DOCUMENT
##TITLE=	(1) 20240718 A1F10 only.10.fid


(2)  #
##JCAMP-DX=	6.0	$$ MestReNova 14.2.0-26256
##DATA TYPE=	LINK
##BLOCK_ID=	2
##BLOCKS=	2    
##ORIGIN=	Mestrelab Research S.L.
##OWNER=	jan-ake
##$MNOVA/LINK_BLOCK_TYPE=	PAGE
##TITLE=	 #
##JCAMP-DX=	6.0	$$ MestReNova 14.2.0-26256
##DATA TYPE=	LINK
##BLOCK_ID=	3
##BLOCKS=	1    
##ORIGIN=	Mestrelab Research S.L.
##OWNER=	jan-ake
##$MNOVA/LINK_BLOCK_TYPE=	ITEM	$$ Molecule
##$MNOVA/ITEM/POLYGON=	(XY..XY)
5323.41,5838.77
6105.18,5838.77
6105.18,6240.11
5323.41,6240.11
5323.41,5838.77
##$MNOVA/ITEM/Z=	1
##$MNOVA/ITEM/ANGLE=	0
##TITLE=	
##JCAMP-CS=	3.7	$$ MestReNova 14.2.0-26256
##ORIGIN=	Mestrelab Research S.L.
##OWNER=	jan-ake
##BLOCK_ID=	4
##NAMES=	
##ATOMLIST=	
$$ AN	AS	NH
	1	C	2
	2	N	 
	3	C	2
	4	C	2
	5	N	 
	6	C	2
	7	C	 
	8	O	 
	9	C	 
	10	C	1
	11	C	1
	12	C	 
	13	C	1
	14	C	1
	15	N	2
	16	C	3
##BONDLIST=	
$$ AN1	AN2	BT
	1	2	S
	2	3	S
	3	4	S
	4	5	S
	5	6	S
	1	6	S
	2	7	S
	7	8	D
	7	9	S
	9	10	D
	10	11	S
	11	12	D
	12	13	S
	13	14	D
	14	9	S
	12	15	S
	5	16	S
##MAXRASTER=	32768
##XY_RASTER=	
$$ AN	X	Y	Z
	1	-10698	-31641	0
	2	-9722	-31078	0
	3	-9722	-29951	0
	4	-10698	-29388	0
	5	-11674	-29951	0
	6	-11674	-31078	0
	7	-8747	-31641	0
	8	-8747	-32768	0
	9	-7771	-31078	0
	10	-6795	-31641	0
	11	-5820	-31078	0
	12	-5820	-29951	0
	13	-6795	-29388	0
	14	-7771	-29951	0
	15	-4844	-29388	0
	16	-12650	-29388	0
##END=	
##END=	
##TITLE=	20240718 A1F10 only.10.fid

##JCAMP-DX=	6.0	$$ MestReNova 14.2.0-26256
##DATA TYPE=	LINK
##BLOCK_ID=	5
##BLOCKS=	1    
##ORIGIN=	Mestrelab Research S.L.
##OWNER=	jan-ake
##$MNOVA/LINK_BLOCK_TYPE=	ITEM	$$ NMR Spectrum
##$MNOVA/ITEM/POLYGON=	(XY..XY)
5321,5835
8722,5835
8722,8208
5321,8208
5321,5835
##$MNOVA/ITEM/Z=	0
##$MNOVA/ITEM/ANGLE=	0
##TITLE=	20240718 A1F10 only.10.fid
##JCAMP-DX=	6.0	$$ MestReNova 14.2.0-26256
##BLOCK_ID=	6
##DATA TYPE=	NMR SPECTRUM
##DATA CLASS=	XYDATA
##NUMDIM=	1
##ORIGIN=	Bruker BioSpin GmbH
##OWNER=	nmr
##.OBSERVE FREQUENCY=	600.07281942800000252
##.OBSERVE NUCLEUS=	^1H
##.SOLVENT NAME=	H2O+D2O+DMSO
##.PULSE SEQUENCE=	noesygppr1d
##LONGDATE=	2024/07/18 14:59:18.000
##.ACQUISITIONMODE=	SIMULTANEOUS (DQD)
##$ORIGINAL FORMAT=	Bruker XWIN-NMR
##$MNOVA/SCALES_VERSION=	9
##$PARAMETER FILE=	(acqus, ASCII, /Volumes/jahus0271/20240718%20A1F10%20only/10/acqus, 0)
$$ ##TITLE= Parameter file, TopSpin 4.3.0
$$ ##JCAMPDX= 5.0
$$ ##DATATYPE= Parameter Values
$$ ##NPOINTS= 12	$$ modification sequence number
$$ ##ORIGIN= Bruker BioSpin GmbH
$$ ##OWNER= nmr
$$ $$ 2024-07-18 14:56:17.570 +0200  nmr@CZC7319KW6
$$ $$ C:/Bruker/nmrdata/jahus0271/20240718 A1F10 only/10/acqus
$$ $$ process C:\Bruker\TopSpin4.3.0\prog\mod\xwish3.exe
$$ ##$ACQT0= -5.12477730502602
$$ ##$AMP= (0..31)
$$ 100 100 100 100 100 100 100 100 100 100 100 100 100 100 100 100 100 100
$$ 100 100 100 100 100 100 100 100 100 100 100 100 100 100
$$ ##$AMPCOIL= (0..32)
$$ -1 0 0 0 0 0 0 0 0 0 0 0 0 0 0 0 0 0 0 0 0 0 0 0 0 0 0 0 0 0 0 0 0
$$ ##$AQSEQ= 0
$$ ##$AQ_mod= 3
$$ ##$AUNM= <au_zg pcal=1>
$$ ##$AUTOPOS= <Barcode: 3003141328>
$$ ##$BF1= 600.07
$$ ##$BF2= 600.07
$$ ##$BF3= 600.07
$$ ##$BF4= 600.07
$$ ##$BF5= 600.07
$$ ##$BF6= 600.07
$$ ##$BF7= 600.07
$$ ##$BF8= 600.07
$$ ##$BWFAC= (0..63)
$$ 0 0 0 0 0 0 0 0 0 0 0 0 0 0 0 0 0 0 0 0 0 0 0 0 0 0 0 0 0 0 0 0 0 0 0 0
$$ 0 0 0 0 0 0 0 0 0 0 0 0 0 0 0 0 0 0 0 0 0 0 0 0 0 0 0 0
$$ ##$BYTORDA= 0
$$ ##$CHANFCU= (0..24)
$$ 0 1 0 0 0 0 0 0 0 0 0 0 0 0 0 0 0 0 0 0 0 0 0 0 0
$$ ##$CHANREC= (0..24)
$$ 0 1 0 0 0 0 0 0 0 0 0 0 0 0 0 0 0 0 0 0 0 0 0 0 0
$$ ##$CHEMSTR= <none>
$$ ##$CNST= (0..63)
$$ 1 1 1 1 1 1 1 1 1 1 1 1 1 1 1 1 1 1 1 1 1 1 1 1 1 1 1 1 1 1 1 1 1 1 1 1
$$ 1 1 1 1 1 1 1 1 1 1 1 1 1 1 1 1 1 1 1 1 1 1 1 1 1 1 1 1
$$ ##$CPDPRG= (0..8)
$$ <> <> <> <> <> <> <> <> <>
$$ ##$D= (0..63)
$$ 0 2 0 0 0 0 0 0 0.01 0 0 0 2e-05 0 0 0 0.0002 0 0 0 0 0 0 0 0 0 0 0 0 0
$$ 0 0 0 0 0 0 0 0 0 0 0 0 0 0 0 0 0 0 0 0 0 0 0 0 0 0 0 0 0 0 0 0 0 0
$$ ##$DATE= 1721307558
$$ ##$DATE_START= 1721307350
$$ ##$DE= 41.33182
$$ ##$DE1= 4.5
$$ ##$DE2= 2
$$ ##$DEADC= 0.5
$$ ##$DECBNUC= <off>
$$ ##$DECIM= 1120
$$ ##$DECNUC= <off>
$$ ##$DECSTAT= 4
$$ ##$DEPA= 4.5
$$ ##$DERX= 1.5
$$ ##$DIGMOD= 3
$$ ##$DIGTYP= 17
$$ ##$DR= 32
$$ ##$DS= 2
$$ ##$DSPFIRM= 4
$$ ##$DSPFVS= 21
$$ ##$DTYPA= 2
$$ ##$EXP= <NOESYGPPR1D>
$$ ##$ExpStatus= 4
$$ ##$FCUCHAN= (0..9)
$$ 0 1 0 0 0 0 0 0 0 0
$$ ##$FILCOR= 0.9566
$$ ##$FL1= 0
$$ ##$FL2= 0
$$ ##$FL3= 0
$$ ##$FL4= 0
$$ ##$FN_INDIRECT= (0..7)
$$ 0 0 0 0 0 0 0 0
$$ ##$FOV= 0
$$ ##$FQ1LIST= <>
$$ ##$FQ2LIST= <>
$$ ##$FQ3LIST= <>
$$ ##$FQ4LIST= <>
$$ ##$FQ5LIST= <>
$$ ##$FQ6LIST= <>
$$ ##$FQ7LIST= <>
$$ ##$FQ8LIST= <>
$$ ##$FS= (0..7)
$$ 83 83 83 83 83 83 83 83
$$ ##$FTLPGN= 0
$$ ##$FW= 2.4e+08
$$ ##$FnILOOP= 0
$$ ##$FnMODE= 0
$$ ##$FnTYPE= 0
$$ ##$GPNAM= (0..31)
$$ <> <SMSQ10.100> <SMSQ10.100> <> <> <> <> <> <> <> <> <> <> <> <> <> <>
$$ <> <> <> <> <> <> <> <> <> <> <> <> <> <> <>
$$ ##$GPX= (0..31)
$$ 0 0 0 0 0 0 0 0 0 0 0 0 0 0 0 0 0 0 0 0 0 0 0 0 0 0 0 0 0 0 0 0
$$ ##$GPY= (0..31)
$$ 0 0 0 0 0 0 0 0 0 0 0 0 0 0 0 0 0 0 0 0 0 0 0 0 0 0 0 0 0 0 0 0
$$ ##$GPZ= (0..31)
$$ 0 50 -10 0 0 0 0 0 0 0 0 0 0 0 0 0 0 0 0 0 0 0 0 0 0 0 0 0 0 0 0 0
$$ ##$GRPDLY= 76
$$ ##$HDDUTY= 20
$$ ##$HDRATE= 1
$$ ##$HGAIN= (0..3)
$$ 0 0 0 0
$$ ##$HOLDER= 537
$$ ##$HPMOD= (0..32)
$$ 0 0 0 0 0 0 0 0 0 0 0 0 0 0 0 0 0 0 0 0 0 0 0 0 0 0 0 0 0 0 0 0 0
$$ ##$HPPRGN= 0
$$ ##$IN= (0..63)
$$ 0 0 0 0 0 0 0 0 0 0 0 0 0 0 0 0 0 0 0 0 0 0 0 0 0 0 0 0 0 0 0 0 0 0 0 0
$$ 0 0 0 0 0 0 0 0 0 0 0 0 0 0 0 0 0 0 0 0 0 0 0 0 0 0 0 0
$$ ##$INF= (0..7)
$$ 0 0 0 0 0 0 0 0
$$ ##$INP= (0..63)
$$ 0 0 0 0 0 0 0 0 0 0 0 0 0 0 0 0 0 0 0 0 0 0 0 0 0 0 0 0 0 0 0 0 0 0 0 0
$$ 0 0 0 0 0 0 0 0 0 0 0 0 0 0 0 0 0 0 0 0 0 0 0 0 0 0 0 0
$$ ##$INSTRUM= <CAB AV4 600 MHZ BASIC>
$$ ##$INTEGFAC= (0..63)
$$ 0 0 0 0 0 0 0 0 0 0 0 0 0 0 0 0 0 0 0 0 0 0 0 0 0 0 0 0 0 0 0 0 0 0 0 0
$$ 0 0 0 0 0 0 0 0 0 0 0 0 0 0 0 0 0 0 0 0 0 0 0 0 0 0 0 0
$$ ##$L= (0..31)
$$ 1 1 1 1 1 1 1 1 1 1 1 1 1 1 1 1 1 1 1 1 1 1 1 1 1 1 1 1 1 1 1 1
$$ ##$LFILTER= 100
$$ ##$LGAIN= -5
$$ ##$LINPSTP= 0
$$ ##$LOCKED= yes
$$ ##$LOCKFLD= -6303
$$ ##$LOCKGN= 129.572830200195
$$ ##$LOCKPOW= -18
$$ ##$LOCKPPM= 4.69999980926514
$$ ##$LOCNUC= <2H>
$$ ##$LOCPHAS= 278.6695
$$ ##$LOCSHFT= yes
$$ ##$LOCSW= 0
$$ ##$LTIME= 0.349999994039536
$$ ##$MASR= 4200
$$ ##$MULEXPNO= (0..15)
$$ 0 0 0 0 0 0 0 0 0 0 0 0 0 0 0 0
$$ ##$NBL= 1
$$ ##$NC= 0
$$ ##$NLOGCH= 4
$$ ##$NOVFLW= 0
$$ ##$NS= 32
$$ ##$NUC1= <1H>
$$ ##$NUC2= <off>
$$ ##$NUC3= <off>
$$ ##$NUC4= <off>
$$ ##$NUC5= <off>
$$ ##$NUC6= <off>
$$ ##$NUC7= <off>
$$ ##$NUC8= <off>
$$ ##$NUCLEUS= <off>
$$ ##$NUSLIST= <automatic>
$$ ##$NusAMOUNT= 100
$$ ##$NusFPNZ= no
$$ ##$NusJSP= 0
$$ ##$NusSEED= 54321
$$ ##$NusSPTYPE= 0
$$ ##$NusT2= 1
$$ ##$NusTD= 0
$$ ##$O1= 2819.5
$$ ##$O2= 2819.428
$$ ##$O3= 2819.428
$$ ##$O4= 2819.428
$$ ##$O5= 2819.428
$$ ##$O6= 2819.428
$$ ##$O7= 2819.428
$$ ##$O8= 2819.428
$$ ##$OVERFLW= 0
$$ ##$P= (0..63)
$$ 8.05 8.05 16.1 0 0 16.5 25 50 20000 0 0 80000 80000 1000 0 0 1000 2500
$$ 100000 600 0 0 0 0 0 180 100000 8.05 0 1000 0 0 20000 0 0 0 0 0 0 0 2000
$$ 0 0 0 200 0 80000 46600 10000 30000 66000 0 3300 0 4000 0 0 0 0 0 0 0 0
$$ 0
$$ ##$PACOIL= (0..32)
$$ 1 5 0 3 4 2 0 0 0 0 0 0 0 0 0 0 0 0 0 0 0 0 0 0 0 0 0 0 0 0 0 0 0
$$ ##$PAPS= 0
$$ ##$PARMODE= 0
$$ ##$PCPD= (0..9)
$$ 0 70 0 0 0 0 0 0 0 0
$$ ##$PEXSEL= (0..9)
$$ 1 1 1 1 1 1 1 1 1 1
$$ ##$PHCOR= (0..31)
$$ 0 0 0 0 0 0 0 0 0 0 0 0 0 0 0 0 0 0 0 0 0 0 0 0 0 0 0 0 0 0 0 0
$$ ##$PHLIST= <>
$$ ##$PH_ref= 0
$$ ##$PL= (0..63)
$$ 120 120 120 120 120 120 120 120 120 120 120 120 120 120 120 120 120 120
$$ 120 120 120 120 120 120 120 120 120 120 120 120 120 120 120 120 120 120
$$ 120 120 120 120 120 120 120 120 120 120 120 120 120 120 120 120 120 120
$$ 120 120 120 120 120 120 120 120 120 120
$$ ##$PLSTEP= 0.1
$$ ##$PLSTRT= -6
$$ ##$PLW= (0..63)
$$ 0 6.4045 0 0 0 0 0 0 0 1.6604e-05 0.66415 0.051246 0 0 0 0 0 0 6.4045 0.084712
$$ 0 0 0 0 0 0 0 0.051246 0 0.66415 0 0 6.6415e-07 0 0 0 0 0 0 0 0 0 0 0 0
$$ 0 0 0 0 0 0 0 0 0 0 0 0 0 0 0 0 0 0 0
$$ ##$PLWMAX= (0..7)
$$ 104.7619 0 0 0 0 0 0 0
$$ ##$PQPHASE= 0
$$ ##$PQSCALE= 1
$$ ##$PR= 1
$$ ##$PRECHAN= (0..32)
$$ -1 2 3 0 4 -1 5 -1 1 -1 -1 -1 -1 -1 -1 -1 -1 -1 -1 -1 -1 -1 -1 -1 -1 -1
$$ -1 -1 -1 -1 -1 -1 -1
$$ ##$PROBHD= <Z151284_0002 (CP QCI 600S3 H/P/C-N-D-05 Z)>
$$ ##$PROBINPUTS= (0..15)
$$ <1H> <31P> <13C> <15N> <2H> <> <> <> <> <> <> <> <> <> <> <>
$$ ##$PULPROG= <noesygppr1d>
$$ ##$PW= 0
$$ ##$PYNM= <>
$$ ##$ProjAngle= 0
$$ ##$QNP= 0
$$ ##$RECCHAN= (0..9)
$$ 0 1 0 0 0 0 0 0 0 0
$$ ##$RECPH= 0
$$ ##$RECPRE= (0..24)
$$ -1 0 -1 -1 -1 -1 -1 -1 -1 -1 -1 -1 -1 -1 -1 -1 -1 -1 -1 -1 -1 -1 -1 -1
$$ -1
$$ ##$RECPRFX= (0..32)
$$ 1 0 1 0 1 1 0 0 0 0 0 0 0 0 0 0 0 0 0 0 0 0 0 0 0 0 0 0 0 0 0 0 0
$$ ##$RG= 101
$$ ##$RO= 0
$$ ##$RSEL= (0..24)
$$ 0 1 0 0 0 0 0 0 0 0 0 0 0 0 0 0 0 0 0 0 0 0 0 0 0
$$ ##$SAMPLEID= <>
$$ ##$SFO1= 600.072819428
$$ ##$SFO2= 600.072819428
$$ ##$SFO3= 600.072819428
$$ ##$SFO4= 600.072819428
$$ ##$SFO5= 600.072819428
$$ ##$SFO6= 600.072819428
$$ ##$SFO7= 600.072819428
$$ ##$SFO8= 600.072819428
$$ ##$SHAPPR= (0..15)
$$ 1 1 1 1 1 1 1 1 1 1 1 1 1 1 1 1
$$ ##$SOLVENT= <H2O+D2O+DMSO>
$$ ##$SOLVOLD= <off>
$$ ##$SP= (0..63)
$$ 120 120 120 120 120 120 120 120 120 120 120 120 120 120 120 120 120 120
$$ 120 120 120 120 120 120 120 120 120 120 120 120 120 120 120 120 120 120
$$ 120 120 120 120 120 120 120 120 120 120 120 120 120 120 120 120 120 120
$$ 120 120 120 120 120 120 120 120 120 120
$$ ##$SPECTR= 0
$$ ##$SPINCNT= 0
$$ ##$SPNAM= (0..63)
$$ <> <Gaus1_270.1000> <Gaus1_180r.1000> <> <> <Sinc1.1000> <Squa100.1000>
$$ <> <Squa100.1000> <> <Sinc1.1000> <Sinc1.1000> <> <> <> <> <> <> <> <Sinc1.1000>
$$ <Sinc1.1000> <Sinc1.1000> <Sinc1.1000> <> <> <> <> <> <> <Crp60,20,20.10>
$$ <Bip720,50,20.1> <> <> <Sinc1.1000> <Rsnob.1000> <Gaus1_180r.1000> <Gaus1_180r.1000>
$$ <Crp_psyche.20> <> <> <Gaus1_180i.1000> <Squa100.1000> <> <> <> <> <Reburp.1000>
$$ <> <> <> <> <> <> <> <> <> <> <> <> <> <> <> <> <>
$$ ##$SPOAL= (0..63)
$$ 0.5 1 0.5 0.5 0.5 0.5 0.5 0.5 0.5 0.5 0.5 0.5 0.5 0.5 0.5 0.5 0.5 0.5 0.5
$$ 1 1 1 1 0.5 0.5 0.5 0.5 0.5 0.5 0.5 0.5 0.5 0.5 0.5 0.5 0.5 0.5 0.5 0.5
$$ 0.5 0.5 0.5 0.5 0.5 0.5 0.5 0.5 0.5 0.5 0.5 0.5 0.5 0.5 0.5 0.5 0.5 0.5
$$ 0.5 0.5 0.5 0.5 0.5 0.5 0.5
$$ ##$SPOFFS= (0..63)
$$ 0 0 0 0 0 0 0 0 0 0 0 0 0 0 0 0 0 0 0 0 0 0 0 0 0 0 0 0 0 0 0 0 0 0 0 0
$$ 0 0 0 0 0 0 0 0 0 0 0 0 0 0 0 0 0 0 0 0 0 0 0 0 0 0 0 0
$$ ##$SPPEX= (0..63)
$$ 0 0 0 0 0 0 0 0 0 0 0 0 0 0 0 0 0 0 0 0 0 0 0 0 0 0 0 0 0 0 0 0 0 0 0 0
$$ 0 0 0 0 0 0 0 0 0 0 0 0 0 0 0 0 0 0 0 0 0 0 0 0 0 0 0 0
$$ ##$SPW= (0..63)
$$ 0 3.4459e-06 1.5315e-06 0 0 0.0011969 1.6604e-05 0 4.1509e-08 0 0.0011969
$$ 0.0011969 0 0 0 0 0 0 0 2.444709e-06 3.800221e-06 1.774434e-06 9.569375e-06
$$ 0 0 0 0 0 0 0.015855 0.66415 0 0 7.4807e-05 1.6743e-05 1.5315e-06 9.8017e-05
$$ 5.4756e-05 0 0 2.2502e-06 4.1509e-08 0 0 0 0 0.022989 0 0 0 0 0 0 0 0 0
$$ 0 0 0 0 0 0 0 0
$$ ##$SUBNAM= (0..9)
$$ <> <> <> <> <> <> <> <> <> <>
$$ ##$SW= 29.758293125432
$$ ##$SWIBOX= (0..32)
$$ 0 3 0 0 0 0 0 0 0 0 0 0 0 0 0 0 0 0 0 0 0 0 0 0 0 0 0 0 0 0 0 0 0
$$ ##$SW_h= 17857.1428571429
$$ ##$SWfinal= 0
$$ ##$SigLockShift= 0
$$ ##$TD= 142856
$$ ##$TD0= 1
$$ ##$TD_INDIRECT= (0..7)
$$ 0 0 0 0 0 0 0 0
$$ ##$TDav= 1
$$ ##$TE= 297.9998
$$ ##$TE1= 299.7154
$$ ##$TE2= 0
$$ ##$TE3= 0
$$ ##$TE4= 0
$$ ##$TEG= 300
$$ ##$TE_MAGNET= 0
$$ ##$TE_PIDX= 1
$$ ##$TE_RAW= 299.7154
$$ ##$TE_STAB= (0..9)
$$ 2 2 0 0 0 0 0 0 0 0
$$ ##$TOTROT= (0..63)
$$ 0 0 0 0 0 0 0 0 0 0 0 0 0 0 0 0 0 0 0 0 0 0 0 0 0 0 0 0 0 0 0 0 0 0 0 0
$$ 0 0 0 0 0 0 0 0 0 0 0 0 0 0 0 0 0 0 0 0 0 0 0 0 0 0 0 0
$$ ##$TUBE_TYPE= <>
$$ ##$USERA1= <>
$$ ##$USERA10= <>
$$ ##$USERA2= <>
$$ ##$USERA3= <>
$$ ##$USERA4= <>
$$ ##$USERA5= <>
$$ ##$USERA6= <>
$$ ##$USERA7= <>
$$ ##$USERA8= <>
$$ ##$USERA9= <>
$$ ##$UUID= <dab2da29-0c33-4c8e-8568-2d1853cf55e2>
$$ ##$V9= 5
$$ ##$VALIDCODE= -1
$$ ##$VALIST= <>
$$ ##$VCLIST= <>
$$ ##$VDLIST= <>
$$ ##$VPLIST= <>
$$ ##$VTLIST= <>
$$ ##$WAVEMAKER= (0..7)
$$ <> <> <> <> <> <> <> <>
$$ ##$WBST= 1024
$$ ##$WBSW= (0..7)
$$ 8 10 10 10 10 10 10 10
$$ ##$XL= 0
$$ ##$YL= 0
$$ ##$YMAX_a= 3749151069.96094
$$ ##$YMIN_a= -5668041043.9375
$$ ##$ZGOPTNS= <-DFLAG_BLK>
$$ ##$scaledByNS= no
$$ ##$scaledByRG= no
$$ ##$shimCoilTempK= 300.15
$$ ##END=
$$ 
##$PARAMETER FILE=	(audita.txt, ASCII, /Volumes/jahus0271/20240718%20A1F10%20only/10/audita.txt, 0)
$$ ##TITLE= Audit trail, TopSpin 4.3.0
$$ ##JCAMPDX= 5.01
$$ ##ORIGIN= Bruker BioSpin GmbH
$$ ##OWNER= root
$$ $$ /root/.topspin-BladeEpu/local_acqu/20240718 A1F10 only/10/audita.txt
$$ ##AUDIT TRAIL=  $$ (NUMBER, WHEN, WHO, WHERE, PROCESS, VERSION, WHAT)
$$ (   1,<2024-07-18T12:55:50.877+0000>,<CZC7319KW6\nmr>,<CZC7319KW6>,<go4>,<TopSpin 4.3.0>,
$$       <acquisition in progress>)
$$ $$ C:/Bruker/nmrdata/jahus0271/20240718 A1F10 only/10/audita.txt
$$ (   2,<2024-07-18T12:59:18.038+0000>,<CZC7319KW6\nmr>,<CZC7319KW6>,<go4>,<TopSpin 4.3.0>,
$$       <created by zg on 'CAB AV4 600 MHZ BASIC' (CZC7319KW6) by user 'CZC7319KW6\nmr'
$$        on data set with UUID '0f6a06ae-4505-11ef-a4b2-001395264de6'
$$        started at 2024-07-18 12:55:50.877 +0000, POWCHK enabled, PULCHK disabled,
$$        completed at 2024-07-18 12:59:18.037 +0000
$$        configuration hash MD5:
$$        2C CE AA 86 5E 77 A0 E6 62 B9 BC D1 C3 42 5A 88
$$        double data hash MD5: 142856
$$        D3 DD 35 52 00 12 6B 6D 7A A8 6B 0C CF 8B 9E 1B>)
$$ (   3,<2024-07-18T14:56:17.304+0200>,<nmr>,<CZC7319KW6>,<xwish3>,<TopSpin 4.3.0>,
$$       <ICON-NMR User ID: jahus0271
$$        double data hash MD5: 142856
$$        D3 DD 35 52 00 12 6B 6D 7A A8 6B 0C CF 8B 9E 1B>)
$$ ##END=
$$ 
$$ $$ hash MD5
$$ $$ C8 BD B3 7A D6 A6 D2 B9 31 38 5E 89 B9 E1 94 D1
$$ 
##$PARAMETER FILE=	(auditp.txt, ASCII, /Volumes/jahus0271/20240718%20A1F10%20only/10/pdata/1/auditp.txt, 0)
$$ ##TITLE= Audit trail, TopSpin 4.3.0
$$ ##JCAMPDX= 5.01
$$ ##ORIGIN= Bruker BioSpin GmbH
$$ ##OWNER= nmr
$$ $$ C:/Bruker/nmrdata/jahus0271/20240718 A1F10 only/10/pdata/1/auditp.txt
$$ ##AUDIT TRAIL=  $$ (NUMBER, WHEN, WHO, WHERE, PROCESS, VERSION, WHAT)
$$ (   1,<2024-07-18T12:55:50.877+0000>,<CZC7319KW6\nmr>,<CZC7319KW6>,<go4>,<TopSpin 4.3.0>,
$$       <acquisition in progress>)
$$ $$ C:/Bruker/nmrdata/jahus0271/20240718 A1F10 only/10/audita.txt
$$ (   2,<2024-07-18T12:59:18.038+0000>,<CZC7319KW6\nmr>,<CZC7319KW6>,<go4>,<TopSpin 4.3.0>,
$$       <created by zg on 'CAB AV4 600 MHZ BASIC' (CZC7319KW6) by user 'CZC7319KW6\nmr'
$$        on data set with UUID '0f6a06ae-4505-11ef-a4b2-001395264de6'
$$        started at 2024-07-18 12:55:50.877 +0000, POWCHK enabled, PULCHK disabled,
$$        completed at 2024-07-18 12:59:18.037 +0000
$$        configuration hash MD5:
$$        2C CE AA 86 5E 77 A0 E6 62 B9 BC D1 C3 42 5A 88
$$        double data hash MD5: 142856
$$        D3 DD 35 52 00 12 6B 6D 7A A8 6B 0C CF 8B 9E 1B>)
$$ (   3,<2024-07-18T14:56:17.304+0200>,<nmr>,<CZC7319KW6>,<xwish3>,<TopSpin 4.3.0>,
$$       <ICON-NMR User ID: jahus0271
$$        double data hash MD5: 142856
$$        D3 DD 35 52 00 12 6B 6D 7A A8 6B 0C CF 8B 9E 1B>)
$$ (   4,<2024-07-18T14:56:18.710+0200>,<nmr/jahus0271>,<CZC7319KW6>,<proc1d>,<TopSpin 4.3.0>,
$$       <Start of raw data processing
$$        efp LB = 0.3 FT_mod = 6 PKNL = 1 PHC0 = 0 PHC1 = 0 SI = 128K 
$$        data hash MD5: 128K
$$        4D ED FE BD 2C 2F B1 4C 13 E3 5D 88 AB 39 AF D7>)
$$ (   5,<2024-07-18T14:56:19.648+0200>,<nmr/jahus0271>,<CZC7319KW6>,<proc1d>,<TopSpin 4.3.0>,
$$       <pk PHC0 = 56.1676 PHC1 = 0 
$$        data hash MD5: 128K
$$        C9 5D FE 71 AA 58 9E 61 07 F9 6D D2 1F D0 DB 05>)
$$ (   6,<2024-07-18T14:56:20.164+0200>,<nmr/jahus0271>,<CZC7319KW6>,<xwish3>,<TopSpin 4.3.0>,
$$       <ICON-NMR User ID: jahus0271
$$        data hash MD5: 128K
$$        C9 5D FE 71 AA 58 9E 61 07 F9 6D D2 1F D0 DB 05>)
$$ ##END=
$$ 
$$ $$ hash MD5
$$ $$ FF A6 51 5E 46 EE D3 4D 51 C1 50 F6 A3 40 F5 C1
$$ 
##$PARAMETER FILE=	(datafile, ASCII, /Volumes/jahus0271/20240718%20A1F10%20only/10/fid, 0)
$$ 
##$PARAMETER FILE=	(format.temp, ASCII, /Volumes/jahus0271/20240718%20A1F10%20only/10/format.temp, 0)
$$ EDIT_PAR COMMAND FILE
$$ 
$$ DI_MODE         LONG
$$ ED_ENTRY        ACQU
$$ ORDER           FILE
$$ 
$$ 
$$ HEADER		"F2 - Acquisition Parameters"
$$ T_NAME		Date_
$$ 		TYPE	R64
$$ 		CLASS	ACQU
$$ 		SUBRANGE 0.0 50000000
$$ 		REL	"Date_=itodate(DATE)"
$$ 		INV_REL	"DATE=datetoi(Date_,DATE)"
$$ 		FORMAT	"%14.0f"
$$ 		TEXT	" "
$$ END
$$ T_NAME		Time
$$ 		TYPE	R32
$$ 		CLASS	ACQU
$$ 		SUBRANGE 0.0 1000000
$$ 		REL	"Time=itotime(DATE)"
$$ 		INV_REL	"DATE=timetoi(Time,DATE)"
$$ 		FORMAT	"%14.2f h"
$$ 		TEXT	" "
$$ END
$$ NAME		INSTRUM
$$ 		TEXT	" "
$$ END
$$ NAME		PROBHD
$$ 		FORMAT	"%14.14s"
$$ 		TEXT	" "
$$ END
$$ NAME		PULPROG
$$ 		TEXT	" "
$$ END
$$ NAME		TD
$$ 		TEXT	" "
$$ END
$$ NAME		SOLVENT
$$ 		TEXT	" "
$$ END
$$ NAME		NS
$$ 		TEXT	" "
$$ END
$$ NAME		DS
$$ 		TEXT	" "
$$ END
$$ T_NAME		SWH
$$ 		TYPE	R64
$$ 		CLASS	ACQU
$$ 		SUBRANGE 0.0 1e8
$$ 		REL	"SWH=SW*SFO1"
$$ 		INV_REL "SW=SWH/SFO1"
$$ 		UNIT	"Hz"
$$ 		FORMAT	"%14.3f Hz"
$$ 		TEXT	" "
$$ END
$$ T_NAME          FIDRES
$$                 TYPE    R32
$$                 CLASS   ACQU
$$                 SUBRANGE 0.0 100000
$$                 REL     "FIDRES=2*SW*SFO1/TD"
$$                 INV_REL "TD = nextpow(2*SW*SFO1/FIDRES)"
$$ 		UNIT	"Hz"
$$ 		FORMAT	"%14.6f Hz"
$$ 		TEXT	" "
$$ END
$$ T_NAME          AQ
$$ 		TYPE	R32
$$ 		CLASS	ACQU
$$ 		SUBRANGE 0.0 1000
$$ 		REL	"AQ=aqcalc(SW,SFO1,TD,DIGTYP)"
$$ 		INV_REL	"TD=tdcalc(SW,SFO1,1.0e6*AQ,DIGTYP)"
$$ 		UNIT	"sec"
$$ 		FORMAT	"%14.7f sec"
$$ 		TEXT	" "
$$ END
$$ NAME		RG
$$ 		TEXT	" "
$$ END
$$ T_NAME          DW
$$ 		TYPE	R32
$$ 		CLASS	ACQU
$$ 		SUBRANGE 0.0 1000000
$$ 		REL	"DW=1/(2*SW*SFO1)"
$$ 		INV_REL	"SW=1000000/(2*(0.005+DW)*SFO1)"
$$ 		UNIT	"usec"
$$ 		FORMAT	"%14.3lf usec"
$$ 		TEXT	" "
$$ END
$$ NAME		DE
$$ 		FORMAT	"%14.2f usec"
$$ 		TEXT	" "
$$ END
$$ NAME		TE
$$ 		FORMAT	"%14.1f K"
$$ 		TEXT	" "
$$ END
$$ T_NAME		D1
$$ TYPE	R32
$$ CLASS	ACQU
$$ SUBRANGE 0.0 1e38
$$ REL	"D1=D[1]"
$$ INV_REL	"D[1]=D1"
$$ UNIT	"sec"
$$ FORMAT	"%14.8f sec"
$$ TEXT	" "
$$ END
$$ T_NAME		D8
$$ TYPE	R32
$$ CLASS	ACQU
$$ SUBRANGE 0.0 1e38
$$ REL	"D8=D[8]"
$$ INV_REL	"D[8]=D8"
$$ UNIT	"sec"
$$ FORMAT	"%14.8f sec"
$$ TEXT	" "
$$ END
$$ T_NAME		D12
$$ TYPE	R32
$$ CLASS	ACQU
$$ SUBRANGE 0.0 1e38
$$ REL	"D12=D[12]"
$$ INV_REL	"D[12]=D12"
$$ UNIT	"sec"
$$ FORMAT	"%14.8f sec"
$$ TEXT	" "
$$ END
$$ T_NAME		D16
$$ TYPE	R32
$$ CLASS	ACQU
$$ SUBRANGE 0.0 1e38
$$ REL	"D16=D[16]"
$$ INV_REL	"D[16]=D16"
$$ UNIT	"sec"
$$ FORMAT	"%14.8f sec"
$$ TEXT	" "
$$ END
$$ NAME		TD0
$$ TEXT	" "
$$ END
$$ NAME		ZGOPTNS
$$ TEXT	" "
$$ END
$$ NAME		SFO1
$$ FORMAT	"%14.7f MHz"
$$ TEXT	" "
$$ END
$$ NAME		NUC1
$$ NONEDIT
$$ TEXT	" "
$$ END
$$ T_NAME		P0
$$ TYPE	R32
$$ CLASS	ACQU
$$ SUBRANGE 0.0 1.0e10
$$ REL	"P0=P[0]"
$$ INV_REL	"P[0]=P0"
$$ UNIT	"usec"
$$ FORMAT	"%14.2f usec"
$$ TEXT	" "
$$ END
$$ T_NAME		P1
$$ TYPE	R32
$$ CLASS	ACQU
$$ SUBRANGE 0.0 1.0e10
$$ REL	"P1=P[1]"
$$ INV_REL	"P[1]=P1"
$$ UNIT	"usec"
$$ FORMAT	"%14.2f usec"
$$ TEXT	" "
$$ END
$$ T_NAME		PLW1
$$ TYPE	R32
$$ CLASS	ACQU
$$ REL	"PLW1=PLW[1]"
$$ INV_REL	"PLW[1]=PLW1"
$$ UNIT	"W"
$$ FORMAT	"%14.8f W"
$$ TEXT	"power PLW1 "
$$ END
$$ T_NAME		PLW9
$$ TYPE	R32
$$ CLASS	ACQU
$$ REL	"PLW9=PLW[9]"
$$ INV_REL	"PLW[9]=PLW9"
$$ UNIT	"W"
$$ FORMAT	"%14.8f W"
$$ TEXT	"power PLW9 "
$$ END
$$ NAME		GPNAM[1]
$$ TEXT	" "
$$ END
$$ T_NAME		GPZ1
$$ TYPE	R32
$$ CLASS	ACQU
$$ SUBRANGE -100.0 100.0
$$ REL	"GPZ1=GPZ[1]"
$$ INV_REL	"GPZ[1]=GPZ1"
$$ UNIT	"%"
$$ FORMAT	"%14.2f %"
$$ TEXT	" "
$$ END
$$ NAME		GPNAM[2]
$$ TEXT	" "
$$ END
$$ T_NAME		GPZ2
$$ TYPE	R32
$$ CLASS	ACQU
$$ SUBRANGE -100.0 100.0
$$ REL	"GPZ2=GPZ[2]"
$$ INV_REL	"GPZ[2]=GPZ2"
$$ UNIT	"%"
$$ FORMAT	"%14.2f %"
$$ TEXT	" "
$$ END
$$ T_NAME		P16
$$ TYPE	R32
$$ CLASS	ACQU
$$ SUBRANGE 0.0 1.0e10
$$ REL	"P16=P[16]"
$$ INV_REL	"P[16]=P16"
$$ UNIT	"usec"
$$ FORMAT	"%14.2f usec"
$$ TEXT	" "
$$ END
$$ 
##$PARAMETER FILE=	(procs, ASCII, /Volumes/jahus0271/20240718%20A1F10%20only/10/pdata/1/procs, 0)
$$ ##TITLE= Parameter file, TopSpin 4.3.0
$$ ##JCAMPDX= 5.0
$$ ##DATATYPE= Parameter Values
$$ ##NPOINTS= 6	$$ modification sequence number
$$ ##ORIGIN= Bruker BioSpin GmbH
$$ ##OWNER= nmr
$$ $$ 2024-07-18 14:56:19.867 +0200  nmr@CZC7319KW6
$$ $$ C:/Bruker/nmrdata/jahus0271/20240718 A1F10 only/10/pdata/1/procs
$$ $$ process C:\Bruker\TopSpin4.3.0\prog\mod\sref.exe
$$ ##$ABSF1= 0
$$ ##$ABSF2= 0
$$ ##$ABSG= 0
$$ ##$ABSL= 0
$$ ##$ALPHA= 0
$$ ##$AQORDER= 0
$$ ##$ASSFAC= 0
$$ ##$ASSFACI= 0
$$ ##$ASSFACX= 0
$$ ##$ASSWID= 0
$$ ##$AUNMP= <proc_plasma_noesy>
$$ ##$AXLEFT= 0
$$ ##$AXNAME= <>
$$ ##$AXNUC= <1H>
$$ ##$AXRIGHT= 0
$$ ##$AXTYPE= 0
$$ ##$AXUNIT= <>
$$ ##$AZFE= 0.1
$$ ##$AZFW= 0.1
$$ ##$BCFW= 0
$$ ##$BC_mod= 0
$$ ##$BYTORDP= 0
$$ ##$COROFFS= 0
$$ ##$CY= 100
$$ ##$DATMOD= 1
$$ ##$DC= 0
$$ ##$DFILT= <>
$$ ##$DTYPP= 0
$$ ##$ERETIC= no
$$ ##$F1P= 12
$$ ##$F2P= -0.5
$$ ##$FCOR= 1
$$ ##$FTSIZE= 131072
$$ ##$FT_mod= 6
$$ ##$GAMMA= 0
$$ ##$GB= 0
$$ ##$INTBC= 1
$$ ##$INTSCL= 1
$$ ##$ISEN= 128
$$ ##$LB= 0.3
$$ ##$LEV0= 0
$$ ##$LPBIN= 0
$$ ##$MAXI= 10000
$$ ##$MC2= 0
$$ ##$MEAN= 0
$$ ##$ME_mod= 0
$$ ##$MI= 0
$$ ##$MddCEXP= no
$$ ##$MddCT_SP= no
$$ ##$MddF180= no
$$ ##$MddLAMBDA= 0
$$ ##$MddMEMORY= 0
$$ ##$MddMERGE= 0
$$ ##$MddNCOMP= 0
$$ ##$MddNITER= 0
$$ ##$MddNOISE= 0
$$ ##$MddPHASE= 0
$$ ##$MddSEED= 0
$$ ##$MddSRSIZE= 0
$$ ##$Mdd_CsALG= 0
$$ ##$Mdd_CsLAMBDA= 0
$$ ##$Mdd_CsNITER= 0
$$ ##$Mdd_CsNORM= 0
$$ ##$Mdd_CsVE= no
$$ ##$Mdd_CsZF= 0
$$ ##$Mdd_LrLAMBDA= 0
$$ ##$Mdd_LrNITER= 0
$$ ##$Mdd_LrRANK= 0
$$ ##$Mdd_LrZF= 0
$$ ##$Mdd_mod= 0
$$ ##$NCOEF= 0
$$ ##$NC_proc= 16
$$ ##$NLEV= 6
$$ ##$NOISF1= 7.934625
$$ ##$NOISF2= 7.601621
$$ ##$NSP= 0
$$ ##$NTH_PI= 0
$$ ##$NZP= 0
$$ ##$OFFSET= 19.57771
$$ ##$PC= 1
$$ ##$PHC0= 56.1676
$$ ##$PHC1= 0
$$ ##$PH_mod= 1
$$ ##$PKNL= yes
$$ ##$PPARMOD= 0
$$ ##$PPDIAG= 0
$$ ##$PPIPTYP= 0
$$ ##$PPMPNUM= 100
$$ ##$PPRESOL= 1
$$ ##$PSCAL= 4
$$ ##$PSIGN= 0
$$ ##$PYNMP= <proc.py>
$$ ##$RDF1= 0
$$ ##$RDF2= 0
$$ ##$RDFWHM= 0
$$ ##$RDINT= 0
$$ ##$RDPOS= 0
$$ ##$REVERSE= no
$$ ##$SF= 600.07
$$ ##$SI= 131072
$$ ##$SIGF1= 9
$$ ##$SIGF2= 5
$$ ##$SINO= 0
$$ ##$SIOLD= 131072
$$ ##$SPECTYP= <PROTON>
$$ ##$SREF_mod= 1
$$ ##$SREGLST= <1H.H2O+D2O>
$$ ##$SSB= 0
$$ ##$STSI= 131072
$$ ##$STSR= 0
$$ ##$SW_p= 17857.1428571429
$$ ##$SYMM= 0
$$ ##$S_DEV= 0
$$ ##$TDeff= 142856
$$ ##$TDoff= 0
$$ ##$TI= <>
$$ ##$TILT= no
$$ ##$TM1= 0
$$ ##$TM2= 0
$$ ##$TOPLEV= 0
$$ ##$USERP1= <>
$$ ##$USERP10= <>
$$ ##$USERP2= <>
$$ ##$USERP3= <>
$$ ##$USERP4= <>
$$ ##$USERP5= <>
$$ ##$USERP6= <>
$$ ##$USERP7= <>
$$ ##$USERP8= <>
$$ ##$USERP9= <>
$$ ##$WDW= 1
$$ ##$XDIM= 0
$$ ##$YMAX_p= 13471457
$$ ##$YMIN_p= -372345287
$$ ##END=
$$ 
##$PARAMETER FILE=	(title, ASCII, /Volumes/jahus0271/20240718%20A1F10%20only/10/pdata/1/title, 0)
$$ 
$$ 
##$PARAMETER FILE=	(uxnmr.par, ASCII, /Volumes/jahus0271/20240718%20A1F10%20only/10/uxnmr.par, 0)
$$ ##TITLE= Parameter file, TopSpin 4.3.0
$$ ##JCAMPDX= 5.0
$$ ##DATATYPE= Parameter Values
$$ ##NPOINTS= 1	$$ modification sequence number
$$ ##ORIGIN= Bruker BioSpin GmbH
$$ ##OWNER= root
$$ $$ 2024-06-17 07:41:48.056 +0000  root@BladeEpu
$$ $$ /opt/topspin/conf/instr/spect/uxnmr.par
$$ $$ process /opt/topspin/prog/mod/cfserver
$$ ##$ACBTAT= (0..64)
$$ 0 66 66 66 72 50 0 0 0 0 0 0 0 0 0 0 0 0 0 0 0 0 0 0 0 0 0 0 0 0 0 0 0
$$ 0 0 0 0 0 0 0 0 0 0 0 0 0 0 0 0 0 0 0 0 0 0 0 0 0 0 0 0 0 0 0 0
$$ ##$ACBTBLK= (0..64)
$$ 0 35 36 34 33 41 0 0 0 0 0 0 0 0 0 0 0 0 0 0 0 0 0 0 0 0 0 0 0 0 0 0 0
$$ 0 0 0 0 0 0 0 0 0 0 0 0 0 0 0 0 0 0 0 0 0 0 0 0 0 0 0 0 0 0 0 0
$$ ##$ACBTCTL= (0..64)
$$ 0 6 6 6 6 6 0 0 0 0 0 0 0 0 0 0 0 0 0 0 0 0 0 0 0 0 0 0 0 0 0 0 0 0 0 0
$$ 0 0 0 0 0 0 0 0 0 0 0 0 0 0 0 0 0 0 0 0 0 0 0 0 0 0 0 0 0
$$ ##$ACBTDI= (0..64)
$$ 0 -1062706419 -1062706419 -1062706420 -1062706420 -1062706415 0 0 0 0 0
$$ 0 0 0 0 0 0 0 0 0 0 0 0 0 0 0 0 0 0 0 0 0 0 0 0 0 0 0 0 0 0 0 0 0 0 0 0
$$ 0 0 0 0 0 0 0 0 0 0 0 0 0 0 0 0 0 0
$$ ##$ACBTDM= (0..64)
$$ 0 10 10 10 25 10 0 0 0 0 0 0 0 0 0 0 0 0 0 0 0 0 0 0 0 0 0 0 0 0 0 0 0
$$ 0 0 0 0 0 0 0 0 0 0 0 0 0 0 0 0 0 0 0 0 0 0 0 0 0 0 0 0 0 0 0 0
$$ ##$ACBTFHI= (0..64)
$$ 0 600 600 600 600 93 0 0 0 0 0 0 0 0 0 0 0 0 0 0 0 0 0 0 0 0 0 0 0 0 0
$$ 0 0 0 0 0 0 0 0 0 0 0 0 0 0 0 0 0 0 0 0 0 0 0 0 0 0 0 0 0 0 0 0 0 0
$$ ##$ACBTFL= (0..64)
$$ 0 248 248 248 248 8 0 0 0 0 0 0 0 0 0 0 0 0 0 0 0 0 0 0 0 0 0 0 0 0 0 0
$$ 0 0 0 0 0 0 0 0 0 0 0 0 0 0 0 0 0 0 0 0 0 0 0 0 0 0 0 0 0 0 0 0 0
$$ ##$ACBTFLO= (0..64)
$$ 0 15 15 15 180 91 0 0 0 0 0 0 0 0 0 0 0 0 0 0 0 0 0 0 0 0 0 0 0 0 0 0 0
$$ 0 0 0 0 0 0 0 0 0 0 0 0 0 0 0 0 0 0 0 0 0 0 0 0 0 0 0 0 0 0 0 0
$$ ##$ACBTINP= (0..64)
$$ 0 3 4 2 1 9 0 0 0 0 0 0 0 0 0 0 0 0 0 0 0 0 0 0 0 0 0 0 0 0 0 0 0 0 0 0
$$ 0 0 0 0 0 0 0 0 0 0 0 0 0 0 0 0 0 0 0 0 0 0 0 0 0 0 0 0 0
$$ ##$ACBTOUT= (0..64)
$$ 0 0 0 0 3 1 0 0 0 0 0 0 0 0 0 0 0 0 0 0 0 0 0 0 0 0 0 0 0 0 0 0 0 0 0 0
$$ 0 0 0 0 0 0 0 0 0 0 0 0 0 0 0 0 0 0 0 0 0 0 0 0 0 0 0 0 0
$$ ##$ACBTPO= (0..64)
$$ 0 500000 500000 500000 100000 5000 0 0 0 0 0 0 0 0 0 0 0 0 0 0 0 0 0 0
$$ 0 0 0 0 0 0 0 0 0 0 0 0 0 0 0 0 0 0 0 0 0 0 0 0 0 0 0 0 0 0 0 0 0 0 0 0
$$ 0 0 0 0 0
$$ ##$ACBTPW= (0..64)
$$ 0 100 100 100 100 1000 0 0 0 0 0 0 0 0 0 0 0 0 0 0 0 0 0 0 0 0 0 0 0 0
$$ 0 0 0 0 0 0 0 0 0 0 0 0 0 0 0 0 0 0 0 0 0 0 0 0 0 0 0 0 0 0 0 0 0 0 0
$$ ##$ACBTSB= (0..64)
$$ 0 16419 16460 8227 8260 0 0 0 0 0 0 0 0 0 0 0 0 0 0 0 0 0 0 0 0 0 0 0 0
$$ 0 0 0 0 0 0 0 0 0 0 0 0 0 0 0 0 0 0 0 0 0 0 0 0 0 0 0 0 0 0 0 0 0 0 0 0
$$ ##$ACBTSDT= (0..64)
$$ 0 2 2 2 2 2 0 0 0 0 0 0 0 0 0 0 0 0 0 0 0 0 0 0 0 0 0 0 0 0 0 0 0 0 0 0
$$ 0 0 0 0 0 0 0 0 0 0 0 0 0 0 0 0 0 0 0 0 0 0 0 0 0 0 0 0 0
$$ ##$AMPDFLT= no
$$ ##$AdmCrpWbWiring= (0..1)
$$ 0 0
$$ ##$AppEth= <no>
$$ ##$AppPort= <no>
$$ ##$BACSAIR= yes
$$ ##$BACSCAP= 0
$$ ##$BACSDEL= 10
$$ ##$BACSOPT= <>
$$ ##$BFREQ= 600.07
$$ ##$BGAETH= (0..9)
$$ <no> <no> <no> <no> <no> <no> <no> <no> <no> <no>
$$ ##$BIRDS= yes
$$ ##$BMPC= 0
$$ ##$BMPCTY= <no>
$$ ##$BPSUTY= <no>
$$ ##$BSAETH= (0..9)
$$ <no> <no> <no> <no> <no> <no> <no> <no> <no> <no>
$$ ##$BSMS= 2
$$ ##$BSMS19FLock= no
$$ ##$BSMSETH= <192.168.99.17>
$$ ##$BgaChFac2= (0..9)
$$ 0 0 0 0 0 0 0 0 0 0
$$ ##$BgaChMap= (0..9)
$$ 0 0 0 0 0 0 0 0 0 0
$$ ##$BgaChMaxv= (0..9)
$$ 0 0 0 0 0 0 0 0 0 0
$$ ##$BgaChRouting= (0..63)
$$ 0 0 0 0 0 0 0 0 0 0 0 0 0 0 0 0 0 0 0 0 0 0 0 0 0 0 0 0 0 0 0 0 0 0 0 0
$$ 0 0 0 0 0 0 0 0 0 0 0 0 0 0 0 0 0 0 0 0 0 0 0 0 0 0 0 0
$$ ##$BgaChShimMap= (0..9)
$$ 0 0 0 0 0 0 0 0 0 0
$$ ##$BgaChShimMaxv= (0..9)
$$ 0 0 0 0 0 0 0 0 0 0
$$ ##$BlaEth= (0..31)
$$ <192.168.99.13> <192.168.99.12> <192.168.99.17> <no> <no> <no> <no> <no>
$$ <no> <no> <no> <no> <no> <no> <no> <no> <no> <no> <no> <no> <no> <no> <no>
$$ <no> <no> <no> <no> <no> <no> <no> <no> <no>
$$ ##$BlaHpLpViaTTL= (0..31)
$$ 0 0 0 0 0 0 0 0 0 0 0 0 0 0 0 0 0 0 0 0 0 0 0 0 0 0 0 0 0 0 0 0
$$ ##$BlaNam= (0..31)
$$ <AV4 BLA2BB500 15-600> <AV4 BLABBH500/100 200-600> <BSMS/2 LOCK TRANSCEIVER 600>
$$ <> <> <> <> <> <> <> <> <> <> <> <> <> <> <> <> <> <> <> <> <> <> <> <>
$$ <> <> <> <> <>
$$ ##$BlaPN= (0..31)
$$ <W152248> <W144061> <Z109890> <> <> <> <> <> <> <> <> <> <> <> <> <> <>
$$ <> <> <> <> <> <> <> <> <> <> <> <> <> <> <>
$$ ##$BlaSN= (0..31)
$$ <000029> <000075> <01053> <> <> <> <> <> <> <> <> <> <> <> <> <> <> <>
$$ <> <> <> <> <> <> <> <> <> <> <> <> <> <>
$$ ##$BmpcEth= <no>
$$ ##$BmpcFw= <no>
$$ ##$BmpcPn= <no>
$$ ##$BmpcPort= <no>
$$ ##$BmpcSn= <no>
$$ ##$BmuEth= <no>
$$ ##$BmuFw= <no>
$$ ##$BmuPn= <no>
$$ ##$BmuSn= <no>
$$ ##$BnlEth= <no>
$$ ##$BnlFw= <no>
$$ ##$BnlPn= <no>
$$ ##$BnlSn= <no>
$$ ##$BpduEth= (0..7)
$$ <no> <no> <no> <no> <no> <no> <no> <no>
$$ ##$BsaChMap1= (0..9)
$$ 0 0 0 0 0 0 0 0 0 0
$$ ##$BsaChMap2= (0..9)
$$ 0 0 0 0 0 0 0 0 0 0
$$ ##$BsaChShimMaxv= (0..9)
$$ 0 0 0 0 0 0 0 0 0 0
$$ ##$BsmsAuxEth= <no>
$$ ##$BsmsLockNuclei= (0..15)
$$ <2H> <no> <no> <no> <no> <no> <no> <no> <no> <no> <no> <no> <no> <no> <no>
$$ <no>
$$ ##$CSW1= (0..31)
$$ 3 4 2 1 9 0 0 0 0 0 0 0 0 0 0 0 0 0 0 0 0 0 0 0 0 0 0 0 0 0 0 0
$$ ##$CSW2= (0..31)
$$ 0 0 0 0 0 0 0 0 0 0 0 0 0 0 0 0 0 0 0 0 0 0 0 0 0 0 0 0 0 0 0 0
$$ ##$CSWNUM= (0..15)
$$ 2 2 1 0 0 0 0 0 0 0 0 0 0 0 0 0
$$ ##$CmrEth= <no>
$$ ##$CmrPartNo= <no>
$$ ##$CmrPort= <no>
$$ ##$CmrSerNo= <no>
$$ ##$CmrType= -1
$$ ##$ConsolePnSn= <H03128OB/8058>
$$ ##$CryoCoolUnitEth= <192.168.98.2>
$$ ##$CryoCoolUnitFw= <20220413>
$$ ##$CryoCoolUnitPn= <Z161936>
$$ ##$CryoCoolUnitSn= <00049>
$$ ##$CryoProAccPnSn= <>
$$ ##$Ctb1Eth= <no>
$$ ##$CustRegisterNo= <>
$$ ##$DATSTAT= no
$$ ##$DPPFAC= 1
$$ ##$DateTimeCreated= <2024-06-17T07:41:48+0000>
$$ ##$Description= <CAB AV4 600 MHZ BASIC>
$$ ##$DrxFiltGrpDel= (0..23)
$$ <68,36,20,9,5,3,2> <68,36,20,9,5,3,2> <68,36,20,9,5,3,2> <68,36,20,9,5,3,2>
$$ <> <> <> <> <> <> <> <> <> <> <> <> <> <> <> <> <> <> <> <>
$$ ##$EcuType= 1
$$ ##$EpuMacAddress= <00:13:95:26:4d:e6>
$$ ##$FCubeDrxDevice= (0..23)
$$ </dev/bbu/drx3.5> </dev/bbu/drx4.5> </dev/bbu/drx5.5> </dev/bbu/drx6.5>
$$ <> <> <> <> <> <> <> <> <> <> <> <> <> <> <> <> <> <> <> <>
$$ ##$FCubeEth= (0..23)
$$ <192.168.180.14> <192.168.180.18> <192.168.180.22> <192.168.180.26> <no>
$$ <no> <no> <no> <no> <no> <no> <no> <no> <no> <no> <no> <no> <no> <no> <no>
$$ <no> <no> <no> <no>
$$ ##$FCubeRtdDevice= (0..23)
$$ </dev/bbu/rtd3.4> </dev/bbu/rtd4.4> </dev/bbu/rtd5.4> </dev/bbu/rtd6.4>
$$ <> <> <> <> <> <> <> <> <> <> <> <> <> <> <> <> <> <> <> <>
$$ ##$FCubeSeqDevice= (0..23)
$$ <> <> <> <> <> <> <> <> <> <> <> <> <> <> <> <> <> <> <> <> <> <> <> <>
$$ ##$FUNCMOD= <>
$$ ##$FuncModBisDat= (0..7)
$$ 0 0 0 0 0 0 0 0
$$ ##$FuncModFRange= (0..7)
$$ <> <> <> <> <> <> <> <>
$$ ##$FuncModPN= (0..7)
$$ <> <> <> <> <> <> <> <>
$$ ##$FuncModSN= (0..7)
$$ <> <> <> <> <> <> <> <>
$$ ##$GCUTYPE= 20
$$ ##$GCubeEth= <192.168.180.38>
$$ ##$GCubeFpfAddr= (0..9)
$$ -1 -1 -1 -1 -1 -1 -1 -1 -1 -1
$$ ##$GCubeProcDevice= (0..1)
$$ </dev/bbu/gproc9.7> <no>
$$ ##$GCubeRtdDevice= (0..1)
$$ </dev/bbu/rtd9.4> <no>
$$ ##$GCubeSeqDevice= (0..1)
$$ <> <>
$$ ##$GCubeSpfAddr= (0..63)
$$ -1 -1 -1 -1 -1 -1 -1 -1 -1 -1 -1 -1 -1 -1 -1 -1 -1 -1 -1 -1 -1 -1 -1 -1
$$ -1 -1 -1 -1 -1 -1 -1 -1 -1 -1 -1 -1 -1 -1 -1 -1 -1 -1 -1 -1 -1 -1 -1 -1
$$ -1 -1 -1 -1 -1 -1 -1 -1 -1 -1 -1 -1 -1 -1 -1 -1
$$ ##$GRADRES= 1
$$ ##$Gctu2Eth= <no>
$$ ##$GcubeSaCtrEth= <no>
$$ ##$GradAmpMaxCurX= (0..10)
$$ 0 0 0 0 0 0 0 0 0 0 0
$$ ##$GradAmpMaxCurY= (0..10)
$$ 0 0 0 0 0 0 0 0 0 0 0
$$ ##$GradAmpMaxCurZ= (0..10)
$$ 9.99999904632568 0 0 0 0 0 0 0 0 0 0
$$ ##$GradAmpName= (0..9)
$$ <GAB in BSMS> <> <> <> <> <> <> <> <> <>
$$ ##$GradAmpPN= (0..9)
$$ <> <> <> <> <> <> <> <> <> <>
$$ ##$GradAmpSN= (0..9)
$$ <> <> <> <> <> <> <> <> <> <>
$$ ##$GradAmpType= (0..10)
$$ 2 0 0 0 0 0 0 0 0 0 0
$$ ##$GradPowClkTime= (0..9)
$$ 0 0 0 0 0 0 0 0 0 0
$$ ##$GradPowIcw= (0..9)
$$ 0 0 0 0 0 0 0 0 0 0
$$ ##$GradPowImax= (0..9)
$$ 0 0 0 0 0 0 0 0 0 0
$$ ##$GradPowType= (0..9)
$$ 0 0 0 0 0 0 0 0 0 0
$$ ##$GradPowVmax= (0..9)
$$ 0 0 0 0 0 0 0 0 0 0
$$ ##$HpprCoverType= 2
$$ ##$LDUETH= <no>
$$ ##$LOCKCONF= <DLM>
$$ ##$LOCSWID= 0
$$ ##$LOCSWIF= 0
$$ ##$Location= <>
$$ ##$LtMasEth= <no>
$$ ##$LtMasType= 0
$$ ##$MAS= 0
$$ ##$MASETIME= 10
$$ ##$MASITIME= 10
$$ ##$MAS_CT= 5
$$ ##$MAS_SG= 0
$$ ##$MAS_TO= 0
$$ ##$MagnCoilPnSn= <BZH 425'600'70H>
$$ ##$MagnDewarPnSn= <D325'54-9636>
$$ ##$MagnetPolarity= 1
$$ ##$MasEth= <no>
$$ ##$MwscuEth= <no>
$$ ##$MwscuPort= <no>
$$ ##$NAMPD= (0..32)
$$ <> <HPLNA 19F1H> <2H> <XBB19F 2HP> <13C> <15N> <31P> <> <> <> <> <> <>
$$ <> <> <> <> <> <> <> <> <> <> <> <> <> <> <> <> <> <> <> <>
$$ ##$NFCU= 4
$$ ##$NRCU= 4
$$ ##$NSGU= 4
$$ ##$NumActDetuneCtr= 0
$$ ##$NumVpu= 0
$$ ##$OrderNo= <10254970>
$$ ##$POWCHK= yes
$$ ##$PRAMD1= (0..7)
$$ 6 0 0 1610612736 0 0 0 0
$$ ##$PRAMD10= (0..7)
$$ 0 0 0 0 0 0 0 0
$$ ##$PRAMD11= (0..7)
$$ 0 0 0 0 0 0 0 0
$$ ##$PRAMD12= (0..7)
$$ 0 0 0 0 0 0 0 0
$$ ##$PRAMD13= (0..7)
$$ 0 0 0 0 0 0 0 0
$$ ##$PRAMD14= (0..7)
$$ 0 0 0 0 0 0 0 0
$$ ##$PRAMD15= (0..7)
$$ 0 0 0 0 0 0 0 0
$$ ##$PRAMD16= (0..7)
$$ 0 0 0 0 0 0 0 0
$$ ##$PRAMD17= (0..7)
$$ 0 0 0 0 0 0 0 0
$$ ##$PRAMD18= (0..7)
$$ 0 0 0 0 0 0 0 0
$$ ##$PRAMD19= (0..7)
$$ 0 0 0 0 0 0 0 0
$$ ##$PRAMD2= (0..7)
$$ 0 1048576 0 536870912 0 1048576 0 536870912
$$ ##$PRAMD20= (0..7)
$$ 0 0 0 0 0 0 0 0
$$ ##$PRAMD21= (0..7)
$$ 0 0 0 0 0 0 0 0
$$ ##$PRAMD22= (0..7)
$$ 0 0 0 0 0 0 0 0
$$ ##$PRAMD23= (0..7)
$$ 0 0 0 0 0 0 0 0
$$ ##$PRAMD24= (0..7)
$$ 0 0 0 0 0 0 0 0
$$ ##$PRAMD25= (0..7)
$$ 0 0 0 0 0 0 0 0
$$ ##$PRAMD26= (0..7)
$$ 0 0 0 0 0 0 0 0
$$ ##$PRAMD27= (0..7)
$$ 0 0 0 0 0 0 0 0
$$ ##$PRAMD28= (0..7)
$$ 0 0 0 0 0 0 0 0
$$ ##$PRAMD29= (0..7)
$$ 0 0 0 0 0 0 0 0
$$ ##$PRAMD3= (0..7)
$$ 2147483644 2147483647 2147483647 603979775 0 0 0 0
$$ ##$PRAMD30= (0..7)
$$ 0 0 0 0 0 0 0 0
$$ ##$PRAMD31= (0..7)
$$ 0 0 0 0 0 0 0 0
$$ ##$PRAMD32= (0..7)
$$ 0 0 0 0 0 0 0 0
$$ ##$PRAMD4= (0..7)
$$ 16777216 0 0 536870912 0 0 0 0
$$ ##$PRAMD5= (0..7)
$$ 0 0 4 536870912 0 0 0 0
$$ ##$PRAMD6= (0..7)
$$ 64 0 0 536870912 0 0 0 0
$$ ##$PRAMD7= (0..7)
$$ 0 0 0 0 0 0 0 0
$$ ##$PRAMD8= (0..7)
$$ 0 0 0 0 0 0 0 0
$$ ##$PRAMD9= (0..7)
$$ 0 0 0 0 0 0 0 0
$$ ##$PRAMLED= (0..1)
$$ 0 0
$$ ##$PRAMPTP= 1
$$ ##$PREEMPTYPE= 0
$$ ##$PREREC= (0..31)
$$ 1 1 2 2 3 4 0 0 0 0 0 0 0 0 0 0 0 0 0 0 0 0 0 0 0 0 0 0 0 0 0 0
$$ ##$PTSFMX= (0..23)
$$ 1290 1290 1290 1290 0 0 0 0 0 0 0 0 0 0 0 0 0 0 0 0 0 0 0 0
$$ ##$PULCHK= no
$$ ##$PduEth= (0..7)
$$ <192.168.99.99> <no> <no> <no> <no> <no> <no> <no>
$$ ##$PramDutyCycPerc= (0..31)
$$ 4 2 2 2 2 2 0 0 0 0 0 0 0 0 0 0 0 0 0 0 0 0 0 0 0 0 0 0 0 0 0 0
$$ ##$PramPPowNucW1= (0..127)
$$ <> <> <> <> <> <> <> <> <> <> <> <> <> <> <> <> <> <> <> <> <> <> <> <>
$$ <> <> <> <> <> <> <> <> <> <> <> <> <> <> <> <> <> <> <> <> <> <> <> <>
$$ <> <> <> <> <> <> <> <> <> <> <> <> <> <> <> <> <> <> <> <> <> <> <> <>
$$ <> <> <> <> <> <> <> <> <> <> <> <> <> <> <> <> <> <> <> <> <> <> <> <>
$$ <> <> <> <> <> <> <> <> <> <> <> <> <> <> <> <> <> <> <> <> <> <> <> <>
$$ <> <> <> <> <> <> <> <>
$$ ##$PramPPowNucW10= (0..127)
$$ <> <> <> <> <> <> <> <> <> <> <> <> <> <> <> <> <> <> <> <> <> <> <> <>
$$ <> <> <> <> <> <> <> <> <> <> <> <> <> <> <> <> <> <> <> <> <> <> <> <>
$$ <> <> <> <> <> <> <> <> <> <> <> <> <> <> <> <> <> <> <> <> <> <> <> <>
$$ <> <> <> <> <> <> <> <> <> <> <> <> <> <> <> <> <> <> <> <> <> <> <> <>
$$ <> <> <> <> <> <> <> <> <> <> <> <> <> <> <> <> <> <> <> <> <> <> <> <>
$$ <> <> <> <> <> <> <> <>
$$ ##$PramPPowNucW11= (0..127)
$$ <> <> <> <> <> <> <> <> <> <> <> <> <> <> <> <> <> <> <> <> <> <> <> <>
$$ <> <> <> <> <> <> <> <> <> <> <> <> <> <> <> <> <> <> <> <> <> <> <> <>
$$ <> <> <> <> <> <> <> <> <> <> <> <> <> <> <> <> <> <> <> <> <> <> <> <>
$$ <> <> <> <> <> <> <> <> <> <> <> <> <> <> <> <> <> <> <> <> <> <> <> <>
$$ <> <> <> <> <> <> <> <> <> <> <> <> <> <> <> <> <> <> <> <> <> <> <> <>
$$ <> <> <> <> <> <> <> <>
$$ ##$PramPPowNucW12= (0..127)
$$ <> <> <> <> <> <> <> <> <> <> <> <> <> <> <> <> <> <> <> <> <> <> <> <>
$$ <> <> <> <> <> <> <> <> <> <> <> <> <> <> <> <> <> <> <> <> <> <> <> <>
$$ <> <> <> <> <> <> <> <> <> <> <> <> <> <> <> <> <> <> <> <> <> <> <> <>
$$ <> <> <> <> <> <> <> <> <> <> <> <> <> <> <> <> <> <> <> <> <> <> <> <>
$$ <> <> <> <> <> <> <> <> <> <> <> <> <> <> <> <> <> <> <> <> <> <> <> <>
$$ <> <> <> <> <> <> <> <>
$$ ##$PramPPowNucW13= (0..127)
$$ <> <> <> <> <> <> <> <> <> <> <> <> <> <> <> <> <> <> <> <> <> <> <> <>
$$ <> <> <> <> <> <> <> <> <> <> <> <> <> <> <> <> <> <> <> <> <> <> <> <>
$$ <> <> <> <> <> <> <> <> <> <> <> <> <> <> <> <> <> <> <> <> <> <> <> <>
$$ <> <> <> <> <> <> <> <> <> <> <> <> <> <> <> <> <> <> <> <> <> <> <> <>
$$ <> <> <> <> <> <> <> <> <> <> <> <> <> <> <> <> <> <> <> <> <> <> <> <>
$$ <> <> <> <> <> <> <> <>
$$ ##$PramPPowNucW14= (0..127)
$$ <> <> <> <> <> <> <> <> <> <> <> <> <> <> <> <> <> <> <> <> <> <> <> <>
$$ <> <> <> <> <> <> <> <> <> <> <> <> <> <> <> <> <> <> <> <> <> <> <> <>
$$ <> <> <> <> <> <> <> <> <> <> <> <> <> <> <> <> <> <> <> <> <> <> <> <>
$$ <> <> <> <> <> <> <> <> <> <> <> <> <> <> <> <> <> <> <> <> <> <> <> <>
$$ <> <> <> <> <> <> <> <> <> <> <> <> <> <> <> <> <> <> <> <> <> <> <> <>
$$ <> <> <> <> <> <> <> <>
$$ ##$PramPPowNucW15= (0..127)
$$ <> <> <> <> <> <> <> <> <> <> <> <> <> <> <> <> <> <> <> <> <> <> <> <>
$$ <> <> <> <> <> <> <> <> <> <> <> <> <> <> <> <> <> <> <> <> <> <> <> <>
$$ <> <> <> <> <> <> <> <> <> <> <> <> <> <> <> <> <> <> <> <> <> <> <> <>
$$ <> <> <> <> <> <> <> <> <> <> <> <> <> <> <> <> <> <> <> <> <> <> <> <>
$$ <> <> <> <> <> <> <> <> <> <> <> <> <> <> <> <> <> <> <> <> <> <> <> <>
$$ <> <> <> <> <> <> <> <>
$$ ##$PramPPowNucW16= (0..127)
$$ <> <> <> <> <> <> <> <> <> <> <> <> <> <> <> <> <> <> <> <> <> <> <> <>
$$ <> <> <> <> <> <> <> <> <> <> <> <> <> <> <> <> <> <> <> <> <> <> <> <>
$$ <> <> <> <> <> <> <> <> <> <> <> <> <> <> <> <> <> <> <> <> <> <> <> <>
$$ <> <> <> <> <> <> <> <> <> <> <> <> <> <> <> <> <> <> <> <> <> <> <> <>
$$ <> <> <> <> <> <> <> <> <> <> <> <> <> <> <> <> <> <> <> <> <> <> <> <>
$$ <> <> <> <> <> <> <> <>
$$ ##$PramPPowNucW17= (0..127)
$$ <> <> <> <> <> <> <> <> <> <> <> <> <> <> <> <> <> <> <> <> <> <> <> <>
$$ <> <> <> <> <> <> <> <> <> <> <> <> <> <> <> <> <> <> <> <> <> <> <> <>
$$ <> <> <> <> <> <> <> <> <> <> <> <> <> <> <> <> <> <> <> <> <> <> <> <>
$$ <> <> <> <> <> <> <> <> <> <> <> <> <> <> <> <> <> <> <> <> <> <> <> <>
$$ <> <> <> <> <> <> <> <> <> <> <> <> <> <> <> <> <> <> <> <> <> <> <> <>
$$ <> <> <> <> <> <> <> <>
$$ ##$PramPPowNucW18= (0..127)
$$ <> <> <> <> <> <> <> <> <> <> <> <> <> <> <> <> <> <> <> <> <> <> <> <>
$$ <> <> <> <> <> <> <> <> <> <> <> <> <> <> <> <> <> <> <> <> <> <> <> <>
$$ <> <> <> <> <> <> <> <> <> <> <> <> <> <> <> <> <> <> <> <> <> <> <> <>
$$ <> <> <> <> <> <> <> <> <> <> <> <> <> <> <> <> <> <> <> <> <> <> <> <>
$$ <> <> <> <> <> <> <> <> <> <> <> <> <> <> <> <> <> <> <> <> <> <> <> <>
$$ <> <> <> <> <> <> <> <>
$$ ##$PramPPowNucW19= (0..127)
$$ <> <> <> <> <> <> <> <> <> <> <> <> <> <> <> <> <> <> <> <> <> <> <> <>
$$ <> <> <> <> <> <> <> <> <> <> <> <> <> <> <> <> <> <> <> <> <> <> <> <>
$$ <> <> <> <> <> <> <> <> <> <> <> <> <> <> <> <> <> <> <> <> <> <> <> <>
$$ <> <> <> <> <> <> <> <> <> <> <> <> <> <> <> <> <> <> <> <> <> <> <> <>
$$ <> <> <> <> <> <> <> <> <> <> <> <> <> <> <> <> <> <> <> <> <> <> <> <>
$$ <> <> <> <> <> <> <> <>
$$ ##$PramPPowNucW2= (0..127)
$$ <> <> <> <> <> <> <> <> <> <> <> <> <> <> <> <> <> <> <> <> <> <> <> <>
$$ <> <> <> <> <> <> <> <> <> <> <> <> <> <> <> <> <> <> <> <> <> <> <> <>
$$ <> <> <> <> <> <> <> <> <> <> <> <> <> <> <> <> <> <> <> <> <> <> <> <>
$$ <> <> <> <> <> <> <> <> <> <> <> <> <> <> <> <> <> <> <> <> <> <> <> <>
$$ <> <> <> <> <> <> <> <> <> <> <> <> <> <> <> <> <> <> <> <> <> <> <> <>
$$ <> <> <> <> <> <> <> <>
$$ ##$PramPPowNucW20= (0..127)
$$ <> <> <> <> <> <> <> <> <> <> <> <> <> <> <> <> <> <> <> <> <> <> <> <>
$$ <> <> <> <> <> <> <> <> <> <> <> <> <> <> <> <> <> <> <> <> <> <> <> <>
$$ <> <> <> <> <> <> <> <> <> <> <> <> <> <> <> <> <> <> <> <> <> <> <> <>
$$ <> <> <> <> <> <> <> <> <> <> <> <> <> <> <> <> <> <> <> <> <> <> <> <>
$$ <> <> <> <> <> <> <> <> <> <> <> <> <> <> <> <> <> <> <> <> <> <> <> <>
$$ <> <> <> <> <> <> <> <>
$$ ##$PramPPowNucW21= (0..127)
$$ <> <> <> <> <> <> <> <> <> <> <> <> <> <> <> <> <> <> <> <> <> <> <> <>
$$ <> <> <> <> <> <> <> <> <> <> <> <> <> <> <> <> <> <> <> <> <> <> <> <>
$$ <> <> <> <> <> <> <> <> <> <> <> <> <> <> <> <> <> <> <> <> <> <> <> <>
$$ <> <> <> <> <> <> <> <> <> <> <> <> <> <> <> <> <> <> <> <> <> <> <> <>
$$ <> <> <> <> <> <> <> <> <> <> <> <> <> <> <> <> <> <> <> <> <> <> <> <>
$$ <> <> <> <> <> <> <> <>
$$ ##$PramPPowNucW22= (0..127)
$$ <> <> <> <> <> <> <> <> <> <> <> <> <> <> <> <> <> <> <> <> <> <> <> <>
$$ <> <> <> <> <> <> <> <> <> <> <> <> <> <> <> <> <> <> <> <> <> <> <> <>
$$ <> <> <> <> <> <> <> <> <> <> <> <> <> <> <> <> <> <> <> <> <> <> <> <>
$$ <> <> <> <> <> <> <> <> <> <> <> <> <> <> <> <> <> <> <> <> <> <> <> <>
$$ <> <> <> <> <> <> <> <> <> <> <> <> <> <> <> <> <> <> <> <> <> <> <> <>
$$ <> <> <> <> <> <> <> <>
$$ ##$PramPPowNucW23= (0..127)
$$ <> <> <> <> <> <> <> <> <> <> <> <> <> <> <> <> <> <> <> <> <> <> <> <>
$$ <> <> <> <> <> <> <> <> <> <> <> <> <> <> <> <> <> <> <> <> <> <> <> <>
$$ <> <> <> <> <> <> <> <> <> <> <> <> <> <> <> <> <> <> <> <> <> <> <> <>
$$ <> <> <> <> <> <> <> <> <> <> <> <> <> <> <> <> <> <> <> <> <> <> <> <>
$$ <> <> <> <> <> <> <> <> <> <> <> <> <> <> <> <> <> <> <> <> <> <> <> <>
$$ <> <> <> <> <> <> <> <>
$$ ##$PramPPowNucW24= (0..127)
$$ <> <> <> <> <> <> <> <> <> <> <> <> <> <> <> <> <> <> <> <> <> <> <> <>
$$ <> <> <> <> <> <> <> <> <> <> <> <> <> <> <> <> <> <> <> <> <> <> <> <>
$$ <> <> <> <> <> <> <> <> <> <> <> <> <> <> <> <> <> <> <> <> <> <> <> <>
$$ <> <> <> <> <> <> <> <> <> <> <> <> <> <> <> <> <> <> <> <> <> <> <> <>
$$ <> <> <> <> <> <> <> <> <> <> <> <> <> <> <> <> <> <> <> <> <> <> <> <>
$$ <> <> <> <> <> <> <> <>
$$ ##$PramPPowNucW25= (0..127)
$$ <> <> <> <> <> <> <> <> <> <> <> <> <> <> <> <> <> <> <> <> <> <> <> <>
$$ <> <> <> <> <> <> <> <> <> <> <> <> <> <> <> <> <> <> <> <> <> <> <> <>
$$ <> <> <> <> <> <> <> <> <> <> <> <> <> <> <> <> <> <> <> <> <> <> <> <>
$$ <> <> <> <> <> <> <> <> <> <> <> <> <> <> <> <> <> <> <> <> <> <> <> <>
$$ <> <> <> <> <> <> <> <> <> <> <> <> <> <> <> <> <> <> <> <> <> <> <> <>
$$ <> <> <> <> <> <> <> <>
$$ ##$PramPPowNucW26= (0..127)
$$ <> <> <> <> <> <> <> <> <> <> <> <> <> <> <> <> <> <> <> <> <> <> <> <>
$$ <> <> <> <> <> <> <> <> <> <> <> <> <> <> <> <> <> <> <> <> <> <> <> <>
$$ <> <> <> <> <> <> <> <> <> <> <> <> <> <> <> <> <> <> <> <> <> <> <> <>
$$ <> <> <> <> <> <> <> <> <> <> <> <> <> <> <> <> <> <> <> <> <> <> <> <>
$$ <> <> <> <> <> <> <> <> <> <> <> <> <> <> <> <> <> <> <> <> <> <> <> <>
$$ <> <> <> <> <> <> <> <>
$$ ##$PramPPowNucW27= (0..127)
$$ <> <> <> <> <> <> <> <> <> <> <> <> <> <> <> <> <> <> <> <> <> <> <> <>
$$ <> <> <> <> <> <> <> <> <> <> <> <> <> <> <> <> <> <> <> <> <> <> <> <>
$$ <> <> <> <> <> <> <> <> <> <> <> <> <> <> <> <> <> <> <> <> <> <> <> <>
$$ <> <> <> <> <> <> <> <> <> <> <> <> <> <> <> <> <> <> <> <> <> <> <> <>
$$ <> <> <> <> <> <> <> <> <> <> <> <> <> <> <> <> <> <> <> <> <> <> <> <>
$$ <> <> <> <> <> <> <> <>
$$ ##$PramPPowNucW28= (0..127)
$$ <> <> <> <> <> <> <> <> <> <> <> <> <> <> <> <> <> <> <> <> <> <> <> <>
$$ <> <> <> <> <> <> <> <> <> <> <> <> <> <> <> <> <> <> <> <> <> <> <> <>
$$ <> <> <> <> <> <> <> <> <> <> <> <> <> <> <> <> <> <> <> <> <> <> <> <>
$$ <> <> <> <> <> <> <> <> <> <> <> <> <> <> <> <> <> <> <> <> <> <> <> <>
$$ <> <> <> <> <> <> <> <> <> <> <> <> <> <> <> <> <> <> <> <> <> <> <> <>
$$ <> <> <> <> <> <> <> <>
$$ ##$PramPPowNucW29= (0..127)
$$ <> <> <> <> <> <> <> <> <> <> <> <> <> <> <> <> <> <> <> <> <> <> <> <>
$$ <> <> <> <> <> <> <> <> <> <> <> <> <> <> <> <> <> <> <> <> <> <> <> <>
$$ <> <> <> <> <> <> <> <> <> <> <> <> <> <> <> <> <> <> <> <> <> <> <> <>
$$ <> <> <> <> <> <> <> <> <> <> <> <> <> <> <> <> <> <> <> <> <> <> <> <>
$$ <> <> <> <> <> <> <> <> <> <> <> <> <> <> <> <> <> <> <> <> <> <> <> <>
$$ <> <> <> <> <> <> <> <>
$$ ##$PramPPowNucW3= (0..127)
$$ <> <> <> <> <> <> <> <> <> <> <> <> <> <> <> <> <> <> <> <> <> <> <> <>
$$ <> <> <> <> <> <> <> <> <> <> <> <> <> <> <> <> <> <> <> <> <> <> <> <>
$$ <> <> <> <> <> <> <> <> <> <> <> <> <> <> <> <> <> <> <> <> <> <> <> <>
$$ <> <> <> <> <> <> <> <> <> <> <> <> <> <> <> <> <> <> <> <> <> <> <> <>
$$ <> <> <> <> <> <> <> <> <> <> <> <> <> <> <> <> <> <> <> <> <> <> <> <>
$$ <> <> <> <> <> <> <> <>
$$ ##$PramPPowNucW30= (0..127)
$$ <> <> <> <> <> <> <> <> <> <> <> <> <> <> <> <> <> <> <> <> <> <> <> <>
$$ <> <> <> <> <> <> <> <> <> <> <> <> <> <> <> <> <> <> <> <> <> <> <> <>
$$ <> <> <> <> <> <> <> <> <> <> <> <> <> <> <> <> <> <> <> <> <> <> <> <>
$$ <> <> <> <> <> <> <> <> <> <> <> <> <> <> <> <> <> <> <> <> <> <> <> <>
$$ <> <> <> <> <> <> <> <> <> <> <> <> <> <> <> <> <> <> <> <> <> <> <> <>
$$ <> <> <> <> <> <> <> <>
$$ ##$PramPPowNucW31= (0..127)
$$ <> <> <> <> <> <> <> <> <> <> <> <> <> <> <> <> <> <> <> <> <> <> <> <>
$$ <> <> <> <> <> <> <> <> <> <> <> <> <> <> <> <> <> <> <> <> <> <> <> <>
$$ <> <> <> <> <> <> <> <> <> <> <> <> <> <> <> <> <> <> <> <> <> <> <> <>
$$ <> <> <> <> <> <> <> <> <> <> <> <> <> <> <> <> <> <> <> <> <> <> <> <>
$$ <> <> <> <> <> <> <> <> <> <> <> <> <> <> <> <> <> <> <> <> <> <> <> <>
$$ <> <> <> <> <> <> <> <>
$$ ##$PramPPowNucW32= (0..127)
$$ <> <> <> <> <> <> <> <> <> <> <> <> <> <> <> <> <> <> <> <> <> <> <> <>
$$ <> <> <> <> <> <> <> <> <> <> <> <> <> <> <> <> <> <> <> <> <> <> <> <>
$$ <> <> <> <> <> <> <> <> <> <> <> <> <> <> <> <> <> <> <> <> <> <> <> <>
$$ <> <> <> <> <> <> <> <> <> <> <> <> <> <> <> <> <> <> <> <> <> <> <> <>
$$ <> <> <> <> <> <> <> <> <> <> <> <> <> <> <> <> <> <> <> <> <> <> <> <>
$$ <> <> <> <> <> <> <> <>
$$ ##$PramPPowNucW4= (0..127)
$$ <> <> <> <> <> <> <> <> <> <> <> <> <> <> <> <> <> <> <> <> <> <> <> <>
$$ <> <> <> <> <> <> <> <> <> <> <> <> <> <> <> <> <> <> <> <> <> <> <> <>
$$ <> <> <> <> <> <> <> <> <> <> <> <> <> <> <> <> <> <> <> <> <> <> <> <>
$$ <> <> <> <> <> <> <> <> <> <> <> <> <> <> <> <> <> <> <> <> <> <> <> <>
$$ <> <> <> <> <> <> <> <> <> <> <> <> <> <> <> <> <> <> <> <> <> <> <> <>
$$ <> <> <> <> <> <> <> <>
$$ ##$PramPPowNucW5= (0..127)
$$ <> <> <> <> <> <> <> <> <> <> <> <> <> <> <> <> <> <> <> <> <> <> <> <>
$$ <> <> <> <> <> <> <> <> <> <> <> <> <> <> <> <> <> <> <> <> <> <> <> <>
$$ <> <> <> <> <> <> <> <> <> <> <> <> <> <> <> <> <> <> <> <> <> <> <> <>
$$ <> <> <> <> <> <> <> <> <> <> <> <> <> <> <> <> <> <> <> <> <> <> <> <>
$$ <> <> <> <> <> <> <> <> <> <> <> <> <> <> <> <> <> <> <> <> <> <> <> <>
$$ <> <> <> <> <> <> <> <>
$$ ##$PramPPowNucW6= (0..127)
$$ <> <> <> <> <> <> <> <> <> <> <> <> <> <> <> <> <> <> <> <> <> <> <> <>
$$ <> <> <> <> <> <> <> <> <> <> <> <> <> <> <> <> <> <> <> <> <> <> <> <>
$$ <> <> <> <> <> <> <> <> <> <> <> <> <> <> <> <> <> <> <> <> <> <> <> <>
$$ <> <> <> <> <> <> <> <> <> <> <> <> <> <> <> <> <> <> <> <> <> <> <> <>
$$ <> <> <> <> <> <> <> <> <> <> <> <> <> <> <> <> <> <> <> <> <> <> <> <>
$$ <> <> <> <> <> <> <> <>
$$ ##$PramPPowNucW7= (0..127)
$$ <> <> <> <> <> <> <> <> <> <> <> <> <> <> <> <> <> <> <> <> <> <> <> <>
$$ <> <> <> <> <> <> <> <> <> <> <> <> <> <> <> <> <> <> <> <> <> <> <> <>
$$ <> <> <> <> <> <> <> <> <> <> <> <> <> <> <> <> <> <> <> <> <> <> <> <>
$$ <> <> <> <> <> <> <> <> <> <> <> <> <> <> <> <> <> <> <> <> <> <> <> <>
$$ <> <> <> <> <> <> <> <> <> <> <> <> <> <> <> <> <> <> <> <> <> <> <> <>
$$ <> <> <> <> <> <> <> <>
$$ ##$PramPPowNucW8= (0..127)
$$ <> <> <> <> <> <> <> <> <> <> <> <> <> <> <> <> <> <> <> <> <> <> <> <>
$$ <> <> <> <> <> <> <> <> <> <> <> <> <> <> <> <> <> <> <> <> <> <> <> <>
$$ <> <> <> <> <> <> <> <> <> <> <> <> <> <> <> <> <> <> <> <> <> <> <> <>
$$ <> <> <> <> <> <> <> <> <> <> <> <> <> <> <> <> <> <> <> <> <> <> <> <>
$$ <> <> <> <> <> <> <> <> <> <> <> <> <> <> <> <> <> <> <> <> <> <> <> <>
$$ <> <> <> <> <> <> <> <>
$$ ##$PramPPowNucW9= (0..127)
$$ <> <> <> <> <> <> <> <> <> <> <> <> <> <> <> <> <> <> <> <> <> <> <> <>
$$ <> <> <> <> <> <> <> <> <> <> <> <> <> <> <> <> <> <> <> <> <> <> <> <>
$$ <> <> <> <> <> <> <> <> <> <> <> <> <> <> <> <> <> <> <> <> <> <> <> <>
$$ <> <> <> <> <> <> <> <> <> <> <> <> <> <> <> <> <> <> <> <> <> <> <> <>
$$ <> <> <> <> <> <> <> <> <> <> <> <> <> <> <> <> <> <> <> <> <> <> <> <>
$$ <> <> <> <> <> <> <> <>
$$ ##$PramPeakPowerW= (0..31)
$$ 4000 500 500 500 500 500 0 0 0 0 0 0 0 0 0 0 0 0 0 0 0 0 0 0 0 0 0 0 0
$$ 0 0 0
$$ ##$PramPowerSwitch= (0..31)
$$ 0 0 0 0 0 0 0 0 0 0 0 0 0 0 0 0 0 0 0 0 0 0 0 0 0 0 0 0 0 0 0 0
$$ ##$PramPulWidthMs= (0..31)
$$ 10 0.1 0.1 0.1 0.1 0.1 0 0 0 0 0 0 0 0 0 0 0 0 0 0 0 0 0 0 0 0 0 0 0 0
$$ 0 0
$$ ##$PreampModBisDat= (0..31)
$$ 20170630 20170802 20170802 20170720 20170720 20170802 0 0 0 0 0 0 0 0 0
$$ 0 0 0 0 0 0 0 0 0 0 0 0 0 0 0 0 0
$$ ##$PreampModMulAtm= (0..31)
$$ 0 0 0 0 0 0 0 0 0 0 0 0 0 0 0 0 0 0 0 0 0 0 0 0 0 0 0 0 0 0 0 0
$$ ##$PreampModPN= (0..31)
$$ <Z103205> <Z003473> <Z105186> <Z003524> <Z003530> <Z102449> <> <> <> <>
$$ <> <> <> <> <> <> <> <> <> <> <> <> <> <> <> <> <> <> <> <> <> <>
$$ ##$PreampModSN= (0..31)
$$ <00894> <01641> <00245> <01174> <01055> <00231> <> <> <> <> <> <> <> <>
$$ <> <> <> <> <> <> <> <> <> <> <> <> <> <> <> <> <> <>
$$ ##$ProdigyEth= <no>
$$ ##$ProdigyFw= <no>
$$ ##$ProdigyPn= <no>
$$ ##$ProdigySn= <no>
$$ ##$RGTYPE= (0..31)
$$ 9 9 9 9 0 0 0 0 0 0 0 0 0 0 0 0 0 0 0 0 0 0 0 0 0 0 0 0 0 0 0 0
$$ ##$RG_max= (0..31)
$$ 101 101 101 101 -1 -1 -1 -1 -1 -1 -1 -1 -1 -1 -1 -1 -1 -1 -1 -1 -1 -1 -1
$$ -1 -1 -1 -1 -1 -1 -1 -1 -1
$$ ##$RG_min= (0..31)
$$ 0.25 0.25 0.25 0.25 -1 -1 -1 -1 -1 -1 -1 -1 -1 -1 -1 -1 -1 -1 -1 -1 -1
$$ -1 -1 -1 -1 -1 -1 -1 -1 -1 -1 -1
$$ ##$RG_tab1= (0..127)
$$ 0.25 0.28 0.32 0.35 0.4 0.44 0.5 0.56 0.64 0.7 0.8 0.89 1 1.12 1.28 1.4
$$ 1.6 1.78 2 2.25 2.56 2.8 3.2 3.56 4 4.5 5 5.6 6.35 7.12 8 9 10 11.3 12.7
$$ 14.2 16 18 20.2 22.6 25.4 28.5 32 36 40.3 45.2 50.8 57 64 71.8 80.6 90.5
$$ 101 -1 -1 -1 -1 -1 -1 -1 -1 -1 -1 -1 -1 -1 -1 -1 -1 -1 -1 -1 -1 -1 -1 -1
$$ -1 -1 -1 -1 -1 -1 -1 -1 -1 -1 -1 -1 -1 -1 -1 -1 -1 -1 -1 -1 -1 -1 -1 -1
$$ -1 -1 -1 -1 -1 -1 -1 -1 -1 -1 -1 -1 -1 -1 -1 -1 -1 -1 -1 -1 -1 -1 -1 -1
$$ -1 -1 -1 -1
$$ ##$RG_tab10= (0..127)
$$ -1 -1 -1 -1 -1 -1 -1 -1 -1 -1 -1 -1 -1 -1 -1 -1 -1 -1 -1 -1 -1 -1 -1 -1
$$ -1 -1 -1 -1 -1 -1 -1 -1 -1 -1 -1 -1 -1 -1 -1 -1 -1 -1 -1 -1 -1 -1 -1 -1
$$ -1 -1 -1 -1 -1 -1 -1 -1 -1 -1 -1 -1 -1 -1 -1 -1 -1 -1 -1 -1 -1 -1 -1 -1
$$ -1 -1 -1 -1 -1 -1 -1 -1 -1 -1 -1 -1 -1 -1 -1 -1 -1 -1 -1 -1 -1 -1 -1 -1
$$ -1 -1 -1 -1 -1 -1 -1 -1 -1 -1 -1 -1 -1 -1 -1 -1 -1 -1 -1 -1 -1 -1 -1 -1
$$ -1 -1 -1 -1 -1 -1 -1 -1
$$ ##$RG_tab11= (0..127)
$$ -1 -1 -1 -1 -1 -1 -1 -1 -1 -1 -1 -1 -1 -1 -1 -1 -1 -1 -1 -1 -1 -1 -1 -1
$$ -1 -1 -1 -1 -1 -1 -1 -1 -1 -1 -1 -1 -1 -1 -1 -1 -1 -1 -1 -1 -1 -1 -1 -1
$$ -1 -1 -1 -1 -1 -1 -1 -1 -1 -1 -1 -1 -1 -1 -1 -1 -1 -1 -1 -1 -1 -1 -1 -1
$$ -1 -1 -1 -1 -1 -1 -1 -1 -1 -1 -1 -1 -1 -1 -1 -1 -1 -1 -1 -1 -1 -1 -1 -1
$$ -1 -1 -1 -1 -1 -1 -1 -1 -1 -1 -1 -1 -1 -1 -1 -1 -1 -1 -1 -1 -1 -1 -1 -1
$$ -1 -1 -1 -1 -1 -1 -1 -1
$$ ##$RG_tab12= (0..127)
$$ -1 -1 -1 -1 -1 -1 -1 -1 -1 -1 -1 -1 -1 -1 -1 -1 -1 -1 -1 -1 -1 -1 -1 -1
$$ -1 -1 -1 -1 -1 -1 -1 -1 -1 -1 -1 -1 -1 -1 -1 -1 -1 -1 -1 -1 -1 -1 -1 -1
$$ -1 -1 -1 -1 -1 -1 -1 -1 -1 -1 -1 -1 -1 -1 -1 -1 -1 -1 -1 -1 -1 -1 -1 -1
$$ -1 -1 -1 -1 -1 -1 -1 -1 -1 -1 -1 -1 -1 -1 -1 -1 -1 -1 -1 -1 -1 -1 -1 -1
$$ -1 -1 -1 -1 -1 -1 -1 -1 -1 -1 -1 -1 -1 -1 -1 -1 -1 -1 -1 -1 -1 -1 -1 -1
$$ -1 -1 -1 -1 -1 -1 -1 -1
$$ ##$RG_tab13= (0..127)
$$ -1 -1 -1 -1 -1 -1 -1 -1 -1 -1 -1 -1 -1 -1 -1 -1 -1 -1 -1 -1 -1 -1 -1 -1
$$ -1 -1 -1 -1 -1 -1 -1 -1 -1 -1 -1 -1 -1 -1 -1 -1 -1 -1 -1 -1 -1 -1 -1 -1
$$ -1 -1 -1 -1 -1 -1 -1 -1 -1 -1 -1 -1 -1 -1 -1 -1 -1 -1 -1 -1 -1 -1 -1 -1
$$ -1 -1 -1 -1 -1 -1 -1 -1 -1 -1 -1 -1 -1 -1 -1 -1 -1 -1 -1 -1 -1 -1 -1 -1
$$ -1 -1 -1 -1 -1 -1 -1 -1 -1 -1 -1 -1 -1 -1 -1 -1 -1 -1 -1 -1 -1 -1 -1 -1
$$ -1 -1 -1 -1 -1 -1 -1 -1
$$ ##$RG_tab14= (0..127)
$$ -1 -1 -1 -1 -1 -1 -1 -1 -1 -1 -1 -1 -1 -1 -1 -1 -1 -1 -1 -1 -1 -1 -1 -1
$$ -1 -1 -1 -1 -1 -1 -1 -1 -1 -1 -1 -1 -1 -1 -1 -1 -1 -1 -1 -1 -1 -1 -1 -1
$$ -1 -1 -1 -1 -1 -1 -1 -1 -1 -1 -1 -1 -1 -1 -1 -1 -1 -1 -1 -1 -1 -1 -1 -1
$$ -1 -1 -1 -1 -1 -1 -1 -1 -1 -1 -1 -1 -1 -1 -1 -1 -1 -1 -1 -1 -1 -1 -1 -1
$$ -1 -1 -1 -1 -1 -1 -1 -1 -1 -1 -1 -1 -1 -1 -1 -1 -1 -1 -1 -1 -1 -1 -1 -1
$$ -1 -1 -1 -1 -1 -1 -1 -1
$$ ##$RG_tab15= (0..127)
$$ -1 -1 -1 -1 -1 -1 -1 -1 -1 -1 -1 -1 -1 -1 -1 -1 -1 -1 -1 -1 -1 -1 -1 -1
$$ -1 -1 -1 -1 -1 -1 -1 -1 -1 -1 -1 -1 -1 -1 -1 -1 -1 -1 -1 -1 -1 -1 -1 -1
$$ -1 -1 -1 -1 -1 -1 -1 -1 -1 -1 -1 -1 -1 -1 -1 -1 -1 -1 -1 -1 -1 -1 -1 -1
$$ -1 -1 -1 -1 -1 -1 -1 -1 -1 -1 -1 -1 -1 -1 -1 -1 -1 -1 -1 -1 -1 -1 -1 -1
$$ -1 -1 -1 -1 -1 -1 -1 -1 -1 -1 -1 -1 -1 -1 -1 -1 -1 -1 -1 -1 -1 -1 -1 -1
$$ -1 -1 -1 -1 -1 -1 -1 -1
$$ ##$RG_tab16= (0..127)
$$ -1 -1 -1 -1 -1 -1 -1 -1 -1 -1 -1 -1 -1 -1 -1 -1 -1 -1 -1 -1 -1 -1 -1 -1
$$ -1 -1 -1 -1 -1 -1 -1 -1 -1 -1 -1 -1 -1 -1 -1 -1 -1 -1 -1 -1 -1 -1 -1 -1
$$ -1 -1 -1 -1 -1 -1 -1 -1 -1 -1 -1 -1 -1 -1 -1 -1 -1 -1 -1 -1 -1 -1 -1 -1
$$ -1 -1 -1 -1 -1 -1 -1 -1 -1 -1 -1 -1 -1 -1 -1 -1 -1 -1 -1 -1 -1 -1 -1 -1
$$ -1 -1 -1 -1 -1 -1 -1 -1 -1 -1 -1 -1 -1 -1 -1 -1 -1 -1 -1 -1 -1 -1 -1 -1
$$ -1 -1 -1 -1 -1 -1 -1 -1
$$ ##$RG_tab17= (0..127)
$$ -1 -1 -1 -1 -1 -1 -1 -1 -1 -1 -1 -1 -1 -1 -1 -1 -1 -1 -1 -1 -1 -1 -1 -1
$$ -1 -1 -1 -1 -1 -1 -1 -1 -1 -1 -1 -1 -1 -1 -1 -1 -1 -1 -1 -1 -1 -1 -1 -1
$$ -1 -1 -1 -1 -1 -1 -1 -1 -1 -1 -1 -1 -1 -1 -1 -1 -1 -1 -1 -1 -1 -1 -1 -1
$$ -1 -1 -1 -1 -1 -1 -1 -1 -1 -1 -1 -1 -1 -1 -1 -1 -1 -1 -1 -1 -1 -1 -1 -1
$$ -1 -1 -1 -1 -1 -1 -1 -1 -1 -1 -1 -1 -1 -1 -1 -1 -1 -1 -1 -1 -1 -1 -1 -1
$$ -1 -1 -1 -1 -1 -1 -1 -1
$$ ##$RG_tab18= (0..127)
$$ -1 -1 -1 -1 -1 -1 -1 -1 -1 -1 -1 -1 -1 -1 -1 -1 -1 -1 -1 -1 -1 -1 -1 -1
$$ -1 -1 -1 -1 -1 -1 -1 -1 -1 -1 -1 -1 -1 -1 -1 -1 -1 -1 -1 -1 -1 -1 -1 -1
$$ -1 -1 -1 -1 -1 -1 -1 -1 -1 -1 -1 -1 -1 -1 -1 -1 -1 -1 -1 -1 -1 -1 -1 -1
$$ -1 -1 -1 -1 -1 -1 -1 -1 -1 -1 -1 -1 -1 -1 -1 -1 -1 -1 -1 -1 -1 -1 -1 -1
$$ -1 -1 -1 -1 -1 -1 -1 -1 -1 -1 -1 -1 -1 -1 -1 -1 -1 -1 -1 -1 -1 -1 -1 -1
$$ -1 -1 -1 -1 -1 -1 -1 -1
$$ ##$RG_tab19= (0..127)
$$ -1 -1 -1 -1 -1 -1 -1 -1 -1 -1 -1 -1 -1 -1 -1 -1 -1 -1 -1 -1 -1 -1 -1 -1
$$ -1 -1 -1 -1 -1 -1 -1 -1 -1 -1 -1 -1 -1 -1 -1 -1 -1 -1 -1 -1 -1 -1 -1 -1
$$ -1 -1 -1 -1 -1 -1 -1 -1 -1 -1 -1 -1 -1 -1 -1 -1 -1 -1 -1 -1 -1 -1 -1 -1
$$ -1 -1 -1 -1 -1 -1 -1 -1 -1 -1 -1 -1 -1 -1 -1 -1 -1 -1 -1 -1 -1 -1 -1 -1
$$ -1 -1 -1 -1 -1 -1 -1 -1 -1 -1 -1 -1 -1 -1 -1 -1 -1 -1 -1 -1 -1 -1 -1 -1
$$ -1 -1 -1 -1 -1 -1 -1 -1
$$ ##$RG_tab2= (0..127)
$$ 0.25 0.28 0.32 0.35 0.4 0.44 0.5 0.56 0.64 0.7 0.8 0.89 1 1.12 1.28 1.4
$$ 1.6 1.78 2 2.25 2.56 2.8 3.2 3.56 4 4.5 5 5.6 6.35 7.12 8 9 10 11.3 12.7
$$ 14.2 16 18 20.2 22.6 25.4 28.5 32 36 40.3 45.2 50.8 57 64 71.8 80.6 90.5
$$ 101 -1 -1 -1 -1 -1 -1 -1 -1 -1 -1 -1 -1 -1 -1 -1 -1 -1 -1 -1 -1 -1 -1 -1
$$ -1 -1 -1 -1 -1 -1 -1 -1 -1 -1 -1 -1 -1 -1 -1 -1 -1 -1 -1 -1 -1 -1 -1 -1
$$ -1 -1 -1 -1 -1 -1 -1 -1 -1 -1 -1 -1 -1 -1 -1 -1 -1 -1 -1 -1 -1 -1 -1 -1
$$ -1 -1 -1 -1
$$ ##$RG_tab20= (0..127)
$$ -1 -1 -1 -1 -1 -1 -1 -1 -1 -1 -1 -1 -1 -1 -1 -1 -1 -1 -1 -1 -1 -1 -1 -1
$$ -1 -1 -1 -1 -1 -1 -1 -1 -1 -1 -1 -1 -1 -1 -1 -1 -1 -1 -1 -1 -1 -1 -1 -1
$$ -1 -1 -1 -1 -1 -1 -1 -1 -1 -1 -1 -1 -1 -1 -1 -1 -1 -1 -1 -1 -1 -1 -1 -1
$$ -1 -1 -1 -1 -1 -1 -1 -1 -1 -1 -1 -1 -1 -1 -1 -1 -1 -1 -1 -1 -1 -1 -1 -1
$$ -1 -1 -1 -1 -1 -1 -1 -1 -1 -1 -1 -1 -1 -1 -1 -1 -1 -1 -1 -1 -1 -1 -1 -1
$$ -1 -1 -1 -1 -1 -1 -1 -1
$$ ##$RG_tab21= (0..127)
$$ -1 -1 -1 -1 -1 -1 -1 -1 -1 -1 -1 -1 -1 -1 -1 -1 -1 -1 -1 -1 -1 -1 -1 -1
$$ -1 -1 -1 -1 -1 -1 -1 -1 -1 -1 -1 -1 -1 -1 -1 -1 -1 -1 -1 -1 -1 -1 -1 -1
$$ -1 -1 -1 -1 -1 -1 -1 -1 -1 -1 -1 -1 -1 -1 -1 -1 -1 -1 -1 -1 -1 -1 -1 -1
$$ -1 -1 -1 -1 -1 -1 -1 -1 -1 -1 -1 -1 -1 -1 -1 -1 -1 -1 -1 -1 -1 -1 -1 -1
$$ -1 -1 -1 -1 -1 -1 -1 -1 -1 -1 -1 -1 -1 -1 -1 -1 -1 -1 -1 -1 -1 -1 -1 -1
$$ -1 -1 -1 -1 -1 -1 -1 -1
$$ ##$RG_tab22= (0..127)
$$ -1 -1 -1 -1 -1 -1 -1 -1 -1 -1 -1 -1 -1 -1 -1 -1 -1 -1 -1 -1 -1 -1 -1 -1
$$ -1 -1 -1 -1 -1 -1 -1 -1 -1 -1 -1 -1 -1 -1 -1 -1 -1 -1 -1 -1 -1 -1 -1 -1
$$ -1 -1 -1 -1 -1 -1 -1 -1 -1 -1 -1 -1 -1 -1 -1 -1 -1 -1 -1 -1 -1 -1 -1 -1
$$ -1 -1 -1 -1 -1 -1 -1 -1 -1 -1 -1 -1 -1 -1 -1 -1 -1 -1 -1 -1 -1 -1 -1 -1
$$ -1 -1 -1 -1 -1 -1 -1 -1 -1 -1 -1 -1 -1 -1 -1 -1 -1 -1 -1 -1 -1 -1 -1 -1
$$ -1 -1 -1 -1 -1 -1 -1 -1
$$ ##$RG_tab23= (0..127)
$$ -1 -1 -1 -1 -1 -1 -1 -1 -1 -1 -1 -1 -1 -1 -1 -1 -1 -1 -1 -1 -1 -1 -1 -1
$$ -1 -1 -1 -1 -1 -1 -1 -1 -1 -1 -1 -1 -1 -1 -1 -1 -1 -1 -1 -1 -1 -1 -1 -1
$$ -1 -1 -1 -1 -1 -1 -1 -1 -1 -1 -1 -1 -1 -1 -1 -1 -1 -1 -1 -1 -1 -1 -1 -1
$$ -1 -1 -1 -1 -1 -1 -1 -1 -1 -1 -1 -1 -1 -1 -1 -1 -1 -1 -1 -1 -1 -1 -1 -1
$$ -1 -1 -1 -1 -1 -1 -1 -1 -1 -1 -1 -1 -1 -1 -1 -1 -1 -1 -1 -1 -1 -1 -1 -1
$$ -1 -1 -1 -1 -1 -1 -1 -1
$$ ##$RG_tab24= (0..127)
$$ -1 -1 -1 -1 -1 -1 -1 -1 -1 -1 -1 -1 -1 -1 -1 -1 -1 -1 -1 -1 -1 -1 -1 -1
$$ -1 -1 -1 -1 -1 -1 -1 -1 -1 -1 -1 -1 -1 -1 -1 -1 -1 -1 -1 -1 -1 -1 -1 -1
$$ -1 -1 -1 -1 -1 -1 -1 -1 -1 -1 -1 -1 -1 -1 -1 -1 -1 -1 -1 -1 -1 -1 -1 -1
$$ -1 -1 -1 -1 -1 -1 -1 -1 -1 -1 -1 -1 -1 -1 -1 -1 -1 -1 -1 -1 -1 -1 -1 -1
$$ -1 -1 -1 -1 -1 -1 -1 -1 -1 -1 -1 -1 -1 -1 -1 -1 -1 -1 -1 -1 -1 -1 -1 -1
$$ -1 -1 -1 -1 -1 -1 -1 -1
$$ ##$RG_tab3= (0..127)
$$ 0.25 0.28 0.32 0.35 0.4 0.44 0.5 0.56 0.64 0.7 0.8 0.89 1 1.12 1.28 1.4
$$ 1.6 1.78 2 2.25 2.56 2.8 3.2 3.56 4 4.5 5 5.6 6.35 7.12 8 9 10 11.3 12.7
$$ 14.2 16 18 20.2 22.6 25.4 28.5 32 36 40.3 45.2 50.8 57 64 71.8 80.6 90.5
$$ 101 -1 -1 -1 -1 -1 -1 -1 -1 -1 -1 -1 -1 -1 -1 -1 -1 -1 -1 -1 -1 -1 -1 -1
$$ -1 -1 -1 -1 -1 -1 -1 -1 -1 -1 -1 -1 -1 -1 -1 -1 -1 -1 -1 -1 -1 -1 -1 -1
$$ -1 -1 -1 -1 -1 -1 -1 -1 -1 -1 -1 -1 -1 -1 -1 -1 -1 -1 -1 -1 -1 -1 -1 -1
$$ -1 -1 -1 -1
$$ ##$RG_tab4= (0..127)
$$ 0.25 0.28 0.32 0.35 0.4 0.44 0.5 0.56 0.64 0.7 0.8 0.89 1 1.12 1.28 1.4
$$ 1.6 1.78 2 2.25 2.56 2.8 3.2 3.56 4 4.5 5 5.6 6.35 7.12 8 9 10 11.3 12.7
$$ 14.2 16 18 20.2 22.6 25.4 28.5 32 36 40.3 45.2 50.8 57 64 71.8 80.6 90.5
$$ 101 -1 -1 -1 -1 -1 -1 -1 -1 -1 -1 -1 -1 -1 -1 -1 -1 -1 -1 -1 -1 -1 -1 -1
$$ -1 -1 -1 -1 -1 -1 -1 -1 -1 -1 -1 -1 -1 -1 -1 -1 -1 -1 -1 -1 -1 -1 -1 -1
$$ -1 -1 -1 -1 -1 -1 -1 -1 -1 -1 -1 -1 -1 -1 -1 -1 -1 -1 -1 -1 -1 -1 -1 -1
$$ -1 -1 -1 -1
$$ ##$RG_tab5= (0..127)
$$ -1 -1 -1 -1 -1 -1 -1 -1 -1 -1 -1 -1 -1 -1 -1 -1 -1 -1 -1 -1 -1 -1 -1 -1
$$ -1 -1 -1 -1 -1 -1 -1 -1 -1 -1 -1 -1 -1 -1 -1 -1 -1 -1 -1 -1 -1 -1 -1 -1
$$ -1 -1 -1 -1 -1 -1 -1 -1 -1 -1 -1 -1 -1 -1 -1 -1 -1 -1 -1 -1 -1 -1 -1 -1
$$ -1 -1 -1 -1 -1 -1 -1 -1 -1 -1 -1 -1 -1 -1 -1 -1 -1 -1 -1 -1 -1 -1 -1 -1
$$ -1 -1 -1 -1 -1 -1 -1 -1 -1 -1 -1 -1 -1 -1 -1 -1 -1 -1 -1 -1 -1 -1 -1 -1
$$ -1 -1 -1 -1 -1 -1 -1 -1
$$ ##$RG_tab6= (0..127)
$$ -1 -1 -1 -1 -1 -1 -1 -1 -1 -1 -1 -1 -1 -1 -1 -1 -1 -1 -1 -1 -1 -1 -1 -1
$$ -1 -1 -1 -1 -1 -1 -1 -1 -1 -1 -1 -1 -1 -1 -1 -1 -1 -1 -1 -1 -1 -1 -1 -1
$$ -1 -1 -1 -1 -1 -1 -1 -1 -1 -1 -1 -1 -1 -1 -1 -1 -1 -1 -1 -1 -1 -1 -1 -1
$$ -1 -1 -1 -1 -1 -1 -1 -1 -1 -1 -1 -1 -1 -1 -1 -1 -1 -1 -1 -1 -1 -1 -1 -1
$$ -1 -1 -1 -1 -1 -1 -1 -1 -1 -1 -1 -1 -1 -1 -1 -1 -1 -1 -1 -1 -1 -1 -1 -1
$$ -1 -1 -1 -1 -1 -1 -1 -1
$$ ##$RG_tab7= (0..127)
$$ -1 -1 -1 -1 -1 -1 -1 -1 -1 -1 -1 -1 -1 -1 -1 -1 -1 -1 -1 -1 -1 -1 -1 -1
$$ -1 -1 -1 -1 -1 -1 -1 -1 -1 -1 -1 -1 -1 -1 -1 -1 -1 -1 -1 -1 -1 -1 -1 -1
$$ -1 -1 -1 -1 -1 -1 -1 -1 -1 -1 -1 -1 -1 -1 -1 -1 -1 -1 -1 -1 -1 -1 -1 -1
$$ -1 -1 -1 -1 -1 -1 -1 -1 -1 -1 -1 -1 -1 -1 -1 -1 -1 -1 -1 -1 -1 -1 -1 -1
$$ -1 -1 -1 -1 -1 -1 -1 -1 -1 -1 -1 -1 -1 -1 -1 -1 -1 -1 -1 -1 -1 -1 -1 -1
$$ -1 -1 -1 -1 -1 -1 -1 -1
$$ ##$RG_tab8= (0..127)
$$ -1 -1 -1 -1 -1 -1 -1 -1 -1 -1 -1 -1 -1 -1 -1 -1 -1 -1 -1 -1 -1 -1 -1 -1
$$ -1 -1 -1 -1 -1 -1 -1 -1 -1 -1 -1 -1 -1 -1 -1 -1 -1 -1 -1 -1 -1 -1 -1 -1
$$ -1 -1 -1 -1 -1 -1 -1 -1 -1 -1 -1 -1 -1 -1 -1 -1 -1 -1 -1 -1 -1 -1 -1 -1
$$ -1 -1 -1 -1 -1 -1 -1 -1 -1 -1 -1 -1 -1 -1 -1 -1 -1 -1 -1 -1 -1 -1 -1 -1
$$ -1 -1 -1 -1 -1 -1 -1 -1 -1 -1 -1 -1 -1 -1 -1 -1 -1 -1 -1 -1 -1 -1 -1 -1
$$ -1 -1 -1 -1 -1 -1 -1 -1
$$ ##$RG_tab9= (0..127)
$$ -1 -1 -1 -1 -1 -1 -1 -1 -1 -1 -1 -1 -1 -1 -1 -1 -1 -1 -1 -1 -1 -1 -1 -1
$$ -1 -1 -1 -1 -1 -1 -1 -1 -1 -1 -1 -1 -1 -1 -1 -1 -1 -1 -1 -1 -1 -1 -1 -1
$$ -1 -1 -1 -1 -1 -1 -1 -1 -1 -1 -1 -1 -1 -1 -1 -1 -1 -1 -1 -1 -1 -1 -1 -1
$$ -1 -1 -1 -1 -1 -1 -1 -1 -1 -1 -1 -1 -1 -1 -1 -1 -1 -1 -1 -1 -1 -1 -1 -1
$$ -1 -1 -1 -1 -1 -1 -1 -1 -1 -1 -1 -1 -1 -1 -1 -1 -1 -1 -1 -1 -1 -1 -1 -1
$$ -1 -1 -1 -1 -1 -1 -1 -1
$$ ##$RXFMAX= (0..23)
$$ 1290 1290 1290 1290 -1 -1 -1 -1 -1 -1 -1 -1 -1 -1 -1 -1 -1 -1 -1 -1 -1
$$ -1 -1 -1
$$ ##$RXFMIN= (0..23)
$$ 5 5 5 5 -1 -1 -1 -1 -1 -1 -1 -1 -1 -1 -1 -1 -1 -1 -1 -1 -1 -1 -1 -1
$$ ##$RheoNmrEth= <no>
$$ ##$SGUC1= (0..23)
$$ 34 33 17 18 0 0 0 0 0 0 0 0 0 0 0 0 0 0 0 0 0 0 0 0
$$ ##$SGUC2= (0..23)
$$ 49 0 0 0 0 0 0 0 0 0 0 0 0 0 0 0 0 0 0 0 0 0 0 0
$$ ##$SLCBCONF= <SHNV>
$$ ##$SPECTR= 13
$$ ##$SYNCTRIG= 0
$$ ##$SamChgEth= (0..3)
$$ <192.168.98.3> <no> <no> <no>
$$ ##$SamChgPort= (0..3)
$$ <80> <no> <no> <no>
$$ ##$SamChgProtocol= (0..3)
$$ <CORBA> <> <> <>
$$ ##$ServiceNo= <>
$$ ##$Sgu10PowerLevel= (0..7)
$$ 0 0 0 0 0 0 0 0
$$ ##$Sgu11PowerLevel= (0..7)
$$ 0 0 0 0 0 0 0 0
$$ ##$Sgu12PowerLevel= (0..7)
$$ 0 0 0 0 0 0 0 0
$$ ##$Sgu13PowerLevel= (0..7)
$$ 0 0 0 0 0 0 0 0
$$ ##$Sgu14PowerLevel= (0..7)
$$ 0 0 0 0 0 0 0 0
$$ ##$Sgu15PowerLevel= (0..7)
$$ 0 0 0 0 0 0 0 0
$$ ##$Sgu16PowerLevel= (0..7)
$$ 0 0 0 0 0 0 0 0
$$ ##$Sgu17PowerLevel= (0..7)
$$ 0 0 0 0 0 0 0 0
$$ ##$Sgu18PowerLevel= (0..7)
$$ 0 0 0 0 0 0 0 0
$$ ##$Sgu19PowerLevel= (0..7)
$$ 0 0 0 0 0 0 0 0
$$ ##$Sgu1PowerLevels= (0..7)
$$ 90 74 58 42 26 10 0 0
$$ ##$Sgu20PowerLevel= (0..7)
$$ 0 0 0 0 0 0 0 0
$$ ##$Sgu21PowerLevel= (0..7)
$$ 0 0 0 0 0 0 0 0
$$ ##$Sgu22PowerLevel= (0..7)
$$ 0 0 0 0 0 0 0 0
$$ ##$Sgu23PowerLevel= (0..7)
$$ 0 0 0 0 0 0 0 0
$$ ##$Sgu24PowerLevel= (0..7)
$$ 0 0 0 0 0 0 0 0
$$ ##$Sgu2PowerLevels= (0..7)
$$ 90 74 58 42 26 10 0 0
$$ ##$Sgu3PowerLevels= (0..7)
$$ 90 74 58 42 26 10 0 0
$$ ##$Sgu4PowerLevels= (0..7)
$$ 90 74 58 42 26 10 0 0
$$ ##$Sgu5PowerLevels= (0..7)
$$ 0 0 0 0 0 0 0 0
$$ ##$Sgu6PowerLevels= (0..7)
$$ 0 0 0 0 0 0 0 0
$$ ##$Sgu7PowerLevels= (0..7)
$$ 0 0 0 0 0 0 0 0
$$ ##$Sgu8PowerLevels= (0..7)
$$ 0 0 0 0 0 0 0 0
$$ ##$Sgu9PowerLevels= (0..7)
$$ 0 0 0 0 0 0 0 0
$$ ##$SguType= 4
$$ ##$ShimMaxVal= 130000
$$ ##$ShimPow1Ch2Sh= (0..38)
$$ 1 2 3 21 4 4 27 27 4 4 63 26 26 25 7 7 20 20 31 31 0 0 0 0 0 0 0 0 0 0
$$ 0 0 0 0 0 0 0 0 0
$$ ##$ShimPow1Imax= (0..38)
$$ 1 1 1 1 1 1 1 1 1 1 1 1 1 1 1 1 1 1 1 1 0 0 0 0 0 0 0 0 0 0 0 0 0 0 0 0
$$ 0 0 0
$$ ##$ShimPow1NChan= 20
$$ ##$ShimPow1TotIMax= 6
$$ ##$ShimPow1Vmax= (0..38)
$$ 20 20 20 20 20 20 20 20 20 20 20 20 20 20 20 20 20 20 20 20 0 0 0 0 0 0
$$ 0 0 0 0 0 0 0 0 0 0 0 0 0
$$ ##$ShimPow2Ch2Sh= (0..38)
$$ 15 15 33 33 35 35 25 8 38 38 23 8 14 14 36 36 32 32 23 63 0 0 0 0 0 0 0
$$ 0 0 0 0 0 0 0 0 0 0 0 0
$$ ##$ShimPow2Imax= (0..38)
$$ 1 1 1 1 1 1 1 1 1 1 1 1 1 1 1 1 1 1 1 1 0 0 0 0 0 0 0 0 0 0 0 0 0 0 0 0
$$ 0 0 0
$$ ##$ShimPow2NChan= 20
$$ ##$ShimPow2TotIMax= 6
$$ ##$ShimPow2Vmax= (0..38)
$$ 20 20 20 20 20 20 20 20 20 20 20 20 20 20 20 20 20 20 20 20 0 0 0 0 0 0
$$ 0 0 0 0 0 0 0 0 0 0 0 0 0
$$ ##$ShimPow3Ch2Sh= (0..38)
$$ 0 0 0 0 0 0 0 0 0 0 0 0 0 0 0 0 0 0 0 0 0 0 0 0 0 0 0 0 0 0 0 0 0 0 0 0
$$ 0 0 0
$$ ##$ShimPow3Imax= (0..38)
$$ 0 0 0 0 0 0 0 0 0 0 0 0 0 0 0 0 0 0 0 0 0 0 0 0 0 0 0 0 0 0 0 0 0 0 0 0
$$ 0 0 0
$$ ##$ShimPow3NChan= 0
$$ ##$ShimPow3TotIMax= 0
$$ ##$ShimPow3Vmax= (0..38)
$$ 0 0 0 0 0 0 0 0 0 0 0 0 0 0 0 0 0 0 0 0 0 0 0 0 0 0 0 0 0 0 0 0 0 0 0 0
$$ 0 0 0
$$ ##$ShimPow4Ch2Sh= (0..38)
$$ 0 0 0 0 0 0 0 0 0 0 0 0 0 0 0 0 0 0 0 0 0 0 0 0 0 0 0 0 0 0 0 0 0 0 0 0
$$ 0 0 0
$$ ##$ShimPow4Imax= (0..38)
$$ 0 0 0 0 0 0 0 0 0 0 0 0 0 0 0 0 0 0 0 0 0 0 0 0 0 0 0 0 0 0 0 0 0 0 0 0
$$ 0 0 0
$$ ##$ShimPow4NChan= 0
$$ ##$ShimPow4TotIMax= 0
$$ ##$ShimPow4Vmax= (0..38)
$$ 0 0 0 0 0 0 0 0 0 0 0 0 0 0 0 0 0 0 0 0 0 0 0 0 0 0 0 0 0 0 0 0 0 0 0 0
$$ 0 0 0
$$ ##$ShimPow5Ch2Sh= (0..38)
$$ 0 0 0 0 0 0 0 0 0 0 0 0 0 0 0 0 0 0 0 0 0 0 0 0 0 0 0 0 0 0 0 0 0 0 0 0
$$ 0 0 0
$$ ##$ShimPow5Imax= (0..38)
$$ 0 0 0 0 0 0 0 0 0 0 0 0 0 0 0 0 0 0 0 0 0 0 0 0 0 0 0 0 0 0 0 0 0 0 0 0
$$ 0 0 0
$$ ##$ShimPow5NChan= 0
$$ ##$ShimPow5TotIMax= 0
$$ ##$ShimPow5Vmax= (0..38)
$$ 0 0 0 0 0 0 0 0 0 0 0 0 0 0 0 0 0 0 0 0 0 0 0 0 0 0 0 0 0 0 0 0 0 0 0 0
$$ 0 0 0
$$ ##$ShimPow6Ch2Sh= (0..38)
$$ 0 0 0 0 0 0 0 0 0 0 0 0 0 0 0 0 0 0 0 0 0 0 0 0 0 0 0 0 0 0 0 0 0 0 0 0
$$ 0 0 0
$$ ##$ShimPow6Imax= (0..38)
$$ 0 0 0 0 0 0 0 0 0 0 0 0 0 0 0 0 0 0 0 0 0 0 0 0 0 0 0 0 0 0 0 0 0 0 0 0
$$ 0 0 0
$$ ##$ShimPow6NChan= 0
$$ ##$ShimPow6TotIMax= 0
$$ ##$ShimPow6Vmax= (0..38)
$$ 0 0 0 0 0 0 0 0 0 0 0 0 0 0 0 0 0 0 0 0 0 0 0 0 0 0 0 0 0 0 0 0 0 0 0 0
$$ 0 0 0
$$ ##$ShimPow7Ch2Sh= (0..38)
$$ 0 0 0 0 0 0 0 0 0 0 0 0 0 0 0 0 0 0 0 0 0 0 0 0 0 0 0 0 0 0 0 0 0 0 0 0
$$ 0 0 0
$$ ##$ShimPow7Imax= (0..38)
$$ 0 0 0 0 0 0 0 0 0 0 0 0 0 0 0 0 0 0 0 0 0 0 0 0 0 0 0 0 0 0 0 0 0 0 0 0
$$ 0 0 0
$$ ##$ShimPow7NChan= 0
$$ ##$ShimPow7TotIMax= 0
$$ ##$ShimPow7Vmax= (0..38)
$$ 0 0 0 0 0 0 0 0 0 0 0 0 0 0 0 0 0 0 0 0 0 0 0 0 0 0 0 0 0 0 0 0 0 0 0 0
$$ 0 0 0
$$ ##$ShimPow8Ch2Sh= (0..38)
$$ 0 0 0 0 0 0 0 0 0 0 0 0 0 0 0 0 0 0 0 0 0 0 0 0 0 0 0 0 0 0 0 0 0 0 0 0
$$ 0 0 0
$$ ##$ShimPow8Imax= (0..38)
$$ 0 0 0 0 0 0 0 0 0 0 0 0 0 0 0 0 0 0 0 0 0 0 0 0 0 0 0 0 0 0 0 0 0 0 0 0
$$ 0 0 0
$$ ##$ShimPow8NChan= 0
$$ ##$ShimPow8TotIMax= 0
$$ ##$ShimPow8Vmax= (0..38)
$$ 0 0 0 0 0 0 0 0 0 0 0 0 0 0 0 0 0 0 0 0 0 0 0 0 0 0 0 0 0 0 0 0 0 0 0 0
$$ 0 0 0
$$ ##$ShimPowMaxUA= (0..63)
$$ 130000 130000 130000 130000 130000 130000 130000 130000 130000 130000 130000
$$ 130000 130000 130000 130000 130000 130000 130000 130000 130000 130000 130000
$$ 130000 130000 130000 130000 130000 130000 130000 130000 130000 130000 130000
$$ 130000 130000 130000 130000 130000 130000 130000 0 0 0 0 0 0 0 0 0 0 0
$$ 0 0 0 0 0 0 0 0 0 0 0 0 0
$$ ##$ShimPowMaxUG= (0..63)
$$ 1000000 1000000 1000000 1000000 1000000 1000000 1000000 1000000 1000000
$$ 1000000 1000000 1000000 1000000 1000000 1000000 1000000 1000000 1000000
$$ 1000000 1000000 1000000 1000000 1000000 1000000 1000000 1000000 1000000
$$ 1000000 1000000 1000000 1000000 1000000 1000000 1000000 1000000 1000000
$$ 1000000 1000000 1000000 0 0 0 0 0 0 0 0 0 0 0 0 0 0 0 0 0 0 0 0 0 0 0 0
$$ 0
$$ ##$ShimPowNum= 2
$$ ##$ShimPowRcbType= 3
$$ ##$ShimPowRes= (0..63)
$$ 1e-20 1e-20 1e-20 1e-20 1e-20 1e-20 1e-20 1e-20 1e-20 1e-20 1e-20 1e-20
$$ 1e-20 1e-20 1e-20 1e-20 1e-20 1e-20 1e-20 1e-20 1e-20 1e-20 1e-20 1e-20
$$ 1e-20 1e-20 1e-20 1e-20 1e-20 1e-20 1e-20 1e-20 1e-20 1e-20 1e-20 1e-20
$$ 1e-20 1e-20 1e-20 1e-20 0 0 0 0 0 0 0 0 0 0 0 0 0 0 0 0 0 0 0 0 0 0 0 0
$$ ##$ShimPowRng0= (0..63)
$$ 1 1 1 1 1 1 1 1 1 1 1 1 1 1 1 1 1 1 1 1 1 1 1 1 1 1 1 1 1 1 1 1 1 1 1 1
$$ 1 1 1 1 0 0 0 0 0 0 0 0 0 0 0 0 0 0 0 0 0 0 0 0 0 0 0 0
$$ ##$ShimPowRng1= (0..63)
$$ 1 1 1 1 1 1 1 1 1 1 1 1 1 1 1 1 1 1 1 1 1 1 1 1 1 1 1 1 1 1 1 1 1 1 1 1
$$ 1 1 1 1 0 0 0 0 0 0 0 0 0 0 0 0 0 0 0 0 0 0 0 0 0 0 0 0
$$ ##$ShimPowRng2= (0..63)
$$ 1 1 1 1 1 1 1 1 1 1 1 1 1 1 1 1 1 1 1 1 1 1 1 1 1 1 1 1 1 1 1 1 1 1 1 1
$$ 1 1 1 1 0 0 0 0 0 0 0 0 0 0 0 0 0 0 0 0 0 0 0 0 0 0 0 0
$$ ##$ShimPowRng3= (0..63)
$$ 1 1 1 1 1 1 1 1 1 1 1 1 1 1 1 1 1 1 1 1 1 1 1 1 1 1 1 1 1 1 1 1 1 1 1 1
$$ 1 1 1 1 0 0 0 0 0 0 0 0 0 0 0 0 0 0 0 0 0 0 0 0 0 0 0 0
$$ ##$ShimPowType1= 8
$$ ##$ShimPowType2= 8
$$ ##$ShimPowType3= 0
$$ ##$ShimPowType4= 0
$$ ##$ShimPowType5= 0
$$ ##$ShimPowType6= 0
$$ ##$ShimPowType7= 0
$$ ##$ShimPowType8= 0
$$ ##$ShimSysActGrad= (0..63)
$$ 1 2 3 4 13 5 7 11 10 9 6 8 12 18 19 20 21 15 22 23 24 14 25 16 26 17 27
$$ 28 31 32 33 34 35 36 37 38 0 0 0 0 0 0 0 0 0 0 0 0 0 0 0 0 0 0 0 0 0 0
$$ 0 0 0 0 0 0
$$ ##$ShimSysAngle= <>
$$ ##$ShimSysFunc= (0..63)
$$ 1 2 3 4 5 6 7 8 9 10 0 37 38 35 16 15 14 13 12 11 28 27 26 25 24 23 36
$$ 22 30 29 20 21 34 33 32 31 17 18 19 0 0 0 0 0 0 0 0 0 0 0 0 0 0 0 0 0 0
$$ 0 0 0 0 0 0 0
$$ ##$ShimSysMatId= <292722ca.dat>
$$ ##$ShimSysMatrix= 1
$$ ##$ShimSysMinMaxUG= 130000
$$ ##$ShimSysOffset= <58>
$$ ##$ShimSysType= 4
$$ ##$ShimUnit= 3
$$ ##$SpectrOsVersion= <4.3.180.20230524>
$$ ##$TCubeEth= <192.168.180.38>
$$ ##$TCubeSeqDevice= <>
$$ ##$TopSpinVersion= <TopSpin 4.3.0>
$$ ##$TrxFreqFormula= (0..23)
$$ <TrxFreqFormula(2.0,600070000.000000,'TRX',Trx(1.0,'TRX 1200.1',2,5.000000,1290.000000))>
$$ <TrxFreqFormula(2.0,600070000.000000,'TRX',Trx(1.0,'TRX 1200.2',1,5.000000,1290.000000))>
$$ <TrxFreqFormula(2.0,600070000.000000,'TRX',Trx(1.0,'TRX 1200.3',1,5.000000,1290.000000))>
$$ <TrxFreqFormula(2.0,600070000.000000,'TRX',Trx(1.0,'TRX 1200.4',1,5.000000,1290.000000))>
$$ <> <> <> <> <> <> <> <> <> <> <> <> <> <> <> <> <> <> <> <>
$$ ##$TrxPN= (0..23)
$$ <Z148391> <Z148391> <Z148391> <Z148391> <> <> <> <> <> <> <> <> <> <> <>
$$ <> <> <> <> <> <> <> <> <>
$$ ##$TrxSN= (0..23)
$$ <02476> <00643> <00644> <00645> <> <> <> <> <> <> <> <> <> <> <> <> <>
$$ <> <> <> <> <> <> <>
$$ ##$VCubeEth= (0..23)
$$ <no> <no> <no> <no> <no> <no> <no> <no> <no> <no> <no> <no> <no> <no> <no>
$$ <no> <no> <no> <no> <no> <no> <no> <no> <no>
$$ ##$VTU= 2
$$ ##$VTUETH= <192.168.99.17>
$$ ##$ValueLine= no
$$ ##$VpuPN= (0..23)
$$ <no> <no> <no> <no> <no> <no> <no> <no> <no> <no> <no> <no> <no> <no> <no>
$$ <no> <no> <no> <no> <no> <no> <no> <no> <no>
$$ ##$VpuSN= (0..23)
$$ <no> <no> <no> <no> <no> <no> <no> <no> <no> <no> <no> <no> <no> <no> <no>
$$ <no> <no> <no> <no> <no> <no> <no> <no> <no>
$$ ##$WBREFAM= (0..31)
$$ 100.4 100 100 100 100 100 100 100 100 100 100 100 100 100 100 100 100 100
$$ 100 100 100 100 100 100 100 100 100 100 100 100 100 100
$$ ##$WBREFLM= (0..31)
$$ 1 0 0 0 0 0 0 0 0 0 0 0 0 0 0 0 0 0 0 0 0 0 0 0 0 0 0 0 0 0 0 0
$$ ##$WBREFPH= (0..31)
$$ 0.15 0 0 0 0 0 0 0 0 0 0 0 0 0 0 0 0 0 0 0 0 0 0 0 0 0 0 0 0 0 0 0
$$ ##$WBSGU= (0..31)
$$ 1 1 2 2 4 8 0 0 0 0 0 0 0 0 0 0 0 0 0 0 0 0 0 0 0 0 0 0 0 0 0 0
$$ ##END=
$$ 
##$DECIM=	1120
##$DSPFVS=	21
##XUNITS=	HZ
##YUNITS=	ARBITRARY UNITS
##FIRSTX=	11794.324708418544105
##LASTX=	-6062.7500291303258564
##DELTAX=	-0.068119594029018029624
##XFACTOR=	1
##YFACTOR=	1.5958787022677103362
##FIRSTY=	64
##MINY=	-93086328
##MAXY=	3432384
##NPOINTS=	262144
##XYDATA=	(X++(Y..Y))
11794D0j0j0j0l0j5j5j5j0N%J5J5J0J0J5j0K5%N%N%J5%Nj5j5Nnj0nj0J0J0j0j0NN%nNJ0J0
11791A5j0j5j5j5j5j5j5k0K0K0K5K5K5K0%N%J5K5%j5j5j5k0k5j0nJ0N%%J0K0nl0l5m0j0j0
11789a15j5J0K5K5K5K5J5J5J0J5Nj0j5j0J5J5J0j0j5j5j0nj5j0j5k0j0NJ5J0J0J0k0j5n%J0
11786f0j0%NJ5J5J0J5N%NJ0j0n%N%Nj0%J5j0%j5NJ5nj5j0J5J5nnj0j0%J0K5K0NnnK5L0J5J5
11783A10j0j5j5k0nj0j5j0k5k5%nJ5J5%J0nJ0J0K0J0%nj5%%nJ0nnn%%Nnj0j0j0NJ0j0n%%N
11780a5J5J0%J0%J5J0%J0%j5j0j0NJ0%Nj5j5nj0%%J0j0j0nj5%%nJ0Nj0Nj0J0Nn%N%N%%N%%
11777a5%%N%%N%%%%Nn%%NNNj5j5nn%%j5j5N%%%j5j0%%N%N%%%%%%%N%%NNJ0J5K0J0J5NJ0j0
11773B0n0m0m0l0J0K5K5J5J5n%%NJ0J5NNnj0%nN%%%%nN%%%nn%%J0J0j0j0%NN%%nNJ0N%%%%
11769a5N%Nj0j5j0nnnj5j0%NK0J5%J0J0J0j5j0j5j0k0j5k0NJ5J0K0nJ5J5J0J5N%%nnnNN%%
11766a5%%%nN%j5j0J0J0N%j0n%J0nnj0nJ0N%nnJ0J5Nj0j0J5N%%j5J0NN%j0%nN%j0nn%n%%N
11763c5j0j0%%%nNNnn%nL0L0M5K0Nj5nj0nj0j0j5j0j0J0%J0%J5J5J0j5NJ0%k5j5j0%J5J0J0
11760B0%%NJ0NNj0nk0j5%Nk0k0j5%K5K5%NJ0%%%J0j0nj0J0N%%%%j0n%NJ0J0nn%NNJ0j0j0j0
11757@nj0%j5j0J0J5%k5%%NNNJ0%j5NNJ0nk5N%n%%nj0j5j5N%J0j0nj0j0nj0J5J0j0nj0NJ0
11753a05J0J0N%J0J5J5J0%%NNJ5J0n%J0J0K5L0Nl0l0%J5K0nnnnNNj0nn%n%NJ0j5j0k5N%%N
11750eJ0N%J0%J0N%%%%J0j0%%NNn%nnj0K0%Nj0j5%nn%%nj5N%%k0NNNnnJ0N%%j0j5K0J5nk5
11747b5%K0K5J5k0k0j5NJ0J5%NnnN%%%J0Nnnnj0J0NJ0J5%k0j5NJ0J0%%j0nj5j5NNK0nj5j0
11743a5nj0N%j0nj5j0nj0j0nj0nJ0NN%%N%%J5J0%nJ0J0K5NnnJ5J0N%NNJ0J0%%J0J5j0nk0j5
11740A0j5k0nnNNn%NNN%J5J0J0J5j5l0l0j5NNNJ0k0J0NJ0K0%nnj0J5J0n%%%NNN%%j0j0NJ0
11737ENk0j0J5K5K5J0j5k5k5k0j0nnn%%nn%%nJ5J0n%J0NK0J0K0J5NJ0nk5j0j0j0J0%L0L0K5
11734H0Nj5k5k0j5j5j0n%nJ0J0J5J0%nn%%%k5j5NNJ5J5j0n%%J5J0j5k0j0j0j0j0j5k0J0J0
11731g0J0J5J5J5NNN%%%n%%%J5J0%j0N%NJ0N%NNNJ0%%j5k0%%j5j0nj0%%J0K0J0J0NNj0j5%
11728B0nj5j5%nNJ0%nn%J0J0n%n%%%%%%nN%nn%N%Nj0j0J0Nj0j0%%%%j0j5NJ0NJ0j0j0k0j5
11724h0%K5K5J0j0nNJ0NNK0K5Nj5k5l0k0k0%%K0K0J5J5NN%Nnj0nj0NN%%%K5J5J0%%j0J5n%
11721D5NN%%j0j0J0NJ0nnn%%j0%j5j5N%nj0nnnj0J0j5%%J0J0J0J0N%j0nnnJ0j0j5nN%%j0j0
11718e0j5%K5%NNNK0%%K0NNJ0J0L0N%%n%%k5j5j0n%nn%j0nj0%Nnj0J0K5J0J5nj0nn%j5j0j0
11714b5nnn%NN%j0%J0K5K5%J0j5j5nJ0K0K0Nj5k5l0k0j5j5j5J0J0K5K5J5J5j0j0j5j5J0j0
11712c5k0j5nK0K5L0L0L0J5nj0j5%%%nj0j5nj0j0n%nj0j5%nJ0J0nn%NM0J5j5j0j0NJ5J5J5
11709C5J0%nj0J0J0J0Nk0%nnnnnj0j0nnJ5J5j0l0l5j5J5J5j5n%k0j5J5J0N%n%K0N%J5J5K0
11706EK5nn%%%j5k0%%nj0nj0J0%Nj0j0J5K0J0K0NJ0J5K0K0nk0j5nn%j0J0Nj5j0k0k0J0J0J5
11703A0N%n%NK0Nk0j5nJ5%nj0j0nj0J5J0J0%%%NJ0%Nj5j5K0J5K0nj0j0J0N%%j0j0J0J0NJ0
11700F0j0nn%N%J0J0Nk0k5k5j5j5K0K0J0J0NNJ5nj5j5j0j5k5k5j5J5K5K5J5K0NNj5j5j5j0
11697a5%J0nnnj0%n%nnj0%N%Nnnk0%NNn%nnN%N%J5J5Nk0nJ5NJ0n%NJ0J0J0J0J0j0J0J5J0K0
11693F5nk0Nj0J5nj0nj0%nK0nj0j0k5%J0%%j0%n%Nj5J5J0J5%j5j5j0J5K0J0J5%k0k5j5%J0
11691b0j5j5nj5%N%%%NN%%%J0L0NNNJ0%%j5k5j0%%j0l0j5%J5J0%j5k0%J5J0Nn%J0J5J0NNN
11687c0J0J0%%N%k0k0j5j5%nj0%%K0J5J5%j5j5NJ5J5N%%NN%N%%N%Nj0j0nj0j0nj0n%nK0J5
11684d0J5J5Nnk0j0j5j0nj0J5K0J5K0J5J5j0j5k5k5N%j0k0l0j0NNJ5M0M0K5Nnk5k5l0j0J0
11681g0L5L5K5K0%j0%%%K5K0L0Nj5k0NK0nnj0j0%k5l0l0m0m5j0%K0J5%J0L0K5J5j0nn%nN%
11678a0nj0k5%NNJ0nnj0k0j0j5%M0L5J5J0N%j0nj0%nnNNJ0%J0NNNJ0J5j0J5J0J5%%nl5m0k5
11675c0j0J0J0J5nnJ0NJ0%%%%n%k5j0j0%%%%%J0%%%NJ0Nj5j0k0j5J0NK5K5j0j0j0J0K0J5%
11672A0NN%NNN%NNj5j0j0j0%%%%J5K0NNNJ0%k0j0j0j0j0j0j0NJ0%%j5NJ0Nn%J0N%N%nNk0l5
11669d0m0j0J0K5K5J5J0NNj5j5l0k5k0J5J5J5K5L0L0K5nn%j0NNj0j0j5j5k0Nj5j5j0j5J0J0
11666e5J5J0K0J5J5%%n%nj5J0Nj5j0nj0J0N%nk0%k0%NNJ0j5j5j5J0J5J5J5nnK0NJ0%%%nJ5
11663EJ5nnj5%%j0%nj5j5n%%NJ5J5L0L0K0nj0j5j5j5nj0NNn%j5J0j5J5j5j0%%nj0%nNJ0nn
11660e5NJ0NNJ5J5K0K0%NnnJ0j5%%nnj0j5J0Nnj0%j0%nj5j5nj5nj0J0NJ0NK0J5J0j0NJ0nK0
11657A0J0J0J0j5n%nn%j0n%j0nnnj5k0N%J0J0n%N%J0%NNNNk5%J0J0J5K0j0k5%NNJ5j0nJ0N
11653A0%J0nn%N%N%%%N%NN%NN%Nj5k5j0n%j5k0j5k5j5k0NNNnK0K0K5L5J5%nj0j0k5%K5K5J5
11650B5J0%%j5j5j0j0nJ5NJ0j0l0k5J5K0K0K0K0k0j0k5%J5J5K0J5J0j5k0j5j5NK0K0n%%nj5
11647A5k0%K0J5j0k0j5n%Nk0l5l0l0n%%J5J5K0J5L0K5J5nj0J0NJ0j0n%%N%j5j5J5J0j0j0%
11645b5%J0NnK5%J0J0Nj0j5%j0j0l5j5K0K0J5j0nJ5J0NJ0%nn%J0J0%k0k0%NNK5Nj5j5k5J0
11642a5J0J0NNnj0%nNJ0%%%%nnJ0j5%n%n%%nj0J0J0%k5nnJ5J0%K0Nj5k5nJ0K5J5%j5nJ0J0
11638A0nj0%%%J0NJ0J5NK0K0J0j0nj5j5l0n5j5%nn%K0J5K5J5NNj0J0K0nNNNJ0j5j0%%j0j0
11635A5j0NN%nJ0J0J5nnj5J5NNJ5j0nJ0K0j0j0l0m0j5NJ0K5K5%j5l5l5j0j0%%%NJ0N%NJ0N
11632c0K5%k0j5l0k5n%K0%NNNNJ0J0J5J0K0K0J0Nn%nnnj0%nJ0J0%NNNNJ0N%nj0%n%Nn%j0J0
11629D0k0J0Nj5%%n%n%nn%n%%j0j5J0Nj0j0NJ0J5J0j0j0%%K5J5K0K5nn%j0l0k5k0j5j5k0N
11626g0J0NNJ0J5%NNJ0J0J0K0J5J0nj5n%nj0j0j5%NJ5J0J0J5J5J5%k5j5j0j0%j0l0j5nJ0N
11623b5n%j5NJ5J0J0J0J0K0%J0J5J0j0j5%nnn%%%nnnn%Nj0k5k0%J5K0K0K0J0J5j0j0n%NN%
11620D5Nj5j5k5Nn%nnJ0NJ0Nn%%%J0j5j0j0nK0K0K5J0J0k0k5k0n%%N%j5k0%K5L0%j0l5nnJ0
11617b5J0j5nNJ5%Nn%%%%N%%N%%NNNNN%%%nj5l0m0l5j5K5M5M5J5nj0j0%%j5j5k0j5L0L0L0
11613A0L5J5j0j5m0k5k0j0J0K5K0J5J5nj0k0k0j0j5k5k0nj0J0J5n%nnNN%nn%L0L0N%NL0K0
11611A5K0nj0nnj5j0l5l0k0k0J0NJ0NK0J5%%K5M0M0J5%k0j0j5j5k0k0%J5j0nn%%%%NJ0J0J0
11608e%K0NNJ0j0j0j0k0j5%%J0k0j5k5nJ5J5K0%%L0L0J0k5m0j5j0j0n%K5L0K5K5NNj0j5k5
11605enNJ0N%K5K0Nj5j0j0k0k5l5j5j0%K5J5K5L0K0nk0k5NK5K0Nn%J0J5NJ0j0j5%%j5k0l5
11602b0l5k5k5J0J0J5K0L0L0%NN%L0K5%k5j5k0j5j5j0J0J5L5J0J0j5j5NNJ0j5j5j5j0j5j5
11599d0k5nj0%nJ5J5K5J0NNk0j5J0J5K0%j5j5N%L0K5K0K5J0%k5k0j5J0%L0K0K0j5j5l0%nn
11597C5J0J0NJ5j5l5l0k5j5k0J0L5L0L0K0K5j0n0m0k5nJ5K5nnnNJ0%NNN%Nn%j5l0j5j0j0n
11594g5nJ0J0J0NNNNJ0NJ0J0j0j0K0J5J5nl0k5k5k0j0K0K0K0L0L0%k5l0k5k5l0j0j5NK5J0
11591h0J5J0J5J0J0k0m0m0%J5J5J0%%k0j5NK5K0J0j0j5k5%J0K5K5K5K5j0j0nj0j0j5j5j0m0
11589a20j5k0J0K5K5K0%nK0L0L5%%%%j0j0%K0N%%j0n%%J0Nj5j5K0J5nk0%J0J0l0l0m0m0NL0
11586i5K5K5N%K0J5K5J5nj0j0k0l0j5%%%K5K5K5J5%k5k5k5%J0J0N%j0j5J0J5%k0j0j0J5J0
11583c0k0k0k5%J5K5J5K5J0J5J0J5j0J0K0K0%Nn%k5j5J0J0J5j0k5n0m0j5j0%n%k0k0nJ0K5
11580i5K0J0J0K0K0%k5l0j0nJ5K5K5Nk0nj0Nk0j5%J0J0K0J0J0N%nj0nNJ5Nk5k5k0J0J0K5L0
11577eNj5j0J0J5j0nnJ5J5%j5j0j0J5J5%%k0j5nnj5J0nK0J0J0%%J5J5J5nj0j0k5k0k0k5%J0
11575g0L0N0L5%l5l5k0%j0J5J0J5J0J5j5j0k5l0%J5K5K0K0J5K0nnj0n%j5j5nj5j0j5nj0J0
11572f0NJ5J0%%NL5%J0j5j0%Nn%%nNJ0nnj0J0K5k0j5k5%j0j0j0NNj0j5NNL0L0J0J5J0J0%k0
11569A0k5k5l0nJ5J5J5J5L0NNj0n%j5j0%%J0NJ0j5J0NNNj0j5j5j5j0j5j5j0%NNNJ5J5%nNN
11566c5NJ0J5J5%%j5NJ0%J5K0j0j5%NnJ5J5J5nj5k5k5nnnj0k0k5j0NJ5J5k0k5J5L5J5%j0J0
11563c0NJ0NN%k5k5nL0L0J5J5nnj0J0j0nj5NK0K0%nJ5K5N%k5k0l5j5nnj0J0J0J0K0L5J5j5
11560D5l0l0NN%J5J0J0Nj5nnj5%j0j0nj0j0J5%NJ0J0%%j5j0NL0K0j0%%%NN%NJ0%%%%NJ0NN
11557F0%%nnj5j5nl0%Nnj0NNNJ0j0j0NNNj5j0%NNj0j0%J0n%n%NJ0J0J0j0NJ5J0Nj5j5j5j5
11554d0j5%n%%nK0J5J0Nj5%%J5J5n%J0J0nnj5j5nnk0%%%%NNN%%NN%nnj0J0J0%n%N%nN%%%%
11550c0NJ0J0nnJ0L0L5Nj5j5j5j0%J0J0J0k0j5l5l5nJ0J5J0J0J0%J0%NJ5J5%k0l5l0j0J5L5
11547a5L0J5j0j0j5%%nk5k0Nnj0nK5NJ0nnK0J5K0nnnJ0J0nnK0J5NNj0%m0l5l0j0nnN%k0k5
11544a20nJ5J5K5J5J5NNJ0NJ0J0%%J0NJ5nj5j0NNj0j0nn%%nj0%Nj0n%nNJ0j5j0nnJ5J5N%%
11541c0N%nj0j0nnnnnn%K5J5K0j0nnj0J0K5J0J5nj0%n%%nn%%j0nj0J5L0L5K5j5l5l0j0j0J0
11538c0J5M0K0%j5j0J0J5j0k5%J5K0nl0k5%J5J5Nj0j5NJ0Nj0j0NJ0NN%K5J5j5m0m5l0l0n%
11535a05nnNNj5j0nJ5K5K5J5%k0k0nn%%NN%K0J5J5%%j5j5nj0K0K0L0L0j0l0%J5%j5j5Nnnn
11532e5%j0n%%%%J5J0L5J0J0j5l0l0nK0L0N%nk0k0j5j0J0J0J0L5Nj0j5J0J5j0nj0J0j0j5J5
11529d0L0Nj5j5n%%K5J0Nnj0j0l0m0%K5L0J0j0%K5L5J0n%Nj5k0k0J0N%%nk5j5k0j0j0%K0L0
11526d5L0%%J0J0J5J5N%k0k0NN%j5k5%J5J0%k0l0%J5K0%%j0j0nj0%J5K0J5L0L5J5%k0k0%K5
11523F0M0J5Nk0k0k0j0j0NNj5l5l0j0j5j5j5NJ0J5J0J0N%nn%j0J5j0%%N%j5j5J5J5J0nnJ0
11520c0K5K0nj5j0J0J5J0K5%n%%k0j0k0n%j0l0j0n%J5K0J5j0k5k5k0nnJ5K0K0J5j5j5k0j5
11518a05j0J5K0K5K0k0m0m5nJ0K5K5L0%%%k0%NL0L5J0k0j5J0NNNK5%j0J0%%%NL5J0j0l0l5
11515ej5J0L0K5Nj5l5n%NNnn%%%J0j0j0J0J5J0J0J5K0J5nj0nnj0nK0L5L5Nk5l5l0k0j5k0k0
11512c0%NJ0J0k5%J5J0J5J0n%l0j0K0K5%k0l0l0k0k0k5nJ0J5J0J5K5K0N%%Nnj0j0n%%n%j5
11509g5j0J5%j0j5%nJ5J5J5K0nj0J0J0NJ0%NJ0J0%N%%nj0NNK0%j0nn%N%NNnk5j0j0NN%%%J5
11506@J0N%%NNnj0%%%%J0J0J5J0nnK0K0J0k5l5m0k0NNNK0K0NJ0nnk5l0j0j0%K5M0K0j0l5l5
11503c5j5%nN%K5K5K0Nnj0%%J0J0j0n%K0K5J0j0j0j0nn%nnj0j0nj0j0nj0j0nj0NK0L5Nl0k5
11500e5l0NM0L5L0J0%%n%j0j0j0J0%%nj0k5%%nNN%k0m5nL5L0J5n%Nj0nJ5J0J5J0%%k0NJ0N
11497B0K5%j0%nJ5%%%nNJ0%%j5j0N%%k5l0l0l5l5j0j0J0J0J5J5J0%J0J5J0J5J5%j5nl0nJ0
11494f0J0J0j5j5J0nn%nJ5J5%NJ0%NJ0K5K0j0l5k5%J0K0NNj0j0NNNj0j5j5%%J0J0K0Nl0k5
11491e5k5%J0J5J0J0K0K5nj0j0k0j0j0%%k0k0j0nj0%j0J0K5K5M5K0J5j0j0n%%k0k0%%J5K5
11488a5j0nJ5J0NNJ0J0k0k0j0j0%%j0j0l5j5NM5L5L5NJ0nn%j5k5k0nJ5%nn%NN%%n%%%%nNN
11485c0n%J0J0Nj5k5l0%%J0J5N0M0K0nnJ5K5j0l5n5o5m0j5J0J5J5J5J5J0J5NJ0%l5l5j5N%
11482a05K0J5%NJ5J5K0J5K0%n%J5L5J5k0k5k5j5j5nn%%J5J0NJ0j0K0j0%j0n%Nj0n%J0J5J5
11479B5J5J0N%K0k5j5k0m5j5j0J0J0Nj0k0j5j0NJ0K0J5%Nj0J0J5J5NNnnJ0J0%nj0NJ0%N%%
11476B5NNJ0J0J0NNJ0J0nnk5k5k5k5j5%J0Nnj0j0J0J5nJ0NJ5L5M5K0%Nj5j5k0k5j5j5l5j0
11473c5nJ0J5j5N%J0%J0J5Nj0k5l0n%K0M5J5K0%j5j5j5n%k0J0k0j5j5J0L5J0J0j5k5l0nK5
11471e0M5M0M0M0L5%m0o5m5j0K0K5nj0j0j5k0k0NJ0K5Nl0k5j5J0Nj5k0j5nJ5L5L5K0K5nnj5
11468ej0%K5J5K0L0NJ0J0k0o0n0l0%nN%nnnnj5j0j0J5nn%N%%%N%NL0N5M5J5J0J5%nj5k0%n
11465C0nk0j5NJ0J0j5NJ5nj5l0j0J5J0j0k0k0nJ5J5J5J0J0J0N%%J0J5J0J5%%l0l0k0NNj5l0
11462e5l5j5NL0K5J5J5%%j0j5%%j0nj5j0J5K0%%J5J5J0nN%j0k0j0j5n%NNj5N%%N%J0J0J0J5
11459a5K0K0J0%j5j0%K0NNj0j5j0j0J0J0nk5nK0J0J0j5j5%%N%j0J5n%j0nnK0%%j0%J0J5j0
11456@j0k0%NJ0K5J0k0j5j5J0NNk0J0%%J5L5K0nnJ0L0L0%k0k5k5l0k5j5nL0L5J5j0l0l5k5
11453e5%j0nl5k5j5%J5J0L5L0K5J0%nJ5J5%%N%%%J0%nnj0nk5k5%J5NN%NJ5J0NN%n%%NNNj0
11450A0l0l0j0K5L0L0K0L0%J0NNl0n5m0k0%%K0J5J0%J5J0nnk5%l0j0nj0NNj5j0%%nn%K5J0
11447f0J0j0j0%j5k0k5J0J5L0L5L5L5J5J5j0K0K0K0J0j5nj5k0m5m5k5j0j0NJ0NN%%J0J0K0
11444eJ5j5k5m0j0J5K0%k5j5k0nJ5L5L0L5L5J0J5l0nK0K5%%J0J0j0k5k5l5l5k0K0K0nj0nn
11442d0%NK0K5%%J5K0%j5nn%j0n%j0J5J0NnnJ5J5%%nj0NJ0j0%%NJ5J5j0j5j5j5NK0K5%nj0
11439E0k0m5j5NNNnJ5N0M0L0J0k0k0j0j0k0k0k0%%nN%j0nk0n%K0NNj0nk0k0l0j0K0K5L0L5
11436A0L5K0J0J0%k5l0l5l5j5J0N%%j5j5j5J0J0J5J5j0N%J0j5k0k0j5k0%j0NNJ5J5K0K0%N
11433d5j0%k0N%Nnk5k0J0J0K0NJ5%nj5NJ5J0J5nN%nJ5J5nnj0J0K5J0NNk0J0J5%%j5j0j5k0
11430b5J0J0k0m0k0J5L5L5nnK0J5K0%k5k5j0n%%%%N%K0J5nnk0k0J0NJ0j5j0nJ5J5J0L0N0K5
11427A10j0n0l0K0L5J0k5m5m5j0K0K0K0nnj0k0k5j0K5L0J0k0k0%%Nj5j5j5j0nj0nj0j0J0N
11425a05L0nnnj0J0K0L0K5J0NNn%J0Nn%%J0nnj0J5J5J0j0j0j0J5J5J5J5J5J5j5j5k0j5j5n
11422A5j0k0k0j0J0K0J5%K5J5nj5j5%J5K0%j5j5%%J0%J5Nn%%J0%J0k0nJ0J0K5nk5j5l0nNJ0
11419A0k0j5n%%%j0j5k0j5J0J0J0J0nk5k0k0K0K0nnn%J0J0L0L0K5L5J0J0nj5N%J0j5nnNN%
11416D5J0nnJ0N%j5l5l0l0k5k0%J5J5K5K0K5K5J5J5K0K0%j5j0l5n%NN%k5l5m5k5l0n%K0K0
11413h0N%k0k5%J5K5L0J5J5J0J5NJ0j0j5j0j5J0NNNj0j0J0Nn%%%%%%%%%J0J0J0J0K0J5%Nn
11410F0j0j5k0j0j5j0j0j0j0nj0n%%M5M5N5Nnk0j5k0k5%K0J0j0k0J5K0Nj0n%J5%%J0j5j0k5
11407ek5j5nnNNj0k5k0nL5L0J0J5nj0J0J5J5nj0N%NNJ0j0j0J5J5J0J5j5j5j5j0J0J0J0J0k0
11404B0j0j0j0K0nJ5J5K5K5NJ0j5j0k5m5n5l0J5L5J0k0j5k0nJ5L0L0J5J5J5J5%k0k5%J0J5
11402C5%n%%j5j5nK5J0Nj0j5j0j0%K0J0J5j0n%%J0J0nnj0nj5j0j0J0N%NNN%nK0NN%%J0J5%
11399F0n%N%%J5J0Nk0l0j0J5j0%k0j0j0nn%NJ0J5nk0k0%nnl0n%%k0%K5K5J5j0NNJ5j5m0l5
11396a05k5%L5M0K0K5K5j5j5j5j0j5nJ0K0n%nJ0J5J0j0j0j0NJ0Nk0k0%J5J0K5K5J5K0J0J5
11393H0N%k5k5k5l0j5k0NK5L5K5J0N%%n%j0L0L0Nj5l5l0l5k0%K5M5M0J0j0l0k5k5j5J0K5L0
11390D5J5j0j0j0j5j5k0%J5J0J0N%nk0k0%n%nj5j0k0NK5K5K0K5nnJ5J0J5nl5l5j5j5k5J0L0
11388d0L5L0L5J5k0m0k0%J0NNK5K0J5nj5j5N%%k0j0nnk5j5j0j0j0j0j0nK0%Nj0j5J0J5nk0
11385i0%nJ5Nn%J5N0N0L0%k0j0J0j0j5j5k0%%j5m0%L0L5M0J0J5J5%%%NN%nk5k5l5l5j5NL5
11382a5L5J5K0NJ0NJ0j5j0%nK5K0J5j0k5k0j0nj0j5nJ0%K0K5K5j0m5n5m0nK0%NnK0L5M0K0
11379G5K0j0l0l0l0j0j5%nK0%j5j5nK0J0k5l5l0j0J5L5L0L0K5J5J5J0j0k5k0j5%K0J5K5%%
11377D5%nnk0k0l0l0l0l0k0j5j0J5J0J5J0K0N%%nK0K5J5%%K0nn%%K0%k0J0NNK0J5L0L0J0j5
11374H0l0l0%J5J5J5J5J5J5%k5k0k5n%nnnnnj0j0%Nk0j5k0k0Nj5k0k0nK0J0K5%N%K0M0J0k5
11371c0k0k0k0j5j5j5k0j0J0K5K0K5K0J0Nk0j5j0nN%%%K5K5K0K0NNJ0J0K0K0J5J5K0%j5j5
11368H5j5N%%k5k0k5nnnj0j5nj0nj0%K5%%%%%J0Nj0%%NNJ5J5J5J5j5%K5L0J0nnnNJ0nn%%%
11365G5%j0nJ0j5N%j0l0n0k5J0NK5nk0k5k0k0%K5K5K0K5L0J0j5k0%J5K0K0K0j0k5m5k5k0N
11362e0K0K5K5K5M0J5NNk0j5l5l5k0j5j0j0K0K0L0J5J5k5l0j0NNj0nj5j5NNL0Nj0l5k0K0L5
11359a5L5J5nnnj0j5j0j5%%J5K0NJ0J5K0J0j0%Nk5j5l5m0k5l0j0K0K5K0%j0%K5L0L0J5K0%
11357E5Nj5j5j5j0n%%nnnk5k5nL0K5J5%NJ0nl0l0n0k5NK5K5L5NJ0NJ0%nj5J0NNnnJ0J0l5m0
11354g0k5J5K5L5NNJ5j0j0l0j0%%J0NJ0K5K5K5L0K0J5j0nj5j5j5j5j5k0j5j5k0j5J5J5J5J5
11351e%NK0K5%%j0j5k5%%%%J5K0J5J5J5J0J5k0m0l0j0J0J0J0J0nj0J0J0%k5k5l0%%J5j0%%
11348c0NJ0j5j5J0J0%%%%j5j0NL0L5J5k0k0%%K0J5%nJ0NK0nj0J0K0J5%k0j0nk0j5k5nj0j0
11345c0%K5K5L0nj0j5k5j0j5NNNJ0K5K0NJ0K5K5K0%%k5k5k5nJ5k0j5j5j5nnj5J0k0k5j0J5
11343f0K5nl5j0j0j0j5J5K5J0%K0M5K5J0j0%NJ5J0K0J5n%j5j0n%k0k0j5J5n%k0k0j0j5%%j0
11340g0nK0J5L5J5nnnj0nK0NNj0j0k0j0k0Nj5j0k5%%K0J0J5J5j0NL0K0nk5l0k5k5j0K0M0M5
11337a5K5%m0m0%Nj5j5J5J0K0%%nj5NL0K5N%%K5J5J0nnj5j0NK5K0j0k5k5nj0%nj5j5nnj0j0
11334h0j0j0J5J0K5K5j0j0K0M5M0J5k0k0k0%K0K0J0j0l0n%Nj5j0j0nNNJ5nnnj0nJ0Nnn%%J0
11331ej5j0j0j5j0n%%nJ0L0K5K5Nj5j0%J5M0K5N%nJ0J5k5k5%%%k0j0j5j5N%Nnl0l5j0K0K0
11328d0J5j0nnNL0M5K5nj0%j5k0k5J0J0n%%k0k0J0K5J5j0nJ5J5J0J0n%J0J5%%nj5nj0k0j5
11325ej5NK0%N%NNNNK5%Nk5nj0%K5%j0N%nnNNn%j0J0nj0j0J0J5%j5nnj0J0%N%nj0%%%%nj0
11322a5j0J0K5nj5j5J0J0Nj0J0J5%Nk5NJ5J5N%%%nnj5j5k5k5j0J0NNN%K0J5J0j0k5k0j5J0
11319e5NJ0%NK0K0L0K5J5k0j5j5nj0%Nn%nj0J5J0%%NJ0NNnnJ0K0K0n%nj0l0l5m0k5%J5J5L0
11316eJ0j0k5j5NJ0J5J0J5%%k0K0K0%j5j5j5j5nJ5L0K5J0J5k0j5j5k0k0k0k0K0K0J5%k0k0
11313e5j5NNNj5nnNJ0%NNNJ5nNNK0%j0J0J5J0J0j5j0j0j0j0m0j0nn%%nj0j5%NNj5NJ0J0J0
11310i0J0%%j0j0K0J5K5%%nk0j5%N%k0j5NJ0K5J5J5J5J0J0L0J5j0j5j0nn%nNJ0J5J5K0K0N
11307H0Nnnj0nj0nnnj5J5NJ0nj0%K5J0J0%%NNJ0%%%j5k0l0j5%j0J5nk0j5j5k0NN%NJ5J0J5
11304EJ0N%J5J5%k5l0nNL0NNj5j0nn%Nj0j0k0%%nj5j5nK0J0J5NJ0NJ0J0J5nJ5J0J5%%J5J0
11301H5j0m0k5k5J0J5%k0k5k5j0j0j5j0%J5K5K5K0J5J5J0J0N%k5k5k0J5J5%%J0K5K5K5%j5
11298F5J0j0nj5k5j0%%J5nj0%J0N%n%NNNK5K0Nk5j5k0%K0NJ0k5j5j0j5%%k5k5j0J0K0%nj0
11295e0J0K5L0K5J0J0J0k5o0o0l0J0K5Nj0j0J5K5L0L5K0nj5j0Nj5%n%j0k0k0%%k0k0k0NJ0
11293a00NJ5J0j0j0K0J5J5L5L5L5J5nj5j5k0%K5N0K5j5l5m0k5nNJ0%%nnj0j5j0j5%n%nJ0J0
11290c0nj0J0NJ5nk5l0nnj0%k5%J0L5K0%j5J5%J0NNK5L0j0j5j5N%NnnNj5%%%nnnNNj5J0J5
11287b5J5J0J5N%nj0%J5J5J5nk5%%J0Nj5j0J0J0NJ0nl0j5j0NJ0%%j0j0j0j0j0J0J0Nj0l5j0
11284h0j0NN%NN%J5%NN%%nK0NJ0nnJ5J5j0j0%nNJ0J5J5NNj5k0k5k5k0%J0L0J5K5%k5j0nNJ0
11281a5%nn%j5j0J0Nn%n%%%J5K0K0J0J5j0%N%%%%N%j5j0Nj0nnnn%%J0J0N%%%K0%j5j5j5k0
11277c5NJ5J0J5nnnK0N%NNj0n%%%%NNNK5L0K5Nj5m0l5l0j5NJ0J5K0N%k5l0NM5M5%k5k0j5N
11274B0K0J5Nj5j5j5nj0j0j0k5%%NJ5K0L5L0Nk0j0j5%nj0j0j0nk0J0K0K0J5K0%%j0j5J5J5
11271E0J5n%nj5k0NNK0K5L0L0%%l0l0l0l0nJ0j0nj5NK5%j0k0j0J5n%%%%n%%NNK5n%%n%nj0
11268ek0k5J0J0K0NnK0K0K0J0j0%n%%k5j0J0Nj5j0nJ5%Nj5j0n%Nj0%NNj5j5j5J0J0n%nnnn
11265f0K0K0NNJ5nnnn%%%%j5j0j5NN%nj0j0%J0j0k5j5k0NNK5K5%nk5k5k5nNL0L0L5J5J0%%
11262c0j0n%K0n%%%k0l5j5j5NNK0K0%NN%nj0J5J0NJ0%%l0k5nnk0k5NNK5K5L5J5NNNNn%NNJ5
11259A0j5k0Nj5Nnnj5j5J0K5K0nj0nN%%%j0j0NK0K5K5K5K5J0j0j5j5nnk5k0nJ5J5nj0nj5j5
11256c5nnJ5K0L0J0%nj0J0K0J5%nj5j0%Nj5nk0j5NJ0j0nj5N%J5J0NNNJ0J5NNNJ0K0K5%k0n
11253H0nk5j5k0j5j5j5j0%n%k0j5j0K0NJ0j5nK0Nn%%%J0NJ0%%%NJ0%Nn%J0NN%N%j0nJ0J0J0
11249B5J0L0K5j0l5k0%J0J5%Nk5k5j0Nj0j5k0nJ5J5N%J0Nnnl0nnK0L5nj5j0j5%J0J5%J0Nj5
11246a5j0j5K0K0J0NNK5L0L0%%nJ0j0%NNnj0k0%%%j5k0j0NK0j0j0k0k0k5%K0J5nj0j0%Nn%
11243b0J0j5%%J0J5j0j0l0nj5Nnj0j5j5j5NL0J0J5nJ0J0j0j0k5%%K5L0K5J0j5j5j0j0J5K5
11241a5J5%nj0J5J0%%%k5k0%L0N5L5K5J0N%%%k5k5j5k0j5j5%nN%%k5l5j0j0K0K0K5J0j5k5
11238c5l0j5k0NL5L0J5J0NNk0%J5M5J5J0j5j0l5k5l0N%J5J5NNn%K0K0J5nj0j0J0J0nnk0N%
11235B0%k5k5%K0K0K0Nj0J0J5K0J5j0j5%nnnj0j5NNNk5j5j0%J5j0j0l5j0NK0K5K5J0j5n%J5
11232A5nnnnnk0Nnnnj0%%nK5%%N%N%N%%nN%J0J0n%j5j5%K5K0nk5n5l5k0j0J5%Nnj0J0%%%J0
11229a10J0J5J0K0J5J5nj0NNNN%%nJ0NNJ0J5%J0Nj5j0k5k5k5l0k5J0J5L5L0Nj5j0nj0J5K0
11226c0K5K5%%%nj0j0k0k0nnJ5J0K0K0J5J5%nK0L5L0j0l0l5l5j5NJ0nnJ0N%%NJ0NK5K5K5%
11223A10k5j5k5%j0%k5k5k5%%NNnn%J0J0j5j0j5nnnnj0nj5K5L0K5J5J0J5K0%Nk0k0j0j5n%
11220c5NJ0j5l5%%%%k5%K0L5M0K0%j5j5j0NK5J0Nj0j0N%K5J5J0%J5J0Nj5k0k0%Nk0k0j0J0
11217@K0J5%nJ0J5Nk0j5j5nl5j0J0K5K5J5j5J0NK5K5%k5k5k0k0k0k0%NJ0NJ0%%%L0NJ0nnj0
11214A0J0NNk5k0j5j0%%J5M0K0N%NJ5%k0k0k0%K0J5J5J5Nk0l0j5nn%k5k0%k0%K5M0O0K0Nk0
11211F0nnJ0NJ0N%k0j5j5j0j0nnj5k5j0J0K0K0n%j0k5m0l0j0J5J5K0J5%nnj5k0k0%K5J5J0
11208g0J5%%NNJ0J0J0NN%%nJ0J0%%k0k5m5j5nJ5J5J5%J0J0J0K0J5J0K5K5K0nk5k5%Nj5j0j0
11205Ej0j5%nJ5J5N%%NNK5J5%j0nn%nJ0J5J5NNj5k0j5%K5K5%k5m0l5l0nJ0J0%nJ5J5J5nj0
11202eNL0L0K0K0J5nl0l0k5nJ5K0NNk0k0nj0J0j5k5k0J0J5NN%%J5J0NJ0k0k0j5NNj5j5j0n
11200e5J5j5j5j0nL0%j5N%K5J0j0n%J5J0N%%NK0%%%NN%NJ0j5j0j0n%nnk0j5NNK0K0k5k0l5
11196h0%J0NJ5j0j0j0J0L0K5K0J5K0nk5k5l0k5j5NM5L0N%K0J5K0Nk0l0l0k0%%K5L0L0NJ0N
11194F5J0%l0j5%J5nk0j5NJ0NJ0j5j0l0j5K0J0j0j5j0NN%j0j5%j0%%j0j0k0j5%NJ5J0K0K5
11191d5K5K5J5nk0k5j5j5%%nnj0j5J0J0K0J5J0J0J5J5L0L5M5K5J0j0j5NK0nm0l5m5j0j0j5
11188eJ0N%k5l0j0J5J0J5NJ5J5J5J0J0J0J0J0j0k5j5j5NJ0J0j0nnK0J5K5K0K5K5K5K0J0j5
11186A95k5m5n0n0l0J0Nj5k0k0J5L0K0K5K0J5Nk5k5%%%j0j0nj5%j0%K5NNnnJ0K0Nk0j0J0J0
11183C5N%nj0j5j0n%%%%K0K0%NJ0J0J0j5m5m0k5k5j5k0K5K0L0J0%Nk5k5%nJ0J5NL0L0NK0j0
11180B5k0k0nj0nnj0nNJ0K5%nj0j0J5K5K5J5K0NNj5j5k0j0k5k0k0%J5L5K0%nl0k0%K5K5NJ0
11177B5J0Nj0j0j0J0%Nk5k5l5l5k5%J5N5M5J0j0j0J0%%%J5%nj0nnk0k0j5j5j0j0K5M5L0J5
11174A0%%k5k5l5%L0K5Nj0nJ5J0Nj0nNJ0n%j0J0J5N%K0J0j0n%J5J5%nNJ5J0J5nj0K0J5%%k0
11171A00NnnJ0Nj5j5j5J0NN%Nn%n%nl0j5j0nnNN%NNNNNj0j0j5NN%j0j5k5NJ0NN%J0k0j0j0
11168c5J5J5j0nN%%%NN%j0J0%K5%%%k5%J5K0%k0j5Nj5j0j5J0J0NJ0J0J5J5J0%nj0k0J0j0%
11165A0k0j5J0J0J5k0n%J0J0%Nj5j0j0n%%j0j0n%%%%k0NJ0NJ0j0j0J5J5K0K0%k0j5NJ0K5K5
11162C5K0J0j0NJ0K0K0J5j5j0j0NNj5j5%nk0k0l0j0j0n%%j0nNj5nJ5j5NNJ0J0J5nj0%nJ5J5
11159e%%N%J0J0nn%%NN%%j5j5j5j5%%%%%J5J5J5j0n%K0J0nn%J0J5J0j0j5nj5j5j5K0L0J5%
11156C5%J0J5J5J0%j0%j0J5j0j0nnn%%j0j0%Nj5j0j0nn%j0j0j5NK5N0K0K5J0nj5J0%nk5%J5
11153F0j5j0j5%%N%j0j5j5J0J0NnnNNJ0N%nk0nJ5J0K0nj5j0%%nnL0NNN%%J5J5J0j5k5j5k0
11150A0j5j0%%J0%%J5J0%%j0j0j5NN%j0k5j5J5K0J5K0K0J0j0j5nnJ5n%j0j0K0J5L0J0k0k0
11147C5k0nnnK0J5L5L0K0J5%l0m5n0l0j5N%j0j5J0J5J0J0K5K5J5k0j5NJ5K0NJ0N0K5%l5n0
11144F5l0k0Nj0j5j0j0K0K0NJ0j5j5j5j5J0N%NN%k5k5%J5M5K5J0nj5k0k0k5NJ0J0N%nJ0J0
11142@n%J5J5J0k0l0j5J5L5J5J5j5k0%%NJ0k0k0j5j0nj5k5j0nJ5L0L0L0K5K0nl0k5l5%K0J5
11139eJ5j5%%NJ0NNJ0j0j0j5NJ0NNj0j0j5J0J5K0J5K5Nj5j5j0NNJ5J0k0j5j5J0J0j0k0%%J0
11136B0j5j5j5j5j5k5nj0K0J5K0K5J0J5K5K0j0j0k0k0%nk0j5k5nJ0J0%k0n%J5%l5l0l0k5j0
11133a95J0K5J5J5NK0K5NK5J0J0NJ0%%%K5K0n%nM0Nnn%%j0l5k5j0n%j0%%L0J0J5n%k0j5k5
11130e0nJ5M0K0nk5k0k5nNL0J0Nnn%%J5J5j5j5j5j5K0K0n%%%j5j0j0J5j0j0j0j0K5N%%k0N
11127f0J5J5J5J5NNk0NK0K0J5J5k0k5n%%%NK5J5k5k0%K0K5j5nnj0j5j5j0J5%%nJ5J5J0%%l0
11125El0nj0n%N%J0J5L5J0k0k0j5j5nj0%K5J5J0j0nnnJ0NN%%n%%%%J0J5Nk0k0k0NL5M0J0j0
11121C5m0k5nK5K0N%n%j0nNNNJ0%k5%%J0Nj0n%%L0N%%nnK0J5%%j5k0NK5J0J5J0J5nk0l5l0
11118A0l0l5k0%%%k0NJ5M0L0Nn%K0K0%%J0J0nn%%%%NJ0k5j5j0j5nnK5L0Nj0l0l0j5j0%n%%
11115e5NJ0Nj5j5j5%K5K0nk0%j0NNK0K5%nNNN%K0N%%J0NJ0k5k0J0%%k5j5J0Nj5k5j0J0%J0
11112d5NJ0J5%nj5j5k0k5k5NJ5L0J5N%k0nN%j0j5nJ0J0%J0nK0nJ0J5J5%k5k5j0K0K0J0J5%
11109a5J0K0%j5k5l0k0nJ5L5J5K5J0J0N%%j5%nK0J5K0j0j5k5m0l5j5%J5%NJ5J5%%n%%nj0j5
11106e5NNJ5NJ0nJ0NJ5Nnj5NJ0NJ0j0j5nnNNJ0j5%%J0N%K5J5%J0%K0nj0n%%nnK5K0nnj0NK0
11103A00J5n%%j5j0j0j5K0N%j5k0J5J5nk5k5nJ5J0nnnj0%%%%j0j0J0%j0n%%J0j5j5J0J5K0
11100B0Nj5j5%K5K0N%J0N%%%K0NNj5j5j5j0%NNJ0j5j0l0nNNJ0N%k5k5nJ0J0J5K0J0J0n%k5
11097A0m0k0%J0Nnj0n%nj0j0j5%%J5L0M0L5K5N%k0k0k0k0j5%K5K5%%k5l5j5J5L5K5J0k5j5
11094b0j0j0J0J5nj0N%J5L0L5L0K0nj5j0l0%j0%nnj5j5nj0J0L0K5%%j0%j5j0j0j0j0k5%K0
11091b5K0J0Nj0J0K5K0L0J5k0j5j0J0K0nj0j0k5k5j5j0j5j0j0J5K0K5L0L5%j5nj0j0j5j0k0
11089a0j0j0%NJ0N%NNJ0nnn%j0j0%NJ5J5%Nn%j5j0l0k5%NK5K0K0K0J0N%nNJ0%%j0nNJ0J5J5
11085G5%k5j5nNj5j0j5%j0j0j0N%k5k5%K0L0J5K5J0J5j0j5k0j5J0K5K5NJ0%J5J0j5nJ5K0n
11083H5k5n0m0j0nJ5K0L0M0K5J5nj0j5NN%k0k5k0j5j5j5j0nK5L5L0K5%j0k0j5J0J0K5J5j0
11080G5k5j5nJ0K0J5NNj0j0nn%n%nJ5K5K0K0nj0nnl0k5l0l0%%K0J5J5J0J5%k0k0%%j0nj0j5
11077b0j0nJ0J0%N%%k0j5l0nJ0L0J5J5j0j0J0NNNnn%%NN%%%%NNj0j5j0J0J5k5l0l5j0K5L0
11074e0L5L5K0Nj5nn%j0j5%nJ0nj0j5j0nJ5J5K5%k5%%J5J5nnnnj0j5%%J0J0N%j0nK0K0nnJ0
11071B0NK0%N%nj0%K5%Nk0NJ0Nn%nnnJ5%j5j5j0nnj5j0j5j5nnNj5j0j5nJ5K0nnnK0J5%nNJ0
11068c0K5K0j0j0k0j5%%nj0j5j5J5J5%j5k5nK0J0J0Nk5k5j0J0j0nj0j5L5L0J5%NNK5K5%nN
11065eNK0J5J0Nk0k0k5nN%%nNk0%%Nj0%Nn%l0%NJ0J0J0%%k0J0J0J5NJ0J0j5N%J5J0j0j5%J0
11062Ej0j0%Nj5j0nJ0Nj5j5%J0N%l0l0j0NK5K5L5J5J5j0j0nj0NNK0J5J5J0J5%%j5j0nj0nj0
11059Ej0%N%NnnJ0nJ5j0j0j5m0k0%K5J0%NJ0%j0J0K0K0%k5nj0n%%%%nl0k0j0N%j0%%L0L0M0
11055eN0K5nk5l5m0nJ0K5%%j0j5j0j5k0%%NNJ5J5K0J0K0n%k5k0Nk0k0j0j0J5J5J5j0%nK0K5
11053a5%%j0nj0K0Nj5l5%K0J5j0j0nJ5J5K0Nj5J0L5J5j0j0j0nj0%K0j5l5j5NJ5J5n%%NJ5J0
11050A5n%%%nJ5J5j5l5k5%NJ0J0j5j0j5j5J5L0L0J0nk5j5j0J0K5L0J0j0nk0j5nJ5J5%j5j5
11047b0k0%j0nk0k0j5j5N%j5j5j0J0J0J0J0K5M5K0NNnK0J5J5J0J0NJ0j0j0k0j5k0Nnl5j0j5
11044g5J0J0J5J0J5K5K0K0K0j0nj0k5k5l0nnnnj5j0j5N%J0L0K5L0%k0j5k0j5m0j5k0k5k5n
11042a95J0J0J0%%J0J0M0L5K0K0J0J0j5j5nj0NNN%j5%%Nn%J0J0nj0N%NNk0k0NL0K5K5J5nn
11039A5n%NK0M0K0%k5k5j5m0l0l0k0NNNJ5K0K0%k0NNNnnK0nj0l0j0%nnJ0NJ0J0K5K5Nk0%%
11036a0%k0k5k5nJ5K5N%nNNJ0J0K5J0n%N%J5J0nl0j5k5j0k0l0nNJ0J0J5NNJ5J0%k5k0NL0K5
11033eK5J5nj0j0j0j5j5nnJ0J0K0%NNK0J5j5k0j5%J5k5l5NNJ0%j0j0nJ0J0NJ0NJ0K5nJ0J5
11030D0j5j5j5NJ0j0j5j5k0NJ0J5NJ0nnk5l0nj0NN%%k0k0j5NK0K0J5K5nnj0j5%n%k0NNJ5J0
11027g0k5%K0K0NJ0%Nnj0K0J5%%nj0j0nN%K0K0L0L0K5Nl0k5k5k5%%%%k5l0k5j0J0J0Nk5j5
11024a20J0K5K5N%K0M0L0j5j5k0J0K5K0Nk0j5k5%j0nnnj5k0NL0J0J5J0J5J0K0NNj0j0NJ0n
11021D0j0j0nNJ0J5j0%nj0nn%NNK0K0K5K5Nnj0j5k5k5l0j0j0j5J5K0J5K5j0n%nJ0%j0j0nn
11018ENNj0j0NNn%n%j0nj0J5K5K5%%%%K0K5Nj0j5m0j0j5%nk5nJ0Nn%nnJ0J5%Nj0j0j5j5J0
11015e0L5K0K0j0l0k0NJ5K5%k5k0k0%j0%%J0%J0N%%%N%%nnNNJ0J5NJ0j0j0l0l5j5J0K0M5L0
11012A0K5nj0%%Nj5k0nN%nnj0nnj0n%j5j0%nj5j5n%K0K5K0n%NJ5M0M0L5J0Nn%nk5k0j5j0j0
11009@NNNNJ5J0NJ0k0k0k5k5l5j5J5J0J5J5J5J5%%%%%Nj5J5nj0nJ5K5Nj5j0k0k0nnJ0j0m0
11006h0j5NK0J0J0L5J0NJ0nnJ0K5K5K0%k5j5j5nJ0j5k0nj0nnnnnj0%%NJ0J5J5K0J5J0Nj0j5
11003A5j0j5k0j5j0%j0nNM5K0K0Nj5j5j0j5j0j5j0j0j0k0%L5L5N5M0Nl0m5j0N%%%l0k5k5%
11000i5K0K0K5K0Nk5n0k5nJ5J5NK0K5j0n%L0L5J0j0j0%%J0J5NJ0n%k0j5k5k5NL0M0J5K0nn
10997F0k5j5j5NJ0%J0%k0k5NNJ0NJ0%%J5J5J0%l0j0%%j5k0j5%J0NNNNJ0NNJ0J5%J0J0J5N%
10994H5j5l5l5l0NJ0%NK0K5J0J0NNj5j0j0j0j0j5J5J5K0%j0j5J0J0j0j0nnJ5k0k5l0l5j5n
10992a05j0J0J5NNj5J5J5K0%%J0J0J0J0K0nj0nJ5M0J5J5n%j0j0l0k5j0J0M0L5J0k5k5k5nJ0
10989A5J0J0%nNk5%nnnNN%k0nn%N%NNNJ5J0%%j0j5j0J0J5J0%m0l0nJ5J5n%j0nJ0J0J0N%%J0
10986@J0L0Nj0%j5J5J5n%nj0j0nnj0nj5j5nnj5j5k0J0J0J5J5L5L0L0J0Nj0j0k5k0j5k5j5j0
10983f5j0J5nn%%%%J0J5%NnJ5J0J0j5J0J0J0K0n%%J5Nnk0nj0NNNNJ5j0j0j0K0K0L0K5L5J5
10980A50k0n5n0l0%NK5Nk0k0j5NK0K0L0L5Nj0k0k0k0%K5L0K0J5nnj5j5k5k0m0m0k5J0L0K5
10977a5%k5%J5K0J5%Nnj0%%%%j5j5nnnnj5j5j5k0j0J0K0M0M0K0%nJ0j5%%n%NJ0J0NJ0NNNJ5
10974F0J5nk5k5NJ0Nnj0nj0j5k5%J5j0nj5j5%Nj5j5j0L0K5%%%K0J5K0nnj0j0nnK0K0%%k0N
10971@J0%Nn%NN%%%%J5J0Nk0k5nJ5J5j0j0j5k5%nj5j5%NK5K5L5L5%j5j0j0%nj0j5j5NJ0J0
10968Ej0%NJ0J0j0%nk0k0k5%j0j0nnJ0M5L0L5j0j0j0j0NK5J5J0j0j5j0nnk0k5k5j0J0J5J5
10965d0J0N%%K5L0%N%%J0J5%%k0m0k0%j5k0k5k5NNJ0L0L5J0J0j0NJ0N%%%N%J5J5nk5l0j5K0
10962a0K0L0J0J0J0J5%l5n5k0nJ5J0k0j5j0K0J0J0%NJ5K0%N%J0Nj5k5k0NK5K5J5j5l5k0k0
10960c0%M5J5J5%NK0K0J0J0nnnnj0j0k5m5n5l5j5K5J5K5J0J0n%j0j5J0J5j0l0k5nJ5j5nj0
10957a10j0j0J0J0J0J0NNJ0J0J5J0j5j0k0k0NL5K5L0L0L5M0%k0k0j0j5k5k5J0%%j0%%nl5k5
10954h0J0K5K0NNk5k0k0J0K0K5L5J5k0k0%%K5%k0k0k5%J5J0K5K5%%k0N%nn%J0J0K0J0j0j0
10951B5k5l0k5%J0J0NJ0j0j0j5j0%%K0J5j0l0l0j0nL5NNk0j5NL0L0NJ5J5J5K5J0j0j0nJ0N
10949C5J0k0j5%L0L5K5j5k5k5k0k0k5l0k0%K5K5J5K0J5J5J0j0k5k5j5k5%K5K0K5N%J5L5K5
10946I5Nj5j5NJ0%%k0j5j5j5%nJ0J0j5k0J0Nnnj0j0NNNJ0%k5j0j0J5J5L0J0j5j0nJ5NNN%%
10943C5Nnnj5k0j0k0n%%J0%J0J0J0J0j0NNj0n%NNk0%%NNk5%%J0J5K0NJ0%NJ0M0n%j5j0nk5
10940B5NNJ0J5%%J5J0NNj5j5j0j5%nj5k0nK0L0L5Nj0k5k5l0j0J0%L5J0J5j0%nl0j0j5j5j0
10937d0j5j0K0j0j0%%NNl0l0nJ5J0J5%%K5J5L5K5Nk0j0j5K0K0K5nl0m0j0%%%nnK0M0L5M0K0
10934A05K0NNnnk0m0l0l5j0J0L0K0K0j0NNj0nj0J5L5J5j0k5l0l5nj0%NK0J5NNj0J0J5J5J5
10932I0nj5k0j0j0%%j0nj5J0j5j5j5NJ5K0j0j0%J5NNj5j5%%j0j0nj0J0J0J5J5%%J5K5j5k5
10929ej0j5J0j0k5k0NJ0NJ0j0j5NK5N5L0L0%J5K0NJ0k0k5k0%K5K5L0L0J5k5l0n5l0l5j0nj5
10926b0l5j5J5nj0j5j5j0j0J5L0K0nN%J5J0K0K0K5K5J0J5k5l0k5nnk5m0j0J5K5J5J5L0K5J5
10924F0NJ0%%j0NNn%nnNNj0%%%j0l0l0l0j5k0k5k0j0j0K0J5k0k0NL0L0J0NJ0%NJ5M0J5J0J0
10921D0J0J5K0J0J5j0%nnj0j0%%j5j0j5j5J5J5L0K5%j5l0j0K0K0Nj5l0l5m5k5j5N%nN%J0N
10918e5J5L5L0J5n%n%J0nj0nj0nnnnnj0n%NJ0J0j0%J0J5%n%%N%%%j5j0J5K0NJ0j0j0j5j5k0
10915c5k5k0NL5K5J0Nj0j0NN%%K0J0K0K0j5k0l0%%M0L0J0k5k5j5J0NJ0j5k5l0nNNJ5J0%nl0
10912d0%K0K0J0j0j0J0K0J5%k0k0NJ0K5J0J0j0j0%K5J0j0J0NJ0J0j5j0j0NJ5J5j5l5j0%K0
10909E5K0nnJ0Nk0j5j5j5nk5k5nN%Nj5%NN%nJ5L0L0J5J5%K5J5J0j0k5k5%J0J0%%J0J0k5k5
10906D0k0%J5K5%k5l5l5l0n%J0NJ5L5L5M0J5k5k5j5NJ0J0%%k0j5j0J5K0Nk0k5j5j0J5K0L0
10904C5Nj5j5k0k0j5j0%%K0L5K0K5%%nl0m0m0k0J5K5J0l0k0j5NNL5M5K0nk0k5k5%J5K5J5N
10901a0l5l5j0J0J0K5K5K5j0k5NL5L5M0L5L0J0j5j0j0j0j5j5l0l5%NNNK0J5J5K0NNJ0j5k5
10898H5k5j5k0j0nj5j5j0J5J0nk0k0J0J0j0k0j0j5N%K0J5N%L0K5K0j0l0nK0K0j0%n%NNJ0j5
10895B0k5nNK5%Nnl0n%%%j0nnnJ0Nj5j5%J5J5nl0nJ5J0L5J5k5k0n%NNK0K0%k0l0l0k0K0M0
10892c0M0K0nj5k0NNNN%Nn%J0J5%%nJ0nJ5J0j5k5k5k5j5m0l5l5NJ0J5n%%nNL5K0K0NL0M5N0
10889G5J0j0k5k0nn%k5k0j5%%J0J0n%J0NJ5J5nnj5J0J5J5%J0NJ0K5K5J0k0n0k5k5k0NJ0J0
10886EJ5%%NJ0K5%%nj0j5k0j5j5j5k0j5j0nn%%Nj0j0K0J5L0K5K5K5L0Nj0k5j0n%%%K0K5K5
10884I0J0Nj0j5l0l0j5J5K0K0NNJ0J0n%n%NNnnm0l5j0j0%J0K0K5j0l0l0k5k5k0k0j5k5%K5
10881a35K0K0J5L5L5k0k0l0j5J0NM0L0J5J5J0NJ0j0%k0j0J0J5J5NNN%J5j0k0j5k0j5n%J5n
10878@n%j0J0%%J0J0%nJ0NN%nnj0l0j5k0%j0%%J0J5J0J5%%NNJ5J0%NJ0J0j0nj0j0%j5k5NJ0
10875a5J0k5j5n0j5J0J0M0J5N%nj0j0J5L5M0L0J0j0j5nj0K0K0J0J0N%K5K5n%j5j5n%j0j0j0
10872H0j5j5j5%%k5k0n%NNNJ0%k0j5j5m0j0nL5L0J0j5j0k5j5j0%J0J0K0K0Nj0%K5J0Nn%j0
10869a5j5%N%k5nJ0L0K0J5J0K0nJ5j5j0%j5J0%j0j0nNJ0K5Nnj0k0nK0J5NNnnj0j5j0j5j0j5
10866c0j0j5j0nJ0J0J0%%nJ5K0L0J5%k0l0k5j0J5L0K0%k0j5NJ0K5K5%%n%nj5k5j0NNj5k0j5
10864e5NK0J5J0J5K0K0%j0n%Nj0j0%%j5k0j5j0j5j5j0j0j5NK0L0J0NNJ0J5J5%%%nJ0J5K5N
10861F0k5k5nJ0Nj0j0nJ0L0L5J0nj5j5l5j5N%k0l5j0nJ0K5K5L5J0J0Nnj0j5j5nn%k5n0m5l0
10858a55K5N0O0K0K5J0J0k5l0k0N%k0k5%J5J5Nj0%%N%%%%J0nn%n%nN%j0nN%%%J5J5L0L0J5
10855E0J5J0J5Nk0l5l5k0J5M0M0K5k5m5m0nK0K5%nl5j5NJ0nj5j5N%nj5J5NNk0j5j0nL5J5J5
10852a5%nnnK5K0J5J0N%k0j5%%%K5L5L5%l0l0k5j5j0j5j5K0K5J0j5k0j5j0%j5J0J0Nj5k0k0
10849h5k5n%L0L0K5L0%Nj5j5j5j5j5j0%nNNM0M5K5k0k0k0%%nnk0k5J5J5L5Nk0k5%J5K5K5N
10846A5k0j0j5k0k0l0k5j0j5J5L5M5K5NJ0%NN%%%%%k5k0k0k5NNJ0NJ5J5%%%%NNJ0J0K0k0l0
10843d0k5NK5M0M0J5J5k0j5nj0j5k0j0j0%%%n%%%%%%%%NNJ0j5%NNNj5nNJ0J5%j0j5k0NN%K0
10840b0M0K5L0%j0nnk5k0k5k0j0J0K0K5Nj5j5J0K5%j0j0nj0nJ5%Nj0nj5J5nnnj0NNn%%%%%
10837c5%%%K0J0J0J0J0J0J5n%%NJ0J5j0n%NJ5j0n%J0Nn%j5n%k0j5J5K0K0NNj5j5k5k5n%J5
10834A5J5K0N%nJ0J5%Nnj5J0K5J0J0j5k0j0J0%%%%%%j0j0J0N%k0k0%J0J5NJ0%m0n0j0K5K5
10831B5K0J5J0j0l5l0k5%L0N0L5K0%n%j0k0k5k0k0J0J5%k0%j0J5J0N%J0NJ0J0J0J0K0nk5l0
10828D5m5m0k0N%NJ5K0K5J0j0j5k5k5nK0J5K0K0%nl0j0%%NN%N%NN%J0k0NK0%J0j5NJ0%%j0
10825A0k0k0Nnnj0l0l0%J5J5K0J5K0K5n%n%j5j5nj0nnK0K0K0Nk0k0j5J0J0J5K5K5L5L5J5J5
10822A35%Nk5k0j5j5k5k5j0J5J5J5K5%k0k5k5nJ5nl0l0l5j0nK0L0K5K5K0J5j5k5l0k5nK0J5
10820c0J5J5J5j0l0l0%nJ0J0J0J5L0K5J5J0J0L5J5k0l0l0j0nj0n%%j5j0%%K5K5j5l5n5j5J5
10817f5M0L5N%NJ0Nj5j5l0nJ0N%%NN%Nnj0k5k0j5K0K5K5J5K0NJ0j0j0%Nj0j0j5%J5J0j0k0
10814a0k5nJ0J0J0J0%%J0J0K0nk5j5j5j0j0nk5k5J0L0K5K5K5K5L0NNj0j5j5%%j0k5k0k0j0
10812d0j0J5J5L0L0K0Nj5j5nj0j5l5j0j5J5L5L0J0%k5l5l0l5l0nnNK5J5J5%%NJ0J5J0j0l0
10809g0l0k5j0NL5K5L0%nj0k5k5nj0J0L0K5K5NNj0J5K5K5N0K5j5n0n0k0nJ0L0K5%j5nn%NN
10806B0%%nNNJ5nnnj0nNJ0%%J0J5nk5k0nK5K5K5K0k0k5l5%J5j0k0j5NNK0K5Nk0j5NJ0j0j5
10803ej0nj0j5j5l5l5nJ5L0L5K0nL0L0K5K5%%%%%n%%%Nj0j0%Nj0j0k0k0l0l5J5K5J5J0nj0
10800b0j0j0nnnnj0J5M0M5N0L0NJ0j0j0j0j0%nk0k0j5j5nnj0nj5j5j0J5NN%NN%N%NNNJ0%%
10797A0j0j0N%j0j5%%%nnnnk5nJ0J5%k0k0N%Nk0%%%%j5j5nK0K5K5L0K5L5L5K0K5J0J0nk5n
10794H5%%%NNj0%nnj0J5Nj0nj0j5j5nJ5L5L0K5Nl5n5n0k5j0%nj0nj0%Nnj0%K5J5J0j0j0nm0
10791i5k5%NJ0L5L0J0J5K5K0K0nm0m5j0J5K0K0nn%K0K0%l0n0k5j5nn%%nj0j5j0NNNNJ0J0K0
10788g5K0%J0k5k5k5J5M0L5K5J0j0j0J0J0j0nnJ0%%J5J0M0J5J0j0k0NJ5J0%%n%Nk0k0k5l0
10785a0j0k0%%j0N%NNnn%%N%%%%%NJ0J0J0j0%%L0L0NnnnK0K0Nk0j5J0NJ0Nj5j5%%%%j5j5%
10782A5K0nj0j0NK5Nj5j0j0J0J5J5j0l0l0NN0N5M0Nj0l5k5l0nj0J0J0j5j0k0k5j5K0L5L0J5
10779E5j0j0nnnJ0J5j5j5k0k5j5NJ5K0%N%NNk5nnJ5K0L5M0M0%l0n5k5%j0J5j0K0J5J5M0L0
10776A30J0j5l0j5j5j5l5m0j5%K0J5L5J0L0L0K5J0k0k0k0k5k0k0k5k5nj0%j0K5M5M0K5nk5
10774D0l0l0k5k5l0n%K5J5K0K5K5J0J5%%J0J0J0J5J0k0k5k5m0l5j0J5K0Nk0j5l0k5j5k0NK5
10771a25J5J0n%%%J5K0%%%L0Nj5%K5K0nj5j5j0nj5J5J5j5k0k0j5k0%%K5%J5K0J5J5J0J5NJ0
10769@nk5J5J0nnj5j0NK0%Nn%j0nJ5J5K0%%%J5J0J5J0j0l0l5m0j5j5J5J5L0%j5j0j5J5%nj0
10766e5j5NJ0NJ0K5K5J5nl0n5k0J5L5L5K0J5NN%j0%nj0nj5J0J0L5K0%l0k5j5k0nnn%j5j5%
10763f0NK5K5%Nnl0m0k0J5K0K0J5J5J5L0J0nk0%J5K0j0j0j0j0j5j5j5K0K0M0K0%k0k0k0k5
10760a5j0j0j5%%L0K5J0nk0j5l0k5m0j5J5J5J0J0J5J5NNJ0J0J0J0%%N%%nnJ0J0j0k0k0j5j0
10757f5nj0NNJ0NJ5J0NJ0nnJ0L5M0L0%k0k5nNJ0J0j0j0j5k0j5j0n%k5j0j5%NK5J5K0K0N%%
10754B0nNj0j0j0%N%Nnk5k5k5NK5L5L5K5%k5k5%nj0j0j0NJ0J0j5j5k0%J0J5K0%k0NJ5J5J0
10752EJ0K0K5NNj0j0J0NNNj0nj5k5j5N%nk0k0j5j0K0K0K0%n%j0nNL5j0nNJ0J0j5j5J0%%nj0
10749ej0j5nK0%J0j5j0k0NJ0J0J0J5j0j0NJ0%%nnJ0J0N%j5j0nj0%%%%j0j5nj0%nJ0L5M0J0
10746B0%k5j5NK0K0L0NNNn%nnnn%%j0j5nl0l0l5j0J0K0J5L0L0K5K5NNj5j5%N%%j5k0J5J5J0
10742E5j0%nJ5J5Nk5nn%nk5k5NNK0nk5%NNj0nNNnj0NNn%%NJ5K0J0NJ0NJ0j5j0j5k0j5j0J0
10739a5J5J5K0J5%k0k0k0nnNJ0J0k0k5l0j0J0K0Nl5l5j5NL0L0J0NJ0J0%%j0%K5K5J0J0NJ0
10737D5%n%n%%n%j0j0nj0j0%j0n%K5L0L5J5j5k5k0l0m0k0nnj0J0L0K5L5J0j0j5j5J0NNj5n
10734b5nNJ0j0j0j5j0J0L5K5%nj0J0J0j5j0k5%N%%nnj5J0Nj5j0nK0K0K5L5J5N%%%N%k0N%N
10731D5j0nj0nnj0%n%NK5K5J5J5K0nk0j5k5l0j0NK0K0J5J5nk0l0k5nnN%%K0J5J0N%j5J5%k0
10728A5n%%%j5j0j5J5J0Nj5j5j5J5K5L0K0J5J0Nk0nJ0j0%k5N%N%NN%NJ5n%k5j5j0k0nj5j0
10725d0%K0K5K0L5J5J0NK0j0%k5l0j0%J5j0nj5j0n%j0j0j5NJ5J0NNNNj0j0J5K0J0n%%J0J0
10722F0j5j0j5N%NNk0N%nj0%%J0n%%J0J5nnk0NK0N%%%%%n%n%%n%k5%J0Nj0j0%%Nj5k5nnj0
10718f5j0j0%%J5J5K0n%J0K5%%NJ0J0%Nj0j0k0k5k5k0j0j0nn%K5J0J0%%n%J0J5J0J0%n%%%
10715c5%k0k0J0J5K0K5%Nnj0k5l0J0L0L5J5K0K0%k5l5j5nnJ0%%%nnnj0j0j5n%J0J0n%J5N%
10712c5%%nj5j5k5%j0j0n%j0%L0L0M0K5j0j5j0j5J5NNJ5K0K5J5%k0%L5K5J5k5n5l5%L0NNn
10709B0j0k5l5k0%J5J5NJ0J5J5J5K0NJ0K0K5nnk5nK5K0J0k0l0k5k5k0j0%nnnj0j0nn%J0J5
10706c5%N%J0J0J0nK0K0nN%J0J5%k5j5NK0nnl0j0J5J0J5J0J5%%k0k0l0nNNJ5K0%k0j5k0j0
10704c5J0K5%k5k5k0j0%J5M0M0K0%j5j5j5j5nK5L5L5K0j0l0l0j5j5%NK0K0J0j5j0j5nn%%N
10701e%K5K5K5%k0j5l0l0j5j5%L0J0j5nnK0K0NNnl0j5j5J0J0NJ0%n%K5Nj5nnj0l5j5k5j5J0
10698a10J0L0L5L0K5%k0k0%J5J0J0j0j0J5J5J0j0k0k0NNj5j5j5j0NK5K5Nj5j5J0NJ0j0nnN
10695b0NNNj5N%N%nJ0%J5NL0%J5j5%j0nj0k0k0j0J5J0Nnj0j5J0NJ0%J0N%l0j0J0L0J5nj0n
10692E%N%%J0J5%j5j5NJ0J5j5k0n%J0j5j0j0j0J5K0J5L5J0J0j0k0j5j5k0j0J0K5K5NNj5k0
10689A0%n%Nk0k0J0NL0L0L0K5J0%J0Nj5l0l5l5j5j0k5k0j0nNJ5K5J5%%L0K5N%%NJ0%%%%Nj0
10686E5j0k5m0k0j5K0K0J0J5NNJ5j5l5m0j5k0%%%nJ5J5L5NJ0J0%%j0j0L0L0K5%k0k0j0j0l0
10684c0l0m0j5NNNNL0N0L0J0j5k0NNK5K5N%j0J5K5J5J0j0k5k0j0j0j0j0k0k5m0j0K5M5L0n
10681A5n%j5k0nJ5J0J5%NnK0J5J5Nk0l0l0k5l0J5NNNnn%K5NN%nJ5J5%%nJ5J0Nnj0j0nj0j0
10678a5nj0NN%%NJ0J0j0j5j5nJ5NNj5k0NNJ0J5K0nl0k5j5k5j0NK0K5M0L5K0k0k5%J5J5J0J0
10675D5%%j5j5%nj0j5NK5J0J5j0J5J5J0J5nj5l0m0j5NNJ5J0n%NJ0J5j0nnk0j5k5l0nnJ0J5
10672e5j0l0j0j0%K0K0K0J5j5%K0N0N5M0J5NNj0k5l0l5nL0M5M0N%NNj5j5%k5l0l5l0l0k0J0
10669c0NJ0N%N%j0J0J5j5NNN%%NJ0J0J0J0%NJ5K5%%%k5j5l5n0m5k0K0M0M5J5j0l5l5l5nJ5
10666g5J5K0J0J0Nnj0nnJ0%%NJ0j0nj0J0J5NNJ0j5k0k5j5%K0M5N5K5j5k0nnNNNNnnnl5nL5
10663C0L5L5K0nk0k5l0l0nJ5J5%%%K5K0%k0nnK0J5%Nj0j5NNnj0j0nNNj0nn%K0j0%J5%NNNk0
10660E5m0l0nn%J0K5J0NJ0J0nnJ0L0L0J0J5j0nnj0m0o0l5k5%J5J5J5J5%Nnnj0j0J0NK0J0J0
10657C0NNNJ5J5Nj5l0nk0k5j5NNN%NK0j0%K0%%J0J0J5K0nnj0l5k5j0K5J5Nl0k0J5L0L0j0n
10654D0k5m5n0k5%J5L0L0L0L5%NNNj5k0j5j5j5j0%%j5nj0%nnJ0NJ0%j0J0J0NJ0NN%%J5K0n
10651A0j5j0j0n%NNNJ0J0J5K0n%nj0j0l5j0l5j5NNNj0%j0nJ0N%J0j0nj0nNJ5K0K0L0L0M0K5
10648H5nk5k5k5j5j5K0J5NNnk5k0nJ5J5nnN%nj0nJ5%j5k0j5%K5j0nj0nJ5J5K0%J5K5K0%k0
10645B0k5%%k5k5j5J5%%%%J5J0nn%nj0j5j0j5j5NK5K5J0NK5J5K0K0k0l5l5%L0L0J5nnnk0j5
10643b5k0k0k0%K0K5%j5k0NK5K0J5K0n%j0nJ5L0K0J5J5K0K5K5J0J5k0n0n5l5J5N%nk5k5j0
10640b5J0L5M0K5%NK0Nl0m0l0j0j5j0j5k0k5j0J5NNL5L0L0Nj5j0j5k0%N%nn%NNnnJ0J5J5%
10637A0j5J5K5L0K0nk5k5k0j5j0J5J0J5j0j0j5j5J0L5K0K0Nj5j5m0k0j5J0Nn%j0j5j0J0J5
10634d0NJ5J5nnnj0%%n%j0j0%N%nk0nJ0J5nk5J0J0L5J0J5K0M0M0M0K0j0l5m0m0nL5K0%k0k5
10632C5j5m0k5J0L0L0J0J0NJ0nn%k5j0j0n%j5j5J0Nj5nj0J0n%j0n%k5nJ5J5J0%K0K0K5%Nn
10629B0%nn%j5j5J0NJ0k0j5nn%Nj0j0%NJ5J5nk5l5l5%K0K5K5K0K5%k0j5k0j5j0j0j0%K5K0
10626f0M5K0J5K5J5J5nj0j0J5nnj0%Nn%Nj5j5J5M0%k5k0j0J5%%j5j0j5j5Nj5j5j5%nK0M0J5
10623A0J0%J0Nk0k0k5k5nj0k5k5l0j5k0K0L5O0O0K5K5NJ0N%j0nj5k0j5j5NNNNJ0NNJ0N%J0
10620D5J0K5K5J5j0j0j0l0m0k5%J5J5K0L0K0Nk5j5l5l0NK5J5J5n%n%j0nj5J0K0%j5m0l5j0
10617e5NJ0J0J5J0J5J5K0J5J5Nj5j0J0%NNk0j0j0j0K0%Nnk5j0j5j5j0l0j0K5K0K0K0K5nk5
10615A0m5l5NK5%J0%J5j0j5j5j5j0j5NK0K0%NJ0J5j0j5N%%%NN%K5K5K5%j5k0j5k0%nnk0k0
10612g5k0%L5L5L5J5%%j0j5j5%%%k0k0j5j5%nJ0%nk5l5j0J0J0M0M5L5J5nj0nnnnj0j0n%j0
10609g0j0%%nj0J5J0J5L5K0K0J0NJ5nj0j0j5%%%k0k0j0J0J5K0K5K5J5J5j0j5j5k0j5k0k0k5
10606e5%NJ0L5K5J5J0nN%J5J0%nj0j5%K0J5Nj5j5j0j0nnk5l0nJ0J0j0j0j5j0J5%k0nJ5J0J0
10603d0nj0J5J0L0K5K0J5%%k0k0%L5M0J5j5j5NJ5J0%j0j5%%J0j0k5l0k5k5k5k5%K0L5L5L5
10601E5J5nl0j0j0nj0nj0nj0%%%K5K5K5J5j0k0k0l5l0j5K5J0J5%nj0j5L0K5K0%N%j0nnnk0
10598a5k5nJ0%nk0k0%k5j5J0N%nnJ5nj0J5NL5L0J0K0K5K0L0k5k0nn%%j0k5j5j5NL5K5J5j5
10595B0k5%j0%j0%nj0j5%Nj0j5k0%%%j0j0J5J5J5J5nj0%%NJ0J5K0j0j0J0J5J0j0j5NK0J5%
10592A0nk0%%k5%%K0%j0j0l5nJ0J0J0j5j5j5K0K0K5nk0k5j0j0K0K0J0J5J0J0%%K5K5Nl0k5
10589a5j0%%n%l0n%K5K5K5J5%j0j0k0k5j5%J0L0J0J5j5k0j5j5k5K0L0L5J0J5J5J0nk5l5j0
10587b0J0J0Nk0j5j5k0k0NN%%nj0nK5NJ0j5j5%NNj0nnNJ0%%%%nnJ0J0K5K5L5K0k5k0nK0L0
10584C5L5J5K0j0j0k0k0j5k0j0j5J0%NJ0j0n%K0L0Nj5k0k0n%K5J0j0j0j0J5K0k0j5j5NJ0N
10581@l0nNNJ0J0j5j5k0NNN%NN%NJ0%N%N%J0J5J5j0n%nn%n%nnk5%N%nj0j0J0%N%K5K5K5Nj5
10577C0j5j0%Nj0nj0j5J0NK0j0%j0J5J5J5J5%j0%j0K0J5%%j0n%Nnj0%%%%%%%%j5j0j5j5K0
10574@K0L0J0J5K0j0nnj5J5J5NNj5j0k0k0%J0J5k5m0l5%K0M0M0L5J5%Nn%l5l0l5k5l5l0j0
10572i0J0NN%NK0K0J0J0NJ0%%nj0j0n%N%%NK5NJ0NNj0j5j0j5J5J5NNk0j5j0j5K5K0L0%j0j0
10569B5l0k5nK0Nj0j0nJ5J5J0J0n%j5j5k0%J5K0K0K0K5K0NNJ0J0J5J5Nk0m0m0k0k0k5j0nJ5
10566b0J5K5%%J5K0L0J0%nj5%j5j0l0l5k5j0L0K5J5K0K0J5J5nk5j0nj0nnj5j5j0NK0K0J5j0
10563C5j5j0%%j0nJ5%k5k0m5j0J0J0%NJ0K5L5J0NNNNJ0J5NNJ0N%nn%nnnnNk0j0j0n%j5j0%
10560a0%K0K0NJ0%NJ0k5j5j5k0k0nj0J5K0j0j0N%J5NNJ5NNJ5J5J5nj5l5j5J0k0k0j5j5J0J0
10557d5J5M0K5J0J5J0K5Nj5n%N%Nj0j5%%k0j5j0J0J5J5J5nk0j5k5k5%%J0K0K0J0%%j0n%%j5
10554A5l0m0k0nj5nnJ5K0L0L5J5%nJ0NnNJ0%%k0k0nj0nj0j0nNJ0%%%%NNNK0J5%j5l5k0j0%
10551g0J0L0N0L0nj0l0j5NNj0k0l0n%NJ5J5M5M5L0%k5j5nNnj5k0j0nnnj5j0%j0J0J0J0nj5
10548d0%J0J5K5%%j0NN%N%%k0l5m5k5j0J5J0J5NNJ0J0J5J0L5L5L0L5L0k0m5n0l5j5NNL0L0
10545D5J0J5J5K0NJ5m0l5m5k0j0K0K5K0L0NJ5J5nj0k5k5k0j5j0j0j5j5NK5%Nnj0n%nnj5j0
10543f5%%J0J0%nJ0J0%J0%K5K0Nj0J5K5J5%N%%%%%Nnnnj0j5j5j5J0J5k0l5l5nj0l0nnK0K0
10540f5K0J5K5J0Nj0j5nj0%k0nj5J5NK0%J0J5NJ0j5l5k5k0NK5J5J5J0J0nn%%N%nl5k0j5J5
10537g0K5K0K5NNk0j5nj0%%%%J0J0J5J0%%NNn%j0nJ0N%j0J0%j5j0J0J5j5j0j0nk0k0%Nnj0
10534h0%L5M0J5%k5j5j0%J5K0nj5j5j5%J0L0K5J0j0nN%NN%%j0J0J0Nk5n0k0k5%%J0J0J0J0
10531d5J5J0J0J0J0j0N%N%%%NNJ0NJ5J5%%nk5j5j5k0j5j5j5%K0K0J5J5J5J5J5NNj0j0%n%n
10528C5%nnnnnj5NM5M0L5J5K5Nj0l0k0k0nnj0nk0k0j0NNL5NNNNnj0j5j5j5k0nn%nj5j5NL5
10525a0N5L0J5nnK0L0J0nj0j5j0j5m0k5k5j0j0k5nJ5NNNnnnJ0J0j0j0j5J5J0J0J0N%NJ0NJ0
10522B5J0J0NNJ0J0NNJ0j0nJ5J5J5%k5l5l0l5l0NJ0J0NJ5J5J5J5k5m0l5j5K5N0K5%%j0NK5
10519F5L5J5j5j5k5nj5j5j5Nnj0nnnj0n%nn%nj0%K5L5J5J5NN%%k5m5n5j5J5L5M0K5j0n0m0
10516h0k5%J0%K0K0K5%J0%%%k0k0k0nj0%J0NJ0%K0J0J0%%j5j0j0nJ5J0J5j0nJ5J0J5J0J0L0
10513D5J5j5l5n0k5%K5K5K5L0Nj0j5j0j5%nJ5J5K0Nnk0nnNNj0m0m0m5j5%J0L0L5K0%NNJ0K0
10510EK0K0%j5j5nj5nJ5J5J5nnj5k5j5%K5K0L0Nk0k0k0k0J5J0J5K0NNnk5l5l5nnJ5K0K0K0
10508ENk5%%%k5%nK5Nj5j0J0J0j0%nj0%k5k0J0J0L0L5L5K0nj5j5j0j0j5NJ5J5J5J5nnNN%n
10505D0k0%%NJ0%%k5k0k0J5J0K5K5K0K0Nk0k5k5%%%j0%Nnj0nj0j5j0NNnl0j5%J5M0K0K0nj5
10502ej0J5nk0nnn%%NK0K5%J0J0J0J5j0j0j5nnj5J5%%NNJ0J5nn%nj5j5j5j5nnNN%%k5j5NK5
10498d0K0%k0k5%%%%n%J5J5J0NNNJ0nnJ0J5J0nnj5j0nnJ0k0k0N%%J5J0K5%N%J0Nnj0j5j0j0
10495c0K5K5L5Nj5J0NK5K5J5j0nj0nnn%NJ0j5k0j0j0%J0k0j5nJ0%%nk5nl0nJ5J0j0k0j5K0
10492d5M0M0M0J0nk0j5j0j0nK0M0M5J0k5l0l5m0m0k0j5J5J5J5nj0n%%N%%%NN%N%%n%j5j5n
10489f5nnj0K0K0L0M5N5N0NNj0j0m0j5j0j0l0l0l5l5l0nK0J5J0NJ0J5%%J5K0Nj0k5k0nnJ0
10487e5K5L0L5J0J5%Nj0j5j0j5K0K5J0Nj5l5k0k5j5N%K5J5J0j0nk0k0k0k0K0K5K0K0%j5j0
10484a5%%J0J5K0J0N%%nnJ0J0J0nk5k0j5j5%%j5nN%K5%j0j5%%%nk0j5j5K0L5J0j5j5J0NNJ0
10481b0N%j0j0%n%nJ5J5K5%K0j0J5L5J5nnl0j0nNNNk0j0Nnnj0nJ5K0j0k5k5J5J0J5%%%L0K0
10478F0K0n%NNJ0NNN%J0j5j5j5j5nj0j5k0j0n%%%nnj0nj0K0J5J5J5n%k0j5%NJ0j5j5j0NNN
10475b5NNNN%j0j0j5%J0J5k5l0%J5K0K0NJ0K0%j5k0j0nj0l0j0j0J0NN%%NNNJ5J0N%J0NJ0J5
10472A5N%J5J5%NJ0J0%j5m0l5j5J5%NNL0L0L0nnj5m0n5n0k5nK0M0L5L0nj0j0j5k0k0k0K0L5
10469c5M0J5K5J5nl0l0k5%NNj0nnj0J0J0%j0k0NJ0J0NJ0J5J5NNJ5J0J0J0n%nnNNnl5l0l5j5
10466f0j0%N%%K0J5K0K0%%%%N%j5J0%N%%NNj5k5j5k5%%j0j0J0J0K0K0J0nk5nK0J5J5J0nnn
10463Ej0j0j5%%%%J0L5%k0j0j5nj0NK0J5j0%%nj0N%n%%nK0J5K0K5%nj5l5m0m0n%J5K0K5K5
10460a0L0%j5k0k5NnJ5J0%J0%J5NNJ0j0%j5J0%%nj5NJ0%NNJ0J0nnnJ0J5%nj5m5j5%J5J5J0
10457A0J0j0j0j0j0j0j0%K5J0Nn%%Nnj0NN%NJ0j0l0k5k5%K0K0Nk0k0%J0L5O0N5K5J0j0l5j5
10454F0j5nn%J0%J0j0%%%nnJ0J5%k5l5m0j5k5nj0J5J0%%%%nnJ0%K0K0J5nJ0J0J5J5j0k5l5
10451d0j0j5J0%%%%k0k0J0M5O0L5K0%j0n%%NNNk0j5NK5J5k5k5l5m0j5k0NJ0K0K5K0nk5k5l0
10448h0j5NJ0NNJ5J5J0J5NNJ0j5j5j5%NNL5%Nj5j0NNnnnj0J0NNN%nN%K5K5J5j0j5j5j0j5j0
10445a5NK5M5N0K5n%l0k5k0k0nj0%%K0K0Nl0k0%K0%nj0NNN%NNNNN%J5j0j5m0m0k0k0k5j0J0
10442i5J5j0NK5K0K0%%NJ0J5K0J5K5NJ0k0NJ0J0NNn%j5j5k5k5n%%J0NJ0n%j0j0NK5J5K0J5
10439I0K0J5nk5k5j5NNL0J5J5%j5%NJ0J0k0m0m0j5%NJ0N%K0J5j0nj0K0J5NJ0%nj0j0nj0%n
10436E5j5j5nj0nj0j0nj0j0NN%%NNN%NN%%j0j5NL0K0K0L0L0K5%k0j0m0j5n%l0l0l0J0J0J5
10433a5j5j5N%J0nnj0J0J0%%nnK5L5nk5l0j5K5M0L5J5%J0j0l0m5l0NK0Nj5m0l5j5K0M0N5N5
10430E0N5K5Nn%j5j5k0k0J0j5k5l0n%j5j5k0j5nnJ5L5K5nl0l5k0k0nJ5M0M5K0j5l0j0%%%N
10427e0%k0%K0J0J0j0j5%%%%j0nl5k5j5J5L0K5L5K5K5K5K0nj5j5%%%j0n0n5k0K0K5K0NK5L0
10425A0K5nk5j5j5%K0j0j5nj0nnj5j0%J0k0j5j0K0J5J5nj0K0K0J0%j0j5j0j0%K0nj0j0K5J5
10422d0j0n%K5K0K0K0Nj5k0k0nnnK0J5K0j5j0l5nJ5K0L0L5NNj5j5j5j0nJ5K5K5K5N%k5l0j0
10419C5J5K0Nj5k0m5k5k0j5NK0K0J0J0nJ5K0K0K5Nk5k5k0j5%K0J5J0N%J5J5J0Nnj0k5k5l0
10416el5j5J0J0J0nj0J0NJ0N%NK0%nj0nk5l5l0nL0L0L0NJ5%J0j0j5j0j5NNNJ0%L0L5M0%k0
10413H0j5k0%%j0nk0j5%NJ0J0J0NNNNJ0%%J5J0n%j0l5m5nJ0J5NNnn%K0J0J0%j5k0j5nJ5%%
10410A0j5j5J0J0K0K0%%K0J5L5nk0k5k0%N%J0J0n%%J0J0nl0k0l0k5%J5K5%k5j5%K0n%j0j0
10407c5n%NL0K5K5j0j5j0j5NNj0j5j0nnj0l0l5j5j5K0J5M0M0J5K5%J0%k5%%nj0k0%%%nJ5J5
10404a5J5L5J0%%J0j5j0j0l5n%n%NJ5K0K5NNJ0j5j0j5J5NNnk5l5j0NL0%nj0j0%NJ0J5J0J0
10402C0%Nj5J5J0j5l0nJ0J0NJ5j0k5j0j0J0J0n%%%j0j0NNJ0k5k5j0n%j5k0%%NL0K0nNNK0%
10399b5j0j0j0j0NNNNNk5j5j5nL0J5J5%j0NNJ0J5J0J5J0j0k0NJ5K0NJ0j0j0j5%NNJ0N%nk5
10396EnJ0J0K0nj0nj0J0%%%%j0k0%Nj0j5NK0J5J0J5J0J0J0j0l0m0j5k0k0l0k5J0L5K5K5%J5
10393a5L0L0L0%j5j5nnNNNNj0n%%n%J0j0k0k0k0j5j5J0NJ0J5J5J5J0J5J5j0%%NJ0nnNk0%n
10390C0nJ0j5j0%%nN%NN%n%nJ0j0%K0L0K5k5n0n0k5nJ0NJ0J0N%%j0NNJ5j5k5m0j5NK5L0J0
10387d0NJ5NNnj0J0J5L0J0j0k5l0J0J5J0J0j0j0J5nJ0%j0%nj0j0J0J5J0J5K0K0NJ0J0j5k5
10384F0n5l5j0K5N0M0K0J5J0Nj5k5k5nJ5J5j0%nj0j5l5l0j0K5M0J5J0j5k0k0k0k5l0l0j5N
10382a10J5J5K5L0L0L0NJ0J5nm0l5k5k5nJ5K0K0j0n%%%%nn%%K5L0M5K0j0j0j5j0m5m0m5m5
10379a40l0%M0O5O0M0J0j0k5j0nnNL0L0K5nl0j5j5nJ0M0J5j5m0l5j5NN%k5j5k0J5J0J5NK0
10376a5J5K0K0J0J0j0n%j0k5k5nJ5NJ0nnnnJ0J0%k0n%j5k0nJ0N%J0J5L5J5N%j0j5NK5K0n%
10373F0k0nj0j5j5%j0j5j0n%L0K5J0J5J0J5%%N%K0%%%j5j5j5j0j0j0j5k5%J5J5nnnJ0J5J0
10370B0J0n%NNNNj0J0Nj5j5j5J0J0j5j5nK0K5K5J5%l0l0l0%J5K0K5%j5k0j5%NJ0J0Nk5k0n
10367b5K0L0L5K5L5K5N%J0k0j5m0m0k5nK0J5%%%%nnNNj5j5J0NJ5J0%k0nnJ0J0K0J5Nj5m0l5
10364@l0k5%K5L0L5L0J0j0j0j0j5N%k0m0m5m5l0J0K5N0L5K0n%N%J5J0j0k5l5l0nK0K5K5%%
10362a5K5K5J0K0j5j5l0l5l0l0nJ5%%J0L5K0K5%k0l0l5k5k0k0k0J0NNJ0NNNJ0J0J5J0N%nK5
10359d5J5L0L5J0J5nj0k5%j0j5nj0J5K0NNJ0Nn%j5nNJ5nnj5j5%%%k0l5l5j5NJ0J5J0J5NJ0
10356d0K0K0K0nk0j5%Nj5nk5k5J0J5NNNNK0J5%%N%N%NJ0n%k5%nj5%%j5j5j5NK0n%NNNj0nJ0
10353d5J0N%%nJ5J5Nj0K0J0NNj0j0%%J0J5k5j5j0J0K5%nnk5k0k0k5j0j0NNK0K5K5K5j0k5j0
10350d0j5j0j0%K0K5J5J5K0J5J0J0k0%%%J0j5j0%k0nnnj0nj0NNK0K0L5L0J0j0l0nNK5NNnl0
10347D5%j0K5J5%%%NN%j5j5j0nNj0j5j0%nl5j0%%J0J5nJ5J5J5K0nl0k5%NK5L0J0J0%Nk0j5
10344C5%nj0j0k5j5%k0k0k0nj0%J5J0J0J5NJ5J0n%j0J5J5nj0n%k0l0m0l0l5k0%J0J5J5J5J5
10341a35J5K5J0n%K5K5%%J5J0J0NJ0j5j0j0J5J5K5L0K0nj5k5j0nJ0J5J5j0k0k5k5k0NL0J5
10339A0J0K0J5J5J5J0J0j0l5j0j0NNj0j0%%L0J0j5k0l0NJ0J5K5Nj0j5l0nJ0J0nk5%%J5J0j0
10336A0j5k5%K5%j0j5%%j0nnnNJ0K5K5J0J5J5J0K0%j5k0%%%%NJ0J5J5nl0k5l0nJ5j5nj0j5
10333c5nJ5K5K0K5J5J5J5j5m0l5j5J0Nn%%K5K5Nj5j5J5J5Nj5m0j5j5j0l0k5k5%nK0L0K5K5
10330b5K5J5J5j0k5j5k0j5k5j5k0K0J5J0NN%K0K0J5%j0nNN%Nj5k0%K0Nj0nj0K0M0M0J5%k5
10327E0%nnnj5m0l5nK5K0J0Nj5j0j5j0J0J0J5J0NJ0%K0K0%j5k0NK0K0nj5j5J0J0Nj0NJ0%%
10325E5n%j5j5%%j0j5j5k0j0nj5j0k5%J5K0L0N0M0%n%j0l5m0j5j0J5J5J5j0J0K5K5Nj5j0j0
10322@nnnnN%j0j0nK0L5J0j5j5j0J0K5K5K0n%j0j5k0l0l5j5J0K5L0NN%Nnj0%Nnnj0J0J5J5
10319B5K0%NNJ0J0J0J0j5l5l5j5nnnj0%j0%j0N%N%NJ0n%%J5K0J5j0j5k0%L0K5J0j5nnk5k5
10316c5j5J0J5K0K5J0%nnnj0j0%%j5j5NJ0J5L5K5L0%%%j5k0NN%k5k0N%j0k0j5j5%%N%%Nn%
10313c5N%J5J0%nk5nJ5J5K5Nj5k0j5NNN%%nj0M0L5N0J5l0k5l0nj0j5%%J0N%nK0K0%k0j5j5
10310eN%Nk0j0j0N%%NK0K5K5K0L0L0%Nk0j5k0k0nnk0Nj0nj0j0Nj5j5j0L5L0K0K5j0l0l5nJ0
10307@J0j0j5%nj0j5j0J5M0M0J5J5j0j5j5%NK5L0L5J0J5j0nj5j5nk5m0m0j0J5K0%%nNj0l5
10304b5l0l0NK0M0M0K5%k5k5%%%J5J0K5K5Nk0j5j5J0J0j0j5nnK0%j0j5k0nJ0J0n%%K0L5J5
10301F5%k0k5k5%Nn%k5k5j0J0K0%Nk5NL0L0K5K5nJ0J0n%j5k0j0j5%K5K5K5%k5k0k0%%J5J0
10298D5J5J0NNk0k5j5J5%nnK0L0%%j0j0j0j5j0j5j0j5j5%nJ0j0j5j5J5Nnnk5k0J0J0j5l5l0
10296a65nK0K5M5M0K5K5N%n%NNj0%%%NNJ0J5nn%%J0NNNNNj0j5%J0K0%j5j0nj0J0J0k0NN%j0
10292C5k5j5%J5j0j5k5nj0J5J0NNnn%%J0J0NNNNj5j5j0nj5j5nj0j0j0nJ0K5L0L5L5J0J5J0
10289F5J0K0%j0l5k0k0k5j5k0K0J5K0J5K5L0J0k5k5k5J0NJ0nk5nnJ0NnnnnNj0j5J0J0J0J0
10287A0j5%NJ0J0%j5k0%J0%J0K5K5K5J0nl0k5j0j0j0nNJ0j5j0J0NNNJ0j0NNNJ0k5k0nK5j0
10284@nj0j5%%NJ0NNj0J5K5K0K5J5Nj5j5k0%Nj0j0%%n%j5N%K5NN%%%%%%j0%%%%k5k5k5j5j5
10281g0l0nK0K0K5K5J5K0M0J5j0n%%J5j5nj0%%n%%Nj0j0K0J5J5k0m0m0k5%n%NNJ0j5k0k5j5
10278a10J0J5M0J5J5%%K0nj0nj0n%NJ0NNK5M5K5j0nn%k5k5l0j0j0j0J0J0N%J5K0J5nj5j5K0
10275B0J5K5Nj5j0nK5%Nk0j5J5K5J5j0k0k0j5n%%%%NNNN%NnJ5%Nj0j5J5J5%%nl5j5k0NN%n
10272a0n%k5k0NK5K0K0NN%J5K0K0%%j5j5NNj0j0j5k0J0N%%j0j0j5NJ0j5N%%%l5j0J5J5%nn
10269d0j0NN%%J0Nn%%nj5m0j5j5j0nJ5J5K0K5L0L0K0Nnj0J0K5nnj0J0L0J0l0k5%j0N%NNj0
10266A5j5nj0nJ0NJ0nn%%J5NnnJ0J5nk0NK5Nj5l0j0J0j0j5j0%j0K0K0L0%J5j5j0j0j5J0J0
10263ENk0k0k5%J5J5J5nnnJ5J5L0J0%k5k0j5j0nJ0NNN%nj0J0N%j5k0k0k0k5k5nJ5K5K0K0K0
10260c5K0%j0n%%%%NJ0%%k5%J0J5NNnl0k5n%J5NJ0nnj0j0J5J5K5K5L5K0j0j5k5k0j5NK5K0
10257C0j5j5J0L5J5nk5k5j0j0nnJ5J0%nk5NK5NJ5J0K0%k5%L5L0n%%K5K5J5nnj5j0j5k0k5k5
10254C0j0j0%%%%%nNN%nNNk0j5J0J5K5Nk0j0NJ0J0j5j0nk5%J0L0L0J0J5J0J0j5nj0k0j5j5
10251A5j0NNK0K0K0%j5j5k0k5J0%%%NN%%nnj5m0j5NJ0Nj0nj0J5n%j0nL0K5L5L5L0K5%%j0J0
10248A10L0J5Nk5k5%j0j5j0j5j5j5j5j5j5j5k5%K5M5M0K0j0nj5k0j5NK5K0N0K0Nk0l0j0N%
10245H0J0j0j5k0nnJ0M0J5J0nnJ5J0J0j5nnJ0NNl5l5l0j5J0n%k5k5j0j5J0NJ0L5M0M5J0k0
10243H0m5k5%J0J5j0nnnnNNnl5l5j0%K0J0J5K0K0K0K5%n%%N%J0Nj5j0J5J5J5J5nnJ5J5N%%
10239A35k5j5k0k0k0j0j0nJ0K5NJ0J5J0J0nnJ5%j5nnJ5K0%j5j0%%%%nn%%J0J0j5j5n%k5k0
10237A5j0Nnl0k5nK0K0L0Nj0j0nnN%j0n%%J0J5J5J0K0K0NJ0%nj0j0l0j0j0J0J5nnK0K0K0J0
10234I5k0j5j5%nj0j0j0j0n%K0M0K0J5J0nnnnn%nj0j0j0j0j5N%%j0k0NJ0nnN%NN%%J5K0L5
10231H0J0%%nj0J0k0j5j5%%%j5j0j0%nj0nj0nJ5L0K0%N%j5j0k5j5j0nk5k0j5NK0K0K0K5J0
10228ek5j5NJ0J0k0j5J5NJ0J0K0J5K5K5NJ0J5J0J5J0n%j5j5k5l0k0k0NJ0K0%NJ5j0nj0k0n
10225A0l5j5j5K0J5J5J5j5j5nJ5K0j0j5k5j0j0j0%%K0N0N5M0Nj0l0j0j0NN%%nj0j5nnk5j5
10222c0J0NJ0Nj5nj0J5J5n%j5j5l0l0%J5K5J5N%n%K5K5K5K5n%m0n5l0j0%J5L0K5%k0j5k0j5
10219h0j0n%NNJ5K5Nk0j0J5J0j0nj0NN%NL0J0j0nj0J0NJ0K0%j0J0NNJ5J0K0K5Nj5Nk0%%j5
10216D5j0n%%%j0%k0j5%J5J5nj5k0n%K0M5K5J0j5j0l0l0m0j5%J5J0NNNJ5J0nnj5j0j5j0nn
10213g5NNK0J5J0J5M0M0N0K5Nj5k5l0%nj5j5nj0%%j5j5j5j5NNj5J0nk5j0j0%NK5K0J5%k5n0
10211h0m0j0J5J5J5J5J0NJ5L5K5K0NJ0k0m0k5J0J0J5J0NJ5j0j0nj5j5j0J5K5Nn%NNNJ0J0n
10208D0j5m0j5j5j0J0J5J5J0M0J5nk0m0l5l0j5%J5J0J5N%NJ0nj0j0J0J0J0J5J0J0K5K0J5j0
10205E5j0j0k0k0j0j5k0j5j0j0J5J0%%%%K0J5K0K0K0J5K0J5Nj5j0nNk0j0%nj0%k0j5k0j0J5
10203c0%NJ0J5j0J0J0J0K5%j0j5l0NNJ0NN%k5j0j0J0J0nnj5j5Nj5j0n%NK0J5J0NJ0NJ0j5j0
10200a5k0l0j0n%J5nnK0J0J0J0j0nj0%%j0j0j0J0L0L0M0M0K5Nk0%NJ0J0j0k0k5j5j5%nj5j5
10197a5j0j0%%n%K0M0J5K0NJ5j5j0j0j0nnj0j0k5nJ0J0n%%nj0j0%NNJ0j0j0j0nNNNNn%k5%
10194f5J0NJ0j5j5J5NJ0J0j0nnJ5K0nJ5J5j5j0J0J5J0j5k0NNj0nj0%%K5J0j5nnJ5K0NJ5n%
10191C0J0J0%Nk0j5j0j0nnk0k0n%J5J0NNN%J0J5n%N%%J0J5nj5k0j5NNk0J0NJ0nNNNNNNnnk0
10187a0k0NL0L0K5K5K0%Nk0j5j0nk0k0k0j5j0nk5k5k0%L5L5M0J5K0J5J0j0j5k5l0l0j5J5%
10185d0j5nnn%nnJ0j5N%nn%NJ5J0J5J0%%J5J5nnJ5K0J0j0k5k0J0J0J0J0k0j0l0j0NL0K5%n
10182@k5nn%K0J0J0j0nn%K0K0K0K0nnj0j5j0nJ5J5J5j0k5k5j5j5j0j5K0L5L0Nj5j0nnJ0J5
10179B5NN%%J0J5%%k5k5j5j0K5L0J5j0NN%k0k0m5m0m0nK0J0j5j5j0NL0N%j0nN%%nJ5j0j0J0
10176i5J0NJ0k0k5nJ5j0nj0nj0NK0K5K0K0K5J5J0NJ0J0J0NJ0j0K0L0L0nj0k5k0k0j5j5j5n
10173a5%J0J5J0J5%nj0J5%%nj0%%j0j5j0j5n%n%NN%%nK0NNJ5J0J5K5%Nnj0%%nj0J0j0k5l5
10170b5j5%J0J5J0J5%%j0j0nJ0K0L5%%j0j0%Nj0j0J5J0j0j0k0%J0NJ0J0J0j0J0J0NJ0nn%%
10167F0j5j0%NNN%Nj5j5NK5L0%j5j5N%J5nN%%%%%%%j5k0l0nNK5J5J0NNk5k0J0J5K5Nnnj0j0
10164E0j5J0K0K0J5K0k0m0l5j0J0J0J5j0j5j5j0n%%%%NJ0nnJ0J0%j0NNK5J5j5j0j0n%Nj5j5
10161ej0J0K5%nnJ0J0N%N%n%%n%%%nj0NJ0Nj0j0NJ5J0J0j5NJ5J5J0Nnk5j5j0J0%NNnnk5%J0
10158C0Nj0j0%%K5%j5j5k5J0%nj0j5%nJ0J5K5%k0k0k0k0%%J5K0NNJ0J0%j0k5nnK0L5L5N%%
10155D5%J5J0%%k0j5%K5j0nj0%j5nnJ5NNj0nj0j0J0NNNnj0nj0J5J5J0J0Nj5%%J5J0j5J0K0
10152G5j0nk5j5k0j0nk5k5J5J5J5J5%k5k5l0j0J5NN%%nJ5J5j0nnK5%j0nj0nj0nj0%j0nj5k0
10149a45NK0M0O5L0nk5k5%J5J5K0J5K0K0K0j0j0j5j5j5j0NN%N%nNNNj5k0m0m5k5%nn%NNL0
10146h0L0N5L0J5j5j0J5NNnj0%%j0j0k0j5j0J5J0J0nnnnJ0J5%j5j5j0k0k0%%%%%K5NJ0%NN
10143b0N%nJ0J5n%nJ5L5M0nk5k5j0%%nnnj0j0J0J0J0nl0l5j5J5K0J0J5N%nnK5J5K0J5J0k5
10140D5l5l5j5k0j5j5K0J5M5M5K5j5m5m5j5j5j5j5k5NJ5M0L0L0J0J0K0%k5m5k5NJ5J5%%L0
10138@K5K0j0k5k0J0J0NJ0nl5k0N%J0nnnnJ0J5%k0l0nJ5J0J5%j0j5%J5J0J0nnNK5K0K0Nj0
10135C5j5j0j0n%k5j0%L5L5J5J5J0j0k0m5k5l0nnNNj5j5nj0%%L0L0K0NK0K5K0K0nl0k5k5l5
10132e5k5k5nJ0NK0J5K5K0J0%N%j5j5j0NNk0k0NJ5J5n%NNJ0NJ0J5J0J5NNj0nj0j0nj0j0j0
10129b5J0J0j0j5J0N%nnnJ0N%k5nL0J5nj0j0%N%NJ0J5K0K5J5J5L0J0k5k0j0j0l0k5k0Nk0J0
10126b0%%%%%Nn%J5K0J0J5%Nk0k0k0j5NJ0Nj5j5k0j0j0n%K0N0L0L0N%k0k5k0J0%J0nn%%J0
10123EJ0NJ5K5K5J5J0j5k0%%j0j0l5n0l5m0j5j5NK5L5M0J0j0J5K0J5J5j5k0k0k5j0J5M0M5
10120D5N0N0Nj0l0j5j0j0%NK0K0J5J5j5k5n0k5j5j0NNnj0j5NJ0Nm0l5k5J0J5J5NNJ0j5k5k0
10118i0N%J5J0J5j0j0nnj0NNN%%K5NNNJ0nnnn%%K0M0M0M0K0nJ0NJ0J0k0k0j5k0j5j5k0j5j5
10115ej5nnL0K5K0K5K0K0%k5k5j0j5j5j0j5j0nJ0J0K0%%%NNj0nN%Nj5j5%J0L0J0J0k0k0%n
10112A0N%J5J5K5K5J5J5J0k5j5k0NNj0nJ5J0%k5l0k5k0k5l0j0%Nn%j0nj0J0J5M0NJ0j5j5%
10109d5%n%n%j0J5L0N5L0J0j5l0l5l5k0K0K5j5k0k0NL0K5K5NNnj0nj0%%j5j5NJ0J5J5%%NK5
10106D0L5J0nj0j5j0j0j5%%%nnJ0%nk0k5j0J0%j5k5%J0J0J5J0N%nk0k5l0%K0K5K5Nj0k0k5
10103h0%NN%J5J0n%%nJ5J0%j0l0%K0M0L0L0L0N%j0%j0k5k5nJ0K5%nj0j5NK0NNJ5L5K5L0N%
10100A60k5l0k0j0j5nJ5K5J0nl0k5k5%j0J0%J0Nj5J0nnnK0J0J0%NN%nK0J5j0k5n0n0l5nK5
10097e5K0K5J5J5k0j5j0nnnnj0J5J0K5K0nj0n%J0j0j0%%Nnj0J0J5%k5j5k0j0j0J5J5J0j5%
10095e5J0J5K0M5K0Nj5k5k0%K5K0%j0l0j0NL5M0NNJ5K0j0m0m0k0J5J0J0NNNJ5K5j0nj5k0j0
10092D0j0j5k0j0j5j0nk5j0K0J5J0J0nnnj0K5K5K0K5Nj5nj0J5Nn%Nj0nn%k5k5%%%nnJ5K0K0
10089A5K0J0j5k0K0J5J5J5K0nnk0%Nj5l0k5nJ5J5J5J0j0n%K5K5J5J5J5J5Nk0k0k5k0k0%%j5
10086C0k0nj0J5J0J5j0l0l5k0j5%%K0M5K0J5J0J0J5j5%j0%%n%nn%nNNnnl0j5J5J0%nj0j0J0
10083b0L0K0J5j0j0j5j5%J5L5L5Nl5k0%NK5K5Nk0k5j5j0k5k5k5l0nn%%%K5J5K5%J0%k0j5J0
10080d5K0K0J5J0%NJ0NJ0k0k0k0K0J5J0J0j5j5nj0NNJ0nj5j5k0NNj5%J0L0NJ5J0%K0NN%J0
10077G0N%NNnnj0j5j5k0j0J0K5L0K0%nk5l5l0j5Nj5j0nK0K5Nj5j0NNnnj0%n%n%j5j0nJ5K0
10074c5K0J5K0J0j0%%J5J0%Nl0l0k5k0%%NJ5j0j0J5K0nn%NnnnJ0K5J5J0J5%l0l0nj0nl0NJ5
10071e5J0NJ0NNj0j5j5j5NNK0J5J0NJ5J5J5J5%%NJ0%Nj0J0NNj5k0k5N%j0%n%%j0%%%n%n%n
10068b0j0%%J0j5n%j0j0%NNJ0j0J0L0NJ0j5j0j5NNJ0%%k0j5NL0N5N0K5nj0N%j0l5l0j5%%j0
10065Ej5%%NJ0j0j5j0j0K5K0J5J5Nk0nJ5N%l0l5l0l5j5J0J5J5%%J0J0NN%J0j0j0J0K5J0J0
10062ENNJ0J0J0NJ0j0%%%%%%%%J0J5%%NN%k0k5nnnj5k5%J5J5K0%NJ5J5j0j0j0nn%j0j5j0J5
10059A0J0J5nnJ0J5n%j5l5k5k5%%J5NK0J5j5l0k5j0NK5K5K5J0nk0J0K0nj0j5NN%nn%NL0K5
10056D5K5j0nk5k5%%K0K0J0j5l5l5j5NN%NK5J5J0k0j5%%nnK0J5%k5j0J5N%j0%nnnnn%j5J5
10053d0J0J0NJ0%%J0N%%nj0J0J0K5K0K5Nnj0j5j5j5NL0J0%j5nk5k0%J0M0L0J0nj0nn%J0nn
10050G5%nN%j0n%n%nj5j5j5k0%k5j5j5%J0J5J5%NJ0J5K5K5J0%J5J0L5Nk0k5l0k5j0l0k5k5
10047f5NL0L5L0J5J5J0j5l5l0k5J5M0M0K5Nk5l0k0%J0J0j0j0j0j5j0J0J5J0J0NNNNj5j5j5
10045ENK5%k0%nK5%j5j0j0nnn%k5j5J0L0N0M5Nk0n5n0l0%J5J5J0NNJ5J0J5nNJ0j0%J0J0K0
10042F0%j5j5nnj0J0L5L0J5nl0k5k0J0%%j5k0j5k0nJ5J5%nj0%nNJ0J5nNJ0%NNNJ0N%l0j5N
10039e%%j0J5NN%%%%J0j0k5k0k0K0L5L5J5J5%k0j0j5J0L0Nk0j0j5NNj5j5%%%%j0j0j0J5K5
10036A0%j0j0nj0J0J0k5k0l5j0J0J0J5K0NNK5K5Nj5nnnk5k5%J5K0n%J0NNJ0j0nk0k5%NJ0%
10033d0%%J0%J5NK0K0j0j0J5L5L5nl5l5n0j0%K0K0K0%j5m5k0j5j5nK5J5K0J5J5J0J5J5K0K0
10030G5%NNJ5K5Nj5l0k5nnk0k0k0nj5j5j5Nj0l0j0J0L0L0J5J5NJ0J0J5nl0j5j5J5J0nnk0k0
10027e5k0k0%%%J0J5J5L5J0NN%%J0J5NNNNnnNK5J0Nn%%%j5l0l0n%%k5%J0L0J0J5j0n%N%nN
10024B5N%nj0j5nj0j0j5nj0j0J0NJ0%J0J0j0k0k0j0J0J5M0L5M0J0j0nj0J5J5%l0j5k0j0n%
10021e%L0L0NJ0k5k5l5j5%J5L0L5J0NJ0j5j5j5j0nnj5j0J0K0K0L0L5K5Nm0m0j0n%%j5j0%n
10018En%j5%nj0nnj0j0J0J0J0j5j0j5K0K0NJ0Nk0nn%K5J5J0%j0J5J0%Nj0%j5j5nj0j0j5j5
10016f5Nj0nJ0K5K0%%J0J5nj5%NK0J0J0%j5j0NJ0J0NJ0%nn%J0J5nj0J0J0J0J0%nk0%J0J5J0
10013I5N%j0j0j0N%j5k0l0l0%K5L0K5NJ0K5K5J0k5k5l5j0%j5l0l0j0j0j5nnJ0J0J5J5J0NJ5
10010@J5J0J0J0J0NNn%k5k0j5j5nJ0J5j5k0nNJ5NK0NJ0J0J0%j0j5%nk0j0NN%k5j0nK0K5J5
10007A5NN%nJ5J0%j0J0NNk0k5l5j5j5J5J0J0j0j0j5k5%NNJ0NJ5J0NNN%J5L5L0K5N%k0k0k0
10004C5NJ0J0J0j0%%nJ5%%nnJ0J0n%j5j5k5k0%nJ0NnnNNNJ0%k0%%NNnnNJ0nnNNK0K0J5%nn
10000F5nj0k0k0k5k0%n%%%nNj5j0j5%K0K0K5K5N0M0J0j0NK0K0nk5k5k5j0j0k5k5j5j5NK5L5
9998C0L5J0j0k5k0k5k5%NNN%%j5j5NL5L0L5K5K5J5J5nk5l0l0j5j5J5J0J0Nj0nj0j5j5l5j5
9995d5K0K5%nj0j5nJ5J5J5K0j5j0%%NJ0Nj0j0j5nnnn%nNJ5Nk0k0k5nJ5K0J5J0NJ0J5%Nk0j5
9992b0%%j0j0j5J0j0J5K5K5J0J0NJ0k0k0k5n%nnj0j0j5j5k0%%J0%K5J5K5L0NNj5j0J5J5K5
9989D0Nnk5k0j5k5k5%L0M0K0NJ0j5nk0j5j0L5K5L0NJ0%j0k0k0j5k0k0k5%K0K0J5nk5k0%K0
9986c0K0K0K0L0M0%k0m5m0k5J5L0N%nnnj5j5n%%nNL0J5K0j0j0nj5%%j0j5nK0J5J5nnj5j0j0
9983c0%J0J0NJ0%nj0j5j0j0j0J5J5J0k5k0k0%J0J5J0j5nn%%nK0K5K0%%%%J5j0%NM0M0K5L0
9980A35nnj5j0j0j0k0k0k0%J5J5L5K5K0nk0k0k0k0l5n0l0%j5NJ5K5%k0j0j0j0nnnj0nK5K5
9978g0L0K0J0j0n%K0M0K5N%%n%l0l0j0j0k0j5k5k5%J0L0L5K5K5J5j0nj0%%%j0J0J0J0j5k0
9975ej0K0J5K0K0NNj5l5l5k5%%j0nnnn%j0j5%n%nj0j0nJ5K0K5J5J5J0J5nj0%K5J0N%nj0j0
9972a5j0J0nj0%j0nj0NNj0j0%%nk0j0nK0M0L0L0NJ0NJ0Nj0k0k5%%%%%%%nj0j0%%J0Nj5j0%
9969d0K0K0%J0J5J0J0%nK0K0L0N%%nj0nnn%j0j5j0j0n%j5j0nn%%j5l0k5k5%NJ0J5J0j5k5%
9966i5%M0M5K5Nk5k0k5NK5M5N0J0J5j0l0m5m5j0j5J0j5j5j5L5K5L5J0NNnl5l0j0j5J0L0N5
9963B5L5%j5j0l5l5j5J0J0K0NL0J0j5k5k5k5nK0K5J0nj5j0%K5K0K5nnnJ0L5L5J5nj0k0k0j5
9960D5k5k5k5nNN%NJ0J0J0j0k0m5m0k0nK0J5%n%%K0K5K0K5K0K0K0J0NK0J5J0J0j0j5k0m0m0
9957em5m5k5j5NJ0NJ5L5O0N0Nl0l0nNJ0%NN%j0nJ5K0L0J0j0j5j0j5NNK5%l5l5k5j0K0J5J0
9955eJ0NJ0Nj5l0j0J5J5K0K5J5j0l0l5l0j0NJ0NNNJ0NNJ5J0Nj5NNJ0NNNJ0Nj0j0l0nK5L0K5
9952H5%k5k0k0j5NJ0J5J5J0J0k5k0j5j5K0K0J0J5j0j5nj0%J0J0j5j0NJ0NJ5K0M0K5j0%NNn
9949A30l0k0n%%j0j5j0nJ0j0j5j0k5NNJ0j0%%%j0j0%%n%nnJ0%L0L0Nk5m0l5NNNJ0l0%J5J5
9946d0NN%%%NJ0J5nnNK5K5%%%nnl0j0J5K5K0M0K0%k5k5nK5J5K0NJ0nn%nnK0%%%%J5J0nnk5
9942A25k5nj0%j5k5k5k5k5m0k5K0K0J0J0NK0N%j0J5J0J0%j5j0j0j0j0nnNJ0J0J5J0NK5%j5
9940B0j0J0J5%NNk0k0k0j0nl0l0nnN%J0L5L0L0J0j0nJ5K5L0K5J0%K0%%k0j5j5j5nnnk5k5k5
9937b5k5l0j0j0J5J5J0L5J5K0J5J5Nj5j5k0Nj5j5j0J0J0Nj5j0j0J5J5nnNNN%j0J0K0J5J5J0
9934D5j5J0K5K0%%k5k5j0j0n%k5%NNJ5%j0nj5j0%nJ5J5j0l5m0j5%J5L5M0J5K0J0J0N%j5j5
9931A5NL5K5%nj0K0J5%j0%nj0m0k5j0K5K5L5M0J0J5k5k5j0j0%Nk5k0k5%nnJ0L5L5J5j0m5n0
9928en0k5k5NNK0K0%NNNK0J5M0K0nnnnk5k0j5j5j5j0j5J0J5J5K5J5n%k0N%k0k0k0k0K0L5L0
9926a5J0j0j5j5J0J0L5L0K0K5l0l0j5NJ5j0j0j5nn%%J0j5j5K0K0J5j5k0%K0Nj0%%J0%j0J0
9923A0%k0k0%%%%j0%nk5NJ0nj5j0J5L0K5J0j0nj0j0k5k0K0K0L0K5L5NJ0j0j5j0n%j0nJ0J0
9920B5K0K5j0j5k5%nn%K5J5nl5m0k5%J5J0J5J0K0K0%k5k5nK5K0nnN%K5NNk0j5%nnnnj0j0N
9917a5NJ5J5NJ0NNJ5J0j0m0m0j5NK5Nj5%K0L0L0j5j5j0J5%Nj0nJ5%j5j0K0K5K0%j0NK0J5J0
9914A25k5l5n5m0%K0K5M0K0l0k0k0NK5J0j0j5j0J5K0j0k5k5k0k0%J5K5K5J0J5nk0j5j0k0k0
9911e5nnNK5NNn%J5J5nl0j5k0j0l0k0j5nj0K0K0J5L0L5L5K0%NNNN%J0%NK0J5%nnnJ0J0NNN
9908A05j5j0nk0k0k5j5%k0nnK0K0J5J5%%%%J0J5J5J5n%%J0j0l5k5n%%j0k0J0J0K0J5j0k5n
9905Ej0J5NNJ0j0nj5J0J0j0%%NNj5j5%%n%k5%J5J5%n%nJ5J5%k0l0j5J5J0%%%nn%j5m0m0m5
9902a80k0%K0M5M0K5L5J0nk5j5j0%J5J5L5J5nj5j0L0M5M0K0nk5j5j5J5nj5l5m5l5j5NJ5J5
9900e5K5K5K5J5j0nj0j0j0j0j0%J0K5J0k0l5nNJ0J5%j5J5NK0J0J5J5nl0m0k5%NNJ0J5K0K0
9897B5%%J0Nn%nj0J5Nj0j5NJ0J5%nj0nnK0K0K0K0j0nN%n%j0nN%%nj0j5%%j0j0N%NJ0J0N%%
9894F0%%k5k0n%%k5j0nK0K5J0J0%n%%nl0j0j5j0J0K5K5K5K0N%k0j5J0J5L0Nj0%j0nn%J0k0
9891E5k5l0l0n%%NNK0J5%%k5%NK5L0%j0j5j0nj0k5j5k0j0j0N%K5K0j5j0K5L0K5%j0J5K5K5
9888G5%%k0NNk0j0j0nnK5K5nnk0K0K5N%k5nj0j0nj0j0n%N%j5nNNJ0j5%%J0j0%%j0nN%J5%j0
9884a0nj0nJ0J0N%nnnnj5j5%K5L5L0%N%N%%NNnn%%n%n%nnj5J0J0J5k0j5j5J5Nj5k0%N%nj0
9881c0%nn%n%j5N%%j5j5j0K5L0K5J0j5J5K0K0J5j5j5j5k0j5j0l0%%K0J0J5L0J0k5k5l5j0%
9878h0%J5J5L5J5J0n%N%%%%nnn%j0j0nJ5j5NK0J5N0K0%k0j5j0nnj5k5nj0NNj0j0j0n%NJ0N
9875c5J0J0J0j5l0nj0j0k5k5nJ5K5N0K0Nj5j5J0L0L5J5J0J5j0%k5j5k5nk0j5k0j5J5J5L5L5
9872B0J5K5%%j0j0Nj0j0n%K5NJ0%nk0j5%%j0k0N%j0nJ5N0M5K5Nk0j0j0j0j0l0l0n%J0J0Nj5
9869E%%J0NJ5j5j0nj5k0NNj0j0j0j0j5j5j5J0L0L5K5K5K0M0M0J5nk5l0nj0%k0l5j0NK0K5n
9866D0J5J5j0%Nk0j0l5j0%Nnn%N%%%%%%j0J5K0%j0j0J5L5J0j0k5l0k5k5%K0L0K5%k5l0l0j0
9863h0J5%%%%%%J0J5J0J0j0j0K0K0L5J5n%%%K0K0j0l0l5m0k5%L0L5J5K0j5j5k0k0j0nl0l0
9861a00nJ0L0N0O0O5M0J0j0j5l0l0m0l5J0NK0%k0NJ5K0j0nk5k5k0j5j0nj0nnK5%Nnj0J0J5
9858d0nnj5J0NJ0J0J5J5J5J5J5J5J5%nk0k0%Nj5j5l0n%J0k0j5k0J5K0J5nnK5K5n%%n%nJ0N
9855A5j0j0k5%J0J0NNj0j0k0j5j0l0%J5M0L5Nj5j5J0J0J0K0K0Nj5l5k5m0l5j5J5M0M5N0L0
9852F0nl0m0j5%%J0J5K5K0Nj5l0k5J0J0J5j5NK0L0L0J0j0l5m0j0j5J5J5K0J5j5k0k5k5nL0
9850a5N0K5J0j0k5k5k0nK5L0NJ5n%%Nj5nnnnnJ0NNl0j5j0%K0NJ0J0NJ5K0NNk0j5j0j5j0j0
9847@j5k5%J5%%nj0J0J5NNj0j0%N%%J5J5K5K5J5l0l0l0j5k0k0j5J0L5L5J0%nJ0NJ5J0nnN%
9844C5J0J5%%%J5K0J5j5k0J0J0J0j0j5j0j5j0l0l0j5J0NJ0%%%%J5NN%%NK0K5%k0l0%%%j5j5
9841a0nj0nJ0J0j0j0j5J5J5NNNN%%J0J5%%J0J0L0NJ0j0l0n5l0j0K0J5J0j5%J5J0nNJ0N%j0
9838B0nJ0%J0j5j0NL0J0j5k0j5J0J5nj0j0nn%%j0j0k0nJ5K0K5J0nk0k0j5J0Nj0nj5nN%J5K0
9835b0J5J5%Nn%Nnk5nNJ0NL0K0Nj5m0k0j0j0J5L0N%l5l0m0j0NJ5J5nNJ5nn%J0J0J0J5j0nN
9832c0%j0j5j5%%%J5J5K5L0M0M0K5j0l5l0k5k5NJ0J0J5nj0j0j0J5J5k0k5j5K0K5N%nK0J0N
9829E0%n%nn%Nn%nk0n0k5J0J5J0j0j5%J0NJ0j0l5nL5L5M5j0n%%%j0nnn%nnnnnj0Nnj0J0J0
9826c0nK0J0NJ0%NNJ0J0J0J5%Nj0j5nk5k0j5j5Nj0%NJ0J0%N%n%NNK0K0j0j0n%J0K0nnNNJ5
9823E5nj5k5nj0%%J5K0K0J5%k0l5k5k5j5j5J5L5K0L0L0NJ0k0k0%%nj0%J0J0j0k5j5J5K0J0
9820C5Nnk0Nj0%K0%J0J5K0K5%NJ5J5%j0j5k0n%J0NJ0j0nj0j0%K0n%k0k0l5j5%J0%NJ0J0%N
9817D0J0J0%nnn%%%nj5J0J0Nn%%J5K0M5K5j0k0m0n0n5k0nK0K0j0j0NJ0K0NJ0J5K5J5K5%j5
9814H5j0%Nnnj0%k0k0%k5k0j5j0nj5J5K5K5J0NJ5J5NJ5j0l0k5k0J0K5K5K5L0L0K5Nl0l0j5
9811G5NN%%Nnj0nj0NJ0%%j0nj0j0k0k0%k0k5j0K5K0K0K5%k0m0j5K0K0J0J0K5K0J0J0j0j0k0
9808D5k5j0j5k5nNK5K0J5L0K5K0nk5l0l0l5j0J5K5%%l0nK0%Nj5j5j0j0j0K5J0nj0j5J5J0N
9806b5J0J0K0n%J0J0j5j5j5J0n%%NJ0J0NNJ0%%nnnN%nnk0m5k5nM0L0O0M0J0J0nk5k0nNJ5%
9802G5J0nnj5j5J5J5J5K0j0j5J0NNN%K5J0j5nJ0J5%j0j0j0j0l5l0NJ0J0J0%K0J0J5J0%N%l0
9800A10l0k0k5%nj0%NJ0n%%Nj0nj5l5m0j5j0J5nJ5L5L0L0J0K0K0J0nnj0j5j5%J5NNj5j5j0
9797B0j0N%nnj5k0k5%j0nJ0NK0K0K0J5K0nj0j5j5l5l0j0NL0L5L5L5K5J0j5nj5J0j5k5k5j0
9794eK5M0M0J0j0j0j0NJ0j5j0nn%k5k0%Nk5%%NJ0k0NNJ0nnn%n%j5J0%nNj5nn%NN%NNnn%K0
9791a0K0%nnNN%NK0%%%J0NNNnnj5%J0J5k5j5k0J5K5NJ5J5%%l0k5j0j0nnl0l0%J5M0M0L5M0
9787A00NJ0j5j5j0j5j0j5k0nj5%NL0K0K5j0j0k5l0J0%Nk0j0k0NNJ0L5J5K0J5j0j5j0k5k5n
9785b0J0L0M0K0K0Nk0l0l5j0K5J5nj0j5J0J0Nj0k5k5j0j0j5k0J0K5L0L0K5K5Nk0j5j0k0k0
9782ej5k0nJ0N%J0J5J5J0%J5J0J5J0Nj5m0k5nN%%%J5J0K5K5Nj0l0k5j5N%K5K0K0Nk0l5o0n0
9779i5k0K0J5J0J5%N%NK0NJ5J5%k0k5nK0J5%nNk0%%%%nj0%NNJ0j0j0j0J0K0J5K5J0N%j5J0
9776C0Nj0J0J0Nj5l0j0K0K5n%n%%%%nJ0k0nJ5J5J0n%L0K5%j5k5nj5j0k0k5k5%J0J0%NJ0NJ0
9773A0NnJ0j0nj0j0NNN%K0J5L5J0NNj5j5j0K0J5nl0nnnNNK5%j0j5%J5J0j0nnNNJ5j0nj0j5
9770C5J0j0%K0nj0j0k0J0%nJ5j0k0J0%%nj0%%j0j0NNj0j0J5L5M5K0%%j5j0j5k0j0k0N%J5J0
9767B0j5NK5K0Nj5k0j5%j0nj0%J5L5NJ0J0K5K5N0K5J5nl0n0m0j0nj0%nNNj5j5j5j5nJ0J5J5
9764C0nnNNJ5J5k0k0nn%Nk0k5k0k0%%%Nk0k0j5J0J5K0K5J0%%NJ0J0J0NNJ0J0%Nj0j0j0j0%
9761a0Nnk5j5K0M0J5NNnl0k5nK5K5K5%nnJ5J0%nl0k5m0k0j5J0K5L0M0J5K0J5Nj0%%j5k5m0
9758em0j0J5K0K0L0K5K0%j0nj5l0l0%%%j0nJ5%nj0nn%J0n%n%j5j0NNj5j0%%J0J5%%%K5J5n
9755b0l5nJ5J5J0j0k0NJ5J5%K5K5K5%%K0nk0k0m5k0nK0K0%j0j0J0J0%NJ0J5%J0j5j0j5j0j5
9752b0j5k0k5nj0K5M5K5%nj0%NJ0J0%l0j0K5Nj5j0j0N%j0j5nnn%%K5J5J0NK0J0J0nj0j5j0
9749a5j0nj0j5J5NJ5J5J5J5J0J0%K5L0Nk0m5l0l0NL5L5K0j5nj0j0nnJ5J5Nj5k5k5NJ0NNJ5
9747C5J0%%j0j5k0j5nj0j0l0l0n%nnnK0K0L5N0M0K5nnj0j0k0j5N%J0J0k0k5%nJ5J0n%NNnJ5
9744B0n%%N%%%%nnj0J5%k0j5N%Nnj0n%J5K0J0NJ5K5K0%m0l5l5j0J5J0K0K0Nk0k5nNJ0J0J0
9740A5%Nj0nJ0J5K5L0J5J5L5K0j0j0j5j0k0k0j0J0%Nk5k5n%%nl0j0N%K5%%nj0J0J0J0J0%J5
9737F0J5J0J5K0j0j0j5%%n%k0j5j0j0j5k5k5l0nnNNJ0NJ0NnK0J5J5nnJ5NNNK0j0j0L0K0J5
9735I0nj0%%NN%%%%j0j5j0l0l0l0j5K0NNK5K0L5J0K0J5%k5k0%j5j5j5j0NNNNNJ0%J0j0j5j0
9731A0k0nnj5j5j0NK5K5J0J0NNNNj0nj5j0%K0NK5J5K0l5l5k5k5j5j5j0J5K0K0J0J0%NJ0J5
9729B5n%%K0J0nj0j5nnj5J0J5J0J0j5J0J0NJ0k0k0l0nJ0M0K5K5J0j0m0m0j0j5J0J5J5nj0j0
9726ej0nj5K0M5M5K0nj5k0k0j5%J0J0J0j0nk0k0%%J5J0j0n%J5J0j5l5j5%M0M0N0J0J5j0%k5
9723H5j5j0j5j5k0k0%J0j0k5k0%K0K0K0NK5J5n%%j0j5m0k0NNJ5K0NNK0K0K0%j0j0j0j0%nk0
9720A0k0%%Nj5j5j0N%K5J0J0NJ0J5J5K0j0nj0j0Nj5j5N%%NNJ0J0%%k0j5n%j5j0k5nK5K5J5
9717A5n%%L0K5n%j5l0k0j0k0NJ5J5nn%K5J0j0NNJ0%j0J5J5nj5j0J5K0J5%nnnj0n%%%j0nnK0
9714D5M0L5J5%k5k5k5k0NK5J5j0j5k0k0k0l0k5nJ5K5Nj0j0%N%%nj0j0nNNNNj0j0J5J5J0Nj5
9711c0NK0J5K5nj0j5k0%nJ5NNk0k0j0j0%%K0K0J0J5NNj0nj5j0nnJ5J0K5M0J5j5l5l5l0%J0
9708c0K5K5J5J0J0N%k0m5l5j5%%%NNNj0nj0nJ5J5J0J5L0L0M0K5J5nj0nNJ0NJ0%j0j0l0m0j5
9705C0nNJ5%J0j0j5m0k0k5m0k0nK5K0%n%%%J0J5NL0Nj5nJ5K5N%%%%l0j0J5%K0j0j0%J0%%n
9702a0j0j5%nl0%%j0j0nK5K0J5J5N%k0k0nnNN%K0J0J0J0J0J0J0J0J0N%j0nnj0%nnnk0j5%J5
9699a5K5%k0k0nj0j0J5K0%j5j5NNk0j5n%K5K5J5j5j5k5j0j5j0NJ0J0J0J5%%nK0K0K0K5K5N
9696E5Nj5j0nj0J5K0NN%%j0j0l5l5l0nJ5J5%K5K5K5J0NNNN%K0J5Nj5j5k0j0J0J0J0j0m0l5
9693@j5J0J5%j5j0j5j0j5%Nn%j5n%N%%NK5K5L0NJ0n%nj0J0J5J0Nn%%%J0J0nnN%%Nnj0J0L5
9690I5%%%%k0j5k0k0j5j5k0k5j5j0j0nj0L5K0Nk0%K5J5K5K5NNj0nJ0N%n%%N%j0j5%k5m0m0
9687i5nL0L0K5K0K0J5K0J0j0%nJ5J5%NNNj5j0nn%%j5j5nJ5J5J5J0NJ0Nnk5l0%K0K0%k0j5j0
9684D0j0j0j0l0n0m0l5j5j0%J0J5K0K0K5L0L5J0J5J0J5j5j0j0J0%j5k0NNJ0%J0N%NNJ0Nk5
9681A0k0k5J0L0J0j5j5%K5N0M5K5Nk0j5k5%nj5k0k5%nnn%%n%n%n%%j0j0j0J5K0%%%J0J5J0
9678B0j0NK5K0K5%%j0nj5j5nk5k0k0nnJ0J5J5K0J5J0J5J5J5J5nj5%K0J0j0k5k0k0j5l0k5j0
9676d0j5nK0J5K0J5nK0K0J5J5j5n%%NJ5NJ0K0K5NJ0j5k0k0k5j0j5%k5k0k0j0J5K0J5J5k5j5
9673ej5NJ0%%NJ0%N%n%%J0J5K5K5nnj5j5k5k5j0J0K5J5J5nnnnnnnnnnnnnnnJ0J0J5K0j5j0
9670ENJ0J5j0k0nK0J5NNJ0Nk5k5k5k5nJ0K0K5NNJ5J0%%nnJ0J0%k0j5j0J5J0%%j5NN%j0nNJ0
9666C0j0%j5j5%K0%nnn%nNJ5Nj5j5m0k5k0nJ0L0K5J5K0j0nj0%J5J0K5%J5K5j0nnK0%J0j0n
9663E5j0nj0j5%%n%NK5M5K5j5j5j0J5J0j0k5%NJ0J0j5j5J0nnj0%J5%k0j5k0Nn%NNN%%%J0J0
9660D0J5J5J0NJ5K0K0%m0m0l0j5NN%n%K0K0%%%J5K5%k0n%J0J0nk5m5m0l0nNK5L5L5L0Nj5j0
9657E5J5J5J0j5nj5%J5%%j0j0%Nj0nnn%%j0j5k5%%nk0k5%K5L5J5K5L0J5J0%n%n%n%%nnJ5J5
9654I5L0J0n%l0l0j0nK0j5l0l0l0nK0J5L5%j5j0m0j0nj0%k0k5nJ0L0N0N0L0J0j5k0k0k5k5
9651c0l0l5nnJ0L5L0M0J0k5k5k5%%nk0k0n%j5j0nj0J0NJ0L5N0L0K5K5K5K5k0k5j5J0J5K5J5
9649A00j0k0k0j5k0nnJ5J0J5J5K5K0J0k5n5n5l5%K0K0J0NK0J5K0%j5k0j5k0%J0nj0j5j5K5
9646b5K5K0nJ0J5K0K0Nj0%nJ0Nj0j0j5j0j5j5j0j0J0L0L0J5J0j0k5k5j5j5NJ0J0J5J0%J5J5
9643G5k0m0m0j5j0n%K5J5J0J0Nj5j0nj0%K0K5K5NNnk0m0n0m0nJ5J5K0n%nJ0J0J0N%n%%J5L5
9640A0J5J5N%J5J0NK5J0J5NNnnnl0j5j5%j0j5j5j5j0NNk5k5j5J0K0K5%%J0J0J0J0NN%%NL0
9637H0J0J5N%K5K5%nj0j0k5k0j5k0k0j5l0l0l0l5%J0L0L0NNJ0J0%%l0j0J5J5K5%k0k0%%J5
9635a5J0Nk0j5NJ5J0%%NN%%NJ0j5NNN%J0nn%%J0J0j0l0l5l5j5NK0K0J0J5%Nj5j0%Nnnj5j5
9631g0L5L0%Nk5J0L0K5K0nl0l0%%j0j0j5k0j0j0J5M0M0J5j0j0j0nJ5j5j0j0j5j5j0J5K0nk0
9629e5k0J0J5NN%n%K5L0L0J0nnK0K5K5J5j5k5nj0J0nk5%%nj0j5j0%%%J0%j5nnJ0J0j5j5%K0
9626EJ5%%k5%%%%k5k5%K5K5NNNK0K5NNj5j5j5j5j0nk0k0j0j0J5J5J0J5j0nk0NNNNNnj0J0L0
9623@K5K5j5j5k5k0j5%NNK0K0j5j0n5n0k5J0M5N0L5J5%nNJ0J5J0j0nj5J0K5Nn%J0J0NNk0k5
9620C5m0j0%%K5%l0l0m0nNNJ5J5nn%%J5J0K5J5J5nl0l0l5k0J0NJ0J0%J5J0NK5K0J0J0K0J5
9617F0K5J0j0%j0nj0j5j0J0n%nJ5J0Nnn%Nk5j5k5l0NJ0NJ0NJ0%NK0J0k5l5k0k5%NK5K5NNN
9614A0%nj0J5J0nk5m0l5k0%K5N0N0N0L5K0k5k0l0k5m0m0j5NJ5L5L0nm0l5j0J0J0NK5K5J5n
9611A0j0j0n%%%j0j0NJ0J5J0j0j0j5J5NJ0n%NJ0j5j0k0k0j0l0j5%J0J5%NK0K0%%NNJ5J0%n
9608a0NJ5M0K5J0j5n0m0k0%K0J5j0j0N%J5J0J5J5J5J0J5J5J0J5%k5k0k5j5k0k5nJ5J0N%J0
9605B0J5N%L5K5J5J5j5j0l0l0J0NNNJ0J0%%nj0NNJ5j5%nK0K0K5Nk5k5k5k0j0nN%nn%Nnj5j0
9602A0J5J0Nnk5l5l0l5NJ5J5J0J0K0K5%%J0J5J0J0K0%j5j5j0J0J0j5j5j5J0L0J5K0nk5k0k5
9600A0J0J0%k0j0nn%%NNJ0Nj5j5j5K0J5J5nnnN%J0J5J0%J0NNJ0j5j0j0j0nK0j0j0nnNJ0j0
9597B0j0j0J0K5L0J5K0J5nj5j5j5k0%%j0m0n0l0j0K5L0L5Nj0k5%NJ0Nk0nnJ5K0%%J0J0J0J5
9594C5nj0J0NJ0J5%k0j5NJ0J0j5j5NJ0L0L0N%j5j0j5j5k0J0NJ0%%%%J0N%k0k5k5%K5K5J0l0
9591B5l0nj0N%J5K0%j5j0nK0J0K0n%%J0J0%%nnnnj0j0%%NNJ0NNJ0NJ0j0m0l0j0K0K0NJ0%J0
9588D5j0J5J5J0J0j0l0n%n%%j5j5j0n%K0J0J5j5j0%%%k5k5%J0j0nj0J5J0NJ0%%j5%K5J5j0
9585@nJ5J0J5J0%n%%J0J0NNj0k5n%n%j5j5NJ0%j0nnnk5j5j5J5K0L0N%k0k5k5k0NL0L5L0L5
9582D5NJ0j0n%k5k0k0NK5K5nj5j5n%J0NK0%j0%NJ0%%%%NN%Nn%J0J0n%k5nJ5J5K0%nj5j0J0
9578F0J0J5%%%%J0Nj5l5l0nN%k5k5k0%L0L0M0K5NJ0j0j0k5k5J5J5J5j0j5j0%NK5L0Nl0l0j0
9576B5J5J0K5K5n%l0l0k0k0j0nnnk0k0j5Nnk0j5k0%NNK5L0L0J5j0%%N%N%L0L5L0J5j0l0l0
9573A0j0J5J5J5J5NNj5j0%%J5J5k5m5l5j0nnN%N%%%j5j5%L0%j5%nNj5%%n%k0J0L0L5K0K5n
9569B0%j0j5%%NNj0l0j5j5k0%J5K0L5M0K5Nj0j0nj0j5j5k0J0n%j0n%%nj0%j0J0K5L0J0j0n
9567e%NJ0K5J5J5n%%Nk0j5k0j5%%N%%Nj0nNJ0J5%nn%nNJ0Nj0%%N%%n%Nn%%K0%j5l5j0J0%n
9563b0j0j0k0J5J0J0j0nK0J5nl0l0l0n%K5L0L0K5L0J0J5j0j5l5l5j5NNJ0NJ0%j5nnNNnnN%
9560c5nnJ5K0J0J5%%nK0NJ0J5J5J0j0l0l5%nJ5j0l5l0j5L0K5L0J0J0K0J5NNNj0nnJ0J0J5J0
9557A10K0nm0m0m0k0NJ0J5J5K5K0K0j0l0l5k5nJ0J0K0nk0k5NL5L0J0j5l0nj0K0J5J0J0j0j0
9555C5J0Nn%NJ0nn%nNNJ0n%%J0j5j0K0J0J0j0j0J5J5L0J0j5l5n0k5%%J0J0NNl0k5k5J5L5L0
9552D0L5j0k5k0n%nnk0j5j0J5K0%j5N%%N%J0j0n%J0j5j5K0%%nnnnnJ0J5J0J5J0K5K0K0n%n
9548G5NNj5m0k5nJ5J0J5J5j0l0l0j0K0J5J5K0NJ0J5K5J5j5k5j5j0j0k0%K0K0n%nnJ0L0K5K0
9546A30%l5%%J5J5j5j0l0l0k0k5j0j5j0J0K5L0K0L0J0j5Nk5j5k5j0j5nl0j0j0J5J0j0j0NN
9543e5J5J5%%%%NL0L5L5J0J5NJ0j0k5n0l0%nnK5L0L0Nm0j5k0%nNJ0J0J0k0j0k5k5NK0K5%j5
9540ej0%nj0L0%%Nk0K5%n%j0nnK5%%nj0j5j5k0j5k0j5j5j5k0K0K0K0L0L0Nj0j5j5J0k0j5k0
9537a15n%J5J5K5K5K5L0J5J5j0%nk5j5j0nnNNJ5J5%%J5J5J5j0j0nj0n%%K0K5J5J0%nl0k5n
9534B0%J5J0%%J5nj0k5k0%j5j0j5k5NN%NJ0NN%j0n%K0%%%%K0K0L0N5L0K5Nk0m0m5k0k0n%%
9531A0%%%j5j0%K5J5J5N%%k0j5%%N%%Nk0%%j5J0J5J5NNK5K0N%%NJ0J0%l0l5m0k5j0J5J0J5
9528A0j0j0n%%nj0nn%%NJ0n%%%J0N%j0j0j0n%Nk5j0%K5K5%J0NNJ5J5%N%NJ5J5j0nk0j5k0k0
9525c0nnK5K5K5K5K0%l5k5k5j0N%J0J0k5k0nj0K0K5K5%%nJ5J5j0j5%NN%k0k5%%%k5j0nj0n
9522g0K5K5J0J5N%j0nNJ0K5%%k0m5k0j5j5J5J5K0J5M5N0M5K5nl0l0k5j5nNJ0J5j0%j0n%j5
9519C0NNNj0j0j5%K5K0L0%%%j0j0n%j5j0j5Nnj0nJ5K5%%j5j0j0J0K5%J0nnk0j5%NNk5j5N%
9516a5%%%J0J5%j5j5j5n%j5j5j0j5K0J5J0J5j5J0K5K0L5L5L5J5k0j5nj0%nk5k0k0k0nnJ0n
9513b0N%%%nJ5J0N%nN%N%%%n%j5%N%nj0%%k0j5NNL5M0K5K0J0J0j5l5k5k5k5k0J5K0NK5%%%
9510B0nJ5nn%%J0N%%%K0nnj0%K5N0J0k0j5k0%j0j0j0j5j0j0%Nj5Nk5%j0J0L0J0j0nj0%K0K0
9507B5J0J5K5M5L0j0l5l5m5j5j5j0NJ0K5K0K0%J0J0%J5J0NJ5J5N%j5j0m5m5k0J5K0K0J0J0
9504I0n%J5%k5l0k5k0j0J0J0J0k5j5k0J0%%%%%K5J5J0Nj5%%%%j5j0NNK5K5J5%%j0k0m0k5n
9501d0K0J5nn%n%Nj0nj0nN%%%J5K0%%J0J0K0j0nj0k0%N%J0j0k0j5nj0Nk0j0j5k5%K0K0K5L5
9498b0L0J0j0j5NJ0NN%nNK0K5%nnnnk5l5l0l0nnJ0NJ5J0J5K5J5nk0j5%nJ0j0nl0j5J5L0J0
9495c0%%NK5N%Nj5j0j0nK5J0J0j0j5k0NJ0J0j0k0NJ0L0%j5k0NNnnj0j0N%L0K5L5J0j5m5l5
9492c5%K0K5k5j5nnk5k0J0M5M0K5%NJ0J5j0l0l5nK0J5J0J0J5j0k0k0k0j5%%%%J0J0L0J5n%
9489C0nnJ5J5n%NJ0%%N%J0J0Nj5%nj0j0K0nj5j0k0%NJ0k5k5k0k5k0k0j0J5J0NL5L0M0K5J0
9486F0J0k0m0m5m5k5l5NNK5K5K5Nj5j5j0n%J5J0Nj0j0J0N%n%N%%K0J5K0K0%%NJ0NNj0J5NN
9483D5j0j5j0J0J5K0K0%k5k0l0l0%nK0K0j0j5j0j5j0j5j0j0NNnJ5%NNNnj0J5J0J5j0%%J5J0
9480a5%nnnJ5NJ0j5j5j5N%j5j5%J5K5Nj5%K0K0K0J5J0k0J0NK5Nk0j5%%k0k0%%%NJ0NK0J5N
9477E5%k5l0nJ5J0j5k0k5%nNNN%J0j5n%J0J5%N%%NJ5%nN%NNJ5J5NNJ5J0J0J0nnj5k0%nj5j5
9474B5l0m5l0j5J5K5K5L5L5%j5l5k0%nK0J0K0J5n%%K0L0J0%j0l0j5j0NNN%nn%J5Nj5j5j5%
9471@%%K5K0%k5k5nJ5K5K0K0J5Nj5j5NJ0%k5j0NJ0%%%N%%NNj0l0k0nN%j0J5K5J0J5NJ0J0J0
9468A00Nk0m0l0j0nNNj0NNNNnnNk0l0k0j0K0J5L5L0K5J0J0nk5l5l5l0l0l0j0J0L0K0K0K5L0
9465A5K0%j0nj5k0j0nK0K5NN%%J5J5j0k5j0nNJ0NJ0j5j0j0nnJ5n%j0j0j0j0j0J5%%NJ0%N%
9462a5J0J5J0nnk5%J0J5K0j0j0J0j0J0%%%%J5J0NJ0%Nj0j0j0j5j5j5j0j0NJ0NNJ5J0NJ0k0
9459A5NJ5K0K0j0nJ5NNj5k0j0j5%%%%j0j5j5j5j0J0M0J0nj0K5K0J5nk5k0%nN%nK0M5N0L5n
9456A55j0j5%nj5j5l5l0l5j0k5k5J5J5K0nk0NK0K5K0%j5j0k0k0NK0M0K0j5j0j5%K5K5K0%j5
9454F5j0k0j5l0n%K5K5K5J0k5k5k5j0%K0M5K5K0n%n%j0j5j5j5nnJ0N%j0%%NNJ0%J0NNNNJ0
9450H5%j0k0j5j0j0j0j0nnnJ0J5K0nk5j5%J0J5NNj0%j5j0j0j0nj0j0j0J5L5N0L0j0l0nnJ0
9448B0nj5j5%J5K0K5%%J5J5K0K0J0j5k0k0n%nnj0l5j5j5nnj5k0nnnj5J5L0K5%%nJ5NNJ5J0
9445B0J0N%%%j5j0l0j0%NK5K0K5K5%nj5l5l0%K5K5J5n%nNj0j5j0j0J5k0k0nJ5J0j0k0NJ0J5
9442ej0j5J0NN%n%NN%n%NJ5j0nj0NNJ5J5K0J5J0Nj0j0l5m0m5m0j5J5K5K5J5J5J0NNJ0j0nl0
9439d0nJ0J5J5J5%Nnk5m0m0l0l5j0J0L5L0J5J5nnN%N%nnJ0J0K0nj0nJ0L0J5nj5k0%%%%n%J5
9436c0L5J5J5%NN%%NK5K5J5K0nm5n0k5k0NJ5K0NJ0NJ0J0J0N%%%%l0j5j5%%K0J5N%nj0nj0N
9432D0K0M0J0%l5m0j0K0M0J5K0j0j0k5k5k5k5nj0j5j0k0k0j5nK0K0J0j0NJ0J5J0J5J0J5J5
9430C5J0J5%j5%nnnNj5%nJ0J0K0K0%k5j5j5nnk0k0j0j0%%%%%K5Nk0k5%K0J5nnj0J5J5J5nj0
9427b0%nJ5J5j0nk0%J5nj5k0nnJ0J0J5J5j0j0%%NJ5nnNNJ5nn%K0K0%k0m5m0l5j5K0M5L0L5
9424E%%%%N%J0j0j5%L0J0n%NJ0j0nj0l5j0nj0j5%J5J0J5J0NJ0NK0K5J5%k0k0l0l0nj0K5K5
9421A0%%J0NJ5n%NL0K5nk0k0j5%%j5j0j5k0K0J5NJ0k0J0L0J0%k5nnj0j0nj0%%J0J0J5%%NJ0
9418C5J0%NJ0J0N%j0j0k0j5j0j5j0j5%J5NNk0K0J5%n%nnnn%%J0j0k0N%Nj0nJ0NJ0J0K5L0n
9415D5nk5l0k5l5NNK0J5J0j0j0n%Nj0nnj0N%L0Nj0j5j5%L0K0K5%N%j0j0nj0j0nk5NNNJ0J0
9412c0J5J0NNN%J0J5J5J5%nN%j5j5k5%nnj0nj5j0nj0nj0%nNK5NJ0%N%K0K5K5L0L0NNk5l0l0
9408C0l5k5J5K5J5n%NJ0nnJ0Nnj0NNj0n%Nj0j0%%j0nN%%K0L0M0J5%k5n0m5k5nK0M0L5J5nN
9405F0%j5k0l0l5nJ5K5K0nk5J0J0J5J0j0nj0j0k0j5j5J0M0L5L5L5%l5n0l0%K0J0NNNJ0J5N
9402F0%%NNNj0J5NJ0Nj0j0nJ0J5K5J5J0J0k5l0l5k0J0J5nnk0%NK5L5J0%Nm0l0l5j0%J0j5j0
9400e%%n%%nNk0n%n%j0n%j0nj0%%L0L5L5L5j5j5j5J0J5K5NJ0%k5l5l0j5%%%nn%Nnj0L0L0M5
9396E5L0j0j0k0k0j0nk0j5j0j5j5NL5O0L0L5J0nl0l5k0k0j5NK5K5L5L5L0L0j0k5m5m5j5NJ5
9394E0J5%k0n5n5l5%K5K5J5n%n%Nk0NN%nj0L0K5L0L0nj0j5j5l5l0j0K0K5K5K5K5nnnnnnj0
9391A0%J0NJ0J0%%J5J5j0j0k0k0nl0j5N%K0J0J0%%J0L0K0nj0j0J0N%%j5j0j0nl5k5j5J5L5
9388eJ5%k5l0n0n0j5L0N0L5M0%NNN%%j0n%Nj0nNNNJ0%J0%N%nj0j0nj0nnJ5L5L0Nj0j0j0j0
9385B0j0J0J5J5Nk0j5k0J0%J5K0j0nj5j5j0J0J0J0%NNNNNJ5j5J0J0J5nl0%NK5J0Nj0nj5J5
9382G5%%j5j5%K5K0K0K0nl0l0j5Nnn%%nnNN%Nj0n%%%Nl0%NJ0NNj5j0nJ0%k0%NnnJ0J0K5L0
9378F5K5K5j5l5m0j5j5k0j0J5J0J0%%nn%n%%J0J5%J0%%J5J0K5Nk0j5k0NJ5nnnk0Nj0j0nnN
9375a5J0nK0M5K0%j5nnJ5J5N%%%nnk0k0l5l0N%NN%%%nJ0NJ0NJ0j5NJ0J5j0j5j5Nj5k5k0%%
9372f0K0K5J0K0%nN%j5J0nj0J5K5N0K5%k0l0k5l5n%L0K5L0J0j0l0k5j5%NJ0nj0nnNNJ0J5k0
9369A5l5l0n%J0%%n%J0J0Nj0%%J5M0M0J5nnJ0%%j0k0k0J5J0NNj5nnj0NNnnN%j5j5%K0%nnj0
9366@%%n%%%J5J5J0J5NNj5j5%nn%j5j5J0J0NJ0NNJ0J0K0J5NNj5j0l0k5k5%NJ0NJ0j5j5j0J5
9363@J5n%%J0Nk0k5N%J0%k5j5j5j5NK5J0J0j5j0j0j0J5J0%n%%n%%%j5j0j0J5M0M0NJ0%NNN
9359C5K5K0Nl5l0k5k5j5k5NJ0NJ5J5K0K5K0nnnj0k5l5nK0K0%%K0K0J5nj0%j5j0j5j0j5J0j0
9357c0J5NNK0n%J5J5J5Nj5%NK5Nk0k5J0NJ0k0l5J5J5nl0nK0Nj5j5j5NK0K0NJ0%%%n%nn%%n
9353A5j0j0j0K0%%j0j0%%NNk5%K0nJ5nnn%%%NN%NJ0K0K0%k0j5j0j5j5nJ5L5M0L0%j5j5j5k0
9350B5j5j5J0L5K0K5J5K5j5j0k5%%j5k5k0n%%%%J0%J0J5j0k5k5%%j5nk0j5NNL0K5L0J0j0l5
9347a0l0l0j5K5L0L0J0J0%%l5m0j0L0N0J0j0nj5k0j5k5%nK0L5M5M5J5nk0j5J0J5j5j5j5NJ5
9345E0j0nj0K0J5%N%Nn%k0k0nj0k0N%%NJ0L0N%j0NNj5j5j5j5%%J0J5%nn%J5J5k0k5k5l0%N
9342f5L0K5M0J5%l5l5l0j5L0K5K5J0nj0j0J0N%%j0nj0j5NJ0J5n%J5J0J0NNnk5j5Nn%k0j5%
9339d0L0K0K5j0J5L0K5%k0j5nn%j0j0k5%J0J5NJ0nnnJ5K5%k5l5m5k0j0J5nj0K5L5N0N0L5L0
9336A60K5%j0j5j5k0n5o0n0j5J5J0K5K5K0nj0j0J0J0%j5NNK0K5%%J0K0%k0k0k0j0j5j0j0k0
9333b0NJ5K0J5nNNK0M5K0nk0k5j5k0j0j5%nnj0nnj0nk5Nj0j0j0j0J0NNJ0NJ5NNJ0J0K5K0M0
9330G5J5J0J0%%nnk5nN%%Nnk5nj0J0%l0NJ5%NNnnj0J0J0j0%j0J0J0j0j5%K0N%nn%%J0L0J5
9327I0J0NNj0j0j0j0j0j0nj0j5%J5J0j0nJ0J0j5j5%K0K5L0J0J0N%J5L5%k5m5n0nj0J0J0%n
9324E0n%J0NNNJ0J5%%%%j0k5j5k0J0Nj5j0J0L5K5%%%nn%k0l0nJ5j0j5j5NK5J0J5nk0j0j5J0
9321A0K5J0J5j5k0J0J0%j5j5j0J0J0L0K5J0J0%nl5l5j0NK5n%%NJ0NJ0L0L0K0K5j0l5m5k0k0
9318D5k0n%K5K0L5M0K0n%%NJ5k5m5m5m0%%J0NJ0j5nJ5J0J0j0nj0J0NJ0%%NNNNk0j5n%%nj5
9315B0J0K5M5L5J0k0m0l0j0j0j5K5K0K0K0L0J0j0k5k5k5j5j5K0K5%nj0K0J5J5Nj5%%nnnj0
9313G5J5nk5k5l5j0%%N%J5K0J5J5%NNNj5l5k5k5J0%%j0%Nj0j0nJ5J0NNNJ5J0%%J0j0j5k0j5
9310c0J0j0j0nJ0L0L5L0K5J5n%k0j0l5m5j5j0j0K0J5NNJ0L0K0nnJ5L5L0Nk0m0m5j5j5j0j5
9307c0l0j0K0K0K0K0J0%%%j0nNJ0K5K0n%j0j0%NNJ0%NJ0Nnj0nnj0nn%%%J0J5nn%K5NNnk5j0
9304D5j0NNJ5NJ0j0j5j0k0j0K5K5L0J0k0j5k0k5j0nj0j0NNj0k5j5J0J5K0K0nNNN%NJ0%Nj0
9301C0J5K5K5Nj5m0m0k5j0J0J0K0K0J0NK5J5K5K5%k0n%K0K0%J0l0k5l0nn%%%j5j5j0nn%j0
9298Ej0j0%%j0j0j0K0K0%N%%K0J5J5nk0k5%%nj0nJ5K5K0L0L0J0j5j0j0j0k5k0k0j5%k0k0j0
9295f5nJ5j0l0j0%K0N%%%J0J0L0L0K5Nj0j0k5k0N%J5J0j0%J0J0K0j0k5%nJ5%k0k0k5nL0K5
9292a5Nl0l0NNJ0J0J0J0n%%%NNK0Nn%j5NK5K0j0j0%k5m5m0k5L0M5P5M5J5k0j5j0nj0j5J5J5
9289E0J0Nk0j0j0nNNNK5L0J0J5K0K5J5j0nk0j5j5j0j5j0%%%%J0%%nK0M0K5k5l0l5j5j5j0j0
9286B5%%N%j0j0%k0j0J0Nj0j5j0N%n%nn%Nj0j5j0J0J5J0J0J0M5K5NNk0k5k0k0k0k0j0K5N0
9283eN0L0%N%Nl5m0k5nL0K5K5J5nm0m0l0j0%%j5j5j0j0j0J5J5J0L0K5K5K0K0K5%%k5%J0Nk0
9281D5j5j0j5l0l0j5J0K0K5J5K0J5nj0j5%nnj0k0k0%j5j0nj0J0J5L0N0K5Nj5l0j0K0J5NNj5
9278A5j0k0Nn%%%j0j0n%J0K0%K5Nj5k0j5nnj0nk0j5n%J5J5K5N%n%%nnNK5L5L5N0K5%k5l0k5
9275D5j0j5n%NJ0N%%%NN%%%N%%j0j0%%j0j0nj0J5Nn%K0J5nn%%%%%%%%%%%%%%%%nj0j0j5k0
9271b5j5nj0J0NJ0J0j0nNK5M0J5J0j5J0NJ5L0N%l0n0k0k5nnNNK0K0M5J5J5j0j5j5k5Nj0j0
9268B0j0k5k5%NM5%%N%K0%j0J5J0J0J5j0j0j0J0J5NJ0%j5k0J0NJ0j0j0%%L0M0nm0l0nJ0j0
9265D5j0K0L0J5j0l0l0j0NNNNnj0j5k0k5k5NK0M0M0L0Nk5k0j5J0J5K5J5K5j0j0NK5J5J5j5
9263A35j0k5nk5n0m0j0J5J0K0K0K0%j0j0j5k5%J5K5L0L5J0J5N%%l0l0j5j5j5j5%Nj0j0j5k0
9260d0%K0%N%%K0j0J0NNNj0%%%%%%J0Nj5j5j0J0J5J0J5nj0K0K0%%k5%J0Nj0j0j0NJ0J5l0l5
9257a5j5J5M5M0L5nk5l0l5j5j0L0L0%j0j0l0NJ0K5K5%j5j0NN%Nn%nnJ0J5j5j0k0k0J5J0J0
9254C0J0k0k5J0Nj5j0k0k5J0J0K0K0n%K0K0NN%%%Nnnk0K5J5J0k0j5%%%%N%nj5j5k0J0NJ5J5
9251C0J0Nk0j5k5k5J0J5NJ0J0Nnl5l5j0J5L5L0%J5J5J0J0k5k5j5k5NNK0K5NNnnL0L0nl5l5
9248A0j5K0K0J0J0j5j5NN%J0j5j0k5nK0K5K5Nnj0nj0%%%j0nnJ0J0K0J5J5K0nJ5K0J5nm5nj0
9245H5J0J0j0j0%%%%j0j0NNk5k0k0%%j5k5k0nK0M0M0K5N%%%J0k0%N%Nj5nj0j0j0%%%%N%L0
9242F0J5j5nnnN%j5j5%J5%nj0j0NNnj0k5nJ5J5J5%j0nJ0J0K5%nk5j0%K5L0J5nk5k0j0j0J0
9239B0K0K0J5nnK0M0L5%j5m0k0k5l0n0k0%NNJ0L0J0K0nnJ0J0J0J5nj0j0j0k5nK5L0J5J5nk5
9236F5k5k5J0J0%nj0K0N%J5N%%nj0j5j5nJ5L0L5L0Nnl0j0nnl0m5j5J5K0J0j0j0j5nK0K5J0
9233D5n%K0K0K0%k0k0j0nJ5nk0J0nnj0j0nJ0J0NNK5L0L0nnj0nj0j0k0k0n%%NN%NNNNJ0J0%
9230H5Nk0NJ0J5J0nj5j5N%nj0k0%nnj0j0k0J0K0K0L0%k5j5m0l0nnJ0L5J5J5nnj0j0j0j0j0
9227c0%k0k0J0NK0K0K0K0J5nj0n%NnnnnN%j0nj0j0%NNN%%N%%NNNNNj5NJ0NJ5J0NNj0nK0J5
9224H0J0j5k0k0j5nj0j0NJ0K0j0j5%NK5K0nj5k5j5%%%NJ0%%J0J0%Nj5j5k0%J0L0K5J5nk0k0
9221B0nN%J5J0J5J5%J0%%J5J5J0%j5J0%nN%k0j5j0k0l5k5j0j0K0K5j0j5j0J5K5Nk0j5%%K5
9218B0%k5k5%N%%%n%%%%%%j0j0J0NJ0J5J5J0K0J0NK5%%j5k0j5j0n%j0l0%NJ0K5J0J0%K5L0
9215H5K5j0k5j0j0k0j0%k0k5l0%NJ5J5J0J5j5J0L0J0%k5m0l5j0K5K5L0K0J5L0L0K0Nk5n0n0
9212A0k5j5%%J5K5J0%nnJ0nJ0nj0J0NNNJ0%NJ0J5J5K0j0k0m5l0k0NNnnnJ5Nj5j5k0k0nNK0
9209e0M5J5L0J5J5Nnk5l0l0k0NNJ0K0Nj0j0j0nK0%J5j0N%j0nk0nJ5L5M5K5%j0j5j5nnj0j0
9206A5j5j5NNj0j5j0NJ5K0J0K5J0L0J0J0J0Nk0m5k5k5nJ5N%%k0%Nj0J5%NnnK5J5%k5k5k0j5
9203e0j5J0J0L0K5K5K5J5J0k0k0l5j0J0J0J5J0%%J0K5K0j0k5k0k0j5j5J5J0j0j5j0j5nn%K0
9201b0K0N%nnK5K0M0K0J0%k0j5l0k5j0%NNk0j5%K0J5K0J5J0Nk0l0l0m0nJ5J5K0%j0j5%L5L5
9198D0K0k5k5l0nNN%NNNJ0Nk0k5k0k0nK0K5L5K5NnJ5J5J0K0nj5m0l5nK0M0N0M5K5%j0nN%N
9195A65%%%k0k0k0k0j0%L0L0J0j0l5l0l5nj0l5k5l0%K0J0L5M0K0N%m0l0l0j0L5J0%J0j0J5
9192A0J5K0K0K0j0l0k5nL0%NNNJ0N%NJ0nnk0j5j5j5nj0%K0J5J5J0NJ5J5NJ0k5j5N%%k0j0j0
9189C5%nk0k0n%L5L0K5%k5l0k0NM0K5L0K5NNk5k5j5k0Nl5k0k0j0j0l0k5j0j5J0J0L0L5n%%
9187d0j0%%nJ0j0NK0K5M0J0J5j0k5nNJ5%%j0j5n%NJ5J5J5j5nk0k5j0j5%K5K5K5J0J0k0m0l0
9184b5j5j5K5J5%j5m0k0nNJ0j5J0J0K0M5K5Nk0k5j5%K0%j0k5nJ5K5K0J0j5l5l0nNJ5K0K0L0
9181A5L0NNj0j5%j0%j5j5nj5nnj5%nj0j0k5NNL5K5K0%j5k0nJ5L5L0K0j0j5k5j0NNK0Nk5k5
9178c0k0NNNj5k0J0NJ0J5J0J5L5M0L0L0NN%k0m0m0l0l5nj0NNnn%%NNK5%k0J0J0K0J5J0j0j0
9175B0n%NJ0%N%%nnJ0%%%j5j0j0j5%%J0NNN%NK0%k0k5k0K0K5K5J5J5j5l5m5nJ5K5Nj5j0j0
9172b0%n%nK5J5J0j0j5j0%N%k5j0j5NK5L5L5M5M5K0j5l5o5o0k0nnnJ5J5J0K0K0%J0%%j0%k0
9169@j5NJ0nj0nnl5j0%J0J5J5j0j0l0m0j5J5M5M5M5K5Nk0j5J0J0Nnj0J5J0Nj5j0J5NNNN%N
9166F5NNK0J5J5j5l5m0l0j0j0nJ5M0M0K5NJ0j0l0l0j0NN%nj0l0j5%nj0j0NNJ0j0j0%K0NJ0
9163e%%J5J0%%NNJ5nN%NJ0J5J0%Nj5m0k5k5J0Nj5j5k5nNNJ0J0K5K0K5K5J0J0%j5k0j5j0j0
9160A5j0j0k5%NNNk0nJ0%%J0J0K0K5nnk5nJ5j5j5k0%%j5j5k5%K0K0K5K5J5K0N%j5j0j0n%%
9157e%%K5J5j0j0j0J0J5J5nnJ0J5%NNNNNNNj0j0%%j0nnnj5j5j0J0nnj0j5K0L5M5M5N%nnj0
9154A15j0j0l5m0k0n%%%K5L0L5K5J5j0j5j5j0j0j5j5j5j0%NJ5J5J0J5J5j0%j0N%j0k5l0k5
9151b0j5j0j0j5J0K5L5J5J5J5%k0j0j5J0K5J0J0j0l0k5l0J0K5K5%k5j5j0J0n%j5k5nnnK5K5
9149c0L0L0L0K0%j0j0j5j0j5k5J0L0%j5nn%%j5l0j0K5L5M0Nj5%nj0j5l0k5j5j5nnJ5L5M0J0
9146B0%%%%NJ0%nj5j0NK5K5%j5j0nnnnnj0%n%nK0K5K5NNN%%j0nnnn%j0j5%%%Nj0j0j5N%%%
9142e%J0j0k5j5J5J5J0j0j0j5J0J5j5j0l0j0J0J5K5%NM5L5L0%NJ0J0j0j5%%n%nj0%%%Nj0n
9139E5j5J0NN%%NNk0j5J5J5nk5nJ5L0Nnm0m0l5k5k5J5J5K0J5J0NK5K0J5nj0j5j0j5NJ0%nn
9136@K0nl0n0l0j0j5NNJ5J5J5K5j0nJ0J0%N%%NNJ0J0K5J0%%nnnk5%%j0nk5nJ0J5J5nj5J5j5
9133c0J0Nj0J0J0%%k5k0J0K5J0J5j0l0l5l0j5j5j5K0L5L0NNj0n%nJ0%J0NK0K0J0J0K5Nj5j5
9130B0nnJ0j5j5j0NJ0K5L0K5K0J0J0Nk0k0nK5K5K5K5k5k0k0k5j0j5j5l0k0%J0L0nn%NK5Nj0
9128E0nNNNNj5j5%%j5j5j0nJ0J5%%nK0N%J5J0K0nk0m0m0m0j5J0K0K0M0L0L5J5%NJ0J0NN%%
9125A25J0J5j0k5k5nJ0NNk0j0j0Nk0j5%%%j5j0j5j0%%%nK0K0NJ0NJ0%nj0j5j0l0nJ5J0J0j5
9122eJ0NJ0%%j0j0l5l5k5%K5L0K5L0%k0l5k0j0K0K0J5j5k0J0J0NNk0j5j0nJ5J0L0K5J5J0j0
9119B5j0NN%%J0J0%N%L0J5k0n5n0n0l0nnNJ0K5M0M5L0K5K5NJ0%j5j5NNnj0k0k5j5nnnnk0k0
9116e5NK0K5NJ0NK0K0nn%NJ0J0Nj5m0l0k5nJ0K0K0K5K0K0k0k0nJ0J0nj0J0N%n%%J0K0K0J5
9113A10Nnl0k0j5%%k5j5n%nk0j5NJ0%j0nnNL0Nk0j5k0NJ0NJ5J0J0J5L0L5J0j0l0j0j0nnk5
9110a0k0j0nj0j5NK0L0L0K0J5nj0l0k0J0Nk0j5k0K5J5J0J0j0j0N%NJ5%J0J0j0j0j5k5k0J0
9107d0J0L0L5J5nl5l5j0J5J5J5J0K5M0%k0k0k0j5nj0J5NK0K5j0j0k0J0K5K0J0N%NNj5k5k5
9105C5l0j0j5j0%%%nN%%%J0J5J0J0J5J5NNJ0J0%j0%%J0%l0n0m0k0NM0M5K5J0k0j0j0j5j5n
9102a5nJ0J0J0k0j0j0j5k0J0K5M5K0%k5j5k5nnj5J0J5J5K0J5%NJ0M0N0J0%nnj5j0k0k0j5j0
9099C5j5j0j5nnj5j0j5NJ0J0J5K5J0J5J5K0k0j5k0k0j5k0j5j5j0NNL0J0J0n%NNnnn%j0J0K5
9096eJ5%%%%K0K0K5K5nj0K0J5J0N%nj0j0k5k5%J5J0%J0Nnl0n0l0k0%J5J5J0j0%%J0j0k5%j0
9093d0NNk0k0J0K5K5K5N%NN%N%%%N%%NJ0j0nnJ0J5j0%n%j5j5nJ0K5nj5j5k5K0J5j5k5%J5J5
9090A0K0%nnk0%J5J5NJ0nnnnJ0J5NN%%nj0j0j0%%%j5j5j5J0L0NNj0nJ0j5nj0k5%%j0J0NJ0
9087a5J5K0K5J0j5k0j5j0l0l5l5j5%K5K5L0K5NJ0NNl0l5k0k0%%J5M0N5O0L5M0nk5k5k5j5j0
9084D5k0J0j5j0k5%%%%%NNn%K0K0L0L5K5K5K0K5nl5j5k0nk5l0nj5%%NNj0%Nn%%K0J0J0n%n
9081F5nJ5J5J0J5n%k0j5j5nNNJ0NK0K5K0Nk5k0k0k5%J5K5K5nnj5%J0J0N%J0J5J0j0k0m5m5
9078D0k5NNJ0%J0j0k0%L0K5N%j0j0k0n0m0m0k0J0J5K0J5j0K5K5K5%j5j5NK5%Nnj0nnK0K5K0
9075E5K0J0k0j5j0nK0nnj5j5NJ0j5k0nn%n%%N%J0J5%%l0j0K0K0K5%j0j0%%NJ5J0J0Nj5nnJ0
9072D5K0NN%%j0nj0nk5j5%%K5K5K5Nj0j0j0j5j0j5J5J0L0L0j5l5k5k5%%k5k0j5j0NJ0J0L0
9069a5J0L0K0j0j0j0%K5J0J0%k5m0m0k0K0M0M0K5%j5j5J5J5K0nj0nk0k0nnl0l0n%J0J0J5J5
9067eK0K5NNJ5J5NJ0l0k5l5j0K0M5L5J5K0K0%J0k0j5k5k5J0Nn%j0J5%%j0j0j5l5l0k5j0J5
9064c0K5K5J0J0%Nk0j5j5j5nnJ0NK0J5K0K0J5%j5j5j0%k0k0j0j0K0K5%k0l0%J0L5K0nk0k5
9061a5j5k0nK0J5J0J0J0J5J0J5J0J0J0k0j5%n%nj5j5j0j0k5j5k5%M0M0L0Nnj0N%nj0j5%%n
9058a0j5j0j0j0j0j0NJ5L0L5K5L0nm0k0J5L0J0l0k5n%%nk0k0k0%J5J5%J0nn%K0J5J5K0K0J0
9055F0%j5j5nK0NJ0k0k0%J5K5K0%%J5J5L5J0nk5k5l0j0J5NJ0J0J0nnl5l0k5%J0NNNj5n%%J0
9052B5J0L0J0nnj5N%%J0J0%k5k5k0J0L0K0K5K5L0J0j0l0l0m0l0j0J5NJ0j0nk5k5m0l0NK5L5
9050c5L0Nj5nJ5O0L0NNNNNN%k0j0j0%%k0k0k5%j0nj5k0k0NJ5K0j5j5J0NN%K0K0J0J5J5K0k5
9047D5k0l5m0j0j5K0K5J5k5nj0J5J0j0n%%J5J5k0k0%%%%nn%n%%%%nL0L0Nn%L0L0NJ0k5j5N
9044B5J0%j5k5J5J5nk5k5K0J5K5K5K0j5k0k0j0j0J0NL5L5%%nnnnk0k5k5k0n%j0nJ5K0K0K0
9041C0j0nNNK0J5n%J5J0J0l0j5%nnj5j0nnJ0NNNn%j0j0nj0nj0j0nN%%N%NJ0j0%j0NN%%j0%
9037d0J0J5J0%NNJ5J0J5J0j0j5J0J0%%k5k5nJ5%%k0k0j0j0J5J5K5Nj0nl0n%%J5nk0j5k0NJ0
9034g0J5K5%j0%J0J0J0nk0NJ5J0J5j5nnNNnnnj0J0Nn%k0J0J5K0nk5nj0J0L0%NNL0L0Nl0l0
9031A5k0k0j0j0J0J0L5L0K5NNNn%j5j0k0k0nL0L0J5NNk0m0l5j5NJ0J5J5nnNNn%%%J0N%%%N
9028D0NN%NJ5J5j0K0NNk0m5l0l0%K0J0J0j0j0j5k0j5K0M5M0K5Nj0j0%K0%%j0j0nj0J5nj5j0
9025C5l5j0NJ0%Nk0k0j0j5%K0J0j0nj0J0J0NJ0J5J5N%j0j5k0J0nnj5k0j0K0J5J0%n%K5L0L0
9023E5j0j0J0J0K0J0%%k5k5k5j5nnJ0%J5K0NNJ5J5Nk0j0%j5j5%nNN%%k0%J0J0K0K5L5J0Nj5
9020A00k5k0m0k0j0j5j0nj0K0K0%%%%%nK0M5M0J0j0m0m0n5l0k0K0M0L5L0J5NK0L0K5Nj0l0
9017H5k5k5k5k0%%%k5k5nK0K5K5j0k5k5%K5K0M0L5K5%j0j0j0j5j0j5%%J5J0nk5k5k5NK0K0
9014A0nk5k0%NJ0J5NJ5%%nnj5j5j0j5j0nj0J5J0NN%J5J0j0nNL0J0Nn%J0j0j5%j0Nnj5nN%N
9011b5J5J0j0j0L0L5L0Nj5j5j0k0j5NJ0K5J5J5%%l0k5k5k0J0J0K5K0J5J5nnj0j0k0k0n%j0
9008a5k5j5J0K5J5NJ0j5j5j5k0%J5L0N%k5k0%K0J5J0%%%j0nJ0J5J5J5J0NJ0NK0J5Nk0%j0J0
9005H5nj0nk5j5nK0K0j0j5j5%%J5J0J0J0%n%j0k5k5j0j5j5j5j0nJ5J0%nJ0%J0NK5K5L5J0J0
9003H0NK5nj5j5l0nNNn%%%J0N%%j5j5NL0J0j5%%NJ0%nNN%Nj0k5j5j5%%J5n%k0k0%J0L0L0J5
8999G5j5j5j5k0%nJ5J5j5j5j5NK5K0N%%nn%l5n%NNNNN%%NJ0J0J5k5m0m5j0J0J0nJ5J0j5N%
8996c0K5%j0J0J0J0nK0K0j5j5%K5L0J0j0%K5J0j0j5%J0J0j5j5nj0j0j0j0j0k5nJ0J0j0m5n5
8993a00l5J0M5K5L5K0K0NNj0nnj0nK0K5Nnk5k0k5k5%K5L0J5n%%%N%n%%j0l5k5nK0J5J5J0J0
8990EJ5%%j0j0J0L5K0K0J5J0j0nk5k5j0j5j0j5k0k5n%%NnK0K5K0%j0nJ5J0J5K5K5nnl5l0k0
8988a0L0K5k0l0l0j0j5NM5K0%j0nJ5K0NJ0j0J0L0NN%nnnJ0J5j0m0j0J0J5NJ0j0k5k0%%Nj5
8985A0j5j0J5K5L0K5L0J5J0j0l5m5m0m0m0n%J0J5J0J0N%j0nK0K0NJ0NNJ5K0%%j5j0j5j5nj0
8982a5j5j5j5NJ0J0K0J0J5k5k0k0J5J5NNj5j0n%J5J5%nJ0J0J5nnnNNk5n0m5k5j5j0J5J5%N
8979a25j0J0J5J5K5K5Nk0k0j5NJ0J0K0K0M0L5J5j0nj0J0L0J0j5l5j5nj0j0J5N0M0%j5m5k0
8977B0%J0J5NJ0j5nj5NJ5%j0j5%K0K0K5j0l5j5NNNK0K5K5%%K0K0nl0l0k0k5k5l0NK0J5J0j0
8974B5l0n0k5%K5J5K0J5J0J5J0j0l5k0N%%k5l0k5nNL0L0L5J0j0nj0J5Nnj0%K0K5%%%J0K5K0
8971G5nj0j0nnnJ5N%j0j0L0J0j5j0j5J0NJ0%NJ0j5j5nN%nnnj0%nnj0J0k0n%nnj5j5j0j0k0
8968i5J0J0L5K0K0Nk0l5j5%K5J0J5J0J0K0%L0K5K0nl0l0j5k0j5j5nK0J0J0k0j5j0J0nnj0j0
8965f0N%J5K0J5J5K0J5K0K0%K5J5J5k0k0l5l0j5J0J5%k0k0j5j0j0j0nJ5N0K5k0m0m0k0N%L0
8962d0J0j0j5k5k0l0l0%%K5K0K0J5NNNJ0J5J5J5J5NJ0K5L0J5nk5nJ0J0%%%j5j5j5NJ0J0Nj5
8960D5j0k5%NNL5J0j0l0l5j5J0Nj5j0j5j5J0J5K0%N%K5J5nj0%NJ0j0%%%%%%%%Nj0J0J5j0j0
8956A5nJ0J5nl0nK5K0K0%%%k5NJ5J0K5%nnk0%j0j0j0Nj5k0%nJ0L0J5K0J0k5%%Nk5nJ5K0K0
8953H5nk5l0l0%K5K5K5J5j0j5k0nj0nj0J0J5k0k0%nN%n%NJ5K5%%%j0K0J0J0J0NNJ0j5l5k5
8951B0k5%J5K0K5K0J0%j5k0J0j0l0m0k0j5K5J5K5%k5%nnn%%J0L0N0K0%k5j0%j0%j0nj0%j0
8948@nj0nN%NN%J0N%j5k0j5J0NJ0NJ0J0J5NNk5n0m0j5J5K0K0K5L5M5K5j0l5k5%%J0j0l0l0
8945d0j5j0%K5J5nj0j5NJ0%K5L0O0O0K5%n5m5m5l0k5j5J0n%J0L0K0J5NNj0j0NJ0%nn%j5k0
8942a5j5%%K5L5L5K0%nnJ0J0J0j0j0j0J0J0N%nj0j0j0j5j5j0j0j5j0%K5L5L5K0nk5m5m0m0
8939e0k5J5K0K5NN%J0NNNNNNnnJ0K5J5J0n%n%NNK5N%j5m0j0j5j5k0k0k0k5L5O0L5Nm0l5k0
8936b5m0l0j0%%%%J0L0K5K5K5L0K0J5J0j0j5j5J0N%%nj0j0J0NJ0NJ0%%j0nJ5J0J0J0nj0%%
8933I0j0j0l5j5nJ5NNnnJ5J5Nj5m0m0k5nK0J5N%J5J5%k5%%NN%N%%%%N%%N%%%J0n%nj5%%J5
8930A0nnnj5j5NN0K5J5j5j0%nNN%%%%j5j5%K5N%nj5%%n%j0j0%nL5J0%j0nJ0K5%NNnj0%%n%
8926D5k0j5l5l0k0nnJ5K5K5K5K0nk5k5%J5J0L0K5J5J5j0j0j5nnK0L0K5J5%j5j0k0k0k5k5j0
8924@j5J0%K0nk0NNL0K5K5K0K0J0j5k5k5nJ5J0%k5k0Nk0l0nK0L5J5K5K0K0Nj5k5k5k0j0j5
8921B0j5j0j0j5j5l5j0nj0J5J5J0J5L5L5%Nk0k5nK0J5k5k0k0J5J5j0nn%NNNNnnN%%%J0NJ0
8918eNK0K5J0j0k5nJ0J0j5j0j5J5K0J5J5K0nl0k5l0K0J0J5J0%L0K0nj5j0n%k5k0n%J0J5J0
8915D5j0j0J0K0K0j0nj0nj0j5%j0J5nl5l0k5k0j5%J0J5%%J5J5NNj0n%nK0%k5%%K0NJ0J5K0
8912EN%%%J0j0k0k0J5J0K5K5J5J0NNNj5j5k0nj0J5M0K5L0J5J5nnJ5J0k0m5m0k0j5k0nnj0n
8909a0N%nj0J5M0K0%k0j5k5j5%nJ0%nj0J0L0J0J5nnn%j0j5k5j0nnJ0j0j0j5%%n%j5J5K5K5
8906c0NJ0J0J0K5Nj5j0NN%%nnj5j0j0j0nn%nJ5K0J5K0%%k5NJ0Nj0j0j0K0%N%nJ0J5%%k0NJ5
8903C0J5nnJ0NNN%J0NNNN%NNJ0NJ0%nNNk5k5l5nnnnnj5k0l5k0j0J5K5K5NJ0K5K0M0%n0n0m0
8900e5%J5K0L0L5L0j0k5k5k0J0j0nl0l0k5nnJ0J5J5J0J5J0j0NNJ5J0j5k0j5%K0K5K0K0K0K5
8897G5J5K0k0j5j5j5NJ0K0nj5j5j0%k5k5K0J5J5nj0j0%Nn%j5j5nK0K0%j5l5j0j5NNJ0Nk0j5
8894g0k5j0J0NJ5J0J0J5K5K5J5nNJ0J5nnnJ0J5K0nj5J0NNn%L0L0J0j0k5l0k0%j0nj5j5K0J0
8891D5J5J5NN%%l5j0NK5K0%j5m0%%J0j0j5%J5J5L5J0j0j0nnJ0Nk0N%N%%K5NNJ0J0J0k5k5j5
8888G0j5k0j5k5j5k0%J5nnn%NNNJ5J5NJ0J0NJ0NJ0j5nnNN%k5l5m0l0NK5K5M0M0J5n%K0J0n
8885H5j0%nj0%J5J0K0NNj5o0m5k5NJ0%Nnj0%NN%%K0J5K0J0J0J5J0%k5m0j0NNK0K0J0J0j5k0
8882D5nJ5nnk5l0k5nJ0M0K5K5J5J5J5nk5k5J0%%%J0J0K0j5k5k5k5nj0j0%Nj0l5k5J0L0K5J5
8880@J5%%n%J0j0%j0N%j0nk0k0k0k5%nNK0K0J5J0J0K0K0J5J0J0J0j5j5l0l5j0J0Nj0k0j5J5
8877e5NJ0J5%NNJ0K0nNNj0n%Nnnj0j0j0%J5nj5k0%nn%j5j5%NK0L0K0J5NJ0L0L5K5N%k0%%J0
8873I5J0j0j5%k0l0l0nJ5%%j0nj5j0%K0NNJ0J0L5J0%%%Nj0j0k0%nnNNj0nl0%NNJ5nj0J5L0
8870D0L5K5Nnl5k5nJ0J0K0J0nl5k5k5j0nJ5M0L0NNJ0J5%j5j5k5j5k0j5%N%%%j5j5j5NK0NJ0
8867ej0nNNnj0N%Nj0n%%%%%k0m0j5K5N0M5K0K5NN%nJ5J0nj0j0j0j0j0k5k5%%j5j0%%nnj5J0
8864e5%%J5J0J0j5k0k0j5j0n%NK5L5L0J5J0L0J0NJ0j0j0l0l5j5j0J0M0K5K5NK5J5J5j0j5k0
8861G5l0j5k0%%%%j5j5j5NJ5J5L5%nj0NNnnj0j5NNNNj0j0k0j5%K0J0Nj0j5j0j5%K5K0K0nn
8858@J0J0J5J0j0j5k0j5Nk0k5%j0nJ5NK0K5j0j5%K0K0J5J5J5J0J0nnnnj0j0%%%%K0J5N%%K5
8855A00%J0j0j5j0j5%J5J0J5j0n%%J0NJ0N%%J0N%Nk5j5j5j0k5l0k0NJ5K0K5%%k5nJ5L0K5K5
8852A25%j5l5k5k0j0%%N%%J0j0k0k0nnj0nk0k0%J5J5J5K5K5Nj0j5NNl5k5k5%NJ0J5J0J0J0
8850b0NJ5J5J5j0j0j5J0Nnnk5%J0L5M0J0j0j0k5nJ5L5L0nj0j0j5j5k5k0j5k0nl0k0nK5N0K5
8847EN%NN%%%%%%Nn%J5K0Nj0k5k5j5j5k0k0%K0L5Nn%nJ5n%%%nnJ0J0nj0NJ0J0J5nnnnJ5J0
8843C0J5J5%nl5NK5K5j0n%NK0nn%j0nnnl5j5nJ5%%nj0k5%J0J0%%K0K5L0L0J0j0j5j5J0Nk0
8840F0j5%nK5J0n%j0j5j0j5j5j5k0%K0M5K0Nj0nj0j0j0nK5K0M0J5J5J0nk5j0j0nn%j0nK0%
8837H0k0l0j0J5J5l0k5NJ0J5K0Nl0nK0J0J0k0j5j0J5N%j5j5NK5L0L0j0l5l0l0%%J0L5J5K5
8835G0L0L0J5nk0k0j5j0%Nl0k0l0nJ5J5J5K0NJ0K0K0nk5k0k0k0NJ5J5J5nN%J0j5j0m0k5k0
8832b5j0NJ5J0J5j0NNJ5J5n%j5J0Nj0j5J0K0K0NN%NJ5K0J0j5l0k5k5l0k0J5L5L5K0nj5j5n
8829D0nJ5K0NNk0k0k0k5k5%j0J0K5L0NNj5j0k0k0j0NNJ0j0nnj5J0J0K0J5J0%%%NK5M0J5%k5
8826G0k0J0l5nj0nj0j0NNJ0N%j5j0nNJ0NNnnj5NNNnn%%J0NnnJ0J5nj0j0j0k0k0nL0L0J5%n
8823E%%j0j0nJ5J5J5K0K5Nj5k0k0k5k0j5NJ0J5K0K5K5K0NJ5Nj5l0k5j0j0n%NNj5j5j0j5K0
8820a5K0N%%%%%J0NK0J5%j0N%J5J5%NJ0%%Nnj5%j0%%%%j0j0N%%j0n%J5K5M0J5J5k0n0l0%K0
8817G5%j5l0l5J5J0J0J0j5j5j0n%NL0L0j0nk5k5j5K0M0L5M0%j5j5j0j5NJ0NNj5k0k5k0l5l5
8814f5k0k0K5K5K5K5%NJ0J0K0K0J5k0j5j0j0nnj0nj0nj0nnj0nJ0NK5L0K0K0J5J0nj0nj0%n
8811D5j0nj0%%K0K5Nj0nj5k0j0j0%j5j5j0k5%J5J0%%%NJ0J0J0J5K5%J0J5NJ0Nk0%NNNj0J5
8808H0%%nj5J5J0nn%J0K5%j0nl0l0l0j0K5K5K0K0%NNk0j5j5J5NN%nn%j0J0%j0j5j0j0n%j5
8805ej5k0%J0J0%%j5NJ5Nj5j5j5j5%K0L5L0J0J5%%NJ0%n%nk5l0m0l5k0K0L0K5L0L0J0nj5j5
8802Ej0NNK5L0J5J0j5k5j5l5l0%%K0%j5j0%K5%j5k0k0L0K0n%j5J0%J0j0j0nj0NJ0%Nnj0nn
8799f0N%J0NJ0J0K0K0%nNJ0Nk0%NJ5j5%nK0K5J5j0J0%K5Nk0j5N%%%j0nj0K0nn%nj0%%nNNj0
8796D0nj0n%%J0j5nnL0L0L5J0%%%k5j0N%nj0n%%j5%nnj0nnnn%j0nNJ0%k0k0k0NK5L5Nk5k0
8793c0k0k0N%K0M0M0%j5j0%N%nj0nNNJ5J5j0nJ5K5K0j0k5%NJ0j0nk5nJ0J0J5nj0nk0nj0nk5
8790c5k5j0J0K0J5J0J0K0K5K5Nk0j5%K5J5Nj5j5n%J5J5%j0J5J0j0j5n%%nj0nnj0J5L5NN%N
8787I0J5nk5j5j5j5%nn%j5NJ0j0j0nJ5J0j0j5%nNNnj0nj0NK5L5M0J5nn%nj0J0J0j0l0j5k0
8784A0%j0k0k5%nJ0L5K0%%NJ0Nj0nNJ0j0nnj0j0J0nnj0j0J0J0J5J0J0NJ0J5n%n%J0Nnj5j0
8781C5j0j0j0nnj5j5nj0J0J0K0K0nk5k5k5j0j5J5M0K5K5%k5m0j5J5J5K0J5%NJ5J0Nk0k5j0
8778b5K5K0J0N%NNl0j0%J0nk0NK5M0K5%j5j0nj0%J5L0nk5k5k5nnnJ0J0k0j5N%J0j5j5NJ5K0
8775ENN%%NNj0j0l0nnJ5K5K5%j0k0J0L0K0J5nk0Nj0N%nNnNnj5%%NJ0j0k5%nN%k5j0J0J0j0
8772a5NNK5M0L0J5Nj5j5l0j5k5k5k5l0j0K5J5K0n%K0L0K5J0J5nk5k5j0%%k0k0m0m5k0k5%n
8769a65J0J0K5K5K0K5%k0k0nK5K5L5K0nJ5J0NK0K0L5K5k5m5k5k5j0j0%K0L0J5%k0l0j5J5n
8766Ej5NK5K0k0j0%J5J0J5K5K0J0j0j0j0%J5J0J5nl0j0j0%nJ0J0j0l0k0k0K0J5J5j0j0j0J0
8764B5J0J0J5%%K5%nl0j5j5j0j5nl0m0j5J0L0M5K0%Nk5k5l5j5nK0L0K5J0j0j5j0NK5K0Nk0
8761em0m5m0l5l5k0K5K5L0K0K5J5K0N%j0n%Nj5j5J0NNNJ5J5J5K0J5%%N%nj5k5J5J0K0K0nl0
8758@k0nK0J5L0L5K0Nl0l0j5Nj0nn%J0NJ5L5K0%j5j0j0j5k5k5k5k5j0J0J5L0K5L0NJ0%nl5
8755B0l5k0J0K0Nn%NJ0j5l5l0nNJ0K0N0L0L5j0nj0nj0j0j0nn%j0k5j0j5%nk0k5k0k0%K5K5
8752i5K5J0NNNJ0J5%%%nj0j5nj5nnJ0J5%N%%%K0K5K5%k0nj0K5K5J0J0j5j5k5k0K0K0j0j0j5
8749a5J0J5%j5nj0j0K0K0J0J5J0j5k0J0%Nl0k5NK5%%j5j0nj0%N%n%j0nj5j0J5K0J5%%j5NK0
8746b0K0J0J0%%J0NJ0N%%nj0j5j0%NNL5L0J0k5k5k5j0j5j0j5j0J0L0L5L0K5K0K0nj5j5k5l0
8744D0m5k5j0j0j0j0%Nj5j0j5%%NNK0L5J0J0j0J5J5J0J5J0J0J5K0J5J5NJ0J0k5l5j0k0k5j0
8741A0j5K5K0J5J0K0K5K0%k0m5n5m0%j0J0NNNJ0J0NJ0J0NJ0NNL0J0J5NNn%j0j0j0J5L0Nk5
8738A10n0m0l5j5NJ0J0j5k0%K5NNj5j5N%J5K0NJ0NJ0NN%K5J0NNN%k0j5k0j5j5k0Nj0J0J5J0
8735B0L0J0%Nj0j0%nj0j0nn%NJ5J0L0N%N%Nj0nnnnj0J5nl0l0j0j0nj0j5J5K5L5L0J0J5%J5
8732I0n%J0NJ0nnk0m5n0k5J0M0M0K5J5j0j5j5nj0nnnj0j5%j0nj0j0%j0%K0J5n%%%NNNJ5J0
8729B0%%k5j5j0K5%nj5k0NNNj0m0j5J0L0Nj5j0j0%Nj0n%%K0K0k5j0J0L0M5J5J0j5K0L0K5N
8726H5k5k0nnk0j5j5j5j0j0%nNJ0j5j5j5J0NJ0J0N%n%K5J5J0K0J5J0NJ0NNNj0J0N%J0J0j0
8723H5k5m0j0J0J0K0nnnj0J5%N%%%%J0N%%j5nnnNk0k0J5j5j0%nN%j5j0nj0%%K0K0L5M0K5L0
8720A15K0N%%NNj5j5j0j0j0j0j5j0k0k5l0j0NNJ5K5J0J0n%nJ5J5%%%J5J0J5J0%%j5j0k5k0
8717D0j0l5k5%J0N%k0%%NNJ0%K0J5M0J5J0j0%nN%l0l0k0k5j0n%nJ0K5L5L5K5%j5k0%L0K5K0
8714A20Nk5k0k0J0NJ0Nj0j0N%%j5%nnn%n%nnnJ0Nnj0l0j0J5J5NNJ0%%%J5J5J0J0%NNNJ0Nj5
8711A00j5k0k5j0j5j5j5l5j5NK5L0J5NNnk5k5k0NJ0NL0L0L5K5%j0j5%nj0j0j5j5NJ0j0k5m0
8708e5NK5K5L5%k0NNNNJ0J5J5nnj0j0l0l0k0%L0K5L0J0j5j0%nJ5J5J5J0%nNJ5NN%Nj0nj5n
8705H0%NNNNNk0k0k0%J0K5J5J5Nj5k5k5l0j0NN%%J5J5NNk0j5l0nnJ5J0J0J0NJ5J0J5J5j0j0
8702G0J0NNNj0j0nj0k5k5j5j5j0k5j5NK5%Nk0NL0NNnnK0K0nnj0J0L0K5%nJ5K5J5j0j5j5j0
8699F5j0%%J0J0J0NK5K0K5k0k0k5NJ0J5%k5k5j0J0%Nnj0k0m0m5m5l5j0J5K0J0NNNL0L0L0J5
8696C5J0J5nnnJ5L5N%k5l0%nnk5l0N%%k5%L5J0J0nn%NJ0J5NNNJ0j5j0j5j0n%k0k0n%%K0NJ0
8693enn%NNNNj5%K5%Nj0J5K5K5%k5j5NK0J5L5K0nk5k5j0K0j0%k0k5NJ0J0j5m0j0j5J0%nj0
8690c0NNJ0Nnj0nnj0j5l5l0nK0M5N0M5K0J5J5Nl0n5l5J0NJ0J5j0j0k0k5nJ5L5L0J0k5k0k5
8687d0%%j5k0k5nJ0J0n%J0J0N%%NNJ5NJ0n%J5J0j0nl0nJ0J0L5J5j0j0j0j0J0L5M5L0J5k5l5
8684E0l5l5NJ0J5J0J0J5M0K0j5j5k0%nk0k5k0J0%Nnk5Nk0nK0J5K0nnJ0NJ0J0N%j0n%%J0k0
8682A0j5k0n%nnj5j5nJ5K0K5K5K5J0j0j5k0nj0j5k0j5j5NNNNk0J0J0J0N%J0J0L0N%%J0J5J0
8679D5J5NL0J5j0l0l0k5k5nJ5J0NNNJ5J5K0J0J0Nnnnnnj0nj0K5J5nnnnJ5K0%%%k0j5j5J0J0
8676G5%%NJ0j5j5k0j5J0L5M0K0n%j5j0k5l0k5k5nnJ0j5j0J5K0J5%NJ0J5J5K0j0j0l5j0K0K0
8673F0K0j5k5k5nj0nj0j0j0%%J0J0K0J5J5J0NJ0l0k5l5k0J0J0J5j5j5NJ5J0K0J5J5J5Nk0k0
8670A5k0j0J0L5L0J5J0k5k0k5k0k5k5NNL5M0J5K0NNNNj5j5j0K0J0j5j0J5%%nj0J0J5k5%NN
8667F0%k5j5%J0Nj0l5k5l0j5j5j0NK0K0NNN%K0K0L5L0%%j5J5NNnnk5m0k5k0%%J0J0NNj0nj0
8664d5J0%n%%L0L0K5L0J0j0NJ0J0j0m5j0K0K0K5K5j0l0l0j0J5M0K5j5k5n5k0k5j0J0J0J5%
8662A0%J0J5NNj0j5nK0J0j0j5nnJ0%nJ5J0n%k5nJ5K0nnN%J0nN%%%%NJ5nj5j0j5j0%Nj0j5j5
8658b5j5NK5K5K5J0J0nj0j0J0NNN%%Nn%%J0%%k0j5j0nj0n%%J5j0%NN%%J0%Nj5j0%K5K5%k5
8655C5l0l0n%NJ5nj0l0k0%%nJ5J0N%J0NJ5J0J0J5K5L0K5%j0j5j5m0l0nJ0J5NJ0J5J0L0K5n
8652I5%%Nj5j5NL5K5N%j5j0k5j5Nj0j0k0k0%%%%nnNNn%%n%%%%%%J0J0K5Nnnnj0j5nk0k5%%
8649c0J5J0K5K0K5L0K0nj0m0l0l0j5NJ0J0J0J5%NJ5J5NNnnnnl0j0%%K5%k5k5nj0%NK0K0NN
8646C5NNK0K0NJ0j5nNJ0nnj5k0n%K5Nl0l5k0%j5j0j0J0L0L0K5Nk0j5k0k0k0j5NJ0J0NJ0NK0
8643A0%J0J0J5nN%J5J0%nj5j0l0k5NNK5%nj0k0%J0J5J0J0nnj0J0%%K5%nn%K0Nj0nnK0J5K5
8640A00K0j0j0j0n%k0k0j5%nnj0%%nn%nnj0%%J5nj5j0nj0n%k5k5nJ5K5L0J5K0J0L0L5NK5%
8637A00%%k0NNJ0Nj5k5k5l0k5j5J0L0K5K5%K0K0K5K5N%nj5%%%%k0j5J0J5J0J5j5j5l5l0k0
8634C5NJ0J0J5J0%%j0j5nnnj0NL0K5Nk0k0k0k0j0Nnnj0nN%nK0K5K5L0NK0K0nn%nN%nj0nn%
8631A00Nj0j0%%J0Nj5j5k5n%%K0nnk0m0%K0%%%J0K0J5K0Nj0k0j5j5j0k5k0j0j0NNJ5J5J0j5
8628b0%k0l0l0j0J0K0K5J5J0%NJ5J5%%J0J5N%%nk0%NNnnl0j0j5k0j5%K0K0K5J0K0K0K5J5%
8625G5j5%nj0nnj0J5K0nnJ0L5J5k0m0l5k0J5J0J5NN%%j0j5nnj0nNJ0J5J5K5K5%%%n%J5%nl0
8622F5l0n0k5nK0K0K0J0J0L0L0J0J0nj0j0l0l0j0j0nj5J0K0%j5j5N%l0l5%J5L5J0nj0J0NJ5
8619EJ5J0N%K0J5J5%%%nn%%%j0j0j0j0j0J0J0J0j0k5k5%J5J0%NJ0k0m0l5l0J0K0K0K5J0j0
8616a5l0l0n%%K5K5J5K0J5K0n%%%j0nj0J0NNj5j0j0j0j5j0j5j0j5j0n%NJ0K5L0L5M0L5K0n
8613A00nj0j0j0n%J0j0J0NJ0n%k0k5k0%%%l0k5j5NJ5J5J0L5K0K5j0j5j0k0%nj5k5nJ0K0nN
8610eNnJ5J5J5nj0%NJ0J0NNj0n%Nn%J5J0J0J5j0nj0j0j5j0N%J0J0nk5nnK5K0%J0J0n%k0j5
8607D5nj5j5nj0nnNN%%nnJ0j5l0l0k5nJ5K0NJ0N%J5J0%J0%%j0j0%J0K5K5K0K0NNnnj0nNJ0
8604F0NJ0k0k0k5%%Nj0j5j0j0%NJ0J5NNNNJ5J0J5J5j0nj5k0k5%n%J0J0K5Nn%nnnnJ0J0nk5
8601A0k5%J0K0J0J5K0K0J0j0k0j5k5k0j0J5K0nnnJ0J5%nj5k0j0j5J5J0K5K5J0j0j0j0J0NN
8598D5k5k5l0nK5L5N0M0J5%nNJ0nnJ5nl5l5k0Nk5k5k0k0%NK5K0J0NK0J5J0J0N%j0j0k0j5N
8595C5J0%%K0K0Nj5k0k0j5nnj0J0J0J0N%%J0J0N%J0L0J5K0%nn%j5j5j5j0j5Nj0l0k5k0N%J5
8592eJ0NJ0J0J0J0J0nl0m5j0J0J0%NK0K0%n%N%%%%%%%%%%%nN%NJ0K0K0%%j5j5j5j0k0k0%%
8589eJ0NNN%k0k0N%J0j0n%nnJ0L0K5K5K5J5J0nnj5j5l5NK5K0K0nj0J0K0J5%%k0j5j0j0k0m0
8586B0m0k0j0nJ5J0J5J0J5J5L5L0J5j0j0j0%NNk0nj0J0Nn%NJ0Nj5nj5%%k5k5nJ5J5j0%j0%
8583@%%%K5Nj0j0nnJ0NK0J5%%J0%K5%N%n%n%J0j5nn%Nj0%j5J0nnnn%%n%j0n%K0%%J0j0j5j5
8579Ej0Nn%j5j0j0J0J5M5J5K5J5%j0J0J5J0NNNNk5k5l5l5k5k5J0NJ5K0K5K5J0k5k5nj0j0n
8577a0nNK5J0J5j0j0j0K0%NJ0M0M0L5J5J5j0nnj0%n%nj5j0j5J5J0Nj5m0k5k5%K5%nn%%j5n
8574C0J5K0%k0k0j5J0%nk0j5NJ0%nnj5%J5K0J5NNJ5J5%nj5j5NNj5j0j5K0L5J5J0j0j0j0k5
8571B0j5j0nNK0K0K5K5K5J5k5j5k0%%J0NNNk5l0k5k5l0l0j0j0J0J0K0K0n%j5j5J0L0J5%%%
8568a5%J5%n%%J5J0%j0N%NJ0j0nnj0nnj0j0%%%k0k5n%J0NJ0J0J0nK5J5%nnNN%%j0J0%K0J5
8565C5J0J0J0J5J0J0NNj0j0nJ0J0Nk0j5k0k0j5j0nn%j0j5j0j0K0M5M0K0J0j0l5l0n%J0J0J0
8562D0J0J5K0NJ0%J0%N%%J5j0Nk5k0nl0j0j0j0nn%K0K0%nn%%nj0k5k0nK5J5J5nnJ5J5j0J0
8559D5J5K0j0l0l0%J0J5J5J0L0L0J5j0k5k0k0j5j0nN%J0J0%N%%k5k0k0j0k5k5j5%J0L0M0M0
8556D0K0%NNJ0J5N%j0j0j5l0n5l5%K0n%J5M0M0K0J0nj5k0j5k0k5l5j5j5L0K5NNj0J5K0K0K5
8553E5K0Nl0l0NK0L0%%NNj0J5NNj5k0nl0l5j5j0j0%%J0NK0M5M0M0J0nk5k5k5k0%nJ0J0J0k0
8550C5%nJ5J0J0J0k0k0k5l0k0j5NL0K5Nnj0k0j5l0J5J5J0J5J0J0j5l0j5%J5K5L0L0J5j0n%
8548D5nJ5K0J0J5%%j5j5j0j0J0j5k5k0j0L0J0j0k0j5nnJ0J0nnNN%nK0K0L5J0%%nnJ5nNN%n
8545H0j0j0J0NJ0J0j0nk0NK0%%nNNnnj0j0j5k0j0J5NNJ5K0L0J0NNj5j5k0k5Nk0l5nj0J0J5
8542A0K5NJ0NNJ5nk5k5j0nj0%NL0L0M0J0j5k5n0k0k5J0J0j0j0j5k0J0J0%k0k0J0NJ0j5J0J5
8539d5J0J0J0%%J5J0K5nl0l0j5j5k0%J5J5L5L5J5K0NN%%nj0k0k5l5j0%K5Nk0k0NK0%%NnnJ5
8536a5J5J0J0j0J0J0J0J0j0nj0j0n%%j5j5k0k5j0n%K0K0K5J0J0N%K0K0n%%%j0j5%nj0j0%%
8533ej0j0j5j5%%%k0k0j5%K0K5K5K0j0j0j0%%%%J0J5K5K5K5L0NJ5j0l0m0k5nJ5N%J0j5m0m0
8530g5k5n%K0L0L5K0%J0L5L5J0J0%j5j5k0j5NN%n%Nj0j5j0L0NJ5j5j5nnNJ0n%j5j0k0j5NJ0
8527a5j0nJ5K5K5J0%%%%NNj0j0J0J0n%%n%%%%%Nj5j5%Nnj0j5k0nJ5K5J0k5k5k0K0L5L0M0J5
8524I0NNnn%j5j5j0%n%%NJ0J0J5Nj5j5j5nK0j0j0nj5J0N%N%NNJ0J5J0K5L0J5nk5l0j5j0n%
8521F5k5k5j0J0J0J0%j0NNK0nj0n%%j5nj0J0NJ5K0K0N0K5%Nk0j0j5k0n%l0k5j5N%%l5j0J0
8518a5NK0nN%K0K0J0j5n%K0K0K0J5n%k0k0N%J0j0k5j5J0J0Nj5m0m0l5j0j5J5J0J5J0J5%NK0
8515eL5L5J5J0j5j5j0nnk0k5%NJ0J5J0J5J0j5k5k5j5N%%j0n%%%%J0J0NNJ0J5J5nnnn%j5j0
8512e%%NJ0%%NNJ0Nj0nj5NJ5nk0j5J0J5N%NJ0NJ0NJ0J0J0J0J0NNJ0j0l0l0j5j5k5%J5J0%%
8509B0%J5J0J0j0%j0j0K5nj5j5NNnn%%J0j5j0j5j5NNNJ0J5Nj0k0nL0L5L5J0Nj0NN%%j5N%%
8506H5j5k0nj0nj0nj0n%l0j0j0J0Nj0j5j0j0j0%%J0%K0K0J0J5J0J0NJ0K0J0K0j0J5K0N%nl0
8503F5%%nnj0nJ5J0%N%N%%N%N%%Nn%j5j5l5l5NJ5J5j0j5j0%%%nN%J5K0J5j0l5m5l5%K0L5L0
8500eL0J5J0NN%%%%%J0%%J5K5j5j5l5k5k5%K5L5M0K0%k0m0j5nk0l0l5k0%NJ0K5K5K0K0J0J5
8497F0N%%k5k0j0j5K0M5K0Nj0%K0L0J5J0j5%k5l0k0%J5J0%j0k0k0nJ5nNk5%NJ0Nj0j0k5j5
8494b0j0J5K5L0J5k0l0k5nL5L5M0K0nk5l0k5j0j0l0m0j5NJ0%K0K0J5%%%j0j0j0N%j0k0j0J5
8491f5K5J5NJ5NJ0%Nnnk0%J0%%J0NNJ0J5%N%NJ0NNj5k5k0j5j0N%L5L5M0Nnj0j0j0j0j5j0j0
8488B5nnNJ0J0J5%k0j5j5Nj5k5k5j0J5%n%J5J5J0%n%N%%J0J5%%k0NK5L0K5J0%J0nn%%j0j5
8485F0%%%%nj0j0j5NNN%%n%N%%J0NJ0K5J0NJ0J5%%k0k0%%nj0j5j5K0J5J0J5j0nk5k0nj5nn
8482A0k5k0j0j0%K5L0J0j5k5%K0Nj0J0J5Nj0nnJ0J0Nj0j0J0L5J5%%n%j0j0%K0M0L5K0l0l0
8479I0l0%N%%NNNj5j0j0%J0N%nj0k5nNL0L5J5k5j5j5NJ0j5l0k5NJ0K5%k0k5m0j5%L0L5J5K0
8476C0J5J5j5l0l0NN%nj0J0%n%%J5K0nnJ0J5j0j0k0k5%%k0k0j0K5M0M5L5L5K0%%nn%J5J0j0
8473A25j5l5%J0J5K0nj0nk0k0k5J0L0L5K5NNl0m5n0l5NJ5L5K5Nj0l0k5nNL0NN%J5K5K0J0j5
8470A00nj0j0nl0k5%%K0J5J0N%%j0j0%%K0K0nk5m5m5k0k5%nJ5J5K5M5L5J5%NNNj5j5j5k0l0
8467a5k5j0J5L0L0L0NK5K5J5J5%k0m0o0o0m0nJ5L0K5%%n%n%%%J0N%nJ5K0%%l0nJ5J0J0nn%
8464A0J0J5K0K0K5K5K5%k0j5NK0J0Nnk5k0k5N%k0k0j0nnn%J5K5K5%l5k0%K0K5J5J0j0j0NN
8461I0nnn%%%%%%%j0n%%j5j0k0k0k5k5j5%J5J5K5K5K5K5L5%j0%J0Nnj0NNN%%nj0N%Nk0j5j0
8458E0l0j0j0j5j0l0j0K5J5N%j5N%%j0l0j0%nj0j0J0L0L0n%J0L0K5L0Nk0l0k5k5l0nJ5J5j0
8455e5N%J0NJ0J0J0j5k0%J5K0K5K5M0M0K5%J0J0j0n0m0k5J5J0NJ0Nj5%nN%j0nk0k0%%NJ0k0
8452A5k0j5NK5%NN%Nj0j0J5J5J0%%j0J0%j0j5l5j0%K0J5j5%J5K5J0nnNNnnj5k5%K5J0J0j0
8449C0l0j5j5J5J0%nj0j0%%nnj0J5%k0j5NNNj5NJ0J5K0K0J0j5k0j5K5K0J5%j0j0nnk0k5k0
8446g5k0k0J0NNK5K0K5L0NJ0nnNNJ5j0j5NNJ0%k5j0%%J0nn%n%%n%j0j0N%j0j5%%K5%%%NJ0
8443a5NNJ5J0nnnnJ0J5K0L0K5J0j0j5j0j5%%nj0j0j0%Nnn%k5%%nnj0J0L5K5J5K0J5J5j0j0
8440I0NN%Nnnk0k5%K0K5Nj5l5j5NK0J5J0Nn%K5L0J5nj5j5k0j5j0nJ0NNNj0nK0J0%j5j0j0J5
8437I0K0j0%k0j5j0j0nn%nNJ0J0N%%J0j5NK5%Nn%Nj5j5j5%nnk5nj0J5NJ0J0j5nJ0J0J5J5N
8434G0K5L0j5k5nN%k5k5%NK0K0J0J0j0nk5k5j5J5%NNJ0Nj5%j0J0J0K0J5nk5j5k0nj0j5j5j0
8431c0j5k5NJ5J5J0J0%j0J0J0J5%l0j0J5L5K5J5%j5J0J5J0J5j5k0j0J0J5j5j5j0j5j0j0n%
8428eJ5L5L0K0%j0%%NNNk5k0j0j5j5k0j0k0n%J5K0J5j0%K0J5nj0j0N%n%j0nj5k0j0nj5j0n
8425h5j0J5J0J0NNj5k0k5k0m5k0%K5J5M0O0N0J0n%n%j0%K5K5%N%K0M0K5j0nk5k5k5nNNK0%
8422F0Nk0j0j5%%j0j5NK5M0M0J5J0n%%%J0J5j5nk5k5k0nk0j5k5nN%%nk0nJ0J0%%j5J0J0J0
8419@J0%NNNJ0%J0j0l5l0j0%K5J0J0J0J0J0J0J5J0J0J0nj0%nJ5j0j0n%%J5J0K0%%%%%k0k0
8416F5k0j5nnJ0j0%nN%%%k0k0j0J0J5k5j5j5N%NNj0J5J0j0%%J0K0%%NNK0K0Nk5nJ5NJ0K5K0
8413I0Nk0%K0J5%%Nj0nn%Nj5%k5j5J0NJ0k5k5j0j5%%j0j0nj0K0J5%%%K5J0N%%%n%n%n%nn%
8410A0nn%nj0Nnnn%n%j0nJ0J5NJ0n%j0J0NJ5j5nnL0K5NNJ0NL0NJ0nnnk5l5k0N%J5J0K0K0K5
8407A10Nnk5l5l0k5%L5L0J5nnn%%%%K5K5J5nk0j5nnj5NJ0J0%%NJ0NNl0l5k5J0L0L0J0J0NJ0
8403A25k0k0k5%nn%nNk0k0j5NJ0NNnnj5j0%K0L0K5j0l0l0l0l5k5j0K5L5J0K5K0J5J5J0L0K5
8401A00%%J0K5J5J0j0j5m0l5j0Nj0k0%K0%NnN%nj0j5j0%%j5j0k0j0J5M0L0Nnn%nn%k0k5nK0
8398eM5K0J5j5k5k5k0j0j0%J0NNNNNJ5M0M5K5L0J0j0m0n0k5j0J5J5Nj0j5NNNNK0J5n%k0j5
8395F0j5J0Nj5k0j5N%N%nnN%J0j0l0l0k5k5%n%NK5L0J0J5J5J5n%NNK5%nnnJ5N%NN%%%%j0l0
8391B0k0k0j0J5NNJ5j5J0J0NJ0j0nN%j5k0J0%J0k0j5J0%%j0j0NK5K5Nj0J0K5K0J0N%nj5NJ0
8388G5J0j0j5%%nj0nnn%j5j0j5j5n%K5M0L0j0k5k5j0j0%NN%NJ0%nNJ0j5j0k0j5J0NK0J5K0
8385C0J5j5l5k5j5J0J5L0J5%NJ5M0K0nj5j5j0j5%J5%%nj0%j0NNNJ0J0J0NJ0J5%j0j5j0j5k0
8383D0k0k5J0K5K0J5J5nj5k5k5l0j0J0L0K5K5J5%l0n0l5j0L0K5M0L5K0j5k5k5j0j0nj0j5j5
8380c0NNNJ0J5K0Nk5m5k0J0L0L0J0J0%K0J5n%k0k0k0k0k0NJ5J0%%k0NJ0J5K5Nj0n%%J5J0J5
8377F0J0nnNNk5j5k5%Nj5k5k5%K0L0J0NJ0%K5L5K0Nk0l0j0%Nj0j5j5k0NJ0n%j5j0nJ5K0K0
8374B5%k0l5k0nK0K0K5K0K0nnj0j0j0j5J5J0%NJ5J0NN%%j0n%nn%nnJ5J5N%%J0Nk0j0%%j0j5
8371B0J0NK0K0J0NJ0K0K0nl0l0k5k5nJ5J0%J0K5K0Nk0k5k5j5NK0%%NNNnK0J5J0Nj5j5j0%J5
8368H0K0%k5l0l5j0J5L0N0K0nk5l5n%%j0nNJ0K5K5K0nJ0J0K0K5%j5j5m5m0m0nn%%j5j5j0N
8365b5J0L5J0j5NNNNK0K5K0K5%j5k0j5j5j0j5j0j0nk5k0%k5k5%L0N5L5J0Nj5j5j0%nJ5M5J5
8362H0K0NN%k0j0J0NNnl0nj5NJ0j0l0nJ0L5J5j5j5j0NJ5J5%%j5j5nk5nJ0K5Nj0nj0nNK5J5
8359F0j0j5k5nl0nK0NJ0k0J0J5J0nn%nNJ0K0K0Nk0l5j5J0L0L5nk0k5nnJ0J5J0J0%k0k5k5N
8357a0K0K5K5L0J0nk5l5m0m0k5NK5J5K0NJ0j0nnnJ5J5N%j0j5nnj0j0NL0J0N%%n%NJ0K5%n%
8353D5j0J0%%nn%NK5L0J5J5nj0%l0l5j0%K5K5K5K5K5j0l5l0j0nj0%%%J0j0j5j0j0NN%N%K0
8350F0K0J5J0j0k0NJ0J0J0J5j0j0nnNj5k5k5J0N%NNNJ0j5J5J0%j0nj0%nNk5nj0%%nnj5J0N
8347A0J0J5J0K0K0K5k0nk5j5NN%l0l0%%k0j5k0N%k5j0nJ5J5J0Nn%%%J0J0%%NNn%nn%%nnk0
8344g0j5j5J0J5K0K5K5J0J0j0j5nJ0L5L0J5k5l5j5%%J0J0K5L0%%j5j5j0NL0K5j0k5k5nJ5L5
8341H0L0K5J5J0nnk5l0n%n%j0j0%%n%j0j0nnnnnnj0nNNnj5k5%J5M0L0Nn%nNK0J0K5J0%nnj5
8338H5nnk5k0j0%J0j5k0j5k0j5j0%K5J0J5K5%L0J5J5J5K0Nj0k0%J0L0J5%nl0m0m0k0J0K5K5
8335F0L5J0nk5k0%nnj0%%%j5nJ5K5K0%j5l5l5j0NK5J5J0%%J0k0k0k0J0J0J5J5J0%J5j5k5k5
8332ek5nK5K0J0J0j0j0nj0%K5M0M0J0J5NNk0k0j5j5NK5K5Nj5j5j0N%NJ5J5nk5m0m0l5j5J0
8330b5J5N%%%K0K0%NJ0J0%k5%%j5j0k0K0NN%nNJ5%%j5l5m0%J0Nj0j0j0j0%K5N0N5L5J5%%j0
8327I0j0m5k5%K0K5N%%k0NK0K0J0j0j0n%%nnj0n%%nnnj0j0j5j0k0k0k5j0nNJ0NNj0J0J5J0
8323d5n%J0J0J5J0%%nnJ0J0%nNNn%NNn%%J0%NNNJ0N%%J0Nn%j5nl0k5k5l0k5k0L0L0K0Nj0n
8320d5J5M0L0L0K0K0N0N0M0%k5n0m0j5%%nnk5k0k0k0nj0J5K0Nj5j0K5L5J5nk0l0n0l5j5K5
8317c0N0K5L0k0k0j0J0J0J5%NL5K5J5k0k0J0J5J5NNJ0j5l0k5l0k5k0%L0L0J0j0nj0j5j0NN
8315D5J5J0j0j0nj0J0J0%%j0j0j0nJ0j5nj5%%%%j0nn%NNj0J0%%%%j0J0J0Nk0NJ5K0j0j0k5
8312b5nJ5K5K5j5j0j0K5%%nj0nJ0J0nj0NNNL5K0nK5K5J5J5k0nj0j0nnj5j0k0NJ0J0nj5J0N
8309G5N%%nJ5J0%%j5j0J5K0J0j0%%%Nj5k0nj0nj0n%nk5k5k5nK5J5K0J5K0j0k5l5l0%K0K0K0
8306A5J5J0J5J5j5j5k5nL0L0K5%nn%J0NL5j0k5l0NK5K0nm0l5l5j5NK0K0K0K0J0j0l0nNJ0%
8303E5K5J0J0NN%j0nj0J0J0NK5K5Nk0m0l0l0j0j5%%%j0%j0N%J0J0n%k5k0k5k0%%K5K5L0J5
8300B5j0j0n%j5j5%nJ0J0J0NK5K0%%%K0J0k5j5j5k0k0j0nnj0nj0nnj0J0K0J5L0NNJ0nJ5J5
8297C5J5nk5j5NJ0J5%Nj0j0j0j5%j0J5J5K0K5K5K5%k5j0j0k0k5j5NJ0Nj5j5%N%%%N%%j0nN
8294eJ5K5K5L0K5nj0l0k5l5j5j0j0j0j0J5J5%%%J5J0%NNnj0N%K5K5j5k5l0NK0K0j5j0j0J5
8291A5K5Nj0l5k0k0J0J5L5NnnnnJ5K0J5k0j5j0j0nk0NJ0J0J0J0M0M5K0K5%Nnk5k5n%%j0j0
8288G5j0j0j0j0nj0J0NJ0NJ0j5j5k0j0J0K0J5L0J0%%%%j0j0j0j0%nNN%N%k0k5k5K0J5J5j5
8286B0l5J0K0K5J5K0NJ0j0j0j5J0J0J0j0nj0J5%%j0j0k5k0k0j5j5j5j0J0J5J0J5J5J5j0l0
8283b5nJ0J0K0J0J5J5J0%J0Nj0j5J0L5%%%NJ5K0%j5k0k0N%J5J0k0l5l0n%NNj5j5j5%Nnj0n
8280c0%%%k5k0nnj0nNK5L0J0J0J0K0J5J5J0Nk0j5j5j0J5J0J5K0K0K0K0j5j5NJ0nk5k5k5nn
8277A0NJ0K0j0j0j0nnj0J5J5J5NNj0nj5n%%J5J5NNNJ0J5j0nk5l0l0k0k0N%J0L0K0J5%%N%k0
8274A0k0j0J0L0NJ0NNJ0%%J0J5NNNNJ0NnK0%%N%l0l0l0J5J5J5J5J0n%nnk5k5k0k5NJ0K5K5
8271G0K0%nnNNJ5j0j0j0J0j5j0j0nnJ5M0J5j0j5j0l0l5j5NJ0J0J5J5nnj5j5J0J5L0J0j5j5
8268D5k5j0%K0J5nk0j0j0nJ0j5j5J0J5L5L5L0J5j5l5l5k0%%J0j0nk0J0J5%k5%%NJ0J0j5j5
8266b0j0%%J0nn%nNJ5NNK5K5%nl0l0j5NK5L0J5J0K5J5K0%l5n5o0n5l5nNL0K0K5J5J0%%J0L0
8263A0J5nk5k5j0%K5J5NNNNj0l0k0%K5K5K5K5%k5m0j0J5K0K5K5%Nj5nNJ0j0j5k5k5k5k5K5
8260c0K5K5Nj5J0K5K5K0Nk5k5l0n%K0N%j5j0%%%L0K5L0%k0l0l0nL5%Nl0k5j0nNK5L5J5nl0
8257B5l0j0k0NK0M0L0Nl5m0m0k0%NJ0N%%j0j0J0L0M5M5K5J5%l5m0l5nJ0K5J5K5%Nj0k0m5m5
8254e5m0%J5M0J5J5J0K0K5%%%NK0J5%%J0J0N%NNl0m5n0l0N%J0NNL0L0L5Nj5k5k0k5l0%K0L0
8251B5J0l0l5k5J5NJ0J0%%j0j0n%J0K5%j0j5nnJ0J5K0J5j0j5%N%K0%%NNJ5J0J5J5%J0J5J5
8248A25NNj5j5nnJ0j0j5NK5J5K5K0K0k0n0n0k5NJ5K0n%nj5nj0j0j0j0nnnnJ5L0Nj0j0j5J0
8245B0n%%nnj0J0j0nnj0j0%%J5J5j5j5k0%J0J0N%nnj5N%%J5J5N%NN%K5J0Nj5j0%%%%nJ5K0
8242D0K0K0K0%Nnnk0m0k5k5nj0J0NJ5nk0j5J0M0K5%j5nNNJ0%J0%J0NnnJ0J5Nk0j5%NJ0j5j5
8239C0l5nJ0J0J5nk5nJ0J0NNnJ5J5%%%J5J5J0j0k5k0k5l0l0nK0K5J0J5j5j0nj0%%j5j0j5J0
8236f0K5K0L0K5L5L0K5%%%nk5l5l5k0k5j5%K0L5K0%k0k5j0J0%%l0k5NK0M0K5%J0j0%k0k0%
8233eNK0J5J0Nnj0%J0J5K0Nl5l5j5J0J5k0k0j5J0J5J5K5L0NN%%J5J5L0K5Nl0m0m0l5l5l5m0
8231i0l0j5NK5K5L5L5J5%k0k0k0j0J5%NNK5K5K5K5%%%J0N%N%l5l5m0k0N%nk0NK5J5%NNJ0N
8228@J0%%%%%J5L0K5K5Nk5m0l5m0k0K0K5L0J5J5J0J0%%j5j5k0NL0K5L0J0nnn%k0j5j5J0%k5
8225D5k5k5k5k5%%M0L5K5%j5k0j0nj0j0J0L5L0J0%k5k5k5%j0J0NK0K0NNNK0J5J0NN%N%%NN
8222A15nj0j5J5j0nj0j0J0Nj0j5l0l0j5k0j0j0nnj0j5j0J5K0L0L5M5K5j0l5l0NNNNj0nNJ0
8219A0%j0n%J5K0L0%nl0j5J0%j0j5k5%K0K0%%NJ5J0j0j5j5j5j5k0nj5J5NK0%j5k0nnNJ0J5
8216d5J5K5K5%%%nnl0k5l0N%J5%nnNN%%J5J0j0j0J0J0J5j5%%K5K0K0J5%n%%k5k0k5k5%nJ0
8213d5N%%%nJ0J0K0nj0NJ0N%nNNnJ5J5j0l0l0j5N%%NNj0j0NNJ5J5J5K0J0j0%n%nJ0J0j0j0
8210Ej5M0N0L0j0m0l0j0J5K5%j5j5k0nnnn%k0j0j5%%NNJ0J5L0N%%NNk0k5k0J5K0K0K0J0%%
8207D5nnk0k0%nNk0nj0%%NNJ5K0J0J0J0J5j0nk5%J0J0J0NJ5nn%k0k5m0m0j5J0J0M0K5L0J5
8204D0k5l0nJ5K0J5J5J5J0K0K5J5k0j0j5%nnj5k0%NNj0l0j0K0J0J5n%J0J0Nj5nj0%%j0n%J0
8201C0%%%nnK5J5K0K0J5J0j0k5k5j0j5nnk0k5nnJ5J0n%k0%J5J0K0K5%l5j0j0NL0J5nj5l5j0
8198b5nnn%%%%N%%%%N%nJ5j0j0J0K5K5NN%J5K0K0J0j0j5k0l0l5nL0K5j5j0j5K5K5nk0k5%J0
8195EL0J0%j0nJ0J5Nj0j5J0J5J0nn%%J5J5j0nj5J5K5%k5k5k5l0j0j5J0J5K5j0m0m0%%K5K5
8192b0J0J0J0%%nnn%j0%%J0J0K5L0%j5l5j0j5%%J5K0%nn%%J0J5j5j5m5l0k5J5K5M0L5K0n%
8189C5nnj0j5k0k5j5J0J0j5k5l0%K5K0L5K5K0N%Nj5%nnK0J5j5nNJ5J0%%%%k5m5l5k0j0J5L5
8186d0L5K5L5NNK0K0N%k5l0m0m5k5%J0L5L0J0nj5j5J0K0Nj0nJ0J0NJ0n%nnJ0J0NNJ0J0J5J0
8183A10K0nnnJ5J0j0l0m0l5l5j5j0NNNNJ0K0K5L0L0J5%N%J5J5nJ5Nj5l0n5j5j5j0nn%K0%J0
8180D5%J0NJ0J0L5L5J5K0nl0k0k5j0j0%j0%K5%%%%J5%%%k0NNNK0%k5l0l0nN%j5j5nnj0j5j0
8177c0%%%J5M0K0L0%%N%%nj5%N%n%nn%%n%j0k0nK0L5J5l0k5l0nj5j0NK5J5K0J0J0K0J5%l0
8174E5l5j0NNK0K0j5nnj0j5J0K0K0K5NNN%nj0j0%nnnj0J5K0NL5J5%%nj0%%j5j5%%J5nNNJ0
8171A25j5k5k0k0j5k0k0NK5J5K0n%J0J5%NN%nnj0nNJ0k0j5k5%n%j5nj0j0K0M5M0J5j0l0k5
8168B5nNNJ5J5%%NL0Nj5j0NJ5nk0Nnnk0k5%k5k0J0nnnj0J5J0j0j0k0J0K0K0J5K0Nk0J0J0%
8165C5nnnJ0Nnj0J0J0n%NNk0j5NNK0nj5j0%%J0J5j0n%K0K0%j5J5J5J5Nk0%%l0k5k5J5J5K0
8162D5%%L0K5J5j5l5l5j0j0j0J5nnj0%j5NK0K5L5J0%%k0m5k5J5J5J5nK0L0K5K0j0j0l5k0N
8159E0J5J0NNj0j5k0%N%N%n%k5l0k0k0n%J5K0K0K5n%j5j5k0j0J0M5N5L0%m0m0j0NL0j0n%%
8156C0K5Nj5j0nnj0j0l0k5nJ5J5%NNj5j0nj0J0L0L5M0J5%j5j5j0j5K5K0N%j0K0j0j5nnNNk0
8153C5j5k5n0m0k0NNJ5K0J0J0Nj5nnJ5J5K0J5K0M5K5K5K5NJ5j0k0k5k5k5N%j5j5%NJ0j0j0
8150B0j0%Nj0j0j5j5nK0K0K5K0L0J0j0k0j5k5k0l5j5j5J5J5J5K0J5J5K0J5K0J5J5J0k0J0J0
8148A20NNnnj0j0nl0l0l0j0J0%nj5k0nj0nnK5L0K0K0J0j0k0k0J5J0J5J5k0k0l5j5%j0%K5J0
8145a5Nj5J0L5M0L5J5%j5k0k0NNK0%k5k5j0nJ5J5K5nk5k5j0j5j0j5J5J0J5j0NNJ5K0K0K0j0
8142G5j5l0nJ0NJ5K0%%j5k0nnJ5J5j5j0j0L0K0nj5j5N%%%j0j5%j0j5j0j5NL5K5M0J0j5k0l0
8139B0nnnJ5J5L5L0L0Nj0m0l0j0j0k5j5m5j0NM0L5J5J5K0j0J0j5k0k5k5k5j5%K0K0J0J5K0
8137C0K5J0J5k0k0n%K0K0%%l0k5j0j0L0L0M0J5j0j5n%m0l5l0j0j0J0J5J0J5K0%%j0nj5j0j0
8134b0j0nj0%K0K5L0M5K5%N%nk5k5l0l5j0J0J0J5K5nJ0J0K0J5J0Nj5j5N%nj0nj0j0j0j5j0
8131@nj0NN%%j0j5l5j0NJ0k0j5%L5M0M0%%J0NN%nK0J5J5J0j5N%J5J5j5j5k5k0m0m0%%J5J0
8128a5L5L0L5L0J0J5J0j5k0k0l0l0j5J0K0K5nl0k5nK5J5L0Nj0j5j0J5NN%Nj0j0%%J0j0k5n
8126C0nn%k5k0J0J5J5J0J0J5L5K0%k0j0NNJ5j0j5j0%%J0%nj0nK0K0nj0j0%%N%nnnJ5NNnnj5
8122F0j5J5J5K5%j0j0%n%J5J0J5nk0j5j5j0nk0k0k0%J0J5%J5J0%J5J0K0n%nk0j5j0L5K5nm0
8119D0l5j0j5J0j5j0j5J5J0j0n%%J0J5NNj0k5nj0nnnnK5O5N0L0k0n0m5l0k0NJ5L5L0L0J5K0
8117H0J0j0j0j0j0J5J0Nn%%J5K0J5%l0j5j5J0K5K0%l5k5k5k0NJ0%%%%N%NNj5j0%J0nnnn%%
8114A0%%%%%%NNK5K0M5K0J0nnnJ0NJ0J0%k5j0l0l5j5nnl5l5k5%K5N0M0K0j0nj0n%Nn%nnNN
8110D5K5K5%NJ5K0J5%j0l0%k0nJ5J0Nj0l5%nk0J0J0J0nl0l0j5%K5J5J0nl0J0NNNnj0K0%Nj5
8107C0NJ0J0J5%k0j5NJ0J0NJ0nnj0J0J5j0%%J0J0N%N%J0Nnj0%%%%j5nk0%J5j0k0j5j5k0K5
8104B0J5K5%j0nj0j5J0NJ0J5j5j0l5n%Nn%j5j5NK0L0K5J5j0j5%L0L0Nj5k0k0j5k0j0J0K0K0
8101E0K0nk0k5nnK0K0J0k0k5k0%NN%j0j0J0J5j0j0N%%Nnnnj0NNJ5J5%k5k0nL0L0K0K0n%%K5
8098H5K5L0nk5j0j5j0%nnj5j5%NJ0J0j0nj0j5J0J5j0k5l0j5%j0l0k5nK5K5%N%J5K0K5nJ0J0
8095B5J5J5N%J5%j0nj5nN%%%j0nNJ0j0j5nj0N%j0nj5J0nnj0j0%Nj0j0nNNk0l0nNJ0L5L5J5
8092eJ5j5j0nj0J0K0J5nj0NJ5K5Nj0j0j0%Nnj0k0k0j0N%k5j5nj0J0J5J0K0J5Nnk0%J0K0K5
8089A5K5L0Nnk0j5J0K0L0L0J5NNj5k5k5k0nJ0K0K0j0l5m0m0m0%K5L0K0K0%nJ0NK5%k5k5nL0
8087E0K0K0j5j0n%NNj0j5j0NK0K0n%%K0J5j0nn0l5j5J0J0j5j5NNJ5nj0j0nJ5%%J0N%n%NJ0
8084B0j0NNNNk0j5%%nnj0nk5J5J0J0%Nj5J5J0J5j0nJ0NJ5n%%J0J0NJ5n%k0j5j0j5k0j5j5j5
8080g0%%NJ0j5j0J0J0L0L0J0j5k0K0K5L0J0j0j5j0nj0%%nn%%n%%n%%nK5L5M0K0%j0j5k0j5
8077D5%K0L5J0nnnJ5NNj0%j5m0l5j0%K5K5K5NNk0j5j5j5N%J0NJ5J5Nj0j5j5nn%%NM0M5K0J0
8074A55nj0n%%%%m5m0m0%NJ0n%j0J0J0J5nnJ0J5%n%K0K0nN%NNn%J5J5%k0k0j5j0j0j5j5j5
8071A0j5j0j5J0J5%j5j0J5J5%j5%j0n%NL0J0j0j0%K0J5j0nj0NL0L0Nj0nj5j0NK5J0J0nk0j0
8068E0nJ5J5j5j0J0%J5nj0%j0j0nK0K0J5J5J5Nj5k5k0k5k5nJ0K5%%%L0L0J0l0m0k0NNJ0J5
8066F0nj0j0j5k5nNNJ0Nj5j5k5%nJ5%NJ0J0%Nn%NK0%j0J0J5%%%%%J0nnnj0k0k0k0k5j0nNJ0
8062f5J0J5%%J0J5K5Nj5j5j0J0J5nj5J0J5J5J5J5n%nnj5j0k5l0N%L0NJ5j5j5k0j5J5J5K0J5
8060A0J5j0l0l0NK5J5K0J5J0j5k0k5k5l0j5j5nK0L5M0K5K0K5K5Nj5j5j5%j0j5J5%Nj5j0nj0
8057@NN%%nj0%nn%NNj0nNNK5K0L0L5J0j5j5j5N%nn%k5k5%nnJ5J5J5%K5K5L0%nj0j5k0j5Nn
8054F0%nnnj0%%j0j5%j0nn%nN%K0J0j0j0nnJ5J5j0nj0J5K0K0k0k0k0%J5J5J5J5L0N%%k5k0
8050D0m0j5j0nJ0J0n%NN%K5J0NJ0%NNnnj0J0n%nn%%N%Nk0j0N%Nn%n%NNK5nk5k5j5J0L5M0J5
8047G5J0k0k0k5j0j0nNJ0L5Nj5j0j5j5k5k5k5k5j5j5j0J5J5J5NJ5J0J0N%J5K5J5J0K0j0%%
8044B0nnj5j0n%NN%k0j0j0J0J0nnj5NK0j0nj0j0K5L0n%NK0K0n%J0L5N%J0J0Nj5k5k0j0j5J0
8041B5L5K5%j0j5%M0N5L5Nj5k0k5k5k5n%%%k0J0n%nnK0K0Nj5j0j5J5L5%l5l0l0j0j0NJ0%k0
8038a0l0j0J0J0K5L0K0K5N%%j0nj0j5Nn%j5j0%Nnj0nj0j0j0n%J0NN%J5J5%%%NJ0J0J0NnJ5
8035F0J5NJ0J0J5J5N%j0m0m0l5nnJ0NJ0J0%%J0NJ0NJ0J0NJ0%K5J0j0%%%%nn%nk5k0l0j0j0
8032A5j0l5l0NJ0J0J5L5J5nnnK0nk0k5k0%K0NNk0j5j5k0%K0J5K0NJ0j5NL0K5K0%nnn%%J5%
8029F0j5k5k5j0K0K5L0K5K5j0nj0j0nj0j5j0j5J5j5j0nj0%NNN%%NNj0J5%NJ0J5nnnj0nK0L0
8026G5K5K0j0j0m0m0m5j5J0%J0%K5L5L5K5Nnj5%%nk5l0l0%K0NJ0NNNJ0J0J0J0j5j5j0k5j5
8023Ej0J5J0J0J5M5L0j0k5l0l0nJ5J5J5nj0j0nnNJ0j5j0j0J5J0j5j0l0l0l0%K0J0J0J0J5N
8021a0NJ5K0J0nj5nj5j5NJ0%%N%j0j0%K0L0Nj5j0%nJ0J5j0nl5k5j5J0K5L0J0j0m0m5l0%J5
8018i0J5J0j0%%n%%%K0J5NNK5K5J5j0j5%NNNNj0j5K0J5J0Nj0J0K0J5N%J0J0J5j5%K5NNl5l0
8015H0j5j5n%NNK0K5J0l0k5k5j0nJ0J0J0Nnnnj0N%J0Nj0nk0j5J0J5J5nj0j0j0n%NK0%j0j0
8012@k5k5k0j0%%K5K0L0L0L0L0J5nj0j0j5j5k5k0l0k5j0j0J0J5K0K5K0K0J0J5J0j0k5k0l0
8009a5j5%nJ0J0J0J0J0J0J0J0J0j0%%N%%%nj0%NN%nnj5k0J5J5K0Nnk0l5l5l0%NL0L0NNNj0
8006@j0l0l0%L0K5Nj5j5J0J0N%%nNNNNJ0j5%K0L5J5%k0k0k0j0J5%J0%%NJ0j5j0%%J0Nj0j5
8003@j0j0NNNJ5j5j5%J5L5L5NNJ0M0K5%j5j0j0j0%K0J0j0l0l0k5k5j5J0J0J0N%K5K0%%j5j5
8000E0J0%j0j0j0N%%J0NNNNNj0j0j5J0%%j0j5J5J0K5N%%K5K5Nj5j5j5%nnj5NNN%J0J0%Nk5
7997G5nN%K0K0j0l0n0k5nJ5M0M5Nk5k0k0NL5nnj5j0j0N%NK5%nj5nnk0k0j0j0k5%J5N5L5J5
7994G0j5k0nk5j0%%N%Nnn%nJ5J5J5J5n%%%NL0K0%%%J0J0n%N%N%J0J0nn%%NJ0j0j0nj0j5k0
7991H0j0J5nnnj0j5j0%NN%k0j5l0k5nK0K5K0J5%N%J5L5L0nl0l0k5nN%%%J0NJ0J5n%%%j0j0
7988D0j0J0%k0j0j5n%n%j5j0%J5J0J0K0nJ0NK0Nj5j5%%%%%Nnj0J0J5J0l0l0nJ0L0K5%%k5j5
7984Ek0J0J5K5K5L5J5j5j5l5l0l0j0J0J0%J0nn%%%NK0K0j5j5nJ5J5nj5j0n%j5j5%%nJ5J5K0
7982A5L0NJ0J5j5j5N%K0nk0j5J0J0j0j0j5NK0k0k0k0nnj0j0k0j5NNnJ5J0J0J0j0n%n%%nn%
7979f5nj0%NL0L0L0L0L0%%l0%j0J0J5J5J0J5J0J5nl5m0j0j5%%nnj5j0j0nj0J0%%j0j5N%J0
7976d0J0K0K0Nj5j0NK0K0J0J5J5j5j5j0J0NJ0nj0j0j0n%%j0nj0nJ5J5nnJ0J0NNNJ0NJ5NNJ0
7973I5J0k5k0k0k0K5K5L0L5%j5k0k5k0k0j0j0nj0j5k0l5l0nK0J5K5L0K5K0nj5j5k0k0NK5K5
7970A0J5J0J0J0J0J0J0J5K5%%j5j0%Nj5j5%nj0nk0k0k5k5%%n%NN%%NJ0%%%k0nj5%J5nn%%K0
7967c0J5K0J5M0M0J5j5l5l5%NJ0nj0j0l5k5l0%J0J5NK0K0K5NN%Nj0j0%Nj0n%%%%k0%NJ0N%
7964A0j0J5NNj5J0K0J5j5j5j5k0J5J5L0J0j0j0k5k5l5j5NK5L0L0J5j0j5k5j0j5J0NK5K5J0
7961D5J0nnN%k0k0%K5J5K0%Nl0j0L0K5L5nk5l0k5%N%NK5J0nm0m0m0l0nL0J5K5j0nj0nK5K5
7958A5%N%K5J0J5j0j5j5k0K0K5L0J0%NJ0j0%j0J0J0j0j5%%nnj0n%j5%j0%nj0j0%nj5j5j5j5
7955e5%nK0L5M0J0j5k0k0k0k5k0NJ0Nj5k5%L0L0L5K0k5j5j0J5J0J0%Nl0k5j5NK5%J5J0M0L0
7953F5M5K5nk5k5nk0k0j5j5j0nNJ5Nj5J0NNJ0J0L5J0J0K5%j0j0j0nk0j5n%j0nJ0J0j5j5NK5
7950E0J0j5%nJ0J0nj0j0nj0j0j5j0k0NJ0J5%Nj5J0J5J5K0%J0N%nJ0L0%Nj5nj0j0%J5j0l0k0
7947A5N%%k0k0%%L0O0K5K5NJ0%j5k5nJ0J5k0m0k0%NK5J0J0%k0k5nJ0NK5nnk5nj0nK5nnnj0
7944B0J5J0n%%nJ0J5%%%J0%NJ0j0k0k0k0j5l0k5j0j5nJ0K0K0N%J5J0K5nj5j5NNNj5nnNNnn
7941b5n%J5K0K0nj0J5K0K0J0k0k0k5j0j0j5j0N%J5J0NNNJ0%n%nnj0NJ0j5n%NNJ0K5K0Nk0k0
7937B0j5NNK5M5K5%j5j5n%NNj0j0nj5nnj0nj0j0K0J5K5Nnj0j5j0j0j0nK0K5L0L0Nj0nJ0J0
7935A15J5nk5j5k5k0k0k5j5k0j5j5nK0M5M5J5K0J0J0n%%N%%L0J0j0j0J5J0J0j0%%J0NJ0Nn
7932A60%%%Nj5k0k0j0m0l5m0k0k0%%NJ0%%J0K0J5J5%%%NJ0j5j5NNNK0K0J5J5n%%nk0n0m0n
7929c5K0J5J5J5K5Nj5j5k0%%J0L5L5J0j0j5j0j0j0j0K0K0K0J0j0k0j5%Nj5j5j5j0%%N%N%J0
7926C0J0%%k0j5j0NJ5j0k0k0%K5N%nnk0j5k0j0nnN%L0M5M5K5j5j0k0Nnn%%J0J5j0j0J5J5K0
7923F5%nj0j5J0K0n%%%NN%%%J0j5nj5j5k0nJ5J5J0J0j5n%J5J0J0l5l0l5NNL0L0J0j5k5%N%
7920A5j5j5%%J0%%j0NNK0Nj0nk0%J0J5%J0%k5NJ0%%l0nNj5k0k5j5J5K0K5NNNNK5K5J0J5nj0
7917D5NJ0%NJ0J0n%j0J0n%J0J0k0n5l5l0%K0J0J0%Nk0NK0J5K5n%%%n%K5K0K0%%j5j5l5m0m0
7914d5j0J5J0%j5k0NNJ0%nK5K0J0k0k5J0K5J5J5J0J0j5nnJ5J0nj0NJ0%%nl0k5k0NJ0J5j0%
7911a5%J0J5Nj5j0j5NNj5nj0j0K5K5J0J0K0J5J5K0nnk5k5k0Nj5k5%nK0j0nnNJ5%NK0J0J5J0
7908D5J0NJ0J0n%%%NNn%j5j5j0j0%%j5j5K0K5L0%Nk0%Nnnj0j0NNn%J5J5J0J0J0%j5j5%K0L0
7905A20N%m0n0m5l0nnnnK0K5K0J5j0nJ0L0K5J0NK0%J5J0J0J5m5m0l5l5J0L5M5K5J5n%nJ0J5
7902A45%k0k5k5l5k0J0NK5J5j0nm0j0nj0j5k0J0M5M5M0N%j5j5j5j0nj0k0k5N%J0J0K0K5Nk0
7899D5l5k5j5J5L0L0%NK0J5nnj5l5k0k0%%%K5K5%J0%L0K5J0j0k0%NJ0j5j5%%k5k5m0j5j5J0
7896d5K0K0J0J0nJ5J5L5J5nk5j5%%j0%j5j0%L5K5K0nk5j0J0J5J0k0J5K0j0k5l0%nj5k0j5j5
7894c5n%J0%J0N%%%J0%%%%J5j0J0J0J5nk5%J5K0K0k0j0j5j5j0%%J5J5J5j0NNJ5J5%nj5j0j5
7890B0j0nnJ0J5%%J0NJ0J0nj0NK5NN%%J5J0K5%%l0l0l0%L0K5K5nl0k5k5%n%J5K5J5nk5k0k0
7887B0nj0%K0K0K5j0j5k5k5k0%J5J0J0j0j5j5j0%nj0J5L0L0L0K5K5K5K5%m0m0k0%%J5K0K0
7885A05Nj0j5nnJ0Nn%j5j5nnj0n%NJ5K0J5K0N%k5k5%nk0j5j0k0NJ0NJ0J0J0NNj0j0NJ0%%n
7882D0j0j5j0j5j5nj0J0K5K5K0%%l0k5j5j0%K0J5K5n%nj0j5j0n%NNJ5K0K5K5K0%l0l5j0J0
7879B0J5J5K5K5J0nk0k5k0k0NJ0J5K0J5%j0nNJ0%%nnK5K0%%k5nK5L0Nk5m0m0l5l5k0%%nk0
7876g0j5k0k5j0J5N0N0L0J0k0k0j5J0J5K0j0%J5J0K0nk5k5j5J0J5K0K0J5J0NJ0N%%k5k0k5
7873A0N%k0k5k5j0J5L0K5J5nk0k0j0j0NJ0J5j5j5NJ0J5%j0nnN%j0nJ0J0J0N%NJ0J5J5J0NJ0
7870F0%J0J0J0K5K5nj0j0J0%K5M5K0%k0l5l0k0%%%j5j5l0nj0J5K5%nnk5l0m0j0j5j0K0J5J5
7868a5L5L0J5j5j0n%J0J5K5%k5k5j0j5J5J5J5K0%Nj0l5l0l5k0k0%J5K0nJ5M0M5K0l0l0k5j0
7865a5K5K0K0K5L5K5L0j0l0k5%%nnnn%%n%J0NL5J0k5k0j5j5%L0K0J5%J0M0J0j0k5j0j0NK0
7862A55L5J0j5m0l0l0nnj0nj5j0%K5K5K5J5J0J5J0Nj5j0nk5j5j0K0N%J0N%NNK5%l0n5o0j5
7859@j0n%nj0nJ5K5L0K0%j0n%nJ0J0K0K0J5K0nm0m0k0nj0J0J0J0j0j0J5%nk0NK5%j5j5j0n
7856ej0nk0j5j5NL0L0K5nm0j5%%%NK0J5J5nj5k0nJ0K5K5J5K5N%j5j5j0j5%%k5k0j5j5%NJ5
7853c5L5L5J0J5J0n%n%NJ0%%l0k0l0j0%%n%J0L0M0J5Nj5l0l0l5j0%%K0J5L0L5L5J5%k5k0N
7850G0n%n%%%%%k5k0k5k5J0J0L0L0NJ0J5J0J5J0J0NJ0%j0m5k0k5%%J0j0k5k5k5j0nj0J5J0
7848d0J5n%%J5K0J0J0NNNN%K5%k0k5n%%k5j5NNnnj0j0J0NK0J5K5K5%nk0m0l0nJ5L5L5J0k0
7845C5j5j0j0nnk0k5%%J0J5J5J0nK0J5K0%j0j5j0Nj5nnk0%K5K5L0J0%%j0nNJ0j5nN%%%nnK5
7841F0%j0nk5k0j5k5%J0L0L0%k0k5k5NL0K5L0J5J0%l0NJ0%%j0J0J5J0j0j0nl5l0k5j0J0K5
7839eK5K0K0nnk5l0k0k0j0j0NNNNJ5J0N%%nJ5J5Nj5%K0M0K0nk5nK0K5Nl5o0m0l0%J5L0M5M0
7836F0J5j5j0j5j5%nnJ5K0J5J5K5NN%%J5J0Nj5k5k5J0NJ5J5nl5n0l0NNNNK0K0M0J0J5j5k0
7833I0j5l0m5l0j0nJ5K5K5NNj0%j0J5L5L5K0%j5j5j5k0k5k5k0N%%nj0j5NK5K5NNJ5L5J5%j0
7830G5nn%j0j0k0j5j5j0K0K0L0Nj0j5J0NJ0NNNJ0J5j5nNK5J5j0l0l5n%j0j5k0K0K0K0NJ0N
7827H0J0L5L5J0J0nk5k0k0k0Nj0j0k0k0j5J5K5N0M0J5k0k0m0l0l5j5J5O0M5Nk0j5k0k5k5k0
7825EJ0J0K0K0J0j0j5j5k0k0%NL0K5K0J0nnNNK0K0Nj5l0m0l5j5J5L0K5K0nnl0k5j0j0nj0K5
7822A0K5J0j0J0NJ0J5%j5k0k0nnj5j0J0J5J0J5n%n%J0NK0K5J5k5m0l5nnNJ0%%j5J0NNnnnn
7819a0NNJ0J0%j0j5J0J0L0J5J5J0k0j5j5j5j0k0k5j0j0%%%%j5j0nK0K5L0%NK5K5K5Nl5j5n
7816B0j0%k5k5j0J0J5K0K5%J0K0K5K0Nj5j5%%%%%%k0j5l5j0%NNJ0J0J0J5nNK5Nj5k5l0%%j5
7813a0k0l0j0L0L0L0J5%k5%%K0J5J5J0J0nj5j5%k0k0k0j5NJ0J0NJ0K5K0N%nj0nnJ0l5j0J0
7810A0K0J5N%J0J5J0J5j5nk0k0k0k0nj0j5j0NL0NJ0j0n%Nn%j0j5NJ0K5K5J0NNK0L5Nj0j0j0
7807H5k5k0k0j0NnnJ0L0K5N%%NJ0k0k5k5j0J0nnj0%K0nn%%K0J5%k5J5J0%Nj5%k0k0j5k0nn
7804e0J0L5K5K0NL0K5K5K0%j5j5nj0NN%Nj5j0j0Nnnl0l5l0l5j0J5K5L0J5K0nnn%nl0k0%J5
7801a5J5K0nk0NJ5nj5j5%%j0%%%J5J5NNJ0Nk0k0k0k0J5J5K0K0j0j0j5J0K0%j5k0nJ5J5K0J5
7798C5J0NJ0j0nj0nj5j0nnJ5J5J0J0nK0J5J0%%J5j5%nNJ5k0k0nJ5J5nj5j5j0j5nJ5J0j5j0
7796B0j0N%nnk0k0J0J0J5K0%nl0J0K5K0K0j0nJ5K0K0%nk5k5k5%%%%%nnk0k0j0J0M0L5J5%j5
7793D5l0m0j5%K0L0%%j0J5J5J5j0%%j5j0j5j0nnNN%%%j0J0J0J5N%%NNJ0%j5k0j5j5%K5K5J0
7789C0j0%k5k5%J5J5n%nNk5j0j5%Nk0j0l0nJ0L5M0M0K5L0J5K0%J0%%%NJ0J0j0j0k0k0l0l5
7787A0k0K0L0N%k0k5k5j5NL0K5K5j5j0j0nnn%j5k0J0K5K5j0l5l5k0%J5K0N%nnj0j0%K0J0J0
7784c0j0l0k0K0L5L5M5M0K5nk0k0nj0N%Nj5nnK0K0%%j5NK0J5J5j0k0k5j0nj0n%nJ5K0n%NJ0
7781G0J5j0k5Nk0J0j0nJ5J5J5j0J5J0J0J0nnk0Nj0nj0j5%%nj0J5J5nl0j5J0%J0j0n%nJ0J0
7778C0j0j0NN%%%K5K5nNNJ5K0J0j5l0nnnj5j0j5j0nnj0j0k0NJ0J0%K0L5K0Nj5J0%nj0j0j5
7775B0NJ0%k5j0J0K0j0j0j0nnN%j0j0%NNJ0J5j5J5NNJ0n%n%l5J0%%%%%nK0J5%k0k0%J5J0J0
7772B0j0%nK0K0%k5nK0NNj0J0NJ0%%N%N%j5k0%nj0%k5%j0%j5j5j5NJ5L5K0Nnnj5j0k5J5L5
7769A0L0L5Nk5k5k5nnnn%J5J5K0J5J0k0k5k5%nJ0Nn%J0J0N%k5%J5J0K5k0j5J5K0J5Nj5J0J5
7766G5NJ0j5j5j5k0l0k5k0J0%%%nJ0N%nK5L0J5J5%Nk5k0j5j0J0J0J0nj0nJ5K5J0J5%%m0l0
7763a0k0k0k0k0nnj0J0L0L5N%%J5K5K5J0J5k5m0l5l0%L0L0L0J5J5%Nj5j5k0k0j5nn%J0J5j0
7760b5nJ0NK5K0K0K5J5K0%J0J0J0j0l0l5%J0J0%%j0j5j0n%%j0n%%%%J0J0J5K0nnj5j5%%%n
7757D0nk5j5NJ0J0J0Nnn%%J0%J0J5J0j5l0nj0J5n%nl0%nNK5J0J0n%n%J5J5n%%K0J0j5j0J0
7754F0j5j0nJ5L5L5J0k5m0m0k5j0%%J0NJ0NNNNNJ0nn%J0N%nj0j5%nj0j5NJ0Nj5%j0%J5L5M0
7751G5K5j0j5k0k5k5j0%j0j5k0k0j0J0M5M5L5nnj0J0NJ0J0j0J5NJ0%nJ5j5k0k0k0k0j5NL0
7748B5L0K0nk5k5k5J5J5J5K0J5J5J5K0J5Nj5l0k5k5k0j0j0J0J0K0K5j0j0k5k5j5NJ0N%j0J0
7745A0NJ5J0K0J5K0j0j0j0j0j0k0%M0M0J5J5k5k0k5%J0NNK5K5%k5l0m0m0k5nJ0J0K0J5J0J0
7743D5j0j5k5%J5L5K5Nnj0%j0%%nnnn%Nj5j0j0j0%%N%%%j5j5k5k5K0M0M0K0%%nj0k5k0nJ5
7740a5J0J5k5m0nJ0K0K5j0J5J0%K0j0%%%%%NJ0J0k5k5k5n%%J0J0%k5J0J5%n%nJ0J0nnNNNJ0
7736A0nnnnnJ5K5K0%%NNK0K5%%j0j0J0j0n%j5j5k5%%nk5k5N%J5J0nnJ0J5J0J5%n%%K5Nj5j0
7733C5nJ5L0J0j0l0j0j5J5K0J0J0j0j0j5NJ5K0L5Nn%l0l0j0nJ5k0m0k0nnJ5J5%%%J0J5J5K5
7730F0K0K5j0l5k5%%J0j0%%%%nJ5NNK0J0J0j0j5j5j5k0k5nnl0%nK0J5K0K5Nk0j5J0K0N%j5
7727B0%K5NJ0nj0%NNNJ0J0n%j5NK0nNJ5%%k0%J0J0J5j0k0j0nnnj0nJ5J5nj0j0J5J5%%k0m0
7724B0k5k5j0J5%nnK0%%%%J0J5j5j5n%%NN%nnnj0nJ5K0J5J0J0K5K5K0%j0j0%nk0k0j5NJ5j5
7721B0l5m0l0l5%%NJ0J5J5L0L0L5L5K5L0NJ0k5k5j0j0%NJ5K0K5%j0l5l0nJ5L5K0%j0j5nnk5
7718E0k5j5k5j0j5J5J5N%nJ5J0J5j0%j5j5k0j5%nJ5J0J0J0%J5J5J5nJ0L0NNJ0J5J5k5k0nn
7716G0j0j5j0j5j0J0L0J5N%J5K0J0J0%j5k0j5NL0K0%j5j0nnNNN%j0l5j5j5%%j0j0j0j0k0j5
7713d0n%J5J5%J0nnK0K0K0NNNNK5J0Nl0j0NNJ5nj5j5k5%NNk0k0nJ5J5K0%l5%%J0J5nj0k0%
7710@N%j0j5k5j0J0L0M0K0j0l5j5NJ0L5NN%%nn%%nnn%k0k0l5j5K5K0K0nk0k0nJ0J5J0N%K5
7707A0K0J0j0nJ5K0J5K0M0L0J0j5j5k5k5nnnn%Nj0j0j0nj0nl5k0J0%J5J5K0K5J0NNj5k5k5
7704A5%K0K0J5K5K5Nj5l5l5k5l0j0j0N%%j0l5j5J0K5L0J0nJ5J5K0J0J5%%j0j0%nn%k0%%%j0
7701e%%%k0j5J0L0N%n%%%J0J0J0NNNj5k0k0NK0K5M0M0L0%j5j0nj0k0k5k5nnJ5L0K5N%n%j0
7698I0nj0j5nnJ0J0Nl5j0j0J0J0J0J0NJ0%%J0K0Nk0n%nn%nk0j5J0NJ0J5j5j5n0k5nnJ0J0J5
7695eJ5J0K0K5L0nk5m5k5k5%j0NK0K5K5K5L5J5j5k0J5J0N%n%nk0k0k0j0J0L5L5K0j5m5m5k5
7692e%J5J5nnK0J0NNnl0k0NNNk0m0N%K5L0K0J0nJ5K0J0j0nNJ0%Nk5k5l0j0nj0%%K5K0J5K5
7689G0J5j0k5k5nK0J0J0%%J5J0j0j5k0k0%K5K5K5J5J0NNnj0j5j5k0k5j0j5NK5L0J0%%J0J5
7686A10%k0l0n%J0%nj0nJ0J0n%j5NJ0j0n%%%%%j0j5J0J5nj5J0K0M0J0nk5k0k0m0l0nJ5K5K5
7683B5K0K5j0%j0nj5j0j0nJ0J0J0J0nn%%J0J0J5%j0J5J5K0J5J0%k0k0l0l0l0k0%nJ5K5M5L0
7680I5N%k0k0k5nnJ0J0J0J0NNk0k0k0k0%NJ0J0J0NNNnk5j0j0NJ0j0J5J5J5L0L5nnnj0NNNN
7677A05%k0k5k5j5j0j0l0k5j0J0L0M0L5L5M0K0K5nnj0j5Nj5j5j0J0J0j5j5J0J5nk0l0l0l5
7675ej0J0K5K0K0J0j0nj0%%nn%N%%nnNJ0%K5J0J0J5J5J0J5%k0k5%j5j0j0j5%%%nM0J5k0k0
7672F0j5NNj5l0l5%K0K5K5%Nj5l0l5%M0J0k0k0nnk0j5j5NK0M0M5M5K5J0nl0j5j5k5nJ0J0J0
7669D5NJ0NJ0NNNNk0k5k5n%k0k0j0j0J5K0L0Nj0nNJ0J0NNNNNJ0J0j0j0nnNN%%%%nnNNk0j0
7666C5k0Nk5l0j5J0J0j0j5j5j0j5K5M0N0K5j5j5k0k0j5j5NL0L0%%k5j5j0%%K0K0L0K5K0k0
7663E5k5%J5K0NNnj0j0j0nj5k0j5J0M5N0J5nk5l0l5l0l5NNNJ0J5K0nnJ5J0J5j5%%J5J0%%n
7660D0%NNJ0j5k5k5nJ5Nk0k0j0%J0%K5L0J0%nJ5J5J0J0K0K5J0j0k0k0l5l5j0j0NL5K0K5j0
7657G0j0NNJ5J5Nj5k0m0o0l5nK5K0K0J5K5M0K5J5K0nnj5j0k5k0j0J0j0k5l0nJ5J5N%j0J5L0
7655E5M5K0k0l5j5nj0J0L0K5%nnK0K5J0J0nl0l0nnn%NNNnnNNNN%%J0%J5j5j0j0nj0n%j5j0
7651D5%k5%nNk5j0J5L0N5L0L5K0j5NNNk0nj0%%%Nl0n0m0k0n%k5l0m5k5%%J0J0K5K5nK0L5M0
7648C0J0nj5j5J5J5j0j0%%%Nj0j5J5Nnj0j0J0K5K5K5K5J5j5j0l0j0j0%Nl5l0k5k5j0nK5K5
7646c5K0%NK5K0j0l0l5l5Nj0%j5j0%%J0L5M0M0nnj5j0%K0M0M0L0J5k0m0l5l0k5%J0J0L5Nj5
7643B5j0j0j0J5J0J0j0nnK5%j0j0N%%NJ0%J0J5J5J0%N%%nk5k0Nnnj5NJ5J0J0J0J0j0j0j0%
7640E0%J0j5j0%j5J5j0j0j5j5J0NJ0J5%K0J5J0J0J5J0J0%k0j0j0J0J5%%Nj5N%%%nnNJ0%NN
7637A10j5N%J0j0NN%%j0k0nK0K5Nk5k5nnk0j5n%k0k0NJ0K0K0L5L0Nj5%%nnJ5K0j0l0k0%%%
7634F0k5j5nnK0nk0k5k0j5%NJ0NnnN%%NNN%%nj0J0J0J5J5%j5l5j0K0K5K5J0j5j5j5j0J0K5
7631A0J5J5n%J5K0NNnn%%J5J5j5j5k5%NJ0N%nj5k5k5l0j0J5J0K0K5j0l0j5J5K0J5N%K0J5J0
7628G0J0K5Nk5k5j5J0%%j0nnj0K0%j0m0j0j5nJ0K0K5%J0nk0l5m0%K0J0J0J0NJ0NJ5J5nnj5
7625E%J5J5L5M0K0Nj0j0nk5k0%J0J5J0J5%k0j5j0%K0J5J5j0l0k0nN%nn%k5nJ5J5n%%NJ0%n
7622E5J0j5%N%Nk0N%%J5nj0%j0n%nn%j0j0J0j0nj0%J0j5j0%%NJ0%N%%NJ0n%%N%NJ5K0j0nj5
7619A5NK5Nj5j0j5J0L5M0J0k5l5l5l0NK0K0%NJ0Nk0k0%nj0j0J5J5%J0j0J0J0J0J0J5j5j0j0
7616C0j5%K0%k5m0m0j0J5L0L0J5K5K5NJ0NNj0l0nj0j0j0k0j0j0NJ0J0K0N%J5J5J5J5n%j5j5
7613D5J0L0L5Nj5j5NJ0NN%%j0j5%nj0n%%j0nl0j0J0NK0K0J0J5J5J5J5J5NJ0k5m5k0k5k0J5
7610E5J5J5j5j5k5nJ5J5K0%%%l5m0m0j5%%K0M5L5J5NJ0j0nnK0%%%j0j5j5L0K5%N%%J5%nk5
7607H0j5j5J0J0n%n%%%%n%Nj0l0l5j5J0N%%J0J5K5J0%%%%%%%%nn%nj0k5k5k5N%J0%NNNJ0N
7604a0NnnJ0J5NN%%NNJ5j0nn%K5K0K0n%J0K5J5%j0j5j0j0l0k5%%J0j0%K5K5K0nj0%N%nn%%
7600H5%%%n%J5J5%k5k5l5j0J0J0M0J5nk5k5j5%NJ0j0nnk5l0j5%%%NK0M0L5J5j0j0n%j0j0n
7597A0j0j5j5%%l0k5l5j0NL0NJ0%K0L5L5NNJ5M0L5K0n%m0l0l5l0%K5M5M0J5nk0k0j0j5nj0
7595C0k0NK0J0L0%%j5j5j5k0j5nn%j5m0l5l5NL0N0M5K5J0J5N%%%%%NJ0%nnK5K0L0j0nj5m0
7592E5k0k0K0K0NNj0j0nn%Nj5j0nJ0J5j0j0NJ0NNk0%nJ0J0%j5%K0Nj0%K0L0J5j5nk0l5k5n
7589ej0J0J0J5L0K5%%j5nnnnnnnnJ5K5K0J5NJ0j0j5NJ5K0j5j5j5j0j0j5j0j0j0j5NK0J0%j0
7586B5n%%%Nn%%nNj5l0l5o0k0n%%K5K0J0J0J0K5K5%NJ0J5NNJ0NnJ5%j5k0%J0Nj0j0N%j5j0
7582a5%%J0nnj0k0k0%K0M0J5NNL5L5NN%J0k5j5l5j0%%n%j0nk0NK0M5M5J0NJ0J0j5k0k0%%%
7579H0%J5J5j0j5k0k0j0%J0j5k0k5j5J5NJ0J0N%%J5J0L5L5J5nk5k5j0j5%%J5K5L0L0nk5j5
7577A00k0k0k5m5m5l0nK0K0j5j0NNJ5K0%nk0j5%N5O5M5K5N%%j5k0NNnk5j0j5%N%%K5%j0nN
7574F5K5J0J0j0%J5J5n%nj0J0j0n%n%k5l0k5J5M0L0J5nk0k0j5j5j0j5j5k0j5J5K0M0J5J5J0
7571H5J0K0%%%L5J0Nj5m0k5j0k0j5l5l5j5j0J5N%J5J5%n%NJ5J0j0j5J0L0K0nj0j5J0J0Nj0
7568D0k0k5j0J0%NnJ5L5L0K5K0Nj5l5l0k0j5nnn%%K5K5%k0k0N%%nN%%%k5%K5%nn%K5n%NJ0
7565C5j5j0k5l0j0j5J5J5M0M0L5M0M0K0j0k5k0k5m0m5j5%NJ0nnJ0NJ5J5j0%nnJ0L0NNj0K0
7562H5nn%%nn%%J0%nnj0j0J0Nnj0%Nj0j0nJ5nn%N%%%%l0k5k0%K0K0J5n%k5k5k0j5NL0K5J5
7559@n%j0J5J0Nj5NNJ0NJ0N%NNJ0%k5%%NN%K5L5L0J5J5K5K5J0j5m0m5k0k5j0j5k0j5j0K0N
7556C5J0j0l0%nJ5K0%NN%j0nnnj0j5%%J0NJ0J0L0K5%nnj5%nNJ0J5J5%m0k5k5J0%K0K0J0J0
7553H0k0k0k0k0nK5J5k5k5j0j5k0nnJ5NNNJ5K0n%%%nk5k0K0K0K0L0L0K5J5l5l0k5j0K0J5N
7550D0NK0%nl0l5j5j0nNN%%nj0J0%K0M0M5K5%%k0k0j5nj0j0J0N%j5j0NJ0NnK0J5J5NJ0k5k5
7547D0l0k5k5l5j0J5J5%j0j0%K5M5M0K0K5K0nk0m0j5%nj5j5j0J0J0J5J0%j0k0NL0N5L0K0J5
7544A45j0j0j0j0j0j5j5nk5%j0nJ5%J0%k5k0k0j0%J5%l0l5j5J0J0J0K0J5j0j0nJ5J0%%nJ0
7542b5J0J0K0NNJ0K5J5%j5j0j0j5k0k0k0NJ0J0%k0j5J0K0nnnJ5L5J5J5J0j0%%nj0l5l0%K0
7539a0L0J0nn%K0J0J0k0k0j0nj0nj5j5l0j0J5L5J0NnnJ0J0J5J0K0J5NJ0k5k0j5k5%J0L0L0
7536E5K5N%j5k5%J0L0J5J0j0nNJ0%J0%%j5j5j5Nnj0n%J5K0j0k5j5j0j5k0nj0J0M0L0L0Nk5
7533G5nj0j5NJ5L5L0L0J0j5l0k5j5j5N%J5J5Nj5j5j5NNNNJ0J0J0j0j0j0%%j0nk0Nj0J0J5j0
7530F0nj0J0NJ0j0nl0j5k5NNJ0J0%%NJ0NNJ5j0nj0j0j5NNJ0J0j5%J0N%%%%nJ5J5K0%k0k0k0
7527B0J0J0Nj5k0%%K5j0nJ5J0%%j0nj0K0N%%j5nnnJ5%%nn%%NJ0%nN%J0J5%j5%J0N%%j0%%N
7524E5Nj0j0J5J5J0Nj0%J5K0J5%k5m0k5%nn%nJ5M0K0%J0J0J0NN%J0J0%%m0o0o5l0%K5K0K5
7521C0nn%K0NJ0n%NNJ0J0K0J5nnNNj5j5k0%J0j0k0j0nj0J0k0k5%J0M0J5nk0k0k5k5%nK0J5
7518a5K0J5%%nnJ0J5J0J5%j5n%J0J5n%NJ0%%Nj5j0j0%J5J5J5NN%%nk5l5l0k0j5nK0K0K0j0
7515A5nJ0J0K5K5K0J5J0Nn%NJ0J0j5j0j5j0j5k0j5nj0j0j0J0L5J0J5j0nnnj5l5m5k0j0J0J5
7512d0J0K5%J0NJ0M0Nj0nnJ0Nj0nk0j5k5k5%J5K5L0K5L0j5j0k5k0k0J5K5Nnj0%%J0J5n%j0
7509C5j5nnj5j0N%j5l5l0n%%%J5L5N0K5K0K5K0Nj5j5NNJ0j5k0j0J5J0J0N%NNNNj5j5nj0%%
7506F0NJ0j5j5j5k0j0L0J5j0j0j0K0%j0nJ5J0%nl0j5K0K0K5Nj5j5j5k5K5K0K0K5K5%j0j5j5
7503G0k0n%%%%Nn%j0J0J0J0K0N%NN%J0%N%N%K0n%%J0N%%%%j5k0n0k5%K0K0nj5J0J5K5%j0k5
7500G5k5j5J0J5J5J0j5l5l0k0NnK5L0L5L0J0NNj5l5j5j5nnJ0Nj0j0%K0J5nj0j0%%%%n%%%%
7497C5nN%j0nNNk0%NNnnK0J5J0NJ0Nnnn%j5J0j0%j0j0NN%J0j5j0j0j0j5j5NL5K0J5K0K0K0
7494A05n%%j5j0nnk0j0j0nK5J5K5Nn%j0j5k0j5J0%j5k5j0k0%NJ0J5%%NK0J5nN%J0J5n%J0J0
7491G5NN%J0%%NJ0%j5j5NN%j5j5j0j0%%N%j0j5j0j5%K0J5nj0j0%n%%J0J0j0nk0K0L5J0K5J5
7488I0J0Nj5j5NNNJ0j0l0nj0K5nj0j0%J0K5L0J5%k0k0k0%J0%J0J5J0J5NNnnj5l5l5j5nj0J0
7485B0J5K0K0%%K5K5J0J5j5l0n%%NnJ5nj0j0j5J0J5J0J0J0J0%nj0j5k0j5j5nj0J0L0L0K5%
7482A40nJ5nnNK0K0nk5k5%Nnk5l5l5n0k5J5J0J0J5J0M0K5J0k0k5j5%J0j0nnnj0N%K0J5nK5
7479G0J5K0NJ0J5nnj5j0j0J0NNNNK5L0NN%j0nk0n0l0l5j5NK0M5M0J5j0j0k0k0j0j5k0k0j0
7476A0L0K5K5j5j0j0j0j0%j5j0%j0K0L5NNJ0NJ5nj5J0%%%%j0j5j5j0j0j0j0j0%nJ5J5K5j5
7473C0k0k5k5j0J0K5L0L0L0L0J0nk0k0j5j0j0%nj0j0j5j0j0nj0J5K0K5K5J0j0l0nj0K0J0J0
7471D0N%J5J5j0j5%%K0nj0j0k0NNNj5j5%J5%%n%J5j5NNJ5J5K0%NJ5J5K0nnnj0j0j0%%K5K5
7468A40J5J5j0k5l5m0NL0J5nj5j5nnj5j0k0j5J5K0J0j0nj0J0J0K0K0J5J5J0j5j5k0nnj0j0
7465D5%L0K5%nj0k5k5nJ5K0K0%%j5k0n%NN%%j5J0K0K0J0j0nJ5J0K0Nl0k5%%%k0k5j0J0J0J5
7462F0K5Nj0nJ0J0l0k5l0j0%%n%j0NJ0j5%%K0nj5K5J0J5%%n%J5J5NN%NK5%NNj0J0J5J5j0n
7459A25%k5k5k5nK0k0k5nj0N%k5k5%J0J5j5j5NNNJ5N%%%%J0J0NNnJ0M5K5j0k5m0l5k5l0%n
7456g5K5K0K0K0j5j0k5k0l5k5j5NL5L5M5J5%%J0J0nnk0%NNJ0J0%%%nK0J0J0NK5K0j0l5n0l0
7453b0j0nN%J5NL5O0K5%k0m0l0l5k5%K5K5K5K5J5J5n%k0k0m5j5%J0NJ0K0J5%%j0J0J5J5J0
7450H5j0j5k0j0j5%nNk0j0J0n%j0j0NJ0J0J5nj0K0J5J5nk0J0K5K5J5J5K5K0J5j0l5l5l0J0
7448G0K5K5K5j0j0j5J0N%j0l0l5j5j5k0j5J0J5j0nNNNJ0NJ0J5K5K0N%K5Nk0j0nJ5%j5j5k0
7445F0j5nK0J0j0j5k0J0Nn%nj0J0NJ0Nn%k5nJ0J0J0J0k0m0o0k0NK5K0n%nJ5J5J0j0j5j5k5
7442g0nK0K5K5Nn%%NJ0%%n%%J5J5J5J5%%J0%Nj5j0j0J0N%%J5j5%%NNnnNJ0n%%%%Nj0k5j0j0
7439B0%%%J0J5J5J0J0NJ5NN%%J5J5J0j5l5j5%K5L5L5J0l0m5m5k0k0j0%%%%j0%K0K0K5K0K0
7436A15j0l0l0%J0N%j0N%j5k0k0k0NNK0K0K0K5K0%k0o0m0j5j0K0J5J0%j5%%%Nj5nN%J5J5J0
7433A0%NNK0J5N%J0NJ0J5nnJ0j0l0k5m5k0%nJ0L5K0K0K5K5K0K0l0n0n0k5j5%nK0K0K0J5J5
7430E5J5J5%k0l0%K0K0J0%%nnJ5K0K5%j0j5j0J5M0K0j5l5m0k5%K5K0J0j0nl0k5l0nK0K0K5
7427G5J0j0j0j0j0%J0J0%k5k0k5%j0J5L5L0L0L5J0l0l0l0l0J0J0J0J5nnJ5j0nj0NNnnk5k0
7425@j5k0nnJ0J0%Nj5NJ5J0NJ0j0n%nK0%j5j5NJ0NNj0nJ5J0M5M5%nk5k5m0m0k5nK0M5M0M0
7422H5J5J5NNNJ0k5k5j5j5nj0%%k0k0j0%J0J0nj5%J5K0nj0nNN%nNJ5%NJ5J0N%j0nj0j0k0k0
7418ej5NJ0J5j5j5J0J5Nj5%K0K0J5NK5K0%j0n%L0NNnnj5j0j5m5k0k5k0nj5%NJ0K5%%nj5NJ5
7415a5J5n%%J5NNnnnj0NJ0K5J0%%K0K0J5%j0j0NJ0%nn%k0k0j0nj0j0j5j0l5j5%nj5k0j0nN
7412a15NJ5K0J0J5J0NJ5j0j0j0j0j0%%K0K0nnk0J5J5J5%N%k0k5j5J0J0K5J0j5j0j5J0M0M0
7410C5M5K0NNJ0j0k5m0l0j5%K5K5K5J0j0j5j5nn%k5k0%L0L0J5J5k0k5k5nK5K5L5K0%%k5k5
7407F0k0k0nnJ0J5J0nj0j0J0NK0K0J5J5NJ5j5j0NNL0L0%k0m0l5m0m5j5J0j5j0j0j0NL0M5M0
7404F0L5L0J5n%nNN%nnj0N%j0j0n%%%%%nj0nnj5j5nnj5j0k0k0l0j0K0K0L0J0nm5m0j5J5J0
7401g0J5J5K5K5J0K0nk5k5k0j5j0K0J5L0Nj5nNJ0%Nj5nNJ5L0L5%Nn%k0k0j0J0K5L0K0j0j0
7398I0k5k0j5NJ0%%k0j5%%%%k5j0J0NK0J5NnnJ5K5Nk0l5j5j0%n%nNNk5l0%M0N0N5K5j5k5N
7395F5K5J5j5j5%%J0J5J0J0n%j5j0n%k0l0j5J5K5%j5j0j0NJ5%NK0K0K0NK5K5Nj0j0j5k5j0
7392A00%j5k0l5%K0L5K0nnN%%%j5j0k0j0K5K5N%nJ5J5J5nl0l0k5k0nK0L0K5J0Nj5j5k0NN%
7389G5j0n%%J5%j0nj0nN%j0j5NNK5%J5J0K5K5K0nk5nj0J5K5Nk5k0j5j5J0J0nj0nnJ0N%%%n
7386H5J5J0j0j5j0j5j5j0j5j0%j0nj0NL0L0L5K5K0j0j0%%nk5l0nJ0L5K0nj0j0%nj0j0J5J5
7384I0L5L0K0%j5l0k0k5k5k5nj0NNn%n%%%NJ0j5j0%K0L0J5n%J5K0K5%k0j5NK5J0j0nj0%Nn
7381A10%j0nj0J5J0%j5j5n%n%j0nNj5j5j5N%J5K0L0J5%k5j5j0n%%L0J0J5%%k0k0NK5J0j5j0
7378G5j0J5J5j0j0l0j0%L0J5nj5j5%%%%%%%n%%n%%%%nNNnnNJ0J5J5%NJ5J0K0j0j5j5%n%%j5
7374F5j5NNj0j0n%%N%nj5k0J5J0M5K0NNj5K5M0J5j0l0k0k0k5k5k5nj0J0J5j0%%J0J5j0nJ0
7371C0J5nnN%NNnl0l0j5%J5J0J0Nj5j0J0J5J5j0nJ0J0J5K0%k0nnNNnn%%NNJ0J0J0J0NJ0nk5
7368G0k0J0k5k0k0J0J5J5nn%NJ0J5j0%j5j5j0j0nnNK5L5J5j5j5j5j0NNJ5j0J0J0J5j0k5k5
7365@k5k5%K0J0J0j0j0J5J0K0K0%k0l5l5j5%J5J0%K0NN%nL0K5K0K0%nk0m0l0j0j0j0NNNL0
7362eK5K5%%nn%nNNj0j5j0j5J5J0J5J0j0j0n%J5M0M0J5nj0j0l0k5j0J0J0J0J5K5N%%j0j5j5
7360G0k0n%j0%NNK0K0J5J0j5m5k0k0J0J0J5J5j0n%%J5J5J0Nn%L5J0nj0j5j5j0nJ0j0k5k5j0
7357A0k0nnn%k0k0j5J0J5J5nnJ0NJ0J0%%nj0NK5J5K0NNL0K5NNk0j5k0j5n%m0k0%K0K5%%J0
7354C0J0J5J5J0j5j0l5nNJ5M0J5%j5m0m0k5N%nj0j5k0Nnnnj0J5J0j0%%J0J5K0NK5L0K5K0n
7351F5%%j5j0j5j5%nk0k5l0j0j5K5M0M0%j5j0J0M0M0J5j0l5l0k5k0n%NJ5%NJ5J5%NJ5K0j5
7348D5j5j0K5L5Nk0k0j5j0n%J5J0j5l5k0NJ0L0NJ0j0j0K5J5N%J0J0J0NNNnm0nn%nnK0L0J5
7345A00L5K0J0J0nj0%j0nj0Nj5k5j5j5j0k5k0k0nK0M5M5K5j0n%NK0K0nnn%NL0%Nnl0k0j5J0
7342A20J0nj5N%K5%j0j5j0j0k0k5nnk0k0k5J5L5M0K0J5J0N%k5l0j5%L0K5Nnj0nj0J0J5J0J5
7339A25%%j5k0k5k5j5K0M0K0nl5m5l5k0Nj0%J0K0NNJ0N%%n%%J0j0%j5j0NN%j0j5NL5L5K0N
7336G0N%j5j5m0m0j0j0j0J5L5L5%j0nJ5%j0nJ5K0J5K0K5Nj5j5k0j0K5L0K5Nj5k0k0k5j5J0
7334D5L5J0%nj0j0j5k0nj5j5j0k0nJ0Nj5nJ5K5L0L5K5J5nNj0k0k5j5j0Nj5k5k0n%K5J0NJ5
7331A5NJ5J0J5L0nk5j5%n%nnnj5j5j0j5nj0N%K5K0L0NJ0J0%NJ0J0K5J5nnj5j5j0J0j5j5j0
7328D5j0n%%nk0k5j0L5M0K0nj0J0J5K0K0n%j5k0j5j5%%%J0J0J0nl5m0j5NNnK5J0J5%%%%j5
7325B0nk5k0j0K0N5K5J5J0nnn%j0j5%%%j0j5N%%Nk0J0NJ0j5k5k5J0L0K0nj5j5j5j5%%nk0n
7322f5n%NK0M0J5J0J0J0J0j0nj5j5k0%J0J5J5NN%K5K0%k0j5j0j5j0j5j5k0%%NN%%%NL0L0J0
7319D5J0nK0K5K5NJ0j5l5j0j0%%nn%%N%j0n%%j0%NJ0Nk0k5j0K0J5%Nj0j0N%nj0%Nn%NL0L0
7316G5L0Nj5k0j5NNN%j5k5j0j5nJ5M0L5nn%%%N%%j5j5%K5J5nk0k0%%j0%j0J0%k0j0j0NNj0
7313Ej0NJ0J0n%nj5NNNNj0j0J5K5K5NNj0NK5L0J5%k5l0l5j0%%J5K0j0k5n0nJ0L0M0K5j0l0
7310D5l5j5%J5K0J5L0L0%k0j0j5J5J0k5k0l0j5J5J0j0nN%J0Nj5N%K0Nj5j5%J5K0nnJ0L5M5
7307A25K0Nk0k5n%j0j5k5nj0K0K0L0L0J5K5k5m0n0l0%%NK5K5K5%k5k5k5j0n%K0J5K0%%J0N
7304I0J5J5nj5j5J0N%j5j0j5j0%Nj0%k0NJ5NNJ5K5J0N%nk0l0j5j0J0J0L5M0L0J0j5k5j5j5
7301I5%j5k5l0nJ0J0Nj5%nj0j0nK0K5Nnl5j5NJ0j0l0j0NL0L0J0%k5k5nNK5K0nNM0M0M0%m0
7298A10l5l0l0l0j5j5j5NK5L0K5J5%N%nj0j5k5j5nJ5%K0K0L5K5J0K0K0Nj5k0N%Nnk0m5l5j5
7296eJ0J0L5L5J0nnNNK0Nj0j0j5J0J5nk0j5k0j5m0k0j0J0L5L5J5K0N%j0j0k0k5k5k5J5L5M5
7293F5K0J0j0k0k0j0j0J0J0J5K5J5J5NN%nl0l0j5j0j5k5k5k5J0J0Nj5nJ5J5J5J5K0N%l0l5
7290c0k0k0J5M0N0N0K5%j5j5%%%N%%j0j0n%%%m0l5j5k0K0K0NJ5j0nk5k0K0J5L5L5M0K0J0J5
7287A40J0j0l0l5k5k5j5j5j0j0nJ5L5K5J5J5NNJ5nk0j5J5J0K5Nk0k0k0k0k5k5j5j0NJ0K0K5
7285B0L5M0Nj0j5k0j0j0%%j5nn%j5j5nnJ5J0J5J0nk5j5j0j0J0L0N0O0K0K0j0j0nk0j5j0%J0
7282H5%J0Nnnk5m5k5nK0K5J0N%%N%%n%%j5j5l0l0%K5L5J5J5J5L0L0j5k5k5k5j0j0n%NNK0K0
7279F0NJ0J0J0j0m5m5j5%K0K0K5%%j0j0j0j0j0l0l0k5K0M0N0K5K0K0NNj0k5m0l5j5J5K5K5
7276C5J5J0Nk0j0J0K5K5J5j0NNJ0j0k0j5J5J5nj0j5k0j0j0j0j0%%N%j0j5J0J0N%nn%%%%%N
7273A5J0J5J0J5%Nj0j5%j0%%%k5k5l0j5NL0L5K5Nj5j0n%%k5j0n%j0j0nJ5J0%m0k5nNNK0K5
7270d5M0M0J0nk0k0j0J0K0K5K5Nj0nk0j5J0L0K0Nj5k0j5k0NL0J0J5n%J5J5K0nj0J5J0K5K0
7268A80K0J0j5l0k5m0k0%%K0K0N%N%J0j5k5k5j5nj5j5%%J5K0J0J0NNnnk0j5j0j5%%nnk0N%
7265e%j0j5K5M5M0M5j5j0k5j0J0j0k0k5nK0J0n%%J0J0NNN%NN%NJ0j5j0J0J5j0k0NK0%j5j0
7262G0NNn%%%%J0nnNN%j5j0j5%%j5j5nJ0J0Nnj0J5J0J5J5%l0l0%J5J5%k0j5j5l0j5j0NJ5n
7259d5NN%%nK0K0K0j0l5l5j5J5L5L5L0L5NnK0J0J5l0n0m0n%%J5J0K5%nn%%j5l5m0l5nJ5M0
7256d0L0K0%nl0j0NK5K0n%j0J0%Nnj0NNn%j5j5k5k5nK0J5J5J0NK5K0J0J0NNj0nnn%%NNj0%
7252C5j5nN%J5J0j5j0j0%NN%%NN%%N%NNj0j0%n%nN%%k0j5j5%K5%%K5J5J0NJ5K0%J0nnj0nJ0
7249H0J0nj0j0J0L0Nj5k0j0j0%%j0j0nj0NJ0%%%%J0Nnj0%%nj0k0J5L0L0K0nk5k5k5nJ5K0%
7246D5%N%K0J5J0j0k0k0j0j5%j0j0j5NN%nnj0n%NK0%j0J0NL5L0K0%j0j5k5k5%%J0J0NN%%n
7243C5%j5J0nnJ0j5j0j0%K0K0M5M0M0j0k5l5l0l0n5l5J5L0L5j0j0K0K0J5J5J0J0nnl5j5K0
7240E0K0J0j5j0j0l0nN%%k0j5N%J0j0k5j5j0J0K5J0Nnj0J5L0K0K0Nk0l0k5j0L0K0K0J5J5K0
7237I5Nn%j0j5%nnk0k0l5k5l0J5J0J5J5NNJ0NK5K5L0L5J0nn%J0Nnj0J5K0Nj5k0NJ5J0%j0k5
7234A25k0k0k5j5Nnj0j0nnnnj0k0k0%nJ0J0L0N0M0K0%j5k0j5nJ5%%NJ0%Nk5l0k5%K0K5L0M0
7232A25K5nj5j5nnk0j0j5nj0NJ0J0J5J5nnn%J0J0NN%%J0J0K0K0J5l0m0m5k5k5k0k0k0k0NN
7229d5L0L5%nj0j0l0l0j5%K0K0J0j0NNL0J0j0n%%J5J0J5J0L0K5Nk0l0l5m0m5m0%L5O0M5Nj0
7226C0j0K5K0nj5%K0L5L0L0%nl0k0k0j0nJ5J5K5Nnj0%%J0%j0nNJ0j5j0j5j0j0nj5j5j0J0J0
7223D0j0j0j0%J5K0K5J0k5J0J0L5J0l5k0J0J0J0j5k0nj0j0%nNk0n%%%%L0%NNNK0K0Nj5%%J5
7220A00K0%%j0%j0j0%NNNj5j0%%n%%%%%J0Nn%j0NNN%%N%j0j0j0nj0j0nj5nnj0nj0nnnj5j5
7217f0j0j0NN%K5L5L5K0Nk0k0k5j5j0NK0K0K0K0J5j5j0nN%J0Nj0j5nj0NN%%%j0%j0j0J5J0
7214A5j0j0j0K5K5%%j0J0K0K0Nj5j5j5%%nj0k0j5J0L0NNnj0j0nnnJ5j5nnnJ5J5J0%l0k0NJ0
7211a5%nj0K0M0M5L0j5j0k0k5k5j5j0j0j0NM0L5J5%l5l0j0NL0L5L0J0N%%%nl0l0l0j5K0N0
7208F0K0%k0k5NK0N0J5%l0l5j5j0%%K5K0L5J5j0l5l0j0k0j5%%K5nj5j5l0j0NJ0K5L0K5L0%
7205H5NK0K5J5K0J5nnk5j5%j0j5j0j5%j0K0L5K5K0J0k0k0k5j5j5Nk0l0k5k5k5nK0L5L5M5K5
7203A25J0j0j5j0m0m0m0m5J0K5L0L0J0J0Nk0j5j0j0j0j0j5j0j0%L5L5M0J5j0j5j5%%NJ0J0
7200E5J0J5k0n5n5l0%N%NK0K0%%%%%J0Nj0l0k5k0%%J5L0K0nj0J5L0J5j0n%%J0NK5J0%k0j5
7197A0J0Nj5j5%j0%j0n%%J0N%j5nK0K0K0J0K5K0nj5j5NJ0J0j0j5nnJ5J5Nl5NK0K5%k0J0K5
7194A00K5K0%k0m0k5k5NJ0L0L5J0J5K0K5NJ0j0l5l0j5%%j0j5J5J5K0J0J5j0k5k5%j5l0m0j5
7191@%NnnJ0J5J0j5k0nJ5L0N%NNj0j5l0j0nJ5L5L5L0Nj5j5j0j5nnk5l0k0l0j5NK5K5K5L0n
7189B0%k5k0nj0J0J0%k0%J5J0J0J5J0M0%%K5J5J5J0J0J0J5K0Nj0j5j0j0j5k5nj0%nj5j5j0
7186D0nj5nNJ0n%n%%J0J5j0j0nk0N%%NNJ5j0%%nK0L0L5J0k5m0j5k0k5%nj0n%n%j0NNJ0%J0
7183b0NNNNNNNJ0J0%%%%J5nk0k0NK5K5%k0k0J0NnnJ0NNj5n0j5J0L5N0M0L0Nk5l0m5k5j5J5
7179A0J0j0j5%J0J0%NK0K0J5J5NNNJ0j5m5l0l0J0J5%%%%J5J5J0j5%nK0K0N%NJ0j0nk5k5m5
7177a0k0%nn%j0J5J0J0j0j0K0J0%%nK0J0%k5k5j0j5K5K5L0J5j5j0j5j0j0j0j0j5K0L5N0N0
7174A00L5nj5j5j5j0%nNj5j5j0%K5J0j0k5NK0J5NN%NJ5J5nnj5k0l0l5k0NL0L0K0J5NNl5l0
7171C5l5j5%j0J0NK0%%%n%N%NN%%j0nJ0J0%%%%J0%%%%j0J0J0j0j0%nj0j5j0J5J5L5L5K0j5
7168I0j5j5j5NNnnj0j5J5NJ0J0%%N%J0J0%j5k5k5%%k5k5j0j0J0%nnnnJ5J5J5%k5NK0K5N0L0
7165I0K0K0%%k0j5j0j5j5k0j5j0j5j5N%J0J5NNJ0NJ0j0J0J5J5j0nJ5J0k0k0j0k5k0j0NK0n
7162@nJ5L5K0n%m0l0nK0L0L5J5J5%%nnj0j0%Nnn%%k0J0n%n%j5j5nnnnnL0M0M0J0nk5l0l0j0
7159A0J0L5M5N0L5J5nk5l0k5j5j5k5k5l5j5J5K0%J0k0j5j0J0Nj5%n%Nn%J5J5J0j0%K5J5K0
7156G0j0nJ0J5NJ0nn%J5%Nn%j5j0nj0j0nj0j5J0N%K5M5L0Nl0n5m0k5%NJ5%nJ0j0j5NM0O5M0
7153A40J0k5k5j5j0nnK5M5L5nl0j0k5%NJ0J5J5j0j0%%J5nl5l0n0n0l5NJ5J0K5K5L5%j5j0j5
7150A0k0j0NK0J5J0NK0j0nj0%Nj5nn%j0n%NJ0Nj0j0%nnK0NNnnj0l5k5%K5K5K5J5J5J5J0J0
7147G5J0J0J5J0nnnn%j0j5N%nk5k5l0k5j0J0J5J5N%L0%J0J0Nj5j5k0N%k0j5k0k5j5J5L5M0
7144A0K5K0n%NL0J0J5nn%k5j5%j5k5nnJ0NK0J5%NJ5K0K0nj0j5k0%NN%%nnNJ0nnl0l0j5J0J5
7141B5K0K5J5K5Nnj0j5NNNNj5j0j5n%j5j0NN%nnj0NNL5M0K0j0l5k5j5j0L0Nj0nk0nJ5K0Nk0
7138E0j5j5%Nj5k5j0J0J0Nj5J0J5nnnJ5J0J0N%%J0K0n%j5J5NJ0J0j5j0j5k5k5%J5J5J5%%K0
7135F0K5J5nl5k5k0j5K0J5K5NN%j0j5j0J5nj0j0K5K5K5NNK5J5%%k0k0j0j0nnN%J0J0NNJ0N
7132A30%%%%%%n%j5n0o0l5NM0L5L5J5J5M0K0Nk5j0l5l5m0k0%J5K0K0n%%NJ0j5J5Nj0%%NJ0
7129H5nnNNnnj5k0J0J0nl5k0J0L5M0J0J0NJ5j0j0j5j5nj0j5j5nn%%NJ0j5j0J5J5K0K5J0J5
7126A10J5K0j0j0j5nk0k0n%%Nnnn%NNk5k0nnJ5j5l5j0NNnnNN%%%%K0K0J0K0N%%nN%%%%%nn
7123C5%J0%Nnj0NNnn%j0J0%%%NNJ5J5j0j0K0J5nj0J0%J0Nnnj0j0k5l5j0K5L0J0nj5J0NJ5K0
7120I5%NJ0J5J0j0NK0J0k0j5j5j0j5nnJ0j5%J0NJ0j0j0J0N%%nj0J0Nn%k5k0j5j5nj0J5K0J5
7117D5J5j0nj0nL0L0J0J0nnk0k0nj0nn%nj0j0j5nk0k0k5k0j0j0L5K5K0K0NL0M0J5nk5j5j5
7114A5n%j5k0k5nK5M5K0J5%nJ0K0J0J5J0J0J0J0nnk0k5j5k5nn%%j0nnnj5NK5K5j0nj0J5J5
7111E5J0%nj0j5k0n%%k0k5nJ0K5K5J5K5J0J0j0j0J0N%%%nNJ0J5%j5J0N%k5l0j0k0n%NNK0K0
7108F0J0J5J0J0Nj5j0J5j0j0j5J0J0J5j5k5j5J0N%k5%J0J5%%%%%nJ0nNJ0nnn%NJ0j5nNJ0%
7105G0Nj0nJ5J0%k0l0n%nj0j5j5j5K5J5K5%j0K0L0J0NJ0j5j5j0j0N%N%%k0j5j0NNJ0J5j5j0
7102B5j5J0NJ0%%%n%%%nJ5J5Nk0j5J0J0J5nnNNJ5J5%k0j0j0j5j5k0J5K5%l0l0j0J0K0K0J5
7099C5J5j5j5j0j5j0J0J5K0%NK5K5J5j5l5l0k5nj5j5%J5K5K5%%nj0%j0N%j0j0j5%K5K0M0J5
7096G0%nnnNj5j5NJ0J5j5j0j5j0NJ0L0Nj5k0k0J0K0j0N%J0J0nJ5J5j0n%j0nj0j5%%%J0j0l0
7093a0k0k0nK5K0K0NNK0M0K5j5nj0%k0k5k0k0J5J5K0%NJ5J5NJ0NNj5j5j0j5%%Nj5nj0k0n%
7090e%%J0j0%j0j0J0J0%%%%%%%NnnN%K5K0J5J5%l5n0k5%%J0J0L0K5J0J5J0j0%nj0l5m0l5n
7087g0j0NL0J5K5J5J5n%k0J5L0L0%l0l5l5k5%K0K0J0J0K0K0K0J5%%nn%%nnn%k5k0j0j0nnn
7084b0J5N5N0L5nk0k5j5j5j5k0%%NN%nnl5k0k0%%K0J5J0J0J0J0K0J5J0J0%l5j0J0J0j0k5n
7081A0%nk5l0nJ0K0K0NNJ0NK5J5NNj0%j0nN%J0%nj0%j0NN%Nnk0j5J0n%n%nnj0j0%nK5NnnJ5
7078A0J0J0j0%NJ5J0n%j0K5M0J0k5%nJ5J5nnk5k0k0nj0J0J5K0%J5J5%k0l0l0NNJ5K0K5L0N
7075A20k0j0nnnj5k0nnNNnn%%N%NNJ5J5nnJ0K5K5j5j5j5j0j0j0J5L0L0K0%k0k0n%l5l0nj0
7072B0N%NNn%NJ0%%%J0j0j0nj0J0j0j0j0nJ5J0J5NJ0nJ5%nj0j0K5Nj5j5j5J0J0j0%n%n%%J0
7069C0j5j0j0%J0J5K5nl0m5nK5L0Nj0nj0%%%%nj0%%%N%k0nJ5K0K0L5L5J5k5k0%L0M0K0K0n
7066A60%k5k5%K0Nk0j5j5%%J5J0J0J0n%%nj0n%%j0j0k0%J0j5j0nnnj0J5K0j0n%J5J0%nJ0k0
7063E5%nNNk5k5%%nj0j5j5j5j0%%L0N5L5Nj5K5L5J5k5n0k0NNj5k5l0%K5NJ0%nj0j0j0nj5N
7060d0J0J5j0nj5NK0nJ5J5J0J0J5J0J0J5J5n%nK0%nnJ0j5j0j5%%%k5n%NJ0J0J0nj0n%nK0J5
7057G5J0j0j5J5J0%NJ0J5%Nj0%nk5k0j5j5NJ0%j0j0j0J0J0nk5k5J5K0K0nj0j0j5J5K5L0L0
7054I5NK0nj5l5k5nK5M5L5%l0l5k5k5j5%J0J0NNj0j5nj0NNJ0J5J0%J5J5J0J5k0k0%J5j5j5
7051D5j0N%%n%L0J0nnl0%NL5K5nk0%%J0nk0k5nN%j0l0l5l0k5%L0M0L5%j5%J5N%K0nNJ5K0J5
7048H5%nJ5K0J0k0l5n0j0J0J5K5J5J0K0Nk0m0k0NK5K0NJ0k0l0m5k0%L0K5NN%Nj5j5j0j5%n
7045a0k0k0k5k5N%L5L0K5K5NJ0nn%%N%N%NN%%NNj5j5j5j5j0j5j0j5j0J0L5L0K5J0NK5%j5j0
7042E0j5j5j0j5J5K5K5M0L5j0l5j5J0J5%k5k0j0j0N%%NK0K5M0K0J0j0k0k0k0nj5k5j5k0%J0
7039B0NNj0%J0J5K0K0J5J0k5m0k5nj5J0nnn%%%%K0K0J5K5J5J0J0j0nj0nnnk0NK0L5K5L0nl5
7036A25o5m0j0J0J5K0L5J5Nj5j0nj0j0j5j0j0nj0J0J0J0NNJ0Nj0j0%%NJ0j5j0k5k5j5%K0K0
7034A0L5J5NJ0j5j5j5k0j0K0M0M0K0k0m0j5j0nj0nnnj0nnj0J0Nk0k0j5j5%NNJ0nn%%NNNN%
7031e0%n%%J0J0J5j0nj5j5K0J5K0K0J0J5L5L0J0%N%%%k5k5K0J5j5j5k5j5j0j0j5k0nnJ0J5
7028a0NNn%N%N%J5J5j0nn%nj0NNj5j0k5k0k0j5NNL0L5N0M5M0%k5m5l5j5%J0NJ0J0NJ0J0nn
7025D5NNk0NN%%Nnj0%%N%N%K5K0J0NJ0J5K0K0NJ0j0l5m0k5K0J5J0k0k5l5l0l5l5m0k0NK0J5
7022h0K5K0N%M0M0J5k0l0l0k5k0K0K0%%j0j0%K0J5%%nNL5NNk0j5k5j0J0NL0L0K5K5j5j0j0
7019F0j5nnJ0L5K0%N%J5j0j0j5j5k0N%n%j5j5j0j0n%nnNNJ5J0j0j0j5J0J5J0%%%%nl0m0k0
7016g5K0K0N%%nnJ5L5L0nm5l0l0J5J5J0J0j0K0K0K0J0J0J0k0l0k5J0J0J5J5J5J5NNNNk0k0
7013D5j5j5N%%%NNJ5J5Nj5N%K0J0J0k0j5k0k0j5nK0J5K5K5K5K0K0%k5l5l0%nJ0j0j0J5J5L5
7010A10K5NJ0J0L0NNJ0J0J0J0j5k5l0k0J5N0K0nl0k5%J0J0j5n5m0m0j0J0K0K0%%j0j0%K5K0
7008A10%j0j0n%j5j5nnj5j5nj0j5j0J0K5L0K5J0j0k0NNNj0nj0j5%K0J5j0j0nN%J0%j5j5nK5
7005C5M0Nk0k0j5J0NNJ5J0nk0k0j5J5K0%%nnj5nNJ5j5j0NNJ5j5j0J0j0j0NN%J0%k0j0J5NJ0
7002B0%NJ0NNL0M0K0k0j5j5%nl0j5j5j0nk0k0NK5M0J0J0j5k0k0j5k5J0NJ0J5J0J0%k0j5%j5
6999c0j0j0j0N%K0K0NNJ5J0K0%nj0nj0J0J0NNn%J0J5J0j5j5j0N%j5j0nnJ0%J0j0j5j0NL0j0
6996A0j0NNJ0J0j0j0NNJ5J5nj0J5K0NJ0j5k0j0j5nJ5K0K0nm0j0J5K0nj0j5L5L0K5J0j5J0J5
6993A35J5k5k0l0nNJ0n%j5j0j0j0%nnn%%l0nNNJ5J0%K5J5J0J0J5j0%k0Nnnj5j0K0J5NJ0J0
6990I5L0J5nk0j5%K0Nk0k0%J5K0j0nj5j5J5L5K0J5L5L0Nj5l5l0k5k5k5%J0J0j0nk0j5%nJ0
6987E0J0J0J0K0K0J5J5nj0k5k5nnj0n%j5m0l5k5%K5K0L5L5J5J0nnj5j5nnJ5K0J5K5j0m0k5
6985C5k5nj0l0j0J5J5K0%j0j5nn%J0J0J0j0j0j0J0J5K0K0K0nn%%j0j5j0j0n%nnN%N%nnJ5J0
6982A0%j0l0nJ5J5K0k0j5k0j0j5%%J0J5J0J0j0%K0K0J0J0j0k5j0j0J0J5J0%K0M0M0Nj0l5l0
6979D0l0nnn%J0L0K5%j5l5j5%J5j5j5j5j5k0NL0M5M5K5L0J5J5j0j5j0j0nn%%%NNk0k0k0j5
6976B0NK0M0K5j0%K5%j5l0nJ0J0%k5k5l0j0J5K0K5J5nk0k0j5k0l0l5j5nj0K5L5O0N0K0L0K5
6974A50j0nk5k0n%nnN%%n%%J5K0j0j5j5%J5J5nj0nk5j0j0%nk0%%%NN%k0j5%%%J0%%k0nJ5J0
6970eJ5%J5K0j0%nNK5K5K5nk0k0J0j0nj5j5nnJ5J5NNj5k0m0k0NJ0K0K5L0Nj0l5l0NJ0J0J0
6967B0K0J0J5Nk5j5k0NNJ0Nj5j5k0j5NNN%J0J0j0nnnNJ0%n%nK5Nj0j0nn%n%Nj5j0%%nnJ0K5
6964a5L5L5K5Nl0l5k5J5K5K5J5J0l5l5j0j5%nJ0%NN%%J0N%j0nj0nnnnnnN%nn%N%n%%%n%%K0
6960b5K0K5K0L0L0J0J5J5K0J5k0l0m5m0m0j5k0nK5N5N5L0L0J5j0nn%%j5NN%j0j0nj0NNk0k5
6958G5%K0J5nj5j5j5j5J5J5%%j0n%%%%j5j0J0J0nn%%%%NJ0l5nK0M0L5%j5NJ0J0J0J5J0J5j5
6955A60l5o0n5l0j5j0J5%%K5K0K0%nj0%NnJ5K5K5%j5n0m5j5NL0L5NJ0J0NN%nj5J5Nj0j0j0
6952C5%j0nNj5nn%%J0J0%NJ5nNj0%nj0j5NN%%%j5j0j5%J5%%%%%%%NN%J5K5J0J0K0%J0j5NN
6948H0%%%nJ0n%Nn%%%N%%k0k0%%NJ0J0%nJ5J5J0j5%%Nk0l5j0NNNk0j5j5j0%K5K5L0L5J0J5
6945A25%%nk0j0nK0K0J0j0l5l0nnl0l5%L5K5%%Nnl0j0j0%%%M0L0J5k0j5k0%J5J0NNk5k5k0
6942a0K0K5J0NNJ5J0J5J5%J0k0m0k5%nnnj0NJ0J0%%nj0nN%J5Nnj0nJ5K5K5j0l0l0nj0nj0K5
6939A0K5K0j0l0l0l0l0j0j0J0J5M0M5K0j5j0N%Nk0k5%K0J5%%%%J0%J5J5L5J5n%nn%nNJ5k0
6936H0j5n%%%j0j0J5j0j0j5NJ0K0%j0j5j0nnK0NNj0j0n%j0j0N%j0nnj0J5J5J5J5j0%%J0NJ0
6933D5K0K0Nj5j0nj0j5%j0nk5nJ0NNj5j0J0J0NNnnNJ0nnj0nj0l5k5nJ0L0M5K0%k0l0l0k0N
6930g0j0j0j0J0J0Nj0j0j0j5K5K0K5K5Nl0k5k5J5J5j0j5j0j0J5J5K0K5%%K5K5K0nj5j5j5j0
6927c0%NNk0k5J0J5K0j0m0k5%K0M0J0n%%J0J0%%NNJ0%N%%Nj0%NN%NNN%NJ5j0k5l0j5j0%K5
6924a0L5L5J0j0j0j0K0J5nk5k5%J5J5L0nj0j5n%k5k5j0j5j0j0j5NK0M5K5L0Nj5nnN%%nn%J0
6921D5J0J5j0%%J5J5j5l5k5k0J0J0J5J0nj0nnnj0nj0J0NJ0NNJ0NJ0%%NJ0nnJ0NJ0J0nnNNN
6918I0Nj5k0nnj5j5nnk0k0J5J0K0nj0nj0J0J5N%nJ0J5j5J5j5j0j5j0%%%N%NJ0J0nj0nj0k0
6915c5k0j5J5K0n%%%K5M5M5M0K0nk5k0k5j0J5K0J5J0J5k5k0k5k5NK0J5j0j5j0k0k0J5NJ5J5
6912D5%%%%J5K5%%%K5J0J0N%nl0k0%K0j0l0k5j0J5nnJ5nn%n%%Nj0n%J0%%nn%Nn%NJ0NN%nJ0
6909E0J5J5J5j0%j5j0NL0L5J5Nj5l5k5l0%%nj5j5j5j0j5J5L5K5L5L0nl0k5nn%J0j0%N%%j0
6906C5J0NNj5k0K0J5NJ0j0nj0NNNnj0%%%j0%nNJ0J0NJ0NNNNj5k5%n%k0j5J0NJ0j5%NNNj0j0
6903A5J0J5NN%%nJ5L5L5Nj0k5k5j5NJ0J0K0n%nj0nj5j5NNk0k0j0%K0J5J5J0%%n%K0J5%nJ0
6900A05J0J5nj0J0L0L0j0k5l5j0j0j0k5k5k0j5%%j0j0j0NJ0j5k5%NJ0K0J5L0J0J0L0L0J0l0
6897H5k5k5k5k5k0j0J5J5J5K5K5K5K0nk5l0j5j0nj0j0%nK0K0K0Nnk0k5%NJ0J0%%N%K0J0j5
6894D0l0k5J0J0N%j0nk0k0k0NK0J0J5J0%j0%%Nk0j0j5nK0%NNK5K0K0%%J0J0j0nNNn%NJ0%k0
6891D0j5j0%K0K5K5J5%j5m0k5l0j5j5nJ5J5J0J5J0K5K5nnnj0j0nnK0J5K0NJ0k0j5l5l0l0n
6888d0NNj0j5%K5K5K0NNK0K5%k5j0nnnj0j5j0j0nj0nj0nnk0%NL5K5K0j0j5j0j0NJ0%%j0j0
6885e0NNNNNNJ5%j0nJ5J5J0J5J0j5j0j0J0M0J0j0nJ0J5J5nnNNNNnnj5l5j5j5j0j0k0k0j0j5
6882g0K0K0L0J0%nNNnJ0K5L5K5Nj0nk0j5j5k0n%k5l0l0nJ0L5L0N%nJ5J5J0Nj5j0k0k5%J5M5
6879D0M5K5Nj5j5k0k0j5k0%K5K0K0j0j5n%%nk0k0l0j5%%NJ0NJ0J0J5NN%%j0j5k0J0j0nj5j0
6876e5%K0%n%j0%%%%nnj0J5J5J0%J0J0J0J0J0J0NJ0J5NJ0J0NNj5j0j0%%j5j0nnJ0J5J0%l0
6873C0l5l5j5j0nnnL0L5K5L0K0J5N%N%%k5l0l5j0k0NK5K0K0K5K0L5L5K5J0l5n5m5nJ0NJ0N
6871G5J0J5k0k0k0N%%%j0nJ5NJ0%k0n%J0Nnj0NNJ5J5k5j5n%%Nj0j0nl0j0j5j0j0J0J5NJ0J0
6868a5J0J5J0%%j0J0nnnJ0J0J0%%%%%K5K0nj5J5K5J0nnj5j0nj0k0j5nj0J0NJ0Nnk5l0NK5L0
6865D0K0nk0k0l0l5k0k5nJ5K0N0M5K5%%%%K0J0K5K5%k0j5J0NNk0j5k0k0%%nnj5j5nnJ0Nnj0
6862eNJ0J0J5NNJ0J0J0J0NNj0nNJ0nnj0j5N%j0j0nnnj0j5N%%%k5j0nJ0j0%%j0%K0K0J5J0n
6858B0J0K5K5N%%k5nj0NNnnnn%%nj0J0J0J5j0j5NJ5J5J5K0K5K0J5%k5k5l0k5NNJ0k0k0j5l0
6855a0l0m0j0J0L0K0K0%%%%K5K5J5J5Nk0k0k5%J0%NJ0Nj0j0%J0Nj5nK0J5K5J0J0J0J0nl5j5
6852F0j0nj0%J5M0K0J0k5l0l0j0j0nJ0K0K0NJ0J0NK0Nl0k5nj0%n%NnnNNnnJ0Nn%j5NNNnnj0
6849B5j0NJ0nk5j5j0J0%%%j5nn%%%k0j5NJ0J0J5%%NJ5%J5J0K5L0J0J0J0K5K5Nk5l0l0j0NL0
6846I0L0L0NNJ0nl0m5m5l5m0k0k5j5j5J5K0J0J0J0NL0J5J0j0%%k5k5k5k5nnNJ0K5K0M5K0%
6843B5%K0%l0k5k5k0j5J5J0N%%%%J0J5j0l0k5%J0NK5K5L5J0J0J0K5nk0m0m0k0J0L5%J0NK0
6841C0K5K5NNNk0l5j0%K0J5J0%%j5j5J0L0L0L5K5j5m5m0l0j0j0j0j0j0J5J5K5K5M0J5%%j0
6838A20j0j5j5nnj5j5j0j0J0Nj0nj5j5nK5K0nj0J5NJ0j0J0L0Nn%nl5k5l5n%J0J5%%N%NN%%
6835A0%%J0Nj0nJ0J5%%%%%Nn%j0n%Nnj0j5j5j5j5nj0J0%J5NNJ0N%L5J0Nj5j0j0K0L5J5J5J5
6832A00J5J0j5k5k5k0k0nnj5j0l0nJ5K0J0j0%NK0J5%%NL0NJ0NNnn%nj0n%Nj0nJ5K0NJ0N%j5
6829H5j0nnj0j0j0j0j0j5k5nJ5J5J0j0J0J0J0Nnl0l0l5j5k0K5K5K5Nj0nj0j0J0J0J0nj5N%
6826d0%%%%j5nK0J0K0%NNJ0%L0J5K0J5J5%k0k5j5j0j0nj0nnj0nnK0J5K0J0J0J0J5J5J5%nj0
6823I5j5k0%NL0K5K5Nl5l0l0%nJ0M0K5%%Nk0m5k5k0J5J5K5K0j5j5l5l5k5nM5J5Nk0j0J5K0
6820C5%j5j0J0L5J5n%Nnk5k0k0j5k5%J0M0L5N5Nl5l5k5NNNL0L0J0j0j0l0l5l5j5k5nJ5M5K0
6817A0%%J0NK0J5J0j5j0j0j0n%K0J0J0j0j0nj0j0nj5j0nj0nn%%%Nnj0NNnj0%nN%NJ0J0J5J5
6814@K0J5j0n%j5Nj5nk0%J5J0k0k0j0j5nJ0K5K0Nk5NNJ5K0j0j0%%K5K0J0J5k0m5l0%%K5%N
6811a0%NJ5K0nnj5k0j5j0%%%K0K5Nnj0J5L5J5J5%nJ0N%K5K0J5K0j5j5nN%K5%j5j5j5j5%n%
6808I5K5%%j0l0m5n0j5J5K5L0n%%J0N%nJ0%%j0k5j5k0J0NJ5J5L0K5L0L0K0%Nk0k0k5l5j0k0
6805D0j5%%nnNJ0j0nj0J5J0J0K0K5Nk0j0j5j0%NNj0l0k5j0J5M0K0nnj0J0J0%%NJ0NNj0Nnn
6802E5j0j0j0K0j0%j5nJ0j0nj5K0K0J0j0k5J5K0L0k0j5N%%%k0Nj0%j0K0%Nj0n%J0%k0%%%%
6799A0nJ0L0L0%k5m0l5nnNNK0K5J5J0K0%j5j5NNnn%j0NN%%j5NJ0J0%k0NN%J0j0j0J0J0%%%
6796D5%J0J0J5J0NNJ0J0J5j0k5l0k5k5j5J0J0J5k0k0J0%%%nnNN%%n%NJ0%%n%NNK5%j5%J0J5
6793F0Nj5%K5J0nk5nK5J5L5NNJ0j0nl5m0k0J0J0J0J0NJ0j5l0l0k5nK5J5K5%nj0j5j0j0l0j0
6790d0%K5K0K5L0J0k5k5k0l0k5l0j0J5J0K0K0K0K0J0J5J0NK5K0%k0k0k0k0j5j0j0NK5K0K5
6788E5nl0k5k5j0j5%J0NJ0J5K0L5L5K5%j5j5j0j5j5j0%NNNj5j0%nJ0J0K0L0nk5k0%J0J0j5
6785C0k0J0%%%NJ0K5%%Nj5j5NNj0%j0nn%J0J0J0N%%%%n%%%%%k5k5%%j5k0nj0nK0K5K5J5K0
6781D5K5N%NJ0J5n%J0J5Nj5l0%%%k0j5nnnnj5j5N%j5j5j0K0N5N0J0k5n5l5%%J5J5J0J5NJ5
6778F0j5j5%n%nNNk0k0k5n%j0%%%NnnnJ5J5J0NNK0K0NN%n%K5%N%%n%nj0k5l0%K5J5J5j0j5
6775B0J5J0J0j0k0m5m5k0K5M5M5J5J5K0%Nj0nk0j5j5j5j0J5%k0k0NJ0J0J5J0J0J5J0J5j0n
6772E5NJ5j0nNNNNn%%j0J0J0%%%%NJ0n%j5k0nj0nl0j5%L0L0nnJ5J5J0J5Nl0l0k0j0nk5k0k5
6769f0nK5K5J5J5nj0n%K0%j5j5J5J5J5J5%NK5K0J5nk0%%Nnj0nj0NJ0j5j0k5k5J0J0K5%j0m0
6766el5j0J0J0%%j0k5k5k5%K5K0J5K5K0J0j0%NL5M0J5%j0j5nnj0j0%nK0%j0j5j0J0K5%%%J5
6763F0J0n%nJ5NJ0nnnnJ0NJ5J0nnnj0NK5J0%%%j5nnj0j5j5nnJ5J5nj5k0k0k5%L5L0K5%j0j0
6760F5nnj0%n%j5j0N%J5J0J5J5j5j5k5k0j5k0%K5K5K5NJ5k0m0k0J5K5%%nk5k5nK0K0NJ5M0
6757F0J5l0m0j0K0J5k0m5l5j0J0N0NJ0j5j5NJ0J5K0J5J5J0NnnNNJ5J0j0j0n%%NK0J5nl0j0
6754E5j0j5j0k0j5j5j0%NN%nJ0J0%%n%K0J0J0%j0J0%K5nj0NJ5J5j5j5J0NL5K0k0k0k0%J5K0
6752H0Nj0j5J5J0J5k0m0j0j0%N%K5J0J5j5j5k5l0j5J0NN%%L5L0N0K5nnnj0k0j5l0l0j5J0K5
6749C5K5K0nj5k0l0j0J0%K0J5J5J0%%j0NJ0J0nk0j5j0j0j5j0j0NNJ0Nk0NJ0J0J5J0%j5J5J5
6746F0J5j5k5%K0K0%n%nJ0j0k0j0nnnj0j5j0J0K5J0Nnj0J5J0N%k5nNL0K0nk5l0m5j5NJ0K5
6743eK5%%NL0K0nJ5J5%k5j5NJ5nJ0J5j0j5nJ0N%k0J0j0nj0j0nj0J0J0k0j5k0k0J0NJ5K0j0
6740A0nNNJ0J0%%J0K0J0nk5k0l0k5%L0N0L5K0%nk5l5n%%%%%%n%Nj5nJ0N%%l5m5k0J0L0%%J5
6737a5J0NJ0J0J5%J0NJ0J5K0J0nj5J5L5J5j5l0l0m0k0k0j0j5J0NNN%NJ0J0NK0J5j0l0j5j0
6734eJ5J0j5k0k0%N%%nnN%J5J5k0j5j5j5J5J0L0L0K0K0k5k5j0nNNNNJ0J0NN%N%K0NJ5n%%%
6731H0nj5j5k5J0NK5K0NNNN%k5l0m0l5j5J5L5M5L5J5j5j0%J0j0l0n0k0%K5L5L5K5K0K0%Nn
6728A35j0J0J0j0j5nK0K0%K5NNJ0j0J0j0j0n%k0NJ0J0j5j5l0nJ0NNJ5j0nk5%J5J0J5n%nNN
6725A50%nj5l0n5n0l5NK0J5J0J5J0%j5J0K0K0Nj0nj0j0nn%j0m0l5k5%%K5K0M0J5J5J0NJ0n
6722E5j0%j0J0%%%%nnj5j5%L0L5L0K5J5J0Nl5m5n0m0k0K0L5O0M0nn%%NJ0%%NNJ5j0j5l5m0
6719E0j5%K5J5J0%%nl0l5k0nK0K5%j5j0l0j0J5J5L0K5J0k5k0J0J5M0J5J5k0k0j5%NJ0k0k0
6717C5k0k0j5k0j5k0j0j0%nNJ0J0L5K5L0K0J5J5nk5m0j5k0j5j5J0L0%k0l0nNK5M0L5L0L5K5
6714A10%k0j5NNj0nl5l0m5l0J0NJ0NJ5n%J5J5K0n%j5j0%K0%%nj0N%NNJ0j0NNJ0J0%%%K0K0
6711H0k0j5k0j5j0J0K5L0K5K0K0K0%l0l5j5k5j5k0nj0J0NJ0J0%N%k0l0l0NL0L0J5nk0j5NK0
6708B0J5K5K5K0%k5k0k5k5NNj5j5j5J0nj0%%J0NJ0J0L0L0L5J5%k0l5m0m0j5%%J0j0j0j0%K0
6706c5L0J0NNnJ0K0K0J0j0j5l5j5NK0K5M0L5K5j0j5k0nj0j5NK0J5L5N%%k5k5m5k5J0J0J5J0
6703G5%%%%k0k0k0k0j5j5NK5K0Nk5%N%J5M0K5N%N%k5m5l5%K0L0K5%%j5j5j0j0nj0J0Nj5j5
6700b0j0J5K5K5j0l0l5l0J0J5L0L0L0J5%nJ0j0k0j5J5J0%Nj5j5j0j5J0L0K5nN%L0K5J0k0k5
6697H0n%%j5j5l0k5n%K5NK0J0L0Nk5j0J5J0j0nnn%%%%j0nnn%nj5j5%NL0K5K5K0j0nj5nj0%
6694D5%J0j0n%N%%j0k5k5nn%J5J5J5J0NNj5j5j5k0%%L5L5L0%l0l5j5j0%J0J0J0N%%Nj0j0%
6691EK0K0%j0j5%nNJ0K0K5NJ0j5l5l5l5J0J0K0K0NJ0J5K0J5j0j0J5J0J0j0nNJ0%%%%NNNj5
6688A10j0j5J5j0j0j0k5%J5K0NNnj0J0j0nj0j5j0%%%%nJ5K5%nn%%N%%NnnJ0N%%l0nJ5J0N%
6685G0k5k0k5k0j0K0K5L0K0K0%Nj5j5j5j0%nj0j0nj0N%J0J0K0J5J0nk5k0J0J5J0nj5j5NJ0
6682C0J5nk5k0j0nK0M5M0L5J0Nj0m0o0l5j5J0nj0%K5J5J5J5J5L0L5J5j0%nj0j0k5k5%%%n%
6679D5nNj5nK0j0%%nNNnj0%%J5nj0nJ0NNN%nj0NJ5n%%J0J0NN%%Nj5k0k0j5j5j0j5K0%nnj0
6676c0j0%J5K0%j0j5%Nj0J5J0J0J0J0N%J0K5L5L0J5nj0j5j0j0j0nnnnK5J5J0K5K0K0nk0%%
6673A50nk0k5k5k5nK5K5Nk5k0nnNj5j5k0%K5L5J0k0j5k0k0NNJ0j5k0k5l5m0%K5M0K0NJ5j0
6670b5nj0NK0K0J5j0%K0L0N0K5%k0j5NN%%%%nnnJ5NNn%J0J5nj0%%k0m0m5j5j5J0L0K5K0j0
6667F5j0l5k5l0k0NNNJ5M0K0%j5k0j5J0K5K0n%j5j0%%J0L0L0L0j5j5l0nj0nk0j5k0j5J0M0
6664A0L0J0j5j5k0NJ5J5NJ0nj0j0J5N%%%%NJ0%J0NJ0NJ0NnnJ5K0%%nK0n%l0l5k5j5j5j0J0
6661B0Nn%k0NK0%j5j0n%%J0k0j5%NJ0J0nnJ0J0K0Nk0k0l5k0%L5L5L0J0J5%NJ0J0j5l5k0%%
6658A5K5J5K0%k5j0j5%K5M0K0j0nj0j0nn%k0k5%J5j5nn%nj0J5J5K0J5J5J0%j5N%nk5k5%J5
6655C5J5j0j0j5%%j0J0j5J0NK0K5%%Nnj0j0J0J0%j0j5j5k0j0nj0nk0k0%nJ0L5L0L5j5j0n%
6653EJ0N%j0J0%NNN%J0%NN%k0j5j0k5k5%%N%K0J5J0NJ0J0J0j5k0%J5M0L5NN%j0nj0%j0%j0
6649F5nj5l0n%j5j5k5%J5K0N%%%J0NK0K0L5L0J5k5k5k0k0j5nn%%J5J0L0L0J0k0l0nnK5K0N
6646A00NJ0%K5K0J5j5j0m0m0l5j5K0M0L0Nnj0nnj5J0J5J0K5K0nnj0j5j0J5NNk0j5nnnj0nj0
6644F0nj0K5K0J0J0J5J0%l0l0j5%J5J0J0L0K5J0k0k0k0k0j5j0j0j0nj5k0k5k0j0J0K0J5K5
6641A0K5J0J0j0nJ0J0M0J0k0l5l0J0j0nj0j5j0%j0nNJ0K5K5NJ0J5K0NJ0j5j5%%n%%nj0J0n
6638E5nn%nnj5nK0J5j5l5j5%J0Nj5j5J0N%nNK5L5J0j0nNJ0%nj5NNNj0nnnk5k0NNK0%%%k0N
6635eJ0J0J5J0j0j5j5j0J0J0K0nj0n%NNj0nj0J5J0J5J0nn%K5L5L0nk5j5j0%Nj5J5j0j0NN%
6632F5Nj0j5%%%j0NNj0nj0%j5J0J5j0j0j5NNj0nNJ0J5J0%NJ0J5J0NNk0J5J0%Nm5l5k0j5k0
6629d5n0l5nNJ0J0L0L0L0J0j0K5K0J0Nl0NK5K0L5nj5j5j5J5%n%%nk5k5nK0M5N5L5J0nj0j0
6626A35j0%K5L0J0l0l0l0j5j5J0J5K0K0J5J0k5nNJ0nnj0j5l5j5J0NJ0J0J5K0%%k0k5nk5k5
6623C0l0k0%k0j5nj0j0j5k5J0K0K5K0K0J0J0nnj5j0l0j0K0K0J5J0L5L0L0Nk0j5NL0K5j0k0
6621H0k0%Nnnj0nj0j5k0%j0nj0J5K5K5K5K5J5j0k5k0j0nj5j0J5J5J5K5J0M0K5J0l0l0k5l0
6618D5%J5K5j0l0l0%%K0J5n%%K0K0Nn%NNNJ0%%j0j0nj0%%j5NN%j5j5%K0J0J0%NJ0J0NNn%k0
6615I0j5l0j0nn%K0L5nnnK5K5K0k5k5l5m5k5j0J0J0N%k5j0j5J5J5J0N%nnj0J5K0NJ0J5J5K5
6612G5%J5J5n%k0k0l0l0j0J0K0%nnJ0J5%%nnJ5J5nn%J5K0K0K0n%NJ0L0K5%l5n0o5j0NN%j5
6609B0j0nk0k5j5K5K5K0Nk0J0%K0K0NNj0n%NJ0k0NJ0NN%%J0J0J5J0K5%k0k0l5nj0j0%%n%j0
6606B0%j0j0J0K5J0J5j0nk0j5%Nj5j5nnn%%NN%%NJ0J0J0J5N%J0K5J0J0j0j5n%nK0J0N%%nj0
6603G5J0K5NJ0Nj0%NnK0n%j0nn%nnNK5%Nnnnk5l0l5j5j0J0J5NNN%j0J0NN%%%NJ5L5N5L0j0
6599A90j0nj0j5k0j0j0j0k5k5k0j5j5j5k0k0j5j0J5K0K0J0J0J5J0J0NJ0NJ0K5J0j5m0m0k0
6597b0k0j0nJ0L0J0K0nk5j5%J5J0J0k0k0%J0J0j0l0nK0K0K0NNJ0J5J0Nj0nNJ0nj0%%%%j5%
6594B0%%J5j0NK0J0J0%%NNk0m0k0k5nJ0J5J5NN%K5K5nn%%%%%%n%%nnNNNk0j0j0%Nk0k0%Nn
6590a5nj5j0%Nj0j0k0J0K0M5K5K5J0j5J0J0J5J0J5K0J0nk0k0nj0l5l0j5NK5K0%%J0J0J5K0
6588I5K5K5N%j5k0l0l5j0nj0nn%j5j5nj0NNj0nn%L0L0M0K0%%k0k0n%NL0K0K5%k0j0NJ0J5K0
6585A35J5%k0k0k0j0j0k5l0nj5J0L0K5K0%k0k5k5j5nNJ0Nj5nJ0J0J5J0J5K0K0J0J0j0j5nn
6582G5j5j5%j0%%j0J5NJ5j0n%%K0K0M0J0nn%nj5j5m0j5%%j5j0j0nK0%k0k0j0NK5K0M0K0nj0
6579F0nj0NN%%j0%j0j0NNj5k0%NL5K0k5k5k0J5J5J0m5m0l0j0%NNK5L5L5L0J0nj0j5j0j5J5
6576A0NN%nNJ0%%%nL5J5k0j5nnnnj0nj0j0Nk0nnnnnnj0j0J0J5%%%%j0j5%NJ5L5M5M0J5J0K0
6573A05K0k5k0l0l0j0j5nnN%k0j5nnJ0N%%%%NJ0nK5n%nK5L5J5k5j5j0%J0J0L0%%%NNJ0J0j5
6570G5m0l5j5j5J5K0K0K0K0nl0k0k0j0j0NL0K5Nnn%Nj0j0j5J0%%k0j5J5J5K0j0%nJ5K5L0K5
6567A00J0j0m0m0k5nJ0J5n%j0J5J0J0NN%K5K5%N%%nk0l5k0j5j0j0j5j5j5j0j5j0k0j5J5J5
6564a00K0J0J5K0J0J5j5l5m0k0K5M5M5M5K0J5%l0j0NK0Nj0j0j0NNJ0j5j5nJ0K5K5K0J5J0N
6562A30nj5N%j0j0%%%%NNK0K0Nj5k5k0J0K5nnj0j0j0%j0%NNj5k0%%n%%%%%%L0L0K5K0J0M0
6558B00J5%j5nnj0nnj0j5k0%%Nk0j5%%nnK5n%k0m0j0J5L0L0Nl0k5k0j5j5nL0K5L5%%J5nnj5
6555H5j0nj0J5J0J0J0J0J0J5J0J5nnn%nj0%j0j5j0k5k5j5%K0j0J5J0J5%j5j5l0k5l0j0NNL0
6553@K5K5K5L0J0%NNJ0K0%j0l5l0l5j0J5L5K5J5nk0k5k5l0k5k5%%J5J5n%J5J0Nj5l0nJ0L5
6550B0L0J0nl0j5j5%K0K0K0NNNk0j5m0j5j0K0K0J5nJ0J5J5K5nnnj0j0j0%%n%j5j0j5j5%%N
6547a5J0j5NJ0K5%j5nJ5L0L0L0L0J5j0k5l0%nJ0J5nnk5k5j5%J0J0K0K0L0NJ0J5%j5k5l0NK5
6544A10J5J0j0j0l0k5j5k0k0%NJ0%%K0K0%j5J0J0J5nj5J0j0m5l5j5n%j5NJ0J0k0NNJ0J5J0
6541eJ5J0J5NK0K0J0J0K5K0J0J0K0K0Nj5j0l5l5l0%NJ0j0nj0%%%nj0j5NNJ0j0k0J0%%j0nn
6538B5n%%nn%%nnn%n%n%k5k5%K5J5%k0k5nnj0J5J5L0K5K5L0L5K5NJ0%J0j0NN%%k5k5j0j5J5
6535G5j5k5l5n%J0J5%%J0j0NJ0%NNNNNj5l0k5J5J5K5J0J0J0nk5k5k5k5j0J0K5K0K5Nl0k5j5
6532b5J0J0J5NNJ5J0J5J5nnj5j5%J5J5J5j0l0l0j0J5J5J5J5j0j0j0NL5L0L5J0%k0k0k0j5j5
6530E5j5j5k0k0nJ5K5L0K0J5J5j5j0j5k0%L0K5J5j5k5k5NNK0J0J5J0j0j0n%%J0%nj5j5j5j0
6527C5j5J5n%NNJ0J5nnNJ0N%%%J0%J0Nk0k0m0j5nK0J5%j5j0%%NNJ5J0L0L5J5nnnk5m0n5l0
6524d0k5NNJ5J0nnJ0%NNNNNJ0J0J5J5J5j0l0k5j5k0%j0L5L5L5J0J0J0m0l0l0nJ0J5j0j5J0
6521a0N%%%K0J0k5nj0J5K0j0j0K0K5L0J0%%nn%J5nj0%%K5Nnj0k5nNK5J5J5k0n0l5j5nK5K5
6518D5Nnk5k5%J5K0nn%nnj5N%M0J5K0J5n%j5m5k0%J0L5K5%nj0%nn%j0j0N%NNNL0K0K5%%%%
6515A25j5j5NJ0nl0j5j5J0J0NNj5j0l5l5j5NL0L0J0J0J0J5J0J0%nj5k5n%%J0j0j0NNnnnnJ0
6512C5NNk5k0%J0L5L5K0j0l0nnnj0k5nnn%%%%%%N%J5K0J0J5K5%%l0l5l5j5NL5M0N5L0J5k5
6509A25n0n0m0j5J0J0J5J5J5%j5j0%nK5K5M0K0K0%j0m0n5l5j5NK5K0K0n%K0N0L0j0l0k0j5
6506G0j0nj0nnj0nnNK5L0K5%k0k0l0k5nJ0N%k0l5m0%K0K5NJ0NJ0J5J5J5Nk0nj0J0K0L5J5N
6503I5NnK0K0K0%Nj0j0n%%%j0%j0nK5J0k0k0k0%j0j5j5j0k0%j0J5%%K0K0%j0j5%J5J5J0J0
6500H5%j0%N%%NJ0Nj0nJ5K0J5j0l0m0l5k0%NN%K0J5K5k0m0k5nJ0J0K5K0%k5j5k0J0M0M5Nk0
6497F5k0k0Nj0l5k5%K0J5J5J0K5L0J0J0%nj0j5J0j5j0j0%%j0j0k0k0j0J5K5j0k0N%%%%nj0
6494c0nJ0K0nj0j0NJ0%J0%NJ0Nj5NJ5J0%%%J5j0j0J0NJ5j0nnJ0Nnnn%%J0%%j0j5%n%n%J5J0
6491C5%NNNJ0J0N%nNJ0n%j5j0j0k5j5k0j0j0%%J5J0NJ5%%%j0nj0K5Nk0j5j0n%K0K0J5j0j5
6488ej0j0J0J0J0J0K0K5M0L5K0K0%k5j5k5j0J0K5K5J5%j5l0n0l0j5j5J0NJ5nk5nJ0J0k0k0
6485eJ0N%%Nk0j0k0NK5J0J0%%NJ5NNK0K0NJ0%J0J5J0J5nj5j0k0%%%nnJ5J0K0%NNj0j0N%j0
6482A20j0%nJ0j5j5k0N%j0j0l0nK0K0J0j0j0J0%%k0j5j0k0N%J5J5J5K0j0nnnj5j0k5k5k0K0
6479d0J0M0L5J5%K5J5J0j0j5NJ0j5j0k0k0%J0J5j0n%J5K0nj5nnnK0J5nj5%NNj0%NJ0Nj5nj0
6477E0J0L5N%%NN%NNJ5K0j0j0%%J0j0j0n%N%%j0nnnNNk0k0NL0L0J5k0k0k0%J0Nnnk0n0n5j5
6473d5J5J5K5K5K5N%k0nL5M0M5L0%K0nl0m5m5j5j5NK0K0J0J0n%j5NK5K5K0J5k0k0k0%j0j0
6471A10k5%J0J0J5J0NNL0L0nk5k0k5j0j0n%j0j0n%%NK0K5NNJ0J5K0k0k5k5j5k0j0nK0K0j5
6468H5j0%nNJ0%Nl0l5j5j5j0j0J0J0NJ0n%J5J5L0J0%K0L5L5K5k0j5j0N%j0j0nj0n%nk5l0l0
6465B0m0j0K5M0L0L0J5j0j0nnk0k5k0NK0M5M0J0nk0k0nK0K0J0K0K0Nk0l5l5l0j0%nj0j0N%
6462C0j0nNK0J0J0K0J5J5%k5k0k0NNNk5m0l5j5J5NK0K5L5J0Nk0j0j0Nk0j0nJ0J0J0J5J0J5
6459F0J0J0nj5j0nj0j5nj0N%%%%nNNNJ0%%J0J0%%J0NNN%%J0NN%nnJ0N%%k0j5J5K0%%nnj5j5
6456F0nj0%%k0j5%N%%%%N%%%%%%%J5j5nnNNJ0J5%k5j5j5NNK0j5k5nM0M5K0%n%j0nk5n%NJ0
6452D5Nnl0l0J0%%nn%%l0nL0L0K5%%%%%j5J5nK0nk0nJ5J0J5nJ5NNnj0j0J5k0j5NN%%%%L0%
6449G5nnNNnJ5%%%%J5%k0k0j0j0%NNL0L5L5K5%j0l5k5k5k0k5j5J0j0%j0J0J5M0K5nk0k0N%
6446F0J5J0NJ0%Nnnj0%j0nj0%j0nj0nNk0nnJ0J0%K0K5K5Nj5nnj0nj5j5nnJ5J0NN%%K0J0J5
6443A00nnn%%%%j0j5k5k5%J5K0K5%nk5k5j5j0nnk0%K5K5j0j0NK5J0J0k0j0%%%%j5j0%K0N%
6440A0j0j5NN%NnnN%K5Nj5j5nnJ0NK0J5K0K0J0j0l0k5j5k0j0n%nJ0J0%Nnj5K0M0K0%nj0nj0
6437B0j0nk0NNJ5K0K0L5K5K0nk5k5%%nj0k5k0nK0K0%j5NK0K0nnj0nNj5nn%Nk0j5nnnnj0nJ5
6433a5J0%%N%J5J0J0J0K5J5J5Nk0j5nJ5J0J0j0l0k5k0NK5j0j5j0j0J0J0j0k5k5%NNn%nK0N
6431a5%%%J0NNNNNJ5j0Nk0nnJ5L5L5J5j5m0k5n%nj5J0N%NNNJ0nJ5n%NJ0L0Nn%k0J0%j5%nn
6427E0nj0j5%Nj0nj0j0K0%j0j0nj5J0NNNj5%NNn%j5j5nnnj0NM0N0N5L0j0NN%%J0Nnn%%%Nn
6424A15nnnK0J5nl0j5j5J0L0J5J0nl0j5j0j5j5k0j5j5j5j0K0%%l0j5J0L0L0L0J5j0j0j0j0
6421B0j0j5NK0K0K0J5Nj5n%k5k5nJ5J0J5j0J0L5L5K5j5k5l5nJ5J5K0NNJ0J0%j5%%j0j0NNk5
6418I0k5nL5%%j5j5nnK0J5N%NJ0j0j0NK0L5NNl0k5%%k0k5k5%%j5nk0J0K5L0J5nl5k5m0nJ5
6415b0N5M5J0j0j5nnJ0J0J0J0%nnnJ0J0K0K0Nk0l5m0j5NN%J0NNj5n%NNJ5j0j0J0NK5%k0j0
6412F0j5j0J0%nj5j5nj0J5NL0%nnnJ5L0K5J0J5J5J0Nk0nnl0j0%%j0n%%NNnnj0j5J5Nn%nnJ0
6409F0NJ0j5NNN%%%%l0j0nnn%%J5J0NJ0%%J0J0%%J0J0%%%%j5j0%j0nnJ0J0K5K5NNnk5l0k5
6406E0m0m0%K0L0J0NJ0J0J0NNJ0J5%J0%Nj5l0k5%nnk5k0NL5M0M0K5nl0o0n0l0NNNJ0Nl0j5
6403e5j5K0K0J0J0K0K0N%j0nl0l0k0%J5J5J5J0j0j0J5J5J5J5K5K0%k0k0k0NNJ0Nnl0k5nJ0
6400a0J0K0J5J0nk5l0%NK0J0J5j5j0J0J5J5j0j5j5J0J0NJ0J5nj0j0%J0J5%%%%J0N%%j5NJ0
6397G5J0nnnJ5J0Nj0nj0j5k0k0k5J0L0M0J0%j0m0k5k5j5k0k0J0K5L0NJ0NNK5nk0k0nj0%nN
6394a5%NNJ0J0n%%nJ0NJ0N%%k0NJ0N%nj0J0L0K5K0nnj0k0k0NNNJ0%%NJ0nnj5nK0Nk0j5j5j5
6391A5NJ5j0nnnJ0J0nK0L0Nj0J0NJ0j0j0J0Nnnn%%K0J0J0nj0nj0j0nNj0j5j0N%NN%%NN%nJ5
6388G5NN%J0Nj0nj0nJ5L5L0K5%k0k0k0l0k5k0%J5J0j5m0j5k0J5J0NNJ0J5K5%J0J0%%%%nj0
6385F5%NJ5j0j0nK0n%j0k0%NJ0J5K0j0k5m0j0NNk5k0n%nJ5L0K5J0k5l0n%K5J0J5L0L0NNj0
6382I5j0%%NNj0j5N%J0J5J5J5n%j5j5m5m5l0NJ5K0K0J5K0J5%%k0l5k0k0n%%K5J0j0j0J0j0
6379@nj0j5j0J0J0N%%J5J0%%J5J5N%%nJ5J5NNj0j0nnj0J0J5nj5%nn%%%%J0j5nn%N%%nnN%n
6375A5n%nj0j5k0%Nk0nj0%K0J5K0nk0k0NJ5K0J5%%n%nnnj5j0nJ5j0nJ0J0L0J0j0%%%J5J0J0
6372C0J0Nj0J0%%j0k0nJ0%J5J5NK5J0J0J0J5J5j5k5k5k0k5k0K0K5K5K0J0J0j5j0j5k0%nj0
6370D5%nK0K0K0%j5k0nJ5Nk0j0j5%%j5j5nnK0K0J0J5J5K0J0J5J5nl0nj5Nj0j5%nnk5j5k5n
6367b0J5K0K0L0L0j0j5j0Nnj0J0%%%%Nk0j0nnj0j0k0NN%K0M0K5K0J0%%k5m0j0K0K0K0%j5J0
6364I0j0n%J0j0j5k0%J5J5J0J5j0j0j5J5%k0l5nN%%Nj0j5k5%NNJ0J0J0J5J5J5K0%nj5NNj5
6361E5NNk0nn%Nk0j5nK0NJ0nj0J0N%J0%J0%%J0J0%%j0n%%J5J0j0j5m0l5j5L5M0K0j0l0k5k5
6358b5nj0%K5K5%j0j0l0l0l5%L5M0L5J5K0K0J5J0J0j5k5k5m5%J5K0J5j5%nK0M0NJ0NNJ0j0
6355A00k0Nj0nnnNNj0J5J0j0N%J0J0%nk0NNJ0K5%j0%k5k5j5j0j5l5l0l5J5J5K0j0%NNJ5J0
6352eJ0%%nnNK5K5K5Nl0j5J0J5J0%N%%%nNJ0%%%%nnj0j5l0nn%K0M0L0Nj5j5l5j5%K0L5J0n
6349H5l0k5nn%%%%%nnnj0k5k0k5k5nn%%J5K0nj0K0J5L0J0%%J0J5J0J0J0J0j0j0j0K0Nj5%n
6346B5%nnn%n%Nj5j0%%%nN%NK0NN%J5J0J5nNJ5J0NN%Nj5Nj5j0%J0Nnj0j0Nn%%j5nJ0J5K5J5
6342A00nk0k0nNNj0nnnn%K5M5K5NNJ0J0%j5%%Nnj5j0j5k5m0k5nk0l5j5NK0K5K0NNj0J5Nnn
6339A5j0N%J0%%nNj0nNJ0NnNNJ5nN%l5m0l5k0k0j5J0K0L0M0M0K5J5%J0j5nj5j5j0J0K5L5K0
6336A00%%%%%%%%j5NNl5k0k0%J0J5j0nj0%j0NN%j5N%J5nnj0N%K0j0J5J0%NnJ5J5n%NJ0J0j0
6333H5j0nj0j5k0j5J0J5J0j0j5J5N%%j0NJ0j0nj0%J5%%J5J0K5J5%%nj0K0K0nj0J0N%nk5l0
6330F5k0j5j0nN%J5J0NJ0%J0J5%j0j0j0j0NJ0j5j0j5j0j5j0k0NN%K0K5NJ0J5J5n%NJ0j5m0
6327B0k0%NK5K0K5Nk0k0k0%NL0Nj0nj0j5j0j0L0L0K0K0J0j5l0l0j5k5J5NNJ5%%%%nJ5J0j5
6324D0k0%K5K0L0NnnNNJ0j5l0nJ0J0Nk0j0j0j0%j0nj5j5J5J5K5J0nl0nK0J0j0l5j0K0J0NJ0
6321C5NJ0J0J5j5m0n0l0nK5J5K0NJ0NJ0J0Nk5l0j5J0K0K5K0nnj5J0Nnk5N%J5J5J5K0%NNNJ0
6318A00NNNnj0J5K0Nk0m5m5k0J0J5nj5j5J0J0j0%j0j0N%j0%j5J5J0L5K0K5%%%%nJ5J5%nnN
6315I5Nj0j0k0k5J0NK5nj0l0l0k5nL5L5M0nk5l0j0J0J0L0L5L0%k0k0%%j0j5j5j0j5j0j0j0
6313a0NNNNj0j0NK5L0J0j0j5J5J5K0nl0nnnnk5k0J0J5J0J5J0L0K0J5%j0j0k5k5k0k0j0j0J5
6310eN0P0M5L5Nj5k0l0k5k0j5nJ5M0K5j5l5n0k5%K0L0K0j0j0nj0nj0nnj0j0j5J0J0J0j0l0
6307a0nJ5K0%j0nNK5K5J5J0J5nj0k0k5k5k5NN%k0k0%K0K0J0J5J0j5k5k5j0n%%NL5L5L0J5J5
6304I0n%k0k0j0j0K0M0K5nl5m0NJ0J5J0NJ0%J0J5J5%j0j5j0j0j5n%nj0%J5J0J0%k0l0l5j5
6302b0NK0K0NNJ0J0K0%nj0j5j0%%K5nj5NJ0J0%%%%%N%Nj5J5%J0k5%NJ0Nk0j5j5j0j0k0NNJ0
6298A0K0J5J5J0J5J0J5J0J5k5k5j0K5K0J5j0nnNN%%nl0k5nj5k0j5k0K0K5J0J5NJ0j5j0K0J5
6296H5L5J0n%k5k5j5k0nJ0NNk0k5%K5K5%J0J5J0J0n%%%nnj0J5J5J5J0j0j0j0%k0l5l5j5j5
6293a5j5J0M0L5J0J0%%l0l0n%%J0J5J0Nj5k0%j5NJ5J0K0K5K5K0J5J0k0k0nj0NNj5k0j5NN%
6290F0J0NK5%j0j0l0n0m5j0J0J0j0NM5K0Nk0k0%K5K5L0Nj0nj0nj0j5j0j5j0j0N%J5J0%NNN
6287B0J5J0nn%%J0J0j0nnj0k0k5NNK0j0j5%nj0%NK5J0j0J5J0J0J0J0NJ0N%%%J0J0j0j0j0n
6284F0NNj5j0k5NJ0NJ0J5J0l0l5%L5J5%k5J0J0NJ0NK5K0J5J5j0nnnk5j5k0n%NNJ0L0J5J5J0
6281A50Nn%j0j0j5j5%%J0J5%Nj5j5l5p5o0m0j0K0L0L0N0K0j0nk0%J5K0K5L0L5J5j0%j0J5K5
6278A55Nj0%k5j5k5l0%nJ0J5%%k5%J0K5%j0j5j5%%j0j0J5J5K0L5K0nk5k5k0K0K0K0K5J0%J0
6276A60nnJ0J0k0m0n5j5NL0L5J0%%%n%j5k5j5j5j5j5j5nK0Nj0j5j0NL0J0J0j5j0NJ0j0J0%
6273C0K0%nJ5J5%%j5j0k5nJ0J0%Nj0%k5k5%K0K5L0K5k0j5NK0J5j5j5nj0nK0J0j0j0j0%Nj0
6270C5%%%nj0%n%nj0nj0J0NNNNJ0J0%%J0Nn%%%N%nnNNNNNj5%%K0nJ0N%%j0j0j5n%K0K0%N%
6266H5K0K0J0k5l5m0nJ5J5J5J0NJ0J0nnnl0k5k5nK0J5J5J5L5K0nk5l0j5j5j5j5k5k0l5NK5
6263d0K5J0j0nJ5K0K0Nj5n%%%Nj5j0J5J5J5j0J0J0J0NNj5j5%Nn%%NK5K0M0K0%%k0j5k0%J0
6260A10j0k5k5k5nJ5J0nn%nk5k5n%K0j5l5j5J5J5L0K5L0L0K0N%NJ5J5J5K5%j5j0m0l5k0J0
6258F5L0J5J5%Nk5k0k0j5nnK0K5K0nnNNj5j5k5NNK5M0L5Nl0j0%%%k5j0j0l0k5nK5J5nj5l0
6255A0nNK0L5J0NNJ5j0j0nj0n%j5j0j0nj0nnn%j0%K5K5K5K5J5K5NNk0k5l5m0k0k0%K0K5K5
6252D5J5j0l0k5l0nj5J5J5J0%%j0J0J5nj5l5j0J0K5J5%%J0K0K0J0j0k5j5j0%NK0K5K0Nj0j5
6249C5J0K0K0j0k5k5nK0K0%j0j0J5%%nnNN%nN%NN%%NNNj5k0%j0j5nnJ0J0N%J0J0J5j0k5n0
6246a5j5j0NNK0K0Nk0%nn%nnJ0J0J5K5J5K0J5%NJ0%J0j0j5k0k0l5l0l5j5NJ0J5K0K0K0J5M0
6243G5K5J0j0j5%%nnj5j5NNj0%nK0J5j0%%K0K5K5%k5m0l0n%Nj5NN%nnnnk0k5k5%J0L0L5M0
6240F0J5K0j0nk0j5NJ0Nj5l5j5K0J5N0M5L5%l0l5l0l5j5j0%%nJ5K0K0NN%%NJ0%nK0K0K0nn
6237A30l0l0l5K0J5J5J5j0l0l5l0%Nj0nj5k0nK0J0J0%%J0J5%%NNj0j0j0N%%j0j0nJ5J5j0k0
6234c0NL5L5K0%j0j0k5k5j0j5%%j0nj0j0nnk0K5M0M5M5J5J0Nj0j0%%nnj0nnJ5J0J0j5k0NJ0
6231E5j0j5nn%nJ5J0%N%NJ0J5%k5j0J0K5J0k5j5nnK5K5NJ0%NNNJ0j5%NNNNNJ5J0%nk5nNNK5
6228A60J5j0l0l5m0J5J5L5J0k0m0l0j0J0K5J5J5J0J5%l0k0j5%Nnj0j0nk5k5NK5K0K5J5nl5
6225C5n0m0j5%NJ0%NK5L0L0J0J0j0j0J0J5L5J0k5k5k5k5j5j0j5NJ5J0J5J0%Nnj0J5J0%k0k0
6223e%j0nk0%K0K0nl0k0k0J5L5K0K5%%j5k0j5j0%nn%J0J0%%%NK0%J0NJ5J5NJ0J0J5L0K5L5
6220A70J0nk5m0m0l5j5J5NNNn%j0j0NNj5j5j0Nn%NJ0j5j0j5NNNj5j0J0N%NJ0J5L0K5Nj5k5
6217B5%J0%nj0j0nnnj5k0J0L0%NK0K0K5J5J5j5l5l0l0NJ5J0NNj0nnnN%nj0%Nk0k0nnj5j0j0
6213h5j0J5L0M5M0L0L0J0j0n0n0l0nNJ0nK0L0L0Nk0k5k5k5%J5L5K5K5K0nj5j5k0j5k5nNL0
6211A5K0NJ0J0J0J0%NJ0J0%%j5j5j0j0%%j5j5%K0J5J0k0j5j5j0j0l0k5k0j0j0NJ0K0K5J0J0
6208a5NL0NJ0j5J5K0K0j0j0j0j5k0k0j0J5K5L0Nk0J5J5J0%%%%j5k5k0k0k5k0J0%%K0K0M0K0
6205F0%Nj5J0NJ0%%%%%nNN%%N%j0j5NNJ0j5j5Nnnk0k5j5k5j0nK5K5nk0l0NK5K0N%%nnnnK0
6202eK5L5J5J5J5j0m0l5k5nL0K5K0%%%%NNNj0nJ0Nnnnk0k0j5j0K0NJ0J0J0n%J0L0M0L5J5j5
6199A60m5m0k0%nK0NJ0nnnk5j0nN%J5nnnj5J0Nk5%j0n%J0j5k0N%nnnNNNJ0J5%NNNk0k5%nn
6196d0j5k0J5J5J5K5K5K5NJ0nj0j0J5L5L5K0K0J5j5l5m0k5k5j0j5NNnnj5l5m0l5j5J5K0K5
6193g0%NNL0K5K5K5K5j0j5%j0%%J0Nj5k0k0j5nnJ0J5%%%%J5J5J0J5K5K5%J0%%J0Nj0l0m0l5
6190A0k5k0NL0L5M0L0J0J0j5%%j5m0l5nK0K0J0j5j0j5K0M0K0nk0k5NJ0j0nj0j0J0J5%%Nj0
6187E5N%%%%%J0Nj5j5J0K5L5J0%l0j5N%%j0k0N%J5J0J5J0K0J5NJ0j0l0m5l0nL5L0J0j5j0%
6184I0%J5nj5j5J0J0nnk5nJ0J5J5n%J5J5K0%%k5k0l0j5%NJ5K0J5M0K0%k0k0nnj5k0NN%%j0
6181G5j5j0J0%k5k5j0nJ5nJ5J5nJ0J0J0J5j5%%k5l5j5NNJ5%NNNNNNK0K0%m0n5k5K5L5M0J0
6178G0Nj5%NL0K5N%j0n%%j0J0%%nn%%J0j5j0l0k5%%Nl5l0l0j0K0K0L5Nj5j5j5J0J5K0%%NN
6175B0%%k5k5j5k0nnK0K0J0J0J0L0K5N%nJ0K0NJ0N%k5k5j0j0j0j0k5k0nj0J0L5K5J0j0%j0
6172A0%%NK5N%k5l0j0nK0J5J0NNj5l0m0k5%J5J5J5K0%%NNNNNK5K5K5J0j0j0l0k5k0j5%NJ0
6169@J0J5J0%%%Nj0j5J0J0%k5k0N%nk0j0k0j5J0J0J5%j5j0NNJ5J0J0NK5%%NK0K5L0L0J0j0
6167A20m0m0j5J0J0NK0K0L5L0K5J0k5m0n0n0l0%%%j5k0%Nl0l0%L0M5M5M0J0l0n0k5J5%J5J0
6164A0J5J0nj5j5J5L0K5%k5k5nn%NNNn%J0NK5%%nj5j5j5j5%j0l0j0J5L5K5K5j5j5k0j5nnJ5
6161a5J5K0%j0J0J5Nj5j0k0%NN%%J0NK5%NNnnJ0NJ0J0nj0j0j5n%j0j0j0j0n%j5j5j0j0n%J5
6158e0K0L5L0N%nJ5L0L0K0K0%j0k0k5j5NJ0j5n%%%j5j5NN%Nj5j0nj0j0J0J0Nnk5j0j5J5J5
6155A0Nk0j0J5J5J5J5J0L5J0J0J5j0nj5j5k5k5k0J0L5nj5%%%J0NJ0J0k0j5j0n%%%%j0j0j0
6152a0j0%NJ5n%%K0K0Nj5j5%J0L0J5J0J0j5k0NJ0J0K0nnnj0j0k0k0k0j5j5j0J0J5%J0n%K0
6149A0J5NNNNJ5K0%%nj0NNnj0%nK0N0K0j5l5l5k0NL0K5J0%nl0l0j0j5j5k0%NNk5k5j5J5K0
6146c5K0M0K0J0k0k5NJ5j0j0nj0J0N%J5J0J0J5NJ0J0J5J0%K0K0%J0k5j5j5k0J5k5m0%J0NK0
6143G0J5K5K5%%J0Nnk5l5l5j5k0NJ0K0K5nk5k5k5%%%nK5K0M0L5L0J0j5j0j0j0k0k0nJ0nnj0
6141E0n%Nj5j0j5j5k0k5j5J0%NJ0J0K0J5N%%nj0j0j0nnnj0J0J0J0K0nJ0J0n%K5K5M0Nl0k5
6138E0nL5M5K0k0k0k0%J0N%nJ0J0n%NNj0j0k0k0J0NJ0Nj5k5nj0%%%Nn%%n%nJ0j5k5k5%L5M5
6134E0M5J5j5k5%NJ0nk0j5j5NK5%%k0%K0%j5nNNJ0k0N%NJ0l0NK0nj5j0nj0j5j5j0%%%J0J0
6131a0J5J5%nNNNNJ0J5j0nJ0J0j5j5l0j0nK0K5%j0j0N%K0nJ0%nJ5%N%%J0J0j5j5%%%%nn%N
6128D5%k0nJ5NNNJ0NJ0NNnk5j5NNk0k0nN%nj0K0K0K0K0J5J0NNj5j5l5l0j0j0J5J5K0%j0nJ5
6125D5n%N%%%N%%%K5J5K0j0nj5j5nj0Nk0j5j0j5nN%%Nnj0k0k0j0n%k0k5nK0K0K0M0L5L5J0
6122F0J0Nj5l0l0k5l0nj0J5J0K5K0L5K5K0nJ5nj0j0nJ0j0j5%nnk5k5k5nJ5J5J0J0NK0J5J0
6119E5NJ5Nnj0j5j5%K5J0Nnl0N%%Nj5j5J0J0NJ0j0j0%%K5J5J5K0J5nl0k5NK5L5J5l0l0m0j0
6116C5J0L0J0Nj5j5l0nJ0Nnj0nnnK0NNnJ5J0%%%%%J5J0j0%j5J0J5j0k5m0m0k5NM5L0J5k0j0
6113A0j0nNJ0j5j5%K0K0K5J0NJ5j5%nJ5J5%NJ0J0NJ0NNj5k0k0k0NL0K5Nj0nK0K0%Nk0l5m0
6110F0j5J0Nj0j5j0j0NK0K0K5nk5k0j5j0j0%NNJ0j0j5%J5L0L0M0K5%Nk0k0k5m5j5m0l0j5n
6108g5nJ0NK0J5%k5%Nnnnn%%nnJ5J5J5K0nn%%J0J0J0J0%%k5k5j5NJ5K5J5J5NNJ0J0nK0K0j5
6104G5j5j5J5J5n%j0nj5j0j5j0j0j0%k5j5j0K0J5L5J0nj5nJ5K5L0L0J0J0Nj5j5j0nJ0j5l0
6102C5nN%K0K0J0k0j5j0k5k0k5%K5J5K5%%%NNn%n%J5J0%nk5%J5J5L0n%%J5J0%%Nk0m5m5j5
6099a0K5L0M0%%%%%l0k0j5k0j5j0nj0K0NNn%%%%%n%NJ0J0k0k5%J0J5K0nj5j5%nN%nj0j0J0
6095d5K0Nk0j5j5j0%j0J0j5j0j5NNJ5M0L0L5J0j0k0%K5L0J5%%%NNj0nj0n%%%%Nk5%n%%nj0
6092@n%%Nnnk0NJ0L0M0J5%k0j5k0NJ0NK5M0J5nk5k5l0j5J0J5nk5%L5L0L5J5Nj0k0j5j0j0k0
6089D5k0j0nk0k0NK5K0%k5%J5J0J5J5NNk0j5j5j5j0%nJ5K5L0K5j5k5l5k0J5L0J0nn%nj0NJ0
6087B5j5j5j0J0J0J5%nnj5J0K0K0J5J0J5%j5k0nj0J5nk5j5k0%J0J5%J0j0%J0J0K5M5J5K0J5
6084A50J5K5%j5m0n5l5nM5N0M0j0nj5Nj0nl5j5j0J5J0k0k5nj0nj0J5NNj5j0NNNj0k0k0NK5
6081B0K5J0Nj5%%J0L0NJ0j5j5j0j5NJ0%k0l0j0n%k0j5k5J5K5K5K5J0j0K0J0J5N%J0J5K0nj5
6078A00j5j0nJ5J5K5K5K0j0k5k5k0k0l5m0l0j5j5j5NNK5K0J5J5J0Nj0m0k5nJ0J0L0L0J0J0
6076D0j0j0nnK0K5K5K0J0k0l5j5J0J5n%j5j5m0m0k0j0NJ5K0J5K0K5M0L5J0j5k5j0nJ0Nj0n
6073E0nNJ0nj5j0J5%%nj0j0J5J0J0J0J0%%%%j0k5k5l0J0%J5Nnj5%%nJ5J5J0j5j0J0NJ0nj5
6070A0%J0J5J5%J0j5NnNK0nJ0%%J0J5%j5j0nJ5J5NNnnNNNnnJ5Nnl0j5J0K5L0K0J5k0n5o5n5
6067b0k5j0%J5L5L0J0J0%NNJ0L0N%NK0J0J0k0k0nj5J0Nj5j0%%NNk0j5J0Nn%j5j5J0NL0K5J0
6064A10k5%nK5L0n%k0k0n%j0nl5k5j0j0%m0l0j0J0Nj0j0j5k0J0J5K5K5J5J5L5K5J5J5%Nj5
6061E5l5n0nK5M5M5K0J5J0J0J5l5l0m0m5j0j0N%J5J0L0L0k0j5k5j5K5K5L0K5j0j0k5k0k0K0
6059C5K5L0J0k5l0n0k5%J5J5nj0nnJ5J5NJ0j0nl0k5j5j5M0L0K5K5n%j5j5NNL0M0K5j0m0m0
6056B0l5J0L0L0K0k0k0k5m0m0j0j5K5L0NNNNK5K0L0L0J5k0k0k5k0K0j5j0k5k5K0J5J5J0NN
6053C0K0K5j0j0j0j5l5l0j0K0M0N%%K5L5N%l5l5l0k5N%J5J5j0j5nnj5j5nnM5M5K5K5nj0%j0
6050C5NNj0nj0j5NJ0J0J0N%J5J5%Nk5k5j5j5%nM0M0%%l5l0k5k0n%J0J0K0K0L5L0NNn%j0n%
6047G5%j5j0%nJ0NNN%nk0N%k5nj0j5%%%%NJ0NNj0%%J0%J5J0Nj5j0J0J0J5j5j0NL0%Nn%%nJ0
6044G5%J5J5n%j0J5K0nk0k5l5l0j5l0l0l0%J5K0K0J5K0%J0j0j5j0j0j5j0%k5NNK5K5J0NK0
6041EJ5%N%%N%N%%N%Nnnk5l0NK5K0K0nk5k5l0k0%K0J5K5Nj5NJ0J0n%N%NNJ0NJ5NJ0J0NNnl0
6038F0m5k5L0K5K0n%%j0nk0Nj0nN%j0j0nj0NNj0nj0J5K0%j0j0nj0J0NJ0J0Nk5j5J0J5J5%N
6035A5N%j0J5J0nN%N%J5J5nk0k0j5NL0%Nj5j5J5J0j0j0nJ5%N%nNNJ5nk0k0j0J5nk0k5J5L0
6032A5%nj5J5J5J0J0%j0k0k0J5L0L5L5NJ0l0k5j0j5j0nk0J0J5J0j0l5l0l5n%J0L0J5K0NJ0
6029B0J0l5j0j0J0J5N%N%J0J5J0j0%nJ5J5J0J5nnN%%nj5j5J0NM0J0J0J0K0K5K5nk0m0n5n0
6026C0l5nJ0J5nk5k0nK0M0L5K0%k0j0j0%k0k5nJ5J5k5k5l5j0J5J0%nNJ0K0K0Nj5k5nNJ0k5
6023e5k0nJ0M0M0L5J0j0nn%k0j5J0J0K5Nnk5m5k0j5j5%%J5L5K0K0k0k5NNN%K0J5%j5k0%J0
6021eJ5L5J5j5j5k5%K0K0J5J0N%K5J5J0%j0j0n%k5k5j5K0L5L5K0%N%j5l0l5j5K0K5J0j5k0
6018G5J0j5k0k0%j0l0k0%M0M5K0%j0nj5j5nn%%j0j0n%L0L0K0%m0l0l0J0NNK0nK5NNJ5l5l0
6015el5k0K5K5M5M5K0j5k5l0j5k0%nnnNJ0%%N%%NNNn%%J5%%%%K0j0j0J0J0J5%NJ0J0K5nj5
6012I0j5J5J5n%nnj5m5l5l5j0J5J5J5j0j0J0NJ5j0j0N%Nk5m0j0j5nnNNK5L0L5J0NJ0J5%k5
6009A0k5k0Nj0j5J5N%%nj5J0L0L5M0M0M0J0l0m5m0%Nnnnn%Nk5nK0K0J0J5nn%nJ5J5%j0J5J5
6006I5j0nnj0J5J0nl0k0%J5n%Nnnj0j5K0J5N0J0j5j5nnN%nj0%%j0l0nnK5%k5k5k0K0J0K0N
6003B0J0N%K0K0L5K0nnj5k0k5%nj0j5k0%%nj0J0L0nk5j5k0K5K5J5J5nnk5k0j0j5j0j5J0L0
6000a5K0K0K0J5nk5j0j0%K5NN%m0j0j0NNj0nnn%nnj0nJ0N%j0n%K0K0J5L0K5K0%%%l5l0l5j0
5997c5J0J0NNNJ0K5L0K5K5J0NNJ0nk5j0j0NNnnnnJ5J5nk5m0k5J5J0J5J5K5K5%j5k0k0k0k0
5994C0j0j0K5K5%NJ0J0L0N%k0j5j0%nj5j5l0n%nn%j5j5%%NJ0j0nJ0J0NN%nJ0j5nK5J0J0j0
5991A5j0J5J5n%j5NJ5J0K0%J0j5k0k0k0j5j5j5NJ0%k5l0j0K5K0J5K0J0J0nnNL0J0k5l0k5k0
5988f0NK5K0K0nj0j0%%K5%j5j0k5%%J0%%%j5%%J5J5J5J0J5j0j0j0J5J0%J0j0nnj0%NNj5j0
5985a5J0K5M0L0L0J0l0k0k0k0k0l5j0N%Nj5j0j0J0J5L5K5N0K0NNj5k0k0j5%%J0J0nl0l5nN
5982eJ5J0J0k0k0k0j5j0L5J0J5%n%%NL0K0Nn%K0J0%%j0nk5j5m5l0j0J5J0J5K5%K5K5K5NJ0
5980A00J5L0K5nk5j5k0n%j0nk0j5nJ0NNj5j0%Nnn%%nnj0j5NNK5J5K5K0nk5j5j0k0%nk5k0k5
5977e5%nJ0J0J0j0j5j5j0nJ5L5M0M0%%j0N%%J0J0J0j5l0k5nj0j5k0j0j0K0K0K0n%%j0j5J0
5974c0K5L5J0nk0j5j0K5L0NJ0nnN%NJ0nnnj0j5k0nJ5J5J0nnnn%K0L0%k5k0l0nJ0N%%%nj0j5
5971b0%K0K0K0J0J0%j0k5k0l0n%%j5j5J0j5nK0L5L5K5%j0%nJ5L0%l0k5j0J0J5J0%Nnj0j5j5
5968ENNnnj0j0%J5%N%NNj0l5j5J5L5L5L5J5k0l5l0K0K0NNK0J5J0Nk0k5k5%nnnJ5K0nnj0%N
5965D0N%%%NJ0NNN%j0j5j5J0J5J5J0%%j0k5k0j5nj5k0nK5K0K5K0K0J0J0J0J5Nk0k5k0j0j0
5962D5j0j5j0J0j0%j5j0%%J0J5NN%NJ0j5J0J0K5J0j0j0N%j0k5j5k0nJ0j0nn%NL0J0J5K0%j0
5959D5nN%N%%nJ0NK0K0J0k5l5l5nL5NJ0%%K0K0J5K0J5J0%k5l0l0k5%NNj0j0nJ0J5n%%NJ5j5
5956F0j0nj0k5k0NNj0j0J5K0K5N%nN%%%j0%%J0k5k5j0%J0J5%Nnj5nJ0NNj5j0%J0J5J0K5%N
5952E0NNJ0k0j5nK5L0J0j5l5j0nj0j5k5j5N%%%j0j0J5J0Nj0%J5n%J0nk0k5k5k0nN%%nnK0L0
5949f5L5J0%%%K5K0K0K0K0J5J0j0J0NJ0k0j5k0k5j0j5j0%j5j0j0j0J5J5J5J0J0J5K0N%k0n
5947D5j0j5j5j5N%j5%%J5n%j0N%J5L5%j5k5%J5K5J5%%%nj0k0k0nnnj0k0j0%J5K5L0K5K5NJ0
5944G5NN%nn%%N%N%%j5j5nK0K5Nm0l5l0%n%nnj0nJ0L0J5J0j0nN%NJ0%k5j5k5%%%K5%Nn%J0
5940EN%N%%N%%NJ0nN%J0J5n%j5k0J0K5L0Nj5j5m0k0k0NK5K0J5K0J0j5j0l0j0k0NJ0J0j0k0
5937a5%%L0NJ5j5j0j5NNNnnJ5J0J0j5j5j0%%%nj0j0j0j0%%n%nj0%nNL5L5L5K5K0N%J5J5J0
5934A25j5l5n0j5J5K0Nj0k5j5j5NK5K0%j5nn%k5m0l0NK5K0nJ5K0L5L0NJ0%j5J5J0j5k5k5k5
5931ej5k0J0NK0J5J5J5K0J5J0NN%N%%%%J0nnl5nj0nn%nNN%%%%%%%%%J0%j5J0j0j0j0l0j5N
5928b0%K0K0J5k0n%K0L0J0j0nNj5nN%J5nk5k5k0j5nnK5K5nnJ5K0J0NN%N%j5j0J0NJ5nk0k0
5925B0j0j5%%nj0J0J0J5J5j5j0n%n%nnnn%%N%N%%Nnj5NL5N0K0nl5l0l5l0%%NNNK0M0L0J0J5
5922G5J0M0L5K0K0NNk5k5j5k0NNK5Nj5j5k0%K0j0j5j5k0%%%j5j0n%j0j5nnj0nj0k5j5k0j5
5919i0J0J0J0J0L5K0K0J0J5n%j5J5J5J0nk0j0j5J5J5%%nnNNN%J5J0Nj0%J0%%j0j0J0J0J5J0
5916A10J0J0n%K5K0%k0k0k0k0j5j0nNJ0L0L0K5%l5l0k0%J5K0J0J0nj5%%j0nNJ0j5k0j5j0j5
5913C5j0l5j0j0nn%J0L0K5K0%%k5k5j5NK0K0J0J5K0nn%NJ0nnnj5j0k0K0J5K5K5%k0k0k5j0
5910B5j5k5nJ0J0J0J0K0J5K0%k0k0%J0J0Nk5j5j0j5j0J5j0j0j0j0J0J5Nk0J0NNN%%%%%NNN
5907A0j5J0J5K5K5N%NNJ0j5j0j0j0%%J0j0j0j0J0J0j5j5nnJ0M0J5J0%nnj5N%J0J0nk5l0k5
5904@j0j0Nl5l0j0nK5L0K5L5J0J5J5J0j0j5J0N%j0nj5j5nj5j0j5k5%J0J0N%K5K5J0k0%nj0
5902e%j5j0j0nK0K5NNJ5K0K5Nl0k0j5K5J5nj0m0k0j5j0K0L5L5L5L5Nl0k5k5k5k5j5j5NJ0n
5899c5nJ0%NNj0nJ0J0K5%j0nNJ0NNJ5J0%%j0j0%%J0Nk0j0nnJ0J0j0%%NNJ5j5j5k5nJ0NJ0j0
5896a0%K0NN%NNNj5j0nj0j0J5%%J0J0M5K5nk5j5NJ0j0l0nN%J5j5NL0K0K5Nj5j5J0NJ0j0nN
5893I0Nj0%%J0J0J0j0n%NN%%j0NNJ0j5l0l0n0l0nJ0K0K0N%n%J0M0K5Nj5l5k5nJ0J5j0j0N%
5889B0K5nnnk0Nj0J0%%Nk0j5J0K5J5NNJ0NJ0N%%%J5L5L5%NJ0k0m5l5l0k5l0l0k5l0%K0K0%
5886e5j0J0K5J5J0k0j5j5%%NJ0K5M0L5M0K5%j0j0k5l0l0l0k0%M0L0J5k5l5l5nj0NNJ5j0%n
5884d5j0J5K5NNNJ5J5NNJ0J0j0nJ5J5L5L0K0%l0l0k5j5%%%nN%%%n%Nj0j0j0NNNj5%%J5J0j0
5881D5j5k0k5j5j0%J5K0J5J0j0nj0j0j5j0J5K0j0nj0%%%Nn%%%j0nj0J5L0L5K0%Nj5j0j0NN
5878B5nnJ5J5K5K0Nj5l5l5%J0K0nk0%L5L5K0%k5l0j5k0j5J0J5K0%%j0j5J5J5L0K5J5J5nnn
5875A20k5k0k5%%Nk0%J0NNNj5%%J5J5K5J5n%j0j5%J5NN%k5j0j5j0J5%Nj5j5k0J0nnj0j5%%
5872e%%J0J0N%NNNNNNn%%L0n%%%N%%%%%J5j0%NJ0j0j0j5nk5j5j5nj0k5%L0K5K0J0J5j5%%%
5868D5%k5j5nK0J5J0j0j5nj0J5J5%%j5J0L0K5k0k0l0j5nnNJ5K0K5J5j0nnJ0J5j0nj5j5j0J5
5865C5%%j5j5j0j0j5j0J0J0K5M0J5j0j5%M0J0nl0j0j0%NNk0k0%K0J5j0n%NJ0J0%J0J0J5J5
5863I5J5J5j0j0nj5k0k0k5k0NN%%l0j5j0NNNJ0J5j0N%J0J5%k0j5j5N%J5J0J0k0j5j0nJ5M0
5860A0L5J5k5k0k0nn%k5j5j0NNl0l5%K5K0K0J5J0K5K5J5J0K5K0J0J0%k0k5k0k0j5j5j5%L5
5857A5J5J5j0j0j0J0NNj5j0j5NJ0J0%J0%nNN%%J0N%%%NNK5K0K0%k0nj5j5k0j5%j5l0k5nJ0
5854c0J5%J0j5j0%%NJ0k0%NJ0nk0k0J0J0J0L0M0K5%%j0NNnK0NNj0l0%j0NNnnK5L0K5K0J5j5
5851A35k5k5k0k0k0k0J0J0J0J5J0J0Nl0k5k5j0j5%nJ5J5J5J0%%n%NJ5j0nj0j5NL5J5K0j0k5
5848C5j5j5j0nj0j5j5j5J0J0K5L0J0K0J5K0j0j0j0j0NNnk5k0%J5K0J5j0%%%j0nj0j0j5%%N
5846a0N%NJ0J0NNnn%K5L0%j0j0J0j0k5k5l5k5j5J0J5j0nnK5K5K0K5NJ0%Nnl5m0k5J5NJ5J5
5843eK5K5J0j0l0l0l5l0k0NnK0K5L5L0J0nnj5j0%k0l5j0J0L5K0Nj0j0j0J0K0K0J0NNK0J0%
5840F0J5J0K0nl0l5k0k0j0nNK5L0Nj0j5j0j5j5j0nK0J0J0n%j5j5j5NJ0L5K5K5K5K5%%k0j5
5837G0j0j5nn%j0NNk0k0J0J0K0nj5j5nnNJ0%nK0J5K5%NNN%j5j5j5j0%nN%j0J0J5j0j0NJ5N
5834D0k0k5k5j0%%J0J5j0j0j5J0J5%j5J0%Nj5j5J5J0J5K0J0J0%%j0nk5k0l0nJ5L0M5J5%%%
5831C5%%%N%nn%K0J0NJ0k0j0j0%%j5j5j0J5j5nNNnnN%L0N0K5L0j0j0k0j5j0n%%j5j0%%nnn
5828B0%j0nj5NJ5J0j0l0j0nN%N%Nk0%nNNNNJ0L0M0M0%k0j5j0nnl0k5%nJ5J5NJ0K5K5J5nk5
5825F0m0k5%J5K0J0L5L5nj5j5l0l5k0%K0N%k0%K0M0L5L0J0%Nk5k5%%J5J0%j0j0j5j5k0N%j0
5822C5j5%j0%nNJ0j0nj5J0%NNJ0K0nk0k0%nNK0K0Nnk5l0n5l0j0L0L0K5%nj0n%J0NJ0J0%nj0
5819c0J5K5K0N%K0K0NNJ5J0j0k0nj0j0l5k5j0%J0K0K0J5J5J0J0j0m0m0m0j0j0NN%%j0n%%N
5816f5K5J5nnK0K5%%%J0J5N%J0J0Nk0NNN%j0nj0j5%nj0j0%nJ5M0K5K5Nj5j0j5nK0J0j0j5j5
5813D5%%%%J0N%nj5j5nn%k5k5J0J5J5%%nK0J5%NJ0Nk0k5j0J0J5NNnk0l0j0J5J0J5J0J5J0J5
5810F0J5K0%%%j5j0l5n%%j5j0j0j5%nj0j5nJ5L5L5L0K5J0N%%j0j5K5Nk0j0k5nnJ5%Nk0k0J5
5807C5Nj0j0m0j0J5J0J5J0j5k0l5%J5J0J0J0NJ0k0NNL5J0nk0j5j0j0%%J0J0j0j0J0J0n%J0
5804A0L0K0%l5n5m0%L0N0M5K5K5j5j0j0j0NJ0Nj0l5m0l5j0nJ0NJ0K0K5J5J5nn%j0n%%K5J5
5801F0%l0k0J0J5Nnk0k0nk0nk5nNNJ5j0J5%%J0J0J0J5J0%NJ5J5K0%j0nk0NNJ0%%nK0nj0%J5
5798G5J5J0j5l0m5l0k0%K5L5K5%%J5j0l0j5J5L5J0%k0k5Nj5%nnn%%j0j5J0J5J5n%nK0NNnk5
5795@j0n%%J0J5nk5l5NJ0J0%%j0j0nj0%NN%%K5NNNJ0k0j5j5j0l0k5j0J0%L0K5K5K5J5K5K5
5792E0j0j0j0l0l0k5%nNNJ0J5N%J5J5NNNJ0J0J0%J0j0j0j5j0j0j0j0j0J5J5J5K0J0J5K5%J5
5789A00j5j5j5j0nj0j0%%%%j0J0%%NJ0J0J5J0J5K0j0k0j5j5j5j0j0l0j0%K5L0L5K0K0J5J5
5787A30K0J5j5m0k5nJ0J0j5j5j0%Nj5j5j0J0J5n%j0J0N%J5J0%NnJ5J5nl5l5k5k5j0J5K5%N
5784A5%NNJ0Nn%%%j5l0j5j0n%j5j0J0NK0J5K5J5K0J5J5K0j0j0m0l0k0J0J0J0nnN%%%nj0%%
5781ennnj0%%%nn%NN%%j0j0NK5K0K0J0J0M0M0J5j0j5j0NNnnj5j0nj0k0k0%nJ0J5Nk5l5j0M0
5778A5L5L5n%%k0k0m0m0l0k5nnj5%J5J0J5J5K5K0J5nNNK0K0J0nj5k0J0%%k0nj0J0L5J0J0n
5775D5%j0j0%nNJ0k0j5J0J0%NJ5J5%nnj0j5nn%j5j5nK0NJ0J5J5J0nj0j5J0j5j0j0%nnj0K0
5772eK0L5J5nnnnJ5NJ0J0nnj0J5J5j0%%%J5j5j0j5j0nj0j0j0j5J0J0J0nnj0m0n0n5l5j0K0
5769a60L5M0J5%nNNn%%NJ0J5J5J0%%K5K0J5j0j5j0N%Nj0l0l0k0K0M5L0J0J0%j5l0nNJ0k0m0
5766e0k5%K0K5K5J0j0%j5J0J0J5J5j0NNNJ0%j5k0%J0J0j5j5j0j0k0k0k0J0J5K5NJ0K5K5J5
5763E0%j5j5%k5k0k0k5%J0NNk0NJ0%NnJ0N%%%N%J0J0J0J0NNJ0J5K0J5%%l0n0l5j5J5NJ0L5
5760A0K5J0J0NJ0j0l0l0l0k5l0J0K0Nm0l5N%%k5j5J0K0K5NNNNJ5J0j0j5l0j0NK5J5J0NJ0j5
5757g0l5m0k5j5j0j5NJ0K5M0L5M0K0K0j0J0J0n%m5m0k0J5L5K0N%j5l5n0n0nj0%K0K5K5NNj0
5755a35j0k0m5l5%J5L5K5J0%k5k0NJ0NJ5N0N0L5J5j0j0nl5l0k5j0J5NJ0J0K5L0J0j0k5k0k5
5752a20k5nJ5K5K5L5N5M0Nl0l5k5l0k5nnK0L0L0K5j5k5k5J0J0NJ0NJ0%%%%%j0J0Nn%J0L0K0
5749D5K0n%j0nj0nNJ0k0j5l0NK0nk0k0%J5L0j0j0k0%%%Nj5l5k0k0J5L0K5J0%%%nN%Nj0l5l5
5746a15l5k0j0J0J5K0K5L0K5J0%%NJ0J0J0NNJ0L5L0L5%k0k0%j0nj0j5j5j5nnK0nk0k0nn%N
5743d0k5%%%j0j0j0j0L5L5L5L5%n%Nj0j0%NJ5K5j0m0l5j5NM0L5J0J5nj5l0k0k0K0J5J5K0n
5741D0n%j0nnk0j5j5j5n%j5j0K5K5K5nnJ5J0NJ0J0K5K5%%k5k0j0j0J5M5L0%j5j5l5l5m5m5
5738h0j0nM0N0L5L0nj0m5m0j5j5%%J5K0M0M0J5j5k0j5nnnn%NK5K5K5K0J0%k5l0k0j5J0J5J5
5735E0K0N%j5k5N%j0j0nnJ0J5K5Nnnj0j0K0J5K5%nnnn%%K0n%k5NK0J0J0NJ0J5%nnnk5m0k5
5732C5NNNk5m0m5l5%J5J0J0L0M0J0J0j5j0l0n%J5L5L0J0%j0J5J5n%k0NK0n%k5j5j5k5j5j0
5729c0j0nj0J5J0K5K5%k5k0%K5L0n%nJ5J5J5nj5J5NN%N%j5n%K0Nl5m0k0%%J0K5K5L0Nj5NN
5726G5NNj0%%Nnj0j0j0NJ0%%J5J0J0J0%%J0J0%k5j5k0J5J5N%j0j5nj0NNNj5%J5K0%j0nNNj0
5723H0J5NJ0Nj5nj0%j0j5k5%%K0K0J0j0nj0K5K5K5J0j0j5NNNJ0j0nk0k0j5j5j0nnnJ0J5%N
5720F5%%NK5%k0J0J0J5j0j0J5%k0%N%nj0j5J5J0J0J5nk5l0l0k5j5NL0K0J5J0J0j5k0l5j5%
5717a5K5K5%%j0nJ5J0Nnj0j5j5k0j5j5N%%j0n%%%nnnJ0NK5M0K5%NNK0K0nk5l5l0j5j5%nNL0
5714a0M0J5nn%%K0nj0j0%nj5j5nj0j0nnK5J5nJ5J0K0%k0k0j0J0J0j5j5j5nJ5NNJ5J5%%j0J0
5711A5K0NNNJ0%j0j5j5j0nj0k5j0%K5nnNK5J5k5%NJ5nj0J0N%J0L5L0J0j5j5j0j0n%j0nj0K0
5708D0K0K5%%%%nnJ0Nj5k0%%N%%k5m0k0J0J5J5j0j5j5j5J0J5L5J5J5J0%j0J5%%J0Nn%l0k5
5705B0j0J0j0nk0k0N%K0M0N5L0%j5k0k0%%k0k0k0%nj0nJ5M0M0L5J0%l5m5k0J0J0N%N%nk5k0
5702@j5N%k0j5k5j5%nJ0J0j0j0k5nNL0L5K0K0K0J0J5%nj0%NNnnj5%NJ0%%nnNNnn%N%%nnNN
5698A5N%%%nnnK0K0J5N%J5J0J0J5NNj0j0nnj0J0nl0m0j0K5K0NJ0k0j5j5j0J0K5K0K0j5k5j0
5696C5NK0%NNJ5nj5j0NN%k0nnNNj0j5NNnnj0j5n%j0j0j0%J0J5%J0%%k0j5j0J0K5j5k0k0J0
5692f0J0NNnj0J5J0J5J5Nk0nnK0J5%nNNJ5j0j0J0K0J5j0k5l5%J0K0j0j0n%N%nnj5nJ5J5%%
5689eNJ0k0k0%%Nj5k5nJ0NJ0j0J0J5J0j0k5%K0K0J0N%n%%%L0J0NJ0j0nnJ5j0j5k0J0J0nnN
5686A5K5NJ0%%J0J5%%NJ5%%N%k0k5j5j0n%k0k0k0K5K0K0%J0NJ0K0K0Nk0k5l0k0NJ5J5%NJ5
5683F5nk5k5nnJ0J0K5L0%k5j0j0k0k0n%J0nj0NNNnnK0K0j5j5%%J0NNNnnj0n%NJ0J5j5j5%n
5680a0NNnnnj0nnnnNNN%J5J5%nj5%%nK0j0j0j0j5j5J0J5j5nn%J0NJ5J5%NJ5K0Nj5%N%nnJ5
5677B0j0nNJ0NNnnNN%N%%%%J0j5k0j5nnj5j0%%%%J5J0Nk0k5J5J5K0J5J5nnk5NK0j5j5j5J0
5673b0J0j0J0K5K0K0K0J0J5k5l0NN%k5k5J0nj0nnJ0J0j5j0j5j0J0NJ0Nj0j0j5NK0K0J0J0J5
5671C5j0j5j5%%k0j5k0%J5J5%k5k5%J5J5J0NNNM0K0nj0%J5NNnnJ0J5%%%%J5J0%j5j5j5%N%
5668D5j5k0%%Nj5j5%L5M5K5nk0l0j0nK5K0L0NJ0NJ0k5k0l0l0%%J0J0nnJ5J0nn%Nnnj0J0K0
5665F0K0%k0m0l0l0j0NNNNNNJ0J0J0NNj0N%NNJ0j5l0nnnnk5k5k5k0K0L5M0L5J0%nj5j0j5k0
5662e0j5NN%%k5j5j0NNJ5J5%nnJ5J5J5%J5K5K5K5K5J0J0J5j0%%%nl5l5k5l0l0l0%J0L0L0N
5659eNnnj5j5%K5L0Nj0NJ5J5NNN%%k5j0n%%j0k0k0NM5M0L0j0k0%K0nj0n%%nnj5nJ5%j0j5j0
5655A0j0%%K0nk0j0%%j5nj5N%j0j5j0%%%%j0j0%NJ0J5K0L0L5K0J0K5K0J0j0k5k5l5l5k5j5
5652g0%NK0K5K0L0L0%Nj5j0l0l5%J5K0Nnj5j0j5j0nj5k0j0J0NK5J5NnNL0J5%nj0J0%%%nn%
5649@K0%%%nJ5J0nJ5NN%j0J0J5Nj0j0k5%%j5j0j5k0N%N%k0nJ0K5K5L0Nnnk5l0nn%%j0j0n%
5646d5J5j0%NJ0J5Nk0J0NNNNN%Nn%j5J5J0K0nl0nnJ0J0N%%nj0j0%%J0J0k0j5NJ0%j5k0%NN
5643c0%j0%j0N%nnk0k0J0J0J0j0k0%J5J5J0NL0L0%%k5nn%l0l0j0K5J5J5K0J5M0K0K0J0%Nj5
5640G5j5k0k0j0J0%j0l0k5k0j5k0N%NJ5J5J5J5J0N%NJ0J0K5J5L0L0L5J5nnl5l0m0k0k0k0l5
5637e0j5K5J5K0K5L5L5K0Nm0o0m5j5k0NK0M0L5M0Nk0j5J5J5J0k5nJ0J0NN%k5j5j0k5k0j0K5
5635EM0K5j0j5k5l0%M0M5J0%Nk5k5m0j5%L5M0K5%j0k5k0k5j0nK0K0K0K0nj5j5j0j0N%j0j0
5632@j5j5k0k5N%J5L0M0M5J5K5J0j0l0l5m5k0nK0nJ5J0L0K5K0k0k5k0k0J5J0J0J5J0j0j0j5
5629B0NK5L5L5K0j5m0l0j0j5j0j0%%J0J0J5J5j0nj0NNJ0NNj5j0%%nn%%nnj0j5J0N%j5nnN%
5626a0nj0n%J5J0K5Nn%NNN%%N%N%NN%nK5Nj5j0j5J5K0%J0j0nNNNJ0j5m0l5l5k5%L5L0NNNJ0
5623C5Nj5k5k5l0l0j0J0J0NK0J5K5K5NJ0j0n%N%Nk0NJ5K0L5J0N%%nnl5l0k5%%n%nj0J0J0J0
5620ENnnK0K5J0J0%%j5n%J0n%j0J0%nK5J5K5%nk0m5m5k5%J5J5L5L0K0n%n%%k0j5l0l0k0NJ0
5616b5J0K5L0L5M0K0j0k5k5j0nj0nj0j0nj0nj0j0nNJ0%%j5j5j5j0j0J5L0K5L0L0J5j0j0j0
5614D5j0j0nJ0J0J0J5J5nk5l0nJ5J5K0nj0K5K0J5%nJ0J0N%k0j0k0j5nnNj5j5NK5L5J5%k5k0
5611F5k0j5k5l0NK5K5Nk0%L0L0K5J0j0%j0n%k5m0j0NNNJ0J0J0k0k0j0j0%%J5J0%%j0j5%%%
5608e%j0J0K0K0J5nNL0nl5l0nJ0J5nnj0nj0J5J0J5J5J5J0NNNj5l5k0J0J5J5J0N%j0n%j5j5
5605C0NK5K0nj0nNJ0J0Nk0k5j0nnnj5NJ5K0J5K0%%J0L5L0J0n%j0l5m0l5nJ5L0L0%%%%j0l0
5602G0j5k0J0NK0K0K0J5J0Nnj0j5j5j0j0j0j0%%J5L0N0K0j0j0j5j0k0j5NN%N%NJ0j0nnJ0N
5599A15J0j5k5j5k5j5%n%nJ5N%nJ0J0N%%%j5l0l0nJ5K0N%J0J0J0J0NNj0j0j0j5J0%J0J5%N
5596F5K0K0%%k0j5k0%L0K5J0J0j0l0l5l0j0J0%k0l0nJ0J0K5nj5j5J0%N%n%%J0nnnj0nJ5K5
5593EL0%%%%NN%%j0j0nk0k5nnj0N%J0j5k5%J0J0J0J0%%k5%K0K0J0J5%nNJ0J0J0j5l0k5%L0
5590@L5K5K5nk0k5k5J0NJ0j5j5k0j5J0K5Nl0k5k5J5M0M0L0L0%Nk0k0k5%NN%%K0K5NNj5j5n
5587E5nK0J5J0l0l0m0nJ5%nJ0%K0J5Nj5m0m0l5m0j0L0L0L5NJ0K5K0J5J0K0J5J5nj0j0J0n%
5585H0nj5J0N%j0nnJ5%nJ0K5K5K5j0n%%%k5%nnj5%nj0j0j5j0nn%%j5j0k5n%%NJ0J0J0NJ0J5
5581C5J0j0j5j5Nj0j0nj0J0J0%K5K0K0K0k0j5k5%%j0j5j5k0%%nj0nj0%%nnk5j0NK5K5L0J5
5578a5J5j5j5J0NJ0j0J0J5%Nk0J0J0NK0K0j0l0j0J5J5j0j0nnj5j5k0%%K0%NL0L0K5J5j0j0
5576F5j0NJ0nnj5NJ0L0K0%k0j5k0k0%%J0j0NNJ0j0j0NN%k5n%K0NN%NL0L0j0nk0J0NJ0j0j0
5573H0NJ0n%n%%n%Nnk5k0J5NNj5l0j5j0N%j5k0nj0L5L0j5n0j5J5J5J0nK0K0%J0J5J5J0%%J0
5570F5J0L0N%%k5k0j5j5Nk0k5k5nnJ0L5K5N%j0J0J0J5J0N%K0J5j0%K5K5L5J5%nk0j5nk5l0
5567A00l0nn%NK0K5J5J0%K5%Nk5k5nnj0j0j0j0nk5%%K0J5L0L5n%nnk5k5nnK0K0K5%j5J5%N
5564A30j0j0%nnnj5m0n5l0k0NNNK5N0N0K5NNj0l0l5l0k0%K0K0J0j0j0n%%%%K5K0N0M5J0nk0
5561A35k0J0%nj0j0j0%nj0j5nj0j0j0l0k5j0J0K5J0%nk0NK0K0J0j0nj0J0J5L5J0k0k5l5j5
5558a5%K5J0J0j5NJ0j5k0j5%J5K5%j0j5k5%J0NK5J5J0j5j0NK0K0%Nj5l0k0k5%J5NNNJ0%%J5
5555B5J5n%NK5J0J0J5j0nj0%K5J0Nnj0k5m0l5l5k0%J0NJ5J5J0J0K0K0J5nj5j0l0k5nK0J5K0
5552C0J5K0J0J0k5k0j0J5J0J0k5k5nK5L0J0%nj5j5k0j0nj0K0J5Nj5l5j0K0K5K5%k5l5k0k0
5550e5%K0N%nnJ0J5%%k0%L0K5K5J0n%Nk0j5j0l0l0nJ0J5K5J5K0J5J5J5L5J0J0k0k5%%n%j0
5547G0j0%%k0%nnN%j0nl5k0NK5K0nJ0%K5L0%%j0nNJ0L0J0j5j5k5J5K0J5J5J0%nnl5j5k0n%
5544E0%NL5L5M5J0k5m5m5k5k0j0nnJ0NJ5J5%J0j5j5n%%n%n%%j0n%%NJ0j0j0nnJ5%k0k0nK0
5541c0K5L0M0L5J0j0J0J0J0J5nnj0j5%%l0l0j0J5J5k0l0k5k0j5j5%J5J0J5nj0nNM5M5J5K5
5538A00%k0j5j5j5j5j5j0J0J5j0j5k0J0J0J5J0J5J5J0%k0k0k5%J5J0nnk5k0k0J0M0M0K5%%
5535F0%j5N%%nj0j5k0nK0K5nk0k0j0J5nj0NNNj5k5%K5K5K5%%%%nJ5K0NN%NJ0j0k5k5k0k5n
5532b0j0J5J0j0nJ0J5j0%j0nj5j5n5j5%NJ5nJ0L5L0%J0NL0Nk5k5k5%NJ0nJ5J0J0K0J5J0nN
5529C5J0%NJ5J5Nj0k0Nj0nj0nk0%K5M0K5K0j0j0k0k0NNJ5j0j5j5k0j5%%n%j0j0nJ5K0K0J0
5527D5J5J5J0J5J5%k0n0n0k5nK5M5L0L0N%l0l5k0%NNn%n%NJ5%J0%Nk5m5n0k5J5NK0NJ0J5J0
5524a5J5NNJ0J5J5nJ0J0%%j5j5nj0%nk0k5j0J5K5j0k0k0k0NJ0K5J0J0nj0K0J5J5K0NJ0K0K0
5521A00NNj5k0l5j0nK0L0J0J0J0J5J5j0k5m5m5k5%J0NJ0J0K5L0K5K5%l0k5nJ5J0J0j5NNJ0
5518A05J0%k0k0j5%%k0k5j5j5%K5L0L0K0j5k5k0l5j0%K5K0J5j0J0NJ0NJ0%n%nk0k5j0j5j0
5515a5%J0K5M0L0Nk0nj0j5j0k0j5%%J0J0%k5l0l0%%N%K0M0J5k0j0N%nk0k5k0J0%L0K0J5%%
5512ennJ0j5j5NK5K5j0j5j0J5J5J0j0j5%%nnnnj5j5J0J0j0nj0NJ0J5NNn%NK5J5J5%nJ0%J5
5509F0J0J0J5%NNNNNJ5J5k0m0l0j5%J5NNj0nNJ0n%nj0NNn%n%j0n%N%%Nj0j5J0J5J5j5j0J0
5506D5J5Nj5k5k0j5j5nnk5nNK5K0%j0nn%NJ5%%NNj5j0nK0J0%j0j0nj0J0J0j0j0%NK0K5J0j0
5503A0K0K5K0j0k0j5k5k5m0m0k0Nn%NL5M0J0nnJ0J5%%nj0J0NL5M0J0J0nJ0N0K5J5J5j0nj0
5500A65j0K0J5%k5k5k5k5k5j0j0%%j5j0j0j0%%j0j0J5J5nnJ0%%nNJ0n%%%K5%nj5j0NNN%%j0
5497A5N%%nnJ0k0l0k5j5j0k5%NL0M0K5J5%k0k0nnj5j5J5J0J5J0J5L0L5J5k5k5k0k0k5%J0J5
5494a5K5Nj0j0NNJ0nk0NK0n%NN%%%nK0J0J0j0j0J5J5J0j5j5j5j5K0%%k0k0j0j5j5NJ0%k0k5
5491g5nJ0K5K0J0Nj0l5l5j0J5J5J5J0M0L5K5%NNj5j0k0%N%nJ0NNn%NN%j5j0j0J0NJ0%NNnn
5488C5l0j5K0M0L5J5j0l5j5j5%nJ5NJ5J5Nj0n%K5K5K0K0J0j5k5k0l0k5l5l5j5k0j0j5J5M0
5486c0J5K0j0%%%J5J0J5nNNK0K0Nj0j5k5k5k5%K0L0L0L5J0nk5k0%J5J0K5K5j0l0k0%%nj0j5
5483D5j0j0J0J0%%K0K0J0k0j5J5J0j5k0j5J0J5j0n%%J0Nj0n%%J5j0nnNNJ0J5J0NnJ5J0J5%
5480A25%j5k0j5k0%NJ0J0j0j0%%%%K0%%nj5j0NL0Nj5j0j5J5j0nnj0j5N%%Nj0j0NNK5L0J0J5
5477A00J0J5%%k5k5k5nnnJ0J0J5J5%k5k5l0J0L0J5nj0%j0nk0j5nK0NJ0j5k5j5%J0J0L0L5L0
5474H5L5N%j5j5nnnnNNJ0J0%%J0J0J0J0%nn%J0J0j0j5nk5k5l0j0J0%Nn%nn%J5N%j0nK0K5j0
5471G5l0%n%%j0j0%nN%%%L5L0nl0k0J5K0nJ5J0Nj5l0k0k0NK0K5K0%j5j5%nnk0nj0J5J5j0%
5468B0n%K0%%%j5j0k5n%Nj0nJ5J0NNN%nj0j0k0%K0L0L0L0%j0j0%%NJ0k0j5nl0l0k5j0nJ0N
5465e5NNJ0NK0nn%%%j0nN%%j0J5J5L0K5L5NNk0k0%L0L0J5J5j5m0m5m5j5k0j0j0n%J5J5J5J5
5462e%n%n%k0k0j5%NJ0j0NNNJ0%Nk0%J5J0J5J0Nj5k5%J5J5nnN%NNJ5J0J5K5J0j0%%J0N%K5
5458A00J0k5k5%%%j5k0n%%NJ0J5%k0m5k5j5k0k0J0NJ0J5M0L5Nk0k0nj0J5J0%%%NNNJ0j0j5
5455ej0%K5nnn%%NJ5J5NJ0J5%k0k0j0j0n%k0k0k5NL5L5Nj5j5j5K0M5L5L5J0k0%%J5j0nnk0
5452F5j5J0J5J0J5K5K0nk0l5n0j5NJ0J0%nnJ5NNJ0J5J5K0N%NK5K0j0k0m0k5nK5J5K0J5Nk0
5450A35k0k0k0j5k0l5l0nNJ0Nj5nnj5j5nJ0L0K5%Nj0J0nn%K0L5%l0n0k5J5L0K5J0j0k0NK0
5447A5M5M0%k0k0k0NJ0NK5%nn%%NN%l0m5nJ5K0J0J0%%k0%N%j0j5%nNN%nnJ0nj0%J5J0J0j0
5443C5nk0k0j0j0J5J0L5J0K0j0n%nnNN%%n%NNnj0%%j5k0J0%K0J5%k5n0l5j5%K0K0K0n%nJ5
5440a5J0N%j5j5%Nnnj0j0%NJ0K5K0J5%%NN%N%%NNj0J0%%%N%N%%J0j0j0j0J5J5j5j5%K5J0N
5437G5nj0k5k5k0j5j0j5nK5J5K0J0L0K0nk5l0j0J0J0N%NJ5nj5nNJ0J5J5nl0nnJ0J0L5J0nl0
5434D5k5k5j5NL0L0NNnnNJ0K0n%j0%K5J0J0%k5m0o5n0j0J5K5J0j0j5k0NL0K0J5%%K5K5M0%
5431H5k5k5%J5Nj5nj0J0Nnj5%%K0%j0j5j0J0n%NN%j5j0nNJ5%%%K0J0NJ5j0j5k0k0j0j5j0j5
5428e5k5nj0L0N5L0K5%n%%nj5j0j5%Nj0j0%Nj5j0%NNNK0J5K5K0J5nk0j0k0N%%k5k0j5J5K5
5425@Nj5m0l5j5NK5K0K0L0L5J0Nj0j5j0j5j5j5j0j5%%J5j5J5j5J5N%NK5K5J5J0J0J0j0l0l0
5422el5j5nJ0L5K5K5K0j5l0l5j5NL0K5%Nk5nNJ0j5j0k0NJ5J0K0nJ0J5j5nk0j5J0J5J5J5%%
5420C5J5K0%Nj0nj5j0%%nk0k5k5J0Nj0nl0%K5K0K0K5J5K0K0K5J0J0j0nl0o0n5l5N%j0nj5k0
5417a20J5J0j0j5j5J5L5L0K5K0L0L5J5nl0k5k5l0N%K0M0L5L5n%k0k0j0j0j5j5J0L0K0K0K5
5414A00%nl5nj0J5J5J0j0k0%K5K0%j5j0nj5k0%%%J0nm0l0k5%K5K5%%%J5J0J5nNJ0NJ0n%NN
5411F5J0Nl0l0l5j0N%NJ0J5K0K5N%K5%J0j5j0nn%%%%j5J5j0nj0J0J0Nj0j0k0NJ0%nnnnj0j0
5408ennN%nk5j5j0%%K5L0K0%N%J5j0k5k5j5NK5K5K0K0K5K5nj0k0l5m5k5K0J5J5J0j0m0l5j5
5405h0J5K0J0J0nK5K5NnnNk0%%J0k0l0l0%%K0K5K0K5J5j0nl5nj0%nnnnnJ5nj0j0J0J5J5J5
5402a0J5J0J5J0J5J5K0Nj5l5l5j5j0nn%nj0j5J5J0J5nnnj0K0J5%k0j5k5j5j5%j0%nK0M0M0
5399a0J5N%%NNJ5NL0J0k5k5j0J5NN%j5j0j5J0Nk0nj0%%nj0nnJ0Nj5j5k0NJ0j0%j5j0J0NNn
5396h0j5%%j0J5K0K0%%J0J0J0J5%Nj5j5k5%%%j5J0%NJ0J0J0j5l0j0J0Nk0k0%nK0K0K0nK5K0
5393a0K0Nnnj5k0%Nj5j5k5nJ5J0K0nj0n%%j0J5J0N%nNNK0K0L0J0NJ0j5j0j5j5nnNL5K5K5K5
5390A10L0Nl5n5n5k0J5K0K0%j0k0k0k5j0j5j5j0nk0j5l0%K5K5J0J0n%L0L5K0K0NK5L0L0K5
5388A25nj0l5k5k0j0L5K5K5k0j5j0j0j0j0l0l0k5j0J5K0J0J5K5K5j0n0n5j0K5K0K0j0j5j5
5385e5j5J5%%K0M0M5M5Nj0nj0%j0k0Nj5J0j5j5k5l0k0k0NNK5K5L0L5L0%k5k5nj0K0K0J5nl5
5383B5m0k5nNJ0%%j0j5j5j0n%K0K5K5K5nn%Nj0J0n%n%nnj5j0J5L5L5L0L5J5j0l0m0l5m0k5
5380e5%J5L0L0L0nj0j0%%J5j0n%NNj5j5J0NK0nj0j0k0k0j5k5nnNNK0J5K5K5Nj5k5l0l5j0J0
5377h0J0K0J5J0J0%k5j0j0K0K5L0L0L0J0k0k0NNNj5%nj0j0k5k0l0l5l0j0j5J5L5N5L5%j0J0
5374eK5K5J0J5%%j0m0m0n0j5NJ0L0M0M0O0N5J0k0k5l0k5l0nK5L0J0l5m0k0n%%k5k5j5J5K5
5371c0K0J5j0M0L5J5j0j5k5j5j0l0k5k5j0J5J5NK5J5K0NJ0K0%%%J0J0J0j0%Nj0nj5k0J0NK5
5369F5N%nnJ5J0J0j0j0j5j0%%j5k0J0K0K0%nk5m0l0%K0K5K5J5J5k0j5n%%%n%%j0N%nj0J0N
5366A5%j5j0K5L5K5Nk0l0l5k0J5M0L0J5J0j0l0m0k0nNN%N%%%%%NNNj0j5NJ0%J5J0nj0j5j0
5363a5nj0j0j0j5j0J5K0%n%K0J0Nj0j0n%nnj0j0J0K5J5nj5NK0K0L5K0J0%j0k0l0l0%%%nJ0
5360a0J0j0nNNJ5L0L5K5%nj0n%k0j0nj0nj0NK0J5J5n%K5n%k0k0n%j0j0j5j0J0J0J0N%j5k5
5357ej5%%nk5nj0%n%K5K0%j5J0NJ0nk5j5j5nK5J0J0N%K5K5J0j0k5k5j5k0J0J5K5K5J0J0N%
5354C5%%%K0K0%nl0NJ0j0%j0J5Nk0j5NNNj5j0j5J5nj0%j0J0J5K5K5J5j5m0m0j0j0n%J5J5J0
5351eJ0nn%J5J0J0j0nnJ0J5j0N%J0Nj0j5J0J0N%j0nj0j0k5k5k5k0j0j0J0J0L0L5K0K0K5NJ0
5348F0j0j5j5j5j5nj0J0J0k0j5n%n%J0J0K0K0J0%J5K5NNj0j5j0n%%J5J5NJ0j5j5k5n0n5l0
5345a15%M0N5N5J5j5k5n0l5nL0O0L5J5j0nNNJ5J5j5k0n%%J0nnk0m5n0l0nJ5M0J5NK5J5K5%
5342C5%Nk0j0j0NNJ0NK5K5Nk0j5J5J0j0k5nJ5%%J0J0J0%%J0J5%k0k5m5l5NM0L5K0K0N%k5k5
5339E0l0nNJ5j0nj5NK0nn%NK0NNNN%nK5%J0j0NJ0J0j0j5j0l0k5J0NJ5nNJ0J5J5N%j0j0j0n
5336F0j5k0%%%NJ0J5N%J5J0%NJ0NnnNJ0J5J0k0l5l5j5J0J0K5K5J5%k5k5k0%J5K0j0j0j5J5
5333F0J0J0Nj5j5k0NK0L5L0K0Nl0k5j0J0Nk5k0k0%nj0j0j5j0j5J5J0J5n%J0J5NJ0J5K0L5L5
5331A50J5j5j5NNN%Nnj0NN%%%%%NJ0J0%j5%NJ0Nk0j0%J0Nj5nj0NN%k0j5j5NJ0%%j0k5l0%j0
5327C5J0J0NJ0NNL0%NnnNNJ0J5j5j0nnj0j0j0j5nj0NNJ0J5Nj0J0J5K0j5k0k0k0k0j5K0NNN
5324D5j0%NNJ0%%j0J5K5nnnJ0Nj5k0nj0%%j5j0%nNj5nn%%K5J5K5NN%K0%nj0%K0Nj5k0%NNn
5321F0%nnnj0J0N%%nj0%k5k5k5%M0M5K0J5J0J0J5j5k0%Nk0k0J5J5J5nnj0j0j5j0j0k5k5j5
5318d0J0K5K0K0K0J0j5j5k0nj0%NK0%j5j5nj0j0nj0j0j0nnK0NJ0J0J0NNN%J5J0%nJ0J0nj0
5315B0j5k0j0j5j5NJ0NK0M5L5L5%NNJ0Nk5m5n0l5j5NN%K5M0J5J0j5%%NNj5j5nK0M0L0K0k0
5312A05k0k5%Nj0J0K0K5J5j0j0j5nj0%K0NJ0j0j0nnj5k0j0nj0j0NNJ5K0NJ0J0J0NNk5l0l0
5310A5l0J0%%%%%J0N%Nnj0J0J0J5J0j0nnK0K0nJ0NJ0J0j5j0j0j5%nj5j5k0%NNJ0Nj0j0j0J5
5306@K0%K5K0n%j0J0J5l0k5j0J0J5j5j0nj0J0Nnl0nnNNnj0%%K0K0J0J0nJ5J5K0K0%j0l5m5
5304en0k5J0L0L0%%%%k0j5l0nK5K5L0J0k0NNJ0%%J5J5n%j5%%%%%j0n%%j0%n%Nj0j5nNJ0j0
5300c0n%Nk0k0n%J0J5K0M0K5J0j0%NNJ0J0n%j5j0k0j5nJ0nJ5NJ0j5NNL0nk0j0j0j0j0nj0n
5297c0j0NL0L0L5K5J0k5k5k5J5K5J5J0J5J0Nnj0k0k0J5J0J5j5j5NJ0J0%k0l0%NJ0j5nnj0%
5295B5n%j0k5k0J5J5%%J5J5N%J5J5j5j0k0k0j5j5j5j0j0j0J0J5%%%NJ5K0K0K0L0K5J0J0%n
5292I5nnNNj0j0j0nj5J5%Nj0j5j0N%nN%nj0J0NJ5K0j0%k0k0nnk0k0%K5K5L0J5nnnk5m5l5k5
5289h0%n%%N%%%nJ5M0J5%J0K0K0K0K0J0j0j5%K5K0j0n0n5l5N%%%%%J0J0nnJ0J0J0nj0j0n%
5285c0n%n%NNJ5J5Nk0nJ0J0J0Nk0%K5J5J5%%NNJ5J0%k0nj0j5j5j5NJ0nk0j0%%j0j0%nnj0%
5282e5%nj0J5J5L0NJ0J0K0K5%%k0k0%k5j0J0J0K5NJ0j0J5K5K0k0j5j5j0nnj5j5l5j5J0K5J5
5280ej0j0j5%%J0J5K5%%%J0J5K5L0nj0j0l0n0k0%Nj0j5J5J0J5nNNn%%K0K0K0j5j0K0K0J0j5
5277E5k0Nn%J0J5j5k0l5nK5%%k5k0J5L0J0j0nJ5J5J0%%%%L0K5L0nk5k0k0j0J0Nj0k0k5j5N
5274@NNnn%N%NNJ0n%J0J0J0J0%%%%J0NJ0J0j0j0k0%NJ0J0J0NNJ0J0NJ0nl0k5j5NNl5l5k0n
5271b5J0J5NNj5nJ5J0K0K5nk5l0j0n%nJ5NN%nJ0NK0J5K0nJ0J0K0nj5m0m0k0J0NNNnnn%NJ0
5267A0NN%%j5NJ0%J0N%%J5J5n%%NNNj0l0l0j0M0L5K5%j0l0l5j0J0J5nnnj0J0J5J5j0k0j0%
5264A0%nj0nnJ0J5L0Nnnj5j0nnj0j0j0n%NJ0J5J5J0NNnnK5J5L5J0n%n%j0j0nj0Nj5k0k5j0
5261ej5j5k0J0K5K5K5K0%j0j0j5j0k0k0n%%%J0K0Nk0nJ5L5M0L5J5K5%Nk0j0j0J0J5%k0nj5
5258H5J5J5L0nk0m5l0n%K5K0K5%%j5j0j5j5%nK0J5J5nk5k5%%nl0k5k5%K0J5J5J5K0K0Nk0m0
5256A0m0k0NK5K0K0J5J0j0j5nnj5j5N%J5J5N%j0j5nn%Nn%K5K5%%J0J5J5nk0j5k0Nnn%nNJ0
5252B0NJ0nnJ5J0%nj5NJ0J0J0J0j0k5j5j5nL0J0%%%J5K0%%nj0NN%%nj0J5J0K5%nnj0j0nj5
5249F0%J5L5M0K5K0J5j0k5k5j0nj0j5j0j5%NJ0J0k0j5%nJ5J5K5K0j0j0k5nNj5j0j5j0j0nj0
5247B5j0j0l5k0NN%%%l0j5k0NK0J0%L0K5L0L5J5j0nnj0J0%%j0j5K0K0J0NJ5J0L0%nj5%nk0
5244H5j5j5J0n%k0k0nnnj0j0J0%%%nNNnj0j5K5M5M5J5j5m0m5j5J0J0NN%K0K0L0J5j0j0NNJ0
5241A00j0j5j5nnnnnj5nnnn%k0j0j0%K5NN%j5j0j0J0J0J5J5j5j0j5j0J0K5K5K5j0l0j0J5J0
5238B0J5%%%J0J5K0nnN%J0J0J5j0k0Nj0%k0NJ5%j0j0%%%n%N%%nn%Nn%j0j0nJ5K5K0J5J5%N
5234A15k0k5k5k5%nNJ5j5j0k5k5nnJ0Nnk5k5k0%K5J5K0nl0l5nJ0J5N%K0K0N%%%J0J0J5j0N
5231b0Nj5j0l0nJ5J5L5J5j0j0%J5%Nj0nn%NN%%%%J5J0NNN%%K0J5j0j5j0j5j0j0J0K5K5K0n
5228G5k5k0j0j0j0nNJ0%Nn%J0NJ0J5J5J0J5nJ0J0Nj5k0NNJ5j0j0nj0%Nnk5l0k5k5k0N%J5J0
5225c0J5K0J5%l5k5nL0K5K5L0L0%k0k5k5j0j0l5nNK5%%k0NL0K5L5J0k5m5n0k5nj0NNJ5J0N
5223d0NJ5J5L5L5Nk5j0k0NJ0j0j0nj0NJ0J0J5NNJ5J0K5NNN%NJ5J5%%j5j0j0j0nnnk5l5l0j0
5220a5J0L0N0M0K0nnnnl0k5k5k0NJ0L0K5J5j5l5l0j0NK0J5NNN%nk5l5j0NN%NN%nnJ0J5n%J5
5216C5J0J5J5J0j0j5J5L0Nj0NJ5J5nk0k0N%%k0k0j0j0j0j0j5j5%%%K5N0N0L0nl5m0k5k5j0
5214@j0j0j0nK0J5K0J0J0j5j0%%N%J0J0L5J0nnj5j5j5j5nK0L0J5%k0k0j5J5J5n%j0k0l0n5
5211g0l5NK5K0K0J5J0J5J0J5K0K0nn%n%%j0nn%nnj0J0j0nnj0NNk0k5l5j0J5L5L5J5nj0k0%
5208b0J5J5J5j0J0J0J0J5%%k0k0k0k5nJ5J0J0j0l0n%NJ0k5%NNJ5nnnnj0NL0K0K0K0K0M0J5
5205A15k5k0k5l0l0l0j0J5J0J5NK5L5L5%j0j5k0J0J0J5K0%%NNK0K5%k0l0k5j5Nj0j5k5l0%
5202a5%NJ0%%J5j0%nJ0NN%%%j5j5k5k5k0k0j5j0n%K5N0L5J5NNNNk0k0k0nnnJ0L5K5Nj5J0L0
5199D0L5J5j5l0k5nL0M0J5J0j0j5l0l5k5l0k5j0j0NL5%J0j5NK5K0J0j5j5m0k5nK0K5J0Nnj0
5197d0%%J0K0n%nj0%k5l0k5%K0K0K0NNj5%K5K5K5j5k5k0j0J0K5J5N%J5J5%J0NNJ5J0%N%Nj5
5194G5j0nj0n%%nj0j0%%k5N%%Nk0J0Nnj0J0J0J0J5K5K5J5k0l5l0m5k5j0L0K5nJ5J5NNj0NJ0
5191B5J5L5K5Nk0l0l5k0%K0K5NNj5j0k0k0j0j5K5K5K0j0j0J5K0nj0j5j5k0J0NNl5m5k5j0J0
5188a00J5K0K5K0L5J0j5l0l5j0J5J5K5K5Nj5k0k5NN%NJ5J5Nk5j0j0nnk5k0j5NK0K5%NJ0NK0
5185a5K0%%nnNJ0j0n%N%%nk5%K0L0J5j0l0nnNK5NJ0j0n%NJ5nk0j5NJ0n%j0j5NNNJ5%%NJ0N
5182C0N%NNNJ0%k5l5j0J0J0j5k5k5nK0K0K5NJ0NK5K5K5J0nj0j0k5k0k0k0j0J5Nj0l0nK5K5
5179A5L0L0K5K5J0k5n0n0l5j0nj5K0J5J5nj5j5j5J0L0K5K5%%J0%nK0J5Nj5j5j0j5j5%%J0J0
5176C0NJ0%NJ5J5J5j0j0%%nN%NNJ5J0J5J5J0%%%nnL0Nj5j5nn%%k0j5%NJ0J0nnK0%%J0j5j5
5173A15j0Nnnj5j0nnj0j0j5j5j0J0%%%N%J0%Nj5J0NNK5J0j0j0j0j0k5k5k0NK0M5M0K5%Nk0
5170H5k5m0j0nJ5J5J5J0J5J0J0NNk0k0k0j0%%%nj0j0j5j5N%NNk0j5J0Nj0j0j0j5%%J0L0L0
5167@L5J5nnn%j0l0l0%n%%J0J5K0K0K0J5nj0j0J0K0nNNj0%k0NJ0j5N%J0k0j5NN%j0nj0j0%
5164e%j0j5%nJ0J5n%j0K0K5K5J5k5j0K0K0K0j5j5j5j5k5k5nnNJ0NJ0NJ0J0J0n%K0J5NJ0NN
5161H5%Nj0n%nn%n%nnN%j0nnnnnj0Nnj0J0NK0J5L0L0J0j5k5l0m0j5j0nnK0K0J5j5j5j0NJ0
5158EJ0n%nJ5K0K0%j5j5k0L5L0L5nnj0j5k0m0k0J5K5K5K0J5J5j0l0l0NNJ0j0j0nj0NN%k5k0
5155a0NJ5L5N5N5M5%k5m5o0o0k5nNJ0J5J0%K5L5N5M0%k5m5m0k0J0Nnj0j0nj5j5j0J5J0J0K0
5152D5J5%%j0j0k0%%%%%NJ0j0nJ0J0NJ0j0nK0J5NNnJ5NNNJ0j5j5nK0K0nk0j5%n%%N%nnn%n
5149F5K0K0K0j5j0nnnj0J0j0j5j5J0j0l5k5k5nj5k0nj0%J5J0J5j0j0nJ5K5K5L5J5J5nl0l0
5146a5j5%J5J0J5J0%%j0j5%K0K0J5nnk0j0%J0J5J0L5L0K5Nk0k0k5k5l0k5nn%NNNn%nnK5L5
5143D5L0L5J5%%%%K5L0L0nk5l0j0j5k0j5j5nj0%j0n%nn%%%Nj5j5J0J0K0j0m0j5nj0j0j5K0
5140c5K0%J0J5J0J5NK0J5NNK5%%K5%k5l0l5l5l0j0j0NJ0J0NJ0J5NJ0nnJ5J0J5J5nnk0k5j0
5137A0j5j0j5k5k0k0nNK5M0L5J5nnj0%%J0L0L5K5%Nk0j5j0j5%n%%j0j0k5%%N%%%Nn%J0Nj0
5134Ej5NK5J0j5j0J0Nj0j5k0nj0j5NJ0K5L5J0Nj5j5j5l0k5k0%K5K5J0nj0j0k0j5j0J0NJ0N
5132f5NJ0J0K5J5NNnnK0M0%J0NJ0J0Nj0j0N%%%k0k0nnj5j5j0j0nJ5K5J0j5j0nnj5k0j0J5L5
5129@L5K5J0NJ0nnNNNj5j5k5k5j5j5N%%L0L0L0NNNnl0m0k0nnJ5K0J0J5%%%k0k5nN%nj0nj0
5125c0j0j5N%J5N5M0M0J0j0j5j5l0l0k0NL0L5J0j0k0k0k0NJ5J5%j5J5J0K0K5j0j0k5k5k5J0
5123EK5Nj0j5J0K5K0J5J5j0k5l0k0j5J0N%%J0M0L5J5%J0n%nnj0J5K5%j0j5%%%Nj5j5k0k0j0
5120C5j5j5k0j5%J5L5J5J0%Nj5j5j0j5%k5k5%%%j0nNK5M0M0K0j0k0k0j5j5N%K0K0J0%NK5J5
5117H0J0J0j5nnNN%k5j5j0%NN%j5j5%K5K0%j5l5k5%j0J5K0K0j5j5l0k5nn%%J5J0M5M0L0%k5
5114E0j5k0j5J0J0Nj0nj0J0J0j0j5nJ5Nj5j0j0J0NK5Nnl0nJ5%Nl0nnnN%j0l0k5J0J0J5J5%
5111e5n%j0j0K0K0J0nnJ0J0NNNj0j5J5K0J5%k5l0m5j0J0J0%J0NL5NJ0%K0K0%l0k5%%j0j0j5
5108e5K5K5J0k0m0k5j5%j0j5j0k0k0j0J0L5L0L5K0J0j5%%%J0nnj0nNNJ5J5nn%J0J0NJ0L0K0
5105D5Nnl5m0l5k5k5j5k0J0J0J5J5NJ5nj0J5J0%%%%J0J5N%%NK0K5%k0n%K0J5J5j5nJ5L5L5
5102A00J0m5m5k5K5N0J0nk0k0J5n%nj0j0NJ0J0J0N%%NJ0J5k0m5l0k5j5NK5M5L0L5Nj0nj0J0
5100H5NK0J5K0J5M0J5nl5j5%J5J5nl0k5l0nj0j0j5NNk5k5%nn%%Nnk5%j0j0Nj0j0j5J0K5N0
5097B0M5K0%nj5J0K5K5J0J0k5k5l5j5J5J5%k5J5J5%%n%J0J0NNNj0k0n5m5k5j0j5J5K0NNJ0
5094a5J5J0J5J0Nn%j0nnnnj0J5Nj5j5l0NNN%nN%J5J5Nk0j0j0J5J5%%%n%%K0J5j0l0m0m5N%
5091i5K0K0J0NJ0J0N%j0J5M5K0nl0k0%J5M0K0Nnj0NNNNK5K0j0j0j0j0Nk0l0k5nJ5j5j5l0k5
5088e5j0j5j5k0j5j5nnL5L5L0L5%%j0j0J0J0j0j0j5NJ0%%%%%%%J0J5NNNNj0n%%NNNk0l5l5
5085h5j0J0J5J5K0J5L0J0j0k5k5%J0J5%nj0l5j0j5n%J5J5K5L0K5L0K5%j0nnl0k0k5n%J0N%
5082a5%J5J0K5j5l5l0k0NM0M0K5j0k5j0K0K0%%nnn%n%nn%%%%j0nK5K5%l5m5l0J0K5L5L5K5
5079F5NN%j0l0j5k0%%n%%%%%%%j0j5k0Nj0nk0j5J5J0%K5J5J0J5%j0k5%NJ0nk0k0K0K0L0J0
5076A0%K5K5K0j5j0j0%nnj0nj5j0NK5%n%%Nj0j5J0J0J0j5j0J5J5J5K0J5k0m0m0k0K0L5J5N
5073D0J0J0J0j0%j0nk5j5j0J5%%k0k0j0j0%Nj5j0%M0J5K5j5j5J0NJ5N%%J0J0%%j5j0j0j0j5
5070b5J0J5n%nN%%%L0L0L0J0j0k5j5j0n%J5J5%NJ0Nj0j0j0nj5j0k0J0j0nk5%j0nj0j5NNJ0
5067e0J5NNJ0NJ5J5NNk0%K5J5J0j5k5m0j5j5j0j0j0%L5L0L5J0NN%%N%J5J0nnj5j5J0L5K5%
5064A00nj0j0J0J5J0L0L5N5O0M0L5K6Nk1m0m5n0j5k0k5k5k5k5j5j5j0j0J5J0NJ0j0%K0K0J0
5062A35J0j5k0k5l0m5m5k5M0O0M0nnj5j0j0j0K0j0k5k5J0L5L0L5nk5k0j5j0j5N%J0%j0j5n
5059a0n%J0J0J0K0J5M0J5Nj5k5l0k5l0j5J0J0J0J0J0nnJ0NJ0j5j5j5NK5K0K0j0nj0j0j0nJ0
5056B0L5L5L5%k5j5j0nj0nK0NJ0nk0j5j0J0J0%j0n%%NJ0J5J0J0N%%%%%%J0j0nnJ5J0j5k5%
5053G5J0J5j5j0l0nn%k0k0k5J5J0j0%%%%%%L0O0K5%J5J0K5%l0n5m5k5j0J5K5J0j5j5k0%J0
5051eJ5K5%j0j0%%NJ5j5j0NNNJ0j5j5NNJ0j0l5j0J0J5K0nk5m0n0k5J0J5J5K0%J5K5L0J0NJ0
5048B5J0%NN%nJ5%Nk0l5l0l0%J5J5M0J5n%K0L0K5J0k0j0nj0nj0nNNnn%J5J5k0k0k5J0Nj5j5
5045ej0j0N%nnnnNNJ5J0J5J5NNK0K0L0NNNl5k5l5l0k5k5j5j5K0K5K5K0nnj5NL5K5K0nk0k0
5042B0j0K0Nj5l0nJ5J0J0J0j0nNM0L0J0k0k0k5%J5J5%%n%%%K5M5L0K5N%k0k0m0j5J0NJ5nn0
5039G0n0l5j5J5J5n%nnJ0K5M0J5K0J5J0j0l0k5%nJ0L5L0J0%%k5l0nj0J5J5L0L5nk5k0Nj5j5
5036H5j0nj0j5nj0nnnnj5NL5L5J5n%l5l5m5nj5%j0J5L5L5J5J0J0N%nnn%%%%L0K0J5%%k0j5
5033G5nk5l5l5j0j5J5J0K0K5J5K0k0j5j5j5k5k5K0L5L5L0K5K0k5m5m0l5j5k0J0L5J5J0j0j5
5030c0j0j0%NJ5K5NJ0J5K0%J0k5k5l5l5j0J0K0J5M0L5L0J0nnk5k0k0j5j0nj5k0J5L0K0%nj0
5028e%%J5J0K0nN%%nj0j0NK5L5L5J5nj5j0j0j0N%nk5k5nn%k5k5NNNJ0NNN%%%%%J0%%nn%nk0
5024a5k5l0j0K5J0J0j5l5nnJ0N%NK0K5K0K0J5nn%j5j5k0k0%%%K5J0j0%nJ0L5n%J0n%J0%%J5
5021C5nN%NNNNNJ0J5K0L0%J5J0j5l5l0l0nj0j5%%nl0k5%K5K5K5K5J5N%n%j5j0nj0%%j5j0%
5018A0%NN%J0j0J5NNj0j5%j0J0Nj5j5k5Nn%%Nj0j0k5NK5K0j0%J0J5j0%J0J5%nJ0NNNN%J0J5
5015F0%%j0j0J5K0K0%nn%nN%J0J0j0j0j5j5j0%k5k0j5J0NJ0K5J5nl0l0nL5L5L0K5NJ5J0J0
5012A45nk5j5k0nnk5k5nJ5N%j5J5J0j0NNJ0j5NNJ5nk0k0nnj5l0j5N%Nk0N%K5M0M5L0J5%%J0
5009A10n%k0m0j0%J0j0j5K0K0J5%j5nk0k0k0k0l5l5k5%K5M0L5Nj5j5%K5%%j0j0NN%K5J0NJ0
5006B0NK0J5J5L5K0nk0Nnk0k5l0j0J5K5K5J0J5j0j0nj0k0k0l5j0J0j5j5j0j0j0N%J5J5L5J5
5003B5J0j5nnJ0j0k5k5J0Nn%j0nJ5J5L0NNN%%j0l5l5m0%K0L0K5K0j5l0l0n%N%J5J5K5K5K5
5000C5K5K0K0J5nk5k5nnj5j0j5k0n%K0J5K0J5j5k0k5n%nJ5nj0K0L0L5K0N%%k0j5j5j0NNnl0
4997A0l0j0J0J0N%J5J0NJ0NN%Nj5l0j0j0nnJ0K5L5J5%%%%k0k5j5j0%%K0L5K0K0%k0k5k5%%
4994A5NNn%j0j0J5J0NNJ0J5K0%J0J0j0j0k0%%Nj0l5k0j5%Nl5l5k0K0O0M0J0k5l5m0j5%J5j0
4991h0%%j5nJ0J0J5K0N%J5J5NJ5j0j0k5k5k0j5J0L0K0K0j5k0k5nnk0%%K0K0j0nj5j0k0k0J0
4989a35NL0K5L5K5K5J5K0K0J0J0j0j5nj0j0nNJ0k0j5k5nN%j5k0%%%N%NK0K5K5K0J0j0%NJ0
4986F5J0j0nn%j0nk5n%%%%J5K0K0K0%n%%nnk0j5j0J0J5j0l0l5k0J5J5K0nk5j0NK5K0NJ0j0
4983B0nnnj5k0j0J0L5L5NN%N%N%%%%NN%nn%j5j5k0j5%j0K0J5J5j0j5k5k0k0k0k0NK0L0K5%
4980a5J0K5%nnj0j0nL0M5N0J0Nk5k5l5l5%%J5%j0j0%K0L5L0NJ0nnJ0%j5j5j0J5nnj5j0k0n
4977A5%nk0k0j0J5J0J5%NnnK0K0J0J5%%j5k5j5%J5J5NN%%k0j5k0k0j5k0J0L5K5Nk5k0NK5N
4974@Nj0j0k5%J0NK0K5M0M0Nj0k5k5k0k0k0J0K0K0J0j0nj0nnl0l0k5k0j0J0L5L5O0N5L0Nn
4971A20j0j5l5k5nJ5J5nnn%%%k0j5j5j0nj0J5J5J5n%%J0K0J0J0j0l0k5%NJ0J0K5K0nk0k5j5
4968@j5%%n%%%Nj5j0k0j0j0J0J5L0L0J5K0K0J5K0j5l0k5n%NNj0j0NJ0j0nJ5K0J0J0%%n%j0
4965E0nNNK0K5J0J5j0m0n0k5j0j5j0n%%j0nnnNNj0n%Nnn%%%%nj0NNK0K0J0J5J0J0K0K5L0L0
4962A10J5J0k5k5n5n0k5k5k5%J5N0L0J0Nk0N%J0J0j5j5N%J0J5NJ0%%K0K0J5K0nn%nj5k0j5
4959D5j5%%k5k5n%J5K0%nk0k5k5%L0K5L5J0%j0NNJ5J5J0J0%%%j5m0l5n0l0l0J0L0L5L5J5n
4956En%Nnn%%NNnnk0k0%K0K0nj5j5%nJ5M0K0K0%Nk0%L0K5L5J0J0j5k0k0nn%k0k0k0%nn%%N
4953A5Nk0j5%NNj0nj0J5J0J5J0J5J5J5K5Nk0k0k5l0m0m0k0NJ5J0L0K5%J5L0L0nk5k0Nnl0j0
4950c0%j5j0j5j5nK0L0K5K5Nj5j0j5j5j5k0l0k5j5%K5K5L0L5K5K5Nj5k5l5j0j5n%J5K0J0J5
4948b0N%%%%%%%%%j5J0N%k5%nJ5J5J0j5k0k5%J0J5NNK0K0Nj0l5k5k5%K5K0K0%%%j5nn%k0k0
4944h0j0J5J0J5j0j0nnNK0J0NnnJ0%nJ5J5J0J0L0K0K0J0N%%j5l0l5m0%K0%Nj0j0K5Nj0j0J5
4941@J0%%k0NJ5Nnk5j5%nnj5j5%K0K5L0M5K5NNNj5NNNJ0j5nk0%NJ0j0n%%%n%NNNnn%%J0Nj0
4938F5j0k0k5k5k5m0%K5N0L0nk5k5k5%NL0NNnj5nj0k5k0n%J5j0NNJ0L0N0M5M5J0%N%k0k0l0
4935D5J5J0%%NJ0%Nn%J0N%n%N%j5k5k5k5j0j5j5j0J0J0J0k5k0k5%K5K0K5K0J0nk0j5j5j5J0
4932d0%j5j5j0J0J5J5K0J5J0NJ5L5%J0nn%%NNnnj5j0j5k5NNNNNNNNJ5%j0j0k0k0l0nNL0L5
4929B5M0J0l5n5m0k5nJ5J5J0J5j0%n%n%J5J0J0J0%%nl0l0j0K5K5M0K0Nl0l0j0J0L5J0J5j5
4926B0j0j0nNJ0J0J5%J0%%NJ0%NJ5L5K0Nm0l5l0j5j0j5k0%NK5L0K5J5J5%k0N%K5j0l5l5l5
4923a5j5NNN%J5K0J5J0L5L0J5j0j5k0j0j5nk0k0k0k0k5k5j0J5J5NK5K5K5J5J0Nj5k0k0J0N
4921A0J0J0K0%J0Nn%j5N%%j0j5nk5k5k5j0K0J5J5Nk0j0n%%j0j5j0j5%Nn%k5%L0K5J0J5%K5
4918a5K0K5j5j5nn%Nk0j5j0j0NNNNnj0%J5L0L0J0j0l0l0j5j5j0j0NK0N0M5L5J5k0j5j0j5K0
4915D0K0J5j0nj0J0%%%m0l5k5J5K5K0J5j0j5k0%Nj5j5nj0nnK0K0J5K5n%j5J0%nN%%j5l5l0
4912g0k5k5J5J0K5L0nj0%%%j0j0J0J5J5j0j0j5NJ0J0%%J0J5NJ0NNn%Nk0NNj0nj0j0NN%N%k0
4909d5k0m0j0j0nnJ5L5M0M0J5K0NJ0J5J5%nJ5J5NN%%nk0l5l0n0l0j0nJ0J0J5J0J5K0J0Nnj0
4906Ek0k0k0j5j0j0nj0J0NK5NNk0k0nK0J0%j0%%J0J5%k5nj0J5J0j5N%%NNnn%%J0M0K5K0Nj5
4903El0l0m0l5k0NK5K5J5%%%K0K0J0j0l0%K0K0%nNN%NJ5L5J5j0j5k0j5j5j0j0j5J0K5N0K5
4900D5J5NJ0J0j5k5l0k0j5j0j0J5K0J5K0NNj5j0NJ0%k0j5j0J0Nnj0%nNJ0NJ0NNJ0Nj5j0j0
4897@nNj5j5j0j5j5%nj0j0k0%K0K0NJ5%%J5L5L0J0nj0NNk0k0l0l0j0%J0J5J5K0J5K0J0J0j5
4894B0k5j5k0k0Nnj0%Nj0j0%nJ0J0nnJ0J5%%NN%NNNnnnL0L5J0j5j5k0k0k5k0%%J0L5K5L5K0
4891D0K0nj0%j0j0nnn%%j0j0%%J0J0j5j0J5K0J0j0j0%L5J5nk0k5%J5K0M0K0nl5m0j5%%L0K5
4888F5J0J0j0%k0j5%K0K0%j5k0%Nn%j0j0j5%K5K0%k5j5k0%j0J0j0nJ5N0N0J5%%%J5k5m0m0
4885B0j0NJ0J0j5j0J0%M0J0%%N%j5k0k0j5j5j5J0J5K0K0K0j0j0j0j0n%%NJ0j0j0nj0J0N%n
4883E%%j0nN%NN%k0k5%J0%%%Nj5j5j0nK0J0J0%J0L0J0%%J0N%n%n%%J0J0j5j5nn%NJ5K0J5N
4879F5J5nk5m0l0NJ0NJ0J0J5K0K5Nj0j0nK5Nj0k0j5j0k5m0m5k0K0Nj0j5j0%NnnNNJ5J5%NJ5
4876e0J5NJ5J0J5J0J5K0nl0k5l0l5%L0K5J0%%k0k0k5N%j5%K5K0K0L5L0K0j5j0n%Nk0%nj0N
4873A5J0n%n%NJ0j5l0k5nK0K0J0J0n%k5k0j0j5j0j0j5nNJ0%n%nJ5J0NJ0%%J5J0J0Nj5j0%n
4870d5n%J0J0nnj0J0N%j0j0j5j0%%j5j5%K5K0Nj5NK5K5NJ0%nj5j5J0K5J0l0k0k5%K5M0K0%
4867A5NnnNN%%j0j5J5Nj0j0%N%%n%%J0j0%k0j5l5j5J0L0K0%%J0K5K0J0J5J0J5%k0j0j0J0K0
4864F5J0%J0J0Nj0k5l0k5l5j5j5K5L0L0L0J5K0J0j0k0j5k0j5k5J0K0K0k5k5n%j0K0NNnj5j0
4862a5j0NNK5N%%j5J0J0J5J0j0k0%%nNk0J0J0J5J5%J5J5J0%k5k5%%%k0k5l0l0nJ0K0J5J5K0
4859E%%j5J0K0nj0j0%%j0n%%%k0nj0%%j0n%%%NK5K5J0K0K5j0j0k5j0j5nK0%%J0J0J5K0%k5
4856A5l0k5NNNj5nj0J0NK0J5J5%k0k0k5j5j0nNJ0n%%%j0j0j0nk0%L5O0L0nj5j5NN%%N%%j5
4852d0k5j0NJ0J5J5J5J0nk5j5k5l0j5%nN%J5NJ5J5J0j0k5nNL5L0J5k5l0l5nJ0K5Nk0j5NN%
4850i5k5%K0K0%%K0K0NJ0%J5L0Nnl0k0k5k0k0j0j5j0%J0J0NNnj0%%J0n%N%%%%%NNJ5J0k0k0
4846a10j5J5L5NJ0NJ0J5J5NJ0nj0%%L5J0k0j5k0NNJ0%Nj0n%NNj5nnNJ0%NJ5J5L0J0%Nj0j0
4843D5j5j5k0j5k0%J5J5nj5J0NJ0J0k0j5j0J5J0j5j0j0nJ5K0K0K0K0K5j5l0k5NJ0J0K0M5M0
4841A25K0%k0l5k0%n%j5j5j5k5l0j0J0L0M5M5J5j0j5k0NJ0j0j5j5NJ0j0j0j5nj0%%J5%j5j5
4838b0NNnnk0%J0nn%j0n%nnnj0Nnnj0j0%%J0J5%j0n%%K5J5J5j5j5J5J5%%%NJ5J5J5K0%%nn
4835B0j0j0j0j0k0J0%%Nj5nnNNnj0j0J0L5N5N0K5%k5k5k5j0j0k0k5j0NK0K5%%J0J0J5J5%n
4832E5N%NJ0%k0l5l5k5k5j5j5L0L0L0L5Nk0k5k5n%%%K5J5K0K0n%j5NNj5l5l5k5%K0K0K5Nn
4829a5j0k5k5nj0J0M0L0L5NN%nJ5J0%nk0%J5J5J5J0Nk0l5l5n%l0l0k0k0NNJ0J0%%J0J0K0n
4826d0J0J0nnJ5J0L0J5Nk0J0J0J0J5N%j0j0k0J0j0nK5K0Nk0j5j5l0l0k5k0k5%J5J5%j5j5K5
4823g5N%%L0K5K5J0j0k5j0J0J0J5J5j5j5k0j5NNNJ0NNNJ0n%NJ0K0K0%k5j5j0K0K0nnj5j5j0
4820@n%j0k0k0J0Nj5j5%j0K5%k5k0l0l0%L5M0M5K5J0K0J5Nk0k0j0NNK5nj5j0k0J0J5K0N5J5
4817H5j5j5j0nn%j0j0nj0J0NJ0j0j5j0K0K0j0nN%K5%%nj5j5K5K5K5K0nk5k5k5j5j5j0NL0J5
4815C5k0k0k0k0n%k0l5j5%L0L5J5J5J0j0NN%j0J0K5K5J0%%l5l0k0J5L0K5Nl5m5m5l0J5L5M0
4812c0L5J0%nNN%k5k5nK0K0NNnnk0j5k0k0%J5K5K0K0%j5J5J0J5nn%nj0j5k0j5%%%NNNJ0NN
4809eNJ0%J0%J5J0J5nj5j5J0L0J5nj0nnk5m5k0NK0L0K5M0J5%j5k5%nj0k5k5j0j0K0J5J5K0
4806D5%%j5j0j0j5nnJ5nj5j0%nnnNJ0NJ0J0J5%Nn%%n%nnnJ5J5%J0k5nJ5L0K0K0nk0NJ0J0J0
4803I5j5j5j5j5j0j5k5%J0J0J0J0J5J0J0J5k0k0j5j5k0j5k5nnnnK0j0n%NJ5nk0Nk5%%J0n%
4800i0J0J0J5J0N%%J0NJ0j5J0J0N%%NJ0K0J5Nj5k5k5j5NJ0J0%j0nnj5j5j5NM5M0%nnj0nn%
4797a0%%%%%%%%%j0J0Nj0nj0J0N%%n%%%nnK0J5NNJ0J0J0J5j0nj0nj0j0j5N%NJ0J5NJ0NJ0j0
4793E0nn%NNj0j0nnJ0NNNnnnj0%k5n%j0j5j5J0J0J0J5j0nJ5%%%%L0J0j0nj0j5%NK5%j5j5k0
4790b5J0%J0k5k0J0J0K0Nj0j5nJ0NNJ0%J5J5Nk0k0%J5L5J5J5nnnl0l0nJ0L5L5J5j0k5l5j5
4787@NN%k5j5k0J0NNJ0j0J0J0J0j0n%k0j0j0j5J0K0J5J0J0L5L5J5nj0nJ5J5J0J5j0j0NN%%
4784A05K0J5nk0j5j0j5j5nnj0l0m5m5j5%J0NK5L0K5K5Nj5l0k5m0m0k0k0j0J5L5M0J0J5J0J0
4782c5J0J0J0J5NNj0k0%%J0j5j5j0J0J0NJ0NNNJ0NJ0j5m0m0k0J0NK5K5L0Nk5k5%%%n%K5J5
4779EJ5nn%%J5J0%%NNNNj5j5j0j0N%%NK0J0J5J5NNj0nk0k0j0j0j5j0k5%NJ0J5nj0nnnJ0Nj0
4775c5j5J0%K5Nnj0j5J0K0%n%NNJ5J0j0%j5j0n%Nk0nn%%J0L0J5J0%J0Nk0nnj0j0j5J0j5j0
4772d5j0n%%j0j0j5J5L5L5NJ0J5K5%%nn%NNj5j5j5n%l5j0nnj5j5j5j5J0J0L0L0K0K0K0%J0
4769C0N%j5l0j0N%%Nj5j5nJ5K5N0L0J0j0l0k5k5k0j5%%J5J5K5K5N%%k5k0j5%L0K0K5%k0l0
4767A0j0J5J5NJ0%j5l5k5j0J5J0L5K5L5J0k5j0j0J5J5%nnnk0k0l0j0J0J0J5J5j0j0l0l0j5
4764f5j5j5k0NK0L0L0J5J0%k5j5j5j5j5nK0K5K0K5K5Nj5l0l5nL0K0K0N%K0K5J5J0j0j5k0k0
4761B0k0k0j0j5%%%%NJ0nnj0J0%NJ0n%%%nN%%%%%%%%%%%Nj5J0J0j0k5m0k5J0K5L0K5nk5%%
4758f0J5M0J0J5J0N%%j5j0j5l5m0%M0M0J5J5j0nnnj0J5J5J5nk5m0l5l5nJ0%K0K0J5K0J5J5
4755A0%k5m0j5%K5L0J5nnnj0k0k5j0J0J0NJ0j0k0Nk5k5%J5L5%j0NK5K5%%n%J5L0K0K0j0nN
4752D5J0Nj5k5k0j5k0j5j0j0j0J5M0L0Nj0n%%Nk0%nj0l5m0j0K5K5%N%%nK0K0K5Nk5l0%L0L5
4749A0J0N%nJ0NJ5J0K0K0J0nk5k5n%j0j0k0k0n%J0L5J5J5n%%k0k0k0nnk0k5j0J0J5J5%%%K0
4746a0J5J5J5J0K0K0J5J0j0j5j5m0l5l0nn%nNNJ0%%%J5J0%%k0J0NJ0NNk0k0j0J0%k0k0k5n
4743a00L0J5%k0k0%nK0J0J5J5%%j5j0%Nj0j0%nJ0J0J0J5K0J5K5j0j5n%%j0j0j0%J0J0J0J0
4741@J0J0J0J0%%k0j0j0nj0%k5Nj0j0k5k0%nL0K5K0nk0j5k5nK5K0J0Nj0J0K5K5J0J5j5j0n
4738EnNNj0l0k0k0J5J5J0J5K5%nj0N%nJ0NNk0l5j5N%k0l5l0j0NK5L0K5K5L0Nj0j0NJ0J5j0
4735@j5k0j5Nj5j5j0j5n%J5J5n%J0J5j0n%NJ5nj5NJ0%J0j5nn%K0J5nNK5K0J0J0Nnj0J0NJ0
4732D5J5nj0k0nJ5M0K5J0%j5k0NJ5nj5%%Nj5j5J0J5j0n%%j5j0j5j0j5j5j0j0j0K0K0nk0k5
4729f0j5J0L5M0L5L0J0j0k0k0k0m5l5j5J0J5%%J0NJ0J0NNNNJ5J5j5l5k0k5J5J5nl0j0J0%j0
4726h0j5j0%%nnk0N%%J0J5%Nj0J0K5%%N%%k5%NJ0J0J5nl0j5j5%K5M0J5K0J5J0j0k0j5J0J5
4723a5%K0NJ0J0J0%%J0j0%N%Nk0k5j0j0k0k0j5j0nJ5L0Nnj0K0M0K5L5J5%m0l5l0nNk0j5j5
4721g0j5j5n%%%j5K5J5K0%k0j0j0J5J5j5j0NNj0l5j5NNj5k0j5j5NJ5L5N0K0j0j0nn%Nnnnn
4718a20NNNL0L0N%NNNj5j0j0j0%%n%Nj0j5j5%J5J5J0nk5l5j5J0L5%nk0k0N%j0nj0j0K0M0L0
4714i0J0%%j5j0j0j0n%j5j5j0K5M5M0nk0j0j0%%J5K0j0nk0j5j0nN%%%Nj0n%K0J5NN%NK0j0
4711h0j0j0nJ0%j0j5nNK5J0J0j0j0%%J5%%NN%%%n%%N%j0%%%%n%n%n%%k5nnnnn%K0K0K5J5J0
4708e5j0k0k0j5J5j0nk0k5j5j5k0NJ5J0K5K5J5J5Nk0j0j5K0K0L0Nj0j0J5J5J0nj5j5N%j0n
4705i5%k0nnnj0nj0nj0N%K0%j0nNL0N%%N%%J0N%Nj0j5j0j5NNJ5J5K0K0K5K0K5N%%j0nnnj5
4702c0J0J0Nj0J0J5J0%%NNN%J0J0n%nj0J0j0k5l5m0l5l0j5K5K0J0j5l5l0j5J0J5J5J5L5L5
4699f0J0%%nj0J0Nj0j0j0j5J0J0%%j0j0J0Nj0nnnN%N%J5J5J0J5%N%%%Nn%%%k0j5k0j5%K5L5
4696d5%k5k0k0k0j0j5J0%K5K5j0nj0J5J5J5J0J0K0K0L5J5J0J0k0j5k0Nj5j0k0j5k5k5j5j5
4693a35n%NNK5N0M0L5K5nJ5j0nnNN%n%%j0j0%%%%nj0NJ0%NNN%J0nnnj0j0j5%%NNnnj0j5J5
4690a5J0%k5k5%L0L0Nj5l5l0j5j5N%L5L0L0J0nj0j0j5j0j5NNNN%nJ0J0%%j0k5j0nnnNK0K5
4687c0nNJ0J5K0j0j5j5j5j0nj5j0k0NL0L5%J0J0N%m0m5j5J5K0K0K0J5K0Nk5n0k0%%j0j0nJ5
4684i5L5L0M5K5nk5nj0%%nl0k5k5J0J5j0j0j0j0J0J0NJ0K5nJ5J0NNj5nN%%%%K5M0J5J0J5N
4681H0k0m0m5k5J0K5K5J5J5%%%%j5j5k5k0k0%K0K0j5l5k5J0J0J0%%K5NNNj0j5%nK0J5J0NK0
4678B0K0%Nk0j5l5l0j5j0l0l5%K0L0NnnN%%%nnK0J5NJ0j5nj0j0J5J0K0K0J5k0m5k0%Nk0k0
4675a35k5%K0L5M5M5L0J0j0nj5j0j5j0j5NJ0j5j5j0j0j0j5J0L0L5J5K0K0nk0k0k5NnnNJ0J5
4673c0K5J0J0K0J0nn%K0J0J5j5j0%nj5j0l0k5J0N%%j0J0%NN%j0j5j0K5L5M0K0K0nj0j0k0l0
4670B5J0K0K0j5k5j5k0NNNNj0j0j5k0NJ0L5L0j0j5k5k5k5k0j0j0j5j0J0J5%%%%J5J5J5K0J5
4667a5K5J0J0NJ0j0j5j5j5k5k0k5k5J0J5L0L5J5K0J0Nk5l5n%K0K0%%k5k0%nj0j5nj0nnj0j0
4664a10j0nL0L5K0K0J5J5L0L0J5k0l0k5j5j0l0J0NK5%%nnK0K5J5j0k0k0k5j5NNNNN%J5J0N
4661A0%k0%J5j0j0j0%N%NJ0J0K5%N%%nk5l0j5k5k0%NJ0k5k0j5j5%NK0J5nj0k0nK0K0L0L0N
4658d0j5j5J5K5L0J0j0%%%%%%J0J0j5j5l0nN%K0j0j0j5k5J0J0j0k0j5NL0n%nn%Nn%n%N%%J5
4655g0J0NK5J5%NnnNN%%%n%%NNK5K5%k5l0k5NN%K0K5K0K0nNk5%nj0K0NJ5%k5%%J0%nn%J5%
4652E0%l5l5l0n%%K5K5K0K5J0J0j0nj0j5k0k0j5NL0K5K0J5NNj0%k5NJ0nk0j5j5k0k0k5j0J0
4649g0K0K0nk5m5m0j5L0L0L5J0NJ0j5%NJ0J0%Nn%J0J5nnk0NJ0NJ0J5j0nn%NJ0%nNNJ0K0NN
4646E0nk5j0NL0L0J0J5j0nnk5l5l5j0J0K5%j0n%%%%j0j5J0NJ5J5K0J5L5K5K0nj5k0l0k5k0
4643A5J0M5K0%k5j0j0%Nj0l0j5k5NNj0j0j5j5NJ0NJ0J0K0K0k5%%J0J5%%j0J5nnk5nJ0J0k5
4640c0j5k0NK0K5L0L0%l5l5j5k0k0j0J0K5K5M0M5L5J5%Nj0j5%j0k0k0j5j5j0j0K0M0K5K5N
4638A00j5l5nj0nj0J5K5%j5j0j0J5%Nj0%%NN%nnJ0Nn%j0%j0K0J5K5nk5k0%K5N0O0N5M5M0N
4635C15%j5j5NL0N0N1N5O0N5O0L5%k5m5m5n0n5n0m6m0k5k5l0k5l0l5j5k0j0K0Nj5j0J0J5K0
4632A60K0K0NJ0J0J5K5k0n0n0l5NJ0J5n%nnj5k0J0Nnj0nj0%N%Nj0%%J0NNj5N%K5j0j0j0j0
4629G0%%n%j0j0J5K0L0J5j0k5k0k5k5k5j0J0L5M0J5K0K0M0L5K5j0j5j0j5k0k0k5k5J5L0L0
4627A60Nj0j5N%nnnnJ5L5O5O0M5N1L5M0L5O0M5N0K5%Nj5k5o5r0o0n1n5o5o5n0j5nJ5j0k5k5
4624H5j0L0K5L0J0%%l0k5k5nJ0NN%nj5k0k0k0J0j5j0j5k5%%J5J0j0nJ0J0J0J5%%K0K5Nj5j0
4621E0j5%n%nj5k5NNnnk5j5%K0M5M5K5L0J0j0k0J0%%j5k5J5K0J5J5nj0%%J5J0j5j0j5J0Nj0
4618A00%%%nj0j5j0j5j0j5j0j5%J0N%N%NNNNj5j0k0k0%J5J0j5j0nJ5J5k5nNNJ0J0M0J0%nn
4615C5J0J0J5J0J5J5k5%l0%Nj0nj5k0%n%%J0J0K0K0Nk0l0l0NK5K5L0K0%j0j0j5m0m5m5j0J5
4612f5K0J5K5J5%%J0Nj0j0k0%j0J5NNNN%%J0J0J0J0j5j5nj0NNK0%j5j0k5%NJ0%%N%k0k0k0
4609e5j5K0M0L5J5%k0%%J5K5K5nk0k5%K0j0j0k5l0nK0K5L0J0j5nn%Nj0j0%nnJ5n%nnJ0Nj0
4606A5n%Nn%j5N%%J5J5j0j0l0nK0K5n%J0j0%%NNnnK0nj0%%n%%Nj5N%J5J5N%J5J0j0l5l0j0
4603a5J5j5l0l0k5NK5K0J5J5j0%NJ0J0j0m0j5%M0K5%j0l0nn%K0N%nnJ0J5nnj5k5nJ5nj0j0
4600h0k0K0J5L0L0J5J0M0J5k5j5j5j0%K5K5K5j0j0k0NK5%j0l0k5%K0nj5k0nJ5K0K5J5j5j0
4597C5j5k5k5nnj5j0%NNK5K5j0j5j0J5J5K0K5K5K5n%j0j0J5M0K0nnj5NNN%nj0j0j0Nk0nj0
4594F0%J5%J0j0J0J5nk0k5j5k5j0L0L5M0J5J5nnnj0k0j5j0nk5k5k5%K5M5N5K0nl0m0k0j0j0
4592A5j0j5NNNk0nJ0K0J0J5J0J5K0J0J5NJ5J0k5m0m5m0%NK5K0%%k5l0nJ0%K5K5L0L0J5j0k0
4589H0k0j5Nnj0k0k5nJ0K0K0NNJ0J0J5j0j0nNNnnj0%J5K0L0K5%k0l0nnJ0J0Nj5l5k0%N%k0
4586A5k0%%J5J0J0j5k0NK0J5J0J0j0%J0J5%nn%n%j0nNj0l0k5l5l0l0nJ5K5%j5nj0L0L5J5%
4583c0j0J0J5K0J5J5%%%nN%nj0%NJ0J5NNJ0NJ0J0J0J0j0j0j0nNJ5j5j0%J0%Nj0nj5nk0k5j0
4580@j0j5j5j5J5J5n%nJ0J0%nnK0K0%nnnk5j0j5NK0L5J0%k0k5%j5k0k0%J0L0J5nJ5J0K5J5
4577C5j5j0J0J5N%nj0K0%nnnJ5Nj5J0J5J0J0n%J0J5J0nm0m0k0k5k0NJ0J0K0NJ5k0l5l0NJ5
4574d0%%J0Nn%%%j5j5nK5K5M5L0J0j0j5j0j5j0j5j0%%%J0%nnj0n%N%%nnN%J0J0NJ0N%L5L5
4571H0K0J5NNk0j5j5j0j5j0N%J5J0NJ0%Nnj0k0k0j5j0j5NJ5J5NNJ0J0J0NK0J5%%%nk0j5l0
4568D0l0j5J5K0nk0m5m0j5NJ5%J5K0K5K5L0J0J0j5j0k0N%k0j5k0NNnn%K0K5K5J0J5j5j0k5
4565A0l0l5l5j0J5NJ0J0N%NNK5K0%J5K0K0%nn%k5k0j5%%%j5k5%j5j0nnJ0L0L5L0M0K0K5K5
4562A25J0Nj5j0j0j0j0J5Nk0k0k5k0k0nj0%J0k0Nj0nN%%Nnj0K5J5M5M0J5k5l0l0k0j5j0j0
4559d0k5j5j0nnJ5L5L5K0n%K0K0K0Nj0J5J5k5j5m0%NN%nj5j0k5%j5J5%nN%J0J0nnNL0J5K0
4556D0K0j0j5m0j5L0N0M5K0Nk0l5l5j0%nnk5k5%nnj0nj5j5N%NNK5K5K0K0%K0K0K5K0K0Nk0
4554A10j5k0j5j5k0j5j5k0j5j5j0j0K5K5J0J0%%J5NNJ0NJ0NJ0J5J0Nj5%%K0nJ0j0j5k0m5j5
4551e%NNN%nJ0N%%%%J5J0nnJ0%J5Nj0j5k5%NJ5n%NJ0L0J0Nj0j0j0J0J0j0j0%%%Nnnk0k0J0
4548B5J0NNl0k5k0k5j0J5J5J5J5J0j0J0K5K0J0N%k5j0j0%K5j0%n%j0j0J0%nn%NNj0j0J0NJ0
4545B5j0j0J5J5%j5l5%J0J0J0NJ0L0L5L5NNN%k0k0k0J0Nk5%j0nj0NN%Nj0j0J0J0K0%j5N%%
4542G5NNj0j5nnJ0j0j5j5nnj0J5NJ5J5K5j0k5m0j5%K5K0%k0j5j0nJ5J5L0K5J0nN%K0J5j0n
4539I5NJ0J5J5J0J0NJ0nj0j0l5k0k5j0%J0J0%l5l0nJ5J5k0m0k0j5%J0J5J5J0J0n%J0J0NNj5
4536A5J0J5J5J5J5n%k0j5j5j5nk5j5j5nnNJ0%%%%J0J5J0nJ0J0K0%k0j5NJ0J0J5J0J5J5NJ0
4533I0J0k5l0k5k5k0j5j5j5nn%K5K5NnJ5K5K5J0n%%J0J0NNj0J5n%nk0j0j5NNj0j5NL0L5L0
4530A05J5J5NJ0K5K0nl0k5k5j0nj0j0j5j5j0nN%NNNJ0%nNJ0%%J0J0J0j5j0nj0j5nnj5j5j0
4527ej0%k0nnj0j0nJ5K5K5M0J0J0Nnj0j5N%Nk0j5NJ0J5L5J5K5%NNNj0n%%J0k0k5%%%j5j0n
4524D5j0%%J0L0J5K0nnk0k0k0j5j5j5l5j0nj0J5J5NJ5j5NJ5J5Nk5j5j0J0L0N%j5N%nNNJ0J0
4521B0J0Nj0J5J0J5NNNNj5k0j0j0l5k5j0NL0L0L5K5J5nk0j5j5j5j0J0L0K5%Nj5k0k0j5NJ0
4518C5Nk0%nM5M0K0Nl0k5k5k5j5k0j0J5K0J0K5K0N%%nnj0l5j5J0%J5J5nnm0nK5K5K5%nnJ0
4516F0%J5J0%n%K5K0K5j5j0j0J0NN%%J0j0nl0k5nj5j0j5l5%%NNj0nnJ0K5K5nn%K0J5J5%J0
4512I5N%K0J5N%l0k5NL0K0Nj5l5k0j5J0J0n%j5j5k0k5k0k5N%K5J5nj0j0J0K5K0K0Nj0nnj0
4510B5j0nj0j0%%NJ0k0J0%%K0%k5k0j5j5j0K0K0M0L5L0M5K0L5L0K5J0l0l5m5j5J0J0J0j0j0
4507A25%NNnnk5nnnk0j5n%k0NJ0J0J0J0%%k5%%%j5j5N%nnnK0J5J5Nk5k5k5k0NJ5J0J5J0K5
4504D5L0J5J5k0j5l5l5k0J0J0J0%%n%J5%j0j5l0nNNK0%N%nnJ0J5J5nj5j0NJ0j5nnK0J5%k0
4501@j5j0nJ5K5K5K5%j5k5nNJ5J5nk0k0k0J0NJ0%%j5j0j5j5nnJ0NK0J5M0J0j0j5j5k0j5k0
4498e0j0j5K0K5L0J5j5j0k5nJ0J0j0nk0j5l5nJ5K0J0J0nK0J5K0L5J0NN%nnnJ0J0K0K0Nj5l0
4495E5l0m0m0k5nj5j5J0K5M0M0K0K5%%%Nk0k0j0J0K0%k0k5%K5K5M0J5%k0m5l0j0J0J0NNNK5
4492D5K0K0K0l0m0l5nj0k5k0nn%%k5j5nK0NNNNNJ0K0L5K5J0J5M0L0Nnk5j5k0j5j5l0j0J0L0
4490B5L5NJ0j0k0k0%%K0J5NJ0J0%j0j5nnnj0nj0k5k0j0J0J0k5k5nJ5NJ5K0j5j5k0Nj0k5l5
4487a30j0K0K0K5%K0J5L0L0L0J0j5j5j5j0k0m5l5j0%K5L0L5J0J5K0J5J0j0nnJ0J5%j5nJ5L0
4484H5Nn%NL0J0j0k0j5%nN%k0k0k5%K0K0J0N%nj5j5N%j5j5n%NNj0%K0J5nj0k5J5NJ0J5J5j0
4481E5j0j0j5%nJ0J0k5k0nJ5J0J0k0nJ5K5j0j0j0j0J5j5nnj0nJ5K0N%%NK5K5J0NNNK0K5%%
4478A35k0m5l5j0J0j5k5k5%K5M0nk0k5J0NK0M0K0K0J0%%nj5j5j5j5j0%j5j0j0j5nj0%k0j5
4475f5j0K5K0J5Nn%J0%%J5J0J5n%nK0J5j5nnJ5J5NN%%%%NNJ0j0j0j0nnj5NJ5J0nnJ5J0%nK0
4472A00J0Nj5nJ5J5nk0k0k0j5L0K0J5J0J0NJ5K0J0j0j5k0%nN%%%nnj5j0k0k0J5K5N0L0K0J5
4469B15J0Nk0k0k5k0j0nNNj5j0NNJ0J0nk0j0j0J0J0k0m0l5l5%K0K5K0K5K0L0Nnnk0k0l0j0
4467D5k5k0nJ5K5J0%N%m0l5j0J0J0J0NJ5K0K5K5NNl0l0k0k0k5%J5L0J0J0J0NL0NJ5J0j0nN
4464A00J0J0j5%Nj0j5k5k0NL0N5L0J0N%%nnJ0J0NNn%nnNN%%j5j0k5nJ5j0j5j5nK0K0K0L5L5
4461B35J0j0j5j5l5l5m0j0J5K0j5j5NK5L0L5%Nj0n%Nnj0j5l5l5l5k5l0j0J5L0L5J5j5l0l5
4458ej5K0L5M0J0J5j5j0k0k0j0j0NL0K5Nnj0n%j0j0j0j5%nJ0NJ0NL0K5Nj5j5k0nJ5%nk0k0
4455A5NNJ0%j5%J0J0nl0k0k5k5k5j0j5J0J0J5K0K0J5J0NJ0j5j5j5nL5L0L0%%j5j5%%%k0j0
4453a5j5%J5%K5J5K0NK5L5K5%nnl0l5k0j5nJ5Nn%%K5K5J5K0Nj0k0k5j5j0%j0j5l5NNJ0nj0
4450a0K0Nn%NNJ0J0NJ0N%N%j0j5NNj0j0k0j5j0k0l0l0nnJ0%NK5M0J5N%%%%K5L0J0j5%J5J5
4447G5N%nk5m5k5N%nj0J0j5nJ0K0K0K0J5K5J5K0K0J0nj5n%j5j0J5j5j0%%%j5j5N%nj0j5j0
4444A0j5%NNNL0L0K5K0J0J0j5k0j5j5k5NJ0J0%k0n%J5L0L5K5Nk0j5m5m0k5%nnnJ5NK0J5nn
4441D0j0j0j0j0k0k0j5%K5K5nk5nJ5J5K0nJ5K0J5K0J5J0J0j0j5j0m0j5j0j5j5k0%J0J5%N%
4438a0Nj0%%J0K0n%j0nnNj5j0%nnJ0J5L0K5J5nl0l0NK5K5%j0j5%%j0nNNNNnj0%nj5k0j0j5
4435e5j0nJ5NK5N%NJ0L0K0K5NNnj5k5k5j5J0NJ0%%n%n%%k5j5j5%%J5K0K0J5nJ5K5K5J5j0n
4432H5j0%%%nnnnl5j5%j0nnJ5L0L0L5L5J5nk0%N%%%%k5j0j0j5j5k5k0j0nn%k0N%Nnk0%K0K0
4428a0K0J0J5J0J5%NnJ5%%%%J0J5%n%%NJ0NNk0j5nnj5NNNj5j5J5J5%l0j0%J0J5j0nk0m0m0
4425e5j5%K5K5L0J5J5J0J0%NNNNNnJ5Nj5J5K0J0k0m0nJ0Nnnj5k0N%nj5k0k0j0L0M0M5K5K5
4422A35L5J5k0j5j5j0m0m0k0n%nN%j0j5J5J0K5J5K5K0Nl0l0nj0nk0j5nK0J5K0J0NJ5NJ0j5
4420G5J0NNNnnN%%K0M5N0J5nk5k5j5Nj0%j5j0%%nnnj0nnJ5J5J5J5J0k5nnNNj5j5%Nj0%k0j5
4416F5j5j5j5N%Nj0nnj0nJ5L5L0K5%nl0j0J0K0J5j5j5k5l0nj5K5J5K5%j0j0%%nj0j5%J0J5
4414C5k0k5nJ0J5J5J0NN%NJ0j5j0nj0%%%k5j0j0n%j0k0j0J5K5K5K5%J5J0J5%j0J5J0N%%K0
4411A00K5K0M5O0M0J5%k5k5j5%Nj5l0l5k0k0j0nk5k5j0j0nj0K0J5K5J0j5J0%n%%k0nN%%nj0
4408E0m0m0l5j0L0J5J5j0nK0K5nn%nk5k5k0k5nnK5L0L0L0J0j0j0j0nnj0NJ5J5J5J5K0K0K0
4405I5%j0j0%%nnj0NJ5j0k0%L0%k0k0NN%nj5J0%J0%%%%%Nn%J0N%j0J0NJ5J5j0nK0K0%Nj5j0
4402A00%j0N%%%NJ0j0j0J0J0K5nnj0nj0J0J0K0K0L0%j0l0l5nj5j5j5j0NK5%NJ5J0K0K5K0%
4399A80j0j0k5NJ0J0NJ0K0K5L0J5j5l5n5j0J0M0K5%%%M0J5%%J5K0%j5k0%J0J5K5K5%NNL1J0
4396D06J5Nj5j0J0K0M0M0M5L5M0L0K5L0L0L6L5M0J0K0K0M0L5M0O5P0P1R0Q5J05J31J35J35
4394A909J71K20K51K71K65K96K96K76K50J86J25N0n5j25j61j60j50j36j00m0J5N0R0J36J90
4392D120K51L11L71M51N26O17P42Q47R22J038J188J393J665J980K366K747L028L143L068K772
4391C3546K296J604Q22K5o82j278j744k051k266k361k401k376k281k130j935j715j473j229
4390A2371r87p82n72l81k00l5J35K91M11M81M76M52L40J61o0k71m61o32p77q62r02q63q17
4388F516p47o46n67m66l91l11k75k41k01j60j30j16p5n5k5k5k0j5NN%%%%nK0K5L5%N%K0L0
4386B190K5M0M0P1J00J50J91K00K21K45K86L31L46L81M41N26O07P02P97Q47Q82Q68P97O61
4384A1945M66K41J5j50k91l96m26l91l16j75k5J25K96M51O46Q73J123J373J624J840K035K191
4383B3074K316K391K426K412K351K185J865J333O47j75j043j890k637l163l459l479l323l048
4381A8783k692k331j950j624j324j087q93p37o06m91m02l10k36j75j41j20q0m5J0N5P5J30
4380C809J66J85J86J80J30N1m0j36k15l01l46l36l46l21l00k51k21j95j76j45j15q0o1n0m0
4378A032o0o5n0l5j0J0J5j0k5o6q0p5o0o0n5n6k0%k0k0j5NJ5nk0k0m0m5k0k5NJ0NJ0k0j5l0
4376H5l0NK0K0K5J5K0%j5m5m0l5j5%K5K0K0K0J5K5J5J0J5K0K0Nl0l5l5j0nnj5j5k5%%NJ0n
4373E5nnj0J0J0J0j0%%%%%Nn%%%k0k5l0j0J5M0L0Nj0l5k0nK0K0k0j5j0j5J5J0K5%k0j5NJ0
4370@Nk0nnK0J5%N%%J5nj5k0k0J0j0%j0J5K0j0j5j0j5j5K5M0L0L0nnj5j5nnJ0J0J5J0nnj0
4367C0j0%K0J5J0j5j5%Nnj0n%Nj0n%%nnn%%k0NNj0j5k0NNK0K0NNnj0j5m0k5nK5K5K0%%j0%
4364d0N%N%%%%J5J0%%j5k0j0j0J0J0K5K5J0nnj5%%%nj0J0Nj0k0NJ5J0%%j0J5K0M0L0J0k5m0
4361C5n5k0J5J5N%J0J0K0%j0l0%j0j5j0j5j5J5J5NJ0J0%K0J5%J0j5j5nj0N%nnnnJ5nj0j0j0
4358e0j0k0j5j0J5J0J0J5M0L5L0%%j0j0N%nnNNnnnj0j5J5%Nj5j0%nK0J5%j5k0k0j5k0J0k0
4355h0k5k5j5J5J0J0Nj5j5j5NM0K5L0J0J0K5K5K5J0j0%j5j5%K5NNj5j0j5j0%%k0k0k5n%Nn
4352g0nJ5L5L0L0%k0j0j0%%NJ0nK0J0J0NNnn%nNJ0K0K5NNj0j5nn%%J5J0NNj0nnk5j0NJ0J0
4349H0nl0l5%K5M0L5J5%%k5l0l5k0n%NN%%%nN%J5nn%nn%%N%nn%NJ0J5J5K0nnnj0k5l0k0k5
4345e0j0j5N%%nk0J0NN%nK0K0K5K0%%k0nJ0J0J0NK5K0K5K5J0j0j0j5%nj5k0j0j5nnk0k0k5
4343e5n%Nj5j0j5J0J0J0L0L0K5Nj0nj0j0N%K5K5L5L0J5nj0j5j5k0k5k5l5j0%nJ0j0j5j5j0
4340h0J0K0K5j0j5j0j0J5J5J0K0n%J0L5L0nl5k5j5j5N%K5K5L5L0J5l0k5k0j5J0J5J0j5n0m5
4337f5nJ5NK5K5K0K0J5J5%%j0j5j0k0N%j0nk0k0NNJ5J5%%J0J0J0j5J5J0%%j0j0k0k0j5l5l5
4334a00l5nK0K5N5N5L5NNNJ0%%K0j0k0k0l5l5j5j5%%J5J0NN%Nk0j5j0J5K5K5NNnk5m0j0J0
4331e5J5J0k0k0%J0N%%%j0j5k5j5%K0M0M0J5%j5k0j5l5j0J5J5K5K5J0J0J0J0J0NJ5K0k0j5
4329C5j0nj0%k0j5nj0J5J5N%%%NNN%NNNJ0m0j0nj0J0k0j5k5NK0K5%nnJ0M0L0J5N%k5k5k5k5
4326d0k5%NNnnnnK0K0L5J0J0L5L0J5k0k0j5j5k0j5j5j5nJ0K0K0K5J0J0j0j0k5o0n5k5%J5J5
4323a00J5J5J0J5K5NJ5K0J0j0%NnnN%J0j0j5j0%%j0j5NN%Nj0j0J0J0K5K5J0j5l5k5l5j0j0
4320h5J0%NJ5K0Nk0j0j5J5K0nk5j0J0L5J0k5l0NN%J0j0J0L0L5K5K0K5nnn%nk5nJ0j5j5j5k0
4317c0j0k0k0j5j5NNj5j0k5nJ0J0NNJ0M5L0L0N%J0j5j0Nj5%Nj5j5j0%nnj0j0nJ5J5nJ5J0L5
4314a5J0j0j5%NL0J5%n%NJ0K0K0K0K0NNj0%k5k5j5j0j5j5j0nj0NnnnnN%%NJ5j0j0J5J0nk0
4311c0j5n%nj0%K0L0K5K0J5J5K0J0J5%NJ5J0J5j5nj0k5k5l0l0j0n%K0K0%J5J5J0J5nnNJ5j0
4308I0n%Nj0nl0m5k5J0M0M0K5Nj0nk5m5n0j0NK5L0L5Nj5k5k5k5l0j5%L0K5J5K0K5K0L5Nk0
4306G0k0j5j5k5j0J0J5%%Nj5j5j5J5J0k0j5j5J5K5%j0l0k0%NNJ5J5K0j5k0%K5K5K0NJ0K5%
4303F0NK0K0J0j5k5j5Nnj5j5l0J0K0J0Nj0J0%j0j5%j0%k0k0N%j5k5nj5k0j5%K5M0L0J0J5n
4300ek0l0nK0J5K5nNJ0J5M0K0j0j5%J5K5%j5j5j5k0k0nnk5k0k5J0K5K0K0j5m0n0m5l0k0J5
4298a75L5L5K5K5%%J0NNK0nJ0%j5j0k0k5J0Nnnj5j0n%j0nj0J0J0J0J5J5Nj0nj5NNN%j5j0j0
4295a15j0%nJ0J5j5k0l0nJ5L0L5J5k0j5%K0N0K0K0%Nj5m0l5k5nj0J0J0Nk5k5j5j5J0L0J0J0
4292a25NNNk0nj0%J0NJ0j0l5%n%%j0K0J5J5K5J0NJ0NN%nJ0J0%nnnJ0J0J0J0j0nNNN%NNN%%
4289a5%NNJ5J5%k0j0j5j0nk0k0nj0J0NJ5J0K0J5NJ0nj0J0Nj5k5NK5K0NJ0J5%l0l5n%J0%n%
4286b5j5k5k0k0j5%%%Nk0k5K5K0J5J0J0J0K0K0J5Nn%NNNJ0j5j0%nj0nnj0J0NK5Nj0k5l5j0
4283h5j0NJ0J0J5J5%%%%nJ5K5nnnJ5K0Nj5j0j0J5J5K0j0j0l0j5n%n%nj0j5nnnnNNK0M0L0K5
4280C5J5nk5j5nnk0j5j5j5k5k5k5j5NNK0J0J0NJ5J0NN%K5J0J5j5j0%N%%N%%%N%j0J0%NJ0j5
4276c0nnNK5j5j5K0J5L5%j0j0J0j5j5NJ0J0j5l0j0j0nl5k0k0j0n%%K5K5K5L0%%j0j0J5J0L0
4274eJ5nk5l0nK0nl0k5nK0K5%j5j5l0j0K0J5K0%j0j5j0j5%K5J5K0nnJ5J5J0%j5k0l0j0J5J5
4271g5J5J5%%n%K0J5K0K0J5J5j0j0j5j5j5j5j5NNJ5j5j0k5k5nj0nL0K5J0k0j5J0J5%NJ5J5
4268b0J0j0j0nN%J5j0nj0j0j0j5j5J5J5K5K5NNj5l5nj5%%j5k0%%J0j0j5j0%%J5M0L5J0%%j0
4265d0j5k5j0K5K5L5L5L0J5NJ0n%j0j0%nj0l0k5l0NJ0nn%J5NN%j0J0J5j5nn%NN%N%nnnNN%
4262ek5l0j5nj0%K0M0M0K0K0K0nj0j0J0NJ0Nj0j5l5m0j5J0K5K5J5J0l0l0j5k0%%nj0j5j5%
4259i5%J5J0K0K0L0L0J5K0nnl5l5m0m0k5k5M0L5J5J5%nl5l0k0K0K5N%K5K0k0k5k5NJ0J0J0
4256g0%J0j0%j0j0J0J0%%J5J5L0K5K5K5J0l0m0l5J5K0NJ0%%j0j0nj0%%k5k5k5k0%NK0K5%N
4254e5J5J0J0NJ0J0j0nk0k5j0j0j5j0J5J5L0L0Nk5l5l0l0nJ5J5K0j0nj0J0K5L0J0j0k5j5j5
4251i5nnnnNNK5K0K5K5j0l0k0%K5K0nnNK5K5K5%k5k5j0%%%k5k5%L5L0M0K0J0J0j0j0k5k0k0
4248ej5NL0K0%nnJ0J5%J0m0l5l5j0j0J0K0K0J5K5J5J0NNj0j0j5j0NN%NJ0J0%%k0j5j5k0K0
4245eJ5K0J5J0J0J0k5l5l0k5NJ5j0nl5k5j0NNJ5J5NNnnJ0K5K0nj5l5j5j0nJ5%%K0J5%NJ5K0
4242ej0J5K0nk0NJ5J5%nj5l0n0k5J5J0J5NK0M0L5%l0l5k5nK0K0NNnj0%nNNnnN%J0%%nj0j0
4239c0J5J0%%nn%nN%%%n%N%nnNNNj5nnNNJ0J5nk5%nNJ5n%nnnj0NN%%J5J0K0J5n%nnn%nnnj0
4235b0%%%k0j0j0N%%%nnnj0N%K0J5J0j0J0J5NNj0j0l0k5k0k0j5j0j5nNL0J5j0j0J5K0K0%k5
4232a05n%J5K0NNK5M0L0K5NJ5%k0k0k5k5l5n%J0J0K0J5n%K5J5K5k0m5m0l5j5j0j0n%K5M0L0
4229b5L5J0j0j0nNL5M0K0j0l0k0k5j5K5J0j0l0l0K0J5J5NNK5J5%j0nj0j5%nj5j5%K5J0j0l5
4227b5n5m5k5%NJ5K5K5K5L5L0K5J0j0j5k0NJ0N%nk0j5%k0j5%J5NNj5nn%K5%nk0k0Nj5k0%%
4224a05%j5l0k0%j0nj0J5K0L0NNJ5J5J0J0Nj5%%J0J0j0nnK5J5%j0j0NJ0k0k0k0k5nJ5K0K0
4221h0nnn%K0K0K5%J0NK5K5J0j0j0nnk0k0j5j0n%Nj0j0J5J5nk5m5m5m5k5K0K0L0L5L0L0L0
4218c5Nk5k5k0%N%Nj5j5j0NL0NJ0J0L0K5L0NNj5j5k5%j0j0k0k5NNNNJ0J0Nj5%Nj0j0j0j0%
4215a00nNNJ0NJ5K0%%k5j5j0j0K0J5L0L5nnj5l5j5k0j5J0n%NJ0J5J5n%%%%%j5j0j0J5K0K0
4212e0n%J5J5K0j0j5j5k0k0J0NL5L0J0j5j0l5k0k0%nN%%NK0J5Nj0j0%J5L5NJ0J0j0j5l5l5
4209i0j5J5J5J5K0n%j5j0k0j5%%J5n%Nnj0J0J5J5J5nj5nj0J5J5J5J0nn%%J0J5nnJ0J0NJ0%
4206A0%j5j0NNk5k5%J0L0%nj0j0j0K5K0%%n%%%%%n%%%J5nnn%j0n%J0J5j0k5nM0M5L0m0o0n0
4203h0l0%NJ5K0J0J0J0J0K0K0K0K0nl0j5l5nnNL0nnnJ5K5K5J5j0l5l5j5j0j0j0J0L0K5%J0
4200Ej0j0%%nj5j5NN%%%%J5j0NNJ5K0J0J5K5J5K5%k5l0l0l5k5nK0M0J5nj0nNJ0%Nj5j5J0L0
4197C5%k5NNK5Nj0j0nnJ5J0j0j5J0N%Nnj5J0J0j0j0j5j0%J0J5K5%%l0l0m0k0K0K0J5J5%K5
4194B0L0J0J5j5j0J0N%n%%%J5J5L5Nn%nnk5l0l0l5%nJ0J5%%nnNL0NJ0j5k0%j0NN%nn%nnn%
4191eNNnnj5j5J0J0N%J0k0j5j5NK5N%%nJ0J0J0j5j5N%%l5j5J0NJ0%J0J5J0J5NN%n%%NNn%j5
4188ENJ5J0J5J5nn%%j0nL5K5K5j0l0l0k0j5J5J0K5L0J5%j5j5k0k0J5J0K0n%%nnJ0J5Nk0k0
4185F5k0j0j5k5%%nn%%nn%J0NJ0J0k0k0j0nNJ0J5K0nl0k5k5L0K5M0K0NNJ0N%%%nk0k0J0J0
4182C5%k0k0k5k0k5k0NJ5J0n%NNNJ0nnnj0NNNk5k5nL0K5K0J5Nj5l0k5j0J5K5K5K5J0k0j5n
4179c5%nl0j5NNJ0n%j5j5NK5L0%k5k5NNNj5j0J5n%k5nJ0NJ0J5%%%J0J0J0J0J5K0K5K5J5j0
4176E0l0l5j5nn%K5J0J5%k5k0k0nJ5J5nn%J5K0%%NJ0Nj5j5k5J5L5K5K0nnj0j5nnj0j0nj0n
4173c0j0nj0nj0K5J5K5K5K5%nnJ0J0K0%%l0l0l0k0k0k0k0nnJ0NK0J5K5K5K5J0j0j5nnj0k5
4170d0m0NK5K0nnj5j5l0l0%K0J5J5NN%j0nj0j0j5j0j0%K0L0L0%k5k0k0J0J0J0nN%nnn%n%n
4167a20J5%K5K5%NN%%j0%%Nj0j0J5K5M5nl0l0n%%%%%%%NJ0nn%nnj0%%%%k5k0n%nl0k0k0j5
4164b10j0J0J5NK5K0K5%NK0K5J0J0n%%NK0nn%j0nJ0NJ0j0j5J5%J0j0l5k0N%%j5j5NK5L5Nj5
4161f5j5nJ5J5%J5J0%Nk0k0j5%%%NNJ5j0k5l0J0L0K5K5nnk5k0k0k5nn%nJ0NJ0Nn%%%%j5m0
4158a75k0J0J5J5K0Nl5k0%K5K5j5j0%K5L5K0j5k5j0nj0j0J0L0O0L0L5J0nl0j0j5l5m0k0NJ0
4155a20J5K5M5L0L5J5J5Nk0%nJ0J0J5nj0%%%%%j0n%N%%J0j5j5k0%Nn%j5j5%nJ0J0%%%NJ0%
4152A0%%%nJ0N%j0J0NNNj0nJ5j0l0k5k0k0nnJ5K0J5K0NK5K5J0nk0j0j5j5j5nj0j5%J5J0NN
4149b0NNnJ0J5J0j0j0NK5K0Nk0m5l5m0NL5J5%j0j5nj0%K5J5j0%n%N%%nn%n%nnn%%n%k0k0%
4145a15K5J0J0j0j0J0J0%NJ5K0K5K5K5J5K0K0Nj5k5k0%nk0k5nn%j0J0L0L0M0nnj0nj5n%%l5
4143El5j0j5nl5l5j5J5J5K0nN%K5K0NN%K5K0K0%nnn%Nn%j5nn%j5m5l5NK0K5K5K5L0j0m0m0
4139g0j5j5j0j0NNnn%%NJ0%%j5j0J0J5K5K0%NJ0NJ0L0NN%nk0J0%%K0k0k5j0%nj5j5nnNJ0%
4136g0NnnNJ0nn%nNJ0%%J0J0J5j0NJ0K0nj5j5%Nj0j0nnk5k0%%%l5m0j5K0N5K0%j0j5J0J0%
4133a05%nJ5%Nj0j5%L5J0Nnj0J5K0J5J5K0J5J5J5n%%%j0j5J0J0n%J0Nn%J0J0n%NJ0NJ0n%j0
4130G5nN%j5k0nJ0J0J5k5l0n%nj0J0Nk5k5k0k0j0J0L0L0L5L5M0M0L0K5J0nj5j5l0j0N%j5%
4127A10N%nj0nJ5NJ0Nk0l5l5k0k5%K5M0M0J0j0j5j0NL0L5J5j0j5j5k0N%nk0j5J0K5L0J5j0
4124A35j0j5nj0nK0NJ0J0K0L5J0J0NN%N%k0j5J0J0M0J5J0NnJ5K5K5K0nj0j0j0j0NJ0Nj5J0
4122C30NL5L6M0L5J5K0%%J0J0J0J0L5L5L5M0L5L5L6M0N5N5O5O5O0N6O5O5O0O5Q0Q1R5J05J15
4119A934J56J90K21K56K95L46L71L71L31K81K30J61P0j0j00j66j95j76j55j30r1k5M0R1J55
4118D451K05K56L21L81M66N82O76P82R13J042J168J349J569J850K175K562K968L333L554L549
4116C4152L279K772K080J219K95n81j339j920k331k631k813k867k832k702k492k245j991j694
4115A5359j414j143r07o77m76k86j15O0K36L56M56M96M76L92K45L0j85m41o52q17r38r72r78
4113H105r12q42p32o27n16m41l56k71k15k01j60j56j15p5p5o5o1p0m0l0l0k5l0l5l0k5k0n
4111A945%K5J5M5O5N5N5M0O5R1J10J25J46J65J66K20K66L16L66M01M41N06N76O72P87Q72R38
4110I474R32Q83P77N81L61J30q0k45l66m17l96l15j86p0P0K41M06O11Q38J067J294J514J734
4108A8838J960K131K270K356K407K401K316K170J905J459Q17L0q27j659k416k998l379l534
4107B6247l454l188k837k437k055j694j374j133r42p67o12n11m36l56k81k15j56j10q0o5m5
4105C499k1J5O1J30J75J96J90J36O0j5p5j56k50l21l46l11k71k70k51k25k11j70j36j00j05
4104A228p6n5l0o0q0q0n5l6m0m0m0o5o0o5m0m1k0NNnnk5k0l0j0k5k5l5j0N%nnNj5nK0j5j5
4101A35k0k0l0l0j5Nnj0%%J0J5j5nnj5J5NN%nnNNJ5j0J0J5%Nj0nNL0NJ0nj0J5J5%k0nnJ0J0
4098I5Nj5k0j5%%nl0nj5N%k5n%%NNN%nnJ0J0J5nj0%J5J0%k0l0k5j0j0%K0K0K0K0J5j0l0l0
4095e0j0K0J5J0J5J0J0M0K0NNj5j5k5k5j5j5k5k5%%%nk0%J5j0J0J0J0J5J5J5K0nj0J5J0j0
4092EnnJ5%j5k0j5k0k5l0j0j0J5nn%k5nJ5NL5L0%N%K5L0J5%%J0J0J5J0%nn%j0j0j5j5nnnl0
4089f0m0m5j5%K0M0L5L5J5n%NK5O5P0R0Q0N0L1K5M0M0L5L5J5k5l0l0k0j0m0l0m6m5l0l0l5
4087B15m0m0n%N%%k0k0J0J5J0J5n%J5J5K0%l5l0j5j0nn%%nnJ0J0j0nj0nn%%%Nk0k5k0NK0J5
4083D5j0j5k0%nJ0N%nNNNk0j0L0K0j5l5m0j5J0NL0N0N0M0J5J5K0L0K5K0K0J5J0K0J5nk5l0
4081B65j5K0K0%k0k0k0j5j5j0NnJ0L5L5K0%K0M0N1N0N5N0M0M0K5K0nk5l5l0o5p0p6p5n0l0
4078B20k0j0n5n0l5J0NJ0j5l5m0k0J0L5J5K0J0NJ5J5L0J0nk5m0k0l5l5j5j5N%J0k0%nJ0Nj0
4075f5j0j5Nnnj0j0NNK5K0j0j5l0l0k5j0NN%%K5K0K0%J0J0L0K5L5L5K0j0%nj5j5l0%J5M5M0
4073H5M0K5%l0l0j5j5NJ0%k0k0J0J5J0NNk0j5k0m0k5l0j0Nnk5k0k0J5L5L5nl0l0l5j0%nJ0
4070a65J0NNNNNJ0%L0K5K5J0j5J5J0J5J5NJ0J0J0nk5k0k0nk5m0o5l5j5%NJ5J5J5K5J5nj5l5
4067a75k0k5nJ5%%j0j0J5nnnNNJ0J5K0K5n%k5nJ5J0%%j0n%nN%k0%%%K5%%k0k5nK0J5NJ0j5
4064a85j0%%NN%%nK0K0K0%j5k0j5J0J0j5j5n%K5K0K0K5%k5j5j0J0NJ0J0NJ0NNj0j0j5j0j5
4061a55j0j5j5J0J0j0nk0%NJ0J5K0NJ0%L0J0J5j5j0j0J5N%j5j5nnj5%J5K0j0l0k5%K0M0L5
4058i5J5j5j0k5k5j0J0J5K0%K5L5L0%j5j5j5j0J0K0K5Nj5nJ5J5J0J5j5j0m0o0l5%L0J5%j5
4056a20j0%%J0Nn%%J0N%%N%nK5K5J5J0J0J0k5k0j0nnnj5k0k5nK5K5J5nN%J0j0J0J5NJ0%J0
4053c0NJ0J5J5K5%%K5J0J0j0l5l0n0n5n0l0j0%K5J5K0M5M0L5Nk0k5nnNNK0%j5j5%j0J0%%%
4050e5J5J0M0J0nnk0N%%nn%nj5j5j5j5j5j5j5j5j0j5%nK5%k0j5j5%K0J5J5J5%nj5j0%n%%j0
4047a75j0j5NK5K5K5J5%%j0j5J0J5J0j5nn%nk0k5k5l5NNK5K5L5L0%l5j5NJ0j0j5Nj0j0%%O0
4044a20N5L5Nl0k5k5k5l0l5j0J0L0L5K5J0%NJ0J5K0J5Nj5J0J0Nj0NNNNk5j5j5k0nJ0L5M0J0
4041A0k5k0k0j0nj5j5nnj0J5J0J0j0j0j0nJ0L0K5K0j0j0%K5K5%j0k0l5l5l0j0J5J5NN%k5j5
4038a45k0n%nK0M0M5L5K0NJ0j0l0l5nk5k5l0j0K5L5J5J5J5M0M0K0nnj5j5j0J0J5K0NNnK0J5
4036G0j0j5k0nj0n%nn%%l0l0n0n0j0J5N5N0K5K5K5J5J0j0nj0J0N%l0l5m0m5j5nnJ0J0j0n%
4033a35nnj5%%%NNk0nj0%J5J5J0J5NK0J5J0J5k5k5N%J0nk5k5l0l0k0k5%J0J5J5K5K5%j5j5
4030b00J0K0K5%%J5J0J0J0NJ0%J5K5nN%NL0NNj0j0J5J5Nk0j0j5J5K0J0Nnj0n%J0NNJ0j0%%
4027B0%j5k0%%j5j5nn%k5k5%j5J5nK0K0j0J5J0K5%j5k0nj0K5M5M0Nk5n0l5j5K5M5N0J5%k5
4024B0j0j0k5k5nj0j0j5j5j0NNj5k5k5nL0K5NJ0%%n%j0j5j0j5%nK0J5K5Nk5k5k0k0nj5J5L0
4021a65L5J5j0j5J0Nn%j5%NN%%J5J0K0K0J0j5k5n%nNk0j0j0nnJ0NnnNNnj5j5k0k5l0j0J0J5
4018b35nn%NJ0n%J5J5nk0l0%J5K0%%nK0%%NNL0L0L0Nj0l0n0n5k0J5O5O0L5%l5m0m0j0j5%K0
4015b15J5K5K0J0J0nk5j5j0nK5J0J5%j0K5%NNJ0Nnj0k0J0%%%%J0J5%%NNJ5nj0j0k0k0J5N%
4012a25%nj5NNnnNJ0J0J5nJ5K0%k0k0j0j0j0j5k0j5j0j0%Nnn%n%nJ5L0L0L0nj5%nNj5%nn%
4009a70J0J5K5N5M0M0K0%j0j5%j0nk5k0NNJ0k0k0j0j5J0NJ0J5%Nk0J5J5J0NNj0%%N%nnj0j0
4006e5j5nnj5j5j5Nj0l5k0j5nn%K5K0nNNL0J0j0nN%j5n%%nk5k5nnnk0k0NNL0N0L5J0J5J5%
4003i5Nnj0%j0N%j0nJ5J0%%N%nnj5j0%%j5j5%%J5J5K0K0J0j5j0J0J5J0%%J0J0K0J5K0K0nk0
4000@l0l0j0j0nj0J0J0K0%nl0j5k0k0j5k0k0j0j0%%J5nk0J0J5M5L5L5J0nk0j5nnj0nj0nnn
3997a70j0K0J5K5K0%J0J0J0J0k0j5nj0j0J0Nj0k0k0j0j5j5NNJ0NJ0K5K0J0j5j0l5k0J0J5J0
3994a50L0K5K5J5k0k0%j0%K5J0j0j0nNNNj5j0j0J0J0%%nnnnn%nnnnJ0%K5%k0NJ5J0J5J0j0
3991h0m0%nN%nJ5L0J0J0j5m5m0j5J5K5%j5j5j5j5j5J0NNnk5k0k0J5M5M0K5J5%j0l0k5%K5K5
3989a35K0K0%k5l5l0k0j5NNK0K0K0K0J5K0M0L0K5j5N%j5j5l0j0nnNNnnJ0NNj0l0l0j5j0J0
3986a55J0K5K0%k0k5k5%%NJ0J0NNNJ0j0k0k0k0%J0J5%n%%nnj5j5j0j0nj0K5K0K5K0K0M0K5
3983g0N%NnK5J5K0j0j0k5nj0nj0j5j0j5j0j0J0J0nn%%J0Nn%k0k0J5L0%%J0NK0J0%%%n%Nj0
3980h0j5N%K0K0%%%%K0J5K0nk0k5%%Nk5j5k0k0k0J5J5K5N%%j0n%%j0nj0J5%%j0nNNn%k0k0
3977a55j0j0j0%%NJ5L5M5J5J5j0%%J0K5J5K0j0nNNJ5J5L0K5J0k0k5k0j5J0n%j5l5l0l0j5K5
3974h0K0j0l5l5J0J0n%j5J0J0j0nnj0j0n%%k0k5n%%nnj5j0%nnnk0k5%K5K5K5K5K5J5%j5k0
3971b05J5K0J0J5%nj5j5n%m0m5l5%L0L5K5Nj0nj0J5J0J0%%K0%K0nJ0J0nj0%K0K0%j0j0J0J0
3968a20nl5l0j5J0J5NN%%K5J5J0j5j0j5nJ5J5J0k0j5k5nK0J0K0%nj5%j0J0%%%%%%J0J0J5j0
3965a35l0l0l0nn%nj0NL0L0J5J0NNJ5J5NJ0%%%J0n%%%K5Nj0NnNK0%%j0K0K0J0J0j0J0k0l5
3962f0n5l0j5J0K5K0J0j0nj0k0NN%l0k0j0j0NK0J0nm0n0j0K5M0K0NnNNJ5j0k0k0j5j0j0j0
3959b55K0J5K5K0j0j0nj0j0k0J5K5L5J5nn%j0j5j0%%k0k0m0k0nJ5J5J5nj5j0j0j0k0j5NJ0
3957c25J5j0k0k0%J5J0k0j0NK5%j0nN%Nj0n%K5N5L0N0K5NJ0NN%N%%%NnnnJ0J5J5j5k0nj0J0
3954a50NNNj5j5N%nj0j0j5NNn%j0j5J5J5Nj0%nJ5J5NN%%J0J0J5j0j0nK5K5NJ0%%J5%k5k5k0
3950a40k0j0J5J5J5j0j0%%%K0nj5j0j0k0j0n%NL5K5Nk0k0j0j0n%J0NJ0NNj0nj0J0j5l0j5N
3948b30J0%%j0J5%N%Nnj0%K0%%%%j0nNJ5K0%nnj0j0n%NK5L5M0J0J0J0nj0K0K0%nnNJ0NJ0n
3944c5nj0J5%N%%%%%%j0j0NN%l0%j0NNk0j5NN%nj5j0nj5j0J0j0j0n%j5j5%N%NN%NNNNnJ0%
3941a60%%%j0J5L0N5K5N%nk5k5n0l0k0j5K5L0K5%J0NL0L0K0NJ5J0K5K0j5j0k0k0k0N%%N%n
3938d0l5m5k5j0J0K0K0NNJ0Nj0l5l5j0J0J0L0L5J5%j0j5k0j5%K5J5J0J5J5J0J0J5K5J0%j5
3935Ek0m0o0n5m0j0L0L0L0J0J5j5j0k0k0k5j0N%nnJ0J0k0j5%Nj0nk5k5k5nk0k5l1j0K6L0M5
3933c00J5K5J5M5M0Nj0nn%%%%N%K5K0nnJ0L5L5J0nn%%K0K0J0K0n%k5k5k5l0%nNJ0%%NNN%L0
3929d0N0L5nl0n0j5Nn%nnj5j0nK5J5nk0%K5K5%K0L0L0K5j0k0k5k0%K0K0K0K5K0K0K5K5J5%
3927A90l0l0k0nn%k5j5J0L0K5K5%k5k0k0j0j0k0k5j0j0nj0l5j5j5%J0%j5m5l5j5J0%K0K0K0
3924a10J5J5M0K5%nj0k5%NJ0l0k5l5j0J0NNj0j5nj0J0L0L0L5J0J0J5j5NNN%N%%k0%J0J0%j5
3921c0J0J0nn%K5NN%%n%j0nN%nj0l0l0l0k5j5J0J5J0NNnJ0L5L0K5J0NNk0k0j5j5%%nnj5j5
3918i5%nj0j0nJ5J5J5NJ0J0J0j5k0%j0%k0k0%J0J0j0nj5j0k0k5j5j5k0j5J0NL0L0J0J0%%j5
3915a80j5j5nj5j5j5NK0K5K5K5J0J5j0j5nJ5N%j0J0K5K5J5J5J0N%%j0j0%%j5j0%%nnk5nN%
3912a30%nj0j5%%Nj5j5k0J0J0J0J5j5j0m0j5K0K5K5K5L0L5nj0nnj0nnnnj0j5j0m0k5NJ0J5
3909b05nnJ5NJ0J5%k5k0j5J0M0K0nnj5j0%K5K5L0L0L0J5J0j0j5%N%%J0J0Nj5k0k0m0l5nJ5
3906a45K5K5J0j0j5j0n%k0k0k5k5nJ0J5K5J5K0M0K5J5J5j0nk0k5k0k5k5J0J0J0J0j5%n%K5
3904a25K5%j0j0K5J0j0nJ0J0nl5l0j0J0Nj5nn%l5l0J5J0Nj5j5j0j0J5K0K0nl5k5j0%NJ5L5
3901b20L5J5%%J5J5K0J5%%nnnK5M5M5K5J0k5k0j0nl0k5k0j5j0J0K5K5J0j0k5nj5J0nj0k5j0
3898a55NNJ0j0m0l5l0l0%nN%nJ5L0L0K5%%nK0J5%Nk0k5nj0%K5K5K5%%J5J5K5%J5nj0k5j5j5
3895a35%k5l5j0K0K5n%nJ5J0J5NNnl0j0j0NNj5j0n%J0j0j5j0%%%%J0J0j0j0J0J0Nj0j0NJ0
3893b00Nnnj0j0j0J0K0K5K0L0J0J5j5j5k5j0%%k0k0j0j5nnNNNNN%J0%K5K5%J0NJ0K0K0K5L0
3890d0NNj5j5m0l5n0j5J5K0K0NJ0J0K5K5Nj5j5%j0%n%%K5J5nl0k5k0K0K0J5J5j0k0k0j5k0
3887a65N%J5J0J0J0%k5j5J0J5K0J5M0K0K5j0l5k0%K0K0k0j5nnL0K5M0K0k5k0N%%k5m0m0n0
3884a60l5%K0K5%j0n%NJ0J0%%J0NNJ5%N%NJ0J5j0j5%%nnnj0N%Nk0k5nJ0N%%%%j5%K0nk0k0
3881a85NNK5L0L0J0Nj5k5k0nJ5L0K5K5j0k0%J0J0Nk0k0%J0J0K0J5j5j5j5j5J5J0J0Nj5j0%
3878h0%K0nl0l5l0l0k0%%NNNk5NN%J0j0j0%NNJ0Nj0j0%%%%K0K5J5K0NNnnk5k5k5nJ0J5%K5
3875a65K0K0N%N%j0j0j5K0L5K5nnj0nJ5J5%%j5k0nn%K0K5K5NNj0j0nj0J0j5j0j0NNj5j0j5
3872a20J0nnnnk0k0%K0L0%k0k0k5j5%Nj0nj5k0j5j5nnJ0M0K0K0J0J0%%N%NNnnnk5j5j0n%j5
3869b45J0J5J5%NNJ0J5J0%j0%j0J0J0J5J5Nk0nj0K0K0NJ0NNL0J0%%NNnnJ0J0Nk0k0%J0Nnj0
3866g0%n%Nj0nnn%nJ5J5NJ0J5J0J0J0nnj0%%%j0nk5j5k0J0J5J5K5K5%k5j5%J0NJ0J5j0nj0
3863d0nj0nj0nj5j5%%%%j5j0j5k0j5j0nj5j5k0%J0M0J0L5J5J5J5j5nNJ5J0nnj0J5J5%k0j0
3860a15j0J5J5J5J5J5J5L0K5%J0J0J0%j5l0j0J5J0K5K5J0nl0l0j5j0N%j0n%Nnnn%%%j0nj0
3857e5J5%%j0j0N%j5%%n%k5l0nN%%%%Nn%j0J5J5j0k5k5j5j0%nk5k0j5J0%%k5k0j5J0J5K5%
3854b60J0NJ0%J0J0J5j0J0K0Nj5l0k5J5j0j0k0j5NNL5N5M5K5J0J0nl0l5l0l5j5%J5L5M0L0
3851a25L0%j0k0k0K5K0Nj0k5j5j5J0K0J5NNJ5J5L0Nj0n%K5%J0j0%NJ0%Nk5nK0J5j0l0j5j5
3849g5J0j0k5k0l5NNJ0%nnj0%N%%j0nJ0J0nn%%J0Nnj0NN%nN%%%%J0Nj0j0j0J5J5%nJ0J0K0
3845i5%%%nnk0k0j5j0j0n%J0J5K0n%j5j5k0k0j0j0J5J0M0J0j0j0%nj0j0n%%%nnk0k0nJ5L0
3842b20L5k0n5l5%L5Nn%nj0%%n%%%j0J0%%%%%nnJ0N%nnJ0N%%nj0J0J0J5j0j5k0J0J0K5K0j0
3839b40n%%J5K0M0M0J0%k5k5j5J0L5K0nnnj0NNj0j0n%j0J0nK0%k5j0J0J0J5n%N%%Nl0l0k0
3836b20j5j0nNNnnj0nJ0J0J0NJ0J0J5J0J0J0NNJ0NJ5J5%nnj0j0j0k0j5n%nl0nK0Nj0j0j0J0
3833b25J0J5J5K5K5J0j0j0j0j0nk0k0j5NK5M0L5J5NNnnj0J0J0J0nnK5nj5j5j5j5k0k0k0%N
3830a90NJ5J5J0J5J0Nn%j0m0j5j0j0n%%J0NJ0J5J0j0j5j5N%NNnk0k5NJ5J0NN%n%nJ5nJ0j0
3827a95%J0NJ0%nJ0J0%%NN%J0NJ0%%nn%nn%n%j5%K0J5J5j0NNJ5%j0j0nnN%nn%%nnj5NJ5J5
3824a20j0j5J0N%N%nJ0N%%N%n%j5k0j0nnj0J0NK5K0K0K0J5%%Nk0k0l0k5%NNj5k0k5j0j0j0
3821b35j5j0j0j5k0k0j5j0j0NNJ5J5K0n%K0L0L5J0j0j5J5J5L5K5K0nn0j5%J0J5j5k5m0k0n
3818b75K0J5J5K0K0J5J0NJ0J0L0K5j0l5l5k0k0j0J5NNK5K0L5J5J0J0nnj5j0%%k0k0J0N%%j0
3815a40j0NJ0J5nj5j0l0k5l0j0K0K0J0J0j0j0k0k5j0%%%K0%j0j0%%K0J5NNNJ5%NJ0J5J5J5
3812a35N%J0J5NJ0J0%J0J5J0J0nl0J5J5Nj5l0j5NNj5j5j0j0j0n%nNk0j0J0nj0%%%Nnnk0k5
3809b35j0NK5K0K5J5n%J0NNNn%nj0k0k0m0k0n%NJ0K5L0M5K0K0nJ0J0nj0j5j0nK0J5nj5j0%
3807a30n%%j0j5%nj0j0j5J0N%K0J5%nNL0J5K0l0n0k0j5NNN%k5k0k0n%n%NK0J5J5J5NJ0%%%
3803a75N%%%%j0j0n%k5k0nJ0K5K0%%j0j0l5l0l0NN5N0L0j0j0j5%%%%K5K0K5Nj0j0k5k5l0l5
3800b60j5%%nn%j0nNNNJ0%NJ0J0NJ0%%J5NK0nNJ0j5j5k0k0nj5k0j5%%J0Nj0j5%K0M5K0nnn
3797b50J5K5K0J0J0j0nNJ0nnK0J5J0Nj5J5K5J0Nj5nJ5j0j5NNNNnnj0j0%K5K0M5K5L5n%j5j0
3794a0nj0K0K0N%%%%j5l5n5n5l5k0%J0J5j0n%%J0NJ0j0k5k5j5%j0k0k0Nnj0j5k5%%J0J0Nj5
3791c25j0J0NJ0%K5K5%J5J5J5K0nnNNJ0J0K5L0L0L5J0j0k0j5k5k0%K0L0L0J0j0%j0K0J5J0
3789b0Nk5k5m0k5n%%%N%L0L0K5%k0k0NNnnn%J0j5%%%%%%N%J0J0J0k0m0j5j5j5%%L5K5L5L0
3786d0%Nk0j5k0k0j0K0M5N0K0l0p0p5k5J5J0J5J0Nj0n%nJ0j5nj0NN%%K0K5L0J0%NK0%%%nj0
3783f5NK5J5J0N%J5J0J5Nnnj0nj0j0n%k5k0n%K0%k5k5j5K5K5K5J5J0J5J0%Nn%l0l0m5m5k5
3780a55J5L0L0NNJ5J5NNj0nk5l5o0l0j0M5N0L0nj0j0j5k0NK5K0J0NNNnj0%j0J0J0j5j5k0k0
3777a40J0K5J0Nnk5j0nJ0J0n%%%nn%K0N%%%Nk0%J5L5J5j0l0nnK5K5J5J0%%NJ0NNK5%j0J0J0
3774C0Nj5l0k0j0%%%%j0l5j0j0%%j0nJ5K5L5%k0K0J5J5K5K5M0J0J5J5Nl5m0j0L0L5K0K0J5
3771A55J5%k0j5j5J5J5Nj5l0k5k0k5nnj0k5k5NJ0Nl0l0m0m0j5NL0K5J5K0K0J5J5J5J5j0l0
3768c0l5l0%nnj5NJ5J5J5J5j0j0N%NN%Nm0l5l5j0j5j0J0J0J5J0J5J0J5J0J5K0%NK5K0N%%N
3765a0%%N%J0k0%j0k5k0k0j5j5j0j5%nj0j5k0NNJ5J0L0K5Nj5k0k5j0m0j0J0K5K0J5J5J5M0
3763h0K0K0J0J5j5m0k5%J0L5NNj0nj0j0n%%J0j5j0j0J0K5L0K5L0%Nk5k5j5K0M5M0L5Nj5l5
3760E0n0m5k5%j0k5n0k5nK0J0J0%nk0j5j5j5J0J0J0j0j0j0%n%%j5j0j5%%%k5k5%K5L0L5NN
3757b10J0L0K0K5K5%nnj5j5k0j0j5j0%K5M0M0K0L0Nj0l5j5NL5J5K0J5j0%%%%%NN%N%n%%J0
3754E%k0k5n5n0l0nnNJ0J5J5J0NK0J5j5j0k5k5nj0j5k0k0NK5M5L5J0%%J0J0j0nNJ0nnj0j5
3751a30nnk0k0%%nJ5K5K0K0J0J5J0%%%%j0J5J0k0k0k0J0%N%K0K0J5J5K5%j0n5n0n5l0n%nk5
3748b40k5j0J0J5J5J0J0K0K5NJ0J0Nnnj0nnK0K0K0J0J0K0K5K5%%%n%nj0%%j0nk0j5l0j0j0
3745a40n%J0j0%n%NJ0J5J5L5M0J5nk0j5%K0K0J5j5m0l0%N%J0%Nj5j5j5k0j5NL0J5j5nnJ5J0
3742i5%%j0m0m0j5NK5K0nnj0nnn%%%%%%%J0K5K5K5Nk0j5k0j0nj5J0K5K5NJ0%%NNj5j5%K0J5
3739i0nk5k5j5j0%j0N%nnk0%NNJ0J5NNj0J5J5J0nj0nj0nnnj0nnJ0J5%%N%J0J0%j0n%J0NK5
3736a20K0L0%%k5j0j5NJ0NNj0k0j5j5j5j5j5j5k0%K0J5J0J0K0%N%K0J5L0Nj0j0%j0J5J5j5
3733a00j5nj0NNj5j5k0J0M0M0K0NJ5J0K0%Nj0nnJ0J5J0NJ5J5J5J5J0NK0J5nj0j0J5J0J0nn
3730A25NNL0J0j5j0k0Nj0n0n0j5nn%nK0K0J0J5NNj0nj0nk5k0j0J0J5K0J0j0j0j0l0l0m0m0
3728a30k0NJ5J5J0j0l0n5m0k0nnK0J5K0k0j0J0J0j5l5l0k0j5nnj0J0J5N%k0j0J0J5J5J0J0
3725c00%Nj5m0k5j0o%OJ0J0J0J5L5K0k0j0j0K5M5L0NnnJ0J0%k5j0NN%k0k0J0NJ0Nnl0k0j5
3722c15j0j0nj0j0l1j0J0K6K0%NJ0J0L0Nj0nJ0N%%J0Nj5j5j0nn%n%n%j5j0nJ0NNj0j5j0nN
3719c75Nnj0J0K5K0K0%k0n%%%%%nnk5nJ5Nnj0%Nj0%J5J5L5%j5J0N%%j0%NJ0j0J0NL0N0L5K5
3716a60J5NJ0J5j5j5nj0NJ0j0j0%%J0j0j0j0NNnm0m0j5NJ0nnk5k0j0nj5j0NNNN%%J0J5%%N
3713c05NJ5J0%%j0j5J5J0J5k0%%J5J5%k5nn%K5NJ0j5J0J0N%%J5J0K5K0J5J0J5J0J0j5m0m0
3710b00j0J0J0nk5k0j0J0L0L5L5L5L5L5J5j0k5l0k0NL5J5%k0nK0J5J0%NNNJ0K5N5N0L0NNK5
3707A90J0J5j5j0m0l5l0nnnj0j0j5j5j0%%%k5k0j5l0l0l0k5l0l5j5%K5K5K0J5K0K0J5%j5j0
3705a30nj0j5%nnj0K0J5J0NNNNJ0K5J0l5n5l5j5%K5N0N0L5%%NJ5J5j0l0j0n%J0j5j0m0m0l0
3702a95l5j5j0m0m0k5NK0J0K5K5K5j0j5j0%%%%n%%K5J5nnJ0L0L5J5K0NJ0k5k5%nj5j0j0J0
3699b15K0J5K5N%%j0J5J5J0j0j0%Nj0j5N%j5j5N%N%j0j0k5k0n%j5nk0k0N%%J5J0Nj5J0J5K0
3696b40j5l0l5n%K5NN%%J5J5nnNN%nj5N%J0%NJ0J5K0K0J0j0nnK0K0J5J5Nj5k0k0k5k0l0m0
3693c00j0k0NJ5%N%%J5J0K5K0L0K5J0%NNL0L5M0M0K5j5k5l0k5k0k0k0J5J0K5J0j5j5J0K5K5
3690e5J5k0j5k0J0J0j0l5j0J0NK0%NJ0k0NNL0n%k5k5j0nj0j0NNK5K0J0NNK5K0%j5k5%%%%j0
3687h0j0N%j0nn%%j5l0j0j0j5j0j5j0j5NNK5L0j0m0m0j5J5J5j5k0nj0nj0j0j0J0J0J0J5nl0
3685c20l0l5oL1L0L0K0n%%J5J5n%%%K0K0%k0m0m0j5NJ5J5K0%j5J0NN%m0k0NN%k0j5NM0M0J5
3682b60j5k0nK0L0L0K5K5J0N%nK0J5J5J0%N%%J5J0J0NNNn%j5j5j5j0%nN%NNnnk5k5l0l0k0
3679b35K0L0L0J0n%%nnJ0Nj5j0j5j0k0k0m5m0m0l6j5j5j5j0J0J0L0K6%j6j0j5J0k0j5%J5J0
3676d16K5K1L0L0J0J0K0K5M0M5M5M5L0Nj0j0j0j0l0j0k0N%l0j0j0n%j5k0j0j0nnk0j5%nJ0
3673b80J0K5K5J0J5J5K0J0j0j0j0L5L0K0nk5k5k0j5j0J0J5K5K0K5J5nj0j0%%j0j0j0j5nj0
3671a70j5j0nj0j0k0k0j5nnJ0J5%J0j0K5J5%nJ5J5J0j0J5J0J0J0NJ5J5K0K5J5nj5J0L0L0N
3668@NNJ0K5J0j5m0j0J0J0j5j5NJ0j5k0j0nJ5J0nN%%NJ5j0nj5j5j5k0j5j0j0N%NNNJ0%%j0
3665a05nj0k5l0j0nnNnj0J0%%%nK0J0%j5k5nJ0K5J5Nj0nk0n%L5L5M5M0M0K0Nk5j0nK0K0NN
3662C0j0j0k5m5m5m0m0k5k5j0l0k5%%J5J5J5K0J0j0k5l0k0%K5K5J0k5NK5L0K0%%J5J5J5K0
3660a30N%K0K5J0%%K0K5J0J0J0NN%%%%%J0j0j5j5nj0%%k0j5j5J0L0K5L5J0NJ0%%L0K0M0Nn
3657A35J5J0J5Nj0j0J0NJ5n%Nj5j0nNJ0j0nNNj0j0k0m5n0n0k5l0j5j5n%J0J0J0J0J0NJ0J5
3654b5K0K0K0%NNL0K5J0J0NK5L0J0%J0%%j0j5nnn%k5%K5L0J0l0n0l0j5NNj0l0l5j5k5nnnJ5
3651c0J0Nnj0%J5NNj0j5J5K5J0j0j0J5%j0%J0L5%nj0k0NK0J0J0NJ5K0K5%K0J5j5l0nL5K0%
3648A65k0k0%n%N%%nj0nnj0nj5j0nnn%j0j5j0j5j0%J0k0j5NNJ0j0k0l0%J0%Nj5j5%%j5k5%
3645a35j0J0k5k5j0J0J0j0J0Nj0%j5%Nj5n%Nj5k0n%%%nnnJ0L0L5M5L5L5L0K5j5nj5nJ5j5%
3642e5k5k5j0J0%%%nj0l5nK0K5K5J0nk0%nNJ0j5j5J0J0NNj0j0n%%N%K0Nj5k5k5J0M0L5J5j0
3639f5j0J0L5K5j5j0j0J5K0K0%nj0n%K0%N%NNk0k5%%j5j5j5j5n%k0k0j0nj0j5k0k0N%%%j5
3636b10k0j5Nnj0k0k0NNNNNNj0%J5J5Nj5j5NnnnnJ0NJ0NJ0L5L0L0%k0k0k0J5J0K5L0J0Nnk5
3633a45j0nj0K0J0j0k0J0NNj0j0J0Nnk5k0k0nL0K5Nj5j0nL5N0N0N0K5NN%K5L0K5NN%k5NNn
3630I0nj0j0j5j5%NJ0J0K0M5K5j5k5l5k0k0j5J0J5j0k5k5l5l5j0J5J5K0NJ0NJ0J0J5Nj5j5
3627a5k5J5M0J5J5%%j0j0nnJ0J0J5K0%k5k5k5l5l5k0k0j0l5m0k0nj0nj0%%nk5n%%%m0j0%J0
3624c25K5%nnJ5J0N%J0J0NNN%J0J0K0K0K5L0K5K5L5J0j5j5J0j5j5k0%%%nNJ0k0m5k5l5j0j0
3621b40j5j0%nj5j5j0K0K0%J5K0J5nk5j0%%%j5k0%NK0J0Nj0j0J5M0L5J5NJ0K5K0J5K0k0j0
3619a05k5m0k5k5k0j5nj5J5J0N%%%J5J5K5K5M0M0M5L5M0O5O5N0L0n%n%%k0k5j5J0j0l0l0j0
3616A05nnl0l0j0nK0%n%%K0K0k0j5k0N%j0j0k0NJ0J0K0K0J0k5n5l5nL0N0L0K5nk5k5j0k0j5
3613b5j5j5j5k0j5J0K5L0Nj5m0m0j5%nNNJ0J0%nn%j5j0l0j0j5J0J5%j0j0nJ5nnj0j5j5Nk0
3610b60j5k0J0J5K0K0K0K5J5K5J5K5%%%j5J0NJ0NJ0nnj5NNJ0%k0J0%J5J0j0j0k0k5k5%j0%
3608a70l5l5k0k0j0j5k5l0k5oL1K5%m0nnK0J5K0nj0nk0k1k0j5k0k0j5%J0L0K5K5nK1M0L5L5
3605b65L0J5J0j0m0l5j0k5k0m1k0K0J6M0L5K5L0K5J5K0%j5NJ0J5j5j0NNn%%N%nNL0K5K0j0
3602a20j0k0k0j0nnnJ0J0J5J5J0N%nnnJ0NJ0N%%j5j0K0J5%l0j0nJ5j0j5j0j5J5L0N0M0%k0
3599g0k5%nj5j5%K5L5L0%%j5J0N%%j0J0J0%Nn%J5J0nnj5NJ0J5nl0o0n0m0j5N%NNl5l0k5j0
3596b85J0NJ0J0NNj0j0j5j0nJ5%J0j5j0%n%%j0j0k5nnk0k1nL6L5K5K5NJ0%J5M5M0K5K5NJ0
3593i5%j5m5m0m0j0%%nj0NNnnk5k5k0j5n%%NJ5J5L5J5j0k5l0k5NK5L0K5L5M0%k5k5%K5L5K5
3590a60K5j5n0k5%K0K0k0k0nK0K5%j0j5j0K0L5O0N5L0NNK0J0Nj5%nNJ0NJ0j5j0k5l0k0j5l0
3588a10l0m5k5j0NK0nk0k5l0k5k5k5k0k1nnNM1K0K0n%NNK5N0K5L5NNJ5J5NJ0J0NJ0J0N%j5
3585i5k0j5j5j5J5J0Nnj0%%NJ0%%%k5j0j0NNn%J0J0J0J0%%j5nk5k5j0nk0k5j5J0%N%%nj0K0
3582b55J5J0j0l5m0j5j0n%K0K5L5J0NNJ0J5J5K0nk5l5j0J5J0K0K0K5K5K0%k0NJ0k0k0Nnj5
3579a85%nk0j0k0m0m0k0J5N0K5j5k0k5k5k5l6j5nnNJ0J0N%%J6L5L0NN%M0M5L0K5J5M0L5L5
3576c5J5J5%%J5J0J0N%nK0K0j0j0NK0M0K0j0j5k5k5k5k5J0%K5nj5j0j5j5k5l5m0k0%N%%J0
3574a20%nl0l0k5k5j5k0j5j0nl5k5m1l0k0NJ0J0NN%nNk0k0%n%k0j5J0J0K0nJ0J0J0J0J5J5
3571c91J6J5J0J0NK5J0J0k0k0nnN%k5k5j6k0nnk0m0l0j0J0L0J5n%k5J0NK5K0K0J5J0NnJ6N
3568c80%j1nNJ6J5nnk6k5nNNK0K1nnj1NK1J5Nj5j0j0J0%J5L0M5M0L5n%%%NNJ0L0L0J5J5j5
3565a20j5k0%J0J0N%nnk5k0j5J5j0nk0k5J0NJ0J0j5NJ0J5%Nnl5j5k0NNn%nl5%nNj0l0NK5J0
3562c00%%%%nnj5l5j5j6nj0j5j0n%J0Nnk0k5%L0L0J0k0k0k0k5k5k0%J5J5K5K5%k0m0m5j0j0
3559e76NNK5K5K0K0J0j5k5l0j5NNk5%nNk0l0j0nJ0J5J0J5nk0k5k0k0j0J0L0L5L5L5K5L0J0
3556d71J5J5J0L0L6M0M5L5L5L5L0K5%j5k0%n%%J0K5K5Nnn%nJ0L0L0Nl5l5k0%NJ0J0J5k0k5
3554a30k0K0M0M0K5K0M0M5L0M0J5K5L0L0nl0k5j5nj0l5l0j5j5j0l0n5n0m0m0n0n0n0l5n%J5
3551c35J0K0K0%j5j0j5j5j5k0k1j0j5nj0J0J0M1J5%l1k5%J5Nj5j5j0J0J5K0%%J6K0NJ0j0j0
3548c60%%J5J5J5J5M0L5M0K5j0k5m0m5k5J5L5L5L5J5NNj5j0j5j0l5l0n0k5l5m1k0k0j0K0J5
3546d41J5K5K6K5K5K5K5%k5l5l0l6m0m0n0k5l0j0j0nJ5L0L0K0nj5k0k5k5%K5K0K0J5K0%J0
3543d96J0J5J5J0%%NJ5n%NJ0K0K1K5J5J5K0K5K5NJ0J5%k0k0J5L5N0K5J5j0m0o0l5l5l0nNN
3541c25J5J0K5K0J5J5J0L0K5%j5j5nK0J5%nnk5k0k5n0l5l5l1k5nj0%%NNL0L1L0J0n%NL0J0
3538b80J5nnJ5J5K5K5J0NK0K5M0J5nj0nJ5J5K5j5k0nJ5K5N0M0J5j0j5k5k5m0n5m5j5j5nN%
3535a85J0NNk0l0l0k5l0j0J0K0K0%k5j5j0K5K0M0M0J5%%K5J5J5J0j0nj0k5k5j5k0j5j5j0n
3533b60J5J0J0J0nn%J5K5J5K0K0J0J0j5NJ0j0j0l5nM0L5L5%nnj0j5l5m0m0k5%j0j5j5j0j5
3530c00l0m5m1l5j0%n%K5L0L1J5J5%k0j0j1%K6N%j0j0%%j1J1no%%J1K5L0%J5NK5K5J0%%NK0
3527b20K5%j5l5j0nk0k5k5k0%nK0%%%J0J5%l0k5j0j6k0k0k0k0N%%Nn%%NK0J5%k5%%%K5K5K1
3524c80M0L5K5K5L5K5L5L5J5j0l0l5k0j5k5NK0K0K0%l0l5l0j0j5j5nJ5K0K0j0k5k0j5j5j5
3521c65j5j6N%L1L0K5N%K5L5Nl0l0l0%nJ5J5J0N%K0K0NNk0j5k0N%k0j5j5NNL0L0M0J5J0J0
3519a90n%j0J0%Nnj0j5k0nj0%k0k5%%J0j0j5%%L5L5L5L5J5nl5l5k5nJ0J0j5J0NJ0%%%j0j5
3516b60j5j0J0J5K0K0J5J5k0n0n0j5%K0nj5j0NK5K5K0J5Nj5k0%%nn%%j5l0k0j5n%n%%%K5K5
3513c25j0j5l5NJ5L5K0%j0j0j0l5l6l5l0nJ0L0K0K0nnNNnl0j5%J5K0%%J5j5%N%%J5J6Nj6j5
3510d06j5J5L6L5J0j0j0l0%J5L5L5nj0j0N%nj0k5%%%J0j5n%%J0%j5l6l5j5NL0K5L6J0%%nj0
3507c60l1l0k0k0nj0nJ5J0Nj0nn%J0j0l0k5l0nJ5J5J5K5j5l5l0NL5M0K5%%K5N0L1J0J5J0J0
3504c15J0j0j0j0nnJ0M0N0N0L5L0J5nj5j0J0J0K0K5nnJ0J0NJ0%nnnj0j5j0j5nnK0M5L0J0j0
3501c5j5l0j5k5k5j0j0J0nl5k5k5%j5k0l0l5j5J0J5%j0n%%nJ5L5L5M5K0J0J5J5J5J5J5Nk0
3499a35m5o5n5%K5L0L0L0J0NNK0J5J0%NJ0J0J0Nj5k0j5%K0nl0k5k5l0j0J5j0l0l5%J0J0k5
3496c00k0N%nnj0j5J0NJ0J5j5j0k5j0Nj5noj5k0j5k0j0j0k5%NL0L0L0K0K6nk6j0J0K1K0N%
3493c50j5k0o%J1k6l5nJ5J5K5L1J5K0K5L0K5n%Nj5j0J0J0J5nj0j0NJ0k0k0k5k0NNn%j5j5l0
3490c85on%K1K5%%j0j5K5M0M0K0J0j0j0nk0j5k5%J5J5j5m0k5%%NN%NK5K5L0K5Nk5k5nn%J0
3488c00j0j0J0J0J5n%nJ0j0NK0NN%%K5K5J0J5%k0j5k0k0k0J0J0K5%j5k0k5k0j0K0n%l5j0N
3485c50J0J0N%nNK0L0K5%k0l0k5k5%j5j0%K5K0K5L0%%l0k0NNN%NK0nk0k5l5j5J0Nl1k5j5j0
3482d51%j5k5k5j5j0N%k0k5k5l5j5j0%%K0M0O0L5K0%NK5L5L5L1L0NNJ0NNNJ0NNNJ0%J0NJ0
3479b35J0j5j5NN%k0j0J0NJ0%%j0%%K0N%k0k0nnj0nNJ0nnk0N%J0Nj0j5j0NJ0k0j5nk5j6N%
3476c91nk0k0J0J0K0n%NJ1J5J0J0nn%%J0Nnj0nnj5j1nnJ0j5j5k0k0NK5K0J5J6NNk1k0k5k5
3473d66j0nnL5%%%%nnJ0L5L6J0%n%%K0M0J5J5K0nJ0NK0M0K5K0NJ5NNnnj0J5Nj0j5k0J0J5K0
3470a20%j5j0nj0J0Nk5k0%K5M5J5NNnnk0k0m0l5k5j0K0J5K0J5J0Nj5l0k0k0NNNNj5j5j0j0
3467b85%%Nk0j5k0m0k1%Nj0nnK0L6J0j5j5J5J0NNN%K0nJ0%J0J5J0J5J5j5%%%Nk0NJ5nk5j5
3464c00%K5K5Nk0k0K5M5M0J5j0nj0NJ5NK5K0K5Nj5j5k0%%k5m5m5k5j0k5k5j0J0j5l0n6l0N
3461d61J0j0nj0nNJ0nj0NJ0j0n%NJ0J5%%j5j0K0K0K0%j5j5j5j0%K0K0J5J0NNNj5m5n5k5NK5
3458e01J5nl0l5j0J0J0J5NN%NK0M5L5J5J0L6L0L0L0j0k5k5k5NK5L0M5K5j0nk5m5m5nK0K5J0
3456c00J5J0J5%k5j5k0%K0K0K0J5L5K5nk5k5m0k0%J5J5J5%k5k5nK5K0K0nNK5K5J5K0j0J5J5
3453a40J0J5K5L0L0M0K5J0Nj5l5l0l5j5K0J5Nj5k5k5k5l0NK5J0J0NNnl0k0j5%K0L0K5%%k5
3450a20k5l0k5j0j5N%NK5L5L5K5Nj5m0k5k5%%J5J5%nk0%J0J5k0m5k5nj5l0l0l0l1l0l0j5n
3448d76nnk5nk5nJ5J0J5NNnnJ0L0K5K5k5m0l0nNL0J5J5J0l0J5J0J5J0J0L6M0M5M5L5M0J0%
3445a60nJ5J0J5n%N%n%nNK5M5M0J5K0%%J0J5J0J0j5j5k0k5j0l0k5%%K5J0J0K5K5J5j0k5%%
3442ek5j0j0j5j5k0N%%NJ0j5j0j5j0NN%%j5j0%nk5l0j0j0j0j0nJ0L5L5N0M5J5k0k0k0J0L0
3439h0J0J0k0k0nJ0K5NnnJ5K0%Nk0j5nn%nj0J5%%j5j5k0k0l0l0j0J0K5K0K5%nl5l0j0J0J0
3436b00J5J0K0K0M0K5j5j0%L0L0L0J0J0NJ0J5M5M0K0nk0j5J5K0J5J5%j5j0%J0%j5j5j5k0k5
3434G0j0j5k5k5j0j5nnj5k0nj0N%j5j5NN%k0l5j5nnNj5k0k0j0J5J5nJ5J0NNj5J0K0J0L0L5
3431i5K5K0%nk5%J0M0K5K0N%k0j5l5m0l5%K5M5M5K0j5j5j0nj5l5l0j0j0l5l5nJ5L5K0j5l0
3428a85k5l0l5nn%NL5N0M5M5N5L0K5K0NNnj0k0j5j5j0J0J5K5K5K5K5K5K0J5j0nJ0J5J5j0j5
3426A45k0m5l0l0%%%%J5J5%j5j0J5K0J5J0j0j5k5nJ0J5j0j5k0m0l5k0%K0K0J0j0nJ5K0K5%
3423A0NNL0K5%%k0J0J0J5J0%k0k0j5NNk0k0%nj0nj0j0n%j0j0l5l5k0j5j5k0l5l5m0l5l0l1
3420c96l0l0l5l5l5k0NNNj5k5%J0NK0L5L5L5J5j5J5J5L5L1K0J5J5J5J5j0j0j5j5j5NNj0j0
3418c65%K0L0J0nk5j5k0J0NNNj5k0l6n%NK0j5j5k0n%%%%Nnj0J0NJ5J0%%K0J6K0J5K0K0K0J5
3415b75K0K0J0j5nnj0j5j0J0K0K0J5%%NK0K5L0J0%k5j5J0J5J5%nNK5K0Nn%j0nk5k5l0nj5j5
3412b15%nNK0K5%%nNJ0%k5j0j5%K0NJ0j0J5K5K5j0%m0j5nnj5j0k5j5l5j5nnk0k0k5%J0J0n
3409c70J5K0K0Nj0J0J0J0N%nJ5J0J5j0j5k0K0j0j0j0k0j5k0j5%Nl1m0l5j5nnj5j5j5j5l5l5
3406f31%%L5j0k5l5m0nJ5M0j0nnnJ0J0J0J0j0j0J0L0M5K0J5n%K5L0K5NNJ0J5K5N%NNk0n%k5
3403d41nn%NNNJ0J0K0%%j0N%%j5%%NnnJ5J0K6N%nl1k5k0k0j5j0j5J5K5L0n%j0%l5l0l5j5l0
3400e96k5j0j5%%%N%%K0K0L0L0K5K0L0N5M6K0J0k0k0k1j5j0nj5J5J0J0J5J6J5j5J0K0K0L0
3398b95J0%l0j0J5K0Nj5J0J5%nJ5J5nj0NK0M5K5K0%NK0K0J0J5K0K0J0J5%%%%%%J0j0k5m5m5
3395a30k0j5N%nj0j5l0m0m0%NK0K5L0K0J5J5M5K0J5j5j0j5l0l5j5k0n%%N%K0K0nk0k0j5k5
3392b75k0l5m5n1l0k5%%NK5L5L1K5J0%k0l1j0J0L6NN%%N%%%Nj0j0j5j1OK5K5L5J5J0j0j5K5
3389b75NJ0j5nn%K5J0NNk0J0NK5K5nk5l5m0k5nJ5J5NJ0%k5l5l5nok5l0l0nJ0J0K0K5K0%j5
3386d11j0K0N1L0L5j5k0j5%L5K5J5nk5k5k0j5k0k1n%n%J6J5j5n1m5k5J5J0%NN%k5k5l0l0l0
3384f11l5j5%N%k0k0J0NK5K5K0K0M0M0K5NnK0J5J5nnK0J5J0J0%%K6J5J5j5%L5L5J5k0%K5N0
3381b10N5N5L0Nnj0%K0L0L5L5M0L0K5J0Nj5j5j0j0j0j0k5j0NNn%%%J5nl0k5j0j0j0j0k0k5
3378h0k5j0n%k0k0j0nN%j5l5k5j0N%j5j5%NK5Nk0j5k0J0K5K0J0NNNJ0NJ0%K0J5J5j5l0j5j0
3375b15nk0k0j5k0j5j5%nj0j0nnnj0J0M0O5O5M5K5L0K5J5J5j0l0l5j0%NNNj0nJ0J5n%j0j5
3372a30%j0nj0nl0k5l0k0k0k5k0k0k5nj1j0nk0j5%%K5K5J6J5%N%%k0k1j5j0nnL0L1M0M0nn
3369c00j5j0J5J5J0k5m0m1l5k0nK0K0K0K1nj6j0%K1J5j0k6k0l0NL0L6nok0k0k5l0%nN%nk5
3367e16k5k0j0j0%%J5J0J5K5K0K5L0K5J5J0L6L0N0K5J5J5K5L0L0L0nj0N%K0nnj0nj0nj0NN
3364a35j0k5m5m5n0k5NK5L0L5N%j0j5j0J5L5J0%l0l0nNJ0%nj5k0k5%%NNNl0k5m1l5k0NJ0L5
3361d11J5J6n%K0K0J5nj5j5%Nj0j0j1nJ6J5K0K0J5J0K0K5n%nnj5j0nK0L5L5L5L5n%nj0NJ0
3358a45K0K0K0nj5j5%M0M5K5j5j5j5k0j0l5j5k0j0j0k5k5nK0K5J0j0l0l5l5l5j5k5k0j1OJ0
3356c75j6j0j0J5L6J5nj0J5J0nk0k5j1j5n%J0j0J5J0J6J0%%Nj0k1k0l0k5j5J5J5j5j0j5%N
3353d86nnnnnJ5%Nj0nJ0J0J0J5J0NJ5J0%nnK0K0J6%k1l0l0k0%K0K0J5J5M6M0M0J5j5j5j0N
3350c00J5j5j5k0J0%j0j5j5j5%K0L5J5j5l5l1nN%j5k0nj0j5j5l0k5k5k5j5j5nJ0NN%NNJ0%
3347e71%J5K0J5J5NNj0j0NNnnnnK0J5K0K0J0j0l0n0l5nnK0nnj5j0j0J0K5L0L0J0nJ0J5nl0
3345e11l5l5%%j5l0nJ0J5J5nj0NnK0K0J0j0l0l5k5j5NL0L0K5K5n%NJ0j5k0%j0n%nK0Nj5J0
3342e81J0J5nm5m0nJ0K0J5J5K0K0Nj0%j5%NJ0M0L5K0K0K5K5L6L5n%n%NJ5j0nk5j0J0J0%Nj0
3339c45nk0NJ5L0J0k0m5o6m0k5NNk0j5k0j5l0j0%j0j5nj0j0k5%K0j0j0k5nL0K5L5%%j0l0l0
3336f91j0N%J5J5K5L0nnNNJ0J5J5J0%N%NJ0J0J5J0%%J0N%Nj5NJ0N%nj0j0nnnj0j0j5k0k0N
3333e91L0M5K0nnnK0%NnnJ0NK0J5K0J5J0%N%N%%J6J5j5k6j5J5K1J0J0j0j0j1J6K5L0M5K5K0
3330b30j5l0nK5K5n%nn%%k0k0m0j5NJ0NJ0K5K5%k0l0k5l5nnj1j0j0j5j5k5k5k5l0k0%L5M0
3327d91%%NNK0nJ0N%nn%j0N%%k0N%%j0j0N%nnj5k0j5j5j5J0L0N0L0L5nnj5NJ0J0j0j0j5J5
3324d51%%%NJ0J0J5J5J1j1%nJ6J5nnJ0J0NNnK0K5K5%k5l5m0j6j5M1O0N0J5k5k0j5k0J5J5K5
3321b75L0J0NNNj5nNL0J0J5%NJ5J5J5%k5k0l0nJ5J5K5K5J0J5J0%j0j0J5L0K5nk0k5%%nnJ5
3319i0K0J0J0J5J0K0NJ5J5Nj0k0NJ0J5J0nl0l5j5k0nnj0j0j0nj0j0nj0k0k5k5nk0j0l0k5%
3316c00%k0j5j5j5nnk6k5l5nj0k5k5k5%%J0K5J0J5%NNJ0NJ5K0K0n%%J0J0J1%%J0J0K5N%%K0
3313c15L0%j5k5l0k0j6nK1K0N%NJ0J5NNJ0%K0J5J0j5l0j0L0K5L0N%J0K5K5NN%%N%j0n%NK5
3310a30K0J5J0j5j5k0k0nj0j5l5l0l0k0J5K5K5NJ0n%k5l0l0l0k0J0J5J5%k5l0j6O%NNK0Nk0
3307c70j5%%ok5j0J0K0K1K5K5%%k5j5k6j5k5k5J0NJ0k0%J5K0K5J1j1l0n0k5nj0j0j5j0j0k5
3304e81nnK5K0NNNJ0%NNNnnnJ5K0k0j5k0k0k0j5J0K0K5J0j0m0m5l0l0k0k0k0k5j6J0OJ0k1
3302g82NK6M0K5%nK0M0J0j0nk0%K0J5M0K0J5J0J0L5J5K5Nj5k0j5nnj0j5j0nJ5J5K0%nnK0K0
3299d66nnj5J0J5J5%nnnj5j0nJ5L0K5J5K0OJ0L0L5Nj5k5l0j0j1j0j0%%J5J6K0J5%%NN%Nj5
3296c50j5k6k5j0j5j5j5k0NK5N0K0L1j5l1l5l0j0J5J5J0J0NJ5J5J6J5J5J5J5J5%K0J5J5J0
3293b45Nn%j5J0NJ0NNJ5J5K0j5m0m5k5%nl0k5l1k0NJ0NnnJ0J1%%l1k5j0nJ0J5J5J5L6NN%n
3290c55nj5j6nnj5j0j5m0m0k0J0NJ5J5j0%K0K0K0J5%%j0j0J5L5M1L5K5L0L0NJ5NK0nj5l0m0
3288b85m0m0m6j5%J0J5j5m5l0l5k5k5k0%K0J5K0J5J0J0J5J0j0j5j0nJ5J5J0J5J5J0J5J5K6
3285c85K5%%J0NK0J5j5j0m0m1l0l5j5k0k0k0nnk0k0nj0%%%NnnN%j0l5k0k5J5J0L0K5NNJ0J0
3282f01L5O0N0M5M1M0J0j0k0k5j6j0k5k0j0J5K0K0J0j0%%K1%j1nNJ6NJ0nj0J5Nn%L5L0L5J5
3280b45J5J5L5L5L0nk5k0nj0j5J0j0nm5m5k0k5k5k0l1k5l0k5m0l5l5%L5K5K5K0j0j0j5k0N
3277e46K5K0j5k5l5l0k5k5%J5J5N%%nnk5k5k5nnk0l5l1nNNj5m0k5k5m5m5k5%J0J0J0J5n%J0
3274i67J5N%NN%N%k0NN%j0k0NJ5%k5%J0J0nL0L0K5K5K0K0K5%NJ1J5J0j0%K0L5J5nnk0NK5K0
3271f66J0j5k5%%k0n%K5K5K5K5L0L5K0K0NNJ5J5%%J0J5j0nm5m5m0k5j0j5J0L0M0J5j5j0k0
3269e96k0nnNj0%%K5K5K5j0l0l0k0k0l0l0j0J0L0K5K0nj5j5nK0J5J0j0m0m5k5l1nj0nK0K0
3266g77L6M0J5nj5J0K5N0M0M5M5L0K0nK0J5L1L0K0K0%NN%J0L0j5j0k0k0n%k5k5k1k5k0k0m0
3263e06l5j5j0nnk0k5j5N%k5m0m5m1j5n%NJ0nl0m0m0k0%L5L5J5K5%%NNJ5K6K5K0NNJ5K0J5
3260f56J5J0J5%NJ0NJ0N%%j5j0J0J5J5K0L5L0N0K0K0j0j5j0k5l0k5k5k5k0l0k5NK5L5L0J0
3258e26J0K0L5M0M1Nk6n0l0nj0N%NL0J5K5%NJ0L1M5M5L0L0K5L0M5N0N0K0n%%NK0M0K5NNNJ0
3255A10nnj5%%%j0nj0%%j0j0l0l5j0L5O0L0K0%J5j5j0j0j0nk0k0%Nj0l5n0n0k5J0L5M0L0K5
3252A0%%l0k5l0l0m0m0l0l0l0k0l0l5l1k5k5l0l5k5j5k0l5l5l0l0%nK5K0J5L5N5P5P5N1K5
3250c25K5K0J5L5M0L0J0K0K5L5M0J0J0%%J5J5%J0k0k5nJ5K0nk5k0j5j5k0k5k0%k0l5p5p0p1
3247d01n0l0nNK5NJ0j0j0nj0J0%N%k5k5k0j5j0nl5l5p0p0m6j0NJ0%nj0j0N%nnJ5L5L6J5K0
3244g21J5L0L0K5K0n%J0NJ5J5K0K0K0K0K0J5L0NJ0j0k5k0m0j5nnj0k5k0k0k5k0j5j5K5K5K5
3242e96K0j5j0k5k0k0j5k0l5n1n0k5K0j0l5m0m0k5k5k5k5k0k0nj0j5k0nj1j0nK0K1N5N0M5
3239i97M5J0J5NNNJ0NJ0K0J5%j0%K0J0Nl0l0l0k5J5J0K5J5%NL0K5J5K0J1J5nj0J0J0n%NNn
3236g51nK0K5J5J5%NJ0J0K0N%J0J5K0%j0j0J5K0J0nk5j5j0nj0K5M5L0J5J0J5%%NNNJ0%N%J5
3233d46K5J0nnk5k0l5l5m5m5k5nJ0NK0J5J0J5J5J5K0K5J5J0j0NL0L0L0J6%%NNK0K5J5K5NN
3231b75j5m0l5j5N%%k6nj0%N%%k5k0n0k5N%K5nl5l5m0j5%%K0J5nnNNJ5J5j0n%%j0j0%Nj0j0
3227f16j0n%%j5j0l0j0J0NJ0j0j0j0k0%nj0L0N5N0J5%K5N0M5K5J5L0L6K0j0n%j0j0%K0M5M0
3225b70L5J0%nnj0nj0J0Nnj0J0Nj5j5%%J5j5j0j0j5m5l6m0n0n0l0j5NN%%j0nnK0K5J0j5j5
3222e61NJ5J0j0j0j0n%%nj0j5k0j5nnk0k0nj0j0nj0j5J0L0M0L0K0j5k5l0l0nj0nK0K5K0K0
3219f41J0J0K0M0J5J5%k5nnJ5K0j0nNNJ5J0nnk0j5%K0N%j5k0j0j0k5l0m0k0j0j5%%j0j0j0
3216g56n%%NNNJ0%%J5J0J0j0%%k5k0NK5N0L0K0J5Nk5j0nJ5J5J0j5%%J5K0Nk0k5k0k5l0j5J0
3213g06J5K0NNk5k5k5j0%%nj0NNnnl1l5k5k5k0k0j0J0K5K0K5%j5l5m0j5j5k0nJ5L5L5K0K5
3211h62J0K0K0J5L1L0K0nnj0J5M0M0J5j0j0nnnJ5%j0%%NJ0K5K5K0k0l0l5%nj0%%J0K0K0J5
3208f06J0J5j0j5NJ0L0K5K0J0J5j5j0k0k0l5l0l5m0k5%J0%J5j5%%J0N%nj0J5NJ0NNNNk5k5
3205g11k0j5%K5L5L0J5k0l5l5l0l1nn%%%J0j0nnJ5J5nk0k0%%nnnj0NK5N1N0L5J5%%%k5m5m6
3202g87j5j0k0k0k5nNM0N0K1nk6k5%J0%J0NN%N%K6K5L0O0N0K0j0j0J0J0nk0l0j5NNK0K0K5
3199e71K0J0j5k5k5nJ5K5N%%L5N0M0J5J0NJ0j5m0m5k0%L0L0nk0l0%j0nj0k0nJ0K0K0%NnK5
3197d91K5J5l5l0k5j0J0%K5K5K5%K5K0L0OJ0j6j5j5k0j5j0nNj0j5j0%%j0j0j5j5%%J0j5j0
3194e66j5j5k0j5m0l5l0j0j5j0j6%%j5j5%NJ0J0%%K1J0J5j5N%Nk0NNnnj6J6j1nK6nnj1k0k5
3191h27%%nnk0k0%NK0K0K0J0J0N%nK1K5K0N%%N%j0j0k5k6l5j5J5L5K6K0%%k0k1l0l0l0l0j5
3188i17J0J0J5n%%J5K5K5j5j5j0j5%k5m5k0nnJ0J5%%NNJ0J0NJ5nk5j0j0%K0J5K0J0J0J0J0
3185h57NL0K0K0nl0j0nK0J0%j0NNNj5J0J5J0L1N0M5L0K5M0M5%NJ0J5K5K5Nk0k0k5k0j5nj0
3183e41l5l0k5nnnnnnk0k0NJ5J5K0%%%j0%nj0nnj0%J0J5NNJ0J5J0N%%K0J5K0K0Nj5j0j0j0
3179e81j5nn%k5m0l0%K0J0l0l5nJ5J5NJ0%%%K5J5j5k5l5k5k1j5J0nnN%NJ1oj0nj0%j5k0j5
3177h52%%%N%%j0nNJ0J0J5%k0j0NNK0%%K0K0K1NJ0J0J5K0NNK5K0J0Nj0j5NK0K5%j5j0%%nJ5
3173f21K5J5j5j0k5k5nj0J5L0K0%j0l0k5k0J0J0K5NNNJ0J5j0j0k0k0j0j0j0j5J0NJ5NK0K5
3171f31%K5K5%%k5nK5N0N0L5%l0k5l5m0l0l0j0j0k0j5k5k5%%j0j5j1j5nK0J1Nnj1K1K0J0L5
3168f96L0L5K5K5K5L0K0J5NNj5j0k5l5l0k5%NK0K0K0K5%%j0j0%%nj0j5j5k5k5%k0k5k0k5J5
3165g21NNnn%J0Nj0%%N%nn%J0j5l5m1k0nK0n%j5j0%nk0J0K0K5Nk0nj0nj0K0N5O6O5K5%j0j0
3162f41J5J5K5K5K0L0K0nj0nj0l0l0l0j0J0%k0k5nj0nj5k0nnj5j0NNk5k1k5k0j0j5K5J5%k0
3159h32l0l0k5k5%J5J5nnK0K0%k0k0l0k5l5j0j5j0J0J0n%j0j5k5k5j5j0k5k6%%%k5l0k5%K5
3157a238L0K5J0K1J0J5n%K0N5M5K0J5J5J0j5j0NM5M0O0O1N5L0J0J5j0j0J5J5j0j0n%%nN%j0
3154f81nl5l5l1k5k5%NL0K0K1K5L0L5L0L5J0j0k5k0%K0K5J5K0j0nn%j5j0%%K0K0K0K5%%K0
3151e11M0N5K5%k0k0k5k0NJ0J0j0nk5m0k5k5k5j5%K5J0Nj5j0n%J5J5J5J5n%n%nj0NNj5j5j0
3149f06k0j0j0%%j5l5l5l0nnNNNL0L5M0K0J5J0j0nnN%J5J0j0j5j5j5k5l0j5%J5J5nj0j5J0
3146g11nnk5k5oL1J0K0%%K0J5K0nn%nn%%j5j5nl0l6j5j5k0m0j5%%nj0J5J0j0j0k5nJ5J0nj0
3143i17%N%%J0%K5K0j0j0NK5J5j0j0J5J0J5nj0J0J0j5j0j0K5J5%j5j5J0J5Nj0m0j5nL5NNk0
3140h47k0nK0L0L0L1J0NK5NNnk5k0k6%K6NJ0j5l1l5k5nL5M0J6j6j5k0k0%%Nj0l0nJ5K5L0L0
3137g77J1nj6j0j0j0N%J0J0J5j0J6j1J1K5J0J5j0j0J5J5%Nj5j0J0L0K0J5j5j0nj0%nN%j0j5
3134g21m0l1k0NN%J0K1%l1l5j5J5J0K0K0K1L0K0%j0k5k0%%J0J5J0J5J5NNnnj5j5nnj5j0%l1
3132h02j5j0Nnk5j5j0K0L0L0L1NJ5K0%j5k0k6%nk0j5l0l0NNj0k5k5nnNnl0Nk0nNn%nk0nnn
3128a037nj0j5j0J0NNj0k5k0%J5j0j0j5nJ0J0J5NL0K0K5J5nnk5k0%k0k0j0j5j0J0NJ0J0J0
3126a092%%j0J5NNJ0J5J0j5k0%NNJ0NJ0l5k5nJ0Nnj0j0j0K5K0J0j0k5k5m6m5k5%nj0%NK0J5
3123a223%nj0j0j0j0n%J0%J0NNNNJ0n%j0j0k5k0N%J0j0l5l0nK5L5K5%%%nNJ0nnk5l0nn%K5
3120a313J5J5J5J5J0J5J0j0j0nj5J0L0L5M1J5K0nj5NJ0J0K5Nj0nj0J0K0nk0j5m0l6k5K5M6
3117a137K0j5j5j0J0j5k1j5l5k5k5k5nJ5J0j0%k5%J5J0K5J5NN%K5J5J0%%n%NNnj0%nN%NNj0
3114a208%NJ0K5L1K5K5J0J0j5%Nj5nj0%%k5l0%K0nj0j6j0m0m0k5%J5K5L0N6L5M0Nk0k0j5j0
3112a147nj0J0J0J0NNJ0J0n%K5K0K0K5J0j0m5m0l0l6k0%K6L0J0J5J5J5J5J5K0K0%%K0K0%N
3109i62J0J0J5K0%%J0J0J0J0L5M0L1%j6j5%%L1K5K5N%k5l0l1k0j5j0nj5l0m0m0k0NK5K5J0
3106i22J0%%n%j0k5j5j5%%%%J5K0NJ0J0J0J0J5K5L0K0K5J6J5J5J0NNnnJ5J5%k0l0k6k5k0k0
3103h42NnJ5L5J0K1K5K0%j5j5l6l0m0k5NK5K0K0%k0k0j5k5l0l0l0%K5M0K5j0nn%j0j0j5k0
3101i62n%NN%%%%NNnj0j0nj0j0j0j0nj0k5l0k0j5j5k0nJ5J0j0k1k0J5K1Nk6l0k5k5k0k0Nn
3098a293%J0L5J5nk5k5k5k5k0j5j5NK0K0j0%k0j5j0nj0nj0J5%Nk0j5k0j5%L5K5K5j5j5k5n
3095a453%NN%M0M0M0L5J5j0nJ0L0M0K0%k0k0k5%NJ0K0K0J5nj0J5J0k5n0n0j0J0%k0j0n%%n
3092a338%K5K0K0K5%%nnNNJ5J0j0j5nj0j5k0%%k0k0nJ5J5J0NNN%%m5n5o0k0J5J0J5M0N0L5
3090a303j0j0j5NN%Nk0k0m0j5NNj0j0j5j0L0L0K5L0%N%N%N%NNNnJ5J5J5Nj5k0k0N%%k0j0j0
3086a353%nj5j0k5k0%%L0J0nnk0NJ5J5J0J5k0l5%%%%j5J5J0nN%J5j0j5j0nk5k5k5nnJ0J0n
3084a498nn%NJ0%%N%J0J0%%j5NJ5K0%J0N%J5J0n%K0K5nnk5n%%j0j5nnk0k0j0nNJ0nJ5L0L5
3080a403K0%Nj5l5m0k5%%Nnnnnj0j5J5K5K5Nnj0k5k0l6j5j0j0m0l5l0k5j0n%K5J0J0J5J5j5
3078a679k0l0j0NK5K5K5J0J5K5K0K0K6J5K0j0n%NNJ0Nk0%j0nj0%j1nJ6NNn%J0Nn%k6k0k0k0
3075a614n%k0m0k0K0J5j0l0l0l0l5m0m0k5j0J0J5k5k0k1k5J0K5M1M0J0J0nj0k0k5j0j5j0l6
3072a975k0J0N%NNJ0N%%NJ1%J0j0j6j0J0%%j5j5NJ0j5j5m0j5J0J0K0K5nl5j5NK0J5%%J0j0
3069b005nj0J0J0NJ0Nk0nJ5NNk0NK0K0K1K5Nk0nJ5K5K0j5NK0K0L5L0L5N5N0M5L0K6J5J5NN
3067a493%%NK5J0J0J0j5nj0J0K5K5L0J0J0K5K5K0K5k0k5k5k0k0k0k5k0k0j5j5k0k5l1j0j5
3064a584j0l0k5l0NL5L5J5J0J0j5j5l0k5%L5N5O1L0L0J5Nn%NJ0K5K5K0K5NNnj0l0l0k0k5j5
3061a443j5%nn%%%nn%k0j0J0k0j5n%nl1l5j0%j5l0l0nj0%%j0j0%nK0J5J5K0M0M0n%N%n%l0
3058a619nNNJ5J0J0J0J0J6J5J0NJ0%%k5%J5J5NNn%nnJ0J0n%NNK0J5%k0j5j5j0j5NJ0K0K5M0
3055a418K0J5j0j5j5k0j5nnj0nj0J5%k5k5nJ5J5J0Nnj0j0K0nnJ0J5j0nj5j5nnk1j5j0nJ5J0
3053a559NJ1%J0J5J0k0m1m0k5j0J0K5K5K0nj5m0m0m5k5j0J0%Nk0k0j5%K5L5M0J0k0l5k0%j0
3050a759Nj5k5k0j0j0j5j5J5L5K0%nnJ0j0k0k0j0j0%K5K5L0nnNM0K5nl5l0j0j0%nJ0J0K5M0
3047a734L5J5j5k0j0J0K0%%%nn%nNj0NNJ0J5J0J0%NJ5K0Nj5K0K0%Nj5J0%%j0n%%%nj0j0k0
3044a654j5%%J0k0nj5j0j5%%k5j5l5k5l0l0l0j0nj0oj0j5j0%%j5j0%Nn%nnj5j5%L0J5K0J0
3041a970K0M6M5L5J5J0j0NNK0K0J0j5k5k5nJ5J5%nJ5%%NJ0J5%k0j5nnnnj0%j5l5k5k0n%%J5
3038a899K5K5NNj0j5J0NJ5nj5m0k5l1j0J0%n%%%%%%j5j0k5Nnn%nNNJ5K0%k5nn%J0%N%j5%%
3035b005J5K0J5J6%%%j1J1J0NNnnK5J5J5J5%%Nk0m5m6n0j0j0J0J0J0j0j5k0k0l0k5j0j0j0
3032b155j5j5%NK5L0K5L0Nj0j5NJ0J5j0NK5J0J5j0nj0nNK0M0K0Nk5j5j0nj0j0J0J0Nj0j0n
3030b030J0J5J0%%J5J0nnNNnn%Nn%%%J0J5j0j0j5J0J0J5%J0%%n%%k5nj5%%NN%%j0J5J0j0l0
3026b010l0l0n5m5m0m0k0nj0k0k0k6k5nnJ0nj0j5nJ5j0j0k5k5l0k5k0j5l5l0k0k0nK0L0L5
3024b581M0N0L0J5NJ0nJ5L5J5J0J0K6K0J5J5J5K0J0J5%nnJ5J5nJ5M0L5J0nnj5j0j0j5NNj0
3021b160j0%%%%%NK0J0nn%%J0J5%nnK0J5J0nj0J0NNNn%nnk0j0j0J5K0nk0k0k0k5%K0L5J5J5
3018b100J0nk5k5N%%nj5%K5L5J0nl0j0j0%K5L0J0K5K5J0j0j5j0n%j0j5j5k0m0m0k5l5j5k0
3015b295j0N%m1o0o0l0j5NJ0j5l5l5m0k0k5NNJ0J0J0J0J5J5K0J5%j0k5l0k5k0j0j5k5k6l5
3013b767o0n0k5k5k0l5l5l0l0k0j6nn%k0k0%K0K5K1nok0k0j5k0j5j5j5j5j0j5j5k0k5nK0%
3010c313%k5k0NNj0j0l5%NNnn%K5K5K5%l0N%J5j5j5j5NNNk5l5l5k0k1k0k0j0j0j0j0nj0j0
3008c609nk0k0k5nnJ5J5L0L0J0j0%j0j0k0%NJ0J5J5L5J5NNJ5J5J1J0NNJ0J5L5K0%nl0l0k5
3005c483l1j0j0j5k0j5j5j0j0j5k0nj5J5L5L5L0J5J0J0L1L0K5J0NNJ0J0L0M0L5L0K5M5M0M5
3002c108J1j1j5j5J5L6J0J0J0NNnnj0nNJ0%k5k6l0k5%J5Nn%nnNNj0j0j0j0NNJ5J5%NnJ5J0
2999c123J5j5j5j5j5l5l5j0J5J0J5K0J5J0J5K0K0L1L0J5j5l5m1k0%J0J0J5J1NJ0k0k1k5k5
2997c173k5k5j0j0%%k0k5j0j0%k5k5j0j0j5k0NJ5J5J0NK5L5N0M5L5J5j5l5k0%%Nnj0nj0l0
2994c283l0j5j0nj0k0m5n0l6k5k5n0n0l0k5j0nj0j0j0j5nn%k5k5k5j0j0k1k0nJ5L6L5L0K5
2992c779J0J0NN%%n%j0J5L0L0J0J0J0j5l0k5k0%%%NNK5K0J5K0%Nnj0J0L5K5j0k5k0nnj0%k0
2989c694k0l5m0l0j0j0J0J5J5nn0p1p5p0p0q5q6j05q0r5p1o0o0n0n5o0m5l0l6n5p0q5n5l0
2987e353l5J0J0K5K0N%J0NNK5L5L5L5L5L5L5NNJ6M0N0N0N5O0M5N0K5K6N0M5O0O0O0O0N1L0
2984d220L5J0%nK0M0P0O5O5P1P5L5J5j0nj0J0J5J0j0j5l0m5m5k0j6l0l0k5k0k5k5j0j0j5j5
2982d100j5k0k0NJ0N%l0l5l5n1m5l5m0k5m5n5n0k5k0k0j6m0l0m0m0j5%K0M0L5K0j5nj0j0j5
2979d767j0N%J0J0K0K0J0Nnn%N%N%%J0J0%j0%K0K6K5K0j5j0j0L0N0L0L0NNj5nNJ0K5K5J5n
2976d426j5j5j5l5m0j5NK5L0NJ0NJ0J0NL0N5N5K5J0N%K6J5M0L5L5J0J5J0NJ5K5L0M5J5K0K0
2974c915J5K1J0NJ5M0J5J5J5J5L5J5%K5K0K0K0J5J5K5J5K0L6J0K0J5J5J0K5K0K0j0j5j5j0
2971c403j0N%J5J5M0L5M0J0L0K5N5N6M5L0J0j0m0n6n5k5j0J0J0J0L0K5L1Nl1n0l5k0J0N%k5
2969c223k0k0j5l5n5k5n%nj0j0K0N0M5M5M0K5K5J5J5K0J5L6L0M0M0L5O0L0J5K0K5%Nj5k5k5
2966b837k5k0k5j0K0K0%%J0%k0l0n0j5K0M5N0J5K5K5K5L5N6P0P0O5O5O5L1Nn1q5q0p5n0o0
2964b716o6p0p0p0n0k5J0no1j10j05j10q6n0l0j0K5M0M5L1NNNnl1l0m0j5j5j0J5K5L0L5K6
2961c483M0M0L0J0J0NK0K5J0J0%K5K0K5K5K5J0NJ0J5J5nj0%k5j5l5l0l5m0k5NL0L0K5nk0%
2959c263%k5j5k0J0K5L0L5J0k0k0j5k0j5m0m0l5l0k0k5l6l5j5j0j0j0k5n0o5o5o0n6n5n0p5
2956d110p0o5m1l5l5p0r5q5o6l0j0j0nj5j0j5j0j5%J5J0K5%%%K0K0J5M1K5L0L0NJ5K0K5K0
2954d476J5J0J0L5M0L5K0K0K0K6M5K5K5%J0J0J0J0J5J0K5M5M5Nn%n%k0j5k5j5%%j5m5o5o5
2951d240m1k0j0nj5l5j5%NJ0j5j0%%j5l0m5p0m5n0k6k0k0%%%%%n%nn%%j5j0%NL0K5NJ0%%%
2948d677nJ0L1K5%nnk5k6nnNN%nn%Nk0l5l0j0K0K0K5j5j5l5l0k5k5j5k0%%J0J0N%%%nl0n5
2945d957n0m6m5l5j5j5j5k5k5l0l5j0j0nl0o0n1n0k5l0l5l0j0k0j5l5l0j0j0k0j5l6m0k0k5
2943e915k0j5k0K0M0L5K5K0K6%J5J0J5J0%%K5J5K5K5K5K5M0L5L0J0%NK0%n%J0NNNnl5nj0J0
2940e499%j5NK5K5L1L0j0nk0j6l5m0k5j0J0M0L5Nj0J5L6K0k5l6l0k5j5NJ0%%nN%K0J5K0K5
2937e444nnj5j5j5l0k0k5j5j0n5n5l0m0m0l6n0n0l0l0l5k5m5k0l5m1l0n5n5o5n0n0n0m6p0
2935f687m0n0m0m0m5m5o6o0o5k5k0nnNNj5k0l5o0n0j0NNk1j5k5k5l5k0j0j0j5j5nnK0K0K0
2932g504M5N0O1L5K0NJ0J0J5L5L5M5M5M5M0N1K0M5N0L5M0K5N0N5K0nnnl0l5j5%%k0k0k5k0
2930f797k0k0k0k0k5l0l0l6n0n5l0j0Nj5m0o0p0p6q0o0m0m0l5l5k5%J5nm0l6j0j5J0M1K5J0
2927g719j0l0l6l5l5n5p5p0o0l6k0k5l5m0m0l5l0n0m5k5j0l6n0n0m5k5l0k5l0k5n%Nj5j0j5
2925h872m0n6l5l5l0l0k0k0l0n5p0p1o5o5p5p5o0o6p5p0p0m0m0l6m0m0m5m5m0j5NK5J0NJ5
2922a0266J0K5J5M0L5O1O5O5O5N5O0O6L5L0L0L0M5P0O5O5M1K0J5J5J0j0l5j0J0K5Nl5m1o0
2920i384o5q5r0r1r5p5n5j0nk0m5n0k6l0n5p5j05j00r6o5m5k5n5p0p1p0m5k5j5k0j5l0l0m0
2918a1178o0o6m5k5k5k5l0k5J5NN%%K0J5K5L0N0N0Q1Q5Q5O0N5N6L0L0J0j0l0n0n6q0j05j05
2915a1208r1j15j20j21j20j15j05q6o5m5k5n0p0q0n1n5q5j20j21q0n0j5J5N0P5R1R5J00J15
2914a2452J66K25K61K71K96L20L46L26L06K66K20J51R5P5M0%J0NJ0%k0n0o5q5j21j35j35j26
2912i800j25r0r6j05j30j30j41j20j00r6r5r0r5p1p0p0p0j00j16j15r5o0l5%J5L5M0L0L5%
2910a1860NK0L5O5Q5Q1N0J5J5K5K5J5%l0o0o5m0n1m5o5o5p0n5l0j0k0o6p0p0q5q5r6r5j20
2907a2717j16j35r0l5K5O5R0J21J35J35J31J10P5L5%nJ5J5j0m0r5j15j36j65j61j70j71j60
2905a3369j60j61j55j86j80k16k35k51k56k55k56k86k80k86k86k50k06j60j01m0K5Q1J40K05
2904a7124K71L06L41L81M06M11L71L56L21L10K91K66K20J66Q0Nn0p5j01r5j00j00j06j15j20
2902a3484j06j05q0p5q5j06j20j20j51j75k21k25k21k20k11k16k25k46k65k61k71k50k16j85
2900a7840j56j25r5p1p5q0m5m5j0j0k0j5m0m6j5J0J0J0K0J1K0J5l0k6k0n0n0m5n0m5m0j0k0
2898a8978k0n6n0o5p0n5m0m5k0L0N0N5N0N5L0K0k0k0k0j5NL0N5P0J11J15J20J06O0J5l0r5
2896a8622j91l01l81m16m36m41m76m92n26n31n12m71m16l61l11k70k36k30k11j65j36r0o0
2894b6282m5m5m6l5p0o5p0o5l0l6l5l0o5r0j81k60l11l41l61l61l26k95k71k56k35k36k15
2893c0658k01j85j86j65j71j45j46j40r0o5m0k5J5L5P5J15J56J45J60J51J65J51J15P5L0l0
2891c0859m0n0o5l5O5J40J25J5j00k15l56m82n61o12o76p57q42r03r77j053j068j057j003
2889d1366r42q93q27p52o62n56l96k36l0J66L41M86O31P83R27J068J158J273J368J459J549
2888c5451J569J549J474J313J113R03P06N62M06K61J50O5Np5j20j36j85k46k91l00k81k31
2886b7240j55m5N0J35K31L11L76M16M36M26L76L26K30J11nj36k70m01n27o11p12p87q52r28
2885b9245j007j093j153j208j244j213j102j018r38q67q02p47p22o61n82n11m51m11m36m52
2883d5863m71m51m11l71k96k30j96j70j21o5l5nM0R5J41J70K06J60J00K0p0j30k11k90l86
2882d8840m67n26n71o27o82p02o86o17n36m51l86l36l16k66k25k51l11m21n01n32n11m91n37
2880e9789o31p52q72r38r42q37o87n77n76o82q17q92q57p82p07o57o57o16n47n21m96m97m46
2878g5775l86l91m06m36m81n62o56p67q52r18r27r23r32q77q17p37o92o22n31m61m11l31k21
2877i0112j00%R5J36J75K11L11L70M12M31M11L31K20J10J5o0q5o0N5K26N21Q37J148J469J795
2875h1138K035K120K020J795J444R67M86O6j96j90N5N36J208K106L178M326N439O427P158
2874d0158P600P775P825P880Q076Q456Q943R349R469R114Q111O411M131J438j368m056o366
2873E2630q206r660j0848j1936j3097j4423j5755j6773j7094j6473j4693j1900q487m913j609
2872a23237J178L314M807N785O356O693O967P329P705Q041Q196P925P034N529L559J348q92
2871c2363l053n153p329r715j2332j5164j8106k0984k3656k6158k8548l0820l2985l5070l7035
2869c38471l8755m0149m1236m1933m2183m2064m1637m0981m0228l9522l8930l8369l7948l7757
2869i00163l7813l8083l8724l9898m1642m3984m7006n0655n4892n9794o5538p2021p8963q6187
2868a655363r3712j01411j09352j17758j26666j35840j45224j55195j66469j79447j94446
2867c180883k11590k30789k52145k76091l03091l33519l67852m06578m49482m95682n44693
2866g052395n96858o52485p11588p74771q43593r18942j000677j090143j193620j318972j463984
2865a7618028j608067j723116j797224j844085j883206j915343j925896j912827j900232j919417
2865c6047441j981033k068510k152111k203942k204614k146033k031417j869536j666181j421728
2864e5792546j136893q17751m73325j08684K78251O93181J139314J613476K104501K593706
2863d9906770L056704L467276L801537M041515M176906M205049M129632L959346L707057L389014
2863a1972734L023398K628926K223964J825497J448140J103266P98943N40026L28235J62684
2862B110345M0435m3117r3876j18190j22355j12319r3511p0422m6384k3721m051J1751K3285
2861A457870L0458L3537L3095K9992K4899J8598J1705M858j564p259j2016j5791j8582k0348
2860A569452k1144k1140k0558j9545j8352j7310j6533j6056j5776j5635j5510j5279j4833
2859A341781j4177j3239j2101j0873r610q381p274o392n739n139m511l895l389l068k998l068
2858A227927l218l519m146n113o296p549q723r705j0432j1038j1615j2272j3078j4052j5099
2857A092072j6166j7220j8116j8653j8759j8532j8092j7505j6803j6127j5600j5244j4979
2856H70276j4733j4462j4237j4106j4021j3941j3856j3775j3660j3450j3259j3179j3144j3144
2855F77309j3194j3304j3324j3194j2949j2667j2387j2096j1756j1369j1018j0758j0547j0322
2854E08424j0021r775r514r114q517p790p018o201n384m652m060l635l313l008k622k235j945
2853D09620j780j704j700j804j950k066k130k211k371k617k892l168l399l599l830m031m170
2852C64198m226m176m000l685l328l008k762k567k401k241k060j900j750j674j764k051k471
2851C18134l018l594m201m717n118n394n625n860o040o116o071n910n659n349n053m818m652
2850B30939m481m271m111m030m005l901l844l790l720l624l549l459l344l178l028k872k722
2849A69010k552k401k276k185k131k095k061k010j980j960j990k015k111k150k196k196k240
2847A32461k281k336k386k412k406k406k396k311k181k025j930j885j799j695j599j534j464
2846I7415j378j273j178j168j163j148j118j188j324j464j574j644j644j584j539j509j459
2845G4060j423j404j409j408j424j429j458j489j514j559j574j579j544j529j474j399j358
2844D9086j333j304j238j148j088j053j037r88r12q02o77n91n47n81o37o62o61o82p17p17
2843C1711o41n57l96k31p5nL5P1J50K46L35L61L61L56L61L46K86K00J31K5r6j70k36l30m27
2841C1811m51l96l31k70j96j05NJ00J81K55K81K86K81L00L31L51L21K51K00J45J06Q5Q0Q5
2839C3706P1O5Q0L0o5k16l71n51p32q87j013j168j298j349j338j304j303j273j213j088r63
2838A7820q17o81m77l15j71o5K0N5R5J26K05K66K91L00L01K86K51K15J66J20N5L5J0m0j25
2836A7926j86k35k86l26l36l16k65k06j55j16r0r5q5r1q0p5r0j10r6j00r5o5l5l6o5j15j20
2834A4056j41j95k86l61m16m41m66m71m52m16l81l41k85k76k71l05l06k91k71k70k71k71k76
2833F596k85k86k66k85l01l01k81k85k81k71k66k30j71j15j10j05p6k0%Nj0nJ0L0N1Q5R5R0
2831C012R0R1R0N0K5K5N0K5Nnk0k5m0n5m5p0j01j05r0r0j26j45j55j66j45j25j11j05j00p5
2829A564o6nK5O1P0Q5J20J26J05N5L5J5%%%J0Nk5o5j35j76j90j96k20k16k31k40k56k60k35
2827b40k06j65j25j01j15j05j00q6q5n0m0j5J5O0J25J91K25K61K76K75K70K46K25K46L16L46
2825A644L41L00K61K26K00J81J95K16K30K06J70J56J20R5J00Q1O5L5%k5o5j16j85k41k65k76
2823C649k91k81k95l11l41l16l01k45k21j80j46j20j00o0k5J0M5O5J05J46J80J80J56J45J36
2821A584J30J25J21J20J25J00R1N5K0j0j5%nk5m5o1l0k0NK0K0K6M0M0L5M0M0M5L0J0J5K0K0
2819B666J0J0K0K1J5J5J0j0K5K0NNk5J0%nJ5J0nk5n5l1m0m0n5n5o5r5j06j25j50j51j40j20
2817A559q6o0m5m0m5m0o5o6k5J0L0P6J05J10Q5M5M1L0L0K5J5j0k0k5j5j0nJ5L0L5N5R0J56
2815A985J85K26K50K61K36K10J91J75J81J85J86J75J55J36J00O0L5J5l5q0j20j51j55j66j65
2813D075j50j31j35j35j26j05q0q5q1o0k0L0M5M5K1K0K5M5P5J10J16J05J20J35J51J25J15
2811D250R6J20J20J26J25J00O0M5N1M0Nk0o0l6j5nl5p0j00j30j51j45j46j30r0p0p6o5o5m0
2809C689j0J5J5M0O0N0L6J5M0O5O5O5P0O6O5N5O0O0N5N0J0n%J0L1L5L5K5K0L0K5j0l0nnNL5
2806D832M0M5O0N0L6L0K5L0K5L0nnJ5J0L5L0L0L5L5nn0q5j10j06r0r5q5q5r6r0j00r5q6o5
2804D140p5o5o5n6n5n5o5o0n5l0j0%n0m6l0J0K5K0J5J6NN%nJ0NJ5j0k0m1k5l0n%j0J0J5J0
2802C438Nl5n0n5n5n0o5m1l0j0nnJ0Nnm0n5n5m5k5nL0N0N0L5nj0nj0nnnnl0m5n0k5l5j5m1
2799B701n5l5l5j5%j0j5j5k0j5J0%%j0j5j0k5k0%K0L5M0N0N5O0N6N0O0M0J0%%J5J5K5M0M0
2796C027M0L5J1K5%J5J5J0M0L5J0J5J5NJ0%J0J5J0%n%k0l5k0l0k5j5k0l0k5m1m0l0l0m5k0
2794B912j5j0k0k0n0k5j5%J0k0n6n0m5k5k0j5l0l0k5n%j0l5l5n%%Nj0j5N%K0nnj0j5j1k0k0
2791B280%L0M6M5Nk0l0nL0L0J5nJ0N%nn%NNk5l0k5nK0M0L5L5Nk0k0NK5K5K5K5L0K5K5L0J0
2788B671J0K5K6K0J5J5J5L5L5L0K5M0L5L5J5nn%nK0L5M6M5N0M5O0M0Nj5l0k5%K0L5L5K5K0
2786C443L0NJ0J1K5L0J5J5J5J5j5j5k0o0n1n0j5J0j5m0l5m0l0l5k5k5k5l1m5m5k5l0l0n0n5
2783B817o0n6l5n5n0n0n5l5j0n%Nj5j5k0nnNJ0%n%nJ5J5NN%%K0K0NK5K5K5%k0k5k5j0j0J0
2781B436J0K0M5M0O0N5L5M6M5N5L5J5J0K5K0J0j0k0j0j0nnnj5k0%K0L0nm0l5m0j0J5J5J5n
2778B822l5l5k0NK0J0j0l0l1l0l0l0k0NJ5J5K0nk5n0l5j0K0M5N0L0J5J5K5J6NNNJ0Nk0j5N
2775B732%J5K0K0J5J5J5J5J0L0L5K5%%j0l0k5k5j0nj5j5%k5j0j0J5K5j5l5j5J0J5k0j5k6k5
2773B681n0m5k0k5k0l5k5k5%j5j0k0m0m1m5j5k0nk5m0m0m5k0%%nnl5k5k0k0oj0%K1L5L0J5
2770B030k0l0l5j1j5j5k0k0k0m0k0j5k0l5l0n%nnnnnn%NN%M5L5N5N0M0M0N1P5P5N0M0M0L0
2768B285NJ5M1M5K0J0J5j5j0j0j0Nj5j0j5j5k1nJ0n%j5k0j5j5j5k0J0NNNj5j0J0J5L5L5M6
2765B361N0N5N5N5N5J5j0k5n0o5j15j51j50j56j30j15r5n6n5n5n5k5k5l5l0NM5M5M0L5N5Q1
2763A554J05Q5O5N5N0P6P0Q0N0M0M0N0M6M5M5L0L5J5j5l5l5m0k0nn%%L0K5K5k5n5l5j0J5K0
2760B371J5L5K0n%J5L5M0L0L0M0L0J0K0nNNK0n%n%k5k5l0l5l5j5j0j5j5l0l0l5l0k5%J0k0
2758B336nK0%%%%M5N0N0M5N0N0M5M6O0N5M5M0O5O5M0M1L0K5M5N0P0R5J16J15R5P5M1J5K0K0
2755C955L0J5NNK5K0n%J5L0L0L0NNJ5J0J5L0K0%j5l5j0n%j0j5k0l0n0n5l5j5j5j5j5j5j5k1
2753C864k0j5N%Nnj0J0J0nnj5j0j0j0NNk0k5k0%N%nn%nK0K0L0O5M1M0K0K5L0K5NK5L0L0K5
2750D155Nk0%K5L0L5%%Nj5k0J0J0j5j0j0NJ0NJ5J0K5J6N%nj1k5k5j5j5k5k0%%k5o0p0p0o6
2747C844m0m0o0m0m0n%n%j0j0l0m0k5l1j0j0l5l0k5J0M0O5N1L5j0j0j5j5J0NM0M0O0M0K5j5
2745C714j5k0%%J5J5L0N0M5M5L1NL5O5Q5R0Q1Q0N5N5M5M5M5M5M6N0L5M0J0J0j0j0n%J5j0l0
2742D782l0k5k0j5l0l6l0m5m0n0n5l5m0n5n6n0m5n0m0n0m5o1l5l5m0n0n0m0m5m5m0n6n5p5
2740C313p5n0k5j0nk0j5j1j5j0nj5j5j0j0J0NK0J5j0j5j5NNNM0K6j1l5nK5K6K5J5NJ5J5N%
2737C193k5k0NJ0nk5k5NK5L0L0J0%nj0k0N%%j5k0NJ0J0J0J0NNJ0J0J5nj5k0k5%%%k5k5j6j5
2734C087j0k5j5k0m0m0l0nk0l5m0j5NK5N0K0nk5j5j5nK0%%NNj0J5K0K5%Nj5j5k0m5n0n%%N
2731B767Nk5k5m6k5nJ5Nj5l0l0nnnj0J0Nnk5l0j0%%K0K0L0L5M0K0j0j0J0NJ5J5%%%%J0NJ6
2728B732j6j5J0J1J0J0J0%nj0j5j1j5j5j5j5j0J0J5J0j0%NJ0J5K0K6K5%j0J5L0L0K5j0k0k0
2726B807nnN%K5M5L5O0M0M0M0M1L0L5K5K5N0K5K5L0nJ5K0J5J5K0NNnj0%nj0j5nn%k0k5k5j0
2723C328j0k5k0nJ0%%j0j0%J0J5J5nk5k5%J5J5L5L0L5L5L0N5M6J0NJ0J5K0NJ0J5J0l5m0l5
2721C529l6k5l0l0n0m0l5k5l0m5m5l6j5NNnk5j5%nJ5k0k0j5j5nj0j5k0nK5N0N0M0%%%nn%n
2718C087k0k0m0o0o5m5k0k5l5j5j5k6j0j5nnj5j0j0n%%j0j0%%nj5j0k0k5l0j5k5l0j0k0j5
2715B386j5k5k1k0j0j0k0k5J0J0%k0j0%k0m0m0k5NNj0l0m0j0j5j0J0NK0K0nj5nn%NJ5K5J5
2713B085nl0l0k5k5l6l0k0%%l0m5l5k0l5j5%%j5nK0K5J0nJ0%nNL0M5M5L5K0j0k5j5J0J5J5
2710A909J0j0k5j5J0Nj5k5Nj5nj0%J0j0k5nn%Nk0j5NJ0NN%%J5K0n%%%K0J5J0J0J5j0%%%nj0
2707A854j0NNnnj0J0%%nj0J5K0%nK5N0M1M5K0Nl0l0nL0N0L0L5K5N5K5K5J0nnnnJ5L5L6K5K5
2704B381K5N%%j0nj0NNj0nj0k0nj0nj1l5l5k0k5j0l0l0l5m0j5j5Nj0nk0m0l1l5k5k5j5j5n
2701A809nJ5M0J5J5k0j5l0l0j5NJ5J5nn%K0nk5j5j0%j0J0K5J0k0l0J5K0M5L5J0NJ0K5K6%o
2699A939J1L5J5J0k5k5l6nNJ0nk5k0J0L5M1L0j0j5j5k6k5%nK5K6N%nj0%l1k0k0J5J5J5J5K6
2696A960%j5j6j5NJ5K1NN%%nnk1Nj0N%k0j0j0K5L1J0NNJ0j5j0J0L5L5J5j0k5%%Nk0m5l1%K1
2693A945K5j0l1l5j0%Nk0NNK5O6N5L5J0j5N%nnJ0K0k0k0n0k5m1j5j5J5%%j0nJ5J5J0%NOj6
2690A929j5k0J0J5j0j5k0J0K5N1L0Nk5nj0Nj5l6l0l0l0k5%K5K5%k5k5l0k0k0nnK0K0NJ0NN
2688A779k5n0k5l0%%K0L5N0M5L5J5NNL0L0K0O%J0j0%j6j0k5%%%%%j0j5%%%k5%%Nk0j5k0j0
2685A784j5k5k5nj0%nj0j0j5Nn%j0n%K5K5Nj5j0j0nl0k5l5k6k5NK0K6J5J0K5K0K5K0nn%J5
2682A694K0J5%k5k0nJ0J5J0j5n%J5J0K0K5NNK0K5J5%k0k0j5n%%j5J0%l0%j0%n%%%%N%j5J5
2679A729%J0k5NK0%nj0j0j0j5j0Nj0k5j5j0K0Nj5m0l5l1l0k5k0%NNJ0J0J5K0K0K6L0L0J0j0
2676A624j0j5j0j0J0%%m1o0n5k0NL0K5K5J0J5NN%Nnnk0k5j5K0M5K1k1j5k0k0n%nJ5%%%%J0
2673A493N%K5K5%k0l5l0l0j5%L0K5%%%Nnj5j5NJ0j0k5j0K0L5K0N%j0J5K0L0M1K5K5K0K0%%
2671A679nj0j5j0%N%%j0j0nnnnK0K5J5%J0K0L0N%J5K5K5J0J5J0J0J5J5nk0nJ5J0j0j0k0j5
2668A809j5k5j0j0k5j0%j0k5k0j0j0%n%%nJ0J0%j5k0Nnj0j0NK5K5L0L5M5K0J5%n%%%j0k5j5
2665A739j0%Nk0k0j5NNk5j5j0j5j0j5j0k5k6j5%J0j0j0j0NNnj0j5J0nn%Nnj0NN%J0K0M6M0
2662A599M5K0K0K0K5J0J5K5L0K0K5J5K5L0L1J0J5K0N%nj0J0J0NJ0J5%K0L0L0J0j0k0j0J0N
2659B105j0j0n%N%J5M5M5K0J0j5j0j0j5j5j5j5j5j5j5j5j5j0m0j5j0nJ0J0J0j0J0J0K0nj5
2657B010j5NNK0nj5k0nj0nnk1k0%%K0K6NJ0%K0K0K0NNk0k0j0nnnj5k0j6k0k0j5j5k0k0k0j5
2654A789Nj5j0j5j5l0l0l0nj5l5l0j6j5j5k0%nj0j5j5%%J0nj0j0J0J0%%%%NNj0J5K0K0K0K1
2651A554o%k5k0k0k5j0Nnnk5k0NK5L0N5M1M5J0J0J5J0K5Nj5j5nj0k5m5m6m0l0J0L0J5j5l0
2649A453k5k0J0NK0J5N%j0j0J0nj0n%Nn%j0j0N%K0K0%%NNJ5J0N%j0j5k5j0J0NJ5J5NJ0%%K5
2646A523K5n%j5j5nj0%%%nK5K0J6K0%NNNj0J5K0n%%j0nj0j0Nj5j0oj5k0k0k0%j0k5k5j0j0
2643A393J0J0K0%j0nJ0J5NL5M5K0%%%J1n%NNnnk1k5k0k0k5k5k0j5%%J5K0J5K0%%%N%%J5J5
2640A488%k0%nJ0N%n%NNJ5NNnm5l0j0%L0K5K5k0k0l5l5j5j5j5j5NK5J5j5n5n5k5j0J5NJ0J0
2637A253K5K5K5J5%NK0M5L5J5j5j5j5L0K0Nl5l0%J0J0k0k0k0nn%nj0J5J5L5L5L0M0L5K6K0
2634A594%k0m6m5%nj0j0%nnj5NK5L5Nnj5%%J5J5K5N%%NK6L0J0NNJ0M5J5nj0j5%n%%j0j5k5
2631A609l0m1j5j5j0k5k0n%j0j0k0j5%%k5k5n0j5%%j0k5m0l5on%%j0j0j5k0J0L5L1J0Nj5k1
2628A157k0j5j5j0nk0J0J5J0K0%%Nnj0NNl0k0k5k0NK5J5J5k0k5k5j0J0%j0nn%%%%n%k0j0j0
2626I57%%J0J0J0J0J0J0J0J0J0k0k0k5j0k0nj5J5J0J5J0nK0K5%J0NK0J5J5K0NJ0j0j5%nJ5
2623A107j0j0j5%%J5J0%%NJ0NJ0k5j5n%j0nj0j0k0k0k5%j5j5nJ0%%J0NJ0j0j0J5nj0k5nNJ0
2620I47K5K0L0J0N%L5L5L5J5%k0nJ5L1%J5J5K5K5J0J5L5J0%%NJ0K5Nnj0nJ5%k5k5j0NNj0n
2617A303k5m5k0k0j0nj0J5K0K0j0j5j0n%k1j5NJ0K6L5L0K5nJ0L5NNk0j5%%n%N%Nk0nn%Nj0
2614A263j0%%NJ0j0nj0j5J5J0%Nnj0%%J0nnj0J0J0%N%%J0NN%k0j5J0K5L0J0j0nJ0NJ5J0nj0
2611A328NNj0j5j0J5J0J5%l5k0k0J0K5NNk0j5j0k0nK0L0K5Nj0k0k5J0J5J0K0K5K5J5j0k0k0
2609A338k5%NJ0NJ0K0K5L0L5J0J5j5j5k0%Nj5l0n%%l5nj0nk0k0nnk5n%K5J0J0J5K0J5%k5k0
2606A298j5j5k5l0k5%J0NJ0J0N%J5J0Nj5j5m0l6l5j5K5K5K6NNj0j6k0j5%nj0nj0J0K0K5%j5
2603A137k0k0k5k0j5J0J5J0NL5M0K6NNnl1j5%%%k5k0j5NM0M0M6J5%N%Nnj0j0n%%J0J5N%j0
2600A223j0J5K5J5nl0l0l0j1nn%%%k5l5l5n0k5j0NJ5J5nnk0k0l0l0j5k0nn%%k0j5n%n%J0L0
2597H47K0j0nj0nnNNNNj5j5k0%%%NNN%J5J5J0j5j0K0L5%%%J0L0K0J5J5J5NJ0j0j0J0J0J0J5
2594A032j0k5m0j5J5J5L0L0J5nl5j5%%j0j0nnnn%%N%%%NN%NJ0J0Nj5k0j5%K5L5J5%%j5l5l0
2591I42l5%K5J5J0K5K5nn%%J0J5j5j0NNL0K5%J0J5J0J5nk5l0nj0j0nj5nj5K5%%j0nNNJ5NJ0
2588A037NNJ0j0nnj0k0j5l0l0k5j0K5M0L0L0M0M0J5k0k5l0J0L5K5J0nnk5l0k5j0K0J5J5J5
2586A087%k0j0NJ0J0J0J5j5j0j5j5j0l5l0l0l0NNNJ0NK5J5nnJ5J5J5j0n%%j0j5j0%%j5j5l5
2583I07k5k5%L0L0Nk5nj0nnnj0j5j0j5j5j5j6j5j5NNNJ0%J1%%K0K0J0j5k0%K0K0K0%j5j5n
2580H17J0%N%%J5K0J0NJ0NNj5j5j5k5l0nJ0J5nj5j5nn%%K5M5M5J0k0k5nJ5L0Nm0m0k0J5Nk0
2577H02m1j0J5J1%J0k1j5%K0J6J5J5J5J0NK0J5J5nnnJ0M0K0K0Nk0NNJ5K5J5K5J5j0N%K5K5
2574A107Nj5j0%NN%k5k5l5j0j5J0%L5Nj0j0J0L5K0K0K5K5%NN%%nnK1J5M0K5K5K5L5K5K5K5
2571A413K0K5K0L0K5J5J6nj1k5k0k0k5j0j0j5j5j0l0j5j5j5j0j0%%k0m0m0m1m5k0j0j5j0k0
2569A042k0j0nj0J0J0J0K0J5%%k0k0nj0nnk5k5%j0j5j5k5%j0j5j5k0J0%J5j0j5k0J5J0j0j0
2566H07m1j5J0L1J5J5J0NJ5J5J5K5NJ0J0L5M0K5J5j0l0k5j5NK5L5L0J0K0K0%m0n0k5nnk5k5
2564I37j5%nj0k0k0k0j5%K0NNk0k0nj0%n%nnj5k6k5k5k5j0J5J5J5NJ0K5K6%Nj6j0J0Nnnj5
2561G46j5J0J0J5J1NJ0J0j0m1l5l0%K0K0M5M6M5J0N%J5J5%%J0N%%nj0%nnnj0j5k0k5j5j5k1
2558G71j5j0j0n%j5j0n%J5K0J0J0J0J1K0K0NJ0j5j0nj0NNn%j0j6J6J5J5K0J0J0J0NNk0l5l5
2555G87j0K0J0J5J5K0n%NN%k0j0j0NNJ0NJ0J0NNJ5J5J0J5NNJ0NJ5NNNNk0k5%J0J0NJ0J5J5
2552A012J5J5K0nJ5J5J0k5j5k0j0j5l0k5j0NK0J0J5K0Nk0l0l5k5k5k5%%%nnN%%%j5j0NN%%
2549H42nnm0l6j5%J5J5OJ0j0oj5j5%%K0J6%oj0J0K1J5J5K0J5j5j0j0%K5K0J5j0nj0n%nnnk0
2546H17%K5M5M0J5Nj5j0j0nk5k5k5k0NJ0NK5J5K0J5J5J0j0nj0j5nnj5j0%K5%%j5j5NL0M0J5
2544I42j5l5J0NJ5J0%L0J5K0J5M5K0j5%nJ0N%%%%%J0%%J0J5Nj0l0nnj5j0j5j5j0%%%K5J5J5
2541A052J0j5j0nk5%%j0nk5j0j0nnnj0nj0k0%NL0J0k0l0l5%N%NNL0M0N0M0M0K5L0Nj5l0n%
2538A072%NNl0l0l5l5k0k5NJ0J5nk0k0k5nj5j5k5k5n%%J5M5O0P0M5K0nj5j5k5k5j5j5k5k5
2535H67k5J0J0J0%%%%k5k5m0m1k5k5l5l0m0j5%J5J0Nk5k5k5n%%nnj5j5J5K0K0nj0j0K0L5M0
2532F06J5N%L5L5NJ0J5J5J0J5k5NK0K1L0J0j0j5k5%K0K0%%k0k0j1j0%%j5j0j0J0K5Nj0l5l0
2529F86l5k0k0%nK0M5M5%k0k0n%%K5K0K0K5K6M0L5K5%j5j5j5%%L0M5M0K5K5%%k0k0k0j5%%
2527I32J5J0%NJ5J0NK5K5L0K5J5NL0Nk0n0n0n0l0l0nj0j0nj0%j0n%j0j5J0L0J5%nj0K0nj5
2524H82j5j0j5%J0NJ0NNJ5J5%%NJ0j0l0j0j0%%N%J0J0L0K5M0K0k0j0k0NJ0L0K5J0j0l5l5l0
2521I22l0l5J0J0Nk0nj0N%k0%N%N%nk5m1m0l0j5NK5K0J5J0J0J1J5K0J5K0J5J5J0N%J5J5K0
2518I47J5%%k0k0k0NJ0L0L5M0K5%nnNJ0%NK0K0K0K0NJ0K1K5Nj5m1l5k5k5j5j5j0nk0j5j5j5
2515I52nn%K0K0J5nj0nnl5n0m0l5NL5L0M0K0%j0%n5n0l0k6j5j5nJ5%nnj0J0NK0J6NNJ5J5K0
2513H42K0%nj5NK0K0N%j0j5j0j0NNj0l0l5j1l0l0k0j5n%j0j0nj0%nJ5J0n%l0j0J0L0L0J0n
2510F86%K0K0K0nNNJ5K1%nNK0K0n%k5nj5%K0NN%%L0J0nnNJ0%k0j0n%%%k5j5k6j5k0l0%%Nk5
2506F66m5k0l0%%j0j5nj0j5j5k0J5NJ0%J0J0J0%%K0%k0k0j5NNk0%j0NNnnn%j0nk0j5j5j0j0
2503C96j1nJ6L0L0L0J0J5J5K0J5K5L0L5L5K5%nnJ5L5M1M0K5J0k0k0nL5N5L5L5J5%nNNn%nn
2501I87j0j0l5m0k0k0k0k0m6m0l5nJ5J5NNK5K6K0K5J0J0nnNJ0J0NNNK0nk0k0j0j0Nj5k0k6
2498G71k5%nk0j0j0%k5l0l5j0nj0nNNk0k0k0%L5L5K5K5J5L5N5N6K5nj5j5NNj0j0NL0L5%k0
2495H42k5j5j5k1k5j5k0k0NN%Nj0j5J0K0K0J0l5k5nJ5M0N1O0M5K0j5j5l0k5%%J5j5k0k6%L6
2492H07L5M0J0j0j5j0l0j0K0J5L0K5L5L0J5J5J0J5J0J5%%K0J5K5n%%%nJ0J5%%j5j5j0%nj0
2490A072j0j5%%J5J0k5j5NL5L5L5L6L0K0K5J0J0K0K0L0K5NNl5k5l0l0l0k5l0l1l5k0j5k0l0
2487A022l0j5j0l5l0j5k0k0k5k0k5k1k0j0k5k5k5j5j0j0j0nK0J5K0K0K0K0J5L5L6%l6k5j0
2485G31J0j5k5k5%K5J0J0NK5M1L5J5j0J0NK5M5L0NNJ0M0M0J5k5l0k5j0l5j5%K5K5%k5k5k5
2482H97l5m0j0j0j0j5j1j0j5j0l0l5l0l5k0m0l0l0k5NJ0NNJ0%k0k5l5l1l0k5k5l5l5m0j5j0
2480A65nk5j5k0j5k0k0j0J5K5J5M0M0L5L5J0K0L0L0L0J5L1K5L0L0L5M0L5Nj0J0NJ0N%%%K5
2477F51K0L0J5k0n5n5n0k5k0j5j5%Nm0l5l1l0m0m0o0o0l5%J5nk0k5k5k5%L0K0K0%n%%J0L0
2474A15K0Nj5m0m0j5NK5M0M5M5K0N%%nN%%%L0L0J5K0J5J5J5%n%NL6M0K5J5J5M0L5K0K0J5J0
2472F26J0J0J0J5J0J5NJ5L5O1K5K5K5K0L5NK0K0J0NK5K0j0m0o0l0k5l0m5m1k5k5nj0k5k0j5
2469F41j0K0J5L5M0L0L1J0L0M5K0NJ0NL0K0K0%NJ5J5J5J5%N%%J0J0%NNNn%%J0%%%%k0j5k5
2466A047k5m5m5nnj0j0k0j5%%j5k0l0j5%%N%k6k0k0k5NNk0j5j5nk0k5n0m5k5J5J5K0nj5%%
2463E21J0M5O0L5J0J0N0N1N0N0J5J5J0J5J0K5NJ0J5J5k0k0k5k5nnl5l0j0j0%%k0k0%NJ0Nn
2461H17%%%J0J0NJ0K5K5K5K5NJ0NJ0nn%%N%N%J5J5NK5K0k5j5j5k5k0l0k5j5j5k0k5k5k0%n
2458G82%%K5K5K0J5j0j0l0k5J0J0K0K5K5K5%J0J5J5J5K0%%K5K0K5K5J0J0j0K0K0K0L1j6k0
2455A142k0l5nNN%%J0J0L5N%%nJ5%j5N%J0nl0nJ0L0Oj6%%nk0m0l5k0k5l5j5j0j5k5m5m0l5
2452G87j0oj5j0nnNK0J6K0J5L0N0N5J0k5nn%%l5l0l0l0n%k6m5l5k5l5l0l5l0N%%Nj5j5J0J5
2449E36K0%j0j0j0nJ0J0nj5%%%%nnk0m5k5j5J0K5K5NnnK0K0K5K0%%j0J0K5M0L0J0J0Nn%j5
2446F46j5k0j5j0NL5L5K5L0nk5%J5J5K0J0J5J0j5n%j0j5J0J0K0K1j6k0nL1M0K5%k5%J5Nk0
2444H17j5j0m1n5n5l0j0nk0k0j0j0j5j0k0k0%%%K5L0L5L5L0L5L0J0Nn%k5%J0J5nnN%NK0NJ0
2441G36%J5K6%l6l0k5k5%%j5j0l5m0m0m0j0j5nJ5J5M0K5%j0nJ5J5NNJ5L0J0J5J0J5K0nJ0J0
2438G01J5J0NNk0j5%%K0%j5l5m5m5l5j0%Nj0j5J5J5nk5k0%J0J0n%NNK0nNNJ0J0J5J5nk0l0
2435E41l0NNJ5NJ0J0J0nnj0nj0nJ0K0K0L0M0K5J0%%j0n%NK0K0J5K0%NK1J5%J0k5j6l0l0j5
2432F86j0j5J5J0N%l5l5j0%J0j0j0j5j5j0%%NN%j0nJ0J0nl5l0j0J5J0J5J0K5L0N0K5J0J0J0
2430G06J0%%%j0%K5%Nn%J0J0n%nn%K5NNnj0nk5k5l0NK5L0L5J6K0nnJ0J0NJ0NK5J5n%NJ5K0
2427I07J5nk0j5j5j0%Nj0j0nj0N%l0nJ0J0Nl5m1nJ5K1%k6j0Nnj0j5%K5K5n%J6K0NJ0n%j0n
2424G92n%j0j1j5k0j5%NNl0l0nj0%K0N%j0j0%%j0j0j0j5%%nnj0j0j0%j0%n%J5J5J0j0%K0J5
2420F21J5%Nj0l0k5k5l0l0j5NK5K0K0%j5NJ0j0j5j5nK0%NNj5j5j0J0J5NJ0j0j0nj0J0Nj0j0
2418D91k5l0j5j5j5j6j0K0J1J0%%J5J0J5j5NNN%%NK0K0K0K5J5K0K5J5NNN%J0N%%J0J0n%J0
2415F66J0%%%J5K0J5J5J0J0J6J0J5J0J0J0NJ0J0J5nm0m0l6j0j5j5nnnl0nj0j0nk0j5l0k5k5
2412E21k0k0k5k0k0k5k6nj0l5k5j5j5n%N%K0K0J5J5K5N%nj5m0j0%%J0nn%%j0nN%%n%%N%J0
2409B90K5M5M6M0L5L0J0%k0k0k5k5J5L0L5L5M0J5j0NNJ0%K0K0Nl0m0j5J0J5K0K5J5nl5l0j5
2406E71%%nK5M5L0J5nj5%%NNj0j0j5J0J5J5J0J5%%NJ0j0nk0%NJ0j0J5K0K0L6J5%NNJ5n%nn
2403H02J0Nj5j5k1k5%J0K0K6K5K5J0j5%nNk5m0m1l5j0J5J5K5N%n%%j0j0%Nl0n0m5k0j5J0K0
2400F01K0J5j0nj0J0NNj5j5j0NNl0j0%%%nN%NN%%j5j5j0NL5L0K5K5n%J0NJ5nN%L0K5J5K0n
2397G61nNNk0k0k0NJ5K5K0K1J5J5K0K5J5k5k0k0j5J0K0K5K0K0J0j0l5m0l5k1j0j5J0J5nn%
2395G56nJ5J1j1%j5J5K6L0K0nk0j5k5l1j5j5J0NJ0J5L6L0L0j0j0J0NJ0nj0J5L5J5K5j0%J0
2392I32J5J0J0nnK0K0J5nj0%NNnnN%k0k5j5k0nnK0M0J0j5l0l0j5j0NNl0m5n6j5N%j0j5J0N
2389G41J0J5%k0k0k5j0j0J0J0K0K0K0J6%%J0J0NJ5J0J0nj0j5NJ0J0NNK5K5L0J0J0J0N%J0k0
2386I47%nNJ0j0nJ5J0nnNJ0K5L0J5K0Nj0k0k0j0nnj0j5J0K0K0j0l0l5j5J0L0J5nk5k5l0l0
2384H72nj0K5J5K0K0K5K5K0%k5k5k5k5j0J5J0J5%nj0j5j0J5N%j5j5k5k5k0%j0nJ0NJ5J5K0
2381H67J5K5j5l0l0k0J5J5J0nnJ0Nj5k0l0j5J0k1k5k5k5Nj0nJ0nj0j5k0NJ5J5NNJ0j0nnJ5
2378F91K0NNNNj5k0j5K0J5J0k5k5J0K0L0L0K1K5J0J5J0J0j5k0j5J0Nj5NN%%NN%N%N%N%%N%
2375H47j0j5k0j5k6k5k0NJ5J5J5j5k5nJ5M1M5K5%%nnk0j5j0j5onk5k0%n%nJ0j5nj5J0Nnj0
2372F86j0k0j5j5%nj0j5j0K0K5L0%Nj0j0l0l0%M0M0K5%k0j0j0k0m0n5n5l0l0j0nnn%NK0K0
2370D41L0L0K5L0K0K5%%%NNJ5nj0J0L0J0J0nK0K0K0n%J0J0L0N1M5L0j5l5k5nK0J5j5j5nJ5
2367H32nl0j0j0%Nl1n%k0nj0j0j5%NJ0J5NNK5nj5j5K0J5J0J0j0j0nnj0nj0%j0nk5nK5K5L0
2364G51%%nn%%%%nn%nj0J0J5J0J0j0n%%k5k0j5K0M5K6oj0N%j0nj0J0K0M1M5J5L5M0M0K0%%
2361A007K5K5J0J5N%nj0k0m5k0k0j5j0m0l5l0l0k0k6l5l5k0nK0M0M0J1Nk1l0k5k5k0K5K5L5
2358G46%j0j0j0NK0K0J6oJ1J0J5J5K0K0Nj0k5m0n1n5l5j5NJ0j0nj5J0nnnnNNj0nN%%nj0j0
2356E86nk5k5k5N%J5J5L0L0L5L5J5J5L0L0L1L0L5L5K5K0nnj0J5J5K0nm0l5m0k0%NNJ5nk0k5
2353H02%nK0J5Nj5k5m6m5m5l5%n%j0j0k0k0j5NK0J5%%%%J5J0j0nk0j5j0j0K0K0L0M5N0K5j5
2350G16m5l5nk0l5m5n0j5%j0nj0K5M5N0J0j5k5k5k5j0NN%NK0K0L0L0K0J5J5J5K0K0J5J5K5
2347G46K0L6M0K5K0L5K5L0NNJ0%%J5K0K0K0nnK5K0J5j0j5j0J0NK0nj0j0%L0K5K6K5J0J5K5
2345A253L0L5J5J5nk5l0l0nj0j0nk5m1l0l0k0m0l5l0k5k5l5l5j5j0%%j5nn%NK5M5M5N5L5K0
2342A037K5k0k0n%K5K0K0J5K5Nj5j5j0j0NNNk0k5l5j0j0k0j5k5%%%j0j5%nJ0j5nnn%nn%n%
2339H67%K0M5L0L5K0K5J5j0NJ0j5k0nJ5%nj5j5NJ5Nj0j0j0J5L5L5L5J0J0%j0%%NNnnk5j5n
2336A082l0j5Nj5k0%nj0j0j0nl5k5j5j5%k0k5l0j5%J5K5J5%%%%NJ0NK0J0J0k0j0j0NNk0k0
2333H32N%J0j0j0j0k0k0NNK0NnnNNJ0J0J5J5J5J5L0%NK5M0M0K0%%K5L5L5L1Nn%k1NL1J0nj0
2330A188nK0J0J5%k5l5l1k5%K0K0K6K5%NK0K5M5K5J0j0l0nJ5K0K5J0j5j5k0J5K0K0j0j0j5
2328A328j5nK0L0K5%j5k5k5k5nNN%nj5j0J0j0j5j0%%j5j0nJ5J5NN%J0J0N%j0j5NJ0j5j0k0
2325A223nj0j0k0k6j5%L6L0NNL0K5L0Nj0j0j5j0j5J0M0L5K0K0Nj5J0NK0J5%%J0NJ5J5Nj0k0
2322A428k0J0J0%nNl0j5k0j5J0l0l0k0NJ5k0l0l0nnnk5j6%L1L5J5J0J0Nk0k0k0j5l1l5k0N
2320A112J0N%%J0J0NJ0OJ0NNJ5J0%Nk5k0k1j5k5k0k0k5k5k5l0nK0J5J0Nj0j0%%J5K0J5J0N
2317A057K0J0j0%%K0J5NJ0J5J5NOK0J5J0NJ0Nnj0k0k0k6k5l0k0j0nJ5K0K5%j0%j5nK0J5J5
2314A142L6M0M5%%%%nnK0K0K5%%Nnnj0j0nnj0j0j5J0NNJ0Nn%%%K5J5L0K5K0k5l5j5J0J5J5
2311A358nk5k0J0J5J5nJ0J0NJ5j0nnnK5%j5j5n%K0K5NNNJ0NNNJ0K5N%%j0nk0k0nj0j5j5j5
2308A358j5k0Nk5j5j0j0nnnnnnj0%l0l6k5l0l5k5l0l0k0k0j5j5j0j5%l5j0nK5K5J0NNJ0J0
2305I32J5%%K0J5J5j0J0NNL0%%J5J5NN%NL0J5Nk0k5k0nj0k0k0k0k0nnnnn%Nk0m0m5m0j5n%
2302G87NJ0NJ0J5NJ0L0L5L5J5J5j0j0%nJ0J0K5K5K0K0M5K0K0K1J5J5J0J0J0J5%K5L0N0L0N
2300A383j5j0j5j0J5J0j5j5k5k5j5k0%j0j5j5J0J5j0l0n1k5%%nk5m0j5J0J0J5nk0J0J5J5K0
2297A097nNJ5K0M6N5O0N0K5j0j5j5K5L0J0%k5j0J0K5Nk0k0l0nnnj5j5k0%j0j0j0l0j0j0j5
2295A168j1j0j0k5k0m0k0nnj5j5j5N%nj0j5j5j5%%J0j0j5j5J0K5K5K5nK0M0J5NJ0K5J5K0J5
2292A137J5J6k1k0j5J0N%k5l0%%j0nj0j0%nJ5K0L0M0J5J6K5L0L0K5j0nj0J5J5J5Nk0k0nn%
2289A253j5k0N%N%%NJ0j0J0%K0J5J0NJ0J0K0K0j0j0nj0nl0m0l5j5j5j6J1K0K0K5K0K0nl5l5
2287A203k0k1k5k5l5j5NNK0K5K0J5Nk0l5j5%j0K0J5K5J5k0k0m0j0K5K5K5K5OJ0l6l5j5NJ5
2284A112j5l0l0NL0N5N1M5M5K5L0Nj0m0m0j5j5J5M0M5N0K5K5J0J5j0j0J0J0J5J0J5J5J0L0
2282A528K0%OJ0K5K5K5K0N%j0nk5m5l6l5k0n%nk5m5n0k5n%J5K0Nk5m0m0l5k5l0l6k5l5j5j5
2279A047nnNNnk5k0k0J0J5%n%%J0J5nnnj0J0J5J5J0%k0N%J5J5J0J0N%%%J0J5J0J0N%nnNNK5
2276A162J1j1j0l5j5J0NJ0j5k0j5nnNK5J0J0n%J0J0K0K6J0J5J5J5%NJ0nj5j0J0J5%%%%%j0
2273A233J0%J5J5K0%NNK0K0%%k5k5l5j0%%nj0j0j0j0j5%%%%J5J5J5J0N%K0J5J0Nn%j0j0%K5
2270A298L5L5K0K0J0NJ0NJ0NJ5j0k5k5k5j5m0l5l0j0j0J0J0J0n%%k0k0j5j0j0j5j0j6J0J6
2267A178K0NJ0nnJ0J5J0j0l5l6k0j5k5%j0j0j5j5l5l0l5J0K5K5%Nnl5k5k5j5J0J5M0K5nk0
2265I72k5J0L5L0K5J5J0%%NJ0nj0J5J0L0K5J0J6J0J5k5m6j5j5nnj0j0k5k5nn%K5J5nj5j5J0
2262A027J0J0%NNj5j5n%J0NJ5j0k0k5nj0j0nl0l0nj0%%%NJ0Nn%j5j0%K5J5J5NNj0j0j0j0N
2259I12J0J0j5%nJ0J0J0J0N%nnNK5J5j0l5l0k5nK5K5J5K0%N%%NNnj0NNj0nL0N0M5M5M1L5L5
2256A248L5J0J5J5K0J5%j0nk5n0m0k0%k5l1nN%Nk0k5l0k5k5k0Nj0%nnNNj0%j0nJ0L0L5J0j0
2253A057j0nj0j0nj0nj5j0%%J5J0L0L0%k0m0m0j5NNk5%j0j0nj5k0nj0NNJ0J0NJ5J0j0j5j5
2250H77k0k0%K0J0k5o5o1l0J5M0L6L0NJ0J0j5j5j5NM0L5J5K0NJ0M0M0J5%nj0J5K0K0K0j0j5
2248A047j0J5J5J5Nj5j0j5j5K0M0M0K0k5k5l0nJ0NNk0k0j0j0%%nk0nnj0j0j0j0Nj5k0%%%j5
2245I07k5nj0j0nNj5j0j5%%%%J0Nj0n%nj0j0%%%J0K0K0J5%k5k5nJ5J5J0nnk0j5k6%nj0NNJ1
2242G77%%on%J1L0K5K0Nk0nj5%nj0j0j5oOK5K0n%nj0j0nj0J5j0j1n%J1J5K0L0K5L0L5nm0l0
2239H57nj5j0n%%NJ5J5J0%k0j5%nNK5K5%%j0n%J0J0J0J0%k5l0l5NL0K5Nnnj5m0n6l5j5NK0
2236G36j0j0k0NJ0NJ0NJ0%J0NJ0NOJ5J0%NNN%%%NNNnj0J0J0NJ0nnj0j5nnj5k1nnJ0J1%K5L0
2233H37K5n%%NJ0nj0nl0l0l6l5m0k0k0j5J0J0j0k5l0l0j5NNNnnL0K5K5K5%%j0j0%NL0j0j5
2230F36j0%%%%nn%NNJ0J5J5J5J5NJ5j0nj5j5k0k5%nN%nj0j0n%NJ5%j5m0l5m0j5j5%K5L5J5
2227E31Nj5j5k0k0%J5K0K0J5Nk0j0j5J0L0%N%k0J5J0%%k5nJ5J5J5J0J5J5K5L0N%%NJ0J0J5
2224G01J0%%NNL0%K0%OK5K0J5K0J5L5K5J0NNNj5j5k0m0n0n1nj0%nN%K6K0%%j0j0j1j0nJ0N
2221G66%NOK0K0n%k0j5%Nnj1k0nnnnk5%j0nnj5J0J0Nj0nJ0J0K0K0J5K0Oj1k5k5j0j0k0k0k5
2218F31k0j0j5J5J0J0J5%K0J5J5J5J5M5M1M5K0j0j0k5k5j0j6J1L0K0%k5k0%nj6j5j0j5j0j0
2215G06nj5%%j0j5l0l0k0%nK5J0J5%%j0j0k5l0m0m5k5nJ0L5L0L0J0J5J0J5j0j0j0L5K5L0%
2213F51k5%%%j5k5m5l0j5K5K0K0nj0j0j5k0nj0nl5j5%L5L5K5%j5k5nJ5j0nj0j5j0nj0nJ0L0
2210D66J0J5NJ5NL0J5J0k5k0k5%NNJ0NnJ0N%J0%L0K5K0J5K0K0K0K0J0j0j5k0k0%%k0J0J0K5
2207F86L0j5j5K0M5K6ol0n5o0m5NK5L5nl5l5l5j5J0J0N%nnJ0J0Nj5j5j0%Nnj0Nk0N%K0K0K5
2204E66K0N%k0NJ5J0%%%NN%K0K0%NJ0J5J0nk5j5m0l5l5j0J0J0J5K0j0j5l5m0k5l0%K0K0J5
2202D81%%%%J0J0J0L0L0K5j0nNNnnN%J0J5%J0L5J5Nj5%Nnk5m5l0NK5L5L5%NnK0L0L0J5j5m0
2199G01m0j5Nj5l5l0j0j5j5k5k5j0j5J0J0J0J0J5J0J5J0n%NJ0L0J5j5nn5n5n0j5j0K0L0L0
2196D76J5nn%j5j0%K0J5nj5j5j0j5%J0K5Nn%%NJ0J5%%j5n%%n%j5k0j0K5J0J5k5k5N%K0nj5
2193D31%J5N%nk0k0k1k0%%L1K5L5L5J5J5j5m0k0%K0K0%nN%%j5j5NN0O5O5O5L5L0K1M5N5O5
2190I57P5P5Q1M0nm0p1p5p0p5n0m0k5j6l0k5m0l5l0l0j0%J0j0l0l0n%J0Nnj0nK0L0L0K5Nk5
2187E76j5j5j0n%NJ0J5J5K5L0K0Nnk5k0k0k0k0nK0J5%K0J5J5nj5j5J0L5L0J0j0j5%J0L0L0
2185G21J5J0NK6Nj6j0nJ5j0nnj5J0K0J6J5J5NNJ0J0K5K0K5M5P0O5N0J5nm5n5o0o0o0n0n1m0
2182G26k5j5j0j5m0l5m0l5k0j0K0J5n%%%Nj5j5k5k0j5n%%%%j5j0%nN%j6k5%K5K6Nj0j6nK6
2179D06K5M5M5M0J0J0j5j5j0j0J0J5J0J0NNJ5K0j0nj0j5%%j5j0k5k5N%J0J0J5j0%%J0j0k5
2177E11l0m0o1n5l0j5j5J0NJ0K0j5j0l0l0k0j5k0k0j0j0J0J5%nN%NL0L0L0K5K5L0J0J0J5%
2174C65J0n%NK6J5J5%%nnK5J5J5K0Nj0%%K0J5J0J0%%k5NJ0J5N0M0K5L0K0L5N1L0K0n%N%%N
2171H57%K5K5NNJ0J0L0J0j5j5j0nk5k5k0NJ0j5k5l0nnnk6m0l5k5nj5k0m0l5nK0n%k5J0NJ0
2168E61j5j0J0J0J0J5%k5k0k5%nJ5M5M5J5NNj0%j5j0NN%%%nN%nn%nj5j5nnj0j0j5j0j0j0J5
2165E06j0k0k0j0J0nk0j5j0nn%Nk1j5k0nJ0k0%%j0j0l0j5N%K0nnK5K5K5nn%K0L6M0N5K5NJ0
2162E36%n%k0%%nj0j5%J5M0L0N%%%%%%%%%%nnk0k0nn%l0j0j5NL0%Nj0n%%%%J0J0L5K5K0K0
2159F01J5M0L0j0j5m0k0%j5j0k5k0k0NK0K0K5j5k0k5j0j5n%N%J0L0L5J0N%J5J0K5K0nnj0j0
2156F26j5n%NJ5J0NJ0j0j0m5m0n0n5m0k1j0j5j5j0k5k5l5l0k5%k0k0l0k5k0k5j0j0j0nk0k5
2153c0k0N%K5J5n%nJ0J0K5L0J0J5J5K0J5J5J5K0K0K5J0J0J5NK5K0K5NK0J5NJ1%%J0J5%%K5
2151D46L0L0NJ0J5L0L0J5j0nj0k0%%N%J0%k5j0j0NNJ5J5j5k0j0J0J5j0l5m0k0k0j0nj0nJ0
2148D11L0J5K0nl0j5j5nnnl6j0J0K0K6%NNL0J0K0%NK0NNNnJ0J0N%k5l0l5k5l0k1j5j5m0m0
2145B60k0K5K5J0k0k0k0N%j0j5k0%nK0J0nk5%K0K5J0j5NJ0NJ0%%%%J0J0%%NJ0NJ0K0K0J0J5
2142C80J6J0J5J0J0j5N%J5J0J5J5L5L0K0%nnJ5J5J0j0k5k5k5k5l5j0%nN%j5l5l1k5j0j5k0
2140B95j5l0k0j5%J0L5L0L0j5j5nj0NNNJ0nk0k0NN%nj0%%%%%%j0j0J0%K5K5n%%%K0K5K5K5
2136C80J6J5J5J0K5L0K0nk5nnj0n%%%k0l5k1j5j0%n%j0j0k5j5l0l0NL0M0K5nk5l0l0k0k0n
2134A95K0L0L5K0K0K0K0L6M0K0j0%J5L5M0J0J0j5j5nj0%%j5j5k5%n%n%k0j5k6%nj0l5l5l5
2131B65l5k0k0m0m0l5%K5K5K0%nnNNj0nn%%%j5j0J0Nnj0%J0%NL5L0M0K0J0J5j0j0%%J5nj0
2128B45j5n%J5nj0j5J0NJ0J0nk5%NJ5j0j5%J5J0J5J5j0j0j5j0j5j5%nj5k0k5NL0L0K0%%K0
2125B30J5K0J0M0N0K0J1J5j5j6k5NNJ5K6K5J5j0j0J0nnnJ5J0J0%%J0J0NJ0N%J0J0K0J0J5j5
2122E46nnNL0L0K5j0l0k0k0k5k5k0k0k5k5j0J5L5L0K0J5J0J5nj0j0n5l5m1n%j0nk5m5k5l0
2120B35j0nn%j5j0N%nj0k0j0k0NM5P0M0M0K5K5j5l5NNJ5nk0k0k0j5nJ5L0J5%k0j5J0J0J0k0
2117C05k0j5k0J5J0j0nj0nJ0J5n%j5k0k0%NJ0J0Nk5k5m0j5%Nj5k0nK0L0J0j5j0j0j0j5k0n
2114G5j0J0%%J5K0J5%%j5J5NN%nNNK0K0J5j0l5l5k5%K0J5K0j0j0j0n%%%%%J5N%n%K5K5J5J5
2111B05J5J5J5K5K0K0NJ0J0j0j5j0nk0j5J5L5J5J5nnnnK5K5J0J1K5L5L5L0%k5k5k5j5k0l1
2109C80k5m0j0%K0L0K5Nk0j0nn%J0NN%nK0J6%k1NK1nk6%J0J1onj5k5j5k0J0nk5k5j0L0%%k0
2106B60k0%NNJ5NNN%%%%J0K0n%%NN%nN%%%J5J5J5k0l5m0k5nK0K5K5%j5j0l5l5n5n5k0L0M0
2102A50K5nk5k0%nnj0l5l5l0l5j0%j0NNJ0J0L0L5M0M5K5Nnn%%%K0L5J0j0j0NK5J0j5N%J0J0
2100B45n%k0j5%nj0j0j5j5%n%%k0j5%nNN%nNNNNK0J5NNK0K0nj0J0L0M0K5nk5j5k0%%l5l0j5
2096A60J5L0J0NNJ5K0J5J5J5J5L5K5NJ1j6l5m0k0K0K0N%k0k0nJ5%NNJ0J0j5%nK0K5NNNNK1
2093C96J5J0K5L0L5%%j0j0k0k0%%k5k5l6j5%k0m5m5l5l5l5l5k0k0%%%L0J0J0%j0l5l5l5j5
2091b0J5L5L0%m0l5k5n%K5J5j0j5j0%nj0j0NL0K5K0K0K5K5K5J5K0L0K5J5J5K0K5NNNNK0J5
2088C30J0nk0j0%%j5j0j0j5j5j0j5j5k5%J5J0j0n%n%K5L0K5L0K5J5K0%Nk0k0k5k5j5J5K0K0
2085C05J0%J5J5nl0n%K0K0L0L1L0L5%l0m5k6j5j5%K5K6K5%%k0l1m5k5k5k5m5m5l0j0j0n%K0
2083A20%Nk0NM0M5J5j0j5k5l5l0k5k5N%%k0j0j0j5j0j0nk0k0nnk0k0j0nNJ0J5j5%%%L0K0K0
2080e0NK5%K0K0K5K0%K0J5K0J5J5J0L0K5J5nj0j5nJ5K5K5%%j5l0m0l5j5%K5K5K5j0l0k5l5
2077A00l5k0k5nnNJ0J0j0k0k5j0j5j0j0J0J5j0nj0J0J5j5%%j0l0j0nj0nNNJ0J0J0NJ0J0K0
2074d0J0L0K5K0K0K0K0NJ0%nJ0J0J0j5nk5%nnnnk5l5l5l0j0k0k0l5m0k0%J5j0j0j5nJ0K5K5
2072a55K5L0K0L0K5K5L0L0%%J5J0K5K0j0j0J0J0L5J5nk5k0k0J0L0j5nnj0J5J5N%j5J5J5J5
2069A80nnNK5L5J0nnj0J5J0J0L0N0M0M1J0NK0J5Nj5j0nk5k0l1nJ5j5%%J5J6j1m0l5l0l5l0
2066B15k5J0M0M0%j5j0n%%k5j5k0l0j0J5K5K5J0NK0K5J5K5%J0NJ0NNNJ0nnj5NJ5J5k0k0k5
2064C10k5j5j5%%%%J5K0J5J0K5j0m0l5j0j0J5j0j5k0j5K5J5K0%J0K5K5K0nj0l0nJ5NNk5l0
2061B50k0k0k0%K0J5J5J0nnj0nJ0J0k0k0k0NNNj5k0NNJ5nk0N%Nj0nK5K0J0J0K5K0J0J0J5J5
2058C20J0j5n%J5J0nk5k5n%Nl5l0%%%%j5j0%J0J0J5J5J0J5J5J0J5NNNNNNNN%%nK0K5J1j1n
2055C80NJ1J5K0%NJ0J5NNnj0%%N%j0nJ0N%%%%j5j0j5j0nnNL0K0K5%k0l5l5l6NL1L0L0J0%K5
2052D86L5M0%nk5l0j5j5nnnJ0J5K0K0K0%%j0j5j5j5nj0k0k0j0k0k6j0j0j0k0k0J0K5K5K6%
2049C91k1l0j0%nk0k0j0j0k5%NNj0%j0nj0J0K0J5j0l5%%nJ5J0L0J0j0j0nJ5M0K0J5%nN%NL0
2046C75J0J1j1l0j0j5%K0J5%k0j5%nNj5J5J5K0j0j5%K5K0K1J5J0J5J5k5m0m1%N1P5N5J5nj0
2043E36j5%%j0j5%NK0K5%Nl5l5k5k0n%k5k6k5k5l5l0l5N%%N%%n%J5K0K0J0J0J5nj0j5k0n0
2041B25m0k5J5J5%k5j5J0%Nnn%%N%K0%J0J0NJ0j0nJ0L0J0J0n%J0Nj0j0nn%%NNNj5l5n%L0J0
2037B40j5k5J0N%j5j0Nk0k5j0n%k0j5%%K5L5L5J5NNK5K0J5J0K5K0K5Nn%%K5O%%NJ0nj0J5K5
2034D31J0j5j0j0nj6l5k5l0j5Nn%%n%k5%K0K5K0%%K0K0J0J5J6K5J5%j5j0k6k0%K6J5K5J0j5
2032D26nj5N%j5j6k5k5m0j5NNnJ5K5K0nnj0nk0%k0k0j5J0j0nj5k0NNj5j0k0J0J0L5K0J5nn
2029B45J5J0N%NL0J0j0k0%K0K0L5J5j5j0nn%K0J5J6%l1j0J0J0J0j0j0J0NNJ1k6k0k5k0j0J5
2026C10J5J5k0n5k5%NN%%J5J5%%J0J5%J0j0j5j0J0nn%nJ0NN%NNJ0J5J0J5NK5J1J5n%J0j0j0
2023C96nNNnj1k0j5l0j0K0L5L1%j6j5l5l5k5l0%j0%%J5nj5nN%nm5l0l0%K0J5n%nJ0NnJ5J0
2020A75J5J0J0K5K5N%J5J0J5J0K5K5%Nn%nnk5j5%%J0Nnl5k0k0J5J5NJ0J5L0L0J0NK6M5M0K5
2017E21K5J5j5k0k0k0%N%j0j0%%NL0L0J0%nk0k0j0J5L0L5J5J5k5k0k0k5%nK0K0J5J5J5nj5
2014E71l5k5k5j5m0l0nJ5K0%J0Nj5k5k1%K6nnl1nK0K1%j5onJ6J5nnk6k0k0k0j0j0L0K5J0J0
2012C70J0J1K5L0K0Nj0nJ0N%J0J0N%%J5J0J5j5j5J0NNj0j0NJ0K5L5L0J5k5k5j5j5k0k5J0L0
2009E41J5j0j0j0n%%%j5k0J0J0K5NJ0J5K5K0K0Nn%J0%j0m0k5nL0L0L0j0j5k0%%l5l5l0nJ5
2006E11J0J0Nj5j0k0k0nnJ5J0%%NNK5K5j0j5k5J5NNK5%nnl5j0j0j0j0l0k5J0j0J0J0J5J5J5
2003D71%Nnj0nJ5J0J0nl0j0j5%%nnj5j0NN%%j0J0J0Nnj0%NJ0J0%k5k6k0k0j5m5m5k0NJ0j0
2000B20j0j0%%n%N%J0l0j5j5%K5K0K0K0nj5j5k5n%N%%J5J0L0L5J0j5j0nN%k0NJ5K5J5j0%n
1997B75j0j0l0k5l0j0nnJ5K0L0NNj5J5J5J5nj0j5j5NK0M0L0Nk0k5j5%L0L0K0nn%nj0%j0nn
1994B85n%nnn%nnNN%K5J5J0%%J0NJ0J5J0%%K6NNNNNNnJ5J5J0nm0m6j5k0j5j0j5k0k0nK0K5
1991B90K5J5J0%%J5J0%%J0Nj0nnnNNj0K0K1K5K5NJ0J0Nj5l0l0l1l0j5N%%%k0%nNNj0j5nn%
1988B80%j0j0%K0K5K5K0J5J5J6%%j6j0n%nj0j0J5NNJ0J6onj5j5j0j0j5k5k0%K0J5N%%nJ0L0
1985C45L0j0j0j0j0j0k5l0k0k5k5k5j0J5J5J5NNNj5k5nL0O5O0K5nj0%NN%%%j5j0nJ5K0K0J1
1982C91J0j0j6k0j5J5J0L1K5J0N%k5j5j6%nj0j0%%J5L6K5%j0%n%NJ0J0j0j0j5nnj6%Nk0j0
1979C55j5n%j5j5nnJ0%J0J0j0nk0j0j5j5l0k5k0NM5M0M0L5J5J5%%%%J5J1%%J0J0%k0j6nn%
1977C70K1J5L0L0Nj5k5l0k1nNNn%j5k0m0m0l5j5J5J5M5M0L5M1K0n%%J0N%nj0j5j0j6%j0j5
1974C55j5l5l5j0j0j0l5l0j5nnnnJ0J0L0K0J5K0K0K5K5%k5l0j0K0M5M0L6J5J5J0M0L0J0J0
1971E21K5K5J5K5%J0%j0N%%%Nk0k5k5j5j5j5j5%Nn%nK0Nj5m0m5l1J6K0K0J5J5Nj5%j0J0%%
1968D56k5k5k1j5j0k0j0k5k5j0j0nnJ5j5k0NJ5K5L5M0M6L0K0K5J5K0NJ0j5k0k5l0j0j0%%n
1966D06n%nNM0M5M5K5j0l5l0%K5J5%j0j5j0nj0K0L0K5%k5k0k0j5j5K0J5J0J5j5j5n%k0k0l0
1963D06j0nj1nK1%%nj1J6J0J0Nj0j5NN%%nnJ0L5L0Nn%J0J5j5j0N%N%nn%%K0nnj0%%%k5l5j0
1960D01NNnk1j0j5J5j0j5j5n%K5K5K1J5NNk5m6m0j0NN%%%j5j0j0%K5L0L0J5j0l0k5nnj5j0
1957B80J0NK5K5J0NK0J6K0J5J0J0K0K0K0%nj0NJ0NJ0%k5j0J5J5J5K5K5%j5NNJ0J0J0J5J0j0
1954F26k0%N%j0nnn%%%nn%%%j5j5j0j5k0k0j0nNJ0J0J0%k0l5l0l6m0j0NK0K0L1L0K0J5K0K0
1951E11NNj0j0N%Nk0j0j0%J0n%n%%%%nn%%k0l0nn%%k1l5l0NK5L0N1L0K5J5J5Nl5m0k0K5K5
1948D71J5nk5k0nK0M5M0K0%k0j5k0k0j5j5nk0l0j6nj0J0NK1K0NK5K0%nj0%%J0Nj0j0%%K0K0
1945D91K5K5L0L5K5L0K5L5K5Nk0k0m0l5k5k5k5k5%nnnJ5J0J0k0l5j0%K0J5J0j5j0k0NJ0J5
1942E21%%J5K0J5nnnJ0L5K5%%%%%L5L0J5J5J5J5j0nNK5J6K0nk0k1j5%%J5%k5k5j0j0%nj0j0
1939F61j0j5K0K0%j5NJ0J0NN%J5J5%J0NN%nj5k0nK5M0L6NN%nJ0J5n%%%k0j5j5%K5L0K5L0K0
1936I07j0j0j0j5j5j5j5j5NJ0L0K0K5nl5k5k5k5l6j5k0J0j0nnk0%N%j0j0%%Nj0j0J0nL5L0
1934G16K5J0J5K6K5K5J0j0j0%nJ0NL0K5J0j5k0%n%j0%k0NK5L0K5L0J5nNNJ0J0J0j0%%J5J5
1931A022J5J0n%nj0k0j5j0j0j0j0l0%J0L5NJ0nnnj0%%J0j0nnJ0%L5L0K5J0NK5L0J0%j5m0l5
1928A037m0%J0J5nk5k0NJ0J0j0j0k0k5l5l0k0K0M0M5K0J5%nnJ5J5J0L0L0K5j5k0k5NK5L5J0
1925A117NNj0nk0k0k0j5l0k5m5m5l0j0J0L0J5J0J5K0K5Nj0k0j5nNK5n%NK5L5J5Nk0j0nJ0j5
1923A002l0l0j0K5K0N%nN%J5J0J0Nj0nj0nNJ0J5J5j0K0%K5J0nNJ5J0nnn%K0M5K1NnJ5J0%k0
1920A183k6m0l0J0K0K0J5J0K1M0K0j0j5n%NNNk0k0j0j0%%NJ0J0j5j0%J5J0NNn%k0j6%K6O5
1917A253M5K0K0K5L5K0%l0m0l0j5K0L0J5j0k0j5n%j5k5%nN%J5L5J5J5J0J0j0j0j5j5%%j5j5
1914A298%K5K5L0J5J0K0K0Nj5k0k0j0nj5j5%%%%NNL5K5L5L0M5Nnk5j5J0J5K0nnnnK0J5J6J5
1911A579nj0J0%J0NnnnJ5Nj5%n%nn%J5K0nl0j0J0L0L0NNJ5J5K0K0K0K0L0L0K5%%k0k0k5j5
1908A749j5k0j0j5j0%K5K0K5J5J0L0K5K0K0nj0k5k0k0J5K0K5k0j5j0j0k0k0j5j5k0J0J0J5
1906A739j0nJ5K0J0NN%J0NJ0J5nJ5J0NJ0NnK5J5J5%%%%NJ0n%nJ5J6K5J5j0J0J5J5K0Nj0N%
1903B035M0J0j5j0nK0%J0%%NJ0J5J0K0n%%K5J5K0J5N%nK0J5J5K5K5J6L5L5L5J5J5NJ5NJ0J0
1900B511J5%NK0J0J0NJ5J5NJ0NNn%nK0j0nJ5J5K5K5K6L0K0%j5j0k5k6%K6K5L0J0J0%%nj0J5
1897B807J0J0Nj5j0k0N%%K0K5J0J5J0NK5L0J0J0J5nj5j0J0M0K5K5J5NJ5J0K0M1K5K0K0NJ5
1895C228K5L0N%%k0j5m0k0nJ5O0O0O0M0J0J5k5k5j5j5NK5K5K5J0J5J5J1K5K0NJ5K0K0NN%n
1892C609NJ0K5M5N0L0M0J5NN%k5k0k5NNM0L5L1K5J5K5K5J0j0l5k0k5L0K5J5K0NK5L0K5K5K0
1890D115M0L0K0M0K6K5J0NN%%%J0J0%NnK0n%nK5J5J5J0J0K0K0J0J5J5K5NJ0L0L0NNJ5J5K6
1887D667N0M5M0K0nNNJ5K0J0K0%nJ0N%%j5k5K5J5J0J0J0NK0K0J5nj0j5%%n%J0L5L0L1K5K5
1884E113%%j0j0J5K0K0K0J5J5K0K5J5K0J5J5J0J0K0K0K5K0N%nJ0K1K0J0J5%NJ0J0J5NJ5N0
1881E599M0Nn%j0%NJ0K0J5J0NJ5J5J5J5k0k0j5j5%K5K5K5K0J5k5k5l5j0J5J5J5J5K5K5K1n
1879E825oj0j0j0j5j5j5nK0j0j0j0nn%%J5L5K5NJ0N%%j5j5j0J5L6L5L0J0%N%%K0K5J5K0j0
1876E975m5m0k0%K0K0J5K0%k5k0k0j5j0J5NJ0Nj5%%J0J0NJ0%%%%NNNj0nnk0%%nj5j5j5k6j5
1873E794j5j0j5k0k0nJ5%Nj0k5m5m0k0j5m0m0l0k5NJ0j0j1nn%NK1%%%%k6m0l5j5J0NJ0k5k5
1870E308k5j0J0J0K5%j5j5k0l5n0p5m5nnj1ON%k6j5k5NNNJ0J0N%j5l0l5j0j5k5k0n0n5k0J5
1868D767L0K5K0K0K0%k5k5k5%%k5k5%k5k0k5%J0J0k0m1l5k0%K5n%j0%j0%j5J5nl0m0m0m0l5
1865D401k0k0nnj5n5k6k5j0Nj5j5j5j5j5j5k0Nj0j0%%K5%j0j5l5l0j0NJ0j5l0l5n0n1j5k5
1862C819j0j5NNN%%%nj0k5k5j5J0J5k0l0l5j5j5J0NJ0J0J0J0nm0o0m0j0J0J5J5Nj5m5p6n0
1860C398l5nj0nj0K0J5J0j0m0m0k5n%J0nnk0k0k0k0j0j0k0k5k1j5j5j0k0k0k5j0L0L0M0J5
1857C092nk5l5m0k5l0l5j5j5Nnl5nnnj0k5l0j0J5J5%%%K0K5Nj5k5l0k0k1m5n0l0k5%nn%j0
1854B541nnl0j5%%k0j5K5K0%k5k5nnk5k0m0l6%L6N5N5%l5p0m6n%J5J6%j6k5k0j5j0j5j0NJ0
1851B240L0L5J5K6K5%j0l0k6k5k0m0j5k0k0k0j0j0j0nk0j5k5%NNj0j0J0j5j5j5k5k5k6l0j5
1849A884j5J0NJ0J5%%J5J5n%j5j5j5j0nnnnnj0%%nj0nk5j0K5%%k0j5NJ0%k5j5j5j0K5J5J0
1846A779j5l5%%%%n0m0k5l0k0n1n0j5K0K0K5K0j5k0j5k0j5j5nj0K0K0M0L5J0l0l5l0j5j5k5
1843A393k0nJ5K5%K0j0J5J0%k5k0m0j5J0M0M0J0j0j5J5%n%%Nk5j0j0J0L0L5L5K0nk5k0n5n5
1841A358m0m5j0j5J0J0J5nnn%J0nnJ0J5nj0nJ0J5j0nK0%nk0%J5j5N%nj0nj0%%N%J0k5j5J5
1838A243%Nj0j0%J0J0J0j0j5j0J0%%j0j0j0j5NNk0k6j5j5j0J5j5j5j0j0NNN%nnJ5J5%J0NK5
1835A152M1K5Nk0j5k0%%o%k5k0J5J5J5J6j0j1l0n5m5m5j0nNNNK5L0L0NNJ0nk5n0k5k5k0J0
1832I47NJ0nj0%%J0NNN%%K5K5L0J0j5l0l0nNk5l5j5%K0L0L5Nl0l5j0Nk0k0k0k0%NL0L0Nj5
1829I07j0j5J0nnk5n%nj5k0k0j5%NJ5nj5j1j5j0J0N1L5J5j0n%NNJ0j0j0k0%J0J5M5M5M0L5
1827A007J5J5NNj5k0j0nj5l0n0l0%K0J0J0J0J0%k0n5o0m6j0J0J5k0k5nj0J0%J0J0k0l0J0N
1824G01j0j0nK5J5%%%J5J0K5K1N%k1k0l5l0j0J5K5K5K0J6K0nj5j1N%nj0n%j0j5J5J5J0J1o
1821G71nnnnl0j5j5J0j5k5l0j5J0%K0K5K5L5%j5j5K0K0J0k5j0k0NK0L5L6M5K0%k5l0k5%%N
1818G82%j1j5nj0j5J0J5J5n%j5l5l5j5%NnK5L0K5NNNj5n0m0k5l0NNN%%%nnNNj0nJ0J0J5J5
1815F46nK0NJ0K5j0j5j5k5%J5j5%k5j0J0%%j5j5NK5K5M0K5K5j0l0m5m0l0l5%%NNN%J0J5K5
1813F01K0Nj5l5l0nn%%L5L0K0nnnnJ5K0k0k0m5k0J5j0k0l0l0NNJ5J5NJ0%J0K5K5J5j0k5k5
1810E26k5k5nnNJ0%%%%nnj5k5j5j5nno%ONn%j1J6K0K0NNJ0J0L0Nk0k5k0k0j5N%Nj5k1j0nJ0
1807C70L1L5L5K5K5J0J5J5%%nk0J0J5K0Nj5k5k0nnN%nn%Nj0j0NK5M5K0nl0k0j5J0L0J0Nj5
1804E61j0j5J0J5K5K0K0nnj5j0n%%Nnk5m0k0NK5nk5k0nK0K5%k5j5NK0K0L0NJ5L5M0M0NNj5
1801F86k5m5m5j0J0J5K5M0O0Q1O0L0%k5k5%K0K0nl5l0l6l0m0m5k5nJ0J0J0J0%%j0k5j5nnj0
1798E91j0l5j0j0k0k5j5j5K0K5J0J5J0J0K0J5J0j0j5l5m5k0J0%%%J0NK5nnK0J5K0J0L0L0j0
1796F16j0j0j0j5k0k5NK5M0J5J5j0nj0%%%nk5j5k0k0j0j5k0k5k5k5NNK0M5L0J0nk5l5l5l6
1793C75m0k0nK0K5L6N5L5%k5k5l0k6k0k0nj0%Nj0J5K5K5J6J0k1k0k5%%J0j0j0nj0J0NJ0J5
1790C55J5K1%%N%J0j0j6nnK6J0K0%nJ5J0J0J0nnj5k0%nk5%oK1%%K5K5%j5j5N%n%%nj5%J5J5
1787D36K0J5J5K0nn%%%%n%%j0%%%N%n%j5j0j0j0K0J5J5nl5m0l1l0j0J0J0J5n%nnnnj5J0K0
1784C60K0%%J6J0J0J0J5J0J0J0J5J0J5J0%k5j0j0J0J0K5%j5k0NK0%%j0j0NNJ5J0J0NK0%j5
1781E46k0nj0k0k0j0nNJ0J0J0j5k0nnj5k0j0NK0%l5j1nnj0n%%j5j0%nN%%%K5N1K5L0K0K0J0
1778E11j5j5j0n%l0l0j0K0K5j0l0n%n%%J5K0N%NNN%NNj0j0j0j0m1l5nK0M1K0NJ0K5K5nk0j0
1775D46%J0j0k5k5k6k5n%NJ0%J0n%k0j5j5NJ5J0NJ0J0J0K1K0K5K5NNnl0j5j5j5J0J5Nnj0K0
1772D31M0L5L5Nk5k5k5%K5nk0j5j0J0NK0M0J5%j5j0j5j5%nnj5j0j0J0J0%%nj0k0j5j5J0n%
1770C96j6j5J0N%k5n%NJ0j0l0j5k0NJ0K0K0K0j0%J0J5J1J5J0J5nj5J0J0J0j5m1j5j5J0J5j0
1767C70k5l5%J0J0%%j5j0j5j5N%nj0k0k0k5k5%nnn%nnj5NNJ0j0NL5L0J5n%NJ0J0J5k0j5j0
1764B20j0%NJ5K0K0K0L5L0L0J1j6k0NK6Nj6k0k0NL0K1K5J0J5k0k0%nNNk0k6k5k5nJ5J5J5%
1761C55%%%nnnj0%NNK0J5J6N%j6j0nJ5J6Nn%J0J5J5nk0Nnnj0NK5K0j0j5%nNL0M0L5L5Nnk0
1758E41l5m0k5J0K0K0J0nk0m0l0j5j1j5%%NN%%J0J1J5J5%%k0k6nj0l0l0k5J0J5J0j0j5%J5
1755C05J0j0j5j0nnJ0J0J0J5n%%NJ0NNk0k5k0l0k5j0J5K0%k5k0l0j0J0J0K5Nnj0NNNJ0j5n
1752A95nj0J0NJ5J5K5K0K0Nnn%nJ0J0J5K0K0J0%%nnj5k5j0N%NJ0J0N%%%J5J0nn%K5J1j1m0
1749C40m0l5k5n%n%j0n%NNJ0n%NN%NN%NN%NJ5nj0j0N%j0j0N%j5j5nJ5J0j0k5%K0K0J0J0k0
1746B40J5K5K0NJ0j0j0%%NN%Nj0j0%%nnJ0J5j5j5l5j5NK5N0M0L0L1J0j0nnJ0J5%%j0J0K0n
1743D36J0j5%L5J0J0j0nJ5j5m0k5k1k0j0j5%%N%J0J0%nk0k0nj0j5j5j5j5NJ0K0J5J0J0J5J0
1740C40j0j0%k0j0nj0j0k0k0nn%K5L5L5K0%k5k5j5j5NNJ0J5N%k5j0L0K5J5J0n%n%%K5J5nn
1737C55j0J0J0Nj5l0l5k5NK0K0K0Nnj0j5j0l5j0j0%J0K0%%j0J0J5K0k0l5l0n%k0l0k5J0J0
1735A60K0M5K5K5NJ0J5nj5j0l0l0%K5L0J5%l5k5nK5K0J5J0j0j5k0nJ5J0%%%%j0nnK0NJ0j0
1732B70nK5Nn%k0k0k5j0K5L0L0J0j5j5J0NK0%j0j5j0j5j5J0j5j5nj0J0J5J0J5%J0J5J5J5K0
1729C40j5j5j0J0N%%nNk0%%n%%%K5K5K0K5J1j6J1J0nnon%Nn%j0l0k5k0N%J0NJ5J0J0J0J0J0
1726C80N%j0J6o%%%%n%%j5j0%J5J5J6K5L0J5K5K0K0L5L0K5L5J5K0L5L5M1K0NJ0j0nK0M5N0
1723I42L0j5m5n5m0k5j0k1k0n0m0k5k5l5l0k5k0j5j0%k0l5j0L0K5L5L0J0Nl0l0nnk0j5l5j6
1721C80%n%Nj0K1J0J0nj0j6m0m5m5%L5N0L0L1Nj0j1j5j0n0m5m5k5nJ5L5L0J5J5K0J5j0nj0
1718C05j0%K0J5%m0l5l0j5%%N%J5J5%%NL0K0%j0j0%N%%j0j5l0l0%J5L0L5J5K0nnN%%K0K0n
1715C45j5l0j0j0%%%%nj0j5j5j0K0L0Nl0k5%j0NNJ0NN%n%J0J5J0J5%%NJ0J0Nnl0j0j5K0K0
1712C00L0K5J0l0m0j5%%N%J5J0J5J5J5J0J5NJ1J0nnJ5J5nnj0%j5k1nj0j0j0nnNL0K0J6j1j0
1709C75j0j0j5j5j0%k0k0j0nJ0J5K0K0j0j0k5%J0Nj5k0NNK5K5NN%k5k5l0j0J0L0K5NNj5k0
1707B80j5J5NNJ5J0nnk5k0l0l0j5j5l5k5j5J0K5K0J5J0J0NK0K0K5Nk0m0l5nK0K0%%j0j5nj0
1704A60J5NK0K0J5J5J0J5J5j0NN%nN%J0j0k0j5l0j5N%j0n%%%%nnNNk0k0k0%%%J5L5M0M0K0
1701B90%j0l5k0j5%J5M0M0K5K5NNj0k5l0j0NJ0j5j5j0nj5j5n%J5J0J5J5K5K5J5n%%NJ0J0J5
1698C80Nk0j5k0J0L0J5J6K0J0K5K5%Nj0l5l0l1j0n%%Nj5j5J0J0nj5j0nnn%j0J0J0NJ5K0%j0
1695C55j5j0%K0nnj0j0J0J0%k0l0j0J0K0%%k0j5j0j5%Nk0k0%%J0Nj0l0j5%J5K0nnNNNNnnJ5
1692B25J5j0nnJ5J5k0nJ5J0nnj0J0J0J5J0%k0n%NL0L0K5%k5k0%J0%J0j0j0j0N%j0m0j5j0%
1689B15nnJ5L0L0K5L0K0%j5k0%N%%k0j5l0j0j0J5%Nk0k5nj0J5K0J0Nnj0K0K5%k0j0J5J5J0
1686B90j0J5L5J0nnK5K5K1%k1k0k0%%J0%%NN%nJ0J0%%j0j0n%j0%j0nj0%J5L5M1M0J0j0j5j5
1683D16j0nnnN%%nonJ1NNNK0K0K5Nj5l0n6n5k5nK5K0L5L6J0NNK5J5j0j5k0nj0J5J0J5J0j0
1681D46j0N%NJ0j0j5%K5K5K5K0K0K5L0K0J5Nj5k0k0j5j5j5j5J5K0NNj0J0K0K0L0L5NNL0K0
1678G36K0K1J0J5nnNNN%j0j0k1j5nnJ5K1L5L5N0N0N0N0J05J21J10Q0Q5Q6P0L0J0j5l0n5p5
1675A569p6j05j10r5j01r0p0n5j5k5k5j5j6K1K5K0nJ0J5J0L0n%j0l5l0j5nnj0l1n0n0m0l5
1673E76nJ5M5M5K5%%k0nnJ5J0NNl0l5l5l5j0j0nl0nnk0j5j5j0k5k0l6k0nj0J0K0L6L5J5J5
1670D61nj0k0k0l1l0J0K5L1NNJ0J5K0NL5K0j5l0l5j5J0J5K5J5K5J5J0J0NNNj0l5j5k5%n%%
1668D81J5J0K0%J0Nj0j0k5%l0l5k5j0%J0NL5M5K5NJ0N%%Nk0j0j0n%%J5J5L5L5M5K0K0nj0j0
1665F56j5j0K0J5K5J0j0j0NNK5K5NNNK1K5K0NNJ0L5K0Nk0J0L0L0N%NL0K5L0K5K5%k5j0j5%
1662A047%K0K0M0L5L6J5NL0K5K0J5L5N0M5N5N5L1J0k5%J0NJ0K5L5L0O0N5Q0P6J10J35J25R6
1659B416P5P5P5O5Q1O0K5J0J5J0L5L5O5P1P5P5Q0Q5Q1N5N5Q0R5J26J35J40J61J85K16K30K46
1657E233K46K45K66K96L21L30L56L76M21M62N06N51O02O56P07P57Q22Q83R62J068J193J379
1656A8638J554J764K005K266K547K827L133L464L815M170M557N033N554O131O758P349P815
1655H9380Q086Q055P655O782N455L694J649n66k712m702o352p614q427q783q777q442p890
1654F6491p229o482n789n109m466l910l389k953k551k226j945j689j494j323j153j003q72
1652A2908p82o87o27n61n31n12m86m61m46m26m12l86l50l31l16k86k71k50k41k40k06j75j71
1651C754j65j66j40j30j11j15j15j21r0o0o0p0p5p6r5j00q0m0m6m5n0o5p5o5m0j1j5j5l5n5
1649A428n0l5j5j0m0n0n0n1m5n0k5j5j5NNnj0j5j5%%%l5l5l0k0k0l6l5k5k5%%j0j0%Nnk5N
1646F41J0nk5l0k5%K0J5K0j5j0nK0J5nl0m5l5j0J0J0J0J0N%%j0N%%nj5j0l0l5k0nJ0J0J5K0
1643D76L0K5J5nl0l5l0n%nj0j0k5%o%%k0NJ0j0nj0J0K0K1J0NJ0J0j0j0nj0j0j6j5NJ0J1j1
1640C80%j5J5%Nj0j0j0j0k5k0j0J5J5K0K5K0J1nl6k5m0m0k0nJ5J0J5J5%nnnJ5j5%nL0L0L5
1638C55J0k5k0j0j5n%j0J0nn%%K5K5L5L6%Nk6k5j5k0nJ5J0J0NJ0J0Nj0k5NM6M5M0%%k5k5k0
1635D11k0onk5k5m0m0k5J0K0K0K5%l0k5k0j5NJ0%J0N%%%J0J5J5J5J0J0%K5K0Nj5j0j0J0N%
1632C45j5j0j0j0J5J5NNnnNN%%%%%%K0n%%nnJ5n%J0nnNN%%j5k0%J0j0k5j5NJ0J0j5m0j5j5
1629B30J0NJ5J0L5L5K5L1J5K0K0nnl5%nnn%%j1j0j5j5%NJ0J0%n%%nK5NJ1j1l0J5J5nk0nJ0
1626C65K6K0j5J0J5J0K0K0j0nj0nJ5K0N%j5j5n%nnj0n%%NNj5j0%n%%j6j5J0%J6K0%k0j1j5
1623C70J0M1J0n%n%NNJ0J0NK5K0J0NK0J5J0j5k5nk0j5nnN%%NK0K0Nk0k5j0L0L0N%%%K5K0L0
1620F11K5L5L5L0NNJ0NNnj0J5J1j1k5n5l0nJ0K5K0NNJ5K0J5%NL1L0K5K5J5L5L0K0K5L0L0K0
1617A087K0nnNJ0%j5l5j5M0M0K5J0OJ0NNK0M0N5O0N5N5L5L0K6L0K0K5nj0j0k0%K0L0N5O0M5
1614A804J5J5O0P6R0R5J00J01J15J15J25J46J60J76J95K16K40K71K96L16L41L96M51N36N92
1613G043O71P52Q32R38J073J228J398J529J700J880K050K155K196K105J920J635J273Q47L96
1611C3621l5m16p07q87r68r27q07o07l46m0K61N61Q63J198J549J950K356K797L253L695M050
1610E0414M241M236L980L469K667J655N41n62j549k341k867l123l128k898k491k000j429q47
1609D7968k31L61R38J494K085K657L288L951M581N108N455N519N243M577L529K131N26j123
1608I8057k687l985m963n524n710n564n173m617l946l248k541j850j198n62K0N72J108J634
1606D9823K145K607K943L093L052K722K096J273K26q98j990k967l725m216m441m417m165l770
1605C9391l299k797k296j824j374r92o32l16j5K66N21P22Q82R78R77Q88O81L51m5n01r83j428
1604B9155j775k025k181k226k205k101j940j754j564j359j168r97q57p42o32n51m77m21l51
1602C829l15k46k01j80j60j66j70j66j50j30j11r0r5r5r6r0p0p0o6p0p0p0l5l5l5l0m6k0j0
1600G41j0k0k5l5j5j0nk0j5j5k5%j0nl5m0j5J5J5l0k5%%k0j6j0n%k5k0Nnn%j0%%j0nK5K5K5
1597C65%j5j5j5l5l0nJ0Nk5k5k5l0j0NK5L0M0J5J0j0k0k0k0%J0%l0l5j5%NL0K0j0j5J0%%j5
1595A60j0K5%j5j0j5J0Nj0j5j0J0%%nj5j0j5j0n%J5J5J5K5J0J0K5K0N%J5J0K0K5j0%nnnl5
1592B15m0k5NNnnj5j5k0k5J0%%%k0%%K0K0K0L0L0J5K5j0nk0k5j0J0K5J5%NJ0J0Nj5nnNNj0
1589B10j5j5k0J0NNJ0j5j5j0nJ5K0J5K0j0nj0J0K0%NJ5%%nj0%j0%%%j5n0k5k0k0NJ0J5J5N
1586A35%nj0j5j5%K0%%j0j0K0%j0nNNNJ0j0%J0J0K0J5nj0j5J5J0NK5K0NNNJ5J5K0%%j0J0K5
1583C00M5M6M0M5M5N0L0K0K5K0K0NJ0j5J0K0K0j0k5k5l0m5n0n0l0k5n0m1j5j0%j5nk0k5l0
1581B35j0%nn%k0k0j0nnnj5j0%%k5k0j0j0K5K5K5K5J5j5k0%nnnj5%N%%nj0NNJ0J0j5j5j5%
1578H5NNJ0J5J0J0nl5l5l5j0j0N%NJ5%L0J5nl0l5l0j0nnj0l0k5%nJ5K5M0L0nk0j5j0nNJ0%
1575d0%K0K0NNJ0J5J0%j0%%J0n%NNK0J5%%J5J0L5J0Nj0l0l0nK0L5M0M0K0j0l0nn%j5l0l0j0
1572A05j0k0k0nJ5K0J5J5K0%%J0N%k5%%J0j5j5j5NNnnj0j0J5J5J5J5j5j0k5k0k0NNNN%nnN
1569E5NJ5j5NJ0%NNL0L0Nnl0l0m0k5nJ0L0K0Nj0j0j0nNNJ5j0%j0J0J5%%NN%NL0L0J0nJ0J0
1566A75K5K5%j5j5k0%j0j0j0j0%NL0K0J0j0nN%j5k5j0nj0%j5J5J0J5J0J0N%j0nj5k0nj0k5
1563H5j0J0J5j5l5j0L0M5M5J5J0NNk5k5k0k0j0J0K0K5J0%NK5K0nj0nm0l0l5m0nnnj0k5J0L0
1560C5K5J5J0N%J0NJ5J0NJ0J5%j0l5k5l0l0l5k5%K0L5K0K5j0%j0n%J5K0K0J0J5nk5l0l0k0
1557A5N%n%%J0J5nnJ0J0L0L0J5J0K0K0J5J0j0l0l0n%K0nnj0j5j5j0j0Nnj0j0j0j0j0nnNj0
1554A0%%nn%N%NJ0J5K0K0%nnnNJ0%Nnj0J5J0J0k0k0k5J5L5K0nj0j0NN%%J0J0n%n%NNJ5j0n
1551A10nN%nnK5J0K5J5J0J0K0K0J5%j5k0J0J0%k0k5%NNJ5%j5j0nnn%j0n%j0k0k0k5k5%nK0
1548G5K5%j5j0k0k5k5j5K0K5NNJ0L0M0J0j0k5j5NNnnj5j5k0k5nJ5j0nj5j5nJ5K0K0J5nJ0J5
1545F0K5%k5k0n%%n%%J0J0J0%nJ5K0K0K0nK5K5K5Nj5j0J0K5J0J5j5j0nj0%j0j5j5%%j0%n%
1542A45%%j0%%nnnL5M0J5nnj0%K5M5M5L5Nnj0m0m0%j0%%%NNNJ5K0n%nK5K5L0%K5K1J5K0J5
1539D56J5J5L0K5J0J0k0%nk5k5j5nnk0Nnnj0j0%%L0K5M0L5M0M0K5J5L0j0k5l0j0j5j0j5J0
1537E91j0n5n0n0l0j6j0J0J1J0NNNNL0K0%nK0K0J5%%j0l5l5m0l6j0j5n0n0n0j0J5N%J0J0%
1534B20K0K5%%NJ0L5J5J5L0K6Nj0k1k0l5l0k5k5j5j5nn%j0%nk0Nnn%k5j0J0K5J0j5l5k0%J0
1531A10Nn%j0nNJ0%%nnJ0J0NNNNj0n%K5J0j5m0m5k5%K0N5M0K5j0j0j5j5J0%nnk0k0j0k0k0
1528C5NJ0J0j5j0%NN%k5%%nNK5L0L5K5J0nnj5k0j5%J5J0J0J0Nk0nj0nj0k0NNj5j5j0J5J5K5
1525I0L0N%L0K5J5nk0NK0Nj0j0k0k0nK0J5j0k0k0%%j0j0j5J0j0j0%%K0%NNN%%%%j5k0j5j0
1522E0K0J5J5nj0j0%J0J5K5L0k0j0j5NK0J5NNJ0N%NJ0J0%k5k5k0k0k5l0J0n%nj0J5j0%n%j0
1519C5NN%n%nN%%%N%%%j0%J0NnnNNJ0NNK5NK5J0j0%nnnk0j5%J0nn%NNj0%%K5%j0n%%%%NNn
1515I0k5j0j5NJ0j0%J0J5N%%NN%%%j0j0J0J0%%%%k5j0J5J0K5%j5j0NN%%%%nl5j0j0n%nJ5%
1512C0nj5%J0NN%%%j0%J0N%j0NK5L0J0j0%j0J0J5J0K0nJ0%%k5j5Nj5j0j0j0j0j0J0NK0%Nk5
1509E0j0j5%n%nJ0L0L5L5J5k0l0k5j5J0J5K0%nj0nj0j0J5J0L0K5K5%j0j5j0j5k5k5j0nNJ0
1506F0NL5K5%J0J5K5K0n%k5k0j0j0j0j0NNJ0L5J0J0J0J0NNj0j0k0j5NNj0l0m0k0%%K0J5J5
1503A15J5K0j5j5j5%%j5j0n%NL0K0%k0k0J0J0K5K5J0j0nj0l5l0k5J5K5K5%N%j5j0j5k5k5N
1501D0NNL5J5K5%%%%%%K5K5j0l0l0j5nnnnk5k5%K5L0L0J5J5K5J5J5j0j0j0j0j5nJ0J0J0nk5
1498A30nj5J5J0nn%%%n%nNk0j0J5N%%k5%%nnj5j5NJ0NJ0K0K0K0%k5m5n5l5nM0K5K5J5j0n%
1495F0J0N%j0J0%J0K5K5J0nk5k5m5l5l0NK5J0J0N%J0J0j5j0k0%NNNJ0J5K0L0L0J0nk5k5k5
1492F0nK0K0L0K5%%k0k5J0J0j0l0l0j0J0J0%k0nnNN%%j0j5%K0L0J0n%k0k0k5k5j5j0%K5K5
1489A0Nj0j0J0L5M0L5K0%j5k0j0j0%%N%K0K0K5K0J5J5%k0k0j5k0k5%%J0NJ0J0%%J5J0NJ0K0
1486A95j5j5j0n%j5j0nj0k5%%nn%j5j0k0k0k5k5NL5M5J5%n%%j0%%nJ5J5J5j0J0NK0J5%nJ5
1483A35J5J0%%J5J5NNk0k0k0j0j5l0k5%K0K5K5L0%Nk0l5l0k0%NJ0NL0K5K5Nj0k0j5nnJ5J0
1480A35J5Nn%J5J5J0J0k0k0k5l0%%NJ5j0nJ0J0nk5j0nn%k0k0NL0K0nJ0L5J5%j5j5K0K0%Nn
1477A60j0J0j0k5k5l0j0nnnnNL0L0L0j0nl0J0J0J0L0Nj0j0l5%K0K0J5nj5J0J0J0K5K5K5K5
1475B65J5%k0k0k5l0j0J0J5J5%%j5j0k5NNj5j0nj5J0N%j5k0J0J0j0j0j5N%%NN%j5j5k0NK5
1472I0J0%N%K0J5%%j5k5NK0J0J5k0k0k5J5K5K5J0J0N%%%j5j0nnNk0l0l5k0k0%%J5J0j0k5j0
1469@J0K5K5%%NJ0J5nj0%J5K0j0%J0J5NJ0n%%%j0l5k5%L0L0J0J5J0J0nnl0l0k0nK5J5K0K5
1466A60K0K0NNj0nl5l5k5%%%j5nj0j0N%J5J0nJ5J5K0%%k5k5l5j0NK5M0J5J0L0L5J5j0l0l0
1463A45l0j0j0%%NL0K0%k5n0l0nN%NNnn%nK0J5K0J5j0nj5J0K0J5nm0k0%K0K0%K5%k5j0j5K0
1460I5J5K0J5%k5j0NJ5J5J5J5nnj5j5nj0j0nj5j5NNK5K5L0K5N%k0j5k5k5k5j5k0k0l0j0K0
1457A0K0j5j0j0J5K5J0%%n%K0J5K5K5K5Nnk5k0N%%j0n%L5M0M5J5nj0nk0k0k0j5j0J0K0K0n
1455A70k5l5l0%K0Nj5j5J5J5nj5j0nj0k5l0N%K5K0J0J5N%L0L0L0L0NN%%k5k5k5k5j5%J0J0
1452A20Nj5j0%K0%j0j5%K0J0J5j5k0nj5J5Nn%k0k0j5j5n%j5K5K0K0M0M5j0%k5%%N%nj0j5k0
1449H0k0k5j0nJ5n%j0j0j5J0M0M0N0L5J5J0K0%k0%K5K5Nj0k5j5m0k0NNj5nnnJ0J0j5j0j5J0
1446A10J5K5K5K5Nl0k5k5l0l5%%NJ0J0J0%%j0nk0j5j0NK0K5K5%NNJ0nnnJ0Nj0j0NNnnj5NJ5
1443A15nl0l0k0nJ5J5K0M5O0M0K0j5j0j0nl5l0j0j0nnnk5k0j0j0J5J0L0Nj0j0%j0J5J5nnN
1440I0NK0K0K5N%NNj5l0l0k0NJ0J5J0J0N%nnk0k0NK5K0K0NJ5Nj5k0k5k0%J5J5N%%nK0K5J5
1437A90K5k0j5j5j5nJ5NNJ0J5J5j0k5j0NNJ0Nnl5m0k5j5N%nnnL0O5M5K5%n%nK0J5%J0l5l0
1434A95m0k0%K5L0K5%k0l0l0j0j5j0j5k5%j5k0nj0J0J5k0NNJ0%J0J5K0K0K5NNk5%%k5j0j0
1432F5j0j0nJ5%k0k0j5J0J0J0K5Nk0NL0K5j5m0j0%%j5k0nj0j0j0K0M5K0NN%Nk0j5N%%j5j0
1429A0j5j0NK5L0J5j5k0NK5K0K5J5J5K5Nnk0k0J0J0j0k0k0J5J0J5J0%%J5J5K5K0j0j0j0nj5
1426A60j5l5l5k5%K5K5K0%j5j5NN%%nk5j0j5NNk0%%nj0j0%K5J5J5j0j0J0J0L0NNk0%nk0k5
1423C5nJ5L0L0L0K5J0j0l0l0j0j0j5j0j0K0L0Nk0NK5K5K5J0J0J0nl5k5k5j5J0J0j0j0j0%J5
1421I0%nj5k0j0j5%%K5L0L0L5J5K0N%k5j5k5%L0L5L0%k0k0k0k0%n%n%%j5j5j0j0j0nnnj0j0
1418C0j0j0%nN%K0K0J0J5J5nj0j0l0k5k0k0j5j0j5NK5K5%%J5J5N%%j0%nNJ0%K0K0K0K0K0K0
1415A40%m0m5n5l5%K0L0L5J5nN%L0K5%k0%NN%j5j5NJ5K5J0Nj5l0l0l0k5k5J5L0K5L5L5Nk0
1412A10j5NJ0J5NNj0%%N%%%%%%J0J0Nk0%nJ5J0nnNNj5j5%K5K5K5K0K0j0nk5k5j0n%%j0j5%
1409A35%%nn%j0nk5n0l5l5l0l0j5%J0L0L0K5L0L0%Nj0l0j0J0L5L5K0%%K5L5J0j0j5k5%J5J5
1406A50J0j5l0nnnj5j0%%j5j0j5j5j0NL0K5J0k5nJ5K0K5n%nk0k0j5j0J5K5%j5l0m0j5NK5L0
1403C5%nj0J5J0J0Nk5l5j5k5j5m5l0nJ5L0J5J5j0J5L0L0K0n%j0%nNJ0J0j0j0j5J0L0L5L0J0
1400A10J5j5j5j5N%NNNJ5K0K5K5J0nl0l0k0Nnj0k5l0j5K5L5L5L0L5K0nm0l5l0j5J0NK0K0K0
1398A60J5%k5m0j5j0%%%NJ0J0J5%Nk0%%%j0nnn%%K5K0L0L5Nj5k5k5n%J5J5nnl0l0j5k5J0%
1395F0K5%nn%%N%n%j5nNJ5%%%nj5j5n%j5j0j0nK5N0M0J0l5k5j5Nnj0j5j0J0L0K5%k5%J0J0
1391G0N%nj0nn%nnj0j0J5K5M0L5J5%k0k5nNNJ5K0K0Nk5k0k0j5N%nnj0j0k5%%NJ5nj5j0N%n
1388C0%k0j5J0J0NJ5j0n%NJ5nNJ0J0j5NNNJ5j0nJ0J0L0%J0k0k5l5k0Nj0j0j0NJ5j0k5l0NK5
1385b0M0K5%%NJ0nj0J5J0N%%%%J0%%n%NJ5NJ0K0k0l0l0j5J0L0K0J0NnN%n%%%nnnj0j0l0j0
1382C5j0J0J0K0L0J5K0nnnj5k0k0j5j0J0L0K0%k0n0k5J0K5K5L5J5J5j5k5j0k5j5k0%%J0J0
1379C5K5Nn%%j5j0k5%L0L5N0M5Nj5m0l5%J5J5j0j0k0j5%K0L5K0J5%nn%N%NNJ0%%NNN%nk5l5
1376A15j5j0J0K5J0%k5m0n0nJ5L5L5K5J0nj5j5j0%k0k5%K0K0%NN%%%K5K0L0NJ0J0j0j0%nN
1373A75k0nj0J0j0j0j0%%j0j0j0J0nnl5l5J0L0K0nnnJ0J0NNnnJ5L5Nj5%L0J5nk5k0k0j5j0
1370G5K0j0%NNN%NNk5k5k5NJ5J5J5J5%%k0k0j5j5nnK0M0L5M0K0Nj0j0j0%n%Nj5nnNNNl0l5
1367G5l5NM0M5Nk5%J5J0J0J5j0nj5NK0nj5j0J0J5K0K0j5k5k5l5j5j5J0NK5nk5nJ5L0L0j0K0
1365A50K5J5K0j5j5k0j5k0k5j0j0J0J0NJ0NNk5k0l5l5k5J0J5NK0J5M0L5%N%%%%NJ0NNnnk0
1362A25k5nnNNn%nnL0K5K0K5J0nj5J5L0L0j5j5l0l0l5l5l0l0l5l5j5j5K5L0K5K0NNJ0J0K5
1359H5K5K0K0J5K5J0J0K5K5J0J5%%NNJ0Nn%l0l5k5k5nj0j0nj0j0nj0nj0j0J0nk0j0j5j0J0
1356F0j0J0J0k0nn%K0K5M0M0L5M5M5M0K0k0l5m5l5l5l0l5l5NM0N0J5Nj5k0j5j5j0j5k0nK5
1354A05L5L5K5%j5k0%N%%j5k0j0j0J0k0j5j5j5%K0K0NNJ5nj5j5NNJ0j0j0nnnK0J5J0NJ0j0
1351A25NN%k0k5nJ0Nj0j0%nj5j5%%L0%J0j0nj0K0K0J5J0%%%%J0J5%N%NNJ0nn%nj0l5j5k5%
1348G5%NNK0M5J5K5J0J0K0Nj0j0J0%J5j0j5j5%%%k5j5J5J0J5J5K0j0l5m0j5nn%n%%L0L0J0
1345A90j5j5J5J5K0j0k5j5j5N%l0j0Nj5j5j0j0nJ0L0K0j5m5m0k5k5nJ5NNK0L5K0K0J5J0L0
1342A40L0K5Nj0j5nj0J0J0K5Nj0%m0o0m0j5M0M0J0J0k5k5j0nn%k5Nj0j0%%j0j0K5K0J5J5N
1339I5%j0%K0K5J5j0%J5J5nj0j5%n%n%%%j0j0j0NNn%%n%%j5J0NNJ0NJ0%J0NK0J5L5N%k5l0
1336A60k5j0J5NNJ5J5nnk5k5l0l0NJ0J5K0J5J0j0j5%J0N%j5J0K5NJ0j0%K5L0L0n%l0l5j5k0
1333A30NK5L0K5nnL0N5M0M5L1Nj0l6n0k5%M0L0%k0k0k0k0l0%J5J5K5K0J5K5k0j5k5k5l0k5
1331B25l0nj5j0j0j0j5k0j0%J0Nnj0j5j0J0J5J5n%j5j0nNJ5%%nj0K0K0%k5k5J0J5NNNnj0J0
1328A10J5J0j0K0J5%%k5k0nJ0nnk0k0J0NK5L0L0L0J5j0n%nnj5%nj0nnNN%n%%j5j0j0j0j0j5
1325H5j0j5%nnn%%nnJ0NJ0NJ0NJ0J0%%J0N%n%J5J5J5j0j0%NNNNNJ0Nj5j0j5j0m0l5k0J0L5
1322G5K5K0K0J0j0j5k0nj0nj0NNK0K0%%J0L0%nj0j0K0nj0j0%%n%nj5j0J5J0J5j5j5k0%J0J0
1319A10%%j0%nj0%%K0J5Nj5nnJ5J5J5J0n%nJ5J5nj5j5nj0%%j5j5l0J0NJ0K0j0%n%%NL0L5L5
1315B00%l0k0k5j5j5j5J0K0K0%k0k5nK0K0J5j0m0l5m0nJ0NJ0j5NK5L0L0%k0k5j0J0NJ0NK5
1313A05K5nj0nnj0j0k5%j0nNJ0J0NNK5J5j0j0j5J5L5M0J5%l0k5k0nnk0j5k0j5j0j0nJ5J0%
1310C5%k0j0j0J5L5M0M0K5j5k5l0l5j5n%J0%%%nj0n%n%j5%%nK5%j0j0k5j0J5J0J0j5%nJ5J5
1307EJ0L0L0K5J0J0j0j0%n%Nk0j5J0%J0j0l0%J5N%nj0l0k5k5nK0J0J5J0J5J5J5K0J5J0K0J5
1304A45J5J0j5l0k5k5j0J0NK0nj5j5j5j5NNNj5j0nJ0J0J0J0%%K0K0J0J5%NK0J5%NN%J0j0j5
1301A60j0J5J5j5j5j5K5L5L5K0L0nnl0k5k5j0j5j5j5nnk5k5j5%%k5l0j0j0K0J5K0K0%Nj5N
1299E5N%j0nJ5J0j5j5j0J5n%k0N%Nj0%nnJ0Nj5j5j5j5nJ0J5K0j0j0NN%J5NNn%K0J0nj0NNN
1296D5Nn%NJ0%%k0k5j5j5%nj0j0j5k0K0N0L5L5J0j5j5j0nj0j0%NNNK5L5K0n%J0J5%%J0J0J5
1293A60j0j5nnj0k0k0j5J5%j5k5%K0M5L0Nnj0Nk5j5k5%%J0J0nk0nn%J5J5K0%l5j5j0J0K0J5
1290H0K0k5k0%NJ0j0j0j5J5J0%nn%J0NJ5nnnNL0J5%%%%%J0J0NNj0nNJ0nnj0k0NK5J0Nj5j0
1286A25j0nJ0j0k5l0J0J0K5Nn%k0k0K5K5K0nj5j5j0j5%K5j0nn%nnn%NJ0NNNJ0%NNj5j5j5k0
1283D5k5j0J0K0K0nJ5L5L5J0j5j0j5%n%nnl0nj5%%nj0nn%%J5K0L0L5j0nk0j0J0K0%%j0j0%
1280H5%k5k5j0nnk0%%K5J5%%J5J5J5K0%Nnj5J5L0K0%l0l5m0%%%NNj0nnnNNNJ5NJ0J0J0K0%
1277A15nj0nJ5J0J0nk0k0j5NJ0%%j5j0%nNK5L0J0Nk0k5k5k5nM0L5K5N%N%%%Nj5NJ0k0k0k0
1274H5j0j5j5j0%Nnj0%n%%%n%%K0%nj0nnNNJ5J0%k0j0j0J5J5%n%%NNNL0J0J0NJ0%k0nnnj0
1271F5j0j0NNN%J5J0n%nk5j0NL0K0N%J0L0L0NJ5j5k5k5j0J5j0j0j5k0NN%Nk5k0NK5L5L5J0
1268A55J5%%k0j5k5Nnnk0k0n%j0j0k5k0J5L5L0%j0j0j0j0NK5K5%j0nNN%%nnNNJ0N%nj5j0J5
1265H5J5%J0k0J0j0J5Nj5%%J0j0j0j0J0NK0J5K5%nj0k0k0m0l5k0NK0K5K5K0Nj5k0NL0L0L0
1262A60J5%k5k5k5k5k5j5j5J5J0J5J0j0J0J5K0J0k5j0j0N%j5j5%%NL0J5J5Nj5%n%%nnnnNN
1259H5j5k0j5j5%NJ0J0nnNN%%K0J5n%nj0J5K0J5j0J0Nj0nJ0J5J5J5j0j0%NJ0Nk0j5l5l0nK0
1256G0J5J5k5k5j5NJ5K0j0%K0J5K0J5%k5k0j5j0nK0J5NJ0%%%%NJ0J0J5Nj5k5J5J0J0j5nN%
1253A35K5%j0j0j0NJ5nk0k5j5j0k5j5j5j5j5j0J5L0J0N%%N%NJ0nnnK0J0J5nj0%%NNJ5Nn%%
1250A00%NNn%k0j0k5k5nJ0L5L5K5n%Nk0j5l5l5m5k0NJ0J5K0J5J5%%%J0J0J0J5j0N%%NN%k0
1247F5k0j5j5J0J0K5K5K0K0K0Nj5j0k0k0k5k0N%j5j5nj5%K0J5J5J0J0J0J0J5N%%nnJ0J5%k0
1244A00j0nn%j5j0NNJ5K0nj0K0J5J0Nnk5%%N%k5k5j0J5j0j0j5k0%%%%%nj0J5J0Nn%K0K0nn
1241E0nj0J0L5N%%%J5K0N%NNJ5J0%%j0j0nj0%%j5j0j5j0%M0M5N0%l5l5l0k5k5k0k0%NK0L0
1238G5%NJ5J0K0nj5k0j5NnnJ0J0%%nn%K5J0J5j0j0J0J0%%%%j5nj0j0%nNJ0n%N%NJ0%%K5K5
1235A60K5j5m0l5k0%J0J5J0Nj0n%J0K0K0J0Nj0l5l5k5l0n%%J0J0NJ0k0k0l0l0l0nnK5K5L0
1232@K5j0nnJ0J0%%nnJ0J0L0J0J0NnK0J5J5%%j0m0k0k0%%nnj0l0l5nN%%K0K5L0K5L0J0J5J0
1229A25J0%%NJ0N%nnNNNJ0j0j0nnj5j5j0j5%j0j5j0n%k5j5nnK5K0Nj5J5K0K0%k5k5nnJ0J0
1226D5%nJ5J5J0nj5NK0J0nk5k0j5%NJ0%Nk0j5Nn%j0j0NJ0L0L5L0K0K0nj0j0k5k5k5k5j5j5
1223a0J5J5J5J0nnj0nj0k0k5nK5K5L0N%J5K0K0J0J5J0NNN%k0l0j5%K0L0K0Nj0j0j0j5l0l0
1220E5k0nJ5J0J5n%%Nk5l0k5J5K5J5j0NNNJ0J5%%j0nJ5M0J0j0j5k5j5j0J0L5nj5%J5J0J0n
1218A05nl0nJ5K0J0nnn%%%%J5nnj0j5J0%%%n%n%%j5NJ0J0j0j5%%N%%%N%NJ0Nj5k5k5k0%K0
1214B5K0K0%%%K0K0%k5j0j0j5j0k0J0K0K0NNJ0j0N%NJ0j0%j0j0j5j5j0j0j5j0N%K0K0J0l0
1211A5j5j5J5J0j0nj0K0L5L5%nnnj5j0%J5nk5m5nK5K0K0%%Nnnk0j5NJ0J0K0NNnj0k5l0l5j5
1208g0NL0J5J0J0J5J5J5nnk0j5j5j5J0J0K0Nk5k0j0NJ5j0j5j0j0K0K5L0%k5nL0L5%k0j5%j0
1206@j0j5j0J0L0N%nK0K0J0J0K0j0k0k5j5j5J0NJ5J5L5L5K0j0l5nJ5J0J5nj0j0%%%%%K5K5
1203A50Nj5j0k0k5j0L5L5J5j0k0NJ0%k0k5l0l0k5k0J0NNJ5J5%j5j0j0%nj0j0nK0K0J5J0J5
1200F0J5J0K0J5NNK0K5j5m5n0k5j0j0J5J0K0K0K0K0j0l0j0K5K5NNJ5J0Nj5j5j0j5nnk0k0j0
1198E0J5J0Nn%NNK5K5J5J0%%%%k0j5j5j5nk5k0n%%N%%%j0J5K5K0NJ0nnnj0%%nnK0J5J5K0N
1194A50%j5j0j5j0%%%%nk5l5j0J0N%NNJ0K5K5j0j0nj0%k5j5j5nnj5j5NJ0J5%j5j0%%NNJ0N
1191A0%%NL0L0L0Nk0k5k0k0j5NNJ5j5j0j5J5K0NJ0j0J0J5K0K0nk0j5j0nj0J0J5J5J0J5j0l5
1189E5k5k5NK5L5L0J0nm5j5nnJ5K0NJ0%%%%%%%n%%nj0J0%nj0j0J0J5J0j0l0NJ0%j5%%%%L0
1185G5K0j0l0l5l5j5J0M0M5J0j5j5j0k0NK5L0%j5l0j0%nJ0J5J0nj0j0j5j5j0j5j0j5%K0L0
1183eJ0j0j0n%L0K5K5L0n%k5k0nJ0K0nk5%J5J5J0%%k0j0n%K0J5J5NK5J5K5j5l5l5l0l0nK0
1180C0M5N0L0N%j0k0k0k0nJ5J0J0k0k5%%%Nk0J0J5K0J0J0J5j0l0m0k0k5l0j0L5L0J0J5Nj5
1177E5j0j0K5K0%%j5j0NJ0Nk5nnK0K0NJ0n%K0J5nj0J5J0N%nnnj0%%%k0k0k5J0J5n%j0j5k5
1174B0n%K5N%j0j0nj0N%K0%j0nk0J0J0J5%%%NN%%%j0j0J5J5K0K5K5M0L0nm0l0N%k0j5j5%j0
1171F5j0n%K0J5K0K0Nj5n%j0nj5j0j5NJ0J0J5j0NJ0J0J0j0j5k0%Nj0k0j5%N%K5L0N%nk0j5
1168F0l0k5j0J0L0K5M0J0J0J5J5J5K0K0NNj5nj5k0%K0nj5k5k5k0j5j0j0j0j0%%j0nj0%%%j5
1165ej5n%n%k0J0N0K5K5nK0K0J5J0k0k0j0j0nK0J0J5J0j0NL0K5j0m5m5j5J5K5L5n%K0K5Nj5
1162A50k0k0nnJ0J5J0J5j0nj0nN%%N%nNN%nj5l5l0nnnj5NJ0J0j0J0N%%%%%nnNNK5K5K0J5%
1159A35nl0k5j5NK0K5%%%K0L5L5K5K5nk5m0o0n0j0J5J0J5nk5k5nnNNj0Nn%NNj0J0NJ0Nj0J0
1156F5J0K5K0%%%M0L0nl5k5j0n%nn%NNJ5j0NN%nj0nJ5j0j5Nj0J5nnj5NJ0Nl5l0j5NK0K0J5
1153H0L5K0J5K5K5%j0l0l0k0j0NJ0j5j5j0NJ0J0j5m0k5nNJ0J0NJ5M0J5K0J5J0Nj0j0j5N%n
1150A30k5n%nnnj0%%j5%J5J5J5j0N%J5nj5j0j0j5%%NJ0%J0nnJ0J5J0J5J0N%K0NJ0%j5k0m5
1147I5n0k5nnK0K0nj0k5J0K0K0J0J5nnJ0J0%%K0K0%%n%NK5J0Nl0l0nj0nnnj0%L5J5K0j0j0
1144A25%%J5J5n%J0J5j0j0nj0%%j0j5N%K0K0K0K0%NNNJ0M0M0J5%%K5L0L1L5K0K0K5N5J15J51
1141H27J75J81J60J65J56J05N0k0o0j15j66j95j86j85j51j40r0q0n6l5n0m5m0j5%k0l0k5j5
1139A00j0nj0j5j5k0j5nnnnJ5J0K5NnnJ0J5J0NJ0J5J0NK0J5K5K5%l0k5k5j0j0j5%n%nl0l5
1137A0l0l0nK5K5J0J0nj0K0K0J5J5nnj5k0j5%K0J5J5M0K5Nk5m5k0k0j0K0K5K5K0K0NK5M0J0
1134B00J5nk0j5j5k0%nnl0m5m5k5J0J5L5L0K5L0J0J0J0j5m5m0m5nj0K0J5J0NJ0NJ5nj0nJ5
1131G5J5%NNJ0%N%NK0nj0m0k0%J0j5nj0%K0J0NNk0n%J5J0K0J5Nk0k0k0j0j0NL0L0K5%%J0N
1128A50%k5%K5K0j0k0k0j0J5j0j0j5j5k0Nj0nk0k0J5J5L0K5J0L5J5J0Nj5j5j0%nj5j5NN%%
1125A00j5m0m0m5nJ5L0N0L5M0J5nj0N%n%nnn%%nK0NNnn%%%k5j5j0N%j5J0J0J5J0J0N%k5%%
1122A00k0k0k0%n%%%%%%%%%Nj0J0n%%%J5J5%%L5J0J5j5j5k0nl5m0k5nnj5j0J0L5K0nNNNL0
1119D0K0J5K5K5NNJ5J0j0n0l0N%%j5K5NJ0nj0K0K0j0nj0j0J5j0j0j5N%j0j0j0nn%J5nNNJ5
1116G0J5Nj0j0j0j0j0j5j0k0J0j0J0J5J5K5%NJ0K0J5NNJ0J5J0J5j0j5j0J0%nnj0j5nNL0K0
1113A60%%nk5k5k0%k5k5k5j0NNK0J5%NJ5J5J5nl0l0l5j5N%J0J5K5K5L5L0J0J5J5K5K0%j5j5
1111A80k0k5j0nj0J5K0Nj5j5j0NK0J5J5nl5j5NK5K5K5%%l0k5k5l0j5N%N%%nj0%L0J5n%%J5
1108A15J5K0K0J0nl5l0k0j5k0NK5L0J0J0nj0k0j5%%%K0M5M0K5j5k5k0l0j0%%NNJ0J5Nk0%N
1105A40NNJ0J0Nk0j5j0NJ5%%nj0j0k5k0NJ5J5J0j5%k5k0k0J5J0J5K5J0J0j5j5%%%%%nnnJ5
1102A00j0nj0J0J5nk0j5j0J0NJ5K0j5j0%j0J5J0L0K5J5J5j0k5l0NL5K5J5j5%j0%%%%k5k0k5
1099I5j0nnNNJ5J5J5J5N%J0J0j0l5%%nj0j5k0%nNk0j0j0%NK0K5J5J0j5l5k5k5j5J0K5K0L0
1096H0Nj0j5K5L0L0J0n%j5j5NNN%j0j5j0j5%%NNj0j5k0%NNj0nj5J0J5j0j0nj0j0NNJ0NL0K5
1093I0K0J5J5J0Nk0%j0nj0nnj0nj0nk0j5k5K0M0M0K5%j0nj5NJ5J5nl5nJ5%%j5j5j5j5j5j5
1090B0j0j5%K5K5%NJ0K0J5J0Nj5j5j5J0nn%%%K0J5J5j0j0N%k0k0k5%j0n%NK5N0NNK0K0J5n
1087A60j0j5l0l0NK5K0k0l0%%N%k0nnK5M0J0J5NN%nj0j5k0j5%%j5j5l0k5K0K0L5L5L5J0%k5
1085A30l0j0nnNNL5K5J0k5k0k0k0k0k5nK0J5M0L5L5L0J5K5k0m0l5%K0K5J0J5J0%j5m5j5%%
1082A50%j5k0%%J0J0%k0nnJ0J0j0nj0j5j0j5nnJ0J0K0K0NNJ5K5J5nk5k5j5j5%nnJ0%%N%N%
1079A00NN%N%%J0J0nk0%K5M5L5J5nl0l0j5j5nJ0K5Nj5nNJ5J5%Nj5j5nn%J0Nnk5k5j5j0J5J0
1076A10M0J5J0%nj5n%%j0k0%j5n%j5j0%nJ0n%NJ0J0%%j5j0J0Nn%nn%%j5%J5M0M5J5%J5j0k0
1073A60%NNk0j0%J0%nj0j0%K0nl0n5k5j0j0j5%%%%n%n%L0K5K0%J0L0L0J0nnNNJ0nj5NJ5%k0
1069A30j5l0j0N%J0J0k5l0%%j0%%nK5K5K0K0%%nnk5k5k5j0K0K5K5K5NJ0NNk0l5j5J0J5K0J5
1067A35K0Nk0j0N%j5l0n%%NJ0Nj0j5NJ5J0j0j5n%Nj0nnk0k0NNJ5nj0k0%%K0K5NNJ0NK5J5%
1063A25%J0J0K5%j0j5NN%%Nk5k0k5j0J0K0K5J5J0K5Nj5k0n%%%Nj5nJ0J0Nj0j5J0N%%l0j0N
1060A15L0K5%%%K5K5J0nl5k0%K5K0%k5l0k0j5k0%NNK5K0L0%%l0l0l0j5%J5J0NNNNJ0J0J5J5
1057A80j5j5j5J0N%j5k0nL0K5%nl5%%J0NJ0%L5L0K5L0J5k0k5m0l0l0k5k5j0J0L0N5L0J5j0
1055B10j0k0l5k5nJ0J5J0k0%nNNK5K5M0J5j5j0nJ5J5J5j0j0%%nnnn%%j5j0J0Nj0j0j5j0%L0
1052A90n%j0nJ0J0%j0%J5Nj0k0k0k5nJ5M5K0Nj5l0k5j0%L0L0Nnk5k0j0J0%%J0%j5j5NK0nj5
1049A25j5%K5K5%%NK5K0j0j0%nj0j5%%j0j5%nK0K5J5%k5n0l0j0NNJ0J5K0j5j5j0nJ0%k0J0
1046H5K0M0J5%k5k5k5j0nJ0J0NNJ0j0k0nNJ5Nj0nj0J5J0J0j0j5J5J0NNN%nnnNNL0L0J0%k5
1043A65k0k5k5NJ0%j5NL0L0J5%k5l0l0j5NN%NNNj5j5NNNnj0NJ0%J0j0nNJ5Nnj5J5J0Nj5j0
1040I0nj0J0J5L5N0M0J5j0l0j5k0%j0J0L5L5J5k5k5l0j0M0J5%l5k0nnj5k5j5nnj0j0j5n%K5
1037G0K5J5Nj5m5l0J0M0L5M0%Nk5l0j0nJ0k0j0n%j5%NNj0k0J0N%NK5L0J0nNK5L5K0%j5j0J0
1034A75J5%j5N%K0nj0j0%K5%Nk0k5%nnn%%j0K5J5nnnJ0Nnl0k5%J5nj5j0K5J5J0J0J0j0m0m0
1031H0k5k0k0NK0K0NJ0J0J0j0%J5K5J5%nj0nj0%K5K0K0K5K5j0k5l0n%%%Nj0nN%K0nnj0j0n
1028A35%J0%%j0j0nn%nJ5L5L0L5K0K0Nj0k0J0n%l0n5o0l5j5J0J5nj5j5%K5L5J0j0j0j0J0K0
1026A10J5J0J5J0j0nnJ5K0K5Nj0j5k5nK0K0%%nnn%%%%Nnl0j5k0nK0J0J5J0J5K5K5J5J0j5j0
1023B25j0K0j0j0j5%J0J0k0k0j5j5%J5J5K0n%j0j0J5L0M0M5Nj5l0n5n5l0%J5K0L5L5L5%Nn
1020B65j0nj0J5J5j5l5m5l0l5j0J0J5NNNL0J5J5%%j0j0j5j5k0k0%j0J0NJ5J0n%j0J5M5M0K0
1017B45%nnnnNJ0K0Nl5l0m5k0%K0J0J0j0nn%NJ5K0K0J0NNK5J0J5n%l0k5k0nNk0l5j5J5M0K0
1014B10Nj5j0j0nj0n%Nj5j5%J5L0L0J5J5K5Nj0j5j0j5k0j5j0nn%nK5NJ0nnN%j0j0NJ0k5%N
1011A70N%NJ0J0%%J0J0J5J0l0l0m0j0J5j5k5%NJ0j5j5j5NK0K0%nNJ0J5j5nnj5j0%NNk0j5j0
1008F5nnJ5L5M0M5K5K5%%k0k0k5j0nj0%NJ0J5%Nnk5j0j0%J0k0l5k0J5K0K0nnnK0L0L0j5l0
1005A45l0j0NJ5k0k0nL0K0K0j5j0j5j0NNJ5J0nnj0nj0k5l0l0nJ0K5K0J0J0J0J0J5j0j0nj5
1003H0j5%NJ5%%k5k5k5%M0J5K0nJ5K0K0J0J0%k0k0%N%k0k5nnNN%%j0nJ0NJ0J5NNJ0NJ0j0%
1000A25%NN%%k5j0%j0j0j0j0j0%NNL5NJ0J0NJ0J5J0J0J0J0J0J5k0k0j5NJ0j0k0k5N%J0j0%
997A25K0Nj5k5j0K5J5J0NNk5k5k5k0J0Nj5l0k5j5J5L0K5K0K0NJ0J5J5J0J0Nk5j0j0K5K5K0
994B00k0m5l5m0j5nn%NL0L0J0K0n%j5j5k0%%k5j5j0n%j5j5nnK0K0K5K0NK5L0J0Nl0k5l0j5
991D0k0k5j0NL0L5J5J5k5j0j5%J5J5J0J0J5J0J0j5j0N%J0j0j0n%Nnj0nj0NN%%NJ0NJ0%NJ0
988A15J0NNk0nJ0L0K0Nk5k5nnN%j5j5N%J0j0j0j0J0NJ0J0J0J0N%j0nk5k5k5nj5j5k5nJ5J5
985A0%Nj5J0K0K0L5L5J5nNJ5NNJ0J0%l5m0k0%nJ0J0%m0k5%J5K5K5K5NN%%%K5J5%m0l5k5%n
982G0nJ0NL0NnnNK5J0j0l5l0l5j0nK5%%j0J0J5J5k0%NJ0L0J0%j5l0j0K0L5J0j5j5J0K5%j5
979A10j0j5j0J0J5L5L0J5J5nl0l5j5%%NNL0%nj0j0j0j5j5k0k0j0nN%K5L0K0J5J0J0NNj5m0
977A00j5k0NNj0nnK0K5J0j0j5K0K0K0J5%nk0l5j5k0N%%%NK5M0K0J0k0k5k0j0L0K0Nj5j0J0
974A35NN%j5k0k0m5l5m0k0NnnJ5NNNJ0%L0K5K5L0K0K0L0L0Nk0k0%K5Nl0k5%n%K5NJ0j0nj0
971A45j0nnj0nj0nj0nJ0L5K5K5%k0j0j0%%j0j0nj0nn%NN%%j0n%%%NJ0j0n%%%J0J0J0J0j5j0
968A00%%L0J5nl5l5l5nn%nJ5L0L0J5j0j5Nnj0%NK0%j0nJ0J5%j0%nJ0NJ0N%%j0nJ5J0NJ0nn
964A40nj0%j0k0k0j0J0J5j0k0k5j5k5nK0K0K0J5J5M0M0J5%k5k0j5j0j0l0l0nn%j0NL0N0L5
962A35K0%%J0j0k0j0k5k5l0l0j0J0J5J5J5J5J0J5nj0J5J0%%j5NJ5J5K0%%nnl0k5nk0j5k0j5
959A0NNK5M5L0L0K0nj5j5NNj0j0nj0J0J0J5j0j0j5%k5j5k0J0NJ0L0L0K5J5%j5j0j5j0NNJ0
956A45j0j0nj0j5nJ5K0K0K0Nj0nnl0n5n0k5K0K5K5J0NK5%%%L0N0M5K0Nj5k0m0l0l0j5%J5J5
953A30%%k0%K5K5NJ0j0nJ5J5j0nj5j0j5j0j5j5j5k0J0Nj0nk0NJ5%j0nJ5K0L0K5K0K0%k5l0
951A20l5nK0J0K0nk0k0k5J5J5K0K0L0N%k0j0j0K0J5N%j5j5j0j0NNj5j5%J5L0J0k0k0j0j5j5
948G0k0nJ5K5K5J5j0j5j5j0J0j0j5J5J0%NJ0%J0NJ0NNj0%nnK0J5J0j0j5NNN%nn%k5j0j5%%
945I0J0J0NJ0J0J0J0J0nj0j0n%Nj0j5j0n%K5M0J0k0j5%NJ5J5j5j5%K0M0K0j5l5nJ0J5J0nj0
942A90%nk0j5%J0j0j0k0NJ0J5j5l0j0J0L0L5L0J0NNNj0k5l0j5j5k5n%NnnJ5J5j5j0NN%Nnj0
939A00J0J5%J0J0J5nnK0K0Nj0j5N%n%nnj0nj0nnj0nnn%K5NJ0nn%%nnk5k5J5J0J5K0J0nJ5J5
936A65K5Nk0k5N%Nj5j0j0k5k5j0J5K0K5K0J5J5J0j5j5j0j5nK0NNj0j0j0J5nnNJ0%%N%NNj5
933A45j5nnJ0j5j5j5J5NN%K5J5J5k5k5l0j0j5%J5J5J5n%nnn%%%j5N%Nj5j5nK0K5K5J0j0j5
930A00j5nK0K0K0K0K0J0j0k0j5k0j5j0J5N%k0k5%j0k0Nj5j5j5NK0J5J5K0K0J5K0J5%Nj5j5
927A25nj0%nj0J0%%%N%%nK0J0M0M0K5nnJ0%k5k5k5%nnm0m0NNK0j5l0k5j0nK0K0j0n%L0J0J5
924A00J0J0j0l0l5n%N%NL0L0K0K0%j5k5J5NNk0j5k0NJ0J5NJ0Nk0%j0J5J0nnNNK5K5K0J5J0
921B20J0J0k0l5l5k5k5nj0%K5K5K0J5j0%nnnj0nN%nj0%N%%j0nj5j5j0K5L0L5L5J0K5%%k5j5
918A90j5nj0j5k0nj0k0NNNK5Nj0j5nn%%%j0n%nK0NNnnJ0K5NNj0j0%l0j0L5K5Nj0l0j0j5NL0
915A20nnnnJ0J0Nk5j0j5J0J5J0J5k0k0J0Nj0j0j5k0J5NJ0NNJ0NJ0%J0j0l5m0m0nJ5L0NNJ5
912F0J5J0NJ0J5J5j0j0n%N%%k5m0l5k5nJ5J5J0J0NNK0K5J5J0NNJ5K0j5m5l5n%K0NNJ0J0NN
909A15J0J5K0K5J0Nk5k5k5k5%NN%J0J0n%J0J5Nk0nj0J5J5%NnnNJ0nnj5j0%k0NJ5k5j5k5nL0
906H5L0K0K5%k0j0j0%%j5j0j0n%K5nj0N%NJ0NJ0%%%%NNnj0j0j0nj0j0nK5M5M5J5l0n5l5k0
903F0j5j0nj0J5L5L5M0Nk0k5l0l5k0%j0L5N5O0M0J0j5k0m0k5%NJ0%nj0j0%%j5J5j0J5Nk0j5
900G5NNNK0nJ0j0m0m0j0K5M5J5K0J5NJ0%Nj0j0NK5nj0j5j5J5j0j5j5j0K0Nl0m5k5J0M0J5K0
897I5NNK5L0J5%j5j5k5l0NL0K5J0J0N%nj0J5n%N%nk5k0nN%%N%NJ0N%%J0J0J0n%%J0J0j5j5
894A65k5nnnk0k0j0j0nK0nj0n%J0NJ0J5K5NnK0NJ0J5NK0K5%%nnJ5nj0n%%j0j0j5m0l5m0%%
891F0%NN%J5J5J0j5j5k0%j0nj0j5k0nK0NNNNJ0J0j0J5J0J0j0j0J5J5K0Nj0j0l0nJ5J5J0J0
888A10%%J0NJ0J0J0J5J0J5j5j5k5m5n0j5J0J0L5L5K0K0L0%nn%%NNJ5nk0k0J5J5j0l0k5%NN
885A35nnj0nNJ0NNj0nJ5K0J5J5NJ0J0J0K5Nl0n0m5k5%%NNK0K5K5J0j0l0k0k5NNJ0NN%N%K5
882A65%nnJ5J5j0%J5J5%%NNK0j0j0l5k5l0j0J0K5K5K0nnj0j0j5J0J5J5nk5k5%nnj0j0j0J0
879A05J5J5J5j0j0k0%%J0k0k5j0K5L5J0J0Nk0k0k5k0N%J5L5J5K0NNnj0NNNJ0J5L0L5J5n%n
876B60k5k5k5k0j5j0n%%k5k5nJ0J0NJ5J5j0%J0J5%Nk0%K0J5J5J5%j0nnJ5K0%k5j5j5j5k0j5
873A10J0nnJ5J0K5K0nj5k0%nj0j0nj0j5%nJ5J0L0J0nnj0K0NJ0J5K0Nk0nj0nk5l5k5N%J0J0
871A00K0J5K5K0K5%k5l0k5n%k5l5l0NNNNNN%%J5J0j0nj0j0%K5%%nj0J5J5j0j0%%NK5J0J0%
867A20%J5J5%%%NJ0J0J5J0NJ0J5K0%%nnj0l0l0l0j0J0NNj5l0%Nj0nj0nn%J0J0nk5j0j5NL0
864G5J0L5L5L5J5j0k0nnl0k5l0l5j5j5K0M0L5J0J0j5j5j0J0K5NNJ0J5J5J0j5J0J0J5%l0k5
862A50k0%nnNNn%j5J5L5L0M0K0%%j0j5nj0Nj0m0m0j5k5NNNN%nj0j0j0J5K0K5J0J0%nJ0J5N
859A75j0n%j5j5j5j5nnJ0J0NJ0J0J0NJ0J0j0%nNNJ0k0k0k0J0J0j0j5k0J0%J0n%NJ5n%N%J0
856A35J0NL0Nj5l0k5k0k0NN%K5K5K5K0j5nj0%%nl0j0K5L0%k0k0k0J0J0J5J0J0Nj5k0k5j5N
853I0J0NJ0L5J5j5j5l5nj0j5NJ0J0K0K0J5J5J5J5J0j0j0j0j0j0j0N%N%%J0J5n%j5%K0K0J0
850B10j0k5k5j5J5K5Nl0n5n0k0nJ5J5K0K5K0K0j0NNJ5K5K0K0%Nk5k5%nJ0j0k5k5j5j5nnk0
847E5k0nj0J5J0N%NK5N%NNJ5K0j5J0K5%%k0j5j0%%k0j5k5k5j0j5NL0L0L5L5J5k0j5k5%K0K0
845A25%J0%%nJ5J0Nj0j0K0K0K0J5%j5nn%%%nNj5j5j0%%j5j5j0J0%k0j5J0K0K5J0NJ5J5J5J5
842B15j5k5m0l0%K5J5J5K0K0K5%j5k0j0J5j5j0j0j0j5nk5%NJ0k5k0j5NJ0Nj0j0NJ0J5K0J5
839A25J0K0K5J0J5%%%NN%%Nk0NK5K5K0J5%%nK0%j5k0k0J5J5L5J5L5L1J5nl1k5%nj0j0k5k5
836B75j0J5J0nl0k5j5k0j5J0NNj0j5J5L5K5J0nnL0K5j0l0n0k5j5NnnN%%k0j0j5nk5m0k5%%
833C5J0J5J5%j5j0L0K5L0%%k5nnJ0J5j5l0l5j0K5K5K5%%%%k5nK0J5K0nk5k5l0n%NJ0J0NJ0
830H5K5K5NJ0J0NJ0%k5%%%%j0nNJ0K5%nj0j5Nj5j0%k5j5J0J0J0%%J5J5N%J0J0K0J5%%j5k0
827A70j0j0l0l0nJ5L0L5K5K5K5%n0n5m0m5j0J0K0J5j5j5K5K0L5L5J5j0j5j0k5j5j0j0K5K5
825A40J0J0%%Nj5%j0nj0nj0J0Nj0n%%J5j0j5j5K5K0J0J0J0k0j0j5K0J5NNnnj5j5j5j0NL0M5
822A75K0j5l5k0n%n%%J5J0NNj5j5J0L0K0%l5l5j5k0nJ5%nNJ5J5nNJ0%NJ0J0K5K0Nj5l5k5l0
819I5l5j5%L5J5N%J0J5J0NJ0J0nn%%J0%J0l0j5j0j5k0l5j5j0j0nnJ5L5K5%%NJ5J5%k0j0j0
816G0J5J5J0J5J5J5K0K5J0NJ0NNk0j0j0%K0Nk0k0Nj0j0j0nJ5J5J0j5l0J0J5J5Nj5j5l5k5k5
813G5%%%%j0j0nn%%%J0N%%j0J0J5NNk5k0%n%nnK0K0K5K0K5K0%nnj0K0NNnj0j5nNNn%nn%%N
809A30%J5nj0NK5K0NN%%K0J5J5j0j5j5j0k0N%J5j5j0nnn%%nnnnNJ5j5j5j5N%j0j0j5%%J0J5
806A00J0J0J5J5NJ0Nj5nJ0J0Nj0j0%%N%j0j0nK0J0J0%j0j0j0%L5L0L0n%k0j5k0l5l0l0J0N
803A00Nk0j0j0j0J0L5N5O0L0J0j0j0j0k0k0k5k5k0%nnN%%N%%j5j0j5k5%K5L5L5J5j0k0k0k5
801H5n%%nnJ5K0J0J0%%J0J0nnk0J0J0%l0k5l5j5NNK0K5K0K0J0J0j0J5K0K0K5Nj0j0k5m0l5
798A00m0j0J0K0M5J0NJ5J5K0K5K5%l5l0k0k0k0m0m0k0L0N5L5L0%Nnk0j5j0j0NK0J5%k5l5l5
795E5l5k5j0K0L5L5L0L0L0nk5k5k5%K0K0K0K0j5j5nj0nnk5j0j5j5j5j5L0L5L0J5J0%NN%nJ0
792A50NJ0J0%%NNNN%%j5k0k0k5nJ5%j5j5j5k0%j0j0NNJ0NNNNNJ5J0J5J0NJ0%K5J5K5%k5j0
789A80n%L5N0L0K0nk5k5n0n0l0k5%NL0K5L0K5K5K5K0K5nl0k0k0n%j5j0nj0j5%%%%%NNnnj0
786A65nj0J0%%j0nj0J5J0NJ5J0%Nnj5%%j0j0n%%NN%J5J0J5j0j5j0J0K5L5N%k5m0m0m0k0J0
783H5J5nnNN%%%%%NJ5J5J0J5K0K5NNj0nk0k0k5k5j5NJ0NNNK0J5J0j0%%%%j0J0J5j5l0nJ0%
780A35j0j0n%j5j0J0J5%NnnK5K0K5K5j0j0k0k5j0j5NK0N%nj0NNj0j5J0NNk0k0j5%M0J0Nj0
777A20j5j0J0J0J0K0n%NJ5J5J5J0J5K0J5nj0l5m0n0j5NNL0K0M5J5k5m0m0k0J0J5K0K0K5L5
774B15L0K5N%k5l0Nj0j0k0k5NNj0nj0j5nJ5J0J0nl0nj0J0Nj0nl0j0NK5M5K0K0k0j0j0k0%%
772A25n%%J0J0NNNN%n%nNNn%l0nK5L0K0j5nJ5L5L5L5L5%Nl0%NJ0k0k0j5j0n%%%j5k0j5j5n
768A80nJ5J0NNN%J5J5j5j0j5j0nnj5j5nK0NJ0N%J0J5%%n%j0j0NNJ5nj0%j5N%NNJ0J0J0K0K5
765B75%Nj5j5%%%%k5%J0L0L0L5L0L6K0J5k5k1l0l5nK5J5K0n%j0j0j0n%n%%J0K0J0J0J6j1O
762C91NNNNNJ0nj5j0l1k0m0l5k0J0J0J0k0k0j0n%%J5%l5l0nL0N0L0Nk5k5k5k0k0k0%J0L0K5
759B15Nk0k0k0k0nJ5L0L0L0J0J5J5NN%nl0nJ0J5nk5l0j0k0k0j5j5%Nn%J5J5Nk0j5J0K0K5K5
756B15%NNNJ0nj0nnnJ5K5K0J0J5J0J0J5L0J5j0k0k0nnj0nj0nj0j0m0j0%%%%J0J0NNNJ0j5j5
753B30%nnnj5j0%%j5j5k5NL0L0J5K5K0Nnk0k5k5j5j5%%K5J5K5%k5k5j5k0J0NK0M0M0K5%J0
751B90%k5k5k5k5k5%Nj0%k0k0J0L0L0L0j0l0l0%K0K0L5J0j0j0k0k0j5NK5M0J5j0k0j5k0j5
748A65j5j5%%%K0NN%K0K5K5Nj5k0j5j5J5%K5J0j0l5l0j5j5J0L0L5nl5l0nJ5J5J0%nL5P0O0
745C20K5l0k5j5k0%K0K0%k5k0j0J0J5K5NN%NK0K5K5%nn%%J5J6J5J5L5N5P5P5Q5Q1R5J45J96
742A268K10K41K41K15J76J10L0m5j41k00k21k25k01j90j96j55j25j06q5o5m0j0nk0j5k5k5
741C96l6l0k5%%Nj0l5k5k5k0%NNj0j5l0l0k5k5nJ5J0J0NNNNJ0J5%k0k0k0%%nk5l5j0j0J5J5
738C0J5%NK5K0J5%j5NNNNJ0nnj5j5NK5J0%j5j0J0j0nn%K0%k5l5j0%NJ5M0L5M0K0%%NNJ0J5
734B30j0k5k5m5k5J5J5K0K0K0K5J0J0j5j0k5k5k5k5l5m0k5nn%nj0J5K0%NNNNNNJ0NJ0NNNN
732I5J5J5nnJ5J5%k5k0k5k0k5k0%K5L0K5K5L5K5M0J0NNj0%l0nJ0Nn%%n%nNNj5j5NK5K5%%k5
728B00m0m0l5nJ5J5J0NJ0j0j5j5j0j0Nj5j5j5NK5K5K5M0L5J0j0nnj5j5NNJ5k0k0%j0nj0%%
726A10J0J5J5J5J5J0%nnJ0j5J0k0j0J0K0J5%%j0J0K5Nnj0j0nj0nk0NK0J5K0K0K0%k0m0l0N
723A80%Nj0%%k0j5j5J5J5K0nj0j0NN%k5k5nNJ0%%N%K5Nn%j0J0J0J0nnJ0NNk0j0nK5K5K0nl0
720A80l0j5J0J5J5J0J0L0K5J5k0k0NL0K5Nk0k0j0nnj5j5j0j5j5Nj0nj5j5nnnnk0Nnn%J5K0
717A10J5K0J5K5%l5l5j5K0J5K5NJ0J0NJ0J0%k5l5m0l5l5k0%%%J5J0L0K5L5N%NNNN%%%nnNN
714A60%%Nj5%%%%nnn%j0j5%NNNNNNNNJ0%nN%J5j0%NNJ5NJ0J0NK0%K0K5L0Nl0n0l5NK5K5L0
710B90K5M0L6L0K5L5L5M5Q5P0N0L6J5%o6r0q5n5n0n0p1q0n5k5J0K0%%NJ0N%k5l0k5k0j5%%
708A25J0J0NJ0NJ0nnK0M0M5K0J0j5k0k5%J5N%l0l0NNj5j5l0n%nJ0%%nn%NN%%%%NN%Nk5%K0
704A60J5J5%%nJ0NJ5j5NNJ0J0L5K5N5O1M0N0M5M5Q5J31J55J50J06Q0L5Nm5r5j21j25j30j31
702F86j20r5q6o5m0j5l0k5k0J0J5k5n0m5%%%nj5m0k0%K0K0NL5L0J5J5J5NNnnj0nN%j0j5NN
699A45Nj5j0j0J0J5J5J0J5K0j0k5m0l5m0m0%K5L0K5j0j0j0J5K0J5n%nnNL5J5J5nl5j5NJ0J0
696A35J5K5%NJ0J0M0O5R1Q5P0N0M0M5L0J0nm5o5o5r0r1j00o5j5NNN%%%%NJ0Nj5j5k5J0K5N
693B05j5l0j0j0nj0j5nnK0J5J0NN%k0j5k0j5k0j5k0k0%%J5J0J0J5%%K0K0J5J5K5K0K5%%nN
691B00k0j0j0%%k0%NNj5j0j0K0J0J0N%NJ0J0J0j0j0k5l0k0j5NL5K0J5J0j5k5m5l5nK0K0L0
688A15L0N%NNJ0N%k0l0%J0J5j0j0N%j0j0%%K0nj0j0j0J0%%nnK0J5L0J0n%K0J5J0nm5m0k5k5
685G5%%nnJ0%nj0%Nn%k0N%%%%J0J0J5K0nnn%j0j0J0J0K0K0L0L5L5J5j0j0k0j0%nk5k5nJ5J5
682A60J0k0j5k0%L0L0K5K5%Nj5j5j5j5nK0K0K0K5M5K5j0l0l0nnj5j0j5j5j0nNNn%n%N%NNn
679A80nJ5J0J0j5k0k5%J5K5%J0%%k5l5j5%L0K0K0N%k0k0j5j5n%NN%%NNNJ0j5k0%%%j0j5j5
676H5J5J0Nj0%%J0J0%nN%J0j0J0%J0NK0K0J0J5NNJ0Nnk5j0j0NNj0j0J0j5j5%%%j0j5J5J0n
673A55n%nNJ0k5k5l5Nn%nJ0J0J0nnNK5J5J5%j0NN%K5%%N%J5J5j0%j0%nnk0j0%%%%n%nnj0J0
669A35NJ0%j5%N%Nl5k5l5l0j5NJ5J5N%J5L5L0J5NNNJ0%%j5NK0nn%%NJ5J5j0j0l5j5j0j0%%
666A10k5l0k0%K5K5K0K0%j5j0nj0j0NNj5k0l0J5J0J5K0K0J0l0m5k5K5K0L0K5K0K0J0J0NJ5
663A90nnnl5l0l0k0k0N%%k5k0k0%NJ0NJ0J0%%%L0J5nNJ0%Nk0k0k0k0J0Nj0j0%%%%nj0J0J5
660EK0K0NNK0K5J0J5j5j5N%NNj5NJ0Nnj0NN%Nj5j5j5j5N%nj0J0J0K0nn%J0J5NNJ5J0J0Nnj0
657A35nJ5NJ0j5j5j5j0j0j5k0k0j0j0nnj0nJ0J0nk5k5k5J5K0K5nk0j5j0J5L5M0M0J0J5J0%
654A10Nj5j5nnn%j0%%K0J0J5j0j0J5J0Nj0j0j0J5J0J5nk5k5j0NK5K0K5K5NJ0J5j5k5k5k0k0
651H5j0nN%NNnnk0k0j5J5J0J0K0K0nnj0%K0J5J5%j5j0NNj0j0J5J5%k0j5j5J5J5J0j0j0J0J0
649A10J5j0n%NJ5nNNj0K0j0J0J0n%J0%Nj5j0nj0%%j5j0j5NK0J5Nk0j5j5NK5M0M0J0%k5j5j0
646A50nk0%J0Nk5k5j0j5%nk0k0j0J0K0nJ5L5K0K0J0J0J5j0%nNJ0%k0N%Nj5j5k0J0NJ0Nnk5
643A00k5%J0%NNJ0NJ5J0NN%Nnnj5j0J0Nn%nn%NNj5j0j5%K5NNj0j0j5j0j5j0J0NK0%k0k0%n
639D0K0J5K5K5%Nk0k0j5j5j0J5J0N%n%%NJ0K0K5Nj5j0nK0K5J0nj0j5n%n%j0nj0nnnk0NJ0J0
636I0J0J0J5J0K5%k5k0J5J5J0nj5j0nnJ0j5nn%Nk0%%%nnnnnj0%nk5j0j0J0N0M5K5n%%nnj0
633A05j0j0j0%j5k5%J0L5K0%K0J5K0J5N%k0m0k0k0%nn%n%%Nn%%%J5K0K0K5nj0nj0j0j0m5k5
630B0%NJ0J0nn%NnK5%%K5K0J5J5NNNNj0l5l5j5NJ0nnJ0J5K0%%%J5J5NNnJ5K0nj0nj0j5j0n
627A20j0j0NJ0J0NNJ0NJ0%%j0j5%%j0j0J5L5K5K5j5j0l0%K0K0%%nnj5j5j0j5k5NJ5J5J0j0
624A45j0j0%nJ0j5j0j0nn%%k5j5nK0J5j0j0J5J5J5Nj5nnK0J5J0j0NNJ0j5j5j0j0j0nj0nj0
621D5%%%J0K0K5K5K5K5nk5l0l0k5j5j5J0J0%%nnn%%%%Nnj0K0J5%%nj0j0j5J5L0M5J5j5j0n
618I5j0Nk0k0j5J0J5J5nn%NN%nN%j0nj5j0j0j5j5NJ0%%%k0k5NM0N0K5J0j0j0j0j0j0j0j5j0
615A0j0nL0L5K0J5nnnN%%%j0nNJ0nnnnnnl5l5k0K0K5L0K5K5M5M0J5Nnj0j5j0j0j0k5j5m0l5
612B0k5J0K5K0J5J5N%%%J5K0NJ0NN%%j0nn%nnn%%nj0j0%%J0N%J0J0J0%%nj0%n%%j0j0n%j5
608G0j5%nj0j0%NJ0J5K5K0n%%NN%K0K0j0nnK0K0K0K5K5J5j0k0k5nnnnk0m0j5j5l0k5k5nk5
605b0k5l5j0NNJ5K0L0K5M0M0K5nl5l5j0j0nnj0J5N%nnNNj0j5K5M0M0K0NNnnnn%%%j5k0k5m0
602A0j5%nn%J0J5nj0NL0L0J5NNK0K0K0J5j0j5j0nNNk0k0j5j0J0K5J5K0j5j5j5J0J5K0J5nN
599A50%%Nk5k0j0j5nnj5j5j0J5J0Nj5j5k5nNJ0J0j0j0nj0J0J0J0J5J5nnJ0NK0n%NNJ5J5nj5
596I5j5k0%%%J0j0j0j0j5j5%NK0K0%k0k0%J0L0L0K5K0nj5j5l0l0k5%K5M0L0N%%J5J5NN%%J5
593A65J0J5J0k5k5k5nN%j5k5%%Nj5j5j5%j0%%J0J5j5j0j0J5J0J5J0%J0%K0J5%nj5j5j0j0J0
590G5K5J5K0j0k5l0j0J0Nj5j0j0L0K5K0%%%%J5J0%k0%nj0j0k0%j5j0J0J0j0j0nj0J0%L0K5
588A00L0N%Nj5k0k0k0n%J0NJ0J0j0j5%nJ0J0J5J0N%j5j5j0j0%%nj0L0K5J5J0N%J0NJ0j0k0
585A30k0K0J5NJ0j5m0j0j0%%j0%%k5j5j5%%J0N%N%%NJ0K0nj0J5J0J5nnJ0J5J0J0K0K0J0Nj5
582A75J5J5K0L5J0%n%j0J0j5k5%%%l0l0k5J0K0K0Nl0m0m0j0j5NL5K5J0n%J5J5%j5k5k5j0j0
579G5k5k5k5J5L0K5K0K0%l0k0k5nn%K5J0nNJ5J0J5%N%K0K0J5J0j5k0nj5j5nj0j5k0nj0NNj0
576C5j5%NK0J5J0N%K0J5J5%%j5j0k5k5J0NM0J5J5J5%j5k0j5J5J0NNNJ0J5%j0j0%%n%%k0j0
573A10J5J0J5J0J5%%k5j5l0k5j0K5K5Nj5j0%K5NJ0nj0k0NNJ0%%%n%%%%%%N%nnJ5J5J5J0%%
570A70j0j0%J0j0j5N%nnNNj5j5j0K5K5Nk0k0n%nK0nnj0j0k0%%nj5j5nJ0%Nj5j5nn%%J0L0L5
567H5M0J0j0%L5L5J5j0j0k0m0l5l5m0j0nj0NJ0K0K5%k0m0j0%K5K0J5K0K0%K5%J0j0l5m0k5
564A0%K5K5%k0j5j0j0%K5J5J5%NK0K5J5j0j5j5j0j5nL0L5L5j5j5k5%K0J5J5j5nnJ0K0J5J5
561A85j0j5%nNj0j5j5N%J0j5j5k0j0j5%%NNK5K5J5K0J0J5nj0n%j0j0%nNj5j5J5NN%k5k5k0
558F5k0k0nJ5K5L0L0L0nnNNK5K0N%j0j0n%%nnnk0k0j5j0j0j0nj0J0Nj0j0NJ0NNnj0nnNNJ0
555G5J0j0NN%J5nj0j0nnj0j5n%J0J5J5L5K5J0j5j5l0l0k5NL5L0NN%l0j0j5j0j0J0J5L0n%N
552I0NNJ0J0j0l5m0j5J5K5K5Nnn%nj5k5J0%J5J5%NJ5J5J5Nj0j0K5L0K0J5%j0%%%l0k5k5nJ5
549A20%%j5l0l0k5%J5J0Nn%%%NJ0J5J0%nk0J0NJ0L0J0%%K0J5k5k5l5nN%L0L0K5L0J0j5k0j5
546A50%k5m0m0k0J5K0K5K0N%%J5J0j0j0k0%J5nk5m5n0l0NM0M5K5N%Nj5j5J0L5L5K0%k5k5j5
543H5k0J0J0nnJ0J5K0K0nnk0k5j0j0j0j0l5j0nJ5K0K0J0J0J5J5j0nJ0J0NJ5j0nj0j5NNj5j5
541F5nJ5J5L5M0M0K5Nj5l0m0l0j0%n%n%j0nj0NK0J5nl0n5l0%NJ0L5K5Nl5l0l0j0j0J0J5L0
538A5L0L0J5k5l0nNNJ0nj0nj0nN%nnnnK0K0K5Nk0j5j5j5j0K0L5L5K5%j0j0n%j0m0k5J0K5j0
535C5k5%L5M5L0Nj0n%l0k5J0K0J5%%K0J5J5NN%J5J5L0J0%nj5k0J0%j5k0j5J0NNk0k0k0k0n
532H5K0J5j0%%J0J0n%j0j0j0j0j0j5nj0NK5M0L5J0k0l0j0J0J5K5K5NJ0j5j5nn%%j0j0j5J0
529A25J5J5Nk0k0k0k0NK0K0K5Nk5k5k0k0%NnnnnNNj0nnnj5j5j0J5K5L0K0K5%k5k5j0J0J5%
526G5J0NJ0NNJ5Nj5j5NNnnj0J0J0J5J5K0Nj5%nj0%J0J5k0j5k5J0J0j0j0j0%NNNJ5J5J5J5K0
523A85j0J5Nn%%%NNn%n%nJ5Nj5j5j0%K5%%j0j0j0nk0k0J0%j5l0k5nJ0J0K0K0J5J0j0j0j5j5
520H5K0M5L5J5nnj5nj0%j0j5j0j5%%NK5M5M5K0%nnj0l0l0N%nl0k5J5J5J5j0k0k5k5k5j0L0
517G5K0K0j5j5NNJ0J0K0J5J5K0nnj5l5m0l5l0%%K5NJ0K0K0K5K0NNnnnnj0nj0j0l5l0%J5J0
514F0J5nj0%%%K5J5J0%%J5J0N%J0%%k0k5nJ0NL0K5L5L5K0%l0l0%j0k5k0l0k5j5%L0L0K5K5
511A85K0%j5m0k0K0J0k5k5l0NK5K5L0K0j0%nk5l0l0%K5K0J0j0%NNJ0%%j5j5J5J5K5%l0k5k0
508A00%%Nk0%K5K5K0K0J0j0j5j5J5J5%%%nj0j0%nJ0N%l0j5j5%J0j5j5j5J0L5O0N0L0%l5m0
506A75%J0J5J0N%Nj0j0l5l0%L0L5J0%%NJ0J5j5%j0j0l0m5k0k5%K5K0K5Nj0%nj0nj0nnJ5M0
503A65K0k5j0J0J5k0n0n0k5nL0L0L5L5K0%j5j0%%J0j0nj0J5J0J5J5j0nk0k0%K5%Nnl0n%%%
500A25nnn%j0j0J0NK0%j5j0NNj0l5nnj0j0NNNNJ0J0J0nj0J0NJ0j0j5k5k0J0K5K5L0n%k0m0
497E0m0%J0L5K5j0j0nNL5L0K5J0j0l0l0j5%NNnnK0M5K5%J0%J5j0j5j5j0l0j0j5%%J0NNNj0
494A00nK0%nnj0j0nj0%%j5k0nJ5nnJ0%%nJ0J0K5K0J5j0l0l5j5NK0K0nk5l0nNNNJ0n%J5J5n
491E5nJ0NL5Nn%j0nJ5K5K0J5j0nk0k5k0k0j5J5nnk5k5nK0K5K5NL0K5j5k0k0J0J5j0k5l0j0
488B0%K5J5j0j5j5J0j0%j0nj0%%J5j5%K0NN%%K0K5J0J0j5j5k0k0j0j5J5J0%n%nK0nn%j0nN
485A0J0J0Nj0j0j0j0%K0K5K5L5J0J5j5k0%nJ5J0j0j5j0J5J5J0J0%Nj5j0J5L5J5J0J5J5J0J5
482B35J5J5Nk0k5l0k0j5%k5k0k0J0J0j5j5l5m0k0Nj0%%L5L0K5K5Nn%NNNJ0j5nj0j0j0k0j5
479D0NJ5J5j5j0j5J0NNN%%k5j0j0nK0J5K5L5L5K0k0k0%K5L0J5j0j5j5j0J5K0%j0n%%NJ0J0
477A85j0j5%K5J5%k5n0k5j0K0nnJ0L5M5K5NNK0M5L0nj0j5J0j5%Nj0k5l0j0j0j0k0j5j0k0k0
474A10%%%j0j0n%j0j5j0j0J0nj5k0nj0nJ0K0J5NK5K0K0K0K0J0j0k5k5nn%%l5j0%Nnk0l0l0
471d0%J0K5K5J5J5K0nnj5k5k5j0j0J5L0J5J0j0nL0L0K0k5j5k5k5%J0J0L5K5L5K5L0%j5j0%
468A65NK0Nk0j5k5%J5K0J0j5%%K0J5nn%K5J0nn0m5m0%%NK0J5J5J5J5J5J5nj5j0k0k5k0N%%
465A10%%j0j0j5m0k5l0j0j0J0J5J0j5l0NJ5K0K0J5%k5j5J0J5K0j0j5j0J5%j5j0NJ5J5%%J5
463C5j5nk5k0k5%J5J0J5K5L5K0K0NNj0j5%nK0J5J5J5k0k5k5nn%nnJ0L5N0K5NNNj5j5l5k5%
460H5NJ0NJ0K0K5Nj0k0k0j5l5l0k5l0j0L0K5L5K0k0j5k5k0j0J0J0J0J5NN%NL5K0n%%J5M0J5
457A70j0k5k5k0k0nJ5%%J0J0NN%NJ0j5j5l5n0k5%NL5L5K5%%nNk0k5n%Nj0j0%j0j0J5J0J0K0
454E5K0nn%K0J5j5J5J5J0nj0j5NN%k0j0J0%%Nj5j0nnK0nnn%nj0j0J0J0J0k5k0nnnnJ0NJ0J0
451C5L0L0Nk0%K0J5j0k5%J5J5j0k5k5NJ5J5%%NK5J0J0j0j0l0k5j5J0J0j0k0j5k0k0j0K5K0
448A5K0j0j0nnJ0N%%J0N%%J0NJ0J5j5j0J0L0J0J0nnJ0J5%Nj5j0n%j0nj0j0J0Nn%J0J5nnj0
445H0Nnnj5j0%%K5K5J0J5L5L5L5j5l0l5k0k0l0nJ5K0J5nj0j0j5J5L0L0J5%k0k0J0Nnj0l0l5
442G0j0j0K5K0J5nk5l0j5k0j5j5J0NK0K5M0L0J0%J0NNk0k5k5j5j5%j5l5j0K0M5J5K0nk5nn
439D5Nj5m0j5NJ0J5J0%%NNJ0J0J0J5nnn%%NK0%m0l5k0K0K5M5M5K5NN%%%%%k5k5j0NN%%J5J5
436A40J5n%%nk5l0l0NK5K0j0k0k0k5nj0j0J5J5L0L0%%J0L5M5K0Nk0k0k5j5j5j5J0K0K0nk0
433A30k5l0k0%J0J5J0J0nj0j0j5J5J5K0%nnNN%%%Nj0j0j5j5j0J5K0%nnNNJ0%nj0j0k0NNj5
430E0j5l5NL0L0J0%J0%%NJ0NK0J5J0j5l5j5NJ0k5l0%%j0nj0J0K5Nj5k0%nJ5Nj5j5J0J5Nj5
427B5j5j0NNj5j0k5NJ0j0l0nJ0NJ0NK5M0L5K5K5n%%j5j5nj0nj0j0nNJ0J5J0j0nk5nJ0J5K5
425G5Nj0j0k5%K0K0NN%nj0J0NJ0j0nJ0J0J0J5nnJ5J5J5j0l0j0J5J0n%%k0j0j5%K5J5%j5j0
422A00J0%%%NNn%k0m0l0l0%%j5j5K0M0K5J0nnj5j5nK0J5nj5j5k0%NJ0J5J5J5J0J0J0J5Nnj0
419I0K0J5j0nk0j5%Nn%j5j5%J0K0J0L5L0Nk0j5j5n%J0J5NN%K5J5J5j5k0l5k0nj0j0j5nnJ0
416F0L0K5j5j5j5NNnj5%%%%nj0j0J0L0%j0nj5nJ0J0K0K0nk0k0NJ5J0%%nnk0k0nL0K5J5n%L0
413A25J5nK0NNn%k0j5k5j5NNJ5J5%k5l0l0k5nK0K0NN%j0%nNN%%%%j0nnj0nj0nj0J5J0nnNN
409B0J0N%nJ5J5L5J0nn%%j0j0k0j5%NnK0J5J0J5J0J5J0j0j0j5j0K0%k0j5j0K5L5K5j0l0k5
406H5%%NNNj0j0K0J0%%NNJ5n%N%J0j0J5J0N%n%j0nnj0j0j5NJ5J5K0j0J0%J5J5J0j0l5l0l0
403I5l0j5J0J5J0K0K0K0%j5j5j5j5k0k5N%K0K0K0%k0k5k5j0J0%NN%L0L5M0j5j0l0J0NNj5j5
401H5%N%%J0J0J5K5j0nNJ0J0J5%nJ0J0J5nk5k5k5k5j0J0J5J0nl0n%J5%j0n%K5Nj0%%J5J5%
397A35j5j0NJ0J0j0nj0nj0j5%nJ0j0%NNK5L0O0L0J5k0m0k5NJ0J5j5nk0j5j0j0j0n%%J0Nj5
395A00k0NK5K5Nl0l5j5k0NJ0NJ0%NJ0J0N%%%J0J5J0J5%%j5J0J5j0j0j0NJ0N%j0j0nj0NNK0
392A45J5K5J5%k5j5j0%NN%%%J0NK0K0J5L5K0k0m5m5l5l5k5k0k0j5nnN%K5K5NJ0J5J0M5M5K5
389B25Nj5j5J0k0j5j5l0nK0K0K5K5J0%j0j0N%J0j0k0k0%K0K0J5j0l5l5j0%J0%k0j0j5j5k0
386F5J0NNJ5L5O5K5j0l5l0j5j0%%J0L0M0K0%j5k0k0k0j5j0j5j5k0j5nj0%J5J5%%NNJ5J0%n
383A05N%J0NK0nn%%NNNk5k0j0j0k0m0k5J5L0Nj0nj5j0K0K0K0%j0n%%NJ0J5J0L0L0J0j5l0l5
380H5j5k0%%k0k0nnnk5j0NNNj5k0j0J5K5J5NNJ5J5%%nnN%J0j5%K0K5K0nK5J5K0J0J0L0L0J0
377B25j5l5l0m5m0nK0K5K5K5%nnNN%%nnl0l5m0k5N%K0J0N%J0J0NJ0NNj0n%Nj5j0j0J5J0NJ5
374I5J0j0l5m0k0j5J0K5K5K0%%K0J0J0j5j0%%%%%%%%j0j5NNK0Nj5k0l5j0J0J5NNj0k5j5j5
371b0nK0J5J0%k5nnJ5K0%%J0L0L0J5%%NNK0J5K5K5Nj5j5j5k5m0m0m0l0NJ5J5%k0j5j0K0K5
368B0K0%j5J0%%J0J0%nJ0J0L0Nnnj0j0j0nk5k5%nK5L0J5%nJ0L0L0L0J0Nk0j5J0J5K5%NNj5
365A95l0nJ5J5J5K0J0j0k0k0l5l0l5%J0j0j0l0k0K0K5K0J0j0J0J5L0N%nnnl0j0NN%Nnk5l0
362E0j0J0J0J5j5%K5NNN%J5J5Nj0m0m0l5j5j0nJ5K5J5K5n%j0J5J5J0%J0N%NNj5j5j0j0n%N
359F0J5k0k0k0k0NJ0K0j0j0j0nnNNJ0J0NJ0J0J0J0J0%%%J0nnNNK5%J5J0J0J5J0J0n%k0j5n
356A35nj0j0k0j5N%nnj0nl5l5j0J0K5L5K5Nk0l5k5%N0N5L5M5J0j0k5m5l0j0j0j0j5%K5K5J5
354A00%NJ0n%j5j5j0j0n%NNM0L5K5K5J0J5J0j5m0m0k0k5j5j0j0J5K0J5J5nJ5J5nk5l5j5J0
351G0NK0K0J5J0n%j5j5k5n%n%%k5k0l0j0NNK5J5NNJ5K5J0J5j0j5NJ0%%k5l0k0j5nJ5M0L0L5
348A25Nn%NJ0J0NJ0J5l5l5k5j0J0j0j0nJ0NJ0J0Nj5j0j0K0J5%%%%nnj0j0k5k0j5K0L0L0J5
345A05j0j0nk0k0NL5Nk0nj0j5j5j0J5%%K5K5K5J0J0j0k5k5%%k0k0%%J5K0J0J0%%%nnnj0nj0
342C5%J0J5J5k5J0J0NJ0n%J5j0nnNNNNnnj0J0%%Nj5%%j0j0j0J0J0J0J0J5K5J5J0J0j0j5J0
339A45J0j5j0j0J0K0j0j0j5nn%N%k5j5NN%nl0j0NJ5J0%%NNJ0j0%%j0j0nJ5L0N%%J5K0%Nnj0
336A25nj0j5k0%j0J0J0k5k5l5%K0j5%%NJ0nnJ0J5%J0%%%NJ0%%NJ0NNJ5%nNJ0%%J5J5J0j5k0
333A15NNj5l0j5J0%NNJ0NK0J5%%nnnnj0j0nnj0j5j0nK5%k5k5%%NJ0n%%%NJ0n%j0J0NNj5j5
329B0NM0K0Nj0nj0n%nj5k0%%J5nj0n%n%%nnn%K0nj0j0n%%nNJ0j0j5%%%%j5j0NNJ5J5nnK0J5
326A0J0j0NNJ5J0NJ0J5nN%nj0nn%nj0j0j5j5k0j5k0NJ5J0K5J5L5L0K5nj5j5nK0NNk0k0%n%
323D5%k5j5nK0K5%J5j0j5j5nnk0j5nnK0K0K5K5K0K0%k0m0l0j0J5L0L5K5K5%%nj0%nnk0k0k5
320C5NNnnj5j0k5k5NNJ5J0N%NNJ5J5N%J5J5J0J5J5nnnnnk5k5nJ5K5nj5j5nnN%J5J0j0j0NJ0
317E5%Nl5l0l0nK0K0K0K5NN%k0k0j5J0J0J5J5J5j0nK0K5Nk0k0%%J5j0j5j5k5j5J5J0J0j0k0
314@%J0NJ0J0%J0J0J0nj5N%K5j5k0NJ5K0N%%NJ5J0J5nk0k0j0j5j5J5%%J5J0J5K5nj0j0nk0
311G5k5k5nj5j5nnK0K0NJ0J0NnnNL0L5J0j0n%%%%J0J0j5nk0j0j5j5k5%J5J0j0l5l0l5k0%J5
308g0L5NN%NnnNK5J5J5%%n%K0J5%%j5j5j0nj0J0N%K5K0O5M5%l0l5%%%k5l0nnJ5J0NJ0J5J0
305A10J5J0j0%%J0%Nn%nnJ0J0j0j0nJ5J0Nnl0j5j5J0NNNk0j5NNj0j0k0j5j0Nj0j5j0j5J0J0
302eJ5K5J0J0J0J0K5K5nk5k0%K0J5%%j0k0NK5L5%l0k5j5J0K5K5J5%j0j5nj0J0Nnm0k5j0J0
299E5L0%%j0nj0nN%K0nnj0j5k0nJ5%%j5j5j0j0J0j0j5j0%N%NJ5L5K5J5J5NJ0J0J0J5J0J5j5
296A35l5m5m5j0J0J0J5%N%Nn%J0J0nj0j0j5J0NJ0j0nj0nj0N%%%nnNNJ0K0K0J5%NNK5J5j0l0
293H5j0Nj5k0l5%K0L0L0J0J0J0l0l0m0J5J5L0nl0k5k5%%Nn%k0%K0K5K0nJ0%J0NK0K0%J0J0
290A20J5%k0l0l5j5k0k0j0j5J5J5J5%%J0J0L0J0%N%N%L0J5nj5j5NJ0K0K5%l0n0k0n%NK5K5
287A05Nj5m0k5nJ0J0%NNNJ5J0%%J5J0%%%%J0J0nj5l0j0k0k0l0NL5L5K5%j0j5j0j5nj0%N%k0
284B0j0K0J0n%%J5nNN%N%J0N%NNJ5J0J0J0N%L0J0k5j5k5k0k5k5j0j5k0nJ5J5K5J0j0nJ5L0
281H5M5K0Nk0j0k0k5n%nk5k0j0J0Nj5nj5%%%j0J5M0N0L5J5nj5k0nj0nnJ0J0j0l5nj0%K5J5
278G5J0j5j0%J0%%%nNN%nj0j5%nnj0n%J5J0%%%%J5K0k5k0j5N%nj0Nnnj5j5NNJ5J5J5J5J0J0
275F5K0J5K5j0j0J5NJ0%%NNj0j0k0j5j0K0J5J5j0l5m0j0NL0J0J5l5l0l5j5J0J0J0Nn%n%NJ0
272B0J5j0j5j0%NL0K5M0L5J5J0j0nk0k0nj0j5j5j0nnk5nJ0J5J0NNNJ5L0L0NJ0k5l0k0j5j0
269E0j5j0j0nj5nj0j5NJ0NJ0%%nJ0J0%%j5J0NJ0NJ0%%%%J0J5NJ0%%%%J0NJ0%j0j5J0J0j0n
266H0k0k5nnNk0j5k0J5J0J0L0K0J5J0J0J0J0nk0j5j5J5J0%j5k0j5j0j0nj5%nJ0J5L5%n%j0
263C5J0J0NK0nNN%%NJ0J0NJ0j5%k0j0j0j0j0nj0j5%L0L0L0n%K0J0K0nj0nJ5NNj0nj0nn%j5
260A10j0%%j0j0j5j0j0J5J0NJ0NL5NN%%%nj0J5K0nl5n5n5l0nJ0J5L5L5J5j0k5j5nK0K0K0j0
257G5%J0J0Nj0%NK0%l0k5k5j0n%J0j5k0j5k0j5%%J5J5J5K0J0J5J0L0NNj0j0nnj0J5J5Nnj0
254F5%NNJ0j0j5NK5n%%nNj0k5k0k0k0nj5K5K5%%j0NK5K0J5J0%J0j0j0j5j5j0m0l0j5N%L0K5
251A0L5M0K5K5%nk5nj0nnnJ5J5J5J0J0j0j0j0nn%n%%J0J0J0J0%%j0%k0k0k5k5j5J5K5L0J0
248A00J0j0j5k5k5j5k0%%J0J0J5J0j0%%%J0Nn%l5m0%K5K5L5NL0L5J0j0nj0J5NNJ5j5j0m0k5
245F0k5j0J5J0J0N%J0%%K5J5K0j5j5m0m5l0l0j0j0J0L5L5J5%k5j0j0J5J0K0J0%l0l0l0NNL0
243eK5K0K0K0K0j5j0j0nk0k0k0NJ5K5L0J0nj0j0j0j0j5nnj5j5nnK0K5j0j5NK0M5J0k0j5k0
240B0J0J5K0k0k0n%J5nk0j5k0NNJ0%%%%%L0J0J0J5J5NNJ0j0l0k5NK0L5L5J0j0k0k0j0j5j5
237D5N%%nj0%%%nj0j0nJ5N%nnnJ0M0M0N0L5N%j5j5j5j0j0nj0l5j5j0nJ5%j0nj0NNNNK0J5j0
234H0n%Nj5j5j5k5nJ5J5j0nnK0nN%j0j5%K5J5nnnj5nnK5J0J0j5j0j0nNNnj0j0J0J0J5%%K0
231E5nNK0Nj5n%%%j0nj0nj0J5n%j0nn%%nj0j0J0n%NNJ0%%J0J5NNK5K5j0k5l0l5j0K0K5L0K5
227H5L5J0j0j5k0nJ5Nj0j5k0n%%k5j0nj5NK0J5J0J5nJ5K0K0j0l0l0l0l5l5j0j0%K0K0K5M0
225B5K0NJ0%j5k5k5j0K0J0j0l0l0l0j0J0L0M5O5N5K5N%nk5k5%K5L0K0K5K0%k0m0l5j0n%NJ0
222A10%Nnnj5j5n%j5j5j0j5%%K0M5L0L5J0nk5k5j5j0j0j0nnl0l0m5k5j0J5J5K0J5M0M0M5J0
219A05NK5J5K0%j0l5k5l5j5NJ0J0K5K5J5K0%k0l0j0nj0k0k0j0J5J0J5J5J5N%j0%%Nnj0n%J5
216A00nk0k5k5%n%NJ0J0M0NJ0J0K0K0J5j0j5j5j5J0L0J0j5j5l0n%%k5k0j5%nk0j5j0nN%j0
213b5J5J0J0%j0K0K5K0K0Nj5j5k0k0j5NJ0%NK0K5NJ0nK0%j5k0k0%N%%J5J5j0j0j5j0NNj0j5
210B0n%J0J0%Nk0%K0J5NJ0j5j0%nnJ0J5J5J5J5K5K5K0%j5k0%Nnk5k0J5NJ0NN%k5l0l5nJ0K5
207G5J5%NJ0J0J0j5k0k0%k5k0NJ5J5nnJ0J5J5nn%K0K0K0K0Nj5l5l5l5k0J0NK0K0j0j5k0j5
204B0j5k0j5j0J5J5K0j0j5k5%%K5N0M5K0%k0l5l5l0l5%j0J5L5L5J5J5J5K5j5k5k5NNnj0NN
202C0NJ0n%nJ0L0%K0J5J5%j5j0%Nk0J0j0nnj0K5%J0J0%%j0N%%J0J0j0nk0j5%%k5k0nnK5%J5
199F0J5%K5K5%j5j0%Nnj0n%j5j5N%j5j0%nnK0J5j5j5%J5K0Nk0nj0NNnk5N%j0j0J0J0nk0k5
195c0nJ5J5nnj5J5J0L5K0K5J0L5L0J0nnj0nj0nj0nj0j0j0j0k0k0nnL5L5K5J0j0j0l0k5j0J5
193E0J0J5nj0NK5J0k0l5j0%j0nk5j0nJ0L0J5J0nnN%J0J0J0N%%NNj5j0k5%%nNJ0%l5k5%%J0
189ej0%NNK5K0nk5j0n%%k5%%nnnNNK5%nnNJ0J5J5L0NNNJ5n%%%%n%K5%j0j0k0k5J0K5K5Nk0
186H0k0k0NnK0%%%%%%NJ0n%j0K0%%%nJ0Nnnj0J0n%%%%%%nn%NNj0l0l5j0nJ5M0M0K0K5J0j5
183A20j0l0k5J0J5J0%k0k5k5j5k0NNk5k5N%K0J5J0J5K0J5J5J0J5J0j0j5j0J5%%j0j5K0J5K5
180A10Nnj0nj0j0k0j5j5nj0%%K0K0NNJ5J0%k5j5j5k5k5j0J0j0nJ5J5K5%NNnnNL0L0K5%l0%
177H0nJ5J5NJ0nn%nj0j0j0j5nnJ5J5Nk0nj0K0J5%k5j5k5j0j5j0j5%%J5J0K5%%%J5J0J5nN%
174F0J5J0%k0j5j5nj0j0j0j5j0J0J0Nj5nJ5K0K0J0J5K0K5K5Nj0j0%K0J5J0j5j5j5j5%nnnj5
171G0k0J0J0NJ0NJ0NN%nk5k0NJ0j5l5k0N%K0NJ0j5j0%%%%l5n%K0J0J5J0NK0J5K0Nj5j5nnj5
168D5j5nnJ5K0K5K0J0Nnnl0l0k5k5j0J0J5J5%K0L0L5nnj0J0%nk0k5nj0j5j0nJ5NNN%J5nnn
165C5nnnnn%j0K0J5J0L0J0%%N%k0k5l5k0%NJ5j0%%J0%N%J5J5%%j0J0J5J5j0nj5Nnnnnj5j0
162Ej0j5%k0nj0j0j5M0L0L0J5%nJ5J5J5j0k0%K5K0n%J0NJ0J0N%j5j5NJ0K5%j0j5j5N%NNJ0
159A20%k0j5j0n%k5%j0j5J0N%%k5nJ5J5%%%%nn%NN%J0j5j0%NJ0%%%nj0nNNJ0J0NJ0%J5K0n
155I0N%J5%k0m5j0%L0L0K0K0j0k5j5NJ0k0l5l0k0nNL0L5M0K5J0j0k0k5nJ0M0K0%J0J0Nk0j5
152A35j0%%k0k0%%nn%%j5nj0J0K0J5nnk0j5j0j0L5M0K5K5J0Nj0j0j0%k5k0NK5K5K5N%%%j5
149A60j5k0k5%%NJ0K0J5Nk0k0%n%j0nj0%l0n%%j5k0j0J0%NnnJ0j0NNJ5K5J5%j0j5J5N5M0%
146A60k5k5%%J0J0nj0k0nj0nj5n%nJ5K0n%NJ0J0j0k0k5j5j0j0nJ5J5J5J5N%K0K0J0nk5k5j0
143F0j0j0n%NJ0J0%%J5J0nnj0j0K0%j5j0k5k0J0J0J0j0j5j5NJ0NN%%J0NJ0J0J0j0nn%K5L0
140A00J0j0j5nnJ0J0M0J5%k5j0J0K5Nk0l5n5k5k0%J0K5L0L0j0j0k0k0NNnj0k0NL5M0M0K0%
138A50j5l5l5nJ0K0M0L0J5j0l0n5o0l0nK5K0J5J0j0%NJ0j5j0%NJ0nj0j0NNnnj5NJ0n%%NK5
135E0J5J5%%NNNNJ5J5n%%NNJ0J0J5Nk0NNj5j5l5k0N%K5K5Nj5k0k0j0J5K0K5J5J5j0nk5m0k5
132F0k0j0j0k5nJ5J0J0J0nJ0%NNJ0K5K0NJ5k5k5k5l0l5j0j0NK5J5%%k5l5j5J0J5J0Nj5j5%
129e5J5J5K0nn%N%NJ0%%N%L0L5J0j0j5NJ0j5k5n0m0m5nJ5N0M5K0%j0j0J0NNN%%J5J5J5nNJ0
126H5NJ0j0j0n%%%j5k5m0k5nnnnK5L0L0J5k5k0k5%K0K0J5J5nl0k0k5NJ0J5K0J5J0J5J5%%J0
123H5K5N0K0J0k5m5k5k0NNJ5J5K0L5L0M0J0nn%l0n0n0k5k5nj0%K0%%k5k0j0J0J5K0K5L0%n
120A05NN%k0m0k0%%J5J5J0j5k5l0j0nnnNNJ0J0J5J0%Nk0j0%K5J5J5J0J0J5J5n%j0k0J5nj5
117G5j5%Nj5n%J0j5j0j0n%nJ0j0j5NNNJ5J5K0K0N%j0j5k5%K5M5K0K5%%%%j5j0j5l5m5k0%K5
114C5J5M0L5K0k0l5l0Nnj0j5J5J0J5j5j5N%N%%Nj0nJ5J0j0j5N%NNj5j0J0J5%nJ5J5J5J0J0
111A20j5N%j0j5k5k5J0%%%k5m5k5nK5K0L5L5K5%l5l0nnJ0J5%j5l0l0%nj5j0j0J5K5L0K0nj0
108eJ5%J0k0J0L5M0K5%%Nj0j0j0j0j5j5nn%nj5k0J5NJ5J5j0NK0J5nnj0j5j5NK5K5M0L5K0n
105A70l0l0j5N%%%k5l0l0k5nj0J0j0j0k0j5%K0J0J0J5J5L5L0J5nl0k5J0L0L0L0J5k0l0k5k5
103C5nL0K5K0nj5k0NNJ5nk0j5%K5K5L0%k0l5l0j5k0%%J0j5j0j0j5J0NJ0nnJ0J5K5L0N0N0n
100A60n0n0j5J5Nj5j5%%%%nj0nnj0nj0nNN%k0k0k0J5J5K5K5J0J0j5j5k0k5j0NK0K0K5N%NN
97C0Nnj0j0nN%nnj0j5k0k5NNK0M0M0K0nnj5j5j0j5J0J0L0J0k0j5%L0L0K5Nk0l0l5nnJ5J0N
94D5J0%%j0nJ5J0k0j0%K5K0NnnJ0J5NNj0j0j0j0j0j5j0j0J5J5NK5%K0K0%NN%Nnj0k5k0nJ0
91H5L0J0j5m5m5j5N%k0k0nnnnNNJ5J5M0M0Nl0k5%%%l0j0j0%%J0NNN%K5%k0j5j0J5L0K5K0M0
88A05L5J5j5l5m5k0j5NNJ0NJ0NJ0NJ0K0Nnnn%NNJ5J5%j5j5j0J5J5J5j0j5k0j5J0Nk0j5j0K0
85G5J5K0J5%k5j5k0K0J5N%nj5j0j0J0N%n%%j0n%J0j0j0N%NNnj0l0n%K0K5K5%j0k5j5j0J5K5
82F5K5L5Nnk5j5j0j5j5j0j0%K0K0nj0J0J5J0%k5k0j5J0J0J5J5J0K0L0j0k0k0j0K5%%j5k0%
79F5K0K0K0L0NJ5J5k0k0j5j5nk5k5%k0%NJ0K0%k0%j0j0k0nL5L5K5K5j0j0j5l0l5m0k0K0M0
76C5J5%%J0NK5K5J0j0k5k5j5j0j0j0J5nnnj0j5%K0K0J5j5j0j5j5J0L0M0L5J0j0j0j5%L0L5
73A50L5K5%l5o0m5l0NJ0J5J5J0J0J0J0%%nj0l0nJ0NNj5J0J0K5%j0J0%nNK5J5K5%k0l0k5j5
70A00J0K0K0K5K0Nj0j5k0k0J0j5j5j5j5j0%n%k0j5j0J5K0J5k0m0n0j5L5L0M5J5K0%j0l0k0
68C5J0j0nk0%K5K5K0K0%j5l5l5k5k5nK0K0K0J0NJ0L0K0n%k5nj0J0J0K0K0J5J0j0l0l0l0j5
65B0j0j5j0J5K0n%N%%k0j5k0j0L0K5K5%NK0J5K0J5K5L0n%j5k0l5l0k5k5j0J5L0L5K5K0K5K0
62A70N%%J5J5J5N%nnk5l0n0m5n5m0NK0K5K5K0K0j0l0j5NJ5J0NNj0j0%NJ0J0K0J5K0n%%K5K0
59A70j0j0j5j0j0nj0nj5k0j0J0%%n%%nNN%Nk0k0K0J5%k5k5%NL0L5L5%%j5j5%k5l0l0j5%J0
56eNK0K5N0M5L5%l0l5k5j0NNJ5K0j0%k5J0J5J5Nj5%nJ5K0nk5k5k5J0Nj5j0j5j0j0n%Nl5j0
53b5%K0%%NNNJ0NJ0%%J5L5M0J0%Nn%%nJ0J0%k5k5%J5J5N%%j0nnNNNNJ0j5j5j5J0J5k0k0j0
50G5K5J0J5J0k0%%K0J5nj0N%%%n%%k0j0K5NJ0%k5j0j0%J0j0j5%%k0k0k0j5K0J5L0L5%%%%J0
47A20N%%j0nk0j5j0j0j0j5%%NJ0J0J0J0j0n%%K0L0J5j5j0j5%J0N%%n%k0j5j5k0J0J0NJ0%K5
44H5M0L5J0j5l0k5%Nn%k0k0k5k0n%K5K0K0K5%nj5k0j5j0k5m0j0NM5M0L5L5j0nnJ0NJ0NN%N
41A40j0l0m0k0NJ0NJ0NJ0m0l5l5NN%nK0M0M0K0K5Nj5k0k0j5J0J0NJ5J0J0j5nnJ5L5J5J5nn
38A65j0j5nn%%k0k0%%J0J0%NJ0j5J5J0%j5l5k5k5N%%k0%J5M5M0J5%k0k5nJ0NNNK0J5NJ0J0
35A70j0j0j5j0j0n%%%j0j5%K0K0K0nnj0j5k0m5l0l0%K5K0J5J5n%K5K0J5n%nnJ0j0j5j0NNn
32H0k0k5j5nK0K5K5J5nj5j0j0nN%J0L0K5K5J0j5k0k0nnk0k5j5k5nj0J5J0K0K5K0K5J0NK0j0
29A35j0j5j5k0%NK5Nj0n%J5J5j5j0j0%%nnnj0%NJ5K5K5K5J0j5j5j5%nk0k5%nN%nK0L0J0nj5
26A10%j0k0k0k5k5k0NJ5J0K0K0J0NK5J5K0%j0j0nj0J0%NJ0nnn%J0Nj5j0NJ0L5%j5j0l0j0%
23H5nnnk0j5nJ0K5K5J5J0J0J0%k5j0j0%%j5k0j0K0J0J0NNNNJ0J0%k5k0nJ0J5j0nnnJ0nnj0
20F5J0N%nj5%J0N%nk0j5j5j0j5J0N%K0K0L0J0N%J5J5j5j5k5j0NK5n%NNL0J0nn%K5%NNJ5%N
17A80n%k0k0n0n%%n%NNJ0N%n%%J5k5j0j5%K5nnj0j0J0J5j5j0k0%K0K0NN%n%%j0l5m0j5N%J5
13@K0NJ0K0K5K0nj0nN%%%%j5%nJ0%j5%NNnn%Nj0j0NJ0%Nnj0J0Nn%%nN%%%%%J0J5j0j5nnJ0
10F0N%n%Nj5J0%%j5j0j5j5j0j0j5j5nJ5L0NNNJ5K0nn%k5%k5j0J0J0%%j0K5%%n%N%%j5j0J0
6e%J0k0%%J0j0j5J5J0K0J0J0J0J0K0J0K5%%nn%NNK0%j5j5j5j0NN%%j0j0n%nn%n%%NNj0%nn
3C5NN%Nn%j0nj0nJ5J5K5N%%NNj5k5l5l5l0%K5K5J5j0nJ5nnj5j5%nj5J0nK0L5L0L5J0K0K0J5
0A40nj0j0%nJ5j0j5J0J5j5j0NNJ0k5j0J5J0%%j0%%J0%%NJ0%%%nj0j5%k0%%%%J5J0K5K0Nj5
-3A35%%K5K0J5J0N%%%n%%%nnj5j5k0k5l0l0j5j0J0NK5%j5nj0j0J5J5M5M0N0J0k0n0k5nj0j0
-6I0NNK5K5K5K0J0j5l0k5l5l5k5J0L0L0K5J5%%%%j5nj5j5%%J0NJ0NN%J5J0%%nj0j0%n%J5J5
-10A60j5j0%%NN%%%%NJ0nnj5j0nnJ5nj5k0k0n%nnj0j0nNNN%%%J5J0nnNJ0K5Nnj0n%%Nnj0J0
-13H5%%nJ5J0M5Nnnj0j5NNJ5J5j0l5k5J0J5nj0n%nNNj0n%%%%%nK0J5J5J5%nN%j5m0k0k0%n
-17D5%nJ0J0%NJ0%j0nNJ0%%j5J5NL0J5K0k0k0j0j5nK0L5J5J0nj0n%nJ5J5Nj5k5k5%J5J0J5
-20A40j5k0j0j0%%nnj0n%%J5J0%NN%J5J0K5K0K5%j5k0%K0J5j5j0j0%k5m5n0m0j0K5J5L5M0
-22A00J0j0k5l0l0j0J5M0L5Nk5k5%L5O5L0k5o0o5m5l0j0K0M5N0N0K5J0%k0m0m0m0%J5K0nk5
-25A0%J5J5j0j0%k0j5%K0K0%nJ5K5L0j5m0n0k5J0NJ0J0nK0K0nj0j0NJ0k0j5NNNj5nj0%nj5
-28e0J0J0J0J5K0J5J5k0j5k5k0nJ0K0K0L5J5n%nn%nn%%%n%NJ0j0j0j0j5nj0%nj0k5j0%J0N
-31e0j0J0J0j0j5j5%K0n%j0j0j0j0j5j0%J5L5L0K0nN%j0%k0k0%L0M0K0nnNN%%j0nj0j0%%J0
-34a5j5k0K0M0M0L5J0J5%k5k5l5l0nK0J0nk0J0NJ0nnj5m0l5NK0K5J5j0j0J5J0J0%%J0%%k0
-37a0nj5nj0j0j0K5J5K0K5L5L5K0%j0%%nN%j5j5N%l0k5k5l0j0J0%nj5j5nnj5J5K0M0M0M5K5
-40I0%n%j0j5j0j0n%K0K0%nj0j0j5j5j0K0J0N%%J5K0n%nj0j5j0%nk0j5%%N%nnNJ0%nnJ5j0
-43@n%NJ0J0nn%j0%K0J0Nnn%n%J5J0J5j0nnnJ0J5J5%%nj0K0J0j0j0j0j0nj0j0j0nj5Nj5j5
-46c0%J0j0k5k5j5J5J0J0J0J0J5M0L5J0k5m0l0j0%J5%%j0J0%NNNJ0%nn%%J0J0j0j0j5j0j0
-49e0%NNJ0K5K5K5L0NN%%j5k0NJ0nm0k0j0nk5nNK5L5K5Nj5j0j5k0k0j5L0L5L0J0j0j0n%n%
-52C0NJ0NJ0J0j0%k5nNj5j5j0%nnN%N%nN%J5J5J5J5Nj5l5k5j5j5%J5M0J5nk0j5k5j0nJ5J5
-55b5K0J5j5%n%%%%%N%%J0j0%%NL0j0k5%j0J0J5K5K5K5%j0j5%K0L5L5J0j5k5m5m0%K5K5J0
-58I5j0k5k5k0%J0J0NN%%%J5L0J0k5n5m5j0J0J0J0J0j0j0%%J0%J5J5J0NL0L0Nk0%%k0k0k5
-61B0%j0j5j0j0j5%N%K0K0K0K5K5K0K5%k5l0j5j5J0J0nnj0j0%%N%%%%%NJ0nn%nNJ0j0%%NJ5
-64E5nnj0K0n%n%j0J0%K5J5Nj5l5NK5K5nnj0j5j5j0%%nj0%%%n%n%nnn%%j5NJ0J5J0nJ0J0J0
-68D5Nn%k0j5%%%k5k0NK0K0J0J5%n%%Nj5j0j0nJ5J0%J5J0L0%J0J0j0j0n%%k5%n%%n%%%%%%
-71C5%J0j0nnNN%%NNJ5J5j0n%%J5J5J0j5k5l0j5j5k0k0%K5K5K5K5J5%j0nJ5J0J5j5j0j0j0
-74E5%%j5k0nnJ5K0j0j5j0L0L5J0k0k0J0K5L0L0nn0n0l5%%J0J0K5%j0nL0L0K0K0k5k5k5k5
-77C0%%K5K5L0J0j0j0j5K5K0nj5k0n%nl0nj0J0J5j0nk0J0NJ0n%j0J5%%n%J5J0Nj0n%J5J0%
-80H5k0nj0J0Nj5j5j5J0J5K5J5j0%J5K5K5%k5J5J5NJ0j5j5k5k5k5k5k0j5%Nnl0m5j5%K5K5
-83d5K5J5J0J5J5K5K5L0J5j0j0m5m5l5j5J0K5J5K0n%n%NJ0j0nj0%%J0j0l0l0nJ0L0L5J0%%
-85D0NNJ0J5Nk0l5l5l0l0J5M0L5L5J0j5l0l0nJ0K0n%nnnN%n%%NL0L0K5L0K0j0k5k5nnNN%%
-88G5k5k5j0j5J0K5K5K5%NJ0j5j0NL5M0K0K5%j5nnj0nk0j5%%j0j0nj5j0j0k0%J0j0k5j0%J5
-91B5J5K0J5K5%%%%j0l0l0l0nJ5L5J5nnk5J5K0K5J0k5l5nJ0j5j5j5%K5L0L0Nk0l0l5%NJ0J5
-94C0n%J0J0NJ0%%J5J5NNk5j5nK0K0nl0nn%J0NN%N%nnNNJ0J5j0nj0%NN%%%nk0l5l0nK0J0K0
-98D0K0%Nk0k5J5J5J5J5j0j0k0NNJ0k5k5nn%nk5nj0J0L5L5K0K0%%J0J5K5K5J0%j0k5j5j5j0
-101H5nNNN%nnnnnnk0%nn%%J0%NNj0J5NNj0j0J0Nnj0%%%%%%nj0J0Nk0m5k5l0j0J5K5%%J0J5
-104a5%J0J5K5NNNNN%K5L0J0%%NNJ5J0J5j5j0j5j5j5N%nj0j0nj5j5n%J0Nj0j5nj0J5%%%nj0
-107B0j0j0J0NK0J5K5K5n%%nnk5k5j5%J0J5L5K0J5%nNJ0j0l0l0j0nnj0j5j5j0%%J5K0%J0J5
-110D5%n%n%%%%j0n%J0N%nj0J5J5J0%k0n%J0J5%%J5NNJ0NJ0j5j5N%J5%j5j0l0j0%n%k0k0%
-114a0nn%NJ0%j0%nnnnj5k0NNK0K5J5K0%%K5M0K5%l0l0j5J0j0%j0n%nnnnnj5k0nj0K0K0K0
-117EK0NNj5k0%%nj0k0k0l0j0NK5L5L5K5K5J0J0k5j5k5nJ5K5K0%%k0%J0K0N0L5K0k0k0j0j0
-120A20j0j0%K0J0J0nj0k5j0J0J5J0nj0j0nk5k5%%nj0l5k0NK0K0nK0Nj5%%J0J0k5J0NJ0%%
-122D5NJ0nj0J5Nj0j0k0j5nJ5K0%k0j0j0J5M5M0L5j0l5l0m5k0nn%%NNJ5K0K5K0%%j0j5j5j5
-125B0j0j5j5j5%%K0K0NNJ0J0J0NNNJ5K0n%j5k5k0J0M5M5K5k5k0k5%NNNNNnnk0k0k5k0j0N
-128A0%Nnj0L0Nj0n%K0K5%L0K5NNl5j0%Nnk5k0N%%%j0J0%%%j0j0N%N%k5%J0Nnk5k5k0J0K5
-132a5J5L5M5K0Nk0k0k0%%NNj0j0nJ5L0L5%j5k0k0l0n%j0%nJ0J5nk5j5j5%%j0%j5j5k0NNJ0
-135g0%Nn%%J5J0NJ0J0K0nk5%J0J0NJ0j0j0j5j0%NL5L5L0J0NNj5j5k0NNk0n%%j0%j5%%%%%
-138ej5j0nN%%nNJ0N%%NN%J0NNNNNj5j0j5j0K0K5L5J5j5j5%nJ0J0J5J0%nj0j5%%j0nk5k0n
-141a0J5L0J0L0K0L0J0j0k0k0k0j0j0j5j5%M0M0Nj5j5N%J0J5J0J5%%%%l0j0j0j5j0j0n%nn
-144B5n%nnJ0NJ0NNJ0NJ0j0nnnj0nj0nnj0j0nJ0j0j0j0j0J5K0Nj0%%K5K0nj5j5j0j5N%K0%
-147e%%J0J0nK0%NNNJ5j5%K0J5K0j5k5k5k5J0L0K0nk0k0%nJ5j5%j0J0J5J0J0Nj5j0NK0%%J0
-150G0J0j0j0j0J0NJ0J0%k5j0j0J0J5J0j5j5J5J5J5J0%J0J5J0J5%%j0n%nnnl0l0m0j0%J0N
-153B5J0j5j0%%K0j0j0j0J0Nn%j5j0J0J5J0J5J5nj0%J0L0L5J0k0k5k5k5nj0j5j5j5NJ5J5K5
-155B5K5L0nl0k5j0j5%%J0NJ5K0%J0J5J5J5j0j5J0k5%%%J5J5nk5k5NNJ0%%%k0k0k0%K5K5L0
-158G5K5J0k5m0k5j0%k5j5j0K0K0n%j0k0j5j5n%J5J5j0nJ5J5J0J5nj0J0Nj0j0nn%%%K5K0J5
-161C0K5K5NNNNj0l0j0j0%%j5J0J0Nn%%K0j0j0NJ0L0J0%k5j5k0J5J0%%j5j0%Nj0j5%j0%Nn
-164A0J0L0K5K5%nl0l5l5k5%J5K0K0K5J0NJ5J0L5L0K5L0Nk5l0k5nnNNnj0j0j0nj0nnk5j5N
-167D0Nk0k5NNJ0J5j0nj0J0J5J0j5j5j5j5j0j0nj0k0J5N0M5L5J5J5J5N%j5l5l5l0nK0J5n%
-170C5J0J0J5J5j0%%J0K5J5N%Nj0j0j5j5j0j0nk5%%K0K0J0J5J5nl5l5l0nJ0L0M0M5Nj0nnJ0
-173A25J0%k5j0k0N%j0j0j5j0K5L0L0NN%%%k0m0l5l5nnJ0NJ0J0%Nnj0NL0K0nNNNJ0NJ0%nj5
-176I0j5%nj0j0k0k5j0j0J5K0J5K0K0K0%%NJ0J0J5nnj5k0l0%j0n%%J0J0J0NNN%%J0J0J5J5
-179A40nnn%nnn%nnnj0%NK0%j0j5j0%k5k0m5k0j5J0K5K5K5K5K5K5K5L0J0j0nj0j5j0j5J5J5
-182A40nk5k5j5N%j5n%K0K0J5J5J0j0nk5k0k5k5k5%M0M5M0K0nn%k5k0j5%L0L0J0j0k5k0%N
-185I5NNnj0J0Nn%k5j5nnK5J5J0nl0nJ5L5M0J5J5n%%%m0o0n5m5j0K5K5L0L5K5K5Nj0l0j0J0
-187I5Nj5m0l5m0k5k5nJ0K5K0K0n%NK5K5K5K5J0j5k0k0J5J5J0J5k5l0k5n%%%%K0K0L0L0K0
-190A35NJ0j5j0j5%%j0j5j0j0J0Nk0j5nJ5L0K5J5J0K5L0J5nk5l5m0j5j5j0l0k5l5j0%N%nj0
-193e0J0NNj0J0K0K0J5K0%Nn%J0J0%NN%nj0J5NJ0J0%k0nj5j5l5m0j5j0nnnK5K0L0NNNnnJ0
-196B0J0NJ0j0%j0nj5j5%NJ5K0K0K5K5K5j5j0j0j0%%N%J5j5k5l0k0%J5J5j0j0N%K0nj0j0j5
-199E%N%K0K0J5k0nn%k0j5j0k0j0j5K0L0K5%%j5j5j0j5%%NNJ0%J0NNNNNJ0NNNNJ0%J5NNj0
-202G5J0K0%nnNNn%%nJ0NNj5j5j0NK5nnj0j0J0nk0Nj5j5j5j5l0l0k0J0L0L0J5K0j0k5j0j5
-205c0J0J5NJ0j5nJ0L5J0%j0j0nnNJ0n%%Nj0nNNJ0N%K0L0K5J0k0nnJ0J0J0j5%%%Nj5k0k0k5
-208C5NNJ5K0%%N%J5K0%n%%nnj0J5NJ0j5j0%%%nNj5j0j5%nj0j0j5J0NJ0NJ0%%k0k0N%%%j5
-212A0j5j0j0%%j5j5%%J0J5%%%K5%%%NNk0nnN%nnNK0J5J0nnj5j0l0j0J0L0L0J5J5nnj5nJ0
-215B5J0k0j0j0J5NNNnnn%%L5J5J5Nk0j5j5l5l0k0%L5L5L0L0K5Nl0k5k0NNNj0l0%%%%NL0M5
-218H5M0L5J0k5m5l5j0%%k0j5k0j5NNNN%%NJ0NN%nK0K0%k0n%N%nn%NN%L0K0L0L0J0j0k0k5
-221A10%%N%j5m0NJ0J0J5%%J0NJ0J0k0k0j5k0%J5K0nn%NNnJ5J5j0j0NK0J5j0j5j5k5NNn%k0
-224F0k5%%nk5j5j5j0J0NNNNK5K5j0n%K0J5J0J5J0K0nnk0k0nj5j5j5j0j0n%J5J0%%nj0j0%
-227eK5N%j5J0%%NNnnJ0NNN%%K0J5J0k0k0k0%nL5K5M0J5n%nn%nnnj5j5k0%J5j5k5k0NNn%k5
-230e%nJ5K5K5Nj5m5m0m0J0M0P0M0%k5l0l0j0NN%J0N%NNJ5J5%k5nJ5J5nj0j0J0J0j5j5nK5
-233C5K5K5J5J5K0K5K5K0J0j5k5j5j0%k0k0Nj5j5j0j5j5j0j0K0K0J0J0K5L0NNj0nj0nj0j0
-236A00j5nn%j5j5j5j5nnN%%m0k5k0nL0J0%J0K5K5L0J0j0j5j5k5Nk5k5j0j0n%n%J0Nn%l5l0
-239a35%K0K5J5n%%j0nJ0K5M5M5L0Nnk5nJ5%j0k5j5J0n%%M0M5M0K5%k0l0j0NNj0k5k0nNJ0
-242E5j5k0k0J0J0J5J0nnK0K0%NN%K0nNNj0j0nnK0nnk5k0j0J5J5NnNk0nNNj0nNNj5%nj5k5
-245a0k5nnnj5J0J0L0L5J0j0J0%K5J5j0J0J5J5Nk0j5%K0K0nk0j5N%nj0%%%nj0j0%Nn%nj0%
-248B0nn%%%nj0j5NJ0j0nnn%nn%NNj0n%J5J0J5j0J0J5J0J0N%%j0j0j0NJ0%Nn%J5J5%k0m0m0
-252e0m5m0%K0M5L0J0K0J5nnnL0K5J0J0%%J0NNJ5k0k0j5j5j0nJ0J5L0L0K0K5j0j0k0k0j0j5
-254F0n%J5J5K5nl5l5m0j5J5L0M0M0K5j5l0l5j5j5k0NJ5K0J0J0J0N%l0l0l0k0K0K5K5J5J5
-257F5J0J0J0j0k0k0j0j5%j0K0K0J0J5NNk5%K0K0%j5%J5%J0j5l5k0%%%nJ0K0K5K5j5j5j5j0
-260F0j5n%L5K5L5L0K5J5Nj5k0m0m0k0NK5L0Nj5k0k5k5k0k5%j0M0L5L5J0j5k0j0j0n%k5k0
-262A5k5J0J5nJ5K0nk5l0nj0j0l5j5nj0NNL5L0J5J0K5K5%%k5%NNnk0j0j0%K0j0j5k0J5K0K5
-265B0j0j0J0NNJ0NJ0j5k0j5j5j0K0K0j0%nJ5NN%NNJ5J0nnNL5%J0%NJ0J5%%j0j0j5j5nj0%
-268F0l0j0j0J0J0%%j0%J0J5NJ0L5J0NNJ0K5J0J5%K0K5%k5k5j5j5k0k0k5k0l0k5k0k5j0J5
-271d0K5L0%Nj0J0J5J0nnj5%%nk0j5j0J5L5N5L5K0j0j0%NNk0j0nJ0N%k5l0nNK0nj0n%j0%N
-274D0k0J0j0j0N%nnNNJ5nj0j5J0J5L0K0NN%nj0k0j5n%j5k0l0nNK5K5%nk5k5j5j5j0J0J5L0
-277b5N0M0J5Nj0%Nnj0k5k0nL0M0L5Nj5k0nj0nj0J0K0M5K0nk5m5j5k0j0J5nn%K0M0J0%k0k5
-280F5j0j0j0%%l0k5%nJ0J0L0L0K0K0NNN%j5m0m5k5%%k5%J0L0L5L0L0L0Nk0l0l5k5NL0L0K5
-283A10%Nk0l0l0k0NJ0J0J0J0%nk0K5K5L0J0j5l0l0j5%J0J5J5K0%k5k0%J5J0NNnnk0k0nj0
-285B0nnj5j5k5nJ0L5K0%n%%%K0J5J5NJ0Nn%%%%j0J0%j0l5%L0J5J5j5l0j0nJ0J0n%%nn%%n
-289C0j5N%nj5j5j5j0j0j0j5j5j0J5J5J0N%J0J0K0%%NK0J0J5j0nj0J5J0J0J5nnj5NJ0J0NJ0
-292G5nn%nnnj5j5NNK0K0L5K0J0j0k0k0nnj5j0NK5NJ0j0j0k5k0J5K0J0j5nnJ0J5J0J5%j5%
-295H5%J0J0N%J5j0j0l5j5j5j0j5k0k5j0J5K0K0K5K5J0j0k0%n%j0l0nJ5j0n%NJ0J0nnnJ5N
-297B5NNK5J0j0m0l5k5J0J5J0K0nk0k0nJ5K0K5J0j5%nnnj0j5%%%%J5J5K5L5Nk5j5%J5J5j0
-300E5j5NNJ5n%k5j5j0%K0%nnj0nj0%%J0j0nK0%%%%J0%k5j5j0nnn%N%%NN%%nn%j0K0M0M0K0
-304G0j5j5nj0J0J0J0NNNn%K0J5%k0l5l5j5j0NNJ0Nj0j0j0j0j0nj0j5nJ5K0K5NNJ5J0K5%k0
-307B5j5k5NN%%%J0J0J0J5K0j5l5j5J5J0%%k0j5J5K0K5L0J0j5j0l5nJ5K5K5%k0k5k5k0nK5
-309A5K0J5k5l0j0%K5K5K5J0Nj0j0k0j5j0j5%nJ5J5NJ0J0N%k0l5l5nJ5NJ0NNNJ0nJ5K5L0K5
-312A00K5J0N%NJ0nj0k5m0m0m0k0nJ5J0J5K5K0K5N%J0J5K5J0j0j0l5j5j0K0K5K0nj0j5nnj5
-315G5l5l0l5l0j0J0%%%j5j0%%J0j0k0k0nL0L0J0nnNNK0J5J0NJ5L5O0L5Nk0k5k5nj0j0j0l0
-318A0k5nK0J5nj0nJ5K0K0K5K0K0K0%j0m0l0l5j0J0NJ0J0J5J0j0nk5j5j5NN%nJ0NJ5J0%%n
-321D0n%nj0%nnnJ5J0N%%%K5n%j0j0j5j0j0J5J0J0%j0J0J5%%nnn%j5j0j5J5K5K0N%K5K5K0
-324A30nj5j0k5k5nJ5K5K5j5j5N%%%j0nnnNJ0l0j0nK0K0nk0l5j5n%Nj0%K0J5J5J5%NNNJ0%
-327G5J5J0J0j0%%Nj5k0k5J5NJ0j5k5k0j5j5j5J0j0j0nJ5J5%j0j0n%l0%J5M0K0J5j0nk0k0
-330c5K0J0K5K5%J0j0nJ0J0nj0j0j0%%j5k5nJ5%%nK0K0Nn%J5J5NL5NNJ5J5K5J0j5j0k5m5l5
-333D5j0j5j0j0J5K5Nnk5k5k5j5J0K5L5%J0j0j0nj0j0j5%nk0NL5L5K0nJ5K0J5k5k5%j5j0j0
-335@nNN%k0j0nNJ0NL0J5J0J5J5J5J5nk0l5l5l0j0NJ0K0J5K5%j0j0k0k0J0J0J0J0%%j5j5n
-338a0K0K0K0%nj0j5j5k0%%L5K5L5Nj0m0m0%J5J0NJ0nn%%J0Nnj0j5J0NNNk5J0J0J5nn%NN%
-341D5%%%%NJ0NnnNJ5J0nk0%J5J0L0nj5J0nj5%J5L5Nl0n0n0j5J5J0NJ0J0J0j0j0J0M0M0J5
-344A40n%j0j5k0k0k5k0j0J0%%j0l0k5j0J0NJ5nj0nj0J5L0L5K5Nj5k0l0k5l5j5J5K0N%NL0
-347eK5M0%k5k0%NJ0NJ0J0J0J0NK0nNNK0J0%%nn%%%%j0j0n%J0j0j5j0J0Nj0j0j0K0N%j0n%
-350G0n%%NNj0nj0j0k0%j0J0j0k5k0%K5K5J5nJ0%%%j0J0%nn%J0J0J0NJ0NNNJ5nk0m5l5j0%
-353a5nNK5J0J5K5K5J0%nn%k0nj0nj0NN%Nj0j0J5J5J0j0nj0%%%%%%j0J0NJ0J0k5k5k5j0j0
-356b5J0J0K0K0J0NJ0NK0J5k5n0l5j0j5j5NL0K5L5J5j0j0j5%n%%%%%J5J0Nn%J5J5nnJ0%K5
-359A00j5j5k5j5Nj5k0j0j0N%L0N0O5M5Nk0m5m5l5m0j5k0%j0K0K5L0J0nj0J0J0nnj0j5nJ5
-362A5K0K0%n%n%nj0J0J5K0j0n%J5J0J0k0%J5J5J5J5%j5k0k0j0j0k5k5k5%J0J5%%J0NJ0J0
-365D5j0J0J5J0NN%NJ0j0nnl0nN%K0%j0j0%%J0j0NNJ5J5J5J5%nJ5K0j0l0%%n%J0J5j0l0k0
-368F5%J0%J5J5J0J5K0j5l5l5k0%j0nk0j5j5NK5L0K0K0j0j0l5l0k5k5j5%L5L5J5n%NJ5J5J0
-371E5NNJ0J0J5NNN%J0J0K5j0k5l0m0j5N%j0%j0nj5j0j0J0K5K5%%k5l0k0%J5J5J5J5Nl0l5
-373c0j0K0J5J0NJ0J5J0J5NJ0%k5N%%%j5j5j5k5k0k0j5j0J5K0J0J0J5J0K0J5J0j0j0J5NJ5
-376F0j5j0J0J5nnnnNJ0J0j0j0j0J5J0%k5j5j0NK0J0%j0j5NN%%%K0K5K5K0J5J0j5j5j5j5m0
-379D5l5NJ5J5J5N%k5N%N%j0j5nK0L0Nj5j5k0%J5J5j0%l5l5j0J0L5L5J5K5J0J0j5j5nJ5J5
-382A00J5%k0k5l0m0j5nJ5NJ0J0j0%K0K0%k5k5j0J0K0K5L5L0%k0j5k0k0k0NNJ5J0J0j5k0j5
-384A0%%%NJ5J0nj0j0J5%%nn%Nn%k0m0m0k5%NJ0J0L0L0J5J5K5K5J5K0NJ0M0M0K0k5n0k5%n
-387A05k5k0k5k5j5J5J5K0j0%J0J5K0nj5j5nn%NnnNNn%%%%%n%j0j0NNJ5J5K5K5j0l0j5j5N
-390C5k5j5j5k0K0L0L5J5J5k0k0k5k0k5n%K5J0j0J0J0J0J0nJ5J5J5j0l5l5j5nn%%%n%n%%%
-393e0%L0L0L5L5K5Nnk5j0j0J0J0%l5l0l0J0L5J5%j5j5%%K0J0J5Nnnnn%%%j5%%J5K0NNN%J0
-396I0j0j5l5k5k5j0J5J5N5L5L5%k0j0j0j0j5k0j5NNNNJ0NJ0j5j0j0k0k0k0NJ0J5N%%%nnN
-399ENJ5%nn%NJ0J0K5%%%NNnj0k5j0J0NK0J5Nj5k0%K0K5%nNNK0K0j0j0j5j5j0nj0j5j5j5N
-402B0%J5j5k5k5j0j5j5k0k5nL5L0J0J0J5J5J0J5%J0k0k0j0j0%%NK5J0J5J0NK0J5nnj5j5N
-405D0Nj0nj0J5nj0nn%%%nNj5%%J5J5K5K5J0k5m5m0l0m0j0NL5L5M0%k0k0%J5L5L0K0%l0l0
-408A0%J5J5K0nnk0k0j0n%k5j0J5J5J5J0J5n%J5J0%k0l0nJ5J5J0J0K0K0J5j5nnK0J5K5K0J5
-411A70j0k5k5k5nNNJ0j0nj0%%K0K0%NJ0J0j0j0k0k5j5j0l0nnJ0j0j0J5J5j5j0%%N%%%%%N
-414A5NJ5J0J0J5J5j0J0NJ0j5l0j5NL5L5K0%%nK0L5J0k0j5l5k5nj0k0m0m0k5nJ0K0K0K0K5
-417E0K5NNJ0J0j0j5k0%J5NNnj0k0k0k5k5k0NJ5J5nnnJ5K0K0K0K0NNj0nk5NJ5nk0k0l5l0k0
-419f5k0nK0K0K0j0nJ5K0K0%NN%%J0J0NNN%J0J0%%J0%NJ0j0j0k0j5j0j0j5j5nn%Nnj0%N%k5
-423d5j0J0%nnj5NK5K5L0J0J0J0M0J5k0k5nk0nn%NNK0K5J5K0NJ0K0J5%k0m0m0nJ5j5l5m5m5
-426g0NJ0J5K0J5J5j0nnK0J5nj0j5K5K5L0Nnj0j0j5%n%nnk5l5l5l5k5nL5M5M5J5J5k0j5k5
-428d0j5NL0J0J0j5j0N%nK0NJ0J0J5J5K0NJ0J5K0K5K5J0k0l5l5nJ5nm0n5l5k5n%K5L0J0j5
-431a5j0l0l0j5j5%%J0L5L5L5L0N%j0nK0NNNNj0j5%%n%nn%%j5N%nj0j0j0j0n%j5nj0J0K0J0
-434c0J5%%K0J5K0J5k0nnK5K5J5n%K0J0J0J0nk0j5k0k0k0m0k0%J0J0%%%%%K0NJ0J0j0%%J5
-437D5J5nn%K5K0K0j0nl5j5J0K0N%j5j5nK5J5J5J5J5J5nN%k5k5m0j5j0J0NJ0nj0J0NJ5j5J0
-440G0N%NNNJ5nk0m5k5J0L0L5J0N%%j5J5NJ0j5j5j0j5j5j0m0l5nJ5%%%%J0N%%%%%NJ5j0nJ5
-443EK0M5L0L5J5Nnl5l5k0%nK0J5K5L0j0j0j5j0k5m0m0k5J5NJ0J0J0Nj0l0k0%K0K0J0N%%j0
-446A0nJ0J0%N%%J0J0J0J5%Nk0j5NK5M5K5Nj5l0l0%%NN%l0l0j0K0L5L0K5%j5l0l0j0n%%K5
-449F0K5J5%j5j0k5k0j0%NJ0%J0j0nNJ0%%k5%J5J0J5J0Nj5k5k5%K0J5%k5k0k5J0N%nj0n%j5
-452d5k0j5j5K5J5K5J5J0J0Nk0nnnK0K5K0n%%K5K0%nl0l5j5nnm0l5N%J5J5NJ0%NJ0J0%J0%
-455eJ0NNNNj0j0l5j0nJ5M0J5Nk0J5J5K0J5j5J5j5j0NNnj0k5%%NNNj5j0NNL0L0M5M0J0j5k0
-458A40j5J0J0L0%nl5m0n0%J5J5J0J0Nj0j0k0k5j5j0K0J5K0K0%%K5K5J5j5j0j5j0n%nnl0l0
-461B5nJ5J0J5%j5nl0nJ0J0K0%j5j5j5j5NNj0j0n%J5J0N0K0%%J0J0l0l0j5j5J5J0J5J0J0N
-464F0%%nnk5k0j5NJ5K0N%%NK0J5%j0k5k5k5k5k0NK0M0L5J5%nj0nN%nnJ0j5l5l0j5J0J5K0
-467eK5%j0j0K0K5%NNNJ0L0K0K0Nk0j5j5j5NJ5J0K5K0Nk0l0j5J0Nnnnl0n%j0nk5j0N%NJ0J5
-470D5M5L5L5J5j0k5k5k0k0NK5J5j0j0j0j0j0k5l0l0m0k5nNK5J5J5K0K0K0K5J5J5%%k5k0k5
-472B0%K5K5J0j0NNK0nj0j0k5k0J5J5NJ0%%J0J5%%NNJ5j0%NNNj5j5j5m0k5l0k5J0nnJ5J5J5
-475A0J0NNj0j0NJ0nnn%J0nNK0J5J5%n%%%nj5j5nK0NJ0j5l5k5j0J0%J0NJ5J0%%K0J5N%nnj0
-478D5nNNj0n%%NNj0j0j0j0nnj0j0nj0J0J0K5Nm0l5l0J0J5%NNj0j0J5L5J5K5%%M0K5NNl0l0
-482B5nnk0j5j5k0%K5O0L0Nk0%j0K0L5K5J0j0nj5m0m0k0j0j5j0l0k5k5nnJ5J0K0J5j0nK5K5
-484c5K5K5K0J5K5K5J0J5j5j0k0k0NK0M0J5J5J0nj0j5l5m0m0j0NK0%j5j0J0%J0N%%NJ0J5n
-487F0%Nn%NJ0Nj5j5j0n%j0nj5j0%K5J5j0j5NK0K5K5K0Nj0l0l0j0j5NJ0j0j0j5J0J0J5J5j0
-490C5J0J5J0J0NNNk0k5%J0J0%%n%J0J0Nj5l5l0l0l0nK5N0N5M5J5j0k5m0j5j0J5K0J5K5%j5
-493I5k0J0Nj0l0m0j5j0%%%J0%K0M0J5J5J0J0K0K0J0j0k5m5l0k0j5j5%%j0j5j0NM0M0L5J0
-495I0nj0j5%j0nk5NNNj5k5NJ0J0J5J0J5N%NN%%J5J0%nk5k5n%k0k0k0%J5J5K5L0N%K0M5J5
-498A50j0j0m5k5n%%j5j0J0J5%N%%j5j0J0J5K0Nj0j5j0j5nj0J0Nj0l5k0NJ5J5J5J5j0nk5k5
-501c0%J5K5K0J0j0k5k5k0K5M0M0J5J0n%j0j0k0k0%%K0J5J5J5L0L0K0nk0k5nnnnk5k0k0j5
-504B0K0K0K0nj5NK0K5NJ0%L0K0%j5j0k5k5k5l0k0%J5L5L5J5%j0j5j5l5j5J0J0j0j0j0j0%
-507A5n%%%%j5J5%J0NJ0K5L0Nk0k5nJ0Nj0j0nnnn%K5J0j0j0J5J5J5nj5J0J0%Nj0J0%k5k0%
-510D0%n%NJ0nnnNNK5K5J0k5m5n0k5%J5K0J5J0J5J5K5K5J0j0%j0J5J0J0k5m5m0k0%J5j0j5
-512a5j5K0N0M5K0N%%k5n0m5k0%%%J5J5J0NJ0J0J0J0J0J0NNNJ0NNNNN%j5nnj5%%nn%m0k5k0
[truncated: 6,054,427 more chars]
