# Supplementary material for: Discovery of RNA-binding fragments using biolayer interferometry
Source: RSC Med Chem. 2025 Sep 19;16(11):5629–40. doi: 10.1039/d5md00673b (PMC12483148; doi:10.1039/d5md00673b)
Supplement: MD-016-D5MD00673B-s002 [file MD-016-D5MD00673B-s002.zip › NMR_assay_data/33_D1D10_125160275.jdx]

##TITLE=	20240718 D1D10 125160275 33
##JCAMP-DX=	6.0	$$ MestReNova 14.2.0-26256
##DATA TYPE=	LINK
##BLOCK_ID=	1
##BLOCKS=	13   
##ORIGIN=	Mestrelab Research S.L.
##OWNER=	jan-ake
##$MNOVA/LINK_BLOCK_TYPE=	DOCUMENT
##TITLE=	(1) 20240718 D1D10 only.10.fid


(2)  #
##JCAMP-DX=	6.0	$$ MestReNova 14.2.0-26256
##DATA TYPE=	LINK
##BLOCK_ID=	2
##BLOCKS=	2    
##ORIGIN=	Mestrelab Research S.L.
##OWNER=	jan-ake
##$MNOVA/LINK_BLOCK_TYPE=	PAGE
##TITLE=	 #
##JCAMP-DX=	6.0	$$ MestReNova 14.2.0-26256
##DATA TYPE=	LINK
##BLOCK_ID=	3
##BLOCKS=	1    
##ORIGIN=	Mestrelab Research S.L.
##OWNER=	jan-ake
##$MNOVA/LINK_BLOCK_TYPE=	ITEM	$$ Molecule
##$MNOVA/ITEM/POLYGON=	(XY..XY)
5322,5837.24
5893.99,5837.24
5893.99,6258.31
5322,6258.31
5322,5837.24
##$MNOVA/ITEM/Z=	1
##$MNOVA/ITEM/ANGLE=	0
##TITLE=	
##JCAMP-CS=	3.7	$$ MestReNova 14.2.0-26256
##ORIGIN=	Mestrelab Research S.L.
##OWNER=	jan-ake
##BLOCK_ID=	4
##NAMES=	
##ATOMLIST=	
$$ AN	AS	NH
	1	C	1
	2	C	 
	3	C	1
	4	C	1
	5	C	1
	6	C	1
	7	N	 
	8	C	 
	9	C	1
	10	C	 
	11	N	 
	12	O	1
	13	C	3
##BONDLIST=	
$$ AN1	AN2	BT
	1	2	D
	2	3	S
	3	4	D
	4	5	S
	5	6	D
	1	6	S
	2	7	S
	7	8	S
	8	9	D
	9	10	S
	10	11	D
	11	7	S
	8	12	S
	10	13	S
##MAXRASTER=	32768
##XY_RASTER=	
$$ AN	X	Y	Z
	1	337	-31849	0
	2	815	-31573	0
	3	815	-31021	0
	4	337	-30745	0
	5	-140	-31021	0
	6	-140	-31573	0
	7	1293	-31849	0
	8	1350	-32398	0
	9	1890	-32513	0
	10	2166	-32035	0
	11	1797	-31625	0
	12	940	-32768	0
	13	2715	-31977	0
##END=	
##END=	
##TITLE=	20240718 D1D10 only.10.fid

##JCAMP-DX=	6.0	$$ MestReNova 14.2.0-26256
##DATA TYPE=	LINK
##BLOCK_ID=	5
##BLOCKS=	1    
##ORIGIN=	Mestrelab Research S.L.
##OWNER=	jan-ake
##$MNOVA/LINK_BLOCK_TYPE=	ITEM	$$ NMR Spectrum
##$MNOVA/ITEM/POLYGON=	(XY..XY)
5321,5835
8722,5835
8722,8208
5321,8208
5321,5835
##$MNOVA/ITEM/Z=	0
##$MNOVA/ITEM/ANGLE=	0
##TITLE=	20240718 D1D10 only.10.fid
##JCAMP-DX=	6.0	$$ MestReNova 14.2.0-26256
##BLOCK_ID=	6
##DATA TYPE=	NMR SPECTRUM
##DATA CLASS=	XYDATA
##NUMDIM=	1
##ORIGIN=	Bruker BioSpin GmbH
##OWNER=	nmr
##.OBSERVE FREQUENCY=	600.07281942800000252
##.OBSERVE NUCLEUS=	^1H
##.SOLVENT NAME=	H2O+D2O+DMSO
##.PULSE SEQUENCE=	noesygppr1d
##LONGDATE=	2024/07/18 21:00:00.000
##.ACQUISITIONMODE=	SIMULTANEOUS (DQD)
##$ORIGINAL FORMAT=	Bruker XWIN-NMR
##$MNOVA/SCALES_VERSION=	9
##$PARAMETER FILE=	(acqus, ASCII, /Volumes/jahus0271/20240718%20D1D10%20only/10/acqus, 0)
$$ ##TITLE= Parameter file, TopSpin 4.3.0
$$ ##JCAMPDX= 5.0
$$ ##DATATYPE= Parameter Values
$$ ##NPOINTS= 12	$$ modification sequence number
$$ ##ORIGIN= Bruker BioSpin GmbH
$$ ##OWNER= nmr
$$ $$ 2024-07-18 20:56:58.014 +0200  nmr@CZC7319KW6
$$ $$ C:/Bruker/nmrdata/jahus0271/20240718 D1D10 only/10/acqus
$$ $$ process C:\Bruker\TopSpin4.3.0\prog\mod\xwish3.exe
$$ ##$ACQT0= -5.13114363357315
$$ ##$AMP= (0..31)
$$ 100 100 100 100 100 100 100 100 100 100 100 100 100 100 100 100 100 100
$$ 100 100 100 100 100 100 100 100 100 100 100 100 100 100
$$ ##$AMPCOIL= (0..32)
$$ -1 0 0 0 0 0 0 0 0 0 0 0 0 0 0 0 0 0 0 0 0 0 0 0 0 0 0 0 0 0 0 0 0
$$ ##$AQSEQ= 0
$$ ##$AQ_mod= 3
$$ ##$AUNM= <au_zg pcal=1>
$$ ##$AUTOPOS= <Barcode: 3003141370>
$$ ##$BF1= 600.07
$$ ##$BF2= 600.07
$$ ##$BF3= 600.07
$$ ##$BF4= 600.07
$$ ##$BF5= 600.07
$$ ##$BF6= 600.07
$$ ##$BF7= 600.07
$$ ##$BF8= 600.07
$$ ##$BWFAC= (0..63)
$$ 0 0 0 0 0 0 0 0 0 0 0 0 0 0 0 0 0 0 0 0 0 0 0 0 0 0 0 0 0 0 0 0 0 0 0 0
$$ 0 0 0 0 0 0 0 0 0 0 0 0 0 0 0 0 0 0 0 0 0 0 0 0 0 0 0 0
$$ ##$BYTORDA= 0
$$ ##$CHANFCU= (0..24)
$$ 0 1 0 0 0 0 0 0 0 0 0 0 0 0 0 0 0 0 0 0 0 0 0 0 0
$$ ##$CHANREC= (0..24)
$$ 0 1 0 0 0 0 0 0 0 0 0 0 0 0 0 0 0 0 0 0 0 0 0 0 0
$$ ##$CHEMSTR= <none>
$$ ##$CNST= (0..63)
$$ 1 1 1 1 1 1 1 1 1 1 1 1 1 1 1 1 1 1 1 1 1 1 1 1 1 1 1 1 1 1 1 1 1 1 1 1
$$ 1 1 1 1 1 1 1 1 1 1 1 1 1 1 1 1 1 1 1 1 1 1 1 1 1 1 1 1
$$ ##$CPDPRG= (0..8)
$$ <> <> <> <> <> <> <> <> <>
$$ ##$D= (0..63)
$$ 0 2 0 0 0 0 0 0 0.01 0 0 0 2e-05 0 0 0 0.0002 0 0 0 0 0 0 0 0 0 0 0 0 0
$$ 0 0 0 0 0 0 0 0 0 0 0 0 0 0 0 0 0 0 0 0 0 0 0 0 0 0 0 0 0 0 0 0 0 0
$$ ##$DATE= 1721329200
$$ ##$DATE_START= 1721328992
$$ ##$DE= 41.32545
$$ ##$DE1= 4.5
$$ ##$DE2= 2
$$ ##$DEADC= 0.5
$$ ##$DECBNUC= <off>
$$ ##$DECIM= 1120
$$ ##$DECNUC= <off>
$$ ##$DECSTAT= 4
$$ ##$DEPA= 4.5
$$ ##$DERX= 1.5
$$ ##$DIGMOD= 3
$$ ##$DIGTYP= 17
$$ ##$DR= 32
$$ ##$DS= 2
$$ ##$DSPFIRM= 4
$$ ##$DSPFVS= 21
$$ ##$DTYPA= 2
$$ ##$EXP= <NOESYGPPR1D>
$$ ##$ExpStatus= 4
$$ ##$FCUCHAN= (0..9)
$$ 0 1 0 0 0 0 0 0 0 0
$$ ##$FILCOR= 0.9566
$$ ##$FL1= 0
$$ ##$FL2= 0
$$ ##$FL3= 0
$$ ##$FL4= 0
$$ ##$FN_INDIRECT= (0..7)
$$ 0 0 0 0 0 0 0 0
$$ ##$FOV= 0
$$ ##$FQ1LIST= <>
$$ ##$FQ2LIST= <>
$$ ##$FQ3LIST= <>
$$ ##$FQ4LIST= <>
$$ ##$FQ5LIST= <>
$$ ##$FQ6LIST= <>
$$ ##$FQ7LIST= <>
$$ ##$FQ8LIST= <>
$$ ##$FS= (0..7)
$$ 83 83 83 83 83 83 83 83
$$ ##$FTLPGN= 0
$$ ##$FW= 2.4e+08
$$ ##$FnILOOP= 0
$$ ##$FnMODE= 0
$$ ##$FnTYPE= 0
$$ ##$GPNAM= (0..31)
$$ <> <SMSQ10.100> <SMSQ10.100> <> <> <> <> <> <> <> <> <> <> <> <> <> <>
$$ <> <> <> <> <> <> <> <> <> <> <> <> <> <> <>
$$ ##$GPX= (0..31)
$$ 0 0 0 0 0 0 0 0 0 0 0 0 0 0 0 0 0 0 0 0 0 0 0 0 0 0 0 0 0 0 0 0
$$ ##$GPY= (0..31)
$$ 0 0 0 0 0 0 0 0 0 0 0 0 0 0 0 0 0 0 0 0 0 0 0 0 0 0 0 0 0 0 0 0
$$ ##$GPZ= (0..31)
$$ 0 50 -10 0 0 0 0 0 0 0 0 0 0 0 0 0 0 0 0 0 0 0 0 0 0 0 0 0 0 0 0 0
$$ ##$GRPDLY= 76
$$ ##$HDDUTY= 20
$$ ##$HDRATE= 1
$$ ##$HGAIN= (0..3)
$$ 0 0 0 0
$$ ##$HOLDER= 547
$$ ##$HPMOD= (0..32)
$$ 0 0 0 0 0 0 0 0 0 0 0 0 0 0 0 0 0 0 0 0 0 0 0 0 0 0 0 0 0 0 0 0 0
$$ ##$HPPRGN= 0
$$ ##$IN= (0..63)
$$ 0 0 0 0 0 0 0 0 0 0 0 0 0 0 0 0 0 0 0 0 0 0 0 0 0 0 0 0 0 0 0 0 0 0 0 0
$$ 0 0 0 0 0 0 0 0 0 0 0 0 0 0 0 0 0 0 0 0 0 0 0 0 0 0 0 0
$$ ##$INF= (0..7)
$$ 0 0 0 0 0 0 0 0
$$ ##$INP= (0..63)
$$ 0 0 0 0 0 0 0 0 0 0 0 0 0 0 0 0 0 0 0 0 0 0 0 0 0 0 0 0 0 0 0 0 0 0 0 0
$$ 0 0 0 0 0 0 0 0 0 0 0 0 0 0 0 0 0 0 0 0 0 0 0 0 0 0 0 0
$$ ##$INSTRUM= <CAB AV4 600 MHZ BASIC>
$$ ##$INTEGFAC= (0..63)
$$ 0 0 0 0 0 0 0 0 0 0 0 0 0 0 0 0 0 0 0 0 0 0 0 0 0 0 0 0 0 0 0 0 0 0 0 0
$$ 0 0 0 0 0 0 0 0 0 0 0 0 0 0 0 0 0 0 0 0 0 0 0 0 0 0 0 0
$$ ##$L= (0..31)
$$ 1 1 1 1 1 1 1 1 1 1 1 1 1 1 1 1 1 1 1 1 1 1 1 1 1 1 1 1 1 1 1 1
$$ ##$LFILTER= 100
$$ ##$LGAIN= -5
$$ ##$LINPSTP= 0
$$ ##$LOCKED= yes
$$ ##$LOCKFLD= -6305
$$ ##$LOCKGN= 129.448440551758
$$ ##$LOCKPOW= -18
$$ ##$LOCKPPM= 4.69999980926514
$$ ##$LOCNUC= <2H>
$$ ##$LOCPHAS= 280.7834
$$ ##$LOCSHFT= yes
$$ ##$LOCSW= 0
$$ ##$LTIME= 0.349999994039536
$$ ##$MASR= 4200
$$ ##$MULEXPNO= (0..15)
$$ 0 0 0 0 0 0 0 0 0 0 0 0 0 0 0 0
$$ ##$NBL= 1
$$ ##$NC= 0
$$ ##$NLOGCH= 4
$$ ##$NOVFLW= 0
$$ ##$NS= 32
$$ ##$NUC1= <1H>
$$ ##$NUC2= <off>
$$ ##$NUC3= <off>
$$ ##$NUC4= <off>
$$ ##$NUC5= <off>
$$ ##$NUC6= <off>
$$ ##$NUC7= <off>
$$ ##$NUC8= <off>
$$ ##$NUCLEUS= <off>
$$ ##$NUSLIST= <automatic>
$$ ##$NusAMOUNT= 100
$$ ##$NusFPNZ= no
$$ ##$NusJSP= 0
$$ ##$NusSEED= 54321
$$ ##$NusSPTYPE= 0
$$ ##$NusT2= 1
$$ ##$NusTD= 0
$$ ##$O1= 2819.5
$$ ##$O2= 2819.428
$$ ##$O3= 2819.428
$$ ##$O4= 2819.428
$$ ##$O5= 2819.428
$$ ##$O6= 2819.428
$$ ##$O7= 2819.428
$$ ##$O8= 2819.428
$$ ##$OVERFLW= 0
$$ ##$P= (0..63)
$$ 8.06 8.06 16.12 0 0 16.5 25 50 20000 0 0 80000 80000 1000 0 0 1000 2500
$$ 100000 600 0 0 0 0 0 180 100000 8.06 0 1000 0 0 20000 0 0 0 0 0 0 0 2000
$$ 0 0 0 200 0 80000 46600 10000 30000 66000 0 3300 0 4000 0 0 0 0 0 0 0 0
$$ 0
$$ ##$PACOIL= (0..32)
$$ 1 5 0 3 4 2 0 0 0 0 0 0 0 0 0 0 0 0 0 0 0 0 0 0 0 0 0 0 0 0 0 0 0
$$ ##$PAPS= 0
$$ ##$PARMODE= 0
$$ ##$PCPD= (0..9)
$$ 0 70 0 0 0 0 0 0 0 0
$$ ##$PEXSEL= (0..9)
$$ 1 1 1 1 1 1 1 1 1 1
$$ ##$PHCOR= (0..31)
$$ 0 0 0 0 0 0 0 0 0 0 0 0 0 0 0 0 0 0 0 0 0 0 0 0 0 0 0 0 0 0 0 0
$$ ##$PHLIST= <>
$$ ##$PH_ref= 0
$$ ##$PL= (0..63)
$$ 120 120 120 120 120 120 120 120 120 120 120 120 120 120 120 120 120 120
$$ 120 120 120 120 120 120 120 120 120 120 120 120 120 120 120 120 120 120
$$ 120 120 120 120 120 120 120 120 120 120 120 120 120 120 120 120 120 120
$$ 120 120 120 120 120 120 120 120 120 120
$$ ##$PLSTEP= 0.1
$$ ##$PLSTRT= -6
$$ ##$PLW= (0..63)
$$ 0 6.4045 0 0 0 0 0 0 0 1.6624e-05 0.66495 0.051308 0 0 0 0 0 0 6.4045 0.084815
$$ 0 0 0 0 0 0 0 0.051308 0 0.66495 0 0 6.6495e-07 0 0 0 0 0 0 0 0 0 0 0 0
$$ 0 0 0 0 0 0 0 0 0 0 0 0 0 0 0 0 0 0 0
$$ ##$PLWMAX= (0..7)
$$ 104.7619 0 0 0 0 0 0 0
$$ ##$PQPHASE= 0
$$ ##$PQSCALE= 1
$$ ##$PR= 1
$$ ##$PRECHAN= (0..32)
$$ -1 2 3 0 4 -1 5 -1 1 -1 -1 -1 -1 -1 -1 -1 -1 -1 -1 -1 -1 -1 -1 -1 -1 -1
$$ -1 -1 -1 -1 -1 -1 -1
$$ ##$PROBHD= <Z151284_0002 (CP QCI 600S3 H/P/C-N-D-05 Z)>
$$ ##$PROBINPUTS= (0..15)
$$ <1H> <31P> <13C> <15N> <2H> <> <> <> <> <> <> <> <> <> <> <>
$$ ##$PULPROG= <noesygppr1d>
$$ ##$PW= 0
$$ ##$PYNM= <>
$$ ##$ProjAngle= 0
$$ ##$QNP= 0
$$ ##$RECCHAN= (0..9)
$$ 0 1 0 0 0 0 0 0 0 0
$$ ##$RECPH= 0
$$ ##$RECPRE= (0..24)
$$ -1 0 -1 -1 -1 -1 -1 -1 -1 -1 -1 -1 -1 -1 -1 -1 -1 -1 -1 -1 -1 -1 -1 -1
$$ -1
$$ ##$RECPRFX= (0..32)
$$ 1 0 1 0 1 1 0 0 0 0 0 0 0 0 0 0 0 0 0 0 0 0 0 0 0 0 0 0 0 0 0 0 0
$$ ##$RG= 71.8
$$ ##$RO= 0
$$ ##$RSEL= (0..24)
$$ 0 1 0 0 0 0 0 0 0 0 0 0 0 0 0 0 0 0 0 0 0 0 0 0 0
$$ ##$SAMPLEID= <>
$$ ##$SFO1= 600.072819428
$$ ##$SFO2= 600.072819428
$$ ##$SFO3= 600.072819428
$$ ##$SFO4= 600.072819428
$$ ##$SFO5= 600.072819428
$$ ##$SFO6= 600.072819428
$$ ##$SFO7= 600.072819428
$$ ##$SFO8= 600.072819428
$$ ##$SHAPPR= (0..15)
$$ 1 1 1 1 1 1 1 1 1 1 1 1 1 1 1 1
$$ ##$SOLVENT= <H2O+D2O+DMSO>
$$ ##$SOLVOLD= <off>
$$ ##$SP= (0..63)
$$ 120 120 120 120 120 120 120 120 120 120 120 120 120 120 120 120 120 120
$$ 120 120 120 120 120 120 120 120 120 120 120 120 120 120 120 120 120 120
$$ 120 120 120 120 120 120 120 120 120 120 120 120 120 120 120 120 120 120
$$ 120 120 120 120 120 120 120 120 120 120
$$ ##$SPECTR= 0
$$ ##$SPINCNT= 0
$$ ##$SPNAM= (0..63)
$$ <> <Gaus1_270.1000> <Gaus1_180r.1000> <> <> <Sinc1.1000> <Squa100.1000>
$$ <> <Squa100.1000> <> <Sinc1.1000> <Sinc1.1000> <> <> <> <> <> <> <> <Sinc1.1000>
$$ <Sinc1.1000> <Sinc1.1000> <Sinc1.1000> <> <> <> <> <> <> <Crp60,20,20.10>
$$ <Bip720,50,20.1> <> <> <Sinc1.1000> <Rsnob.1000> <Gaus1_180r.1000> <Gaus1_180r.1000>
$$ <Crp_psyche.20> <> <> <Gaus1_180i.1000> <Squa100.1000> <> <> <> <> <Reburp.1000>
$$ <> <> <> <> <> <> <> <> <> <> <> <> <> <> <> <> <>
$$ ##$SPOAL= (0..63)
$$ 0.5 1 0.5 0.5 0.5 0.5 0.5 0.5 0.5 0.5 0.5 0.5 0.5 0.5 0.5 0.5 0.5 0.5 0.5
$$ 1 1 1 1 0.5 0.5 0.5 0.5 0.5 0.5 0.5 0.5 0.5 0.5 0.5 0.5 0.5 0.5 0.5 0.5
$$ 0.5 0.5 0.5 0.5 0.5 0.5 0.5 0.5 0.5 0.5 0.5 0.5 0.5 0.5 0.5 0.5 0.5 0.5
$$ 0.5 0.5 0.5 0.5 0.5 0.5 0.5
$$ ##$SPOFFS= (0..63)
$$ 0 0 0 0 0 0 0 0 0 0 0 0 0 0 0 0 0 0 0 0 0 0 0 0 0 0 0 0 0 0 0 0 0 0 0 0
$$ 0 0 0 0 0 0 0 0 0 0 0 0 0 0 0 0 0 0 0 0 0 0 0 0 0 0 0 0
$$ ##$SPPEX= (0..63)
$$ 0 0 0 0 0 0 0 0 0 0 0 0 0 0 0 0 0 0 0 0 0 0 0 0 0 0 0 0 0 0 0 0 0 0 0 0
$$ 0 0 0 0 0 0 0 0 0 0 0 0 0 0 0 0 0 0 0 0 0 0 0 0 0 0 0 0
$$ ##$SPW= (0..63)
$$ 0 3.4501e-06 1.5334e-06 0 0 0.0011984 1.6624e-05 0 4.1559e-08 0 0.0011984
$$ 0.0011984 0 0 0 0 0 0 0 2.44765e-06 3.804793e-06 1.776569e-06 9.580888e-06
$$ 0 0 0 0 0 0 0.015874 0.66495 0 0 7.4897e-05 1.6763e-05 1.5334e-06 9.8135e-05
$$ 5.4823e-05 0 0 2.2529e-06 4.1559e-08 0 0 0 0 0.023016 0 0 0 0 0 0 0 0 0
$$ 0 0 0 0 0 0 0 0
$$ ##$SUBNAM= (0..9)
$$ <> <> <> <> <> <> <> <> <> <>
$$ ##$SW= 29.758293125432
$$ ##$SWIBOX= (0..32)
$$ 0 3 0 0 0 0 0 0 0 0 0 0 0 0 0 0 0 0 0 0 0 0 0 0 0 0 0 0 0 0 0 0 0
$$ ##$SW_h= 17857.1428571429
$$ ##$SWfinal= 0
$$ ##$SigLockShift= 0
$$ ##$TD= 142856
$$ ##$TD0= 1
$$ ##$TD_INDIRECT= (0..7)
$$ 0 0 0 0 0 0 0 0
$$ ##$TDav= 1
$$ ##$TE= 297.9997
$$ ##$TE1= 299.7153
$$ ##$TE2= 0
$$ ##$TE3= 0
$$ ##$TE4= 0
$$ ##$TEG= 300
$$ ##$TE_MAGNET= 0
$$ ##$TE_PIDX= 1
$$ ##$TE_RAW= 299.7153
$$ ##$TE_STAB= (0..9)
$$ 2 2 0 0 0 0 0 0 0 0
$$ ##$TOTROT= (0..63)
$$ 0 0 0 0 0 0 0 0 0 0 0 0 0 0 0 0 0 0 0 0 0 0 0 0 0 0 0 0 0 0 0 0 0 0 0 0
$$ 0 0 0 0 0 0 0 0 0 0 0 0 0 0 0 0 0 0 0 0 0 0 0 0 0 0 0 0
$$ ##$TUBE_TYPE= <>
$$ ##$USERA1= <>
$$ ##$USERA10= <>
$$ ##$USERA2= <>
$$ ##$USERA3= <>
$$ ##$USERA4= <>
$$ ##$USERA5= <>
$$ ##$USERA6= <>
$$ ##$USERA7= <>
$$ ##$USERA8= <>
$$ ##$USERA9= <>
$$ ##$UUID= <f9a54649-c551-4685-83d5-594c35514373>
$$ ##$V9= 5
$$ ##$VALIDCODE= -1
$$ ##$VALIST= <>
$$ ##$VCLIST= <>
$$ ##$VDLIST= <>
$$ ##$VPLIST= <>
$$ ##$VTLIST= <>
$$ ##$WAVEMAKER= (0..7)
$$ <> <> <> <> <> <> <> <>
$$ ##$WBST= 1024
$$ ##$WBSW= (0..7)
$$ 8 10 10 10 10 10 10 10
$$ ##$XL= 0
$$ ##$YL= 0
$$ ##$YMAX_a= 2370664035.96094
$$ ##$YMIN_a= -3542378022.75
$$ ##$ZGOPTNS= <-DFLAG_BLK>
$$ ##$scaledByNS= no
$$ ##$scaledByRG= no
$$ ##$shimCoilTempK= 300.15
$$ ##END=
$$ 
##$PARAMETER FILE=	(audita.txt, ASCII, /Volumes/jahus0271/20240718%20D1D10%20only/10/audita.txt, 0)
$$ ##TITLE= Audit trail, TopSpin 4.3.0
$$ ##JCAMPDX= 5.01
$$ ##ORIGIN= Bruker BioSpin GmbH
$$ ##OWNER= root
$$ $$ /root/.topspin-BladeEpu/local_acqu/20240718 D1D10 only/10/audita.txt
$$ ##AUDIT TRAIL=  $$ (NUMBER, WHEN, WHO, WHERE, PROCESS, VERSION, WHAT)
$$ (   1,<2024-07-18T18:56:32.861+0000>,<CZC7319KW6\nmr>,<CZC7319KW6>,<go4>,<TopSpin 4.3.0>,
$$       <acquisition in progress>)
$$ $$ C:/Bruker/nmrdata/jahus0271/20240718 D1D10 only/10/audita.txt
$$ (   2,<2024-07-18T19:00:00.037+0000>,<CZC7319KW6\nmr>,<CZC7319KW6>,<go4>,<TopSpin 4.3.0>,
$$       <created by zg on 'CAB AV4 600 MHZ BASIC' (CZC7319KW6) by user 'CZC7319KW6\nmr'
$$        on data set with UUID '730afe3e-4537-11ef-b3c8-001395264de6'
$$        started at 2024-07-18 18:56:32.861 +0000, POWCHK enabled, PULCHK disabled,
$$        completed at 2024-07-18 19:00:00.036 +0000
$$        configuration hash MD5:
$$        2C CE AA 86 5E 77 A0 E6 62 B9 BC D1 C3 42 5A 88
$$        double data hash MD5: 142856
$$        B8 8A 4C C7 2F 3A 43 BC A6 34 C8 9C AF 8B 92 FC>)
$$ (   3,<2024-07-18T20:56:57.842+0200>,<nmr>,<CZC7319KW6>,<xwish3>,<TopSpin 4.3.0>,
$$       <ICON-NMR User ID: jahus0271
$$        double data hash MD5: 142856
$$        B8 8A 4C C7 2F 3A 43 BC A6 34 C8 9C AF 8B 92 FC>)
$$ ##END=
$$ 
$$ $$ hash MD5
$$ $$ 37 9B 50 0A A0 56 74 EA D9 EF 3F 75 8E B6 D4 26
$$ 
##$PARAMETER FILE=	(auditp.txt, ASCII, /Volumes/jahus0271/20240718%20D1D10%20only/10/pdata/1/auditp.txt, 0)
$$ ##TITLE= Audit trail, TopSpin 4.3.0
$$ ##JCAMPDX= 5.01
$$ ##ORIGIN= Bruker BioSpin GmbH
$$ ##OWNER= nmr
$$ $$ C:/Bruker/nmrdata/jahus0271/20240718 D1D10 only/10/pdata/1/auditp.txt
$$ ##AUDIT TRAIL=  $$ (NUMBER, WHEN, WHO, WHERE, PROCESS, VERSION, WHAT)
$$ (   1,<2024-07-18T18:56:32.861+0000>,<CZC7319KW6\nmr>,<CZC7319KW6>,<go4>,<TopSpin 4.3.0>,
$$       <acquisition in progress>)
$$ $$ C:/Bruker/nmrdata/jahus0271/20240718 D1D10 only/10/audita.txt
$$ (   2,<2024-07-18T19:00:00.037+0000>,<CZC7319KW6\nmr>,<CZC7319KW6>,<go4>,<TopSpin 4.3.0>,
$$       <created by zg on 'CAB AV4 600 MHZ BASIC' (CZC7319KW6) by user 'CZC7319KW6\nmr'
$$        on data set with UUID '730afe3e-4537-11ef-b3c8-001395264de6'
$$        started at 2024-07-18 18:56:32.861 +0000, POWCHK enabled, PULCHK disabled,
$$        completed at 2024-07-18 19:00:00.036 +0000
$$        configuration hash MD5:
$$        2C CE AA 86 5E 77 A0 E6 62 B9 BC D1 C3 42 5A 88
$$        double data hash MD5: 142856
$$        B8 8A 4C C7 2F 3A 43 BC A6 34 C8 9C AF 8B 92 FC>)
$$ (   3,<2024-07-18T20:56:57.842+0200>,<nmr>,<CZC7319KW6>,<xwish3>,<TopSpin 4.3.0>,
$$       <ICON-NMR User ID: jahus0271
$$        double data hash MD5: 142856
$$        B8 8A 4C C7 2F 3A 43 BC A6 34 C8 9C AF 8B 92 FC>)
$$ (   4,<2024-07-18T20:56:58.999+0200>,<nmr/jahus0271>,<CZC7319KW6>,<proc1d>,<TopSpin 4.3.0>,
$$       <Start of raw data processing
$$        efp LB = 0.3 FT_mod = 6 PKNL = 1 PHC0 = 0 PHC1 = 0 SI = 128K 
$$        data hash MD5: 128K
$$        CA 11 B4 AB 9F 95 18 AC CF F9 07 31 9D 2A 0E 94>)
$$ (   5,<2024-07-18T20:56:59.931+0200>,<nmr/jahus0271>,<CZC7319KW6>,<proc1d>,<TopSpin 4.3.0>,
$$       <pk PHC0 = 55.56335 PHC1 = 0 
$$        data hash MD5: 128K
$$        A0 9B 14 C7 1E 85 99 ED BF 8C 78 75 9F 02 66 E1>)
$$ (   6,<2024-07-18T20:57:00.321+0200>,<nmr/jahus0271>,<CZC7319KW6>,<xwish3>,<TopSpin 4.3.0>,
$$       <ICON-NMR User ID: jahus0271
$$        data hash MD5: 128K
$$        A0 9B 14 C7 1E 85 99 ED BF 8C 78 75 9F 02 66 E1>)
$$ ##END=
$$ 
$$ $$ hash MD5
$$ $$ 07 FA 1F 1D 01 6B 89 1C BD CC DA 17 86 5B E4 71
$$ 
##$PARAMETER FILE=	(datafile, ASCII, /Volumes/jahus0271/20240718%20D1D10%20only/10/fid, 0)
$$ 
##$PARAMETER FILE=	(format.temp, ASCII, /Volumes/jahus0271/20240718%20D1D10%20only/10/format.temp, 0)
$$ EDIT_PAR COMMAND FILE
$$ 
$$ DI_MODE         LONG
$$ ED_ENTRY        ACQU
$$ ORDER           FILE
$$ 
$$ 
$$ HEADER		"F2 - Acquisition Parameters"
$$ T_NAME		Date_
$$ 		TYPE	R64
$$ 		CLASS	ACQU
$$ 		SUBRANGE 0.0 50000000
$$ 		REL	"Date_=itodate(DATE)"
$$ 		INV_REL	"DATE=datetoi(Date_,DATE)"
$$ 		FORMAT	"%14.0f"
$$ 		TEXT	" "
$$ END
$$ T_NAME		Time
$$ 		TYPE	R32
$$ 		CLASS	ACQU
$$ 		SUBRANGE 0.0 1000000
$$ 		REL	"Time=itotime(DATE)"
$$ 		INV_REL	"DATE=timetoi(Time,DATE)"
$$ 		FORMAT	"%14.2f h"
$$ 		TEXT	" "
$$ END
$$ NAME		INSTRUM
$$ 		TEXT	" "
$$ END
$$ NAME		PROBHD
$$ 		FORMAT	"%14.14s"
$$ 		TEXT	" "
$$ END
$$ NAME		PULPROG
$$ 		TEXT	" "
$$ END
$$ NAME		TD
$$ 		TEXT	" "
$$ END
$$ NAME		SOLVENT
$$ 		TEXT	" "
$$ END
$$ NAME		NS
$$ 		TEXT	" "
$$ END
$$ NAME		DS
$$ 		TEXT	" "
$$ END
$$ T_NAME		SWH
$$ 		TYPE	R64
$$ 		CLASS	ACQU
$$ 		SUBRANGE 0.0 1e8
$$ 		REL	"SWH=SW*SFO1"
$$ 		INV_REL "SW=SWH/SFO1"
$$ 		UNIT	"Hz"
$$ 		FORMAT	"%14.3f Hz"
$$ 		TEXT	" "
$$ END
$$ T_NAME          FIDRES
$$                 TYPE    R32
$$                 CLASS   ACQU
$$                 SUBRANGE 0.0 100000
$$                 REL     "FIDRES=2*SW*SFO1/TD"
$$                 INV_REL "TD = nextpow(2*SW*SFO1/FIDRES)"
$$ 		UNIT	"Hz"
$$ 		FORMAT	"%14.6f Hz"
$$ 		TEXT	" "
$$ END
$$ T_NAME          AQ
$$ 		TYPE	R32
$$ 		CLASS	ACQU
$$ 		SUBRANGE 0.0 1000
$$ 		REL	"AQ=aqcalc(SW,SFO1,TD,DIGTYP)"
$$ 		INV_REL	"TD=tdcalc(SW,SFO1,1.0e6*AQ,DIGTYP)"
$$ 		UNIT	"sec"
$$ 		FORMAT	"%14.7f sec"
$$ 		TEXT	" "
$$ END
$$ NAME		RG
$$ 		TEXT	" "
$$ END
$$ T_NAME          DW
$$ 		TYPE	R32
$$ 		CLASS	ACQU
$$ 		SUBRANGE 0.0 1000000
$$ 		REL	"DW=1/(2*SW*SFO1)"
$$ 		INV_REL	"SW=1000000/(2*(0.005+DW)*SFO1)"
$$ 		UNIT	"usec"
$$ 		FORMAT	"%14.3lf usec"
$$ 		TEXT	" "
$$ END
$$ NAME		DE
$$ 		FORMAT	"%14.2f usec"
$$ 		TEXT	" "
$$ END
$$ NAME		TE
$$ 		FORMAT	"%14.1f K"
$$ 		TEXT	" "
$$ END
$$ T_NAME		D1
$$ TYPE	R32
$$ CLASS	ACQU
$$ SUBRANGE 0.0 1e38
$$ REL	"D1=D[1]"
$$ INV_REL	"D[1]=D1"
$$ UNIT	"sec"
$$ FORMAT	"%14.8f sec"
$$ TEXT	" "
$$ END
$$ T_NAME		D8
$$ TYPE	R32
$$ CLASS	ACQU
$$ SUBRANGE 0.0 1e38
$$ REL	"D8=D[8]"
$$ INV_REL	"D[8]=D8"
$$ UNIT	"sec"
$$ FORMAT	"%14.8f sec"
$$ TEXT	" "
$$ END
$$ T_NAME		D12
$$ TYPE	R32
$$ CLASS	ACQU
$$ SUBRANGE 0.0 1e38
$$ REL	"D12=D[12]"
$$ INV_REL	"D[12]=D12"
$$ UNIT	"sec"
$$ FORMAT	"%14.8f sec"
$$ TEXT	" "
$$ END
$$ T_NAME		D16
$$ TYPE	R32
$$ CLASS	ACQU
$$ SUBRANGE 0.0 1e38
$$ REL	"D16=D[16]"
$$ INV_REL	"D[16]=D16"
$$ UNIT	"sec"
$$ FORMAT	"%14.8f sec"
$$ TEXT	" "
$$ END
$$ NAME		TD0
$$ TEXT	" "
$$ END
$$ NAME		ZGOPTNS
$$ TEXT	" "
$$ END
$$ NAME		SFO1
$$ FORMAT	"%14.7f MHz"
$$ TEXT	" "
$$ END
$$ NAME		NUC1
$$ NONEDIT
$$ TEXT	" "
$$ END
$$ T_NAME		P0
$$ TYPE	R32
$$ CLASS	ACQU
$$ SUBRANGE 0.0 1.0e10
$$ REL	"P0=P[0]"
$$ INV_REL	"P[0]=P0"
$$ UNIT	"usec"
$$ FORMAT	"%14.2f usec"
$$ TEXT	" "
$$ END
$$ T_NAME		P1
$$ TYPE	R32
$$ CLASS	ACQU
$$ SUBRANGE 0.0 1.0e10
$$ REL	"P1=P[1]"
$$ INV_REL	"P[1]=P1"
$$ UNIT	"usec"
$$ FORMAT	"%14.2f usec"
$$ TEXT	" "
$$ END
$$ T_NAME		PLW1
$$ TYPE	R32
$$ CLASS	ACQU
$$ REL	"PLW1=PLW[1]"
$$ INV_REL	"PLW[1]=PLW1"
$$ UNIT	"W"
$$ FORMAT	"%14.8f W"
$$ TEXT	"power PLW1 "
$$ END
$$ T_NAME		PLW9
$$ TYPE	R32
$$ CLASS	ACQU
$$ REL	"PLW9=PLW[9]"
$$ INV_REL	"PLW[9]=PLW9"
$$ UNIT	"W"
$$ FORMAT	"%14.8f W"
$$ TEXT	"power PLW9 "
$$ END
$$ NAME		GPNAM[1]
$$ TEXT	" "
$$ END
$$ T_NAME		GPZ1
$$ TYPE	R32
$$ CLASS	ACQU
$$ SUBRANGE -100.0 100.0
$$ REL	"GPZ1=GPZ[1]"
$$ INV_REL	"GPZ[1]=GPZ1"
$$ UNIT	"%"
$$ FORMAT	"%14.2f %"
$$ TEXT	" "
$$ END
$$ NAME		GPNAM[2]
$$ TEXT	" "
$$ END
$$ T_NAME		GPZ2
$$ TYPE	R32
$$ CLASS	ACQU
$$ SUBRANGE -100.0 100.0
$$ REL	"GPZ2=GPZ[2]"
$$ INV_REL	"GPZ[2]=GPZ2"
$$ UNIT	"%"
$$ FORMAT	"%14.2f %"
$$ TEXT	" "
$$ END
$$ T_NAME		P16
$$ TYPE	R32
$$ CLASS	ACQU
$$ SUBRANGE 0.0 1.0e10
$$ REL	"P16=P[16]"
$$ INV_REL	"P[16]=P16"
$$ UNIT	"usec"
$$ FORMAT	"%14.2f usec"
$$ TEXT	" "
$$ END
$$ 
##$PARAMETER FILE=	(procs, ASCII, /Volumes/jahus0271/20240718%20D1D10%20only/10/pdata/1/procs, 0)
$$ ##TITLE= Parameter file, TopSpin 4.3.0
$$ ##JCAMPDX= 5.0
$$ ##DATATYPE= Parameter Values
$$ ##NPOINTS= 6	$$ modification sequence number
$$ ##ORIGIN= Bruker BioSpin GmbH
$$ ##OWNER= nmr
$$ $$ 2024-07-18 20:57:00.087 +0200  nmr@CZC7319KW6
$$ $$ C:/Bruker/nmrdata/jahus0271/20240718 D1D10 only/10/pdata/1/procs
$$ $$ process C:\Bruker\TopSpin4.3.0\prog\mod\sref.exe
$$ ##$ABSF1= 0
$$ ##$ABSF2= 0
$$ ##$ABSG= 0
$$ ##$ABSL= 0
$$ ##$ALPHA= 0
$$ ##$AQORDER= 0
$$ ##$ASSFAC= 0
$$ ##$ASSFACI= 0
$$ ##$ASSFACX= 0
$$ ##$ASSWID= 0
$$ ##$AUNMP= <proc_plasma_noesy>
$$ ##$AXLEFT= 0
$$ ##$AXNAME= <>
$$ ##$AXNUC= <1H>
$$ ##$AXRIGHT= 0
$$ ##$AXTYPE= 0
$$ ##$AXUNIT= <>
$$ ##$AZFE= 0.1
$$ ##$AZFW= 0.1
$$ ##$BCFW= 0
$$ ##$BC_mod= 0
$$ ##$BYTORDP= 0
$$ ##$COROFFS= 0
$$ ##$CY= 100
$$ ##$DATMOD= 1
$$ ##$DC= 0
$$ ##$DFILT= <>
$$ ##$DTYPP= 0
$$ ##$ERETIC= no
$$ ##$F1P= 12
$$ ##$F2P= -0.5
$$ ##$FCOR= 1
$$ ##$FTSIZE= 131072
$$ ##$FT_mod= 6
$$ ##$GAMMA= 0
$$ ##$GB= 0
$$ ##$INTBC= 1
$$ ##$INTSCL= 1
$$ ##$ISEN= 128
$$ ##$LB= 0.3
$$ ##$LEV0= 0
$$ ##$LPBIN= 0
$$ ##$MAXI= 10000
$$ ##$MC2= 0
$$ ##$MEAN= 0
$$ ##$ME_mod= 0
$$ ##$MI= 0
$$ ##$MddCEXP= no
$$ ##$MddCT_SP= no
$$ ##$MddF180= no
$$ ##$MddLAMBDA= 0
$$ ##$MddMEMORY= 0
$$ ##$MddMERGE= 0
$$ ##$MddNCOMP= 0
$$ ##$MddNITER= 0
$$ ##$MddNOISE= 0
$$ ##$MddPHASE= 0
$$ ##$MddSEED= 0
$$ ##$MddSRSIZE= 0
$$ ##$Mdd_CsALG= 0
$$ ##$Mdd_CsLAMBDA= 0
$$ ##$Mdd_CsNITER= 0
$$ ##$Mdd_CsNORM= 0
$$ ##$Mdd_CsVE= no
$$ ##$Mdd_CsZF= 0
$$ ##$Mdd_LrLAMBDA= 0
$$ ##$Mdd_LrNITER= 0
$$ ##$Mdd_LrRANK= 0
$$ ##$Mdd_LrZF= 0
$$ ##$Mdd_mod= 0
$$ ##$NCOEF= 0
$$ ##$NC_proc= 15
$$ ##$NLEV= 6
$$ ##$NOISF1= 7.934625
$$ ##$NOISF2= 7.601621
$$ ##$NSP= 0
$$ ##$NTH_PI= 0
$$ ##$NZP= 0
$$ ##$OFFSET= 19.57771
$$ ##$PC= 1
$$ ##$PHC0= 55.56335
$$ ##$PHC1= 0
$$ ##$PH_mod= 1
$$ ##$PKNL= yes
$$ ##$PPARMOD= 0
$$ ##$PPDIAG= 0
$$ ##$PPIPTYP= 0
$$ ##$PPMPNUM= 100
$$ ##$PPRESOL= 1
$$ ##$PSCAL= 4
$$ ##$PSIGN= 0
$$ ##$PYNMP= <proc.py>
$$ ##$RDF1= 0
$$ ##$RDF2= 0
$$ ##$RDFWHM= 0
$$ ##$RDINT= 0
$$ ##$RDPOS= 0
$$ ##$REVERSE= no
$$ ##$SF= 600.07
$$ ##$SI= 131072
$$ ##$SIGF1= 9
$$ ##$SIGF2= 5
$$ ##$SINO= 0
$$ ##$SIOLD= 131072
$$ ##$SPECTYP= <PROTON>
$$ ##$SREF_mod= 1
$$ ##$SREGLST= <1H.H2O+D2O>
$$ ##$SSB= 0
$$ ##$STSI= 131072
$$ ##$STSR= 0
$$ ##$SW_p= 17857.1428571429
$$ ##$SYMM= 0
$$ ##$S_DEV= 0
$$ ##$TDeff= 142856
$$ ##$TDoff= 0
$$ ##$TI= <>
$$ ##$TILT= no
$$ ##$TM1= 0
$$ ##$TM2= 0
$$ ##$TOPLEV= 0
$$ ##$USERP1= <>
$$ ##$USERP10= <>
$$ ##$USERP2= <>
$$ ##$USERP3= <>
$$ ##$USERP4= <>
$$ ##$USERP5= <>
$$ ##$USERP6= <>
$$ ##$USERP7= <>
$$ ##$USERP8= <>
$$ ##$USERP9= <>
$$ ##$WDW= 1
$$ ##$XDIM= 0
$$ ##$YMAX_p= 25252482
$$ ##$YMIN_p= -478240454
$$ ##END=
$$ 
##$PARAMETER FILE=	(title, ASCII, /Volumes/jahus0271/20240718%20D1D10%20only/10/pdata/1/title, 0)
$$ 
$$ 
##$PARAMETER FILE=	(uxnmr.par, ASCII, /Volumes/jahus0271/20240718%20D1D10%20only/10/uxnmr.par, 0)
$$ ##TITLE= Parameter file, TopSpin 4.3.0
$$ ##JCAMPDX= 5.0
$$ ##DATATYPE= Parameter Values
$$ ##NPOINTS= 1	$$ modification sequence number
$$ ##ORIGIN= Bruker BioSpin GmbH
$$ ##OWNER= root
$$ $$ 2024-06-17 07:41:48.056 +0000  root@BladeEpu
$$ $$ /opt/topspin/conf/instr/spect/uxnmr.par
$$ $$ process /opt/topspin/prog/mod/cfserver
$$ ##$ACBTAT= (0..64)
$$ 0 66 66 66 72 50 0 0 0 0 0 0 0 0 0 0 0 0 0 0 0 0 0 0 0 0 0 0 0 0 0 0 0
$$ 0 0 0 0 0 0 0 0 0 0 0 0 0 0 0 0 0 0 0 0 0 0 0 0 0 0 0 0 0 0 0 0
$$ ##$ACBTBLK= (0..64)
$$ 0 35 36 34 33 41 0 0 0 0 0 0 0 0 0 0 0 0 0 0 0 0 0 0 0 0 0 0 0 0 0 0 0
$$ 0 0 0 0 0 0 0 0 0 0 0 0 0 0 0 0 0 0 0 0 0 0 0 0 0 0 0 0 0 0 0 0
$$ ##$ACBTCTL= (0..64)
$$ 0 6 6 6 6 6 0 0 0 0 0 0 0 0 0 0 0 0 0 0 0 0 0 0 0 0 0 0 0 0 0 0 0 0 0 0
$$ 0 0 0 0 0 0 0 0 0 0 0 0 0 0 0 0 0 0 0 0 0 0 0 0 0 0 0 0 0
$$ ##$ACBTDI= (0..64)
$$ 0 -1062706419 -1062706419 -1062706420 -1062706420 -1062706415 0 0 0 0 0
$$ 0 0 0 0 0 0 0 0 0 0 0 0 0 0 0 0 0 0 0 0 0 0 0 0 0 0 0 0 0 0 0 0 0 0 0 0
$$ 0 0 0 0 0 0 0 0 0 0 0 0 0 0 0 0 0 0
$$ ##$ACBTDM= (0..64)
$$ 0 10 10 10 25 10 0 0 0 0 0 0 0 0 0 0 0 0 0 0 0 0 0 0 0 0 0 0 0 0 0 0 0
$$ 0 0 0 0 0 0 0 0 0 0 0 0 0 0 0 0 0 0 0 0 0 0 0 0 0 0 0 0 0 0 0 0
$$ ##$ACBTFHI= (0..64)
$$ 0 600 600 600 600 93 0 0 0 0 0 0 0 0 0 0 0 0 0 0 0 0 0 0 0 0 0 0 0 0 0
$$ 0 0 0 0 0 0 0 0 0 0 0 0 0 0 0 0 0 0 0 0 0 0 0 0 0 0 0 0 0 0 0 0 0 0
$$ ##$ACBTFL= (0..64)
$$ 0 248 248 248 248 8 0 0 0 0 0 0 0 0 0 0 0 0 0 0 0 0 0 0 0 0 0 0 0 0 0 0
$$ 0 0 0 0 0 0 0 0 0 0 0 0 0 0 0 0 0 0 0 0 0 0 0 0 0 0 0 0 0 0 0 0 0
$$ ##$ACBTFLO= (0..64)
$$ 0 15 15 15 180 91 0 0 0 0 0 0 0 0 0 0 0 0 0 0 0 0 0 0 0 0 0 0 0 0 0 0 0
$$ 0 0 0 0 0 0 0 0 0 0 0 0 0 0 0 0 0 0 0 0 0 0 0 0 0 0 0 0 0 0 0 0
$$ ##$ACBTINP= (0..64)
$$ 0 3 4 2 1 9 0 0 0 0 0 0 0 0 0 0 0 0 0 0 0 0 0 0 0 0 0 0 0 0 0 0 0 0 0 0
$$ 0 0 0 0 0 0 0 0 0 0 0 0 0 0 0 0 0 0 0 0 0 0 0 0 0 0 0 0 0
$$ ##$ACBTOUT= (0..64)
$$ 0 0 0 0 3 1 0 0 0 0 0 0 0 0 0 0 0 0 0 0 0 0 0 0 0 0 0 0 0 0 0 0 0 0 0 0
$$ 0 0 0 0 0 0 0 0 0 0 0 0 0 0 0 0 0 0 0 0 0 0 0 0 0 0 0 0 0
$$ ##$ACBTPO= (0..64)
$$ 0 500000 500000 500000 100000 5000 0 0 0 0 0 0 0 0 0 0 0 0 0 0 0 0 0 0
$$ 0 0 0 0 0 0 0 0 0 0 0 0 0 0 0 0 0 0 0 0 0 0 0 0 0 0 0 0 0 0 0 0 0 0 0 0
$$ 0 0 0 0 0
$$ ##$ACBTPW= (0..64)
$$ 0 100 100 100 100 1000 0 0 0 0 0 0 0 0 0 0 0 0 0 0 0 0 0 0 0 0 0 0 0 0
$$ 0 0 0 0 0 0 0 0 0 0 0 0 0 0 0 0 0 0 0 0 0 0 0 0 0 0 0 0 0 0 0 0 0 0 0
$$ ##$ACBTSB= (0..64)
$$ 0 16419 16460 8227 8260 0 0 0 0 0 0 0 0 0 0 0 0 0 0 0 0 0 0 0 0 0 0 0 0
$$ 0 0 0 0 0 0 0 0 0 0 0 0 0 0 0 0 0 0 0 0 0 0 0 0 0 0 0 0 0 0 0 0 0 0 0 0
$$ ##$ACBTSDT= (0..64)
$$ 0 2 2 2 2 2 0 0 0 0 0 0 0 0 0 0 0 0 0 0 0 0 0 0 0 0 0 0 0 0 0 0 0 0 0 0
$$ 0 0 0 0 0 0 0 0 0 0 0 0 0 0 0 0 0 0 0 0 0 0 0 0 0 0 0 0 0
$$ ##$AMPDFLT= no
$$ ##$AdmCrpWbWiring= (0..1)
$$ 0 0
$$ ##$AppEth= <no>
$$ ##$AppPort= <no>
$$ ##$BACSAIR= yes
$$ ##$BACSCAP= 0
$$ ##$BACSDEL= 10
$$ ##$BACSOPT= <>
$$ ##$BFREQ= 600.07
$$ ##$BGAETH= (0..9)
$$ <no> <no> <no> <no> <no> <no> <no> <no> <no> <no>
$$ ##$BIRDS= yes
$$ ##$BMPC= 0
$$ ##$BMPCTY= <no>
$$ ##$BPSUTY= <no>
$$ ##$BSAETH= (0..9)
$$ <no> <no> <no> <no> <no> <no> <no> <no> <no> <no>
$$ ##$BSMS= 2
$$ ##$BSMS19FLock= no
$$ ##$BSMSETH= <192.168.99.17>
$$ ##$BgaChFac2= (0..9)
$$ 0 0 0 0 0 0 0 0 0 0
$$ ##$BgaChMap= (0..9)
$$ 0 0 0 0 0 0 0 0 0 0
$$ ##$BgaChMaxv= (0..9)
$$ 0 0 0 0 0 0 0 0 0 0
$$ ##$BgaChRouting= (0..63)
$$ 0 0 0 0 0 0 0 0 0 0 0 0 0 0 0 0 0 0 0 0 0 0 0 0 0 0 0 0 0 0 0 0 0 0 0 0
$$ 0 0 0 0 0 0 0 0 0 0 0 0 0 0 0 0 0 0 0 0 0 0 0 0 0 0 0 0
$$ ##$BgaChShimMap= (0..9)
$$ 0 0 0 0 0 0 0 0 0 0
$$ ##$BgaChShimMaxv= (0..9)
$$ 0 0 0 0 0 0 0 0 0 0
$$ ##$BlaEth= (0..31)
$$ <192.168.99.13> <192.168.99.12> <192.168.99.17> <no> <no> <no> <no> <no>
$$ <no> <no> <no> <no> <no> <no> <no> <no> <no> <no> <no> <no> <no> <no> <no>
$$ <no> <no> <no> <no> <no> <no> <no> <no> <no>
$$ ##$BlaHpLpViaTTL= (0..31)
$$ 0 0 0 0 0 0 0 0 0 0 0 0 0 0 0 0 0 0 0 0 0 0 0 0 0 0 0 0 0 0 0 0
$$ ##$BlaNam= (0..31)
$$ <AV4 BLA2BB500 15-600> <AV4 BLABBH500/100 200-600> <BSMS/2 LOCK TRANSCEIVER 600>
$$ <> <> <> <> <> <> <> <> <> <> <> <> <> <> <> <> <> <> <> <> <> <> <> <>
$$ <> <> <> <> <>
$$ ##$BlaPN= (0..31)
$$ <W152248> <W144061> <Z109890> <> <> <> <> <> <> <> <> <> <> <> <> <> <>
$$ <> <> <> <> <> <> <> <> <> <> <> <> <> <> <>
$$ ##$BlaSN= (0..31)
$$ <000029> <000075> <01053> <> <> <> <> <> <> <> <> <> <> <> <> <> <> <>
$$ <> <> <> <> <> <> <> <> <> <> <> <> <> <>
$$ ##$BmpcEth= <no>
$$ ##$BmpcFw= <no>
$$ ##$BmpcPn= <no>
$$ ##$BmpcPort= <no>
$$ ##$BmpcSn= <no>
$$ ##$BmuEth= <no>
$$ ##$BmuFw= <no>
$$ ##$BmuPn= <no>
$$ ##$BmuSn= <no>
$$ ##$BnlEth= <no>
$$ ##$BnlFw= <no>
$$ ##$BnlPn= <no>
$$ ##$BnlSn= <no>
$$ ##$BpduEth= (0..7)
$$ <no> <no> <no> <no> <no> <no> <no> <no>
$$ ##$BsaChMap1= (0..9)
$$ 0 0 0 0 0 0 0 0 0 0
$$ ##$BsaChMap2= (0..9)
$$ 0 0 0 0 0 0 0 0 0 0
$$ ##$BsaChShimMaxv= (0..9)
$$ 0 0 0 0 0 0 0 0 0 0
$$ ##$BsmsAuxEth= <no>
$$ ##$BsmsLockNuclei= (0..15)
$$ <2H> <no> <no> <no> <no> <no> <no> <no> <no> <no> <no> <no> <no> <no> <no>
$$ <no>
$$ ##$CSW1= (0..31)
$$ 3 4 2 1 9 0 0 0 0 0 0 0 0 0 0 0 0 0 0 0 0 0 0 0 0 0 0 0 0 0 0 0
$$ ##$CSW2= (0..31)
$$ 0 0 0 0 0 0 0 0 0 0 0 0 0 0 0 0 0 0 0 0 0 0 0 0 0 0 0 0 0 0 0 0
$$ ##$CSWNUM= (0..15)
$$ 2 2 1 0 0 0 0 0 0 0 0 0 0 0 0 0
$$ ##$CmrEth= <no>
$$ ##$CmrPartNo= <no>
$$ ##$CmrPort= <no>
$$ ##$CmrSerNo= <no>
$$ ##$CmrType= -1
$$ ##$ConsolePnSn= <H03128OB/8058>
$$ ##$CryoCoolUnitEth= <192.168.98.2>
$$ ##$CryoCoolUnitFw= <20220413>
$$ ##$CryoCoolUnitPn= <Z161936>
$$ ##$CryoCoolUnitSn= <00049>
$$ ##$CryoProAccPnSn= <>
$$ ##$Ctb1Eth= <no>
$$ ##$CustRegisterNo= <>
$$ ##$DATSTAT= no
$$ ##$DPPFAC= 1
$$ ##$DateTimeCreated= <2024-06-17T07:41:48+0000>
$$ ##$Description= <CAB AV4 600 MHZ BASIC>
$$ ##$DrxFiltGrpDel= (0..23)
$$ <68,36,20,9,5,3,2> <68,36,20,9,5,3,2> <68,36,20,9,5,3,2> <68,36,20,9,5,3,2>
$$ <> <> <> <> <> <> <> <> <> <> <> <> <> <> <> <> <> <> <> <>
$$ ##$EcuType= 1
$$ ##$EpuMacAddress= <00:13:95:26:4d:e6>
$$ ##$FCubeDrxDevice= (0..23)
$$ </dev/bbu/drx3.5> </dev/bbu/drx4.5> </dev/bbu/drx5.5> </dev/bbu/drx6.5>
$$ <> <> <> <> <> <> <> <> <> <> <> <> <> <> <> <> <> <> <> <>
$$ ##$FCubeEth= (0..23)
$$ <192.168.180.14> <192.168.180.18> <192.168.180.22> <192.168.180.26> <no>
$$ <no> <no> <no> <no> <no> <no> <no> <no> <no> <no> <no> <no> <no> <no> <no>
$$ <no> <no> <no> <no>
$$ ##$FCubeRtdDevice= (0..23)
$$ </dev/bbu/rtd3.4> </dev/bbu/rtd4.4> </dev/bbu/rtd5.4> </dev/bbu/rtd6.4>
$$ <> <> <> <> <> <> <> <> <> <> <> <> <> <> <> <> <> <> <> <>
$$ ##$FCubeSeqDevice= (0..23)
$$ <> <> <> <> <> <> <> <> <> <> <> <> <> <> <> <> <> <> <> <> <> <> <> <>
$$ ##$FUNCMOD= <>
$$ ##$FuncModBisDat= (0..7)
$$ 0 0 0 0 0 0 0 0
$$ ##$FuncModFRange= (0..7)
$$ <> <> <> <> <> <> <> <>
$$ ##$FuncModPN= (0..7)
$$ <> <> <> <> <> <> <> <>
$$ ##$FuncModSN= (0..7)
$$ <> <> <> <> <> <> <> <>
$$ ##$GCUTYPE= 20
$$ ##$GCubeEth= <192.168.180.38>
$$ ##$GCubeFpfAddr= (0..9)
$$ -1 -1 -1 -1 -1 -1 -1 -1 -1 -1
$$ ##$GCubeProcDevice= (0..1)
$$ </dev/bbu/gproc9.7> <no>
$$ ##$GCubeRtdDevice= (0..1)
$$ </dev/bbu/rtd9.4> <no>
$$ ##$GCubeSeqDevice= (0..1)
$$ <> <>
$$ ##$GCubeSpfAddr= (0..63)
$$ -1 -1 -1 -1 -1 -1 -1 -1 -1 -1 -1 -1 -1 -1 -1 -1 -1 -1 -1 -1 -1 -1 -1 -1
$$ -1 -1 -1 -1 -1 -1 -1 -1 -1 -1 -1 -1 -1 -1 -1 -1 -1 -1 -1 -1 -1 -1 -1 -1
$$ -1 -1 -1 -1 -1 -1 -1 -1 -1 -1 -1 -1 -1 -1 -1 -1
$$ ##$GRADRES= 1
$$ ##$Gctu2Eth= <no>
$$ ##$GcubeSaCtrEth= <no>
$$ ##$GradAmpMaxCurX= (0..10)
$$ 0 0 0 0 0 0 0 0 0 0 0
$$ ##$GradAmpMaxCurY= (0..10)
$$ 0 0 0 0 0 0 0 0 0 0 0
$$ ##$GradAmpMaxCurZ= (0..10)
$$ 9.99999904632568 0 0 0 0 0 0 0 0 0 0
$$ ##$GradAmpName= (0..9)
$$ <GAB in BSMS> <> <> <> <> <> <> <> <> <>
$$ ##$GradAmpPN= (0..9)
$$ <> <> <> <> <> <> <> <> <> <>
$$ ##$GradAmpSN= (0..9)
$$ <> <> <> <> <> <> <> <> <> <>
$$ ##$GradAmpType= (0..10)
$$ 2 0 0 0 0 0 0 0 0 0 0
$$ ##$GradPowClkTime= (0..9)
$$ 0 0 0 0 0 0 0 0 0 0
$$ ##$GradPowIcw= (0..9)
$$ 0 0 0 0 0 0 0 0 0 0
$$ ##$GradPowImax= (0..9)
$$ 0 0 0 0 0 0 0 0 0 0
$$ ##$GradPowType= (0..9)
$$ 0 0 0 0 0 0 0 0 0 0
$$ ##$GradPowVmax= (0..9)
$$ 0 0 0 0 0 0 0 0 0 0
$$ ##$HpprCoverType= 2
$$ ##$LDUETH= <no>
$$ ##$LOCKCONF= <DLM>
$$ ##$LOCSWID= 0
$$ ##$LOCSWIF= 0
$$ ##$Location= <>
$$ ##$LtMasEth= <no>
$$ ##$LtMasType= 0
$$ ##$MAS= 0
$$ ##$MASETIME= 10
$$ ##$MASITIME= 10
$$ ##$MAS_CT= 5
$$ ##$MAS_SG= 0
$$ ##$MAS_TO= 0
$$ ##$MagnCoilPnSn= <BZH 425'600'70H>
$$ ##$MagnDewarPnSn= <D325'54-9636>
$$ ##$MagnetPolarity= 1
$$ ##$MasEth= <no>
$$ ##$MwscuEth= <no>
$$ ##$MwscuPort= <no>
$$ ##$NAMPD= (0..32)
$$ <> <HPLNA 19F1H> <2H> <XBB19F 2HP> <13C> <15N> <31P> <> <> <> <> <> <>
$$ <> <> <> <> <> <> <> <> <> <> <> <> <> <> <> <> <> <> <> <>
$$ ##$NFCU= 4
$$ ##$NRCU= 4
$$ ##$NSGU= 4
$$ ##$NumActDetuneCtr= 0
$$ ##$NumVpu= 0
$$ ##$OrderNo= <10254970>
$$ ##$POWCHK= yes
$$ ##$PRAMD1= (0..7)
$$ 6 0 0 1610612736 0 0 0 0
$$ ##$PRAMD10= (0..7)
$$ 0 0 0 0 0 0 0 0
$$ ##$PRAMD11= (0..7)
$$ 0 0 0 0 0 0 0 0
$$ ##$PRAMD12= (0..7)
$$ 0 0 0 0 0 0 0 0
$$ ##$PRAMD13= (0..7)
$$ 0 0 0 0 0 0 0 0
$$ ##$PRAMD14= (0..7)
$$ 0 0 0 0 0 0 0 0
$$ ##$PRAMD15= (0..7)
$$ 0 0 0 0 0 0 0 0
$$ ##$PRAMD16= (0..7)
$$ 0 0 0 0 0 0 0 0
$$ ##$PRAMD17= (0..7)
$$ 0 0 0 0 0 0 0 0
$$ ##$PRAMD18= (0..7)
$$ 0 0 0 0 0 0 0 0
$$ ##$PRAMD19= (0..7)
$$ 0 0 0 0 0 0 0 0
$$ ##$PRAMD2= (0..7)
$$ 0 1048576 0 536870912 0 1048576 0 536870912
$$ ##$PRAMD20= (0..7)
$$ 0 0 0 0 0 0 0 0
$$ ##$PRAMD21= (0..7)
$$ 0 0 0 0 0 0 0 0
$$ ##$PRAMD22= (0..7)
$$ 0 0 0 0 0 0 0 0
$$ ##$PRAMD23= (0..7)
$$ 0 0 0 0 0 0 0 0
$$ ##$PRAMD24= (0..7)
$$ 0 0 0 0 0 0 0 0
$$ ##$PRAMD25= (0..7)
$$ 0 0 0 0 0 0 0 0
$$ ##$PRAMD26= (0..7)
$$ 0 0 0 0 0 0 0 0
$$ ##$PRAMD27= (0..7)
$$ 0 0 0 0 0 0 0 0
$$ ##$PRAMD28= (0..7)
$$ 0 0 0 0 0 0 0 0
$$ ##$PRAMD29= (0..7)
$$ 0 0 0 0 0 0 0 0
$$ ##$PRAMD3= (0..7)
$$ 2147483644 2147483647 2147483647 603979775 0 0 0 0
$$ ##$PRAMD30= (0..7)
$$ 0 0 0 0 0 0 0 0
$$ ##$PRAMD31= (0..7)
$$ 0 0 0 0 0 0 0 0
$$ ##$PRAMD32= (0..7)
$$ 0 0 0 0 0 0 0 0
$$ ##$PRAMD4= (0..7)
$$ 16777216 0 0 536870912 0 0 0 0
$$ ##$PRAMD5= (0..7)
$$ 0 0 4 536870912 0 0 0 0
$$ ##$PRAMD6= (0..7)
$$ 64 0 0 536870912 0 0 0 0
$$ ##$PRAMD7= (0..7)
$$ 0 0 0 0 0 0 0 0
$$ ##$PRAMD8= (0..7)
$$ 0 0 0 0 0 0 0 0
$$ ##$PRAMD9= (0..7)
$$ 0 0 0 0 0 0 0 0
$$ ##$PRAMLED= (0..1)
$$ 0 0
$$ ##$PRAMPTP= 1
$$ ##$PREEMPTYPE= 0
$$ ##$PREREC= (0..31)
$$ 1 1 2 2 3 4 0 0 0 0 0 0 0 0 0 0 0 0 0 0 0 0 0 0 0 0 0 0 0 0 0 0
$$ ##$PTSFMX= (0..23)
$$ 1290 1290 1290 1290 0 0 0 0 0 0 0 0 0 0 0 0 0 0 0 0 0 0 0 0
$$ ##$PULCHK= no
$$ ##$PduEth= (0..7)
$$ <192.168.99.99> <no> <no> <no> <no> <no> <no> <no>
$$ ##$PramDutyCycPerc= (0..31)
$$ 4 2 2 2 2 2 0 0 0 0 0 0 0 0 0 0 0 0 0 0 0 0 0 0 0 0 0 0 0 0 0 0
$$ ##$PramPPowNucW1= (0..127)
$$ <> <> <> <> <> <> <> <> <> <> <> <> <> <> <> <> <> <> <> <> <> <> <> <>
$$ <> <> <> <> <> <> <> <> <> <> <> <> <> <> <> <> <> <> <> <> <> <> <> <>
$$ <> <> <> <> <> <> <> <> <> <> <> <> <> <> <> <> <> <> <> <> <> <> <> <>
$$ <> <> <> <> <> <> <> <> <> <> <> <> <> <> <> <> <> <> <> <> <> <> <> <>
$$ <> <> <> <> <> <> <> <> <> <> <> <> <> <> <> <> <> <> <> <> <> <> <> <>
$$ <> <> <> <> <> <> <> <>
$$ ##$PramPPowNucW10= (0..127)
$$ <> <> <> <> <> <> <> <> <> <> <> <> <> <> <> <> <> <> <> <> <> <> <> <>
$$ <> <> <> <> <> <> <> <> <> <> <> <> <> <> <> <> <> <> <> <> <> <> <> <>
$$ <> <> <> <> <> <> <> <> <> <> <> <> <> <> <> <> <> <> <> <> <> <> <> <>
$$ <> <> <> <> <> <> <> <> <> <> <> <> <> <> <> <> <> <> <> <> <> <> <> <>
$$ <> <> <> <> <> <> <> <> <> <> <> <> <> <> <> <> <> <> <> <> <> <> <> <>
$$ <> <> <> <> <> <> <> <>
$$ ##$PramPPowNucW11= (0..127)
$$ <> <> <> <> <> <> <> <> <> <> <> <> <> <> <> <> <> <> <> <> <> <> <> <>
$$ <> <> <> <> <> <> <> <> <> <> <> <> <> <> <> <> <> <> <> <> <> <> <> <>
$$ <> <> <> <> <> <> <> <> <> <> <> <> <> <> <> <> <> <> <> <> <> <> <> <>
$$ <> <> <> <> <> <> <> <> <> <> <> <> <> <> <> <> <> <> <> <> <> <> <> <>
$$ <> <> <> <> <> <> <> <> <> <> <> <> <> <> <> <> <> <> <> <> <> <> <> <>
$$ <> <> <> <> <> <> <> <>
$$ ##$PramPPowNucW12= (0..127)
$$ <> <> <> <> <> <> <> <> <> <> <> <> <> <> <> <> <> <> <> <> <> <> <> <>
$$ <> <> <> <> <> <> <> <> <> <> <> <> <> <> <> <> <> <> <> <> <> <> <> <>
$$ <> <> <> <> <> <> <> <> <> <> <> <> <> <> <> <> <> <> <> <> <> <> <> <>
$$ <> <> <> <> <> <> <> <> <> <> <> <> <> <> <> <> <> <> <> <> <> <> <> <>
$$ <> <> <> <> <> <> <> <> <> <> <> <> <> <> <> <> <> <> <> <> <> <> <> <>
$$ <> <> <> <> <> <> <> <>
$$ ##$PramPPowNucW13= (0..127)
$$ <> <> <> <> <> <> <> <> <> <> <> <> <> <> <> <> <> <> <> <> <> <> <> <>
$$ <> <> <> <> <> <> <> <> <> <> <> <> <> <> <> <> <> <> <> <> <> <> <> <>
$$ <> <> <> <> <> <> <> <> <> <> <> <> <> <> <> <> <> <> <> <> <> <> <> <>
$$ <> <> <> <> <> <> <> <> <> <> <> <> <> <> <> <> <> <> <> <> <> <> <> <>
$$ <> <> <> <> <> <> <> <> <> <> <> <> <> <> <> <> <> <> <> <> <> <> <> <>
$$ <> <> <> <> <> <> <> <>
$$ ##$PramPPowNucW14= (0..127)
$$ <> <> <> <> <> <> <> <> <> <> <> <> <> <> <> <> <> <> <> <> <> <> <> <>
$$ <> <> <> <> <> <> <> <> <> <> <> <> <> <> <> <> <> <> <> <> <> <> <> <>
$$ <> <> <> <> <> <> <> <> <> <> <> <> <> <> <> <> <> <> <> <> <> <> <> <>
$$ <> <> <> <> <> <> <> <> <> <> <> <> <> <> <> <> <> <> <> <> <> <> <> <>
$$ <> <> <> <> <> <> <> <> <> <> <> <> <> <> <> <> <> <> <> <> <> <> <> <>
$$ <> <> <> <> <> <> <> <>
$$ ##$PramPPowNucW15= (0..127)
$$ <> <> <> <> <> <> <> <> <> <> <> <> <> <> <> <> <> <> <> <> <> <> <> <>
$$ <> <> <> <> <> <> <> <> <> <> <> <> <> <> <> <> <> <> <> <> <> <> <> <>
$$ <> <> <> <> <> <> <> <> <> <> <> <> <> <> <> <> <> <> <> <> <> <> <> <>
$$ <> <> <> <> <> <> <> <> <> <> <> <> <> <> <> <> <> <> <> <> <> <> <> <>
$$ <> <> <> <> <> <> <> <> <> <> <> <> <> <> <> <> <> <> <> <> <> <> <> <>
$$ <> <> <> <> <> <> <> <>
$$ ##$PramPPowNucW16= (0..127)
$$ <> <> <> <> <> <> <> <> <> <> <> <> <> <> <> <> <> <> <> <> <> <> <> <>
$$ <> <> <> <> <> <> <> <> <> <> <> <> <> <> <> <> <> <> <> <> <> <> <> <>
$$ <> <> <> <> <> <> <> <> <> <> <> <> <> <> <> <> <> <> <> <> <> <> <> <>
$$ <> <> <> <> <> <> <> <> <> <> <> <> <> <> <> <> <> <> <> <> <> <> <> <>
$$ <> <> <> <> <> <> <> <> <> <> <> <> <> <> <> <> <> <> <> <> <> <> <> <>
$$ <> <> <> <> <> <> <> <>
$$ ##$PramPPowNucW17= (0..127)
$$ <> <> <> <> <> <> <> <> <> <> <> <> <> <> <> <> <> <> <> <> <> <> <> <>
$$ <> <> <> <> <> <> <> <> <> <> <> <> <> <> <> <> <> <> <> <> <> <> <> <>
$$ <> <> <> <> <> <> <> <> <> <> <> <> <> <> <> <> <> <> <> <> <> <> <> <>
$$ <> <> <> <> <> <> <> <> <> <> <> <> <> <> <> <> <> <> <> <> <> <> <> <>
$$ <> <> <> <> <> <> <> <> <> <> <> <> <> <> <> <> <> <> <> <> <> <> <> <>
$$ <> <> <> <> <> <> <> <>
$$ ##$PramPPowNucW18= (0..127)
$$ <> <> <> <> <> <> <> <> <> <> <> <> <> <> <> <> <> <> <> <> <> <> <> <>
$$ <> <> <> <> <> <> <> <> <> <> <> <> <> <> <> <> <> <> <> <> <> <> <> <>
$$ <> <> <> <> <> <> <> <> <> <> <> <> <> <> <> <> <> <> <> <> <> <> <> <>
$$ <> <> <> <> <> <> <> <> <> <> <> <> <> <> <> <> <> <> <> <> <> <> <> <>
$$ <> <> <> <> <> <> <> <> <> <> <> <> <> <> <> <> <> <> <> <> <> <> <> <>
$$ <> <> <> <> <> <> <> <>
$$ ##$PramPPowNucW19= (0..127)
$$ <> <> <> <> <> <> <> <> <> <> <> <> <> <> <> <> <> <> <> <> <> <> <> <>
$$ <> <> <> <> <> <> <> <> <> <> <> <> <> <> <> <> <> <> <> <> <> <> <> <>
$$ <> <> <> <> <> <> <> <> <> <> <> <> <> <> <> <> <> <> <> <> <> <> <> <>
$$ <> <> <> <> <> <> <> <> <> <> <> <> <> <> <> <> <> <> <> <> <> <> <> <>
$$ <> <> <> <> <> <> <> <> <> <> <> <> <> <> <> <> <> <> <> <> <> <> <> <>
$$ <> <> <> <> <> <> <> <>
$$ ##$PramPPowNucW2= (0..127)
$$ <> <> <> <> <> <> <> <> <> <> <> <> <> <> <> <> <> <> <> <> <> <> <> <>
$$ <> <> <> <> <> <> <> <> <> <> <> <> <> <> <> <> <> <> <> <> <> <> <> <>
$$ <> <> <> <> <> <> <> <> <> <> <> <> <> <> <> <> <> <> <> <> <> <> <> <>
$$ <> <> <> <> <> <> <> <> <> <> <> <> <> <> <> <> <> <> <> <> <> <> <> <>
$$ <> <> <> <> <> <> <> <> <> <> <> <> <> <> <> <> <> <> <> <> <> <> <> <>
$$ <> <> <> <> <> <> <> <>
$$ ##$PramPPowNucW20= (0..127)
$$ <> <> <> <> <> <> <> <> <> <> <> <> <> <> <> <> <> <> <> <> <> <> <> <>
$$ <> <> <> <> <> <> <> <> <> <> <> <> <> <> <> <> <> <> <> <> <> <> <> <>
$$ <> <> <> <> <> <> <> <> <> <> <> <> <> <> <> <> <> <> <> <> <> <> <> <>
$$ <> <> <> <> <> <> <> <> <> <> <> <> <> <> <> <> <> <> <> <> <> <> <> <>
$$ <> <> <> <> <> <> <> <> <> <> <> <> <> <> <> <> <> <> <> <> <> <> <> <>
$$ <> <> <> <> <> <> <> <>
$$ ##$PramPPowNucW21= (0..127)
$$ <> <> <> <> <> <> <> <> <> <> <> <> <> <> <> <> <> <> <> <> <> <> <> <>
$$ <> <> <> <> <> <> <> <> <> <> <> <> <> <> <> <> <> <> <> <> <> <> <> <>
$$ <> <> <> <> <> <> <> <> <> <> <> <> <> <> <> <> <> <> <> <> <> <> <> <>
$$ <> <> <> <> <> <> <> <> <> <> <> <> <> <> <> <> <> <> <> <> <> <> <> <>
$$ <> <> <> <> <> <> <> <> <> <> <> <> <> <> <> <> <> <> <> <> <> <> <> <>
$$ <> <> <> <> <> <> <> <>
$$ ##$PramPPowNucW22= (0..127)
$$ <> <> <> <> <> <> <> <> <> <> <> <> <> <> <> <> <> <> <> <> <> <> <> <>
$$ <> <> <> <> <> <> <> <> <> <> <> <> <> <> <> <> <> <> <> <> <> <> <> <>
$$ <> <> <> <> <> <> <> <> <> <> <> <> <> <> <> <> <> <> <> <> <> <> <> <>
$$ <> <> <> <> <> <> <> <> <> <> <> <> <> <> <> <> <> <> <> <> <> <> <> <>
$$ <> <> <> <> <> <> <> <> <> <> <> <> <> <> <> <> <> <> <> <> <> <> <> <>
$$ <> <> <> <> <> <> <> <>
$$ ##$PramPPowNucW23= (0..127)
$$ <> <> <> <> <> <> <> <> <> <> <> <> <> <> <> <> <> <> <> <> <> <> <> <>
$$ <> <> <> <> <> <> <> <> <> <> <> <> <> <> <> <> <> <> <> <> <> <> <> <>
$$ <> <> <> <> <> <> <> <> <> <> <> <> <> <> <> <> <> <> <> <> <> <> <> <>
$$ <> <> <> <> <> <> <> <> <> <> <> <> <> <> <> <> <> <> <> <> <> <> <> <>
$$ <> <> <> <> <> <> <> <> <> <> <> <> <> <> <> <> <> <> <> <> <> <> <> <>
$$ <> <> <> <> <> <> <> <>
$$ ##$PramPPowNucW24= (0..127)
$$ <> <> <> <> <> <> <> <> <> <> <> <> <> <> <> <> <> <> <> <> <> <> <> <>
$$ <> <> <> <> <> <> <> <> <> <> <> <> <> <> <> <> <> <> <> <> <> <> <> <>
$$ <> <> <> <> <> <> <> <> <> <> <> <> <> <> <> <> <> <> <> <> <> <> <> <>
$$ <> <> <> <> <> <> <> <> <> <> <> <> <> <> <> <> <> <> <> <> <> <> <> <>
$$ <> <> <> <> <> <> <> <> <> <> <> <> <> <> <> <> <> <> <> <> <> <> <> <>
$$ <> <> <> <> <> <> <> <>
$$ ##$PramPPowNucW25= (0..127)
$$ <> <> <> <> <> <> <> <> <> <> <> <> <> <> <> <> <> <> <> <> <> <> <> <>
$$ <> <> <> <> <> <> <> <> <> <> <> <> <> <> <> <> <> <> <> <> <> <> <> <>
$$ <> <> <> <> <> <> <> <> <> <> <> <> <> <> <> <> <> <> <> <> <> <> <> <>
$$ <> <> <> <> <> <> <> <> <> <> <> <> <> <> <> <> <> <> <> <> <> <> <> <>
$$ <> <> <> <> <> <> <> <> <> <> <> <> <> <> <> <> <> <> <> <> <> <> <> <>
$$ <> <> <> <> <> <> <> <>
$$ ##$PramPPowNucW26= (0..127)
$$ <> <> <> <> <> <> <> <> <> <> <> <> <> <> <> <> <> <> <> <> <> <> <> <>
$$ <> <> <> <> <> <> <> <> <> <> <> <> <> <> <> <> <> <> <> <> <> <> <> <>
$$ <> <> <> <> <> <> <> <> <> <> <> <> <> <> <> <> <> <> <> <> <> <> <> <>
$$ <> <> <> <> <> <> <> <> <> <> <> <> <> <> <> <> <> <> <> <> <> <> <> <>
$$ <> <> <> <> <> <> <> <> <> <> <> <> <> <> <> <> <> <> <> <> <> <> <> <>
$$ <> <> <> <> <> <> <> <>
$$ ##$PramPPowNucW27= (0..127)
$$ <> <> <> <> <> <> <> <> <> <> <> <> <> <> <> <> <> <> <> <> <> <> <> <>
$$ <> <> <> <> <> <> <> <> <> <> <> <> <> <> <> <> <> <> <> <> <> <> <> <>
$$ <> <> <> <> <> <> <> <> <> <> <> <> <> <> <> <> <> <> <> <> <> <> <> <>
$$ <> <> <> <> <> <> <> <> <> <> <> <> <> <> <> <> <> <> <> <> <> <> <> <>
$$ <> <> <> <> <> <> <> <> <> <> <> <> <> <> <> <> <> <> <> <> <> <> <> <>
$$ <> <> <> <> <> <> <> <>
$$ ##$PramPPowNucW28= (0..127)
$$ <> <> <> <> <> <> <> <> <> <> <> <> <> <> <> <> <> <> <> <> <> <> <> <>
$$ <> <> <> <> <> <> <> <> <> <> <> <> <> <> <> <> <> <> <> <> <> <> <> <>
$$ <> <> <> <> <> <> <> <> <> <> <> <> <> <> <> <> <> <> <> <> <> <> <> <>
$$ <> <> <> <> <> <> <> <> <> <> <> <> <> <> <> <> <> <> <> <> <> <> <> <>
$$ <> <> <> <> <> <> <> <> <> <> <> <> <> <> <> <> <> <> <> <> <> <> <> <>
$$ <> <> <> <> <> <> <> <>
$$ ##$PramPPowNucW29= (0..127)
$$ <> <> <> <> <> <> <> <> <> <> <> <> <> <> <> <> <> <> <> <> <> <> <> <>
$$ <> <> <> <> <> <> <> <> <> <> <> <> <> <> <> <> <> <> <> <> <> <> <> <>
$$ <> <> <> <> <> <> <> <> <> <> <> <> <> <> <> <> <> <> <> <> <> <> <> <>
$$ <> <> <> <> <> <> <> <> <> <> <> <> <> <> <> <> <> <> <> <> <> <> <> <>
$$ <> <> <> <> <> <> <> <> <> <> <> <> <> <> <> <> <> <> <> <> <> <> <> <>
$$ <> <> <> <> <> <> <> <>
$$ ##$PramPPowNucW3= (0..127)
$$ <> <> <> <> <> <> <> <> <> <> <> <> <> <> <> <> <> <> <> <> <> <> <> <>
$$ <> <> <> <> <> <> <> <> <> <> <> <> <> <> <> <> <> <> <> <> <> <> <> <>
$$ <> <> <> <> <> <> <> <> <> <> <> <> <> <> <> <> <> <> <> <> <> <> <> <>
$$ <> <> <> <> <> <> <> <> <> <> <> <> <> <> <> <> <> <> <> <> <> <> <> <>
$$ <> <> <> <> <> <> <> <> <> <> <> <> <> <> <> <> <> <> <> <> <> <> <> <>
$$ <> <> <> <> <> <> <> <>
$$ ##$PramPPowNucW30= (0..127)
$$ <> <> <> <> <> <> <> <> <> <> <> <> <> <> <> <> <> <> <> <> <> <> <> <>
$$ <> <> <> <> <> <> <> <> <> <> <> <> <> <> <> <> <> <> <> <> <> <> <> <>
$$ <> <> <> <> <> <> <> <> <> <> <> <> <> <> <> <> <> <> <> <> <> <> <> <>
$$ <> <> <> <> <> <> <> <> <> <> <> <> <> <> <> <> <> <> <> <> <> <> <> <>
$$ <> <> <> <> <> <> <> <> <> <> <> <> <> <> <> <> <> <> <> <> <> <> <> <>
$$ <> <> <> <> <> <> <> <>
$$ ##$PramPPowNucW31= (0..127)
$$ <> <> <> <> <> <> <> <> <> <> <> <> <> <> <> <> <> <> <> <> <> <> <> <>
$$ <> <> <> <> <> <> <> <> <> <> <> <> <> <> <> <> <> <> <> <> <> <> <> <>
$$ <> <> <> <> <> <> <> <> <> <> <> <> <> <> <> <> <> <> <> <> <> <> <> <>
$$ <> <> <> <> <> <> <> <> <> <> <> <> <> <> <> <> <> <> <> <> <> <> <> <>
$$ <> <> <> <> <> <> <> <> <> <> <> <> <> <> <> <> <> <> <> <> <> <> <> <>
$$ <> <> <> <> <> <> <> <>
$$ ##$PramPPowNucW32= (0..127)
$$ <> <> <> <> <> <> <> <> <> <> <> <> <> <> <> <> <> <> <> <> <> <> <> <>
$$ <> <> <> <> <> <> <> <> <> <> <> <> <> <> <> <> <> <> <> <> <> <> <> <>
$$ <> <> <> <> <> <> <> <> <> <> <> <> <> <> <> <> <> <> <> <> <> <> <> <>
$$ <> <> <> <> <> <> <> <> <> <> <> <> <> <> <> <> <> <> <> <> <> <> <> <>
$$ <> <> <> <> <> <> <> <> <> <> <> <> <> <> <> <> <> <> <> <> <> <> <> <>
$$ <> <> <> <> <> <> <> <>
$$ ##$PramPPowNucW4= (0..127)
$$ <> <> <> <> <> <> <> <> <> <> <> <> <> <> <> <> <> <> <> <> <> <> <> <>
$$ <> <> <> <> <> <> <> <> <> <> <> <> <> <> <> <> <> <> <> <> <> <> <> <>
$$ <> <> <> <> <> <> <> <> <> <> <> <> <> <> <> <> <> <> <> <> <> <> <> <>
$$ <> <> <> <> <> <> <> <> <> <> <> <> <> <> <> <> <> <> <> <> <> <> <> <>
$$ <> <> <> <> <> <> <> <> <> <> <> <> <> <> <> <> <> <> <> <> <> <> <> <>
$$ <> <> <> <> <> <> <> <>
$$ ##$PramPPowNucW5= (0..127)
$$ <> <> <> <> <> <> <> <> <> <> <> <> <> <> <> <> <> <> <> <> <> <> <> <>
$$ <> <> <> <> <> <> <> <> <> <> <> <> <> <> <> <> <> <> <> <> <> <> <> <>
$$ <> <> <> <> <> <> <> <> <> <> <> <> <> <> <> <> <> <> <> <> <> <> <> <>
$$ <> <> <> <> <> <> <> <> <> <> <> <> <> <> <> <> <> <> <> <> <> <> <> <>
$$ <> <> <> <> <> <> <> <> <> <> <> <> <> <> <> <> <> <> <> <> <> <> <> <>
$$ <> <> <> <> <> <> <> <>
$$ ##$PramPPowNucW6= (0..127)
$$ <> <> <> <> <> <> <> <> <> <> <> <> <> <> <> <> <> <> <> <> <> <> <> <>
$$ <> <> <> <> <> <> <> <> <> <> <> <> <> <> <> <> <> <> <> <> <> <> <> <>
$$ <> <> <> <> <> <> <> <> <> <> <> <> <> <> <> <> <> <> <> <> <> <> <> <>
$$ <> <> <> <> <> <> <> <> <> <> <> <> <> <> <> <> <> <> <> <> <> <> <> <>
$$ <> <> <> <> <> <> <> <> <> <> <> <> <> <> <> <> <> <> <> <> <> <> <> <>
$$ <> <> <> <> <> <> <> <>
$$ ##$PramPPowNucW7= (0..127)
$$ <> <> <> <> <> <> <> <> <> <> <> <> <> <> <> <> <> <> <> <> <> <> <> <>
$$ <> <> <> <> <> <> <> <> <> <> <> <> <> <> <> <> <> <> <> <> <> <> <> <>
$$ <> <> <> <> <> <> <> <> <> <> <> <> <> <> <> <> <> <> <> <> <> <> <> <>
$$ <> <> <> <> <> <> <> <> <> <> <> <> <> <> <> <> <> <> <> <> <> <> <> <>
$$ <> <> <> <> <> <> <> <> <> <> <> <> <> <> <> <> <> <> <> <> <> <> <> <>
$$ <> <> <> <> <> <> <> <>
$$ ##$PramPPowNucW8= (0..127)
$$ <> <> <> <> <> <> <> <> <> <> <> <> <> <> <> <> <> <> <> <> <> <> <> <>
$$ <> <> <> <> <> <> <> <> <> <> <> <> <> <> <> <> <> <> <> <> <> <> <> <>
$$ <> <> <> <> <> <> <> <> <> <> <> <> <> <> <> <> <> <> <> <> <> <> <> <>
$$ <> <> <> <> <> <> <> <> <> <> <> <> <> <> <> <> <> <> <> <> <> <> <> <>
$$ <> <> <> <> <> <> <> <> <> <> <> <> <> <> <> <> <> <> <> <> <> <> <> <>
$$ <> <> <> <> <> <> <> <>
$$ ##$PramPPowNucW9= (0..127)
$$ <> <> <> <> <> <> <> <> <> <> <> <> <> <> <> <> <> <> <> <> <> <> <> <>
$$ <> <> <> <> <> <> <> <> <> <> <> <> <> <> <> <> <> <> <> <> <> <> <> <>
$$ <> <> <> <> <> <> <> <> <> <> <> <> <> <> <> <> <> <> <> <> <> <> <> <>
$$ <> <> <> <> <> <> <> <> <> <> <> <> <> <> <> <> <> <> <> <> <> <> <> <>
$$ <> <> <> <> <> <> <> <> <> <> <> <> <> <> <> <> <> <> <> <> <> <> <> <>
$$ <> <> <> <> <> <> <> <>
$$ ##$PramPeakPowerW= (0..31)
$$ 4000 500 500 500 500 500 0 0 0 0 0 0 0 0 0 0 0 0 0 0 0 0 0 0 0 0 0 0 0
$$ 0 0 0
$$ ##$PramPowerSwitch= (0..31)
$$ 0 0 0 0 0 0 0 0 0 0 0 0 0 0 0 0 0 0 0 0 0 0 0 0 0 0 0 0 0 0 0 0
$$ ##$PramPulWidthMs= (0..31)
$$ 10 0.1 0.1 0.1 0.1 0.1 0 0 0 0 0 0 0 0 0 0 0 0 0 0 0 0 0 0 0 0 0 0 0 0
$$ 0 0
$$ ##$PreampModBisDat= (0..31)
$$ 20170630 20170802 20170802 20170720 20170720 20170802 0 0 0 0 0 0 0 0 0
$$ 0 0 0 0 0 0 0 0 0 0 0 0 0 0 0 0 0
$$ ##$PreampModMulAtm= (0..31)
$$ 0 0 0 0 0 0 0 0 0 0 0 0 0 0 0 0 0 0 0 0 0 0 0 0 0 0 0 0 0 0 0 0
$$ ##$PreampModPN= (0..31)
$$ <Z103205> <Z003473> <Z105186> <Z003524> <Z003530> <Z102449> <> <> <> <>
$$ <> <> <> <> <> <> <> <> <> <> <> <> <> <> <> <> <> <> <> <> <> <>
$$ ##$PreampModSN= (0..31)
$$ <00894> <01641> <00245> <01174> <01055> <00231> <> <> <> <> <> <> <> <>
$$ <> <> <> <> <> <> <> <> <> <> <> <> <> <> <> <> <> <>
$$ ##$ProdigyEth= <no>
$$ ##$ProdigyFw= <no>
$$ ##$ProdigyPn= <no>
$$ ##$ProdigySn= <no>
$$ ##$RGTYPE= (0..31)
$$ 9 9 9 9 0 0 0 0 0 0 0 0 0 0 0 0 0 0 0 0 0 0 0 0 0 0 0 0 0 0 0 0
$$ ##$RG_max= (0..31)
$$ 101 101 101 101 -1 -1 -1 -1 -1 -1 -1 -1 -1 -1 -1 -1 -1 -1 -1 -1 -1 -1 -1
$$ -1 -1 -1 -1 -1 -1 -1 -1 -1
$$ ##$RG_min= (0..31)
$$ 0.25 0.25 0.25 0.25 -1 -1 -1 -1 -1 -1 -1 -1 -1 -1 -1 -1 -1 -1 -1 -1 -1
$$ -1 -1 -1 -1 -1 -1 -1 -1 -1 -1 -1
$$ ##$RG_tab1= (0..127)
$$ 0.25 0.28 0.32 0.35 0.4 0.44 0.5 0.56 0.64 0.7 0.8 0.89 1 1.12 1.28 1.4
$$ 1.6 1.78 2 2.25 2.56 2.8 3.2 3.56 4 4.5 5 5.6 6.35 7.12 8 9 10 11.3 12.7
$$ 14.2 16 18 20.2 22.6 25.4 28.5 32 36 40.3 45.2 50.8 57 64 71.8 80.6 90.5
$$ 101 -1 -1 -1 -1 -1 -1 -1 -1 -1 -1 -1 -1 -1 -1 -1 -1 -1 -1 -1 -1 -1 -1 -1
$$ -1 -1 -1 -1 -1 -1 -1 -1 -1 -1 -1 -1 -1 -1 -1 -1 -1 -1 -1 -1 -1 -1 -1 -1
$$ -1 -1 -1 -1 -1 -1 -1 -1 -1 -1 -1 -1 -1 -1 -1 -1 -1 -1 -1 -1 -1 -1 -1 -1
$$ -1 -1 -1 -1
$$ ##$RG_tab10= (0..127)
$$ -1 -1 -1 -1 -1 -1 -1 -1 -1 -1 -1 -1 -1 -1 -1 -1 -1 -1 -1 -1 -1 -1 -1 -1
$$ -1 -1 -1 -1 -1 -1 -1 -1 -1 -1 -1 -1 -1 -1 -1 -1 -1 -1 -1 -1 -1 -1 -1 -1
$$ -1 -1 -1 -1 -1 -1 -1 -1 -1 -1 -1 -1 -1 -1 -1 -1 -1 -1 -1 -1 -1 -1 -1 -1
$$ -1 -1 -1 -1 -1 -1 -1 -1 -1 -1 -1 -1 -1 -1 -1 -1 -1 -1 -1 -1 -1 -1 -1 -1
$$ -1 -1 -1 -1 -1 -1 -1 -1 -1 -1 -1 -1 -1 -1 -1 -1 -1 -1 -1 -1 -1 -1 -1 -1
$$ -1 -1 -1 -1 -1 -1 -1 -1
$$ ##$RG_tab11= (0..127)
$$ -1 -1 -1 -1 -1 -1 -1 -1 -1 -1 -1 -1 -1 -1 -1 -1 -1 -1 -1 -1 -1 -1 -1 -1
$$ -1 -1 -1 -1 -1 -1 -1 -1 -1 -1 -1 -1 -1 -1 -1 -1 -1 -1 -1 -1 -1 -1 -1 -1
$$ -1 -1 -1 -1 -1 -1 -1 -1 -1 -1 -1 -1 -1 -1 -1 -1 -1 -1 -1 -1 -1 -1 -1 -1
$$ -1 -1 -1 -1 -1 -1 -1 -1 -1 -1 -1 -1 -1 -1 -1 -1 -1 -1 -1 -1 -1 -1 -1 -1
$$ -1 -1 -1 -1 -1 -1 -1 -1 -1 -1 -1 -1 -1 -1 -1 -1 -1 -1 -1 -1 -1 -1 -1 -1
$$ -1 -1 -1 -1 -1 -1 -1 -1
$$ ##$RG_tab12= (0..127)
$$ -1 -1 -1 -1 -1 -1 -1 -1 -1 -1 -1 -1 -1 -1 -1 -1 -1 -1 -1 -1 -1 -1 -1 -1
$$ -1 -1 -1 -1 -1 -1 -1 -1 -1 -1 -1 -1 -1 -1 -1 -1 -1 -1 -1 -1 -1 -1 -1 -1
$$ -1 -1 -1 -1 -1 -1 -1 -1 -1 -1 -1 -1 -1 -1 -1 -1 -1 -1 -1 -1 -1 -1 -1 -1
$$ -1 -1 -1 -1 -1 -1 -1 -1 -1 -1 -1 -1 -1 -1 -1 -1 -1 -1 -1 -1 -1 -1 -1 -1
$$ -1 -1 -1 -1 -1 -1 -1 -1 -1 -1 -1 -1 -1 -1 -1 -1 -1 -1 -1 -1 -1 -1 -1 -1
$$ -1 -1 -1 -1 -1 -1 -1 -1
$$ ##$RG_tab13= (0..127)
$$ -1 -1 -1 -1 -1 -1 -1 -1 -1 -1 -1 -1 -1 -1 -1 -1 -1 -1 -1 -1 -1 -1 -1 -1
$$ -1 -1 -1 -1 -1 -1 -1 -1 -1 -1 -1 -1 -1 -1 -1 -1 -1 -1 -1 -1 -1 -1 -1 -1
$$ -1 -1 -1 -1 -1 -1 -1 -1 -1 -1 -1 -1 -1 -1 -1 -1 -1 -1 -1 -1 -1 -1 -1 -1
$$ -1 -1 -1 -1 -1 -1 -1 -1 -1 -1 -1 -1 -1 -1 -1 -1 -1 -1 -1 -1 -1 -1 -1 -1
$$ -1 -1 -1 -1 -1 -1 -1 -1 -1 -1 -1 -1 -1 -1 -1 -1 -1 -1 -1 -1 -1 -1 -1 -1
$$ -1 -1 -1 -1 -1 -1 -1 -1
$$ ##$RG_tab14= (0..127)
$$ -1 -1 -1 -1 -1 -1 -1 -1 -1 -1 -1 -1 -1 -1 -1 -1 -1 -1 -1 -1 -1 -1 -1 -1
$$ -1 -1 -1 -1 -1 -1 -1 -1 -1 -1 -1 -1 -1 -1 -1 -1 -1 -1 -1 -1 -1 -1 -1 -1
$$ -1 -1 -1 -1 -1 -1 -1 -1 -1 -1 -1 -1 -1 -1 -1 -1 -1 -1 -1 -1 -1 -1 -1 -1
$$ -1 -1 -1 -1 -1 -1 -1 -1 -1 -1 -1 -1 -1 -1 -1 -1 -1 -1 -1 -1 -1 -1 -1 -1
$$ -1 -1 -1 -1 -1 -1 -1 -1 -1 -1 -1 -1 -1 -1 -1 -1 -1 -1 -1 -1 -1 -1 -1 -1
$$ -1 -1 -1 -1 -1 -1 -1 -1
$$ ##$RG_tab15= (0..127)
$$ -1 -1 -1 -1 -1 -1 -1 -1 -1 -1 -1 -1 -1 -1 -1 -1 -1 -1 -1 -1 -1 -1 -1 -1
$$ -1 -1 -1 -1 -1 -1 -1 -1 -1 -1 -1 -1 -1 -1 -1 -1 -1 -1 -1 -1 -1 -1 -1 -1
$$ -1 -1 -1 -1 -1 -1 -1 -1 -1 -1 -1 -1 -1 -1 -1 -1 -1 -1 -1 -1 -1 -1 -1 -1
$$ -1 -1 -1 -1 -1 -1 -1 -1 -1 -1 -1 -1 -1 -1 -1 -1 -1 -1 -1 -1 -1 -1 -1 -1
$$ -1 -1 -1 -1 -1 -1 -1 -1 -1 -1 -1 -1 -1 -1 -1 -1 -1 -1 -1 -1 -1 -1 -1 -1
$$ -1 -1 -1 -1 -1 -1 -1 -1
$$ ##$RG_tab16= (0..127)
$$ -1 -1 -1 -1 -1 -1 -1 -1 -1 -1 -1 -1 -1 -1 -1 -1 -1 -1 -1 -1 -1 -1 -1 -1
$$ -1 -1 -1 -1 -1 -1 -1 -1 -1 -1 -1 -1 -1 -1 -1 -1 -1 -1 -1 -1 -1 -1 -1 -1
$$ -1 -1 -1 -1 -1 -1 -1 -1 -1 -1 -1 -1 -1 -1 -1 -1 -1 -1 -1 -1 -1 -1 -1 -1
$$ -1 -1 -1 -1 -1 -1 -1 -1 -1 -1 -1 -1 -1 -1 -1 -1 -1 -1 -1 -1 -1 -1 -1 -1
$$ -1 -1 -1 -1 -1 -1 -1 -1 -1 -1 -1 -1 -1 -1 -1 -1 -1 -1 -1 -1 -1 -1 -1 -1
$$ -1 -1 -1 -1 -1 -1 -1 -1
$$ ##$RG_tab17= (0..127)
$$ -1 -1 -1 -1 -1 -1 -1 -1 -1 -1 -1 -1 -1 -1 -1 -1 -1 -1 -1 -1 -1 -1 -1 -1
$$ -1 -1 -1 -1 -1 -1 -1 -1 -1 -1 -1 -1 -1 -1 -1 -1 -1 -1 -1 -1 -1 -1 -1 -1
$$ -1 -1 -1 -1 -1 -1 -1 -1 -1 -1 -1 -1 -1 -1 -1 -1 -1 -1 -1 -1 -1 -1 -1 -1
$$ -1 -1 -1 -1 -1 -1 -1 -1 -1 -1 -1 -1 -1 -1 -1 -1 -1 -1 -1 -1 -1 -1 -1 -1
$$ -1 -1 -1 -1 -1 -1 -1 -1 -1 -1 -1 -1 -1 -1 -1 -1 -1 -1 -1 -1 -1 -1 -1 -1
$$ -1 -1 -1 -1 -1 -1 -1 -1
$$ ##$RG_tab18= (0..127)
$$ -1 -1 -1 -1 -1 -1 -1 -1 -1 -1 -1 -1 -1 -1 -1 -1 -1 -1 -1 -1 -1 -1 -1 -1
$$ -1 -1 -1 -1 -1 -1 -1 -1 -1 -1 -1 -1 -1 -1 -1 -1 -1 -1 -1 -1 -1 -1 -1 -1
$$ -1 -1 -1 -1 -1 -1 -1 -1 -1 -1 -1 -1 -1 -1 -1 -1 -1 -1 -1 -1 -1 -1 -1 -1
$$ -1 -1 -1 -1 -1 -1 -1 -1 -1 -1 -1 -1 -1 -1 -1 -1 -1 -1 -1 -1 -1 -1 -1 -1
$$ -1 -1 -1 -1 -1 -1 -1 -1 -1 -1 -1 -1 -1 -1 -1 -1 -1 -1 -1 -1 -1 -1 -1 -1
$$ -1 -1 -1 -1 -1 -1 -1 -1
$$ ##$RG_tab19= (0..127)
$$ -1 -1 -1 -1 -1 -1 -1 -1 -1 -1 -1 -1 -1 -1 -1 -1 -1 -1 -1 -1 -1 -1 -1 -1
$$ -1 -1 -1 -1 -1 -1 -1 -1 -1 -1 -1 -1 -1 -1 -1 -1 -1 -1 -1 -1 -1 -1 -1 -1
$$ -1 -1 -1 -1 -1 -1 -1 -1 -1 -1 -1 -1 -1 -1 -1 -1 -1 -1 -1 -1 -1 -1 -1 -1
$$ -1 -1 -1 -1 -1 -1 -1 -1 -1 -1 -1 -1 -1 -1 -1 -1 -1 -1 -1 -1 -1 -1 -1 -1
$$ -1 -1 -1 -1 -1 -1 -1 -1 -1 -1 -1 -1 -1 -1 -1 -1 -1 -1 -1 -1 -1 -1 -1 -1
$$ -1 -1 -1 -1 -1 -1 -1 -1
$$ ##$RG_tab2= (0..127)
$$ 0.25 0.28 0.32 0.35 0.4 0.44 0.5 0.56 0.64 0.7 0.8 0.89 1 1.12 1.28 1.4
$$ 1.6 1.78 2 2.25 2.56 2.8 3.2 3.56 4 4.5 5 5.6 6.35 7.12 8 9 10 11.3 12.7
$$ 14.2 16 18 20.2 22.6 25.4 28.5 32 36 40.3 45.2 50.8 57 64 71.8 80.6 90.5
$$ 101 -1 -1 -1 -1 -1 -1 -1 -1 -1 -1 -1 -1 -1 -1 -1 -1 -1 -1 -1 -1 -1 -1 -1
$$ -1 -1 -1 -1 -1 -1 -1 -1 -1 -1 -1 -1 -1 -1 -1 -1 -1 -1 -1 -1 -1 -1 -1 -1
$$ -1 -1 -1 -1 -1 -1 -1 -1 -1 -1 -1 -1 -1 -1 -1 -1 -1 -1 -1 -1 -1 -1 -1 -1
$$ -1 -1 -1 -1
$$ ##$RG_tab20= (0..127)
$$ -1 -1 -1 -1 -1 -1 -1 -1 -1 -1 -1 -1 -1 -1 -1 -1 -1 -1 -1 -1 -1 -1 -1 -1
$$ -1 -1 -1 -1 -1 -1 -1 -1 -1 -1 -1 -1 -1 -1 -1 -1 -1 -1 -1 -1 -1 -1 -1 -1
$$ -1 -1 -1 -1 -1 -1 -1 -1 -1 -1 -1 -1 -1 -1 -1 -1 -1 -1 -1 -1 -1 -1 -1 -1
$$ -1 -1 -1 -1 -1 -1 -1 -1 -1 -1 -1 -1 -1 -1 -1 -1 -1 -1 -1 -1 -1 -1 -1 -1
$$ -1 -1 -1 -1 -1 -1 -1 -1 -1 -1 -1 -1 -1 -1 -1 -1 -1 -1 -1 -1 -1 -1 -1 -1
$$ -1 -1 -1 -1 -1 -1 -1 -1
$$ ##$RG_tab21= (0..127)
$$ -1 -1 -1 -1 -1 -1 -1 -1 -1 -1 -1 -1 -1 -1 -1 -1 -1 -1 -1 -1 -1 -1 -1 -1
$$ -1 -1 -1 -1 -1 -1 -1 -1 -1 -1 -1 -1 -1 -1 -1 -1 -1 -1 -1 -1 -1 -1 -1 -1
$$ -1 -1 -1 -1 -1 -1 -1 -1 -1 -1 -1 -1 -1 -1 -1 -1 -1 -1 -1 -1 -1 -1 -1 -1
$$ -1 -1 -1 -1 -1 -1 -1 -1 -1 -1 -1 -1 -1 -1 -1 -1 -1 -1 -1 -1 -1 -1 -1 -1
$$ -1 -1 -1 -1 -1 -1 -1 -1 -1 -1 -1 -1 -1 -1 -1 -1 -1 -1 -1 -1 -1 -1 -1 -1
$$ -1 -1 -1 -1 -1 -1 -1 -1
$$ ##$RG_tab22= (0..127)
$$ -1 -1 -1 -1 -1 -1 -1 -1 -1 -1 -1 -1 -1 -1 -1 -1 -1 -1 -1 -1 -1 -1 -1 -1
$$ -1 -1 -1 -1 -1 -1 -1 -1 -1 -1 -1 -1 -1 -1 -1 -1 -1 -1 -1 -1 -1 -1 -1 -1
$$ -1 -1 -1 -1 -1 -1 -1 -1 -1 -1 -1 -1 -1 -1 -1 -1 -1 -1 -1 -1 -1 -1 -1 -1
$$ -1 -1 -1 -1 -1 -1 -1 -1 -1 -1 -1 -1 -1 -1 -1 -1 -1 -1 -1 -1 -1 -1 -1 -1
$$ -1 -1 -1 -1 -1 -1 -1 -1 -1 -1 -1 -1 -1 -1 -1 -1 -1 -1 -1 -1 -1 -1 -1 -1
$$ -1 -1 -1 -1 -1 -1 -1 -1
$$ ##$RG_tab23= (0..127)
$$ -1 -1 -1 -1 -1 -1 -1 -1 -1 -1 -1 -1 -1 -1 -1 -1 -1 -1 -1 -1 -1 -1 -1 -1
$$ -1 -1 -1 -1 -1 -1 -1 -1 -1 -1 -1 -1 -1 -1 -1 -1 -1 -1 -1 -1 -1 -1 -1 -1
$$ -1 -1 -1 -1 -1 -1 -1 -1 -1 -1 -1 -1 -1 -1 -1 -1 -1 -1 -1 -1 -1 -1 -1 -1
$$ -1 -1 -1 -1 -1 -1 -1 -1 -1 -1 -1 -1 -1 -1 -1 -1 -1 -1 -1 -1 -1 -1 -1 -1
$$ -1 -1 -1 -1 -1 -1 -1 -1 -1 -1 -1 -1 -1 -1 -1 -1 -1 -1 -1 -1 -1 -1 -1 -1
$$ -1 -1 -1 -1 -1 -1 -1 -1
$$ ##$RG_tab24= (0..127)
$$ -1 -1 -1 -1 -1 -1 -1 -1 -1 -1 -1 -1 -1 -1 -1 -1 -1 -1 -1 -1 -1 -1 -1 -1
$$ -1 -1 -1 -1 -1 -1 -1 -1 -1 -1 -1 -1 -1 -1 -1 -1 -1 -1 -1 -1 -1 -1 -1 -1
$$ -1 -1 -1 -1 -1 -1 -1 -1 -1 -1 -1 -1 -1 -1 -1 -1 -1 -1 -1 -1 -1 -1 -1 -1
$$ -1 -1 -1 -1 -1 -1 -1 -1 -1 -1 -1 -1 -1 -1 -1 -1 -1 -1 -1 -1 -1 -1 -1 -1
$$ -1 -1 -1 -1 -1 -1 -1 -1 -1 -1 -1 -1 -1 -1 -1 -1 -1 -1 -1 -1 -1 -1 -1 -1
$$ -1 -1 -1 -1 -1 -1 -1 -1
$$ ##$RG_tab3= (0..127)
$$ 0.25 0.28 0.32 0.35 0.4 0.44 0.5 0.56 0.64 0.7 0.8 0.89 1 1.12 1.28 1.4
$$ 1.6 1.78 2 2.25 2.56 2.8 3.2 3.56 4 4.5 5 5.6 6.35 7.12 8 9 10 11.3 12.7
$$ 14.2 16 18 20.2 22.6 25.4 28.5 32 36 40.3 45.2 50.8 57 64 71.8 80.6 90.5
$$ 101 -1 -1 -1 -1 -1 -1 -1 -1 -1 -1 -1 -1 -1 -1 -1 -1 -1 -1 -1 -1 -1 -1 -1
$$ -1 -1 -1 -1 -1 -1 -1 -1 -1 -1 -1 -1 -1 -1 -1 -1 -1 -1 -1 -1 -1 -1 -1 -1
$$ -1 -1 -1 -1 -1 -1 -1 -1 -1 -1 -1 -1 -1 -1 -1 -1 -1 -1 -1 -1 -1 -1 -1 -1
$$ -1 -1 -1 -1
$$ ##$RG_tab4= (0..127)
$$ 0.25 0.28 0.32 0.35 0.4 0.44 0.5 0.56 0.64 0.7 0.8 0.89 1 1.12 1.28 1.4
$$ 1.6 1.78 2 2.25 2.56 2.8 3.2 3.56 4 4.5 5 5.6 6.35 7.12 8 9 10 11.3 12.7
$$ 14.2 16 18 20.2 22.6 25.4 28.5 32 36 40.3 45.2 50.8 57 64 71.8 80.6 90.5
$$ 101 -1 -1 -1 -1 -1 -1 -1 -1 -1 -1 -1 -1 -1 -1 -1 -1 -1 -1 -1 -1 -1 -1 -1
$$ -1 -1 -1 -1 -1 -1 -1 -1 -1 -1 -1 -1 -1 -1 -1 -1 -1 -1 -1 -1 -1 -1 -1 -1
$$ -1 -1 -1 -1 -1 -1 -1 -1 -1 -1 -1 -1 -1 -1 -1 -1 -1 -1 -1 -1 -1 -1 -1 -1
$$ -1 -1 -1 -1
$$ ##$RG_tab5= (0..127)
$$ -1 -1 -1 -1 -1 -1 -1 -1 -1 -1 -1 -1 -1 -1 -1 -1 -1 -1 -1 -1 -1 -1 -1 -1
$$ -1 -1 -1 -1 -1 -1 -1 -1 -1 -1 -1 -1 -1 -1 -1 -1 -1 -1 -1 -1 -1 -1 -1 -1
$$ -1 -1 -1 -1 -1 -1 -1 -1 -1 -1 -1 -1 -1 -1 -1 -1 -1 -1 -1 -1 -1 -1 -1 -1
$$ -1 -1 -1 -1 -1 -1 -1 -1 -1 -1 -1 -1 -1 -1 -1 -1 -1 -1 -1 -1 -1 -1 -1 -1
$$ -1 -1 -1 -1 -1 -1 -1 -1 -1 -1 -1 -1 -1 -1 -1 -1 -1 -1 -1 -1 -1 -1 -1 -1
$$ -1 -1 -1 -1 -1 -1 -1 -1
$$ ##$RG_tab6= (0..127)
$$ -1 -1 -1 -1 -1 -1 -1 -1 -1 -1 -1 -1 -1 -1 -1 -1 -1 -1 -1 -1 -1 -1 -1 -1
$$ -1 -1 -1 -1 -1 -1 -1 -1 -1 -1 -1 -1 -1 -1 -1 -1 -1 -1 -1 -1 -1 -1 -1 -1
$$ -1 -1 -1 -1 -1 -1 -1 -1 -1 -1 -1 -1 -1 -1 -1 -1 -1 -1 -1 -1 -1 -1 -1 -1
$$ -1 -1 -1 -1 -1 -1 -1 -1 -1 -1 -1 -1 -1 -1 -1 -1 -1 -1 -1 -1 -1 -1 -1 -1
$$ -1 -1 -1 -1 -1 -1 -1 -1 -1 -1 -1 -1 -1 -1 -1 -1 -1 -1 -1 -1 -1 -1 -1 -1
$$ -1 -1 -1 -1 -1 -1 -1 -1
$$ ##$RG_tab7= (0..127)
$$ -1 -1 -1 -1 -1 -1 -1 -1 -1 -1 -1 -1 -1 -1 -1 -1 -1 -1 -1 -1 -1 -1 -1 -1
$$ -1 -1 -1 -1 -1 -1 -1 -1 -1 -1 -1 -1 -1 -1 -1 -1 -1 -1 -1 -1 -1 -1 -1 -1
$$ -1 -1 -1 -1 -1 -1 -1 -1 -1 -1 -1 -1 -1 -1 -1 -1 -1 -1 -1 -1 -1 -1 -1 -1
$$ -1 -1 -1 -1 -1 -1 -1 -1 -1 -1 -1 -1 -1 -1 -1 -1 -1 -1 -1 -1 -1 -1 -1 -1
$$ -1 -1 -1 -1 -1 -1 -1 -1 -1 -1 -1 -1 -1 -1 -1 -1 -1 -1 -1 -1 -1 -1 -1 -1
$$ -1 -1 -1 -1 -1 -1 -1 -1
$$ ##$RG_tab8= (0..127)
$$ -1 -1 -1 -1 -1 -1 -1 -1 -1 -1 -1 -1 -1 -1 -1 -1 -1 -1 -1 -1 -1 -1 -1 -1
$$ -1 -1 -1 -1 -1 -1 -1 -1 -1 -1 -1 -1 -1 -1 -1 -1 -1 -1 -1 -1 -1 -1 -1 -1
$$ -1 -1 -1 -1 -1 -1 -1 -1 -1 -1 -1 -1 -1 -1 -1 -1 -1 -1 -1 -1 -1 -1 -1 -1
$$ -1 -1 -1 -1 -1 -1 -1 -1 -1 -1 -1 -1 -1 -1 -1 -1 -1 -1 -1 -1 -1 -1 -1 -1
$$ -1 -1 -1 -1 -1 -1 -1 -1 -1 -1 -1 -1 -1 -1 -1 -1 -1 -1 -1 -1 -1 -1 -1 -1
$$ -1 -1 -1 -1 -1 -1 -1 -1
$$ ##$RG_tab9= (0..127)
$$ -1 -1 -1 -1 -1 -1 -1 -1 -1 -1 -1 -1 -1 -1 -1 -1 -1 -1 -1 -1 -1 -1 -1 -1
$$ -1 -1 -1 -1 -1 -1 -1 -1 -1 -1 -1 -1 -1 -1 -1 -1 -1 -1 -1 -1 -1 -1 -1 -1
$$ -1 -1 -1 -1 -1 -1 -1 -1 -1 -1 -1 -1 -1 -1 -1 -1 -1 -1 -1 -1 -1 -1 -1 -1
$$ -1 -1 -1 -1 -1 -1 -1 -1 -1 -1 -1 -1 -1 -1 -1 -1 -1 -1 -1 -1 -1 -1 -1 -1
$$ -1 -1 -1 -1 -1 -1 -1 -1 -1 -1 -1 -1 -1 -1 -1 -1 -1 -1 -1 -1 -1 -1 -1 -1
$$ -1 -1 -1 -1 -1 -1 -1 -1
$$ ##$RXFMAX= (0..23)
$$ 1290 1290 1290 1290 -1 -1 -1 -1 -1 -1 -1 -1 -1 -1 -1 -1 -1 -1 -1 -1 -1
$$ -1 -1 -1
$$ ##$RXFMIN= (0..23)
$$ 5 5 5 5 -1 -1 -1 -1 -1 -1 -1 -1 -1 -1 -1 -1 -1 -1 -1 -1 -1 -1 -1 -1
$$ ##$RheoNmrEth= <no>
$$ ##$SGUC1= (0..23)
$$ 34 33 17 18 0 0 0 0 0 0 0 0 0 0 0 0 0 0 0 0 0 0 0 0
$$ ##$SGUC2= (0..23)
$$ 49 0 0 0 0 0 0 0 0 0 0 0 0 0 0 0 0 0 0 0 0 0 0 0
$$ ##$SLCBCONF= <SHNV>
$$ ##$SPECTR= 13
$$ ##$SYNCTRIG= 0
$$ ##$SamChgEth= (0..3)
$$ <192.168.98.3> <no> <no> <no>
$$ ##$SamChgPort= (0..3)
$$ <80> <no> <no> <no>
$$ ##$SamChgProtocol= (0..3)
$$ <CORBA> <> <> <>
$$ ##$ServiceNo= <>
$$ ##$Sgu10PowerLevel= (0..7)
$$ 0 0 0 0 0 0 0 0
$$ ##$Sgu11PowerLevel= (0..7)
$$ 0 0 0 0 0 0 0 0
$$ ##$Sgu12PowerLevel= (0..7)
$$ 0 0 0 0 0 0 0 0
$$ ##$Sgu13PowerLevel= (0..7)
$$ 0 0 0 0 0 0 0 0
$$ ##$Sgu14PowerLevel= (0..7)
$$ 0 0 0 0 0 0 0 0
$$ ##$Sgu15PowerLevel= (0..7)
$$ 0 0 0 0 0 0 0 0
$$ ##$Sgu16PowerLevel= (0..7)
$$ 0 0 0 0 0 0 0 0
$$ ##$Sgu17PowerLevel= (0..7)
$$ 0 0 0 0 0 0 0 0
$$ ##$Sgu18PowerLevel= (0..7)
$$ 0 0 0 0 0 0 0 0
$$ ##$Sgu19PowerLevel= (0..7)
$$ 0 0 0 0 0 0 0 0
$$ ##$Sgu1PowerLevels= (0..7)
$$ 90 74 58 42 26 10 0 0
$$ ##$Sgu20PowerLevel= (0..7)
$$ 0 0 0 0 0 0 0 0
$$ ##$Sgu21PowerLevel= (0..7)
$$ 0 0 0 0 0 0 0 0
$$ ##$Sgu22PowerLevel= (0..7)
$$ 0 0 0 0 0 0 0 0
$$ ##$Sgu23PowerLevel= (0..7)
$$ 0 0 0 0 0 0 0 0
$$ ##$Sgu24PowerLevel= (0..7)
$$ 0 0 0 0 0 0 0 0
$$ ##$Sgu2PowerLevels= (0..7)
$$ 90 74 58 42 26 10 0 0
$$ ##$Sgu3PowerLevels= (0..7)
$$ 90 74 58 42 26 10 0 0
$$ ##$Sgu4PowerLevels= (0..7)
$$ 90 74 58 42 26 10 0 0
$$ ##$Sgu5PowerLevels= (0..7)
$$ 0 0 0 0 0 0 0 0
$$ ##$Sgu6PowerLevels= (0..7)
$$ 0 0 0 0 0 0 0 0
$$ ##$Sgu7PowerLevels= (0..7)
$$ 0 0 0 0 0 0 0 0
$$ ##$Sgu8PowerLevels= (0..7)
$$ 0 0 0 0 0 0 0 0
$$ ##$Sgu9PowerLevels= (0..7)
$$ 0 0 0 0 0 0 0 0
$$ ##$SguType= 4
$$ ##$ShimMaxVal= 130000
$$ ##$ShimPow1Ch2Sh= (0..38)
$$ 1 2 3 21 4 4 27 27 4 4 63 26 26 25 7 7 20 20 31 31 0 0 0 0 0 0 0 0 0 0
$$ 0 0 0 0 0 0 0 0 0
$$ ##$ShimPow1Imax= (0..38)
$$ 1 1 1 1 1 1 1 1 1 1 1 1 1 1 1 1 1 1 1 1 0 0 0 0 0 0 0 0 0 0 0 0 0 0 0 0
$$ 0 0 0
$$ ##$ShimPow1NChan= 20
$$ ##$ShimPow1TotIMax= 6
$$ ##$ShimPow1Vmax= (0..38)
$$ 20 20 20 20 20 20 20 20 20 20 20 20 20 20 20 20 20 20 20 20 0 0 0 0 0 0
$$ 0 0 0 0 0 0 0 0 0 0 0 0 0
$$ ##$ShimPow2Ch2Sh= (0..38)
$$ 15 15 33 33 35 35 25 8 38 38 23 8 14 14 36 36 32 32 23 63 0 0 0 0 0 0 0
$$ 0 0 0 0 0 0 0 0 0 0 0 0
$$ ##$ShimPow2Imax= (0..38)
$$ 1 1 1 1 1 1 1 1 1 1 1 1 1 1 1 1 1 1 1 1 0 0 0 0 0 0 0 0 0 0 0 0 0 0 0 0
$$ 0 0 0
$$ ##$ShimPow2NChan= 20
$$ ##$ShimPow2TotIMax= 6
$$ ##$ShimPow2Vmax= (0..38)
$$ 20 20 20 20 20 20 20 20 20 20 20 20 20 20 20 20 20 20 20 20 0 0 0 0 0 0
$$ 0 0 0 0 0 0 0 0 0 0 0 0 0
$$ ##$ShimPow3Ch2Sh= (0..38)
$$ 0 0 0 0 0 0 0 0 0 0 0 0 0 0 0 0 0 0 0 0 0 0 0 0 0 0 0 0 0 0 0 0 0 0 0 0
$$ 0 0 0
$$ ##$ShimPow3Imax= (0..38)
$$ 0 0 0 0 0 0 0 0 0 0 0 0 0 0 0 0 0 0 0 0 0 0 0 0 0 0 0 0 0 0 0 0 0 0 0 0
$$ 0 0 0
$$ ##$ShimPow3NChan= 0
$$ ##$ShimPow3TotIMax= 0
$$ ##$ShimPow3Vmax= (0..38)
$$ 0 0 0 0 0 0 0 0 0 0 0 0 0 0 0 0 0 0 0 0 0 0 0 0 0 0 0 0 0 0 0 0 0 0 0 0
$$ 0 0 0
$$ ##$ShimPow4Ch2Sh= (0..38)
$$ 0 0 0 0 0 0 0 0 0 0 0 0 0 0 0 0 0 0 0 0 0 0 0 0 0 0 0 0 0 0 0 0 0 0 0 0
$$ 0 0 0
$$ ##$ShimPow4Imax= (0..38)
$$ 0 0 0 0 0 0 0 0 0 0 0 0 0 0 0 0 0 0 0 0 0 0 0 0 0 0 0 0 0 0 0 0 0 0 0 0
$$ 0 0 0
$$ ##$ShimPow4NChan= 0
$$ ##$ShimPow4TotIMax= 0
$$ ##$ShimPow4Vmax= (0..38)
$$ 0 0 0 0 0 0 0 0 0 0 0 0 0 0 0 0 0 0 0 0 0 0 0 0 0 0 0 0 0 0 0 0 0 0 0 0
$$ 0 0 0
$$ ##$ShimPow5Ch2Sh= (0..38)
$$ 0 0 0 0 0 0 0 0 0 0 0 0 0 0 0 0 0 0 0 0 0 0 0 0 0 0 0 0 0 0 0 0 0 0 0 0
$$ 0 0 0
$$ ##$ShimPow5Imax= (0..38)
$$ 0 0 0 0 0 0 0 0 0 0 0 0 0 0 0 0 0 0 0 0 0 0 0 0 0 0 0 0 0 0 0 0 0 0 0 0
$$ 0 0 0
$$ ##$ShimPow5NChan= 0
$$ ##$ShimPow5TotIMax= 0
$$ ##$ShimPow5Vmax= (0..38)
$$ 0 0 0 0 0 0 0 0 0 0 0 0 0 0 0 0 0 0 0 0 0 0 0 0 0 0 0 0 0 0 0 0 0 0 0 0
$$ 0 0 0
$$ ##$ShimPow6Ch2Sh= (0..38)
$$ 0 0 0 0 0 0 0 0 0 0 0 0 0 0 0 0 0 0 0 0 0 0 0 0 0 0 0 0 0 0 0 0 0 0 0 0
$$ 0 0 0
$$ ##$ShimPow6Imax= (0..38)
$$ 0 0 0 0 0 0 0 0 0 0 0 0 0 0 0 0 0 0 0 0 0 0 0 0 0 0 0 0 0 0 0 0 0 0 0 0
$$ 0 0 0
$$ ##$ShimPow6NChan= 0
$$ ##$ShimPow6TotIMax= 0
$$ ##$ShimPow6Vmax= (0..38)
$$ 0 0 0 0 0 0 0 0 0 0 0 0 0 0 0 0 0 0 0 0 0 0 0 0 0 0 0 0 0 0 0 0 0 0 0 0
$$ 0 0 0
$$ ##$ShimPow7Ch2Sh= (0..38)
$$ 0 0 0 0 0 0 0 0 0 0 0 0 0 0 0 0 0 0 0 0 0 0 0 0 0 0 0 0 0 0 0 0 0 0 0 0
$$ 0 0 0
$$ ##$ShimPow7Imax= (0..38)
$$ 0 0 0 0 0 0 0 0 0 0 0 0 0 0 0 0 0 0 0 0 0 0 0 0 0 0 0 0 0 0 0 0 0 0 0 0
$$ 0 0 0
$$ ##$ShimPow7NChan= 0
$$ ##$ShimPow7TotIMax= 0
$$ ##$ShimPow7Vmax= (0..38)
$$ 0 0 0 0 0 0 0 0 0 0 0 0 0 0 0 0 0 0 0 0 0 0 0 0 0 0 0 0 0 0 0 0 0 0 0 0
$$ 0 0 0
$$ ##$ShimPow8Ch2Sh= (0..38)
$$ 0 0 0 0 0 0 0 0 0 0 0 0 0 0 0 0 0 0 0 0 0 0 0 0 0 0 0 0 0 0 0 0 0 0 0 0
$$ 0 0 0
$$ ##$ShimPow8Imax= (0..38)
$$ 0 0 0 0 0 0 0 0 0 0 0 0 0 0 0 0 0 0 0 0 0 0 0 0 0 0 0 0 0 0 0 0 0 0 0 0
$$ 0 0 0
$$ ##$ShimPow8NChan= 0
$$ ##$ShimPow8TotIMax= 0
$$ ##$ShimPow8Vmax= (0..38)
$$ 0 0 0 0 0 0 0 0 0 0 0 0 0 0 0 0 0 0 0 0 0 0 0 0 0 0 0 0 0 0 0 0 0 0 0 0
$$ 0 0 0
$$ ##$ShimPowMaxUA= (0..63)
$$ 130000 130000 130000 130000 130000 130000 130000 130000 130000 130000 130000
$$ 130000 130000 130000 130000 130000 130000 130000 130000 130000 130000 130000
$$ 130000 130000 130000 130000 130000 130000 130000 130000 130000 130000 130000
$$ 130000 130000 130000 130000 130000 130000 130000 0 0 0 0 0 0 0 0 0 0 0
$$ 0 0 0 0 0 0 0 0 0 0 0 0 0
$$ ##$ShimPowMaxUG= (0..63)
$$ 1000000 1000000 1000000 1000000 1000000 1000000 1000000 1000000 1000000
$$ 1000000 1000000 1000000 1000000 1000000 1000000 1000000 1000000 1000000
$$ 1000000 1000000 1000000 1000000 1000000 1000000 1000000 1000000 1000000
$$ 1000000 1000000 1000000 1000000 1000000 1000000 1000000 1000000 1000000
$$ 1000000 1000000 1000000 0 0 0 0 0 0 0 0 0 0 0 0 0 0 0 0 0 0 0 0 0 0 0 0
$$ 0
$$ ##$ShimPowNum= 2
$$ ##$ShimPowRcbType= 3
$$ ##$ShimPowRes= (0..63)
$$ 1e-20 1e-20 1e-20 1e-20 1e-20 1e-20 1e-20 1e-20 1e-20 1e-20 1e-20 1e-20
$$ 1e-20 1e-20 1e-20 1e-20 1e-20 1e-20 1e-20 1e-20 1e-20 1e-20 1e-20 1e-20
$$ 1e-20 1e-20 1e-20 1e-20 1e-20 1e-20 1e-20 1e-20 1e-20 1e-20 1e-20 1e-20
$$ 1e-20 1e-20 1e-20 1e-20 0 0 0 0 0 0 0 0 0 0 0 0 0 0 0 0 0 0 0 0 0 0 0 0
$$ ##$ShimPowRng0= (0..63)
$$ 1 1 1 1 1 1 1 1 1 1 1 1 1 1 1 1 1 1 1 1 1 1 1 1 1 1 1 1 1 1 1 1 1 1 1 1
$$ 1 1 1 1 0 0 0 0 0 0 0 0 0 0 0 0 0 0 0 0 0 0 0 0 0 0 0 0
$$ ##$ShimPowRng1= (0..63)
$$ 1 1 1 1 1 1 1 1 1 1 1 1 1 1 1 1 1 1 1 1 1 1 1 1 1 1 1 1 1 1 1 1 1 1 1 1
$$ 1 1 1 1 0 0 0 0 0 0 0 0 0 0 0 0 0 0 0 0 0 0 0 0 0 0 0 0
$$ ##$ShimPowRng2= (0..63)
$$ 1 1 1 1 1 1 1 1 1 1 1 1 1 1 1 1 1 1 1 1 1 1 1 1 1 1 1 1 1 1 1 1 1 1 1 1
$$ 1 1 1 1 0 0 0 0 0 0 0 0 0 0 0 0 0 0 0 0 0 0 0 0 0 0 0 0
$$ ##$ShimPowRng3= (0..63)
$$ 1 1 1 1 1 1 1 1 1 1 1 1 1 1 1 1 1 1 1 1 1 1 1 1 1 1 1 1 1 1 1 1 1 1 1 1
$$ 1 1 1 1 0 0 0 0 0 0 0 0 0 0 0 0 0 0 0 0 0 0 0 0 0 0 0 0
$$ ##$ShimPowType1= 8
$$ ##$ShimPowType2= 8
$$ ##$ShimPowType3= 0
$$ ##$ShimPowType4= 0
$$ ##$ShimPowType5= 0
$$ ##$ShimPowType6= 0
$$ ##$ShimPowType7= 0
$$ ##$ShimPowType8= 0
$$ ##$ShimSysActGrad= (0..63)
$$ 1 2 3 4 13 5 7 11 10 9 6 8 12 18 19 20 21 15 22 23 24 14 25 16 26 17 27
$$ 28 31 32 33 34 35 36 37 38 0 0 0 0 0 0 0 0 0 0 0 0 0 0 0 0 0 0 0 0 0 0
$$ 0 0 0 0 0 0
$$ ##$ShimSysAngle= <>
$$ ##$ShimSysFunc= (0..63)
$$ 1 2 3 4 5 6 7 8 9 10 0 37 38 35 16 15 14 13 12 11 28 27 26 25 24 23 36
$$ 22 30 29 20 21 34 33 32 31 17 18 19 0 0 0 0 0 0 0 0 0 0 0 0 0 0 0 0 0 0
$$ 0 0 0 0 0 0 0
$$ ##$ShimSysMatId= <292722ca.dat>
$$ ##$ShimSysMatrix= 1
$$ ##$ShimSysMinMaxUG= 130000
$$ ##$ShimSysOffset= <58>
$$ ##$ShimSysType= 4
$$ ##$ShimUnit= 3
$$ ##$SpectrOsVersion= <4.3.180.20230524>
$$ ##$TCubeEth= <192.168.180.38>
$$ ##$TCubeSeqDevice= <>
$$ ##$TopSpinVersion= <TopSpin 4.3.0>
$$ ##$TrxFreqFormula= (0..23)
$$ <TrxFreqFormula(2.0,600070000.000000,'TRX',Trx(1.0,'TRX 1200.1',2,5.000000,1290.000000))>
$$ <TrxFreqFormula(2.0,600070000.000000,'TRX',Trx(1.0,'TRX 1200.2',1,5.000000,1290.000000))>
$$ <TrxFreqFormula(2.0,600070000.000000,'TRX',Trx(1.0,'TRX 1200.3',1,5.000000,1290.000000))>
$$ <TrxFreqFormula(2.0,600070000.000000,'TRX',Trx(1.0,'TRX 1200.4',1,5.000000,1290.000000))>
$$ <> <> <> <> <> <> <> <> <> <> <> <> <> <> <> <> <> <> <> <>
$$ ##$TrxPN= (0..23)
$$ <Z148391> <Z148391> <Z148391> <Z148391> <> <> <> <> <> <> <> <> <> <> <>
$$ <> <> <> <> <> <> <> <> <>
$$ ##$TrxSN= (0..23)
$$ <02476> <00643> <00644> <00645> <> <> <> <> <> <> <> <> <> <> <> <> <>
$$ <> <> <> <> <> <> <>
$$ ##$VCubeEth= (0..23)
$$ <no> <no> <no> <no> <no> <no> <no> <no> <no> <no> <no> <no> <no> <no> <no>
$$ <no> <no> <no> <no> <no> <no> <no> <no> <no>
$$ ##$VTU= 2
$$ ##$VTUETH= <192.168.99.17>
$$ ##$ValueLine= no
$$ ##$VpuPN= (0..23)
$$ <no> <no> <no> <no> <no> <no> <no> <no> <no> <no> <no> <no> <no> <no> <no>
$$ <no> <no> <no> <no> <no> <no> <no> <no> <no>
$$ ##$VpuSN= (0..23)
$$ <no> <no> <no> <no> <no> <no> <no> <no> <no> <no> <no> <no> <no> <no> <no>
$$ <no> <no> <no> <no> <no> <no> <no> <no> <no>
$$ ##$WBREFAM= (0..31)
$$ 100.4 100 100 100 100 100 100 100 100 100 100 100 100 100 100 100 100 100
$$ 100 100 100 100 100 100 100 100 100 100 100 100 100 100
$$ ##$WBREFLM= (0..31)
$$ 1 0 0 0 0 0 0 0 0 0 0 0 0 0 0 0 0 0 0 0 0 0 0 0 0 0 0 0 0 0 0 0
$$ ##$WBREFPH= (0..31)
$$ 0.15 0 0 0 0 0 0 0 0 0 0 0 0 0 0 0 0 0 0 0 0 0 0 0 0 0 0 0 0 0 0 0
$$ ##$WBSGU= (0..31)
$$ 1 1 2 2 4 8 0 0 0 0 0 0 0 0 0 0 0 0 0 0 0 0 0 0 0 0 0 0 0 0 0 0
$$ ##END=
$$ 
##$DECIM=	1120
##$DSPFVS=	21
##XUNITS=	HZ
##YUNITS=	ARBITRARY UNITS
##FIRSTX=	11794.264701579302709
##LASTX=	-6062.8100359695672523
##DELTAX=	-0.068119594029018029624
##XFACTOR=	1
##YFACTOR=	0.79793935117164949133
##FIRSTY=	12
##MINY=	-59780060
##MAXY=	3156544
##NPOINTS=	262144
##XYDATA=	(X++(Y..Y))
11794A5N%NNj0nNJ0L0K5%%j0nnn%nnn%%n%l0l0k0J0NNNNj5j0j0J5J0J0k0j5%L0NJ5J0J5J5
11791D5J0nj0j0j0J0J0k0k0j5N%nnnnnnnnnnj0K5K5J0J5L5%k0j5nj0j0j0L0L5K5J5k0k5k0
11788A0j5J5J5K0K0%%nnnnj0j0j0j0K5L0nnnnK0K0J0k0l0l0k5k5NL0J0NJ0J5j5j0j5nJ0J5
11785A5N%k0j5NJ0j0j0N%Nj0j0NJ5L0K0%K0K5j0l5k0J5L0J5K5K5Nj5k0k5j5%%nl0l0j0k0J5
11783b0J0J5Nnk0k0%%K5K5%j0j5%nJ0J0%%N%j5nj5j0j5j0j5j0%NnJ0j0J0J5j5%K0J0%nnnn
11780f5j0j0J0NL5M0K0nnnnnk0k5k0k0%%%%K0J5J5K0NNNJ0nk0k0j0%J5J5%nnnnk0j5j5j5n
11776a05nK5J5j0k0nK0K5L0K5K5J0NnJ0Nk5k0%J0%j5k0j0k5l0nK0K0K5K0J0J0J0J0NK5K5%
11774H5nnj0nl5l5l0l5l0m0nnK0J5M5M5K0K5nnj0nj0j0l0k5j5J0K5L0NNNL0K5J5%%n%%n%%
11771D0l0k0k5l0j0j0nj0NJ0L0%j0j0j0nJ5K0L5J0j0j0j5j0J0J5J0J0Nj5j5NJ0J0k5m0k0J0
11768h5j0j5%nnnn%n%NNL5L0K0K0J0K0j0j0j0j0NNnl5l5j0%NJ0K0L0N%NN%j0J5NnnJ5nNK5
11765A5M0%l5m5k5%J5J0NJ0NJ5J0j0k0j0J0%nN%%NK5L0K0K5J0J0j0l0j0%L0J5k0m0m0k0j5
11762b5%j0%NK0J5J5%%K0L5%j5k0NJ0Nk0k0%n%nK0K0J5K0J0K0k0j0%NNNk5k5NNl0m0j0K5n
11759@%%nN%N%%N%N%%%NNNj0j0J5K0%k5j0j0J5J5%%n%N%%N%N%Nj5j0j5j5nj5j0j5J0NJ0J0
11756b0NNK0j0nn%j0nj0nnn%n%n%n%%n%n%n%%J0J0J0J0J0J0NNJ0k0nnJ5Nj5j5k0j5J0J5k5
11753g5j5j0K0NNNJ0NJ0J0NNNN%j0j5J5J0J5J5j0j5K0K0J0k5k5k0k0k5NM0J5J5NNNk5m0m0
11750h5k0j5%J5K0%k5nJ5M0K0J0%k0%J5K5nj0J0N%l0%NK0%Nj0j5J0Nnj0%%%Nn%%%%%n%%%%
11746d0%%%%%N%%%%N%%%%N%nnj0nnnnj0J0J0J0J5j0K5N%Nj5j5j5m0j5j0NK0N%%L0K5J5j0l0
11743e5j5%J0M5M0J5k0m5m0k0j0J0J0J0J5j5j0j0j0J0J5K0J5NNj0m0j5k5NJ0NNNNJ0J0J5J0
11740c5j0nK5J5J5J5n%%%j5j0j0nj0j0K0J5K0K0nL0K5n%k5n0m0k5nnK5M0M5M5M0M0nl0n5m5
11738B5l5nj5nnn%%%%N%N%%%j5j0K0K0Nj0k0j5%J5%NJ0j0nk0%J0k5n%k0J0%K5NK0L5K0%%J0
11734B0J0k0k0k5%%nJ5J0%nJ0%J0Nnj0%nj0nnj0NK0K0%j0j5k0j5n%nnM5L5M5L0K5j0n5n5l5
11731e0j0k0k0%J5J0N0J0J0L0N%j0k0%J5%j0k5N%N%j5k0J5J0J5J5%NL5J5K0j5j5l5k0J5%j5
11728@k5l5J0J0J0J0NNNNK0K0nj0NK5J0j0l0m5l0j5k0J5K5K5N%N%NNNNJ0NJ0J0NNJ0%J0j0
11725F5l0k5k0k0nj0n%nnJ5J5j0j5j0J0L0K5N0K0J0j5k0%n%J5j0k0nj0NJ0K5M5K5%l0j0%J0
11723I0Nnn%nj5nj0j0%%j5j5l5j5J0%Nk5k0%nj0%J5J5K0k0j5NNNNj0nNJ0K0K0J0j0nNK0K5
11720C5nnn%k5j5J0J0nn%%n%nnJ5J5nk0k5%J0J5j0nk0m0k0k0j0j0N%NNN%NNM0L5M0L5%k0j5
11716a0%J5K0J5K0j0j5j0j0nJ0K0j0m0l0k0n%K0J0J0J5NJ0J0N%k0m0l0j5%%j0J0L0K5K0J0
11714@J0K5j0j0nj0j0nj0j0%%j0j5l0nNnJ5J0j0NnK0NNN%NNK0J0Nj0j0J5J0nk5k0J0K5L5M0
11711F5%k5j5K0L5J5Nj5k5l0k5k0k0%K0K0J5N%K0K0K0J0Nj5j5n%%%j5k0j0l0%k5k5j0J0J0
11708e0nK5K0K0%j5J0%k5l0%Nk5k0J0J5J0J5J0J0K5nj0nj5j0j5j0j0j0j5NJ5nj5j0nK5K0K0
11705e0J0J0%%j5j5m5m5j5J0K0J5NL0M5M5J5j0k0%J0J5nnK0K5L5J0%%j5j0j0j5Nl0j0j0k0
11703b0J0j0j0k5k5j0J5K0J5j0j0j5K0J0J5n%J0J5%J0NJ0j0nK5K0K0K5nnm5m5m5k0J5J5L0
11700a5K5K0J5K0J0L5L0NNj5j5l0l0j5j5k5k5k5NnL0j0j5%%L0Nnm0k0NNNnJ0Nl0nJ0%%j5%
11697h5J5K5J5nj5K0L5K5nk5n0o0m0J0N0O0M0J5J5J0nnnnj5k0k0NL0L5K0%j0j5nJ0K0j0j5
11694D0k0J0L5J0j5j5NL5K5j5m5l5j0K5K5nnnj0%nnn%k5k5%k0k0j5k0K0J0j0j5j5j5%L0K0
11692h5K0nnK0K5J0J0k0k0J0J5J0N%l0k0J5K0%k0nNK0Nj0J0nj5j0%L0J0NJ0nk5%K0K5K0j0
11689C0j0J5K0%%%n%j5k0j5j5nnJ5J0j0j0k0k5K5K0M0L0K0%k5k5l0k5j5j0j5j0%%L0L0J0j0
11686b5%K5K0J0%%%l0k5%J5%k0m0k5%J5J5%n%nnnnJ5%j0%%NJ0J0NnnJ0K5Nl0j5nK0nk0k0j0
11683a10K0N%j0k0%L0M0J5nNNJ0J5K5K0K0k0k0K0J5J5k5k5l0nK0Nj0k0k5%K5K0NJ5J5J0J0
11680F0J0J5j0j0k5nJ5J5%%j0j0%n%%j0j0j0J5J0j0k5%NNk5l0j5j5n%j5j5nL0L5K5J5K0k5
11678a5m5l5nM0M5K0%j5j5nnnnL0K0j0l5l0j5nk0NL5O0N5N5L5j0m5n0l5nnnj0N%j0j5%%J0
11675d0L0K5K5Nk0nnnj0j5k0%Nnj0J5NK0%nNnj0NNJ0J0%k0nNM0K5J0%%L0K0K0j5j0j0nNK5
11672A25j0m0m0l0k0k5NL0M0L5K5Nj0l5l5j0K0M5L0%l0j0%J5K0j5k5m0o0l5nK5K5K0Nj5j5
11669c5K0K0K0N%%Nk5l5l5%L0N5M5M0nk0k0nJ0%j5m5n5nNNnj0nnnnnnN%NNj0nJ0NJ5J5j0j5
11666f5NN%NNNj0j0%n%%%Nj0j0NJ0j0j0K0K5K5J5J0L0K5N%nl0j5%Nk5j5k5j0NL5N0L5j5m5
11663A5k5J0L5K0%J5%j0%%j0m0l5j0Nj0%%J5J5%J0NJ0NNNNK0K0n%k0nJ5L5J5Nn%%NNNj0J0
11660A25J5j0j5nj0j5k0j5k0NNJ0l0l0j0k0%nNJ0l0k5nj0j0nNNNNj0nNK0K5%nj0nnJ5J5J0
11657d5J5nnNNN%J0%nl5k5j5J0NNk0%K5K5J5j5j0NJ0J5Nj0K0J5nnj5NL0K5J0%k0j0NK0M5O0
11654A50L0%k5l0j5j0j5j0j0k5l0k0NJ5J5M0K0Nm0o5p0l0l0k5k5NJ0J5J5M0N0L5%J0j5k5l0
11651h5J0M0L0K5K0J5J0L5M0Nn%Nj5k5j0j5k5j0k5k0j0%K0K5NnL0J0NNk0j5k0m0m0NNN%j0
11649d5j5j0j0NN%%j5J0Nj0J0%k0j5J5J5nn%%j0J0NnJ0J5n%j0j0J5J5N%N%nK5K0nnj0K5L0
11645C0J0k0k0J0j5k0j0K0K5NnnL0K5N%j5k0J0N5M5L0j5m0nj0NNNJ0j0k5l5j0k0l5m5o0k0
11643a35NM0NnnJ0J0J0J5nnnnNN%j5j5NK0K5N%NNJ5K0nnJ0J0J0J5j5k0%%K5nk0k0%n%nnnn
11640c5nN%NNj0j0%L0J0J0K0Nj5m0m0k0k0j5K5K0N0Nk0n%L5K5NK0K0J0K0J0J5J5J0j0k0j5
11637I5j5k5l0k5k5L0M0NJ0nnj0nnnj0nJ0J5K5K0J5j5m5m5j5J0NNj0j0%NM0K0NJ0J0M0L0n
11634A30j5j5j5k0l0l5j5NNJ0j5k0k0k0J0J0J0J0j0nk5j5%M0N5L5L0L5J0J5j5k0k5k0j0j0
11632C5K0J5M0L0j5j5k0k0k0o0o5o5p5n0NL0L5L0L5L5L0Nj0j0nj0NL0NJ0nnJ5J5n%j0j0j0
11629f0j0j0j0L5L5M5K5J5%j5l0l0j0J5K0Nk0j0%K0K0j0j0j0j0nj0nj0NNJ0NN%J0Nj5j0j0
11626c0j5j5j5j0j5J0J0n%j5j0J5J5NNJ0NJ0J0%J5J5nNJ5NJ0NJ0k0nnl5m0k0j0J0k0n%Nj0
11623a15k5j0L0J0J5J0J5K5K0J0N%K0%l0l5k5NK5L5%j5%nJ5J0%NNNNK0K5Nj5l5k0%L0Nj5j5
11620ej0N%J5N0J5%K0NNl0l0m0j5k0l0j0j0K5M5N0nn0m0j5J5J5J5J5J0J5J5J5J5J0J0J0J0
11618I5J0J0J5j5j0j0l5m5k5k5K5K0K0K0J5%l0m0l0j5J5J5K5L5L0Nk0k0l5j0J5NNl5l5nK5
11615c5K5nJ5%J0J0j0j0k0m5n0l0j0NK0K0L0L5K5K0K5K5K5Nj5l0j0J0J0nl0NL0K5L0%nJ0N
11613A10j0l0j5nnj5k0nK0J5N%K0J0Nk5j5N%j5k0%n%nK5K0j5m5n5n0k0J5K0J5J5K0%nJ5M0
11610eM5J5j0j0m0l0k5J0K5K0j5j5J0L0K0J5nnJ5J0J0J0j0J0%nn%NJ0n5n0m0J0L5K5L0nNN
11607D0J5M5K5K0%%NNj5k0k0k5NNj5j0k0j5j0j5k5N%L0L0k0n0n5l5j0n%J5M5K5L0NNJ0J0M0
11604E0L0Nk0n5m5l0k5nnk5l0j0nk0k0nL0P5P0N5J5j0j0NL5N%j0j0%%k5k0k0%%k0k0j5%L5
11602e0J5J5nk5j5NK0J5J5K5%k5%NNk0l5j5%J5K0Nj0k5k0%NJ0L5K5%%j5J0K5K5K5%l0l0nn
11599a0n%NNNJ0n%J0J0J0j0m0m0m0j0j5j0J0J0J0J0J5L5K0j5j5%M0M5K5K0N%j0nnj0J5Nj0
11596F5k5m5k0NJ5%k0k0j0j5j5%L0L0%j5j5nJ0J5nN%NNnnNJ0J0j0nJ0NJ0j0j5nj5j0K5j0n
11593d5l0k5k5k0j0nJ5J5J5M0M0L0L5j5%NNL5K5K5Nl0k0j0nl5k0j0l0j0nL0K0%J0J0J0J0L0
11590F0K0%m0l0j5J0M5J0Nj5k5J0J5nnnj0K5K5J0J5J0j5l0n0m5l0K0M5O0N0J5l5n0n0k5k5
11588e5j5l0k5%L0K5J0NNJ0nj0nnnnnn%%J0j0k0k0NK0%l0l5m5J5M5M0K5%K0J0J0K5K5J5j0
11585A0k0%J0J5%n%%n%%%%%%%J5J0J5J5J5K0NNNJ0nm0k5l5J5K0nnj5j5l5j0k0J5L0nl0l5l0
11582a10j0NNK5L0M0L5K0j0j0K0N0K5nnj0j5l5m0k0k5j0j0NJ0NJ0J5J5j0j0K0K5j0nnnJ0N
11579A5J5K0j5j5j0j0nnm5j0%%K5K0K0K5L5K5K0J5J5J0%k0n0m0m5m0j0K5K0j0J0J0J0J0j0
11577EnnK0N0M5j0n5n5%L0L0M0J5k0m0j5J5J5Nj0j5J5J0J0J5L0%NNJ5K0J5J5j5m0m0n%Nnn
11574I0l5o5k5k0k5k0j0j0j0j0l5j5N%K0K0K0K0L5J0K5K5%%j0j5l5l0nK5M0L5Nj5k5%M5N0
11571E5J0nj0j0J5J0Nk5nnJ0k0l5j5%%J5J0j5n0k0j0J0Nn%K5K5M0J5N%J0L5N0K0k0n5m5k5
11569en%n%nnnj0J5j5l5%K0J5j0m0j0L0M0L5L0L0J0J0K5K0J5K0K5nk5k0J5K5NNj5m0m0m0k5
11566C0k5k0k5j0j5J5J5%Nj0j5%nn%J5j5j5J5M0L5L5%k5n0k5J0J5J5J0J5L0nk0k0nj0N%N%
11563a0j5j0j5j5%NK0K0n%nK0K5nnj0J5J0nj0NNJ5k0%%%N%Nk0J0K5K5k0n0j5NK5L0J5J5k0
11560D5k5k0k0j5J5%%%N%%nj0NJ0k0j5J0J0J0NNJ0J0J0J0NNk5l0j0J5L5J0k0k5m5l0l5%L0
11557i0M0L0J0%%NJ0nNNJ0J5k5k0l5l0NL0L0%j0nNJ0%J0J5J5K0J5NJ5J5J0j5j0n5n5n0m5l5
11555a55%NK0L0K0J5K0K0L0L5J0NL5K5J5J5K0%nl5m0l5n5k0K0K5%k0m5l0%J5Nl5k5J5J0j0
11552a00j0j0j0J0NJ0J0NNJ5n%j0j5NJ0j0k0nJ5K0%%NJ0J0J0J0J5n%NNNNK0K0%Nk0o5n0l0
11549a30%J0%l0j5J5J5k0nNL5L0K5L0K0j0k5j0K0K5J0j0j0J0J0J5J5K0J5NJ5J5NNl5k5l0k5
11546a0nNK5%j5K0NK5J0nj5%%j5J0Nj5j5k0Nj0nJ5%j5k0%L0N0K5L0J5%l5l5j5NJ0J0M0N0M5
11544A85J0j5k5k0j5l5k0J5K0Nk0n0l0nK0j0nJ0K0K5%l0j5j5J5L5M5K5j0m0m0j0K5K0%NNN
11541H0j0m0l0k5%%J5%l0l5l5J5K0L0%NN%j5j5j0j0NL5N0N5M5M0J5j0l5m5j0k0j5j5l0%K5
11538EL5J0k0nL0%k5m0%J0J0K5K5K0K5k5j5l5l5k0K0L0%k5k5j0j5J0NL0L5%%j5j5j0k0%nN
11536c0Nk0k0l0nK0K5K0K0Nl0k0k5L0P5M0j0k0J0J5J0l5l5NNnk5l5k5NJ0j0nj5k0j0J5L0L0
11533e5K5K0NJ0J0J0J5J0n0m5m0m5j0K5K0K0%L5N5N5J5j0j0J0N5K5j0l5p0o5l0l0j0j5j0K0
11531a00J5no0n0m0k0K0N0O5O0O5M0nl5l0l5j0j0j0j5J5J0J5J5M5L5K5nk5k5k0l0k0k0K0K0
11528e5nnj0nK0J5nl5k5%J0J0n%nn%%%%NL0K0K0L0M0J0J0j0j5N%L0Nj5k5n0n5l0nN0M5K0k5
11525a5l5J0M0M5L0%NN%nJ0J0NNnj0n%k5m5l5l5nnN%k0k0%%j5J0k0J0L0M0N0K5n%%%N%k5k0
11522a0%K5J5j0k0j5%n%%k0j5NNnnj0n%N%%%%N%n%%nL0L0nl5l0nM5M0K0K0nnj5j5j0K5K0K5
11519F0j5m0n5nK5K0nj0j5j0M0N0M0M5j5j5j5j5k0k5l0l5l0%M0P0N0N5J5j0j0k0j5k0k5l5
11516B0m0k0nn%nK5M5L5Nj0j5J0J5J0K0N%nnK5K0J5j5l0l0l0nnnl0k0j5K0J5j0j0l5n0n5k5
11513a95NNJ0NNJ0k0%nn%k5J0M5M5O0L5K0%l0l5n0k5J0N%NJ5J5L0L0M5M5J0j0j0j5j5j5nK5
11511C0K0nk0j5%Nj0j0n%nnJ0J0J0J0J0J0J0J0j5m0k5k5L5M5L5M0l0k0l0l0j0%l5l5n0nL5
11508a00L0j0nNNNN%L5J5J0N%NNk0k5k5k5j0J0M0J0%%J5M0K0j5N%N%N%N%nj0K0J5%nJ0J0%
11505H0nJ5J5j5j5J0J5K0j0k5n0m0j0%%j5j0NNk5k0J0NL0nn%N%K5j0j0nj0j0j0j0nnnj0K0
11502h0K0J5K0%NnK0M0L5K0K0j0l5m5m5j5j5j0J5J5J5NNnj0j0j0j0K0Nk5l0m0nj0k5j5j0j5
11499b05J0O0P5P5M5J5J5J0J0J0k5k5m5n0j5J5K5L0K0J5NNJ0J0NJ0%J5J5nj5j5k0J0L0nk0
11497A00l5k0NNN%Nnj5l0nK0%%k5j5J5J5%nk5k5j0J0J0N%j0j0j0nJ0Nj0j5L5L0M5M0M0J5j0
11494A30k0l0l0k0J0M5L5K0%%J5J0j0n0p0l5n%j0j5k0j5k0%NN%k5k0J0K5L5%NNK0K0J0J0k0
11491@j5nnJ0l0k0%j5nk0n%k5j5%K5L0K0L0M0K0K0K0M0J5j5j5j0J5N%K5K5j0o0j5J0%%%nj0
11488E0nnnnn%n%%K0K0%k5j5k0J0L5K5nj0j5J0NNN%N%NJ5K0Nk5k0j5K5K5K0J5K0K0m0m0k5
11485G5%n%n%J5j5%%j5k0l0l0l0%J5J0K5K5K5%l0n5m0m5nj0nnN%j0nNJ0M5O5N0N0K0j0nnj5
11482D5j0j0j5j5nNJ0J5J0J0J0K0%%NN%k0l0J0L0K5nl0%%nN%j0j0j5j0j0j0k0nJ5k0k5k5N
11479h0M0O5P0N5L5Nnj5l5m5m0k0k0nnn%L0K5nj0nj0l5m0k0k0j0L5O0N0N5Nl5l0m5j0NJ5J5
11477A5j0l0k0J0NJ0J0n%%J0%k0o0n5j5L0N0N0K5%J5J0j5m0m0j5%K5M5L0K5J0nj5k0J5M5L5
11474A05nl5k5l5n5o5m5J0N0M5K0j5j0k5J0M5Q0P0K5%%%l0l0k0j5j5k0k5k5k0nL0N0M0nm5
11472A0m0j5J5Nj0N%j0j0j0nk0%%nj5L0M0L0N0K5L0%j0j0NL0L5L0k0l5l0j0k5j0%NN%j0m5
11469Em0j0M5N0L5J5NK0%l0m5l5k0j0k0j5n%NL5L5NJ0L5O0M0%l0l5m0j0j0NJ0%J5J0l0o0k5
11466c0J0nj0m0k5j5NN%K5K0j0l5l5k0J0NJ0M5M0M0M5M5M0J0j5l0l0k0j5J0NJ0J0k0k0k0j5
11463b0n%nnk0k0J0J0%j5J0M0K5Nj0%M0K5%%k5J0K0K5K0j0k0k5j5N%nk0NL0M0K0L0K0j0m5
11461A15n0k0K0K0J0nk5k5k0%K5N0M5L5Nnj5l5l5j5j0k0m0m5k0NJ0L5L0J0k5j5j0j0k5nK5
11458c5M5L5K5K0J0J0K5K0J5%j0n0o5n5k5K5J0j0nK0M0K0nk0j5NJ0k0k5J0K0%j5k5j0k5m0
11456i0k5nK0L0K5j0k5nJ5L5L5J0nk0o0n5m5j0J5K0K5M0M0L0Nn%NNK0J5J0k5k5l0k5Nj5j0
11453h5j0K0N5J0k5k5k0J5J0J0k5k0J5J5K5K0J0K0Nl0l0l5j0k0%%J0L0M5M0L0K5J0J0%l0k5
11450D0l0k0k5J0Nk0k0k0NK0j0j5j0j5j5J0J0nj0J0L5J0J5%%nnnn%n%nj5k5%L0J5j0nj0l0
11448a25n0k0NK5K5J5J5L5M0L0M0L0%k5l0k5l5j0n%%M0L5L5L0K0j0m5m5n%%j5%K5L0J5%j5
11445C0k0k0j0J0J5j5j5l5K0K5N%J0J5J0J0J0J0j5k0%%%%%%K5K0K5nJ0J5nl0j0K5J0%nk5l0
11442D0k0NNj0m0n0m5l5l0NJ0K5L0M0J5%k0k5k5j0j5K5K5O5O5M5K5NK5L5L0J0k0l0k5n%j5
11440A10l0j5K0L5%k0k0k5o0o5m0%M0L0K0Nl0j5j5j0K5%%j5j0j5k0J5M5N0L0j0l0n0j5%K0
11437f5L5M0L5Nl5l0k5k0NK0%k5nNK5N0N0L0%j5j0n%j0%%%k5m5j5%K5%k0j0j0j5l0nL5Nk0
11434g5nnNk0J5M5K0j0NJ5%NK5j0%%K0K0j5j5J0M0M0J0nk5k0l5k5k5%L0K0NNN%NJ0Nn%%Nn
11431F5j0j0j0NNK0K5K0K5j5j5l0k5k5k5j0%j5NNL0M0L5K5nl0j0%K0J5l0m0k5j5J5M5M0K5
11429A20%l0j5j0Nn%nk0l0Nk5nj5j5J0J0J0NK5nJ0J5k0k5j5k0j0j0nl5k0NO5M5J5K0L0K5j5
11426F5k0J5Nj5k5j0K0L0Nnnj5k0k5j0NL5M0%l0m5l0m0m0j0K0M5L5J5%l5l0j5nJ0k0k0j5k0
11423a60L0L0J5J0j0K0M0K0J0nj0J0%Nj5J5L0K5K5K5J0j5l5l0nj0k0k0l0%J5M0K5J0nk0j0
11421A0k0l5nj0j0j5%nK0J0L0M0K5j0j0%L0K0NJ0J5J0J0k0k0j5j5nK5J0J0k5m5m5k5J0nj0
11418f0K0N0N5K5nk0k5k5k5k0nk5n0k5NJ5J5j0nNNj0j0NJ0NNj0%%L0L0NNNJ0M0K0j5l0j5J0
11415a5N%l5j0j5K0J5nnn%NK0nl0N%NN%L0M0nk0NL5L5Nj5m0l5%j0l5j0NK0J0J5NJ0J0J5j5
11412A0j5j0l5l0%L0L0K0L5L0%l0l5nnnnJ0J0K0K0j0j0j0j0nn%Nj5j5n%K0M0L5L0nj0nj5N
11409E5%J0J5k0k0j0j0J5M0M0J0j0nj5j5K0J5K0j5j0j0n%n5q5r0o0l0K5N5O0K5L0K0K0K0K0
11407E0Nk5n5l0%%L0K0M0Nm0l5%K5K5L5J5nN%NNNNj0m0k5k0l5l5j5k0J0M0L0k0j0K0L5L0N
11404B5%%NN%NNj0j5j0j5N%j5k5j0nNNn%n%%%J0L5NJ0J0NJ5k0j0NNNj0j0k0j0%K5K5K0K5K0
11401H5j5l5m0j0J5K0K0K0nJ0%k0l0%NJ0j0nj0nj0%nj0nnnnnnj0NnL0L0M0O5N0J5j0l5j5J5
11398A20K5K5j0k5j0j0N%%n%j5J5J0J0J0J5%nNL0L0j5o0o0k0j5j5k0k5N%%L0%j5k0j5%%k5
11395e0j5j5n%%nJ5N5O0L0j0j0nj0nj0j0j0j0nj0j0%K5L0J0k0j5nnnj0nnnnm5m0NM0M0N0O0
11392F0L0J0k0m0k5nJ5J5Nj5NNj5k0k0NNJ5J5nk0k0%J0J5J5J5j0k0nJ5K5j0m0nL0J0Nj0nn
11389A0Nnj0m0m5m0NL0L0J5J5K5L0%j5j0l0l0n0j5J5M0K5L0J5nj0k5n%j5NJ5J0J0J0J5J0J5
11387C0J0J0NNNJ0%j0J5K5j5k5j0j5%nj0%%%Nn%%nL0K5%n%k0j5nK0N0L5L0j0j5nj0k0k5l0
11384E0j0nj0l0l0NL5K0K0%NK0L0K5j0k0k5n%n%k5k5k0k0k0k0j5j0m0j0M0M0Nk5%M0M5N0L5
11381H5J0nnj0nj5k5k5j5m0l5k5Nnj0j0nJ0J5%l0k5NM0L5%J0J0N%nn%j5j5J0J0J0J5N5O0O0
11378A20K0k0k5J5L5J5k0l0l5k5l5n5k5%NL0Nl0n5m0nK0K5k5k0NJ0%%K5L0M0K0%Nj0j5j0j5
11375g0NNj5k0l0NK0L5N5K5k0k5J5M5J5j5j5J5K5K0nk0j5J5J5J0j0m0l5%nk5n0k0j0j0J0J0
11373a10nnj5j0NK5L0%j5%%K0J5j5nj0NK5M0L0%m5l5j0K0N0L0J5j5k5k0n%%J0J0j0k5m5k0
11370a15nK5L5L5L5M0K5%j0j0J5K0Nk5o0o0n5j5K0M5L5L0%l0k5n5l5j0J0L0M5L5M5L5J5nk5
11368D0k0k0%J0k0k0k0j5K0%k0k0%K5J5j0l5l5j5J5L0j0j5nj0NK5Nl0k0k0J0M0L5L0K0K5M0
11365C0M5L5%j0k5k0m0k5l0l0nnJ5K0K0L5K0%Nj0nnj0nj0nnj0j0nj0j0nnj0j5j5j0K0J5j5
11362a05k0nJ5J5J0J0M5K0nJ0J5L0K5K0%k5l0m5l0%L5N0M0NnnJ0j5k0k0j5j5j0j5j0j5j5j5
11360h5nj0j0j0k5j5J0M0L5J5K0L5L0J5K5K0l0l5l5l5%%%%J5K0%k5j0j0J5J5j5k0J0J0K5n
11357b5J5J0j5NK5K0J5k0%Nm5j0J5K0%%k0J0K5K5nl5j0j0nj5j5J0K0K5K0K5Nj5m0m0m5m0n
11354a20K0NNNNK5j0l5m5k0j0K5K5L0K5nnJ0L5K5j0j0K0L0L5NNJ0K0L5Nl0o0n5l5k0k0J0M0
11352c5O0M0J5j0nl0k0k0k5l5%%%%l0l0NJ0NNNN%NJ5K0j0j0N%NNJ0J5m0l5j0j0j0j0j0j0n
11349a70j0K5O5M0M0J5j5%%J5j5%%NJ0j5K0%NN%NN%N%N%Nj5j0j0j5nnj0j0k0k0L5L0K5L5j5
11346C5j5k0NK5K0NNNJ0j0K5N0N0K5k5n0m5m5n0j5k0nj0J5N5M5K0nj0nj0j0j0k5k5k5k5J5
11343e0M0M5J5J0NNNk0k0k0k0l5j0NNJ5J5L0N%Nnnk5n5o5p0%%%%J5J5j5j0J0L0M0J0%nnnj0
11340a25j5J5J5L5O5N5M5J5J0k5p0o5o0k5k5N%nnNO0O5P0L5J5%k5m5m0m5m0j0J5K0K5j0j0
11338g5K0K5L0Nk0k5K0J5Nk5k5k5k5k5nL0K5L5M0J5nl5nnK0J0L5J0j5j0J0NJ0N%nj5k0j5n0
11335f0n5j5M0O0O0J5j5j5nnnj0%nNNJ5M5L5M5%k5nnJ0k5l0l5nn%%k0m5l0l5J0L5K5nk0j5
11332i0j0J5M0O0N5K0J0NJ0k5m0k0l0j5k0k0k0j5NK0J5k5j5NL0%k5nj0j5j0J5M5L0nl0k5j0
11330a00j0j0j0k5k5j0L0L0M5M0K0J0nK0K5J0J5nK0j0j5K0NJ5nj5%k5j0j0NNj5l5k5k5J0N
11327f0j5j0j0j5%N%%N%%NN%N%j5nnL0L0N%J5K0K5J5J0NNM0M5j0m5m5l0j5n%j5%K0L5J5NN
11324E0J0%j0J5K0j5n0o5o0l5NL5M0M5K5n%k5k5k5NL5K5%k0m0j5j0%K0K0N%L5L0M5J0j0k5
11321D0j0J5L5L0K0j0l5k0%%%k0k0nnJ0J0k0k0j0j0NNJ0J5J5nj5J5K5K0nnJ0Nj0j5nK5N5K5
11318A45J0K5J0nl0n0o0l5Nj0j5m0l5j5K0O0N0K5Nl0k5%NJ0NJ0k0j5j5k0%nM0M5L0%J0K5L5
11316A45K0%k5n5n0m5l5nnJ0j0j5J5M5M5L0K0J5J0j5m5l0k5l0nJ0J0K0K5K5K0%N%Nj5j5l0
11313B0l0k5k0j5K0J0J5J5NN0M5L5K5%nk5l5j0Nj5m5n5k5j0J5M5N0N0M5Nl5n5o0l5j0%NNN
11310d0K0J5Nk0j0J5L5L5K0nn%l5l5j5k0k0k0J0NK0K5k5nJ5M0M0N%%k0J0J5L0Nnj0l5k5j0
11308EJ0J0k0%K0N0M0J0J0j0k0m5n0k0J0K0L5NNN%NNk0k5m5j0j5%%L5N0N5L5%j5j5m5l5k5
11305Ek0NJ0nk0k0J0k0n%j5J5K0NJ5N%J5%NJ5M0K5nJ0K0%k0nj0nnnj0j5l0nK5j5k5j0%K5K5
11302B5Nk5k5NL5K0%NJ5NK5K5Nnm5nk0j5k0k0k0j5k0L5N5L0K0L0L5J5nk5j0K0N%j0k5j5j0
11299H0j5nl5l5j0J0J0j0k5%K5J5j0l5k5J0%Nnj0nnM0L5M5L0j0m0l0NM5L5J0k5k0k5J0J0J0
11297E0J0j5j5K0J5nj0k0k0nnJ0Nk5k0J5M0P0P0M5J0k0n0k5k5j0K0nj0k5k5%nJ5J0NNN%%k0
11294F0l0%%Nl5k5N%J5nNNN%k5l0j0j5j5NJ0K0L5L5L5L5%nj5n0o0o0o5l5J0J0j5j0j5j0K5
11291b10N0M0M0K5K5J0m0n0k5K0K0K5L5M0J5nnnn%l0k0NM5N0J0NJ5J5J0k5m0m0l5m0k5J5N
11288h0J5J0J5NNK0J5M0J5%%%nJ0L0M5nm5m0m5m0l0k0k5k0k0J0K5N0N5K5J5J5J5j5j0nJ5K0
11286F5Nj5l0l5N%k0l0%nJ5J0K0J5j0j0j0nj0j0j0j5nj5J0Nj0k0l0N%%J5K0K0j0k5%K0M0K0
11283d0J5J5K0L5L5K0nN%Nl0m0j5J5J5j5j0%%Nl0j0K0L0L0K0j0m5m5k5k5k0m5l0k5%NJ5P5
11280h5O5O5N5K5j5m5l5l0j5j5l5%L5L0L5L0%m0o5o5n0j0j0nL5M0L5J0K0K0M0M5L0L5K0j0
11278A40%%nnj0nj0j0m5q0p5n0J0NJ0J0NNK0J0%%L0L0nnK0K0K0j0k5NNNj0j0J0J0%l0l5l5
11275i0J0M5K5K5J5J5j5j5m0m0k0j0%K0M0L5J0J0L0K0K5K5nnnj0l0o0l0l0j0l0n0m0j5J5K5
11273a60O0M0M5K0k0l0k5%L5K5k0k5k0J0J0J0NK5j0nK0J5J5j5j5J5J0J5j5k0NJ5J5J0k5k0
11270eL5J5J5l0o0l5k5nK5J5K0Nk0J0J5K0%j5j5nnJ0Nnl0l0%L0N5O0J0j0j0nj0j5k0j5J0K0
11267EK5J0J0NJ0k0k0l5o0m5n0nL5O0O5L0%nl0l5l5k0K0M0J5n%K5K0NJ0k5n0m0n0j5j0j5J5
11265a65L0N%%K5K5nnJ5K0K0j5k0k0k0J0j0n%%M5N5L0L5K0nj5k5k5k0l0l5%k5l0m0j0N5M0
11262i5Nm0l5%%NNj5k0nK5K0%j0j0J5K5%j0%L5N5L0J0j0k0l5j5nnK5K5M0K5J5NK0M5L5N%j0
11259A30j0l5l0n0m0k0J5J5J0%%%%Nnk0J5L0%k0k5%J0J0k0k0n%n%j5k0J0L0N5N0nn0n0nj0
11256g5N%L0L0J5K0J5K0j0nnj0J0J0j0k5l0nJ0m5n0l0N%J5J0K0L0%j5j5%L5L5L0L5M0J5k5
11254H0n0l0l0J0L5P0M0L0Nl0l0l5l0n%nnl0l5j5J0M0M5L0%nnnnj0nj0nj0j0nj0NNj5k0j0
11251e5J5K5K0j5j5k0k0j0m0k5NL5O5O0J5j0j5N%nnk0%%%n%%n%%j0j0NNnnj0nK0nl0k0k0k5
11248a35j5J5M5L5K0K0K5L5K5L0K0j0k0k0n%k0J0j5j0j0j0nk5k5K0L0M0NNj5j0k0J5L5L0J5
11245A05l0o5o5n0nJ0J0NJ0J5J0J0J0K0j0l0n5o0l0j5J5L0K0%k0k5NJ5M0N0N0N0L0J5J5Nk0
11243F5m0l5l0k5k5l0j0K0K5L0%%j0J5L0K0J5K0j0j0J0NNNnj0l0k5k5%j0l0j0L5L0Nl0%K0
11240d5M5M0L5K0j0l0l5n%j5j0J0J0j5j0nJ5L0L0Nk5l5l0%%K5L5K0nk0k0k0k0%K5N0K0N%l5
11237C0m0l5j0%%k0NK0K5K5nnm0l0nJ5J0nj0%L0K0J5j0j5J0J0k0j5k0k0%K0NL0L0NL0L5J5
11235H0K0k5j5j0K0J5j5j0k0l5l0l0l0J5N0M5K0%K5J0J0j5j0j5j5k0j5NNK0J5j0m0l0nk0k0
11232h0nK0NJ0%NK5N5L0nn5n0k5NK5K5K5L0j5j0j5K0M5N5L0Nk0k5l5o0m5k5%%L5L5J0J0%n
11229C0l5l0nj0k0j5nJ5O0L0j5n5r5m5%K5K0K0K5K0M0J5nnnj0k0j5k5k5%%K0J5J5J0K5K5K0
11227a0K0J0k0l0m0n%J0J0L5K5nk5k5NJ5K0J0j5%%%%k5n0n0m5nK5J0J5N%%%NM0L5J5n%k0N
11224f0L0K0L0K5%k5n5l0%nnj0m0m0NL5L0L0J5K0NNj0J5J5J5N%NNJ5J5Nj5j0K5K0nk0%J5J5
11221I0Nk5l0l5j5k0k0k0L0N0M5nl0l0%%%k5k5k5%nnl5j0j0L0N0L0%NNNJ0k0k0j0j5%NNNj0
11218g5K0j0nJ0J0%%Nl0m0m5n5l0nM5P5Q0N0K5NJ0j5j5j5j0J5K5NNNJ0j0j0k0k0l5l5k0k5
11215a25j0j0K0K0K0nj0j5K5M5P0M5J0J0j0j5o0o5n0l0nK5L5M0K5nk0j5J5J5K5n%K5J5j0l0
11213a0k0k0k0%L0M0K0J5J5K5L5J5J5N%nj0j0j0j0j0k0j0j0nnl5j5j5nnl0k0j0j0J0L5J5K0
11210b5j5j5NNl0k0m5j0nNJ0M0L5J0L0K5L0L0J0J5J5J5j0nL0K0J0nj5m0j5j5j5J0%J5nl0k0
11208B5nj0K5%J5nm0nnNJ0k0%NL5L0Nj5%%j5j0nK0j0k0j5nJ0J0k0n0l0J0M0O0N5N0K0%k0k0
11205A05n%Nm0n5m0j5j0nNNL0K5L0L0%J0k5m0m5k0J0L0L5L0J5nj0J5K0K5Nk5j5j5NNj5j5n
11202C5%j0j0nj0j5k5N%J5J0%%k0J0J0K0j0nnJ5N0J5nm0j5J0J0NJ5J0Nl0n0o0n0k5L5L0L0
11199e5L0J0Nj0n0m5m5k0k0nL0N0N0K0K0L0L5K5nm0l5o5k0NJ0J0NJ5J0J0J5K5%n%nnnnnnJ0
11196c0NJ0NnnJ5J5L5L0M0Nk5k5j0j0%%nnj0m0m5j0K0K0J5K0K0K0J5K0NNl0k5nj0nj0m0m5
11194g5l5J0L5L5K0k0k5k0J0J0J5J5J5J5J5K0nnk5j5k5k0j0nnj0J5J5nk5l5%L0L0J0NnnK0
11191c5K5j0j0NK5J5j5nnL0L0J0N%J0%k5k5%j5j5k5%K0J0K0K0L5M0K0j0k5k5j0j0l0n0q0l0
11188a35J5O5L5j5n5o0l0nJ5J0%%nk5j5k0K5K0K0K0L0K5J0J5K0K0J0j0l0NK5K5J5J0J5J5J0
11186G0J5J5J5nl0j5j5k0k0j5j5nj0j0nnj0nn%NK5L0L0L0J5j5j5j0J0J5nn%nj5NJ0k0%%%%
11183A0k0%J5k5m5j5J5J5j0j0J5K0%k0NL5N%%%K5nj0K5J0nj0J5L0%%j0K0K0K5K0nj5j0j0n
11180I5nk5l5%L0M5L0J5%J0Nk0j0k0k0j0j0J5K0j0l5k5k0m0m5k0K5M0L5J5J5J0J0L5M5K0j0
11178A55m0m0m0j5NK0K5%NL0K5K0n%l0l5l0m0k0j5k5k0j5k0j5k0%L0N5L0%l0nK5J5j5m5j0
11175i0L0L5M5K0J0k5nnk5Nnj0NN%J0NNNNk0j0k0j5k5NK0J5nm0m5m5%K5M5M0M0L5K5nj5m5
11172b0l0l0nN0O0O0L5J0l0k5j0j5j5j5n0k0j0n%NN%k5NJ5J5%%%%NNNNn%K0K5N0K0j0nk0J0
11169F0j0j0j0j5j0j0%Nnl5nnnnj0J5K0j0J0J5J0NnJ5L5O0O0L5K0nl5l5%j0k5k5k0k5nnn%
11166B0nnn%%%n%J0nj5J5j0k5k5j0L0M5N0J5k5o0o0l0nJ5J0%NNnJ5N%NNNJ0J0J0n%J0J5%n
11163Ek0k5j0j0k0%nJ0J5J5L0K5J0j5j5nK0M5M0L0nk5o0n5m0nJ5J5NNj5j5j5j5nk0l0NNL5
11160a00K0J5L5J0K0K5n%nnnn%n%%%%%n%%l0l5m0l0nK0K0M0N5O5N5K0j0l5m0n0k0k5J0M0J5
11157A0j0j0%%%K0K0%%J5K0nnJ0J0J0J5nnm5p0p0m5%K5%k5l0L0N0M5L5K5K5j0J0Nj0m5l5j5
11155f0NN%L0J0J5J5J5J5J5NJ5k0k0l5j0J0J5%nJ5J5J0NNJ0j5k5nnl5k5nj0J0Nk5l0j5J0N
11152h5j5m0j0J0Nj0j0nn%K5L5L5M0L5L0Nk0k5%N5L5J5j5m0j5j5NNn%k0j5K0K5L5J0l0l5k5
11149a5l5nK5J5NNJ0J0J0l0n5n5l0%K0J0J0%%k5nJ5M5N5N5L0j5m0l5j0j0j5j0%J5K5%m5J0
11146f5J0M0M5M5M5%l0j0j0nk0k0J5J0nnnnnnk5J0j0nk0NJ5NnNL0J5%j5l5m0m0j5K5M0J5n
11144c0k0k0k0k0K0M5M5K0NNN%K5J5Nj5l5j5k0J5Nk0l5k5K0M5nn0k5NJ5K0K0K0j0%%K0L0N
11141D5j0M0O0N5J5k0k0l5k5l0K5K0%%k0j5%%j5j0nnj0nn%%nL0K5j5k0k5%K0J5L5M0j0m5n5
11138B0o0l0%J0J0J0J5j0nj0nj0nnnJ5M5N5Nl0k5j5k0j0j0J5K0K0J5nnnJ5K5nk0j5%M5L5L5
11135A00j0m0l5j0K5M5L5j5l0nNj0n%L0J0k0k0j5J5%nN%j5m0m5m0%K5M5J0nJ0%L5J5J5%%l0
11132C0l0k0l0j5J5M0M5M5M5J5%k5k0NJ0K0nn%J0J0%Nk5l5%%k0j0k0k0k0j0j5J5K5%J5J5M0
11130H0N0j0m0m0m0n5k5%%K5L0K0K5J0J5J0J0j5k0k0j5J5J0J5J5%l0j5j5%%%%J0NJ5j5o5l0
11127i0NNJ5j5l0l0k5nL5Q5M0N0%k5NNN%j0j5J0NJ5j5k0J5n%n%J5J0%K5J5J5K0j0j0m0k0K5
11124E0J5J5k5n5m5j5J5K0j5j0j5j0j5k0K0K0K0K0j5j5k0J0L0J0J0nN%J0K0k0l0m5nJ5J0%
11122f5n%%j0n%%L5Nj0j0l5j5K0L0K0J0n%L0N%J5N%j0j0NJ0%j5%L5M0L0L5L5J5Nnl5n5n5j0
11119C0K0L5L5L0Nm0m0nNNk0l0k0j0j0nj0k0k5k0k5nnJ5M5M5J0j5m5l0J5K0M0K5Nj5k5j5J5
11116c5j0k5j5nJ0N0L5K5K5K0M0L0K0j0k5k5n0k0nJ0K5nk5nnn%nM0J0j5k0k0%nL0L0J0j0l5
11113C0NN%NJ0J0k0k0%n%%%n%%k5l0NK5L0%j0j5J0J0J0J0k0j5J0M5J0j0nJ0nk0l0%J0j0k0
11110a5k0J5M0M0J5j0k0k0j5J0NJ0J0NNNNNNk0n5m0j5J5j5k0nJ5J5%N%%j0j5J0J5K0J0%k5
11108d0j0J5N%m0j5K0J5J0k0k0J0%J5j0k0NL5L0J0K0K0K0J5%n%nnnnnj0j0j0j0j0nj0j5NN
11105c0NNN%NNNK5L5%nJ0L0L0j5j0j0j0j0nnnj0K0J5j0n0l0L0N0L0J5Nk0l0o0l0nK5K0nk5
11102a0j0K5K5j0j0j0j0nj5j0j0j5J0NNJ0K0J5J0k0nNNj5k0k0nK0K5J5J5k0K0J5J5K0j5j0
11099C5j0j0j5nJ0k0k5%L0L0J0NJ0Nj0k0nK5j5l5nJ5K5j0j5j5Nj0j5J0K5K0n%J5J0J5J0J5
11097H0j0nK0%%%%L0K5%k0m5J0K5L0J5j0nn%n%%nnn5n0o5l5%j0j0j0K0J0NNNNJ0J0J0J0k5
11094e0NL5Nn%K0K0J0J0NN%k5l0%j5j0j5j5J0J0J0J0nnJ5K5L0%%NK0L0%%k0j5J0J0M0L5K0
11091A85nl0o0m5j5J5K0%k0j0j0k0J5K0j5k0k0J5K0NNk5k0k5NK0J0L5L0J0l5m0nJ0J0N%%%
11088A5J5J0j0j0j0j0NJ0k0j5j0nK5K0%N%NK0K5j0nNNNNNJ0k0k5nnNj0l0nNJ0K5nk5nJ5N0
11085F0M0j0k5k0j5j5J0J5K5K5K0K0J5K0%NJ0j0m0p0p0n0l5l0k0J0n%%K5M5N5L5J0J0K0J5
11083G5NNNJ5%%L0M0M0J5K0j5m0o5o5m5n5n5nM0N5K5nl0l5l0%M0N5K5nk5m5l5l5k5NJ0L5K5
11080e0%J0M0M5L0%%k5l0k0j5NJ5nj0%%k0J5K5L0J0J0NJ5j0nn0n0m0l5l5%J5M0K5%NJ0K5M5
11077B0K5nj5j5N0J5j0j5l0%K0K0L0L5k5k5k5%J0Nnj0j0j0L5L0Nk5j0nj5j0k5k0k0k0nK5L0
11074@L5L0L5K5J5k5l0m5m5N%n%%k5o0o5m0K5K5L5K0K0J5j5j5j5J0L5J0k5%nM0Nk0j5NNJ0
11072d5J0m5j0NJ0L0nk0j5k0NM0M5L5J0NNNNj5l5l5k5nK0J0nj5%NJ0nn%n%%%n%%K5K5L0K0
11069D0J5j0l0m0m0l5k0k0%K5L0N5L0J0nk0%J5J0N%nj5J0J0J0j5j5n%J5j5%%%%j5j5j5j5k5
11066i5l0j0NK5N0N5K0j5j5nJ5K0K0J0%j5m5l0k5k0k0l0j0L0N0M5L5L0J5j0l0k0%%K5K5K0
11063G0J0J5j0J0J5M0L0nl5l0nj0nnk0k5k0k5j5k5k0k0j5k0NL5K0K5k0k5%%J5K0J5K0Nj5o0
11061h0n5m0j5k5k5nM0O0O5M5M0L0n%L0K0L0J0k0j0j5j0j0nj0nnj0nj0nK5K0K0K0j0l0o0o5
11058h0nK5K5nk5NK0K0K0L0L5J0nk5n0m5m0j5NNj5j5j5j5N%L0K5K5L0N%%%L0J0j5n5m5k5n
11055a40j0nnNNK0N0M5K0L0L5J5j5n0m5l5n%Nnl5%n%n%%%%N%%%L0L0K0%%K0O0M0%k5l0j5l0
11052b5j5%L5L0J0NK0K0K5Nk0l0k0l5k5k5NL5K0J0j0j0j0nj5J5J5K0J5k0j5l5m5k0N%%K0K5
11049d5K5K0J0K5N0L0nk5k0j0nnK0J5J5K0Nj5l0m0l5l5j0j0L0K0M5M0L0M5K0k0l5m0l0l5k5
11047a0m0k0N%j5j5j0j5j5j0J0M0O0L5J0nl0k0J5J5J5j0nj5%k5%%k0K0J5J5J5J0J5J0J5L0
11044G0Nk0k5m0j5%K5L5%j0nNNNJ0J5J5j0m0l5%J0J0j5j0j5J5j0j0j0j0NNNJ0j0K0%Nj0j0
11042c5NJ0J0L5M5N5%n0o5o5j0K0L0L0K5nm0nL5L0j5m5k5N%%NNnl5l0%NNj5k5NJ0k0k0J5J0
11039a15J5J5k0j5K0J5K0K0j5J5K0K5J5j0k0k5N%j0j0l0%J0j5nj0j0j0J0Nnnj5k0J5J5M0L0
11036e5K5K0N0M5M0Nl0l0NK5j0l5k5NK5j0k5m0l0%n%%L5N5L0J5J0k0m5m0j0J5j0j5J0K0K0
11034B0L5M0L0nnJ0J0j0j0j0j0j0j0j0nnNK5N5L0L0k0n5o0k5%J0J0nl0j5J0J5Nk0k0NNNj5
11031@k5%J5N%j0J5nl5l5j0K0L5J5N%J5N5M5J5Nl0m5l5nK5L0nN%NK0K5j0m0l5l5j5k0J0K0
11028a0Nj0j0%NNNK5L0L0K5nl0k0j0j0j0nj0J0nJ0k5l5j0L5L0K0j5nJ0NNNNnnJ0J0K0K0nj5
11025G0k0J0K5%Nk5k5nj0j0k0k0J5L5Nk0j0J5K0NK5K0K0l5l5k5k0m5k5%K0K0%%%%%%j5j5k5
11022i5l0%L0K5J5K0M5N5K5J5K0K0nl0m5m0l0j0J5K5nk0J0%J0nJ0J5J0j0j5%j0j0K5J5%j5
11020C0j0NK5Nk5k5k0J5K0NJ0k0j5j0k0%L0%%j0nn%j5J0K0K5K5K0J0NJ0J0l5k5m5m0k0J0K0
11017c5J5k5n0l5l5k0j5K0M5N5O0L0Nl5nJ5J0M0J5l0l0j0j5K0J5J5J5k5k0J0J0J0k0j5j5J5
11014a5NK5nj5j0%Nj5J5%J0J0J0K0K5%Nj5j5nL0%j5nnNNJ0N%NNN%%%nj0nm5m0k0k0NNL5L5
11011A5L0L0J5j5m0m5k5l5nnj5j5%L0N0K0k5l0k0k5j0j0J5M0K5K5nnJ0J5j5j0%K5L0L5L0J0
11009I5j5j5j0j5k0k0J5J5Nk0o0l5J0O0M0%l5l0k0J0L0L0K0j0K0M5J5K0nnk0k0j5k0nnnnJ5
11006C5J0K0K0Nk5nnJ0J5l0l5n5n5l0l0j0j5K0K5L0K0K0K0L5L0M0L5L0%j0nl5k5k5k0j5k0
11004c0J5J0nL0J0J0J5J0%%N%N%%Nj5n0m0k0nK0N0M5L0L0K5L0%%%%j5m0n0m5k0J0K0K0NJ0
11001G5J5k0l5l5n5k5NL5K0J0M0L5L0j5l5m0l0nk0k0m0m0nK5L0L0J5K0J5J0L0L5j5j5j5k0
10998a0%l0l5l0j5j0J0J5N0N5N0J5j5k5k0J5K0K0k0j5j5k0j0j5j5j5NNNNJ5J5%%j0j5K5J5
10996@K0J5j0nj5j5N%%%nj5k0j5j5j5J5J5M0L5K5%j0j0j0j0J5J5%NNL0J5l5n0m5k0J0L0K5
10993@j0j5J0M0%l0j0j0nnk5J0%J0K0M5M5L0nnNj5m5q0n5l5l0j0NJ0J0J0J5J0J0J5J0J5j0
10990g5j0l0j5NL5L0Nj0nJ0J5J0J0%nnnk0k0nK0K5J5Nk0K5J5K0nk5k5k0J0K5j0l0m0j0K0J0
10988h0nj0j5K0J0J0J0K5K5J0J5K0J5l0k5m0m0j5L0L0L0J0J0J0k0l0k0nk0l0%J0L5J5j5j5
10985g5J5L0nl0l0nJ0%l0k0l5k0J0N0M0Nm0o5l5j0%K0N5O5O5O0O0M0j0m0l0NJ0%Nj0j0m5j0
10982a0K0K0J0J5K5nJ0J0J5K0J0j5l0n5p0k0%nnnK5K5NJ0J0J0nnk5l5M0L5N0K5nl0m0m0l0
10980d5l0%L5L5L5J0k0n%nnN%L5K5J5J5l5l0l5k5l0l0m5k0J0J0L0K0j5k5l0k0j5j5nnJ0J0
10977a90L5M0P0O5O5P0M0NN%Nl0n5o0n5n5%%%%%L5L0%nj0j0nNJ0J0J0J0J0K5%k0K0M0M0nl0
10974A15k0J0%k5n0k0K5N0M0J5k0k0k0k0k0k0j5j5m0l5nK0K0K0M5N0L5J0nnK0J5J5j0l0l5
10972G5n0m5j0L5K5no0o0o5l5%L0L0N5N5N0K0nn%k0m0m5l5j0J5M5M5M0Nj0j0NL0J0J0j0j5
10969D5j0nj0j0%%j0j0m0j0N%j5j0K0N0M5M5K0j0k0j5k0k0m5n5j0J0NJ0J0N5P0L0j5j5j5k5
10967B5n0k5j0nJ0NN%j5J5nj0nnJ5L0L0J0nl5l5nNK5L5M5L0Nj5%nJ0J0%j5k0k0k0j5j5j5k0
10964f0K0J5N0O5L5j5m5k5%J0J5N5K0L0K0j5k5n5n5k5k0j5k0j5k5k5k5k5J5M5M0K0K5L5L5
10961F0%l5n0l0nNK0K5%j0k5k5J0N0M5J5j0%J5J0nj0NJ0K5M0Nk0J0M0N0J0K0nj0l0m0n5o0
10959D5n0j5J0J5K0j0l0k0K0N0L0M0j0l5o5l0%K5L0L0L0L5n%J5J5N%nJ5J0J0nl0k5j5NJ5J0
10956A30k0m5o0n0l5j5nK5L0K0J5NJ5L5L5nnn%%N%j0j5J0Nj0%nn%J5J0%j0l0%K0K0nnnnL0
10953G5K0nl0m0n%J5J0nl0k5NNj0k5k5%%nNj0nK5NJ0nnNNJ0Nj5j5J0K0L0j0j5k0j5J5n%NN
10950d0L0K5N0L0Nnj0nJ0Nj0j0%%nl5k5j5j5k0k0j5%L0M0L0Nnk0m0m0j5NL0J0nJ0L5M5J0N
10947E5Nj0j0j0j0k0j5k0k0%Nl0k5l0j5K5O5M0J0%k0%NNn%l0%L5%j0NJ5J0j5nK0M0j5j5J5
10944B5%K5J5j5l0k0NN%k5k5%J0NnnK0J0n%nJ5K0L5M5L5Nk0l0k5j5j5j0nNN%l0m5k0NL5N0
10941B5N0L5Nnk0j5k5l0j0%Nj0j0NNj0n%%n%j0j5NN%%N%N%N%J5K0J5K0J0K0J5K0nnn%j0j5
10938H0NNNNL5K5J5l5l5l5k5%J5J0J0Nnnj5j5J5J0n%nj0nl5k0j5k0k0j5j5n%J5L5L0K0J5j0
10935Ej5j5J5P5M0J5%l0j0l0k5k5l0l5k0j5j0j0K0J5K5K5nnj5j5L0L5J5K0J0k5j5j0J0J0J5
10933B0J0%l5k0k5K5J5J0J0k0j5NJ0K0nj5k0J5L5J0J0k0m5l5nJ0J0nL0L0n%J0M0K0j0k0J0
10930E5J0j0k5nK0L0K0K0Nk0m5n0m5k0k0k0k0nj0K5K0N%NNJ0J0J0J0j0nK5K0J0J0J0J0j0j5
10928A0K5M0L0NnJ0nk0nJ0L0J5l0k5NNK0J5J0J0nnL0J5l5n5l0j5j5J5L5K5j5k0J5J0J5J0k0
10925A05k0m0n0k5l0l0l0%%K5K5K0K0J5j0J0k0%J5J0%j0n%%%%n%n%L5M0J0J0j0j5l0k0j0n
10922c0nnj0nj0nNN%NK0nj0K0J5J5J5J5L5L5K5nm0l0K0L0M0nk5l0k5l5j5j5%%L0L0K0L0nl0
10919F5l5l0k0NJ5J5Nk0n0n0m0j0K5N0N5K0j0j5L0L5L0L5NNj0nl5l5l5l5j0n%NL0L0L0K5%
10917F5l5nnK5K0K5K5K5%k0n5l5m0l5m0nM5L5j5l5l0K0K0K5K0M5M0J5k0j0nj0j5j5j0l0%J0
10914a0K0K0J5K0K5J0J0nj0j5m5n5l5%%J5J5N%nJ5K5nJ5K0%%j5j0J5K0K5L0k0k0J5K0NNl5
10911H0k5k0j5j5j5J0J5%k5l5m0%K0N5K0NNL0L0J5J5J5J5J0j0k0k5j0j0j0j0j0j0j0j0k5l0
10909d0%%J0J0k0NK0J5Nk0l0l0%%N%%L0K5K5J0J0Nk5k0m5k5j5K5N5O0J5k0k0k0J5%nnnnn%
10906a0%%%%%J5j5N%nJ0nnj5J0K5L0k5o5m0j5K0J5L0L0M0M0L5J0l5k5j5j5l0k5%L0K5L0L5
10903I0L5L5J0j0l5j0j0N%k5n0n5o0l5j5J0J0K5K5nnK5M5M5K0j0j0%nK5L5J5K0J5j0l0o0n0
10901@m5nK5L5M5J0J0%l0k5k0%%nl0k0J0j0j0NNK0nj0nK5K5L0nnnj0nk5l5k0l0j5J5L0L0K5
10898c0%J0J0Nj5n0m0m0nK5K0K5K5K5K5J5j0NJ0J0NJ0NNNK0L0j5m5m5j0k0k0nK0J0J0J0L0
10895B0L0%l5m5k0NNk0l0%J0%J5N0N0L0L0K5Nk0j5j5j5j5nNJ5j5%N%%%nnn%n%nnJ0J5j0k5
10892A0j5J0L0nl0m5k5NL5N5M5K0nk0m5m0k0J0J0n%J0j5l0n0l5J5L0N5O0L5%j0j0K5J5nl5
10889C0%K5L0K5J0%l0j5J5j0j5nj5J5J5J5J5J5J5J5J5j0j0nnk0N%j5l5n%Nnl0k5J0K5K0l5
10887C0m0m5%NNJ5J5%k5m5j0j5k0l0k5%%J5J0M5M0L5L0K0K0nl5j5k0J0J5k0j5nK5L5L5J5j0
10884D0j5j0J0J0%l5J0J0n%k0J5J5k0N%%%l0%NNJ0Nj5k0j0j0NNj0j0K0J5nn0o5m0NNNNL0L0
10881a05M5J5J0NK0nj0j0J5J0J5J5j5m5k0N%Nj5j0J5K0j0nNJ0nnk5j5j5j5n%nnJ0M0M0M5n
10878el0nj0M0L0N5L0k0k0j0L0Nm0m5j5J5J5K0K5J5K0K5K0K0K5k0k0l0l5l5m0k5Nk0j5nnJ0
10876d5k0k5J0J5J5J5K0j5m5m0j5%%NNL5L0L0L0Nk0k0J0j0j0j0j0K0K0J5K0j5l5k5k5NL0L5
10873a5K5N5M5K0j0l5l0k0k0nnj5p5m0j5J5M0J5J0j5j5j0j5L0P0P0K5j5nj0j5NNj0j0l0NJ0
10870A0J5j5m5j0j0K0j0j5j5NL5j5NNj0nJ5%NN%N%j5m5m0j5J5J5K0J0L0L0Nj0J5M0J5j0n%
10868C0%l0l5n%%j0nNNK0J5nj5k5k5j0J0nk5l0%J0J5nj0k5k0J0L5N0K5NJ5K0L0L5J5K0%k0
10865F5J0J5K0%k5j0k0k0J5j0j0k0k0j0j5j0j5nk0k0%NJ0NNNJ0J0NJ0J0J0J0j0j5K5J5NNl5
10862b0m0l5k5j5J5L5M5L0J0L5O0L0J5k0nj0m0j0k5l5nNK0nl0k0J0NNk5k0k5l5nK5L5K5J0
10860c5J5J0Nj0k0k0j5NNNJ0K0M0N0J0nj5k0nj5j5j0j5k5m0k5K0N0N0J5j0nnnnJ0Nj0l5k5
10857f5k0k5k5nJ0K0M0L0%nnnk0l5j5%n%nJ5K5Nl0m5k0K0M5Nk0j0N%J5J5K5K0L0%%NJ5nl5
10854e5m0j0K0NJ0K5M5L5%j0nK5M0M5M0K0%k5k5l5k0J5J5k0l0k5J5J0J0k0m0l0m5m0nK0j0
10851i5j0K0N5O5L0Nk0j5j5%%%Nj0l5k0j5J0J0%%j5j5nn%nj5k0nK0J5K5j0nj0j5J5M5Q0Q0
10849A20N0N0K0nl5m5l0l5j0nj0%m0l5k0k0nnj0nj5k0%K5L0L0M5M5J0j0m0o5n0nO5O5M0J0
10846H5NJ0k5k0j0j0j0j0J5J0J0J0%%J0J5J0J0j5k0nj0N%J0J0j5j5J5J5%k0%%%%L5L5O0O0
10843B50J5l0n0n0m5m0j5j0nnnK5K0J0nj0j0j0j0l0l0l0j5NJ0j5j0j0n%%%k0J0L5M0L5nnL5
10841A5K5K0k0k5NNNNJ0J5nnj0j5K0J5NJ5n%J0J0j0K0k0k0j5k5%nl0k5k0NNNk5k0J0NM5L5
10838A0J5J0k5k5m0j5%%N%NNNNk0k0J5J0K5K5k0k0l5j0K0N5K0L0k0k0K0N0N5L0nj5j0m0j0
10835F5%j0j0j0j5Nk5NN%Nj5j0J0J5n%k0k5%%%k5m5k5J5J0J5k0l5nNNK0K5%%J0J5K0j0m0m5
10832a45k0L5N5O0M5M0K5%k5j5k5k5j5j0l0l0l0l5k0%K5K5J5J0K5L0J5J0nj0j5j0j5j0j0j0
10830i5J0J0J0J0nnK0K0J5%l5l5k5l0NJ0K0J5J5K0N0K5J0J0j0j0j0nj5n%k0%%J0J0j5k0NL5
10827eM0L5L0K5l5l0j5j0j0j0j5m5n0n5j5M5K5K0n%J5K0K0J5J5J5j0j0J5J5%nj5k0j5NJ0J5
10824El0m0%%J0L5K5L0Nk5%L0O0L0k5n0l0%j0j0L5L0N0J5%%k0k5l0Nj0k0l0k5J0J5%%k5%J5
10822@J5NJ0j0j0K5K0j0j0k5k0%K5J5j0k0j5M0M0O0N5K0j5j5k0j0nl0NJ0J0j5n0k0k5j0K0
10819C0k0k0k0k0L5Nk5k0j5j5J0J5L0K5J5N0NM0M0J5%%%%%%j5J0%n%%nn%%nnk5m0m5k0nn%
10816a0j0J0N%N%N%nJ0nj0J5J0nk0nK0J0nj0NJ0j0nj0nJ0J0j0k0k5%J0nnJ0%k5j5j5NJ5k0
10813i0k5NNK0J5L0NK5J5L0J0j0m5m5j0J5L0K0K5J5J0k0k0J5J5k0j5l5m5m5n5l5%L0K5%%j0
10810a65NK5L5M5J5k5k5%%J0J5J5J5J0J5L0N0L5J5%l5m5j5J5L5J5j5j0j0j5k0NJ5K5nj5k0
10808B5k0m5m0nJ5J5J0M0N5K0k0k5k5j0%k0k5J0L0L5J0m0k5%j0k5%K5L5Nj5k5N%K5L0N0K5
10805I0nj5k0k5l0k0n%%%l5k5l5l0K0L0L5J0nk5l5nK0L0L0M5K5J5Nj5NJ5K5nk5j5%j5nL0O0
10803I5M5K0k5l5l0%L0J0J0nnnnnnj0nL5N0L0%m5l5l5n%l0m5m0k5k0nM0M5N0J5J0nnk5k0m0
10800c0j5J0L0J5J5j0l5k5k5%%j5k0j5k0k5j5m0j0L0L5L0L5NNNNK0K5J5j5k0k0K5N5L5L0n
10797F5l5k5k0nl5n5l5j0j0K0K5K0K0J5K0L0K5J5K0j0nj0J5K5j0k5Nj0j5j0n%k0k0j5k0N%
10794h0N%m5j5J5M0M0J5J0J0J5M5M0K0j5l5l5l0k0%nn%n%%nK5J5K5K0L5M0K5%o5p0m0NO0O5
10792A00M0Nnj0l0k5k0k5l0j0J5M0J5nNK5K5J0%Nj5l0j5%nj0j0j0j0j0j0j0nj0J0NJ5M0L5
10789H0K0J5NJ0J5M0L5nl5m0m0k5k0k5k5l5m0k0nL0O0N0K0j0l0nN%j5j5%J0J0%l5m0k5l0n
10786a20L5L5K5J5J0J0K0L5L5%j5m0k0%NJ5K0%k0j0Nj5j5Nj0nj0%j0nj0nj0nnj0%%%NK0K0
10784b5j0j5j5J5K5%k5j5J0K5K0nl0m0n0k0nJ5N0J0J0Nj0K0K5L0K5j0k0k0%k0j0J5J5J0J0
10781a0J5J5J5J5J5K5L0K0L0nl0k0j5j5k0nJ5K5j0k0j5k5k0m5l0j0K5M5N5L0J0NJ0J0j5m0
10779F0n0k5nJ0NJ5%%k5j0J5L0L0K5L0%nNNk0k5m0j0J0nj5j5%K0J5J0j5j5k5k5k5k0o0m5k0
10776b15NM5J5K0M5L0L0K0L0M0j5n0m5k0J0K5K0j0j5m0j5NL0M0K0N%J5J5J0NNNK0nj5Nk0j0
10773D0NJ5Nj5j5%Nj5j0%J0k5%nk5j5j0K5M5O0N5K5J0NK0nl5m0m5nj5NK5J5nl0j5%L5K5J0
10770A10nk0k0l0j5J0L5L0J5nNL5K0k0m5l5k5J5J0K5K5K5k0m5m0k5k0NL5J5%j5k0k0k0nJ5
10768b0L0%k5k5j5J5K5K5L0K5%%j5nNN0O5L5j5m5l0k0k5%l5n5l0%L0M5J5NNK0L0M0J5nk0k5
10765A00j5j5n%%%j5k0nnnnk0k0%K0%j5j5%j0j0j0j0J0k0k0NL5K0M0K0J0%j5l5m0k0NK5J5
10762d5K5M5M0j0m0l5nJ5K5K5K0%l5k0j0nNJ5K0K5N0K0nl0j0j5k5l5l0j5j0nnJ0J0J5nNK5
10760@L5K0Nj0j5j5%%j0nj5Nl0%K5K0M0J0nj5k0k0k0k0m5l5j0nJ5K0J5J5M5M5J0nj5K0J0n
10757C5k5nNJ5%%k5j5j0nnj0%nnL0K0K5%l0k0NJ0N%nnnnn%n%nJ5j5%NM0M5NJ0K0K0J0k0l5
10754E5l5m0j0j5j5j0j5N%n%%nnK0K5nJ5J0J5N%nN%L0%j0j0%nj0j5j0j0j0j0%N%%NNK5N5M0
10751F5nn0m5j5M0M5N0K0j5k0j5l0l5k5l5nK0L0K0J5J5J5J5J0J0j5k0m5j0nK0K0nj5l5m5j0
10748i0NJ5L5K5K0K0%%%%J0M0L0nk0k0k0k0m5l0nK5N0L0L0J0j0j5j5j5l0k5nnnj0nK0L0K0
10745B0%k5k5%J5M5Nj0%%J0Nj5k0j0nj5J5K5M0L5NJ5K5M0K5NNj5m5l0k0j5J5Nk5m0n5k0k5
10743f0l0j0j0K0K5J5J5J0J0J0L0%nl0k5j5NL5M0M5K0J0%l0m0l0j5k5NNNNk5k0%N%%%n%N%
10740e5M0J5j0NL5M0no0l0J5K0Nk0k0k0j5k0J5K0L0%k0j5%Nj0l0k0k5%NK5K5L0L0M0M0L0%
10737I5nnk0j5nnj5k0j5k0nK5O0N5M5Nl0l0l0K0M5M5L0L0nl5m5m0l0k5l0l0k5nJ5J5n%n%N
10734a0J5j0j0j0J5N%nj0J5N0J5J5J0j5nj0j5j0nn%l0l5j0J5J5nnnj0nnK0K0K0K5J0k5nnN
10731ENk0k0J0J0J0K0J0k0J5K0J0J0j5k5nK5Nj0l0%%J0j0k0nk5nK0J5J0nnk0j5J5K5K5k5l0
10729c5j0k0k0j5J5NJ5j5n%%NNN%NNk0NJ0%K5J0j0k0j5j0%K0M0J0nm0l0j0K5L0J5J5J0J5K0
10726C0K0J5J5k0m0m5j5NK0J5J0NK0J5J0k0j0J5L5K0j0l0l5k5J0Nk0k5j5%L0N%j5j5J5j5j5
10723e5J5nn%nJ5J5J0NJ0%%L0L0J0k0k5k5NK0Nk0k0%L5nk0j0J0J0k0l0k0j5k5k0J0J0K5J0
10720f5%NJ5K5K0NL5M0J5k0n0n0k5J0NJ0J0J0J5J0J0nk5J0M5K0nnNj0nNNK5%j0nl5l5k0Nj0
10718b0Nk5n5m5k0L0N5nj5nJ0%k5j5j0j0l5j5J5NNNN%J0NNK5nnK5nnJ5J0K5J5J0k5nJ0K5K0
10715a5j0j0NL0L0%nnJ0J5%%k5nnL0K5J5j5p0m0j5J0K5%%J5J0K5K5%%k0k0k0j5k5k0j5k5N
10712a05NJ0N%NNJ0j0K0NNNNJ0N%%%K0K0K0nnj5k0j0K5L5L5NNl0m0l0%J5J5J5J5J0j5l5l0
10709b0l0NJ0M0J5J5k0j5NNNNk5j5j5k0l0nk0k0k0J0K0J5L5L5Nl0n0k5j0K5N5N5M0J5K5L0
10706A00Nk0n0m5p0l5j5J0L5K5K5j0nM0M0J5k5k0M0L0%k5k5k5n%k0j5k0j5nJ0M0L0NNj0k0
10704b5j5L5M5K0l0m0k5n%NNN%N%%K0j0%m0n5j0nK5K0%k0j5nN%%J5J5nnm0l0K0N5J5j0NJ5
10701f0K5nnL0L0J0%%K5K0NJ0k0j5J0J0K5J0nl5k0NJ0N%%n%%%%Nk0j5nK0L5J5j5m0j5j0K0
10698C5K0nnk0k0%nj0j5NJ0J0%j0K0J5nNNNNnnJ0J0J5J0j0n%N%%J5J0k0k0%%%nj0j5nK5Nj0
10695C5j5N%l0k0%L5M5M0J5l5m0j0J5J0%nJ0nl5n0j0K5N0J5j5k0n%k0m0l0%%%NNNK5L0Nj0
10692b0l5%K0M0L5J0nj5nj0%L5J5Nnj0l0l0k5%K0J5K5K0j0j0k5k0l0l0j5NJ0%nJ5K5J0%%j0
10689d0m0j0NJ5j5k5k5%NK0J5K5L0n%k0J5K0L0J5N%J5%k0k5j5J0Nj0m5k0%M0K0%nJ0J0%%k0
10686c0j5nnnj0%%K5K0J0NJ0NJ0J0nnj0j0J0J5nl0l5nM5N5N0K5%l0o0m5nJ0%k0l5%NNnJ0J5
10683c5M0M0J0nk0k0J0J0K0L5J0nj0J0J5J0J0nnk5k0j5l0k0J5nk5nj0m5k5j0K0K5L0K5%j0
10681a5m5k5%L0N5N0J5Nnj0j0j5j5k0k5nM5K0k5l5k5j0j0J0NM0L5J5J5%K0%l0k0nJ0j5j5J0
10678@J5J0%l0j0J0J5j5j0j5J0NJ0J0nnK0K0J0j0j5J5J5J5NNJ0J0j5%J0L5L0J5J0k0l0k0N
10675A15Nk5k5nj0j5j0k5j0K5%k5l0nNK0M0K5NN%NJ0k5k5nnnnk0l0J0Nj0nj0j0NNM5N0L0M0
10672A10K5%n0p5o5l0j5j0%NK5L5M0M0Nl0k5k0j0Nnk5NNJ0k5l5nK5M0M5J5Nk5k5NK5P5P0L0
10670A70%l0%nNNnj0%Nm5m0l0K5L0L5K0K0%%k5n5n0k5%%nj5J5M0NNJ0J0K0K5L5L5J5j0l0o0
10667I0j5J5M0L5J0J0K5%m5r0q0k5J0J0K0N5O5L5%N%Nk5n0l0%N0M5K5K5J0j5k5k0m0j0k0k0
10664G5k5l5n0l0n%L0L0L0L5K0K5j0j0%NK0J5k0k0nnJ5M5M5M5%m5o0n5j5J5K0K5NNj0m0%n
10661F0j0nNNj0j0j5j5nK5NJ0nnNk0j0L5N0K0j5j5l5p0m5j5L0J0%%%%K0K0J0NNNJ0j5J5J5
10659D5nnl0k5j5j5j5j5nK5NNK0nJ0J0NJ0J0J0%%%L0J5J5nnk0k5n5n5o5o0k0L0M5K0J5K0N
10656i5J0%L5K0K0%%L0L5K5L0%k5m5k5j0K5NNNNJ0NNNJ0J0j0n%L0J0Nm5p0o0l5NNNJ0J0J0
10653d0%K5NJ0L5L0M5K0k0j5j5m0m5m0l5nJ5K0K5J5NJ0NNK0K5J0k5%L0L0%m0l5m0l5m0m0j0
10650a35J5L5L5L5L5NNJ0Nn%J0J5%Nj5j5nnJ0j5j0j5J0J0J5J0j0j5nnJ0NM0Nj0k0l0l0l0l5
10647h5J0M0K0K0J5K0J5J0%%K0L0K0j5l0k5j0j0j0j0l5m0n0k5%%L0K0K0J5j5j0nO5Q5O0J5
10645A55j0nj0j5j0%Nk0n0p0m5K0J5K0nNJ0%Nj0j0%K5L5%J0k0nnK0K0Nk5k5k0l0l0j5J0J0
10642f5NJ0J0J5J5J0J0j0j0J0O0K5L0%l0k0j0k0j5n%J5J0K5L5J5j0l0k5m5j5J0J5j5m5l0n
10640h0NN%%N%%NNNk0j5%K0nj0n%j0j0NNk0k5J0NM0%J0J0M0L0L5j5l5l5K5K5K0j0k5j5n%n
10637c5%nn%nnnnnNNj0j0j5j5j0K5K0L0k5n0j5j0j5nk0k0j5k0M0L5L5M0J5N0M5K0NN%%N%N
10634F0%j0j5j0j5%nj5j5l5l5k5NJ5J5K0K0L0L0K0j0j0nj0j0j0j5m5l5k5NM0L5N0J5NJ0K5
10631D5K0M0J0N%N%%%J5j0k5k5k5k5k5k5k5l0NNNNL5L0%k0k5NN0K0%%J5J0J0J5%k5k5NK5%
10628G0nl0j0K5O0N5N0j0n5n5p0m5j5J0J5J0k0J0M0P0L0K5j5m5m5k0J0J0m5o5n0k0j0K5L0
10626h5nm0l5NNN%K0M5L0L0L0j0l0nM0M5K0j0j0J5K5nl0m0J0J0nl0m5k0nK0L0K5K5L0K0K0
10623I5j0j0%%k5l0m5k0J5M0K0nk0j5j5k0J5J0nj0nnk0k0k0k0k0n0k0J0M0L5L0NNK5M5M0J5
10620C5J5K5%j0m5l0k5%%%%N%%Nl5o0k5K5O0L0N%j0j5%K5J5K0k0k5J0L5K5K5NK5M5nnnl5l0
10617E5l5nk0j5j0j0K0J5NNN%j5nj5j5k5k5N%k5l0J0N5M5M0M5M0K0j0m0nJ0J5k0m0j5J0J0
10615C0j5m5k0J5J5%%%%J5J5j0j0K0K5j0nNJ0NNnl5l0j0K5K0K5K0M0J0k0J5K5K5n%%N%%%%
10612A50%%nn%%k5J0Nk5j0l5l0k5m0m0k5%j0j0nnk0J0nj0J0J0J0J0J0J5NJ0j0j0J0K0J5K0
10609c0%k5nnNL5%NN%j5j5%L0Nj5j5%L5Nj5k0nnJ0J0nnnnnn%nJ0nnL0M5K0Nl0k5k0nJ5j0j0
10606d5nl5k5NJ5J0J0J0nnj5j5K5L0%%%NK0J5Nk5J5NJ0J5k0nNL5K0%n%k0k0k0j5Nk5l0j0k0
10603a05J5J0K0Nl0J0L5L5J5NK0Nk5n5m0k0J0J0K0J0J0n%J0J5J0J5M0L0nnnj0j0j0NNj5l5
10600a0nJ5K0K5L0J0j0J0K0K0k0k0%%j5J5J0Nj5k0nj0NNJ0J5J5J5%l5m5m5%M5Q0M5nn5n5o0
10598a5l0%NNL0Nk0k0j0K0Nk0l0%%NNk5m0m0j0L5M5M0N%j0j0j5j5%K5%NK0K0K0J5NNJ5j5j0
10595@J5NNj0j0nj0j5k0j5j5k5%K0K5j0j0K0J5K0j0nnnj0j5j5%%j0k0%%M5N0O0L0Nj5nnN%
10592E5j5j0m0l5l5l5NL0K0K0K5M5L5L0k0j5k5k0J0J0L5L5%l0m0m5m0m0j5K0M0M0J5J0M0N
10589F5m0m0o5j0j0J5O5N5L0%k5k0j0j0K0K0j0j0nnJ0J0J5j0m0l5j0M0N5N5J5J0n%NJ0NNj5
10587A30k0l0l0NK5M0M0J0j5k5l0l0k0%%j0j0NN%n%%n%%%%%%n%%J5j5%Nk0J5K0K0k0k5%L0
10584E0J0j5n0j5J0J0k5l0k0J0K5nnK5J0NNJ0nl5k5j0l5m0k0%K5J0J5L0J0L0K0%J5Nnk5n0
10581h5nJ0J5j5nj0j5nj0j0nNK5J5J0J5J5J5J5J5K0NNN0L0nnj0J5K0j0j0j5J5J5nl5l5nL5
10578F5K0L0N0M0%j5%j0l0o5o0k0NNL5%%%%%n%n%n%n%%%%k0k0J0J0NNk5k5k0k5J0J0nJ5%L0
10575a5L0J5J0nnJ5J0%l0k0J0L5K0%j0j5j0j0%L0J0j0NN%%J5j0NNNNNNNNj5j5%%%Nj0l0j0
10572C5j0nl5n0j5n%j5j5NL5L0%j0nJ0NJ0J0%nnK5K5L0j0j5J0J5J0J0k0l0k5k0j5j0l0l0k5
10569a40K0L0K0nj0K5K5K0J5K0K0M5N0J5j0k5k5NN%Nj5m0l0nj5J5j5j0j0j0j5j0K5K5M5j0
10567C0j5J0NNj5k0J0J0k0j0%%%%k5k0J0J0J0k5k0J0NJ0k5k0J5J5Nm5m5k0K5L0j0j0J5J0K0
10564h5%j0K0NNK0K0L5J5N%k0k0j0j0L0M0L5M0n%j5m0m5j5N%l0m0j0L5K5K0NNL0L0J5J5%l0
10561G0m0m5l0l0k5l0L0K0L0L0%%%nnnNJ0j0j0j5M0NJ5j5j5NNnl5l0l0%L0K0j0%K5K0K0J5
10558Ej5%N%%%%%%j5k5k0k0J0NJ0J0J5J5L0%l5m0n0l0NJ0NJ0NNNNJ5K0j0l5k5k5%N0L0L0J5
10555c0J0M5M0L0%l0k5l0n0n5n5k5%j0K0J0M5M0M0K0j5j0j0nK5l0l0nJ0L5j0l0k5n%nn%%%
10553a25%N%n%J5j0%Nn%%nK5J5nj0m0J5J5K0J0j0N%nj0nK0M0L5J0j5j0J5L0L5L0J0j5m0m0
10550@l5J5M0M0Nk0l0nj0%K5K5%m0l5j0nj0nk0j0NJ0nnn%J0M5M0J0L0K5L0L0%Nnm0l0k5k0
10547B0l0o0k5J5M5P0L5L0M0N5M0Nm5o0l5l0k0k5j0J0L5L5L0nl0o5n5l0%J5%J5J0J5J5nl0
10544b5o0l0NN0P0M5%l5k0k0j5l0l0j0K0L0K5J0K0M0L0Nl5j0J0L5M0J0j0m0m0j5%j0l0n0p5
10542a45o0l5J5N0O5N0K5j5j0%J5L5Nnk5k0J5L5N5J0NJ5K0M0J5J5%K5K0K0K5m0l5k0j5j0m5
10539I5k5k5l5l5l5l0J5K0K0K0L5Nnj0K0K0Nj0nK5%l0j5J5J5j5l5j5NJ5J5%nl0j5L5L5L5N
10537H0k0n0n0k5nj0K0Nj0k0j0NNj0l5NM5O5O5J5%nnl5n5o0l0k0J0M0P0K0%J0M5L5J5nk0j0
10534F5j0J0L5N5K5%l5l5l5l5m0j0%nnnnnj0J0Nj0J5J5Nj5J0J5K0j5j0nnJ0J0NJ0j0nJ5J0
10531C5%%k0%K5M5L0J0NNk0l5j0J5K0j0k5k5j5j5J0J0j0nj0j0K5K0NnnK5K5j0j5%nk0%j5j0
10528A5nk0NJ0NL0K5j5k5%N%%k0k0J0J5J5K0J5J0M0J5NJ5J5%k0k0m5j0J0%j0j0j0j5k0k0%
10526e%nk5NK0J0j0j0NK0K0J5%j0m0l5n0k5J0K5%J0%NNj0J0L0K5NNK0K0NNNNN%NNk5k5l5m0
10523e0J5J0L0M0M5N0L0nn0p0n5m5%J0J0K5n%J5K0K5%nK5L5L5Nk5nj0J0NnnnnJ5J5J0Nnm0
10520I5m5n0l0J5L5M0N%%L5nnj5l5n0k5J0NJ0J5J5J5J5J5L0Nk5k5j0j5%%l0k5m0j5NL5J0j5
10517e0l0%J5K0j5m0m0l5NM5Q0Q5O0K0J0J0j5o0p5l5nM0P0L5L0nnnJ0J0k5k0J0J0L5K5L5N
10514B05k5l0k5k5l5l5k5Nj0j0l0l5j0J0J5J5J0J0J0Nj0k0J5M0L0%j0j0L0K5%%NJ0K0K0%l0
10512A05l0%J5j5k0l0N%j0j5j5k5NNNk5j0j0nj0nj0K0K5L0K0J0M0K0K0%%%N%%%%n%n%k0j5
10509E0J0Nj0m5m0j0l5k5l0k5J5J5J5J5J0J0L0%N%%%%%K0j5j5j5J0J0k0k0%K0J0J0J5J0K5
10506EL0N%K5N0M5%l5m0k5%j5k0l0k5k0k0j5j5NL0K0J5K0J5K0K0l0k5m5j5K5K5K0L0J0J0j5
10504C5j0k0j5l5l5l0k0j0J5%l0k5%M5N0L5L5K5%j5j0NJ5J5J0l0l0j0nj5j0j5n%K5K5J0NN
10501b0J0%K5M5M5K0NK0J5j5l0l0nK0L5%m0n0n0j5nK5J5%j0K5L0Nl5n0j0K0J0%NN%Nn%%n%
10498A0%n%%nj0NK5nj5j0J0J0nj5k0K5L5%l5n5n5l5nNnNJ0NJ0J0K5M5K5%k0k0J5J0L5M0M5
10495H5K5nl0n5m0k0J5K5J5j0j0nj5NNN%J0J5J0J0J0%k0m5l5%Nj0j5K0K5K0J0J0NL5M5J5%
10492A10%K0K0%k0k0k5k0k0k0k0N%nnJ0J0J0Nk0j5nn%n%%%l0k0k0j0K0K5J0%k0l0k0k0nK5
10490a10M0L5L5K0K0nnJ0J5nnj5j5j0K5L0k0l5m5k5k0j5J5K5L5L5L0%k5k0n%%k5l0NL5N5L0
10487F0j5m0l5j5J5K0K0K0K0J5K0K0j0j0j5n%%%%m5m0j5j5J0J0K0K0Nk5l5l5l5j0J0L0K0K5
10484d0K5K5%%J5M0N0K5K0J0Nnj5l5m5l5m0l5nM0L5%j5l0j0l0j5J5L5K0NK5L0%l0j5nNJ5J5
10482E0L0%%J0K0J0nl5n5l5j0J0L5%j5k0j5j5%K5K5%N%N%%%%%J5j0l5n0k0NL0M5M0J0%%j5
10479C5k0n%k0nj5j5J0J5n%l0m0k5NNJ0J0NJ0J0J0J0nj0nj0NNL5L0K0j0NJ0nl0l5%nL0J0J0
10476@%l0j5j5Nk0k5l5l5j5K0M5O0K0L0K5N0N5M0J0k5j5n0n0l5%J0j5k5N%l0k5k5%NJ5J5J5
10473f0J5L5K5K0j0NL5%n0o0n5l5l0nnnnK5K5K5K5M0L5J5J0%n%nnl5m0nNNNNj0j0%L5M0M5
10470D0J5J0J5J0n%J0J0nnj0j0k0k5k5k0j5j0j5j5j5j5%l0j0j0%%%%%N%NJ0J5J0L5M0L5J5
10467B0j5j5J5L0%NN%Nj0nk5m5r0m0NJ0L5%N%J0J0K0K5%NJ5M5L0k0n0n5k0NJ5K5%%j5J5%%
10464e0%N%%%N%%J5j5NN%Nk0j5k0J0%%k0k5J5J5J5J5J5J5K5%J0J0L0K5K0J5K0J0%nnnj0nn
10461A05nk0j5j5k0k0k0j0j5nK5NJ5J0J0J5J0L5L5M5K5j5l5l0k5n%K0K0%%J5N%l5k0k0%%j5
10459E0m5n0m5l5J5K5K0nn0n5j5J5M0M5L5M5J5j5k0j0K0K5L5K5L5K0j0l0n0m5NL0L5%l5l5
10456a5m0%%K0J5j0J5M0M0K0nj5j5J0NJ0j5m5m5k0J0J0J0L0L5K5%K5L0J5k0n0j5J0L5L0K0
10454A50K0K0K5k5k0k5l0l5o5j5K5L0K0%k5l0j5j5j5n0l0K0L5M0L5L5NJ0K5K0%l5%K5J0J0
10451A30nm0j5j5J0J0J5J0K5K0NNl0o5m0NM0M5L5j0m0p0m5nM5M5J0j5m0j5j0nnm0k0j5%%J0
10449h0M5L5M0K0l5k0NK0K5Nk5J0Nnnm0m0j0j5j0l5%nK0J5NNN%L0%%NNL0j0n%%%k5l0l0J0
10446h5NK5nj0j5J0J0nnK5K0K0J5Nk0m0m0J0M0J0J0NK5J5J5%nn%J0J0j0j0l0K5J0j5%%%nj5
10443@j0nj5k5%k0j0K0K0J0J0k5%K5L0L5J0j5j0K0J5N%%nj0Nk5j5NNNJ0nJ0M0L0%k5k5n%N
10440F5l0k5j0%Nj5l0l0j0K0J5K0J0K5J5K0nl0m0l0nJ5J5k5j5NJ0NJ0L0L0Nnj5l5l5j0J5J5
10437e0j5NN%Nj0NJ0j0j0j5J5J0n%%K0L0J0nj0j0j5nNJ0j5k0j0NNJ0nNJ0j0J5n%Nj0N%j0J0
10434d5L5N5M0M5Nl0k5k0k5k5k0%K5K5K5K5j5l5l0%M0L0J0J5K0nk5k0j5j5%%j5j0j5j5M0J0
10431D0l5l0k0NK5l0m0l0%L0L0L5J0k0j5j0k0m5l0nJ5J5M0L5M0L5L0K5j5m5j0j0J5J0%l0k5
10429c0%%nk5k5J0J5J5J0L0L5K0l0l0k0%nl5l0nj0J0J0K0K5M0M5K0j5j0J5M5N0J5k5m5m0k5
10426B0l0j5k5m0k0NL0K5nj5m0n0m5NN0P0M0M0J0J0nj0l0m0j0K0M5M0K5L0Nj5k5m0o0o5n0
10424a65l0nJ0J0J0J0L5L5J5k5l5k0k0m0l0%K5N0M5M5M5M5M0K0%k5l0%J5%nk0j5J5NJ0n%J5
10421C0J0K0j0l0%NK0K0Nnk5j0K5J5nj0NNJ0k5l0n5m5NL0K0j0k0%J0%j0NNj0J5%K5N5L0L5
10418A05K5%l0k5nJ0K0j0m0j0j0K5J0%k5l0j5j0K0K5J0J0NJ0k5p0n0%M5P5M0J5j0nj5nj0j0
10416D0J0Nk5l0%NJ5J5NJ0NNNNnJ5J5K0nnn%%%J0j5%nj0l5m0j5K0K5K0J5k0k5k5k0J5K0J0
10413B5k0j5k5J5J0j0j0nj0nnNJ0L5J0%k5j5j5%%%Nnl0l5j0J5K0%Nj0j5nnJ0M0K5L0j0nNJ0
10410a5L5M0M0K0NJ0Nk5l0k5j0j0k5k0k5k5%L0K5%k5l0K5K0K0j5J5J0J5J0NNj0k5k0J0J0k0
10407@j5NNj0%J0Nk0n5m5k0J5J0j0J5L5N5M0L5L0%nnnnj5l0%K5NNK0K0K0NNn%j0m0m5j5k5
10404a5j5%K0J0k0m0j0L5L0J5k0j0J0L0N0J5k5m0l0j5j5k5l0k0NL5M5K5Nj0nj5j0m5k0k0J0
10402a15M5M0nnNL0L0J0L0K0%k0nK0K5nk5j5j0K0nj5j0j5J0j0j5J5%n%nJ5J5J5NJ5J5J5J0
10399A20j0j5j5j0n%j5j5k0J5K5K0K0J5K0nl5nnnk0k0nj0k0k0nj0j5j0j5j0j0j0K0J5NNj5
10397g5K0%Nj0K0%NNNn%N%l5%J0J0J0J5nK0J0J0J0J0NNk0k5l0j0NNnnK5K0M0J5%%j5j5J5J5
10393F5nnnnNJ0N%K0j5o0n5o5j5K0K0M5J5%NNN%n%K0j0nnnJ5K0N%%NM0L5J0J0%NNk5l5k5l0
10390A5l0%K5K5%k0j5j5k0j5k0l0%L5M5N5K5Nj0l5l0J0N5N5J0k0k0nnm5m0l5nJ5J5J5J0n%
10388en%%n%nJ5K0L5Nl0n0o0k5k5l0NL5N0K5J0J5%nnnL5J0k0k5NNNNj0J5%nJ0J0J5J0J5J0
10385E0K0%l5l5n0k5NJ0J0J0n%J0J0K5L0nl5%%J0j0k0J0J0k0%%%%n5k5NL0O0L0nk5NL0M5K0
10382H5l0l5NM5N5K5l5m0l0J5J0J5K5%j5j5nj0j5n0m0m5j0J0%m0m0%L5L5J5K0K0K0j5j0%N
10379d0J5j0nj0j0nk5N%k5%nJ5j5j5J0nn%nk5J0NNk0j5L5M5K0%N%%%j5k5k0NM5M5K0J5K0J5
10376C5K0J0%%K5K5Nk5k5NJ0J0k0j5k5k0J0M0M5K0l0l5j5k0k5j5NM0K0J5J5J5J0J0nl0m0m5
10374@k5%J5J0k0k0j0K5J0Nl5l5n0l5%L5O5M5L5M5L5j0k5l0nnJ0J0%%%Nj5j0J5M5N5K5nl0
10371A25m0l5l5k0nK5M0L5n%j5j5l5l0l5l5j5k5NNL5L5K5j0m0k5j0%nK5L5K0K0J5K0J5%%j5
10368C0j5l0n0k0%L0O0L5N%%k0l5m5j5n%NJ0K5K5L0L0NNj0j0%N%%j5j5J0J0j0k5j5J0J0j5
10365a0j0J5n%%N%%J5K0J5J5J0J5J0J5J0k0l5j5m0m0k5K0K5Nj5n0n%j0K0J0NJ5K5L5NK0%k5
10363B5m0m0l0j5k0j5K0M5P5O0Nk0j0NN%%k5l5m5j5j5J0L5J5Nl0k5NJ5L5L5K5J5j5o0p5l5
10360a30J0L5j0j5%NNJ5nK5Nj0n%NN%J5J5nj0nj0J0J0K5J5nj5%K5J5j5l5m0k5k5j0NK0N0K5
10357c5nk0nJ0j0j5J5M5K0j0l0m0NK5K0K5nj5nJ0K0Nj5j0j5K5J5%%n%N%j5l5o5l5NL5O5O5
10354B5N0N0J5k0k5n5m5j0NL0%j0j5j5J0%K5nj5j0NL5K0j0k5k0k0k0NJ0k5k0k0%K5nk0l0l0
10352a60%N0M0L0L0J0j0m0l5nJ5M5M5K5K5k5o5m0j5%L0J5J5NNnnj5j0J0J5j0j5J5J0K5%j0
10349ennj0nnj0K5K0K0N0N5L0J0j5j0k0j5m0l0m0nL5O0K0j0k5k0%nnj0J0L5%k5l0%J5L0N0
10346A15M5K5l0o5l0j0J0N%%%J0%j0J5Nnj5l5m0nNM5L5J5%k0k0nj5j5j5j0N%NL5L5L0j0j5
10344G0j0k0j5k0nl0k5j0%j5k0NNk0k5J0L0L0L0L0nj0k5m0k0NK5J5nnJ0J0L0K0L0%m0m0k5
10341g5k5J5K0K0K0J5J5M0N%%%%%%%%%%n%J5J0j0j5%N%%%N%%j0j0N%K5K0nl0l0%L0L0J0J0
10338A00nnk0j0k0k0k0j5k0k0NNNk5j5j0nK0%Nj5nj0j0j0J5L0L5L0J0K5K0L5L5nnk0k0l0k5
10335A0%%NNJ0NJ0J0J0Nj5k0NJ0j0j0j0j0J5j5k5NJ0K0j0m0l5k5l0J5N5N0M0j0m0l0j0K0L5
10332EN%%%L5M0M0L0j5n5n0l5nj0k0j0L5O0K5J0Nj0l0o0n5k5%N%k0k5NL0M0J5j0l5j5J5J0
10330g5J0J5J0J0J0l0l5k5nn%nnJ5J0j0nJ5J5J0nNM5J0J0NJ5J5j5%%%%j5J0K5K5J5m0k0J0
10327A5K5K5%%%NK5K5Nk0m0nnK0J5j5j5k5j0j5k0l0k5k0k5%%K5L0L5N5L0NJ0nj0j5k0j0j0
10324A0k0k0J5J0nnk5NK5j0J0NnnN%NNj0nL0L5L0NJ0Nnj0k0Nj0j0j0j0K0J5NNnnK5K5J0j5
10321A10l0k0j5j5j0j5L0L0J0j0k0K5M0J0Nn%%K0K0J5l5o5o0k5%J0K5L5%k0n0n0k0nK0K5n
10319d5k5k0NNK5K5J0J0j0j0j5%J5M0K0j0nnNNL0L0nm5m0%%J0j0j5j5j5J5J0J5NJ0J5J0J0
10316C5J5k0%%j0nNNN%J0L5K0%%K0K5nj0j0%%%%j0j5j5j0Nk0k5Nj0NNn%%%%K0J5L0Nj5l5m5
10313@j0%J0j0%j5j5J5J0J0J0J5J0K5K0K5nl5m5k0L0J0k5l0l5k0k0K5L0K5K0nl0m5m0nj0k0
10310a50J5N0O0L5Nk0k0nj0K0J0N%NNJ5K0K0l0j5j5J5J5nnnnNNNk0j5j0%K5nnn%k0k5j0M0
10307b5M0J5J0J0J0j5m0l0j5j0k0k0j0L0M5L5j5j0%%j5j5%%J5M0L0K5%%k5k5k0J5J5K0M0J5
10304A00Nk5N%%%J5J5%l0k0j5nnk0k0k0NK5L0L0L0L5K5L5K5j5k5k0k0j0l5k0j5N%J0NJ0NJ0
10302A05J0j0k0J0M5J0%nn%l5l5k5k5l0k0k5NNN%Nj0%K5L0M0K5Nj5j5j5j5J0J5K5L0K5L5K5
10299A85nk5j5k5k5m0l5k5%j5nJ5NL5%Nnk5NK5K0L0K5%k5l0%Nk0k5k0j0NNL0L0L5K5K0K0K5
10296A75%%l0p0n5l0j0NJ5L0K5%m0m5m0J0N0M0nl5l0n%%NNk0l0p0k0J5K0N5K0K0J0nk5k0l0
10293a15j0K0K5O0K5L0NJ0%Nj5m5nj0j5j0nNJ5j5k0%K0%j0k5%J5Nnj5nJ0K0L0Nk5m0m5l0k0
10291a80j0J0L5M0J5k0j5%%J5J5K0K0J0k5j5K0K5K5%nNJ5K0j5m5k0K5O5M5K5j5j0%nK0j5k0
10288E5%j5%j0nN%j0j0l0k0nL0J5nj5k0k0J0M0L0M0NNNj0nk5k5nnj0m5j5j5n%N%%n0nj0K5
10285a25N5K0K0J5j5j5j0%L5K0j0nj5J5j0N%J0NJ0j5l0nJ0J5K5%j5j0j5L5M5L5J5j5m5m5l5
10282d5J5M5J5nnJ5K0K0nj0NK0J5nnj5j5nnK0nk0k5k0J0J0k0l0l5NL5%%%NnnJ0J0J0J5j5j5
10280a5NJ0%%nM0N0J0l0l0l5k5l5k5l0k5j5K0N0M0%Nj5J0M0J0Nk5l0l5nK0J0k0m0j5K0K0%
10277i0L0J5K0J5J0N%N%N%N%n%nnnnn%K5L0M0J0l0k0l5k5J0J5NNK0N0J5l0n0k0J0M0J0J0l0
10274D5l5nj0J0J0k0j5NNJ5j5j0j5j5j0k0J5L5L5NNk5n0m5%NK5K0K0K0J5K5K0n%n%nnk0J0
10271A5P0P0N5Nn0m0l5k5k0J5NJ0K0K0nnk0J0J0J0%%N%k0k0J0NJ5k0%%l5m0J0M0K0k0l0j0
10268B5J0J0nnj0nJ0N%N%Nk5l0J0L5J5j5l5j5J0%k5j5J5J5%Nj0J0J5nJ0J0%l0l5k0NK5M5L0
10266D0J0J5nk0k5m5n0k5j0j0nJ0K0P0O0M0M0j0k0n%k0l5%J5%L0nk0nj5J5L0%J5K0K0j0k5
10263H5j0K0Nk5j0nJ5nk5m0j5%nm0k5NK0K5K0K5K5J0J0n%n%l5nJ5%%%K5K0M0NJ0Nj5k0k0j0
10260F5j5k0j5j5j5NL0K5J0NNJ0NNk5l0j0j0nj0nj5J5M0N0K5nl5l0m0k5%L5N5K5l0o5m5NL5
10257a5J0j0j5K0NJ5J0J5J5J5nK5L0M5K0J0J0j0j0m0m0j0%nj5j0j0j5j5j5J0K5K0j5j0J0J5
10255F0j0j5K0J0J0j0j0J0j5j0j5nJ0Nk5m5l0J5K5j0m5k5K0M0M5J0j5m5k0j0%n%K0K5K5K0
10252EN0M5%l0l0%K5%j5n0o0m5k0Nn%NL5J0NJ0M0N0K0J0N%NNL0L0N%%%%%k0k0J5J0k0k5nJ0
10249H5J0j0%j0nj5l0m0j0J5J5K5K0%NN%NJ0n%K5N0L0Nm0n0n0%K0K5L5K0%%%nnnk0k0k5k5
10246C5%%nj0J5k0N%%%l0j0j5J5J0Nl0l0J0J0K0NnJ5K0j0j0m0j5NJ5K0%%l0l0l5k5j0K5K0
10243a10K5J0J5M0L0L5K0%n0l5l0j0j5nK5M5N0M0nk5l0%%%NJ0L5K5K0K5J5K0K5%k5l5p0o5
10241Em0nj0j5j0%L0M0J5j5j0k0J0K0K0K0j0j0K0NJ0j5k0J0N0O0K5K0j0l0n5m0j5j0nk0j0
10238a5n%J0L5N5K5j0j0l5m5k0%NJ5J5j5k0l0j0j5j0j0K0K0J5k0l0%L0L0J0NnnJ5J5NNl5j0
10236b5J0Nk0j5k0J0N%NNNNNJ0N%J0NJ0J0NJ0k0k0nnk5l0%%k0j5j5k0N%K0P0P0K5m0n0j0K0
10233b5K5Nj5j5J0M0J0j0N%Nk5j0M5L5J0k0j5j0nnJ0K0%j5k0L0L5L5Nk5m5j0%j5j5j5j5j0
10230a5j0j0j5K0K0J5K0J5K0J5J5NNj5j0j5j5J0J0k0k5nJ0K5j0k0j5k5N%%j0nj0nJ5K0J0K0
10227B0J0K0M0j0j0j0%l0k5k5%%J0%K5K0L5K5J5j0j5j5j5j5k0j5j5j0k5NK5NNJ0NNj0j0%L0
10225B5J0J0j0j5J0J0nnK5K0%k5nK0L0K5J5NL0%nj0j0nnj0j0j0j5j5j0j5j5j5j5j5nJ0n%n
10222a5j0%NL5M0J0l0j5J5L0L0%Nk5j5m5j5J5J0nK0K0J5M0J5NNj5j5m5n0m5n0l0%%nNl0N%
10219a35%%j5J5K0K5J0K0NN%nK0K5NJ5%%nj0j5k0l0%j5j5NNNNk0NJ0J0L0L0%NK0K5J5J0%%
10216F0l5l5nnnl5m5k0%nK0K0L0L5J5nNL5K0K0%%J0Nj5j0j0j5%Nnnk5k5K0K5J0J0j0j0j0n
10213E%L5M5N0J5l0k0J5J0J0j0l5m0n0o0l0nK5K5%j0j0N%J5J5j5k0k0L5NNNNNNk0k0k0j5K0
10210g5K5M0J5J5K0j0nk0J0J0J0J5J0J0J5M0L0J5k0j5k0nnl0k5k0J0J0J0NJ0K0j5K0J5K5j0
10208A30k5k5l0l5J5J0NN%NK0%%%K5K0J0j5nnK0J5J0j0k0n5m0k0%nnnj5J0k0J0nj0NNJ5J5
10205@M0J0%%j5j5j5J0k0k0nj0K5j0J0NJ0NJ0J0J5K0J5j0j5j5L0L0K5k5l0nl0Nj0j0j0nj0
10202a0nk5k0%%K0K0K0nl0nL0M0M5K0j0j0l0l0l0l0J0J0K5%k0J0J5K5K0J5%nJ0K0K5j0n0o0
10200el0j0%NJ0Nk0j5j0K0n%j5j5J0J5%%K5K0J0j5j0j5j0K0K5%k5k0k0j0k0k0J5J5L5M0%%
10197b0k0J0J5k0N%nn%nNJ0j0nl5nJ0J0K5nj5j0j5NK5L0j0n%L0K5L5j0l5J5J5J0J5k0k0%l0
10194a0j5j5k0j5J0M0L0J0K5K5K5L0J0L5K5K0J5j0nj0J5M0K0j0m0m0k0j5l5m0l5m0m0m5m0
10192a25j0K0K0N5N0N0M5K5K0J5K0j0n0p0m0J5M0M5j0j0j0J5K0K0j0k0j5k0j5NJ0k5m5k5J5
10189eM0L5K5L0J0j5nj0j0j0%nj5j0k0j5J5J0j0j5N%nnnnJ0J5k0j5NK0J5j5k5NL0J0k0j0N
10186A5nm0n5l5nK0L0M0K0j0k0k0j5NNNNNNNNL0K5L0K5j5k0l5j0Nj5l5l0l0l5j5J0NNJ0J0
10184a25J5M0M5L5N0O5N0Nk0j5j5k0k5J0Nm0n5l5NK0K0j0k0k0k5NNNJ0J0K0M5P0M0%j5j5k0
10181A00l0n5p5o0k0NM5K0J5L0L5N0K0J0%k5l5k0j5j5l0k5J0J0L0K5K0M5K0j0j5j5J0J0j5
10179E0j5%%nj0K5K0nnJ0K0J0k0nNJ0J5Nk5n0k5j0n%J5M0J0j0j0j0j0j0j0nj0%J0K5nk0NL0
10176B5J5j5j0j5j0NJ0k0k0j0j0K0K0J5K0Nk5j0n%K5K5%j5j5J0K5%k5NN%NNNJ0NNN%Nnj0j5
10173D0j5j5l5k5K5N5O5M0N%Nk0k5l5k5NL0L0nj0l5m5k5j0nk0l5l5j5%J5%j0l5%J5J5L0K5
10170h0J5J5L5K5K0K0j0j0j0j5J0J0nl0l5%K0M0K0nj5NK5J5nk0m0nK0K5NJ0j0j0J5J5n%k0
10168C5j5NNK5J0j0m0k5NJ0K5L0%k0n%j5l0K0K5N0L5K0J0Nk5k5j5k0%%nnj0j0k0k5N%J0J0
10165B0j5j5l5k5%L5L5J5j5j0%K5K0Nj5j0K0K0J0NJ0k0l5o5m0l5j0j5K5N0O0L5J5J5J5j0j5
10162E0k0j5j5J0J0nn%nk0k5%L0O5J0l0l5l0%K0K5NNj0nJ0J0%%k5NJ0J0J5j5k0k0k5l0j0K0
10159e5J5J5j0j0j0j0J0L5NNNNL5%NN%%j0j5j0J5j0j5nnNL0L0K0j0j5nK0J0j5j5j5nL0N5N5
10157A65J5m0o5o5k0%NNk5k5k0j5nJ5L5O0M0NNk5n5n0m0J0M5N0M0L0nnnj0j0j0%nj5k0j5J0
10154a5nnJ0J0j5k0l0k5l5%J5K0nnNN0N5O0J0l5l0l0%nJ5J0%J0K0j0k0k0K0N0J0N%nk5k5j0
10151@j0%k5l0%%NL0O0M5N0J5j5m0m0l5nL0L0K5L0J5j5j0j0nnn%j5n%%L0%j5j5nnJ0NJ5K0
10148A05%l0k5l5nj0k0k5k5k0NJ0J0J0nnJ5K0K0L0k0j5nnJ5K5J5M5N0J5nk0m5l5j5k0%nNN
10145Ej0j5k5K5N5M0j0l0l0j5%N%NK5K5Nk5l0l5k0J0%l5l0k0%%NNJ0J0%nJ5J0M0L5L5L5K5
10143I0nj0k5j0l0m0l5j0nk5l0l0k5NJ0K5L0L0n%%nj0K0J0M0L5K0j0%n%nj0k0k5k5k0J0M0
10140e5N0L5K0J0J0J0k0l5k5j5j0J0L5M0K5%m5k0%K0NnnnnK5L5L5Nk5n0l5l5j5k0nnk0k5j5
10137a25J5NNNN%%J0J5nnnnJ0J0j0j0nJ5L5L5L0NK0J5%%m0l5l5m0j5J0nnl0n0k0L0M0M5%J0
10134g5k0k5n0k0NL5M5L5M5P0M0M5N%k0n0o5j0%%NNK0K0%nk5k0nj0m0l5%L0O5J5l0o5m5%%
10131a30NJ5J0L5M0K0K5k5m5k0NJ0NnK0K5nJ5K5NNK0K0K0K5j0K0K0K5J5j0l0k5l5nK5M5J0
10129A65o0o5m0j0J5L5N5K0K5n%J0J0%K5J0Nk5n5m0j0%%nj0nnJ5J0j5k0j0j0j0nn%j0j5j5
10126e0j0%L5O0N5K0j5j0K0J0J0nn5o5l0j5K0%Nj0j0J5J5%%K0K0L5%J0N%%j0nm5j5NNJ0k5
10123@k0l0j5j5j0j5L0L0M5K0%nm5m5l5J5L5M0J5K5nnj0j0j5k5K5M5K0K0%k5m5m0l5j5k5l0
10121a55j0j5%L0L5L0N0M5K5k5l5j5nk0k5%K5%nj0NNNNJ0j5j5J0nj0j0%K5%k5l0j0K0L0L5
10118e0M5N5L0j5k5l0l0k5NL0L0J5j5%%j5k0k5nm0n0l5j0NJ0%J0J0J5J5%K5M5M0O0L5J5j5
10115I0k5l0j5j0j5nJ0J5J5K0J5K0K5J0l0n5o0l0NNJ0J0j0nNK5K5j0j5j5k0j5k0L5L0K5%N
10113A5%Nl5n0l5J0K5L0K0J0nj5nl5k0j5K0K5L0K0NJ0NNNJ0NNnnnnnnnn%n%%j5j5J0J0NJ0
10110ENJ0L0K5%%k0j0J0M0J0j5%%N%J0j0k5n5n0l0%K5N0K5nl5l5nK5K5%%J0j5m5m0l5nJ0J0
10107a05K0J5K5K0%N%NJ0j0j5K0J5Nj5m0l0%J0J0j0NK5N5O5L5Nk5k5k0j0l5o0m0k0%K5j0N
10104i0J5J0J5J0J5n%%%n%j0%L0nk5j0n%k0J5K5N5K5%l5l0nnK0K5J0j5m5m5j5k0j5j5nK5M5
10101h5L5K5J0n%J0J0k5k5k5k5nj0NJ0j0k5nK0M0J5%Nj5J5L0K0nm0m5%K0L0J5J5J0J0Nk5m0
10099f0j5NL0M5N0J0l5j0L5M0K5Nj0nnk0k0NJ0K5%j5j5l5j0%L5L0J0j5NJ0K5J0%j0k0l5%l0
10096D5k0j5j0j0j0J0K0J0J5n%k0k0J5J0nnj0nJ0j0j0Nj5Nj0nJ0J0k0j5j5j0NNJ0J0NJ0J0
10093b5J0NNK5K5J0j5%L0K5%k5j5j5J5J0nk5k5k0j0nk0j0K0L5O0J5Nj5j0%N%NNJ0%nK5K5%
10090A25nl0%K0L5M5M0K5Nj0m5n5n5l0%J0J5%Nl0k5j0nnj0nK0L5L0K0K0J0J5Nj5n0k0L5M5
10088A55K5%%l0k5%j5l0m0nK0j0m0l5nnk0k0NL0K0J0J0K0J5J5%k0nj0nnk0NN%NNK0K0nj0m0
10085a5n0o5m5nK5J0J5NNNNL0L5J0l0m5j5J5J0nnk0k0j0J5J5K0%%J0J5K0Nj0J5J5J5NNJ0K0
10082A5L5K0N5K5J5Nj0k0j5k0l5l0n%%L0K0L0J5nm5l5k5j0J0M5M0K5nm5l5j5NL0j0j5j0j0
10079B0NJ0K5M5L5M5J0k0J0j5l0k5n5l5j5NK5%l5l0j5NJ0k0k0k0NL5J5%j0k0j0J5J0nj5NK5
10077c5nn5n5j5K0Nk5n0k5NK5M5Q0K5L0L5K5K5j0k5k0J0J5j5k0j5NJ5N5N5L0%l5j5nN%%nj5
10074F5j5J5J0j5j5k0j5J0J5j0k0k0%M0N0M0J0k5l5k0nj5j0l5l5k0NJ0k0j5k5j0K0K0Nj5n0
10071a50j5nnK0%j0NL0M5K0Nk5l0j5%%K5K0M0L5J5j5nJ0K5J0Nk5k5l0k0J0%K0L0L5K5nJ5N
10069G0%nk5l5J5K5Nk0m0%K0K0J5J0j0j5m0m5o0l5L0L0Nj0J0M0L0nk0J0K0K5K5K5%j5k5Nj0
10066B0j5k0l0n%J0J0j5j5J5J5j0j0%N%Nn%%%L0K5NNnK5J5J5J5k0k5l5l0%%l5J5J5K0M5L0
10063F5K0J5J5j0j0l0l5nnk5k5l5J5K5%%%%%J0N%%k0k5NL5M5J0j0j0J5J5J5J0nn%n%nn%k0
10060C0j5%%j0l5m0m0%M0M5L5%l0j5j5j0nj0j0nnj0nNJ0J5K0%%K5K5%J0NNJ0N%K0nK5%nJ5
10057G5K0J5j5k0%K0j0l5k0nK5K0K5%l0%%J5K0NJ0m0m5m5k0j0NJ0K0%k5J5J5K0j0m0k5%L0
10054c0M0J5l0m5l5NL5L5L0J5J0k0l5j5J5K5K5nj0l0j0j0J0NJ0J5nl0k0nj0NnJ0nl5nJ5M5
10052c0J0J0K0K0N%k5k5%NNl0l5j0J5J0j0K5J0j0nj0K5K0nNJ5NJ0%N%%N%%%k0k0nl5l0l0n
10049a15%K0N0O0O0K0%nk5k0k0NJ0K0J5j0m0p5m5k0J5K5L5K0j0n%J0J0n%%%n%nn%n%nNNK0
10046a5K0K5K5J0j5l0n0m5l5NN%L0N0M5M0Nk5l5k0J0K5K5J0NK0K0K0K0l0l0m5k0K0K0J5K0
10043I5M5M0Nm5l0m0l0m0l5j5j0j0NL5M0N0L0J0nl0k0K5K0j0l0l0nnk0j5k0k0n%nK5K5K5N
10041Em0k0j5NJ0k0j0nnNNJ5K5J0J0J5NNJ0k0k0k0k5J0J0k0j0j0K0K5nl0%K0K5K5%K5L0J0
10038E0J0J5J5j5j0o0j5K0K5L0j5m0l0o5l0%L0K5K5%nK0J5K0K0J0J0J0NNJ0J0J0NNj0j0l0
10035F5nNJ0%%%%J0J0%nn0n5m0j0NM0K0nk0NK0K0L5O0P5M0%k5l0n0p5p0l0M0O0O0J5m0l0m0
10033A5nnnnj5k0L0N0N0N0j0j5j5j5j5nl0%J0J0J0J0K5K5J5j5nj0l0k5n0j5j0j0L0L0M5K0
10030I5k0k0l5j0j0nn%J0J0j0j0k5NJ5NNJ0j0nj0j5j0j5j5j0j0j5K0N0M5nl5m5nnJ5N5M5K0
10027D5k5m5l0K0L5M0J5j5K5K0K0K0K0nl5m0j0J5nn0j0j0%Nj0nj0nJ0J0J5J0J5J5J5NN%N%
10025G5%N%N%N%Nn5n0n5n5%N%%N%N%J5J0K5L0M5M5J5k0j5j5k0j5j5k0k0k0n%NNL0J5Nk5l0
10021h0%J0J5nnj0nJ0J5k0nj5J0J0j0J0J5J5J5NJ5K5%nj5nJ0L0nnk0j0M0M5L5%l0m0l0k0%
10019a0J0K5M0J5nl0n0o0m0k0M0P0N5J0k5l5l0k0J0L5L5J0k0k0k0l5j5m5k5N%K0J5K5K5K5
10016c5J0J0NN%k5%j5nJ5%n%%N%%%nnnnK0J5J5L5J0k5m0l0%K5M0L0Nj0%K0J5nm0m0l0K0M0
10013A5K5N%J5J0NJ0k0m0l5j0%J0nJ5K5J5%NK0K0nl0m5k0m0l5j0j5nnJ5N5M0K0Nj5K0K5J5
10010E5j5l0j0J0M5L5J5j0nK5%%K5K5J5l5n5nJ0nk0k0k0j5J0j0k5k5nL0%j5j0J0k0j0K5M0
10008A0L5Nk5j0j0L0N0J5j0k0nJ5j5j0J0J0j0j5J5j0NNj0j5j5NNL5J0j0l5k5%K0K0%%%nJ0
10005E5J5L0%J5J5J0J5nnj5k0l5l5%J5Nl0k5NJ0j5l0nK0j0l0k5j0j0j0j0J0J5K5%k0%L0K5
10002c0K5nj0k0l5%K5Nj0NJ5K0NNJ0J0K0K0K0K0NJ0k0j5%L0M0J5j5m0k5j0nnNJ0J5j5NNj0
10000G5j0l0l5l5m0k5J5L5K5J5NL0L0K5%J0j0l0o5o0m0j5J5L0O5N0L5K5j0%J5%nn%J0J5j5
9997I5j5n%n%j0l5j0K0M5J5j0m0k5j0J5M0Nk0k5j5K0nl0j0nj0nnj0j0j0j0K5L0J5J0k0NL0
9994A5M0L5J5k0k0NNJ0NnJ0j0l5k5K5N5O0L0k0m5l5m5l5j5K0M0Nk0n0m5k5J5M0M0L5%j5m0
9992@l5k5%L0M0L5L0J0J0J0J0NJ0NNnj0j0M0M0K5J0Nk0k0m0j0%j0j5m5o0l0nK0J0k0k0NJ0
9989a5J0j5j5%n%%%n%n%%%Nj5J5n%%%%%%%K0j5nj0K5N0K5K5J0j5j5j5%%J5L5N5K0nk5k0k0
9986H5k0k0k0k5l0l5m5n0m0j5K0M5N0N0K5K0K0K5J0J0NNnnN%%%%%nK0J5J5j0j0n%j5j0j0n
9983D5j0nl0k5N%j5j5j5j5K5N0O5J0J0J5J0J0k0n0l5k5j5j5J5M5K0j0nnK0K0nj0N%NN%%N%
9980F0J0J0J5J5N%K0J5K0K5j0nm0m5n5l0k0%L0L5O0K0j0nk0k5NN%Nk5k5nj0nj0k0k5%%K5%
9977a0j0j0o0l0J0N5R5O0O0J5l5m0l0%n%nnJ0K0j5j0j5k0nK5j0j5j0j0K0j0k0k5nj0j0n%N
9975f0NNN%N%L0%j0j0nnJ0J0N%j5J5%nN%%%N%%%%%N%%N%%N%N%K0j0j0j5K0J5NNNNK0K5J0j5
9971I0p0p5n0nM5N5L5J0l5k5o0l5%L0NJ5%Nj0j0%K5j5j5nnNJ0J0J0%k5N%%%j0j5J0J5K0K0
9968d5K5K0%J0L0L5J5K0j5m0j5j5J5J0J0Nj0nn5k0J0L5M5N%k5K0J0J5J5m0l5k5k0k0J0L5L5
9965D5L0j5l5l5m0j0%%NJ0J5M5L5K5N%Nk5k5k5l0m0nj0N%NNNNN%nl0l0%K0M5M5K0J5%nJ5K0
9962F5J5Nk0j5j0NJ5Nj5nnK5K5L5J5nm0l5j0k5nJ5J5N%N%j5j5J5J0%%J5j0m0k5J5M5L0%j0
9959G5l5NJ0NNj5J5NnNNNNJ0NNNj0nj0nJ0J0k0k0j5j5l0%J0L5N0M5%k5k0%l0k5%NK0K0K0K0
9956A25j5m5l0k0l5J0N0M5M5J0J5j0J0j5k5l0l0nj0k5%L5K5NJ0K5K5Nk5l0m0k0K5J5K5K5n
9954A15j0l5o5l5m0j0nk0J0K0K0J0NJ0NK5K5J5j5j5J5M0J5k0k5NNNJ0nl5j0K5L0L0J5J5J5
9951A40J0NJ0k0j5k0J0nj0%nn%nnj0nnm0m5n0J0L5L5Nk5k0%Nj5j5j5j5K0K0J5K0J0K0J5K0
9948E5K5L5K0j0n5n0k5k0NN%N%NNJ0J5J5K0J0J5J5J5J5J5J5j0j0nJ5K0j5j0nj0j0j5j0j0j0
9946G5j5NnnNNj0j0k0j5nL0j5j0k0%L0%k0k5l0NK0j0j5j5J5J0j0NJ0j5m0m5l5k0K0N0P0N5
9943@L0L5Nl5o5o0l0j5j0K0K0j0nk5l5NK5N0L5J0%j5J0K5L5J5Nnj0j0nj0J0%K5K5j5j0K0M0
9940G5M0NJ0Nk0n0m5l0k0k5l5j0K0M0L0K5K0j5j0J5K5Nj0j5j0j5j5nJ5K0NJ0L5O0M5%%%j5
9938A60m0o5n5m5k0J0L0Nk0k5k0%NL0L5%NJ5N0M0M5K0j0l5m0l0l0k5l0L5M5L5j0j5J0J5K0
9935I5J0J0%%l0%%%j0j0j0j0J0J0j5j5l5j0J0NN%k0k5%K5K0K5nl0l0nO0O0J5J5K0J5j0j0j0
9932A20nNNj5m5o5m0J0L5J0J0l5m0l0k0Nk5k0NL5K5l0l5k5K0NJ0NNK5J5J0NK0K5n%nnK0J0
9930ej0j0j5j5J5J5nnj0nK5%j0j5j5j5%K5L5N%%%NJ5K0J0NJ0J0J5K5n%nn%nj5k5N%j0m0n0
9926e5n0j0K5K5L0K5K5L0K0K5K5k0k0k0%j5n0m5%L0K0j0j0j0m0m5k0NNnnK5M5J5J5J5J5J0
9924@J0J5J5J0J5NJ5%%%%j5j0NJ0J0J0NJ0K5K0J5j0l0l5l0K0L5L0K5K0%nl0o0l0l0l5o5n5
9921a15J0N5O0N0K0nn%nj0j5j5k0N%k5%J5K0K0J5J0k0l0k5%%M5L5M0L5Nk5j5j0l5l5%%M0M0
9918A10K5nj0j5J5J0k5l0l5m0j0K0M0L5NNJ0k5l5m0j5j5J5J0%%k5k5l0N%NNNM0L0%k5k5%N
9916c5J0j0j0j0j0J0k0%nj5j5NNJ0N%J0J0J0J0J0nnJ0J0j0j0%L0K5L0K5L5%%l0n0l5m0k5N
9913g5%n%%L0K5K5L0J5J0j0j5NN%NNl0l0l5j0j5j5K0M5M5O0L5nl5j5j5%%J5J0nl0l0m0k0N
9910d5N5L5Nk0J0L5K5J5J5j5k5k0%NNNj0l5l0NK5J0%%%nN%N%j0j5J0J5J0j0j5j5j5j5NJ0n
9907E%K0N0J5j0NL5L5J5nl0k5NK0K0j5nl5l5j5k0j5k0k0%J5NNnj5J0K0k0m0k5j0l5k0NN0N0
9904c5K0J5J5J5k0l0nJ5K5j0j5k0m0j0L0N5M0Nj0j0l0n0l5j0NNJ5J5K0K0nJ5NJ0nnK0K0L0
9902G0L5M0N0K5k0m5m0k0k0j0k0k5k5k5NNJ0L0L5M0j0m5n0m5k5J5J5L0L0L0K5J0NN%j0l0k5
9899B0k0j0j5j5j5j5j0j0j5j0j0j0n%%M0L0L5L5L5L0Nk0j0j0k0k0j0k0k5NK0K5NJ0nnnnJ0
9896a0J5j0j0j5j0l5k5k0K5N5O0M5J5J0k0k5nJ0L5K5nn0n0l5NK5nl0m0j5k0%NK0K0NNk0j5
9894i0m0l5k5%%L0M0O0M0L5j5j0k5%K5K0%%NNl0n5n0k5%%NJ0NJ0K5L0n%NL5L0%%%L0K5L5N
9891A05k0j5k0k5k5j5k0j5%%L5L5L5L0J0k0m0m5l5nJ0L5J5J5%%j0nNL5N0%l0k5m0j5L0K5j5
9888C0j5j5j0k5k5%%N%NNNJ0K0%m5m5nO0P5M5K5j0l0m0l5j0J0NnK5J5K0NNK5L0%Nn%nnk0k0
9885F0k0K5M5nk5NNL0nn%Nj5j0NJ0%l0l0m0j5NNJ0J0L5M5J5k0m5m5j5K5K5K0J5k0k5k0k0N
9882eM0K5nj5k0%%%%J5J0%nK0J5J5k0k0k0J0J0j0j0j0j0%%nL0J5J5Nk5nnk0k5k0k5j0j0J5
9879f0J5n%L0K0J0k0%%%%m0j5J0J5M0J5L0L0J0J0nnk5l0m0m5k5NK5K5J0J0n%k5nK5K0Nk0k0
9876c0Nj0j0nj0J5M0L0%nK5L5L0%j5J0L0nnj0K0K0nk5m5k0j0nnj5j5k5nJ5L5K0L0L5J0k5m5
9874E5l5nJ0NJ0J5J0Nnk5k0j0nj0n%J0M5N5L0K0J0Nk5j5k5k5k0%%n%%nj0%K5%j5j5k0NNN%
9870B5nJ0J5K0K0j0nj0j0%Nj5j5%%n%J0J0J5J0%%nJ5K5nk0j0%M5K5j0k0m5j0j0%%%%K5K5J5
9868A05J0J5J0%%N%J0nj5J0J0nk0o0m5l0k0K5K5J0Nj5%nNM0J5j0l5m0k0l0%J0J5M0L0M5L0
9865A15J5Nk0l5o0n0m5k5j5%J0K0%nnNNNNN%K5L5O5L5Nk5k0NNNl0n%nj0N%l0j0k0J0J0nj0
9862c5K5J5K5n%K0%j5%nnnn%n%J0J5K0K0Nj5j0%K5J5J5%NNnl5l0nj5j5k0k5m0l0k5NL0L5K5
9859c5nJ0J5J0J0J0J0J5J0K0N5M5K0%j5j5%k0k5j5l0m0o5n5k0%J5K5M5P5P5L5K0J0nj5j5J0
9856A65Nnl0j5nj0J0J0%k0k0NN%j5j5J0nnK5L0J0j0k0J5L0J0L0Nj5j5k0j0J5NK5%j0j5j5J5
9853A50Nj0j0j5k0k0l0l0nnJ0J5J5J0J5J5J5J5%%%Nm5j5K0K0Nk0j5%L5J5nl5l5k0J0K5NK5
9851I5J5J5j5l5l5j0K5M0K5j0k0k5l5m0l0l0k5k5%M5P0P0L5nl0n5n0l0l0%J5K0K5L5M0J0k0
9848B5k0NNm0m5nK0J5nnnJ0J0J5J5j0j0J5J0%%j0j5%%J5L0L5O0K0nk0j5nj5j0J5K5j0l0nN
9845F5J0j0k0%K5K0Nj5NK0K0J0k0l0j0j0m0k0L0L0N0K5K0K0nj0l0k5m5l5l0j0nnj0nj5k5N
9843g0L0M0L5L0J0j5j0%NNj5j0j5k0J0J5J0J0j5k0J0NJ0J0NNNNK0K0j0j0K0J5%Nj0nk0NJ0
9840A05Nnl0l5m0k5L0M5M5J5j5NNNNK5K0nl0l0l0j5j5J5L5M0L5J0k5n0n0nK5K0K5J5J5K0j0
9837A50j5k5nj0k5k0k0k0k5NL5O0L0K5%m0l5l5L5N5P5M5K0K0%%l0l0k5k5%%%l0n0n5k0K5O5
9834A05O5M5Nj5k0j0j0l5m0k5k0k5k0j0%NL5M5N0O5L0Nk5m5l5m0l5L0L0J5J5N%nnk0k5k0k0
9832D5j5K0J0Nj5n0k0l0k5j5j0M0L5%k0k5j0K0J5J5J5J5NJ0NJ0K0K0n%k5k0k5j5k5k5k0k5
9829a15J0J0J0J0NJ0J0NL0K0%nnnJ0L5N0K0j0nj5J5K5K5Nl5m5nk5k5k0j5NNN%nj0J5K0nj0
9826eJ0J0J0J0n%k5k0j0nk0k0j5j5J5K0J5K0J5J0J0J0N0nk5k5k0j0nK0L0L0N%K0L0J0J0NN
9824A40l5l0k5l5j5J0L5Nj0j5k5k0%M5Q5N5J0k0k5l5m0n0k0NNJ5k0j0j0K0M0L5nnk5l0m0j0
9821e0K0J5NN%%NM0NNl0n5l0k0j5J5J0J0J5J0L0L0%%nn%k5j5j5k0J0%n%%J5J5nj0%K5J0Nn
9818a0nK0K5J0Nj0K5J5K5J0k5k5l0l5k5k5k5J5J0J0J0K5J5K0j5m5n0l0l5k5J5O0N5L0K5K5
9815C5M5L5L0N%k5l0l0k5k5k5nK0K0K0J0k0n%J0NL0L0K0j0l0l5l5k5%NNJ0NJ0J0J0J0J0k0
9813D5j5k0j5%%j5m5j0J5J5j0l0j0K5J5%K0N5M0J5j0J0N%K0K0N0J5m0m0k0k5k0j0J0K0J5K0
9810I5nk0l0k5k5l5j0L0N5O0L5Nk5k5j0nl0m0l0nL0L0M0Nj5k0nJ5K5%NnnK0N0L0J0j0k0j0
9807A30j5k0NJ0%nJ0J0nk5nK0M5K5nj0%K5nn0n5o0l0nnL0Nj0nj0K5J0N%NN%NN%Nj0j0%NL5
9804G5J0k0k5j5k0nnm0p0o5m0k0NM5P0P5L5l0n5l5J5L0L0NNNNnj0M0L5M0J5%NJ5J0J5J5J5
9802A55K0%NNNj0l5l5n%Nnj0%nk0NnnJ0J0%k5l0%J5J0k5k5j5J5J0k5j5j5L0L0NNj5J5M0J5
9799H5k0j0k5k0l0l5k0J5nL0K5%%NK5L0%l5o0l0J5J5J5K0%Nk0k5nj0K5N0L0k0l5m0nnj5j5
9796i5N%N%NNNNNNL5L5J5K0J5J5%m0l5nk0k5k5j5j5k0%%J0J0k0k0J0J5K5K5K5K5NJ5J0J5J5
9793D5J5NJ5J0J5k0l5l0l0m0m0l0%K5K0J0M0N0M5J0Nj5J5n%nnn%k0k5k0j5k0k0j5j5j5k0L5
9790h5K5N5J0j0nnJ5L5L0K0nj5k0k5NJ0J5m0r0p0m5NN0N0M5L5J5n%J5K0nj0nnJ0J0NJ0k5k5
9787ek0k0NJ0J5k0j5J0M0M5L5M0K0m0o0l5j5nm0l5k5NJ0L0L0%nnN%K0J5L5NN%j5J5K5J5J0
9785H5J0NJ0Nk5k0NJ5J5j0m0k5l0NL5%l0k0%L0L0nm0%nK0K0K5nk0J0J5K0j5j0J0j0l0l5m0
9782d5k0j0j0J0J5nnJ0M0J0l0l5l5nnl0NM0L5N0N0L5j5l0%J5j5n0k5NJ0j5k0j0j5j0j0NNj0
9779a20j0j5J5L5L0J0J0J5J5K5L5J5J5J5J5j5m0l0l0j5j5k0j5%K5M0M5J5J5NJ5k5l0%%J5M0
9777H5M5J5%NK0j0k5l5l5m5j5M0M5K0nl0m5m0n0%L0N5L0%j5J5J0K0N%Nk0j5k0k0j5j5j0j5
9774c5k0j5j5nnk0k0j5L0M5K5L0L0L0%j0nj0nk0NNk0k0j5J5M0N0J5%l5m5k0NNJ0j5k5k5m5
9771a25j5K0J5Nk0j0nK0M0O5L0j5j5j0j5j0j0M0L0K0K0N%J5K5K0nk5k0l0o5l5L5M5M5j5m5
9769En0l0J0J5J5J0%l5n0n5k5K5L5M0O0O0P5P0K5%l5k5j5j5m5n0k0J0J5K0J5J0J0j5k5l0j0
9766eJ5L0%l5l0nK5L5L5K0K5J0J0J0nk0k0NNnl0m5m0k5J0K0K0K0K0M0J0nl0n5nL0L0j5m5m0
9764c5j5J5J5Nk0l5l5j0j0J0M0K5K5%k5m0m0nL0M0M0nl5l0nJ5K5%%k0k0%%nl0l0K0J5K0K0
9761i0J5M5M5N%j5J5J0J0K0J0n%l0nnn%%j5j5j5k0%L0N%j5k0L0nj0j0n%%nM0L0J5J5n%L5M5
9758A25M5K5nj0j0m0m0l5k0NK5K0j5j0l0l0%Nj5j0nn%nk0NJ0NJ5J5nnl5l5%K0%Nk5l0%%K5
9755i0N5K5L5%nK5K0K5nj0j0j0j5l0k5k0l5j0J5N5M0J0k0%J5J5j5j0J5N0N0N0K5J0%k0k5n
9752A75J0%k5k0j0Nj0nl0o5n0nK0M5J5l0k5N%j5k5j0j0j0j0l5m0j0L0N0N5nn%nj5k0J5J0N
9750e0%nNL0Nj0nL0O5L0Nj5k0l5nJ5M5M5J5nl0m0nK0K0K5K0j0nnj0nj0k0k0l5k5j5NL5K0n
9747D5l0j0K0K5J0k0nN%J5J0%k5k0nNK5nn%n%n%%j5j0N%J0J0%l5l0j5%M0M0N0O0L5J5j5j0
9744A60Nk0l0j5l0k5j5k0k0j5%L0M0L5J5Nj0j5k5k0k0k0k5l5j0L0O0N5L5l0o0n0l5J0L5K5
9741eJ5nnnnj5k5nJ0J5k0k5nL0N5M5J5nk5l0nnj0k0NJ0K0J5J5J5j0m0j0j5j5j5j5J5J5%%n
9738e0j0J5K5K0Nj0J0j0nJ0K5J5j0l0NJ5Nk0j5nJ5j0j5n%n%J0N5O0L0J5N%l0l0%n%j0nj0j0
9735D0j5j0%L0K0K0nl5l0k5l0l0J5M5M5K0j0j0j0j5%%%k0m5j0J5K0nl0k0J5K5K5nl5%%J5J5
9733c0J5M5J5j0J5J0M0J5nnnnk5k0N%K0nj0k0j0j0NNl0n0n0k5j0j0K0K0K5K5J0J0M0M0N0N0
9730A45Nk5l5l0k0K5L5L5J0J5j0n0n5n5nj0k5k0j5k0%K0M0L5K5nj5j5J5J5nj0l0%J0J0J0J5
9727A0k0nk0J5J5K5Nk5l5j0NL0J0J5j5m0l0k5J0L5K5J5%nnnJ0NK0K5j5m0k5K0L0L0K5nj5J5
9725E5K0O0M5K5Nk0j0nl5m5k0k0k5k0NL5L0N%k5j5j5J5J0J0J5n%n%J5J5j5j5NNJ5K0K5%%N
9722A45K5L0nnk0m5n0k0L0L0K5j0J0Nj5k5%%j5m0l5nj5nNNNN%nJ5J0J0J0nl5k0j0J0J0j0j5
9719b5l0%K0M5L5K5nnnnj0nnn%NJ5K0j5j0NL0M0L0J5k0k0k5k5k0NJ0%J0NNK0nnj0nj0k5l0
9716A5N%L5L0J0k0l0nL5M0K5j0m5l5NL5M5M0J5J0J0J0nnk5k0m0n0l5j5K5nk0k0j5j5NJ0K5
9713A5L5J5J0k0k5nj0J5J5L5L5L0%k0l0%%%%J5K0J0K0J0J5j5m0m5m0j0j0J5J0M5M5M0J0k5
9711A65k0n0m5k5NJ0m0n5o0j0J5K5K0J5K0NNj5j5j5j0j0k0K5K5M5J0j0nk0J0J5K5NNNNJ5J0
9708F0J0J5J5J0J5J5J0K0J5K0%Nk0k0n0n5l5J0K5K0nnN%NNk5l0l0k0%%%Nk0k0K0J5J5K0K0
9705D0K0J5K5K0K0%k5j0j0%%k0j5k5J0j0j0j0j0J0k5l0l5j0j0J0%NNj0k0%K5N5N0N5J0k5k5
9703D0j0j5K5K5K0K0%%nl5l0l5nK0J5j5k5k5K5j0j5k0j5J5%l0%n%nj5K0K5L0K5L5J5j0m0p0
9700h0m0j5J5K0M0P5N0nm0l5j0j0j0K0J5M5L5Nk5l0l0%j5J5L5L0Nk5j0j0j5l5m0j0K5L0K5
9697eL0J0J0J0J0NJ0J0J0k5j5k5k5nnl0l5k0J5Nk0%%%nJ0J0J5M0K5L5NNN%j0J5M0L5nl5p0
9694C0m0j5K5N0M0K0j0l0k5j5k0o0o0k5K5O5O5M5M0%NNNj5j5l0nJ0%J0J0M0L0K5j0j5m0m5
9692G0j5nnn%n%n%j5j5N%j5k0j0K0J0%J0J0K5K0J0Nj5J0L5J0k0k0j5k0%K5L5j5o0o5l5nL0
9689e5N5M5M0M0M0np0p0k5J5M5K0K5M0L5L5%l0k5j5nN%l0k5n5l0j0J5L5L0%%%%j5n0n5n5m0
9686a45J5N0N5L0L5NNk0k0k0j5o0l0n%L0K0K5N0K0K0K0M5O5L5%n0o0l0%L0Nm5n5k5K5L0L0
9684F5L0J0NJ0J0J0%J0Nj0nm5l5m0j0j0m0k5k5nnL0M0M5K0J5k0k5k5k0k0n0n5n0k5K0N5M5
9681a20M0N0M5K5%j0j0NJ0J0k0%%j5j5k0NJ0l0j0nJ0J5n%K5k5j0j5%L5NJ0j5j0n%%%n%%nN
9678d5NJ5J5K5K5J5j0k0k0J0L5J0Nj0j5nnK0J5nnJ0%%m0l5nK5L0K5L0L0nl0o0o0j5NJ0j5j0
9675e5K5K0NJ0NJ0j0j0K5K0L5N%%k5l0j0M0%%k5k5nj0K0J5L0K0%k5k5NNNl0%n%NNNNK5K0j0
9672F5nj0j0j0j5j0j5j0j0J0J0nK0K5K0%%%%N%%%%%%%%nJ0Nj0j0J5NNj5l0%J5J5j5k0j5j5
9669a0j0j5j5j5%nnnK5K5L5J5L0N5L5L5nl0l5nK0K0l5p5q0l0NL5M0N0K5Nj5j0l0nK0J5J5J5
9666H5NNk5j5J0L5L5Nl5o5l5nJ5J5j0l5m0j5K5K0%%nm0j5j0J0%J0NJ5M5L0L5K0j5k0j5k0j5
9664a0k5k0k5j5J0M5M0J0K5K0L0L5Nk5l5m0j0J5N0N5K5j5k5l0m5j5j0K5K5K5j0j5l0j0L5M0
9661A05K0j0K5K0J5J5J5J5j0j0l0k5J5j5k5l0l0%nl0n0k0nnJ0J0J5J0J0K0J5J5j0j5L0K5M0
9659A20j0j5J5K5j0j0j0l5nJ0J5nk5k5j0%l0j5nnJ0J0K0nj0K0J5J5j5l0j5l5l5j0K5NN%NM5
9656a0J0%j0%%J0J0K0K0L5L5K0K0J0j5j0m0n0m5l5j0%n%%K5K0J5j5j5nn%n%k0J0K5NN0K0N
9653G0j5m0j0K5K5nnn%l5k5nK0M0J5l5m0l5nJ5J5j0nj0j0J0J0J0J0J0J0NJ0NJ0NNL0%j0J5
9650F5J0M0K0j0k0k5%N%N%Nn0n5m5m5k5J0L0M0J5M0M5M0L0K0K0k5o0n5m0j5K0J5J0k5m0NL5
9648a0K5J5J5k0j5NNNNj0j0NNj5j5nJ5K5L0J0J0J5j0NN5N0j5m5n0J5K0j0m0l0nL0K5K0J5j0
9645A10j0k0j5%M0L5J5j5k5l0k5nK5nnk0l0J5J5J0J0K5L0J5k0j0nj0j0j0j0nj0NNL0J0n%K0
9642A15K5J0j5k0k5j5j0n%k0k0J5J5K5%j5j5j0j0k0k0l0NJ5L5N0M0L0K5j5m0p0o5k5Nj5j0
9640h0NJ0j0l5k0K5K5L0J5J0J5J0%%%%j0NJ5j5nj0nj0l5%J0j5nnJ5N5NNNJ0K5j0k5J0j0nn
9637a0%L0L0j0m0n5j0J5M0N0K0j0j0M0M0K0%n5k0J0J0J0J0J0J5J0J0J0J5k5m5m5n0k0Nnnl0
9634d5k5NJ0J5J0J5Nnj0L0L5Nk0nnJ5J0j0nl0%L0N5M0J5%nl0l5j0k0nnl5l5m5k5J0J0J5K0
9631f0M5M5M5%m0m0m5j5nK5N5N5L5j0m5m5m5m5m0j0K5N0O5O5L0k0m0m5l0nL5P0O0L0K0k5l0
9629A15l0NL5M5M5%n5o5l5NJ0NL5M5K0J0k0k5NL5L5j0j0m0l5m0l0j0nj5j0j5j0%%%k5k0k0
9626g5J0M5J0J0j0j5J5J5L5NJ5J5J5J5%%l0k5o0k5NNJ5J5j0nnJ5NJ0%%%%M0L0j0m0m0j0j5
9623c0j5l0k0k5l0k5l0l5%L5N0L5NK5M0M5K5nnJ0J0J5J5j5j5J0J0n%NJ0j0nJ0J0%nj5J5K0
9621H0K5L5%N%Nk0n5k0n0l0j5n%J5L0L5N0L0J0J0k5m5m5k0J0K5J5J5%%j5j5J0O0L5j5p0m0
9618A5nK0K0L0K5K5J5nNNj5k0k5k0J5J5M0L5Nm0m5l5nJ0j0m0l0l5j5L5J5J5j0j0%j5NL0M0
9615D0K0j0k0NK0J5Nn%%%m5j5NK0L0%j0m5k0%J0J5k0j5nK0nj0nnNJ0NNJ0NNJ0n%j5j5k0NJ5
9612a0N0O0M0nn0n5n5j5j0%%J5M0N0M5M5K0%m5k5k0j0nl5l5k5NK0J5K0K0nj0n5n5l0J5N0N0
9610ENk0j5J5%k0j5j5%%K5N0O0J5j0j5j0j5k5k5NNj5k0k5NM5M5L0N%%nm5m5j5L0L0J5J0K5
9607G0K5J0k5m5k5NNK5nnnnnk5j5NN%nNNn%NJ0j5k0nnK0J5J5J5%k5j0nK5N5N5K0j0n0m5k0
9604A5j0j0n%j5J5J5j5nj0J5J5%N%NN%NNj0j0j0j0nj0j0j0NNnl5m0j5J5J5J5J5J5J5J5J5J5
9601EK0K5K5J5J0N%L0L0J5j5k5k5k0k0k0NL5J0k0k0nJ5NNj0j0NNJ0J5%l5k5l0l0l0m5n0l5
9598a80nK5L5L5L0K5K5%%nJ5N0N0L0j5n0o0k0NJ5K0%%j0%J5k0k0l5j5j0l0%J0nj0J5L5K0j5
9595e0k0%K5J0NJ0J0NJ0l5l5j0nNNJ0Nj5j5j0j0K0M5O5N5L5L0K5j0m0l0%j5k5NJ0K0%%j0N
9593H0J5j0m0m5j5j5j0k5l0j0k0k5nK0L0L0M5K0k5m0k5%K0NK0J0nk0j5K0K0j0nL0J5NJ5NJ0
9590B0J5%n%%k0J5J0j5k0j0nK0J0k5j5J5%J0J0J0K5nj0K5M5K0j0j0n%L0K0%k0l0%J0J5k0m5
9587E5n5m5k5k0k5k0K5K5NJ0NJ0J0J0K5Nk0K5K5L0J0NK5n%nk5l5o5m0%K5N0N0N0M5Nk0j0j0
9584A05J5J0nK0L0%l5n5l0l0l0k5j5L5N5K5%%K0j5j5k5k0k5j0J0K5K5k0k0nl0k0k5k5k5k5
9582a55k0k0k5%K5L5M0N5L0J5J5nj5J5J5J5j5k0K0N0N0K0nNNj0m0l5j5N%J5M0N0J0j0j5%%
9579A25%J5%m0m0m0j5J5K0j5j5K0L5M0J5NJ0k0l0l0nnj5k0k5l0%%J0J5J0J0J5J5NK0Nk5m5
9577a0k0J5%l0m0j5J0M0M0M0M0J0j5l0k0nNJ0J0NJ0k0k5l0m0%J0J5M0L0L0N%%j5k5NL5L0N
9574A00k5k5l0l0k5nK5K5M5K5L0L0%%j5J0K5NNj5j0K5Nj5m0m5j5J0J5J5J5J5J0K0K0K5j0j0
9571A85k5m0m5o0l0k5k0J0J0n%J5K5J0j5NM0O0L5J0nl0k5j5k0l5l0j0K0L0K5J0%%Nk5k5k0
9569a0k0k0j5nK5j0nnj0j0%j0nNL5N0M5K0j0j5%Nnm0m5l0nJ0M0K5N5N0K5Nk5l0m0l5l5j0j0
9566f5nnK5K5J0%j0M0K0K5K0K5N5M5J5nl0l0k5l5k0m0k5k5l5nL0K5N%NNNNJ0Nk5%nL0N0K5
9563A15j0l5j5J0nl5o0m5l0k5J5L0L0J5K0M0M5J5k0k5k5k0j0J5J0k0m5j5K0K0L5Nj0n%nJ5
9561eK5J0J5%%NJ0NJ0%%N%J5K0j0j0n%J0J0J0Nnnj0j0l0l5m5k0j5j5%nnk5n%%nm0nK5L0L0
9557g0L5K0J5O0O0L0j0k5k5j5j0%%j5k5nnj0nJ0J0L0%J0J5J0J5j5j5j0j0l0l0n%J0K0Nk5k5
9555c0NL0Nk0m5l0l0K5K5K5L0L0L0M0M5Nj5l0k5nnj5K0K5Nk5k0k0j5o0n5k5NJ5O0Q0Q5O0L5
9552B15j5o5p0m5l0l0NNJ5NJ5J5L5L0L0K5nm0l5j5J5J0nk5l0l0k0k0%%J0J5nl5l0nJ0J0L0
9549f0L5M0J5l0l0k5k5N%L0N5M0M0j5j0%Nk0k5J0J0nnn%n%%%J0L0L5L5nl0l5m0j5K0n%k5k0
9546b0%K5N5M5K0J5%Nk5l0l0j0J5Nnnnj0N%K5K5J5J0J0J0nj0l0l5j5J0j0m0m0j5NL0NNnk5
9544c0k5NL0K0N5J5Nk5j0NJ5M0L0L0j0k0j5J5%l0j0j5j0J0k5m5l0nL0K5nl5j5j5l5nK5M0L5
9541A5K5J0K5%j0k0J0J5J5nnJ0J0N%N%%%j5j5k5l5j5L5L0J0j0nNJ5J0J0j0l5k5k5j0l5k0k0
9538h0j0NK0Nk5nNL0K5%j5J0L0N0L0K5K5K5J0J5l0m5m5k5k0k0k0j0nK5K0nm0m0o5l0J0NJ5
9535a50J0NL5K5L5L0M0K5%k0k5k0k5K5L0M5K0J5K0K5Nj5k5j0j0%l0n0m5l5l5k0k5j5NJ5J5
9533a30K0K0j0nK0K0J0NJ5J5J0J5N%%NN%NNl5l0m5NM5M0K5%Nk5l5J0J5K0M5N0K5l5n5l5j5
9530Ej5k0k5k0J5L0K5M0NJ0Nk0k0k5j5L0L5M5K5n%%%m0m0l0k0j0nl0k5nK5J0J0j0j0j0nJ0
9527h0K0j0l5k5J0K5P0N0K5J0k0k0k0j5K0j0j0k5k5K0J5j5j5N%%N%%N%j0j0NNJ0k0m5k0k5
9525a55j5j5k0J0L5K5K5NJ0L0L5L0Nnj0%nK0K5%%J0J5K5NNNl0l5l5nL0K5M5J5l0k5k5NK5k5
9522C0l0k0k5k5K5N5N0Nj5j5k0k0j5k5L5L0N0K0NNNNj5j5J5J5%%l0k5j0j0Nk5n5o0k5%L5O0
9519c0M5N0M5K0%l0k5n0n0l0J5J5K5L0L5M5J0J0k0k0k0J0%%k5l0j0l5k5k0k0k5m5j0K0J5K0
9517a10K0NNK0K0N5L5%l0l0J0M0L0L0K5J0j5K0J0J5J5j5j5m0p0m0J0M5M5%m5o5l5L0L0K0K0
9514E5j5j5k0J5K0J5l0k5j0K0N0M5J0k0l0o5l5nK5N5j0j5j0K0L5Nnl5nnK0K5k5k5NM0M0%k0
9512G5j0J5N5M5K5j0nk0m5l0l0j5j5m5l5k5%J5J5M0M0M0K0J0M0J5nl5k0J0j0l5n%%j5k0k5
9509EN%k0j5k5nK0K0j0k5j0K0L5M0M5N5L5L5J0Nj0j0Nk5N%k0j5j5n%l5m5%K5L0M0N0K0l0o5
9506A20n5n0NNJ0%m5%K0K5J0J5N%k0NL0K0j0nJ5K0J5J0n%nnj0j0j0j0j0j0K0K0K0J5nk5m0
9503G5n0k0%K0L0%%J0nNk0k5j5k5l0k0J0N0N5M0K0nj0nj0j0nNL0N0K5j0l0m0m0j5j5nL0L5
9501H0J5J5L0L0J0l0n0k5k0%%J0L0K0K0nnK5%j0j5l5%%NJ5j0l5k5j0%k0k0nJ0%%J0nj0J5J0
9498A5J0J0L0P5L5J5l5m5k0nJ5nk0k5l5k0l0m5j0J5L5K5K5nl0l5nnl0k5j0J5L0J5K5K5J5K5
9495A5K0L0K0J0M0NJ0L0K5Nk0m0l5k0j5l5nj5l5j5k5k0j5m0n%%N%j5k0nL0N5K5j0k0j5%J5
9492h5N0O5N5K5k5l0l0nK5K0K0nj0K5N0L0L5J5l0o0p0q5o5k0NK0J0nj0L0K5N%j0J5J5J5M0
9490E0L0Nk0m0k5J0J5%%l5k5j0j0j5j0n%j0j5k0%K0M5K0nj0K5K0J5j0nNNJ0NNJ0NNj0j0%L0
9487D5L5J5N%L5J5j0n5n5l5j5J0M5M5L5J0%%J5NNj0nJ5J5K0j5l5m5j0%L0J5k0m0j5%nj5k0
9484A0k0j0nnl0k5%%J5J5L0K5N%j0j0j5j0j5j0J5M5M5K0%%n%n%n%%%%Nn%n%J0J0k5m5k5k5
9481f0j5K0K0K0nnJ0N%K5J0J0k0j5j5k0j0K0N5K5nl5n0n5k0Nj0j0NNJ5J5K0N5K0j0l0nJ0N
9478b0J5M5N5Nj0j5K5K0K0nk5l0k5%%%N%j0j0k5k5j0J0N0M0M0J0k5k0j5K0N%j0j0k0l0N%l0
9476@k0nK0K5K5K5L5%Nnj0nnNJ0k0j5n%n%k0J0%j5%k5j5n%K0K5nj5l0m0l5k0J0M0O5M5%m5
9473@l5j0K0L0L5M0J5j0j5j0J0K5NJ0k5l0j0nj0k5j5NJ0NJ0K5K0nnJ0L5J5k0nK5K5nk0k5k5
9470F5k0k5m0l5nN0N5K0%j5J5N5O0J5l5m0l0K5nk5l5l5nNNj0n5m5k0K0M0N0O0M5K5k5l5l0
9467D0j5j5J5Nk5l0j5K0K0J0k0j5J0K5J5J0J5J0NJ0J0J0J0NK5%l0l5j0J0K5J5j5k5nk0k5j0
9465A0K0K0J5k5l5m0j5J0K0K5nnj5nnJ5Nj0j5k0j5n%j5k0j0%NL0L5NnnJ0J0J0J0NNJ0NJ5J5
9462D0%%nj0K0K0%NNNNNNJ0%%%NK0J5%j0k5J0J0K0%nn%K0j0l0m0k5%k0j5J0NJ0J0NNNNnnl0
9458C5l5j5NJ5K0L5K5%Nk5l0k5k0j5J5K0J5M0J0N%k0%%%K0nk0j0nn%n%n%nNj5J0M0K0J5%j5
9455H0J5%j0j0j0j0%NK0J5J0k0k0m0l0K0N0M5L5J5k0k5k5k5nnnl5k5k5%%%%n%K0J0%k0l0l0
9452i0l0nJ0L5L0nJ5L0L0Nk0k5j0J5L5L5K0n%Nn%j0j5j5j5J5J0K0Nj0m5m0j5NK5K0J0NJ0N
9450C5NNNJ0Nnnnnj0NJ5j5o0m0J5M0K5k5l0k0j5%j0nnnj0n%NK5L5J5J5J0J5nj0nnnnk0NNN
9446c0NNNNNNNNJ0J0j5K0K0j5J0nnNK0Nj0j5j0k5m0j5K0L0J5J5J5J5nj0NJ0%Nk5m5k0NL5L5
9443E5K5nnNL0K5j0j0k0k5l5j0nJ0K0J0J5J0%k5l5k0nK5M5K5%l0l5%Nj0l0l0K0J0J5K0j5k0
9441a0K0M5L5J5k0m5l0j0J5L5j5j5%%NJ0j5j5j0j0N%l0l0m5j5K0M0O0O5L0k0l0l0j5nj0K0
9438eM5K0k0n0l0l0k5l0j0nnnM0L5L5L5M5K0j0o0o0l0%K0L0N5N0J5J0M0N0K0k0j5j5k0j5k0
9436H5j5j0m0j5nnj5k0J0Nk0k0NNL0K5L0L0NJ0K5N0M5j0m0m0n0k5j0K5L5J5k5n0k0J0NJ0j0
9433A5nnj0J5J5k0k0NJ5j0K5L0L0%l0k0k0k0k0m5l5l0NL5L0J5J0l0k5j0M0O5M0J5J5j0j0n
9430D0j0n%k0j5k0k5k0J5K5K5j5m5k0%K0K0NL5O5N5M0J0j0l5m0m0j5K0J5J5nj5j0j0J0k0l5
9428a5l5nL0J5nnnk5k0NL5M5M5K5%nk5m0l0j0J5NNK0K0nnj0j0NNL5Nk0k5j0nj0J0K5nl0j0
9425b0M5N0J5K0J5J5j5m5o0o0k5NL0K0K0J5J0NNl0l5j5l0k0j5L0M5L5J0J0j5j0j5NJ0j5j5
9422b5k0J0J0n%J0J0J5nnJ5Nk0j0%nj0j0nj0j0j5NL5N5O0L5J5K0K0J5nnk0j5k0k5m5n0l0n
9419d0L0N5P5L5nl5l5n0l0%K5M0J5K0K0k0n0l5j0J5%N%%%%nnn%nnnnK0K0K5J5nnj0j0K5K5
9416I0K5K5J5nm0o5n5k5nJ5L5M0L0J5nk5l0l0j0nl0l5nK5L5L5J5K5L0N%j5J0L0K0nj0%K5K5
9414A70J5j5j0nj5nn0o0l5J0N5L0J5j5j0l0k0%J0k0m0k0J5K5L0J5%j0j5%K5L0J5J0nk5l5m5
9411a5m0nK0K5k0k0nK0J5J0J0J5K5NK0J0%%j0k0k0k5NNNNNNj0k5l0j0j5k0k0L0O5N5M0L0J0
9408A25j5k0l0k0nnk0l0j5J0L0K0%j5k0L0L0J5J0K0J5K0J0K5K5j0l5k5NK0Nj5m5l5nL5M0K0
9406A45K5J5K0K0J0k0n5m5k5nn%nnn%%NJ5k0j5k5k0J5J5j5k0j5N%k0k5Nj5j0j5k5J0L0N0N0
9403B5L0%k0m5n5k0%L5K0j5%nk0NJ0J0M5N0N0K5j0j0j5j0%%%%%k0m0l0k0k5nK5K5%k5l0nj0
9400h0n%NJ0nl0NK5N0M5L0K5K5L0N%j5m5nnj0n%J0J5K0J5K0J5nk0j5k0k0k5k5k5%NJ0n%NJ0
9397A5NJ0j0j0J0J0L0k5j5K0M0N0M0J0l0j5j0j5j0nj0j0j0j5%%L0L5M0K5%n0o5p5p5l5k0J0
9395a30J5L0J5K5NNL5N0L5NNL5K5k0k5l0k5l0j0J5J0J5%k5nk0NL5L0J5J0Nj0J5L5J5Nk5k0
9392A20k5j0j0k0k0j5j5j5j0k5k0k0%K5K0K5K5K0L0J5K5M5L5L5%k0k5k5k0J0NK0K0J0k0n5
9389A15p0m5j0J5J0J0J0K5J5Nk0%N%nn%k5k5l0m0j0J5M5L5N5K5J5J5nK5M0L0J5j5l0k5nk0
9387A40l0%L0%k5l0k0N%j0NJ0nl0l0k0J0L0j5k5%K0%j0j0NnL0%l0k5%K5%nj0J0k0m0k5NJ5
9384h0N0K0nj0NK5K5J0J0J0k0k0n%n%NJ0NJ0K5K0nnJ0J0J0J0K5K5J0j0m5k0nJ5J0m0l0%%j5
9381C5n%nnn%%NJ5M0M0L5Nj5nK0J0nK0K0Nk5l5k0m5j5nnnnj0k5k5%K0O0K0%%k5o0n5k0L5K5
9378a5j0j0k5j5j5%K5M0L5%l0j5j0nK5K5%NK5L5nm0m5l0n%nJ5M0N0M0%k5nJ5%%%N%%J5M0L5
9375A60J0j0k5k0k0nj0nnj5k5nK0Nj0j0NL0K0j0k5%J5J0%j0J0J5j0j0j0j0j0j5j0j5j0NJ0
9372ENNJ0NNJ0j5j0j5j5%j5k5NL5P5N0M5M0j0j0m0k5nk0j5%J5K5nj0j5%Nk0k5j0J5J5%m0n
9369B0Nnj0j0J0%K0K5K0L0%%k5k0N%nj0j0j5nnK0K5NNNJ0nnJ5j5n0k0J0M0J5%J5J0K0J5J0
9367A40K0%%N%%%%Nnnk0j0NNj0k5n0k0nk0nl5n0nJ5J5%j5j0K0K0j0NJ0NNnnnK0M0J5j5j5n
9363@K5J5Nj0K5N%NJ0NJ0j0nj0n%j0nnnj0NL0K5J5j0nn%J0J5%%%%k0m5n0j5J0M0L0K5nnj0
9360F5%k5n0m5k0K0J5NNnnNL0L5Nl0k0%N%%NNL5L0N0K0NNl0l5l0m0k0m0n5j0%L0J0K0J5K0
9357b0J0K0%%n%%%%%j5J5n%n%%%K5K5K0K0K5K0M5%k5k0k5l0k0k5k5k5l0l5l0n%NNN0M5Nj0
9354b0j5j0j0k5k0j5k0%nNk5j5NL0O0N0M5j5j5k0j5K0K0J5K0K5K5M0j0k0j5NJ0k0j5%nn%j5
9352B5k0NJ0k0j5l0l0k0l0M0P0O5O5N0L0K0j5j0j0k5n5n0%J0NNNj5k0l5nK0K0K5%j0j5NN%
9349E0N%N%NnK0J0j5j0j0%K5L5J0k0k5J5J0%nJ0Nj0j0N%%%k0j5NJ5K0nj5j5j5j5%l0k5k5k0
9346f0J0J0L0M0J5k0k0l0l5k0j5J0%nj0j0j0L5L5J0J5K5L0J5J5J5K0l5l5j5j0%%j0k5l0nL0
9343d0M0L5L0K0j0l0m0k0l0%nK0K0M0L5nm5l0k0K5K5J5J0J0NK5L0j0nl0l0k5k5j0j0j0NJ5
9341b5k0j0j5nK5J5J5J0nJ0J5J5J5j0j5j0j5nj0j5j0J0NJ0J0NJ0J0J0J5L5M0J5l0l0j0m5k0
9338a0k0n%j0j5j5j0nj0nj0j5j5k0J0N0K0%%n%J5M0M0K0l5o5l0%J0J0%%K0K5K0K0%nK0j0k5
9335b0k5m5j5N%NJ0J5K0L5K5NNk0j0nnK5%k5k5nnK5K0%%NNJ5J5j0j0nnJ0J0%%%Nn%J5j5J5
9332C5J5J5j0n0j5L0M0J0K0Nl0NM0L0k0p5p5l5%L5L0L5L0K5j0n0q0k5M0N5L0l0n5m5l5nL0
9330i0Q0P5J5l0l5J5K0J5k0k5nK5N0N5Nk5l5l0l0nL5K5K0j5N%K0j0l0k0l5nnj0%%%%NNNNl0
9327a0NM0K5K0J0%NnJ0nl0m0k5%L0%j0j0N%n%Nnnj0K5j5j5nK0K5K0Nk5%%K0J5K0J0N%j5J5
9324A00J5Nj0k5n0n0l5l5l0l0%L5K0J0NL0L0%j0j5j5j5j5nj5j5K0J5K0K0K0J5K0K0J0J5n%
9321E0k0j5K0K0J5K0j0nj0nNL0J0j5n0l5NL5M0M5Nnl5n5m0j0j0j0j0j0J5J5J5n%J0nJ0J5n
9318A5%J5%NN%N%K0K0j0j0nj0%L0L5L0j0m0m0NJ5j0k0k5j5J5j0nk0k0j0j0j0j5NJ0NNj0j5
9315h0K0J5J0J0nnNJ0NNj0j5NNJ5J0%k0k5J0J5M5M0N%n%%J5J5NN%NJ0J0k0k0nnJ0j5l5m0l5
9312c5j0L0N5K5k0l0%j5j5o0n5k0L5P5Q0M5K0J0J0J0NNJ0nk5k5n0o5o5k0%L0L5j0j0%L0M0
9310A5J5j5k0j0j5L0L0NNK0J5L0%NK5%k0j5n%j5j5%j5nNk5J0Nj0j0k5nK5N5O0K5nl0j5j0k0
9307G5j0j5j5j5j5k0k0K5O0M5K0j5j5nk5j5j5k0j5k0k0N%N%K5J5j0nnnJ0NK0J5%j5k0J0L5
9304C5M5K0NJ0J5J5j0j5%NJ5%l0k0nj0j5l5k5nNj0%J0J0NNNNJ0NNNJ0%J0Nj5l0j0K0j0nk0
9301A0k0%%N%L0L0%l0m5%J0K0j0j0nj0NJ0%J0J5J5%nNJ0k0j5l5n%NJ5J0NNj5J5J5J5M0M5M0
9298A60J5m0p0m5n0j5L5M0L5%l5m0m0NNK5J5NJ0J0NM5N0%Nk0k5l0l5n%J0J5J5J0%%j5j0NL0
9295G5nn%%K5L5%nJ0J0NL5%nk5k0NNk0k5j5J5%l0l0j0NN%l0k5J5L0%k5k5j0j5nK5M0M5M5M0
9292A40L0nk0n0k5k0j0J5j0j0l5k5m0l0j5J0J5J5%NK5K5K0nm0m5NNK5k5m5k0k5k5k5k0n%L5
9290b05O0P5N5Nm5m0j5j5k0k0J5L0L0NJ5J5J0L5M0L5M0K0j0n0k0NL0Nk0k5J0J5J0Nk0j0J5
9287F5%j0%nn%nn%n%n%N%%J0J5n%j5j5NL5NNJ0j5k0j5NL0L5Nk0k0l5n5o0k5NN0N0N0L0Nnn
9284G0n%%K5K5nk0k0nj0j5J5K0K0j0m0m0l5j5j5k0j5j5k0%K5M0M5L5L5L5L5K0K5n%%nJ0J0
9281A75M0N%k5j5j0j0j5j0j5j5k0%n%nJ5J5Nk5k5%K5K5N%N%NNNN%NNNj5k0k5k5nk5l5n%%%
9278@L0N5L5nl5k0%%Nm0l5nK0M0M0NJ0j0j0j5k5k0Nj0j0k0l0j0K0M5N5L0Nj5j5%%N%N%NNN
9275I5Nnnj0K0M0%%l0j5m5k0NL0K0J5J5%%k5k5j0j0j0j0l5m0j5J5L0L0J5K0K5L0NNNN%l0m0
9272E0%L5L5L5J0j0nk0k0J0J0%l0k0J0Nk5k5l0k0j0k0j5NNNNNJ0N%%nnj0J5k0j5J0nj0nnN
9269f0Nj5j0J0J0K0M5J5J5J5J5J5K0J0k0l0l5nj0j0m0j0j0J5M5O0N0K5K0%nk0k5%nl5m5l5
9267a5K5M0J0j0j5%NJ0J5Nj5m0l0nK5J0J0NJ0J0NJ0J5j0j0k0n0o0l0j0nj0K0K0K0K5K5M5M5
9264G5J0j5%%%%j0J0%%j5k0nL0J5j0j0j5j0j0NN%%%%L5L0%l0m5k0J0NN0J0m5m0m0NL0NJ0J5
9261A5%k5j5J5L0L5%N%K0L0k5l5m0%%j0l5k5k0nK5L5O0N0%m0n0j5NJ5J5nl5k0k0nnJ0J5J0
9258d0J5L0L5L0L5NNNNnn%n%nj5J0K5K0K0K5J0k0%nNNNnl0n5l5m5j0J5Nnj5l0k0k5j0J5M5
9255a5K5K0K0J5K0j0%J5k0k5k5j0L5K5L0k0j5NL0K0j0k5k0%%NNk5k5%NJ0L5L0L0Nj5j5j0J0
9252A10J0j5j0k0J5Nnj5j0%nj0%nK0Nj5l5k0J5L0K0%nl0j0nNJ0K0J5%k0n%J0J0M0N5K0m5o5
9250F5k5j0nnnk5k5j5j0j5j0K0K0J5K0J0K0J5J5J0j5j0l0m0j5j0J0L5J5nnj0j0K0L0O0J5k0
9247G5k5j0K0K5J0J0NK0N0N5Nk5n5m0l0m5l5nJ0J5K0J5J5j5j5NN%Nj0j0j0j0%j5k0NJ5J0K0
9244D0J0K0K0J0NNL0Nk5l0%K5K5%%L5L5%k5j0j5j5l5n5m5m5nL0N0L0j0m5o5n0l0J0J0nnL0
9241i0K5j0j0L0L0L0j5nK0J5%NJ5K5L0L0%l5n0k0k0k0k0J0J0J0%j5j5j5j5j5j5j5k0j5j5L5
9239a30L5L0L5M5M5M5%j5j5j0k0l0k5k5NL0L0L5K5J5k0l0l5k5J0NNk5k0J5N%%NNJ5M5M0K0
9236A20l0k5k0k5j0K5L0M0N5L0j5o0o0j0L5M0J0k5k0k0J5J5k0j5l5l5NM0J5j5l5j0K0J5J5
9234D0K0J5J5J5K0k0k0j5j5j5j5j5j0l5l5nL0L0j5m5j5J0J5J5j5%%J0J0K5K0j5j5k5%K5K0
9231a0k5k5NL0K5%k5n%j0k0J0j0nj0nJ5K0J5K0J0K0K0J5nnNj0l5j0NNK5nj5j0j0j5NJ0J0j5
9228a5k0j0J5L5O0N0M0nj5k0j0j0J0J5Nk0nnk5k0j0K5K0k0m0j5J5K5L0J0j0K0M5K0k0n0m0
9226E5l0j5j0j0l0k0J0L0K5j5k0k0k0j5j0j5j0j0K5K5L0N0K5J5%l0m0l0%K5M5K5%J5%%j0j5
9223B5j5nK5%%j0j0J0J5j5j0l5l5l0j0M5P0O5M5L5j5j5k5nnnn%n%%nnJ5k0Nj5j0j0J5j0k0
9221B0j5j0nnj0NNk0j5j0j0J0L5L0Nj0j0%L0%nJ0J0J0J0nJ5M0M0K5%j5j5%K0M0J0l0n0m0l5
9218E5k5k5k0k5K0M0M5J5J0NJ0k0l5m0k5nJ0J0J5J5J5J5J0K0%%%%j5j0J0NJ0k5k0NNNk0k0
9215B0nnnnj5k0j0K0J5Nnj0nj0J5J0J5j0j0J0K0J5j0j5j0K0J5j0J0NJ0Nk0j5J5M0K0n%nnj0
9212F5l0nL0O0N5J0j5j0k0j0l0l5j5J0K0L0n%k0m0n5l0K0M5L5L0L0L0L0L5NJ5k0m5m5k0NJ0
9210A20j0n5n0j5M0L5J0J0nj0l0l5l0nK0L0%%j5J5K0J5j0nj5j0NNN%j0j0%nK5K5M5K0Nk5l5
9207F5m0l5m0j5J5L0K0K0K0M5M5J0l0l5k5nK5J0J0J0J0J0J0J0K0J5K0j5j0l0NK5M5L0Nl5o0
9204A55q5o5j5j0j0j5J5J5J0J5J0J0J0J0J0NJ0J0%k0k0nnj0k0j5nNnl5n5l0NL0K5nJ0K0M0
9202a0K5J5%j5nNK5J5j0j5nJ5j0m0j0j5Nk5k0NNK5j0J0J0%J5j0J5J0nJ0NJ0Nn%%%J0J5j5j5
9199A5J5J0%%NL0K0l0o0m5j0K0N0M5K0nk5l0j5Nj0l0l0j0J5M0M5J5m0o0q0m5NN0O0N0L0M5
9196F5N0K5%%l0l5%nk5j0k5J0J5K0L0Nnj0%%%k5k0k0nK0J0NL0L5L5j0l0nK0N%K0nl5o0o0l0
9193e0%K5L5L5K0j0k0%L0L0%l5j0K5M5K0j0k0k0k0j5J0%K5nj0K5N%nJ0L0%l5m5m0j5nNNnj5
9190a0J0K0Nj5j5J0Nj0nnj0j5K0M5N0K0j0k0j5k0k5%nL0N0M0NJ5%J5j5j5J0%j5k5NL5k0m5
9188G5l0l5k0nNJ0J0M5L5N5K5K0J5%Nj0m0k0%Nk0k5l0%Nk0Nnm0j5J0J0J0k0J0K5nk5k0NL5
9185C5N0J0l0l0NJ0k0k0j0j0nj0J5K0K0K0J5J0J5J5K5nk0k0NNj0j0j0%J5K5j5j5%L0L0%j0
9182A25j0NNJ0Nk5k5k5k0n5m5l0K0J5K0j0j0nj0NL5J5nk0k0j0j0j0K0NNL5L0P5M5J0k0l5l0
9179E5j0nl0n0k5%J0J0K0K0nm5n0k5j5J0M0M0M5J0NJ0%%k5k0l0l0N%J0J0J0J0K5K5%Nj0j0
9177a0J0NNJ0j0j0%%%%j0j0J0Nn%%K5N0%j0nJ5L5L5J0nl5l5l0k5NJ5J5J5J0Nj5l0l0k5nK5
9174@O0M0nj0j0K0K0j5j0%NK0Nj5m0l5j0J0J0j5j0j5j0l0l0j0J5M5L5K0K0k0k0k0j5j5j5K5
9171b5K5j0k5%M0N5M0K5Nnk5l5%%%J5K5J0J0J0Nk5k5j0l5m5l5k5%K0J5J5%nnJ0M0M0N0j0n0
9168F0n0m0m0l0%%%%%%n%K5%J5J5J5J5J0J5J5J0J5J0l0o0m0m0J0L5K0K5J5K5K5K0N%nnnK5
9166G5%k0j5j5K0K0N0P5N5K5j0j5m5n0n5n0l0%J0Nnj0j0j0J5J0K5%j0j5J5J0nnj5j0j5j0j5
9163c0j5k0j5%%%%%%N%nn%L0K5K0j5k0nj0k5l5nK5M5N0M0L5Nk0NL5M0No0n5j5j5%%J0M0N5
9160A00L0nnk0k5l0l5l5j5J0L5K0nl0%J5J5j5j5%%%%J5J0J0J5K5L0J0k0%nn%l0%n%J5J0NN
9157G5l5nK5K5L5k0l5k5k5k5N%J5J0J0k5k0NJ5K0n%nnnj0NNj5m5m0NL0L5K0K0M5L5L0%l0n0
9154D5r0n5j5J5L0L5%%K5K0K0j0l0%k0k0N%Nk5j0j0NNj5j5K0J5L5L5n%K5N5L5K0j5n0k0NJ5
9151F5J5J0nj0K0j0J0Nnj0k5l0l5nL0N5L0Nk0j0%j5%%j0l0l0l0k5NL5L0K5nm0l5nM0N5M5n
9148H5k5j0%%%Nk5k0J5M0N5M5J0j5l0j5j5K0L5K0J5J5J0J0%j0j0m5k0k5nnl0l5k5J0J0k0l0
9146a5k0l0%L0K5M0n%%l5l0j0nK5K0M5L0%k0k5n%k5l0%K5NJ0j0k5%K5K0nj5k5%j0j0nnl5l0
9143a30J0N0M0L0J5J0k0j5j5j5L5M0M0L0nl0m0NJ5M0M0K0J0k0l5k5NL0K0j0l0l0j0N%l0l5
9140ej5K5J5%J5%K0J0NNj0l0l0j5j5k0j5nj5k0NN0Q0M5%%K0K0j0l5n5o0l5j0%K5N0P5M5nl0
9138G5m5k0Nj5k5l0l0%j5J0NJ5J5J5%%k0j5j5j5j0Nj5m0%K5M0J0%%K0L0M0K5j0m0l0%K0L0
9135eJ0Nnn%NJ0NNL0L0N%J5L5L0l0k5j0NJ0k0l0nnj0J0NJ0Nnj0NJ0j0nk0k0J0J0%%j5j0nn
9132A0n%j5nj0j0k5k5%%%N%%N%N%J0J5J0J0J5M0J5j5j5K0K5K5%NNK0K5%l5l5%%j0j0l0l5l0
9129d5K0N5N0M0j0j5j5j5j5j5j5k0j0j0j0K5M5M5K5%j5j5J5J0j5m5l5k0j0J5N0P0M5nm5o0
9126E0m5l5j5n%J0J0J0J0%J0j0m0j5J0L5L0N5K5NJ0nnnnNNk0m5k0K0L0K5%n%%j0nJ5j0k0l0
9123B0l0k0j5J5M0M0M5J5k0k5J0J0NJ0J0Nj5j5nnJ5k0j5k0nj0j0j5nj5j5j0J0M0L5L0%m0j5
9121A0j5n%l0l0nnJ5J0J0J5K0K5N%K0M5M5nm0l5j5k0m0m5k0%N%%%l5l5j5NN5N0L5J0l0l5k0
9118a00%K5L0L5L0J0J0K5K5%%j5k0nJ5K0%nNJ5J5J5J5NK0%l0o0n5m5k0k0m0k0NM0M5J5j5j0
9115d0NJ0nnJ0J5J5J5K0L0L5K0j0j5J5Nj0nK5J0m0l5l5k5k0%K0K5K5L5J0nj0J5L0J0j0k0J5
9112A25k0k0%J0j0l0l5%J5J5J0j5j0NNk5j0K0J0%k0j5J0J0nl0l0j5J0J0J0L0K5nj5NK0M5L5
9110A15J0k0k0J0NNNJ5J5nj0J0K5J0k0l0l5k0J0%j0j0n0k0NL0M5K5J5J0%k5k5NN%%j0l0j0
9107B5K0K0nk0J0K5Nj0J0J0J0J5J5%%j0nj0nNNk0j5j0J5K0j5j0k0J0L0J5n%j5%k5%L5K0nj5
9104A00j5k0k0J0J0Nj5l0l0m0j5nnK0K5J5K5K5N0K0j0nN%l0j0N%j5k5j0J5K0k5k5J5J0nnn
9101A0n%%n%nn%L0Nj0j0J0M5M5J0k0n0k5k0l0j0J5K0K5nnk0j5j0K0K5K5nnJ0L5M5J5%l0l5
9099F5J5K5L0j5m0m0j5l5l5k5j5K0L0NN%K5L5%J5L5K5nm5n0m0j5j0j0nj0J0NJ5M0N0M0%k0
9096F0k0k0NN%k5k0NJ0J5j5l5m0l0J0L0O0O5L5J0j0nk5k5j5k0j5j5J5J0M5L5K5K5K0K5J0k0
9093A65j5j5j0j5j0j5J5J5K5l0l0%K5K5N%%N%NNJ0k5k0j0j0NN%L5K5L5K5L0k0o5o5p0k0NK0
9091D0J5K0K0M0L5nnk0j5j0j0nj0k0j5NNNJ5k0k0n0m0l0%K5K0NL0Nk0l5m0J5j5k5l5%%%K5
9088a20L0K5L0K5K0j0nnN0P5O0L5j0j0j0j0l0k0k5L0n%j0l5j5k0NNnnnnJ5J5%l5k0j5%L5K0
9085D5j5j0nj0j5J5J5J0Nnj0%%%%n%%%J0L5L5Nj5m0l0k5k5k5%L0M0M0J5j0J0K0NNj0K0K5j0
9082A20j0j0j5J5L5L0K0j0nj0l5m0k0NN5M5L5j5n0q0m0l5k0J5J0%J0J0NNJ5K0k0k0k0k0m0
9079f5o5m5k5J0L5N0M5Nk5j5k5J0L5O0O0K5j5k5l0k5nJ5J0J0Nj5j0nnnn%Nj5j0J5K0J0K0K5
9077C5L0J5j0%nj5J0K0K5%m0o0k0J5N0N0N0L5L0j5m0n5n0l0nL5L0J5k0k0l0nj0j0j0k0k5j0
9074f0K0M0J5l5m5l0j0%j5j0K5M0L5K0%nnl5j0J0L0K5N%nJ0J0J5J0j0nl0k5NL5N0K0%n%L0
9071A10J0k0o0p0n5k5j0K5M0L5K0n%%%%nNL0N0M0J0j5%L0M0J0k0n0n5l5J0K5N%n%%J0J0K0
9069A05J5Nj5j0K0K5K0k0m0m5k0nn%nn%nn%k5l5k0j0K5M5Q0N5J5j5m0m5l5nNJ5J5j0j0l0k0
9066c5J0L5K0j0m5l0k5j0nj0%n%%n0j0J0K0K5K5NJ0J5J5J5L5J0J5n%NJ0NJ0N%N%K5K5Nk5l0
9063F5l5nnNJ0l0n5l5%J5M5J5K5%k5k5K5N5K0n%K5L0K5nj0j0%N%%%%k0m5l5l5N%J0J0%n%n
9060@J5J0L0%J0J0J5J0J0J0J5J0k5l0l5j0J0J0nK0K0K5N0K5J5j0k0J0Nk5l5l0nK0J0Nk5l0
9057H5k0j5J0NNJ5J0J0J5J5NJ5K0J5J5J0K0k5n0m5%N%Nn%%%j0nj0nj0j0nnnnk5J0j0j0k5N
9054eL0L0J0j0nK0K5K0NJ0j0m0nnnnj5j5j5l5k5NK0K0j0j0j5j0L5L5N0K0l5o5o5l5nK5J0J0
9051f5NNJ0NJ5J5L0N5L0%l0k5NNj0j0nj0k5k0j5j0j5j0%L0N5N5K5L0L0M0J0l5m5k0K5N0L5
9049B15j5l0k5k5l0l5j0J0J0%%%nNJ0j0%J5K0J0k0m0m5m5k0NJ0J0J0n%%L0L0%j5j5j0k0NK5
9046@L0K5J0j5m0l5k5k5nnk0l0j0J5N0N5M0J0NN%%j5j5m0m5m5j5J0NJ5J0j5j0J0L0M0L5K0
9043A0K5J0J5j5j0l5l0k0k0j0J5M0L0K5K5K0n%k5k0j5k0j5j5k0J5K0J5J5nnL5L0L0M0J0j5
9041A25k0J0L5M0Nn0m5k0k5k5k5k0k5k0%Nn%k0j0NNK5K5J5J0L0Nn%K5K0K0J5NNnj5j0K0NJ0
9038A20nl0j5nJ5%l5nNNK0K5M0Nj5n5n0k0L0N0O0K5J0k0l0l0l0k5k5k5l5l5k0j5j0J5L5L0
9035d5J5J5J0J5L0K5l5l5NO0N5M5%l0k5j0nk5l0%%J5J5%J0J0J0J0nnNk0j5k0j0K0j0l5o0l5
9033h5nJ5K0K0L0L5L5K5J5J5J5j5l0%L0nl5n0m0%K5L5K0nj0NK0O0L0M0J0k5n5m5k5J0L5L5
9030A50K0l0m0l5j0j0j5j5N%l0k0L5O5N5j5m5l5m0l0m0nK0N0P5M5K0j5k5k0m0j0%NNNK5J5
9028G0nnnnnnnnNJ0NJ0j0j0K0J5nnj5k0K0nk0j5k0J5J0J0N%NNj5j0j5j0Nk0k0NJ0J5NM5L0
9024F5L0%NK0j0k5k0nJ5nl5m5m5l0l5NNNNL0M0M5K5Nk5l5J0J5K0l0k5k0k0l5l5J0J0L0M0L5
9022a0L5J0NJ5J5%Nj0%J5K0J0NJ0NJ0NNJ0m0m5l5m5k5k0J0L5N0J5NK5O5N0J5nj5m0k5J0M0
9019A85M5K0j0k0k0%Nl0l5k5NL0Nm0o5o0l0%L0J0J5N%NNJ5K0J0j0k5m5l0j0j5%NK0J5J0J5
9016EJ5J5J5J5j5k0nJ0nk0k0Nj5n5l5n5k0j0l0J0K5M5L5K5%nj0nnNj0%K5N5O0M0J0nn%nk0
9013D0k0%%J0J5L5J0%j0m0m5k5K0L0L5%Nn%n%nnnnNJ0NJ0J0J5%nJ0J0nl5j5j0J0J0nJ5N0M5
9010A60L5L0j0l5n5n5j0j5NJ0L0M0J5nk5l0N%Nk5j0j5K0J0j0j0%%nl0p0m0j5L0K5nk0j5NJ5
9008g0j0nnj0J5j5j5j5J0N%k5j0K0M5J0L0L0%N%%nl5n0j0K5nj5j5J5L5K5K5j0j0%%J5J0J5
9005@J5j0j0NNj5j5j0nj0n%NNNN%NNj5j5%%N%L5K5J0l5m0NN0N5K0%%%j5NK0J5K0K0Nj5l0k5
9002G5k0k5l5J5J0J0%l5nj0nK5J0J5nj0k0%J5J5K0K5%Nn%J0M0N5K5J0k0m0l0n5k5nL0L5M5
8999A40J0l0n5o0l5j5%nM0L0K5K0%%%n%%k0J0K5L5L0Nm0m0j5J5%n%%N%%NnnJ0j5nnJ5k0n%
8996C5nn%n%nnnNJ0nj5j5L5J5j0k5J0NNnnj5nj5j0l0k0%%NJ0L0N5L5K0J5J5L0Nl0m0l0nnJ0
8993C5NNj0j0%N%NNL0L5Nnk5k0l5l5l0j0j5K5K5J5K5%Nj5j0j5%K5N5L5Nj5l5m5k5k0nj5j5
8990f5NL5L5Nnk0n%j5k0%%L0L0K0J5NJ5%l0n0k5%J5%j0k0nJ5J0NNNNJ5K0J5k0j5J0%j0j0%
8987a0nnj5J5Nj0J5nnJ0n%J0j0j0J5%NNM0M5M0K5%j5J0K0K0nl5o5o0m0j0nn%nj5k0NK5K0j0
8984d0nK0L0K0J0k0l0k0nJ0J0k0k5k0nnJ0J0j0%%NJ5J0%nK5K5%k0K0K5K0j5%L0L0j0m0m0k0
8981c0%K5L5K0nl0k5nj0k0k5j5k5J0NNNNNNJ0K0K0J5K5K0K0J0K0N%k0j5k5N%j5j0NJ0J0J0
8978E0K0J0j5m5k0J5J5J5j5k0k0%N%k5k5N%Nk5k5J0Nnnnj0NJ0J0M5J5J0K5Nj0nj0nnj0j0n
8975d0k0k0%nNNj5k0J0J5L0M0K5L5J5J5%%J5J5M0J5nnj0nK5L5K0j5NNNj5m0l5l5k5k5Nj0j0
8972B5J0J0%%%NnK0%nj0j5J5J5%%%k5j5j5NJ0J5J0%nnj0j5l5j5L5L0L0nl5l0k5%L0L0L0K0
8969G5L0J5J0K0K0nk5l0%%L0%%j5j5NNnj0NL0L5Nk5k0j5J0L0L0Nm0n0m5k0k0j0j0nnnnnj0
8966c5j0j5k5%M5M5K5K5j5j5NN0O0%n0q0n5n0m0j0nnn%K5L0K0L0M0L5L5Nm0m0k5NJ5J5J0J5
8964A5J5k0m5k0L5L0Nk5NN%%%%%%%%%%J0J0n%j5j5NL0J0J0j5j5J0NNNK0J5J0j5k5l0nnj5k0
8961c5k0k0J0J5J0J0J0J0NJ0nj0nnJ0NL0K5L0L0K5%m5l5j0j0nnNJ0j0j0NNK5J0%k5l0j0NL5
8958D0K0J5j0l0k5nNK5J5%k0m0k0N%j5j5j5j5j0J0J5J5K0%NNK0Nl0o0m5j0K0K5J0j0nk5k5
8955a55k0%J5Nn%L0O0N0K0NNnj0n%L0L5j0j0%nJ5K5L5Nnk0J0J0J0J0j0j0NJ5Nm0p5n5%L0K0
8952A0J0j5j0j0j0j0j0K5K0K0nj0K5L5K5L0L0J0l5k5%j0l5k5k0%k5k5k0j5J0K5K5nnJ5K0J0
8950B0NNJ0j0j0NM0J0J5j0nNJ0J0Nj0j0j0j0nj0j5j0N%NNJ5J0%%k0k0J5J5nm0k0K5M5nl5l5
8947a5k5k5%L5L5M5M0J5J5k0l5l0j5J5M5K0nnJ0M0K5Nj0m0l5%J5J5j0nnj0%n%nj0nNL0M5N
8944A45%k5n0m0n0k5K0J5J5K0K0K0J0j0k5k0j0j0k5nJ5J0NJ0j0nnj0J0L5M0M0%m0m5j5L0L0
8941F5j0j0j0nn%k0J0K0K0nl5k5%NNN0J5k5l0m0j0nL0n%k5k5NNJ5L5J5K0%N%%j5m0k5k5%n
8938h0%%J0J5J5J5%N%L0K0J5J5J5J0J5%l0m5m0m5j5%K5M0M5J0k0l5l0j5j0J5J5J5J0K5K5N
8935D5J0J0J5Nk0m5m5J5N5M0nn0n5n0k0J0J5j0nNJ0K5j0j0K0J5J0K5M5O5L0J0j0nj0l0k5k0
8933E5k5k0k0NK5Nk0k5k5j0j0K5M5Q0P5N0K0%k5nj0l5l0k0k5j0k0j5K0M5L5J0l0l0m0k5j0
8930A0j0k5j5k0k0j5%%N%%%%%k0j5j5m0m0j0N0P0P5M0K5J5K0K0K5K0nk5%L5K5Nj5j0l0k5j5
8928G0%Nk5k0k5j5J0n%n%%nJ0J0J5J0J5J0J0J5J5J5J5J5%Nk0l0l5m0m0j0J0J0nJ5M5M0L0n
8925A10j5j0k0j0m0l5l5%K0M5L0L0J5J0j5j0l0nJ0J5NNj5j5k0j5NJ0J0Nnm0%Nn%%nJ0K0NN
8922B5NNJ5J5K0K0nj0k5NNJ0NJ0Nl0m5m5m5j0L5L0K0j0nn%%%%N%%Nl0l0N%j5l5l0K0J5J0%
8919h5NN0K0%nj0j0k0k0j5NK0K0O0O0L5Nk0k0j0L0L0%k5k5j0K0%%k0j5%K0j0n0j5L5N5J0n
8916I0l5m0l5k0L0O0N0O0L0K5K5J5j5n0n0m0j0nnJ0NK0j5j0J5M5M5L0%j0%k5%K5K5%N%%l5
8913B10m5m5k5j0j5J0J0k0k0m5j5%K5L0K5Nk0NNNM0J0J5l0k5NJ0j0n%%K5K5nnl0k5%K0J0N
8911A00Nl0n0n0k0NN%j5k0NNN0M0M5N0J5K0%k5j5j5J0Nk5l0m0l5k0j5NJ0k0j5%%K0K0J5K0
8908A0L0K5K0J5j0nj0j0k5l5m5k0%L0M0N0J5k0k5k5j5j5J5J0K0j0nj0nnNNJ5K0K0M0M0L5N
8905A70Nl5m5l5m0j5J0n%k0k0J0J0L5L5L0Nk5n0l5j0j5J5K5K5L5L0J5j0l0l5k0k0j0m5k5k5
8903a15NL5L5L0J0M0K0K0K5K0j0j5j0j0K0J5NNl0l0nj0j0j0%%nl5k0k0N%j0j0k0k5j5j5k5
8900a65%J0L5M0J0L0L0K5L0N%NNJ0J5J5j0l5nJ5L0M5J0j5k5l0nj0%%k0j0l0k5k0k5k0J0L0
8897d5M5%j0%J0N0M0L5nl0k5j0j5l0l5m5k0N%NJ0N%%NJ5L5%%nNJ5%J5%l0j5J0K5%m0j0K0L0
8894A0K5L0L0M0J0J5n%k0k5j5j0j0j0k5j0NL0J0nnj0J0NJ0J0NJ0J5%j5m0l0k0j0K0L0K0nn
8892F5nnJ0M5M0j0k5j0n%j5j5nj5nnNK5M0L0%l0m5nN%%k5k0j0j5j5l5j0%%%L0L5M5J5J5k0
8889E5l0l5m0l0k0j0j0K5K0%%%NJ5K0NNK0nj5j0k5l0k0J5L0N5J0j0m0m0k0J5K0K0%%j5j5%
8886h5nnnNNK0M0L5J5%K0J5J0J5J5j5j5K0L0L5J0m5m5l5J0J0j0j5%J5L0L0M5M0J5J0J0J5j5
8883B25l5m0l5m0k0j0NN0L5J5j0l0j0l0l0nJ0K5K0K0L0K5J5j5j0j5j5n5m5NL5Nn%%Nk0l0K0
8881D0K0J0J0%k5n0m0%%k0k0m5k0J5J5K5L0J0J5K0K0L0nl5k5m0j0%NNNJ0NNJ0NJ0K5L5M0J5
8878A00j5m5l0k5k5J0J5J5K0J5M0N0J0NJ0J0%Nm0p0o5NL5L0J0J5j5j0k5%L0L0M5K0j5nj0j0
8875A20j5J5L0%k0k5J0M0K5K5J0k5l5l0m0m0m5l5j0K5L0L5%%J5J0M0O5O0L5%l0m0m5l0nNJ0
8873A35NNj5k0j0K0Nk0k5k0N%%j0k5%%nJ0M0L5J0nnK0j0k5k5j0j0j5j5M0L0Nk5l5nL5M0N0
8870A55K5j0nk0j0l5l0l0l5n%K5K5nnj5j5k0J0K0j0k0j5j0K5L0M0Nk5l5l0n5m5j5M0M0J0L0
8867b0N5N0K0j5o5o0l5nn%nJ5j0m5k0J5M5K5%K0J5K0K0J5K0K5j5j0J5NJ0J0j5j0j5%K0K5n
8865I0j5j0J5K5K5K0k5k5l5m0k5J0K0M5L5J5Nj5j0l5m0nJ5L5L5K0%k0j5nJ0j5k5nM0O5M0J5
8862B15k0m5n5n5n0l0j5K5M0M0M0K0%J5L5K5j5n5o0j5j0j5j5%L0N5N5L5Nj5j5NNJ0j0l0l0
8860A00l5o0m0j5J0K5K5nnK5K5J5%J0J5k0j5k0k0nk5k5nj0K0J5%l0j0J0M0K5nj0j0J0J5%n
8857A0J0NJ0J0nJ5K5j5%k5K0M0J0n%Nnm0%nJ5j0k5k0l0k0NNnnj5j5j5J0N0M0M0NJ5J0J0Nk5
8854H5k0k0k5NNJ0J0J5j5J0NJ0J0NNNNK5K0j0%j5k0j5J0%%k5k5j0nj0j0j5j0n%j0j5K0M0M0
8851F0NJ0j5%nJ0%j0k0j0K5K0nj5m5j0n%Nj0NK5K5L5J0J0J0j5j5J0J5M0%j5k5j0j5j0l0m5
8848a0m5NNK0J5%L5K5K0nK5L0K5k0p0n5%J5J5%%N%K0J5nnnj0nnj0j0nj0%NN%N%NN%N%NNNN
8845E0Nj5j0J0J0J5J0j0j0k0j5n%%Nnl0m0j5j0K0L5O0M5K0%n%%J0J0j5j5j0%J5k0n%Nnk5N
8842D5J0nk0k5nK0K5K0j0m5NNnJ5k0J0j0l5k5j0n%NK5K5M5M0M5K0%l5n0m0nJ5J5K0J5%n%n
8839F5L0%j0j0j5j5K0K0K5j0nj0N%k0j5n0m5%L0N5L0j0j0NL5K5K0j5j5j5k0Nk5l0NL0K5L0
8837A15L0nm0l5nnK0J0J0J0J0J0J0j0m0l5nK5L0L5L0j5j5j5k0j0j5k0%j0J5L0M0N5L0J5j5
8834B15n0m5n0m5l0%J5K0j0nj0j0n%nn%L0J5K0j0K0J0K0NNl0n5k0%%k5k5J0J5J0J5K0%k0%
8831a0L0J5j5j5J5NJ0K0j0k5k5l5j5%NL0%NNk0J5J0K0K5%%nk0k5m5m5k0L5M5N0n%nnNN%NL5
8828D5L0L0L5nnnnk0j5m0m5nK5M0Nnj0J5M5K0nm5o5k0k0nj0j0j0K0K0L0Nnnj0j0N%j5j5n%
8825d5K0K0n%%%K0J5J0J0NJ0NNJ0J0n%n%n%%nj0j5j5j5k5l0n%%%J0L5J0J0nK5L5J0%%J5M0
8822A40K5k5k0k5%%nk5j5j0nK5L5j5k5l0l0l0j0j5J5K0K5L0L0K5%nn%NNnj0k0k0NNJ0Nk0k5
8819A0k0l0N%K0J0%L0L0L0L5K5J5k0m5m5l0%L5L0K0J5%%k0k0nK0L5%l0k5j5J0j5m5k5l0%%
8817d5%nL0N5J5j0k0j5%N0L5Nl0n5m5j5%L0M0M5L0L0M5K0m5m0NNJ5J0L0K5Nm5n5l0j5J0nn
8814E5N%J0J5j5nJ5J5J5J5k0j5K0K0j0nk5J0NJ0j0n%nK5M5J5l5l5k5k0k5k0k5NNJ5K0K0J0
8811G0NNj0l5l0l0%L0J0J0J5L5M0L0K5%j0j5M0L0J0NJ0Nk5k0j0m0j5k0j0l0k0NM0L0nj0K5
8809A40K0nnnn%%%nN%J0NNJ0NJ0nJ0K5j0%J5J0%j0k5J0J0j5k0%nJ0J0j0k5m0j5K0J5nnj0n
8805A15nnnnj0j5k0l0j0Nj5m5k0NJ0nNNj0j0j0%J5k0n%%nNJ0nl0j5%J0Nj5NJ0K5K5j0NJ5N
8802d5%%N%N%N%N%NNj5nK0M5L0NJ5J0K5K5L0J5k5l0l5%j5l0j0nK0NN%%NJ5NNnl0k0k0J0Nn
8799C0j0nj0nnn%%J5K0nJ0nNK5J0K0j5l5m5j0J0K0NNj5l0k0j5nK0J5L5J5j5NJ5L5J0%%%%N
8796G5J0J0k0j5k5j0J5j5j5j5j0J0J5K5J0k5%L0K5K5j0k5k5k0k0NNl0l5k5j5J0K0M0L5K5j0
8794B5n%k0j5NL5nnn%M0L5j0m0m5nnnk0k0j5j0NL0N0N5L0L5M5K0l5o0m5n0J0NJ0NK0J5NNj0
8791E5J0J5J5N%j0j5%nn%NJ0j5nl5%NNNk5k5l5j0j0k0k5J5J0NM5K5K0J5j0j5m0m5l5l0%L0
8788a20N5K0j0k0NN%NNK0K0J0K0j0l5m5m5%NJ5J5K5K5J0k0k0NN%l0k5%K5J5K0NJ0K5L0NNN
8785C5J0nnl0k0J0J5L0%k0k0j5j5nK5K0nj5nk0k0%L0N0N0M0J0l0l0nJ0L0L0K5L0Nk5l0l0N
8782A10J0M5K0%l0m5m5k5k0%K5N%k0k0NJ0NJ0j0K0%%Nk0l0k5k0k0k0j5NN%k5k5NN%K0K0J5
8779g0K0nK0K0K0L0L0%m5j0j5L0K5J0k5k0J0L5L0k0m5o0k0nj0Nk5m0l5j5J0K0L0NJ0J0J0J5
8777g0N0M5K5k0j5l0j0M0M0O0O0L5j0o5r5o0l5j5j5NJ0K0K5j0j5k5k0K5N5N5K5k0k0J0J0K5
8774G0Nl5j0nK5J5j5j0nJ5J5J0J5%%j5K0L0nk5n0l5J5M5M5J5J0NN%Nj0nNNj0j5k5n0n0n0%
8771e0%NJ0NNNJ0K0nl0l5l0l5k0J5M0L5K0K0NL0K0K0J5K0N%N%K0J5nnk5k5j0nm0l5k0NL5L0
8769D0Nk0nK5M5K0m0k0NN5L0%j5j5k5l5k5J0M0M5L5J0j5l0%J5Nk0j5k0k0j0j5j5k0j5j0j5
8766c5nnJ5L0L0NN%k0m0k5J0L5M0K5L0k0j5j5l0j5m0k0Nj0j5nj0j5j0j0J0L0N5P5O5nn0m0
8763A0l5k5k0l0m0%L0M5K0L0nj0Nj0J0J5nNK0J0J5K0J5NJ0%J0k5j5k0k0j5J5L5K5j0n%NJ0
8761G5L0K5j0m0j0j5NNj5k5l0nM0O0L5K0K5J0j5n0n0nj0k5m5j0J5N%j0J5Nk0J5K0Nk5j5J0
8758a0K5nj0K0J5J5J0NJ0J0j0j0j0j5%%j5j0m0j5K0N0L5M0J5J5NNj5j5%M5N0M5j0m0l5l5j5
8755A20j0m0l5k5k0K0K5j5o5o5m0K0K0NL0M5M5n%j0j0J5K0M0J0j5k0k5%%k5j0j0j5j5%%%%
8753f0%%%%NNnj0J5K0j5j0n%J0J5j5j5J0J5L0NJ0L0L0NJ5L0%j0j5NJ0J0%k5m0l0NJ5%%j0m0
8750a0l0nK0K5%%%Nj0J0J0M0O0L0nj5m5J0NNL5Nk5k5l5j0NK5L5NJ0L0L5J5J0J0J5j5m5m0l0
8747A10l0l5k0j5J0K5K0%k5l5%j5j5j5j0n%K0O5M0L5J0k0N%j0j5k0k5NN%J5K0nj0k0J5M0M0
8744A35Nj0l0m5m5l0l5j5j5J5J5M5M5J5J5j5k0j5j5J0J0J0J5nnj5%M5J5k0m5nn%j0n0k0%J5
8741f0K0K5NNJ5K0K0J5nnj0nnj0nj0%%n%J5J0j0j5J0M0J5k0k5nl5n5j5J5K5K5J0NJ0J0nk5
8739a5l0%J0M0L5K0j0j0k0nNl0j0%%L0L5Nk5J0M0L0nj5j5nj5j5%%m0l5nj0J5J5K5L0L5J0n
8736G0%K5L0K0k0k5m0k0NK0L0J5NNk5m0l5l0NK0N%l0l0nJ5J0J0J0K0L5L5J5k0j5J0J0J5L0
8733A35K0nk5k0nJ0%k0nj0NNJ0k5k0%M0N0J0k5n5n0j5J5%%NK0%k5l0%J5Nj0j0j0J0%j0j5%
8730c5J5k0j5J0j0nnn%%j0j0J5K5j0n%%%K5L0M0NJ0J0J0j5j5k0j5j5j5NL0N0J5l0n0m5%K0
8727c5%j5j5k0NK0K5j5j5NK5L0Nnnk0NNL0K0L0Nm5k0J0K0K5%NN%nj0J5K0%NN%M5K0k5%NJ5
8724A55%k5%N%nk5k5m0j5J5K0J5K0K0K0j0nj0j0J5K0K5%j5j0l0n5o0k5%%NNNNN%%%%%J0J5
8721A5j0j5%NNNj5J5%Nj0K0K5j0J5J0NNn%k5J0NNnl5%%J5j0%%%%n%%%%NNNj5K0M5N0M5M5K5
8718B50k0n0n0n5n0l5%J0M0K0nk0j5l0k0K0J5J0J5J0J0j5j5j5j5J5K0L0N5K5j0m0l0%K5J0
8716I0J5k0k0j0j5j0K0K5j0m5l5j0J5J5N0O0N5L0K5nl0m5l5n5k5%%%NJ0J5K5%j5nj5j5k5k0
8713a0j5k0k5NK0K0J0NJ5J0J0J5J0J5%J0J0J0J0J0NNj5m5m5k0K5j0n0n0k0M5P0M5%l0m5NM0
8710B5J5k0m5o0n5k0L0L5L5K5N0M5J0NNNJ0j0K0L0K0j5k0J0J0m0l5m5k0%nJ5J5J5J0J5J5J5
8708I5K0l0k0k5k5J0J0nnj0j0k5l5k0NL5O5M0J5Nnk0k5nJ5Nk5j5%nNnk0%%L5L5J0J0J5J0J0
8705A15Nk5k5nJ0%k0k5j5%L5J5j5l0%M0Nk0j0N%N%j0o0o0l0nJ0K5M0O0L5J5J5J0NJ0J0nnJ0
8702A15J0j0j5NJ5Nl0n0k0k5j0k0l0k0NJ5J5L5K5%k5j5J0J0K5K0K5j5j0NNnk5m0j5K0NJ5N
8699A0%K0K0J5NNK5K0K0K0L0L0k0n0o5l0k5j5nJ5K0j0k0k0j5k5k0k0j5k0J0J0M0M0K0K5K0
8697D5K0J5l0k0J0J0J0l0k5%J5%l0k0j0%NK5J0%k0NJ5NJ0nj0K0J5J0J5nnJ0NJ0J0J5J5%Nj5
8694A05j5k0j0%l0j0j0j0nK5L0K0K5%%k0nJ5M5N0L0j5l5k0%%j5l0%nk5k5j0j5k5n%k0l5%N0
8691b0O0J0nk5k5j0J0%j5j5K0K0K0K0L5Nj0l5nnNJ0NNnj0nj0NJ0J5J0%%J5J5N%n%nnk0k0J0
8688E5NJ0J0j5nl5%J0J0L0NnJ5K0J5N%J5Nj5m5k5N%j5j5j0j0j5j5J0nl0l0%NJ0J0J0j5k0j0
8685g5j0J0Nnn%nK0M5K5L0K5J5L5L0J5j5k0k5nK5K5J5K0L5L5J0k5n0l5l5m0m0j0j5J0J0K5
8683E0K5J0J0j5j5j5k0J5J5nnj5%J0k0j5J0K0K0NJ0j5j0m5m0l0%J0J5k5k0%J5K5K5J0NK0K0
8680C5K5J5NJ0K5nm0l0m0l5J5L5M0J0nj0k5k5l5l5nnNJ0L5L0L5Nk5k5j0j5K0J0j0k0k0L5L5
8677A5J5k0m5NJ0NNl0k5%L5L0Nk0l0j0j0j0M5nnJ5j5NNN%N%N%N%J5j0j5k0j0K0J0k0l0nK5
8674e0K0nnj0K5J5%%J0J0J0n%J0J0K0j0k0k5N%Nk0j5k0J0M0J0J0j0j5J0NNNJ5K0J5k5m5l5
8672c0k0J5n%%%k0j5j5j5J5J5M0M0K5L0J5j0k0k0%NNNNNJ0NNNk5l0l0k5k5k5l5j0j5K0M5M5
8669c5%nK5M5M0k0m0l5k0k5N%J0J0M0J5NJ0J5L5L5Nj5j0k0j0J0K0K5%m0m0nj0j0j0nnnnl5
8666e5l0NJ5J0J5j0j0k5k5J0N0N5L0L0L0K5%l5n5m5j5j0nj5K0L0M0L5L0L0L0N0M0Nm5o5m0
8663A00l5l0j5K0K5K0J0J0n%NNNNnnnnj0nnn%%%%%%%%%%%%%%n%nnk0k0l0k0%nNL0J5J5K5n
8660E0J0L5J0J0j5m0k0j5nK0%%%%K5K0j0j0j5j5NJ0j0nnj0N%L0K5L0L0J0j0j5j5k0k0k5l5
8657A0nn%K5M0M5nl5l0%NNNJ0l0l0NN5O0K0N%nl0k0j5%J0%k5l5j0NJ5%nn%J0J5%j5NL0N0J5
8654A40%nl0o0m5%K0nj5k0j5J5Nj0nK0K5n%nM5J5J0J0%%j5n%L0L0K0J5j0n0o0m0n%Nk5k5j0
8651f0j0NNk5nm5j0nJ0M0J0%NJ0K0J5J5NNNN%NNNJ5K0j0nNJ0NJ0k5nnl0j5m0nJ5nnNL5L0K0
8648C0%j0k5k0j0nK5K0N5M0nl0j5J5J5Nk0l0j5k0K0K0K5L5J5K0j0nl0k5%L5N0N0J5nl0k5j5
8645A40j0%nj5j5n%N%k0j5N%J0Nl5j0J0L5%Nj0j0%%j0J0J5J5j0nk0NNJ5J0J5Nk5n0n5k5L0
8642a0N0N5L0Nk0j5k5J0L0L0K5L0K0j0n0m0m0n%%K0K0K0nJ0J0NJ0J5j5m5k0J0L5L0nj0j0n
8640A40j0n%j5m5o0l0%K0J5j5j0J0M0N%nJ5O0P0M5J5j0k5Nnnnnk0m5l5k5j5j5l0k5k5J0J5
8637b0J5NJ0j0j0k0l0m0j0J0M0J5j5j0K0L0K5NNNN%%J5J5j0j0J5J5K0nJ0J0m0m5NNnl0l5%
8634d5nnj0K5M0J0%l0j0j5%%j0j0k5NJ0J0J5J5J0J0K5%%N%%J0J0K5l0l5nJ5K0N%j0j0J0M0
8631F0M0J0l0k5l0l0j0J0%%%N%%%%nnJ5j5j0J0NNnnk5nJ0J0K5nj0j0l0nL0%J0J0J0J0nnK5
8628C0L0NJ5%nj0nk0k5nK0M5N0j5m5m5j5NNK5nJ0J5NJ0j0nj0nj0j0j0n%k0j0J5NJ0j5j5J0
8625a0J5J0M5L5M0Nj5%nk0k0j5k0nnj0J5K5L0K5K0J0J0j5nj0j0l5k5%%%nl0l5%%j5k0N%L0
8622a0K5J5J5J0J0J5j5nJ0%n%%Nj5nnj0nj0j0k5o5n0l0K5O5N0M0NNj0j0%n%%nnnK0K0j0nn
8619A0K5K0j0j0j0j0%K5L5J0k0j5%%%K0J5J0%NnK0K5j0l0n5m0j0L0K5L0%l0l5n%N0M5L5J0
8617A50j0j5j5j5k5NK0K5%%j5j0nnnnk5k5m0m0%L0K0K5K5K0j5m5j0K0N%j0K0K5K0J5J0J5J0
8614A25%%k5n0l0l0%nj0nnnj5j5J0J0k5k5J5N0L5nk5%K5L0j5j0j5K5K0j0J0J0J5k0m5k0j5
8611d5j0m0j0NJ0J0M0O0N5NNj5j0m5j5J5J5J5J5%n%l5l0%L0M0NJ5k5l0l0k5J5J5L5L0%nnn
8608E0L5L0M5K5l5n5k5J0M0J5j5j5k5J0K5K5%%%%l0k5%L0M5nm0m5l5j0NJ0nl5k5l0NJ0L0O0
8606E0N0Nl5n5o5l5j5j5J0J0K0nl0l0k0J0O0K0K0K0K0J5M0M0K0%k5k0j5j5NJ0nj0J0J0L0N
8603H5j5nJ5K0J0j5m0m0j5J5K0M0N0K0j5k0j5k0j0NJ0j5j0j5NJ0J5J5J5j5k0J0J5J5L5k0l0
8601I0l0n5j5%%J0j0m5m0k5%NL0P5P0K0j5n5n0n5l0J0J0L5L5K0J5j5k0J0N5N0N5K0nl0l5k0
8598F5j5k0j5j0K5NN%J0j5j0j5j5NJ0NNnj0l0%J0J0NNj0nJ5J5nnk0NJ0J5N%N%J0NL0L0L5M5
8595A85J5k0j5k0j0k0k5k0k0k0NJ0NNNN%NN%nl0j0j5%%J5J5%Nk0%NL0K5J0nk0k0NJ5K0L0K5
8592A50K0M0J0j0m0n0l0j0j0nJ5Nj0n5n5k5%J0NN%Nl0k0m0k0J5M5L0K0K0K5L0J5j0k5j0K0
8589C0L5L0L0J0nl5l5k5n%j5m5n5k5j0K0K0K5NN%NL0K5M5M5K0J5j5m0k5NNJ5J0M0L5J0j5m5
8587A20l0%NK0%j5nj0nnj0%j0nj0n%nJ5j5k0k0%K5K0K0nl5l0%J5K0k0m0n0n5j5J0L0L0M5M5
8584@K0J5NJ0NNk0m5m5j5j0nn%K0K0K5K0k0k5m0l5NL5M0M0N0M0L0%k5m5n0m5J0J0K5nJ0J0
8581A5NJ0J5J5J5j0nj0L0L5J0NNN%j0m0l5k0k0k5j5j0nj0nj0nj0n%%K0J5L5K5K0j5n0k0K0
8578c5Q5O5J5j5n0%nNNn%nnJ0J0L0N0L5Nk5k0l0l5m0k0nK0M0K0k5n5l0%L5N0J5Nl5m0l0k0
8575c0K0J5K0K0%nk0m0o5k0nJ5K0K5J0J0J0J0K5L0J0J0%nJ0%nK0Nj0j0J0%n%%%nJ0j0%N%%
8572G5j5k0J5J0%nnnn%n%n%%%k0k0J5K0K5K5k0k5m0l0j0j0j0K0M5M0J0k5k5j0%J0L0K0k0l0
8570@k0%J5L5M5M0K5K0j0j0m5m0m0n0l0nK0J5K0M0L0Nl5l0o0n5nM5O5O5Nk0j5k0K0K0K0J5
8567G5nnj0j0k0k0j5NJ5J5l0k5m0nNJ0L0N5L0%j0K0M5M5L5L0j0m5j0j0J5K0K0J5l5r0q0l5
8564b5J5J5J5k0j0NL0L0k0j5nK5L5L5K5k5o0o0m5k0l0l5NJ0J5M5N5N5K0K5l0o5o5l0J5J5K0
8562e0J5K5K5L5%k5NJ5K0J5K0j0nl0nJ0L5L0%j5j0N%j0j0%n%nk0%n%J0J0j5j5l0%J5J5K5J5
8559H0nl5l0n%l0m0l5k5NL0N0%m5n5nN0M5N0K0K0K5J0J5M5M0J5l5l5l5k0j5k0k0k0k0NNJ0
8556a0k0nn%NM5N5M0L5L0%j0nK0K0J0Nj0j0K0nm0l5l0%j5j5nj5J0O0L5M0Nn0k5l0k0j5l5l5
8554a0k5k0l0k0%NK0K5NJ0nj0l0l0K0N0M5K5K0K0K0K0K0J5K0K5j5j0k5%nl5l0J5J5J0j5j0
8551H0nnJ0J0NNN%J0NNNm5m0n5k5J0Q0O5K0%l5k0k0K0M5M0J5%m5o5o5o5m0m0m0j0j0j0nM5
8548a65M5M0N0J5J5k5l5j0j0NNj0j0J0J5K0nn%j5j0nj0j5j5j0j5J5J0Nl0j5j0nK0O0O0K5l0
8546d5l5l0nnj0nnK0%nN%J0J5J0NL0nJ5J5J5K5K0K0K0K0K0K5nnnnJ0J0%l5j0j0%%k0j5%nK0
8542F5J5J0k0j5j5J5L5K5j0m0l5j5j0j0nNJ0J0J0J5K0%%K5L0K0j5k5NL0L0J5j5k5k5k0k0%
8540G0n%n%nJ0J5Nk5l0NJ0J5NJ5j5j5nnn%nnnn%%%L0K0J5nj0K0J5%Nj0j0K5K0k0k5k0j5k0
8537C0j5j5j0k0J5J5K5M0J0n%nj5k5k5j5k0k0j5nL0K5nJ5J5J0J5%%%n%n%nNNk5k0j5j5%%j5
8534f5j5J5J5L5%j0j0nL0%J0J0J0NJ0j0j5j0j0j0j5j0j0k0J0nn%K5P0P5L5Nl0n5m5j5%L0L0
8531E0L0K0j0j5m0l0k5N%L0L5J5J0J5J5L0L0%k5m5m0m5l5m0nNNL5K5M5O5N5Nj0j5l5m5m0l5
8528a0j5j0%K5L0Nj5j0%%%nn%%nL5M5K0%j0j0l5m0j5J5Nj5%%%nk5Nj0j5j0nj0nnM0M0nn5q0
8525a65m0K5P5P0M5J5j5m0k5l0%J5L5L0K0K0K0J5%%%%N%NNl5l0nK5%l0k0%%NJ5%k0k0K5K5
8522B0J5j5%J0nJ0J0%nJ5J0N0K0N%K0J0j5m5m5k0k5k0k0j5j5j5j5J0M0N0M5M5M0L5%m5n5k0
8520F5NL0%l5l0n%nnJ0k0k0NK0nl0j0M0M0nj0K0J0J5K0M0L5Nk0n0n0l0k5j5nj5j0j0nj0nn
8517g5K5N0N5N0L5L5Nj5k5NJ0j0j0j0j0k0j0%l0k0l5j0J0K0K0J0NL0L5K0nk0j5j5%%l0k5%
8514C0N0Q0N5K5m0o0l5j0j0NJ5j5j5k5J5L5j0j0j0nnnnj0J0J0NNJ5J0N%J0L0J0j5%NJ5J5%
8511A70nj5j5J0%nk5k0nJ0j0nnnnj5k0J0J0J5nj5nJ0J0J5K5l0n0n0l0%K5J0J0L5M0J0j5j5
8509D5J5J5L5K0K5J5k0k5l0%%k0j5k0k0nnj5NL5O0N5M0Nl0k5%%l0l0N%Nj0K0%%NNj5j0j0j0
8506F5j0j5j0j5l0o0m0m5j5NJ5K5N5O0K0%k0k0j0j0%%J0M0K5K5n%J0J5j5k0%%%%j5j5%K5N
8503C0Nj0j0k5k5k5k0J5N0K5L0%%%%nnJ0J0l0k5%L5%nj5j0n%n%j0j5%NNNJ0m5m0j0J5J5K0
8500e5K5J0J0j0J0L0L0J5j0l0%j0nj0nNJ0k0k0J0k0nnJ0J5k0k0nj0NNJ5J0L0K0K5K0J5K0N
8497I0k5%L5M5Nj0k0n%nnk0k0%J0j0j5j0j0n%j5j5k0k5%%L5k0m0n%L0J5J0J5NJ5J0M5M5L0
8494A40%j5j5k0k0l5j5K0N0M0J0j5j5m5m0k5k5l5nL0N5L5k0k0J5%%K0nj5j5k0j0j5j5k0j5
8492h0%NK0j0j5nJ5J5J5J0J5J0L0L5J5j0l0nNNJ5j5j0j5k0k0J0Nnnnj0nJ5J0M0M0%J5J0j0
8489H0j5K0J5J5j0j5J5%j5k5Nnl0k0J0M0Nnl0k5j5J0M0N0L5J0j0j0j5k5n0l0j0%Nk0k0nj0
8486f0j0j0j5nJ5nl5nK0L0L0J0k0J0K5N0Q5O0M5J5j5m5m0l0j5m5m5j0K0M5L0Nnj0NM0nJ5N
8484A30j5NK0J5Nk0%K5J0Nk0k0n0m5l5k5K0K5j0j0NM5K5Nk0k0NK5L5K5j0j0K0%k0m0l5j5k0
8481A0k0j5m0j0K0K5M0j0k5%J0J0nj0j5j0nK5M5M5L0%l0k0l5k5k5k5k0k5k5NJ5K0NK5M5L5
8478A5NNNNNNL5M0K0%j5k5j0j0N%N%L5L0L0%nj0J5J5J5j5m5o5n5l0j5j0N%NJ0K0K0J5l0m0
8476a5n0j0K0M0L0K0J5J5J0J5j5j0nl0k0j0K5J0J0j5j0J5J0%%j5j0J0J5L5J0k0j5j0j5N%j5
8473B0j5j5J0J5J5J5J5NJ0K5K5k0k5j5J0J5k0j5k5J0NNn0j5k0nK5N%NJ0NJ0K5nm0l5j5j5j5
8470h0J5L0K5%k5%NK0K0K0K5J5K0N%J0J0j5m5l5nK0K0K5L5K5Nk0k0k0k0j0j5K0J5K5K5L5j0
8468A50l5m5k0Nnn%nJ5J0%k0j5k0%%k0%j5j0k5k5j5J0M0M0J5K0%Nm0n0n5j0L5L0K0K5nn%N
8465b0J5K0n%k5k5j0j0j0j0j0j0%L0K0J5%l0k0k0j0j0J0NM0M0M0M5J0j0k0k0k0j5K0N0N0K5
8462A25j0j0nj0l0nk0k0k0j0k0j5j0K5L5M0K0J5M0Nnj0J5J5%n%n%l0l0l5nM0L5J0k0k0j5k5
8459C0k0k0%l0l0k5nK5%%j5k5j0K0L5J5J0J0NL0J0J5%n%%J0J0J0k0l0k5l0k5k0J0L0M0J0J0
8457@L0K5K5L0j0nj0nj0nnj0J0NNN%nJ5J0J5J5j0nj5j0J5J5M0M5K0nl0l5m5k5nnj0l0l0%M0
8454D0L0%k5l5l5l0k5k5%NNJ5L5N5L0%j0%J5nl0l5k0nK0M5L5J5nnL5N0K0k5l5j0j0j0nk5k0
8451B0k5NM0M5L0L0J0j5m0p0n0l0J0M0K0j0l5j0NN5M5N0M5K5%k5m5j5j0l5k5j5nK5K0nJ5J0
8448H0nL0NNJ0J0j5nnm0n5l0J5M5L0L0L0L0J5%k0m5p0n5l0%%J0K0J5N5M5K0l5o0l5j0k0l0
8446f5%K0J5K0%k5l0k0J5M0M0%%%Nj5K0%%j0j0j0nnj0nnj0K5L0M0K0J5J5K0K5%l0l0j5k0%
8443D5NN%%%j0j0J5J5%%n%%%%%J0J5j0j0k0%J5NJ0J0j5j0NJ0nnnnJ0Nn%%nN%j0m0n0k0J0J5
8440c0K0J5K5K0K0K5K5K0nj0j0j0j5j0j0j0L0L0NJ0k0J0K5K5J0l5o5o5l5NL0L0j0nk5NK0K5
8437F0J5K5J5J0J0Nno0m0k0nnJ0J5K0J5Nk0m5m0l0k5k0J0J5J5K5L0L5J5%N%%J0NK5L0J5j0
8434A15n0m5k5NM0L5K0J5%%NNl0k5k5%j0j5nnn%n%j5J0K0K0K5J5n%J5N5N0J0m0m0j5K0%%l0
8431I0k5l0l0%nj0Nnl5n0l0K0M0N0J5J0J5j5j5%N%%J0J0J0J5nK0K0nj5k0m0j0k0k5k5j5J0
8429h5N0M5J5J0J0M5N0K5%k5j5k0J5K0k0l5l5j5j5l0l5k0k0%K0M0NNNK0K5L0n%%J0M0Nk5j5
8426G5j5NNj0j0j5j0NJ0j0m0m0m0n0%M0M0L5J0NJ5k0k5nK5L5J5k0j5j5J0J5M5M0N0J0j0j5
8423A25j0j0j0nj0j0nnj0J0NJ0J0L5K5n%j0j0NNj0j0j0j0K5nj5j0l0j0J0J0J5j0NJ0NNNNN
8420A10J0j0j0%%m0m5n0k5nL0N5L0K0%Nk0m5m0l5nNK0L0L0L5K5K5M0M5K0%j5nj0nj0k0Nnk0
8418A20j5j0k5k0n%J0J0K0K5L5NNK0j0nm5o5o5o0j0NJ5J0J5J0K0J0K0J5J0J0J0NNJ0J5NNk0
8415I0j5%j0nk0%L0J5J0J0Nk5l5m0l0j0NK0J0k0j5NK5L0L0L0nnj5l0k5%J0J5NNL5M0nl0k5
8412F0l0j5j5K0K5L0J5N%j0j0l5m5l5j5K0K0K5Nk5k5j0K0J0k5k0NJ0Nl5%K5L0L5Nn%k0j0n
8409b0K5j5nj0n%Nk5k5k5l0j5J5M5M5J0m0m0j5k0m0k0L5L0L0N%L0L0L5K5L0K5nm0k5j5nn%
8407b5nnnnnL0K5%Nl0l0n%J0k5m0k0NN0M5L5L0L0J0J5j0nnnk0k5l0l5%K5M0M0K0K5nnl0l0
8404C5j5J0j0j0nnj5k0j0K5J5K0K5K0%l5m0m0k5k0NNN%K5K0J0J5%l0k5k0K0K5J0J0K0L0M0
8401F5M5J5j5j0nj0j0k5l0j5J5L5K5NJ0l5l5l5l0%%%%K5O5P0M0J5J5k0j5j5J5J5j5m5p5n5
8398b0j0K0M5N0K5L0%j5j5J0J0nnNJ0N%J0NNNn%nnn%j5J0%%nj0k0j5nK5J5J5nnk5J0K0J5k0
8395A30l0j5j5j0n0k0J0NNNNJ0J0J0J0k0J5J0J0K0K5j0j0n%nnnj0n%nnnnj5j5j0NL0%j0j0
8392B0NL0J0l0l0m5k5NNM0K5J5J5%J0Nn%l5k5k5K5M5J5j5k5j0nn%J5K5%j5NL5J0nnJ0J0J5
8390I0%%l5m5k0%j5l0l5l0nK0K0K0L0K5N%k5k5k0j0%k5l5j5nK0L5L0K0K0K0J5J5J5%Nj0nJ0
8387B5L5N%%J0%NJ5n%k5k0nl5nj0k0J0J0K5L0%%K5L0j0l5k5k5j5k0m0j0L5L5K5L5%m5m0%%
8384c5%%N%N%NK5L0L0K5j0j0l0l5l0J5L0M0K0K5J0j5k0j5j5k0m0l5j0j0K0K0J0k0%K5L0nj5
8381@j0J0J5J0NK0M0K0l5o5o5k0J0M5M0J0Nnj0j0j5J5K0nl5k0J0J0nj0l5k5l0%L0nl5k0J0
8378a35L5L0M0L0K0K0M5N0Nj5l0l0k5k5j0nj0%j0l5j5j5%nJ0J5K5L0J5J5K0K0J0J5J5l5l0
8376C5nK0K0NJ0Nk5j5k5K5K0n%k0k0j0j0j0n%J0NJ0k0J0J0NJ0J0k5k0J5J0Nk5l5j0K5K0NN
8373A0j0j0j5j5k0J0M0M5M0M5M0J5J5L5L0j5n0n5k0J0J0N%Nnj0m0l5m0l0j5J5K5L0M0M5K5
8371A50L0j5j0j5l5l0k5l5k5k5k0J0NM5M5M5J5J0NJ5K0j5l5k5k5Nk0l0l0k0J5K0K5NNJ0NJ0
8368F0Nnl5%%%%j5K0%Nj5j5J5J5L0K0J5J0j5j5m0m5m5k0nL0L5M0L5M0K5J5nnn%J0J0L5L0J5
8365B30j0o0o0l5%K5L0J5j0NL0L5Nl0l0l0l5nK5L5L0%k0j0j0j0j0j0j0j0nj5j0Nk5k5NK0K5
8363D5K0K0K0K5J5K0%nk5o5n0k5j0J5l0m0J0N5Q5R0M0J0l5m0k0%nnj0n%l5k5nK5K0nnNNj5
8360F5k0k0J5nl0j5j5k0k0m0n0NNJ5J5L0L0M5M0J5J0NK5J0k0k0k0k5k0k5k5l0m0k5J0L5O0
8357e0O5M5L0j5l5m5%%J5j0k5l0k5j5%%J0%J0NN%%L0J5J5NNJ5J0J5J5j0nj5m0m5m5nK5K0J5
8354d5K5J5J5J5L0L0N%NNN%K0j0J5J0K5nl0l0m5n0p5m5k0j5K0N0P0M5K5%j0j5j0j0nL0J0J0
8352F0nnJ0N%J0nk5j0K5J5j0l0nM0N0K5%l0l5m0J0NNNNK0J5NNj0nnj0j5j5%nJ5Nnj0l0NJ0
8349D0J0NNnj0j5j0J0J0J0J0nj0nj0J0J0L5M5K0k0o5o0j5NL5L5NJ5K5K5M0J5j0j0l0k0k5l0
8346F5nj0%NNNK0K0J0k5j0K0L0NnnJ5J5J0J0J0NK5K0K0j5k5k0NNJ0J0j0m5p0p5l5j0J0J5k0
8343a5N%L5K0K0Nj0j5j5K5M5L0%k0k5J5J0K5K5j0nn%J5K0J5nl0n5m5l5j0K5J5J0J0J5Nk5l5
8340C0m0k0J0K0K5%j5%L0L0Nnj0nK0J5nj5k5k5j5nK5K5L5L0%NN%nk5k5k5k5j0K0L5%k5n0k0
8338c0j0%J5j5j0j0j0J5J0L5M0L0L0L0%l5o5o0m0%K5J0J0J5J0J0J0j5j0J5L5L0k5l0k0nj0
8335b5%nk5j0J5M5L0Nk5J0L0K0%nNJ0J0J0J0Nj5j5j5N%nj5Nj0nNNj0j0k0k0J5M5nn%%J0J0
8332F0Nj5j0j0K0J5j0j5k0j5j5nj5j5J0J5J0NJ0J0NJ0J0J0k0m0k0k0%NJ5K0j0J0K5K0%%K5
8329F0K0J0k0l0j0K0M5L5L5j0nJ5J5L0K5nj0nj0Nk5k5J0J0J5l0p5n0k0%Nnj0k0j5NNk0j5N
8327d5L5L5M0N5K0k5l0n0n5o0k0NNk0j5%L0J0J5j5j5J5M0N0Nj5n%N%L5M5N0L0j5l0m0l5j5
8324B0J5J5J5J0K5%k5k5j0K0K5L0J5J0j5n0m0NK0j0k5k5NJ0k5k5J0L0K5nj5j0j0j5j0j5l5
8321h5nj0j0J0J0L5L5J5K5K0K0N5N5L0L0%NJ0k5k0l0j0j5k5l5j0j0J0NM0L0L5Nl0k0l0o0o0
8319a0k0%K5K0J5K5K0K5K5J0Nj0j5l5l0k5%K5nm5m5j5L5N5K5Nk5l0l0j0J5L0L5K5L0NN%N%
8316A15%n%n%%%nn0l5n%%k0%J0J5K0K0j5j0j0nn%l5n%NJ0J0K5L0J5K0K0J5J5k0k5J0L5%k5
8313A10k5j0j0nj0j0j5j5j0%N%N%%N%N%NNj0j0k0L5M0%j5k0J0NNJ0j0j0j0n%%L5L5M0M0M0
8310B15M0L5%k0k5m5n0o5o0j0nj0nj5j5J0L5N5K0j0l5j5L0M0J0j5m0l0l0k0K5M0L5L5J0j5
8308A00m0m5l5j5j0n%nnL0K5M5J5%l0l5%K5L0nl0k5%K5K5J5j5N%j5j0J5J5K0J5K0J5N0M0J5
8305B20j0j5%j5nNNk5k0k5k0k5k0k5k5j5k5nK5K0%nnK5K5%nnn%%n%J5K0M0M5L5M0K5%J0nj5
8302B30k5k5Nj5j0j5j0j0j5j5j0j5j0%%%%%%%nj0k5l0%K5M5L0L5J5j0l5m5l5k5k0J0N%N%J0
8299@NNNj0j5j0j0l0k5%%L5M0M0L5%k5j0j0nj0J5O0M5M0nk5nnnnj0j5j0j0J5J5j5j5j0j5J0
8296E5J0J0j5%%%nJ5nl5nK5K5J5j5NNJ0J5J5J5m5m0m5l5j5J5K0L0J0J5K5nnj0J0K0%%J5j0
8293I0m0m0k5%K5N5Q0N5J0m5q0m5k0J5L0K0K0J5J5J0J5K0L0Nk5k0k0k0k5k0k0k5j0j5j5j0
8291a0j0j0j5j0%N%%N%N%%%J5j0j5j0%L0nn%n%%n%K0K0nnm5%J5L5K5%nj5j0NJ0J0J0J0NJ0
8288D0%%J5J0NJ0j5j0m0j0J0J0NJ0j0m0k0j5J5J5k0j5NL5L5Nj0j0NJ0J0J0k5J0J5J5J5K0K5
8285A20K0l5l5k5l5k5l0nJ0%l0k0%J5M0K0j0J0NL0L5J0J0n%K5L0j0j0j5j5k5l0l0m0j0j5%
8282g5n%%j0j0nK0L0L0J0M0O0M0J5Nnnj0nNJ0k5k5k0J0j0nj0j0j0j0J0J0j0nnnj0K5J0J0J0
8280F0NL0K5%Nj0l0k5nnnk5l5m0nnj5l5l0j0NnnJ0NL0%N%nJ0K0N0L0L5J5k0%L0J0j5k0k0N
8277A5L5K5%l0nK0J0Nk5j0j5j0K0J0nk5j0j0%n%K0J0%l0n5o0l0K0M5J0J0J0NJ0j0K5%NNNN
8274a0J0J5j5l5k0J0M0M5%l5j5%K0J0j0j5J5L0J5J0nNK5NJ0nJ5L5J0%j0j0j5j5j5j0j0k0l0
8271B5L0K0%nj5J0K5J5%k0j0nn%j0k0n%k5l5m0j0%j5j5%NL0N0N5L5j0l0k5k5l0k0J5L0M5L5
8268E0%j0m0k0%J0J5J5J5J0J5J5J5J5J5k0k0j5k0j0j0k5k0j0j0K0J5J5K5Nl0nj5nK0K5Nk0
8266A5l5K0K5j0l0j5J5J5j0%J0J0%%j5nM0N5N5L5J5k0p0n5l5%Nj0j0L0N5L5j0m5n5l5j5k0
8263f5J0J5L0L5M0K0K5J5J5l0p0n0m0k0J0J5L0K5J5J0%nJ5J5J5j0nj0j5j5j5j0j5l0%J0J0
8261c0J5NJ5J0J5J5nK5K0%J5J5J0J5%%%%NNNNk5l0%Nnj0k0j5k0j5nnj0j0j5%K0O0N5K5%j5
8258A25j5j0nn%nnn%nJ5J5L0K0nl0m5m0nK0N0K5nnnj0j5j5%%%%K0L0M0L5J5l0l0j0%NJ0%N
8255A55NJ0J0NJ0k0l5j0J0K5J0nJ0%l0l5m0%%M0N0K5k0m0m0k5%J0M5K5%j0J5K5J0l0n5m5k0
8252C5j0j0J5J0M0M5k5k5k0k5K5L5N0J5J0J0j0j0j5j5J5J0j0%k0k0NNnl5n5l5k5j5K0M5K0
8249B5j0l0k0k5k5j5J5J5j0nL0N0O0K5nl5n0m0L0L5M0K0L0%%j0j0J0Nj0j5%N%Nk0nK0nk0j0
8247D5K0L5K0j5m5j5K5O5O0L5nj5k0k0l0l0l5%K0Nl0k5k0l5o0l5NK5K5M0L5L5J5nn%J5J5N
8244A00k0k0nJ0nk0N%k0j0j5%K5K0Nj5j5nJ0J5nj5j5K0J5%n%%%%%nj0m5n0j0K0K0K5J5K0%
8241A5k5m5l0%j5Nn%%N%%N%K5M5M5K5J0NK5%m0m5j5j5%nL5N0L0%nJ0Nk0k5j0nJ0NNN%N%J0
8238G5J0J0NJ0J0J0J0nk0k0J5K0nk0k0j0j0%j0nj0J0k0m0l5NL0J5j5k0k5nnK0K5j0j0J5J5
8235a0J5J5K0K0J5K0K0K0j0nj0nnnj0nj5j0j5J0J5J0k5l0k0k0nj0j5j5j5j0l0k5j0K0K5K5
8233h5K5N0M5M0NN%n%%J5J5j0nj0j0J5K0j0j0nj0J0N%k5k5l0nM5J5nk5k0J0J0J0J5NNJ0J0
8230I0J0J0J0NJ0NJ0J0j0nk0NK0K5j0l5o5l0K5M5L5%l0l0k5K0L0L0J0J5%Nk0m0n0l0%L0M5
8227A00J5K0J5j5j5j5K0%%%NNN%N%N%N%N%%%%j5nl0l0l0l0j0j0J0J0J5M5K5L0NJ5k0k5%nK0
8224A25J5j5n0p0k0%L0M0L5Nm0n0m5j5J5J0J5J0J5%N%%nj0NNL5Nj0j5NN%NN%j0m5l5j0NNj0
8221e5j5M5L5M0L5J5j5l0j0K0N0K5%j0j5k0m5o0nk5n0l5l5J0K5L0O0P0M5K0j5nj5k0nk0j5
8218Ej5k0J0NNJ0NJ0NJ0J0J0J0Nj0j0J0K5L5Nj0m0l0J5K0%%J5L5M0J5K5L0Nj5l5l5j5%L0J0
8216A80m0n0k5j0j5j0J5K0K5K5L5K5nl5m0l5l5l5J0L5K5Nk0l0k5%NNNJ5J0J0k5%J0J0nNN%
8213D0NJ5J0J5K0L5L0K0nm5n%J5%k0j0j0NNNNk0m5m5m0k5NNL0K5K5K0L0M5J5j0nj0J0J5J5
8210A70J5j0l0k0o0l5j0L5M5K0nk0l5l5m0%L0N0M5L5K5n%k0l0l5k0m0l5j5K5M5M5K0j0l0o0
8208Ek5j0K0N0P5P5K5%j5j0J0J5Nl0o0m5k5nJ0J5K0%NJ5K0J0K0l0k5nJ0J5k0k0j0l0k5J5J5
8205F0J0nl0%%j5nnNJ0%k5m0l0%K5%l5k0j0K0NnK0J5J5N%K0K0nnN%J5J5K5J5K5K0J0L0K0K0
8202A95nj0k0k0j5l5k5J5L0Nj5j5nj0k5l0n0l5nK0K5K0K0K0K5J5j5k5k0k0NL5L5K0L0L0K0
8199A65j0l0k0J0K0J5J0K0%l0l0k0nj0j5j0j5j5j5J0NJ0J0J0NnJ5K5%nL0NJ0%J0J0j5k0k5
8197A00j5j5Nk0k0j5NNj5nJ0k5k0j0K5nj0%J5k0m5l5k0J0M5L0J5NnK5%nNK5%k0k5n0n0k5J5
8194a35N0K5NJ0J0K0N0N0M0K0k0m5n5k5K0L5L0J0k5j5j5k5k0k0k0l0j0%M0K5J0K0K5K0J5N
8191G5J0j0l5k0J0N0M0J5j5NL5J0l0m5n0l5l5%K5N5N0N5K5%l0l5k0nL0L5J5nk5j0k0j5k0j5
8189F5j0j0K0%k0l0j5NL0NNk0k0%%n%j5k5k0k0j5k0k5j5J0L5K5J5K0L0K5J5J5NnK0L5K5J0
8186A25k5l5l0%J5K5K0K5K0J0k0n0o5k5k5k5k5j0J5K5M5N5L5%j5%K0Nk5l0nNK5%J0J5%nj0
8184G0L0K5%%%%J5N%%l0%K0J5K5nk5J0j5nk0n0%nk5l5k5nj0J5M0K5K0j0K5M5K0j0k5l0k0l0
8181B5%N%%j0j0j0K0K5J0nl5j5j0%L0K0K5n%J0J5J5J5%nnnK5nj5nj0N%%nn%n%nj5j5k5k0%
8177@N%%J0M0L5K5%j5k0nj5m0j0J5L5M5K0K0J5k5k5nj5j5j0nj0nj0nj0nnnJ0J5J5J5Nk0nJ0
8175E0J0J0nnNNNj0k0n5j5k5k5NNNNNJ0NJ0NJ0NJ0J5NJ0%J0K5nk0l0J0L5N5M0L0nk0k0nJ5
8172A50nj0j5%j0nl0k5%J0J0nm0nJ0J5nl5l5l0%L0N0M5L0%n%nnj5k0j5K0K0L0J5j0k0m5n0
8169a0m0j5J5K5L5L5L5M0L5O0M5J0k0m5m0j0N%j0k0l0nj0j0j0nj0J5K5n%%%L0K0k5m5m5j5
8166EK5J0NNN%J0%NJ0NNK5nj5%L0J0Nn%%J5K0nj0nK0M0L0J0Nnl5n0o5k5%J5J5N%M0J5k5m0
8163A00k5J0J0%J0J0K5%l5m5n5k5%K5K0NK0J5J0J5%k5l5%L0M0M0K5nn0o0n0l0k0j0J0J0K5
8160a5M0M0J0k0l0l5j0J0J0M5K0K5n%NJ0K0K0J0J0J0J0%k0k0%J0K0j5m5m0m0j5j0NK5M0J5
8158I0j5m0k0j0%nJ0J5%%n%N%N%j0j5K0J5J5j0N%nj0NK5M0J5j0k5k0%%k5m0l5j0K0J5K0Nk0
8155e%nK5L0J5J5K0K0J5J5K0J5L5M0J5J0k5k0l5l5m5m5j0j5J0NL0M5Nnj0NN%%%nj5K0J0K0
8152A70J5nk0j0l0k5Nnnj5l5k0J0L0N0K0NJ0J5j5nj5j0NJ0k5k5k0k5%Nj5j5k0%J0M0M0K0j5
8149H5j5k5l0l5m0nM5L0%l5m0k0j5%nj5j5l0%K0J5K0K0J5K0J5K0J0K0j0j0j5k0NL0L5L5j0
8147E0m0m5k0nnnnj0l5j0J5P5Q0L0M0J5j0j5j5NN%l0n5n0j5K0J5l0k5J0L0K5J0j5%L0L5J0
8144F0j0n%%J5J0K0j0j5j0l0k5j0L5M0J0j0nJ0J5J5J5n%j5k0l5j0NNNNK0N5K5L0J0N%Nl5l0
8141A35l5l5j5J5J0K0nnJ0J0j0K0M0L0Nj0l5m5m5k5L0K5K5j0N%K5L5J0k0n0m0j5Nk5m0nL0
8139A5M5J0j5l5l0m5k0J5N0J5J5M5O5L5nl5k0N%%k5k0l5l0j5L0O0L5%l0m0k0j0j0K0M5M0K0
8136A25k5k5%%j5k5k5J0k0j5m5l5k0k5k5k5j0K0K0L0%%K5K0L0L5K5NN%nNM5O5O0L0j5m0l0
8133A30n0n5k5J5N0J0j5k5j0K5J0%j0j5J5K5%j0K0M5J0j5k0K0O0K5j0l5l5nj0nj0j0j0j0j0
8131F0Nk0k0NnK0K0nNj5j5N0P5P5M0j0l0n5m5j5j0j0nj0nnnnNj5n%k5k0j0K0L0K5%%K0K0K0
8128A30J5k0k0k5k0nnl0l0j5J5M0M0M0J0J0J0K5L0nl5nj0%L5nl0n5k5K0K5K5K0M0J0k5k5j5
8125A35j5%K0J0J0j5j5J0Nnnj0j5j0l5m5l5N%L0L0L0L0nj0l0l5n%nK5K0Nnj0k0J5J0k0K5N
8122G0Nk5l5l0%J0nk5l5nj0nj0j0K5L0N5O0K0k0m0j5M5N5N0K5nnnj0nnJ0j5m0l5J0J0%%k5
8120F0l0j0j0J0K5J5j5j5J5K0J5k0NJ5nnK5%NnNL5Nk5J0j0nl5l0k5l5k0J0J5M0L5%K0M0L0
8117A55K5J0K5K0Nk5j5m0o0o0m0j0k5j5K0L5K5k0k0j0%K5%k0l5k0NK0K0J0k0nK5N0Q0O5K0
8114B00j5m5l0l0k5l0k0J0n%k5k5n%K5N0J0J5J0J0%%%%j5j0J0NJ0J5L0%k5n0l5l5J5M0L5M5
8112A10J5k0m0l5j0K0%n0p0l5%M5M5%nnJ5J0J5J5J0j5%n%nn%%n%%j0j5J0J0%nJ0J5%nJ5J5
8109C5NJ0J0Nj0nK0K5j5j5J0NNk0j5J5K0j0l0l5m0k0%%K5J5Nk0j0j5J5L5K5nn%NJ0NNJ0NN
8106F0N%J0NNJ0%j0K0K5Nnnj0nj0j0J5J0nl5m5k0J5J5L0Nl0l0k5NL5L5%nJ0J5NNN%M5L5%l5
8103A45l5j0%L0n%k5k5nj0l0Nj0%k0j5%L0N5K5j0l5m0j5j5nJ0K0K0j5j0J0L0Nj5%J0J0n%J5
8100F5J5%j0j0J5J0%NJ0k0j5j0NNj5nnnn%n%nj0j0L5L0K5nnK5L0M0K0nn0n5k5N%%%K0L5J0
8097A30J0j0nNn%l5j5K5nj0k5nnJ5k0k0nl0j0j0NJ5%k0k5j5NM0L5K0K0N%J5J5k0k5m0NJ5%
8094B0nJ5K0J5NNK0K0%J0j0j0l5k5l0k5l0j5k0m0k5J0L0N0N5L5L5J5J0nl0n0l0j5NJ0J0J5
8091A0J5J5nnnnJ5J5k0k0%%N%%%%%n%n%J5K0j0k0k0J0K0K0K0K0j0j0NNnnj5j0NNj0k0k5%J0
8088@M5L5K0Nk5l5j0J5L5K5K5%l5n0k5nK5Nk5nK0L0J5J5j5l0j5J5M0J5k0k5K0L5K0%j5j5%
8086A10J5%k0k5NNk5l0l0j5j5J5J5K0K5J5J5k5l5k5j0nK0K0L0K0nnk5k0NN0L5Nj5k5J0J5n
8083I0nl0k0NL5K0j5j5k0K5%j0nk0NJ0Nj0j0NNJ5j0NL0L5J5nnnnnl5j0l5j5J5%K0NJ0NJ5J0
8080I5J0k0j5j5k0nj0K5K0K5L5J5j5l0m5k5NNK0M5L0K0k0l0k5j5J0n%k0k0J0J0J0NNJ0L0L0
8077A35%nk0k0nnJ5J5k0m0l0%M0N5NNJ0Nj5j5m0m0m0m5j5j5J0J5J0J5J0J0NJ0K5%l5k5j0j0
8075e5nj0J5K0J5J0J5J5J5J5J5j5NNnj0j0K5J0%%k5k0nJ5J5nj0K5K0K5K5n%%NJ5K0nj0K5K0
8072A95j0k5k0J0L0%k0l5j5j5%%k0nNk0j0j0K5J5j5j0%K0K0Nj5j5%NnJ0j0J0J5j5nk0NK0K0
8069I5%nk5K0K5J0k0l5nJ0L0L5Nj0l0l0J0j0m0m0m0j0K0NJ5K0K5K0J5J5J5J5J5j5m0o0k0N
8066a0L5J5%NJ0J0J0J5J5k5k5k0nK5j0l0m0k5%J5K0nn%nNnj5J5j0N%nK0J5J5J5Nk0j0nl0l5
8063g0j5NK0J5L0L0J0j0k5k5K5L5M0M5j0j0j0j0nnj0j0%nnnj0j0NNj0j5J5N0N5J0nj0k5j5
8061F5%J0j0j0j5j0%NN%O5O0no5o0j5K5K0j5j5l5nJ5J0J5J5J0J0J5J0J0J0NJ0l5o0o0l0K0
8058c5M0N0J5nl0k0k0l0l5j5k0%%L0O5N5N5J0k0n0k0j5j5J0J0J0k0nnNL5K0M5M5J5%l0m5N
8055H5K5L0%%%nNM0K0j0m5l5m5l5J0Nj0j0j0j5L0nj0j5l0J0K5L5j0j0%L0K5Nj0nK0K0J5j5
8053A05l0K0K0J5N%N%k5k0l5m0j0j0l5m0l5j0K5K0NJ0j0nj0j0L5M0j0nJ0L0M5L5L0L0l0l5
8050H0nnn%J5K5K5K0j0%j0j0nl5m0j0n%j0j0K5M5O5K5j5j5l0l5o0l0J5K5NJ0N%NNJ5K0j5n
8047F5NJ0j5k0l5k5J0J0J0k0l0j0k0k0j5J0L5M0L5M5J0j0m0j0K0O5N0J0m0m0j0J5Nk5nj0n
8045D5j0nnk5J0%k0k0m5j0L5L0L0%k0k5NK0M5L0K5j5j5J0J5J5J5nnj0nJ0J0%l5k5k5k0J5k5
8042ej5k0k0nnK5K5J0J5%%j0nj0j0m0l5nK0K0K5nnJ0NK5J5j5k0nnj0j0nj0j5J0M0P0M0L0J0
8039A05J0nnj0nk0k0j0K0L0M0L0L5L5nm0m5k0Nj0j5m0j5n%nj0j0K0L5J0j5j5j0K5%j5J0J0
8036G0n%j0J5K5L0%n5o5l5J0J0J0J5%J5K5nk0l5k0l0J0L5N0K0k0k5NJ0K5J0nl5n0k0J5M0%
8034A0Nj5k5j5K0J5J5NJ0J0NJ0J0NJ0J0J0NJ0L0J0J0J0j0l0o0l5l0j0%K0NJ0k5j5l0k5k5k5
8031a15j5K0K5O5O0N5M5K5J0k0n5p5nK5J5Nk0K5J5j5%%n%%%%%n%J0L0M0%j5NNl0m5o5j0l0
8028d5l5l0nK0L0L5J0K0L0Nnj0J5J5J5K0J0k0k0NM0M0j5o0m5j0K5K5K5K5K5K0nl0j5j0%%j0
8026H5j5nj0j5k0l0k5k0j5l0nnK5M0L5O5L0J0NJ5J0j5j5j0j0NNK0K0J5K0NNl0o0m5nK5K0J0
8023H5J0K0K5K5nk5l0k5j5%%J0j0k5k0%nl0%L5M0Nj0k5k5k5k5j0nj0nj5J0L5L5J0j5%%n%k0
8020d0J5J5K5%k5j0j5K5K0K5L0J5j0k0l0j0K0L5L0%Nk5k0k5k0j0nK0L5L5J0nnJ0Nnj0nj0N
8017G5J0NK5M0J5j0l5k5k0j5k0k0k0l0l5j0j0K0K0J5J5K0K0K0J5j0k0l0j5Nj5k0j5l0J0M0
8015c5L5J5j5J0M0J0%k0l5k5l0J5J0J0J0K5K5L5L5NNnJ0Nk5m0j0J5J0j0l0j0J5%k0k0%K0J0
8012D0%K5L0L0J5j5k5l5l5nj0l0l5l0J0J0M5M5N0M0K5j0l0k5k5l5k0k0nK0L5L5K5k0n0p0l5
8010h5nL0L0L0L0J5j5l0j0NK5J0%K5N0L5L0K0j0j5k5k0k5l0m0l5j5L0O0N0J5k0j5j5j0l0l5
8007Ek0J5M0L5%N%Nn%J0J5l0k5nnl0k5nj0K5J5L5N5N5M5K5nnk5l5m5l0K0L5K5j0j0J0J5nn0
8004A10o0l5k0nK0M5M0J5nk0j5j0j5j5nJ0j5m5k5%J5K0j0j0NNj0j5J5J0K0nj5J0NNn%j5j5
8002d0%L0M0M0L0%n%k0j0j0L5L5%m0j0M5M0K0j0l5m0l0l5nK5NJ0j5j5j0j5J0J0J5k0j5j5%
7999e%j0j5K0K0J0J0J5K0J0J5L5K5L0L5%%J0j0m0o5o0m0j5K0K0K0nK0L5L0k5n5l0%L0K0L0
7996A05L0n%k5l0k5nK0K0N%%N%L0L0L5J5k0m0l0k5k5k0k5K0K0L0J0j0nj0j0nnj0j0%nn%%n
7993B0%%k0j0nK5K5%k0k0l0n0l5j5J0J5k0k0%K5O0P5M5nl5k5J0L5K5n%l5l5k5j0J5M0N0K0
7991G5%%k5n0o0j5K0L0n%K5L0J5J0nm0o0o0m0NL0J5J5J5J5K0J5%%%%k0J5%j0%%n%nnn%J0J5
7988c5nj5m0j0J0K5M5J5NN%%K0N0L5j5k5NK0K0Nk5nJ0J5J5%J5J5nk0k0K0L0M0J0nk5m0nj0
7985A25nnl5j5j5NJ0%NJ5J0%nJ0J0k0j5k0k5NJ0K0%j5k0j5J5J5j5m0l0j5K0L5M5N0L0K0nl5
7982A05l0k0NL0L0Nl0k5NJ5J5K0J5J5j5J0NN%NNk0j0j5j5k0j5j0j5j5j5j5j0m0j0J5k0nnN5
7979a5N0N0L0J0J0k0j5J0Nj5j5n%j0nj0l5k0m0j0J5N5O0L5Nk0k0j5k0j0nnj0l5o5p0k5J0L0
7977a40M0L5N5N0K5nj5k0k5j5J5K0L5L0NJ0K0N0J5j5m5n0k0k5k0k0%NNNJ5J5K5K5nk5o5n5
7974f5m0j5K0N0L5L5J0J0J5J0j0m5o0j0J0J0K5K5n%K5K5J0Nnj5k5k5j0j0k5l0L0L0%%nnK5
7971@K5%%k5k5k5k0j0K0N%L5L0K5nJ0M0J0j5k5l0nnj5j5n%n%k0J5nnnK5K5nn%K5K5NN%Nj0
7968D5j0J5J5%nj0J5L0Nnj0j5J5K5L0%%J5K0k5k0k5k0k0k0k0k0j5j0J5M5%%%%K5%k5l0k0j5
7966b5J0NK5L0L0O5N5Nl0l0nJ5L0L0J0nl0k5k5l0l0k5l0l0k5l0nL0J0J0%K0J0J0j0nj0nNJ0
7963Ej5k0k0J5j0nnj0nnJ0J0J0J0J0J0NJ0NJ0K5nJ5j0J5J5K0K5j0nM0L5Nk0m0j5nnl5l5l5
7960a0J0K5K0J5k0%NK0L0n%nnn%n%j5j5k0k0j0j5j0j5k0J0M0L5L5K5N%k5n5n5k5J5J5N%M0
7957eM0nm0l0J0L0L0J0J0J5NJ0J0J0J0J5J5l5l5nj0nnnK5J5nJ5J5J0J5N%L0L0k0m5m5m5NN
7954E0J0NnnJ0NJ5J0j5j5NN%N%%nK5L0Nj0j0J0J0m0l5k5k5nj0J5J5%%%%K0J5N%nJ5K5K0nn
7951A10k5k0nJ5j0%k0k0J5K0K0L0k0m5n0j5NK5K0K0K5K5J0J5NJ0k0n0m0j0%%%N%N%N%NK0j0
7948E0j0K0N%%%J5j5nN%j0%%J0Nn%j0j5J5J0nj0l5m0nK0O0N0J0j5k0J0K0Nj0k5Nj0j5J0j5
7945E0j0nj0K5K0K5K5L5M0J5N%%n%nnnnk0k0j5k0j0l0k5nn%%%NNj5j0J0J0k5m5n5k0J0NL0
7942e5M0K5J0Nl0l0k0%K5L0M0M5K5J5%l0n5q0o0l5n%K5M5P5P5N0j0m5l5j5%%j0j5j5k0J0N
7940b0L0L5M5N0nj0k5k5nnnj0m5k5j5K5P5P5N0Nl5n5m0nnk5l0j5L5O5N0Nl5l5k0k0l5l0l5
7937g0k5j5j0j0j5m0l0nK5N5P0O5O5Nk0l5l0j0nJ0J0N%nj0N%%j5l0NK0j0nj0K5N0J5%%K0L0
7934G5%k5k0k0J5J5j5n0m5j5J0K0L0L0K0N%l0k5k5k5%NJ0J0M0M0N5M5K0j0k5%J0k0j5k5j5
7932E0J5nj0K0K0L0K0%%j5nJ5M5L0K5%l0j5k0k0j5m0l5k5NK5L0L0K5j5j5l5k5k0n%K5L0J0
7929A00j0l0k5k5l0k0J5L5M0J0l0n5n0l5NK0J0NK5K5J5K5L0L5K5nK5M0L5Nl0l0k5l0m0j5N
7927D5j0j5l0k0J0NK0N%%NnL0N5N0Nk0l0l0m0j0J5M5K5j0l5m0k5k5j5k0nK5nnk0%Nk0k0NJ5
7924i0L5O0N0K0k0j5J5J5Nj5nj0j5k0%NL5N0K0J5nnl0l0j0J0J0nnK5K0N%NK0Nj0l0k5nn%l0
7921D0l0j5J0J0j5j5nnNj5k5J0L5L5N0K5j0l0m5k5%K5N0M0L0%j5k0nk0nK5K0K0nl5j0NK0N
7918A10j5j0j5j0j0j5j0j5Nj0nL0k0k0J0K0K0K5%%%K5L0Nj0K0M0M0K0l0m0l5k5k0l0o5p0l0
7915a10J0L5M0K0NNj5K0M0L0K5j0j0j5nj0J0%%Nj0j0j5j0N%nnj0n%j5k0J0J0Nj0o0k0k5NJ0
7913a05%n%%%N%%%N%%%N%%K0L0K5K0K5K5K0L0%%j5j5j0k0NJ0k0j5nJ0K5j0nk0l5m5j0J5K5
7909c5K5M5N5M0J0%K0Nj0j5n%NJ5K0nnk5l0m0l5j5j5J5J0M5O0M5K0J0j0k0m0o0l5l0k5j5J5
7907a0L5L5K5K0nl5k5j0j0K0%N%Nj5j5j5j5NJ0nj0NL0L0K0Nk5k5k0n%j0k0l0nJ5J0j0j0NN
7904d5%N%N%N%N%%N%nNL5J5k0j5NJ0j0K0K0K0j5j5nnj5j5m5j5%NJ5K0K0J0J0J0K5K0J5nj0
7901F5m0l5l0%L0K0J0Nj0k5l0m0k0J5M0P5P5M5%j0nj0nj0j0j5k0k0J0J5K5%nnj0j0l0l0j5
7898a0j5k5j5J0M0L5K5%j5k5nNJ0nJ5L0L0L5nK5L0L0K0nk5k5nnj0nj5k5k5j5k5k0j5j5l0N
7896d0L0K5NJ0J0Nnn%L0M5L5Nm5o0j5J0J0k0k0j5j5l5j0J0M5L5nj5j0NNJ0NJ5J5%%NL0M0L5
7893A60K0j0l0l5l5n%%%%nl5k5NK5K0m5j5K0K0K5k0j5j0K0J5%l0j0j0J0J5J0J0j5j0k0J5J5
7890B5j5j5nnK0J0NJ0J5J0J0J0J0J5J0J5J0j5j5J0L5L0k0l5m5NL5N5L0k0k0k5k0l5l0k5NJ5
7887E0J5J5nJ5K0J5J5l0l0k5l0k5k5k5k5k0J0NJ5L0nN%NK5M5L5L5L0K0J5K0j5m0%l0%j5j5
7885H0nj0%nN%j5j5j5j0j5j0K0K5L5L0%k5o0o0k0J0K5K5nnnnj5k0l0m0j0K0M0N0J0N%k5k0
7882f5J0L0K0%%J5J0L5L0M0Nk0j5l5nK0K5nl5j5J5N5N0J0l5o0l0j5j5l0k5k0k0NN5N5J0k5
7879B5k5j0j0j5j5m0n0k0K5N0K5%NK5K0L0K5%%n%K0J5j0j0l5j0J0J0NN%l0m0j0J0L5J0J5k0
7877A0k0nK0L5L0O5NnJ5J0J0k0m0l5k5k0L0L0Nk5n0j0nNNn%%n%N%%k0j5J5NK5nj5j0NN%Nj0
7874enj0L0K5j0%%NJ0j0K5M0M0M0M0L0%k0j5j5m5m0j5nn%nl0l5n0k0%%J5J5J5J0nk5k5k0N
7871g0L0M0J5NNj5k0l0l5J0M0L5NK5K0K0K0J0J0l0n0n0k0NNJ0J0%%j0nK0K5n%%%nj0J0J0N
7868C5%J0M0J5K0NJ0j5j5k0j5j0j5j5j0k0j0%J0n%n%nJ5M5M0J0k0j5n0k0k0L0L0J5J0Nk0n
7865C5L0L0L0J0k0m0l5l0k5K0K5j0nj0n%NJ5J5L5J0j5J0N%j0nNJ0j0j0n%J0J0k5l5NL5N5J0
7862A20j0j5J5L5K0j5N%j0k5n5j0J0%%%NJ5M0J0Nj5nJ5N%nNJ0j0j0j5k0j5j5j5k5nK0N0L5
7859A25L0j5m0m0j5J0K0Nj0nK5K0%%K0K0nl0j0J5M0K0J5k5m5m5j0J5J5NNj0nj5j0J5J0NNJ5
7857A20K0K5L5n%j5j0J0J0%nnnk0m0m5j5K0M0M5J5%l5l5nk5k0k0k5NNNNj0j0%K5N5M0L0NN
7854A70Nj0l0%J0Nk0j5j5k5n0k0k0N%j0j5j5j5NNk5k0j0nnnl0%J5J0L5K5N0O0K0k5l0NJ5%
7851B5k0j5%NNj5k0k0nK0L5J5k0j5k0NK0J5NJ0NJ0K5K5%%k0NNK0K5J0nj0j5J5K5K5%%K0J5
7848A90j5j5k0j0J0j0k5k0k0L0K0j0k0%J5J5J0j5k0J0k5j0nJ5K0N%L0J5Nk0l5p0l5k0%%%J5
7846a5J0J5J0J0J0K0NnK5%k0j5%J5J5l0l0j0j5nj0%L0M0L5K0j0k5k0j5k0nnL0nj0j5k0NK0
7843A0j0j0k0%nj0j0j0j0%NNNn%J0J5K5K5M0O0K5l0o0l0j5j0j5k5J5J5L5M0N5K5J0J5nj0J0
7840A55NNk0k0J0j5j0j5j0K5nk0j5J0M0K0K0L0K5K5k0n5n0l0NK5K5%l5p0m0J0J0NNj0j5N%
7837EN%J0NJ0J0j0K5N%%%%%%%K0j5m5m5l5j0L5L0M0J0nnj5NNL0K5J0nl0j5nNL5N0J5j0m5k0
7834G5J0%k0m5j0J5K0nJ0NL0J5j0k0nJ0J5L0%j5j0j5j0J5K0%n%%k5k0k5k5k0k5k5k0nj0NN
7832i0J0J5Nk5j5%K0N0L0K0%nJ0J0L5M0J0J0K5K5j5j0k5k5l5k5k0J0k0l0j0J5j5j0j5j5%n
7829g0%%%L0N0O5N0K5Nj5nJ5M0K0no0o5m5l0nJ5J5L5M0L5J5j5k0m0l0k5l0NNJ5J5L0%l0l0
7826El0nK0J0j0nK5N5N0K5nl5m5k0nnj5m5%K5J5J0J5J0J5J0M0L5J0k0n5n0k0N%%L0O0N5L0
7824A85K0J5j0k0l0nJ0k0m5p5n0nK0J5K5N5M5J0j5k0l0l0j0K0J5nj5k0m0nj0j5j0n%L5L0N
7821A5m0m5l0%K5L0L0K5N0M0J5j5k0j5J0J0j5nj5j5j0j0j5j0%nnnJ0j5j5J5%L0K5L0P5M5J5
7818A90k0l0l0nnnj0l5m0k0j5m0j0N%l5m5j5L0L5K5L0K0J5NK5M5N0K0L0Nk0o5p0m0J0NJ0J5
7816A5K5K5K0j0l5j5L5L0K0nj5j0j5j0K0K0K5j0k5n5l0NM0M0L0nl0n5k5L0K0K0K5K5L5NJ0
7813A70j5k0NK0K0k0m5n0j0NL5K5K0j0j0j0j0NNk5k0%K0%n%K5J5j5n0n0k0NK0j0J0N5N0M0
7810A55J5j5l5m5m0NL5J5k0j0%%j5m0o0l0%K5L0L0J0N0N5K5Nn%Nj0j5nl5n5o5k5J0M0L5%N
7808B5J0K5Nk5k5j0J5M0M5L5nl5l5%NJ0J5J5%%j0l5o5m0k0%%j5K5N5O5N5N0K0j0m0m5m5k0
7805C5J5NnNK0Nk0m5j5K5J0Nk5k5%L0K5%l0k5J0K0K0K5K0NJ0L5L0K5j0k0j5nK0nnj5j5nj0
7802A05nnk0j0n%K0L0%%l0%L0L0K5nk5j0k0%%Nj0l5m5j0l5m5l5J5M5Q0N0L0%N%%J0Nk0k0n
7799I0j0J5k0l0l5l0l5l0l0l5l0J5J0J5M0N5N0Nk0k0NJ5J0J5J5j5j5j0nJ5K0J5K0j5j0NNK5
7797F5nj0j0NK5K5K5nnJ0J5K0%%nj0k0k5l0N%nm0k0k0j0j5k5k5nj0K0K5N0N5%n5l0J0K5L0
7794B5%%%%NN%N%NN%j5j5k0j5%l0j0j0NL5M5K5j5j5J5J5nj5nK0M0O0N5M5K0j5l0k0K0Nj5l5
7791A70l0%L0L0J5J5j0nj5j0j5j0j5j0j5j5j0l5l0nK5L5L0K5J0j5m5n5n0k5j5j0nnK5L0NJ5
7788EJ0J5n%K5K0K0J5%Nnnl5l0j5k0k5%J5M5M0K0K0j0l0m5k0NJ0k0j5K5L0K5J0J0J0J0j5j5
7786H0J5M5M0nj0K0J0k0m5q0m0j0J5K5Nnk5j0n%n%J5J0j5j5l5l5l0l5NM0K0J0K5K5L5J5k5
7783Ej5l5j0K0M0N0J5j0k0nnj5j0j0L5L0nj0j5M0M0L0M0nn0m0j5NNJ0NNJ0NJ0%NN%j5m0n0
7780C0n0k0NJ0N%n%%J5K0K0K0K0K0K0K0%l0l0%J5j5k0k0n%J0L5L5J0n%j0j5NNnnk0Nnnj0n
7777D5J0k0n%%nJ5J5J5K5J0k0l5j0j0j5NL0K0j5l5l0nK0M5M0L5%k0k0k0k0j0j0%L5M0M0K0
7774A60K0nnl0o5o0l0nnn%J0L0L0Nl0k5m5j0%L5J5NJ5J5L0K5L0%k5k5K0K0k5k5j5J5L5Nk0
7772F5o0J0Nnnj5J5K0j5nnnK0L0K0n%M0M0K5k5m5k5J0NK5nk5n0l5l0nnnK0L0L5j0j0j0j0l0
7769c0l5%L0K5L5M5K0j0j0Nj5n0m0l5nJ0J0J5J0J5K5K0K0%NK5L0K0l5k0NJ0k5j5NJ0J0n%K5
7766A00K0J5k0l0%K0j0k0l5nK5J0j0k5k5NJ0nl0k5%K0%nnnn%%K0K0J0J0NJ0%%%%%%%nk0k0
7763el0l5j5K0L0M0L5M5N0L0J5Nnk0j5k5k0k5J0NNNn%n%l0l5l0l0j0j5k5%J5K5J0J0j0j0J0
7760c5J5L0M0L0J0NN%Nnj0J0NJ5J0j0j0j5J5J0nj5J5Nj0J0n%%k5k5l0l0m5n0k0NL0L5L0L5
7757B5M5J5k5m0n0k5nnK5K0K0K0J5J0L0L5%%j5j0%%N%%%%%NNj0j0J5J5j0j0l0N%%%nnnn%K0
7754F5K0J5J5%Nk0j5k0j5J5K0K0nm0m0j5j5%%L0K5J0NnnnnJ0J0nnJ0NK5nnnJ0J0J0k0j0j0
7751F5%K0K0nj5m5n0o0m0J0M5N0M5J5%%k5k5l0nN0M5L0nJ5J0NNNNJ0J5%%k0l0J0NN%k5k5k0
7748F0k0k5k5j5k5l5j0J5K5K0K5K0K0K0K0nm0n0k5NNK0M5M5%m5m0nn%%k5Nj0n%%Nk5k0J0J5
7746g5K5j0j0%L0L0K0L0K5%k0l5l0j5K0L5M5J5J5K0K0j0j0nj0k0j5j5J5J5N0J0j0j5j5l0o0
7743A0k0K5L0%n0%K5K5L0J0%%k5%K0L0N0L0j5l5o0n5l5j5j0nnL0K5%nnJ0J5j0j0J0L5J5l0
7740C5l5j0L5P5L5L0%k5k5k5j0j0k0k5k0j5k5NNk0nnk0J0j0N%nK5K0Nk5l5k5J0N5L5Nk0l0
7738e5%%J5J0N%%%J5NJ5j5l0nJ5K0M5J5j5m0m5%L5J0J5j5j0N%n%%J0NJ0NJ0J0NJ0N%N%L5M0
7734A40j0k5m0k0j0j0l5k5k0k0K0K0L0L5L5M5K5j0nk5m0l5m0j5k5l0m0j0J0N%k5k5K0K5L0
7732a00K5L0L5M5L0Nj5NNk5l5k5%K5k0k5J0J5Nj0j5J5J0NL5L5M5M0J5j0m5m5m5m5k5NJ5J5
7729a5J5K0k0j0j5k0J0L5M5M5M5M0nm5o5m0j0nK5K5K5%%%%%nl5k0k5j0J0K0K5J0k0%N0K5k0
7727H5k0K0K0K0k0j5J5K0K0nk5l0k0Nnn%%n%%n%%n%%n%%%nk0k0j0k0k5k0j5k0J5J5%%nj0N
7724i5L0NNj0j0J5j0j5J5N5N0L5n%%k5l0l0m0j0J5M5N0K5K0J0J5nj0l0p5o5l0J0M0K5j0J0
7721c0L5M0Nm5l0nK0K5M5M5K5k0j5k0j0l0%j0k0k5NM5M0L0%nL0L0J0k5m5%J5Nk0n5m0l5j5
7718e0K0L0J0J5nnJ0L0K0%j0J0J5nj0%NJ5Nk5l0l5m0k5k5J0L5L5NJ0j5j0%%NNj5nJ0N0K0L0
7715I0Nl0l0k5k0NM0M5L5J0k0m5l5l5k0l0l5m0j5K0L0J5%nK0L0NNNNK0K0%%nK5J0J0NJ0nK5
7713I5nK0K0nJ0NJ0J0l0l0l5l0m0l5k5k0nnJ0O5J5K0%%L0Nk5k5j0j5j0K0L5L5J5nK0K5L5J0
7710A55j0nm5m0k0K5N0M5nk5j5K0L5J0j5l5o0o5k5%%%J5J0K0nj0K0nnnK0K0J5j0nJ5K0J5j5
7707H5k0k5j0K0j0nk0k5%nNJ0J5K0j0j5j5K0K0j5J0NNNj0nJ5K0j5j0J0J5%Nnj5j5j5J0J0%
7704D0nn%k0j5J5%%l0k0j0nnj5k5m0nj0nK0N0M0M5L0L5M0M0K0j0k0n0n0o0p0m5k0J5L5O0L0
7702b5Nm0n5k0nk0J0K5K5%%K0L0N%M5O0N5K5%%nl5nnj5%l5j0n%J0j5j5J5J5K0nk0l5nK5L0
7699D5L0j5k0J0j5l5l5l0%K5L0M0M5M5M0J0j5j5j5k0%Nnl0l0%J5nl5nJ0J0M5J5j0l5l5J5L0
7696F0%NNnj0J0J5j5nNJ5Nk5%nl0l5l5j5j5j0%%Nk5nnNJ0j0j5NL0O0O0O0L5j0l5m5m5J5K0
7693B5K5J5J5J0j5j0NJ0nj0nj0j0j0j5j0j5nJ0K0nj0k0NJ5K0NJ0L5J0N%L0K5%k5m0m0p0m5
7690h0N%j0n5j0L5O5O5M0J0j0j5k5k5%L0M5M0J5j5m0m0m0Nnl5J5J0J5J0nK5J5J0nK5K0%NJ0
7688A00K0K0j5j5J5J0%%N%k0j5J5J0K0j0%n%nK0K5K0nJ0NN%k5k5k5k5%NJ5J5J5K0J5K0J5J5
7685B45J0Nj0j0K0J5J5l5r5r0p0k5J5J0J5K0K0J5K0K0nm0m0m5J0L5K5J5K5K0K5J5j0k0j5k0
7682H5%%k5l0%K5J0NJ0NJ0J0%%j0l5n0k0nJ5L5L0%NnJ5L0L0K0%k0J0J0Nn%NNk0j5l0%n%K0
7679A20K0J0K0Nk5n0n0k5J0K5J5NN%Nj0j5j5j0Nl0k5%J5J5nnk0J0J5K0n%nK5%%N%%%n%%n%
7676D5nJ0j0j0J5j5N%n%N%%L0NNk5j5%nk0k0%J5N0N0K5J0j5n0m5j5J5K5L5M0K0nk5l5l5k0
7673C0NJ5J5J0J0nnNK0L0%j0k0j5j5NK0K5nj5k5n0l5j5K5J0nj5k0J0L0M0K5J0k0k0k5m0j0
7671c0K0M5L0%l5l0j0n%%NL0K0K0Nj0k0k5k0%M0L5L0Nnnk5l0k5%K0K5L5L5Nl0l0l0N%%%k5
7668B0n0l0K5N5N0L0L0J0K0%%%%j5j0NK5J0k0m5m5j0j0j0j0J5J5J5J5J5J0J5J0%l0k5%J5J5
7665A10J5J5K0j0k0k5k5k0l0k5j5l5k5j5NM0K5K0K5K5J0L0L0L0Nk5nj0J5M0J0j5l0l5j0j0
7663H5j0j0j5k0J0L0L5%j5j5J0J5n%nnJ0J0NJ0J0NN%m5p5n5j5K0L0L0L0K5k0k0j5J0NJ0J0
7660F5K0K5j0j0j0j0k0l0NNnnj0j0J0k0j0%K5J5k5k0l5%J0J0M0J5J5M0N5P0K5l0m5m5m5k0
7657C5k0J5K0L0L5L0nj0J0J5j5m0l5j0%%j5j5k0j5Nk0nK0J0J0%k0k0n%K5J0J5Nl0k0NJ5M0
7655C0J0%nJ0J5nNN%k5NL0M0L0M0J0l5n5n5J5L0J0m0nJ5K0j0j0%%n%%nj5J5nj0%nnnnnK0J5
7651F0%NnnJ5K5%l0j0J0j0j5k0J5L0K5K0K0K0K5K5K0%k5m0m0j5k0k5l0l5%nnJ0j5j5j5j0K0
7649d5K0J5K5L0K5k0l5j0K0K0j5j5n%L5N%L0L5K5%NJ0J5k0j5j0j0NNj5j5%%j0nnj0%j0nj0
7646D0J0J0k0k0nnJ5j5j0j0NNj5j5nK5%Nnj0J0NK5K5J5J5J5J5k0m0l5%K0K0J5K5K5K5M0J5
7643A95j5k0J0NNk5k5l5l5l5nnJ0J0NJ0J0NJ0J5J0J0J5J0j0j5NL0O0J0m5l5m0j0K0K0%%j5
7640A10j5nnk0J0NNk0j0n%n%%NJ5K0j0K0K0j0%%nl5o0k5nK5M0L5NJ0j0nNNN%%%j0l0o0n0j5
7637g5J5M0L5J5j5k5j5J5K5K5K5nnj0nl5l0k5k0%%N%K0M0N0K0n%NJ5%NN%NN%NL0K5L0%j0j5
7634A65N%l5l5m0j0J0NJ5K5j0nk0j5j5j5j0j0%J5J0j5%J5NNj5j0J0J5K5J5%l0j5J5J0Nnj0
7631E0J0NNj0N%%%n%Nj0j0l5k0k5j5J5K0Nk0%%J0K0j0l0l5%L0L5J0%K0K0K5L0L5K5Nk5n5n0
7629C0j0J0L5J5J5J5J5j0m0l0j5j5k0%L0L0%j5j5J0J5L0N5L0j5j5k0%%%n%nNj0l5n5o5k5K5
7626e5M5N5M5K0l0m5k0J5%j0k5k0NN%N%L0L0N5M5Nk0l0NNk5o0l5NK0K0j0%L5K5K0%NnK5%l0
7623A05k5j0K0Nj0j0N%j5k0NJ0N%nnk0j5%K5K0K0nnJ5J0J5J5%NJ0J5J0j5j5l5m5k0J0J5K0
7620H5M0M5J5k0k5m0k0%%N%j0j0j0j0K0K5K5j0k0l0m5n5m0J5M5N0L0nj0k0l0n0k5%K0K0nj0
7617f0J5J0J0J5j0nj0nnnj0nJ0J0J0L5M0L5K0l0n0n0k5k5N%NN%%%%j5nJ0J5%%K0L0L5N%J5
7614D0K5NnK0%J5NJ0J5K5J0k0J5J0J5J0j0j0j5%l0nNj0l5j5n%J0j5k5j0%J0J0%j5j5J5K0K0
7612G0L0%%L5K5J0Nj0K5J0%J5J0J5j5k5l0%nk5k5j5j5J0k0j0%J0j5k0J5K0K5J0J5J5j5m5m0
7609D0l0nNK0L0Nk0k5j0j5NM0M5N0M0L0J5nl5k5j0j0j5j0j5j0j5nj5j0j5j0NM0Nj5k0j0L0
7606E0L5N%NNNNNNK0K0j5nNL0J0k0k5k5k0k5nM0N5L5%l0n5m5j5J0Nj5k5n0n0k0J0L5M0J0%
7603@%%n%%n%J0j5%J5K0N%k0nk0j0Nk0m0nJ5J5K0K0J5K0K0K5J5j5k5l5j0j5j5k0k5%M0M0N0
7601D5%L0N0K5%nnnJ0j5k0J5J0J0nl0j5j5J5J0J0k0k0J0j0j0%nnnk0J0nj0nnnj0J0J0J5K0
7598E5j5k0J0J0nnnnNJ0J5J5J5J5%l0l5m0k5l5nnn%%L5L5L0L5L0K5nk5j5j0nJ5J5L5Nj0j0
7595I5j5j5j0j0k0k0j5k0nj0k0p0o5m0j0J5L0K5L0L0L0L0L0K5P0O0K5%k0k0k5k0k0j5k0j5
7592e%%%L0L5L0j0m0%%J5J0J5J5j5m0l0nJ0NN%%NN%NNK0K5N0%j5j5k5k0NNNN%N%NK5K0K0j5
7589A45k5Nj5j5l0k0k5k5NL5L0NnnNk0n0j5J0NN%%NK0nNJ0k5m5k0J0j0j0l0l5j5j0K0K0L0
7586h5L5O0N5M5M0O0K0J0j5l0l5k5l0k5k5%%%%J0J0J5J5J5J5NJ5J0j5%NK0K0j0j0l5l5%M5
7584A50L0k0l5j0j5m0n0j0J0J5J5K0N%j5J5K5%j0j5%%j5p0m5m0j0J5%K5L0%J0L0K0J5J0NN
7581E0NNN%Nn%nn%%n%l0l0K5K0L5L5K5j0k0n0o0j5%NL0L0M5K0j0j5%K5L0nj5j5l5nk0k0l5
7578a5nJ5J5nnk0NJ5K0J5J5J5J5J5K0J5J0Nj5nnk0J0Nk0k5k0J5K0nj0n%nj0nnJ5J0j0j5k5
7575A5k0K5L0%n%n%%%N%K5%k5j0j5J5J5NNj5j0n%J0j5n%n%%%%%j5j5l5l0l5l5nK5M5M5L0L5
7572B5L0L0J5K0n0m5l5nj5j5l5%J0J5J5J5nj0nnJ0J0L0M0K5J5N0M5L0k0m0l5j5j5j5nn%J0
7569F5J0K0j5p5p5m5K0M5M5L5L5K0j0nnnJ5J0NK5K5j0j0j0j0l5l5j0K0nl5l5NK5K5NNM0M5
7567A15J0j5l5l5l5l5J0NK0K0J0k5l0l5k0j5l5%M0P5P5M0j0j5m0m5l5nNNl5l0J0J0n%K5K5
7564c5J5J0J0J5J0J5J0J0NJ5J0J0K5J5K5K0l5l0m0l0k0j5nK5n%j5j5J0Nnj0j0j5J0J0nk5j0
7561d5K5J5k5j5J0%n%%%%n%K5J5K5nm0k0L5O0N5K5nnk0k5l0l5k0%N%J5J5j5j5k5%nnj0j0j0
7558g0nNJ0M0O5N0K5K5%K0j0k0%%%Nk5k0j5J0J5l5l0J0J5%k5l0k0nl0k0j5NN%j5k0J0J0%%
7556h5J0J5%K5K5J5j5j5J5L0K5%%K0%Nk0l0l0m5j5j0nNJ0L5O0M0K0J5K0K0k5l0l0k5l5j5J0
7553a0J0K0NNJ5K0%K5J0J0J5J0L0K0K0j0l0k5j5J5J5nl5m5NL5K0j0m5m0m5m0k5%J5J0%N%%
7550d5%%K5K0K0K5M5M5M5L0Nl0l0m0m0l5j5j5j0j0K5N5N5K0j0m0n5l0J0J0NL5M5J5k0k0J0
7548A00J0J0J0J0J5j0Nj0m5o5m5l0%K0J5%j5j5L0M0K5J5NNNL0M0J0l5m5n5o0m5l0J5J5j0%
7545h5NK5K0J0j0j0K0L5L5J0J0J5K5K0j0nJ0J0%nJ5nNJ0nJ0nN%J0Nj0l5l5k0J0J5n%n%J5J5
7542A15%j5k5%K0K0J0nl0o0n5l0l0j5nJ0K5K5M5N0N0M0K5%k0l0j5j5l0nK0K5J0j5l5k0nL0
7540F0NJ5J0J5nl0j0j5%Nk0l0k0NJ5N5J0J0J5j5j0%j5j0j0nj0j0j5k5J0L5L5j5k0j0K0J5j5
7537B0m0l5%J0J0j5J0L0K0M0K0K0j0m0l0k0k5NNL5L5M0M0J5k0k0nk5n0k0J5N0P0L0K5J5J0
7534B15%k0m0l5l5m0k5%j0j0k5%K0nl0j0%J5J0NL0L5P5P5L5j0m0n5n5k0%J5%j0%nk0k0J0J0
7532C0K5K0j0l0k0J5K5NNN5P0K0n0p0o0l5K0K0NJ0J5K5K0nn%k0j5l0l0%N%NNNK0j0j0K0L0
7529G5L0j0j5%K5K5nk5n0n0k0K0O0J5k0m0nK0j0l0k0j5J5K0K0L0K5L5M0M0nl0k0%%j0nk5k0
7526F5nj0J0NJ0K0j5j5%%%NJ5J5j0j0k0Nj5j0J0J0k0k0n5l0NNN0N0M5%k5l5l5n%%l0o0l5n
7523a40L0N5L5K5j5j5J5J0J5M5M0M0K0k0k5k5K0K0K0nl0nNNNNM5J5%l0J0NK0K0nj0J5K5n%
7521B35j0j5J0J0nk5k0j5k0j5nnj5m0j5J5NJ5j5j0J0J5k0m0m5j5K5J5K5L0J5K5j0l5NNK0j0
7518G5n0k5J0NM0O5M5%j5j0%l5l0l0n%J0L5L5j0J5L5M0J0o0n0k5k0k5%L5L0K5nn%NNNJ0J0
7515A45j0j5J5NJ0%k0k5k0k0k0k5k0l5j0J0NJ0NK5K5nnJ0J0J0J0K5K5nnnn%nj0nj0nNl0m0
7512el5%J0L0O5P0M0K5Nj0m0n5p5o0m5j5L0N0M5L0k0l0m5l0k0J5K5L0J0nj0%L0M5K5j0l0j5
7510B5J5K5O0M5L5J0k0k5k0j0J0J5%k5m5j0J0J0J0N%%N%%N%N%N%l5l5l0l5k5k5l0m0k0J5L5
7507h5J0nnK5K5j0j0%%J5k0nNK5K0NM0J5J5K5J0L0Nk0l5k5n%J5N%nJ0K5J5nj0%%%nn%nnj0
7504F5j0k5k5l0nK0L0O0M0L5J5%Nj0l5m0l5nj0J0L0L5L5j0nj0j0j0j0nnj0K5NNk0k5j5k0J0
7501D0L5K0K0nl5m0m5k0J0NNK0K5K5K5nn%nJ0M0L5J0k5j5k5k0k0k5k5k0K0K5L0K0%M5L0J0
7498A70%%n%NJ0nnk5k0NNn%k0j5j5j5j0J0j0j5j0j0j0nj0nNJ0nk5m0j0K5K0K0K5K0K5L5M5
7496A40K0L0nnk0m5l5l0%M5O0L5j0j5J5K0Nk0l0%J0J5J0J5k0j5n0n5o5l5j0K0L0L5N0K0J0
7493A20J5j5j0Nk5k5k0N%k0k0NJ0Nk0nnJ0J5k0j5j5j5nL0K0L0N%NL0L0Nl5l5l5l0k5NL5L5
7490B5L5Nl0k5NNJ0k0j0j0nj0l0nJ5k0j5j0J5P0K5K5n%NJ0J5K0J5j5k5k5J0L5L5L0nl0l5l0
7487E0%nJ0J0%N%N%N%NNNNNj5j0NK0L5%k5Nj5%j0nnj0j0%k5l0k5j5NN5L5K0nj0n%k5k5NNn
7484B0j0j0j0J0J0%k5l0%J0J5J0Nj5j5%%nj5NN5P0M5%j0k0m5m5l5j5K0K0J0J0NJ5J5J5J5N
7481H0J0j0k0k5NJ0nj0J0L0K0nnJ5L0nl0l5m0NNN0N5J5J5N%nnk0k0j5j5j5j0%L0L0%l0l0K0
7479H5J5J0Nk5k0J5J0J5J5k0NK0J0K0j0j5n5j5J0j5k5J0NNJ0%%K0j0J5J5nnK5K0%j5l0k5j0
7476F0j5l5l0j5k0K5K0N5%m0m0j5j5k0j5J0J0L5L5O5O0M0J5%Nl5m0n5k5%NNk5j5k0J0J0L5
7473B5L5K0nl0l5m0j0K0J0NNJ0J5J5J0L5M0L5M0nl0j5j5nj0J5J5nl5m0nk0k5nj0l5m0j5L0
7471e5M5N0M5N5nn0m5n0n%nnK0K5J0L5N0N0K5K0K5J0k5n0o0l5j0NJ0NK5L5M5J5j0j5l5l0n0
7468F5n0j0j0J5J5K0J5Nj5k0k5J5N5O0K5j5m0l0%NK5%%j5j5%n%n%%%n%n%n%nn%NJ0NNNJ0N
7465H5J0J0J5J5Nj0j5l0j0nl0l0nL5L5L5L5J5J5Nj0k0m5k5NJ5%j5j5N%NNl0k0J0L5N5N5N5
7462B45L0%l5k0j0nnk0l5l5nJ5K0K5%j0j5m0n%%nj5k0Nj5nK5K5M0NN%k0nnK5%l0j5J5J5nk0
7459I5%%%%%l0l5j0j0n%J5J5J0NJ5M0Nk5n5n5m0j0NNNk0k0j0nn%%L5O5O0L5j0nl5l5l0m0n
7456h5NNL5N0O0K5k5k5j5j0J0J5J5K5%N%K5K0J5K5K5M0K5nm0l0k5k0j0j0NNm0o5m0j0J0M0
7453C0N5P0O0K5J0k5l5n5m0nJ0nl0m0l5%K0N5N0K5J5%j5l5m5j5K0%j0m5k0K0N0K5J0J0NJ0
7451A20J0J0NJ0nj0nj5k5l5j5K5K5nnj0NNNNj0j0j0j0nj0nj0k5j0J0M0K5J0j0j0nj0K5NL0
7448A00n%%%N%N%N%%k0k5j5k5k0k0j5k0k5NL0K0NNNNj0j0j0j5j0j5j0j0k0k0l0nK0N0M0L5
7445b0J0L0L5M5J5k0m5l5j0K5J0%k0k5k0k0NNNNk0k5j5k0j0J5K0J0%nJ0K5L5N%j0NNJ0NK5
7442D0J0nl5m5j5J5K5K0L0J0m0j5%J5N0NNnl5k0nJ0J0%%%%j5j5NJ0nl0m0l5j0J5M0M5M5J5
7439E0%l0k5NL0L0J0j5j5j0j0J5Nk5l5k0NK5J0Nk0k5k0j5nnK5J0j5m5%M5M0K0L0K5K0K0K0
7437A10j5j0J5L5K0j5k5nnJ0K0L5Nj5k0nK0nk5j0j5nJ0NL0Nj5l5j5J0N5M0M0J5%Nk5l5k5k0
7434A40j0j5J0J0J5j0n5j0j0%J5K0K0j0m5k5j5j0j0nnk0l0j5J5K0K0J5J5%NJ0J0J5J0NJ0J0
7431I0J0%J0Nk5l5k0J5K0Nj5j5n%j0%j0k0j0j0k0j5j5k5nJ0Nnnj5k0K0K0J0J5L5K5K5K0K5
7429F5J5L0Nj5l0k0nJ0Nk0j5m0m0%L5L5M0Nj0k0J0K0Nnk5l0k5k0j0NL0L0M0L5J5j0nJ5J0J5
7426A30J0J0J0M0K0j5n0m0k5j0NK0K0J5K0J5j5k5j0j0l0l5j5nk5j5k5%J0J5N5O0L5Nj0j0N
7423A30j0nn%k0j5j0j5j5j5k0j0%J0NNj0j0J5J5K0J0Nj5J5J5N%l0l5l5l5J0NK5L0J5j0k5k5
7421c5j0j0j0j0K0K0L0L5L5L5J5J5j5k0l0k5l5l5j0j0k0j5nJ5%j0Nnj0J0M5N5N0L0J0J0nn
7418A05nl0k5l0%Nj0j0k5l5j5j0k0%K0N5O5O5P0K0k0m5k5k5J0M0nnk0k0j0m0k5k0k5k5m0j5
7416a25M5M5O0L5nj0nj0%%N%%%K0j5%%nnJ5j5%%NJ0J0NNNJ0J0NNNNK5K0j0nJ5K0J5j5j5L0
7412A90K0nj0j0j0nK0M5O0L5J5j0m0l5n0k0Nk5l0n5n0n5nj0K5K0J5K0J5J5K5L0J0J5j5j5%
7410A25K5K0nj5j0nnNNNJ0nnr0r0q0k0L0N0N5O5K0L0%l0l0l0M0L5L0k5j5k0J0Nj0j0K5K0K0
7407A30K0%%J5M5N5K5%j0l0l5l0l5l5m5j0k0K0J5L5L0NNNNNNJ0Nj5j0j0j0j0j0Nk5l0k5J5
7404F0Nk5l5N%J5j5%N%NN%K5K0L5L5%l0l5l0NL5L5L0j5m0m5j0nn%%%%j5J5L0L0L5K5L5L0M0
7401B55K0j5o0m0l0m0l5n5k0K5L0L0K5L5K5L0L5j5j5j0j5j0j0j0j0k5k5%n%l5k0J0J5N%K5
7399F5%J0K0%J0J5nnj0j0J5J5j0j5j0j5k5l0j0J5K0J0j0J0L5M0J0l0k0k0N%n%k0k0nJ0K5j0
7396D5l5j0K0L0J5j5%Nk0j5K0J5J0Nnnj0j0J0J5J0j0j0J0%J0%j5nnj5m0nj5j5nj5K0L0N0N0
7393I0L5J5nk0nnk5%%nl5m0j0%%j5j5j5j5J5M5K5NNK0L0L5nj0l0k5n0k0nnL0nNK0j5K0J0J5
7390D0K5nm0l0nK0L0J5j5k5j5NNJ0L0O0L0k0m0n5l0%K0L5L0K5%k0k5J5L5K0%j0Nj0j5%NNk0
7388H5j5J0Nk0j0j5K0J5j0l0%N%j5%NL5N0K0L5K0K5L0nk5k5%nnj0l5k0j0nJ0Nk5j5%J0K5J0
7385A20k0nJ5J5J5j0n%j0l0%J5j5k5l0j0nm0m5%%%j5NL5J5n%J0J5nj5%J5L0N0O0L5j0k5l5
7382I0nnnj0J5J5%l0l5j0K0K0NJ5n%J0J0J0NJ0J0j0K0J5K0nnn%k0j5j0j0j0j0j0j0k5N%Nn
7379D5l0k5%J5N0M5M5M5no0o0m5m5l0NK0K0K0K5N%j0j0j0j5L0L0L5M5L5M0j0m0k0k0k5k5l5
7377C5m5k5nK0J5NNj0nK5L5M5%j5J5K5K5%Nj0k0k0j5k0m5k0NJ5J0j0j5%N%%K0K5j5j0l0NJ0
7374A5J0K5K5j0n5l0J0NJ0NJ0%k5m0J0J0J0%n%%j5J5J0j0l0l5%K0L0K5L5L0J5n%J0NNNNNJ0
7371A10J0NJ0NNNJ0J0%nK0K5J0l0k0k0NNk0j0j5j5K0J5j5j5m0m5k5NK0M5N0M5NNl5m0m0j5
7368D0%K5K0nl0l5j5l5m5l5j0nnj0k0j5j5K0L0L5O5O5N0K5K0K0n%j0m5m0m5nj5l5k5l0l0n
7365a55K5M0M0N0L0J0J0k5k5n0m5n5n0m5NM0P0P0P0M0J5n%J0J5j5l5j0j0%NN%K0J5K0K5n%
7363A00N%k0k0j5k0k0J0K0J5Nl0k0k0J0M5K0%l5l0k5l0%L0J5K0K0K0J5K5K0J5J5nl5l5l5l0
7360@j0J0L0N0L0K5j5k0j5k0j0J0K0K0%%K0J5n%J5K0J0NNJ0m0o0o0m0NNJ0NJ0NK5%j5j5K5
7357F0K5K0K5nl0j5J5L0%m0l5j5j5J0M0K5K5J5j0%j5l5j0J5%nl0m0n0j0L5M5K0Nk5k5%j0j0
7355b0j5j0J0NJ0J0j5j0%L0K5nl0o0l5k5j0K5j5k0%L0M0J5j5nl0%L5L5L5N%%%%J0M0K5K0J0
7352I5k0j0%J0J5j0j5nJ5L0K0J0j0J0NK0K5j0j0k5j5nnk0j5k5l0nJ0K5nj0m5n0k0nK5L0M0
7349A5M5K5nk5j5k0l0k0j0%K0M0O0O0L0%l0k5k0j5n5l5j5L5L5K0n%n%j5j0N%K0J0nj0l0NJ5
7346D0K0j0nj0nJ0k0nnK0K5J5K0K0K0J5K0NNNJ0k0j5J5J0L5Nk0o0k5nNJ0nnnK5M0J5k0j5j5
7344A40nj5j5k0j5j5j5J5J0J5J5nL0J0J0%%%k5k0k0J0J0l0k5l0k0NM5L5M0l0k5%L0L5%k5k5
7341G5j5j5J0J0L0J0k5k0k5%J5J5j0j5NNnnj0K5K0%Nk0m5l5m0m0NK5J5J5j0j5K0K0%N%%J0
7338a0J0%%K0K5nnn%%%J0J5k0j5NJ0nl5n%%nK0O5O0K5k0o0n0l0nL0P0P5O5K0l0p5n0l0NM0
7335A10%Nk5n0nnL0N0J5J5%%J5j5k5l0j5nj5j5m0l0l0NL0K5L0L0N%k5k5j0j0nj0J0NNNJ0N
7332A5J0Nnn%nj0j0nJ5J0J0K5N0N5L5J5j0J0Nk0k0l5j5N%k0k5l5nK5L0N0K0n%k0m5m0j0j0
7330C5n%nL5L5nL0K5nNNNNj5K0%%n%%nnj0j5o5r0n5m5j0NM0M0M5K0K0J0J0K0K5L0%m0l5j0
7327D0J5N%m0m0k0NK0j0nj0%N%NNNnK0J0j5K0J5K5N5L5M0L0nl0l5l0nm0l5k0k0NJ0K5K0L0
7324H0%J5K0j0n5n0j0J0J0L0K5Nk5j0nj0j0j0nk0J0J0J5j5j0J5K0nnL0K5%%J5J5M5L5K0j5
7321A80m0j5l0l0l0nNK0J5K5K0K0%l0m0l0k0nnK5L5J5j5k5%K5J5j5l5n5l0%J5K0NK0K5nl0
7318el0K0J5J5K0K5K0j0nk0J0J0J5Nk0k5J0%Nk0j5%%L0K0J0J0NJ0K0J5%l0l5j5NL0M0j0l0
7316I5l0k5l0J0K5J5j0j0K0J0%%J5j5j0k5nJ0k0l0%j5J5%%NNNNj5NJ5N0L0K0J0j5nnj5Nk5
7313F5J0J0k0k5%M0N0L5J0%Nk5k0m5m5j0K0K5K5K5nk5n0n0n%%%%%%%N%%j0j0j0j5j0j5j0n
7310h5nK5J0J0J0J5J0J0NNNNK0l0%K5L0Nnj0J0%J0J0j5j0%%L5J0j0l5l0%J5J5n%nnj0j5J5
7307C5J0J0J0nnj5K0K0K5nj0J0M0L0J0j5k0l0l5n5n5l0nJ0Nj0nnj0L0N5M5L5J5J5J5J0k5k5
7304I0k5k5L0L0L5K5%n%n%nnnNk5l0k5n0j0j0j5j0NK0%j5%NJ5K0K0%k5k0J0J5J5nnk0j5j0
7301b5nj0nn%L5K5nj0J0L5N5K0k0k0j0J0K5J0J5J5j0l0m0j5J0K0J5nk0k5k5nnNJ5J0%%%%J5
7298E0J5N%nJ5M5J5nk0%%%%k5k5%K0K0Nk0l0j0j0%NJ5N%l0m5nJ0J5L0K5%k5nL0K0nl0l5m5
7295c0k5J0K5J0K0L5Nj0j0%L0K0k0j5k0NN5M5M0j0n5m0l5J0J0j0j5k5k5n0n0j5L5K5L0L5K5
7293A0J5J5J5J0k5l5m0m5j5K5N5N0J5j5%%J5J5J5J5k5n5l5m0J0NK0K0K5K5N%j5j0l5m0nj0
7290f5%L0L0M0K0K0j0l5m0%J0K0K0K0K5L5J0J0j5j0k5NM0L0K5k0n5l0j0j0J0J5K5K5N%l5m0
7288G0j0L5M5k0m0l5J0J0nj0%K5K5%m5m5j5K0K5K0nl5j5j5%nK0K5n%n%%n%%l5l5l5l5j5J5
7285a25L5L0K0K0J5nk0k5%%K0J5L0L0J0J0%l0k0j5n%%nj5j5k0J0L0K5K0J5NN%%%n%%%nJ5J5
7282F5J0J0J5J5J5J0j5k0k0k0k5k5j0j5%j0K5K5K0J5J5j0nj0J5M5K5K5J5k0m5k5J5M0K5k0
7279A50l0nJ0J0j0nn0j0NL0J5j5l0l0j0j0j0j0%NN%j5J5%nK5L0nl0k5NK0K5%%N%nj0J0J0J0
7277F5Nj5j5L5K0nl0m5j0nj5l0j5l0j5NK5K5J0J5K0K0J5K0J5K0K0NK5K5N%%Nl0k0j0J0%l5
7274H5o0m5k0K0L0J0%j0J0n%%K0J5m0k0%K0K0%%n%n%nnK0K0j5l0j5NNJ0nnnnK0K0nnL0K0%
7271G0Nk0nJ0L5N5J5k5k0%nnnj0nj0j0J5K0J5J5J0J5L0%k0m0n5j5l5l5l5l0nL0N0K0%%nnk0
7268a0k0k5k0J5J5N0N0%nn%%%%%nnK0J5NNNNj0j5j0j0k5k5nnj0nl0k5nL5O0L5K5%l5l0j5N
7265a0nnj0j5%K5M0J5k5k0nnJ0J5L5J0j5j0j0nJ0Nk0j5nK0O0O0N0K5m0l0m0l5m5l5j0M0K0
7262B5K0J5k0K0J5J5l0o5j0K5L0K0nk5l0%%L0N0O0O5%Nn%k5k5m0j5J5J5K0j0k5j0j0J0nk0
7259H0l0j0nJ0L0J0j5Nl5nL0K0L5Nk0%j0NNJ5K0nj5j5k0J5nn%nn%j5j0%NNJ5%k0m0j0J5K5
7256E0J0Nj5j5j0j0j0J5K0%k0m5l0j5j0K0J5L0K0K0K5K0M0J0k0m5l0l0j5J0M0P0K5%j0NK0
7254A40J0J0nl0o0n5l5NK5L5Nk0%J5K0NJ0nn%j0NNNJ0j0nJ5K0NK5L5J0k5n0n5o0n0k0J0J0
7251f5J0J0L5K5%NJ0NK5K0K5L0J0Nj0l5l5j0NJ5K5Nk5k5j0J0NK5K5J5%j5k0%K5J5%j0nK0K0
7248A60%k0j0J0J0k0k0nJ5%l0k5k5k0j5j5k0nj0J0J0k0j5nK5L0%%Nj0l0k5J0L0L5L5L0K5j5
7246H0k5j5%%j5j0j5j0%%%%J5L5nK0K5j0%%K5L0NJ0NJ0J5L5J0j5%K5K0Nk0j5k0k0k0j5j5k0
7243A05k0j5j5j5K0M0K5K5K5nj0j5k5k5l0k0j5j0J0L5K5L5K5L0k0m5l0k5j0%nnj0nj5k0j5
7240b5K5M0J5k0m5j0J0M0L5j0j5j0j0k0k0%L0N0J0J0J0nnl0%%K5K0K0J5J5nm5m0j0L0M0J0
7238A25k0nnj0nnnK5K0J5J0N%J0J0NJ0NNNNN%n0n0j0j5k0k5j5J0K0J5K0K0nnJ5J5j0j0%N%
7235A10N%%%%%%%%J0J0NNN5N0Nm0p0m0nL0M0J0k5k0m0l5k5k5j0nK5K5L5J5%NNNk0k0k5NK0
7232G0L0K0K0Nk0l0N%l0l5m5%K0%%NNnnJ0J0J0J5l0l0k0k0J5J0k0k0%L0%Nj0j0nnj0K5%n%
7229d5%J0J0L0L5K0J5K0K0l5o0p0k5K0M5K0j0k5l5J5J0J5J0%K5K5K0nj0k5NK5J5J0J5nK5N
7226A15J0J5Nl0l0l0l0l5k5l0k0j0L0N0L0J5J0M0L5Nk5nj0k0k5NNK0K5K0K0K0j0k0n0n5m0
7224b5J5M0O0J0j0j0J0J0j0nj0j0NN%nn%%%%%%%%N%%%%NNj5k5n0k0NJ5J0nk0k0nnnnk0j5l5
7220a35nL0N5N0L5L0K5K5K5J0j0j5J5%j5j0%nnj0nnnnn%nNj0k0J0%j0j0NNnk0J0M5L5N0L5
7217A85J0j5k0k0j5k0j0%k0m0k5NJ5K0J0NJ0j0l0nJ5L5M5M0L0%m0o5p0l5NNJ0NK5K5J5K5%
7215A00nn%j5j0K5L5L5Nn%nnj5NK0nj5j5%%%%%%%%%%%N%%%%l0l0k5l0nK0J0k5k0k0NNJ0J5
7211A0L0N0O0J0k5n5m5k0k5o0m5%L5M0L5M0L5J0N%j0j0k5k0j0K5j5j0j0j0%Nj0j0j0K0L0L5
7209E0K0K5J5J0nnJ0J0K0%l5o5l5l0j0K5L0L5M5M5K5nl5m0l0k5N%J0N%nnnJ5NN%N%NNNNj5
7206H5j5j5J0J5j0j5k5%nnnJ0J0nl0l5j0j5j5K5K5K0L0L0K5L5%J0k0m0l0K0J0Nk0%NN%J0J5
7203H5Nk5j5J0NJ0j0j5j5j5J0J5K5nnm0k5j5NL5K0K0nnnnJ5J0L0K5K0j5k0k5m5k0J0J5NNJ5
7200F5M5O5K0N%%%j5j5k0j5%nJ0J0%k5j5j5j5l5o5m0nK5J5J5J0J5M0L0j0l5n5J5K0K5K0J0
7197G5j0nk0NK0J5NNJ5M5K5K5%%j5j5p5p5o0j0J0M0M5M5nnnl0j5k0K5K5Nj0k0J5K0K0n%k0
7195F5j5%%%l0k0j5N%k0l0N%K5K0K0K5L0Nk0k5nnl0l0j5L0N0K5k0j5k0j5k0J0K5K0nn%nj5
7192b0k0J0J0J5K0J0k0j5K0L5%j0j5%Nj5j5N%NNL0K5J5J5J5J5J5nj5K0%%%Nn%nnJ0N%k0l5
7189I0k0J0L5J5j5k5n%nj5j0J5J5j0l0m5j0J5J5k0k0k0NN0N0L5J0nNj0l5n0k5N%K5K5M0M5
7186A30L5J0K5K0nk5m5l5m5m5l0l0nK5K5J5j5j5J0NNk0nNK5NJ0K5NJ5J0J0K0j5l0k5l5l0j5
7183c5K0O0O0L5M0L5j5o5o5m5%K0nNk5k5NNNJ0J0k0k0K5K5O0O0L5L5j5j0nnnm0p0o5k5J0L0
7181C0K5j0nj0j0J0Nk0k0K0K0Nk5l5NJ0J5%Nk5j5l5%nnK5K5J0J0nK5K5K0N0P5M0%n0n0m0m0
7178E0nnJ0J0n%J0j0j0j0l0k0l5l0j5NM0M0N5N5L0%j5j5l5nJ5K0K0j0nj0k0j5k0j5J0M0M0
7175A10L5J0Nk0l0j5J5Nl0k0%%%%%Nk5j5j0NJ0nnnj0K5K0J5K0K0K0J5K5NJ0J0J0j0nK0K0k5
7172B05l0l0k5k5k5l0j5j0K0L0J0%nK5K5L0L0nk5%K5K0%K0K0Nk0n0o5n0k0J5J0NJ5J5J0L0
7170A35%j0j0j0j5%k0k0NK5L0L0L0j0m0l0j5J5N0M0J5k5k0k5k5l0k5l0k5L0L0K5L0%%N%N%
7167A15N%j0j0nj0j0j0nj0J5NJ5J0j5j5K0M5K0n%nL5NNNj5j5%%J0k5nnnnnnk0j5%nJ0Nnl0
7164E5l0l0%L0K0J5j0j0%%J5J0K5K5K5J5J5J0K5K0M5nm5l5m5nN%NJ0NNNl5q0n0J0M0J5K0J0
7161A00k0m5n0o5l0nL0L5M0K0K5NNNk5J5j5%NK5M5M0L0k0k0k0k0j5j0j0j0j5j0k5%nnj0nJ0
7159b0k0k5J0K0J5N%nnNL0L0Nk5k5%%nJ0M0O5N0N%%k0j5%%%Nm5j5J5J5J0k5k0j5J0j5j5j5
7156A5J0NNNK0k5l5l5K0J0%%k0k5o5o5k0J0J0L5N0O0P0L5K5j0k0k5k5k0j0J5M5P5M5K5k5l5
7153A30m0n0l0%J0Nl0k0J0NL5N0L5J0l5k5j0j0j0j0N%j0j0NNj0k0nK0L0O0K0j0l0k5%K0O0
7150A25Q0M0j0nnJ0J5nl0l5m0k0l0J0J0N%k0k0nNK0M5L0K0J5j5j0J0Nj0j0%J0k0l0n0m5j5
7148B5%J5K0K0J5K0%N%NJ5J5j0nj0j0nj0j0nJ0M0J5K0k0m5m5j5%Nj5j5n0k5%L5K5j5k0%J0
7145a5N%%%%K0K0J0J0NJ0%k0j0j0j0j0j0nk0j5j5j0NL5N0N0K5%k0j5j0nNNk5k5l5j5L0K5L5
7142D5L0j0%k0k0NNk5k0k5l0k0%L5L5L0L5K0L0J0J0K0j0k0k0%%%%j0nnnM0L5%l0n0k5%NK5
7139F5L5J5j5j5l5m0l0J0P0O5J5l0l5j0NJ5Nnl0k5%J0NJ5nnJ0K5L5nk0l0J0J0K5L0J5%l0o5
7136F0p0n0k5k5j0%J0J5nnj0K0L5M5J0j5k0k5NL0M0L0M0L5L0nk5%K5K5%j5j0nJ5K5J0nl5m0
7134A05j0NNnnk0j5k0k5J0K5K0%j0k0%K5L0J0k0l5n0m0k5k0k0J0L0O0L5K0NNj5j0J0J5k5k0
7131A5NL0Nl5j5J0J0J0nnJ5L5L5J5%j0j0nk0k0k5k5j0j0j5k0l0m5nK0L5N0M5K0J0k5k5l5l5
7128f5k5l5%L0N5Q0O5O0N0L0J0k0l0j5%NNk5k0nj0NNj0m5j0nj0nj5nNk5%NK0L5M5J0J5j5J5
7126A55K0nj0%J5J0k0K5K5nl0m0%NK5M0J5k0m0k5J0K0NNk0k5J0J5J5j5l5k5l0j5N%k0l0l0
7123b0J0NL0K5k0k5K5N0N0Nj0j0k5k0k0J0K5J5K5M5J5j5m5n5J0M0K0k0l0%M0K5j0nnj0nn%
7120A15nJ5J5J0J5j5j0j0j5l0m0k5NM0K5J0J0L0K5%Nk0j5nnj0nK0K0J0NNJ0k0j5k5j5J0j5
7118A00l5k5%N%Nl5%J0J0J5J5NN%K5K0Nj0k0%k0k0l5j5J5K0Nj0k0nj5%L0J5%nnj0l5NM5M0
7115G5L0NJ0nl0k0j0nnnnNJ0%j0k5J0M0L5M0J5J0n%n%%nnn%%%j5j5L0nk0j0n%%%l5nN%N%n
7111F5j0l0l0NL5N%NNK0K0J0k0%%%Nl0nK0nk0l0nM0%nj5j0nnNM0L0J0nnJ0NK5K0L5L5Nk0k5
7108A75k5n0n0k5NK0J5NJ0nj0j5k5J0L5N0N0M0Nj5j5k5k0l5m0j0J5j0j0%K5L0%j0j0k5NJ0
7106G5K0nnnnn%n%%nNj0%n%%%L0J5J0K0J5J0K0j0j0j0%m0l5l0m0j5k0J0J0K0K5M5N0K0k5j5
7103A00j5%Nj5j0n0m5k0k0J5M5M0J5nnnnNNj0j0j0nNL5N0N0K5j0N%j5m0m0p0p0l5j0K0J5N0
7100c5K5L5%Nj5j5m0m5J0J0K5K0K0K5J0j5j0K0J5K0%NNk0j5j0J0J5J0Nn%J0J5%%j0nj0nj0
7097E0j0j0j0J0J0nnl5%J0J0M5N%NJ5J5J0J5J0k0n0m5l5j0K0K5M0M0M0L5j0l5k5k0k0k0k5
7094B0k0j5k5k0k5K5K0K0K0j0J5L0L0%nnn%n%nM5N0L0L0L0J0j0l5m0l5j5j5K0J5M0M5J5k5
7092A95n0n0l5m0j5j0J5K0L5%K0K0K0J5%nnl5k5k0%N%%N%j5j5J0J5L5M0J0k5NJ0K5L5nl5l0
7089A20l5k5l5l5%L0L0J5J0L5L0L5N%%K0j5k5k5k5k5l0nnnNL0M5M5j5m0l0k5N%%N%%N%N%N
7086H0Nj0nnnj0nj5N%L0K5%J0J0K5J5J5nnl5nnnnNJ0nl5k0j0J0NN%%%N%J0nK0j0NN%N%NNN
7082A15k0k5l5n%NN%N%nJ0J5nj0J5J0j0l0k0J5L0Nj5%%%%%%j0j0j0nJ0J0J5K5P0M5J5J0%n
7079B10l0l5k5m5l0j0K0%k5nK5L5L5Nk0n0l5j0NNj0j0%J0K0j5m5n0K0J5L5J0J5j5m5m5m0l0
7077a60K0N0O0N0K5%k0j5%%%%N%N%J5nk0L0Nj0nNL0%k5%K5L0%l0l0%L0K0j0l0l0j0l0m0nn
7074g5j0l5j5K0%k5k5NJ5L0K5K0K5K0K0K0J0Nk5j5k5k0%J5K0M5L5L0N0N5L5J0J5K0J5j5m0
7071B35o5n5k5j0j0n%%Nnj0j5j5J5J5J0J5j5j0L0L5N5O0L0%k5m0l5m5k0nj5j0%Nj0j5j5J5
7069E0J5K0K5K0K0K5M5M5L5J0J0k5k0l0j5j5J0J5n%k0k5m0l5k0k0l0l5k5%J0K0L5L0L5Nk0
7066A00n0l0l0j0J5K5L0K0nk0J0J0J5j0n%N%Nj0j0J0NK5j0nnnnNNJ5k0%%%%n%L5M0K5L5j0
7063A90m0l5j0nl5n5n0k0L0M0K0%NN%j0j0J5J5K5K5M5J5k0k5k5k5%nJ0J0K5K5J0k5l0k5J5
7061G5M5J5J5j0l5NJ0K5L5%NJ5J5nm0n0n5n5n5m0NJ0NK5K5L5J5J5J5%%%n%nn%%Nj0j5K5%j0
7058D5j0n%K0K0NJ0NJ0K5K5L5L5L5k0n5k5j5K0L5Nl0n5o0l0n%n%k0k0nK0M0J0k0k5k5NJ5K0
7055A0L0K5N5N0J5j5k5k0J0NK0K0j5j0j5j0l5l0nK0K5K5M5M5K5%k0k0n0m5p5m5nL5L5NNJ5
7052H0K5K5J0nk5k0nnj0nj5j5n%l0k5j0K0L0L0L5K5Nl0k5%J5Nj0l5m0k0NK5J5%J0NJ0J5J0
7049F5Nnnl0j5J0M0N0K0%j5%k0l0m0%L0J0j0j0J5K5J5%j5k0j5J0K0nnnnnk0nK5j0n%nnK5L5
7046I5K5n%K0N0L5L5%nl0k0k5k0l0%nk5m5n0n5j0NL5K0n%j0nj0%%%%k0k5NL0M5L0M5L5%l0
7043H0n5n5m0l0k5J0L0M0J5nNK0J5Nk0j0j5k0n%K0K5K0M5M0J5%m0o5o0m5j5J5M0L0K5%%J5
7041EK0K0K0NNJ0NJ0NJ0Nj5k0j5j5j5j5k0nj0J5K5K5J0J5J5J5J5J5J5K0n%k0j5l5n0m0j5J5
7038A0J5NNNK5K0j0J5J5J5J0j0k5j5J0NNj0l5k5k5j0K0Nj0j5k5k5k0J0M5J0nj5%K0J0NL0K0
7035E5%k0l5%L0L5L0%k5n5o0l0J5N5M5K0l5m0l0k0J5L0K5N0J5Nj0l5l0l0l5%N%L0L5M0J0j5
7033D0j5j5k0J0%k5n5n0%M5N5K5nj0j0j5NNnl0k0J5K5nk5k0J0L5J5J5k0j5j0n%L0J5J0J5J5
7030A0L5L5N%j0j0j0J0K0J5k5k0k0k5J0M5M5Nk0k5k0l0j5M0O0L5J5K0j5j0l0l5k0m0l0%%n
7027a0j0J0K5L0nl5l0j0J0L0K0j5j0nnL0L5L0nk5l0l0%%K5K5J0J0NNM5J5J0J5%%j5j0J5K5
7025A75K5J5nl5n0n5m5k5J0N0J0%nl5m0l5k5j0NL0M0L5nl5n0l0j5NK5L5N5O0N0M5K5K5J0j5
7022B15k0k5j0j0Nj5%L5L5J0l0n0%J5%j0l0%J0NNNj0j0k5l0J5L5J0k0j0%Nk5j0J5K5nk0j0
7019G0n%nnJ5K5j5k0l5NM0L0L0%nJ0Nj0k0j0N%j0j5l0l5k0J0L0J5K0K5L5J5Nk0nJ5K0J0nk5
7016A40%L0J5j0j5%l5l5m0k5NL5K5N%k0j0nj0j5j0j0J5J5K0J0NNK5K0J0J5j5j5J0J5J5j5m5
7014A05k0K5L0K0%%l0j0j5K0J5n%J0nk5J0J5J5nnJ0J0N%J0j0l5o5o5l0%K5K0J0K0J5J5J5J5
7011A10j5j0J0J0J5%k5j5j5J5J5j5j5%Nnnnj0J5NNk5k0J0M0M5NN%L0L0J0nl5nJ5J0nn%nl0
7008A35l0l0j0L0J5nj0K5N0M0k0j5k5k0NNK0K0J0%j5m0o0n0nL0K5nj5NNk0k0k0NJ0j0j0K5
7006B5K0L0L5J5m0l5m0j5K0L0%j5j0k0m5p5p5l0NN5Q0P0L5%k5n%NNN%N%J5J5J5j5j5j5J5M0
7003F5K0J5j0j0%NJ0J5K0nNNj0j0k5k5l0l5k0J0K5%k5k5n%k0J5K0K0n%K0K0NNn%nnJ0j5k0
7000@J0J0J0j5k0nJ0%%NNM0O0N5K5J5J0j5k0%l5j5j5k0k0J0M0L0j0k0k5NJ0K5L0L0K5J0k0
6997B15l5m0nj5%Nj0j0j0j0J0J0Nk5k0%K5nk5n5m0j0nK5K0K5M5M5M5M5J0Nnm0o0o0n0j0K0
6994A0N5M0M0j5k0k0k0n%k5l0k0%J5K0%%%%N%%NJ0J5%nj5j5%L0M0J5k0k0k5nK5J5N5%j0j0
6992A15n0j0NK5L0k5l0nj5m0l5j0L0K0L0K5J5j0l0l0j5j0L5M0K5N%L5J5J0K0J5M5J5K0j5k0
6989B25m5n0k0J0J5J0J5J0J5k0n0k5NNk5j0j0j5j5j0j0j5nj0j0j0j0NL5J5K5L0L0K5%n%nn
6986I5n%nnnnK0K0L0Nn%j0j0j5j5%k5j5j0j0j5j0j5J0k0k5Nk0k5l5nK0K0K5N5N0M0NNL0L0
6984A55nl0j0L5M0J0j5j0j5j5j5j5l0l0nnl0k5k0J0L0L5M5K0%%j5j0J5K0K5j0nnn%j0nJ0j5
6981I5k0J0nnj5N%j0n%nK0K5nJ5K0J5N%%K5K5J0J5%J0nl0k0k0m5n0k5K0N0N5J5l0n0n5n5n5
6978g5j5J0M5M0K0K0K0J5%%%NNN%Nk5k0J0L0J0J0k0j5%NNNl0%L0%k5k0%Nj0j5j0j0J0J5J5
6975E0J5J0J0J0J5J0J0k5m5o0l0%L0J5J5j0j5j0nK0K0J0J0%nk5k0j0l0l0k0J0K0M0M0M5N5
6972A20K0%j5j5nj0nK0j0j0nJ5K0j0j0%nJ0K0j5NN%NJ5J5%j5j0K0J0nj0j0Nk5m0l0j0K5K5
6970H5J5n%J0L0J5nl0n0n5n0m0k0J5N5O0O5N0K5J5J5J0j5n5m5m0j0J0J0J5J5J0J0J0J0j0l5
6967I0p0n5j0K0J0nj5j0J5J5J0K0J5J5N0L5K5k0m0n%%K0j0j5k5l0nL0N5K5J0%j0n%k0k0j5
6965G5j0j0j5%NN%J5K0Nk5l0m0k0nK0K5L0K0M0M0K0N%l0l5k5j5%J0K0K5K5j5j5n%J5J0nj0
6962A20J0NK0L0NN%K0K5nJ5j5m0m5l5nk0k5k0k0l0j0K0M5M5K0nl5k0j5j5l0l0j0K5L5J0j0
6959A5NNL0K0nl5m0k5k0l5l0k0%NN%%nJ5J0J0J0M0M0K5K5K0K0nk0k5m5k0l5j5nNJ0M5M0M0
6956E5L5K5%j0k5m0m0n0l0NL5N0L5Nj5m5k5j5l0l0l5j0K0J0k0j5j5nnL5O5P5N5J5l5n5j0L0
6954a0K5L5j5k5k0j5k0k0k0j5k5J5L5M5J5j0j0m0l5m0l5%M5O0O5N0M5L5L5j5m5m5j5%%L5L0
6951I5K5nl0l0k5J0%k0%%%Nl5%NNJ5J5k5j5%NnnNM0Nk5l0J0K5L0j0j0j0K0N0K5j5l5k5NK5
6948F5K0J0J5j0j0k0j5k0k0j0j0k5l0nK5J0J0%N%K5J5J5nnK0J5J5j5j0j5j0j0k5n%l0NK0N
6946a0NJ0J0J0J5NNNNN%J0NJ5K0K5L5NJ0k0j5l0n0m5nM0M5J5j5k0J0J0k0m0k5NK5Nn%J0nJ0
6943G0NNNNNNNJ0NNNNNNNJ0NN%j5k0Nnj0j0j0j0j0j5nj0j5j0j0j5j0nj5j0j0k0%J5M0L0L0
6940E0K5L0M0K0j5j0j0j0j5j5j5j0N%J0Nj5K0J5j0j0j0j0nj5j0j0j0n%n%n%%nN%%NnnK0%j5
6936@m0nL0L5M5M5L0%l0l0k5j0j0J5J5J5j0nn%%%%J0J5j5%j0J0J0j0nk5l0k5m0l0k0%NJ5K5
6934f0J0K0K0K5J0j0n%L0J0Nnnk0k5j5k0j5j0l0j5nJ5K5L0L0J5J0J0K0K0J5K0K0K0J5J5%k0
6931A50k0Nj0k0j0j0k5m5m5k5NL0K5Nk5n0m0l5M0O5O5L5j0l5k5k0%N%NN%NN%J0K0nj5%K0K0
6928E0N%%%L5Nk0k0l0J5J0n%%Nl0Nn%%j5J5L0K0%k5k0nK0M0N0J0%m0l5j0K5K0k5j5%N%NNK0
6925I5nk5n%j0K0j0k0j0NL0Nk0k5k5NNN%Nj5j5J0NNJ0NN%J5j0K0J5j0%k0%K5L0nl0p0k0l0
6922f0%Nj5j5%%%%n%NNJ5N0L5L0J5%nnK0K5K0K0nnl5l0l0l5nn%%j0j0j0j0M0L5N5M5J5k5l0
6919H5l0j0nk0k5m0l0j5%K0K5L5L5J5J5%%n%l5l0j5j5NK0J5%k0j5K5L0J0j0j0j5nj5J0K5L0
6916C5J0k5m0n5j5N%NNK5K5L5L5L0nl0l0k0j0%%J0%j0k0m0k0%K0P0M5K5Nnnj0l0k0nK0M5M0
6913I5K0Nk5l5k5j5NK0M0M0J5Nl0k0j0J5L0NNj0j5J5J0%%%Nk5l0NNnk0k5%K5L0K5nl0l0l5
6910C0l0k0k0j0K0j5j0j0n%NK0M5N0J5%Nj0j5m0l0l5l0l0%K0O5N5L0j0k0k0J0K0J5Nj0j5J5
6908D0K5J0j5l0k0J5J0nl0k0NNK0nj5NJ5J5j0nk5k5J0k0k5j0L5O5M0J0j0j5k0j5j0NJ5j5N
6905E%%%J0J0J0J5J0NJ0J0%N%%J0J0J0j5o5o0m0k5%K0N5O5J5nl5l5nj0j0j0J0J5NJ0NK0K5
6902E0nj0j0%NJ0J0j5j5k0j5N%%%j5j5J0J0NJ0nK0K5j0k0j5NJ5J0Nj5j5j0j0J0J0j5k0NJ0
6899b5J0J0nj0j0nJ5J0NJ0nj0NN%NNNN%K5K0%k5nj0k5j5k0j5k0j5NK5L0Nj5NJ5M5K0%J5NJ5
6896H5nK0K0%k5l0l5l5m5k5J0J5K0n%nK5J5Nj0j5J0M0K5J0Nj5m0j5J5J5nj0nj0k0NJ0M5J5
6894E5L0Nk5j5j5k0k0l5m0j5NJ5L5K0j0K0K5L5J5j5J0L5L5J0j0J0L0M5K0%j5j5n0n0k0j5%
6891G0%J5J5%j0NJ0K5J0J5nl0n5m5j0J5L5L5J5J5J5NNk0l5k0j5k0j5k0NNNN%NNNnnj5k0nn
6888a5nj0NL0N5M5j0l5m0j0K0K5j0j0j5J0L0%j5j5%L0J5Nk5j5K0J5j0l0m5nNJ5K5j0j5l0j0
6885c5nNNnnK0L0K0%NK0M5M0P0K5l0n0%L5Nl5k5k0j0j5j5j0j0j5K5J5J5j0nJ0Nj0k0m0k0l0
6883b5j5J0J5N%%%J0NNJ0J0j5j5K0J5%k5k0J0J5%%k0nJ5L5K0N%%L0K0J0%j5j0nk0j0nnJ0N
6880G0n%J5J5nnk5k5l0k0K5L0K5L0%nj5j0j5j5%%nk0j5J5J0j0%k0nnNJ5J0j5%N%%N%%j5%J5
6877EK0J0nl0Nj0nK0K5J0k0nl0%K0%L5J0j5k5m0j5J5L5L0K0%J0L5L5NJ5j0nn%k0k5N%j0j5
6874G5l0m0j5k0k0k0%L0K5N%L0K0NK0K5J5l0n5m0l0j0%L5O5L0J5j5j0j5%nnL0L0N0L0nm5q0
6871D5q5p0l5k0%NL5K5J5J0L0K5K0K5NNNNK0K5j0j5j0j5j5j5k0j0j5j5j0K5L0K5K0K0J0K0
6868I0j0nj5k0k5k5%%%%J5K0NJ0J0J0j5j5j0j5J5M5N0J5j5m5l0k0%L0K5%nnJ0j5l0l0l0l0
6866f0nL5M5L0%NL0N0K5%%k5k5j0J5L0%j0j5N%n%%j0j0j0J5J5K0k5k5NJ0J0NnJ5J0nNJ5K0
6863A70nk0l5k5Nj0l0m0l5j0K5K0K5K5J0%k0j5J0J5J5n%J0J5J5K0%Nk0J0K5J0J5%NJ0k5k5
6860A40k0k5k5j5l5j5NL5K5Nk0k5l0k0j5j0K0J5L5L0K5L5J0j5N%%%%%k5k5k5k5k5k0k5k5J5
6857f5K0K0J5K0K0J5K0Nj5n%nnnnnnn%j0nj0nK0K0j5l5m0j0NL5K0M0L0k0m5m0%%N%K0J5J5
6854EJ0j5L5L0K5j0n0m0j5J5M0N%k5k0j5j5N%j0nj0j0nj0nnNNJ0NJ5K0K0j5J0J0L5L5J5K0
6852I5L0NJ0k0%nn0m5k0j0k0K0N0M5J0k5k5l5NJ0NJ0j0j0K0K5j5j5NK0Nk5nK0J5J0j5nN%K0
6849H5%l0nK5K0l0n0k5%J0K0N0L5%l0j5j0j5m0l5j0L0M5M0L5k0m0l0k5l0k5m0j5J0L5L5K0
6846b5J0L5N0%nk0k5j0j5nNm0m0k5K0L0L0J5l0k5j0K0L5O0L5L0J5nJ0nk5l0l0l0k5J5J5L0
6844C5Nm5%K0J5%%J0J0%NNN%J0J0nnj0j5nK5M5K0j5m0l0%%M5L0Nj0j0K5K5nnnn%nnnnnj0j0
6840I5j0j0j0%j0nj5j0K5K0n%%J0J0j5j0j5j5j5j5J5K0M5K5%j5j5l5m0m5m0k5k0k5NL0M5O0
6838a5M0M0%J0K5K0J0n%J5Nnj0l5l0l5l0j0j5J5K0K5N0K0%l0%NJ0nnnnJ0J0J0nk0K0J0nk5
6835G5l0nj5nnk5%%K0nn%%K5M0N0K0j5m0l0%L0NJ0j0k5j5j0j0K0J5L0L5J5Nnj5l0l0j0J0N0
6832A15N5M5%n0q0n0k5Nj0nNNNNNJ0NJ0NJ0NM0M0O0M0J5j5k5k0l0m0k5K0M0L0J0%j5m5n0k5
6829G5J5J5J0M0J5j0l0n5l5j5K0M5N0K0%k5l5%J0J0J0J0nk0l5%NnnJ0J0nnJ0J0j0nJ0NJ0N
6827A20k0j0j0J5J5n%n%NJ0J5%l5o0o0l0nK5K5%%%K0K5j5l5n0m0j5K0L0L5L5J0%nJ5J5J5J5
6824F5j0nj0nk5Nj0j5L0L0%%%K5J5J0K0J5J5J5K0J5L0Nm5n0m5NL0L0NNj0nj0nNJ0k0k5k5n5
6821C0n5k5k0NK5K0J0j0j5J5N0M5K5nJ0J0K5n%l5k0j5n%n%n%n%n%nnL0%j5j0k5k0k0k5k5k0
6818a00k5k5K0M5L5L5J0K0K5N5J0l5o0j5L5L0L0L5Nk5nj0J0NNm5j0j0J5J0k0k0NJ0n%l5k5
6815b0j5j5j0j5j0NJ5k0%N%nJ0J0NNK5j0nK0M5M5J5j0j0J0M0L5O5j0n0j5k5J0K0k5%nnnnn
6812I0nnnj0J5j5l0nNNJ5k0%%K5K5L0K5L5L5L0M0J0J5l5o0n0m5k0k0j0nj5j0m0o5p5k5L5M0
6810i5L5M0Nk5nj0k5k0j5K0L0NJ0L5P0M0nnNNJ0NJ5J5%k5nnnnj0j0j0j0J5nj5k0m0n%NK0K5
6807C5J0k0l5k5j5J5L0M5N0J0j5NNk0l0k0N%nnnk5k5%J5L5M0M0L5Nk5n0o0k0NJ0n%J5J5j0
6804A0nJ5J0%%%%%%%%%%J5J5NJ5L0L0J0j0nj0%K5J5J0%l5l0l0l0l5l0nK0M0Nj0k5j0NJ0j0
6801Ej5%K5M5J0J0j5l0m0l0nJ5K5L0K0k0l5m0m5n5l5j5K0K0L0K5K0K0N0N0M5K5n%Nk0j5l5
6798D0o5n0nL0K5K5k0n0m5j0nNJ0K0K0J5J5J5K0NJ0%nnn%K5M0L0J0J5nl0m0NL5M0K5K0%Nk5
6795A40k0k5k0%%J0J5k0m0m0m0j5j5%L0O0L5J0J5K5K5Nl0l0l0l0%L0K0K0j0j0J5J5J5Nk0n
6793I0nJ5K0NNJ0%J0NJ0J0j5j0j0nj5j0j0j0NM0L0Nm0m5m5m5NL0L0%k5l0l5j5J0M0M5L5K5
6790A10K0n%J5L5N0Nl0l5l0m0l5j5J5J5NNK0L5M0J0%k0l5nK5K5Nm5p0n0l0%J0L5M0J0j5j0
6787F0j0j0k5k0nK0L0J0nj0J5M5K5%%NJ0J0J0J0k0n0l0nl5l0l0l0nk0nM0K5K5j0l0j0J5M0
6785@M0M0J5NNJ5%j0m0l5nNnJ0%nJ0N%N%J0nk0k5N%j0j5k0j5NL0J0j5j0NJ5K0K5K0%%K0N0
6782A35M5M0K0Nj0l5m5l0J5J0j0m0l5j5NJ5NNj5k0nnnnJ0J0j5j0l5NNNN%NNj0j0J5J5N%%%
6779C0K0j0NNJ0J0J5J5J0J5J0N%%m0l5j5k0j5k0%NJ5K0K0J5n%%Nnj0N%Nj5l0J5L0%k0k0NL5
6776F5J0J0nj0l0nK5K0n%n%NNj0nL0L0nl0m5NK0L0K5K5nnJ5J5J0J5L0J0k0k0k5m5n0m5l0k0
6773b0k0NM0M0L5Nk0j0J0J5J0J5j5j0j5K5N0K5m0m0l0nJ0Nj0nk0j5J5K0J0J0J5J5L0K5NN%
6770A65NNN%N%%K0nj0K0K0K0J0k5j5j0nJ5nj0l0NK0nj5j5NNnj0j0nj5k0%L0NJ5l0l5l0l5L5
6767F5M0L5m0n0o0l5j5J5K0J5J5K0K0K0J5NJ0j0l5j5k0n%J5M5N0K0nj0K0K5K5K0nnj5k0k5
6765A45J0K0nl0l5%nk0J0NJ0nl5nJ5J5J5J0NJ0Nnj0j0nj0j0nj0j0k0nnK0nk5k5j0k0k0j5J0
6762f0J5k5n0j0K0M5N5L0%k5k0k0k0l5j0K0K0K0K5J5K5%n%nK5K0NNj0j0j5j0nK5K5J5K5K5
6759A25N%k5n0n5m5l5nK0K5K5K0J5j5j5J0M5J0k0k0k5J0J5J5K5K0%l0l5l5j0K0k5k5k0k5J5
6757i5J0J5J5K0J5J0K0j5j0NJ0K0K0j0l5j0k0J0NNNnl5k5k5k5J0L5M5N0L0J0j5m0l0m0l5%
6754a05nJ0J0NJ0M5L0J5j5k5NL5N0M0J0J5k0%%nnl0k5nK5J5J0j0l5m5k5J5M5K5K0N%L5L0J0
6751A60NN%j5k0nK5K5K0J0J5J0j5k5n0m0l5k0k0l5l0%M5N0L5Nj5k5l0l5l0%%%nK0j5k0%K0
6749c5N%j5%J0J0J5j5j5NN%k0j5J0nnn%nnn%%nNK5K5J5%L0L0%l5o0m5k0l0j5NM0L5L5M0L5
6746B5K0nl0n0k5K5L5M5K5L0NNn%%%%%n%NNJ5K0K0K5n%J5J0%%j5j5J5K0Nj5j5j5k0j0%nk5
6742A10n5n5k0J5K0J0j5j0j0K0K5K0J5j0j5%%k0j5k0j5nnK0J5NNL5K5NNk0k0j5J5K5L0L0L0
6740A55NNk0j5nj0nnnj0k0j5N%k0k0k0j0j0J5O5N5K5N%%nm0m0m0j0K5K5n%%J0NJ5J0NNK0J5
6737A40j5j0%M5K5%m5m5l0k5j0J5K0K0%l0k0J5J5J5%%N%NJ0NNj0n%L0J0N%nNJ0J0J0J0NK5
6734B10%o0n0l5j0%%J5K5j0l5n0m5k0k0NJ0L0N5N5Nk0k5n%NNL5L5L5k0m5p0o5k0J5J5N0N0
6731E0L0Nnl5m0j0L0K5M5J5%N%Nj5J5%%j0j5j0j0j0nj0nj0j0J0NJ5J5nk5j0j0j0j0j0j5j0
6728c5j5NNJ0NnnJ5J0M5O0M5J5j5m0o0m5l0%j5K0L5M0O0M0K0j0j0J5Nk0m5l0k5k0l5j0NJ0
6726eNnk0j0%K5N0P0O5J5k5k5k5l0%N%%%%%%J5J0j0j0nK5%l0k5%J0Nj5k5N%K5%l0j0l0nj5
6723b5%j0j0j0l0%%NNk5j5NL5L0M5O0K5NNK5K0nm0l5j0j0K0L5N0O5M0M0%%%j5j5n5m5k0J5
6720A55K0J0nk5m5m5l5nJ5J5J5J5J0J0k5j5m5l5NL5L5%j0J5K0K5K5%l5l0nL0J5j5k5k5N%N
6717E5%%%%%j5j5j5j5j0j5j0j5J5M0K5L0K0L0K5K5%n%n0n0n0k5k5l0k0j5j5M0L5L5L5M0L0
6715H5K5nl5l0l0l0j0K0k0k5j5j5N%NNK0K0N%J5K0J5J5%%L5M0Nk5l5j0NNj5J5K5Nk5m5n0n0
6712h0j0J0K5K5K0J5K0K0J5J5%m5m5k0nK5L5L5j0j0%K5K5%J0J5J0NJ0k0l0l0l0l0nj5J5J5
6709ENk0k0NJ5J5L0K5N%j5L0K0K0J5k0%%NNnj0J5J5Nk0nj0K0J5j0j5j5j5j0j5nj5j5k0j5j5
6706b0j5j0j5j0j0nL5Q0L5J0K0J5K0K0nnJ0J0NJ0j0l5k5k5l0m0k0j5L0L0K0j0n%K5N0K5%l5
6704A05l0n%n%nj0J5J5K0K0j0j0nj0nj0nnj0nj0NJ5j5nJ0N%%K5K0L5M0M5J5j5nN%nnnnnnj0
6700A75nj0nnj0%nn%nj5j5m5m5k5k5k5k0%L0K5J5%%%nj0j0m0m0j5k0J0K0J5M0L5M5O5L5Nl0
6698H0l5m0k0%K5L0K0j0j0j0nj0n%k5l0nK0N5M0J5j5nN%%%%nj0j0j0l0m0%K5K0J0K0K0L5L5
6695A25NJ0nnk5m0l0nJ5L5M5M0K5k5l5k5k5m0m5NK5K0J5j5N%J5J5J5K0J5J0J5J5nl0j5k0K0
6692A20M5L0Nnm0m5m5k0J0nj0j0J5K5L0nnnM0L5Nk5q0o0k5J5J5L0L0%NNM0M0%j5j5J5Nn%j0
6689A30nJ0j5j5J5J5Nj0k0nnk0j5j5j5j5j5%%N%%%%%%k5l0%%%k5k5nnJ0J0nj0NNK5%NL0L5
6686EM0J0k0l0k0j0j5%L0K5L0K0L0J0J0K5K5K5%j0j0m0m5m5m0k5%J0Nnl5l5j0J0K5NL5K5J5
6683B0L0K0K5L0%N%Nj0nJ0NNNnnj0nNNJ0%%k5k5j0nK5M0N0K5%j5k0l0l5o0m0k5NJ0K5M5L0
6680A05L5%nnNK0J5j0m0l0j5J5M0Nl5o5l0NK0K0NNj0j0nnNJ0j0j0j5K0L0Nj0k5j5N%J5K0j0
6678D5k5J0J0J0j0j0nnnnj5j0%%nj0j0nj0nj0nJ0NNJ0K0J5J0j5nnnnJ0Nj5j5nK5K5L5L0%J5
6674G5K0J5K0l0k5J0Nn%k5N%M0NNnn%%l5l0l5l0%%J5J5K0J5L5L5L0j0l0%J5K0nnn%l0k5k0
6671D5l0k0k0J5K0M0M0NJ0k0k0j5k0j0J5J5J5k0k0K5K0J5j5j0m0k0j0n%n%nl5n5l0K0J5%n
6669a15n%%%%%J0J0NJ0K0K0K5k5%%J0L5K0j0NJ0M0Nn%K0K0NNK0K0K0nj5j0J5M5L0j0l0o0m0
6666I5j5%%nn%nnj0J0Nk5k5NNj5j0j0j0%k5j0j0J0Nk0j5nK0L5L5O5L0NNk5J0nj0%%%k5l0l0
6663a0%nl5l5k5NK0K5%nNL0K5%j5k5j0K0N%nl5m0j5J5K0NNM0O5M5K0J0k0j5L0L0K5N%N%%%
6660A60N%J0J5k0m0l5K0Nk5j0nj0nk5k5N%J5K0%%J5K0NNj0nnnnnj5J0J5K0L0O0N5J0m5n0n5
6657A00l0j0J0L5L5%NJ5K0L0K5%%j5j0N%NNj0j0J0K0k5n5l5J0M0J5NNNJ0m5l5n5j5nj0L0L5
6654A10K0j0k0k0l5j0L0L5N0K0%l0l0l0l5j5NL0J5nj5k0m5m0m0m5j0K5L0L0K0J5L0Nk5k0N
6652b5%J5J5NNj0j0K5K0K5K0k0n5m5j5%L0M0M5nl5NL5L0%j0m5m0m0l0k5J0%L0L0M5J5j0j5
6649A0j5j0J5K5L5NK0K5L5NJ0NNNj5k0k5l0l0l5j5J0N0M5K5nk5k5n%L0L0nn%nj5k0k0j5nn
6646D0J0J0nnnnJ0J0NJ0j0m5n5l0nM5J5j0l5l0l5%%nnn%N0N0M5nm5NK5L0L0nnK5K5K0j5k0
6643G5k0nnk0NK0J5%K5N0K0%nk5o0p0m0nn%%nL0M5M5N5J0k0k0n%%nnnn%nJ5%Nk5n5n0k5j5
6640i0N%%%%%%n%%L0N0J0j0%k5k5J5K0L0%nl0l5nK0K0l0k5nK5L0K5%%k0j5k0n0j5J5K5K5J0
6637e5J0NJ0J5J0nnNJ5J5j5j0nJ5J5K0J5nj0j5j5K0K0J5K0%k5l5l5j5J0M5M0L5k0m0j0J0J0
6634E5L0L0M5K0%nnnJ5J5%l5m0k0nl0l0o0l5J0L5K5nl5k5NL0L0NNK0J5N5L0%j5j0j0j5j0j5
6632F5nj0j5k0j5K0M5L5M0%m5k5k0J0Nj5j5Nl0k0j0J0J0L5Nk5k0k0k5k0k0nK0L0L5%NNNK0
6629B5K0nnnnnnJ5J0k0k0%K5K5nJ0J0NNJ5J5l0k0m0n%%n%m0m5k0L5O5O5L0%j5j5nJ5%NnnK0
6626I0K0L0J0%%k5k5n%j0nj5k0j5J5K0K5K5K5J5j5m0m0l0l0NL5J5j5j5K0L5J0j5j0j5j5l0
6623Ek5J0%j0j5k0nK5N0L5N%J0N0M5Nk0m0j0nk5k0%j5j0k5nNk5k5%K5K0Nnk0J0K0L0L5M0M0
6620A45J0%j5j0j0k0k5k0k0k5J0J0K0j0nnnk5k0J0%M0N%%%NJ5J0K5K5j5m0nnJ0N%L5K0j0%
6617A10J5J0K5%J0J0k5n%j0K0J0k5k5j0%nnl5l0k5j5%K0K0%Nk5k5%L0J0L0L5M5K5Nk5l0l5
6615H0%NJ0J5J5K5%k0k5j5J5k0m5n5l0K5M5M0Nn%J0J0NJ0nnNJ0J5%nm0n0m0k5k5j0K0K0J5
6612b0J0K0j0j5%K0O0M0K0j0j0m0j5J5%Nj5n5n0k0NJ0%%%L0M5N5M5J5J0J5%k0m5l5j0j5k0
6609A5k5l5l5%Nj0j0j5nj5K0J5M0L5J5M5J5K0L5J0k5m0o0m5l0j5nk0j0K5J0%j0%J5K0J0nk0
6607h5J0J0J0NJ0J0L5M0K0K0K5J5J5l5j0K0M0J5k5m0j0Nj0nk0k5j0K0L0L5M5L0Nk0j0nj5j5
6604A30k0j5k0j0k0j5j0nnnnj0%nNJ5J5j5k5j0J0M0K5J0J0k5nk5m5l5j0M0O5N0J5j5m0m5m5
6601e5%L5M0L0Nj0j0%J5Nk0m0l5k0nnK5N0N5L5j0l5k5j5j5j0J0L0L5L0L5J5J5j5l5m0j5J5
6599F5J0K5nj5j5k5k5J0L0J5nnJ5L0J0%j0nj5k0n5n0l0k0%NJ5Nk0%NJ0J5K0K0J0K0NJ0L0K5
6596H5J5J5NK0M0K0J5j5nk5l0l0l0m0l0NL0N5M5L5K5nj5l0j0nJ5M0K0J0nn%%NNl5m0o5o5k0
6593@NJ5Nj5J0J0j5n%nn%nn%nj0nj0nj0%j0K5N5M5K5nk5k0j5Nj0k5J5NNnk0%j0j0Nj0j0nn
6590e5J0J5J5J0J5J5J0J5j0j0j0j0j0j0nj0nn%J5L0Nk0n%J0N%J5J5J0k5j5j0j0j5j5j5j5j0
6587h5L5O0O5L5nk5j0NK5j0j5k5l5nJ0%nJ0L0J0j5j0J5L5L5%k5k0k5N%J0NJ0j0j0N%N%k5l0
6584B0l0%L5N0L0%j0m0m5j5k5j5m0m0j0K0J5nK0K0Nj0k0K5K0NNJ0NNN%J0NNJ0NN%nJ5J0J5
6581F5K0j0nn%J0J0nj0nJ0M0j0k5N%J5%j5K0K0NN%nJ5K5J0k5nnnnj0nNNk5k0k5%n%%nK5L0
6578A05NN%L0NJ0nl0j5j5NJ0J0k0k0J0nj0%nJ0M0K0K0K5K5J5K5L0N0L5np0p0n5n5l5k5l0l0
6575a0%K5L5L5%l0j5j5NNm0nnK0M0J5K0L0J0J0nnk5k0j5k0j0nj5j0j0j0j0j0j5j0J5J5J0J5
6573a0J0J0J5J0J0J5n%NL5J0k0l5J0K0L0NNN%nk5%L0Nnj5j0K0nk5m0k5Nj5j5J5J0J5J5J0J0
6570G5J5J5j5j5%k0%%k0j5j5nNL0K5K0nl0%J5NNJ5K0Nk5k0nk5m0k0l5k5%nJ0J0NJ0J0J0NK0
6567a0J0K0J5K0J0K0J5nnj0nj0j0%N%%K5L0NNJ5K0NJ0j0k5k5NK0k0l5o0n0k0NJ5K0NL0M0M0
6564A10K5Nj5l0l0k0J0Nk0n%Nj0m0j5K0N0Nj0%%%%%%%N%Nj5j5%K5N%j0j0nnl0l0o0l0j5J5
6561a30M0L5L5%J0%M0O5L5Nk5k5NNNNN%%N%%N%NJ0N%nj0J5J5J5j5j5nj0%nnk5k0l0nJ0M0N5
6558A40N5%N%%j5j0nL0L0L0K0j5m0p0m0j5nj0j0K5K5K5nl0%%K5K5NNN%L5J0m0m0m5NJ5j0j0
6555A00l5k0NK5K5%%j0j0j0nL5L5K5L5%l0p0n0k0NK0J5K0K0J0k0nL0K0%m0l5k0k5k5%L0L0
6552E5L5J0%l5m5k5nn%%J5J5j0j0J5K5L0%k5k5k0J5J0k0j0j5j5j5j5K0M0N0M5K5nj5NL5M0
6550A70nl0l5nj0nnl0l5j5n%Nnnj0nJ5J0N%L0K5J5j0n0k0%M0M5Nk0m5m5k0J5M0L0%l0k5j5
6547c5j0nj5%L0M5L5M0J0%l0j0J5J5J5J0J0J0J0K0K5J5j5m5l5m0m0j0K0L0K5L5Nj5k0m0j0
6544D5K0K5nnj0n%k0j0J5nnj5m5m0j0n%j0L5L5L0L5L5L0%nnnnnj0nnnnnnnnnj0nj0nnk0k0
6541d0j0J5L0L5K0J5%l5l0nK5K0K0K0K0K0L5Nk0j5k5k5j0nk5k0l0J0M5L5M0Nk0m5o0k0j0K5
6538a0J5K5K5K0j0j5nK0K0K5K5K0%%K0K5M0J5nnnl0k0k0nj0nm5l0%K5K5Nj5k5n5m5k0j0NJ5
6536b0K5M0J0J5L5L5J5nl0k5j0nnj5NNj5n%j0j0j0j0%Nj5j0nNL0O5M0K5J0nJ5j5j5k5k5k5
6533F5%nnj0k5k5j5k5j0j0M0L0J5%J0L5L0J5nj0j0j0j0%j0j0k5k0k5j5nM5L5Nnl5k0j5K5K5
6530A5J0j5k5%NNj5j5k0J5M5L5J5J0J5M5L0K0J0J5k0m0nj0nnnJ0%l5m0j5NJ5J5J5j5j5NN%
6527F0Nj0j0j5j0k0j5k5J0L0L5N%%K5K0L0%%j5k0J0k0n%j0j0k5k5j0j0j5j0j5J5L5O5K5L5
6525A10J0J0N%j0j0j0nJ0k0nnnj0NNj0nk5k5J0J0J5J5l0l0J0Nnj0j5k0J5J0J5J5J5J5J0NN
6522G0M0K0K0j5k5J0NJ0Nk0j5NJ0%Nj5j5j0j0%Nj5j5%%J5K0n%j5j5j5j5%L0M0M5K5k0n0m5
6519D5n5m5o0m5J0M0M5M0L0Nnl0n5n0j5J5nJ0J5K0J0J5J5J5l5l0NNNj0l5n%J0L0M5NJ0K5K0
6516A0NNj0j0j5k0nK5K0N%J0%J5NJ0J5j0l0l5%%j5j5j0j5K0L5M5J5nk0nJ0NL0M0J5j5j0J5
6514A10K0nnnj0J0J0NNk5l0k0k5%%NJ0k0l5l0j0%J5J0J0J0J0J5J5J5J0%%%%nj5nK0K5J5Nk5
6511H0nn0n5n0j5J0%nj0L5O5Q0K0j0k5n0l0l5%K5L5M5M0J5j5j5j0j5l0%Nj0k5l5j5M0L5N0
6508G0K5J5M0L0L5L5K5nm0l5nnk0k0j0j0j5j5j5m0k0J5M0K0%k0k5%L5K0L0k0l5m5k5%Nk5l0
6505d0k0K0M5M0J0j0k5j5J0J5j5%n%%%K5L0nj0NK0K5N%k5k0j0NNl0l5n%J5j0K0nl5m0k0%K5
6502f0N0K5J5k0k0k0l0j5J0N0L0K0J0NNJ0nnJ0N%nk5l0j0j0nj0l0%N5M5K5J0K5J0j5k0J0J0
6500A00n%n%k5%K0J5J5j5j0J0K5J5%m0j0K0J0nNK5L5%m0l5m0l5nnnnl5k5%L0M0L5J0NN0M0
6497A60L5Nk0j5nnj5j0j5j5%%n%j0k0j0L0K0j0k0j0NNnnj5k0j0K0J0j5l0%K0M0L0%k0l0l5
6494A0k0j5nK0J5NNNN%N%N%n%%L0K0nl0l5k0J5N0M0L0J5Nj0m0l0NK0nk0m5m0j5M0N5N0%k5
6491H5j0j0J0J0J5J5J0%l0j5j0%K5%k0l0j5Nnk0l0k5k0k0k0nM5L0J0J0J0J0J0nj0k0k0j5j0
6488f5J0K0J5j5nJ0K0J0L0L5M0L0K5nk0k0m5l5J0NJ5K5j0nj0l0k5k0%%J0J0%%l5k5K0M0M0
6486E0j5l0%K0K0nj0k5K0M0J0NNJ5K0j0j0j5K0NJ0%l5k0j0k0j5k0%J0L0L0M0K0%l0m0n0k0
6483a0nNK0J5K0nl0m0j5%J0NNNj0j0NJ0J5K0J0j0J5L5J5NJ5J5J5J5J5Nnk0l0k5nK0M0L0nn
6480A55l0l0l0k0j0j0J5J5%k5K0K0%j0j0K0%N%NN%L5K5L5L5%%%Nl5l5m0l0k5nJ5L5K0k0l5
6477F5j5J5J0K5J0K0j0j5J5L5J5nk5l0%L0nj5k5nJ5J5nk0k5J5nj5%nJ0NNL0L0j5j5%NJ5J0
6475A40J5J0J5j5j0j0nj0n5k0J0Nnj0NK5K0j0NJ0NNJ0Nnnk0m0o0k0k0j5j0j5M0L0K0J5%%j5
6472A5j5k5nN%%Nnnj0K5J5K0nj0K0J5N%L0L5K5j0k0k0k0j5l0%M0O0M5%l5m0k0j5j0K0J0J5
6469I0J5K0K5L0L5M5K0l0m5n0j0K5K0j0l0k0k0j5nnJ0L5L0Nnn%nj0m0j5j0j5j5J0J0j5k0k0
6466A0J0Nk0J0Nnj0m0j5J5K0J0J5j0j0j0j0K0J5%%N%%NN%J0J5J0J0NJ0J0J5j5j5j0k0Nl0j0
6464A0j0j5J0nnJ5nn%j5j5J5J5j0j0j5K0L0J0J5J5%%J5M0N5O0K0k0m5l5k0j5k5k0J0%k0k5
6461B0j5J5K0J5j0j0l5k5J5M5L5Nk0k5%K5J0j5nK0%%k0k0NL5N0K0NJ0nn%%K5L0K5%nl5m5n0
6458H5k5%NJ5j5k0nK0J5J5j0j5J0J0J0J0j5j5J0J5k5n0m0j0N0M5M0J0k5k0j0J5NNj0l0m0l5
6455b5%M5L0L0K0nl5m0n0k5%NN%j0j0K0K0n%K0L0NNK0J5j5k0%nK0nk0k0j0j5N%j0nj0j0K5
6453c0K0K0K5J0J5K0K5L5Nk0k5j5k0J5J0J5j5k5k5k5k0n%%J0j0j0K0nj5J0J5K0j0j0NNK5j0
6450C0nnj0nk0k5N%K0J5%NJ5nJ0L5NNNJ0L0K5n%j5%K0k5j0N%j0j5%Nj5nn%%nK0K5nl0%K5L0
6447A25nn5m0j5nl0k0m0k0NL5L0J0k5nM5M0K0j5j0k0J5K5K0J0J5J0J0j5j5j5j5k0m5m5k0J0
6444g0M0N0K5j5k0J5J0nnK5N0M0J5j5m5n0l0K5N0L0%j5j5J0NJ0J0j0%j0nj5j0j5NJ5j5l0m5
6441a0k0K0N0M0j0m0n5n0k5nJ5L5L5J0j5%J5L5M0M0N0K5nl5m0k5l5l5j5j5l0nNNJ0NN5M5K0
6439H5j0NK0NnnL0M0L0J0k0l0l5m5m0k0K5N0M0Nnk5m0l0nJ0%k0%J5J5Nk5j5J0M0j5l0l0%K0
6436A0%j0j5k0%%nL0%J5nnJ0J0J0J5NJ0NNJ0J0j5j0m0nJ0NL0Nnj0l5nK0L0J5j0k0J5J0n%%
6433F5%j0nj0k5k0NJ0%nJ5M0N5L5J5l5m5l5NL0L0K5K0L0%k5nj0j0nj0j0j5j5%%k0k5j5K0K0
6430F5K5L0K0K0nj5n0m5k5J0Nl0n5k5L0L5M5M0M5K5L0k5p5p0l5NL5N0M0J5j5l0k5n%n%j0K5
6428E0N0K5J0j5m0nNNJ5J5J0M0K5K5J0J0j5m5m0n0j5j5nnJ5NJ0J0%l0m5l5m0j0%NJ5J5J5J5
6425a0K0K0K0K0L5L5K0nj5k0j0j0J5j0m0j5k5k5nn%%k0l0%K5N0N0K0K0L5K5J0k0l5l5k5k5
6422C5j0j5%%K5K5j0%%K5K5nm5l0j5Nk0j5%%%%J5Nnj5J0J0n%j0j0J5J0J5J5K0J5J5J5K0J5
6419A25nnnnk0k0NJ0j0j0j0j0%J5nl0j0j5J5M5K0%j0nJ5K5l5k5nL0%l5l0%K5Nj0j0%Nj0k0
6416a5l0nM0L5M5L0%m5l5nJ5M0N0K0j0NJ5K0j0l0l5nnNJ0nk0j0J0K0%NNNNNNNJ0J5j0nl5o5
6413D0p0k5J5M0L0L0J5j0nJ5L0%K0J5J5K0J5K0l0k5k0l0k5n0k5J0k0j5NN%%Nk0nK0K0nk0k0
6411c5K5L0K0J5nj0k0k5L0L5L0NN%J0M0J5j0j5j5k0k0k0j5k5k0J0J0Nl0nnK5%k5k0NL5J0k0
6408@j5J0J0J0J5J0K5K5%N%%n%k5k0%L0M0L0K5L0j0j0m0l0l0l0n5n0j0K0K0J5K0L5K5j5j0
6405D5J5M5K0nk0nJ0j5j5N%nj0%nj0nj0nNNj0nm0k0NL0L5J0J5J0K0K5L5J0j5j0N%k0k5NNk5
6402H0n0l0%M5M5K5%j0m0l5k0J0M0M0J0j5j5n%K0Nj0m0j0J5J0j0j5j0J0J5nk0J0L0N5K0nl0
6400A10j5j5j5J0J0j0l0j5%j0%%J0L5L0NJ5l5m5j5NL5M0L0J5nk5l0l0l5m5k0k0J5L0J5K0N
6397B0J5J5%K5J0J0J5J0J5Nnnk5m5p0m5j5L5N0N0O0K0k5n5m5j5NJ0K5N0M5L5NJ0k0j5j5j5
6395A25k0j5k0j5k0j5k0j0l0l5j5NL5M0K5K5%K5M0L5%m5p0p0n5nL5M0K0%j0j0nj0K0J5%%n
6392a5J0L5L5nl5k5J0L0%J0J0k5NJ0J5j0nj5J5J5j5%%n%k0j5J0J0j0nj0K0K5K0K5K5M0M0N
6389B05J0j5m0l5m0j0j0m5m0nM0L5K5J0J0nl0%%%%%%K5L0J0J0NJ0J0J0m0m0j0j5Nk0n0m0m0
6386h0nN0M0K0j5l0j0j0j0j0J5K0J5J5O0P5P5M5%o0r0p0k0k0k0j5J5K0K0K0j5j5j0J5J5L0
6384F0K0J0l0o0k5l0l0m0j5O0O5M5K5N%j0j0j5j0k5k0J5M0N5K5J0k5k5j5k0j5l0%L5M5K5%
6381I0k5l5k0k0j5j5nnL0K0L0%m0l5k5N%K5L0M0K0j0nj0j5j5J0J5K0K5NN%L5J0J5N%%l5k5
6379H0N%%k0k0NNNN%l0l0NL0L0NNNNnn%nj5k0j0K0J5j5j5j0j0j5j0K0%NNNL5L5J0l5q0q0m0
6376a30j0L0K5L0L0K5Nj5l5k0j5J0J0NJ0j0nK0K0Nk0m0l0nK5M5M5M0J0J0J5%k5l0nJ0J0%%
6373D0l0k5n%j5j0l0NK0J5%%%%J5J0j0j0%%K0j5NN%Nj5J5J5j5%%NM0K5L5J5m0k0%J5J0nn%
6370F5nj5j5j5j5j0j5j0j5L0N0L5M0%l5k5%K0K5K5K5%n%nk5k5k0k5k5k0k5k5K0K0J5K0%%L0
6367D5K5NNj5k0k5NJ0nj5j0L5L0K5L0nnk0j5j5j5k0k0j5j5j5k0j5j5J5J0J5J0M5M5J0J5j5
6365F5l5m0j0L5M0J0J0K5K5L0J5J0k0l5l0l5l0k5NK5NJ5%j5j5j5j0K0K5L5L0K5k5m5l5k0J5
6362B5NL5M5L5nl0k5NJ5nj5%j0j0K5K5J5Nk0J5L5J0Nj5k5m0k5j0j5k0%N%N%%N%j5j5j5j0%
6359a0Nk0k5k0NJ5K5J5Nn%NNJ0NJ0NJ0N%NJ5J5L0M0J5l0m0nK5K0N%j0j5%nNJ0J5%J0j5j5j5
6356A05j5j5j0j0j5j5m5n5m5%M5N5N0M5L5Nj0j0j0nl5l5k0j0%nj5j5n%k0NM0L5O0K5Nnl0n
6353E0L5K5J5j0nJ5j5j0j0j0j0nj0j0%n%%J0J0Nk5j5nNJ5J5Nj5j0nL5L0k0j5k0K5N0Nk0k5
6350G5j0J0%j5j5%%%%j0j0NN%n%nn%%nJ0J5J0J0nnJ5K0L0K5%j0k5J0K5J5K5Nj0m0l0%K0%k0
6347A05j5n%J5j0j0k0nNnnk0l0%J5L5j5k0k0k0k5%L5K5j5%L0K0K0%Nk0l0j5j5%l5j5j5k0J0
6345h5L0L5n%J0L0J0J5n%K5K5j0nK5N0L5k0k5l5j0j5nnJ0J0nnNNNk0m5j5NJ0J0J5m0l5m0j0
6342g5K0K5L5M0L0M0K0j0nnj0nJ5J5nl5m0m0k0j5J0NJ0J5J0J0NJ0J5nj5j5NNj0nnnL5K5M0
6339A15M0Nk5nnJ5J5%n%%j0j0m5m0k5k0j5k0k0J0L5O5N0K5NNnnJ0%%%%%k5k5j0j5NNk5l0m0
6336b0j5J5J0%k0j0nK0M5M5K0NNK0j0k5j5m0l5l0%K5M5N5N5M0J0j0j0J0J5j0j5J5J5J5J5n
6333B25j0k0k5%%k0k0j0n%NL0J0j5j0j0j5nK5L0L0nm0n5o0m0nNNNNj0m0j0j5J0J5M0N0K5j0
6331F0n0m0l5j0J0M0M0J5k0j5J0M0L5J5j0l0j0j0j0nm5j5%%NJ0L0L5%%k0n0m5NO0P0M5J5K0
6328A40j0k0k0k5j5k0k0l5nNL0J5L0M5M5J5j5l0k5k5j0J5M0J5%%J5N%j0l0l0j0%J5J0J5k0
6325H0j5j5k0J0J0nnj0j5NJ5L0Nj0l0%nnK5K0K0J0L5K0K5K0NJ5j5k5l5n5l5j5K0L0J0%NJ0
6323A10Nj5l0j0J0M0K5Nl0l5n0l5%J0K5J5nj5%j0NK0K0N0Nn%nj0k0NJ0J0K0K5J5K0j0nl5n5
6320G0m0j5%J0L5O0N5M0K5j5l5p0n5k5%%j0j0NL0N0L0%l0j5L5N0M5Nk5j5k0k0j5j5j0j0j0
6317H5NL5J5J5%%%Nk0j0nK0K5K0nm0NJ0NN%%j0l5m0l0m0l5n%nnL0L5M5N0L5J0nnl0l5l0m0
6314B5nj0J0L5N5N5L5j0n5o0o0j0J0J0J5J0N%%N%%N%NNJ0Nn%J0J5%nj0m0k5l0N%K5K5J5K5
6311I5J0k5l0l5J0J0J0J0J0%J0J0k5l0m0l5k0J5K5K0J0J0NJ0J0J0J0N%%J5j5j0j5%K5K0K5
6309A10J5J0K5L0K0J0k0k0k0k0k0k5k0j5N%NJ0NNJ0NNNK0j0J0NK5nl0m0J0J0J5j0l0k0j0K0
6306G5%N%N%Nn%k5l0k0k0k5J0K5L0NNJ0J0K0K5J0Nk0k5j0j0N%NNL5L5j0m0m0j0nn%nM0N0O5
6303A80K0k0p0m5NK5K5M0J0%l0k5%k0k0j5j5j5j0j5j0J5J5J5J0Nk5k0n0l0%L5O5L5J5j5k5
6300D0NK0J5Nk5k5k5k0l0k5k0k5J5J5K0K0NK5L0%K0J5J0J5J5J0J5J5j0j0j0j0j0j0j0nj5j5
6298C0%%NNk0k0j5NNk0NNNk0l0%K0M5J0K0J0k0%%NK0Nk5l5l0k5k5k0K5P0P0M0J5j5m5o0l0
6295c5%NNNJ5K5K0K0K0K0K5J5K0J5K5J0j5m5m0j0j5k0N%J5J0k0k0nj0nj0J5J5k5k0m5n0k0
6292a05NNj5l5o0k5L0M5N5L0L5K0Nj5J5J0J5L5%%nj0nk0k0n5m0j5L5N5O0L0nNN%%k0j0J5M5
6289I5L5J5%k5k5m5l5%J0J5J5J0J0J5J0J5K0K0J0Nl0l0j0K5K0%l5l5j0j5%%j0j0j0j0nK5L5
6287F5NJ0nK0L0L0%nk0%%J0J0nnJ0L0M0K0Nk0l5k0%J5J0m5k5N%NNk5j0j5J0J0j5j0k0k5k5
6284A5k5nj0J5NJ0J5J0J0K5%k0k5k0j5l5j0k5k0j0j5j5j5nj5j5j0NL5L0NJ5J5K0K5J5J5j0
6281c5j5J0J0J5j5j0J5K0L0M5K5J0k0l0%nl5j5j5j5k0%%L0K5J0J0NJ0K5Nk5l0m0j5%L0K0K0
6279C0K5K0K5K5M0J0k5n0l5m0j5J5M0J5m5p5o0j0J0J0%%NJ5J5J0J0NK0J5j5j5nK0L5Nk0k0
6276a0n%%%k0k0J0J0K0J5K5K0K0K0K5K0j5m5k0l0L0K5L0L0NNnnk0k0%J5K5k5n0l5m5k0k5J0
6273e5NJ0J0J0K0%J0J5k0j5k0k0%%nL0O5O5K0J5nj0j0j0J5L5L0K0j5m5m5j5NNnj0j5j0K0N
6271H0Nk5NK5%j5nK5Nnj0J0J5j0nJ0nn%nnnnnK0K0J0J0l0%K5L5K5nnk5j0j5NJ5J5j5l5n0m5
6268A5m0j0J5N%%NNj0nK0M0J0k0k0j0K0J0nJ5J0J0Nk0n0m5m5NL5O0O5L5L5Nk0j0nj0j0j5j0
6265F5j0j5K5L5K5K5nl5l5l5L0L5Nl0k5k5n%J0J0K5L5L5k0n5n5n0k5k0L0M5K0L0K5L5M0nm0
6262I5o0m0j0L0J5J0%%J0J5J0J0k0k5n0%nnn0m0J0M0K5%nj0K5N5J0J5j5j5NNNN%n%%K5K5L0
6259A20K0K5L0nnk5k5o0n0l5k5%%NJ0J0NJ5J5n%J0k0k5l5J0J0J0J0K0L0L5M0K5nj5k0K5nn
6256A15%J0L5M0K5%j5m0m0l0l5k5l5nnn%NNNN%J0J5j0%k5k0nl5l0j5NL5L5NJ0nnM0M5L0Nn
6253I0j0j5j5J5M5J0%nl0j0nNJ0k5l0l0k5j5j5NK0nk5l0NL5N0L5L0L0%j5l5l0n%J0j0l5l5
6251f0j0j5j0J5K0N5O0N5L0%j5%J0J5j0j0J0Nn%%j5n0q0o5nL5M5O5N5L0k0k0k0k5l0l5k0k5
6248d0j0nnj0K5K5K5L5J0J5Nj0%n%nj5NJ0k0j0J0K5M5M5K5j0j0Nk0l5l5l0m0n%nj0NK0K5N
6245C0nk5k5n0m0l0j0K5N5M5L0M0N5K5j5k5k0nL0L0Nk0k0NJ0j0k0%K0K5nnJ5K5J0nj5k0j0
6243A00nj0j0j5k5%nnk0l0n%J5J0L0M0N5O0L0k0k0k0l5m5j0NJ5J5J5%N%NK5L5L0K5%k5j5j5
6240A80l0%j0k0l0k5n%Nk0k0k0k0k5J0NJ5J5k0l0L0P0Q0M5j0m0j0J5J5K0j0j0J0NJ0NNNk0
6237A70k5k0k5NNnnnn%n%nn%n%n%j5J0K5L0%%nK5J5K0J5j5k0J5J0J5k0j5NNk0j5m5j0%%NN
6234H5k5k5l5l0%K0K0K0j0j0K5L0J0j0m0j0N%k0j5j0nj5j5L0L0J5k0%L0K0K0%j0J5J5N%j5
6231G5j0n0p0o5k0J0L5L0N0N5K5N%%N%NNN%NNN%%%%%%nnL5Nk0%j0J0%%K0L0nl0k5NK5Nj0l5
6228I5l5k0Nl0l5m0nj0m0l0l5j0J0L5O0N5M5K0j0j0K0K0j5j5l0%J0J0J0J5L5K5nn0n5n0k5
6225h5k0k0J5L0M5O0L0Nj0N%N%nnJ5j5j0J0Nj0%nj5J0K5L5K5nk0J0L5M0%l0j5m0k0k0k5%K5
6223E5N0M5K5j0l5m5j0J0J0nnk0k5n0n5l5nK0K5J5J5j5j5%%%Nn%n%L0K5%%j5J0K0K5L5Nn%
6220F5K5K5%n%nj5k0l0nnj0j5j5j0j5j0j0j5j0j0NK5K5L5M0j0nm5j5nnk0k0j5k0%L0NJ5K5
6217d5K5J0NNL5O0L5NN%Nj5k0m0nK5K0M0J0j0j0k0k5l0l5%%J5M5N0J5j5j0%nl0l0%L0NNnl5
6214F5n0n0k5NNJ0K5K5J5K0J0k0m0l5k0J0J0J0j0j0NNj5K0K5K5K5j0j5J0K5M5%l0k0k5j5j5
6211a0j5j5L0K0K5K5L5M0K5%Nk0j5Nj0j0j0j0j0nNNN0J0j0k0l5j0J0J0K0j0k0j5l5m0n0k5
6209h0J5K0K0J5L0L5M5K0K0L0J0k0k5nK0K5J5J0j0j0j0j0Nk5k0l0J0NK5N0N0K5m0o0o5l0%
6206F0N%Nn%nK0M0L0J5J0J5J0l5p5m5nL0L5j0nnnl0m0m5k0J5M5K5nj5j0nK5M0L5NNL0K0J5
6203A70j0j5j0j5j5NL0N0no0o0m5NNl0o5o5k5J0L5O0K5j0%%K0J5NNnnK5L0K5L0J0k0k5k0J0
6201F5Nj5k0nnnnJ0J0NNNNk5k5K0J5J0k0%nj0j0j5K0J5j0j5j5K5K5j5j5l5nK0J5K5%j5j0n
6198enJ0J5k5j5J5NL5Nk5k0NNNNk5nJ0J5J0k5%%k0k0NJ0K5K0J0J5%L0L5Nk0k0%l5j5j5j5k0
6195c5J0NJ0%nnJ0K0J0J5j0j0nL0Nk0k0n0l5l5k5k5%NK0J5L0K5Nk5m0m0NO0P0L5K0K0J5J0
6192F5j5k0%NJ5j5j5j5nnK0J5NNNNnnNNK5%j0nNJ5J5j5l0%J5K0nl0l0o0p0n0%%J0J0L5L0K0
6189e5K5NL5O0O5L5J0k0k0%nNJ0j0j5l0l0%L5J5j0m0l5k0k0%nj5j5l5%nnk0k0nK5L5M0N0K0
6186C5J5J0N%%l0nnj0n%Nk5j5j0nj0nJ0K0J5J0%L0J5J5J0K0K0J5nnK5L0J5l0m5m5n0k0j0j5
6183c0J5NK0N0K5K5J5J5K0L0J0j5l0%j5k0j0j5j0j0L0N5M5M0nj0nj0k0l0l5m0j5j5NM5K0K0
6181A50j5k0j0nj0j0NJ0k0j5n5n0m0J0K0j5j5j5L0L5N0K5k0k5j5k0NJ0NL0K5K5%Nk5k5n0l0
6178f5K5K0K0K5NNk5k5%K5K5K5j0nj0nnnJ0k0m0m0j0nnJ5M5M0L5NNNk5n0m0l5j5J0K0L0NN
6175c5K0J5NNL5L5M0J5J0J5k0k5l0k0k0j5l5k5j5j5J0J0j0nnj0M5M0K0J5J5J5j0nJ0J5J5j5
6173I0o0n5m0l5J5J5L0N5L0k5m0m0k5J5K5L0j5k0%M0M0J0k0j5%%J0J5L0N%nk0J5K0%J0J5n
6170I5%nJ0K0j0j0j5j0j0j5j5k0j0L0N5M0Nnnk5l5k0%K5K5M5J0nj5nNnnnnn%J5J5L5K5Nk5
6167A75l5n5m0%NJ0%N%m0o0n0l0nK0M5P0M5J5n%k5k5l5m0n%J0J5K5K0K0J0NnnJ0J0J5K0%k0
6164G0k0NJ0J0Nj0j0NL0M5K0j0j5j5m0l5k0L0K0J0K5K5J0j0nnk0k0l0l5j5J5J0J0nnK0K0J0
6162H0j5l5m0%J5%k5m0j5L0K5K5L0L0K0K5K5%n0m0j0j0j0j0K0M0L5K5%j5j5l0l0l0k5J5K0
6159A5%k5o0l0nnK5K0N5N0L5J0j0j0%NJ5J0L0K0NJ0j0l0m0l5K5L0J0J0N5N0M5j0m5m5l5j0
6157A25k5k5m0m0k0NK0N5O0O5M5K5j0m0m0j5J5J5K0j0k5k0%%%%%%%%k0k5nK0K0J0k5k5nK5
6154A10L5L5nl5m5m5j5j5j5j5j0j5j5k0J0NNNNNNNJ5K0j0j0K0J5N%nnJ0J5NJ0nj0N%j0m0k0
6151b0k0NNJ5L5M0L5K0K0Nk0l0k5l0l0K0M5M5nm5n0l5j0nnk0k0nj5Nk5j0nK0M5M0J0n%k5k5
6148g5K5N5M0J5%l0J0J0J5K5J0J5j0L0J5K5J5k0k0m0l0k5J0L5M0Nj5k0J0L5K5nj5j0L0L5J5
6146B30K0l5k5n0k0J5J0j0j5%%%%J0J0%l0k5J0NNj0%J0j5k5k5%K5J0Nj0l5k0nNJ0%%K5K0%
6143G0%k0k5l5l5j5J0M0M0O0L0J0J0%J0NN%NK5J5k5n5k0J0J0k5m5l5k0l0k5k0nJ0L5O0M0j0
6140E5k0k5%%K0K0J5j0k0m0m0k0J5M0M0J5J0nN%J0J5J0J0L0nNJ5K5nk0n%n%%j5j5j0j5j5n
6137F0j5j5j5j5j0j0nnj5j5l0%J5L0L0J5nj0k5nK5M0NnNN%%N%NNN%k5k5K0L5Nk5j0K0L0J0
6134H5NN%%J0L5K5%k0j5Nk5j0K0L5Nj5l0k0nJ0J0K5J0nl5j5nJ0J5nl0k0j0j0Nj0m0j0j5K5
6131a0M5K0NNn%J5L0J5%J5K0J5nk5nJ5K0J5j5l0nJ0M0L5K5%j5l5n0m0k0J5M5P0L0Nm0m5l0
6129A35J0J5L0K0j5l0n0l0k0l0%L5P0L5j0k5k0j0nNNNk5l0k5n0j5j0j0%%%%%NN%NJ5J5N5M0
6126I5M5J0j0nNK0j5N%N%j5j0j5j5j5j5nj5nK0N%j5nJ5J0Nnk5o0n0k5%J0K0M5O0N5M0J5nk0
6123A35l5j5%Nj5j5J0M5M5K0k5l0j5J5K5%k0k0k5NM0O5N0K5k0m5n5o5m5k0j5nnn%%%%%j0n
6120b5K5nk5l0nJ5J0%K0K0%k5%L5K5J0J0NNJ0J0J0J0k0l5m5j5J0J5K0J5J0N%nJ5K0%j5J5M5
6117A40M5J5k0l0m0m0l0l5NK0j0l5k0NNj5k5J0L5Nk5k5N%J5K0J5K0Nj5j0J5K0NK5N%Nl0l0
6115Ek5l0k0l0m5j5K0K0K5J5L0K5J5J0M5M0%nNK0%l0l5j0J5K5L0M0M0M5Nk0l0j5k0j0j5j5
6112A05K0L5M5J0%l0k0j5j5k0k5k0n%J0J0L0%k5l5m5j5J0J5nk0j0J5K0%j0j5n%L0L0J5J5N
6109H5Nj5j0j0j5k0k0j5N%K5L5L0K5K5J5K0l5q5q5m5NNL0O0K5K5%%J5J5J5J5L5J0j5j5j0J5
6107A45%%NJ0k5k5l5nNNk5NJ5K0K0j0J0Nj0nj0nj0nj0%j5j5j5j5k0k5k0J5%%J5L5L5L0J0j5
6104F5k0k0nl0nl5j5j0k5M0N5NJ0J5L5K5N%%%N%N%j0j0j0n%Nj5k0k5k0%%M0L5M0M0K5nk5k0
6101A20l0l0l0l0nK0M5M5L5nj5j5j0nk0j5j5j5j0j0l0nJ0J0J0J0L0L0nm0l5l0L0K5M5J5L5
6098A10L5N5J5nnk5k5l0j0K0J0Nl5m0l5l5nN%K0K0K0J5j5j5j5j5J0J5J5NJ0J0J0J0NNm0l5
6096D0j0J5J5j0k5k5m0j0J0M0K5K5k0m0nM0N0O0J0l0l5l0j5j0%N%NJ5J0J5j0k5K5L0L5K0%
6093A50J5J5j0l5k0k0m0m0j0nNNJ5J5M5J5%nK5N0L5j5n0m5k0k0j0j5l0k0k0k0j5j5NNJ0J0
6090f0%L5J5nm5j5J5J5J5l0k5J0K5K5J5L0K0K5J5K0K0j0k0k5%nj0nj5j5%K5L5J0k0j5j0K5
6088F5J5K5K5K0J0j5J0Nk0k0k0k0m5m5m5k0j5j5NL5L5L0j0j0l0NJ5J5J5K0k0j5NM0L5nj5j0
6085C5j0nl0m0j0j0K0K0N0M5L5M0%%nm0l0l5k5j5k0k0nK5N0N0M5L5K0K0j0m0k5J0K5Nj0NJ5
6083A65k0j0k0j5k0j5j5k0k0nj0n%k0J0J0k0k5l0K0N5L5J0nl5NK0J5J0NNNNJ5nk0j5%K0j0
6080E0l0%J0J0K5K0K0j0nJ5J5j5j0%%%Nl0k5m0j5J0L5L5J5J5J5J0nJ5L5J0j5l0j0Nk0j5j5
6077H0j5j0j5j5l0nnk0j5j5NNj0J0M5J5nk0j5k0j5J0O5O5M0Nj5k0nnj0k0j5j5nn%nJ5J5j5
6074A0j5K0N0M0nl5l0k0k5k0k5j0j0J0J5J0J0K0J0J5J5Nk5k0%NNJ5M0L5j0m0j5J0J0L0L5K5
6072A35J5k5l0m5n0j0K0M0L5K5L0k0k5j5L5K5%k5k5k5k5k5k5%Nk0n0m5NN5Q5N5L0j0n%Nj5
6069H5m0l0%K0M5O5P0M0nl5l0n0n0k0k0k0k5K0M5N0K0%%%%k0j5J0J5k0o0n5%K0K0K0K0K5L0
6067A25J5K5Nm5l5l0nj0J0L0M5J0j5j0l5l0l5l0J0J0L0K5Nj5k5j5%nj5j5N%NL5M0J0%%j0J0
6064G0K5K0L5NNnj0l5m0nk0j0k0m5l0j5K0N0L0K0%l0k5NJ0J5J0k0j0NL0L5J5j0n0n0k0k0j0
6061g5nJ5K0K0K0%j0j0K0K0n%J5N%%%%%J0J0nnj0j0J0J5NNj5nNL5j0l5j0NK0n%k0nK5%n%%
6058C5k0j5nJ5L0j5j5j0j0j0J0J0J5J0j0j5l0l5l5nNK5L5K5%l0k0nJ0L5N5M5L5J0j5j0k0k0
6055E5k0k0j5j0l0%j0nk5k0J5J0NNM0R0P5M5k5l5j5J5%l0n5p0n5k5%K5K0nJ0J0J0NJ0J0NJ0
6053@NJ0j0j5nj0l0l0j0J5J0nj0J5O0L0j0l0l0NNj0k0j5%%k0NL0K0K0%J5Nj0j5j5j5j5nk0
6050a05nnK5K5J5nl0n5m0nM0N0M5N5O0P0L5J0k5m5l0k5NNJ5J0J0n%k5j5k5k0k5k5j5J0L5M0
6047C0L5M0J0Nk5l0nj5j5J5L0N0N5L0k0o5p0k5%J0j0j0%n%%%%j5j0nj0nnn%n%k5j5NJ5j0n
6044h0nj0J0Nnj5k5J0L5J0J0nnL0N%k0k0N%j0nJ0M5L0K5j0K5L0L5L5nk5m5k0k5J0NL0M0J0
6041A15K5%k0n5k0J5M5L5K5L5M5M0Nl5m5n0l0k0J5L0Nj0l5m0j0J5L0Nk0l5j0K5nl0n%%N%K5
6039F5K5L0K0K0nj5nnJ5NN%k5k0k0j0nk5l0j0%k0j0j0K0j5j0k0J5J0k5l0K0N%j5j5K0K5K5
6036b0J5K5K0K5J5NN%Nj5j5%K5J0k0l0m0%L0N0N0M0L5nm0j0k0l5o5p0k0J5J0NNN%J5K0Nl0
6033@k0NJ0K0J5J5K5%j5n5n5j5M0O0L5M0J5J5j5m0k0k5%n%%k5k0k0NL0L5L5J0N%nl0k5j5j0
6030@j0k5k5%nK0M0J5J5NNNJ0nnj0j0J5J5J5J0L5N5J0j5m0m5k5l0k5J0K5L5L5K5J5%k0m0k0
6028F0K0K5L0j5m0o5n0k0n%k0j0j0NK5M5J5k0k0%NJ5K0J5K0nnnk0j0J5Nj0nj5%K0K0NJ5J5
6025D5J5N%%%%n%%%j5j5j0j5j5j0j5j0NJ0j0nL5J5j0l0J0K5j0j5J5M0L5J5j5k5k0k5K0N0M5
6022A10K0nnj0nk0m0m0k0k5k5NL5K5k0j5%J0j0%J0j0J0Nn%j0J0J5j5k0%K5M0K0nJ5K5K5J5
6019A15J5nnk5k0%nj0j5n0k0%J5L5J0l0n0l0%K5M0J0K0j5j0N%K0K0M0K5Nk5n5p0o0k0M5N0
6017b5L5J5j5N%j5nn%j0%%%Nj5j0NNL0L5K0j0L0L5J5J5j0j0%%K5J5j0l5k5%K5Nk0k0NJ0nl5
6014E5m5k5j0m0m0j0J5J0J0J0L0%%L0K0nnK5L0nnK5K0NK5L0K0j0n0o5n5l0NL0K0nk0m5l5j0
6011a00K0N5J5J0j0j0NNNNK0K0Nk5j0j0j0j0j5j5%k0j0K0L0L0L0L5J5j0j0j5j0K5K5Nj0l5
6008D5k0nJ5J5k5k0NJ0J0J0k0k0j0K0J0k5j0NK0K5L0L5M5K0l0n0n5l0NJ5K5NJ0L5K0K5nj0
6006A25nnj5j5k0j0nk0l0NJ5L0L5J0j5m0m5j0L5O0N0K0nl0k0j5j0K0Nk0j5NK0nl0nN%nj0j0
6003B5n%NJ5J5J5K5nn%Nnk5nM5M5N5NJ0j0m0o0o0m0l5j5J0K5n%%J0J5K5L0K5K5j5k0j5j0j5
6000D0J5L5M5K0%j5k0m5m0k0L5M5M5K0j0k5k5nK5M5J5k0p0q0q0o0j0K5K5J5nj0J5J0J5NNN
5998c5NL5M5K0L0J5J5l0k5k5NL5M0Nk0k5k0%NK5N5N0J5%Nj0j0m0l0m0l5k0Nk0j5J5M5P0K0
5995A60nl0k5%NJ0j5j0j0j5J0J0j0l5j5j5NN%N%%L0K0Nk5k5J0K0K0J0NJ5k0NNN%K0J5Nj0m0
5992I5j0NNK5nj5m0l5l5l5l0k5NJ5K0M0L0K0j0k5j5nJ5L5L5j0j0l0NL5L5%%k0j0J0J0j0j5
5989E0j5j5%NJ0L5L0nl0k0l0k5j5K5N0N0L0%l0n0o0l5%L5M0J0j0j0k5%J5M5M0M0J5k0l5l0
5987F5j0j0j5j5j0j5k0NL0L5%l0j5nl0k5j5J5K0K5K0K0J5J5K0L0K5nl5l0%%J0M5O0N5K5l0
5984B20m5p0o0n5l5J5L0M0M0J5%NNNJ5J5K0J5%Nj0nk5j5j5j5j5j5%j0j0K0NJ0j5j5J5K0NN
5981I5L0K0J5k0%j0j0j0j5j0j5nk5k0k0j5nnl0l0j5NJ5K0NNNNnj0K5K0L0L5Nl0j0J5L0K5K5
5979A15K5J0j5l5l5l5j0J5L0J0j0k0%l0n0k5NK0J5N%K5L0K0j0l0j5J5L5L0K0Nj0j0Nn%n%N
5976I0K0%l0NL0K5N%L0J5Nl0n0n0l0j5j5j5nk0k5j5j5j5L0O5P5M0nj0%J0%NL0N%j0j0K0J0
5973A50j0j0j5j0nL0J0J0j5j5j5j5j0j5j0j5j5j5j0nn%nj0nnK0J5K0K0J0K0L0Nnnj0n%%%k0
5970F0n0o0l5j5J0NK5K5L0Nj5j5%nJ5J0%%%O0M5M5J0l5n0k0NNk5k5j5k0j5J5K0K0J5J0J0J5
5968F0J0K0K0J5J5J0L0%k0m5o5o0m0J0L0L5L5Nj5j5k5k0k0k0nnnnJ5K0K5L5J0J0j0K5J0J5
5965H5%%L0K5%%nJ0J5K0J0j5k5n0o0l0NNNJ0K5nnj0K0M5j0j0NJ0L0Nk5J0NNj0nj0nl0o0k0
5962a0NJ0NK5N5O5P0L0Nk5n0n5k5l5k5k5k5l0j5nM5M5N0L5J5j0l5k5nK5K5%NJ5J0M5J5%%j0
5959A90j0j0j0%%j0l5j5k5l5j0k0k0l0l0K0K0K0J5K0K0K0K0j5n%K0K5nk0nJ0J0j5j5k0k0l5
5957el0m0l0nK0K0L0L0K5M5N5L0Nj0nJ5K5J0k0k5k0%%k0j5k0j5J5K5N%j0j0%%j0j5l5l0NJ5
5954ENJ0J0J0K5K0N%%nK5K0J0j0J0J5%k5k0J5K0nl0j5nnnnJ0N%k5m5m0k0L0L5M0j5m5j5nj5
5951c0j0J5M0K5K5Nj5k0j5%%L0K0J5J5nl0n0m5k5J0K5K0L0L0J0M5K5L0k0j0k0k0j5k0j5k0
5949C0j5j5j0j5j5j5j5j5j0J0n%J0M5O5L5%N%%%N%%NN%NNN%NN%NNNNNNl0k5k5%J5nl5m0j5
5945b0J0K0K5NNNNk0k0k0j5k5l0nnJ0O5P5N5K5k0j5j0%%L5K5K5k5l5j0NJ0l0k5l0l0nK5J0
5942D5J5j0j0j5j0NL5J0K0j5j0j0nJ5J0J0N%l0N%N%j5J5K0K5J0J0K0nj5k0k5k0k0k0k0j5n
5940a5nJ0M0K5K0J0k0%%NJ5k0j0J0%K5j0k5l5l5j0%n%%j5k0J0J0k0j5n%%%l0%%%L0L5J0J5
5937b5J5N0K5%J5K5K0nj0nk0k0J5J5J5J5j5m5l0l0l5l5k0j5J5K0Nk5j0L5N0J5nnnnk0j5k0
5934g0j5%K5M0M0L0L0NNm0m5n5l0n%K0K5M0K0%%%L0N0M5L5k0o0o0n0j5%%NNJ5nk0k0j0j0J0
5931e5J0J0J0J5j5k5l0j0J5L0K5j0nj0K0L0L5K0K0N%NL0N0N0K0K5%Nk5k0m5n0m5j0nnk0J0
5929E5K5L0J5J5NNk0o0l5J0N5N5L5k0m0m5n5k5j0K0N0K0J0Nk0j5k0k0n%J0J0Nk5l0l0j5k0
5926g5K0K0L0J0nk5J0NL5L0%%J5K0N5J5j5j0nK0J0J0%%k0n0o5m0j0L5P0P0N5L0l0o0n5n5l0
5923A5NL0L0K0K0%n%%J5j5k5k5J5K0j0nl0l0l0k0k5J0K0J0%j0L0L5K0l5j0J5L0L0k5J0K0K5
5921A25nl0j5j0k5k5k5%K0K0k0k0NL0K0k5n0k5nK5L0M0L0%J0J5%k5o0nK0K0j0nnj0J0NK5N0
5918A00M0L5L0K0%Nk0k0l0l0m5k0K5K5J5J0n%K0K5j5n5m5k5K0J0J5K0j0j5j0nj5j5j5j0%L0
5915D0J0J5j0nj0j5%l5k0K0M5M5K0j0l0o0m5NK0J5J0J0%nj5j0k0k0k0NM5L5Nk0j5k0NJ0K0
5913eK5M0L0M5J0%k5m5l5l0k5l0k5NM0J5K0K5K0J0K0%%K5K5Nj5k5k0k0k5N%L0L0Nk5m5k5k0
5910a0J5J0J5NNNJ0k5k0k0k0j0j0NJ0k5k0nK0L5L0Nk0j0J5K5L0K0%%K5K0J5N%J0j0k5k5j5
5907F5K0j5l5%%J5L5J5J0%nL5%j0j0m0j5NL5K0nl5nNJ0j0nj5k0J0J0nnj0nk0j5j5j5l5l0k0
5904a10J0NJ0%J0L0K5J0j0k5l0K0K0K5Nk0l0nK5J0J0k5%J5J5M0L5NJ0J0J0M0L5L5L0%Nk0m0
5902A85p5p0n5j0J5M5O0M0k5p0p0m5l0%n%n%M0M5L5M5L0L0%Nj0j0%NJ5J0j5j5k0k0J0NNk0
5899E5j0nK5L0NNk5k0k0J5K5L5J0j5k0m5l5l0J5M5M5K0NNN%NNl0l0nj0j0j0l5l0l5l0k5NM0
5896g5M5O5O5M5K0k0n0m5k0k0J0%l0k5k5NNL5K5j0n5n5j0L5L0L5L0L0Nj5m0l0n%%%%L5K5L0
5894D5K5K5L0%%j5j5j5j5N%nJ0J0J5j0j0n%n%NNnj0k0k5K0K0j0j5k0J0M0J5%%K0M0J5j0nj5
5891A25%%j0j0nj0j0j0%j5nl5j0K0NJ0nnk0k0NL5M0J5Nk5m0m5n0j5%L0L5NNL5L5Nj5J5Nl5
5888C5m5k5NL0J0%NNK0K0Nj0l0l0m5l5NN5P0P0K5N%k5l5n5o5k5J0M0M0M5J5j0l5l5k0J5n%
5885@J0L5L5J0nK0K0j0j0j0K5K0%NN%M0K5%k0n5k0k0j5j0NJ0j5n0n0k5%J0K5L0Nj0j5j0j0
5882b5J0J0J0J5%l0j5n5l0J5K5Nj0j0K0K0J5J5n%%%J0J5n%J5J0L5L0O0L5J5j0l0k0k0k0k0
5880H0j5%J0J0NN%NN%%%%j5l5n0n0k0NL5L5K5j0nnNJ0j0J5NJ0NNNJ0J0J0k5k0NNj5j0j0j0
5877A5k5J0j0nk5k5j0K0nnnnJ0J0j0nj5j0J5J5k0j0J0NJ5J0J0J0J5J0J0J5%%%%j5j0nK5N%
5874A5j0j0K5n%%k5l0j5J5M0N0J0l5n0k5NJ0J5J5M5M0J5j0j5nk5k0l0l5j0nK5N0M0L5nnnL0
5871A05N0K5Nl0m0m5n0n0k5k5%%J5M0L0N%L5N5L5%Nk0J0Nk0J5J0%l0k5k5NK5L0%k5l0j0J0
5868F5J5j0n0k5NM0L5J0k0k0L5M0J0k0m5k0K5K5J0k5j0nNJ0NJ0L5NN%%j0K0K0K0j5j0J5L0
5866B10%l0n5m0j0j5J0J0Nnnj0j0J5K0K0M0L0L0nnl5l0m5j0K0K0nj0nj0J5J0J5J0K0K0K5n
5863B00p0p0n5nN0M0L5L0j0j0j0j0J0J5l0l5k0Nj0j5N%nm0k0NL0%J0J5nnj5J5%%j5K0J5j0
5860C5m5k5K5L0K5nk0k0j0j0j5j0l0nj0j5J5M0M0M0M5N0M0%nnj0nl0%nnj5j5J0J5M0J0nk5
5858A15m0l5j0K5N%k5n0m0J0K5K5k5k5l0k0l0%J5J0L0O0P0M0Nm0l5nk5j5m0nK0J5J5J5M5%
5855E0NL0K0j0j5j5J0J0j0j0k5NK0J5k5k5NL0K5%j5j0NNJ0J0l0j0K5K5%%J5O5P0K5k5p0n5
5852A30o0k5l0l0nK5L0K5J5nnl0nNNj0nnj0k5nK0L0J0k0J0J5J0k0nK5K5L0%l0l5nK0K0K5n
5849A00j5j5%NNNK0K0j0j0m0l0k5J0L5L5K5K5%%n%%n%nK5L5K0L0%l5m5l0j0nm5l5nK0J5%k0
5847D0nJ5K0L0J0nk5%nj0l5k0nj5j0nnnn%n%n%K0L5J5j0nK5M0M5J5Nk5n0o0l5j0%%J5K5K0
5844A5j0l5j5%L0K0NNNK5K0K0J5K0J5j5l5l0n5l5j5NK0nk0nj0j5nJ0J0J5J5nj0nK5L0L0M5
5841G5L0K0j0l5l5k5l0J0J0L5L0K0K5K0K0NJ0j5j5k5j0nnj5k5k5J0N5N5M0J0nj0j5j0j0j0
5838A45%Nj5j5NJ0j5j5NnJ0j5j5N%nJ0j0k0J0J0%k5l0nK5J5J0NK0M5L5J0nl5l0l5k5nK0L0
5836A05nJ0K0J5Nj5l0l0j0J0N0L5K5NN%Nl5n0m0J5N0L0J0nl0k0n0j5J5K0%k5nj5K0K0j0l0
5833E0m0nJ5L0M5M5J5K0L0K5Nl5n0k5m0m5l5J5M5M5L0j0l0k0nJ5Nk5l0j0K0J5nnJ0NNJ0%k5
5830F0j0L5K0K0j0m0NNNNj5j5NJ5L0Nj0j0nl0k5nnK0L0L5nl0l0l0j5j5nK0NJ0L5O5O5%m5p5
5827F5n5nJ0J5%n%%l0%J5J0J5J5J0J0NNK0K0J0J0j0k0nj0NJ0nj0nnnnnnJ0J5J5J5j5k0l5m5
5824Em0j5K0J5Nk5nn%%j5K0n%%%J5J5J0J5K0J5J5J0NNNJ0K5K0%nk0J5J5K5%%J0J5j0j5j0j5
5821A45nk5j5J0L0N0L0nj5k0j0j0j0nnj0Nk0nnj0j0j0j0nj0j0nj5k0%K5L5J0j5k0nL5P0N0
5819A85J5nl5p5p0l0nj5j0J0K5%L5O0O0Nk5l0NK5K0nk0k0k0j5NJ0Nk0j5n%k0k0%J5Nj0k5n
5816a5nJ0%%nJ5K5J5J5%%J0nnl5o0l0J0K5K5Nj0l5nN0Q0N0k5o5p0k5%K5K5%J5nj5%J5N%k0
5813a5j5J5K0K5K0K0%nnj5j5j0K0M5L0K5j0j5k0j5j5j5j5k0N%%nk0n0m0%K5K5Nl0m0n0l5j0
5810b05M0L0K0J5%%N%%%%NnK5M0L0K0J5%%NJ0J0NNNj0l5%%J5j5k0k0L5N5O0K5nk5j5j5J0J0
5807A25J0Nk0k5l0l5m0%K0K0L5M0K5J5j0m0n0n0n0l0%j0J0k0n%nnNNNNk0k0J0L5M5M5J5J5
5804B5M5M5L0L0j5j5nk0%k5k0n%%%N%%%%nnJ0j5k0%J0nj5k0nJ5%k0j0%J5Nk0j0j5j5%J5K0
5801a5j5l0N%nj5J0K0K0J5K0L5K5J5J5nj5nK5K0j0j0nj0j0nnNL0K5J5l0m5m0k5k5%K5L0J0
5799D0J5J0J0NNnm0n0m0j5j5NNK5K0J0J0J5L5K5L0K0nk5k5l0l5j0j0m0l0l5%M0L0NNNNL0L0
5796B5%%NL0J5Nj5n0l5k5K5N0M5%j0j5NK0J5j5k5NNNl5m0NL5M5L5K5J0nk0%J5N%nk0k5nk0
5793F5j0k0j5NN%NNNNNj0NJ5k0m0o5p0o0k5%J0M0N5O5N5K5N%N%K0J5%k0k0nJ0nl0k0j0J5K0
5790A5K0k5k0nj0J5J5J5J0L0K5L5L0J5%J0k0l0l5m0j5nk5%%J5J0NNNNK0K5J0k5j5k0l5m5k5
5787f0K5M5M0K5L5K5nk5k5k5k5l5l0j5j5l5nK5L0%N%NJ0J5NJ0J0J0J0J0J0J0nn5l0l5J5J5
5784c5%Nk5k5j0j5%%K0K5J0J0nK5J5K5Nk0k0NK0%k0k0J5J0L0L0NNJ5K0M5nl0m0j0j5N%J0J0
5782G0%n%%K0J5l0k5%nj5j5k5%k5k0k5NL5L0J0j0l5l5NJ0NJ0K5N0M5J0nl0k5k5nj0J5J0J5
5779A5J5M5M5M0M5Nn0l0nl0k5k0l0j5m0n0n5l0J0J5J5NNJ0NK0K5nn%NJ5K0NNJ5n%nnnnnj0
5776d5n%nnnL0K5K0K0j5o0o0j5NNJ0J0nnK0K5L0nnK5J0J5J5J0K5%K0J5NJ0NJ0nnJ0NJ0l0n5
5773F0n5n5n5k5N%nN%J5J0N%j0K0K5L5K0K5J0J0%%J5j0NNNNl5j0K0K5%J0Nj5l0l5nL0nl0j0
5770b0j5K0J5J0N%nL0K5%k0k5k0k5k5j0j0L0L0Nk5k5NK0M5NJ0n%NJ0NNnj0j0nj0nnj0nj0J5
5767a0J5K0K0j5j0J0NJ0J0nnJ0J0J5j0j5k5k0k0NNJ0k0%K5J0J0nnJ0J0NJ0k5k0NM0L5J0k0
5764H5k0nJ5K0j0j5j0J0j0k0k5j5K0K0K0j0nn%l5l0j5j5l0k5nK0L0M0J5K0NNJ5J5J5J0J0J0
5761I5K5nl5l0l5l0nL5N5L0k0m0k0J5NNJ0J0nnK0K5l0k0j5K0%Nk5k0l5j0N%j0j0j0j0nnK5
5759e0K5J0NJ0NJ5J5L0%j0m5k5l0j0j5%L5N5O0K5k5m0m5l0l5l0l5k0NK5K5k0k0m5k0J5M0O0
5756i0N0Nk5l0l0n%NNNNj0j0K0K0K5L0K0L0K0K0K5L0J0m0n5k5%O5O0Nm5p0p5m0l5%j5j5l0
5753a90nJ0Nnj0J5k0nK0L0L0K0J5J5J5K5nj5J0L0K0%l0k5%%l0j0j5j5j0J0N5M5J5nj0j0j5
5751d5nnK5K0L5J0n%j5j0%Nj0nn%j5j5K0J0%%%%nn%l5l0l5J5J0nj0j0nnj0nnM5M0L5N%K5M0
5747D0L5J5j5l0o0j5k0k0j5k0j5l0k5k0K5M5P5P0L0k0m0n0m0j0L5N5J5nn%%j5j5j5j5l0%N
5745a00J0J0J0J0J0L0nn%k5k0m5p5m0J0M5M5J5j0%NJ5J5nnnK5NJ5%%K5K5n%j5j0%%J0J0nl0
5742f0k5J0L0J5j5j0J5J5J5j5j5J5L5L0nm5n0k0nl5k0m5m5%NL5K5L5N5L0J5J5N%l0k5k0l5
5739a20j0J5J5K5L0J5j0l5l0nJ0J5J0K0J5J5J5J0NNj0j0L0K5nl0n5m0k5J0J5%%K5M5NN%%k5
5737c0n5l0NNk0k0k0NL0M5M5J5j0j5J5J5J0J0nk5m0k0NNk0n5p0n5k0M5Q0M5K5j0NJ0L0M0J5
5734a5NJ5J5j5j5nj5nnj5k0j0nM0M0K5L0%%j5j0%Nj0j0j5%K5%j5K0J5L0%j5%j5j5J5J5k0k0
5731A0j0J5%k5j5j0nnj0J0J0NJ0j0j0K0J5J5J5%k5%J0K5j0k5j5%Nj5k0nnk0j5J0J0nj0%n%
5728i0%Nl0k0k0nK0N0O5N0NNNj0m0n5l5nK5L0J5K5K0K0K5J5K5K0K5J5K5j0j0j0j0nj0nj0k0
5726I0k0j5j5l5%j5k0nK0J5K0J5L5K5k0j0J0J0J0nnJ0J0nj0J0NK0J5j0j5j5j5%nL5Nk5l0l0
5723C5nNJ0K0nj5j5k0J0M0L5K0nNL0K0nnnn%j0L0NJ0%nM5K0j0j5nj5j0j5j5j5j5j5J5J5%%
5720A40j0nNL0N%NNj0j0%L0K5k5m5j0j5j5j5j0J5j5j0J5%%%%nj0%nNJ0%l0j5j5J5J0k0J0j0
5717B0nj0nj0%Nk0k0J0NNk0j5k0J5nn%NL0L0%%K5K5K5%%K0N5O0%n0l0nNN%K0K5nm0m5n5n5
5714c0l5nNJ0K0K0K5L5J5J5j0j5N%J0N0K5K0n%L0L0K0j0j0m5m5n5m0NL0K5N%NNn%K5K5M0L5
5711B25j0nl0%nl0k5l5k0J0K5K5J5j0J5K0K0K0k0j5k0j0j5k0j5j5j0j0J0J5j0n%NNNj0nNN
5708G5nn%j0nnj0nj0j0k0j5n0m0k5NK5M5M5M0M5M0L5J0k0k0J0Nk0k0k0k5NNJ5j5NN%N%%nn
5705E5j0j0%%j5j0m5n0m0NK0J5J0NN%N5N0L5M0J0J0%%%%j5n0k0l0j5j0k5%K5L5L0K5nl5m5
5703@m5k0J0K0K0nn5n0n0J0NJ0J0%%%%%N%%J0J0nnNL5J0k5j0K0L0L0K0K0K0nn%k5J0j0nnj0
5699b5J5J5J5J5NNK0J5K5K0j0m5J5J0nnJ0NJ0k0k5%K5nk0j0k0k0k0j0l0%NL0K0K0J0k0nnK0
5697C0K0K0K0j0j5l5m0J5J0J5K0nK0K5nnnnnk5l0%L5J5J5J5K0J0Nk0k5k5k5m0m0J0N5Q5M0
5694A40k0k0NN%%j5j5j5k0nnl5k5nnK5Nnj0nJ5K5nl0nK0K5L0Nj0nl0NL5N%NN%k0k0nn%Nk0
5691@k0k5NK5NN%N%nnJ0J0J5J5j5j5K0j0k0Nj0nnnJ0Nk0k0NNnj0j5j5nL0%Nj0j0NNK0K0J0
5688a0K5K0j0j0k5NJ5nj0nnNJ0J0J0NNK0J5j0j5K0J0J0J0nnl5m0m5m5l0%K5NJ0J0J0J0NJ0
5685c0J0J0L5N0L0k5l5k5l5l0j5J0L0N0M0J5l5m0k5l5k0J0L5J5J0L5L0M0L5L5Nl0l0m0n0n0
5682b0k5J0L0K0%%K0L0K5nl5l0NJ0J5J5K0%k0l5k0l0l0%J0j0k0j5j0K0K5M0M5L0NJ5k0j5m0
5680A0k0%L0L0%k0l5k0J0K0N5K0K0%j0Nk5l5m0j5k0k5k0j5NK5M5M0J5%%NJ0NNNN%%nj0j0j0
5677C0j0j0j0j0NNNK5L5J0Nj0%j5j0j0j0j0k5%J0%%j0%l0%L0J5J0j5j0k5j5J0L0K5nnK5K5
5674E5K0%nJ5J0nnk0l0K0K0J5j0k0k0k5k0nJ5L5L0K5K0N%j0m0l5j0K5N0J5J0j5j5J5J0Nl0
5671I5q0q0m0NL5M0K5K5M0J0%%J5J0n%j0nNJ0J0k0l0l5j5j5j5k0j5k0j5k0k0k0l0nM0N0L0
5669g0J0j5L0N0N0K0j0j5k0J0J0j5k0K0K0j0nl0%J5J5J0J5j5j5%N%Nk0k5j5k0k0k0j5k0J0
5666a00J0K0N0J5K0K0K0%Nj5j0n5l0NL5L0K5J5J0J5j5m0p5n5j0K5O0P5P5L5j0l5m5k5l0j5
5664@j0j0j5K0M0L5K5j0j0k5k5N%k0k0J5N5M5K0j0m0l5j5J0Nj0nK5K0nj0j5j0j5l5l0k5j5
5661a00k0j5j5%L0L5M0K0l0l0k5nK5K0k0m0m0%M0L5L0N0M5K0J5nj5m0l5k0J0K5K0J5J5n%J5
5659D5J5l5l0k5n%%NK5L5%k5k0l0l0j0j0j0J5K0N5O5O5N0L0nnl5l0k0k0m5m5m5m5m5m0j0J5
5656a80K0K0%%k0j0L5L5K0K5%%J0J0K0K0j5j0j5k0%nL0L0K0K0M0K0k0m5l5j0J0NnnK5K5j0
5653C5j0j0K0N%%nJ0J5j0j5K5J5M0j5j5J5J0J5k5k5%n%nnj5J0J0nnnnnj0k5n0m5m5%nJ0J0
5650a20j0nNNNNNNNNK5L0%k5k5l0%nM0O0N0Nm0k5j5K0Nk0m0j5j5J5%nJ5j5j5J5J0NNl0j0j0
5647a35J0J5K0J5L0L5K5Nj0k0k5l0l5j5J0L0L0J5K0J0%k5n0m0k0J0L0L5M5N0M0%l0l5m0j5
5645d5j0j5j5K0L5O0M5K0Nl0n5n0m0j0J0M0L0K0K0L5L5K0k5l0k0l5j5l5k5k0j0J5K5K5K5%
5642@J0K0Nnj5j5j0l0j5K0L0%j5k0l0j5NL5J0%k0k0J5j5j5J0K0K0Nj0%L5J5j0k5NNJ0k0k0
5640e0NJ0n%J0J5L0Nj0%K0J5NNnK0J5%%nnnJ0Nj5j0k0k0l5m0l0J0N0M5L0%j5m5m5j5NL0L5
5637@M0%%j5J5K0N0M0nl0l5nL0%k5j5k0nK5L0Nj0m0l0nJ0M0L5Nk0k0NJ0J0J0k5J0J0J0J0J0
5634A25%k5l5%J5K0j0j0N%j5j5NNJ0J5%m5k5J0%NK5J5K0j5l0J5K0L0L5nj0j5j5j5NL0K5Nj5
5631A40j0j5j5%L0nn0o5o0n5o0l5j5K5K5K5L0K5O0M0%m0m5%L0M0M5K5L0nnnnn%j5N%%NNNN
5628H5NNnnK5nl0n5l0K0M5M5O0M0n%nnj5k0j0NJ0J5j5m0k5k5%%k0j5k0j5j0k0nK5J0J5k0j0
5625b0k0NK5N5M5K0j0n%nnl5l5nj0j0nj0l0Nl0k5%nK5K0%%J5J5K0J0k0k0j5J5L5M0J0k0l0
5623a0o5k5J5K0L0nL0O0O5L5J0j0nj0j0J5K0nnj5k5k0k5J0Nj0nj5k0J5J5N%J0NK0K0%nnj0
5620A00k0j5n5k0%nJ0J0nl5j5j5K0K0J0L5M5N0K5K0M0L0L0k5o0o0m5NJ0J0L0K0K0j0k5k5m0
5617F5m5k0k0%K0M0M0%n%nk0k5k5J0L0K5%NNNj0l0l5nL0K5K5K5%k5l5l5m5m5l5J0L0L5J0J5
5614a5J0K0J5J5j5m0j5J0L0L5K5j5k0k0nK0K5K0nj0nnK0K5J5j5l5%%%j0j5%%N%%%n%nj0n5
5612c0m5NL0M5L0K5J5K5K0K5L0K0NJ0k5l5k5%%k5l5j5L0M5J5k0n5m5k0j0%nnj0j5N%J0J0J0
5609a0NnK5J5Nk0j5j0J5K5%k5k0%K0L0%k0J0J5K5J0%j5l5k5k0nK0M5N5N0M5%n0o5k5nK0K5
5606I0Nj5j0J5M5M5J5NNk0k0m0m5k5nJ5K5K5K0J5K5N5L0j0m0n0n0l5l5%L0K0NNj0m5p5o5j5
5603a15nJ5K5L0M5J5J5J5J0J0L0L5J5k5k0nnNk0n%j0j0K0J0K0L0K0J5nm0j5nJ0%Nj5m0m0l5
5601b0nj0NN%Nl0m5l0K0M5N0K5nJ0J0Nl0m0l0NL5L5K5J5k0NL5L0J0nnj5NnL0j0l0k5%K5K5
5598A00N%%Nj0j0j0j0j0k0%n%nnnNJ0j0j0nnJ0J0%%%%l0l0m5m0k0J0M0L0M0L5M5K5j0l5j5
5595B5nJ0j0l0%NK0nl0m5k0j5J0N5N0L0%nnl5k5l5l5j0j0K5K5J5J0J0J0J0M5N0N0L0Nl5m5
5592I0j5J0K0j5l0j0K5J0j0m0k0%j5j0j5j5j5j5K5L5K5%%k5k0K5N0M0L0K5n%l0k5k0N%%k5
5590D0m0m5k0N%NNj0j0nL0L5J5Nj0K0L5J5Nl0nK0NJ5%Nk5k5NJ0J0n%n%NN%J0j0J0J0n%%j0
5586F5j5l5nJ5nk5k0J5K0%nj5NM0M0L5NNNNNk5k5m5n0l0nK0N0L0NN%L0%j5m5j0nj0j0k5l0
5584e5j0K0%NK0J5N0K0%Nj0j5%N%nj5j5k0j5l5nL5O0M5K0J0J5j0n0o0j0J0J0nnnj0M5O5N5
5581A55J0l0l0l5k5l5j0N%J5J0J0J5J0NL0nj0nj0j0j0j0j0j0n%nnj0l0j0L5M5M5J5J5N%J0
5578A25J5J5j0j0J0%m0o0o0j0nnl5m5k5NNK5K0N5M5N0N0K5K0J0j5k0k5l0%j5j5%n%n%%n%n
5575C0n%nn%nnK5K5K0K5J5J5K0L0Nk5m0j5k0J0K0K0J5J5K0N0L0j5m0m0j5j5j0j0k0j5j5j5
5572E5nnnnnnnnJ5J5J5J0J5J5J5J5nnj0nJ5k0k0J5L0K5M5K0l5l0l0l5k0j5K0K0J5J5j0j5j0
5570H5nJ5J5%N%Nk0k5K5K5%n%%N%NNN%NJ0j5J0J0j5l5l5n0m5m0j5J0NK5K0M0M5M5M5K0j0l0
5567A40l5l0l0j0J5N0K0%l0k5l0m0l5j0K0M0M5K0%N%%Nnk5l5l0l0%n%j0j5K5N0N0M5J5l0l5
5564E0j0K0J0NJ0j0j0k0l0k5k0K0N5N0K5K0L0J5j5l5m0n5k5j0K0M0K0J5j5j5J5%k0m0m0k0
5562c5k0NNJ5J5J5J5L5L0J0J0nj0nnNNNNj0j0J5J5J5j5j5j0nnn%J0J5J0J5nl0j5j0k5k0n0
5559d0k5N%J5M0J5J5%%K0j0l0k5n0m5l0k5l0NK5K0L0N0Q0Q0K0j0j0nn%J0J5%N%%NNNk5l5%
5556F5NJ5L0N5L5Nk0j5k5n0n5n5m5j5K5L0NJ5J0J0J0J0J0NNJ0J5K0J0J5j5m5m0j5%nNL5NN
5553F5nJ5L0L0J0j0n0m5k5NJ0J0K5L5%l5n5n5k5NL0L0J5J5n%%n%nK0K0nl5k5NJ0j0%K5O0P0
5550A45O5L0j5m0m0k0j0J5J0j5l0l0%J0%m5m5k0%J0k0k0j5j0nK5N5N0M5M5J5K5n%%%k0J0J0
5547A60k0l5m0l5m0NN0Q0O5Nk5j0nj0nnnl5l0n0k0L0M0K0j0%J5%k5l5nN%J0Nj5j5k0k0J5J0
5545@J0J0L0nK0NJ0K0K0Nk0j0J0j0nNNJ0j0l5l5j5nK0J0NJ0k0Nj0J0K5nnnnl0k5%L0J0J5J0
5542E5k0J5J5J0K0n5k5J0J5j0nk5j5l0l0nnN%K0J5K5K0K0K5j0l5m5k0K5P0P5P5J0l5m0n0N
5539G0NNNj0j0l0l5j0K5L5L5L5L0N5N0L5J0nl0n0n0j5J5K0K5n%k5k5%nj5k0j5J5%nk0j5l0
5536D5l0l0l0j0K5L0M0K5nnK0J0J0J0J0J0k0j5j5%%j0j5l0l0j5J5%k0m0j0K0K0K0M5M0M0L5
5534A40j0k0j5NL5J5%j5j0nj0nJ5K0%k5nJ0nl0j5j5nk5j0L0%k0m0m0j0NNK0K5n%NJ0J5J0K5
5531E0K0%nK0J5J5J5k0k0%K5J5j5j0j0NNj0nn%%%%N%NnnJ5J0k0j5j0J5NNnk0k5%J5J0k5k5
5528A5%K0M0L5n%J5M0L5nj0j0j5j5k0k5nj0%%j5j0k0k0NJ0J0J0J5K5L0%J0K0L0J0Nk5l0n0
5525I0m0m0l5j0K5O0M0J5Nk0k5nNJ5Nj0%j5nK0L0J0J0NJ5K0j5m5m0j0NL5K5J5Nj5m0l5k0n
5522B5NL0K5L0%nN%L0K0j0m0l5j5j0j0m0m0nj0J5K0l5l0J5L0M5K0J5J0J0NK5N0M5J0J0k0l0
5520A60n5m0j5%J5K5N5N0K0%K0%k5o0n0m0j0nJ5%j0k5k5J0L5N0O5K5nj5j5Nk5l5l0nJ0K5J0
5517A05j0k5k0j0k0k0l0%K0K0%%k0j5k5k0J0NM5L5K0K0NNK5j0k0k5k5k5k5j5NL0M0NnJ0J5
5515E5J0K0K5J0k5m5o0n5l0j0j5l0l0J5M0N5M0K0j0l0nJ0M0J5nK0K0K5J5j0J5K0K0M0J5%%
5512A85nK0K5nk0NJ5K0l0q0q0l0NNJ0J0J0NJ5%j5m5k5NJ5k0j0NNn%nNk0j5%l0k0%%L0L5K0
5509a0%%J5M0L0K5K5Nk0n0j0M0N0%k5%K5J0j0nNJ5nk5k5n0k5%K0J5Nj5j5j5J5J0nj5j5j0j0
5506a0j5j5j5j0%%%%N%%NNK5K0J0K0K0NK0J0nnJ0J0n%N%n%nj0k5%K0J5nj5j5%n%%k0j0k0n
5503a5j5j5k0nNL0L5%j5k0j5J0J0j5l0k5%L5M0M0J0J5j5j0%NN%NNNNnJ0J5j0J0%NN%N%%J0
5500I0k0k0l0l0%nl0%K0NNnJ5J0%J0J0NJ0%N%%L0Nl0q0r0m5J0M0K0J5nj0J0NJ0J5K0K5%m5
5497e5l5nNL5NNnl5j0j5J0J5NL5J0k0j0K5K0J0%%L0L0J5j5l0k5l0l5m5k0%%J5J5L0Nj0nNJ0
5494g0J0J0L0N5P0K0k0j5k0j5k0J5nnn%n%J0J0J0J0j5j5K5L0J0j5k5J0N0%k0k0nnJ0J0J0J5
5491A20j5k0nnj5m5m0m5N%J0NNNJ0J0nK0L0K5M0M5K5%k0m0m5m0j5j0k5j0K0M0M0M0J0k0l5
5489E0k5j0nl0l5%K5L0L5L0L5j0j0m0m0k5l0l0%K5N5M5J5nnj0j0j5k0k5l0k0%NK0L5K5%k0
5486b0l0%L5K5K5nj5j5%n%%J5K0j5j5j0j5%K0K5J5k0l0%NK0j0l5j5J0K0J5%k0j0NN0N5M5N0
5483A70Nk5m0k5j5j5k5j0K0J0nN%J5J5nj0K0K5%l0j5J0K0%j0k0l5l5nJ5Nk0m5j5L5L0NJ0%
5481A0L0L0%J0Nk5k5m5j0N%NNJ0NJ5J5J5j5K0J0nnl0%J5J5J0J0J0J0L0%J0J5J0Nnn%%%%nn
5478A50j5k0k0k0j0%%J0NNL0K5%k0j0nj5j0l0l5%%J0J0l0k0nnnnJ0J5J0J0J5J5J5J0L0N5M0
5475A90L5nk5l0k5k5k5j0j0k0k5j5j0nn%K0M5M0L5N%l0nK5L0L5L5L5nn0o0n5n0k0K0M5M0M0
5472A65J5K0j0l5l5l0k5j5nj0j5k5k0Nj5k5k0j5k5k0j5%j0K0K5M5M5K5NJ0%%nj5l0%J0j0j5
5469e5nJ5J5J0J0%nnnJ5K0j0j0%K5J5J5k0k0N%N%%%n%K5nj0j0%%j0j0nj0nn%%J5J0NNNNNN
5466B0nj0nj0J0J0k5%N%J5%j0nnnK0L0NNJ0NJ0K0K0j5nj0L0K5%nl0l0k0k5j0nnnm5n0k0K5
5463i5M5Q0O0O0%m0l5l5j0K0J5nj0J5L5L5%k5l0k5j5k0K0K5J5K5j0nnnnnn%nn%n%nn%%l0j5
5460eJ5L0Nk5l0NL0M5K0J0J0nl0m0m5k0k5l0NN5N5K5K5n%NNnl5l0l0%%NM5K5K0K5L0NJ5J5
5457A70K0j5m5k0k5nl5l0%J0J5J5J0l0l0k5NN%%%J5M5K5K5%%%%j5j0m0j0N%j0j5j0j0k5k5
5454f5NNJ0J5K0L0L5K5L5k0l0n5n5n5l0nL5K5J0Nk5j5%nN%j5J5K0L0J0J0J0J0J5J5j5j5k0
5452c0k5J0L5J5K5j0nj5j0j0j5NK5M5M0J5j5k5k5k0k0j0J0J5K5L5L0K0j5m0m5nnNL5N0K5n
5449A15nj0j0l0m0l0k5j5J0K5nl0l5k5%K5L0K5%%nJ5J0J0J0J5J5J0J5m0l5j5k0j5K0L0K5J0
5447B5n%L0L0L5Nl0k5%J0l0m0j5j0Nj5l5k0%NJ0J0J0M5N0K5%j0j0m0l5l5nJ5M0M5J5k0k0j0
5444@j0%j0j0j0j0j5N%nNK5nj0NJ0K5J0K0K5J0%K5J0J0k5j5j0NJ0j5k5k0J0J5j0j0k0%J5K5
5441C0nl5j0nJ5K0nJ5J5J5L0J5J5j0j0k0k0j0k0k0j0j5%L0J5J5%NJ5L0K0nl5j0m0k5%K0K5
5438C5j0j0N%NNN%n%nj0j0j5K0K0K5j0nj0nk0j5k0K5M5M0J0k5l0l5j0J0J0J5n%J0J0J5J0J5
5436H0J5J5J5K5%j0o5n0nK5K0%%j0j5j0j0k0j5k5NM0N0L5j0k0k5%nJ0NJ0J0J5K0NNk5k5N%
5433F5N5K0k5n5p0j5NNnnJ0NL0L0M0M5Nk5m5m0j5k0NNJ0J0k5j5k0j5n%nnk0j0J0K0K0K0K5
5430@K5K5j0NNj0j0l0N%%NNL0M0K5j0j5k5l0k5l0j5j0K0L0K0Nk5j0J5K5%k0k0J0L0J0k0l0
5427a0j5J0L0N0J0j0l5k0j0K0L5K0Nj0k0j0k0j0L5O0L0Nk5n5o0n0nL0L5K0K0K0K0j0j5k0k5
5425B0k5k0k5NM0M0nl5m0k0nJ0J0%%j5k0NL0M0M0L0K5%J0k5k0l0J0L5K5%l0n0m5k5%L0J5n
5422b0J0NK5K5J5j0o0l5m5j5K0%%%NJ5J0j0k0J0K5N%l0j5K5J5J5k5k5%J5L0K5P0L5Nl0l5j0
5419B0J5j5k5j5j0nj0K5L5M5K0K5K5K0k0l0k5k0k5k5k0k0j0j0L0N5K5J5NJ0j0j0j5J5%%%k5
5417D0k5k5%K5K0j0j5j5j0J0K5N0L0L0K0nl5m5J0J0L0j5l5k5l5%K0J5n%nnK5J5K0K5N5O0J0
5414B35k5n5n0n5l0j0nk0NJ5K0K0K0J5J5K0J5K0j0j0k0L0nj5j0j5k0j0j5k0k0j5j5nnj0nn
5411e0nj0nJ0NJ0J0NJ0NN%L5%k5m5k0L0K5M0J0%%j5J5K5K5K0K5NNk5NK5L0L5j5l0nN%j0j0
5408A50J5J5Nl0j0j0%K5J0J0k0j5N%N%j0nJ0K0J5J5Nk5o0n5p5p5l5J0M5M5P0M0J0k0k0NJ0
5406G5J5j0j0nj5K5K5J5J0nj0k0m5l5%L0K5J5J5J5J5Nl0n5n5j5J5J0j5k5NK0j5nj0K5J5%N
5403@%NJ5J5%l0n%J0J0n%J5j5j5K0n%k5k0m0l5m5m0j5k0K0K0M5M5M5M5K0J5N5N5N0J5j0j0
5400A85j5j5j5k5k0k5k0NJ0K0K5K5K0%nnnn%%N%k0j5l5l0nj0K0K0NNNNk5l0k0j5J0j5l5l0
5398g5k0%J0K0k5k5NL5J0J0J0M0K5K5K5%j0j5j5j5l0l0nnN%N%K5K0J0k0j0j0L0M0O5M0nm0
5395A00l5K0K0J5J0Nnnk0j5j5NN0J0k5m5l5j0%K5K5Nl0l5N%%Nj5j5J0NJ0%%L0K0K0J0j5nk0
5392F0nN%%j0l0nK0K0nJ0NJ0N%%%%K5L0K0L0L5M5K0k0n5n0k5%N%J5%j5m0j5%%j5nnk0k0J0
5389C0Nnnn%j5j0j0J5K5%j5k0k0j5%K5L0%j0j0K5K5Nj5j0J5M0M0K5K0J0J0j5j5l5l5o0m0j5
5386c5J0nnK5K0K0K0NN%%j0j5K0K0L5J0k5m5n5j5%L0J5K0j0j0nj0NJ0L0K5NNj5J5L0K5nl0
5383A10N%%NnnJ5k0nnnn%K5P0P0K0l0n5l5j5k5k0k0N%NNJ0J0nnN%l5k5k0j5j5j0J5K0n%K0
5380C0N0L5L0M0L5K0J5m0m5m0%NNl5m0j0J0%l0k5NK0K0K5nk0NK5L0j5o0m0l5j5j5NN0N0%n
5378C5m0j5k5k5k5k0J0N5N0nl0nK5L5M0J0K0J5J5j0m0k0k0k5j5k0k0nL0M0P0N0J0j5j5l5l0
5375E0l5l0j0j0K5N0N0Nj0j5J5J5M0nl5l5nJ5L5L0L5L5K0%k0k0n%n%j0j5j5L5L5L0j0n5m0
5372A35n0k0L5M0M0J0J5L0M0J5j0l5l0m0l5%K5J0J5K0K0K5nl5l0J0L5J5J0j0m0j5k0K0M5J5
5370B50J0j0j0NJ0NJ0NNNNj0j0j0j0j0j0k0%J0J5j0j0K0J5J0j5l0k5j0nk0j5k0j5j5j5L0L0
5367A35L5J0j0nNNK5nn0m5o0m0J0M0K0K0K5K5L5J0j5j5j5j0l5l0n%Nm5l0%j0j0k5k0j0K0L0
5365c5K5J5K0K0J5k5k5nK0J5j5k0j5J5K0K0K0J0J5K0J5k0k0l5l5j5j0l0l5k5J5J0J5K0J5N
5362b0k5nL0J0NNJ0K0j0nl0l5nJ5M5L5K5%%%%%%%%K5K0K5K0nnn%n0m0n0m0%K5K5%k5%K0J0
5359A5NJ0nnj0j0K0J5j0j0NJ0J5K0Nj5k0l5o0n5j0J5K0J0J5J5J5nNL0L5L5K5L5K5%Nk5k5n
5356A00k0j5j5j5n%nnJ0Nnj0%nK5K0N0K5%k5l0j5%J0j5j5j5k0J5nj5K0n%%%J5J5j0nk0J0J5
5353D0N%NN%L0L0L0K5nl0m5l5l0%M0O5N5L0J0J0K0j0k5m0m0j0J0J5NNk0j5m5l5k0nK0l0l0
5351a5n0l5j0K0K5j0k5k5L0N5M0K5%k0j5j5k5m0p0n5nK5M5M0O5L0L0J0J0M0L5L0%j5k0k0J5
5348A00K0%j0m5n0l0j0J5L5M0K0K5J0K5%k5o0n0m5m0k0NK5J5J0K5M5M0K5%nnj0l0l0j5J0J0
5346B0J0J0J0J0NNj0k0k0k0j0k0j5j5l5l5k5L0N5O0L5nl5o0l5j5j5%j0k0l5nL0M5J5J0M5N0
5343a5M5M5N5K0j5k0nnj0j0j0nnnj0nn0m0k0j5K5K5K0K5NJ0J0J0k5k0j5k5K5L0K5K5J0j5%
5340F5%%k5j0j0j5j0k5%J5J0nj0k5k5k0k0K0M5L5K5L5Nk5n5p5l0J0L5M0J5Nl0%K5J0J0%J0
5338@NNJ5J5%l0NNNNNNNNl5l0L0L5L0NK5K0K0K5K5K0k0k0nl5j5j5J5m0o5l0NM5nl5j5j5%%
5335c0N%%%j5J0L5M5J5k0%N0K0K0j5j5j5j5j5j5k0j5J0J0k0m0k5J0J0k0m5k0nj0J0NM0P0N5
5332D5N0L0nj5j0j5j5n0n0m0j0NL0J5K0nnK0K5K0K5K0k5o0o0l0%NJ0J5J5NJ0L0M0K0j0l5j0
5329EJ5K0k0m0j5k0J0NK5J5K0K0N0K5J5J0j0j5j5j0k0j0j5j5l5k5l5k5j0K0L5L5j0j5k0n0
5327a05n5k0J5O0O5M0j0%j0J5%N%n%%M0L5k5l0k0K5K0j0j5J5J0j5j0j0j0j0m0l5nK0J5K0j0
5324e0j0J5J0J0J0NJ0J5J0j0nK0K0J5%l0j0j0nnnNK0%l0n0k5J0M0L0Nl0k0nJ0J5nnK0M5K0
5322E0%j5nj0n0n5o0m5j5J5O0O5M0J0k0k5J0J0J0J0N%K5L0Nj0J0L5O0M5K5j0%%k0m0o5o0m0
5319b5NK0K5%%J0J0K0M5K0j0k0k5k5l5k0l5nK5L5L5j0j0nj0j0nj0%k0k0k5j0K0N5M5K5J0n
5316F5J0NK0K5nj0j5k0J5J5j0j0j0j0M0Nk5k0l0%J0J0j0j0m0l0k0j5l0%%K5M5M0L5K5L0L0
5314A30J0NJ5J0J0J0J0J5j5j0l0NJ0J0k0m5m5l5m5m0k0J0K5K0l5m0k0NK5L5L0K5L0%j5j0%
5311B0%N%%%%%%%N%J0L5K0K0l0l0l5l0j5j5J5J5%%%%l5m0%K0L0K5%%j5k0nK0M5M5M5M5j0k0
5308A20j5k0j5j5l5%K5K0%%j5J5J5K5J5J5j0l0j0j0nK5J0k5%nJ0J0j5j5%%%%J5J5%l0j0k0
5305C5K5J5%%j5N%n%nnnnnK0J0%k5m5j0K5L0J5J0J5J5K0J5L0Nj0j5j0j0l0k5%%nn%K0K5j0
5302I0nj0M0J0l0l0k5%J0Nj0j5%N%NK0M5O5M0J0l0o0m0NNJ5J0j0nk5L0O5L5j0j5l5k5m0l5
5300E5nnnnnK5%NJ5j0j0j5K0J0M0nk5NJ0J0J0J0K0L0nnk0j5nnk0j5k5nK5L0J5k0NNK5K5%%
5297A65j0l0j5j5n%k0j5k0k0k0j0l5%J5M0N5Nk5l0m5k0J0J5J0J0J5J0J5J0K0K0n%J0J0J0N
5294A10NNk0j5l5n%NK5L0J5J5%Nj0j5nj0k0j5j0L5M5L5J5k0k5k0j0j5j0j5Nk0j0nNNk0k0l0
5291b0l5j5J0L0K0N5N0L0Nk0k5j5K0n%NJ0NJ0m0j0K5K5Nl0k5%J5%l0j5J5J5J0J5L5L0n%j0
5289A40nj0j5j5j5j5j0J0%k0k5j5J5M5J5%k5m5k5nJ5L0L5J0j0j5j0%nN%l5%J5L0M0J0j5j5
5286F5nj5N%nj0j0j0%j0k0Nnj0j0nj0j0j5j0K0j0j0j5nJ0J5L5J0J0J0NJ5J5%l0j0%J0%K0K0
5283C0K0j5k0L0K5Nj5nk0j5j0j5k5NNL0J5nK5J0J0J5J0J5j5m0j5N%j5k5j5k5k5k0j5l0j5n
5280a50L0L5M5M5M5J0J0nj0J0%%nnnNNj0j0j0j0NNJ0J0J5%L5J0N%j0j5j0j5%%k0k5j0nj0n
5277a0k0k0k5J0L0K0j5j5%M5N0L5N%NK0nl5n5m0j5J0J5J0NK0J5j5k5j5nJ5K0j5k5nJ0L5K5
5275D0nJ0J5J5K5J5J5j0k5l0J5J0nnl0k5j0nj0k0k0k0j5%L0L5%k0j5nJ0J5nj0j5nK5L0Nk0
5272b0k5nnNJ0nj0m5k0NJ0J5NK5N0N5K0%nnnl0l0j0J0NN%L0J5k0k0J5M5L5N5L0Nm5m0Nl0k0
5269F0k5k0%%J5K0J5K5j0nk0l0n0n0j0L0L5L0L5L0K0nNNj0j0nK5J5k0l0nJ5K5J0J0n%K0J5
5266A50Nk0j0j0m0l5m0m0k5NL0N5M0M5L5J5nk5l5l0%nJ0J5K0j5j5j0J5K0n%%nj0j0k5Nj5j5
5264B0j5j0J5J5J5J5J0J0J5J5L5M0K5%j0j0k0k5k0NJ5%%%%%l0j0nl0nnk0k0m5k5nj0nnJ5J0
5261e5L5L5K0K5%%l5l0j0k0n%j5j0j0j0nJ0K5L5L5K0%NJ5K5Nk0k0J0J0K0J0J5nnj0j0%L0J5
5258A25nl0n0m5k5nK0N%j5J5K5J0nj0%%J5J5NNNNN%%NJ5K0%k0nK0nl5k5%%%j0J5J0j5L0K5
5255I0nk5k0J5j5m5m0j5j5J0J5M5L0L5L0L5K5L5%l0n0l0%%%%NJ0N%J5k0o0o5l5J0J5J0J5J0
5252a0%k5k0J5L5M5L0M0Nk5nnl0m0n0k5j5nK0K5L0M0J5J0k0m5n5k0NJ0j5J0J0J5J5J5J5K0
5250A5k5NL5L5j5k0j0nj5l5j5K0K0L0J5j5n0n5l0J5L5L5K0K5NNJ0NJ0J0NJ0J0j5k5l0j5j0
5247a0j5j0%K5L0%l0nNJ0nnnn%j5j0K0J5%j5k0L0K0j0k0l0%J0J5L5K5%k5j0NK5L0J0J5%%J0
5244I0J0J0J5%%NNk0j0J0J5J5J5J0j0j0l5o5p0m0NK0Nl0j5%J0K5K5Nj0J0L5K5%l0j5NNJ5j5
5241A5l0%N%NNK5K5J0k5k0l0%K5J0k0j5j5NNJ5K0j0j0k0k5k5l5k0J0M0M5N5L0j0m0k5%K0J5
5239A0J0k0l5l5k0k0j0J0J0L5N0M0L0L0K5L0Nj0m5o5o0n0j5%k0nK0L0L5K0n%%NnK5L0%j0j0
5236A0j5n%nJ5L5K5nl5l0k0J0K5J5J0k0k0m0k5NJ5nj0j5NNNJ0K5K0n%K0K5K0K0k5k5%K0J0
5233D5j5l0k0%Nnnk0k5%nL0K5J0K0%%J5J5n%N%K5j0nJ5J0nNNJ5%l5j0Nk5k5l0k0J5%J5K0K0
5230B5NNk5k0K0L5M0J0j0k0k5j0NN0M5J0j0j5k0j5j0nj0j0j0j0nj0%%L0K5j5j5J0L5O0j0m0
5227I0l0k0k0nK5M0M0J5k0k0k5l5j0J0J0k0k0J5K0K5L0L5K5K0j5k0m0k5j5nl5j5j5K5K5J5
5225E5j5l0l0nj0%j0J0J5K0L0%nJ0NK5J5%%%%%%%%nnn%k5k0j5J5M5nnn%K0K5%k5k0K0N5M0
5222A65J5k0j5k0k0NNj5j5j0j0k5k0k0k0nK0L5L5L5J0%nN%l0k0j0j0J0NK0N%k5m0m5k5%NN
5219d5nj0k5m0j0K0M0J5K5L5L0J0K5J5K0K0J5J5%Nl0l0o0n5m0j5J0K5K5J0k0k5k5j5j5J5K5
5216f5N0M0J5J0J0K5L0K0J0%%L0L5K0k0o5m0j0j0k5l5k0nk5NL0L5J0k0l5l0m5k0j0L0L5L0
5214a0K5nj0NJ5J0%%j0j0nj0nnj0j0j0nnnl0j0N%K5K5L0K5K5M5M0NnNJ5Nj5j5l5l0l0l0l5
5211d5m0nK0K5%k0j5j5J0M0M0Nj5j5j5k0j5NJ0NNJ5j5l5j0J5J5M5L5K5k5l0j0K0L0J0J5j0
5208C5j0l0NL0K5K0nk5%J5J5J0J5j5j0j0j0J5K0N%%Nj0j0J5J0j0m0NL5Nm0o0k5J5J5K0K0K5
5206G0L5%k5l0l5%%nnk0l0k5%M0L5%N%%K0K0nnj5j0%Nnnnnj5j5J5J5K5K5k0k0j0j0J5K0j0
5203A5j0j5J5M0L5J5j5m5l0l0k0j0K0J0L5M0L5nnj5nNl0nj0nj0l0k0J5O0O5K5k5l0j5K0K5
5200I0J5Nn%K0J5%k5k5N%%j5j5NL0J0l5nJ0L0L0J0j0j5k0J0K0%J0nl5l0l0l5N%J0J5n%J0N
5197E0J0N%%j5NL5J0nl5l5%j0j0J0k0k5k0j5K0Nm5o5l5NN0K0nl0j0K5N0L0J5NNJ0J0no0p0
5194a40l5NL0K0K0J5K0K0J5L0M0%%%%K5L5Nk0k0j0j0k0l0n5p5m5J5P0Q0N5L0%j5j0J5L5NN
5192A05nj5k0m5k5K5Nj0k5n0NK0L0K0NJ5K5J5nnj0%M5J5j0m0k5%J5J5n%n%NJ5J5J5j0nk5j5
5189E5l0l0k5k0nK5M5L5Nj0nK0M0J0nk0m5m5l5j0J5K0J0K0K5K0K0K0j5k5j5K0J0j0j0m0nj0
5186@nnj0j0l5j5J0M0N0M0K5%%n%n%K5J5J5l5l0l0l0nM0j0j0j0j0j5k5J0J0l5l0k5l5N%K0
5183a20P0O0M0J5%NJ5J0J0j5k0J5J5j5j0%N%Nj5nK0L0k5k0m5m5j5k0L0K5J5J5nnnn%%j5j0
5181a5j0j0m0l5NNN5N0J0J0NNL0n%K0Nk0j0nj0j0j0j0j0j0nj5j0j0j0j5K0K0K0J5NJ0k0j5
5178b0n0m5%%L0L0L0K5j5k5k0k5j5k0k0k0%%L5L0J0J5J5J5J0J5NJ0J5J0J5J0nnJ0k0%K0Nk0
5175C5n0nK0%j0l5j0K5j0N%nL5K0%k5k0J5J5%NJ5J0k0j0j0NL0NJ0nnj5j0NK0Nk5j0J5M5J0
5172G0nL0nl5m5m5l5m0n5j5K0O0O0N0J5Nk0k0N%%Nk5j0J0M0M0J0%k0l5K0L0NL5J5Nj0m5k5
5170D0J0M0K0j0k0j5NJ5M0L5L0k5m5o5l5k0j0J0K5K5nnj0j0j0nJ5K0j0m0m0k0K5M0K5nj5j0
5167a0k0k0nnj5l5j5J5J5%nK0L0K5%%%%K5L0J0J0J0N%nj0nnnNj0j5J0L0M5J0m0m5l0k0%J5
5164a0K0J5K0j5j0N%NN%%n%K0j5k5k0k0j5j0J0K0N0N5M5J0j5l0k5l0%J0J5J5K5nl0m0j0K0
5161C5K5j0nj0nnn%nn%k0J5nnn%%nk0J5NN%J0j0j0J0K0L5Nj5%j5J0L0%j0nNNj0j0NNn%%%j0
5158C0nNJ0j5j5%L0L5J0%k5m5k5%K0Nj0K0J5L0L0K5J0j5m5n5l0%J5J5K0%l0k0nNJ0J0N%l0
5155a5k0j0NJ5K5K5K5L0K0j5NNj5k5k0J5nl0l0nJ0j5k5J0Nk5k5J0M0O0K5J0J0J5J5j5j0N%
5153H0j5n%K5%k5l0m5j5NJ5L0K0K0NK0M0K5nNk5j0j5j5k0j0j5%%%n%n%nJ0J0j5j0k0J5J5j5
5150A5l0j0J0k5k5k5%nj0nk0k0J5M0N5L0%NNNM5M0M0J0%NN%N%N%n%nnl5o0o0l5j0j0j0nnn
5146i0nnJ0J5J0K0J0K0K5%N%L5L0J5J0J5J0J0j0l0l0k5k5k0J0J0Nj5j5L0K5%l0k0NJ5K0%%
5144D0%%J0J5NJ5NM0J5k0nnnj0m0j5K0j0j0j0NNj0j0%NNNj0j0%%%%j0j0J5J5%%%%L5L5K0K0
5141A40NJ0k0m5n0l5nK0K5K0nj0nNK0M5J0J5NJ5k0k5n%J0k0j5j5m5j5NJ0nk5k0%%%%%j5j0
5138e0J0J0N%J0nj5J0J5%m0l5k0k0N%L0K5L0K5J5L0N5K5j5l5l0j5%M0N0L5J0j5N%K0K5nm0
5135A45o0m0k5j0k0j0%nk5k5j5%K5J5Nj0%K5%NNN%N%J0%%N%%%%%K0K0j0nk5n0n0k5%%J5J5
5132i0J5K5n%%NK0K0%%%K5J5J5J5j0j0nK0M0j5j5j0J5J5j0j0n%nn%k5k5j0K5N0N5K0j0m0l5
5129E5k5k5NNNJ0nnJ0J0Nk5l5m0J0L5K5K5k0j5j5j0nK0J0J0j5j0k5k5%L0N0K5NNN%j0j0k0
5126B0m0m0l0nn%nK0N5N5L5n%%%n%J0NNN%nJ5J0Nk0k5l0l0k5k0J0N%NNJ0NNNJ0NJ0NJ0NNJ0
5123F0j0j5j0j0j5j0nj5J0NN%j0j5%L0L5L5nl0j5j0K0M5L5Nj5j0L5K5Nk0j0j0%Nj0j0nj0k0
5120F0N%k0nnk5NJ0NnnL0%j0j0L0K5%k5j5j5J0M0J5K0l0k0J5K5j5j5j5k0j5m0p0l0k0J0P0
5117e5P0O5P0J5l0m0l5nnJ5K0K0j0m0m5k0k0NNJ0L0P0O5M0j0k5k0%NJ0j5k5k0k5j5l5l0k0
5115c0k0L0K5K0j0NNJ0m5n5n0m0l0j0nJ5M5M5M0%nnj0NNL5N5N0O0L0NNk5j5k0l0l0n5m5nn
5112e5k5NJ5J5j5j5NL0K5J5j0j0k0k0NM0M5J5k5n5k5NJ5J0J0NNJ0K0K5%%j0K0Nk5%N%%l5k5
5109b0nnj0nl0k5J0L5L5j0k5%M0L0K0J5k5p5p0m5J0M5L0Nk5k5l0%K0K0j0j0NN%%N%j5j0NL5
5106a05L5J0j5j0nK0J0J0j0nJ5J5K5J5%nj5NL5%%m5o0k0m0l0m0l0K5L0K0J5k5%K5N5M0nl5
5104i5m0j0j0N%M0L5L5L5NJ0J0J0J0J0J0Nl5m0l5m0j0j5j5j5%NK5K5NJ0J0J0K0K0L0O5N0K0
5101A55%k0j0nj0j5j0j5j0j5j5j5j0j5J5O0N0K0l5l5j5k0j5j0NL5NNnnL0L0%%j0j0k0n5n0
5098d0%K0K0nnnnk0j5n%j0j0nj0%nL0L0J5nNK5K5j0k0k0j5k0J0J0NNK0K0K5L0J0j0nk5l5n
5095ej5J0k0n0l0J5L5L5J5J5N%j0j0nj0l0k5%%NJ0NJ0nk0NL5O5N0K0j5k0l0k5k5nJ5K5j0l0
5093b0m0k0J0K0J0%j0j0NK0K0n%J0N%j5%K0M0J0k5l0%nJ0J0%nn%%j0j0J0K5L5Nk0m0j0nnl0
5090e5k5n5l5nM5M5K5j5j0J0J0M5K5%m5l5j0K0K5%nj5j5J0J5Nj0J0L0M0M0K5L0j0nl5l0l0
5087A0l0l5l5%%J5L5L5J0nk5l5%j0nk5k5K0M5P0M5K5nNk0l0n5m5NL0J0j0m0k5%K5L0J5J5j0
5084b5j0j0nnl0n0k0NJ0%j5NL0J5J5%NNJ5K0M0M5J0NJ5K5J5nk5NNNJ0k5nNk5k0k0j0J5j5j5
5081a0J5J0M0J0j0j5l5l0j0j0J0J5n%k5k0l5j0NNJ5M5N0N5Nl0l5k5k5J0J5J5J5K0k5k0j5K0
5079a5J0J5J5J5j5j5j0j0%K0K0nl5l0nnj0nj0j0%nj0nJ0J0NJ0J0J0J0J0J0J0nK0NNj0J5O5
5076H5K0k0k0j0J0K0K0M0J0%%j0j0j0j0l5k5%NnK5M0L5j0l5l5o0n0nJ5J5j0nj0nnn%nJ0J5
5073c0J5NJ0J5J0J0J5J5%l0NNN%%K5J0J5L0K5%Nn%n%J0J5%l0j0j0J5J0NNNk0l0l0l0J0L5N
5070A05nnK0K5L5J0k0m0m0nK0nl5l5J5M0M0L5J0k0l0l0k0k5j0j0j0j0j0nNJ0K5L0M0M5K5N
5068A70l0k0n%nj0NN%%n%j0j0j0l0l0k5k0J5J0M0K0j5l0J5L5L0L0%j0nl0K5NJ0j5j5%nL0L0
5065A40J0J0k0j5l5l0NN0N5L0n%k5J0L5L0J0J0M5N0J5j0k0k5m5n5k5k5k5k5k5l0k5k5J5J5
5062D5J5J0%%NM0J0k0n5m5j0%NK0L5M5L5N%k0m0l0j5j5o5p5l0NL0L0L5J5j0k0nNJ5J5J0J0
5060a5j5j5%%%%%%n%j0j5NNK5L0j0j0N%J5J5K0K0J0k0J5J0NJ0nnk0k5l0%Nk0j5K0K0M0L5N
5057H0J0J0%%k5k0%Nj0l0k5J0J0J5J5K0nl0J0NJ5%l0nK0J5%nNj0J5j0nJ5%L0K0J5J5K0L5N
5054B05m5p5n5j5K0K5Nj5j0K5M5M0L5Nnl5m0k0%nnj0j0m5nK0M0J0m0o5n5nL0L0J0Nm0m0m5
5051a35j5K0J5NNj0j5j0j0j5K0M0L0K0K0J5J5J0j5%nnn%nK0K5L0K0%j0l5n5m0l5%K5Nj5l5
5048a30l5K0J5NN%M5M0L0M5M0J5j5l0l0m5j5K0N0L0%%%l0n5l5nJ0J5%nj5j5J0J0K5K0L5L5
5046F0%%k0l5m0j5N0N5NN%%%%%%%%j5k0%J5Nk0l5J5L5K0j0j5K0J5J0Nk0j0n%k5m0j0J0K5%
5043A5l5o0m0l0j0K5O0O5M0L0J5j0n5p0m0j0K0J5n%j0j5%%L0L0NNK0K0NNJ5K5M0J5j0J0%k0
5040I0j0k0l0NM0L0J0J5M5L0j0o0n0%%k5o0n5k5J0M0L5N5J5J0k0l5m5l5k5k5j5j0K0L5K5J0
5037c5NK5K5J5J0J0J0k0k0k0J0K5M5M0L5Nk5l5m0l0%J5J5K0K0K5K0nl5n0k5j5j0j5nj0j0j0
5035d0j0j0j0NNN%L5K5Nk5l0nJ0J0j0j0j0j0J0J5j0K5J0NNNK0K5nj0m5m5k0J0K0j5l5m0j5
5032a60K0O5P0M5J5NNNJ0J0l5o0o0j0K0J5K0J0K0K0j5k5k0k0k0nnM0P0L5J0l5l5NNNk5nK0
5029A0%Nj0j0J0J5nnj5j0J0K0N%j0j0K0K0Nk5m0j5J0K5J0nj5k5j0j0%Nj0nj0nNJ0J0NJ0J0
5027c0NJ0K0L0J5L0L5Nj0l0m5m5m0j0K0L5L0%k5m5m0l5j0j5K0K5M0N0K0j0%J0J0%%J5NNn%
5024D0J0J0NNl5l5l5k5j5J0J5j5l5m0k0L0M5N0K0J5NNk5l5l0k5k0k0NNJ5J5M0O5N5N0L5Nn
5021A40l0l0j0nJ5J5%l0k5l5nK0K0j0l5m0l0k0nj0nnK0M0M0K5NNk5k5k5nj0K0J5K0J0%j0J0
5018a0NnJ5K5K5J5n%%K5L5j0l5k0k0nl5l0%N%NNL0N%%j0j0j0K0n%nnm5p5m0%K5K0j0j0nK5
5015a20K5K0%nK5K0L0Nj5k5NNN%nj0J5J5l0k5nM5L0Nj0nnj0K0L0J5J5%Nn5n0m0nK0K5L5M0
5013C5J5J5nj0J0J0j0j0m5j5J5J0K5%m5l5J0Nnl5k5%J5j0m0l5K0J5K0J5K5N5P0J5K0K0J0J0
5010A35k0j5l5nNNn%%%%%n%K5L0N%%K5L0%N%%n%%n%k0j0k0m5l0l5j0j0nj0NK5%%N%NNNNNN
5006D0NN%%N%J5J5Nk5m0p5m0k0K5L0%Nj0nj0n%Nj0j0l0NL5L0NJ0J0J0j5j0J5J5NJ0nnnj0N
5003b0L0J0Nnnj5j0j5j5J5J5J0J0j5j0l5%L0K5L5K5%j0J0%k5n5l0%J5J5J0K0NJ0k5j5k0k0
5001e0J0J0nj0j0nj0j0nnj5%Nk0N%L0L0L0K5%%NNNN%K0J0j5j5j0K0J5K0J0j0nm0l5j0j0K5
4998a0M5K5j0j5N%j5l5j0J0%l0j5nJ5%%j5j5j0j0J5N5K5L5nk0%K0K5K0L0L0J0j0m5n0n0k5
4995c5j5nNNnl0l5j5J5M0K5J5J5M0J5j5n5m5nL0M5J5nk0l0l0k5l5%%J5J5K0L0J0k5j0j5K5
4992g5L0K0K0j0j0%NJ0K0J5K0%Nl5m0k0J0K0L5L0K5J0%j0l0m0j0NJ0j0j0nj0nnj0nJ0NK5L0
4990B0J5nJ0M0J5j5l0nJ0J0k5k0j5J5J0j0j5j0J0J0j0j5N%J5k0j0J0%nnnL5J0j0k0k5%J0K0
4987eJ5nnj0%%nnNNnj0l5k5k5NL5M0K5L0%Nj0j0j0NJ0j5j0%K0N0NJ5%%J5%k5n5l0k0Nj0%J0
4984c0NNNN%%K0J5nj0J0NNNnj5k5%L0Nk5m0k5J0J5L0J0%nnK0K0nnnnK0K0j0j5NK0K0%nj0j0
4981D5j0j0j0j0j0j0j0K0K5K5K0L0L5L0%k0l5k0%J5j0l5m0l5j0j0j0nnk5k5j5J0K5L0M0L5
4978A5J0k5k5J5K0j0j0%%%Nk0j5K0NN%l0nnnj0N%nj5nK0M0N0L0K5J5J0J0k0l0l0%%l0k0l5
4975e0J5K5NJ5J0%%k0NNNj0nNJ0k5k5%L0J5j5nj0nj0nnj0j0J0k5%n%%n%nnj0j5j0j0K0N0M5
4972c0M0J0m0o0n5m0NK0O0L5J0m0l5k0j5%K5O5O0N5K0j5n0l0m0k0j0nK0K5N0P0L0K5k5k0J5
4969I0k0j0%%J5K0J0k0l0l5n0n0o0l0n%M0M5L0Nj0nK0K0J5J5j0j0nj0j0nj0j0j0nJ5K5J5K0
4967a0j0o0n5j0K0M5L5L5N0N0K0K5j0l5m5n0k0l0k5n0nnK5K0J0%nJ5L5L0K0K5N0N5%J0nnl0
4964A10l5j5j5k0j5j0j0NN5N5K5nm0j5nk0j5k0k0j5j5j5K0NNj0K0J5j0%nK0K0J0J0NJ0n0m5
4961c5l0nK5N0K5%n0k5K5K0NNk0l0nj0NNnnn%nj0nnJ0J5k0j5%nj5j5nj0nj0J0J0M0L0N5K0
4958EK5%m0l5m0nNN%l0l0k5k5J0K0K0K0K0L0%j5l5l0%L5O0L0%l0o0j0K0M5K0K5J5K0K0j5j5
4956A0k0J0Nk5m0l5j5j5k5k5j5J5J0nk5%J5J5%%J5O5M5J5NJ0%J0nnj0k0nK5L0L0Nk5j5J5K0
4953D0K5K0nn%j0%k5n0n0n5j5j0%%%L0L5L5K5%l5l5j5NN%N%J0NNNJ0k0nnJ0J0nk5k5k0nj0
4950a50k5l5k5K0K5K5L5M0P5M0L5%%%%Nk5J0Nk0nnnl0n0m5J5J0L5%j0nNJ0NJ0%%l0k5j5j0
4947a10j0j0J0L5N0M5N0J5L0L5K5k0n5n5k5k0k5k5NJ0J0J0k5NK0J5J0J5J5J0J0NNL0J0J0%
4944A10l0n%J5J5n0k5J0J0nnk0j5%L0N5L0j5k0k0j5%%%%n%%%k0k0j5k0%nj0m0m5k0L0L0Nj5
4942a00nnk0k0nK5M5M0M5K5%NJ5K0j5j0%K5L0Nm5m5k5k5N%K0J5J0NL0K5K0j0j5j0n%J5%k0
4939D5k0%nL0K5K5L0J0j5l0k5j0j0k0J5J0J0l5l0l0l0k5NL5L5K0n%nk0k5l0%n%J0M0N5J0j0
4936B5j5Nk5m0l5l5%J0J0j5j0j0j0K0N0M0L0J5J5J5J5n%%M0K5K0m5m0%%n%k0k5j0K0J0Nk0
4933Ek0j5j5K0M5M0M0j0l0k5NL0L5M5%j5Nj0j5j0j0NNk0k0j5K0M5M0Nl5o5n5k5%J5J5n%n%
4931@%%j0j5J5Nj0k0NNJ5J5j5nJ5J5K0j5k0j0Nj0j0Nj5k5l5nK5K5L0K0%%%%K5L0nl5m0j5n
4928d5nj0j0K0K0J0K0L0%k0l0k5l0k0Nj5j0%L0J0J5K5K0nl5l5nJ0K5M0Nk0J5NL5J0k0J0K5
4925D5%k5l5j5NL0M0L0J0k0%J5L5L5%%j5j5n%j0%j0j0nj0nN%k0k0k0J0J0j5j5%%nj5%K5J5
4922B0%j5%J5j5j0K0J5J5%k0k0NJ5%k0k5%L5L0J5J5K5K0k5m5n0k0%NJ5%N%j5j5j0%N%%j5j5
4919f0Nnj0J0j0Nnn%n%n%%%nJ0J5J5J5%K5K0%%n%nJ0K0Nl5l0j0nJ0j0k0k0nNJ0J0J0K5K0%
4916a0%%NJ5nJ5%nJ5Nj5%K0N5K0j0l5m5j5j5k0j5J5M0M5%k5m0l0nK0N0N0J5k0j0m5l0m0j0
4913f0K5K0K0nl5k0NK0K0%%%%j0j5%K5L5L5Nk5J5J5J5K0J0J0k0m5n0k0K0%K0NJ5J0NJ0K5n
4910I5k0m5n0o5l5NL0K5%%n%%%N%nj0j0%L5O0N5L5Nk5l0m0k5l5j5j5%%%NJ0J5n%j5j5J5J5
4907e5j0j0NNL5L0L0L0Nk0k5l5m0j0Nnj5m0k5K0K0K0j5j0J0J0NJ0J5J5K5K5K5K0J5K5j5j0
4905F5%NnnnnNNnj0l0l0NL0L0%l0l0k5%J0J0k5k5j0K0K0j5k0j5J5K5NJ0NNNL0K5K5Nj5J0J0
4902G5K0K0k0n0m5J0j0l5l5l0J5K0K0K0J0NK0K5N%k0k5N%Nk0k5k5NL0J0J0k5k5l0l5l5l0K5
4899a65L0L0%%Nk0k0m0j5j0J5O0O0M0L5L0K5j0m0o5o5o5m0j5L0M0L5L0K5K5K5Nk0m0l5j5J5
4897a20L5J0J5j5j0M5L0K0l5p0m5J0N%%nJ0O0M0L5Nk5J0J5J0J0NNNNNJ0k0k5nn%%l0NL0L0
4894E5K5K5nnj0j0J5J5%nnn%l0n5k0j0J5M0L5K0J5nj0J0NJ0N%nnnJ0Nj5j5l0m0m5k5J5K0J5
4891eK0K0K0K5L0%l0m5m5j5j5j5k0k0k5k5Nnn%%M0L5Nm0p5k5J5M5M0L0M0L0J0j5nnN%j5j0
4888d5nnj5j5k5k5%%j0j0k0k5K5N5M5Nk5l0nj0J0J5L0L5J5j5l0l0l5l0j5J5K5L0%k5%NK5K0
4885i5J0j0j5J0%%NNk5k0K5N0N5J0j5nk5k0nj0k5l5k0J0K0M5M0J0k5k0j0%J0J5%%K5K5nnK0
4883@K5nn%L0J5j0j0K0K5k0k0l0J5M0L5Nk5k0m5p5m5nM0M5L5J0k5k0l0k5l5l5n%K0J5L0L5
4880e0nj0%l0k5%L5M0L5L5L0%m0l0nn%nk0j5l0l5m0k0%K5N0K5Nj0l0k5j5NK0J5K5M5N0N5L0
4877H0j5m5m5k0J5K0K0L0N5L0Nl0l0%%%%j0j5k5n0p0m5nK5J0J0%%K0K0j0j0J5J5L5Nj0j0J5
4874b0J0J0J5k0j5L0M0%NN%J5K0nnnj0j0k0n0k5NNn%J0J0J0j5m5j5%K5L0L0J0k0m5k5j5J5
4872g0L5K5J0j0k0j5j0nK5K5%NNNJ0Nnk5m0k5J0K0J5%k0k5J0K0%l0k5j5j0nk0j5k0nnL0K0
4869a45L0L0M0J0J0%K5M0K0K5J5K0K0j5m5n5l5nl5l0n5l5NM0N5n%J5J5L5NNj0j5j5k5nK0N0
4866@M5K5%j0j5%%K0NJ0J0J0J5J0J0NNJ0nK0K0j0nj0nj0j0nj0j0j0nj0nm0l0j0K5L5Nk0k5
4863B5k0j5l0l5k0l0m0l5%L0L0%k5k5nJ0J0L5M0L0L5L0K5K0k0k0J0J0J5%nl0k0j0nK5K0K5
4861C5J0J0j0j5l0m5l0nj5k0j0j0K0K0M5N0K5K5%J5%l5m0m5j5J5NnnJ0j5k0%J5L5L5J5%nl5
4858b5k0J0K5M0L5N5M0J5l5o5l0nnJ5J5J5j0n%J0J0J0k0j5nnK0J0j0l5m5%L5M0L0J0J0k0l5
4855F0m0J5L5J0j0k0k5J0K0Nl0NNNNj0j0j5%k5%%k0k0k5j5k0j0L5M5L5L5L0%l0n5n5k0k5l5
4853a60%N0N0K5K5NJ0nnn%k0k5NJ0J5J5K0j0nnK0K5L0K0j0o0k0J0NNN%nl5l5j0NNM0L5M0L5
4850I5%%l0k5J5J0M5L5K5l0m5m0o5o0l0nNk0nM0O5J5j5k0k5J0L5L5j5j0%%J5J5j5j5j5j5J5
4847b5J0k0k5NNJ0k0k0J0k0N%j0j0j5N%L0L5j5m5l5nL0K5%n%%j0nNL0L5Nnj0N%J5K0J0J5N
4844A5%k0j5J0%J0J0k0j5j0j0NJ0j5j5N%J5J0J5J0j5J0K5K5k0k0j0k0J5J0l0l5l0nNJ0j0j0
4841a10j0nL0N5P0K0NN%k5m0l5%M0L5j0l5k5j5j5%%j5nj0j0nnJ0NL5Nnj0nnK5N5M5M5%l0j5
4838D0J0nnj0j0j0j0N%N%%%N%L5L0J0Nl0l5k0m0o5o5m5%O0O0L5L5Nj0nK0L5K0nl5k0%K0j0
4835@%nn%j0j0NNL0K0Nm5l5%K0L5nnk0J0J0J5k0m5l5j0j0J5J5j0k5k5l0j0%NK5L5K5L5M0M5
4833C5M5%j0nNNJ0J0j5j5o5o5m5k0NL5M0N5L0Nj0l0NNN%J5J5J5N%%K5J5%k5m0j5k5l0l0N%
4830e5%j5J5K5J0j0j5J0NNJ0nn%J5K0%k0j0%L0nk5%L0L0%%L0K5%j0j5J0J0nnnn%n%nJ0j0j5
4827D5J5%N%NJ0NNNj0j0j0%j0j0nj0nnJ5J0J5J5j0%j5j0%k5j5j5%nN%K0K5L0m0o0o0j5L0L5
4824e0M0%L0J0J5J5k0j5j0k5j5%NNNNNNN%NJ0k5m0p5l0K5M0N0%Nj5j5%%n%K0K0K5Nk0m5m5
4821a00k5J0NJ0J0NJ0J0J0nj0nnn%k0J0J5M5L0L0nl5l0nJ0N5M5J5J0l5q0q0o0j5NNJ0N0L0
4818h5L0J0Nnn%NN%N%nL0K5Nj0nnk5m0l5J0M0K5K5k5o0l5j0K0K0J5K5j5j0j0nJ0N0M5N0J5
4815H0l0m5m5k5k0j5k0j0K0N0N0P0L0J0Nnj0l5m5l5m5k0N%NNNJ0NJ0J0J0NJ0N%NJ5J5NNJ0
4812E0NJ0K0%Nk5l0k0J0nnk5l0j0nJ5J5J5K0Nk5%%K0J5j0nJ5J5%%n%%%%%j0j5j0j0%%%m0l0
4809h0m0l0J5N0M0J5J5%N%%K0J0Nk5k5%K0N%nn%NNnnnnNN%NK5K5M0L5J0k0l5l0k5%K0L0K5
4806I5K5nl5m5l5nn%%j5l0n0k5J5L0K0K5K0nk0k5nK5L0K5L5K5L5Nm0p5k5J5J5nl5%L0K0nl0
4803c0l5nJ0L0j0nnn%%%L0j0n%J5L5Nj0j0%%nL0L5Nj0j0nnJ0J0K5%k5l0l0k5nK5K0j0k5l0
4800f0k0j5j5J5K5nnnJ0J5n%J0J0J0J0j5J5J5J0j0%J5J5NN%%K5j0k5k5nnnj0j0j0j0j0%%j5
4797h5j0nnK0K0J0NNNNNj0j0l5k5j0M0L0%k0k0J5J5J5k0k5nK0K5%n%%J0J5k0J0J5J0j0j0K5
4794a0K0%l0nK0NJ0%%K0M0L0nk0m5m0l5m0j0j0nJ5M5M0%k5k5j0nj0K0N5O0K5j0k5k5J0k5m5
4792d5k5N%J0k0l5nNNK0nN%nK5J5J5j5k0K0K0nnj0j0K0J5%N%%NN%NNNNJ0l0k5NNNl0j0j5%
4788g5%n%j5j5NNJ5%j5j5nn%nK5K5K0nk0J5L0L0%Nj0m0k0j5NNnK5NNK5nJ5N%nj0nnj0j0nK5
4785c5K5N%nj0j5j0m0l5l5%J0J5M0L0L5J5NM0L0L5J0J0%k5m0k5J0J0n%K0L0K0j0m0n0n0l5
4782g0nL0L5K0K5L5K5Nk5l5j0J0%j5l0l0nk0k0%M5O5N0L5K0J5%k5m0n0m5k0k5k5nJ0M0L5K0
4780B0j5l0j5nJ5%j5k0j5n%K5L0K0L5Nj5k5j5%%nnnl0k5j5K0K5K0j0j5%J0J0j0j5j0%N%J0
4777g0j5%%%n%nK5K5K5NNL5L0NNn%nj5k0NNJ0J0k0k5%Nj0j0nnj5m0m5j5j0Nj0%nj0L5%j5j0
4774a55NL5J5J5L0L5NNl5l0m0k5NL0M5L0j0m0l0j0j5%nJ5M0L5J5j5l5nNJ0j0%J0J5K0K0n%
4771b5j0nJ0K0K0nj5%K0Nj5m0j5n%Nl0l5j0NK5k0l0k0k5J0K0K5nj5nL0N5N0K0l0o5n5j0%k5
4768a95J0K0M5L0J0J0J0J0k5NL5nnnnM0J5nl0k0J0J5J5NJ0Nk5j5k0J5J5K5K0j0l5l5nJ5K5
4765b5L0K0nl5n0k0K0N5K0nj5k0%nJ0J5k0k0NL5K5nj5nNNJ0NK0K0n%m0k0k5NK5L0J5J5J0N
4763G0j0n0m0j5%J5J0NNJ0N%J5J5Nk5k5l5m0l0n%nnJ0K5M0J0n%%%J5J5%l0l5k0j5l0m5k0K0
4760a95N0N0K0%NK0K5J0NJ0J5%%%N%%N%k5j5k5k5%nl0l0n0%J5%j0J5K5L0K0K5M0J0j5k0k0
4757f5k0nj5j0j0nnnk5j5NJ0J0nn%J0J5J5K0J5j5J5K5J0L0%l0l0j5j0%Nj5K0J5j0k0k5J0M5
4754h5K0nj5nN%NNj0j0k0J5J5%k5j5nK5J5%NNNJ0L0K5Nk0m0NL0K0L0nj5m0k0nnK5j0K5L5K5
4751C0L5L5L0nj0j5%%k5j5%%j0j5N%k0m0m5k0j0nk5NL5P0P0L5J5j5k0J5K0K0nm0k5nnnk5k5
4748a0%j0K0K0K5K0j0j5m0l5l5%L0O0L0nj5J5L0J0k0n5o5k0K0K5NNNNNJ0J0J5j0K0K0j0%%
4745E0J0J0NNnl5k5N%%j5j5%%k0k5NNJ0J5J0NJ0J0nK5L0K5nk5o5n5l0l5j5j0%NL0L0M0NNN
4742c0L0L0J5J5J0J0M0L5K5%l0k5l5k5NNNJ0j5j0k5k5J5J0M0M0N0M5K0j5m0m5m5m5nK0N%j0
4740E5j0j5j5NJ0k5k0j5j5%L0nnnnJ5J0J0J5J0J5J0J0nj0nl5k5l0%nk5n0o0l5NN5O0N5N5L0
4737C5J5j5k0j5J0J0L5L0M5J5l0n5o5o0l5m0J0N%l5nO5O5K0%%J5J5j0j0k5n%l0m5n0%L0J0
4734a20k0%N0L5J0nnNk5l5m0%L0L5M0L5%%j0L0L5Nk5k5J0J0k5m5k5J0NL5L0K0nm5m5m5NK0
4732i0J5nnL5L5M5M5N%NNNNNNJ0J0J0J0j0nK5J5nm5n0l0nj5m0m0n5k5%J5L0J0L0O0O5O5K5
4729A65j0k5k5j0J0%l5j5nj0k0l0Nnj0k0k5k5l5%N%N%%nk5NL0M0J0%n%nj5j0nK0M0L5J0m0
4726c5m5m0nK0L5Nk5j5j5nK0M0L5%%j5k5n0k5%K0K0J0J0j0nJ5J0J0J5J5J0J5Nnnj0nK0K0K0
4723C0K5L0M0K0M5%k0l0l5j0k5l0nj0l5k5j0J0J0J5NJ5J0J0J5%l0j0J5NNK0L5K5J5nm0n5p0
4720d5n0k0J0K5M0K5%l0l5l5NJ0NNj0j0l0l0l5j5k0%M0O0L5J0nJ5%%%%N%k5k5l5j5J5L5M5
4718h5J0j0j5j5j5nnj0k0k0J0K0M5N%J5J0J5j0nj0nnnnJ0J0j5j5j5k0J0J0J0J0j0nj0j0%K5
4715a30N0L5L0%Nk5l0k0j5j5%L0L5Nk5j5j0k0k0j5K0Nk0m5m0J0M0M0L5NnJ5NK5M0K0j0l0k0
4712f0k0nK0L0J0K0M0L0k0n5m5n%k5l5l0k5l0k0NJ0L5J0k0l5j0NM0N0M0J5J0j0K0J5j0j0N
4709f0%%NJ5J5j0j0nnJ0J0j0j5j5j0nj5k5%%%%%K0J5j0n%%K5K0K0K0%N%Nj0j5L0J0nk5l0j0
4706g0J5L0j0nnnJ0J5J0J0J0J5J0J5j0nnnj0nnnk5l5k5l0l0k5k5k5j5J0L0L5K5L5J5j5nnK0
4704i5J0j5k0%L0L5M0J0j5k5l0j0j5j5j5J5J0J0J0%k0nnK0J5j0j0J5J0J5J5J5J5K5L0NJ0j5
4701D0j0j0j0j5j0Nk5l5l0l5l0J0M5M5J5nnnnj5n%Nk5J0J5K0J0k5k5l0j0K0J5K0l0k5m0n0
4698b35j5K0M0J0%nK0K0J0Nk0j5j0j0%NJ0J0k0k0j0j0%NJ5J0%nK0K0n%%%J5K0NNJ0NJ5J5N
4695f5L0K5L0J0NnnJ0J0L0J5%k5l0nK0J5nl0j0J5J0nk5m5m0l0j0K0J5J0nk0k5%K0J5%n%%%
4693h5N%%J0J0J0J0K0J5n%NJ0k0k5m5k0nK0J0j0%k0nk5j0K5L5nj5k0k0j5%L5L5J5K0M0N5M0
4690G5K5nj5m5m5j5nK0J5N%K5J5%J5NJ5Nj5l5m0j5%k0l0n0m5m0m0nK5L0K5k0m0nL0N5L5J0
4687a00j0j0NJ0NJ0NK5Nk5%k5j5j5k0j0k0k0K0K0K0K0K0J5J5K0J5J0J5j5nn%L0K5K5nl0J0
4684A5J0J0J0k0k0j5m0n0l0j0nj5j0NJ0j0n%NK5L0J5J0L5L0J5J5nnnn%nk5NK5L0J0k5k5K0
4682@K5K5j5j0j5j5j0j0j0j5N%%%K0J5nnl0nJ5J0%l5nK0J0Nj5j5J0NJ5k0l5m0nj0L0L0J5K0
4679e0K5N5O5M0K0nk5m5l5n%NK0K5NJ0j0j0k0k0j5j5j5j0k5k5NJ0j0j5j0nK0L5M5J5j5j5k5
4676b5nK0J0K0K0nj0j0j0j0k5k0J0J5j0k0k5j0J0K0L5M0L0J0k0k0J0M5L5J0%J0J5J5j5k0l5
4674H5l5nnj5j5k5l0NJ0k0l0k5J5K0J0k0NL5N0L5L0J5Nj5m0n0o5l0k0J0L0N0M5K0NNNNnj0
4671C5k0k0j5L0J0J0k0m5m0l5%M5M0L5J5J5NNJ5j0k5n5k5k5j5j5L0L0M0J0K0J5N%j0j0k0k0
4668a5k0k0J0L5K5K0%nl0l0nj0K0J5M0J0j5o5l5l5J5L5J5J5Nk5nnJ0L5N%nj0J5K0nj0l0nK5
4665a5J5J5j5%%J5J5J5J5J0J5L0%l5k5l0l5l5j0M0M0J5l5l5l5k0j0j5j5NL0M0M0J5l0l5j0
4663g0K0K0L5J0k0k0NNnm0k0j5j5k0j5j5j0J5L5L0M5K5%Nnnk0k0nnj0k0n%%nNNJ0k5j0j0%
4660a40%J0NJ5M5N5N5L0j5m0l0k0j5nnJ0J0K5L0%k5l0%K5N%%%%l0nJ0J0K0j0j0j0%K5n%NN
4657@J0Nj5j5j5k0l5l0j5J5j0nnnL0Nj5j0j5j0J0J5J5K0J0m0k5k5K5O0NJ0j0nj0j0nj0nj0
4654a40k5N%Nj0nj0j5J5J5%K5N0P0N5J0nj0%%L5J0Nk5o0n0m0m0l0k0j5J0J5K0K5L0K0L0NJ0
4652c5J0k0j5nJ5L0J0%%nNJ0j0j5J5J5%k0k0J0J5%%j5%J5j0nnj0J0J0j5j0%%L0K0nnJ0K5L5
4649F5Nj0l5j0j0%L0nk0l5j0K5L0J5j5l0j5j5l0j0K5M0K0NK0K0%k0k5nj0k0l0J0J0j5j0j5
4646h0%J5N0K0J5K0M5L5%k0l5l0l0j5J0K5K0L0K0nl0n0j5nj0j0j0%L0J5K0j5j0N%K5j0k5k0
4643b5%M5N0N0L0J0%%k0k0n5m5l0k5K5K0J0NNNnl0l5j0NNJ5J0%%NJ0J0J5j0nNJ0L0L0nl5l0
4641B0l0%K5J5J5k0m5k5L0N0N0K5L0J0J5j0j5nm0j5j5j0k0j0j0Nk5l0m0nL0K5K5j5j5N%J5
4638a0J5K5K5J0j0n0m0n0k0K5L5L5L0J0J5nnL0K0%k5k0k0k0j5nj0nj0J0J0%l0k5j5J5K0N0
4635a0N0M5M5K0k0m0k5J0J0J0J0L0L0Nk5l0nK5N0N0K5L0K5Nk5k5j5k0k0j5k0m0o5n0k5nj0
4633a5NK0L5K0j0j5NNJ5K0L0K5%%k5k5n%J5j5k5j5j5J5n%%nn%NJ0m0l0k0k0%nj5j0nK5L0n
4630e0j5nJ5J0L5L5M0L5K5j0k0k0j5k5k0%k0m5l0nj5J5J0M5O5L5K0K5K0J5NNk0j5nnn%nJ0
4627A15Nk5n0n5l0J0M5P5N0M0K0N%nJ0K0J0k0k0NJ0J5j0o0o0o0j5L5O0N0J0k0m0l0k5NJ5L0
4625A15L5Nj5%n%k0j5NNj0k5l5nJ5Nnl5j0J5L0J0NL0J0j5n5o0j5L0K0j0j0nNK0J0J5nl0nn
4622a0%K0K5M0L0%J0L0M0K0Nl0l0m5k5l5l0Nj5j5j0NJ5j0l0NJ5J0N%J0J0NJ0L5NnNnJ5K0n
4619I5%j0l5m0l5m0j0j0NJ0k0k5j0j5N%NNNJ0K0J5%%nK5K0K5J0J5J5J5nl0j5j0J5K5N0N0M5
4616A70nk0J5J5J5l0n5l0%NJ0k0j5%nj5j5l0%%nK0K0Nk0k5l0J0M0M5M5J0k0j5j5j0K0K5K5
4613A15%l0k5%L5M0N0L0Nj5l0l0l5l5k5J5N0N0M0Nj5j0j5j5j5nj0j0K0J0J5K0j5k0l5m5N%
4611G0N%k0k5k5k0L0L0L0L5nnk0j5j0J5K5L0J5J5j0NM0J5%%nK5K5nJ0J5J0J0%%N%nm5o5m0
4608A40%L5K5j0k5k5l5m0k5k5k5k5k0j0K0P0N0NNJ0N%nj0J5M0M5L0%k5m5l5j5K0K5J0j5NK5
4605A65J0Nk5k0NK0M5L0L0J5j5k0nK5J5j5l5l5j5%nL0nl5l0l0nJ0j0j0j0j0n%%%NL5O0O0L5
4602B60%j5j5%J5K0K5J5j0K0J5j0j5m5l0nL0L0%k5k5nj0k0n%nnk0k5%J5O0N5M0K0%%J5j5l0
4600C00n5n5l5K0K0K0K0N%NN%NN%N%j5j5J5J0%l0j5j5%K0NNj5k0j0K0j5j0k0k0nK0K5K5K0
4597B25K5K5K0L0K5J0Nnj0J5J5j5nk5k5l0o5n0k5K5K0L5L5O5O0M6J5j5j5NJ0nl6l5NM6M0K0
4594D61K0j5l5k0j5j6m0m0l5l0k0NJ5J0J5k0m0n0j0J5K5j0l5m0m0l0%K5K5N%K0M5L5L0k5k5
4592A60l0l5k5K5M5P0M0nm0m5n0k0J5J0K0J5NNn%nnnj0J0nj5k0J5J0%Nj0j5n%nnnnj5NK0J5
4589A05K0J5j0m5m0j0j0nnnJ0L5L5J0%L5K5%j0j0nj5J0NNNNN%N%k0m0l5l0k5k0k5K5L0L0K5
4586G5J0NM0L0K5nm0l5k5k0j5K0%NNJ0J0NJ0N%l0j0j0j0j5j5j0M0P0O0L5Nl5k0J0K5K0nl0
4583A90m0l0k5NJ5J0Nl0k0j5k5k5nnj5NK0K0K5K0M5M5M5M0K0J5J0J5Nk0k0J0j0j5nj0N%NN
4580B65NNNNnnj0K5M5K5k5k5j5L5L0n%K5J6j6l5m0o0o5l5J0L5K5%k5j5j5J5J5J5J5K0K0L0
4578B90Nl0l5l0j0J0J5j5k0J0J0nnJ0J0Nj5l5j0K0K5L0M0L5Nnl0m0l0k0J0J0Nj0j0l5l5m5
4575G5j0J5K0J5J5NL5K5nk5nJ0j0j0J5NJ5L0%J0K0K0K0j0J5L0K5K5nJ0M1K5L0K0K5L5Nnk0
4572E31j0NK0%k5m5n5m6l5k5k5k5%K5L5%nNn%J0J0K5L6K5nk5l6l5n%%j0j5%NNNnj0k0%K5L0
4570C30L5J5J6k1k5%K5K1NNN%%nL5M0J5K0J0J5j0nj0%j0nj0nK0J0K0K0L0L5K0nj5l0j0J0M0
4567F31N5L0N%J5J0K0nnK1K0J5J0K0J5J5K0NK5L0M5M0J0J0K5M0N1J5J0nnJ0NJ0J0K0K0M0M5
4564A348J0J5K5M5M5Nk0k5J0L0J0j5k5NK5J5nk0J0K5nj5j5J0M0Nj0l5l0l5J0J0k0j5k0j5%
4562A373%%NJ0J0%nk5k0%%%l0k5%J0K0Nk0nnJ5K0NNJ5j0Nn%L0nl0k5l0%K0L5L0J0j0l0l0k0
4559A293j0L0M5N0M5M5N0L1M0N5N5M0Nn%K0K0NJ0k5k5%NNNJ5K0%j0j5J0K0N0M5M6J0NL5L0
4556B050J0k5j5J0M5N5O0N0J0j5l5n0l5K0L0L0J0k0l5l0J0J0nl0j0J0J0j5m0m5k0J5%l0m1
4553A939m0l5m0m5n0n0o0n0k6NJ1k1j5N%J0k5j5k5k5m5o0p0j5J0%n5o1l5nJ0j5j0l5l0k5j0
4551I97%N0O0M0k0j5J5M1ol0l5k0k0l0j0J5%l0n5n5l5nK5K5J0J5j0j5nK0K0j0l5p0k5k0k1
4548G56l0j5K0J0J0J5K1K0L0K0j5l5l0NK0Nj0J0L5K5nk5m0k6k5j0J0j0l0l0nL5M5K6%l6o5
4546F76n0m0k0J5M5M0J0%j0k5m5m0j5j5n%n%%NL0L0J5nk5k5k5k5k5k5l0k0l6j5J5J0J5K1j0
4543C91K0K0J0J5J5j5j5j0j0J5J0J0J5J0J5J0J0nJ5M0J0k0m5m5NJ5nJ0j0j5j5j0j5%%J5J5
4541D56J5K0O0M5K0l0l0k0NL0N%j0m0m5m5m0j1%nJ6M0L0K0N%K5K5J5J5j5k0nK5J0J0k0j5j0
4538E31J5L0J0J0K0K5j0m5j5%j5j0l0k5j0J0%j0K0N%J5n%NN%%NJ5j0NJ0J0Nl5j0K5K5J0J0
4535E91nnNj5NL5N5P0P6P5N0L0j0j0j0l5n5m0J5M0O0Q0R0O0M6N5O0O5O0O5P6N5K0N0L5O5O0
4533A864M5Q1J10J15J51J20J00J05J16J20J20J11Q0O0O0N5L5nm0j5k0l0l0j5j5m0l5l0N%k0
4531C158m0l1m0l5k0k0l5l0l5k5l5l5l0l6J1O0P5P5K5%%L0L5M0J0j5j5j5%%k5k5%%%k5j5n
4528B932k5k5j0K0L0N0M5N5N1K0M5P5Q0Q0Q6Q0Q5Q0Q5Q1J10J10R0J01J20J60J66J70J81J70
4526E298J66J65J75J66J75J76J50J56J55J55J91K35K81K86L06L41L96M56N11N36N52N96O62
4524A2286P27Q12R02R83J063J168J273J369J458J509J599J680J744J790J809J815J815J784
4523C7586J705J574J408J244J057Q63O76M82L25K16J10M0M0R6J60K21K65K86K81K35J26%j81
4522D8815m06o51r13j168j383j529j645j709j760j754j714j625j534j423j314j223j128r97
4520B4939q88p36n87m51l21k10j01M5J71L11M26N66P07Q62J033J203J424J639J865K080K296
4519C6273K511K717K943L138L364L599L855M070M271M412M476M437M201L839L269K531J625
4518I5531O11m96j619k707l685m461n038n424n595n549n354n043m677m276l875l469l083k717
4517B9074k381k110j865j654j489j313j143j003q67p92p22o42n71m92m36m16l61l20k71k76
4515I950l11l10k81k86k91k90k91k86k71k15j96j95k01j75j61j30r5p0q1q0q0q5p0o6n5k0
4514E358nj0nnk5l5n5j5j5j5J0j5m0o0q6j05j25j31j50j75j91j65j41j15j65j91j65j51j50
4512B862j20q1n5m5m0p0o5m5m1n5n5n5n5n0n5o6l5j5Nj0%nnnnnnk0m5l0n0j0K0M0L5J0J5l0
4509A759k5k5k5N%J5nk5m5o0o6n5o5o0l5NK5%k5n0m0k0j0m6m0m0j0j5K0J0n%%%K5%j5k0m0
4506I97j5j0j0j5k0j0%K5K5J5j0l5l0k5l5l0%l5m1m5nnn%k5k5%NL5J0k0n0l0nJ0Nnm0m5n0
4504D51j5k5l6l5l0l0%K0J0k0m0k0L0L0l5j00j00l5J0L5L0L0%l0j5K0L0K5J5J5L0K0l0l5m5
4501A25k5J0J0J0J0J0J0J0J0J0J0k0k0nnnnJ0J0k0j0k0k0nK0L0K0nk5NJ0NNK0J5j0m0l5%N
4498A05J0nl5l0nk0k0l0nK5L5M5K0L0L0L5L0J0J5l0l5nnnj0l5m0l5m0j0NL0K5J0Nl5m0nj0
4496b5nj0J0L5K5K5K5L5L0Nj5j5NJ0%%j5j5%L0J0nNJ0J0J0nj0j0j0j5j5nnNNk0k5k5%%%nn
4493C0J0J0%N%Nj5j0j5j0n%j5j5j5j5J0J5j0j0j0J5nnnn%%%%j0j0K0K0L5L0Nl0o0o0J0L0M0
4490d5M0L0%j5j5nK0J0Nk0j5J0N0N0J0l5l5j0nj5j0L5L0J5J0J0J0nj0j0nj0nnnnM5M5nk0k0
4487I5l5l5l5j5K5L0k5k0j0K0L5%l0k5m0nJ0J0J5J0J0NJ0J5J0J5K5O0K0nk0k5nl5k5NL5M5
4484A15L0L5J0k0l5m5k0j5j5n0m0j5%%L0K5K5K5J5j0l0n0n0l0J0L5O0O5L0j0k5k5n%nnJ0N
4482B5NJ0j0K0J5j0J0%NJ0%NK0nk5j5k5k5k0k5l5j0L5O0M5M0J0k5k0%L5L5J5J5%l0m0l5j0
4479E0j5j5j5%k5k5%NNj0K0L5J0j0nJ5J0J0J5nj0K0J0J5j5l0l5l0l5j0K0J5j0NN5P5L0nj0
4477A05j5k0n%Nj5k0k0nnNL0K0J5j0j0K5K5K0j0l0n0l5l5%K5J0J0K0J5J5J0j0j5NJ0K5%j5
4474G0j0k5%J5J0n%%nnnj0K0J0NNk0j5j0NL5nn%nnnj0nnj0nnnnnnj0nnnNL0K5nl0nL0M0L5
4471H0Nj5l5m5n0m5n0j0L0O0O0M5M0K0K0K5j0k5k5J5J0%l5l5j0K0K5L5J5k5k5k0%K0K0j0j0
4468F5nJ5J0J0j5j0%Nj0J5k5l0k5k0j5j0l0l0%K0M5M0M5L5J5K0j5j5NNJ0j5n%k0j5J5J0J0
4465H5Nj0j0K5K0L5L5J5k0m0m0m5k0J0NJ0k5j5k0j0J5L0L0L0%%L0J0k5k0k0j5k0k5J0J5K0
4463E5%nJ0NJ0NM0J5N%k5K0K0L0j5j0%%J0J5Nk5l0nL0O5N0N0M0%k5l5l0l5k5nK5P0P0O1N0
4460D86N5M5M5K5K0L5L0Nj0J5N1K5k0k5%L0K0%%%Nj5nnm1n0m5NJ5nl0j5j5j5Nnk5k5%K5L0
4457F21%n%K5N0P5N6J0NNnJ0L5O0P5O0N0M1L0K0M0O5O5Q5J01J25J25J05N6L5M0P5J20J16J00
4455B471R5J15J46J40J56J50J35R1O5L5L0J0k0l0l0n0p6q5j10j25j51j55j21j10r0p0l5j5
4453B366l0k6l5l0l5j5j5L0L5O0Q6J15J20J26J25J60J56J85K11K15J86J55J61J75J96K15K11
4451E103K20K26K15J91J25Q0L5M1J5J5%l5o6r0o5k5k5o5m0j5K0K0L0Q0J00J00N6K5J5K0j5
4449F291m0p6j00j20j20j51j45j81j80k06j80j20p1n0m5n5l0j0K0O0J10J01J05J20J51J70
4447E248J65J46J45J41J45J30J11J20J25J05J11J05J15R1J20J50J51J25Q5P5N0N1N0K0K0N
4445G905%K0j5o0r1j15j00j35j76k10j86j80j46j05q5m5m5p1p0n0m0n5o0m0l6k5n0j05j05
4443E524r6p0l0l5k5nK0M5M0nNk0m5l5NK5Nk5nK0K0nk5j5j0l5o0n5n5o6n5n0k5NL5O0O0O1
4441E078Q0P5R5R0O6O0N5O0Q0N5K0j5l5l0p5j25j51j80k01k25k46k40k16j80j66j30j36j35
4439C328j10j16j25j50j46j15r0m5nj0j0k0J0L5K0K5J0J5J5J0L0K0M5O5P6Q0M5N0L0L0%%m5
4437B952m5m5m5p5p6p0p5o5o5o0p1o5o0o5o0o5o6o5o5k0Nnj0j5k0n%J5K0j0n5o0m6l0l0l0
4434A453%K0K5Nj5j5%j0j0nj0%Nk5l5nK0%n0o0l5k0J0L5L5J0J5J5K0NNJ5J0J0J0j5k0k0k0
4432A353K0j0l0m0m0n0m6m5n0m5m5n5k0m5m5k5k1l0m5m5j5j5m5n0J0M0L5J0NNj0l5l5j0%%
4429E31J0J5j0l0j5NL0O0Q5N5K5k0m5m0o5l5J5M0K0j0l0j5l0n0l5k0NL5J0%k0k0%%%k5N%j0
4427D21j0j0K0J5%j0J5J5j5%%k0m1n0k0nJ0J5L0K0J6J5nnj0oj0nnj5n0p5q5o0k5nn%L0L0L5
4424A40%NnJ0K5n%%NL5%l0%J5N%NNN%j0j5J0J5L0Nk5j0J5K5J5l5l5k0%j5l0l5l0NJ0J0%l0
4421F5j0j0J0J0j0k0j5j5J5J5K0Nk0n0n0k0J0K5L0Nj0m0m0j0J5M0L5J5nk5j0NJ5nk5k5NNJ5
4418e5K0J0J0N%Nk5j0j0j0j0j0j0l5n0l0%L5J0K5L0J0%j0K0%%NN%%j0K5N0%j0j0%%n%Nj5k0
4415f5J0N0N0L0j0l5l0j0j0nnj0NK5N5K0%l5k0l0%K5N0L0N%N%NnK5Nl0k0nj0Nj0j0j0j0j0
4412A5j5NL5L0N%j5k5j5N%J5k0k0j0%nNJ0%%%%%%%%J0J5nnNNL0K5L5K5J5j5k5l0k5l0n0l5
4409e5l5nnj0NL0K5K5J0k5j5k0%L0%%j0j5N%J5M5M5J5n%%NNl0j0j0NN%L0L5M0L0M0K0K0k0
4406B15k0Nk0j0j0j5nk0k0NL5NJ0j5j5%%nm0j5k0%Nk5k0%Nj0j0nj0K0L0K5K0%k0m5m0k5k0
4403h0%%L0L0N0M5K5nk5j5j5j0j5J5J0J0j5j5N%NNk0J0J0J0%%J5j0l0k5k5k5j5K0M0M0L5%
4401F5k5k5m0j5J5J5L0%k0k0J5K0Nk5k5nJ5k0k5k0n%Nj5nnnnJ5k0J0NK0J5%nK0K0J0J0k5k0
4398f5J0J5Nk5n0n5%L0M0L5K5K5%J0J0J0nn%K5L5M0Nl0k0k0m5m5j5J5%%k0J0J0k0l0l5l5l0
4395a95j5J5L0L5K0K5j5j0%%J5J0J5K0%N%nK5J5N%nj5%%J5j5n5n0l5j0%nK5L5N0N5N0M5Nk5
4392F0n5n0l5%K5K5L0J0j5nnj0J0NK0K0k5j5j0j5j0j0j5j5j0j5J0J0NJ0J0J0J5J0k5k0j0K5
4390f0K5nl0j5NJ5L5K0%K5L0nNNN%nj0NNJ5J0nl0nn%K0j5J5J5J5j5j0J0K5L5Nk5m5r0p0n0
4387a50l0j5NK0NJ0%j0K5J5Nk5k0J5J5%l0l0nj5k5nM0N0M0K5K5L0J5j0m5l5j0J0L0N0M0J0
4384B0k5l5k0nJ0K0K0NNJ0J0J0NNJ0NNNN%%nl0l5n%Nj5k0nnnk0k0%J5K0n%J0J0J0J0j0nj0
4381e0j0J5J5k0k0k0nJ0L5K5J0nk5%%J5J0J0J5%%k5l0J5J0K0k5k0nnJ0%j5j5J5J5j5n5m0k0
4378a80NnK0M5L0%%%K5NNJ0N%n%n%J5J0k0n5m5k5NL5M5K5%n0l5%J0K0NK5O0M5K0nm0k0%K5
4375EL0j0j0k5k5%%nl5l5k5nK0j0k5j0j0j0K0K0K5L5K5%%nnj0k0J5M0O0L5L5j0j5l5l5j0j0
4373c0J5M0J0k0m0j0j0nK5%l5m0m5nL0M5L0J0J5%nK0K5%%l0nK0K0L5Nj5j0j0nK0K0j0nNJ0
4370F5NJ5nj5k5nK5N%k5nK5NJ0j0k0%K5K5%NK0K0%l5k5l0l5j0K0L5L0K0%j5m0l0k0%L0J0n
4367D0J0NJ0%nJ5L5Nk5k0%%N%%n%%n%J5j5j5J5J0j5%N%%l0k5j5nNJ5l5l5l0nK0K5J5j5nJ0
4364d5%%%%J0J5Nj0k0NL0M0L0NNNnJ0Nk0m5j0J5J5k0l0j0J0M0M0J5j5J0M0M5N0K5%k5o5p0
4361H0m0%Nj0k0j5J5L0M0L0L0J5j5k5k5j0K0M0O0J0nm5p0o5m0k5l0k0k5nj0k0j5J0J5NNM0
4358h5L0L5L0nj5nJ5L5NNj5%J5%n%%n%nn%%n%J5J5L5M5L0j5l0o0q5m5J0K5L0J0L5K5nK0K5
4355A00nn5n5l5k0j5J5M5M5K0NNk5m0j5L0M0J0j5%%j5k0j0j5%%l0k5nK5K0%J0NJ0NM0L0Nk0
4353D5j0j0j0j5j0k0l0nN5N0M0J0k5k5k5k5%%%%L0O0P0L0l5m5n5l0nnj5NK5M0L0Nl0n0m0J0
4350a5K0nk5%J5%%J5K5J5nj0nnk0m0k5j0%k5k0k0NM0L5J0j0k5j5j0J5J0K5L0k5k0k5j5J0L0
4347g5L5Nl0k0J0K0j5j0K5M0%l0n5l5NL0J5%nK0L5M5N0L0J0k0k0j0k0k0J5J0%Nj5j0%N%NK0
4344D5K0j5j0l5l5l5l0l5l5%L0J5M5L0L0Nj0l0l0l5m0j5K5M5L5L0K5NNN%nj0%K5J0k5j5L0
4342A5M5K0%m5l0nK0L0J5%j0k0nnk0j5j0j0j5j0l0k0n%J0k0k0j0nK5M0L0Nl0%NL0L0K5L0J5
4339E0j0m5m0j5j0K0M5L5Nnnl5k5l0l0J0M0K5J5%%J5J5NNl0n0m0m5j5J5J5J5j0j0k0j5J5J5
4336a25nnnn%K5K5%m5m0m0l5NN0P0M5j0j5j5j0nnnn%nN0M0K5%%K5L5M0J0k0l0k5nnJ5k5l0
4333f0k5nJ5J0NNNNNK5J5j0%%%J0J5NNNNNNN%J0Nk0k5l0l5J0J5Nk0k5k0j0j5j5j5M5M0K5k0
4330d5k0j5J0J0j0j0k0k5K5O5N5j5n0l0k5l0j5J5J5J5NNNNJ5K0J5j0k5k0%%k0k0j0j0K0K0
4328a05J5J5L5L0K0j0%%%%nnnnJ5nk5n0l0nj0j0j0j0nj0j5j5%%K0M5P5P5M5j0l0k5l5m0nn
4325i5j0m0m5%K5K5L0K5L0L0K5L0L5L0M0Nj5k0m0m5o0j0J0k5l0m0nj0K0J5L0L5K5K5K5K5%
4322E0l0l0Nk5l0j0j5K5K0j0l5n5l0K0N0L5nk0NK0K5nnNJ0NNNNN%NN%NJ0J0nn%nk5l5nj0k0
4319h5j5l5l0%%k0k0k0j5K0K0K5J5M0L5K5nNNK0J5J0%NNJ5j5k0k5m0j5k5J0L0%l0n0o5j0J0
4316b30NK5nn%%NNNL0K5J5j5J5J5K5L0NL5M0M0nm0m5k5j0K0NNk0k0l5nJ5J0K0K0j0j0j0j0
4314h5j0j0j0j0j5j0J0k5%%K0K5NNJ0NJ0J0j5k0j0j0NNNN%NNNNNn%%J0L0N%j5k5%%k0k0l5
4311a60nJ0%J0J5nL0K0Nnk0K5K5k0l0l0J5M0J0j5l0l5j5k0j0nNNj5j0j5j5nK0M5M0L5%nj0
4308a25l0NK0K5K5J5nl0m0nJ0J5%K0N0K5j0nj0j0j0j0nj5k5NJ5L0Nj0NL0K0Nj5k0nnk0l0j5
4305a30J5L5M5M0K0j5k5j0J5%nj5k0nnnj0J0NK5K0nl0m0m0l0NK0J5j0j0J0NL0L0L5Nl5l0k0
4302a10NJ5J0K0J5L5L0NJ0%NN%J0J0J5k0l5l5nj0k5k5l5j0k0J0%l0k5l5%K5L0L5Nk5k0K5M5
4300a00J5j5j5J5J5n%%nn%nnj5j5L5O0P0M0J5J0N%m5m5j5k0k0k0J0Nj5n5n5l5NL0L0M0M5N5
4297a0NJ0J0J0K0nl5l5nj0nnj0j0j0nNJ0J0J0k0k0J0M0L5K5nn0l5%L0K5N0N5M0J5k0k0nj0
4294H5nl0l0l0k5k5nl5k0k0j0K0Nk5nnn%NJ0M5J5Nl0k0J0K0K0%%%%NNnl5l0k0j5L5J0k5n%
4291a65l0l0%L0L0%l0k5j5j0J5J5j0nL0P5M5K0NJ0NN%N%%%%J5NNk5k5k5J0M0NJ0k0k0%%NN
4288d5l5%J0J5nn%nj5j5j5j5k0j5j0k0J0J0J0%J0NJ0NK0J5NNj0nNL0L5%k5k5%%%%%%J0j0n
4285i0j0J0Nk0k5J0N%j5k5J0M0P0N5L0J0J0nk5m5m0l0k5%L0K5J0j5J0L5j0l5k5K0M5K0K5K5
4282F0l0m5m0l0k5m0nJ5%j5k0NNk5l5j5NL0M0L5L5M0M5L0K0J0k0k0l5k5J0K0j5l5n0m5NJ5
4280a45%nK0K0nl0m0k0%nL0L5K5K0J5%nl0l0m0k0j5%Nk0k5NM0M5N5L0J5j0j5j0J5J5nl0n0
4277a65%J0J5J5M5N5N0K0nnnj0l5l5nJ0L5K5L0l5k5l0l0j0nNNk0NNNNM0O0O0J0l5j0j0N%K0
4274F0J5%%l5l5%nj0j5l0Nj5j0j0j5j0j0L0N5O5K0j5m5k0NJ0j5m0m0nnk0k0j0j5l0nK0J5J0
4271a75k0%NJ0J5%k5m5m0L5K5L5L0K0K5L5NNNj5j0NJ0%nj5K0%%n%n%k0k0J0J5K0K5K5K0%%
4269@K5N0O0M0Nk5o0o0o0o0m5j0J0K5N%nj0j5J0L5N5L5J0nK5L0%m0l5%j0j0nnn%nNNnnk0J0
4266f0J0M0L5J0nnnj0k0NNJ0j0l5o5o5o0l0J5K5L5L0K5J0j5m5n0j5K0J5M0M0M0L5j5j5j0j5
4263a05j0k0l0%J0%k0l0l5l0nL5O0N5K5K5K5M0K0k0n5n0l0j5%K5N0P0Nj5l0k5m0m0j5M5O5
4260f5M0NNnj0j0j0J5K0NJ5Nk5m0l0k5k5k5j5k0k0j5j5%%K0K5K0J5L5M0L0j0l5l5j5J5L0L0
4258h0K5K0J0Nj0j5J5M0M5J0j0j0j0j5j0j0j0j0j5j5NNJ5J5nj0NL5L5L5K0j0l0k5NL0K5%%
4255A00nJ0k0n5n5m0j0j0nnnM0M5K5%l0o0l5nNJ0k0k0K5N5L5NJ5j0k5k0n%L5K5L0L0J5J5n
4252G5k5n5n0l0J5M0L0J5j5k0k5J0J0J0Nk5k5j0j5nJ0%%N%NN%NNk5j5N%%j5j0k5k0J0M5N5
4250e0L0J0J5k5l0m0k0K5K5%N%%l0l0nL5M0L5%nk0k0nK5K5J5J0J5j5j0l0%J5J0J5J5L0K5J5
4247A00J5K5K5K0J5nnk5k0K5K5%l0n0n0j5j5l5l0m0j0L0L0%%n%nnj0K5J0J5j5j0j5j0j5j0
4244g0J0Nnn0l5%N%k5%Nk5j5J5K5J5nJ0J5J5J0J0NJ5J0J0J5J0j0j5j0j5J5K0J5J5K0L0K0j5
4241D5l0m0l0j5nnn%NNL0L5L0%l0o0o0l5%L0N0J0nnj5J0L5L5K5n%K5L0K5J5j5l0l5j0j0J0
4239ENk5o0n0k5J5M5J0nk0l5K0L0J5K5%%J5M0K5%l0k5nnnnNNk5k0k0k5nJ5K5nj0NNNN%J0N
4236g0NJ0J5Nj0K5J0%%J0J5Nj0K5%N%NN%NNj0j5j0j0j5j0nj0k0j0k0j0%k5l0%K0K0K0K5J0
4233d5L0L0Nj0m0k5nnk0%L5O0N5N0J5%j5k0k5j0j5k0j5m5l5k0K0J5K0J0j5j0NJ5L0nj0j0j5
4230d0%j5k5NK0J5J5k0j0%L0J0nnJ0k0k5nnJ5j0k0j0NJ0J5j0l5k5k5%L0K0J5k0m5k0nJ0J0
4227a65j0nj0nNJ0nnK0K0%j5l0nJ0K5M0J5j5l0l5j0K0M5Nl5o0k5J5K5nnL0P5O5M0%N%Nj0m0
4224e0k5k0J0NNJ0j5m0l0%M0L0K5j0j0j0NJ5k0k0NL0L5j5o5m0J0M0O5L0L0k5m5m0k5NL0M0
4222d0j0j5k0k5%NM5N0M5K0K0nl5l5o0o0n5j0K5O5P0M0L5K5J5J0%nl5m5m0m0j5K0N%%nn%K0
4219d5M5L5Nn0m5l5nj0nj5k0NNj0nk0k0J0J0K0K5%n%L5J0J0nnNJ0j5j5J5N%%%%j0j5J5NNk0
4216a00j0J5nnn%%nJ5J5J5K5J0k0j0K0M0J5j5m5l0l0n%nnNJ0L0L5K5%j5j0k0J0J0J0k5k5j0
4213i5J0K5K5K5%m0l5k5K5L0L0M0M5K0k5m5m0m0j5nj5k5J0L5L0N0L0j0nk0j5m0l0m0l5%M5
4211a25O5M5Nj5n%k0j5j5J5K0K5K5nJ0J0Nk5k0NNNj5k5j5k0L0N5N0J0j0j5j0j0l5m0k5k0k5
4208a25k5J5K0K0J5nK0K0K0J5%k5nNNj0nk0k0J0J0K0j0j5nJ0J0K0M5O0N0Nk5l5j5j0k5m0m0
4205f5l0NNK5J0%L5NJ0J0K0%k0j5m0nnNK0%m5o5k5%j0k5k5k0NNNNj5k0NL5M5K5L0L0K5L0n
4202d0%n%k5k0NNL0K5nl0l0%K0K5J0k0k0j5nnj0nk0j5j5L0L5J5J5J5L0K5J5J5%l0n0o5n0j5
4200a80J5NK0K5L0L5L0K0nl0k5NK0J5%Nl0k5k0%j0j0NL0K0J5K5J5J0n0p5k5L0O0M5N0L0J0
4197H5k0m5l5j0l0l0j5L0L5Nk5k5nnNJ0K0J5J0k5m0j5K5L5L5Nj0j0n%K5K0j5j0J0J5N5K0k0
4194F5k5k0j5n%j0j0l5%K0K0%NJ5l0n0m5k5J0NL0M0M5L5nk5n0j0j0%N%%j0j0L0M0nl5k5nJ0
4192h5J5J5J5L0L5NNk5k0j0j0nnJ5J5J0j0m0l5nM0O5M0j5j5J0NL0L0L5%nj0k5k5k5n%l5j5
4189a0k5L0L0K0J5Nl0m0l5j5j5%%%nK5K5L0L5%l5n0k5J0J0j5j0j5j5J0J0K5L0K0%k5k5l5m0
4186a35%L0L0%k0NK0L0L0%l0l0n%nnK0K0K0J5J0J0K5K0J0k0m0l5m0l5nn%n%%j0j5J0J5J5J5
4183i0N%k5%K5K5K0j0k0j5j0nJ0k0%nnj0j5k0nJ5J5J5J5J5K0nnM5N0K0k0k0j0J0K0K0%%%%
4180C0j0j0j0J5L0nl0k5k0J0nj0%n%%nK5J0l5l5k5%%k0j5k0j5j5j5J0L5L5Nj0j0%L5L5L5L5
4178eL5J0J5k0m5o0n0j5J0K0K0%%nj5j5j5%Nnnm0m5m5j5nj0nK5M5P5P5L5K0J5J5J5j5j5%N
4175a0%%j0j0nj0j0nj0nj5k0k0k0j5k0k0k0L0N0M0J5k0k5k0j5nK0K5K0NJ0l0k5j5J0J0J0%
4172a35%NNK0M0L5K5k0k0k5j5l0NK5%j5k0%L0J0J5nl5l0nK5K5k0k0J5M5M0J5j0j5NJ0NNN%
4169a0NN%%%%L0K5J0m0l5j5J0J0j0j5j5j5NJ0%l0m0j5K0K0NNJ0NJ0J0J0Nj0j0l5l0j0K0NN
4167i5j5k0l0k5NL0M5L5O0O0M5nn5n5m0l0k0NL0L5NNJ5J5J5J0J0J0k5n0o5m0J0Nj0l5j0j5
4164a90%NK5L5L0K5Nk0l5l0n5n5k5k5J5J0J5J5M5M5L0L5J0J0l0l0k5NL0L0L0N%nj5j0j5j0
4161a20NL0N5N0K0j5nj0l0l5l0j0NNK0K0M5J5K0j5l5m5m0k0NNK5K0%Nk0k0j5j0k0J5J5J0j0
4159a15j0nnnK5L0L0j0j0J5J5K0J5j0j5%NK0%j5k5J0J0k5k5k0l0NNL5M5L0%l0l5k5%k0k0j5
4156a55j0%K5J5J5K5L5L0K5nl0j5j5k0j0k0j5J0J0J5NJ0J5j5j0%%%%NJ0nk5k0k0J0J0J0k5
4153a35l0k0n0j5nn%k5k0L5L0L5nn5k0J5L0N5K0L0nnNNNN%%N%NNNNNNj0J5%k5m5j5NL0J5K0
4150a00K5No0o0n0l0k0J5K5K0J5J0K5K0K0K5K0J0NNM0L0J5k0j0J5M0L5J5j5k0k5l0n5l5m0
4148a35k0j0J5J5K0K0%nk0k0j5j5%n%%K0L0L0K0K0J0K0J5NJ5K5%nj0j0k5m5m0j0K5J5Nk0j5
4145a00J5N%nnj0%Nj5j5%%J5J0%%j0j0K5J5n%nnj5k0nK0K5K5K0Nj0l5l0j5j0k0nj5j5j0j0
4142b15j0nL5K5NJ0K0J5K0%%j5j0k0k0NNK0K0K5J5NL5K5NNj0%l0m5j0%N%Nk5k0nn%nk0nnJ5
4139a60%Nj0j5L5O5M5J0k0k5j5K0J0j5m0n0nNJ5J5J0N%l0n0k5L0K5NNJ0NnnK0K0J5j5j5j0
4136a35%%j5j0J5K0Nk0k0j5J0L5K5K0j5k5NJ0NNn%l5n5p0k5nnK5K5K5K5NL0M0J5J5j0k5k5
4134a55L0N5K0l0m5m0l5l5%L0K5K5nnK0K5L5L5Nk5m5m5k5K0K5L0K5L0K5k5m0m5k5k0j0j0k5
4131b30k5nM0L0NK0K0L5L0NNNNm0m5m5k0J5J5J0J0J0J0N0M0K5k0m5k0j0nnL0J5K5J5j0l0n5
4128a40n0k5J0NNJ0J0NNM0K0J5j0m0l5j5J0J0nl0j5j5J5J5J5K0K5L5K0K0K5K5J0Nnk5n0k5
4126a10J0L5L5Nnnj0K0J5J5j5j0%%J0J0Nk5o0k5L5M0K0j5k5Nj0nNJ0M5K5j0l5nM0L5N%K5L0
4123A10%k0j5j5m5m5n0j0N%%%%J5K0j0j0j0nj0nj0j5j0j0J0J5J0J5J5N0J0k0m0nJ0nn%j5k0
4120a20j5k0J0Nnj0nn%%J5J5J5J5N%%j5j0K0L0K0j5k5l0j5NL5M5K5k5n0k0k5j0K5K0Nm0l5
4117a85K0M0L5%N%j0j5j5k0k5l5NNL5L5L0K5K0j0nnK5N0L5j5k0J0%%N%J5J0k0l5l5n%K0k5
4115e5k5nK0N0K0k0n5k5NJ0K0NJ0j0j0n%J0K5K0j0j5K0K0J5j5l5n0l0J5M0K0j0l5l5k5k5N
4112a65NN%%%nnJ0J0J5J0J5J5J5K5NJ0j0J5J5j0l0NJ0J0%%j5j5nj0J5k0j0NJ0j5k5l0%L0J5
4109a00J5j5k0N%NNNJ0Nj5%N%%K0K5%l0%L5J5j5m0m5j5j5%k5n5k0j5J5J5M0N5K5J0k5l5l5
4106b10m0NL0L5nnnnJ0J0K0L0K5K0nj0k5k5l0l5%nnj0nnN%j0j0NJ0K5L0L0M0%%j0NJ0j5j0
4103a40NNj0l0j0J0NNj0k0J0NJ5J0J5J5J0J5J0%%%%j0j5J0J0J5K0nnJ0J0J0J0NJ0NJ0NNNN
4101B5J5J0l0m5k5nn%j0j0%K5K5K0j0k0m5m5m0k0%J5L5K5nk5k5%k0j5j5j5nnnj0k0NNk0J5
4098b75J5J5J0J5J5J5J5K5M5N5K0j0nj5j0NJ0nk5k5nJ0Nj5l0k0%K0j5l0k0%NNN%N%nL0n%%
4095a70j0j0%K5K5K0J0J0J5J0K0J5%Nk5k5nj0j0nNNNJ0k0j5J5J5K5nl0m0m5j5NJ0K0J0NNj5
4092a65j0l0%L0N5L5j0l0l0j0J0K0J5K0J5J0J0j0l5j0j0j0j0j0nj0j0k5J0L0L0N5K0nnN%L5
4089c5L0K5nk5l5m0m0m0l5j5j5K0K5n%%nN%%%j0j0j0j5nj0j0j0%%K0J0K0K0n%J0J0NJ0nj0
4087a85J5J0L5L5Nk5m0m0j5k0k0k5N%j5k0j5J0M0L5M5L5NN%L5M0N0J5k0l0l0nnm5m0l0l0%
4084b35N%k0j0j5J5J0J5J5j5j0j5J5K0K5NJ0J0J0L0M0M5K0Nl0l0%L0nl5p0m5k0n%J0J0j0j0
4081b35l0%J5J0J5j0j0J5K5L0k0j5NJ0NNK0K0j5nJ0K0J0m0NJ0NNnj0K0J5N%%%%l5n0k5j5L5
4078b05M5N5K5Nk5k5j5j0J0J0J0J0J0J0NJ0J0J0%nnn%%%%m5l5j5K5K0j5m5k5%K0J0J0NNNN
4075a45L0K0nl0l5%NL0K0Nj0k5nJ0N%%%J0J5L0L0j5j0j5k0nj0j5j5j5j5%nNj0J0j0j0NNNj0
4073a95j5J5J5Nk0m5%NL5L0J5j0l5l5%L0J0K0%j0nj0j0NK0K0%k0J0%%%%K0%j0N%nJ0L0K0j0
4070a15J0J0NN%NM5Nnnj5j0%%L0J0j5m0j0%NNk0J0Nk0j5N%l5l0j0J5nj5NK5M5N5L0nn%%n%
4067e0nnnn%nj5J0n%nnj0k5nK5J0%j5k0n%n%n%nnJ0J0J0J0L5L0J0k5k5%nnn%k0j5%L0L0K5
4063f0J0K5L0Nj0k5k0k0l0m0nj0%%N%k0nnK0M5K5j0j0K0J5K0J5k5j5nl0l0l5k5J0J5J5nj0
4061a75k5NK0J0J5J0%%k5NJ5J5L0%nj0%L0K0k0l0%L0K5j0nJ0J0j0nJ0NK0K0j5j0k0k0j0k0
4058a10k0j5j5j0j0M0M0L5J5j0o0o0m5j0%%J5K0N%J0J0k5k0n%nn%n%M5L0K5%k5J5K0J5J5n
4055a05nJ0L5K5K5k0k0k5NK0K0k0j5k5l5j5k0k5n%%L0L0K5K5J0J0k0j5J0Nnm0j0K0K5K0k0
4052i5k5j0j0K0K5nK0L5L5Nm0k5k5j0nj0j0J0J0%m5n0k5j0nJ0J5M0L5nnk0k0k5k5j0J5J0J5
4050b15nK5K5K0%%K0J5j0j0l0l5nM5Q0L0k0n0nK0M0K0n%nn%n%%j5J5J5j5l0l0J0L5J0j5k5
4047a10k5j0j0j0nj0j0j0nl5j0%%K0L0L0K0M5L5L0Nnnl0k0o5k5j5K0n%n%J5J0nnk0k0j5j0
4044b40n5k0j0nK0K0K5n%%K0M5%J0l0k5nnnnNNJ5J5K5K0K0j5nNK0K0L5K0Nk5j0j0l0k5j5j5
4041b10j0m0l5l0j5j0J0K5K0N5O5P0M5K5Nk5m5n0l5j0NK5j0k5k0J0M5L0K0nl0l5l0j0j5J0
4039b30L5J5J5J0J5J5k5k0%%j5j5j5j0K0M5M5K0j5l0k0j5%%nK5K0K5Nk0m0l0k0J0J0K5L5L0
4036a05nl0n0n0m5NN0N0nn0m5nL0K0L0L0N0M0Nk0o0l0m0j0L0N5N0J5nk0j0j5n%%nn%nnk0k0
4033b05m5n0j0M0L5J5nj0NL0J5J0%nJ0NK0N0N0L0J0j0n%nnJ0J0%l5l0k5nK5J5k0k0k5J5M0
4031g5J5j0l0l0l5m5m5N%Nj5k0nnK0K5J5K0M5N0N%k5NNk5k5k5%%L5L0K0K0%k5m0l5k0j5n%
4028b35NNj5k0k5J0K5J5J0N%NJ0k0j5Nnj0k0NJ5J5%NM0L5j0%k5K5K0k0m0l5J0M0L5M0j0nl0
4025a60k0l0m0m0j0nJ5K0M5N0M5J0k0k0NK0%j5j5nj0%NJ0j5k0J5K5L5K5L5K0j5m0m5k0j5k0
4022b00k0k0j5k0k5nnK0K5L5L0Nl0j0J5L5K0%NK0J5j0j0nJ0K5%k5n%%%%%n%nnnnk0n0j5%J5
4019b40%NJ0M5L5K5J0%nk5nJ0k5j0nnj0j0j0j0k0j5nnNNnl0m0j5nL0J0j0k5k0j5J5%k6j0j0
4017d11K0K1J5J0%nj5J0J5J0NJ0j5J5K0K0K0K0j0J5K5K5J0k0l0o0l0k5j0j0%%K0K0N%%L5K5
4014b50K0j0%j0nJ0L5M0M0K0nj5l5k5k5nK5J0j5k0J5J0J0k5k5j5k5j5j5m0j5%N%%J0J0nnJ0
4011c35NNJ0K0K5J0k0k0J0K5K5%J0NNJ5K0J5J5NJ0NM0N5N5N0%k0n5o0l0l5l0l0l0k5%J5j0
4008b45j5j0j0j5%N5N0N0Nk5j5n%%j5j5j0NJ5L5L0J0%nj5m5n0nj5J0K0M0L5J5j0k5k5j0J5
4006a95L0K5Nj5j5%NK0nk0j0J0J5Nj5j0NN0O0M5L5K0Nnl0l0k0j0j5NK0J5j5l0j5k0l0NN%N
4003a15n%k0k0nnj0j0NNJ5K0L5K5%%nJ0J5nk5k5NL0M5J0j5l0j0J0J0J0j0k5n5o5j0K5L5K0
4000a40j5l0m0j5%N%%Nj5j0%%J5%l0n0k5%L0L0M5N0K5j5m5k5k0j0N%%j5j5j0j0j0j0j5j0L0
3998c40K5N5N0M5M5K5K5L5%k5n5k0n%%k0J5K0M5K5k0l5k0l0n0p0n0l0j0NM0L0L5M5K5J5k0
3995a95k5k0k0j5NJ0%Nj5j5k0j5N%j0j0j0j0K0K0J5K0NNL0K5%%%nL0J5J0k5l0k0J0M5K0%j5
3992a80k0%N%%%n%%NK0K5%j5nnk0j0K0M0L0nm5m5l5l5l0k5J0J5M0L0L5K0K0K5K0K5K0K0K5
3989c0nnj0n%j0k0NK0K0J5j5k0NK0L5NnnNJ5J0%nJ0J0K5L5nl5n0n0k5k0j0j0k0k0j5j5%K0
3987a55K5L0K5L0K0nj0nj5k5k5%nk5l0k0n%NJ0k5m5n0m0l0k1J6J5K0J5N%J5J5L5M0J5l5m5
3984b80k5%J0M0N5L5Nm0p0m0nL0N5O0L0J0nnJ0J5L0K5K0L5Nj0m5p0m5k5J0K5%NL0J0K0K0J0
3981f5K0L0Nj0j5j0k0j5k5l5l5k0nL0K5%NNJ0%l0NJ0J0J0J0j5j5J5K5Nl0m0NJ0k0k0k0nj0
3978b25NJ0%J5j0K0%%K0K0j5m0k0nJ0Nj5j5j5j5j0nJ5L0J0k5o0l5nK5L5K5j0l0nK5M0NNL0
3976b10L0nl0k5k0J0nj5nk0k5NK5M5K5K0K5N%l0k0l0l0k0j5J5J0nj0J5K0j5j0j0nK5J5J5n
3973b60l0%nL0K5K5K0%nk0k0%%%L0M5L5J5J5%%%nK0J5NJ0j0j0j0k0J5J0nl5l5k5%K5K5L0j0
3970a10nk5NJ0J0k5k0j0J5%%%%K0j5l0l5l5j0K5L0%n0l5l5J0J5J0J0L0N0K5nnn%n0o0l0k0
3968c50k0j5K0L0%k5k5m6k0%L5K5L6L0L0%k5j5j0J5J5J0J5J5J0J5J0K5N5N5K0j5n5l5J0J0
3965a70J0J5J5L0K0nn%NJ0J5J0Nk5k0m0nN%j0nk5N%Nnl0l0l0%NK0L0K5K5k5k5m0m0l5%J5N5
3962b45L0Nj5j0J5J0J5J0k5k5j0NJ0Nj5m5l0k0k5J0J0J5%%k5k5l6m0j5J0L0L5%J1NNN5K5j0
3959c00nj0L5M0J0nnM0L5nnj0j0L0%j0j5j5j0J5J0nnn%%Nj0j0k0NNNnK5M5N0Nn0n0l0j5J0
3957b40L5L0J0J0J0J0Nk0l5m0j5k0j5k0%%K5K5L0J0NJ0n%%k5k0k5J0J0NJ0J5J0k0J0M0NNJ0
3954a55%k0m0j0K0J5J0J5j5j5NNNNj0K0K0L0J0J5NJ0J0j5m0m5m0m5k0J0K0K0nn5n5k5J0N5
3951b95M5M5j0nl0m0m5k5K0K0K0K0L5L0L0nj5l5m5j5J5J0J5J5K5K5j5j5j5J0J5J0J0Nj5j5
3949b20k0k5j0K5N0L0l0n5o0j5L5M0J5j5NNnnJ0NM0Nj0j0NJ0J0NnnJ0k0l0j5nK0L0Nnnn%J0
3946b05L0J0j5k0nNnj0j0J0K5K0j0j0j0J5M0K5J5nk0l5%K0K0L0J0nl5%L0K0j5l5%K0Nk5k5
3943a50J5J0NJ0NJ0NNJ0J0J5%k0NK0J5nk0k5N%k5%j5j0j0l0nNJ0j0k5j0K0Nl0j5%K5%j5k0
3940b30j0L5L5M5L0L5J5Nj0l5m5m0k0J5L0M0K0%k5%L5K0%l0l5%k0k0K0N0L0K5Nk0m5k0NNN
3938a00NJ0%j5j5j5j5N%N%j5J0M0L0j0l5n5l5nnL5L0J5K0K5K0J0J0%%K5K0j0j0m5m0j0L5M0
3935d5M0NJ0j0n%N%Nk5l5j5j5J5K0M0M0j0n5l0k5j0j0j0K0J5J0%%L0j5o0q5n0J5K5K0K0J5
3932a60Nm5l5l0n%L5M0N0NnnJ0K0J5j0k5n5n0k0NL0N0M5L5L0nj0%l5m0l5nK5K5%NL5K0K0N
3930f5J0K0nm0o5m5k0nj0NNNNK0K0Nk0j0nj0l5m0m0N%%N%%J0K0%%k5NL5L5K0J5NNJ0J0NJ0
3926a50j5k0k5k0NNk0k0J0N5P5M0NNJ5K0K0J5NNNNK0K0J5K0%Nj0m0NNj0nk0k5nnj0J5K5K5
3924D5nl5n0k5L0N0K0nk5j5Nl0k5NJ0J0l5l0%K0K5K5K5L0%%L0K5j0l0j5m5o0n5k5K5%NnK5
3921a15L0L5M0J0j0k0k5J0J5J5J5j0%Nm5p0m5m0l0l0n%%l5k5%NNN%NNNNJ5J5K0J0%L0J5J5
3918a75%%J5nNJ0NNm5n0j0J0K5N5L0nl0k0l5k5m5m0J0L5P5P0N0J0k0k5m0m0N%NNJ5M0M5J0
3915g5n%n%j5m5k0k5nL0L0M0M5K0j5m0k5k5%NM0L0L5L5K5nn0o0m5k0j0j0K0K0K5J5K0K0J5
3913c0K0J0j0m0l5l5%k0k0%nK5K0nnNK5K0nj0k5l0j0J0J5nl0%nk0m0nJ0M0K0nnJ0NK0K5K0
3910a00J5J5K0M5M0J5j0l0l0nj0nnl0m0k5J0J0L0L5J0j5j5j0Nnm0j5K0L5O5L0Nk0m5k0%NN
3907f0J5J5%l0l0j0K5J0j0l0m5l5l0k5k5k5j0J5M5K5%NK5K5L0L5J0l0p5p0m0j5%%%K5nl0l5
3904c60nL0N5M5%n%J5K0K5J5K5K0nj0j0n%k0l5l0j5J0J0J0j0j0k0k5l5j0j0j0J0L0L5Nk5n0
3902c45m0l6k0k0L0K5J5K6Nk0j1L6N5O0%k0k0k0NJ0K5K0J0J5J5J0k5k5k0l0l0l5l6nL1L0n
3899c40%J0J0K0K5K5K5K0K5M5J5j0m0n0m5j5k0J5J0L5M0L5L0K0j0l5l0j5j0l0l0j5J5J0J5
3897b50J0J0NJ0J0J0j0j5j0l5j5j5%L0J5J0j5j5j0K0L5L5L5L5K5j0k5%L0nj5j0NJ0%%N%%%
3894a10K0j5k5l5l5k5k5l5l0l0J0J0NNJ0J0J0J0j0j0K0K5L0K0%l0j0Nj0n0l5j5K0N0O0L5J5
3892a65nnk0j0j5j0k0l0nK5K5J5j5j5%%%Nj5k0NJ5J0L0N%L5J5J0j0%j5J5L0L5j0n5l0j0J0
3889a95k5l0j5j5j5k0l0j5j0l1nj5k5%L5M6K0k0nL5O5L5nj5nL5J5n%j5j0j5j5nnK5K0N0M5
3886a40L5J0k5k5N%K5K0NNL0L0K0j5j0nk5k0m0j0%k5j0j0J5J5K5L0nl5l5l5k5%k5l5l0l0J5
3884c30J5J0J5J5J5J0J0nm0l5j0%NK5L5K5%j0j5%nnK5K5L0L0K5J5j5k5k5j0j0J5K0M0M5K5
3881f5Nj0nj0nj5j0j0j0nnk0Nnj0j0n%Nj5j0k0k0j0K0K5L0nl0j0J5J5J5K0K0j0n%NK0J5j0
3878a30j0j0K0NJ0k0j5J5K0j5j0k5nNJ0L5%k0k5k0%J0J0j0nj0j0L0%k5k0%%%k5m0j0%NN%%
3875b80NnnJ0J0n%nnj5j0%%M0L0L0%k0j5j5k0l0l0j0J5L0L5L5J0K0K0nnj5J0J5J0nj0nnj5
3872b10j5%%J0J0NJ0n%K0J5J0J5J5J0J5J0J5J5%%%%n%%n%%Nk5%%%nj5j5j0K5K5K5nn0n5l5
3869b00j5J5L0K5L5K5J5j5k5l5%%K0K0M0J5j5j0j5k0j5k0%%n%j5j0j0K0K5Nj0l0nnJ0J0j0
3867a75j0j5J5L0Nj5k0l0Nk0J5%k5j5j0K5L0j0l5o0o5m6%M6N5L5J0j5j5nJ5L5L0K0K5J5J5
3864a60nnnj0J0L5J0k0n0k0%K5K5K0J0l5m0l5K5K5L0K5L5N5L5j0m0l0NNk0k5k0k0j0j5j0j5
3862b25NNk5j5l5l5nnnm0l1j0%Nj0j0K0O6Q5N5L0%nj0m0j0K0K5J5K0j5j0NJ0J0Nk0NJ0k5l5
3859b25nN%%l0j5J5nj0j5k0J0J0k0j5%nnnnk0m1j0%J5L1L5M5K5j5m0l0nK0L0J5k0k0k5NL0
3856c15N0M0M5J5j0j5nK0J5%L0M0K0nj5NM0M0K0j0j0k5N%%nk5m0k5J0%NnJ0nm0m5NK0J5K5
3853a25K0L5NJ5L0L0Nk5l0j5l5o0nK0j5n5n5nK0J5K0J0NJ0J0J0J5N%K0L0J0j5k0j5k0N%%k5
3850a75k5nnJ0J5K5L0L5L0J5K0M0N0L0j5k5l5%L0K0K5k0m0l0k5l0l0k5l0k0n0o0o0k5J0L5
3848c10M0J0J5J0J0j5n0k5J0K5K5NL5K5%K0J0K5K5K5%l5l0%K5M0M0L0K0J0NK0K0k5n0l5l5
3846h5%%k0j5m0n%%j0k0J0J0J5j0j5J5k0j5k0J0K0j5k5j5%%k0j5J0J0k0k0j0J0J5J5j5j0J5
3843b85K0J0J5nnj0j0K0J5K5K5K0K0K5K5K5J5Nk5j0nJ0%j5l0j0NJ0J5j0j0j0K0K5K0nl5k0
3840a30NJ5J5J0K0Nj0l5nJ5L5Nk5m0n5m0n5k5K5J5J5J0J5M0NNM0J5K0NL0L5K5J0J0k0l0j0
3838c5J5Nk5k0k0j0j5j0j5j0j5j0j5N%N%N%j0J0J5%j0nL0J5Nk5l5j5J0J0K5%l5k0k5l5l0n
3835b95%%%NJ5K0K5L5nl0o0n0k5NNK0J0L5K5K5Nj5%%j0j0NNnk5nK5L0L0%m5p0m5nK5K0N%K0
3832c05L5K5N%nk5m5j0j5K0M0L0L5K5K5nl0n0l5%K0L0J0%j5k0NL0K5J0j5l0J0L5L0Nk0k0n
3829b00J0J0M0M5J0l5l5k0J0L0Nk0j5%K5J0k0j0K5J0k5n0m5m0l5k0J5L0J0NL0K5j5m0k0nj0
3827c15l5l5k6NNJ0%J1K0J5NNNK0Nj5j5%J5J0n%k0k0l0k1j5J0L6J0%k6k0J0J6K0%nJ0J5L0
3824c15L0J5l5n5l1%L1L5K5N0M5M5K0j0j0j0j5j5j5j0j5nj0j5j0j0j0%%%NN%NN%nJ0M0M0J0
3821a85n%%%%%J0J5j5k0%l5k5nNJ0m0l5k0L0K5L0K5L0%Nk0J5J0J0J5j5NN%NJ0n%N%NNk0nj0
3818a85k5k5NNJ0k0nK5J0J0nnJ0NNJ0N%N%M0M0K0nk5o0n0nJ0L5M0J0J0k0m0o5n5l0NL0J5J5
3815b50N%j5j0j0j5NJ0K0K0J0J5%k5m0k5NN5M5L5J5j5%%nm5k5%J5M0L5M0j0m0l0%L0K0N5K0
3812f5%m0m0k0K0P0M5%k5k0j0j5j5j5j0k5k5nK0L0L0%%j5l0l0l0%J5J5J5J0Nk0l0%M5K0NN
3810a35J0NJ0K0K5Nn5n0m5m0m5m0l0%J0NJ0L0N5N0M0Nk0m0j5L5N5J0l0k5J0J0NJ0%n%%n%%
3807a65%j0J5Nk0m0l5J0L5M5K0nj0l5l5n0k0J5J5L0L0J0J5nl0m0m5l0n%%K5L0K0k5m0k0L0
3804c15K5%%J0Nnnj5j5%K0L0K5n%%%K5L0K0J5K0J5J0k5nj0k0l0n5k5j5K0L0L0K0nnj0K5K0
3802a70Nk0m0l5J0Nnl0j5j5j0J0K5L0J5J0L0%j5j5J5J0K0j0nj0NNj5j0j5k0J0Nnj0j0j0nn
3799b90nj0Nj5nJ5nl5j5L5M5M5K5j0K0M5M0K5NJ0J5k0j5nJ5J0%%j0m5m5k5%J5L5O0N0J0Nk5
3796e0k0nj5l5n5n0k0NK0M0K0j5m5m0n%K5K5K5L0L5M0M0K0j0k0l0l0l5k5k5N%j5k0J0J0k0
3793b35k5NL0O0M5J5K0nNJ5nk5l0j0j0l0l5l5nj0NJ0K0j0l0o0m0l1l0m5j5L0M0L0L1M5M5L0
3791b40K0N%N%%J0J5K5K5%%L0K5K0nj5k5j5j0%%J0Nk5k0n%nnNNNN%j0NL0J0nnNL0J0j5%nk5
3788a30j0j0j5j0j0j5%n%%%%%%J5K5L5J5NN%k0o5o5n5k5K5N0M5L0j5j0J5J5K0J0%k0l0m0l5
3785b75k0k0m0m1k0j0NJ5J5nk0%L1M5K0j5m0j6%J6K5L5N5M5J5J0%k0l0k0NJ0nnk0nJ0K0L0
3782b20K0NL0J5K5K5%Nk5k5j0nnn%%NM5L0J5J5j5j0NK0Nk0j0j0L0J0%k0m5l5j0%N%K0J5k0
3779a45k0n%l5q5q0k6J1M5J5nk0m1l0m0l5N%K5M0L0O1O0N0K0j0nnj5n%NJ5K0J0K5L0Nl0n5
3777b20j0J5Nl0n0n0k5k6J6L0K0nj0j5j0j5J5J0J5J5L5M5L5J5J0J0l0n0n5l5nNJ0J0L5M0J5
3774b35K0j0j0J0J0NJ0%nNnj5J5NnK0N0Q0M5K0j0j0j0NN%NK0K5Nk5k0k0%%nj0k0k5%NNk0m5
3771a35k5%L0N5N0J5j0j5j5k5n0o0m5k5NJ0J0K5M5N0M0L0%J5K5L5M0L0k0l5l5l0k5k0NJ5n
3769d5k5n5m0%%nj0NK5L0J5J5K5%j0j0nJ5K5%k0j5NK5Nk0k5j5j5l5k5l0k5NM0N0J5j0l5l5
3766b10n0o5o0k6K0K6L0J0J0%J0J0NM0N0L5J0j0l0j0k0k0N%%N%N%Nnn%n%n%nnn%%k0J0n%N
3763b70L0K5J0J5K5J5K0J0k0k5nm5j0j0%n%l5l5j5j5j5j5k6nj5k0J5J0J5Nj0k0k5j0J0M5M1
3760c60J5j0NNJ0J5J0L5L5O0N5K0j0l5j5L0L0K0j0k0j5k0J5Nj0k0nJ5K0K5nj5NL5O0L0%j5
3757a0%nk0l0k5k5NK0J5%nNJ0NNj0l5k5k0j0nj5%Nk5n5m5k0%L5L0Nl0l5j5j5k0j5j6j0j5j5
3755d31j0k5K5M5M1NNL0L0M5M0N0L0K0nnnn%L0K5K0K5M5M5K5j0nnK0K5L5M0nnj5k0%nj0j5
3752A20j0nk0k0l0l0j5J0nnj5m5k5k5j5J5NJ0nj0K0J5%%k0J0L0M0J5l0k0j5J0M0L0L5Nk5n0
3749c0n5l5n%Nj0l5k0J0nl5n0nn%m0m5%%%%%n%%L5L0L5L0%k5m5m0k5k6j5j0j0j0NL0L1J0J0
3746c55J0K5K0J5J0k5j5k5k0n%j5m1q0m5%L0K0K0J0NJ0J0NJ0K5J6J0j6nj0NNK1K5%m1l5j0
3743d36K5K0OJ0%l1j5j5%l0k5k5k0J5J5J5M5M5P1M0J0J5nnk0k0J5J5J5J5N0M5N0M0K5j0l5
3741i0m0nnk5l5k5NK0K0J5J5j5nJ5N0O0O0K5nj5k0nnj0J5J5K0j0j0m0m0n0l0j5j0j5j5L0L0
3738a45J5j0j0K0J5j5m0m5m0m5j0K0L5L0K0K0K5Nj0l5m0j0k5k5l5j5M5M5P0P0Q0N5K0j0n%
3736B0K5N0L0k5n5n5n0j5K0J5L0L5N%j5j5j0j0nj0K5K0L0K5J0l5m5m5k0k0J5J5J5J0Nk5l5
3733i0m0n0n5j5J0NJ0j5k0k0k0l5nj5j0J5K0M0N0L0L0J0Nk0k0n%l0l0l5l0nnK5K0K5K5M0M5
3731a65NJ5J5J5%NNL0Nk0k0k5k5k5NNJ5N0K5K0%%k0k5l5l5J5J0J5J5j5m5m5j0%L5M0L0J5J5
3728a05j5j0k5j5k0k0k0j5k0k0%L0M0K0k0J0M0L5J5j0k5k0m0l0nK5L0K5%l0K5K0K0nl0l0l5
3725b30l0n0m5l6nNJ1J0J5M0L5j0j0j5j0l0n6l5l0k0k0j5J0K5K0K5L0n%j0j0NNJ0L5L6Nj0
3723c60m1k0k5K0O1N0K5l5m5m1j5nj0K0K5K1nj1J1K5N5K5L0Nk5nL5N5K0k0k5k0J5L5J0K0%
3720a45j0K5NNJ0J0J5J0J5j0j0j0N%l5l5K0K0NJ0K5L5%l0n0k0%nj0o0o0m0nL5N0N5N0N5K0
3718e5K5NNn%n%m0m0k5k5j5k0nnJ0NNK5L0K5k5p0n5l0k0k0j0K0NNm0m0k6J5N1M5K0K5J0NJ0
3715b30J5L0K5J0j5k0l0j0K0K5J5N5N5K5nk5k0m5m5n0m5l0%M0L5J0J5J0J5J0J5L0%j5k0nn
3712a60nj5j0j0k5NJ0J0j5j5nK5M0L0J5J5J0J0l5l5l0nJ0J0K0K0K0K5nnnnnn%nj0j5N%J5J5
3709a15j0k5l5nNj0j0j0j5j0j5l5nK0L5L0L5L0M5M5J0J0J0k0n0o0j5NK0K0K0j5nJ5Nnk0k5
3707a55nn%j0J0NM5M0K0K5K5J5%k0m5j5J0Nj0K5M5O5M0J5nnj5m0n5l0l5%J5K5K0nj5k0NK0
3704a5K5j5m0p0n0%K5L0L0Nj5l0nnk0j5k0j5j5j0j5J5Nk5j0j0NN%nJ5NNNNNK0K0J5J0J5j5
3701a55n0q0p0m6l5o0k0j5nK5K0J5l0k5K5K0nj0k5NK5N0O1M0k0j5j1J6K0K0J5J0%%L0L0M5
3699b05M0L0L5M5J5%l5k5l0nL0L5M5%l5m0n0l0nL5P0N5J0l0n5k5%K0J5k0k0k0k0%l0l5%J0
3696b25J0J5J0m5m0o0l0k0j1%%j0nj0nn0n0n0nN5O0N5K6%%j6k5NN6N0N0J0J5j5j5j0j0NJ5
3693b70L0%NNJ5J0J0K0M0P5O5K5j0l0m5m0k5%J5K0K0K0Nl0n0n5m5k0J5K5K5k0o5o5k0NL5M0
3691b65M0O0M0J5j0l5l5j0J5K5L0%l0k0l5%%NNk5m5m5l0K0M0N0J5nn0q0p1m5j0K0J5Nk0j5
3688d81J5J5J0k0l5m0j0j5J5J5L0L0M0J5j5k5%L5Nnk0J0Nj5nnnnk5nnl5j0l0j0nn%L5K5J5
3686e16J5J0J0K0nnnl0l0NL5P0O6N5L0K0K0Nk0nnnnNJ0Nm5k0j5NNj5j0j5j5NNk6k0%%j0j5
3683d36nj0NL5J5J1onj0K1J0NJ0J0J0Nm0l6nj0J5J0M1M5K5%j0j5J0NK5nl5%K5L0K5%%Nl0l0
3680b90K0M5L5Nj0l5m0m5k5l0k6NL1M0J5K0K0K0L0M0K0n%n%n%n%nl0k5%L0L5k0j5k0j5j0k0
3677b70j5j5j5k0j5k5j6k0k0l0k5j0j5%%J5L5L5K0Nnj0k5l0%K5M5M1L0NNNNNNNNj0nj0%k0
3674c35N%j5j5K0K5k0k0J5NJ0L0M5M0j5m0l5k0nNj0j0NK0L0%l0m0NL0J5L0Nk0nj0J5J5nNN
3671b70%Nk5k5l0k0n6k5j5j0J0J5L0K5L6L0K0J0nJ5J0nJ0n%Nk0nk0n5k6k5j5j0%N0O1K0k5
3669c40l5k6j0J5%j0k5j0K0%k0k0j5NNj0nk5J0N5J06J05O0J0j5j0nJ5J0J5J5J5J5J0J0NNN
3666g0%N0J5%k5j5j0%%%nj5j0%%%%n0q0o0l0Nk0nJ5J5K0%l0j0j0J5K0L5L5O0P0N0%j0j5%N
3663f0J5J5j0nk5k0%nj5j5n0k0NNK0nl5l5j0j0j0j5%%nl5k5k5j0K0j0j0j6k5J5J0J0OL0K5
3660c30nn%%k5k0l6l5NJ0J5J5J5J1L0L5NJ0j0K0L0K5L0K5J0J0j0j5NK5M0J0k0j5j0J5K5K5
3658i0J5J5N%NNj0l5l0n%%n%J0J0n%J0J0J0%K5K0M5K0N%J0J0J0NJ0J0J0J0k5j5nJ5M0nk5k0
3655F5k5k0k0J5M0L5M0M0K5K0K5K5Nl0m0m0n5n0l0%j5l5n0m5%%%nk0k0J5J0%NJ5J5J0J0NJ0
3652g0n%k0J0NNj0j5nK0K0nJ0J5J0J0K5L0N5L5k0m5k5NM0M5K0j0k5l0k0l0%%N%J0J5nnk5k5
3649enK0N5M5L5M0M0M0K5K0K5K5L1M0K0%n%K5K0nnk5k5l0k6m0m0m0NL0L0J0J0%l0l5m0m5n0
3646A40N%%n0k5k0k5m5l5l0n5n0l5nNNK0K0J5J0J5J5NNNNNNJ5nj5j5j5j5m5n0nJ0K5nk5n5
3644b95k0k5J0J0n%K0K0nnK0K0L5J0%%nnL0L0J0J0J0J0N%J0L5K5K5M5N0O5P5L5j0J0L5N5L0
3641C70nj0k5n5n5k0k0j5k5l5l0k5m0l5j0nk5k0k5k5K0M5N5J5NNk0n5n0n0m0j5K5K0J0N%n
3638a65K0P0O5L0j0j0%n%%M5M0N5N0K5nl0l5%j0nnk0j5K0K5M0J0j5j5l0l0k5l5j5j5k0o0m0
3636a20J0J0J5m0m0J5J5Nk5n0m5m0l0l0%n%%%%%j5J5K5K5K5k5n5n1m0nJ5j0K0M6N0J5NJ0K0
3633b85K0K0J5J5J5L5%nnnnj0nnj0J0NNJ0J0J0%%J0J0j5no5j0K0L0n%J5J0L5M0j0j5j5j5%
3630a50%j0nj5j0%nK5K0N%nL0L5Nn%j5j5K0M5L5L5M0L5K0j0l0k0J0J5L0L0K0K5J0J5N%%j0
3627B05%n%nk0k0m0n0n0k5k5l0%nJ5J5k0J0J0NK5K0NJ0J0J0K0K5j0j0%%k5n5p5p0l0l5k0j5
3625b55%%%%J0NJ0J0J5J0J0J5%%J0M0K0J5NJ0nnJ0L5O0O0L0%j5k0J0M5O5O5N5L0%nK0K0J6
3622D01l6n5q5r0o5k5K0J5j5k0n5p5p5m5j5K0M5L0L5k5n0m0nk0j5m5m5k0k0j0l1l5l5k5%J5
3619d96J5l5k5l5nJ0NL5M0N0N0M6M0M5L5N5K0Nk0K5K5K5%k0j5k0j5nK0J0NJ5M0K5k5o0o0m0
3617b35n%%j0j5J0L0K0K0L0Nj0nJ0J0%%j5j5j5j5j5k0j0j5k0k0j0k0nnl0l1%J0nm0n5l5NL0
3614d96M5M5J5J6j6k0j5k0j5j0NK0N0N6O0M0K0j0j0J5M5L5J5J5K5K0k0k5l0k5l0l0j5%%k5
3611b70l5l5n1k5l0l5l0l0j0k5nL0M5N5N5N1L0K5K5K5J5Nj0K0N0J5j0j0%K0J5NK5n%K0J0%
3609g5%K0K0K5nnnn%nnn%%k0%L0J0Nk5J5K0j0l0j5k5j5j5k0j5m5m0k0j5n%m5n0m1J0K6L0N
3606c45%N%n%nnJ5J5j0j5K0M0P5N0K5L0P0M0j5k5k5k0L5L5M5K5Nk5j0j0l5m0l5m0n0n0k0k5
3603b80j0j0j0j0k5k5n1n5m0l0m0l0k5Nnj0k5J0j0j0NJ0J0J0k0NK0K0k5k0k0k5nl0j5j1j5
3601g92J5K1L0J0J0K5nNJ0NN%NNNnnj0nNJ0L5L0nnnnJ5O0O5O0N6N0Q0L5l0p5p5q1k0NJ5K0
3598d31k0NNJ0J5J5%%J0OJ0J0L0K5L0L0J0%L5M0M5Nm0l5j5k0J0J5J5J0%%J5J5NNj5j5%NNN
3595a50j0l0k0j5l0l5j0j5j0o0o6o0o5m0%%N%n%n%k5J0J0k0l5k5nnnnK0K0J0NL5L0K0l0l0
3592f46l0j5J5N0M0NNJ5M5L5L0NJ0K5K0K6K5L0L0L0K5J5j5j5k5%M0N0M5L0%j5m5o5o0l0K0
3590b95K0K0J5K5L5L5K5K0%Nj5m0m5k0j0K5J0J0J0Nnj0j0j0NNj0m0k0l0j0m0m5l6j5j5%%J5
3587d36K0j0j0%L0J5j0m5p0k0j5k0k5j5j5j5j5m5k0j0nK5K0K5K5J5J0L0L0M0K0NNK0J5K0K5
3584d06j0j0nj0K5N1M0L5J0NNJ0NJ0NNJ0J0J0J0J0J0J0NJ0J0J5j5k0j5J0L5Nm0m5m0k0j5l0
3582c15l0k0j5nK5M0L5M0M0%k5j0nJ5J5k5l0k5NJ5K0n%%%j5j5j5j0j5j0%k5j0j6OL0K5K0n
3579c15l0k0J0K0K0%%NNn%K5K5K5L0J5j5j0j0K5M5M5L5Nm5k0j5j0K0j0j0j5k0k5k0nnJ0J0
3576b30j0m5o0j5K5K0L0%l0l0k5k1j5j0j0j5k5k5j5j5nK5J0J0j5k0j5j0J0J5L5L0K5K0k0k0
3574d46j5L5L5L6L5L5K0j0j0J5L0L0L0L0N0M5N0N0R5R0R0R6L0J0nk5k0J5J5Nj5J5NNN%%%j5
3571D41j0o6n5m0m5k5l0k0j5j0nj5j0j0j5k0k0j0K0j0l5j5J0nl5k5k5nK0J5N0N0K5J0k0nm0
3569@k0k5NJ0nl5m0j5k0m5o5o5m0l6k0j5L0K6%k1m0l5nK0K5nm5n5nL5K5K0J0L5N6N5N0M5K0
3566a90N0N5O5J5nk5k0k0j0%nNNnl5j0j0%%nj0j0%j0nnj0j0j5j5nj0j5j0j0L0K5M5M0N0M5
3563e0M0Nj5%%k5o5q0n0m5k0k0k5k0k1k0k0k5j5l5m0j5Nj0n0m5j5j5%K0L5Nl0k5n%%%j0nj0
3561g16nNNj0j0l5k6%K6N5L0Nj0j0J0M0M5M5K5K5K5J5K5M0L6O5Q0N5L0K5K5J0J0K0O5O5K5
3558A10nK5N5P5M0nj0NnJ5J5%J0k0j5NnJ0j0l5%k0m5n5p0k5j0l0k5nK0%k5k5m0j5j5J5K5K0
3555g0J0l5n0l0m0nNJ0NJ0k5k0k5l5j5j5k0j5l1l0k5k0%nNJ0K5nk0m5o0o0n0j5J5J5J5k0l0
3553f91k5k0k5m6n0n5n0n0%L0L5J0J0n%k0j5l0nnnj5k0J5J5NJ0nj0N%L0L0NJ0K0J5K0K0K0
3550h42J0K0K0L1Nj0nN%%K5O0O0M5K5NNJ0J0M0M0M5M6M5N0M5M5M5M5L5L0%k5J5J0J5J5nn%
3547A0nj5J0j0%%NNJ0%NNN%nNl0l0l5%K5J5j0m5n0l0k0k0NJ0NJ0J0L0L0n%j0nJ0Nj0j0N%j5
3544a40k0j5j5k0j5j5k0j0j0j5j0j0j5j5j0%%k5k1j0nj0nnK5M6N0N0K5J5K5NJ0j0nJ0J5L0
3542a45L5N0N0J5j5l0l5m5k0k0J5%n%%N%K5N5M0L5K5N0M0L0K0j0nK0K0J5Nk0m0l5k5k5j5j5
3539D5l0o0n5k0%l5n5n0k5NJ0k0j5j0nnnnl0n1m0l5j5j5n5n0o0n0k0k1nk0k5%K0J5nJ0Nk5
3536h07n5m0j0K0K5K0K5L5n%NL1J5%%J5K0J5K0J5J5K0%NK0L0K5L0NNK5J5K0K0nnj0NL0N1M0
3533c15L5nl0l5j0J5J5K5L0K0j0k5k5NL0N5M5%k5m0o0m5m1k0%k0l0k5j5k0k0k0k0nn%L0Nn
3531e61nJ0j5j0j5j5%j5k5%J0J5J0NJ5J5J0J5k0j5nn%Nk0j5j5j0K5J5J5j0n%Nk5n5n5l6l5
3528h17l5n%M0O6L5K0j0N0Q0L0%J0J5L5NK0K5N%L5L1K5K5K0%l0l0%nk0j6k0k0k0J0j0j0m0
3525e06m0o0n5m0NJ5nl0l0nL0K5K0J5J5K0K0K0K5K5L0%%K5K0J0J0%%%NJ0J0n%m5n%%nnk0j5
3522e16M0J06Q5N5K5K5J5k0l0nnl0k5l0n5n6l5nJ0NK0K0J5J1Nl6n5o5l0m0j5n0j0j0K0J5L0
3520f21K5nk5k0j5J0J0j5k0j5NM0L0K5%%%L0N5O5M0L1j0l6l5J0J0K5K1J0j6j0j0j5j5J5J5
3517d11J5J1oK6J0NL0nj0j5l5oJ1J0N%k6k5j5k0j5J0M0L6M0M0M5M5L0L0L5%nj0NNNNj5j5j5
3515a55j0J5j0k0k5m5k0l5l0l5l1l5l0m5m5j5k0l5m5m0j0k5k0m1m5k5NL0L5L6L0NNNJ0L0M0
3512f46K5K0K5K5K5L0J5M0K0K5K1K5M0M5J0J5%%%%%%%%j5j5J0J5j0j5NNJ5J5%%M0NnK5K0L0
3509a15K5N5N0N5L0%k5j5NNj0j0l0NK5K0K5L0n%%nJ0J0J5K5nl0l5m0n5n5k5k0m0m0m5l5l0
3506b80k5j0j5nm0o6p0m0m5n5n0m0nNJ0NJ0J0J0NJ5J0J0J0J0J5N%%J5J5M5N0L0NNk0m0l0l0
3504e71%L0L0NNNNK5J5K0K0K0J6J5K0nl5l6m5j0L0K5K0n%nnl5k5l5l5nj0j0j0l5l5nK5M5L0
3501e51J5M0L0L5M0L1J5J0J0J0J5J0J5J5k5l0j0J0K5nl0l0n1k0l0m0m5m0l5k5J5M0K5k5m0
3499f26l5j0j5j5NK5M5M0J5NNk0j5j5j0j5k0j5j5L5O5O0M0K0Nj5J0J5J5Nk0k0NJ5K0J0L6K0
3496c65K0J5J5K5K5nm0m5m6l0l5k5l0k5K0K0K5J0NJ0J0%nnNL0N6M0M0J5%nl5l0l5%K5N0L0
3493b70j5l0l0m6l0m0nJ5L5K5nm0m0n0k0NK5M5K0j0J5J0n%j5j5k5k0NNj5k5nJ5O5N5O1J0j5
3491c60l6m5j5j0K0K0L5M6K0NNnK0L5K0n%%J0L5Nj0j0j0%nl0%%j5k0k0k5%Nj5j5Nk6k0k5n
3488d41J0J5k0l0%L5L5L1M0L0K0l0p5o6k0j0NK0K5K5K1L0N0K0J0nM0M0K5J0j0%K5J5J5J0k5
3485a30l0nk5k5J5K0M0M0J0k0l5l0j0j5k5k0nnk0k0k5l0n%J0J0k5k0n%o%OJ0J0J0J5K0K5k0
3483c15k5l5%K5L5J0j5n0o1j0K0K5K6k1k0k0j0K0NNNNNNOM0L5Nm0m6l5nJ5J5J6K0K0J5L0J0
3480b90k0j0k0j5j5k1j0j5j0j0NL0%%N%l0l0k5l0K5K5M5J5j0j0j5J5L0%k5k5j0nnnj0m0j0
3477e26K0%%N%K0M0P6P5J0k0l0l5k6k0j0nN%j0K0%%NN%N%NJ1J5j0nno%nnnnnk5k5j5k5J5L5
3474d56M0L6L5L0K5nM5M0K5nm0l5n5o0m1L0O6P0M0%m5m5l0nN%nnnnj5j0j1J1nok5l0J5J0l0
3471d51k5k5%K0J5%%J0j0k0j5k5j5k0k0k0j5%%K0j0NNNNNJ0J0J0NNJ0J0%%nL0M0J5j0j0J0
3468d51M0O1O5N0N5L5J0%Nj0l0l5l5%K5N0M0P0O5K0l0m0o0n0n0k0k0k5l0m5n1l5l5nj0k0k0
3466e16k5j5j0nK5N5N5M0Nl5k5NNj0%k0l0NK0L5j0k5k5NK0J0K0j0k5k5l5%J0j5j5m0j0K0n
3463e96k5k0n%n%%n%%nJ0NNj5l0NJ0J0%Nj5j5K5K5Nm0p0m1nj0%NK6K5N5M5L5j0k5l0j0nn%
3460f91K5K0J0J0J0%J0Nk5k5j0J0Nl0l0nL0K0K0j5j5J5%Nl5k5k0k0j5NM0N5N0M5M5K0nk5n
3457e41K0J5K0L0%j0K0J0NJ0J0NJ0NOoj0j0j0nj0j0j0j0nj0nj0j0nj0N%K0K0K0L5J5k0j0K0
3455d16K0K1%k1k0k5j5J0NNnn5o5m0j5K0nj5k0k0k0m5k5j0J5M5M0J5nl0m5l0l1%K6N0L5J5
3452f56%%J0J5J5J0J0k0k0k0k0J0J0M0L0K0L0J0%J5J5L0K0j0nnK5M0M6K5L0M0L5J5J5J0%k5
3449b10l5l5m5n0l1j5NNM1M0M5M5M0J0%j5l0m5m0k0nl0k6j0J5K6J5M0L5J0k0m0l5l1NJ1K5
3447c55K5K5L0NN%%%%%%%NNJ0M0M0L5M0K0%k0m0k5J0L5M0M5M0K5K5L0L0M0M5J5J5J5J0K5K5
3444C15N0J5%Nj5j0n0m5l0l0l0l0l0j5j0l0m5j5nk5k5l0NNnnj5k0j0%j0k5l5k0j0Nj0nl0l0
3441c00NNj0l5l0%M5M5K0J5%%L0L0J0Nk0J0L0L5%nk5k5%k0j0j0%%j0l0j5J5%l0j5J5L0L0J0
3439b05J0K5nnl5l0n%%m0l5nK0L0L0K5L5J5j5j5k0k0n5o0o6j5K0L0%J6K0L5L5J0J0%%%nJ5
3436b55J5j0j0nK5L5M0K0K5J5J0M0M5Nm0m0L5M0Nnm0m5n0l0l5l0l5J5K0J0K0K5K0NN%l0m0
3433b25l5m5l5l5nnok0J0K1K0nn1q0j15j15p6j5J0n%NJ0K6om5l5j5J0O5O1O5O5M0L0J5J5%
3431e06nM5L5NJ0J5J6%k6m0l0k0J0L0M0M6K5%nl0k1j0K0L1L0J5j5l5o6q0m5j0K5J5K5J5J5
3428d76J5J5L5O6O0M0N0N0O0M0M0J5L0L0K5L0K0L0%k5m0j5J5J5k0o5n0j5J0Nk0k0k5j5k5k5
3426a40k5k5l0k0k5l0k0k5k5k6k0l0j0l5k5l0k5l0j0j0%K0L0K5L5L5j5j0j5j5K0%L0N5M1M0
3423c40J0NK0K5J0J0NL0K0j0l5n0m0m5oj0K6K5K5M0K5nl0m0l5j5k6m0l5nk0l0l5j5%L5L0M0
3421d86M5J5nl5l5nJ5K0K0L0M6P0Q0O0N0K0j0l5m5m5m0m5m5l6k5NJ5K6J5%k0m6n0m0m0j0j0
3418e76j5NNK5J5j5k0k5%Nk5k5k5k0J5NJ0nnj0j0J5J5j5j0k0k5%NK5K0M0L5O0N5L0j0l5j0
3416e16J0J0J0j5j0j0nL0O5Q1L5J5k0NK0j0j5k0J5J0J5%J5M5K5%l5n0l0k0%J5nK5K5N0N0K5
3413a65J0J0J5J5%j5j5J5Nj0K0K0j5j5j0nNNNk5l0n0l0j5k0k5k0nnk0k1k0j5nK0j5m0p0m0
3410e76k0j5j5j0K0%k5k5j0K0J5J0J5J0N0M5L5J5N%J5L0M1N5J5%J0L0L5L0J0%k5m0m0j5K0
3408b85K0j0nnJ0J0j0j0l0l0l5l1k0J5%%K0J6L0L5M0M5N0M5K0K5nl5l5%L5M5L5Nnl5l5j0j5
3405a45m5m0k0%nnnj5l0l5j0N%N%J0k0j0Nnnnnj1j0j0NL1%nl1k5NJ5L6L0J0nk0J5J0J0J5j0
3402c25j0J5J5M5M0nk5nJ5M5J5l5n5l0%L5M5K5nm5n0l5j5J0K0J5Nk0l0m0j1%nN%K1K0K5K0
3399c10J5L0L5Nm0p0o6m5k0J0nnK5K5J5J0K1M0L0j5n0m6l5k0%K5K0J0j5NL0J1%%J5J5nnk5
3397c85j6l5l5nJ5M5P1M5K0%N%k5k5l0l6k5j5j5J0NNNJ0L6L5K5N%NK5L0K5NJ0K0L5K0J0J5
3394a10J5L0M0%Nn%J5NJ0J0n%k5l0l5k5k5l5m0k0j5j0m5m5n1k5k0j5j0nJ5L5J5j0l5l0j5K0
3391d71L5%m0o5m0l5k0j5j0k5j5%K5L5L0L5M5K0Nl5k0j0k5k0k5k5%NNNJ5K5K0k0nj0J0M5M5
3389e26N0J0nNL0M5M1%nJ5J0M0M0M0J5K5L0M5J0j5m0k5k5J0L5K5K5K0K0K5K0L5K0%l0m0l5
3386f0n5n0l5k5l5o5m5l1l0m0n5j5k5n%k0l5l5nnK5K5K0K0nj0K5K5nnk5NJ0K5M0L5%j5j5N
3384d91j0nK5N5N1L0k5l6j0J0J5N1K0j0nk0m1m5o0o0n5o0m5NJ0%k5l0k1k5j0j0K0K0j0j0K0
3381g87K1K0K5nnl0k1j5J5%nj0m5j5J0J5K0J5K0Ok6nJ0Nj0l5o0o0o0m5l5j0j5J5J0M0M0%n
3378a017j5k0N%%k0nK0M0K5L0K5K5%j0j5J0J0%%nj5K0K0J0NJ5J5K0J0J5M1L5K5NK0M0M0J0
3376e86NJ0NK5K5nnj5j5k5l0J5M0O0L0nK0M5O1L0j0m0n6l5nK5K5J5J1j6j5k5k0j5k0k5k0j5
3373e56k5l0l0nnJ0J0nK0L5N0L5Nj5k0j5k0%nK5K5J0J0J0J0L5M5N6K5M5L5M5L5K5nj5j0J5
3371a45J5j0j0j5J5J0J5J0J5%nNL0L0NJ5J5J5J5K0J5k0n0k5l5j5m5l5m5k5k5k0J0J5M5L5j5
3368a90o5o0o5k6k5J0J5J5k0k0k0k0J5J5M0J0nnj0K6K5nJ5J5J0J0J5J0J5J0k0k0l0l5J0J0
3366c50M0M5P0P0M5nm0m5m0l0%%j5j0k0J0J0k0j5j5J0M0%n%nL5%K0K0M0N0nn%K5K0%j5k0J5
3363i5M0K5K0Nk5l0%L5L5%j0nK5J0nnJ0L0J5Nnj0j0j0j5l5l0l5nnK5K5L5L5J0l5k5%K0M5K0
3360G5L0%N%K5K0Nk0j0%k5n0o5k5j0nJ5J0J5Nnl0m5n5l0nJ5K0j0j5%NJ5J5J5J5N%J0M0M0M5
3357D0L5N%k5k5j0k5l5l0k5m0l5k0k5l0l5l0%j5l5l1j0nnNL6J5K0nn%%%Nn%%nnnnnnnj6NL6
3354c55L5K0%k5l0l0l1l0k5l0l0n%L5N5M5J0nj5J5J1J5J0j5j6m0m0j0j5k0m0l0NL0N5L5L5
3351d26j5k0K0K5nl5n0k0K0K5J5J0j0m5%%n%j5j0m0l5l0l0j5j5l5k5k1J0J6k6m5j0j0k0j5
3349h87j5%l0j0j5N%NNNN%NNNj5J5J5K0Nk5J0M0M0M6N5N0J0J5%%%N%%j5J0K5K0L0K0J0Nj0
3346e36nm0o5n0%K0j0J0J0Nl0o0o1m5n0k0k0j0K5J5K5J5J5J5J5%NNNL0K6J5l1k0J0M6N0L5
3343f56M0Nj5nj0j0j0J0J5j5m0j0J5O0K5NNK5K5K5L0nl0o0n5l0k5k0NK5O0P0P0P0P1K0J5n
3341c10nJ0J0NJ0k0m5l0l1l0l0l0l5nn%NL5Nj5j0j0nJ5J5j0j0NNL5J0k0j5J0J0%%nK5k0k5
3338e11k5k0J0NN%k5k5K0P0N5L5n%n%%n%%l0k5j0nj5l5n0o5p0m5l1j5%K0L1nn6p0m5k0k5m0
3335a027l0nK5L0%Nj5j0j5j0K0M0K0L0K0L0M0J0K5L0K6K5K5K0L5J5K5%NJ0K5K5n%j5k5l0n
3332f31l5j5j0k5j5NL5J5K5%%K0L5M0L5%k0k0k5k5nJ5L0J0j5%K0K5K0N%%nnK0K0%Nk5k0nj0
3330e31nnk0k0k0k0l0l5j0k0K0K0%k0%%NJ5%Nj0k5l0l0%K5L0K0%nJ0J5K0J5M0M0K5L0K0K0
3327d61J5l5m0o5p0o0j5J5M0O0M5K0%J5K0J5J5M0K0j0l0m0NNnk5k0NL5O0M5J0ONJ0J5J0j5
3324c60nNJ0J5%N%NnJ0J5nj0NK0J0NN%Nj5j5l0m0l6m0j5n%NNNNNN%K5%k5m5n5l0%K5K5%j0
3321e26j0%NJ5J5K0K0M0O6M0M5L0J5nl0j0k5l0l0k5Nk6k5k5k0j5l0l5nJ5K0j0nK0J5NNj0j0
3318e11NNL0M0L5j5n5q0p5o0m5NL5N0N0K0nnnK5L5J0k5k5m5m0m0l5k0k5m1l5J0M0L1%j6l5
3316h12N%J5M1K0L0Nj0j5J5Nj0%N%N%nM5M5L5M0J5j0J0j5j5j5n5k5NNJ5J5K0J5L5L0K0j0j0
3313e11m0m5n5k5NK5M0L0J5Nj0k0k5nnJ5J5K0K0NNj0l0m0j0J0j0n%nl0o0m6j0K1K0L0K5K5
3310f66J5J5K5%k0n5n0k5%%NK5Nk0l1l5j5j5l0l0m5m5l0K5L0M0N5L0j0m5j0K0J0J5NJ5Nk5
3308h62j0j0NNL5L5%%K0L1L5%j5%L0O0Q5O0%j5j0j0J5J0%l0m0l0J5M0J0%k0k5nj5j0J5%%n
3305f06j5nJ5K5j0j0j0%L5L0L0j5m0n5n0m5l5k1nk0j0j0j5nj0n%%J5L0%j0nj5k0k5j0M0O5
3302g97Q6P0L0Nl0n5l5j0J5nk5k6ONl1k5j5K0J0J0L1K0K5K0J5K5J0J0J0J0NJ0K5%%J5K0J5
3300e31j5k0J0M0L0%m0r0l0m0j0L0L0N5M0M5K5K5J0J5%Nk5k5J0M5N6M5M0L0%k5o5m0NK0K0
3297c25Nnk0m6p5n0k0j0j5K0J5j0nl0m0l0k0j5J0J0k0j5l5l0%nk6k0nj0k0l5j0j0J0k0k5j5
3295i47nJ0nk0k5l5j5nNJ0j0nNK0J5j0j0N%K0J0%nJ5K5l0o0k5L0O0N0K5%j0J5K5J0nJ5J5j0
3292h52j5k5k5j5k5k5j5k5j0nNJ0J5J5nj0nJ5L0O0M0K0J5J5N1M5M5N0M0M5M5M0M5K0M1Nm0
3289c85l6l0%J0M0L1M0M5M5J5J5J0Nm0l0l5nnl0j5j5m1n0l5l0l5j0n%%%%%J0j0j5m5m5j0N
3287f86M0L0K0k0j0J5Nn%l0o0o0k6J0K6J0L0M0N0L5K5K0j0k5k0NNJ0J5%nnnJ0J0M0J0nn5p0
3284f36o0m0m1k5k5N%%NK5K6K5NNl0l1nK6K0%n%nL5Nj0nk0J0NNL5L5K0K0j5k0l0k0K0M5N0
3281e96K0J0J0L5L5J0k5n5n0nK5L5L5%Nj0l5m5n5n0n5n1n0k5J0Nk0l0l5k0j5j5j5L0L5J0N
3278i42l5l5l5l0k5k0k0j5k1%NK6O5M5M5J0NNJ5M0N5L5L5L6J0J5J5J5O0Q0N5L0k5l5l5k5k0
3276f16NL0M0J5j5k0k5k0NJ5K0%%%%nj0l5l0m0j0nk5j5nJ0nN%%Nl0NM0K5K5n%K5J0J5J0K0
3273e91L0L0K0nnnM0M0K0K5NNJ1J5%K5J5%%J5L0K0%j0k0m0k5J5L0J5Nj0k5n0m6l0j0NJ0J0
3270d36Nj5l0l5k0nK0N0P5P6N5N0NJ0K0M5L0J5J0J0%NN%N%%N%N%N%N%J5%J5M5L5J5K0L0L0
3267A75N0N5N0M5M6Nj5k6nnK1L5K0k0l5l6l5l5l0l5n5q5r5r0p5o5k5K0J5j0k5l5l0m5n1k5
3265d51l5l5m0m5j5L0L5L5K0K0J5K0K0K0J5nJ1M0N5L5J5j0l0j0K0N0N0N0J5K0k5l0k0j5m0
3262b15l0k5j0nl0l5k5j0o%k5j5l0n0m0nK0%k5m5j0nj0NL5nk5o0k0K0L5L5K5K0K0J0K0n%k0
3260e41j5L5M0L5M0J5K6%%J0M0L5K0Nj0k0J0L0NNn%k0l5j5%%j5l5n6q5q5l5nnk5k5J5L0K5
3257f11n%%%n%%n%l0l0k0J0M0N5M0Nnnj0j0NNJ5L0K0j0l0j5J0K0K5J0j5m0n0m5k5N%j5j0j5
3254g11J0L5M0Nnj0j5j0NL0K5%k5NNnnJ0L0%j0j0j5NJ0j5j5j5NJ0j0nJ5J5L5J5%j0k5NL0L0
3251e41K0J5Nj5k0m5l0k5k0k0l5m5l6j5NK0Nk5k0%K5K0J1%L0M5K5k0j5J0M0L5K5K0J0NK0K5
3249e11K5K0%l0m5m0k0j5J0J0J0J0k0j5J0J5J5J5NJ0NNk5n5q0q6m0j0j0J5NNl5p0q0l5NNK0
3246a002K0j0l5m5j5K5L0K5nk0k0J0J0nnk0j0%%j5j0j0j0nnk0j0k6k0j0K5K0N1Q0Q0M5K0j0
3243i02j0l5j0M0L5L5N%nnJ5M0O1P5M5J5j5j0j0J5J0K0J5j5j5%NL5O0O5M5j0j0NNk5k5k5k5
3241e06%%%k5j0J5K0%j0k0J5K0K0J5j5nJ5M5Nk5n0n0m5j0%m5p0n5m1j0k5l5n5o0n0m0k5k0
3238a132j5n1n0k0%J0K5j0K0%%K0K0L6L0K0L5K5K0L5J0L0N%L0L0K0j0k5k0J0L5Nnj5j5J5J5
3236h67j5j5nnNJ0j0l5k0NJ0J5j0n5n5l5%L0J5L0M5L5NNNNJ0NJ5J0k0J0L0J0N5K1nj1m5m0
3233h62l0k5%L0K5J0j0j0J5K0L0N6P0O5P0P0O5O6L0K5N%k0j0NJ0J5J0nk0j5K0N0M5L0K5L0
3230a15%k5l5l5l0n5n0k0k6O%oj0k5k0%J5J5j0l5n0j5j0j0j0l5nJ5Nj5k5j0K5J5nnJ5L0J5
3228e36n%%%%N%%NNNM0L0J0L5M6K0NnK0K5J5nJ0K0J5K0K5nnnnK0K5M0M5K5Nk0k0k0k5NJ0N
3225a20J0J0NJ0%J0NNJ0nJ5J5j0m5p0o0n0j5NJ0j5l0nj5k5k0j6j5k0k0j5j0j5j5j5j5j0k0
3222e61k0J0J0j0j0j0j0K5L0K0k0q0p5o5p1n5l0K0K0%%k5k5l5l5m0l5m0l5l6l5J0M5K1L0K5
3220a092K5K5L0J0J0k0j5J0M0P0P0N5N1K0K0L0%l0l0j0K5M5K0nl5m5m0n1k0J5J0K0j0k0k0
3217h42m5k0J5J0k0k0l0NK5nk0j0j0K0J0k5m0m5l0nJ0L5L0nJ0Nnj0m5j5J0J0N5J5Nk0l0k5
3215a052m0m0m1j0K6J5K5%j5j5j5k1%nk5k0j0j0%%j5j5%L0N0O1N5K0J5J0%j5j5L0L5L5Nj5
3212i82J0L5K0J5j5m5l5k5nNK0L0%k5nNNj5j0NNJ5L0M5J0k5l5l5%nn%L5M5M0M5K5K5M1K0N
3209g31K0M0L0K5J5%j5j0%J0K5%k5n0l0j0j0m0l6k0k0l5k5j0K0K5L0L5K6%%%j1m0o0l5j5n
3207i32l0j5l0k5k5k0k5l0k0m6m0k0j5K5M0%k5k0%K0M5K0j5j0K5K1K0J0j5l0l1%K5J1j1k0
3204a188k5%L5M6M5M0N0L0NnJ5K5L0K0K0NJ0l5l0m5m0k5k0n0n0k5k6l0k5k0l0m0j0nnj0K0
3202a343N0%k5nK0J5j0%j0j0NK5N0O0M6L5K5J0%j0NK0K0J0%K0J0%J0j0k0l0l0k5%NK5L5L0
3199i97K5O0M0L0K0K0M6O5O0K0K5J5J0M0M5L5M5J1N%k6m0k0nnnJ5M5L0J6J5nnk1k0k0k0l5
3196d86j5k5n0l0nJ5J5j0j0J5J5K5K0j5nN%nnl5n%NK5nk5k5j0k0J0J0j0j0J5J5L0Nnnnj0K0
3194e86K0%%%NK5L5K5nj0K5L0M0NJ1J5N0K0L0L0%nj0NM5L0%j0nK5L0K5nK0K0K0K0NJ0j0J5
3191a0L0O0L0L0K5N0R0J21J10J15J15J16J35J66J65J60J86J85K26K20K41K81K86K60K71K71
3189C935K70K66K56K50K51K05J56J05J05J26J10J15Q1J5m6p0q0j05j41j95k16k40k51k76k75
3187D351l06l31l26l16k85k66k36k25k21k05j76j65j66j65j45j06j05j05q0n6n5p5q0o0o5
3186C0o0l5k0k5m0l0m0l0o0n0n1n5p5p5l5m0%nk0k5k5l6nK0nnk0k0%%j0j5nnj0nj0j0j0j0
3183i27J5nk0k0k5k0N%J0J0nn%%J0J5k0m5k5NK5k0l5l5j0K0M0M5N0L0J0J0j0K0K0K0j0j0K0
3180h67K5L0%k0k0l5nJ0J0K0j5k0k0l0j0%N%N%%J5J0n%k0l0%nnj0l5j0K5K0J0J0M0L5NNK0
3177h62M0M5L6NNL0P5P5M5K5J5N0M6N0M5J0J0nnNJ0J0j5m5m5m6n0o0o5l5k5k5k0j0nn%k0k0
3175g31k0j5k1l0n0k5j0n%NK0M0N5K1J5j5k1l0l5m0l5NM0M0%m5n0k5%%%%nnl0j0%nnl5%L0
3172a027K5K5L5L0L0k0NN%%k0j5%K0K5K0%nK0J0J5J5J0j0J0L1M0K5Nk0nJ0K0NJ5K5J0j5l0
3169f81NJ5j5j5%%k0l0k0k1p0p0m0k5nl0k0j0j5j5l5j5J0J5%J5J0J5NnL0K5J0NNK0J0%L0K0
3166i12M0N0M0M1J0L5O0K5nk0k0%%%Nk0j5J5J5J0k5j0K5K0K0K0K5K0K0K5K0nl5m0k5j0l0m0
3164f71k0nN%l0m5j1J6Nj0k1j0K0K6M5K5NNL5O5N5J5Nk5n0m5m5nnk0j0j0K0n%m5l6k5NK6J5
3161g56%l1m5m5m0k0K0J0K0j5l5m0l0j0J0k5n5l5k5l1m5m0%L5L0M1J5nj0j1l5l5k0k5K5K5
3159a233K0K5j0l5k0J0K0j0k0k5J0J5K5K5K5%m5n5l0nJ0NJ0J0%k5j5j5nj0J5k0l0J0L5N5M0
3156a243M0J5K0j5j0k5k0nK0O1O0L0K5L0L0L0L5%%NNM5R6Q0L5NNj0j0k5k0NJ0NNnl5k0k0k6
3153g92l5m0k0nnk0J0L5M5K5k5j5l5l5j5nK5K5Nnk0k5%J0J5nj5l0%J0K5J0%%J0M5J0%%%J0
3151h32K0K0J0J1J0%L0n%j5l1j0J5J6L0%k0j5k1N%J6K0K0K0J5K0K0L5Nj5l0j5k5k0J5K0nk5
3148g11n0k6%M6N5K0j0l5k5k0m6n0n0l0nK5M5O0M1k1m5o0m0j5K0K0N5K5%k0l0k5k0j0J5J0
3145i07nnm0m5j5J0J5l5l0nnJ5J5nj5j0K0J0nj0j5Nk0k0k0nj0N%k5k6l0Nnk0K0K0K0K1J0K0
3143a122K0K0J0NK5%j5j5j5j5k5k0j5J0M0M5L5NnnnnK5M5K5nm0j5nnnj0J0K5K5%k0nK0N0L0
3140i02J5K5M5N1nm1l5l0l0j5k5J0J0j0nnj0k0k0k5k0K5K0K0K5K0J5nm5l5j5NK0L0%k0l0N
3137a007N0N5M5M5K5Nk5k0NL0L6J0k0l1n%j0j0k0nj0nj0j0j5j0j0j0j5j5m0n0m0%%%%j5j5
3135a117nn%nnnn%%%%nj6J1K0K5K0nJ0J0K0K5%nJ0L5%N%%K0j0k5%J0J0nnk5k5j5j5nj0nK0
3131a072J0J0J5J0J0J5j5j0%k5k0l0j5J5J0J0j0n5nj0%%N%Nk6n0k5J0L5K5L1n%L0L5K0%k0
3129a092J5nnnnnnk5k0k6k5J0k0k5l0k5K5L0N5L1K5K0j5j5m1n0k0%l0n0n0NL0%m0o0n0l5l6
3126a564l5l5j5j0K5K0K0K5j0nj0nJ5K5K1J5J0J0NJ0K5%m0l0j0L0M5M0k0n5l5m1n0m5k5Nk0
3124a714k0j0K5K0K0K0K0J0k5%nJ0J5Nk5m0m0j5j5NNl5l5k5Nj5j0nn%nnn%%J5N0K5L0K5%J5
3121a734O5O5J0j5k0J0NJ5K0j0l5m0l5%%K5K5N0M5L1%k5k1k0J0K0K6J0j5nj1K1M0M5N0K5J5
3118a358Nk0l0l5k5J5%%%nk0J0J0j5l5k5j5j1j5j5k5l0j5nK0j0l0m0l0m0j0j5k0m0m0NNJ5
3116a889K5NK5j0J5M0K0NJ5J0J5J5J5J5J5J5K0J5N%K5L0J6J5K0J5J5J5K0L0J5J5M5M5O0K0
3113a208%m5l5n%K0L0L0L0L6n%m6m0j5J5J0J0J0J5J0N%l5m0NM5J5nj0nnl5n0l5%J5M5O0M0
3111a173K1N%%j0k6k0n0l5l5%%%%k0k0%L0J0K0L0NJ0J0L0L5k5j5%%k5m0j0K5J5j0j0l5k0j0
3108a343J5nj0l0%K5L5L0J0J5j0j0m0k5K0M5M0K0M0L6M0J0J0J0%n%nNl0l0k5J5J0NJ0K0L5
3105a067M0J0NK0M5L5J5nJ0L5L0J0nk5l5m5k0j5l0l0l0NJ5Nm5p0p6m0K0L0J5k0m5l5m0m5l5
3103a413l5n0n0n1m0%L0J0K5M6M0M5J5nj5K0K0J5K0J0J0J5J5J5J0%l0nnJ0K5%K5M0M5M6K5
3100a122J0L0K5j5l5m0m1k5j5J0L0M6K5J0%L5L5M0J0J5nk5n5n0n5m6l5J5%l0n5o0l5%L0N5
3098a323L5J0k5l0j0nj0j0j5nJ5nl0j0J5J5J5j0o0n5n0k6nnJ0J0J6J5%%nj0K5L0J0NJ0J0k0
3095a478k0k0j5%k6l5j5L0L6J5l1j5k5n0m0l5nJ5M0L0%nnnnnM0O0O6K0j0l5k6j0M1M5M5L0
3092a403K5K0nj5k0nnnnJ0J0NJ0L5N%nK5K5Nj0K5L5NNl0%L0L0M6J5nj5m1l0k0k5k5l5l5k5
3090a398m5l5l0k5nl1m5n0l0m0k5o5r5p1m0J5K0l0l0%K0K5K0K0k0n0m5k0M0P0N0N6K0K0nn
3087a859nK5K0nNL5M0P5L0L0K5L6L0Nj5p1l0l0nL0nnl0l0j5j5j5j0J0K0%k0l5l5m0p0o1j5
3085b005J0NnnNL5J0J1J5J5J0J0L0%j0j0J0k5l0l6nK0L1%j5j0%oJ6J5%NJ0K0J0J0J0J0j0m0
3082a889j5k5j0m1j5k5j5k0k5l5Nk0l0l5J5K0K0J5l5j0M0M0Nl0k0k5J0k0j0j5k5NL0L0L0%
3079b125j0J0K0k5l0l0L0L0J5j5%%J0J0k0l0p0p0n6k0j5j0l0k5k5k5j0L0K5nj0j5l5p0m0J0
3077b626N0P5N0J5NNL0N0M1J5k0j5l1l5l0k5o0n5k0J5K5K5nn%l0n5o0l0nNk6l0l0l0l5j5J5
3074b852J5J0K5L0K0N1N0O0P0P0L0Nj5j0J5K0K0K0J5K0%m5p0m5j5k5k0j5J0J0L5L0%k5m5m0
3072b591k0NL5M0J0J5nnnn%K5M0J5nnk5NL0L0K5K5K5L1L0M0K5K0J5J5J5K0J5K5K5nj0j5N%
3069b090j0j5%%J5J5K5N0L0L0J6K0K5K5L0K0K5K5M0J5k5j5k5NL5M0K0K0j0m0k5%%%l5m5j5
3067a824nj5j5k0k0k5%K0j0j5%J0J0j5j5j1j0m0n5o5l0k0k5Nk0m0n0o1j0j5j5NL5N1O5M0N5
3064b150M5NJ5nJ5K0%NNNK5K5J0k0k0%J0L5L6Nj6k5k5j0J0L0L1K5J5NJ5j5m5l6j5J0j5l5m0
3062b070j0j5j0J0J0j0l5l0nJ0J0NNN%K5L0nj0j5J5J5K5NJ0NJ0nnK0K0NK0J5j5n%K0K1J5J0
3059a904n%J0Nj5k5n%o%k5j5N%j0j0j0j0J0J5%J5Nj5l0l0m5m5n0m0j5j0N%nj0l0l6l0nL0K6
3056b310%n%%L5O5N5L0k0n5k0NK0K0J0J0K5K0nl5l0j5%L5M5%l5m0nnNJ0nnJ0M0M5M0M5O0O1
3053a899J5k5k5l1m0k5J0%%nl5l5n%J5L5O5O1L5J5%J5%j0nNj5l0nNNj0k0oL1L5M5K5%n0o0
3050a919m6j5j0j5k5K0N0K1j6l5k0k0k0j5NNk0n0p5m0%M0O5O0J5J0K0J5%k5j5k0k0k0nK5K5
3048b070M0J0k0k5nJ0Nk0k0l5k5n%l0k0j5j0%%L0L0L5K5J5%l0nNj5l5k5%%J0J5K5Nj5J5K0
3045b130L0J5K0NNNL0K5nk5j0nnN%j0k5o0j0j5j0l0k0l0k5%%J0nj0J0%%L5O5L5N%k0m0l0n
3042b225K0K5K5K5J5NJ0K0nj5%%%n%j5l5l5%J5l0m0l5%nl0l6n%j0m5m0k0j5j0j5k5NL0N5M5
3039b401K5%j5k5k5j0j5l0l0j0J5J5%nk0k0k0j0L0L5L0M0J0N%l5%%n%K5K0L0K5J5J0K6L0K5
3037b265K0j0k5j0j0J5K0%l0k5j1K1%k6l5k0NNNj0nj0nJ0J0k0j5j0nN%J5K0J5J5J5J5J6J5
3034b305J5J0j0j0j5j0J0J5K0K5NJ0%l0n0n6k5k5j0j0K0L0M0M1nl6l0nj0j0k5l5k5k5l0l0
3032b581l0l0l0l0k1j0n0n0l5l5k5k0nK5K5K0J5J5NK5M5K5nl0k0J0J0M0M6M5J5K0%j5NL0O0
3029b541M5J5J5nnl5k5k0m0l0l0j0j5N%L0L5J0J0j0j5l0n0o1l0NJ0l5l0k0k0%%nnJ5j0j0J5
3026b877j5NNn%%%%j5j5l5%j5k0j5k0nnn%K0K0j0l0l0nK0J5O0J0k5k5k0J0J0K5Nnj0J0J0J0
3024b972k0k5Nj0j5NJ5%j5j0k0k5J5J5%%%%j5j5J5J0L0L5J5J5NM0K5J5J0Nj5j5j0j0NNnj0
3021b922K0J5L0N%nJ5J0J5J0NJ0NJ0L5K6j6m0o0o5n5j5nn%%%%NNl0%%%K0J5%m0n0l0j5J0j0
3018c097j1m0m0l5l5j5k5l0k5m5j5NJ0K5nq0p6r0o5k5J5L5O5L0%k5k5nn%nk5k5NNL5Nnj0j0
3015c659K0J5j5Nk5l5l5l0nJ5K0L5M0K0K5J0j5k0m5p5q0n1k5K0J6L0L5L0N%l0l5j0K0J5J0
3013c804k5m5m6m5j5j5j5l0j0J5J0nnn%J5M0L0K5L0L1K5L0%%n%k0k5j0L0K5K5nm0l5j6K1M0
3010c829J5j0k0m6m5j0NJ0j0nNN%%%%j0j0j5j5j0n%l0n0m5l5nk5l5m0m6j5k0k0k0j5k5k0k0
3007d466k0k5j0l0m0l5nj0nK0K0nnnJ0L5J0k5l5m1m0j0j5j5j5j0J0J5%%%%J5K0K5L6L5J0K0
3005d586L0L5L0K0L5J5l5l5m0j0nl0k0l0k5j6j5nnj5n0j5%nl0p0m0m0j0K5N5O0N0M5O0O6O5
3002d541M5M0P0O5P1M0K5M0J0L0N0O5M5N%nJ0NK5K0M1K5K5%l5l5k1k0l5k5j5J5j5m0l0NJ5
3000d030j5l5l5k0j5k5nL5L5%n%K0NM0M5L5K0j0J0K0L5L6NNj0j0NJ0nnl6l5l0k0Nl0l5m5k0
2997d110K0K5L0K0K5%%NNj5J5NNnj0J5J5n%NJ0%J0j5j5j0K0M5M6N5M5K0J5J5J5M5J5J0J0j5
2994c634J5n%n%n%%%K0j5m0n5o5m0j0%K0J5nn5o1o0m5n5m5k0j0n5o6m0j0j5m5l5o5l5k0%l0
2992d576m5n1k0l0%L0N6J0j0k6k0nnnnNJ0K0M1M5K0nJ5j0j0nj0j0j5j0j0j0j0n1n5p5n0k0
2989d902J0J0NK5nk5n5o0k5k6n0n5m0n0l5m0n0m0m6l5m5q0n5k5k5p0p1q0p0n5q5q6n5n0m5
2987f386p5j00r1p5o0l0l0l0k0k5o0l6j5%K5K6K0L0K0K0L5M0M5P5Q0O6O5O0Q0P5O6P0Q0J15
2984e940J00R6O5P0N5O0N0O1M0nj0j5j5k5k6j5K1K5L5M0Nk0j5NK0N%k5l5j0K0M5K5j0j5Nn
2982e338nj5k0Nnl0%j0j0k6k0NNl0l0j0j0J0J0K0K0k0k5k5k0l0%k0m0l0%K5M0K0NL0L0L0L0
2979e484L0O6P0P0K0K0%l0j5k0k5k5j0M0L5L5%%l5l5j5k0k5J0M5R5R5M5%l0k0j5k5k5n0n0
2977e278nK0L0K5K5K5K0K5L5L0K1K0j5j0j6j0J0M1N5N0M5J5J0NK5K0J5K0M5M6J5j0k6k5k5
2974d727k5l0j0K0K0j5j0%%%n0n0n5o0n6k5k0N%J0J5NNK1K0N0N5Q0J10P6Q0O5O5O5O5P6Q0
2972d145P5P0N5Q6J05J10J05J11R0N5L0L5N0K0J5J0J5K1K0K0M0O0K5m5o5o5n6n5n5m5r0j36
2970c534j10q5o0n5n1n0n5m5k0J5J0j0%M5O0L5K5J1N%k6l5m0m5l5l5l0l5%L0L5M0J0j5o0p0
2967d180p5n1m5n0n0m5o0q5p6o0p5j05j36j05p0m0l5m0r1j35j45r6m5j0j0m0o0o5nP5J40J61
2965e709J10Q5Q6O5N5N5J05J56J60J60J46J50J31J40J65K01J95K26K16J85J75J71J60J56J40
2963b115J55J36J05Q5N5No0q5q5q0r6r0j20j30j26j05j00q6q0o5l0k5k0l0l5o0o1p0o5m0j0
2961c328k5n0m5k0j5%nnJ0J5J5K0L0Q5Q0L5%j5k0%j5j0nj0l0k5l5k0m5p1j25j15r0o1r5j20
2959d110j55j86j85j56j05p5o5n6r0r0q0m5j5j5j6j0j0j0nj0J0N1M0K0L0L5L5L5M5P5P6M0
2956d997K5J0K5J0%k0l0NP0O5M5M0K0J5L0L1P0M0J0j5%K0K0nj5m5m5l5n1l0nk0m0o0o0m0l5
2954d997K0Nk0m5m6n0m5m0l5nK5j0l5o5o0l0k6m0m0l5l5l5l5j5J0J0j5l5k0NM0J0M0K5K5L0
2951e569L0M0K0NJ0J5k5k5k0k5j5nL5N0K5J0j5l5k5nj0j5k0j5j0j5nk5l0j0N%k5l0%j5j5j5
2949e774j5%%j5l1m0j5NNj5j5nj5j0nK5K5K0K5n%NJ0NNnK1J0n%j0j6%j5k0j5%j0n0p5p0n0
2946f140p6n5k0j5k0l0k5k5l0j0j5k5k0l5l5n1k0l0j5J5J0NNL0L1o%n%j5k0%j5k0NK5N6L0
2943f561NM0L0M0L0L5L0N0M5M0L6L0M0K5nk0m0q1j00p0m5m5o5p1m0l0l0n5q0r0n6n0n5m0k0
2941g173j0j0j0j5J0K0J5k0%%L5%j0NK5L5Nk0m5l0%%n%K0N5M0M0K0Nj5m0l0k5m0m0nnj0j0
2938g238l0l5%%J5M0M5K0Nj0NL5L0K5j0l5k0L5L5L0J5K0K0j0k0l5k0nK0j5o5o0k5%%l0l0n
2936g303J0k5o1o0l5j0NNn%j0l5j0nj5j0j0nj5j0k0k5%j0l0l0j5%J5nl0m1l0k5nJ0J0j0J0
2933g835nJ0K0J0j0k5%J0K5K5K1nm1j0%j0j0k0j5j0j5j5j5l0o0l0m5l0%%Nj0j5k6n5p5n5l5
2930h381l0l5l5n0p1r5j25j11j00o5q5o5n0j5l6k5k0NNNN%l0j5J0J5J5J5K0nj0N%nL0J6%k1
2928i334NM1K5l0n6k5nJ0J0l0l0n0n5l5m0m0m0p1o5p0p0p0p1o5o5l0%j5j5j0J0j0l5o0o0n6
2925a0507k0%M6N0K5J0k5m0p1r5j00p5p6p5j00q5q5j11p5q0p5n0l0J5J0n6q5q0n0NO0M5K0
2923a1760nnj5m0o0p0n5k6ONj1%k5k0l5j0m0l0k5k0Nk5l0l0l0l5j5j0k1n5n0n0m5m0m5m0n6
2921a2813l0m5n0m0m5m5l5n5j5m1l5l5l5l5l5j5J0%n%n%%%NN%K0K5j5j5l0o0p5p1o0n5o0o0
2918a3850q0q1p5q0o5m5j0NNK0J0m5n5n6n0m0l5k5l0n5p5r1j05r5q0j06j30j65j36j25j20
2916a5865r1p0q0r0o5q6r0q5n5o0j01j25j20j21q0K5J46K80L76M16L51K61J30N5K1J5M5P5
2914a4988J35K71L96M51M36M01L91L81M01M26M52M56M81N26N42N46N47N31M66L71K61J60L5
2912e925m5r0j20j66k15k61l01l31l16l15l26l46l26l01k85l16l11l21l46l16k95k76k31k15
2911a2296k06k15k31k66k85k76k71k80k86k41j70j41j50j35j21j25j65j46j60j56j40r5N%
2909a6552L0K5K0K0K0M5Q0J26J70K21K55L26L76M06M06M01M27M16M06M11M11L91L81L16K20
2907a0246J00l5j50k51k96l00k66k81l05k91l11l01l06l00l26l66l91m31m71m87m86m71m81
2906a7449m57m56m31m46m61m97n06m66l86l16k40j51q5k0J0N0Q0J01J15J70J61J65J55J36
2904b1224J10O5R1J00J15J65J51J35R5P1K0o0j56k20k31k31k15j86j55j20r6m5j0j0nL0K5
2902b1791j5p0j15j20j11j05j35j61k00k11k45k36j86j45q0k5K5M5P0R0J06J30J60J51J20
2901b3054J05J01R5N0L0K0%n0p0l0j5K0M5K0%j5%K0M0J10J76K15K31K76L15L61M21M82N01
2899a9600M86M71M52M41M21L96L76L06K60K36J85J11M0L0L5L0K5M5J5%%n0r5j51k05k91l76
2897a6407m41m71n06n67o06o37o67o61o32n67m76l61l01l35l81m41m77n01m91m77m81n11m76
2895b7871m26m11m01l46k66j70r6nM5N0Q1N0Nl0%P5J30J46J75J56J35J20P5J0n5j05j50k01
2893b9280k71l10l21l01k41j85j96k45k41k25j96j40q1n0j5%j0o5j50k06k50k71k56k45k76
2892c4027l31l61l71m11m66m91n17n96o77p82r17j033j063j063j117j183j189j132j033q67
2890d9627o52l76k06j55k36l70m72n31o02o81p47p42p72p72p47o57n66m97m26m26m71m61m66
2889f1658m36m12l55k56j55l1J06K35K31J85J81K25L31M77O41P17Q27R28R97R53Q62Q02P12
2887e3893N81M61L31R5j85m56o97r93j263j444j554j684j714j650j554j478j404j333j319
2886g1153j313j263j173j068r28o86l71o5K10L61L56K41J20N0L0N5O0%q0j10q0l0P5K00L01
2884g6261L61M26N41O27P37R02J078J178J208J253J249J153J047Q68O61M31K41J25nj45k71
2883f2596l91n31o27o71p12p77p77p42p07o57n31m51m21m06l76l91m57m96n21o17p32q27q72
2881g6286r12r43r17r18r12r12q82q88r07r33r97j113j253j299j298j328j399j569j759j890
2880i9315j865j795j724j509j203q92o87m76k66j41j55k05k46k96k40r6K0J16K60M72O26O27
2878a08990N61M01K16R5R0R1Q0J35K46L16L60M11M47M21L56L25K41O0j20k41l51m36m61m96
2877a06243n67o36o62p47q52q57p27n72m16k15n5R5L71Q02J238J494J579J464J037M06k00
2875a04263p22j138j449j634j784j875j715j278p17j0Q27J579K026K090J795J107J56o32q87
2874a08524l41J263M071P715J1635J5249J8152J9841K0036J8928J6753J3841J0718P900N780
2873F3017M526M236M703N313N570N328M512L058J022j338l965o768r173j0467j0377q973o517
2872D3707l649j143M36J068P72k96j614k697l314l549l404l128l298m246n835p850j0025j1896
2871a9961j3094j3775j4392j5270j6693j8978k1977k5065k7816l0123l1912l3221l4488l6154
2870c52919l8108m0068m2068m3999m5602m6971m8390m9843n1207n2666n4360n6019n7483n8977
2869a038680o0616o2090o3463o5068o6897o8858p1283p4567p8573q3094q8327r4208j00153
2868b015877j06179j12730j19698j26631j33870j41926j50793j60443j71402j83708j96732
2867c619989k10362k25340k41708k59453k80157l05848l36772l72469m14267m63359n17939
2866g247663n75477o35703o97943p58077q12227q60823r04911r40061r60434r70866r94642
2866a6358827j067770j220178j453705j732878j998227k194854k296701k314045k285607k261207
2865c5183999k281577k363087k492257k634105k752004k827739k865014k873452k851038k783405
2864f1907677k656122k464016k212214j911478j570541j188511p54103k53387L21493R68474
2864g3628082J674128K413246L151573L851225M474981M989307N368062N595929N668416N590495
2863c0850720N375642N044563M621976M134159L607602L067471K535952K031283J567982J156254
2862B292164Q01710N06284K69123Q6588m7232j39198j96105k24714k31476k21987k01193j73477
2861B520487j42397j10349p9264n0821k6057n324J1058K2919L0579L4830L6243L5431L3026
2860B310361K9475K4900J9475J3585P339O81o226j3128j9987k6754l3140l8745m3397m6815
2859B177624m8741m9247m8595m7001m4610m1767l8825l5973l3296l1025k9165k7501k5871
2859A676007k4097k1832j8979j5936j3249j0973r194p955p239o817o577o417o076n293m216
2858A511157l268k727k728l428m833o712q858j1224j3560j5495j6873j7696j8006j7941j7646
2857A350162j7364j7089j6929j7109j7570j8237j9190k0458k1886k3190k4212k4839k4919
2856A087170k4443k3491k2222k0763j9370j8247j7280j6442j5891j5736j5825j5946j6047
2855H45467j6056j5931j5811j5791j5835j5926j6057j6161j6012j5540j5018j4437j3711j2798
2854F30383j1860j0949j0141r524r129q792q402q076p775p389o933o471o036n569n154m842
2853E03341m592m431m427m591m838n088n354n474n349n043m657m180l600l028k551k040j514
2852D32584j038o67l30j76j80k66m91r28j619k326k958l589m216m712n138n494n805o016o176
2850C80459o246o110n815n484n154m732m291l945l760l694l700l649l544l384l309l313l264
2849C07065l168l118l093l033l007l078l138l148l149l133l128l123l173l263l334l464l644
2848B52871l830m030m276m532m737m913n108n269n353n354n299n173m953m717m442m085l649
2847A73151l209k822k486k191j875j544j228j093j158j368j640j970k240k392k426k381k306
2846A38822k301k326k326k211k120k090k131k165k161k075j835j519j348j334j373j309j188
2845A07010j103j037r83r47q98q42p52o61n22m11m01m46m91n52o87p87q27p97p92q07q52r17
2843I0498j028j163j283j399j524j614j684j700j654j564j524j529j549j609j689j705j629
2842F4651j524j429j328j208j128j038j017j033j083j153j183j188j158j088j007r23q57p52
2841D4554o06m72l55l31l36l11j80%K00M06O17Q17R07R63R67R68R22Q57P87O67N11L31J10
2839E1993j40l86n96q23j037j163j258j314j403j479j554j559j484j354j328j328j289j233
2838C1265j183j168j083j007r68r57r18q72q47p97p62q42r23r47r43r52j008j037j043j013
2836A1995r47r02q83q47p22n21l06j25NM5K5M0Q5J46K10K66L01K91K55K71K66K30K16K15K51
2835I860K51K35J96J50J10J06R5O5L5no0j40j61j70j91k35k36k36k20j91j95k26k30k41k21
2833H145k50k86k91k95l36l56l71m01m31m36m37m41m36m41m36m46m26l96l66l36k66j90j45
2831g0r0nN5Q5J10J65J86K30K96L56M01L91L86L91L56L66L46L21K80K81K96K70K26J90J91
2830F010J40J11Q0N0Nj0NO0N5M0Nnn%%J5M0N1P0P0P0N0L0K5M6L5j0k5%j5m1p0j00j05j31j40
2827F406j40j51r5o5o5j26j75k21k65k51k06j75j25j16q0q0p5p5o6q5j05q5q0j06r5q5r5j06
2825C012p5n0m5l5nN0P5J00J51J70J96K05K21K15K26K40K36K26K20K51K51K25J81J75J50J31
2824F697J30J00P1Q5P0nq5j26j75j91k05k31k30k46k41j90j86j85j85j86j85k01k05j96k36
2822C463l00l41l96m61m97m96n06n11n36n36n02m41l51k80j76p0NL5O0J51K45K71K66K60K66
2820a378K61K75K36K10J81J95K20K26K45K81L41L56L91M26M71M86M56M32L86L45L01K26J20
2819E689M5l5j40j86k10k16k60l21l56l51l46l51l61l36l10k86k71k71k35j96j70j66j45j05
2817A10j05r5r5j30j51j50j45j41j30j00r1j25j55j51j45j40j61j55j31j30j15q5n6J5J01
2815b656J40J80K51K81K81K80L06L56L91M15M21M21M51M87N51N41N22N26N32N11N06M76M32
2814F602L30K61K26J75J20L5l0j10j80k46k86l36l61l65l61l66l36k66j95j46j10q5r1m0K5
2812C864P6N5L5NNJ5M5N5L5nl0k5nJ0L5L5J5L5N1N5O5J20J46J20O5M5O0P1Q5J00J30J31J25
2810E624J45J16Q5N5L0Nj0K0J5M0Q0O6K0m5o6q0q0p5o5m0j0K0L5L0NL0L0%nl0l0nK0M5N0J5
2807F040K0NNM0L0J0m0l5m5n0l0j0k5n0o6j5K5M6K0nn6q0p0o0k0k5j5l5m5q1q0r5p5n0o1r5
2805D927j20j25r1o5m5p5q0q1p0k5NK0N0M6K5k0p1r5o0k0j0m0m0j0nj5k0l6m5o5k5%K0NK0
2803C764J0j0j5o0o5o0o0o1n5n0j5J0j0j0j5j5k0j0j0nnj0j0j0j5Nj5j5%M0K0j5m5n5l6j5
2800C057J0L5N1P0P0L5J0n%K5N0O0K0L1M0K5L5O0P0N5M5N1M5J5j0k0m0q6j00r0p0p6j10q5
2798C273q5r1q5j05j10r1p0r5j25j06n5l5m5m0l0n0m5m0nJ0J0M0L5J5NK0N0N0N5N0K6O5O5
2796B461N0K5K5J5K5K5j5K0K0L0L0%j0j0j0j0j0M5M6M5K5K0J5j5l0n5o1o0n0m5o0k0NNK5L0
2793B526M0J5nl0l5l0j5K5N0N0L5L5K0K5NNL6L5O5O5O0O0O5M1L5J0K5K5%J0%L0N5L0L0L0L5
2791C458K5N%N1M5O0L5J5j0%l5l0nk5k5k0k0j0J5J5NM0J0j5J0j0j0k0m5l1k5nnk0k0%N5L5
2788C493J6%l1nnM1O5P5P0O5L5J0J0K0nk5m5m0l5k5j0Nk0k5n0p0o6m5l5j0j5l5m0o5o5o6l5
2785C037k5J0NNj0nk0j0J5M5N5P6Q5N5M0N5P0P1O5O0O0L5J5J0%l0m0j0J5K0n%k0j5%Nj5j0
2783C694j0k0j5j5%%k5l0j5j0k5%J5Nl0l1n0n0k5k5j0j5K0K0NNNJ0j5j0j0l5n5n5nj0l5o1
2780C087m5j0J0k5m5k0%n%K5N5L0Nj0%l0m0j5l0l5m0m5m0o1m5%J5J5J5J6K0K0K0J0%k0l0%
2778B752j0k6j5j0L1Nj1K1L5M0Nk5k5%j0k0l1j5nj5j0NL0K6L5%NL0J5K0M0P0L0l0m5%M5K5
2775B962nl0l5nnl0m5o5o1m5n0n0l0%L0K5%nNJ5j5m0%L0J5NNK0K0Nj5j0%M5Q6P0N0%j5J0K0
2772B862J5j5K0O0R5Q6N5M5M0K0K5nk0m0j0NK0L5Nk5l5m0l5l0k5k1%m5p5o5l5o0q5q1q0o5
2770B496l0j0nm0l5o1j5j5j0k0o5q0q0j06p5n0k0l5l0n0p5l0l6l0l5m0j5J5M5nnn%%N%NL5
2767A493L0nl0l0l0NNl0l5k5%J0Nj5n0j0j5NNm0j5J5J5J5J5nn5j21j45j45j21j00l0K5P5J16
2765G82J45J35J36J75K01K00J76J40J15J05J56J90K21K41K45K66K71K65K66K56K15J71J75
2763E248J65J66R5L5l0p5j00j41j40j40j06r5r5r5j41j65j71j45j35j26j40j10r6r5r0j15
2761C163j26j15j00n0nK0J5j5j0J0K0j0nK0L0K0J0J5J0k0l5o5p6m5k5%%%NL5%n0m0nJ0j5l5
2759B536m0j5K5Nn%N%%nnj0%K5N0O0M0M5%k5j0l0%J5%L0%nj0j5J0J0NK5L6L0K5NL5M5L5M5
2756B967O0Q1Q0R5J20J36J25J00P5O1Q0J05J05P5K6J0nm6n5n5l0j0j5%%J5M5nnNM5L5J0K0
2754D250L6M0J5K0L0nl0l0j5j5k5l1j5J0nj0nl0%J0J0K0K5P6J05Q5N0M0M0M1K0J5M5K5K5K0
2751D837L0J5j5%%%n%nL0%j5j5J0J0nnNL0J5J5NJ0NL0P1P0L0J0j0nnj0%%Nk5k0k0J5J0%%N
2748E103L0M0N%Nl0k5k0l0j5l6l0k0m0l5m5l5n5n0m5j6j5j0l0n5m0n0j5K5K0M5O5O6Q5O0M5
2746D852K0J0k5l0J0M5O5M0J0K5K6L0M0J0K0L0L0K0K5K0j5k0k5L5N5O5O5O1L0j0nK0J5K5J5
2743E584NM0O0R0P6P5K5K0K5L0K0K5K5K0K5K0L5J0o0n5l5n%k5m5p0j06j00p5p0q5q1r5j20
2741E183j15j11p0o5q0o0o6p0q0m5n0p5r6r0m5m5p0o5o6o5l0J5N5N0J5k5n5n0n0n0o5l5K0
2739C549N0N0K0j0n5n0k0L5L5J0NNL5K0J5J5J5K0J5%k5m0l0n5l0j5j5NNk0k5L0O5N5L0nl5
2736C654k5j5l0k0k0k5m6m0m5l5%K5J0J0n%j5m5o0l5%K5K5K5L0K0j5l5l5j5K5K5%%nL0K0%
2734C358l0n0n0l0K5M0P5N0J0k0%n%%%%nnL5N0N1L5n%J5L0L5J0K5K0L5J0k0k5l0k0k5l5j0
2731C544l5l1k0j5l5l5j0l0k5%n%%n%n%M0M5M5M5j5j5j0j5L0K5K5L1K5L0L0K5J5K5L0J0K0
2729C734%K5M5L0K5M1K0nm1l0j5NNj5l5l5l0NJ5nm0o0l0%J5L5M0M0L0N5P6N0M0N5M5K5K5K0
2726D160K5n%M0M0L6M0J0J5nnl5l5l6j0L6K5K5L0K5K0L0%k0j5j5j5m0m0k6l0k0k5%L0L0L6
2723D276j1m0o0o5n5n5k5l0k5l6j5j5%K5N1M0J5j5l0%M5P5O0J5k0j5k0j5j0j0K0J5O5O0N0
2721D245%n0n0m5l5j5k0l0p5o6l0j5j5l5m0l0nnnl0n0o5m1k5%j5J5K5L1K5%J5J0%l0o1n0k5
2718C408J0j0j0j0nj0j0j5j0j0j5J5N0M5M5K0j0k5l0l5m0l5m0j0j0J5J5NJ0j0nJ5J5n%NNJ0
2716C328Nj5j5nnJ0Nj0m0k0l0nnj0l5l0NJ5J0J5J5M5M0K0l5o5o5o1m0j0nj0nj5j0l0%J5J5
2713B967J5J5K0K5J5M5O1J5k5l0j0nNJ0Nk6n0m5m0l5m0j0L0K5J5J5NJ0NNj0j5j5m5m5n5nj0
2711B792n%l5o6o0l0k5Nl0l5l0l0nnK0M5K0j0l5l0n0n5l6m0k0l0J0N5L5K6%NL0L0K0K0%L0
2708B481L5Nj5%M0M0l0o5l5NL0L0K5J5j0k0nK0M0N0J5j5k5l0k0%K0L5L0K0M5J1j6j5j0j0N
2706B676K0L6J0l1l5m0j0NJ5K5j0l0j5j5J5Nk5l5j0%J0K5%j5k5m5NL0M0K5nj0NJ0n%J0N%N
2703B616%L0L5K0L6K0j5n6m5nj0l0n0p0m0k0%Nnm0n6n5l5j5J5M5N0K1nk1j0k0k0j5J0M0J0
2700B315k5k0K0M6K0k5m1j0J0j5j5n%nK0K0K5nnK0L6J0%%k5n6n0l0%NJ5K0nnNL0K5L1L0%%
2698B361k5m6k5K0O6N5O0J5J0k0k0m5n0m1NL6M0%%J0NJ0J0k5k5l0k0j6j5n5q5o5j5N0N5L5
2695B220Nj0j0k5%K5K5%%j5j5j0j0%Nnj5j5J5L5J0j0m0k0k5%L5P0P0M1Nj6j5k5k0k0k5k5k0
2692B170n%l0k5k0%j0j5k5NK5K0K0K5%%l0j5K5N5L0Nnj0L0K5K0L0j5j5k0k5l0k5J5N5N0L0
2690B315J6J0Nk1l5j5K0J5k0o5o0l5nn%L0J5Nk5l0k0l0NJ5J0j5k0J0L0J0J5%NNj0j0j0nK0
2687B120K5J0J5J5K5J0k5m0m5m0k0K0M0K5J0n%%%nJ5Nk5m0m5k5nK5K0Nj0k0j5j0nJ5J0L5M0
2684B105O5K5j5n0l5nJ0%k5k5j0j0NNNNNN%NNNk5k0j5j5%nNNK0J0L0nl0l0nL5N0M0n%k5l0
2681B060m0k0k0J0L5L0Nk0j5K5L0L0nk5m0l5j0L5N5K0%%%nl0l0m0j5j5J5%%k0NK0K0J0k5m5
2679A950k1%K6J0l1m0l5j0j5NN%NL0L0Nl0m0j0nnJ0NK5nn0m5l5l0j0J5N0P5Q5N6K5nj5j5N
2676A965k6l5%L0N6L5N%%%K0L0nJ0J5NJ0nnnj0j5j5j5J0NNj0l5j0n%Nj0j0K0K0NNJ0NnnNL5
2673B085L0%m5m0n0k0nL0N0O0K5nk0l0NL5%Nk0k5nj0K5K5J5K0Nk0m0m5m5j5J0M0N0N0K5K5
2670B175nnk0m5n0k0K5K0n%k0j5j0j5NNK5L5K0l0m5n0%%nK5J5J5j5j5nl0k6%K1K5J0L5N0K0
2668B095j0m0l5J0K5L0J0J0L0M0L5NK5K5J5J5j5m0%%%nj0j5j0j0k0NL0L5M0J0J5J5m0o0n5
2665B155j5j5k0j0j0nJ5nl5j0K0O5R5Q0J5l5o0o0k0N%j0NL5P5J06P5K5l0l0%%j5l5k0j6l5
2663B280l5m0k5%J5M5M0J0j5o0n0n5o0n5m5J0K5J0nj0nj0nnj0j1j0j0M1M0J5J5NK5L0K5N0
2660B160K0j5m0m5j5K0M0O0L5NNNK0j5n0m0l0j5%L5N5P0O0N6P0O0M0j0l5k0j5j5K0K5L0J5
2658B546J5J5Nk0n0n0k5nK0J5%j0j0K0J5J5%J5j5k0k0J0J5j0k5j5J5nj5k0%J0j5k0J0J0j0
2655B391j0L5M0J0j0j0K5K0%nK0L5J0k0l0k5j0m5n5n6k0NO1Q0N0M0nl5m5k5NN%k5%K0L5K5
2653B481K5nk0k0k0k5l0l5n6n0m0j0J0J5J5J5j0j5nk0l5p0q0n5l1n%L1J0J5k0j0k1k0NK0K1
2650A955j0k6j0k0l0k5l0%l0l0k5l5nN%k5l5nL0K5K0J5M0M0O5O5L6%m1k0j5nK5M0N6K5%j0
2648B010j0N%NNJ0Nnnj5j5o6r5m0NK5nk5k5j5K0J0J0l5l5l5j0N%k0k0nj0NJ0k5k5j5L5L0L0
2645A669M5M5K0j0j0M5O0O0N6N5J5J5%%l0k0J5K0k0m0o6j5J5J5K6%l6m0m5m5k0j5l5l5l5l5
2642A624k0k5N%%k0j6j0NJ1ol0n0l0J0M5L5M1K5K5N5N5K0K5K5K5Nk0%%J5J5NNm0l5j5j0j0
2640A739j0l0%J5J5Nk0l0n5p0o1m5l0%%Nnn0o5o0n0n6k5k0j5l5l0J5J5%NL0L0K0J0NK6N0L0
2637A253J0j0NL5L0J5J0K5K0K0J0J0L0L0L0L6J0Nk0j6l5k5K0L5M1K0J0j0%%%%n%nnnnnnj1
2634A548nJ1NNJ0J5K5j0n%%j5j0j5j6j0N%k5j5%j0j0j0j0nn%nj5nj5J0L0J5n%j0J5K5J0k0
2631A478l5j5j0m5n0k0J5L5K5K0j0l0m0m0nk0k0k0j5%%j0m1m5k5J5J0NL0N1M5K0j0k0k5j5
2629A183k1j5K1L5NnnJ0J5J0J5nK5K5n%%J0M5J0N0M0K0K5J5N1M5J0k5nn%nnnk6k5j0l5k0k0
2626A423k0k5J0J0J0J0k0k0n0q0r1r5n0nJ5M5J5K0j0j0J5K0%%nnJ5k0n0m5nj0j5m5k0J0K0
2624I42K0%N%NK5L5J5nj0J5L0L0N0N6M5J5j0nk5NL0L0L5L0L0L0j0j5nL0K5%j0NJ5K0L5K0J0
2621A543k5k0%L5K1K0l1l0j0nj0j5%nL0NJ0J5J5J6J0l6l0l0l5m5m5l5nl5m0l5l0m6m0l5j5
2618A032NL0J5k0k5nM0K5J5J0J5j5nnK0K5K6J0%L0M5K5J0j0J5J0%%k0J0K0%K0L5K5K0nj0j5
2616A398o0p0m5k0L0M5K0J0J5J5K5%k0k5NK5J5J0J5L5L5N5M1K5nJ0M0N0M0M0N0L5J0j5nK0
2613A849M5K5j0%K0NJ1J5K5L0L0%nl0l5m6n0o5l0m0l5m0l5j5k0k5m1k0j5k5l0k0K0Nk5l5j0
2611A378NNl5l5j0j0j0j0J0L5P0L5%l0j5j5k0k5k5NK5K0j5o0j00p1j5N0O6P0N5N%K5K5n%n
2608A373K0K0K0K5%%K0J5J0K0J0J5K6%K5K5J0J0J0M5K5K5N0M5L5j5nj0J5J5J0K0%l0l5m0k0
2606A784NJ5j5l0n5p5n0k0k6j0m0o0n5o0o0l5l5J5M0M5N0K0J5j0nnnNL5%NJ0NL0M0j5j0m0
2603A403j5%l5k0n0k0Nn%n%j5j5nK5K5%j5j5J0J0nnk5k5l0m1l5l5l5j0%nN%%%K0j0j0j0J5
2600A022J5%%%%K0K5NL5K5L6%NK0K5k5n1m5NN%NNj5k0J5J0%k5k0J0NNj5j0%NNNk5k5nnnnj0
2597A007j0NL0J5J5j0nj0nnj0k5k0j0J0J5j5nj0N0N5N5M5L6%j0j0n6p5o0k0K0L0J5J5J5K5
2594A087K0K0J0J5k0j0l0l5NL0L0nj5m5j0j5J5NJ5J0K5K0N1L5J0j5k0k6l0k5J0j5l5n5n0l0
2592I27j5J5M0L0L0K0j5m0l5j5L5M5J5J0NJ0j5m5j5N5P5M5n%J1j6l0%J5Nnj5NK0K1J5Nk6m0
2589A122k0J0k0k5k5j5j0J5J5L5L0K0K5L1J0J0j5j5n1nj0l0%nnJ0J0M5J5nk0nJ5K5J6J5J5
2587A208K0j0m0m1m0NK5L0J1onK1M5L0J5NJ0M0K5K0Nnk0n5m0j0L0K0Nk5k5j5j0nl0l1k0J5
2584A152L1%k6n5n5m0l0nj5NJ5Nnj5k0%NNnl0k0j0L0O0O0K0%k0k5j0J0Nj0j0j0j0NNJ0NNJ0
2581A017NJ0n%J0J0J5J5nj0nj0nnj0j5j0j5J0Nk0m5m0k0nK0N%NNJ0NNJ0K0J5Nk0%J5J0N%L5
2578A022K0NNk0k5NM5N0N5M1L0%k5l5l1nJ0K6L0M0N0L0j0l0m0n5o6n5k0%N%NNNJ0J0N%%%%
2576A092%%%%%N%%j5J5Nj0n%k0k0k0k5%%J0NnnNNJ0NnJ0K0O0L0K6J5%J5K0J5nj0J0K0K0J5
2572A288J0M0L5L0K5K0J5L5K5J5j0NL6L0%n1o5n0j0J0Nj5nj0j0J0NNNnnl5l0%J0J0k0l5nN
2570A313K0J5J0NJ5K5Nl0k5k5l0j5j0%K0M0L5K5%l5l0j0nk0m0n5l0j1j5nj0%Nk0k5%%%l0m0
2567A017m5l0%j0nK5K0K0k0m0j5j5j0j0j0j5j5j0j0%n%l5j6k0J5M1NNj0j0K5K5%%l0%K5L0
2564H67J0m0n5l1j0nl5l5K0K5K5M6M0M0K5%j5k0m5k5NL0J5J5L0K0K5K5N0K5J5J0J5J0j5j0
2562A047J0J5Nk5l0l0J5J5J0J0NL5M5N1M5N0%%%%NNNJ0m0m5m0m6l0l5k5l5j0NJ0j5l0k0%N
2559I47%K5K0Nk0l5j5J0Nj5NM0M5K0K0K0K5k0l5j5J5J0J5J5J5J5J0J5K6K5L0K0J0L5M0J0j5
2557A323j5NJ0j0o0p0n1l0%k0k0j0nk0l0k0J0j5m0n5n%j5%%%%k0j5J5J0NNj0j0%N%%NJ0K5
2554H82L5L5J0%J0J5j5m5p5m0k0j0l6l5m0nK0j5k5l0j5J5j5nNL5%j0j5nl0k0J0O5O5M0M1K0
2551G97N0N0M5P5P5Q6M0nk5j0K0J5J5j5m0j1nK1nnonj0j0j5l5m0l0%k0m0k5k5N%j0j0j5j5
2549H62J5J0%K0NJ0J0J5NJ0J0NK0K0J0Nn%J5L5L0Nj5K0N1N0K5K5%%j5j0%NNNJ5J0%%j0nJ5
2546A283M5O5K5k0k0k5k5m0l5l5l5l6l5l0k5k5l0k0J0K5M5L0L0J0J5J5J6%l1k0j0nnm5m0N
2543A027NJ5K0j0j0J0J0J0NNNNNL0L6j6j5l5nj0j0l0k0j0j0NJ0K0M5L0L0K1o%O%%o%l5o0n0
2540A017k5k0k5j5J5L0%NNnj0J0M0M0J0N%j5J5nnnnJ5J0j5j5j0J0n%j5k0Nm0j5k0nj0k5k5
2537H77j5J5Nk5k5k0K5%l0o6p5q0n5J5N5L5l5o0n5k5m0j5K0O5P0K0J5n%NM5L5K5L0J0K0M6
2535H07M5J5K0J5n%%K5L0j5j0j0j5l0l5n0k1%L1N0K5j5m5k5NL5K5Nk0j0K0J5L0K0%j0l5o5
2532H02o6l5l5j0j0j0j0j5j0Nj5j0j5j0j0k5Nnj5J0L0N0K0J5J0M0M5K5L6n%j1%K1M5O0M0L5
2530I72K5L0M0M0O6M0L0L5M0P0O0L0Nn%nnj5l0j0J0J0l0n5l0nJ0nJ0J5M0K5N%j5l5k5NN0N0
2527A443N%k5j5j0NK5L0J0j0j5j0j0J5K0J0j5n0l5k0J0Nk0l5o0m0k5j5j1k5j5m0l0m0l5j5
2525I57k5%%%k5k0k0nK5L0L5K5%J0M0M0K5NNK0M6N0K5J0j0nn%J0J0k0j0Nj0k0l0k6l5l5j5
2522A057j0k0n5o5m0k5J0J5%k5n0l1nL1L0N%J0J5nl0l0j6NK1L0O0N0J0m0m5k0J0K0K0n%J5
2519H97J0J5J5nnNL0j0j0J0NK5Nl0l5l0nNNK0L0K5N%L5L5K0K0L5L5J6j1k5j5k0k0k5j5J0M0
2517A092M0K5K6l1n0n5k5j5j5k5%K0K0L0O0O0N6J0J0j5k0%%k0k1k5NJ0NNJ1K5K0J0k0j5k0
2514A168k1k0k5l0k0j0N%J5K0nK5K0nl0l5l0l5k0k5l5l0m0nJ0J0K0j0k0j5J0J0j5j0%n%n%
2511H12%%NJ0J0j0nj5j5k1j5%NJ6K0O0O0N0M5J5J5j0m5j0J5L5L0NNk5l0m0l5m0J0L0L5%%K5
2509I97L0K5%j0j5n%L0L0L5L0j0nj5k0l5l0nl5m5p0p5p1o5l5%%l0k5l0l0k0k5j5m5k6J1M0
2506D36M0J0j5%%n%%%NNj0j5j5n1n5n0n5m5j5k0j5k5j5K0M0N0J0J0J0Nk0k5l0k5N%%k0k5%
2503I5L5L0N5O5N5O1M0L0J0J0J5M5M0L5M0L5L5j5n5o0k5J5M5M0L5N%%K5K5K1j6l0l0l5k5n0
2501F01m0l0k5nnk0k0j5j5k5J0L0K0NNL0L0j0K5M0P0K0%nnnj0j0j0J0NNJ0j0j0j0m0j5k5m5
2498E06n0j5%J0j5nnn%n%k5j1%k5l0k5%%j0K5M0K0k0nK5O6M5M5M0L0M5M0N5O1K5L0M5P0P0
2495A042L5J5M5L6J0k1k0J0J0n%K1N0L5J0j5k0j5k0k5m1m5k5K0%j0l0k0NNl0m5o0o0m5j5J0
2493G92L0K0J0M0K0j5%K5P0M5K0M5M0K0J1J0J0N%%J5J0K0J5Nk0k0%J0K5J5K0k0k0m5m0o6q0
2490A022o0l0k0j5%k5j5J0J5%k5n5q1j00q0n0k5j5l0n1m0l0k5%nnNL0L5N%J5J5M1M5O5P0M0
2488F31L5L5nnJ5L5M6K0j0j0k1k5nJ0K0K6M0L0J0k5k0Nnj5nj0nnj6nK1j6j5j5K0K1J0m1l5
2485G16j5L5K5K1K0K0K0J5J5K5L0L5K5K0Nk0NL0N0N0L0%l0NM1K5J5K5N0N0M5M0J0j0l5k0n
2482A363j0j0k0k0k0j5j5k0n0q1p5n5j5k0l5l5k0m5o1p0n5m0nL5M5J5j5m0l0%NNnj0K5L0n
2480F26l5l0J5J5l5l5j5nJ0%J5J5L0NJ5K5NJ5L0N%nk0l0n5m5k0nJ0Nj5k5k5k5j0NL0O5O0O5
2477F31N5K5%nK5K0j0l5k5j5nNL5M0M1K0J5Nj0j5J0L5M5J0%J5K0J5J5nj0k5k0nj0j0j0j5l0
2475H22j0J0K0J0j0nj0n%L0J5K0%k5j5NJ5J5%l5k5nj0k5k6j0j5k0k0k0n%k5k5n0n0j5j5l5
2472D51o0l1j0nnJ0J0J0J5k0J5K6N5L5Nj5NJ5%nl0l0%L0O5N5J5%k5m5k5l0%NNj0n5o1l0j0
2469C25NJ5J0K0L1J0J0L0L0J5J5%%L5N0M0J5J0nJ0j0m0o0p5l0Nj5l0n1m0J0L0K0ONJ0nl1n5
2467C15l0j5nk0k0j5nK5K5L5L5M5M6J5%nj0j0j0j1l0m0nK0M0L1J5k0l1l5J0L5L1%j5m1n5m5
2464B50k5k0n%J0J0j5k0l5nM5L5L0%nl5n0k0nJ5J5K0nl5m5m0m0l5k0k5l0l0n%%l0k5NNL5M5
2461h5N5O0O5L0Nj5j5J5J5j5j5NNM5P5R0O0M1J0K0L0N0O0M0J0J0J0m5l5j0K0L5M0%J0j5k5
2459F36nnK0N0K0m5p5k5J5M0%%%NL0K5NNj0K0M5K0j0j0k0%J5J5l0l5J5J5J5k5n0m5k0j5k0
2456E66k0l5nNL5K0K5NM0Q0P6P0L5L5L5J0K0M0M0K5K5NNNNN%n%j5m0k5k5j0j0j5j0j0j0nj0
2453I62J0J0J0J5J0J0K5nk0l0k0j0m0l5l0%L5J0nK5K5K0J0J0K0K0l0k5J5J5Nk5l0j0K0K0n
2451I82nn%j0j0%K5M0J5j5j5k0J5M5M0J5J5K5%j5m5l0k5l5k5l5l0m0m0m6m0p0m5l0l0m0l0
2448D86j0nj5j5k0k5%L0M5J5NJ0L0M0M5N0N5M5K6K0nj0%%%%n%%nK0M0L0L0j5j5k0k0k5l0l1
2445G51l0n5n0l0NK0j5j5K0L5%nj0M0L5J5J0K5L6L5Nk5l1k0J0J0J1J0Nl1o0l5%L5L5Nk5j0
2443G06j5j5j0%%J5J5J0J5k0k0nj0J0J0k0j0J0Nn%%nj0nk5k0k5l0%%l0m0k5%%l0l0k6J0J0
2440C85L1%J5J0J5J0K5K0J5K5K0K0K0K0NNK5j0J0J0J5J5J0L5P6J00Q0N0M5M0K0J6NK5L0L0
2437A268J0nl5l0j5k5j1m0m5j0nn%%J5J5%k5l0l5nnJ5M5N0N5%k5%K0L1%j6j0K6K5L5J0nl5
2435A203k0k1l0k5j5j5k0k0K0K5nm5o5m0k0NK0K0k0n0l5l0k5k6J1Nnoj0nnl0l0n5l5l0l5l0
2432E06m0l0m0l1J5J6L5L0M0L5J0J0K0J5nj0J0NJ5j5l0l5l0l5k0k5m1l5%K5M1L5K5K5K5K0
2430E36P5Q0P5P6O5O5K5k5l0nJ0k5m0m5j5J5K5K0J5k0K0J5K0J5k0k0j5k5Nl0m0j0K0K0j0l5
2427G87j6j5J5J6J5J0j5k0j1j0NJ0L6L5J0J5%L0L0L0J5J0%%J0J0K5nj5j5nnk5l0%%nnnl0m0
2424H42o5o6m0k0l0l0k0j5j0J5J5K5L0L0K0k0n0o5o0j5j0J5K0NJ0J5N0Q5N5J0NK5K6N0N5L0
2422I17j0l0l5j0j0%nL0Q5P5L5j5n0m0m0m0j5%%NNl0k0%%J5J0K0K0J0k0j0J0K5K5NJ0nJ5K0
2419I52%k5l5l5k0j5J0K5Nm0n6n0k0%J5L5K5M6K0j0n%k0o6q5m0k0j5l5j0J5K0%J0J0k0m5m0
2417D81j5nJ5L0O5O0L5%NJ0J0j5j5%Nj5j0j0j5k5k5k0j5j5k0J0J0J0J5J0J5J0J5J0K0K0J5
2414F56NNk5k5k0j0k0j5%K5M5L5nJ0J5j0j5NL0J0k5nK5K5NNNN%N%%%N%N%%N%NN%Nj5j5%%k0
2411G21k5NNnnk0j0nj0nnk5k5NN%%j0j5k5k5NNNNk5j5k0J0J0k0k0k0nJ5J5J5j5l5l5%J0J0
2408D21NJ0J5nn%J5K0L0K5K5k0m5n0k5k5%oJ6J5J0J5%%%NNJ0%NNNj0nj0j0nj0j0j0j0nl6l5
2405C20k5j5j5k0j5K0J5J5L5J5%%k0j5j5L0N5N1L5M5M5N0J5K0J5K0M0M0M1j6j0j5J0J0nnJ5
2402G66J6N%%NJ0J5nl0k1j5j0j5k0j5j5j0NJ0L0nj5j5NJ0j0nk5nJ0J0L0L5J5K0j0j0m0l5l0
2400F36k5l5j5NK5L5L0L0L0N%nm0m0m5j5J5%%n%%%%N%NN%NNNN%NNJ0NNK0K5M5N6P5M5L5J0
2396I62o0n0k5NJ5j5n5o1m5j0J0J5K0K0j5m0n0k0K0O0J01O5M0J0%J0j0k0m0j0%%j0j5l6l5
2394G31J0L6M5M0J5J0L0L5M5N0J5j0k0k5NNj0l5k0%Nk5m5n5k0l0l1k0j5n0k0l0k5l0l0k5k5
2392D81k0k0k0k0k1j5k0nj0K0M6NJ0NJ0L5L5K0J5J5K0L0M0nm5m0j0M0L5K5K5J5K0J0j5m0n0
2389F01m0m5m0j5J0NJ5M0N5N0J0J5j0j5j0j0K0J5nj0J0J0J0J0n%k5l0j5j0k0m5k5nK0K0%%
2386E36NNK0K0L5L5L0L5N6L0K5L5K5K5%NJ0NK0K0%k0j0nj0nnj0n%L5O0M0M0n%l5l5l5l5l0
2384I07k5m5l5l6J6L5K5L0K5Nk5j0j5k5p6o0l0k0k0m0n0o0n5k0NK0J5J0J5L0K5M0L5J5J5N
2381F26M0L0L0%nK0P6R0R5J00N0K6nnol0k5l0l0k5l0j5m5j0k0j0j5l0k5j0j5j5k1m5p5o5m0
2379E36k0k5j0nj0nk0j5J0NNJ0M0L5J5k0m5n0o6m0k5j5j5K0L0M5M6L0M5L0%l0m5j0J5L5M0
2376E21J5NN%Nj5j0J0%J0Nj0j0j0n%Nj5k5nK5K5NNL0J5J0J5J0K5Nl5o0m0l0NNj5j5k0l0m6
2373C65j5%j5j5nnj5k5k5j0K5J0K0J5j5%%K0K0M5L6K5%l0l1k0N%k5j0j0j0j5j5nNk5m0m0m5
2371A25k0j5j5NNM0N0J5j0l5l5j5L5N0M0J5k0k5m0m5m5k5k5nnnl0l0o0n5j0N0N5N0%l0k5l0
2368a20l5NL5M0M0%n%%K0N0O5J00P5N0L0L0%l0m0l5j0j0NL0L5j0j5j0K5j0l0l5j5j0nj0k5
2365A75J0K0K0j0m0j0j0m0n0l5M0P0P5M0M0L5NNNN%l0l0l0l5nK5L0K5n%NJ0NJ0NJ0NNK5K6
2363D01N0N0O0N5L5Nl0l5j5k0k0m5m0NL5O0N0N0J5K0J0k0m5p5n5j0j0j0j0j0J0k0l0%NNk5
2360C96k6l0l5k0n%l0l5l0l5j0j5l0m0j5j5j5%L5N0L0NK0K5M5L0L0nm0j0%J5L0K0J5NJ0J5
2357C35J5J5J0nnj5k0J5J0j0l0l0nJ5N5K0n%%L6M0N0P5N5M5N0K5L0%nnk0%J0J5nk5l0%K0L5
2355G61M1K0%%J0j0m5q6p5m5k0J0J0k0%%%n%nn%%%%Nj5K0M5P0P0P1P0O5M5nN%j5j5k0k0N%
2352I17%Nj5j0J5J0NK5K0%K5J0J0K5nk0k0j0L5K5l5m5j5J0K5%j5nNNK0J0l0n5o0l0j0M5N5
2349I22N5K5nk0l0k0nj5NK0L5J0nk5m0m5n5n1j5NJ5Nk5l0n%%j0j0j5%m0k0J5M0N5J0j5l5l0
2346F51n%K0j5j5j0j5%Nj5j0K0K0j0l0m0k0k0k0j0m0m0j6J1J0Nl1J1J0NNk6j5NN6K0nnj0j5
2344D16m6l5j5%K0L0O6O5N0M0J5j5l5l0J5NNk5j5j0nnnk0k0m5m6l5l0k5l0k5%%J5K5%nk5n
2341B15J5nNJ0j0%NJ0J0J0J0J5J0NK5J5M0P6P5N5J0J5L0M0N0N6N5L0j0j5J0J5%j5k0J5J0%
2338H67k5k5n%nk0k6nnK0M1J5j5k5l1j5m0l5l0j0l0k5nK0Nj5k5l5nk0k0l0j0J0%j0J5J5J5
2336D76j0j0j0Nj5m5k6j5j0j0k0j5j0j5n%k0k0m5m5l5j0%%J5J0K5%nj5nK5P5P0M5K0NNNNM1
2333D11L0NNNNM0N%%j5J5J0J0M0J0j0nnj0j0j0j0j0j5j5M0Nj5k0L0K5Nl0k0NN%j0nj0j0L5
2330E06L0j0j0k0J0K0K0nl5n0m5m6n0m0%M0M5J0K1J5J5l6l0k0k5nnNJ0J0NK0J5j0m0m5k0k5
2327B25j5k0NL5M0O5L5j0j0j5j5j0j5j5j5j5j5J5O5O0J6k1j0k5k0j0K0M5N1K0j0k5m6o5k5
2325B70J0L0M5M1O0L0%l0l0nJ0NNJ0j0j0j5j5j0j6j0j0j5j5Nk5j0nj0j0j5j5j5j0j0j0j5j5
2322A65N%%Nn%%%M0L5K0j5j5J5M0L5M0L6K5K0J0M5L0M0J0j5j5j5j0nnnj0J5%l5k0k0%K0NJ0
2320D76NJ0k0k0%N5N0K5%%NNL0L5J5k5n0m0j5j0j5l5m0l5%L5J5nl5m6K1K0J5m1l0nJ5K0nj0
2317C70k5l5j0j0l0%%%%%NNNNl5m5nK5J5j5l5k0J5L0L5N0K0L5L5K1J0NNNL0%NNk0j0J0K0n
2314D66%nnJ5J0J5J0J0j0nM5L0J5%N%k5l5l0k5nL0N5O5M0K5J5J5j0l5k5j0K0K5J0j0nNL5M0
2311G61J6ol0%%j0l0l5n%j5k5nj0k0j5j5j5j5k0k0k5k0nl5l1nj5j5%%M0O6M0J5NJ5%nN%N%
2308E21NJ0NNNNNJ0J0J0NJ0K0J5NNj0j0k0m0m0l0k0J0%NJ5l5j5j5K0J5nnn%NNnj0k0NNk0m0
2305C91m1NL0L6NNL0N0N0J5j5k0k0j5NM0M0M5M0J0k0m5n0k5NNN%nk0m5m0l5m6l5l0k0k0J0
2302B75J5Nl5m0l0j0j0j0l0l0k5NJ0J0n%k5n0o5j5M0L0J0J0NL0K5L0M0M5K5L0NL0M5M0M6M0
2300D66J5m0j5L0N0K0%%L5L0J5J5J5J0K5j5l5k0L0O0N0%j5k0j5k0l5m0j0%j5m0n0nJ0J5J0
2297E11M0L5J5NO0P5J11P0K5nl5n0n0k0NJ5J0J0j5m6l5j5K0J5j0j0l0n0o0p0q0p1m5j5J5k0
2295C05m0k5k5m5m5l5l0k0J0K0nm0l5k0NL0M0NJ0NJ0L5L0L5L5j5j5j0j5k5k5j5j0J5K5J5j5
2292A20j0NJ5j5n0k5NL0O5L5K0K0L5M0L5M0L1L0J5J0K0K5K0K0J5J5%%n0o0l5j0j5m1l0%J0
2290C35nk0n0m0m0nj0J0K5K5%l0n5n5l5m0j0K0P0O5O0J5J0K0NnnJ0J0K5L0J5k0m5l5k5NK5
2287B50N5N5M1K5K0K0nl5l5k6l0nnnj0nj0K5K0k5k5k0l0%nl5m0k0NJ0l0m5m0k5m5n5o5o5o5
2285b80n5l0j0NNK0M5O0O5M5L5L0Nk5k5j5nj0NL5M0L0K0M5L5K5NL0N5L5K0J0K0L5nNK0M0L6
2282D01Nj0j1nnK1K0NNNNn%J0J5j0j0J0J5L0%nnk0j5NN%%j5j0J0K0J0J5L0%%K5L5K5K0j5j5
2279E91l5m5j5K0J0j0l0l5nNJ5M5L0J0%%%%%N%L5K5O5P5O6L5L5J0J0J5NM0K5j5l0m0l0J5j5
2276H82l0m0l0%n%oONj6j0nl0m0k0k0j5l5l0NNK0J5J0J0J0J0K5L5L0Nm0l5j5n%l0m0j5j0j5
2273E36k0k5k0J0%j5nk0nJ0nnnnNNL0L5%l0m5l0%K5N5O0J5j5k5NJ0M5M0nj5j5J0J0nnNj0j0
2271E71J5L5K5%k5l5m0k0J0J5L0L5K5L0L5J5J0n%j0j5K0K0J0J0K1Nk1m5m0nj0%J5K5%k5l0
2268F51j5NK5J0n%K5K0%j0%J0k0j0NnnnnnnNJ0j5k0J0J0Nj0j0J5J5j0j0j0J0J0K0j0j0%j5
2265F51%k5p0p0m0nJ5k5l0j6J6K0j5k1k0J0J6J0J5J5J0%%L0J5j5o5n1nJ0J0J0J1J0J0Nk5k1
2262C70%NK1M5L5J0j5l0l0l6l5k0k0j0nN%j0j5j5l5m0j0%k5nj0J5K5nnJ0J0K0j0j5K0K5Nj0
2260B10%K5L0J5J0N0M5J6j6OK0Nj0j5j1NK1N0L0NK5M0M5L0N%%Nj0J5j5j0J0j0nnnnnnnj0j5
2257E61m0l5l5k5j5j5m6n5j5J0nl5j5L5P0N1M0Nj5l6k5%K0j0j5k0NJ0j0j0NJ5K5nk0nj5k5
2254C05j5j5%%NL5M0N6M5N0N5L5K0k5l5n0m5J0M0K0J0nNN%%%N%%%%j5j0j0j0l0%j0k0j5j0
2251D21nk5oj5k5NJ0NJ5J1J5J0J0J5NJ0j5j5J5NNk0k0nnNj5o%j5k5nnnK0j0j0k5k5%J0Nj0
2248B85j5N%K5M0M5K1Nk6nj0nJ5NOJ5L5Nj0m0k1K1M5L0J5j5l0%%%%%nnnj0nk0m6o5m0j5L0
2246B55P0P1N5L5Nk0m0o6n5l5k0J0L0L5L5L1J5%j0K5%NNNJ0J0%J5K5nNJ5j5n0m0j5k6l5m5
2243B90j5NJ5NK0J0J0J5J0J0J0K6N%K5J5NK0J0J5J0j5j0J5M0P0M5K5%l0%K5L0K0Nj5n0o0o0
2240E51n0k0nL0L0%l5n5n5k6j0K0J6%K0L0J0j5%K0K0%nnNL5K0J0nnnK5J5NnnL0K5K0K5%nj5
2237F36j0j5j0J0M0K5j5o0n5m0j5K5K0J5J5K0M0L0K5J5J5K0N1M0J5j0l5j0J5L0%l0l1%L1L5
2235H32j0p6p5m0%j0j0j0J5L5L0J5j5l5m0k0NK0K5M0J5n%J5J5K0J0NNNNNONNk1k5l0j0L5L0
2232G66L6J0nnK0N0K0K0%%K5K5M0J5NNL5M0J5j5m0l5m5j0j0nNNk0k0%NNk5j0nj5J5J0J5j0
2229I12l5l0nNK0K0Nk5k0k5l0l1k5j0J5K5K6J5J5L0%k5k5l1l0n0q0n5j0L0M5J5l5n5l0%nl0
2227D81k5%L0M0J5J5J5K5%j5nk5l0k0l0k5k0NK5K5nl5k0k0J5L5M5K0%K0N0M0J5%L0L5J0nN
2224G16L5L6%j0j6K1Nnl1j0%K0K1nj6j5J5K1k1k0%j5l5o0k0L0M5%m0r0q0n5l6m5n0l0j0j5
2221B35k5nJ5NK5J0k5k0k5l0j0l0l5j5N%NNNN%NNNNNj5K0J5j0k0k5k0%%%l0l5L0L5K5L0K0
2218A40L0M0J0L0L0L0%k0%N0M5J1k1j5N%n%nNNNJ0M6M0N5O5M0M0L0%n%k0j5nK5K5N0P6P5M5
2216I47J5J0J0%n%%%%nnk5n0p0q1n5o0k5k0j5j0m0m0%Nk0j5%nnj5%%n6o5m0j5j0j0K5M5P0
2213C65O6M0n%L5J0k5m0nnj0j5K0M5M0K5K0K0J5K0j0j5j5L5L5K0k5l5l0%K0J0j5nnNn0n5o0
2210D21nj0K5M5L0K0nnJ0J0J0J5nnK5J5nj0j5L0O5O0M0K1J0J0NJ0k5k6k0k5n%%%l5k5l5k5
2207E91m5l5o0n0m6k0j0j0%%N%NN%NNN%Nj5j5K0K5J0K1K5N0N0L0K0K0K5K0N0N5L6k6n0m5m0
2205F16nJ0J5j5k0j0N%%NNJ0M0O0O6K5%l6l5l0n%nnj0j0n%%nj5n%%nm0nNNNk0k0k5o0l5nK5
2201D66M0L0L0K5%L5M0M0J0k5k5m5m5k0n%k0J0K5K5J0J5J0J5M5N0N6L5j5n1o5m0l0k5o0n5
2199D86m5l5m1m0J0L0K6K5j0K5M5K0NNK0L0J5K0J0K0M5P5Q6M5J0J0NNk0k5l5m0NNl1p5j00
2196E86o5l0l5l0%nnl1k0l0%J5J5%%%l0m5j0L0L5L0M1J0J5J0J5J5J5%K5N0N0N5J0k0j5%NJ5
2194F71M5N5N6L5L5J5j5j0j0%%%%k0k0j0K0j0nj0J0M0L5L5Nj5j5l0l5n5n6m0j0K0J5N%j0j5
2191G06J0J0K0K5J6J5K0J0L0K5M0M5J5J5K5M5O0J5l5m0o5o5r5j16r5o5q5q5p1p5o5k5nnk0
2189A35k5%%j5k0l0m0j5j0J0j5m0m0j5J0K5J5nj0NL0K5K0J5J0K5K0K0K0K0J5K0K0K5J5K0K0
2186B60K5J5K5K5n%K0N1L0Nj0j5K5L0Nk0m5n1j0k0l5l5k5l5l0%K0M5L0J5%j5l0k5l0k0l0J5
2184A55M0O0P0O6P0P0Q0Q5P0N1Nk0l6n0m5r0r0p0o1n0m0k0l0k5k5J0J5NNnNJ0NJ0K5K0K0K5
2181C20K5K0L1K5j0k6%L6Nj5nNNK0J5L5L5K0K5nK5K0L0K5NL0L0J0L0L1K5L0L0K5L0L5L5M0
2178A047M0L5K5L1%%K0J5K0J5Nl0n0p1l5l5m0o0o0o0n1j5NJ0J0J1J5J5%K0J5J5J5M0O5M5J0
2176A037k0m5m0m0j0l5n5m6l5l5k5o0n5n5j0%%J5M0M0L5%k5q5q0m6%K0L1%%j0j5K5K0K0nl5
2173D16m1n0l0j5Nj0j0l0l0l5l0n5n0m0nNJ0k5k5j0j0nj0NNj5k0l0k5nj0NNK5j0j0j0j5j0
2171a95j0K0N0Q0P0P0M5J5nj0J0J0K0K0K5K0L5O0O1L5j5j0l1%M1O0L5L5J5J5L5M5J5J0j5k0
2168F41J0J0NNN%N%K0j0m0m5j5j0j5j5l0k0N%NNl0k5k0k0k5k6k5l5j0j0j0L5M0M1j6j0NNJ6
2165C96J5j5j6k0n5o5o0j0j0Nk0l5o5m0j0L0L0L0%k0k5%L0M0J0K5K5J0J5L0M0K5j5m0nK0N0
2163C00N0N1M0L5J0k0l0l5l6l5nn%nnn%nj0%k0k0l5k5k5K0L0L0Nl0j0m0l5m0l0%L0O0K0k5
2160A50m0j5J5J5Nk5o5o5n5k5J0j0j5K0J5J0j0j0J5J5j0j0%%N%J0K0L5%j0nJ0N5N0N5J5K5
2158A80L0nl5l0k5k5m5n5m5m0n0k0NNj0%j5j5J5J5J0J5L5M5N5L0K5J5%K0L5K0NJ0K5K0L0L5
2155B65L0L5K5K0L1M0P0J5J0L0L0M0K0K0K5J0j5m0l0j5k5m5l0nN%m5p5o1o0n5n5k5k0l5j0
2152G5L5M0K0l0k5j5nNK5K5J0j5k5l0k5%J0M5O0M5J0k0k5k0m0j0J0NnnK5K5j5j5nL0J0j5j5
2150A50j0%L5J0J0nnK0J5n%nj0J0NL0L5O5O1O5L5L5N%nNL5L0%j0j0m0o0o5l5J0Nj0j6k5l0
2147C25m5j5N%l0k5l0l5J0J0k0k0l5j0M0L0L5L0K0j5k5l0l5m0NNL5%NM0K5K5J5J5J0J0J0J0
2144C05nnJ5K0M0J5K1K0J0L5K5K0%J0NNNNJ0NJ5M0K0K5Nj0m5m0j0M0O5M5%nnK0L0Nj5j5%%
2142G26N%J0J5k0k5j5m5p0p0q0q1m0nnn0p5p0nM5N0K0K5K5K5K0J0J0k0m5n0j5%K5L0N5N0M1
2139D01%%j6j0j5j5j5k0nnk0k0l5l5%%k5k5m0J0L0L5M0L5K0K0M5M0L6Nl1l0l0k5NM0K0J5N6
2136D36N0M0nnK0O0R0P5L1J0k5l6k5k0J5K0K0j0%J5K1J0J5J0J0j0k0j5j6j0j0j5m5o0o0p0
2134D91p5o1k0J5J5j0j5l5%J0J0j5j0l5k5NL5K5Nk0m0j0J0%nj0j0j0nj0j0j0j0L0K0L0K5N
2131B80NL5M0N1L0NJ0L5L5K0K0j0m0m5j5K0J5J0J5%k0m0j5J0NK5N5L5Nj5%K5M5L5L0L5Nnj5
2129G16l0l5k5NL0O0M0K1nj6k5k5nNJ0L0J5n%J6K5K5k5l1l5n5n5l0nJ5j0k0m5j5J5J5%%N%
2126E51%n%K0j5l5l5k0%j0l0m6m0m5k0k0l5l5m0l5l0l0j5k0j0j0J5J5K5K0L0K5J5j5l5l0j5
2123D0j5j0K5L5M0NNJ5K0K5N0P0M0J5j5k0k5j5k5j5j0J0J5K5K5L0%l0n0m5m0k5k5m0l5j0K0
2121F0J0k5m5j0NJ0n%j5j5nL5N0M5M5N0J5J0J0J0nl0l0N%Nj0j0J5J5J5J5n%%K5L0K5NNL0L0
2118C65%nnl0j5j0%Nk5l0NNk5k0j5J0K5K5L0K0J5j5l0l5j5j5m5m0l0l5k5l0NL0K5NK0K0J5
2115A30J5K0K0K0J5K0K0K0J0J5J5j0nnL0N5L6J0J0K5K5k0j5l5m1J1L5L5Nk5o1p0k0M0L5J0
2113C75k5l0k5m0j5nnk5l0l0k5nnk0n0n0j5NNJ5K0J5K0L5L5%m0k5nK0K5M0J0J0J0J0j5l0n
2110A30J5K5J5J5L0L0L0K0J0j5%%K5K0L0L1%l6j5K5M6P0N5Nk5k0k5k0m5m6j5nK0K1j0m1l0
2108C20k5k0l0m5n0p5m5k0j5m5q0m0j5j5j5J0J0nl0nK0J5J0%l0k0J5N5M5M0L5K0nk0J0J0L5
2105@L5L0J0l5l0nJ5M5L0%j5j5nj0j0j0J0Nk0j5n0k0nL0J0j5k5k0nn%K0L0%j0j0J0J0J0NL0
2102@J0n%J5K0NNNNNJ0J5J5j0m0m0j0J5J5j0j0j0j5%j0j0j0n%k0k0k5l0j5L5J0J0L0L5O5L5
2100F5J0J0j0j0NN5L0L0k0k0j0j0%nJ0k5k5J0K0K5K0K0j0n0n0j0K0L0L0%l0n5m0nj5j5k0J5
2097c0N5O0N5K0j0j0%L5P5P0L5L0M6M0J5j5l0k5n1k0J0J0NJ5K6K5%Nj5k0j5j6K1nn1k0NJ0
2094C35j0l5l0l0%K5M0M5N1N0J0m0p1m5l0m0j0k0J5J0nnk5k5j5L0NJ0k0m5j5j5j5j5l5l5n
2092a0nJ0K0%L0L0L5N%j5j0j5j0j5j0j5j5n%J0J0k0j5J5J5J0Nk0m5l0k5%K0n%%k5%N%%nj0
2089a05M5N0M5M0J5k0n0n0l5nJ0J5J5J5NNNJ0k0k0k0k0j5nnK0N%j0j0K5L0J0NnK0M0J0nnJ5
2086E0J5P5P0O5L0K5K0J5K0J6J5L0NJ0J5n%l0NJ0J0NNl5n6n0k5%%k0k5l0k0j0j0j5m0k5%L5
2083A50M0J5J5%%k5l0k5l0l0k5n0j5j0k0k5k5n0k0Nk0k5l0NNj5nk0j5J0k0l5l5m6k0j0j0j0
2081d51J5L0K1NNK0K0%Nk0k5j6n%%K1K0M0N0N0L0K5J5K5K0nj5k0J0J0J0K0J5NJ0J5L0K0%J0
2078A5M5P0O0nk5j0j0j5k0j5j5l5k5j5J0J0J0J0J0N%J0J5L5J0k5l5k5%NN%%j5k0N%j0j5n%
2075a0nnN%j0j5n%nnnn%nnn%J5J0j0j5J0J5j0l0k5k0j5j5J0K5N0M0N5M5K0J0j0nl5m5k5J0
2072b5M0L0K0L0N5P5N5K5NNk5l0%J5J5NJ5K0L0K5%l5o5p5l5NL5%NK0K0N0K5J0Nj0j0J0J5L0
2070C85Ool0nnnj0l0k5nK0NNL0L0NJ0K1K5K0%nnj0nj0K0N0M5J5j0k5l5j5j0k0J0L0L5%l0n5
2067D11n1n5k0N%j5j5nl0o0o0l0%J5J5J0J5NNj5j0J0J0Nl0l5l5l0%N5Q0N5N5K0J5%nJ0J5%
2064C10%J5J5n%K0J0J0j5k5k0k5k5m0l5l0NNNNL5M5M0J0l5m5m0m0m0l5nJ0J5O5R5P5L0J5K1
2061C96K0j5j0j1K6M5O5P5L0j5j5%K0j0k5l5l0l0j0K5K0%l0%K5K5K0K5j0j0k0k0L0L0nl5m5
2059D96m5m0m6m0NK5J5n%%K6L0%j0nNL0%N%NN%NNK0K0nj0j5j0J5J5J5N%k5NNJ0%j5j5%K5J5
2056E21nl5m0k0J0j5j0m1l5j0K0K0j0l5l5j0j0K0J0K0K0j0nm0k5%K5L5K0J5j5j0l5m0j0J5
2053B50M5K0n%K5M0J6J0K5L0Nk0%%k0l6l5J0NJ0J0OJ0J0J0J5NNJ0NJ0NNJ5%%l5j5J5J5J5k5
2051D66l5k0J0J0J0j5j0NNnn%nJ5J0j5j5n%J0J5%N%%j0j5j0j1j5nj5j0J5J5J5J6J5J5J0J5
2048D56j0nk5n1p0m0%J5NNNNJ0J5J0J0J0J0K0K6L0L0N%nn%J5L5%j0j0nnNL5M0J5j0k5k0k5
2045D91m5l5l6l0l5l0j5nK0j0%l0%K5%%N%j0j0NL0Nn%K5K5j0NJ5Nj0%%J0J0j0NJ5M6P5P5N0
2042F16Nj5j0%J5J0k0n0n0j5%j0l5l5j0J0NJ0J0j0nj0j0nonnj0j5J5J0J0J6%l1nj0%k0m0j0
2039B85j0N%j5j0nk0J0L0M0L5J0j5l5l0m0l5m0l5j5K0M5M0J0j0k0%J5J5M5K5L0%%%Nj5j0j0
2036B95nnn%%l0l0l0j0j0j0J0Nnj0k0NN%%%j0j0j0NJ0j5k0J0M0O5L0J0NL5N5M6N0N5M0K0j5
2034E46j5nj0nnj5k5k0J0L5J5J0nj5j5m5m5k6k5l0k5m5m5l5nM0L0NJ0k0j0l0l5nj5l0m0n0
2031Ej5nk5k0%NL0M0N0N5L5Nk0m5l0%L0L5K5L0N5L5K0K5N0N1K0%k0j5j0j6j5nj5K0J5NOk1
2028C70J0K1K0%k5m1m0nnl0l5k5%NJ5k0k0nK0L0L5K0nl0m0m5nL0K5%%Nj5n5n0n0l0J0J0L5
2026H5M5M0J5%Nl0k5j0j5j0j0K0M5N0J5nj0l0k5k0%L0%%Nn%nl0m5m0n0m0l5%%J0%J0K0%j0
2023e5K5K0J0NNk0NK0K0L0Nnnj0nK0J5M5M0K5K5Nk0k5k5j0j5nK0L5J0k5k0nK0L5L0K5L0J0
2020B85N%%n%j5NNj5j0j5j0NM0J5k5m5k5NJ0nj0j0k5NN%k0k0nj0nj0J0J0nJ5K5%nNK5K5%n
2017B00n%J5K5nk0k0j5Nk5j5%k5%%K0K0%nj5nJ0%%%%%%nj0J0Nj0k0%K5J5Nj0J0J0N%K0K5M5
2014B60M0L0j0k5k0j0nK5J5Nj5j0k0j5j5j5j0j5%K5K0%j5j0n%K0K5M0O0L5k0r0r0m0NNj5%
2011A40%%%%%n%J0j0N%%%%nK5K5J0j5NNJ5J5J5K0nm5m0j0%L5L5M0K5K5%k5k5l0J5J5j5j5%
2008B35%%%%%%%J5J0J5j5n5o5k5L5N5N0N5N5M6J5n%l0o1m5k0J0NK0K5K5K0J5J1J5L5L0K5K0
2005E21L0K5K0nnnj0nj0nj0j5j0%%k5k5j5J5N0J5J0J0J5J0%l0l5l5l0NN0N0K0nn0m0n5n6l0
2003C35nJ5J0j0j0k5n0k0j5k0k0NNNJ0NL0Nk5j0l0k0Nn%k5k5K0P0P0P0L0K6nl1m5m0l0nK0
2000B65K5J5K0j5m0nNJ5j5k5k5l0k5%L0K0j0k5j5k0J0K0K5NJ0%J0%NL5L0L5L5%Nj5k5k0k0
1997B90k0k5k0k0NNJ0%l0nJ5K5K5nn%NJ0NNj5m0m5j0J0M0K5K0l0l5l5l0%K0L0K5k5k5n0n0
1995E0n0j5nK0K0K5J5%%l0n0l5l0J5M5L5M0L0Nk0l5m0o0o5k5%N%J0N5N5L0%NK0J5nnj5k0k0
1992c0NK0N0O5O5M0L5n%j5j5j5k0k0k0J0J0J5J0%%%%L0K5L0K5nnJ0j5l5l0m5k0J0NNN%k5k0
1989A30k0k0J5K0K0K5nJ0J0Nk5k5NL5L5L0L5nl5k5l5%L0N5O0K5K5J0J1NNj0j1j0K1L0K5%N
1986D56j5l5l6l0nnnnJ0J5K0J5K1K5J5K5K0K5j5j0NNJ5J0nj0n5k0K5L0K5K0k5k5m0m5%M5L0
1984D71Nl5m5n6l5j5J5K0J5K0K0J1M5M0J5m0l0m1l5k0k5j5k0k0k5j5k0%%N%j0J5%nN%%%N%
1981B00%%N%N%NJ0nn%nl5l0l0l5j5%J0j5k0j5j0nj0j0j5k5k5j5l0l0j5j0J0K0L5N5L0K0L0
1978B5K5L5J0nnN%%L0K0J5k5k5j0j0NNj0n5n5l0J0L5K5K5%%j5m0l5l0%NK5K5J5j5m0l5j5j5
1975a30nL0O5P0O0M0j5j0L0N0O0O0L0L0J5J6j1K1L5L5N0K5NJ0k0j5j5j0l5l0k0Nn%n6m5m0
1973B80J5M5M5j0l0n5n0k0j5l5l0m0j5K5K5K0nj0nj0J5K0K0L5M0K0l5m0j5J0J0k5k0j0nm5
1970A00n0l5J5L5L5nnL0K5NNj5j0K0N0M5M5K0j0J5J0L5O1K0j0k5k6J6J5j5j6j5K6L0K0M5M0
1968E26J0k0l0NJ0j5j5k0nnnj0j5j5Nk6j0j0j5n0m0k0l0l0l0l5k0k0J0NK5N0O0K0j5nJ0J0
1965B35j0j0J0Nk5k5%nj0j5j0nj0L0N5J5%nK5M5N0%n5o0o0j5NNJ0J0nn%nJ5J0K0J0J5K0L0
1962B85L5J5j5%nnj0nnnj0k5k0k0k0l5nk0k5k5k5nnK0j5k5l0j0J0K5K0K0J5J0k0%%k0k5k0
1960@k0nnn%n%%%%%%L0NJ0J5J5J0K0K5N0O0M0J5%nl5n5n5k5%J5J5L0Nnj0J5K0%NM5N0K5j0
1957B80k5j5k5l5%L0M5L5Nnj5j0l5m0j5J5L5M5K0k5k5nJ0L0J5k0l0%K0L5J0%nj0%j5%L0Nj0
1954C00n%J0%j5J5nj0%nNJ5j5j5j0K5M5K0J0K6K5Nnl6l0j5j5l0l5j5K5K5%%nnNL0M5K5l0o5
1951B90nJ5%%K5M0L1Nl6n0m0NK5nj0j0l5o5p5l0K5K5k5k0k0k5k5k0K5K5M0J5l0k0l0k5j0J0
1948a0%%%N%%J0NJ0NJ0NJ0N%N%nJ5nk5K5O0N5O0L5%l5o0l0nM0L0NJ0J0J5M5J0k0j0J0K5K5
1945C40K5K6j1l0m0nL5L0L1L5Nl0j0j0n6n0n5j0L0L0J5J5NNj0j0j0j5l0l0j5k0k0j5l0j0J0
1943A15J0L0L5L0j0m0m0m5m0J0J0NJ0L0L0j5k0nK0NN%%j5n0m0l5j0K0L5L0%j0j0K0K5L0K5
1940A45L0J5J0L0L5K0K0j5NJ5K0M5K1%l1j5k0k0k0nJ5%Nm5m5o5o5l0nJ5K0K0K0M0M0N0Nj5
1938B45j0nnnl0k5k5j5J5%j5nnnnnnK5K0J5K0K0J5L5NNN%NNN%Nj0j5j0j0j0j0k5Nj0j0k5N
1935A55%nj0j5k0j5NNk5k0j0K0K0nJ5J5J5J5J0J5J5J5K0J0%L0L5nj0j0K5L5NNNNnnnnj5j5
1932B95n%J5J5k0k0%nn%nnl5n5m5l0k0%J0K5Nl0k0%L0J5NNNNj5k0J5L0L5J5J0J5K5M0K0nK5
1929C20K5%nJ0J0NN%Nk5l5n%k0j5N%J0J5J5nj0K5M0M6K5%%j5j5m6o0l5j0K0K5L0L0L1l1k5
1926C40%K5J0j0k0k0N%j0j0J5J5%l0k5NK0L0K0K0%j5j0NK5L1%l6o5o0k5NK0K0%%%Nj0NJ5j5
1923B75j0%J5No0n0nnj5j0l5m0m0J0L0K5NNNNj5j0NK0L5J0j0k0k0j0nNK5K0NJ0Nk0l5l5nK0
1920H5K5M0L0%l0%L5O0N0M0K5N%Nnl5n0m0j5J0J5J5K0K0j0n%nJ0J5J0K5Nk5k5j5j0j0l5l0
1918B00j0n%n%%J5K0%k0m5k5%J5j0k5k5j0J5N0L5K0%j0l0j0%L0K0l5l5j5L5L5nl0j0L0N5N0
1915B65K5K5J5j5o0o0k5%N%j5j5l0%K5K5%nJ5J0J5J0J5J5N%J5J5k0j5l0o5p0j5K5L0NNj0j0
1912A05k0n0l5k5J5M0K0J5K0J5nl5m0nK0K5J5K5K0K0J5nk5k5%NJ0L5P0P0N5N6M0M0J0J0J0
1910E11N%k0n5n0oN1M0M0K5nl5l5l5m0l6m0nK0NNj0j5j0j0k5l0j5J5L0K5nk5j5j5m5m5l5j0
1907A00NN%nj5j5NM0M5N0L0L0K5L5K0j5k0k5J0J0j5j5k0J0J5K5M5J5%k5k0j5nl0l5l0k5J0
1904B00J5K0K0K5K0K0K5K0%n%nK0K6nl1l5%L0K5O%%o%l0l5nO0L1k1j5J0M6M5%nl0k0k5j1j0
1902C70K1K0J5j0NNj0j0j0j1j0j0nj5J0J0k0k0m5k0J5J5J5K0Nk5l5l5NP5N0K0k5n5nK5J0N
1899C40%%%%%N%%n%nnL0K0nl0m0nJ5L0nj0nnk0j5NJ0J0J0j0k0l0%J5J0nnnnNj0k0J5%J5nl5
1896B30%%nnj0l0nK0K5L0K0j5%nj5%L0N5M5M1K5%l5o1j5J0J5k0m0k0J0J5K5M0L6K5nk0j1j5
1893C65nnj0j0j0j0j0j0nk5l5nK0J0l5o0j0K0j0l5l0N%k5j0K0J0n%J5K0j0k5l5nK5j0k0j5
1890C0j5K5K0J5K5J0J0k0j5nK5L5L0nn0m0j0K5K5%l0j5K0J0J5j5j5j5j0l0l0k0K0L0L5L0L0
1888A25M0j0m0m5j0L0K5K5K5O0M5K0nnk0k5j0j0j0j0NNL5O0N0N1J5j0j0j1j5J5j5j0j0j5N
1885C40%%NK0J0J0k0k5k5%%%k5j0j0n0m0k0k0J0j5n0m5k0J0NNnl5nK5K0j0k0k0K5nj5j0K0
1883EK5J0NJ0J0%M0J0NJ5NK5L0%%j5j0j0j0j0j0j5j5K0j0j0K0n%%%L5M0J0J0NK5L0K5j5m5
1880B35m5j5J0L0M0J0l0k5l5l0l0nJ0J0J5K0M0Nk0k0NJ0NNNNk0k5k0j5k0j5%%L0K5O0N5M5
1877C05M5K0k0m5l5l0nj0nj0J5L0nj0j5N%j0nj5k0%%N0N5L5J0j0nk0j5k5%J5J5j5k0nK5Nk5
1874B50l0l0j5j5j0j0k0k0K0O5M0nn%L0NJ0J0J0J0J0J5J0J5J0J0j5k0k0j5j5m0m0j0NL5M0
1872B65J5l0k5m5l5j5J0M0L5J5J0J0J5J5J0K0NNk5j5%k5k0j0j0L0%j0j0N%N%%J5J0m0j5%N
1869B10N%%n%k0k0nK5K5%J0K5M5K5J5%j5j5J0M0L6J0j6k5j5j5k0j5j5k0k0k0n%j0nJ0Nj5k0
1866A80NNJ0J0j0J5J5n%nM0M0K5%J5J5Nk0m5l5j5j0k5l0m0o0n0nK5K5%N%%j0NK5N0K0NL0M0
1863B45N0K0Nnk0m0o0m5l5J5N0O5O5L5nnnL0J0j0m5m5l0NJ5L0L0nj5nnnk5o5n5l0j5%%j0n
1861H0K5NJ0nnJ5J5n%NNK0%l0nJ0K5K0Nj0j0j0k0NL5J5Nj0j5%J0J5j0J0k5%L0Nj0k5k5j5j5
1858A20nnL0K0L0K5NM0L5NJ0k0j5k0l5k5j5J5NNj0nj0%J0J0j0nJ0Nnj0J0NJ5J0%K0K5%J5N
1855B90J0k0nj0m0j0%%Nk0k5Nnj5j5%L5O0O0L5j0nj0nk5k5k5k5N%N%%%%Nm0m0l0nJ5%nJ5J0
1852A40%J0Nj5j5k0k0j5j5k5j0J0L5M0J0J5L5M5Nk0k0%NJ5k0j5j5n%%J5%L0Nk5l0nK5K5%%
1849A80n%J0J0J0NNJ0J0J0J5J5J5Nnl0n5m0k5J0L5M0O0L5J0m0n5n5l5l0J0L5N5N0K5K0%nn
1846C00j0j5k0J0L0L0J5%j5j5NNNNNk5k0k5k0j5%nk5k5NK0M5M5K5j5l5o5o5l5j0j0J0NnJ0
1844A00L0M0M5%j5j0NL5M0K5%j0j5J5NN%nj0j0j0j0nj0j0j0nN%J0J0%J5K5nl5l0nK5K0K0K5
1841B90nNK5M5L6K0k5n6m0%J5J0%j5k5k5k5j0j0j0j5%%j5j5l0j5NL0K5nj5j0j0J0NnNnj0J0
1838A40L0%%L0N5M0J5l0m0j0K0J5K5j0k0k0n%J0J5K0L5Nl5l5k0NK5nj0k0j5NJ5%k5j5%K5n
1835B10j5nNK0%l5m5j5k5k0j5NO5O5M5%k5l0k0J0M5N0K0J5j0nm0l5k0k5k5j5n%%%%n%nM0M0
1832A95K5%j5l5l0k0K5K5L0K5K5L0K0K5J5j5l0NNNk0j5nnnnnnj0n%%n%j5j5J0J0K5L0K0L0
1829C20j5l5l5j5nJ5K5L5K0J0J5J5J5j0nJ0n%%%%%%%J0N%nk0k0K5K0%j5nJ5Nnk0nL0J0j5k0
1826C45j5NK0%k5j0J0NL0nj5j5%%%%j0j5j0j0m0l5nJ5J0k5k0Nj0k5j5J0N0K0nj0J0J5J5K0
1824B65J5M0J5j5m0m5k5l0k5j5K0K5L0%nj0j0nNJ0NNj0j0j5j5k0j0%nk0l5j5J0J0J0j0j0%
1821F5NO0N5NJ0k0k5j5k0k0J0nj0%nnnK5N0N0K0nk5k5j5nj0%j5J0k0j5%nj5j0nj5j0j0j0K0
1818D0K5J5K0M0L5J0J0nnNJ0j0j0%N%nl0k5k5k0j0nJ0J0J5J0J5M0P0P5N0J5j0j0j5j5j0j5
1816C00j0j0j0j5%k0k0%j0j5j0j5nk0k5%M5N0L5J0j0nj0j0J0NJ0Nj0k5l5nNJ0NL0Nk0n0n0
1813A10%L0M0J5%j5nn%NL5L0K5K5NJ0%NNk5l5j5J5J5%l5m0J0NNj5n0k5J0J0J5j0k0%K0J0J5
1810A75nnJ5n%J0J5%k5m5o5k5NK0K0%%J5M5J5NNj0j0J0L0K5%nj0j0j0l0k0j5k0k0j5n%nnn
1807D0nn%%N%j5l0%J5NJ0J0K0K0J5J5J5J5J5K0K0K0J5K0K0K0k0k5k0k0nK5L5L5N%J5J5J5J0
1804C45l0m0m5j5J5J5NJ0J0L0L0L5K6J0nj1J1Nnk1j5J5N1O0N0N5L5K0j0k5m5m5n0k0%%j0j5
1802D26k0k1nJ6J0j5k6k0j5J5J5M1K0J0J0%m0l6m0j5nnJ0J5j5j5nK5L5J0m0m0j5J5N5P1N0
1799D56K5k5n0o6k5%%j5j0N%J5J0%k5l0j5k5k0j5K0L0K5J5Nk0n0l5j0%J0j0K0K5nNJ5L5%l0
1796B35J0L0L0j0l0m5n0k0NNj5nL0L0J5NJ0j5k5l5nJ0%j0Nj5k0J5K0%m5n0k5%Nn0n5k0J0N5
1794b0M0K5nk0L0M5M5M0J0j0l5k0j5K0K5J5J0j5j5j5NJ0NNJ0j0n%%N%%%%N%N%%Nk5%L0K0j0
1791A90j0%K5K0%nNNK0K0n%n%J5J5nk0l0N%k5l0j5%%l0k0%%j5k5k0NK0J5K0J5M5K5%J0NNN
1788B30j5%%%%j0j0j0J5K0nk0j0NJ0j0nNJ0Nj5k0NN%L0nk0j0%Nj5j0j0nnnJ5K5j0nJ5J0J0
1785A90J5j5j5nL0K0J5j0l0l0k5k5%j0j0k5l5k5J0M5L5NNK0J5L0M0M0J0j5k5k5j5nNK0L0J0
1782B45j0%L0K5Nl5n0k5nn%j0j0J0K5L0Nj0%%%%%j0J0J0j5m0m0l5%M5O0O5O5K5K0K6K0K5K5
1779D71K5K5j0j5%K0K5nj5j0nnl5l0l5l6j5nK0j0k0nK0Nj5j5N%k5k0l0l0%%%%j0j0n%%nk0
1776A75k0J0J0J0L0j0m0n0k5NNNNJ0NK0M0M0nl5m0k0%%J0L5O0O0K5J0K5%NJ0k5k0j0%K0j5
1774C15m0l0%NNk0n0l5j0L5K0l5k0%K5M0N%%NNK0K5J5NnK0L5L0J0l5n%k0k0n5k5j5J5M0L5
1771B90J5J0K5K5L1M0L5L0K0nk5k5m5j5nJ0K5j0l5l6j0n%J5J0k0l0k5l0%J5M0N0J0J6K5M5
1768D61M5J5J5NNJ0J0J0J0J5j0k5n0n5k0nJ0nnnnNNj0j5%nl1n5l0l0j0nk5NJ0J0NN%NnnJ0
1765B60M0N0J5nj0J5M1K5K0J5k0m5n1l5nNJ0Nl0j0%k5k5m0m5j0K5L5L5%k5l5J0N0N0L5L5M1
1763D01M0K0nk0k5%L0NJ0k0k5k6k5%K5%k0k5k0NM0O6L5j5m5l6k5k0J0L5M6J5l0l6nL6O5N5
1760E16Nm5p0p1m5l0%k0o5n0J0N0Q5M5K5J5j5m0l0l0nL0K0K5K5nnn%j0nnj0N%k5l5k0%%k5
1757A90k0%K0Nk5k0%K5K5Nj0l5nJ5%N%%L0K0K0K0NNNJ0j0nJ5J0j0nnnK0K5K5nNK0j0j0J5J5
1754C75j5j0%K5J6j1nJ0J1NN%j5m1k0J0N6N5M0no0p1o5l5%nj5j5nNnl0j5%%j0k0%K0K5J5J5
1751B15%j0NN%%nj5J0J0NJ0nj0%nNJ0K5K5K0K5K5K0K0K1J5j5m1n0m5k0j0j5K0J5K0J5%L0K0
1749C45NJ5nj0m5j0k0nJ0j5l0k0J0K5J0j5m5m5l0j0M0O0M0L0J5K0M5K6om0m5j5k5k5nK0M0
1746B90L0%nJ0J5%nK5%N%J0L1L0K0L0N%%Nl0m0j0K0J5K0L0N5N5L5nl5k0nnnj5j5k0j0J5K0
1743E46J5%J5M0J5j0l0m5m5l0m0m6n0l0J0K0J5J5J5nJ0J1k1k0k0k5j0k0l0%NJ0NJ0K5Nj5j0
1741B85k0k0nK5L0nn0m0nnk0j5NNNNJ5J0J5j5k0k5%%L0%l0k0j5J5K5L5J5J5%NNNm0m0j5j0
1738A35j5j5%L0NJ5j0nJ5M5O5O0M0M6n%%%K0J5nj0l5l1j5j0L0L6O0L5nl0j5j5J0J5j5n0n6
1735C35k5K0J5K0J5NOM0L5J5k0k0l0j5j1k0J0NJ1k6l0l0k5k5NM5N5L6J5k0k6l5l5j5J0K5L5
1733C50K5L6J5j0NNJ0k0m6m0n0k5l0N%nj0j5%Nj0j5J5M0L0Nk0J5L0M0L5J0j0nn%J0J5Om1p5
1730B75n0NL0J5J5J0J0J0J0L5L6L5L5nl0l5l6m0m0k5NJ0J0J0M5M0j0j5k5m0n0k0k0%%J5M5
1727B60J0k0l5m5NL0M5M5L5Nk5k0j0j5J0J0nj0m0l5l0l0j5j5L0K0%N%L0M0j0J0NN0M5L0K5
1725C85K1J5K0K5K0j5l0l5%%J5K0j0m0n1n0n0n0m5j0J0J5L0K5J0J5J0NJ0NK0nNN%k0j0j0K5
1722B80K0M0O6M0nm0m6k0J0j0j0k5k0J0J0NNk0j5NNJ5K0J5M0M6L5K0K0J5J0nm5m5n6j5k0l0
1719C05n0k0J0M5M5J5j0l5k5j0j0j0j0NL5K0j0k5%L0L5L5L6M0%k5n6q0n0k0K5M5J0J5K0L0
1717C55Nj5j0J0J0K0K6nl1l0l0NL5N6N5L5L5k5k5k5k5%nm6m5k0J0nj0NJ0k0j5%K5J0J5J0J0
1714C55K0%j5k0k0k0l0l0j0nNNK5N0J5K0K0J0L1K5nj0nK5K0nj0K0%%N%%%Nl0j5k5n1k5nnN
1711C20NN%K0J5%nk0j5l5k5nnJ0J5J0J5J5J5k0m0l5k5j5j5l5nJ5J0J0J5j5j0%%N%J5M5L0k0
1709B45n5l0j0j0j5k0NL0J0J0K0J5K0J0n%J5M0L0L5Nk5j5m0%%l0o0k0J0M0j0l5l0k5%NNNL0
1706A50M0L5Nj5k5k0l0m0l0%M5N0M5J0N%NN%NN%nj0J5J5L0n%%%N%Nnj5J5J0NJ0j0j0K5%%%
1703C20k5k0J5Nnnj0j0J0J0NJ0nK0J5n%j5j5%%%Nk0m5j5J5J0J0k5j0Nk0j5K5M0N0Nk0nNj0
1700B80l5l0l0k5j5j0J0J0%nJ5J5J0nj5J5K0%J5K0J0j5k5%J0Nk0n%n%J5%l0l0j5NK0K0J5n
1697A90j5k0J5K5nJ0Nnl0n5k5K5K0J0l5k5Nk0j0%%%J0N5J5L0%NM5L0Nl0n5l0l0%L0NJ5nK5
1694A80O5L5nk0NNN%J5J0j0j0nnk0k0j0j5j5j0NNj0nk5j0nK0L0L0%k5NK0J5Nn%k5l5n0j0N
1691A10j5j0NL5J5J5NJ5J5%nN%j0NJ5j5nJ5%Nl0k5J0K5M0J5k0j0J0J5N%K0J5nNJ0L5%j0j5
1689B90J5L0%%%J5J5%NNNNJ1NNnj0j1j0nj0j0j0%l0l5j5l0m0k5J0K0K0J5K0M0L5L0nl0k5j5
1686B75J0n%j5m5p0m0j5K0%j0j5NK0K5L5L5K0nl5l5%NJ5J5L0Nnnj0m5l5j0K5M0L5K5%m5m5
1683A50k5j0NJ5L5L0K5J5K0L5M0J5J0k0j5m0m5l5J0L0L5K5J5J5k0l0j0K5N5L0J6J5J5K0K5
1681D76K5K0nnj0nL5M5L5M0M0M0M0J6l1k5%nm5q5q0m5n%%%L0K5L5NnK5N0K0J0NK0K0M0P1O5
1678H82L5K5j0m0p0l5n%m1o5m0k0nj0k0NN5O0N0K6J0J5K0L0Q0P0M5j0l5j5J5M0M0j0l5m0n5
1675I42o0n5j5nj0k6k0j0nnj5k0j0K0L5L0%OK0J5Nk5n6q5o0m0j5l0m0m5l6nK6K0J0NK5L0L0
1673E26K0L0%j5j5n%l0l0l0k0o1n0n0n5k5NJ5j5k5%L5L0L5L0N0M6L5Nk5k6l5j5%%%nk0m5l5
1670B30l0%K5M0M0NJ0nl0l0k5K0K0nj0%NJ5j5%%nj0l0m0l0k5j0j5%N%Nj5j5nK5K5nl5l0%M5
1667I5M5N5K5L5L0K5L5Nj0j0%%l0k5l0k5%%j0j0J5J0K0j0j0K0N%NNNNNN%n%%k0J0nj0J0J0
1664B70j5n5o0l0%L0K0nl0l5N%nj0NL5K0J5j0K5L0L0nj0J0M0P0K5k0k0l0j0j0m0l5m0j5%j0
1661A30j0%N0N5K5j5j5k5NJ5J0j0n0k5l0n%%nL0K0O0N0L0j0m0j0J0J5nl5k5%j5j5%L0L5M0
1659B65J5J0j0j5NNNNNNJ0NJ0NJ0NJ0Nj5k0J0J0Nk5m0m0l5nJ0J0nL0J0J5nj0j5j5NL5K0J0
1656B95n%%%K0J5j0m0k5NK5K5K5L0Nk5j0j0j0j5nj5j0j0l5k5m5j0L0L0M0M0M0J0N%nk0nK5
1653C30N0K6j0l6k5k5l0o5m5k0%j0k5j5NL5K5J5K0K0K0K5k0k0j5k0j5k0k5nnnk5J0J5j5j5
1651H5nL0L5K5%j5NL0N5K5%j0m5j5k0K0J5J0J0J0J5J0J5J0J5J0J5J0J5k0j5j5k0J0J5K5%m0
1648C00l0k5l5nM0L5%j0%%j5k0nJ0J5k0j5J0J0nnnnn%nNj0J5J5%J5NnK5J0NNJ0n%J5K0J5j5
1645C35j5J0L0Nj5j5J5J5%%K0K6Nk5n6n5n5n5j0M0M0M5K5%j5l5l0l0K0K0J0Nj5k0%nJ5j5N
1642B20%%%nnNNn%J5K0J0NJ0J0K0L0K5K5k5l0l0k5%NK5L0K5J5J0J1%NN%NN%%j5m1m5j5K5M5
1639C70L1%n%j1nj5j5nnN1N0M0j5n0n1nJ5J0J1%nk6n0k5J5L5L0nj5%K5L6%j0j6O%J5J5nl1
1636C85k5NL1Nj0j1J1J0%%%%%N%%j0j6j5nl5l5nJ5J5J5L5%NNL1K5J0J5j5m0N%%%k6j5nK0N
1633C85%l0nK5L1%nL5L5K0nl0K0M0M0O0L5Nk5o0o0n5k0nK0N5M5L5N%l5l0k5k0j5k5l0l1k0
1631C60NM6K5K0%l0k5l1j0L1N0M0M5K0NJ0k0m5l0l0j5j5%NJ5M5N0N5M5M5%m0n0k5%L0J0j5
1628E76j0j5j5j5l5m0m0m1l0%L5M1L0%j5J5K5%%nk5l0l6%L1L0nj0l6l5k0J0K5J5NNO%L0nj5
1625D01j6ONnoK6K5K0K5J0NL5M0NNNNj0j0J5J5%k0m0l5nL5M5M0NNk5k0k0j0%%NJ0NJ0NNJ0
1622F06NJ5J5j5j5n%N%L0O0M0%l0l5k0J0j5j5j0j0NNJ5M5N0M6M5N0L0NNL5L5J0l0m0NM5P0
1619A047P0N6K5J5K0%N%Nj5j5l5m6k0%J0J0%k5j5J5L0M1N5N0M0M0J0J5L5L5K0K0NNk0k5j5
1617A448k0%nK0K0K5J5nnK5N6N5K5L5L5M0M0N0M0L5L6O5O5P5N0L5M0NNj0nL0K1L5L0M5Q0P5
1614B606P5J11J10J40J41J65J66J85J96J85J96K10K61K90L31L76M56N52O21O77P47Q07R13
1613A0517J027J148J233J299J373J494J699J951K180K361K482K561K612K546K372K105J770
1612D2730J353Q92M06r5m96q02r23r07p82n46k51N5M21P82J168J559J950K366K838L393L936
1610E9047M416M762M938M938M687M196L443K512J383J76j018k075k887l384l554l424l043
1609G5113k491j830j103m16L16J002J670K361L108L900M677N354N910O266O316O011N343M347
1608A25854L043J438l56k165l875n289o316o888o998o687o121n354m476l579k697j890j143
1607F6501m66K15R28J649K316K842L223L389L314L007K452J649O52n07j724k943l980m802
1605G7715n294n489n394n043m537l950l323k712k136j634j173p37l26Q0L96O57Q37R78J007
1604C9922R13P17M06K0m92j032j564k021k401k657k797k862k787k627k416k161j890j649j429
1603A1193j228j098r72q07o82n66m92m31l76l21l00l01k61k15j96j90j81j35r5r1j10j05j06
1601A934j10r5j05j06r5j05j05j16r0o0l5m5m5n1l5j5J5Nk5n0k5j0j5j0j5nj5j5j5k5l0l0
1599D56k5J0M0K5K5j5k5k0k0j5k0k0k1n%n%%%k0J5%%%Nk0J5J0j0l0l0m5k0K5K5K0K5nl5k5
1596B65j5k0j5k0j5k5j5J0M0%n%%l0k5l5k0nK0N0K0L5K0nl5j0K0K5j0j0K5J5j0J0J0NJ0l0
1594B25k0l0k5k5k5l0k0L5M0M0L5%l0j5j0l0%K5K0N5Nj0j0k0J5J0J0%j0J0NJ5K0K5K5%l0m5
1591B30m0m5m0j5j5NJ0L5L5NNnl0l5nJ0NJ5J0K5%l0nL5M5J0m0k5K0L0Nj5m0k5l0l0k0k0J5
1588D0O0L0j0j5J5J5J0nj0J0%%k0k0K5j0k0k0k0k5k0m5k5k5m5j5N%NNNN%NK0J0J5K0J5K0J0
1586eK0%N%N%N%%J0J0NJ0%J0NJ0j5j5j5j5J5J5k0m5n0k0J5M0O5P0L0J0%k0l0k5j5j5k5l0N
1583@L5L0NK0K5J5J5J5J0k0m0m5j5J0J0j0k0k0J0nnj5j5NNL5L0K5K0J5J0M0Q5P0No0o0l0n
1580A80J5J5N%j5j5L0L5n%l0l0l0k0j5J5NJ5J0J0%m5n0m5k0J5K5K0nnNM0%%N%K0j0J0N%NN
1577A50NnnJ0J0NJ0k5k0k5k0j0K5J0J5J0J5K0J5K0J5j5j5n%NJ0k5k5nj0nn%Nj0j0l5nL0N5
1574A60N0L5nl0m0j5Nj0J0j5k0l5%L0K0%k0m0m5k0j5%Nj5n%L0M5M5K0j5m0m0J0K5K5J5K0J0
1572A35%j0K0L5Nl5l5k0nJ0k0l5k5k5L0L5K5NNK0K5nnj5n0k5k5n%j5j0j0j5n0m5NL5K0K5M0
1569a0O0Q0M5M0%nj0j5j5j5j5j0j5m0n0l5%J5NNK5K0L5K0j5n5o0n0k0%j0j0NK5L0K0J5%Nl0
1566c5n0l0j0j5j0J0J0M0L5K5K0M0J0%j0%L5M0J5j0k5NN%j0l0n%J5J0J5N%J5J0J5J0j0j5k5
1564I5j0J5j0l0j0j0K5K5%Nj0J0M0N%nj5%%J0j0m5m0k5l5k5%K5L0nnJ5L5L0J5Nnj5j0n%NN
1561G0j5k0m5l5j0K0K5K0L0J5j0m0k0k5%nJ5J0nnJ0L5M5N5O5L5nn0m5j0%K0J5NJ0J0j0k5l5
1558I5l0l0l0NJ0J0J0L0L5L5L0Nk0n0m5k5k5J0L0M0J5J0nnnj0nk0k5j0K5J5Nj0m0k5%K0L0
1555E0J5Nnj0J5K0n%k0J0K5J0j5k5j0J0L5%l0l0nj0NJ0k5k0j0L0L5J0NM0N5L0J0J0L0K5J5
1553B85L0Nk0nnk0n0n0k0%%NK0J5k0m5k5nNJ5J5K0K5J5l0l0%K5M5j0l0k0j0k0k0nj0k0k5J0
1550D0L5L0%j5k0NNNNj0j0J5J5j0j5J5J0j0m0n5nM0L5L0l5n0m0k0NJ5J5j5j5j0K5NNK0N5M5
1547A00K5nnj0j0J0NJ0Nk0k5j5k5n%nnK5K0K5K5J5J5Nj5m0l5l5l5l0nK5J5L0L0K5L0%%%nk5
1544H5k5l0k5j0nK5L0L0L0j0j0j0j0j0j0k5l0%nNJ0nnk0k0NL0K5%j5j5NNj0J5M0M0M5M0N5
1542B15N0M5K0NNNNK0K1J0k6k5nJ5J0nnj0nj5j0l0l5NN0R6R5P0K0%%M0L5M5J5k0J5L5L6M5
1539H37J5NNl0n0l1k0j5j0n0n5k5%NJ0m5j5J5J0%nL0Q0J10Q1O0O0J0j0n0m0j0j5k0m5n6o0
1536F76n5n0NN5M0K0nnj5m0l5m0j5K0K0N0K5%K5L5L0K0j0j0m0o5m5l5k5j5l5o5n1m5k0k0L0
1534C10L0K5K6%NNNK5K0J0l0l5l1l0l0j5j0N%J0K0%%J5J5n0r5q0l5J5J0L0L0K5K0%k0J5NJ0
1531B25J0m0m0m0m0j0J5K5K0K0K5%%l5j0J5M5O0L5j0l5j5j5m0m0l5J0K0K0j0j0NNK5%j5j0
1529A30k0NK0nnnnnk5k0nJ5N0M5K0nl0n0k5N%l0l5l5K0K5L5M0N0N5J5j0l5l5l0%J0Nj5j5J5
1526A15J5J0k5J0J0L5O0O0L0NNnj0l5m0k5k0m0j0%Nk5l0%%%k5k5NJ0M0M0M0%m5n5k0%%k0j5
1523B5l5k5nK5L0K5K5J0K0K0j0m0k0j5l0j5l0j5J0L0K0K0J5L5K0NK0K0%k5n5j0J5M5K0K0J0
1521A55j5NK5K0J5j0nj0j0k5k0N%NJ5j0l0nJ0Nj0nk0j0K5J5%nk5j0k5%K0Nk0k5J0K0j0nK0
1518F5L0Nj0NNJ0NJ0K0K5J0k0l0k0j0j5%L0N0M0J5nnj0%%%%NNk5k0NNk0j5k5k0n0m0NM0K5
1515G5J0J5J5J5J0J0J5J0J5j0j5j0j5J0k5k0NNL0K5J0j5k5n5l5nK5K0N%K0J0J0j5j5l0k0j0
1512D5K5O5L5K5j0k0%%nJ5j5Nk5j0nj0j5j0j0Nj0nK5K5J5j5j0nj0nnk0j5NNj0l0%N5N0J5k0
1509A20k0n%K5K0K0K0K0k0m0m5NM0K5k5l0k5J5J5J0nk5%K0K0N%%j0k0NJ5%l5l0n%Nj5k5k5
1507@j0K0K5L0K0K0J0J0L5L5K5M5Nl5q0r0p0l0k0k0NNK5N0N5N0L0J0J0Nj0nl5m0nj0Nm5m0
1504a5NL5O5N0K0%%%%nl0l0l0k5%K0J5K5L0K0L0Nk0l0j0%K5L0L5J5l0m0l0%%j0l5%%%k5k5
1501C5%K5K5J0J5n%nnK0K0j0nJ0NNJ0k5k5n0n5l0nL0L0L5L0J5j5l0j0K0J5nn%%J0J5N%NNj0
1498A00j0%L0K0K0K5K5J0K0J5M0J0j5l5j0J5J0j0m0m0j0N%J5J0l5l0j0j0K0K0%N%%J0J0J0
1495A90J0%%J5N%n0l5j0j0nm0l5l0k5J0L5L5Nl0l0N%NNk0j5J0J5L5%K0J5J0J0K5J5K0l0k0
1493A10k0k5l0j5K0NNNNnnJ5K0j0j0nj0k5k5%%L0L5K0nj5k5k0k5j5k0n%m0l0j0K0L5M0K5K5
1490B0J5J5%Nk0j5l5m0nK5K5K5L0N5L0k0m5k0j0nk0k0j5k0j5j0j5nl0%L0N5L5J0nJ0M5N%L0
1487I5J0K5K0J0J0k0j0%K0%k0j5%n%n%nn%nk0nL0K0J5%k5l5nK0K5K5%j5k0%nk0l0o0k5nK0
1484a5L0N0K5L0L0M0L0M0L5K5%l0m5k5k0n0n0m5j0j0N%j0j0NNNNJ5J5n%%M0L5%L5L0J5J5j5
1481B20j0%%l0l0j0J0J0k0n5m5k5k5%M5P0N0L0%nj0j0m0k5J0K0J5j5J5K0j5nj5J5O0J0J0J5
1479B35j0%J0L0NK0K0NNj0j0%NJ0Nj5j5%K0%k0j0J0J0j0k0%J0K0K5Nj5k0%%l0o0o0j5j0j0
1476A10j5k0J5K0L5L0nl5l5NJ5Nl5j5j0K0L5J5K5L0M0M0K5NJ0Nj5j5o0l5NL0L0%l0k0NNnj0
1473B00J5K0j5j0l0%J5%%j5m0o0n5l5j5j0J5J0j5%J0M5L0K0M0L0J5k5l0l5l0j0J0nnJ0L0L0
1471A05L0L0J0J0j5k0%nJ0nk0NK5J0%L0N0L0J5%J5k0o0p0l5nM0M0L0%J0J0k5k0k5k5NNJ5%
1468A80NL0M0Nnm0k5n0k0%L0K0J5K0J5K5K5K0%k5l0k0l5l5n%j0j5%K5M0J5j5j5j5J0K0J0K0
1465B10N%n%NJ0nj5j0NJ5J5j5j5nK0%j0j5NK5L0Nk5l0l0l0nnK0K5J5J5%n%%j5j5%%j5j5%%
1462A40j5j5k0k0n%L0L0K5Nnnl5l5j0j5j0j5K5L0J5nj0L0M5K0j5m5l0j0J0K5K5Nnj0j0j0n
1460A00nj0nj5k5NJ0K5L0K5K5J0j0k5l0nnJ0J5%%J0nk5m5k5NL5M0M0L5K0nJ0N%NNNL5K5K0
1457C10nl0l5j5j5nJ5L5J0l5o0o0l5J0J0nK0J0J0NNj0k0k0j5k0k5j0nk5%K0M5N0J5Nk0j5%
1454I0NNk5j5j5K0N0M5J5j0j5l5m5k5nK5J0J0%%k0k5k5%L5L0K5j0J0J0J5j0NNNN%%J0J0J5
1451A75J0k0J5K0J5l0l0j5j0nK0N0P5O5K0j5k0k5k5k5k5k0J0N%j5j5j0K0L5Nnj0l0m0n0k5
1449G5J0J0j5j0nK5M5L5N%N%L0Nn%%%N%J0J0J0k5j0k0%nk5k5nnK0K0Nl0%%J5K0nl5l5nNNK5
1446A30N0L0L0%l0j5k0nnl0l0j5J0L0K5J5j5l0%J5K0L5Nj0k5m0k5j5k0J5L5K5%K0N5L0Nk0
1443B30m5m5k5N%%%K5L0K5K5L0J5nl0k0NK0N%nnnj5k0m0l0l5k5j5J5K5M5N5M0K5K5J0k5l0
1440B35j5J5N0M0K0l0k5l5l5m0m5%%n%NNnnnK0J0NL0K5J5j5l5k0J5J0nl0j0Nnk0nM0N5N5N0
1437C15K0%j5j0nl5m0l5l5k5j5j5J5K0M5J5j5j5%nj0NL0L0Nj5k0NNJ5K0N0M5K0l0l0l5l0l0
1435A95k5J0N%k5k5j0nnj0nnJ0k0j0j0%%j0k0j5j5%N5P5M0M0M5J0J0NNJ0j0m5m0j5k0NNj0
1432A70j0%%K0K5M5K5nj0k0k5J0J0L0%k5k5k0k5J5K0j0nj5j0J0k0l0J5K0nj5k0J5J0M0L5K5
1429B45%k0j5k5k5n0k5j0K0K0K5K5N5M5M0n%l0l5m0j0nn%%J5J5J5K5j5j0j0j0l0k5j5k0nn
1427A00l5l0j5J5L5K5J5J5L0O0L5j5j5nJ0M0Nnj5NL0j5j5l0k5l0NNJ0nk5n0m5k5nJ5%N%NK5
1424H5K5J5k0n5j0J5K5K5M0M0K5Nj5k0l5l5j0j5j0j0j0k5k5j5K5M5M0L0%j5k0j0J5J0j0N%
1421A05N%j5J5nnL0K0%k5m5j0K5M0J0J5j0j0%NJ5J5nn%L0J5%nnJ5J5j5l0o0l0J5M0J0k0n%
1419A35Nk0nK0L0L0%nl5l5k0k5%%K0K0K5%m0l5l5m0nj0L0L5N0K5%Nnm0n0n0l0%K0M5N5O0K5
1416A50nk5l0l0nJ0N5M5K0nm0j0j5NK5nnk5J0M0J5J0J0K0K0J5K0J0k5m0l5l5l0k5NNNNJ0N
1413A25J0NJ0%N%NNNJ0N%L0M0M0J5j5j0J0L5L0K5nk5l0k0j5l5l5m5k5J5J5k0j5nJ5L5L0L0
1410B50%k5k5j5j5K0J5K0j5n0m5k0J0J5K0K0L0Nl0k5nK0K5M0J5nl0l0%K0J5K5%j5j5j0j5l0
1408A45k5k0k5j5k0%L0J5J5N%NL0M5nm0o5m0j0%Nn%%%K5K0%k5NL0O0K0j0l5k5%K5K5L5J5%
1405A90%%nJ5J0nK0M0L0L5L5N6K5J0J0M5L5K0K0j5j0%NJ0k0l0K5L5L5M0L5P0M6K0K5j0l5n1
1402G61m0n5m5m0j5j5l5n0m5l6l0l5l0j0j5j0j0j0j0k0%N%N%NNj0J5J5J0j5m0m5j5J5J5L5
1400B05%NK5J5J5J5J0K5nk0j5nnnnnnnnnnnnJ0NJ0J0J0J0J5Nj5j5%nl5l5nL0J0K0NNj5j5L5
1397B55L0J0l5n0o0j0j0m0l5k5%K0J5NNj0%J0J5Nl0k0%J5J0K0K0K0J5K5nl0o5k5K0J5j0nn
1394F0K0j0j0j5J5M5K0J5nnNN%L5K5K0n%%nk0j5j0j0k0N%K0J5J0J5J5NJ5j5j0j5k0l0l0nn
1391A05nl0m0j0nK5K0N0L0L5K5J5K5K5L0M0%%l0k5k5k5N%j0j0%K0%k5j5L0J0j5l0%%%j5j5
1388A60J5J0K5K0Nk5m0l5l0l0%L0Nl0k0NNJ0%K5K5K0%nJ0NJ0J0K5K0%nj0J0M5M0N5K0k5o0
1386B95o0l5k5k5j0j5J5J5J0J5%%J0J0J0Nnnk0N%%Nk5l0l0J5J5J5nk0k0k5k0%%k5l0j5NK5
1383B5K5J0N%Nnk5m5k5j0%J5K5K5K0nnl0l0%nK0J5K5L0j0k5k0NK0K0J0L5K0%K5J5K0K5%j5
1380A85k0J0k0%j0nnj0j0nj0j0j0j0K0J5nnJ5J5N%l0l0j0%J5j5m0k5n%%%K0L0L5J5K0L0L0
1377A70J5j5l0k0k0k5j5j0nn%J5K5J5nk0j0NJ0%k0l0j5j0NNK5L5L5M0J5NNnj5j5%J5J5K0J5
1374B00j5m5l5j5nj0%nnK5L5L0nj0%j0%n%%j0K0N0N0%m5n0m0%L0L5J5k0k0nJ5J0J0L0L0J0
1372B40l5m5j0K0K0K0J5K0j0m5m5NL0L5K5M5L5J0Nj5j5%%NJ0k5k0j0J5J5nJ5M5N6Nk0m6k5
1369C20NM0L6L0j5m6m5j5j5k5k5l5m5j5j5NL5N0L0j5l5k5%L5K5J0J0%n%n%%n%%nnnnj0%nn
1366B05nNJ0NNk5l0n5n5k0J5L5M5K5N%L5%NN%NNj0J5L0K5K5L0J5L5M6J0j5k0k1j5l5l5nnn
1363B85j0j0j0J0J0k0k0j0K0%%%N%%NNNN%L0Nk0n0k0l5l5j0J5L0L5K0L0K5K5L0K0K6K5K0j0
1360D26m6m0j5k0j5j5k0k5l5j0M5N0L5NK0M5N1J0k0k5k6k5j0j5j5j5j0j0j5j0NL5M5M0L6L0
1358D41L0L5j0j5j0j0j0j0nj0k0k1k0k0k0k0j5j5J0NM0L5NJ0L6L0J0J0J0J0J0J0K5nl5m5l5
1355D11m6k0NL0L6K5L0L0K5L0L5K5L0nj0l5l5NL0N0M0L5K5K0j0j5j0l0n5o0l0%L0L5L5L0L5
1353G21J5j5%%%%%%j5j5j5j0j5j5j5j5L0P0M0%m0m0k0J5K5k0l5m0nj0j0j5K0K0J5J5L5L0K0
1350G06j0%N%%k0j5%K0K0K0K0K5M1L5J5J0NJ0NNJ5J5Nk0k5l0l0l0K5K5L0K0j0m0k5k0%J0J5
1348H27P0J00P0M5J0NJ0J0NL6J5NM0M5L0J5J0J5K0K0K0J5K0K0K0L5L6O0O5O0O5M0L0N6N0Q0
1345B075P5O0O0O1O5L0L5L5L5O0Q5R1J05J00J05Q6P0N5Q5J05J26J30J51J60J75J61J55J56
1343D692J70J55J86J75K11K46K55K71L21L66L86L76L81L66L81L86M21M66N21N77O21O67P12
1342A3309P67Q57R37J008J068J173J298J444J579J744J905K071K230K407K616K843L073L298
1340D5627L534L755L980M186M341M507M581M572M482M306M035L655L183K647K080J449Q22
1339A05742J55m96j128j669k221k742l233l660m010m306m542m667m717m657m502m276m030
1338E1041l780l499l243k988k747k491k226k035j865j694j544j394j263j133j043r52q93q22
1337A5429p62o92o36o12n61n16m77m36m21l76l36l31k90k61k46k15k51k51k50k46k25j91j85
1335F662j81j95j86j95j91k05j96j60j11p0p0p5j05j01r5j05j00j11j20r0q0p6p0m0m0p0p0
1333C554n5l1m0m0m0l5m0l5n0k5%nnnn%nnJ0J0J0NJ0J5J5J5N0J00J20J21Q5R0J06P0K0l0p6
1331C879j25j55j91j80j61j30j00q5o1n5n5m5j5K5K0j0j5n0m5m5n0k0J0j6k5m5k5NNJ5J5K0
1329B290J5Nk5j0j0M5M1N0J0%%k5l0nj0K0J5J5J0%%%L0L0O0N5O0J5j5J5K0J0J5N%J5K1K5K5
1326B787M5M5M5M0L0K5P0O1N5L0nnnK0J5K5L5P5O5O6K0J0J5N0O5O5O5L5M6L5P0O5O5O5L5M6
1324D271Q0Q0P0M0N0P1Q5Q5M0L5J5J5M0O5J6J5L5K5M5M0L5L0M0M0L5L0j5j5m0l5J0j5m0m5
1321E233o0n5o0q1p0o0o5o5q6q5r5j00p5p6j00j00j00j06j05p5p0o6j20j20r5n1k5l5n5n5
1319B922o0n5p5p6p5p5p5p0p1p0n5l0j0K0K0nl0n0n0n5l6j0m5m0o0l0k5k5k5k5k0k5l0k0m6
1317A513m5o5l5n%J0J5j5j5l5m0k0k5k5k5nnj0m1m0j0j0n%%k0k5l5l0NNnm0n0n0k0NL5M5L0
1314I12%nnK0K0%N%nn%J0J5k0j5NJ0J5nj5m5o5o1j0j0nJ5J5M6K5%j0k0%K5M0P0N0L0%k5l0
1311I72%J5%k5m5m5l5m0m6o0n5n5j5J5J0nj5j0m0n5p5n6l0nk0k0J0%j5%n%nnK5L5L5NNJ0N
1308C60K0K1nnj6j0j5k0%l0j5j0nNn%J5j5nJ0j0k0l0NJ0J5K0Nl5n5o0l0NNJ0NJ5J0j0k0m5
1306F5nNK5Nnk0nJ0J0J0j5l0nK5O0J0nN%J5J0l0l5k5j5j0J5K0K0K0M5J5K0K5L0J0l5l0l5k5
1303A45NK0K0K0J5M5M5j0l5m0j0M0L5L5L5Nk0k0k0j5J0M5J0j5m5n0n0k5J0J0k0K5K0L5J0j0
1301B55j0j5j0NNj0l5l0k0%%K5L0M0M5L0%j0nnj0%L0J0J0n%NNJ0Nj5j0l0%j5j5j5j5j5k0j0
1298A85nj5m5j5J0M0J5NNJ0J0K0K5%nk5l0l5k5n%%Nl0k5o0k5%L0K5K5%%K0K0K0J5%nk0k0N
1295A00J0k5k0k5j0NL5M5K0k5m0%K5J0k0k5k0%L0L0%j5l5nJ0%Nj5NK0nnl0J0L5K5J0j0j0j0
1292H0nJ0L0Nk0m0k0K5M5M0L0N0N5L5l0p5q5n5k5NNN%J0J0NJ0N%NN%N%Nk0j5j5j5j5j5j5j5
1289@j0j0j5J5L5K0j5m5j5L5L0J5NK0J0N%%n%n%n%%%j0j0m5j5%K5nn%%%%N%K5M5L5L0Nj5l5
1286I5l0NJ5n%k5%J0NK0j0m0m0K5N0M0L5NNk0n0m0j5%%J0J5NJ5K5L0J0j0l5l0m0p0m0nL5M0
1283a0K5L0K0j5K0N5L0j5o0o0l5nK0K5n%J5J5L5M5J0k0n0m5k5j5NJ0J5J5j0m0j5J5K0L0NJ0
1281D5NJ0nnk0k0k5k5j5K0NNJ0NJ0NK5%j5j5j0j0j5j0j0j0nL0L5M5M5N5L0k0j5NJ5J5l5l5
1278A00J0M0J5k0j0J0L0L0j5k0j0j5%%nj0j0nj0j0nj0nnk0J0NJ5nK5O0L5%k5j0K0L5K5NJ0
1275B55%L5NJ5J0J5J5J5J0K1J0L5N0N0M5M0M0K0NNN%k5k5NL0O5M1%k6l0o5q5o5k5%k5n5m1
1272C75m0j0j5nnnn%%n%k0n0j0k0m0l5k5%j0j0%K5N0K5j0l5n5o0k5l0%%J5J5N%N%%NN%nnj0
1269b0j0j5l5j0K5M0N5N5M0M0J0j0k5n0o0l5J0O5P0M5L0Nj0k5j0l5j0nj5j5l0k5%L5L5L5M0
1267A85NNj0j0j5k0J0J5%N%%NN%%k5n0m0k5J0K0K5J5l5%j0l0nnj5k0k0J0L5M0J0j5n0p5m5
1264a20nN5N5NNnJ5K0n%K0NJ0NNJ0J5J0J5l0nL0L0J5j5nJ0%j0NJ0J5j0l0j5j5nk0%j0j0j0
1261D0j5NNj0k5j0K0L5M0N0M5J0j5k0J0K5nJ0J5n%o5n0k0NL5L0J0J0NNnj0k5j5nK5Nj5n0j5
1258F0%Nl0l0J0NJ5M0K5K5N%J0J0j0n%%%NNJ0J5L0nm0n0n0l0l5j0%NL0N5K5J0k0j5M0J5nn
1255A15nk0k5j5k5nj5l5j0J0N5O0N0J5j0l5nL5M5L0K0J5l5q0r0p5n0k0NK5O5M0M0L5k0k5%
1253F0j0nnnJ0J0J0J0J0NJ0J0K5K0%%%NK0J5N%k0k0k5nJ0j0j5%%NN5K5j0m0m5nK5J5nj0j0
1250A15j0J0J5J0J0NJ5K5%n5n5n5m5j5J5N%j0K0NNK5L0j0nJ0L5L5J0k5m5l5k5k0J5Nnl0j0
1247c5NJ5K5J0Nk5l5nJ5M5L0J5%%L0M5K0j0m5k5NL5J5j5k0l5%L0L5%k5NK0L5K5nj0j0n0n0
1245F5n0n0J0J5K0L0M0J5J0NK5K0j0nm0nK0K0L0Nk5k0k0k5nM5N0N0K5l0l5m0nj0%%k0k5k0
1242F0l0j0K0L0%n%L0L5j0j0l5k5l5l0J5K0K0K0J5K0j5j5J5J5%%nj0J0M0M5J5j5j5l0l5m5
1239E0k0J0J0K5K5J5J5nj0J5J0%nnj0k5l0%L5M5N0K5%nj0NN%%j5k0k5j5j5j0j0m0k5l0NL5
1237E0Nk5k5NL5K5J0J0K0K0J0K0M0L0j5o5q5p0k5l5k0k0NNK5O0O0M5J0j0K5K0k0n0o5l0%K5
1234@L5NnNL0L5%NK0J0J0J0J0J0j0j5k5o0k0l0j5j5j5J0L0L5J5J5J5J5Nj5J0M0N0%k0J0%%
1231A90nl5j5j5%Nk5l5%K0K5J0j5m5j5J0L0K0%J0K0j0N%nl5l0n%%%%j0l0l0n%%J0%j0J5K0
1228A5j0nK5K0L0L0L5K0L0M0J5J0j0nNj0%Nj0j5l5k5k0m5j5j5l5n%%%nnNj0J0j5j5J0K0Nk0
1225@j5K5L5NJ0N%K5K5K0J0l0l0k0k5%K5J5j5k5%M0J0k5k0l5l5k5k0J5L5L5Nnk5%J5nk0j5
1223c5J5J5K5K5nK0%NN0M5M0J0J0NJ0l5n5l5j0n%j0nj0m0j5%J5J5j5j5NJ0J0J5k5k0%n%%J5
1220B0J5L0K0Nk5m5m5m5j5NL5K0j0k5j0L0M5M5K5J5j5l0j5m0l0j5%K5k0l5l5j0K0K5K5K5K0
1217a5J5nK5K0M0M5J5K0L0K5K5nl0l0l5k5%NJ5j0l0l0k5k0%%J0NJ0J0K0K0NNj0j5J5J0K5n
1215A25j0j0l5l0l5k5l0%K5N5L5nm0l0nnnj0k0m5n0j5K0N5O5P0O5M0L5%l5l0%%nnn%J5j5j5
1212I0J5nnnnnn%nj5J0%j5n%nnn%n%k5k0J0J0%nj0j5n%%%k5NK5N5L0K5n%NJ0NNM5J5Nk5k0
1208A20%%k5l0k5j0%K5nm0nj5k0nK5J5NJ0J5M0K5K0nl0k0%L0K0nj5k5K5M5M5M5J5%k5n0l0
1206A40%%n%Nj0m0p5n5m0l5NL0L5N5N5N5K0%j0k5k0k0nnj0nj0j0nj0J5J0J0J5J0NJ5J0%nk0
1203G0J0NNj0nj0j5%K5%%Nk0k0k5k5l5l5J5M5N5M0j0k5l0%%N%j5J5J5j5%N%%nnnnj0%j0n%
1200b5N%k5j5k0J0J5nnJ0J0K5nj0K0M0M0L5M0J5m5p5p5k0J5K0K0K0K0J0k5nnj0j0k0k5j5J5
1197e5J5J0J5j5j5j0J5M0N%%NJ0J0%nJ5J5k0j5NNnj0NJ0Nk0j5j0J5J5j0j5J5J5K5nnnJ5J5
1194F5%%k0NJ5J5J5J0J0J0M0M0J0k0m0l5NNNl0m0j0%%N%J5K0j0j5k0l0m0j5L5M5K5Nj0nJ0
1191G0J5J0Nnnj5j0%%k5l0NJ0J0J0J0J0J0J0J5J5j5j5J5J0j5k0J0J0%%%%L0J5%k0k5n%%j5
1189G5j0nj5%j5k5Nk0n%k0%J5J0%j0NJ0J5%%j0J0L5N5L0%l5l0j0J5N0M5K0n%NNnk0m5n5n0
1186A5l5j0NJ0K5%J0K5K0%l5l0NL5K5NN%N%J0J0j0nK0L0J0nk0J0J0L5Nj0l0l0j0j0j0nk5%
1183E0J0K0%j5NN%k5k0j0Nj0k0j0j5j0J0M0L0Nnnj5l0nJ0N0J5k5n5l0NL0M0Nn%%L5L5%l0l0
1180C5nK0M5J5j5l0o5j5k0k0NnJ0J5J5Nj5J0L0N0N0M0J5nl5l0j5nk5l5%J0NJ0J5NJ5J5J0%
1177A05nj5l0j5J5J5Nj5NK5J0j5%K5N0N5L0J5k0m0k5nL0J5nm0l0j5j5%%k5k0j5J0Nj5l5k0
1174eNJ0NL5M0M0L0%k0j5j0nNNJ5J5J0J0NJ0J5j0l0k0l5m0%K0L0K5L0L0K0%l0l0m0k0n%l0
1172F5k5j5j0j0nK0K0L5NnnNL0J5l5o5l0K5N5L0k0k0k0j0j0J0NJ0NJ0NL5NNJ0n%K5K5J0NJ0
1169A90J0%k5j0j0%k0l0NL0K0k0j5NJ0%J0n%%%%n%%j5k0l5nJ0NNJ0L5NK0K0Nk5l0m0j5J0J5
1166I5J0%N%NJ0J0NJ0J0J0J0J0J0J5n%j5%j5m5p0l5NK0J0J5L0L0l0k5%L0J0k5j5%%n%n%%n
1163G0%%n%%%%Nnj5J5K0K5J0K0K0nj5%J0N0L5N%nk0l5j5J5J0k0l0l0k5k5k5k5%%N%j5j0%%
1160a0%L5Q0Q0N0J0j0J0K0j5l0n0l5k0K5M5K5nk5j0K0L0nl0k5NK0J5%%J0L5M5M0Nm5l5k5j5
1157B15m5p0n0l0%K0N0L5L5k0j0j5j5j5J5L0K5J0k0j5k0k0k0N%J0J0nl5m0m0j0J5J5K0j5j0
1155a0j5j5j5j5K0K0N5N0K5K0K0J5Nm5l5l0l5l0nL5J5J5l0l0l0NK5N0L0K5j0j5%J5NNN%NN
1152A05N%NNN%N%%m5k0j0l0l0l0%K5K5n%nL0J0J5NJ0j0j0l0nJ0J0J5J5J5j0%nJ0M0L0%j5k0
1149A15%K5J0j5m0l5l0N%NK5N5M0nj0nnj0J0L5K5K0K5K5j5m0m5j5k0k5k0k0j5k0k0j5k0NJ5
1146eK5L0K0n%k5J0K0K5L5L0%l0m0l5l0k5J0J0K5K0L5L5%Nj5j5k0J5L5M0N0L0%l0j0j0j5j5
1143A80l5%K0K0K0nj5j5%K5N0K0%K5M5M5K6j0%%J5J5M5R5J25J31J50J75K01J95K21J75J26
1141B065R5O5K0l5q0j45k06k76k70j96j50j21r5q5r0q0n1m5l5j0nJ5k0k5k5j0k0n%%n%%j5
1139A60j0j0K0K0j0l5m0j0j5j0j0NNNNN%J0N%L5J5l0l5l5K5N0O5L5Nk0l0l0j0k0k5k0NM5N
1136A20J0%l0k0k0nj0k0j5k0j0%%K0L0L5M0L5L5nm5n0m0k5J0L5L0L0%k0k0j5j5%K5M5M5L0
1134A90L0K0j0k5k5k5j5k0k5l0k5j0j5j0j0L5L5K0K5%%%Nn%L0nj0j0n%nnnnk0J0J5K0NNJ0
1131A35Nl5l5l0l0j5m0k0J5M0N0J0J0NJ0%nNL5L0j5n5%J5J0j0l5j0j0K0J5K5nj0j0M0L5L0
1128A70%j0m0l0k5j0j0j5j0k5k0%nK0J0K0K0K5K0J0J0%l0l5l5%N%Nj5j0k5l0J0M0M0M5K5K5
1126A20J0J0j0j0j0j5L0K5N%J0Nj0l5k5k0%%J0J5J0J0K5Nk0k5l5l0%L0L5Nk0n0k0j5J5J5J0
1123E0J0NNK5K5%nk0k0j5k5k0k0j0k0j5J0L5M5N5L0nnK0J0J0k0l0%J5J5NNnl0j5j5j0L5J0
1120A15J5%%J0J0J0J0j0j0j0nNNk0k0j5J0J5J0K5L5Nl0n5nL0K5K5%k0j5j0j5J5J0%Nj0nN%
1117A40%nl5nJ0N%l5k5l0%%nL0L5M0K0K5j0l5m0j0L5L5%k0j5J0K5K5NJ0k0k0j0j5N%j5j5k5
1115F5l5k0k0l0nK0J5K0K0nj0j0nM0L5N5K5j5j5j5k0NNNNJ0J0nn%Nj0m0k5k0nJ5%K5J5NJ5
1112A00K0J5J0j0nnm0m0l0nK5%nL0K5M5J5N%J5J0j5k0NN%j5k5Nj0j0j0j0j0n%%NM5J5%%J5
1109A40L0L5j5j0nnK5K0%nl0l5j0j5j0j5%L0K5%J5J5L0Nj0nj0j0%%nk0l0J5L0%J0NNNk5k0
1106A50nnK0J0j5m0k5j0K0L5J0J5j5j0N%%NK0J5j0j0j0j0%%NNj5k0NNj0nk5k0%L0%%%%K5j0
1103A10j0K5NNN%%%nK0M0L0%nJ0NL5K5nm0m0j0k5m5l5nK5K0J0j0NK0J0J5J5J0j0j0l0k0NL5
1100A80K5nj5j5NNN%K5K0M0L5K5nn0n0m5m0l0%J5J5k5l0nj0nnj0j0j0j0K5K0L0K5n%k0J0L5
1097A40P0N0K5Nl5n5o0l0NK5L0K0J5nj0N%%Nn%j5J0L0L5Nk0j0nj0nj0K0K5K5nn5n5k5j0J5
1094A35K5K5J5k0k5k0L0L5K5j5k0j5NN%nJ0M0O0K0%k5j0j0j5j0l5l5k0J0K5nj5j0K5L0%l5
1092A75l5m5l0NJ0J0J5M5M5L5J0J0l5m0l5j0K0L0k0j5j5k0k0k0n%nK0J5K0k0j5J0J0nnJ5j0
1089I5NNj0nk0Nj0nnj0j0m0j5k0K5K0L5L5J5j5l5m5k0NK0K5L0L0L5NJ0J0M5L5K5K0nj0K5K0
1087C00J5j5l0nk5k0k0k0j5k0k0%L5L5J5NJ0J0j5j0j5j5j0j5k0%J0J5J5J5J5j5o0o5m0j5N
1084A5L0M0M5M0M5M0M5L0%m0p5p0m5j5k0l0nL5L5K0M0P5N0Nl5n5k5k0j5%nnnK0K5j0l5l0k5
1081G0k5l0k5l0m5j5J5M5M5J5J0NL0O5L0j0n0m5j5j5j0j5J0J0J0Nnj0K0K0L0%K0K0J5K0J5
1079A80K0l5o0m0m5NL5O5O0L0j0j5j5%N%%k0k0j0k0k0k0j5k0J0NJ0NNNJ0J0NJ0K5nk0NL0N
1076A50J5j0j5J5J5K0j0j0k5%J5K0J5K0j0j5nj0K5N5NJ0J0J0%%n%%%N%k0j5J0J0nnnnl5n5
1073A65p0k5L5L5%j5n5k0j0J5N5N0K5%j0nl5l5k5NJ5K0k0k0J0J5K5K0K5L0J0NNJ0%%k5l0N
1071A80L5N5L0j0l5k5k0J5K5L5N%nj0nNNk5k5J0J0j5k0j5k0J0NJ0Nk0k5k5k5k5k5J5M5M0J0
1068A75N%%n%%%%j0j0j0nK0K0K0J5K5K5K0K0l0l5l0l5k5j5N%J0Nk0k5nj0j0nj5nl0%L5Nk0
1065E0k0%N%N%%k0J0L0%k5NnL0NJ5N5O5Nm5o5l5nj0j0nk5%M5M0M5M0O0L0l0p5m5k5j0j0%n
1062G0n%k0k5k5k0j5j5J5J5N0M5K0K0J0J0J0N%J5K5nn0l5j0J0%NNNj0nK0K0J0K0J5K0J5J0
1059B25L5Nj0nnj0J0Nk0k0j0l0l0j0k5l0k0k5K0J5K0K0K0J5K0K0J0nj5J5Nj0nNK5%j5j5N%
1057A80j0J5J0J5J0J0nj5l0%J5K0J0J5Nl0n5n5l5%nk5j5%K0K0J0J0NJ0K0Nj0K5L5K5nk0k5
1054A50nK5M0L5K0N%%j5k5J0L5L5J0J0j0k5k5n5m5l5j5j5nJ5L5L0Nk5k0k5l0k5k0J0J5J0%
1051G5NN%K0K0%n%%J0J0j0nm0m0j5k0nK5L0L0J0k0m5m5l5j0k0k0K0P5O0J0k0k5%nL0K0%Nj5
1048F0J0J0M5O5O5O0J5j5m5l5l0J5M5K5Nk5k5m0j5m0nJ0J0J5J5k5k0l5l5l0%L0L0L0NJ5k0
1046A40%%%nn%J0K0K0j0j0j0L5L0%k0nj0J5J5k0k0l5j0%%j5j5k0j0%%%%%%j0J0K5K0J0J0J5
1043A45K0J5K0N%N%%%%nK5%k0l0k5k0NNJ5k0j0j5j5j5%%J0J0K5K0nnK5L0N5K5J0k0l0K5M5
1040C05K0K0j0k0k0l5j5NNJ5j0k5k0j0j5j5J5J0J0%%j5j0NL0J5J5j0j0NNNJ0nnnn%n%%k5%
1037B05J0%J0J0%k5l0l0k5l0K0M5L5%%nnnnj0nj0K0K5j5j0j0K0K0j0K0K0K0K0k0k0m5m5l0
1035A10K0J0k5k0k0J0J0J0J5J0J0J0J0J0J0L0L0j5m5k5J0J5K0k0k0J0J0J5j5%%j5j0nL0J5
1032A95k0j5K0k0k0k5nL0M0L5L0M5J0j5j5m0j0NL5M0J5l0o0k0K0J0j5m0m0l0nK5J5K0K5J5
1030B05j5k0k5J5M5N5N5J5j0j0K0L0K5Ol6o0q0n0%nn%n%j0%%nnnnn%%nJ5j5j5K0J0J0NJ5J0
1027A65J5J0J5n%nn%%%Nk5J0K0J5N0K0j0j5m5l5m0m5J0J5K0%nnj0j0j0j0j5j0K5%nK5O0L5
1024B05j5j5J0L0N0M0%n0m0nN%NJ0NNJ0Nnj0k5J0j0j0j0j0J0NNNN%K0j0nnj0nj0j0j0nj0K0
1021A75L5k0j5k0J0M0M0K0k0m0J0J0J0J0m0m0k5%K0K5K5K0K0K5j0nj0K0K0nJ0J0J5J0j0nK0
1018C35K0L6J5k1k0k0NJ5K0k5l5m0k0K5K5K5K5Nk0j0j0j0j0j0j0%nj0nnnnj0nn%nj5j0%nK0
1015B20nj5j5k0J0nn%N%%%N%Nj0K0K0J0N5J5%nj0j0j0j0j0l0nnJ5J5j0nN%j5n0n5n5%M0Q0
1012A60Q0M5l0m0m5j5L5N0N0L5Nl0n5n0n5nL5L0%l0l0nK0K5%nL0L0Nj0j0K0K5nnnnnnnnnn
1010B15nK0NNnj0K0J5Nk5j0j0nnnj0j0j5NJ5L5J0j0k5k5l5k5J0J5K0K0K0J5j5nNJ0K0%k5m0
1007A65k5j0j0%NJ5j0j5k0j5j5NL0M0L5j0l0l0k0J0j0k0m0j5J0L0N5L5K0NJ0j5j0nNL5Nk0
1004A70k0k5%J5N5K0J5nj0j0nj5k0nM0N5K5%j0%j5nnnnk5k5l0k0k0l5l5j0J5K0K0K5K0L5L5
1001B05%j0j5J5M0K5nn%NNj0j0j0j0nJ5nj0%nnn%nNNNNk5NJ5J0J5J5J5J0%l0l0%M0M0nl5o0
998A95l0l5j0%nj5j5J5J0L0K5L0L0J5j0j5j0n%k0k0k5l0j0K0K5j0nj0K0J5L0L5%l5k0k0%N
996A45k0k5j0nnnnn%%j0J0L0N5M0M0M0J0k5k0k0k0k5k0j0j5l0l0l0l5k0NJ0J5L0L0M0O5O5
993B40M0Nk5j0j0nk5j5j5j0m0n5n0j5j5%%J5K0M5N0L0J0nl0n0m5%%J5J5J0J5L0K0J5J5j5j0
990A45J5J5K0J5j0j5j0J5K5NL5L5%k0m0k5%j5j0j5k0l0l0%J5M0M0K0k0j5%n%nnnn%j0j5j0
988A05j5j5j0j0j5J5J5%NL0L0J0nl5k0NL5j0j5j0j5J5J0%l5m0l5J0M0N5M5%k5j5J5L5M5M0
985B35K5%l0m0l5j0K5L0L0N%J0k0m5k0j0J0nNJ5J5j5j5NNk5j5k5l0j0J5M0K0Nnj0l5l5j5m0
982El5m0l5j0j0M0N0L0L5L5L0J0NJ0J0J5K0NNm0m0m0m5l5m0l0J0N5N0J0J0NNNN%N%%nj0K0
979G0K5J0j5l5l5k5k0j0j0K5K0M5L5J5j0l0l5%N5N0M5K0K0NNl0l5m5m5l0n%NK0J5K0K0J5J5
977A40K0L0K5K0NJ0J5j0m0l5m0n%k5%NJ0L5NNJ0J0J0J5nl0j0nNNN%j0j5%nj0NK0K5NJ0N%N
974B15L5M5K0%k5n0p0q0q0l5J0M0P0O0L5j0nj0j0j0nj0j5j5j5K0J5Nk5k0J0J5J5NNJ0K0J0
971A70J0J0NL0J0k0j5k5%J0NL0J0n%j0j5K0L0Nl0m5k0nK5M5N0L0j0k0l0%%%%k5j5J0J5NJ0
968B45k0j5j0j0k0m0k0j5j5j5j5K5L5L0K5K0K0J5J0J0nK5J0J5%nJ5K0k5o0k0k0NJ0j0j0NL0
966B20K5nn%J0J0k0j5k0k5%L5k0k0j5j5j0j0l0NJ5K0K0K0K0J5nn0o5o5n0l0j5K0M5M5R0O0
963A85K5l0k5NL0L0L0Nl5k5%nJ5k0j5k0j0k0nK5NN%k5l0%K5N0M0L5j5m0l0k5k0j5nK5M0M5
960B05L0NJ0J0NN%k5n0k5J5J5Nk5%%J5j5%%%n%%%%%%%%j5j0j0nnj0j0nj0j0K0K0%NN%j5k0
957A00j5k0j0j0j5j0k5J0M0L5J5K0J5J0J0J0M0L0O0L5K5j0l5j5%%k0m0j5J0NNNJ0K5nNJ5n
954B85k5j5j0%Nj5l5m5m0l5nJ0Nj5k0k0j5k0j5L5M0M0L0K5j5j5K0Nnj0J5NK5%k5J0J0J0NJ5
952A95J0J0J0nnNL5K0j0l0m5j0j0k5%%L0%l0nj0%L0%j0n%J0J5j5j5J5J5j0j5nJ0K0j5nJ0K5
949A85L0NJ5%J5K5%k5j0J0J5j0k0j5J5Nj0n%J5j5j5k0J0Nj0j0j0nj0nnj0nnj0j0J5J0j0j5
946A10nnNJ0%N%N%%%N%%k5k5J0L5O0O0K0K0N%J0NK0K0k0n0n0j5J0L0K0K0j5m0k0L0J5j5l0
943B15k0j0nnK0N%j0j0n%k0k5m0j0nnN%NNj5j0J5K0J0NK0J5L5L5%%j5j5J0NNj5k0J0L5M5M5
940C05L5J5l0p5p0m5nJ5L0J5nj0k5nn%j0nj0j0n%%N%j5j0N%N5N5J0m0n5n5nnnj0J0L5O0Nn
937A35nJ5K0N%J0NJ0NN0N0M0Nk5k5nj0j5j0j5j0k0k0nj0K0J5j0nl0nK0J5J0J0k0n5l0n%%N
934A10%j0j5k0j5NNM5M0N%j0j0k5n0k5L0L5J0j5k0J5N0O5M0J5J5k0j5k0j5J5j0k0j5k0j5j5
932A20K0M5M5L5L0K5K5k0n0p0p0k5K5O5J5j0nj0nnK0J5J0j0k0j0j5J5K0j0k5nK5K5%J0NJ5
929B45J0J5J5j0j5j5j0NNnl5o5o0l0%J0K5J5n%NNM0L5J5%j0J5nj0j5nk0j0J0K0nj5NK5J5j0
926A80j0j5j5%n%%j5j5k0nL5O0N0K5%j5k0j0k0k0l5m0nj0%N%N%NN%J0J0nnJ5K5Nj5k0NM0L0
923A90j0nJ5K5K5Nj0J0K0J5J0nnl5k0j5k0k5k0k0j0j0l5j5n0k0j5%L0L5K0J5%K5M0L5K0nj0
921A75%NJ5Nj0k0k0%nj0j0j5j0NL5L5NK0K5K5J5j0j0j0l5l5k5k0J0K0K5J5j5k0nK0M5N5N0
918C20K5nl0j0j0l0j5j0j5nl0l0%%%%%%K0j0j0K0NNNJ0NNNNj5k5m0%%K5K5N5L0L0j5m5l0%
915B15J5L5J5J0%%%nK5J5J0k5k0j5k0k0nnnnJ0NJ0Nnj0K0J5j0m0n5k0J0L0J5J0%nnnK5K0%
912B35j0j0K5N0K5k5k0k0J0nj0j0nj0nNL5M5J5%m0n0n0j5k0j0k0%nJ5J0M0L0Nk5%K0J5K5N
909B45%N%M0K0%k5k0k0nnk5k5j0j5J5J5N%%NJ5J5j5k0nnL0Nj5l5l5j5%K5J0nk0k0%L0K5J5
906A80nL0J5NJ0J0k0m5k0NJ0k5l5j0%%j5j5Nk5nnK0J5J5J0%nK0K0%NJ0J0J0J0j0l5m0j0NK5
903A20L0NNJ0j5k5m0nNNK0L0M5J5k5k5l5l5l5nJ5L0J5J0j0j5j5j0%%nj0k5NL5M0N0K5J5J0
901B05nl0l0j5nNJ5j5j5l0j5K0K0J5J5J5%%%%%%n%%%n%%%nj0NNJ0K0j0j0J5K0%%J0J0J0J0
898B20NJ0K0nk0n0m0k5%J5J0NJ0J0J0J0L5L5L5L5J0nk5n5l0k5k5J0L0K0nl0k0J0K0J5J0NJ0
895B45Nk0j5j5k0l0k5j5J0K5K5L0K0J0j5l0l5j0k0l0nK0M5L5N%%k0m0n0m5l5k5j5J5N0P5Q0
892A80M5L5NK5%l5l5l0m0j5N%%j5J5L0M0NNn%nnNk5nj0%%j0j5nj0J0K0J0J0nnJ5K0NNnK0J0
889B40J0j0nnn%nj0j5K0L0Nl5m5k0K0M5K5L0k0m5k0k0K5K5j5k0l0o0l5m0j0j0NJ0M0L0J5J5
887A10J0M0J5j5k0k5%%%k5l5l5J0J0J5J0NJ5J5K0J5J5k5l0l0k5J0L0L5N5L0K5j0k0n%J0NN
884B10k5m0l5N%L0L0J0J5NJ0%l0n5o0l0%L0L0L5L5K0K0j0m0n0k0k5NK0J5L5NnnNJ0NJ0j5j0
881A40J5J5J5J5j5k0J0J5n%k0J5J5j5j5J5M0N0M0M0J0j5k0k0k0k0k0k0%nk5k5%%J5J5J5J0
879B25L0%k5k5J0N5N5J0j5m0n0j5%%k5%N5Q5O6%n6n5m5j5nnJ5J0L0K5K0nk0J0L5L0K6j1j5
876C65j5j0j5%Nj0l0m5m5l0l0l0l0j5j5j5k0J0k5l0nO0R0Q0K5nl0l5j0J0J0K5N5M5M5%Nk0
873C15k5j5k0k0k0k0k5NNK0N0K5K5K0j0j5j0k0j5j0j0j0l0n0m5l0%%K0K5K5J5nj0j5%%%%n
871A15nj0K0J0J0j5j0%%k0j5j5j5%%%NNN%%NNJ5J0J5J0J0J0J0J0J0J5J0J0j0j0J0L0M0K0J0
868C00j0k0m5m5k0%%J0NK0M0M0K0nk5k5j0%%J5J5K5K0nk0o5o5m5k0%L0K5%J5K5L5%J0L0L0
865B85Nk0nK5M5J5%l5o0m0j0nnj0j0l5k5j0j0k5k0j0J0Nj0k0j5%K5L0L5K5J5M0L5L5J5j5l5
862B15m5m0m0j5J0NJ5J5L5L5j0m5m5k0J5J5nk0k5J0J5J0j0j0NM0M0J5j0j0j0j5J0J0K5%k0
860A45j0j0nj5K0K0%j5k0J5J5nnj0j0nL0N0M5L0%l5k5j0nj5j5%%NNj0j0j5k0NNj0j0Nk5%%
857H0%n%%n%%%%NM0O5O5L5K5%l0j0NNj5k0k5k5n0n0o0l0%L5M0N0N5O0K0j0j0n%k0m5l5j5K0
854A40%%nj0%L0N5Q0O5K0j0%j5j0j5j0j0j5j5J0j0j0nnnnNL5J0K0%NK5K0K6ok5o5k0l0%n%
851B40j0k0NK0J0j0k5k0J5K0K0K0K0nnn%n%J5J0%l5m0n5m5k5NJ5K5nJ0J0J5M5N0L5J5j5k0
848B75NL0L0N%%NJ0k0l5j5l0nj0k5j0k5l0j5%j5l0l0NJ0j0K0NNN%K0J5J5K0%L0K0%J0j0k0
845B05k5m5l5nK0K5K0%NJ5K0J5J5J5K0J5J0K5K5K5nk0k5j0K0M0J0l5m0l5J0J0%Nj0l5%L0K5
843C00j0m5m0NJ5K0N%j5j0%%%%%NK5K5M0K0Nnj5%j0l0m0j0Nj0l0nJ5NJ5J0Nl0j5n%L0NNj5
840B20j5J0J5j5l5o0l5NL5L0j5m0l5k0k0%J5NL5N0M0K0K0M0M0K0nj5l0j0j5N%J0K0K5NJ0K0
837C30L5%j5j5k0j5j5j5k0j5nnJ0J0J5J5j0nk5k0%%Nk5k0nJ0J5J0J0J5K0%NK5K0J5j5J0K0
834C30K0Nj5k0k5j5nl5j5j5j0nJ5J0J5J5j0j0j5k0k0k0k0l5l0%NK5J0k5nJ0J5J5k5l0m5j0
832A0J0M0L5J5NK0J5NnJ0J5J5NNnl5k0j0%J0%J5J5%J5J5J0J0l0m0k0NK5N0K5K0K0K0K5J5k0
829C15m5n0j5j0NJ5K0L0NNNJ0L5K5nn0o0l5j0%%j0j5%%%Nj0J0L0N0M0K0NJ0K0K0%%l0l5m5
826B55n5m0nK0J5K5%%l0nj0K0K0nj0NNJ0nj0m0k0nJ5j0l5j0L5M0nk0J0K0K0j0k0k0j5J0%j0
823A30%%nK5L0K5%l0k0nj0j5j5j5j5j5%J5K0K0Nj5J0L5M0M0%m0o0m0m0j5j0j5NN%N%%k0j5
820eK0M0M0K0j5j5n%J0J5J0J0%nnnNJ0L0%j5%J0K0J0K5J0M0J5k0J0Nnl5o0m0%M5L0k0m0l0
817A10J5M0N0O0K5Nl0n5k5K0%k0k0l5j0J0%nl5l0J5K0nk0l5j0NL0O5N5M0K0nk5nNK5K5%l5
815B35n0l0K5N0N0J5j0m5%J5K5J0l0l0l0nL0L5L0J0J0k0k5m0n0k0j5nK5M0J5%J5L0L5Nj0n0
812B40m5k0l0m0m0l0j0j5j0j0j0k0%nJ0NK0M5M5K0J0J0J0J0NJ5NJ0J0J0%%%%K5J0J0k0m0j0
809A70J5M5L0nk5nNj0%%j0NJ5k5m5p5n5j0NM0N0M0nm5m5n0NM0J5K0nj0%nl0nNNJ0J0K5L0K5
807A45K5J5J5j0j5j0j0j5nj5j5J0NK0nj5j5nM5M5J5k5k5k5J5K0J5J0J0NJ0k0k0j5k0NL5L0
804B10K5K0j5n0n5l0nNNj0j5j0nnK0K5nJ5J0J0J0k5l0l0k5%l0k5l5%L0L5O5N5N5K0j0NJ0j5
801B00j0k0k0NNK5K0J5K5%Nl0q0p0k0L0L5J5J0J0J5j0j5NNJ0J0j5j5j0J0n%J0J5j5j5nnJ0
798A30J0k0k0J5J5N%%%J5j0J0NNJ0NNj0j5K0K0K0j0j0j0k0k0%K5L0%k5l0J0J0nnj0n%L0J0
796A80J0j0j5N%k0j5k0k0%nJ5K0J5J0J0J5J0J5J0k0m5m5l5m5k5NJ5J5nj0nnK0K0K0L0K0K5
793A40O0L0J5J5k0k0j0k0j5k0l0nL0L0N5J5m0p0n0n0l0%J5M0K5L5K5L5%n%%%%%%nnK5K0nj0
790B00NL0J0j5k5l0K5K5K5%J0K5K0J0l0n0n5k5n%j0j0j0K0M0K5J0%NL5K5NNJ5%k5k5K0J0n
787B80k5k0nnj0%nj0nj0nnnnj5k0nK0nj0J0%J0J5nnj0n%K5K0J0j5j5K0K0%NNJ5J0J5j0nK5
784B65K0J0J5%%nnnn%j0n%k5J0J0k5k0j5NNJ0J5nk0nL0J0j5n5n5n5l0j5K0NNNNM0L5L5L5K0
781B35nj5n5m0k5J0L0NK5K5L5L5K5N%%Nk0k0k5k0nnk0m0l0nJ0J0j5%J0k0nnK5K5%J0K5nnn
778A60K0K5J5K5nnl0l0j5k0L5L5K5L5J5J0J5J0%k5k0nnj0j0nk5k0nJ0K0nnj0nnJ0J0J0K0J5
776B55J5%nK5K5J5j0l5n0nj0j5k0k0J0Nj5%n%nj5j5j0j5l5j0%j5NNL0L5K5L5J5j0l0n5m0m5
773A0%%K0J5K0L0K0j0NL0K0J5K0J5J0J5j5m0o0l0%NJ0L5N0K5%j5nJ5N%%NN%N%N%Nj5nK5Nj0
770B40j5k5j5N%j5l0k0j0K0nk0k0%J5M0N5O5M0J5NNk5n5n0k5N%NL0O0N5K0nk5k5j0j0j0j0
767B55NNn%n%nj0nnk0k0j0J5K0K5nk5NJ5J0J0NK5K5%j0NK0L5K5J6%%K0J5J0J5J0NK0K5K0K5
764E61J5j0k5k5k0k5m0m0l1%J0J5nnK1K0J5j5j5j0Nk1n5l0NJ0K5K5%k5l5J5K0K0K0nj5k5n
761C20%n%k5l0l0k5K5L0L0K5j0j0%NJ5J5k0k0k0l0k0k0k5NJ0J5l5l5j0j5K0J0M0M0J5j0m5
759A80n0l5l5k0J5K5L0L0L0M5M5K0J5Nk0m0p0k5K5M5M0nl5j5k0j5j5m0NO5O0N0K0%%nn%%j0
756B90j5J0Nj5k0K0J5K0K0j5J5L5J5j0l5l0%nl0l5n%nn%NJ0nnk5NJ0N%%%%k0k5J0J5j0j0j0
753A70j0K0J5nnJ0J0J0J0j0j5J5K0J0k0m0m5j0j0j0j0J5M0N0M5K5nk5k5NNnj0%K0K0K5J5K5
750C20NNnl5m0l5nJ5M0L5L5NJ0J0NNJ5K1J5k0m1m5j0j0k0k5k0NL0K5K0L0j0j0j5j5k0j5k5
748B30j5k0k0nj0nn%Nnj0j0J5L5M5K0J0K0J5K5K0Nk0l0k0j0j5j5k5l5nK0M5N0J5NNN%%nJ0
745C15J0j0j0J5J5%k0nK0K5K5nl0k0J0K5K0K6L0N5N5O0O0P5Q1J05J20J21R5N5L5O0J00J56
742A669K05K41K71K70K26J85J61J40P5j5j40k71l31l40l26k81k31k05j81j55j30q6m0l0k0
741F61k5k5k0j5o0o0p1m5j0Nnl5o0l0nJ5j0nk0J5n%K0K5K0K5Nnm0o0m0j5K5M0L0j0j0j5J0
738A95Nj0K0L5K5nl5k0j0k0k0K0N0L5nnJ0K5%%m0l0nJ5L5L0K0Nn%nj0l0l0j5j5l0k5k0%%%
735A35%n%%%J0NJ0J0NL5J0%k5l0NL0J5Nj5l0nj0K0K0J0K0Nj5j0j0J0L0K0%Nj0k5l5k0J5J5
732B00j0l5l5j0j5%K5NJ0j5k0L5J5J5L5J0K5L0Nj0l5m0n5o5n0k5%%K5L0M0M0L5L0%j5m0l5
730A00k0j0NJ0L5N5N5J5j5m0k0%%%Nj5j0j0n%N%J0j0%%K0J0l0m5m5k0k0J5J5L5M0K5L5L5L0
727B40N%NNj0j0k0k5k5k5j5%J5j5j0J5K0J0j0j0%K5Nj0nJ0N%J5J0j5j0%n%%%Nk0m0k5k5j0
724E0J5J5nj5NK5L0j5j5%%J5J0K0J0nnj5j5j0l5n0m5j5K0N0M0K5J0%k5m0l0%J0K0K0J0n%K5
721H0M0L0J0j5nj0nj0L5P0N0%m5l5j0j5N%k0m0m0l5J5J5%%%%%%NJ5K5K5J5K5L5K5K0K0NJ0
718B90nj0k5n0o5m5K0J5j0l5l0%J5J0J0J0K0M0O0L0NNj5j5k5J5M0Nm0l5j5k0n%j5j5j5k0K5
716A05L0J0nk0k0nnJ5J0K5K5J0j5m0m5l5j0nnJ5j5l0k5J0J5J0J5nnK0K0N0K0K0J0nK0M0L5
713B35K5L0j5k0%nK0K0l0o0o0l0j0j5J0J5L0K5M5J0n%k0k0j0K0M0J5J5K0J5J5k0k0k0k0J0
711B35M5L5J0L5K5L1K5M5L5P0O5N5O0K1K0J0J5M0O5M5j5o5r0j01r5r0o0o0l6k5nnl0l5m0k5
708B10k5NNm5l5k5L0L0j0k5nNL5L5L0M0L5M0L5%%%k0l0NK5K5M1M0L5Nl5o5o1o0j5j0j0j5j5
705B05k0k0j5nL0L5L5L5L5J0J0l5n5m5j5L0K5M0O5M6K0nj0%nj6j5l0l0l0L0Q5Q6M5M5P0P5
703G06P1P5J05J35J31J05R5Q5O1L0%m0j11j75j91j90j26p5q5q0r0p1m0j5k5l0m5n0m5k5n%
701H5K5N0L5L0nk5%NJ5K5J0k5l5m0j5k0k0k0%K5J0J0J5NJ5J0j0j5j0j5Nk5j0j0J0NK5K5%%
698A40K5K5j0nk0j5%M0M0M5Nk5j0nj0nnnnK5J0J0J5J5K5%k5k5nK0M5P5O1L5L0N0Q0Q5R6O0
695H82N0K5j5m0n5q1p0r5r0r5o6m0l5j0J5J0K5k0o5o5m0%%%j0j0NNk0j5j0nJ0j0j5j5J0J0
693E5J0NNk5j5j5NL0N5N0L5K5N%k0k5j0j0k0%J0J0J5J5K5K5%NJ5K0J5j0m5m0m0j0j0J5L5L5
690B25NNL0K5J5j5nj0l0l0%K0L5Nk5m5l5j0J0J0%nk0j5nnj0nj0nJ0k0nnnnn%nnnnnn%n%%%
687C0%%%J5J5%K5J0J5J0J5Nj5%nK0%j0j5J5J0%%k0k5k0j5o0n0k5k0nnK0O0P5P0K0l0n0l0J0
684D0L5L5L0J0J0k0k5J0L5J0J0K5K0J0k0k0J0J0J0J0J0nn5m5j5J5J5J5K0NNk5k5K5K0J0Nj5
681A95j0j5j5n%K5L0J0K0%%K0J5j0j5nnNJ0nnj5j5o0l0%K5L5NnnnK5K0%n%nn%NNk0l0%J0J5
678A85k0k0nK0L0L0%NK5K0K0J5j0nm5l5j5j0j0l5n5k0%M0K5%k5m0l5l5k5j5NL0M0M0L0%K0
675A20L0L5NJ5K5nk5l5k0nK5L0M0J5J5K0J0N%L5L0%%n%nl5o0o0l0%L0%j5j0N%%n%nj0%J5k0
672A55%%n%%%%nn%%L5J0J5n%NNNNK5K0n%l5j5j5J5L0Nk5o0j0NJ5k0m0k0nK0L5j0j5j5k0J0
669H5J0J0j0j0j0J5L0nk0j0%nJ5j5%n%%nK5L0nJ0J0J0J0J0J0j5k0J5K0J0k5n5l0NN5P0nm5
666A60m0j5L5%N%N%NNNNJ0l0NJ5J5nnJ0j5k0j0NJ5j0nn%%nnnnnnj0k5k0j0J5K5%k5l5J5J0
663E0k0j5k0j5m5m0l0K5M0M0J0j5n%L0K0L0K5nj0l0NM0L5N5L0k5m5o0o5j5NJ5K0J5K0J5K0
661H5NJ0k5j5k0k0j5j5NL5O0L5j0nk0n%k5m0m0l5j0M5P0L5J5%%NNNN%NN%N%N%%%NN%%%Nm5
657A10l0J0M0M0J0j5j5J5M5J0j0k0%J5J0n%K0k5m0l5m5m0n0o0m0j0J0K0L0J0K5K0K0L5NL0
655I0L0J5K5J5K5K0l0k0j0l5k5k5nl0m0nK0j0l0l5nK5K5L5J0%NL5K0K0M0M5M0nn0m0j0J0%
652A40nN%%%K0j0l5m5k5nNNJ5M5N5Nk5k5%K5n%L0L0L0Nk0k5m0m0nnk0j5k5k0j0j0K5K5j0n
649C5j5j5K0M0K5K5J0L0N5M5%N%%j0l5j5j0j0j0k5j5nnNNk5k0k0j5%M5M0Nk0k0%NJ5J5NNN
646A50Nj0nnj0j0nj0j0NNj0j0J0J5Nl0k5nj0nk5k0j0nJ5J0J5J5%nL0K0K0j0k0k5k0k0NJ0%
643A5%J5J5J0k5K5J5L0L0%%%L0L0No0o0o0j0L5L5N5K5Nk0l0l5l0K0J0K0NNNNj0j0K0K0%N%
640A40%K0K5J0k0nK0L5J0nnK5K0J5j5m5m0n5l0j5K0K5K0K0K5j0m5m0j0%%NN%NNNj5j5j5j0
638F0k5l0%%l0l5k0j5NNL0O5P5N0J5J5j0j0j0j0j5j0j5j5NNk0k5k0j5nK5nj0j5%J5K0K0J5
635F0J5K0J5K0NNj0j0l5%J0J0j0j0K5K0J0J5n%J0J0%nm0j5NL0L0%j5l0nJ0N%k5%J5%K5nj5
632A35%nJ0%%j0j5K0%J0k5l5J5J0nk0k0%%J5J5J5K0Nk0%nj0K5nn%%k0%K0j0j0nNNj0j5N%K5
629A05N%l0j5nNJ0K0J5%l0l5j0K5L5M5J0j5l0j5k5j5nnk5k5k5K5K5%%%%K5K5NJ0nl0j5K0J0
626F0j0j5%J5J5NK5J0k0k0NK0K5%%%%J5Nj5m5o0l0NK5M5Nnk0%%NL0L5Nj5k5nJ5%N%N%Nj5k0
623F5%L5K5K0Nj5n%K5L0j0nj0j5L0%j0k0m0l0nnj0m5k5%Nj5nK0%%N%K5J5K5N5K5K0K5K5K5
620B35%k0J5nJ0J5nj5j5j5k0k0k0nj0k0j5J0M0J5Nj0n%%j5k5%nnk0j5L0M5n%NK0K5NJ0j0n
617A80J0nj5J5K5Nj5j5K0J5nj5j5j5l0k5m0l5j0j5nnj5j5n0k0%L0L5L5O0R0Q0L5j5m0n5o0
614A00n5n5l0NJ0J5J5M5O0L0%Nl5m0m5k0NL0M5K5nnNk5k5l0NL0L0L0J5J0J5J0j0j0k5%j0j5
612A00%%L0nk0k0n%m0m5k0K0M0L0Nk5k5l0%j0J0M0J5K0nnK0K5J5j5j5k0J0J5J5j5j5j0nj0
609E0k5k5k5l0nnNNNNNJ0NJ0N%J0NNJ0NNnj0nj0j0%j0j0L0L5L0L5M0M0L0K5j5j0NJ0nk5l0
606A65n5m5m5l0k5j0K0K0nj0%nnnj0nnJ5K0J0K0J5J5K5%k5m5m5l0%J0K5N0O0N0K5k5l5nK0
603I5L5K0j5j5K0%%NN%N%%K0j5j0J5J5J0j0j5%%n%L0K5j0m0l0nK5J5J0%j0j0l0l5k0j5l0k5
600Ej0K5O0O5N5L0Nk5l0%%l0k5%j0k0j0j0j0j5j0j5J0J0nnl0NJ0J0J5j5%%J5J5Nk0k5k0j0
597a0j0J0J5N5N5K5L5J5J5l0l0k5l0l5m0j5K0L5L5L5L5J0J0M5K0j0nj0nn0m5n5m5l0k0K5K5
595B0M0L5J0k0j0j0%NnK0L0K5L5L5J5j0k0k0l5j0j0j0NNnn5p5n0j5J5K0J5j0nj0nNL0K5L0
592C0J5L5O5L5%NJ5J5J0K0j0l5n0n0n0n0l5nK0J5%n%%K0K0K5J5J5J0L0K0NNj5k0k0k0J0Nl0
589F5k0k5k5%K5M5M0L0Nl0l5l5j0NJ0M5N0L0j5k5l0j5j5m0m0l5m0j0J0L0L0L5M0J0J0L0K5
587A25K5K5j5m0n0n0%nK0N0J0J0%n%NL0Nk5k0j0M0K5%k0k5N%%N%n%%%%N%%%%nj0j5m0m5j0
584a0K0N0M0K5nk0k0j5J0nnJ0J0J0J0M0M5J0l5n5j0Nl0m0m5l0J0%%j0j0k0j5j0L5L0K5J5J5
581B5M0M5L0%j0j5L0L0K0j5j5K0nl5n5n5nL0L5J5m0l5k5k0%J0L5L0K0k5l5l0j0j5j5j0%L0
578b5L5M5L0M0J5K5k5j5NJ0j0j0nj0l5l0l5J5M0L5j0l0l5l5%nM0Q5R0M0k0k0k5k0l5m0nnj0
576E5j5K0M5M5K0j0j0K5K5J5K5nl0m5m0k0NL5M0J5j5k0k0j5J5L0L0J5j5k5k5k0k5j0nj0j0
573G0k0k0k0k0J5J0nnn%%NL5L0L0L0N%J5K5j0l0l0%J0J5j0j0Nk0nnnnnn%%%%nj0nnl0k5NN0
570D0N5L0J5J5J5j0m0m0j5K0J5J0%K5N0M5%k5l0l0m0j5%L5L0Nk0j5k0k0J0NJ0J0k0k5j5k0
567D0NJ0NNJ0J5j5j0j5J0NJ0l0l5%L0L0L5M5N0L5J0n%m0m5j0J5j0o0n5j0M0L0L0nl0k5k0j5
565C0j0nJ0NJ0NNNJ0%J0Nnk0j0K0N0N0L0K0N0K0NJ0j5j5m0l5%n%nnnn%j0nj0nnnnj0j0j0J0
561A05Nk5k0J0J0%nnnk0k0J0J0K0K0n%J5J0J5J5NJ5J0J5nK5K0j0J0j5k5NJ0l0j5%Nk0j0%l5
559I5k5NJ0NJ0NN%l5k5n%nj5J0L5L5M5M5J5l5m0l5K0M0L0nj0Nj0m0k5%j0k0l0j5j5l0m5k5
556h5k0J0J0L5N5P0N0J5j5l5n%J5J0k0k0k5l5k0NJ5K0J5M0M5J0j0j5k0j5j5j5k0j5L0K0J5
553H0M5L0M0K0J0nnnnJ0K0k0k5k0k5%K5J0J0k5k5%NJ5J5NN%NJ0k0l0k0l5l0%n%%k5k5l5l5
550f0nK0L5M5L0k5l5nJ5K0K0K0K0K0nl5l5nnn%nL0K5L0L0J5K5L5L5K5nj5j5J0J0l0o0k5k5
548A15nnk0k0j5k0L5K5L0L0NNN%nl5l5j0%%%%%%n%J5nJ0k0j5nNJ5%j0k0NK0J5j0l5k5%J5J0
544D0n%nn%nL0K0K0J5NNNJ0nj0j5k0J0J0K5%k0j5k0NJ5%k5j5j0K0K5M5M0L5J0K0L0M5K0j0
542C20l5m0l5j5j0m5l5m0k5%%J0L5J0J5K5J5J5j5j5j5k0nnk0j5l5l0K0J5K0J5j0m5l5j5K0
539b5J5J0Nnl0k5j0%J5J5j5k5j0K0j0j0%k0k0j0K5M5N0K0K5M0N0K5L5K0J5Nj5nK0K0nk5k5
536A85j5J0%%j5l5l0nK5K5j5j5%J5L0J0j0nL5L0Nk5l0l0l5m5m0j5j0J5L5N0N5L0Nl5k5%J5
534A40K5K5K5J5Nnk0m5n0l0j0J0K5J5nj0J5L5K5J5J5J0J5J0J0J5j5k0%L5Nk5l0j0J0%k0k5
531A80nJ5%nK5K5L5k0j5%n%k5m0l0j0K5j0nl5l5j0j5j0j0k5J0L0J5j0j0K0J5nj0j5j0NJ0j5
528B5k5j0K5K5J5NK0K0NL0M0P0N0K5nk5n0l5m5m0m5j5j5k0j5K5K5K0L0j5k5%K5L5L0L0M0M0
526B70J0k5m5n0k5l0m5l5k5j0NL0M0K5nk0k0j5j0j0j0K5K0nnJ5J0J0J5J5J5L5N%J5K5L0j0
523B15n5n5l0K0N0M0J0%Nk0k0l0l0k0J5J0J0K0K0%j0l5j0K0K0J0j5k0J0K5M0K0nm5o5l5j5
521D5K0M0M0M5J0nNK5J5J5j5j5k5l5j5j5N%L5L5K0L0J0J0j5k0k0j0l5m0%j0J0%nj0nnNJ0L5
518A65L5N0K5j0l5l5j0j0j0K5K5n%J0J5L0L0N0K0%J0j0l5m5n0k0j5J5J5K0j0k5j5k5k5k0k5
515A05k0k0NJ0J5J0L0K5%nJ0NK5K0NJ0J0J0J5J0j5k0N%NNl5k5%K5K5j0k0j5j5j5L0L0L5J0
513B75nnk0j5J0J5J0J5j5j5j5J5K5K0L5NNNj0j5l0l5%J5K0j0l5n5m0k0j0j0K0J0L5L0L0L0
510B65Nk0m0n0l5j5J5M0J5l0n5l5k5j0j5j5nK5J0NJ0NJ0NNNNJ0NNNNJ0J0NJ0k5k0%%J5j5j5
507H0j0nK0J5L5M0J5J0%J5%j0K0%%K0j5j5nk0j5j5j0k5%j5%nnn%j5J0L0N5N0L5K5N%k5m0k5
504B00k0k0j0nNNk0l0j0j5J5J5M0L0Nk5k0%K0K5NJ0%l0m0l0NL5K0J0J5%j0k5nnnnJ5K0%k5
501A40l5j0J0L5K5nk5%%%%%J5J5J5J5L0L0%%k5k0o0o0m5n5l5j5nNL0N0N5L0J0%J0%%J5%%n
498A35J0%n%n%%k0J5L0L0M0L0j0l5m5l0%nk0l5nK0K5J5nj5k0%K5M0K5nl0k0J0%nj0J5M0J5
496A95j0l0m0k0NL5L5J5K0L0L0J5J0%j5k0J0M0J5l0l0nj0j5j0j0j0k0nNl0j0j5nnl0k5%NN
493G0J5J0J0J5J5NJ5J5k0nNJ5nj5n%k0m0l0m0l0j0j5NNL0L5K0k5n5k5nL0L0K5M0K5J5NNNN
490A25J0NJ5n%NNNNJ0J0nnK5J5nj0NN%N%%l0l0j5j0j5j0j5j5j5j0l0l5j0J0L5K5J0NnJ5L5
487A10K5K0J5j0m0l5J5K0Nl0k5%L0Nj0k5nNNj5j5NJ0nnk0NK5P0P0M0Nl5k5k5k5Nj5j5m0l5
484C5l5l5m0l0nK5M0L5M0L5L5M0%j5j0nK5J5M0L0M5J0J5M0J0J0m0l5j0M0M5M1J0k1k5l0l5
482B90m5l5m0l0l5J0Nnl5m5m5k5K0O0N5L5L0K0K0nj0nnl0l0J5NJ5J5%%k5m5l0l0j5J5L5M5
479A20K5L0NNK0J5%m5j5j5J5J5%%j5j5%%nj5J5K5j0j0nJ5%NJ0J0%nNNN%k0k0j5k5m0l5nj0
476B0M5M0L5M5K5K5N0M5L5%k5k5k5J0N0N1N0N0M0J5nnk0n0p0p1p0p5m5m5j5j0K0K5L5J5%%
473A70n%%n%%n%n%NNJ0k0l0j0K0J0%l0l5l5j0K0K5j0m5m0k0J0K0K5J5J0J5J0%nj0j0nL0N5
471A20O0M0%j5j5k5k0%n%%j0K0L5L5J0J0%k5n0m5k0NNNnnK5N5O5M0L0L5L0%k5l5k5%nn%%j5
468B75j0N%K0K5Nk0n5n5l5nnnj5j5nj0nnk0l0nK0j5j5l0%K0K5N%K5K0J0J0j0j0j0K0L0K0n
465A40l5m0nJ0M5M0nl5n%Nk5k0j0j0j5j0J5M5K5k5k0J5L5L0K0K0%l0n0n0n0n0j5L5P5P5L0
462A55Nk0j5k5NNJ0l0o0l5nJ5K0%nnL0L0j0k0k5%L0j0j0k5NN%NNK5K0nnj5j0K5K5K0j0j5K0
459A00M0M5L0NK0L5M5L0k0n0o0l5j5%J0Nj0l5n0n0l0%L5K5%N%%NNK0%k0J5M0Nl5n5l5j0k0
456a0j5nnK0J0k0l5k5%NnnNM5P0N5J0l5k5%NNNM5M5Nj0l0n0m5k5j5K0%Nj0%M0P0M5K5j5l5
453A15j5J0L0J0Nk5k5%K5P5O0L0j0m5m5j5k5k0l5l5k0J0J0L0nnj0K0M5Nl0l5l0%nK0J5nk0
451E5k0%n%%j0nJ5L0K5nj5J5L5L0Nk0k5J0K0M0J0k0j5%L0nj0j5nK5%j0k0nNJ5J5J5Nk5l5n
448A25J5K0K5nm0o0o0k0N%J0J0NJ0NJ5K0n%j0k5NN%k5k5j0k5m0nO0N0L0K5O0O0N5J0k0m5k0
445A85NK0J5k5l0%%%Nl0m0k0J0L5L5L0nk0k0j5k5k0k0k0k0j0j0K0K0%%%%J5K0j0j0%nnK0K0
442I5Nnk0j5k5%M5M0M0J0k0j5j5k5k0K0K5K0K0j0j0k5%K5%m0m5k5K0K5K5%%Nk5j5j5J0Nj0
439E5m5n5nL0L0L5L0K0nnj0j0j5J5J0J5j0NL5K0K0J0k0%k5j5j5l5l0k5NJ0j5j5NJ5k0j0J0
437a0%n%nJ0j0j5J0%j0%%k0J5nnJ0J5J0NJ5J0J0J5n%n%l5%NJ0j0j0nj0N%K5L5L5J5%l0n0m5
434c5m0j0L0N5M5M0L0%j0j0l0l0k0j5j0nNNN%j0j5j5j5N%M0M5M0K0%J5nm0m0k5k0k5j5J5K5
431b0K5K0K5K0K5K0K0j0l5j5J5%nl0nJ5%%l0nL0K5nj5nj0%J0N%%%%J0K0J5%m0nK5N0J5j0n
428A40J5L0J5nnj5j5l0k5j0K0L5K5J0k0l5k5NJ5L0M5M0J5k0m5l5l5j0j0j5j0J5J5J0J0nnn
425A10nJ0J0J0Nj0j0J5J0j5m5l5j0%NJ0J0%l5N%N%%%%n%%n%J0J5nnj5j5NL0Nk5k5k5K5N5N0
422A10K5J5j0%%%%%%N0N0M5J0j0m0o5p0l5l5l5l0k5Nj0j0J5J5J0J5K5L0K0nm0l5nK0L5L0N0
419A15K0NJ0Nj5m0l5k5%%K5K0J5L0L0K5nm0m5m0m5k0J5K0K0K0N0K5j5l0%L5O0L0j5n5n0k5
417G5k5k0J5NL0L5J0J0J0N0K0k0k0j0nJ5J5k0m5l0%J5J5J0N%k5l0k0nn%%j5m5k5K0L0L5j0
414D5j0J0L0J0J0k5n0k0j0%Nj0j5K0M5P0L5j5k0m0nL5L5%n%n%k5j0j0j0j0j5j0J5J5j0nj0
411C5J5J5nj5j5%%m0n%%N%%L5%NJ5K0J5K0%L0K0%j0m5j5j5l5nL5K5L5K5K0j0l0l5NL5L0k0
408A40m0m0m5m0%K0J0J0N%NN%NNNK0K0K0K5J5K0K5K0j0nk0k0j5nj5j0k0k0nnj5k0nn%%K5N5
405I5O0M0j0j0j5k0l5m0m0m0k5l0j0j0m5m0nM0N5K0nl0j0K5L0%K5K0L0L5K0%nK5M0L0J0j5
403A60NL5NNNNn%%NL5%j0j5j5Nnl5NN%l5m0NK0J0J0J0Nl0j0j5K0J5n%n%%Nj0nk5k0%K5L0L5
400A80L0L0K5nk5n0k5NL5L5L0k5l0m0k0j5k5k0nl0o5p0l0J5M5K0j0nK5K0j0%NJ0L0%nnJ5M0
397H0J0J0%%%k5m5k5%nJ0L5N5L0j5m5k5nK5L0M5K5k0J5Nl5n5m5k0k0k0k0j5J5J5K0J5J5M0
394E5L5L5L0L0nm0l5p0p0m5j0L5O5L5NNNN%k5l0k5k5NJ0NJ0%%J0J0k0j5j0nnnJ5M0M0L5L5
391A15Nj0j0l0k0m5l5j5J5K0K0J0k5k0k5J5J5Nk0k5J0K5K0K5K5O0L5%J0j0Nno5m5m5nK0J5
389A5j5j0J5N%NNj5j0j0j0NL5M5P0M0J5j5j0j5j0j5j5J0J0J0NNJ0J0NJ0NJ0NNJ0%N%k5j0j5
386A70k5k5k0J0NNl0k5l0nJ5k0k0k0nj0J5M0N0L0J5k0m0m5nL0N0N0K0K5K0J5j0m0n5k5L0K5
383A45%k0n5n5m0k0NL0L5L5j5m0l0j0j0K0L5M5K5L0L0%j0j5NNJ5J0nl5m5K0K0j0%nn%l0l5
381B0n%K5j0l5k5j5K0L0L5L5M0J0k0%%%%nn%nnj0nnJ5J5nk5m5j5J5J0j0j0j0nk5%L5M0J5J5
378G5N%nj0%j0K0K5j5l5n5j5NNk5k0k0k0J0%K5K5M0M5j0j0j5j0j5nj5j5j5j5J0M0N0K5J5K0
375H5M5M0K0K0L0Nl0n5l0nk0k0nK0J0J5K5K5K0K0j0nl0l0j5k0%nk0m5k5k5%nJ0J0J5J0J5J5
372E5J0J0%k0k5k5j0nk5l0%%%%k0%NN%%K0M5K5N%L5J0J0J5J5L5L5Nk0j0nj5m5n0k0j0nj5k0
369c5%K5%n%nJ0j5%M0K5K5j0k0L0K5J5k0k0NK0K5K5%l0l5m5m5k5k0l0l0j5j5K0N0L5L5J0J5
366A5K0J5L5M0L0l0o0p0m0NM0N0L0L5L0L5nl0m5m0j0J5J5j0nnnK0M0L5K5k5l5j0K0J5J5K0
364A75J0J0J5M0K5%l0k5o5o5o0l0j0nj0J5%NK0K0N%K0J5K5K5K0K5l5m0m0j0j5j5j5J0N5J5
361H0k5l0m5J0L5L5K0%j5J0n%j0j5N%j0j0j5J0L0L0J5K0%NL0L5NNl0K5L0L0j5j0j5nnnk0k0
358A60NNk5j5k5k0%NK0K5K0K0J0J0j5j5m0m5l5j0L0L5J0J5j0j0nK0K0L0k5k0j0J5M0M5K5n
356B35k0l0l0l0l0k5nK0L5K5n%k0o5n5nM0L5K0K0K0J5K0K0L0J0J0j5l5k5k0%k5k5J5M5K0j0
353A60l0nL0N5L5Nk0l0l0nJ5L0J0%nnK0K0%nl0k0nK5K0k0l0j5j0k0m0n5l0%NJ0J0L5K5K0J5
350A35k0l5l0j0j0NNnnnnJ0n%L0M5L5nl5n5n5l5nJ0K5J5K0NJ0J0NJ0NNN%Nk0k0j5j5n%NJ0
347A5%L5K5J0J5j5J5%j0k5n0k5NM0NK5%K5M5L0NNk0j5k5k0k0k0l0j5%L0NK0K5L0%nj5j5k5
345F0k5j0K5M5P5O5K0%j5nl0n0n0k0J0L0K5NJ0NJ0%%k0k0NJ0k0k5k0Nnm5n5l0nJ5L0L5L5N
342G5L0M0L5L0Nj0nK0L0K0j5k0j0j5j5J5N%%m0n5m5%K5L0k5n0k5l5l5nL5M5M0O0L5K5nl0k5
339A35m5k5j0J5L5J0k0m5m5j5K0K5%%k0nL0N0O5K0j5j0j5j5j5k0j5j5%%%%j5J0%n%%%nj0j0
336B0NNNNk0k0NNj0j0%n%nj5k0NJ0K0J5%L0N0K0J0N%%n%%nn%%%%N%%%Nj0j5J0k5k5k5NNJ5
333D0J0%%M0P0O5J5nn5p0p0n5l0j5j0J5J5L0N5Q0N5J0j5j5J5J5j5k0k0nK0J0k0k5k5j0j0j0
330F0j0j0nj0j0nj0j0nj5k0j5k0%L5O5O0L5Nk5k5m5m0k5%L0K5L0K5N%k5l0j0nj0%J0K0K0K0
327F0M0O5N5Nj0k0k0k5%n%l0k0j5j5J5L0K5NJ0j0m0n5n5j5J0nn%K5O0N5J5j5k0k0j0j5%%n
324D5j0nnnj0nnJ5J5J0J5J0J5J0J5nnnn%nj5J0K5L0K5L0j5k0j0k0j0j0J5J0j0m5l5j5N%N%
322C0%nM0P0L5J5j5j0NNK5K0j0j0k5%J5J5j0m0m0NK5nm0l5%K5L5L0j0nnnj0nm5m5j0J5L5L5
319I5K5nl0l5l0j0nnnn%k5l0m0l0NM5N5L0L0L5K5Nk5k0NNnnJ5j5j5%L0J5K5J5%l0n0l0%Nn
316A0NK5J0k0l0k5n%J5NJ0J5n%j0J5J0nJ0nnJ5J0L5J0k0NNK0K0N%k5k5l5m0n0k0K5N0K5%l0
313@l5l0l0j0K0L5O0N5K5K0J5j5j5n%J0Nj0k5k0NJ5N0K5J5nnK0K0%NNl0n5n5l0l5l0l0%%K0
310d5J5L5M5j0j0J5J5J0J5M0Nk5l0k0NJ0nNj0n%j5j0%%L5Nn%n%NL0N5L0K0J5NNk0k5k5k0n
307A30nk0NK5J5J5J5j0j5k0k5k5k0J0M5L5j5m5m5k0NL0K0%k5l0%L0K5L0%j0j0j5K0K0j5j0
304I5j5j5j0j5j5j0j5%K5K0K0L5L5NNl5l5j0nj5k0m5k0NJ0k0k0k0J0L0N0N5N5K5nn%l5l0l0
302C5K5N5O0J0J5k0j5k5l5j5j5j0j5J5J0J0NNJ0NNJ0NJ0J0j5k0l0k5J5K0J5J0%nK0J0%%J5
299A60J5%%NNNNj0m0m0j0l0k0l0k5%%%%K0L0K5K0j0l0n0m0%O5P0N0nnnnk5k0l0l5l0nK0L0
296B5NJ0j0j0K5K0Nj5l5%L0K5J0J5J5J0M5K0%J0j0j5k5k0j5k0k0j5nnnnN%Nk0m0%%%nj5j0
293d0j0%N%N%N%NK5L0M0K0%Nk0J5J0l0n5k0N5N0J0k5J0Nk0k0j0J5K5K5J5j5%nj0l5n0nL5K5
290F5M0L5K0K0nj0k5l0k5n0n0l0L0K0J5K0O5O0K5%j5j5J0M0L5J5m0l5n5k5l5k5j5j5j0j5%
288a0L0N0N5J0l5n0l0j5m0k0NM0P0M5M0J5j0k5NJ0J0J5J0Nl0m0j5J0J5%k5l0%J0Nj5k0n%n
285C5%m5m5k0k0J0NJ5N0N0N0L0%j5j5j5j0k5NJ0J0j0j0j0K0NNk0j5n%nnJ0NNJ0%%J5J0K5K5
282A15M0N0Nk0l5k5k5l0j0nk0k0j5j5l0NK5K0M0J0nj0N%%N%%%%J5K0J5K0L5M0NNnn%no0q5
279E0q0l0M5Nnj0n%K0K0N5O0M0M0J0k5nnNNl0k5k0k0nnk0j0m0l5k0L0O0L0NNN%J0NNNK0K5
276A65M5Nk5l0k5l0j0j0J0NJ5J0j0j0j5J5J0J0J5Nn%NNJ0NNNNNnnj0nnnnnk0k5l0j0J5M5M5
273A60K0k5k0nnJ5nl0l5NL5J5k0k5K5L0n%N%%%%%%j0j0nl5n5k5NJ0L5L0M0J0k5k0j5j5j0L5
270G5N5N0L5j0n0m0l0NJ0J0nj0J5k0l0l0l0Nj5j0l0l0nj0J0O5O0K5J0m0j5j0nK5%Nk5k0NN
267@J0NnnnK0J5J5Nl0nK5J5%k0nK0N0L0NJ0j0%nnj0nnnnK0M0N0M0l5n0o0o0n0m5j0j5%J5K5
264c5M5L0K5J5j0J0K0L0K0n%n%%nNj0J0K0NK0J5J5%J0K0K0k0k5NNj5J5Nj5%n%%n%nnj5NK0
261B10nk5nj0k5l0l0l5m0j5j0J0J0%%J0J0J0J0j5j5%K0K0j0k0NNK0J0J0K5K5J5j0j5j5%J0
258A05K5nl0j5J5J0J5J5j0nK0J0J5l0n0k0k5k5k5j5J5K0M0Nk5m0m5k0K0L5L0K0K0K0L5L0J0
256A45J5j0j0nk5NK5Nj5k0k0j0j0nj0N%N%N%NNj5nj5j5j0j5j0j0N%%%%N%NNNNNM0K0Nk0k5
253D0j0J0J5%%j5j5nnJ0J0k5J0K0j0j0j5J5J0%%%N%NK5O0J5%K0K5L0Nk5j5m0j0NK0M5J5%%
250B15j5m0m0m0j5j0J0J0K0K0K0M0K0J5J5j0k0n5l5l5j5NK0K0k5n0j0nJ0J0J5J0K0L0J5j5
247A05m0l5m0l5j0j5j5nL5L5L5M0n%l5k5l0k5j5J5J5J5N%K5N%Nj5%K0J5K0j0%NK5j0nJ5L0
244I5L5K5L5L5M0%m5n5k5k5l0nL0L5nj5j5k0j5K0J5NN%Nl0k5nj5j0j0J5J5NJ5K5K5N5N0N5
242B90N0L5J6m1m0n5n0m0n%Nk5m5l0l5%K5N5N5K0j0m0m0k5k0l0NL0L0j5j0%%NJ0K5nk0J0M5
239A30L5J0j5NNL5K5Nk5m0l5l5l0j0k0%%J5J0NJ0NJ0j5j5nj5NNk0k0nN0O0J0k0k5k0k5k0k0
236@L0K5K5n%nj0j5%%nj0k5Nnnnn%n%nk5k0j0j0K5K5N0N0L5Nnj0%nk5l5NJ0NN%N%Nk5l0l5
233c0l5j0L0L5L5L5M5O5J5k5l5j0K5J0K0J5K0%l5nNJ5nnj0nj0l5m0k0K0L5J0j5j5J0M0M0M0
230B20%Nj0j0m5l5j5K0K0j0j5j0%K5K5j0m0j0%%%k0nL0M0K0k0m0m5k0%K5K5L0K0%j5k5nnn
227I0nk0NJ0j5k0NL0J5l0o5k0K0M5L0NNk5l0l0k5J5K0K0K0%%L0L5J0j5j5J0%nk0J0M5NNnj0
224A30%J0L0L0k5n0o0m5j5j5nJ0J5L0M0%k5m5m0nnNK5J5j5%J0Nj0j0NJ5N%k0j0J0K5L0K0K0
222H5%%J5J5J5J5J0K5L0k0l5n5o0l5j0K0NJ0j5K0J5J5K0K5J5j5nnnj0j0j0nnNNk0k0j5j5%
219e%NNj5j5m0nN%J5J5j5j0j5j0J5K0J0L0K5K0K5K0J5L0J5j0j5j0Nj5k0NL5%j5l5j0%nJ0M0
216A00M0J5J0J5L5M5J0j5m5p0p0m0NJ0M0%j0%n%%nNK0K0Nk0l5m0l5l5%K5J0NJ5J0K0N%k0%
213B0J0J0J0nl0k0nN%J5M5N0L5%nn%k0k0nK0K0Nk5j0nk0l5l5l5m0l0j5J0L5K5M0N0K5NK0K5
210A15K0L0J5K5nk0j5k0k5l5l0l0j5nJ5L0M0M0L0%k5k0nj5j5nj5j0J5%NK0K0%j5k5%J0nk5
208E0j5NJ0j5j0NL0L5K0j5j5nnJ0M0J5%%%J5K0N%nj0K0K5Nj0j5m5l0l5nK0J0k0k0J0%%n%n
205F5%NM0M0J0j5j0J5K0k5o5n5l5K0K0J0J0J0NJ5J5J5J5j0nl0N%k5j0j0%%k0j5k0k0j5K0J0
202b0Nnnj5j5%L0L5L5NJ0L5L5J0NJ5J5l5o0q0k5J0NJ0J5k0j0j5K0%%NL5K0K0K0K0K0K0NNj0
199A50nj5k0J0J0J0Nl5m0n%j0j5j0j0j0j0k0l0j5J5M0K0j0nJ5J5J5K0J0J5j0nl0l0J0M5M0
196A05%j5k0n%%L5J5J0%nK0K0j0nk0o0o0o0k0J0K5L0K5L0K0L0K5%j0n%Nk0k5j0j5n%J0J0J0
194F5NJ0J5J0J0J5J0J0j0k0k5J0L5N5K0k0m5j0NM0Nm5m5k5k0j5n0n0nJ5M5M5K0Nk0l0NK0K0
191F0J5K5%%j0j5k5l0nnNNL0N5L0nN%NJ0J0J0j0j0j0j0k0k0j0nJ0J0nl0l0%J0J0%K5J5j5n
188G0nJ0M5J5J5j5j5J5J0n%nj5k5l0nj0k5k5nL0K5%J0J0L0nJ5J5J5J0J0J5J5J0nj0j0j0NJ0
185A80k0k0nnJ0k0m5j0NJ0K0K0L5Nl5m5j0n%n%Nj5J5%%nnn%j5j5j0J5K5K5Nk0%%K0K0K5%j5
182A10j0%N%Nj0nNJ0L0Nnj5m5m5k0k5J0J0J5J0K0M0N5Nk0l0l0k5k5L0N5J0l5k5m0j0J0NJ0
179C5J0J0J0NJ0J0J5J5J0J0J0J5J5k5j5k0k5k0j5l5j0K0K0J5K0J0J0K5K0NJ0k5n0k5k0j5J5
177E0K0K0nl5nnK0J5j0nN%M0J0k0j5k5NJ0nj5j0%%j0nnnk0k0nK0K5L0%%K5K5L0%j0j0K0J5
174A40J5J5%k5j0j5k0j5l0l5nnJ0J5J0J5L5M0L0M0L5J5k5n0p0p0m0j0nj0K0K0L0nl5k5l0N
[truncated: 6,357,990 more chars]
