# Supplementary material for: Discovery of RNA-binding fragments using biolayer interferometry
Source: RSC Med Chem. 2025 Sep 19;16(11):5629–40. doi: 10.1039/d5md00673b (PMC12483148; doi:10.1039/d5md00673b)
Supplement: MD-016-D5MD00673B-s002 [file MD-016-D5MD00673B-s002.zip › NMR_assay_data/13_A1F11_1178789.jdx]

##TITLE=	20240718 A1F11 1178789 13
##JCAMP-DX=	6.0	$$ MestReNova 14.2.0-26256
##DATA TYPE=	LINK
##BLOCK_ID=	1
##BLOCKS=	13   
##ORIGIN=	Mestrelab Research S.L.
##OWNER=	jan-ake
##$MNOVA/LINK_BLOCK_TYPE=	DOCUMENT
##TITLE=	(1) 20240718 A1F11 only.10.fid


(2)  #
##JCAMP-DX=	6.0	$$ MestReNova 14.2.0-26256
##DATA TYPE=	LINK
##BLOCK_ID=	2
##BLOCKS=	2    
##ORIGIN=	Mestrelab Research S.L.
##OWNER=	jan-ake
##$MNOVA/LINK_BLOCK_TYPE=	PAGE
##TITLE=	 #
##JCAMP-DX=	6.0	$$ MestReNova 14.2.0-26256
##DATA TYPE=	LINK
##BLOCK_ID=	3
##BLOCKS=	1    
##ORIGIN=	Mestrelab Research S.L.
##OWNER=	jan-ake
##$MNOVA/LINK_BLOCK_TYPE=	ITEM	$$ Molecule
##$MNOVA/ITEM/POLYGON=	(XY..XY)
5322,5834.37
5942.22,5834.37
5942.22,6169.31
5322,6169.31
5322,5834.37
##$MNOVA/ITEM/Z=	1
##$MNOVA/ITEM/ANGLE=	0
##TITLE=	
##JCAMP-CS=	3.7	$$ MestReNova 14.2.0-26256
##ORIGIN=	Mestrelab Research S.L.
##OWNER=	jan-ake
##BLOCK_ID=	4
##NAMES=	
##ATOMLIST=	
$$ AN	AS	NH
	1	C	1
	2	C	 
	3	C	 
	4	C	1
	5	C	1
	6	C	1
	7	O	 
	8	C	 
	9	C	1
	10	C	2
	11	C	 
	12	O	1
	13	O	 
##BONDLIST=	
$$ AN1	AN2	BT
	1	2	D
	2	3	S
	3	4	D
	4	5	S
	5	6	D
	1	6	S
	2	7	S
	7	8	S
	8	9	D
	9	3	S
	8	10	S
	10	11	S
	11	12	S
	11	13	D
##MAXRASTER=	32768
##XY_RASTER=	
$$ AN	X	Y	Z
	1	843	-31833	0
	2	1948	-31195	0
	3	1948	-29918	0
	4	843	-29280	0
	5	-262	-29918	0
	6	-262	-31195	0
	7	3162	-31589	0
	8	3913	-30556	0
	9	3162	-29524	0
	10	5189	-30556	0
	11	5827	-31662	0
	12	7104	-31662	0
	13	5189	-32768	0
##END=	
##END=	
##TITLE=	20240718 A1F11 only.10.fid

##JCAMP-DX=	6.0	$$ MestReNova 14.2.0-26256
##DATA TYPE=	LINK
##BLOCK_ID=	5
##BLOCKS=	1    
##ORIGIN=	Mestrelab Research S.L.
##OWNER=	jan-ake
##$MNOVA/LINK_BLOCK_TYPE=	ITEM	$$ NMR Spectrum
##$MNOVA/ITEM/POLYGON=	(XY..XY)
5321,5835
8722,5835
8722,8208
5321,8208
5321,5835
##$MNOVA/ITEM/Z=	0
##$MNOVA/ITEM/ANGLE=	0
##TITLE=	20240718 A1F11 only.10.fid
##JCAMP-DX=	6.0	$$ MestReNova 14.2.0-26256
##BLOCK_ID=	6
##DATA TYPE=	NMR SPECTRUM
##DATA CLASS=	XYDATA
##NUMDIM=	1
##ORIGIN=	Bruker BioSpin GmbH
##OWNER=	nmr
##.OBSERVE FREQUENCY=	600.07281942800000252
##.OBSERVE NUCLEUS=	^1H
##.SOLVENT NAME=	H2O+D2O+DMSO
##.PULSE SEQUENCE=	noesygppr1d
##LONGDATE=	2024/07/18 16:16:59.000
##.ACQUISITIONMODE=	SIMULTANEOUS (DQD)
##$ORIGINAL FORMAT=	Bruker XWIN-NMR
##$MNOVA/SCALES_VERSION=	9
##$PARAMETER FILE=	(acqus, ASCII, /Volumes/jahus0271/20240718%20A1F11%20only/10/acqus, 0)
$$ ##TITLE= Parameter file, TopSpin 4.3.0
$$ ##JCAMPDX= 5.0
$$ ##DATATYPE= Parameter Values
$$ ##NPOINTS= 12	$$ modification sequence number
$$ ##ORIGIN= Bruker BioSpin GmbH
$$ ##OWNER= nmr
$$ $$ 2024-07-18 16:13:58.565 +0200  nmr@CZC7319KW6
$$ $$ C:/Bruker/nmrdata/jahus0271/20240718 A1F11 only/10/acqus
$$ $$ process C:\Bruker\TopSpin4.3.0\prog\mod\xwish3.exe
$$ ##$ACQT0= -5.13114363357315
$$ ##$AMP= (0..31)
$$ 100 100 100 100 100 100 100 100 100 100 100 100 100 100 100 100 100 100
$$ 100 100 100 100 100 100 100 100 100 100 100 100 100 100
$$ ##$AMPCOIL= (0..32)
$$ -1 0 0 0 0 0 0 0 0 0 0 0 0 0 0 0 0 0 0 0 0 0 0 0 0 0 0 0 0 0 0 0 0
$$ ##$AQSEQ= 0
$$ ##$AQ_mod= 3
$$ ##$AUNM= <au_zg pcal=1>
$$ ##$AUTOPOS= <Barcode: 3003141346>
$$ ##$BF1= 600.07
$$ ##$BF2= 600.07
$$ ##$BF3= 600.07
$$ ##$BF4= 600.07
$$ ##$BF5= 600.07
$$ ##$BF6= 600.07
$$ ##$BF7= 600.07
$$ ##$BF8= 600.07
$$ ##$BWFAC= (0..63)
$$ 0 0 0 0 0 0 0 0 0 0 0 0 0 0 0 0 0 0 0 0 0 0 0 0 0 0 0 0 0 0 0 0 0 0 0 0
$$ 0 0 0 0 0 0 0 0 0 0 0 0 0 0 0 0 0 0 0 0 0 0 0 0 0 0 0 0
$$ ##$BYTORDA= 0
$$ ##$CHANFCU= (0..24)
$$ 0 1 0 0 0 0 0 0 0 0 0 0 0 0 0 0 0 0 0 0 0 0 0 0 0
$$ ##$CHANREC= (0..24)
$$ 0 1 0 0 0 0 0 0 0 0 0 0 0 0 0 0 0 0 0 0 0 0 0 0 0
$$ ##$CHEMSTR= <none>
$$ ##$CNST= (0..63)
$$ 1 1 1 1 1 1 1 1 1 1 1 1 1 1 1 1 1 1 1 1 1 1 1 1 1 1 1 1 1 1 1 1 1 1 1 1
$$ 1 1 1 1 1 1 1 1 1 1 1 1 1 1 1 1 1 1 1 1 1 1 1 1 1 1 1 1
$$ ##$CPDPRG= (0..8)
$$ <> <> <> <> <> <> <> <> <>
$$ ##$D= (0..63)
$$ 0 2 0 0 0 0 0 0 0.01 0 0 0 2e-05 0 0 0 0.0002 0 0 0 0 0 0 0 0 0 0 0 0 0
$$ 0 0 0 0 0 0 0 0 0 0 0 0 0 0 0 0 0 0 0 0 0 0 0 0 0 0 0 0 0 0 0 0 0 0
$$ ##$DATE= 1721312219
$$ ##$DATE_START= 1721312011
$$ ##$DE= 41.32545
$$ ##$DE1= 4.5
$$ ##$DE2= 2
$$ ##$DEADC= 0.5
$$ ##$DECBNUC= <off>
$$ ##$DECIM= 1120
$$ ##$DECNUC= <off>
$$ ##$DECSTAT= 4
$$ ##$DEPA= 4.5
$$ ##$DERX= 1.5
$$ ##$DIGMOD= 3
$$ ##$DIGTYP= 17
$$ ##$DR= 32
$$ ##$DS= 2
$$ ##$DSPFIRM= 4
$$ ##$DSPFVS= 21
$$ ##$DTYPA= 2
$$ ##$EXP= <NOESYGPPR1D>
$$ ##$ExpStatus= 4
$$ ##$FCUCHAN= (0..9)
$$ 0 1 0 0 0 0 0 0 0 0
$$ ##$FILCOR= 0.9566
$$ ##$FL1= 0
$$ ##$FL2= 0
$$ ##$FL3= 0
$$ ##$FL4= 0
$$ ##$FN_INDIRECT= (0..7)
$$ 0 0 0 0 0 0 0 0
$$ ##$FOV= 0
$$ ##$FQ1LIST= <>
$$ ##$FQ2LIST= <>
$$ ##$FQ3LIST= <>
$$ ##$FQ4LIST= <>
$$ ##$FQ5LIST= <>
$$ ##$FQ6LIST= <>
$$ ##$FQ7LIST= <>
$$ ##$FQ8LIST= <>
$$ ##$FS= (0..7)
$$ 83 83 83 83 83 83 83 83
$$ ##$FTLPGN= 0
$$ ##$FW= 2.4e+08
$$ ##$FnILOOP= 0
$$ ##$FnMODE= 0
$$ ##$FnTYPE= 0
$$ ##$GPNAM= (0..31)
$$ <> <SMSQ10.100> <SMSQ10.100> <> <> <> <> <> <> <> <> <> <> <> <> <> <>
$$ <> <> <> <> <> <> <> <> <> <> <> <> <> <> <>
$$ ##$GPX= (0..31)
$$ 0 0 0 0 0 0 0 0 0 0 0 0 0 0 0 0 0 0 0 0 0 0 0 0 0 0 0 0 0 0 0 0
$$ ##$GPY= (0..31)
$$ 0 0 0 0 0 0 0 0 0 0 0 0 0 0 0 0 0 0 0 0 0 0 0 0 0 0 0 0 0 0 0 0
$$ ##$GPZ= (0..31)
$$ 0 50 -10 0 0 0 0 0 0 0 0 0 0 0 0 0 0 0 0 0 0 0 0 0 0 0 0 0 0 0 0 0
$$ ##$GRPDLY= 76
$$ ##$HDDUTY= 20
$$ ##$HDRATE= 1
$$ ##$HGAIN= (0..3)
$$ 0 0 0 0
$$ ##$HOLDER= 539
$$ ##$HPMOD= (0..32)
$$ 0 0 0 0 0 0 0 0 0 0 0 0 0 0 0 0 0 0 0 0 0 0 0 0 0 0 0 0 0 0 0 0 0
$$ ##$HPPRGN= 0
$$ ##$IN= (0..63)
$$ 0 0 0 0 0 0 0 0 0 0 0 0 0 0 0 0 0 0 0 0 0 0 0 0 0 0 0 0 0 0 0 0 0 0 0 0
$$ 0 0 0 0 0 0 0 0 0 0 0 0 0 0 0 0 0 0 0 0 0 0 0 0 0 0 0 0
$$ ##$INF= (0..7)
$$ 0 0 0 0 0 0 0 0
$$ ##$INP= (0..63)
$$ 0 0 0 0 0 0 0 0 0 0 0 0 0 0 0 0 0 0 0 0 0 0 0 0 0 0 0 0 0 0 0 0 0 0 0 0
$$ 0 0 0 0 0 0 0 0 0 0 0 0 0 0 0 0 0 0 0 0 0 0 0 0 0 0 0 0
$$ ##$INSTRUM= <CAB AV4 600 MHZ BASIC>
$$ ##$INTEGFAC= (0..63)
$$ 0 0 0 0 0 0 0 0 0 0 0 0 0 0 0 0 0 0 0 0 0 0 0 0 0 0 0 0 0 0 0 0 0 0 0 0
$$ 0 0 0 0 0 0 0 0 0 0 0 0 0 0 0 0 0 0 0 0 0 0 0 0 0 0 0 0
$$ ##$L= (0..31)
$$ 1 1 1 1 1 1 1 1 1 1 1 1 1 1 1 1 1 1 1 1 1 1 1 1 1 1 1 1 1 1 1 1
$$ ##$LFILTER= 100
$$ ##$LGAIN= -5
$$ ##$LINPSTP= 0
$$ ##$LOCKED= yes
$$ ##$LOCKFLD= -6303
$$ ##$LOCKGN= 129.50520324707
$$ ##$LOCKPOW= -18
$$ ##$LOCKPPM= 4.69999980926514
$$ ##$LOCNUC= <2H>
$$ ##$LOCPHAS= 280.4708
$$ ##$LOCSHFT= yes
$$ ##$LOCSW= 0
$$ ##$LTIME= 0.349999994039536
$$ ##$MASR= 4200
$$ ##$MULEXPNO= (0..15)
$$ 0 0 0 0 0 0 0 0 0 0 0 0 0 0 0 0
$$ ##$NBL= 1
$$ ##$NC= 0
$$ ##$NLOGCH= 4
$$ ##$NOVFLW= 0
$$ ##$NS= 32
$$ ##$NUC1= <1H>
$$ ##$NUC2= <off>
$$ ##$NUC3= <off>
$$ ##$NUC4= <off>
$$ ##$NUC5= <off>
$$ ##$NUC6= <off>
$$ ##$NUC7= <off>
$$ ##$NUC8= <off>
$$ ##$NUCLEUS= <off>
$$ ##$NUSLIST= <automatic>
$$ ##$NusAMOUNT= 100
$$ ##$NusFPNZ= no
$$ ##$NusJSP= 0
$$ ##$NusSEED= 54321
$$ ##$NusSPTYPE= 0
$$ ##$NusT2= 1
$$ ##$NusTD= 0
$$ ##$O1= 2819.5
$$ ##$O2= 2819.428
$$ ##$O3= 2819.428
$$ ##$O4= 2819.428
$$ ##$O5= 2819.428
$$ ##$O6= 2819.428
$$ ##$O7= 2819.428
$$ ##$O8= 2819.428
$$ ##$OVERFLW= 0
$$ ##$P= (0..63)
$$ 8.06 8.06 16.12 0 0 16.5 25 50 20000 0 0 80000 80000 1000 0 0 1000 2500
$$ 100000 600 0 0 0 0 0 180 100000 8.06 0 1000 0 0 20000 0 0 0 0 0 0 0 2000
$$ 0 0 0 200 0 80000 46600 10000 30000 66000 0 3300 0 4000 0 0 0 0 0 0 0 0
$$ 0
$$ ##$PACOIL= (0..32)
$$ 1 5 0 3 4 2 0 0 0 0 0 0 0 0 0 0 0 0 0 0 0 0 0 0 0 0 0 0 0 0 0 0 0
$$ ##$PAPS= 0
$$ ##$PARMODE= 0
$$ ##$PCPD= (0..9)
$$ 0 70 0 0 0 0 0 0 0 0
$$ ##$PEXSEL= (0..9)
$$ 1 1 1 1 1 1 1 1 1 1
$$ ##$PHCOR= (0..31)
$$ 0 0 0 0 0 0 0 0 0 0 0 0 0 0 0 0 0 0 0 0 0 0 0 0 0 0 0 0 0 0 0 0
$$ ##$PHLIST= <>
$$ ##$PH_ref= 0
$$ ##$PL= (0..63)
$$ 120 120 120 120 120 120 120 120 120 120 120 120 120 120 120 120 120 120
$$ 120 120 120 120 120 120 120 120 120 120 120 120 120 120 120 120 120 120
$$ 120 120 120 120 120 120 120 120 120 120 120 120 120 120 120 120 120 120
$$ 120 120 120 120 120 120 120 120 120 120
$$ ##$PLSTEP= 0.1
$$ ##$PLSTRT= -6
$$ ##$PLW= (0..63)
$$ 0 6.4045 0 0 0 0 0 0 0 1.6656e-05 0.66624 0.051407 0 0 0 0 0 0 6.4045 0.084979
$$ 0 0 0 0 0 0 0 0.051407 0 0.66624 0 0 6.6624e-07 0 0 0 0 0 0 0 0 0 0 0 0
$$ 0 0 0 0 0 0 0 0 0 0 0 0 0 0 0 0 0 0 0
$$ ##$PLWMAX= (0..7)
$$ 104.7619 0 0 0 0 0 0 0
$$ ##$PQPHASE= 0
$$ ##$PQSCALE= 1
$$ ##$PR= 1
$$ ##$PRECHAN= (0..32)
$$ -1 2 3 0 4 -1 5 -1 1 -1 -1 -1 -1 -1 -1 -1 -1 -1 -1 -1 -1 -1 -1 -1 -1 -1
$$ -1 -1 -1 -1 -1 -1 -1
$$ ##$PROBHD= <Z151284_0002 (CP QCI 600S3 H/P/C-N-D-05 Z)>
$$ ##$PROBINPUTS= (0..15)
$$ <1H> <31P> <13C> <15N> <2H> <> <> <> <> <> <> <> <> <> <> <>
$$ ##$PULPROG= <noesygppr1d>
$$ ##$PW= 0
$$ ##$PYNM= <>
$$ ##$ProjAngle= 0
$$ ##$QNP= 0
$$ ##$RECCHAN= (0..9)
$$ 0 1 0 0 0 0 0 0 0 0
$$ ##$RECPH= 0
$$ ##$RECPRE= (0..24)
$$ -1 0 -1 -1 -1 -1 -1 -1 -1 -1 -1 -1 -1 -1 -1 -1 -1 -1 -1 -1 -1 -1 -1 -1
$$ -1
$$ ##$RECPRFX= (0..32)
$$ 1 0 1 0 1 1 0 0 0 0 0 0 0 0 0 0 0 0 0 0 0 0 0 0 0 0 0 0 0 0 0 0 0
$$ ##$RG= 101
$$ ##$RO= 0
$$ ##$RSEL= (0..24)
$$ 0 1 0 0 0 0 0 0 0 0 0 0 0 0 0 0 0 0 0 0 0 0 0 0 0
$$ ##$SAMPLEID= <>
$$ ##$SFO1= 600.072819428
$$ ##$SFO2= 600.072819428
$$ ##$SFO3= 600.072819428
$$ ##$SFO4= 600.072819428
$$ ##$SFO5= 600.072819428
$$ ##$SFO6= 600.072819428
$$ ##$SFO7= 600.072819428
$$ ##$SFO8= 600.072819428
$$ ##$SHAPPR= (0..15)
$$ 1 1 1 1 1 1 1 1 1 1 1 1 1 1 1 1
$$ ##$SOLVENT= <H2O+D2O+DMSO>
$$ ##$SOLVOLD= <off>
$$ ##$SP= (0..63)
$$ 120 120 120 120 120 120 120 120 120 120 120 120 120 120 120 120 120 120
$$ 120 120 120 120 120 120 120 120 120 120 120 120 120 120 120 120 120 120
$$ 120 120 120 120 120 120 120 120 120 120 120 120 120 120 120 120 120 120
$$ 120 120 120 120 120 120 120 120 120 120
$$ ##$SPECTR= 0
$$ ##$SPINCNT= 0
$$ ##$SPNAM= (0..63)
$$ <> <Gaus1_270.1000> <Gaus1_180r.1000> <> <> <Sinc1.1000> <Squa100.1000>
$$ <> <Squa100.1000> <> <Sinc1.1000> <Sinc1.1000> <> <> <> <> <> <> <> <Sinc1.1000>
$$ <Sinc1.1000> <Sinc1.1000> <Sinc1.1000> <> <> <> <> <> <> <Crp60,20,20.10>
$$ <Bip720,50,20.1> <> <> <Sinc1.1000> <Rsnob.1000> <Gaus1_180r.1000> <Gaus1_180r.1000>
$$ <Crp_psyche.20> <> <> <Gaus1_180i.1000> <Squa100.1000> <> <> <> <> <Reburp.1000>
$$ <> <> <> <> <> <> <> <> <> <> <> <> <> <> <> <> <>
$$ ##$SPOAL= (0..63)
$$ 0.5 1 0.5 0.5 0.5 0.5 0.5 0.5 0.5 0.5 0.5 0.5 0.5 0.5 0.5 0.5 0.5 0.5 0.5
$$ 1 1 1 1 0.5 0.5 0.5 0.5 0.5 0.5 0.5 0.5 0.5 0.5 0.5 0.5 0.5 0.5 0.5 0.5
$$ 0.5 0.5 0.5 0.5 0.5 0.5 0.5 0.5 0.5 0.5 0.5 0.5 0.5 0.5 0.5 0.5 0.5 0.5
$$ 0.5 0.5 0.5 0.5 0.5 0.5 0.5
$$ ##$SPOFFS= (0..63)
$$ 0 0 0 0 0 0 0 0 0 0 0 0 0 0 0 0 0 0 0 0 0 0 0 0 0 0 0 0 0 0 0 0 0 0 0 0
$$ 0 0 0 0 0 0 0 0 0 0 0 0 0 0 0 0 0 0 0 0 0 0 0 0 0 0 0 0
$$ ##$SPPEX= (0..63)
$$ 0 0 0 0 0 0 0 0 0 0 0 0 0 0 0 0 0 0 0 0 0 0 0 0 0 0 0 0 0 0 0 0 0 0 0 0
$$ 0 0 0 0 0 0 0 0 0 0 0 0 0 0 0 0 0 0 0 0 0 0 0 0 0 0 0 0
$$ ##$SPW= (0..63)
$$ 0 3.4567e-06 1.5363e-06 0 0 0.0012007 1.6656e-05 0 4.164e-08 0 0.0012007
$$ 0.0012007 0 0 0 0 0 0 0 2.452389e-06 3.812159e-06 1.780008e-06 9.599437e-06
$$ 0 0 0 0 0 0 0.015905 0.66624 0 0 7.5042e-05 1.6796e-05 1.5363e-06 9.8325e-05
$$ 5.4929e-05 0 0 2.2572e-06 4.164e-08 0 0 0 0 0.023061 0 0 0 0 0 0 0 0 0
$$ 0 0 0 0 0 0 0 0
$$ ##$SUBNAM= (0..9)
$$ <> <> <> <> <> <> <> <> <> <>
$$ ##$SW= 29.758293125432
$$ ##$SWIBOX= (0..32)
$$ 0 3 0 0 0 0 0 0 0 0 0 0 0 0 0 0 0 0 0 0 0 0 0 0 0 0 0 0 0 0 0 0 0
$$ ##$SW_h= 17857.1428571429
$$ ##$SWfinal= 0
$$ ##$SigLockShift= 0
$$ ##$TD= 142856
$$ ##$TD0= 1
$$ ##$TD_INDIRECT= (0..7)
$$ 0 0 0 0 0 0 0 0
$$ ##$TDav= 1
$$ ##$TE= 297.9988
$$ ##$TE1= 299.7144
$$ ##$TE2= 0
$$ ##$TE3= 0
$$ ##$TE4= 0
$$ ##$TEG= 300
$$ ##$TE_MAGNET= 0
$$ ##$TE_PIDX= 1
$$ ##$TE_RAW= 299.7144
$$ ##$TE_STAB= (0..9)
$$ 2 2 0 0 0 0 0 0 0 0
$$ ##$TOTROT= (0..63)
$$ 0 0 0 0 0 0 0 0 0 0 0 0 0 0 0 0 0 0 0 0 0 0 0 0 0 0 0 0 0 0 0 0 0 0 0 0
$$ 0 0 0 0 0 0 0 0 0 0 0 0 0 0 0 0 0 0 0 0 0 0 0 0 0 0 0 0
$$ ##$TUBE_TYPE= <>
$$ ##$USERA1= <>
$$ ##$USERA10= <>
$$ ##$USERA2= <>
$$ ##$USERA3= <>
$$ ##$USERA4= <>
$$ ##$USERA5= <>
$$ ##$USERA6= <>
$$ ##$USERA7= <>
$$ ##$USERA8= <>
$$ ##$USERA9= <>
$$ ##$UUID= <b1ee61f3-cba2-417b-a867-d0dce2f8b566>
$$ ##$V9= 5
$$ ##$VALIDCODE= -1
$$ ##$VALIST= <>
$$ ##$VCLIST= <>
$$ ##$VDLIST= <>
$$ ##$VPLIST= <>
$$ ##$VTLIST= <>
$$ ##$WAVEMAKER= (0..7)
$$ <> <> <> <> <> <> <> <>
$$ ##$WBST= 1024
$$ ##$WBSW= (0..7)
$$ 8 10 10 10 10 10 10 10
$$ ##$XL= 0
$$ ##$YL= 0
$$ ##$YMAX_a= 3232386156.625
$$ ##$YMIN_a= -4972799511
$$ ##$ZGOPTNS= <-DFLAG_BLK>
$$ ##$scaledByNS= no
$$ ##$scaledByRG= no
$$ ##$shimCoilTempK= 300.15
$$ ##END=
$$ 
##$PARAMETER FILE=	(audita.txt, ASCII, /Volumes/jahus0271/20240718%20A1F11%20only/10/audita.txt, 0)
$$ ##TITLE= Audit trail, TopSpin 4.3.0
$$ ##JCAMPDX= 5.01
$$ ##ORIGIN= Bruker BioSpin GmbH
$$ ##OWNER= root
$$ $$ /root/.topspin-BladeEpu/local_acqu/20240718 A1F11 only/10/audita.txt
$$ ##AUDIT TRAIL=  $$ (NUMBER, WHEN, WHO, WHERE, PROCESS, VERSION, WHAT)
$$ (   1,<2024-07-18T14:13:31.082+0000>,<CZC7319KW6\nmr>,<CZC7319KW6>,<go4>,<TopSpin 4.3.0>,
$$       <acquisition in progress>)
$$ $$ C:/Bruker/nmrdata/jahus0271/20240718 A1F11 only/10/audita.txt
$$ (   2,<2024-07-18T14:16:59.245+0000>,<CZC7319KW6\nmr>,<CZC7319KW6>,<go4>,<TopSpin 4.3.0>,
$$       <created by zg on 'CAB AV4 600 MHZ BASIC' (CZC7319KW6) by user 'CZC7319KW6\nmr'
$$        on data set with UUID 'e91d7b4c-450f-11ef-9c99-001395264de6'
$$        started at 2024-07-18 14:13:31.082 +0000, POWCHK enabled, PULCHK disabled,
$$        completed at 2024-07-18 14:16:59.244 +0000
$$        configuration hash MD5:
$$        2C CE AA 86 5E 77 A0 E6 62 B9 BC D1 C3 42 5A 88
$$        double data hash MD5: 142856
$$        A8 4A E8 BE 5E C3 99 AF B6 91 AF DF E2 D1 7F CB>)
$$ (   3,<2024-07-18T16:13:58.206+0200>,<nmr>,<CZC7319KW6>,<xwish3>,<TopSpin 4.3.0>,
$$       <ICON-NMR User ID: jahus0271
$$        double data hash MD5: 142856
$$        A8 4A E8 BE 5E C3 99 AF B6 91 AF DF E2 D1 7F CB>)
$$ ##END=
$$ 
$$ $$ hash MD5
$$ $$ 19 B1 EB 7D 22 5C 59 17 8D B5 91 3B C7 22 5B 38
$$ 
##$PARAMETER FILE=	(auditp.txt, ASCII, /Volumes/jahus0271/20240718%20A1F11%20only/10/pdata/1/auditp.txt, 0)
$$ ##TITLE= Audit trail, TopSpin 4.3.0
$$ ##JCAMPDX= 5.01
$$ ##ORIGIN= Bruker BioSpin GmbH
$$ ##OWNER= nmr
$$ $$ C:/Bruker/nmrdata/jahus0271/20240718 A1F11 only/10/pdata/1/auditp.txt
$$ ##AUDIT TRAIL=  $$ (NUMBER, WHEN, WHO, WHERE, PROCESS, VERSION, WHAT)
$$ (   1,<2024-07-18T14:13:31.082+0000>,<CZC7319KW6\nmr>,<CZC7319KW6>,<go4>,<TopSpin 4.3.0>,
$$       <acquisition in progress>)
$$ $$ C:/Bruker/nmrdata/jahus0271/20240718 A1F11 only/10/audita.txt
$$ (   2,<2024-07-18T14:16:59.245+0000>,<CZC7319KW6\nmr>,<CZC7319KW6>,<go4>,<TopSpin 4.3.0>,
$$       <created by zg on 'CAB AV4 600 MHZ BASIC' (CZC7319KW6) by user 'CZC7319KW6\nmr'
$$        on data set with UUID 'e91d7b4c-450f-11ef-9c99-001395264de6'
$$        started at 2024-07-18 14:13:31.082 +0000, POWCHK enabled, PULCHK disabled,
$$        completed at 2024-07-18 14:16:59.244 +0000
$$        configuration hash MD5:
$$        2C CE AA 86 5E 77 A0 E6 62 B9 BC D1 C3 42 5A 88
$$        double data hash MD5: 142856
$$        A8 4A E8 BE 5E C3 99 AF B6 91 AF DF E2 D1 7F CB>)
$$ (   3,<2024-07-18T16:13:58.206+0200>,<nmr>,<CZC7319KW6>,<xwish3>,<TopSpin 4.3.0>,
$$       <ICON-NMR User ID: jahus0271
$$        double data hash MD5: 142856
$$        A8 4A E8 BE 5E C3 99 AF B6 91 AF DF E2 D1 7F CB>)
$$ (   4,<2024-07-18T16:14:00.450+0200>,<nmr/jahus0271>,<CZC7319KW6>,<proc1d>,<TopSpin 4.3.0>,
$$       <Start of raw data processing
$$        efp LB = 0.3 FT_mod = 6 PKNL = 1 PHC0 = 0 PHC1 = 0 SI = 128K 
$$        data hash MD5: 128K
$$        4C 75 D9 A2 64 4F 23 D7 27 5A 88 5F D7 ED 0F C0>)
$$ (   5,<2024-07-18T16:14:01.466+0200>,<nmr/jahus0271>,<CZC7319KW6>,<proc1d>,<TopSpin 4.3.0>,
$$       <pk PHC0 = 55.62927 PHC1 = 0 
$$        data hash MD5: 128K
$$        97 33 FA EB 15 56 A2 68 9B 9E 3A 6A 66 25 F3 A4>)
$$ (   6,<2024-07-18T16:14:01.826+0200>,<nmr/jahus0271>,<CZC7319KW6>,<xwish3>,<TopSpin 4.3.0>,
$$       <ICON-NMR User ID: jahus0271
$$        data hash MD5: 128K
$$        97 33 FA EB 15 56 A2 68 9B 9E 3A 6A 66 25 F3 A4>)
$$ ##END=
$$ 
$$ $$ hash MD5
$$ $$ 1A 4E CA 13 FD 2D FB 83 8B 6B CF 49 A0 6C 17 5C
$$ 
##$PARAMETER FILE=	(datafile, ASCII, /Volumes/jahus0271/20240718%20A1F11%20only/10/fid, 0)
$$ 
##$PARAMETER FILE=	(format.temp, ASCII, /Volumes/jahus0271/20240718%20A1F11%20only/10/format.temp, 0)
$$ EDIT_PAR COMMAND FILE
$$ 
$$ DI_MODE         LONG
$$ ED_ENTRY        ACQU
$$ ORDER           FILE
$$ 
$$ 
$$ HEADER		"F2 - Acquisition Parameters"
$$ T_NAME		Date_
$$ 		TYPE	R64
$$ 		CLASS	ACQU
$$ 		SUBRANGE 0.0 50000000
$$ 		REL	"Date_=itodate(DATE)"
$$ 		INV_REL	"DATE=datetoi(Date_,DATE)"
$$ 		FORMAT	"%14.0f"
$$ 		TEXT	" "
$$ END
$$ T_NAME		Time
$$ 		TYPE	R32
$$ 		CLASS	ACQU
$$ 		SUBRANGE 0.0 1000000
$$ 		REL	"Time=itotime(DATE)"
$$ 		INV_REL	"DATE=timetoi(Time,DATE)"
$$ 		FORMAT	"%14.2f h"
$$ 		TEXT	" "
$$ END
$$ NAME		INSTRUM
$$ 		TEXT	" "
$$ END
$$ NAME		PROBHD
$$ 		FORMAT	"%14.14s"
$$ 		TEXT	" "
$$ END
$$ NAME		PULPROG
$$ 		TEXT	" "
$$ END
$$ NAME		TD
$$ 		TEXT	" "
$$ END
$$ NAME		SOLVENT
$$ 		TEXT	" "
$$ END
$$ NAME		NS
$$ 		TEXT	" "
$$ END
$$ NAME		DS
$$ 		TEXT	" "
$$ END
$$ T_NAME		SWH
$$ 		TYPE	R64
$$ 		CLASS	ACQU
$$ 		SUBRANGE 0.0 1e8
$$ 		REL	"SWH=SW*SFO1"
$$ 		INV_REL "SW=SWH/SFO1"
$$ 		UNIT	"Hz"
$$ 		FORMAT	"%14.3f Hz"
$$ 		TEXT	" "
$$ END
$$ T_NAME          FIDRES
$$                 TYPE    R32
$$                 CLASS   ACQU
$$                 SUBRANGE 0.0 100000
$$                 REL     "FIDRES=2*SW*SFO1/TD"
$$                 INV_REL "TD = nextpow(2*SW*SFO1/FIDRES)"
$$ 		UNIT	"Hz"
$$ 		FORMAT	"%14.6f Hz"
$$ 		TEXT	" "
$$ END
$$ T_NAME          AQ
$$ 		TYPE	R32
$$ 		CLASS	ACQU
$$ 		SUBRANGE 0.0 1000
$$ 		REL	"AQ=aqcalc(SW,SFO1,TD,DIGTYP)"
$$ 		INV_REL	"TD=tdcalc(SW,SFO1,1.0e6*AQ,DIGTYP)"
$$ 		UNIT	"sec"
$$ 		FORMAT	"%14.7f sec"
$$ 		TEXT	" "
$$ END
$$ NAME		RG
$$ 		TEXT	" "
$$ END
$$ T_NAME          DW
$$ 		TYPE	R32
$$ 		CLASS	ACQU
$$ 		SUBRANGE 0.0 1000000
$$ 		REL	"DW=1/(2*SW*SFO1)"
$$ 		INV_REL	"SW=1000000/(2*(0.005+DW)*SFO1)"
$$ 		UNIT	"usec"
$$ 		FORMAT	"%14.3lf usec"
$$ 		TEXT	" "
$$ END
$$ NAME		DE
$$ 		FORMAT	"%14.2f usec"
$$ 		TEXT	" "
$$ END
$$ NAME		TE
$$ 		FORMAT	"%14.1f K"
$$ 		TEXT	" "
$$ END
$$ T_NAME		D1
$$ TYPE	R32
$$ CLASS	ACQU
$$ SUBRANGE 0.0 1e38
$$ REL	"D1=D[1]"
$$ INV_REL	"D[1]=D1"
$$ UNIT	"sec"
$$ FORMAT	"%14.8f sec"
$$ TEXT	" "
$$ END
$$ T_NAME		D8
$$ TYPE	R32
$$ CLASS	ACQU
$$ SUBRANGE 0.0 1e38
$$ REL	"D8=D[8]"
$$ INV_REL	"D[8]=D8"
$$ UNIT	"sec"
$$ FORMAT	"%14.8f sec"
$$ TEXT	" "
$$ END
$$ T_NAME		D12
$$ TYPE	R32
$$ CLASS	ACQU
$$ SUBRANGE 0.0 1e38
$$ REL	"D12=D[12]"
$$ INV_REL	"D[12]=D12"
$$ UNIT	"sec"
$$ FORMAT	"%14.8f sec"
$$ TEXT	" "
$$ END
$$ T_NAME		D16
$$ TYPE	R32
$$ CLASS	ACQU
$$ SUBRANGE 0.0 1e38
$$ REL	"D16=D[16]"
$$ INV_REL	"D[16]=D16"
$$ UNIT	"sec"
$$ FORMAT	"%14.8f sec"
$$ TEXT	" "
$$ END
$$ NAME		TD0
$$ TEXT	" "
$$ END
$$ NAME		ZGOPTNS
$$ TEXT	" "
$$ END
$$ NAME		SFO1
$$ FORMAT	"%14.7f MHz"
$$ TEXT	" "
$$ END
$$ NAME		NUC1
$$ NONEDIT
$$ TEXT	" "
$$ END
$$ T_NAME		P0
$$ TYPE	R32
$$ CLASS	ACQU
$$ SUBRANGE 0.0 1.0e10
$$ REL	"P0=P[0]"
$$ INV_REL	"P[0]=P0"
$$ UNIT	"usec"
$$ FORMAT	"%14.2f usec"
$$ TEXT	" "
$$ END
$$ T_NAME		P1
$$ TYPE	R32
$$ CLASS	ACQU
$$ SUBRANGE 0.0 1.0e10
$$ REL	"P1=P[1]"
$$ INV_REL	"P[1]=P1"
$$ UNIT	"usec"
$$ FORMAT	"%14.2f usec"
$$ TEXT	" "
$$ END
$$ T_NAME		PLW1
$$ TYPE	R32
$$ CLASS	ACQU
$$ REL	"PLW1=PLW[1]"
$$ INV_REL	"PLW[1]=PLW1"
$$ UNIT	"W"
$$ FORMAT	"%14.8f W"
$$ TEXT	"power PLW1 "
$$ END
$$ T_NAME		PLW9
$$ TYPE	R32
$$ CLASS	ACQU
$$ REL	"PLW9=PLW[9]"
$$ INV_REL	"PLW[9]=PLW9"
$$ UNIT	"W"
$$ FORMAT	"%14.8f W"
$$ TEXT	"power PLW9 "
$$ END
$$ NAME		GPNAM[1]
$$ TEXT	" "
$$ END
$$ T_NAME		GPZ1
$$ TYPE	R32
$$ CLASS	ACQU
$$ SUBRANGE -100.0 100.0
$$ REL	"GPZ1=GPZ[1]"
$$ INV_REL	"GPZ[1]=GPZ1"
$$ UNIT	"%"
$$ FORMAT	"%14.2f %"
$$ TEXT	" "
$$ END
$$ NAME		GPNAM[2]
$$ TEXT	" "
$$ END
$$ T_NAME		GPZ2
$$ TYPE	R32
$$ CLASS	ACQU
$$ SUBRANGE -100.0 100.0
$$ REL	"GPZ2=GPZ[2]"
$$ INV_REL	"GPZ[2]=GPZ2"
$$ UNIT	"%"
$$ FORMAT	"%14.2f %"
$$ TEXT	" "
$$ END
$$ T_NAME		P16
$$ TYPE	R32
$$ CLASS	ACQU
$$ SUBRANGE 0.0 1.0e10
$$ REL	"P16=P[16]"
$$ INV_REL	"P[16]=P16"
$$ UNIT	"usec"
$$ FORMAT	"%14.2f usec"
$$ TEXT	" "
$$ END
$$ 
##$PARAMETER FILE=	(procs, ASCII, /Volumes/jahus0271/20240718%20A1F11%20only/10/pdata/1/procs, 0)
$$ ##TITLE= Parameter file, TopSpin 4.3.0
$$ ##JCAMPDX= 5.0
$$ ##DATATYPE= Parameter Values
$$ ##NPOINTS= 6	$$ modification sequence number
$$ ##ORIGIN= Bruker BioSpin GmbH
$$ ##OWNER= nmr
$$ $$ 2024-07-18 16:14:01.576 +0200  nmr@CZC7319KW6
$$ $$ C:/Bruker/nmrdata/jahus0271/20240718 A1F11 only/10/pdata/1/procs
$$ $$ process C:\Bruker\TopSpin4.3.0\prog\mod\sref.exe
$$ ##$ABSF1= 0
$$ ##$ABSF2= 0
$$ ##$ABSG= 0
$$ ##$ABSL= 0
$$ ##$ALPHA= 0
$$ ##$AQORDER= 0
$$ ##$ASSFAC= 0
$$ ##$ASSFACI= 0
$$ ##$ASSFACX= 0
$$ ##$ASSWID= 0
$$ ##$AUNMP= <proc_plasma_noesy>
$$ ##$AXLEFT= 0
$$ ##$AXNAME= <>
$$ ##$AXNUC= <1H>
$$ ##$AXRIGHT= 0
$$ ##$AXTYPE= 0
$$ ##$AXUNIT= <>
$$ ##$AZFE= 0.1
$$ ##$AZFW= 0.1
$$ ##$BCFW= 0
$$ ##$BC_mod= 0
$$ ##$BYTORDP= 0
$$ ##$COROFFS= 0
$$ ##$CY= 100
$$ ##$DATMOD= 1
$$ ##$DC= 0
$$ ##$DFILT= <>
$$ ##$DTYPP= 0
$$ ##$ERETIC= no
$$ ##$F1P= 12
$$ ##$F2P= -0.5
$$ ##$FCOR= 1
$$ ##$FTSIZE= 131072
$$ ##$FT_mod= 6
$$ ##$GAMMA= 0
$$ ##$GB= 0
$$ ##$INTBC= 1
$$ ##$INTSCL= 1
$$ ##$ISEN= 128
$$ ##$LB= 0.3
$$ ##$LEV0= 0
$$ ##$LPBIN= 0
$$ ##$MAXI= 10000
$$ ##$MC2= 0
$$ ##$MEAN= 0
$$ ##$ME_mod= 0
$$ ##$MI= 0
$$ ##$MddCEXP= no
$$ ##$MddCT_SP= no
$$ ##$MddF180= no
$$ ##$MddLAMBDA= 0
$$ ##$MddMEMORY= 0
$$ ##$MddMERGE= 0
$$ ##$MddNCOMP= 0
$$ ##$MddNITER= 0
$$ ##$MddNOISE= 0
$$ ##$MddPHASE= 0
$$ ##$MddSEED= 0
$$ ##$MddSRSIZE= 0
$$ ##$Mdd_CsALG= 0
$$ ##$Mdd_CsLAMBDA= 0
$$ ##$Mdd_CsNITER= 0
$$ ##$Mdd_CsNORM= 0
$$ ##$Mdd_CsVE= no
$$ ##$Mdd_CsZF= 0
$$ ##$Mdd_LrLAMBDA= 0
$$ ##$Mdd_LrNITER= 0
$$ ##$Mdd_LrRANK= 0
$$ ##$Mdd_LrZF= 0
$$ ##$Mdd_mod= 0
$$ ##$NCOEF= 0
$$ ##$NC_proc= 16
$$ ##$NLEV= 6
$$ ##$NOISF1= 7.934625
$$ ##$NOISF2= 7.601621
$$ ##$NSP= 0
$$ ##$NTH_PI= 0
$$ ##$NZP= 0
$$ ##$OFFSET= 19.57771
$$ ##$PC= 1
$$ ##$PHC0= 55.62927
$$ ##$PHC1= 0
$$ ##$PH_mod= 1
$$ ##$PKNL= yes
$$ ##$PPARMOD= 0
$$ ##$PPDIAG= 0
$$ ##$PPIPTYP= 0
$$ ##$PPMPNUM= 100
$$ ##$PPRESOL= 1
$$ ##$PSCAL= 4
$$ ##$PSIGN= 0
$$ ##$PYNMP= <proc.py>
$$ ##$RDF1= 0
$$ ##$RDF2= 0
$$ ##$RDFWHM= 0
$$ ##$RDINT= 0
$$ ##$RDPOS= 0
$$ ##$REVERSE= no
$$ ##$SF= 600.07
$$ ##$SI= 131072
$$ ##$SIGF1= 9
$$ ##$SIGF2= 5
$$ ##$SINO= 0
$$ ##$SIOLD= 131072
$$ ##$SPECTYP= <PROTON>
$$ ##$SREF_mod= 1
$$ ##$SREGLST= <1H.H2O+D2O>
$$ ##$SSB= 0
$$ ##$STSI= 131072
$$ ##$STSR= 0
$$ ##$SW_p= 17857.1428571429
$$ ##$SYMM= 0
$$ ##$S_DEV= 0
$$ ##$TDeff= 142856
$$ ##$TDoff= 0
$$ ##$TI= <>
$$ ##$TILT= no
$$ ##$TM1= 0
$$ ##$TM2= 0
$$ ##$TOPLEV= 0
$$ ##$USERP1= <>
$$ ##$USERP10= <>
$$ ##$USERP2= <>
$$ ##$USERP3= <>
$$ ##$USERP4= <>
$$ ##$USERP5= <>
$$ ##$USERP6= <>
$$ ##$USERP7= <>
$$ ##$USERP8= <>
$$ ##$USERP9= <>
$$ ##$WDW= 1
$$ ##$XDIM= 0
$$ ##$YMAX_p= 15725680
$$ ##$YMIN_p= -329955985
$$ ##END=
$$ 
##$PARAMETER FILE=	(title, ASCII, /Volumes/jahus0271/20240718%20A1F11%20only/10/pdata/1/title, 0)
$$ 
$$ 
##$PARAMETER FILE=	(uxnmr.par, ASCII, /Volumes/jahus0271/20240718%20A1F11%20only/10/uxnmr.par, 0)
$$ ##TITLE= Parameter file, TopSpin 4.3.0
$$ ##JCAMPDX= 5.0
$$ ##DATATYPE= Parameter Values
$$ ##NPOINTS= 1	$$ modification sequence number
$$ ##ORIGIN= Bruker BioSpin GmbH
$$ ##OWNER= root
$$ $$ 2024-06-17 07:41:48.056 +0000  root@BladeEpu
$$ $$ /opt/topspin/conf/instr/spect/uxnmr.par
$$ $$ process /opt/topspin/prog/mod/cfserver
$$ ##$ACBTAT= (0..64)
$$ 0 66 66 66 72 50 0 0 0 0 0 0 0 0 0 0 0 0 0 0 0 0 0 0 0 0 0 0 0 0 0 0 0
$$ 0 0 0 0 0 0 0 0 0 0 0 0 0 0 0 0 0 0 0 0 0 0 0 0 0 0 0 0 0 0 0 0
$$ ##$ACBTBLK= (0..64)
$$ 0 35 36 34 33 41 0 0 0 0 0 0 0 0 0 0 0 0 0 0 0 0 0 0 0 0 0 0 0 0 0 0 0
$$ 0 0 0 0 0 0 0 0 0 0 0 0 0 0 0 0 0 0 0 0 0 0 0 0 0 0 0 0 0 0 0 0
$$ ##$ACBTCTL= (0..64)
$$ 0 6 6 6 6 6 0 0 0 0 0 0 0 0 0 0 0 0 0 0 0 0 0 0 0 0 0 0 0 0 0 0 0 0 0 0
$$ 0 0 0 0 0 0 0 0 0 0 0 0 0 0 0 0 0 0 0 0 0 0 0 0 0 0 0 0 0
$$ ##$ACBTDI= (0..64)
$$ 0 -1062706419 -1062706419 -1062706420 -1062706420 -1062706415 0 0 0 0 0
$$ 0 0 0 0 0 0 0 0 0 0 0 0 0 0 0 0 0 0 0 0 0 0 0 0 0 0 0 0 0 0 0 0 0 0 0 0
$$ 0 0 0 0 0 0 0 0 0 0 0 0 0 0 0 0 0 0
$$ ##$ACBTDM= (0..64)
$$ 0 10 10 10 25 10 0 0 0 0 0 0 0 0 0 0 0 0 0 0 0 0 0 0 0 0 0 0 0 0 0 0 0
$$ 0 0 0 0 0 0 0 0 0 0 0 0 0 0 0 0 0 0 0 0 0 0 0 0 0 0 0 0 0 0 0 0
$$ ##$ACBTFHI= (0..64)
$$ 0 600 600 600 600 93 0 0 0 0 0 0 0 0 0 0 0 0 0 0 0 0 0 0 0 0 0 0 0 0 0
$$ 0 0 0 0 0 0 0 0 0 0 0 0 0 0 0 0 0 0 0 0 0 0 0 0 0 0 0 0 0 0 0 0 0 0
$$ ##$ACBTFL= (0..64)
$$ 0 248 248 248 248 8 0 0 0 0 0 0 0 0 0 0 0 0 0 0 0 0 0 0 0 0 0 0 0 0 0 0
$$ 0 0 0 0 0 0 0 0 0 0 0 0 0 0 0 0 0 0 0 0 0 0 0 0 0 0 0 0 0 0 0 0 0
$$ ##$ACBTFLO= (0..64)
$$ 0 15 15 15 180 91 0 0 0 0 0 0 0 0 0 0 0 0 0 0 0 0 0 0 0 0 0 0 0 0 0 0 0
$$ 0 0 0 0 0 0 0 0 0 0 0 0 0 0 0 0 0 0 0 0 0 0 0 0 0 0 0 0 0 0 0 0
$$ ##$ACBTINP= (0..64)
$$ 0 3 4 2 1 9 0 0 0 0 0 0 0 0 0 0 0 0 0 0 0 0 0 0 0 0 0 0 0 0 0 0 0 0 0 0
$$ 0 0 0 0 0 0 0 0 0 0 0 0 0 0 0 0 0 0 0 0 0 0 0 0 0 0 0 0 0
$$ ##$ACBTOUT= (0..64)
$$ 0 0 0 0 3 1 0 0 0 0 0 0 0 0 0 0 0 0 0 0 0 0 0 0 0 0 0 0 0 0 0 0 0 0 0 0
$$ 0 0 0 0 0 0 0 0 0 0 0 0 0 0 0 0 0 0 0 0 0 0 0 0 0 0 0 0 0
$$ ##$ACBTPO= (0..64)
$$ 0 500000 500000 500000 100000 5000 0 0 0 0 0 0 0 0 0 0 0 0 0 0 0 0 0 0
$$ 0 0 0 0 0 0 0 0 0 0 0 0 0 0 0 0 0 0 0 0 0 0 0 0 0 0 0 0 0 0 0 0 0 0 0 0
$$ 0 0 0 0 0
$$ ##$ACBTPW= (0..64)
$$ 0 100 100 100 100 1000 0 0 0 0 0 0 0 0 0 0 0 0 0 0 0 0 0 0 0 0 0 0 0 0
$$ 0 0 0 0 0 0 0 0 0 0 0 0 0 0 0 0 0 0 0 0 0 0 0 0 0 0 0 0 0 0 0 0 0 0 0
$$ ##$ACBTSB= (0..64)
$$ 0 16419 16460 8227 8260 0 0 0 0 0 0 0 0 0 0 0 0 0 0 0 0 0 0 0 0 0 0 0 0
$$ 0 0 0 0 0 0 0 0 0 0 0 0 0 0 0 0 0 0 0 0 0 0 0 0 0 0 0 0 0 0 0 0 0 0 0 0
$$ ##$ACBTSDT= (0..64)
$$ 0 2 2 2 2 2 0 0 0 0 0 0 0 0 0 0 0 0 0 0 0 0 0 0 0 0 0 0 0 0 0 0 0 0 0 0
$$ 0 0 0 0 0 0 0 0 0 0 0 0 0 0 0 0 0 0 0 0 0 0 0 0 0 0 0 0 0
$$ ##$AMPDFLT= no
$$ ##$AdmCrpWbWiring= (0..1)
$$ 0 0
$$ ##$AppEth= <no>
$$ ##$AppPort= <no>
$$ ##$BACSAIR= yes
$$ ##$BACSCAP= 0
$$ ##$BACSDEL= 10
$$ ##$BACSOPT= <>
$$ ##$BFREQ= 600.07
$$ ##$BGAETH= (0..9)
$$ <no> <no> <no> <no> <no> <no> <no> <no> <no> <no>
$$ ##$BIRDS= yes
$$ ##$BMPC= 0
$$ ##$BMPCTY= <no>
$$ ##$BPSUTY= <no>
$$ ##$BSAETH= (0..9)
$$ <no> <no> <no> <no> <no> <no> <no> <no> <no> <no>
$$ ##$BSMS= 2
$$ ##$BSMS19FLock= no
$$ ##$BSMSETH= <192.168.99.17>
$$ ##$BgaChFac2= (0..9)
$$ 0 0 0 0 0 0 0 0 0 0
$$ ##$BgaChMap= (0..9)
$$ 0 0 0 0 0 0 0 0 0 0
$$ ##$BgaChMaxv= (0..9)
$$ 0 0 0 0 0 0 0 0 0 0
$$ ##$BgaChRouting= (0..63)
$$ 0 0 0 0 0 0 0 0 0 0 0 0 0 0 0 0 0 0 0 0 0 0 0 0 0 0 0 0 0 0 0 0 0 0 0 0
$$ 0 0 0 0 0 0 0 0 0 0 0 0 0 0 0 0 0 0 0 0 0 0 0 0 0 0 0 0
$$ ##$BgaChShimMap= (0..9)
$$ 0 0 0 0 0 0 0 0 0 0
$$ ##$BgaChShimMaxv= (0..9)
$$ 0 0 0 0 0 0 0 0 0 0
$$ ##$BlaEth= (0..31)
$$ <192.168.99.13> <192.168.99.12> <192.168.99.17> <no> <no> <no> <no> <no>
$$ <no> <no> <no> <no> <no> <no> <no> <no> <no> <no> <no> <no> <no> <no> <no>
$$ <no> <no> <no> <no> <no> <no> <no> <no> <no>
$$ ##$BlaHpLpViaTTL= (0..31)
$$ 0 0 0 0 0 0 0 0 0 0 0 0 0 0 0 0 0 0 0 0 0 0 0 0 0 0 0 0 0 0 0 0
$$ ##$BlaNam= (0..31)
$$ <AV4 BLA2BB500 15-600> <AV4 BLABBH500/100 200-600> <BSMS/2 LOCK TRANSCEIVER 600>
$$ <> <> <> <> <> <> <> <> <> <> <> <> <> <> <> <> <> <> <> <> <> <> <> <>
$$ <> <> <> <> <>
$$ ##$BlaPN= (0..31)
$$ <W152248> <W144061> <Z109890> <> <> <> <> <> <> <> <> <> <> <> <> <> <>
$$ <> <> <> <> <> <> <> <> <> <> <> <> <> <> <>
$$ ##$BlaSN= (0..31)
$$ <000029> <000075> <01053> <> <> <> <> <> <> <> <> <> <> <> <> <> <> <>
$$ <> <> <> <> <> <> <> <> <> <> <> <> <> <>
$$ ##$BmpcEth= <no>
$$ ##$BmpcFw= <no>
$$ ##$BmpcPn= <no>
$$ ##$BmpcPort= <no>
$$ ##$BmpcSn= <no>
$$ ##$BmuEth= <no>
$$ ##$BmuFw= <no>
$$ ##$BmuPn= <no>
$$ ##$BmuSn= <no>
$$ ##$BnlEth= <no>
$$ ##$BnlFw= <no>
$$ ##$BnlPn= <no>
$$ ##$BnlSn= <no>
$$ ##$BpduEth= (0..7)
$$ <no> <no> <no> <no> <no> <no> <no> <no>
$$ ##$BsaChMap1= (0..9)
$$ 0 0 0 0 0 0 0 0 0 0
$$ ##$BsaChMap2= (0..9)
$$ 0 0 0 0 0 0 0 0 0 0
$$ ##$BsaChShimMaxv= (0..9)
$$ 0 0 0 0 0 0 0 0 0 0
$$ ##$BsmsAuxEth= <no>
$$ ##$BsmsLockNuclei= (0..15)
$$ <2H> <no> <no> <no> <no> <no> <no> <no> <no> <no> <no> <no> <no> <no> <no>
$$ <no>
$$ ##$CSW1= (0..31)
$$ 3 4 2 1 9 0 0 0 0 0 0 0 0 0 0 0 0 0 0 0 0 0 0 0 0 0 0 0 0 0 0 0
$$ ##$CSW2= (0..31)
$$ 0 0 0 0 0 0 0 0 0 0 0 0 0 0 0 0 0 0 0 0 0 0 0 0 0 0 0 0 0 0 0 0
$$ ##$CSWNUM= (0..15)
$$ 2 2 1 0 0 0 0 0 0 0 0 0 0 0 0 0
$$ ##$CmrEth= <no>
$$ ##$CmrPartNo= <no>
$$ ##$CmrPort= <no>
$$ ##$CmrSerNo= <no>
$$ ##$CmrType= -1
$$ ##$ConsolePnSn= <H03128OB/8058>
$$ ##$CryoCoolUnitEth= <192.168.98.2>
$$ ##$CryoCoolUnitFw= <20220413>
$$ ##$CryoCoolUnitPn= <Z161936>
$$ ##$CryoCoolUnitSn= <00049>
$$ ##$CryoProAccPnSn= <>
$$ ##$Ctb1Eth= <no>
$$ ##$CustRegisterNo= <>
$$ ##$DATSTAT= no
$$ ##$DPPFAC= 1
$$ ##$DateTimeCreated= <2024-06-17T07:41:48+0000>
$$ ##$Description= <CAB AV4 600 MHZ BASIC>
$$ ##$DrxFiltGrpDel= (0..23)
$$ <68,36,20,9,5,3,2> <68,36,20,9,5,3,2> <68,36,20,9,5,3,2> <68,36,20,9,5,3,2>
$$ <> <> <> <> <> <> <> <> <> <> <> <> <> <> <> <> <> <> <> <>
$$ ##$EcuType= 1
$$ ##$EpuMacAddress= <00:13:95:26:4d:e6>
$$ ##$FCubeDrxDevice= (0..23)
$$ </dev/bbu/drx3.5> </dev/bbu/drx4.5> </dev/bbu/drx5.5> </dev/bbu/drx6.5>
$$ <> <> <> <> <> <> <> <> <> <> <> <> <> <> <> <> <> <> <> <>
$$ ##$FCubeEth= (0..23)
$$ <192.168.180.14> <192.168.180.18> <192.168.180.22> <192.168.180.26> <no>
$$ <no> <no> <no> <no> <no> <no> <no> <no> <no> <no> <no> <no> <no> <no> <no>
$$ <no> <no> <no> <no>
$$ ##$FCubeRtdDevice= (0..23)
$$ </dev/bbu/rtd3.4> </dev/bbu/rtd4.4> </dev/bbu/rtd5.4> </dev/bbu/rtd6.4>
$$ <> <> <> <> <> <> <> <> <> <> <> <> <> <> <> <> <> <> <> <>
$$ ##$FCubeSeqDevice= (0..23)
$$ <> <> <> <> <> <> <> <> <> <> <> <> <> <> <> <> <> <> <> <> <> <> <> <>
$$ ##$FUNCMOD= <>
$$ ##$FuncModBisDat= (0..7)
$$ 0 0 0 0 0 0 0 0
$$ ##$FuncModFRange= (0..7)
$$ <> <> <> <> <> <> <> <>
$$ ##$FuncModPN= (0..7)
$$ <> <> <> <> <> <> <> <>
$$ ##$FuncModSN= (0..7)
$$ <> <> <> <> <> <> <> <>
$$ ##$GCUTYPE= 20
$$ ##$GCubeEth= <192.168.180.38>
$$ ##$GCubeFpfAddr= (0..9)
$$ -1 -1 -1 -1 -1 -1 -1 -1 -1 -1
$$ ##$GCubeProcDevice= (0..1)
$$ </dev/bbu/gproc9.7> <no>
$$ ##$GCubeRtdDevice= (0..1)
$$ </dev/bbu/rtd9.4> <no>
$$ ##$GCubeSeqDevice= (0..1)
$$ <> <>
$$ ##$GCubeSpfAddr= (0..63)
$$ -1 -1 -1 -1 -1 -1 -1 -1 -1 -1 -1 -1 -1 -1 -1 -1 -1 -1 -1 -1 -1 -1 -1 -1
$$ -1 -1 -1 -1 -1 -1 -1 -1 -1 -1 -1 -1 -1 -1 -1 -1 -1 -1 -1 -1 -1 -1 -1 -1
$$ -1 -1 -1 -1 -1 -1 -1 -1 -1 -1 -1 -1 -1 -1 -1 -1
$$ ##$GRADRES= 1
$$ ##$Gctu2Eth= <no>
$$ ##$GcubeSaCtrEth= <no>
$$ ##$GradAmpMaxCurX= (0..10)
$$ 0 0 0 0 0 0 0 0 0 0 0
$$ ##$GradAmpMaxCurY= (0..10)
$$ 0 0 0 0 0 0 0 0 0 0 0
$$ ##$GradAmpMaxCurZ= (0..10)
$$ 9.99999904632568 0 0 0 0 0 0 0 0 0 0
$$ ##$GradAmpName= (0..9)
$$ <GAB in BSMS> <> <> <> <> <> <> <> <> <>
$$ ##$GradAmpPN= (0..9)
$$ <> <> <> <> <> <> <> <> <> <>
$$ ##$GradAmpSN= (0..9)
$$ <> <> <> <> <> <> <> <> <> <>
$$ ##$GradAmpType= (0..10)
$$ 2 0 0 0 0 0 0 0 0 0 0
$$ ##$GradPowClkTime= (0..9)
$$ 0 0 0 0 0 0 0 0 0 0
$$ ##$GradPowIcw= (0..9)
$$ 0 0 0 0 0 0 0 0 0 0
$$ ##$GradPowImax= (0..9)
$$ 0 0 0 0 0 0 0 0 0 0
$$ ##$GradPowType= (0..9)
$$ 0 0 0 0 0 0 0 0 0 0
$$ ##$GradPowVmax= (0..9)
$$ 0 0 0 0 0 0 0 0 0 0
$$ ##$HpprCoverType= 2
$$ ##$LDUETH= <no>
$$ ##$LOCKCONF= <DLM>
$$ ##$LOCSWID= 0
$$ ##$LOCSWIF= 0
$$ ##$Location= <>
$$ ##$LtMasEth= <no>
$$ ##$LtMasType= 0
$$ ##$MAS= 0
$$ ##$MASETIME= 10
$$ ##$MASITIME= 10
$$ ##$MAS_CT= 5
$$ ##$MAS_SG= 0
$$ ##$MAS_TO= 0
$$ ##$MagnCoilPnSn= <BZH 425'600'70H>
$$ ##$MagnDewarPnSn= <D325'54-9636>
$$ ##$MagnetPolarity= 1
$$ ##$MasEth= <no>
$$ ##$MwscuEth= <no>
$$ ##$MwscuPort= <no>
$$ ##$NAMPD= (0..32)
$$ <> <HPLNA 19F1H> <2H> <XBB19F 2HP> <13C> <15N> <31P> <> <> <> <> <> <>
$$ <> <> <> <> <> <> <> <> <> <> <> <> <> <> <> <> <> <> <> <>
$$ ##$NFCU= 4
$$ ##$NRCU= 4
$$ ##$NSGU= 4
$$ ##$NumActDetuneCtr= 0
$$ ##$NumVpu= 0
$$ ##$OrderNo= <10254970>
$$ ##$POWCHK= yes
$$ ##$PRAMD1= (0..7)
$$ 6 0 0 1610612736 0 0 0 0
$$ ##$PRAMD10= (0..7)
$$ 0 0 0 0 0 0 0 0
$$ ##$PRAMD11= (0..7)
$$ 0 0 0 0 0 0 0 0
$$ ##$PRAMD12= (0..7)
$$ 0 0 0 0 0 0 0 0
$$ ##$PRAMD13= (0..7)
$$ 0 0 0 0 0 0 0 0
$$ ##$PRAMD14= (0..7)
$$ 0 0 0 0 0 0 0 0
$$ ##$PRAMD15= (0..7)
$$ 0 0 0 0 0 0 0 0
$$ ##$PRAMD16= (0..7)
$$ 0 0 0 0 0 0 0 0
$$ ##$PRAMD17= (0..7)
$$ 0 0 0 0 0 0 0 0
$$ ##$PRAMD18= (0..7)
$$ 0 0 0 0 0 0 0 0
$$ ##$PRAMD19= (0..7)
$$ 0 0 0 0 0 0 0 0
$$ ##$PRAMD2= (0..7)
$$ 0 1048576 0 536870912 0 1048576 0 536870912
$$ ##$PRAMD20= (0..7)
$$ 0 0 0 0 0 0 0 0
$$ ##$PRAMD21= (0..7)
$$ 0 0 0 0 0 0 0 0
$$ ##$PRAMD22= (0..7)
$$ 0 0 0 0 0 0 0 0
$$ ##$PRAMD23= (0..7)
$$ 0 0 0 0 0 0 0 0
$$ ##$PRAMD24= (0..7)
$$ 0 0 0 0 0 0 0 0
$$ ##$PRAMD25= (0..7)
$$ 0 0 0 0 0 0 0 0
$$ ##$PRAMD26= (0..7)
$$ 0 0 0 0 0 0 0 0
$$ ##$PRAMD27= (0..7)
$$ 0 0 0 0 0 0 0 0
$$ ##$PRAMD28= (0..7)
$$ 0 0 0 0 0 0 0 0
$$ ##$PRAMD29= (0..7)
$$ 0 0 0 0 0 0 0 0
$$ ##$PRAMD3= (0..7)
$$ 2147483644 2147483647 2147483647 603979775 0 0 0 0
$$ ##$PRAMD30= (0..7)
$$ 0 0 0 0 0 0 0 0
$$ ##$PRAMD31= (0..7)
$$ 0 0 0 0 0 0 0 0
$$ ##$PRAMD32= (0..7)
$$ 0 0 0 0 0 0 0 0
$$ ##$PRAMD4= (0..7)
$$ 16777216 0 0 536870912 0 0 0 0
$$ ##$PRAMD5= (0..7)
$$ 0 0 4 536870912 0 0 0 0
$$ ##$PRAMD6= (0..7)
$$ 64 0 0 536870912 0 0 0 0
$$ ##$PRAMD7= (0..7)
$$ 0 0 0 0 0 0 0 0
$$ ##$PRAMD8= (0..7)
$$ 0 0 0 0 0 0 0 0
$$ ##$PRAMD9= (0..7)
$$ 0 0 0 0 0 0 0 0
$$ ##$PRAMLED= (0..1)
$$ 0 0
$$ ##$PRAMPTP= 1
$$ ##$PREEMPTYPE= 0
$$ ##$PREREC= (0..31)
$$ 1 1 2 2 3 4 0 0 0 0 0 0 0 0 0 0 0 0 0 0 0 0 0 0 0 0 0 0 0 0 0 0
$$ ##$PTSFMX= (0..23)
$$ 1290 1290 1290 1290 0 0 0 0 0 0 0 0 0 0 0 0 0 0 0 0 0 0 0 0
$$ ##$PULCHK= no
$$ ##$PduEth= (0..7)
$$ <192.168.99.99> <no> <no> <no> <no> <no> <no> <no>
$$ ##$PramDutyCycPerc= (0..31)
$$ 4 2 2 2 2 2 0 0 0 0 0 0 0 0 0 0 0 0 0 0 0 0 0 0 0 0 0 0 0 0 0 0
$$ ##$PramPPowNucW1= (0..127)
$$ <> <> <> <> <> <> <> <> <> <> <> <> <> <> <> <> <> <> <> <> <> <> <> <>
$$ <> <> <> <> <> <> <> <> <> <> <> <> <> <> <> <> <> <> <> <> <> <> <> <>
$$ <> <> <> <> <> <> <> <> <> <> <> <> <> <> <> <> <> <> <> <> <> <> <> <>
$$ <> <> <> <> <> <> <> <> <> <> <> <> <> <> <> <> <> <> <> <> <> <> <> <>
$$ <> <> <> <> <> <> <> <> <> <> <> <> <> <> <> <> <> <> <> <> <> <> <> <>
$$ <> <> <> <> <> <> <> <>
$$ ##$PramPPowNucW10= (0..127)
$$ <> <> <> <> <> <> <> <> <> <> <> <> <> <> <> <> <> <> <> <> <> <> <> <>
$$ <> <> <> <> <> <> <> <> <> <> <> <> <> <> <> <> <> <> <> <> <> <> <> <>
$$ <> <> <> <> <> <> <> <> <> <> <> <> <> <> <> <> <> <> <> <> <> <> <> <>
$$ <> <> <> <> <> <> <> <> <> <> <> <> <> <> <> <> <> <> <> <> <> <> <> <>
$$ <> <> <> <> <> <> <> <> <> <> <> <> <> <> <> <> <> <> <> <> <> <> <> <>
$$ <> <> <> <> <> <> <> <>
$$ ##$PramPPowNucW11= (0..127)
$$ <> <> <> <> <> <> <> <> <> <> <> <> <> <> <> <> <> <> <> <> <> <> <> <>
$$ <> <> <> <> <> <> <> <> <> <> <> <> <> <> <> <> <> <> <> <> <> <> <> <>
$$ <> <> <> <> <> <> <> <> <> <> <> <> <> <> <> <> <> <> <> <> <> <> <> <>
$$ <> <> <> <> <> <> <> <> <> <> <> <> <> <> <> <> <> <> <> <> <> <> <> <>
$$ <> <> <> <> <> <> <> <> <> <> <> <> <> <> <> <> <> <> <> <> <> <> <> <>
$$ <> <> <> <> <> <> <> <>
$$ ##$PramPPowNucW12= (0..127)
$$ <> <> <> <> <> <> <> <> <> <> <> <> <> <> <> <> <> <> <> <> <> <> <> <>
$$ <> <> <> <> <> <> <> <> <> <> <> <> <> <> <> <> <> <> <> <> <> <> <> <>
$$ <> <> <> <> <> <> <> <> <> <> <> <> <> <> <> <> <> <> <> <> <> <> <> <>
$$ <> <> <> <> <> <> <> <> <> <> <> <> <> <> <> <> <> <> <> <> <> <> <> <>
$$ <> <> <> <> <> <> <> <> <> <> <> <> <> <> <> <> <> <> <> <> <> <> <> <>
$$ <> <> <> <> <> <> <> <>
$$ ##$PramPPowNucW13= (0..127)
$$ <> <> <> <> <> <> <> <> <> <> <> <> <> <> <> <> <> <> <> <> <> <> <> <>
$$ <> <> <> <> <> <> <> <> <> <> <> <> <> <> <> <> <> <> <> <> <> <> <> <>
$$ <> <> <> <> <> <> <> <> <> <> <> <> <> <> <> <> <> <> <> <> <> <> <> <>
$$ <> <> <> <> <> <> <> <> <> <> <> <> <> <> <> <> <> <> <> <> <> <> <> <>
$$ <> <> <> <> <> <> <> <> <> <> <> <> <> <> <> <> <> <> <> <> <> <> <> <>
$$ <> <> <> <> <> <> <> <>
$$ ##$PramPPowNucW14= (0..127)
$$ <> <> <> <> <> <> <> <> <> <> <> <> <> <> <> <> <> <> <> <> <> <> <> <>
$$ <> <> <> <> <> <> <> <> <> <> <> <> <> <> <> <> <> <> <> <> <> <> <> <>
$$ <> <> <> <> <> <> <> <> <> <> <> <> <> <> <> <> <> <> <> <> <> <> <> <>
$$ <> <> <> <> <> <> <> <> <> <> <> <> <> <> <> <> <> <> <> <> <> <> <> <>
$$ <> <> <> <> <> <> <> <> <> <> <> <> <> <> <> <> <> <> <> <> <> <> <> <>
$$ <> <> <> <> <> <> <> <>
$$ ##$PramPPowNucW15= (0..127)
$$ <> <> <> <> <> <> <> <> <> <> <> <> <> <> <> <> <> <> <> <> <> <> <> <>
$$ <> <> <> <> <> <> <> <> <> <> <> <> <> <> <> <> <> <> <> <> <> <> <> <>
$$ <> <> <> <> <> <> <> <> <> <> <> <> <> <> <> <> <> <> <> <> <> <> <> <>
$$ <> <> <> <> <> <> <> <> <> <> <> <> <> <> <> <> <> <> <> <> <> <> <> <>
$$ <> <> <> <> <> <> <> <> <> <> <> <> <> <> <> <> <> <> <> <> <> <> <> <>
$$ <> <> <> <> <> <> <> <>
$$ ##$PramPPowNucW16= (0..127)
$$ <> <> <> <> <> <> <> <> <> <> <> <> <> <> <> <> <> <> <> <> <> <> <> <>
$$ <> <> <> <> <> <> <> <> <> <> <> <> <> <> <> <> <> <> <> <> <> <> <> <>
$$ <> <> <> <> <> <> <> <> <> <> <> <> <> <> <> <> <> <> <> <> <> <> <> <>
$$ <> <> <> <> <> <> <> <> <> <> <> <> <> <> <> <> <> <> <> <> <> <> <> <>
$$ <> <> <> <> <> <> <> <> <> <> <> <> <> <> <> <> <> <> <> <> <> <> <> <>
$$ <> <> <> <> <> <> <> <>
$$ ##$PramPPowNucW17= (0..127)
$$ <> <> <> <> <> <> <> <> <> <> <> <> <> <> <> <> <> <> <> <> <> <> <> <>
$$ <> <> <> <> <> <> <> <> <> <> <> <> <> <> <> <> <> <> <> <> <> <> <> <>
$$ <> <> <> <> <> <> <> <> <> <> <> <> <> <> <> <> <> <> <> <> <> <> <> <>
$$ <> <> <> <> <> <> <> <> <> <> <> <> <> <> <> <> <> <> <> <> <> <> <> <>
$$ <> <> <> <> <> <> <> <> <> <> <> <> <> <> <> <> <> <> <> <> <> <> <> <>
$$ <> <> <> <> <> <> <> <>
$$ ##$PramPPowNucW18= (0..127)
$$ <> <> <> <> <> <> <> <> <> <> <> <> <> <> <> <> <> <> <> <> <> <> <> <>
$$ <> <> <> <> <> <> <> <> <> <> <> <> <> <> <> <> <> <> <> <> <> <> <> <>
$$ <> <> <> <> <> <> <> <> <> <> <> <> <> <> <> <> <> <> <> <> <> <> <> <>
$$ <> <> <> <> <> <> <> <> <> <> <> <> <> <> <> <> <> <> <> <> <> <> <> <>
$$ <> <> <> <> <> <> <> <> <> <> <> <> <> <> <> <> <> <> <> <> <> <> <> <>
$$ <> <> <> <> <> <> <> <>
$$ ##$PramPPowNucW19= (0..127)
$$ <> <> <> <> <> <> <> <> <> <> <> <> <> <> <> <> <> <> <> <> <> <> <> <>
$$ <> <> <> <> <> <> <> <> <> <> <> <> <> <> <> <> <> <> <> <> <> <> <> <>
$$ <> <> <> <> <> <> <> <> <> <> <> <> <> <> <> <> <> <> <> <> <> <> <> <>
$$ <> <> <> <> <> <> <> <> <> <> <> <> <> <> <> <> <> <> <> <> <> <> <> <>
$$ <> <> <> <> <> <> <> <> <> <> <> <> <> <> <> <> <> <> <> <> <> <> <> <>
$$ <> <> <> <> <> <> <> <>
$$ ##$PramPPowNucW2= (0..127)
$$ <> <> <> <> <> <> <> <> <> <> <> <> <> <> <> <> <> <> <> <> <> <> <> <>
$$ <> <> <> <> <> <> <> <> <> <> <> <> <> <> <> <> <> <> <> <> <> <> <> <>
$$ <> <> <> <> <> <> <> <> <> <> <> <> <> <> <> <> <> <> <> <> <> <> <> <>
$$ <> <> <> <> <> <> <> <> <> <> <> <> <> <> <> <> <> <> <> <> <> <> <> <>
$$ <> <> <> <> <> <> <> <> <> <> <> <> <> <> <> <> <> <> <> <> <> <> <> <>
$$ <> <> <> <> <> <> <> <>
$$ ##$PramPPowNucW20= (0..127)
$$ <> <> <> <> <> <> <> <> <> <> <> <> <> <> <> <> <> <> <> <> <> <> <> <>
$$ <> <> <> <> <> <> <> <> <> <> <> <> <> <> <> <> <> <> <> <> <> <> <> <>
$$ <> <> <> <> <> <> <> <> <> <> <> <> <> <> <> <> <> <> <> <> <> <> <> <>
$$ <> <> <> <> <> <> <> <> <> <> <> <> <> <> <> <> <> <> <> <> <> <> <> <>
$$ <> <> <> <> <> <> <> <> <> <> <> <> <> <> <> <> <> <> <> <> <> <> <> <>
$$ <> <> <> <> <> <> <> <>
$$ ##$PramPPowNucW21= (0..127)
$$ <> <> <> <> <> <> <> <> <> <> <> <> <> <> <> <> <> <> <> <> <> <> <> <>
$$ <> <> <> <> <> <> <> <> <> <> <> <> <> <> <> <> <> <> <> <> <> <> <> <>
$$ <> <> <> <> <> <> <> <> <> <> <> <> <> <> <> <> <> <> <> <> <> <> <> <>
$$ <> <> <> <> <> <> <> <> <> <> <> <> <> <> <> <> <> <> <> <> <> <> <> <>
$$ <> <> <> <> <> <> <> <> <> <> <> <> <> <> <> <> <> <> <> <> <> <> <> <>
$$ <> <> <> <> <> <> <> <>
$$ ##$PramPPowNucW22= (0..127)
$$ <> <> <> <> <> <> <> <> <> <> <> <> <> <> <> <> <> <> <> <> <> <> <> <>
$$ <> <> <> <> <> <> <> <> <> <> <> <> <> <> <> <> <> <> <> <> <> <> <> <>
$$ <> <> <> <> <> <> <> <> <> <> <> <> <> <> <> <> <> <> <> <> <> <> <> <>
$$ <> <> <> <> <> <> <> <> <> <> <> <> <> <> <> <> <> <> <> <> <> <> <> <>
$$ <> <> <> <> <> <> <> <> <> <> <> <> <> <> <> <> <> <> <> <> <> <> <> <>
$$ <> <> <> <> <> <> <> <>
$$ ##$PramPPowNucW23= (0..127)
$$ <> <> <> <> <> <> <> <> <> <> <> <> <> <> <> <> <> <> <> <> <> <> <> <>
$$ <> <> <> <> <> <> <> <> <> <> <> <> <> <> <> <> <> <> <> <> <> <> <> <>
$$ <> <> <> <> <> <> <> <> <> <> <> <> <> <> <> <> <> <> <> <> <> <> <> <>
$$ <> <> <> <> <> <> <> <> <> <> <> <> <> <> <> <> <> <> <> <> <> <> <> <>
$$ <> <> <> <> <> <> <> <> <> <> <> <> <> <> <> <> <> <> <> <> <> <> <> <>
$$ <> <> <> <> <> <> <> <>
$$ ##$PramPPowNucW24= (0..127)
$$ <> <> <> <> <> <> <> <> <> <> <> <> <> <> <> <> <> <> <> <> <> <> <> <>
$$ <> <> <> <> <> <> <> <> <> <> <> <> <> <> <> <> <> <> <> <> <> <> <> <>
$$ <> <> <> <> <> <> <> <> <> <> <> <> <> <> <> <> <> <> <> <> <> <> <> <>
$$ <> <> <> <> <> <> <> <> <> <> <> <> <> <> <> <> <> <> <> <> <> <> <> <>
$$ <> <> <> <> <> <> <> <> <> <> <> <> <> <> <> <> <> <> <> <> <> <> <> <>
$$ <> <> <> <> <> <> <> <>
$$ ##$PramPPowNucW25= (0..127)
$$ <> <> <> <> <> <> <> <> <> <> <> <> <> <> <> <> <> <> <> <> <> <> <> <>
$$ <> <> <> <> <> <> <> <> <> <> <> <> <> <> <> <> <> <> <> <> <> <> <> <>
$$ <> <> <> <> <> <> <> <> <> <> <> <> <> <> <> <> <> <> <> <> <> <> <> <>
$$ <> <> <> <> <> <> <> <> <> <> <> <> <> <> <> <> <> <> <> <> <> <> <> <>
$$ <> <> <> <> <> <> <> <> <> <> <> <> <> <> <> <> <> <> <> <> <> <> <> <>
$$ <> <> <> <> <> <> <> <>
$$ ##$PramPPowNucW26= (0..127)
$$ <> <> <> <> <> <> <> <> <> <> <> <> <> <> <> <> <> <> <> <> <> <> <> <>
$$ <> <> <> <> <> <> <> <> <> <> <> <> <> <> <> <> <> <> <> <> <> <> <> <>
$$ <> <> <> <> <> <> <> <> <> <> <> <> <> <> <> <> <> <> <> <> <> <> <> <>
$$ <> <> <> <> <> <> <> <> <> <> <> <> <> <> <> <> <> <> <> <> <> <> <> <>
$$ <> <> <> <> <> <> <> <> <> <> <> <> <> <> <> <> <> <> <> <> <> <> <> <>
$$ <> <> <> <> <> <> <> <>
$$ ##$PramPPowNucW27= (0..127)
$$ <> <> <> <> <> <> <> <> <> <> <> <> <> <> <> <> <> <> <> <> <> <> <> <>
$$ <> <> <> <> <> <> <> <> <> <> <> <> <> <> <> <> <> <> <> <> <> <> <> <>
$$ <> <> <> <> <> <> <> <> <> <> <> <> <> <> <> <> <> <> <> <> <> <> <> <>
$$ <> <> <> <> <> <> <> <> <> <> <> <> <> <> <> <> <> <> <> <> <> <> <> <>
$$ <> <> <> <> <> <> <> <> <> <> <> <> <> <> <> <> <> <> <> <> <> <> <> <>
$$ <> <> <> <> <> <> <> <>
$$ ##$PramPPowNucW28= (0..127)
$$ <> <> <> <> <> <> <> <> <> <> <> <> <> <> <> <> <> <> <> <> <> <> <> <>
$$ <> <> <> <> <> <> <> <> <> <> <> <> <> <> <> <> <> <> <> <> <> <> <> <>
$$ <> <> <> <> <> <> <> <> <> <> <> <> <> <> <> <> <> <> <> <> <> <> <> <>
$$ <> <> <> <> <> <> <> <> <> <> <> <> <> <> <> <> <> <> <> <> <> <> <> <>
$$ <> <> <> <> <> <> <> <> <> <> <> <> <> <> <> <> <> <> <> <> <> <> <> <>
$$ <> <> <> <> <> <> <> <>
$$ ##$PramPPowNucW29= (0..127)
$$ <> <> <> <> <> <> <> <> <> <> <> <> <> <> <> <> <> <> <> <> <> <> <> <>
$$ <> <> <> <> <> <> <> <> <> <> <> <> <> <> <> <> <> <> <> <> <> <> <> <>
$$ <> <> <> <> <> <> <> <> <> <> <> <> <> <> <> <> <> <> <> <> <> <> <> <>
$$ <> <> <> <> <> <> <> <> <> <> <> <> <> <> <> <> <> <> <> <> <> <> <> <>
$$ <> <> <> <> <> <> <> <> <> <> <> <> <> <> <> <> <> <> <> <> <> <> <> <>
$$ <> <> <> <> <> <> <> <>
$$ ##$PramPPowNucW3= (0..127)
$$ <> <> <> <> <> <> <> <> <> <> <> <> <> <> <> <> <> <> <> <> <> <> <> <>
$$ <> <> <> <> <> <> <> <> <> <> <> <> <> <> <> <> <> <> <> <> <> <> <> <>
$$ <> <> <> <> <> <> <> <> <> <> <> <> <> <> <> <> <> <> <> <> <> <> <> <>
$$ <> <> <> <> <> <> <> <> <> <> <> <> <> <> <> <> <> <> <> <> <> <> <> <>
$$ <> <> <> <> <> <> <> <> <> <> <> <> <> <> <> <> <> <> <> <> <> <> <> <>
$$ <> <> <> <> <> <> <> <>
$$ ##$PramPPowNucW30= (0..127)
$$ <> <> <> <> <> <> <> <> <> <> <> <> <> <> <> <> <> <> <> <> <> <> <> <>
$$ <> <> <> <> <> <> <> <> <> <> <> <> <> <> <> <> <> <> <> <> <> <> <> <>
$$ <> <> <> <> <> <> <> <> <> <> <> <> <> <> <> <> <> <> <> <> <> <> <> <>
$$ <> <> <> <> <> <> <> <> <> <> <> <> <> <> <> <> <> <> <> <> <> <> <> <>
$$ <> <> <> <> <> <> <> <> <> <> <> <> <> <> <> <> <> <> <> <> <> <> <> <>
$$ <> <> <> <> <> <> <> <>
$$ ##$PramPPowNucW31= (0..127)
$$ <> <> <> <> <> <> <> <> <> <> <> <> <> <> <> <> <> <> <> <> <> <> <> <>
$$ <> <> <> <> <> <> <> <> <> <> <> <> <> <> <> <> <> <> <> <> <> <> <> <>
$$ <> <> <> <> <> <> <> <> <> <> <> <> <> <> <> <> <> <> <> <> <> <> <> <>
$$ <> <> <> <> <> <> <> <> <> <> <> <> <> <> <> <> <> <> <> <> <> <> <> <>
$$ <> <> <> <> <> <> <> <> <> <> <> <> <> <> <> <> <> <> <> <> <> <> <> <>
$$ <> <> <> <> <> <> <> <>
$$ ##$PramPPowNucW32= (0..127)
$$ <> <> <> <> <> <> <> <> <> <> <> <> <> <> <> <> <> <> <> <> <> <> <> <>
$$ <> <> <> <> <> <> <> <> <> <> <> <> <> <> <> <> <> <> <> <> <> <> <> <>
$$ <> <> <> <> <> <> <> <> <> <> <> <> <> <> <> <> <> <> <> <> <> <> <> <>
$$ <> <> <> <> <> <> <> <> <> <> <> <> <> <> <> <> <> <> <> <> <> <> <> <>
$$ <> <> <> <> <> <> <> <> <> <> <> <> <> <> <> <> <> <> <> <> <> <> <> <>
$$ <> <> <> <> <> <> <> <>
$$ ##$PramPPowNucW4= (0..127)
$$ <> <> <> <> <> <> <> <> <> <> <> <> <> <> <> <> <> <> <> <> <> <> <> <>
$$ <> <> <> <> <> <> <> <> <> <> <> <> <> <> <> <> <> <> <> <> <> <> <> <>
$$ <> <> <> <> <> <> <> <> <> <> <> <> <> <> <> <> <> <> <> <> <> <> <> <>
$$ <> <> <> <> <> <> <> <> <> <> <> <> <> <> <> <> <> <> <> <> <> <> <> <>
$$ <> <> <> <> <> <> <> <> <> <> <> <> <> <> <> <> <> <> <> <> <> <> <> <>
$$ <> <> <> <> <> <> <> <>
$$ ##$PramPPowNucW5= (0..127)
$$ <> <> <> <> <> <> <> <> <> <> <> <> <> <> <> <> <> <> <> <> <> <> <> <>
$$ <> <> <> <> <> <> <> <> <> <> <> <> <> <> <> <> <> <> <> <> <> <> <> <>
$$ <> <> <> <> <> <> <> <> <> <> <> <> <> <> <> <> <> <> <> <> <> <> <> <>
$$ <> <> <> <> <> <> <> <> <> <> <> <> <> <> <> <> <> <> <> <> <> <> <> <>
$$ <> <> <> <> <> <> <> <> <> <> <> <> <> <> <> <> <> <> <> <> <> <> <> <>
$$ <> <> <> <> <> <> <> <>
$$ ##$PramPPowNucW6= (0..127)
$$ <> <> <> <> <> <> <> <> <> <> <> <> <> <> <> <> <> <> <> <> <> <> <> <>
$$ <> <> <> <> <> <> <> <> <> <> <> <> <> <> <> <> <> <> <> <> <> <> <> <>
$$ <> <> <> <> <> <> <> <> <> <> <> <> <> <> <> <> <> <> <> <> <> <> <> <>
$$ <> <> <> <> <> <> <> <> <> <> <> <> <> <> <> <> <> <> <> <> <> <> <> <>
$$ <> <> <> <> <> <> <> <> <> <> <> <> <> <> <> <> <> <> <> <> <> <> <> <>
$$ <> <> <> <> <> <> <> <>
$$ ##$PramPPowNucW7= (0..127)
$$ <> <> <> <> <> <> <> <> <> <> <> <> <> <> <> <> <> <> <> <> <> <> <> <>
$$ <> <> <> <> <> <> <> <> <> <> <> <> <> <> <> <> <> <> <> <> <> <> <> <>
$$ <> <> <> <> <> <> <> <> <> <> <> <> <> <> <> <> <> <> <> <> <> <> <> <>
$$ <> <> <> <> <> <> <> <> <> <> <> <> <> <> <> <> <> <> <> <> <> <> <> <>
$$ <> <> <> <> <> <> <> <> <> <> <> <> <> <> <> <> <> <> <> <> <> <> <> <>
$$ <> <> <> <> <> <> <> <>
$$ ##$PramPPowNucW8= (0..127)
$$ <> <> <> <> <> <> <> <> <> <> <> <> <> <> <> <> <> <> <> <> <> <> <> <>
$$ <> <> <> <> <> <> <> <> <> <> <> <> <> <> <> <> <> <> <> <> <> <> <> <>
$$ <> <> <> <> <> <> <> <> <> <> <> <> <> <> <> <> <> <> <> <> <> <> <> <>
$$ <> <> <> <> <> <> <> <> <> <> <> <> <> <> <> <> <> <> <> <> <> <> <> <>
$$ <> <> <> <> <> <> <> <> <> <> <> <> <> <> <> <> <> <> <> <> <> <> <> <>
$$ <> <> <> <> <> <> <> <>
$$ ##$PramPPowNucW9= (0..127)
$$ <> <> <> <> <> <> <> <> <> <> <> <> <> <> <> <> <> <> <> <> <> <> <> <>
$$ <> <> <> <> <> <> <> <> <> <> <> <> <> <> <> <> <> <> <> <> <> <> <> <>
$$ <> <> <> <> <> <> <> <> <> <> <> <> <> <> <> <> <> <> <> <> <> <> <> <>
$$ <> <> <> <> <> <> <> <> <> <> <> <> <> <> <> <> <> <> <> <> <> <> <> <>
$$ <> <> <> <> <> <> <> <> <> <> <> <> <> <> <> <> <> <> <> <> <> <> <> <>
$$ <> <> <> <> <> <> <> <>
$$ ##$PramPeakPowerW= (0..31)
$$ 4000 500 500 500 500 500 0 0 0 0 0 0 0 0 0 0 0 0 0 0 0 0 0 0 0 0 0 0 0
$$ 0 0 0
$$ ##$PramPowerSwitch= (0..31)
$$ 0 0 0 0 0 0 0 0 0 0 0 0 0 0 0 0 0 0 0 0 0 0 0 0 0 0 0 0 0 0 0 0
$$ ##$PramPulWidthMs= (0..31)
$$ 10 0.1 0.1 0.1 0.1 0.1 0 0 0 0 0 0 0 0 0 0 0 0 0 0 0 0 0 0 0 0 0 0 0 0
$$ 0 0
$$ ##$PreampModBisDat= (0..31)
$$ 20170630 20170802 20170802 20170720 20170720 20170802 0 0 0 0 0 0 0 0 0
$$ 0 0 0 0 0 0 0 0 0 0 0 0 0 0 0 0 0
$$ ##$PreampModMulAtm= (0..31)
$$ 0 0 0 0 0 0 0 0 0 0 0 0 0 0 0 0 0 0 0 0 0 0 0 0 0 0 0 0 0 0 0 0
$$ ##$PreampModPN= (0..31)
$$ <Z103205> <Z003473> <Z105186> <Z003524> <Z003530> <Z102449> <> <> <> <>
$$ <> <> <> <> <> <> <> <> <> <> <> <> <> <> <> <> <> <> <> <> <> <>
$$ ##$PreampModSN= (0..31)
$$ <00894> <01641> <00245> <01174> <01055> <00231> <> <> <> <> <> <> <> <>
$$ <> <> <> <> <> <> <> <> <> <> <> <> <> <> <> <> <> <>
$$ ##$ProdigyEth= <no>
$$ ##$ProdigyFw= <no>
$$ ##$ProdigyPn= <no>
$$ ##$ProdigySn= <no>
$$ ##$RGTYPE= (0..31)
$$ 9 9 9 9 0 0 0 0 0 0 0 0 0 0 0 0 0 0 0 0 0 0 0 0 0 0 0 0 0 0 0 0
$$ ##$RG_max= (0..31)
$$ 101 101 101 101 -1 -1 -1 -1 -1 -1 -1 -1 -1 -1 -1 -1 -1 -1 -1 -1 -1 -1 -1
$$ -1 -1 -1 -1 -1 -1 -1 -1 -1
$$ ##$RG_min= (0..31)
$$ 0.25 0.25 0.25 0.25 -1 -1 -1 -1 -1 -1 -1 -1 -1 -1 -1 -1 -1 -1 -1 -1 -1
$$ -1 -1 -1 -1 -1 -1 -1 -1 -1 -1 -1
$$ ##$RG_tab1= (0..127)
$$ 0.25 0.28 0.32 0.35 0.4 0.44 0.5 0.56 0.64 0.7 0.8 0.89 1 1.12 1.28 1.4
$$ 1.6 1.78 2 2.25 2.56 2.8 3.2 3.56 4 4.5 5 5.6 6.35 7.12 8 9 10 11.3 12.7
$$ 14.2 16 18 20.2 22.6 25.4 28.5 32 36 40.3 45.2 50.8 57 64 71.8 80.6 90.5
$$ 101 -1 -1 -1 -1 -1 -1 -1 -1 -1 -1 -1 -1 -1 -1 -1 -1 -1 -1 -1 -1 -1 -1 -1
$$ -1 -1 -1 -1 -1 -1 -1 -1 -1 -1 -1 -1 -1 -1 -1 -1 -1 -1 -1 -1 -1 -1 -1 -1
$$ -1 -1 -1 -1 -1 -1 -1 -1 -1 -1 -1 -1 -1 -1 -1 -1 -1 -1 -1 -1 -1 -1 -1 -1
$$ -1 -1 -1 -1
$$ ##$RG_tab10= (0..127)
$$ -1 -1 -1 -1 -1 -1 -1 -1 -1 -1 -1 -1 -1 -1 -1 -1 -1 -1 -1 -1 -1 -1 -1 -1
$$ -1 -1 -1 -1 -1 -1 -1 -1 -1 -1 -1 -1 -1 -1 -1 -1 -1 -1 -1 -1 -1 -1 -1 -1
$$ -1 -1 -1 -1 -1 -1 -1 -1 -1 -1 -1 -1 -1 -1 -1 -1 -1 -1 -1 -1 -1 -1 -1 -1
$$ -1 -1 -1 -1 -1 -1 -1 -1 -1 -1 -1 -1 -1 -1 -1 -1 -1 -1 -1 -1 -1 -1 -1 -1
$$ -1 -1 -1 -1 -1 -1 -1 -1 -1 -1 -1 -1 -1 -1 -1 -1 -1 -1 -1 -1 -1 -1 -1 -1
$$ -1 -1 -1 -1 -1 -1 -1 -1
$$ ##$RG_tab11= (0..127)
$$ -1 -1 -1 -1 -1 -1 -1 -1 -1 -1 -1 -1 -1 -1 -1 -1 -1 -1 -1 -1 -1 -1 -1 -1
$$ -1 -1 -1 -1 -1 -1 -1 -1 -1 -1 -1 -1 -1 -1 -1 -1 -1 -1 -1 -1 -1 -1 -1 -1
$$ -1 -1 -1 -1 -1 -1 -1 -1 -1 -1 -1 -1 -1 -1 -1 -1 -1 -1 -1 -1 -1 -1 -1 -1
$$ -1 -1 -1 -1 -1 -1 -1 -1 -1 -1 -1 -1 -1 -1 -1 -1 -1 -1 -1 -1 -1 -1 -1 -1
$$ -1 -1 -1 -1 -1 -1 -1 -1 -1 -1 -1 -1 -1 -1 -1 -1 -1 -1 -1 -1 -1 -1 -1 -1
$$ -1 -1 -1 -1 -1 -1 -1 -1
$$ ##$RG_tab12= (0..127)
$$ -1 -1 -1 -1 -1 -1 -1 -1 -1 -1 -1 -1 -1 -1 -1 -1 -1 -1 -1 -1 -1 -1 -1 -1
$$ -1 -1 -1 -1 -1 -1 -1 -1 -1 -1 -1 -1 -1 -1 -1 -1 -1 -1 -1 -1 -1 -1 -1 -1
$$ -1 -1 -1 -1 -1 -1 -1 -1 -1 -1 -1 -1 -1 -1 -1 -1 -1 -1 -1 -1 -1 -1 -1 -1
$$ -1 -1 -1 -1 -1 -1 -1 -1 -1 -1 -1 -1 -1 -1 -1 -1 -1 -1 -1 -1 -1 -1 -1 -1
$$ -1 -1 -1 -1 -1 -1 -1 -1 -1 -1 -1 -1 -1 -1 -1 -1 -1 -1 -1 -1 -1 -1 -1 -1
$$ -1 -1 -1 -1 -1 -1 -1 -1
$$ ##$RG_tab13= (0..127)
$$ -1 -1 -1 -1 -1 -1 -1 -1 -1 -1 -1 -1 -1 -1 -1 -1 -1 -1 -1 -1 -1 -1 -1 -1
$$ -1 -1 -1 -1 -1 -1 -1 -1 -1 -1 -1 -1 -1 -1 -1 -1 -1 -1 -1 -1 -1 -1 -1 -1
$$ -1 -1 -1 -1 -1 -1 -1 -1 -1 -1 -1 -1 -1 -1 -1 -1 -1 -1 -1 -1 -1 -1 -1 -1
$$ -1 -1 -1 -1 -1 -1 -1 -1 -1 -1 -1 -1 -1 -1 -1 -1 -1 -1 -1 -1 -1 -1 -1 -1
$$ -1 -1 -1 -1 -1 -1 -1 -1 -1 -1 -1 -1 -1 -1 -1 -1 -1 -1 -1 -1 -1 -1 -1 -1
$$ -1 -1 -1 -1 -1 -1 -1 -1
$$ ##$RG_tab14= (0..127)
$$ -1 -1 -1 -1 -1 -1 -1 -1 -1 -1 -1 -1 -1 -1 -1 -1 -1 -1 -1 -1 -1 -1 -1 -1
$$ -1 -1 -1 -1 -1 -1 -1 -1 -1 -1 -1 -1 -1 -1 -1 -1 -1 -1 -1 -1 -1 -1 -1 -1
$$ -1 -1 -1 -1 -1 -1 -1 -1 -1 -1 -1 -1 -1 -1 -1 -1 -1 -1 -1 -1 -1 -1 -1 -1
$$ -1 -1 -1 -1 -1 -1 -1 -1 -1 -1 -1 -1 -1 -1 -1 -1 -1 -1 -1 -1 -1 -1 -1 -1
$$ -1 -1 -1 -1 -1 -1 -1 -1 -1 -1 -1 -1 -1 -1 -1 -1 -1 -1 -1 -1 -1 -1 -1 -1
$$ -1 -1 -1 -1 -1 -1 -1 -1
$$ ##$RG_tab15= (0..127)
$$ -1 -1 -1 -1 -1 -1 -1 -1 -1 -1 -1 -1 -1 -1 -1 -1 -1 -1 -1 -1 -1 -1 -1 -1
$$ -1 -1 -1 -1 -1 -1 -1 -1 -1 -1 -1 -1 -1 -1 -1 -1 -1 -1 -1 -1 -1 -1 -1 -1
$$ -1 -1 -1 -1 -1 -1 -1 -1 -1 -1 -1 -1 -1 -1 -1 -1 -1 -1 -1 -1 -1 -1 -1 -1
$$ -1 -1 -1 -1 -1 -1 -1 -1 -1 -1 -1 -1 -1 -1 -1 -1 -1 -1 -1 -1 -1 -1 -1 -1
$$ -1 -1 -1 -1 -1 -1 -1 -1 -1 -1 -1 -1 -1 -1 -1 -1 -1 -1 -1 -1 -1 -1 -1 -1
$$ -1 -1 -1 -1 -1 -1 -1 -1
$$ ##$RG_tab16= (0..127)
$$ -1 -1 -1 -1 -1 -1 -1 -1 -1 -1 -1 -1 -1 -1 -1 -1 -1 -1 -1 -1 -1 -1 -1 -1
$$ -1 -1 -1 -1 -1 -1 -1 -1 -1 -1 -1 -1 -1 -1 -1 -1 -1 -1 -1 -1 -1 -1 -1 -1
$$ -1 -1 -1 -1 -1 -1 -1 -1 -1 -1 -1 -1 -1 -1 -1 -1 -1 -1 -1 -1 -1 -1 -1 -1
$$ -1 -1 -1 -1 -1 -1 -1 -1 -1 -1 -1 -1 -1 -1 -1 -1 -1 -1 -1 -1 -1 -1 -1 -1
$$ -1 -1 -1 -1 -1 -1 -1 -1 -1 -1 -1 -1 -1 -1 -1 -1 -1 -1 -1 -1 -1 -1 -1 -1
$$ -1 -1 -1 -1 -1 -1 -1 -1
$$ ##$RG_tab17= (0..127)
$$ -1 -1 -1 -1 -1 -1 -1 -1 -1 -1 -1 -1 -1 -1 -1 -1 -1 -1 -1 -1 -1 -1 -1 -1
$$ -1 -1 -1 -1 -1 -1 -1 -1 -1 -1 -1 -1 -1 -1 -1 -1 -1 -1 -1 -1 -1 -1 -1 -1
$$ -1 -1 -1 -1 -1 -1 -1 -1 -1 -1 -1 -1 -1 -1 -1 -1 -1 -1 -1 -1 -1 -1 -1 -1
$$ -1 -1 -1 -1 -1 -1 -1 -1 -1 -1 -1 -1 -1 -1 -1 -1 -1 -1 -1 -1 -1 -1 -1 -1
$$ -1 -1 -1 -1 -1 -1 -1 -1 -1 -1 -1 -1 -1 -1 -1 -1 -1 -1 -1 -1 -1 -1 -1 -1
$$ -1 -1 -1 -1 -1 -1 -1 -1
$$ ##$RG_tab18= (0..127)
$$ -1 -1 -1 -1 -1 -1 -1 -1 -1 -1 -1 -1 -1 -1 -1 -1 -1 -1 -1 -1 -1 -1 -1 -1
$$ -1 -1 -1 -1 -1 -1 -1 -1 -1 -1 -1 -1 -1 -1 -1 -1 -1 -1 -1 -1 -1 -1 -1 -1
$$ -1 -1 -1 -1 -1 -1 -1 -1 -1 -1 -1 -1 -1 -1 -1 -1 -1 -1 -1 -1 -1 -1 -1 -1
$$ -1 -1 -1 -1 -1 -1 -1 -1 -1 -1 -1 -1 -1 -1 -1 -1 -1 -1 -1 -1 -1 -1 -1 -1
$$ -1 -1 -1 -1 -1 -1 -1 -1 -1 -1 -1 -1 -1 -1 -1 -1 -1 -1 -1 -1 -1 -1 -1 -1
$$ -1 -1 -1 -1 -1 -1 -1 -1
$$ ##$RG_tab19= (0..127)
$$ -1 -1 -1 -1 -1 -1 -1 -1 -1 -1 -1 -1 -1 -1 -1 -1 -1 -1 -1 -1 -1 -1 -1 -1
$$ -1 -1 -1 -1 -1 -1 -1 -1 -1 -1 -1 -1 -1 -1 -1 -1 -1 -1 -1 -1 -1 -1 -1 -1
$$ -1 -1 -1 -1 -1 -1 -1 -1 -1 -1 -1 -1 -1 -1 -1 -1 -1 -1 -1 -1 -1 -1 -1 -1
$$ -1 -1 -1 -1 -1 -1 -1 -1 -1 -1 -1 -1 -1 -1 -1 -1 -1 -1 -1 -1 -1 -1 -1 -1
$$ -1 -1 -1 -1 -1 -1 -1 -1 -1 -1 -1 -1 -1 -1 -1 -1 -1 -1 -1 -1 -1 -1 -1 -1
$$ -1 -1 -1 -1 -1 -1 -1 -1
$$ ##$RG_tab2= (0..127)
$$ 0.25 0.28 0.32 0.35 0.4 0.44 0.5 0.56 0.64 0.7 0.8 0.89 1 1.12 1.28 1.4
$$ 1.6 1.78 2 2.25 2.56 2.8 3.2 3.56 4 4.5 5 5.6 6.35 7.12 8 9 10 11.3 12.7
$$ 14.2 16 18 20.2 22.6 25.4 28.5 32 36 40.3 45.2 50.8 57 64 71.8 80.6 90.5
$$ 101 -1 -1 -1 -1 -1 -1 -1 -1 -1 -1 -1 -1 -1 -1 -1 -1 -1 -1 -1 -1 -1 -1 -1
$$ -1 -1 -1 -1 -1 -1 -1 -1 -1 -1 -1 -1 -1 -1 -1 -1 -1 -1 -1 -1 -1 -1 -1 -1
$$ -1 -1 -1 -1 -1 -1 -1 -1 -1 -1 -1 -1 -1 -1 -1 -1 -1 -1 -1 -1 -1 -1 -1 -1
$$ -1 -1 -1 -1
$$ ##$RG_tab20= (0..127)
$$ -1 -1 -1 -1 -1 -1 -1 -1 -1 -1 -1 -1 -1 -1 -1 -1 -1 -1 -1 -1 -1 -1 -1 -1
$$ -1 -1 -1 -1 -1 -1 -1 -1 -1 -1 -1 -1 -1 -1 -1 -1 -1 -1 -1 -1 -1 -1 -1 -1
$$ -1 -1 -1 -1 -1 -1 -1 -1 -1 -1 -1 -1 -1 -1 -1 -1 -1 -1 -1 -1 -1 -1 -1 -1
$$ -1 -1 -1 -1 -1 -1 -1 -1 -1 -1 -1 -1 -1 -1 -1 -1 -1 -1 -1 -1 -1 -1 -1 -1
$$ -1 -1 -1 -1 -1 -1 -1 -1 -1 -1 -1 -1 -1 -1 -1 -1 -1 -1 -1 -1 -1 -1 -1 -1
$$ -1 -1 -1 -1 -1 -1 -1 -1
$$ ##$RG_tab21= (0..127)
$$ -1 -1 -1 -1 -1 -1 -1 -1 -1 -1 -1 -1 -1 -1 -1 -1 -1 -1 -1 -1 -1 -1 -1 -1
$$ -1 -1 -1 -1 -1 -1 -1 -1 -1 -1 -1 -1 -1 -1 -1 -1 -1 -1 -1 -1 -1 -1 -1 -1
$$ -1 -1 -1 -1 -1 -1 -1 -1 -1 -1 -1 -1 -1 -1 -1 -1 -1 -1 -1 -1 -1 -1 -1 -1
$$ -1 -1 -1 -1 -1 -1 -1 -1 -1 -1 -1 -1 -1 -1 -1 -1 -1 -1 -1 -1 -1 -1 -1 -1
$$ -1 -1 -1 -1 -1 -1 -1 -1 -1 -1 -1 -1 -1 -1 -1 -1 -1 -1 -1 -1 -1 -1 -1 -1
$$ -1 -1 -1 -1 -1 -1 -1 -1
$$ ##$RG_tab22= (0..127)
$$ -1 -1 -1 -1 -1 -1 -1 -1 -1 -1 -1 -1 -1 -1 -1 -1 -1 -1 -1 -1 -1 -1 -1 -1
$$ -1 -1 -1 -1 -1 -1 -1 -1 -1 -1 -1 -1 -1 -1 -1 -1 -1 -1 -1 -1 -1 -1 -1 -1
$$ -1 -1 -1 -1 -1 -1 -1 -1 -1 -1 -1 -1 -1 -1 -1 -1 -1 -1 -1 -1 -1 -1 -1 -1
$$ -1 -1 -1 -1 -1 -1 -1 -1 -1 -1 -1 -1 -1 -1 -1 -1 -1 -1 -1 -1 -1 -1 -1 -1
$$ -1 -1 -1 -1 -1 -1 -1 -1 -1 -1 -1 -1 -1 -1 -1 -1 -1 -1 -1 -1 -1 -1 -1 -1
$$ -1 -1 -1 -1 -1 -1 -1 -1
$$ ##$RG_tab23= (0..127)
$$ -1 -1 -1 -1 -1 -1 -1 -1 -1 -1 -1 -1 -1 -1 -1 -1 -1 -1 -1 -1 -1 -1 -1 -1
$$ -1 -1 -1 -1 -1 -1 -1 -1 -1 -1 -1 -1 -1 -1 -1 -1 -1 -1 -1 -1 -1 -1 -1 -1
$$ -1 -1 -1 -1 -1 -1 -1 -1 -1 -1 -1 -1 -1 -1 -1 -1 -1 -1 -1 -1 -1 -1 -1 -1
$$ -1 -1 -1 -1 -1 -1 -1 -1 -1 -1 -1 -1 -1 -1 -1 -1 -1 -1 -1 -1 -1 -1 -1 -1
$$ -1 -1 -1 -1 -1 -1 -1 -1 -1 -1 -1 -1 -1 -1 -1 -1 -1 -1 -1 -1 -1 -1 -1 -1
$$ -1 -1 -1 -1 -1 -1 -1 -1
$$ ##$RG_tab24= (0..127)
$$ -1 -1 -1 -1 -1 -1 -1 -1 -1 -1 -1 -1 -1 -1 -1 -1 -1 -1 -1 -1 -1 -1 -1 -1
$$ -1 -1 -1 -1 -1 -1 -1 -1 -1 -1 -1 -1 -1 -1 -1 -1 -1 -1 -1 -1 -1 -1 -1 -1
$$ -1 -1 -1 -1 -1 -1 -1 -1 -1 -1 -1 -1 -1 -1 -1 -1 -1 -1 -1 -1 -1 -1 -1 -1
$$ -1 -1 -1 -1 -1 -1 -1 -1 -1 -1 -1 -1 -1 -1 -1 -1 -1 -1 -1 -1 -1 -1 -1 -1
$$ -1 -1 -1 -1 -1 -1 -1 -1 -1 -1 -1 -1 -1 -1 -1 -1 -1 -1 -1 -1 -1 -1 -1 -1
$$ -1 -1 -1 -1 -1 -1 -1 -1
$$ ##$RG_tab3= (0..127)
$$ 0.25 0.28 0.32 0.35 0.4 0.44 0.5 0.56 0.64 0.7 0.8 0.89 1 1.12 1.28 1.4
$$ 1.6 1.78 2 2.25 2.56 2.8 3.2 3.56 4 4.5 5 5.6 6.35 7.12 8 9 10 11.3 12.7
$$ 14.2 16 18 20.2 22.6 25.4 28.5 32 36 40.3 45.2 50.8 57 64 71.8 80.6 90.5
$$ 101 -1 -1 -1 -1 -1 -1 -1 -1 -1 -1 -1 -1 -1 -1 -1 -1 -1 -1 -1 -1 -1 -1 -1
$$ -1 -1 -1 -1 -1 -1 -1 -1 -1 -1 -1 -1 -1 -1 -1 -1 -1 -1 -1 -1 -1 -1 -1 -1
$$ -1 -1 -1 -1 -1 -1 -1 -1 -1 -1 -1 -1 -1 -1 -1 -1 -1 -1 -1 -1 -1 -1 -1 -1
$$ -1 -1 -1 -1
$$ ##$RG_tab4= (0..127)
$$ 0.25 0.28 0.32 0.35 0.4 0.44 0.5 0.56 0.64 0.7 0.8 0.89 1 1.12 1.28 1.4
$$ 1.6 1.78 2 2.25 2.56 2.8 3.2 3.56 4 4.5 5 5.6 6.35 7.12 8 9 10 11.3 12.7
$$ 14.2 16 18 20.2 22.6 25.4 28.5 32 36 40.3 45.2 50.8 57 64 71.8 80.6 90.5
$$ 101 -1 -1 -1 -1 -1 -1 -1 -1 -1 -1 -1 -1 -1 -1 -1 -1 -1 -1 -1 -1 -1 -1 -1
$$ -1 -1 -1 -1 -1 -1 -1 -1 -1 -1 -1 -1 -1 -1 -1 -1 -1 -1 -1 -1 -1 -1 -1 -1
$$ -1 -1 -1 -1 -1 -1 -1 -1 -1 -1 -1 -1 -1 -1 -1 -1 -1 -1 -1 -1 -1 -1 -1 -1
$$ -1 -1 -1 -1
$$ ##$RG_tab5= (0..127)
$$ -1 -1 -1 -1 -1 -1 -1 -1 -1 -1 -1 -1 -1 -1 -1 -1 -1 -1 -1 -1 -1 -1 -1 -1
$$ -1 -1 -1 -1 -1 -1 -1 -1 -1 -1 -1 -1 -1 -1 -1 -1 -1 -1 -1 -1 -1 -1 -1 -1
$$ -1 -1 -1 -1 -1 -1 -1 -1 -1 -1 -1 -1 -1 -1 -1 -1 -1 -1 -1 -1 -1 -1 -1 -1
$$ -1 -1 -1 -1 -1 -1 -1 -1 -1 -1 -1 -1 -1 -1 -1 -1 -1 -1 -1 -1 -1 -1 -1 -1
$$ -1 -1 -1 -1 -1 -1 -1 -1 -1 -1 -1 -1 -1 -1 -1 -1 -1 -1 -1 -1 -1 -1 -1 -1
$$ -1 -1 -1 -1 -1 -1 -1 -1
$$ ##$RG_tab6= (0..127)
$$ -1 -1 -1 -1 -1 -1 -1 -1 -1 -1 -1 -1 -1 -1 -1 -1 -1 -1 -1 -1 -1 -1 -1 -1
$$ -1 -1 -1 -1 -1 -1 -1 -1 -1 -1 -1 -1 -1 -1 -1 -1 -1 -1 -1 -1 -1 -1 -1 -1
$$ -1 -1 -1 -1 -1 -1 -1 -1 -1 -1 -1 -1 -1 -1 -1 -1 -1 -1 -1 -1 -1 -1 -1 -1
$$ -1 -1 -1 -1 -1 -1 -1 -1 -1 -1 -1 -1 -1 -1 -1 -1 -1 -1 -1 -1 -1 -1 -1 -1
$$ -1 -1 -1 -1 -1 -1 -1 -1 -1 -1 -1 -1 -1 -1 -1 -1 -1 -1 -1 -1 -1 -1 -1 -1
$$ -1 -1 -1 -1 -1 -1 -1 -1
$$ ##$RG_tab7= (0..127)
$$ -1 -1 -1 -1 -1 -1 -1 -1 -1 -1 -1 -1 -1 -1 -1 -1 -1 -1 -1 -1 -1 -1 -1 -1
$$ -1 -1 -1 -1 -1 -1 -1 -1 -1 -1 -1 -1 -1 -1 -1 -1 -1 -1 -1 -1 -1 -1 -1 -1
$$ -1 -1 -1 -1 -1 -1 -1 -1 -1 -1 -1 -1 -1 -1 -1 -1 -1 -1 -1 -1 -1 -1 -1 -1
$$ -1 -1 -1 -1 -1 -1 -1 -1 -1 -1 -1 -1 -1 -1 -1 -1 -1 -1 -1 -1 -1 -1 -1 -1
$$ -1 -1 -1 -1 -1 -1 -1 -1 -1 -1 -1 -1 -1 -1 -1 -1 -1 -1 -1 -1 -1 -1 -1 -1
$$ -1 -1 -1 -1 -1 -1 -1 -1
$$ ##$RG_tab8= (0..127)
$$ -1 -1 -1 -1 -1 -1 -1 -1 -1 -1 -1 -1 -1 -1 -1 -1 -1 -1 -1 -1 -1 -1 -1 -1
$$ -1 -1 -1 -1 -1 -1 -1 -1 -1 -1 -1 -1 -1 -1 -1 -1 -1 -1 -1 -1 -1 -1 -1 -1
$$ -1 -1 -1 -1 -1 -1 -1 -1 -1 -1 -1 -1 -1 -1 -1 -1 -1 -1 -1 -1 -1 -1 -1 -1
$$ -1 -1 -1 -1 -1 -1 -1 -1 -1 -1 -1 -1 -1 -1 -1 -1 -1 -1 -1 -1 -1 -1 -1 -1
$$ -1 -1 -1 -1 -1 -1 -1 -1 -1 -1 -1 -1 -1 -1 -1 -1 -1 -1 -1 -1 -1 -1 -1 -1
$$ -1 -1 -1 -1 -1 -1 -1 -1
$$ ##$RG_tab9= (0..127)
$$ -1 -1 -1 -1 -1 -1 -1 -1 -1 -1 -1 -1 -1 -1 -1 -1 -1 -1 -1 -1 -1 -1 -1 -1
$$ -1 -1 -1 -1 -1 -1 -1 -1 -1 -1 -1 -1 -1 -1 -1 -1 -1 -1 -1 -1 -1 -1 -1 -1
$$ -1 -1 -1 -1 -1 -1 -1 -1 -1 -1 -1 -1 -1 -1 -1 -1 -1 -1 -1 -1 -1 -1 -1 -1
$$ -1 -1 -1 -1 -1 -1 -1 -1 -1 -1 -1 -1 -1 -1 -1 -1 -1 -1 -1 -1 -1 -1 -1 -1
$$ -1 -1 -1 -1 -1 -1 -1 -1 -1 -1 -1 -1 -1 -1 -1 -1 -1 -1 -1 -1 -1 -1 -1 -1
$$ -1 -1 -1 -1 -1 -1 -1 -1
$$ ##$RXFMAX= (0..23)
$$ 1290 1290 1290 1290 -1 -1 -1 -1 -1 -1 -1 -1 -1 -1 -1 -1 -1 -1 -1 -1 -1
$$ -1 -1 -1
$$ ##$RXFMIN= (0..23)
$$ 5 5 5 5 -1 -1 -1 -1 -1 -1 -1 -1 -1 -1 -1 -1 -1 -1 -1 -1 -1 -1 -1 -1
$$ ##$RheoNmrEth= <no>
$$ ##$SGUC1= (0..23)
$$ 34 33 17 18 0 0 0 0 0 0 0 0 0 0 0 0 0 0 0 0 0 0 0 0
$$ ##$SGUC2= (0..23)
$$ 49 0 0 0 0 0 0 0 0 0 0 0 0 0 0 0 0 0 0 0 0 0 0 0
$$ ##$SLCBCONF= <SHNV>
$$ ##$SPECTR= 13
$$ ##$SYNCTRIG= 0
$$ ##$SamChgEth= (0..3)
$$ <192.168.98.3> <no> <no> <no>
$$ ##$SamChgPort= (0..3)
$$ <80> <no> <no> <no>
$$ ##$SamChgProtocol= (0..3)
$$ <CORBA> <> <> <>
$$ ##$ServiceNo= <>
$$ ##$Sgu10PowerLevel= (0..7)
$$ 0 0 0 0 0 0 0 0
$$ ##$Sgu11PowerLevel= (0..7)
$$ 0 0 0 0 0 0 0 0
$$ ##$Sgu12PowerLevel= (0..7)
$$ 0 0 0 0 0 0 0 0
$$ ##$Sgu13PowerLevel= (0..7)
$$ 0 0 0 0 0 0 0 0
$$ ##$Sgu14PowerLevel= (0..7)
$$ 0 0 0 0 0 0 0 0
$$ ##$Sgu15PowerLevel= (0..7)
$$ 0 0 0 0 0 0 0 0
$$ ##$Sgu16PowerLevel= (0..7)
$$ 0 0 0 0 0 0 0 0
$$ ##$Sgu17PowerLevel= (0..7)
$$ 0 0 0 0 0 0 0 0
$$ ##$Sgu18PowerLevel= (0..7)
$$ 0 0 0 0 0 0 0 0
$$ ##$Sgu19PowerLevel= (0..7)
$$ 0 0 0 0 0 0 0 0
$$ ##$Sgu1PowerLevels= (0..7)
$$ 90 74 58 42 26 10 0 0
$$ ##$Sgu20PowerLevel= (0..7)
$$ 0 0 0 0 0 0 0 0
$$ ##$Sgu21PowerLevel= (0..7)
$$ 0 0 0 0 0 0 0 0
$$ ##$Sgu22PowerLevel= (0..7)
$$ 0 0 0 0 0 0 0 0
$$ ##$Sgu23PowerLevel= (0..7)
$$ 0 0 0 0 0 0 0 0
$$ ##$Sgu24PowerLevel= (0..7)
$$ 0 0 0 0 0 0 0 0
$$ ##$Sgu2PowerLevels= (0..7)
$$ 90 74 58 42 26 10 0 0
$$ ##$Sgu3PowerLevels= (0..7)
$$ 90 74 58 42 26 10 0 0
$$ ##$Sgu4PowerLevels= (0..7)
$$ 90 74 58 42 26 10 0 0
$$ ##$Sgu5PowerLevels= (0..7)
$$ 0 0 0 0 0 0 0 0
$$ ##$Sgu6PowerLevels= (0..7)
$$ 0 0 0 0 0 0 0 0
$$ ##$Sgu7PowerLevels= (0..7)
$$ 0 0 0 0 0 0 0 0
$$ ##$Sgu8PowerLevels= (0..7)
$$ 0 0 0 0 0 0 0 0
$$ ##$Sgu9PowerLevels= (0..7)
$$ 0 0 0 0 0 0 0 0
$$ ##$SguType= 4
$$ ##$ShimMaxVal= 130000
$$ ##$ShimPow1Ch2Sh= (0..38)
$$ 1 2 3 21 4 4 27 27 4 4 63 26 26 25 7 7 20 20 31 31 0 0 0 0 0 0 0 0 0 0
$$ 0 0 0 0 0 0 0 0 0
$$ ##$ShimPow1Imax= (0..38)
$$ 1 1 1 1 1 1 1 1 1 1 1 1 1 1 1 1 1 1 1 1 0 0 0 0 0 0 0 0 0 0 0 0 0 0 0 0
$$ 0 0 0
$$ ##$ShimPow1NChan= 20
$$ ##$ShimPow1TotIMax= 6
$$ ##$ShimPow1Vmax= (0..38)
$$ 20 20 20 20 20 20 20 20 20 20 20 20 20 20 20 20 20 20 20 20 0 0 0 0 0 0
$$ 0 0 0 0 0 0 0 0 0 0 0 0 0
$$ ##$ShimPow2Ch2Sh= (0..38)
$$ 15 15 33 33 35 35 25 8 38 38 23 8 14 14 36 36 32 32 23 63 0 0 0 0 0 0 0
$$ 0 0 0 0 0 0 0 0 0 0 0 0
$$ ##$ShimPow2Imax= (0..38)
$$ 1 1 1 1 1 1 1 1 1 1 1 1 1 1 1 1 1 1 1 1 0 0 0 0 0 0 0 0 0 0 0 0 0 0 0 0
$$ 0 0 0
$$ ##$ShimPow2NChan= 20
$$ ##$ShimPow2TotIMax= 6
$$ ##$ShimPow2Vmax= (0..38)
$$ 20 20 20 20 20 20 20 20 20 20 20 20 20 20 20 20 20 20 20 20 0 0 0 0 0 0
$$ 0 0 0 0 0 0 0 0 0 0 0 0 0
$$ ##$ShimPow3Ch2Sh= (0..38)
$$ 0 0 0 0 0 0 0 0 0 0 0 0 0 0 0 0 0 0 0 0 0 0 0 0 0 0 0 0 0 0 0 0 0 0 0 0
$$ 0 0 0
$$ ##$ShimPow3Imax= (0..38)
$$ 0 0 0 0 0 0 0 0 0 0 0 0 0 0 0 0 0 0 0 0 0 0 0 0 0 0 0 0 0 0 0 0 0 0 0 0
$$ 0 0 0
$$ ##$ShimPow3NChan= 0
$$ ##$ShimPow3TotIMax= 0
$$ ##$ShimPow3Vmax= (0..38)
$$ 0 0 0 0 0 0 0 0 0 0 0 0 0 0 0 0 0 0 0 0 0 0 0 0 0 0 0 0 0 0 0 0 0 0 0 0
$$ 0 0 0
$$ ##$ShimPow4Ch2Sh= (0..38)
$$ 0 0 0 0 0 0 0 0 0 0 0 0 0 0 0 0 0 0 0 0 0 0 0 0 0 0 0 0 0 0 0 0 0 0 0 0
$$ 0 0 0
$$ ##$ShimPow4Imax= (0..38)
$$ 0 0 0 0 0 0 0 0 0 0 0 0 0 0 0 0 0 0 0 0 0 0 0 0 0 0 0 0 0 0 0 0 0 0 0 0
$$ 0 0 0
$$ ##$ShimPow4NChan= 0
$$ ##$ShimPow4TotIMax= 0
$$ ##$ShimPow4Vmax= (0..38)
$$ 0 0 0 0 0 0 0 0 0 0 0 0 0 0 0 0 0 0 0 0 0 0 0 0 0 0 0 0 0 0 0 0 0 0 0 0
$$ 0 0 0
$$ ##$ShimPow5Ch2Sh= (0..38)
$$ 0 0 0 0 0 0 0 0 0 0 0 0 0 0 0 0 0 0 0 0 0 0 0 0 0 0 0 0 0 0 0 0 0 0 0 0
$$ 0 0 0
$$ ##$ShimPow5Imax= (0..38)
$$ 0 0 0 0 0 0 0 0 0 0 0 0 0 0 0 0 0 0 0 0 0 0 0 0 0 0 0 0 0 0 0 0 0 0 0 0
$$ 0 0 0
$$ ##$ShimPow5NChan= 0
$$ ##$ShimPow5TotIMax= 0
$$ ##$ShimPow5Vmax= (0..38)
$$ 0 0 0 0 0 0 0 0 0 0 0 0 0 0 0 0 0 0 0 0 0 0 0 0 0 0 0 0 0 0 0 0 0 0 0 0
$$ 0 0 0
$$ ##$ShimPow6Ch2Sh= (0..38)
$$ 0 0 0 0 0 0 0 0 0 0 0 0 0 0 0 0 0 0 0 0 0 0 0 0 0 0 0 0 0 0 0 0 0 0 0 0
$$ 0 0 0
$$ ##$ShimPow6Imax= (0..38)
$$ 0 0 0 0 0 0 0 0 0 0 0 0 0 0 0 0 0 0 0 0 0 0 0 0 0 0 0 0 0 0 0 0 0 0 0 0
$$ 0 0 0
$$ ##$ShimPow6NChan= 0
$$ ##$ShimPow6TotIMax= 0
$$ ##$ShimPow6Vmax= (0..38)
$$ 0 0 0 0 0 0 0 0 0 0 0 0 0 0 0 0 0 0 0 0 0 0 0 0 0 0 0 0 0 0 0 0 0 0 0 0
$$ 0 0 0
$$ ##$ShimPow7Ch2Sh= (0..38)
$$ 0 0 0 0 0 0 0 0 0 0 0 0 0 0 0 0 0 0 0 0 0 0 0 0 0 0 0 0 0 0 0 0 0 0 0 0
$$ 0 0 0
$$ ##$ShimPow7Imax= (0..38)
$$ 0 0 0 0 0 0 0 0 0 0 0 0 0 0 0 0 0 0 0 0 0 0 0 0 0 0 0 0 0 0 0 0 0 0 0 0
$$ 0 0 0
$$ ##$ShimPow7NChan= 0
$$ ##$ShimPow7TotIMax= 0
$$ ##$ShimPow7Vmax= (0..38)
$$ 0 0 0 0 0 0 0 0 0 0 0 0 0 0 0 0 0 0 0 0 0 0 0 0 0 0 0 0 0 0 0 0 0 0 0 0
$$ 0 0 0
$$ ##$ShimPow8Ch2Sh= (0..38)
$$ 0 0 0 0 0 0 0 0 0 0 0 0 0 0 0 0 0 0 0 0 0 0 0 0 0 0 0 0 0 0 0 0 0 0 0 0
$$ 0 0 0
$$ ##$ShimPow8Imax= (0..38)
$$ 0 0 0 0 0 0 0 0 0 0 0 0 0 0 0 0 0 0 0 0 0 0 0 0 0 0 0 0 0 0 0 0 0 0 0 0
$$ 0 0 0
$$ ##$ShimPow8NChan= 0
$$ ##$ShimPow8TotIMax= 0
$$ ##$ShimPow8Vmax= (0..38)
$$ 0 0 0 0 0 0 0 0 0 0 0 0 0 0 0 0 0 0 0 0 0 0 0 0 0 0 0 0 0 0 0 0 0 0 0 0
$$ 0 0 0
$$ ##$ShimPowMaxUA= (0..63)
$$ 130000 130000 130000 130000 130000 130000 130000 130000 130000 130000 130000
$$ 130000 130000 130000 130000 130000 130000 130000 130000 130000 130000 130000
$$ 130000 130000 130000 130000 130000 130000 130000 130000 130000 130000 130000
$$ 130000 130000 130000 130000 130000 130000 130000 0 0 0 0 0 0 0 0 0 0 0
$$ 0 0 0 0 0 0 0 0 0 0 0 0 0
$$ ##$ShimPowMaxUG= (0..63)
$$ 1000000 1000000 1000000 1000000 1000000 1000000 1000000 1000000 1000000
$$ 1000000 1000000 1000000 1000000 1000000 1000000 1000000 1000000 1000000
$$ 1000000 1000000 1000000 1000000 1000000 1000000 1000000 1000000 1000000
$$ 1000000 1000000 1000000 1000000 1000000 1000000 1000000 1000000 1000000
$$ 1000000 1000000 1000000 0 0 0 0 0 0 0 0 0 0 0 0 0 0 0 0 0 0 0 0 0 0 0 0
$$ 0
$$ ##$ShimPowNum= 2
$$ ##$ShimPowRcbType= 3
$$ ##$ShimPowRes= (0..63)
$$ 1e-20 1e-20 1e-20 1e-20 1e-20 1e-20 1e-20 1e-20 1e-20 1e-20 1e-20 1e-20
$$ 1e-20 1e-20 1e-20 1e-20 1e-20 1e-20 1e-20 1e-20 1e-20 1e-20 1e-20 1e-20
$$ 1e-20 1e-20 1e-20 1e-20 1e-20 1e-20 1e-20 1e-20 1e-20 1e-20 1e-20 1e-20
$$ 1e-20 1e-20 1e-20 1e-20 0 0 0 0 0 0 0 0 0 0 0 0 0 0 0 0 0 0 0 0 0 0 0 0
$$ ##$ShimPowRng0= (0..63)
$$ 1 1 1 1 1 1 1 1 1 1 1 1 1 1 1 1 1 1 1 1 1 1 1 1 1 1 1 1 1 1 1 1 1 1 1 1
$$ 1 1 1 1 0 0 0 0 0 0 0 0 0 0 0 0 0 0 0 0 0 0 0 0 0 0 0 0
$$ ##$ShimPowRng1= (0..63)
$$ 1 1 1 1 1 1 1 1 1 1 1 1 1 1 1 1 1 1 1 1 1 1 1 1 1 1 1 1 1 1 1 1 1 1 1 1
$$ 1 1 1 1 0 0 0 0 0 0 0 0 0 0 0 0 0 0 0 0 0 0 0 0 0 0 0 0
$$ ##$ShimPowRng2= (0..63)
$$ 1 1 1 1 1 1 1 1 1 1 1 1 1 1 1 1 1 1 1 1 1 1 1 1 1 1 1 1 1 1 1 1 1 1 1 1
$$ 1 1 1 1 0 0 0 0 0 0 0 0 0 0 0 0 0 0 0 0 0 0 0 0 0 0 0 0
$$ ##$ShimPowRng3= (0..63)
$$ 1 1 1 1 1 1 1 1 1 1 1 1 1 1 1 1 1 1 1 1 1 1 1 1 1 1 1 1 1 1 1 1 1 1 1 1
$$ 1 1 1 1 0 0 0 0 0 0 0 0 0 0 0 0 0 0 0 0 0 0 0 0 0 0 0 0
$$ ##$ShimPowType1= 8
$$ ##$ShimPowType2= 8
$$ ##$ShimPowType3= 0
$$ ##$ShimPowType4= 0
$$ ##$ShimPowType5= 0
$$ ##$ShimPowType6= 0
$$ ##$ShimPowType7= 0
$$ ##$ShimPowType8= 0
$$ ##$ShimSysActGrad= (0..63)
$$ 1 2 3 4 13 5 7 11 10 9 6 8 12 18 19 20 21 15 22 23 24 14 25 16 26 17 27
$$ 28 31 32 33 34 35 36 37 38 0 0 0 0 0 0 0 0 0 0 0 0 0 0 0 0 0 0 0 0 0 0
$$ 0 0 0 0 0 0
$$ ##$ShimSysAngle= <>
$$ ##$ShimSysFunc= (0..63)
$$ 1 2 3 4 5 6 7 8 9 10 0 37 38 35 16 15 14 13 12 11 28 27 26 25 24 23 36
$$ 22 30 29 20 21 34 33 32 31 17 18 19 0 0 0 0 0 0 0 0 0 0 0 0 0 0 0 0 0 0
$$ 0 0 0 0 0 0 0
$$ ##$ShimSysMatId= <292722ca.dat>
$$ ##$ShimSysMatrix= 1
$$ ##$ShimSysMinMaxUG= 130000
$$ ##$ShimSysOffset= <58>
$$ ##$ShimSysType= 4
$$ ##$ShimUnit= 3
$$ ##$SpectrOsVersion= <4.3.180.20230524>
$$ ##$TCubeEth= <192.168.180.38>
$$ ##$TCubeSeqDevice= <>
$$ ##$TopSpinVersion= <TopSpin 4.3.0>
$$ ##$TrxFreqFormula= (0..23)
$$ <TrxFreqFormula(2.0,600070000.000000,'TRX',Trx(1.0,'TRX 1200.1',2,5.000000,1290.000000))>
$$ <TrxFreqFormula(2.0,600070000.000000,'TRX',Trx(1.0,'TRX 1200.2',1,5.000000,1290.000000))>
$$ <TrxFreqFormula(2.0,600070000.000000,'TRX',Trx(1.0,'TRX 1200.3',1,5.000000,1290.000000))>
$$ <TrxFreqFormula(2.0,600070000.000000,'TRX',Trx(1.0,'TRX 1200.4',1,5.000000,1290.000000))>
$$ <> <> <> <> <> <> <> <> <> <> <> <> <> <> <> <> <> <> <> <>
$$ ##$TrxPN= (0..23)
$$ <Z148391> <Z148391> <Z148391> <Z148391> <> <> <> <> <> <> <> <> <> <> <>
$$ <> <> <> <> <> <> <> <> <>
$$ ##$TrxSN= (0..23)
$$ <02476> <00643> <00644> <00645> <> <> <> <> <> <> <> <> <> <> <> <> <>
$$ <> <> <> <> <> <> <>
$$ ##$VCubeEth= (0..23)
$$ <no> <no> <no> <no> <no> <no> <no> <no> <no> <no> <no> <no> <no> <no> <no>
$$ <no> <no> <no> <no> <no> <no> <no> <no> <no>
$$ ##$VTU= 2
$$ ##$VTUETH= <192.168.99.17>
$$ ##$ValueLine= no
$$ ##$VpuPN= (0..23)
$$ <no> <no> <no> <no> <no> <no> <no> <no> <no> <no> <no> <no> <no> <no> <no>
$$ <no> <no> <no> <no> <no> <no> <no> <no> <no>
$$ ##$VpuSN= (0..23)
$$ <no> <no> <no> <no> <no> <no> <no> <no> <no> <no> <no> <no> <no> <no> <no>
$$ <no> <no> <no> <no> <no> <no> <no> <no> <no>
$$ ##$WBREFAM= (0..31)
$$ 100.4 100 100 100 100 100 100 100 100 100 100 100 100 100 100 100 100 100
$$ 100 100 100 100 100 100 100 100 100 100 100 100 100 100
$$ ##$WBREFLM= (0..31)
$$ 1 0 0 0 0 0 0 0 0 0 0 0 0 0 0 0 0 0 0 0 0 0 0 0 0 0 0 0 0 0 0 0
$$ ##$WBREFPH= (0..31)
$$ 0.15 0 0 0 0 0 0 0 0 0 0 0 0 0 0 0 0 0 0 0 0 0 0 0 0 0 0 0 0 0 0 0
$$ ##$WBSGU= (0..31)
$$ 1 1 2 2 4 8 0 0 0 0 0 0 0 0 0 0 0 0 0 0 0 0 0 0 0 0 0 0 0 0 0 0
$$ ##END=
$$ 
##$DECIM=	1120
##$DSPFVS=	21
##XUNITS=	HZ
##YUNITS=	ARBITRARY UNITS
##FIRSTX=	11794.264701579302709
##LASTX=	-6062.8100359695672523
##DELTAX=	-0.068119594029018029624
##XFACTOR=	1
##YFACTOR=	1.5958787022722407123
##FIRSTY=	-112
##MINY=	-82488976
##MAXY=	3931448
##NPOINTS=	262144
##XYDATA=	(X++(Y..Y))
11794g0NNJ0%%nJ5J0J0J0%%n%J0J5%%n%%%%%N%%n%j0J0Nnnnj0J0Nj5j0nj0N%%Nj0j0NJ0NN
11791b5%%J0J0%%j0j5NJ5J5J5J0J0J0J0j0k0k5k0j0j5J0NJ0J0j0j5j0j5K0J5N%%j0%N%NNN
11788e%n%%NJ0%%NNJ0N%n%N%J0NJ0nj0%nNJ0%%%%J0J0j0nj0j0j0k0J0%J0NK0K0NNj5k0j5k0
11784A0%N%%nnNN%%nn%%%%%%NNJ0N%%%%NJ0J0N%%j0j0%%NNj5j0j0j0%%%%j0j0NN%nnnNN%%
11781a0n%%N%%j5j5NN%%j0j5j0j0%%%%j0j0%%%J0NN%nNN%NJ0J0%%j5j0j5j0J0J5K5K0nnN%
11777c0J0Nnj0%%NJ0j0nNJ0%%N%j0j0J5J0nn%%K0J5j5j0j0nJ0J0J5J0j0j0j5j5J0K0%J0j0
11774Ej5nj0NNNJ0j0j0j0nNJ0j0n%%J0J0j5j0nn%NNNnnj0j0NJ0%J0j0j5NJ0nnNNK0J5K0J0
11771A5J0Nj0j0j5j0j0j0j0j0N%J0%%%NJ0J0J0%j0NNNJ0n%%%NN%%j5j0J0J5n%nj0K0K5k5l0
11768a5j5k0J5J0%%j0j0nj0%%%NJ0J5%NJ0NJ0J0N%J0J5NNj5j0N%%%nj0j0nj5j5%NJ0J0%%j5
11765b0j0J0J0M0M0NNj5j5l5l5j0j0%%nj0nj0J0%nnJ5J0J5J5nnn%j0j0nnj0nJ5J0J0J0%NK0
11762eK0nnK0J5L0K5j0j0nj0j0j0j5k0j0nnj0%%j0n%%nj0J5J5J5J5%nj0j5J5J5nn%%%j0NN
11759e%%%%j0nNNJ0J0j0nj0j0J0J0J0J0j5j0n%%%j0n%%N%j0j5NNj0%n%NJ0%NNNnj0J0J0J5
11755eJ0j0j0j0nj0%j0%j5j0%NJ0J0J5J0J0%j0nJ5J0J0J0nnj0j0%nj0j0%nNJ0J5J5NJ0J0J5
11752D0j0%l0l0%nJ0J0J0%K0J5nj0l0k5j5j5K5K0L5L0J5J5j5j5nj0%%k0k0nnNNJ0J0j0nN%
11749eJ5J5nnJ5J0%%nj0nn%nNJ0j0nnj0NNJ0J0nnj0j5J5J0%%j0k0J0NL5L5L0%k5m5k5j0NN
11746E%%j0j0j5j5NJ0NJ0%%%%J5J0%n%%nn%Nn%%nN%nn%%%%NNn%j0j0J0J0n%%%NNK0K0J5J0
11743F0J0J0%%nnj5j5k5k5%K0J5j0k5k0k5k0j0J0J0J5J5%NNJ0J0J0NJ0NJ0N%%%nNj5%NJ0J0
11740E0%nj0NJ0J0%%j0k0nj0J0j0nnJ0J5J0J0nnnnnj0nnnnnJ5J0J0Nj0j5k0k5l5%%n%K0K0
11736d0L5Nnnj5j5j5NK0J5K0j0k0%%%nj0NN%N%j0nnN%%nn%J0J5j0j0J5J5J0k0j0NJ0J5NN%
11733EnJ0N%%k0%J0NJ5J5j0k0n%J0J5j5k0%%J5nj0k0%K0K0J5%J0J0J5Nj0j0j5nnj0j0j0nk0
11730c0j5nK0K5K5Nk0k5k0j5J5NJ0%NN%J0%NNj0j0j0nj0j0k0%K0J5J5K0Nj5j5k0j5j5NJ0K0
11727d0J5J0NJ0N%nNNJ5j0k0k0nj0j0j5j0j5nJ0J5K0%%NK0J5J5j0j0J0J0%%%%j0nj5nn%J0
11724b5J5nnN%J0J0%nNJ0J5K0j0nj0j0NNj0k0N%N%j0j5nn%%j0nn%%Nj0nj5j0NNnn%j0%NJ0
11721h0J0%NNJ0%%J0J0NJ0%n%%j0k0j0j0%nnj0K0K0K0K0n%j0j0NNJ5J5J5J5K0K0NNj0j0k5
11718D0k5J0NN%j0j0J5J5NNnn%%N%nnj0j5nnj0nj5nnnj0j5n%n%NNNJ0nnN%NNN%%NN%NNJ0J0
11714@%%%%J0J0J0N%%%%nj0N%j0j0N%nj0%%%nj0j0K5K0%NN%J0J0%nK0J0%%j5j5j5k0k0j0j5
11711d0j5k0j5J5J0NNj0j0NJ0nnnj0J0J0J0NJ0J0j5j5nnJ5J5K5L0n%k0j5n%J5J5J5J0%nNJ0
11708C5nnn%%NN%nnN%%%%%%%NJ0Nj0k0k0nK0J5J0N%j0k5l0nNJ0J0K0l0k5j0n%NJ0j0%NJ5j0
11705d0l0nJ0J5K0%j0j0j0J0%J0J0NJ0J0J5J5NNnnj0%j0j0nnJ0J0nnnnnK0L0J0j5j5j0nJ0
11702EK0NJ5j0j0j0J0NNn%NNJ0J0%nk0k0k5nJ0J0J5J0%%j0j5J5j0nj0j0j5NNJ5J5k5j5j0n
11699d5%Nj0nj5J0K0J5K5N%k0j0j5NK0K0K0%Nj0nj0nnj0%%J0L5K0K0j0j0%%j5j0%%K5K5%j5
11696F0j5NNN%%NN%Nj0j0n%j0j0nnj0n%j0k0j0N%N%K0J5N%%K5J5nk0j5j0j0%%J0NNJ0%K5J0
11692F0j5nnnnj5j5n%Nj0j0nN%J0L5K5L0NN%k5j0j0%J0J0j0k0k0j5j0%%%L0J5K0j0%j0n%%
11689B5%%j0j0j5Nnn%j5j0J0NNN%J5J5%nN%J5J0nnJ0J0J5nk5l0nnnnj5%NK5K5N%nk0%N%j5
11686ej0j0NK0K0nk5l0l0j5k5N%K5K0L0NJ0NJ5%j0J0J0J5%j5j0j0nK0NNj5k0NNj0nnJ0Nk0
11683c0j0j0%Nn%j0j0J0NK0J5NNJ5J0J5%%n%%J5%j0n%J5K0Nj0j0j0j0%%%Nj5j0l0%%%%nj0
11680d0j0J0J0J5nJ0J0J0J0nj0nnnnj0%k5k0l0n%NJ5J0J5J5j0j0%nJ0J0J5J5NJ0J0J0J5J0
11677D0J0j0j0j0N%j0j0NN%n%%N%J0%%%j5NJ0Nj5k0j0nNk0j0j5%%NK5N%NNNNJ0NNJ0NJ0k0
11674B0k5j0j0j0k5j5j5%%%%j0j5%K0J5nj0j0%%%J0%%J5L0M0K5nn%nNNn%nnNNj0k5m0j5J0
11671g5NJ0J0%%J0J5%NnnN%%%n%Nj0j5J0J0J0j0j5nnN%%%%%nnL5L0Nk5l5j5N%j0J5NNn%%%
11667e0N%nnNNNj0j0j0%K0K5%J5J5K0K5Nj0k0k0k0J0J0%k0j0J0NN%j0j5%%%%k0%J0J0nnj0
11664e0J0K5K5j5l0j5J0J0NJ0%j0j5%nn%%J0%k5j0j5J0NJ0J5Nj5%%J0J5N%J0j0nnJ0NL5L0
11661D0Nj5k5k5nnNNj0j0j0j0N%L5L5J5j5j0nj5j0%%J0J0J0NJ0j0NJ0%%%%NNN%%%J0NNj0n
11658D5n%%k0k0N%J0J5j5l0k5j0J0J0N%%NN%NNJ0J0%%nJ5N%nn%NJ5%k0nJ5J0j0nk5n%K5J0
11655C0J5k0k0nnNN%nn%%%%%k0N%Nj0n%Nj0j0N%%%J0k0j5%J5J0%%N%n%j0j5j0j0%nJ0J0K0
11651e0J5L0J0J0J5n%nnNj5j0NJ5J0NNJ5K0%Nj0j0j5j0J0J0k5k5l0j0nn%Nk5k5j0L0L5J5L0
11648EL0K5j0j0nj0nk5k5%%%nnnNk0j0J5J0j0j0l0j0j0%nN%J5K0J0K0%J0nnJ0J0NJ5nnk0j5
11645e5%nL0Nk5k5j0NK5M5N0L0Nj5l5l0j0J0NNNK0K0j5j5N%Nnj0j0l0j5%NNJ0L0J5k0l0j5
11642d0%J0J5%j0k5l0j0n%K5K0J5J0J0J5Nj5nnJ0J0NJ0%N%K0K0Nk0k0NJ0%j5l0k5l5j0J5L0
11640c0K0%n%NNNNNj5%nJ5J0%N%%J0j5j0j0J0J0j5j5j5%%%nnnn%%%%J0J5j0nj5NJ0%J0%nn
11636d0NN%k0m5j0J5J5K5NJ5%NJ0K0K5J0j0NK5K5N%Nn%k0j5n%j0j0k0%J0J0nj0%%J5%k5k0
11633a5k5%nnJ0j5j0nj0j0j0NJ5J0%%%%%K5J5k0k0%L0L5K0J5%%nl0j5NL0J0%k0j5j0j5j5j0
11630f0nJ0NJ0J0J5J0NNNNk0j5j0j5N%J0K5J0J0j0J0K0K5j0%k5k0j0j0j5j0J0NNNJ5J5NNj0
11627A5j0NK5K0%nnn%nnn%Nj5k0k0j5k0nnL0K0K0K0NNk5%%%%%%nj0j5j5k0l0j0J0L0J0nnj0
11624g0%%%NJ0j5N%J5J0nj0k0%J5J0J0J0j0nnj0%K0J5nnj0%%%NJ5J5K5J0%k5j5j0nj0%j0J5
11621c5J0L0%%%J0J5K0K5L0J0nl5l5k5k0j5%%n%nJ0K0n%nNK0M0K0NJ0n%%J5L0L0j0l0k0k5
11618G5k5j0nk5l5l5j0J0J0J0J0NK0J5NJ0%Nj5j0j5j0n%%nj0j0J5J0Nl0k5%L5N0M0K0%k0N
11615E5K0J5nj0J5K0nj0j5j0j5k5%nk0l0nNNnnnnj5j5j5J5J5j0nk5%nNJ0%J0nnJ0K5K5K0J5
11612A0J5K0K5%j5k5k5l0j5nnnnK0M0L0NNNNNj5k0nnnj0K0J5K0%k0j0l0l0k0J5J5nj5j5NK0
11610d0J0Nj0l5j5nJ0NJ0J0K5K5j0k0k0k0j0NK5K5J0j0j0j0k0%J0J0J5J0nk0J0J0Nnk0NJ5
11607c0N%nNNn%nJ5J0J0J0J0j0%l0nK5K5J5nl0l0j5j5k0%nnNk0j5NL0L0K5K5K5Nj0m0j0%J5
11604a0nj0j0NN%%K0K0%NJ0J5J0nk0k0j0nj0j0Nj0j0j0k0%nj0J0j0k0j0nnn%j0J0L0L0J0J5
11601d5J5J0NJ0j0j0k0j5%K0K0K0nj0%%K0K0%Nnj5NNnnj0J0n%j0j0NJ0J5M0M5K5k0m5l5k0
11598EJ0J0NJ0NNJ0J0J0nk5l5k5Nnk0%%J0J5j5NJ5J5j0j5NL0M5J5j0k5k5l0%K0L0L0J0J5N
11595A05%j0j0%%%j5k0k5j5j5NNnj0j5n%k0j0K5M0M0%j5k5k0j0%nl0j5j5j0J0K5K5K5K5%l5
11592b5l5k0nJ5K0K0Nj0NNK0%j0NNNn%%%%Nn%nk0k5k0nK0K0J5J0NK0K0J0J5j0j0k0j5k5k5
11589e0j5Nj0j5%%K5J0k0j5j5NJ5L0J0N%nJ0j0k0l5l5k0%%J0J0J0K5J0K5K0nJ0j0%%j5%NN
11587e0NNK5K0L0K5NN%l0%%j0nj0j0l5l0j0j0J0J0K0K0%n%%%%%nN%%Nn%NN%%j0nk5k0NNK0
11583d5%j5l5nnj0J0NNj0J0K0K0Nk0j5J0J5J5J5J0n%nj0K0K5K5L0nk5j5k0NNj5j5j5j0%j5
11581f5j0j0%nj5j0%%%NJ0NnnJ5J5K5NnJ0K5K5%N%%J5J0%%k5k5j0nj0nNJ0nk5k5J0M0M5J5
11577C0%%j5k0k5%K0K5K0K5Nnk0k5k0k0n%%nj0nj0NN%nJ5J5J0J0N%nj0%%L0M5M0K0j5l5k0
11574E0%J0J0K0J5J5J5j0l0k5l0k0%n%k0j5%n%k0j0nk0k0NK0L0L5NJ0J0J0%%k0j5nnj0nk0
11572e5n%j0%K0K5%k5k5k0k5j0J0J0J5%%NJ0K5J0Nk0j5NK0J5n%nnK0J5%k5l0nJ5L0K0Nj5j5
11569c5j0k5l0j0N%K0L5K5L0K0J5J5J5%nk0j5l5j5k5nj0J0J0J0k5k0l0%%NNNNJ0j0J0J0J0
11566e5NN%%n%NNM5N0L0L5%j5l0l0l0l5k5j0N%J5J5L5J5K0K0K0K5%j5m0l5j0j5j5l5k5k0%
11563i5K0M0O0M5K0K5K0Nj5k5k5nj0k0j5%J5L5K0k5m0k5nJ0j0nnNNL0K5J5j0nnk0j5k0k0j5
11560d0j0nnj5k0k0J5K5M5L0J0j5j0%%j0j0NNL5L0K0nnK0J0J5%%k0j5j5N%nj0j0%nj5l5n5
11558h5l0nNJ0J0j0j0%K0J0J5nj0j0J0L0L5K5%J5J0J5j0j0nnk0k5l0j5j0j0J0L5K5L0K5K0
11555E0nnj0%N%%j5j5j0NNk0j0j0k0j5j5NL0K5L5J0N%j0nj5J0Nj5k0j5J5J0%%j0n%%nnj0n
11552e5nJ0%K0J5J5K5J0K5%Nj5j0J5J5J5j5k0k5j0n%n%k0j5k0k0NK5J0J0k0k0%%J0nj0j0N
11549g0J0%NN%NN%NK0K0NNn%nj0NK5M5K0J5k0k5l0k5%J0J0N%K5K0J0j5k0j5j0J0J5J0nk5k5
11546El0NNJ5K0K0%J5J5%k0k0k5j0k5j0NJ0J5j0J5K0K5L0Nnl0k5j0l0l0NK0K0N%J0J0nnj0
11543ej0j0J0%%%nn%%n%%NJ0J0J5J5NnnnK0K0NN%NJ0nj5k0k5j0%Nj5j0j0J0M5K0j5m5k0J5
11540a5K0L5L5M0k0j5l0j5j5j5j0k5l0k5K5K0J0j5k0%J0L0K5nl5n0k5k0nJ0K5K0K5K5nk0k5
11538h5k0NNNNNNNNK0K0K5K5%l5l0j0k5k5j5J0J0J5J5J5K0%%%NNnJ0L0N0K0j0nnn%j0j0j0
11535C0j0j5k0j5NJ5J5n%J5J0%N%nj0j5j0j5%%%%J5J5L5J5n%j5j0nnl0l0NNJ0J0%%%NJ5K0
11532B5%k0%K5L0Nj0nl5l0k5NJ5J5%nN%j0j5%J5K0J5J0J0%%k5l0%j0J0j5k0j5k0k0j0J5J0
11529i0J5K0K5J5K0K0K0n%nk0k0k0nJ5%k0j5j0%j0j0nj0nJ5J5NNj5K0M5M0M0J5j0%l0k5l5
11526a5j5N%nk0l0NNnj0j5%%j0nJ0J0J0J0K5K5%%j0j5%nNJ0k0j5k0k0J5L0K0nj0nn%nj0nK0
11523g5K5J0k0k0j5%J0L0K5N%%K5K5J5nj5j5k0j5nK0J5J5NNJ0J0nj0NN%nJ0j5%nj0J0j0j0
11520EJ0%J0J0n%J5J5n%NJ0J5J0%nj5j5j0j0j5k0j0j0nn%K0%n%NJ5n%nJ0N%%%%%%j0nN%N%
11517A0nj0J0J0%j5l0j0NNnk5j5NK0M0L5J0nn%%%N%nJ5j0%%nk5l0k5J0L0K0%%nnk0nj0J0k0
11514e0j0j5J5L5K0K0J5K0%l5l0k5j0J0J0L5M0K0Nj0l0l0nj0j5j0%J0J5J0K0J5k5k5k0k5j0
11511g5j5NNj5j0j0J5K0K0M0M0K5N%j0j5k5nj0%k5k5k0%nN%J0Nj0j0n%%%J0J0NJ0%%J5J5K0
11508a0J5K0J0j0j0j0K0J0J5J0j0k0l5k5l0j5k0%nNj0j0j5j5%K5J5K0J5nj0K0J5NN%NNK0N
11505eJ0%k0j5NK0%j0j0J0N%%%%n%NK5J0N%%J5J0N%%%J0NK0j0k5k5l5j5NNnnJ0J0%NN%K5K0
11502F0K0K5%j5k0k0l5l0j5NK0J0J0K5M0M0K0K0j0j0l5n5o5m0k0J5M0M0J5K0NJ0l0k5l5j0
11500c0n%K0K0J5J0%n%%K5K5J5nk5k5j5k0nJ5J5%%J5J5nj0j0%%j5j0%nnj0j0n%nnj0nnJ0K5
11496b5M0J5j5j0%J5J0nk0k0j0j0k5k5j5%K5J5K5K0J5J5J0J5j0%nj0j5j5j0j5NK0L0L0K5%
11494G0nk0l0l5j0%K0J5J0j0k0j5l0l0nK5J5J5J5J0K5Nj5j0%nj5k0j0J0J0j0%NnnNNK5K5K0
11491B5%NJ5K5J5%%j5m0k5k5n%nj0j0j0j0nk0NK0n%j0NNnJ0J0J0J0%%J5NNN%nj0NNj0nj0j5
11488e5j0j0k0k0j5NJ0L0J5J0K5K0K0J0nJ0nk5j0j0%N%NJ5K0M5K0nnj5j5j0j5nj0NK0K0K0
11485F5n%k0j5l0l0%K0J5M0J0k0l5k5k0%J0J0J5J5j5j5%nNNJ0NNk0%nNJ0j0J5Nj5nnNj5m0
11482h0m0NL5N0M5M0K0NNJ0J0j0j0j5j0j5j5nj0%%nnj0J0nnnnj0nK5K5M5K0K0k0j0J0j0%n
11479G0%NJ0n%k0j5n0m5%nK0K0J0J0%%J0J0N%nnJ0J5n%j0j5%%j0nnj0J0J0J0J5j5j0%k0j5
11476c0J0%%k0k0J0J0J0Nnj0J5K0L0%%j0%%J5J0J0%j0j0%n%%%j0%nJ5Nj0j5j0j5J0J0nnnn
11473b0NJ0NNNNNJ0nnj5k0j0nnnj0nNL0M5J0j0j0%%NNNNnnNJ0j0nJ5J0nj0nJ0K0%N%NJ0K5
11470A05%%Nk0l5n0j0NN%%%%J0J0l0k5l0j0L0K5J0J0j5j5%%j5j0k5NL5L0J0k5j5NK0M0M0K0
11467I0Nj0k5l5j0nn%j0NNJ0j0j0j0j5nn%j0j0j0j0J0K0K0nk5k5l5m0%L0N5M0K0%j5j0j5N
11464e0K5K0K0k0k0NK5J0J0L0L0nnj0J0J5nl0l0m0m5j5nN%J0N%k5l0j5j0nnJ5K0M0L5K5L0
11462A5K5Nj0j0j0J0K5L5J0j5l5l0J0%NnnnnNJ0K0K5K5%k0k0j5j5N%%Nj0NNN%j0nJ5nn%%%
11459C0J0nnn%J5j0k5l0j5k0%%J0L5M5K0nj0j5k0k5k0j0nnJ5J0Nj0j0NJ0nJ5NJ0%%%J0%NJ0
11456A0N%%NNj0j0j5NJ0j5j5j0%Nj0j5j0NK0L0M0K0j0j0j0j0%nnJ5J0J0%k0k0k0j5j5nnj5
11453h0m0j0NL0L5K5NnK0J0J0nk5nj0%J5K0J5J5%j0l0k0k0L0N0M5N0%j5k5k5k5nNJ0j5j5%
11450A0NJ0L0K5L0nk0k5j0J0J0k0l5m5l0K0J5K0K5L0L0Nj5j0j5j5j0k5k0k5k5j0j0%NNJ0N
11447g0NNJ0J0J0J5K0K0J5J0NK0%j5j0k0K0J5k5k5nK0%%j0n%j0j0J0J0%%n%%Nj0N%%N%j0%
11444EJ0J5J0j0J0J0%NN%J5%%%J5J5j0nj5%J0J0NNnn%%%%NNNNj0%j5l0l0k5k0%%%K0K0n%n
11441A5j0%%%nnj0J0NJ5nnnj5j5l0j5NL0K0j0j5j5J0Nj5j5j0J0%%nn%nN%NNK5L0L0L0NN%%
11438E0%%%j0NN%%nnNNNj5j0j5%K0J0j5j5%J5%nj0k5nJ0J0J0J0%%l0j0K5K0%%%nN%%%J0%J0
11434E0Nn%k0k0l5j0j5j5J0J5J0J5%%J0j0%N%%J5J0%%%%J0J0nj0k5k0j5J0K5L0K5j0j5j5j5
11432eNN%j0j5J5K0J0J5%j5j5NJ5J5%N%%J0j0j0J0NNnn%N%%j5J0J0j0j0nj5k0k5l0j5J0K0
11429d0%nnJ0J0N%nj0%k5j0nnj0j0J0K0J5J0J0NN%%%l5m0j5J0J0%NJ0J0NJ0NNJ0%%%nnJ0%
11425d0J0N%nk0%J0J0K5J0NNK5K0NN%Nnk0j5j5NNn%j0j0k0j0%%n%j5j5%%Nj5j0nK5N5M5L0
11422G0j0nj5j0j0j5%j0j5k0k0J0J0J5J0J0n%k5k5%nK0J5J5J5N%nnj5j0%NK5N%%j0nj5j5N
11419c5K0J0K0%J0l0n5k0n%k0k0J0L5L0J0J0NJ0NL0NNNK5L0J5j0l0l0l0j0k0N%nnj0j0K0J5
11416a5K0%j5NK5L0nk0l0n%NnK0J5K0J5nk0k0k0k0K0J0Nj5NNK0nnj0k0j5%J5K5K5%j5k5j0
11414a5j0j0j0j0N%J5J0K5NNNNNn%nj0nJ5J0j5%nNNj0j0L0Nj0J0J0J0J0j0j0Nj0l0k0k0j0
11411d5J0%%N%%%NJ0j0%nK0J5J0nnj5NK0J5K0K0Nj5k0k5j0J0%%l0k0j0J0J0j0N%%%nn%J0%
11408c0%%%nn%nJ0J0nj0k0%J0J0j0j0j0J0J5J5%k5J0J0J0nj0nJ0K5L5J5j0k0m5m0m0m0j5N
11405a65K0M0M5K0j0j0J5J5J5J0J0J0J0j0N%J0J0NNNN%%J0Nn%j0j5j5j0n%%nj0j0l0j5nK0
11402d0NNk0%%nNN%%N%k0NNJ0%%j5N%n%%nj0J0%j0j5%J5L0J5J0J0L0K5J0J5%j5j5j5k0j5j0
11399a5j0J0Nn%nnJ0J0n%j0J0K5%j0j0nnj0nnj0nj0J5J5J5%J5K0J5%j0j0nnk0k0k0J5K0K0
11396@Nk0J0K5K0%k5%NNJ5%%k0k5%J5J0j0j0n%J0j0k5k0j0%j5j5nJ0J0J0J5J5Nj0J0N%Nk0
11393d0%J0J0J0Nnnk5j0K0K0NJ0J5J5%%%j5l0k5%N%K0K5K5K0nk0j5k0%n%%Nnj0k5nNJ0J0J5
11390ej0j0j5J0%J5J0J0j0j0J0J0%nj0j5j0j5j0j5k0nJ0N%%%%%K5K0M5M0K0N%j0nj5j0j0n
11387A5j0J0J5J0j0j5j0j0nnj5j5n%%k5j0j0n%%N%K0J5K0nnJ0NNNJ0NNN%N%%l5m0l5m0%nJ5
11384a35J5M5N0N5K0%NJ5J5J0J0j0m5n5k5%J5L5L0NNj0j0k0k0J0J5L0L0J0%%n%%N%NJ0k5j5
11381G0k0k0J0Nj5j0k5%L0j0k5k0NJ0J5K0n%J5J5J5j0k0k0NNj5k0k0k5j0j5J5K0K0K5j0j0
11378b5N%NNj5nNJ5nk5j0K0K5K5J0K0j0j0k0k5l5l5k0J0L0J0k0l0NN%NM5M0K0K0nnk0k0J0
11376eK0K5J0k0k0j5j0J0J0J0Nj5j0j5NNNnnJ0%j0nN%NNj0nNJ0%%k0%J0J0J5K0%NnJ0K0J5
11372G5%j5k5k0m5k5n%K0%Nk0l0j5J0L0L5K0J0k0l5m0j5NK0K0K0Nl0l0j5NJ0K5L0L0K5K5K0
11370F0K5Nj5k0m0l0k5nnk5l0j5%K0%n%nnj5NL0M5L5J0k0l5m0j5j0j5J0L0L5M0K0%n%j5nk0
11367e0J0L5L5K0j5nj0j5j0NJ0K0%j5j5j5l5l5j5K5J5J5j0j5j5nnK0J5L0K5K5K0K0k0k5%%
11364A5%j0j5%%nj0nn%n%%l5j0J0J0K0%j5%J0J0n%J5NK5Nj5l0l0k0j5j0NL0M0K5J0J0J0NJ0
11361C0NJ5J0%Nj5j5j5j5J0J0K5L5L5J0nk0l5l5l0k0%K0J0J0k0l5k0k5j0NL0K5J0j5k0nJ5
11359d0J5j0j5%j0%K0L5L5L0J0%Nj5k0k0nnnJ0K0M0L5J0J0%%j0l5m0k0j0J5J5nnnj5j5k5n
11356c0NJ5J5J0J5J0J5J5%m0l0j5K0K0%k0j5j5j0j5%nNJ0J0J5J0%J5J5J5nn%NNJ0%l5m0j5
11353d0%%%J0L5N5N5M5N0%k5o0l5k0%NJ0J5J0nk5k0nk5k0l5j5j0k0k5j0j0J0NK5L0L0M0K0
11351D5J5J5NN%Nnk5l5%J0j0l0k5k0%J0K5L0J5j5j0j0%%%nn%nj0j5NJ0K5K0j0l0k5%K0J5N
11348a0j5j0NJ5j0j5l5j0j5j5NNNNJ0J0J5J0j0%%nj0k0nN%J5nJ5K0K5J0J0Nnnj5j5%%j0k0
11345g0k5k0%NJ0j5j5k5J5L5K5N%K0K5L0J0NN%j5l0m0k0k0%K5K0L5J5Nj0k5%J0J0J5nj5n%
11342c0%%nn%%%%nNL0K0J5%nk5k0k0n%Nn%nnk0NNK5K5K5K0%j0j0nJ5nnNj5k0l5k0k5%nk0%
11339a30J0J5J0J0J0j5nK0L5M0K5K5K5Nj0j0j5j5j0j5j0j5j5j5k0j5NK5L0M0J5K0k0j5k0J0
11336EK5M0M5J5j0n0m5j5%N%%j0j0j0j0NNnn%L0J0J5%j5j5j5j5j5j0J0%%J5L5L5K0%Nnk0k0
11333B0nj0nnj0j5j0j0J0J0k0k5%%J5J5J0J5nNJ0J5K0k0k0%%j0j0j0j0N%J0Nk0%J5J0J5K0
11330EJ0J0nJ5K5J0nk0j5nl0k5j0J0%N%%K5Nn%n%j5j0k0N%j5j5J0K5K5K0%J0J0j5j5l5j5%
11327e5J5K5%%NnJ0L0L5J5%nj0k0k5%J0K0K0J0Nj5j5j5%J5j0nn%%j5j0NJ0NNJ0NNk0j0j0j5
11324ej5k5nNK0J5K0N%j0j5NJ0j0j0k0%n%j0j0nnk0j5j0J5L0L5K5J0j5j0J5J5K0nNj5nj0K0
11322A5J5%%N%nn%j0%Nj0nk0%J0j5NN%k0k0%J0J5NNnn%nNJ0%%N%j0j0N%L0N%k0m5k0NL0J5
11318b5K0K0K0n%J0L5J0j0j5k0k5k0j0nj0nk0k0%J0J5L5M0K5Nj0nnN%J0%%k0n%j0J5n%n%N
11315B5J0NJ0%J0J0N%j5k0j5j0j5j5j0J5J5nj0J5J0%%J5M0K5NN%k0k0l0l0l0j0%K0K0K0NJ0
11312D0Nj5k0k5nn%J0K0K0J5J0J5J0J0J0K0%nk5k0k5k0k5j5NNN%%n%j5j0j0l0m0j0J0L0K5
11310f0J5J0J0L0K5%j5l5l0k0NL0K5Nj5NJ0J5J5j0j0k0j5k0k0J0L0M5J0j5j5j5NNj5j5j0j0
11307f0j0J0L5L5L5J0Nj0k5l0l5j0K0K5K0J0J5j5k0k0%J0%%j0NN%j5nJ0J5nj0j5j0j0%NJ5
11304c0J5J5nk0j0n%%k5nJ0M5M0M5K0J0j0j0l0l5j5K0M0K5j0j5k0nnNN%J0j5j0nnj0J0J5K0
11301E0K0j0k5m0l5j5j0j0j0n%Nj5j5NNK0K5K5NnJ5M5M0K0j5l5l0k0%%k5k5nJ0L5J0J5nk0
11299b5k0%K0K0J0k0k5l0j5k0j5J0J0J5J0J0K5K5K0%j0j0j0nj5j0NK0L5J0J5%J0J5Nj0k5%
11296B5%%j0nJ0J0%k0j0j5J5J0j0n%%J0J0J0K5K0K5J5nj0j5k5nj0j0k0k0j5j5j0J0J0J5L0
11294A5K5%%%Nj0nJ0NK5J5K5%j0l0l0k5j5N%NN%%j0j0J0K0%%%J0J5k0NJ0J0J0J0%%j5%%%%
11290F0j0%j0J0%%j5l0%NNJ5J0J0j5l0l0nJ0K0K0N%nk5k0j0n%J0NN%N%J0%%nNJ0%n%nJ0J0
11287A5NJ0n%nn%K5Nj5j0K0J5J5j5l5j5k0NK5J5J5J0J0NK5K0Nnk0k5%%%k0l5k5k5k5l0j5J0
11284i5NNJ0N%%nnNJ5J5J5Nj5j0J0J0J5J0N%nk0j5J0L5J0j0nnJ0J0Nj5j5j5Nk0j5k0%nnj0
11281i5K0J5K5J0j5J0nJ0J5J5J0J0N%K0K5%%nNK0J0%k0k0k5j5k0k0%j0J0%%J0NJ0j0nj0J0
11279eJ0j0J0J0j0j0j0J0J5nj0%NNNNk0k0NNNN%%n%N%%j5j5j0J0J0J5K5K5L0J5n%j5l5l5l5
11275d0j5j5NNK0K0J5nnnJ0J0%%N%j5j0nJ0K0nj5j0j0l0k0nNNJ5J5%%j0j5%%K0K0J0J5Nk0
11272b5j5j0%L5K5nk0k0n%%Nnnn%J0j5%%%NNK5K5K0Nj5j0j5n%n%k5j0%%%%K0%j5NNJ0j0nN
11269d0J0%%j0J0J5K0%k5j0j0K0J5L0J0nnk0k0j0nNj5nn%nj5J0J0L5J0J0%NJ5J0nk0j0nnJ5
11266EK5Nnk5l0j0K0K0J5J5%k0nnJ5J5Nj0k5l0j5k5nnJ0J5NN%nJ0L0K0K5n%nk5l5l5l0%K0
11263g5K0K0%nnNK5J0J0%%j0j0k5k0j0k5k5%K5K5J0nk5k5j5j5n%K5K0J5J5NL0M5M5M0M0J0
11261A40k5l5l0k5nn%j0k5l0nnJ0nJ0NNK0J0%%j0nnnNJ0j0k0l0j0J0J5j0j5%nn%nJ5J5J5%
11258e5k0k0NJ0J0L0Nj0nj5J0K5K5K0J5NNj0j0j5NJ0j5j0k0J0J0NNNJ0NNk0j5j0j0j0j0j5
11255f0j0j0j0j5J0J0J0NL0J0J0K5K0K5j0k5k0l5l5j0J5K0nnj0K0J5NN%%K0K0J0j0n%%%%n
11252EJ0j0j0J0J0J0j0j0nnNNJ0J5j5j0j0J0%NNN%nk0NNJ0NN%nk0%K0Nj0j5J0J0N%%j5nj0
11249e%J5NJ0j0nnJ0J0j0k0k0j0j0nK0K0K5n%n%%Nn%k0l5j0j5J5K0K5K5J0nk5k5nJ0J5J5n
11246ennJ0J0J0nj0j5J0J0N%Nj0J0j0%k0m0m0j5n%NNK0K0J5K0NJ0K0%%%NK0J0j5nnJ0J5K0
11243F0K5nk0k0k0J0NK5j0k0k0j5Nn%j0j0j0NK0J5K0K0K5K5K5Nj0j0k0nnj0j5k0nn%%%%nj0
11240Enn%n%Nj0j0%%J0%K5Nj0nJ5J0nnJ0J5%j0%nk0k0j0nj0j0NK5M0K0Nj5nnk0k5j5J5Nj0
11237c0k0k0%%J0K5J0J5%n%nnnNNK5K0J5K5K0K0%j5j5j5j5l0l5l0k0NJ0J0J5J5J0J0J5J0K5
11234E5%N%j0j0%%Nj5j5%N%j5j0%NJ0J5%J5%K0NNJ0nk0k0j0j0nnj0nn%k5k5J5J0J0J5M0M0
11231F5J5j5j0nNJ0j0nj0nNNNNj5j0%nN%k0k0nK0J0j0j0j5j0j0NNNnj0j0%%j5j0k0K0L5L5
11228eJ5k5k0nJ5K0J0Nj0j0j0nj0J0K0N%k0j0j0j0nJ0L0J0K0%k0k0NJ5J5j0j0k0k0J0K5L0
11225A5J0%j5nK0NJ0j0nk0j0J0L5M5M5K0J5nl5n0k5j0j0N%K5J0j5l5m0l5j5%K0j0J0NJ5%%
11223c0J5K0K0j0nnJ0J5J0NNK0K0J0k5l0j5nJ5K0J5%nj5j5%nk0k0j0j0nj0%J0K0%%%NK0J5
11220C0j5k0j0%%%j5k0j5nJ5%%j0j0j0j5K0M0K0N%%NNK0J5K0J5NNk5k5j5J5NJ0K0J5J0j0j0
11217F5N%%j0%%J0%Nk0k0k0j0K5L0J0j0l0l5%%n%%nJ0NNj0nnJ0%%%%J0j5NK5K0K5%NNK0j0
11214H5j0j5k5n%%%nj0nJ5Nnj5k5nJ5J0j0nn%J5K0J0n%%J5K0J5nl0k0k0k0n%K0K0J0j0l5l0
11211e0j0j0NNNNnk5k5%J5J5j5j5NN%J0J0J5K0K5L0L0NJ0nnJ0NNJ0nj0n%%J0%NnnJ0J0%%J0
11208I5J0N%n%k0j5NJ0L0L5j0j0k0k0j0nj5k0j0nj0j0k0k0n%NJ0j0nj5j0J0J0J5J0j5j5%%
11205e0NN%J0NNJ5J0%NNJ0NNJ0J0%%K0K0j5j5NN%Nk0k5j0j5j5j0k5k5%%NNj0j0J0NK0K0J5
11202eK0K0K0J5K0Nj0j0nj0nNj5k5k5j0j5k5nJ0NM0M5L5K0k0j5l0k5l5j0J0K5L0K5K0nj5%
11199E0J0J0%%Nj0j5k0j5k0nK5L5J0J0j0j0j0k5j0j0J5J5J0nl0k0j5NK5J0nk5k5K0J5L0N0
11196F5L5Nnnk5k0m0k0j5J0%%NN%NnJ0K0M0L5J5NNj5j5k0j5k0k5j0k0j5l5k0j0J0J0K0K5J0
11194b0J5J5J5J5K0nk5k5J5L5L0L0L0Nk0l0l0m0m5nL0M0K5j5l5l5j0j5Nnn%%J0L0J5%nK0J0
11191D0%k0k5nj0nnNJ0j0%J0N%nnj0J0NL0J0k0k0J0NNk0k0nN%J0nj0j0j0j0NN%%J0K0%%J0
11188b0J0NJ0%%L0J0n%j0J0J0j5N%%%j0Nn%%%nnJ0Nnl0m0nJ0N%%nk5k5k5nL0K0Nnnj0NJ5J0
11184e0K0K0nj0j0NJ5J0K5N%NJ0J0NN%%j5k0l5%nnJ5j0%%nnnJ5K0K5k0k5j5K0N%%%j0k5j5
11181e5j5%J0j0J5K5N%%K0J5J5%%j5j5%K0nnnN%%%%%nn%J0J0j0%%j0nnK0J5nnnj0nJ0J0NJ0
11178B5j0%nnJ0J0j0j0J0NNj0k0k0nj0j0j0nnK0K0K5N%%%n%nJ5%k0%%Nnj0nnN%N%%%J0J0n
11175a0n%J0%NnnJ0J0J5NJ5J0L0L0J5j5l0l0k5n%N%K5K0K5k0j5nnJ5NK0K0Nj5k0j5l5l0l0
11172b5k5k0%J5J5J5K0J5n%k0k5l0J0L0J5nnj0NJ0N%j0J0M0J5K0%nk5m0m5m0k0%K0L5L0J5
11169a5j5%J5K0Nj5J0%%nnj0n%nj0j5k5l0l5%M0L5M0J5nnj0NJ5M0L0J5%Nj0j0k0l5m0m0nJ0
11166g0J5nm0m0l0%J0J0L5L5L0J0%J0j0nn%%%J5J5J5K0%k0k0k5%%nk5l0j0%%J5K5n%%K0J0
11163e5J0NJ0j0k0j5j5NJ0%%j0J0J5L5L0L0K0nj5k0%%n%k5nnJ5J0J0j5k0%J5K0K0J0J0%K0
11160G0L0K5J0nl5l0k5k5nj0nj0J0J0k0k0j0j5J0%J5L0K5L0J5J5NJ0k0j5l0nnJ0L0K5J5K0
11158A20J0J0%j0%nk0k0nJ5J5J0%%J0NNK0NNnnJ0j0l0k5j5j5j5k0j5J5K0K5j5k0j0j0%%J0
11155D0K0nnj5k0k5l0j0K5J0J0%nJ5K0%%j0J0j0j5k5n%%j0nnj0%j0n%NJ5J0J0J0J0J0J0NN
11152A5j5j5j0%nn%%%j5k0j0NNJ5J0NK5L0K5J0nj0j0J0J5J0j5%n%nnnj0j0%%j0%j0nj5j5j0
11149f0J5J5J0N%j5j5nnNJ0nnJ0M0M0K5nk5l5l0m0J0J0j0k0k5K0J5J5nj0j0%N%NJ5J5J0k0
11146e0k0nNL0L5J5nl0l0%K5K0N%Nj5j5k5j0j0NNK0K0J0J0%%nnk0k0j5l5l5j0K5K5K5NnJ5
11143f0K0K5J5J5J0Nn%j0j0j0nj5NJ0J0N%%J0NJ0%j5l0j0J0j5j5j5NK5K0K5K0Nk5m0m0nn%
11141g5%K5L5L5NNn%j5J0NNj5j0nn%%j0j5j0j0%J0k0j5l0k5l5j5j0K5L0L0L0L5J0J5%%Nj5
11138b5j5j5J5J0J5J0j0j0j5J0NJ0%J0j5j0j0j0k0j5J0%J5K0J0J0J5J0L0K5K5J0k5m0k5%%
11135ENN%nk5j5%K5L0J5k5l5m0%n%%nn%%J5L0L5L0L0J0j5l0nNJ0j0k5k5NK5NJ0k0j5%j5nJ5
11132a5J0nj0j0J0J0j0j0j0j0%%nnnn%%%K0%nNJ0J5Nnj0n%J0NJ0J0J0J0K0K5J0nl0j0J0NJ0
11129E0nj5nl0j0NNNN%l0k0J0K0L0J5J5J5k0j5j0%k5j5nnk5j5j5NNN%j5j5K0L5L5K0%NNJ5
11126C0J0%J0Nnk5m5m0%L0K5nl0j5NNK0K0K0K0J5J5j0nl0l0l0l0J0L0Nnj0j0J5J5nK0K0K5
11123D0K0nk0k0j0J0nnj0nnK0J0Nnj0%%J0J5%NJ0nl0n0m5l0%L0K5L0%j5n%nn%%%J0J5M5L0
11120D0J0nJ5L0J0l5l5k5j0%%NNj0j0%%%%J5L0K5Nk0k5k0j0J5J5K0K5J0k0k5l0j0NNJ0NJ0
11118B0j0j0Nj0k5k5j5j0j0j5%NK5K5J0J5%NK5J0k5n5l0j5nJ0J0NNJ0NNNJ0J0J5j0j0k5%%
11115g0K0J0J5j0k5l5j5J5L0L0K5K5K5%%j0j5j0j0J0J0nn%nnk5l0l0k5k0NK0K5L0J5J5%k5
11112e0k0%K0L5K5Nj0k5k0%J5K0J0%j0j0%%J0J5K0K0Nj5k5l0m0j5J0J0n%J5J5J5J5L5L0J0
11109H0nnJ5Nj5l0j0n%nl0nnJ5J5NNK0j5k0NJ5K0%%%%J0J0%%%NNNk0k5j5j5K0K5K0Nnk0l0
11106B5l0k0j5k5k5nJ0%J0j0j0J0J0J5J0Nj5NNK0%nJ5K5%j0l5l0l5%K5%%nJ5NNJ5J5K5%Nj5
11103a5l0l0k0k0%K0L0L0L0L0J5NN%K5K0nnj0nNj5j5j5%%%%%%nj0J0NJ0j0k5l0l5j5%nJ0J0
11100f0%NJ0J0J0J0j0nNJ5L5Nj0j0%%J0J0n%N%J0J5nnk5m5l0l0nnJ0J0j0n%J5K5K5L0L5J5
11097E5nk0j5k0NNj5k0nN%k0J0J0J5J0J5J5j0k0NK0K0J5K0nnl0j0j5%Nk0k0k0nK0NNN%%K0
11095EJ0J0j0nNNN%N%%NJ5J0nn%j0J5J5%%Nnnk5k5nk0j5k5nNK5J5J5J0J0J5K0J5J0%l0k5k5
11091ENL5K0%nl0nj0NK0j0j0j0J5J5%nj0l5j5%%J5nk5k0j5%NJ0%%n%nnk0NJ5nj5j5NK5J0J5
11088e5L0J5J5j0J0J5j5j0n%%nJ0NJ0NNNNNNNnm0k0j5nJ5J0NJ0NJ0J0NJ0J5J5%nnJ5J0n%k0
11085F0j5k0nj0j5k0n%NK5J5K0Nj5k0%K0K5K5K0%k0l5j0nnk0%J0J0J5J5K0%m5m5k5J0J0L5
11082A0K0j5k0j5%K0K5K5j5l0j5K0NJ0J0J5%nj5j0l0n0k5J0L0L0K0NN%nnk0j5k0k5%j0J5J5
11080e5%nnJ5J0J0%%J5j0j5k0J0K5J5nj0nK0K0L0J0j5l0l5l0j5NK0K5K0L0K5K5K0k0k5j0J5
11077E5j0nnK5K5J0J0%k0j5k0k0j5j0j0Nj0j5J0J5J5j5j5n%NJ0j0j0%NJ5j5l0j5nnk0j5J5
11074i5J0NNJ5K0%%j0j5%J5J0%nk5%%%%j0j0%K0nnJ0J5n%%K0J5Nn%NNJ0J0n%NJ0nnnJ5K0J5
11071E0J0l0m0m0k5j0%nJ0J0K0j0J0NJ5J5j0nJ0J5J0j0k5%J5J0J0j0k0m5l5j0J0J0K5L5K0
11068a5K0J0J0l0k5j5j5%%K0K5K0K5K5L0J5K0%%j5m0l0l0j0J5Nj0k0j5%%j0j0NNNNnnJ0NJ0
11066a5nNNj0j0J5J5NNJ0J0NNJ0J0%%%j5l0l5k0%J5N5M0Nj5l5l0k5j0j0L5L0K5J0%%K0J5%
11063H5%%nj0j5m0l5m0nN%nJ5K5J0j0nNJ0%NJ5K0k0j5k0N%NNNk0j5j5%%%nnJ5M0K5K0J0j0
11060C0l5l5j0J0k0k5l5j5J0N%%k0j5K0K0J0K0NNK5M5N5O0K0j0j5k0%%j0nj0nj5j5k5%j5j0
11057b5%%J0J0K5N%Nj0J0J0K0J5nNJ0NNnn%K0Nk5l0l0k0k5%J5J0J0nnnnJ5nnj0j5j5n%%Nj0
11054e0l0nJ5K0K0NJ0J0J0%k0j5%j0j0j0j0%%j0NNNnnN%NNj0j0%K0M5M0K5J0k0j5j0J5L5L0
11051I5J0J0Nnk5k0k0k0k5k5k0J0K5K0L0nl0l0l5k0%J5L0L0%l0NNK0K0K0%k0k5l0j0NJ0NJ0
11048a5%nJ5J0%nj0m5o0j5J0M5L5J0nnk0j0nJ5L5M0L0J5Nj5k5n5o5l5%K0K0K0M0K5NN%N%l0
11045b0k0n%Nj0%J5nj0j0J0J5J5K0NNnK0J5J5k5k0l5m0%%J5J5L0J0j0k5l0J0J0J0J5%J5J0
11042A0J0J0K0%Nj0k0N%%j5k0L0%%%%%N%K0%j0k5j0nN%%%J5J0j5j0K0J0J5j0j5j5m0k5%L0
11039b5L0L5K0J5NNj5k0%%k5k0j5j5nj0j0j5j0%K5%k0j5j5NK5K5J0NNJ0J0J0j0%%%NNk0j5
11037c0k0k5nK5L0J0NNnk5nJ0Nj5k5%J0J0K0%nj0j5NJ0J0%%%%%j0NN%k0j5K5L0L5J5j0k0k0
11034a0nj0j0j0J0J0J5n%%J5M0K0K0j5j5j5j5k5l0l0l0k0NK0K0J5K0J0J0J0J0K0K0n%j0j5
11031A5k0j5nJ0J5J5%J0J0J5K0%k0k0nj0Nj5k0j5k0J0J5K0L0J5%j0l5k5j5J0K5L0K0nn%%N
11028C5NJ0j0j0nNNj0%%nnN%N%k0%NJ0nk5k5nJ5J5J5K0Nj5j0J5K0%j5j0nnJ0J0J5K0j5j5%
11025C0%K0%j0J0%J0k0j0j5j5j0nj0k5%%J0J5J0J0%j0J0J0j0l0k0%%N%nK5J5K5NNNNNj5j5
11022E%%j0nl0k5k0j5N%J5J0K0J5J0K0K0K0J5J0J0N%j5%%NNj0j0j0J0L0Nnl0l0j5%%NN%%K5
11019D0L0J0j0l0k5nnk0k0n%j0%nL0L0K5%n0m0%J5L5K0%j5j0%%NN%J5n%j5J0J5j0%%%%nnj0
11016a5J5K0K0L0J0%l0l5j5NN%NNJ0Nj0N%N%nnNNNJ0nnnnnK0Nj0j0nJ5%j0nnnJ0Nk0nJ0J0
11013B5nk0k0j5%K0L0J0%k0l0k5j0J0K0K5K0nNj5j5j0j5j5J5L0L0L0K5J5nnk5k5l5l5j0j0
11010f0j5j0nnj0J5J0J0J0K5J0J5j5j0%N%%K0K0NJ0J0J0nj5m5m0j5L5N5K5%k0k5%K5Nj5j0
11007@N%J0J5K0J5nk5j0j0l5l0%K5K5K5%j0k5k0k0%j0j5%K0K5K5J0J0J5%nj0J5J5j0k5j5N
11005@N%k0%nnJ0j0nj0nnj0J0j0j0n%nnj0n%%j0n%J5J5nJ5J5NNj5j0j0j0j0j0nj0J0K5M0M5
11002a0O5M0K5nl5n0n5n0j0k0NNK0M5L5L0nk5j5Nnk0k0nnnNK5K0NJ5J5n%j0Nn%J0K0L0L0%
10999I5k0l5l5j0J0K0K5nnj5j5j0nJ0J0J5nm5m0k5%K0M0K0K5J0NK0%j0j0j0j0%NN%j5j5%K0
10996A5L5J5%k0l0j0j0J0K0J5Nj5k5l0j5j0j0j0%%%K0N0L0J0%j0n%nNN%nNNNNJ5j0l5k0NK5
10993B5J5j0j5k0k0%N%K0K5L5K0J5j0j0j0n%nn%nJ5J0nk5j5j0J5K0J0J0j5j5k5l0k0nJ0N%
10990b5%nj0j0nJ0J0NNn%j0j0%K0J0J0j5nj0J5J5nNNJ5nj0j0J5J0L0Nj0j0k0k0j0nk0k5j0
10987h5j0K0L5K5L0L0L0K5K0K0nk0k0j0j0n%%nj5j0j5j5n%K0%j0j0N%N%%n%nNj5nJ5J5L5L0
10984H5Nj5j5k0%J0NK0%k5k0k5l0l0l0k0NK0K0J0J0L5J0J5J5k0k0k5k0%nNNNj0nJ5%%nn%%
10981e0%%nJ5J0N%%K0%J0NNJ0NNNNn%j5j0%J0j0k5k0j0%%K0M0K0L0Nj0j5j0NNj5j0j0j5NN
10978A0%%j0j0J0J0N%NJ0NN%j0J0K5NN%nJ5J0%l5l0nJ0J5k0j0k0k5k5nJ5J0L5L0Nj0k5k5k5
10975d5nNNNNnl0j5%M0M5L5%k0k0l0l0j5J5K5L0%j5nn%nNNJ0%%%%N%NnnNNJ0NNJ0NJ0%K0n
10972E5J5NJ0NJ0N%nk5l5k5j5k0k5k5nJ5J5J5NNK5%%%J0K5K0J5n%%j0nj0k5k5nJ5NNnnJ5J0
10969C0%%j5j5K0K0J5n%j0J0k0%n%%j0nk5j0%J0%Nnk5k0%J0J0J0J0nj5k0j5NL0J0J5j0k5k5
10966g5%NJ0k0k5nJ5L5J5n%k0l0l0j0K5O5M5K0J0N%Nk5m0l5j0%K5J0nnj0%K0L0L0L5L5J0k0
10963H0l0j5j0j0j5k0N%J0J0n%NJ0J5%%%%NJ5nnj0nj0j5j5j0n%%k0k0nj0k0NJ5J0NNNNJ5J0
10960c0K5NNJ0%J0NJ0J5j0k5l0j5j0j0j0NNNJ0nJ5J5n%%NK0J0N%%j0j5nk5k0k0j5NNJ0L5L5
10957A0K0nm0l0n%j5j0NL0L5L0J0J0j5j5NN%%j0J0%N%%%%j5k0j0l5l5l0k0J0J5M0M5N0J5n
10954C5%nK5K0K0%l5l0k5%%Nj5j0k0nj0J5N%k0k0nnn%J0NK0J5J0J5J5J0%nN%nn%%J5nn%j5
10951ej5NJ0J5nl0k5k5k0NN%K0K5K5K5J0K0K0%%j0j0nnj5N%nj0j0%nnj0%%%k5l5j0J0J0NN
10948f5J0N%nJ0K5M0L5K0%j5j5nnk0j5nj0n%k0k0%%J0J0j0j0%K0J5%j0j5K0%%%%NNNnnJ5J5
10945EJ0J0L5L0Nj5k0l0n%%N%%J0j0k0j5J0NJ5j0j0j0j0j0%J5J5nnj0l5l0k0%J5J0J0J5J5
10942c5J5Nj5J5J0J0Nj0J0J5J5K0%J0NNNJ0K0K0K5Nj5l0k5m0k0J5J5%%%N%j5j5j0J0Nj5j0
10939B0NNNNj0j5NNNnk5%J0J0K5K5K5%k0j5k5nJ0%%nN%J5j0J5M0K5Nj5j5k5n%%j0nN%Nj5k5
10936B5m0k5NJ0J0J0J0K0nk0k0J0L0M0L5J5nk0k5j0k0%%Nk0%j0j0Nn%k0%K5M0K0J0NNJ0J0
10933A00N%%J5K0k0l0l5k5k5NK0M5M0M5K5K0%k0j5k0%%j0j0j5%%j0j5j5j5l5k0K0J5L0Nl0
10930D5l0k0J0L0j5l5l5k0K0K5L0K0%J5J0K0J5J0J0j0k5l0k5j0nj5j5k5k0j5J0J0J0j0%n%
10928g5J0NL0L0J5j0J0J5K0K0K5Nj5l0m0nJ5J0K5%nnk5m5l0k0NK5J5M0L5L5K5nl0k5j5NL0
10925G0L0K5nm5m5k0J5L5K0%j5NK5K0J5nk5k5k5l5l5l0K0K0K5%J0J5K0%%J5K0%NN%%k0k5j0
10922E0NNnk5k0k0nj0%K0K5L0%k5k0k0j0j5j0NJ5J0K0K0K5L0nl0k0k0nnNNJ0NJ0N%%j5j0l0
10920b5k5j0K0J5J5nj0L0L5K0j0j0j0nk0l5l0k5J0K5K5L0Nnl0nn%%k0k0k0J0K5L0NJ0NJ0%
10917@%%%%nJ5nk0j5j0J0J5K0J0j0k0k0j5%K0J5J5J0nnj0J0K0K0j0l0k5nK0J5J0j5n%K0K0
10914C5J5J5nj0k0j5j0j0%nnj0K0L5L0J0%j0k0j5j5J0J0K0j5l0j5J0NN%%J0J0%NNJ0j0k5k5
10911a0k5l0l0j5j0J0J5NJ0j5j0%%l0l0j0J0J5K0L5L5K5K0K0K0Nj0j5j0k5nNNJ0J0J5J5Nj5
10909A5l0k5k0k5j0j0%%J0J0K0%N%L0K5L5L0J5j5l5j5N%j0n%Nj0j0J0J5Nj0k5k0j0nNK5L0
10906Enk5k5j0nNj5j0J5NNj0nj0%j0j0K0%j0j5NK0L0N0M0M0K0%k0nj5j5j5j5j5j0k0k5%K0
10903d0j0j0nj0J5J5L0K0J5J0J0L5J0j5l0k0j0j5j0j0NJ0NJ0j0k0J5L0L0K0k0j0j5J0J5J0
10901F0J0J5j5l0k0j5%K0%Nk0k0j0j0%N%nj0J0n%n%K5K5L5J5J0%j0j5nj0J0j5k0k0%J5J5n
10898A0n%J5J0L0K5%l5l0j0%%J5J5Nl0n0n0m0k0J0M0N5L0L5L0M0J5j5l5j0k0nj0nn%K0J0J5
10895E0%nj5j5j0j0Nj5nJ5%nn%J0j0j5J5L0L0j0l0k5J0J5K0J0nnNJ0J0NJ0J5K0%%%nJ0j0J5
10892A10J5nj5l5k0nnj5k0k0j5nnJ0N%nNNJ0J0nn%%J0NN%J5nj0NJ0Nj5j0k0k0k0j5j0nl0n
10889a20J5L0nnj0J0M0K0%nnK5J5J5J5%k0k0j5N%j0nJ5NNnnJ0J0J5J0%nm0l0k5k5k5j0J5M0
10886g5L5K0J5J5Nk0j0j5l0nK5K0L5J0%%k0J0K0K5L0J0%%NNJ5K0%k5k0k5j0j0k5k0nJ0J0k0
10883Ek5n%K0K5K0J0J0k5k0l0j0J0J0j0j0k0%nK0L0L0J0j5j5j0nK0J5J5NNk0m0l5j5L0L0%
10881Ej0J0J0J5K0NNk0k0NJ0j5j5j0nn%%nj0j0%%j0j0j0nj0NJ5J5J0Nj5NK0K5K5J0%NNNJ5
10878F5J0J0j5j0j5n%j0j0j0NJ5nj0J0NJ0j0J0L5L5NNnj5k5k5l0k5%K5NNJ0J0J0j0j0j5%k5
10875@l0k5j5j0K0J5L0J0k0j5j0J5L5L5L5NJ0Nnnnn%%%k0l0l0j5K0L5K0J0nj5j0j5k0nJ5K0
10872B5nj5j0J0J0j0j0j0nnk5nJ5M5M5K0K5K0Nnk0j5j5j5k0nJ5j5l0m0j5J0J5J0J0j0nnn%
10869d0N%NNJ0%j0%%%NNJ0j0%j0%NJ0%%%%%%j0j0J0J0K0K0L0K5K0K5j0nk0j5%%%%K0K0K0K0
10866A60%N%%nnk5k5l5m0j5k0K0K5J5j5m0m0k0J0K0J5%%NNnnj5j5k5k0NJ0K5K5NJ0J5K0N%
10863C0k5l0k5k0%%J0J0NNJ5J5NNNj0j5J5L0K5j0l5n5n5l0NK5L0J5K0L0L5L5K0j5j5j0%J5
10861E5J5%l5l0l5j5NNNnk5j0nNJ0k5nnnJ0L0M5K5%Nj0K0NJ0nn%n%%j0NJ0j5l0j0J0J0K0n
10858A0j5j0j5j0%K0nn%nn%nJ5K5%nnj5j5j0j5J0j5k0j5%J5K5L0J0J0K0J5NNn%j0nNNJ0Nn
10855B5%%%%Nnj0j0j5J5j0k0j5J0N%%j5J0J5nnnNJ0NN%%j5j0NJ0J5j5j0J0n%%%j0nNJ0nJ5
10851a0J5J0J5K0%J0nk0nj0k5nnj0nj0J0J0L0J0nk0k0nN%%Nj0k0nj0NJ0j0j0%J0K0K5M0L5
10848F0K0J5j5j5k0j5j0j0K0K0K0%%k5k0k5k0k0j5j5NNJ0L0K5K0%%J0J5%k0j5NNNnk5k5nN
10846b5J0%%j0j5j0j5NL5K5Nj0j0%nnK0K5Nk5k5k0%J5K0J0NJ0J0%%nnk0j0%M0M5M5Nnk0k5
10843G0nj0%J5J5K0K5Nk5k5k5nnn%nj0n%%K0K0K5nk5nj5j0l5k5j0n%nj5k0j0j5n%J0J0nJ5
10840h5%%J0J0L5NNNK0%NK5L5J0nnnnnj0l0n0k0J5J5nnJ0M0K5J0nj5j5j0n%%K5K5%k5j0NJ5
10837C5%nnJ5Nn%%J5J0n%%%J5nj0j0k5k0j0j0%j0j0NN%n%%NJ0K0%%NJ5J5n%%%l0nJ0J0n%j0
10833En%%n%n%J0J0j5j5NK0K5J0j5k0NN%%J0J5nk0j5J0%%nj0k5l0NL0L5nk0k5%J5K0%J0N%
10830A0nJ0J0j5j5nL0N0J5%%K0K5J5J5nk5k5l0l5k5j5j5%nNJ0J0J0n%n%J0J5%J0%%j0nj0j0
10827E%%j5j0n%K0K0J0J0N%J0n%n%%NNnk0NK0K0%j0j5j0l0l0l0%%NJ0J5J5J5%NNJ5J0Nj5k5
10824El0j5J5K5K5K0K0N%j5j5j5k0k0k5j5%J0j0k5k5j0NNNnj0NNK5K0L0L0J5j0k0nNJ0nnn
10821b0nk0k5j5NL0K5J0%%K5J0J0%J0J5J5NJ0j5j0%L0K0Nj0j0j0j0J0L0K5Nj0j0k5k5nn%%
10818F5K0K5Nj0j0nj0j0%%%j5n%j5j0nnNNj5j5k5j5nK0L0L0J0%NJ0L0L0Nm0l5l5l5l0l0j0
10816i5K0J5%nn%K0K0J5nNJ0K5N%%J0j0j0nJ5J5K5NN%L0%l0m5m5k0J0J0%%J0J0NN%%J0N%K0
10812E0%nj5j5J0NJ5nj0nj0j0%J0Nj5j0%J5nk0NJ5J5nk0k5j0%NJ0J0NN%k0k5nJ5J5K0J5K0
10809C0%nj0%J5J0j0j5k0%J0%n%k0nnL5J0%l5l0j0nL0M0K0j5k0%nJ0J5%N%J0NNNJ0k0l5k5
10806c0j0%%J0J5NNj0NJ5K0K5Nn%n%J5J5NN%J0J0J0%%j0j0j0j0k0k5j5J0J5J0%k5k0k5k0%
10804d0%k0k5l0%K5M0L5K0NNNj5j0j5NJ0J0J5J0NNK0J5%%j5k0j5k0j0J0J0nj5k0l5j5%J5K5
10801c5NN%J0J0J0J5NN%j5nnnJ5nn%nNJ0%k0j0J0%%N%j0N%%%nJ5J0j0nk5%J5J5%Nj5%K0%n
10797A0n%%%NNJ0nnj0NNNN%%j0j0j5J0J0K0K5NJ0j0j0k0j5k5nJ5J5J0J5j0j0j5NNNj0n%N%
10794A0%j5J0j0J5J5k0k0%L0M5M5K5%j0k0j5%L0NNj0l0j5k5k5j0j5k0k5k5nJ0K0K0NN%K0J5
10791A5%j0j0j5j0NJ0j0k5k0j5N%J0NJ0L0M0K5Nj5k0k0nJ0L5L0K5%j0j5%K0J5K0%k0k5l0%
10789D0%%%nnnN%nj0j5K0K0k0k5k0nJ5J5n%nnj5k0j0j0NNK5K0L5J0j5j5k5%J0K5nj0l5l0j5
10786h5K0L5J5%%%J0J0L5L0J5j5k0J0N%%j0j0j0j0NJ0nn%n%nj5NK0K5J5j0j5m0l0l0j5NN%
10783f0N%N%%Nj0J0L0L0J5K0J0j0l0j0j5k0nN%%j5k0NNJ0J5K0NN%NNj0j5%%nnj5j5J0N%%j0
10780d5j0nj0J0J0J0J0j0j0NNNN%N%J0j5j0%N%%K0K5N0N0M0J5nj0k0l5n5n0l0j5J0L0L0J0
10777B5J0J5J0j0l5m5m0nNJ0NN%NJ5NK0j0J0NNNNJ0j0j0%%j0nj0nJ0J0k0k0nnj0J0%N%j5%
10774f5nNNJ0J5J0L0L5L0J0nnn%N%%j0nj5j0nJ5%J0k0j5NK5Nj0%NJ5J0nJ5J0J5J5%j5l0J0
10771H5M0M0J0l0n0m5k0k0%J5J0%k0j5j5k5NK0J5J5nk5l0j5%J0J0j0j0J0Nj5j5NL0L5%j5j0
10768c0J0NnJ5J0L5nk0j0j0J0NN%j0j0%%%nn%%nnnj0j0k0j0n%L0L0L0L5%k0nj0J0nk5k0k0
10765e5%%j5j0NJ0L0M0L5L5%k5m0k0J0K5J5J0NJ5J0%NNj0j5j5k0%J0J0J0NNk0m5m5l0j0J0
10762g0K0K0L5L5J5j5l5k0%J0J0K5J0j5j0%J5K0k0k0k5j5k0l0l5j0j5J0J0J5L0M5K0NJ0J0
10760A5J5K5Nj0k5k5k5nJ5J5nnk5j5NNK5J5J5J0nk5m5l0j5J0J0%K5J0nnj0%N%Nj0j0n%j0%
10757h5%%nj0NK0K0K0Nk5l0l0%Nn%nnnJ0L5L0L0%nj0j0j0j0J5J5J0J5K0J0j0k0Nn%L0%j5j5
10754a5k5j0J0J5n%j0j0J0%J0%NJ0NNj0j5J0J5L5%j5j5J0L0K5Nj5j5k5k5%K0J5%j5k0n%K0
10751EK0K0%j5l5k5j0L5L5K0j0j0j5j0j0k0k5%J5K0%J0NL0J5K0J5J5j0l5l0j0J0n%J5J5J5
10749F0J5%Nj0J0K5J0j0j0k0k0j0j0NNl0l0%%NK5J5J0n%nn%%%Nj0j5%%n%J5K0L5L0L5J5Nj5
10745A40k0j5k0j5j0J5J0J0k0j5m0k0k5l0j0j0%%%%K0K0J0J0J5J5nk5%J0M0L5K5%%k0l0l0
10743A5k0k5l0k5j0K0J5%nnNK5K5L0K5%nj0N%nJ5J0J0k0k0N%Nj5j0nnJ5L0L0J0j0k0m0k5k0
10740c5N%K0K5J5%nj5%%N%J0J0%%J0J0NNk5k0k5j0%%J5J5K5%%k5j5NJ0J5k5k0%%J5nk0k0j5
10737f0j0J0J0Nj5j0%K0K0nnJ0%J0J0J5nj5j5nnj0%J5J5%n%%J5J5%j5j5nJ0J5K5K0L0J0k5
10734E5k5n0l0j5NL0K5L5L5L5J5%l0j0j5%%k0j5j0%%j0j5j5k0k5nJ5M5M5N0L5J5j0%Nn%k5
10731I5k5k0k0nj0%%J5nnnJ0N%%%j5%n%Nj5j0%K0NN%k0k5l0k0j0NK0K5K0J0J0k0j5j5j5J0
10728e0J0%NN%L5J0nn%%NK0L0J0%j5n%nnnnNj0j5NK5K0%k5k5l0j0NJ0J0%J5Nj0k0j5%n%nJ5
10725b5J5K5K0L0L0J5nl0l5k5l0j0J0K0K0N%NNl0k5l5k0%nJ0J5nnK0J5%%j0NJ5J0J5J5Nj5
10722A5j0j5j0nk5k0nnN%NJ5NJ0NJ0%%J0J0%%%K0K0K5J0J0K5%l0k5k0%J0NN%nnj5nJ5K0Nj0
10719E0%%K5L0j0k0m5k5k0j0j5%NN%J5L0K0Nj5j5NNN%l0%n%K0J0J0nj0j0J0J5nnnJ0Nn%j5
10716A0j5j0nnnj0j0j0%nnnj5%J5J5K0L0J5NNnnJ0J0L0NNj5l5l0%J5Nk0j5k0j0J0L5M0K5K0
10713G0J0Nnj0%k0j5j0j0%k0j0J0NJ0j0j5NNJ0j0j0j5%NJ0j0k5k0J0j0nl0nK0K0K0K0K5K0
10710A5J5J5K0K0j0k5j0j5%k5k0k0%L0L5L0M0J0J0j0j0j0nnnj0j0j0j0nk5k5nJ5j0J0J0J5
10708A0%NJ0J5%Nn%j5%N%Nk0l0l0j5j5k0j5j0j5J0J0j0j0nK0NJ0J0K5M0L0%%j0n%%%nj0j0
10705d0J0J5J5k5%J0J0J0nj0j0J0K5Nj5j5l0J0NJ0%Nnnj0nK0K5NJ0NNnnNL0K5J0nnk0k5J0
10702E0Nj5j0j0j0j5k0k0j5%%%%j0j5j0j5K0L5L0J5n%J5J5%J0%%%j0%nj5j0%J0k0k0NNnj0
10699e0nn%%%K0K5K5%k0j5NK5K0J5%n%J0J0j5m5l5j0NN%%%K0NJ0NNj0n%NK0%j0j0nK0K5L0
10696F5K5K5J0J0k5k5j5%k0k5j5j5J0J0J0K5K0K0J5j0j0j0j5m0k5k0j0j0j5J5K0K0K5NJ5%
10693D0j5k0j0j0j0j5J5K0K5K0L0K5nk0m5n5m5j0J0J5J0J0L5L5K0Nj5j5j0J0J0nnJ5K5Nk0
10691E0m0l5nj0J0K0J5K0%j0k5j5K0J5J5NK0J0j0k0j5nnj5j5j5k0L0L5K5nl0%M5M0L5nk5k0
10688F5k0nJ0J0J0%NNNNJ5%nk5j0j0j5j0j5k0%%nk0k5%nnn%j5j0k0n%%NK0K5K5J5J5K5K0N
10685C5Nj0n%%n%NK5K0k0k5l5l0j5nK0J0k0k0J0M0M5J5K0Nj5j5j0nn%nj5j0%K0K5%%n%nK0
10682D0L0K0nk5m5m5j5n%nJ5J0K5K0nk0k0k0k0k5nJ5J0J0J0K0K0K5J0N%NK0K0%j0j0J0J5N
10679H0Nnnk5j0j5k0k0k5j5j5J0L0J5nk5k5k0j5j5NK0K0K5%J0NJ0J0J0J0%%J5J5%%%N%%%%
10677D0%j0j0j0j0J5j5j5j5J5L0J5J0J0NJ0%Nnk5l0j5%K0%%j0j0J0j0%%J0J0j0nj5%K0j0%
10674eNnnn%%Nj5n%NJ0Nj0nj5NJ5K0J5J5%%j5J0J5K0%%J0J5j0n%k0%nnj0j0NJ0J0N%%NNJ0
10670G0J0J0K5K0Nj0j0j0l0k5k5k5j0j5j0NJ5J5J5J5j0J5J5K0K0K5J5%j0nj0l0m0n5l5%J0
10668d0L0K0K0K0%l0l0j0j0NK5J5J0J5j0Nj5k5k0j5%L0K5J5J5N%j0J5N%%nN%j0j0%J0%k0n0
10665b0m5n0l0n%j0j0n%NL0L5L0K5Nnk0n%J0J5%NJ5J5j5j0j5K0Nj0%%%k5j0j0j5K0L0N5O5
10662G0K5%k5j5j5j0nj0J0%%j0nj0j0NK0J5Nj0nj5%%N%%nnj5j5%J5J0K0j5l0k0J0J0NJ0n%
10659b0n%N%%%N%%NK5K0NK0J5K0J0k0k5k0%j5j5k5k0n%nn%%Nj5k0j5J0J0J5J5L0N0K5%k0l5
10656El0k5nL0L5L5j5j0NK5K5N%Nj0%k0k0NJ0K0nj5j0k5j0J0J0Nj5%%j0%n%Nj0%%n%n%%N%
10653a0NNJ0%n%nNJ0J0J5%j5j0J5J0nk0%J0J0nn%NJ0J0j0j0nnnl0j0J0J0J0L5L0K5k5m5k5
10650@j5%K5K5K5N%%k5k5j5%J0nj0j0%%%%K5K0L0K5Nj0l0k5k0k5NJ0J5J5%%J0J0%%nK0J0n
10647F5nj0nnNNk0j0n%J0j0j0j0k0j5J0%%%j0j0j5j0%K5J0Nj5j0J5L0M0%j0nj5k0j5NK5L0
10644B0J0n%K5NNl0k5j5j5j0J0nNJ0nnnJ0J0J0J0Nk0%%J0J0J5J5NJ0J0J5J0J5N%j0j5j5j5
10641F0j0J5NNl5l5l0J0K0K0K0K0K0%j5l0l5j5%%NK0J0NN%%nJ0J0J0J0%j0%j0J0j5J0J0%k5
10638D0k5j0J0J5K0j5j0j0n%NJ0J5J5Nk0k5l0j5J5L0L5Nj0n%%%%%%j5j5j5k0j5nnK5K0N0J5
10636F0j0j5j0NK0K0L0J5%%j5j0k5l0j5j5l0nNL0M0K5nk0k0nNNNNJ5n%%J0J0Nj5j5k0j0nk5
10633a5j5k0Nj0nJ0L0M0K0%j5l0%%%%nj0j0j0J0J5M5M5K0J0j5k0k0nn%l0k5%J0L5K0NN%K0
10630H0M0J0j0k0m0k5k0%%j0j0j0j0%%j0j0NK5K0NnK0J5K0J5J5NJ0j0nJ0L0J0nm0n5l5l5j5
10627d5J0NN%nN%J5n%%j0j5j5k0%J0J5K5K0J5k0l5k5j0J0J5K5J5K0k0j5j5k5nNM0M5M5J0j0
10624F0l5l0j0NJ5%k0%J0K0K0K5J5Nj0j0k0k5k0%K0J5nk0k0k0nK0J0NJ0N%%nl0j5k0nJ5J5
10621c5J0NNNNJ5J5N%j5k0k0k0nK0NJ0%%%nNL0J5%%NK5K5%j0l0l0j5%J0J5K5K5J0j5k0k0k5
10618Ek0%%J0J0J0J5n%J5K0L0J5%j0k0k5j0j5m0nNJ0j0j0nnJ0M0L5K0nnj0J0nnNNNl0k0l0
10616a5N%Nl0j5j0%J0NNJ5K0J0K5L5L5K0J0j0nk0k5m0j5%J0NNJ5J0%NN%J0J0n%J0%J5nm5m0
10613B0l0%K5%k0m5k0%K0K0K5K0K5%J0J5J0nj5j0nj0NN%j5j0J5Nj0k0%NJ0k0k0%K5j0k5j0
10610d0j5NJ0%%%NJ0J0J0j0j5k0K5L0J5J0Nk0k0k0k0NJ5K0K0K0J0j0J5J5K5nk5l0k0k5%%j0
10607b5nk0k0n%NL5J0K0n%n%J0J0J0j0NNJ0Nnj0N%%%J5L5J5nk0k0k0k0j0n%%J5nnnj5J0K5
10604EK0K5%k0k0m0m0nK0L0K5NJ0J0N%n%%J0nj5m0k0J0J5J5K0J5%%%nNNn%l0j0J0L0J0%j0
10601C0nj0nN%NNnnk0k5NL0K0%k0j5j5J0J0J5j0j0J0NJ0J0Nj5j0nJ5J0%%j0nN%nnk0k0%nj5
10598e5j5j5%J0J5L0K5%NL0L0M0N%%j0l0l5k0j5j0j0nj0j0j0j0J5J5K5J0J5J5K0K0nj0j0%
10595D0Nj0nnj5j5J0J0k5k5%K0Nj5j5nJ5J5j5k0k0k5J0K5K0%k0k0nj0K0J5L5J5%k0k0J0K0
10592b0J5J5J5%%k0j5nJ5K0Nk0l5%j0j0k5k0j5K0K0M0M5K5%k0k5j0K5L0L5K0nn%J0J0J5nj5
10590A00j5Nj5l5l0k5%%%J0J0J5J0NNnj0j5k0J0J0K5nj5j0j0J0%%nnN%NJ0j0j0NN%%j0j0J0
10587eJ0%%j0J5nj0J0%J0J0nnnnJ0NN%%%%%%%NJ0nnJ0J5Nj0l0j0nJ5J5J5%Nk5k5l0nK0K5J0
10583B5N%%%%%J0nnk0nJ5J5J0j0%%nn%Nnj0N%nnn%NNj0nn%J0J5j0nJ0J5nj0J0NJ0J0nnj0j0
10580B0%%j5k0%%j0nj0j0N%j5j0j0j5J5J0J0Nj0nNN%%nnJ0Nn%%nNNnj0J0%%%j5j0J0J5%%%
10577f0%J0J0%%j0j0K0J0NNn%J0NJ0J5J0NJ0Nj5k0j5j0%nk0l0%%K5K0J0NJ0Nk0k0l5l5%L5
10574g0M5N0M5M5K5%j0k5m5k0nJ5K0J0nk5l0l5j0K5K5K5J0j5l5l5k5j0%nK5J5L0L5n%j5k0
10571@J0J0J0J5j5l5k5l0nnn%NK5L0L0K0K0%k5j5%j0m5l5%J5K0J0NK5K5K0Nj0j0nJ5J0j0%
10568D0%N%J0J5Nj5l0k5m5k5nJ0J0%L0L0K0K0J5J0NNNJ0J5nj5j0l0l0nJ5Nj5m0l5j5NJ5J5
10566c0J5J0J0J0%%k0k0nj0K5K5J5J5j5k0j0j0%%K5K5%Nj5j5nnNNJ0J0nj0k0k0K0J5%%nj0
10563en%j5nk0j0%%%%J5J0J5J5%%J5J5J0J0J5J0J0J5k5l0k5k5NJ0J5J5N%j5k0NNj0j5J5K0
10560B5J0J5J0J0J5J5%%k5k5k5l0NNnnj0%j0j0N%%%%N%J0%%nnJ0NJ0J0nj0%nNJ0%%%%j0nN
10556e%K0J5j5j5nj0%N%nnn%%Nj5j5j0nJ5K5L0%NnJ5K5L0l0l0l0j0K0K0J0J0J0NJ5j0nJ0L5
10553I5L0K0j5l5l5k5k5j5J0J0J0N%J0J5J0J0j5j0n%nnj0j0j0j0J0j0k0k5%J5J5nj0l0k0n
10551i0j5K0J5nk0j5nj0N%J5K0K0K0K0K5J5J5nl0l5j5nJ5J0L0L0K5J5nj0j0%J0K5J0%Nnnm0
10548D0l5l0J0L0L0K0K0Nj5j0j5j0j5j0nk0j5nJ0K5K5K0K5J5j0nj0nJ0j0Nj5k0j5j0l0k5k5
10545g5k5k5nJ0N%K0K5L0%%NJ0K0J5J5J5J0NNNk5%NJ0%k5l0j5K0J5J0nj0j0j0j0%NJ5J0J5
10543C0J5J5J5%Nnk0l5l5l5k0nJ5J5J5nnK5K5K0L0%j0k0k0nJ0%N%N%%k0n5n0j5K0K0L0L0K0
10540En%nJ0%N%k0m0m0k0j0j0J0K5L5L0K0Nk5k0j0j5J5J0K5L0K0j0k5k0K5L0L0J0nj0nn%J0
10537E0J0J0j5j5NL5M0K5Nk0k5l0N%k0j5j5J0J0J5NNj5j5l0j5n%K0K0J5%j5k0k5nnJ5J5J5
10534B5%%J0J0NJ0J0j0k0j5k0k0j0J0J0J5j0j0n%J0J0j0j0nnJ0J0J0J5%k0k0j5J0L0L0Nk5
10532A5k5j5%K0K0J5%nj0J0NNj0k0J0L5L5J5j5j5j5k0N%%k0k5k5nnj0J0J0%%%NJ0NJ0NK0J5
10529D0j5j5j0Nj0j0j5k0j0K5L5J5%%%Nn%NNnnJ0J0n%NJ0j0j0j0j0j5j5j0N%%J0J0L5Nnnn
10526A5nl5l5k5k0k0j5J0J5L0L0M0L5NNJ0j5k5k5nJ5K5K0J0j0j5j0nnj5NJ5J5J0Nnl0k5nj0
10523d5J5J5j5m0j5J0L5K5L0J0j0j0K5M0J0%n%%l0j0NJ0J5J0nl0j5%J5Nk0k0J0NJ0nj5j5J0
10520EJ5%Nnnl5l5l0J0K5M0M0K0%k0j0j0j0nj0nj5j5k5%%NJ0NNK5K0K5N%%l0k5j0J5nN%nJ5
10517a5j0J5%NNNK0L5M5K5J0j5j0l5m0k0N%j0nk0k0k5k0j0J0J0J0K5J5L0K5J5J0j0j5%%j0
10514C0nnj0n%k0J0j0%j0n%nj5j5J0K5L0K5N%%N%N%NNK5K0Nnk5k5nj0nj0j5n%J5J5L5J0nn
10511F0j5j5%nj0j0J0J0Nj0nJ0j0nj0j5J0J0k0j0j5%L0L0J0J0NNJ5J0K5j5l5m0j5%j0j0k5
10509e0k5k5NJ5J0J0J0J5j0j5J0K0J5j0J5J5J0j0j0J0K5J0j0j0l5l5j0NNn%J5J0NJ0%J0NN
10506Enn%NN%%K5L0J5j5j0j0j5k0k0J5J0%%j0j0j0j0N%nJ5%k0j5k0J0K5M0M0M0J5n%nnNN%
10503I5k5j0nnj0nnj5j0%nj5j0j0j5%j0NNnn%%%%J0J0j0%k5%K5%j0nNJ0%%%NNNL0L5K0J5J5
10500H0J5J0J0j0l0nn%Nl0k5k0k5k0K0K0K5J5j5j0K5K5K0%k0j5j0n%k0k0j5%K5K0J0J5Nj0
10497C5l0l0j5%J5K0NJ0Nk0NN%Nj0J0J0nj0nJ5%%nN%%%j0j0nj0N%%J0K5K0J0K0J0J5j0nj0
10494G0nn%k0%%nnj0k5j0J5nj5j0j0J0j0nnj0J0J0J5J5K0K0NJ0j5j0n%j0nk0%NNJ5K0j5j5
10491eJ5L0M5K0%l0l5m0j0nk0k0j0J5%k0j5Nn%J0J5K0%j0J0J0J5nnj0j5nM0N0N0J5nk0k5k5
10488B5l5j5J0J0J5n%J0NJ0Nj0nN%nJ0j5NN%NNnnNNNNnj0J0J5J0J0nnk5k0NL0N5M0%m5l0k5
10485E0j5Nnnn%J0Nnnn%K5M5L0L0Nj5n%k0j5l5j5n%j0J0J5nk0nNL0J5n%n%nJ0J0nk5k0%%n
10482C5k0k0j5j0j0%k0k0j5%K5%nNNNJ0J0NNN%j0NJ0J0L0K5J5J5J0j0k5k0j5j0j5j5%K0L5
10479C0L0K5N%%k0m5m0j0NNnl0k0j5%J5K0K0Nk0nj0K5K5J5J0%%%%J0J5%nj0nJ0nj0j0J5L5
10476E5J5Nj0j5l5j0%N%J5J0N%%J5J5%nnnNL0n%NK5%%nJ5K5j0j0j5k0m5n5k5k0nnj0%K0M0
10473a0L5K5%nnk0l5l5k5nK0M0M5J5J5K5K5K0J5j0j0%%J0J0j0j0%Nk5n%nJ5%k0j5%j0%%j0
10470E0j0J5J5j0nN%J0k0l0l0nJ5L5L5j5j5j5j0nk0j0j0k0j5k0k0nJ5K5L0K5J0J5J0J0L0K0
10467H0%k0l5m0l5j0%J0J5%N%k5nj0NN%J0J0J0J5J5%%NJ0%J0J0J5J0j0k0j5k0Nnj0k0k5J0
10465e0J0K0J5%%K0K0Nj0j5k0%j0j0%%NK0K5NJ0J0J0J0%k0j5k0k0nJ5K0K5nk0nnK0K0nj0j0
10462C0nj0l0j5J5N5N0K5Nl5k5k0j5j0j0J0L5J5nnJ5J5J5nJ5L0J0J0Nk5l5k5nnk5m0k0J5L5
10459C5L5L0J5nj5k5k5k0k0%k0j5k0k0j0nJ5K0j0j0J0J5NJ0nnJ0NN%nnN%NNj0%J0K0K0K5J0
10456F0j5k5l0l0j0J0J5J5k0nnk0j0j0J0J0j0j5j0%nJ0J0NNj0J0%NN%NN%NnnNNNJ0Nj0l5l0
10453a00NM5N5M0K5%NNNNj5j5k0j5nn%%k0j0j0K0J5%j5%K0J5%j5j5NK0J5j0n%K0n%j5k0j0
10450ej0%nn%NM5J0J5n%J5J5j0j5%K0Nj5l0j0j5j5l0l5j5%J0K5K5K5j0nk0k0J0J0K5L0%l0
10447a5m0n%N%NJ0J0%%j0j0J0J5nj0%J5%%%K0%NNJ0n%J0J0J0J0J0j0j0j5%K0j5nn%%%nj0n
10444@n%%j5N%NJ5J5j0j0k0J5J0%k0j5NK5K5K5K0J5J0j5j5k0k0k0nnL5M0K5Nj5%J0j0j5k0
10441E0%J5%nj0j0%n%%j0j0J0NNj0%%j0j0%%L5J5k5k0k0J0K5%nn%%J0j0l0l5k0K0L5M0Nnj0
10438A5j5N%j0nN%%nNNn%j5j0NN%%j0j0L0L0J0J5n%k5l0k5l0%%L0K5J5J5%j5nj0J0J0K0%j0
10435A5k0l0j5L0K5K5%%k0j5J0K5K5Nk0k0k5k0nK0K0J5J0j5j5k5nK5K5K5NJ0j0l0l0l0j5j0
10432f0nj0j0J5J0J0J5n%j0J0J5J5J5J0NN%NK0J5k5k5l0l5%K0K0n%nK0J5Nj5k5k5NK5L0K5
10430D0J5J5j5j5j5%NNN%nnJ5J5nnk5nJ5K0K0j0n%n%%%L5J5k0k0j5j0j5j5l5k5j0j0J0J0j0
10427f0j0k5j0K0J0L0L0L0NNj0j0j5j5J0J5K0J0J0%%K5K0K0%k0j5l0k5j5Nj0k5k0%K0K5J5
10424A0J5j0nnnj5j5nnJ0%j0j0nK0K0K0K5Nk5k5NL5L5J5nj5k5k5k0k5j0J0K0%%NJ0J0j5j5
10421b5j0nJ0J0NJ0J0L0L5J5k0k0j5nk0k0NNJ0J0J0J5J0K5L0J0k0k0k0j5j0nn%j0l0l5k0%
10419g5nnk0j5J0K0J5L5L0J5j0j5j0k0j5%nK0L5L0L5J0l0k0k5j5j0J0N%j5%K5M0K5j5l0k0
10416a5%%k0nnN%K5K0K0J5L0%%l0k5j0%%NNJ0J0nn%nj5j0j0nj0j0%%nk5l0j0NJ0%%J5J5%N
10413f0J0J0J5K0J0j0%%K0J5K0%j0j0nNJ0nl0l0j5%NK0K5N%j5k0%%nK0J5J5K0J0NNj5j5Nj5
10410B5m5n0l5%L5M0J5K0J5nk0l5m0nJ0NNn%J5J5K5L0M0K5J5%%%NNj0k5k0k0k5m5m5l0J5J5
10407h5K5J0%%nn%j0NNJ5J5J5K0J5nj0j0n%Nj0j0j0j5Nj5j5j5NJ0J5NNJ0NNK0J5nn%K0N%%
10404B0k0nK0J5N%j0J0%Nj0nj0j0%%nnj5j5k0k0%nj0l0l0j5%J0K5K5K0J5K5K5K5J0j0%k0j5
10401c0k5nnnk0k5j5J0L5L0K0J5NJ0%%%%j5NN%j5n%J5J0NNk0k5k0nnJ5J5K5K5M0L5K0nN%k0
10398H5j5n5l0k0k0j0J0J0NJ5J0J5J5%%j0j0j5j0%%%%J5K0K0k0nl0l0l5k5nnj0J0J0K0n%%
10395a05L0L5L0Nk5k5j5NK5K5K5%k0k0l0%L0L0J5%J5%l0k5j5NL0L0J5K0J0nl5l5l5k0%%NN
10393e0K0J5K0J0J0k0l0l5j0J0j0n%J0K0K0n%nnNNNk0j5J0%NNJ0Nk0j5%K5K5K5J5J0j5j0n
10390A0J5M0K0K0j0j0j0j5j5%J0Nk0m0l0l0l5j5n%J0J5M0M0L0J0L0K5L5L5nk0l5l5k0j5k5
10387@k5k5j0J5J5K0j0j5%NNJ0j5n%nJ5%%nnJ0J0j0nnnNNN%J0j5j0%%NNNnnnj0K0L0L5%k5
10384A0m0k5k0j5NK5K5J0K0%j5n%K0nj5j5K5K5K0J5k0l0k5nK5K5nnJ0J0j5j5j0J0J5nnJ5J5
10381C0j5k0%K0J5%N%%k0l5k0nK5K5K0%nn%%%%k0J0J0J5%J0NNJ5J0j5j5j5nj0j0k0j5%NK0
10378ej0k5k0l5l5l5l5k0L0P5P5L5%j5j5j0nJ0J5J5L5J5J5j5j5%nJ0NJ0J5J0N%j5l5l5k5n
10376d0J0J0%k0%%%%nnj0J0nnnnnnJ0M5L5L0J0J0J0Nnl0l0l5k5nnK0L0L0M0J5J5n%%J5J5j0
10373A05j0j0nj5k0j5k0nj0k0k0j5j0k0k0j0j0J0L5K0K5j0nk0j5nJ0K0K5J5%k0k0j0j5j5j5
10370a20NL0L0J0J5j0k0nJ5K0K0Nj5NJ5J0K0%%%%N%NJ0J0J0j5n%J0J0J0J5%j5nj0NN%%j0j0
10367E5l5l5m5m5l5k0NL0K0K0J5J5K0K0K5K0J0NJ5K0nj5l5m0j5j5J5J5K0K0J0J0J5J0%nNJ0
10364H0J0Nl5k0NNnk5j5j0%j5j0j0k0k5j5J5J5J0%%K0K0N%NK5J5%%%K5K0n%nnj0k0%J5K5K5
10361I5NN%k5k0k0j5k0NK0L0Nk0j5nj0J0Nnj0%%J0J5%%j0J5J5%k0l5m5k0j0J0J0Nj0k5l0k5
10359a35NJ0K0K0J0nk5%J5L5M0K5J5j0j5j0j0%nnj5j0J0NJ0n%j5k0j5j5NK0M5J5J5%NNJ0N
10356C0nN%N%j0l5l5j5NN%%J0J0%%J0J5K0nN%J5K0j0n%nk0k5k5nj0n%J5L0L0Nk5k5l0%Nj0
10353f5nj0j0K0M0M0K0Nj5l0l0NL5M0K0%K5J5nj5l0l0l0%K0J0j5k0k5NN%K5NNJ5nj0j0%nJ5
10350E%k0j0n%n%j5NnnNNJ5J5%K0K5%m5l5k5NM0M0M5J5j5l5j5k0j0k5j0K0L5L5J0nj0j0J5
10347C0J5nl0l5j5J0J5K0K0NNN%nj0j5k0k0%NNn%j5J0J0L5J0NnJ5K0K5K0Nj5j5l5nK0J0nj0
10344E5%nj0j0%%%%j5j5nj0j5N%nnk5nj0%%%%NJ0J0nNJ0J0NJ0nn%J0J5Nj0j5j5l5j0nJ0J0
10341f5NNNK0NNN%Nnj0J0J0%j0k5nJ5NK0%j0j0%%K0M0J5K0%%K0n%k5j5j5%K0J0J0%%K5K5N
10338A25j0k0k5j5k0k5k5l0j0J0J5j0j0j0J0J5n%NN%j0j0J5J0J5J0N%K0K0J5nk0k0%%J0Nk5
10335Ek0j5%K0%NNn%NN%%J0J0nnnnnk5k5%K0K0M0K0J0j0%k0k5k0k0n%J5J5J5J0J5K0K0%k0
10332E0j5NJ5J5J0J0J5J0J5nNK0J5%l5n0m0k5j0J0%k0%%%%nj0J5J0j5j5nJ5Nj5n%NJ0J0J0
10329Enn%J5J0j5J0%NNN%NNJ0J0%j0%j0j0k5l0j0nnj0J0J5J5NJ0NJ0j0j5j5nk0k0nj0L5M0
10326a0L5M0J0J0%j5l5l0m0nJ0L0J0k0k5k5j0J5J0L0K0K0J5K0J5J5n%nnj5l5k0%J5nnn%J0
10323A5J0J5M0M0K5N%k0j5j5j5j5j5j5j5k0j0j0J5K0L0K5j5k0k5nj5NNNL0L5L0J5j5l5m5k5
10321@k5nNJ0NNj0j5nn%nj5j5%N%NNNJ0J5%%j5NJ5J5J0J0%%j0j0J0J0K0%nj0nJ5%%NJ0nnN
10317C5%j0k5j5NK5K0K5J5K5%%k5k0k5nnN%NJ0%j5j0j5J0J0j5k0NNK0nnj0%%J0J0j5j5J0J0
10314EK0%j0n%%N%%n%%NJ0j0%j0j0J0J0J0j0%%J5nj0J5J5J5J5J5%k0nJ0nj0l0l0J0J0L0L0
10311H0%%l0l0l5l5l5k0K0N0N5K0j0m5k5j0L5N5N0L0J0j5l0k5%%%J0j0j0nJ5J0l0k5k0j0n
10309b0J0J5K0K5J5J0j5k0j5k0J5J0K0K0j5j5J0Nj5j0%%NNj0j0j0n%%j0j0%j0K5K5Nk5nJ5
10306A5J0J5j0nj5j5l0l0NNN%J0J0%NJ0J0J0J0%%NNJ0J0%nL0K5Nk5m0m0j0j0nj0k0%%L0M5
10303A5J5%k5j0j0%%%%%NJ5j0j0J0L0N%Nj0nj5j5%k0l0k5j0J0K0M0K5K5K5%k5l0j5N%%%NK0
10300A0K0%nk5j0J5K5L0J0nk5j0nJ5K5%N%%%n%nj0j0nJ5J5nj0j5j0NJ0j0j5j5j0nj5j5j5%
10297f0nnJ5J5J5K5Nk0k0k0nJ5J0j0k0k0j0j0%K0NJ0J5K0K5K5J5%l5l0j5%J0J0NJ0%j5k0%
10295e0J0%j5N%%%%j0nnK0J0%j0j0%j0j5k0nJ5M0M0J0j0j0NJ5J0%k0J0NK0K0nnK0K0K0Nj5
10292H0j0n0m5l5j5j5NJ5J5K0J5n%%L0J0j0j0J0J5K0%%NJ0%nJ0NL0J0j0n%%K5%j0l0k5j0J0
10289E0j0k5m0j0NJ5J0%%%%J0J0J0j0j0j0NK5L5J5nl0k5nK0L5J0%j5k0J5J5%k0m0j5j0n%L5
10286A5L0%k5k5j0j0K0K0J5K0%Nn%J0J0%nk5%K0J5J0j5j0J5Nj0l0l0j5k0j0j0j5j0J0NJ5j0
10283e0j0nL5L0K0%j5k0k0nj0j0k0%J0nk0k0K0J5NNnJ5K0J5nj0J0J5j5k0J5J0K0%j0j0%NN
10280a5J0k0NNNL0J0nj0l0%K0K5Nj0j0J5%%j5J0NNnj0n%%%J0J5j0j0k5nJ5J0J0j5n%J0J0j0
10277A5j0nj0J0J0j0j5%%J0Nj0j0k5nJ0J0%k0j5J0K0Nj0j0nn%K0J0J0nnN%K0%k5l5j0J5M0
10275b0M0J5n%nJ5K0NNnnJ0k0j0j5k0l0%%K0K0%nj5J0K0J5%nj5j5j0J0%k0j0j5K0N5K5J0n
10272F5nK5%J0%%nJ0J0j5n0o5o5k5NL5L5L0L0NJ0k0j5j5j0nnK5K0J5J0N%Nj5k0k0NK5K5L0
10269H0J0j0l5l0l5j0j0j0%Nj0J5j0J5n%J0NJ0j0j5nJ5J5J0%N%J5J0J0j0k0l0%%NNM0L0nk0
10266C0k5j0J0K0k0m5m0m0%M0N5N5M5K0N%j5j5j0nj0j5j0j5l0l5k0J0L0K5J0j0%n%%N%l0l0
10263g5k5J5J0J5J5J5J5j0nj0k0k0J0J0J5J5J0J5J5J5J5J0K0J5j5j5nK0Nj0j0n%J5J0J0Nl0
10261F0j5j5NNnnj0j5k0j5%nJ0L0K5L0K0K0J5nk5j5l0k0k5nNk0j5j5nj0L0K5K0K5J0L5L0J0
10258A15%k0k5k0j0L0L0J5%k0k0k5j0j0nk5j5j5NL0L5J0k0j5k5n%%J0j0j5k0NN%J0j0nJ0J0
10255b5J0J0J0J0J5J0J0J0j5j5nj0L5L5K0J5nnl0l0n0j5j5j0J0J0Nj5%nJ0J5J0J0J0J0%%J5
10253D5J5%k0j5k0j0j0k0%NJ0J5L5K0K5J0%J0%j0j0j0j0%%J5NN%K0J5%%k0m5m0j0nJ0NNJ5
10250C0K0nnnnk5o0m0nL0N5N0J5nk0k5%K0K0K0j0j5NJ0k0j5%J0j0j0j5j5j0J0J0%%nn%NJ5
10247eJ0J0J0NNj0k0j0k0nj5j5j5NJ0K0K0K5L0NNk5k5nnnnk5k5NJ0K0J5J5J5J0J0J0J0J5J5
10244G5%nm0m0l0l0j0j0J0NK0J5L0L0%%K0K0J0J0NNk5k5j0j5nnj5j5nnNj5j5j0%NJ0J0K0K0
10241eNj5k0k5%K0J0j0k0j0nJ5J0J0K0%J0J0j0j0%%j0j0j0NK0K5K5K0J0j5j5k5j0J0J5nN%
10239A5NNnnN%NNnj0J5J0J0n%NJ0J0K5K5J0nl0l0m0o5o5l5j0J0K0K5K5N0J5J5j5l5j0%j0J5
10236d5NNnnN%j0J0J0N%j5j0n%J5L0L0K0K0j0j0j0j5%k0j5j0k0j5j0N%NK5L0J5K0J5J0j0j0
10233C0j0j0%%nk0m5k0J0L0K5L0K0K0K0Nk0k0l0%J5nj5k0nnj0j5j0j0%%%J5L5N5M5J5J0J0
10230A15j0j5k5NNnk0j5j5j5k0j5j5j5L0M5N0K5K5j0l0n5l0j0N%k5k0j0%%%K0K0L0J5%%J0
10227B5N%j5k5%%J5J5J0K0%K0J0K0Nj0k5k5k5k0k0k0k0%K0K0K5L0J5J0Nnnj5j5k0k0j0J0N
10225a0NNK5K0K5Nj0nnn%nnj0nl0l0m0k5J5J0L5N0K5nk5k5n%%%j0n%K5K0%j0nL0L0K5J0j5
10222G0k0j0j0NJ0NNj5j5m5m0j5nN%nJ0K0K0J0J5%J0j0j0k0%J0J0J5J5%k0k5J5K0K0j0j0%
10219EK0J5%%nJ5J0Nj5%K5J0J0%Nj5j5nnJ0L0L0%j0j5k0j5nn%nk5%%%J0J5N%J0%NK0J0J0j5
10216A00j5%J0j0%k0k5k0k5m0m0l0NL0J0n%%nnj0K0K0K5L0J5j0j5l0k5nNK5K5K5NNN%j5m0
10213c0nL0L5L0Nj5k5k0l0k5j5NJ0Nj5j5j5NN%J0J0K5K5J5K0J5J5NNj0NJ0NJ0j5j0J0%%%N
10210G5nnj0j0nk0n%j5j5nnK0K0NNNNNNNJ0J0J0%%n%j5j5j5j0j5%J0j5j5j5J5M0L5K5J0nj5
10207G5%nj0n%%Nl0k5nnnk0%j0J5J0j0J0J0nnj0J0J0J0J0j0nnj0%nk0k0j0J5K5K5NNj0K5L0
10204E0J0Nj5nnn%nn%J5L0K0K5%j5j5k5k5k5k5nK5N0N0J5j5l5m0k0k5j5%nnk0k0nJ5M0M0N0
10201F0L5J5nj0j5j5N%j5k5%K0J5NNj0j5j5j0j0l0j5N%J0%J0%k0m0m0k5NK5L0K0%j0J5J5J0
10198b0NJ0j0K0NJ0J0K0nk0k5nNK5%Nj5j5k0k0J5J5N%J0J5L0J0%%%%j5l0l5l0NNJ5K0%%k0
10196b5%J0L5K0j0k5l0%N%k0k5nK0K0Nj5NNJ5J0L0K5L0J5%K5K5Nj5l5l0j0J0NJ0J0J0%nnJ5
10193A10J5K5j0l5j0k0%Nj5j5j0j5NJ0j0j5k0%%%%J0J5j0j0J0NK0L5L5J0j0l5l0k5nnJ0J5
10190C0J5J5J0nk5k5m0m5NK5K5NNJ0L0J5J0J0nnk0j5j0j0j0j5j5NNnj0j0nJ5J5K0K0%k0J0
10187EJ5M0K0K5nk5k0k5j5j5j5NNJ5%%N%NN%nn%NNJ5K0J0NK5K0J0Nj5j5j0j5j0j0j5j5j5%
10184A5J0J0n%NN%%%%J0%%%j0j5%nj5J0k0j0j0j0n%l0%%j5J0j0%N%%j0J0K0M5L5Nm0l5j0J0
10181e0K0%nnj0j5NL5L5L0K5Nj5l0k0%nJ5J0j0j0j0%L0K5Nk0j5j0nJ0NK0K5%k5j0J5J5J0N
10178G5%nj0j0k5m0j0L0K5K0k0k5j0j0j0k5k0j5%J0L0L0K5J5nk5k5j5j5nnnJ0j0k5k5nJ0N
10176a15j5J0K5K0M0K0%Nj5j5NNj0%j0j0%NK0K0J0J5J5n%nnnnnj0%%nj0j0j0j0j0J0L0L0K0
10173B0K0L0J0j0l5k0%%%%J5J5J5n%J5J0K5j0k5k5k0k0j0j0j0nN%L0%%J5K0K5J0j5j5j5j5
10170A5j5j5j0k5k0%K0J0nnnK0J5N%%%J0NN%%NK0K5J5J5J0NN%j0nj0j0%NNj0j0j0K0J5k0k5
10167D0j5N%%K5Nj5j5nJ5K5K5K5K5J0j0j5l0l5k0%%j5k0%%j5j5J0L0K5K0J5K0J0k0l5l5j0
10164Ej5nnJ0L5K0N%nNk0l5l5l5j0J0NL0K5J5nj0j0k0m0m5l0j5J0NJ0L0K5J5J0J0J0J0NJ0
10162b5J5J0j0nj0J0K5J5J5J0NK0J5J0nl5l0m0m0k5j5nJ5J5J5%%j0%j0K0K0K5K0n%%N%NNN
10159C0Nj5j5j5j5NNJ0J0K0Nj5l0l5%J5J0j5j5j5J0NN%NJ5J5L5J0%%%%nnNN%j5k5k5J0M0L5
10156E0Nk0k0k0NJ5J5nnN%J5K0NNnnK0K0J5%l5l0j5j5n%k0k0j0Nj0nk5%NNJ0K5K0K5J0nj5
10153A0j5J0J0J0k0j0NJ5J0N%J0%j5j5l5l5j0J5K5L0J5J0NL0K5J0j0l0k5n%K5J0J5j5l0k5
10150Ek0j0J0J0J5j5m0m0k0%K0K5L0K0K5K5Nj0j0J5J5N%%%j5NNNnn%Nn%k0j5j0j5n%%J0J5
10147A0J5j0J0J0J5J0j0j5j5j5j0j0J0NN%NJ0NN%N%J5J0L0L0%k0n5n5m0NM0L5NNj0j0j5l5
10144c0%J0L0L0%k5l0k5j5j5NK5J5nnJ5N%NNJ0J0%k0nnNN%%Nj5NJ0j0j0J0J0%%nK0J0j0nn
10141E%K5K0J5j5j5n%%%j5j0j0J5%Nj5j5j0nnJ0%%%%NNNN%L5L0K5J0j0k5k0l5l0j5k0%K0J0
10138c0N%%j5k0l0nnnj0n%%L0K5J0NJ0M5M0K5Nj5j0nk0k0nn%K0L5L5L0J5J5J5Nj5k5l0%j0
10135H5nnn%%k0j5j5nJ5nnk5n%k0j0j5J5J0L5L5J0j0NNNJ0%%j5k0%%%k0j5%nnk5l0j0NK0%
10132e5j5j5k5nJ5L0L0J0%Nj5j0j0J0K5K0J0J0%J5K5K0J0j0l5j5k0k0j0J0K5K0NNj5j0%nn
10129EnJ0J0%k0j0J5J0j0j5j0n%j0j5nnK0K5K0%nJ5K0K0K5j0k5k0k0%%k0J0J0Nj5k0K0NNN
10127A0NJ5J0K0J0NJ0j0J0nnnj0%Nj0j0nj0J0L0M0L5NJ0NJ0j5l5m0j5J0J5J0Nj5k0k5l5k0
10124e%L0K5L5J5nj0j5j0k5k5j0J5J5M0K0K5Nj0nl0k5k0nJ5K0K0j5j5j0J0j0nN%J0J0Nj5k5
10121B5k0NNj0l5%nJ5J5J5%j5%K5K0L0NJ0j0j5k0j5k5l0k0j0nNN%%K5K0L5J0NJ0nJ5%%nnK0
10118G0J5j5j0l0k5%%j0j0k0j5k0%L0K5Nk5k5l0j5K5M0M5J5nj5NK5K0nk5m0k0k5k0j0J5J0
10116g0j0nJ0J0nnJ0%%j0j0J0NJ0J5nj0%%J0J0NNnJ0%nNJ0J0NNJ0L5J5J0j0k5nK0M0M5K0j0
10113A50l0j5j5%%j0nk0j5j0%j5j0l0l0j5K0L0J5k0j5k0%K0J5J0J0j0n%N%NJ5J0j0j0J5J0
10110B0J0nk5j0K5K0NJ0%j5nnj0%%%nk0j5j5nJ5Nnj0j5nj0K0L5M0Nnnk0j5j0j0J0J0K5J0%
10107B0l5l0j5%n%NnnJ5J5NJ0n%J0J0nk5l0nJ0J5J0J5J5%k0k0k5j0J0J0j0j5J5J5j0nj0nn
10104i5K0K5J0k0j5nnJ5J5K0K0K0J0J0k5l0l0j0j5J5M0M0Nk0l5k0J0J0J0k0j5%K0L0J0k0k0
10102d5j5NNK5J0K0j0nj5J0J0J5%%NNNN%%NN%NK0J5K0%j5j5N%J0J0J0j0k0j5l0k5l5m0k5j0
10099a05%%K0K0J5k5l0j5J5L0L5L5K5K5J0J0nj0N%J5nj5k0%%nj0nnJ0J0N%%%nj0k0j5k0k0
10096f0%nj0J5K0K5K5K5J5nk0j0J5K0K5nk0NnK0%%J0J5Nj5l0l5m0k0%J5J0J0J0J5n%l0k5k5
10093f5k0k5nJ0L0K5J0%k0j5j0j0j0N%K0M0K5%j5k0j0nNJ0%N%%NJ0%nn%n%J0L0L0K5J0l0l5
10090el5%K0L0L0K0J0k0j0%K0K5K0J0j0l0l0k5k5l5l0j5J5K0K0j5j5J5M0M0K0J5N%nk5k5n0
10087c0l5%L5K0K0NJ0%n%nN%nj0NN%%NNnnJ0Nn%NJ0%%k0%NNJ5nj0nnn%J0%%nj0J5J5n%NNN
10084E0NN%%k0j0n%%%%j0nk5j5nJ5Nj5l0j0J0L0M0K5NNJ5J0J5%k0k5k0n%j0j0k0nnNNJ5J5
10081EK5K0NNj5j5nK5L5J0k5k5j0K5K5j0m5m0l0j5J0J0NJ0n%nk0k0k5J0NNNL5N0K5J0j0j0
10078C0j5NJ5J5%%%k0j0j0NNn%J5J5K0nk5k5m0l5m0j5NK0L5L5K0%j5j0%%N%K0K0J0L0K5K5
10075A05J5%J0j0k5k0j5j5j5j0j0nk0J0n%j5j5NJ0j5j0l5k0NK5J5J0J0%NNJ5K0K0J5J5nJ0
10072F0J5J5J5j5j5%%nj0nnk5k0j0j0k5k5k0%J5J0%%J0J5NNJ0NNNnj0j0k5k5l5j0NL0K5J0
10070e0J5J0J5L0L0J0J5%k5k5l5k0k0%%J5J5NJ0j0j0NL5L0Nk0k0j5j0j0%%J0J0K0J5nj0l0
10067a5k5l0j0NNj0n%%%j5j0%%M0M0L5K0nnnnk0k0nJ0L0J5j0j5k0J5K0J5NJ0J5K0J5K5NNn
10064A15j0k0j5k0k0j0j5j0k0j0l5j5k0j5j0j0J0K0J5J0J5J0J0nnK0J5L5%N%NNJ5K0J5nk0
10061E0k0k0k0l0l0j0NL5J5%J0%Nj0j0NK0L5J5j5j5%K5J5nk0NJ5j0j5j5nK0J0j0%J0K5K5%
10059H5k5j5j5j0NJ5j0k0k5j0NJ5%j0j0%K0%%nnnn%NJ0j0j0k0j5Nj0j0J5J5J0nJ0NJ5J0%%
10056eJ0J0J5K0%j5n%k0k0m0j5nnJ0NNN%%J0J0NJ0j5j5nj0NNn%nj0j0j5nJ0M0K5J5K0K0K0
10053E0K5K5K0j0k5j0NNnk5n%J0k0j5j5N%J5j0k5nnJ5nk5n%nnn%n%j5J0K0K0M5K5Nk5j5j0
10050ENNNNk5k0J5J5n%%%J0J0%%nJ5NNN%%%NK0L0%%%%j5j5j0j5j0j0j0nj0j0j5k0k5nJ0NN
10046e0J0NK0J0j0J5%nj5j5n%J5K5K5K5K5%j5k0j0j5l5l0k0n%%Nj5J0K5K5L5j5l0k0nK5K0
10044a5J5j0k0k0k0k5j0J0J0NJ5J5K5K0K0%l0l0j5j5%%nnNNK0K0K5J0k0l5m0j0K0K5%%%J5
10041d5J5J0J5%J0NK0K0Nj5k5j0%n%nL5L0J0k0m5k0j0j5J0NNNj0j0k0N%%k0j0nJ5%NNNNJ0
10038d0J5n%NJ0J5%nK0J0nn%K5J0j0%%K0J5Nj0k0NJ5J0J5nj0j0k0j0%J5NNj5j5j5j5nJ5K0
10035C5K0nl0k0NJ0J0K5%j0nk0nJ5J5%J0j5j0j0%n%J0J0j5j5nj0NNj0nj5j5k0j0nnJ5K0L5
10032b0M0Nj5j5j0j0nJ0J0J0NJ0j0l0j0K0K0nn%%%%%N%N%%k0k5k0j5nJ0K5K5L5J5%Nj5j5l0
10029b5k5j0j5J5J5Nj0j0J0K5L0%%j0J0L5J0J0k0j5N%%%k5k0k0nJ5K0J5%nJ5L0L0J5k0l0k0
10026B5%nnk5k5j0nnk0j0j5J5K5J0J0nnNNNK0L0L0Nk0l5j5nK0K0L5L0N%j0Nj5j5k5nJ5NNj0
10023C5l0j0j0NN%nNJ0NN%%%%J0NK0K0%k0k5l0k0NK5K0J5%%%%nn%nnn%k0k0nnj5j0nnnJ5L0
10020c0L0J5%j0k5j0J0K0K5K5K5J0J0%%J5J5%%j5j5j5NJ5J5j5n0k0%%%%%j5k0%%K0K5K0J5
10017G5n%J5K0%nN%%J5L5L0J0l5p5o5n0k0%k0k5j0j0j5J0L5M0M0J0j0k0j5j0nNJ0NNJ0J0J5
10015E%k0j5NL0%J0j5j0N%J0NnJ0%Nl5l5l5l5NL0M5L0NNJ5J5J0J0J5nJ0%k0k0k5k0j0J0J0
10012eNj5m5k5j0nJ5nJ5%NJ0J0NNN%J0J5NJ0NN%%n%K0%nj0k5k5k0k0nJ0K5K0K5M0N5L5J0k0
10009A20k0m0n5o0l0J0J5K5K0K5NJ0nn%J5J0j0j5J0J5K5j5j0K0J5J5nj0j5NJ0%j5l0k0l0n
10006b5J0J5K5Nj5k0nn%%k5k0k5l0j5k5nM5N0M5L0K5K5%k0k0j5j0J5J5J5j0nNJ0L0j0%k0k5
10003A5j5k0j0%J5J0%j5N%%K0K5N0L5J0nk5l5l5j0nJ0L0K0J5nk0nnk0j5k0j5j0j0j0%J0J0
10001c0j0j5J5J0K5L0K5J0j0l0j5NJ5J5%j5K0K0NNk0J5J5J0%j0K0J0nJ0K0%j0l0l5l5m5k0
9998c5k5k5nnJ0K5K5K0K0J5j5j0k0j5J0J5L0K5%k0l5j0%NN%%NN%%Nn%NN%nj5J0%NN%J0j0j0
9995ej0NNJ5%j0nj0NNNJ0j0%%j0l0m5k5nK0J0J5%nNK5M0L0%l5l5l5j0J5L5K0N%%j0n%NNnk0
9992d5NL5M5L0Nj5k0nn%nl0nnnj0NL0L5K0j0j5k0k0k0j5j0j0%K0L0L0L0%%%J0J0J5nj0nj0
9989E5j0nj0nj0j0j0%K0J5nj0j0%%%nNJ0j0nNL5M5L0k0j0j0nj0k0nnNj0j5j0nj0J0k0N%nj0
9986c5j5NJ0j5NN%k0j0j5j5j5%K5K5K5J0N%k0n%%J0%%%l0j5j5nK0J5J5K5%j5NL0L5J5K0NK5
9983I0K0K0L0Nj5k0j0j0%%k5j5k5nJ0J0%%nj0N%%j0%%%%j0n%NJ5nj0nnnJ0Nj5%J5nk0k5NL0
9979A5K0%j5j5j0j0J5J5k0k0NK0N%j0j0nn%NJ5J0K5%j5j5k0k0J0L0L5K0j5j5k0l0nnJ0J0J0
9976eJ0nn%N%N%NNj0J0J0Nnj0J5J5nl5l5k5nK0J0%nNK5J5J5J0J0j0j0k0nJ5J5j0j5nJ5K5n
9973C5j5j5%%nnK0J5NN%nnj0k5k0n%NJ0K0J5L0nl0l5k0NK0K0K0J5nnnj0%l0nn%nN%%k0j0n
9970f0%%j5k0%%K5L0J5%%N%%%Nj0k5j0L0L5L5K0K0J0J0%j5m5l5k5k0j0j0J0K5J0J0J0J0J0
9967B5J0N%j5j5j5J0J5J0J0NN%k5k0k0j5k0k0j0k5k5j0J5J0L0K5L0K5J0%J0j5nJ5L0L5n%n
9965F5nj5j5k5k0j5k0nJ5J0NJ0J0K5K0L0%k5k5j0N%k0j5k0k0j5nnnk5j0N%NJ5N0M5K0j5l0
9962c0NNJ5K0J5K0J0J5j5j0k0j5nJ5nnj0j5k0j5j5%J5J5NJ0J5M0M0J5j5j5j5K5K0%nn%%k0
9959F5k5nK5M5K5J0K0Nnk5k5k5k5j5K5K5NNk0nj0j5k0nj0j5k0nn%%n%k0J0J0Nnj0j0%%J0N
9956c5Nnj0%N%%nnNNNj5N%Nj0k0NJ5L5M0M0N0M5J0k0n0o5n0m5m5l0j0K5L5L5K5K0J0J0L0L5
9953H0L5L0NNnnl0l0m5k5J0L5M0J5%k0l0j5j0j0nj0NNnn%Nn%%%n%%nN%nnNNnnN%NJ0J0K5J0
9950F5k5k0%N%%%j0j0j0k0%nN%j5k0k5k5NNK5K5L5L5J0Nj0k0j5j5NNJ5J0j5k0%%N%%%J5K0
9947A5%NJ0J0nnj0j5j0K0L5L5J5j5k5l0j5k0n%N%J0%J0NNNnj0j0%k0k0nJ0J5j0NNL5J0%nj5
9944A0NK5J0%NJ5nj0n%%j5j5j0J0J0K0nl5j0j5NK5J5%%J0L0L0Nk5k0l0j0N%NJ5J5J5%j5j5
9941D5k0k0J5J0nj0j0J0L0J5nm0k5nK0K5Nj0j0J0n%%%%n%%J0J5nk5NNJ0j0%n%%%j5j0J5%N
9937A0%k5%%J0nk0NNJ0j5j0nK0n%%nj0n%J5j0j0%J5K0%j0nj0j0J5J0NN%j0J0K0J5J0K5K0J5
9934I0nj0k0k5k5k0j0l5j5NK0K5K0L0J0j5j5j0j0N%L0L0K0K5NN%nJ5J5j0j0J0nk0k0j5j0j0
9932D0n%%%nK0j0%nN%N%N%%%%Nj0j5j5NK5K5J5k5l0l0nJ0K5K5J5J5J0j0k5m0k0nJ5J0%Nk0
9929Ek0j0Nnn%%J0J0%j5j5j0J0J5%%nj0J0J0N%k5%%K5K5Nnk5j5NJ0J0K0K5J5nj0n%%J0NNk0
9925C5j5l5l0k5nnNK5K0J5nnnNL0K5K0%%K5K0%j5l0l0l0NL0K5L0J5J5NNj5j0k0k5j0j0J5J5
9922F0%j5j5k0j0j0nJ5K0K0NNk0k5j0J0%k0k0J0K0k0l0l0NM0J5J0J0J0K5K0J5J5j0j5nJ0K5
9920H5%j0l5l0l5k0k5j5J5K0K0%%%k0j0j5%J5NNJ0NNJ0J0J0nnNL0K5J0nnj5j5j5Nnj0k5j0
9917d0J0J0%Nn%J0J0NJ0k0j5j0j0NN%NNNNNNN%N%N%NN%j0j0j0NK0K0J0nj0k5l5j5J0K0K5K5
9914D0%Nj0j0j0%n%NJ0J0j0j0j0J0K0J5%%Nj5j0K0K0j5m0m5k0%NNNJ0J5K5NnnNj0k0j5j0n
9911d5nJ5L5L5J5J0j0k5j0j0NK0%K5K0%nj0k5m0k5l0j0nl0k5j5j5K0J0J5K0K0L5K0nnK0K5
9908A5L0K5J5K0%nnj0j0%nj0j0NK5L0nl0l5j5j0%k0%%nnnnnj0j5N%%nk0%%K5K5K0J0NN%Nn
9905A5%L0J0j5j5nJ0j5l5l0j0%%NNK5L0K5K0J0NJ0%k0m0l0k5nJ5L0N0M5K5k5k5l0j0%NJ0j0
9902C5nj0NK0N%j0j0%%%%j5k0j0NNk0j5j5nj0j5j5NJ0L5L5M5L0nnj0j0k5l0%%J0J0NNJ0j0
9899E%J0%K5J0K0%%nnJ5K0L5J0%j5j5j5j0Nl0j0j0j0nl0k5%K5K0K0K0Nj0k0j5j0n%k0k5n%
9896e0%j0j0j5J0nJ0K0K5K0K5K0j5k0k5k5k5J5L0K0j0k0nJ0N%n%nk5k0j0J0J0L0K5K0J0J0
9893B5nk5l5k0NK5M5K0%%k5k5k0nJ5J0%%nnK0J5K5K5K5K0j0j5j5j5%%j0j5j0j0nnNNk0k5%
9890d0L0M0L5J5%nk5k5%NNNNJ5nJ5J5NNnJ5J5J0K0J5J0nj0k0k0k5k5l5j0j5N%nnj5%N%J0J0
9887A5nk0j5%J0NJ5J0J0J5J5J5J0J0%Nk0j5J0%j0j0k0%J0j5j5k0j5K0K0J0%k0nnJ5J5J0j0
9885B5J0J0nj0%K5Nj0k0l5l5k0%%J0j0j0K0J0J0j0%NNnJ5nn%J5K5K5n%J5J5K5%j5j5nJ0%%
9882F0j5j5j5k0J0J0j0k0%NN%NN%NJ5nNNJ5J5J0J5J0nk5l0l0l0nJ0J5J0nnNJ0K5Nj0nj0j0
9879Ej5j5%K5L0K5K0%l5k5k0j0nnK0J5K0%l0k5l5j0J0NN%j0j0J0L0L0L0M5L0J0k5m0l5j5l5
9876c5l0NK0K0K5%j0j5n%J0j5j0k0NNJ0NJ0J0J0j0j0j0j5k0%K0M5K5Nk0j0J0%J0j5j0NNJ5
9873A5J0%%%J5L0K0Nj0l0k5j5k0j5j0J5N0M0J0nnNNnn%NNj5k0k5j5j5nnl0l0l0%%j5j0J0M5
9870g5M5M5N0L5J5l0l5k5j0J0J0j0j0%J0Nn%%n%j0j0NJ0j0NK0J5K0J5%Nj0nj0j0j0j0j5%J0
9867B5Nnj0%J5J0j5k0k0j0j5j5NM0M0J0j0nJ5L0J0n%nj5K0L5L5J5j0j0k0J0j0nj0j0Nj5j5
9865G0k0%%%Nj5j5k0%J5K0%%%N%N%NJ0J0n%j0j0NNJ0Nj5j5%%%Nk0j0nJ5K5%nj0nnJ0J0J0N
9861F5j0n%%%%K0J0K5Nnk5k5k5nnJ0J0NNnnk0k5k5j0J5J0K0K0j5j5j0J0nnj0n%K0L5L0nk0
9858C0k5j0nJ5J0J0j0j0J0L0J5%%nJ5NN%j0j5j5j5j0j5j5j5J5J0J5J5%J5K5Nj0j0%%j0%nn
9855C0k5l0j5J0NL0K0K5j0j0J0N%%%%j0nJ0NJ5j0j0J0J0j0j0%J0Nnj0%J0L5nk5m0l5j0J5K0
9852ENN%k0k5l5k0nJ5J5J5J5Nk5k0nJ5K0n%%%NK0K5K0NL0K5Nj5l5k5j0J5J0L0%nl0j0J0%%
9849B5j5l5j5%Nj5j0N%j5k5%K5K0NNJ0n%NK0%%nNK5%Nnk0%%J0%k0%NJ0K0Nj0j0k0j0nnNJ5
9846a5L5L0L5J5nk0k0%J5L0%%nk5nn%Nj5j5nJ5Nk0j0Nnn%nnnJ0nj0j0%J0k5l0nL0M5K5J5J5
9843F5J0nnl0k5l0l0k5NL0L5L5K5nl5l0k5j0n%NNJ5J5%J0J5J5%%N%J0J0Nj0nj0nJ0NN%j5m5
9840a5k0nJ5K0K0K5L0L0J0nl5l0l5j0J0J5n%%J0J0%Nj0nj5j5j0j5j0j0%NNK5L0L0Nk5k0k5
9837b0nK0J5j0k5k5k5l0l0j0nJ5J5L0M0N5L5K0j0j5%%J0J0%k0j0NJ0NK0M0K0Nj5k0k0k0k0
9835C5%NJ0j0n%NK0J5L0K5J0k5k0%j0nl0k5j5NJ0%K0J5N%NNK5%J5%j0k0k5j0NN%j0j0j0nn
9831B0j5%J0J5J5nJ5J0J0J0nnk0j5j0j5j5%N%K0K0L0L0%%l5l0j5j5NJ0j0k0k5l0j0J0NNJ0
9829d0K5M5L0J0j0j5j5J5J5J0J0k0j5l5l5j0j0NJ0k0k0J0%%nk0%K0K0N%%NK0J5J5J0NJ0L0
9826G0N%k5l0j0Nnk5k5k5J0K5M0NJ0NJ0J0%K0K0j5l5l5%J0j0nnk0j5k0k0%J5K5K5J5J5J0J0
9823C5%j5l0k5j5J0K0K5L0K5J5J0j5k0nnj5j0m0k0j5k0j5k0j5J0K5K5K0K5%%NNJ0j5K5K5J0
9820D0k5m0j5K5M0L0J5j5l0k0j5NJ0nnk0j0J0nj0j0j5k0%K0L0L0L0K5K5Nl0k5k0J0K5K0nk5
9818C0j5%NNNJ0%%j0k5l0l0j5%%%nnNNJ5J5%%J0K0J5nj0j0%n%%nnj5j5k0j5j5J0%%N%N%NN
9814h5J0%%%J0J0N%NK5L0L0L5L5K5Nk0j0%%Nj5j5j0k5m5m5l0nNJ0J0K0%NJ0K5K0J0j0n%NJ0
9811D0K0J0%k0k0k0j5j5j0Nn%J5K0K0k0l5m0%nN%L0L5NJ0J5K5J5j0j5j0NNj0%k0J0K0J5J5
9809G0J5J0j0k5l5%J0J5K0NJ0NNk5m0m0k0j0NK0Nj0k5l0nNK5J5J0%%J0J0K0%k0j5l0nNK5J5
9806a0K0J0nk5k0l0j0%n%K0NJ0J0J0J5J0k0k0j5NJ0j0nK0M5K0J5J0J5%k0m0j0j5nK0%j0k5
9803c0%NJ0j0j0Nj0nJ5%%nn%%%%NNJ5J0J5J0NNK0K0K0K5j0j0k5k5k5n%Nnl0l5k5NL0J5K0L0
9800B5K5K5%j5k0j0nj0%k0k0nK5M0J5k5m5n5l5nJ5K5K5K0%j5j0J0L0K0%j5j5NNK0K0Nj5k0
9797ek5k5k0j5NJ5L5L0L5L0J5n%j0j0%J5K0Nj0j0%j0j5j5nnJ5nj0j0%%%nNNJ0NK0K5%j0k0
9794D5%NJ0%%j0j0j0j5j0j0j0j5nj0j0K5K0M0K0K0J5J5J5j0%nj5j0k5k0%%L0K5%k0l5l5j0
9791a5J0NNJ0L0J5K0NJ0K0k0l5m0k5k5%J5K5nl0k5k5k0j5J0J5J0Nj5%K5O0O0L0J0nJ0%J0J5
9789A30k0l5j5l0k5l0K0K5Nk5k5%%NNnnJ5J5j0%J0J0J5J0L0Nk0j5k5k5j5j5%J5%Nj0k0NNj0
9786e0nnn%%k0k5k0%J0L0J5J5J0j0%%%NnnJ0J0J0NN%J5J5J0NJ0N%nJ5J5J5%j5k0NNJ0k0k0
9783B0j5%K5%Nj0j5j5j0j0J0NNj5k0j0k0N%j0j0j0%K0L5L5J5%k0n%k5k0j0J0K0K0M0K0%Nj0
9780C5nk0m0l0NNNn%J5L5L0NnnN%n%nn%nn%J5nnnnJ5J5K0%%J0J5L0J5nnJ0K0%J0%%j0k5j0
9776A05j0j0j0j5k0l0n0l5k0nJ5K5M0K5K0j0j0nj0NNnj0j0nNJ0K0K0J5J5NNK5K5K5%j0l5j0
9774H5j5NNJ5j0k0k5j0nk0NJ0J0%k0nJ5N%j0N%K0K5K5nk5j0j0%K5J5nj5k0nl0l5o5l0nK5K0
9771h5L0L0L0K5J0J0nk0n0k0%K0K5Nnnj0J0J0J0nnk0k5nnJ0L0K5K5j0j5%NJ0J0K5K0Nl0nn
9768E0j0nnnk0j5J0J5l0k0k5j0%%J0NnJ0J5J0J0j0nj0J0N%j5l0l0j5j5J0J0K5K5L5L5L0J0
9765E0nnL0K5nn%%j0nk0k0k5l0%K5K5%l5l0k0k0nk5k0NN0P0M5L5J0J0j5j0nnnnJ5nnj0nK0
9762F0J0l0nnJ0Nnn%%J0J0%%J0J0N%n%J0J0K5K0nk5%nj0j0k5j0nnj0j5j5j0%%j0l0j5NJ5J5
9759c0nn%NK0K5Nk5l0j5K0M0K5nj5j5j0J5K0M0K0K0Nl0m5m0l0NJ5K0K0K0K0%k5m5l0l0k5j0
9756a05J0L0M0N0J0J5%%K0J5K0j0j5j0N%%nj0j5n%j0l0j5k0%n%j0J0K5J0K0j5J0NJ0NL0L5
9754I5K0%nj5j0j5j5l0l5nnNj5%J0K0Nj0j0J0J0%%j0J0J5nk0k0j0J0J0nk0k0j0K0K5J0%J5
9751@J5J0%%%%Nn%%NJ0%n%K5J0k0m0l5k5k5%n%K0L0J5j0%J0J5j0l0j5K0K0K0n%j5k0k0NJ0
9748d0J0%k5j0K5L5J0j0J5L5L5Nj5m5n0m5n0k0%K5M0K5L0L5J0J0J5J0J0NJ0J0j0j5j0j5j5
9745C0k5k0k5k5n%nnNNK0J5J0J0j0k5j5J5L5L0L5J0NJ0nj0k0k5j0k0K0J5L0K5J5k0k5k0k0
9743Ek0%%n%j0nN%J5J5NNJ0J0j5k0l5l5%NJ5L5K5nn%J0J0n%n%K0K0NNj5j0n%K5K5J0Nl0l0
9739C0k5NJ5J0%%j5j5nnNNNNk0k0nj0J5J0L0L5NN%%J0J0J5K0l0k5k0k5j5j5%Nnnj0j0J0J0
9736b0Nj5NJ0%%%%NJ0nnNNJ5nj0j0j5j5%J5K5K5NNNJ0K0K0K0j5k5k0m5k5NJ0nk0k0k5nj0n
9733i5k5j5NK5J0J5J5%%nnJ5K0K5J0nnj5j5k0Nj0j0j5k0J5L0L0L0K0K0%%%K0L5L5J0j5k5l0
9731F0nJ5J5K0%%J0N%l5n5l5j0J0J0J0J0Nnj0%%J0NNNL0K5j0l5j5k0j0J0K0K5J5nj0k5k5k5
9728a5j5j5j5J0K5K5J5%%k0l0l5j5NL5L5J5j0l0l5k0J0L0L5j0m5k5%K5L0j0j0j5k0%%J5J0
9725g0M0M5K0K5nk5l5l0m0k5nM0M5N0J5%j5j5j0j0J0K5K0K0J5J0nk0l5j0k0j5k5m0m0j5J0
9723a20NJ0NJ5J0K5K0Nj5j0J5NNK0J0NNJ5K0%%J0j0%nNNJ0NnnnJ5Nnj5J0n%j0j5%%J0J5j0
9719E0k5j0j0J0J0j0j0nK0L0nj5j0J0K0nnnnJ0J0J0J0j0k5j0%NNj0NJ0j0l0j0J0J5J0%%k0
9717Ej0j0J0J5Nk0j0J0nnnnK5K5K0Nk0j5k0k0%nNJ0nnNNK0J5Nj0k0%K0K5NN%%J0J0%Nk5nn
9713D0m0l5l5j0N%%j0nNJ0j0j0J5L5K0j0k5nK5N0L5J5K0nj0j5J0J5K5Nnk5n0n0l5%J0L0L0
9711A0J0n%J0J5J0J0J0j0k5k0j5NJ0j0k0j5k5nL0K5Nk5l5j5J5L0O0N5M0J0l0n0l5j5%K5K0
9708E0%j0k5j0nnK0J0J5j5j0l0nJ0J0J5%l0k5k5k5nK0L0K5L5J5%j5j5NNj0%%%%J0j0l0k5k0
9705g5k0J0NK0J5NJ0k0k0l5k0J0J0M0L5M0K0%n%nk0j5k5l5m0%J5n%nJ0NK0M0M5M5K5Nj0j5
9702F0nnj5l0k0k5%%%nJ0J0%%j0j0n%nnNNnnk5j0J0J0K5%%%NN%K5NN%NK5N%%%k5k0J5nk0j5
9699d0%J0J5J0%%%K0J5K5%n%%%J0%NNnk5j0j5%NJ0N%k0j5NJ5nj0j0NNNN%l0%Nk0j5n%j0j5
9696g5j0NNNnj0J0NK5K0L0K0NL0K5K0L0L0j0m0m5k5nJ0K0J5nk0l0l5k5j0J0J0J0n%nK0K0N
9693B5%J0J5j0k5l5j5NJ0K0K0J0J0K0J5J0J0K5L0J0Nj0j0k0m0m0k0%J5K5%j5j0nn%%j5k0%
9690eK0K0K5K5L0J5j0l0l0j5j5J0L0J5J5J0J0J0j0j5NJ5J5k0j5k0j5j5j5j0j5l0nJ5K0K5%
9688D0%k0j5j0%nk5k5j0J0J5J5%%%nJ0K5L0J0NN%K0K0J5nnnnj5k0%%K5%nj0j0NJ5nn%%NK0
9684H5%nnk0k5nK5K5Nl0l0nnN%j5j0j5NL5J0k0j5N%J0NN%%%J5J0j0n%Nnj0j0k0NN%N%k0l0
9681e0j0J0J0NNk0%J0NNj5j0NJ0Nj0j0J0N%%NNNJ0J5k5j0j5j5NJ0NK5K5Nj5k5j0J0NJ0N%%
9678a0J0j0j5%J0NNNJ5J0K5NN%J5j0j0l0j5j5n%K5M0K0%j5j5%nK0J5J0j0j5k5k0k0j0j0l0
9675e5j0J5L0M5K5nnJ0N%j5nJ5K0k0l5nJ5nk0k5J0%NN%%NJ0n%%K0L0L0K0%j0j5j5m0j0%K5
9672D0K0J0NJ0J0%%K0J0N%nl0k5j0NN%%j0nk0k0J0J0K0%N%j5%J5K0Nj0j5j0%Nj0nk5k0%K5
9669B0J0J0j0l5k5j0%j0j0NK5L5J0J0k0j5N%J0j0j5j0j0nN%J5J0J5J0K0J5K0j5k5l0k5l0j0
9667g0J0J5J5K0K5K0K5J0J0NNnj0nj0j5j5k5k0j0nJ5K0%k0j5%K0J5K5K0J5K0Nj5nJ5nm0l5
9664Ek0j5%K0K5J0j5j5j5nnj0%J0NK0K0%K5K0N%NJ0J5K0%l0l0l0l5k5l0NN5L5K0j0j0l0j0
9661a0%K5Nj0l5l5j5nK0K5NNn%%J5K0J5K0J5J5j0k0j5%nj0j0nJ0J0j0k0nJ5J0%%n%nnNNnn
9658a0NN%%N%j0j0NJ0J5nnj0J0nN%%n%NNNnn%%%%N%n%%k0J0J0j0j0NN%%j0%J0J0%n%%J0J0
9654B0n%J0%J5J0Nj0j5j5J5J0J0%j0j0%Nn%n%%%%%%n%%%n%j0%%J0J0Nk0k5%J0J0K0nj5j0%
9651eNNj5j5%%NJ0NK5Nk5k5k5l0%K0K5Nk0%L0L5K5L0K5L0nl5n0l0NNJ0Nj5j0j5j5%%j5j5j5
9648g0n%%NL0M0M0L0Nj5m0k5l0nj0K5K0K5NNK5L0J0j0nj0m5n0m5nNK5K0%%l0l0m5k0J0L5L0
9645g5K5K5K5%n%K0J0J5J0%Nk0l5j5NL0J5nnnnnJ5NJ0j0NN%Nj5J0K0N%l5k5j0J5J5NJ0NNj0
9642D0nj0j5k5k5k0l0j0j0K5L5K5K0j0nj5NK0K0J5%k0j0j0j0NNj0j5NN%j0nn%%%J0J0nn%K5
9639a5J0j0j0j0NNJ0J0%j0j0J0J5j5j0nj0J0NJ0J0%k5j0j0J0L5L0Nj5j0K0J5J0j5nK0J0J5
9636G5j0j0J0L0K5J0j0nk0k0l5k0%Nj5j5K5K0K0K0nk5k5j0NNj0j5k0%NN%NnK0NNnJ0K0n%J0
9633E0K0K5%k0k5l0m5k5k5nJ0K0%NJ5J0K0J5N%J0J0%%j0NNJ0j0j0n%j0k5j5K0J5K0Nj0NJ0
9630D0J0K0Nj0j5j5k0k0%NJ0J5NJ5j5J0K0J5%nk0j0j0k5j0J0J0N%%N%J0N%nj5%NNj5j0j0K0
9627A5J0%j5j5J0K5K5L0Nj5k0j5k0k0l0k0NNj0nj5j5J0NJ0J0%J5J0J0j0J0L0NK0%J0J0%k5
9625C5k0J0N%k0k5%%%%J0J0%k0k0NNJ5N%J0j5j5k0j5J0NK5L0L0%k0nK5L5J0j0l0j5j5j0j0
9622ek5k0j0j0%NJ5L5K5K0J5nj0j5j0K5NNnk5k0%K5K5%%NNNN%nN%J5nj0j0nK0L5K0j5l0k5
9619E0nJ5J0j5j5%nJ0nj0n%%nnk5k0k0k0%K0K5K0J0J0J5K0J0J5J0J5nj0k5k5j5j5j5j5nnJ0
9616b5J0L0K5J5J5NNK5%j5l5m5j0NJ0J5K0J0J5J0J0%j5k0j5%k0j5j5J5J5nnj0m5m5l0M0O0
9613a5M0J0k0j5l5j5%K5L5J5N%%%j0j0%%J5J0J5J0%k0%nj0j0nnj0j0j5Nnj0j0nJ5J5J5J5j0
9610ej0J5L5M0K0k5m5k0nJ5J5NN%k5j0NN%nnNNJ5K0j0k5k5nj0j5NK0K5K5nk0k0k0nJ5L5L5
9607E0%%%nj0nnJ5J0Nj0l0k0k0J0J0J0J0Nj5%%J5J0k0k5%%J0j0j5j5J0J0K0J5n%J0L5K0Nj0
9604F5j5%%%K0%NnnNNn%%Nnk0l5l0j5j0k5k0j5j0nK0L0L0K0K5J5J5j0nnJ0K0j0k5n0m5k5%
9601a05J0%J0J0J0J0NJ0J0K5K5J0nl0l5j5j5J5J5J0Nj0J0K0K0J0j5%n%%nnJ0k0j5N%Nnk5k0
9599g0Nn%%%nj5nJ0J0J5j5J0J5J0nnJ0J5J0J5n%nnNNJ0J5%k0j5j5j0J5J0L0K5K0NNL0K5Nj5
9596A15k0k0l5j5%Nj0nk0k0n%%NK5K5K5L0Nk5n5o5k0%NNNK5J5j0j5%K5K0J0j5k5nK5L0L0J5
9593F0%NN%%nNNJ0J0J0J0Nj5k0m5k5J0Nnk0k0nJ5K0L5L5J0%nj5%nnl5l5l5l5k0NK0J5n%J0
9590e0K5J5nj5j5j0NJ5L0K5NJ0J0%nJ0J0%%nj0N%j0j0%%%%nj0j5j5NN%Nk0k0nnnn%NK5K0J0
9586@J0J0J0j5k0k5l0k5k5j5j5J0J0K5L5K0J5K0J5J5J5j0j5k0k0j5j0K0K5J5J5N%k0k0j5j0
9584c5N%J0NK0K0k0k0%%J5J5K5L0N%%nj0j0k0k0nj0NNJ0J0M0M0J5K0%%k0k0k5k5j0j0l0l0
9581c0j0nK5L0L0L0J0Nj0j5k5k0j0j5K0K0J5K0j5j0j5j0k0j5nk5j0j5%%K0M0K5K5%%j0k5m0
9578d0k0j0j5l5l5%K5%%NM0N5L0J0j0nnk0j5nL5%NJ0L0L5L5nnnnj0j0l0j5%%%%J0J5NN%K0
9575G0NJ0NK5L0K5J5j0l5k5j5N%k0l0l0j0j0NN%%j0j0nnJ5J5J5%%nJ5K0%k0n0j5K0L5J0J5
9572E5k5k0j5j5nL0J5J5%%%%nk5k0j5k0J0j0J0K5L0%%nn%J0j0%%%%J0%%%%NN%Nn%J0J0j5j5
9569A5NK0L0%j0j5j0nnnnj0nnk0j5%K5K5nj5j5J0J0J5J0l5k5l5%J5K0NJ0J5J5K0J5j0n%NJ0
9566D0K0J5K0NN%%k0k5l5k0j5K0L0J0nnnnnnJ5J5%NN%j0j0j5j0J0J0NNj5j5k5k0k0J5L0J0
9563ENNJ0Nk5k5n%L0L0M0M0J0J0n%j0j0j0j0j0j0%k0k0j5nj0nj0j5j5n%K0J5L0J5nnJ0J0J0
9560E0J0J5K0J0%k0NNJ0Nj5j0J5Nj0k0j5j5j5%nJ0NK0J0K0K5J0nj0j0n%k0j5j5NJ0J0nk5j5
9557B5%NJ0J0J0j5j5nj0NNJ0J5%k5k0%J0J0nk5l5j0J0J0K5K0Nj5m0k5J0K5K0K0J5J0j0j5j0
9555E%J0NNj5n%%Nnj0nnj0J0NNj0j0%%J5J5J0J5J0nm5n0k5K0L5M0L0J5NNk5l5nL0M0K5NNN
9552A10Nn%NNK0%j0%%J5Nj0k5m5m5k0%N%NJ0j5NK5K0Nj0Nnnj0j5j0j0j0j0L0K5K0J5j0j0k5
9549C0j5j5l0l5j0k0J0J0L5K5J0j5j0k0k5j0%J5K0K5L0K0Nn%nJ0NNJ5J5nnj5j5j0j0j5J0J0
9546A5Nnnk5k0K0K0K5L0%k5l0l0j5j5l0j0K0K5K5K5J5j0k0k5k0j5n%K0L0K5L0%N%Nn%nJ5L0
9543G0L5J5nk0nJ0J0j5n5o5m5j5nn%K0K0NJ0NK5K0%j5k0k0nnn%J0K5L0Nj0k5k5l0n%J5K0N
9540d5NNK0K0j0j5n%Nj5j5%NK0J0J0K0K5J5nj0j0J0NJ5J5nl0l0l5k5%K0J5NNK0J5L5L0M0K0
9537A55nk0m5m5k0k0nj0J0J0NJ0K0K5Nj5l0l5l0l0n%K0K0K0K0j0j0%%%Nj0nnj0J5K0NN%NN
9534A5J0NNn%J0J0J0Nj5j0j5k0J5J0J0J5%n%NJ0J0Nk5j5j0k5k0nnNN%nJ5J5nj0%n%N%%nnn
9531b0n%%NNj0n%%NJ0J0%N%J0N%%NN%NNNk0j5k0j5N%%%j5j5j5j5%NNJ0NJ0J0J5J0J0j5l0k0
9528g0J5L0L5J5K0nnJ5J0k0k0nL0L0J5k0k0J0J0NNk0k0%nNJ0NNnk0m0k5j0K5K5L0nk0l5l0
9525e0k0%L0K5%j0j0J0L0L0M0J5k0m0l0l0l5j5J0K0J0j5j5j5NJ0J5J5J0N%nN%NNJ0J0J0j0
9522EnnJ5J5%%j0j0%nn%%%nnj5j5nK0J5K0%%j0K0K0Nj0k5j5j5NN%Nnj0nNM0L0L0J0j0j5j0
9519E0l5k0nJ5J0%k5%K0nk0j0J0L0J0k0j0k5nJ0J5NNk5k5j0j5%%j0J5nnj0j5nK5M5M5K0nK0
9516D0K5K0j0j5l5l5N%J0NN%%%J0Nj0j0J5J5%j0k5l0%NNNN%k5%%J0nk0j5j0j0NNk5k5%J5J0
9513i5J0j5NJ5J5J5J5J0J5n%j5%L5L5L0N%n%nk0k0k0l0nJ5K0J5%%K0K0J5j0j5k0NK0J5j0j0
9510E0j5nj0j0J5NNnl5k0%K5K5J0j0k0k0j5j0J0K5K0%J5K0K0Nnnj0j0j5j5nnJ0J5nnnJ5%%
9507C0nnk5k0%K5L0J5j0n%%J0j5l0l5j5K0K0K0J5J0NNj5j0k0j0j0nNK0K0K0J5K0j0j5j5nj0
9504A5j0%%NN%k0k0j0NJ0j0j0%nN%%K0n%J0NNk0j5j5k0k0k0J5K5M5L5K5j5j0%K5L5J5J0j0
9501H0j0n%%NN%k0j0j5%J5K0%j5k0j5J0%%%%%Nk0%NJ0N%j5%J5J5nk0j5j0k0N%nnl0l0j0%%
9498a00j0j0j0j0j5NL0K5J5%%K0L0K5L0J0nk5l0n%K0K5K5K0Nk5l5l5nnnj5k0k0%j0j0nJ5K5
9495h5M0M0M5L0Nn%l5l0l0nNJ0J0L0K5J0J0Nnnl5l5l0l5nj0J5K0K0K0J0L0K0NK5NnnNN%%J0
9492I5J0nl0j5N%%nn%k0j5j5nJ0L5L0K5J0j5j5j5%J0J0NJ0NNJ0J0%l0k0k5k5l0k0n%%j0j5
9489e5%n%nN%J0K5K0J5%%J0nn%%NnnL0L0L5L0K0Nnl5k0k0j5j0k5k5k5n%K5L0J5%j5k5k0k5
9486d5nNK5K0M0M5K0J0j5k5k5k5l0j5NJ5J0J0j0J0J0J0J0j5N%NNJ0%k0j5k0j0j0l5l0j5J0
9484h5K0K0J5%nK0K0K5J0J5K5nk0k5k0k0j5j0J5J5%J5J0k0l5l5k5J0K5L0J0j0N%J5J0N%NN
9481A5NNj0j0nnNNnn%nNJ0j0j0j0j5%%K5M0M0J5j0k0j0nnk5j5N%K0L0L0J5J5K5K0j5l0m5k5
9478C5%nK0J5%j5k0k5nnk5j0%%J5J0J0J0%%J0J0J0nJ0NnK0J0N%%%%J0J0Nj0k0k0k0Nnk5j0
9475ej0j0nk5k5j0J5K0K5J0L0NNj5m0j5j0J0L0J5J5j5j0j0n%%K5K0K5N0L0J5j5l5l0NJ0J5
9472H5J0J0N%k5l0l0l5l0l0j0l5j0j0K0L5L5J5%nK5K5J0J0n%J0%%N%%%%J0j0J5j0NNk0J0N
9469E5j0nj0j0J0NJ0nm0k5nNJ0L0N0M5J0j0l5k5k0j0j0N%%j0nnj0k5k5k0nJ5K5K5%k0k5nL0
9466d5L0L0J5J0j5j0J5J0Nj5j5NNj0k5k0%%%j0j0%L0J5K0%l0%%K0J0J0N%%J0J5NJ0NJ0K0%
9463A05j0j5j0j5j0nk0k0NNNj0j5%NJ0%NNj5n%J0J0k0k0J0K5L5J5j5j5j5L0N0L5j0j0k0k0
9461G0%%j0J5j0J0nj0J0Nj5j5k0j0%J5J5L5M0K0Nk5m5m5j5J5K0nNJ0%Nj0J5%Nk5m0l5l5%N
9458e5NJ0j5NK0%%%%%%%%Nnj0J0%J0NnnnJ5L0NNNNK5J5J5%k0l0j0K0K5K0j0j5NL5J0j0j0l5
9455F5l5l5k0%NNJ0%%J0NK0%%%nj0j0j0%j5j5NN%J0J5NJ0%J0Nk5l5k0J0K5J5J5%k0k5l0j0
9452g0L0L5J5%n%NNNnnk5k0k5k5j0j0L0L5K5J5n%k0j5l0k5j0j5J5L0K5N%k0N%J0J0k5%J0J0
9449d5K0L0J0J5nl0j5j5nj0NK0J0J0Nj5n%NNK0%nj0nn%K0NNnj0NJ0n%j5j0nK5J0J0k0j0J0
9446EnNNj5J0J5L5K0NN%J5j5j5k0nnj0j5nn%Nj0j0n%K0j0k0%nJ0Nj5N%L0K5K0K0NJ0nk0k0
9443D0%k5k0j5NJ0nNL5M0M0Nl0j5k0%%j0nj5j5k0J0L0K5L0J5J0nj5j0%%j5k0n%N%j5j0%%j0
9440En%%nnj0j0%%J0J5%%NNNNJ5J0N%nj0K0J5J0J0j5k0l0l0J5K0L5K5K0k0m5k0j5NNj0j0K5
9437B0NN%%%nNNJ0J0nj0nnn%%%j0j5n%nnj0n%%%%NJ5NNNNNJ0NNNNJ0J0j0j0j0J5J0k0j5NN
9433C5Nj5j0NJ0j0j0j5j0J0%N%nj0j0n%%%Nj0n%J0NNNNNNJ0NJ0NJ0J0%Nj5j0l5l5nL0K5Nj0
9430Ej5n%j5j0j0%NNNNk0J0J5%J5J5Nj0k0%K0J5%%Nk0j5j5%J5J0j0j5%j0j0nnK5K5j5j5k0
9427f0J0K0N%J0j0K0%K0J0j0l0k5k0J0K5K5K0N%%%nk0k5%L0M5M0N0J0nk5k5j0j0j0NK0L0N
9424A25j0j5nnk0k0j5j5j0j0n%%J0%%%%J0J5%%NNK0nJ0J0NNj0J0K5%k0%j5j0j5j0j0j5N%j5
9421El0k0%Nj5k0%J0J0K5N%k0j0j5K0K0J5%j0nN%%NnnnJ0L5L0J5J5%l5l0j0J5j0j5j0nnJ0
9418b5j5j0j0%K5J0J0j0j5%j0%Nn%nnJ5J5J5K0K0J5J5J5nn%%J0J0nnl0j0%%K0K0J5K0J5nl5
9415H0l0j0J0k5k5nJ5J0J0J0NN%%Nnk5j0j0j0J0j0K0j0%j5j5NK5K0K5%%j0nk0j5k0nK0K0%
9412A5J0n%k5k5j5k0j5NJ5K0K0j0j5NJ5J5K0J5Nj0j5k0k5j0nnNNK0%N%J5J5NJ0%%J0n%J5J0
9409E0J0%nNJ0j0J5%%k0j5j5k0%%NNJ0J0J5K0J5j0j5k0NNnnj5j0j5Nj0j0j0nNj5%J5K5K5N
9406C0K0K5%n%k0k5n0j5%%J0NJ0J0J0J0J0J5%%%%%%N%n%J0j5K0%Nj0k0%%K0N%nj0NNj0j0l0
9403@j0J5J0%NL0L0K0j5k0k5j5k0NNj0nk0nJ0J0J5J0K0K0J5nl0l0k5j0K0J5K0K0j0k5k0k0
9400b5%K5L0L5J0%j5%K5%j0nk0j5k0%K0K5J5%n%j0j5m0l5l0j0%%NNL0L5J0J5J0J5%j5j5%N
9397C0J0J0N%j5k0%J0J0J0J0J5nk0m5k5J0K5K0L5L5J5nj0j0K0nnj0k0%%J0j5j0%%j0j0%n%
9394C5%J5K0NJ0K0j0j0k5k0J5J5k0k5k0J5K0%Nn%NL0J0Nj5j0NNNj0l0k5k5k5k0%J5J5NNnJ5
9391eL0K5L0J0Nk0j5j0j5j0%k0nnJ0K5K0J5Nj5nj0%nnnj0j0NNj5j5k5j0N%K5K5%nnJ0J5K0
9388D0L0L5J0k0l5l0k5j0nK5K0K0Nj5k0k0nnnnj0J5J5K0Nnk0NNNj0j0j0n%%L0Nj5k0k0nJ0
9385c0NK5Nj5j5k5%J0J0NJ0%k5j0J0J5J5L0J0Nj0k0k0%%j0nk0k0K0K0J5%NNK0K0K0K0%%j5
9382F0k0j5k0nJ5J5K0NNJ5J5j5j5j0j0nnnk5j0nj0%j5j5n%J0J0%J5K0K5J0j0n%NNnnj5J5J0
9379B5J0j0j5J5J0nnk0k5nK0K0K5J5K0%NJ0NJ0nNJ0Nnl0k5j5J0J0J0nm5l5j5J0K0J0j0j5j5
9377b5%%l0l0nJ5Nj0nnJ5j0%%NK5L0K0j0j0J0J0%%J0NNj5k5n0k0nK5K5J0nl0l0j5NK0J5J0
9374g0J0%%j0n%NJ0J0j0j0nJ0K5M5K5K0J5n%k0k5j0j0k0k5nnJ5nk5l0j5J5K0J0NJ0L0J5K0
9371EK0N%j5j0k0l5l0j5K0M0N%K0L5L5NNj0j0j0j5nnk0k0%n%nn%nnnn%NJ5K5L5L5%k0k0k5
9368a0j5j0k5%%K5L0L0Nj0j5k0j5j0j0nj0j0j0j0NK0M0M0K0NNNnJ5K0J5Nk0k5l0j5%J0Nj0
9365A0j0nJ5Nj5NNK0J0%j5j0j0J0K5K0%nj0n%%%%j5N%J0J5NNNN%l5m5k0nn%K0K5K5K0%k0j5
9362B0j5%%%NNj0j0NNnnJ0K5NNnnnj0j0k0j0j0NJ0J0L5L0nk5j0nn%NJ5%j5j5j0j0%J0j0nN
9359b5j0j5j5nK0K0K5J0J0NK0L0J0K0NJ0NK0J0J0%k5m5n0n0k5nJ0J0J5nj5j5NK5J5K0j0n%
9356A0%J5J0%l0k5k0j5j5%L0L5K0k5k5j5NJ5J0J5J5J5J0NNN%J5J0J5J5J5%nk0l5m5m5k5NK5
9353b5K0K5L0L5K0J0k0k0k0%NJ0%%%%k0nJ0J0N%%%nJ5%%nnJ0J0nnN%J0j0j5k0k5k0%NN%J5
9350C0J5J5J5NN%%%nn%%n%%n%nnJ0j5%%%%k0j5%J5K5K5J5k5k0k0j5k0m5l0nK5M5M5N0L0K0
9347A30Nj5j5k0j5%J5K5Nk5k0j5NN%j5j0%NNNj5j0%%J0J0J0NJ0j5%%k0j5n0nj0J0J5K0K0J5
9344D0j5k0k0k0J5J5%%k5%J5K0K0%nJ5J5K0%%%%j0j0j5j0k0J5K0K0k5k0j0j0%K0J0Nj0j5%
9341E%%Nn%nnJ0%j0j0N%n%nnnJ0%K5Nj5k0%K0K0NNJ0j0j0J0K0%j0j0NJ0nn%%j5J0n%N%%nk0
9338@J5J5NNJ0%Nj0nj5k0k0j5j0nK0K0J5J0j5j5j5l0k0%J5J0NNNj5%%J5J5%nK0J0nnJ5J5J5
9335D0%NNnnK0J0J0J0n%nk0l0l0k5k5k5j0J0J0K0K0K5L0J0%j5%%k0l0k0j0J5%%%%J5J5nnn
9332b5J0J0J0j5NJ0NNJ0j5j5l0j0J0NL0%J0L0L0L0J0nj0k0l5k5j0J0L5J0J0NJ0K0J5J5J0N
9329A50k0k0j5j0nnj5l0k5j0J0%NNnk0l0j5NK5NNj5k0%%%%k0j5J0NL0NK0K0L0L5%NJ0J0j5
9326H0l0k5J0Nj5j0J0J0J0nnJ0J0J0J0nnJ0K0nnj5k0j5j0Nk5l0j0NNnJ5K0K5%j5nn%K0n%n
9323A5j0J0J0j0j0%NN%k0%J0L0K5J0j0nNJ0NJ0J0J0J0%j5j5j0nj0l5j5NK5J0%nj0J5NJ0M0
9320A05J5Nl0n0k5k5j0j0J0J5J5K5K0%%%%%%NK5nj5m5l0j0j0J0J0J5J5L5L5J5%nnl0k5l0j0
9317EJ0J0K5K5J0nj0J5J0j0j5k0NK5L5L5J0J5%k0k5k0k0k0k0k0%J0K0J0%%%j0%%l0m0j5J5
9315a0Nj0%n%n%nnn%nj5NK5K5%NL0L5J0nj0j0%%J0Nk0k0%nN%%%nn%N%%j5k0J0J5%k5j0j5J5
9311b5%k0k5j0j0%nj5j5%%nK0NJ0NJ0NJ0J5K0J0nnJ5J0J0K0%j0j0%j0nJ5L5L5K0nk0k5j5j5
9308A5NNJ5Nk0k5%%j5j5nJ0J5J0j5j5l5j0%NK0M0K5%j0J0J0J0NJ0%Nnj0J0J0J0j0j0J0J5K0
9305I5%Nj5j0nnJ0NJ5nk5k5k5k5%NnnnJ5L0K5j0j0j0j5k5k0k0K0L5L5K0%j0j0j0N%%j0j0n
9302@n%nJ0J0J5NJ5J5NN%k0k0k5nnJ0J0J0J0J5%j0l0l0nk0k0j0NL0L0K5%%%J0N%NN%j0nnJ5
9299C5J5%k0%%nN%J0j0j0J0%%j0n%%nnj5Nnn%Nj0nn%%%%%k0J0J0L5Nk5%K0J5J5nnK0K0L5J5
9296A15nnj0j0j0J0NNj0k5j5j5%nK0%k0l0k5k0k0j0%K0K5L0L0NJ0j5J0J5J0J0%Nnj5j5j0J0
9293D0J0k0j5j0NJ5%k0k0j0J5J0J0nj0NK5J0J0N%K5K0J0%k5k5nJ0n%k5k5j0J0K0%%%NNNJ0
9290E0nnJ0J5Nj5j0j0j0j0j5j5j0%nJ5K0K5L0K5N%j5j0k5k0k5k0k5nK0M0L5K0J5J0j0%k0%
9287E5J0J0nnj5m0k5nJ0J5K0K5L0L5j0j5NNNj0%nJ5j0%%nnNN%%k0k0k5n%nj5k0j5%Nj0j5k0
9284g0nnJ0J0L0J5j5j0nnK0J0J0J5nn%%J5J0L0J0%nj0J5J5J5K0K0J0j5k5k5k0k0nj0K5K5J5
9281H5nk5l0j0%Nk0j5%J0J5J5J0Nj5j0J0J0N%nNNJ5J5nl0l0j0J5J5K5K0J0J0nnj5l0m5k0n
9279c0J5L0K0K0K0%%nJ5K0j0N%k0m0k5NNJ0J5J5K0%j5k0k0nnJ5J0J5%%J0NK0%k5m0l0l0%%
9276c0J0J0NJ0j0k0j5j5J0NK5K0K0J0NK5K0K0%k5k5k5%%J5j0J5J0K0%nk5l5l0j5Nnj0%J5J5
9273a0J0J5nnj0%K0j0j0k0NJ5J0J0J0%j5%%%J5N%n%J0Nj0j5nnN%l0l0l0j5%%K0J5M0K0J5J5
9270C0%k5j0k0j5k0j5%J5K0K5L0K5K5K0K0%k0k0k0J0J0j0nj0j0k0k5j5k5nJ5Nj5k5nNj5j0
9267a05J0J5J5NK5M0M0L0L0K5J0j5j0k0j0k0k0nJ0%Nk5k5j0J0K0%%Nnj0%N%Nj0j0%%j0j5j0
9264c0j0n%J5J0J0J0J0J5NJ5K0K0nnNK0J5nk5k0m0m0k0NK0K0NJ0K0K5J0J5k0j5j0k0N%%%n
9261C0k0l0j0%K5J0%k0j5nnJ0J0K5K5J5J5J0J5J0j0n0l0k0k5j0NJ5J0Nj0j5k0%K5L0L5J5J5
9259F0Nj5l5m0nJ5M0J5J0J0j5j5k0k5%%N%n%%NJ0J0nj0nnNJ0%n%%%%j0J0%Nn%j0j0%K0NJ0
9255A0j0nj0j5J0J5J0nnj0J0Nn%%%%%J5n%%j5NNNNNj0j0j0j0NNk5k0k0k5j5NL0L5J5j5nJ5
9252d0L5K0j0j0J0L5M0K0%k0n0n5n0l5nJ0L5L0%NnJ0K5K0J0J5J0NNj5nnnj0nnJ0N%nnnJ0J0
9249C0J5L5L5J0j0k0Nj5k0k5J0K5L0%k0j5k5k0l5j5nj0j0nL0L0K0NNNj5m0k5nK0J5J5j0nn
9247a5J0L5J5K0J0j0k5m5k0k0l0l0j0J0K0J5K0K0L5K0NJ0j5m0l0j0J5J0k0NK0K0K0J0J5J0
9244E0K5L0J0Nnj5%%J5%j5j5k0nJ0Nj0j0nnJ5J5Nj5j5NJ5J5J0J0NNl0k5l0l0k0k0nnK0J5L0
9241A5K5%j0l0k5j5j0k0j0k0k0j0j0%J0L5L0M5L0J5j0k5l0j0J0J5J5J5J5J5nn%%%J0J5L0K0
9239A00Nk0k5k0J5J5Nnj5j5j0j0j5NNk0j0j0%K0K5k5n0n0k5%J0J5%%K0K5L5M0%N%J5L0K5%
9236I0k0k0%j0j0nnk0k0J0J5J0nl5k5l0l5J5J0J5NJ5J5J0Nnl0k5nK5L0K5N%K0K5K5M0J5NN
9233A30NNk0j0n%j0j0%Nj5j0k0j5nJ5K0nNJ0K5J0%%%k5nnNj5j5j5J0J0%Nn%J0J0N%j5j0j0
9230D0j0%%nJ0nk5j0j5nJ0K0J0J0NJ0J5J5NJ0J5j5l5j5k0J0%K0%nnnnJ0J5NNJ0L5L5K0J0j0
9227A60j5j5k0%k5k0j5j0nnnnn%j0%n%nnj5j0%NJ5%j0%nJ5J0j0j0nNL0J0J5%j5k0k5%j0K5
9224a5K0K0K0nk5k0k5J5K0L0J0%n%J5n%j5NJ0J0k0l5k5J0K5K5L5L5L0K0j5l0m5k0k0%%nJ0
9221C5L0K5nj0nNJ0nnn%j5l0m0l5k0J5K5J0NK0K0J5nnK0L5L5L0J5j0j5j0j5k0k0j5k0j5NK0
9218E0K5K5NNj5k0%%n%j0j0n%J0j0k0%%Nnk0nn%%J0J0%K0L5L0%j5n%nnnnn%j5NJ5J0J5%%N
9215I0j5k0j5%%Nj5l5l0j5%K0J5K0K0L5K0%k0k0%J5j0j5N%N%%%%%j0j5nnj0j0nj0J0NK0L0
9212C5N%K0J5M0J0%n%nl5m0l5nK0K0n%j0nNNJ0J0j5NJ0J0J5j0nnj5j5%J5K0J0k0k0k5nJ0J5
9209B5J5%j0nj0NNNj5k0nnJ0j5j5j5j0J0%j5k0k0NK5NNK0J5L5M0Nj0j0NJ5j0k0nJ0Nj0nn%
9206A0nnnnn%j5k0%%j0j0%M0M5K0N%j0l0k0%NNk0%%nnj0j0j0j0j5%nK5K0K5NJ0L0K5J0%%k5
9203B5l0l5%%k0j5%J5L5K0K0nj0j5j5k0k5nj0k5k0%L0N5M5L5L0K5K5L5J5k0j5l5l5l0l0j0
9200a5%J0j0%K0N0N5N0K0Nk0l5j5j0j5nnNJ0nnN%nk5l5k0NNJ5L5J5%k0k0%nnnJ5J5j5j0k5
9197ENJ5Nnj5nJ5%Nj0j0nj0J0Nj0j5J0J0%k0NK0K0%j0n%%nj0j5j5nJ0J5J0%%J5J5N%%%j0j5
9194Ej0j0%%j0j5j0J5K5Nk0j5j5NK5K5n%%K0K5J0k0j5J0J0%%%%NJ0J0J5%j5l0k5m5m5m5k0
9191a50NM0M0M5K5%l0l0k5k5%%K0J5K0K5J0j0nnK0K5J0J0%nJ5K0J0nk0%K0K0J5nj5l0k5k0
9188EJ0J0nnN%L0J0j0j0j0J0J5nj5l0m0m0j0J5K5K5K0J5K0nj5m0k5j0J5K0%N%nnk5k0k0nJ0
9186i0NJ0%NK0NnJ0J0J0N%NNJ0Nk0k0%n%j5j5j0j0nnK0K5Nj0j0j0K0K0K0nk5l5l5NK5J5J5
9183e5J5J0J5J5NN%%J5J5%nl0n%%NL0L5L0%Nj0j0j5j5NJ0%nk0k0N%nk0l0k5j0J5K0L0K0J5
9180D0J0J0j0%j0j0J0NNj0l0j0l0l0j0J0L5L5%NK0K5L0J0j5j5j0k5l0l0j0J0J0M0M0K0%J0
9177I5l0k5l0l5j5k5NJ0%NnJ5N%J0J0N%j0J0J0J5n%nJ5M5K5J0j5j0j0j0j0NNN%K0K5Nl0k5
9174F0k5l0l0l5k0J0L5J0nj0j0J0J0J5L5L0nl0l0%K5L0L5M0K5K0%nk5j5NK0%k0m0m0k5l0n
9171b0j0j0j0J5J0J5J5J5J0nk5k0k0l0j0K0L5M0K5J0k0j5j0nnnK0J5J0j0k0j5j5NJ5K0K0K0
9169E5Nk0j0j5%K0nnj0j0J0J0%%J0J5%%%J5Nj0NJ0J0j0l0k5k0k0%nNK0K5%j0k0j5j5NK5K0
9166A5j0%K0J5K0%%j0j0%%j0j5J0j5j5j0nnN%nj5k5nK0K0J5J5nj0j5nJ5J5L5J5%k0n0nJ5M0
9163B5L5J5j5l5m0j5%N%k0l0nnJ5K5K0L0K5K0nnj0J0J5J0j0%%%%%%NJ0nnj5j5j5k0j0j0j5
9160d0k0%%J0J5%%NNK5K5%%L5J5J0NNNn%j0%j0J5%%%%%N%%k5m0m5nJ0J0nnnnNNj5j0NJ0j0
9157c0j0j5J0J0L0N5L5K5%J0nl5m0l5k0j0K0L0K5K5K0K0J0nnnnnj0%nnn%L0J0Nnj0N%j0l0
9154G0k0k5nJ0%nj0nnk0nK0nj0j0nNNj0j0%J5NNj5j0NL0K5Nnnk5%J0L0K0%%n%%J5J0j5j5k0
9150B0k0k0k0k0%j0nJ5J0K0N%%%nNK0K0Nn%%%nJ5n%n%J5nj0J5%%%Nj0l0k5l0J0J0J5M0K5%
9147D0j0j0NNNNn%%%k5k5j5k0j0j0j0j5J0K5K5K0J5j0J5J5j0j0NL0L5J5NNnj0nk5k5k0%J5
9144B0%nNK0L0J0NN%k0k0k5j0Nn%j0%j0nNj0j5j0%%J0K5M5L0J5K0J0J5%l0m0m5j5NK0J5J0
9141E0J5%%NNJ0L5L0J0j0k0J0Nj5j5j0J0%%j0nn%nnJ0%j0j0%Nnj0NN%j5k5nJ0J0J0NN%%%%
9138G0K0nnl0l5%nj5k0l5j0J5M0K0Nj0j5%J5K5J5N%J5K0%Nj0k5k0%J0j0l5j0NNJ5nj5j5%K0
9135eK0J5K0K0NJ0j0%j5j0j5j5N%%K5K5L0J0j0%Nnl5m5k5k5j5J0K5M5K5K0nNNJ0N%j0k0k5
9132E0k5l5j5J0K0K0%l0k0%J0K5K0L0J0l0j0J0K0K5Nj5k0k5nj0j0j0%K5K5K5j0j5j0j0k0k0
9130a5%K5K0K0J0Nj5l5k0NK0K0L5K0k0l5l5k0%%j5j5nj0j5j5NK5K5K0%nNNJ0j5%J0J0NNk0
9127ej0j0J0J0J0J5j5j0%nnK0nJ0J5nn%J0J5%NNNN%NNj0nl0l0k0k5j0j0%n%NJ0nj0J5NJ0J0
9124c5NL0J0NJ0j0j0%K0J5J0%k5N%L0K5J0J0J0NJ0Nj5j5l0n%%nj0k0n0k5l0j5NNNJ0J0J0J0
9121c0%NM5M0K5nn%n%k5k0k0k0j5k0k0k0NJ0J5L5L0K0NJ0nnK0J5K0Nn%%nNN%k0j5l0m0l5k5
9118g5%N%nJ5K0J5J5J0j0n%%J0NJ0J0%J5K0%j0J0%J5J0J5%k0%nk0k0%L0K0K0NJ0Nj0j5k0j0
9115F5j0k5k0nj0j0j0%L5K0NNK0J0J5j0k5k5j0NNk0j5j5%J0J5j5j0j5NL5L0O0L5%n%nj0%n
9112A00%nk0nj5nJ0nk5k0J0L0K5L0Nn%%K0%j5k5k5j5J0%%N%J0k0k5l0nnK0K0J5j0%%j5j5j5
9109a5%L0J5nk0j0J5K0K0J0Nk0m0m5k5nnJ0J0J5nnnn%NNj5k0j0J0K0K5K5K5K0K0j0m0m0k5
9106f5J5L5J0j0nnK0NnnL5K5L5%j5j5j5j0K5K0L0Nl5l0k0NNNj0j5n%n%J0J0j5j5k5nNJ5J5
9103@%NK0L5K5J0j0j5k0%K0J5nj5k0k0%NN%%nj0j0j0nJ0L5J5j0m0n0l5j5NJ5NNNK0K0K0J5
9100A5J0j5nJ0J5J0j0j5J0N%%%NnnnnN%K0J5K0K0n%l0l0nj0J5J5J5J0nnk0k5nnk0j5j5j5K0
9097d0J5K0J5K0K0J0J5nj0k0k0l5l5%NJ5J5J0J0K5L0K5j0k5j0K0J5J0%j0nj0j0NNJ0J0j0k0
9095E0NN%nnnNNj0j0NJ0J5J0j0j5j0j0j0j0K0J5L5L5nnj0n%%K5K5nnj5j5N%j0j5j5j5NN%%
9091F0j5j5nJ5J0k0NN%Nj0J5%%j5NJ0NNj5nJ5N%J0j0k5k0nJ5%k0k0%%NJ5J5NNJ0J0%k0j0j0
9088A0j0nj0j0n%J5M0J5J0NNJ0j0j0j0%nnnj5l5k5k0j0J0K0K0Nj0l0n%K5L5L5K0Nj0l0l5j5
9085d0J0J5K0k0j0j5J0Nj5j0J5J5J5J0K5L0J5nNJ0K5K5%l0l5k5%%j0nn%nnnj0J5J5nj0J0J0
9083C5NNJ0J5J5%J0J0k5k5j5l0k0k0k5k0nJ0J0J5NK0J5nnJ0L0L0M0K0N%j0j0j5NNj0k5j0%
9080E0Nj5k0j5j5J5j0j5j5J0J0%k0j5K0K5K5J5nk5l0j5NNJ0M0L5J5k0k0k5J0NNNJ0J5n%K0
9077G0K0J0j0k0l5l5j5NNnnJ0J0K5L0K5K5J0Nnnl0l0l5l5m0j5J0L5L0L5K0J5K0K5%j5l0k5
9074E0j0j0j5l0l5j5J5L0J5J0NNL0J5NNN%j0j5K0%k0nnJ0%nJ5nn%NNn%%N%%nn%nn%Nj0k0k0
9071eJ0J0NNk0j0%%j0nk0%%%%J0%NJ5J5J0j0j5j5%nJ0L0K5K5K5j5l0k5k0j5k0NJ5J5Nk0N%
9068a5J0J5%nj0j0J5L0M0L5J5nk0j5nnj0nJ0J0%l5k0nJ0J0NNnnj0j5%L0M5M5K0K5j5m0l5j5
9065G0J5nj5j5%nn%%%j5j5j0j5%%J0NJ0J0j0J0J5J5nnnnK0%j0j0nJ0J5J0J0J0NNj5j5j0j5
9062C5j5j5j0j5NK5K5Nj0nl0l0j0nnJ5J0%nj0J5L5M0K5k0k0j0NJ0J5NNJ0J0J5J5j5j0j0J5
9059I0k0k0j0J0K5j0k5k5NNj0nk5j0J0J0K5Nk0j5%nJ0%j0j0%J5K0J5NNN%K5K0%k0j0nnnj0
9056C0j5NN%Nj5J0N%%nj0j0k0k0N%J0J0%NNNJ0J0J0J0J5j0N%J5J5%nnnj0n%%j5j0nK0J5nj5
9053D0j0j5j5j5j5%NL0L0L5nj5k0j0j5J0J5NJ0Nk0j5%J5J0%%j0J0NN%nn%%%j0j0NNnj0j0J0
9050A5J5nj0j5nnnj0m0k0nJ5M5M0K0%l0k5j0K0M5K0NNj5m0n5m0%J5%%j0J0NJ0J5J5J5L5K0
9047D0K5J5J5%N%%N%%%NN%n%NJ0nm0m0l0nJ0J0J5%k5j0J0L5J0j0%j0%j5k0k0j0j5j0j5NNJ0
9044d5L0J0NJ0NK5J0j0j0n%NJ5J0N%%%%J0J0nj0j5%K0%j0l0j0j0N%%%j0j0%nJ5J5nnNJ0K0
9041D5nj0j0k0nK0Nj5j0J0L0L5J0j0nm0k5%Nl0l0k0N%%J0K5J0J0NNL0L0K0Nnk0n0m5l5j0k0
9038a05J0L0L0L0J5Nj0%J5L0L0J5Nj0j0%%nnj0n%Nj0J5%%N%%N%%%%%NJ5K0%%j5j5K5K0K0K0
9035A70j0l0j5k0l5l0nJ0J0j0nnk0k5nL0M0M5K5%j0l0k0n%k0j0j5K0J5K0%j5m5m0k0K0J5K0
9032eK5L0K5J0j0nj0J0NJ0j0l0l0k0k0j5j5J5M5N5L5J5nj5l0m0k0NK0J0J5K0K5K5J0j0l5m5
9030D0m0k0k0j0nJ0K5L5L0K5J0j0j0l0k0nj0K0M0K5N%k5j0J0J0k0j5j5j5J0j0j5NK0L5L0J0
9027I0j5k5nJ5K5L0j0k5nj5j5k5l0j0j0K5K5J0nj0Nj0nJ0J0L5L0L0L5J0j5j0j0%J0K5J0j0
9025A65nk5m0m5l0j5J0J5J0J5J5Nj0j5k0l5k0%K0K0K5K5j0j5j5nJ5nj5k0k5j0J0J5K0J0J5
9022C0J0K0nk5NNNNk0k0%nnnj0j5l0j5%nJ5j0k0k0j0J0K0K0J5K0NNj0J5M0L5K0K0nk5l5l5
9019a0nj0NNJ0NnK0%k0k5l0nj0nJ5K0M0K0Nnk0k5k5nj0J0K0J5J5N%L0L0J5k5nnJ5j0j5k0n
9016@j0%nj5%J0J5J5n%%%N%N%NNN%K0N0N0K0j0k0nJ5%j5j5nl0l0j5%%%N%NnnJ0j0j5j5j5j5
9013b0j0%NJ0j0n%%%N%J0j5l0j0nj0NNK5K0K5K0J5K0K0J0J5nnj0l0k5l0%K0J0J0J5J5J0N%
9010G5%%%n%%%nj0%%nj0%%j0j5j0J0J0nj5j0j0j0nl0k5k5j0J0K0K0K5Nk0j5j0NK0L5N0M0J0
9007G5j5l0l0j5j5%NJ0J0J0J0J5J0J5J5j0nnj0J0NNJ0k0k0j5NNK5L0L5%%%k0l5l5j0J0n%n
9004A5n%%n%j5j5%J5J5K0nnJ0NJ0J0nn%k5k0k0nJ0J5nj0j0J5J0%k0%NN%j0j0NNL0K5%j5k5
9001a0k0NNK5K0J5J0J5nk0j5k0j0nK0K0K0J5nj0k0j5%nk5k5NNJ0J0J5M0K5n%nJ5J0J0j5l5
8998D5n0l5k0j0J5L5N0M0J0nj5j0j0j0nj0j0L0L5J5%j5j0l0k0n%%%J5L0J0j0j0nj0%n%%NK5
8995E0K5L0J0l0k5l0j0j5J5J0%k5m0k5nnNNNNK5K0J0k0j0j5j0J0Nj5j5k0K5K5J5J5K5K5J0
8993E5J0J0j0k0l5k5l0j5J0K0Nn%K0K0%%j5J0J0j5nj0NNJ0K5K5J0n%%%%J0k0k0J0K5L0L0J0
8990A35Nk0j5j0J5j0nk0j5j0k0l5m0j0J0K0%nn%%%K0K0K5L0NNk0nnj5j0K0K5K0NJ0j0l5l0
8987B0k5J0J0J0NNn%k0k0j0NL5L0K0%j5m0k0J5K5L0J0J0%Nn%K0J5nj0k0k5k0j5nnnJ5NJ0L0
8984G0%NJ0j5j0nnJ5nk0j5j5j5j0j0j5j0j5j0j0j0nJ5k0j0nJ0K5K0K0K0K0K0K0K0K0n%j0j0
8981E0J0%N%nJ0K0L0L5J0l5m5j5NJ5j5j0k0k0j0j0j5j0j0j0j5j0nK0K5%J0J0J5J5j0j0J0J0
8979B5J5n%nnj5%K0Nj0%nK0K0J5L5K0nm0m5j5J5L0N%%J0J5Nk0%K0NNnj0%%j0l0k0nnnl5l5
8976d5k5%J0J0K0K5L0L5J0j5j0j5%K0K0%nnJ0NNNJ0j0k0%n%j0j0nk0l0j0k5k5k0nK0Nj0%J0
8973g5N%N%n%nJ5j0%n%%%%%%n%NNn%%K5K5K0J5J5J0j0j0l0k0j5%K5L0L5K0K5j0nk0NJ5K0L5
8969A25J5j0j5k0%j0j0nK0J0j0j5k5m0l5l0NK0K5Nj5j0K0L5L5J0n%%j0j0j0nnnk0j5NJ0%%
8967Ej0j0NNJ5L0%NJ0J5Nj5l5n0m5m5j5J5L0K5K5K5K5K5J0j5J5J0K0Nj5k0l5l0l5m0j5J0K0
8964g5M5M0M0L0L0J0J0NNk5m0j5%%Nj5j0j5NJ0J0%j0N%N%J0j0k5l0nJ5k0k5k0nL0L0n%nJ5
8961@L5J5%k0j0j0J5L0L0Nj5l5k5%NNL0J5j5l0m0j0J0L0K5%j0j5nn%K0K5K0nl0j0j0J5K0K0
8958G0j5j5j0NN%j5l5j5nJ5L0L5K5J0%%n%j5j5j5l0j5J0L0L0K5K5J0nk0m0l0j5k0j5j5J0j0
8956d0%%%L0N0M5L0j0k5nJ5K0J5N%nj0j0nl0l0%J0NNJ0j0J0J0N%j0j5NNNNnk0k5nNJ5K0Nk0
8952E0j5j0NJ0j0%%n%J0J5K5K0L5%j5j0l0k0m0l5j0NJ5J5NNJ5L5Nl5l0l0J0nNJ0J0J5Nk0j5
8950a0j5k0k5j0j5%K0M0M0K5J0%J0nk0k0l0nj5NNn%%nK0K0K0%%J5nnJ0J0j5l0l0NL5L5J0J0
8947F0j0j0j5j0%%%%N%%N%NJ0J0k0j5j5J0NL0L5L5L5Nk5l0k5k5j0J0J0J5%j5l0j5nK0M5M5
8944A20K0j0k5l5m0l5nJ5nnk0k5k0k5NNK0K5J0nj0j5j5j0%NK0K5n%nJ5K0NN%j5j0j5j0%%J0
8941d0J5%%K0K0J5nk0j5J0J5J0J5J0J5NJ0J0j0k5m0m0k0J5L0K5Nj5k0k0j0NJ0J5K0%%NK5L5
8938H0K0j5j5k5%j0nk5k0j0J0J0J0K5M5K0j0nnJ0K0j0j0j0j5j0j5j5j5k0%%%J0J5NJ0NNN%
8935D0%%J0J0j0%j0n%N%nnnK5K5K0K0j5m5m5m5j5k0j0K0M5M0L5%nj0NJ0j0j0%n%Nj0n%%nn
8932A5J0Nnk5k0n%NJ5%j5k0nn%J0%J0J5L5J5K0J0J0J0J0NNk0m5k5k5j5j5j0%K0J5L0L5J0k0
8929D0l0k5nL0K5K5J5j0j5j5J0j0nn%N%K0K0K5%k5j0j5k0%N%j5m0j5NNL0L0J0j0nn%J5J5J0
8926F0J0%%nk5j0%nl0nnj5k0k5J5L0L0J5J5K0K5Nj0j5k0k0m0l0j5NK5L5M5L5Nnj0n%%%j0j5
8923C5l0l0j0j5%NK0L0K0K5J0nnK0J5K5j0j5nl0j0j5j0nl0l0j0%L0M5K0nj0j5J0K5J0N%k5
8921C0N%J0J0%%NNNNnnNNJ0j0j0j5J0K5%%%nj0j0%%n%%k0j5j5j0J5L0L0K5K5NNj0j0j0nJ0
8918A05nk0k0j5N%%k0k5j0j0J0J5L0J5nk5m0k5k0NL0M0M0M0%%nj0%%n%n%%%%%%%J0J5K5K0
8914A40K0k0l0l5j0j5j0j5j0j5j5j5%%NJ0%NN%%%N%n%%%K0M5J5k5k5l0j0j5NJ0K0K5K0K5K0
8912I5nJ0j0NNN%nnJ0%l0nk0j5j5NK5K5j5l0m5j0J5M0L0J0l0k5j0j5J5K0NJ5NNNNJ0J0J0j5
8909H0k0j5n%j5k0%%J0j0nJ5%j5k5j5k0j5j0NL0L0J5nj5N%nnJ5J0J0%j5NJ0%J0%J0%N%NJ0
8906D5J0n%J5J0J0J0%%nk5l5k5NJ0J5J5K0nj5k5k0%n%n%%%k0nJ0J0J0NJ5L0L0K5J5j0n%j0
8903I5j0%n%k0k0n%N%nj0j0k5k5k5j0L0K5K0nnnnJ0%%j0nn%J0J5J5K0J5k0k0%J5L5Nl0m5m5
8899e5k0NL5L0J5j0NK5Nj0k0j5k0j5j5J0J0Nn%K5L0j0j0%K0K5L0J5%j0nl0l5l0%J0J5J5j0
8897Ej0J0K5K5J0k5n0n0k5%J0%%K5L0L5n%nl0k5l0nK5L5L0Nj5k5k0k5k5j0J5NNK5M0N5N0N0
8894A35L0%k5l0j5nj0N%%NJ5J0Nj5j5j5k0%NJ0K0K0J5J5%nn%l0m5n0l0j5j0j0K0J5K0L0%K0
8891D5M0L0%l0k5k5nj5%J0NNNNNJ5J5Nk0l0l0k5k5j5%K0%j5NK0K5J5J5NNnl5o0m0j0NK0J5
8888g5J0NN%j5j5J0K5M0J5K5NNJ0J0J5J5nj0l0l0l0nJ5J0J0%%K5K0J5nl0l5l0nNJ0j0nj5N
8885d0J0NJ0NK0J5J5j0%NN%j0J0J0j0j0j5%j0j5j5nn%%n%%%%%NJ0%%k5J0J0J0J0N%nnj0J5
8882a0J5j0n%%%n%nJ0NK0%%%J5K0J0J5J0J5J5J0K5Nj5j0j0J5%%j5j0k5%%nj0j0nnj5NNJ0N
8879F0j5j5K0J0J0j0l5k0%NNJ0NJ5J5J5J5J5J0l0k0k5k0Nk0l0k5j0L0L5L5J0Nn%j5j0l0k0
8876b5j5j5K0M0M0K5%NNNJ0j0j0nj5j5k5nnj0k0j5%J5K5K0NNj5k0k0k0j0J0J5J5K0K0%k0l5
8874c0m0%J5L5N5L5NJ0L0K5J0j0nk0l0l5k0j5J0%J5K5%K0K5J0J0k5k0j0j5%%N%J0J0K0k0m5
8871D0m0j0nJ5J5L5L0J5nj5nk0j0%%%%j0j5j0J5K0J5J5NJ0NNJ0nnnnJ0%J0J0Nnk5m5m5k5n
8868c0NK0J5N%J0J0NJ0nk0j0j0%J5N%NNj0j0J0K5K0%nnJ0%NN%%nnk0%J5nk5k0nJ5j0j0k0%
8865a5K0L5L5J0j5m0m0m0J0K5M0J5k5k5j5%%K0J0J5J5K0J0J0j0nj0j0%%j5j5N%J0J5%J0NN
8862F0%%nK0NJ0nnJ5J0J0J5j0nm0l5m5j0NK5%k0j5NJ0K0K0K5K0j0l5l0nJ0K0J5nnJ5J0J5J0
8859H5Nk0nnJ5J5%NJ0j0%nNJ0J5K0%j5m0%L0J5%j5j5l5m0j5%%j5j5J5K0%%J0nj5%J0J5n%N
8856C0%nnnj0Nj5j0%J0J5J5Nj0l5l0j5%K5K0K0%k5k5k5nJ5L5L5K0%l5m0m5j5J0J0K0K5K0K0
8853@K0nJ0k0J0%j0J5nnk5j5nnj0j5nJ5L0L5M0K5NNnj0nnj5j5%nk0k0j0J0%j5k0nJ5J0K5K0
8850A5J0J5K0J5J0j0k5k0m5k5%J0K5%nJ5K0J5J5nnnnnk0k5%J0K0j0%J0J5J0%N%NJ0J0K0K5
8847A15j0j0k0j5j0%k0j5j5j5j0k5k5%J5M0K5%nj0nJ0NNnk5J5J0K5K5L0K5K5j0nj0%N%%j0
8844A00j5%%%j0J0N%k0k0k0j5j5J5J5J0L0L0J0J5J5J5nl5l5k5k5%nL5L5K0Nk5k0k5nNK5K5
8842A00Nj0j0nn%Nnk5k0%J0nj0j0%nNJ0k0j5k0k0%J5J0j0j5k0nj0%%J5J0K0L5N5K0NNNj0n
8839G0j0k0k5NNNnnnj0j0J0%K0%j0j0nnJ0NnJ0J0J0NJ0NNj0j5k0k0%K0L0L0K5K5K5K5Nl0m5
8836A05n0k5n%M0M0J5j5l5j5N%%j5j5%nJ5K0K0%k0k5k0k5nj0J0NK5%nj0nnNNN%j0nK0J5Nn
8833B5j0J5J0J0K0M0L0Nk5n0m5k0l0nj0j5K5K5K5K5NN%k0j0j0%K0NNJ0J0Nk0m0m0j0J5K0M0
8830C5NJ0J0J5K5Nk0j5%nNNj0j5NN%%j0j0J5J5K0Nk0j5k5j0j5j5j0n%NJ0J0%nj5j0j5j0%%
8827e0NK0N0M0L5%j5j5l5l5k5%K5K5K0%j0j0%nnj0j0nn%J5J5NNNJ0NL0L5J5j5j5j5NK0J5J5
8824A35K0J0nk5k0l5l0k5nN%%k0l5j0J0K5K0K5%%J0J0Nk0j5J0L5L0J0j0j0l0nj0%j0nnnnj0
8821A0j0nnJ5K0NNK5K0K5j0k5k0J0J0N%j5k0j5j0%Nn%j5j5K0J5J0J0J5J5J0J5nnn%j5j5NN
8818F0J5K0L5Nk5k5k0k0j5j5J0N%%nj0j0j0nnJ0J0k0k0N%J5J0NNNNJ0J5%%J0%J0Nnj0k0k5
8815El0l5j5K0J5J5NNK0K5%J0J5J5%%nnk0j0l0l0k0j5NJ0L0L5k0j5nnNJ5J0J5j5j5K0K0NJ0
8812D0nnk5k5j5k0NK5J0Nk0%NNNJ0K0K5L0K5K0J5j0m0m5k5j5k0%Nj0nJ0K5M0J0k0k0j0J0J0
8810B0J0%J0%%NN%%%%%k5k0%nnj0l5l5m0k5%K0M5M5M5K0J5NNNNJ5J5J5%l0l0j5nnnJ0NJ0N
8806D5%Nn%N%J5J0n%l0%%J0%%j0j0j0j0%N%%j0j0nn%J0j5j0nJ0K0%k0j5J0NnnnnK0J5N%NN
8803EJ5J0J0j0j0NJ5K0%k0j5nnj0j0j0J0J5J0J0%J0J0J5Nj0k0k0j0j0j5j0%nj0j5%K0M0K5
8800C0J0j0nj0%n%nK0K0K5%k0j5k0%%K0NJ0j0nj0j0K5K0J5J5Nj5j5k0l0k5k0k0J0j5nj0J0
8797f0J0Nj0n%J0J0NNJ0J5K0K5n%NN%%J5nl0l5k0nk0k0l0%L0L0M0K0NNJ0NN%j5N%K0J5J0n
8794G5j0%%K0Nj0J0J5%j0l0k0j5J0L0K5%j0j5k5k5l5l0k0%J5J0NK0K0K0J0J0J5J5J5J5J5J0
8792A30J5J5nnl0l0l0l0k0J5J0J0NJ0K5K5J5nj5j0K0J5%nj0J5j0nN%J5J5%l0k5k5j5k0j5j5
8789El0k5k0n%J5j0j0%%NNnJ0J5K0%j0l0k5%nnJ0L0L5J5K0NNj0l0k5k5%J0J0nk5j0K0J0L0
8786c5nNK0J5J5J0J0J5k0k0NJ0j0j0j5NNNNN%NNNJ5J0n%nJ5J0J5j0k0k0K5K5M0K5%k0l0l0
8783G0k0%NNN%j5J0J5K0j0k0j5j5j0j5nK0K5L0J5nj0j0j0nNJ0j0j0J0N%n%%%%%%%N%%j5j0
8780D0%K0J5%nj5nj0%%nnj5%J0Nnl0j0nnK0%NJ5L5M0M0Nk0k0%nj0k0k0%j5j0j0j0j0j0%NK5
8777EL5L0J5j5l0k5k0%K0J5K5%nj0nJ5j0nk0NJ0J0J0J0J5K0j0j0k0k0k0NJ5K0J5J0j0j5j5
8774D0l5l5j0NNk0k0%n%%%J5L0J0nnj0%J0%J0J0j0nJ5K0K5K5J0J0K5K5K5nj0k0nj0%J5%%j0
8771A10j5J0J0j0j0j0L0NnnnJ0J0%nj5l5m0j5j0J0J0NK0nJ5j0NK5L0Nj0l0m0m5k5l0NJ0K0
8768c0J5J5n%L5K0%k5k0j5j5nJ0Nj5k5%K5K5nnnnl0l0%K5K0K5J0J0%%%j5j5j5%%%NJ0K0%j5
8765b0l0k5%L5K5L0J0l0l5o0k5NL0L0K0K0J5J0j0j5j5j5J0J0J5J5j5j5%%NNJ5J5Nj5j0J0K0
8763B0%j0j5j5j0l0l0j5J0K0J5%%J0K0J5N%%J0L0K0K0Nnl0k5k0%j0j0j5m0k5%J5J5%%%n%n
8760h5J0NNN%%K0J5J5J5NNj0j0nj0%NK0L5M5L0k0k0j5%J5M0K5J0J0NNJ0nk5m0m0l0%J0nnn
8757C5%j5j5k0%j5k5k5j5J0L0L0L0J5j5k0%nn%J0NnnNNJ5%j0nN%J0j0%%K0J0%NJ0J0%J0%J0
8754G0J0J5%%j5j5nJ5k0k0j0NNj5j5j0j0j5%%k0j5n%%j5j0j0K0J5J0J0%K0K5%NN%j0j0J0K0
8751A5M5N0N0L5J0j5k0k5k5%nnnj5j5l0k5l0k5k0NK0K5K0J0%%NJ0nnJ0NJ5J5nj0J0NNNNNn
8748I0nj0nNNNj0j5J0J5nnnj0j0NK5NNnj0J0j0%J0J5J0Nk0j0J0J0J5NNN%nnJ0J0K5K5j5j5
8745A65k5j0J0k0j0j0j5j0j0nk0j5%nj5k0%%J0L0J0N%%L5L0nj0j0J0K5J5NNj5j0nnJ0j0k0
8742H5j5k0%j5NJ0J0%NK0K0%j5l0m5m5l0%n%NK0K5K0K0K0K0N%%%j5k0nj0j5j0J0K0K0nj5k0
8739E%Nnnj5j5l0k0j5J0K5L0K5J0j5j5%%J0J0j0j0J5J5J5n%nK0Nj0j0NNNj0nj0%k0k0%J0L0
8736EK5K5J5j0%Nk5m0m5k5%%K0K0J5J0K0J5%k5k0j0J0L0L0L0J5J5%k5j0k0j0j5m0l5j0j5N
8733g0%K5K0M0M0N%k0j5NJ0j0nk0k0J5J5%J0NK5J0k5l5l5j0J5L0K5J5J5J0J0j0j5k0j5N%N
8731C0J0k5k5k0J5K0M0K0%nj0j5j0nL0L5K0k0l5m5n0m0nK0J5NJ0%NM0J5J0k0n%NNj0j5N%L0
8728B5K0NJ0j0j0k5k5nj0M0L5L5J5j5m5l0nJ0K5K0%K5%%j5j0j0j5j0j0j0%j0K0J5J5J5nnJ5
8725F5J0K0J5%l5l5j5j0j0%K5N5L5n%NJ0J0j0l0n0l5l0%nn%j0J0K5K5%k0k5nn%J0J5J0j5j0
8722b0j0nn%%j0J5L0L5%j5l0l0NJ0%%nn%K0L5L5K0K5%%k5%j0j0k5k0k5k0k0%J0j0nJ5J5J0
8719b5%n%NJ0NJ0J0%nJ5J0NN%K0J5nj5j5nnj5j0j5j5%%n%%nn%J0nj5%%%nj0K0J5Nj0j5j0J5
8716d5L0K0%%%k0j5m0l5k5%J5J0J5J5K5K0J5M0L5J5k0k0nnNJ0NN%nnk5l5j0J5K0nnj0j0J5
8713a0J5Nj5j0NJ0J5J5K0%Nn%j0nJ5L5M0K5nnnk0l0l0l0l0k0j5nnNNJ5K0NNJ0J5j5l0l5l5
8710h5j0J0J5K5J5J5K5Nj0j5nK0K0K5J0j0j0J5K0K0%k5m0m5k0J0L0J5J5J5Nj5l0k5k5l0nL5
8707d0M5M5K5J0k5k5k0k0k0NJ5K0j5j0J5J0NNJ0J5%Nn%%K5K5NnnJ0NJ5J5Nj5l5n5k0nj0n%
8705@K0J0nk0j0%%nJ5J0J0N%k0k0j0J0K0K0%NnnNNn%K0L5L5J0j5k0j0%j5m0j5K0J5K0j0j0
8702E0%%j5l5k0%K0J5J5J0nnJ0K5J5j5k5J5K5K5j0l5m5k5nj0nnJ0J5J5J0j0j0j5j0J5K0J0
8699A5nj5J0J0L5K5L5j0j5j0j5J0NNj0j0j0k0j5l0k5j0J5K0K5Nj5nJ0K5L0J5%nj0k0NNNj0
8696D5l0k5nNNj0j0nj0J0J5%K0J0NJ0J0j0j0j0j5J0j0k0nj5NJ0NK5K5j0j0k0j5J5M5M0K5j5
8694H0l0k5m5l0j0J5L0L0L5Nj5j0n%nnj0nj0%J5J0J0%k0j0j0%K0K0K0%l5l5j5%K0K0%l0l0
8691f0%Nnj5l0nNN%NJ0J0N%%K5K5L0K5K5%j5k0%J0J5%NnK0J5%j0nJ5J0j0j0nJ5M5M5K5nl0
8688A65l0l0l0j5J5K5K0%j5j0j0nnnj0j0k0%%%j5k0%%j0j0j0NJ0K0J5K0K0NJ0k0j5k5nl0l0
8685e5k0%J5J0%%J0J0NJ0NJ0NJ0J0NNJ0%%%%n%j0J0J0J5nk0l5j5J0L0L0L0J5j0j5j0k0j5%
8682C5nJ0J0%N%N%%k5k0k0j0j5N%K0NNNJ0NJ0J0J0j5j5J5J5J5K0J0nl5l0J0L5L5J5n%nnNN
8679A20%k5j0J0J0j0nnJ0J0k0j0nJ5L0j0j0j5j0J0%%n%J0j0j0j0nJ0j0j0j0nNNnk5k0nNJ0
8676ennJ0NM0K0%k0k5J0K5K5K0K0Nj5l0l0k5k5j0J0J5J5NJ0K0K0k0k5nK0L0L5J0nnnj0l0l0
8673D0l5j0NJ5J5J5J5J5J0nk0l0j5j0j5j5NNNK5K5K0J5nnk0k0j0j0J0L5J5J5NJ0j0k5k5k5
8671A0j0NK5K5J5j5m5m5nJ0K5Nnnj5j5j5j5J0J0J0J0J5J0L0Nnnj0J0J0Nj5k0j5j5j5l5j5%
8668i5J5J0K0J5NNJ0L0K5Nk0j5NNJ0nm0l5j0NN%K0K0K5J0Nk0k0NNK5L0J0nk0NNJ0J0NNk0j5
8665D5nj0%nNJ0N%%%nm0k5k5j5J0L0K5J5J5%K0J5J0J0J0nl5l5m0k0J0NNNK0L0K5J0j0k0k5
8662A5j5k0l0l0k0J5K0K5J5J5nnN%n%j0NJ0J0K0K0L0K5NNj5j0j5j5j5k0j0j5J5J0K0K0K5K5
8659A00K0%%%%NN%nnj0j5k0m0j0J0K5L0j0l0l5m0j0J0J0L0J5%nj0NNN%%%%J5J0J5Nj5j0j5
8656C5N%j5j0j0nJ5nnl0j5j0NNnnJ0%N%N%J0J0J5J0j0j0k0%K5M0L0j0k5k5nK0NJ0%j0J0NN
8653E0%J5J0nl0k5%%K0J5J0K0K5%l0m5j5%NJ0J0%%J0K0%%j0J5j0j5J0J0K0K5%k0k5k5j5j5
8650A5k0j0nJ5%%j0j0j5k0j0nM5L5M5J0k0j0%K0K0J5NNJ5J0J0j0k0k0nnNN%j5j5j0%K5nj0
8648E0nnJ0J0%k0l5%J0J5%j5%Nnj0NK5J0J5j0%NNNNJ5J0J0j0j5j0j0J5K5Nk5k0l5l0j0j0N
8645b0%K5%J5nNNNk0j5k0%%N%j0j0%J5K0%%nnj0J5J5J5nj0J0NN%%%NNj5j5J0J5j0k0nJ5J0
8641B0k5%NNj0j0%k0nj0nnj5j0nJ5M0M0J5J5nnj0j5N%J0J0J5%m5m5k5J5NNK0%NJ0K5K0J0j0
8638C0nnJ5J5J5J0Nk0k5m5l0j0%%j0J0K0M0L0%j0j0k0k5j5J0Nn%K0L5Nj0n%nnNK0K0%k5k5
8635@j0J5K0Nj5l0k5j5j5J5J0NJ0NJ0nnJ0J0n%n%%j5nnn%J0L0K0N%K0L0J5J0j0j0J0NN%j5
8632H0j0j0l0%j0j0k0k0NJ0J0L0L5L0J0k0k0k0j0J5J5j0k5k5NNJ5J5J0J0J5nk0l5l0J0K0J5
8630C0J0NJ0M5M5N0j0j0j0nj0k0j5J5L0L5%k0k5k5k5l0m0m0k5j0J0L0L0L0J5nj0j0n%NNJ0
8627F0j0l0k5j5NN%%n%nJ5J5%%NJ0NJ0J0J0J0J0NJ0NJ0nl0m0k0k0j5j0J0L5K5J5k0k0k5nn
8624b0J0J0J5K0n%j0nj0j0j5j5J0J0K5K5L5L5K0nnnl0l0N%nj0%j0%nJ0J0j0l0l0nJ5nJ5J5
8621A0Nj0k0%J0L0J5J0Nk0N%J0J0J0Nnj0j0%%NJ5j0j0%J0NNk0j5j0%%k0j5%nJ0J0J0J5nm0
8618a5m0j0J0J0K0K0K5K0J0J0%n%nJ0Nj0j0n%j0J0j0n%%K0K0J5K0k5k5k5nNNnnj0j5J0J0K5
8615D0Nj5j0N%NNl0k5l0j0J0M5N0L0J0j5j5j0n%%k0n%K5K0%%J0J0nk5l5m0l0l0l5%%N%NN%
8612a05J0%K0K5J5nJ5J5J5J5J0J5nk0k0J5J5nk0k0J0J5%%j5j0J5J5J0J0Nk0m0l5nj0J0Nj5
8610g0j0NNJ0J0%%%nJ5J5j5l0j5nJ5K5L5J0j0nJ0NJ0n%Nj0j0J0J5M0K0nk5n0l0nJ5K5L0NN
8607C5j0j0nJ5NJ0j5k0%nj0j5%k0k5J5J5J5n%J5J5%%N%%j0NNnnJ0J0J5K0%NJ5J5L5K0NNl5
8604A15l0j0j0j5j0%NJ0nj0nn%NNJ0Nn%%%J5nnnJ0J0%%j5j0NJ0j0j0j5NJ0j5%%%%j0j0NNK5
8600D0%j0j5J0N%%j0j0J0J0J0Nj5nj5j5nK5L5L0J0j0k0k0j5j0J5J0J5j0j0J5J0J5J0Nj5j0
8598F5k5j0NK0%NNNL5J0%j0j0j0j5j5%%k5k0j5%J0J0%J0j0nNJ0J5j5k5j0K5K0%nnJ5J5K0%
8595G5j5l5j0j0j0K0J5L0J0nk5l5k0k5l0j5k0K0J5L0K5K0M0L0nl0m5m5k0%%%%k5k5nnK0M0
8592g0K0J5J0L0L0L5K5L0L0J0k5k0j5j5j5l5k5n%n%%N%%%N%%%j0nnJ5K0K0j0l5k5nJ0L0%n
8589A0nj0%%%%J0K5K5NJ5J0K0K0k0l5m5k5j0nJ0J5K0%nnNN%NnJ5j5j0nj0NNnnJ0J5NJ0J0j0
8586D5nj0%nN%nj5j0J0%nN%nj0K0%%k0nJ5nn%J5nl0nj0%J5L0K5N0L0K5N%k5m0m0l0l5j0j0
8583e0J0NK0K5J5J0NNJ0j0k5k5nK0NNN%K0K5J5k5l5j0NN%%NNk0k0J0K5L0Nj0l0%%NN%K0Nk0
8580D0%nJ5J0J0L5K5J5j5j0j5j5j5j5j0%k5k0j5Nj0k0l5j0NK5K5K5J0J5K5K5%k5k0j5j0j0
8577eK0L0K5N%%l5l5l5k0%nNJ0K0K0J0J0nnnnn%%k0j0J0K0L0J0J5Nl0l0j0K5K0nk0j5j5nn
8574c5j5j0j0J0K0J5%%J0J0J5J5nk0j0j0NK5N%j0nN%%%K0J5%L0N0M5J0k5l5k0NJ0nnk0k0k0
8571D0nJ0M0L0J5j5j0k5k5l0m0j0NJ0J0K5J5J0l0j5NK0K0nk0k0J0N5P0N0L0%k5l5m5k5nJ5
8569A00M0K5Nnk5k5k0nnk5l0j5J0K0K5L0J5k0l5j5K5L0J5%k0k0n%%%%j5j5j5Nj0nNj5j5Nj0
8566a5nnJ0L0Nj5k0%%N%J5J0Nk0j5NK5K0N%J0J0j0j0j0K0K0K5K0%l0k5k0j5nK0J0K0Nj5j0
8563E0j5%%j0j0n%N%NNnn%nN%J0J5%j5l0j0%K0NJ0nm0l0l0j5j5nJ5K0K0NK0L0K5L5L5J0J0
8560A05nnj0n%%j0k0J0%J5j0n%%NJ0j5l0l5nL0K5K5J0j0k0nj5nk0J0NNk0j5nj0%%NN%Nn%J0
8557eJ0j0nnK5K5Nk5%NN%j0J0N%n%nJ0Nj0j5NK0Nj5nnNj5%%%%nnn%%%nK0K5J0J0j0J5L0L0
8553A15J5j0k5l5m0l5j5%Nj0j0nJ5K5L0j5j0j5j0NJ0NJ0K0K0K0nj5l0k0k0nnJ0Nk0j5%K0L5
8551eJ5nnnJ0K0K0n%j5k0n%j0j0j0NJ5K0%%NJ0K0K0n%J5K0J0nk0k0k5k0NK0L0K5nnnnj5j5
8548D5nJ0K0Nj0j0nn%K0J0%j5NJ0J0j0nj0nj0j0%%nk5j0J0K5K0J0K5K0j5l0%K5%k0k0J0J0
8545F5N%%Nj5j0k5nJ0J0J5J5J0nl5l0k5j0nNNK5J0j0j0nJ5J0NNnnj0j5k0j5J5K0J5J5%%nk0
8542ek5%%%nj0nK0K5K0J0NN0N0%j0j5Nnj0%%J0J5J0j0nJ5L5L5j0m0k5k0l0n%%%%k5k0k5nK5
8539B0M0K5K5J0Nnj0l0k5k5k0j5j5j0%K5K0nnj0NJ5J5L5J0nnj5j5k5k5j5%NJ0K5K5K5%j0n
8536D5N%K0K5J0Nk0j5l0k5j0J5j0j0j5%%%K5K5J5%k5k0j5j0K5K0L0K0J0J0Nj0k0NNJ0K0J0
8533A25nnl0NJ5J0J0k0l0k5k0j0j5j0j5j5J0L0M0Nj0j5%j0J5K0K0J5nnj5j5J5J5%%nj0NNn
8530F5%nnN%j0nj5j5n%j5k0%%J5J5J5J5n%K0K0NJ0J0J0nl0m0l5k5k0nn%NJ5J0L0L0%nNNN%
8527D0L0K5K5L0J5j5k5l0j0j5%nJ0K0k0j5l0k5%%nnJ5K0J0J0%%K5L0j0j0nnL0K5K5L0j0j0
8524A65nnk0j5%Nj5j5%Nj5j5%%%%%%J5J5Nj5k0%J5K5%%%%nk5k0nj5j0k0j5J0J0NNj0nJ5J5
8521D0K0J5J5nJ0J0J5K0k0j5j5l5l0l5nj0K0J0K5K0K0%nn%%nnK0L5M5J0j0l5j5j5NNnj0nK0
8518I5%j0j0nk5k5j5Nj0j5j0j5nnJ5J0%%j5l5l5nK0K5J5nK0K5J0J5NJ0j0j5l0N%%K0K0%k0
8516ej0J0K5NNNJ0L0M0K0n%j0N%%nnnn%nk5k5j0j5j0j0%J0nn%%j0J5J5J5K0%%K0K5Nl0l0k5
8512B5j0NNJ5K0NN%j0%nNNJ0J5%j5l0j0J5K0L0J5k0k0k0NJ0J5J0NnJ5L5J5%j5j5j5k0m0l0
8509B5l5j5nj0%J5K0K0%J0NnnJ0L0K5J0j0%NJ0nk0k0%N%j0j0j0%j0j0nj0K0M0K5nk5nnk5l5
8506b0l0k0K0K5K0J5J5nj0nJ0J5J5NJ0J0j5k0k0j0J0K0nNN%j5l0j0NK5%%j0nN%%%j0j5j0J5
8504a5K5K5L5K5Nl0l0j0k5k0k5j0%K5%j0j0nNK5J0j0j0j5j5j0j0J0J0N%%NJ0%NJ5K0J0J0K0
8501D0J5J0J0%%nl0j5k0j0J5NJ0J0J5K0J5NNj0j0j5k0k0k5j5N%%K0K0L0J0NN%%j5j0%%j0n
8498C5j0j5j0J0nnj0j0J0J5K5K5nj0j0J0nk5m5k5J0M0N5L5J5k0k5j0J0Nk5j5k0%%%%%j0j0
8495b5NNJ0J5nj0K0J5J0J5n%k0j5nn%K5L0L0K0%l5k5l5j0%J0j0j0j5j5NK5K5Nj0l0k5k0K0
8492d0J5K5J0n%%%J0J0L5J0j0k0k5k0j0J0K0J5J5J5J5nj5k0%nNNJ0J0J0L5K5%l5l5j0NJ0J0
8490G5J0J5J0N%l0k0k5j5%%k5k5k5%%%K0NJ0%nJ0NNN%NNJ0j0J0J5J0J5J5%n%%Nl0k0j5NN%
8486B5%j0j0j0j0%%J0J5n%NJ0N%J0J0%%%%J0J0J0N%%N%K0nnk5nJ5nnj0j0j0%j0%n%j0j0%n
8483@j5j0j0J0K0K0J5K0J5K0nk0k5k5nj0j5j0l0nj0j0N%J0J0J5J5N%j5J0K0K0N%J0NJ5J0J0
8480F5N%nK0K0Nj0l0nn%K0K0J5J0NK5%k0l0k0J5J0N%NNNJ0NNJ5nj0j0%K5K0%l5l5k0%j0j0
8477G5j5%%%nnj0NJ0J0%N%NNNK0J5%%k0%J5K0Nj5l0l5k5k0j5Nk5j0NN%k0j0J0K0K0J5J5NN
8474D0k5l0j5Nnk0l0j0%NJ0L5N0N0L5%k0k5nn%%NNnk0k0j0k0j0%J5L0J0N%NJ5NNNJ0NNNL0
8471A15NJ5J5nj5j0k0k0l0k5k0%%Nj5l0n%k0NJ0NJ5J5K5J0NJ0K0K5J5%j0j0nl0l0l0j5j0j0
8468e0J0L0L5K5j0nj0j5m0l5k0J0J5J5%J5K5L5L0L0nj5j5nj0NNJ0j0j5J0J0j0nj0J0J0k0j5
8465A5m0j5J0J5K0NN%nl0j0J5L0L0L0L0%k0j5k0J0%%%K0L5K5J0l5n0l5Nnnk0k0j5j0k0K0K5
8463a5M0K5%j0j0j5NL5M0M0J0j5j0k5l0l5l5k0%J0J5K0K0L5K0J0J5n%j5j5j0j0nj0%%nnNN
8460E0j0nk0k5l5j5NK5K5K5nn%K0L0L5J0J0%%j0j0k0k0N%K5J0k5k0k5nNK0j0nnj0%Nj0nj0
8457enN%j0n%NNNJ0NNJ0J5%j0nNL0J0%%%j0nj5j5k0k0j0NJ5J0NNJ0J5K0%l0nnnnnj5j5k0k5
8454g0%nnJ0L0K5%Nj0n%NnnJ5J0NNj0J5J0NJ5nj0j0J0J0j0j0j0J0K0K0J5J0J5j0Nj5%nj0N
8451F5nj0j5j5%K0J0Nj5j5%NJ0J5J5J5J5j5j0nJ5J5j5j0J0J0%%k0k0nj0j5N%nNJ0J5J5Nj5
8448F0k0k0NJ5J0j0k5nJ5J5%%%%J0J0J0J0J5j0j5NJ5J5Nj5k5k5n%k0j5j0K0J5%nJ5NNJ0J5
8445G5%k0j5NJ0NJ5j0NNnJ5J0j0l0l0l5%J5J5NNK0%j5j5k0nNNj0j0nnJ0K5M0M5J5K0J0nm0
8442I5l5l0nK0%j0j0K0J5%nk0NJ0K0%NJ0j5k5l0k5k5nJ0J5J0J0NNNJ0K0%nj0j0j0j0k0j5n
8439c5nj0J0J0J0J5J0%%J0J0J5%N%J5J5%k0j5j5k0k0nj0K5K0M5J5J0k5nn%NK0K0J0J5J0J0
8436A40j0nj0j0nj0nj0j0j0n%j0k5j0J5J0J0K0K5K0K5J0J5j0j0j5j5k5nj5j0j0%j0k5l0J0
8434a5%j5j0j5L0K5J5J0J0j0nj0J5J5j0%%J0j0nN%K0J0%k5nnN%%%n%j0j0%%K0j0j0j0%%NN
8431EJ5nnnK0K0nk5NNJ5nj0j0J0NL0Nnl0nJ5J0j0j5j5%K0M0M0L0nk0j5j0J0K0L0Nj0k5j5k5
8428H0k0j5j5%L0J0Nj5j5NNNj0k0j0J0J0J0j0%%j0j0J0J0j0nj0J5J5n%j5j5NJ0n%n%%j0nn
8425enN%%k0K0L5M0J5J5nk0j5j0j0%%j5j0nnK0nn%%%%%K0K5nk5k5NJ5J5J0j0j0j5J0Nj5j0
8422Ej0J0J0k0m5k5NL0N5M5J0l0n5l5nL0L0%k0k5J0N%%K0K0L0J5j0k5j0j5%J5L5L5K0j0l0
8419F5l0j0J5%%j5j0NNNJ0j5j0k0k0NK0N%nj0K5%nn%%J0J0NNNNm0l5l5nJ0J0J0J0nj0K0K0
8416eK5N%%%%J0J0n%NJ0NJ0J0j0NJ0%Nnl0m0m5l0J0K0J5L5N0M5J5k5m5l0%J0J5%l0m0nK5K0
8413B5nk5%%j5j0n%Nk0j5Nj5%nnJ0J0K5M5M0M0K0j0k0j5k0j0j0j5k5k0NK0L0J5%j5k5j0nJ0
8410a5NNnnJ0J0Nj5nJ5J0nn%j5j5j0j5l5l0j0J0J0J0J5J5J5J5K5NNj0nJ5%%n%%NNj5NJ0J0
8407A5j0k0nK5K0L5J5nk0k5nN%nm5m5m5k5J0K5L0J5L0L5J5J0%j5j0j0j5j5l5m5k0n%J0L5L0
8404f5J0J0N%nj5%J0NNNJ0J5NK5NNnnJ0L0M5J0j0j0j0j0nj0k5k0k0J0K0%%%J0J0NJ0%%J0N
8401G5%nnK5NJ0j0nNN%%J5J5J5J5k0k0j5k0j0j5k5k5n%K5L0J0J0%Nk0k5m0m0j0j0L5M0L0K5
8398G0K5K5K0k0l5m5j0j5k0k0%%K5L0J0J5N%%%m0m0m5m0%%K0K0J5K0J5J0L0K0K0K0j5k0j5
8396C5k0J5K0K0J5k0k0nnNNJ0J0j5j0j0nN%N%nnj0%%Nj5J0J0j0J5K0%j5k5k5J0%K0J0J5j0
8393C0nNK0J5j0nk5m5l5nK0J0%j0j0NNK0K0K0K0L0J5%%nk0k0k5k0n%%N%%J5J5nn%J0N%NN%
8389D0NJ0NJ5J5%%j5j5j5k0j5%J5J5K0J5nnN%%Nnn%j5nK0J0J0j5j5NJ0nnk0%%NJ0j5%nj0j0
8386A5%NJ0J0%l5j5%NNNNj5j0nJ5J0k0k0NJ5L0K5K0%k0NJ0J5J0J0NNNK5j0j5j0j0nn%j0l0
8383C5m5k5%%J5L5M5J0nk0k0%K5K0K0j5k5k0j5j5Nj0%nNJ0j0nJ0J0j5j0%K0K0%j0j0%%%K0
8380B5J5J0nnj0%NK5J0J0nn%%J5K0%J0%N%k5l5j0K0M0L0J0%nj5j5j5j5j0nj5j5k0m5m5nK5
8377e0M5M0K0%n%%NN%%N%NNl0l0l0j0J0L5K5nj5j5NNj5N%%nj0K0K0nj0%k5k5NK0K0J0Nnj5
8374A0k0k0J0J0J5J0J0NK5Nj0k5j0J5K0K0L5J0j0l0j0j0%NJ0%k0j5nJ5K5Nj5l5k0k0j5j0J5
8372b5L0K5K0j5l0k0%L0J5nk0%K0L5L5K5j0n0m5m0nj0j0K0K0L0K5NJ0j0j0J0NNj0%%NNJ5J0
8369H5j0nNN%k0k0k0NJ5K0j5j5j5%Nj0j5J0J0NNnJ5N%%%J0J0%nN%K5j0nj5j5j5k0k0l5%J0
8366d0J5K0M5L5M5J5J5j0l5k5nK0%k0k5j5k0l5l5j5%J0J0K0j0J5J5J0J5J0j0J0L0K5NNNj0
8363H5j0k0%nnj5k0J5J0NJ0J0NJ0J0%j0%nnnnnnn%nj0j5nJ0Nj5k0k5%j0k0%J0J5L0L0J5J0
8360D0K0K0L5J0j0j0j5j0J0L0NNj0nK5Nnnk0%nnJ5K0l0k5nn%%j0nk0J0%%k0j5%nnnJ0K5M0
8357G5M0J5j0nj0j0%j0nnnj0nnj0j0nj0j0nn%K5K5J0N%J5L0K0j0l0k5n0n0n0j5J0K0J5K0K0
8354b0K5K5Nn%%%%J0j0%j5j0NK5J5J0Nl0k0k0k0%j0j5k0k0j5J0J0J0J0J0%%%K5K5%j0j5%%
8351c0K5K0K0Nl5l0l5%J0J5J0K0J5K0J0J0K0%j0j0j0J0J0j0j0j0J0NN%Nj5j5j5J5J0j0j0%
8349A5%J0J5J5J5j0l0j5j0%%J5J0%%NJ0Nk0k5k0j5j5j0j5J0J0K0L5K0K5J5nNNj0l5m5k0J0
8346c0NJ0NnJ5NNNJ0J0J5%%%j0J5J5J5%%j5m0l5k5k0J0NK5K5K0K0J0J0J0j0j5k0k0nnnj0j5
8343b0j5N%%K0N0M0K5n%j5j0k5%%%NNK5Nnnj0J0%%nK0Nk5k0j5j5j0j0J0K5K0K0j0j0j5NJ0
8340F0%k0k0k0l0j5J5K0L0NJ0j0k5k5nJ5K0nk0Nn%J0J0nk0k5nL0L5M5J0nk0j0J0j0nk5nnn
8337a5j0nj5j5k0k0j5NK5K5J5J0K0K0K0K0J0J0j0nJ0j0%N%K0Nj0l0j0J0L5%j5%nnj0j0J0J0
8334E0j0k0k5l5j0K0L5L5J0j0j0k5l5k0NJ5J5M0L0K0K0K0k0m5m5k5J0K5L0J5j0k0k0NJ0NJ0
8332D0L0L0J5J0nnl0l5k5k0K0J5J5k5l5j0%%nnj5j0nL0N0M5L0L0j5k0l5l5j5j5J0J0j0j5N
8329eJ0nnJ5J5Nl0k5NJ5J5j0j5J5J5J5J5j0j0NJ0NJ0j5j0J5J5J0J0k5k5nj0%%%%K5K0J5J5
8326I0NNNNk0j5nj0nnk0j5k0k0k0k5K0K0K5L0%%l0l0%nJ5J5N%K0J5M0L0L5L5Nj5k5k0k0NK0
8323A20K0%k5l0nK5K0%k0k0k5j0nj5k5J0J5%%j5NJ0J5K5%%N%nj5k0j5j5%k5k0J0L0L0K0j0
8321D0j5j5n%%n%%%%%%%%j5j0j0j0NJ0J0J0J5L0L0J0nl0k5k0j0j5k0nJ0J0N%NNK5K0N0M5L5
8318A55nk0j5k5k0j5Nj0nnnJ0j5nJ0K5K5nk5m0k0J0NK0%NNnk0l0k0J0J0J0J5j5j0j0j5J5K0
8315enn%%%NnnNJ0J0l0j0j5J5J0K0J0J5J0%k5l0%J0J0NN%%J5J0nj0l5j0NM5L5J5j5l5l5j5
8312c0k5nK0N5K5%%%J5J5N%nj0l0l0k5j5j0j5j5j5L5L5J0J0NNK0J0%nK0K0%%N%J0J5J0J0%
8309A20%J0J0J0J0j0j0j0j0l0l0l5m0nn%Nj0l0k5%J5L5K5K5J0k0k0j5%NL0L5L0J0nnNNJ5K0
8306A15j0j0k0j5J0Nj0l0m0j5J0K5J5J5J5nl0m5m0j0K0J5NJ0n%K0K5L0J0%%%Nnj0NNj0nk0
8303B5%nl0j5j0nj0j5NK0K5NJ0NJ0nk5%nN%j5j0k0%J0L5M0J5j5j0nnJ0J0%N%%%%J0L0L5%l0
8300G5k5k5k5k0%J0L0K0K5NN%K0K0K5K0l0m5n0k5nj0%J0J5J0J0%%nJ5NNj0NNj0%%nnnj0j0
8297A5j0l0k5%%K0nj5j0j0%NNJ0J0J5M0L5L5J0j0j0j5j0nk0j5j5j0J0N%%k0%J5J0J0J0N%K0
8294E0K0%%%%nJ5%%nn%k0l0l0k0nNJ0K5K0K5L0%k0k5k5n%k0j5k0J0J5J5nk0N%J5K0K0M0M0
8291A05J5j0j5j0j5%nj0nj0j0nj5%n%j0%K5K5K5nk5k5k5NJ0nk5j0j0J5J0J5K0%k0j0J0K0%
8288A5%k5k5k5l0l0NK0K5L5Nk0k5%J5J5J5J5K0Nnk0k0nN%%%J0L0K0%N%%j5k0%J0J0NN%nj5
8285Ek0J0NJ5J5j0nj0j0nj0NM0L5%nj0K5%j5K0K0K0j0nnK5L0J0%k5k0j5nj0J0J0J0j5N%NN
8282A15nnj5j5%K5N%j0j5%%%%nnj5NJ0Nnk5l5l5k5k0J0J0J5K0J5K0J5K0nnj0l0m5m5l5%J5
8279a05L0M0M0L5J5K0L0nl5m0m0j5j5j0J0nJ0L5L0K5NnK0NNNL0N%nj0j5j5%J5K0nj0j0J0J0
8277A05%j0l5l0j5k5j5%NK5J5J0M0L0L0nk0k0nnj0j0k0%j0j0j0j0%%J0L5K0K0K5J0%m0m0j0
8274B5J5L5K0K5K0K5J5nl5k5k5k0j0j0k0k0j5j5j5k0J5J5J0j5j0J5J0K0J0J5K0J5J0K0Nj0
8272I0k0NJ0L0j0m5n5m5l5%K0K5K5J0%%l0k0k5%K0K0J5J0J0%K5K0%J0j5j5k5k0k5l0j0j5K0
8269g5J5J0J5J0J0K0K0NNn%%%NNj0%%NK0Nj0j0%nNJ0k5nJ0J0Nj5nNnJ5j0nj5NJ0J0j0nNNJ0
8266D0j0j5J0N%nnJ0K5K5Nj0k5k0j5nnnK0N%j0NN%%NK0%j0%K0Nn%%NN%NK5nk5l0j5K0K5%n
8262F5j0j0nj0%%J0J0nk5l0j5J5J5%%j0j0j5k0%K5NJ0J0L0N5K0%%nnj0l5k5j0j0j0J0J0J5
8259C0J0J5J5J5%%j5k0Nj5j5j0nNJ0NJ0j0J0K0%J0NJ0J0j5j0J0L5J0nnl0j5k0%K0K5K0%%k0
8257I5m0k5nL5L5K5%%%%k5k5n%K0L0K5K0j0k5k5nJ0J0nl0l0nJ0K0%J0J0J0j0%nn%j0n%Nk0
8254E5k5%L0M5M5K5J0k5l0l5m0k5k0k0%J0J5Nj5%%J0J0J0j0k5k5k0%NL0M0M0%l0k0k0j5j0
8251b5nJ5K5K5K0K0K0Nj5j5%%Nj5j0j0j5k0j0J0j0nj5k0J5L5J0j0k5k0k0k5%J0L5L0L5K0K5
8248G0%%%J0NJ0N%Nk0k0j5j0%%%%L0K0K0j5l5l5k0%J0J5NN%Nnj5k5k5%J5K0K0%%j5j0NK5J0
8245D5j0j0NNNn%NN%%%%j0J0J0J0Nk0nK0K0K0NNj0l0j5k0j5j0%NL0L0J0j0j0j0nn%%j0nj0
8242B5J5%J0j0j0nj0nJ5J0nk0NNNj0J5J0J5Nj5nJ5J5nNNNNnnn%nnnn%nj5J0j0j0nnK0%j0j0
8239A0j0J0%%j5j5j0j0j0l0j5J0K0M0M0K5j0n%%l0k0l5%K0J5J5J5%N%%NJ0n%%%J0J0nnNJ0
8236D5J5%j0k5j5N%%%%J0K0M0L5M0j0l0m5m0k0NNn%n%n%N%nj0N%%K5n%%J5J5J0n%NNnJ0N%
8232H0j0l0k0k0j5K5J5J5NNJ0J0J5J0K0k0k0%K0J5j5l5j5j5j5j0m5k0nj0k0k0%J5Nj0j5%J5
8230a05K0L0L0K5K5K5K0Nj5NK0nj0%J5K0%k0NNNN%j5j0N%nnj5J0j0%j0j0J0j0j0%n%NJ0NJ0
8227E5n%%%NNJ0NnnNK5Nk5k0nJ5J0K0%k5l0j5nn%J0J0J0J0NK0K0nj0j0%Nj0nj5%K0nnj0%%
8223E0n%J5K0nk5k0J0NJ0N%%k0j5nK0%j0nNL5J0nN%J5n%%J0J0%j0k5l5k0%%k5l5j5j0J0L0
8220c0L5J0J5K0Nj5l5k5nJ5J5J0J5J0j0j5j5k5j5%%J5nj5NJ0Nn%J0J0J5nn%K0K0nnNK5K0%
8217G5NNj5j5nJ5K0%j5k0j0j0J5J5J0J0nk0l5o0m0nNL0K5J0%%k0k5nnj0j0k5%L0K0K0J5%n
8214c5l0k5j0NK0K0K0K0L0J0J0J0nj0l5k5l0j0%%j0J0J0K0J0J5J5n%k0l0l0nJ5K5K0J5J5%
8212@K0L0L5J0j5nK0K5K5Nj0k0j5%Nj5j5n%J0J0n%N%j0j0k0j5j5k0j0j0j0J5J0nnnJ0NJ0J0
8209B0j0nJ0J5n%j0j0%J5NNj5%%J5J0K5L5K0%%j5j0j0j5%%k0k5k0n%k5j0j0j5j0J0J0J0J0
8206c0%J5K0%%nK0K0J5J5%%%J5nk0j0nN%%%j0j0%%n%%K0K5K5K0%j0j0k5l0k0nL5L5J0j0k5
8203F0nnj0j0nj0k5l5j5N%K0K0K5L0K0K0J0j0k5k5k0n%%nnJ0J0K5L0NNJ0N%%J5J0%k5j0j5
8200G0k0k5j0J0j0%NK5J5J5J0j0k0j5nK0J0j5j5j0k0l5l5l0k0NJ5L5M0J5J0J0K5K5L0%J0k0
8197H5j0j0l5l5j0K0K5Nj5j5NNNN%NJ0nnnJ0J5Nj5nJ5K0nnnnj0j0j5l0j0nnJ0J5%%J5nJ5J0
8194B5K5K5J0j0k0k0j0j0nJ5J5J5n%nk5n%%J0%NK0K5%nl5l0k0k0nj0k5NK5N%k0%L0M0M0J0
8191F0J0%%k0k0k5k5K5K5K0K0k0k5nnj0j0%nj5j0j5j0%%K0J5NNK5K5%%l0l0l0l0%J0K0K0K0
8188a5J5NJ0J0J5J0J0J0J5J0J0NN%Nn%NJ5nnJ0J5J5J5nj0l5l0l0k5j5J5K5NJ0%%NNNNNk5k5
8185F0k0J5L0L0N%j5j0k0k0j0J0K0j5k0k0NK0J5nj5j5J5K0K5L0J5K0J5J5J5nl0l0j5j0j0j0
8183H5nnJ0%J5J0nnnj0%K0J0Nnn%N%Nnl0m5k0k0%J5J0J5%nnK5K5K0%J0NK5K0J5k0l0k5m0m5
8180A5l5j5K0M0J0J5n%k5m5j5j5NJ0K5K0L5J0J0NNN%%NNJ0j0j5k0k0j5%%K0K0nj0j0J0J5J5
8177G0J5%j5j0J0N%j5j0j0j0j0m5k0N%N%K5K5L5L5L5J5Nl0m0m0nNJ0NNJ0nnJ0J0nn%%k0j5
8174B5k0j5nj0J0%%N%%N%K0%n%%%%J5%nj5%J0nj0nNj5%%%nn%NNJ0Nn%J5J5NJ0NNj0J0J0J0
8170G0Nj5J0%J5%nn%n%J0J5J0%k5j0Nn%NJ0nk0nnNNj0nj0J0NJ0%k5nJ0L5L0K0K5K0K0j0l0
8167A50k0K0K5nk0k0j0j5J0Nj0j0j5%J0j0j0j5j0J0%nnn%%NNnj0nnnJ0NJ0j0nNN%%N%%Nj5
8164D0j0J0J0%j5k0nk0k0l0l0nL5M5M5K5%j0j5%%J5J5J0j0j0K5L0K5J0J5n%k0j5nnk0k0k5
8161D0nK0K0J0nj5N%NNj0j5j5%j0%k0nnN%J0K5J0NnK0J0J5j0k5j0nnK0Nj0n%j0j0NNJ5J5J0
8158H0J5J0J0J0J5J0%l0m5l5j0j0j0nj0j5k0%nj5j0j0J0J5J5J5J5J5j0j0j0J0J0J5K0j5k0
8156ej5J5NNj0J0J0j0J0J0K5K0K5K5K5j5J0NJ5nl5l0k0k5j0J5%NJ0J0%%j5J0%k5j0j0j0J0
8153B5n%Nj0k0k0NK0J5J0j0l0j5j0J0J0J0J5j0%j5NJ0J0J0J0%K0K5K0L0K5K5J0k0j5j0j0m0
8150H5m5n0l0k0j5n%%nL5L5K5K0%n%j0J0Nj0j0nj0%%J0J0k0j0J0J0j0j0j0j0NNNJ0j5j5J0
8147c0NK0K0%nj5k0NNk5l0%M0K0J5J0J0j0j0%nNJ0j5j5J5J5J0Nj0j0N%nn%%nn%%%n%%%%j0
8144b0j0K0K5%NN%NJ0NN%%J0J0NJ0%nj0nJ0J5j0j0j0j0%nj0j0j0%nnl0k5J0J0K0K0n%K0J5
8141D0J0J0j0%J0J0j0nk5j5j0K5M5M0L5%k5k0%K5K5K0%l5l5l5%n%n%%%j0j0j0J0J0K0J0j0
8138G0j5NJ0K0K5%Nj5j0k5l0%nJ5K0J0J5nnk5k5nnJ0J5J0J5j5k0m5m5m0m0J0J5K0K5j0nk0
8135i5k0%%L0K5L5L0J0k0k5k5j0j0K0K0K0K0K0J5j0j0%nJ5J0k0%nl0l5k5%%K5K5nnn%K5K5
8133A0N%nnNN%nj0j0NJ0NNj0j0nnJ0J0k0k5J0K0K0K0%NJ5J0NK0NNk5n5m0k0j0J5J5K0J5J5
8130B5NK5J5K0J0nk0m0j0j0j0j0nnj0J0%J0j0j0%K0J5nN%J5NJ0J0k0j5k0%J0j0NNJ5nj0J0
8127A5J0%K5J0nnnn%K0L5J5j5m5l0%J5J5j0j0j5k0nJ5K5M5L0j0k5l0j0j0%%NNK0J5J0J0K5
8124A10Nk5k0nK0%k0j0nk0j5nJ5%j5j5%J0NNK5M0K0Nj0k0k5%K0Nj5k0j5%%NL0J0J5n%J5J5
8121A10N%j0k5l5l0k0%J5J0K0%j0nNJ0J0NNNN%K5Nnj0j0j0NJ5L5M0j0l0l5m0n0m5l0NL0N0
8118EK5L0Nj5%%%%j0n%N%%J0J0J0J0j0J5j5j0j0k0%nj5j5%K5L0L0nm5o0m0nJ0J5K0L0NK0j0
8115A5%%J0J5nnJ0J0K5L0M0J5l0m5l5k0j0nj0J0%K0nk5NM0K5nj0j0j5l0m5m5nJ5J5K0J0J0
8113b0J0NK0J5J5J0J0J0J0nj0j5N%j0nj0j0%K0J5%j0j0nnj0j0j5j5n%%%%%J5j0N%%%%%%Nn
8109a5%J0J0K0J5j0l5l0j5J5L0L0L0Nj5j5j0k5k0j5%j0j5k0k0%%%NJ0J0n%%%L0L5J5L5J5n
8107D0j0j5J0J0N%j0j0nnNNJ0J0j0nk0%J0J0J0nnnNNJ5J5J5J5%nJ5J0k5k0l0j0N%%%nj0n%
8103A0%%NK5L5L5K0j0l5j5j5%Nk0j5k0j0K0%%J0NJ5J5J0j0j5j0k0j5j5k0j5j0%K0K0K0K0J5
8101C5L0nNNJ5%%nJ0J5j0%k5l0j0nj0j5k5%K0K0nnJ0%J0j0nJ5J5J5j5j0%Nj0nk5k5nK5K5K0
8098C5n%J0J0K0J5j0k5k0Nj0k0j0j5J5J5K0K5K0K5K0N%nnj5n%j0j0N%NNnJ0J0j0nnj5j0j5
8095D5j5j5NNJ0NNJ5J5J0nnn%Nnj0N%k5%%%j0j5j0J5K5K5L0L0NNj0j0nJ0%k0k5l0j5k0N%J0
8092C0J5J0J5J5j0j5%%NJ5nnj0j5j5%K0L5K0j5l0m5j0NK0L0J0j0nnk5m0l5%J5%%K0J5n%nJ5
8089EK0j0Nj5nnj5j5n%J5K0J0NnJ5L0J0j0j0J5J5nnN%J5J5J5nk5k5j5j5j0J0nnnn%NJ5j0j0
8086ENL5N5L0%l0n0m5m0k5%J0J0J5J5J5L0L0L0J0J0j0l0l5j5NJ0J0J0k0j5nn%%k0j5j5j5j5
8083f5N%%L0L0L0J0NNnnnnj5m0l5j5nJ0L0K5K5K5J5J0%nnJ0%%k5k5nJ0nk5l5k0L0K5K0K0N
8080C0J0j5n0l0%L0L0NN%%j5N%Nj5j0j0nnnnnj0j0j5j0j0j0nK0N0M5K0J0NNj0l5j5j0j5J0
8077d0NJ0J5M0M5K5%n%k5k0k5%J5J5J5%%j0j0k5k5j5%J5J5nnJ0J0j0nN%J5j0j0J0NK5J0k0
8074D0j0J0J5J5J0NJ0j0J0NNJ0j0Nj5l0l5j5nJ0j0j0j5j5j0NJ5J5J0l0l0j0K5K5M0J5K0nk5
8071C0k5k5nnnj0n%%K0J5L5L5J5Nnj5n%J0J0k5k0j0nj5j0j5j0j0%K0J5J5J5%nnnnj0L0K5K0
8068F0K5NJ0j5j0l0l0j5j5K5M5K5j0k5k5J0NJ5J0%nN%J0J0N%j5k0k0k5J0J0L0L5L0L0%nj5
8066A30k0N%%Nk5k0j5j0j5j0NJ0J0K0J5J5%Nj5j5k5k5NJ0L0K0nnk0k0j5k0%%J0J0%%NNJ5J5
8063F5J0L0K0j5m0k0j0j5k5k5j5k0k0k0%NJ0J5NNJ0NK5K5K0K5%%nk5k0k0N%j5j5NM0N5K0N
8060H0NK0%j5j5k0k0nj0NN%%%N%NK0J5K0K0N%k0k5j5J0j0j0j5K0L0J5j5l5k5%J5K5J0J5NJ0
8057A05%j5j0J5j0k5j0j0nnJ5J5%%K0K0N%nnj0J5nnn%j0%nnJ0J0j5j5j5j5NNj0j5j5J0K5M0
8054G0L5L5J0nj5k0j5%nnj0j0Nk0nk5j5%Nj0k5k0J5J0J5J5NJ0k0j5k0k0j0J0J0L0J5J0NNn
8051B0n%j0NNK0J5K0K0j0nj5j0k5j0NK0K5Nk0k0NN%j0j5%N%NK0K5Nk5j0j0j0n0n0j5K5N0L0
8048A0nl0j0J5K5Nj5k0J0K5K0Nnnj0NJ0J5NNn%j0nNJ0J0j5k0nJ0K5J5j0k0k5l0k5j5j5J0K0
8046d0M0M0J0j0k0J0M0L0L0j0m0m0l5k0%%nnJ0NJ0j5NNJ5J5%%j0NJ0K0%%nJ5J5%%%J0%j0j0
8043F5j5%J0nk5k0nL5%k0nj0J5J0J0J0K0J0%J5%%j5j5n%j5j0%%nj0j5J0Nj5j0j0K0J5K5Nj0
8040D0nn%J0j0j5k0%K0J0Nnk5l0j0NK5K5J0J0J5J5J5K5J0K0K5Nj0k5k5k0m5n5l0n%j5j0%%
8037g5NJ0L5L5L5J5nk5j0j0nj0J0NK0nj0k0j0J0J0J0J0J5K0M5M0M0K0Nnl5l5k0%%%%K5K5J0
8034A75K0J0Nj5l0j5j5j5j5k5k5j5j0%K0K5K5J5j0nn%%J0Nj5l5l5%%NnJ0NJ0J0J0J0Nj5%K0
8031I0K0J5K0Nk0j0j5nnk0j5j0j0%nk0k0j0j5nj0%nNK0J0J0%nN%%nnJ0L0K0Nk5l0k5J5J5J5
8028A5J5J0L0L0L0J5J0N%k0k5k0k0l5l5k0j0J0%nk5j5j0J0J0j0NJ5J5L0J0%%%%k0j5k0k0j0
8025g0NK5L0n%j0nk0k0j0NK5K0J5K0%%%N%n%%%Nj5J0J0j0j0J5J0j0l0k5N%k0%j5k0j0J0K5
8022g0M5K0K0J5%J0NJ5%k0k0k5J0nk0m0j5j0K0K5J0%NJ0M0K5K5J0j0j5%NN%%j0n%%%%nj0J0
8019E0%j0n%%K5J0k0k0j5j5n%k0k5j0nK5J0%nn%J5K0K0K5j0%nJ5K0J0NJ0J0J5N%J0J0NNl0
8016A15m0k5k5%%%N%Nn%J0J5Nj0%K5L0J5nnk5nNK0L5J5nm0n0j0j5J0K0K0L0J0K5K5%j5m0l5
8013H5l0l0k0%j0j0%K0L0L0L0Nj5j5j5j5k0nNN%NJ5J5%%nj0J5J5J5J5nnj0j0NN%Nnj0j5N%
8010F5nNN%j5k0nNNk0k0NNNJ0Nj0k5nNL0K5Nj5j5l0l0k5k0j5NJ5L0L0M0J5K5j5j0nJ5K0nj0
8007E5j0k0j0K5L0K5J0j0j0J0%j5k0j5j5j5J0K0K0j0k5k0NJ0NNj5l0k5k5l0j5NJ0J0J0J5L0
8005b5L5K0M0L0L5J5l5l5l0k0k0nJ0K0K5J0J0J5J5j5j0j5j5J0J0k5k5k0J0K5L0J5J5%nj0l5
8002E0m0k5nnJ0N%N%%j0j0%K5J5K0J5J0J5nk0k0j5%K5M5L5M0J5K0J5K0%k0k0k0j0j0J5K0K0
8000B05%%%Nk0j5j5k0k5m0m5j5J5K0K5J5K0K0%j0k5l0j0nnj5j5k0j0NNJ5j0j5J0J0J0%%NJ0
7997C0n%NNnk5k0j0%K0J0j0l0k5k0NJ5K0NNN%nj0%Nnj0%%%NN%%%%%%%NNnnN%NNN%N%J0J0n
7993@nJ0J0%%nnJ0J0N%%n%%J5j0NN%%j5%j0j0k0k0nnJ0j0k0k0k0nnnN%J5J5J0NJ0J0J0J0J0
7990b0J5nJ5K0Nj0nj5J0%%nj0k0NL5L0Nj0l5l0k0j5j0J5J5J0K5K0J5J5%j5l0k5j0NJ5K0J0
7987A5J5K0K5J0J0J0j5n%Nj0j5NNJ0j5j5j5%NNj5j0%nNNK0K0J0J0J5J5J0j5j0l5k5k5NK5J5
7984F5J5%Nn%%%nn%NJ0J0J5J5J5%l0l5l0nNNnk5j5NK0J5%n%K0J5J0j0nN%K0%j0j5%j0j5j5
7981C0J0nj5j5k0J0K0%%%%J0%k0j5N%%j5j0%J5K0K0M0K0J0nj5k0j0j0j0j5k0k0N%%nj5j5%
7978f0K5L0K5NNNNK0M0L5J5nk5%K0K5nk0k0j5J0%nk5k5j0k0%nk5k5j0NL0J0nj0J0J0J0NJ0
7975D0%nJ5J5J0nj0K0Nj5j5k5%NNJ0J0%Nn%J5J0K5K0K5K0%nj0j5j0j0NNn%nnj5j5NNNk0nn
7972G5j5j0j0j0k5nnj0l0l0j5NJ5K0L0L0%k5j5%j0j5j5j0J5J5J0J0NNK0J5J0J5J0J0L0K5J0
7969A25j0j0j0k0k0k5k0k5%NK5J5j0k0nK0L5K0j5j5j5NJ5K0K0J0K0Nnl0k5k0k0nj0J0k0j0
7967a5j0%Nn%J0j0nj0%J5%j5j0J0K0nnj5J5N%K0K5K0J0j5nJ0L0J5%nNK5K0j0j5l5l0k5nJ5
7964B5J0j0l0k5k0k5j0J0K5K5J0J5n%j5j0n%J0K0K0K0j0nn%nnj0j0%%J0J5J0NNj0l0l0j5K0
7961c5K5K5K0nK0J0J5J0J0J0J0NK0%%k5k5k0m5m5k0J0L5L5%m0k5%K0M5K0K0k0l5n5m0j5k0
7958a05J0J0K5J0%%K5L0K0J5%%j0K0nl0l5l0k0J5K5K0K0Nj0j0%Nnnj5J0j0NNJ0M0K0nk5k0
7956Ej0%%nnj5j0j5NnJ5K5M0M5K5K0J5Nk5m0k0%nn%j0n%nnnnl0m0m0j5J0J5J5K0K0%k0%K0
7952d0L5M0N0M5K5Nj0j0%%k0k0k5k5k0NL0K5J5K0k0j5k0nj5j0l5j0J0J0%%j0j0j0nJ0L0NN
7950C0%%J0J0%NnJ5NNnnj0j0j5j0nnNNnl0j0%%%j5%NNJ0L5M0M0L5K0J0%%%k0m5o0m0k5%NN
7946b0n%%K5J0J5J5K0%NJ0J5j0l0l5j0%K5J0j0j0NK5%j0j0J0J0j0j0j5j0J0%J0k0j5J5K5K0
7944E0J0N%k5j5nJ5L5K0K5nk0j5j5j0j5K0J5%j0k5k5j5j0K0K0Nj5j0j5n%j0%j5J0J0J0n%n
7941b0J5N5N0M0J0k0k5k5nj0j0%J5K0K0nk5k0j0J5J0J5J0j5j5k0j0J0j0j5j5%%n%%%j0nj5
7938b5K0M5M0K0%J0j0j0j5J5J0%%n%k0k5nj0N%K0J5J0J0j0nk5k5nj0k0j0j5k0K5K5K0%j5J0
7935A5NN%%K5J0nnj0J5NJ0%k0k5nJ5M0K0Nl0k5k0%J5j0nl0j0J0L0K5nk0l0%NNJ0J0nnJ0Nn
7932B5%N%%N%N%%%%J5J0%k5nj0J5J0nnj0J0N%nn%N%nN%%n%%%Nn%j0NK0%k5k0l0j0%NJ5J5n
7929ek5l0j5NM0M5M5L5J0%Nn%%j5l0k5k0NNN%j5k0NJ5j0J0K0K0K0nk5j5j5J0L0Nj5l0l0j5
7926c0j5j0j5J0NK5L0J0J0J5K0K0J5nn%%NK0J0Nnl0nJ5j0%j5%K0%J5J0Nj5j0j0nJ5J0j5j0
7923H0j0nnm0l5k5J5L0K5J0j0k5l0j5k0j5NN0N0M0J5%k0l0k5j0j0nj0j5j5j5J0L5L0L0K5%
7920F0l0m5l0j5%K0J0K5J0nnj0j5nJ0%%nj0J0L5M5M5K5J0j0k5m5m5l0NJ5J5Nj5k5k0j5%%K5
7918c5K0K0K0nn%j0j0nK5K5%j0j5K5K0j0j0j0n%%%k5j0NK5K0K0nk5k0k5j0nj0NNK0Nj0j0J5
7915a0L5L0Nj0j0k0k0j0nj0K0K0Nj0j5k5nNJ0K5j0j5j0NNnJ5NJ0%%J0J0%NnnNK5J0j0j0J0
7912E0j5J0%%J0j5J0%j0nnJ0K0%l0k0N%j0j0k0J0J0j0j5j5NJ0%k5j5J0M0O0L0%j0nNj5k0k0
7909E%%L0L0K0%k5k5nnJ0NK0K0NJ0K0J5nk0l0j0nk5j0j5K0K0K5L0J0j5k0k0k0NK0K0L0Nnn
7906A10j0j0k0j5k0J5L5L5L0J5nl0l5m0l0j0J0NJ0J0%J0J0NJ0j0k0k5l5j5%%Nj0%K5K5J5J0
7903E0k5k5k5n%J0J5K0K5nk0l0l5J0K5L0J0j5j0J0J0J0J0%j5l5l5k0K5M5K5NNk0j5k0%K0K0
7901B5K0K0K5Nnn%J0%J0%%%%%J0%%k0NNJ0nn%N%%j0j0j5k0NJ0%k0k0J0n%j0j0n%nJ5J0j0j0
7897A0NK0Nj0j0J0J0nnnNNNJ0J0%j0j0J0NJ0N%%%J5J0J0NnJ5J0J0NNk0k5l0n%%j0nk5%%nj5
7894A0j5nnnj0J5J5j0l0l5l5j5%N0N0M5N%%Nj0nnn%nj0nJ0nnj0%L0J5J5J5%%K5L0K0Nl0l0
7891G0k0k0nJ5Nj5j5j5j0j5n%NNNj0%%J0J0j0j0NK0J5%nn%Nj0J5J0J5%j5j5NJ0J0N%NNk0%
7888C0K0J0J5J5nj0%%%%j5j5%J5J0Nn%NL0K5K0K0K0Nj0j0j0l0l0k5k5j5j5m0l5j0j0NNL0K5
7885eM0K0NJ0nnnnj0j5%%%%K0K0N0J5%j0l5k5l0l5j0J0%%%nK0K0M5M5M0J5%k5m5m5l0nJ0J5
7882E0J5nj0j0J5J5j0nj5j5%Nj0j0nj0N%J5J5M0J5Nj5j5j0j5j5k5k0j0j5%%K0nj5NNJ0%Nn
7879c0%N%J0j0j0j5J5J0K5Nj0j0j5j5J5L0Nj0%%J5%j0J5j5j0%K0K5J0j0l0l0nNL0NNj5j0n
7876a5%%J0j5j0j0J0J0J0J0J5L0L0K5Nj0j0j0nnk0l0j0J0L5J5nj0j5k5k5k0nK5L0K5J0%%J5
7874F5J5nl5m0k0J0J0j5j5j5j5J0K5J5J5J5J5J5J5J5%j0j5n%%Nk0j5n%J0nj5j0k5k5J0M5K5
7871B5Nj5k0nnJ0L0%Nn%%%l0k5l5j5nnJ5J5K0%j0K0J5K0J0J0J5J0J0J5J0NNk0j5j5j0j0j0
7868A5j5NJ0J0NNJ0NJ0J0NNNJ5J5J5nj0nJ0M0J5J0nn%j0j5j0k5nj0j0nj5l0k5j0J0%%j5k0
7865b0j0NL0L5K0%j0j0j0J5J5J5NN%%j0j5l0k5k0k0nJ5L0L5K0%l5l0%%%N%nJ0j0j0j5J0L0
7862A0M5K5j0l0m0j0K5M5M0Nk0j5j0j5J0NK0Nk0j5j5j0j0l0k0J0N0M5J5j5j0j0nj0J0Nk0%
7860C0K0K0Nj5k0k5l0k5k0j5nL0L5J0j0j0J0L0%J0%%%NnK0NJ0%nK0K0Nj5l0l0k5nK5K0L0N
7857G5J0J0J0nj5%K5K0%J0J0%k0k5j5%Nk0k5k0%K0K0j5N%J0J0nk5k0nj5j5j0j5%%%%%N%nJ0
7854b0L5J5K0J0J5K5K5%%j5j5k0j0j0N%nk0j5j0j0J5L5K0K5%%j0j5k5l0l0j5j0J0NJ5%%%N
7851eJ5J5N%k5k0j0%n%j0J5K0K0j0%j0j5j0J0K5K0nnj0K0NNnnk5nj0nj5j5nnnJ5K5L0M5L0
7848H0N%j5k0j0J0%%j0l5k0%J0J0J0j0k0J0J0K0%k5k5nK0K0N%NK0J0J5N%%%j0l0j5k0%NN%
7845EJ0J5%K0J5%k0k0N%J0j0j5k0nn%j5k5k0nJ0K5K0K0J5nj0k0j5l0j0nJ5L5J0%NNNNNN%N
7842A0N%J0N%%NNNJ0nj0j0NN%j0j5k0%K0J5nj5j0n%NNnJ5nnJ0J0J5K0J5K0J5nl0m5o0n5k0
7839a05J0K5L0K0K0Nk0%K0J0J5J0J0%K0J5J5J0nm0n5o0k0NNK0L0K5K5K0J5%k0k5nJ0J0J0J0
7836F5%l5m0k0%J5K0%j0j0nnJ0J0M0M0L0Nl5l5%K0J5K0%NJ0J0J5J0k0j5j5k0%K0K5NNJ0k0
7833A20l5l0j0N%J5J0Nl0l5m0k5l0j0j5K0K5N5N5M5K5J0J0Nj5j0j5k5k0j0j5J5J5J0L5J0j0
7831A10k5k5j0J5J0J5j0nk0NNJ0J0J5n%NN%%%%nn%k5%k5%nnnj0j5NNj5j5k5k5j0J5K0%%%k5
7827f5k0m0k5L0K5%J0nJ5L0N0K0Nj0j0K0J5J0J0j5j0nnnl0j5j5j5J5L0L5K5n%K5J0l5m5k0
7825a5L0L0J5%j0j0J0J0%%J5J0%k5l5m0l5j0J0K5K0K0K0nj5k0j0j0%J5L5K5J0J0%%%%J0J0
7822I0N%%%j0k5j5j5k0k0nJ0L5L5K0K0J0N%k5m0m0m0l0j0J0K0K0J0J0K0%nnj5j5j0j0j5J0
7819d0NNK5L5M5M5Nj0l0l5k0k0n%J5J5NNN%K0%j0J0J0nk0m0m5l0%K0L5L5K0K0K0Nk0k0nJ0
7816F0NNk0l5l5m0l0J5L0L5L0J0J5nj0K0K5J0J5J5NJ0nnnj0j0j5%n%%NJ0j0j0NJ0Nk0m5m0
7814a5m0k0k0j5J5L0L0L0L5L5L0Nnj0k0k5k5l0nnNNJ0NJ5J5J5n%J5L0L5nl0k0k5J5L0L0J5
7811A30%J0k5l0l0j5J0J0J5%k0k0j5NJ5nJ5J0%k0nn%j0nj0nn%N%NNN%%NJ0nnnJ5J5k0k0l0
7808b5j5J0NJ0J0L5J0k5m0l5j5J0L5L0K5K0K5K0nk0j5j0Nj5nnj5j0%%J0J0J0J0NJ0%K5L0K5
7805A30L0%l0n5l5k5j0J0J0J5M0K5j0j0j0Nnj0n%j0j0J5J5NL0J5nl5n0m5m5k5%M0M0K0J5J5
7802D5J0N%J0J5%Nk5k5j5j5n%K0L5K0nj5k0j0J0%nk0j5nj0K5K5K5K5j0nj5j5j5k0nn%%NN%
7799E%j0J5J0k0m0k0NK0L0K5N%j5j5k0j5NJ0%%K0J5K0K0%N%%NJ0%nNN%%j5j5j0j0%%%%J0J5
7796E0J0K0%%j0j0J0Nnj0%%j0nk5k5j5j0k0j0j5k0j0j0J0K0K5L5J0J0%nN%J0NJ5J5%%J0J0
7793F0J0Nj5j0NJ0N%j0j0%%NNk0k0J0J5J5k0l5l5nK0K5L0J5nj0j5j0n%N%%Nj5%NJ5j0j0%J5
7790B0L0J5K0%j0j0j5j0nn%j5k0j0J0K0K5J0L5Nj5nj0J0J5%nn%J0J0j0j0j0J0%nJ0Nj0j5k0
7787D0N%%J5J5n%j0J5J0J0j0j5k0n%Nk0k5j0J0K5K0K5L0Nj5l5k0j0J0j5j0k5k0NK0M0M0J0
7785H5k5k0j0n%NNJ5J0j0j0j0nnnj0J5M0M5J5nl0l5k0k5nJ5J0J0J5J0J5J0L0%k0k0l5j5NL0
7782F0K5%j5NJ0K0j0%NNnnk5%%nnk5j0j5k5%j0J0K5M0L5L5J0m0o0n5o0j0%J5J0K0K0K0K0n
7779Ej0j5Nj5nnj0j0nJ5J0J0nnJ5J5J5J0j0%NNNNNJ0J0j0%%J0J5n%nnnj0N%%Nnj0j5%NN%%
7776B5NJ0K0J5Nj0k0k0n%%NL5M0K0Nj5j0n%NJ0j5j0l0l0l0l0k5J0L0L5L0L0J5J5k0k0k0j5
7773C5j0j5NK5L5J0j0nN%j0nk0J5NNnk0j5j0%J5L0K5K5Nnnk0j5l0k5l5j5J0N0L5L5K0%nnn
7770A00%N%nnj0k5l0l5J0NJ5L5K0K5j0nj5j5j0J0J0K5J5J5nnNK5nm5n0k0K5K0%nNNL0J5nj0
7767A05j0nj0n%NJ5J0j0l5k0k5J0J5K0J5%nj0j0k5%K5K5J0j0j5k0k0j5j0K0%%J0J5NNJ0J0
7764G0%%j0j0NNK5K0L5L5K0J5nnj5j5nn%%l0k5k0k5j0l5m0k5j0j0K0K5L5J5J0nnj0J0j0j0
7762El0k0nNK5K5K5%%J0J0J0j0l0nnJ5N%nj0J0J5K5Nj0j0j0J0K0%k0j5%%%nj0j5j0j5j0%N
7759b5%J5J5L0L5L5L5J0Nnk0m5k5k0j5%%J5J0J5J0%nJ5L0L0J0J0j5k5m5k0%J0Nnk5k5nJ0K5
7756E0J0L0M0L5K0%%k5k0nn%m5m0k0%K0M5J5j0m5m5l0%J5J5%n%%j5%L0M0K5Nj0j0k0NJ0J5
7753G5L5J5K0K0j0l0n0n0l5%J0J0%%K0K5J5J5J0J0k0j5l0k0l0j0j0j0N%nJ5M0M0J5J5J5nk0
7750G5k0n%j0l0k5J5J5J5J5J5K5J0j0l0k0k0NN%NnJ5%%j0j5J0%%nnj0J5J0K0K0J5J0K5J0%
7747A30k0nJ5J0%j0j0j0j5nJ5K5%j5k0k5nnj0j5k0j0j0%NNJ0NN%NJ0J0j0k5l0j5J5J5nj0j0
7744c5j5J0j0j5N%K0J0J0NNNK0K5%j5j0j0j0%K0K5K5J5K0K0%j0l5j5j5NJ0j0j0j0nk0%J0J0
7742B5j0%%%k0%J0Nn%%%j0j0%%J5nj0nnn%%NNj0j0%nJ0J0%NN%nnJ5J0nj0%K0K0nnn%NnK0n
7738B5nnJ0L5%j5j5%%j5j0J0%j5j5j5k0NNnnj0j0n%NJ0J5J5nn%j0NK0K5j0%%J5J0J0NnJ0K5
7735F0NnJ0J0J0J5J5%Nj5j5NNj0j5n%nj0%j5j0nn%nnj0J5J0J5j0j0k5nJ0J0L5J0k0j5m0k5
7732d0J0J0Nj0k0k0n%K0K0NJ0N%J0J5J0Nnj0k0NK0K0J5J5%j0k0k0J5K0Nj5NNNJ0J5J5Nk0%
7729H5j0K0J0NNj5j5%nnnnnk0k5k5j0J5L0M0K0NNj0j0nj0J0J0J0J0nj0j5%j0nnK0J5K5J0J0
7726A30%k5l0k5j0j5NJ0%k5k0k5j0J0J5j0NNJ0NnJ0L5L5J0l5m5k0%J0%K5K0%j0j5K0n%%%n
7723B5nnj0j0%nj0nnj0j0%K5K0L0L0K0J5nnnnj5k0%nJ5nj5k0%nn%nn%nNNJ5%NNJ0%J0N%%%
7720D0K0J0j0k0k5%K5NJ0j5l0k0%K5K0J5J5j0n%%J0j5j0N%%j5j0j0j0J0L0L0J0NJ0J0j0k0
7717G0NJ0J5%Nk0J0j5j0k5k5j0nn%J0K5M0J5J5j0nj0nn%%N%%nk0NJ5nnj0J0nNj5NJ0nK0J5
7714I0L5M0M5J0j5m5m5l0%j5j0%J5K5%nj0%%NNj0l5k5k5j5k0K0N0O5M0K5%j5k0k5l0k5l0n
7711A5%NK5K0K0j5l0k5l0J0NJ5K0%k0k5k0nnnJ5L0J5j0j5k0nj0j0n%J0J0nK0L0L0K5L5L0L0
7708A55J0j5Nk0l0l0k5%N%K0K0K0Nj5j0j0j0k0k5%%%%%n%%J0L0K5J0j5k0l0nnn%nNNnnj0n
7705@NL0K5%nnj5NNl0k0k0j0K0NNJ0NJ5J0N%K0%nj0nJ5Nj5Nj5NNJ5J0j0j0k0NJ0J0%%%Nn%
7702E5K0K0J0J0NJ0nnj5j0nn%k5j5k0%nNK5J5L5M5K5nl5m5k5k0j5%%nk5k5j0NJ0J5J5J0NJ0
7699C0J5J0J5j5l0l0k5j5NK5L0%NnJ5K5N%%k5k0l0nK0K0J5J5j5N%L0J5%nnNNj0nl0k5l0j0
7696b5M0L5K0k0l0j5nnJ0NK0M0L0J0nl0nj0J0Nnj0%%n%%j5j0j0N%N%%%%%J0J0j5j0J5J0J0
7693F0J5nj0j0j0NK5NJ0j5Nnj0nJ5J0nnnK0K0K5K0k0j5k0k0%nj0j0k0k0NNL0K5K5K0%%nl0
7690H5k5k0j0j0%nN%%n%n%nJ0j0j0j0%K0J0j0j0%NJ0J0J0nnNK5K0nk5j0J0%%nnnK0M0K5K0
7687A30%%j0nj0nj0nj0nNJ0K5Nk0j5l0k5k0k0%K0K0j0j0j5k0j5nJ0L0J5l5l0j0NN%NL0N5L0
7684F0J0j5k5l0J5J5L0L0K0K0j0k0k5k5nnJ5J5J0J0nk5k5k0j0NL0L5J0j0k0%J5J5J0j0j0j0
7682F5j5j0nj0nk5j5j0nnj0J0J5K0J5J5NJ0J0L0M0M5K0nnl0m5m0l5k0j0j0J0J0J5J5M0M0K0
7679A35Nk0m0l0k5l5j5nK5J5nj0nJ5J5NN%%nJ5J0j5n%%K0%j0j0J5K5Nj5j0%%J5J0J0N%nJ5
7676A00nNNJ0J0N%nnJ5J5%%%NnK0nl5o0m5j5K0K5K5K5%k0l5m0m0l0nNJ0K0M0K5L0J0j0j5k0
7673C0nj5nn%n%J5NJ0nnNN%j0j0j0%K0J0NK0K0L5K5J0n%N%%j0j5%J0J0J0j5j0j0j0k0k0l5
7670B5k0j0j5NNK5L0J0nNN%%NNNNn%k0nJ0NJ5nnnj5%N%K0%%nJ0J5Nj0k0j0%l0j5k0j0j0%N
7667b0N%NN%%K0K0j0nk0J5K0NnnNNj0j0J0J0j5j0NNK5%j0j0k5%J5J0%n%%J5J5K0K0nk0k0k5
7663B5j0J0J5%k5k0j0j0n%NNL5N5N0K0j5j0k0j5k0k0j0j0NK5K0J5J0J0nk0j5j5j5j0NL0J5
7661G5K5L0L0K5j5%NJ0nj0nj5J0%%j0j5j5%n%j5j0%%k0%%Nj0j0%%nj0j5j0j0J0K0Nj0nk0k0
7658a5j0J5M0M5Nj0%%J5j0nN%%nl0j0j0j5J0%nN%%J0Nj5j0k0j5j0l0%J5J5K5K5L5L5NJ0k0
7655G5j5k5k0k0k0J0J0K0K0J0J0J0J0J5J5J5%j0j0nnj5j5%j0j0J0j0k5nn%nk5k0J5NJ5J5J0
7652A5J0NJ0NNj5j0l0n0n0j0K0K0L5L5L5J5%%%%NNn%j0nN%NNj0nNNNj0nnK0%l0k5k0NJ5j0
7649a5j0J0L0K0K0J5%k0l0j0K0M0L5%k0k0J5L5K0K5j0m0n5n0l5%J5K0j0j0j5%NL0L5J5J0l5
7646C0l5l5k0j5k0k5j0j0L0L0K0J5nnj5j5K0N0M0%%%%%%NK0K0K5%j0j5l5j0j5j0j5J0K0K5
7644D0J0nNK5K0Nj0j0n%NNNj5%nNnj5J0J0J5J5J0%k5k0k5nj0nl5l5k0%nJ0J0K0J5J0NK0J5
7641C5J5J5N%NJ0J0J0Nj5j0j5l0%j0n%%%%j0j0J0J0J0J5K5O0M0L5K5Nk0j5m0l5l0l0l5j5N
7638B5K0J5J5J0K5K5nk5k0j5k0k0k0nl0j5J0K5K5K0K0J0%k0k0j0K0L0K0J0j5l5l5k5K0L0L5
7635G5K5K5K0%j5l0l0m0j5k0nnk0k5%K0NNj5j5nnJ5K0N%NNJ5K0J0J0k0k5j5%K0K0K5L0J5K0
7632A05j0nJ0J0K0%k0n0o0m0k0nnnnn%%NM0J0NN%K0nnj0N%%%%%J0L0J5K0%%j0k0j5j5J5J0
7629B5L0J5j0j0N%N%nnj5j0%Nk0j5nnK5Nj0j0k0l5k5J5K5K0K0J5K0nm0l0k5nK5K5%%nNL0J0
7626A5J0j0k0k0j5k0j5j0NNnnJ5M0L5K0Nn%N%%k0nNk0k0k5nJ5N%J0Nj0j0j0j0J5K5M5M0J0
7623G0k5k5j0N%J0%j0j0k0j5J0J5L0K5K0K5j0k5j5K0K0%%k0k0j5n%nnnnj0%NJ0j0nNN%%j0
7620ej0J0J0J0J0j0j0j5%K0nj0j0nJ5J0j0%j0j0J0Nj0NNJ5n%NJ0J0%%NJ0%%%NJ5j0k5k5j5
7617a5j5%nj0J0J0J0J0J5J5j0%NK0K5K0J0NJ5nn%nk5m5m0k0nK0J0K0J0nk5nJ5K0j0nNNNNn
7614B5NJ0j5J0J0Nk0%%J0J0nnNNNj5j0n%K0J0J0N%j5m5l5J5M0M0K0Nnnk0k5j0J0J5K0J0J0
7611I5nnj5k5j0J0J5J5NNJ5j0Nj5%%%%nj0n%j0K0K5K0J0J0k0n5n0l5%L0J0J5%%%nj0n%%K0
7608C0%nj0J0N%%nj0J0NJ0J0k0%%%%%j0J0%%%%NJ0Nk0k0k5K0L5K0%k0j5k0j0nK0M0M0L0Nn
7605A20%j5k0%%j5j5j0nj0k5l0l0nJ5K0K0J5J5j0j0k0J0J5%%%j0j0l0j0NNj0l5l0%J0NJ5M0
7602d5L0NnJ0K5K0%Nk0m0m5k0J0M5M0J5j5l5k0%J0NK0K0M5K5NNj0nj0l5j0nNNk0k5k0k0j0
7600f5K5K5Nn%j0n%%NJ0%%J0J0%NK0K0J0J0J0J5nnj0nj0j0n%j0nnj0%Nj5j0j0j0J5J5%%N%
7596A0%N%%J0J0nn%%J0J0nnNJ0K5K5%nj5k0j0K0K5L0N%j5j0k5k0k0k5%%j0j5%L5M5K5J0j5
7593I0k0l0k5NL0K5%nnn%Nk0k0j5j0%%NNJ5J5K0K5nk0j0K0J5%j5n5l0j0%%J5L5K5J0k0k0j0
7591A0j5J5J5K0NNNj0j0k0nJ5K0J5J5nj5k5k0j0j0l0l0j0j0%J0%%%nNK0NJ0K5K0K0K5J5J0
7588G5j5j0J0J0L5J0k0j5k5nNNN%j5j0k0NNj5%nnj0nnnnj5nn%%Nnk0k0k5J5J0J5%j0nNN%%
7584h0K0K5J0K0J0J0J5K0K5K0k0m0k0%J0NJ5K0K0Nj5j0k5k0k5nNJ0NJ0J5J5J0J5nj0k0J0J0
7582F0NNj0J0Nnj5NJ5K0nnj0J0J0%%j0nJ5K0Nn%NJ5nj0j5k5n%NJ5K0J5j0%%n%n5n5l5%K5%
7579ennnnJ5L5K5%%%j0nj0j0k0k0%%nn%%K0J5%k0j5J0M0M0J5K0J0J0j5j0j5k0k5k0j0j0%n
7576b0J5J5%%NNJ0Nj0l0k0%NN%nK0K0K0%%K0j0j0j0nnj0nj0J0nj0J5J0J0j0%nnJ0j0k0k0n
7573d0K5J0j0j5k0j5NJ5M0L0L0K0Nl5l0m0l0k0%K5L5N5N5N0L0j5j0k0k5k0k0j5j0j5nJ5J5
7570E0L0J0%j5nj0J0J5J0%nnj0j5%nnk5j0J0%nn%%j0J0%N%J0J0NNJ0NK0M0L5Nnj0j5j0j0j0
7567A05j0j0l5j5%Nj0j5J0K0J5%n%N%nnj0j0%Nj0l0l5j5j0NL0K5J5nj5%J5J0%j5%%J5%j0j5
7564a0J0J0Nk0k0j5J0L5K5K5K0K5j0k5k0nnk5k0k0j0nL0L0K5Nnnk0k0nJ5NNJ0J0J0nj0J5J5
7561F0J0nn%%J0J0j0nl0k5k5nK0K0J0J0J5%%nK0J5j0nNNJ0J0J5%nJ0J0j0j5j0%nj0j0N%nj0
7558F0k0J0J0j0l0l5j5K0J5J5J5J5M0M0nk0l0nNJ0NJ0nj0j0J0NN%k0k0%nnk0j5%N%j5k5k5
7555e0k0nK0M0M5M5J0nNj0nl0k0k0k5%%K0%J0K0K0J5J0j0k5k5k5j5j5nk0k5k5j0J5K0K5K5
7553d5J0J0J0nnK0J5L5J5nnj0j0K0L5L0%n%K0K0%%j5%L0J0Nj5k5k0k5k5j5Nn%k0m0j0j0nn
7550c5j5J0K0M0L0J0NNnnj5j5j0nj5j5%%J0J5nJ0%NJ0J0N%k0nK0K0Nj5j5Nk5k0%J5K0NnnJ0
7547C5J0N%%J0J5n%NNNK0J5J0j0j0j5%nk0j5k0j5NL5L0%j0l0l5j5NNJ5J5K0nj0l0nj0nK0n
7544A0nJ0M5L5K0j0nJ0J0j5k0k5j0j0J0K5K0j0k5j0NJ5NNNj5j0l5j5NJ0K0j0j0j0J0NNj0j0
7541A5j5NK5M5N0J5l0o0o0n0k0NJ0J0J0j5j0n%%Nj5k0j5j0NNJ5J0J5J0%Nj0J5L0L0L0N0L5
7538A15J0j0l0j0J0J0J0j0k0J5J5J5%nnN%J0N%%j0l5m5k5nj0J0NK0J5nnn%%Nj0nj0NJ0j5%
7535A5%j0J0J0N%j5j0j0NK5j0nn%K5j0nj0%%%%%%J0j0k0j5J5J0J0j0nnJ0K5J5J5J5J5J5K0
7532A15j5j5j0j0NJ5K5j5l0j5nnJ5J5J5L5M0M0J0n%Nj5l0l5l0j5J0K0j0l5l5m0m0j5L5K0K0
7530A5J0NNj0l0%K5K5L0J5Nj5l0l5k0NJ5n%%J0J0NNNN%N%K0J0J5nnJ0j5nnn%Nj5l0k5NK0J0
7526D0Nk0k5nnJ5K0nnNNJ0J0nn%K5J0j5j5%L0N%J0%J0j5J0NJ0J0N%%nk0k0J0nnnl0%%J5L0
7523H5K0J5%nj0j0%k0%%j5j0k0j5%%j0j0j0j0nj0J0NK0%j0%K0M5L0Nk0k5j0NJ5j0j5j5J5J0
7520C5J5J5J0nk5k0NNJ5J5n%NNk0j0k5k0%L5K0%J0J0K0K0j5k0j0j5j0j5k5nnJ5NNNNN%N%n
7517C0nj0J5nnn%NN%%%%j0l0k5%K5K5J5J5K0J5J0Nj0nj0j0J0Nnj0j0j5J0J0K0nJ0J0Nj0k0
7514F0j5%%k0j5K5K5M0K0J0J0nk5m0m0l0l0n0k5j5NK0K0K5%NNJ0M5M5M0K0K5%N%J5n%l0k5
7511A05j0J0%%nn%Nnj0NNn%n%%NnnnJ0J0j0k5l0j0K0nnk0k5j0J0K0K0%NNNJ5j0%n%j0J0Nj0
7508C5nj5K5%%j0nNJ0Nj5nj0%K5%NnnNJ0%nj5j5j0j0N%NK0NL0K0Nk0l5k5%NN%%J0J5%%k5m5
7505c0m5nJ0M0K5L5J5nj0nj5j5j0J5L0nn0n0nM0L0J5NN%%nJ5%%NNJ5L5K5J0k5k5k0l5k0j5
7502b0nnNM0M5K5J0K0j0nj5j5J0J0J5J5Nk0l5l5j5j5%K0%%j5j5J0J0J0J0J5J0NNJ0J5NNJ5
7499A20J0K0j0j0j5%j0j5j5j5%nnj0k5j5j5j5N%%j0l0nnnnJ0N%L0J5K0%%J0N%j5nJ5nnj0n
7496b0N%J5nnn%K5J5J5K0K0J0J0k0j5l0j0j5j5k5k0%K5L0J5j5k0l0j0n%%%NN%nNK5M0L5K5
7493G5j0k5k5j0J0%k0j0j0j0J0J0J5J0J5J0J5J0J5nnNj5%nnnj0k5j5k0%J5K0L5L0K5K0j5k5
7490G5j5l0nK0J5K5K0Nj5l5j0%%NJ0%N%%J0j0Nj5j0n%Nj0j0N%k0k0NNK5j5j5j0n%%nJ5J0K5
7487C0K0J5J0K0J5Nj0k5nJ0J0K5%k5k5j5j5NNK5K0J0j0j5j5N%j0j0k0j5%J0K0%j0l0j0j0j0
7485b5nl0j0n%%%J5J0K0J5J0j0j0j0n%%K0L5L5M5K5J0j0n%%%j0k5l5n5k0l0nJ5K5L0L0J5n
7482D5nj0j0nnJ5NJ0J0nnNNj0j0j5NL0K5%l5k5k0J0J0K5K5J0j0k5k5%J5K0nnj0%%nj0%%J0
7479B5NK0K0L5J5J0%%nn%k5k0nJ0K5nk0k0NN%j5l0l0l5j5%K5M5M5M0NJ0J0nk5k0k0nj0nJ5
7476E0J0J5J5J5J0J0%%N%NNj0l5l5l0l5k0%J0J0K5L0%k5k0k0n%nJ0L0K5K0%%l0k5l0n%k0j0
7473f0J0K5L0NNNj5l0k5j0j5NJ0%NJ0L0J0j0j5k0%NK0K0K0%J0Nnj0k0%J5J5J0J5k0m0l0nN
7470d0J0J5K0J5J0J0J5J5%j5j5J0J0J0k5m5k5j5K0J5K0%%j0l5l0l5%K0K0K5%%%K5L5K0j0j0
7467C0%NJ5%J0J0Nj0k5k0%nnJ5L5J5%j5j0j0j5j5n%J5J0J5J5%%K0K5%l0k5k5j0l0j5j5NK0
7464b0K5%J5J0K0K0j5j5j0J5NNnk5k0k0J0J0K5j5j5j5%K0J0J0J0NJ0J0nnj5j0k0k0j0J0K0
7462E%%%J5J5%%j0j0j0j0k0j0k0NJ0J5J0K0J0J5J0J5nk0k0k0n%j5l0l5k0nNJ5L0L0L5%NK0
7459B0K0K0J5NNj0k0j5j0k5k0j0j5J0NNNk0%J0L0NNJ5M0L0J0J0J5N%k0l5k5l0nJ5J5J5J5j0
7456G5j5j5k5n%nJ5J5K0J5%nj0j0j0j5k5k5j5NL0L0%%NL0J5K0J0J0NNnm0m0j0L0%%j0N%k0
7453C5k0j0j5%K0J5J5J0J0J0j0k0%NK5K0nj0j0N%j0j0%j0K0K0L0J0j5l0k0k0k0nNJ0%%nn%
7450A5nJ5j0m5k0K0K5Nj5%%%%j0J0N%nj0NN%nNL5M0J5j0j0nj0j5m0m5l5j5NK0J5M0M0K5Nn
7447C5J5nnk5nNNN%j0j0%L0N0L0J0j0l0k5j5NK0%k5k5k0nJ0%J0K0K5Nj5l0l5j0J5J5J0J5K0
7444E0%j0j0nNL5J0J0Nk0k0j0nj0j0k0k0NNNNnnJ5J0nl0k5J0K0K5J0J5%k0j5j0J5J5K0K0J5
7442G0J0Nj5j5NK0Nj5NJ0J5%j5k0k5j0j5k5k0nK0J0K0NN%nnj0%K0%%k0k0j0J0K0K0NJ0J0n
7439D5l5l5m5j5NM0N5N5L5K0J5J0J0Nnk5l5l0l5l5k5nk0NK0K0L5M0L0J5%%K5K5%%j5nj0l0
7436A05j0j0j5k0k0nJ0J5j0j0%NNj5nJ0J0J0j0j5j0j0j0j0J0J0J0NJ5J5K5Nj5j5j5j5nj0J0
7433A5J0Nj5nJ5NJ0j0j0n%NN%nJ0J5NNNNk5k0nj0j0j0j5k0j0nnK0%j5nJ5J0NJ0NJ0K0%NJ0
7430B0J0J0J0nn%L5L0J0nnJ0J0J0J0j5j0l5l0nJ5K0Nj5m0l0NJ5K0nl5k5j0J0NK0J0K0%n%K0
7427E0K5L5J5nn%j0j5j5k5j0j0nJ0nJ0NNJ0NN%j0k5%n%j5j0NNJ0L0K0K0J0j0j0j5k5k5j5k0
7424a5J5M5M5K5J0nnk0l5j0%%%Nj5j5l0j0N%J5J0K5K5nnj5%nn%nj0j0J0J5Nj0k0nK5J5J0J0
7421F0%nK0NNNn%NNj5k0j5k0k0k0j5j0J0L0M0K0J0j0j0j0nnK5K0J0k0k5l0nj0L5M0J0J5Nj5
7419H5k5k0j5J0L0L0K0%j5k0nJ0n%nn%N%j0k5k5nn%nNJ0L0L5M0M0J5Nj0l0m5m5m0nJ5J0n%
7416B5J0nnk5l5j5%J5N%j0nK0K5nk0k5j0NNNNk0k0%K0K0%%%J5J5K0j5j0NJ5K0K5NNl5l0k0
7413b5J0K5NN%nJ0N%k5k5j0K0J5K5L0J5J5nj0nj0j0J0J0%J5J5J0j0k0j0l0k5j0K0K0K5%k0
7410E0J0J5J0K0k0j5j5j5j5j0k0k0J0J5K0K0K0J5K5N%%NN%nN%nnl0k5k5k5j0n%%%%%nNNK0
7407A0%J0J0J0J0J0J0J5J5nj0%%%K0J5%%n%%NNJ5j0j0j5%j0j0%N%%k0k0j0NNJ5J0NNNJ0J5
7404A15J0k0k0%nn%j5k0j5k0nnj5j5nj0J0%K5M0L5L5J0nj5j5nJ5%%k0k0J0NN%%%J0Nnj0J0
7401G0N%n%%j0%k0j5j0j5j0j0J5J0K0Nk5k0j5j0%L0M0K0%nj5n%k0nnj0j0nj0J5J5J5L0N0M5
7398A30J0k0k0k5%%n%k5k0k5J0K0K0J0j5J5J0%k0k0j0nK0J5L5L0J0J0J0K0%k5l0l5j0NN%N
7395H0J0J0nj0j0nNj5nnJ0J0K5K5K0j0k5k5j0J0J5J5n%j0K5K0J5nnk5k0k5k0j5j0nJ0%Nj5
7392B5j5j0j5j0J0K0L5L0%k0k0k5k0k0k5%K0J5J5J5nj5J0Nj5j5NK0K0J5K0%k0j0j5k5m5k5
7390i0K0M0L5%%J0J0J5J0NNnj0N%nn%n%n%%%nJ0j0k0k5k0k0j5%K0K5K5K5K0K5J0nj5Nk0NJ5
7386F0K0J5K0j0%l0m5m0n%%n%NK5K5K5J0L5K5Nj5j0j5Nj5j5j0j5K5Nj5j0j0j0J0J0NN%k0%
7384D0%N%j5Nnn%nn%k5k5J0J0J0nj5j0j0J0J0J0nnJ0NJ5nn%K0K5nk0nnJ5J0N%%nJ5J5j0j0
7380D0J0N%n%nnj5nnj0nnK0J5J0K0J5NN%N%k0NJ0Nj5l0n%K5NNj5k0j0nj0nj0nj5j0J5K0NJ0
7377B0NNJ5J5%j5k0k0%%J0J0J5L0L5nj5l5l0n%NnJ0K5K0K0K0Nj0k0j5%%nk5j5j5nK5J0Nk0
7374B5j5N%J5J5%%%K0NJ0nk0j5j0J0J5j0j0N%nn%nN%NNJ0N%%%%NNK0n%%nnj5j5nnj0j5NNn
7371A0%nj0J0%J0%j5j5k5k5%K5M5M0K0J5%Nj5j5j0J5J5K0J0l5m5m5nJ0L0L5K0%l5l5k5J0K0
7368EK0NJ0n%j5N%k0j0j0nn%%%k0j5j5j0J5NJ0k0j5NM5M0K5j0nJ5J5J0N%nnnnn%%j0j0NK0
7365C5J5j0j0j5k5k0l0%J0L5K5K0K0J0J0%j0l5k0%K5L0K0N%Nn%j0nl5l0l0NK5K5J5J5NNnn
7362F0k0j5%J5K0k0j0nN%n%n%%%j0j0nJ5K0K5NJ0J0J5K0K0nnnnJ0j0nnj0j0%Nnnj0nJ0j0n
7359F0j0j0nn%J5J5J5J5%NNj5l5k0J0J0J0J0K5K5J0j0%%%J5Nj0k5k0nJ5Nk0%k0k0%K0J5nm0
7356C0l0l0k0nJ5J0J0J5J0L0J5%j0K0J0J5%%j0nnJ0J0J0j5j0j5j5nL0J0K0k0l0j5j5k5k0k5
7353e5k0k0k5L0N0L5L5K0K0nnj0k0nNK0%k5k0k0NN%j0j0j0J0K0K0j0j0NNJ0J0Nj5l0l5j0J0
7350e0NNj5j5j0NJ0L0K0K0J0j0k0j0n%j0j0nnJ0J0J5K0K0J5J0J5NJ0j0l5l0j5N%j0j5J0J5
7348a5j0j0k5%J5L0J0J5nn%%nK0J5J0j0nJ5J5NN%k0j5l5l5j5J5J5J5J5J0J0nj0j0nj0j0%n
7345c0j0NJ5L5J0NJ0J0J0nj0j0j0J0j0j0J5J5J0nj5J0J5J5nJ5%j5j5j5K0J5%%K0K0%Nj0k5
7342H5l5m0l5nNNJ5J5K0K0K0%nm0n0m0nK0K0M5M5K5J0j0j5j5k0k0%L5O5O5N5J0j5j5m0l5l5
7339A05j5%Nj5j0j5j5J0%%%%%j0j0NNJ0J0j0j0j5nJ0J0J0J0%nk5%J5J5K5L0J0nj0nNNk5k5
7336F5j5k0NNJ5J0K0%j0l5l0j5J0J0J5n%%%%NNJ5J5Nk0nJ5J5nj0k5j0NN%k0k0NNJ0K5J0J0
7333F0%NJ5j5l0k5l0j0j0j0%nNJ0NN%j0J5J5Nk0j0j0J5K0N%nnJ0N%n%K0J0NJ5J5%%J0j0j5
7330D5j5l0nnnJ0J5%NJ5J0%%K0J5J0nj0NJ5K0NNnj0k0k5k0nK0K0K0%j5l0k5k5nnL5K5L5K0
7327A05%%j0j5k0k0l5l5j0J0NJ0K0J5K0K0J0J0N%nnnJ0Nj5k0k0NNJ5J5J0j0%Nn%l0k5l5l5
7325e5j5NNK5J0J0%nj0J5J0%J0N%nJ0J0J5J0nJ5K5nl0k5k0k0k0nK0J5%j0%j0K0K0K5%%j0j5
7322A5j5j5j0j0j5K0J5nnJ0J0NNj0j0k5nL0L0J5%%%%nj5j5j0J0K0J0l0k0j5j0NNK5L0J5J5
7319D5J0nk0j0n%J0NJ0j5k0k5l0k0%K0M5M5L5J5J5J0K0%j5l5k5j0%%%k5%%nnj5j5j5k0%K0
7316c0J0j0nn%J5L0K5L0K5K0j0l5l5j5j0j5j5nnNK0K0K0j0j0j0J0J0J5J0J0%n%%nnJ5J0j0
7313E0j0k0nJ0J0n%%n%nN%j0j0nJ5J0Nnl0J0J5Nj5l0nNJ0k0k0NNJ5J0L0L5J5J5Nj5l0l0j5
7310ej5%nJ5J5J0j0nn%NK5K5L0J5k0j5j0J0J0J0j5NNJ0J5J5j0nj5j5%%J5nj5j5j5j0%%%nk0
7307@%%%nnJ5%j0%%nN%NN%%k0NK5L0K5N%%J0j0l0l0n0l5j0K0J0J0Nk0%%J5J0%%j5j5%%J0L0
7304b0N0N5K0j0nnNNK5K5J0k5m5m5l0j0J5J5J5n%k0%nJ0k0j0j5NK5J0J0j5j0K0J5J0J0nn%
7301E0nJ0J5J5J5Nk0k0n%J0j0%j0j0j5j5N%j0j0nn%J0%J0j0%%J5K5Nj0j5J5K0J0j5k0nNN%
7298C0k5%%J5J0J5J5k0j5k0k0j0nJ0NNNJ0j0j0j0%K5K5M5L0J5NJ0%nk5nJ0J0J5j0k0J5NJ0
7295A30k0%J0J0j0k5%nj0J0%nj0n%Nk0nK5M0NnNL0J0J5k0m0n5m0nnNNNK5L0L5K0j0k5l0k0
7292E0k0nnJ0J0n%nl0k5J0L0M5L0nl0l0nJ0L5J0K0J0NNl5l0k5j0J0K5L0Nnl0NK5L0K5J0j5
7290A30k0k5nn%k5j5k0nJ0j5j5nj0%NNJ0NNNNj0l0k5NJ5L5K0NNNJ0j0j0J5J5j0k5%NL5Nj0
7287F0%%K0Nj0nn%NNJ0j0%NNJ0j0%j0nj5j5j5j0k0%j0j5j5j5J0L0L5K5j0n%J5J0j0nnnj0k5
7283a0l0NK5L5J5j0nk0k0j5k0j0j0K0K5NL0K0K0K5NJ5J0nk5%N%%n%%%n%%%j0j0N%j0j0%%n
7280C0j0%%j0j0N%j0%nJ5%nn%J0J5%k5%%J0NNNNN%%NJ0K5Nj5%K0K5j0nj0n%J0L0nj5j0%%%
7277H5Nn%%%%j0k0j5j0%j5j5NNJ5J0NJ0NNJ0nj5j5K0%j5j5%Nj5j0J0J0j5j5nJ5%%nJ5J0j0
7274A5%%%J0%%N%%%NNK0n%%N%J5%nj0J5J0NNj5j0k5nNN%%j0j0j5j5NNK0%nj0%%%%K0%j0j0
7270A5%Nj5J0K5L0J0j0j5k0k0k5j0j0nj0J0J0J0J0nn%NJ5L5M0M0K5Nj0nj5j5k0%J0J0J5J0
7268A30j5m0l5j0%%j0j0j5j0j0J5J5J0nn%j0K0J5j0l0l5%L0L0J5%N%%%k0%J0NJ0J0K5L0%k5
7265H0l0j0nnJ0%K0%%nJ5NL0K5Nj5m5j5%%NNk0j5j0j5j5%L0O0M0K0N%J5n%Nnj0l0k5l0n0m5
7262c0l0NL0K0K0J0J0j0k5%%%nk0k5k0j5J5L0K5Nj5J0J5J5K5N%%J0J5J5NJ0J5J0J0j5j5nn
7259I5j0k5j5%Nj0k0j5j0j0k0NnJ5J5j0k0nJ0L5J0J5nj0%J5K0nk0k5j5j5NNL0Nj0j5nnn%j0
7256c5j5J0K5L0L5J0j5k0%nnNNK5K5K0J5nj0j0J0K0K0J0J0j0l0k5NNj5k5l0NL5K5nj5j5j5
7253D5j5NNJ5K0Nj0j0j5j5NJ5j0j0nN%%n%j0%%n%NJ0K5K5J5J5J0J5%j5k0k5j0j5j0j0l0nK0
7250A0J5J5j0%nJ0J5nnj0J0NNJ0J0%%nK0%%%N%K0%%N%N%k0k0k0Nnj0k5l5j0NL5L5L0J0%%N
7247A00N%%%%j0nNk0k5m5l0%M0L5K0K5J0J0%j0l0j0nj0k0k0k0Nnnj0J5L0J0j5j5nnj0j0NN
7244b0J5J5J5J0J0J0nj0k5k0k0%K0L5K5k0k0k0%J5NJ0%nJ0J5N%NNJ5J0%nj0j0k0%%%NK0K0
7241H5NNNK0j5l5l5j0NK0J0%k0k5nj5J0J0J5%j5k0k0j5j5k0n%N%N%J0J5J5NJ0J0J5n%NNJ0
7238B5N%nnk5j5j0j0J5K5K5NJ5Nj5k0k0k5k5j5%K5K5L5J5nnJ0J0J0Nj5j0j5j0J5L0K0nnj0
7235E0k0k0nj0j0j5%nj5j0NK5K0K5J5J0K0K5NJ0NJ0j0l5m5m0%J5K0J5J5J0J0N%k5k5nnJ0K0
7232D5K0J0J0j5k0j0j0NNJ0nnnnJ0nn%%n%NJ0j0nnnJ0Nj5j0NJ0J0nj5NJ0Nn%j5j5%K0J0J0
7229C5J5J0Nj5k5j0J0K5K0J5J0j0j5J0J0J0j0j5k0k0j0j0%%K0K5J5K0NNj0l0k0k0nk5l0l0
7227f5j0K0L0L5J5K0J0NJ0%k0l5k0J0J0K5K0K5j0nl0J5K0n%j0J0Nj0j5J5J0%%nnNNj5j5j5
7224C0%%nNJ0J5nnnnk0l0j5%NnJ5M5N0J5j0l0j0NK5K0nNJ0J5nj5j5j0nj0J0J5J5%nnk5j5k0
7221C0J0J0K0J5K0nnJ0J0Nn%NNn%nl0%%nnl0j0N%j0j0j0nK0%j0n%%J5%j0nNK5NJ0Nj5l0l0
7218a5j5k0n%J5J5%%K0M0K0%k0j5n%j0%%%j0j0j0nNj0k5k5nK0M0J0%n%%K5K5L5J0%NnJ0K0
7215A00J5J5nnJ0%%k0k5n0l0k0K0J0J5%%Nj5nJ0J0nnj0N%N%j0j0NK0%NNL0M0K0n%j0j5N%J5
7211A20K0j5l0l5k0%K0J0J5n%NJ0K0J5%j5l0k5NL0K5Nnk0j5j0%%%%J5%n%j0l0j5J0Nj0k0k5
7208a0NJ0J0NNNJ0%J0J0J0J0nk0l0k5n%J5J5j0j5k5nJ5J0K5K0L0j0j5l0m0m5nJ5L0J0K0K0
7206B0L5J5NJ0j0j5j0j5j0nJ0J5K5Nnnnnn%nnn%k0N%%nnn%j5j0k0k0k5NL5L5J5j0NNk0j5j0
7203d0j0nn%j0%nnnK5K0J0NJ0J0K0J5J5j0nj0J5nnj0%%%%J0j0%Nk0j5k0%J0N%%K0K0K0%l0
7199A0l5j0NJ0J0K5j5N%K0J5Nk0j5j5j0j5j0j5K0J5nnn%J0J5J5j0J0Nnj0NK5J5%nn%%NNJ5
7196E5nj0K0%nN%K5K5J0J0nK0K0K5NNj5j0l0l0j5j5j0k0l0k5j0J5K0J5J0J5NN%K0K0%j5j5
7194H5J0J0J0j0l5m0k5j0k0k5k5J0L0J0nj0n%%%J0L0M5L0NJ0L0K5K0J5J5nk0k0j5k0%%j0j5
7191H5j0j5K5%j5k5l0l5nK0K0J5K5K0L0L5K0Nk5j0j0j5NNNj0j0j0nl0m5k5j0j0J0L0M5M5L5
7188A30J0j0j0%j5k5%Nj5l0k5j0j0k0j5%%J5J5J5J0%NJ0K0%NN%J5J0%j5k0k0l5k5j0J5%K5
7185@J5J0J5K0J0J5nk5k0k0k5k0k0j0NJ0J5J0NNNK0K5L0K0j5j5k5j0k0%%K0J5J5J0NNN%J5
7183I5J0J5%N%j5k0k5l0%K5J5K0j5j0j0nn%j5j0j0j5N%J0nj0j5j0j5k5n%K0L0L0%NJ0J0K5
7180F0K5K5K5Nk0j5j0nnj5k0%j0j0nj5j5nnJ0N%%nK0J5j5j0NNK5K0K0%k0l5k0j0j0J5J5J5
7177C0J5J5K0%%j5j5j0j0n%k0l5j5N%K0J5J5nl0l0j0J5L0K5L0K5K5K0%j0k5k5k5n%k5k0j0
7174d0j0k0j0NJ0NNj0j0nnnJ5%n%nJ0J0J5K0K5K0J0Nk0k5j0NJ5J0Nj0k5j5j0%nJ5K5M0M5M0
7171A10M5K0K0J5%j5k0j5j0j0k0j5j5j5j0J0J0nnnj0l0l5l0N%K5K5K5N%nNN%%%nN%J0n%%N
7168F5NnnNNJ5J0%k0j5N%j5l5n%%NJ0J0NJ0J0K0%N%J0NnnJ0J0nnnj0j5j0n%J0J0nj0l0%J0
7165D0J0J0Nj0nk0%J0J0%J0J0NJ5J5J5nj0j0j0nj0j0j0j0j0nj0Nn%j0j0%J0NN%nNK0NJ0J5
7162F5J0J0J0J0J5NJ0j0l0k5j0J0N%n%nN%nnJ0Nnnnj0%K0nn%NK0Nj0n%J5%n%%J0J0k0j0nn
7159F5nk5j5NNj0j5k0j0j5%nN%NNnnNK0j0nNJ0K0%j0J0k0%J0J0J0j0j0J0K5Nj0j0k0%J0J5
7156B0L0J0%j0J0K0J5%j0j0j0j0n%j0k5j0N%%j5k0J0%K0j5k0NJ0J0nk0k5k0j0nK0K0J0J0n
7153c5n%%NNj0j0J0NJ5J5J5J0NNNj5j0j0n%j5j0j0J0J5%j0%J0J0NNnnJ5J0Nj0j0%NJ0NN%j0
7150B0%%NJ0j5k0NL0J5K0NNJ5K0J5J5j5j0%nJ5%j5k0k0k0j5j0k5k5j5j5%nN%nnNN%NNJ0NN
7146b0NJ0%%J0J0J0N%%nJ5J0j0%%J0Nk0j5nnK5Nk5k5l0j0J0K0N%j0j5%K0K5K5L0K5J5nk0l5
7143D0k5j0J5J5Nj0j0j5nnJ0J0J5J0k0k0%L5M5J5NNNN%nJ0J0%j5%j0%J5J5J5%k5k5n%Nj0n
7140H5j0j5%%J0NJ0J0Nj5k5k5l5l5k5%J0NJ0J0nj0j0j0K0J0J0J0J0J0K5L0J0j0j5%%%nnnn
7138C0NNK0K5J5K0K0nj5k0j5j0%j5k0j5k0%J0K5NN%nN%j0j0j0J0nj0j0j5NNnnn%k5J0NJ0%
7135a5%N%n%NN%%%J0j0nj0J0L5J0j5l5j0nnk5j0K0K0K5K0j5j5NN%%j0N%j5j5nn%nj5J0L5M0
7131A5L0J5J5%j0j5k0%j5k0j5j0NJ0%%j0NJ0J5NJ0J5J5J5J0J5J5k5k0k0K0J5nk5l0j5%nnN
7129ej0j0j5k0k5k0j5NNJ0J5K0K5%%j0J5K0J5J5J5J0J0nnnnJ0J5J0J0nl0j5k0%J0J5L5J5n
7126G5j0j5nn%Nk0m0k5nNNNN%J0j0l0k0J0N0N0L5%k0m5k5NJ0J0%%nnnnJ0J5K0J5Nk0nNL0K5
7123H5J5J5J5%l0k5k0k0j0NK0NnnN%k5m0j5%NL0K5%nj0j0k0nJ5J5nj0J0J0J0Nn%%J0N%%j0
7120C0NnJ5N%%nnj0nj0J0%Nl5l5k0j0nNK0K0K0J5J0J5J0%K0J0J5NN%%%%N%NJ0l0k5k0nnnk0
7116Ek0k5nNNL0K5K0j0k5%J0J0nk0k0J5J0%j0j0NNJ0j5%Nj0%%%%Nnj0J0J0%j0k5j0J0J0Nn
7113c0j0%%K5K0K0j0nl5k5j0j0J5J5N%J0j0j0j0K0J5J5%n%J5J0%nnJ5J5nn%j0J5%%nj0J0J0
7110C5j5j5%%j0NK5K5L0J5k5k0k0%L0K5j0j0k5NK5K5J0%%nJ5J5%j5k5m0m0m0l0j0J0J0K5K5
7108@J0J5%k5k0k0nn%K5K0%j5NK5M5K5nk0k5%nnnJ0N%NN%J5J5K0K0J0j0l5l5l0l5j5%K5M5
7105C0N0K5J0J0nj0N%%Nj5k0nj0j0l0j0NNNj0j0J0NJ0j5m0l5k5j0J0J0NJ0j0j0j5%K0K0L0
7102a5L0L5J5n%nJ5NJ0K5%l0l0nnnnj5j0%%L5L5L5K0j0m5l0%K5K0%NJ0j0k0k5k0j5j0nJ5%
7099A5%nNNN%N%NN%NNNj5j0nJ5J0Nj5j5%%Nj0j0j0J5%%%J0%N%J0Nnj0%K5J5J0j0j0%Nn%%%
7095F0nnj0j5nnJ5M0M5N%%NNj5l0m5m0k5J0J5J5J5K0j0j0j5j5k0J5J0%m0k0K0J5J0NK5K0%
7092D0NJ0J0nj0J0Nn%l0l0k5%K0K0J0J5nn%n%j0%nJ5NK0J5K0K0J0Nnnn%nnnnj5Nj0nk0j5j0
7089A5J5J0J0J0J5%k5k5l0j5NL0L0L0J0NNnnj5j5j5j5j0nN%NNNJ0%%J0J5NNn%NK5J0j0nj0
7086H5j0nN%nnnj0K0%j5j0k0NNNk5nNJ0NJ0J5J5J0L0J5nnj0N%J0Nj0j5j0NJ0j0nnj0J5J5J0
7083A15%%J5K0%Nk5nnnj0%j5j5l0j0%%j0j0j5j5J5J5J0J0J0J0J5NJ0J0%j5J0J0Nj5k0k0j5
7080C5l5l0l0j5j5J5NK5K0K0K5J0J5nn%n%%j5J0j0nj0J5j0j0j0J0K0J5NNK0K0J0J5k0j5j0
7077F0k0j0j0k0k0J5K0J5%%%K0K0K0Nk5n0l5j5j0K0K5K0J5K0J5j5l5l5J0J5NNNNNJ0K0J5%
7075H5NnJ5J5J5j0nnnk0k0nJ0J5%j0l0nn%%%%nk5j0j0%NJ5M0M0K5nj0k0j5j0j0nnk0k5%NN
7072eJ0NNJ5J0J5nj0j0n%nnj0j0%%%K5NN%nK5Nk5k5j0nNNnL0L5J5nm0l0j5NN%Nnj0J0J0K0
7068B5K5J0J0%NJ0L5M0K0N%nnnk5l0l5j0j0J0J0NJ0j0J5Nj5m0m0j5J5K0K0K0%k0j5j5l5k5
7066d0j5K5M0L0L5K0%k0j5nnK0K5K0Nn%j0%%K0K5%k5n5m0j0nnn%J0J0NK5K0Nk0k0j0nNNj0
7063B5J0K5K5J0k0n%j0l0m0m0l0%K0L5M0J5K0J5nj0%nnl0j5K5K0L0%Nnk0l5l0j5%J0J0n%%
7060a5%J0%%nK5K0M0L5K0j0nj0J0J0Nk5l0k5k0j0nJ5J0J0%NK0K0J0L0J5k0nj0%%k0k5%%J0
7057H0J0nj0j5NJ0J0%nNNj0j0NJ5K5K0Nj5j0j0k5k0m0k5%NNJ0J0j0k5k0j0J5N0M5K5J0k5k5
7054E5m0%j0%j5j0J5L0K5J0J0J5Nj5m5m0k5j0n%NL0L0L5J0j0l5k5j5K0L0K5J5K0j5l0l0%J0
7051B0J0%n%%j0l5j0j0j0J0J5L0L0J0%j5k0k0nj0j5j5n%L0L0J5J5J0N%nnnj0j0%nNN%NK0K5
7048F5%k5k0k5k0NnJ5L5L5J5K0J5nl0k5k0%n%n%j0nnJ5J5J5L0L0J5j5l0l5k5l0j5j5k5J5L0
7046b5M0K0K0n%%NK0J5nk5l0l5%J0J5J0%nnnj0nJ0j5j0j0nJ5J0%j0j0n%J0L5K5K0nj0j5%%
7043C0j5j5j5k0J5J0NNNNK0N%J0J0J5N%%K0J0J0k0%%%j0%j0%j5l0l0%%J5K5L5J0%%J0j0nj0
7040G0J5J0NNJ0NJ0J0j0l0j5%J0nj5l5l5j0j0j0J5L5L0J5J5nk0k0k5nJ0nk0J0K5L0J5J0J0
7037I5J0k0j5k0k5j5j0J0J0NNJ0J5J0k5m0o0k5j0NNNJ0L0L0K5K0L5J0nk5l0j5J0NNj0k0%J5
7034A0J5NJ0K0K0Nj5k0k0k0k0j5NJ5%J5L0K0nj5j5N%nnN%j0j0j0nn%%j5%j0j0j5j0NL0L5J5
7031A0k0l0j5K0J5K0K0L0J0nk5j5J0J5J5%Nj5j5n%j5j5%j0N%NK5J0nk0k0J0M5N0K5%k0k0m0
7028C5k5k5j0j0n%J0NJ5J5Nj5J5J5J5nk0nJ5L0J5k0k5l0j5k0%%K5K5L5L5Nj5j5j5j5j5%J5
7026B5J5J5J0J0nj0j5j5%NNK0K0K5Nj5k0k0j5j5n%J0J5Nj5k5n%NJ5J5nnj0j5j5j5nnj0j0J5
7023d0J5L5J5j0k5l0l0k0k5NNnnJ0L5L0J5j5%L0M5N0L0%j5k0k0nnNNJ5K0K0Nj0j0j0j0%K0
7020A00J5j0j5j5%nnnk0j5l5j0NJ0L0L0M0K0j5j5j0nj0j0%%%nn%%%%%j0nj0n%%%K0J0nk0k0
7017ej5J0K5K0K5J0j5j5k5k0k0J0%J0%%j0J0NK0K0K0K5j0k5m5m5k0%J5K5K5K5NnJ5%%j0j0
7014B5%K0J5K0N%K0K5K0j0k0j5j0j5k0j0nl0k5j0NK5M0M5J0k0l5k5nL0M0M0K0j0k5k5j5%%
7011G5Nnj0j5j5k5k5l0j5NL0L5L5L5L5nl5k5l0n%j0nj0nn%N%NL5K5K5%j5%Nj0j0nj0n%%%n
7008B0%J0Nn%j0j0%K0J0J0j0nl0j0NK0K0j0j5j0nn%%%j0%%NNJ0J5J0J0J5nj0nnnk0k0NNk5
7005c0k0k0k0NJ0K5K5J5n%k5j0%L5L5K0j0k5%%Nn%j0nJ0J0J0J0n%l0l5nL0M5J0K0J5L0J0k0
7002I5k0k0k5j0j5%nNJ0J0J0Nj0nnJ0J0J0J0nnj5j0%J5%%nj0%j0N%nnj5J0J5J0j5NJ0J0%n
6999C5J0N%k0l0nJ0N%k0k0k0k0j5k0J0J0J0J5K0L0NK0J5J0J0K5K0%%j0j0j5l5m0l0j5%K0K0
6996b0N%K0K0L5K0%Nl5l0k0nK5K0J0Nn%nnJ5J5J0J5K5J0%Nj5j5l5l0k5l0NL5K5J0NN%%j5j0
6993D5nj0n%j5J0NNJ0J0J0j0k5k5j5%j5k0%K5M0M5J5j5k0j0nj0nnnn%nnj0M0L5L0J5J0j0%
6991I5k0j0j5N%J5j0j0j5nnj0J5J5J5nk5k5j0J5J5J5%j5j5J0J0J0nk0nK0K0n%n%K0J5j0j5
6988E0%%%%%j0%%%nnnK0Nj5j0j0NJ0NNJ0%nn%NNK5J0j5k0J5J0nk5j5%%Nj5j5j0J0J5J0k5k0
6984a5j0J5K0J5j0nJ0L0%%N%L0J0nn%n%K0N%%%j0j0J0NK5Nj5j0nnj0%n%j0j0k0%nn%%j0j0
6981A0j5NJ0J5J0n%%K0K5%j5l0J0K0J5J0k5k5nn%k0k0nnnk0j0j5j5NJ5J5%NJ0J0J5J0%NJ5
6978A5J5K5%J0NN%NNn%nJ5J0j0j0J0J5J5j5j0%%%k0nnn%nn%j5j0j5%%NJ0j5l0l5j5%K0K0K0
6975a0Nj5NJ0L0N%NN%%%N%J0J5%j0j0nNK0K0Nj0j0nj0J5K0j0j0j5j0j0J5J5J0J5J0K0Nl0l0
6972G0k0k0nN%j5%n%%nJ0J5nj5NJ0J0%nnJ0K5K0nl0n%%K0%J0j0%j0j0J0J5J0nN%l5l0m5%L0
6969eJ0%%K0K5L0J0N%%Nn%%%J0nnnNJ0Nj5j0J5J5j0k0j5%%J5J5L5L5Nj5k5k0l0k5j0NJ5J5
6966H5J0nj5l5l5j0%NNN%NNNNNn%n%%N%k0k0%K5N0L5%k5k0%%J5J5J0j5k0%NNnnnn%K0J5nn
6962G5k5l5l0k0J0K0M0M0L5K0K0J5J5nj0%%k5k5k0k5k0k5k0k0NNK5K5nnk0k5l5j5J0M0M0J0
6960D0%nj0j5k0k0NK5NNj5k0J0J0NN%%%K0Nj0j5k0j5k0j0J5K0K0J5J5j0nNNK5K5K5J0k0j5
6957G0j0j0j5j0nnJ0J0J5J0J0j5J0NJ5j5l0k5%%nnJ0J0%k0j0J0J5J5n%J0NK0%k0j5%%%%j0
6954B0j0K0J5K5%j0%%nk5k5j0j0j0j5J5L0K0K5%K0K0K5J5j0j0l0k5n%%k0m0l0j5J0J0J0J0
6951a5J0NNk0nnNJ0J5J0J5J0%%j0j0J0J0K0%m0l5k5k0J0J0J0NJ0J0J0J0J0%Nj5k5k0NL0L5
6948D0J5J5%%N%%L0K5M0J0k5m5l5l0nj0NNj0nnJ0%%J0N%nJ0J0%%j0j5NJ0j5j0%%%nnj0NNk0
6945ej5K0J5K5%nnj0J0J0J0j5NK0nj0j0nnj0%j0j5nK5K0nK5K5K0k0j5%J5J0j5j0%%K5J0k0
6942G5j5j0%%NJ0j0k0Nk0Nj0%%J0%NNNJ0Nk5k5%K0Nj0j5j5NK0K5%NNK0J5J5nk0k0j5j5j0J0
6939B5J0J0%j5j0n%K0J0J0nk5nnnJ5J5K0Nj0nJ0J5J5j5j0k5k0k5l0nnJ5J5K5K5K0Nnn%K0J5
6936H5J0J0j5k0m5k0nJ5J5j5k0J0J0j0nj0j5nj5%%k0j5n%nk5j5%K5L0K5N%%j0j0j5%K5K5J5
6933a5j0J0J0J5nj0j0J0J0%j5j5j5%K0L5J0j5m0j5NNNnj0j5J0J5K0J0k5l0k5l0%nj0J0K5L0
6931f5L0J5K0J0j5j0j0%j5j0%K5L0L0K0j5l5k0L0M5K5j5l0k0k0j5j5%K0L0L0J5J0nj0%%%j5
6928D5l0j5NJ0J0j0nj0j0N%%%%J0J5J0J0%Nj0nk5nn%k0j5%%J5K0J0J5%%Nk0l0k5j0J0J5%k5
6925f0k5J0K0M5M0M0K0NJ0j0k0l0n%N%%Nl0j5NN%k0J5J5J5J5nJ0NNNnj0j0J5n%%J5L0K5M5
6922A75K0NNnnk5n0m0j5j5j5j5j5%%j0%j5j0nnj0j0J5J5K5L0L5L5J0k5m0l5k5j0NJ0j0J0K5
6919A0K0K5K0Nj5j0j5J5j0j5j0j5k0nJ5J5J5K5K5M0K0NNn%m0l5m0l0%J5J0J0J0J0K0nk5k0
6917B0k0j5j0J0NNJ5J5J5%%K0J0l0j5j5j5k0j5%J0N%%%%J0J5NK5K5N%n%N%K0L5N%k5j5j5N
6914G0k0j5NK0K0J5j0j0nnj0j0j0j0j0%%J0NJ5K0%k0k0k0%j0k0k5nn%J0J0K5K0K0NNNNNNJ5
6911G0J0nnj0j0k5m0l0NJ5nk0k5%%NNL0K5K5NJ0J0J0J0j0k5k0k0j5j0nn%NJ5J0%j5k5%J0J5
6908c5K0%j0nnj0J5J0j0nk5k0j0nk0j5%nJ0N%K5M0J5l0k5j0%K0K5J0J0NNNL0K0J0%%Nj5l0
6905el0l0j0NK5L0L0J0nj5j5j5NNL0K5J5%j5j0j5nj0j0J0NNj5k0NNNNk0nJ5J0J5K0%NNK0K0
6902H0%j5j5j5l0m5l0NN0L0J5%%J5nk5k5%N%j5%J5K5K0J5J5J0N%nnj0%nJ0J0NN%%NJ0%%NN
6899A15%%j0l5m0k5j0j0nnNL0L0L0J5%nk5j5j5K0K5N%%nk0k0%Nj5j5j5NJ0J0J0J0N%J5J5J5
6896H5%j5m0l5j5N%J0N%k0nnnK0%%nn%%%%%K5J0J5J5J5J0N%%%k0k5%%%k0k0k5k0%J5L0M0N
6892C0nl0k5nK5K5K5K0K0Nj0k0k5l5l5k5J0K5K5K0%NNN%nj0%Nnj0J0J0%NJ0J0NNNNJ0J0J5
6889A05%k0j5m0j5j0J0NNJ5J5K5Nj5j5k5%J0J0%%%%j0%NNj0j5j0j0%NJ0J0j5k0l5j5nK5J0
6886b5%J5J5K5%%j5j0Nn%k0j5%K5L5K0N%nj0j0nnJ5J0J0NL0K5J0l0n5m5m5l0j5N%NJ0%K5K0
6883c0%N%K5K5NJ0J5J5k0k0l5j0NK5J0nnj0J0L5K5J0j5j5k5%J5J5K5J0NNJ0J0nk5l5k0j0J0
6881D0K0J5J0J0j0l5k0nNL0NNk0k5k5n%%%%NJ0J5M0K0Nj5j0l0l0l0nJ0L5J5%j5m0k5k5nj0
6878i0nj0%%L0K5M0J5J5j0%%%NNj5j0NM0M5L0k0l5k0NNJ0L0M0K0j5j5nnj5j5j0J0%%j5j5N
6875E5NJ5nJ0J5%nJ0J0J0nl0k5l5l0j0j0J0J0J0J0%j5k0k0j0J5K0K5K5K5J0Nj5k0J0%nnj5
6872B5k0NK5K5J0k0k0nj0k0J0j0j0j5nJ0J5nK0L0J5%%J0j5j5j5j0j0j0j0K0J0J0J0J5K0J0
6870G0N%nJ0j0j0j0j0L0j0j0%NJ5Nnj5NJ0%N%%%Nnk5m5m0j0J5J5J5NK5J5j5%%K5K0%NNL0J5
6866A30J5%%N%k0j5m0k0NJ0N%nj0j0%%J0%Nnj0%%%%%%J0k0nnNNj0nNNJ0j0%%j5j5k0j0nJ0
6863b0L5L0J0J5nk5k0k5J0L5J0J0j0l0j5J0NNnnK0K0n%J0J0%k0l0l0l0l0j5%%%J5L0K0J5N
6860@NK0K0nj0k5nK5K5K5K5K0L0j5l0m5m5nJ0J0J0J5J5nnj0nj5k0j5j0j0j0j5j5J0J0%nj0
6858f0J0L0N0N0L5%l5l0j0%%nnnnnJ5J0L0K5K5%K5K5L0Nj5k5j5%J0k0k0m0k0nJ5K5j0l0l0
6855B5k0%J0J5J5%k0NnnnJ5j5k0nJ5L0J0j0j0k0l5l0k5%K5K5N%%K0K5J5nj5j5k0j5%K0J0j0
6852b0NL0J0J0N%J0J0k5k0k0k0%NK5K5J0j0J0J5J5J5NNj5n0k5j0%%%nK0K0%%J0J0K0%k5k0
6849B5NJ0%k5k0J0K5K5L0J0nn%%j0j0nj0%nj5n%L0K0K0k0j5j0j5k0k0j0K0K5K0K0%j5j5k5
6846A5j0J0J0NNnnnk5%L5L5L5J5j0j0j5k5n%%%l5l0l0%L0N5O0L5J5j0j0k0k0nj0%k5k0j5j0
6843EJ0J0N%%J5J5%NN%%%%%J0nn%J0N0M5J5Nk0%nk0k0k5l0nnj0j0k0l0j0K0L0L5K5N%N%%K5
6840A30%j5l5l0n0m0l5l0k5J0%NNnnJ0J0J5J0j0j5J5J5n%J0K5N5M5L5j0k5j0NNn%NJ0nnj0
6837E0j0%Nj0j0%%j5j5j0J0J5nk0j5NJ0J0J0J5J0J0%%%K0J5L5J0Nj0k5k5k0k0NK5K5nnnnj0
6834E0j0j0%j5%%%k0l0j5J0J0K0K0J0j0NJ0K0K5j0nnnn%nn%NJ5L5K5K0%Nj5j0k5%j0j0k0k0
6831B5NNJ0J0nj0%K0L5%k5k0k0%J0%J0k0%n%%%nNJ0K5M5M5L0NNk5k5j0j5j0nj5m0n0k5%%J5
6828a5J5K5J0j0nn%%nNk0%L0K5L5J0k0k0k5nNJ5L0K5N%%nm0n0k5J0L5L5L0J5nj0nJ0J0j0n
6825I5m5o5n5k0J5M5N0L0K5L0%k0l0l5k0j5J0J0K0J5nk5k5k5j0N%%n%%nJ5J0J0J5NNJ5J5N
6823D0k0j5%nnj0j0nj0J0J5M0Nj5j0J0J0NJ0j0NNJ0J0j0j0l0j0nj0j0J5J5NNJ0NJ0%K0%k0
6820D0k5l0j5J0J0N%K5M0N0L0J0nk5j5%%k0k0k0%NJ0%%J0NJ5%nj0NK5%%%%N%N%N%nN%%j5j5
6816I0nnj0nj0nnnk5%%nn%NJ0J0n%NJ0J0%%n%NJ0J0j5j0j0j0j0%%j0j0j0j0J5nj5j0NK5K5
6813A5K5L0K5J0J0%%j0k5l5j5%J0Nj5nJ0NNNj0%nNJ0k0j0J0J0L0K5J5K0j5j5j5j0k0j5j0n
6810B5%K5K5L0J0j0k5k0j0j0k0NNJ0J0J0J5J5N%J5J0j0j0k5%J0NJ5j0nnnnnJ0nnnnnnj5NL5
6807G5M5L0J0k0m5l5k5J0J0n%j5J0NJ0%nnj0K0j0%j0NNJ0J5J0J5n%J5nj5l5j5j0n%%%NK0M5
6804I5K0j0j0k0%nnn%j5j5nJ5%%j0NNJ0NNNNj0J5NNk5m5l0j0K0J0J0NNNJ0J5J5J5J5j0j0n
6801G5n%N%nj0j5NK0M0K5K5J0j0k0j5nJ5j5j0j0j5%nj0j5j5j5%j0J5K0n%N%J5K0nk0J0L5J5
6798A20%nnJ0J0k5l0l0j0%%NJ0NN%k0m5m0j0L5L0J5J5K0J5K0j5j0%%NJ0nk0k0%K5K5J5J5J0
6795A30j5j0nj5j0%k5k0J0NJ0%%%%%K0J0J5%j5J5nJ0J0j0j0k5%k5k0j5NJ5J5nj0J0J0J0J0
6793G0k0k0%NK5J0k5k0l5%J5J0k5k5%J5L0N%nNJ0J0J5J5J5N%j0nl0m5k0%M0M5K5K5n%%nn%
6790I5%N%k5k0nnn%K5M0K5j5l5m0m5l0j5J5L5L0J0nk0J0J5J0J0k0j5%%j0%k0k0NK5j0j0%%
6787a5%%K0K0%k0l0j0J0M0J5J5n%%%K0J5Nj5j5j0k5l0%J5K0%NK5K5K0J5nj0j0j5j5m0k0j5
6784b0NJ5J5%nNNJ0J5J0J5NnJ5J0J5nnJ0Nk0j0j0NNj0%nj0NN%k5k0nj5j5m5k5j0J0M0N5N5
6781G0K5j5j5j0j5%K0K5K5nk5k0k5k0%J0Nj0n%Nj0J0%%NNJ0j0n%NNnnnJ0K5NJ0NNj0m5m0j0
6778b5J5Nj0l5j5NK5L0J0J0J0%nl0l0k0J0K5Nj5j5%K5M0Nj0j5j0NK0K0nj0J0J0K5%n%j5j0
6775C0%k0j5j0j0j0%%K0%J5J5%N%K0J5%J5NJ0J0%k5j5%N%j0l0k5j0J0%k0k0j0J0L0J0%%NJ0
6772A0J5J0J5J5nk5%%J0Nj0j0J0J0%nN%%%%N%N%%%NN%nnJ0J5k5k0n%K5%k5k5l5%K0nk0j5N
6769d0%nnJ0J0%N%%J5n%n%N%%J5L0L0Nl0k5j5k0%J5J5L5J5%l0l0k0%K0K0K5K5K5J0k5j5k0
6766D0j5j0J0Nj0j5J0Nj5j5j5NN%j0nnNNj0j0%%NK5K0J0%%%N%K0M0Nnnk5%%%j5j0nnNNJ5K0
6762F0K0K0NNl5l5j0nj0%k0NL0L5K0Nj0j0j5NJ0J5j0k5nnJ0NK0K0NNj5j5k0k5J0K5K5Nj5k0
6760F0k0%NNJ0J0J5%k5k0j0J5J0J5J0J5nnnnj5k0m5k0j0NM0K0%%%nj5J5M5M5J5K0%%k0j5k0
6757I5j0j5k0k0k0j5j5NL0J5NNL0K0%j5l5j5k0k0nK5K0J5K0nnk0k5k0k0%NNK5M5M5L0nk0k0
6754G5n%NJ0%%NNK0K0j5j5k5k0j0j5J5J0%%n%nnNN%%n%NN%j0nj0NJ0J0J0j0j0nnJ0Nj5N%n
6750D0J0Nnj0%%J5J0nk5j5j5%j5l0k5NK0L0Nj5j5nJ5K0K0K5K5J0NN%K5K0j0nJ5K0%%NJ0j0
6747A55m0n0n0l0j0j0j0nj0NNK0J0Nj5k0%K5L0M5K0J0nj5l0m0m0k0K0K5K5K0%%k0j5k0%NN
6745b5NN%J0J0J0J5J0nj0j0nJ5J5J0J5J0J0J0%j0nk5k5m5j5%Nj5k5k0J0NJ0L0M5M5J5nj0J0
6742G0j0%%l5k0k0%%J0j5j0j0l0n%%N%nl0k0k0%K5J0J5J5J0J0J0J5L0L5M0K5K5K0nn%Nj5j5
6739A05j5%k0j5NNNJ5J0%k5m5m5j5NK5K5N%%K5%%NNJ5j0NNJ5nj0j5NNNj5k5%NJ0j0nn%%nJ0
6736C5j0j0j0K0%k0k0J5J0NNj0j0j5j5N%%k0j0NJ5J0J0J0K0K5J0%j0%%Nj5j0nJ0%%%j0l0n
6733b0nK0K0K0K0nj0J0L5K0j0l0k5k5j0J0K5J0%j0J0%j0j5J0J5K0K5J0J5%Nk0l0k0nnj0j0
6730B5NJ0J0J0%j5l0%nNj5j5j5%NJ0nj0j5NJ0J0L5K0K5%Nn%J5nj0j0%K0K5Nnj0K0%k0l0NK0
6727H0J0J5k0k0k0k0k0%K0J0K0J5K5K0J0j0k0%J5nj0j0j0j5%K0%nnj0nn%nJ5%j0j0j0j0NN
6724C0nnj0J0J0J0J0J0J5K0K0nk0k0nJ5%Nj0l0nj0K5K0nj0%J5K0%j5k0%K0K5K0j0l5k0k0j5
6721B5%NL0L0J5k5k0l0nk5n%K0K0nj0j0l0l0%j0%%J5L5K5K5K0K5K0Nnk0l5l5J0N%Nj0j0j0
6719EL0M0J0j5j5J5J0NNj0nj5j0j0j5j0j5%k5k5k5k0j0K0M5L5K0j0j5k0l0j5%%N%K5K0K0L0
6716B5L0NJ0j5j5j5N%%j0j0j0J0K0nj5k0n%k5k0k0J0K0NJ5K5N5L0%k0k5%NJ0N%n%k0j5k0%
6713eNNj5j5%N%j5k5k0j5k0J5L0L0K5L0K0J5K0nk5j5%K5K5L0L0L0J0j5j5j5j5k5k0j0j5NN
6710E5N%J5J0%%j5j0k5k0%K0J5K0%nnj0j0n%%nnN%nj0j0J0K5%j5j5nj0J0%J0J0j0k5j5j0N
6707c0J0J5K0J0J0J5K0J5J5j0nj0NK5Nj0k5k0nJ0NK0nj0k0j0j0nj0k0k0nnNNNN%J5J5%j0j0
6704e%L5K0j5m0j5nN0L0J5k0j5k0l0j5J5K0j0N%J5%nnJ0Nj0nNJ0NNNNNNJ0NJ0J0N%N%J0J5
6701A20j0nj0j0%Nj5j0k5j5NJ0J0J0k5k0l0k5j0j0nn%%K0K0L5L0%%k0k5J0J0J5J5%%j0j5j0
6698Ej5L5L0K0K0nnnnNJ0J0J5j0j0j0j0J0J0J0Nj0n%%nn%%%nk0k0J5J0N%j0j5nnnnk0k0%N
6695a0N%%%nnJ0NJ0J0NNNNJ0J0j0j0nj0%%j5j5k5m0l5j0L0N0M0J5%K0J5J5nJ5K0Nl0l0l5k0
6692a0nnj0j5k0k0k0k0%%K0L5M0K5K0%J0J0NN%%%%nj0NNJ0J0%%j0J5J5%k0k5k5J0L5M0K0j0
6689A05k5k5k5k5nJ5J5J5N%J5J5NNj5k5l0nk0J0NNj5l5l0%K5L5J5J5%k0%%%NNNNk0j0J0%%
6686EnnNN%%J0J0%NJ0%N%J0J0J0J0J0nj5j0n%%%J5J5k0m0k5j0K0K5J5nj0%%%%j0%n%J5J5n
6683E0K0J0J5nn%NK5nn%NJ0nk0m5k5k5j0J0NJ0J0j0J0J0NNj5j0j5j5j5j5j0j5J5J5NJ0J5%
6680ek5nJ5L5K5K0J5%k0l5j5%N%nnn%k0J0NJ0J0j0%NNN%k0nnNJ0n%J0J0J5K0K5K5K0K5J5k0
6677A40l0l0k0k0k0j5j5j0NM0L0J5j5l5j5k0j0J5L5J5%k5j0K0J5J5NJ0%k0l0j5j5%NJ0K0%
6674B5J5J0J5J0J0J0j0k0n0l0j0L0J5%j0nj5NK5K0J5n%K0J5%k5%j0nnJ0K0J5J0Nj0l0l5l0
6672ek0l5j0NK5%%%NNL5L5L0nn%J0J0%%N%nnn%%%K5K0Nl0l5k0J5J0K0K0Nk0k0m0m5k0j0nJ5
6668d0J5K0L0J5K0K5J0J0J5%l5n5n5l0j5K0L5M5N0K0Nk0j5k0k0nnNJ5L5J0l5l5l0nj0k0%%
6666e0J0L5M0K5k0j0j5k0%%%NJ0K5L0J0%NJ5%k0m5l5j0J0J0%j0NNNNJ0Nn%%%NJ0%%%K0K5j0
6663G5nJ0L5J5nnNNJ5J5Nnk0k0NK5L5K0k0l0m0m0l0j5J5J5J5K0%k0j5j5nj0nj0j0j0j5NJ5
6660@J5K5%j0j5j0J0J0nn%%J0NNn%nn%K0K0%j0NJ0L0K5L0%%j0j5m5o5m0k0j5J0M0M0K0l0l0
6657a0%K5K0n%k0m0m0j5k0NN%K5L0M5L0J0J0Nj5j5j5%J5J0L0L5J0k0k5k5k5nnnn%N%K0J0J5
6654E0nnj0J5nl5m0k5NK5K5J0NL5N0N0J0k5j5k0m5m0l0j0%J0K5%k0j5NNn%nnN%L0j5j5%K0
6651a0J5%%j0K0NJ0%NNNK0K0Nj5k5j0NNk0n%k0j0j0j0nnnj0j5J0L0L0J0%J5K5L0NJ0j5j5J0
6648H0J0j0n%NJ5J0J0nj0K0J0Nj5n0k5k0NJ0j5k0j5Nj5j0j0j0J0J5J5n%%K0K0NJ0J5J5j5j5
6645D0j0l0m5m5l0NJ5J5J0NM5M0M5K5Nj0l0k5j0J0%n%n%%%J5%Nj0NJ5J5k0j5%%Nj0j0j0%%
6642@J5J0%%j5l5nL5L0J5l5m0nJ0J5K0J0J0J5%j5%J0J0J0J0J0J5J5nk5j5k5k0k5nL0K5J5n
6639F0J0N%nNL0J0j0j5j5NJ0nj5l0j0J0J0J0j0j0j0%J5K5K0J0J5J0J5j0j0k5k5j5j5j5j5j5
6637ek0%K5N%j5j0n%%%j0j5%K0J5J5NJ0K5J0J5J0%J0j5j0%%j0nj0j0nnnnk5nJ0J0j0n%%NJ0
6634eJ0J0L5L0K0K0nk0m0m0m0l5j0J0J0N%J5J5%%NJ5K0j0nj0j0k0nn%NK0K0J0J5K0J5J5n%
6631G5j0Nj0j0%NN%J0NK0J5Nj5nnN%%%nn%%nnj5%%%%j0%nnJ0j0nj0NJ0j0%N%%j5NN%%%K0k0
6627C0j5j5NK5K0nj5j0%%N%nK0%k0nj0%K0%%j0j0J0Nj0nnnj5J5K0J5nk0J0NNJ0nJ0%NJ0N%
6624F0%%%j0j0%n%nk0J0K5Nj0j0K0J5%Nj5j5nn%%NNK0K0L5L0nn%Nj5j5j5k0%%j5k0k5k0j0
6621a5j0k5k0n%L5L0K5K0NN%n%j0nj0l0l5k5l0%%L0K5J5J5nJ0J5k0j5NNNJ5J0J0%k0k5j0J5
6618b5K0K0J5K0j0j0k5k5NNJ5K0%NJ5J0N%J0J0n%J0J0J0%%l0l5j0NK5nnj0j0n%%nj5j5j0J0
6615a0K5K5L0K5K0nj5l0l5j5%J5J0%j5NJ0J0n%n%j0nj0%j0%j0j0J0Nnj0j0J0L5L0J5nk0k0
6612B0j5j5J5K0J0J5J0J5nk5m5m0l0%N0N0L0Nk5k5j0J0nnnJ5K0K5K5nl0l0nnj5j0%K0K5Nj0
6609B5j0j0J0J5K0%J0J0NNNJ0J5j0l0m0k5j0NNJ0J5K0J0L5J0j5j0nj0nn%j5j5k0j5K0K0L0
6606F0K5j0nj5J0J5nj5j0K0J5J0nk0k0j0J0K0%nj0j0l0m5l5j0J0K0Nj0n%L0L0K5K5K0J0nk5
6604E5nJ0J0%Nj5k0k0N%%%nJ0L0L5%k0k0n%%k0j5k0J0Nnj0k0%J0NJ5K0J5J5K0K0J0J5J5J5
6601A50nn%%J0J0NJ0J0J0l5l0k5l5k5k5k5k5%K0K0%%Nj0%j0J0K5L0%%j0J0nnk5k5nj0K0J5
6598B0K5Nnnj0J5J0NK0%%Nj0j0j5k0j0j5j0j0j5k0%K5%%%k0n%%Nnj0N%N%J5J0NNJ0NM0M5L0
6595A15NnnNj5k0k0j0j0%%nJ5J5J0%k5k0j5j0j5%%J5J5J0J5N%NNJ0J5%%J5J0Nj0%%n%j0J0
6592A00K0M5M0K5j0k5m5l0j5j5j5j0nj0J0J0J0J5j0k5j5j5j5k0j5j5%%K0nj5k0NK5J0J5J5
6589A5J0J0J5K0J5J0J0NNJ5K0Nm0m5k0NK0K0%j5l5j5NNj5j0J5J0%k0k0nJ0K5K0%j5nJ5J5%
6586F0j5Nj0j0%K0J5%Nk0nnJ0J0J0N%nk0nNK0K5j5nn%NNN%%%%J5k0j0j0nnj0nnj0nj0j0j5
6583b0k0J5K0K0J0j0%J0L0J0n%nnnnnn%%Nk0j0k0J0%K0K0nk0k0NJ5J5J5nj0NJ0J5%j5nnJ0
6580D0N%NnnJ0NNJ0J0J0N%NNn%k5k0l0n5m0%L0K5K0K0j0j5j5j5J5J5N%j0nJ0J5J5K5J5J5J0
6577I5K0NJ0%%l5l0l5l0j0nK0K0J5J0%%j0j0L0K5J0K0nnj0j0k5k0k0J5J0nl0l5j5j0K0K5J0
6574ENNJ0NJ0L0K5K5K0j0k5m0nJ0J5J0J5N%l5l0l5j0%M0N0L0J0j5l0l0m0l5j5J5M0J5K0%k0
6571D0j0n%j0%j5j5j0J0J5J5NNK0K5NNk0%%%J5nj0nj5j0%K0j0nn%%%J0J0J0j0nK5NJ0%%J0
6568I5J0%%nnJ0j0nnnnJ0J0Nl0l5nK0J5nj0%j0NN%j0j0NK0K0j5l0l5l0nJ0L0L0K0J5J5J5j0
6565H5j5N%nj5n%K0nnJ5J5J5n%nj0j5k0k0J0K0NNL0K0J5nk0k0k0l0j0nj0k0k5j5NNNJ5J5L5
6562C5J5%J0j0nNj0nn%nj0j0J0j0nnj5Nk0k5l0j5j0j0NNnj0%K0L5M0L0K5nl0j5NJ0J0J0j0
6559ej0nNJ0%k0nJ5J0J5N%%%J5K0J0%j0j0j0nnJ5nnj0nnnnnK5K0J5K0Nj5l0nJ5L5%j5k0J5
6556E5J5K0J0NJ5j0j0j5J0K5K0Nk5o0l0j5nJ5nJ5N%j0NJ5J0K0M0L0J0j5j5%%nk0l0nNN%%N
6553H5j0nk0j0j5%nN%J0j0j0j5NK5J0J0j5j0%nNJ0j0nnJ5J0J0j0j0nn%K0%nj0NJ0J5nk0k5
6550E%J0J5K0K0K0Nk0k0nj0%k5j0K5K0K0NJ0%nJ0NJ5n%Nj5k0j5j0j0nk0k0j0%K0K0n%NNNN
6547D0l0l0j5j5K5K0L5L0Nl0m0k5j5NL0K5J5J0NN%NN%NNnnNNK0%%NnK0J0nk0k0k0k0k5j0J5
6544A5J0k0j5j5j5%NK5K5L0L0K0%k0k5%%%k5l5j5K0L5L0J5%j5k0j0%%J0J0J5J5Nj5l0k5k0
6541ek0%nJ5L0K5J0NN%%nnnn%NnnJ5J0K0K0Nk0j0n%NK0%j5j0nnJ5M0J5K0%j0k0l5l5j5NL0
6538G0L5L0Nj5j0NJ0J0j5j0m0m5k5NK0K5NJ0%N%NNNnn%nj5l0j5j0j0j0NK5J5%%L0N0L0j0l5
6535I5n0k0%N%NK0K0K5NnnnJ5j0nk0j0J5J5K5j0l0l0j5%J0J0J0J0J5J5J5%j0j0%nJ0NK0nn
6532A15nj5j5j0l0k5m5k5K5L0L0nnNK0K0%N%nnJ5J0L5J0j0j0j5j0j5j5nJ0%%J0J5%l0l5l5
6530a5k5k0j0J0L0L5K0K5J0Nn%j0j0j0j0n%J0NJ0j0j5nJ5J5%j5j5Nnnnn%J0K5K5%NJ0K5K0
6527A15nj0nJ0J5%j5k5k0j0j0j5j5nk5k0nK0M0L5%%%%Nk5%nnn%k0k0nj0J5J5M0K0J0j5%K0
6524F5N%%%NJ0j0nj0j5J0J0%nl5m0l5j0j0j0N%J5L5K0K5J0%n%%N%%n%j5j0n%K0J5M0L5Nj5
6521I5k0k0k5k0k0J5K5N0K0%k0k0%%%n%Nnnj0J0NNj0k0k5k0%J5K5K0nk5l0NK5K0n%%%%J0N
6518D5j5nj0%j5j0j0nnNK0K0NJ0J5K5%k0k5k5k5%K0K0J5j5k0k0%J0K5L5J5%%J0NJ0J0%%j5
6515H0j0j0nj5j0Nk0k5k5j5K0J5k0l0j0NL0J5J0L0L0J5%k0J0K0j0k0k0NK5K0K0n%%K0J5K0
6512A40j0j0n%Nnk0j5Nj5l5m0%K0L0J5j0nj0nnnnj0j5j0%nl0l0%K0J5nN%K5NN%J5L0L0L0%
6509I0j5k0j5J0J0J5J0j0J5J5J0J0n%k5k5nNNNJ0j0l0j5j0NJ0j0%nj0Nj5%%NK5J5J5J5J5K0
6506A15J5k0k0j5j0nk0k5%j5j5J5J5L0nnnNNNN%%J0J0k0k0nk5j5j5j0j0%%K5K0K0K0J5nNk0
6503C0nN%j5j0J0%J0%K5K0NNN%%j0j5k5k5j0K5K0K5%l5nnK5K0J5J5NNN%K0K0K0K0J5J5j5l0
6500A80o0n0m5k0k0j5J5J5NNnk0k0k0j0J5K5L5J5%j0k0J0j0j0J5J0J0nnj0j5NK5K5nnj0n%
6497A5NNNNk0k5nnj0nNNJ0nk5nK0J5J0NNNNJ0nK0nnj0l5nk5k0J5J0J0%l0%%NNK0K0NNj0NK0
6494A5K0J5nj5k0j5j0j0J5J0N%j0J0NnJ5n%J0J0J5j0nJ5K0J5Nk0j0J0J5J0K0%NJ0J0K0J0j0
6491A60%nnk0k5j0%n%k0j0j0j0j0nj0nj0nK0J5nn%nJ0L0L0M5L0%%j5Nnk0j0j0%k0k0k5j5j0
6488A5j0J0K5L0J5%nk5l0j5J5J5K0%%%nnJ0J5J0nl0k5k5k0j0J5nnK0J5NNN%K5Nk0m0l0j5J0
6485d0J5j0NK5K5L0NJ0J0%J0j0j0j5%%Nj0j0N%j0n%%J0J0N%nJ0J0J0NNj5k0%nn%j0j0Nj0%
6482A5J0%k0k0%L0J0NnNJ0%%%K0J0j0NNj0j0l0l5k5l0k0nK0J5%Nj0J5J5J5K5K5%N%%nnj5j5
6479ej0j0nJ5M0L5K0%%j5j5j0J5J5Nk5l0j5K0L5L5%l0l0l0l0j5k0NM0M5K5%l0k0j0J0J0K0
6477C5K5K5L0J0k5n0n5l5j0J0J0J0J5NNnn%K5J5K0j0j0j5NNJ0k5k5k0j0j0j0j0K0M5M0L0K5
6474I0Nj0j5NN%j0j0%nJ0J0J0N%Nj0J0K0%k0k0K5K0J0j0k0k0j5j5j0J0J0J5J0%%nK5J5J0J0
6471A40j0j0nj0J0J0NJ0Nj5k5l5l0l5j0j5J0L0L0L0K5%l0l0nj0j5j5nK0K5L0N%%%%%K0J5K0
6468A30nk0m0l0n%%%k0j5j5J5J0j0j0nL5L0L0J0J5l0k5j5j0J0J5K0K0J0J0K0K0L0nj0k0k5
6466A15k5k0k0NJ0j5k0nj5%%n%j0j0%%K0K5NJ0J0NNN%%j0j0J0J5n%%%nnNNj0nN%j0j5N%J5
6462E5J5J5j5l0l0m0nn%J5K0K0K0%nJ0J0J5J5J0J0J5Nk0k5j5j5N%K0L5K5nk0k0%Nnn%NJ5K0
6459A20%NJ0J0nj0k0k5J0J0l0k5k0k5NNk5k5nj0K5%nj0K0J5Nj5J0%J0J0%%%J5J5J0j0nk5%
6457A5%K5J5nj0nnj0J0J0%%%%J0J0%nk5%J0J5K0nj0j0J5J0%k0NJ0%%%J5K0J5%%j5j0k0k0l0
6453B5k0J0L0J0J0nnnnk0k0j0J0K0J5j5k0j5J0NJ0j5j5J0J0K0nj0nnnJ0N%%j0J0L5L5K0Nn
6451A00nj5j5l5l5k0J0K0K0J0J5j5J0J5J0nj0j5k0j0j5J0J5K5L0L5M0J0j0l5l5l0j0j5j0%
6448A5N%Nj5j5%K5M0M0J5j0l0j5j5NJ5nj5j5%%%%J0J0J5K0J5J5NJ0J5j0j5j0j5k0nJ0K0K0
6445A20J0nl0k5k0k0J0L0J0J5NJ0%j5j5j0NJ0J0J0j0k5k5nj5%Nnk0k0%L0M0L5J0k5k0nJ0J0
6443G0NL0J5%j5j0j0j0%NnnNj5j0n%Nj5j0N%nj0nJ0NNnj0k5k0k0NK0K0K5K0K0J5NNnnnj0J0
6439G0N%%%J0%%j0n%k0k0k0l0l0%L5N5L0%j5nj0j0j5NN%%j0j0j5j0l0j0J5L0L5J0J5L5M0K5
6437A45%N%K5L0K0J5nj0nj5l5o5p0m5J5K5K5NJ0k0k0nnK0J5L0K5K0Nnk5k5k0j0j0j0J0K0J5
6434G5NNJ0J0nnk0j0l5j0n%J5J5J5J5n%nnJ0J5%J0k5k0l0l0k0J5L0L5K0j5j0j0j0nj0j5nn
6431a5K0J5Nk0m0k0J0K5K5K0J5J0K0nk5k0l0k5nJ0J5J5K5J5J5j0j5NK5J5L0J0nnnnnnj0nn
6428F5nj0j0j0Nn%nj5j5k0nn%%J0J0L0K5NNj0j0j5l0l5nK5K0J5%j0%j5NNN%%%%j0nJ5%j0j5
6425c0%J5K0nj5j0%%%%%nnJ5j0j5k5j5NK0M5N0K5nk5k0nK0J0j0j0j5J5J5K0J5J0K0nk0k5l0
6422A5J0%J5%j5k0j0j0j0nj0K0L0J0J0K0K5K5K0%j5l5l0NJ5J5N%n%j0j0NJ0NNK0%k0m0j5%
6419B5%j0j0%J0L0J0N%%%NNNJ5J0%NNNNJ0j5j5j5j0l0k5k0J0J0J0n%NNNJ0k0k0k5l0%K0J5
6416a0K0n%l0%n%j0j0%nNK5%J0%%nnj5k0k5k0j0J0NNK0L5L5J5J5J0%N%%nnNNJ0J0%j0j5NJ0
6413E0J0%N%nNN%Nnj0j0J0J0J0j5j5NL0K0K0k0k0k5k0J0J0N%j5j5j0j0j0%J0j5k0k0%J5L0
6410EJ5J0j5%J0K0J5j0l5m0l5j0L0J0NJ0J0L5L0K5J0j0j0%nN%%j5j0J5J0J0nk5n%J0NnJ0N
6407G5j5j5NK0j0j0j0NJ0n%%nnj0%%J0J0j0j0j5%NN%%n%j5k0J0NK5J0j5j5k5%J5L5K0j0nJ5
6404E0J0n%J5K0%N%%k0j5J0L0Nj5l0l0nK0J5J5nj0j0l5m0n0l0NK5K5K5L0L0L5J5j5k0%%nn
6401D0J5J5%NNNnnJ0J5%N%%%j0j0%L0L0j5m0n5k0%NK0K0J0Nj0l5j5k5NNJ5L0J5j0j0j0%%%
6398C0%j0j0nJ0K0K0L5M0K0K5j0l0l0l5l0k5k5k0%%K0K5K5L5K0K0NJ0J5J0nk5k5l0j0j0%K5
6396G5K0J5nj0j0j0NNj0j5j0j0K0K0K0J5Nk0k5k5j0J0%l0k5%J0J5NNJ0J0J0J0K0K5J5nk0m5
6393F0n5n0l0j0J0L5J5K0M5M0J5j5k0k0%nj5j5J0J5%k0l0nJ0J5L0J0J0J5J5K0J5J5nk0k0j5
6390G0N%j5l5k5nL0L0nnJ0J5%k0NNJ5nj5NNN%nJ5J5j0nk5k5j0J0J0J0K0J5J0Nnj0j5k0%K0
6387G0L5K0nnnnnnj0j5j0j0%K5K0K5nj0nnk0j0j0J5NJ5J5J0j0nk5k5k0j5j0k0j0NJ5L5L0L5
6384I5Nk5m0k0%nj0j0j5J0L0K5J5nj0J0J0J0NJ0J0j5l0j0Nj5m0m0j5K5L0L0J5nj5j0nnnJ5
6382ENNJ0j0%J5K0J5j0j5%NJ0J0%%j5J0K5K5Nl0n5%K5N0J5%nj0l5m0l5j5j5j5%K0J0J5J0J0
6379A5%J0NL0J0nj5%NNj0%k0j0j5%K0J5nnj0j0l0k5j5NK5K0J5J0%J0J5K0J5j0n%nnk5j0%%
6376A5K0K0NJ0j0NL0J0J0j0k0l5l5j5n%nn%K0J0J0%j0l0k5%nn%k5k0k5%K0M5N5N0K5L0J0n
6373A10%K0K0j0k5k5k0%J5J5n%%n%k0j5k0nj0j5j0k0%J0L0K0Nj5NnnnJ0NJ0j0j5j0J5n%j0
6370Ej0%K0%%J0J5J0NNNNN%j5l0k5k0nJ5L5K0K5NN%k5k0n%Nj5j0nn%%J0J0%%NJ0K5L0L5K0
6367A50J5%k5m0l0l0j5k0j0K0K0j0k0k0j0K0L0L5M5K5j0j0n%%%j0j0j0nN%%%%%k0%J5J5J0
6364I5nN%L0K5L5K0%k0k0k5%j0nnk5l0k5j0j5J0K5K5J5J5J0NJ0j0j0j0j5%j0j0nk5m0k0j0
6361c5NJ5J5Nj0nnJ0Nj0j0NJ0J0j5nn%K0J0j0NNK0J5Nk0NJ0NJ0NN%NJ5nj0nn%n%%n%n%nn%
6358D0%%%%J5nnnJ0J0Nj0k0nK0J5nj0j0J0N%nj0N%%%j0j0NNJ5J5J0j0nK0NJ0j5j5k5m5k5l5
6355f5j0j5j0NJ0NJ0J0J0nk0NJ5K0J0nNJ0j0n%J5%n%%%Nj0J0j0nN%K5Nnnj0J0J0J0NNj0J0
6352B5J0J0%Nj0j0%L0M0K0j0l5j5%%k0k0k5%nNJ0%%k5nJ5J5J0j0j5j5k0k0nK0J5J0K0J0K0
6349B5K0K5%N%n%j0j0NNj0j0j5j0j5j5nnNK5K5L0J5J5K5K0N%j0j5J5J5j5j5k0j0j0nj0j0j5
6346C5k0J0N%%k5%J0J0J0j0j0J0%%%%%%N%j0NJ5%m0l5j5J0J0J5J5J5%n%%J5%j0nnJ0j0k0j0
6343b5nj0J0nJ0K5K5L5L5J0j5j0j0J5J0%%j0nNK0NN%%J5J0k0m5m5k5N%NJ0%%%%k0%nJ5J5n
6340B5%nnJ0%%%nN%%Nnj0J5J5j0nk5%J0J5%Nnn%N%%nj0J0J0nnNNnnj0J0K5J0k0j5j5NNNJ0
6336C5J5j0j5j0J5J0J0K0%N%n%%%j0%nnj0j0nj0j0j0k0%J0%J5J5%NNK5K0K5J0N%nK5L0K0N
6333A85k5k0j5Nn%nnk5k0j0N%l5l5%K5K5K5%j5NJ5L0L5K0J5nk0k5l0l5l0j5NNJ0J0%nnn%%
6330C0nj0%NNk0k5n%K0L0K5M0K0Nk0l5n0m0k5j0K5L5L5K0j0j0%nJ5J0J0j5j5%%%NNJ0j0j0
6327C0J5J5j0j0j0J0J5j0k0k0j5j0%K0L5J5k0l5k5k5%J5J5K0k0j5j0n%L0L5L0K0K5J0nk0l0
6325D0j5k0j0j0NNK0nnj0j0j0%%J0j0j5%K0K5J0J5J0L0K5J0l0k5k5NJ0J0J0L0L0L5J5nl5l0
6322A00j5%K0Nk0k0j5N%Nn%j0nj5j5j0J0K5J5k0k0j0NNJ0J0J5nnk5J0J5J5j5j5k0k5J5J0L0
6319C5L0NN%nj0J0J5j0k5k5l5j0j0j0J0M0L5J5%k0j5NK0L0K5%%nNNNNJ5J5nl0k5nJ0J0Nj5
6316I5l5j5j0j0k5nj0J0J0J0%NnJ5nJ5j0n%N%%j0nnJ5NNnn%%J5L5L5J5Nj0%nk0k5m5k0%nJ0
6313A0NJ0NK0K0J5j0j5j0j0%k0j5j0nJ5M0L5K0nk5m5m5k0J0NN%NnnK5N0M5%l0n0l0j5%Nn%
6310c0J0J5%j0j0NJ5K0L5K0%k0nJ0J5K0K5K5Nk0k0%K0%n%%nj0j0nJ5J5%nj5k0k0%L5L0J0k5
6307A10k5NNN%J0NNnk0k0k5%%NL0L0J0j0j0j0j0nnnK5K5K5%k5k5k0%j5k5%nJ0J0NNJ5nj0j0
6304E0j5j5NJ0J0J0j0j0nJ0K0j5m0l5k5%L5L5N0J5j0j0k0j5l0nNL0NNNJ0J0J5J0%j0j0j0j5
6301D0j0nk0%J0L0L0L0nk5k0n%Nk0k0k0nL0K5J5%j5j5n%%NNN%K5J0J0J0nNNNj5NJ0nnj0j0
6298G5j0j0nnj5j5J0J0NJ0NNJ0NJ5J5%nK0K0n%j5Nnk5j5%%j5l0n%%nj0nnl5j0j5j5J0J0K5
6295b5K5N5L0J0j5nnk0j5k0%K0K0J5J5j0nJ5%NN%nJ0NJ0Nnl0l5j5NK0%nk0j5n%j0%k0%J0J0
6292EJ0J5%j0j5k0J0K5M0K0j5m0k0%%Nj5j5nnJ0J0J0J0J0J0J0J0J0J5Nj0NJ0K0%k0j5J0J5
6289I5%k0nnJ0j5j0j0k5nn%K5K0%NnJ0J5K0J0J0k0k0k0nN%K0K5Nk0%j0nj0m0l5m5m5j0K0L5
6286f0L0K5K0J5%j5j0L0N0L0NNNj5m0j5j5%%J5J5nj0j0j0j0j0NK5J0j0j0NNk0l5l5%K0K5K0
6284B5K5K0Nj0k5k0k5nJ0J0NNK0nj5j5l0nJ5J5L0J5J5J0J0J0K5K0K5%k0k0nl5l0k5j0l0k5
6281d0l0nNL0M5L0J5J0J0nnnn%%K5K5k5k0k5nJ5J0J5J0K0%nnj0j5J5J0J0J0j0nnj0J0J0J0
6278A05j0k0k5k5j0%nnnNK5J0J0n%J0Nk0k0j5j5j0J0M0M0K0NNNJ0k0j5j0nK0%j5j5NJ0K5J5
6275A10nk0j5j5j5j5k0%%K0J5%NJ5J5nj0j0j0K0J0k0k5k0k0%%J5J5K0j0k0k0j0n%nJ0J0K0
6273EK0K5K0J0J0k5k5j5k0J5J0J0%%%k0k0j0j0j0j0J5J0J0J0NNJ5J5NNj0j0k0k5%L5L5J5K5
6270A00NnnJ0J0M5J5K0k0l5l0k0j5m0m0j5j0J5K0nnNNJ5J0J0%J0J0N%J0J0L0L5j5j5j5j0%
6267I5l5l5m0j5J5K0J0%%K0K5%NNNNj0k0j0J0J0J0k5j0J5%%nnj5j0j0J5nj0k0%J5n%nJ5J0
6264A5K5K0M5K5%J0n%j5k0j0J0J0j0k5k5j5j0nnJ0j0J0J0Nj0k5j0J0K5NNj0j0NNJ0J0%%J0
6261F0J0J5J5N%k5nL0K5%j0j5%J5%j0j0n%nnj0nj0NK0M5K0j0k0k0k0k0k0NNJ0J0NNj5j5k0
6258C0NNj0j0j5%J5J0J0J0nJ5J5K0NNJ5J5nk5j0%Nj5k5l0NK0K0K0K0%nnj0j5j5k0n%%nn%n
6255B5%%%j0j0K0%j0j0l5j5j0J5K0NJ0j5j0k0j5NK5K5K0N%J0%Nnn%J5J0N%k5l5l0k0NL0L0
6252EK0J5%%j0nnnJ0J0NJ0j0nnnk0k5J0L5K5nnl0j5k0%J5L5L5K5J0%N%%j5j5j0j0l5m0j0K0
6249a5K0%j5j5j0j5j0j0j5j0%J0J0J5L0NNNNNJ5J5K0J5J0%j0J0J5j0n%NJ0%%%%J0j0%Nk0k0
6246E0k0j5k0k0j5k0j0n%nK0J5L0L5J0nk0k0j0nk0%K0J5K0j0J5J5J0J0J5J5%k0nj0K0J5nj0
6244F0NNJ0n%nn%j5l5k5k5%Nj0n%J5K5Nnnj0j0J0N%nn%K0K0K5%K0J5K0J5Nk0k0k5%nk0j5j0
6241@NL5L5J0J5j5j5m0m0k0%%NnNK0J5K0%j5j5j5K0M0L5L0nnnj0k5l0l5nj0N%nnj5j5N%J5
6238c5J5J5%nk5m0j0K5K0K0K5J5J5j0nNJ0J5nn%NK5K0J5Nk0j5j5nnnnj5k0k0j5NJ0J0J0J0
6235A5J0K0M0K0j5l0l5k0k0%j0%%%NnnNJ0J0J0n%J5J5J0J0N%NJ0NN%%l0k5m0k0n%%%NNj0J5
6231b5NNnJ5M5M5K0K5K0J5J0%j5j5j0j0%%k0j5j5J0J0j0k0k0j0j0nnnnj0j0j5k0J5J0Nj0n
6229c5%J0K0L5J0j0m0k5j0J5J5K0K5K5Nj5m5m5m0k0J0%%%%%%NNK5N0O0L5K0%n%J0NJ0nj5k0
6226H5nJ5%%k0j5k0k0l5j0J5K0J5nl5m0nL5K0K0J0NJ5J0J5J5K0nj5j5nn%%%%J0K5K5J0j5m0
6223G5l5J0L5L5J0k0j5k0NK5J0J0nnNJ0K0j0%nj5k5m5l5k5nJ0J0J5K0%%j5%j0%j0J0J0NJ0
6220D0J0N%n%J0J0%Nn%K5K0N%%%j5l5m0nJ5L5J5%j0j0j0j5NNJ5J5J0J5nk0k5%K5K5J0J0j5
6217A15l0l5l5k0%j0nj0j0J0J5K0K5K5N%n%%nj0j0NL5L0J0j0j5j5j0j0%%j5j0j0J5K5Nj0l5
6214A5m0l5j5k0%j0J0J0J5K0K0J5J0J5J0NK5K0L5J5NNnj0j5m0l5k0J0L0L5J5Nj5%nj5l5l0
6212@l0j0j5j0nj5J0J5K5K0J0k0k0k0J0L0M0L5L0K5J0%j0j0l0k0k0%J5L0L5J5n%nJ0nk5k5
6209F5j5NJ0J0j5j0J0NNNj5%NNj5NK0K0J5J5j0nk0k5NJ0nn%%nNnNnj0j0nN%j0J0K5K0j0l5
6206E0k5j0J5nJ0J5J0j5j5j0k0k0nJ0J5J5%%NNnnj0j0N%J5J0Nl0k5%J0J5J0N%k5nJ0NNl0J0
6203a5K0nNN%%j0j0NK0NNj5NJ0NJ0nNj0NK5J0Nj5l5J5J0j0j0j5J0J5J5N%J0Nj0nk0j5l0k0
6200b5%nJ5K0J5J0J0NK5J5K0%k0j0n%N%l0j5J0J0K5Nj0l5k0%NJ0J0J0j5j0j5K0M0J5J0%K5
6197A20K0Nj0j0j0NNnj5k0j5%K0K0%nl0%NK0K0J0j5k0j5j0m0l0l0j5K0K0K5K0K0L0J0%%j5
6194H5j5j0J5J0j0j5k0j0j0nJ5L0K5%%k5k0k5nJ5L0J5J0j0nj0J5J0J5J0k0k5m5l0j5NK0J0
6192Ej0k0j0nJ0%N%nJ0J0j5J0K0K5J5J5NJ0j5j0%%k0%nnj0j5%K0nn%nNj0j0j0nJ5M0L0K5N
6189H5j0j0J0NJ5nj5j5k0%J5J5%%k0k0j5%L0L0J5nnJ5Nk5l5j0J0J5j5j5nnJ0Nnl0j0J0L0L5
6186F0K5K0N%j5j5k0k5j0NK0K0N%j5k0k0k5%K0NNj0nk5%NK5J5J5K0K0%K5K0K5n%j0j0j5j5
6183A00N%%j0J0NJ0J5j0j0k5nj5n0k0k0k0k0k5J0K5J0L0J0n%j0j0NK5K0J5nk5j5%NK5J5J5
6180E5j5j0k0j5n%j0j0k0nNJ0J0NJ5J5NNk0J0%NNJ0Nj5j0nL0L0Nj0J0J0J5%m0l5m0k5nJ0L5
6177a0L5L0L0K0j5k0nJ5M0K5J0N%j0k5k0j5l0k5k5k0k0k5j0NK0K0K5K5%nNNJ0L0K0K0Nj0N
6175A15NNNk5%%K5J0j0j5NNNnnK0%nnj0j5J5K0%%nnN%%nNNj5j0j5j5N%J0J0J0j0nnj5j5k0
6171E0k0k5nJ0L0J5nj0l0k5k0J0J0J0J0%N%Nj0nnK0K0%Nj5nnJ5J0J0j0%nnnj0J0J5Nj5j0j5
6168E%NN%J0j0nNJ0nnnJ5Nj5j0J0NNNNJ0J0K0%J0J0NN%J5M0J0Nj5k5k0j0j0k5k0k0j5%k0k5
6165c0J0n%j5j5j5J0K0J5K5K0nj0K0J5K0j0l5l0j0j5%nNJ0NJ0NN%L5M5L0J0j5%nj0j0%J5J5
6162A05J5j0l0n%%%n%%nNK5L5M5K5nk0j5j5k0l0j0%%K0J5J0j5j0nk5j5k5k5nj0NNJ0J0K5K0
6159G0NJ0%%j5k0J0K5K0nm0l5l0l0nJ0K5J0j0J0L0K5%%Nj0j5%%nj0j5J0NJ5k5%n%K0%K5N%
6156F0J0J0J5J0nj0n%j5j0%%J0NJ0K5NNJ5J0K0j5l0k0j5j0j0j0%Nj0nk5n%J0J5J5%%nk5l0
6153ek0J0J5N%J0K5L0L0J0j0l0l5k0J5K0%l0k5j0j5%%%%J5nNJ0J0NNJ0NNK0nJ0%J0J0J0J0
6151A00nk0nnnK0nJ0%j5nnj0J0J5J0Nk5l0j0J5K0J0Nj5j0%%%Nj5j0%K0L0J0j5k0j5J0K0nN
6148G0J0n%j5J0NJ0j5%NNK0nnj0J5J0%j0j0j0%J5J5J5j0k5k5J0J5nJ5j0nnj5%j5k0%%j5k0
6145a0j5J0K0K0J0J5n%n%j0k0n%j5j5J0J0Nj0j0j0NK0K0J0j0nJ5J0N%j0nj5j0k5j5k0J0J0
6142d0J5J0nn%K0K0J0nk0j5m0k0%K5K0K5L0L5K5L5K5K5L0J0Nj0m0l5k0nnl5k0%J5J5J0J5K0
6139A20Nj0j5k0%NJ0%k0%%J0J0j5j5N%Nnk5nJ0NNJ0j0l0l0j0nK0K0K5nnL0K5K5j0l5j5J5L0
6136A05J0j5j0j0n%j0l0j0j0nnj5NK5K5K5NnNJ5J0j0l0l0j5J0J0%%j0j0%%%%j5j0J5L0J5J5
6133F5nnnJ5J0J5J0J5NNj0N%%n%%j0J5J0j0j5%%%%J0j0j5j5n%j0j5j5j5m0k0j0J0L0L0L5J5
6130F5k0k0j5J0%K0J0J0J5nj5j5j5NK5K5K5%j0j5j0j0j0j0l0l5j5%K5L0Nj5k5nNK5K5L0J0
6128G0J0%k0%nJ5%nn%j0k5j5NNK0%nnnNJ0J0j0nJ5J5NNJ0j0j5j0k5l0j5%K5K5J5nnnj5l5j0
6125c0j5K0J5K0j5j5j5N%%%Nj0j5j0J0K0NJ5K0K0Nj0k0k0j0%J5J5n%NJ0J0L5K5J0k0k5j0J0
6122E0j5l5l0k5k0j5nJ0L5L5L5L0J0%j5j5k0j5J5J5J5j0nj5n%k5k0k5nj0j5J0K5K0K0%NK0
6119EK5L0%l5m0k5j0%nNNj0j5%n%%NN%%J0N%nJ5J5J0j5k0%K0J5%%j0j0J0j0j5J0K5L5K5K5
6116G0K5K5J0k5j0k5m5m0k0J0K5K5%%k0j5j5j5j0K0J0J0J5J0K5J0J0J5nnnj0J0nj0nj0j5%
6113A5%%%j0j0NNJ0K5M5K5nj0j5j5%%k5k5j0%K0k0nnnn%%%NNJ0J5J5Nj5j0nN%%%j0nj0J5J0
6110A5J0n%J0J0K0L5M0K5Nnk0k0m0m0j0nK5K5J0J5NJ0%%%NNNk5l0nj5n%l0k5k0j0K0K0J0N
6107B0j0nNJ0%%K0K0Nj5l5%Nj5j5j5j0nk0k5j0k0J0NK5K0J5J0J5K0J0J5J5J5J5J5j5j0%nJ0
6104G0J0nn%NJ5J5j0j5n%K0J0J0J0%%j0j5j5j0j5j0j5j0j5k0NJ0j0j0j0%J0J0nnJ0J0%Nn%
6102E%NK0J5j5nk0j0%%k0k0%%L0L0J5K0L0J5J0k0j5k0j0j0nJ0J5K0J0nl5k5l0k0n%L5L5M5
6099G5M0K5Nnl0j0j5J0J0%k5l0k5l0k5k0k0%J5J5J0NL5M0M0Nk0k5j0j0j0%%J0Nj5j5%%J0K5
6096D0K0J5%%nJ0J5J0K5%%%%%k0k5m0k0%%J0J0nj0J5J0%NnnNNK0K0j0nl0j0J5K5L0J0k0k0
6093H5j0nj5j5j0j5j0j0%K0J5J5Nj0k0NK5L0J5J0j5j5k5k5k0k0%%j0nK0K0L0K5K0K5n%j0n
6090I0k0k5j0nJ0J0%j0j5j5k5k5%%J5K0J5J5NNK0K0%Nnnnl5m5l0J0NJ5J0J5J5J5K5J0J0%%
6087H5nj0j0j0%NNJ0%%NNNNnj0nnk0k0N%n%j5j5j0j0%n%%K0K5J0J5NNnnj0j5%j0j0nj0n%%
6084b5NNj0n%%j0%%J0j0%j0j0J0L0K0J5j0j0J0NJ5N%NnK0J0J0nk5%nN%%Nnnnn%Nn%%%nn%n
6080A0N%%j5N%nn%K5Nj0j0J0K5%j0nJ5J0J0J5Nj0l5j0nnj0k0j0j5j0J0J0J5nnJ0J0K5NNNJ0
6077D5J0NJ0J0J0nk0m0l5l5j5j0j5j0J5L0L5K0K5J0NK0%Nk0j0nnnJ0J0nj0nJ5K0N%j5k0nK0
6074D5J5j0%J0%%%NNNj5J0NJ0J0%j5%%%%n%n%J5%nnk5%NJ0Nk0l0j5%%k0k5%%K5N%j5NL0L0
6071D0K0J5J5J5j0nJ5J5K0J0k0k5m5m0k0k5l0k5k5n%nnj0NK5K5J5J0%K0NNNNN%J0%J0J5%%
6068C0j0NJ0J5NJ0j0j0n%J0NJ0J0L0J5%k0k5nj0j5nJ5NNj5k0%nk0k0k5k5%nJ5J0L0J0J0J0
6065A5J5L0K0%nk5k0%J0J0j0j0nj0%%j0j0k5j0J0L0K5%j5j5%nnj0nj0%%j5j0J0M5N0K0j5k0
6062B5%K0J5k0j5j5NK0L5K5K5k0k5n%nk0k0%J5J0%K0J5J5J5Nnj5l0k5k0Nj5k0j5k0%j0j0J0
6060e0L0L5J5j5l0nJ5K0J5K5NNN%%k0k0nnJ0J5N%j0j0J0NJ0J0j0j5j0j5NNJ5M0K5J0j0l0j5
6057F0k0j0J0K0J5J0%j0nk5k0NK0%k5l0k5j0J0K0K0J0J0k0k0j0j0NN%k0%NK0M0K5J0Nk0k0
6054B5l0%J0%%j0j5j0j0J5J5K5K0J5J0nnj0nk0j5N%J0K5L0NN%J0J0%%nnk0k0l0l0j5NNL0K0
6051C5K5K5K0%%j0j0nj0nnj0nJ5J5K0%j0l5j0nNJ0K0K0nj0j5nNJ0k0k0j5%%%k0j0j0J0J0K0
6048A5NNN%l0l0l0N%K5K0K0j5l0k0%n%j5j5nnJ5J0K0M0K0K0J5K0J5j5k0j5k5k5j0K0J0J0%
6045E%J0J0NJ0j0nnnj0nnnj0J5J0j0NNK0%l0nJ5K5K0j0%%j0J0NNK0N%nk0j0J0J0j0j0j0NN
6042D0Nnk5j0j0J0N%N%%nnJ0J0%%N%%J5N%k5l0k5nNNJ0J0J5J5J0J5j5j0j0J0NJ0J0NN%J5J0
6039H5%%k0k5%nj0j0k0J0%k0NK5M0M0K5K0%j5k0l5l5j5%%j5l5m0k0NJ0j0nJ5K5L0NnJ5L0K5
6036E0L0L5k0m5l5l0nJ5K0K0nnnj0%nK0J5K0K5J0k0l0j0N%j5k0k0%J0J0j0j5j0%NNN%n%nn
6033c0NJ0j0j0J0L5K5K5%k0k5k0j0J0L0K5K0K0j5j5k0k5l5l0k0NJ0NJ5J5K5K0%NNNk0m5k5
6030e0NK0K5K5M5K5K0N%j0j0%%J0J0%J0%%j0nk5k0m0j0j0j0N%NNJ5J5n%%n%Nk5k0J0J0J5%
6027C0k0k0j5n%NJ0NJ5K0K0K5J5nj0n%J5%Nj0nnn%%j0j5nJ0L0K0J0J0%k5k5j5N%J0K5K5K0
6024A30j0nJ5J5j5k5m5l5k5J5K5M5M5K0nk5m0k0nnN%n%%nj5l5k0nK5K5J0K0j0j0%K0J5k5k5
6022A5l0j0J0J0J5J5K0nnj0j0NK0%Nnnnj0J0J0j5j0J0NJ0J0J0J0j0j0nnk5l0j0j0K0J5K0K0
6019D0%k0N%J0J0nk5j0j5%N%NK0J5k0m0l5NJ5J5J0J0J0J0NNN%j0l0l0j0J0J0J5J5L5M0J0%
6016H5l0l0k0%j0j0%nn%%NJ5k0j0J0K0K0K0K0J0j0k5k5k0NJ5J5J5J5j0j0l0l0j5J5J0j0k5
6013e5k0NK5K0K0%J0J5M0K0K5J0j5j5j5k0j5j0NNj0k5n%%%K0K5K5%j5k0J5J0J5%N%%j5j5j5
6010C0j5k0k0l0NJ0Nnn%%NJ0%N%nnnj0K5L0L5J5J5%%k0k0k5n%%j5j5j5N%%%NNN%nJ0J0J0n
6007ej5J0K5%k0%J0J0NNJ5L5K0K5nj0k0k5l0k5k0J0J0J0j0nNNNNnnj5j0J0J0%%j0k0k0nNN
6004d0k0j0j0J0L0L5L5K0J0nJ0NNJ0%%%nn%%%nnj5J0%%NNj0j0J0K5J0j0l0j0L0L0M5K5L5J0
6001B20j0k5k5m5m5m0m0nJ0J0nnJ0K5L5J5nk5k0k0N%j5j5k5l0%K0K0J0Nj0%%J0K5L0K5J0J5
5998I0k5k5j0j0n%%nL0J0j0k0j0J5J0j0j0J0nnNNj0m0j5k0j0J0K0L5J5j5j0J5L0K5M0M0L5
5996A70Nl5k5m0k0NK0J5j0j5m0l5j0j5NJ0NJ0J5Nj0j5j0J0L0%Nn%n%NNNN%%%%NNNN%nNJ0N
5992G5J0%%J0Nj5l0l5l5%K0J0J0k0j5j5j5J5K5K0K0K0J5%j5j5NJ5J0J0j0%j5k0j5J0J5%%j0
5990D0j0j0l0%K0K0N%k0J0NN%j0N%k5%nJ0j5k0k5NL5N%j0j5J0J5J0J5J0J0J5J0K0NJ5J5%k0
5987A00l5l5l0k5j5k0J5J5K5%%%J0J0k0k0J5J5K0%nnj0J5J0nj0nNj5j0j5%nN%J0j0%%J0J0
5984e%NNK0K5L0%k0j5j5%%k0j5j0j0nj0NNJ0j0j0J0NNJ5J0J0J5%NJ5J0J0j5j5j5J0L5NJ0j0
5981G5j5J5J0nn%%NN%n%%L5%j0j0j5NJ0NNk0j0n%Nnl0k0k5k5k0k0J5K0K0J5J5J5%J0J5J5J0
5978H0%%k0k5l0k5nJ0K0J5J0NK0nJ5L0J5j5k0k0J0j0j0j0%%NNNN%%j0nj0nj0j0j0J0j0nnJ0
5975eL0Nj5k0%J5nnN%nnK0K5K0%j0l5k0nNL0K0K5j0l5k0nN%j5j5%n%nNJ0J0j0j0%J0J0K0J5
5972B5J5nNK0J0J5%%j0j5j5j5%NJ5K0J5j0nl0l5k0%%j0n%Nnj0j0Nn%n%n%nn%n%nn%J0J0Nj0
5968g0%%J0J0K0K0J5J0%%j0Nj5j0k5J0K5L0J0J5K5K5K5Nnl0j0NJ0J5j0k5l0k5NL5M0K0nk5
5966I5j5j5j5k0nJ0%l5k5J0J5j5j5NJ0L0%%J5nJ0nj0j0l0n%NK0K0NNj5j5j5k0j5j0%L0M5M5
5963F0K5J0j0%nk0m0m0l5nJ5J0J0J0j0j5%%NJ0%nj0j0J5J0L0J0j0j0j0J0J0J0J0J5nj0NK0
5960E0%%k0%J0j0nnn%j5J0NL0L0J0J0j5%nK0J0NNN%j5k0nnk5k5j0NJ5J5j0k5j0k0K0K0J5J5
5957E5J5J0K0K0K5%j0j0NJ0k0j0%N%N%k5k0%NNnn%%nj0%%Nj0j5j5j0J0J5J0%k5l5j5K0K0J0
5954B5NNNj0nj0%n%NJ0nk5nJ0J0j5nJ5K0K0J5nk5m5l5%K0K0J0j0k0NK0K5Nj0j0nj0n%%j0j5
5951d0nJ5K5M5M5L0j0m0l5m0j5NJ0Nnj0%%J0J0NJ0J0L5K0K5%J0%j5j5m0nj0k5k0%%%%%%%n
5948b0NNnj5j0nN%NNnJ5J5J0%%NN%K5K0K5j0n%j0j0j5j0j0j0j0j5j0j5NJ5K0K0K0J5K0nk5
5945D0%NNJ0K5K0L0L0J0k5k5k0j0j0j5j0k5k0n%nj0%Nnj0nJ0N%nnj0n%NNj0j0j0nnnnj0j0
5942i0nJ5M0L5L0NJ0j5%%%Nj5j0J0L0J5l0l5l5j0j0J0K0K5K0NNNj5j0j5n%j5j5j5%J0NNJ0
5939c0K5N0L5L5K5Nj5j5j0J5n%k5%k0m0j5k5k0nJ0J5J5K0J0J5J0J5L0J0Nj5k0J0J5J5J5%k0
5936A20j5j0j0%Nj0l0l5k0j0j5l0k5nK5L5K5J0J0K0K5L5Nk0%NNNNnk5m0l5k5m5l0J0J0NJ0
5934g0L5M5J5NJ0NNn%J5%%j0j0j5j0j0j0k5j5NJ0J5L5L5J5j0k0j5l5j0K0J5K0Nj5j0l5l0k5
5931g5%J5K0K0%j0NL0L0L0J0J0%k5k0l0l0J5K0J0J0J5J0M5K5J5nk5l0j0nNNN%%k5l5l0l5l5
5928g5%J5M0M0K5K5K5%j0j0J5J5%k5j0NJ0j5j0j0J0J0j0l0j5%%J0l0nN%L0K0j5l0m0j0K5K5
5925@J5j0j0nnj0NK5J0J0nnj0j0%K0K0%j0n%K0K5Nj0k0k5l0k5j0NK0J0J5nk5l0k5k0J0L0K5
5922d0J0NJ5J5%NN%J0J0J0NNj5k5l0l5m0j5%K0J5J0J0%%%j0K0L5L5J0nnNNNl0l0j5J0J0NN
5919@nj0%nJ5%NNJ5J0J5J5NNnJ5nn%%%%j0j0J0J0J5j0j5NNk0l0l5j0K5K5K5J0J0Nj5k0l5k0
5916a5J5L5L5J0J5k0k0j5J0nnJ5J5NNJ5nk0k5j5j0j5j0k0k0j5%J5J5k0%J0NJ0nj0J0NJ5%k0
5914c0N%%J0J0J5Nk0j0j0J0J0J0Nj0j0nj0NNj0n%%NL0K0%k0k0k0k5nJ5K5L5K0K5J0NNNnnK5
5911I5Nj0j0k5nn%%j5j5j0j0j0j0j5j0l0j5J5L0L5L5M0M0Nk0j5j5Nj0l0l5l5l5j0%K5M0M5
5908A5K5J0%Nnnn%j5k0j0J5J5%j0j0j0j0%K0L5J5NNk0j5k5k0%K5L0K5j0J0K5K5K5%k5k0k5
5905G0l0j5k0J0K5L5K0j0nj5k0nL0L5%k5k5l0j0NK0K0k0k5k5nJ0K0J5%k0j5J0K0J5%%%%%n
5902C5NJ0J0J5K0K0%j5l0k5l0nNNj5j5nnJ0NN%K5K5%k0j0j5j0%k5l0j5NL0J0J0J0%k0l0k5
5899h5%K0K5%%J5M5M0K0%j5k0k0k0k0k0j0j0j0j0nnj0j5NK5K5K5L0L0J0J0NN%%N%n%J0k0k5
5897B5k5k0k0k0%J0J0J5K0L0J5K0%j5j5NK5K0Nnk0k0j5J0L0J0nj0j0N%j5j0%%%j5l0j0J0J0
5894eNk5k5J5J0J0nnJ5J5%Nn%J0K5K0%%j0J5j0l0l0k0K0L5M0Nj5j5N%%j0j0J0J5%%n%J0J0
5891G0j0%l0k5k0j5j0nN%K0K5J5J5J5%J0J0J0K5K0J5K0j0%nj5j0j5j0j0%j5k0j0j0J0J0k5
5888B5k5l0k0J0%J0j5j5j5j0J5K0K5J0J5NJ0j0l0j5k0K5K5J5K0%K5K5J0%k5k5k0nJ5J5nj0
5886B5j0j5j0NL0M0K0nk0k5nK5K0J0J0%J0nk0nnj5l0n0m0l0j0J0K5N5N5J5nnnj0l5k5nJ0J5
5883a0nk0k5k0NN%%%K0J0J0j5j5n%N%%nJ0J5j0%%K0%N%nJ0J5%j0j0nnnk0%Nj5j5%K5L0J5%
5879a5J0J0%J0j0nnj0%J5NNNJ0k0j0k5NK5K5J5J0%k5l0j0L5L0K0J5j0%j5k0%nJ0L0J0J5n%
5877I5J0J0J0nNJ0NJ0l5l0j5k0j5l0l5j5NNJ0NJ5J0NN%NJ0J0K0K5%j5%nNNj5nN%%nk0k0j5
5874@j5j5J0NNNJ0J0J0NJ0nnNJ0J5J0%k0j0j0%%j5j5N%j0j0%%%%n%j0j0nJ5%Nnj0j0J0J0J5
5870a5j0nNK0K0K0nnj0J5K5%k0k0j0j0nK0L0L0K0K5K0Nj0j5l0j0j5%J0j5k0k0%J5L0N0K0%
5868A30j5%nj0NL0K5j0l0n0n0n0k0j5N%n%J0L0L0L0J5K0k0j5j5NNJ0J0J5nk0l5l0l5j0n%N
5865g0%L0K5J5J0N%%K5M5L0j5m5k5NNk0k5l0nnK0M0L5M0L0L5J5nl5n5m5k5j0NNNj5j0j5k0
5862e0J0K5NNNNJ5nk0k0j5k0k0%K5K5J5Nk5n%%N%J0K5L0K5K0J5%k0k0k5%J5J5J5k0k0%%%%
5859C0%%%%%%j0j5k0nNJ0K5K0K0%nnJ5K0j5j0k0l5m0m5nK0N0N0K5J5J5J0K5Nj0j5%%k5k5k5
5856C0%J5J5J5nl0k5j0%j0j0%%%%%%J0n%NNNk0j5NK0K5Nk5k0nK0n%k5nJ5J0K0n%j5j5k0k5
5853g5%J5M0L5J0%%J5%j0nNJ0Nj5k0k5l0j5nn%%%%J0K0M5M0M0K0nnNK0K0K0k5k0j5j5%j5k5
5850D5k0k0%K0J0J5J0nnj0J0J0J0nnK0nnk5j5J0j0j0j5k0J5nk0j5l0j5NNJ5j0J0NNJ0J0NN
5847b0J0NJ0j0J5J0J0J0J5%nJ0NK0nl0l0l0nk0k0l0k5j0j0J0M5O0M0J0nj5j0k5n%nK5K0K5
5844D0%j5j5l5l0k0J0K5K0K5K5J5%j0j0k0nK5L0Nj0k5k0nk5j5J0N%J0J0j0j0nj0NNJ0J0K5
5842A5%j0j0j0J5K0j5j0j0K0K0%K0Nj0j0j0J0L0J5J0j0%j0j0NJ0j5j5%N%%j0j0N%nj0%nJ0
5839B0N%N%%k0k5j0j0j5NL0K5K0K5J5Nnl0l5k0%Nnj0K0J5%k0nK5M0K0j0j0j5j0%%J0J0nnJ0
5836D5J0K5NNNnnj0j5j0nj5k5j5NL5L5J5k0%%%k0j5k0j0J0K0K0J0j5l0l5j5J5N0K5J0k5j5
5833B0j5j0%J0J0K5%nnnnNNk0k0nK0K0%k0k0nnNNj5j0J0NJ0j5j0NL0L0NJ0j0J0K0M5K5K5J5
5830A70J5%k5j5j5j5j5j0j5%j5j5j5nnJ0NK0%nj0J0NN%k0%J0J0K0%nk5j0j5NK5J5J5K0J0%
5827A15j0l0k5j5NJ5J0K0J5%k0k0k5j5k0J0J0K0K0L5L5L0J0k0m5l0l5j5k0k0j5K0J5K5L0j0
5825E0j0j0J5J0j5%nJ5J0K5L0Nj0l0l0%%J0L0J5J0%%j0k0j0j5K0K5K0K5nnj0j5j5j5j5J0J5
5822I5j0nk0k0j0NN%k0k5j0nJ5J0nj5j0nj0K5K0K0M0L5L5J0nk5k0j0j5%K0J0j5%nJ5J0J0k0
5819I5k5l0k5k0k0NNNNj0j5j5NK5M0L5Nk5l5j0J5J5L5K5K0J0J5nk0k5k0%NNj0j0%%NL0K0N
5816A10l0k5k5nj0l0j5J5K0K5n%j5NNK5L5L5J5%%%j5l0m0k0nJ0J5J5nnk0J0J0K0J0nj5j0N
5814E5Nj0nj0j0%%J5K0%m5k0j5J0N%j0j0nj0J0K5K0J0NK0J0j0j0%%NNnk0k0%N%k5nN%J0J5
5811A0K5L0J0k5k0j5k5k5%L0M0K0n%j0j0%%J0J0K0J0n%nJ5J5J0Nk0k5j5j0nj5l0j0j0n%NJ0
5808a5%%NJ0n%NK5%NNNj0k0j5j0J0J0L0L5J5%j5j5k0k0J5J5J5J5J5J5j0j0k5k0j5NL0K5Nj5
5805G5nj0n%J0N%%%N%k5k5l0J0%%%J0J0K0Nk0k5k5k0l5j0J5J0N%K5K0K0K0J0nl0l5%L0L5L5
5802G0J5k0n%j0k5l0j0J0NJ5J5NJ0N%%%j0nN%J0J0J0l0N%J0J0k5%J0J0J5J0%j5k5J0J5J0n
5799G5nN%NNj5k0k5%Nj5%%j5j5nj0nj0J5J5n%j0J0NJ0nnk0k5k5k5n%K0K0Nnj0NL0K5j0n%L5
5796eL5J0J0k5k0j5j5j0l0l0j0nN%J0J5K0NNNJ0J0%nNNnJ0%%%%L0J0j0j0k0%j0nk5k5j0J5
5793g5Nnj0nNK0K0K0M0L5M5K5J0J0j0k5l0l5k0J0J0j5nnK0K5J0j0j0j0%%J0K5M0L5K0j5j5
5790A40%%Nk0k0k5k5k5k5k0j5%j0J5J5NJ0K0K0L0L0J5nk0j0k5k0j5k0J0J0j0j0j5J5J0j0%
5787Ej0J0Nj0NJ0j0%%nJ5J0K0J5J5%K5K0Nj0l5k5k5nj0NK5K5L0n%NN%j5l0l0k5nnnnj0J0J0
5784eJ0J0K5K0J0nnj0%Nj5j0n%J5K0j0%l5l5j5j5%%J0J5NNnJ5K0J5j0NNJ0NNnnk0k5k0k5k0
5781g0J5N%J0K5L0J0NNK0J5NK0K0J5J5nnnj5k0k0k5nnJ0J0%nj5%K0J0k0m0m0nNNj5k0K0M5
5778EM5J5J0j0n%%k0k5l0l5j5k0%J5K0K0J5J5J5K5K0K0%n%j5j0NK0L0L0Nk0l0l0%L5K5K5N
5776A50k0k0k0k0%%Nj0j5J0%nnj0J0%j5nn%nJ0NN%N%J5J0nnj0J5K0%j0j0J5%%%NJ0nn%j5m5
5772B5m0k0J0K5N%nJ5J0K5K0J0k0k5k5nK0nk0j5j0k0j5%J5L0%j5k0j0K5L0L5K0K0J5J0NN%
5770A05k0j0j5J0%%%j0k5k0k0j0K0n%nk5%J5K0K5J0L0L5J5j0l0k0k0nnk0k0j5%K0J0K0J5N
5767D5Nk0j5%%j0j5j5NJ5J5NJ0%%N%J0K0%k0%%J0J0J0J5Nj5j0N%K5J0J0nnj0k5j5Nj0nk0k0
5764E%%J0J5j0n%K0K5%nnj0nNK0L0J0j5j0j5NJ0K0%k0j5k0j5k0nnj0nN%J5J5nk5nnnnl5%%
5761g0nJ5J5J0J0K0K5NNnnN%Nk0nJ0J5J5nnj0j0J0K5K0%k5k0%nn%j5Nj0k5k0j5j0Nnj0j5j5
5758a15J0M5L5J5J5J5Nk0j5j5J0L0K0K5J0j0j0j0m5k0%%%n%%%%J5L5M0K5j0n0n0j5nnj5k0
5755h5nj0j5%J0NJ0J0NNNK5%%%K0L5%j0J0%NJ0J0L0J5nnj5k0j0n%%l0k5j5j5j5j0j0K0K5L0
5752b0L0J0Nk0j5NK0K0nk5j5NNj5k0%%%%%N%%%nJ5nnNJ0nnnJ5NNJ0J5Nj0j0j0nj0l0k0%nJ5
5748f0J5j0l0j5NJ0J0nnJ0J5L0J0nnj0J5nj0%%J0j5l5l5k5j0J5M0M5L0j0j0NNJ0nnj0nn%K0
5746c0NNj0j0J0J5j5m0l5%%NJ0J0K0%J5J5J0J5j0nnnN%%k5j0j0j5j0j5j0j5j5%J0K5K0K0K5
5743e0NNj5NNk5j0j0%%nj0NK5J5%J0j0%%%K0K5n%Nj5k0nn%k5k0%J0J0%Nj0J0J0K0k0j0NK0
5740e5L0Nj5j5J5K0K0NNJ0J5J0J5nl0k5j5j5nnn%J0%J0N%%%nn%%%nn%%%nk0%%NJ5%%nnK0%
5736c0%nnJ0J5K5J0Nk0l0l5j0%K5K0J0J0nn%nj5j5nJ5K5K0L0L0J5%k0k0l0j5J0N%nj5j5j5
5733d0%K5K0J0J5n%NJ0j0nk0%NNNNj0j0%%j0J5L0K5L0K5nj0k0%%%j5k0k0k0l5k5%K0NJ0j0
5730b5j0nj0j0J0K0K0L0J0NNJ0K5K0nN%K0J5K0j0l0j0k0j5j5J0K0NnnJ0J5N%j0j5j0nj0nn
5727D5k0l5l0j0J0K0K0J5K0J0J0%NNN%NJ5nj5k5nj0n%%%%N%%J5nj0j0J0J0%%%NNK5M0K5j0
5724A30j0J0j5k5k0nK0J0nj0l0j5j5%%%NJ5M0L0J0k0n0l5j0J5J5J5J0J0NJ0J0NK5NNn%NJ0
5721A45n%j0J5J0nk0NJ0Nj0nnJ5J5J0j0j5j0K5J0J5J0J5NNj0j0Nk0k0k0n%%k0k0k5nj5j5j5
5719B5j0J0J0J0n%J0NJ0J0j0j5NK0Nj5k5nJ5K0Nnk0J0J0NNl0j0j0nJ5K0nj5j0j0N%Nj5j5N
5716E%%nk0NNNK0J5J0NJ5J5J0J5J0J0j0j0k5k5k5k0NL0K0%nl0k0J5J0J5K5Nj0n%nnl5m0k5
5713e0J0NJ0J0NNNJ0J0J0%k0nj0K0K0J0j0j5j5nnK0J5K0K0J0n%nK5K0%k5l0k0j0nl0l0j5j0
5710f0%J0J5J5J0J5%K0N%%nNJ0j5%K5K0%k0j5J5K0%l0k5l0k5nJ5K5K0j0j0j0j0%nj0j0l5N
5707h0nj0k0NM0M0Nnj0nNJ0nnk0j5nJ0j5j5j5J0K5M5L5L5Nj0nj5k5k5l5k0%%K0L5K5%%j0j0
5704c5j5k5NL0L0L5J5j0nN%nk0j0NJ5J0J0J0nnn%j0nj5J0K5K5NNk0Nj5j5m0l5%L5J5nj0J5
5701@L0J0j0nNJ0J0J0j0j0nnNN%k5j0J0J5M0L5N%%Nk0k5l0j0j5k0k5%%%NNJ0j0nJ0J0J0J0
5698A5J5J5NNj5j0nj0%%nk5k0nJ5L0M5Nj0j5j5J0K5J0K0NnnJ0J5nk5k0nNN%%j0j0j0j5NNj5
5695Ej0j5j5%nj5j5k0J5K5NJ5J5J5j0j5J0K5K0K0J5J0j0j5k0k0k0j5j5J0J5K0J0K0M0L0%l0
5692G5k5J0J5%N%k0k5nNJ0nk0N%Nnnn%J0j0j0NNk0j0j0%j5j0k0NJ5L5K0J5L0K5L0N%k5nnN
5689H0j0l0%j0j0j0j5Nj5j0nj0j5J5K5K5%n%%NJ5N%%J0J5n%nnnn%%%%%nk0%%%K0%j0j0%K0
5686B5%j5j5j0J0NJ0j0j5%K0K0K0%j5l0k5nJ5J5M0M0L5j0l0k5k0m0n5k0J0J0Nj5j0K5M0K5
5683EJ5nj0%NJ0J0k0l5j5J0L5J0j0j5j0nnNNn%J5M5M0J5%%%%%%j5%%%%%%%nNJ0j0j5j0j0%
5680D0j0nj0j0k0j0%J5%nnnJ0J0K0K5J0K0J0J5J0%k0k0l5j0nJ5K0J5K0J5J5j0k0m0l5l5j5
5677d0Nj0nj0nN%nnNN%%NK5M0M0K0j0k0k0nj0K0K5J0k0k0j5j0j0K0J5M5M5L0L5%k5l0l5l5
5675E0k0k0k0j0j0%NJ0nnn%N%K0L0K5j0j0j0j5%K0NJ0j0j5K0K5M0M0J0k5n0m5l0NK5J0%nN
5672D0Nnj0%Nj0j0%NJ0J0Nk0NJ0NNj0J5N%J0Nn%%Nj5k0j5%j0j0J0nj5j0nJ5%k0l5l0NK0K5
5669d0K5K0K0J0j0k0%K5K0K0nj0j0nJ0J0J5j5l0k5k5j5k0nnJ5M0L0J0NNj0l5l0j0NNn%%NN
5666c0%j0j0j5j0j0j0J0K5L5K0J0j0k0j5k0j5%%J5K0n%NK0K0Nj0j0J0N%nJ5J0Nj0m5m0l5j5
5663a20K0K0L0L0J5j0J5J0Nk0j0j0nl0k5l0nL0M0L5J5J5nn%l0nnnj0j0j5%K0L0K5M0M0J5j5
5660H0l5m0l0k5nJ5Nj5k0j5k0k5j0J0L0L0NJ0%%J5j5k0k0k0%k5k0%J5L5K0J5nnnj5%NN%j0
5657a05NN%nNJ0nJ5L0L0K0j0%nnj0nj0K5K0L5L5%j0k0k0j0j0j0j0j5k0j0J0%k0j5nJ5J0K5
5655d0K5J5J5J5K0J0j0k5k0l0j0nnJ0NK5%NJ0J5NL0L5J0j0k5k5j5k0j5k0m5k5K0L5K5j5m0
5652g0j5%J5%j5l0nJ5%nJ5K5K5Nk0j5NK5K0J0NnJ0J0J0%l0l5nJ5J5j0j5j0NK0K0M5K5Nj0j5
5649C5l5n0l5%J5K0%j5N%%%K0%%nj0%nNNnJ5K0L5J5K0K0nJ5nk0k5k5%%j5j0nnk5j5j5%n%n
5646i5K0J5J0J0%%%%k0j5j0j5nj0%K0J0J0j5J0K5N%%nnNj5NN%%%J5K0%%nNJ0NNNNJ0nnk0j5
5643c0j0l0j0j0j5K0J5K0J5J0J0K0K5J0j0j5j0j0j0%nNJ0J0nk5%K0J0K0j0j0j0j5NJ0nk5k5
5640f0l5j0J0J5NK5K5L0K0nj0K0L0K0K5Nj0j5k5J5J5nj0nj0j0k0k0n%J5nJ0%J0NnJ5K0K0N
5637I5Nk0k0l0k5k5k5n%J0J5K5L0K0j5j0NJ0%%nNN%Nj5j0%K5K5K5J0j0k5k5j5j5j5J0nnNN
5634A5j0nj0J5%k0j0j5NNL0L0J5nj0j0k5k0nj0j5%J5J0K5N0L0J5j5j5%%J0NK5N%j5j5j5J5
5631G5K0Nj5l5k5j5J0L5M0J0j5j5j5k0j5NNJ5L0M0M0K0j5j5j0NN%k5k0%%J0k0k0%n%nj5k0
5629C0NN%j5k0%J0J0%NK5K5%j5l0l0l0nNJ0j0nj0j0J0%J0J0J5J5%nK5L0J0j0j5k0k5k5n%%
5626c0K5L0%nnJ5nj5NNNnn%%j0J5j0j0nK0NN%%J0J0J5nk0k0K5N0J5K0%k0l5m5l5j5nL0M0L0
5623G0nk0k0%%%%l0l5j0L5L0J0Nn%k0l5k5NK0J5K0J0K5K5J0J0nk0k0k0j5%J5J0J0nN%J0J0
5620F0j0j5j0j5J0J0j5j0l0j0K0K5K5K5J0J0nJ0%J0%J0j0%j0k0k5k5NN%nnj0%nj5J0L5L5K0
5617H5K0%%k0j0nNK0K0K5J0%%j0j5j0j5NJ0L0L5M0K0nnk5k0k5k0J0J0J0J0nk5l5m0j5j0j0
5614D0n%%j5j5NJ0L5L5N0L5J0j0l0m5n0m5k0%L0M5K5L0%%Nk0k5k5%%J0J0K5NNj5j5j5J0N%
5611G5Nj0j5l0l5k0k5nj0J0L0L5%nj0J0J0N%J5J0%l5l5j0J5J5K0J5J5j0K0J5K0K0k0j5%K0
5609I0NJ0nk5nj0J0N%n%%%%J5J5J5nnJ5K0%k0m0l0j5NNJ5J5%J0NNJ5J5%nj5k0%%j0nl0nJ5
5606E0J0J0J0j0j0j0J0J5K0K0J5K0j5l0j5NK0K0j5j5j0k5%j0j0l5k0%nNNJ5J5J5J0K0%n%%
5603G0k0k0%J0nk5nJ0K5J5nn%Nj0%J5n%j0J0K5K0J0J0j0l0k0k0j0j0J0%K0n%j0k5%NNJ0J5
5600D0j5k0k0J5J5%k0k0J0K0%k0l5l0NK5J5K0J5K0j5l5j0nNJ0NN%%L0N%nJ5J0NNNNJ0J0j0
5597F5j0nj0K0nj5j5k0%NN%nnnj0j0j5J0L0M5L0J5j5j0k5k0k0k0j5k0k5k0j5j0%K5K0K5J0
5594d0J0N%%%J0J0J5nk5l0k0nNj5nnK0K5M5N0N0K5J0J0%j5l0l0m0m0k0N%%nn%j0%nNK5J0%
5591a5%%K0Nj5k0%nN%%NK5K0L5J0NN%%j0j0N%j0j0n%%n%Nj0j0nnj5k0J5J5L0L5K5j0l5l5%
5588A5J5M0L5K5j0j5k0NNj0j0k5k5k5k5j5NK0K5L5M0K0J5N%nk5k5l0k5l0J5J0NJ0j0j0k0k0
5585c5J0J0L0L0J0j5j0l5k0k5j0K0NNj0J5L0L0K0K0L0L0K0K0j0k5m5o5l5k0j0j0J0NK0K0J5
5583B5J5j5k0k5nJ0J0K0%j0j0j0j0J0J0J5nnnnj0NJ0J5nk0NJ5J0j0j0nJ5J0J0%%NJ0L0Nnj0
5580F0nnNK0K5K5n%j5k0k5k5nJ0L0K5K5%NK5J5%k5k5j0j0%nj5nNj5k5k0nJ5NJ0nnn%J0J5m0
5577A0m0k5l0J5K0M5M0NJ0%%nnJ0J5J0J5N%Nj5%L5K5J0m0m5l5nnJ0J0J0J5J5%j5k0J5L0K5
5574A20nnl0l0k0j5nnJ0J0NJ0nn%%%%J0%nnNNn%n%NNj0j5J0J0J5J5j5j0j5j5J5J5K0J5nl0
5571D0k0J0J5J5k0j5J0J5J5J5j0j5j5j5J5K0J5j0j5NN%%nJ0J0nj0%nN%J0J5j0k5j5%NJ0J0
5568F0J0J0j0k0k5j0NL0K5J0Nk0k0k0j5%nj0j0j5%L0K5J0nn%J5K0K0K5%k0k5NNNj0l0k5%J0
5565B5J5j5j0%%J0N%%%n%K0M0L5L0nj5j0nj0nnj5j0j0j0k0%nnnnN%nk0k0k0k5l0k0%K0L5M5
5562b5K5K0K0j0nk0nL0L0J0j0j0j0k5k5%L5K5N%%K5L0NNk0k5nj0%%j0%j0%J5J5j0k5j0j5N
5559A5K0%%nj0J0NJ0J0NNJ0J0j0nj5k0k5k5j0J5J0J0J5J5Nk0k5l0l5j5j0J5L0L5K5NJ0J0L0
5556G0K5J5nj0nnnj0j0j0j5l5l5l0l0j5NJ5J5NL0K5L0J5nj5l5nj5N%J5K0J0J0J0J0%k0j5N
5554E%k0j5%%nj5NM0M0L5J5J0j0k5k0j5%J5J0NNnn%%%%NN%%nn%J5J0nj0j0J0J0%nl0NK5L0
5550I5J5%%%N%l0k5k5j0nnNK5J5J5J0J5j5j0l0l0j5j5J0J5J0J0K0K0NNj5j5m0j5l0j0NK5J0
5548eK0j0l0j5k0NK5J5%k0j5nJ5NNJ0J5Nj0n%J5J5NN%%J0J5%NJ5J5%Nj5%%k5k5j0J0j0k0j5
5545b0nK0Nk0j0NJ5J5J0nnK0K0Nk0k5nJ5L5L5L5%j5j0j0nnnnl0k0nn%%%%l0j5j5NJ0k0j5j0
5541h5NJ5J5%k0nj0J0L0L0L0J0J5j0j5j5j5J0J0K0J0NJ0k0j5j0J0J5J0%J5J5nl0k5NK0M0M0
5539A15J5J5n%j0j5j5j5nnNk0nj0N%k0j0%K0J5k0m0k5%%K5K5L0K5J0J0j5l0k5%%%j0nj5j0
5536a5J5K0Nk0k0%j5j0j5j5%%M0L5L5K0k0j5k0j0k5m0k0%K0%k0k0l0nJ5J0%K0N0L0M5K5K0
5533G0J5J0nl0l0l5j0nnJ0L0K5K0K5K0Nk5l0m5m0j5%L0L0L5J0N%%j5j0J5J5Nk5k5nj0nj5j5
5531b5k5%J0Nnj0j0J0%j0nnNNj0n%J0J5J5NJ0NJ0K0K0N%j0J0K0J0K5%nk0m0j5J5L0J5J0J0
5528I5J5J0j0l5l5k5k0%%J0%NNJ0J0Nj0j0j0j5k0nj0j0%J0%j5j5%M0K0Nk0j5k0k5j0NJ5J5
5525f0NK5M0J5k0l5l0j0L0K5M5M0K0%j5j5k0%%%J0J0%k0j5%J0J0%n%n%%n%j0j5j5j5%NNJ0
5522eJ5J5J5%j0k5l0l0k0k0j5k0nJ5K5L5j0j0j0nJ0L5M5K5J0J0J0J0J5J0K0nn%%k0j0j0n%
5519E0j0j0j5NJ5J5k5l0k0j5k5%K0M0K0%j0nJ0NN%%nj0%J0K0nj0nJ5L0J0k0k0%K0Nj5J0J0
5516F0%k0k5l0l5k5nJ5L5K0K0NK0K5J0J0J0J0K5NJ0NNk0nnj0j0j0j0NNj0m5n0l0nL5L0J5%
5513C0NNJ0j0nk0k0k5j0J0L5K0J5J5J0j0k5j5%NNJ5J5L0L0K0Nj5l0k0k5j0j0nj0J0%K0K0K0
5511H5%j5j5j5j5j0l5l0j0J0L0L0J5NJ5K0Nk0j0j0J0k5k0k0NJ5K0J5K0j0j5j0nNj0j0j0j0
5508b5NL0K5L5K5J5j5m5l5j0j5J5K0K5%k5k5k5%J5J5k0j5nJ0%l0k0NL0K5K5N%J0n%j0nk5k0
5505d0%J5J5J5NN%%J0%j0j0J0J5nnj5j5nK0K5Nl0k5j0j0NNJ5K0%%%%%j5k5k5%%%nj0j0j0J0
5502h5L5N5J5j5j0K0L0N0J0l0k5nn%j0k5j0%J0K0Nj5%J5NN%nN%%Nnj0j5j5Nj0j5j0%%NL0J5
5499B0J0J0j0NN%%nnNJ0n%%Nj0nNN%%j0nj0j0%%j0j0k5j0J0J0N%k5k5k5nJ0J0%J5L0L0J0j0
5496a0j5K0K5L0J0%nn%NnJ5n%n%NJ0j0j0J0NNl0l5m0l5j5J0J5J0J5K0K0NJ0NNk0k5k0n%j0
5493e0j0j5j5NK5L0J5J5K0J5NJ0J5J5J5J0j5NJ5k0l0l0%M0J5%k0j5%%%j0J0J0k0j5N%n%%K5
5490E0L0L0J0k0l0l0k5%K0K5L5%j0j0nnk5j5%K5K5J0j0j0NNNNj0j5%j0j0J5%%j0n%Nnnj5N
5487B5%%N%J5J5%%J0J5Nj5j5j5l0j0%nN%NNJ0J5Nj0j0NJ0J5K0K5%k5k5k5%j0nn%Nn%k0j5J5
5484a5L0L5J0j0nn%j5m0l5nJ5J5%%%%NK5J0nk0N%%nnNN%n%%%%Nj5j0j0J0K5L5L0L0J0j5l5
5481E0m0k0j0nJ0L0J5J5Nk0l0j5%K5J5J5J0J0j0k5j0j0j0j0NNJ0J0n%j0j5k0k0NJ0L5L0K5
5478E0K5n%j5j5%k0k0k0k5k5k5J0J0J0J0J0J0J0J0J5M0L5L5J5j0j0j0NK0L0J0Nk0k5k5j0j0
5475G5nj5j5J0J0J0%j0l0l5l0n%J5J5K0%l0l0k5j0J0j0%%%%nnNNK0K5K5%j5k5k0j0K5L0L0
5473@J5k0j0k5%J0j0j5j5J0L5%NK5K0NNj0nnnj5j0j5NJ5J5NNNK5K5%l0l0k5j5j0nj5j5j5N
5470h5K0K0n%j0J5L0L5J5n%%k0l5j0K0%N%%J0J0J5J0J0j5j5m0j5J5L0L5NN%K0%k0l5l0j5N
5467b5%NJ5J0J0J5J0J0%%n%%%%%%%n%%%j5NK0K0k0m5m5j0K0J5%%J0J5%nK0J0K5%J0Nj0k5l5
5464El0j5J0NJ5K0K0K5K0nj0j0nN%nk0k0j5%K0nj0%k5%j0j5j5k5j0j0%NJ0K5K0K5NNL0K0J5
5461D5J0J0Nl0l5j0k0%J0NNj5N%J0NNJ0J5J0NNk0j5j0n%nk0k0nK0K0%NK0J0J0j5%K0K0L0J5
5458A05j0j0nnn%k5nnnJ5J5NNJ0J0K0N%j0j0%%J0j5j0k0%%Nj0nj5N%%%k0J0J0j0%l5%J0NJ5
5454B5j0j0j0%J0J5k0j0j5J0K0N%nj0%%%%%Nj0j0j0j0%%%nj0j0N%j0nj0j0J0J0j5N%%%NK0
5451f0J5J0j0nk0l5j5j0J0J0J5J5M0M5M0L0J5j0l0l0l0nnNJ0%n%%J0J0J0J0j0j0nj0k5l0j0
5449g0J0L5M0J5%j0j5j5j5j0j0k0k0nJ5K0K0%J5J0J5J5J5NJ0J0J0J0J5n%j5l0j5%%j5l5j0
5446c0%nj5k0nj0J0K5K5L5K0K0%k0l0l0k0k0%K0K0J5L0K5K5NN%j5j0j5J0NJ0NN%%j0nNNj0
5443E5j0nJ0j0k5l5nM5M0K0%nk5k5l0k0J0J5J0J0Nnnl0k0nj0j0NNL0K5J0%%%%j0nnj0%nJ5
5440eJ5J5J0j0m5o5o5l5NM0O5M5J0n%J5J5Nj5j0j5NL0L0K5J0Nj0j0j5j5J5J0j0j5j0J0J0j0
5437B5N%Nj0k0NN%j0j0k0j5j5j0j0j0j5k0J0L0L0L5L0J5J0j0nj0j0nNj5j5k0N%K0j0k5nNK5
5434c0K5NJ5%j0nj5j5nJ0%NK5M0M0K0j0l5l0%K5K5J5%j0NJ0N%%j0l0l0j0k0k0j5k0j0J0M5
5432eM5K0K0K0J5%k0k0j5l5l0j0NK0n%j0nJ5NNj0nJ5J5%NN%%nJ5J0J0N%%j5j0j5l0l5k0K5
5429b5L0K0K5K0J5J0j5nnk5m0k0J0%k0l0l0J0J5J5J5J0J5K0Nj0j0j0N%%j0j0l0l0k0NL0L0
5426d0L5M0K5J5nnj0nj0j0nnJ0J0%%nJ0NJ0nk5nnNJ0n%J0J0NNJ0NJ0J0K5K5Nk0j5k5j0j0%
5423G0l0k0k5%%j0J5J5nN%J0J5k5m0j5k0J0J0nk5j5k0nJ5J0J0K5K5J5nnJ5NNNNnnJ0Nj5j0
5420e%K0J0J0%k0j0j0K0J5nnj5%L0K5J5%k5k0j0J0L0K5J5n%%nn%%j0nk0j0k5k5nJ0J5J5J5
5417D0K0nk0l0k5j0N%%nJ5J0J0%%%%nK0K5L0%l5l5j5J5j0j5j0j5j5j0J0L0J5J0J0J5J0%%J5
5414D5nnnJ0J0nnj5j0j5j5%%K5N5N0L0j5j5j5j5J0J0J0J0%k0j0j0J0J0l0k5k0J0L5J5n%%K0
5411A05J0Nn%%Nk5k0l5j5%%J5J0J0J0NNJ5K0nnj0j0k5k0nJ5J0nk0j5n%nnj5k0N%%j5k5J0L0
5408b5L5J0J0NNN%N%j0nJ0L0L0L0K5nk5k5k0j5%NJ0J5K0J5Nl5m5k5nnj0%J0J0J5J0%j0%j0
5405D0J5J0nk5%K0L0L0nnj0l0l0j0J0NK0J5NNN%Nk0j5k0%L0n%j0j5K0j0%nk0k5nnnn%K0J5
5402A5K0nn%k0l0k5%J0J5%j5k0j5%J0J0J5J5M5M0L5J0J5J0j0j5j5j5k0k5nK5J0%%k0l5l0j5
5400d0j0n%j5j5%nK0L5M5M5J5l0m5j0NNj0j5j0J0nn%%NNNJ0%%j0J0K0K5K0K0J0nj0j0%%nj0
5397D0nnn%J0J5NNNNk0k0j0j0j5j5k5nNK0L0Nnj0%%j5j5nj0NNJ5M0L5J0nnj5j0l0k0j0nj0
5394e0J5J0K0k0k5N%NJ0%nN%NNn%nJ5Nj0N%J5J5K0K5J0k0k0k5J0K5K0K5%%K0J5K5K0nk5l0
5391A05l0j5Nnj0nnNj5nnJ0NK5K5J0K0J0J5j0j0k0m5m0m0j0K5K5L0J0J5J5J5Nj5l0k5k0k0
5388ek0%nJ0J5J0K5J0J5nj5j0%K5K0Nj5j0k0J0n%j0j0%%%%%%NN%%J0M5M0Nj5l5k0%N%nk5k5
5385El0k5%K0M5M5K5J5nj5j0k0j5NJ0j0l5k5l0nJ5J5J0j5k0nnj0%j5J0K5K5K0%j0nJ0J0K0
5382B0K0NK5J5J0nk0k0%J0NK0K0J0J0k5l0k0J0J0Nj0j5J0J0nnj0j5n%j0j0nj0j5J0NNj0j5
5379b5NK0K0J5K5%j5J5K5L0Nj5l0l5k0k5nnnk0j0J0K0%k0k0J0J0j0j0j5k0%K0K5J0j0j0j5
5377g5%J5K0J0%j0J0%%%NK0K0%k0k0%K0J5K5K5J0j5k5%%N%%J0J0k0m0l5l0j0n%%J5J5J5J5
5374b5J0J0j5k0j5N%NK5M5M5J5j5k0k0l5n5l5%M0L5J5J5J5J0n%%nnNNJ0J0%nk5NJ5J0J0j0
5371E0N%N%%%J0J0nn%%J5%k5j0J5J0K0%j5j0%%%NNj0l5l0k0k5l0k5k0NJ5L5L0J5J0J0%%%N
5368A0j0J0J5J5K5N%%K5K0J5j0l5l5k0j5NJ0j5k0k5j0%J5J0J0j0j0J0J0%%j5j5j5k0j5k0k0
5365a25nJ0J0J0nj0j0J0L5L0J0NJ0J0K0J5K0J5nNK0%n%K5J5j5m0k0j0j5l0NL0L5K5L0NJ0k0
5362A00k5k5l0k0k0nnJ5L0L5J5%j5j0%%j0m5m5j5%J5K0%%j0j0J5J0J0n%j0J5J0J0j0j5NJ0
5359a5K0nnJ0J0nnJ0%K0n%%NNNNnJ5J5J5NJ0J0N%k5l0l5k5l0j5k0J0J5K0K0j5m0k5j0J0J0
5357f5N%%%NK5L0L0J5J5n%k5k0n%%N%%n%j5j5j0j5j0j5k0nK5K5L5J5N%k0j5nK5K5K5J0J0J5
5353G5K0J0j0k5m0k5l0%nnj0N%j0n%NJ5K0%Nk0k0k5l0l0j0nL5M5J0%N%%nK0J5nj5NL5L5K0
5350E0j0j5k0j5j0j0nj5%%%J0K5K0J0J0k0l5j5j5K0J0L0K0nk0k5k0%J5K0M5L0J0J5NNK5L0
5348A50J0k0k0j5J0N%%%j5nnJ0nj0n%%j0n%%N%nj0j5J0n%%J0j0%J0J5%j5m5m0m5k0j0K5N0
5345b5J5k0m0k5K0L0L0K0%j0j0%%j5j0%%NJ0J5J5K5L0%Nj5j0%j0j5k0j0N%NJ0J0K0%nJ0K0
5342F0%j0k5k0%N%nj0%nk0n%%J0n%J5M0J5j0n%%K0J5K0NNNk0k0k0J5J0j0k5k5j5k0k0NJ5K0
5339a5K0K5J0J0%%k5l0m5k0k0J5K0J5K0%nK0J5J5j0nNJ0%Nn%j0%j0j0%nnj0NNnnj0J0L0K5
5336C0L0J5%j5j0j0NL0K5K5Nj5l5j0%nJ0J0J0J0j5NJ0J0nnJ5J5%j5n%j5l0l5nnnj5NJ5J0M0
5333G5K5j5j5j0J0j0j0k5j0n%n%%j0j0j0%J0K5K0J0J0Nj5k5k5k5nJ0K5J5nj5NJ0j5N%%j0j0
5330b5J0K5J0j0j0NJ0J0Nj0j0%K0M5J0j5j5l0j0J5J5K0nj0k0nnNNj5J0nn%j5nnj5nnnJ5%n
5327c0%NJ0J0j5j0j0j0Nj0nj0j0N%J5K0K0K5nnN%N%%j0J0%J0NnnnnJ0J0nj0J5J5nn%K0J5j0
5324E0%%J5J0J0j0k5k5%%Nk5l0j0J5K0n%%NJ5J5n%%K5K5J0%j0j5k0%NN%j0k5m0l5k0J0L0L5
5321eL5M0K5K5%k5m0l5k0j5j0j0K0K0%%J0J0j5nj5J0NNj5j5j5j5j0%L0M5L0J0j5j0J0L5L0
5318A05J0j0j0%%NNJ0J0Nj5j0nnj0J0j5%k0j0j0k0Nk0j0j0j0%NJ5J0J0J0%NNNj5k0k0k0N%
5315c0K5K0%%N%K0K0J0J0j5k0nnN%J0J0%%J5K0n%nj0j5j0k0j0nj0%J0J0NK5K0J5k0l5k0k0
5312ek0%NK0K0NNNNJ0NNJ0%N%Nl0k5m0m0n%J0K0NJ0%NNM0L0J0%K0L0K5j0j5l0l5nK5J5K0J5
5309A30K0k0j5n0n0k5k5NNK5K5J5K0J0NK0K0%l0l0%J5J5%%j5k0l0NNj5k0k0nK5K0nj0l0j0
5306d0j5l0l0%K0K0K5j0NJ0J5L0J5j0nnj0j0nNL0L0L5L0nk0%J0K0j0j0j5k0k5%K5K5J5J5j5
5304I0j5j0j0k5k5j5NNN%%L5nN%j5j0j0nNJ0k0k5nJ0K0K5NJ0NJ0%%k0j5k0k0%NNNJ5nNNnK5
5301C0K0K5J0J0%k0k5k5j0NK0NJ5J0Nj0m0o0n0j5K5J5K0J0J5J0nnNNNNNN%%J0J5j0%NNJ5n
5298E0j5l5m0k5l0J0K0Nj5j0NK0%j5j0J0J5nnj0%nJ5J5J5J0j0J0K0L5K5K5Nj5j5k0nnk5k0
5295b5k0k5j5%Nj5k0%K0K5L5L5J5nj5j0k5k0%J5N0K5%j5l0k0j5nNK5L0K0nk5l0nK0K0j0j5
5292b5j0NJ5J0NNj0n%N%Nk5%NNK0nj0n%J0%J0NNN%J0nNJ5K5N%%k0k0j0j0%K0K5L0J5%j0j0
5289H5%%%J0j0%nnj5j0j0J0J0J0j0l0j5j0J0J0J0J5J5J0NK5K5%j0j5k5nnj0k0k0l5j5nj0K0
5286b5J5K5L0j0j0nJ0L0J0j0l0j0j5j5Nj0j0j5j5NK5L0K0K0K5J0J5nnl5l5l0j5j0l0NN%nl0
5283i5j0NK5K5K5n%j0J5L0J5J0j0k5%j5j5N%NJ0%Nn%J0J5J0NJ0j0J5J0NNk0nJ0NJ0j0j0J0
5280E0%nn%NNnnj0j5J0NK0K0j0l0l5%J5K0K0J0j0l0nj0K0J5%nn%K5K0Nl0k5nJ0L0J5nj5l0
5277B5k0Nn%j0j0nnj5%j0j0J0J5%nj0J0NNNNj5n0m0n%%J0NJ5J5nnJ5L0M5N0L0%j0j5J0J0n
5274F5nJ0NJ0J0n%k0k5j5j5J5J5L0Nj0j5l0nj5k0j5j5K0K5L0L0J0j0k0j5k0k0%%J0J0NJ0J5
5272C5K0J0J0j5k0k0k0J0J0Nl0k0j5J0J5K0%j5l0%J0j0%j5J0NJ0j0j5%K0K0Nj5j0%%NNJ5n
5269a5j0NN%%%NJ0n%nnJ0NNNnnj0j0NNL0Nj0k0k0%J0J5J0j0j5NJ0J0j5j0J0Nj0j0%NnnJ0L5
5266B0L5j5l0l5nJ5K5K5J5K0%j5k5k5k0K0J5%j5j0j5j0j5j5%J0J0L0L0L0K0%%%%%NNJ5j0k5
5263F0k0k5nnj0%nJ5J0%nJ0NJ5J0%j0NNNN%nnk5j5j0nnj0j0%k0k0%n%j5J0J5J5nnJ5J5K5N
5260@n%J0J0J0Nj5NJ0J0J0J0J0l0j0nj0k0m0k5%%J0J0nJ5nJ5J5J0j0j0K0L0J5%nJ0J5J0%%
5257G0NL0J0j0k5k0k0N%nk5l0%J0L0J0nj5k5k5j5L5K0K5j5j0k0j5j0%J0NJ0%%%N%N%j0j0K0
5254eJ0%nJ5J0J0J5%%j5j0j0j5nnj5j5k0%J5J5%nN%N%%NnnJ0J5%k0NK5K5J0j0nNJ0nJ5J0J0
5251G0J0nj5j5j0J5J0J0j5l0l5l0j0J0Nj5j0J0J5J5J5%k5k0k0j0NNNj0l0nNL0J0J5NNj0J5
5248c5J0L0J0J5%%K0J0J0J0k0NJ5nj0l5j5j5j0nj0nL0L0L0N%n%%j0j0NNj5j0%J0J0j0nn%N
5245C0%%nNNNnn%NK5%j0j0j0j5j5j5j5j5j5j5J5K0J5K0J0L0J5J0j0j0%nN%j0j0nJ5K5K0K0
5242I5K0NNj0j0j0j0nnk0j5j5j0l5n0m5m0k5NJ5K0J0L0M0M5K0%j5j5K0L5K0j0%%j0n%%j0n
5239A0j0N%%NNj0j0k0j5%L0L5J5j0nj0j0j0j0J0nnJ0K5K0J5nj0%j5j0nJ5L0Nk0j5j5NJ0%%
5236B5%j0k5k0%n%j5J0J0J5J0NN%J0Nnj0j0j0J0N%nnnJ0J0%k5j0NJ0Nj5NJ5j0j0j0NK5NN%
5233Ej5j0l0k5%NL0K5J0nnN%k0%%NJ0J0n%N%J0J0%NNN%K0J0j0j0j0K0K0%k0%K0K5Nj5j0%%
5230G5J0J0%nn%j0n%%%Nj0nj0nN%%j0J0J0K5%nj0%%j5j5l5k0j0J0K5Nk5k0J0J5j0%j5k0NN
5227d0K5Nnl0nK5M0L5K5nl5l0k0J0J0J0j0j5nK0J0J5J5k0%nNK5J5nl5m0k0k5nnJ5J5%%%J5
5224b5K0n%%J5J0K0J5J0j5k0k0nJ0j5j0j5j0%J0J5nnnJ0J5K0J0Nj5l0nJ5L5L0K5K5Nj0%k0
5221H5k5nnj0j0nj0k0Nnj0j0J0J0j0nnJ0L5J5n%nJ5M0K0nk5l5j0j0nn%nj0nj0nnnNN%%J5J0
5218eJ0j0j5N%N%%n%J0J5J5J5K0K0J5nJ0j0k0k0k5k5%n%%J0J0L5J0%nk0%N%%nnnj0nj0J0%
5215A0nj0j0%%nnJ0N%k0k0%J0J0j0j0%%J0j5N%nn%%J0K0%k5k5nK0K0n%j0L0NJ0%Nj5j0J0L0
5211EM5K5nl5n0k0%k0j5%K0K0L0J5j0l0m5j0J5L5M0J5%k0%%J0M0%Nl0k0j5k0nJ0J5L5K5J0
5209F5k5n0n0k5J0N%NNJ0NN%%j0j0%nn%%NNJ0J0J0%%nnj0j0J0j0k5%J0J0n%nK0J0nj0J0J0
5206d0L0K5K0Nj5nnj0nl0j0nn%J5Nj0NNNJ0nJ5K0J5nJ5J5J0K0L0J5k0l5l5j0j5j0j0j5N%%
5203a5nk0NN%NnJ5%%J0J0%%k0j0K0K0J0NnNK0J5Nj5j0nn%K0J5J0J0j0J5J0Nj0l0m0k0NK0n
5200C0%k5k5%n%%J0J0J0j0%K0J0J0j0j0K0J5%nk0N%%n%%k0%Nj0nk0j5J0NJ5J5%J0J0J0J0N
5196E0J5J0%k0l0k5l0k5j5J0J0J0J0K5K5K0%%%Nnm0m0k0%K5K5L0J0nj0l0k5k0%L0K0j5k5j0
5194f0J0J5j5j0j5j5%K0L0L0J5J0j0j0k5k0k0j5J0L0L5K0L0L0J5nk5nJ0NNl0k5%%J0j0nnn
5191@j5J0K0K0J0nJ0J5N%k5k5k5k0nJ0NN%K0NNJ0NJ5J5J0j0nk0k5k0nL0M5M5J0nj0j0%k0j5
5188F0%%nJ5J0Nj5k0k0nnj5j0k5k0%J5M5M5M5J0j5j5j0j0j0k0j0j5j5j5nJ5K0K5J0nk0j0j0
5185ennj0L0L5L5K0j0k5m0k5NK5j0l0nJ5K0%nk5j5NJ0J5N%%%j0NJ5%j0nNJ0J0Nj5j5j0J5%
5182E%j0K0L0L0J5k0m0m0j5J0K0K0j0j0NK0K5%j5j0J5K0%j5k5%%%NNk0k0%j0%%k5j0nJ5J5
5180b5K0%K0J0J5J5J5%%k5k0k0k0j0%%k5k5k0%J0J5K5K5L0J0J0j5l0k0k5nJ5J5K0K0K0J0n
5177C0k5l0j5J0nK0J0J5nnnj0j5j0%%nnj0j5NL0K5L5J5J5K0%k5k0j0j5k5k0nK0NJ0J0%%k5
5174c0k0k0J0J5J5K0NNJ0J5%Nj0l5k5k5j5N%J5J0J0K5%nnJ0%J0J0j0J5J5J5L5J5%%n%j5j0
5171F0j0nj0nj5j5nK0J0j0j0j0j0nnk5k5k0j0J5N%K0K0J5J5J0J0%%j0nNNj0j5K0K0J5%j5K0
5168C5J5K0NNj0j0J5J0nnj0NK0J5%nnK0J5%l5l5j0k0%n%%NL0K0K5Nj0m0l5l5%J0J0N%nj0j5
5165a5j0nNJ5J5j0nNJ0K0J5j5j5m0l5m0m0j5K0L5L5K0Nnj0k5%J5J0K5K5Nk0k0m0l5%K5K0J5
5162f0K0K5%j0J0NN%J0J0J0%nNNj5m0m5l0%K5J5NN%J0NJ0J0K5N%k0j0J0K0%k5k0%K5K0j5j0
5159a0j5nj0J0Nj5j0j5K0K0nk0%%J0nn%N%n%%%NJ0J0J0J0NJ0J0J0J0L5J5j5j5%J5M0%k5m0
5156E0m5k0k0k0k0%%J5K0%%J5J5n%NNK0nN%j0j0%NK5K5K5j0o0n5m0nK0J5J5K0NNJ0NK0K0J0
5153E0j0n0l0j5Nj5NK0J5J5k0l0j0%%K0J0J0n%%%k5j5k0K0M5L5L0K0%j5j5%nJ0NNj5k5k5n
5151c0J5K0J5J0J0j0l5j5j0J5J5K0K0nl5k0NJ5J5j0k0J0J0%nk5k0k0j5n%%%J0NL0K5j0j0j5
5148e0j0%Nj5j0n%%NK0K0J0J5J0J0%k0J0L5M0Nj5j0J0J0j0nl0l5j0j0J5J0J5J5l0k0k5k5n
5145h0nJ0NL0K0J5K0J0J5J0Nk0k0l0l5k5k5j0nNN%nJ0J5J5J5NJ0k0j5J0J5NNN%J0J0J5J0j0
5142@j5J0J5nj0J0Nn%NJ0n%j0nn%j0j0j5NJ0J0k0j5l5j0J0J0J5J0j0nNNJ5J0j0NK5L0J5J5
5139E0K5nk5k0j0j0j0nk0l0nnJ0K0%Nn%J0N%j5k0%NN%%nnnn%%NK5Nj0N%J5J5j0J0J5J0%nJ5
5136B5J0N%nnj5%J5nk0%J0Nj0n%%J0J0n%k0%J5J0NJ0Nj5%%J0Nn%nnnj0%%K0K5K0%k0j5j5k0
5133A0k0%N%K5K0j0l0m0k0j0j0j5j0k5l0j5J0K5K5L5N%NK0K5j5j0%J5NJ0j0J5J5J5J5J0NN
5130E0j0l0k5k5j0k5k0k5%K0J5K0NJ0J5J5J5J5nj0%NNJ0j0%j0j0j5j0nnJ5J0J5nJ0J5NJ0N
5127C0%j0l5l5m5j0j0J0L0L5M0J5%k0j5nJ0J5J0Nj0k0j5j0nNNj0nj0J0J0J5%J0NNJ5J0%nj5
5124@j5k5%nnk0%n%Nnj0nnJ0J0J5J0J0NNk5k0k5nJ0J0J5L5K5N%%j0J5J5J0J0J0J0J0%%J5J5
5121I5Nj5j5k0%nj5j0k0k5%n%j0j5k0%K5M0K0J5NL0K5J5nj0j0l0j5NK0J0J0j5l0j5%%J0%N
5118C0nnj5NN%J0NJ0K0NNj5j5m5m5k0J0L5K0Nj5j5j5j5j5j0%%NJ0j0N%J5K0%k0j0NJ5K0%%
5115c0NJ0j0nNJ0K0%nnj0%J0J0NN%nj5j0j0%nnj5j0j0j0J0NJ0J5j5j0nK0K0nNJ0NJ0j0j5k0
5112e0nj5j5j0j5J5J0%nJ0NNNK5K5L0K5%%k5k0n%N%J0J0J0k5m0m5l0J0L5N5M0%l0k5nJ0J5
5109a0nl5k5k0%J0J0L5L5L5L5K5Nj0j0k0k5m0m0k0K0%%j0n%%J5K0%k5n%J0J5K0J5K5K0K5K5
5107I5J0J5Nk0l0l5k0k5k5%%K5NNJ0%J5K0J0J5j0nj0J5J0nJ0J5J0J5J0J5K0nJ0J0Nk0j5NN
5104A60J0j0j5j5j5j0j0j5j5J0L0L0nj5k0k5k0j0j5l0k5nJ5L5K0J0J5%J0Nj5k0%%Nj0J5Nj5
5101D0j0K0L0NN%Nk5l5l0nJ5J5J0nnj5j0k5k5j5%%K5K0K5K0K0K0%%k0k5k0j0%J0j0j0j0J0
5098a5Nj0j0nnJ0j0j0j0%%j0j5j0j0%%J0J0K5%%K0K0J5nnJ0NK5%nnj0J0%k0j5j5N%NNNk0l0
5095f5l0J5L0N5L0N%nnJ0L0J5K5Nk0l5l0l0l0k5nJ0J5J0J5J5K0%k5j5j5%K5J5J5L5K0Nj5j0
5093F0n%%j5k0%L0K5%k0k0N%j5m5n0k5nJ5J0NNNJ0J0J0J0%%N%n%%nJ5J5j0j0k0NNNK0J5nk5
5089a5j5%J5J0nn%%%Nn%J0J0J0J0%%J5J5L0L0N%J0J5K5K5j0j0k0k5j5k5j0j0%Nj0j0%%nj0
5086D0NNj0nj5j5J0NJ5J5j0j0nj0J5K0%j0J0NN%%%J0Nnj0j0j0J0NN%j0n%%n%%%nn%n%nNj0
5083A5k0J5J0J0j5j5%%L0K5NJ0J0J0n%j0j5k0k5j0K0K5K5%n%nn%J5J5J5J5j5k0j5k0%J5N%
5080G0J5K0%j0k5m0m0m0j0NJ0J5J0J5NNNJ0J0J0nk0j0NJ5k5k0nJ0J0j0%nJ5%nj0j0j0j0nn
5077f0NK5L5L5K0j0j5j0k5k5j5J0nK0K0K5j0k5k0j5j0j0%j5k0j5j5NK5M0L0J0NNL0K5L0K5
5075A05%%%j5l0l5l0l5k0nNJ0%%J5J0M5M0J5J5j5j5l0k5j0Nn%J0J0J0N%L0J0%j0j0%K5nj0
5072F0nJ0J0j0nJ5nj0k5k5k0k0nn%K0K0K0K0K0K5Nj0j0j5j0nn%nNK5J5J5%%j5j5j0%%j0j5
5069B5%J0J5K0Nj0j0n%j0j0m5j0%NJ0n%K0J0J0N%%nnk5k0j5j0J0J0K0%%NJ0J5J5j5j5j0J5
5066A0J0Nnl0k0j0J5J0K0M5L0J5j0%%Nj0n%%N%%n%%nJ5K0J5M0O0O0M0J5J5%k0l0l5nj0l0k5
5063A95m0l5k0k5j0l5l0l0l0j0J0J0K0M0L0L0J0k0k0nj5j5k0NL0K5J5J0%%j5l0l0%J5K0J0
5060D0J0%k0k0%J0J0NNj0n%nJ0J5n%NNK5L0J5%j5j0k5k5k0k0k0k0nL0K5J0nnj5j5NK5K5M5
5058H5L0J5j0%k5k0k5l5l0l5k5j0%NJ5J5K0K0K0K0Nj0k5k5j5k0%%k0k0n%K5K0L0K5J5J5L5
5055F0L0K5K5J5nj5k0j5k0m0l5k0nK0K0NN%J0Nj5%nNN%%%%k5j0nK0K0%k5m5j5k0%J5%K0K5
5052a0K5K0J5K0J5J5nk0l5j0j5%j0j0j0j0j0nnj0j5nJ0J5K0J0J5NN%nJ0nk0j5NK0K0K5J5J5
5049G0l0k5j0j0nn%NK0Nj0j0k5k0j5j0NL0J0J5nl0k0j5%J5K5K0J0J0%k5j0j0J0J0NNnJ0M0
5046B5L5%l5l5j5nJ5L0K5L0Nn%%NK0J5nl0NK5J0j0j0j0K0J5%k5k5k0k5l0j0j5J5J5nj0j0N
5043b0J5J0k0j5k0j5nJ5L0L5Nj0j5NJ0%Nk0j5j0j0J0N%j5j5nL0M0K5%j5l0j0J5K0J0J0%nK5
5041E0K0M0K0%j5k5k0k5k5nnj0j0j0j0n%N%J5K0J5J5NJ0k5l5k0%J5J0J5J5J0J5Nj5J0%NNK0
5038H0K0j0j0nJ5J5%k0j0j5j5j5j0k5nN%J0%K0J0n%j0j0j5j0k0k0j5NK5J5K5K0L0L0K5J0%
5035A15k0j5nk0j5j0nJ0L0L5Nk5m0m0m0m5l0K0K0M0K0K5K0NNj0nnn%%%N%%NNJ0j0k5k0k0%
5032c5K0M0K5nnj0N%Nj0j5J0J5M5K5Nk0k5m5n0j5NJ0NJ0Nnj0j0j0k0nNM0K5K0NJ0n%%%J5j0
5029D0J0J0Nk5m5nJ5K0L5J0K5j0k5k5j0j0j0j0k0j5k0k5k0J0N5O5L0%k5%NK5K5%j0j5J5J5
5027I0%nj0n%K0K5%j5j5%nJ0j5j5k5J0NNNj0l0l5j0J0NK5M5L5nl0k5NNNk0j5j0l5j0%%%Nk0
5024e5j5k5k0NNJ0k0k5nK5M0L0J0%k0nnK0%k5k0k0J5Nj0k0%N%NJ0L5L0L0L0K0Nnj0%nj0k0
5021eN%k0j5j0J5K0K5L0L0J0J0j5l0m0nJ0J0j5l0l0k0J0J5K0K0NNj5j5nj0%%K0K5K0%J5J5
5018E5K0K0nnnnJ0J0k0nk0%k0j5j0j0j0j0k5%J0L0J0J5%j5j5N%k0k0%nnj0nJ5K5J0K0n%J5
5015EJ5L0K5J0j0k5l0k0k0j5NJ5K0K0K0Nj0l5l5k0k5k0%L0L5L5L5%Nnj0nj0%J5J5nj0j5J0
5012B5Nj0j0%%%%j5j0%K0K0Nj0j5k0N%K5%j0j5NK5Nk0m5m5j5J5J5%NNJ0NN%K5j0j0N%J5J5
5009@j5j0j0K0L0L5K0K5J5nNj5l5l5m0k0j5k0J0K5J0j0n%J5K0J0nj0l0j5j5%%nnk5%%K0L5
5006e0L5L0J0j0l5j5j5K0J5NNj0nnnnK0%J0k0j5%nn%J5J0K0J5NK5J0J5N%%k0l5j5J5J0J0n
5003C0j5k0nnnn%nj0j0j5j0%nj5j5k0J5L5L0K0K0J5k0l5k5j0J0L5L5J0j0j0j0NNj0n%%%%%
5000c0%%%J5L0K5%%%j5m0j5%K0K0N%NNJ5K0K5K5Nl0k5k0%Nj5m5n0k5nK0J5J5J5J5j5m0k5J0
4998h5K0K5L0L0K0j5j5j5j0j5%j0K5K0L0L5Nj0k5k5j0j5j5%%%NJ0K0%%%L0K5NNk0k0k0k0n
4995a0nJ0J0K0K5%k5o0o5m0j0M0M0M0L5Nj5j0j0J5J5k0k0l5k0j5J0K5L0K5Nj5j5%L0M0Nj0
4992B5l5l0l0k0k5k0k5nJ5K5K5N0N0J5%j0NL0L0L5J5nnj5k0nnl0l0l0NJ5nJ5J0j0k0j5NN%
4989b0J0Nj0j0%%%%J0Nj5n%%nnJ5K0J5J5%nl5k5k0J5M0L5L5%nl0k5k5j0j5%j5m0k0j0J5%N
4986a10J5L5M5M5M0J5j0nl5j0%%J5K0J0J5j5j0nJ5j0%k0J0NNK0J5Nl0k0k0k0%NNJ0%l5m5l0
4984h0j5K0L0J0J0j5j0nnJ0NJ0N%%NK0J5k0k0k0nnJ0J0K5M0NNk5k5j0J0K0K0Nj0N%J5nk5l0
4981b0l5k0%J5L0J5Nk0l5l5l0%K5M5L5J5J5j0k0k0J5J0NJ0%Nj0J0nnj5K0K5K5J0J0nk0k5k0
4978eK0K0K0nm0m0l0J0K0K5J0j5j5j5l0k0j0NJ0J0J0J0%%j0NJ0N%Nj0J5J5J5K0J5NL0J5J5
4975I5j0l5j5Nk5l5k0NK5nj5j5K0J5%k0j0J0J0J0k0%NJ0K0N%%n%J5J5NL0%j5m0l5k0k0n%K5
4972d0K5%l5k5l0j0J0L0K5K5K0K0j0j0NK5J5M0K5j0j0j5%nnj5j5%nnnj0j5j5j0n%nnj0j5n
4969h0nnnj0nJ5J5nj0%K0K5j0j5NJ0J0%n%%J0J0j5J0NNj0j0J0J0n%%%J5L5L0L0L5J0j0m0n5
4966A5nK0K0%j0j0j5NK5J5%j0l5l5j0k0J0j0nnnnnJ5%j0nn%n%J5J5j5j0j5j0%L0%N%j5j5j5
4963a15NK5J5J5j5j5l5j0K5K0J0N%%%J0%K0NN%NK0K0J0k0l0nN%%%k0j5nnnj0l0n%N%NN%%j0
4960a15%K0L5L0Nj0l5k5J0L0K5J0K0%j5l0k5n%%%%j0%NNj5j5j0K0J0%k0j0J0L0L5J0k0k5k0
4957i5k5%%J5K0nnJ0J5K0j0%%K0J5n%l0NJ5J5K0%nnj0J0J0NNJ0%n%nJ0nj5j0nK0J5nnk0%%
4954a5%%%Nnnnn%N%Nnnj5%nJ5J0J0j0%NK5Nj5k5l0j5j5%N%k0j0j0NK5M5N5M5K5J5nN%J0NJ0
4951A15j0k5k5j0j0j5j5l5j0%J5J0nk5m0l5l5j5NJ0L5NJ5N%K0J5K0J5J0J0j0j0l0l0l5l0%
4948a50%%%J0L5K5L0K5K0L0K0%nj0j0NN%k0l5j0J0J0J5j5j5j0%J0%%k0k5J0L0J0J0j5j0k5
4945f5nJ0J0K5L0J0j0K0K5K0%k0k5k0m5l5m0l0%J5J5K0J5K0K0J5K0J0J5K0Nj0j0%%k0j5j5
4943b5J0L0K5K0Nk5m0m0k0%%%%j5J0NJ0J5J0J0j5j0J0J5K0J0J0%%J5J0NNL5L5L0Nk5m5m0m0
4940A5nK0Nj0%%j0nj5j0%%j0j5N%N%j0j0nJ5J0%%%NJ0nJ5%%J0N%%J0Nnj0N%J0j5%nk0j5%n
4937c5J5J5K0K5%J0nk0l0j0J5J0J5J0Nj5j0n%Nnk0j5j0N%%nnk0j0nn%NNnJ5K0J5Nj0NJ0%J5
4934@K0J5Nj0j5j0%%j0j0j0nj0j5n%j5j5j0J0J0J0K0K5J0J0K0K0J5%%k0nnNN%%J0%J0NN%n
4930E5J5K0j0nj0J5J5J0j0j0nj0j5NNj0nk0j5nnK0J5j0k0k5j0K0K0J0J0K5J0%k0k0%J5J5j0
4928E0%j0j0nnnnj5j5N%J0Nnk5l0l0j5NJ5J5%J0j0%nn%L5L0L0J5K0J0J0j0k5l5l5k5nJ5J0
4925d0J0j0nnnJ0N%J0j0NNJ5J5j0j5k5J0J0J0K5%J0%j0k0l0l5j0K0K5K0J5J5J0J5n%%%K5%
4922E0j0j0%%J0Nj0j0NK0j0%j0nJ5j0nnNk0nJ5%j0%n%Nj0%j5j0NNJ0nj0nk5k0%K0L0L5NNN
4919B5%k5k5%M0M5K5n%k0k0j5k0k5k0k0%j5m0j5J5L0J5n%J5J5J5j0j0j5nn%%%k5nJ0%N%k5
4916a15nnJ5L5K5N%%N%NK5K5%%%J0J5j5k0j0j0%J0%%J0J5%Nk5k0l0l5%%J5J5K0K0NJ0j0j0
4913b0j5j5J0J5J0K0J0J0%NK0K0%Nj5j5k0k0NJ0%Nj5j5j0j0%%%%j5j5l0l0nL5N0N5L0L5j5
4910G0j5j5j5j0j0J0NNNn%j5j5%L0K5%j5j5NN%J0j0%NN%J0j5j0j0j0%J0k0k0J0Nn%j0j0N%
4907c0%%nnNN%NnnNNn%%%N%nj0J0NJ5J5j5j5%nNJ0N%%n%%%%J5J5j0j0nnJ0J0j5j5nnNJ0k0
4903d0k0l0l0J5J5%%k5j5J0NK0J5nj0K5K0L0nnJ5J0J5%NL5Nnj0J0NNJ0J0J0N%%NNJ0nnk0j5
4900G0k0k0%%k0k0nj0j0j5j0j5NJ0NN%NJ0J0NNJ0%L0K5nj0l0l5k0j5NJ0J0J0%%k0k5j0j0j0
4897a05j0J0NNJ0nJ5N%K0nnK0J5J5nn%%%Nj0n%NL0K5L0%k0k0j5%j0j0j0J0J0J0J5J0Nj5k5
4894ek5j5NL5M0J5j0m0j5j0nj5j5%nj0j0j5j5nNJ0J5NL0NK5K5Nnn%nj0j0j0NL0K5%k5k0k0
4891d5nK0J5J5K5J0%j5k5k0j5k0j0J0J5j0j5k0%K0K0J0j0j0J0L5M0K0Nj0J5J5K5K0j0j0%n
4889I0NJ0j5j5k5nj5j5l5j0j0j0k5nJ0L0J0J5Nj5j0J0J5L5J0J0J0Nk0k0k5j0Nj5k5k5k0%K5
4886g0L0n%J0J0n%j0nN%nnj5j0nJ0%n%k0%nJ5J0NJ0%%j0J0L5J0j0nj0j0j5j0j5j5%K0L5J5
4883c5j0n%%J0Nj0j0nnNJ0%%%%%%nJ5K5%nnJ0J0%%NNNN%%n%%%%%n%%Nnk0nK0K5%j5j5j0j0
4879b5%K5NJ0nk0n%NN%n%nJ0%%nj5%NNNNj0j0%%n%nn%nn%j0nJ0J5j0k5j0j0NNK5Nk0j5j0J0
4876i0L0K5K0K5J5j0k0j0k0Nj5j5j5j5J0J0K0J5L5J5J5nj0j0j0j0nnj5k0J0NJ5J5K0K0%%j0
4873A5%j5l0l0j0%nj0j0NL5K5%j0NK5K5J0J0J5J0K0K0nm0m5l0l0l5l5j5NNK0K0M5J5NNj5j0
4870d0%N%Nk0k0NK5J0k0k0NJ5J0N%J0j5N%NN%K0K0J5j0NK0K0%j5l0l0j0j0j5j5k0J5K5K5L5
4868B0J5NNk0%J5K0J5%n%j0%k5k0nnk0j5N%J5J5K5J0nnK0J5j0k5l0NNNJ0j0k5%NNj5j0%L0
4864EJ5nJ5J5J0NJ0%%%nnJ0%J5K0n%%nJ5J0K0j0j5k5k0j5k5k5j5K0L0L0j0k5j0k0k0k0j0j5
4862f0J0NK0K5N%NNl0k5j5%K5N%nNk0j0j5NNj0j0%K0L0Nnj0j0nnnJ0L0L0J5J0j0j5j5%%K0
4859A0K0j0j0n%J5J0%%j5k0%nj0nNJ0NJ0K0J0J5j0j5NNj5nj0%nn%nJ5K0J0%k0nJ5Nnj5j0J0
4855A0J5NJ5J0NNl5m0m0nJ5J0J0J5J5N%k0k0%J5K0nj5j5l5%K0j0nk5j5K0J5J5%%L0K5J5k0
4853El0l0l0j0%%J0%J5K0J5K0L0J5k0j5k0j5j0NJ5J0J0j0NJ0J5J5NJ0L5N0%k0k0k5j0j0j5
4850B5j0%%%%j5k0k0j5j5j0%nJ5M0J5K0J0J0nk5j0J0L0K5NNj5j5nj0j0J5J0j0k0%%%j0j0K0
4847@K0J0n%%j5j0%K5Nj5l0k5k5k0%K0K0K0J0J0j5j0j0J0%%%K5%k0k5k5%L5L0L0J5J5%j5n
4844C0nj0nk0Nj0%j5l5l0nnnj0NJ5K0N%J0J0NNNNNN%J0%J0n%J5J0%nnJ0J0J5nk0l5l0l5l0
4841a15j5%J0NJ0J0%n%K5K5K5L5L0M0Nj0l0k5nj5j5%K5L0J0k0j0J0NN%J0J0k0m0l5nJ5K0K0
4838A5nNJ5J0k5k5J0L0L5%k0l0l0j5N%j0k5k5NJ0J0j0nnn%%%J5L0%%NK0K5Nj0j0nJ5j0j0j0
4835b5%NN%j5k0k0NK5K5L0J0j0k5nj0nj0j0K5N0K5K5J0j5NNn%nj0%N%Nj0l0j5NNk0l0k5j0
4832f0NJ5J5J5J5j0nJ5J0K5Nnj0nJ0J5k0k5j0K0J5k5%Nj0j0n%%j5j0%%nnj0nJ0J5j0%j5NK0
4829d0Nj5k0J5J0L5Nj5k0j0J0%nk5k0nK5L0K0J0J0j5j0l0l0k0nNK0M0J5K0%j5j5k5nJ0L5M0
4827A5J5n%j0J0K5%j5j5nnk5l0m0k5nnNJ0J0K5J0J5k0j5j5k0%%J0K0K5K5NNJ0J0J5nk0k0%
4824c5nJ5J5NNnJ5nnnJ0M0Nj0j5j0J0J0J0n%NNJ0j0j0j0nj0nnK0%k5nk0%%%NN%nJ0J0J5j0
4820Ej5j5K0K5NJ0n%j5k0%K5K0%j5k0%nN%NNNj5k0%J5J0NJ0%nj0nJ5J0nnJ0J0j0nNNj0nN%
4817B5J5%j0n%nN%%nN%J0J0nnk5nJ0K5NNj0j0%%j5j0j5j5%%%Nj0l0j0n%%j0nN%J5J5nk0k0
4814a00%J5J5%n%%%NnJ5J0J0n%n%NNK5L0%l5k0j0J0J0l5j5NN%NJ0J0J0J0J0NNNNJ0J0l0l0
4811c5l5nJ0J0J0Nj0k0k5j0J0NNJ5K0K5J0%j5k5%%nj5k5%K0J5K0J0J0J0J0J0j0j0j5NNj0j0
4808d0k0j0nn%K0K5K5L5L0J0J0NNNNk0k0j0k5l5l5j5NJ0nj5n%%J0j0j0j0K5K5N%nJ5Nnj0n
4805d5nn%%nj0NNj0%%%J0NJ0NNNNJ5nnk0k0j5j5j5%%j0%nNNj0j0J0J0J0J0J5J5%NK5K5J0n
4802@j5NK5K5J0k0%nk0k0nK0K5NNNj0j0k5k5j0J0Nj0nnN%%%j0j0j0j5N%K5K5J0J5%%k0k0J0
4799c5J0J5nJ0J0J0Nj0j0%%N%j0nk5nNNj5k0nJ0L5L0K5K5nk0nJ0K5%k0k0k5nNJ0J0J5K0nj0
4796C5nnj0k0n5m5k5J0%NJ0j0nl0nL5L5K5L0J0J5j0k0k5j5k5nK0M0N0K5K5Nk0k5k0%J0J0%
4793A5Nnnn%J0J0NnNNNNN%%%%K0j0nj5J0J0nj0n%%J0j0nnNNj0j0l0j5NK5K5J0J0K0%Nj5j5
4790D5k0NNJ0nk0k5k5k5nJ0j0nnn%NM5N0J5j0l0m0k5j0j0NNJ5K0J0Nj5k0k5j0%k0j5k5nnk5
4787a90k0j0J5J0J0J0%J0L5K5L0J5nj0k0j0j5%K0K5L0K0K5J0j5k5nNK5J0%k0l5j0%J0NJ5J5
4784a5J0%j0j0j5j0%J0J0J5k0j5j0nJ0NN%J5N%%J0J5J0NNNJ0J5%%%j0j0j5j5K0K0%k5l0k5
4781d0k0nnJ0M0L5J5J0J0j0j5k0k0%%J0NK5K5j5j0%nNNJ0%%nnnN%J0J0j0j0%%n%NJ0j0j0%
4778B0N%%NJ0nj0k0k5k0k5l0NK0M0M0J5%%nnl0k5j0K0J5K0j0j0l5l5l0k5L0L0L0L5%N%Nj0
4775a5j0NNj0nk0%J0%J0J5nk0l0l5j0j0J5J5J5J5N%K0J5J5nNL0J0J0%nnk5m0l5k5j0J5J5J5
4772f0j0j5J0NJ5K0J5K5%j5j5j5k0%nK0K0L0K5J0NNk0l0j0NL0K5K5J0J0j5j0k0k0%J0K5N%
4769G0%nk5m5m5l5j0%%L5M5M5J0%nl0l0k0k0J5J0k0nN%%j0K0K0Nk0j5J0J5J5J0L0K5K5Nj5
4767F0k0j5j5j5J5J0j5k0%J0J5nj5j5J0J0%k0n0m5l0nNJ0nnK0J5K5NNNK5K5%J0k0j5%J0j0
4764e0j0j0J5J0J5nnJ0J0J0nj0n%N%j5%NJ0J0J0J0N%NJ0Nj0nnj0l0l0nj0J5K5L0L5K0J0J0
4761G0L0L0%k5l5j5nnk0k0j5j5nj0j0J0%%J0j0N%%N%%NJ5nj0%nJ5J5%%NNJ0J0%Nj0m0l0l0
4758g5k0k0j0j0nK0L5L5J0J0J5K0Nk0k5l0j0NK5J0J0J0j0J0K0K0Nj5nJ5J0J0%j5l0l0NL0K0
4755B5J5J5J0nl0j5k0k0j5%J0J5%NJ0NJ0J0NK5%l0l5k0l0j0j5k5k0j5NL5L0M0M0K0j0k0k0
4752b5j5%J5J5J5j0%K0j0k5n0k5K0J0K5J0K5K5J0J0j5k0k5k0k0k0NJ0J0J5NNJ5J0J0NJ5J5
4750D0J0J0%K0%nNk0j0j0%nj0n0n5o0k5NM0L5M5J5nj0%NK0L0NN%l0j0j5%K0NJ0k0j5j0j5n
4747f0K0J5J5j0k5n%J0J0k0l5j5j5%K0K0K0K5K0N%J0J0J5J0J0j5l0l0k5j5j0j0J0J5J0J0j0
4744e0K0J0J5%%k0k5k5nn%J0L0L5J5%l0j5%%Nnj0nnNN%J0j5J0nnnJ5K0K0j0J0%%K0J5J0%l5
4741El5j5j5j5Nj0NJ0J0%%J0J0j5J0%J0j0nNNNNnnN%J0j0nj0%%j5j5%nJ0nj0l0nj0j0NJ0K5
4738a00K5K0J0j0k5k5j0J5J5J0j0j0NK5L5L5%J0k0j5j0j5j0J5J0j0%%J0NNK5L0J5j0j0k0k0
4735a0k5nK0K0J5j0%Nk0j5l5j5J0j0l0l5j0%J0J0%%%%J5K0J5J5J5K0J5J0j0k5l0J0L0K5J5
4733A0J5%Nnj0J0NNj5j5k0j0J5nnj0j5n%J0J0K5%j5NK0K5nnk5%K0J5K5%j0m0l0j0J0J5j0j0
4730c0J0J5J5J5Nk5k5k5j0j0k0J0L0L0K5K0%nK0K5J5nj0j0j5j5l5l5j0J0J5K0j0k0j0J5NJ0
4727a5nnJ0j5l0j0%K0J0J0nnJ0N%%J0J0%%%J0J0j0%NJ0N%j0J0J5j0%nj0Nk0j0J5%j5k0NK0
4724enj5j0%%J0J0K0K5nj0k0%K0J5J0J0j0nK0K0L0J0k5k0k0k0J0NJ0j5l0l5m5k0J5L0J5J0
4722b0K5K5J5J5j0j5j5j5%%k5k0l0k5j5j5nJ5K5K0NK5J0NJ5J5J0J0%nnk5l0j0%%%k5k0J0N
4719h0Nj5l0nnJ0NK0J5M0N5L0nj5l0j5j0nJ5Nj5k5k0l0k5nJ5%NK5K5K5K5J0J0j0j5NNn%j5
4716c0%NNJ0l0l0j0J0J5%nj5j5k0k0nJ5J5J0NNNK5K0nj0j0%K5J5nnnj5%nnj0nj0j0nnj0k5
4713a40k0J0L5L5K5N%l5k5J0J0J5%%%%K0J5%k0j5j5j0nj5k0j0j0nJ0K5K5L0J5NJ0nj0%%J0
4710e0%j0j0j5k0j0J0nnj5j5k0k0nJ5J5K5J5J5L0K0n%j0Nj0j0j5NJ5J0%%nNK0J5j0l0l0j0
4707a15J0K0L0K5K5K5K5K5M0J5nm0l5j5j5k0k5l0l5l5j0J0%j0%NK0M5N0K0J0j5%k0j5k0J0
4705e0K0L0N%K0J5j5k5k5j5j5k0NJ5K0nnJ0J0NNJ0J0%nN%NNj0j5j5NJ0Nj0l5k0j5J0Nnj0j0
4702i5j0NN%nNNJ5nj5K0L5L0K5Nj5j5k0k5k0k5%nNK5J5%%j0J5J5Nj5%k0k5nn%k5k0NK5K5L0
4699f5L0Nj0j0j0j5k5nL0K5K0%nJ0M0J5%j5k5k5nJ0J5j0J0NJ5nj0j0%K0NJ0%k0%nNJ0%n%n
4696eJ0j0j5j5%%j0j0k5n%%%j5j5Nj0j0NK5J5J0Nj5j5j5J0L0J5J0j0j0%%L0K5J0j0k5%j5j5
4693g0nj0%%L5K5L0j0j0j0j0NJ5j0j0l5j5%K5K0J0J0nJ0L5L0M0J5J0%%j5l0l0k0k5nl0l0l0
4690a00n%%%K0L0NJ0NK5L0J0NN%k0k5k5k5k5j0j0n%J0K5M5K0J0k5j0NJ0J5nK0J0k0nnJ5J5
4687B5j0J0%%N%n%%NNj0j0J0%%j0J0%%j0nj0j0nk0j5J0K5K0%nk5k5k5nJ0J0%%J0%J0NJ0J5
4684a0Nj0%%J0J5NNj5K0NJ0J0j5l0l0l5%K0J5j5l5l0j5%j0nJ5L5M5L5%k0j0nJ5%NN%J0%j0
4681a5j0%K0L0%l0l0j0J0j0j0%%nk5k0%%j0L0K0K5K0K5L0K5J0Nj5j5k0j5k0nj0j0j5j0j5k0
4678i5j5k0%J5%%J5%%J0J0K0nnJ0L0NnnNJ0j0nn%%Nnj0nJ5J0J5%k0m5k5nJ5J5nJ5J0K5Nk0
4675e0k0nL0M0L5L0J0j0j0j0j0j5j0j5j5nnJ0J5J0j0%%nk5nJ5J0J5%k0l0l0m5l0j0J0%J0L5
4673a15L5L0L0J5J5n%j0%%Nj0j5n%n%NN%j5l0k5%NNk0k0j5NJ0K0J5K0J5NJ0%Nj0j5%%j0%N
4669f5L0J5J5j5j5j5j5NNN%nnJ0J0J0j0j0j0NNj0j0n%%%j0j5NNNJ0%%NNNN%%K5K0J5%k0k0
4666c5NJ5L5J0j5j5j5j5j0j0%J0J0J5K0J5J0J0j0nk0j0k0j0j5J0J5K0K0J5%Nj5j5%nj5j0j0
4664c5j0%%n%J0%%nj5j0nJ0L0Nk0k0k0nJ0J0%%j0nJ5NJ0J0%NJ5J0NJ0NNK0K5j0%j5j5j5j0
4661a5j5k0j5j5J5J5%%J0NJ0J0j0nj0n%%j0j5%nNJ0L0j0j0J0%%%%j5j5nK5N0L5J5nk0k0j0
4658ej5k0j5k5k5%%K0J5N%k0k0j0j0nnNJ0K0K5L5L5L0L0K0J5J0N%nk5k5k0%J0M0N0L5K0j0
4655A75k0k5l0l0%%%Nj5j0NJ0j5j5N%j5k5k0k0J5J0L0L5M5K0Nk5l5l5%%%%n%nn%%K0nj0j5
4652@n%%%J0J0J0J0j0j0j0j0j0l5k5nJ5J5%J5K0K0K0%j0m0l5j0nJ5K0J5J0j0nj0NNK0K0K0
4649C0K0J0nJ5NJ5J5nJ5K0nnnj5k0j5k0%j0j0%J5J0J0N%%NJ0%NJ0J0J0nk5nnnNNk0k0k0nn
4646A5nj5j0j0nJ0K5L5J5N%%Nk0j5k5k5j0K0L5L0L0L0%l5n0k5nn%%J5J5J5K0L0L0J5k0m0k0
4643E5%nNNJ0l0l0j5J5L0K0%j5j5J0Nk5m5k5j0J0%K0%j5j5j5N%K5J5j0N%J5J5J0j0j0j5k0
4640e0j5j0J0K0K0Nj5%%J5K0J0k5k5j5k0k0k0%L5K0NNK5K0L0%%%j0nNj5nnJ0J0j0j0k5nJ0
4637c0NK0K0J0j0j0Nj5j5nk5l5l5k0J5L0L0K5J0N%J0L0J5nj5k0k0k0j0j5NJ0%%j5NM5M0L5
4635E0Nj5k0j5k0j5NJ0L0L5J0Nj5k0j5k0k0%%K0K0J5nk0k0j0J5%N%%J0j0j0j0n%%nj5j0j0
4632g0nj0j0nnj0nNM0M0L5K0%Nk0l0nnnj0j5k0j0K5L0K5K0K0nnk0k5k0n%J5J5K0J5nj0nnj5
4629c0j0nnJ0Nj5j0l5j0j0L0L0J0nk5NJ0J0J0%K0Nj5J5J5N%%%%K5%%nJ0J5K0%k0NNJ5%nj0
4626F0%%%%j0j0%%%nj0k0%J0J5nj0nNNn%%n%nK0Nj0j0j5J0j0n%nnnJ0K5K5K5j0k0l5k5j5j5
4622f0j5k0%L5M0K5NJ0j0j0j5j0%K0J5J5NNK0K0J5nj5k0k0j5k5k0k5nJ0K5L0K5nm0m5l5%K0
4620g5J5J5NJ0j0k0l0l0nJ5J0J0J5J5J0j5j5j5k5nJ5L5K5J0j0j0J0J0J0NNNJ0J0N%%K0K5K5
4617H0J0J0nj0nJ5K0J5%k0l5j0k5k5k0k5%J5%J0j5l0k0%J0L0M5J5nk0l0nK5M5L5J0j5j0nn
4614E0k0j0k5k0nj0J5nnJ5j0j0nK5M0J5%%NNnj0k0k5l5j0nK0K5K5J0J5%k0l5m0l0nJ5J0J5
4612f0J0L5M0K5L0K0Nk0l5l5l0j5k0nn%J0K0j0%%j0j0j5NK5K0L5J0nj0j5k0j0j5j0j0j5j5
4609a05%J5J0J0J5J5J0J0K5K5J0j0k0k5j5NK0K0NNnJ0J0J5nk5j0j0NK0%NnnnnNNnnk0k5j0
4606d0J5L0K5K0%k0j0NNn%j0J0N%n%nJ0NN%%%J0%%k0j5l0j5J5J5J0J0K0L0J5K0%k5l0k5l5
4603a0l5l5j5NK5M0K0J5nJ0J5J0J0j5l0m0j0J0L0k0j0j5J0NJ0J0J5J5J0J5J0j0j0NN%%j5N
4600C0NK5J5k0k0j5j0J0L0K5M0L5K0%n%j0j0j0j0n%j5j5k0k0k5%%K5J0N%Nj0j0j0j0N%nnN
4597C0J0j0nnK0j0%%%Nj0NNj0nN%k0j5nJ5K0%k0k5j5j0J0NK0K0K5K5Nk0j0nnk0l0j0J5M0L5
4594E0K0NJ0J0j0j5m0l0j5J0K0J5%K0K0J5%%NNJ0j0j0NK5J5%%K5J5J5NNJ0j0%%k0k0J0J5N
4592A85l5k0nj0nj5k0j5J0%Nn%%%%Nnj0J0%%%%K0K5J5J5J0J5J5K5J0%k5l0l5l0j5%%%nNNn
4588H5%J5K0K0K0%J5L5J5Nj0n%j0j0nJ5J0J5J0J0J0j0l5l0k0k0k5k0nnnnnj5k0k0k0k0j0n
4586c5nn%K0M0M0J5%m5m0l5j0%J5K5L0J5j0j0j0%K0K5K5%%J5J5%%K0J0J0n%K0J5K0Nj5j5j5
4583A45nj0%k0j0j5%nJ0J5nnJ0NNN%%J0j0nJ5L0J0%K0K0K5NJ0nk5k5j0%K5L0L0L5J0nnJ5J0
4580C30NNJ5J5j5l5l5%J0NJ0J0Nj5%%K0J5J0L0L6J0K5L0K5K5J5K0L0L5M5L0J0L0O6Q5J10J10
4577A122J16J35J55J86K20K56K61K86L25L86M57N31N81O17O37O41N77N16M31L51K96K10J56
4576I449J35J51J45J55J06L5k0o6j05j00o5k5K0M0L5L0l5j10k11k76k75k46j90j26j10j10
4574H231j36j80k61l71m86n76o27o22o06n72m96m31l71l26k71k30j76j30j15q6r0o5p0m5m5
4572H47k0k5k0j6j0nj0nj5k0nnj0j5j0j5n%nnNNM0L0M5M1L0K5L0K5K0J5K0N5Q0Q6P5P5J10
4569A438J56J95K11K35K36K66K95L41M31N17N86O52O92P16P17O77O07N26M51L46K76K15J51
4568A0933J20N5Np0j25j91k25k31j91j30l0N5J00J26Q5M5k0j00j31j55j60j61j70j91k30l06
4566H707m11n06n87o72p17p31o92o37n26m41m06l46k91k16j65j45j31j25j15q1n5n5o0m0k5
4564E31l0k5l0k5%k5l1j5j0NL0L1Nk6m0n0m5l5l5j5k0nj0K0J5M5J5j0k5nj0J0K5N0K5nl5l5
4562B10l5k5nj5j5l5l5j5j5l0k0j0J0J0J5NJ0%NJ5%k0NnK0%j5n%K0K0K5%N%J0nnJ0J0J0nn
4559I5j5j5%nJ5j0j5j5nj0J5J5K0K5j0k0k5k5k0k0nJ0K5K0N%J5J5J0NNNK0%k0k5nnnnj0nj0
4556A5j5k5k5%%J5nj0j0%j0J0N%%K5K5J5K0NN%%%j5j0j0j5NK0K0%j5NNK0%J0NN%%nJ0NK0K0
4553A20J0j5k5m5l0nK0M0J5J0%j5j5j5k0j5l0j0%%%%K5L0K5K5Nj0j5j5nnJ0J5%J0n%n%NNn
4550F5n%NNj5k0NK0%j0k5l0k5j5j5J0J5J5J5nk5k5J0K0J5K0K5M0%j0j0%%J0J5%NK0J5J5k0
4547A10m0m5l0j0k0k5J5J0K0K5j5j0j5K0K5J0k0k5%nJ0J0J0j0%%%%j0%NNj0j0%%J0j0k0%N
4544d0J0j0k0j0nj0j0j0j0NK5L0L0%J5K5K5L5%j5j0k0J0NJ0k5m5j5nK0K0J5J0n%J5K5n%J0
4542G0NJ0j0j5k5j0Nnl0%K0J5k5l0j5J0K5M5K0%l0l0l0k5nJ0J0nK0J5J5N%J5J5%NJ0J0NNN
4539H0Nj0k5%%nnj0nnnJ0J5j5l0nJ5J5L5j0J5NJ0K0%k5l0j0j0j5J0%%k0j0K0K0j0k5l0nL5
4536a0P0J5K0%%J0k0j0NK0%j5j5k0N%%%%j0j0NN%nk5nNJ5NNj5j5K0%nj0k5NNj5Nj5j5NJ0L0
4533EJ0%J0NK0K0N%J0J0K5%%Nnnk0j5n%j5j0k5j0K0J5J0J5%k0j5j0K0K0%Nn%N%J0NJ5J5%%
4529A20k5%k0j0%%j0l0k5nJ5L0L5K0j5j0l0j0J5L5N0K0k5k0l0n%K0J5J5k5k5nn%%%Nj0j0N
4527E0%J0Nj5j0j0M0K5K5j5l5j5NJ5K0nk0k0Nn%j5j0j0J0J0L0K0L0j0%nnJ0Nn%J0j0%%%%%
4524A05%J0j0NNNJ5%%J0J0J0J0%%%K0J0nJ0NNL0J0NJ0J0J5J0J0J5Nj0K0L5K1K5K0K5J5J0L0
4521E31M5O5P0N5N6L5O5P5P5J06J25J50J56J35J60K01K91L26L70L81M22M36M21L66L21K50
4519E689K51K50L01L11L36L71M26M81N01M92M31L51K25J21M5j5j5l5l6k0k0j0j0l5j10k06
4517A0070l05l96m52m91m91m86m46m27l91l45k96k91l11l51l66m01l96l86l56l15k91k56k15
4516A609j76j60j11r0p0p5p5p5o6o5l0j5%Nn%k5m5l0j0nj0j0NJ5J0NNNNJ0J0J0J0%NJ5J5J0
4513F01K0NNnnK5L0P5P6R5R0Q0P0J06J00J25J61J70K11K20K76L26L81M06M31M61M56M31L76
4511E799L16K56K20K21K66L41M41N36O17O51O72O17N06L46J65J5j10j95k36k01j35l5N0J05
4509A1228J46J25O0q0k26l96n31o42o81o87o12n26m41l86l51l21l01l25l41l86m21m22m31
4508C052m01l76l30k71k11j65j20q6p0p5q0o0o6m5n0n5n0n5n5l0k6nj0nnl0k0k0k0nnnnk0
4506B20j5k5k0%%j5j5j0j5%j0J0J5%N%%J0N%%nJ5J0nj0j0j0NNNj0k5j0j0NNk5%%nN%J5nn%
4502G5J0J0%%j5l5m0k5nK0%nj5J0nn%%K0%j0j0nJ0J0j0NJ0J0K5J0J0NJ0J5nk0k5%nj0j0nj0
4499a0j5k0j0j0j0j0j5j5%L0M5N0K5n%%n%j0j0n%nj0%%j0n%%%%NNJ5j0J0J0j0%nK0L0J0j0
4496D0j0k5j0%%%k0j0j0N%J0K5J0J0J5nnn%%%%n%j5k0J0J5J0nj0n%NnJ5L0L5M0K0J0j5k5k5
4493G5nj0j5j5j5NK0K5L0J0%%j0j0j0j0j5j0j0nNL0L5K0Nk5k5k0nJ5J5%%%J5J0N%j5j5nj0
4490F0NNk5k0%J5Nj5j0j5NN%j5k0k0NK0J0k0nj0K0Nj0j0l0l0NK5L5J5j0n%k0j5j0j0J5L0K5
4487a5J0J0J0J0K5K0NNj0j5nK0L0K5K0K0K5J0l0k5k0%n%%nj0nn%nnj0j0nK0M0%j5k0k5l0k5
4485E%K0K5J0J5NNj0k5j0nn%j0j0%%nj0%nj5j0j5%j5j5j5%K0J5%%J0NJ5J0nn%NnnN%nnj0J0
4481d0J0N%k0nj0j0J0%%J5K0K5K5K5j5k0k5%nJ0L5L0J0NJ0j0k5k0%J0J0K0K0J0J0%k0m0m5
4478El5j0nJ5J0J5J0NN%J0K0L0%k0m0%nn%nnnnj5j0%N%J5L5J0K0K5K5Nj5j5%J5K0Nj5k0j5
4475F0%%NJ0nj5j5J0Nnj0j5%%%%%NN%%%N%k5k0k0k5k0j0n%N%NNJ0J0j0%NJ0J0j5J0J5nK5%
4472eJ0J0J0K5J0%j0j0nnnk0k0J0K0Nj0n%NNJ0%%N%J0J0Nj5%nN%j0n%%J0J0J0nNNJ0J0NJ0
4469I5J0J0J0N%K0J0J0nk5k0k0j5j5J5L0M0K0J0nj0j0J5J0nk0k5k0m0l5j0J0J0nj0nNN%%k5
4466A5k0k0j0nj0K0J5NNJ0NK5Nnnj0nj0j0nnj5j0j0%k0j5j5NL5L0J5j0nnnJ5M0L5J0k0l5k0
4463a5%%J0J0%NJ0J0NNJ0J0%%J0k0m0m0nK0%J0j0%k5k0nn%NJ5J5K0J0J0j0j5j0J0J0K0K0n
4460B5J0K0K0J0j0j0j0nj0%%J0J0K0K0%%j5j0N%nj0l5l5l5l5j0J0J0J5J0J0J5J0K0K0NNNN
4457E5%%nk5m0m0j0j0%%nK0L0L5K0%%K5L0L5K5K5j0j5j0nj0nj5j0j5k0%%k0k0n%n%j0j5k0
4454d5nj0J0K0K0N%%J5K5N%Nj0l0l0n%N%J0J0J0J0J5NJ0%%J0J5NJ0%%%J5j0j5j0j5J0J0N%
4451G5J0J0K0K0J5k0j0nj5j0N%K0nJ5J5J5j0k5k5k0j5k0k5nj0J0NNNj5j0nJ0K0J5K0%j0n%
4449D5%j5j5l0l0nJ0%%l0%J0N%Nj0j0j0j0NJ0%nNNnnNNJ0Nn%nnJ0J0J0J0NL0L5L5Nj5j0j0
4445D5j0j0j0j0k0j5%nj0NK5L0L0K5J0Nj0NJ5K0%k5j5j5j5j5J5J5J5J0%nnnN%nj0nj0nJ0%
4442E0%j0j0%%Nj5nj0%J5j0nNL0L0N%j5nnj0nl0l0NNK0K0J5K0K0K5J5J5k0j5k5l0k5nNN%%
4439B5%J5J0j0l0n0k5NL5N0K0K5n%Nk0j0j0l0j0nj0K5K5J5k0k0k0J0J0j5j5nnNL0K5K5%N%
4437E0%J0J0%%nnJ0NJ0Nn%j0nnnj5j5j0NJ5J5nnn%J0J5n%l0k5j0k0nj0NNnK0J0J0%%%Nnj0
4433enn%%%%j0J0%NJ0j0j0j0NK0J5%nj0%nN%J0J0K0K5J5K0%j5k0k0k5k0k0k0J5J5K0K0NJ5
4430D5%j5k0K0J5K0j5l5l5j0j0j0K0J5K0%%J0j0nj0j5%K0J0J0J0L0M0K0NJ0j5%NJ0J0k0N%
4428A25j0j0%%%%Nk0k0k5nj0j0j0%K0K5L0J5nk0k0k5k5l0n%N%%nl0j0j0N%K0M0L0J0j0j0j0
4425ej0j0j0%k5j0j0j5%%%nk5k0%L0L0J5K0Nj5%%%Nj5%%%NNnnk5k0J0K5J5K0j5j0J0NNJ0J5
4421b5J5J5k5j0%J5J5K5K0Nj0l0k5%k5j0j0J0%j5j5NNK5NNNJ0J0J5J5nnN%K0n%nl0k0k0j5
4419f0k0j5k5k0j0nJ5M5J0J5n%Nj0j5k0k5k5%NNj0%K5J5nnJ5J5j0%K5L5J5j0n%N%%J0J0nn
4416d0j0j0J0N0M0J5j5j0NNj5j5nj0Nj5%J5J0J0J5J5J0%k0j5j0j0j0NL0L0J0k5l5j5NL0K0
4413E0N%nj0j0k0k0%nN%nk5l5Nn%J5J0J5n%J5J5J5nJ5J5J5Nk0j5m0l0j5K0J5J0J0j5k0nK5
4410c0K5L0J5j0k5k5k0N%%%K0J5J5NN%%l0k5j0j5Nj0j0j5J0%j0j0j0NJ5K0K0N%%J0NNj5k5
4407f0%K0%J5J0J5J0%J5K5Nj0m0k0j0%n%%J5M0K5Nn%nk0k5k5j5j5%%N%j0J0K5L0L5J5J5j0
4404F0J5L5K5nj5j5%k0l0j0J0J0%%j0j0k5k0j5NL0K5L0K5L0K5J5nk0k5j0nNNj5J0K0J5nj0
4401A25NK0K5K0J0NK0J5Nj0l0k0k5k5j0NNj0NK5M5M5K5j0k5k0j0j0NK5J0J5Nj0l0l0k5J0M5
4399B20M5L0L5K5M6O5Q0Q5Q0R1J10J25J46J35J60J66J80K21K70L11L71L96M26M36L86L11K16
4397E168J35K0j00k11k75k96k76k75k26j50p6J0J16K00K56L01L41L35L11K36J45Nj20k56l66
4395D952m66n11n07m91m46l86l21k55k11j55j21r0o5o0o0m6k5j5j5k0n0n5n5m0k0j0j0nj0
4393D31k0NJ5J0NJ0J0j5n%%J0l0j0J0J0K0J5K0J5M0M5K5j0k0%L0O0R0J06J10J05J11J30J60
4391A488J86K05K31K56K55L11L46L96M41N11O27P27P97Q37Q17P72O42N01L26J20q0k20l06
4389A0186l06k51j80j15o1%N1R5J60K06K50K91K86K50J71O5j00k86m41n31n92n86n37m66l61
4388G198k41j90j65k06k91l51l96m36m81n01m72m46m01l56l10k71k21j70j31j05r5p5n0m5
4386G92k1l5o0n0l5j5j5nj0k0m0o0o1l0j5%K0K0K5K6K0J5%j5j0%K5M5M5M0J5n%j0J0K5K0M5
4383F76L5L0L0L1O5Q5J10J26J25J40J76J95K41K81L15L26L61M06N22O31P07P52P52P17N96
4382H431M46K56J5k00m17n56o22o36n82n01l71k46j40m0N5J61K80M01M71N22N21M31K96J20
4380H095n5k70m27n76o67p37p57p06o42n26m32l35k76k41j85j46j05j00j00o6n5m5n5n5m0
4378D96j0nnk5m0l1nJ0J1NNj5j6j5j0j0j0NJ0NNk5k5l0j0J5J5K5Nj0j0j5NL5L5L6J0nk1k5
4376C60k0k0k5j5k0NL0K5j0K0K0K5Nj5j0%Nnnj0%K0M1M5M5M0K5J5J5K5M0N0P6R5J35J50J51
4373A308J80K21K20K41K51K80L01L41M16N12O31P42Q42Q72Q48P37N76M01J81k6k10l81m96
4371H988n27n01l76k21%K21L96N11N42M86L71K00m5l00n82p82r07r53r27q47p47o17n11m16
4370B456l36k76k15j91j45j20j06j10r0o5j5j6k0k5k5k5l0m0m0l5j0J5J0%%%%%K0K0J0nnj0
4368E76j0k0%J0J0k0l0j5%L0M5N0L0K0K5K5K5L1K5M0N5P0R0J00J01J20J50J86K15K46K91L21
4365B792L71L86M26M96N92O96P82Q38R07R52R53R32Q47O97N06K96R5j00k71l86m61m66l96
4364A1484k61o0J46L30M37M41L51J75l0k66n26p72r98j132j199j163j062r23p77o31n12m31
4362B621l66l05k46j86j55j20j06q0q0o0p0p6m5j5j0j0j5k5j0j0j5j5J0J0l0k5l5l5k0n%K0
4360D91K0j0l5o0n6l0J0J5K0J5n%NNOj1j0K1K5K5K0K0J5J5K0M5P0O5O6R0R0R5J10J46J75J86
4358A669J95K31K61L35M11M77M86M61M21L46K56J20k5j65k76l21l21k60j61m0P5J41J85J81
4356D682J45Q0j0j00k16l36m06m66m96m76m06l51k86k21j75j30r6p5o0p5q5o6l5k0l0l0l5
4354B25l5k0k0l5j0nn%k0l0NK5N0M0K0j0k0l5k5j0J0K0K0j0l0l5l5j0j5j0J5J0j0j5j5K5N0
4352E0L5J5j5j5j0J0J5K0Nj5m0m0l5%J0NN%NNJ0J0%%j0nk0%J0j0j0j5NNn%%nk0l5k0NJ5J5
4349g0J5J5L0Nk0j5nnJ0Nj5j0%%J0nk0%nn%nj0n%%%%J0J0J0J5Nj0nJ0J0J5N%%J5NNJ0NNNN
4345B5%J5nk0k0l0nnnnj0k0j5nJ0K5M5M0J5j5m0nJ0J5%%j0%%%nn%%K5K0K0J5J5J5J0%%k0k5
4342E0j5j0j0%J0J0K5K5K5K5J5J0%j0k0j5l0j0nj0k0j5l0l5j0J0K5K0J5J0k0k0k0%%%J5J0
4340ej5j5l5%J0J0K5K5K0K0j5k0j0k0J0J0NJ0nnJ5J0K5%k5k0k5k0%J5M5K0nm0n0l5k0nnj0
4337a30j0j0nnn%nnK5K5L5J5Nnk0j0j5%K5M5K0Nk0k5j0j5J0J5K0K0L0L0n%k0k0k0k5%%%J0
4334e0J0J0%j0l0k0j5j0NNK0L5K0%%%NNNNn%j5j5j0nj0j0j0j0j5j5NK0L0L5M5K5J0nj0j0j0
4331El0j0j5NNj0nnj0J0J0J0J0k0l5l0k5NNNL0%%J0J0K5Nnj0j0nJ0J5K0J5nk5n%NK5j0nnj0
4328e0K0J5nk5m5k5NNJ5J5K5K0J0J5nnm0m0m0j0J5L5K0K5%Nk5k5NNJ5J5J0J0N%Nk0k5%%%j5
4325h5k0j5NK0J0K5%%%n%%Nk5k0J0J5J0k5k0%j5%%j5k0k0nnK0K5K5K5NJ0nnJ0J0%j0%J0NN
4322f5NNN%J5nnJ5j0nJ0J0%%%J0nnNNnnj5j5n%j5j0j0J0L0K5K5K0NNl0k5m0j5J5J0J0%%j0
4319f0%n%Nj0n%J5M0K5J0k0k5k5k0k5k0NJ0J5K0L0J5J5K0Nj0l0l0j5n%%Nj0j0NJ0K0K5NJ0
4316a5l0l0j0j5K0K0K0J5j5j5j5j5j0%NK5J0NN%K0K0M5K0J5%k0k0n0n0l0j0j5J5M0M0L5J5
4314B5J5K0j0j0j5k0j0k0nJ5K0%k0k0nnnnn%%k0nj0%K0%%nnJ0NK0%J0J0NJ5%K0J0nk0J0J5
4310B0J0nnj5k0k0n%j5J0J5J5K0K5L0J0%j0%l0k5l0j0j5j0nJ5J0J0K5J0NN%J5NN%k0l5l5m0
4308i0J0L0L5L5%%%K0K0NNj0J0J0J5K0%nk5j0nNNNJ0NN%j0K0J5J0j0nJ5%%%%nk5j5j5Nj5k0
4304E0k0j5k5nJ0%nj5k0j5k0nK0%Nj0k0m0o0l0J0L0L0L0K5K0M0N5L5J0k5k5m5k5k5NN%k5j5
4302a10j0L5M0L0J5k0k0N%J0j5j0J0nnj0NK5K5K0%%k0k5k5j0j0k0%K5L0K5K5J0J0n%%n%K0
4299D0%Nj0j0%%%%j5j5nJ5K0%%k5l0nK0K0J5%j0j5%J5Nj0nnJ0J0j0j5j0J0NJ0nk5k5j0J0J5
4296c5n%j0j0NNnK0J0J0J0j0%%J5J0nnJ0J5N%J0%nk5l0l0k0nNnk0j5N%%K0J5J0%J0nk0k5k5
4293a25%J5K5K5K0Nj5l5m5l0J0NNL0L5N0L5J5NNN%j0l5j0j5j0l0l0%N%K0K0L5J5J0J0k0j0
4290a5NL0J5nnj0%nj0j5nj0Nj5j0j0J0Nk5j5nJ5J5%j0l0%%%%j5j5%%J5j5j0j5NJ0J5K0K0J5
4287g0K0j0j5k0%K0L0L0K0J5NNnnj0J5Nj5j0j0%%NNj5j0j0J0J0J0NJ0%Nnj0%%j0j0j5J0K5
4284EK5K0%NNL0L0K0Nk5j5j0%%%J0Nn%%%k5k0j0K5L0J5nl0l5l5j0nJ5j0j0j0NNj5j5k0%Nj0
4281f0j5j5j5J5K0M0M5K5%nnnn%j5j0nnnnj0j5%%%k0k0%%J5K0%k0%J5L0K5K0J5%l0n0l5%N
4278h0Nj0J0J0J0%k0k0k5k0NNK0J0L0M0J5%j5k0k0j5J5K0K0%j5l0l0j5%K5K5J0J0%%J5nnJ5
4275c0L0J5j5j0NNn%k0j5J0J0K0%nJ0J5n%J5L0J0nJ0L0K5J0j0k5m5m5k5j5J0%k5l0k5k5l0
4272a50j0nJ5J0%nJ5J5%NJ0J0K5K5J0%j0J0K5L0Nnk0k0k0N%j0k0j5NL0%j5j5J0J5K0j0l5%
4270g0%J0N%%J5J0NL0J0j5k5j0%N%%k0k0nj5%K0J0Nj0j0j0j0%K0J5%nnj5j0nK5N0N5K0j0k5
4267A5n0m0k0nn%K5NJ0nnnnJ0NK5K0J0L5L0L0K5nk5m0m0m5j0K0J5%j5k0K0K0NNnnj0j0j0%
4264e0j0J0J0J5%j5j5j5K0J0K5L0K5%NNJ5J5J5%l0k5k5nN%J5J5nj0%J5J5%j0n%%j0nj5%j0
4261EnJ0J5%j5j0J0J5%l0l0j5%J5J5J5J5NNk0j5j5j0j0J0%nNNK0Nn%j5k0nnj5j5nk0J0J0J0
4258h5Nj5J0K5%j5l0k0%%%K0L5M5K5%l0j5J5L5J5nk5j5J0L5L5K0K5nk0j5%%k0j0j5k0j5k0
4255d0nM0L5K0%k0k5k0k5N%K0K5j5k5m5k0%%J5L0K0K5K5J0%k0j5k0n%nnJ0N%j5j5NJ0K5nj0
4252c0%K0J5J0j0l0%nnK0j0%%J0Nj0%nNl0m0m0%L5M0N5L0L0J0j0j5j5k5j0j5Nnn%n%nJ0K0
4249eJ0K0j0j0k5m0k5j0J5J5K5%nk5nj0%J5n%nnj0j0j0J0NNnk5k0k0j0j0K5K0L5J0%K0J0J5
4246e0%%NK5NJ0k0j5%%nnj0%n%NNj0j0%%NJ0L5L0%l5k0nJ0J5j0nnj0%%j0nj0n%N%%K0K0NJ0
4243c0J0J0J5J0J0NK0K0J0nk5nJ0j0k5k5%%J0j0k0k5j5j5%%nj0%nK0J5j0k5l0l0nj0NNJ5K0
4240a30L5K0j0l0nJ0J5K0j0J0J0J0%%J0J0NN%nnnNNJ0J0j5j0k5m5m5k5j0J0J0J0J5nNNL0J0
4237i5j0j0J0NNJ0n%n%%j0N%K5K5J0J5j0j5j5j5k0%J5L0K5Nn%%K0%%nj0NK5K5L0J5J5j0nk0
4234E5j5nnJ0L0NJ0Nj5J0j0nj0j0j5n%J0j0j0j0k5k0nJ5K0%k0j5j0J0Nj5j0j5%J5J0nj5nj5
4231i0j5j5J5L0Nk5k5k0K0J5K0L0J5j0j0K5K5J5nk0k0k5k0k0j0nj0k0k0j5NNNN%NJ0%%K0J5
4228a15%nj0J0J5J5N%%K0K5J5J0j5nnJ0Nk5k0NL0K0L0L0L0Nj0j5j0k5m5m0m0j0L0L5L5j5k0
4226e0j0j5j0J0L5K0N%nk0l5k0J5J0%NNj5n%NN%j5nJ5J5J0j5j0nk0j5J0%nj5j5J0J0J5K0K0
4223f5K0J0J0j0j5J5J0J0J5%k0nnJ5J5j5j0%K0J0%j5j5%%n%n%n%nn%%%%N%K5Nnnj0j0n%k0
4220g0k5j0J0L5L5L0j0k5m5m0nK5K0J5J5L5L5K0%j5J0nnj5j5%%nj0%j5j0j0j0NNK5J0j0j0
4217c5J0J5J5K0nk0k0k5n%%J0J0k0k0nj0%NJ0J5n%%NJ5J0%%%nJ0j5nJ0J5nnnN%%%%%NJ0K5
4214A0K0%k0l0l0k5j5n%J0J0NJ0J0NJ5NJ0J0NJ0n%j0j0j5k0J0NK0L5J5k0m0m5m0j5nK5L5J0
4211f0%K0L5K0j0nj0j5nj0J5J5nnn%J0J5j0k5l5nNJ5J0J5Nnj0j0j0j5nJ0J0J0nk0j0j0NK0
4208g0K0K0J5J0j5j5k0n%n%nJ0J0%k0nnNNnn%nJ0N%%%%J0J0%K5K5K5J0J0J5L5J0nk5%J0J5
4205A00j5j5j5j5j0nnnk0j5j0j0%J5K0%j5j0nn%J0N%nj0NNj0j0%nN%j0NL0L0j0k0l5j5J0J0
4202e5n%j5NJ0Nn%Nj5%n%%J5M0L0nm5k0nJ5%l5l0k5J0K5L5K0J0J0NNj0j0j5j5NNj0J0J0J0
4199d0nj0j5nk0NN%k0j5j5j5J0M5K0%k0J0K5K5J0J0%nj0J0K5J0NNk0j0k0k0k5nK5K5N%NJ0
4196eJ0J5J5K0%N%k0k5k5k5l0j0nJ0J5K5K5L0j0j0j5nj0j5k0j0nj0j5J0L0K0nJ0N%k0m0k0
4193a10n%nj0nJ5J5K0NNnj0j5j0J0J0K0J5J0j0j5K0J5J5%K0K0%J0NJ5J5k5k0m0j5J0NJ5K0
4190A0J5J0nK0J0k5l0m5k0j5%nNj0%K0K5%k0k0j5%K5j5l0k5nJ5K5K5K0K0%J0j0j0l5l5j0n
4188a35j0J0J0J0j5%NK5K5L0K0K0j0j0j5j0%nJ5J5J0%NNj0l5m5m5k5j0K5K5J0NJ5N0N0K5j5
4185A5l0m5k0nj0l0l5k5j0%K0J0%%NK0J0J0NJ0J0J0J0%NJ0J0j0l0l0k5NK0L5L5%k5l0k5j0
4182a40j5j0J5%%%NnJ0%n%nK0j0j5NK0J0j0nJ5J5Nj5J0J0NNNNNNnnNNJ0J5j0nk0j5nJ0K0K5
4179d0Nnl0k5k0j5J5J0L0NNK5K5N%%K0K0L0J0k0n0l0nNN%nj0j5k5nn%nnn%%NNk0J0%L5L5N
4176c0J0J5K0J0j0k5k0j0j0nnk5J5J5J5J0NNNj0%j5l0k0k5%%J0J5K5J0J0Nj0nj5j5k5n%L0
4173h5K0K5%%j0nNJ0j0j0%%NNNN%j0%%J5j0J0J0nnn%nn%%J0k0k5k5nn%%N%J0K5K5Nj0k5k0
4170a05j5j0J0J0J0%nJ0N%k5m0k0j0J0K5K5K0%j0%j5j0k0j5J0NK0K0J5K0K5j0n0n0n0j5J5
4167b20J0K0K0J0J5%k0m0l5nJ5J0J0%K5J5K0J0J0NNJ0J5%J0%J5K0M0M0K0nk0j0%J0k0k0k5
4165d0j0K0L5L5K0nj5j0nj0NN%Nn%%j0J0Nnnj0J5J0J0j5nj5j0n%k0k0nnj0l0l5m5j0J0J5J5
4162a45J5J5n%%nJ0J0Nj5l5l5l5k0J0K5M5K5J5J5j0nk0%N%K0J5K5K5J0j0j0j0J5J5%Nn%%%
4159d0j0J0J0Nnj5%%n%J0N%j5l0l0k0j0K0J5J0J0J5J5J0J0%NJ5J5J5%k0k0k0n%%%%k0k5nj0
4156a10nnj0J0%K5K5L0j5j5%N%nj0j0%NJ5%j5j0j5N%%NNNNJ5nNJ0NNJ0J0J5J5J5j0l5m0j5
4153h5J0K5K0%nk0k0j0j0%%%NN%%nnj0%J5N%J0k0%j0J0J0J0NJ5J5K0K5J0j0k0k5j0k0J5J0
4150d5j0j0NK0L5J0j0nk0k0%K5K0k0nj0J5K5J0nk0k0nnNj5j5j5%%Nj5k0J0nK0NJ0J5J0K5j0
4147c5nl0%%%Nj0l5j0NK0%j5NNNJ0J0j0nj5j5NK0L0L0%NNJ0j5m0l5l0j5J0L5L5J0J0%%%%%
4144e0nj5NK5Nj0j5%j0J0J0J0j0%%%%j0J0J0J5%k5k5j0NL0K5J0J0j0j0j5j5k0l0k5%Nj0j0
4141a45NK0L5L5K5Nj0l0j5nNNJ0J0J0J0NJ0j0k5k0%J0j5k0k5nnj0j0m0j5j0NL5J0%nn%K5K5
4138a25J0J5NNJ5M0J0j5l0k5NNJ0NK0K0NNj0j0j5l0m0l5k5nj5j0nJ0K5K5K5K5Nj0nk5j5j5
4135a75NN%J5NNJ0%%%NJ0J0%j0J0J0J0%nk0%%K0K5Nj0nl0nJ5K0K5Nnk5nJ5J5nj5nJ0J5J0J0
4132c0j0j0nn%J0j0j0NNl0k5k5J0NJ0nnJ5M5N0J5j0j0j0j0j0j0%%j0nnnNNNJ0j0%%K0K5J5
4129a0%k0j5NJ5J0J0j0j5l5l0nNj5%nJ5J5%%j0K0K0K0N%%j0%nnJ5J0J0Nl0m5n5k5j0nJ5K5
4126a40K5Nj5j5j0nn%%J0J5NNNk0j0j5J0J0L0L5J5J5j0nk5k5j5j0%%NNJ5J5J0j0j5%J0J0j0
4124a05j0k0nJ0%j5k0nJ0M5N0M0J5nnj0Nnnnj0K0nj5j5j5l5l0l0j0J5K5K5nnNNnnJ0%j0j0
4121a40nnJ0j0k0%NK5J0NnJ5K0J5j5j0j5j5%Nk0k5j0K5L0J0K0K0NJ0n%%nJ0j0j5J0N%j0j0
4118i5j5j5j0K0J5J0%n%NJ0J0%Nj0j0%J5K0J5Nk0k0j5NK0K5K0%k0k0k0nnJ0J5J5J5J0NJ0%
4115ek0nNNn%NNJ0j0l0j0j5j0j5k0j0j5j0j0J5L0L5J5nnnJ0L0K5J0nl0l5nj0j0J5K0K5%m5
4112h5o5l0J0L0M0K0K0J5J0J0NNnk5l0l0j5k0nj0NJ0J0J0k5k0J5L0J0nn%j5j0NK5J0j0nnK5
4109a00Nj5j5k5J5J0j0n%J0j0k0j0%J5J5K0nn%NJ0J5J5K0nnJ0NJ0J0%%%k5nj0j5J0nnk5l0
4106a50j5j0k0%nJ5J0L0L5M0J0k5j0J0J0Nnj0NNJ5K0j0k5%%J0J0Nk0nK5J5%j5j0K0nj5j0%
4103g0Nnnk0k0nJ5L0L5K5J0j5j0%Nj5j0j0NNn%K0n%J0NNJ0%j5j5k0NK5J0j0j0j5K0J5%l0l0
4100h0j0NJ0nnk0j5j0nnj0%j0n%l0nNL0J5J5J5K0K5K0M0K0k0j0%%NNJ0j5k0k5j5%n%J5nk0
4097i5k0k0nnnJ0j0j0nNJ0j0J0K5K0K0%J0J5Nk5k5nj0nk0j5J0NJ0J0j5%J5J5nl0n0j5J0L0
4095a70K5J0%NNNNJ5Nj0j5%%%nn%j0%J5J0%nnJ5J5J0%%%K0K5j0j0j0%j5j5k5j0j0j0J5K0N
4092a15nk0k0k5k0%J0L0K5K5L0J0nj0j0j0j0j0j5j0j0%J5J5J5%%NL0J5%j0j0nnNJ0NJ0%j5
4089h5k0%J0K0j5j0nj0j5J0j0j0%L5N5J5nj0J0j5k0k0k5k5j0j0NNNNL5L5K5Nj0j5%K0NNJ0
4086c0J5%%j5k0j0j5NL0L5Nnk0l0k5l0nj0k5n5l0nL5M0M0K0j5j0j0J0Nj5j0k0J5K5J5K0J0
4083h5J5J0K5K0Nj5l0k5j5k0j0j5%%Nj5j0n%NK5K0L0Nl0l0k0%J5nj5k0NN%j5k0%NJ0L5L5L0
4080i5L5nnk0k5j5j0j0j0%K5J5J5K5K0J0NJ0NNj5l0j0NJ5N0M5Nj5l5j5j5J0J0J5j0n%K5J0
4078A5j0k0j5nJ0K0k0j5k0J0nj5%%%nj0k0k5k5nNJ0K5K5%k0%%nj0%%j0%j0%j0%n%j0j0%%j0
4075a95j0%J0nJ5K5K0J0J0J5J5J5nk0j5nnNj0k0%J0NK0%nj0j0j5n%%nj0j0j5j0K0K5NJ0n%
4072a55J5K0L5L0Nj0k0k5j0N%%NJ0J0k5k0k0J5K0nj0nn%%%Nj0J0J0j0N%NNk0nJ0J0K0Nj0N
4069a05NNJ0NJ0NN%J0J5J0nj5j5j0J5K0%k5k0l5k5m5m5NL5K5K5J0J0%%k5nNK5K5J0k0%J0N
4066i0NJ0nn%j0J0j5j5J0%%j0nj0j0j0J5J5nN%K5K5J0k5l0k5%j0nj0k5k0l5l0j5K0O0N5N0
4063a05K0NNJ0J0j5l5m5k5j0n%%j0j0N%NK5J0%N%J0L0J5J0J0J0K5K0J5%m0m0k5j0J5K0J0j5
4060a00k0nK0K0J5J5j5j0%Nnnj0j0%%J0J0j0j0J0J0nnj0j0J0NK0J5nk5l0j0J0n%J0j5l0l5
4057b00j0N%j5k5j5NJ5L5L5J0j5k0nnj5k0j0nNL0L0L0K0K0J5J0J5J0K0J5K5Nk0k0n%j0J0%
4055e0%%k0J5J5%k0k5nNK5%nnnNNNNj5j0NJ5N5J5k5k5k0J0K5J0j0nj0nj5j0nn%%nk0nj0%%
4052a20j5j5j5k0J0J0K5L0K0nj0j5J0J0Nk0j5j5NJ0%J0k0j5k0nN%j0nnn%n%%nnN%NNJ0J0N
4048a75J0NNJ0N%k0l5j0NK5K5K5n%NNK0K5K0K0J0J0nk0m0j5j0J0k0j0l0nj0J0NNJ5J5L5J0
4046g5N%nJ5J0nN%N%%%j0l0j5j5%%%%K0K0J5J5NNj5l0k5J0J0J5K0K0K0%j0j0%nNN%k0j0K0
4043c5%n%j5j0l0k5nnj0J0Nk5l0j5L0L5L5K5%j0j5j0nnk5j0j0K0K0K5K5n%j0l5m0k5%J5L0
4040a40K5L5nj5k0NJ0J0nj5j0j5k0%J5L0nk5k0J0J5nnnJ5NNnL0L0K5Nj5k5k0j0j0NNNNj0j0
4037a25nj0%%nnnnJ0NJ5J5j5J0J5J5NJ0%k0%NNJ0l0j0J0K0J5J0K0J0K0J5J0j5k5k5l0k5j5
4034a20J0J5K0%k0k5%J5K0nnnnj0j5NK0K5K0NNnj0j5j5j0j0nj0j5j5%K5J5%k0k5%J0J0J0J0
4031a25J0j0m5m0%NJ0%%NJ0N%J0N%%%%J0J0nJ5J0J0NNJ0J0j0j5nnj0n%k5l0l5m0j5NN%J5K5
4028b25K0L5J0J0j5k0j5j5Nnnnnj0nJ5K0NJ0N%K5K0J5nnK5M0K0Nk0l0l0l5j0J5J5J0nk0k0
4025a80j0J0nk0j0j5Nj5j0J5J5J5K0K0%NJ5K0nl5m5j5J5L5K5K5%Nj0l0j5%K0K0J0j0NJ0nn
4023a30j0nj5j5%N%NNNNJ0%Nnj0%n%%j0nj0NJ0j0k0%J0NJ0NJ0NJ0NJ0J0%j5l0nJ5K5Nk0l5
4019a75l5n0j5J5L0L5J5nk0j5J0%NJ0K0j0%nJ5K0Nj0nj0j0J0Nj0j0%N%J0NNNJ0J5nNNJ0J5
4016a05K5L0J0k0m5j0J0J0%nk0k0j0nJ5J5n%%%J0N%%j5j0nL0K5K0%m0%nK0K0nnJ0NJ5J5nn
4013e0k5k5n%j0j5k0j5j5j5j0j0k0k0nj0N%NJ0J0J5%N%%J5J5%%J0J0NNn%N%N%N%%N%%N%%J0
4010a30k0j5j0j5%%NJ0%%j0j0J5J5J5J5NJ0K5K5%Nnn%nj5j0%nJ0J0%k5NNN%%nK0K0J5K0n%
4007c5J0J0J0k5j0j0K0Nj5k0nj0%%j5j5k5%J5J0L0K0nk5J0K5N0P5K0K5L5L0K5nl0n0l0k0n
4004G0N%k0l0J5nJ0j0l0%%J5J5N%nJ5Nj0k0%N%j5j0%Nnnj5J0%nnj0%%J0J0j5j0k0j0%%%%j5
4001g5k0K0J5J0J5%K0J0J0NNj0l0j5k0j0K0K0J5%%J0J5NJ0K5j0j0j5k5nNNK0J5J0J0J0J0K5
3998I5%K0J5nk0m5j0K0K0K5j0j5j5nj0NNK5%J0J0J5%NK5M5M0L0J0J0L5M0M1J0j5j0N%%n%K5
3995D21M5M5M5M5N0M5K5M5M6L5M0J5L5N0N0O0N5P1Q5J15J15J01J20J40J76K15K46K76L16L45
3993C473M22N16O06O97P87Q62R08R27Q92Q28P57O66O22O27P26Q93J072J254J358J379J278
3992B1550J068P77M46J00k25m32m86m21k51n0J31K25K11M0k11n26q52j148j374j463j424j308
3990A4377j143r68q07o97o46o67o92p22p57p77p62p17o61n97n16m16l41k81k60k16j75j46
3989A413j20q0o1o0o0p5p5p5m1l0nj5k5k0k0m0k5n5n0p0p1o5n0k0j0j5nj0nj0k0%%%%k5j5
3986I0j5j0J0K0%nj0l5j5J0L5J0j0j5j0J0J5j0j5k0%%%j5j0%j0j0j0nj0J5%j5k0j5K0K0K0
3984a5j0j0J0L0K0Nj0l5NN%%k5k5j0j0k0k5j0j5j0NNNj0j5J0J0K0%nj0J0J0%Nj5NNJ0J5n%
3981a00%n%j0j0k0j5j0J0K0%J0NNl0k5l0%K0NNJ0J5M0K0j0m0o5l5j0nnnNJ0nnJ0J0J0j5nJ5
3978b35NJ0%J0%NNN%N%%nK0J0j0nJ0J0J5j0j0J0J5j5j0%Nn%j0J0nn%N%j5J0NJ0k0l0%J5K0
3975a75j0k5%J5K0%k5%j0J0J5J5%n%K5J5J5Nj5J0J5NN%%j0j0j5J5K0K0j5j5l0j0NK5K0Nnn
3972a00n%%K0K5Nnk5j0J0J0J0nK0K0K0K5%j0l5l5j0%%%K0M5K5nk5l0l0j5Nj5l0l0k5NNj0n
3969a90j5J0J0%k5%K0M0K5%NNj0nj0j0j0nj0nNJ0NNJ0NJ0J0k0k0n%J5K0J5K0%k0k0m0l5l0
3966b40j0nK0M0J5K0n%k0l5l5k0J0L0L0M0J0J5j0j0NNJ5J5L5L0L0J0%%k0l5m0k0nL0L0L5L5
3963eM5J0J0nn%J0J0J5j5k0j5j0j0l0k5l0j0j0j5j0j0j0k0nnj0j0J0J5J0J5J0NN%K0K0K0N
3961e0%%k0l0l0k5k0k0j5%M0M0L5K5L0J5K0L0Nj0l5j5NJ0j0k5k5l0k5j5j0J5K0%N%j5j0Nn
3958a40nk0%J5J0%K5NJ0NJ0K0j5l0j0NJ0k0k5J0J0NN%NNNNj0j0%J5K0j0l5l0k5l0l0j5K0M0
3955b00L5M5M5M0K5nk5k5nnnj5l0k0j5n%j0j0J5J0J5J5K5K0L5K5J5n%nnk5k0J0J0j0%%K5K0
3952a5K5nm5m5l5k5n%J5J5J0J0J5J5J0K0J0j0j5J0K0%nj0k0k0nJ0J5j0k0k5j5j5n%J0J0NN
3950a20k0l5m5m0j5%J0K5L0Nl5l5l0n%NK0L5L0K5K0%j5j5nnnj0nnnnj0nJ5L0K5K0%j0k0J0
3947a95%%j0j0NNn%NK5K0K0%j5m0m5l5l0k0%J0J0Nj0j5NL5J0J5J0J0J5Nj0k0k0%M5M0Nk5j5
3944b20nnJ5J0K0J5J0j0nnJ5L0NJ0%%k0l5l5j5n%k0k0k5j0j5J0J5K0K5%J0%NNk0j5NL0L5L0
3941a65M5M5K5%k0j0%%j0NJ0%%k0NNnnnnJ0j0nJ5K0K0K0K0J0j0l5l5j0j0J0nj5nk0N%%j5j5
3938a65k0k0k0k5nnnj0K0L5N0K5%j5k5%J0N%nnnk0J0J0K0%j5NJ0K5nk5k5k0n%NK0K0L0L5K0
3935i0Nk0j0k5k0nj0%nnJ5NNk5k0l5k0J0J0J0%%K0j0%%K0L5K0j5j0%%K0J5J5J5J0%nnK0K0
3932f5Nk0l5l5l5l5j5NJ0J5NK5L5L5J0nk5k5j5N%nNM0K5j0k5k5l0j5NJ0%J0k0j5k0nJ5j0j5
3929b45l5l0NJ0%j5NL0M0M5M0L5J5n%j5j5N%J0L5L0J0n%k0%J0J0J5J5Nj5NJ0J0Nnj0NNNNN
3926A0NNNj0j0J0K5K5nnn%k0j5j5j5k0k0%J5J0%nk5nNK5L5%l0m0j5%%Nn%%J0j0k5l0nN%j0
3923a50nL0K5M0K0Nj0k5k0nK5M5M0J5j5l0l5%j0j0j5j5NK5K0K5K0J0j5nJ0L0Nj5k0j5l5k0
3921g5k0NK0J0Nnk5k5k0j0J5NJ0J0L0K0j0j5k0l0j0J0N%nJ0M5K5K0%%nk5k0k5J5K5L5J5%%
3918a0nj0J0J0j0k0j5k0j5l5j5j5k5k5j5N%Nnj0j0J5K0L0NJ0L0N0M5K0nm0m0k5J0K0J5J5n
3915f0j0j5j0%%J0J5%l5l0j5%NnnN%NK5K0J5%nK0%NK5J0NJ0J0j0j5nnNj5k0n%%nk5k0%n%k0
3912a50%%%j5%%nnnnnnj0J0j5%%NNj0n%NK5L5nn0k5%K5K5j0j0%nK0%j0j0j5k0j5NK5K5K0K0
3909a60%nj0j5j5j5%%j0n%K0N0M5M0J5J5j0j0j0nnnj0nnnnn%j0j0K0%nj0j0N%nNj0l5l5nK5
3906b10K5K5J0NNJ0J0J5K0nk5%K0L5M5K5nl0j5j5K0J5NJ0k0j5nk5k5k0j0K5L0J5N%J0K0M5
3903B5K0Nk0k0k0nK0K0K5K0K5K0J5%j5m0n5n5o0k5%J5J5nnN%nnnnNNj0j5j0j5l0k5k0NL0L0
3900a65K5Nj5j0k0nJ0J0J5k0l0l0nJ0L0N0NNj0j0J5nn%nk5k5nJ5J5J0L0J0%l5m0j5k0k0J0
3897b50%K0J5j0N%J5J0%l5m5k0J5J5J0NK0K0N%J0K5J5nnnNJ0N%%nk0k0j0J0nnj5k0%NK5K5
3894a85J5J0J0J0%k0nNj0j0j5%J5nj5J0J5%n%nn%K0K5N%k0k5k0k5nJ0J0K0K0%Nj5j0j5%nn
3891b20K0nN%NL0J0k0j0J0J5J5nJ0J0nJ5N%%%nJ0J0nk0k0k0%J5L0L0K0%k0j5l0n%NK0%j5k0
3888a50nn%J0j0nN%%NNj5J0J5j0%k5k0J0K5L5J0nj0j5N%L5J5nl5l0j0j0k0%NNNNNNNNJ5J5
3885a30L5L0K5K5L0J0NJ0%%j0J5J5j0l0l5%nnk5k0j5nnK5K5J5J5%J0%J0J5J0K0K0N%j0j0n
3882E0nNNnk5k0k0%L0nnk5nj5l5m5m5j5NJ0%NNj0j5K0J5j5j5k5NJ0k0l5k0J0NN%J0J0J0J0
3879b00J0NNNJ0J0L5J5nnj0j5%j0%%j5k0j0j0J0j0%Nnj0j5k0%J0K0Nk5k0nK5J5nj0j5NM5K5
3877a80K5J5J0K5L0K0K0J0J0j0j0J0J0j0n%j0j0nj0nj0nk0j5j5j5J0J0%nk5k5k5k0NJ0%NK0
3874a90K5Nj0j0K0K5NNNK0K0nnJ0L0J0k0k5l0NNk5k5j0K5J0J0n%J0J0K5j0j0NK0J5j0n%%N
3871g0J0j5k0l5m0nj0J0J5J5K0J5K0K0K0%%j0j5%%l0k0%nJ5J5n%K0J5J5k0j0J0K0K0nj0J5
3868c5J5NJ0%%J0J0J5j5l0l5k0k0N%%k0k5j0J0NJ0J0%k5%J0%Nn%N%j5j0m5l5l0%K0%nnK0L5
3865a85L5J0%k0nnnj0J5J0J0J5nj0j0n%%J5J0j0j0k0k0n%%nj0j0N%NJ0NNNJ0NNL0L0L0K5j0
3862g0l0l5l5j0nj0j0j0j5%nnJ5K5K5L5J0NJ0J0K0j0m0m5k5j0j0k5k0k0NJ5J5J5J5J0J0%%
3859b05J0J5%%J5J5%NJ0J0NJ0%%J0J0Nj0%K0N%%%%k0l0j0J5M0L5J5nj0j0J0j0j0k0Nn%k5j0
3856a15NNj0n%%%%n%J0j0j5nNNJ5J5%NNJ0J0J0j0j0l5l5k0k0k5k0nnj0nj0j0%%NNJ0K5L0J5
3853a95%%J0%k5%nn%j0j0j5j0J5M0M0K0%j0%nj0j0j5%nk0k0j0J0Nj5j0j0%L5M0M0K0%j5j0
3850a65%nnJ5J5J5J5K0Nj0j5J0K5M5L0K0k5k0j0j5K0J5J0k5k5%K0K0K5K0K5J0k0j5%nk0k5
3848b5l5l5j5j0j5NNNk0k0j0J0J5J0K5M5L5L0K0nnk5k0j5nJ5J5nnk5j0nNNj5j5nn%Nj0k5j5
3845a50NJ5J5Nj5k0k0l0j0j5NK0K5L0L5L5M5%J0j5j5nn%nl0l0j0j0k0j5nnJ0J0%NJ5k0k0k0
3842b05k5j0j0j0nJ0L5L0K0Nj0%j0j0j0nj0j0%%k0j5j0j0nn%K0J5M0M0M0%k0j5nJ5J5%%N%
3839a45j5j0j5j5k0k5j5J0L5L0J5nj0j5j0k0%%K5L0L5M0K5%l5j0K0M0L5J0%%%j5k0k0j5j5
3837a00j5k0nJ0%%%n%n%J5K0K5K0K0K0%%k0nJ5Nk5m0m0l0NK0K0J0j0nj0%n%nnn%NJ5j0j0N
3834a45%%J5j0J0j0nK0n%NNn%j0J0J0j0k0m0k5j0k0NNNJ0nNNNNNJ0%%%K0L0K5K0K0nj0%k0
3830a05k5l0j5%J0K5L0J5%k5k5N%Nn%j0j0nnnj0%j0nnJ5L5K5J0NNnl0k5l0j5%J0J0J0N%k0
3827b00k5j0K5L5L5K0K5K5K5L0%%J0NN%j0k5m5n5l0j5nnJ0J5K5%N%j5k0nnk5k0j5Nj5j5nj5
3825b80nj0j0nnJ5J5K0j0J5K0NNj5j0J5%J0j0j0NK0J5L5K0K5J5%nj0nn%nj5j0%Nj5j5j5%n
3822b15%%nJ0K0J0J5%%j0j0j5NK5K5L5%j5l5nnn%J0K5L5K0%k5k0k0j0J0NNnk0j0j0%J0%%j0
3819a85j5n%Nj5n%j0%k5nN%nnJ5J0nj0%L0J5J5J0J5K0L0J5%nn%%nj0%%%J0L5L0Nj0k5m5n5
3815a85l5NK5M0L0Nj5k0nNJ0J5J5J0N%%nn%K0K5J0j0j5j0j0%%J5J5n%n%n%%nj0j0J0NN%j0
3812i5j0J0J0%j0k5nJ0J5NJ0%nj5j5J5K0NN%%k5nNK0L0%k0Nj0NJ0NJ0k5j5%J5Nl0j5j5Nj5
3809a35j5%%j0k0j5J5L0J0J5J0K0j0k5l0j5k0j5NnnNK5M0J0j5j5k0NNNk0j5J5J5nk5k5%NN
3807b20J0j5j5NN%NK5M0K5nj0j5k0NNJ5%k0k0j5j5K0K0J0j0n%J0J0%nj5%J0J0NNj0nNJ0Nj5
3804a75nj0J0J5Nj0j0J0nj0k0j5j0j0%k0m0m0j5k5j6NK1J5nnJ0J0J5K0K5K5K0%%L0M5K0Nk0
3801a60NNJ0J5NN%Nj0j0k0j5j5j5j0n%NK5M5J5J0J5J0K0%k0m0m0k0%K0N%nJ5K0J5%nnnNN%
3798a20Nj5%J0NK0n%%NK0J5nj0k0J0%%%k0J0K0K0NJ0NN%k5j5nJ0L0M0K0l0l5j5k0nk5k5k5
3795a55l0j0J5J5J0j0nj0K0K0J5J0NNJ5L0J0J5J0k5nJ5J0Nnj0k0j0l5j5%n%%J0J0J0J0%%N
3792h0j5k0j5J0NK0nj5j0j5j5NJ0L5L0M5J0%nK5K5J0J5%K0K5K5J0K0K0Nj5l5k0m5l0k5k5k0
3789d0k0j0J5J5J5J0%j5k5nn%j5j5j0nj0j0j0j0j5k5j0J0N%j0n%%N%j0j5%K0J0NJ0l0j5nK0
3786b05K0K0nn%J0N%NN%NNJ0N%%nJ5%%J0J0nnJ0J0N%nJ5K0K5L0NJ5N%%j5j0K5Nj0l5j5N%l0
3783e0l5l5j0K0L5L5NNj0%k0k0J5M0L0L0j0nj5j0k5l0j5k0k5l0k5j0J5J0J0J5nJ0J5K0J5j5
3781i5k0j0%%j0j0nnK0J5J0NNNj0j0J0j0J0j0%nnJ0L0L5K5L0J0%k0k5j5j5j0J0L0K5%%k0%
3778b5n%n%k0k0%K5K0nj0j0k0%K5L0K5J0%%j0j0j0J5nj0nnk5m0k5nL0L0L5M0K5J0k5k5l5l5
3775g0nj5N%%%J5J0nnNN%Nj5J0L5M0K5L0L0J5j0j0j0j5nnnnj0nnnj5j5j0J0J0J0NNJ5J5%k5
3772C0k5l0k0k5j0NJ0L5K0N%%J0j5k0k0j0k5k0%Nj5k0k5%%j5j5j5J0J0J0J5J5n%k0nJ0J5K0
3769a30nnj0j0nJ0J5%%%nNk0j0J0%%%k0j5j5j5K0M0L5K5L0NJ0k5k0k5k0k5k5j0nJ0J0nnNN
3766a95J5J5J5J0k0k0j5j5NJ0%%l0j5J5L0K0nj0nj0%J0J0K0L5M5J0nk5nJ5J5nk5l0k5k5k5
3763b15k5%%J0Nnj0%K5K0J5NNK0J5J0J0n%k5k0k0Nj5j5k5k0nj5K5K0J0J5J5J5J5%j5j5n%J5
3760a80nnJ5J0Nn%%Nj5l0l5J5M0M5J5nj0l0m0k0NK0K0%nnj0J0K0%%NJ0K5K0K0J0j0j0j0%N
3758a10j5j5j0NL0L0J5%%k0k5k5j5NJ0J0J0%%NnJ0J5nnj0NK5K0Nj0n%J5J0nnnN%j0j5J0%%
3754g5nnnn%%nnnnnJ0J0j5j5%%%%j0j0N%J0NJ0J0n%K0J5NNNNJ0NNJ0j0j0j0j0m5m5j5k0K0
3751a75K0K5K5L5%k5k5j0j5n%nnj5j5%nnnnj0%nL5L0K0K0j5j5j5k0J0NK5K5J5K0J0NK0K5%
3748b5%%%j0j5k0j5J0NK0K0L0L0NJ0NNn%J5J0%nj0j0l0l0NNL0Nj0j0k5k0j0j0j0l0l5l5j0
3745a70J0K5L0K0J0j5j0nnJ5J0%%NNK0N%%j5j0%J5%J0j5j0j0j0nJ5NNnk5j0nJ0J0nj0%nJ5
3742a05K0j0k5k5nJ0J0K5j0k5k5l0j5NJ0K0K5L0L0J0j0j5NM0L5L5M0L0L5%Nnj5j5l5k5k5k5
3740b5%K0L0NJ0J0J0K5K0%j5k0j5Nk0k0nj0j0%%%nj0j0J0j0j0%j0j0%%NNj0J0%%%%%k0j5j5
3737a00k0k5nj0K0K0NJ0%nK0K0L0nl0l5m0k0nK0L0L0J5n%k5j0j5nJ5NNNNNNnnnj0%%Nk5k5
3734a65j0j0nk5l0nnJ5K0J0J5K5K0J5J5nnk0NJ5J5j5l0j5J0L0L0J5K0J0j0Nj0nK5J0J5j0j0
3731e0%%K0J5K0%J0J0j5j5nnj0nk0%%K5K0K0J0nk5m5l5j0K0J5j0m5o0m0l0l0%NL0L0J5K0N
3728a70NJ0j0j0j0NK0L0K5%J0nJ5K5K5J0j0j5j5j0k0%%Nj5k5k0k0k0k0%J0J5j0j0j5J0NJ0
3726a95J0j0J5J5K0N%%%l0m0j0NK0J5J5Nnk0k5j0j5nnJ0J5J5L5L0K5J0J0J0NJ5J5J0%J0J5
3723a5Nj5k0k0j0j5k0N%%%%%%NNj5j0j0J0J5j0j5j5m5o0o0m0K0J5J5nJ0L5K0K0k0j5k0j5N
3720b85%K5K0J0J0NJ0J0j0l5l5k0L0M5J5J0j5NK0%%%NNJ0%%K5K0j0j0%J0nn%%J0j0J0L5M5
3717e0N0K5%j0k0j5j5nJ5M0L5L5Nj5j5%Nj0j0nj0nj0%K5K0%nj0k5k5k0k5k5l0l0j0j5J0NN
3714a40K5%%%nnn%%K0M5M0M5J0k0k0k0%J5J0L5J0%%NK0J0J0K5N%%j0l5m0k5%J5J5J5j0k5m0
3712b5k0j5J0%N%%N%j5j5nJ5K0Nj5k0nnN%J5J0%l0nj0J0J0%nn%NNnj0j5j5%K5Nj5k0nJ5N0
3708f5L5J5Nj5%nj0j5n%K0%NNj5NNK5J5K0j0%nJ5J0Nk0m5l5j5%NNN%%l0l0j0j5j5j5NNnnj0
3705a85NJ0j5J0%nnJ5L5M5M0K5%J0j5nnJ0K5J5n%nj0J5%J0k0k0j5%k0j5j5j5j5j0j5m5n0k5
3702b65nnj0j0J0Nj5j5NJ0L0J0nnnJ5J5J0J0J5%%K0%%K0J0J5J0J5J0J0K5%j0l0j0j0j0k5k0
3700a85j5j0j0j5j5j0nj0j0k0K0K5J0J0J0K0%j0j0j0j0k5l0j5J5K0J5nl0J0J0NNj0l5%j0k0
3697c50k5j6%O%NK0K5NN%k5k0l6j5J5J0J6J5J5L0K5K0J0j5k5nJ0N5O5M0Nj5k5l0k5l0j5nJ5
3694b65J5L0J0k0k5N%K0nNK0J5K0L5J0j0j0J5J5%k0%%k0m5k5%%%k0j5%%J5K5J0j0l0m5l5j5
3691c50nnj0j0J5J0K5J0j0j0j5%nj0%%j0j1k0NK1M5L5K0%nj5j5%J5J0Nj0k5l5l6j0j0J5J0
3689c91J6J0%%K0J5%J0M0M0L5K0K0K0K5K0J5k0k5nJ5J5%j5%%J0J5J5nnnj0j0l0l0k0%K0K0
3686a55J0J0K0K5Nk0j5k5j0NJ0j0j0nNNj0j0J0NK0M0L0J5J0NJ5nj5j5j0j5nJ0K5K5K5L0L0
3683E5L0L5J0J0Nj0j0N%%j0j0j5k0k5j0j5k0k0J5J5J0L0K0K5J5%nnnk5j5j5j0nn%j5j5j0N
3681a0Nk5l5j0j0j0l5l0j5%J0J0n%NNj0l5l0l5j0NNJ0J5K0L0K0%N%K0K0J5K0J5NNN%j5j0k5
3678a05%k5l0j5J0L5L0J5J0J5J0nj0l0k5l0%K0L5N0M5M5K5K5K5K0nl0l0k5nNJ0%nn%%K0K0
3675I0K0J0J0J5J5K5J0j5l0l5l0j0k5l5l0k5j0%k0m0l5j5J5J5%k0j5NN%nj0NJ5L0K0K0%j5
3672i5j0j0l5l5j5%L0L0L5J0J0J0NNn%j5j5J5L5L5L5J0NN%J0N%NNNj5j5J0J0K5j0k0nnj0k0
3669A5k5j5j5j5j5k0k5nj0%%k5k5k5J0J5n%%%%l0k5k5%K5L0J5%%%%%%%nj0%nj5j5j5j5%j0
3666b85j0j0j0j0j0j5nj0%%%nj0j6NK1J5J0J0L0Nl0l5j5NNN%%nnK0M0M0K5L0J5L5M0M5L0L5
3663b0L0L0K0K0j0l0l0j0J5J0K5j0k0k0j5j5k5k5k0k0l0j5%N%NnJ5J5j0k0j5j0J5K5K5K5K5
3661g0K0K5j0k5l0NJ0J5J0NN%J5K0Nj5K0K5J0j0j5K0K0K0k5%j0%n%j0j0k0j5%%NNj5j5l0j0
3658h0n%j0j0j5j5j5j5k0J0NNk5k0m0l0k5%K0K5J0j0%%nj0k0nNj0J0K0K0K0nJ0K5K5L0L0L5
3655h5J0K5K0L5K5nl5m0k0NJ0J5J5K5K5J5M5L5J0l5l5k0J5K0%j5m5m0l5j0%%Nk0%NNJ5L0K5
3652eK0nk5j0j5J0NNN%%J0J0M0M0L0Nnj0nj0j5j5l0l5j0j0k5l5nK5J0N%%J0J5n%k0k0%%j5
3649h5j5n%n%j5j5N%L0J0J5J0j0l0l0j0%%%k0NJ0j0j0j0j0%%%%j0j0NNNN%nNK0K0K5K0K5%
3646h5k0k5j0J5J0j0nj0nNNJ5K0j5l0nJ0%%j0j5j0j0nnj5j5k5l0j5l5l0l6j5k0nnj0NJ0Nj0
3643d41j0nJ5%j0n%NJ0%%M0M1K0K5J0J5NJ0k0j5k0k0NNJ5J5nk0nK0%NJ0J0K0K0k0m0k5j0N
3641c45Nnn%NN%L0K5N0N0K0N%k0m0m0k5k5NK5L0N0M0M5M5O5L5K5nnJ5K0J5K0J0J5J0J5J0%
3638A75j0j0j0j5%J0%nj0j0j0j0%%k0k5k0%j5k0k0j5nnj0l5k5j0j0j0K0J0J5J5n%l5m0j5j5
3635b00J0N%%j0j5j5j5l5l0nJ5K0J5%nj5k0%K0M5M0K5K0K0J0K5L0K5NNNNj0m0o0l0NNL0Nj5
3632a30k0j5l0n0m0k5N%n%K0K5nk5l0j5%NN%nK0J5J5NNJ5J5J0J5J5nk5l0k0j0J5J5L5K0n%
3629b15j5j0j0J0L0L5J5%j0j5%nJ5L0M0K0j0j0%K5J0J0J0K0%NJ5J5J0j0j0j0J0L0K5J0k5k0
3627A5j5N%%j0l5l0k5%nnnk0%J0NJ0L5L5L5Nj5J0J5J5%%%j5j5nj0j5j5nj0j0nNJ0j0j5J0N
3624g0J5j5j0J0%%%nnJ5Nj5j5j5NK5NJ0nk0n%NJ0k0k0k0k5nj5NJ0k0m5n0l0NJ0K0M5L5L5L5
3621a25J0K5Nj5l5k5%NL0NJ0j0j5nj0%J5K5Nj0j5N%K0M5N5L5%k5nj0j0j0j0j0k0j5j0nj5j5
3618a30l0k5j5J0K5NNj5k5%K5K0J0Nn%J0NN%%NJ0J0j0nJ0J5J5K5j0nj0nJ5K0Nk5l0j0N%j0
3615a05J5L5L0K5j0l5l0l0J0j0j0j5k0%NNK5K0%nj0Nj0k5k0j0N%nj5j0l0l0k5k5j5j5j5j5
3612c65J0N%NJ5J0K0J5J5nk0j5nJ0M0L0K5Nj5NJ0M0Nj5l0j0NNn%NN%nJ5L0K0K0%%%nJ0j0k0
3609a45%J5K5L5K0J0J0nnj0%%J0j0nj5l5k5l0j5J0J5K5J0nnJ0K5K0j5j0k5k5m5k0j0n%%j5
3607b40k0nnj5J0j0j0nj0N%nk0k0j0nj0k1k5j5NJ0J0N%%nJ0L1K0L0L5L5N5L5K0K5nNJ0J0j0
3604a05j0%J5K0%j5k0k0nJ0J0J0J5K5J0NJ0J0L0K0%nk5nnNNK0%J0NNJ0NJ0%j5k0k0k0j5j0
3601e0j0%%j0nnn%nN%%NN%%%j5l0m0l5j5j0nnnJ5J5K5nl0m0m0k0nJ0NJ0NK0J5J5J5NNNJ5K0
3598a75%NNJ5K0J5K0NNl0k5k5n%k5k5l5j5j5k5j0%K0K5J5%k5l0l5nJ5K0K5M0K0J0j0nK0L5
3595a85J5nj0%nK0nk0%j0J0Nk0nn%NNNn%j0J0NnnnnJ5K5M5L0L5J0nnj0j0J0%j5%%N%j0j0n
3592a20J5J0J0j5j5%%%nJ5K0%nj0J0J5J0M0M5M0K5%N%%nj0j5j5%nj5k0j0j0j5j5k5nk0j5n
3589a15j0j5k0m5m5o0m5k0N%Nj0n%%nj1nn%Nj0j0j5NJ5J5nnJ0J0%O%%J5nNNJ0J0K5K5L0K5
3586b40K0%j0j0J0J5%Nj0nK0K0K0J5K5K0J5J0L0L5J0j0nJ5K5K5nk0m0nL5N0N5M0K0K0K0%k5
3583A90k5k0k5k0m0n0l5j0j5J5J0n%j0j0j5l5n0n5j5J0%%l0N%N%J0%NN%NJ0K5J0NK5O0N5O5
3580E0L5J5n%%J0Nnj0J0nk0k0l5j5%nK5Nnj0nnJ5K0K0K0N0L5Nk0m0m0k5nJ5M5K5K0k0j5N%
3577A20j0l5m0j0%%j0j0k0k0k0j5k0%Nj5j5NK0J5k0k5j5Nnl0l0n5n0n5j5%J5J5%%%%K5Nnn
3574c20k5nJ5J5K5%%%J0%J0J5J5K0nnJ5J5J5n%K5K0K0j0j0J0M5O0O0J5j0j5%J0NNj5j5K0K5
3572E0Nj5j5k0j5k0j5m0l5nnj0nj0j0NJ0k0j5n%n%j5j5N%%j0nj0nnn%j5k0%NNJ0k0k0N%NJ0
3568b95j0j0J0J5NJ0J0J5J0J0J5J0%%J0J0J5J0J0j5l0o5n0l5j0j0nj0N%K5L0J0NJ5J5j0j0
3566b95k0k0k0k0j0j1nnn%j0j0%%nnj0%nnnj0nj0k5k5k0k5j0j5J0J0j0j0J5J0n%j5NJ0j0k0
3563f21j5NNK5K0Nl5l0j5%%K0L5K5j0j0j5k0j5j0j0k5k5NK5M0J5%%NK5J5%%J5K0J5L5M0K5
3560d36nk5k5N%%%Nk0j0K5L5J5NNnk0l5j0K0M5M6L0K5K0J0J5J0j5nnJ5L0K0nj0j0NNj0n%j0
3557b75J5J0J5K0K0L0%%J5nj5m5k5Nnk0j5k0j0nk0k0j0j5J0J0%j5nnJ0NK5K5J5J5K0J5K0K0
3555b10J0nj5j5N%j0j0k0nN%nj0nnJ0J5K0K0J5J0K0K0J5J5J5J5K0K5K0nn%j0j0l0j5NNj0k5
3552a40j0j0J0j5j5k0n%k0k0j5j5j0j0%j0j0j5l5k0NNj0l1j5k0%%nJ0M5M6N0K5J0J0nJ0N%
3549b50nnk0k0l5nK0J5%%j5l0l5k1nj0J5L1K0J5%nnJ5K5Nl5l5l6j0NJ0J5J6J5J5K0%nj0j0
3546c50nj5j5j1NO%%K0Nj5l1nJ5K1K0K0Nk0k5k1j0j5J5J0J1K0k0j6%n%%J5J6%k6j5J5M1N5
3543c05M0L5J5n%J0J0J5J0J5n%j0j5l0l5j0J5L0K5j0J0J5J5J5K0J5nj0j5J5K5L0j0nnJ5J0
3541g0%%nJ5J5%NNJ5J5J0J0J5%nj0%k0j0j5Nk0j5j5j5l0l5l5j5Nnnnn%%nj0j5k0l0m5m6k5
3538d16j5j5k0%K5M5K1j0j6j0k0k5J5L0L6L5L0K5K0Nnnj0nk0k0nj0K0%j0l5l6n0m0n5k5NM5
3535e21N0K5Nj5j5k0J5K0K0nnj0NL0K5%j5k5%J5%j0nn%NNn%n%j0J0nnJ0J0J0J0J5K6J5j5k6
3532c96k0NJ0nnj0k5%K5K0K6K0J5J0J5J0J0nk0j0j0J0J0j0n%%j0j0nJ0n%j0%nn%nNJ0NNJ0
3529c45NJ0J0%%NK0NNNNJ0k0j0Nj5j0n%J5J0%%j0j5j0nj5j0n%K0K0L0L0J5K5K0K5%k0j0nN
3526b10%J5%j0nj5j5j0J5J5%k0j5j0j0k5k0k0m5n6o0m0k0k0k0j0J0Nj5k0%J0L5L0J0%nj5j5
3523e81k0k0k5l0j0j5k5l0j0%K5K0K0J5N%nJ0K0K5J5J5J5nnk0k0k0J0K5M0K5J0%nnNNn%NN
3521e41K0%j0j5NM0K5L0J5K0%k0j5NK0%%nJ5L6M0M0L0Nnj0k0k5j5NK5L0K0NnnJ0J0J0J0J0
3518b10N%NJ5J0J5K0J0j5j5l5l5m0j5j5%%J5J0L0L0K0K0J0N%%Nj0k5m5k5J0L0L0L0L0K0K0
3515i0J0j0NNK0K0j5j5j0J0%%nk5nj0%K0%%j5N%%j0nl0m5m5j5%N%%Nk0k0k0K0M0K5nk5k0k0
3512b90j5k5%K0K0n%%K0M5M0O5M0K5%j5k0nJ5J5nk0%J5J0%%nnnnN%nnnn%%j0j0j5j5l0l0k0
3509b35k0k0k5j0%J5J0j5j0%K5NNNj5n%J0NJ0NJ0K0J5J5J5j0%%j0nl0j0NNj0j0%%J0j5%%%
3506b65%n%j5j0j0K0J5j0j5j5j0n%%nnK5K0J0J0NNK5K5L0J5%l5m0m0k5J0J0J0nj0NJ0j0k0
3503c05j5%k0k0n%%%%K0K0Nj0J0NNj0l0j0j5N%J0J0J0J5J0J0J0J0NJ0%k0j0j0J0J0Nj0n%n
3500c05%%%%%%%%%%NJ5K0J5L5J5J5K0K0Nk0j5NJ5%k0j5j0j0N%NN%k5m5l0j0j0j5j0nn%%J0
3497c40J0j0m5n6l0j0J5K0K5J5K1%%onl0m5l0%L0L0j0k5j5j0j0j0J5J5%k0k5k5N%NNJ5K0K0
3494d91J5K0nk0k0k5J5K5L0J0J5NNnk0%K5M6M5L5J5K5K5L5L0K0K0Nj0nn%nj5NK5L0K0K0J5
3492d5K0nk5k0k0j0j5k0k0l0j5j5%j0nn%K5J0k0j5j0j0nj0k0nj0j0j5j0j0j0k0j6j0%J0J6
3489c85NNJ0K5J5nJ0NNK5K0J5J0j0NN%K0J0J0nnJ0j0J5J0J0j0j0L0J0J0j0j0L0J0j0n%nk0
3486a65k0l0nj0j0j5j0k0Nj0j0j0j5J0NK0%n%K0J5J0J0J0Nj5l5l5k0j5%n%j5k0oJ6J5J5J5
3483c30K0L0L0NNK0K5Nj0k5k5k5k5k0NJ5K0nnJ0J0J0n%%N%%%j0j5k0k0k5k5j0j1J1J5K5NJ0
3481c30J0J5K0%%%%j0%%%K0K5J0J0J0j0l0l0NL0N0N5L5K0nnj0nm5n0k5J5J5J5L5L0J5%n0n0
3478b15m5k5n%k0m0k5%K0K0J5j0k0k0%nnj1j5N%j5%n%%j5J5M1M0N5L5J5j5j0j0K0K0K5%nj0
3475b20nn%j0j5k0l0k5l5n6m0nNJ0nj0%nn%j0j0nN%%j0nJ0L0M0M6K5K5NJ0nn%NJ5J0J5nn%
3472b95K5K0L5L0L5L5nnj5%K5%j5k0j0j0k5l0k0k0l0j0J0J0j0j0%nJ0K5J5%%%NNj0j0k5%%
3469b95%Nj5nj0j0K0L5O5M0K5K5J5J0J0k0j0%K0K5L5%j5l0l0k0k0k5j0%K0Nl0l5l5j5nj5j0
3466c05nj0J0NNj0l0k5k0NJ0J0j0j0NK0K5K5L0L0J5K0k0l0j5NL0M5L0J0j0nn%l0k0l5l0j0
3464c00J0K5J0j0l0j5%k0j0k0j5j0j1%j5k0k0%%j0l5l0j0j0j0%J0NJ0J5J5Nj5l5m0j5J5NN
3461e76k0%NJ0J0J0n%K5K0J0k0j0J0K0J5J0J0%NNL0J5k0nnJ0L5L6L5K5N%k0j5NK5J5J5J5J0
3458b55J5K0K0J0j0j0k5m5m0m5m1j5%J5J5ONNJ0k0J0J0J0%%%N%k0nJ5j5j0%%on%nj0j5NNN
3455d11J0J6K0%J0J5J5K0J0J0J0NK5K0n%j0%K0J5J0Nl0k0k0nj5j5j0k5k5NNJ5j0k0j5J0K5
3453c40J0nnj0NNNj0j0l0j1Nj0k0j0j5J5J0K5K6J5K0J5J5K0J0nnnK0NN%J5L0N0J5J0K0K5L5
3450f0L0%%J0J5K0K5j0nnnNNj0j5j5j5j5j5j0j5j5j5nJ5J0J0%l5l5l5k5l0k0%M0M5M0M0NJ0
3447h5NN%%nK0NJ0nk0k0j5nL5J5K0NNK5L0NJ0%%%NJ0NJ0k0k5k0j5Nk0%j5l0l0k5k0J5M0M0
3444e0K0j5k5j5k0%%%j0n0m0k5K0L5J5%k5k5NNNj0l0j5J5J5NN%j5j0j0nL0J0Nj0j0j0n%K0
3441b20n%k5k0nnnk0n%j0j0j0J0%k0l5j1%K1L0L5L5J5nj0nj0j5j0n%%%J0NJ0J0%%nj0j5k0
3438c35%K5M0K0nnk5k5m0k5%%nnJ0%K0J0Nk0nj0j0j1nj0%k0%j0K5K5J6J0NN%K5K0J5J0J0K0
3435b55K0NJ0%%k5m5m0k0NNJ5nj0j0K0K0J5nN%%nJ5J0k0k5j5j5%NK0M0L5L5K0K0J0M5M0K0
3432f0j0j5%J5J0J5j0l0j0J0J5nm0l5l5l5j5NJ5n%nNNN%nnnnnJ5J0J5NNJ5J0J0J0K0J5NJ0
3429i0NK0J5J0%NNK5K0J5%NN%K0J5J5J5NN%nnJ5n%nnnj0k0m0k5l5nj0nnk0m5m0m5%J0J0J0
3426a75nk5nnJ0J0j0nj5NK0nj5j5N%J0j5j5%NNj0j0NK5L0Nj0n%NJ0J5n%%K0M5L5K5L0L0L5
3423C5M0K5K0%n%J5K0K5K5J0K0NNk0l5k5l0j0j0j5k0k0k0j0j0j5j5m0l5m0k5k0j5k5k5j0n
3421b55k0m0l5l5k6k5j5j0nK5L5K1%K0L5L5J0J0K0M0P0N5M0K0%nj5k0k5%J0J5K0Nj0j5K0J5
3418c5K0K0K0J5K5%%k5NNJ0j5m0l5m5l0k0nNJ0J0N%nj5k0k5k0%%K0J5NNK0K5NJ0%%n%k0NN
3415i5%j5j0nnJ0L5L5L0%NNNN%NJ0J5nN%%j5m0n5m0nNJ0J5J0NNj5j5j5%J0J5Nj0k5k5l5l5
3412b20j5j5j5j0nk5k5k0k5k1j5k0nnnk5k5%K5K0K0J5%l5n0n5l0n%%N%nJ5J0nnj0J0j0k0%
3409f06N%j0nNK5J0J0%Nk0j5J5N0M0nj5NL0L5J0NK5K1K0J5K5K5J0J0k0nK5N0M5K5J5J0%K5
3406a05K5j5l0l5nJ0J5K0J5J5Nj5k5nJ5K0%%k0j0j0j0K0M0J5K5%%J5J5NN%%%j5n0m5l0NJ5
3404a25L0N0L0K0k0m5m5m0k0j0j0%%%J0J5K0%k0j0j5NNJ0J0%k0k0nNj0j5k0J0J0J5K0k5l0
3401b40l0j5j0NNN%NJ5nl0k5J0L5K5J5j5l0j0K0N5N5M5L0K5%NNn%j5J0nnNNNj0l0j5J5K0N
3398g0nk0k0k5k5k5k5l5l5m0nJ5J5%Nj5j0NN%%j0j0n%j0nn%j0%J5K0L0L0M0L5K0J5nnK0L0
3395a20J0J0l0l0l0l0j0%L5L5%%%NJ0NJ0J0%%m0o0o0k5%K0K0J5J0NJ5J5NNK0J0NNj0j0j5j5
3392b05nK5K5L0J5K0J0J5L0L5NNj0l0l5nNJ0k0k0j5j0k5j5j0j0k5k5j5j0%%k0n0j0j0j0j5
3390c75k1j5j0j0J0J0J5K1M5M0nj0n%NJ0nn%%NNj0n%%n%%Nnk5k0k5%K0NNj5l1j5j5j0J0J5
3387d16J0nk0j5NK0nj0j0NNK5%j0j5k0%%k0k5l0%J5J5%J5L5L0K5NO%j6k0m5k0k5j0k0NK0K0
3384d96K0j0k5k5k0%K0K5K5nk5k5k0nJ5J5J5J0J5%NJ0J0Nj5l0j0J0L0J5%j0J0L5K0j0j0%K0
3381d11%%J5J1onJ1J0J0K5L0J0%nL0%j5j5%%%nj0l0l5j6J6K5NNJ0J5NJ0NNNJ0K5L0J0j5j5
3378b50l5k5j0k0j5l0k6j0j0J0%K0J0J6J0nj0nonk0k5k0l0k5k5n%k0k5m5l5l0nnNK0N0L0K0
3375e86j5j0j5j0J0K5L0K5J5J5j0N%j0nk5nN%NJ0NJ0J5n%K5M5M5K1K0J5k0m6m0j0J5J5J5L6
3373c85L5L0N%K0NNNNNNj0j0k0m0m0k6nnk5k0j5J0M0L5K6Nk6k0j5l5m0l5j0j0nJ0L5L5Nk5
3370e01l0j5nj0J5J5L5L5M5M1L0N%K0J5K0K0nJ0J0K0K5K0K0NNJ0j0j0j5NK5j0l5m0l5j0j0
3367b90j0l0l0l1j5j5j0J5N%k0j0l0l0j5NJ0J5K0J5J0Nj5n%j0l0k5k0NJ5J0K5K5K0K0j0%%
3365d31K0L1L0nl0j1%K1L5NNj0K0K5K5J0J0J5J5K5K5%Nnnj0j0K0%j0nnj5j0j0nj0j5j5k0k5
3362c20nj0k0l0j6j5N%J5%j5j5k0%J5K0J5%%%j5j0%%l0k5J0NK0K0J0K6K5K0K0K5NK5K5K5n
3359b20k0l5j0j0j0k0k5nnj5k1k0k5K0K0J6%j1j5k0k0k0k0nK0K5K0K0J5L1L0L0Nj0NNK5K0
3356b55%nnn%k0k0j5NJ5K0nnJ5L0K0nl0l5n5n6o0m0k0%J0N%%k5m5m5l0k5nNJ0J0j0k5l0j5
3354g46k0j1J1K0L5L0L5J0j5nj0J0NK0K5J5%k5nK0K5%j0j0nj0j0J0J0NK5L0L0K5K0K5K0nl5
3351d61l0j0NL0K0%j5j5nK5M5J0l0l0k5%K0J5K0%k5n5n5m0j5J0K5L0J0j0k0j5N%J0L0K5K5
3348d96NJ0J0n%nJ0NNK0K5K0J1j1j5%J0NJ1j1nnj0l0k0k5j5j5k5l0k5l0l5l5k0J0J0J0NN%
3346f81%J5K0j0j0K0J5J0J0j0J0K5J0J5nJ5J0J5J5NN%NNNJ0K0%j5j0nj5j5Nk0j5j5NJ0Nk0
3343e61nK0%j0j0j0j0k5l5k5N%J0J0J5K0K0K0J0J5j0j0j0Nn%j0j0nJ0%%%j0nJ5M0M0J5j5N
3340e06Nj0l0m5m5nNJ0j5j0j0J0J0NNn%%K5K0Nn%K0K0%Nk5nJ0J0Nj0n%j0n%Nj5Nnnj0j0j0
3337f21j5k0l0%nJ5K0%nK5J5K0%nJ5N0P0L0M0J6K0L0J5J0j5nK0J0J0%%j5m0k5nj0oj0j0j0
3334d21j5j5k0%n%%J0K5N0J6j0ok0k0j5k0NNnnj0j0%NJ5K0M5L6L5J0%k0k0k5oJ6K0K5K5L0
3331b75J5%J0J0j0l0nJ5L0J0%%j0j5j0%Nj0j5k0%nJ5K0K5K5nk5j0j5k5k0l0j5j5l1j0nj0k5
3329d66l0nNk0nnK5K5%nJ5J5nj0j5Nj0nnj0nl0j0j5j5j5j5j0%J5K0L5K0J5J5J5J0J5J5n%n
3326d56K5K0n%nj0J0J0%k0%J5J5J0K1K0J0j5j5j5j1nj0nNJ5K6M5K5nk0k0n%nj0n%%nk1NON
3323c80j1l0l0k5k0k0nJ0J5%nk0m0m0j0K0L5L5K5L0%NNk5k0k5k0k0k0j5J5%J0J0K0K0%%NJ0
3320e11J0J5%%NK5K0K5Nk0j5NK0K0K6Nk0l1j5%J0j0k0j0l0m5l5k0j5k0k0nK5K5K5J0%nj5j5
3317f01k5nJ0J5J0J0J0j0m5l5k0%J0NK5K5L0L5NJ0J0NJ0N%%J5K5K0K0K5K1J0j0j1J1K0K5N
3315c35N%j0%%J0%J0J0NJ0J5J5J5nnJ5L0L0Nk5m5m0l5m0j0k1nnnk0j0nnJ5NJ0%k5J0NK0M1
3312c70J5J0J5J5J0J0J5J0J0J0J0J5%N%%%N%Nj0nj0NJ0NNl0k5nJ0J0%Nj5j0k5k5k0k5k0k6
3309d11k5k0k0k0j5Nj5j0j5k0k5m5l5k0nnj0K0J0L5J5K0K0K0K5K5J0j0%%k0%J0%J0j0J5J5
3306e01J5K0J0j0l0k5j0j0J0J0%k0k5nJ0NK0M0L0J0j0j0j0k5k0%K0J5J5J5Nj5l5l5%J5K0K0
3304d91K0K0Nj0j5j5J0%%k0j5k5j5k0k0k0j0nj0j0j0j5%K5L0L0L0J5k5l5l5%nnl0k5j0NJ0
3301f96NJ5L0M5M0Nj0l5l5j5j5%%%J0k0Nnnj0j0j0J0nnj0j5k5nn%NJ0J0J0k0J0J5J5J5J5%
3298f86%k0NJ5K0J0J0%%NNJ0N%nNj0nJ5j0%k0k0%nk0%j5j0k0k5J0j5j1j0j0nj5J0K5M6L0N
3295g06J5NK5K0K0K0K5K0J5K0K0J5NNJ0K5J5nJ0J0K0K6J0J5J0J5k0j5k5k6l0k5k5nnnk5k5
3293e46m0j5%nnk0k0k5nj0nk5l5k1J1J0Nj5j6j5j5j5l0nK0M0K0K6L5M5J5K0J5M0L0L5L5L0
3290d56N5N6M0M0M5M5L0J5J5K0J0j0l5l5m0j5J5J0L0K5J5k0m0k0nJ0K5%j0nJ5L0K5%nnNNk0
3287a40k0nj0J5J0N%nJ0J0Nk0k0k0nJ0Nj0nj5l0l0l0k5%J5J0K5%j0nk0k0k5k0k6k5l0nNNj0
3285d56nnJ0Nn%%J0J5NN%Nnj0k0j5k0k0j5%K0J0J5j0J0J5K0%nnnj0k0k5NNK5K0J5K0NL1K0
3282c65K5n%N%%nN%J0NJ0j0k0k0J5L0J5J5%%j5j0j5J0J0J5J0j0k5k5l0j0J0%k1k0k5%j0%J5
3279d36K0Nk0l5k0k0k5l5k5k0k0k0%J0L0J0NNK5J5nJ0K5K5J0K0%NNK5L0%%NNO%NNn%j1nj5
3276d11j0%%k0k0m0m5l0l0l0j5j0j0NJ0NNj5NJ5K0%%j0j5nnK0L5J0k0n5l5nJ5%k0j5j5j5j5
3273g71%NnK0L0L0J5K0K0J5K5K0NNK5L0NJ0%NK5K5K0K5%NK6NNJ0NK0J5nk5k5l1j0%k0l5l5
3270d91l0j0%j5l0k5l0J0K0J5k0m0m0nJ5J5NJ0NNJ0J5J0nj5j5nj0J0j5j5j5j5%J0NL0%j0j5
3267f81NNj5k0nj0j5NJ0L5L0J0%%j5j5j0J5J0j5%j0J0%K0J5%Nj0J0J0J5K5N%%N%J0J0J0j0
3264e56k0m0j5Nj0k5k0j5n%l0l0j6J1J0j0noON%nJ0NJ5J0J0J0J0J0J0J0J0NJ0J0NNJ0Nj0l5
3262f56l0NJ0j5m0p1o0k5k0k5j5k0l0k5k5NL5L5K0J5%%%NNNn%%%L0K0J5J0J5J0L0K6M5M0K5
3259f56K5M0L5M5L0J5J5K0K0%%j0j5j0j0%J5K5K0K1J5%%n%j5j6J1L0K5K5K5L0K0NJ0J0J5n
3256a95l5l5l0%NNnnj0j5nl0m1l5j5j5j0j0j0j0nnNNn%%Nl0k0k0j5n%k0m0m0j5J5J0nnj0k0
3253g21%J5J5J0L0J5J0nj5k0NK5j0j0nn%%j0j0nj5N%J0j0j0J0NNj0j0L0L0K0NJ0K5K5K5NN
3250e31NK5J5K0%%%nj5j0nj0%k0j0j5k0Nnj0nl0k5k0k0j5k0k0k5k1%nj0j0j5j5%NJ5K0nk0
3247h27j0j0J5L0K0J6%K0L5K0%J5L0K5L0L0N5N0N0L1%k6k0J0M6K5J0J0L0L5K5K0K0K5K5L0
3245a10K5%NNn%J5J5j0j0j5k0j0j5j0j0NJ0J0N%J5NNNj5j5j5j5j0j0j5%Nj5j5m0l0nK5M5K5
3242a90%k0l5l5k0k0nl0j5j5k6l0j5%nn%%j5NJ0j0k0%%k5k0j5%nN%J0J0J5J0NNNK5K5K5L0
3239c91L6J5%NN%%nnNNJ0J5J0j5k0k0k5k6j5j5j5N%K0L0N1N0L0nk5k5nnK0J5J5j0%j5j0K0
3236b90K0NJ0j0l0m0m0l6k0j0j5j0J5M0L6K0N%j0k5l1%K0J6J5J0J5J0j0k5k0%J0K0M0N0O0
3234b05O0M0J5n%%Nj5j0j0n%%k0l5k5k0k5k0k0J0j0j0k5l0nNj5%%%k1k0j5%J5n%%%%NN%%K0
3231c91L1J0j5l1k0nK0K1J0j0non%nj0J5L1K0j0l6j5J0N%%j5j5%L0K6J0j5j5j6k0J0K6L0J0
3228c45k0k0j1j5J0K1L0J0j0j5j5NJ0J5M5M5M5K0J0J5NNNj5k0k0j0j0nk5k0k0nnNJ0K0K5N
3225b45NJ0%j0j5j0j5J0J0J0J0NNJ5J0L0K5K0NJ5J5K5K5K0n%j0k0j0J5J5K0K0J5J0j5k0nj0
3223b5n%J0J0K0K0L0J0j0m5n5m0m0j5k0k0l5o5n5o1m0k0J0%j5l0l0l0k5l0l0nl0k5l0j0k5
3220g56k6k0k0j5j0j0j0nk0k0NJ5J0NNj0J0K5J5J0J0L0L1J5J5L0K0L5L5M5M0N5L0L5L6M0J5
3218c05K0J0K5M0L5j5k5m5l0l0l5m6l0k5k5k0j0J5%k5k5%Nnl0o5o5l0%%k0j5o%%j5j0nNJ0
3215g92J5J6K5K5J0j0nn%K0NNj0nK5L0L0J0k0j5k5%J0J5%N%nJ0K5K0%%%K5J0%nk5j5l5l0n
3212f71J5J5J0J5J5%k5m0j5K5K5Nk0l5j5j5j0j5j0%NnK0J5J0%nnnNNnj0j0J0J0j0k0j5m1k0
3209h17N%J0j0j5k5nnnnk0k0%%%nj5j5j5j5n%J0nj5k0%J0K0K0NJ0J5J0J5J5J0J5NNJ0K5L5
3206g87J6J5J0%J5K5K5O0L5L0j0k5n0k0k5%%NNn%NNNJ0nnJ0N%NnnK5%nl0m5l0k0J5J5K5K0
3203f86M5N5N5J0J5K0K5M0L6J5nj6O%J0%K0Nl0l1j0K0J6N%j1nnj0NN%Nnj0k5k0l0j0J0J0J0
3200d66L0J0J5J0NL1K0J5nl0k6k5J0L1N5N0K0nk0k5l0k5l6j0j5nJ0j0%J0J0%k0j0%J0k0k0
3198d61k5%J0J5nk5k0j0Nj0j5j5%j0l0nj0nk0l0k5j0J5j5j0k0k0nK0%%j0NJ5nK0J0L0L0J5
3195f26K0K0K5NJ0n%j5NNNn%l0k0m0k0%%nnj5j5%K0M5M0K5%%nJ0NJ0N%%Nj5j0j5J0%%NNk0
3192e86k5J0%NN%J0j0j0k0J0K5L0K5K5Nj5j5k0nNK0K5NJ5K0J0J5nnnnj5j0n%%%j5j5j5j0n
3189e51nj5l0l5l0nK0J5J0j5j5NJ0N%%k0k0%NNJ0j0j5NJ0L5K5K5nnk0k0NNK0J5nJ0J0J0%n
3186e66j5k0j0J0nk5l5m0j5j0m0m1l5j0J0k0j5k0j0j5%nK0M0L5K0j0j0nnnnj0j5%nj5j0J0
3183i02J5J5NM5N6N0N0L0L5L5L0L0nj5j5%%NJ0J5j0j0J0NNj0j5%n%%j0j0%%J0J0j5j0j5J5
3181e66K5K0J0J0NJ0%nj0j0k0j5N%NNJ5J5J0J0J0J5NJ0J0J0K0K1NNNJ5K5K0K5L0J5nk0k5n
3178b90nj5k0k0j5NN%m1l5%%J0%%k0j0nnnnn%nnL5L5L1L5K0J5j5l5l1J1J0j0onj5l5l0l0j0
3175e16J5NJ5j0j0%J5%N%nJ0NK0n%%NNN%J0%NNj0j0j0nk0k5j0J0J5K0%j0K0J5K0j5j5j5j0
3172d76j0k5l0nn%%N%NJ0J0j5j5Nj0j0nk5j0J5J5K0K0K5J5K0j0j0l5n0l0l0j5J0%nj0j0n%
3169f76%%j0nk0j0nn%%j5j0%L5M0M5%k0nj0J0NJ0J0Nnk0j0j5NJ0K5K5K5Nl0l5m0k0k5nnm6
3166g92n5l5J0K0K0%n%%NNj0J0%Nj0J0K0K0J6K5K0L0J5J5j0j0j0j0J0Nk5k0l5j6j0j0j0j0
3163h22L5L6L0J0nnk5k0N%K0K0K0J5L0J5K0K0K0N%k0%%J0J0j5j0J0NL0j0nnk0k5%%J5nk0k5
3161f56nL0NJ0NJ0J0J0NNNj0j5j0j0k5n0l0k0m1l0%J5J0j0nl0m5n0l0j5Nnj0k0k0j0j5j0j0
3158a062J0J0NN%nJ5J5NNj5j0nnN%%%NK0L0NnnJ0j0n%NK5L5N0O5N6L5K0j0%J0L0K5K5K0K5
3155e66L5K0K0L5L5L6L5L0K5J0j0k5l0k5nk1k5k0k0k5j5k0NJ0K0K5L5L0K6Nj5j6%%k0l5k0
3152d76%J0J0N%nj0%%j5NJ5nj0%n%J0J0NN%%J0J0%%%%NJ0n%k0k0k0k0j0NJ0J0%%k5%J0K5L5
3149d41M0J6%j6j0n0n0k0NJ5J5k0%NNN%NnnnJ5%j0nj0nn%j0nj0n%J5K0K5J0J5K5J0%%j0l0
3146d81m5k0J0L5K5J0j0nj5k5k0j5J0%nnj0j0j0n%%j5j5%nJ5J0nk5m5k5nnj5k0j5k1J6L5K5
3143g06K5j0J5L5L0M5K0J5j0j5m0l5m0l0nJ5J5K5K0J0J0k0k0l0nNN%j5N%K0j0k5%J0J0j5j5
3140g11%NJ5J5J0j5k0nNk0j5k0J5J5K5K5K5N0J5j5m0m0j0J0NN%K0NJ0J5J5NJ0j0nj0j5j0j5
3138f56nnj0nj5j5%Nk0j5k0N%%%Nj0nj1j0NNj5j0NNJ0J1J5K0K5K5K0j0J0J0J0L5L5L5J0k5
3135e56l0k0k5k5m5k5k5k6J1J0Nj5%K0K0M0M0M0Nl0m0k0k0nJ5J5J5j0k5j0%Nj0n%nj0j0N%
3132g46%nnnNJ0%k0k6l0j5%L5J0J5J1K0J0%j5NJ0%%l0l6l5m5%K0M0L5K1%j1j5l0j0nk0l5k0
3129i12J0K5Nl0l5l5j0NJ0J0K0J0nj0J5J5K0nl0l0k0k0k5nJ0J5K0%j0j0N%J0J0Nk0k0k0n%
3127a037nnL0L5L0L5J5nj0j0NJ0%k0nj0j0nnj0j0j5%nj0j0%%j5j5NNN%N%J5nnnJ0J0NJ0j5
3124a017NJ0J5Nl0l0j0K0J5M0L5J5j0l5m0m0k0j0K0L5M5K5J0j0nj0j5nj0J0J0J0N%J0NJ0n
3121i47nk0k0J0J0NJ0NJ0NJ0j0l0l0k5k5l0k5j0j5j0j0NNJ0J0J0Nk0m0k1NK1K5K5J0J5NN%
3118a072%J5J0J5J0%k0%%K0%l0l0nJ5%Nk0m0%K0L5L5K5K0J5J0J0j0nnj5j0nJ5J0NJ5K0%k0
3115i62l0k5nK0M0M0N0K0K5Nj0j0k5k5l5l0j0j0NNNj5l5nJ5K0Nj5j5NN%k0NK0K0Nj0j0J0J5
3113i62K0%j5l0nJ0K5L0K5J0Nj0j0%%%Nk0j5k0k0nl0k5nnj0NNj0j5N%K5nj0j0j5%%NJ5N%n
3110a062%%J0J0N%NN%%NNNNk5l0l5l5J0J5J5J5nj0l0n1l0%NL6L5L0n%j5j0J0J5L0K5J5J5j0
3107a027j0j0j0J0J5N%nnK0K5L0L5J5K0L0L0N5N6M5nl5l5j0j0J5J5J0J0l5k6k0k0j0j0%Nn
3104h42n%nj5j5k0J0K5J0%nK5K0J5J0k0j5k0k0j0j5K5K5K0K0K5L1M5M5L5L0K5K0Nk5k5j0%
3101f01J5J5nk0k5%nk0j5l0j5nj0%%k5k0j6j0nnm0m0l5j0K0N%%n%j5k0j5j5%j5j5l5l0k5j0
3099a102J0J5J5K5%J0J5j0k5l0l0l0k5l1j0J0K5M1O0M0K0J0j0K0K0K0K0J5nN%J0J0J0j0%%
3096h92J0J0J0J0n%nn%%J5nj0nk0j0nj0j5j5j0j0n%j0j0j5j5j0J0K0K0nnJ0%J5K0K5M5M0M5
3093g92%k5l0l0j5%J5J5J0J5nnNNK5M6L0K5J5j0NNj5l5j5%%k1k5k5j0J0nl0j5k0Nj5k0k5n
3090i62nj5k0J0%K5L0J5J0J5J5nnnnnnj0nnj0k5k5l0l5j5J5L5L0L5J0%%j0nNNnj0j5m0m0m5
3087a107l5l6l0j0NNJ0J0nj0nJ5NNK1K0J5J5j0l0l1j0NK6K5L0J5nj0j0k0k0k1k5nnNJ5L1K5
3085a137%l6l0j0j5J0%nN%%%n%j5K5J0J0NNJ0J1J0J0nnj0k1%n%k0k0k0%J5K0nj5k0%J0K5K0
3082a198L6J0N%J5J5j0j0J0J0J0j0k0k5%j1j0k0j5k0k5l0k5k5k0%J5L0K5J0%nj5k0l0l5n5
3079a443n5m0k6j0j0nj0J5J0K0%j0k5l0k5k0%NNK5L0M0M1K5NNJ0K0J5J0Nj0j0nnJ0j0j0j5
3077a478NL0J5%J5J5J0J5J5J0K0%K0J5J0NNNnk0j5%J0j0m0m5n5l5j5j5j5j5j1l0m0l5j5k0
3074a694l0l5l0j5%K5L0L0K5Nl0k5k5l0j0j0%K0K5Nk0k0l0l0j0j5J0J5Nnm0l6k0%J0J0J1j1
3071a945k0k0k0k0j0J5J5K0NJ0J0J0J1J0%%j0j1j0k0J0K0J6K0%nk6k5k5k0j0J0J5J5K5J5J1
3069a934J5K5K5L5J5J0J0%%k0k0nJ0L0L5M5M0M0K0NK0J5nk0k0%%K5K0K0J6J5%n%NJ0n%J0%
3066a518K0J0M0Nj0J5n%j0j0%Nj5j0j5k0nnJ0K0J5K0J5K0j5j0k0NJ0NJ0J0nj5j0j5J5J0%N
3063a448nj0j0J0J0j0j0j5J0J0J0Nnj0%K0L0L0NJ0K0K0N0L0%j5k5NL5L5L5L6%J0j0%J0J0N
3061a122NNj5k5k1l5l5k5j0j0nk5k0j0j0Nj0k0j5%%j5j5k0k0j0NK5%k0l5k5nK0K0%%nn%%%
3058a503%NNn%%%NK0L5J0%nNL0L5M0K5K5K5L0%%NNnnk5k0l0k5k5nJ0J5J5n%%J0N%%N%J0J0
3055a273%nJ5J5nn%nj0j0NNnk5j5j5J0Nj5j5%NNNNL0M5J0N%%K0K0K0J0J1J0J5J0j0j5j5k1
3052a183k0k0m0l5n0m5k0NNNNj5j0j0n%NJ0J5n%k0j5nJ5J5%J0nk0k0%%j5j0k0%nnj0j0nnN
3049a533N%J0n%NJ0J0J0n%J0J0j0J0nnnnnj0%nK0K0K0%k0k5j0j0k0k1j5k0j0j5J5J0NJ0%N
3046a574J0J6NNj6%J1J0NJ0nj0N%NN%%%%%j0j5k6k0k5nnj0nk5k0j5j0j0j5j0%%NnnNNk5k0
3043a784J5J0K5%j0k5j5j5j5Nj0nk0j5N%J5J5%NNNJ0%l0l0j0j0k0%J5L5J5%J5J0K5K0L0K5
3040a709K0k0m0m0k0J0K0K0NNJ5J0J5K0K5K0J0nK0L0J5%j0j5NNj0nnnNJ0J0J0%NJ0J0J1%l1
3037a574k0k0k0%%nnl0k5k0k5k0Nj0j0j0l5k0k5%%k5nNK5J5n%n%%NJ0NJ0nnJ0Nj0j0%nJ0n
3034a849j0j0%J5%%j0n%j5nnNJ0j0k5j0j0%NN%j5j6j5k0j5j0k0k0k5%K0K0J5%J0J0K0K5L1
3031a929J5NJ0J5J5J5J0J0J5nl0j5%N%Nk0nJ0J5J5nl0j0j0J0K0%%nnJ5J5M0M0L0L0L0N%nn
3028a684nnnJ0k0k5j0%%%Nnl0l5j5N%Nj0k0j5j0K5K0J5j5k0l0l5k5%NNNj5%j1%J6J5j0k1J1
3026a934K5nj5l6l0k5l5l5k0k0k0j5j5J0nnj5k0nn%k0j5k0nJ5NNNL5L0L0%%NNNJ0j5m0l5l5
3023b260j5j5%L0%N%k5%j0NNj5%%nJ0j0%NNNJ5k0j5%J0J5NN%%%%K0N0K0K0J5n%l0k5j5J5J5
3020b190K0K0j0j0k0j5J0%L0M5M0J5j0k5k5J0K0K0NNJ0nnJ5J5%k0%K0K0n%N%J0%j0l5l0j0
3017b090J0%j0k5l0J0K0Nl0k5m0j0%NNj0k0j5l0k5j0K0Nnl0k6k5l0j5k0k0l5l0j0J0J5K0%
3014b491k0m0k5%J0L5M0M0%l5l0l5k0J0K0K0K5J0%%m0l5l5j5j0NNNnnk5l0k0k0j1j5NJ0j5
3012b737Nj0J0%%%%j0K0j5j5nJ5K6Nk1m0m5k5J0L0J0n%J0%%%K0J5J5%k0k5k5l5l0n5l0l0k0
3009c007NNJ0nj0j0j0j0l0j5nj0Nk1j5j0J0J0j0l5m0m0k5nJ0J0%%j0k0%k5j5k0j0nJ5J0J0
3006c318J0%%J5L5L0L5L0N0N6N5L5J0L0L0M0J5%j5j0j0K5N0M0J5Nj0j5J0j0l5l5l5J0K5K0
3004b817j5k5l0j0j5l5l0k0k5j0j0n0n1j5k0l0l0l5j5j0J0j0j5j5k0%Nn%nn%J5J5J5L5L5M0
3001c203L5K5J0k0%Nk0nnj0nl0k5j0j0J0L5L0%k0k0nj0J0K5K5L0Nj5J0%N%N%%J5K0J6%k6l0
2998c153l5l5l5j0NJ5J0J5J5J0J0%%L5N6N5K0%%Nj5k0nNNN%K0K0J5J5J5%J0J5nk0k0j0J0K0
2995b957J5j0NL5K5K5%nN%n%j0J0Nj5j0j5N%nj0j0n%n%j5k0k0nJ5J0J0k0l5m0j5nK0J0nj5
2992c062m0j1j0%%J0K1M5M0M0L5K5J0n%k0k0%Nk0k0j5NJ0K5M0K5j5l0k0k5k5j5j5j5l5m1k0
2990c143k5l5j0J0J0J5J0j0nj0nj5k0n%%k0k0j5l0k5j5NK0K0J5%k5l0j0k5l5l5m1o0n0m5l5
2987c694m0k0k5l0l5l0k6k5k5l0m5n0k5J0Nn%J5J0L5N0M0M0K1N%NJ5L0K0%nJ5K0K0J0nNJ0
2985c734J5J5nl0l0j0nj0j0l5k5%J0L0M0M0L5L0K0J0%k0nj0J0J0j0k5l0l0m0m5j5Nj0%%%J0
2982c854Nn%k0k6N%J0L1L0K5M5M0K0%NL0M0K5K0J5J0k5l5m0o0o0m5k5%Nj0l0k1j5j0nj5j0
2979c950j5j0j0Nj0NM0L0L6K0NN%j5k1k0j5k0nj5J5L5M6N0L0L5L5L0K5L0nnK0J5J5nk5o5o0
2977c744o5l5nK0M5nl0k0%J0k5k5J5J5K0K5M0K5K0J5M0M5L5N0M6N0L5L5N5P0P0O0L6J0j5n
2974c087J0K0M0M0J5j5k0%%J0L5J0j0l0l0k0j5j0j0j0nN%j5j0onJ1Nj1n%NJ6K0%j5l6l5l0
2971c188k5j5j0j0l0j5k0k0%J0M0J5j0m0m0j0%%n%nK0K0Nk5j5j0J5K0nj5J0NJ5nNK5K0%nJ5
2969c283J0nl5m0k5k0j0nNN%K0J0J0J0NJ0L0N0M5N5M0K1K0J5J5Nj5l5j0j1j0k0k5k5k5l0p5
2966c323j10j16j05j05j26j20j05j00j21j70k11k60l06l41l66l51l06k30j61q5n5k0nnj5j5
2964g233k5k5j5j0k5k0k0%L0O0Q5R0J15J56K05K41K51K65K91L21L56L51L11K70K61K41K05
2962c268J86J55J05N5K5K0K6j0l6l0k5k0k0j5k0m0m5m5k0nJ0Nj0k5l0n1l0l5j5J5J5K0J5J0
2960c133L6K5Nj0J5J5J0k0n1p0p0n5m5k0k5l0n5p1o5n0n5l5l0k0j5%nnj0nn%K5J5J0K5K5L0
2958c719K0J0NJ0NJ0K5K5K5L5L5K1NnJ0J5J5nk5m1m5k0k0j0j0%%N%NN%NJ0J5%%l5l0k5k0j5
2955c709l0l0l0m0j5j0nj6j0k5k5m0k5l5m0k5l0l5l5k0nJ5J0L0NK0K0N0N0L5L5K0nnJ5K0J0
2952c910J0NK1K0NJ0j0j0N%%%j0j0j1j0%%J0%nk5l0l0m5m0l0l0l0n0l5j5NJ0%nj5k1n%NNn
2949d276%%%NOj1nJ0ONj6k5k5k0j5k0j0k0n0n0n5m5p1o0m0n5n0n0k0K5L0NNj5k0j0j0k0k0
2947d987k0k0k1%K1M0L5L5M5M0K0M0L5M0L5L6M5M0L0L5L0L0K0M0O5O1M5K0M0L5K5Nj5j5j5
2944d105j5Nj5k5k5o0o1n5m0l0k5k5l0l0n5n5l1l0l0j5m0m5m0j5j5l5m0l0l0k1j5J5K1J0l1
2942e063k5l5j5%J5%N%J0J0N%J0NK5K6NN%%J5L5L0J0%NJ5J5J5J5NNJ5L0N0K5n%j5k0%J5NN
2939d747j0l0n%J0J0%%Nj0K0K0Nk0m0nK5K0K0%l0l0j5j0%%%%j5j0j0j5%nk0k5k0k5nn%%l5
2936e007k5m6m5l0NJ0J0J5J5K0Nj5m5o0o0n5n5p0m6l0j5k0k5k5l0k5l0j0nj0j0l0l0m0m6l5
2933e895l5m0l5j0j5j5j5l5l5j5J5K0%j0j0J0%NNj5k0j0nJ0nj5l5k1k5nNM1N5M0M5J0j5k0
2931f095k5nj0j5j0nj0%K0K5K5L0nm0o5n6k5%j0nk5m0k0nj0l5l5j5%J0J0J5K0J5K0J0J0J5
2928f341J5Nj0k0l5l0l0m5m0l5l6l5l5k0NJ0j0nj0NNn%k0j5j0j0j0nJ0J5NJ0j0k5m5o5p0p1
2926g013k5j0nj0%n%K0J0J0j0j5nk5k5nNN%J0J0J0%%j0k5l5l0m0k5k5k0%j5k0k5k0nnk6m0
2923g439j5k5k0j0k5l0l0n0m5l5m1m5l5o0m0j0j5j5l0n0n0n6n5n5l5k5NK0L0L5L5K5K0J0k0
2920h181k5k5J5nl0l0l0l0l5l5k5k5l5l5l1l5l5l0l5k5k5nJ5nl0n0m0m0m1j5j5j5j5j0NJ0
2918h998K0K0K0K6NJ0Nj0k0k6k0k0j5NK5K5L6J5%k5k1NK6K5K5NJ0L0Q5J10Q0N6K5L0L5N5Q0
2915h261P5P1P0J00J20J26J55J35J26J10J25J66J80J71J75J51J80J65J66J45J41R5L5J5nj0
2914e278j0j0nj0l0o5j06j40j76j65j90j66j35j16j15j45j66j90j91k05k06j85j81j50j20
2912h456r6p0m0J0K0M5M0M6K5NJ0L0P0P5O0J5k5l5l0n0o5j00j16j10j00j01j10j10j35j71
2910i469j80j81j70j76j60j66j60j60j56j30j05j06r5j20j56j70j70j41r0m0j0J0k0k0%L0
2908a2311K5K5nk5m5m5n1p5p0r5j05j06q0q5q5j06r0o0j0K5L5M0K5%nnJ0J0K0l5n0o5n0l0
2906a3474k5o5p1p5m0m0k5K0Q5J31J50J85K36K36K35K06J70J76J60J96K10K11K15K16J70J26
2904a0481J10Q5O5M5J5J5j0n5j00j60k31k96l61m21m51n01n27n61n57n46n21m92m76m71m76
2902a7359m56m06l81l76l61l41l46l36l11k70k16j75j41q5j5N5J35K26L06M01M26M41M61M76
2901a8648N07N16M96M77M46M16L71L16K45J91J45J25J26J30J05O6K5J0J0J0nk5k5l1l0l5l5
2899a4101k5k0l5n0o5o5p1r5j10j51j95k11k10k36k65k86l01l01k96l00k51k31j95j75j71
2897a8412j45j11o0l0nj0nk5m0n5q5j11j10r5j31j60j80j66j45j21o0%K5M0M1J5n1j10j55
2895b0457j86k00j96j95k06k25k26k05k11k31k65l21l86m06l61l16l01l05l36l51l16k56k10
2894b6668k11k20k41k81k65k06j20n0%O5J20J41J55J80K16K51K85K81K81K81L40L91M26M17
2892b4432L81L35L01L01K96K70K56K46K25J96J70J41R0M5J0J5nj0NJ5m5j10j81k25k31j65
2890b2106p6n0r0j85k76l06k56k25k56l31m36n21n62n76n82n61n67n46n51n72o21o12o37o66
2889c2167p12p57p87q22q12q07p77p67p32o97o42n46m41k76q5J15L31N36P62J013J263J469
2887c6338J639J710J654J484J258J027Q43P01N87M31K41N0n5j16j70k21k95l91m57n16o11
2886b7545p32q78r97j078j163j218j268j299j288j243j163j048r42q07o77n42m11k75j71j05
2884d4850p5p5p6n0j5j5n5j10j91l26m61n36n06m52l45k36j66j65j35j16j15j15j41j40j40
2883d9607j81j90j86j95j71j15o5k5k5k0m5n6q0j05j40j46j45j71k00k26k60k96l26l31l36
2881e3643l41l25k96k91l41m06m26m26m36m41m56m32m06m01m71n16m86m06l31k91k96l11l71
2879f2546m16m21l86l86l81l61l31k75k21j75j71k05k81l71m11m11l76l71m21n06n82o77p36
2878g1418p67p72p72p22o77o42n86m96m67m31l71k70k21k26k20j86j85k26k30k31k05k06j75
2876h0702j56j40j00r1j25k10k76l21l56k61q0J10K71M06N52P06R08J168J433J685J990K311
2875g1278K617K867L148L469L825M191M587M952N294N644O011O341O612O928P313P795Q462
2874A8778R349J0387J1344J1931J1900J1014R284O988M486K131L30p06j088j178j449k381
2873A01120m446p871j2417j7600k2663k6704k8979k9270k7802k5085k1801j8673j6186j4448
2872a72825j3364j2678j1951j0762q963o552l675n61K416M983P078Q662R801J0692J1475J2191
2870a74033J2683J2853J2623J1905J0713R148P304N058K431n56l960p735j1680j5580j9360
2869a48186k3019k6519k9987l3577l7240m0745m3979m6895m9408n1467n3242n4777n5909n6681
2868g51631n7242n7679n8089n8641n9549o0711o1970o3368o5007o6918o9268p2397p6431q1340
2868a660241q7170r3992j01677j10008j18881j28245j38026j48372j59671j72134j86019k01750
2867c306186k19685k40004k63203k90102l21207l56103l93779m33446m75505n22145n75683
2866g397048o35612o98469p60855q21243q78696r32630r83774j033188j081875j136527j212298
2865a7572215j320406j450581j573894j665430j719078j741421j743215j740811j754204j792662
2865c4073917j845118j889422j908491j895442j847735j761712j632230j455870j235317r79778
2864e0525032o99136l96717o7865K95030O97446J138643J609075K090425K558916K989250
2863d0309965L357172L642132L829709L912255L888614L763812L549037L260310K916377K537501
2862e653046K144218J755497J387289J052008P58374N10971L10685J55681M1823l6579q5861
2862B341060j12325j21944j20134j11247r8408q3982o9689n6295m4139l3436k4383j6938j0924
2861A437216o135k376O76L128M943O271P234P905Q201Q086P560O657N509M331L108J715J75
2860A504204j444l213n113o988q738j0457j2201j3896j5480j6938j8277j9425k0458k1375
2859A330201k2067k2503k2678k2543k1992k1054j9781j8272j6623j5004j3620j2472j1575
2858A090017j0918j0402r840r154q331p469o622o021n830o196p108q487j0131j1735j3124
2857I58649j4086j4408j4071j3154j1925j0518r193q196p695p650q031q747r535j0176j0532
2856H00732j0597j0347r850r259q838q592q552q682q979r379r880j0387j0677j0633j0226
2855F55854r630q948q301p765p399p224p329p705q151q447q572q637q848r299r940j0628j1118
2854E07913j1364j1249j0773j0006r164q406p745p219o792o432o081n784n610n504n489n549
2853C84746n690n840o026o271o492o587o592o526o357o095n790n469n043m527m050l635l293
2851B90463l008k918l002l143l294l459l714m036m326m471m377m216m125m061l995l905l795
2850B26618l624l499l504l609l750l780l734l605l383l083k737k306j855j519j273j078q37
2849A79442n97m31l46l81n91r18j323j750k150k502k832l133l349l438l404l234k977k622
2848A43464k251j845j483j188r38p47n26l56k26j55j65k51l76n16p07r58j173j318j454j624
2846A25207j810j955k075k166k180k146k075j990j880j760j674j559j378j184j032r13q02
2845I6628p67p52p72p82q22q52q97r78j128j283j429j544j669j719j745j729j659j610j574
2844G2917j534j473j404j338j314j273j223j228j244j288j323j389j419j453j514j574j554
2843D9372j459j379j343j298j214j052r13q12p72p67p92q22q62r17r13q82q17p67p32p42p42
2841B9375o77n51m01k26k0J41L05M52N51O47O92P06O67O02N36M71M06L36K61J45L5n0j45k36
2840C4022l36m26n06n92o86p02p17p82q72r53j022j118j198j229j253j283j318j299j268j213
2838A5249j108r93q97p72o37n26m56m11l61l06k40j56j00n0l0l5k6n5n5m0nJ5O0J31J85K46
2837H627L00L51L56L56L56L66L66L71L66L36L41L46L00K16J45J46J50J15R6J00O5L5M0P5R6
2835A4417J00P0j5q5j36j90k36k95l21l56l96m06l86l96m61n27n16m91m62m06l81l81l65l26
2833G053l06l16k91k70k16j55q6l0NJ5J0L1K0J5j0j5k1J6J0j0m1m0o0o5j00j11j70k06k05
2831D451j96j95j86j50j10j15j01q0p0r0r1j10j30j51j50j55j36j35j15j16j40j40j21j05
2830A363r5p5o1o0q0p5o5p0l6m5l0l5k0%K0K0N0Q6J30J50J76K25K66K81K80K76L06L21L01
2828C504K65K96L26L36L05L11L06L21L16L00K96K41J85R6J0k5m6p0j30j61j60j40j41j55j60
2826F226j56j90k21k61l00l61l96m41m97n26n16n02m96m71m51m26m06l45k66j66q5k5M5Q6
2824a147J50K05K26K26K35K10K25K26K36K55K71K86K90L06L41L56L56L36L11L05K71K21J85
2823D882J66J50J55J56J25Q5M0K0l5q5j25j76k25k36k51k75l06l31l31l11k95k81k36j85j30
2821A965o6j5J0O1P0J05J60K06K31K10J65J71J70J51J35J15R6N0K5j5o5j06j55j55j56j60
2819C203j61j80j86j80j91j90j70j56j50j46j20j25q6q5o0m5m0m0k5j0j0j0m5o1p5p5j10j56
2817C15j85j45j25j05j00p6l5j5nk5j0N0P0P1J0j5NM5L5O0P5N5K5nm0p0q5o5o0m6k5l5p5j15
2815f46j20r6j05r5r5q1p5o0n5l5j0NJ0J0j0j0J5L5O0P5J00J36J40J46J55J75K31K30K35K41
2813E06K25K31K36K40K31K30K01J80J81J50J41J40J30J01R0R0P0P0N6N5J0J5j5j5k0j5J0J0
2811C534NJ0k0j5%%%%nn%nonn%n0n0p0p5n5n5o1n5p0o5n0n0p6p5n0m5l0l5k5l0m5m6m0%J0
2808B290nk5k5j0j0n%%%J0J0N0N6M0M0N5N5Q0Q0O1O5N5O5P5M0L0K5J1NN%%%j0j1j5k0j0J5
2806C072j5m5n5l5l0l0m0m5p1p0o5p0k5k5J0J5%J5L5M0L0L5K0%nnl0l0k0NL0M5K5L0J0J6L0
2803B752L5K0J5K5K0L0K5L0K0K0K0L0L0%k0j0nk5n0l5j5j0k5k5l0k0k0nJ0%%k0k0NK5K0nj0
2801B782j5J5J5J0k0l5l0j1J1K5K0J5J0n%NNJ5J5%j5n0n6m0j0NK5L0O%k6k0j0j0nk5k0j0j0
2798B586k5k5k5nk0j5l0k0j5j5j0l0k6j0%Nj5j5l5j0nK0J5J5J5L6L0L0L0nnn%j0%%j0j0nn
2795B376nnnj0nnj6k0k5l0j5j5k5k5J0NJ0J0NNJ0J0%k0k0k0j0j0nk5m0l5k0k5l5l6k5k5j5
2793A869nnnNNnk5%%L5M0K0K6NNNJ0J0J0NNJ0Nnnj5nj5j5nnK5K5K0K0nK0L0L0N0N0N0L5N6
2790B361N5N5L5NNJ0J5K0J5%%N5M5O1N5K0j0k5j5%%J5j0%N%Nk5k0k6k0n5m5k0J0L5L5J5j5
2787B646nK5L0L6J0Nn%%NN%j0nk1k0j0j5j5j5NN%k5nn%%j5j5j5k0l5l0j5%j0l5n5n6m0m0l0
2784B205k5l5l5j5NJ5K0J5K0L5L5M0M0K6K5J0K5L0N0O0O0N5O1P5P0N5K0NNNJ0K5M5N5N6M5
2782C193L5K0L0J5j5k0k5j5l0l5l0l6j0k0n5p0p5o0m0k5k1k5k5l0l5nJ5J5J5%j5j5%%%k0n
2779B581J0J0J5L5L0J0J0J5%k0l0nk0k0j5j5N%Nk0l0n0m0k5k0l0%%K0K0L0L0%N%nJ0J0%%N
2776B511NK5K5NNNM0L5L5K5L1L0Nj0l0k0%j6j0NJ0%Nn%j5k0k0k5N%L0L0L1Nj6%Ok6n5n5k5
2773B561j0k0k0k5j5l5l5m0k5m1l5l0l5j5k0%nk0k0j0%J0J0%k5m0j0K0L0%%%NJ5J5%%%NJ5
2771B155J5J0NNNL5L5J5j0J0J0L5L1N%J0J0NNJ0J0j0l0k5J0L0L5J0J5j0j0j0j0k5k0nnj0n
2768B336j1nj5k0%%J0J0NNK1N0O0M0J0k0j5Nnj0nnK0K5K5K0K5K0L0K5N5N1Q5R0Q5R0O6P0J15
2765C338J81K40L01L21K96K90K31J90J46J15P5P0M6O5R0J10J05J06J05R0N0K5Nj5n0r5j45
2764F286j61j95k26k65k76k91l16l11l15l16l01k66k25j81j55j20j11q5o5o0m5j0K5K5NNn
2762B045%J0NL0K5K0J5K0J5nj0nk5k0%J5j0j0L5Q5J06O5N0M5M0J0J5K0%%NJ5J5J0J0J0j0K0
2759B661K0J0j0l0NK5Nl5n5m0k0j0j0J5L5M0J0nnj0J5%Nj0%%J0j0nnJ0J5%nj0j0j0%%%%j5
2756B571k0%%k5n0l5j5j0nJ0J0K5O0K5L0K0K0N5M0L6N0M0L5M5M0M5Nn%K5K5%%j0j0Nl0j0j0
2754B982nnj5NNK5K0K0j0j0K0K5J5J5J5J6K5NK5K0NNj0nNM0L5%l0l0N%%j0%j0%nj0J5N0N0
2751C293L5nj0nnl0l5m0k0nNJ0j5j5N%K0J5J5J5NJ5K5K0%NK0K0L0L0Nj0k5k0%J0j0j0j0j5
2748C313%K5L0L0J5j0k0m0j5J0%J0j0%J0j0%K0K0K0J5J5J0J0J0Nj5j0nnn%J5J0j0k5m0m5l0
2745C298l0l5l0k5J0L0K5K0nj5j0j0nk5k0nj0K0J5K0K0J0J5K0K0J5K0%%J0J0J0J0%J0nk0%
2743C358j0NNJ0J0K5%j0j0l5l5n5l0m0m5m1k0J0J0J1j1j0j0n%%k0%%k0n0p0p0m0m5l0k6m0
2740B666l0j5j5l0m5m0k5j5%J0J0J5K0J5nnL0L0%%%J5%j5j5NJ0nk5j5k0j0l5l0l0j5j5%%j0
2737B361l6m5nN%%NJ0J0J0NJ1NJ0NJ0J0J0NNNL0%%J5K0J5J5j0k5m5n0j5K5M0O0N5L5%j5j5
2735B531J0N%n%%%k5NNNl0m5m0k5n%%%K0j5j0%J5L0nk5%J0J0J5J5K5J0NJ0K0J5J5J0nK0J5
2732B586K0J0n%%K0K0%k0j5K0K5%j5J0J0J0%nNL0J0J6nnNk1k5l0l0l5k0J0J0J5%nJ0%J5J5
2729B636K5K5L0K6J5J5j5l5k6j0K0M6K5Nj0j0j0j0j0NNL5L5L0K5K0L5L0%%k5k5j0j5k0k5l0
2726B802l5j0j0nj0nm1m5l0NJ0Nj0n%%%%Nl0k5j5j5Nl0l5j0nnNJ5J5nj0J0K0K0%NJ0J0K0J5
2723B586J0%J0L0K5K0J0nnn%%NK5M6M0L0L0Nj5%J5K0K5j5j0j5j0%K5K5L5L5Nj5j0nJ0%Nnk5
2721B932n0l0k5k0l5l0k0k1l5l5m5k5k5k0nn%%k0j0k0m0m0m0m1m5j0K0L0K5NNj0j5j5j5J0
2718B280NJ0J0j0j0j5J0NNj0nj0J0N%j0j0%K0K0j0k0%J5J5M1J5J5j0l6l5j5N%%%%%l5m0m5
2715B160m0m0l5j0%%%J0j0k5k5NL5L5K0NNk0j5nk0j5j0nNNnJ0J5J5Nj5%k0nnk0j5j0nj0k1
2712A924m5m0j5j5l5l5j5j5j5j5j5k0j0nm0j5%J5J5%k5k5j1%NOon%NnJ1K5K0J5J0J0J0N%n
2710A644j0n%nnL0K5J5K0%%L5L0M5K0Nj0%%L0L5K0Nnn%%NK6o%nnn%j5NK5Oj1k0k5K0J5j0%
2706A914%NL1K0K0%j5l0ok0m0m0k5j5j0j5j0%K5%%j0nL5K5J5l0m0l5j5j5k0l5m0k5J0L0J0
2704A644j0j5%%J5J5J5J0J5L5L0L5J0K5K0L0L0J0nk0l5k5k5%%%k0l0l5k5k0k0j0NK5K5Nk0
2701A684k0k0k0k5k0nj0j0j1j5k0j0NJ0J0L1J0nnl1j0nJ5J5%k0k5J0J0K5N1K5K5J0J5Nj0j0
2699A649j5nj5n%%n%%NK5N5M5M5M0L5nk0k0%J5J5J5J0j0j0j5nnNJ0%nn%nJ5M5N0Nj0j0j5%
2696A899k0j5l0k5k5nnNj0k5k5j5j5j5l0l0j0K0K0J5nk5l0k0j5N%K0M0L5L5K0k0j5NK0K0J0
2693A739j0nJ5K5N%nk0l5l0k5NNK5K5J0j5m0m0j5j0k5k5j1J1K5L0%%j5l5k6k5%%J0J0%k5j5
2690A488%J0J0j0j0nl0k5l0%J5K5K0K5K5M6M0K5NK5K5K0K0nJ5L0K5J5J5j0n%K0K0j5l5l0k5
2688A729nK0J0J0j0l0l0k0k5NJ0J0j0%nNNnj0NNNNJ5K0%%K0Nj0l5m0m0l5m1k5k0k0%J0J0J0
2685A498j0NNn%NJ0NNJ0j0k0j5j0j5J5J0Nj0l0l0l0j0nJ5K0K5N%%%%nNNN%J0NK0J5%%nJ5J0
2682A518J0NJ0J1Nj6N%%O%%onJ1K0J5J0j0j5j5j6j5k0k5%L5L6K5J0J5K5%j0l0k5j0J5nl1k5
2679A508k0k5l0l5k0k0k0k0k0j5k5k5nj0j5%%%k0j5j1N%j0k5k0J0J0%k0j5k0K0K0K5K0K6K0
2676A203NJ0j0j5J0nn%%%J0J0nj0k0nJ5J0j0j0nJ5K0K0K0J5K5K0L5J0j0l0j0K5nnk0j5n%j5
2674A263j0%Nnj5j0J0L0L0J5nK0J5J5k0m0k0%nk0k5j0J0K0J5%%%K0J5%%%K5%N%J0nn%L5N0
2671A413N0L0%j5l0k5k0N%J0J5nJ0NJ0J0J0nnj0%N%nnnnn%%n%nnnn%%Nk0nJ0J0nj0j0NN%n
2667A388k5nJ5J5J0J0j0j0nnJ0J0Nj0j0J5L0J0J0J5L5M0K1j6NOL5L0K5J0J0J0K5K5K0Nk5m5
2665A679k5nNj5n%%Nnnk0l0nj0%%k6k0k5J0L0M1J5J0J0%%j5k0j5k1j5j0j5%NN%j5NJ5n%NJ0
2662A523J0J0K1J0j0j0J0L5L0J5J5J5J5J5nK5K5K5NK0J0K0L5M0K0NNJ1J5j5j6k0m0j5%J5M0
2659A909L0L1L0NJ0j0%%NK5K0Nj5j0%%J0j5j0j0NJ0J5J5nk5l5l5k1j0%%Nj0l0l0k5k5k0J0
2656A799%Nj5k0nj0NNk5n%%%k5j0J5%%j0j0j5n%%j0l0l0l0n1l0j5j5j0j0Nj5k5k5k0k5%J5
2654A353J5nk5k0l5l0m5k0n%nk1k0k5k0k0j0J0K5K0L0K6Nj6%%nj0NN%NJ6L5K0K0%K0J0J5K0
2651A318K5L0J5NK0K5%NNK5J0%%j0k0l0l0k0k0k5k0k5j0j0j5nl0j0j0nnj0j6j5j5%%j5j0%
2648A102j5j5j0n%%%%nk5J0J0j0J0J0j0nk5%J0J0K0J5K0%J0NK5K5%Nnj0%%j0J0J0J6NNK0J0
2645A213J5%%Nj5j5nnnnJ0L0L0M0%k0k0j5NNj0j5k0k0k6l0nnj0NK0M1M0K0J0N%k0k5k5m1m0
2642A097l0NL0K5j5l0m5l0%K0L0L0J5%nj0NJ0j0j0%j0j5m5k0%J0J5%n%nnj0k0j5j0j5j0j0
2640I12k5k0j0J0K0Nj0J0K5K5J5k0m0m0j5j5J5J0nn%NJ0Nnj0nnj0j0%%N%J5J0K0J5%%j0nj0
2637H57j0j0j0j0j5nj0J0NNNnn%%%Nn%L5L5L0K0J0J0%nk5l0j0j0NNK0K0M5M0L5M0L5J5J5k0
2634A117l5n0m5m5j0K5J5%j5k0j5j0j5j5nj0j5k0%nJ0J0K0K5N0N0K5nk0k0nnN%J5J5K5K5J5
2631A062J0K5K5J5J5nj0J0NN%j5j5k5k0k0j5l0nk0NJ5j0%j0nJ5nk5k5%J5J5L5L0J0j0j0J0
2628A042K0nl5l0k5j0%%j0k0nnk0k0nnk0j5j0j0NNj5j0k6nJ6n%%%NK0%%%%%j0j0J0J0j5j0
2625G77%NK5K0K5K0NN%%J0NJ0J0L0L0L5J5J0J0j5l0k5nj0l5j5nK5K5J5K0nnj0nK5K5L0L5K5
2623A107Nj0l0j5N%%J0NNk0j5NNNJ5J5J0j0K0K0K5j5nJ0J5K1K0N%Nnnk5m1m5l0%nj5N%%%%
2620A047%%j0%nk0l5l0J5J0%NJ5K0NNNK5K0K0NNNJ0J5J5%%k0m0l0l0%nN%j5m0j5j5%%N%NN
2616I57J0J5%%nj0J0L0J0K0j0j0nj0%%J0j0j0j0NNj0j0NNj0nj0k0k0nNK0K5K5L5K0j0k5j5
2614I92k0j5%K5K5J0k5k5j0%%J5K0%%j0j0nj0J0L0L0NJ5j0j0J0K0Nnl0k5k5NL0M5nnj0L5J5
2611A087NN%NNK5NJ0%NNNOk6j0n%J0j0j0j5m0m5j5j0%j0nN%l5j0J5J5j0j0%nJ5%j0nk0N%%
2608I27J0J0%k0l5k5j0J0Nk5l5k0K0K0J5K0L5L5J5n%NNJ0j0j0K0%%%%%%N%%%%%%j0j0j0K5
2605I67%N%k5%NJ0nl0k0j0J5j0%k5k0j0j5n%nk0j0nNNJ0j5%L5N5N0K5j0k5k0j0j0%%J0J5N
2602I12Nk5J0J5K0Nk5l0N%Nk0k0j0j5J0L0J5nn%%N%NJ0N%%j5j5nnk5k5%%%k0k6j0k0k0nnK5
2599G31K0L1K5N%J0J0K5K5M5L0J0k5l5n5l0%J5nj0l0k6l0nJ0NJ0j0J0NNK1K0L0J0nn%Nnm5
2596G92m6n0k0nJ0NK5%j0l5m0k5J0L5K5J0NL0N0L1J5%j5j5%J5j5j6k0NJ5%nn%nNJ0J1J0NN
2593G97J0J0K0nj5j5k0NJ5K0K0K5K5%k5m0m5j6J1J0j0j1j0J0J1N%j6k0%K5K1%%%%J5j5j5k1
2590G56k0nnnj0J0K0K0J6J0NJ0j0j5j1nNJ1j1l0m0k0J0K5K0J5K0M1M5M5J5J0j0j0nnj0nj0
2588H67nnj0nnnJ0J5J0%%J0J0nnnk5l5l5oL1%k0k6k0nj0j5j5NNJ0j0N%J5j0Nj5j5j5J0N5P6
2585H12M5J5j5l5l5l6j5j0j0J5J0J0j5l0l0k5k5k5nN%NNj5k0N%Nk0%nn%j0j5j0k0J0L0L0L0
2582F01J0J0J0j0j0NK0%%k5k5l0%K0K5K5NK5J5J0j5j0l5l0j5j5nj0k5n%k0l0l0j5%L5L5M5
2579E36M5K0j0j5l0J0J0j5j0l0j0%K5K0%j5j0j0K5M0N5K5K0K0K0NJ0j5l5%n%%%K0M0M1Nnk6
2576G51k0j0j5n%nnj0j5nnj0j0k0%%k0Nj5j0k0j0j0nj0K0L0K5L0J0%k5k0nK5K5J0j0J0K5K0
2574F91J0J0J0j0k0%K0K5J0J5J6M0M0J5K0J5J0J0J0J0J0J5%J5L0L5K0K5L5M1L0J0%Nnnn%%
2571A203%j0j0%%J0j0nnj6j0%n%%j5k0k5k5k5k0l5l0k5k0j5j5k0k5l0l1j5N%%nnJ0Nn%%%J0
2568G66J1K0%N%j0j0j6k0%nk0k0k5j0j0j0k0k5nnNNL0K0M0M5J0j5m5m0k5%J0%NJ0K0K0M0M0
2565G66L6M0K5NNNj5k0nnj0n%NK0K0K0K0J5nl5l0j5j5%NK0J0%%k0j5%K0M0M0NNj0j0%%%nj0
2562H97nk0m0l5k0j1j0%NNj5j5l5m5m0k0j5j5j0n%j5l5k0%J5J5%%n%j0nNJ0%%%%J0J0L0L0
2559E86M5L0NN%%NNK0K0j0j5k0k0j5N%%k5l0l5k5l0l0l0%J5K0K5J0nnj5J0K5%Nk0nj0k5k5
2556D41j0J5J0nnj0nnNNK0K0K5K0nnj0l5l0j5%K0K5L0K5K5J0j5%K5K5J5nj5l5l5k0k0k0m0
2554D16l1k5NK6J0J0%%K0K0L5M0K0j5l0l5m0m1k0nnJ0J0J0j0k5j5j5%%K0J0K0L6K0Nnn%%N
2551D26J0L0J0j5j5nnJ0K0j0nNJ0%%j0J0J0J5j0j5j0j5%K0L0Nj0l0NNJ0Nk5%%%%K0L5L5K0
2548E66K0J5NnnN%j0j0j5NJ5j0j5k0J0J0J0J0J0L0M5N0N0J6%%%%%%J5J5J5K0L5J0k0j5%J5
2545H72K0j0j0nj5j0NJ0K0K5K0K5J0Nj0j5j5Nn%l0j0%%%l0k5l0NK0j0k0k1k0k0k0j0nj0j0
2542F76J5J0J5J0nj0j5j5j5k0nj0j0l5k5k5nnnk5l0%%L5L0NJ5J5K5K5K0%n%k5nJ5J5L0J0J0
2540F81L0L5L6J5%j0l1k0j5l0k5k5nj0nj0J0J0%j0j0%Nn%%J0j0%k0J0j0J0NNnj0J5L0L5L5
2537G11L5J5Nj0k5k0j0j0J0NJ5J5J0L6J0j0l1l0k0%K0K5%nJ0J0J6J5Nj5j6k0%%j5k0j0j0j0
2534F81n%Nk0k0k0nnnn%j0j5j0j0J5M0M0J5%k0J0NK0K0J0J5NNK0K1K0%k0J5K0K5%l5l1l5n0
2531F86n0m5k0%J5J5%l0l0l0nJ5K0%k0k0j5nnj0j5nJ0K5Nk0k0l0l1k0j5j0J0L0L1NNnnNN%
2528D21NNNNNNNNNNNj0%J5J5j0j0j0K0n%nj0NNK0K5J0J0j5l5k5J0L5K0%%nn%nJ0J0nJ5L5L0
2525F11K5K0K0J5K0K0%%K5K6K5K5n%nJ0K5J0j0l0k5k0k6k0k0k0N%NNj5j0J0J5J5nnnJ0J0N
2522G36j5J5J5K6K5L0L0K0%K5L0L0NNK5K5L0J0J5J0nNN%L0J0J0%NK1NNNj5j1j0l5k5l0l0J5
2520A047K0J5j0j0l5l5l5l5j0l0j0j0j0j0j5k0k5k1j5j0j0j0k5k5j0J0%k0l0j5%K0K5K0NN
2517F76NJ0L5J0nk5k5NL5L0K6K5NNj5j5J5L0K0%k0j5j0j5l1k5k0%%Nj0k5j5j0J0Nk5j0J0J0
2514F56K0%j0nNK5K0K5L0K6K0%nJ5J0j0%%NNJ5L5J5n%k5k5m5l1l5k5l0k0j5k0%nnj0j0j5j0
2512E66nn%%%j0%nN%%K5J5K0j0m0k5J0K5L0J0NJ5J0K0L5L0K5N%J0L1J5J5N%%NK0Nk0n5m1m0
2509G01k5NJ0J5NJ0J0j5k0k0k5m0n0n0l5m0l5j6j0j0j0l0l0l0nj0j5j5k5k5k5nJ0J5nn%%N
2506A60NK0J5j0l0l0j0j5j5l0l0j5NNN%K0K0J5K5K5K0%nj0J0K5L5J0j0j0NM5L5K5%%j0nj5
2503B80j5j0J0K5K5n%j5j5k0nNJ0Nj5j5j5k0j5%J5J0j0%%L0K5L0J5%J0K0K5J5J6%J5K5K0L0
2501D86K0K0K0L0L0K5Nnl0k0k0k0k0k0k5nn%Nn%nnJ0N%k0%nNNnn%K0%N%%k0j5k5%%K5J0K0
2497D66J0J0J0NNj0l0%K5K5J5nk0k0%K0K0J5Nj5m0k5%J5N%j0j0k5k0k0j6j5j5nl0l5j0K0K5
2495C20L0K5J0J1j1J1NJ0k6k0j0nNL0J6J5NJ0J0NK0L0L0J5J5Nk0j5l0nnJ5Nk0j5NNNj0k0j5
2492D41j5nnN%NNJ0k0l0l1k0NL0K6J0K0%j5k0%J5K0K5L0J5%%nNJ0j5j5k0nL0K0J5J5J5J5N
2489E71N%NJ0J5J5J0%k0l5m0k0k0k0j5j0j0NK0L0J5%N%nk5l0j0j0j0j0nj0j6k0%%NJ0j0j0
2486C60k0k5j5j5J5J0J0J0k0k0k0k0nl0j0J5L5L0J0J5J0J0%%j5j5j0j0J5J5M5K0J0J1N%k6
2484C75l0l5j5NK0K5NK0J5J6K0K0K5J5J5NL5L0L5L0Nnk5j5%L0N0M0L5M6M5K0N%N%NJ0J5NJ0
2481I12J5J5L0K0%J0j0j5%%N%%k5k0k5j0J0nnk0k5l5l5l6j5l5l5l5l0%%j5%nnnn%%%k0nnN
2478E41%NJ0L5L5K0K0K0K5J5J5J5L6M0K5J0J0n%%J5NJ0j0j0%j5j5J0j5j5j0j0Nk5l1l0l0k5
2475F76l0%%j0j5NNNj5j0J0NJ0nN%J0J0k0j5k0j5nnl0k0j5j0j0l5k5j0j5j5j6j5k0k0k5l0
2472B65nnnj0NJ0j0j0%J5J5K0J0J5%k5k0nL5L0L0L6K5K5M0M0J0K5K5K0L5M5N0L0j0k5k5j0
2470F91J0K5L0K6J5J5%k5j0j1J6K0K5L0L5L5N0L5L5J5J0NJ0L0M0L6K0K0n%j0j5j0l6o0m0k0
2467A037nj5l5m5m5n0n0n1l0k0j5%Nj0k5k5%J0J5J0J0j0j5NJ0J0J0M5M5M1K0Nj5k5k6k5%J0
2465G51J0%k0l0nJ5J0J0j0j0k0nnj5k0k0%nj0k0k0%j5j5j0%J5K0J5M5M5N0M6K5L0L5L0L0J5
2462I42J5j0%k0j5k0j0j0NK0J5j0l0l0k0k5j0J0L0L0K5L0J5nl0k5l5m0m6m5k5k0j0J0J0J0
2460F76NNL5L5J0k0n0l0k5k5l0j0NNK0K5J5j5l0k5l0l0l0l5l0l0l1j0NK0L6L5K0j0K0J5L0
2457E21L5L0K5J0J5K0K0L0J5%NN%nnnJ5K5L1J0nnJ5M0J5J5J0L0K5J0k5l0l5l5j5j5k1O%L5
2454H12L5%j0k0m0l6l5nJ0J0j0k5k0%%nk5l0l0k0k5N%J0J0j0J0K0J5%nj0j0%K5L5%k0nN%K0
2451F26K0J5%nj0%Nk0k0j5j5k0k0k0%J0L0L0L0%k0l5j0%%K0J0J5J0NNj0j0%%n%j0j0k0j5k0
2449E21m0k5k5k0j5k6k5k0%nj0k5k0j5k0K0J5K5j5k0J0M0M0M0OonNOL5M0J5J5K0K5Nnk0j0
2446E11%J0%%%k5j0j0j0J0%k0j5%J5K5nk0%nNK0K0J5j0j5j0J0J0NNNnnnj0j0m0l0n1k5nnK0
2443C40K5%j0j0n%j0nj5%j5k0j5k0nn%J0K0K5%j5k0k5k0k0%Nj5j5j5j5nJ5K5M5L0J0j5j0j5
2440B10nj0NJ0L0K0NNJ0nK0K5J0J5J5J0J0NJ1%nNK5L5J5K5L5M0K0n%%N%nNK0L0L5J5J5J5J0
2437G31J0J0J5%k0j5NK0K6K0J0J5nk5k6k5%K0K1Nn%%%j0l6k0k0l0l5m5k5j0nj5l5l0j5NNj0
2434D56j0%%n%N%nj0%L5L5M0K5L0K5K5L0K5L0L0J6J5K0J5K0J0J5K0J0K0k0j0k5nJ0J5j0j0
2432H67j0nnj0nnj5j0%%k0j6%%%%k0j5k0k0J0NnK0K5J0k5k5m0k0j0J0K5K0%j5k0NJ5J0j0j0
2429F66J0J0J0j0k0m0k5j5j5NJ0N%%%J0K0J0Nj5k0j5%K0j5nj0j0%J0k0j5j0nn%nnJ0J0%K0
2426E51n%l0NJ0J5K5%nj0j5%J0n%%%nk5n%J5NN%l0k0l0%nk0k0j5j1J1J0L0J0J0J5K0K0%nN
2423E11J0J0J0n%%N%NK0n%%nnj0l0j0j5nnj0J0K0%J5J0NN%K5K0K0J0J0J5J0J5j0l5l5l5l0
2420E11j0J0K0K5L0J5j5l5k0j0j0j5l0n0l6l5k0%j5j0k0J5nnk0%J0J5K0%j5l0k5j0K0K0N%
2417B75%j0J5L0M0J0Nk0nJ0NL0J1N%nJ5J0%Nj5J0J0J0K5Nn%j5j0k0N%NnJ5L5K5K0j0k0k0k5
2415D46j5j5J0K0K0J0j0k5m5l1j0J0J0N%j0j5NL6N0M5J0J5j0j0N%K0K0L5J5K0L5L0K5K0k0
2412G01N%L0L0J1j1j5j5j5k5%J5K5L0%%k0j5j0j0j0j0J0J0J0J0nk0j0j5j0l5l5j0%k5k0k5
2409E21K0J5J5j0nj0NN%J0j0J5%%N%NN%N%Nnnj0j0Nj5j0nNJ0j5k0k0%%%J0J0%NJ0J0%J0j0
2406E46j0j5j5j5k0j0nj0j0l0l1k5nj5k0nNL0K5%K0J6%Nj5oj0nnj0nj0j0Nj5nnnj0J5K0J5
2403C45J5K5K6L5M0M5K5J5%n%j5j5j0j0j5j5k5k0j0NJ5L5L5L5J5%j0nJ0J0j0n%N%%nn%nJ0
2401E61N%k5nnNj5l0j0%Nj5j5j5%k0k0nj1K6L0NJ5%%j0l0k0k6%Nj5l5j5N%Nk0l5j0j0%nnJ0
2397B50J0J5%%J5J5J5J5J5L0K1j0k6j5j0J5J5J5J1J5NN%nJ0J0n%j0K0J5K0%k5k0J5J0J0%n
2395D61j5j0NNj5k0%Nj0j0nonn%N%%K1K0j0j0J0NL0N0L5K0J0J5K5K0J0J0n%K0L5J5j0j5nk0
2392F56J0n%j0j0j0J0K5K5L0K5NNK1N%NNK5J0nj5j0NJ0%k0j0j6J1J0Nj5%oO%NNNJ0J0j0k5
2389G77l1k5l0j0nl0m5n5k0NK0J5K0NJ0%k0k0%NK5J0j0j0j0NK5Nj0j0NJ0j0nJ5NJ0nj0J0N
2386F16%K0J0J5J0j0j0j0j0j0k5nj0n%J0j0J5nnJ0J0J5nj0J0K5J0j0nk0%%nNJ0k0j5nn%J0
2383E86j5j0NJ0j5j0%K5K5K5L0L0%l5l5m0l5l5k0k0j5l0l0l6nj5NK5M1J0j5j0oJ1J0J5J0J5
2381D46J0J0NNK0J5L0NNJ0N%J0L0J5j0j0j0%NnnJ5K0L0J5j5k0l5k0%J5NNj0nnk5j0j0nJ5%
2378E46nj0nNJ0NL0J5J5N%J0J0J0j0j5NJ0J0NJ0NNJ5J0NNj0j0j5k0j5j0j0j5N%K0K0J5K0%
2375F76NJ0J5nj0NNN%NNN%J0%%%k0l5m5n0l0l0l0n0l5l6nJ0j0l5k5j0J0J5j0nJ5J0%%J0J0
2372C50%nn%J0NK0J6J5J5J5J0NL0M5K5J0nk5k0k0NK5N5M0K0K0K0%k0k5k0k5k5%%nk0j5J0k0
2369E11l5m0k0n%n%nJ0%N%%N%%%J5n%NJ0J5J5L0K5K0K0%j0nj0%j5k0%%k0j5k0j5NK0K5K5J5
2366E31j0k0k5%%j0j5k0%nnJ0J0J5J0K0K0K5K5nnk5k5j5j0n%J5J5J5%j5j0%K5nnnnNJ0NJ0
2363E21NNNNJ0J5%j0j5j0k5nM0N5M0K5j5j5l0k5j5k0j5k0N%%%k0k0k0k0%J0J5L5K5J0%j5l5
2360D76l5l0j5K0M5M0M0L0N%j5nL5M0J5j5k0k0j5%Nn%j0j0J0Nj0j0%%nn%j0J5J0%K0NNNJ0
2357F01J5%k5j5nnnnj5j5j5j5j0k0j5j5j0l0l1l0nL0N1N5L5J0%%J5J5k0j0j0J5K0K0J0K0%
2355E86%Nk0k5k0j0j5j5k0J5L0J0J0j5NK5K5K0J0j0k0n%J0J0NJ0%K0K5L0Nk5k0k5l0l5l5n
2352E06Nj5m0m0j5%nJ5J5J5NJ0j5k0k5k6j5j0J0M1M5M5K5j0m5m5k6J1J5K0%%%%NNj0n%Nnn
2349D21%%j0J0J0Nnj0k0k1k0k0NK0L6J0j5k1nJ5%%j5j5nJ0J5J6J0J5N%k0k6k0j5J0%K0L6K5
2346D31K0NNM0J5J0J5NJ0J0NJ5J5%NN%J5J0J5J5%%j0j5j0k0j0nk0k0j0nj5j5l5k0%%%nNL0
2343D86K0nj5l5m0m6k5J0J5J0N%j0j0%K0Nk0%j0K0j5k5k5k5k5j0J0%j5j0J0J5J0j0j5nJ0J5
2341B65J0%NJ0J0K0K0J5J0j0l5j5k0%%%NnnNJ0j0J0J5nnj0NK5J0J0%j5j0J5NJ0j5j0%k5k0
2338B75k5j0J0j5j5j5k0nnj5k0%nNNK0%nj0NNN%%n%J5J0%nJ5J0N%%nk0k0j5%nK5M5N5K5nl5
2335B55l0k5j5j5j0k0N%K0K5j5l5k0nK5K5%NnnJ5K0j0nnj0J5J5J5K0J0nJ0J0J5J5J0J0K5%
2332C30%NK0K0%%nk0nn%%j5j5NNj0nnn%k5j5Nj0k0nnj5j5nj0%j5k0%nJ5Nj0j5%J0J0%Nn%n
2329A45nNNJ5K0Nj5nnJ0L5L0J0%M0K5L0J0K0NJ1NJ0J5K0%%k0m1k5%%%K0J6J0j0m1m0l5l5l5
2326B05l5nK5K5N%J5K5Nm0m0n5l5k5j0%J0n%J0J0J5J5%nN%%%J0J5j0%%J5K0K0J0J0j5k0k5
2323A45n%K0K5L0K5L0L5%j5j5K0J5L0J0J0J0%n%j0J0%L6J0%k0j6NJ6J5NJ0j5J0J0J0%j0J0
2320D41%NJ0nJ5%Nnj0nJ5J0J5j5j0m5m1l0j0J5J5L1L5J5nk5k5%K0J0J0%j5k0%K5K5n%j5j5
2317D16k5k6j5%N%j5j0k0j0nnk0k0k5k5k5k5j5l0l5j0j0n%J5J5%l5l5l5k0N%NJ0L0L0L0L0
2315I0K5J5K5K5Nj5k0l0nj0%K0K5K5J5J5K5L0K5%Nj5k0k0k0k0j0j0nJ5M0N5N0Nk5k5j5j5m5
2312B10m5l5j5J0J0Nj5k5k5j5j5n%nnj0j5nn%%j0j5NK0L0L5K5K5J5J5J0j0nJ5K5J0j0j0n%
2309A60%K5%j0%J0K5%j0K0K0K5J0k0N%J5J0K0J5J0j5k0%J5J0l5k5n5n5p0n5l0j5NNnj0j5j0
2306e0k5l0k0nN%J0nk5k0%n%k5%nJ0J5J5J5L0N5O0M0K0%J0J0%Nj0L0L5J0J0NJ5L5M5N0M0J5
2304C65j0j5NNJ5J5K1%j0o%%nnNN%l5m0l5l5n5m0j0NJ0k0j5j0J0J0NJ0k0j5k0k5J0J5J5k0
2301H0l5k5Nj0m0l5l5%K0J5K0%%k0j5nL0L5L0K0K0J5L5N0L0K0%nnNj5j0j0%nJ0J0L0M0M0K5
2298C15J5J0j0j5k0%%Nj5l0j5%K5K0K0J5%j0j5j5j0j0j0j0j5j0l0k5j5NJ5j5l5k0NNJ0N%K0
2295A40%J0J0J5L0M0L0L0J5K0J5J5K6K5L0L5NN%j0%k5k0k0j5J0J5%k0%n%n%J5J5j5j5%%NN
2292D11j0J5J5j0%nNNL0Nnj0j5J5J0NN%%%k5k0NK5N0L0J5J5M0M0K5K5NNJ0J0J5K0J0j0k5k5
2290G06nJ0nj0k0k5j0j0l0k5j5j5j5l0k5k0j0j0l5j6j0k0j5k0j0nl0nK0K0J0J0NNj5j5j5l5
2287B60k5nNN%%nj0k0j0%%J0j5j5j0J0L0%NnJ0J0J5%J0k0m0k5k5k5l0l0l0l0j5n%NN%k0k5
2284f0j0j5k0nn%K5N0M5M5K5L0K5K0%J0K5K0J5J0%J0J0nn%nnJ5Nk0k5l0l0j0j0j0j0j0J0K5
2281A30K5j0NJ0n%NJ5K5N%nJ0n%K0J0N%%J0J0%NJ0J5%Nj0n%nJ0J5J0J5J0j5k0k5NK0K5K5N
2278C55NNNJ0NONL0N0L0J5j0j0j0j0nJ5J0nnnk0j5k0k0j0nj6NJ1N%j6k0%nnj0j0k0k0J0%n
2275C00nj0j0%k5NK0%Nj0nNJ0n%k5j0J5J5J5%nnNNNN%NN%NNNNNK5M1J5L0L0J5J5K0K5Nk5j5
2272E11NK5%Nl0k5l0k0k0k0j6k0k5k0k0k0j5k5k0j0J5K0Nj0j0J0K5L5L0K5J0nK5M6L5J5j0
2269D71j0J5J0J5nj0j5k0j5j5j0j0k6k5NM1K5J0k0k0on%NJ1J0NJ0J5%k5k0k1%J5J6L5L0K5
2267D91K0K5N%k0j0j0j5%J0Nj5k0%K0J0k0nnnnj0%%J0k5k0j5j1k0J0j0j5l5m0j0J0nnK0J5
2264C00K0nl0m5l0j5K0K0NNK0L0NJ0j0j5nnL0K5J0k0k0k0nj0NK0J5J5j0nk0k5j5k0j0j0nn
2261A95k0k5nnk5%n%J0NK5J5Nj5j5%K5K5J5%%NJ0j0nK0L5M0L0K5K0K1J5J0K0K5J5%%Nk0l5
2258D31m6l0nK0NJ0j0j0%NnJ0J6J5nk6k5NJ0J5nj0%%N%n%%%J5J6J5J0NNnJ5%%j0j5j5j0l1
2255C60l0J0M5N1N0K5L0J5J5J5%nnnnk0NK5L0K0K0L5K0k0m0n0n0m0k5nJ5%k0l5l5J5K0J0l0
2253D11j0nj6NJ6J0j5l1j0K0L6L0K5L0J5j0%%j0k5k5k5j0J5NNJ0NK0K0J0j0k5k5j5j0nk6k5
2250C55k0k5k0nnK0J5J5K0J0J0J0J1j6j0j5NJ5L1M0L5K5J0j0nl0l5J0L5L5j0n5n0m6nJ0L0
2247C85L1J5%%j0nj5J0nk6l0l5l5j5n%k0l0j0j0K0J0J5J5J5J5J5J5J0J0%%nnJ0J5K0%j0NN
2245C65K0J1j6j0nJ0K6J0Nnj0J5J5J0k0nJ0K0%n%nnj0j5NNj0nnj1j0j5%nL0K1K5K5J0j0k0
2242D36m0m6k5%K0N%K5M6L5j0l5l6l0j5nJ5J0J5%NJ5J1J0J5nJ5J5J0J0%L0Nl0l0j0J0K5L5
2239E01K0K0N%j0j5k0nN%k0%n%%J0j5j5%j0J5J0K0J5j0j0k0%j0j0k5k0n%nk6l0NL5L6K0J5
2236D46%%J5K0%%NJ0J5Nk0k0J0L0M5M5K5NnJ5J0J0J0NL0NJ5J5j0J5K0K1K0J5NNJ5J5J0J5N
2233H97Nnnj0j0%K0J0Nj0j0%%nJ5nj0NK0%N%%K0J5M0K0J0J0K5M0J0%%k5l0j0J0K5L5L0M1O0
2231A238M0M0M0M0M5N0L5M1N0O5R5R0J06J05J00O5O0N6P0O5P5R5J06J15J15J11R0R5R5J31
2229C524J60J85J96K26K45K66K96L56M16M96N61O52P47Q97J043J198J349J508J690J860K050
2227A9921K291K616L023L504M036M551M998N254N263M988M417L609K602J559N91j30n82p57
2226G1754o91n07l41l30n52j018j729k602l524m346m998n399n469n248m838m286l714l149
2225A9013k641k191j810j483j234j032q73p26o02n41m92m46l71l16k80k66k31j80j60j46j30
2223B862j20j21j10r0o5m1n0m0l5m0n0m5l0l0m0n6o5n0l0j0j0l5n0p0o6o5o5o5o5o5p1p0n5
2221I92m5l0j5l5l5l0n1l0j0j5J0k0k0j0j0j5j0k0j0j0j0j5j0k5k5%%l5l0nnJ5j5k0l6l5l5
2218B95J0%Nj5l5l0m5j0j0nk0nNJ0%%%%n%J5J5J0J0%NJ0J0J5nNNJ5K0nJ5K0K0L0J0J5J1j6
2215C75j5j0j0%j0nl0m5m5l0j5%J0M0M0J5j5k5k0j5j5j0J0nn%%K0Nj0j0k0k5k0nnK0K5K0N
2213A65Nj0nj5%N%nl0m0nJ5J5K0J5J0N%nJ0J0N%nnNK5K0J5j0nK0K5L5L5N0L1J5J5NJ0j0j0
2210D26j0j0J0N%%K0J5L5J5%Nk5k5j0K5L5K0J0L0L0L0j5j5J0L0J0nl5l5l0j0nJ5J0J0nnJ0
2207E66J5n%NNJ5nNJ0K0L5M5N0K1nl1l0m0j0%%J0J0%%J5J0N%%nnl0k0k5N%j0j5j0j5j5j5j0
2204E46nj0nk5j5k0%j0k5j5j5j0oj5j5nk5k5k5k0m5l5l0l0j0nJ5%%nnJ0J5n%nJ0N0J5j0k5
2201A60%%K0J5J0J0J0j0NNJ0J0N%%J5L0K5K0J5%%j5k5%L0M0K1j0l1k5%L5M6K5nl5j0j1J1J0
2199D06J0N%nJ0J5NK0K0Nj5k0%J5L5J5J0%K5K0K5K0nk5k5k0%J0j0k5l5l0nJ5K0%j5n%J0J0
2196D86j5j0l5j5NK5L5J5NNj0j0k5k5%J0L5L5K5K0L0Nnj0J0K5J5n%nnnk0k0k5l0j5Nnj0k5
2193D61m5l1l0j0nj5j5k5k5m5k0k0%J0J0J5nNJ0K0J5j5k0K0L5M5%j0nJ5L0L0L1K0M0L0J5J0
2190E26NM5O0Q0Q1P0K0Nk0l5n5q6j05r0q0m1m0l0l0n5o0l0nj0l0l0k5j5l5k5j0Nk0k0NK5L0
2188b5L0K5J0j0j0j5L0L5L0L0L0K5%%%K5K5Nk0N%%%%nnNL0K5K0nk5j5k5j5%nnNK5L5M0K5J0
2185C40j0nN%%K0K0K1N%N%J5L5K5K0J5N5L5M0K0J5L5K5L5L1K5L0K5L0K0J5%j0m0o0o6n0m0
2182F81l5l5l5l0l5l5l0l5j0NNnn%k6j5j0j5J0j0j5j0nNNJ5J5nl5m0k5J0J5nj0%J5Nj0NJ0
2179B75Nj5j5j5J0K5J0J0nnN%%K0NNNNn%J0J0%J0l0k0j5k0%%n%j5j5k5j0%%%%J0%j0J0NJ0
2176B20k5l0j0j5%K0K0K5L0L5L0n%%k0j5m0m5l5m0k5NL5N0N5M0L0J5n%NNNNJ0%J0NNNNNj0
2173C55n%%%%%%n%%%%%%nJ5J5n%%K0K6J0j0j0J0NJ5%k5k6l0j0k5k0l0k5J5j0NK5K5N%N%%J5
2170C25J5L0J0%%nJ6J0K0NJ0J0J0j0J5J5K0J5J5NJ0nJ5J5K0NJ5J5J0k0k5nJ0J0J0l0l0nn%
2167E41%l0nj0NJ5J5NNNNJ5J5J0J0NJ0J5J0J5nnnj5j5k5j0j0j0nnnl0l5k0%%J5J5%k5k5nJ0
2164D41K5L0K5J5j5nnj0k5nnnnj0nnnNNJ0J5Nj0j5j5j0J0J5nl0m6l5nJ0N%J5J0NNJ0K1K5N
2161D36j5j0NK5K5%%L0K0M0K0K0j0j5j5K0K0%%Nk0j5l0m0k5k0j5k5m6n0l0j0Nj5j0l5l5j0
2159A75NJ0J0nj0J0J0%nJ0K5K5K0J0k0j0j0J0J0j5l5m0m0k5k0nnj0nj0l0k5l0j5k0j0J0L5
2156b5L5K0%N%j0k0k0J0L0N5K5NJ5J5K5%%n%J0K5M5K5K5L0N5L6K0J0NL0J0nk5l0j5NNj0nj5
2153C91j6k0m0l5m0m5l0l0%J5J0K5K5NNj5l0n5n0m5m5l0k5l0j0J0NNj0j5N%%K0K0NJ0J0J0
2151d0J0NK0K0j5l0l5l5k0J5J5K0J5J5L0L5NJ0n%%J5NNnnK5K5Nl0l5j5%K0J0J5j0j0k0%K0
2148E0Nnk0j5%J0J0K0K0L0L0K5j0l0l0l0NJ0K0%Nk0NK0K0L5J0N%j0k5k5l0nj0k5k5k5j0nn
2145b5j5j0k5l0J0%J0J0%%%%J0J5K5L0K0J5J5L0K0K5L5M0J0J5%K0K5N0K5%%%J5%%K0L1L0%
2142D46%J0J5%j5j0J0L0K5%%l0l0l0j5J0L0J5j5j5%J0%J5J5%j5l5k5k6k0j0j5j0j0j5l0m0
2140B20j5k5k0j5k0%%J0J0%k5l5l5k5k5j0nk0k0l0l5j0J5%%j0nl0k5m5k5J5M5M5K0J5J5J5
2137h5J5J5J5L0L5M0K0J5J5%k0l0j0J5J5J5J5NK5N%k0k5j5K0J0J0NNJ0J5J0J0J0J0NJ5%NJ5
2134B45K0NJ0NL0J5K0NNNN%k0%%%%k0j5nk5j0j0j5k0k5%n%J0%k0j5%nNj5l5j0N%M0J5NN%J0
2131A95K5L0NNnk5nnNNj0%j0J0j0J0j0nnnJ0NL0J0j0j5%%J0J0J0N%%j5j5j0j0j0nk0k0nj0
2128A40k0j5j0j5j0j5nj0J0J0k0j5k0k5k0m5l5k5j5J0K0K5J0J0J5J0%j5k0k0nJ5L5M0J5J0
2126eK0K0K5%J0J0K5K5%%j5k0j0NK0J5M0M0K5nj5K5J5J5J0j0NNK5K0%nJ5L0K0%nK1L0J5%N
2123D46nj0%Nj0nn%j5j6j5j5k5k5k0%J5J0j5l5m5m0nn%%J0j0j5l5n5l0l5k5%L0N0K5J0NNN
2120A00J5j0j0j0k0k5k0nj0j0nK5J5j0k5k0nJ5M0L5J5%%%%L0M5M5L5J0NNj0nk5%%%%%J0J0
2117B30j5k0k0%K5K0K0K5Nj0j0j0k0j5j0J0K5K5J5J5J5J0%N%%J0J0nk5l0k5k0k0k0k0j0j0
2115A50%nn%j0j0j5k0j5j0j0%k5k0j0NL0L0K5K0%%J5nl0nnJ0nk5k5%NJ0J0nk0%J0L0K0K5N
2112A20L0K5J0nn%%J0Nj0j0%%K0J5J5K0%nk5k5l5l5l0k0j5J0K5L0L0J0j0l0k0nK5M5L5%j5
2109A80j5k0%%%J0J0J0J0J0j0j0nn%k0j5n%K0K0K0k0j5j5j5k0k0k0%nNK5L0J5j0j0NNK0J5
2106A55nl0l5j5%Nnk0l0j0N%j0j0nnJ0j5n%j5%j0j0%%J0J0K0K5J0J0J5K0Nk0l0nk5k0nnnn
2103e5NJ0j0nnJ5K0j0k0k0j0n%%NNK0K0L5L5%nj5NJ0Nnj0J0%%K0NNJ5J0NNnj0%nj0nnnnJ0
2100E0J5nj0J0J0J0NJ0K0M0L5K0J0J5%%NJ0K5L0L5M0L1NnnNNJ0J0n%j5j5nnNk1l5l5k0k5k5
2097B35n0k5j5nj0NNnn%%J0J0nn%%J5nl0m5l5j5J0L5L0L0J0J0j0j0j0nnK0K0K0N%K0J5J0K0
2094B40%%J5J0K0%J0Nk5j5l0l5l0l5j0j5k5%J0L0L0J0j0nk5k5nnnj0j0l5j5j5NNj0j0j0nN
2091b5J0J0J0J0J5%N%%k0j5j5j5%j0%j0%%J0J5j5j0j0j5J5J0J0J0j5j0NK0K5K0%NK0L5L0K5
2088A30L5L0L5L5K5K5J5%k0J5K5M1K0%l6m0j5J5L0J0J0OJ0J0j0nl1%J0NNJ1%k6k5n%K0L1K5
2086D16NNj5j0k6k0j5Nnnj5j0%%N%J0J5J0J5K0j5k5k5J0J0%k5j0nk0j5j0N%l0j0j0NNk0m0
2083A60k5j0Nj0j5j5k0Nk5k5nnJ5J5J0NJ5J0J5J0K5K5%NJ0J0K0J5NN%nK5Nj0nj0nl0l0j0j5
2080A40k0k5N%N%K5K0%l0nJ0J0J0J0J0%nl0l0k0k0%k0m5k0nJ5%J0J0K0%%k0j5nJ5%k0j0nJ0
2077b5K0%nnj0j5j5k0l0k5j0j0J0K5K0%j5j0k0%K0J0J0J0J5NJ5NJ0J0J0nk0l5l5J0J5K0K0
2074e0%%J0J0L5L5J5K0K0K5J0J5NJ0k0%K0L5J5nnJ5nnj5K0J0K0n%J5J5%NJ5J0K0K0N%j5j5
2072C10nj0j0k0j0j5j0j0k0k0m0k0%nl0%j0%j5j0%j0j5k0nnJ0j0k5j0NK0J5J5J0J5J0J5J0
2069G5J0NK0L0L5%j5l0k5k5nJ0J0J5J0J0%j0j0n%J0j0l0nnj0J5L0M0J5k0k0k0%J0J0k0n0l5
2066A0nJ0J0NL0L0L0J5nj0%%%%%NNK0J5J0k5m0m0%nnnK0K5NJ0J5M0K0K0K0K5J0L5K5J0nnN
2063C30J0J0Nn%j0%NJ0nk0k0j5%Nj5j0j0j5j0j5l5l5l0k5l0n%K0%J0J0J0%J5J0Nj0n%%%%%
2060A30%NNj0%%N%j5l0j0k0j5k0n%n%j0%%nnJ0NJ5j0k5k5l5l5k5j0J0NK0K5M0M0nj0j0NK5
2057EJ0j5j5j5K0K5K5L0K5Nj5NN%%j5j0NNK5L0K0j5k5nL0N5M0M5K0%k0j5m0m0k0k5j0j5m5
2054G0k0j5j0J5J5J5%k5k0l0k0%%J5J0NJ0NN%j0%nj5j0%Nnj0%%j5k0%K0K0N%K0J0NJ5J5K5
2051G5L0J0J5K0J5K0K0J0J0nk5l0nK0%J5J0J5K0k0j5k5k0%K5K5K5Nj5k5k5j0J0K0J0NJ0J0
2049B30NK5K0L0L0j0%k0k5j0j5j5l5j5k0j5j5l0l0k0k0j5%K5K0J0j0l0k5%nj0k0l0j0%%Nk0
2046g0j0j5%K0J0J0nj0J0L0J5j0nj0K0%nnNNNK0M5M5M5L5L0J0nk0NNJ5nnJ0NJ0%%NJ0NJ0%
2043B60Nn%j0K5K0Nk5%J0J0%%k0j5nn%l0j5%J5K0J0nk5m5l0%J5NJ5J5L0L5J5j0k0J5K0K5%
2040C05%NJ0nnJ0j5%%n%j0j0NJ0%%n%J5L5L0L1J0J0j5l6k0k0j0J0j5j0k0k0%J0J0J5nnJ5K0
2037C25n%N%K0n%nj0k5m5k5J0NJ5J5%NN%J5J0J0j5j0j5n%nn%k5k0k5%K5J0nk0j5nnNN%n%%
2034A85k5l0j5%L5M0N0M5K5K5L0L6J0j0j6j0j5j0nK0j0n%j0%NnJ0K0J5Oj6k0%L0K6J5J5%n
2031D36j5j0l6l0n0l0nj0j0n%K0%%%%NN%k5l5j5J0J0%k0k5k5j5j0k0k0nj5NNj0nnnj0j0k5
2028e%L0N0M0J0j0nNN%%NM0N0L5%j5j5J0%k0nj0K0K5n%NJ0J5K0K0%l0k5j5NJ5nJ0J0j0nk0
2025B35%j0j0NJ0%k0k5k5k0%J5J5Nj0k5l0l0l0k0J0J0J0J0NK5K0J0%l0l0k0NN%nJ0n%J0NJ0
2023H5Nn%nn%J5J0NnnJ0J0%%k5%Nk0J0j0j5j0j0K0j0l5m0nNNK0K0K5K5nnl0J0L0L5J5K0n%
2020A35j5j0nj0k5l0j5j5J5J5J0J0NJ0J0K0NNk0k5k0k0j5j0k5k0j0K0K5L0K0K5NJ0%Nnj0j5
2017F0k0J0NK5K5J0J0j5j5l5l0j5k0j5j5j5J5K5K5J5J0K0J5NNnnk5k0j5j0L0L5J5j0j0NL5
2014A05L5M0K5Nk0j5j5k5k5o0l0nj0nj0J5J5nj0J5J0J0N%%n%J0J0J5K0%j0%nK0K0NNJ0Nn%
2011A40J0J5NNj0nk0j0J0J0%J0j5j0j0j0NJ0%Nn%J5J5j0%nnJ5J0%nNNJ0NnnJ0N%nj5k0nj0
2008A35L0L0L0L0L0K5J0J5K5L1L0nl6n5o0k5j0J0%k0n%k5k5k5k0nj0nn%%j0j5k5k5k0k0%N
2005a5J0J0K5L0nnj5j0%NJ5J5J5J5n%J0NJ0J0%%J0K0J0J5%Nj5j0J0J0K0K0k0k5nnj0nn%j0
2003A30j0k0%K0K5L0J0nj0N%j5j5k5j0n%J5K0K0J5J5J5J5K0J0j5k5k0j5j0k0n%j0j5k0%%N
2000A00K0L0K5J0j5j0l0j5nJ0J0j0j0k0nJ0J0J0J0Nj5j0j5j5n0m0nJ0Nk5k5j0J0J5J0%%j0
1997d0J0J5J5NJ0%K5J0J0%K0%k0l0J0K0j5k5nnJ5K5K5K0J0%K5J5J5j0j0J0NnJ5J0L5J0J5j0
1995B25nj0k5k0j5j0j5nK0M5K5Nl0m0m0j5J5K0%n%NK5K5L0%k0k5j0J5L5M0J0k5k0k0nj0j0
1992A60l5j5j0j0nnj5l5l5k0j0J0K0K0K5%J0K0K0K5j5m0n0n0l0NK5K0n%J5J5J0%k0k0l0l0
1989h5%L0J5J0J0L0L0J5N%J5J5K5%k0k0j5j0j5j5nK5N0M5L5K0nj0J0L0J5nj5j0k0k0l0j0%
1987A20%nj0nn%NnnnJ0J5J0%j5k0j5NL5J0N%k0k0k5J0N%%j5j5k0N%j5j0%j0j0J0J5K0%K0K5
1984G5J5nk0n%nN%J5K0J0L5L5L0J0nj5%%Nnj0%nn%nk0k5m0o0l5n%NNN%NNNJ0%%%%j0j0J0J0
1980B5%NJ0J5L0K0nn%%nnL0M5N0K5nj0j0J0J5J5J0Nnk0j5j5J0J5%%j5k0j0nj0j0J5J5J0j5
1977A90j5J0J5J0nk0%%J0J0k0%J0J0L0L0L0K5K0M0M1J5J0nj0N%%nj0%j5k1k0k5j0j0j0%%%
1974C10K0j0j0%K0L0J0nl0%NJ0J5j5j0%L5NNnj0n%%%nn%%%%K5%k5k0k5k5k5k0k0nL0L0J0n
1971B80nnJ5K0K5K5K0K1J0j0NK0K0K0%j5l5l6l0j5nJ5L5L6K0%%%l0nK0K0n%%k0nn%%n%NNN
1968D11Nnnj0nj6l5l0k5j5N%j0j5k0j0j0j5%%K5%%J0J0J5J5J5L0N5N6M5K5NJ0K0L5K5L0Nj5
1966F11k0l5m5m0k5k0k0k1j0k0nj0j0%J0J0NJ0j0k5m5m5k0%j0j0k5k5%nnk0k5%NJ0K0K5N0
1963B05J0NNNN%k0j0j0NNK5K5L0K0k5m0m0k0nnj0j5j0J0K0K0%j0K0Nnj0J0J0J0j0k0k5nK5
1960A80L0L0nnk0j5j0NJ5J0L0L0K0j5k5nj0j0nnJ0NJ5K0j0j0k0j5j5j5j5j0k5l0NNk0k0j5
1957F0J0nk5l0l5j5k0nnJ0NK5%k5k0k0J0nnnj0J0nk0k0J0NL5J5%J5K5K5K0NnnN%J5j0nnN%
1954E%%%%%NN%J5k0j5k0J0L5J5J5K5L0J5nj5k0n%j0j0j5j0n%NL0J0J5j0%k0k0j5NK0M0J5n
1951I5k0j5j0j0%J5J5j0j0j0J5L0K0j5k5nJ0%l5m0%%L0L5J5K0%%%J0%NN%j0j5L0L0J5K5j0
1949A80nnnj0j5j0nj0j0%%nnj0j0j0K0J5J5%%%Nj5k0l5l0j5j5L5L0J0J0nnK0J5j0j0k0k0j0
1946C0j5%%nnj5j5NNj0J0J5N0N5L5K5j0j0j0N%nnJ0NJ5k0j5NJ0J0J0NJ0NNJ0NNN%j5k0m5n
1943A25N%nnn%%%nj0%%n%J0J0j0nk0k0j5J5M0K0J0J0K0nN%J5J0%%k0j0nnk0j5n%k5k0n%Nj5
1939D5j5j5k5k5j0J0Nj5J0NK0J5J5nj5j5k5k0J0J5K0J5J5K0K0%n%j0nj0nn%nnNNj0nnJ5J5
1936B5j0%nn%J0%%K0K0K0J0J0K0J5J0J0K0%j0l5k5nJ0L5K5%J0j5j5j5NNNNk0k5m0k5nJ5%n
1934D5J5J0Nj5%%J5%j5%J5J0j0nnnNK0L0Nk5k5%nK0K0K5%%j0j5j0%K0K5K5L0K5K5Nj0%j5j0
1931B15nnj0j5NK0J5%%k0nJ0K5Nj5j5k0nNK5K0%j0nnJ5N%nnJ0J0J0J0NNnnNL0J5K5Nk0k5l0
1927B65j5j0j5j5nJ5L0L5L0J5J5J5K5K6K0K5j0k5l0l1j0j0nJ5NNj0j0j0j0j5k0nnj5j5k5n
1925B15nj0j5k0k0k5nNK0K0J5K5n%J5J5NJ0NNJ0NJ0J5N%J5J0nnk5k0j0nk0k0J0J0%%j0j0J0
1922B20J5N0M5K5L0J6%l1o5n5m0m0nJ0L0K5N%%j5j5j5j5%nj0j0%%k0j5%NJ0J0%j0nj0J5J5
1919A45n%k5l5j0j0N0N0K0nk5l0n%j0nJ0Nj0j0%%%%j5j5nj0K5K5K5K5J5J0%%nnJ5J5NJ0k0
1916A90k0j5j5%J0NJ0j5k0nn%N%n%K0L5L5M0M5n%k5k5j0j5j0j0j5j5nl0m5k0j5J0J5nJ0K5
1913A05J5K0K0%%%NJ0nnNNK0NnnnJ0J0%Nj0nJ5J0%%j0%k5k0k0NK5K0K5%%%k0Nj0%%%Nnn%n
1910A85J5j0j0nj0K0J0J5%l5j0j0NK5NNj5j0NNnj0J0%%j0%%%%NNnj0%%j5J0n%k0%L5L5K0n
1907B15k0j5j5j5j0j0k0k0J0K5M0K0j0j0%%K0%j0j5nnj0nn%j0j5J0K0K5%%%K0K5J5j0%%K5
1904B35N%%l0l0k0J5K0J5J5J5K0nj0l0l0j0NNK0J5K0nj0l0k0k5j0j0j0j5J0Nk0k0k5NK5K5
1901A10J0J0%%j0nN%J0j5j0%M0M0K0K5%l5l5m0j5NJ0J0NNNk0J5J0J0l0k5nK0J5n%%%J5J5j0
1898A50%j0J5J0nN%NN%J0nnj5%%NK0%j0j0j0J0J0j0nj0J5K0NN%%j0l5nnk0j5j0j0j5%J5K5
1895A10NNJ0nnk0nj0k0k5j5%L0J5j0k5k0%K0K0L0M5N5K0Nj0nJ5K5M0K0j0k0j5j5j5%%%Nnn
1893B15NN%nj0j0%Nj0j0j0j0j5J0NJ5nm0j0j0NK0NNj5j5J0J5j5j0k5%NNL5J5J5J5Nj5k0k5
1890A30j0J0K5NK0K0Nj0k5k0j0NL0L0K5L0%nn%k0j0%%NNk5k0NNj5j5NNK0K5J5J5NNnnk0j5
1887B15k0k0%nn%J0Nnl0l0l0j5NK0K5K5K0J5k0k0k5%J0nnnl0j0NK5K0N%J5J0nn%%J0j0%%j5
1884A25j0nnj0j0nj0k0k0k5%K5L0J0%j5j5%%J0J0J0N%%k5k5j0K0M0K5%k0nJ5J5J0J5J0K0%
1881A60l0k5l0nj0J0NJ0K0J5NN%j5m5m0j5%J0J0K0J5J0Nnj0NNn%j5j5k0l0J0K5M5J5%J5J5
1878A20J5J0J0J0J5NK5J0J5NJ0J5J5J5%j0m5%%j0nk0nn%j0j0j0nNNJ5K5K0K5J0nn%n%k0k0
1875B10j5K0L5J0j5j5j5NK0J5J5J5J0J0J5%%k5l0k5l5l5l0j5J5J0J0%%%m0l5l5m0l5j5j5N
1873e0%K5M0L5%%%nN%J0nk0j5NNK0K0NJ0K0K0K5J5%nk0k0NNj0nk0k5J0J0K5K5j0j0nj0k5k5
1870E5j0K5K0K5K0J5J0NL0K5NN%nK0L5L0nk0k5j0j0NNL5L5J0Nj5k0k0k0k0j5%%J5J5NJ0NN
1867B80J5J5n%k0k0j0j5k0k0n%NNnnj5J5K5N0M5K5J5j5l5m0l0k5NK5K5%l5l5l5l0nK5K5J0
1864A85%j5nK0K5%k5n0l5%%%%nJ5J5%NnnJ5J5J0j0k5k0J5L0J5j5l5m0k5j0J5J5K0%%%N%%N
1861A00Nj0k5%j5j5l5k0j0nK0K0J5J5%K5K0K5j0k5l0j0%%J5K5K0Nnnj0j0j5j5%%NJ0n%nJ5
1858F0K5L0J5J0K0L5K5J0k0j5%Nk0k0j5NJ5nj0j0J0J0nj0nnn%j5J0j0j0n%nj0j0j0%nJ5J0
1855H5K0%j0j0J5L0K0k0k0k5nnnj0%%K0K0J0J0M0L5K5%j0nk0k5l0k5j0j5%K0L0M0L0J0K0K5
1852B55K5K5J5k5n5n5l5k0j0nk0%K0K0j5l0l0j5J5J5L0K5M0M0K5L0J0J5k0m0k5l0l5j0j0n
1850A15nJ5K5K0J5k5NJ0J0K5K0k0j5j5n%%k5NNj5j5j0n%%nnJ0NJ0N%%%%J0L0J0J0NNNk0j0
1847A80j0j0nk0%j5j0k5j0nj0nl0j0J5J5J5%%J0J0Nj5k0k5j5J5L0L0%j5l0j0K0K0Nj0j5j5
1844C5%NJ0K5L5J0%%K0J5K0K0j0%j5l0l0NL5M5J5%NK5J5J0nj5j5J0J0NN%%NJ0J0j5j5j5k0
1841B20j0nj5j0l5j5J5L5L0Nnl0l5k0j0j5NL5L5Nj0j0NJ0k0m0l0%K0K5%%j0nj5J0J5J5%%J0
1839A50%J5J5K0K0K0j0l5l5k0k0j5j0nnj5k0j0NK0K0%j5j0j0J0L5M5M0K5Nnnj5j0nnnJ5J5
1836A90J5j0j5NK5K5K5%Nj5l0m5k5%J5K5K0nk0k0%J5J0K5K5L0L0%%l5l5k5j0k0j0nj0Nj5j5
1833A25NNk0NJ0K0K0K0K0J0n%k0k0j0%nk5k0NJ0J0NN%J0NK0K0j0j0J5J0K5j5l5l5j5j5j5l0
1830G5m5j5K0K0N%j0K5K5NNNNK5J5J5J0nn%%%k5k5%K0L5L5J5nnJ0J0J0NNNNl5l0k5k0j5j5
1827A30k0k5J0J0K5K0%%j0j0%J5K0J5J0J0nl0k5j0J5J5%%%nNN%%k5k0j5j5j0l0j5j0J0J0J5
1825F0K0J5J5J5J5nnJ5J5NNnnJ5j0k5k5m0k5nJ5J5K0%K0J5J5J5J5J5nk0j0N%j0j5NJ0j0j0
1822A30k5NN%%%J0J0J0J0N%J0NJ0J0J0J5%Nnj0k0k5nJ0K5K5J0k5k0k0%%J0J0J5J5J5j0J0L0
1819B60J5%j0j0%n%Nj0j0k5k5%%Nj5J0J5L0L5J0j0l5l5j5NJ0J0N%k0k5%%j0j0k0k0NNNJ0%
1816A30%j0nj0j0%%%nj5NNNj0j0j0NNN%%%Nj0nNJ0Nj0nNK0J0%%J0NNNJ0Nk0m0j5j5%nNN%%
1813F0NN%NK5K0K0L0K5K0K0J5J0j0m0l5j0j5%K5K5K5J5%k5k0k0j0n%%k0j0j0%%J0J0J5K0k5
1810A50k5k5l0%J5%%j5%J5J0%%n%%%%Nj0J0J0J0j0nJ5Nnj0k5k5NK0K5K5L0%%k0nnJ5J0NN%
1807A65N%nJ0J0NNj0j0k0%N%NJ0%l0nnNJ0NK5L5J5K0J0L0L0J0J0nn%j0J5J0n%k0j0nj0j0n
1804B80j0J5j0l0n0l0%L5M5M0J0J0k0k0l0l5l5k0%K0J0nk0k0K0L5O5L5M0K5%m5l5j5NNNK5
1801B95K5L0NJ5%NJ0J1NJ0NJ0K0J5j5l5l6j0%n%%J5K1J5K0nl0l1l5l5l5j0j5j5j5%%Nj5k0
1798A75NJ5L0K5J5%%l5j0%L0K5K0K5%j0n%Nnk5k0l0%K0J0nj5l0k5k0nJ5L0J5j0%J0J0J0J0
1795B50J5%j0j0n%%%NNj0j0%j0N%NJ0Nj0j0nJ0J5%Nj5J0J0J0%k0n%j0j0j5j0j0%j0%j5k0N
1792A45%j5j5j0j0J0J5j5j5NJ0K5L0NJ0J0J0K5K5%%k5k0n%j0j5j0j5J5NJ0J0j0j5J0J0J0J5
1790B05NJ0NJ0k0k0k5k5NJ0K5K0%%%%l5l0j0j0nj5nj0J0J0J0J0n%j5k0%Nj5j5l0l0j0n%%L0
1787A5K5M0M0K5K0%nnnJ0Nnj0nj0NJ0J5K0j0%nnK0J0J0Nj5j5j0j0NJ0%NK5J5L0L0N%j5j0N
1784B65L0M0Nj5j5nj0k0nj0k0j0k0J0j5l0j0%k0k5%J5J5J0NJ0NNK5L0K5J0nk5m0l0j0J0K5
1781B00K0Nj5j0j5j0k5%J0NK0%j0j0j5J0%j0%%nnk0%%%%%nj0%%N%%%N%%%%%NJ0%j5%k0j0J0
1778I5NNj0k5l5j0NJ0J5nj5j0k0%K0L5L0J5j0nJ5K0J0nJ0J0J0NJ0K5K0j0k0k5l0l0l5k0J0
1775F0J0k0j5k0J0L0L5L0J0j5l0k0J0K0%%%J0J5NN%NJ5K0J5j0l5l5k5K0M0L5L5J0K0n%%nj0
1772B20l5j5%J5J0J0j0j0j0J0J5%k5j5j0nNj0k0k0j5J0%J0nn%Nnj0j5NL0L0L0NN%k0k0l5j5
1769H5%%K5K0L0J0N%j5k0N%j5j0k5j0J0j0%NJ0NJ5J5J0j0l0l0j5%L0L0L0Nj0J0K0%k0k5j0
1767A20j0%Nj0j0N%Nj0k0j5N%J0j5k0nJ5J0J0J0J5K0nJ5K5K0j0j0j5J0J0J0K0NNj0k5k5k0
1764A15l0j5k0j0J5J5J5K0K5J0j5j0NK0K0L0L0j0k5k0k5k0j0NN%j5l0l0j5J0L0K5J5J5K0K0
1761A65Nj0j0J5K0K0%k0k5l0nJ5J5J5NJ0K0J5K0%j0j0j0J0j0J0j5j5k5%j5l0l0l0j5N%NNj0
1759E0J0J0Nj0j5j5nnK0M0M0K0K0%NN%%j0K5L0J5k5k0k5k5k5l0NN%K0NJ0NJ0n%J0J0J5nnJ5
1756A80nnn%%%n%j5j5%K0K5L0K5K0K0nnnJ5J5J0k5l0l0NJ0J5k0l0j5nJ0K0NJ5J5%nJ0%K0n
1753B55k5j0K0K0Nj5j5j5j0nnnnn%%NNj0nJ5M0L0Nk0%J5J5k0l5l0l5j5k0K5K0J5nJ5J5L5J5
1750B60N%J0NNJ0%NN%j0nk5k5nnk5k0nJ5%nj5K5J0j5k0%K0J5j0n%J0j5l0n0n0l5J5J0K0nn
1747F0K0K0J5J5NNnnJ0NN%%nN%%nJ5Nn%%NL0K5L0L0n%%Nj5l5l0j0nj0J0J0K5K0J0J0J5K0K0
1744C15K0J0J0J0J5J1L0J0J0%%J5J5J5j0m5l5no%j0l0n0m5n5l0nK0K5K0K0K0%j5k0l5nJ5%
1741B05m0o0n0l0j0nnj0nnJ5J5nJ5%%J5J0K5K5K0K5K0N%%N%nn%NNNj5%%%nnn%l5m0k0k5nj5
1738A0j0J0J0L0L5M0Nl5j0j5J0J5j0j5%%%%J5K0L5K5nj0nnn%nj0j5%J0N%NK5N%%N%j0Nj5j0
1734A30NNNj5%nn%n%J5J5K0nl0m0n5n5l5J0L0L5NNNNK5K0J0J0NK0J5J5NJ5j0m0l0NNNl0k5
1732F0nJ5K5K0K5K0J5%l5l0l5j0n%NNNJ0%K0J5nj5N%K5J0J0%nj0J5NJ0NN%Nj0j0nnJ5nj0j5
1728A35k0J5K5K5L0J5N%nnnJ5L5J5j5l0k0k0nnk5k0j5j5N%N%K0J5nj0nnnnJ0N%k0l5%J5J5
1725A10NNnj0nnnK0K0K0nl0l0nnj0J5J5K5L0J0Nnj0J0J5Nj0l0j0J0K5K0%k0j5J0%N%j5k0J0
1722A40K5%J0nnJ0J5n%NN%J0J0J5n%j0J5J0J0J5J5%nJ0J0J0J0n%%K0L0J5l0n0l0J0%%j5j5
1720B45k0NL5L5K5Nj0j0%k0j5j5k0NNJ0n%j0J0NNk0k0j0j0K5K0L5J5nj0j5Nj0nnj0n%j0K0
1717B50J5K0j5j5k5k0j0j0nj0k5l0nK0J0nj0nNK5L0K5K5N%j5j5j5j0j0nnn%j0j0%NJ5NM0J5
1714B20nj0k0%k0k0k5l0nj0j0j0k0J5L5L5K5NNK0L5J5J0J5j5j0nj0%nj0nj0n%nj0j0%nk0N
1711A30L0K5%NnK0J5K0J5nk0j5j0j0%%%N%%NJ0%%nnJ0J0N%%%nk0j5k0l5k0j5Nnnnk5nj0j0
1708D0J0%%J0K5K5K0J0j5n%n%j5j5%NK0K0K0K0NJ0%Nj0nJ0K5J5j5m5m5k0NL5L0L5J5nnj0j5
1705A85j0%j0nj5j5%nK0K0K0K5Nj0k5k0NJ0J0J5J0L5J5j5l5l0j5%j5j5k5nNJ0J5nj0j0nj0
1702I5%J5j5j0j0J5K5K5NNJ0J0K0K0J5nj0nk0j5%J5K0K0nj0NNJ5J5k0k0j0NNnk5k0j5j5k5
1699A05j0%J0J0K5K5J0J0NK0%j5j5n%%%NN%k0nj0j0j0k5j0nnJ0NK0M0K5J0J5K0J0n%%nj0n
1696B15J5%Nl0l5k5k5%n%%N%K0J5J0k5j5NK0J5J5J0Nj0j0J0n%j5j0NN%%%%K0J0nnj0j0J0J5
1693A90J5j0j0NJ5K0N%j0j5k0k5j0j0%J0k0k0%J5K5J5M0J0J0k5k5k0nnNJ0NL0J5K0j5l0k5
1691A60j0J5K0L5K0%k0k0nJ5J5%%J0J0NNJ0K0J0j0k0J0nnj5m0l5m0l5j5%K0L0L0J5J0j0nj0
1688A65k5k0k0nnNJ0J5L0J5J0J0J5J0nk0Nnj0j0J0%NNj5j0j0%J5K0%j0j5j0J0N%nnJ0J0J0
1685A85J0J0j0j0k0J0L0L5J0j0l0k0%j0j0j0j0nk5%%J5J5%J5J0j0%n%nj5Nnj0j0nj5j5j5N
1682G5J5J5J0J0%nM0L5L5L5M0M5K0k0l5j0N%j0j5j0j5nl0nnK0K0NNK0M0N0N6L5K0j0l0m5m6
1679C55k5j0%%%%K0M5N1L0J0j0j0l5k5j1J6M5L5L5K5K5%j0%nJ0J5Nj5l5l0m5j5k0j0k0k1n
1677C65K6L5L5K5L0N0P0M5L0J5J5L0L1L0L5%l5n0m6j5j5k0k0l0k5k0nj0j0%nJ0J5j0k5m0j5
1674D96j0j0j0J0L0J5J5J0%%l5j5j0%j0nnk5k0k0nJ5J0L0J5K0K5J5K0K0j0j5l0k5l0k5l0N
1672D06k1j5N%K6nj6j5j5j5%%l0k5j0NJ5k0k0k5l0l0j5J5L0L0nl5n0l0j5j5nnN%Nk5k5k0%
1669E%J5J0NK0L0L0J5k0j5j0j0j0%nJ0NK0K5J0K0J0J5J0J5Nj0%NJ0J0%%%j5j0j0NN%%J0NN
1666B15NNNNNj0J5%%%NK0K5J0Nj0j0l0l0k5l0j5j5nJ0K0K0J0nk5k0j0j5n%J0J0K0%%J5J0J5
1663B00NNj0k5j5k0J0Nj0nj0%%K0J5J5j5n0k5NL5M0Nj0nNL5L0L0nk0k5j5j0j5l0k0%L5L5L5
1660B25J5j5j5m5m0k0nnJ0L0L0K0nnj0%k0j0nk0k0j0NNK5J5K0L0J0K0K0%%%nnj0NNnn%nnm0
1657A60l0nK0M0L5K0J0j0j0j0%%J0NJ0J0%%j0j5J5J0%%%n%k0j0J5K5j0k5nL0K5L0nl0k5k0
1654B25N%%%%%%%nK5%%k5%nJ0Nj0n%%nn%%J0K0K0K5nk0k0k0k5n%N%J5J0J5j0nj5j0k0j5j0
1651A50J0K5K5L5L5J0k5m5m5k0NJ5j0k5k0%K0L0J0J0L0K0K0K0K0Nj0l0k5k0j0j5j5NN%%J0
1648B00J0%%n%%NnnnJ0J5L5J5J5j0nk0k0k5%J0J5K0%J5K0K0Nj0l0j5j5k0j5l0j0K5L0J0J5
1646B45J0k0k5%K5K0N%%nJ0nnk5j5j5N%nnj0k0nj5J0j0j5j5%K5K0nj5j0J0NNj0j0j5J5J5N
1643A50J0NJ0j0J5K0NNJ0K0Nk5nK5K0L5%k0j5j5NJ5%k0k0k0j5k5k5k0%n%NL0%%NJ0J0%l0l0
1640A15%Nj5j0l0NL5M0N%NK0J0J0%k0J0J5Nj0j0K0J0J0j0NK0%K5N%%nnNL0J5%nnK0%%Nj5n
1637C05k0j5k0k5l0J0L5K0Nj5k0%L0K5L0J0j0k5l0nK5K5n%N%%%%J0J0J0nj0J0J5%Nk0%J0J0
1634C50K5Nj5j0j5j0j5j0l5l5N%j0j0NNL0Nnj0k5%J0L0nj5NNK0Nj5j0nnNNNNnk0J0Nn%%J0
1631B60N%K0J0%%j5N%nNj5%nn%nnj5j5%NL0N%K5J0J0J5K0J0J5%NNJ0J1J5j0n%j6j0nnnk5k5
1627C05m0j5K5M5M5K6%N%%%%%%noj5j5J0Nj5j5j0K0K0K1NJ5K5%j5j5NNJ5%j0j5k1j0J0J1%
1624C96j1k0J0%N%k0nnJ5%k5j0K0%J0j5k0J5NJ0Nj0J5K6Nj1k5j0K5K6M0%j0j0J0%J5L0K0K5
1622E21%j0K5K0J5%NK0K0N%%j0j0l5j5J0J0L0L0J0J5K5M0M5nnj0J0L1nnNNK5J5K5K0K0K0K0
1619I32K0%j5l5l0j5k0j5k0NNK0K0J0K5K5nnK0M5O0M0M0K0%K0nn%j0J5Nk0j0j0n%l0k5%%N5
1616A102L5K5L1J0L5M5M5M5K5K0K5M0M0L6J5J5J0L5M5J5J5L0L0N0M5N0O1P5P5J00J11R0R0
1614B516J00J21J35J55J71K00K06J95K31K66L10L76M06M87N56O27P07Q07Q87R97J093J208
1612A2757J319J428J580J729J865J950K005J990J850J604J308R38N36J10k65n52p67q87q72
1611B9626p67n97l36m5K86O12R27J248J584J890K211K577K937L319L644L875L920L745L328
1610F3984K682J825Q47j55j103j920k532k882k963k792k436j970j409q07k00L76R12J429J940
1608E2826K441K973L539M080M577M908N048M867M311L444K276R22n61k020l354m406n129n479
1607G5263n459n178m657l990l259k501j815j173o16r6M16Q93J363J835K256K581K747K738
1606F1348K481K020J344M81n01j529k492l293l880m196m256m111l789l354k862k351j880j439
1605B7741j018o66l46q5J65L81N81P42Q42Q58P87O36L76L0l50p52j168j559j875k096k210
1603B1014k211k105j945j755j564j349j163j012q92p67o62n72n01m26l51k86k35k06k15k11
1602B586j95j56j45j30j06r0r0r0p6o0p0p0o5p0o6o5p5p5o5m5m1m0k5k0j0j5m5m5n0n0k5N
1600D21%k0j6k0%nj0j5j0j0n%j0j5nnJ0Nj5j5j5NNj5j0j0j0j0J5L5L5K0l5l0m5k5k0%J5J0
1597A75J0j0j0Nn%%nJ5K0nk5j5j0%L5L0L0K5j0j5j5j0j5j0j5j0j5j5j5j0j5N%N%J5nN%k0n5
1594D0m5j0J5J5L5M0L5M0J0K0j5j0j0j0Nj5j5Nn%%k0J5J0K5K0J0J0J5K0nnk0m0j0j0j5j0l0
1592H5j0J0L5K0Nj5j5j0nj5l0l0l0j0NJ5L0K5K5j0nk0k0Nj5k5%L0M5K5J0j0j0j0l0nK0L0L0
1589A20%k5k5l0j5k0j5k0NJ0%%k5j0J0K5M0J5J0J0%J0k0l5m5k0K0K0J0j0k0nj0J0K0K0K0n
1586B0%K0J0J0j5j5J0Nn%%K5K5K5Nk0k5k0k5k5J0K5J0j0k5j0J0J0j0l0j5k0J0J0NJ0J0NJ0
1584A0J0NN%%nl0k0j5%%NNN%J0J0NNj0J0J5J5J0J5%%j5k0k0l0nJ5L5J5Nj5%nj0n%%j0j5j0
1580c0j0K0K0M0L0k5k0k0nK5K5J5J0J0j5nk5k5k5N%%NJ0J5J5K0%%j0%NNnnj0J5nnN%j5j0n
1577B0K0NJ0j5j0j5%J5n%%%N%%%%j5k0l5j5J0L0K0nJ0J0j0j5j0J0J0j5j5j0J0J0K0K0L0L0
1575H5J0j0k5j0j5j0j5NNNK5K0J0k5k0k0NNK0K0%k0j5NL5L0L0L5K0K0j0j0k0j0nj0nk5k0N
1572I5%j5%nJ0J5nk5k0k0j5j0%K0K5Nj5j0%%j5k0J5M0M5J0%k0j0j5%NJ0j0nj0n%n%K0K5L5
1569A20J5%j5%K5M0M0nj5m0j5nnK0nj0nj0nJ0J0j5j5j0J5K5Nk5k0k0j5j5j5j0K0K0J5j5m0
1566C0k5k0%%j0j0J0NK5K5J0j0j5%J0NJ0J0J5K0%%j5j5j5J0k0j5j0j0J5%n%J0%NNNNN%%nJ5
1563E0J0j0j0%%%j0j5%J0j0nj0n%nn%j0%%J0J0nnj0K0L5L5L5J5K0%j5l5l5l0j5NK0K5K0K0
1560I5%k0j5%K0K5%j0k5%nj0nj0%%j0j0j0j0N%%J5L0N0K5K5J5K0j0l0k5k5j5J0J5J0j0l5k0
1558E0k0j0l0l0nj0K5J5J0K5NJ0J5nnj0j0k5%k0NL5L5K0J5%j0%nJ0J5Nj5k5k0j5Nj0nl0k5
1555d0j0J5J0nnnk0%K0K5%%%N%NJ0J5Nk0nnJ5J5K0Nnn%K0%%NNN%NN%NJ5K0nnj0%J5J0J5J5
1551A60%j5j0j0NJ0NNNl0nj0nJ5NNj5j0%Nnnk5%%NJ5L5L0nj5k0k5k0j5k0%K5%Nnk5nnnj0J0
1548B5L5M0M0Nj5m5l5j5J0J0j5%nJ5K0K5Nj0nK5Nj5j5nn%Nnk5l5j0J5J5J0J0%N%%L5L5K5N
1545A60j0j5K5K0%k0k0k0j0j5NNnn%nl0l5j5NJ0j0j0J0K0K5K0K5J0nj5k0%%nj0J5L5K0K5J0
1542A65j0l5l0j5j5j0j5j0j5%nK5M0L5M0K0Nnn%NNNj0%nk0l0l0%K0J0n%J0J5M5M5N5L0nN%
1540C05Nj5k0nK5K5K5K0L1K0L0K0j0j0nj0j0j0j0nk1k5%nK0K0L1K5K5L0K5K5J0J0K5M5M0J5
1537F91NNk0j0j0l0m5m5l0j0k0k0m0m1l5nNL0M6M5L5J0K0K0J5J0%k0l5l0l5j5k0k5l1k0k5
1534C20k5l0nnk0l0j5J5L5K0K5K0J5j0nk0j5j5k0NNJ0j0j5j5k5k5k5l0j0j0j5%K0J5J0Nj0
1532A15k5k5k5k5nnj0K0K0L5L0NJ0%%j0j0J0J5J0j0k5k0j5k0j0J0J0nNN%%%K0NN%k0k0NNN
1529F0%nn%j0j0J5nj0j0j5j0%Nj0l0k0j0J0j0j5j0nnNL0J0K0J5J0K0K0J5J0K0J5L0K0K0%j0
1526A45nNJ0J0J0j0j0j5%J0Nn%%n%%k5k0k5k0j5J0NNj5j5k0j5j0K5N0M5K0K5J0N%j5l0m5m5
1523C0k5J0L5K5K0J0J0J0J5k0k0l5l5j5j5nnk0k5j0NK0K0K0K5J0J5K5L0NJ0Nj0NJ0K0nl0j0
1521A05n%n%k0k0k0j5k5nJ5L5K5NNK5K0Nnnj5N%%nnk5k5j5j5k5k0l0j5NJ0J0L5L0L0J5J5K5
1518A00K5%k0j0j0j0nj0j0k0j0n%NNK0%j5NJ0L0K0j0%%K5K0J0j5k5j0j5j5nnNN%L5K5%NNJ0
1515A40J0k0j5%nn%%%j0nj5j0N%N%j0j5j0j0nJ0J0J0Nj5j5nNL0J5n%%%%NJ0nnnj0j0J0K5L0
1511A15J0J5K5L0j0l0k0%j0nNJ0J0J5j0j0%NJ5j0k0j5K0J5nnj0J0J0%j5Nj5%%%K5J0j0k5j0
1509A15j5nK0n%j5k0%nnn%nnnj0nJ0J5K0K0J5K0L0NJ0J0%j5l0l5l0j0nnl0l0j0J0j0n%NJ0
1506e%nnj0nj0nK5K5L5L0%%j5j5j0j0%%n%J5M0M5K5%k0j5k0j5k0J0L0K5Nj5k0NN%%nk0%%%
1503G0nj0j5%NJ0j0k0k0k0j5j5NK5K5K0K0K5K5J5K0K5j0l5j0%%j5k0NL0J0j0J0J0J5%nn%J5
1500A45K5Nnk0l5l5m5j0nnJ0NJ0J5NNK0K5%%j0j0k0k0j0j5j5j5%J0K0J5J0J0J5J0j0n%Nj5
1497F0k0nJ5K0J0J0J0n%J0L5K0j5k5m0n5m0k0%J5K0M0M5%nj0j0k0k0k5k0J5J5K0J5NNj0j5
1494B5j5j5NNnnk0k0nK5L5L5J5J0%n%%J0J0NNj0j0nn%%K0L0J0J5%j0J0%k0k5k0k5L0L5%Nn
1491A15j0nj0j5j5%j0N%N%%%%%J0J5k5k5j0j0%%J0NNNNNJ0J5J0K0L0L0%%k5k5j0j0J0J5j0
1488A10n%%J0N%%n%J0Nj5j5k5nNNK5L0K5j0l5l5j0%J5K0%j0k0j0l0k5m0j5NNnJ0NNnJ0M5M0
1485G0L0K5J5J5nk0m0m0k5j0%J0%NJ5n%J5NJ0N%nj0NNn%n%n%j5J0NN%k0%%K0K0J0NJ0J0j0
1482A05nnj0K5K0L0j0j0J5K0K0j0l0m5k5k0j5%%%%%k0nK0O0O0L0%k0k5k0j5nnJ0%NN%%nj0
1479A10n%nn%%nnnJ5%k0nj0%%nnj0nK0J5K0K0J0J0K0K5%%j5j5j5j5%%Nj5k0N%%j5j5j0j0k5
1476A5%j5NJ0J5K5L0K5K5nk5l5n5l0%L0J0n%K0M0K0Nj0j0j0%J0J0J0J0nn%NN%J0NJ0j0%j0
1473A20K0J5nj0J0J5L0J0j0j0%nJ0j0j5j5NNNj5l5l0j5j5j5j5j0NJ0J5NNNNj5j0nJ5J0%nk5
1470C0k0k5j5NJ5N0M5M5J5nj5l5k5nn%n%%Nl0n%K0M0M0K0nl5l5l5l0k5k5k0j5%J5K0K5J0N
1467a0J5J0K5K0%J0n%nnn%nn%%NJ0%N%%%k0k5k0%K0L0L0J0j0%J0%NnJ0J0NJ0j0J0K0J0j0k0
1464A20j5%%k0k5j0J0L5L5K0K0nnnnk5k5j5NJ0j0k5k5k0%NNK0K0L5M5K5Nnk5l5nK0K5%j5n
1461A35K0J0J5nj5l0l0l0l5j5%J0J5J0j0j5J0K5K5j5l5j0J0J0j0k0k5%K0L0J5nk5j5J0J5K0
1459F0%%n%j0n%J0J0j5n%J0NNj5nJ0K5K5J5J0J5%J5nj0j5k0%n%J0J0Nk5n%NJ0n%k0j5l0nj0
1455B5NK0K0L0L0J0k5k0k0NNk0k0nnj0j0J5J5J5J5nNK5K0J0J0%j0j0nJ5J0J0j0j5j0k0k0N
1453H0Nj0nk0J0nnj0j0nj0j0J0L5M0K0K0L0J0j5l5l5j0J0J0J0k0j5k0j5j5j5J0J0NNNJ5J5
1450G0J0nnnJ0j0n%%nNNJ0J0nnJ5J5%k0l0nj0j0nl0nn%Nnk0j0K0K5L0%%J5J5K5NJ5nj5j0n
1447G0j0nnNN%k0j5l5m0m0k0J5L0L0L0K5NNk5k0J0J5J5j0j0j5k5k5j5NJ5K0K5J0K5J0j0j0
1444A5j0%J0J0J0J5j0%%K0N%nJ0J5K0L5J0NNk0k0NN%%j0k5j0j5%%nj0nj0%NJ0K5K5J0%%N%
1441A20j5j5NJ0j0k5nnJ5J5J0J0nj0N%J0j5J0%%%%nNNnnN%%%nj0n%nnnnJ0j0nk5nK0J5n%j0
1438E0J0Nn%J5J0nj0J0J5%%k0%J0J0L0J5nk0k0nK0K0NN%n%N%Nj0j5J5J5%%%%j0nJ0J0k0k0
1435A15j0j0nk0l0%L0K0L0L0k0j5k0J0J5J0J0J0J5J5NJ0%N%l0m0k5NK0K0nj5l0l0%NJ0%NK5
1432A15J5NNK0J5%l0j5%j0j0l5NJ5K0nnJ5K0K0j5j5j5NNj0j0j0nNJ0%%J5J0nnj5j5l0l5NN
1429C5K0K0nnj5k0n%j5j5J0NNJ0j0j0J5J5J5K0j5j5%nJ0J5J5K5J5J5j5k0k0k0NNnJ0%%N%J0
1426H5NNJ0K0K5Nj5j0J5K0K0nnK0J5Nj0j0j0j0nnnnnj5Nj0nnn%%%%%%%%%%NJ0NN%%k5m5m5
1422B5l0J0L0M0K0J0NJ0K0%%J0K0%%J0j5j0j5%K5Nj0k0k0k5nNj5j0nj0j0n%nk0l0j5NN%%k0
1419d0k0%J5J0J0K5K5Nnj5NL5K0NNJ0J0j0j5j0j0j5j0j0n%%J5J5%%J5J5j5j0nnj0nnnn%K0
1416C0K5J5J5J5nj5j5nj0k0k0nnNNNJ0%%J0J5J5J0J0N%K5NJ0nnj5j0nn%j5j0J0L0L0K0K5N
1413A80NJ0J0J0J0k0k0l5l5m0m0l0%J0K5L5M0K5j0j5k0j0j5NNn%J0j5J5J5%k0k5k5j0j0NJ5
1411C0K0K0NNnj5j0j0NNj0n%NNNj0j0nj0%%j0j0j5NK5K0K0%l0l0j0j0NM0L5L5M0M0L0J0k5
1408A80m0m5k5nK0%j5j0nN%%Nj0n%K0NJ0J0J0NJ0j0nk0j5k0k0n%j0j0NK5K5Nnnj5j5Nnj5j0
1405@k0Nnnj5k0NK0M0M0K0K0j0j5J0K0J5nl0j0%j0k0j5j0j0K5K5J5nj5j5k0k0j5k5J0L0J5
1402@nj0j5NJ0NNj0K0%Nn%J0NJ0Nn%K0J5J0J0%K0K5%j0j0N%%j0nnnj0nnj0j0nj0nnj0nj5j0
1399a5nnK0K0K5%NK5K5NNJ0j0nNJ0nnj0j0n%NJ0k0j5k0%%%%nnnj5j5%K0J0%j0j0nnN%Nj5n
1395a5J5J5J0K5K0M5K5K0nj5j0%NN%nk5m0l5k0k5nJ5Nj0j0NJ5J0J0N%%%nj0nn%j0nnn%NL0
1392A5L5L5J5N%J0j5j5%NN%NNK5J5J5%%%j5j0j0%%j5j5nnJ0J0nnJ0%%n%%J5J0nj5m0m0l5j5
1389b5nJ5K5%nK5M0J0N%%nnn%Nnj0%%%k5j5NNNj0l0j0J0K5K0%%J0NL0J5j5j0j0NJ5J0%j0J0
1386I5NNJ0%nnJ0J0J0k0k5j5%K0J0J5J0j5j5l0nNNJ0j0%%J0J0K5Nj0j0j0K0J0nj5j0j0nJ5
1383I5%k0k0k5nN%nj0j0nJ5J0L0M5M0M5K0nk0%j5nl5l0j5NK0%j0l0n%%nNN%k0k0%NJ0j0J0
1380D0J0J0%%J0NK0K0%nk5%K5K0K0J5%n%j0K0J5J0l0m0k5j5k0k5j5nK0NN%%K5%n%nnJ0j0n
1377E5j0N%%k0nj0%NK5K5L5J5J0J0%NK0%%j5m0l5l5j0%K5J5J5NNj0nj0n%Nnnj0nK0K0%NJ5
1374A05J0NJ0J0J5k0k0l5%NNJ5J5NNNK5J5%j5j5j5j0J5J5J0K0K5K5Nk5n0m5m0nJ5K0J0J5%
1371A30j5k0k0n%l0k0j5NK0M0M0K0nnk0k5nj5K0K0J5nj5j5nJ5K0J5J0NNNnnm0l5k0K0M5M0
1368A45K0j0k5k5k5nNNJ0N%j5j5NNNnk0l0l0j5J0K0J5J0J0k0j0nJ5%k5j0J0K0J5L5M0J5j0
1366A20k0j5j5j0nJ5K5%j0j5k5NM5L5M5NN%j0j0k0k5j5%NNj0l5l0NK0L5J5J0%%K5K0NNnK0
1363A95J5nj0l5l0j0%%NNj0nNL0L5%NN%%k0l5m0m0j5k0NJ0%NJ5K0N%J0J5n%J0J0J5%k0k0k0
1360H0j5nJ5NN%%J0N%%NJ0j0j0l0l5j5%K5K5L0J0Nk0k0NK0K0L5L0K5Nl0k5j5j0nK0J0nk5n
1357A20nnnnj5j0j0NN%n%NJ0nn%%NN%%N%j0nnJ5%J0j5j0NN%%N%J5j0k0k5%K0K0K0K5L5Nj0
1353A60k5k0l5j0j5NJ0J0J5J0J0NJ0J5J5J5k0k0j5j0nJ5K0%k0k0nJ0nnj0j5%J0%%j0j5NNn
1351F0nj5j5J0J0NNJ5%l0k5nJ0L5M0M5L0J5j0NNK0K0K0%j5j5k5k5k5%nnj0n%k0j0j0J0J5j5
1348H5j5%J5K5NN%L0K5J0j5nn%k0j0j0%j5nnJ0J0j5j5J0J0J5%%K0J0J5%NJ5K0Nj5NK0J5nN
1345B35K5K5K0k0k0j5k0k0k0N%j0j0j5%%Nnnnn%%J5j0k0j5j0j0nn%%j0k0k5j5NNK0K5J5%%
1342H5L0J5K5j0j5nn%j5nj0NK5J5%nj0Nj5l5l5k0k5%J0M5O5J5K0k0j5%NJ0J0NNJ0%K0K0nn
1339A90j5k0l0k5l0l5j5j5NNK5K5J5J5K0J5NNK0J5J5K0NNj5j0k0j5k0j0k0k0N%%NJ5N%n%%
1336A15%NK0K5%l5k5nN%j0j0j0j5%%%%%%%%J0%NJ0J0J0%Nk0j5j5j0k0k0j5j0%%L0L0L5L5%
1333A15%nnJ5J0nnJ0%K0J5K5K5K0K0K0K0J0J0nn%j0J0J5K0K5NNnk0k0k0nl0l5m0l5j5l0k5
1330I5j0%K5K0L5L0L0J5k5m0k5l0nj0NNK0nnnn%NJ0%%NNnn%J5%Nl0k5l0j0%%k5k5j0J0K5L0
1327F0J0J5n%j5NK0J5J5J0J0J0NN%N%J5J5j0k0%NN%j5l0k5k0NNJ0J0J0J0j5j5k5NL0L5J5J0
1324A75NJ5K0J5K0NNj0l0l0l0l5l0l0j0J5j0NNNJ5%NNNK5K0M0K0N%k0k0j5%NJ0nn%K5J0nk5
1321A70k0k0k5l0nN%nl0j5K0L0K5K5Nj5j5NL0L0Nk0k0l0l0k5k0k0k0j5NL0K0J5K0L0L0L5J5
1318A70j0l0j0j5nk5l0l0j0j0NNK5L0K0J5N%NJ0K5K0J5j0j5k0k5%J0NNNJ5nk0j5k5n%Nj5%
1315F5nj0%NK0K0%J0J5J0J0j5j5NN%nj0j5j5J0J5j5j5%%J5nnn%j0J0%K0J5K0K0%%K5L0N0K5
1312B75K0nj5j5nJ0NNnnk5l0k0%%%j5j5j0j0n%NNnnJ0J0Nk0%%j5j0k0j0nnnn%k5l0j5J0J0
1309A5j0nNK5NN%J0J0J0%NNNK0%j5j5%nk5k5nJ0J5j0nJ5%j5l5m0j5NK0M5K0%%J0K5K0K0%n
1306I5%k0k5j0j0NNJ0J0j0j0k5J5M5K5NNNL0K0%nnNNNNnk0l0nj0j0j0l0j5j5%J5%j0j0nNN
1303B5nJ5N%NNJ0J0NJ0J0J0J0Nj0j5%j0%k5j0Nnk0k0%NK5K0K0K0J5J0j0%k5k0l0%nJ0J0J0
1300F5j0nJ5J0J0%j5j0j5NK5K0%j0nk0k0J0K5L0Nj0l0j5NJ5J0j0n%Nl0j0NJ0Nk5k0J5%j5n
1297EnJ5J5K5N%%%%l0l0j5J0J5J5L0K5K5J0k0l5l0nNJ0j0j0n%%j5j5J0J5J5J5NNJ0J5K0J0
1295A05k0j5NJ0j0j0j5N%j5j0%K0L5L0K0%nk5l5l5j5NN%Nk0j0j0J5J0J0j0k0nK5K0J0J0J0
1292G0L0K0K0j0j0j5j0j0n%Nnnn%%%nk5j5k0%J5J0J0K5K0%j0k0j5j0J5%N%NN%N%K0K0%J0J0
1289A25J5j5j5nnk0k0j0NJ5J5%%K0J5J5nj5j5j5j5j0J5K5K0J5L0M0%k5m0j0j0k0k0k0nnK0
1286G0Nj5j5j5j5k0k0%J0J0nnj0j0%J5K0K0NK5J0J5j0j0n%NNk5k5m0j5K5M5M5K0NNnj0%K5
1283A10L0J0nn%%j5j5j0j5%%J0J5L0K5J5nj0l5k0k0j5K5n%j0l0nj0j0Nj0nnj0NNj0nj5NL5
1280B5K5K0K5%J0k0NNj5k0j5nJ0J0J0Nj0k5%K0J5J0j0N%nj0NNL0J0%k5k0%J5K0%k5nJ0K5n
1277A05j5j5%nJ0j0N%%nk0k0%%%k0k0%J0J5j0j0nn%J5K0K0K0%NK5K5J0k0m0m0l0j0J0nn%%
1274a5nnj0n%NJ0J0J5K0M5K0%%%nnl0l0nn%k0%K0J0J0J0%%J0NK0J5J0J0J0NK0Nnj0K0M0L0
1271B20L5L0J0j0m5n0l0j5N%J0k0k0k0k5j5k0%L0L5J0j5j0j5j0j0j0J5j0%K0K5J0j5l0l0%
1269C0NJ0J0N%%l0k5j0j0NK5L5K5j5j5%K5J5Nnj0J0J0n%n%Nj5j0j5j0j5%nj5j0nnJ0L0K5K5
1266G5J0NK0K0J0J0k0j5k5j0%nnnj5k0J0NNJ0%%NNL0J5j0j0%nJ0J5L0J0k5k5k0n%K5J0j5j0
1263I0j0NNnnnnNL5K5L0nk0k0j5%%%nk0k0NNJ5J0K0J5J5k0l0k5l5l0j0J5J0Nk0k0nJ0J0J0
1260A0J0J0J0K0K5L5nk0k0k0%%nnj0n%NNK5K0L5M0M5J0nk5k0j5j5n%nnk5m0m0j5n%%K0%j5
1257@l0k5J0J0L0L0L5L5K5nk5k0nnJ0Nj0j0nJ0J0j0k0j5j0L0K5%j5l0NJ0J0J0K0K5%j5n%j0
1254G5j0n%j0j5K0K0J0J0%NK0K0J0%j5j0j5l5k5nj0j0j0J5K0K5M0L5J5nj0j0nl0k0k0j0j0
1251D5%j5k0k0%N%%J5K0j0j0J0K5M0K5nk5l0k5k0k0%NJ5J0%%J0J5K0K5J5J5j0j0k5k0j5%J5
1249E0J5NJ0n%nj0NNL0Nj5j5k5nj5j0nk0k5nK0J5J5M0L0L0K0%j5l0l0l5j0J0J5K0K5M5L0L5
1246A95nm0l0k5j0J0%%nnNNJ5J5K0K0K0j0l5l5k5k5j5j0j5J0nnNNJ5K0K5%%K0J0j5j5j5j0
1243F0j0j0j0nl0j0nn%j5l0j0K0L0J0J5J0K0Nj5m0k5NJ5L0K0%j5j0NNJ0J0j5j5j0NJ5L0K5
1240F0L0nj5l0k5k0k0nnL0K5J0N%NJ5nJ0J0nk5k0n%k0k0j5J5L5J0Nj0nK0M0L5%j5l0k5%J0
1237D5J5n%nj0k5%NNJ5M5L0L5%j0k0J0%J0NNK0K5%j5k0k0k0k0l0l0k5j0J0J0%j5k5%NK5K5
1235D0L0J5%j5j5j5j5NK5K0K5%k0j0l0m5k5j5NK0K0K0NJ0n%J0J0J0nnNK0J5n%%J5J5nl0l5
1232D5l5j5J5K0K0j5j0l0l0k5k5j0j0NK5M5M5K5K0L5L0K5K0K0nj0j5k0k0m0k0NNJ0nj5l5%
1229B5j0J0Nj5J0%nNK5K5K5L0L0K0nj0l5n0n0m5j0J0L0J5K0J5J5nnl0j5m0k0N%%N%J0NJ0J5
1226A5J5j5NK0K5J5K0%%J5J0J5J0j0k0n%l0k0j5J0J5J0j0nN%NNNj5k5k0j5j0j5j0j0j0J5K0
1223e%j5nK5M5N0K0Nj0k5l5l0j5%K0J5J0Nn%NNk5k5k0k0nJ0J5L0K0K5j0j0j5j5NNJ5L0K5%
1221I5k0j5k0j0NNJ5J5J0NJ0J0%nNJ0Nnj5j5k0nJ5M0K5Nj5m0m0k0nNJ5J0%%N%J0J0%nnj0%
1218F0J0N%nj0j0J0J5j0j5l5l5l5k0J0M5M5M0K0K0nj0j5j5k5nL0L5K0nnK0J5j5m0k5l5%nJ0
1215C0J5nnj0l0k5j0NK5NJ0j5j5j5J0nnJ5nj0j0%K0Nj5NNNNK0K5K0K5k0j5k5nK0J5K0K0N%
1212H5j5m0k5nJ5M0K5Nj0nk0k5nnJ0NK0M0K5Nn%N%J0J5%%j0j5k5m5m0m0j5NK0M5L5J5Nj5j0
1209E5nk0k0k5j0%k5j0J5L0L0J5J5J5J0k0k5l0j5NL0M0O0L5K0j0n5m5n0k5nJ5K0L0N0M5J0
1206A50k0m0k0NK5%j5l5l0N%%nnJ0NNj5n%%J0J5J5j5j5j0j0NNJ0NJ0L0L0L5J5K0nnj5j5j0
1204A20nnnL0L0M5J0j5k0l5l5l5j0n%n%j5j5nNK5K0nnj5k0J0J0J0J0%nj5j0%%j0j0j5k0NN
1201en%j5j0NK5NNnJ5J0J0N%J0j5k0%J0J0j0NJ0j0j0j0J5J0J5J0K0L5K5K5J5J5%%k5k0k0k0
1198A10n%k0j5j0j0k5k5j5%K5Nj0l0j5%J0N%n%nnj0nJ0K5K5J0J5J0L0J5J5%%j5j5l0j5%NN
1195C5j0j0J0J5nnn%Nj0J0%%%nJ5J0J0nj5j5J5L5J5j5k5k5k0k0%Nn%%NNJ0Nj5nn%J5N%j0n
1192a0L0L0L5K0j0k5j5N%k0l5l0j5j5%L0L5L0M0M0J0j0j0J0L0J0%J5NNj0j0k5k5j0J5%j5k0
1189H5k5j5l0m5k0K5O5M5%j5j5K0K5K5J0j5j5nJ5nnk0N%%N%j0nj0j0nJ5%%j0j5N%%j0j5%n
1186B0n%k0j5J0K5K0K0j5j0l5k5%nJ5K5%J0NJ5K0%%NK5K0%%%J0%l0k0nJ0nk5k5%J5M5L0J0
1183A15j0j0J0NNj5%%N%%%n%J0J0nnl0j0%J5K0Nj5l5l0k5k0j5%K0J0J0NJ0%nnj0J0J0N%%N
1180C5N%J0%j0j0Nk0%%j0j0NNNK0J5J5J0j0K5L0K5nk0k0k5j0N%%nN%N%%%%Nj5j0j0L0NJ0j5
1177G0j5NK5%k5j0J0J5J0%%J0NN%NN%nNNJ5J5j5l5l0j0J0J0J5K0NNJ0nl5m0m5%NJ0NNJ5J0
1174F0K5K0M0M0%l0m0m5l0j5k0NJ5J0nnj5NK5J5K0J0j0J5n%NK5NJ0n%j0l0k5l0k0k0nJ0L0
1171B5L5J0j0j0l5j5Nj0%NL0L5N%%NK5J5J5nk0l0l5j5j5%%J5L5L5K0k0k0nj5NK5L0J5J0j0
1168A30nnl0j0K5M5K5j5m0j0J5%j5j5j0Nnnnk0nJ0K5%nn%%J0J0%j0j0j5K0M0M0K0n%Nk0k0
1165A40m5k5NK5M5K0K0nnj0j0j0j5k0k5j0J5%Nn%K0%%%nK0K5K5J0j0k5m0k5%J5n%N%%nK0J5
1162A30J5J0Nk5k5l5j5J5K0K0%j0n%%J0N%%j0nk0k0N%J0J0%j5k0k0%K0J0n%nJ5J0J0Nn%J0
1159I5J5n%%Nn%nnNN%k5nK5K5K5j0m0m0k5nnJ5J5J5J5%%K5K0j0k5m0j5%K0K5K0j0l5j0k0j5
1156A5%%J0%Nnnj5%J0J0NNJ0j5k0%J5J5NN%j5nJ0J0j0j0j5%K0NJ0%k5j0j0J0J5NK5Nj5K0J5
1153H5J5nk5k0k0j0n%L0L0L0J5J0J5L0L5K0%l0l0k0%j5l0l0j5%nJ5J5J5J5%%NNn%%%%Nk0j5
1150I0l0l0nNK5K5%NnnNN%Nj0j0J0L5L0J0nj0k0j5j0Nn%j0k5l0nNL0%k0%Nn%nn%j5J0%NK0
1147E0M0M0Nj0k0k0k5%j5l0j0J5L5L5J0J0%%j5%K0J0J5J0J5nl0k0m0j5j0nnK0J5K0nk5j0j5
1144C5J5K0%N%nj0%L5L5N5K0n%l0l0j0j5K0K5K0NK5K0N5Q5Q6O0L5J5K0N5P5J06J35J55J76
1142A288J70J31P5J0k0p5j01j40j86k00j75j51j15r5p6m5k5l0l0l0j0l5l0k0j5nnj0nj5j5
1139A5j0J0J5K0%NL0L0Nnj5j5J0Nj0j0nn%%N%NN%%j0j5%%j5j5%%%%J0J5NJ0NNn%%nN%nj0n
1136E5J5j0%nnnJ5j0J5J0J0L5J5n%l0l0k0k5%%NL0J5K0j0nJ0NK0%nk5j5Nj5j0j5j0J0J5%%
1133E0K0J5NNk0%J0J5Nk0nJ5J0J0j5j5nnnJ5K5M0L5%j5k0%%%NJ0J5J5J5%%%j5k0j5k0k5k0
1130I5J0nnj0j0nj0%j0j0j0j5j5%j5j5j0k0nJ0J0L0L0L5L5K5Nk0j5j0j5J0J0%%%nJ5J5j0n
1127H5l5k5j5j5J0NJ5J5J0%nk5%%Nj0k0k0J0J5M0L5K5K5NJ0j0k5J0Nj0j5k0j5l0k5l0J0L0
1125A5K5%%k5k5k0k0j0J5J0L0K0%%J5K5K5nnj0j0%j0%%j0L0L5J0l0m5j5J0J5K0%%k0k5l0j5
1122c0NK0L0L0L0L0J5J5j5j5l0j0K0J5K0%J0K0K0J5j0k0j5j0j0%NK5J0J5nnj5k0j5k0NK0K0
1119A50Nk0m0k0nNNJ0Nnnj0nj0j0j0j0K0%nk0k0nNJ0j0nj5j0nnK5K5K5K5J5nj0j0j5j0nj0
1116A5j0J0L5K5J0nj5j5j0j0J0J0J5K0K0K5nk0k5k5k0k0j0j5NL0K5K5%K0K0J5j0nN%J0J0k0
1114A20j5j0j0J5J5J5K0K0K0Nk0k5k0%%k5k0k5j0J0L0K5j5j5j5j0J0J0J5%%j0j0j5NN%J0J5
1111I5nnnnJ0J0j5j0k0%J0Nnn%%n%NNNN%nn%%J0K0Nj0nj0%J5K0J5K0Nk0l5l5l0nN%%%j0l0
1108a5nJ5NJ0NJ0J5K0J5nj5j5%N%K5J5K0nj0k0j5j5J0J0J0j0J0%NNNnn%n%J0NJ0j0j5NN%n
1104G5nJ5K5K0%k5l5j0J0J0nj0nnNJ0NJ0%k5nnNJ0%%nnN%%%j5NJ0J5J5K0Nj0k0%K0K5N%nJ0
1101A40NNk0m0l5l0j0K5K0j0%%J0%nJ5K0K0J0j0J0J0J5J5j0nj5j0NNj5k0k0%NNj0n%%NJ0K0
1098A05J5K5J0nK0L0L0K0%j0j0j0j0k5k5l0j0j5k0nJ5J0j5n%nnNNnnK5K0J0j0j5j5j5j5j0
1095E0%J0L0K0K0nnJ0J0%NJ5j0k0k0k5J0L5M0K0j5m5j5j0J5K5K5%%J0k0k0k0NNNNj0k5k5l0
1093E0k5k5j5k0J0J0K0K5L0J0J0J5NJ0nj0k5%J0J5j0%j5NJ0j0j0N%Nn%j0j0j0K0K0%%n%%%
1090G5K5J5J5nnn%J5J0J0j0J0Nk0%J0J0J0n%%%%%Nj0j0k5j5j0nj5j5k0nK5J5K0%%%j0j0nj0
1087F0nj0j0n%%j5k0j0j0j0J0K0K5K5K5L5M0J5J0%j5k0k0m0j5k0NN%NN%%J5J0J0J0J5J5Nj5
1084A25j5NJ5J0J0j0k5m5m5NJ0J5%%J0J0NJ0J0j0%%%n%%J0Nn%k5m5m0k5%J0%%%J5L0L5J5n
1081F0nj0j5j5k0k0nnnJ5L5L0J0J0j0j0NNJ5J0K0J5J0J0j0nnnJ0%J5J0nnJ0NJ5j0k0k5l0n
1078G0J5J5K5Nj0n%%j5j5%%J0J0j0j0j5NJ0%j5l0j5k0nJ5K0K5J5J5nj5k5%J5J5nl0k5nJ5M0
1075F5K0J0k0j5k0j5j0K0L0L0J0j0%N%NJ0nl0k5l0j0K0M0M0L5L0J0j5j0j0J0NNJ0j0j0j0j5
1072A40j0j0J0J0j5j5j5J0j0k0NNJ0J0J0L5J0%%%%j0j0k5j5nK0%%%NK0K0Nj5l5k0j0J0K5L0
1070A50J0J5nnnk5l5k0nJ0J5J5%nJ5J5NN%NNk0%%%nNNNj5k0j0J5J0NN%nj5J0K0%j5j5J0K0
1067A50J5J0j0j0nj0NNnnnnJ0nnnj5j5J0J0NNj0j0%j0NNj0j0l0l0j5NL5L5J5K0j5l5k5n%L0
1064G0K5K5K0nj5k0j5j5J5K0J5J5K5Nj5j5j0j0k5nK5K0K0K0K0K0nk5j5j5j0j0k0j5j5j0j0
1061F0j0J0J5K0%NNj0l0m0k0NNJ5K0J0J0NJ0L5L0J0J0j0j0k0k5J0%NNNJ0%%%nj5j0j0j5j0
1058G5J0j0nNJ0K5K0K5Nj0l5k0k5NNK0K0J5n%nNj0l0j0j0K0K5K5K0K0J0Nnnj5l0l5k0nnNK5
1055A05J5nNJ0K0K0nj0nj0j0j5j0J0%nn%%%nnj0l0l0j0K0K0J5J0%NNNJ0J0K5L5K5J0%NJ0j0
1052B15m0m0l0j0%%K5j5l0j0J0L0K5K0J5K0K0K0J5j5k0k0%%k0j5j5Nj5j0j5J0%l5j5k0J0J0
1050F0j0j5n%j0nj0j0%%j0j0NNK0L5K5L0J0j0J0J5J0L0L0L5J0k0k0k0j0nj0j0k5k5nnJ0J5
1047A05%%%%J5J5J5%%K0K5%k0l5k5k5j0j0J5L5K0K0%k5j5J0K0J0j0l0m5l5l0NJ5L5%nNK0K0
1044A05Nk5k5k0j0J0L5M0J5J0J5J0%%nNK0Nj5l5j0K0K5K0j0nj0%nJ5J5Nj0j5l5k5l5j5j5%
1041E0J0J5J5K5K5K0Nk5k0j5k0Nk0j5%J0J0J0J5J0J0K5K5J5k0l0l0%%J5J0J0J0%%J0%j0%j0
1039A40j5NNJ5J0j5j5j5NJ5n%%J0K0NJ0%%j5m0l5j5L0L0M5K5Nj0j5NJ0J0k0j0j0nJ5J0NN%
1036A95nj5m0k0j5n%K0L5K5L0L5J0j5l5m0l5l0l5k0J5L0L5J0nNJ0J0J5j0nk0j5j0j0j0j0J0
1033H5J0J0NJ0J0nk0j0nNJ0%n%K0NN%NNNNNN%nJ5NNk0j5nj0%%j0j5nnNN%K5L5M0K5%j5j0k0
1030A85N%nj5j5j0j5%%%%J0K5L0J0J5k0k5j5k0j0k5l0j5k0%NN%J0J0Nnj0%%K5L0J0j0j0j0
1027I5J0J5J0NK5J5L5K5Nj5j5k0k5n0l5%K0J5J0J0J0J5N%nk0j5nnj0j0j0%NK5nnNNK0j5k0
1024A00n%j0j5%K0J5Nj5k5nK0K0L0nj0NNNNN%j5l5l5j5NK0M5K0%k0k0k0NJ0nk0l5l5j5K5K5
1021C0M5M5NNnnn%%N%%nj0%%%k0j0nj5j5j5j0j0j5K0K0L0K5L5L0J5J0K0Nj5k0k5k0%K0K5J0
1018A75j5j0K5%nJ5J0J5j5j5k0nnJ5K5K0nk5NNJ0J0%j5l0nk0j0j0j5NN%Nn%NJ0k0k0k0m5k0
1015ENK5L0J5J5%nnK0NJ0J0j0j5k5k5nn%J5L5L0L5k0j5j0NNNJ5J5K0K5J5j0j5k0J0L0J5j0
1012B20nnnnN%K5j0j5J0j0nnJ0%nn%n%n%%%j0%%Nnj0j0j0nJ5J0J0j0k5k5NJ0J0j0nnK0J0J0
1009A60%k5nnnnk5nn%NJ0j0%J5K0nj0k5k0j0j0j0nk0k0j5j0L5M0%j5k5J0M0O0O0L0j0j0j0
1006A65j5j5j5%nj5k0%nnj0%nNJ0j0j0j0j0L0K5L5L5Nl0k0nNN%%j0j0j5k0K5N5L0J5%j0j5
1004A60k0j0j0%%%J0j0l5l5k5K5K0N%%nj0j0%%j0j0%%L5L0K0J5J5J0j0j0NJ0nn%%j0j0j0K0
1001A30K5NNK0M5M0K5%j0j0j0n%nj0j5j0j0%%j5l0nJ0Nj5k0j5j0j0j0j0j5j0k0J0K5M5M0M5
998B05J5j0m0m0l5j5n%k0j5k0j5%NK0K0J0J0J0J0NJ0J0K5NJ0J0J0j5j0l0k5k0%nK0J0J0J0
995A20J5j5l5l0j5%n%n%%%Nj0%J5L0K0K0Nj0l0m5l5k0%L5M5K0J0Nj0j0j5j5j5k0%J0M5N0L0
992A40K5NK5J5K0j0n0l0%J0J0k0%j0j0nj0nnk0J0J0j0k0k0NK5K0K5K0nnj0k0k5k0N%J0J0J5
990I5J5J5%nk5k5k5J0J5J5%%J0J0K0K0nj0j0nj0nnk5%nNJ0K5K5J0J0J0L0J0J0nl0nj0%J0N
987A75j0k5k0k0k0n%NNJ0N%NJ0NK5NNN%J5J5nJ0j5j5j5j0j0nnj0n%K0M0K0j0l5k0k0%%j0l0
984F0k0nJ5J0j0j5nnnJ5J5K0k0k0k5j0J5J5K5K5J0K0nnk5l0N%J5J0%nJ0J5J5J5L0L0L0L0k0
981B20j5m0l5m0m0k5NL0N0K0j0j0j0%N%%j5j5j5k0l0l5%%%%J5J5%N%K0K5nj0j0nnNNJ0K0n
978E5%K0L0nnk0j5j5j5%J0L0L5j0j0j5j0L0L0L0K5NNj5j5n%K0K5nm0n5l5j0J0J0J5k0k0J0
975E5J0M5M5K0L0k5k0j5j0j5j5k0j5j0j5J0M5J0J0n%j0j5nj0%j5j0j0NK0J5J5K0J5J0J0%k0
972A30j0nNJ0%K0J5J5J5J5%k0l5j5%K0L5L5J0k0k0k5n%J5J0NN%NJ0J0%%k0k0j5%K0J5J5J5
970B40nk5k5l0nj0k5k0l5j5nj0J0J0K5K5N0K5K0nk5k5NNNj0k5k0nJ0J0J0nnNJ0K0K0%l5j5
967A20J0J0J0%%nl0l0%%nJ0J0Nj5J5J5Nj0j0j0j0nk5j0nj0J0NnK0%%J0NJ5K0nj0J0J0NJ0j5
964A15j5N%k5k0j0J0K5K5n%j0j5j5l5k5l0J0L0L0L0L0K5NNj0nJ0J0Nj5j5%K5K5J5%NNJ0j0
961A95j0j0k5n%%n%j0j0j0N%j5NNJ0J0j5%J0J0J5j0k0k0k5k0nJ5NJ0%%N%J5J5k0j5%J5j0j0
958G5j5J0NJ0%%NNJ0J0%%K5K0K0K5%nN%k0j0l0nnnJ5J5%%j0NJ0J5Nk0j5J0J5nj0k0%%%N%%
955A45%n%%%%J0j0nJ0j0j0nJ5L0J0j0k5k0%n%nnj0j5j0j0nJ5%nj0nJ0J5J0J5J0NJ5K0Nj5j0
952A30j0j0j0j5J0NN%%j5NJ0NJ5nk5%j0j0%%NN%nK0%%N%J5J0J0j5j0j0nJ0L0L0J0j5j5j5j5
949A20n%%n%n%%%NJ0J0K0J5J0j0k5k5j0J5L0K5L0Nnk0j0j0n%j0l0k0k5J0Nj5j5k0NJ0NJ0%
946G0%%NK5J0J0NNK5K0NNj5j0K0J5J5J0%j0k5k0%%NK5K5L0Nl5k0nk5k5k0NL0K5J0J0j0j0k0
943A65j5k0nJ5K5K5K0nk0l0l5k5nJ5J0NN%nj5j5nj0nj5%%J0J0J0J0n%%k0k0j5%K5L0L0J0N
940A35Nj0%%J0J0j0j5k0k5j0j0j5k0%%K5K5K0J5NN%%n%nn%nNNnj0J0Nn%k5k5j5J0K5K0K5K0
937A40J0J0NJ0j5k0l5l5l0l0k0j5nL0N0N5Nk5k5l0nJ5L5L0K5%nK0K5NJ0J0j0j5nnJ0nj5k0
934A30j0J0J0%j0j0%K0L0L5K5Nk0j5j5NJ5%%J5K0J5%%j0l0nnk5k0k0%Nj0%%J0nj0J0J0J0N
931A65%J0J0%NJ5%j0j0nn%%J0J0%%J5J0%%j0j0j0j0j5j0k0%J5J5nj0NNN%N%nl0k0%nnj5l0
928F0k5nK5K0K5NNNj0%NNj0%j0j0%k0J0j0k5%%K0K5NNNNK5M0L5J5nl0k5j5NK5K5J0nk0k0k0
925A45k0NK0J5J0J5J5J0J5j0nnnj0j5j5J0J0Nn%j5m0m0k5j0J0NNnj0J0NL5L0K5J0j5j0j0j5
922A25nJ0j0j0J5J5nk5k5J5%k5nj0k0NnK0%k0%J5J0j0k0NJ5J5NNn%K0K5L5J0J0j0k0k0j0n
919A10NK0J0J0Nj5k0j5NL0M0Nk5k0k0k0j5j5NK0L0J0nn%nn%n%j0J5J5J5K0nJ0J0J0nk5k0k5
916A20nnn%%J0j0k0j0NK5J0J5%J0k5m0l5j5K5J0j0j0j0K0J0nnJ0J0j0n%NJ0nnNNj0j0J0J0
913G0%nn%J5nnnJ0N%nnnNJ0NJ0j0n%NN%%NJ0L0L0NJ5j0n%n%nnnj0j0l0l0l0K0K0L0J0j0j0
910I5%n%Nnk0nJ5K0K0K0K5J5j5j0j0k0k0l0j5j0j0j0j0J5J5J0J0nn%J0NNN%K0%j5NJ0J5n%
907A15NJ0%nnK0K0%j0%j0j0j0j5%%j0k0j5k0J0L0K5K5J0J0j5j0nn%J5L0L0K0n%%NNJ0nj0%
904B10j5k0l5l0nJ5J0J5%k0%nJ5J5K5J5J0J0NNj0nk0l5l5j5J0NJ0j0j0j5%NJ0K5NN%%J0J5
901A65%J0NJ0j5k0NM0M5M5Nk0k5m5m5l0j0J5%Nk0l5l5j0K0J5%%nj0nL0L5M0J5j0m0m0k5%j0
898E0j0j5j5NJ0NJ0Nk0j0k0K0J0J5j0j0nj0j0n%J0J0J5J5L0K5L0L0J5nnl5m0nK0K0K0%nl0
895A05k5NL0K5K5%%k5l5j5NK5K0nnnnnnn%%k0nN%Nj5j5N%%j0n%%K0K5J0J0%K0K0nNK0K0K0
892B15J0j0nnj0J0%%k0j0j0nj0j5k5NL0J5k0m0k0j5NK0M0J0%%Nj0j5j0NJ0NNn%j0nNJ0NNN
889A45j5k5l0k5k5k5%%nNK5L5L5%%K0j0k0j5J5L0K5K0J0nk5k5j0nnj0j5j5n%NK5L5J5j0j0
886A10nj0j0j0nj0%nn%K0L0Nj0j0L0L5J0K0K5Nnk0%k5m0j5k0j0nJ0NJ0J0J0k0j0j5J5J5J5
883A15J5nk0k0NJ5J0J5nn%K0K5NNJ0J0j0k0j5k0j5k0k0K0K5J0j5k0%%j0j0j0j0N%%K5N%NJ0
880A05K0%N%J0J0NNk0j5l0l5l0k5k0j5%K0M0J5J5J0K5K0K5K0nj0J5J5J0%nnnk0j5j0n%nj0
878A05J0L0L5J5j0j0j0nj0j0nnj5j5NJ0J0J5J0k0j0j0j0j5j5J5K5K5%nj5k0j0J5K5K5J0J5
875A75J0%j0j0%K5J5K0j5l0k0k0j0j0NN%%K5NNNJ0J0k5k5k5l0j0J0J0J0NNNNJ5J0NNj5j5%
872A30K5J0J0nk5j5j5nn%%%J5L0L5J0k5l0l5N%NNJ0J5%nNk0l0j0J0K5L0K5NN%K0J5j0k0k5
869A65k0k5k0n%%j5NK0K5J0nnnn%%%j0j5j0k5j5NK0Nn%J5n%K0L0L0%j5n%j0%nnnJ0%j5k5%
866H5NNK0L5J5%%%NN%%j0j0j5j5%Nj0k5l0nK0K5nk5j0J0J0J0j0J0K0M0M0J5Nl0l5l5j0J0N
863A20J5L5L5J5K0nnk0j5l0j0J0K0%J0nnj0j5k0k0%nJ0J0j5k0l5l5l5k0J0M0L5L5NNj0nJ5
860A05J0NNk0k0%%%%L0K5K0K5NN%nj0j5%nnnl5l0nn%n%NNN%N%N%J0J0J5nnJ0J5%%nj0j0j5
857A05nnj5j0NNJ5K0J0J0J0J5k5k0k0k0%%K0K0NNn%k0j5j5j5N%J0J0j0nj5k0J0K0K0K5J0N
854A20K5K5nj0N%%nn%j5j5m0m0k5l0J0J0J0J0K5K0M5M5K5L0N%nnj5j0NNJ0n%NJ5%%%nnJ0N
851B25J5J0nnj5j5J0L0Nj0l5l5j5NNj0j5j5N%%nJ5J5J5nk0k5k5k5j5NK0K0J0Nn%j0j5NNJ5
848A15J5J0J0j5NJ0J0%%j5l0j0J0J5K0J5J5nnj0j5nK0K5%j0%NJ0j0j0%J5J0J0%NNNk0k0NK0
845B05K0K5%k0k0k0J0J0J0j0j5%J5J0nn%n%j0J0k0Nk0j0j0k0%K0K0j0l0j5J5L0%k0k5n0m5
842B0j5J0L0J5%%j0j0N%%%K5J5L0Nj5%NNNNNL0J0nnJ5J0J5nnj5j0k5j0nn%%j5j0%%J0j0l0
839F5j0J5L5K5J0j0j5nnJ5J5K0J5j0j0%NNNnnNJ0M0J5K0K0J0J0k5m0k5l0k0k5%K0J0Nnl0j5
836A05j0%K0K5L0K5j0NK0M0J5Nj0k0l0l5k5j5NJ0J0nm0n5m0N%NNN%J0NNK5L0K5K0K5K0Nk5
833A85k5j5j5%%%%%nL5L5J5nj0J0nnk0j5k5nK0J5nj0nJ5%j5j5j5nk5j0J0NNJ5J0K5K5N%j5
830A60NJ0J0J5nj0J0Nj5k0k0nnj5nk0J0%K5M5J0j5j0j0J0NN%%n%J0J0%k5J5J0Nj5j5%%K5J0
827A95J5j5j0j0j0j0N%j0k0%J0K0J0J5L0L0NNk0k5nj5Nj0k5l0j5j5J5J0k0j5nJ0J5nJ0NJ0
824A30J0N%k0m0k5j0%%NK0L0%j5j5j0NN%NN%%k5nJ5J5Nl0j5NL5K0J0j0l5j0j5NM5O5N0K5j5
821B20j5j5j5k5l0k0%NJ0Nj5j0NJ5N%%J5n%%j0J0J0J0k0l5m0n%J0J0J5K0J5M5L0J0Nj0j5n
819A80J5%%j5j5K0K0J0J0N%K0J5J5j0k0m0m5m5j5k0j5k0j0j0K0K0L5L0j0j0nnNJ0j0k5k0N
816G0NNK5K0J5%j5j5k5k5j0NK5K5K0%nnj5j5NK5M5K5J0nK0nj0l5m0k0J0J0J0J0%Nj5j0nJ0
813A25M0L5J5k5n5n0k5j0N%nnK5M0N0L5J0j0l0n0m5k5J0J0J0J0nnn%nnN%K0K5K5nj5NJ0J0
810A40J0j0nj0J5J0J0J0j0nk5j5k0j5J0J0K5K5J5J5K0K0K0%j0j0j5k0k5l5j0%K5K5J5J5j0
808A85l5k5nJ0J0NNnk5%nN%%K0K5J0nk5j5j5j0j0k0%J0J5K0%j0j0J0J0%%%nJ5J5J5N%%K5K0
805B10NNNJ0J0j0J5J0%k0j0j0j0nj0j0l0l0l0k5j0J5M5M5L5L0K0J5K5Nk0j5j0j0k0l5k0k5
802A40k0j0n%j0j0%%nnJ0NK5K5%j5j0J0J5K0K5L0J5k0k0%J5j0%J5NN%%%j5l0j0j0j5j0j5k5
799I0k5j5%J5J0L5L0K5%k5k0j5J0K5L0nk5j5j0nnJ0J0J5nj0j0j5j5NNK5NN%J0L5J5j5%nNJ0
796A85NNNj5k0j5j0nj5j5j5j5%%J5J0nj0%K5J5J5j0l5j0j0%K0K0J5J0NK0J5J5J0J5J5J5J5
793B65J0j0k5l0k0nK0J5J5nnj0N%j5m0j0j5%j0nnNK5K5J0j0j0NNj5j0%%%k0j5%J0nJ5J5L5
791A85L5K0J0j0k5l5j5J0L5J5J5Nj5l5m5nnJ0j0N%J5J5Nj5J0J5K0J5NJ0J5J5j0j5k5k0j5j0
788A75k0j5j0j0NNK5M5M0J0k0j0j5J0J0J0N%nj0k0k5m0k5j5NJ0Nn%nn%K5K5L0K0Nnnj0j5n
785A70nj0j0J0J0NNJ0l0l5l5nL0L5K0j5k0%%L0NNN%%nnj0J0K0K5K5NNNj0K0J0J5nnnl0%j0
782B30nnj5k0%nnj5k0Nj5j0nj0j0nnj0nj0K5M5L0K5Nj5j0nN%%Nj0nk5%NJ0K0Nj0j5j0J5NN
779A60l0j0K0J5J5J5%NNJ0J5J5nnj5j5%%nk0k5k5nJ5j0nk0k0%nJ0K5K5J0nnNNJ0Nj0NJ5%n
776A60l0k0%NN%%j5l0k5k0J0K0NNnn%%%K5L5M0J5j0k5%NJ0J5K0Nj0nnj5j0j0J0J0j0nnNNn
773A45nk0J0J0j0%nj0J0J0J0N%k0nK0K0K0%j0nJ5K0%%k0%K0K5K5nN%j5j5j5%j5j0j5j0%%N
770A65j0J0Nn%%J5J5J5NJ0K5nnn%NNNj0j0k0j5j0n%%k0k0j0j0J0L0J0J5j0j0j0j0j5j5k0k5
767G0%n%NNL0M0NnJ5%%nJ5L0J0nj0%j0L5M0L5J0NNK5K0J5J0J6J0K0J5J5nj0j5j0j0j0J5n%
764D11%k0oj0j5J5nnnj0nj0j5J0L0L1K0Nk0m6m0m5j5j5j0nK0K0L5J5%k5k5k0j5j0k0k5j5j5
761A40J0J0%%j0nNJ0%K0nJ0J5nj0j0j5l5j5j5nk0j5j5J0L0j0j0NNL5J0Nj0%%J5K0L0Nk0m5
758A15l0j0NJ0NNJ0j5j0nNL0%nN%J0n%Nn%%nnj0nK0NNK0K0L5J0J0J0j5m0j5k5j5nk5m0j5N
755D0K5K0J0NNJ0N%NNL0N%%j5j5NJ0J5nk5nj0nk0j5n%j5k0j5NJ0L0J5J5Nj5j5j5N%nk5j0N
752C0J0J0J0J0NJ0J5J5%%NJ0K0J5n%k5n%j5m0j5nJ5%L5L5J0J0J5K0M5K0J5nk5J0J0J5nj5n
749B55J0NNJ0%k0k0k0n%J0j0j5k0k0n%NJ5nj0j5j0J0%nk0j5J0J0NNNNJ0j0J5J5J5j0NK0%n
746B05%K5K0j5m0nJ5J0k5k5j5%nnj0j0nj0K5L0%NnJ5K0K5K0NNJ5L0K0%NK0NJ0K0nJ5J6K0P5
743D96P5Q5R0N6Q0Q5J05J56J80K06K05J91J60J25Q6M5l5j11j80k26k40k36k00j96j45j11q0
741F66m5n0m0l5m5m0j5J5J0k0l6l5k0j5l0j0k0k5j5k0j0J0J0L0J5J0J0%nj0N%J5J0%l5k5%
739B05nnj0j0j5j0nJ5N%NK5J0j0k0J0%K5%%j0J0K0K5nl0l0l0k0k0%K0K0%n%K0K0J0J5n%n%
736B10K0J0j0j5k0k0k0k0j5%NM0L0J5j0j0k5k5nJ5J0J5J5J5J0j0k0k5l0j5NJ0K0L5J0J0nn
733A95nnnk0l5l0nK5K5K5J0J0nnnnnj0j0nJ5J0nk5j5J0M0O5M5J0j0l0k5k5j0k0j0j0NJ0Nj0
730A55n%K0K5Nk5k5l0j5j5j5J0K0J5N%J0J5n%k5k0N%%l5m0j5k0%J0J0K5L0K0%j5j5k0%J0N
727E5NJ0nnK5%%%nnJ5J5%N%%NNnk5l0l0NK5J5%j5m0m0k0NK0M0L5K5J5j5j0j0j0N%NNJ5K5K0
724A30K0J0k5l0l0%K0J0J5J0Nnk5%j0%N%k0k0j5j0J5K5L0K5K0NN%l0k0n%%nnNNNj5l0n0k0
721enJ5J5J0K0%nnJ0K0K0j5j5NK0L5L0K0j0k5k0j0N%n%Nj0n%%%k0j0J0Nj0l0nN%J5J5k0k0
718C0j5J5M0J5%k5k0k0k0j5j5NK5N%%K0J5J5K0J0J5J5J5J0J0k0j5%n%nj0j0j0j5k5nnnj5N
715A0K5M0L5J5N%J0Nnj0nn%%nj0j0j5j0j0j0j0j5k5k5k5NM0M5L0L5L5K0%nnnnl0n0j0K0L5
712A05M5K5K5Nk0l5l5j5j5nJ5L0L0NJ0K0K0K0K5NJ0%%J5K0%%NK0L5L1J5J5K5K5M0L5L5L5K0
710F41Nj5l5n0n0o5o1o0n5l5j5%k0%Nj5j0nJ5K0nN%j5j5l0l0k0%J0J5NN%nNL0K0K5J0NL0K5
707B65NJ0j5j5nn%Nj0j5j0j5j5k0%nj0j5J0K0M5Nj5j0j5NJ5J0nk0m5l5k5J0J5j0j5j0J0NJ5
704I0J5M0M0L5J5L0K5N5N1N0L0K5O5R0J26J40J25R0P6L5Nk5k0n6j00j35j56j15q0n0n0p5q1
702C10o0l5j5%N%Nnk0m0o0k5J0NJ0J0J5K0K0K5J0J0nk0j0j0NNnm0l0j5N%K5K0L0K0Nj5%%j0
699A50%j0nnj0j5l5j5j5j0j5l0l5k0nK5M0M0M5K0nJ0J0M0K0n%%K5M0L5%l0m0NM0M0J5%K0K0
696C35L5M1L0L5N5N5M5M5%n5o0n5n0o5o6o5n5n5l0%J0J5J0N%j5nnnnj5k0NNj0j0NNK5%Nk0
693A00k5k5%J5nnk0k0%K0L5J5k0k5j5k5%NJ5J5Nj5l0n5k5J0M0L5K5K5%n%%j0j0j0j0%nJ5J0
690B5K0K0J0K0J0J5n%l5l0k5nj5j0j0L0L5K0Nk5l0j5J5J0J0j0nJ5K0%Nj5%J0J0Nnj0j0j0J0
687E0J5Nk0nJ5J5nj0NJ5J5j0nk5m5m0j0K5L0L5K5J0J0nnJ0j0nK0NJ0k0k0j5NN%nnK5K5nk5
684H0k5m5k5k0NK5L0K5K5L0K0%nj0j0nNNJ0j0j0k0j0j5%%%k0%nJ0nnj0%nJ5J5%%j0K0K5nk0
681E0j5%N%%j0nNL0M5N5L0L0K0M5K0j5k5k0j5j5k0j5k0j5j5j5l0n%N%NJ5K0nnk0k0nJ5M0M0
678A65K0J5N%%NNN%nl5n5k5l0N%J0j0%%NJ0n%NNJ5J0Nj0NJ0J0J0k0j5N%J5j5k5%J5nj0k0%
675G5%n%NJ0J0L5K5L0J0j0%NNk0k0k5%K0L5J0%l0m0l5k0k5NNNJ0N%J0J0J0J0j5l0j0j0%%N
672E5J0nk5j0j0J0Nj0j5nJ5L5M0K5K5K0J5nk0k5m5m0j5nJ0NNj0%J0J0K5K5K0K5Nk0j5k0k0
669G5k5k0nJ0J0K5K0NJ0j5j5nnN%k0k0nJ0K5K5K0J5K5K0J0J5N%j0nnn%k0k0k0%NNJ0J5nl0
666A10l0k5nj0nnK0J0J5j0j0nnJ0J0nnN%J0NNNnnJ0J5J5N%%%nJ5J0Nj5j5%j0j0nn%%k0nj0
663E0k0nJ0J0J5nnK5K0J0j0k0K0K0J5NNJ0Nn%J0j5nn%Nnn%%nn%%NNNNJ0J0%%%nj5l5nnj0j5
660G0j0J5K0K0NJ0J5J0NJ5J0J0J5J0K0%j0k0nnnk5j0j0%%%nnK0%k0nnK0K0L5J5%j5k5nNj5
657A65k5k0j5J0J5K5N%%k0k0k0j0j0n%%J0k0j5k5k5k0k0j5K0L0L5%%%%NN%N%NJ0J5J0J0N%
654A00J0NJ0NJ0J0J0Nj0nk0%%J0j0l5j5j0N%j0j5%nn%%J5J5j0j0J5J0J5nj0%NNJ0%%j0j0K0
651I5nnj0j0j5NNK0%k0j5N%nnj5Nn%%NJ0J0nnNK0J5n%%K0K5%k0k5k0j0Nj0j0k5k0J0J0J0N
647B0NNJ0J0J5K0J5%k5k5j5%J5L0M0K0%l0k5nNJ0j0j0j5j5k0j5N%NK0K5K0K5K5J5j0j0j0J0
645A30J5nk0l5j0nj0%K5L0L5K5K0J0l0k5l0k5nJ5J5Nk0l5j5nnnj0nnnK0L5L5L5K0n%J0nl0
642A30k5j5j0k0%NJ0K0K0L0L0Nl0k0j5nJ5K0K5%%nnj5J0%Nk0j0j5j0%NJ0J5J5J0k5%J5L5M0
639B25J0j0j0%k0k5k0k0j5j0j0%%NNK0%j0j0k0j5j5j5j5NK5K5K0K0%%%%%Nj0N%%%%%%nj0%
636A05J5%%nnj0j5nJ5J5J5j0l5nnNNJ0J0nj0%nj0K5J0J0j0j0J0J0%Nj0j0j5J0J0J5J5M0K0
633A95k0k5l0%nnk5l5l5l0j5nnNNK5K0L0K5M5M5K0%N%%%%Nn%j5N%%NJ0j0nk5n%%nj0%j5j0
630A05j5nJ5J5L0L5J5j0j0%nj0j0nnj0k5l5k0%%J0J5K5K5%j5k5k5nJ5K0K0k0j5j5NJ0J0J0
627I5Nnj0j5%%K0J5J0K5K0J5J0J0L0K0j0k5k5j0j0nj0%j0j0j5j0j0j0%j0J0K0%NJ0NJ0j5N
624A25K0J5J5K0n%k5m5l5j5J5J5nk0l5m0m0k0nnn%K5N5N5L5K0Nnnj0J0K0K0K0K5J0j0l0k5
621A40k0%%K0J0nnk5m0k0n%J0J5J5J5j0J0%%k0j5j0%j0%j0%J0L5L0J5j0k5NNJ0J0n%j5k0m5
618D0k0nJ5J5J5j0j0nj0J0L0nnj5j5%%J5K5K5L0%J0j0nj0k0J0L0M0M0%j5k0k0k0j0N%%%nk5
616I5%nnnj0j0%nj0j0j0j0NJ0L0K5K0%j0nNN%%%Nj5j5nN%j5%K5L0N%%J5L5J5%k5k0%j0%%j0
612A20n%%j5j5j0J5J0j5%%J0Nn%%nN%J5J0nn%nK0L5L5L5J0k5m0j0%nk5k0j5j5j0n%Nj0nj0
609E0J0%%j0j5J0Nnj0%J5K0L5K5L0J5nj5j5%K5J5nj5j0j0nnj0%%j5j0j5j5%%Nj0k5nNK5Nj5
606E0%%J0J5NNNNj5j0NL0K5L5K0%j0nNK5K0NNJ0j0l0l0j0N%nj0%%Nj0N%K5K5Nl0l5j0j0nj5
603A00j5%K0J0Nj5j5nJ5K0Nnl0k0k0j0J0L5L0L5J5J0j0j5j0l5l0nK0K0%j5J0j0J0J0Nj5k0
600H5j0j5j5j5j5k0J5J5N%%K0J0NJ0NJ0NJ0J0J0J0nnNL0L0J5j0k0%%j0k5k0J0nk0j0j5J5K0
597A15nn%nJ0nl5l0j0J0K5L0K0K5j0k5l5l0j0J5K5K5J0j0j0j0k5j0j0nk0J0J0J5NNK0Nj0j0
595E5%Nn%J5J5n%%%J0J0J0j0k5k0k5k5j0J0J5J5j0NnnJ0K5L5L0J5J5j0nn%j0nJ5J0%NNj0N
592A45%%%j0j0NJ0J5nJ0J0J5nm0m5k0j5nnN%NJ0J5K0J5K0j0nj0J5%j5j0j0j0j0nj0nnk0j0
589B0n%J5K0K0J5K0%k0k5j0j0J0J0j0j0j5%NJ0J5J5J5j0j5j0j5J0Nj0j0j5j0J5M0M0L5J5%
586A50%J5j0Nj5j5k0j5J0NJ0nJ0J0J0J0J0J0nm0l5k0%J0J0J0j5k0J5K0K5K0j5j5m0j5NK5%
583I5k0NJ0J0%Nn%NNJ5nn%Nj0k5%nnnj5nJ0L0NJ0J0NK0nn%j5j5NJ0k0k0k0NK0j0j0j0j0nn
580C0nk0k0j5nnJ5J0NNNNJ5J0%%J0j0J0J0J0j5l0j5N%%%J0J0K5K5J5%k0j5j0j0n%NNK0J5n
577G0j0j5NJ0NnnN%%j0j0j5NNJ5J5nk0k5l0K5K0K0%k0J0%nj5j5j0K0K5K5J0J0nnj5j0J0J0
574G0NJ0nnK0K0%%j0j0j0j5NNnnnn%%%j0j0nJ5L5J0J0%%%j5j0j0k0k0j0J0J0J0J0J0%%NL0
571A05J5nj5l5j0j5NNj0nJ5K0J5n%J5%N%K0J0J0%%%Nj0n%NNj5k0NNNj5j0nJ5J0Nnn%%NN%%
567A20nj0j5J5K5K0nl0l0j5NL0J5%j5k0j0n%NNN%nn%%K0K0J5K0J0%%%%%K0n%k5l0j0j5j5%
564H0n%%K5L0J5Nk0l5l5k0k5J0NNNK0K5NN%j0nnK0K5%J0k5k5k0k5%%J0J0NNNNnj0J0J0J5J5
561A10j0j0k0k5nnj0j0k0j5j5j5NNL5L5L0L5k0j5k0j5%%%N%%%NJ5K0j0j0j5j0k0j5J5J5K5
558D5K5J0J0k0k0%j0%%L0K5J5J5j5j5k0j5nn%nNJ0K0K5NNJ5K0J0J5k5k0l0l0nnJ5K0K0J5j0
556A20nnnj0%j0%%K0K5J0J0j0k0m5l5j0J0J0%%%K5L0J0k0k5nJ0NNj0j5%J5L5J5j0l0m0k0j0
553A5j0k0l5k0j5%nJ0NJ5L5N0M5L5J0j0j0J0NK0%j0%j5j0k0j5%%nnJ0NJ5J5nnj0nJ5K0j0l5
550F0m0m5nJ0L5K5nnJ5L0M0K5%k0k5k5k5nJ0%K0L5L0L0J0j0l5n0o0m5j5%L0K5L0NJ5J0K0K0
547A15j0l0l0l0k0%j0j0K0L5L0J5NNj0J0L0K5Nk0%nj0l0k0k0k5k0k5%K5K0J5K0J0J0%%J5J0
544I5NNNNJ5M0K0j5m5m0n%j5%J0Nj5k0j0j0K0J0J0nj0J0K5K5J5J5K0L0K0N%j5l0l0k0nj5l5
541G0j5NNN%nN%j0j0J0J0NJ0Nk0j0j5nj0J0NNJ0K0K5J0N%nl0l5l0l0j0j0L5L0N%J0J0J5J5
538I0Nj0j5j0j5l5k5k0NNK0K5J0J0J0L0M0K5NJ0j0nNK0N%nn%Nnj5l5j0NNK5%nnk0nJ5J5J0
535A45nk5k0%nnj0nnK0K5K0K0nnnnj5j0l0l0m0k0j5l0m5nK0J5J5J0K5M5L0L5Nj5%nNJ0n%N
532H5%NNj5j5k5k0%J5L5J0Nj5l0n0k5nJ0NJ0J0J5J5j0nj0nNJ0j5j5%K0K0K0%%j5j5J0J0j5
530A5j5j5K0K5%%nNL0J0NJ0J0J5J0J0J0%nnj5j0k0j0J0%%j0j5j0nj0NJ0J0J0J5L0L0Nj0j0
527A30j0n%j0j0j0j0J0J5K0%%NK5K0nnn%%Nj0%j0nN%%NNj5k5k5j5Nnk0k0k0NK5K0K0N%L0K5
523A40J5n%nNK5%j5l0j0J0k5k0l5k0J5J5J5J0J0K0K0J5J0J5L0K5%j0j5k5k5j5j0j5j5j0j0
521H0j5j5J5N0N0L0J5j5m0m0l0j5nnNK5K5K5K0J5J0J5j0j0N%NNN%n%j0l0m0l5k0%j0j5J5L5
518H5M0L5J5%j0nj5j5j0j5%nnn%k0j5j5J5J5J5j0n%%%%%j0J0Nj5J0N%%j0j5j5j0%K5L5L5N
515A25k0l0nJ0J5J0J0NJ0NK5J5K0J0nj5l0l5j0j5N%%j0NL0L5J5J5NJ0k0j5%%L5K5K0%j0nn
512B30K0J5J5j0l0k5l0j5NJ5J5J0N%k5k5l0%J0J5J0%k5k0%J0j0k5k0k5k5j0J5J0j0%%NNj0
509D0J0K0J0Nj0m5n0l0%K5K5NNN%%Nj0J5NJ0NNNJ0NNJ0J0NNJ0Nnl5k0J0K5K5K5NJ5nj5j5N
506A35K5K0Nk0j5k0nnnNJ0J0J5nnj5j0j5j0j5NJ0NNJ0NnJ0J0L5L5j0l0l5%K0K0Nj0j5j5%%
503A35k0k0j5NJ5J5Nj0j5j0nnNNJ5J5%%%nnn%%K0J5nk5j0NJ0J0n%nJ0%%%nNJ0j0nnn%Nn%%
500A05%j0%j0NJ0N%k5n%nJ5j0NNj0n%%Nj5k0J5J5nn%%%K0K5%j0j0n%k0k5l0nK0K0J5J5K5M0
497A35K5j5l5l5j0NJ0nj5k0j0j5NNK5K5L5L5%k0j0N%NN%j0%k5k0j0NK5%j5j0j5j5j0J0J0J0
494F0nJ5%Nj0nj0j0j0nj5NJ5L0L5K5J5nj0k5k5NNNj5k0NN%NJ0J0NNNNj5j5m5m5l0j5L0L5K0
491B5nnnj5J0J0NL5J5K5K5J0j0k0k0k0j5%nK5j0k0k0k5nj0nK0M5K5NNj5N%j0j0%%J0J0NNj0
488F0j0J0K0M0M0%k0k5k5j0j0%%%Nn%NNj0l5j5k0NK0K0K0n%j0%j5j0N%%%%Nn%nJ0K0nnnNN
484E0%%%%%%NJ0nj0%nJ0Nj0j5NK0J5K0J0J5L5L0K0nj0j0J0J5NNNk0j5j5NL0j5j5j0J0J0j5
481A70m0m0j5J0L0L0J5%k0m5nnn%k5k5nJ5J5j5j5k0J5K0J0K0NJ5NK5J5%nl0j0j0nJ5nnj0j5
479E5NJ0j0k5j0N%nj5j5J5nnnJ5J5%nNJ0L0L0J5nk5k0j5j5nk0%K0J5%j0j0%K0K5K5L0L0%J0
476A60J5K0NJ0K0M0N5O0L6K0j0m0m1m5m0nnnm0l0n%j5l0l0n%%NNk0k5k0%J0J0K5Nj0j0j5N
473F0J0N%%%nN%j0j5j0j0j0J0K0K0J5%k0k0k0k0k5n%%j0j0k0%NJ0j0j0%%NNj0J0L0NJ0J0J0
470EJ0j0j0%k0n%j0j0j0NK5K0M0K0j0nJ5J0%Nj0J0%J5K5K0L0L0L5M0J0J5J0j0k0l5l0k5nn
467A65j0j0k5j5k0j5j0j0k0n%Nj0j5%%%n%N%J0j0%J0J5%J0%%J0K5L0K5J5J5%j5k0k0%nj5J0
464I5J0J0j0j5nnNK5J5J5j0j0j5j0j0n%nj5k0k5l5j0NK5M0N5L5J0%k5k5j5j0n%%NK0L5K5N
461A50J0NJ0j0l0l0%k5k0%j0J0J0Nnj0NK0K0%j0%J5J5j0nnj0k5l5k5l0j0j5NJ0j0j0j0%%N
458e5N%nnj0nNJ0%NL0K5K0J5J5J0J0Nnj0NNnn%%%Nn%%%N%N%j0nJ0J0nj0NNJ0J5j0j0j0j0N
455F0J0%%nj0n%%%%Nnj0nj0J0NJ0%%j0%nNJ0j0nNN%Nj0j0%%nn%Nj0j0%%%j0J0J0NJ0J5J5%
451F0%J5K0NNJ5J5NJ0k0l5l0l0nJ0J5J0J5K0Nj0m5m5l0nK0K5J5%k0k5k5%N%NJ0K5K5Nj0k5
448@NK0J5K0%%nnj0j5j5j5%nk0j5j5J0K5M0L5L0L5J5nnnnn%N%k0j0J0K5Nj5k0k0J0K0K0J5
445A30J0%%k0k0k5nj0k0k0k5J0%J5j0l5j0J0L5M0M5M0K0J0nnJ5NNk0k0j5J0j5j0j5j0j5k0
443E0k5nj5k0%J0NNj0j0K0J5j0j5%%K0%k5nnJ0Nk0nj0J0N%nNJ0L0J5j0j0k0k0j0j5K0K0K0
440EK0K5K5K0%J5J0j5m5n5k5NL0L0J5J5K0NNnk5k0k5NK0L5L5L5Nj5l5l5k0k5nJ0K5%%n%nk5
437C0nJ5M0M0L0J0%%j0l0k0nj0%j5j0j0j0j0nj0j0J0J5J0J0%%J5J5K5%k5l0k5l0NK5J5K0n
434E5j0nJ0J5J0j0l5l0j5NNK0K0K5%k0%J0K0j0j0J0NNN%%J0J0%%J0%L5K0%k0k5l5nJ5K5K0
431A35J5J5NNnk5j5j5NNj0j0nnJ0J5nk5k0NL0L5K5J0NNk0j5%NNNj5k5k5k5nj0j0k5l0j0J0
428eL0L0J5nk0k0k0%K0J5j0nnK0K0j0nNJ0J5nj0J0%%N%J0J0%%k0%J0J5K0NNj5k0nJ5J5J0K0
425A50nk0k0j0J0L0NJ0%k5%%n%%n%%l0l5j0j5l0k5k0k0j0j5%%K5L0M5M5K0j0j5NK5K5J5J5
422A30%N%N%k5k0k0n%nn%k0j0J5J0J5NJ0J5J5J0J0nj0J5J5j0k0nK5L0j5l5j5j0j0j0n%%%%
419G0NNn%j0J0J0j5j0j5J5J5%NJ5J0N%j5k0j5k0%nN%L0K5L5%j0J5NNJ5N%nk0k0nj0j0j0nn
416G5NNj0j5J0N%%nn%K0%j5k0j5K0K0nj0j5J0L0L5J5k0%J5L0K5J0j0j0j0k5k0l5j0%J0nJ5
413I5%k0k0m5k5k5%K5J5J5N%j0nJ0J0K5Nj5j0NNj0%nj0%Nj0j0k5J5L5L5L0L0K0%k0n0m5l0
410e%K0J0J0j0NJ0J5N%%k0j5%NJ0L5L0J0J5J5J5j0j0%%k5l0j5%k0j0%J5J5Nnj0n%NJ0%%nJ5
407H0N%%%NJ0j5j5%j0%%N%j0j0N%nnJ0NJ5J5nnK0K0K0j0j5k0j5j5NJ0%%%J0NJ0n%%nk0k0j0
404D0j0j5j0%nNk0m0nJ0J0%nJ0L0N0K0nj0%%J5J0NN%N%%j0j0J5K0J0J5j5k0k5l0nnK0K5K0
401I5K5n%j5k0j5j5l0l0N%J0J5K0J5K0K5n%k5k0k0j5k0k5N%K5K5L5L5J0k5l5j5nnk5k0J0J0
398eK0L5K5L0J5nj5j5j0j5k0%J5J5J5L5J5J5j0j0j0j5nnl0l0j0K5K5J0J0K0Nnk0Nnk5k0nj5
395C0nl0k5%%%%J0M5N0L0%j5j0j0%J5NNk0j5j0j5j0NNJ0j5l0j0K0K5K5K0K0NJ0j0j0%j0%%
392H5j5j0NNJ0J5J5J0NN%j5j0J0%%j0j0k0j5l5j0k0k0l5j0K5K0K0%J0J0K5K5J0%j0j0m0k5
390a0J0L0J5n%%nnJ5J5%%%NJ5J5nnj0nN%NNj0nj0j0j0J0J5J5nk5k0J5M5M0L5K0j0k5l5k0J5
386A10J0L0J0K0M5L5L5Nj5k5nk0k0l0l5k5nj5j0nnJ0NNJ0nnk0j5%K0J0J0j0j5j0nNJ5N%j0
384H5nm0m5k5%K5M0M0M0J0J5nnNNJ0J0j0j0j0J5nk5k0k5j0K5L0K5nnnJ5K0K0%k0k5k5nj0k0
381G5k0j5%J0J0%%%nK0J5K5nl5m0k0%nnj0nk0j5J0J0n%NK5J5J5%%%%K0J5J0J0NNj0nnK0j0
378H5%nnJ0%J0%K5K0%k0nnnj0nk5j5NN%k0k5k0n%nj0nJ0J5K0%j5NL0M5M0K0nnnnj5l0k0k5
374C0j5k5l0j0K0M5N5N0J0k5m0k0j5nj5j5J0k0j5j0%J0NL0K5K5Nj0j0j0NNJ0nk0N%%J0J0N
372E5NNNJ0J5%%J0j0NK0%%%n%nN%k0k5l5j5NK5J0J5NNJ0J0j0k5n0l0nj0J0j5N%L0K0J5j0%
368C0M0J5J5j5J0J0J0k0l5j0j0n%j0NJ0J0%nnK0J0Nj5k0l0j0J0J0J0nj0j5k5%%%J5J5J0j0
366Ej0j0nnk0k0nK0K0K0L5L5J5J5N%%%NL0K0%j0NK0K5J5k5m5m0k5%j0j0NK0K5K0K0nnl0k5
363G5n%J5J5nk0j5nnk0k0j5j0%K5K5K5J0J0j0j0k0NN%J5J5%j5%NNJ0J5J5N%%j5m0m0l0k5k0
360e0NNK5J0K0J0J0NJ0J5J0J0Nj0n%%j0k5nJ5%%j0j0NNL5J5k0k0k0J0K0L5K5Nk0l5m0j5J0
357B5L5L5M0N%N%Nj5k0k0j0j0j0j0nK0NJ5J0NM0L5Nk0l0j5nj0k0j0k0k0k0%J5J0%k5j0j0J5
354A0J5n%n%%%n%J5N%n%%NNJ5K0NNnk5j0J0J5J0NNk0m0m0k5k0%J0L5%NNNnj0J0K0N%%N%N%
351C0k0k5j0J0NNk0j5k0%j0K0K0K0K5%%j0nk5j5j5K0K0L0J5K5NNNJ0J5j5m5m5l0NJ0J0nk0
348d0%j0J5J0%J0n%NNJ0nl5l0j5k0J0L0K5Nnnnj0%%%j5%%K5K5NNJ0J0K0Nj5k0k0%NN%%J0N
344@NJ0J0j0J0j0%%j0j0%J0k0j5j0J5NNJ5J0Nk0k0j5j0J5K5L0%k5l5k0J0Nn%%K0Nnj0j0nk0
341g5m0k0NK5J0NNJ0%%%%nnnJ5J0J5K0K5J0J5K0J5J0j0nj0nn%%j5j0NK5K5%nj0j0j0J0K5J0
338G0Nnj0Nj5k0n%j0j5j5J0J0J5J5L5L5%k0j5j5k5k5k0nK5K0J5j5%j0K0K0%j5j5J5L5M0J5
336A30j0k5l0l0l0nJ5J5J5J5J0L5L5L5%j0l0j0j0nnj0j0nnnj0nJ5j0%k0J0J0j0nnj0j0l5l5
333e0NK0K0J0J0NK0K0J0N%%nj0j5j0n%%nj5k0j0K5L0L5NNnnJ0J5%%k5j0j0J0J5J0J5nk0l5
330D0k5j0K0J5K0K0n%nJ5J0K0nk5l0l0k0%J0J5J0j0NNK0J5NNJ0Nj5m5n0l0%NJ0J0J5nj5j0
327c0%%j0%%%%%%%j0J0%j5k0k0nnK0N0O0L5J0J0J5K0%j5k5k5k0k0NJ0J0J5j5j0J5K0K0%n%
324G5j5k0k5n%%%%%k5j0nnK0K5K5L5NJ0NN%k5l0l5%Nj5j5j5nj0nJ0K0%NNJ0J0nnK0J5K0%n
321D5J5nk0k0k0J5J5nnK0K0J5nk5k5k5nJ5J5K5K0%nk0j5j5J0J0NNNJ0j0J0L5M5L0NJ5nk5l0
318A20k5k0j5J0L0J5J5J0j0j5k0%%j5j0j0j5n%J5J5j0l0l5nK0J5J5%k0%J0M0L0%k5k5%%j0
315D0k5k0j5j0J0K5K5nk0k0J0j0nj0j5J0L0K0%j0j5%J5K5K0K0M0L0nm0l5k0j0%%%nj5k0NN
312@J5J5K0J5J0nj5j5j0nJ0nk5k5nL5K0NnnK5K0L0Nj0j5NJ0%J0j0j0j5k0nnj0j5k0nJ5M5L5
310H5J5j0j0nj5k0%j5j0j5j5K0J0J5K0j0nnJ0J0J0L5L5K0j0j5j5k5j5k0NK0K5K0nJ5J0J0J0
307A60j5j0j5j0%Nj0k0j0j0%nnnnnj5j5%%Nj0k5nJ0K5K5K5J5K0J0Nnj0j5NK0J5Nj5k0k0k0
304E0k5j5j5%K5J0K0%K5J0j0nj5n%nnj5j5j5j5n%%K0K0L5L0J0nnn%NNK5K0K0J0k5k0k0j5k5
301E5k5k5nK0K0K0J5j5j5j5J0J0J5nj0J0%J5K0j0%m0nK0K5K0J5j5j0l0j5K0J5J0j0j0nNJ0
298H5j0nk0%K0n%%J0J0K0K0Nj5nJ5K0NnJ5J5%n%n%j5k0J0NJ0j0k0Nj0nnnJ5nk0%j0j0N%nn
295G0nn%%Nj5j0nNK0%Nn%nnk0j0N%J5J5J5J0J5J0j0j0k5l0NK5J0k5j5%J0J5NNj0j0j0n%NJ0
292D5J0j0j5nj5nK5J5J5J0NJ5K0NNJ0J0k5k0k0j5%%J0N%%%%NNj0nk0k0nnj5k0N%K5K0K5K5
289H5J0k0%nj0nl0l0J0NL0L5K0K5J5J5J0Nj5k0k5k5j0j0K5K0J0k0l5l0j5j0J5J0J5J5J0N%
286G5%j0j0k0k0j5j5K0J5J0J0J0J0n%j0j0J5J0K5N0M0K0k0j5l5l0j0j5%K0N%%k5N%j5j5k5
283B0nnn%K5NN%K5J5%j5j5j5K0n%k0j5nj0nn%%j0nj5J0L5L5M5K0NNj0j0J5J0J0j5%%nnk0j5
280G0J0j0k0k0nnj5j5j0nj5j5K0M0K5K5Nj0k5j0%nj0j0nj0nnnnJ0J0J0J5n%%NM0L5N0L0N%
277A60%%Nnj5j5%J5%%nj0k5nNNJ0J5j5j0k0J5%N%n%%NN%j0j0j0j0nj5j5j5%K0K0Nk0K5K0J0
274A05j0j5j5j0j5j5k0k0nJ5K0K5K0K5nl0l0k5%J0J0L5J0j0k5k0NL0L0K5J0nnj5l0m5n0k0
271f5NJ0J0K5K5K0K5L0L5K5Nj0m0n0l0%K0%%j0K0K0J5L0K5%nnj0nnk5k0%NNNnj0j0j0J5J5
268G5nJ5K5K0L0NK5%n%n%j5j5%NNJ0nj0k0k0m5m0k5%K0K0%nNNK0K0K0K0%k0k5k0nJ0NJ0NN
265I5J0%j0j0%%%%%j5k0k0nL0NJ0j0l0j0NK5K5K0K0J5j5l0j5NJ0nnj5j0j0nJ5K0N%NNj0nj0
262F0j0%nj0j0J5K0L5K0j0j0k0k5j0j0j5k0J0K5L0K5nk5k5k0j5j5j5j5k0K0K5L5K0j0NL5J5
260G5Nk0m5m5k0%L0M0M0M5K0Nj5k5k5l5nK5L0L5Nj0j0nJ5NNj0J0N%n%%%K0K0%m0n0n5l5k0
257d0J0J0K5K0K5K5%NN%L0K5NN%k0j0nJ0N%j0%K0J5J5%j5j5j5J0N%j0nj0k0k5j0j0l0k5k5
254c0%J0J5nk0j0j0J5J0NNNj5K0K0%k0j5NJ5J5NNNj0%K0J5J5L0L0J5k0m0l5j5j5NNJ0NK5L0
251A00J5J5j5k0j5j5n%nn%j0%nN%j0nnnNNj0J0J0J5K0J5%%k5k5nj0NJ5L5J0J0J0%j5l5%J5
248G0J0J5%n%J0J0J0nl5m0nJ5K5K5K0n%%%k0k5k0NJ0nk0j5N%%j5j0j0K0Nj0j5J0K0nk0k5K0
245eK0K0j0j0%nnN%J0Nj0nNJ0Nj0j0j0J0J5NJ0%%J0J0NNk0j5k0%NK0L0K5J0k0k0k0n%j5j0
242A5j5NK0J5K0%NNK5L0L5L5J0Nj5k0l0j0%j5j0j0j5j5m0m0l0j0J0NNJ0NJ0J5%j0J0J5J0%
239C5%j0j0j0j0NNj0j0%N%Nj0j0j0j5j5j0%J5L5L0J0n%%j5%J0NNk0j0J5%%nj0%k0nJ0L5L5
236D0L5J5J5J0%j0nJ0NN%nJ0J0j5j5m5m0m0nK5K5K5J0%k5k5j0J0L0K5j5k0%J0Nj0n%%%nNN
233C5nn%%%nJ0J0%N%%J0J0NJ0n%%%NNJ0J0J0k0k5n0l5j5K5L0L0L0J0%nk5m5m5k5%J5J0L0N5
230F0M0K5K5%k0l5j5K0J5j0j0j0J0J0j0j0j0j5j0j0j0j0j0j0nJ0K5L0J0NK0J0Nk0j5J0J0J0
227A05nl5k0j5%J5N%k0j5K0M5L0L0K5%nl0l0j0n%J0Nk0l5k0%K5K5NJ0n%j0j0j0j0j5j5j0%
224E%NJ5J0nJ0J0J5%%N%J5J5Nk0j0j5j0j5l0j0j0j0J5J5J0K5K5K0J0J0NNj0j0J0J0j0j0%J5
221A10J5n%%J0J0%k0j5j5k0l0j0J0%Nn%%J5J0j0j0n%L0NN%j5j0j0j5j5k5k0k0Nnnj0j0L5N5
218A5M0NnJ5K5%%K0J5nj0j0j0nnk5%nJ5J5K0J5K0K0J5J0Nk0j5j5k5k0j0nnnj5j5nnnj0nnK0
215B5K5J0J0N%K0J5K5Nnl0l0nk0k0j0J0K5K5Nj5l0l0k5j5%NJ5J5%j5j0J0L5L5J0j0j0NK0K0
213I5NNN%j0j0j5j5nnk0j5j5j5j0nk0k0k5J0K5J0J0J0K5L0J0J0%NK5K5J0k5m5l0nnNNN%%j0
210Ej0j0%K0J5J5nk0j0NK0L5L0nk5k5j0j0nnK0J5L5L0L0J0%j5j5l0l5l0j0j5J0J5n%%%j5j5
207a5j0K5N%j5j5nnj0J5NNj0j5nJ0J5K0Nj5j0j5k0k5%J0N0M5K0Nn%J0L5K5J0nj0j0j0j5k0
204E0k0k5k0NNj5j0J5M0Nj5j0k0%J0J5M0J0k0j5nnNK5J5J5j5j5J0Nj0j0j0j5J0Nn%j0%j0%
201Ek0J0K0J5%%J0J0J0J0J5K0J0Nj0j5l0l0l0l0j5%L0L5K0j0l0nn%k0%%K5J5J5%j5j0K0J5
198D0%%j0K0J0K5%%nnnk0k0k5k0j5NK5K5N%L5L0J0J0j0%nn%%j0nj0j5N%nj0nnJ0N%%k0nNK0
195E0K5%nj0j5j5J0L0K5J0j0nk0%J0L0K0Nj0nJ0K0%%%%J0J5%J0J0nj5j5k0k0j0l5j5nL5N5
192A45N0K0j0j0k5l0k5nj5j0nnJ0J5NJ0NNnnk5j0J0NNj5%N%%J5%j0j5j0%Nj0%Nj0j0k5j0J0
189B5%K0K5J5Nj0nk5k5j0J0NNnJ0J0j0J0nNJ0%nNJ0J5J0j0nNJ0NNj0j0%K0%%j0j0%k5k5k5
186A0l5l0k0NL0K5L5N5M5K0j5l0k0%%J0j0j0nnN%J0%NJ0j0K0NN%NJ0j0J0J0%nj0j0k0%%j0
183G5%Nnnk0k5NK0J0j0k0j5J5L0M5K5K0J0J0J0j5j0l5l5l5k0k0k0k0%K5L0J5Nn%NNK0j0%N
180F5j0j0n%j5NK0J0J0Nnj0k5k0n%J0L0L0J0Nj0%%K0J5J5J0N%j0j5k0k0Nk0j5k0nJ0J0NNJ0
177G0J0nj0j0nJ5K0%j0j5j0j0%K0%%Nj5nnJ0Nj0j0NNJ5j0n%n%%NnJ0J0j0j5NK0%j0j5NK0J5
174G5K0%k5m5k5J5J5%k5k0nNJ0L0L0L0L5NN%J0j0%j0%J0j0%nnJ0n%nn%l0k0k5%%%N%%J0J0
171E5nk5l5l0j0J0K0Nj5j0NK5L0Nj0j5j5%K0J5N%K0J5L5N%K0n%j5j0J5j0j0j5%%nnJ0N%j5
168F0l0J0J0J0k0j5nJ5K5J0j0j0j0J0K0NNNNNj0J5J5%k0k0%nj0j5j5%NK5K5K5K0K0K0K5j0
165A85nnnj0k0NNnnj5N%nn%k5m0l0NK5K0K0J5J0J0%J0nnj5k0%%%NNJ0j5NJ0Nnnj5NNNn%k0
161H5j5%%k0j5j0j0j0j0J5nk0j5%J0K5M0K5K5J5nj0k5m0j5NK5J5J5K5K5nj5%J5K0%j0J0L0
159A70nl0k5l5n%NK0K0Nj0l0k5j5%J5L0M0K5J5J5n%j5k0NNj0k5k0k0J0J0J5nj5j5l5l0j5J5
156A0J5J0K5L0K5j0nnj0nJ0J0%k5nJ5J0Nnk5%nNNnj0%%%Nj0n%%%%k5J0J0j5j5j0NNJ0J5J0
153E0j0k0m5k5NK5K5K0J5NNNNNj0j5j0J0%j0j5J0NK0K0NJ0J0J0K5K5j5l5l0%L0Nj5NJ0j0j5
150H5j5%K5%J0Nj0nnJ0J5J5K0Nj5l5j0J0M5K0nj5l0nnN%%nn%nnnn%nl0k5k0K0K5K5K0K0J5
147A30j0k0j5j5k0%j0nnnj5%%J0NNJ0Nj5l5l5%%J5J5nJ0%%K0K0j0j0nJ5NNj0j0%J5J0K0j0
144E0k5l0nnnNNJ0J0J0L0M5K0Nj5k0%J5K0K5J0m0n5l5m0j0nJ0J5K0K5L0Nk0k5l5l5k0K0J0
141c0J5%%NK5J0J0J5j0NK5NJ0J0J5J0J0%nn%k0nN%J0j0nj0j5N%nj0j0j5j5k5%%k0k5nK5L0
138@J5%nnK0Nj5j0nj0N%L5L0J5%j5j5j5j5j5j0j0j0NK0NN%NJ0J0nnj5k0k5l0j0NJ5J0%j0J0
135e0M5M5K5J5nj5j0j0j0nj0j0j0j0j0J0NJ0NNNJ0NJ0j0j0j0N%j0nj5j5N%%%%k5K0J5J5%n
132eK0K5%NNJ5J5J5J0J0nnj0l0k5k0k0j5j5%K0J5J0J5K0NJ0nk0j0n%nj5k0k5nn%j5j5nnNK5
129f0K0K0J0NL0K0K0%j0j5K0J0nj0l0k5l5j5%NJ5J0K5J0%nJ0J0J0NNj5nJ0J5J5k0j0j0j0%
126B0nj5l5l5j0j5k0j5%L5K5K5K0J5J5J5J0NNj5j5J5L5K5j0j5k0J0J0J5K0K0%NJ0Nk5k5k5
123F0k0N%%n%%%J0j0j5j0k0k0j0j0J0M0K5L0J5K0J5J5J0J5J5K0K0j0N%j0l0%n%k5k0nJ0k0
120I5k5j0%nNJ0NL0L5J5k5k5l5k0nJ5L0L0L0%j5j5%%%j5k0%%j5j0nn%j0j5N%j0j0j0l0j0K5
117a5L0J5%nK0K0J0J0nn%%%nj0%nnj0nNj5%j0J5J5K0L5K0%k0n0m0j5NJ0NL0K5J5J5J5%k5k5
114F5nJ5J5NNnnnj0J0J0%NN%J0N%%%nJ5J0%%NJ0j5j0%%L0nk0k0J0NJ0k0k0nJ0J0%%j0j0j5
111H0n%%K0K0J0J0J0j0l5l5j5j5j0J0K0K0K0K0J0nj0NJ5J0j0j0NN%nj5j5J0J5%%nnj0N%nN
108A05%j5j5%n%nj5j5nJ0J0j5j0j5NJ0%nJ0J0%nj0j5n%j0nJ0L0M5K5J0J0nj0j5NJ0J0%j0k5
105H0k5j5NNNnJ5K0K0nnJ0J0J0J0j0j0J5K0K5j0k5k5j0J0j5j5%%j0j0k5k5%K0K5K5J5J5J5
102A30J5K5K5J0k0l0m5l5l5j0Nj0j0j0K5J0J0j0j0n%NJ0%NN%j0nJ5J5N%N%nnJ0J0K0J0nnj5
99I0j5J0J0j0%j0nJ0Nj0j5j0j0J0NNNJ0J5K5K0n%nj0nn%%j5j5j5K5L0N%NJ5K0j0j0j5j0%n
96A10j5j0j0%J5J5%%NN%%nnj5j5k5k0k0k0N%L5L0L5L5J5J5j0j5l0l0%nNNJ5K0j0nnj0J0J0
93A05J5K0nnj0%NNJ5J5%NJ0J0J0k0k5nk0%nk5j5%Nj5l5j0N%NNJ0J0J5K0%Nnj0j0nnnj0j0L0
90G0K5K5K0K0K5K5K5NJ0k0j0n%n%%n%%k0k0j0K0L5J0j5l5l0j0J0K5K5nk0j5%n%Nj0%j5j5j5
87I5k0nnL0L0K0k5k5l0k5k0NNNNJ0J0NNJ5K0K5K5%%j5k0j0j0NNK0K0J0J5k5k0k0k0J5J5L0
84A50K0Nj0l5l0l0k5j0n%nNJ0nnK0%j0nNL0J0nj0J0L0Nnj0%K0J0nk0m0k5nj5j5l0l0j5NJ5
81e5L5NJ0NNNNNNL5J5nj5nnj0j0j0j0j0j0j0%nn%%J5L5M0M0L0L5NNnJ0K0K0J5j5k0k0j5k0
78A40k0j5l0k5m0m0k0J0%%NNNNNJ0J5J5%%J5K0J5nl0k5j0j0J5L0K0K0Nj5l0k5nJ5K0K5N%n
75G0j5m5l0J0L0L0j5k0k0j0j5%J0J5J0nnNNJ0J0nnJ0NL0nnnJ5%j0j0n%%nJ0J0J5L5M0K0%N
72A65%%nl5l0l5%K0J0nnnJ0N%n%%NNk0%J0J0n%J0L0NNj0K0J5%m0m0k5NJ5K0nj0j0J0K0L5N0
69A90L0j0nk0k0k0k5j0J0J0L0L0%nj0j5k0n5o0k0k0j0n%%K5K5J0J0%K5L0J0NN%%J0J0%%j5
66A20j5N%%k0j5NNN%k0nnNJ0j0j0%%J0N%k0k5nNk0l0nnnNM0M5K5nj0j0n%%nj0%NJ5k0k0k0
63a0nK0NN%K0K5K5%Nj5nl0k5l0NJ5J5j5j0J0NNj0%nn%nnJ0Nj0j0%N%%nnK0K0J5J5%%nJ5J5
60G0J0J0NJ0J0j0j0j0J0J0J0j5j5j0J0n%j0j5N%K0K0nk5j0J0NJ5k0k0j0j5N%L5L5J5l5l0k5
57B5NL0J5K0J0J5%k0k5%J5J5k0k0k5k5k0k0j5j5k0%K5L5M5K5%k5NN%J0NNnn%%%%nn%%J0NJ0
54F5j0m0m0l5j5NJ5J0J0NJ5L0%k5l0k0J5K0K5J5K0J5L5L0Nj0l0j0j0J0J5j0k0k0%J5J0J0N
51G5L0J0%j5m0k0j0J5nnn%%%J0L0K5%j5l5k0nn%J0Nj5j5k5nnnJ0J5%k0k5j0%%J5J5J0J0L5
48A5L5J5J0J0J5NJ0J0J5K0nk5k0k5k0NJ0K5K5L5J0k5m5m5k0j0nJ5J0%NN%J0j0%%%Nn%%Nnn
45E5l0nNJ0J0j0nn%K5K5J5k5m0m0j5%%J0J5L0L5K5K5%%j0j5nnNK5J5%%%nnnK0J5n%nk0k5j0
42G5n%k0k5j0nK0J0J0j5NL0N%%%J5%N%Nnj0nnnj0nn%J0%NN%j0J5J5J5j0k5j5j5j5j5k0k0k0
38e0k0J0L0J5J5J0j5%nj5j5%J5J0J0J0J0J0NJ0J5L0J0J5j0J0NJ5K0J0Nnl0j0j5%J5%%nk5n
35H5K0%k5j0NJ0J0%nNNnk0j0j0J0NNJ0J5J5NNl5l0l5k0J0J5nnn%J0J5%J0J5J5J0J5J0J0k0
32A05k0k0%k5j5l0nJ5J0%k5k0J0M0M0M0M0J0Nj5j0%nj0j0K0K0J5J5l5l5j0j5J0J5J0Nj0j5
30I5k0k5J0NJ0J0k5l0j0j5NNj0j0j0j5K5K5j5j0nnJ5J5J0J0n%%nJ0J5NJ0n%k0k0J0L0K5j0
27G5nj0j0%NJ0K0j0%%J0N%%j5j5k0j5J5K0K5K0NNk5k0k0K0K5%J5J0nj5nj0J0J5nnNNnnNNn
24A05nN%J0Nnn%NNNJ5J5n%k0j5%K0K5%k0k0m5m5l0j5NNj0%NNj0j5j5j0nJ5K0K5L5J5Nj5j0
21C0j5k0k0j5J0L5L5K5Nj0j5j5j5j5j5j5j5J0L0L0Nk5k5k0%%%NNJ5L0K5K0J0J5J0K0%k5l0
18F0l0j5J0J5K0%%NNj5j5m0l5j0J0K0K0J5J0%%j5%J0K0K5K0J0k5j5%K5L0J0J5nnJ0NNJ0J5
15A75L0J5j5l5l5k0%k0j0j0nnl0l0l0nL0L0J0nnN%j0j5NK5NNj0nN%NNJ5J5Nj5l5l0l0j0J0
12b5N0M0K0J5nj5j0L0L0J0nnj0j5l0k0k0j0j5J0J0n%j0j0J5J0Nj5l5j5%K5K5L0J5nk0j5k0
9El0j5k5%%J0J0nj0J0J0J5%J0j0j5j0%L5L0K5%k5k0%L0K5K5%%%j5J0K0NK0K0K0%k5k0k5nn
6G5J5M0K0j0k5k0k0j5j0j0nnk0j5Nnj0%L0M5M5J0%k0l5k5nNNJ0N%%j5NK0N0O0K5j5l0k5j0
3A20NNj0nk0k0j5j0j0j0J0NN%nnJ0J5K5K5j0j0k0%n%k0j0J0J0J0j5%%NJ0NNj0k0k5%N%NNJ0
0E0J0NJ0NJ0N%K0J5J5J5J0j0k0l5n0l0k0J0K5J0j0j5%%NNJ5K0j0%j0j0k0k0nJ0K0J5j0j0k0
-3@J0J5Nn%j5j5k5%j0%NJ0J0J5K5K0J5j0%K0J5j0J0NNNnnk5l0j5j5j5j5%%NJ0nj0J0J0%k0
-6b5j5NJ0J0K5M0M0J5J0NJ0j0k0k5j5Nnj0j5j0j0%J5K0%%NK5K0j0j0j0j0j0k0j5j0nnK0J0
-9B5j0j0J0J5J0j0j5%%NNj0j5k5J0L5J0j0j5NL5L0J0J5J5Nk5k0nK5K5%Nl0k5m0k0K5K5K5L0
-11A15%%l0k0k5j0K0M5M5L0J0J0j5j5m0j5nJ5L0K5nl0l0k5nnNNj5NJ5L5J5nJ0J0%j5l5j5j0
-14G5j0nl0l0j0N%J5K0J0nk5k5j0J0K0K5K0%k5k0l5j5J0NK5L0J5%j5k0j0l0n5k5J0M5N5K5
-17B0J0j5j0j0k0j0j5%K0K0K0K0NJ0nj0j0NNNnnnnj0j5n%J0Nj5j5%%%%l0j0nNJ0L0K0K0NN
-20B0j0J5NJ0J0k0K0j0%J0N%N%%J0%Nj0nJ0N%%nl5k5k5nJ5Nj5j0l0m0k0%K0J5J0L0L0J0j0
-23a0j5j0nJ5K5Nk0l5l5l5l0j5K0K0K0M5L5M5L0J0J0k0j0j5nn%%j0k0%j0%nnJ5J5%K0J5%N
-26C5j0j0n%n%j0j0nnNK0K0J5j0j0j5j5nnn%L5L0K0j5j0j0K0%j0nj0j0j5j5J0j5k5n%J5NJ0
-29c0j5j5K0K0J0j0nj0%%%nj0j0NNj0j0K0M5L0N%%j5k0l0l0l0l5k0k5K0L5N0L0NNN%%%J0J5
-32@j5j0J0%NNnnj0NJ5J0L5J5%j5k5%j0K0K0K5Nn%J5K0j0l0l5l0j5k5nJ5L5L5K0J5K0K0%n
-35A10nk5k0l0J0J5J5J0J0j0l0l0j5nj0NNNJ0j0nnJ0J0J0J0J0N%j0j5k0j0j5j5k5%%K5J0J5
-38a0J5J0J5J0NNk0j5j5k0NNK0J5J0Nj0j5k5l0j0j5J5K0J5J0K5K0J5J5%Nj0nNL0K5nk5k5n
-40F0j0%Nj5j5%%N%j5j0j0j0L0K5J0J5n%J0Nj0j0J5J0J0k0m5k5K0K0J0k0j0j0n%K0J5K5K0
-43H5J5k0k0k0J5J5j0nnj0%%J0J0%NNNn%NNJ5J0nnnnJ0J0J5J5j0j0j0nnj0nnj5j0nnj0j0j5
-46Ej0%nn%J0J5%%%NJ5j5k5k0nnj5j0NK0J5K0K0J0J5J5N%j0nk0%%%j5k0l0k5N%L0K5K0NJ0
-49C0J5Nj5j5NJ5J0%nK0J5Nj0%%%%l0l0k5nnnj0j0J0K5M0L5K0j0k5k5l0%K5K0K0J5j0j5j0
-52D0j0j0j5k0k0j0j0%%nK0K5L0L5J0j0j0j0nj5j5J0M5M5J0j0j5j0J0K0K0J0j5j5k0l5l5k5
-55a5J0L5L5Nj0k5%NJ0%%%j5j0j0J0NNNNj5l0j0J0NJ0j0k0%%%J0J0%%J0Nj0j0%k0k5l0%J5
-58f0J0K5J5nk0nL5L0J5nk0k5k0j5nJ0K0K0J5%nJ5K0K0K0Nj5k5j5j0J0Nnnnn%Nj0j0%nJ5K0
-61C5K0%%Nnnj5j0j0%j5j0%nJ0j5k0nJ0NNJ0J5J5J0J0J5J0N%k0%NNk0nK0J0%NnJ5K0%j0j0
-64G5%Nn%nnn%nn%n%nnnJ0J0%N%nNN%%J0J0nnnn%J0k0j5NJ0%Nj5j0n%%nJ0J5J5J0N%K0K0n
-68A10nj0j0%%j0nl0k5nnK5L0J0%j5k0j5j5j0%k5l0k5k0J5J5K5L0K0K5j0j0j0k0%%k0k0J5
-71e0J5NNn%J5K0%NN%J0J0%%K5K0J0J5%%l0k5j0j0j5j5k5j5nnj0j5K0K0L0j0j0J5NJ0NNJ0
-74B5%K0%j5j5J0N%nj0j0%Nj0nnn%%%nJ5M0L5N%%J5J5j0k5k0k0J0J5nk0k5%%%k0k0%J5J5J5
-77A0n%J0K5K0Nj5j0j0K0J0j0k0NJ0J0J5nnn%nNNNNnnJ0J5%j5j5%NJ5%j5j5j5j0j5j0j0K0
-80EJ5J0nnJ5K5%Nj5j0J5%N%k0j0J0nnj5%j0J0J5K0K5%nk0k5%J0J5%NJ5J0j0l0j5K5L5L5n
-83A15l0l0l0k5NK5K5K0%j5m0j5k0J5L5K0%j0j5nj0j0%K0K0K0j5j0j0J5K0K0K5M5K0Nj5k5
-85A40k5k0k0j5j0J0N%j5k5j0J0J0J5%j0j5NJ0Nj0k5k5%%NNK5K0L5L5J0J5j0j0j5l0l0nNN
-88D5J5J0J0J5%%%%J0J0J0k0l5k0nn%K0K5%J0J5J0nk0j0nnk0k0N%j0nj0j0K0K5K0J5L0Nnj0
-91A05k0j5k5nj0J5K0J5J5J0J0N%j5l0k5k0%J0J0%%K5L0K5nk0k0m0l5k0%L0K5K0K0J0nj0j0
-94G0NJ0K0J5J0J0NNK5%j5l0l5k5J0NL5%k5m0l0j0%J5J5J5Nj5j0NK0J5N%J0NJ0j0%K0J0nj0
-97A15k0nnn%j0j0nnj0j5%nJ0J5J0J5%k0j5l0k0NJ5%%%NNk0nJ0L0M5L0%m0m0j0J5J0j5k0j0
-100ej0J5n%NK0%j0J0J5J5nn%J5J5%j0nNJ0Nnj0J0%nn%J0j0j0J0J5K0K0K0J5nk5k5%j0j0j5
-103F0J0Nk5k0k5%k0j0%L0K5J0j5k0J0J0nnnn%%J0Nk0k5k5k5k0L0M0M0J5K0K5K0nnj0j0N%
-106G0j0j5k0%N%k5j0%%K0J0J5J5K0K0J0J0N%nj0j0j0%nJ5%l5l5k5nnk0NJ0J0%k0%J5J5K0
-109B5%j0j0nnnJ5K0J5nk5k5j0J0L0J5K0nk0NJ0J0J0%NJ0J0NN%NNk0j0j5k0j0j0j0J5J5J0
-112E0j5k0k5k0k0nnJ5J5J5J5K5K5J5n%nj0nk5k0k0%J0L0nn%nL5J5k0j5j5J5J0N%K0Nj0nn
-115C5J5J0J5K0%k0NJ0NJ0j0j0j5j0J0J0J0J0J0L0L0J5Nl0k5l0j5j5k5%NNJ0j0j0j0nnj5j0
-117Ej0j0J0%nJ5J0J0Nn%%J0J0n%J0J0J0NJ0K5J5nj5k0j0l5l0l0j0j0J5J0K0%k5nJ0L0J5K0
-120E0%j0J0K5L0J0j0nNJ0nnnJ5Nj0l5l5j0J0J5J5NNJ0j0l0k5j0k0J0L0K5%nj0j5j0k5nn%
-123a5j0j5nnj0nJ5J0J0J5J5K0K0%k5k5%J5L5K0%j0k0j5k0j5j0K5L0L5J0j5k0k0%J5J0NNJ0
-126F0Nk0%nJ0N%n%%%j0J0%nj0N%J5J5j0k0k5l0k0%k5k5k0j5%K5K5L0M5L0J0J5l0%%%J0nj5
-129B0j5nnNK0L0L0K0%nnk0k5nnL5L0Nj0j5j0%%j0j0J0NNNnk0l5l5j0NJ0J0%k0k0j5j5NJ5
-132e5J5J5%nK0NNNJ0nnNK0K5N%J0N%K0J0%k0j0nj0j0j0j0j5k0j0nk0k5j5NJ5K0Nj5k0NJ5
-135e0L0J5%nnK5NNNj0j0NK5M0K0j0k5k0j0K0L5J5J5j0j0k5k0j0j0K0K0K5J0J5J0Nj5j5j5
-137I0K0J5Nj5l0l5J5L0L0J0Nk0j5k0%k5j0j5%Nk5k0k0%n%j0J5K0K5K0J0J0J5%nnnn%nnnn
-140C5J5J0NN%%l0k0l5l5j0L5M0M5L5K0%%%nn%Nj5N%Nk0k5l0%K5J5j0j0NNl0k5NK5L0J5J5
-143I5L0L5nk0nnNj5j0j0k5k0l5l0%L0K0j0j0j0J5J5%j5k5k5k5%N%K0j0j0j0%Nj0J5J5K0N
-146a0K5M5L5K5j0l5n0m0k0J0J5NJ0j0j0j5%N%nn%nN%n%J0J0J5K0nn%nNK5J0J5nj0j0J0j5
-149B5j5j5j5n%J0J0J0J0J5K0%J0%k5l0l0%K0K0J5K0nk5nj0j0%Nj5J0J0J0J5nNNNNNJ0%%N
-152F5J0%Nnk0l0j0J0NJ0j0j5j0j0%nnnJ0J5K0j0j0K0K0K0K0J0%NNnnNK5L5L0K0j5k0k5m5
-155A05m5k5n%J0NNj0nK0K0K5NJ0k0nnj0nk0%Nk0k5j0nj0%k0j0j0J5K5L5L5K0Nl0k5k5k5n
-158c0j5NK5j0j0nL0M0M5L0nj5l5n0l0j5NJ0NJ0J0N%nj0%nK5L5L5J5j0nnj0j0nj0j0j0j0J5
-161B0J0K0n%K0J5nj5j0j0j0j5j5k5k5J5J0K5K5nnj5k0NK5J5n%n%J5NNnj0NNN%nn%K0K5K5
-164A00J5J5J5nl0l5k0k5k5l0j5k5j0J5K0M5K5J5K0%k0j5l5j0j0l0j5j0NNL5L0L0Nk5k0nn
-166b5J0J0%Nn%%K0J0j0k5m5k0k0%nnJ0K0J5L0K5%NnJ5K0L0J0J0J5J0%J0j5j5j0n%%Nj5j0
-169E0%J0nj0j0j0Nj5j0NL5K0j5k5l0nnK0K5J0%nnJ0%%%%%n%%NJ0J0nnk5nN%J5j0nj0l0j0
-173b5%K0%%j0j5%J5J5J5L0L0J0j5l5nJ0%K0nk0k0k0%%j0j0j5%%j0J5NK5J0J0J0J0n%%K0J5
-176F5n%%nnJ0NL0J0%k0j5j0K0J5%%%%%j0J0%J0J0j0nk0k0nj0l0l0j5%K5Nj0j0j0k0J5L0J5
-179A0J5Nk0nK0J0J5j0nJ5K0NJ0NNj5NJ5J0N%%NJ0N%%%K5%j0j5j5j5k0%j5k5k0j0J5J0nNJ0
-182E0%nJ5K0%Nj0J0J0J5N%l0k5k0j5%nJ0Nnnj0J0J0n%%J0nj0j0J0NJ0Nj5j5l5l0k0j0J5L5
-185c0K5J0k0j5j0J0J5L0K5Nnnj0j0j5NK0J0%n%J5K0K0j0j0N%j0l0%J5L0K5NNl0l0l5j0NN
-187A5K5L0%k0k0j5j5j5j0J0K0J5J5J5nl0k0k5k0%K0K0J5J0j5l5m0j0J5J0K0J5n%nnNNN%%
-190b5K0J0j0NNJ0J0l0J0J5J5NJ0J0j0k0%K0J5Nj5j5j0%%k0nJ0K0K5%%nJ5L5%k0k5m0l0k5
-193c5j5Nn%J0L5J5%%K0J5J5Nk5%%NK5j0j5J0J0K0%j0nJ0J5%k0j0n%K0%Nj0n%%j0J0%nnj0
-196E0NNj0%j5j0NJ5k0k0%K0J0J5j0j0%K0J0%k0%K0K0j0J5J0%k0NJ5J5K0%J0j0j5j0j0j0k5
-199F0k0j0nJ5J5Nk0j5%J5J0Nj5l0l5j5k0j0j5J0L0M0J0j0k5j0J5K0K0J5J0J0%nnJ5J5j0j0
-202E0k5J0J0J0nJ5K0K0%Nj5m5l5j0J0K5J5nj5k0J5M0K5Nk0m0l0%NJ0nnJ0J0n%J0J0%j0NN
-204E0%Nnj0J0N%%%%nn%NJ0J5j0j5N%K0L0J0NJ0NNNk5k0n%j0nnnNJ0J0J0nn%nJ0NJ0J0nn%
-208A15%nj0N%j0j0NNj0nn%n%%%nnj0j5NNNNj5j0nnN%nnJ0%j0j0NNJ0J0j0j5NJ0%nj0j5J5
-211A0J5n%n%%n%%J0Nnnj5NNNk0%J0j0K0J0J5nl0l0nK5K0J5NNj0nk5k5%%j5j0j0j0nj0K5K5
-215c5K0K0K0K0K0K0K5K5Nj0nnn%j0J5J0J0nl0k5k5nJ0NJ0nk5j5j0nj0J0NK0%nn%k0%K0K5
-217E5Nk0j0n%NJ0%%%nNJ0nn%j0J0N%Nj0j0%%%nNN%j5j5J0%nK0K0J0j0j5j0J5M0K0%k0j5l0
-221C5l0k0%K0K5J0K0j0j0j0j0nnJ0K5J5J5Nj5j0j0j0nj5J0K5M0K5%j0j5nnJ0J5j5j0k0nN
-223F0%%K0L0L0K5nk0k0l0j0j0NN%j0J0J0nj5j0%K0N0M5L5j0l0k5l0l5n%J0j0j0NN%J5J0n
-226I5%k5j0J5J0Nj5j0NNJ0j0j5%nNJ0k0J0J0J0J5K0%j5k5l0j5j0NNJ0J0J5J0J0J0J0Nj0k5
-229G5k5%J0l0j5k0nnj0J0J5j0J0J0%%nnJ5J0N%NN%%K5K5K5NJ0J0Nj5NNJ5J0nj0j0J0J5J0
-232A75nm0m5m5j0J0J5J5%%NJ0J0J5NNJ0k5n0n0j5NJ0K0J5%nnj0j5j0j5%j5j5j5K5N5M5K5
-235H5%%J0J5j0j5j0nk0k0j0Nnnk0k0l0nj0j0K5K5K0j0NJ0L0K5%Nn%j5l0m5k0nJ5J0NJ5M0
-238B0K0K0%%%k0j5j5NJ0nnNNnnNNJ0j0%%J5J0Nj5k5nJ5K0NNn%k0%J0J5j5j0J0NNJ0j0l0j5
-241Ek0J0%K5%%nj5NJ0J5J0J0NNJ5K0J0j0nnj0n%%j0k5k0k0k5k0j0J5K0Nj0nnJ5NNNj5j5J0
-244c0K0M0L0J5J0j0nl0l0nj0J0J5J5NNJ5J5J0J5NNj5j0j0l0l0nNK5K0K0Nj0j5l5k5nL0L0
-247E5J5%j0%J0J0j5j5k0K0J0nj5j0k5J0K5L0L5J0J0j0l0%j0nk0k0j5%j0J0J0%J0J0J5j0j0
-249D0nJ0J0J5J5nnl0NK0J5%j5%J5J0J0J0n%nJ5J5%nj0l0k5nnnj5j5j5j0k0%K5Nj0k5j0k0
-252f0K0J0K5J0K0J5NNK0J5K0%l0k5j0j0nl0k5j5NNNNNNNN%J0%NNJ0%%J0J0J0J5j0%k0j0%
-255C0%nj0%K0M5L0Nk0k5k5j0j0k0k0K0J5%%j0J0J0J5J0nNNJ5J5Nj0j5k0NK0n%j0nnj0J5L5
-258I0J5%j0K0Nj5k0j5j0j5j0nNNn%k0nJ5N%Nn%NN%%j0l5j5NJ0K0J5J5%Nk0J0%%j0nJ5J0N
-261E5k0j0j0J0J5J0K0k0j0j0J0J5j0n%J0%j0j0J0NNJ0%k0NNJ0nl0nJ5J5J5%j0nj5j0%K0J5
-264F0J5k0k0NN%%l0l0K5K0J0J0nnj5l5k0J5L0L5K5j0k5k5j0j0J0%N5N0M5J0Nj0l5l0j0j0
-267G5j0j0nnj0nk5k0%L0L5%j5j5J0J0nnn%j0j0J0Nnj0NN%%J0J0K0K0J0j5l0k5NN%%k5k5j0
-270c5j0J5J0K0J5Nl0k0J5K0K0k0j5j5j0nj0J5J5L0L0L5M0J5K0J0J0l0l0nj0J0J0J0J0j5n
-273A15l0l0N%J0NK0K0j0nk0k0j0%k5k0j0j0K0K0L0L0L0L5K5J0j5j5j5k0%%k0m0j5j5nj0k0
-275eNnk5l0j0J5M0K0K5K5%k0k0l0l0j5K0J5M0K0K5J5%%K5K0K0NN%k0k5l0k0%K0K0K0J5%%
-278A30l5l5l0%M0L5K0%NJ0NNnnj5j0NNK5Nj5j5j5j5%K0J5j0k0m5m0j5nJ0J0%J5J0NNJ0J0
-281G0L0J0%k0l0n5m5k0K0K0K5NnK0K5K5L0K5J0J0j5l0l5j5j5k0k5j0NNK0K0J5j0%%K5Nj0
-284F0nnj0j0nl0j0%n%NK0%J5J5N%j0j0n%nk0n%%J5J0NJ0NJ0J0NNnn%nJ5j0%J5K0%j0j0J0
-287G5L0M0Nj0j0j5l5l5l5k0%NNnj0j0J0NN%%%J5N%%%J0J5%%%K0J5J5K5K5J0j5j5j5j5j5n
-290G0j0J0J0nm5k5NJ5J0NNnnk0%L5K5K5NNNj0j0k0Nnj0j0j5k5k0l5k0%nNK0J5K0%%%NNK5
-293C0K0Nj5l5k0j0NN%k5k0J0J5nk0j5n%%nJ5K0nk0l0J0K0%%nN%Nj5nL0M0K0%l0m0j5%K5K5
-296c5L0J5%j5j0j0j5nnJ5J0NNj0J5N%k0l5j5NJ0K0%%N%nn%K0L5L5K5K5j0k5m0m0k0J5L0K0
-299B5J0N%%%J0%NJ0J0nj0J0J0nnj0j0k0j0k0k0k0%J0J5Nj5nJ5J0NnJ5NNNN%J0j0n%j5l5k5
-302e0%K0J5K0%k0J0J5J0J0j0j0%%nj0K0L5K0nnnk5n5n0k0NK5K0K0J0J0L0K5J0nnJ0L5J5n
-305A05k0j5Nj0j0nj0j0j5NNNJ0NK5Nj5j0j0K0nj0nj5J0Nj0nj0%j0j0J0J5K0J0nN%K0K5%%
-308I5%k5j0k5%K5%%%j0NN%%NN%%j0J5%%nj0J0NK0K0k0j0j5%J0J0J5J0j0j0k0j5nnj0j0j5
-311A5j0J0L5L5K0%k0j0j5j5j5k0k5k0k0nK5O0M0%k5k0nj0k0K0K5K0%N%%%j0j0J0K5K5J0n
-314A00n%k5%L0K0%j0j0n%nJ5J0%Nj5j0j0%nNj0k0Nj5j5%n%nj0j0j0j0nJ5N%j0j0%J0Nj5j5
-317d0k0NK5J5j0%nnj0NK0K5K5K5Nj0k5j0j5Nj0nn%%j0nnnj0j0%nnnnK5L5M0M0J5nk5k0l0
-320ek5k5%NJ5K0J0J0K0J5L5M0K5L0J5j0k0k5k0%j0nm5m5m0m0k0K0K0M0M0L5Nj5k5k5j0nJ0
-322eK5J5J5%k5l5j5NNj5k0j5K0L0J0%%K0J5K5M0K0K5J0nnj0nj0%N%J0j0k5k0j5nJ5J0j0j0
-325F0j5k0k0j0K5J5%%%nj0J5J5J0k0k5k5j0NM5M0J5j5l0k0n%j0j0k5j0K5L0L5K0j5j5nJ5
-328E0K0J5J0NK0nnj0k0j5l0l0j0J0K0K5J0J0j0j0k0k5j0J0J0J0%%NN%%%%n%NNNNJ5J0K0%
-331I5%J5Nk0l5l5m5k5j0j5J5J5%%j0J0J0J0J0J0j0j5%J5K5L0j0k5l5k5j0J5L5J5J0%K5K5
-333F5J5nJ0L0L5J5j5j0l5l5k0k5J5K0J5%nl5k0k0j0J5J0J0%%NJ0Nj5j5j0%j5k0NJ5J0%NJ5
-336A5L0L0L0J5%J5J5%l0l0l5k0nK0%j0l0k5j5NJ0K0K5K0K5J5nj5j5l5m0nJ0K0K0NJ0%%J0
-339E0J0N%J5J5J0j5j5j5l5m0j5J5K0K5NNNK5NJ5N%J0J0nK0nnj5j5k0j5%nJ0J0J0Nj0nm0l5
-342ek5nK0K5K5nnnJ5nnJ5%%NN%NNJ0K0%N%%%J0k0m0l5k5J0L5M0K5J5N%j0j0k5k0k5k5n%K5
-345B0K0K0Nj0j5nn%J5J5%j0j0NNj0J0J0L0J5K0Nj0j5m0l5m0nj0n%NL0K0nk5k5nn%nk5l0%
-348a00J5L5M0J5K0J5K0J5K0%Nnj0%%NNj0j0j0l5j5nJ0J0nj0%%J0j0nnj0j0%J0J0J5N%%%J0
-351C5J5J0j5k0k5nnj5j5%%j0%j0J0j0j0K0J5J5J5%nJ5L5L5M0Nk5l0l0k0%NNj0nj5j5NK0N
-354A0N%nK0K0J0k0l5j5J5J5%%J5J5K5K0K0%l0l0j5j0nnNNnj0NNJ5J5J5%%%J5K0K5%j5m0l5
-357D0j5NK0J0j5k0l0J0j5k0%NNNK5J5J5J0j0J0NJ0J0J0J0%Nj0j0j0j5j5k0nnj5J0%%%N%%
-360A0k5%J0J0Nj5j0J0J0J0nk5nnJ0%%nnn%%j0J0NL0L5L5K5N%Nnk5k0k0%J0K5K5K5nk5k0k0
-363E5%n%nnj0nj0j0j0NL0K5J5J5K0J0%nNNJ0J0k5m5m0j5nk5j5NJ0J0%K0%Nj5Nn%%n%k0l0
-366e0j0J0K5K5L0J0J0K0%j0j0%j0%nNJ0NN%nk5l0j5j5j5NK5L0M0M0K5J0k0l5m5j5J0NK0K0
-369G0K5%nl0j5NJ5j5k5l0J0J5K5K5Nj5k0j5k0k0k0%J5K0K5%j0NJ0J5n%nnJ0J5Nk0j5j0k0
-372ej0j5%J0J0NJ0%%J0K5%%%%K0nj0J0%%j5j5%Nj5j5N%%%%nN%NN%nj5j5NK0K0nk5k5j0j0
-375e0j0J0J0K5K0j0k0j5k5k0nnJ0NL5L0J5J0J0NJ5J0K0J5%%nn%nNJ0nk0j5j5J0J0j0nnnN
-378C0nk0j0k0%Nj5j5k0%%%nj0j0j0%J0L5K0%NNJ0J5NNK5K5n%k0NJ5J0NN%%j0j0%K5J0J0%
-381I5k0j5k0%K0J0J0nm5l5k0%nNNJ5L5M0J5J0k5m0k5j5k0j0nJ5J0K5K5K0K0%nj0j0%%j0j0
-384B5J5J0NJ0nnj5j0l0l0j0j0J0K5K0J5%%K0K5K5NJ0J0%%j0J0J5j0k5m0l0l0k0j0n%K0K0
-387@J0J0j0j5J0NJ0j0j5k0J0NK5%J0NK0j0k5k5%L5L5L0K0%%NNL5J0j5m0m0%J5K0J5J5J5j5
-389A35n0k5%K5K0K5j5j0k0j5%NJ0%%J0nnj0%NNj5j5j5%%%%%k5l0l0j5NK5%K0K0J0j0j5j5
-392b0nnj0%K0J5L5L5K0J0nnnk5m0l5nJ0K0J5%j5%K5K5J0j0nnK0J5J5K0K5%NnnJ0J0J5nnn
-395A55J0nk5k0j0j5k0%K0K0j0nK0J5J0j0j5k0j0j0j5j0l0nJ0J0n%nJ5NN%%N%nnnJ5NJ0k5
-398D5k5k0n%nN%%%J0J0J0j5j5J0K5L0M0K5%k0k5k5l0l0j5NK0J5L0L5J0K0J0j0k0j5l0l0k5
-401eJ0%Nnj0%J5J5K5K0nj5j5n%J0Nj5j0nJ5L0nj5j0k0NNN%%%nnnN%nnj0n%%%j5J5N0N0L0
-404A20nl5k0l5l0l5k0nJ5K0NJ0J0J5J5%k5k5k5k5j0J5M0M0M5J5j0k5k0k0j0J5J5J5Nj5%%
-407B0J5J5%j0j5k5n%NJ0NK5L0NNj5j0J0K0L0J0nj5j5j5j5j5j5k0k5%%j0nj5j5NNJ0J5J5J5
-410EK5L0K5j0j5j5j0j0k5n%k0l0j0K5L0K0%J0j5l5m0k0%J5J5K0%k0k0NL0K0J0j0k5k0k5N
-412i0K5J5%j0l5k0nN%%L0L5M0K0K0K0NNJ0j0%j0j0nn%K0K0Nnj0J0Nn%%nj0j0k5k5nnj0l5
-415f0%J0L5L0J0NK0K0J5%%%J5J5J0j0l0k5n%J5J0K0K0K0%nk5n0k5k0%k0k0k5k5k0NJ5%k0
-418i5K0J5M0L5J5%J0j0nj0k5k0k0j0nJ5K0NNnJ0L0J0%nj0J5K0Nj0nl0%J0J0J5nj0j0j0k0
-421a5J0J0NNj0j5N%nnj0%J0j0J0J0K0K5J0J0J0K0J5%%%l0k5m0l5J5N0L5J5nj0nj0j0j0n%
-424C5J0L0K0nnj0K0M0L0L0J0l0m5m0j5%J5J0N%nnj5j0k0k0j5J5J0J0J0%%%J0K5L0L0NNnl0
-427A30k5%j0nNj5nl0k0k5N%J5J0%%J0J0Nj5j5j5j5NJ5K0K5K0K0%l0m0k5J0J5J5%k0j0j0k0
-430a5%J0J5J0J0J0j0l5m0k0J5K5N0L5%k0k0NNK0K0j5NJ5J5J5%j0j0j0n%NK5Nj0l0k0NNNK0
-432H0K0K0J5L5Nl0n0n5l5k0J0K5L0K5K5L5Nj5j5l0l0m5k5n%K0K0NNNJ0Nj5%NJ5j0nnK0J5
-435F5N%NNJ5J0%j0j5j0%%j0j0k5NL0L0NN%J5Nnl0l0k5k0k0NL0K5J0n%K0K5K5j0nk0j5nj0
-438F0j0k0%NJ5K0%%J0J0Nj5j5j5K5%j0l5k5%J5j0j0j5%%j0J0J5nJ5J5%Nk0j5J5M0K0%j0%
-441F0nnJ0j5j0nnJ5NNK0K5J0j5l5l5l0j0n%j5J0NJ0k0m5n0k0L0M5K0K0nj0%%j0j5%%NL0J5
-444b5K0j0nK5M5L0J5NNk5k0l0j0NNnj0l0j0nK5L5M0j0l0j5%j0m5m0k5K0K0L5L5K5J0K0J5
-447G5j0j0j5j0j5j5%%K5L0L0J0k5l0k0nNj5k0j5%j0%J5K0K0nnj0nJ5K0J5nk0k0k0j5%K0L0
-449A0J0J0J0K5K0j0n%NJ0j5j0J5n%j5J0J0J0j5j0%NNNk0NJ5%j5k0K0J5NJ0nj5j5j0NNn%j0
-452D0nj0j5N%nnj5N%%%NN%%%nk5k5nJ5J0J5K0J0J0%%%%J0J0j0j0nJ5K5K5K0nl0l0j5k5j5
-456a5M0L5L5K0N%k5l5j5J5L5%l5l5j5NJ0J5K0NNj0J0Nnl0k5j0J5J0J0%j5k0j5N%J0J0j0j0
-458ek5nK0K5L0L5K0nj0nj5k0%J0K0nj5k0nj5N%nk5j5K0J0J0nj0NNNNNNNnN%NNNNNNnJ5N%
[truncated: 6,295,910 more chars]
