# Supplementary material for: Discovery of RNA-binding fragments using biolayer interferometry
Source: RSC Med Chem. 2025 Sep 19;16(11):5629–40. doi: 10.1039/d5md00673b (PMC12483148; doi:10.1039/d5md00673b)
Supplement: MD-016-D5MD00673B-s002 [file MD-016-D5MD00673B-s002.zip › NMR_assay_data/4_A1D3_7020710008.jdx]

##TITLE=	20240718 A1D3 7020710008 4
##JCAMP-DX=	6.0	$$ MestReNova 14.2.0-26256
##DATA TYPE=	LINK
##BLOCK_ID=	1
##BLOCKS=	22   
##ORIGIN=	Mestrelab Research S.L.
##OWNER=	jan-ake
##$MNOVA/LINK_BLOCK_TYPE=	DOCUMENT
##TITLE=	(1) 20240718 A1D3 only.10.fid


(2)  #
##JCAMP-DX=	6.0	$$ MestReNova 14.2.0-26256
##DATA TYPE=	LINK
##BLOCK_ID=	2
##BLOCKS=	2    
##ORIGIN=	Mestrelab Research S.L.
##OWNER=	jan-ake
##$MNOVA/LINK_BLOCK_TYPE=	PAGE
##TITLE=	 #
##JCAMP-DX=	6.0	$$ MestReNova 14.2.0-26256
##DATA TYPE=	LINK
##BLOCK_ID=	3
##BLOCKS=	1    
##ORIGIN=	Mestrelab Research S.L.
##OWNER=	jan-ake
##$MNOVA/LINK_BLOCK_TYPE=	ITEM	$$ Molecule
##$MNOVA/ITEM/POLYGON=	(XY..XY)
5324.02,5836.91
5942.13,5836.91
5942.13,6248.11
5324.02,6248.11
5324.02,5836.91
##$MNOVA/ITEM/Z=	1
##$MNOVA/ITEM/ANGLE=	0
##TITLE=	
##JCAMP-CS=	3.7	$$ MestReNova 14.2.0-26256
##ORIGIN=	Mestrelab Research S.L.
##OWNER=	jan-ake
##BLOCK_ID=	4
##NAMES=	
##ATOMLIST=	
$$ AN	AS	NH
	1	C	1
	2	C	 
	3	C	 
	4	C	1
	5	C	 
	6	C	1
	7	N	 
	8	C	 
	9	C	1
	10	O	 
	11	C	3
	12	O	 
	13	C	3
	14	N	2
##BONDLIST=	
$$ AN1	AN2	BT
	1	2	D
	2	3	S
	3	4	D
	4	5	S
	5	6	D
	1	6	S
	2	7	S
	7	8	S
	8	9	S
	9	10	S
	10	3	S
	7	11	S
	8	12	D
	9	13	S
	5	14	S
##MAXRASTER=	32768
##XY_RASTER=	
$$ AN	X	Y	Z
	1	-16830	-31745	0
	2	-15945	-31234	0
	3	-15945	-30211	0
	4	-16830	-29700	0
	5	-17716	-30211	0
	6	-17716	-31234	0
	7	-15059	-31745	0
	8	-14173	-31234	0
	9	-14173	-30211	0
	10	-15059	-29700	0
	11	-15059	-32768	0
	12	-13288	-31745	0
	13	-13288	-29700	0
	14	-18601	-29700	0
##END=	
##END=	
##TITLE=	20240718 A1D3 only.10.fid

##JCAMP-DX=	6.0	$$ MestReNova 14.2.0-26256
##DATA TYPE=	LINK
##BLOCK_ID=	5
##BLOCKS=	1    
##ORIGIN=	Mestrelab Research S.L.
##OWNER=	jan-ake
##$MNOVA/LINK_BLOCK_TYPE=	ITEM	$$ NMR Spectrum
##$MNOVA/ITEM/POLYGON=	(XY..XY)
5321,5835
8722,5835
8722,8208
5321,8208
5321,5835
##$MNOVA/ITEM/Z=	0
##$MNOVA/ITEM/ANGLE=	0
##TITLE=	20240718 A1D3 only.10.fid
##JCAMP-DX=	6.0	$$ MestReNova 14.2.0-26256
##BLOCK_ID=	6
##DATA TYPE=	NMR SPECTRUM
##DATA CLASS=	XYDATA
##NUMDIM=	1
##ORIGIN=	Bruker BioSpin GmbH
##OWNER=	nmr
##.OBSERVE FREQUENCY=	600.07281942800000252
##.OBSERVE NUCLEUS=	^1H
##.SOLVENT NAME=	H2O+D2O+DMSO
##.PULSE SEQUENCE=	noesygppr1d
##LONGDATE=	2024/07/19 01:27:20.000
##.ACQUISITIONMODE=	SIMULTANEOUS (DQD)
##$ORIGINAL FORMAT=	Bruker XWIN-NMR
##$MNOVA/SCALES_VERSION=	9
##$PARAMETER FILE=	(acqus, ASCII, /Volumes/jahus0271/20240718%20A1D3%20only/10/acqus, 0)
$$ ##TITLE= Parameter file, TopSpin 4.3.0
$$ ##JCAMPDX= 5.0
$$ ##DATATYPE= Parameter Values
$$ ##NPOINTS= 12	$$ modification sequence number
$$ ##ORIGIN= Bruker BioSpin GmbH
$$ ##OWNER= nmr
$$ $$ 2024-07-19 01:24:17.798 +0200  nmr@CZC7319KW6
$$ $$ C:/Bruker/nmrdata/jahus0271/20240718 A1D3 only/10/acqus
$$ $$ process C:\Bruker\TopSpin4.3.0\prog\mod\xwish3.exe
$$ ##$ACQT0= -5.12477730502602
$$ ##$AMP= (0..31)
$$ 100 100 100 100 100 100 100 100 100 100 100 100 100 100 100 100 100 100
$$ 100 100 100 100 100 100 100 100 100 100 100 100 100 100
$$ ##$AMPCOIL= (0..32)
$$ -1 0 0 0 0 0 0 0 0 0 0 0 0 0 0 0 0 0 0 0 0 0 0 0 0 0 0 0 0 0 0 0 0
$$ ##$AQSEQ= 0
$$ ##$AQ_mod= 3
$$ ##$AUNM= <au_zg pcal=1>
$$ ##$AUTOPOS= <Barcode: 3003141354>
$$ ##$BF1= 600.07
$$ ##$BF2= 600.07
$$ ##$BF3= 600.07
$$ ##$BF4= 600.07
$$ ##$BF5= 600.07
$$ ##$BF6= 600.07
$$ ##$BF7= 600.07
$$ ##$BF8= 600.07
$$ ##$BWFAC= (0..63)
$$ 0 0 0 0 0 0 0 0 0 0 0 0 0 0 0 0 0 0 0 0 0 0 0 0 0 0 0 0 0 0 0 0 0 0 0 0
$$ 0 0 0 0 0 0 0 0 0 0 0 0 0 0 0 0 0 0 0 0 0 0 0 0 0 0 0 0
$$ ##$BYTORDA= 0
$$ ##$CHANFCU= (0..24)
$$ 0 1 0 0 0 0 0 0 0 0 0 0 0 0 0 0 0 0 0 0 0 0 0 0 0
$$ ##$CHANREC= (0..24)
$$ 0 1 0 0 0 0 0 0 0 0 0 0 0 0 0 0 0 0 0 0 0 0 0 0 0
$$ ##$CHEMSTR= <none>
$$ ##$CNST= (0..63)
$$ 1 1 1 1 1 1 1 1 1 1 1 1 1 1 1 1 1 1 1 1 1 1 1 1 1 1 1 1 1 1 1 1 1 1 1 1
$$ 1 1 1 1 1 1 1 1 1 1 1 1 1 1 1 1 1 1 1 1 1 1 1 1 1 1 1 1
$$ ##$CPDPRG= (0..8)
$$ <> <> <> <> <> <> <> <> <>
$$ ##$D= (0..63)
$$ 0 2 0 0 0 0 0 0 0.01 0 0 0 2e-05 0 0 0 0.0002 0 0 0 0 0 0 0 0 0 0 0 0 0
$$ 0 0 0 0 0 0 0 0 0 0 0 0 0 0 0 0 0 0 0 0 0 0 0 0 0 0 0 0 0 0 0 0 0 0
$$ ##$DATE= 1721345240
$$ ##$DATE_START= 1721345033
$$ ##$DE= 41.33182
$$ ##$DE1= 4.5
$$ ##$DE2= 2
$$ ##$DEADC= 0.5
$$ ##$DECBNUC= <off>
$$ ##$DECIM= 1120
$$ ##$DECNUC= <off>
$$ ##$DECSTAT= 4
$$ ##$DEPA= 4.5
$$ ##$DERX= 1.5
$$ ##$DIGMOD= 3
$$ ##$DIGTYP= 17
$$ ##$DR= 32
$$ ##$DS= 2
$$ ##$DSPFIRM= 4
$$ ##$DSPFVS= 21
$$ ##$DTYPA= 2
$$ ##$EXP= <NOESYGPPR1D>
$$ ##$ExpStatus= 4
$$ ##$FCUCHAN= (0..9)
$$ 0 1 0 0 0 0 0 0 0 0
$$ ##$FILCOR= 0.9566
$$ ##$FL1= 0
$$ ##$FL2= 0
$$ ##$FL3= 0
$$ ##$FL4= 0
$$ ##$FN_INDIRECT= (0..7)
$$ 0 0 0 0 0 0 0 0
$$ ##$FOV= 0
$$ ##$FQ1LIST= <>
$$ ##$FQ2LIST= <>
$$ ##$FQ3LIST= <>
$$ ##$FQ4LIST= <>
$$ ##$FQ5LIST= <>
$$ ##$FQ6LIST= <>
$$ ##$FQ7LIST= <>
$$ ##$FQ8LIST= <>
$$ ##$FS= (0..7)
$$ 83 83 83 83 83 83 83 83
$$ ##$FTLPGN= 0
$$ ##$FW= 2.4e+08
$$ ##$FnILOOP= 0
$$ ##$FnMODE= 0
$$ ##$FnTYPE= 0
$$ ##$GPNAM= (0..31)
$$ <> <SMSQ10.100> <SMSQ10.100> <> <> <> <> <> <> <> <> <> <> <> <> <> <>
$$ <> <> <> <> <> <> <> <> <> <> <> <> <> <> <>
$$ ##$GPX= (0..31)
$$ 0 0 0 0 0 0 0 0 0 0 0 0 0 0 0 0 0 0 0 0 0 0 0 0 0 0 0 0 0 0 0 0
$$ ##$GPY= (0..31)
$$ 0 0 0 0 0 0 0 0 0 0 0 0 0 0 0 0 0 0 0 0 0 0 0 0 0 0 0 0 0 0 0 0
$$ ##$GPZ= (0..31)
$$ 0 50 -10 0 0 0 0 0 0 0 0 0 0 0 0 0 0 0 0 0 0 0 0 0 0 0 0 0 0 0 0 0
$$ ##$GRPDLY= 76
$$ ##$HDDUTY= 20
$$ ##$HDRATE= 1
$$ ##$HGAIN= (0..3)
$$ 0 0 0 0
$$ ##$HOLDER= 565
$$ ##$HPMOD= (0..32)
$$ 0 0 0 0 0 0 0 0 0 0 0 0 0 0 0 0 0 0 0 0 0 0 0 0 0 0 0 0 0 0 0 0 0
$$ ##$HPPRGN= 0
$$ ##$IN= (0..63)
$$ 0 0 0 0 0 0 0 0 0 0 0 0 0 0 0 0 0 0 0 0 0 0 0 0 0 0 0 0 0 0 0 0 0 0 0 0
$$ 0 0 0 0 0 0 0 0 0 0 0 0 0 0 0 0 0 0 0 0 0 0 0 0 0 0 0 0
$$ ##$INF= (0..7)
$$ 0 0 0 0 0 0 0 0
$$ ##$INP= (0..63)
$$ 0 0 0 0 0 0 0 0 0 0 0 0 0 0 0 0 0 0 0 0 0 0 0 0 0 0 0 0 0 0 0 0 0 0 0 0
$$ 0 0 0 0 0 0 0 0 0 0 0 0 0 0 0 0 0 0 0 0 0 0 0 0 0 0 0 0
$$ ##$INSTRUM= <CAB AV4 600 MHZ BASIC>
$$ ##$INTEGFAC= (0..63)
$$ 0 0 0 0 0 0 0 0 0 0 0 0 0 0 0 0 0 0 0 0 0 0 0 0 0 0 0 0 0 0 0 0 0 0 0 0
$$ 0 0 0 0 0 0 0 0 0 0 0 0 0 0 0 0 0 0 0 0 0 0 0 0 0 0 0 0
$$ ##$L= (0..31)
$$ 1 1 1 1 1 1 1 1 1 1 1 1 1 1 1 1 1 1 1 1 1 1 1 1 1 1 1 1 1 1 1 1
$$ ##$LFILTER= 100
$$ ##$LGAIN= -5
$$ ##$LINPSTP= 0
$$ ##$LOCKED= yes
$$ ##$LOCKFLD= -6306
$$ ##$LOCKGN= 129.36686706543
$$ ##$LOCKPOW= -18
$$ ##$LOCKPPM= 4.69999980926514
$$ ##$LOCNUC= <2H>
$$ ##$LOCPHAS= 280.5862
$$ ##$LOCSHFT= yes
$$ ##$LOCSW= 0
$$ ##$LTIME= 0.349999994039536
$$ ##$MASR= 4200
$$ ##$MULEXPNO= (0..15)
$$ 0 0 0 0 0 0 0 0 0 0 0 0 0 0 0 0
$$ ##$NBL= 1
$$ ##$NC= 0
$$ ##$NLOGCH= 4
$$ ##$NOVFLW= 0
$$ ##$NS= 32
$$ ##$NUC1= <1H>
$$ ##$NUC2= <off>
$$ ##$NUC3= <off>
$$ ##$NUC4= <off>
$$ ##$NUC5= <off>
$$ ##$NUC6= <off>
$$ ##$NUC7= <off>
$$ ##$NUC8= <off>
$$ ##$NUCLEUS= <off>
$$ ##$NUSLIST= <automatic>
$$ ##$NusAMOUNT= 100
$$ ##$NusFPNZ= no
$$ ##$NusJSP= 0
$$ ##$NusSEED= 54321
$$ ##$NusSPTYPE= 0
$$ ##$NusT2= 1
$$ ##$NusTD= 0
$$ ##$O1= 2819.5
$$ ##$O2= 2819.428
$$ ##$O3= 2819.428
$$ ##$O4= 2819.428
$$ ##$O5= 2819.428
$$ ##$O6= 2819.428
$$ ##$O7= 2819.428
$$ ##$O8= 2819.428
$$ ##$OVERFLW= 0
$$ ##$P= (0..63)
$$ 8.05 8.05 16.1 0 0 16.5 25 50 20000 0 0 80000 80000 1000 0 0 1000 2500
$$ 100000 600 0 0 0 0 0 180 100000 8.05 0 1000 0 0 20000 0 0 0 0 0 0 0 2000
$$ 0 0 0 200 0 80000 46600 10000 30000 66000 0 3300 0 4000 0 0 0 0 0 0 0 0
$$ 0
$$ ##$PACOIL= (0..32)
$$ 1 5 0 3 4 2 0 0 0 0 0 0 0 0 0 0 0 0 0 0 0 0 0 0 0 0 0 0 0 0 0 0 0
$$ ##$PAPS= 0
$$ ##$PARMODE= 0
$$ ##$PCPD= (0..9)
$$ 0 70 0 0 0 0 0 0 0 0
$$ ##$PEXSEL= (0..9)
$$ 1 1 1 1 1 1 1 1 1 1
$$ ##$PHCOR= (0..31)
$$ 0 0 0 0 0 0 0 0 0 0 0 0 0 0 0 0 0 0 0 0 0 0 0 0 0 0 0 0 0 0 0 0
$$ ##$PHLIST= <>
$$ ##$PH_ref= 0
$$ ##$PL= (0..63)
$$ 120 120 120 120 120 120 120 120 120 120 120 120 120 120 120 120 120 120
$$ 120 120 120 120 120 120 120 120 120 120 120 120 120 120 120 120 120 120
$$ 120 120 120 120 120 120 120 120 120 120 120 120 120 120 120 120 120 120
$$ 120 120 120 120 120 120 120 120 120 120
$$ ##$PLSTEP= 0.1
$$ ##$PLSTRT= -6
$$ ##$PLW= (0..63)
$$ 0 6.4045 0 0 0 0 0 0 0 1.6592e-05 0.66368 0.05121 0 0 0 0 0 0 6.4045 0.084653
$$ 0 0 0 0 0 0 0 0.05121 0 0.66368 0 0 6.6368e-07 0 0 0 0 0 0 0 0 0 0 0 0
$$ 0 0 0 0 0 0 0 0 0 0 0 0 0 0 0 0 0 0 0
$$ ##$PLWMAX= (0..7)
$$ 104.7619 0 0 0 0 0 0 0
$$ ##$PQPHASE= 0
$$ ##$PQSCALE= 1
$$ ##$PR= 1
$$ ##$PRECHAN= (0..32)
$$ -1 2 3 0 4 -1 5 -1 1 -1 -1 -1 -1 -1 -1 -1 -1 -1 -1 -1 -1 -1 -1 -1 -1 -1
$$ -1 -1 -1 -1 -1 -1 -1
$$ ##$PROBHD= <Z151284_0002 (CP QCI 600S3 H/P/C-N-D-05 Z)>
$$ ##$PROBINPUTS= (0..15)
$$ <1H> <31P> <13C> <15N> <2H> <> <> <> <> <> <> <> <> <> <> <>
$$ ##$PULPROG= <noesygppr1d>
$$ ##$PW= 0
$$ ##$PYNM= <>
$$ ##$ProjAngle= 0
$$ ##$QNP= 0
$$ ##$RECCHAN= (0..9)
$$ 0 1 0 0 0 0 0 0 0 0
$$ ##$RECPH= 0
$$ ##$RECPRE= (0..24)
$$ -1 0 -1 -1 -1 -1 -1 -1 -1 -1 -1 -1 -1 -1 -1 -1 -1 -1 -1 -1 -1 -1 -1 -1
$$ -1
$$ ##$RECPRFX= (0..32)
$$ 1 0 1 0 1 1 0 0 0 0 0 0 0 0 0 0 0 0 0 0 0 0 0 0 0 0 0 0 0 0 0 0 0
$$ ##$RG= 101
$$ ##$RO= 0
$$ ##$RSEL= (0..24)
$$ 0 1 0 0 0 0 0 0 0 0 0 0 0 0 0 0 0 0 0 0 0 0 0 0 0
$$ ##$SAMPLEID= <>
$$ ##$SFO1= 600.072819428
$$ ##$SFO2= 600.072819428
$$ ##$SFO3= 600.072819428
$$ ##$SFO4= 600.072819428
$$ ##$SFO5= 600.072819428
$$ ##$SFO6= 600.072819428
$$ ##$SFO7= 600.072819428
$$ ##$SFO8= 600.072819428
$$ ##$SHAPPR= (0..15)
$$ 1 1 1 1 1 1 1 1 1 1 1 1 1 1 1 1
$$ ##$SOLVENT= <H2O+D2O+DMSO>
$$ ##$SOLVOLD= <off>
$$ ##$SP= (0..63)
$$ 120 120 120 120 120 120 120 120 120 120 120 120 120 120 120 120 120 120
$$ 120 120 120 120 120 120 120 120 120 120 120 120 120 120 120 120 120 120
$$ 120 120 120 120 120 120 120 120 120 120 120 120 120 120 120 120 120 120
$$ 120 120 120 120 120 120 120 120 120 120
$$ ##$SPECTR= 0
$$ ##$SPINCNT= 0
$$ ##$SPNAM= (0..63)
$$ <> <Gaus1_270.1000> <Gaus1_180r.1000> <> <> <Sinc1.1000> <Squa100.1000>
$$ <> <Squa100.1000> <> <Sinc1.1000> <Sinc1.1000> <> <> <> <> <> <> <> <Sinc1.1000>
$$ <Sinc1.1000> <Sinc1.1000> <Sinc1.1000> <> <> <> <> <> <> <Crp60,20,20.10>
$$ <Bip720,50,20.1> <> <> <Sinc1.1000> <Rsnob.1000> <Gaus1_180r.1000> <Gaus1_180r.1000>
$$ <Crp_psyche.20> <> <> <Gaus1_180i.1000> <Squa100.1000> <> <> <> <> <Reburp.1000>
$$ <> <> <> <> <> <> <> <> <> <> <> <> <> <> <> <> <>
$$ ##$SPOAL= (0..63)
$$ 0.5 1 0.5 0.5 0.5 0.5 0.5 0.5 0.5 0.5 0.5 0.5 0.5 0.5 0.5 0.5 0.5 0.5 0.5
$$ 1 1 1 1 0.5 0.5 0.5 0.5 0.5 0.5 0.5 0.5 0.5 0.5 0.5 0.5 0.5 0.5 0.5 0.5
$$ 0.5 0.5 0.5 0.5 0.5 0.5 0.5 0.5 0.5 0.5 0.5 0.5 0.5 0.5 0.5 0.5 0.5 0.5
$$ 0.5 0.5 0.5 0.5 0.5 0.5 0.5
$$ ##$SPOFFS= (0..63)
$$ 0 0 0 0 0 0 0 0 0 0 0 0 0 0 0 0 0 0 0 0 0 0 0 0 0 0 0 0 0 0 0 0 0 0 0 0
$$ 0 0 0 0 0 0 0 0 0 0 0 0 0 0 0 0 0 0 0 0 0 0 0 0 0 0 0 0
$$ ##$SPPEX= (0..63)
$$ 0 0 0 0 0 0 0 0 0 0 0 0 0 0 0 0 0 0 0 0 0 0 0 0 0 0 0 0 0 0 0 0 0 0 0 0
$$ 0 0 0 0 0 0 0 0 0 0 0 0 0 0 0 0 0 0 0 0 0 0 0 0 0 0 0 0
$$ ##$SPW= (0..63)
$$ 0 3.4435e-06 1.5304e-06 0 0 0.0011961 1.6592e-05 0 4.148e-08 0 0.0011961
$$ 0.0011961 0 0 0 0 0 0 0 2.442993e-06 3.797554e-06 1.773189e-06 9.56266e-06
$$ 0 0 0 0 0 0 0.015844 0.66368 0 0 7.4754e-05 1.6732e-05 1.5304e-06 9.7948e-05
$$ 5.4718e-05 0 0 2.2486e-06 4.148e-08 0 0 0 0 0.022972 0 0 0 0 0 0 0 0 0
$$ 0 0 0 0 0 0 0 0
$$ ##$SUBNAM= (0..9)
$$ <> <> <> <> <> <> <> <> <> <>
$$ ##$SW= 29.758293125432
$$ ##$SWIBOX= (0..32)
$$ 0 3 0 0 0 0 0 0 0 0 0 0 0 0 0 0 0 0 0 0 0 0 0 0 0 0 0 0 0 0 0 0 0
$$ ##$SW_h= 17857.1428571429
$$ ##$SWfinal= 0
$$ ##$SigLockShift= 0
$$ ##$TD= 142856
$$ ##$TD0= 1
$$ ##$TD_INDIRECT= (0..7)
$$ 0 0 0 0 0 0 0 0
$$ ##$TDav= 1
$$ ##$TE= 297.9982
$$ ##$TE1= 299.7138
$$ ##$TE2= 0
$$ ##$TE3= 0
$$ ##$TE4= 0
$$ ##$TEG= 300
$$ ##$TE_MAGNET= 0
$$ ##$TE_PIDX= 1
$$ ##$TE_RAW= 299.7138
$$ ##$TE_STAB= (0..9)
$$ 2 2 0 0 0 0 0 0 0 0
$$ ##$TOTROT= (0..63)
$$ 0 0 0 0 0 0 0 0 0 0 0 0 0 0 0 0 0 0 0 0 0 0 0 0 0 0 0 0 0 0 0 0 0 0 0 0
$$ 0 0 0 0 0 0 0 0 0 0 0 0 0 0 0 0 0 0 0 0 0 0 0 0 0 0 0 0
$$ ##$TUBE_TYPE= <>
$$ ##$USERA1= <>
$$ ##$USERA10= <>
$$ ##$USERA2= <>
$$ ##$USERA3= <>
$$ ##$USERA4= <>
$$ ##$USERA5= <>
$$ ##$USERA6= <>
$$ ##$USERA7= <>
$$ ##$USERA8= <>
$$ ##$USERA9= <>
$$ ##$UUID= <2e0725be-2c07-49a2-8acf-596a3fea4970>
$$ ##$V9= 5
$$ ##$VALIDCODE= -1
$$ ##$VALIST= <>
$$ ##$VCLIST= <>
$$ ##$VDLIST= <>
$$ ##$VPLIST= <>
$$ ##$VTLIST= <>
$$ ##$WAVEMAKER= (0..7)
$$ <> <> <> <> <> <> <> <>
$$ ##$WBST= 1024
$$ ##$WBSW= (0..7)
$$ 8 10 10 10 10 10 10 10
$$ ##$XL= 0
$$ ##$YL= 0
$$ ##$YMAX_a= 5062435891.51562
$$ ##$YMIN_a= -9056663507.84375
$$ ##$ZGOPTNS= <-DFLAG_BLK>
$$ ##$scaledByNS= no
$$ ##$scaledByRG= no
$$ ##$shimCoilTempK= 300.15
$$ ##END=
$$ 
##$PARAMETER FILE=	(audita.txt, ASCII, /Volumes/jahus0271/20240718%20A1D3%20only/10/audita.txt, 0)
$$ ##TITLE= Audit trail, TopSpin 4.3.0
$$ ##JCAMPDX= 5.01
$$ ##ORIGIN= Bruker BioSpin GmbH
$$ ##OWNER= root
$$ $$ /root/.topspin-BladeEpu/local_acqu/20240718 A1D3 only/10/audita.txt
$$ ##AUDIT TRAIL=  $$ (NUMBER, WHEN, WHO, WHERE, PROCESS, VERSION, WHAT)
$$ (   1,<2024-07-18T23:23:53.370+0000>,<CZC7319KW6\nmr>,<CZC7319KW6>,<go4>,<TopSpin 4.3.0>,
$$       <acquisition in progress>)
$$ $$ C:/Bruker/nmrdata/jahus0271/20240718 A1D3 only/10/audita.txt
$$ (   2,<2024-07-18T23:27:20.931+0000>,<CZC7319KW6\nmr>,<CZC7319KW6>,<go4>,<TopSpin 4.3.0>,
$$       <created by zg on 'CAB AV4 600 MHZ BASIC' (CZC7319KW6) by user 'CZC7319KW6\nmr'
$$        on data set with UUID 'cbeefa6c-455c-11ef-867d-001395264de6'
$$        started at 2024-07-18 23:23:53.370 +0000, POWCHK enabled, PULCHK disabled,
$$        completed at 2024-07-18 23:27:20.930 +0000
$$        configuration hash MD5:
$$        2C CE AA 86 5E 77 A0 E6 62 B9 BC D1 C3 42 5A 88
$$        double data hash MD5: 142856
$$        2C D1 82 93 29 C4 36 F3 73 4C B7 50 66 12 0A F1>)
$$ (   3,<2024-07-19T01:24:17.641+0200>,<nmr>,<CZC7319KW6>,<xwish3>,<TopSpin 4.3.0>,
$$       <ICON-NMR User ID: jahus0271
$$        double data hash MD5: 142856
$$        2C D1 82 93 29 C4 36 F3 73 4C B7 50 66 12 0A F1>)
$$ ##END=
$$ 
$$ $$ hash MD5
$$ $$ 47 79 CB 01 A9 B2 00 20 37 68 B5 32 89 E5 02 01
$$ 
##$PARAMETER FILE=	(auditp.txt, ASCII, /Volumes/jahus0271/20240718%20A1D3%20only/10/pdata/1/auditp.txt, 0)
$$ ##TITLE= Audit trail, TopSpin 4.3.0
$$ ##JCAMPDX= 5.01
$$ ##ORIGIN= Bruker BioSpin GmbH
$$ ##OWNER= nmr
$$ $$ C:/Bruker/nmrdata/jahus0271/20240718 A1D3 only/10/pdata/1/auditp.txt
$$ ##AUDIT TRAIL=  $$ (NUMBER, WHEN, WHO, WHERE, PROCESS, VERSION, WHAT)
$$ (   1,<2024-07-18T23:23:53.370+0000>,<CZC7319KW6\nmr>,<CZC7319KW6>,<go4>,<TopSpin 4.3.0>,
$$       <acquisition in progress>)
$$ $$ C:/Bruker/nmrdata/jahus0271/20240718 A1D3 only/10/audita.txt
$$ (   2,<2024-07-18T23:27:20.931+0000>,<CZC7319KW6\nmr>,<CZC7319KW6>,<go4>,<TopSpin 4.3.0>,
$$       <created by zg on 'CAB AV4 600 MHZ BASIC' (CZC7319KW6) by user 'CZC7319KW6\nmr'
$$        on data set with UUID 'cbeefa6c-455c-11ef-867d-001395264de6'
$$        started at 2024-07-18 23:23:53.370 +0000, POWCHK enabled, PULCHK disabled,
$$        completed at 2024-07-18 23:27:20.930 +0000
$$        configuration hash MD5:
$$        2C CE AA 86 5E 77 A0 E6 62 B9 BC D1 C3 42 5A 88
$$        double data hash MD5: 142856
$$        2C D1 82 93 29 C4 36 F3 73 4C B7 50 66 12 0A F1>)
$$ (   3,<2024-07-19T01:24:17.641+0200>,<nmr>,<CZC7319KW6>,<xwish3>,<TopSpin 4.3.0>,
$$       <ICON-NMR User ID: jahus0271
$$        double data hash MD5: 142856
$$        2C D1 82 93 29 C4 36 F3 73 4C B7 50 66 12 0A F1>)
$$ (   4,<2024-07-19T01:24:18.876+0200>,<nmr/jahus0271>,<CZC7319KW6>,<proc1d>,<TopSpin 4.3.0>,
$$       <Start of raw data processing
$$        efp LB = 0.3 FT_mod = 6 PKNL = 1 PHC0 = 0 PHC1 = 0 SI = 128K 
$$        data hash MD5: 128K
$$        9C 3A 36 AC 53 5B BB 44 CA FC D6 EF 72 2F 2A 24>)
$$ (   5,<2024-07-19T01:24:19.798+0200>,<nmr/jahus0271>,<CZC7319KW6>,<proc1d>,<TopSpin 4.3.0>,
$$       <pk PHC0 = 55.01953 PHC1 = 0 
$$        data hash MD5: 128K
$$        3E 8E 96 BE B7 C7 A0 2D C8 F9 4A 12 F2 2E 9C 49>)
$$ (   6,<2024-07-19T01:24:20.126+0200>,<nmr/jahus0271>,<CZC7319KW6>,<xwish3>,<TopSpin 4.3.0>,
$$       <ICON-NMR User ID: jahus0271
$$        data hash MD5: 128K
$$        3E 8E 96 BE B7 C7 A0 2D C8 F9 4A 12 F2 2E 9C 49>)
$$ ##END=
$$ 
$$ $$ hash MD5
$$ $$ 1A C4 F0 90 46 52 45 2A 65 69 BA 0E 96 12 3F B7
$$ 
##$PARAMETER FILE=	(datafile, ASCII, /Volumes/jahus0271/20240718%20A1D3%20only/10/fid, 0)
$$ 
##$PARAMETER FILE=	(format.temp, ASCII, /Volumes/jahus0271/20240718%20A1D3%20only/10/format.temp, 0)
$$ EDIT_PAR COMMAND FILE
$$ 
$$ DI_MODE         LONG
$$ ED_ENTRY        ACQU
$$ ORDER           FILE
$$ 
$$ 
$$ HEADER		"F2 - Acquisition Parameters"
$$ T_NAME		Date_
$$ 		TYPE	R64
$$ 		CLASS	ACQU
$$ 		SUBRANGE 0.0 50000000
$$ 		REL	"Date_=itodate(DATE)"
$$ 		INV_REL	"DATE=datetoi(Date_,DATE)"
$$ 		FORMAT	"%14.0f"
$$ 		TEXT	" "
$$ END
$$ T_NAME		Time
$$ 		TYPE	R32
$$ 		CLASS	ACQU
$$ 		SUBRANGE 0.0 1000000
$$ 		REL	"Time=itotime(DATE)"
$$ 		INV_REL	"DATE=timetoi(Time,DATE)"
$$ 		FORMAT	"%14.2f h"
$$ 		TEXT	" "
$$ END
$$ NAME		INSTRUM
$$ 		TEXT	" "
$$ END
$$ NAME		PROBHD
$$ 		FORMAT	"%14.14s"
$$ 		TEXT	" "
$$ END
$$ NAME		PULPROG
$$ 		TEXT	" "
$$ END
$$ NAME		TD
$$ 		TEXT	" "
$$ END
$$ NAME		SOLVENT
$$ 		TEXT	" "
$$ END
$$ NAME		NS
$$ 		TEXT	" "
$$ END
$$ NAME		DS
$$ 		TEXT	" "
$$ END
$$ T_NAME		SWH
$$ 		TYPE	R64
$$ 		CLASS	ACQU
$$ 		SUBRANGE 0.0 1e8
$$ 		REL	"SWH=SW*SFO1"
$$ 		INV_REL "SW=SWH/SFO1"
$$ 		UNIT	"Hz"
$$ 		FORMAT	"%14.3f Hz"
$$ 		TEXT	" "
$$ END
$$ T_NAME          FIDRES
$$                 TYPE    R32
$$                 CLASS   ACQU
$$                 SUBRANGE 0.0 100000
$$                 REL     "FIDRES=2*SW*SFO1/TD"
$$                 INV_REL "TD = nextpow(2*SW*SFO1/FIDRES)"
$$ 		UNIT	"Hz"
$$ 		FORMAT	"%14.6f Hz"
$$ 		TEXT	" "
$$ END
$$ T_NAME          AQ
$$ 		TYPE	R32
$$ 		CLASS	ACQU
$$ 		SUBRANGE 0.0 1000
$$ 		REL	"AQ=aqcalc(SW,SFO1,TD,DIGTYP)"
$$ 		INV_REL	"TD=tdcalc(SW,SFO1,1.0e6*AQ,DIGTYP)"
$$ 		UNIT	"sec"
$$ 		FORMAT	"%14.7f sec"
$$ 		TEXT	" "
$$ END
$$ NAME		RG
$$ 		TEXT	" "
$$ END
$$ T_NAME          DW
$$ 		TYPE	R32
$$ 		CLASS	ACQU
$$ 		SUBRANGE 0.0 1000000
$$ 		REL	"DW=1/(2*SW*SFO1)"
$$ 		INV_REL	"SW=1000000/(2*(0.005+DW)*SFO1)"
$$ 		UNIT	"usec"
$$ 		FORMAT	"%14.3lf usec"
$$ 		TEXT	" "
$$ END
$$ NAME		DE
$$ 		FORMAT	"%14.2f usec"
$$ 		TEXT	" "
$$ END
$$ NAME		TE
$$ 		FORMAT	"%14.1f K"
$$ 		TEXT	" "
$$ END
$$ T_NAME		D1
$$ TYPE	R32
$$ CLASS	ACQU
$$ SUBRANGE 0.0 1e38
$$ REL	"D1=D[1]"
$$ INV_REL	"D[1]=D1"
$$ UNIT	"sec"
$$ FORMAT	"%14.8f sec"
$$ TEXT	" "
$$ END
$$ T_NAME		D8
$$ TYPE	R32
$$ CLASS	ACQU
$$ SUBRANGE 0.0 1e38
$$ REL	"D8=D[8]"
$$ INV_REL	"D[8]=D8"
$$ UNIT	"sec"
$$ FORMAT	"%14.8f sec"
$$ TEXT	" "
$$ END
$$ T_NAME		D12
$$ TYPE	R32
$$ CLASS	ACQU
$$ SUBRANGE 0.0 1e38
$$ REL	"D12=D[12]"
$$ INV_REL	"D[12]=D12"
$$ UNIT	"sec"
$$ FORMAT	"%14.8f sec"
$$ TEXT	" "
$$ END
$$ T_NAME		D16
$$ TYPE	R32
$$ CLASS	ACQU
$$ SUBRANGE 0.0 1e38
$$ REL	"D16=D[16]"
$$ INV_REL	"D[16]=D16"
$$ UNIT	"sec"
$$ FORMAT	"%14.8f sec"
$$ TEXT	" "
$$ END
$$ NAME		TD0
$$ TEXT	" "
$$ END
$$ NAME		ZGOPTNS
$$ TEXT	" "
$$ END
$$ NAME		SFO1
$$ FORMAT	"%14.7f MHz"
$$ TEXT	" "
$$ END
$$ NAME		NUC1
$$ NONEDIT
$$ TEXT	" "
$$ END
$$ T_NAME		P0
$$ TYPE	R32
$$ CLASS	ACQU
$$ SUBRANGE 0.0 1.0e10
$$ REL	"P0=P[0]"
$$ INV_REL	"P[0]=P0"
$$ UNIT	"usec"
$$ FORMAT	"%14.2f usec"
$$ TEXT	" "
$$ END
$$ T_NAME		P1
$$ TYPE	R32
$$ CLASS	ACQU
$$ SUBRANGE 0.0 1.0e10
$$ REL	"P1=P[1]"
$$ INV_REL	"P[1]=P1"
$$ UNIT	"usec"
$$ FORMAT	"%14.2f usec"
$$ TEXT	" "
$$ END
$$ T_NAME		PLW1
$$ TYPE	R32
$$ CLASS	ACQU
$$ REL	"PLW1=PLW[1]"
$$ INV_REL	"PLW[1]=PLW1"
$$ UNIT	"W"
$$ FORMAT	"%14.8f W"
$$ TEXT	"power PLW1 "
$$ END
$$ T_NAME		PLW9
$$ TYPE	R32
$$ CLASS	ACQU
$$ REL	"PLW9=PLW[9]"
$$ INV_REL	"PLW[9]=PLW9"
$$ UNIT	"W"
$$ FORMAT	"%14.8f W"
$$ TEXT	"power PLW9 "
$$ END
$$ NAME		GPNAM[1]
$$ TEXT	" "
$$ END
$$ T_NAME		GPZ1
$$ TYPE	R32
$$ CLASS	ACQU
$$ SUBRANGE -100.0 100.0
$$ REL	"GPZ1=GPZ[1]"
$$ INV_REL	"GPZ[1]=GPZ1"
$$ UNIT	"%"
$$ FORMAT	"%14.2f %"
$$ TEXT	" "
$$ END
$$ NAME		GPNAM[2]
$$ TEXT	" "
$$ END
$$ T_NAME		GPZ2
$$ TYPE	R32
$$ CLASS	ACQU
$$ SUBRANGE -100.0 100.0
$$ REL	"GPZ2=GPZ[2]"
$$ INV_REL	"GPZ[2]=GPZ2"
$$ UNIT	"%"
$$ FORMAT	"%14.2f %"
$$ TEXT	" "
$$ END
$$ T_NAME		P16
$$ TYPE	R32
$$ CLASS	ACQU
$$ SUBRANGE 0.0 1.0e10
$$ REL	"P16=P[16]"
$$ INV_REL	"P[16]=P16"
$$ UNIT	"usec"
$$ FORMAT	"%14.2f usec"
$$ TEXT	" "
$$ END
$$ 
##$PARAMETER FILE=	(procs, ASCII, /Volumes/jahus0271/20240718%20A1D3%20only/10/pdata/1/procs, 0)
$$ ##TITLE= Parameter file, TopSpin 4.3.0
$$ ##JCAMPDX= 5.0
$$ ##DATATYPE= Parameter Values
$$ ##NPOINTS= 6	$$ modification sequence number
$$ ##ORIGIN= Bruker BioSpin GmbH
$$ ##OWNER= nmr
$$ $$ 2024-07-19 01:24:19.845 +0200  nmr@CZC7319KW6
$$ $$ C:/Bruker/nmrdata/jahus0271/20240718 A1D3 only/10/pdata/1/procs
$$ $$ process C:\Bruker\TopSpin4.3.0\prog\mod\sref.exe
$$ ##$ABSF1= 0
$$ ##$ABSF2= 0
$$ ##$ABSG= 0
$$ ##$ABSL= 0
$$ ##$ALPHA= 0
$$ ##$AQORDER= 0
$$ ##$ASSFAC= 0
$$ ##$ASSFACI= 0
$$ ##$ASSFACX= 0
$$ ##$ASSWID= 0
$$ ##$AUNMP= <proc_plasma_noesy>
$$ ##$AXLEFT= 0
$$ ##$AXNAME= <>
$$ ##$AXNUC= <1H>
$$ ##$AXRIGHT= 0
$$ ##$AXTYPE= 0
$$ ##$AXUNIT= <>
$$ ##$AZFE= 0.1
$$ ##$AZFW= 0.1
$$ ##$BCFW= 0
$$ ##$BC_mod= 0
$$ ##$BYTORDP= 0
$$ ##$COROFFS= 0
$$ ##$CY= 100
$$ ##$DATMOD= 1
$$ ##$DC= 0
$$ ##$DFILT= <>
$$ ##$DTYPP= 0
$$ ##$ERETIC= no
$$ ##$F1P= 12
$$ ##$F2P= -0.5
$$ ##$FCOR= 1
$$ ##$FTSIZE= 131072
$$ ##$FT_mod= 6
$$ ##$GAMMA= 0
$$ ##$GB= 0
$$ ##$INTBC= 1
$$ ##$INTSCL= 1
$$ ##$ISEN= 128
$$ ##$LB= 0.3
$$ ##$LEV0= 0
$$ ##$LPBIN= 0
$$ ##$MAXI= 10000
$$ ##$MC2= 0
$$ ##$MEAN= 0
$$ ##$ME_mod= 0
$$ ##$MI= 0
$$ ##$MddCEXP= no
$$ ##$MddCT_SP= no
$$ ##$MddF180= no
$$ ##$MddLAMBDA= 0
$$ ##$MddMEMORY= 0
$$ ##$MddMERGE= 0
$$ ##$MddNCOMP= 0
$$ ##$MddNITER= 0
$$ ##$MddNOISE= 0
$$ ##$MddPHASE= 0
$$ ##$MddSEED= 0
$$ ##$MddSRSIZE= 0
$$ ##$Mdd_CsALG= 0
$$ ##$Mdd_CsLAMBDA= 0
$$ ##$Mdd_CsNITER= 0
$$ ##$Mdd_CsNORM= 0
$$ ##$Mdd_CsVE= no
$$ ##$Mdd_CsZF= 0
$$ ##$Mdd_LrLAMBDA= 0
$$ ##$Mdd_LrNITER= 0
$$ ##$Mdd_LrRANK= 0
$$ ##$Mdd_LrZF= 0
$$ ##$Mdd_mod= 0
$$ ##$NCOEF= 0
$$ ##$NC_proc= 17
$$ ##$NLEV= 6
$$ ##$NOISF1= 7.934625
$$ ##$NOISF2= 7.601621
$$ ##$NSP= 0
$$ ##$NTH_PI= 0
$$ ##$NZP= 0
$$ ##$OFFSET= 19.57771
$$ ##$PC= 1
$$ ##$PHC0= 55.01953
$$ ##$PHC1= 0
$$ ##$PH_mod= 1
$$ ##$PKNL= yes
$$ ##$PPARMOD= 0
$$ ##$PPDIAG= 0
$$ ##$PPIPTYP= 0
$$ ##$PPMPNUM= 100
$$ ##$PPRESOL= 1
$$ ##$PSCAL= 4
$$ ##$PSIGN= 0
$$ ##$PYNMP= <proc.py>
$$ ##$RDF1= 0
$$ ##$RDF2= 0
$$ ##$RDFWHM= 0
$$ ##$RDINT= 0
$$ ##$RDPOS= 0
$$ ##$REVERSE= no
$$ ##$SF= 600.07
$$ ##$SI= 131072
$$ ##$SIGF1= 9
$$ ##$SIGF2= 5
$$ ##$SINO= 0
$$ ##$SIOLD= 131072
$$ ##$SPECTYP= <PROTON>
$$ ##$SREF_mod= 1
$$ ##$SREGLST= <1H.H2O+D2O>
$$ ##$SSB= 0
$$ ##$STSI= 131072
$$ ##$STSR= 0
$$ ##$SW_p= 17857.1428571429
$$ ##$SYMM= 0
$$ ##$S_DEV= 0
$$ ##$TDeff= 142856
$$ ##$TDoff= 0
$$ ##$TI= <>
$$ ##$TILT= no
$$ ##$TM1= 0
$$ ##$TM2= 0
$$ ##$TOPLEV= 0
$$ ##$USERP1= <>
$$ ##$USERP10= <>
$$ ##$USERP2= <>
$$ ##$USERP3= <>
$$ ##$USERP4= <>
$$ ##$USERP5= <>
$$ ##$USERP6= <>
$$ ##$USERP7= <>
$$ ##$USERP8= <>
$$ ##$USERP9= <>
$$ ##$WDW= 1
$$ ##$XDIM= 0
$$ ##$YMAX_p= 6685130
$$ ##$YMIN_p= -279169103
$$ ##END=
$$ 
##$PARAMETER FILE=	(title, ASCII, /Volumes/jahus0271/20240718%20A1D3%20only/10/pdata/1/title, 0)
$$ 
$$ 
##$PARAMETER FILE=	(uxnmr.par, ASCII, /Volumes/jahus0271/20240718%20A1D3%20only/10/uxnmr.par, 0)
$$ ##TITLE= Parameter file, TopSpin 4.3.0
$$ ##JCAMPDX= 5.0
$$ ##DATATYPE= Parameter Values
$$ ##NPOINTS= 1	$$ modification sequence number
$$ ##ORIGIN= Bruker BioSpin GmbH
$$ ##OWNER= root
$$ $$ 2024-06-17 07:41:48.056 +0000  root@BladeEpu
$$ $$ /opt/topspin/conf/instr/spect/uxnmr.par
$$ $$ process /opt/topspin/prog/mod/cfserver
$$ ##$ACBTAT= (0..64)
$$ 0 66 66 66 72 50 0 0 0 0 0 0 0 0 0 0 0 0 0 0 0 0 0 0 0 0 0 0 0 0 0 0 0
$$ 0 0 0 0 0 0 0 0 0 0 0 0 0 0 0 0 0 0 0 0 0 0 0 0 0 0 0 0 0 0 0 0
$$ ##$ACBTBLK= (0..64)
$$ 0 35 36 34 33 41 0 0 0 0 0 0 0 0 0 0 0 0 0 0 0 0 0 0 0 0 0 0 0 0 0 0 0
$$ 0 0 0 0 0 0 0 0 0 0 0 0 0 0 0 0 0 0 0 0 0 0 0 0 0 0 0 0 0 0 0 0
$$ ##$ACBTCTL= (0..64)
$$ 0 6 6 6 6 6 0 0 0 0 0 0 0 0 0 0 0 0 0 0 0 0 0 0 0 0 0 0 0 0 0 0 0 0 0 0
$$ 0 0 0 0 0 0 0 0 0 0 0 0 0 0 0 0 0 0 0 0 0 0 0 0 0 0 0 0 0
$$ ##$ACBTDI= (0..64)
$$ 0 -1062706419 -1062706419 -1062706420 -1062706420 -1062706415 0 0 0 0 0
$$ 0 0 0 0 0 0 0 0 0 0 0 0 0 0 0 0 0 0 0 0 0 0 0 0 0 0 0 0 0 0 0 0 0 0 0 0
$$ 0 0 0 0 0 0 0 0 0 0 0 0 0 0 0 0 0 0
$$ ##$ACBTDM= (0..64)
$$ 0 10 10 10 25 10 0 0 0 0 0 0 0 0 0 0 0 0 0 0 0 0 0 0 0 0 0 0 0 0 0 0 0
$$ 0 0 0 0 0 0 0 0 0 0 0 0 0 0 0 0 0 0 0 0 0 0 0 0 0 0 0 0 0 0 0 0
$$ ##$ACBTFHI= (0..64)
$$ 0 600 600 600 600 93 0 0 0 0 0 0 0 0 0 0 0 0 0 0 0 0 0 0 0 0 0 0 0 0 0
$$ 0 0 0 0 0 0 0 0 0 0 0 0 0 0 0 0 0 0 0 0 0 0 0 0 0 0 0 0 0 0 0 0 0 0
$$ ##$ACBTFL= (0..64)
$$ 0 248 248 248 248 8 0 0 0 0 0 0 0 0 0 0 0 0 0 0 0 0 0 0 0 0 0 0 0 0 0 0
$$ 0 0 0 0 0 0 0 0 0 0 0 0 0 0 0 0 0 0 0 0 0 0 0 0 0 0 0 0 0 0 0 0 0
$$ ##$ACBTFLO= (0..64)
$$ 0 15 15 15 180 91 0 0 0 0 0 0 0 0 0 0 0 0 0 0 0 0 0 0 0 0 0 0 0 0 0 0 0
$$ 0 0 0 0 0 0 0 0 0 0 0 0 0 0 0 0 0 0 0 0 0 0 0 0 0 0 0 0 0 0 0 0
$$ ##$ACBTINP= (0..64)
$$ 0 3 4 2 1 9 0 0 0 0 0 0 0 0 0 0 0 0 0 0 0 0 0 0 0 0 0 0 0 0 0 0 0 0 0 0
$$ 0 0 0 0 0 0 0 0 0 0 0 0 0 0 0 0 0 0 0 0 0 0 0 0 0 0 0 0 0
$$ ##$ACBTOUT= (0..64)
$$ 0 0 0 0 3 1 0 0 0 0 0 0 0 0 0 0 0 0 0 0 0 0 0 0 0 0 0 0 0 0 0 0 0 0 0 0
$$ 0 0 0 0 0 0 0 0 0 0 0 0 0 0 0 0 0 0 0 0 0 0 0 0 0 0 0 0 0
$$ ##$ACBTPO= (0..64)
$$ 0 500000 500000 500000 100000 5000 0 0 0 0 0 0 0 0 0 0 0 0 0 0 0 0 0 0
$$ 0 0 0 0 0 0 0 0 0 0 0 0 0 0 0 0 0 0 0 0 0 0 0 0 0 0 0 0 0 0 0 0 0 0 0 0
$$ 0 0 0 0 0
$$ ##$ACBTPW= (0..64)
$$ 0 100 100 100 100 1000 0 0 0 0 0 0 0 0 0 0 0 0 0 0 0 0 0 0 0 0 0 0 0 0
$$ 0 0 0 0 0 0 0 0 0 0 0 0 0 0 0 0 0 0 0 0 0 0 0 0 0 0 0 0 0 0 0 0 0 0 0
$$ ##$ACBTSB= (0..64)
$$ 0 16419 16460 8227 8260 0 0 0 0 0 0 0 0 0 0 0 0 0 0 0 0 0 0 0 0 0 0 0 0
$$ 0 0 0 0 0 0 0 0 0 0 0 0 0 0 0 0 0 0 0 0 0 0 0 0 0 0 0 0 0 0 0 0 0 0 0 0
$$ ##$ACBTSDT= (0..64)
$$ 0 2 2 2 2 2 0 0 0 0 0 0 0 0 0 0 0 0 0 0 0 0 0 0 0 0 0 0 0 0 0 0 0 0 0 0
$$ 0 0 0 0 0 0 0 0 0 0 0 0 0 0 0 0 0 0 0 0 0 0 0 0 0 0 0 0 0
$$ ##$AMPDFLT= no
$$ ##$AdmCrpWbWiring= (0..1)
$$ 0 0
$$ ##$AppEth= <no>
$$ ##$AppPort= <no>
$$ ##$BACSAIR= yes
$$ ##$BACSCAP= 0
$$ ##$BACSDEL= 10
$$ ##$BACSOPT= <>
$$ ##$BFREQ= 600.07
$$ ##$BGAETH= (0..9)
$$ <no> <no> <no> <no> <no> <no> <no> <no> <no> <no>
$$ ##$BIRDS= yes
$$ ##$BMPC= 0
$$ ##$BMPCTY= <no>
$$ ##$BPSUTY= <no>
$$ ##$BSAETH= (0..9)
$$ <no> <no> <no> <no> <no> <no> <no> <no> <no> <no>
$$ ##$BSMS= 2
$$ ##$BSMS19FLock= no
$$ ##$BSMSETH= <192.168.99.17>
$$ ##$BgaChFac2= (0..9)
$$ 0 0 0 0 0 0 0 0 0 0
$$ ##$BgaChMap= (0..9)
$$ 0 0 0 0 0 0 0 0 0 0
$$ ##$BgaChMaxv= (0..9)
$$ 0 0 0 0 0 0 0 0 0 0
$$ ##$BgaChRouting= (0..63)
$$ 0 0 0 0 0 0 0 0 0 0 0 0 0 0 0 0 0 0 0 0 0 0 0 0 0 0 0 0 0 0 0 0 0 0 0 0
$$ 0 0 0 0 0 0 0 0 0 0 0 0 0 0 0 0 0 0 0 0 0 0 0 0 0 0 0 0
$$ ##$BgaChShimMap= (0..9)
$$ 0 0 0 0 0 0 0 0 0 0
$$ ##$BgaChShimMaxv= (0..9)
$$ 0 0 0 0 0 0 0 0 0 0
$$ ##$BlaEth= (0..31)
$$ <192.168.99.13> <192.168.99.12> <192.168.99.17> <no> <no> <no> <no> <no>
$$ <no> <no> <no> <no> <no> <no> <no> <no> <no> <no> <no> <no> <no> <no> <no>
$$ <no> <no> <no> <no> <no> <no> <no> <no> <no>
$$ ##$BlaHpLpViaTTL= (0..31)
$$ 0 0 0 0 0 0 0 0 0 0 0 0 0 0 0 0 0 0 0 0 0 0 0 0 0 0 0 0 0 0 0 0
$$ ##$BlaNam= (0..31)
$$ <AV4 BLA2BB500 15-600> <AV4 BLABBH500/100 200-600> <BSMS/2 LOCK TRANSCEIVER 600>
$$ <> <> <> <> <> <> <> <> <> <> <> <> <> <> <> <> <> <> <> <> <> <> <> <>
$$ <> <> <> <> <>
$$ ##$BlaPN= (0..31)
$$ <W152248> <W144061> <Z109890> <> <> <> <> <> <> <> <> <> <> <> <> <> <>
$$ <> <> <> <> <> <> <> <> <> <> <> <> <> <> <>
$$ ##$BlaSN= (0..31)
$$ <000029> <000075> <01053> <> <> <> <> <> <> <> <> <> <> <> <> <> <> <>
$$ <> <> <> <> <> <> <> <> <> <> <> <> <> <>
$$ ##$BmpcEth= <no>
$$ ##$BmpcFw= <no>
$$ ##$BmpcPn= <no>
$$ ##$BmpcPort= <no>
$$ ##$BmpcSn= <no>
$$ ##$BmuEth= <no>
$$ ##$BmuFw= <no>
$$ ##$BmuPn= <no>
$$ ##$BmuSn= <no>
$$ ##$BnlEth= <no>
$$ ##$BnlFw= <no>
$$ ##$BnlPn= <no>
$$ ##$BnlSn= <no>
$$ ##$BpduEth= (0..7)
$$ <no> <no> <no> <no> <no> <no> <no> <no>
$$ ##$BsaChMap1= (0..9)
$$ 0 0 0 0 0 0 0 0 0 0
$$ ##$BsaChMap2= (0..9)
$$ 0 0 0 0 0 0 0 0 0 0
$$ ##$BsaChShimMaxv= (0..9)
$$ 0 0 0 0 0 0 0 0 0 0
$$ ##$BsmsAuxEth= <no>
$$ ##$BsmsLockNuclei= (0..15)
$$ <2H> <no> <no> <no> <no> <no> <no> <no> <no> <no> <no> <no> <no> <no> <no>
$$ <no>
$$ ##$CSW1= (0..31)
$$ 3 4 2 1 9 0 0 0 0 0 0 0 0 0 0 0 0 0 0 0 0 0 0 0 0 0 0 0 0 0 0 0
$$ ##$CSW2= (0..31)
$$ 0 0 0 0 0 0 0 0 0 0 0 0 0 0 0 0 0 0 0 0 0 0 0 0 0 0 0 0 0 0 0 0
$$ ##$CSWNUM= (0..15)
$$ 2 2 1 0 0 0 0 0 0 0 0 0 0 0 0 0
$$ ##$CmrEth= <no>
$$ ##$CmrPartNo= <no>
$$ ##$CmrPort= <no>
$$ ##$CmrSerNo= <no>
$$ ##$CmrType= -1
$$ ##$ConsolePnSn= <H03128OB/8058>
$$ ##$CryoCoolUnitEth= <192.168.98.2>
$$ ##$CryoCoolUnitFw= <20220413>
$$ ##$CryoCoolUnitPn= <Z161936>
$$ ##$CryoCoolUnitSn= <00049>
$$ ##$CryoProAccPnSn= <>
$$ ##$Ctb1Eth= <no>
$$ ##$CustRegisterNo= <>
$$ ##$DATSTAT= no
$$ ##$DPPFAC= 1
$$ ##$DateTimeCreated= <2024-06-17T07:41:48+0000>
$$ ##$Description= <CAB AV4 600 MHZ BASIC>
$$ ##$DrxFiltGrpDel= (0..23)
$$ <68,36,20,9,5,3,2> <68,36,20,9,5,3,2> <68,36,20,9,5,3,2> <68,36,20,9,5,3,2>
$$ <> <> <> <> <> <> <> <> <> <> <> <> <> <> <> <> <> <> <> <>
$$ ##$EcuType= 1
$$ ##$EpuMacAddress= <00:13:95:26:4d:e6>
$$ ##$FCubeDrxDevice= (0..23)
$$ </dev/bbu/drx3.5> </dev/bbu/drx4.5> </dev/bbu/drx5.5> </dev/bbu/drx6.5>
$$ <> <> <> <> <> <> <> <> <> <> <> <> <> <> <> <> <> <> <> <>
$$ ##$FCubeEth= (0..23)
$$ <192.168.180.14> <192.168.180.18> <192.168.180.22> <192.168.180.26> <no>
$$ <no> <no> <no> <no> <no> <no> <no> <no> <no> <no> <no> <no> <no> <no> <no>
$$ <no> <no> <no> <no>
$$ ##$FCubeRtdDevice= (0..23)
$$ </dev/bbu/rtd3.4> </dev/bbu/rtd4.4> </dev/bbu/rtd5.4> </dev/bbu/rtd6.4>
$$ <> <> <> <> <> <> <> <> <> <> <> <> <> <> <> <> <> <> <> <>
$$ ##$FCubeSeqDevice= (0..23)
$$ <> <> <> <> <> <> <> <> <> <> <> <> <> <> <> <> <> <> <> <> <> <> <> <>
$$ ##$FUNCMOD= <>
$$ ##$FuncModBisDat= (0..7)
$$ 0 0 0 0 0 0 0 0
$$ ##$FuncModFRange= (0..7)
$$ <> <> <> <> <> <> <> <>
$$ ##$FuncModPN= (0..7)
$$ <> <> <> <> <> <> <> <>
$$ ##$FuncModSN= (0..7)
$$ <> <> <> <> <> <> <> <>
$$ ##$GCUTYPE= 20
$$ ##$GCubeEth= <192.168.180.38>
$$ ##$GCubeFpfAddr= (0..9)
$$ -1 -1 -1 -1 -1 -1 -1 -1 -1 -1
$$ ##$GCubeProcDevice= (0..1)
$$ </dev/bbu/gproc9.7> <no>
$$ ##$GCubeRtdDevice= (0..1)
$$ </dev/bbu/rtd9.4> <no>
$$ ##$GCubeSeqDevice= (0..1)
$$ <> <>
$$ ##$GCubeSpfAddr= (0..63)
$$ -1 -1 -1 -1 -1 -1 -1 -1 -1 -1 -1 -1 -1 -1 -1 -1 -1 -1 -1 -1 -1 -1 -1 -1
$$ -1 -1 -1 -1 -1 -1 -1 -1 -1 -1 -1 -1 -1 -1 -1 -1 -1 -1 -1 -1 -1 -1 -1 -1
$$ -1 -1 -1 -1 -1 -1 -1 -1 -1 -1 -1 -1 -1 -1 -1 -1
$$ ##$GRADRES= 1
$$ ##$Gctu2Eth= <no>
$$ ##$GcubeSaCtrEth= <no>
$$ ##$GradAmpMaxCurX= (0..10)
$$ 0 0 0 0 0 0 0 0 0 0 0
$$ ##$GradAmpMaxCurY= (0..10)
$$ 0 0 0 0 0 0 0 0 0 0 0
$$ ##$GradAmpMaxCurZ= (0..10)
$$ 9.99999904632568 0 0 0 0 0 0 0 0 0 0
$$ ##$GradAmpName= (0..9)
$$ <GAB in BSMS> <> <> <> <> <> <> <> <> <>
$$ ##$GradAmpPN= (0..9)
$$ <> <> <> <> <> <> <> <> <> <>
$$ ##$GradAmpSN= (0..9)
$$ <> <> <> <> <> <> <> <> <> <>
$$ ##$GradAmpType= (0..10)
$$ 2 0 0 0 0 0 0 0 0 0 0
$$ ##$GradPowClkTime= (0..9)
$$ 0 0 0 0 0 0 0 0 0 0
$$ ##$GradPowIcw= (0..9)
$$ 0 0 0 0 0 0 0 0 0 0
$$ ##$GradPowImax= (0..9)
$$ 0 0 0 0 0 0 0 0 0 0
$$ ##$GradPowType= (0..9)
$$ 0 0 0 0 0 0 0 0 0 0
$$ ##$GradPowVmax= (0..9)
$$ 0 0 0 0 0 0 0 0 0 0
$$ ##$HpprCoverType= 2
$$ ##$LDUETH= <no>
$$ ##$LOCKCONF= <DLM>
$$ ##$LOCSWID= 0
$$ ##$LOCSWIF= 0
$$ ##$Location= <>
$$ ##$LtMasEth= <no>
$$ ##$LtMasType= 0
$$ ##$MAS= 0
$$ ##$MASETIME= 10
$$ ##$MASITIME= 10
$$ ##$MAS_CT= 5
$$ ##$MAS_SG= 0
$$ ##$MAS_TO= 0
$$ ##$MagnCoilPnSn= <BZH 425'600'70H>
$$ ##$MagnDewarPnSn= <D325'54-9636>
$$ ##$MagnetPolarity= 1
$$ ##$MasEth= <no>
$$ ##$MwscuEth= <no>
$$ ##$MwscuPort= <no>
$$ ##$NAMPD= (0..32)
$$ <> <HPLNA 19F1H> <2H> <XBB19F 2HP> <13C> <15N> <31P> <> <> <> <> <> <>
$$ <> <> <> <> <> <> <> <> <> <> <> <> <> <> <> <> <> <> <> <>
$$ ##$NFCU= 4
$$ ##$NRCU= 4
$$ ##$NSGU= 4
$$ ##$NumActDetuneCtr= 0
$$ ##$NumVpu= 0
$$ ##$OrderNo= <10254970>
$$ ##$POWCHK= yes
$$ ##$PRAMD1= (0..7)
$$ 6 0 0 1610612736 0 0 0 0
$$ ##$PRAMD10= (0..7)
$$ 0 0 0 0 0 0 0 0
$$ ##$PRAMD11= (0..7)
$$ 0 0 0 0 0 0 0 0
$$ ##$PRAMD12= (0..7)
$$ 0 0 0 0 0 0 0 0
$$ ##$PRAMD13= (0..7)
$$ 0 0 0 0 0 0 0 0
$$ ##$PRAMD14= (0..7)
$$ 0 0 0 0 0 0 0 0
$$ ##$PRAMD15= (0..7)
$$ 0 0 0 0 0 0 0 0
$$ ##$PRAMD16= (0..7)
$$ 0 0 0 0 0 0 0 0
$$ ##$PRAMD17= (0..7)
$$ 0 0 0 0 0 0 0 0
$$ ##$PRAMD18= (0..7)
$$ 0 0 0 0 0 0 0 0
$$ ##$PRAMD19= (0..7)
$$ 0 0 0 0 0 0 0 0
$$ ##$PRAMD2= (0..7)
$$ 0 1048576 0 536870912 0 1048576 0 536870912
$$ ##$PRAMD20= (0..7)
$$ 0 0 0 0 0 0 0 0
$$ ##$PRAMD21= (0..7)
$$ 0 0 0 0 0 0 0 0
$$ ##$PRAMD22= (0..7)
$$ 0 0 0 0 0 0 0 0
$$ ##$PRAMD23= (0..7)
$$ 0 0 0 0 0 0 0 0
$$ ##$PRAMD24= (0..7)
$$ 0 0 0 0 0 0 0 0
$$ ##$PRAMD25= (0..7)
$$ 0 0 0 0 0 0 0 0
$$ ##$PRAMD26= (0..7)
$$ 0 0 0 0 0 0 0 0
$$ ##$PRAMD27= (0..7)
$$ 0 0 0 0 0 0 0 0
$$ ##$PRAMD28= (0..7)
$$ 0 0 0 0 0 0 0 0
$$ ##$PRAMD29= (0..7)
$$ 0 0 0 0 0 0 0 0
$$ ##$PRAMD3= (0..7)
$$ 2147483644 2147483647 2147483647 603979775 0 0 0 0
$$ ##$PRAMD30= (0..7)
$$ 0 0 0 0 0 0 0 0
$$ ##$PRAMD31= (0..7)
$$ 0 0 0 0 0 0 0 0
$$ ##$PRAMD32= (0..7)
$$ 0 0 0 0 0 0 0 0
$$ ##$PRAMD4= (0..7)
$$ 16777216 0 0 536870912 0 0 0 0
$$ ##$PRAMD5= (0..7)
$$ 0 0 4 536870912 0 0 0 0
$$ ##$PRAMD6= (0..7)
$$ 64 0 0 536870912 0 0 0 0
$$ ##$PRAMD7= (0..7)
$$ 0 0 0 0 0 0 0 0
$$ ##$PRAMD8= (0..7)
$$ 0 0 0 0 0 0 0 0
$$ ##$PRAMD9= (0..7)
$$ 0 0 0 0 0 0 0 0
$$ ##$PRAMLED= (0..1)
$$ 0 0
$$ ##$PRAMPTP= 1
$$ ##$PREEMPTYPE= 0
$$ ##$PREREC= (0..31)
$$ 1 1 2 2 3 4 0 0 0 0 0 0 0 0 0 0 0 0 0 0 0 0 0 0 0 0 0 0 0 0 0 0
$$ ##$PTSFMX= (0..23)
$$ 1290 1290 1290 1290 0 0 0 0 0 0 0 0 0 0 0 0 0 0 0 0 0 0 0 0
$$ ##$PULCHK= no
$$ ##$PduEth= (0..7)
$$ <192.168.99.99> <no> <no> <no> <no> <no> <no> <no>
$$ ##$PramDutyCycPerc= (0..31)
$$ 4 2 2 2 2 2 0 0 0 0 0 0 0 0 0 0 0 0 0 0 0 0 0 0 0 0 0 0 0 0 0 0
$$ ##$PramPPowNucW1= (0..127)
$$ <> <> <> <> <> <> <> <> <> <> <> <> <> <> <> <> <> <> <> <> <> <> <> <>
$$ <> <> <> <> <> <> <> <> <> <> <> <> <> <> <> <> <> <> <> <> <> <> <> <>
$$ <> <> <> <> <> <> <> <> <> <> <> <> <> <> <> <> <> <> <> <> <> <> <> <>
$$ <> <> <> <> <> <> <> <> <> <> <> <> <> <> <> <> <> <> <> <> <> <> <> <>
$$ <> <> <> <> <> <> <> <> <> <> <> <> <> <> <> <> <> <> <> <> <> <> <> <>
$$ <> <> <> <> <> <> <> <>
$$ ##$PramPPowNucW10= (0..127)
$$ <> <> <> <> <> <> <> <> <> <> <> <> <> <> <> <> <> <> <> <> <> <> <> <>
$$ <> <> <> <> <> <> <> <> <> <> <> <> <> <> <> <> <> <> <> <> <> <> <> <>
$$ <> <> <> <> <> <> <> <> <> <> <> <> <> <> <> <> <> <> <> <> <> <> <> <>
$$ <> <> <> <> <> <> <> <> <> <> <> <> <> <> <> <> <> <> <> <> <> <> <> <>
$$ <> <> <> <> <> <> <> <> <> <> <> <> <> <> <> <> <> <> <> <> <> <> <> <>
$$ <> <> <> <> <> <> <> <>
$$ ##$PramPPowNucW11= (0..127)
$$ <> <> <> <> <> <> <> <> <> <> <> <> <> <> <> <> <> <> <> <> <> <> <> <>
$$ <> <> <> <> <> <> <> <> <> <> <> <> <> <> <> <> <> <> <> <> <> <> <> <>
$$ <> <> <> <> <> <> <> <> <> <> <> <> <> <> <> <> <> <> <> <> <> <> <> <>
$$ <> <> <> <> <> <> <> <> <> <> <> <> <> <> <> <> <> <> <> <> <> <> <> <>
$$ <> <> <> <> <> <> <> <> <> <> <> <> <> <> <> <> <> <> <> <> <> <> <> <>
$$ <> <> <> <> <> <> <> <>
$$ ##$PramPPowNucW12= (0..127)
$$ <> <> <> <> <> <> <> <> <> <> <> <> <> <> <> <> <> <> <> <> <> <> <> <>
$$ <> <> <> <> <> <> <> <> <> <> <> <> <> <> <> <> <> <> <> <> <> <> <> <>
$$ <> <> <> <> <> <> <> <> <> <> <> <> <> <> <> <> <> <> <> <> <> <> <> <>
$$ <> <> <> <> <> <> <> <> <> <> <> <> <> <> <> <> <> <> <> <> <> <> <> <>
$$ <> <> <> <> <> <> <> <> <> <> <> <> <> <> <> <> <> <> <> <> <> <> <> <>
$$ <> <> <> <> <> <> <> <>
$$ ##$PramPPowNucW13= (0..127)
$$ <> <> <> <> <> <> <> <> <> <> <> <> <> <> <> <> <> <> <> <> <> <> <> <>
$$ <> <> <> <> <> <> <> <> <> <> <> <> <> <> <> <> <> <> <> <> <> <> <> <>
$$ <> <> <> <> <> <> <> <> <> <> <> <> <> <> <> <> <> <> <> <> <> <> <> <>
$$ <> <> <> <> <> <> <> <> <> <> <> <> <> <> <> <> <> <> <> <> <> <> <> <>
$$ <> <> <> <> <> <> <> <> <> <> <> <> <> <> <> <> <> <> <> <> <> <> <> <>
$$ <> <> <> <> <> <> <> <>
$$ ##$PramPPowNucW14= (0..127)
$$ <> <> <> <> <> <> <> <> <> <> <> <> <> <> <> <> <> <> <> <> <> <> <> <>
$$ <> <> <> <> <> <> <> <> <> <> <> <> <> <> <> <> <> <> <> <> <> <> <> <>
$$ <> <> <> <> <> <> <> <> <> <> <> <> <> <> <> <> <> <> <> <> <> <> <> <>
$$ <> <> <> <> <> <> <> <> <> <> <> <> <> <> <> <> <> <> <> <> <> <> <> <>
$$ <> <> <> <> <> <> <> <> <> <> <> <> <> <> <> <> <> <> <> <> <> <> <> <>
$$ <> <> <> <> <> <> <> <>
$$ ##$PramPPowNucW15= (0..127)
$$ <> <> <> <> <> <> <> <> <> <> <> <> <> <> <> <> <> <> <> <> <> <> <> <>
$$ <> <> <> <> <> <> <> <> <> <> <> <> <> <> <> <> <> <> <> <> <> <> <> <>
$$ <> <> <> <> <> <> <> <> <> <> <> <> <> <> <> <> <> <> <> <> <> <> <> <>
$$ <> <> <> <> <> <> <> <> <> <> <> <> <> <> <> <> <> <> <> <> <> <> <> <>
$$ <> <> <> <> <> <> <> <> <> <> <> <> <> <> <> <> <> <> <> <> <> <> <> <>
$$ <> <> <> <> <> <> <> <>
$$ ##$PramPPowNucW16= (0..127)
$$ <> <> <> <> <> <> <> <> <> <> <> <> <> <> <> <> <> <> <> <> <> <> <> <>
$$ <> <> <> <> <> <> <> <> <> <> <> <> <> <> <> <> <> <> <> <> <> <> <> <>
$$ <> <> <> <> <> <> <> <> <> <> <> <> <> <> <> <> <> <> <> <> <> <> <> <>
$$ <> <> <> <> <> <> <> <> <> <> <> <> <> <> <> <> <> <> <> <> <> <> <> <>
$$ <> <> <> <> <> <> <> <> <> <> <> <> <> <> <> <> <> <> <> <> <> <> <> <>
$$ <> <> <> <> <> <> <> <>
$$ ##$PramPPowNucW17= (0..127)
$$ <> <> <> <> <> <> <> <> <> <> <> <> <> <> <> <> <> <> <> <> <> <> <> <>
$$ <> <> <> <> <> <> <> <> <> <> <> <> <> <> <> <> <> <> <> <> <> <> <> <>
$$ <> <> <> <> <> <> <> <> <> <> <> <> <> <> <> <> <> <> <> <> <> <> <> <>
$$ <> <> <> <> <> <> <> <> <> <> <> <> <> <> <> <> <> <> <> <> <> <> <> <>
$$ <> <> <> <> <> <> <> <> <> <> <> <> <> <> <> <> <> <> <> <> <> <> <> <>
$$ <> <> <> <> <> <> <> <>
$$ ##$PramPPowNucW18= (0..127)
$$ <> <> <> <> <> <> <> <> <> <> <> <> <> <> <> <> <> <> <> <> <> <> <> <>
$$ <> <> <> <> <> <> <> <> <> <> <> <> <> <> <> <> <> <> <> <> <> <> <> <>
$$ <> <> <> <> <> <> <> <> <> <> <> <> <> <> <> <> <> <> <> <> <> <> <> <>
$$ <> <> <> <> <> <> <> <> <> <> <> <> <> <> <> <> <> <> <> <> <> <> <> <>
$$ <> <> <> <> <> <> <> <> <> <> <> <> <> <> <> <> <> <> <> <> <> <> <> <>
$$ <> <> <> <> <> <> <> <>
$$ ##$PramPPowNucW19= (0..127)
$$ <> <> <> <> <> <> <> <> <> <> <> <> <> <> <> <> <> <> <> <> <> <> <> <>
$$ <> <> <> <> <> <> <> <> <> <> <> <> <> <> <> <> <> <> <> <> <> <> <> <>
$$ <> <> <> <> <> <> <> <> <> <> <> <> <> <> <> <> <> <> <> <> <> <> <> <>
$$ <> <> <> <> <> <> <> <> <> <> <> <> <> <> <> <> <> <> <> <> <> <> <> <>
$$ <> <> <> <> <> <> <> <> <> <> <> <> <> <> <> <> <> <> <> <> <> <> <> <>
$$ <> <> <> <> <> <> <> <>
$$ ##$PramPPowNucW2= (0..127)
$$ <> <> <> <> <> <> <> <> <> <> <> <> <> <> <> <> <> <> <> <> <> <> <> <>
$$ <> <> <> <> <> <> <> <> <> <> <> <> <> <> <> <> <> <> <> <> <> <> <> <>
$$ <> <> <> <> <> <> <> <> <> <> <> <> <> <> <> <> <> <> <> <> <> <> <> <>
$$ <> <> <> <> <> <> <> <> <> <> <> <> <> <> <> <> <> <> <> <> <> <> <> <>
$$ <> <> <> <> <> <> <> <> <> <> <> <> <> <> <> <> <> <> <> <> <> <> <> <>
$$ <> <> <> <> <> <> <> <>
$$ ##$PramPPowNucW20= (0..127)
$$ <> <> <> <> <> <> <> <> <> <> <> <> <> <> <> <> <> <> <> <> <> <> <> <>
$$ <> <> <> <> <> <> <> <> <> <> <> <> <> <> <> <> <> <> <> <> <> <> <> <>
$$ <> <> <> <> <> <> <> <> <> <> <> <> <> <> <> <> <> <> <> <> <> <> <> <>
$$ <> <> <> <> <> <> <> <> <> <> <> <> <> <> <> <> <> <> <> <> <> <> <> <>
$$ <> <> <> <> <> <> <> <> <> <> <> <> <> <> <> <> <> <> <> <> <> <> <> <>
$$ <> <> <> <> <> <> <> <>
$$ ##$PramPPowNucW21= (0..127)
$$ <> <> <> <> <> <> <> <> <> <> <> <> <> <> <> <> <> <> <> <> <> <> <> <>
$$ <> <> <> <> <> <> <> <> <> <> <> <> <> <> <> <> <> <> <> <> <> <> <> <>
$$ <> <> <> <> <> <> <> <> <> <> <> <> <> <> <> <> <> <> <> <> <> <> <> <>
$$ <> <> <> <> <> <> <> <> <> <> <> <> <> <> <> <> <> <> <> <> <> <> <> <>
$$ <> <> <> <> <> <> <> <> <> <> <> <> <> <> <> <> <> <> <> <> <> <> <> <>
$$ <> <> <> <> <> <> <> <>
$$ ##$PramPPowNucW22= (0..127)
$$ <> <> <> <> <> <> <> <> <> <> <> <> <> <> <> <> <> <> <> <> <> <> <> <>
$$ <> <> <> <> <> <> <> <> <> <> <> <> <> <> <> <> <> <> <> <> <> <> <> <>
$$ <> <> <> <> <> <> <> <> <> <> <> <> <> <> <> <> <> <> <> <> <> <> <> <>
$$ <> <> <> <> <> <> <> <> <> <> <> <> <> <> <> <> <> <> <> <> <> <> <> <>
$$ <> <> <> <> <> <> <> <> <> <> <> <> <> <> <> <> <> <> <> <> <> <> <> <>
$$ <> <> <> <> <> <> <> <>
$$ ##$PramPPowNucW23= (0..127)
$$ <> <> <> <> <> <> <> <> <> <> <> <> <> <> <> <> <> <> <> <> <> <> <> <>
$$ <> <> <> <> <> <> <> <> <> <> <> <> <> <> <> <> <> <> <> <> <> <> <> <>
$$ <> <> <> <> <> <> <> <> <> <> <> <> <> <> <> <> <> <> <> <> <> <> <> <>
$$ <> <> <> <> <> <> <> <> <> <> <> <> <> <> <> <> <> <> <> <> <> <> <> <>
$$ <> <> <> <> <> <> <> <> <> <> <> <> <> <> <> <> <> <> <> <> <> <> <> <>
$$ <> <> <> <> <> <> <> <>
$$ ##$PramPPowNucW24= (0..127)
$$ <> <> <> <> <> <> <> <> <> <> <> <> <> <> <> <> <> <> <> <> <> <> <> <>
$$ <> <> <> <> <> <> <> <> <> <> <> <> <> <> <> <> <> <> <> <> <> <> <> <>
$$ <> <> <> <> <> <> <> <> <> <> <> <> <> <> <> <> <> <> <> <> <> <> <> <>
$$ <> <> <> <> <> <> <> <> <> <> <> <> <> <> <> <> <> <> <> <> <> <> <> <>
$$ <> <> <> <> <> <> <> <> <> <> <> <> <> <> <> <> <> <> <> <> <> <> <> <>
$$ <> <> <> <> <> <> <> <>
$$ ##$PramPPowNucW25= (0..127)
$$ <> <> <> <> <> <> <> <> <> <> <> <> <> <> <> <> <> <> <> <> <> <> <> <>
$$ <> <> <> <> <> <> <> <> <> <> <> <> <> <> <> <> <> <> <> <> <> <> <> <>
$$ <> <> <> <> <> <> <> <> <> <> <> <> <> <> <> <> <> <> <> <> <> <> <> <>
$$ <> <> <> <> <> <> <> <> <> <> <> <> <> <> <> <> <> <> <> <> <> <> <> <>
$$ <> <> <> <> <> <> <> <> <> <> <> <> <> <> <> <> <> <> <> <> <> <> <> <>
$$ <> <> <> <> <> <> <> <>
$$ ##$PramPPowNucW26= (0..127)
$$ <> <> <> <> <> <> <> <> <> <> <> <> <> <> <> <> <> <> <> <> <> <> <> <>
$$ <> <> <> <> <> <> <> <> <> <> <> <> <> <> <> <> <> <> <> <> <> <> <> <>
$$ <> <> <> <> <> <> <> <> <> <> <> <> <> <> <> <> <> <> <> <> <> <> <> <>
$$ <> <> <> <> <> <> <> <> <> <> <> <> <> <> <> <> <> <> <> <> <> <> <> <>
$$ <> <> <> <> <> <> <> <> <> <> <> <> <> <> <> <> <> <> <> <> <> <> <> <>
$$ <> <> <> <> <> <> <> <>
$$ ##$PramPPowNucW27= (0..127)
$$ <> <> <> <> <> <> <> <> <> <> <> <> <> <> <> <> <> <> <> <> <> <> <> <>
$$ <> <> <> <> <> <> <> <> <> <> <> <> <> <> <> <> <> <> <> <> <> <> <> <>
$$ <> <> <> <> <> <> <> <> <> <> <> <> <> <> <> <> <> <> <> <> <> <> <> <>
$$ <> <> <> <> <> <> <> <> <> <> <> <> <> <> <> <> <> <> <> <> <> <> <> <>
$$ <> <> <> <> <> <> <> <> <> <> <> <> <> <> <> <> <> <> <> <> <> <> <> <>
$$ <> <> <> <> <> <> <> <>
$$ ##$PramPPowNucW28= (0..127)
$$ <> <> <> <> <> <> <> <> <> <> <> <> <> <> <> <> <> <> <> <> <> <> <> <>
$$ <> <> <> <> <> <> <> <> <> <> <> <> <> <> <> <> <> <> <> <> <> <> <> <>
$$ <> <> <> <> <> <> <> <> <> <> <> <> <> <> <> <> <> <> <> <> <> <> <> <>
$$ <> <> <> <> <> <> <> <> <> <> <> <> <> <> <> <> <> <> <> <> <> <> <> <>
$$ <> <> <> <> <> <> <> <> <> <> <> <> <> <> <> <> <> <> <> <> <> <> <> <>
$$ <> <> <> <> <> <> <> <>
$$ ##$PramPPowNucW29= (0..127)
$$ <> <> <> <> <> <> <> <> <> <> <> <> <> <> <> <> <> <> <> <> <> <> <> <>
$$ <> <> <> <> <> <> <> <> <> <> <> <> <> <> <> <> <> <> <> <> <> <> <> <>
$$ <> <> <> <> <> <> <> <> <> <> <> <> <> <> <> <> <> <> <> <> <> <> <> <>
$$ <> <> <> <> <> <> <> <> <> <> <> <> <> <> <> <> <> <> <> <> <> <> <> <>
$$ <> <> <> <> <> <> <> <> <> <> <> <> <> <> <> <> <> <> <> <> <> <> <> <>
$$ <> <> <> <> <> <> <> <>
$$ ##$PramPPowNucW3= (0..127)
$$ <> <> <> <> <> <> <> <> <> <> <> <> <> <> <> <> <> <> <> <> <> <> <> <>
$$ <> <> <> <> <> <> <> <> <> <> <> <> <> <> <> <> <> <> <> <> <> <> <> <>
$$ <> <> <> <> <> <> <> <> <> <> <> <> <> <> <> <> <> <> <> <> <> <> <> <>
$$ <> <> <> <> <> <> <> <> <> <> <> <> <> <> <> <> <> <> <> <> <> <> <> <>
$$ <> <> <> <> <> <> <> <> <> <> <> <> <> <> <> <> <> <> <> <> <> <> <> <>
$$ <> <> <> <> <> <> <> <>
$$ ##$PramPPowNucW30= (0..127)
$$ <> <> <> <> <> <> <> <> <> <> <> <> <> <> <> <> <> <> <> <> <> <> <> <>
$$ <> <> <> <> <> <> <> <> <> <> <> <> <> <> <> <> <> <> <> <> <> <> <> <>
$$ <> <> <> <> <> <> <> <> <> <> <> <> <> <> <> <> <> <> <> <> <> <> <> <>
$$ <> <> <> <> <> <> <> <> <> <> <> <> <> <> <> <> <> <> <> <> <> <> <> <>
$$ <> <> <> <> <> <> <> <> <> <> <> <> <> <> <> <> <> <> <> <> <> <> <> <>
$$ <> <> <> <> <> <> <> <>
$$ ##$PramPPowNucW31= (0..127)
$$ <> <> <> <> <> <> <> <> <> <> <> <> <> <> <> <> <> <> <> <> <> <> <> <>
$$ <> <> <> <> <> <> <> <> <> <> <> <> <> <> <> <> <> <> <> <> <> <> <> <>
$$ <> <> <> <> <> <> <> <> <> <> <> <> <> <> <> <> <> <> <> <> <> <> <> <>
$$ <> <> <> <> <> <> <> <> <> <> <> <> <> <> <> <> <> <> <> <> <> <> <> <>
$$ <> <> <> <> <> <> <> <> <> <> <> <> <> <> <> <> <> <> <> <> <> <> <> <>
$$ <> <> <> <> <> <> <> <>
$$ ##$PramPPowNucW32= (0..127)
$$ <> <> <> <> <> <> <> <> <> <> <> <> <> <> <> <> <> <> <> <> <> <> <> <>
$$ <> <> <> <> <> <> <> <> <> <> <> <> <> <> <> <> <> <> <> <> <> <> <> <>
$$ <> <> <> <> <> <> <> <> <> <> <> <> <> <> <> <> <> <> <> <> <> <> <> <>
$$ <> <> <> <> <> <> <> <> <> <> <> <> <> <> <> <> <> <> <> <> <> <> <> <>
$$ <> <> <> <> <> <> <> <> <> <> <> <> <> <> <> <> <> <> <> <> <> <> <> <>
$$ <> <> <> <> <> <> <> <>
$$ ##$PramPPowNucW4= (0..127)
$$ <> <> <> <> <> <> <> <> <> <> <> <> <> <> <> <> <> <> <> <> <> <> <> <>
$$ <> <> <> <> <> <> <> <> <> <> <> <> <> <> <> <> <> <> <> <> <> <> <> <>
$$ <> <> <> <> <> <> <> <> <> <> <> <> <> <> <> <> <> <> <> <> <> <> <> <>
$$ <> <> <> <> <> <> <> <> <> <> <> <> <> <> <> <> <> <> <> <> <> <> <> <>
$$ <> <> <> <> <> <> <> <> <> <> <> <> <> <> <> <> <> <> <> <> <> <> <> <>
$$ <> <> <> <> <> <> <> <>
$$ ##$PramPPowNucW5= (0..127)
$$ <> <> <> <> <> <> <> <> <> <> <> <> <> <> <> <> <> <> <> <> <> <> <> <>
$$ <> <> <> <> <> <> <> <> <> <> <> <> <> <> <> <> <> <> <> <> <> <> <> <>
$$ <> <> <> <> <> <> <> <> <> <> <> <> <> <> <> <> <> <> <> <> <> <> <> <>
$$ <> <> <> <> <> <> <> <> <> <> <> <> <> <> <> <> <> <> <> <> <> <> <> <>
$$ <> <> <> <> <> <> <> <> <> <> <> <> <> <> <> <> <> <> <> <> <> <> <> <>
$$ <> <> <> <> <> <> <> <>
$$ ##$PramPPowNucW6= (0..127)
$$ <> <> <> <> <> <> <> <> <> <> <> <> <> <> <> <> <> <> <> <> <> <> <> <>
$$ <> <> <> <> <> <> <> <> <> <> <> <> <> <> <> <> <> <> <> <> <> <> <> <>
$$ <> <> <> <> <> <> <> <> <> <> <> <> <> <> <> <> <> <> <> <> <> <> <> <>
$$ <> <> <> <> <> <> <> <> <> <> <> <> <> <> <> <> <> <> <> <> <> <> <> <>
$$ <> <> <> <> <> <> <> <> <> <> <> <> <> <> <> <> <> <> <> <> <> <> <> <>
$$ <> <> <> <> <> <> <> <>
$$ ##$PramPPowNucW7= (0..127)
$$ <> <> <> <> <> <> <> <> <> <> <> <> <> <> <> <> <> <> <> <> <> <> <> <>
$$ <> <> <> <> <> <> <> <> <> <> <> <> <> <> <> <> <> <> <> <> <> <> <> <>
$$ <> <> <> <> <> <> <> <> <> <> <> <> <> <> <> <> <> <> <> <> <> <> <> <>
$$ <> <> <> <> <> <> <> <> <> <> <> <> <> <> <> <> <> <> <> <> <> <> <> <>
$$ <> <> <> <> <> <> <> <> <> <> <> <> <> <> <> <> <> <> <> <> <> <> <> <>
$$ <> <> <> <> <> <> <> <>
$$ ##$PramPPowNucW8= (0..127)
$$ <> <> <> <> <> <> <> <> <> <> <> <> <> <> <> <> <> <> <> <> <> <> <> <>
$$ <> <> <> <> <> <> <> <> <> <> <> <> <> <> <> <> <> <> <> <> <> <> <> <>
$$ <> <> <> <> <> <> <> <> <> <> <> <> <> <> <> <> <> <> <> <> <> <> <> <>
$$ <> <> <> <> <> <> <> <> <> <> <> <> <> <> <> <> <> <> <> <> <> <> <> <>
$$ <> <> <> <> <> <> <> <> <> <> <> <> <> <> <> <> <> <> <> <> <> <> <> <>
$$ <> <> <> <> <> <> <> <>
$$ ##$PramPPowNucW9= (0..127)
$$ <> <> <> <> <> <> <> <> <> <> <> <> <> <> <> <> <> <> <> <> <> <> <> <>
$$ <> <> <> <> <> <> <> <> <> <> <> <> <> <> <> <> <> <> <> <> <> <> <> <>
$$ <> <> <> <> <> <> <> <> <> <> <> <> <> <> <> <> <> <> <> <> <> <> <> <>
$$ <> <> <> <> <> <> <> <> <> <> <> <> <> <> <> <> <> <> <> <> <> <> <> <>
$$ <> <> <> <> <> <> <> <> <> <> <> <> <> <> <> <> <> <> <> <> <> <> <> <>
$$ <> <> <> <> <> <> <> <>
$$ ##$PramPeakPowerW= (0..31)
$$ 4000 500 500 500 500 500 0 0 0 0 0 0 0 0 0 0 0 0 0 0 0 0 0 0 0 0 0 0 0
$$ 0 0 0
$$ ##$PramPowerSwitch= (0..31)
$$ 0 0 0 0 0 0 0 0 0 0 0 0 0 0 0 0 0 0 0 0 0 0 0 0 0 0 0 0 0 0 0 0
$$ ##$PramPulWidthMs= (0..31)
$$ 10 0.1 0.1 0.1 0.1 0.1 0 0 0 0 0 0 0 0 0 0 0 0 0 0 0 0 0 0 0 0 0 0 0 0
$$ 0 0
$$ ##$PreampModBisDat= (0..31)
$$ 20170630 20170802 20170802 20170720 20170720 20170802 0 0 0 0 0 0 0 0 0
$$ 0 0 0 0 0 0 0 0 0 0 0 0 0 0 0 0 0
$$ ##$PreampModMulAtm= (0..31)
$$ 0 0 0 0 0 0 0 0 0 0 0 0 0 0 0 0 0 0 0 0 0 0 0 0 0 0 0 0 0 0 0 0
$$ ##$PreampModPN= (0..31)
$$ <Z103205> <Z003473> <Z105186> <Z003524> <Z003530> <Z102449> <> <> <> <>
$$ <> <> <> <> <> <> <> <> <> <> <> <> <> <> <> <> <> <> <> <> <> <>
$$ ##$PreampModSN= (0..31)
$$ <00894> <01641> <00245> <01174> <01055> <00231> <> <> <> <> <> <> <> <>
$$ <> <> <> <> <> <> <> <> <> <> <> <> <> <> <> <> <> <>
$$ ##$ProdigyEth= <no>
$$ ##$ProdigyFw= <no>
$$ ##$ProdigyPn= <no>
$$ ##$ProdigySn= <no>
$$ ##$RGTYPE= (0..31)
$$ 9 9 9 9 0 0 0 0 0 0 0 0 0 0 0 0 0 0 0 0 0 0 0 0 0 0 0 0 0 0 0 0
$$ ##$RG_max= (0..31)
$$ 101 101 101 101 -1 -1 -1 -1 -1 -1 -1 -1 -1 -1 -1 -1 -1 -1 -1 -1 -1 -1 -1
$$ -1 -1 -1 -1 -1 -1 -1 -1 -1
$$ ##$RG_min= (0..31)
$$ 0.25 0.25 0.25 0.25 -1 -1 -1 -1 -1 -1 -1 -1 -1 -1 -1 -1 -1 -1 -1 -1 -1
$$ -1 -1 -1 -1 -1 -1 -1 -1 -1 -1 -1
$$ ##$RG_tab1= (0..127)
$$ 0.25 0.28 0.32 0.35 0.4 0.44 0.5 0.56 0.64 0.7 0.8 0.89 1 1.12 1.28 1.4
$$ 1.6 1.78 2 2.25 2.56 2.8 3.2 3.56 4 4.5 5 5.6 6.35 7.12 8 9 10 11.3 12.7
$$ 14.2 16 18 20.2 22.6 25.4 28.5 32 36 40.3 45.2 50.8 57 64 71.8 80.6 90.5
$$ 101 -1 -1 -1 -1 -1 -1 -1 -1 -1 -1 -1 -1 -1 -1 -1 -1 -1 -1 -1 -1 -1 -1 -1
$$ -1 -1 -1 -1 -1 -1 -1 -1 -1 -1 -1 -1 -1 -1 -1 -1 -1 -1 -1 -1 -1 -1 -1 -1
$$ -1 -1 -1 -1 -1 -1 -1 -1 -1 -1 -1 -1 -1 -1 -1 -1 -1 -1 -1 -1 -1 -1 -1 -1
$$ -1 -1 -1 -1
$$ ##$RG_tab10= (0..127)
$$ -1 -1 -1 -1 -1 -1 -1 -1 -1 -1 -1 -1 -1 -1 -1 -1 -1 -1 -1 -1 -1 -1 -1 -1
$$ -1 -1 -1 -1 -1 -1 -1 -1 -1 -1 -1 -1 -1 -1 -1 -1 -1 -1 -1 -1 -1 -1 -1 -1
$$ -1 -1 -1 -1 -1 -1 -1 -1 -1 -1 -1 -1 -1 -1 -1 -1 -1 -1 -1 -1 -1 -1 -1 -1
$$ -1 -1 -1 -1 -1 -1 -1 -1 -1 -1 -1 -1 -1 -1 -1 -1 -1 -1 -1 -1 -1 -1 -1 -1
$$ -1 -1 -1 -1 -1 -1 -1 -1 -1 -1 -1 -1 -1 -1 -1 -1 -1 -1 -1 -1 -1 -1 -1 -1
$$ -1 -1 -1 -1 -1 -1 -1 -1
$$ ##$RG_tab11= (0..127)
$$ -1 -1 -1 -1 -1 -1 -1 -1 -1 -1 -1 -1 -1 -1 -1 -1 -1 -1 -1 -1 -1 -1 -1 -1
$$ -1 -1 -1 -1 -1 -1 -1 -1 -1 -1 -1 -1 -1 -1 -1 -1 -1 -1 -1 -1 -1 -1 -1 -1
$$ -1 -1 -1 -1 -1 -1 -1 -1 -1 -1 -1 -1 -1 -1 -1 -1 -1 -1 -1 -1 -1 -1 -1 -1
$$ -1 -1 -1 -1 -1 -1 -1 -1 -1 -1 -1 -1 -1 -1 -1 -1 -1 -1 -1 -1 -1 -1 -1 -1
$$ -1 -1 -1 -1 -1 -1 -1 -1 -1 -1 -1 -1 -1 -1 -1 -1 -1 -1 -1 -1 -1 -1 -1 -1
$$ -1 -1 -1 -1 -1 -1 -1 -1
$$ ##$RG_tab12= (0..127)
$$ -1 -1 -1 -1 -1 -1 -1 -1 -1 -1 -1 -1 -1 -1 -1 -1 -1 -1 -1 -1 -1 -1 -1 -1
$$ -1 -1 -1 -1 -1 -1 -1 -1 -1 -1 -1 -1 -1 -1 -1 -1 -1 -1 -1 -1 -1 -1 -1 -1
$$ -1 -1 -1 -1 -1 -1 -1 -1 -1 -1 -1 -1 -1 -1 -1 -1 -1 -1 -1 -1 -1 -1 -1 -1
$$ -1 -1 -1 -1 -1 -1 -1 -1 -1 -1 -1 -1 -1 -1 -1 -1 -1 -1 -1 -1 -1 -1 -1 -1
$$ -1 -1 -1 -1 -1 -1 -1 -1 -1 -1 -1 -1 -1 -1 -1 -1 -1 -1 -1 -1 -1 -1 -1 -1
$$ -1 -1 -1 -1 -1 -1 -1 -1
$$ ##$RG_tab13= (0..127)
$$ -1 -1 -1 -1 -1 -1 -1 -1 -1 -1 -1 -1 -1 -1 -1 -1 -1 -1 -1 -1 -1 -1 -1 -1
$$ -1 -1 -1 -1 -1 -1 -1 -1 -1 -1 -1 -1 -1 -1 -1 -1 -1 -1 -1 -1 -1 -1 -1 -1
$$ -1 -1 -1 -1 -1 -1 -1 -1 -1 -1 -1 -1 -1 -1 -1 -1 -1 -1 -1 -1 -1 -1 -1 -1
$$ -1 -1 -1 -1 -1 -1 -1 -1 -1 -1 -1 -1 -1 -1 -1 -1 -1 -1 -1 -1 -1 -1 -1 -1
$$ -1 -1 -1 -1 -1 -1 -1 -1 -1 -1 -1 -1 -1 -1 -1 -1 -1 -1 -1 -1 -1 -1 -1 -1
$$ -1 -1 -1 -1 -1 -1 -1 -1
$$ ##$RG_tab14= (0..127)
$$ -1 -1 -1 -1 -1 -1 -1 -1 -1 -1 -1 -1 -1 -1 -1 -1 -1 -1 -1 -1 -1 -1 -1 -1
$$ -1 -1 -1 -1 -1 -1 -1 -1 -1 -1 -1 -1 -1 -1 -1 -1 -1 -1 -1 -1 -1 -1 -1 -1
$$ -1 -1 -1 -1 -1 -1 -1 -1 -1 -1 -1 -1 -1 -1 -1 -1 -1 -1 -1 -1 -1 -1 -1 -1
$$ -1 -1 -1 -1 -1 -1 -1 -1 -1 -1 -1 -1 -1 -1 -1 -1 -1 -1 -1 -1 -1 -1 -1 -1
$$ -1 -1 -1 -1 -1 -1 -1 -1 -1 -1 -1 -1 -1 -1 -1 -1 -1 -1 -1 -1 -1 -1 -1 -1
$$ -1 -1 -1 -1 -1 -1 -1 -1
$$ ##$RG_tab15= (0..127)
$$ -1 -1 -1 -1 -1 -1 -1 -1 -1 -1 -1 -1 -1 -1 -1 -1 -1 -1 -1 -1 -1 -1 -1 -1
$$ -1 -1 -1 -1 -1 -1 -1 -1 -1 -1 -1 -1 -1 -1 -1 -1 -1 -1 -1 -1 -1 -1 -1 -1
$$ -1 -1 -1 -1 -1 -1 -1 -1 -1 -1 -1 -1 -1 -1 -1 -1 -1 -1 -1 -1 -1 -1 -1 -1
$$ -1 -1 -1 -1 -1 -1 -1 -1 -1 -1 -1 -1 -1 -1 -1 -1 -1 -1 -1 -1 -1 -1 -1 -1
$$ -1 -1 -1 -1 -1 -1 -1 -1 -1 -1 -1 -1 -1 -1 -1 -1 -1 -1 -1 -1 -1 -1 -1 -1
$$ -1 -1 -1 -1 -1 -1 -1 -1
$$ ##$RG_tab16= (0..127)
$$ -1 -1 -1 -1 -1 -1 -1 -1 -1 -1 -1 -1 -1 -1 -1 -1 -1 -1 -1 -1 -1 -1 -1 -1
$$ -1 -1 -1 -1 -1 -1 -1 -1 -1 -1 -1 -1 -1 -1 -1 -1 -1 -1 -1 -1 -1 -1 -1 -1
$$ -1 -1 -1 -1 -1 -1 -1 -1 -1 -1 -1 -1 -1 -1 -1 -1 -1 -1 -1 -1 -1 -1 -1 -1
$$ -1 -1 -1 -1 -1 -1 -1 -1 -1 -1 -1 -1 -1 -1 -1 -1 -1 -1 -1 -1 -1 -1 -1 -1
$$ -1 -1 -1 -1 -1 -1 -1 -1 -1 -1 -1 -1 -1 -1 -1 -1 -1 -1 -1 -1 -1 -1 -1 -1
$$ -1 -1 -1 -1 -1 -1 -1 -1
$$ ##$RG_tab17= (0..127)
$$ -1 -1 -1 -1 -1 -1 -1 -1 -1 -1 -1 -1 -1 -1 -1 -1 -1 -1 -1 -1 -1 -1 -1 -1
$$ -1 -1 -1 -1 -1 -1 -1 -1 -1 -1 -1 -1 -1 -1 -1 -1 -1 -1 -1 -1 -1 -1 -1 -1
$$ -1 -1 -1 -1 -1 -1 -1 -1 -1 -1 -1 -1 -1 -1 -1 -1 -1 -1 -1 -1 -1 -1 -1 -1
$$ -1 -1 -1 -1 -1 -1 -1 -1 -1 -1 -1 -1 -1 -1 -1 -1 -1 -1 -1 -1 -1 -1 -1 -1
$$ -1 -1 -1 -1 -1 -1 -1 -1 -1 -1 -1 -1 -1 -1 -1 -1 -1 -1 -1 -1 -1 -1 -1 -1
$$ -1 -1 -1 -1 -1 -1 -1 -1
$$ ##$RG_tab18= (0..127)
$$ -1 -1 -1 -1 -1 -1 -1 -1 -1 -1 -1 -1 -1 -1 -1 -1 -1 -1 -1 -1 -1 -1 -1 -1
$$ -1 -1 -1 -1 -1 -1 -1 -1 -1 -1 -1 -1 -1 -1 -1 -1 -1 -1 -1 -1 -1 -1 -1 -1
$$ -1 -1 -1 -1 -1 -1 -1 -1 -1 -1 -1 -1 -1 -1 -1 -1 -1 -1 -1 -1 -1 -1 -1 -1
$$ -1 -1 -1 -1 -1 -1 -1 -1 -1 -1 -1 -1 -1 -1 -1 -1 -1 -1 -1 -1 -1 -1 -1 -1
$$ -1 -1 -1 -1 -1 -1 -1 -1 -1 -1 -1 -1 -1 -1 -1 -1 -1 -1 -1 -1 -1 -1 -1 -1
$$ -1 -1 -1 -1 -1 -1 -1 -1
$$ ##$RG_tab19= (0..127)
$$ -1 -1 -1 -1 -1 -1 -1 -1 -1 -1 -1 -1 -1 -1 -1 -1 -1 -1 -1 -1 -1 -1 -1 -1
$$ -1 -1 -1 -1 -1 -1 -1 -1 -1 -1 -1 -1 -1 -1 -1 -1 -1 -1 -1 -1 -1 -1 -1 -1
$$ -1 -1 -1 -1 -1 -1 -1 -1 -1 -1 -1 -1 -1 -1 -1 -1 -1 -1 -1 -1 -1 -1 -1 -1
$$ -1 -1 -1 -1 -1 -1 -1 -1 -1 -1 -1 -1 -1 -1 -1 -1 -1 -1 -1 -1 -1 -1 -1 -1
$$ -1 -1 -1 -1 -1 -1 -1 -1 -1 -1 -1 -1 -1 -1 -1 -1 -1 -1 -1 -1 -1 -1 -1 -1
$$ -1 -1 -1 -1 -1 -1 -1 -1
$$ ##$RG_tab2= (0..127)
$$ 0.25 0.28 0.32 0.35 0.4 0.44 0.5 0.56 0.64 0.7 0.8 0.89 1 1.12 1.28 1.4
$$ 1.6 1.78 2 2.25 2.56 2.8 3.2 3.56 4 4.5 5 5.6 6.35 7.12 8 9 10 11.3 12.7
$$ 14.2 16 18 20.2 22.6 25.4 28.5 32 36 40.3 45.2 50.8 57 64 71.8 80.6 90.5
$$ 101 -1 -1 -1 -1 -1 -1 -1 -1 -1 -1 -1 -1 -1 -1 -1 -1 -1 -1 -1 -1 -1 -1 -1
$$ -1 -1 -1 -1 -1 -1 -1 -1 -1 -1 -1 -1 -1 -1 -1 -1 -1 -1 -1 -1 -1 -1 -1 -1
$$ -1 -1 -1 -1 -1 -1 -1 -1 -1 -1 -1 -1 -1 -1 -1 -1 -1 -1 -1 -1 -1 -1 -1 -1
$$ -1 -1 -1 -1
$$ ##$RG_tab20= (0..127)
$$ -1 -1 -1 -1 -1 -1 -1 -1 -1 -1 -1 -1 -1 -1 -1 -1 -1 -1 -1 -1 -1 -1 -1 -1
$$ -1 -1 -1 -1 -1 -1 -1 -1 -1 -1 -1 -1 -1 -1 -1 -1 -1 -1 -1 -1 -1 -1 -1 -1
$$ -1 -1 -1 -1 -1 -1 -1 -1 -1 -1 -1 -1 -1 -1 -1 -1 -1 -1 -1 -1 -1 -1 -1 -1
$$ -1 -1 -1 -1 -1 -1 -1 -1 -1 -1 -1 -1 -1 -1 -1 -1 -1 -1 -1 -1 -1 -1 -1 -1
$$ -1 -1 -1 -1 -1 -1 -1 -1 -1 -1 -1 -1 -1 -1 -1 -1 -1 -1 -1 -1 -1 -1 -1 -1
$$ -1 -1 -1 -1 -1 -1 -1 -1
$$ ##$RG_tab21= (0..127)
$$ -1 -1 -1 -1 -1 -1 -1 -1 -1 -1 -1 -1 -1 -1 -1 -1 -1 -1 -1 -1 -1 -1 -1 -1
$$ -1 -1 -1 -1 -1 -1 -1 -1 -1 -1 -1 -1 -1 -1 -1 -1 -1 -1 -1 -1 -1 -1 -1 -1
$$ -1 -1 -1 -1 -1 -1 -1 -1 -1 -1 -1 -1 -1 -1 -1 -1 -1 -1 -1 -1 -1 -1 -1 -1
$$ -1 -1 -1 -1 -1 -1 -1 -1 -1 -1 -1 -1 -1 -1 -1 -1 -1 -1 -1 -1 -1 -1 -1 -1
$$ -1 -1 -1 -1 -1 -1 -1 -1 -1 -1 -1 -1 -1 -1 -1 -1 -1 -1 -1 -1 -1 -1 -1 -1
$$ -1 -1 -1 -1 -1 -1 -1 -1
$$ ##$RG_tab22= (0..127)
$$ -1 -1 -1 -1 -1 -1 -1 -1 -1 -1 -1 -1 -1 -1 -1 -1 -1 -1 -1 -1 -1 -1 -1 -1
$$ -1 -1 -1 -1 -1 -1 -1 -1 -1 -1 -1 -1 -1 -1 -1 -1 -1 -1 -1 -1 -1 -1 -1 -1
$$ -1 -1 -1 -1 -1 -1 -1 -1 -1 -1 -1 -1 -1 -1 -1 -1 -1 -1 -1 -1 -1 -1 -1 -1
$$ -1 -1 -1 -1 -1 -1 -1 -1 -1 -1 -1 -1 -1 -1 -1 -1 -1 -1 -1 -1 -1 -1 -1 -1
$$ -1 -1 -1 -1 -1 -1 -1 -1 -1 -1 -1 -1 -1 -1 -1 -1 -1 -1 -1 -1 -1 -1 -1 -1
$$ -1 -1 -1 -1 -1 -1 -1 -1
$$ ##$RG_tab23= (0..127)
$$ -1 -1 -1 -1 -1 -1 -1 -1 -1 -1 -1 -1 -1 -1 -1 -1 -1 -1 -1 -1 -1 -1 -1 -1
$$ -1 -1 -1 -1 -1 -1 -1 -1 -1 -1 -1 -1 -1 -1 -1 -1 -1 -1 -1 -1 -1 -1 -1 -1
$$ -1 -1 -1 -1 -1 -1 -1 -1 -1 -1 -1 -1 -1 -1 -1 -1 -1 -1 -1 -1 -1 -1 -1 -1
$$ -1 -1 -1 -1 -1 -1 -1 -1 -1 -1 -1 -1 -1 -1 -1 -1 -1 -1 -1 -1 -1 -1 -1 -1
$$ -1 -1 -1 -1 -1 -1 -1 -1 -1 -1 -1 -1 -1 -1 -1 -1 -1 -1 -1 -1 -1 -1 -1 -1
$$ -1 -1 -1 -1 -1 -1 -1 -1
$$ ##$RG_tab24= (0..127)
$$ -1 -1 -1 -1 -1 -1 -1 -1 -1 -1 -1 -1 -1 -1 -1 -1 -1 -1 -1 -1 -1 -1 -1 -1
$$ -1 -1 -1 -1 -1 -1 -1 -1 -1 -1 -1 -1 -1 -1 -1 -1 -1 -1 -1 -1 -1 -1 -1 -1
$$ -1 -1 -1 -1 -1 -1 -1 -1 -1 -1 -1 -1 -1 -1 -1 -1 -1 -1 -1 -1 -1 -1 -1 -1
$$ -1 -1 -1 -1 -1 -1 -1 -1 -1 -1 -1 -1 -1 -1 -1 -1 -1 -1 -1 -1 -1 -1 -1 -1
$$ -1 -1 -1 -1 -1 -1 -1 -1 -1 -1 -1 -1 -1 -1 -1 -1 -1 -1 -1 -1 -1 -1 -1 -1
$$ -1 -1 -1 -1 -1 -1 -1 -1
$$ ##$RG_tab3= (0..127)
$$ 0.25 0.28 0.32 0.35 0.4 0.44 0.5 0.56 0.64 0.7 0.8 0.89 1 1.12 1.28 1.4
$$ 1.6 1.78 2 2.25 2.56 2.8 3.2 3.56 4 4.5 5 5.6 6.35 7.12 8 9 10 11.3 12.7
$$ 14.2 16 18 20.2 22.6 25.4 28.5 32 36 40.3 45.2 50.8 57 64 71.8 80.6 90.5
$$ 101 -1 -1 -1 -1 -1 -1 -1 -1 -1 -1 -1 -1 -1 -1 -1 -1 -1 -1 -1 -1 -1 -1 -1
$$ -1 -1 -1 -1 -1 -1 -1 -1 -1 -1 -1 -1 -1 -1 -1 -1 -1 -1 -1 -1 -1 -1 -1 -1
$$ -1 -1 -1 -1 -1 -1 -1 -1 -1 -1 -1 -1 -1 -1 -1 -1 -1 -1 -1 -1 -1 -1 -1 -1
$$ -1 -1 -1 -1
$$ ##$RG_tab4= (0..127)
$$ 0.25 0.28 0.32 0.35 0.4 0.44 0.5 0.56 0.64 0.7 0.8 0.89 1 1.12 1.28 1.4
$$ 1.6 1.78 2 2.25 2.56 2.8 3.2 3.56 4 4.5 5 5.6 6.35 7.12 8 9 10 11.3 12.7
$$ 14.2 16 18 20.2 22.6 25.4 28.5 32 36 40.3 45.2 50.8 57 64 71.8 80.6 90.5
$$ 101 -1 -1 -1 -1 -1 -1 -1 -1 -1 -1 -1 -1 -1 -1 -1 -1 -1 -1 -1 -1 -1 -1 -1
$$ -1 -1 -1 -1 -1 -1 -1 -1 -1 -1 -1 -1 -1 -1 -1 -1 -1 -1 -1 -1 -1 -1 -1 -1
$$ -1 -1 -1 -1 -1 -1 -1 -1 -1 -1 -1 -1 -1 -1 -1 -1 -1 -1 -1 -1 -1 -1 -1 -1
$$ -1 -1 -1 -1
$$ ##$RG_tab5= (0..127)
$$ -1 -1 -1 -1 -1 -1 -1 -1 -1 -1 -1 -1 -1 -1 -1 -1 -1 -1 -1 -1 -1 -1 -1 -1
$$ -1 -1 -1 -1 -1 -1 -1 -1 -1 -1 -1 -1 -1 -1 -1 -1 -1 -1 -1 -1 -1 -1 -1 -1
$$ -1 -1 -1 -1 -1 -1 -1 -1 -1 -1 -1 -1 -1 -1 -1 -1 -1 -1 -1 -1 -1 -1 -1 -1
$$ -1 -1 -1 -1 -1 -1 -1 -1 -1 -1 -1 -1 -1 -1 -1 -1 -1 -1 -1 -1 -1 -1 -1 -1
$$ -1 -1 -1 -1 -1 -1 -1 -1 -1 -1 -1 -1 -1 -1 -1 -1 -1 -1 -1 -1 -1 -1 -1 -1
$$ -1 -1 -1 -1 -1 -1 -1 -1
$$ ##$RG_tab6= (0..127)
$$ -1 -1 -1 -1 -1 -1 -1 -1 -1 -1 -1 -1 -1 -1 -1 -1 -1 -1 -1 -1 -1 -1 -1 -1
$$ -1 -1 -1 -1 -1 -1 -1 -1 -1 -1 -1 -1 -1 -1 -1 -1 -1 -1 -1 -1 -1 -1 -1 -1
$$ -1 -1 -1 -1 -1 -1 -1 -1 -1 -1 -1 -1 -1 -1 -1 -1 -1 -1 -1 -1 -1 -1 -1 -1
$$ -1 -1 -1 -1 -1 -1 -1 -1 -1 -1 -1 -1 -1 -1 -1 -1 -1 -1 -1 -1 -1 -1 -1 -1
$$ -1 -1 -1 -1 -1 -1 -1 -1 -1 -1 -1 -1 -1 -1 -1 -1 -1 -1 -1 -1 -1 -1 -1 -1
$$ -1 -1 -1 -1 -1 -1 -1 -1
$$ ##$RG_tab7= (0..127)
$$ -1 -1 -1 -1 -1 -1 -1 -1 -1 -1 -1 -1 -1 -1 -1 -1 -1 -1 -1 -1 -1 -1 -1 -1
$$ -1 -1 -1 -1 -1 -1 -1 -1 -1 -1 -1 -1 -1 -1 -1 -1 -1 -1 -1 -1 -1 -1 -1 -1
$$ -1 -1 -1 -1 -1 -1 -1 -1 -1 -1 -1 -1 -1 -1 -1 -1 -1 -1 -1 -1 -1 -1 -1 -1
$$ -1 -1 -1 -1 -1 -1 -1 -1 -1 -1 -1 -1 -1 -1 -1 -1 -1 -1 -1 -1 -1 -1 -1 -1
$$ -1 -1 -1 -1 -1 -1 -1 -1 -1 -1 -1 -1 -1 -1 -1 -1 -1 -1 -1 -1 -1 -1 -1 -1
$$ -1 -1 -1 -1 -1 -1 -1 -1
$$ ##$RG_tab8= (0..127)
$$ -1 -1 -1 -1 -1 -1 -1 -1 -1 -1 -1 -1 -1 -1 -1 -1 -1 -1 -1 -1 -1 -1 -1 -1
$$ -1 -1 -1 -1 -1 -1 -1 -1 -1 -1 -1 -1 -1 -1 -1 -1 -1 -1 -1 -1 -1 -1 -1 -1
$$ -1 -1 -1 -1 -1 -1 -1 -1 -1 -1 -1 -1 -1 -1 -1 -1 -1 -1 -1 -1 -1 -1 -1 -1
$$ -1 -1 -1 -1 -1 -1 -1 -1 -1 -1 -1 -1 -1 -1 -1 -1 -1 -1 -1 -1 -1 -1 -1 -1
$$ -1 -1 -1 -1 -1 -1 -1 -1 -1 -1 -1 -1 -1 -1 -1 -1 -1 -1 -1 -1 -1 -1 -1 -1
$$ -1 -1 -1 -1 -1 -1 -1 -1
$$ ##$RG_tab9= (0..127)
$$ -1 -1 -1 -1 -1 -1 -1 -1 -1 -1 -1 -1 -1 -1 -1 -1 -1 -1 -1 -1 -1 -1 -1 -1
$$ -1 -1 -1 -1 -1 -1 -1 -1 -1 -1 -1 -1 -1 -1 -1 -1 -1 -1 -1 -1 -1 -1 -1 -1
$$ -1 -1 -1 -1 -1 -1 -1 -1 -1 -1 -1 -1 -1 -1 -1 -1 -1 -1 -1 -1 -1 -1 -1 -1
$$ -1 -1 -1 -1 -1 -1 -1 -1 -1 -1 -1 -1 -1 -1 -1 -1 -1 -1 -1 -1 -1 -1 -1 -1
$$ -1 -1 -1 -1 -1 -1 -1 -1 -1 -1 -1 -1 -1 -1 -1 -1 -1 -1 -1 -1 -1 -1 -1 -1
$$ -1 -1 -1 -1 -1 -1 -1 -1
$$ ##$RXFMAX= (0..23)
$$ 1290 1290 1290 1290 -1 -1 -1 -1 -1 -1 -1 -1 -1 -1 -1 -1 -1 -1 -1 -1 -1
$$ -1 -1 -1
$$ ##$RXFMIN= (0..23)
$$ 5 5 5 5 -1 -1 -1 -1 -1 -1 -1 -1 -1 -1 -1 -1 -1 -1 -1 -1 -1 -1 -1 -1
$$ ##$RheoNmrEth= <no>
$$ ##$SGUC1= (0..23)
$$ 34 33 17 18 0 0 0 0 0 0 0 0 0 0 0 0 0 0 0 0 0 0 0 0
$$ ##$SGUC2= (0..23)
$$ 49 0 0 0 0 0 0 0 0 0 0 0 0 0 0 0 0 0 0 0 0 0 0 0
$$ ##$SLCBCONF= <SHNV>
$$ ##$SPECTR= 13
$$ ##$SYNCTRIG= 0
$$ ##$SamChgEth= (0..3)
$$ <192.168.98.3> <no> <no> <no>
$$ ##$SamChgPort= (0..3)
$$ <80> <no> <no> <no>
$$ ##$SamChgProtocol= (0..3)
$$ <CORBA> <> <> <>
$$ ##$ServiceNo= <>
$$ ##$Sgu10PowerLevel= (0..7)
$$ 0 0 0 0 0 0 0 0
$$ ##$Sgu11PowerLevel= (0..7)
$$ 0 0 0 0 0 0 0 0
$$ ##$Sgu12PowerLevel= (0..7)
$$ 0 0 0 0 0 0 0 0
$$ ##$Sgu13PowerLevel= (0..7)
$$ 0 0 0 0 0 0 0 0
$$ ##$Sgu14PowerLevel= (0..7)
$$ 0 0 0 0 0 0 0 0
$$ ##$Sgu15PowerLevel= (0..7)
$$ 0 0 0 0 0 0 0 0
$$ ##$Sgu16PowerLevel= (0..7)
$$ 0 0 0 0 0 0 0 0
$$ ##$Sgu17PowerLevel= (0..7)
$$ 0 0 0 0 0 0 0 0
$$ ##$Sgu18PowerLevel= (0..7)
$$ 0 0 0 0 0 0 0 0
$$ ##$Sgu19PowerLevel= (0..7)
$$ 0 0 0 0 0 0 0 0
$$ ##$Sgu1PowerLevels= (0..7)
$$ 90 74 58 42 26 10 0 0
$$ ##$Sgu20PowerLevel= (0..7)
$$ 0 0 0 0 0 0 0 0
$$ ##$Sgu21PowerLevel= (0..7)
$$ 0 0 0 0 0 0 0 0
$$ ##$Sgu22PowerLevel= (0..7)
$$ 0 0 0 0 0 0 0 0
$$ ##$Sgu23PowerLevel= (0..7)
$$ 0 0 0 0 0 0 0 0
$$ ##$Sgu24PowerLevel= (0..7)
$$ 0 0 0 0 0 0 0 0
$$ ##$Sgu2PowerLevels= (0..7)
$$ 90 74 58 42 26 10 0 0
$$ ##$Sgu3PowerLevels= (0..7)
$$ 90 74 58 42 26 10 0 0
$$ ##$Sgu4PowerLevels= (0..7)
$$ 90 74 58 42 26 10 0 0
$$ ##$Sgu5PowerLevels= (0..7)
$$ 0 0 0 0 0 0 0 0
$$ ##$Sgu6PowerLevels= (0..7)
$$ 0 0 0 0 0 0 0 0
$$ ##$Sgu7PowerLevels= (0..7)
$$ 0 0 0 0 0 0 0 0
$$ ##$Sgu8PowerLevels= (0..7)
$$ 0 0 0 0 0 0 0 0
$$ ##$Sgu9PowerLevels= (0..7)
$$ 0 0 0 0 0 0 0 0
$$ ##$SguType= 4
$$ ##$ShimMaxVal= 130000
$$ ##$ShimPow1Ch2Sh= (0..38)
$$ 1 2 3 21 4 4 27 27 4 4 63 26 26 25 7 7 20 20 31 31 0 0 0 0 0 0 0 0 0 0
$$ 0 0 0 0 0 0 0 0 0
$$ ##$ShimPow1Imax= (0..38)
$$ 1 1 1 1 1 1 1 1 1 1 1 1 1 1 1 1 1 1 1 1 0 0 0 0 0 0 0 0 0 0 0 0 0 0 0 0
$$ 0 0 0
$$ ##$ShimPow1NChan= 20
$$ ##$ShimPow1TotIMax= 6
$$ ##$ShimPow1Vmax= (0..38)
$$ 20 20 20 20 20 20 20 20 20 20 20 20 20 20 20 20 20 20 20 20 0 0 0 0 0 0
$$ 0 0 0 0 0 0 0 0 0 0 0 0 0
$$ ##$ShimPow2Ch2Sh= (0..38)
$$ 15 15 33 33 35 35 25 8 38 38 23 8 14 14 36 36 32 32 23 63 0 0 0 0 0 0 0
$$ 0 0 0 0 0 0 0 0 0 0 0 0
$$ ##$ShimPow2Imax= (0..38)
$$ 1 1 1 1 1 1 1 1 1 1 1 1 1 1 1 1 1 1 1 1 0 0 0 0 0 0 0 0 0 0 0 0 0 0 0 0
$$ 0 0 0
$$ ##$ShimPow2NChan= 20
$$ ##$ShimPow2TotIMax= 6
$$ ##$ShimPow2Vmax= (0..38)
$$ 20 20 20 20 20 20 20 20 20 20 20 20 20 20 20 20 20 20 20 20 0 0 0 0 0 0
$$ 0 0 0 0 0 0 0 0 0 0 0 0 0
$$ ##$ShimPow3Ch2Sh= (0..38)
$$ 0 0 0 0 0 0 0 0 0 0 0 0 0 0 0 0 0 0 0 0 0 0 0 0 0 0 0 0 0 0 0 0 0 0 0 0
$$ 0 0 0
$$ ##$ShimPow3Imax= (0..38)
$$ 0 0 0 0 0 0 0 0 0 0 0 0 0 0 0 0 0 0 0 0 0 0 0 0 0 0 0 0 0 0 0 0 0 0 0 0
$$ 0 0 0
$$ ##$ShimPow3NChan= 0
$$ ##$ShimPow3TotIMax= 0
$$ ##$ShimPow3Vmax= (0..38)
$$ 0 0 0 0 0 0 0 0 0 0 0 0 0 0 0 0 0 0 0 0 0 0 0 0 0 0 0 0 0 0 0 0 0 0 0 0
$$ 0 0 0
$$ ##$ShimPow4Ch2Sh= (0..38)
$$ 0 0 0 0 0 0 0 0 0 0 0 0 0 0 0 0 0 0 0 0 0 0 0 0 0 0 0 0 0 0 0 0 0 0 0 0
$$ 0 0 0
$$ ##$ShimPow4Imax= (0..38)
$$ 0 0 0 0 0 0 0 0 0 0 0 0 0 0 0 0 0 0 0 0 0 0 0 0 0 0 0 0 0 0 0 0 0 0 0 0
$$ 0 0 0
$$ ##$ShimPow4NChan= 0
$$ ##$ShimPow4TotIMax= 0
$$ ##$ShimPow4Vmax= (0..38)
$$ 0 0 0 0 0 0 0 0 0 0 0 0 0 0 0 0 0 0 0 0 0 0 0 0 0 0 0 0 0 0 0 0 0 0 0 0
$$ 0 0 0
$$ ##$ShimPow5Ch2Sh= (0..38)
$$ 0 0 0 0 0 0 0 0 0 0 0 0 0 0 0 0 0 0 0 0 0 0 0 0 0 0 0 0 0 0 0 0 0 0 0 0
$$ 0 0 0
$$ ##$ShimPow5Imax= (0..38)
$$ 0 0 0 0 0 0 0 0 0 0 0 0 0 0 0 0 0 0 0 0 0 0 0 0 0 0 0 0 0 0 0 0 0 0 0 0
$$ 0 0 0
$$ ##$ShimPow5NChan= 0
$$ ##$ShimPow5TotIMax= 0
$$ ##$ShimPow5Vmax= (0..38)
$$ 0 0 0 0 0 0 0 0 0 0 0 0 0 0 0 0 0 0 0 0 0 0 0 0 0 0 0 0 0 0 0 0 0 0 0 0
$$ 0 0 0
$$ ##$ShimPow6Ch2Sh= (0..38)
$$ 0 0 0 0 0 0 0 0 0 0 0 0 0 0 0 0 0 0 0 0 0 0 0 0 0 0 0 0 0 0 0 0 0 0 0 0
$$ 0 0 0
$$ ##$ShimPow6Imax= (0..38)
$$ 0 0 0 0 0 0 0 0 0 0 0 0 0 0 0 0 0 0 0 0 0 0 0 0 0 0 0 0 0 0 0 0 0 0 0 0
$$ 0 0 0
$$ ##$ShimPow6NChan= 0
$$ ##$ShimPow6TotIMax= 0
$$ ##$ShimPow6Vmax= (0..38)
$$ 0 0 0 0 0 0 0 0 0 0 0 0 0 0 0 0 0 0 0 0 0 0 0 0 0 0 0 0 0 0 0 0 0 0 0 0
$$ 0 0 0
$$ ##$ShimPow7Ch2Sh= (0..38)
$$ 0 0 0 0 0 0 0 0 0 0 0 0 0 0 0 0 0 0 0 0 0 0 0 0 0 0 0 0 0 0 0 0 0 0 0 0
$$ 0 0 0
$$ ##$ShimPow7Imax= (0..38)
$$ 0 0 0 0 0 0 0 0 0 0 0 0 0 0 0 0 0 0 0 0 0 0 0 0 0 0 0 0 0 0 0 0 0 0 0 0
$$ 0 0 0
$$ ##$ShimPow7NChan= 0
$$ ##$ShimPow7TotIMax= 0
$$ ##$ShimPow7Vmax= (0..38)
$$ 0 0 0 0 0 0 0 0 0 0 0 0 0 0 0 0 0 0 0 0 0 0 0 0 0 0 0 0 0 0 0 0 0 0 0 0
$$ 0 0 0
$$ ##$ShimPow8Ch2Sh= (0..38)
$$ 0 0 0 0 0 0 0 0 0 0 0 0 0 0 0 0 0 0 0 0 0 0 0 0 0 0 0 0 0 0 0 0 0 0 0 0
$$ 0 0 0
$$ ##$ShimPow8Imax= (0..38)
$$ 0 0 0 0 0 0 0 0 0 0 0 0 0 0 0 0 0 0 0 0 0 0 0 0 0 0 0 0 0 0 0 0 0 0 0 0
$$ 0 0 0
$$ ##$ShimPow8NChan= 0
$$ ##$ShimPow8TotIMax= 0
$$ ##$ShimPow8Vmax= (0..38)
$$ 0 0 0 0 0 0 0 0 0 0 0 0 0 0 0 0 0 0 0 0 0 0 0 0 0 0 0 0 0 0 0 0 0 0 0 0
$$ 0 0 0
$$ ##$ShimPowMaxUA= (0..63)
$$ 130000 130000 130000 130000 130000 130000 130000 130000 130000 130000 130000
$$ 130000 130000 130000 130000 130000 130000 130000 130000 130000 130000 130000
$$ 130000 130000 130000 130000 130000 130000 130000 130000 130000 130000 130000
$$ 130000 130000 130000 130000 130000 130000 130000 0 0 0 0 0 0 0 0 0 0 0
$$ 0 0 0 0 0 0 0 0 0 0 0 0 0
$$ ##$ShimPowMaxUG= (0..63)
$$ 1000000 1000000 1000000 1000000 1000000 1000000 1000000 1000000 1000000
$$ 1000000 1000000 1000000 1000000 1000000 1000000 1000000 1000000 1000000
$$ 1000000 1000000 1000000 1000000 1000000 1000000 1000000 1000000 1000000
$$ 1000000 1000000 1000000 1000000 1000000 1000000 1000000 1000000 1000000
$$ 1000000 1000000 1000000 0 0 0 0 0 0 0 0 0 0 0 0 0 0 0 0 0 0 0 0 0 0 0 0
$$ 0
$$ ##$ShimPowNum= 2
$$ ##$ShimPowRcbType= 3
$$ ##$ShimPowRes= (0..63)
$$ 1e-20 1e-20 1e-20 1e-20 1e-20 1e-20 1e-20 1e-20 1e-20 1e-20 1e-20 1e-20
$$ 1e-20 1e-20 1e-20 1e-20 1e-20 1e-20 1e-20 1e-20 1e-20 1e-20 1e-20 1e-20
$$ 1e-20 1e-20 1e-20 1e-20 1e-20 1e-20 1e-20 1e-20 1e-20 1e-20 1e-20 1e-20
$$ 1e-20 1e-20 1e-20 1e-20 0 0 0 0 0 0 0 0 0 0 0 0 0 0 0 0 0 0 0 0 0 0 0 0
$$ ##$ShimPowRng0= (0..63)
$$ 1 1 1 1 1 1 1 1 1 1 1 1 1 1 1 1 1 1 1 1 1 1 1 1 1 1 1 1 1 1 1 1 1 1 1 1
$$ 1 1 1 1 0 0 0 0 0 0 0 0 0 0 0 0 0 0 0 0 0 0 0 0 0 0 0 0
$$ ##$ShimPowRng1= (0..63)
$$ 1 1 1 1 1 1 1 1 1 1 1 1 1 1 1 1 1 1 1 1 1 1 1 1 1 1 1 1 1 1 1 1 1 1 1 1
$$ 1 1 1 1 0 0 0 0 0 0 0 0 0 0 0 0 0 0 0 0 0 0 0 0 0 0 0 0
$$ ##$ShimPowRng2= (0..63)
$$ 1 1 1 1 1 1 1 1 1 1 1 1 1 1 1 1 1 1 1 1 1 1 1 1 1 1 1 1 1 1 1 1 1 1 1 1
$$ 1 1 1 1 0 0 0 0 0 0 0 0 0 0 0 0 0 0 0 0 0 0 0 0 0 0 0 0
$$ ##$ShimPowRng3= (0..63)
$$ 1 1 1 1 1 1 1 1 1 1 1 1 1 1 1 1 1 1 1 1 1 1 1 1 1 1 1 1 1 1 1 1 1 1 1 1
$$ 1 1 1 1 0 0 0 0 0 0 0 0 0 0 0 0 0 0 0 0 0 0 0 0 0 0 0 0
$$ ##$ShimPowType1= 8
$$ ##$ShimPowType2= 8
$$ ##$ShimPowType3= 0
$$ ##$ShimPowType4= 0
$$ ##$ShimPowType5= 0
$$ ##$ShimPowType6= 0
$$ ##$ShimPowType7= 0
$$ ##$ShimPowType8= 0
$$ ##$ShimSysActGrad= (0..63)
$$ 1 2 3 4 13 5 7 11 10 9 6 8 12 18 19 20 21 15 22 23 24 14 25 16 26 17 27
$$ 28 31 32 33 34 35 36 37 38 0 0 0 0 0 0 0 0 0 0 0 0 0 0 0 0 0 0 0 0 0 0
$$ 0 0 0 0 0 0
$$ ##$ShimSysAngle= <>
$$ ##$ShimSysFunc= (0..63)
$$ 1 2 3 4 5 6 7 8 9 10 0 37 38 35 16 15 14 13 12 11 28 27 26 25 24 23 36
$$ 22 30 29 20 21 34 33 32 31 17 18 19 0 0 0 0 0 0 0 0 0 0 0 0 0 0 0 0 0 0
$$ 0 0 0 0 0 0 0
$$ ##$ShimSysMatId= <292722ca.dat>
$$ ##$ShimSysMatrix= 1
$$ ##$ShimSysMinMaxUG= 130000
$$ ##$ShimSysOffset= <58>
$$ ##$ShimSysType= 4
$$ ##$ShimUnit= 3
$$ ##$SpectrOsVersion= <4.3.180.20230524>
$$ ##$TCubeEth= <192.168.180.38>
$$ ##$TCubeSeqDevice= <>
$$ ##$TopSpinVersion= <TopSpin 4.3.0>
$$ ##$TrxFreqFormula= (0..23)
$$ <TrxFreqFormula(2.0,600070000.000000,'TRX',Trx(1.0,'TRX 1200.1',2,5.000000,1290.000000))>
$$ <TrxFreqFormula(2.0,600070000.000000,'TRX',Trx(1.0,'TRX 1200.2',1,5.000000,1290.000000))>
$$ <TrxFreqFormula(2.0,600070000.000000,'TRX',Trx(1.0,'TRX 1200.3',1,5.000000,1290.000000))>
$$ <TrxFreqFormula(2.0,600070000.000000,'TRX',Trx(1.0,'TRX 1200.4',1,5.000000,1290.000000))>
$$ <> <> <> <> <> <> <> <> <> <> <> <> <> <> <> <> <> <> <> <>
$$ ##$TrxPN= (0..23)
$$ <Z148391> <Z148391> <Z148391> <Z148391> <> <> <> <> <> <> <> <> <> <> <>
$$ <> <> <> <> <> <> <> <> <>
$$ ##$TrxSN= (0..23)
$$ <02476> <00643> <00644> <00645> <> <> <> <> <> <> <> <> <> <> <> <> <>
$$ <> <> <> <> <> <> <>
$$ ##$VCubeEth= (0..23)
$$ <no> <no> <no> <no> <no> <no> <no> <no> <no> <no> <no> <no> <no> <no> <no>
$$ <no> <no> <no> <no> <no> <no> <no> <no> <no>
$$ ##$VTU= 2
$$ ##$VTUETH= <192.168.99.17>
$$ ##$ValueLine= no
$$ ##$VpuPN= (0..23)
$$ <no> <no> <no> <no> <no> <no> <no> <no> <no> <no> <no> <no> <no> <no> <no>
$$ <no> <no> <no> <no> <no> <no> <no> <no> <no>
$$ ##$VpuSN= (0..23)
$$ <no> <no> <no> <no> <no> <no> <no> <no> <no> <no> <no> <no> <no> <no> <no>
$$ <no> <no> <no> <no> <no> <no> <no> <no> <no>
$$ ##$WBREFAM= (0..31)
$$ 100.4 100 100 100 100 100 100 100 100 100 100 100 100 100 100 100 100 100
$$ 100 100 100 100 100 100 100 100 100 100 100 100 100 100
$$ ##$WBREFLM= (0..31)
$$ 1 0 0 0 0 0 0 0 0 0 0 0 0 0 0 0 0 0 0 0 0 0 0 0 0 0 0 0 0 0 0 0
$$ ##$WBREFPH= (0..31)
$$ 0.15 0 0 0 0 0 0 0 0 0 0 0 0 0 0 0 0 0 0 0 0 0 0 0 0 0 0 0 0 0 0 0
$$ ##$WBSGU= (0..31)
$$ 1 1 2 2 4 8 0 0 0 0 0 0 0 0 0 0 0 0 0 0 0 0 0 0 0 0 0 0 0 0 0 0
$$ ##END=
$$ 
##$DECIM=	1120
##$DSPFVS=	21
##XUNITS=	HZ
##YUNITS=	ARBITRARY UNITS
##FIRSTX=	11794.084681061576703
##LASTX=	-6062.9900564872923496
##DELTAX=	-0.068119594029018015746
##XFACTOR=	1
##YFACTOR=	0.28441132799999935266
##FIRSTY=	0
##MINY=	-139584512
##MAXY=	3342576
##NPOINTS=	262144
##XYDATA=	(X++(Y..Y))
11794@n6j12n7j12%%%%n6n7%%J13J12J13N6J68%%j68j12n7N7J12%%%%%N6%%%%%%%%%n6%%n6
11791a12%n6%n7%%N7%%N6%N6%%n6n6%j69j13n6N6K82N6%%N6J12J12J13n6%%n7N7n7N7n7j68
11789@j12n6J12J68%j68j69j12J12N7n7n6j69J13N6J13n7%N7N6%N6%%%%%%%%%n6%J12J68J69
11786C37J13%n7j12j13j12j12%N6%N6%J12N7%%n7n6n6%n6j12N6N6N6J12%N7n7%%%%%%%%%%
11783A68N7%n7N7%N6N6%%N6%N7n7j12n6j13n6j12j12%N6N6J12%j12j12j69j13n6%%n6%N6J69
11781c37K81%%N6%n6n6%n6n7N7n7N7N6J12N6J12%n6j12N6j12%N6j12%%%%n6%%%J12%j12n7
11779b25j12N6J13J12K24J13N6j12j13n6j68n6n7%N7n7n6%N6n6%%n6%%n6N6j13J13n6J12K25
11776e6K81J68%n6k25j68n6N6n6N6N6%n6%n6%%n6%n7N7%N6%N6%N6%%n6J12j12%%%%n6%n6%
11774a68%n7%%j12N6N6J69N6N6%J12j12n6%j12%n6%n7j12%J12J13%%%N6%N6%%J12n6%J12n6
11771A12N6j12%N6j12N6n6n6%%n6%n6%n7N7N6%N6J12%j68k81j69j13n6J13N6J12J69N6N7%
11769a68N6n6%N6%%n6%%n7%n6%%n6%n6n7J13j13j12N6K25N6J69J12n6n6n6n6N6N6N6J12N6
11766A68J13N6N6n6n6n6n7j12n6n6j12N6N6N6N6N6N6N7N6%%%%%N6%%%n6%%N6N6n6j12%n7n6
11764A12n6n6n6%n6n6%N6n6%%%%%%%%%%%%N6N6J68%j12n6n6n6%%%%%%%%%%%%N6%%%N6N6N6
11761E6%J12N7N6%n6n7j12n6j12n6j13n6%%%%%n6%%N6J69N6J12J68%N7J68n6n6%n6%n7j12
11758E6%n6%%n6n6%j13N7J12N6J12J13N6n6%N6n6j69j68%N6%J12%n6N6%n6n6N6%n6%N6%%%
11756@n6%N6N6%j12j12%n7%%n6%%n6N6n6j13N7n7J13J12n6n6J12%N7%N6%N6%N6J12n6%%n6
11753@N6%n6%%%n6%n6%%n6%%N6n6N6N6n6N6%%%%%%n6%%N6%n6%J12n6%%%j69j12%N6N6J13N6
11750e6n6%%%N6N6J12%N6j68%n6n6n6n7n6N6%N7%N6%%N6%N6N6%%N6J13n7%j12%n6n6%n6n6
11747a68%%%%%%%%N6J12N6J12n6j12n6n6%n6%n7%n6N6n6n6J12%J69J12K25%j13j12j12%n6
11745a12n6n7%N7N6J12N6J12N7J12j69j12j12%%N6J68J13J12J13j13n6j69%%%%%%n6%%%n6
11742E6%%%%%%%n6%%N6n6%N6%n6n6j12j69j13n6J13N6J69N6n6N6%n6n7n6n6%%%N6N6n6%N6
11740b25N7n7N7%J12%%N6J12n6j12%N6N6n6%n6%%n6n6n7N7j13%n6N6J13N6N6%J12J12N7n7
11737A68j12n6n6n6%j13%n6%N6J13J12J12j12N6n6N6N6%N6%N7n7%%%n6N6%j12J12n6%n6%n6
11735@N6%%n6N6%%N6n6N6%N6j12%%%%%n6J12j12%N6n6%N6n6%%N6%%N6%N6j12n6n6n6n6%j13
11732b81%n6%N6n6N6N6%n6n6%J12J13J12J12n6%j12n6n6J12%n6j13%N7%N6%J12n6N6%N6j12
11730e6n6n6%n7n6n6N6N6N7N6%N6N6N6N6N6%N7%N6%N6n6%%%n6%%%n7%j12J12n6n6%%n6n6j12
11727a68n7%j12j13%%%%N7N6J12%n6n6n6J68J13J12%N6n6n6N6%n6n6%%n6%%%n7%%n6N6%J69
11724e6N6N6J12%j68j12n6N6%n6J12N6N6J12n6j12j12%N6N6N6N6J13N6N6N6j12j69j68j12
11722a68N6%%N6%N6n6N6J12n6%%N6%n6J12n6n6%n6%n6n6%n6%n7%%n6n6%%N6%N6N7%N6N6n6
11719a12N6%%n6N6%%j12j13k25n6N6J13J12N6%N7%%%N6n6N6%N6n6N6J68N6%j12n6%n6J12N6
11717A12N6%k24n6N6n6%N6J12J12J13%%n6%n7n6j12j12n6N6L37J12j12n7j12j12n6n6j13n6
11715c37%%J12n6%J13n7J13%N6N6%N6%%%%%J12j12N6j12j12%%%J68J69%n7j12%%j68n6n7k25
11712d50j12N6K25N6J13J12N6J12j68n6N6n6%J12K25J69%%j13k25k24%n6%j13%J13J68J68
11710A68J13j13j12j12n6n6N6%n6n7N7J12N6n6n6%n6n7%N7%%N6%%%n6j13j69%%K25J13N6%
11708e6N6n6N6N6J12J13N6N6j12N6n6%n6n7N7N6%n6j13j68N6n6N6N6n6N6n6N6N6n6%n6J12
11706A12n6j68n6%N6n6j13N6N7J12N6n6j12n7N7J12K24J69N6j12n6j69n6n6%%n6J12N6%%N6
11703A12N6%j12n6%j12%%%%n6%%%N6%N6N6%N6J12%n6N6%%%%%%j12N6n6%n6%%%n6%%n6%n6%
11700a68%%N6N6%N6N6N6N6N7n7%%n6j12n6n6%J68J69N6n6j69j12n6%%%N6n6N6%%N6%J68n6
11698A12j12N6J12N7%j69n6%%N6j12j12j69j13N7%j13%j12n7N7N6J69K25N6%j13n6n6%%%%
11696c37J12N7N6n6%j13%N6%N7N6N6N6K25%%N6%%n6%%%n7%n6N6%N7%N6J12n6%N6N7%j13k25
11693A12k80k25j69N6J13J68J13J68%j12n6n6N6n6n7N7%n7n6N6N7J12N6J68N7J12J13N6n6
11691D50n7n6%N6%n6j69j12n6N6n6%n6n6n6%%N6n6N6%%%%N6N6%%N6%N6J69J12J13J12%k81
11688C37k25j12n6N6n6%N6N6N6J69%J12J69N6j12n6j69%%N6%%n6k81k25n6N6%N7N6n6%%J12
11686e6K24%J13j13J13N6J13%%k25j69j12n6J12J12n6N6N6N7%%%J12n6%%%%n6N6%n6N6n6n7
11684A68%j12N6n6%j12N6%N6J12N7N6j13j68%N6%n6%n6n6%J12N6%N6N6%J13n6n7n6n6%n6n6
11681e6%N6J12N6n6n6%%K25J12%n6n6j13J13N6n6n6%n7n6n6%j12%N6%n6N6n6N6N6n6%N6%%
11679E6n6n6N6N6%J12j12j12j69n6%J13J68N6N6n6n6j12j13n6%%n6%N6n6j13%K25%%j12%N6
11677b81N6N7N6K80J69J69N6n6n6N6n6j13j69k24n6N6J12%%j12j12n7N7J68N6J12N7j69n6
11675@%N6N6j12j12%%N6%N6N6%j12n6N6n6%n6n7%n6N6N7J12%%J12N6N6%j68j12j69n6N6N6
11672b25J69N6N6%J12n6j68j69n6J69K24J69J69J68j12n6J12J13N6j69n6%%n6%%j13n6%k25
11670E6j12n6N6N6N6J12N7N6n6n7%%j68j68%%J68J68%%j12j12%N6J12J13N6K25J69j13j69
11668C93n6%n6n6k25j12k25j69N6J69J13J12N6N6N6%J13%N6N6n6j13j68%N6n6j12j13j12%
11666c37J12J13N6%%N6%j12n6%N6%%J12J68J69N6n6n6n6j69n6N6%%N6n6j12n6n6N6%n6N6K80
11663A68J13N6%%n6N6n6%n6n7%n6%n6%n6%n6%n6N6%%n6j13n6n6k25n6n7N7N6J12K82K80K25
11661C37J69j13j12n6j69j68n6N6%J12n6N6j12n6%%%J68n6n6n6J12N6N6%n6N6J12n6N6%j12
11659E6%%j12%N6%N6K25J12J13j13n6j12N6k25n6j12k25n6N6j13j12N6%N6J69%N6N7N6%J12
11657@n6j12j13n6j13%n6N6n6N6%n6N6J13n6n7%%n6N6n6n6%%J12%J13%J12J13n6%%%%%%%%
11654a68j69k25n6N6J12J69N6N7N6N6N6n6j12j13j69j12%J12J13%%N6J13%%N6%J12N6J12N7
11652B25n7j12n6%N6J12n6j12n6%%%N6%j12%N6J12%%j12%N6N6%n6%N6J69J12n6N6N6n6n6n6
11649B25n7n6j12n6%%J12%%j12%J12J69N6N6%J13N6J12J13%n6k82j12%%n6n7%%J69J13%n7
11647C93j68n7j68n6j12N6N6J12K25%%j13J69J13N6J12n6%j12j13n6%N6N6%N7N6%n6J12J13
11645F75N6%%k25j69j12n7%J13n6n7%j12N6%j68j12n7%%%N7N6N6n6J12N6%J12N7J12%N6n6
11643C37j69k80n6N6J12J68n6n6n6n6N6%N6N6N6%N7N6n6%n7n6n6%n6%%N6J12%%J13J12n6n6
11640B81j69j12j68N6%N6%N6%N6N6N6N7%N6%N6%N6%%N7%n7n6n6%j69j12n6N6J68%J13N6%j69
11638A68k24N6%n6%K24J69%%%n6n6j13j12j12j69j12J12n6%J12J13J12N6n6J68J13N6N6J13
11636E06%%J69N6N6j12j69j69j69j68n6n6J12%J68%J13N6J13N6n6n7j12%n6n7n6n6%N6N6%
11634A68N7%N6%N6%%N6%%%N7N6J69J12N6n6j12j13j12n7%j12N6%J13N6N6j12j13j12n7n6%
11631A12n6%N6N6N7N6N6%N6N7n7n6n6n6n7j12n6n6n6N6n6%j13n6%N6N7J12n6%%n6n7%N7%J68
11629@K25N6n6n7k80j69j69%J13J12N7%%N6j13n6N6J13J68J69J68N7n7n6N6N7n7%%%n6n6%
11627B81j13%%j12J12J69J69N6j69j12N6N6%n6%n6%k81j68n7j12N6n6%N6N6J13%%%N6%n6N6
11624e6%%%N6%N6%n6j12j69j69n6n6K25J69N6%%%N6N6N6N6J69J12J13J69n7N7N6%%j13n6J13
11622F75%j13j69j68%n7N7%%n7N7N6n6%N6n6j69n6%J68n6k24n6%N6N6%%N6N6%%J12N7%N6j13
11619A68j12N6N6J69N6J13n6%n7n6n6j13j68n6n6N6J12K25%%%%%J12n6%j12j13j68k81k25
11617e62N6%N6%J13N6%J69J12K25N6%N6n6N6j12n7n6j12j12j13n6j12j13N6N7J68%%%%n6n6
11615c37N6J13N6%j13J13N6n6%J12n6%%%%N6%%n6n6N6K24J13N6n6%%%n6%N6j13%%n6j12n6
11612e6n6n6n7j12%J12%J13N6%J12J12%%k24j12j13J13N6J12%N6J12j68n6%n6%%n6J12J12
11610E6n6%J12N6N7j13n6n6n6%N6N6%%n6J68J13N6j12j69j12n6%N6N6%%%N6%%%%N6N6%%j68
11608@N6J12J69J13N6n6%%j13j12k25j12J12N6K25J12N7N6n6j13N6%j12%n6j69N6N6n6n6j68
11606a12%J12%N6%N6N6%j12J12%n6n6%%%n6%n6%%n6%n6n7j68j69n6%J12K25J69K24%N6J69
11603C37J69J12J13N6n6j13k25k25l36j13j69n6n6j13N7J12%%j12J12N6J69J69J12J68J13
11601B81J12J13N6n6n6%n7%%n6j12k25j68j69j13%J69J69K80J69%j12%n7j68%n6%J12J69N6
11599B81j13j12j68%%%%n6%N6n6%%n7%j12j13N7J12N6%J13%N6N6J68n6N6j12n6N6j12%%n6
11597a12%%n6N6n6%N6J68N6j68k25k25j12n7N7J12K25J69N6%j12%j13n6j13%j12N6J13K25
11595a68J12n6%%J12J68J13%N6N6n6n6j13%j12n6j12%%n6n7N7%n7%%N7n7n6N6J69J12n6j68
11592a68j69j13%J13J69J68K25J12N6n6n6%%n6%%n7n6n6n6%j12%n6n7n6j12N6N6J69J68J12
11590A68N7J12n6j13%%N7%j69%n6n6n6J68N6N6N7N6N6%%j69j68%%J68N7N6%%n6%N6N6N6N7
11588D50J68j12j69j12j13j68j69j12%J12N7N6%%%%%%N6%%N6%N6n6N6%N6%N6j12N6N6%j12
11585E6J12N7j13n6%J12N7n7j12%J12J13n6%k81j12j13N6%n6N6N7n7n6J13N6n6N6%%N6%N6
11583@%n6J12N6n6n6N6J69n7j12n6J12%N6j12n6%%%%n6%%%%n6%n6%%%%j13n6J12N7J12J12
11581E6%j12j12N6J12J68J13n6n7j68j12%n6n7%J69J12J12j12n6n6n6n6J12N6n6n6j13j12
11579c37j69N6N7N6N6N6N7N6N6n6n6%n7%N7%%%N6%N6n6%J12J68%j68k25n6n6J12J13n6j13
11576b81j12N6N6n6n6J12J13J68n6n6j13%N7N6%%N6N6%N6%J12%N7n7%J13K25J69N6k25k25
11574B81l37j69n6J13J68K25N6%%N6n6%%N6n6j13n6N6J13%N6J13%n7%n6%%N6J13n6j69k25
11572E6n6j12j69j69%N7N6%%N6N6N7J12%N6J12J13%J12%n6J12%%N7%N6j13n6%%n6%j13n6j68
11569e6n6j13j12N6J13J12N6n6j12n7k25n6%N6J13J12N7J12N6n6%N6J68J69K81J13j13j12
11568E06j69n6N6J69%j13n6n6%N6n6J12J13n6n7j68j13j12j12%n6n7J13N6J12K25N6N6j12
11566B81n6k25n6j12%%N6%N6n6N6N6%%J68J13N6%%n6N6n6n6j13%j12J68J69J13N6n6j13n6
11563B81n6n7N7J68J13N6N6%j12j13n6j69%%%n6J13n7n6n6N6J69%j69k24n6N6K24N6%j12n6
11561@n6%n6J12J12%%%n6J69J12n6j13j68n6J12J69J12J13%j13j12%N6J12n6j12j69n6N6%
11559E6n6N6J12N7N6n6j69j12n6%J12J12n6N6j68j12j69%n6N6K25N6N6j12j13j12j13N7J12
11557b81N6J13J12J12N6N7%N6j13k24n6J12J68J69J13n7n6N6J69J13N6N6%N6n6j69j12j13
11555C93n6n6j13j68j68%N6N6N6N6%J12j12j68k25j69N6K82M49M50J69%j69k81j13n6%%%%
11553B81n6n7n6n6%n6%n6n6%n6n7%n6J13N6J12N6%%%N6k24j69k81j13J69N6J69%N6J13%k25
11551c37j13n6N6J13N6N6%N7N6N6N6%%%n6%N6J68J69N6j12n6j13j12n6n6N6J68N6j12j12N6
11549@n6%%%%%J12K25N6j12j69k24N6%%%%N6%%n6%%n6%%n7N7n7N7%N6j69j12j13j69N7N6N6
11546e06N6J13N6J13%n7N7%%J12j12n7N7N6J12n6j12%N6J12n6j69j12%J69J68n6n6j13n6n6
11544c37J12K25K81%n6%n7j68j12n6%%n7%N7J68J68N7n7j12j12n6%N6N6%N6j12j12%%j13j12
11542c93%J12N6J13N6%J12J12%%j68n6j12N6%%N6N6n6N6%n6n6j13%J13K24K25J13J12j12n7
11539C93%%n6n6%n6%N6j13%%n6N6n6N6J13n6%J12j12j69j68n6n7j68j13%J13J12J13J12K24
11537A68N7N6j13j12%j12%%n6n6%%n7%n6N6J69J68J13%j13n6%n6%j68j13%N6N7n7%N7N6n6
11535a68N6%%N6n6N6N6%N6n6%N6%%J12n6n6J12n6j12n6n6n6n7%j12j69n6N6N6J69N6j68n7
11533d50k25k25j68%N6J12J13J12N7N6K81J69J68n6j12j13n6N6%%N7N6J12N6%j12n6%n6n7
11530b25n6%n6j13j12%N6J69J12J69n6%%n6n7n6J13%j69j13j12N6J13n7n6J13n7J13J12%n6
11528b81j69n6n6N6J69J12J13N6J12J12J13j13j68j12j13n6N6N7n7j12j13j12n6%N6J12J69
11527b81J69J12J12n6n6n6j12n7j68N6N6N6%j12j13K25J69J12n6%%J68N7J12j12N6n6n7%n6
11524A12n6%%J12%J13n6J12n6N6N6N7j13j69k24n6%N6N6J68j12%%J12N7%N6%j13J13n6%j13
11522A12N6N7n7n6%N6n6N6%k24%N6J68N7%%n7j12N6N6N7%%J12j12n7%j12n6J12n6n6j12n6
11520a68%%n7j12j13n6J13J12J69N6%J12J12J13N6N6%n6j69j68j12%J12n6n6%J68N6%j12J68
11518A68n6N6%N7N6n6N6%N6%%%%%N6%j12N6n6n6%N6n6j13j68n6N6%n6%j13%N7J68J68J13N6
11515C37J69K25N6k25k81j69%n6N6J13n7%N7J12J69J69n7j68k82l36j69k25n6N6%%N6K81J69
11513e6%n6n6N6K80J13N6j12%n7N7n7%%%n6N6n6%%N6n6j12n6%J68K25K25J13k25j69k25%n6
11511@%J12J69n6n7%%j12j12j12n7J13K24J69N6n6n6n7j12n6J12J13J12N6N7n7n6k81j68j69
11509b81n6%N6J69J12J12n6k24j13j69n6%n6n6N6N6n6J12%J13N6%j12j13%J13J68%N7J68J68
11507A68J69N6%j12n6k25%N6n6%%n6j12j13%N6n6%J13n7N7N6%N6%N6N6J69J12%n6N6%%N6%
11504C93%%n6J13N6%j69n6J12%%n6%n6n6j13j68N6N6%%%n6J68N7N6j69%J13N6%n6J12%%n6
11502B81j13N7k25j68j13j12J12N6n6N6N7%N6%N6N6%%k25n6j69%J13J12%N7N6N6N6N6N6j12
11500@n6j12n7j12j13j12n6J12N6J13J12n6%n6n6j13n6N6J69N6n6%%%%j13J13J12N7j13n6
11498c37%N6J13N6K24J13N6n6%J12J13K81N6N6j12n6l38j69j12n6%N6J12J13N6%%n6j13j68
11496@j12j13%J69K24%j12J12N7n7%%j12%%n6N6j12%%%%%n6%%N6%%N6N6%n6J12N6%%N7n7k24
11493e6n6j13j12j13j68n7J13J12J13J12N7n7N7%%N6%N6%%n6N6K24%%n6j12J68J69N6%n6n6
11491B81j13j68%N6J69J12J69j13j68j13%n6j12%J12K25N6N6n6j69k24n6%N6n6%J68N6N6%
11489A68j12j68%N6%%N6%%j12n6j69k25n6J12N6J13J12J13J12J68n6n6n6n6%%%%N6J12N6%
11486A68N7%%N6j13n6j12j12%N6N6%%%J12n6%J12N7n7N7j69j68%n6J12K24J13J12n6n6N6n6
11484B81%j13j68N6N6%n6j12%J12J12J13J12n6n6%n6j69j68j69j69j12j13N7N6J12n6J13%
11482c93N6N6N6%%%%%N7n7n6N6J69J68J69J69J68%j12j13%%n6j12%%J12J69K25%j13k81j69
11480A68j68n6%n6N6%J12K25J12K82J12n6j13j12j13n6j12j69%%K25J12N7%n7N7j13j69j12
11478E6k24n7%N7N6N6%N6N6n6N6%J12%%n6n6%n6%%n6%n6%n6%%n7%%J13N6%%N6J68%%n6N6J69
11475C37J69N6j12N6j13%n6n6n6n7j12%j12N6n6n6N6N6%J12N6j68j68j69k25n6J12K25J13
11473a68J68J12J69%%%%n6j69j12j12n7%J69J12J69N6%j13j68j68n7%%N7n7N7N6j69n6%N6
11471b81N6N7%N6N6N6N6n6%n6n6n6j69k25n6J68K25J69J68N6%%N7n7j12j12%n6J12J68%%j12
11469E6J12j12n6j68n7j12n6J12N6n6N6N7n7J13N6K24J13J69J68J13J12J13J12%j12k25j69
11467E62j12n7N7N6n6n7n6n6%n6%%%N6%%%N6%%J69K25%%j13j68%n7N7J68N7N6k25k25k25k24
11464a68j13j12J12%n6J69J68N6j12%J12J12%j12N6N6%n6k24j13j12N6N6%%N7%J12J12J69
11462B25J12N6N7J68N7j69%j13n6%N6j12k25k24j69%J12N7N6%N6%n6%%n6n7n6n6N6J13N6J12
11460@n6n6%n6j13j69N7K81K24J69N6j69j68n6j69j12%N6%N6%N7%N6N6N6J68%n6n6n6n6N6
11458@J12J13J12%n6J12n6k81k24l38j69N7J68K25N7%J12N6N6N6N6N7N6J12N7J12N6%k25j12
11456B81j13j12j12n6j13N7J12%N6J12n6J12%%N7N6%n6j13j12n6N6N6N6N6N7j13n6%n6%%j12
11453a12J12n6N6%N6%N6%%J13%N6K25J69N6j69k25%%J13n7N7N6n6%j69j13n6N6N7N6%%n6N6
11451B81n6j13N6j12%J12%n6J13n7N7N6%N6%J13n7n6n6%J69K25N6n6k25j13%N6J13%N6j69
11449C93j12j13N7%j13N6%J13n6n7J13%%n6j13n6n6%J68N7N6N6N6J13%%k81j13j12%J68J13
11447B81N6n6n6j69%N6n6n6J12J69J12J13J69%k25j13j12n7J13n6N6N6n6n6k25k25j12n6J68
11445b25J13N6N6J12J13N6J69N6j13n6j69n6%N6N7%J12N6N7N6%%n6N6%%%%j13n6j12n7n6%
11442A12j12N6J12%J13%N6n6j69k24n6n7j12n6J12%J13N6N6J12J12N7N6n6N6%N6%n6N6J13
11440D50N6n6j13n6n6j69n6J12N6j12j12n6N6%%%K24J13%%n6n7%n6J13N6%n6j69j68%n6%j13
11438b81N6J13J68K25J12n6k25k80%J12J68N6j12k24k82j12n6N6N6N6N7N6J12J13N6N6N6J12
11436A68N7J12J13n7n6%N6J13%n6n7n6n6j13n6N6J13J12n6n6j69n6N6N6n6j12N6J69K81J12
11434F18N7N6J12%n6n6%N6j69k81j69n6J13%%N6%%%n6%%j13j68n6j69n6%%%N6J69J68K25J12
11432C93%%n6N6j12j13k80k25j13J13N6n6N6%%%J13%N6%%n6n7%N7%N6N6n6J12J68n6k24n6
11429a68%N6%%J12%n6N6N6K81K81J69N6j12k25j69n6n6%n7j68%J12N6N7N6%J12J13%%j13n6
11427C37n6%J12J13N6J13N6N6N6J13%n6j69l38k81j12%K25J12J13N6N6n6%%J69J12J69J12
11425A068N7n7j68k25k25j13%%j12%N6%%%N6n6n6N6J12n6j69%N7J12N6J13N6n6%J69%N6N6
11423G87%j69j68n7n6n6n6%%%%j13j12N6J69%N6J12J69%j12j69n6k25n6%N6J68%%%N7K25J12
11421E62J69%n6j69j13J13J12j12j13%N7%%n7N7%n7n6j12n7j12j12n6J12N6J12j12%%J12%
11418A68N7N6N6N6N7%n7n6j69j68j12j13N7N6J12J68J13J69K25N6N6n6n6j13j12n7%n6%%n6
11416B81j13j68%N6J12k24k25j12J12J13N6%j13j12%%%%N6N6J13N6J12J12%%N7N6j13j12%
11414E6n6%%%K25%%j13j12%N6n6N6J12%N7N6n6j69k24n7n6%J13n7%N7%%%%%J68N6J12N7J12
11412C37N6N7J12N6j12j13j68k81n6%%n6j13N6J69K24J69%%N6N7j13j12n7%j12%n6N6n6%J68
11410A68N7j69%n6J68N7N6N6N6J13%%n6N6n6%n7%%n6%%n6n6%n7%J13N6J69J12n6N6N7%j13
11407E62k25j69j12n6J12N6%n6n6j12n6n6j13N6J13J12N6N6n6J12N7J12%n6k81j12j69j12
11405c93%N6J12N7n7k25j68N6%%%J69K25L36N7%J12N6%n6j12k25%%J68J13%N6%%%N6J13J12
11403F18%%k25k25k80j69J13%N6%n6j69N6J69J12K25J12J13K25%k25j13n6%%N6N6N7n7k81
11401A12k80j13n6n6j13n6N6N6%n6n6n6N6J12K82J68N6%N6J13n7j12%%%n6%%n6n6N6j12N6
11399a12n6%%J12J12%%n6N6n6%J68J13%%j13j68j12k25%n6J12N6%N7%J68J12J69J12n6n6k25
11396E6j12j12j13J13N6J12N6n6J12J13N6%j13j68%N6J12J13%%n6j69k24n7%N7J12K24%J13
11394B81J12J69N6N7%%k25k25j13%J69J12N7N6J12N7N6n6k25%%n7%J13J69J12J13j13j12j69
11392E06n6j13j12n7J13%%%%%N6%%n6j13j68%%K25N6J12%%%%%%%%n6%n6%J12J13J69J12j12
11390F75n7j12n6n7j12n6n7N7N6N6J13N6J12N7N6n6j13n6j13N7J12J13%%j13n6n6n7n6n6n6
11388B25n7%j12n6j12j69N6%%N7%%N6%n6N6J68J69n7k24k25k81n6n7N7K25K25N6N6%N6n6N6
11385@N6J69n7j12n6n6j12n7n6J13N6J12n6n6J12N6n6%N6J69N6N6j12n7n6j12%n6j12n7n6
11383b81n6J12n6%N6%%%%%N7n7N7n7%N7N6N6N6J12n6J69N6N6%N6N7%j13j12j69n6j68j13j69
11381d50j68N6%n6N6J69K25K24J12N7n7k24j69k25%J69%n6j69n6J12J13N6J13%J12J12%j68
11379a12j69k81n6%N6J12J13N6J69%%j13n6J13N6n6J12%N6N6J12N7N6N6%n6n6N6n6%%%%%%
11376B25N6%%%N6%n6%%J12N7n7n6%J13K25%k25j69n6%j69n6j12j13%J13%N6J68n6J12n6j12
11374@%J68N7%j69%%N6n6n6n6J12J69J68N7%j13n6n6n7N7%n7J13N6n6n6k25%N6J12n6n6n6
11372@%n6%%%n6N6n6%j13k25k25j12J69J12N6J13J12J13n6j13j69%N7J68J13J12J12J13%n7
11370A68j68N6J12J13%N6j12N6N6J69J12j12j13j12k81n6j12J12J68J69%n6j69j12n6%j13
11368b25%n6%n6%j13N7N6%J12J13K24J69%%j13n6N6%%j12n6%%%j12N6n6n6N6n6j13j69j12
11366e62j13J13N6%J13J12N6J69N6%j12n6n7j12n6N6N6N6%n6n6%n6N6j13N7n7n6%N6n6%N6
11363d50%%%%N7J68N7N6J68J12J13%j13k80n6n7N7N6%N6%%%%%%n6%%n6n7%N7J12K24N7J12
11361C37n6j13j12j12N6n6n6N6J12J12%j12j68j13%J13K80J13n6%j69n6J12J69N6N6J13j13
11359C93N7j13j12%N6N6%n6J12%%%%%%n6N6%n6N6n6%%j69%N7N6%N6N6%j68k25j68N6K80J69
11356C37K25K25J69N6j69j68n7%N7j69j69j12%N6J12J13J69N6%k81j69j13j68%j12n6j13%
11354b81J69J12K25N6n6j69j68%N6J12J69%j13j12n6N6N6n6%N6J12n6J13n7J13n6N6%%%j13
11352A68k24j12j69j13%J13J69%N6n6J12n6N6%%J12n6%J12n6J12N7n7N7N6%%%j13j12%j12
11350e6n6j13%N7N6%J12%N6%J12J69J69J12%j12n6%n7n6n6%n6%n7n6n6%%%%%%n6N6%N6N6N7
11347B25%N6N6%%%%%%%N6j12%n6j13n6n6n6j12%n7j12j13n6n6N6K81N7N6%%N6J68N6%j12n6
11345@%N6j12j69j12%N6N6%N7%N6j69J13J12K81J68N7%%n7n6%%n6j69j68j69n6n6j13%J69
11343b81%N6J13%J12%%n6n6%J12J68J13J12N7%j13j12j69j12%J12%N6N6N7N6N6J13%n7n6%
11340C37j12k25n6n6N6%J12N6N6%J13N6N6n6n6n6j13n6n6j12n6%j69j13n6n6N6J69J69%%%
11338a68%j13n6%J12J13%%J12J68N7n7k80j13k25j12j69%J69J12N7K25%%n7j12j69j69n6%
11336g31J13J12N6%N7N6%j13J13J69J68%j68j13n6N6J69J12J12N6N7J12n6n6N6J69J68N7n7
11334F18j12N6n6j13j12n6k25j12%J68K25%j69k24%%%%%%N6n6N6%%N6j68j13n6j69j12N6N6
11332e06J69J12N7N6N6%%J68J69N6N6J13J12j12j13n6j12n7j12j12n6%%%N6n6n6n7n6n6n6
11330c93n7n6N6K25J13J12J68J13J12J69n6n6%j13j12l37n6%J12J68K25N6%%n6%%n6n6%%n7
11328A68j68N6J12J13n6%%N6%N6N6J13j13n6j69n6J13%N6N6J13%j13j12n7j68%n6%%n6%n6
11325a68%N6J12N6J12j12j12n6n6k25n7n6J13K25J68J12n6%j12n6%%J68J12N7J12J13n7%n6
11323C37J13N6%j69j12k25j12n6%n7J13K24K25N6N7n7n6%N6n6n6j13j68n6j12n7n6%n6J12
11321b25n6j69J13J12n6%N6J69J12N6j68n6j13N7N6N6N6n6j69j12j13n6J69K25J68K81J69
11320E06J69%n7N7J12%n6k25j13j68N6N6N6N7j13j12j69j12n6n6j13n6N6J13N6N6J12n6%N6
11318E6%N6%%N6%N7%n7n6%K25N6%N7N6n6j69j13n6N6J13N6J13%%%%n7N7N6n6N6J69J12N6%
11315H43j12%n6j13%n6n6j13n6j69n6N6N6N7N6K81K81J13j13j12%%%n6k25j69n6%N6J12n6
11313C37j12n7k24n6%n6n7%J13J12J12J13J12J13J68N7%%%%n7%N7n7k25n6J13n7n6n6%j13
11311A68%N7%N6%N6n6N6%n6n6%%N6n6n7j68n6%J12J69n7j12n6j12%%N6n6J12K25J68J13n6
11308D50n7%%n6j12j13n6J12N7%N6%%N6%n6j13N7J12J69%n6j13j69k24n6j69%N6N7J12K24
11306A68J69J13n7j12j69n6j68j69k25j12N6%%N6%J13J12N6N7N6J12N6n6j12n6n7N7J68N6
11304E6J12N7j13j12N6j12%n6%N6n6n6N6%N6n6%J68n6%J68N7%N6N6N6n6%N6%%N7n7%J13J12
11302F18%J13n6N6N6%n6j69j69k25j12n6%%%J12J13n7k24j12n7n6N6%%%%%%N7%n7N7J12N6
11299@%j12%%%N6%%%n6%n6N6j13j68j13N6N7J12N6N7J12N6J68N7J12n6j13j12%n6j12n6n7
11297b25N7n7n6J69N6N6%n6n6%n6%n7n6n6%N6n6n6N6N6J13N6J12%J68N7N6J12j12j69j12j12
11295a12N6N6n6n6N6%%%J12N6N6J69J69N6n6j69n6j13%j68j12j13%N7K24K25K25J69N6%n6
11293F75j69N6n6n6j13%%j12k25k25j12j13%N7n7N7J12K81K81J12n6n6j69%J13J12J69J12
11291F18%j12n6%j13j12j69n6n6J68N6N7N6n6J12n6n6%n7n6j68%%J12n6%j12N6N6%%j12j69
11289b81N6J13n6%%n7%N7n7%%j12%j13n6n6n6%n7%N7N6N6%N6J13%N6j12%n7J69J69J68J12
11286A68J13n6n7J13J69J68J13n6n7N7%k25j13j69n6J13J12J13N6n6j13n6n6n7j12j12%J12
11284E6K25J12N7n7j12n6j69n6N6J12j12j12j12N6n6N6J68J69J12J13%j13n6j13N7N6j69j12
11282@j12n6N6J12N6%%j12n6j13N7%%n7J13N6N6J12J13N6%n6j13j12n6%J12J12J69N6J13J12
11280F18J69%%n6N6j12k25k25j13j68n6j69j69%J69N6N7J12J12J69N6%n6k25N6J69J12N6n6
11278C37j12n7j12n6j12%j13j12%%J69N6J12J12N6j12%n6j12n6%%n7j68k25j13N6J13K81K25
11276e6J12N6n6j12j12%%J12K24J69J13N6n6j13n6j13k24n6J12%j12k25j13n6N6J13J69N6
11274a12%%%n6%N6N6J12N6N6J69%%n6k25%J12J69J69%j69j12n7%J13n6j69n6n6n6n6n7n6n6
11272c37%j13%J69J13J68N6N6j12j12%%N6n6J12N6N6j12%K25N6%n6j69n6N6N6j12j12%%N6
11270e6n6%%J68J12%j12n6N6J12N7n7n6j12j68j69%n6J12J69N6N6J68%%%N7n7%N7%N6N6n6
11267B81j69j68n6N6N6%n6%%%%%%N6N6%J69N6N6n6j13j12j12j12j13%N6%N7N6%%n6N6%n6j69
11265c37j13J13N6N6N7n7%N7J12J68J13J12J13N6J69J68N7n7j68k25n7j12n6n7j12N6j12%
11263@%n6%n6N6%%N6%%N6n6N6%%j68%n6J12J68J69J12J13j13%n6n6%%%N6n6k25k24j69N6J69
11261a12J68J12N7%n7%J13%n6N6%%J12K25%%j68n7n6n6n6j69%%%j68j69j69n6J13N6J12N7
11258a68N6n6j69j69%%n6n6%J68K25J13%j13j68J12J13J12%n6N6J12J12n6%J13n7N7J12n6
11256B81%%%%j13j12%j68j13j12j69j12%%%N6%j13j12N6N6J69K25J13N6%J68n6n6N6N6N6J69
11254B81%j13k24j12n7%N7%n7n6%N6n6n6N6N6J13N6J12J12N7%J12J69j13j12j13j12n6%n6
11252e6n6J12N6%%N6N6N7%N6%N6n6j69j68%%J12J69N6%j13j12%J12%n6N6J69N6%n6%n6j69
11249A12N6N7%j69j12%n6%n6j13j69n6J13J12%n6J12J13%J12%n6j69n6n6k25N6J69N6N6N7
11247a68n7j68N6J69N6N6K24J69J13j13j12j13n6J12K25K25N7%n7%J13j13j68j13j69j12%
11246E6J69J12%j69k80j13N7n7%%%n6%n6%N6N6%N7J12J12n6n6n6%j13%N7N6N6N6J68J69%%
11243C37j12j69n6N6J12%N7N6n6n7j12n6n6n6n6n7j12%N6J69J12N6J69J12j12j13j12n6J12
11241E6J69%n7%%%%j68j12N6N6J12J13N6J12j12n6j13j12j12j13N7N6J68J69J12J69%%%%J12
11239F18N7j69k25l37j12%J12J12n6j68k25j69n6K25J68J13N6%j12n7N7%%%n7J13J68J12J13
11237B81n6j13j12j12j13j12J12N7J12J12J12N7J12J13%%N6%%N6N6%%N7n7J13%%N6n6n6k25
11235D50j13j12j13%j12%J12n6N6N6%k24n6n6%J12J12%%%n6%%%N6n6N6%n6N6J69%J12N6n6
11232C37j69j68j12%n6j13%n6j13n6%%N6%J13N6N6N7%J12%%J12J12%%N7%n7%j12%n6n6%J12
11230E6%%J69J12%J13N6j69%n6j13j12n6j12n6%N6n6N6N6J12J69%N6n6j69J12N7J12J69N6
11228E62%n6%n6j69j13%N7J12%j69k80k81j13N6N7N6%%N6N6N7%N6%%n6N6j13J13n6%N6J12
11226@J12J13N6J12N7J12%n6N6n6n6%N6n6%%%%N6J12J13N6%n6%n6j69k25j13k24%N6N6%n6
11223@n6n6n6N6J12J68N7n7%j12%J69J12J69J69n7J13N6N6n6j12%j13k25n6N6J69%j69j12
11221B25%n7j12n6n6N6N6N6J13J12N6j12k81%N6J12%N7%n7J13%%J12%j12j13j68n6N6%J68
11219A68%N7J12N6N7%J68J13%n6k25j13j12N6%N6%j12%n7n6%J13N6%%k25%j12n6J12N6%n6
11217@n6j12%N6N6N6%N6N6J13%n7k24j69j12N6J13N6N6K24J13K25J69j13j69j12j69j12%%
11215@n6n6%n6%j13j69%J13J69J68N6%%J12N7n7N7%N6%%%%%j13k24j12j13n6J12n6N6N7%N6
11212a12%J12K25J68J13J12N7N6N6j12k25k25n7n6N6J13n6N6n6N6n6j13j12n6j12n7n6J13
11210a68%n7%N7K24J12%%n6j12%n6n6j13N7N6n6%%%%n7%J13J12K25N6N6j12N6%N6%%%%%J13
11208D50N6%j69j12j13j12N6J12J69%N6n6n6%n6n7n6j12j12%N6K24J69N6N7n7%N7n7%N7K25
11205F75J68N7j69k25n6%%J12n6N6j12j69j69%%N6J69N6%j12j13j12j12%N6n6N6J12J13%J12
11203C37K25N6j68j69j13N7N6%j13j12j68n6%N6J68K81N6n6n6k25j12j69%J13N6J12N6N6j12
11201E6%J69J12J69K25%j69k25k81j68j13j68n7%J69n6J12n6n6%K25J12J68N7N6j13j68j12
11199a12%J68%%j68n6n7n6%J69J12K25J12n6%%N6%%%%%n6N6%%%%%J13j13%n6%n6j13N6N7j69
11197E6%J12N7n7J13n6N6N6n6J12N7%n7N7J12n6n6N6N6n6j13N7n7%N7N6n6j13n6N6n6%N6J13
11194D50%j69j13N7J12%j12j69j12J12K25%%j13n6k24k25k25j13n6n6J12J69J69N6J13J12
11193e6J12J12J69N6%J13%n6%N6J12J13n6j13j12n7N7n7n6n6n6n7j12j12%N6J12j68j69k81
11191e06j12N6K25J12N7J12J12J12N7n7j12j12n6%J12N6J69J12%%j69%k24n6j13N7N6N6%N6
11189@%j12J12%j12j13n6j69%%J69N6j12N6%%N6N7N6N6J12J12n6k24n6%N6%%N6%%J12K25n6
11186B25k25k81n6J69J12K24J13N6n6%%%N6N6N7J12n6j69j12n7j12%n6n6%J12N6%N6%%j12
11184E6j12N6K25N6N6N6J13%n6j69n6j69%%%%%n6J12n6n6J12N6%j68%J68%J13%j69j12%J68
11182A68N7N6N6%J13J68N7%j69j69k81k24j13J13K24K25N6%N6j12%n6%n7n6%n6J12%N7%N6
11180B81%N6n6k25n6j12N6%K24n6j12n6n6j13N7J12J68%j12N6n6%N6N6J13%%%n7N7n7%N7n7
11177A68j68j12%J12J68J69J13N6n6%n7%n6%%n6j13%N7J12J69%n6n7n6n6n6n7J13N6J13N6
11175E06J69n7j68j13j12n7j12N6J69J69K81%n6j69j13j12j13j12j12j12N6N6%J12J12N7J12
11173C37N6%K25N7N6%k25j13j12n6j69n6j12%N6N6%%N6N6%N6j12%%J12j12n6%%j12j69k81
11171e62j13%J13J12J69%J13N6J68N6n6n6n6N6N6%n6N6J12j12n6n6n6n6j13N6J69J12J12n6
11169A12N6j68j12j13j12%N6J13N6N6N6N6%J69%%N6k25j12n6%J12n6n6N6N6n6j69N7J12J68
11167A12J13%N6J12K82J12j12%n7%j12N6j12n7%j68n7%N7K81%j69j12j69n6n6n6%j13j12n6
11165c93n7n6%K25J69N6%j12J12n6J12J68%N7J12%n6j13j12n6%n6n6j13j12%N6J13%%N6%%
11162a12J12%J68%N7N6N6%n6n6%n7n6j12N6n6%%%j68%J12K81K25J68N7%j13%N6j12j13n6n6
11160B81n6n7j68%j12%N6%%%%J12n6n6N6N6n6%N6N6n6n6n6n6n6j13j12%%j13N6J69J69J12
11158@J68%N7N6N6%J13%J12%J13n7j12%j13%j12%n6n7J13%N6%N6%N7n7n6n6%%N6n6j13j68
11155@%N6J12J13N6N6N7%j69n6n7J69K25K81J13n6n7j12n6%j69n6n7%N7%J12N6N7J68J13%
11153I56j69m50j69n6%n6%%n6%%J12N6N7N6J12n6%%n6j13j12%n6N6%%%%n6N6J12%J13%N6n6
11151B81k25j12j12J12J12J69J12%j12%%N6N6%N6N7N6%N6N6n6N6J13J12n6%j69n6n6j69%%
11148C37j12k25j68n7n6N6%N7N6n6N6N6n6J12K25J68K82J68n6j12j69n6%J68N7N6n6k25j69
11146B81n6j69j12n6J12J68J13%%%n6n7j68n6%j12N6n6J12J12n6N6J69N6N6%%%n6N6%n6N6
11144C37N6n6n6N6%n6n6k25n6J12K25J12n6j12n7N7J12N6N7n7n6j69k80n6%%N6%N6%n6%%n6
11142a68n7k25%J13N6J69N6n6k25j69n6n6N6J69J12%j12N6J12J13N6J68J13J12N6J13%n6j69
11140B81j69j68j12n7n6n6N6%%N6%n6N6N7%N6%n6j69k25n6N6J69J12J69%J68J69J12%n6j13
11138A68N7%N6n6n7j68n6%J12%%%j12j12%%N6N6N6N6N6n6n6j68%N6J12J68N7n7j68j12j13
11136b25J13N6N6N6n6j12n6n7J13J12N6J69%j69j12n6%%N6n6%N6N6n6%N6%%%n6N6j12n6%%
11133a68n7%J69N6N6N6J13J12%N6J13J69n7J13N6J13%n7j12n6j69n6j13j12n7j68j68j13j12
11131c93J12J69K24N6J13N6%J13N6N6N6N7N6N6J13N6j13j12n6j69j13N7%j13j12j13j68n6
11129a12n6J12K24j12j12n6n6j13j12N6J12J13J12J68N7j13j68n6N6N6%%j12n6N6N6J12n6
11127@N6%%J69%N6n6k25j12n6J68K25J12j12n7j12K25K25K25N6n6j13%j68%j13j12n7%n6j12
11125@N6J12J69J69J12n6j12n7j12n6n7j12n6%%%%N6%n6N6N6n6%%N6N6%n6k24n6%N6J12J12
11123A12N6J69%N6N7%N6n6j13%%j12j69%J69N6j69j68j12%N6J68J69J12%N6n6n6k25j12J12
11121E6J69J68K25K25J13J12n6j69j68j69j69j69%J13N6N6n6N6n6j12k81k25J13K24J69J12
11119C37%%n6%n6j13n6J12J13J69J68%k25j12N6J13J68j12%n6n7N7j13%n6n6j69%n6n6k25
11117b81j69J69J13%n7j12j13j12N6J69N6J13%%j13j12j69n6J12J13J12J13J12J12J12N7N6
11115B81n6j13k24k25j13%%n6%N6N7J12n6%N6J69N6J12J12N7J68J13J12n6n6%j13n6n6n6%
11113B25n7j12n6n6n6%j13%n6%%%n6N6N6J13N6j12k25j13n6J69J12N6%N7%N6N6J12%j12n6
11111a12%k25k25j13N7J12J13N6%%N6J13J12K24N7%J68J69J13J12%j69j12n6n7n6n6N6%n6
11109B81k25j68j69n6N6%N6N7N6n6N6%N6j12n7j68%J12J13N6N6n6%J12K25J12j12N6%%N6n6
11106B81J12n6n6%n6%n7j12N6J13J12J69N6n6n6j69k81j12%J12J68%j12%J69N6J12j12n6n7
11104A68%N7N6N6n6n6N6N6N6n6%n6j13J13J12J13n6N6j13n6%j12n7J13J12J13J12%n6%n6j69
11102C37j69k24k25%%%%J13N6J12N6n6n6j12n7N7N6J12J68N7%n7k24n6n6%%%%J68%n6j12n7
11100b25j12k25n6J68J69%N6%%N7N6J68n6j68j69j13%J69%%j69%N7N6%N6K25K24N7%n7J13
11098B81J12J69N6J13n6j69j69j12%%%j69j12j12j69%J12%N7N6N6%%N6J12N6n6j12j12n6J12
11096e6J12n6n6n6n6%%%J12J68J13N6J12n6n6%%%j13%%N7n7%J13J12N7n7n6N6N7J12n6j13
11093C93n6n6%N6n6%%j13%N7%%n7j12j12%%J12J69N6n6n7j12%J12N7N6N6N6n6n6%N6N6%J13
11091E06n6J12J13%k25k25k25n6N6N6n6j12j69j12%J12J13J12N6K25%N6j13N7%n7j12j68n6
11089a68N6N6N6%j12n6n7%N7J12K24J69J69n6N6N6N6j12n6n7n6%%%n6n6%n7n6n6%%%%%n6n6
11086e6N6J12n6n6n6J12%N6n6n6n6n6n6N6J12n6j69%n6n6n6J12J13K24J69%j13n6%%n6n6n6
11084a12n6N6N6N6N6N6N6J13%%%n6%%n7%%n6n6N6j12%n6%n6J12J68J13J12n6%n6%n6n7j12
11082E6n6n6%n6n6N6%N6N6%n6%%k25j69%%J13N6J13J12J12j12%N6J12J69N6J69J69%k25j69
11079B81k25j12%N6n6%n6%n6%%n7N7%%N6%N6%%n6n6j13%j69%%j12%N6J69J12J69J68%%n6%
11077E6n6%%%n6n6%%J68J69N6J12N7N6j13j12j13j12n6%N6N6N6N7k25j12j13j12j13J69N6
11075b25N7N6J12%N6j12j69%%N7N6N6%%%N6N6N6N6j12j12n6j13j12%N6J13J12J12j12n6N6
11072e6%N6%%N6%%%%n6j12j13%J69K81J12j12N6%N6n6j69n6N6J13%k25k25j12j69J13K81K24
11070A12J69J69J68J13%n6k25j69j13N7J68K82N6%%N6n6j13j68j69j13n6%J69N6N6%j12k25
11068E6n6n6%N6K25J12%%%N6N7N6N6n6N6n6J69%%j69k25n6j13n6%n6j12%J68J69%n7n6j12
11066@N6N6n6n6%n6%J12n6%N6%N6%%J13%n7j68j68j69%J69J12N6%%n6%N6K25N6%%k25j12n6
11063a12%J12N6n6%%j12j69j69J69J69J68J69N6N6%J13n7n6%N6J13%n6%J12N6j12%n6n7j12
11061B81%j69n6%J12%%J13L37J69N6j12j13j12%K25J12N7J12%j69j12l38k25j68J12J69J12
11059C93n6%n6j13j12n6n6j12n7j12n6J12J13J12N6J12j12n6j12J12J12J69J12J13%j13%n6
11057B81n6%N6%j13j68%n6n6%%%%J12K25n7%j12K25K25J69N6n6k25j13j12%N6%N6%%N6%%N7
11055D50n7N7%%N6%j13%N7j13n6N6%n6j13N7J68J13J69J68%n6j12j69j13j12j13j12j12j12
11053a68%J12J68K25J13j13n6j13J13N6%n6j13j68%%N6%N6N6%N7N6%n6n7j12n6n6n6n6n7n6
11051b81J69J12%n6N6J68J13%n6N6%J69n7%%n6%n6%n6%n7%n6n6%n6%n6%n6N6%%N6%%N6%%N6
11048A12N6%%N7%%N6N6%N6n6%%J13J12%j12j13j69j68j12j69j69J13J69K24J69k25j68%%%
11046a68N6%%N6%N6n6%%N6J12n6j68j13N7N6J12N6J12j12j68j69n6J12N7n7N7%%%%N6n6N6
11043a12%%%%N6N6n6J68N6N7%N6%n6j69%N6j68j12%K24N6n6%N6N6N7N6%%%N6%%n6N6%n6%n6
11041B25%%%n7N7%%N6%N6n6N6N6N7J12N6%%N7n7j68j13%N6%%J13K25J12J13j13n6%n6n6n7
11038F18n6j12n7n6N6%j12j13k24%N6N6N6K25N6J13J12j68%%j13n6j69n6%J69K25%j13%N6
11036C93J13n6j69j13j12j12%J12J69J12%n6j13%j12j12%n6N6J12K25J12%K25%n6j69j68n7
11034A68n6n6%K81J69K25%j13j12%%n6j69j13J13J69%n7n6N6N7%N6J12n6n6n6%n7%n6%J13
11032D50J68J69J13%j13l37j69n6n7j12n6J12N6n6j12n6K24N7N6J12N7n7j12N6%n6k25j68
11030a12%%N6N6j12j13%J13N6N6J68N7J12N6J13J69%J12N6J13N6N6J13J69J68n6j69l37k81
11028F75k82n6j12%%n7j68n6n6J68%J69N6N6%j12j13n6j12%n6n6J12J12J12J69J13J68N7n7
11026F18j68n7N7N6J12N7%j69n6%%J68J69J69N6n6j13%n6n6k25j13%N7J68J13N6N6n6j12n7
11024F18k25n6%N6n6j12n7N7N6N6n6n6N6%j13n6%J13%n7j12n6N6%N6n6N6J13n7j68n6n6J12
11022@%j12%n6%N6K24K25J69J12J13N6n6n6%n7%j68n7%j12j13j68n6%J12J12N7%N6%N6J13
11019D50n7N7N6%n6n7%n6%j12%N6j13j68j68%J12J12N6N6J13N6N6N7N6J12N7N6N6N6N7j13
11017G87j12j69j13n6j12n7%%%J13J69K81J12n6j12n7%%N7n7%J69J13n7j68j69n6%%%%N6%
11015E06j69j12j13N6%n6j68j12N6N6n6n6n7n6n6n6j13%%N6J13%n6J12N6n6J13%N6N6%J12
11013E6J12%j68j68j69j69n6J12K25J69N6n6n6N6%%%j12J12%j69j12j13n6j12%J12K81%%N7
11011a68J68J12N6J13%N6N6%J13%N6%j12%n7n6n6n6%j13j68n6j13%J13J68n6n6j12j69n6%
11008c93J12N6N7%n7j12N6N6J69K24N7N6%N6%n6n6%j13%J69N6J13N6n6n7N7%n7%%%%n6%N6
11006C93%N7%J12n6k25k81n6J68K25J69%j69n6n6N6N6N6%N7N6%J12j12j69j12j13%J13N6%
11004B81J69%N6J12j68n7k25%N7%J68%j12n6k25%J12J13J12J69%N6J69n6j13N6j12n6%j13
11002C37%n6j13N7n7n6n6%n6%%N6%%N6N6%N7N6J12N7J12j12n7j12n6N6N6N6N7J68%J13N6j12
10999F75j69j13j12%%J69L37J13n7j12l38j68j69%N6N6J69%J69K81K25J13j69j13j12n6N6
10998G31J69n7j12k81k25%N6n6%j69n6n6%%%N6%%%%%N6J12n6%J13%N6%%N6%N6%N7%N6%%N6
10995E62N6%n6N6%j68n7j12n6n7j12j12N6N6J12%k24%N6K25J12n6n6j69n6N6N6j12%n6%j12
10993a68%%j69N6n6N6%%n6N6n6N6%%%%n6j13%J69J13%N6J12K25J68N7n7n6%n6%j13%j12%n6
10990@n6%j12%n7n6%n6%j13N7n7%n6N6%J13J12N7N6J12N6J12n6n6N6j12k25j68j69N6K25J69
10988a12K80J13K25N6j69j12j69%n6K25J12N7J68J13n6j69j13n6j12n7j12n6j68%J12K24K25
10986C93%N7j13%n6%n6j13j68%N6J68N7J12N6n6j69k80%J12J12J13J68N7N6n6j13n6k81j68
10984a68n7n6J13N6%N6N6N6J12N7n7j68j68J12N6N6J12N7N6N6N6%N7j69j13%n6n6%j12%%K24
10982A68J13N6n6n6n7%n6n6N6N6N7%j69j68k25j69j12n7J13K25K25n6n7n6%j12N6J69J12%
10980e6%J12J12j12n6N6%J69%J12%j12k81j12n7%j12N6J13%j69n6N6%N6%j12n7%J69J13N6
10978a12n6j13n6j13N7J68J69J12K25J12%n6n6%n6%n7%j12%J12J69J13n7n6N6K25N7%j13j12
10975D50j69k25j12n6N6n6%n6n7n6n6N6N6%N7J12N6%J68N7J12J13N6j13j12%J12J13J69J68
10973H43n6j12k25k25j13%J13J68n6%n6n6n7J13N6J13N6%J12%N7j69n6j13j12j69n6J68K25
10971C93K25J13n6j69n6j13n6n6%N6%N6%n6k25j68j13%J13N6J68%%%N6N7n7j68j68n7n6J13
10969a68J12N6J12%n6n6%%%n6%j12J12n6%N6N6J68%j68%%j12N6n6n6%n7n6j69N7%%J12J69
10967a12K24J69N6%j12n7j12n6j12n6N6J12J68N7N6%J12%j12N6K25J69%j13k25j68k25j12
10965a12n6n7N7J12J68J69%j13j12%N6%%J13J12J13J12J13J12J13J12%%%%j69j12j69j69%
10963C93%n6%n6j69j68n6N6%%%n6n6n7n6N6K25K25J12%N6%N7j13n6j13n6N6N7J12N6%n6%n6
10961B81%j13j12J12J13N6n6j13N7N6J12j12k25%J12%J13N6%j69k24N6N6J12N7%%n7j68j12
10959a12%J12n6n6n6n7N7N6%N6%%N6J12J69J12n6%j69N7N6J12K82N6%j69j69n6n6j13j68n6
10956e6N6N6J12J69J69J12%%n6j69n6n6N6J69J12%%j12j13%N7J12j12n7n6N6K82J68J69%j69
10954H43j68k25n7n6j12%J12J13N6%%N6n6n6n7n6N6n6%j12j13j68n6%J12%N6J69J12J13K25
10952F75%N6N6N6%j12%n6%%%%n7j12n6j13j69%n6j68n6N6n6N6N6%J12N6n6n6n6%%%%N6J69
10950B25N6j13%%%N7%N6%N6n6N6%%N6n6N6%N7%n7%%%%%%%%%%%%n6N6n6%N6n6N6n6%%%%%%n6
10946B81N6N6j12%%%n6%%%n7k24j12k25j69N6K25N6J13N6n6%N6J12%N6n6n6%%J68J69J13n7
10944C93n6j12%%N6%n6n7%N7j13n6%j12n6%%K24J69%n6n7k24n6J12J12J13J12J13J12%J13
10942F75%%j69n6n7%N7j13j69j12%N6N6j12n6%%N6J69%%N6N6N6N7j13n6k25n6J68K25J69J69
10940G31%n6%n7%n6n6%N6J69J12N7n7n6n6j13k25j12j13k24%N6K25J12J13j13j12j69n6K25
10938B25J12N6N7J12%j69%N7N6%n6N6J12j12J12J13%j13j12%j13n6%n6%%n6j13k80k25N6K25
10935a12J12J12J13%N6J12n6%%n6n6j69j12n6N6N6J68%N7n7N7n7N7%%%N6n6n7N7J68J13%j69
10933C37j69k24N6J68N7n7k24n6%J12N6N6n6%N6j12%N6K25J12%j68j13j12J12%%J13J12J13
10931D50J68N7%j69j13n6k25j68J12J69N6J12J69N6J13%%N6J13%%N6N6j12j13k81j69k25n6
10929E6n6%j12j69N6n6%n6%N6n6j13N7N6N6n6J12N7%N6N6n6%J12K25N6%N6N6n6n6j13n6%j68
10927e6n6n6%J12N6%n6n6N6J68J69%n6n7J13%%J12%j12%%j13N7n7%j12%N6j12n6%%n6%N6%
10924e6%%N6n6N6J68J13J12J13%j13n6%j12j69n6j68n7%J13J12K25J12N6n6n6k81j12j69j69
10922d50%N7J12K25%j12n7J13N6J68%J13N6N6J13n7j12n6n7j12n6n6n6%N6J12%J12N7N6N6
10920C37%n6j13N7j13%N6j12n6J68N7%N6N6%N6n6n6n6n7n6n6j12%%%N6%%%N6%%J69J12N6%
10917C93%%%n6J13J12%n6n6j13n6k25n6J12K25%n6%%N6%N6N7N6%J12N7n7j12J12J13%j69j12
10915D50%%N6J12%%j68n7j12N6N6J13n6%%n7%%N7n7J13J69%K25%n7j12k81k82k80k25j69n6
10913e62%%J12K82N6N6J12%%j12j12n7%%%%J13J12J12J13%n7j12%%n6%n6n6%n6%%N6%N6J12
10910E6j12n6j69k81%%K25K25J12J68J69K25K25%N6%j12j13%%N7n7j68j69n6j69n6%N6J12
10908A68j12n6j12j69n6J12J69K24J13j13%%j12n6N6%%%%n6N6N6J13J12N6n6j12j13j12j12
10906a12N6J12J12%j12%n6n6%J12K25N6%j12n7j12%%%j12N6N6K25N6N6K25%j12k25k25n6N6
10904E6J69N6j69j68j69j68n7N7N6J12J13K24J13J12n6n6j69%J12N7n7j68%n6N6N6J12K25
10902C93K82N6%n6k25j13%%J13N6N6N6N7%k25j13j12n7j12J12N7%%%N6%N6n6%k81j68n7J13
10900a12N6%%N6N6n6N6%J12n6n6%n6%N6J69N6%j69j12n6N6J68J69n6%%n6j69k24n7%J13J12
10898@%n6%J68K25J69J12%j68j69k81n6n6J68J12%N7n7j12N6n6j68j13n6N6%%N7J68J68N7
10896B25N6n6%k81j69j12N6J13J12J68n6n6%J12n6J12%N7n7n6N6N7n7%%%j12n6%N6%%J12N7
10893B25J12J13%n7n6j69N7N6n6N6N6%N6%%N7n7n6%%n6%%j13%%j12n6%n6n6N6N6J68%%J13
10891B81N6N6%j12%n6N6N6j12j69j12j69j68j13n6N6%n6%J12%N7N6J69J12K81J68J13n6j13
10889C37J13K81J12N7j13j12n7n6j12j69j69k80%%N6K24J69J12%n6%N6n6N6N7n7%N7n7n6n6
10887B81j69k80n7n6N6N7%N6N6N6N6N6N6N7%n7j12J12N7%j69j12%n6n6%%%j69j13%K25J69
10884e6J68N6%N7%%n7n6n6%N6j12n6%%j12j13N6%j12N6N6N7N6N6N6J68n6j12n6j12n7%%N7
10882a68J68K25J68J13n6k25k25j68%J12N6J12J13j13j12%j12%%%%%j13%N7J68K81J12n6k25
10880A12k24n6n7n6N6N7N6J12J12%j12n6n6%j13n6n6j69%N6N7n7J69N6%%J13J12J68N7j13
10878A12j68j69l37j13N7N6J69J68J13n6j69j13%J13N6j12n7%%N7J12N6j12j13j12j13J13
10876e62N6%N6%K25J13J12%N6n6N6N6n6n6j12%J12J12n6n6n6j12j13N6N7J12n6k25j13n6N6
10874d50K82J12N6%%j12n6%%N6%N6J12%j12j12j13j69%J69J69N6n6N6J68J13%j13j68j12%
10872a68J12J12N6%%%%N6%n6N6N7N6J12%n6j12j69n6n6N6%J12J13J12n6n6n7N7N6%N6n6N6
10869C37%j12j69j12j12n7%J13N6J12%n6j12N6%n6J12%N6N6N6%J13N6%j69k24j12N6J12N6
10867E6%%%%n6%%J68j12j12n6%n6%j13%n6n6%N6N6%J13n7%N7%N6N6%N6%%N6J12J13J12J13
10865E06N6J69J12N7%j69n6n7%j68%j13j12n7j68N6J69J68J13n6n7n6n6n6n7j12n6j12N6J12
10863E6N6N6J13%J12N7N6n6n7J13N6n6N6n6J12n6n6N6J69%%j13n6j12%j69n6n7j68%n6n6j13
10860b25%J13J12J68N7%n7j68%%j68n7%%J69N6N6J12J13N6J13j69j69j68j69k25J13N6N6%
10858b25n6N6N7N6%J12%j12n6J12%n6j69%J13J68J12%n6%N6J13N6J12j12k81k81%J13N6%%
10856a12%j13N7%n7n6%N6J13N6N6J12J13%N6%N6j12j13j12n6%N6j12n6N6%J68K25J12N7N6
10854E06N6j69j12j13N7%j13j68j69n6N6J13N6N6N6J69J12J13J12j12n7n6n6%n6n7%j68n6
10852e6n6N6N6J68N7j69j68j13%j68n7j12N6%n6j13N7%K25K25J68J68j12j12n6n6j13N6N7
10850a68j13j12j13N6J13J12J69N6K25N6j13N7n7j12n6n6n6j69k25%%J69J69%%n7N7K24J69
10848B25j13j68j12%J12N6J12J13N6N6J13N6N6%j69j68j13j12N6N6j12n6n6n6J12N6n6j12
10846a68N6%%N6%J12J69%j13j12n6j12%N6%N6%%N6%N6%%N6J69%n6%N6%n6j69k24j69%J69J12
10844e6%N6N6N6N6J69n6N6%n6%N6n6%%%N6N6n6%N6N7n7n6j12n7j12J69K25K25J12J69%%j13
10841H43j12j13k25j68j13J13J12%j69k80n6n7J13J12J12J13J12%n6j69j68j12n7J13N6J12
10839E6J12N7n7n6j12n6n6n6%j13n6%J12J13J12J68J69K81J69%j12n7J13J12n6n6k25n6N6
10837E06N6J13%n7j68j13%%%J13j13n6n6%j69%J12N7%n7j12J12j12%%J12j12n6N6J12n6%N6
10835A68%N7N6n6%N6%%N6n6N6%%%J13n7N7J12N6j12j69l37j68%%n7j12N6J69J68n6%%j12n6
10833a68n7N7J12J12J12%N7N6J69K25N6N6n6j13n6j12n7j12%n6j13%j12n6%j69n6j12j13N6
10831d50J13J69%N6%N6%%N6%N6n6n6%n6%n6n7%N7n7N7%J12J12N6j12n6%N6K25%%%N6n6%N6
10828B81n6%n7n6N6J13%%j69j12J12N6n6n6%n6%n6n6n6%N6N6N6N6%J12%N7J12J13K25N6%j13
10826F18k25j68k25n6N6K25J12N6j68%%%%N6N6N6N7j13j69n6J13%%%j13%j12N6J69N6%N6N6
10824C93%%n6%n6N6j12n7N7%J12N6j12n6n7J13J12N7N6n6j13n6n6%N6%%n6n7N7N6%j69k24
10821a12k25j69j12%N6K25N6n6%N6%%N6j12J12N7J68K25N6j13j68j68j13N6%J13%n6%N6J12
10819@J68%%j68j68%J12N6j12n6%n7N7J12J12J69N6n6n7k24j12%%%n7%K81K25K25%j69j69
10817A68j68%n6n6N6J12J69N6%%N6n6%%%%j13%j12j12%n6%j13j12%J69K24J69J12N6j12%%
10815B81%%%%n6%%j69j12%%J68J13N6J69N6J69N6%n6n7j12%J12N7%%j13%j12j69j69j68j69
10812b25N7J68N6J69J12%N6%%N7K25j13j12%N6j13n6%j12%N6%J12%N7N6%J12j12n6n7n6k81
10810E6n6J68J69J13J68J69N6%%%n6j12k25j69j13%N7%%%%N6n6j69j68j13k25%J13%N6N6%
10808b25n6J13J68J68J13J69J68%N7j69k25k25%J69J12%%j12k25n6n6N6N6J12J13N6%N6%%
10806C37n6n6j69%n6%N6n6%%%%%j12n6n7%n6j69%J69%J13%J12N6%J68J13j69N6%%%%%%J69
10803C37%J13N6%J69%j13j12j13j12%J12%N6n6j12N6j69n6J12N7%n7%%%%J13N6N6j12j69j12
10801@j68%n7n6%N6J13J68N6N6j68j12%N6J12N6J69N6N6K25%j12n6%j13n6n6n7j12%J12%N7
10799B25N6j13k80j13n6J69J12%n6n6%%N6N6%j68j13n6J12N7j13n6N6N6N7n7N7J68K81J12
10797C93J13n6n7n6j12N6J69J12J13N6n6n7j68%n7n6%n6n6%j13%N6j68n6%n6n6j13%J13N6
10794a12N6J12J12J13N6J13j13j12k25%n6J68K25K25J69N6%j12j69j69n6n6j69%%n6j68J12
10793e6K24K25K25%J13J12j12k81j69j13n6J69%N6%n6j69j68j69N7J12J12K25N6%n6j13j12
10791E6%j12n6n6j69%%n6N6n6J68J69K24J13%n6j69%%j12%n6n6N6n6%N6J12N6J12J13J69J68
10788F18J13n6j69j13j68k25%N6N6N6j12n6N6n6N6J12%N7N6N6N6j68j13J13n7%n6%j12n6n6
10786a12N6J12%j12%N6J68J13N6n6n6J12N6J13J12N7%n7N7%%N6n6j13j12n7n6n6j69N6N7N6
10784B81%J12%n6j12k25j12j13%N7N6%N6n6N6j69j12%N6%%N6J69J68J69J69J68J69n6j13k25
10782C93j12N6%%N6N7K81n6k25j13n6n6j69j68n6N6%N6%%N6N6%J12J13J12N7%j13n6n6n7N7
10780B25N6n6%%N6n6N6N6%N6%N7J68j12j69j69k80j13%%n6%N6N7N6N6n6n6%J68K25J12n6j13
10777A68j68n6j12j13N6N7N6N6J12%J12N7J12N6N7N6N6k25j12n7N7N6N6N6J13%J12%n6j12
10775D50n7j12n6N6N6K25J13J12j12k82j12n6N6N6n6k25j68n6J12K24J69J13J12%J13%n7j68
10774D50j13j12k25%N6K25J12N7n7n6n6%n6n7j68k25%J69J68K25K25K25%N6J13%n6j69n6j69
10771E06n6j13n6j69%J13N6N6n6J12N7%%N6n6N6n6N6N6n6%J12n6J13N6%N6%j12n7j68j13J13
10769D50%J68%j12j13n6j12j69%k24%%N6J12%%J68N7%J12J13N6J12n6j12j13n6n6j13j12%
10767@N6J12J69N6n6%%n6%%n6%N6%%N6j12k25j12j69N6%n6J13%N6N6%%J12J12N7J68J69J69
10765G31j13j68j13%J13N6%j13j12j13j12%J69J12%%j69k24n6N6%N6N6J69J12N6%%N7%N6%
10763E06J12j12j13j12n6N6N6N6J13J69%%j69n6n7j68k25j12%J12N6K25%%n6j69n6N6J12N7
10761B25n7n6n6j12j69n6%N6J13N6N6N6%J12N7j13n6%K25L37J69J13j13N6%j12k81j13j12
10759B25J68J69N6j12%%N6n6n6N6%%N6n6j13j12k25n6J68J69N6j12%%J12J69J69J12%n6j12
10756F75j69j13%n6n6j13j68j12%N6J68J69N6n6n6j13%N6J13%%N6n6n6j69J12N7%n7%n6%%
10754A12J13n7%%N7n7N7%N6%j69j68j12j69J12K25J68J13N6j12%%N6J12%J13J12N7N6N6%n6
10752G31j13N7n7n6N6j68n7j12k25n6%N6J12%J69J13N6j13j12n6j13j12j68j13j69j68N6%
10750e62N6%N6%J13%%N6%N6%N7%N6%N6n6J12N6N6%J13n7j68j12n6j13%J69J12N6J69%%j13
10748A12n6n6%J68n6n6j68j13N7J12J12N6n6N6J13%%%N6N6n6N6%%%%n6n6n7N7%%n7J13J12
10745C93K25J13%j13j68j13n6n6%N6N6J13%n7n6%%n6%n6n7j68j12n6%J12J12%%n6%J12J69
10743B81%j13%n6N6j12j68n6j13j12J12J69J12K25J12n6j69j12j12n6%n7%%n6n6%j13n6%j12
10741f18n7%j68%J68K82J68%J13N6n6%%%%J68J12N7n7N7n7j68n6N6J12j12j12n6%J68K81J69
10739D50J68j12%j13n6n6%J69%%n7n6n6n6n7j12%K25J12N7n7%J13j13%N7n7%n6%%j12j69j12
10736e6n6J12J68j12N6n6%N6N6%%N7%N6%%%N6n6%j69j68n6n6n7n6%J69K80K82N6J12N7j69
10734E06j13N7J68J69%j69j68j69%n6J12J13J68J13n6n7j68%j13n6k25j68%%%%N6%%N6N6N6
10732A12j12%N6J12N7%%N6N6%N6N7n7N7J12%n6%%%%n6N6n6%n7N7n7%%%%n6%%%%%%%j12N6N6
10729C37J13J68n6n6J69n7%j12N6N6j12n6%J12J69N6j12j13j12n7j68%%n7N7N6N6n6j13n6
10727A12j68j69n6J13J68K25J12%n6%n6n7%%j12j12n6j13j12%J69N6N6N6J68N7J12J13J12
10725E62J13J12n6n6%j13j12j69N6%%%%%n6N6%n6%j13j68%%J68N7N6N6n6k25j68n6j13J69
10723a12K80J13J12J69J13%n7N7j69j13j12j69j68%N6%N6%J12%N7N6N6J13%n7j12%J69K25
10721F75N6j13j68j13n6n6n7j12j12j69n6J69J68J12n6n6%K25J12K25J13N6n6j13k81k25j12
10719@n6n6%J68K25J12K82J12n6k25j13j12n6j69n6j68j13%J13K24J12%%N7J12J69J69N6N6
10717G87j69k81j69n6n6J12j12n6%%n6%%%n6N6n6n6N6%n6N6n6%%%n7N7%j13J13J12N6n6n6
10715a12n6j13j12%%J68N7J12N6%n6J12%%J12n6%N6N7%J12J13n7%j12N6%n6n6%%n7%n6j12
10712@N6j12N6%n6%N6N6N6n6J12J13n6N6N6j12j13n6J12j12n6%J12n6J12n6J13J12n6k25N6
10710A12J13j13j12j12n6J12n6%%n6%%N6%%N6K24N7J12n6k25j12j12n7%%J13n6N6%J12N6n6
10708@j12j69J13J68J12J13N6%%N6%k25j12j12n6j13N6J69J68J69%%%N6n6j13N7J12J13N6
10706E06J12n6j69j12j13j12%J12%n6j68n6%J68J69%N6N6N6n6%n6n6N6%%N6J13J68J69J69
10704I56J12N7%j69k25k25j13N7N6n6N6N6n6n6J12J13N6%n6k25n7N7n7%n6n6J12J13%%N6N6
10701F18j12%n6n7n6%n6n6N6%j13J13n6%N6n6%%%%%%%%%n7J13N6%N6j12j13%J13K81K25n6
10699G31n6j13n6%n6N6j13n6j12j69n6J12N6%J13N6j12j13k24n6n7J13J12N6J12N7n7j68j68
10697a68N6J68J69N6J69K25J12%n6j69j12j13%J13N6n6n7k25j68j12%N6J12J69%%N6J12N7
10695D50J68%%J13n6j13k25j69j68%%%%%j12%J68J12%J13N6N6J13J12N7n7n6k25k81j12j12
10693a68n7j12%N6K25K81J12J13K25%N6n6j13%%j12%n7j12j13j68j12N6%%N6N6J12N7J12n6
10691B81%%%%%%%%%N6%n6n6n7n6n6n6n6n6J12N6K25%N6j12n7%%%n6%j12j12J12N6%J12%N7
10688B25N6N6%N6%%%%%n6%%N6N7N6j69j69%N7N6J12J13%j13k25k24n6J12N6n6%N6J12%%N7
10686B25%%N6%%%%N6n6N6%%%%%%%n6N6%j12j69j12j12n7n6J13L36K25K25n6j12n7n6N6j12
10683B81n6n7j12%n6%%%n6%%%%n6N6%%J12J12N7%n7N7j13j12J68J69J13N6%n6N6J12J13%n6
10681F75j69%j13n6n6j13n6j12j68j13j69j68%J12%N6J13J12J13N6n6n6%J68%n6%K81J12J13
10679D50%n7%j12%n6k81j69n6J13K80K25J13%N6n6%N6%J12j12j69j12n7k24n6J12N6J12J13
10677B81N6N6K25%N7N6J12%n6j69%k25k25k24n6n6j69j69N6K25J69K24%N7n7J13%k25j68n6
10675a68%N6%%N6%%n6j13%N7J68J68N7%k25j12n6N6N6N6N6%%j12N6N6j12N6%j12j13N7N6K24
10672A12K81J13%j13j12N6N6J13%j13j12l37j69j12j13N7J68N7J12N6%J68%N7N6N6N6j12n6
10670B25j69n6%J12J69n6j69j68k25j13j12J12J13K25J12%n6j12%N6%%N6%J12n6%N6J12n6
10668A12%N6%%n6J13N6n6n7N7n7%J13N6n6j13k24j69n6N6J13J68K25J12%N7%%N6j69k25k24
10666a12n6%N6J68J69N6n6n7n6%%n6n6N6j12N6%%N6%%N6%%J13N6j69n6j12%N6K25K25J12N6
10664F18n6n6n6n7n6%N6%%J69j12N6%J12%j12j69j69N7J12J13N6%J12n6j12j13k81n6%J12
10662A12j12j12%J12J12N6N7N6N6N6J13K25N6j12n7j68j69%%N6%J13%j13%%n6%%n6%n7J13
10659B81J12J69j12n7n6j69j68j12%n6%J12N6N6%n6J12j12n6%K24N7N6N6%n6%%n6N6J12J13
10657E06j13j12k81j12N6N6%n6J12J69N6%j13J13N6n6j13k24n6N6%K81J12j12n7j12J12J13
10655B81N6n6n6k25j12N6n6%%N6J12J69N6n6k25n6J12%J69N6N6n6n6j13n6j12N6n6%%n6%n6
10653a68%n7n6%N6J13J12K25J68J69J13n7k25j12%N6%%%N6n6%%J13J68J13N6n6n6n7j12j13
10651C93n6n6k25%%J69J12N6%n6%n6N6J13K25%k82n6N6J69J69n6j69n6N6n6j13%N6%N7N6n6
10649D50j13n6n6N6J12J13N6N6j68j13%%J13J12J69J69N6%n6j13%j12N6N6j12k25j69k25n6
10647@%J12J13n7%N7N6%N6%n6n6N6j13j12%%n6j12%n6%%N6K24J69N6n6n6%N6n6n7N7%j13n6
10644E6%n6J68%N7%J12N6%N7n7j68k25j12n6n7j12N6J13N6J12%%N6%n6%j68%%n7n6N6N7N6
10642a12N6N6%N6%N6%N6n6N6%k24j12n7%N7N6N6J12K25N6n6n6%N6N6n6j13N7N6%%j13%J13
10639B81%n6j69n6j12%J12J12N6%%N7%J12%n6k25k81k25n6J69J12J13N6%%%%%%N6n6n6%n6
10637a68N6K24J69J12%n6%%%n6j13j68j12%N6N6%%%%N6N6N6J13%N6J69n6%n7n6j12n7n6n6
10634E6n6n6n6%n6%n7n6%N6J13N6J12N6J13J12N6n6n6n6n7N7%j13n6j12%J12J12%N7n7N7J12
10632C37%%j12j69n6j12%%J12J68J13N6j69j68%%N6%J12j12J12N7%%%%j69j68n6N6%n6N6j13
10630b25N7%n7n6N6N7N6N6N6N6j12j12J12J12J12J69J13%j13%n6%%%%n6j13j68%%n6%J68K81
10628C37J13N6N6n6j69n6N6N6N7J12J13%j69%j13n6j12%%j69k24%N6K80J69%%n6n6%j69n6
10625@n6j12%J12J68J69J12K25N7n7k25n6%%K25J13N6%j13%J13N6N6%J13J69%j69n6J12N6
10623A068%%n6n6n6j69j13j12N6N6N7N6n6k82j68j69J12J69n6n6j69j12%J12%J69J12N6N7
10621D50%j69j13j12k24%N6J12%%N6J12%J13%%J12N7%n7j12j69n6j12N6J68J69%n6%%N6N6
10619C93N7J12%n6N6j12j13%n6j13j12n6n6n6k25j13J69J13N6J68J69J68%N7N6N6j69j12j69
10617A12n6n6N6N6N6j12%%j12n6n6J68K81K25J12%%j12n6j13n6%j13j68n6%j12j13%%J69N6
10615e6J12J12J13J12J13%%J12j12%n6n7%j12j13j68j12j13n6n6J69J12J12K25J12n6n6n6
10613B25%%N6%N6J13N6J69N6k25j13n6%%n6j13N7J12J13N6j13N7%%N6j13n6j69%n6n6n6n6
10611e6n6%n6n7%j12%n6j13J69K25J12J12j12j12j69k25n6%%%%N6%%%N6%N7N6N6%N6N7N6N6
10608e6j12J12%%%%n6N6N6n6n6N6n6%%%J12N6N6J69n6j69n6n6%N6%N6K25%n6k25n6J12J69
10606B25J68J13n6j69j69%n6%%%J69N6N6%N6%N7J68J13%j13j68k25j69k24N6J12J12N6%j12
10604E6%n6%J12J13%%N6N6%n6k25j12j12%%N6%J12J12n6n6N6J12%J13N6N6J13%j13%j12n6
10601B25n7j12j12%%J68J13N6j13k80j69j69j12%N6J69n6%J12J69K24J69k25n6%J12%J13%
10599B25N6n6J12%%N6%%%n6%n6%%K25J69J12%n6j13j12n6j13j12n7N7N6N6k25j12n6n6N6n6
10597a12N6J68J69N6%%J69J69N6%k25k25k25k24n7%J13%%N6%n6j13%j68n7N7J68J13K24N6
10595A68%%j12N6%%j12J12n6%%n6N6n6%%N6n6n6%n6%J68J12%n6%n6N6j12n6j12j69n6J12K25
10593e6J12K25N6%n6k25j12n6k25%%N6N6N7N6N6J12%n6N6N6n6N6n6N6%n6%n6%n6%%n6%N6%
10590e6N6j12n6J12N6N6n6j12N6J68%n6j12N6%N6%%%%N6%j12n6%%%J12%j12j12j13j12N6N6
10588b81J13N6%J68N6J69%%%%n6n7%j12N6N6%N7n7j68j12n6n7N7j13N6%%%N7%J68J68%J13
10585B81J12J13J12n6n6n6j13%J13%N6j13j68j69j12n6N6n6%J12N6J12N7%N6%N6n6n6j69%
10583E6%n6n6N6n6%n6N6J12N6J13N6N6n6n6J12N6J13J12%N7n7j12j69k81j68j13%J13J12J68
10581A68N7N6j13j12%%j12N6J68J69j12N6J69K25n7j12n6n7n6%%n6j69j12J68N7%%N6K25J12
10579F18%j68n7N7%n7n6%j12N6N6J69J69J12j12j69j69j69j12%j12%J12J12J13J12%N7%j13
10577C37n6j13N7J12N6%%n6n6k25j12j12j13n6J69J68K81J12J13%%J12j12j69n6%%n6n7%j12
10575E6%n6J68J13J69%%j69j69j68%%J12J69J12J13J12N6j68%n7n6k25k24n6%%N6%n6%n7%
10573b25K25K25N6%N6%N6n6%j69%j68%%j12N6%n6n6%J12J12J69J12J13J12J69N6N6j12N6n6
10570G31%n6%n7n6k25n6j13J13N6J13N6J12N7N6N6%j12n7j12j13j12%J12J13%n6J12N6n6j69
10568C93j68j13n6n6n6j12j13%J13J68N6N6J69N6%j69j12N6n6j12N6%%%%j12n6j69%J69K24
10566E6K25n6n7j68%j68%N6%%j13j12J12N7J12K24J13J12N7n7N7%%N6N6N6j68j13n6j13n6
10564A12n6n6%n6%n6%n6j13J13N6%%%%%%%%J12n6n6J12n6N6%N6%N6N6n6N6n6%%j12j12N6N6
10561@N6%N6%N6N7%N6N6J13J12J13%%%%%j69j13N7j13N6J13J69N6j13%%j12j13n6j12%n7J69
10559C37J13N6%J12%j12n6j13n6n6j13n6j12n6j13J13N6K24%j12n6n6n6n6n7N7N6J12%J12
10557A12%n6j68n6n7N7J68K25J12n6j69j12N6n6%%J12J13%%n7j12J12j12%%j12%%n6n6J12
10555e6N6N6J12j12N6n6%n6n6%j12%J68J68%N7j13n6%N6N6j12j12j12%n7%j12n6n7n6n6J12
10553d50N7%J12%n6J12J13N6J12J12J69N6N7J68N7n7%%%%%%j12n6j13n6j69j68j12N6N6%N6
10550@J68N7N6J12N7N6j13n6N6j12N6n6%%%n6N6%N6%%j69k24n6j13%%J69K24J13N6%%j12j69
10548E6j12j69%N7N6J12N6j12N6J68J13n6j13j12j12n6%%%%n7j12j13j12%N6N6J13N6N6J13
10546a12J68%J12k24j12j69J12K25K25J12J69J12%k81j12k25j68j13J13J68K25N6n6n7n6n6
10544E6n6j68j13%%J13N6N6N6N6N6n6%j68%%J12N6J12n6%N6N7%N6N6%%N6n6n6n6n7j12j12
10542e6n6n6N6J12J68J13N6N6j12n6j69j12j69j12j13j12J12J69J69J68J12J13j13j12n6j12
10540a12j13j12j13j12J69J68J13J12N6j12n6%%N6K24J13N6%%%n6j13j12n6j68%n7j68%J12
10538b81N6%%N7N6%N6n6%%%%n6%%n7j12N6J69K24J69n6%%N6n6n7%N7j13N6%%N7%%%%N6N6%
10535C37j69j68%N6J12J13J12K25N7j69j13n6j69l36j69j13J69J69N6%n6N6N6N6J12%J13%
10533B81N6N6%N7%j69k81j68%J68K25J68J13J69j69j69j12%J12N6%N7n7j12k25k24k82%J13
10531c37%j13n6%n6%n6%J12K25J13J12J68n6J69%%n7j12N6J13N6n6j13n6N6J13n7j12J12N7
10529B25n7j12J12%n6N6N7N6%N6N6%N7N6%N6N6%N7%N6n6N6N6n6l94k81j12N6J68J13J69J68
10527F18N7N6J69%N6%j13j68n7n6n6n6n7n6j12%%J68J13J12n6j12n7n6n6j13n6n6%%%%J12
10525A68J13n6j13n6N6j12N6%j12n6N6%J12K25%j13n6j68n6N6J68%j68%J12N6N6n6%N6n6n6
10522E6j12n6j13J69J12J12J69n6k81j68j13%n6n6N6J12J69J12J69J12N6%J69N6N7N6N6N6
10520H43n6%n6n6N6n6%j13j12%j69n6j13j68%%%J12n6%J68j12J12N7N6J69%n7n6j12n7j12
10518E6j68%J12L37K25J13j13N6j12n6%n7n6n6n6j69n6j68n7J13K80J69J69n6%%n7%n6%n6
10516B81N6%N6n6j12j69j12j12j69n6N6K25N6n6n6J12N6%%J68N7%N6N6%N6%%%%n6N6%N7n7
10514C93N7%n7J13n6n7%j12N6N6N7n7j12k25%J12K25K82N6j13j12j13%%n6j12%j13n6n6N6
10512E6j12%N6n6j12N6N6%N6%%N6J12n6%j68j12%N6n6N6%%J12N6N6n6j68n6j13%K25J12J69
10509B25J12N6K25N7n7N7%j13N6j12N6j12%n7j12%n6n7n6n6%J69n7J13n6k25j12n6n7N7N6
10507a12%%N6n6J12%%N6%%J12%N7n7N7%N6%%N6%N6%%N7n7n6%j12j13j12j68%N6N6N6N6%N6
10505A12N6%n6N6J13n6N6%%N6%N6N7%n7n6n6n6J12%n6k25n6N6j12%N6j12j13%J13J68%n6%
10502@J12J69%n6N6n6%n7%N7n7n6J13n7N7%N6%%n6j13n6j12%%N6n6N6N6J69%n7j12n6n6n6
10500a12%%n6N6n6n7%N7n7%%%N7j13J13%N6N6%J12%%J12N7n7N7n7j12n6%J68J13N6J13J12
10497E62J69%k81j13n6%%n6%%j13%N6n6n6%J69J12J69J12J13J12K25N7j13j69j12j69k81k81
10495@j12j13%N7J68J68N7n7n6J13N6J12n6n6%J12J13%n6j13n6j13%j68j68n7J69J12%n6%
10493@J12N6N7N6N6N6N7j69N6J13N6J69n7n6J13J12J13N6j69n6n6j69n6N6j13j12%J12n6%
10491C37J13n7n6n6n6%j69j12N6N6J12J13N6N6%j68l37k81n7K82K24K25N6J13K25J12%%J13
10489I00j13k25k81l37j69N7N6J12N6n6%%%%J12n6n6J68n6%n6j68n6j13n6N6J13J68K81J69
10487D50N6j13k25j68n6N6n6j12j13%N6N7N6N6J12N6j12n6n6%J12J68J13%%j13j12J12N7n7
10485A68N7N6N6N6N7%J12%N6j12j13%n6n6n6n7%%n6%n6%%n6N6N6N6N7j69%J12J13%%%n6%%
10483B25%N6%J12J69%n6n6n7n6%n6%%%%%%n6n7N7J12%%j12k25j12%j13j12N6N6N7%%%N6n6
10480a68n7N7N6J68J69%%J12J13N6N6J13%%%%%%%N6n6N6%%n6n7j12n6j13j12j13j12J68J13
10478B81N6j12j69%N6N6N7j13n6%J12N7J12N6k25j12%%N6N6%N7N6N6N6N7N6%J69%n7j68j13
10475C37%%%n6N6N6J13J69N6n6n7%j12j13j12J69J68J69N6%j12n6%%n7N7J12J13N6n6n7n6
10473G87n6j69j69j12j13j12n6J12J69N6N6n6j12n7J13%%j13j68%J12n6j12n6%N6J12J12N7
10471B25n7n6j12%n6j12%j13J13N6N6J12J12J13J69N6%j69j12%%J12J13N6%j13j12%%n6%n7
10469A68N7N6N6N6n6n6j69J13J68J69J13n7j12n6j13j12N6k25j68%N6n6n6N6n6%N6K80J13
10467B81J69N6n6n7j12j13n6j12n6j12j13N6%n6N6N7J12J12J12J13N6%j12n7j12j68%N6J12
10465E6K25%n6j69n6j12%n6n7N7%%%%N6%j13j68j13%J69J12%N7j13J13N6J12J68N7%%N6%%
10463B81j13j12%J12J13N6J13j13j12k25n6n6%J12K25N6n6N6%n6n7N7J68J69J13J12J69J69
10461A125%j13n6n6j13k81k25n6%N6j13%%j68j68k82n6%K25J13%J68N6N6J69%J69n7n6j69
10459A68k24n6N6K24J13%n6%n7j12N6%n6j68%j69n6%J12N7%%%N6n6N6n6%N6%K80J69N6n6n6
10456B81j13N7n7J69N6N7j13j69j12j12n6n6n7n6n6N6J69J12%j68j69%N6j12%N6N6J13J12
10454e6J12J12%j12n6j12N6n6%j13j12j69n6J12K82J68K25J12N6%j12j13j12j12n6j69N6N7
10452a68J12%%n6N6J12J12n6j12j12j13n6J13J12J12J12J69%%%%n6%%%J12J69J69n6%n7k25
10450C93j68k25%J68%N7n7n6N6%j12n6%J12J13J12J13N6n6n7%%%n6%J13%%j13j12n7N7N6J69
10448D50J68N7j13%J13%n7j68N6n6%%N6J12%j12n6j13n6N6N6N7%N6%%n6k82k80%N6%n6j13
10446b25N7J12K24%%j68j12n6%n7J13K24K25K81n6N6j12n6%N6n6j13n6%j13n6n6n6n6n6j13
10444b25J13N6J12J69J12J13%j69j13n6N6N7N6N6%%%%N6J13N6J13%%%%n7j12%J12J13n6j13
10441E62n6j69j12j69j68j13%%J69J12N6n6n6j12j13N7J12J12%n6j12j13n6N6J13%%N6K81
10439B25K25J12j12j13j12k81n6n6n7N7K24J69J12J13%j13n6n6%j13n6J69J68J69N6j68j13
10437C37j12j69j68j13j68n7%%%n6J13N6J69J12J68n6%J12N7%j69n6N6J12%%j68%j12%%%%
10435a12%j69l37j69j13J13J69J12K25N6%N7%N6n6j69j13%J69J13%%J68J68N7k25j12%%J12
10433@N6N6%%n6%N6%K25J69n6j13n6n6n7n6n6n6J68J13J12J69n6j13N7j69%N6J69K25%N6%
10431G87N6%j12k81j69%%j13k24%K24J69%j12j69j68n6%N6%N6N6%J12%n6j68j69n6N6N6N7
10429a68N6n6j13k25%N6J69J13J12n6n6%n7n6n6N6J69N6J12J12J13%n6%%n7%%%n6%j12%j12
10426a12k25k81j13N6N7J12N6J13J12j12j13%%j12N6J13J12J69J12%n6n6%%j69k25%%J69N6
10424b81N6J13N6K24N7k25%J12K25%%N6%j12%N6J13%j13l37j68j13j12j13j12N6N6%J13J68
10422b25N7J68N6J12n6k24k81j13J69K25J68%%N6n6%J69%J12N6N7J68%j12j13%j12n6n7j12
10420E6%j12%J68J13J12n6J12%%j12n6j13J13%n7k24j69j12J12J69J12J12J13J69N6n6n7N7
10418D50N6n6N6n6j69k81l37j69%N6N7%J12%%N6N7N6%N6J12%J69%n7%J13J12J13n6j69%j13
10416A68N7%n7j68n6%J12N6J69J12J13N6j69%n6n6n6j13%n6J12%N7%%N6%J12J69N6j12%J69
10414F75N6J12j68j69n6j69%n6n7k80j69j12J12J69J12J68J69N6J13%J12%n6n6n6n7%j12j69
10412A12k24n6J12J12%%n6j12N6N6N6j12n6n6J12N6%n6n6N6J12J12J13J69N6%j13n6%j12j69
10410E6j68n6n7n6N6n6n6J12J13J68K25%n6j13J13J12%j12%N6%N6%n6N6j12%%%n7N7N6N6N6
10407C93J13%n6j69j13j68j12j13%N7%N6%%N6%N6%%N6J12n6J13%N6%N6N6n6%n6%%n6%n7%%
10405A68%%%%%%%N7%%N6%%%%j69j12n6j12n7j12j13J69J13J12J12J69%j13j12j12j13N7%K24
10402E6K81K25K25%n6n6%N6N6n6j69j69j68k81j12n7%J13K24N6N7J12N6%%%%n6%%%%n6%%%
10400B81%N6%%%%N6%%%%N7%%%%j13j12n7j68n6%n6n6n7n6K25N6N6%j12%J12J69%%J12J13%
10397D50n7n6j12n7k24j12%%N6J12K25J12N6j12n6%J12n6%N6J69n6j13n6k25n6%J12J13%j13
10395A12j68%n6N6N6J12%n6n6N6N6J13%%N6J12n6j12n7k24%n6N6%J12K25N6j12%j13j68j12
10393a68j13N6N7N6%J12N6j12j12%J12K24J13n6j13%J69N6N6n6%j12k25j12j13j12j13%J69
10391b81J13J68N6J69N6j69n6n6%j12n6%n7%n6%N6N7N6N6J68J69J12K25n6n6%%j13n6n6n6
10389B25n7n6n6n6n6N6N6n6j12N6J12K81J13N6n6%n7j68j69n6n6j12j13n6J69%J68N6%n6n6
10387e6%N6j12n6N6%%%%n6%%%n7n6k25k25j69J13J12J13N6J13%J68J69J68J13n7n6j12n6n6
10385a12%%J12K25J12J13%N6j13j12j69N6N7%%n7%N7%N6n6n7N7%J12J13n7j12j13j68%n6N6
10382@N6J12N7%%%%%%n7%j12j68j69j12n7J13N6%%%n6%N6n6%%N6J69N6J12n6j12j13%%J13
10380a12N6N6%%j12N6J12N6J13J12%n6N6n6%%%%j13k24k81j13J13K25J68J12j68j68n7j12
10378c37%j13J69J13J68J68J13%n6n7j68k81k81%J12J69K25J68J13n7n6J13J12N6j12n6N6
10376B81J12J13J12%j12j13J13J12N7n7k25j68n7j12J12N7n7j12n6N6J12J13N6n6j13n6N6
10374A68J13n6j69j12j12j69%N6J13n7J13J12J68N7N6n6%j69j68j69k25J13J68%%%N7j13n6
10372c37N6J13J68J68J13N6K81J69J13n7%j12N6%n6%n6n7j68j13n6j69j68j12j13j69%%J69
10370b81J69J68J12N7N6N6J13%j13k25j68J12J69J12%n6J12N7N6J12%j68n7j68k25n6%%n6
10368a12n6n7n6j69%%%n6j69%N7J12N6%n6J69N6N6n6N6n6%%n6%N6n6J12K81K81J13J12n6%
10366E06k25k25n6j12N6K24N7J12%%n6N6N6N7j13j12j13N6J13J69%J12n6n6k25k25j68%%%
10364a68%N6%N6%J12%%J69%N6n6n7j12n6%J68J13%N6N6N7N6%n6n7%n6n6%n6N6J12K25%%n6
10361E62n6%n6%n7%n6n6%n6n7n6N6j68%%%%N6J12j12n6%N6n6N6J12J13%j13%N7n7N7J12N6
10359C93%j12N6%N6%K25N7%j13k25n6n6N6N6J13J12J13n7%j12%j69j12j13j68%N6%%%%%%%
10356@%n6%n6%%n6N6N6N6%%j68n7j12J12K25J12J69J12%j12j13n6N6n6N6J13%N6J13K25K25
10354I00J68k25l37l94k80j13k25n6K25L37L37J13%j13j69%N7N6n6n7N7j13k24k25j13J69
10352b81J13N6N6N6N6n6%%N6J69N6N6J13%N6J12n6n6j13N7J12j69n6N6K82N6j13j68n7%N7
10350D50n7N7J68N7J12J69%n6n7N7%n7N7N6n6j13j69k25j12%%N6N6%N7N6n6j13j12j69K25
10348B81N6%j69%J69%%j12n7n6J13J68J13J69N6%j69j12j13%n6%j69n6n6%J12K25%%%%J13
10346D50N6J12%j12j69%N6%n6j69k24j12n7%%J13J12K25N6N6%%j12j13N6%%N7%n7j68j12n6
10344a68%J68N6n6n6n6N6J12J69%%%j13%N6J13K25K81K25n6j69j69k25j68j13k24n6J12J68
10342A12j12j12%%J12N6J12N7%j13n6%%N6K25%%%%%%%%N6%%n6j12n7J13N6%n6%%n6j13%N6
10339A68J13%j13j12j12n6N6N6%N6N6%J13%N6N6%n6N6N6n6n6N6N6N7N6j13j68n7j12N6N6%
10337A68j68%N6K25%%k25j12j12N6%N6N6%n6J12N6J69%%j13j12%j12N6j12%J12%J12N6j12
10335E6%%j12%J12J69n7j12n6N6J12%N7n7j12%n6%%n6%n6%N6%N6N6N6N6N7N6n6n7n6n6N6j12
10332@j12N6n6n6%j13%J13N6N6j12J12J68J69N6n6%j13j68n6N6J12J13N6N6N6n6n6%%N6n6
10330B81n6k81j69N7N6J68J69J12J13K25N6N6J69n6k25k25k25k81%%%n6%%%%n6n7n6n6%N6
10328b81%N6%N7N6N6%%j12j69k25%K25J69%j69n6n7%N7N6N6n6j13n6n6N6J13N6N6J13N6%j13
10325b25j68N6J69J68K25N6j69j68j12N6J12J68N7j13j68j69k25j12%K81J13N6N6J12N6j12
10324@%%%J68%J13N6%N6%%n6n6n6j13k24j69j69%%%%J13K25J12J68%j12j12%N6n6N6n6J12
10321E6K25J12J13n6k25j69j12n6%%n6J12j12%%N6N6J12N6j12%n6n6%J68N6J69%N6%J13%j13
10319C37n6%N6%%%N6%N7%n7J13%%J12n6n6J12N7n7J13n6%N6N6%n6n6n7n6n6n6n7n6n6n6j13
10317A12%N6%n6j68j12j13%K25J12%n6j12n6J12N6n6j69j12J12L93K82K25J12j12j69j13j12
10315B81j13n6N6J13n6%J12%%%n6n6%n7%n6n6n6j12n6j13%j69j12%N6N6J13N6N6N7J68%n6
10312e6N6%%N6n6%%%%N6%%%N6%J13N6n6J68N7N6N6N6n6j12n7n6n6n6n7n6n6N6N6j12j12%j12
10310a68j13%n6n6n7J13J12N7J12J12J69%j13n6J12J13%j13j12j68%%K24J69N6J13n7j68k81
10308e6k25j69J13J69N6K24N6j12%j12n6%N6N6J68N7n7N7%n7%%%%N7N6J12N7n7%n6%n6%n6
10305B25%%N6J12%j12n6j13j12%%n6%%%n6%%%n6%%n7%%N7J12N6N6N6j12j68j69n6J12J13J68
10303@J12n6j12j69%J69J12N6N6J13N6N6J13J69n7%n6n6j69k25j68n6%J12J12%n6j68n6J12
10301e6J12K81J13N6J12%N7%n7k25j12%n6%n7%j12n6N6N6N6%J13J12N7j13j69j12n6n6%%n6
10299a12J68J69J12j12N6%J12N7N6%J12N7%n7k25k25j12J12%J13N6n6n6%n7%J69N6J13N6n6
10296E06N6j69j12k81j12N6J68N6%j12n6%N6J69J12J13N6j13n6n6j69j68j12j69n6n7J13N6
10294b81%%%n6n6N6j69N6J69%J69K24J13%j13j12j12k25k25%N6N6J13J69J12J12%j12j12%
10292a68N6J68%J69%j13n6%n6%j12N6n6n6N6K80J13J12N7j13N6j12n6J12N6%n6n6k25%%n6
10290@%j12j13%n6J13%%N6n6N6%N6%%N6J68%%n6n6j68%N6J68J69J12%j68j69j68%%J12K25
10288B25J68J13n6N6%n6j69j69n6j68N6n6n6n7J13%N6n6%n6%N6K24K25N6%%n6N6n6%%%n6%
10286B81n6%N6J69J68J13n6j69j69n6j13j68j68n7%N7J12n6%n6N6J12J68%%%j12J12N7N6%
10283B81%%n6%%%%%j13j12%n6j12%n7N7J12K24%j68j12%%N6J68J69N6n6n6j13%J13J12J13
10281D50J68J13J12%n6j12k25n7n6%n6n6N6N6J13K25N6j13k25j68j69j12n6N6%j69j12%J12
10279b25N7%N6N6J12%J69%N6j13%n6j12j12j13j12j13n6n6n6N6K25N6J13J12J12K81N6n6%
10277C37n6%%J12J69%n6j13j12%N6K25J69J12%n6j69k25j12n6J12N6%n6%n6%N6n6k81j12N6
10275e6n6n6%N6N6%%J12%N6J69J69J68J13%k25j13j12n6N6N6n6N6J69J12J13%%N6%j12n7j12
10273E06n6n7n6n6n6n7j12%n6n6J12%J12%%J13%%N6N6%%N7%N6N6J13J12N6j12n6j13j12j13
10270C37N6n6n6%j13j12%J12N7J12%n6N6N6K25%j12j13%%j68l37j69k81j13n6N6N7N6%J12
10268d50J13J12J69N6J12%N6N7j69%%J69%n7N7n7n6n6%K25J12K25J69J69j13j12j69j12n7
10266C93n6j12N6N6J13n7n6n6n6%j69n6j12j13n6n6N6J69L93L37K82N6n6n7j12k81k25j69
10264E6%K25N6n6n6j69%N6J69J12N7j13n6n6n7%N7N6N6N6N7%j69j13%%J69%n6n6N6n6N6%n6
10262B25J12K81K25N7n7%j12%%N6j12j69n6N6n6%j13N6n6n6J12n6N6N7%J12N6%N7n7j12N6
10260E62J69%%j13j12j13%J13K25n6n7j12j13n6%J13N6n6n7%n6n6n6%%N6n6j69j12N6N6J12
10258A68K25J13%k25j13j12%J12n6j68n6n6%%%%%%%%N6N6J12%N6j68n6n6N6%N6N6N6%N6N6
10255A68J13N6J13N6J12j12%j13j12n6N6N6J13%n7j12n6%n7n6n6n6n6n6N6J12%J12N7N6N6
10253C37N6J13N6J13%N6n6k82j12j13n6N6%%j12n6%%j12n6%J68K25K25K25J12n6j13j12j13
10251C93%J13J12J13n6n7k25j12j13n6J13N6J12J69n6N6j12%n7N7%J12n6N6j12j13%J13N6
10249E06n6n7j12n6N6J12N7j13%%n6N6n6%%%%n6%%%%%n7N7n7n6%%n6J12N7N6N6%J13N6%%j13
10246C93n6n6n6n7j12%%N6N6%J13n6N6N6n6%n6n7%n6n6%j12n6J68N6J13n7%N7N6J69J68N7
10244F75N6%%N6n6j69k25j12k25n6N6N6J12%N7j13n6n6N6J12N7j13n6j12n6J68J69J12j12
10242B25n7j68n6n6N6N6%J12%j12j12j69N6K25K25N6n6j69j12N6J12J13J12N6N7%J12%j69
10240C93n6j12n7k24n6j13n6N6N7%N6N6N6N6J69n7N7J12n6j13n6j12n6n6k25N6N6%J13%N6
10238e6N6N6%%n6n6%j12%j13%%N6N7%N6N6%N6j12n6j69%N6N6N7N6N6N6J68%N7n7N7n7j12%
10235E6n6n6N6J12J69N6%J13J68%%j68n7n6%n6%n6n7k80k25j13N7J12J69N6%J68J13N6%%N6
10233C37n6%N6%n6N6n6n6%K25J12j12j13j12%J12J13n7%N7n7N7%n7J13J12j12%%%n6j69k81
10231@j68n7N7J68N6n6j68j13J13J68K25N6N6n6n6N6N6N6J13%%n6j13N6%n6j12k25j12N6K24
10229A68K82N6j13%N7n7%n6%%n6%%%N6N6N7%N6J69n7j12N6%j12N6j13%%n6n6j13%j12n6n6
10226e6n6N6J12N6J13J12N6%J13%j13j12%N6N6N7N6J12j12%%%%n6N6n6N6%N6n6J12%%%j68
10224D50j13n6j13%k24%%N6n6N6J12n6%J12N7N6J12%%j68j13j12N6n6N6n6N6n6N6n6%%n6%
10222e6J12%n6n6%K24J13N6%J13K25n7j12j13k25j12n6%n6n6j13j12%N6J13J12K24N7J12%
10220C37N6%n6%%j12N6%J12%n6n6n6%%%%%N6%n6N6n6j69j68%K24L38K25%n7%j12n6J12n6%
10217E06J12%N7n7j12%n6n7N7J68J13J12j12n6j69n6n7J13J69%n7n6j12N6%%j13%n6j12j13
10215A12j12J68J13J12J13%%j13%n6%N6%J13J12j68j69j13j68n6N6N6%N6N6J13%j13j12%n6
10213@N6J12%%%N7J12%j12k81j12%N6N6%N6%%N6N6N6J13N6N6N7J68%j68j13j12n7%N7J12%
10210C37j12j69j68j13J13J68J69J12N6n6n6N6N6n6%%j12j69j12j12%n7n6%N6J69J12J12%
10208A68j12j12%N6n6N6%N6%%N6N6n6j12j12n6n7n6%N6%N7N6J12N6%J12n6N6j12N6N6j12%
10206E6%%j68n6n7j12j13J13N6J13N6J68N6%j68k25k25j69%n6N6N7J12J69J12%N7%N6N6J68
10204A12J13J12N6n6%N6J13J12j12n6n7j68n7j12n6J68J13%%n6n7K25K25%n6j12n7n6%n6j13
10202A68n6j12%%N6J69%j13j12j12n6N6N6%n6%n6j69j69j12N6J69J68J13%j13n6N6J13K24
10200A12J13N6j13%j12%%K25J12N7N6J69%%j69j13%n6j69%j68n6n6j13n6J13N6J12N6J12N7
10198B25%N6%k25j68n6n7%j12N6%N6N7N6%N6%N6n6J12n6N6J12J13J12N7n7n6%j12k25j68n7
10196b25J13J12J68J13n6n7N7%n7%%%n6J13N6N6J13N6J12J13%n6k25j13j12j13%j12%J12J69
10193B81J12J13J69n7j68n7n6j69j68n6n6N6%K24N7n7%N7N6%%N6j12n7j68%N6J12J69%%n6
10191B81j13%j12%N6J13J68J13J12N7J12n6%j69j12j69n6%J12J13N6%j69j12k81j12N6J68
10189E6J69N6N6J13K25%n7j12j13%N7N6N6N6N7n7n6n6J12N7%J12N6j12n6N6n6%%n7j12j13
10187C93n6j12n7n6n6%%J12N7%%%%n7%j68j12n6n7N7n7N7J12N6J68N7%J12N6N7n7j12j69n6
10185E6n6J12N6%N7J68%%j12n6J12N6J13J12n6j69%n6n6%j69n6N6n6j12%N6J12N6n6n6J12
10183A68J13J12N7J68J13%j13j68j69n6N6N6%K25J13J12%%N6%n6n6j13n6n6J12N7%k25n7n6
10181C37N6n6n6N6J13%n7j12j13n6n6n6n6%N6N6%j12n6n6j13N6J69N6J12N6J13N6N6K25J69
10178G87N6n6n6n6%n7j12n6j13%%n6N6n6%%%%%n6N6n6n7%N7j13N6%N7%%k25j12j69j69N7J68
10176b25J13J68N6N6j12%%N6n6j68%N6N6n6N6N6J12%N7%N6J12J13J12j68n7n6N6%N7%%j13
10174C37j69k24j12n7k81j12J12J69J12J13N6K24J13J69%n7j68j69n6N6n6%N6K81N6j12k25
10172E6n6n6%N6N6j12j12J12N6J68n6n6%%J12N7n7j68j68%%n7%%%j12j69%J13N6J69J12N6
10170@K25J68%n6n6J12n6%N6%n6N6j68j69k24j13%%n6N6J13J68K81N6%%n6%N6J69J69n7j68
10167D50n7J13J12%j12%J12k25j12j69%J13N6N6%%%N6%N7J12%j12j13%%%j12j69%%J69N6N6
10165C37j12j69j12n6n6%N6N6J12%N6%J69%j13j12n6n6n6j13%J13N6K24N7%%j69n6N6N6n6
10163E6j12j12n7N7%J12%n6n6N6%N6%j12%N6N6J12j12n6N6N6%n6j12%j13%%J13N6%j13j12
10161c37j69n6J12J13J69N6L37J12%n6n6n7%N7n7%%N7n7n6J13N6%N6j12j13%J13J12J13J12
10158E62N6j68n7%%K82J68N7j69l38k25k24j12N6j13%J69J12J69N6N6n6n6j69j12%n6n6%%
10156a68N6%%%%%%j69n6n6N6J69N6J12N6N6N6N7%j13n6n6N6J12%j68n6J12n6%N6n6N6j12N6
10154@n6%%N6N6J12%N7N6%N6N6%k25k80n6j13n6j13%J13N6%N6N7%N6N6%N6%%N6%N6J13J12
10151C37N6J13J12j68k25l37j69n6J12J69N6j12%%%j13%n6n6J12K25J68J13N6N6N7n7j12j69
10149A12n6%N6n6J12%%n6N6J69J13K25N6%%n6%n7N7n7%%n6N6j12j13j68j69j68%%%%N6n6n6
10147a68%%n7n6%J13%N6J12%J68J13%j13j68%N6J12N7J12N6N7%%%%%%%J68j12%J12%N7%%n7
10144F18n6j12%n7N7J68K25n6n6%n6n7%j12%N6n6N6n6j13n6%J13N6n6N6%%J12n6N6%j68n7
10142C93n6j12n7j12n6%%n6%n6N6%n6%%%%j13n6%J13J12%%N6N6N6J13%%%%n7N7j13N6n6%%
10139A12n6N6N6J13%j13j12%%%N6J69J12J13J69j69j13j68%%J68K25J13%n6j69j13j68j69
10137E6j68n6N6N6K24J13%N6N6n6%N6n6j12J12%n6j13N7N6J12N7%%N6n6j13n6%%J69J68N7
10135F75n7%j12%%n6n7%j68k25n6%J12J69J68J13J69%n7j12j13n6%J13J68%j68%%%N6n6n7
10133C93N7N6n6%%n7%n6N6j12N6%n6n6%N6J69J68%%j68j13%J13%N6j69j69j12J12J69%j12
10131B25j69N6N6N7n7j68j12j69k25n6J12J69J69J12N6J12J69%n6j13n6j12N6n6%%n6%%%%
10129e6J12J12%N7N6J12%%n6n6%%j13n6%n6%%%%n6N6n6N6K25J12J13%n6n7n6n6N6n6%%n6N6
10126B81n6k25j68k82j12N6J13J68N7%%%%%%%%J12%J12%J12N7N6%N6%%N6%j12k81j68N6%%
10124a12J12%%N6%N6j12j12%N6j12%n7n6k25n6K25J69K24K25K25N6j12j69j69n6j12j12%%
10122a68%N6%j69N6J13N6j12n7%J13J12K25J68J13%j69n6n6j13n6n6n6j12N6J12J68N7N6N6
10120C37N6N7n7%%%%n6%N6%n6N6%%%N7n7j12j13%N7J12J69%n6k25k81%J12J12J13J12J13N6
10117E62J13N6j69k25j69J13J12K82N6%n6j13%N6n6%%%N6J13J12N7j13j12j69n6n7%N7j13
10115C37n6k25n6J12J13N6J69N6n6%n7%%n6%%n6%N6j12%%%%N6%%%N6j12N6N6J13N6n6j69N6
10113C37%%%n6j13j12n6N6K25J69K81N6n6j13j68j13%j12k25j68N6K24K25J69N6N6N7n7%n6
10111E62n6J12j68N6n6n7%n6%n6%j13N7N6N6%N6K25%%N7N6n6k25j13n6%n6j69j12n6J12%J68
10108A68n6n6n6n6n6j69%%J13N6J12%n6%n6%%n6%J12N6J68N7N6N6N6n6j69l36n7%j12%%J12
10106b25N7%n7%J13J12N6J69N6j13n6N6%J13J12%n6j12n7j12j12N6J68J13N6N6N7j13n6n6
10104B25N6J12J13%n6j13j69%N7N6N6n6j13N7J12J69K25N6%N6n6%n6j13j12j13n6k25j68j12
10102a68%N6K80J69N6J13n6%%n7j12k25j68n6N6N6J12%j12n6%J12J68J13%j13k80k81n7K25
10100b25J13%n6j13j69n6J69K81K81J68%j12n6j13n6j68j69%J13J68K81J12N7j13n6N6N6N7
10098D50N6N6N6j12j69j69j12j68n6%%J68K25N6N6j12j13N6%N7%j69%N6%%n6%%K25J12K82
10096F75J12%k25k25j12%N6J12%n6j12n7%J69J13K25%j13j69k25k80j69J69J68K81J13n7N7
10094D50J12N6J13J12%n6j69n6n6%n6N6n6k25n7N7J12J13J68N7N6j13%n6N6N7n7k25j68k25
10092@j68%j13N6J13K80K25J69n6j69n6j13n6N6J69%N6N7j13n6N6K25K25N6J13J12j12j13
10090H43j12j13k25j68j13J69N6N6%n6n6%n6j13%J13J12J13j13j12n7%J13N6N6N7%n7%n6n6
10088B81%n6j69N6%n6n6%J68N7n7n6N6n6N6%%%%%%N7J12J13%j13j69j68N6J12J13%j69n6N6
10085A12J13N6N6J69K25%n6k25j69j13n6J69N6N6n6%n6%n6j13j68N6n6K24N7N6N6%%%n6j13
10083A68j68%j12n6j69%N6N6J13N6%j12n7n6J13J68J68%j68j12n6N6N6J12J12%N7J12J13j13
10081C37k25k24%n6%%n7N7%J12J68N6%J13J12%j12n6j69n6j12J12J12J13K25K81K25j13j68
10079F75k25j13%N6J13N6j69k25j68j12j13k25%J13N6%N6N7N6J12K25J68J13%j13n6n6k81
10077@j12j13j12j13j12j13J69K25L37K25N6J69N6n6n6N6J12N7n7j12k25j13%%J13%N6%j12
10075B25j13%J13J12J69J12j12n6n7n6%J69J69N6n6N6%j69j69j12N6N6n6n6j13%N7J12%%n6
10073B81N6J69K25N6j12j69n6j69j69j68j12N6J68J69N6%j13k24j12%%J12J12%j12n6%n6N6
10071a12K24K25J13%%J12n6%J12j12k25k81j68N6N6j12J12n6%J12J12K25J69K25%%j13j68
10069D50j13n6k81j68j13%J13%N6J68J12j12j68j13%%%j68n7J69J69J68%N6%N6%%N7%J68J69
10067E62J69%N6N6j12n6j13J13%%J12N6n6n6k25j69k25k80k25j13N6%K25J13J68J69j13j12
10065@N6J12%%N7%%%j13j12%n6J12J69%%j13j12j12n6j13n6n6%J68J13J68J69N6J12%N7%N6
10063E06J12J13n6n7j68%n7n6n6%n6%n7%n6n6J12N7%N6J12j12k25j68n6%%N6N6N6J68%%k24
10060e6j12j13N6N7N6%J12N6N6J13N6N6N6N7%%n7%%%n6%n6n6N6J12N7%N6J69J68N7j13j12
10058F75n7k25j12j13j12N6J69J12J13%%J69n7k25n6j12%%J12N6J69N6j12j13%%N7%n7n6j69
10056A68N7n7j12n6j12N6n6N6%j12n7N7N6J12J68J13%N6n6N6%n6j69%j68%J68J13%N6%J12
10054C93n6N6K25J13J12%%%%n6J13N6n6j13n6n6J12%j12n7%%j12%j13n6n6%%n6j69n6J12N6
10052A68n6j12n6n6%j69%N6%J69J12K25N6%%%J69j13j12k81j68l38j69%N7n7N7J12J13K25
10049a68J68K25N6%N6n6%N6J13%%%%%%%%N6n6%N6%%J12n6j12j13j69j12%N6N6j68j12%N6N6
10047@%j12n6%%N6N6%K24J13K25J69N6n6N6j13k81j12n7N7%N6J12J13J12%n6N6%%J13j13%
10045F18j68j13n6j13j12j12n6%N6J12%N6N6N7%n7j68j12j69N6J13J12K25N6J12%j12%J12
10043C93N7%j13j69k24n6%N6N6n6%N6K25K25J68j12j69j12n7J13J12n6%J13%%N6%j13J13J69
10041F75%N6j13j12n6j13n6j13j12n6j12N6%N6%%n6J68%j12k25j12N6J69N6%n6%%N6N6n6n6
10038a12n6j13J13N6N6N6J68%J13N6N6%n6n6j69n6N6N6%N7n7n6n6j12J12N6J13n7%J13%N6
10036C37N6%j12k25j12N6n6j12j69j69N6N7N6N6N6N7N6N6%N6%%J12J13%n7j68N6J12N7J12
10034C37N6n6%j12n7J13J12n6%%%%%%%%%%n6%j13%j12n6%j68N6N6J12J69N6N6J13K25%n7j12
10032E06j13j12n6j69n6j12n6N6j13N7N6N6%J12J12n6J13%%j69j12n6n6%%%N6K80J69J69N6
10029E62n6n6N6n6%N6n6j13j12n7j12J69J12K81N7n7N7n7n6%j12%%j13N6n6%n6%n6%N6N6%
10027C37N6J69%j69k25k24j12%N6J68J69N6j13j12j12%J12N6%N6%N7n7%N7n7%J13n6j13n6
10025E6n6n6%n6j13%n6%N6n6%%n6%N6J13N6N6J12%J12J13n6N6%%%%%%n6j69j12n6j69%k25
10022e06%N6N7J68%n6n6n6n7N7J12N6J13N6J12J69N6j13n6%J69J12J13j13j68n7%N7n7j12
10020E6%n6%%N6J69n7j12n6J12K25N6%N7N6%J12N7%n7l37l93n6N6J12N6J12N7N6%N6J13%%
10018D50J12N6J13J12N7N6j13n6%j12n7k25%n6j69n6j12N6K25N6N6J13j69%%j12n7%j12n6
10016@n6j12%%N6J12%n6j12n7j12J12N7J12J12%J69J12%J13%j13n6k25n6%N6J12N7n7%%N7
10014B25%N6N6N6%N7j13j12n7j68n6j12%J68N6n6%j12N6J12N6N6N7N6J12%%n6n6%%n6n7%N7
10011B25J12N6N7N6J12J69%n6j69j69k25j68j12J12J68J13%j13j68n6N6N6n6n6N6N6K81J13
10010D50J68N7n7j68n7j12%%%k25j68n6N6N6n6k25j13J69J13n7N7n7N7%%n7J13%%%N6j12%
10007a68J12%%j12J12J12J69%n7%J13N6J69N6%j69k25k24j69n6N6N7J12n6%n6j13n6N6J13
10005a68N6%n6%n7n6N6J69K24%%j12%N6N6j68n6%%N6n6%%J12%%%%%n6n6%n6%n6n7J13K24J13
10003B25J68%n6n6N6n6j13j12%J69K81K81J13N6n6N6j13n6k81j69j69n6J13%N6N6%N6%%n6
10000C37%J13J68N7n7j12j13n6n6%N6j12k25%N6K25n6n7N7J12N6n6%%%j12j69j12%N6J68%
9998A68j68%n6N6%%%N6%N6n6J12N7n7j12%%j12n6%n6n7%%%%%%%%J69J68J69J69%%%%n7n6%
9996C37n6%j13%n6%%n6%%%n6%N6%n6j68l38j12N6J12N7N6%N6N6N7N6N6N6N6J12N7N6N6N6N7
9993D50%n7N7n7N7n7N7n7j12j13%J13J12J13%k81k81k25n6J12%%N7%N6%N6%N6%N6%N6%N6%
9991A68N7%%N6j13%%j68%n6n6n6N6%%N6%%J12n6n6N6n6%n6%n6%J12N6N6J69J68%N7J68N7%
9988F75%%n7k81j12j69n6J12%%J13n7%N7n7j12n6n6j12n7%j12n6J12N6n6J13n7%N7J12K24
9986A68J13J12K25j12k25k25k24j13n6N6N6N7J12N6%n6%n6n6%%%N6J68J69N6n6%n7n6N6J13
9984B81J12N7%J68J13N6j69j12j69n6%N6N6%N7J12J13N6%J12J13%n6j13j12n7n6j69n6j12
9982B25N6%J12%j12j13k24n6n6j13%n6N6J69J68J12j12N6J13J68J13n6N6%J12%n6k25j12j69
9980E6%J12N7n7J13n6n7J13N6%%n6%n6N6j13n6n6J12n6n6J12J13K25K25J69n7j68%j69j69
9977C37j69j12J12n6J13N6%J12%J13%n6j13j69n6%J13N6N6%%%%n6%N6n6n6%n7%j12%j12N6
9975@%N6N6N6J13n6N6N6%n6j69k24n6N6J12J68N7n7n6J13%%%N6n6n7n6n6n6%n6n6%%%N6%%
9972e6%%N6%%%J68j12n6J12J69%%j13j68%J12J13%N6J12%n6%N6K25n6n6%n6N6n6%N6j13%%
9970C93j12n6%N6j13j68n6N6N6J69J12J69J12%j12n6%j69j13j12J69J68N7%%N6J69N6N6J13
9968I00%N6%j13j12j13j68n7N7n7%N7n7%%n6n6N6J13N6n6J12n6j13%%j12%N6%k81j68j13k25
9966d50j68j69n6N6N6J69K81K25K24N7%%J12j12j13k24k81j69N6K25K25K24%n6n6%J12N7N6
9964B81N6n6%%%%N6%n6N6J13j13n6j69j68j12j13j12%J68J13%j13n6%%J13J68J68J13N6n6
9961B81N6J13N6%K81J13N6n6n7%%n6n6%n6%j69j13j12j13N7K25K81%%j13j68n7j12j13n6j12
9959@j12j13n6j69N7J68K25K81N6N6n6n6n6%N6N6n6%n6%N6J12K25J13N6%j69j68j13n6n6N6
9957B81n6%N6J12N7%%J12n6n6%n7j12j13n6J13N6J12N7J68%N7j69j13j12n6%j69n6j12n6n7
9955b25N7J68J12J13n7j12n6n6%%N6n6N6%%N6n6N6%J12J13J12N7j13j12%%N6%j13j12J12J13
9953B81N6J69J12%N7%k25k25k25j68%%N6J12K25N6N6j69j68n6%%n6%%%n6%n7%%%J13J12n6
9950e6N6%K25%n7j12%J12n6n6n6%n6%j12%J12J12J69J12%%n6%N6n6%%j13n6%%J69n6j69n6
9948@N6J69N6%%J12J13%n6j13n6j13k24n6n6n7n6%N6J13J12%N6n6N6J69J12n6n6j13j68n6
9946a12%N6J12%%N6J13n7N7n7j12N6J13N6n6j69n6N6J12%%J13%n6j13j12%%n6n6%j13%n6N6
9943b25N7J12J12%j12n6%N6J12J12j68N6J12N7n7N7%n7j12J12J13%k81j68%j13n6j13J13J69
9941a68J12J12n6j12j13j12J69J68J68J69J69%n6j13N6N7n7n6j69k24%n6N6%N6N6N6j12%N6
9939E6J69K25J12n6j69j12j69n6n6J12J12j12n6%J68%%j68N6%N6J13N6%j13k24%N6%%n6j12
9937a68%N6%N6N6%N6N6N6j12%j12%N6J12N6J13J69J68n6n6n6n7n6n6J12K25J13J69%j69k25
9935E06%n6j13j12n7N7j69j68N6N6J12J13N6J69N6J12J13n6n7j68%%j13n6n6n7N7N6%j13k80
9933a12k25j13N7J68J69%J12%%J12n6J69N6N6n6%%n6N6N6n6n6J12J13%j13%J13K81K25N6j12
9930I56n6j13%N6N7%j13j69j68j69n6%n7J13J12N7j13n6%N6%n6k25n6N6N6J13%n7k24n6%n6
9928a68N6J12J12%N6j12%J69J12J13n7j12j69n6j12N6%%J68J13J12K82J68J13n6j13j69j12
9926E06J69N6N6j69k81n6n6%%%n7j12%J12N7%j69j12%%J12J69J12J13j13j12n7%n6n6%n6n6
9924e6%n6n6N6n6J12n6N6N6%J12n6n6%%j12n6j69j69j12N6%n6N6K81J69J68K25J12j68k25
9922@j68%%J12K24J69%N6J13N6j12j69j69n6j12n6J12J68N7j13j68n6N6N6J68J13%%%%%j13
9920A68n6J69J12K25%k25n6n6j69k24j69%J69J68J12N7n7k80l38j68n7%J13J12K25J13N6J12
9918E6J12N7j69n6%%J68J13N6N6%n6J13%N6%N6%n6j13N7n7n6n6%%J12N7%J12%N6N7%j13j12
9915D50%N6n6N6%n6j69k25n6j12%N6J68J69%N6j69j12j68%N6J68J69N6n6j69j68n6J12K25
9913B25J12N6%j12n6%%N6j13k24n6J12J12N6%%N7n7j12j68j13j68%J68K25K81J69N6%j69j12
9911B25j69%n6J12J69N6N6n6n6J12N7n7n6j12N6J12N7n7j12j13j12%n6%n6%%n6J12J68J13
9909B81J12%n6j12%N6%J69n7n6j69N7N6J69J68n6%n6n6n7n6n6n6j69%J12N7N6N6N6J13N6N6
9907F18%k81j69j12j12j12N6J12J12J69J69J12J13j69j13N7%j69n6n7K25K82J12%j69k81%
9905C37n6%j13J13J12J69N6%j12n6n7J69N6%k25j68n7j12%N6j12j12n6%J12K24J69J13n7n6
9903C37n6%n6j13J69J69K25N6J12n6n6j13j12j13n6%%N6n6N6%N7%%j13j12%J12J13j13j69
9901A68j68n6J12K25J12n6%N6n6%n6N6J13N6n6j13n6n6n7j12j12n6n6j13J13N6N6J12%J12
9899A68J13N6n6%%%n6%%%n7J13J12n6n6j69j68j12j69%%J12%N7%J12J12n6n6j69%%n6%%%%
9896b81%N6%%N7j13%N6J13J68J12j12n6J12%N6N7N6%N6N6j12%N6J69N6n6J12%j12J12N7n7
9894F18%N7%%%n7n6n6n6%n7n6%j69j68%j12N6%%%J68J69%n6n7%j12n6n6n6n6%N6%%N6N6J12
9891A12%J13N6n6J12J13%J68N7j13n6n6j13n6n6n7%j12J12N7%%n7j68N6%j12n6%%j13k25N7
9889c93J12%J13N6%%%N6J12N6J69N6%j12j13n6%J69J12N6n6J13N6%n6J68N7%n7j12j13n6n6
9887B81n6j13n6n6J12J13n7%J13%%J69N6J69N6n6j69j13j12%%%%j13k24j69k25j12%K25J69
9885a68J68J68J13J69n7N7j13N6J13J69J68N7%j13n6n6N6N6j12n7k25j12J12K25J13%%j13
9883F18k25j12N6%%j12j69%%%%N6j12%n6n6k25j69N6J69J13J68J68J13N6j12j13N6N7J12N6
9881C93J13n6k25j13j12n6J68J13%%%%n7%%j12N6J13J68K25J13%%%%%n6n7%j12j69j12j69
9879E6n6n6k25%N6j12%%J12%%N7N6N6N6%%N6%%%%N6%n6%%n6n6%%n6%n6%%n7%n6%N6n6N6%N7
9875a68%J12n6N6%N6N6n6n6J12N6J13j69%%n6j12n6J68N6%n6j12%n6J68J68J13J12N7n7N7
9873D50j69n6k25j68N6n6%n7j12n6N6%N6N6N7%N6N6%K24J13N6j12j69N6N6%j12N6N6N7j69
9871E6j12j69k81n6N6J69J12J13J12J68J13%N6%%j12j13J13N6J69n7J13%%j13j12%N6N6N7
9869D50N6j13j12k25n6n6n6%n6n7%n6n6J12J69J68N6N7j69n6n6N6J12K25%n6N6N6n6N6n6N6
9867C93%n6N6%%n6n6N6j12%%n7n6N6%n6N6N7J12%j12j69j68j69%N6N7%N6%n6%%N6J12J12J13
9864B25J68N7N6j13j12j13n6J13J12J13%j13j12j69j12j12%J12n6J12J12K25J69K25N6n6%
9863G31%N6J69N6J13N6N6%N6N7n7j12k25k25l38j68j69n6K25N6N6%N6N7n7N7%J12%j12%n7
9860C93n6n6j13%%n6j12%J12N6j12%N6J13J68K25J13%n6%j13j12j69j69j12%%N6n6N6J69J68
9858C93J69N6J13j13j12j13j68j69J12J13J12n6n6%J12%n6n6n6N6N6n6%N6N6n6%%N6J13J12
9856F18N7j69j69%n6N6%%%%j12j13j12j12n6n7J13N6J12%%n6J68J13N6%n6j13j68j12j13%
9854b25J13J68K81N6n6%j12n7N7%%j69%n6%%N6%%N6n6J12N7N6N6N6j12j13N7N6N6J13J12N6
9852F18%k25j12n6j13N6N7j13n6%%%n6%n6N6j68n7%J13N6N6J12N6%%%%%j12j12%N6J68N7J12
9849C37n6n6%n7%J13%N6N6n6j69j12n6N6J69N6N6N6n6j12n7J13n6N6J12J13K25N6%j12j13
9847E62n6%n6n7%%n6j69j68%J68J13N6n6%%%j13j12j12n6%J12N6%%n6n6J12K25N6J13n7n6
9845C37N6N7n7n6j12j13n6%n6j12N6%J12J12%%%%J69%%k25j68j69n6%N6J13N6K24J69N6%%
9842C93J13j13j12k25%N6N6n6J13N6%N6%%n6n6%%j13n6%%%%%%%J12n6n6J12N7n7N7%N6n6%
9840B25k25n6j12J12N6N6J12N7N6J12N7n7j12j13j12n6n6n6n6N6%N6%%%N6%%%%N6%J12N7%
9837B25N6N6N6%n6k25k24n6J12J12J12J69n6%%n6%%j13N6J13n6N6N6%N6N7%N6n6%N6n6%%%
9835D50n7%n6n6n6n7%j12N6N6N7%N6%N6%N6N7%N6%J12n6J13n7j12%j13n6%j12n7N7n7%%j12
9832E6J12%n6n6%N6J69K81J13%j69j13j68n7J13J12K25n6%N6%N7%n7j12n6n7j12j13j12j12
9830e6n6%%n6J68%J12J13%%%%%n7n6n6%J12N7N6J12J13J12J13%N6%N6j68j13j69j12n6n7%
9828A68J69L38N6n6j69n6j13k81k24j13N6J13J12N6N6N6N7%%J12J69J69n7k25k25j12%%n6
9826@J12J13J12J13%n7%n6%n6%n6N6N6N6N7j13j12j69j12%%%n6n6j13j12j13n6n6n7n6J13
9824f18J12J69J12J13J68N6j12%J12J69N6%%N6n6%%%%N6j12n6%N6%%j69k24j13%%%%n6N6N7
9821a68J68K25N6N6j12N6n6n7%n6n6J69J12J69J69J12J13n7j12%j69n6%J69J12N6j12k25j69
9819C37j69N7J12J13%j13%n6N6n6j69n6j12n6j69%j12j13%N6K25J69K24J13N6N6N7%%%j69
9817B81j13k80j13%J13N6%N6N6J69%%%J12K25J69n6k25j69k25%n6n6n6n6N6%%J12%n6j12N6
9815a12N6N6n6N6J68N7N6%N6N6%j12n6j13n6n6j12%%%J68K25N6N6K25%j12j69%N6n6%n6j13
9813A68k24n6n6J12J12J69N6N6%J13N6%n6j69j69j12n6N6n6%J12J12n6j68j12n7%%N7J12K24
9811A68%N7N6N6N6%J13%J12k25j12k25j12j12%%J12J12%n6N6%K25J12N7%j69j13%%J13N6J13
9808D50%j13n6n6N6%N6%N6j12n6N6n6n7N7j13N6N7n7J13%N6n6J12j12n6j13n6j12n6n6n7%
9806b25N7J12%j12%N6J68J69%n7N7%N6%N6J13N6%j13k25k24j69n6N6%n6%n6N6%%N6J13N6N6
9804@N6J12J13%N6%%n6J12n6n6N6N6j12%%%%n6%N6%N6%J13n7%N7N6n6N6n6%N6n6N6%n6J12
9801E62n6j13%N7N6n6n7j12%%%j13j12j68n6n7n6J13N6N6J12J12J13J12J13J12j12j13n6N6
9799C93J13n6n7%N7N6n6n7N7n7j68j69j12n6N6K24J69J69N6j12n7N7%J68N7n7n6j12N6J12
9797F18%j12n6n7j12k81j12n6N6n6n7n6%k25n6%J12J13J69N6N6J12K25J12N7n7j12%j13%j68
9795@j12%N6K24J13N6N6j12n6n7%%j12N6%n6%%%%K25J69J68%N7J68j12n6n7j12j69n6%n6n7
9792A68j12J69J68N7%N6%%%N6n6j13n6%J13n7n6%%j12N6%%n6%J12J13J68J13%n6n7N7n7k25
9790C93%j68%%%%J12%j12%N6J12J13n6j13N6N7J12%j12%N6J69N6%%k25j69j12n7J13N6%n6
9788B81%%n6N6N6n6%%%%N6%%%n6N6N6n6n6N6%n6k25j68J12N6J69J12J13n7n6j12n7n6J13N6
9785B81n6n7j68n6%J68J69%%j13j12N6J69%N6N6J13N6j12j69n6%%N6K25K25%%j69n6n6%n7
9783C93j12%j13%%k24n6J12K25N6n6j13J13N6J69J68J13n6n7%j68j13j12j13j12%J68K25K25
9781F18%j12J12N7%%n7J13n6j69j69%j12n7j68n6%J12N6N6%%N7N6J12%j68j69%n6%j12%%N6
9779e6n6J12J12n6j12n6N6N6J68J69N6%n6n6%%%n6%n7%%N7N6%J12J13N6n6j13n6J13N6J12
9776F18N7n7j12n6%N6%J12%J13j69k25j69%n6n6j12j12j13j69n6%J69%N6j12n7%J69J13%n7
9774b25%J13J12J68n6%J13N6N6%N6N7%N6%N6J13J12j12k82k81k24%%%J12J68%N7j13j12j12
9772a12N6n6%J12K25K25J12j12j13N6J13%J12N7%J12%J13%j13j12j69k25k81k25j12%N6N6
9770b25J13N6N6J68J13%J12j12%N6n6N6N6K25J13J12J69J13j13j69j68j69%J12n6N6N7%%N6
9768G31j13%%j12%n6n7%j12N6n6n6%n7j12N6n6J69N6N6N6N7J68%N7j69J12J13N6%%%%j12n7
9766F18n6n6n6j13%%N6N7j13j12%%J68J13J12N7n7j68j69j13N7N6j13j12j68n6N6N6N6J68
9764A68%%j12j12%n6n6N6J12J68%n6j12j12n6N6N6N6N6%J12N7N6J12J13J69N6n6n7%j68n7
9761C93j12j13n6N6J13N6N6N7%J12n6j13%n6%j69n6N6J13J12N7%j69n6N6N6J13N6j13j68k25
9759@j12N6K24N7%n7k24j12j13J13N6N6%%N6N6n6j12j13N7N6N6%n6%n6n7%J13J12J12J13N6
9757B81N6N6%j12j13j12j12j69n6N6J13N6N6N6N6n6j68k25k25n6J12K81J13n6J12N6n6n6%
9755a12j13%N7J12J12N6N6%%%N7K25J68N7j13j69j68j69J12K25K82N6%N6n6%j13k81j12k25
9753@N6J69J12N6N7N6n6j69j69J13J12J13N6n6%%n7n6%N6J13J12N7j69j13j12j13j12%J12
9751A68J13J12J13%j13k25k24%%n6n6%n7J13N6N6j12N6J12J12N7j69j12j12n7J13J12K25N6
9749B81%n6J12n6j13j12j12n6J68J69J12%N6%j12j13%N7N6N6N6%J13J12N7%N6J69n7n6N6n6
9747G87%k25n6j13j68j13N6J13J12N7J68J13n6j69%j13n6%J13J68%%N7N6j13k25k25j12%J69
9745B25J12%n6j13J13%%j13j12N6J13%%%%j13n6j12n6j13j12j69n6N6K81K25J12n6%N6n6%
9743E6%%%J12%N7J68K82J68J13j69j69k81j12j69N6J13J12N6%N7N6%j69j12k25n6N6J12J13
9740B25J12J13N6J69J12n6n6j69n6n7n6j69%N7J12%j12j13j12j12j13n6N6J13J68J12%N7N6
9739B81J69%%j13n6j69j68j69j12%%j13J13J69J12J12N6j68n6%%J68K25%%n6n7%j12n6n6%
9736e6%%N6%%%N6%%N6%N6%%N7%n7N7N6j13%N7n7%N7%N6N6j12j13j12j12n6n7n6j12n7%J13
9734c37J12K25J68%j68j68j69%N6N6J13N6J12%%N6%J69J69K81N6N6n6j12N6n6%n7%%n6n6%
9731E06n6%n7%n6n6%n6N6N6N6N7N6N6N6N7n7k25j68j13J13N6N6N6%N7%%n7%n6n6k81j12%J12
9729@J68%j68k25%N7J12K81J12J69J12j12n6%N6j13N7J12n6J12N7n7N7%j69j13k25%%N7N6
9727B81N6%n6n6%%N6n6N6J12J69K25N6%k25j68j69j13j68k25n6N6%%N7N6%%N6K24J69K81J69
9725G87n6j69k25%N6N7J68N7n7j12n6n7n6j12j69n6N6N6%J13J68J69J69J69J68%j68k25k25
9723D50j13%%%n6n6%%%%N6j69%j68%j12J12n6%N6%j12J12J68J13J68J13K81%j12k25j13N6
9720C93n6n6%N6%%N6n6n6N6%%n6%%j13j12%N6J69N6N6K25%N7J68j12j13j68j13n6n6j69%J12
9718A68N7N6N6%n6n6n7j12j68%N6N6n6N6J12N6N7N6%N6j12n7%%j12%n6%J68N7%J12%%J13J68
9716F18N7N6J12n6j69j12n6n7%N7n7n6n6n6J12J69J69%j69j69n6j69j68N6N6%N6N6N7N6%%
9713B81N6%%N6n6N6%n6n6j13%%N7n7k24j12%%J68J68%N7J12J13J68N7n7k25j12k25%%n6%%
9711@n6%J12J69N6n6k81%K24%j68j68N6N6K24N7K25J68N7n7j12J12%j12j13j68k81n6N6J12
9709E6J69J12%n6j13N7N6N6N6N7n7N7j13%%j12k25j12n6N6N6K81N6%%N6n6j69j68%j12%j13
9707b81%%N6N7N6N6J12%J69J12N6%n6j69N7J12J13N6j13n6j12n7j12%%j12%n6n6N6J68J12
9705A68N7J12N6K25%%N7%n7N7n7N7%j13J13N6n6%N6%%%j13j12n6%j13n6n6N6n6N6%n6N6n6
9702B25N6%j69k24j13%J13J68K25N6n6n6N6J12N7%j13n6%J12N7N6%J12j12%n6j13N6j12n6
9700B25%n7n6N6%n6N6N7N6j13j68j68j13%N6%N7N6N6J12J12N7%N6N6J13K25J12N6%k25j68
9698D50n7N7N6%%n6n7J13n6N6%j69j69k24%J12J12%n6N6n6%n6%n6N6J12j12J12%%N7%%N6%
9695B81n6j69j12n6N6%j12%N6%%n6%%j13j12k25%J12K25J13J68K25J68K25n6j12j13j69j12
9693E6N6J69J69N6%j13n6%%J13%N6%n6j13k25j12%%N6%%j12%N6%N6N6%N6J13n6N6n6%%n7N7
9691B25N6n6%N6J12J13%n6N6K25%j13k25j68j69n6j12j13%N7n7N7J12K24K25J13J12j12n6
9689D50N6%n6N6n6n7N7n7%%%n6%N6n6n6N6n6%n6N6n6N6N6n6%%%N6%%J13n7j12j69j12j68%
9686a68%n7N7n7N7%%%J12%N6J68J13%N6j12n7%J13N6n6n6%N6N6%N6%N7J12%n6j69%J13N6%
9684E06n6j69%J69N6%N6J13N6%n6n7%j12j69j12n7N7N6J12%n6%%N6J13J12n6n6n6N6N6n6n6
9681D50%%%%n7%N7j13N6K25J69N6j12n6k25j69j13n6N6J13N6n6n6N6%n6%%%%N6n6N6J12%J13
9679E06J12J13J12N7j69k81j13%%N6%N7%n7n6N6N7n7n6N6N7K25J68N7j13j69j68j13%N6%N7
9677D50n7N7J68j12j69j12j69n6%j12N6J68K25N6N7N6n6j13%%n6n6%N6%%%%n6N6J69K25%%
9674F75n7k81k25k24j13%%N7K24K25%N6%J13N6%J12%N7n7j68j69k81n6n6%N6N6%J68n6J13
9672B25N6N6%J13n7n6j12n7N7N6%n6n7j12j68N6K81K25N6n6j13j12j69%n6%J12%N6N7n7j68
9670@j12n6j13j12%J68J13J12j12j69j69j68j13%J13K81J69%%N6J68%n6n6J12J69N6N6J13
9668D50%J68N7%J68N7J68%%%k25k81k81j13j12%J12%j68n6%%J12%J69N6%%N6J13n7k25l36
9666a68j69k25%n6J12L38J68K25%N6N6%%J13N6n6J12n6N6N6%N7n7k81k81k24N6K24J13J12
9664C37J13J68%j12%n6%n7n6%%n6n6%n7N7J12n6%N6%N6%n6N6n6n6N6%n6%%%%n6%%%n7%%j12
9661E6%%n6%%N6N6n6%J12%%%%N7n7N7J68N7N6n6j13n6j13j68n6N6L37K81J69N6j12j69j12
9659D50n7J13K25N6n6k25j13N7j13n6J12%N7N6j13j12j69n6%%%%n6n6j12n7N7J12N6N6%j68
9656a12n6j13%n6%%J69J12J68J69n6n7j68%N6J69N6J12N7%N6%%J12%%j12j69n6j69%J13J12
9654C37n6n6%n7j12%j12%n6N6%%N6%N6N6N6n6n6J12J69K81J69n6j13j68n7%N7J12n6j13j12
9652B81N6J13N6J12J13J69n7k25j68j13k25j12%%%%N6j12n6%N6K24J69J13n7N7n7%n6N6n6
9650C37%N6n6%%%%N6n6%%%%n6N6N6j12n6j13j12j12n6%J12J68J69J69N6n6n7n6n6n6N6%%N6
9647C37%N6n6j69k80j13j12N6J69L37J12%%j12j69%j12n6n6j13n6n6J68K81J12N7%J12J13
9645D50%N6J69J12%J13N6%k25n6n7j68j13%j69n6N6n6n6N6j12n6N6N6J12N7N6N6N6J13N6n6
9643E06j13j12j13N7J12J13%N6J12J13N6%n6n6%J12N6j12j13j68%%J12%%n6N6n6N6N6n6j12
9641D50n7N7N6J12j12n6%N6K25%j13k81j69j12%%%N6n6J12n6n6J12J13N6%j12n7J13N6n6%
9639B81j13j12n6N6J69J12N6n6%N6j12n6N6%%%J12J69N6j12n6j13n6n6J12N6n6%N6N7%N6J69
9636F75n7j12j69n6N6J69K25N6J13J12j12j69k25j13%n6N6K25J13%n6j69j69n6n6J12J69N6
9635E62N6j68%n7n6n6%N6%N6N7K25J12J13%j13n6%j13k81j69j68N6n6N6%%J12N7%N6N6N6%
9632C93J13n6n7N7%n7N7n7n6j12j13j12j12%J68K25N6n6n6k25j68j13j69n6N6%N7K81J68J69
9630B25J12n6%n6N6N6K81N7n7j68j13N6%j12j69j12%N6%J12N7%J68%N7J12j12%%j13n6n6j69
9628E6J12J13n6j69n6n6%n6%n6%n7N7N6J68J69N6%n6j13N6%N7%N6%j69j12n6%J12%J12J13
9626B81J12%N7j13%N6J69K25%k25j69n6n6j13J13J12J13N6n6n6N6n6%J12J69N6n6j69n6%n6
9624D50j13j12%J12%%n6n6j69j12%J12J12J13N6N6%N7N6%N6N6N7%j13j69k25n6J13%J12N6
9621C93J13J12J69N6%N7N6%j69j12j69j69n6j13J13N6%N6%N7j13%%J69J12N7%j69j69j12j69
9619E6%%J69J68J13J12%j68j13j69j12n6N6J69J68N7J12n6n6j13%n6n6j69%J12%N7J12%%%
9617C37J69J12N7%j13n6%J12N7%j69%n6n7n6n6%j13%%j12%%j12N6%J68N7N6N6J13%j69n6n7
9615A68N7j13N6J69%J13%n7n6%j69j68N6%J12%n6j68n6N6n6N6J12J12N7J12K81J13N6%n6%
9612G31N6j12k25n7N7%%n7n6%J13%j13n6%J12%N7J12%n6J12N7%j69j69j69k24j69k25%J69
9610b81N6N7%%%n7N7N6J12%n6%n6%%%%N6N6J68J13N6n6j13k24%%J12J12J13%N6%N6n6J13n7
9608C93N7J12%J13N6J69K81N6j69k25n6n6N6n6j13j68%n7J13J12n6N6N7N6N6n6n6k25N6%%
9606E06N6n6n6j13n6j13N7N6N6N6N7j13%n6N6n6n6%n7n6j12%%j12n6n7N7N6J12%n6%%K24J69
9603C37%n6j13N7%N6%%%N6%j12n7%J69n6%N6%%%N6%J13%%J69n7j68n7n6n6j13J13N6%n6N6
9601C37K25J69n6n7j68n7j12j13%%N7J12N6j68n7%N7N6n6%%N6n6%N6N6%%J13%N6J69%k25j69
9598B81j13N7N6N6N6J13%n6j13N6%j12j13N7K25K81N6n6j13%j68%%j13N6n6n6%n6N6%N6J13
9596D50%j13j12k25n6N6%j12j13j12%n6n7N7N6J12%N7J12%J12N6N6J13N6n6j13j12j12n6J68
9594E6N6%N6N7N6%N6%N6N7j13%N6J13%j13j12%%N6J69J69J12n6%N6k81k25j13%%J13%N6J13
9592D50N6N6J13%N6N6%j69j12j69j12j13J13%n7N7%n7N7n7%%n6%n6n6%%J68n6j68n6N6%%%
9589e6N6J68K25N7J12J69%%n6n7n6j12j69N6%%%j12N6J12%j12n6N6N6J13%n7%N7K25n7%N7
9587F75%j13n6J12N7n7j68n7j12j13n6n6j12n6n6n7n6J13J12J12J12J13N6n6j13%%J13n6n7
9585A68J69N6%%J13N6N6j12j69n6j13j68n6K24J13K25%n6n7%n6%K25J69%n6j13j12n7J13J12
9583F18%%n6N6%%%%n6n6n6%%n7j12%N6%%%J69J12N7j69j13j12N6N6n6n6n6n7%%j12%%%n6%
9580@N6N6J13%%J12N6N7%n7%%n6N6n6%n6N6%j69k24j12%J68J68N7J12J13J12J69J69N6n6j13
9578G87k81j13j68%N6J12J13J12J13J12j12k25k25n6j69%J69N6J69N6%j13N7%n7j12j13N7
9576B25N6j13k24j69n6N6%J13%J12N6N6J69%N6J13J12N6N7N6n6j69%%J12j12%N6%N6%%%%j12
9573E06j13n6n6k25%n6j12j69n6N6%%j12j13%N6J13%J12%N7N6N6N6N6n6j68n7N7%%N6N6%N6
9571@N6J12%N7%%%%%%%%N6%%N6%%%%J13N6n6j13%n6N6N6n6n6n6n7%%n6j12n6J12K25K25J69
9568F75J12J13N6n6n7n6n6j13n6n6j13n6%n6n6k25j12%%J12J12n6n6%%J12J13n7n6n6%n6%
9566@%%j12j13N7N6n6n7n6%N6N7N6N6N6J12J13%N6%%%%%%N6%%%%J69K25J69K25j13n6n6n7
9563H43j12n6n7n6j69j12n6j69j68%J12K25N6J12%n6n6k25j68N6n6n6j13%J69J68K25J12N7
9561D50j13N6%n6J69J69%n7n6n6n6N6j13n6n6j69n6n6N6J12N7N6n6j13j12n6N6%N6J69N6N6
9559C37n6N6%n6k25j68n6J12J68J69J12n6n6l37j69k25N7N6J12J13K80J69n6%n6n7J13%J12
9557C93J69N6J13%n6k25n7%n6%n6j13k24j12%K24K25K81J69N6%n6j13k25n6N6%n6n6N6J13
9555D50N6n6n7n6J13%%n7j12N6N6K25n6j69j12n6N6n6%n7J13%%N6%N6%n6j69j68n6n6n6N6
9553a12N6J68N6n6j68%J12%%%%J12n6%N6%N7N6J69J68J13j13n6j12n7n6%%%n6%n6N6J12J69
9550E62J69J12%j12n6n7J13J12J13J12%j12n6%N6j13%%N7N6J12N7j13j69j68j69n6j69j13
9548A68j68%j12N6K24J13N6N6j12k25n6%J12%J13N6N6J69N6J69N6J13j13j12j69j69n6N6n6
9546B81n6n7j68N6N6n6N6N6N7%%N6N6%%n6j69n6%K25%N6%j12j69%N6N6J13N6J13N6%J69J68
9544H43%n6N6j12N6%n6N6n6%%n6N6%%%%N6J13J12N6n6n6j69N6j12j13j12n6n7n6k25N6J13
9542B81J12K25J13j13j12j69n6%J12J13N6n6n6%n7k25k24%N6K25N6j69k80l38j12n7J13K81
9540b81J13N6n6N6J68J69J12J13J12J69N6j12k82k25j12%J69N6N6n6%n6%%n7N7n7j68N6N6
9538A12J69J69J68%k25n6j12%N6J69K25n7j68n7n6j12n7%J13J12n6j12k25j68j13%J69N6N6
9536@J12J13J12J13n7%n6%N6J13K25N6%N6%N7j13j12j13n6j13N7N6j13j68n7j12j12n6J12
9534@j12J12K25N6J12J13n6n7n6j12%N6N6n6%N6n6N6N6%j12j13k24N6K25K25J68K25J13j13
9532H43j68j69%%N6j12N6j13%%n6N6n6n6%n6%n7%n6%N6N7n7%N7n7N7n7N7%%j13J13n7%N7J12
9529C37J69%j69j69j68j68%J12J12%N6J13N6J12%J13J69%%j69n6n7%n6N6n6j12N6n6%N6n6
9527B25n7%%%N7n7n6n6%N6J69%n6j13n6n6j12%%J68J69N6n6N6j13N7N6N6J13N6n6N6J12n6
9525E62j69j12k25n6%K25J12N6n6k81j68j13n6N6n6%N6J13J12%%j12n6n7j12N6J13J68K81
9523B81J69%n7j12%J12J13%n6j13%N6N7%J68N7%N6N6n6%n6n7%%%%j68k25k25j68n7%j12%N6
9520b81%N6%N7j13j69n6%%J69J69K80J69J12%%n6n6N6N6K25J69N6%n6%n6j13j12j13j12%%
9518B81n6%n7N7J12J69J12%j12%j69j69j68%J12K25J69J12%%N7n7%%n6N6j12N6n6j13l37j12
9516e6N6N6J12n6n6J12J13n6j69n6%J68J69K25J13j13j69%N7J12N6%N7N6%N6N6N7j13n6j13
9514F18n6n6N6%j69n6j69n6J13J12J13N6J69%j69j69n6j13j12n6K25K25K25N6%j13%%N7%n7
9512F18j12%N6N6%%%n6j12j13%J69N6N6N7n7N7N6N6%n6n6j69n6n7%N7n7n6n6j13%j12N6J13
9509B25K25J68n6n6j13%N7%%%n7n6N6%n6%n6N6j12%n7J13N6%j69j12N6J69J12J69J69n6%j69
9507E06j13j12n6k81j69k25J13J12J69J12j12%N6n6N6K81J69%j13j12n7n6j12N6K25J12J69
9505E62%j12n7%%%n6%N6n6n6N6N6%J13%N6n6j13k25k24j69J13K80J13%N6N6j12N6N6j12k25
9503E6j12J68K81K82J68J69n6j69j69j68N6n6%%n7k25k24n6%N6n6j69j69J13J12J13J12%N6
9501E6N6N6N7%J12%j12n7%j68n6j12n7n6%N6N7%N6%N6N6n6N6J12n6J12%j12J69J12n6j13j12
9498E6n6N6J12j12j12n6J12K81N6n6N6%%n6j13N7J12%n6j13k24n6n6J12N6J68N7J12J13N6
9496E06J69%N6%n6N6%N6N6%j12j13k25n6j12j13j12n6j12%J68J12J69K25J12j12j13j68j69
9494E6j68%N6N6%K25%%n7N7N6%k25j68n6N6N6n6N6n6%j69%N6N7%N6%%N6N6N6%%%J12J69K25
9492E62N6%n6n6n6j13%N6n6n6k25n6%%n6%n6n6%N6N6%N6N6%J12%%%%n6N6j12J12n6n6J69%
9489B25N6%N6N6%N7n7n6N6K25K25J13%j13%n6n6j13%%j12j69n6N6N6%%%%k25j12%%J12%j68
9487@j12n6J12K24J69J13N6J69N6n6j13%j69j12%j13n6n6%n6N6n6N6%%n6N6J69J12K81J13
9485G31%%n6%%n7j68j13%N6N7n7%%N7%%%J12N6N7N6%%j69j69j12N6%n6n6%n7n6n6%J12j12
9482E6j68n6%J12J12J69n7%N7N6J12N7N6K81J13J68%n6j69j68j69N6%j12%j13N6j12j13n6
9480A12j68n6N6J12K25%%%%%n6N6n6k81k25j12N6J12J13%N6N6J12%N6N7%N6N6N6%%N7%j13
9478C37n6%J12L38J69J12j12j13j12n7j68n7j12j13j12j12J12N6j12n6j12%J12K24j12j12
9476e6n6N6J12%J12N7N6J12%n6n6j69%j12n6j12%%N6J12%n6N6N6J69J12N6J69N6N7%%%%j69
9474E06j69%n6J12N7%n7n6j12%N6N6J13N6N6J69N6N6n6j69j68n7%%n6N6%N7K25J68K25n6%
9471A012n6n6j69n6j13n6J12N7%n7j12n6%j13j12j69%j12j12n7j12N6N6N7J12n6N6N6J12J69
9469B81N6n6n6n7%J13N6%%N6%n6N6N7n7j12n6k25n6%J12J69%%j13j12n6%N6N6n6n6n6j13n6
9467b81N6N7J12N6N6J12N7N6N6N6N7N6J12N7j13j12n7%%N7N6n6%J68J69N6%j12j13k81k81
9465E6j12%K24N7J12J13N6J12J13N6n6N6K25J13n7j68j69j13%j12n6%j13n6n6j69j68%%N6
9463e6J12J12N7n7N7%%j13j12j12J12J12J13J12%%%N6N7N6n6N6%%N6n6j69k81j68j69J13%
9461a68N6N6%n6j69k25n6%J12%J13N6N6N7N6J68%N6J13N6%j13j68n6%J68%N6%%%N7n7%n6N6
9458A68j12J12j12N6N6N7N6j13%J13N6J13N6%j69%%N6N7N6n6n7%n6j12n7j12j12n6j13%N7
9456a68N6J12N6%J69N6N6j12j69j68n6N6J12K81J12K25J13n6N6N6%n6j13n6N6n6n6j13n6%
9454C37N6J13J69N6N6N6n6j69j68%%N6J69J12%%J13N6j13j12j69n6%n6j69n6%%J12%N6%j12
9452B81N6N6J13j13k25n6N6%j12J12J69K81n6j12j13%N6N7n7j12k25n6J12N6J13%J12%n6j12
9450B25n7j12%J12N7%N6%%%%%N6K25J69%j13j68j13j69j12%N6N6J13%j13k24j12j13n6%%%
9447c37%N6%j12n7J13J69J12N6N6J12N7%n7%%n6n6%%N6N6N7N6N6N6%J13n6J12J13%%J12%N6
9445H43j68k82j68j69k24j69n6n7J69J69J68J69%N6%N6%%%%K25%j12N6%J69N6N6n6k81j13
9443C37j12%n7%%N7N6N6N6%%N7%%K25N6J12%%n6%%%J13J12J13%n7k25n6n6N6%n6n6j13n6j13
9440C93n6n6n6%J12N6%j12j69j68j12n7N7%%J12J68J69J12J13N6n6j13n6N6N7n7%%n6%J69
9438E06%n6j13n6%%n6k25n6N6%N6J69J12J13n7%%n6%%J13K25n7k25j68n7j12%n6%N6J69J12
9436C37J13N6%J12%%n6n6n6%N6N6%n6j69j12j13n6%%%n6N6N6j12%N6J12%%%N7%N6%j13k24
9433e6n6%%j13%%N7K24K25J69%j69%n6n7%%N7%N6%J12J13%j13n6j12n7N7N6N6N6N7N6N6N6
9431F18j12N6n6n6N6j13n6N6n6n6%n6n7%%j12n6n6n6n6N6%%N6K81J12J13n7%%n6N6N7%N6N6
9428E62%j12%n7j12j13j68j12k25n6J12J69%N6N6%N6N6J13%%j69n6n6J12N6J13N6N6J13%N6
9426E06J69n7j68j69%n6n7N7n7%j68j68j69J12J13J12N6%J12%j68%j12%J12K25N6n6n7%n6
9424A12j12n6n6n6n7N7n7%%N7%n7N7%%N6n6%%%%N6%%%N6n6N6n6%N6%%N6n6N6%n6N6N6n6n6
9421e6n6J12N6J12N7J12J69J12j68%j69%%N6N6J13n6%N6J12J13J69N6j69j12k25j69%n6n7
9419A68n6J13J68J69N6N7n7%j12N6n6%n6j13%j12n7N7J12J13N6%N6N6%N7%n7J13n6n7%j12
9417E06%n6n7%%j12n6%%j13j12%%j12n6n7N7J68J68N7J12J69%n6j13j69j12%%J12J13%j13
9414A68k24n6%%%J12K81N6n6k25n6%%N6J12%k80j13j12J12%N7N6N6N6%J12J69N6J69J12N7
9412F75j69n6n7n6j12j69n6N6n6j68j13%J69L37J68J13J12n6j12j13n6J12n6%n6n6%%%%N6
9410B81%%%N6%%%N6n6%%N6J13%j13j12n6n7n6N6N7N6N6%j12n7k24n6N6J12K25N6n6n6n7%j12
9408E6J69J68N7j13%N6L38J12%N7N6n6j69n6n7j12N6N6%j12J12n6%%j12j69N6%%n6k25j12
9405e6n6%%j13n6n6%N6J13%J12J12N6J69%N6%N6%J13%n6J12N6j12n6N6%n6N6n6n7N7n7N7N6
9403E06j13J13n6j13%j12%J12N6K25N7j13n6n6j13%j12n7%k24N6J68K25%N7J12%n6%%%n6%
9401D50%%n7n6n6n6n7%j12%%N6%N6N7%N6%J12N7n7J13J69n7J13N6j12n7%j68n7n6n6j13n6
9398A12j68j12n7N7N6%J12%%%N6j12J12%%%%J12n6N6%%%%%N7n7%N7%%%N6N6%j12j69j12j12
9396a68N6N6%J68J69K81J13k25j13j12N6J12n6n6n6n7%%%%N7n7j68J68J69J13%j69n6%J12
9394C37J13J12N6%k25%N7%%n7j12n6j13J13N6J69%j13n6j13j12%J69J12%N6N7%N6N6N6N7N6
9391G31n6%n7%%n6n6%n6n7%n6n6%n6%%%N6%J12n6%N6N7j13%%n6%%n6N6%%N6n6N6%%%%%%n6
9388B81%%%%%n6%%%%n7N7%%%N6%%%N6N6N7%N6n6n7%%J13%K25%n6k25j69j13j12N6%N6N7%N6
9385B81n6%j69%%N6J13J12J69%n6n7n6J13%%n7N7N6n6n7N7%n7%%%%%%%%%%%N7%%%%N6%n6j69
9382B81n6j13%N6N7%N6N6%n6n6j69n6%J68J69N6%N7N6%%%%j13j68j69j12n6%n6%N6N6N6N6
9380E6J12J13N6J13n7n6%n6j69j68N6%K25J68N7n7j68k25j12j13j68n7%j12j13J13K81K25
9378e6J12J69J12J13j13j12k25%%%N6%J12K25J69J13n7j12n6n7%J13N6n6j13n6N6J13J69n7
9376F18j12%%N6%j12%J12n6k25%n6%%j13J13%%%%n7N7N6n6n7n6j12j12N6N6%%%N6n6N6%%%
9373E6j68n6j13n6j13j12n6N6N6%N6J69J69N6K24N7N6J12N7n7j68j13N6N7n7j12j68N6L37
9371B81J12J13%j13N7j13n6n6j13N6N7N6J12N7%j13n6%j13n6j12%%J68N7N6N6%n6N6%%J13
9369D50n7j12n6j13n6N6J13%j69j12n6%%J12K25J12J13%j13%j12j69n6N6n6n6n6N6J12J12
9367A68j12%N6%%n6N6%J69N6N6J13K81%%n6%%j13n6j12j69n6N6n6%%%j13j12%n6n6j13%N7
9365a68J12J12N6n6j68n6j13%J13N6N6N6K25J12J13N6n6%N6n6N6J12j12n6j13n6%J12n6n6
9363B81k25j12j12j13j12n7N7%N6j13J13N6n6n6J12n6N6J13N6K24N6J13%J12J69K25n6j69
9361E62k25n6%%j13n6k24j13j68%N6j69J69J12N7J68J12n6j12j12%N6J12%J68J69J13J68j12
9359E06j13n6n6N6J13K25N6J12%%j12k25j69j69J13n6j13%J13N6K25N6n6n6j13%n6j13n6j12
9357@%j12%%J68N6j12N6N6J69N6%N6j12n6n7%J69J69%%n6%J12J13%j69k25j69j68n6n6n7%
9354b25N7%%N6%N6K24N7J12n6k25j12n6%%J12N6%j12j12n7%%n6%J13%%J12%n6J12N6n6j12
9352a12j69n6%j69%N6J13%J12N7N6J12%N6J12N7N6N6N6J13N6n6%n6%n7N7n7%k25k24n6%%N6
9350e6N6%N6J69J12N6N7%%N6n6n7%n6N6%%j12n6n7N7J68N7n7%N7n7n6n6n6j69N6j68%J68J69
9347B81J69J12%n6n6%J12J13j69%n6N6N6n6N6n6N6n6%%%n6%%%%%%n7%N7n7n6%J69N6j12%j13
9344C37N6n6J13%N6%j13%n6%n6%j13j12%J69N6j13n6j12%N6%K25N6n6n6j13%J13J12%n6j13
9342A68N7N6N6j12n7j68N6%N6n6n6n6N6J68N7K25%J12n6K25J69J12j69j68j69j13N7N6j13
9340C93n6j12k25n6N6%J12N6N7J12N6J13N6n6n6N6J12J13%j13j68j13n6k25%J12N7%N6n6%
9338B25J12J69K25%%%N6n6j13k25%%N7N6%%k25j69j68n6n6j13J13N6N6%J12J12K82L37J69
9336I56J12j12j13j12%n6%j13j69j12n6%n7%%N7N6%J12J69N6j68j13n6j13j68J12J13N6J12
9334C93K25J13n6j69j13N7K25J12n6k25k25n6N6J69N6j13k25j68N6J69%%N6n6%J12%%N6%N7
9332D50%J68J13n6%j69j13j12j69k24k25k25N6J69J69j13N6J13K24J13n7%N7N6%%%N6%%N6
9330C93n6N6J69N6j12n6%%j13N6N7%N6J12N7N6N6N6j12j13j12j13j12j69k80n7J13J12J68
9328A68N7N6n6k25j68n7%J69J12J69J12J13J12J13J12N6j12n6j13n6j13N7n7n6%J69J69%n7
9326F18j12%J69J12n6%k25k25n6j13j68%%N6J68%%J69N6N7J12n6J69%n7j68j13j12%n7j12
9324E6N6%j12n6%J68K25N6%%n6j12%j13j12j68n7N7N6N6N6J12J13J12N6n6j12j69%%N6n6J12
9321A68%N7%N6%%%N6%N6n6N6n6j69k24%%N6J68n6n6n6n6n6n6J12J12n6n6J68K25L94J12%j12
9319G31n6%n7n6N6j12%n6n7N7j13j12k25%K25N6N6N6%N7%N6j13n6%j12j69%J69N6J12N7J68
9317F18J13n6k25j13%%%N6J13K25N6n6j69j12n7n6%n6j13%N7J12N6%j12J12J13J69J12j12
9315F75k25j13%N6n6N6J13J12J13N6j12j69j69n6%N6N6%%n6j12k81j12%N6%%%n6%J12N6n6
9312e6n6n6N6J12K25%n7k24j69%%N7%n7J69K24K25J13n6j13j12k25n6N6N6n6j12%K24J13N6
9310B81%n6n7N7%%J12N6N7j13k25n6%J12N7%N6%%N6J13N6%%j69j69j12%J12%k24n6%J12%j12
9308a12n6%N6J12J68J13K81N6%%j12j69n6%k25k24j69k81n7j12%J12N7%K81J69L36J69J69
9306E06n6%n7N7N6%%j13N7N6n6j69j69n6j68n6N6%J12J68J13%n6%N6K25J69J12%j12j13j69
9304C93j68j69n6%J68J13%%j13j12%%N6J13J68n6k25k24j13n6N6J13J68K25J12n6n6k25k24
9302a68%K24K25J12N7%j13n6j13j68%J12N6J13n6N6%%n6n7%J13N6N6%%j68j69k24j13%N6N7
9299a68J12J68N6n6J69J69N6j13j68n7N7%j13N6N7N6N6%n6%n6n7n6n6n6n6%N6J68N7J12K25
9297E62J13J12%%%n6k25j69j12N6n6n7%j12n6%n6j12N6N6J12K25%%j13j12%N6N6%j68n6n6
9295a12%J12J68J13n6J12J13J68N7N6j13j68n7N7J12%j69j68n7%j12%j12%n6n6n7N7%K24J69
9293B25J12N6j12%%N6%j12%%%J12%n6j13n6N6N7n7n6%N6j12%%n6%%n6%%j69%n6J13N6J12N6
9290E6j12j12n7%N7%J68N6J12n6j12n6n6%%%%%%%%n6N6%n6%%%%N6J12J12J13n7J13N6J69J12
9288F18%n6j69j68k25n6%J12J69J12n6j13j12n6N6n6%N6n6%N6n6N6%K25J12J13n6%n7j12j13
9286A68n6N6N7N6%j13%%J13%%n6n7N7J12%%j12n7n6J13%j69n6%N6J12%J13%j13j68j68n7%
9283b25K25K25J68N7%j13j12n7%%%%j68n6j12n7j12J12K25L37J69N6%j12%J68%J13j13n6j12
9281D50n7n6n6n6n7N7N6J12N7N6J12N7N6N6%j12l38k81j12j12J68J12n6J12N7%J12N6N7%n7
9279C93%n6%n6n6N6j13n6j12n6J12J12J69%%j12j69%N6J13N6N6K81N7n7j68k25k81n6n6%n7
9277b25n6%n6J69N6%N6n6%%N6J12%J69N6n6n7N7J12J69K25J12n6j69j68n7%J13J69n7j68n7
9275C93j12j13%J13N6%n6k81j68j13n6N6%%N6J13N6N6J12N6J13N6%n6%%%n6%%N6n6n7N7N6
9272B81n6%%%n7n6n6%n6j12N6N6N6N6J13N6N6N6N7n7n6n6n6n7%j12%j12%N6j12%%j13N7J12
9270e6J12K25J12J69J69J69J12n6j13j68%j69n6j13n6j13N7n7%j12%n6%N6K25J12N7%n7n6
9268C37n6n6k25k25n6N6N7n7J13J12J68J13J12N7N6N6N6%%n6N6N7n7j12J12n6j69n6n6j13
9266A68%%j68j12j13N7N6N6J68J13J12J69%%j13J13J69N6j69n6n6j13%%J69J69%j13n6n6j13
9264C37n6N6J69J69%k25j69%%%%%%N6%N6%N7J12%j12n7%J13J12j12n6%N6j69n6%n6n7j12n6
9261@N6J12J13%n6j13j12n6n6J12N6%j68n6n7J13N6J68N6j68j68j69j13N7J12N6%J69K24J13
9259B81N6%%N6%%J13n6%N6%J69J68%j12k25%%%J12J13%N6n6%%j13j68%N6%j69%n6%%N6%%N6
9256C93%%n6%j69N7N6J12J13J69n7%%n6%n6%%j69j12j69j12n6n6%K24K25J69N6J12j68j13
9254C37j12j69j12j12N6%K24K25J13%%K25J68%j12n6j13n6n6J12%%N6j68j69k25%K25J12J13
9252E06%%%N6N6%N7%%n7j12n6n7n6j12n7%N7%%n7J13%%k25k24n7J69N6J12J13N6%n6n7%k24
9250e6n6%K24N6j12%%%%%%N6j68j69k25j12N6J69J12N7N6N6N6n6%J12K25J12%%J13%j13n6
9247C37%%N6J13%n6j13n6n6N6J12J13J12j68n7j12n6%J68N7N6N6j12j13N6j12n6n7N7J12J69
9245E06N6j12n7N7%%n7n6j12%N6K25J69%j13%J13J12N6j12j13n6n6J69%J12N6N7%N6%j13n6
9243G87j12%j69n6n7n6j12j13n6n6%K25J12n6k25n6%N6%J69J12%n6n6%%j13n6%J12J13%j13
9241A68n6n6J12J13N6j12j13N6%N7n7j68n6%N6n6%J68N6N7n7j12%j12%N6J68J69N6%n6j69
9239A68%J13K25K25N6j12n7%j12%%n6n7n6n6%n6N6N6%%n6n6%N6J69K25N6%%%k25j69n6%N6
9236C37N6N7J68J69J69J12j68j69k25n6n7n6%N6J13%j13%j12n6N6J12J13J12N7n7n6N6N7%
9234F75j69j69%n6n6J12J13%j13n6%N6n6n6%j69N6N6J13J12J69J13J12N6n6j69j68%N6n6%
9232D50n7n6%k25n6n6J12N6J69N6J13%j69j12%N6J12N7J12N6%j12j69n6n6j13N6N7J68K25
9230F18N7N6n6n7%%J13J12%N7k25n7j12j13%j68n7%%%%n6n6j12N6J12J13J12J13%%%%n7%%
9227C93n6J13j13n6N6%n6%%N6J69J69%n7k81j69j68%%K25J68N7K25J68J13J69%n7j68j69%
9225G31N6N6n6n6n6n7j12%%j13%%n6N6n6%N6n6N6J69J69N6%%N6%j12j69j12j13%N6J13%j13
9223C93n6%J69%n6%n7n6N6n6%%%j12N6%N6J13%j13%J13J68n6%n6%%%%%n6J68N7%N6N6N6N7
9220I00n7j68n7j12n6j13n6n6j69%K25%n6k25k25n6J13K24J69J68J13J12%j68j13j12%J12
9218C37%%%N6K25N7%n7j12j13j12j13N7J12J13%J12J13N6J12j12j69j12j13l37j68%K24K25
9216B81N6J13J68J13N6n6j13j12n6j13n6N6J13N6J12n6n6%n6%J12J13%j13j69j12j13n6J13
9214B25J68n6j69n6%J13j13n6n6n6J12K25J69J12J13N6%k25%%J12j12J69%n7j12%J12J13n6
9212F75N6N6J13n7j68j69j69J13j13%n6n6%n7j68%%%J68J69J13N6j13j12%%%%N6%N6n6n6k25
9210E6k24n7J13L37J68K25J13J69%j13j69j68j13k25k24%J12%J68J69K25N6J13j13%%j68n7
9208C93j12j13j12N6n6%%%N6n6n6N6N6%n6J12%%n6N6N7%%N6N6N6J13n6%J12N6j12j13j68n7
9206A68j12n6n6N6J68%J69J69J69N6%n6%N6n6%n7n6N6j68N6%n6%J68J13n6j13j12j13j12j69
9204E6N6J69J12%J13J12N7n7N7n7%%j68n7%%J69J69N6n6j13j68%j13n6j69%J13J12J13J68
9201F18%j12n6%n7j12j13%%%N7%j13j12%J68J69N6K25J13n6%n7j12N6N6j12j69n6N6%n6n6
9199B25%%n7%n6n6K81J13J68j12n6n7n6N6j12n6%j69%N6J13N6N6N6N7J12N6j12j13j12j13
9197A68j12j12j12j13%J13N6N6K81K81J69j13j12n7j12n6j13j12J12K25J69N6n6n6j13j12
9195B25j69j12n6N6n6%N6K81J68J13%j69%n6n6N6%N6N6N7J68%j12j13n6j12N6J12J13J12%
9193F18%%%%n6j12N6%J12n6j69j12j13j12j12j69N7J68N6%n6n6J12K25J69n7N7J12J69%%%
9191G31J12%N7%j13k25k25n6N6%J13J68J13N6j12j69j13j12n6N6%j13N7N6n6N6n6n7k24j12
9189a68j13%N6%N7%%%n7J13K24J69J12J69J69%n6k25n7n6j12j69j68n6N6N6K24N7%n7%N7N6
9187B81N6N6K25%j12j13j12j13%J13J69n7n6%%J69J69N6N6j12k82j12n6%%N6N6%n6k25j12
9185e6j12%n7n6%n6%%%N6K25J68J69N6N6J13N6J13N6N6N6J13N6J13N6N6n6n6k82k25j68j69
9182B81N6J69N6N6j68j69k25j12N6J68J13J69J68N7N6N6N6%n6%%n6n6n7j12n6n7n6n6%n6n7
9180A68%j12%N6j12%%K25J12L38N6%%%n6N6%N6%n6n6n7N7n7j68k25k25%J12J13%n7k24%%n6
9178a12N6K24K25N7%n7%n6%N6%%J13J12n6J13%N6j13n6N6%J13n6j69n6%%n7n6%j12%N6N6n6
9175B81j13n6N6j12N6J13N6%j13j12J69N6n6N6J69%J68J13%j69k25n6N6J13n7j12j13N7N6
9173B81%j13j68k25j12N6J69J12%N6%N6J13%n7J13%N6%N6%N7%N6j13N7%n7n6%%n6%j69j68
9171e6%n6j69j12n7J13J12%J69N6J12J13N6n6j69n6j12%J68K25K25K25%j13k25j68%N6N6%
9169C37%n6N6%n6N6%n6%%n6n7%%n6n6%N6j12j12n6N6N6N6%J12%%J13J12%%N6%N7J12n6%%J12
9166F18j12k25j69j12n6j69n6%%%N6j68n7%J69J13%%J12K24J13N6n6%%%%n6%%n7N7%%%%%N6
9164B81%j13N7N6j13%%%n6%j12n6n6n6n7j68N6%%N6%N6%%N7N6N6N6N6%j68j69%J13J68J68
9161A68J69N6K25J69J13%j13%n6j13%N7j13j69%K25K25%N7J12n6j13j12j69j69%N7%%%n7n6
9159C37n6%n6j69N6%N6N7N6n6J12N6%J13%j13j12n6N6n6%%%%%N6%N6%n6N6K81K82L37%j12
9157A125k82k81k81j13j12%n6J12J69N6j12n7N7n7%n6N6J13J12K25J13n6%%n7%%%%%%%%n6
9154E62n6j13%j12j69j12J68J13n6n7J13J12n6N6N7n7N7N6n6N6%%%%j13%j12n6%j13n6N6n6
9152E6N6K81%N7N6N6n6j13n6n6j13n6j68n6K80J13J12n6%j12n7%N7n7J13%j69%N6J13N6N6
9150C93j12j13n6N6N7%k25n6N6K25J68J13j13j12k25j12j12j69k25j13k25j12J12K25J13K25
9148c37n6J12J13K24K25J12j12l37n6N6N6n6%n6%%J12K25J12J69N6n6j13J13j13N7N6j13j12
9146B81n6j69n6%J12J69n6J12J13N6J12j12n6j13n6j13N7n7%J13J12J13J69J12j12k82n6%
9144C37%j69j68%%n6%N6j12n6%J12n6N6N6%N6J12n6J13n7N7%N6%n6N6K25N6J13%N6j13j12
9142E06k25n6n7n6j12n6%J12J69J12%N6N7%n7%%%n6%n6n6j13n6J69%N6n6n7N7n7N7%%N6N6
9139C37n6N6%%%J13n7j12j69j68n6%n6%%%%%%n7N7%J12J12%n6N6n6%%N6N6N6N7K81K25J12
9137H43n6%n6%j69J13J12J69K25%N6j69k81j12n7%N7%%N6%N6j12j69j13j12k25j12n6n6j13
9135b81%%J13%N6N6N6%N6%J12j12J12N7%n7J13N6%%N6J13n6j13n6j69%N6J13J12J13J69J12
9133G87n6k25n6j13j12n7k80%N6n6n6N6N6n6%%%J12J12%N6J13N6N6j12j13%%N7%j13j12n6
9130e6%J68N6N7N6%N6N6N7J68%n6j69j12j13%%N7n7%%%%N7%N6%N6%N6N7n7N7N6n6n7N7N6N6
9128E62j12j13%N6%n6j12N6%J12N7N6%J69J12%%j12j69n6N6J12%N7J12N6%N7%J68j12j69j12
9125F75j69J12n6n6j13j68j69j68N6K24J13N6%J13%n7j68n7j68%J12N6%N7%J12%%j12n7%%
9123A68j68j12%N6K24J69J13n7N7%n7n6j12j69n6N6n6n6N6N6J12J13%%%%%%%n6N6%N6N6%%
9121C93J13%J12n6n6%n6n7j12%%J12N7n7n6%%%N6%n6%j12N6n6n7%J13%n6J68%n6%J69J69j13
9118E62j69%j12n6%%%%%%N6n6%N6N6%n6J12%%%N7%n7%%n6J13%j13n6%N6J69J69J68J13%j13
9116H43j12k25n6j13J13N6J12J13J69N6n6n7j12n6j13j12N6J69N6N6j12j69j69n6n6%n7%N7
9114B25N6%%%J12J13J12%j12j13n6n6%n6%N6N6%n6n6%n7%J13%N6J13N6n6j69k25j12n6N6J12
9111E6K25N6N6n6n6N6%N6N7%J68%j12j13N7J12%J13N6%j69n6j13N7n7j12N6n6%n6n7J13%%
9109B81N6N6%N7N6n6n7N7j13N6n6%%n6%J69J68J69%N6%J13%n6%%J68%j68j69j13k25j12n6
9107B25N6n6N6%N6N6%n6j12j69n6j68N6J12N6N6N6%N7n7j12n6N6K25N6%n6N6J13N6j13n6j69
9104A68j68j12j13j68N6N6N6n6J13K80J69%j13%%N7J12%%n6J12K25N7j13k25j69%N7n7j12
9102E6j68%%%N6K24K25N7%%N6n6n7J13N6n6n6k25j69j12%%n6%N6n6%%n6%n7n6J69J12J68J13
9100B81N6N6%N7N6J12N7%n7j68j13n6n6J68N7%n7%j12j13l36j69n6J12J69K80J69n6%%n6k81
9098e6j12N6N6J12J12J13N6J13j13j12n7j12n6N6J12J69%N6n6J13N6%%N6N6j12n6%%n7%%n6
9095C37N6n6N6J69N6%j68%n7%n6%N6K25J69N6n6n6n6j69j69n6n6%N6%%%%N6%n6n6j69%%j68
9093a12n6n7N7%%J12N6J12N6n6j68n6J12%%J12J13%n7j12j12n6%J12J12N6N7%%j69n6%n6%
9091e6N6%%%N6%%%J69N6J12J13%j13n6%N6K25J13N6N6j12n6%%N6%%j13%j12n6n7N7%%N6%%
9088E06N6j69N7n7j12%n6%j13j12j12%N6%%n6J68J69N6J12N7N6j69l37j68N6%%%J68K25J69
9086D50J68%j12%n6n7j68j69n6N6%%J12J13%%k25%J12J13n6J12J13N6n6j69%N6n6n6n7n6n6
9083E6J69J12N6J13N6j69n6%j12n7k24%J12J12n6j12j12N6%J68J13N6n6n7J13J69K25n7k25
9081C93n6%n6J69K25N6%%J12N7%j13j12j69j13%n6%%j69%N7%n7k80j13N7N6K80J69N6j12n6
9079B25%N6N6n6n6N6%n6%%%%n7%J13J69J68J13J12j12N6%j69k25j12k25j12n6N6N6%J68J13
9077B81n6N6%j13N7n7j68j12n6%N6N6%N6%N6N6J69J12K82N6k25j69n6j13j12%J12J69J13N6
9075E06n6N6J12N7j69%n6N6%%n6N6J12j12%J12%%j12N6n6%j69j12%N6J69N6J12j68%J68J13
9073G31%N6%N6n6n6k25j69j12%J12N6N7N6n6%%j13%J69J12%N7N6%n6n7j12n6n7n6j12%N6%
9070B81%J12%N7%N6J12j12j69j69j12J12J13j13j68j12j13J13N6N6N6J12%J13N6N6j12%%n6
9068B25n7%j68N6J12J13J12J13N6n6n6%%n7%%j12%N6j12j69j12%N6J68J13%n6N6N6%J13N6
9066E06J12j12k81%%%n7N7n7%%N7n7N7%%N6%N6%N6J13n6n7N7J68J13J12%N7N6n6n7n6j12%
9064F75j69j13%%%%%n6N6n6N6N7j69%n6N6%N6%N6%j12l37j69N7J68K25J68J13K81N6n6j69
9061F18n6j69j12n6j13n6%J69L37K25%n6n6N6n6%n7%J13N6j12%n7N7N6%j13n6n6j13n6n6j13
9059A68%j12n6n6n6n6n7n6n6j69%n6n6%N6K25J69J12J12K25N6J13N6n6j13j12%N6J12%%n6
9057C37%%n6%n6N6N6J13%N6J12N7N6j13j68j13n6n6N6J12n6n6%n6%%N6K81K25K25N6N7n7j12
9055I56k25j69j69j12j69j12%J12J13n7%j12%n6%n6%%%n6N6n6N6J12K25L37N7n7j12j13j12
9052B81n6j69n6n6n6%%%J12%%j12n6n7N7N6J12j12n6n7J13%n6n7J13N6K81J12%j12N6j13N7
9050B25J12%N6J13%J12N7j13j12n7j12n6j13k24N6%n6J12n6n6J12%%N6J12N7J12J13%J68N7
9048F75n7N7N6n6%N6n6N6%n6%%n7%N7n7%N7N6j13j68%N6N6n6n6n7n6n6n6n7%j12J12N7%%N6
9045B81%%n6%n7j12n6%n6n6%J12N6%J69%%J12n6%%%%n6n7N7%N6j13%J13J12%j68k81n6%%N6
9043e6J12N6J13n7J13%N6n6N6J13n7n6n6n6j13n6j12j12%%N6%j13j12j13%K25J13J12%%N6
9041E6%n6j68j69N6J13J12J12N6N6j12j12%n6J68J69J68J13N6J13%n7k25j68j13N6%%%j12
9039E6J12J13N6n6j13j12%j12n6N6N6N6J12N7J68K25N7N6%%k25k81n7J13N6J69J69J12J69
9037I56j13j12j13j12%n6%n7J13j13%N7n7%N7n7n6%%n6N6N6N7N6n6j13j69%N7J12J13N6%j69
9034C37j12j13j12N6%j12%%N6%%K25%k25n6j12%N6n6n7n6n6J12N7J68N6J12N7J12J13J68J69
9032G87%%N6%%j68k25n7N7N6%j13%j12%N6%%N6J13J69N6k25k25%n6N6%n6J12%j12%n7N7j13
9030A12j12%J68%%j68J68J13n6n7%N7N6%n6%n7j12j68j13k25j12N6J69J12J13%N6%N6K25%
9027B25%n7%%n6N6J13%n6n7j68n6J68N6%%N7n7N7n7N7%%N6N6n6j13j12j68n6j13N6J13J68
9025E6%J12%J13%N6J13%%n7n6%%n6%n6N6%N6n6N6%N6n6J13%N6%J69%%N6%j13%j12n6n7n6n6
9022B81N6N6N7%N6N6J13%j13N6%j12J69n7n6j69%n6n6n6n7n6j12%N6n6%N6%%%N6N6J13N6N6
9020C93K25J13%n6N6N6n6k25k81j13N6N7N6%%%N6N6%N7j13N6n6n6n6n7N7j13n6N6N6j12%j68
9018a12%J68J69J12J13N6j13j12k25n6N6J69J12N6N7j13n6%j13l36k82j68N6%N6N6%J69%J13
9016a68J12N6n6N6J12n6j12j12N6J68K81K81J69N6n6n6N6J13J12n6j69%N6N7%n7j12N6N6n6
9014G87n6J12%%N7n7n6j12j13j12n7j12n6j13N6N7%N6%N6J13n7n6%%n6%n6n7%j12J12J13n6
9011B25j69j12N6K25N6%k25n6%K25N6J12J69J13J68K82J68n6k25j69j12%%%N6J69n6%%j13
9009G87n6n6%N6n6N6N6n6%N6n6j13j12n6N6%J12%n6n6N6j12n7J13J69n7%n6j12j13k81j68
9007a12j13%J13J12K81J12N7n7%n6N6n6n6N6n6%%%%%%%%%N6%n6n6j69%n6j12n6N6J68K25%
9005B81%J12N7N6J12N7n7j68j69j13j68j12j13%N7%N6%N6%%J12J12J13J12K25J13K25J12N7
9002A125j13j69k25j68j69n6k81j12%%j13k25j12J12L38M49K25J12%%N7k25j69%J69J68%%
9001F18N7n7%j12n6n7j12n6N6n6%n7%%n6n6%n6n6N6N6J69%j69j12%J12J12J13J12J13%n6j13
8998C37N6%K25J13J12n6j12n7j12%%%%J12%N7N6n6n7N7J12J13n7j68j69n6n7n6n6%n6%%n7
8996A68%j12N6N6n6N6%N7%%N6n6%j13N6%j12j12N6J12J69n6n7N7N6N6N6N7n7%N7%N6n6N6n6
8993D50%%n7j12j13j12j12j12n7j12%N6J13N6J12%n6%%%%n6%J68J69J12J69%%j13N7j69j13
8991A68j68j68%%N6%J12J68N7n7j12N6J69J12n6j12l37j69N6K25K25N6j13n6J13N6%%%%n6
8989B25j13n6j12%K24N7J12J13N6K25N6%j12n7j12j13k25k80j69J13N6J12N6n6n6j12n7%%
8987b25J13K24J13%%N6J69N6n6k25j69j12j12j13%N6N7%N6%%N6n6J12%%N6J69K81n6n7n6n6
8985B81n6%n7%%k24n6%N6N6%%%%N6%%J12%%%N7%N6%n6%N6n6j69j12%J12J69J12N6n6j69%j68
8982@n6n6%n6%j13N6n6%N6J13J68N6J69N6J69J12N7J12n6n6n7N7N6%n6n7j12n6j69j13k24
8980e6j12%%N6%J12K25J68J69J13%j69n6n7J69N6N7n7j12%j13n6n6J69N6N6n6J12%j12j69
8978C37j69j12%N6N6%N7N6%N6%n6n6%j13k24%N6J68J13n7j12J12N7N6%N6N6%N7N6%%J12%J13
8975G31J12%j12k81j13N6J69n6%J69J12n6j13k81j69%N7N6%j13n6%J13J12J69J12n6n6j13
8973C93%%n6%%j12n7n6j12j68N6N6J12J12n6%N6J13J12K25N7%n7j12%j13j12j13j68j12n6
8971a68n7J13%j13%n6N6N7N6N6%N6%%N6%%%%%%n6J68J69n6k25j68j13j12j69n6N6N6n6N6J13
8969c37N6%%J13N6%n6%j13%J13J12J12J69%n7%%n6j12j12n6j13j69%J69J13J12J12J12N7n7
8967A68n6N6%%j12N6N6J13%J12N7N6J12N7N6N6n6j13j68%N6J12j12n6n7N7N6N6j12n7j12%
8965B81%N6J13n7n6%j12%%n7j12%n6%j12n6j69%%J12N7J12%J12J69%N6n6%%n7n6N6j12%J12
8962A68N7%%%%n7N7n7%%%%N7%%%%N6%%N6%%%N6%N7%%J68J69J13%j13n6n6n7n6n6j13j12n6
8959B25N6%n6j13j68n6N6N6%J12N6N7J12%N6N7J12J13n7N7J12J13N6n6%%n7N7%j69%N6N6n6
8957G87j69k25j12%j69%N6%%N7J12J69K25J69N6k25k81j69n6n7N7N6%n6n7%%j12j68j13j12
8955c37k81%N6K25J12J69J12K25%j13j12%n6N6n6J12N6j12J69J12n6%J12N7J68%j12N6%J69
8953G31N6j12j69n6N6J12%j68j13k25N6N7N6%N6%n6k81n6N6J68N7N6n6j13k24n6J12J68J13
8951B25%%j69j12j12%J12K24K25K25K25N7j69j69k25j69k24j69k25N7K25N6J12J12J13J68
8949C93N7n7j68k25%n6n6n6%n7n6j12%N6J69J12J12J12N7N6J12%%%n6n6k25j68n6%%J12%%
8947e6J12J12N7N6J12N7N6n6j13j69n6n6%N6K25J69J12N7n7%N7n7N7j13j12j69%N6n6k25j12
8945e6n6J12%%N6n6n6J12J12J13J12J69N6N7j69j13j12n6j13j12%J68N7N6J12J13J12J13%
8943G31N6%%N6n6n6k25j13%N7J68J13%J12N7n7j12k25k81j69%K25J69K25N6%n6j69n6j13n6
8940B81j13%J69J13N6n6n7J13J12n6%J13n7%%n6%n6%%n6%N6j13j12j13j12j12n6%n6%N6J68
8938E6K25N6%n6%%k25n6N6%J12N7N6N6N6N7N6J12n6n6%%n6%%n7j68j69%%n6%n6N6N6J12J13
8936B81J12j12n6n7j12n6j12n6n7N7J68N6J12J13J12J69J13N6j69j12%N6J69J12J13J12n6
8934I56j69j12k25j13N6K25J69N6n6%j12k82j68k25%n6j12%N6J12J12N6%J13J12%N7n7%%J69
8932E62J13J12J69J12%j68n7n6n6k25n6n7N7N6J12N7N6%%j13%j12%j69j69j68j12N6K24J13
8930B81J12%n6%%j12j69n6j12N6%N6N6%J69%N6%j13k24N6J68%N7J12n6n6n7n6%J13K25n7n6
8927C37N6N7n7n6%%n6%k25j12n6N6N6%N6J12N7J12n6n6j13j68n6N6%N6%N6J12n6j68j69%N7
8925a68%N6%%j13j12%%N6N6J13%n6%%J12N6J68%N7n7%N7N6J12n6%%n6%%n6N6n6%%%%%n7%N7
8922B25%N6N6J13N6N6%j69n6%J13N6N6n6j69n6n6J68J13J69J12J13%n7j12k25j13n6J13N6
8920E06j13j12n6N6%j69n6n6%N6%J12n6N6N7%N6%N6n6N6J13N6J69J12n6%N6n6j13k25j68n7
8918A68%J69J13N6%j13j12n6k25k25j12%J12J13J12J12%%%%N6n6%%N6%n6J13n7N7N6n6%n7
8915A68%%N7j13j12N6J12N7J12N6J13N6J69%%N6%%N6n6n6N6n6n6j69%N6J13N6N6%j69%j12
8913E06j13J13J12n6j12%n7n6N6n6j69J13%N6N6%%n6j12l37k25k81n7N7J12N6J13J12K25K25
8911B25K25K25N6j13j68N6J12J13n6k82k25k80%N6N6N6j12j12%%N6n6N6%%J12%N6%N6n6N6
8909A12%n6J12j12n6N6%%n6N6J12j12%N6%n6%%J69J12J69J69n7%%%n6n6%%n6%N6n6j13N6%
8906C93%n6%%n6%%n6%J68n6%J13%J12J13n7%j12j13n6n6j13j12n6N6N6J13N6%J12n6J13J68
8904F18n6J13%%n7N7j69j13j68k25j12J12J68J69J13n7n6%n6n6n7n6n6J12N7J12N6n6n6j13
8902A68%%J13J12%N7J12J69n6n7j68k25n7N7n7%N7n7j12n6n6J68J69J12J69J13%N6N6N6%N7
8900I00N6n6j69j13j12k81k81n6N6J12n6%N6%N6J13n7%k24n6j13k25n6%J69J69J68J68J69
8898C37N6%%N7%n7J13j13n6j12n7j12N6J69N6j12k25j68n7n6%J13N6%N6N6J68%j12n6%j12
8896a12N6%j12j13n6N6J69N6n6N6J12%N6%K25J69J12j12j13j12n6k25n6%n6N6N6K25N6%J12
8894C93J13J69%n7%%j68n7%%J69J69%N6%j12j69%N6J13n7%%%n6j12n7n6J13N6J12N7%%k25
8891D50n7j12N6J13N6J12N7%k25j13j69%N7J12%n6n6%%j69j12j69n6N6J13J12N6%N6J13J12
8889C37%n6j13n6N6N7N6%%j13j68j12n6J12J12J69%n7%j12%J69J12K25J13n7n6n6n6N6%J69
8887F75%n7j12n6n7%n6n6n6%n7j12N6n6%n6%N6n6n6N6J12J13%J12%N6n6j12k25j68j13j69
8885d50%N7J68J69J68J13N6n6%%N6%%%n6n7n6n6n6J68J69J69n6k25k81n6N6K24J69J13J12
8883E62J69J69N6n6j69k25j13j12%N6J13n7%%%%%%%n6%n6%n6%n7n6N6%%%%%%%n6n6n6n6%n6
8880a12n6%%N6N6N6N6N6N6N7%%%N6n6N6%%%j13j12N6n6n6N6j12n6%N6J68N6%j12J12N7J12
8877C37%j69N7N6n6N6N6N6N7N6J69J12%%k25j12n7j68%N6%N6%%%%J13J68j12n6%%%N6j69j69
8875A68k24j12%%%N6%%%%J12J68%j12j12j12j13j12J12J69J12J68N7J12J13J68J13N6j12k82
8873C93j68n7N7N6j69k24j69j69n6N6J69K25J68K25%j69%N7J12n6%N6J69J69J68%%j12j13
8871F18j12j69n6n6k25j68n7N7K24J69J12J13J68J13J12K25j12j13n6j69j12%J12J13%J69
8869I00%n7N7K25N6j13l37l38j12%N6N6N7J12N6N7N6n6%N6j13k25j68n7%%N7N6%n6j13j12
8867@n6n6%J12J68J13j69k80l38j12%N6J69J68%n6J69J68J69%%n7J13N6%N6%%N7N6%J69%j13
8865E62j69j12j13%N7%%%N6n6N6N6N6N7N6%J12N7%%j69n6j13n6n6j13n6%K25J12N7j13n6K25
8862E06K25J12j12n6k25j13j12%N6N6%N6%n6%j69N7%N6%J12%%J69n6j13%n6j12%N6N6n6%N6
8860C37j12N6K25J69K81J12N7j13%j12%n7%n6n6%%n6%%j13N6n6n6%%n6%%n7N7j69%n6%J12
8857C37J69%n6%%j13%J13J12n6%j69j69%n6%n6%J12K25K25N7J12n6k81k82j12%%K25J12J13
8855E06J69J12%n6n6%%n7j68N6%%J12j12j69n6j13j68%J68%N7n7k24j69n6J13J12N6J68J69
8853C37J13N6J69N6j69N6j12j13j12k25n6K25J68K82J12N6n6%%%j12j13%n6n6n7n6j69j12
8851E6j12j69%j12N6j12N6J69N6J12J68N7J68%j12j69j68j12%n7n6N6N7%N6%n6j13n6j69%
8849e06J69%J12J69K24K25K25%j68N6j13n6%n6n6%%N6n6N6%%%N6%J13%j13j69j12j68j13%
8847b25J69K24J69J13N6j13n6N6%n6j12j13N6N7%j69j12%%%%N6N6n6j12j69%N6J13n6%J12
8845e6N6N6J69J12J69J12%j68j13n6%%%%n6J12%%n6n6j69%J12%J13%J12%N7N6n6n7n6%k81
8842E6n6%%j12k25j69J69J69J68K25J68J69%j12n7n6j12j13n6n6j68n7j12j69N6%J69J69J12
8840@J12j12j12n6j69j13J13N6n6j13N7J68L37K25N6N7N6N6n6j13n6n6j13%%J69%%%%n6n6
8838B25%n7n6n6n6%%J12N6N7%j13k24j69n6J69%N6N6N6n6J12N6n6%N6J13n7n6J13N6N6J13
8836D50J12n6J12n6k25n6N6j12N6N6K81J69J13%%n7%%%n6%%n6j13%j12%%j13n6n6n6n7%j68
8833@n6n6N6J12n6j12%N6J12n6k25k25j12%J69K81J68K25N6%j69j12j68N6n6n6J12J12J12
8831A68J69%n6%n6N6J69J68N7j69j13n6J13%N6J12n6n6j13j12n6N6J12J69N6j12j13j12n6
8830B25j13%n6n6K25N6J12J69N6j68%%n7J13J12%N7N6n6J12n6k25j13j12n6J12j12N6J12N7
8827D50J68%%N7N6n6%N6N6n6j13j12%j69n6n6j69%n6N6J12n6%N6N7%N6%N6%%N6J13n6n7%%
8825C93n6%J13J12%n6j13j12%%J12J69N6j12J12%%N7N6J69%%j13j12n7j68j69k81n6n6%n6
8823a68N6J12J68J69J13N6j13%n6%J13%J12%%%%N6%%%N7n7%N7%%n7N7J12%%j69k81%N6J13
8820E06J12j12N6n6%N6n6J12%j12N6j12n7N7n7%n6J13%N6%N6N6%n6k25j12j69n6J12J13K81
8818E06L37K25j12j69j12k25k25j13%n6%%n6N6n6%J68%%J13%N6N6N7n7n6j12k81j69n6J13
8816a68K24K81K81J13N6n6j13%j68n7N7n7%N7n7j12N6n6n6n7n6J13%n7J13J12J13J69J12n6
8814G31n6%j13N6%%%%j68j13%n6%n6%J12N6J13%%n6N6K25K25J69%k25n7j12N6N6%j12j13%
8812F18n6j69j12n6J12N6%J13J12k25n6%n6N6N6%N7J12J69%%n6n7j68j69k25j68N6N6%%N6
8809E6J12J13J69%n7n6n6j13N7J12N6N7%n7%%n6N6n6N6N7n7N7%N6N6N6N7%j13n6%j69%j69
8807A68k24j12N6N6J68J13J12N6J69J13N6n6k82j68%n7j68j12N6J68J13j13%N6%J13N6%j12
8805B25k25%%j12%n6%N6J12J68J13J69n7n6j69k24j12%J12J12%n6n6K24N7N6n6%N6n6n7j12
8803E6J12J13J69%%j13n6n6%J12N6N7%%n7%n6n6%j13j12J12n6j68n6N6J12J69N6N6%N6N7j69
8801B81j69N6J69J69n6j13j69k24%%%%%J68J13J68%n6%J69J12%%j12n6%n7n6n6n6%J12%N6
8798C93n6N6N7%%n7j68k25j12N6K24N7J12N6J13J12j12j13j12%%%N6%%N6N7%j69k25%%J12
8796A68N7N6N6J13J12J69N6%j12n7n6j12j13j12j69%J12J13%%%J12j12N6%%%%%N6j12j13k24
8794e6N6J68J69%n6n6n7N7J12n6N6J13%J12N6N7J12%%j69N7k25j13n6N6j69j12n6n6n6N6J68
8792A12N6J13%n6n7%N7N6J12%n6n6j69n6J12J13J12N7n7%j12%%j13j12%K25J69K81J12n6j12
8789F75n7j68%%N6n6N6%j13j12k25%J69J68J69J13n7j12N6N6%%j68j69j69j68%J12J69%N6
8787B81n6j13J13N6%%N6%j12n7n6J69J12J69J13%n7j12%N6n6%%%J12%J13N6N6k25k81n6n6
8785B25j13n6N6J69N6N6J13J12%J69n6%N6n6%%%%N6%J13n7n6j12k82%N7K25J12J13%n7%n6
8783G87j12%n7n6N6%N7%%N6N6%n6N6N6n6%%j12%N6j69N6j12n6j13j12n7%%j12J12N7N6J12
8780C93N7j13n6j69n6%%N6n6%N6n6N6J13%%J12N6N7N6%J12n6J13%n7J13%%n6j69%j13%J69
8778E62J13N6%n6%j13j12j13j12j69%J12J13n6N6n6j69N6J13%J12%n6N6j12%N6%%N6K25J69
8776G31J12n6j12j69k25n6N6J12K25%N7k25k82k24n6N6%%N6J68J13J12n6n6j13%%%%N7%%%
8773B25N6%%%%n6N6%%N6N6%N7N6%%J12%j12j13N7J12%n6j69j12j13j12j12%N6N6N6J12J13
8771B81J12J13%j13n6%n6%n6N6N6J13j13n6%N6N6%j12j69j68j12j13n6N6N6J13N6J12%J12
8769A68J69J13N6J69N6j13k25j68n7%N7J12J13%n7j12j69n6J12J13n6j69j68%%n6%%n7J13
8767a12J68J12N7J12N6%j12j13%N7J12N6J13J12J13N6J13%j69%j13%j68j13%%%%%j69j12%
8765E6J12J13%%k25n6J12n6%%%%%%%%%N6n6N6N6j68n6N6J68N7%%N6N6%N6N7%j13N6j12n6%
8762B25n7n6n6%j12N6n6J12K25J69K81N6N6n6%j12n7n6%n6n6%J12N6%N7J12n6n6k25j13j12
8760B25n7J13n6%%%n7%n6N6N7%n7n6N6J13%j69n6J12J13N6%%N6J13%J12j12n6N6%%%j13j12
8757B81j13j12n6n6j69j12j13J13J12J69J68J69%%j13j12N6N6N7j69%n6%n6N6n6n6%%n6%%
8755a68n7%J69J12J69J68%%%%j12n6n7j12j12N6N6n6n6%N6n6j12j13j12j13N6N7N6N6J13N6
8753a12J12N6J69N6%J69J68%%%n6n6N6J69N6n6j13k25j12j69N6N7n7n6J13J68J13n6N6N6N6
8751F18j12j13N7%%n7j12J12J13n6n7N7K81K25J12J13n6j13j69j12%n6n7j12n6n7n6n6%n6
8749B25n7%%%N7N6n6N6%%N6%%N6%%N7j13n6n6n7j12n6n6n6j13N7J12J12K25N6n6%%N6%N6%
8746C93%N7%n7j12n6N6K25K81N6n6n6n6%%n7n6n6n6%%%n7J13j13J13n6%%%%%%%%n7J13J12
8744F18n6J13%N6%%%n6%n7%n6n6%%n6%N6n6n7%n6%%n6N6J69J69J12n6n6j13n6%j13n6n6%J12
8741C93N7%N6n6n7%J13K25J12J13%j13j68k82n6n6n6%%%N6N6n6N6n6%N6n6%%J12n6%N6%%N7
8739D50%%j69n6n7N7J68J13J12n6j69n6n6N6J13J68%%%j12%%n6j13k25j12N6%n6n6%n6%N6
8736e6N6J68%j12N6J13J12K25N6N7n7%%%n6n6k25j69n6n6J68j12J12J13n6J12%N6N7N6N6N6
8734F18j12n6%N6J12n6j69n6%j12n7%j12j12%j12n7J13N6J12N6J13N6J12N7N6J12n6j69j12
8732B81n6N6N6n6J12K25%N7n7n6N6j12N6N6j12%n6n7j12k25%N6J13n7J69%j12%n7J13J69J68
8730F18J13%n6j13n6N6j12j13%%%%N6%%N7n7n6N6%%n6%n6N6J13J68%j12k81k25n6N6N6J12
8727A68j12j12%N6%%J12n6J12N7N6J69J68N7n7j12j69%N6N7N6J12N7n7N7%j69%%J69N6J12
8725H43J69%%j12n7n6n6n6j13%n6n6j13n6J12N7j13j12%n7%%J13J12%j12%J12N7%%n7N7n7
8723C93j68n7%N7%%N6n6%N6N6n6n6j69n6j12N6J12K25%%%%%n6%%%%%%%n7N7n7%N7N6J12N7
8720D50%%n7%N7J68J13J12n6j69j12n6n7N7%%j13J13%%j13J13%n7j12n6N6N6%n6j13N7N6j13
8718A68n6N6n6j12j68%j13j12N6K81K81N6j13n6n6%J12J69J13%j13j12n7j68N6J12J69J69
8716E06J12j12j13j12%J12N7N6J12N7%%%N6j69j69j12j69%N6%%%N7%%n7n6n6n6j12j13j12
8714c37j13n6N6K25J13N6N6N6J12N7N6N6N6J13J69%n7j12%J69J12%N6%%j68k25j69k25j68
8712a12k25j69N6J13K25J68J69N6j13n6N6%j12%n6J68J13%n6j13n6j12n6n6n7n6n6N6J13N6
8710a12J12%n6n6%%n6j13J13J12K81J68K25J69%n6j13n6j69j68%N6J69J12J69n6N6n6k82j68
8708B25k25n6J68J69K25N6n6%j13j12%%n6%j69j12j69%N7J12%n6j13N7N6K80J69N6n6%%%%
8705C37n6%J12n6n6k25j68n6N6%N6N6N6J69N6N6n6%k25n6j68n7n6N6%%J13J12J68N7%N6N6
8703C37%n6%n6%%j13N6j12%n6%%N6J69J12J13J12%N6N7n7k81n6j69j12N6J12J69N6%J13%n6
8701D50j13j12n7N7J68J13J12n6j69j68n7J13N6J13N6%%j13n6j69N7N6J12%N7%%n7n6n6n6
8699B25%J12N6N7%j13n6n6N6J69K25%%j69n6j13n6j13j68n6n6%n6%%J12N6%J12%N6N7N6n6
8696B25j13J13N6N6N6N7N6N6N6%%j12j13j12j69j68n6J12N6J69J12J13N6n6n7N7%%j13J13
8694D50%J68N7N6n6j69j69n6j13j68n6j12%%J12K24J13N6N6%%J69J13N6n6%j13N6j12%n6n7
8692C93N7%n7N7J68J13J69J12J69%j13k81j12%%%j13N6J13J69j13j69k25n6n6n6n7N7N6J12
8690C93J69N6%j68n7n6j12n7j12n6j12N6j12%%J68J68%N7k25j68n7N7%N6N6N6K25J12J13N6
8688E06n6n7N7%N6N6N6j68n7j12j13%J13n6J12J69J69J68K25j68l38l37j13j12J68%%N7N6
8686B81N6N6%N7J68n6%j69n6j12N6N6%J13%n7j12%K25J12j12%J69%k25k25%J12J69%%j13n6
8684C37%%J69%J69N6N6n6J12n6j69j12j13n6j69k24j12N6J68K25%%j13j68%%%J12n6%J12n6
8682A12N6%N7%N6%J12J69N6j12n6j13%N6J69N6j68j13j12J12J69K25n6j69k25k25n6%N6J12
8680A68%n6J13N6%J12%n6j12j69n6%j68n7n6%J13N6N6N6J12J13%%%j69J12J13J12n6k81n6
8677@J12%N6n6%%%j12N6n6%n6J12N6N6N7N6J69n7n6n6j13%J13K25J69K25N6%k25k81j69j13
8675A68N7%N6N6J13%n7%j12n6n7k24k81N6J13J12J68J69%%N6n6n6j13n6j12j12n7j12j13N7
8673c93%J12n6K25J68K25K25K25K25n6k25l38k25j12N6K81K81K25K82%%%%N6N6j12j69j69
8671G87j12k82n6n6%%%J12j12%N6J13N6J69N6N6j12n7n6J69n6j13j12j13N6J13J69n7n6n6
8669E06%n6%n7%j12j13j12j12N6N6%J12%N7%N6%N6%N6n6j12n7j12N6N6j68j68%%n7%%n6%n6
8667c37N6N6N7N6%N6N6N6%%%%n6%%%%%n6N6%%n6%N6N6N6N6%N7%N6J12N7N6j69%j12j13j12
8664@n6j12%J12K24N7J12J13J12J13N6N6%%%%%N6N7n7n6k25j69j12k25N6N6J13%%j13J13N6
8662C37J13J68N7%N6%%j69j69n6%N6N7%N6%%%%j13n6j12n7%N7%%n7n6n6n6n6%%%%J68%J13
8659B25N6j13n6n6%n6%n6N6N6N6%%j68n6n6n7n6J13J12K24J69J69J69j69j13j68j13j12%%
8657@n6n6N6K24J13n6j69j68n6%N6%N6%N6j12J12K81J12n6n6N6N6J13N6n6n6%j13j12j13j68
8655e6n6n6N6J68J69n7j12j12%N6K25J12J13n7j12n6n7%n6n6%n6N6n6N6n6N6J69J12J69n6
8653D50j13j69j12j12N6N6n6n6n6n6N6J12J68N7j13N6j68%N6%n6J12J69J12J69J69J12%j12
8651G31j13j12%%%%J12%N7N6%N6N6j12n6j69n6n7j12j13n6N6J13N6N6%K25%J13%%%%%J12J69
8648A012%j12k82k81j12n7N7%%%N6N6%J13%%N6J12%%N7K25J68%j68n7%%%j12j69N6N7N6N6
8646G87N6N7j69j13j68j13N6N7%N6N6N6N7N6%%N6%J13J68N7j69j69j69%J69J13j13j12j69
8644E06n6%n7n6n6%n6n7n6n6n6n6j12j69%N6%J13J12%n6%%%%n6N6%N6K24J13J12%n6n6%N6
8641C37J13J12J13J12J13n7n6n6%j13%N7J68K25N7%J12%j69k25k25k81j69j12n6j68%%N6N6
8639e6N6n6%n6%N6J12J12J13%%%%N6N6%J13J12%j12j13n6N6N7n7N7%%%%J68N7%n7k25j12j13
8637A68n6N6N7%%j13j68N6%%J12%N6N7J12%%n6%J12J13J12j12n6j13n6n6%n7j12j12n6%n6
8634a68j13%N6J13J68%J12N7%J12J13%N6J12j12%%n6J68%n6j12j13%N6%N7j13%n6J12N7%j13
8632C37n6n6N6J12J13%%j69%N6%N7j13n6k25%%n6j12j69j12N6J69n7n6n6N6J13N6J12J68N7
8630B25n7%j12%J12%N7N6N6n6j13N7n7j68j68%N6J12%J68J69J13j13j69k24n6%n6%N6J12J12
8628A12n6%n6%%N6J69n7n6%j12%n6n6n6n7J13N6J68N6%J13N6%%n6%n6%N6N6n6N6j12N6N6J13
8625D50J68%j68k25k25n6n6n6N6N6K81J68J13J12n6N6%%N7N6j13k25j68k25j12n6n7n6%J13
8623a68N6J12K25J68K25J13N6%J13J12j12j13k25j69n6J13K25J12N6n6j69k25j12%%%%%%%
8621B81%%%%%%%%%%%%n6N6n6N6n6j13N6J69J13%%%J68N7N6%n6n7%N7J12%k25k25k81%J12N7
8618B25%N6N6n6%N6%n6N6n6N6J13J68J69J13j13j69j12j69j12j69k24n7J13J12K25N6N6j12
8616B25j13N6%N7n7k24n6N6N6n6%n6%%N6%%N6%N6%N6N6%N7N6N6%N6N7n7%N7n7N7n7%N7n7%
8614C93N7K25N6n6N6%N6n6j69j69n6j12%j69N6N6N7%%N6N6%n6n6n7n6%j12%n6n6J12K25J68
8611C93%j68n7n6N6N7%J12%N6N7N6j13n6j12n7N7J12J13N6J12J13J12%k25l93l37k25n6J12
8609b81J13%N6N6%J12%N6N6%N7%J12%n6N6%%n6%N6n6n6%n7n6n6n6%n6n6J12N6%n6J12J13n7
8607A68j68j12n6N6J68%J69N6N6%N6%%N7J12n6j69j12k25n6j69%N7J12N6N6J12%N7N6N6N6
8604C93%n6N6j12%%%n6n7n6J13J12N6n6%N6j12n6n7j12N6J69N6J13%n7%%N7N6n6j13n6%j13
8602A68N7n7j12%n6N6J69N6J12N7J68N7J12j12n7j12j13j12n6n7j12n6%J12K25%J13N6%%%
8600E06%%%%%%n6%n7n6%n6N6j12n7%n6n6J69J12J69J12J13J12N7J12j12n7n6j12%n7%n6N6
8598F18J13j13j12%%N6N6k25%N7J12%n6n6%N6j13n6N6J13J12J13N6n6n6%n7k25%K25K25J13
8595I56%n6J68%j68j13n6%j13k25%J13%n6j13%%%%%J13J68%j68n7j12j13j12J12%%j68n6%
8593e6J12N6N6%N7%N6N6%%%j12N6n6%j69J12N7J12J13N6J12J13J12J13j13n6j12%J12N6N7
8591I00J68%j12n6%%j13j12%J12%n6j13j68n7%J13%n6n7%N7n7n6%n6j69j12n6%J12%J12N7
8589B25N6%J12%J13J12%%n6n6%%n6n7N7N6J69J68J13J12j12k25k81j69n6N6N6J13%j13n6j13
8586A68J13J69J68N7n7j68j69N6%N6N7n7N7J12n6n6j13n6%N6N6j12j69k24n6%%%n7n6J13J12
8584e6J12N6J69K25J69n7j68n7%N7n7j12j13n6J13%j69j12N6J68J69J13n7n6j12j69%J12J69
8582C37J13J68N7j69j69k25%J69J69%j69j69j12N6J69J12N6N7%N6%J12N7%N6%%%n6N6%%n6
8580F75N6n6j13n6n6%%j13n6j13n6%J69N6j12n7N7J68N7N6%J12j12j13k25j12j12n6N6%N6
8578@N6J12J13K25K25J12N7j13n6%n6n7j12%n6n7j12N6%K25J13J12%n6%n6%n7j68N6J12N7
8576F75J12J13n7n6n6n6n7j12n6n7N7N6N6J13%J12N6N7j13%n6n6n7%%j12n6N6n6%n7j12n6
8573B25n7j68N6K25N6%n6k25n6n6n6j69k81j69j69J13K25J12J13J12%%j68n7n6%K81K25L37
8571C37J13N6n6n7n6n6%j13n6n6n6n6j12%%n7N7J12J68N6N7%%N6%%N6%j12n7j12j12%J12J12
8569A68J69N6%j12j13n6J13J12N6n6n6j13n6n6n6j12n6J68L37J13J68J69%%j12j69n6%J12
8567E62N6%j12j69n6n6n7j12%J69N6N6N6J13J12%%j68n7n6%n6%n6N6J69J68N7J12J69K25J12
8565A293n6j69k81k81k25j69N6J13K25J12%n6n6j13j68n7N7N6%j69j12%N6%%J12J13%%N6n6
8563B81N6%%%%J13J12J13%n7%j12k25j13n6N6J13N6J13n7j12j13j12N6n6n6j68%%N6%N6N6
8561@n6N6K25J68K25J13N6n6j13j68j13%%%N6%%%%j12k25j68j13N7N6J12J12n6%%%n6%n6n6
8558a12N6N6J68J13N6N6n6k81j12j12%J68J68J13N6%%%n6%n6J12N6%J13N6n6%%n6n7%J13K25
8556G31N6%K25%j12n7j12j69j12N6N6J13%j69j13n6%n6N6j69j12%N6N6N7J12%j12j13%J13
8554B25J12J13%%%%j13j12n7%%N7J12N6%j12n6%N6J12%N7N6j13n6n6n6N6J12L38K25J69j69
8552I56k25k81j13%%%%J13K25N6j13k81%%%k81k24j69j69N6J69K25L37J12n6j69j68%n6j69
8549b25J13N6J12J12J13N6J13J68N7N6%N6%N6N7%N6n6j13j12n7j12j13n6j12%N6%%n6n7j12
8547E6n6N6N6J69K25J12j12j13n6n6%%J12K25K25%%n6n6n6n7j12j13J13J12J13J12n6n6k25
8545E06j69n6n6N6N6N6N7%%%%n7n6n6J69J68%J13n6J12n6%j13j12%%%J69J12J13J12N6N7n7
8543A068k25k25j68j13n6%%%%%%N6n6%%j13k24J12N6J13N6N6N6J13%J12n6N6%%%N7n7N7%j13
8540E62J13%n7%N7j13j12j13n6N6N6K25%j12j13j12j13%J13%N6J69N6N6J13N6n6n6k25j13
8538C37n6n6N6j13j68n6%%J68%%N6J13N6%n6j13j12%%J69J12N6%n6%n6%%n6%n7%%%%%j12N6
8536A12J13%%N6N6%N6%N7j13j12j69j12j12j13N6n6J13%N6N6%%J12N6%N6N7J12J69%j13j12
8534B81n6n7%j12n6j12n6J12J12J12J13j13j12%j12%J12J69%%n7n6N6N7%%N6%j13j68N6J12
8531A68J13J12N7N6%%N6n6j13n6j12N6%n6N6N6n6N6%N6%%%N7n7j12N6n6n6N6j13%J13%N6%
8529C37N6N7%J12J13%J12K25N6K82N6%n6%n7j68k25k25k25N6%%N6N6%n6J13N6J12%J13%j69
8527G87j12n7j12j13n6j12J12N6J13J12n6n6%n6%n7%n6%n6j13%n6j12N6j12n6N6%%j12N6N6
8524e6n6N6J12N6N6J13%N6J13%K25N6N6J69%k25j69j69n6j12n7%J13N6%J13N6J12N7j13j12
8522D50j13j12n7N7n7N7n7%N7n7n6n6%n6J68J69J13J68%%N7%k25j13k25j12%J68N7J12N6N7
8520D50j13l37j12n6J12%J12%J12%N7N6J69%j13j12j69n6n6N6%%N6J12J13N6N6N7N6N6j12
8518D50j13j69n6n6%%n6N6n6n6N6J68K25K25J69n6j69n6j13n6n6j69%N6J13J12N7J12%n6j69
8516C37k81k24n7N7J68J68%%j12%j12%n6%J68J69J12%%J13K25J12%%n6j13j12n6n7n6j12%
8514B25N6J12J13J12J13N6J13%j13n6n6j69n6%j13%n6%%j13J13N6J13%J68%J13N6%n6%n6%
8511F75n7N7j13n6j13n6n6j13n6n6j12N6K25J12N6n6%j12n7n6j68n6n6%J68L37J69N6j12j13
8509C37N6N7j13n6%%%%%%%%%N6n6n6N6%%%%%j13N7j13j12N6%j12%N6N6n6N6%%J12%J69N6J13
8507E06%j69j12%%N6%N6j12n7N7J12J13%N6J12n6j69j12n6n7N7%n7N7n7j12J12%j12j68k25
8504c37j13j12n6j13J13J68J69N6J13%n6j13%K25J12N6J13J12J13N6n6N6n6n7K25%j12j13
8503C93n6j12N6N6J13N6j13n6j69n6J13K25K25J12%j69k25k25j12%J69J12K25N6J13%%N6n6
8501G31k25j13j12n6N6N6%%N6%N7%%%%n7j12%J69J68J69J13n7n6n6n6l38l93j69N7J68J68
8498A68J69K25J13%%N6n6N6n6%N6j13N7N6%j13J13%%%%N6%j12k25j69j13%J69N6N7%J68N7
8496F75N6%%n6%%%j13N6%j12N6n6n6%%%n7%K82K25%j13n6n6j69n6j69n6n7j12n6j12n6N6L37
8494B25K25J68n6j12j13j12j69j68n6J12K24J69J13N6j13n6N6K25N7n7k25n6j12N6N6N6j12
8492B81j13N7N6j13j12N6n6n6%n6%N6J68j12J12%%N7N6%N6N6j12j69j12j12n6J68%N6J12%
8490A68J13%n6k25j68n7J13J68J12J69N6%N7%N6%%J12N7j69n6N6N6j12J12n6j13%N7L93K25
8487A068J69%j12k82j68k25N6j13%%n6N6%%N7%N6n6N6J12%J69%N6J13%J12J13%N6N6j12j13
8485A068j12j13j12j13j12j13n6j12j69n6n6J68J69n6j69n6K25J12J13n7j68j69j12%j12%
8483a68N6N6N6N6J12%N7N6J12J69J13J68n6n6%n6n7J13n6N6%N6%%%N6n6N6K25J13%k25k81
8481F75l94l37n6J68J69J12n6j13j12j12j12J12K24J69J13N6n6n7%%n6n6N6N6K25N7n7n6N6
8479F18J69J69j13j68k25n7j68n7j68j12j13N7J12L37K81K25K25K25J13n7j68j13%j12n7n6
8477G87n6k25j69n6%N6N6N7j13%J13J12j12n7j12%N6N6N7%%j69n6j13%J13J12K81K25J13n6
8475I00j69%%n6N6N6N6J13%%%%n6J12n6j13j68j69%J12N7%j69j13n6j69j68%N6N6J13N6J12
8473C93J13J69N6j13N7J12N6N7%n7N7n7n6N6%n6%N6N7n7n6j69k81%%N6%%%n6n6%j13%J13J12
8471C93n6j69j68j12j69n6N6N6N7N6N6N6J68J13J69J12n6%%n6j13n6j13%%%N7n7N7n7%N7%
8468B25J12J69%n6n7n6%n6N6J13K81J69N6n6%j13j12n7j68n7%j12%%N6%%N6n6%%n6%%%%%n6
8466B25N6j13j12N6J13N6%%%N6%N6%N7n7%%%n6N6n6n6n6n7n6N6J69N6J13J12%N7N6%j13n6
8463E62%J13N6%j69n6n6n7n6%%N6K25K25K25N7%n7k25l37k81j69N6J13J12J69K25J12n6n6
8461G31k25j69n6%J12J69N6j68%%j69N6N6%N7N6%J12%%J13N6N6N7j13j12k25j69N6%j12k25
8459@j12%%N6N6N6N6%n6N6n6j12j12j69j13j12n6N6J69K25J68J68%j12%N6n6N6N6J13%n6j69
8457E6%J12N7N6N6N6N7%K25n7%j68j13n6N6J13N6J12%%%%j12n6j13n6j13n6j12n6N6%N6%j12
8455e6n6N6J12N6J13N6N6N6J13J12%j12j13%J13%j13j12%N6J69J69N6%n6%%n7J13N6%%%j12
8452F75k25n7n6n6n6j13n6J69N6%N6n6%J69N6%n6n7%%j12%%j13N7J68K82J68n6n6j69j69j12
8450B81%N6%N6n6N6%N7%%N6n6%n7n6n6N6j12%n7N7N6N6N6N7N6J12N7%j69n6j13j69j68n6N6
8448@N6N6N6N7K25K81N6j69k81l37j12n6j13n6n6j13n6%n6n7%%J69K25J69J68%%%N6n6J12
8445A68J13J69J68J13J69%j13n6n6n7j12n6n7n6%n6j69%J13N6J12N7n7n6n6%n6%%n7j12%J12
8443A68N7N6N6N6N7N6J12%%%%%%%%N7n7n6N6N7n7%%N7%N6%J12J13j69j69j68%j13n6J12K25
8441F18J13j13%j12n6%%%%%N6J12j12j13n6N6n6%J13K25J68J13J12N7n7j68n7N7N6j13j12
8438G31l38j12N6J69J12%n6j12n7j12n6%J68N7N6%j69j12n7J13N6%n6j13%J13J12j12n6%j13
8436A12%J13%N6J12J13J12J13N6%n6k25N6J13J12N6j12j13k25n6n6n6j69k81k25%J69J69J68
8434E6J12K25J13n6N6N6n6n6%n7%%N7N6N6%j69n6n6k25j12n6N6N6n6%%K24N7n7n6%%%N6j12
8432E6N6j12N6J12N7n7j12%%N6N6n6N6%N7n7j12%J69N6%%N6n6J12N7%n7n6n6%n6n7j68%K81
8429B81J12%j12%N6%%%J13J68%n6j69n6n6j69n6n6J68J13J12J69J13N6J12J13%J12j12J12
8427A068n6j12j69N6%n6n6%j69j13j68j69j12j69N7N6J12N6N6n6J69N6%N6N6%j12j13k80%
8425a12J12N6%J12j12N6N6j12N6%n6J12J13%j13n6J13%%N6%%N6%%N6%N7N6J12%k25k25k80
8423a12j69n6J12N7%J12%N6N6%%J12%%N7%N6N6J13N6J12N7J12n6n6l38j69j68%K25K25J12
8421E62n6j13j12%J12N7%j69j13j12j12j12j13%J13N6N6%J12J69%n7%J69J13N6n6%%%n7n6
8419C37N6N7J12n6j13n6N6J13n6n7N7%n7J13J12%j68n7%%%n6%n6%%n6n7n6N6j12%n6N6J69
8416B25N6N6J69N6n6j13j12j13N7N6N6J69J69N6%n6n7n6j12j69j13j68N6J12N7J12%n6n6%
8414B25J12N6n6n6n6J12n6N6%j12n7%j12%n6n6N6%N6%n6J68%%%j12N6J69K25J12j12j69n6
8412B81j13k24%%N6N6N6J13J12N6N7%j13j12n7%%N7%n7N7%n7J69%%J13J68J13%%j13%n6n6
8410E06n6n7n6n6%%n6%n7N7%n7n6N6n6N6n6N6n6%N6N7%N6%N6%N6J69J13%n7N7N6J12%j12k25
8407E06%N6N6n6j69j12j69n6%J69K25K25N6N6%J13J68j12n6%J68N7n7k25n6j12%J12J69n6
8405I00j69k25j69j12%%J68J69%j12j13j69j68j68n7N7N6n6N6%%N6%N6%J68J13N6J69%J69
8403F75N6%%n6%%%n7%N7j13N6j12%N6j12N6%n6%%%n7%%%j12n6n7n6n6%n6%J12N6N7N6N6J13
8400D50%n7j12j13j68N6J12J13%%n6n7%j12N6j12%J12%N6J13J12J69N6j12n6j13n6%J12J69
8398E62J13%N6n6%%%j13%J13N6N6%j69%N7N6n6n7%%j12n6%%n7%j12n6%n7n6n6%%K25N6N6%
8395C93j12j13n6J13J12N6j12k25%J69J68J13%%J12J69J13N6n6j13j12N6N6J13n7j12j13N7
8393F75N6j13j12%N6n6n6j13n6%N6n6n6%n7N7%J68K25n6j69j12N6N6%N7K25N6N6N6N7n7j12
8391G31j69n6%j13j12n6j69%J69J12N6J13n6%%%N6J12N7J12n6%n6k25%J12J13n7k25n6%%%
8389C37%%n6%%%%N6j12%%%%%%n7j68j12N6K81J68J13N6n6j13j12%N6J13%%n7%n6j12N6N6J13
8386D50n7%N7N6%J12n6N6j68n7n6n6n6n7n6N6N7N6N6N6%N7N6%j13j12N6%J69J69N6n6%%n7
8384F18n6n6%n6n7j12n6j13%N6j68j68j69N6N6J13J12N6n6n6n6N6K81J12N6j12j69n6J12J69
8382C37J69J12%j12j69k25j68n6J12K25J12%n6n6n7%j68n6n6%K24J13%%%%J12n6n6N6N6%J69
8380E06J12N7n7j68j69k25j12j69j68J12J13J12J12J12n6J13n7n6n6N6J69%%n6N6N6n6%N6
8378C37%n6j13J13n6%%n7%n6j12%J68J13J69J12j12k25n7k24n6J12n6N6N6n6N6%J69J12%j12
8376B25n7J13N6n6N6n6%%N6N6N7%N6J12%N7%n7N7n7k81j12k25J12K25K81K25n6n6n6%j69j69
8373C37k25n6%N6N6J13%%N6%%J13J12N6j68n7%J13j13n6N6n6%%J69J69%j69k25j69k24n6%
8371a68%n7N7N6%J12%J68%N7K25K81N6N6n6N6n6%%%j69j68n7J13K25j13j12j13J13K25K25
8369I56N6N6j12n6j13j69%%%j12j69j69j12j68j13J13J12K25N6%n6%n7N7J68J13J12%j68n7
8367C93n6n6n6j69%K25L37K25N7%%J12n6n6n7n6n6k25%%J12%J13j13j12j13%%n6n6n6%n7%
8365A68N7N6n6N6%J12n6n6N6%n6j69n6%J12N7J12%J13K25J68%%n6n6n6j13j12n7n6n6j13n6
8362A12N6J13N6n6%%%n6%%%%k25j12j69N6N7J12J68J69K25J69%j13n6n6n7%j12%%N6%N6%N7
8360D50J12n6%J69%N6K25J69N6j69k25j69j12%j69n6J12N7J68%J13N6N6J13J69%j69j69k81
8358E06n6n7N7n7%N7N6J12%%k25j12j13j12%%n6j68j13N6%%%%%J13J12N6J12J69J69N6n6j13
8356C93%j12n6j69j12n6J12J12n6%J12%N7N6%N6N6n6J13K81J12J13%n6%n7%n6n6%n6n7%j12
8353E06%j13%%j12%N6J69K25N6n6N6n6%j13n6j12j13j12j69j12j69j12n6J12N6%N7N6K80K25
8351C93K82J68N7j69%n6j13%n6n6n7N7%%%%%n7J13j13%N7%J68n6j12j69%J12J13n6N6n6%%
8349D50n7N7n7j12n6%J12N6%%N7J12J69%j13k81k81j68%J12J68N7n7J13N6J69J12k81j12n7
8347A68N7%j13n6%J69J68N7n7j12j13j68n6N6%J12N6N7J12N6N7J12J13N6N6n6k25k25%%N6
8345C37J13K81J69J12j69j12k25k81n7n6J69J69J68J69n6j69j12j13%N6N7n7N7%%N6j13j68
8343B25j69j12j12%%j13%n6n6%J68J13J68J12J13J12J13N6J13n7%N7n7%N7n7j12J12n6n6J12
8341F18j12n6N6n6n7J13j13n6n6n6j69N6j68n6n6N6%N6%N6%N6N6n6N6N6n6N6%N7%j13%J69
8338B81K25J69J68n6%n6n6n7%n6j12n7%n6N6N7n7j12%%j13k80k25n6J12J69J68J69J68N7n7
8336C93n6%%n6N6n6j13%j12%J12N7J68%%n6j12%N6N6J69%n6n7j12%%%N6n6%%n6%n7N7n7n6
8334A12%j12n6%j12%j13%J13J12K24N7%%%%n7J13N6N6N7N6n6J68j12j13n6j12n7j68%j68N6
8331a12%%%J12n6n6J12J68J69J13K25N6N6j12l38k25k24n6J12J12%%J69%n7%%%j68j68%J12
8329e6n6n6J12%N6%%J12n6n6J12N6n6J13n7N7%n7J13%%%N6j12%j13%J13n7J13%%%N6n6j13
8327A68j68j68j13%n6j13N7N6N6N6N7n7J13%%N6J12J12N7N6N6N6%j12j13n6j68%n6j69N6J13
8325a12J12K25J12n6N6%%N6%n6J13%J68J69N6N7N6n6j69n6n7j12n6n7J13%J12N7%k25j13n6
8322B81N6J13J68J13n6N6%N6j12n7n6%n6%n6%j69k25%K25J12%%n6n6%n6j69n6n6J12J69J12
8320C37J13J68J13n6j69j13j12%%n6j13j12j12%n6J68J12%j12n6K24K25K25N7N6n6k25j13
8318C37j69j68j12%j13n6N6N7K24K25N6n6%%j69j12%J12n6n6j12%J68%J69J12J13N6J69N6
8316G31%k25j13j12k25j68j13%N7%N6N6N6%N6J12N7J12J69N6n6k25j69j12n6N6N6n6%J68J69
8314C37K81%j12%%%%n6N6%J12n6J13N6%%N6N6N7j69j13%%j12N6j69%N7J68J69N6n6n6%J12
8312H43J13%N6J13J12%j12k25j69j13j68%j13n6n6%n7%K82K25J68%n6n6j69k81n6N6N6n6n6
8310B25%n7n6N6J69N6J13J12n6%J13%%J12n6n6n7j12j13n6n6%j13n6n6N6J69%%%%J12%j12
8307B81n6j13N6%n6j12%j12n6n7n6n6n6j13N6J13J69J68J12n6%N6N6%N7%N6%N6n6%%n6%%n7
8305A68%N7N6J12%%J13%J12N7j13n6%%%n6%%%n7%%%n6N6n6J13%N6%J12%N7n7n6n6n6j69j13
8302A68%%N7%%%N6%N6%%%n6%%n6%%%%N6%%N6%%%%n6%J69J12n6k25n6n7J13N6N6n6n6%K25J69
8299F75n7N7N6J12N7J12J13J12J13J12n6n6k25k82n6N6N7n7%%n6%n6k25n6j13n6n6N6J12J13
8297E06%j13j12j13j12J12K25L38N6n6j69n6n6j69%N6n6%%n6k25j68n7n6N6%%%%%%J13N6N6
8295@J12N6N7J12N6J13J12J13J12J13J69J68N7j13j12j69j13j12j13j12j69n6N6%%J13N6%
8293E06j13n6j12j69%J69J12n6%%n6%%%%n7%n6J13%%%%%N6n6j13j12%%j12n6n7j12j69n6J12
8290d50K25J69K24J69N6J13J69N6j13%n6n6n6%N6n6j69j13j68j68N6J12%J68%n6N6%j68n6
8288e6%J12K25J69J68j12J12N7%J12%%J13n7n6j12j69n6%n7%n6n6k25k81k81k25j12N6J69
8286f18L37L37K25J12%n6%n6J12K25J13J12%j12%j13j12j13k25%%%N7%j13%%j12%n6n6%j13
8284b25%N7j13n6J12J13J68J69J68%n6n6j13%J69n6%n6%%%n7%J13J12K25N7J68N7n7j12k25
8282E06n6%%j13n6j13j12n6%n6n6J12%n6j12j13j12J12K25%%n6%N6N6%N6n6n6N6K25N6%%J12
8279C93%j12k81j68N6N6N6N6%n6n6%J12K81J69J69N6n6j13N6N7N6n6j69j13J13N6j12j13n6
8277B81j13j12j12j12j13j12N6%%N6j12J12n6N6%%n6J12n6N6%%%N7%%N6%%N6%J68J13N6J12
8275C93N7J12J13%j13N6j68N6n6n7%%%%%J13J12%j68j13%N6J13J69%n7j12%N6j12J12N6N7
8273F75J12N6J13J69N6j13j68n7j12j69j69j12N6%%n6J69J68J13j13J13n6%n7j12%J12J13
8271G31J69%%j13n6n6j13n6n6j13%N6n6%N6j12n6%k25N6%j12%n6%n6N6n6%%%J68N6J12N7N6
8268B81J69%%J68%J13N6%%J13n7j68j13j69%J69n6J12J13j13%N7%n7N7%k25%%j69k25j12N6
8266@n6j12N6J68K81%j69j68%J12J13J68N7%j13n6%N6N6N7%J12j12j13j69j68%K25J68%j12
8264B81%n6n7%n6n6%%j12N6J68N7N6J12J69N6J69N6j68k25j69k25n6%n6%%N6N6%j12%n6n6
8262a68%J12N6N6J12N7J12%%%j12N6j13%j12%N6n6n6N6%%%n6J12N6N7J12N6%J13N6J13%%N6
8259G31%n6%j13n6j13j68n7J13K25K81J13j13j12k25n7N7%n7J13K25N6%k81j13j12j13j68
8257@%J68J13N6n6N6N6j12%%n6%J12%%J13%j13j12k81j12n7J13K80J69J13%%n7n6j69N7%N6
8255B81N6N6J13J69J68J13%n6%n7%%n6%%n6j13N7%n7%n6j69j12n6J12N6J13N6J13J12J69j69
8253G87j12k82j12n6N6n6N6%N6n6J12N7%j13n6N6J13%n7N7n7n6n6n6n7N7%n7k24%N6n6%n6
8250a12N6n6%N6%J12%j12%N6J68J13%j13n6n6N6n6J12N7J68K25N7%n7%n6n6%n6%n7n6%n6n6
8248B25n7%n6N6J69J13J68J13%J69N6j13n6n6j13j12N6N6j12%%%%j13j12j13j12j68N6J68
8246A12N6N7%N6n6%N6%N6n6n6N6j13n6%N6j12j68n6j13j69j12N6N6J69J69N6N6j12n6%J12
8244e6J68N6N7j13j12n6N6n6%%N6N6N6j12n6J12J12N7n7%N7j69%j12%%J12N6J13J12j12j69
8242E6j68J12N6J12N7J12N6%J13J69J12J69J12n6k25j69j12n6%n7%%n6%%N6J13N6J13%j69
8239E06j13n6n6n6%j13j12j12k25n6J68J69K24J69%%J13n7n6J13%n7%%N7n7N7n7n6%%n6n6
8237B25%J12J69J69J12n6%n6%%%%n7%n6n6k25%%J69J68%n6J13N6N6%%N6j12n6n7j12%%%n6
8235D50%%n7%%%%N7J12N6%j12n6%%%n7%J13J12N7N6N6N6N7N6j13n6j12J12n6k25k81j69n6
8232@n6j12J12K81N6J12n6%N6N7%N6J12%N7N6%j69j69k25j68n6N6J12J69N6n6n6N6N6%%N6
8230C93N7N6J12N7%n7j68J68J13n6j69%J12J69J13j13%%n6n6%n7n6n6N6N6%N7%k25j13n6%
8228B81N6N6%n6N6N7%%n7j12%%n6j13N6J13J12N7K25J12n6j13j68k25k81n6%N6%J68J13J12
8226C37n6j13%J13K81J69N6%j69k81j69N7K25K25N6N6%%%n6n6j69%n6N6n6%%%N6n6j13j12
8223B25j69n6n6J12N6n6%n6n6%%K24N7J12N6%N7J68J13j13j12j69n6n6N6%N6%n6n6%J12J13
8221D50J12n6%J69J12N6n6n6j13%J13N6%n6k25j69n6n6J12J69K25%J12J69N6n6n6n6%j13j12
8219F75N6N6N6N7n7j68n7N7n7%%n6n6%j13N7%n7n6j12j69%j12N6J68J69J69%j13%j12N6n6
8217B81%n6%%n7N7J68K25N7n7j12j13%n6%%%n6%n6%K25K25N6%j13j68j13j12%n7j12N6J69
8214B81%j13j12%J12%%%k24j69l37n6n7n6n6J12J13J12J69%n6j69N6%J69J69K80J13%%N6%
8212C37j69j12n6%j68n7n6J13J12J68J13J12K25N6j12%j13n6%n6N6N6%%N7N6%j13n6j69%j12
8210E6j12j69%N7J68J68N7n7j12j68%N6K24J69N6%%%%%%N7n7%j12j69N6n6n6n6%n6n6%n6J12
8208e6J12K25N6N6n6n6N6N6N7J68%n6j12j13%N6n6N6N7%N6N6%%J13N6%%n6k25k25j69%J12
8205A68J13J12%j12k81j12%J12J68N7N6J69N6j13j12k25n6n6N6%%N6J12%J13N6N6n6J13J68
8203F18%N7J12n6j13j68%N6J12%N7%j69j13n6n6j13j68%N6J69J12J13%n7%%j12J12n6n6%%
8201B81%%%%%%%%%%%%n6N6%k25j68n6%J12K24K25K82J12j12j13j12j13j12j13%N6%%N7%%N6
8198B81N6N6%N7%k25j69n6n6J12n6N6%N6%N6%%N7%%N6%%N6%%%N6%j12J12J69J13j69j69n6
8196B81J12%%%N7%%%%N6%n6j13n6n6J12L38K25J68%k25j68%j13j69j12n6%%N6%%N6%%N6N7
8193D50J68%j12j13j68n7J13N6N6J13%j69n6n6n7J13%%N6%N6%n6j12j69%N6J13K25K81K81
8191A012J69%j13j68j69j13k25j12j69J69J12N7n7%%j12j69j68n6%N6J12%J12J69N6J13N6
8189E62j69n6n6N6%%%%%%%%%%%%%N6n6%%n6N6N6n6%%N6j12%%n6N6n6%N6j13%%n6n6N6n6%J69
8186B25J12N6%j12j69%n6J12%%%N7n7N7N6n6%N6%%%%n6N6J12j12%N6N6n6N6J13%J12J13n6
8184F75J12N6j12j13k25j68j13n6J12J13N6N6N7%J68%J13%n6j69j69n6%N6N6N7N6%J12N7n7
8182F18j12%K81N6N7j13j12N6N6%n6j13k25j68j69j68j13k25j12j13j12J12N7K25K25K80K81
8180C93K82J68n6j12j69n6j13n6j69j12n6j12%J12K81K25K25N6n6%n7J69N6%j12j13j12j69
8178C37%J13%N6N6J13N6N6N6N7N6N6N6k25n6n6n6n7j12n6n7j12j13J13K25J69J68n6n6j13
8176F18j12j13j12n6J12K25J13%n7j68j69%%J69%J68J69J69J69n7%j68j69j13N7%%n7%j68
8174D50j69N6J13K81N6%%N6%j12j69n6J12n6j69j12%%N6%N6n6N6n6%%N6n6n6n6%N6J12N7N6
8172E06j69k25k24n6%n7N7N6J12J68N7N6%%j13%n6n6J12J13J69J68j12j69j12%J68J13J69
8170F75N6N6N6n6%n6N6J13j13j12j69k25n6j69j12n6n6J68K25J68J13N6n6j69n6n6N6J12J13
8168E06J12j12n6j13N6K25N7n7j68j13j12n7n6J13J68n6J13N6n6J68n6n6J12J13n6%J12%N6
8166H43N7n7J13%%J12n6N6n6N6j12N6N6j12n6n7n6n6j13%j12n6n7%j12%%N6N6%%N7J68j12
8163E06%j69j69j12j68j13%N7J68K81J69K25J12n6j13j68j69j13%N7N6N6N6%j12n6j69n6n6
8161e6%%J68K25L38K25%n7j12n6n7j12J12j12N6n6N6n6J12%J69N6N7N6n6j13j69k25N7%J12
8159E62J13%j69k81n7J13J69J68J13J12%j68j69j69j12j13%J69N6N6n6%N6n6%N6J13%%n6j13
8157C37N6N7N6N6N6N7N6%j69n6N6%%n6j13%N7%%j13j69k24j12%%J68J68N7j13n6N6J69J12
8155C93K25N7%j13j12j13j12j13J13J68K25J13n6%%n7n6j12j13%N6n6J13n7n6j12j13n6J12
8153A68N7N6J12%J13J12j12n6%J68J13%N6n6N6n6k25j69n6n6N6N6n6n6n7j12%j68%%J12J68
8151A68%n6j12%N6J69N6N6%N6J13J12j12N6J69J12%%N7%n7j12%n6%%j13k25k81j68%K24J69
8148B81J12%n6j12j69%J12N7J12N6%%%%n6j69j12n6n6%j12%J12J12K25J12n6N6N7n7n6j12
8146B25J12N6n6j12j13n6n6%J12K25N6n6j69j68N6J69J68N7%N6J69n7N7%J12n6%j13k25%N7
8144D50n7j12j69j12J12J69J12J13%N6J13n7j68j13n6%J69N6N6N6%N7%J12J13J68N7j69j69
8142G87j12j69j69%%J69J12%j12k81n7N7%n7j68n6n6J12J68J13J12J13J12N7N6J12n6%%%%
8140G87j12j13%n6n6j13%n6%n6%n7n6n6%J12J69%n6j13%J13J12J69n6n6j13n6N6%%N6N7N6
8138E06%K25J12%n6%n6%%j13%%j12%N6%%N6%n6N6j12j13n6j12n7j12j12n6n6N6J12J68N7N6
8135B81N6N6%%N7n7n6N6%n6%%%%n6%%%N6%%N6%N7%%%j13n6j13J13J12%n6j69n6j68n6%J12
8133@N6%n6n6j12%J68J68J13n6J12N6N7N6J12%N7N6%n6j69J12n6n6n6%n7n6%n6j13j68n6J12
8130E6K25J69J68J69N6N7N6%%n6N6n6j13N6n6%j12n7j68%N6J12N7N6%n6N6n6j13J13j13%N6
8128F18j68n7n6%k25j68n6N6K24K25N7N6%j13J13%j69%n6%N6%N6n6n6n6%j13N6N7K25K25%
8126F75j13k25n6j69j12N6%%J12%j12J12J13N6n6j13J13J12N7N6%n6N6N6N6N7%N6%N6%%n6
8124G31n6j69j13N7N6J12J13%j13N7N6N6N6n6n6%j13j12j69n6J12N7N6j13n6n6J69%n7j12
8122B81n6N6J12%%%n6%N6N7%n7N7N6%%n6%n7%n6N6n6j12j69%N6N6n6j68n6N6%K24j12J12N7
8119B25N6N6n6N6%n6n6N6%n6N6n6%%n7%N7n7%N7J12n6N6N6N7N6J69N6J12J13J69%n7j12n6
8117I00n7j12%J12J13N6j69j12k25n6N6N6n6N6N6%j68j13%J69%j13j68k25%J12N6J13J69N6
8115E06J69N6%n6N6J12%n6%J13%n7j68j69%j13n6l37j12%J12N6J69J12N6J13j13%%J13n6j69
8112B81j69J13J12%%%J13J12n6%j13n6%j69N7j69%N6N6N7N6%J12N7N6N6N6N7%%J12%%n6j13
8110F18j68j13j12j13j12j12%J12N6N6%n6n6N6%J69J68K25J13%%j13n6J13%N6%%%N6%j12n7
8108F18%N7N6J12N7J68N7j69j69j12j13j69%j12%N6n6j69n6n6J12J13j13n6N6N6%n6N6j12
8106E6N6N6j12%%%%N6J13J12N6%j12j13%N7N6J12%%j12j69n6J69N6%n6j69%J12J13N6%%n6
8103B81%N6%%%n6n6%%n7n6n6N6N6%N7n7J13N6n6N6n6N6n6j69n6J12%N7%%%N6n6N6%n6N6%n6
8101B25%%%%%J12N6N7%J12N6N7%n7N7j13J13N6j13j12n6n7j12j69j68n6n6J12K24J13J69J68
8098F18N7n7j12N6n6J12N7%j69n6j69n6N6n6N6J12J69J13N6j13%N7N6%j13%N7%N6%j13k25
8096C93j12%j13N7N6%N6%%J13%N6n6%n7%n6n6N6n6j13%j12n6%j12n6n7N7J12N6J12N6J13N6
8094C37J13n7N7J12n6j13%%J69n6n6n7%%n6n6%n6%j13%j12%%j12n6%n7%j12%j13%N7J12N6
8091b25N7J12%N6J12%%n6%%%n6%N6J12N7%%n7J13J12K25J13%%%N6J69J12%n6J13N6n6j69j13
8089H43n6k81n6N6K25N6%N6N7J68N7N6j69n6j13j12n6%N6%N6n6n6j13%j12N6%j69n6%J12J13
8087E06J12%n6j12j69%N6N6%n6n6%n6n7N7n7N7N6N6%%j69j68%J12J13n7n6n6J69N6%%N6n6
8084B81N6K25J69J12N7N6j69j69k81j69%%N7N6n6j13k24n6j13N6J13K24J69%N6n6J12n6n6
8082B81j13j12J12J13n6%j13N6N7%%j13j12j12n6J68J68J13n6n7J13J12N7%%n7n6%j12%n7
8080A68n6J13%%J12N6%N7N6%n6%n7j68k25%K25N6N6j12j13J13%j13J13N6%N6%j12j69j12j12
8078a68J12N6N6J69N6N6J13N6N6N6%k25k25j12J12J13%%%%%N6%%%%N6n6%N6n6%J13N6J12N7
8076F75%j13n6n6n7%%%K25N7n7k25j12%%j13j12%j12n6n6%n7%J13J12J12J13%%%%n7j12j68
8073a12%%J12J68%j12%j68N6%K24K25N7%J68J13n6%N6N6n6n6n7j68%n7%%n6j69j68j68j13
8071b81J13K24J69J68K25J13J69K25N6n6n7N7j69k25l38n6n6n6n7%J13J12J13J12J13%N6%
8069G87J13N6n6j13l37j69n6J12J13K25n7%%%N7%n7N7%n7n6j12N6j69%j12n7%j12N6N6j12
8067E6n6N6%n6N6J12n6J13J12%N6N7n7n6N6n6j12N6n6n7J13N6%J13N6%J12N7%n7j12%n6n7
8065C93n6%n6J12N7%j13n6k25%%N6N6N7%N6N6N6n6%n6%n6%j13N6%N7N6%%N6n6J12N7J68%j12
8062E06%n6n7%N7N6N6J13N6n6j69k25n6n7n6n6N6n6J12n6%j68n6K24K25K25J13N6%%%%n6N6
8060G31%%n6n7J13J12J13n6J68j12n6k25k25j13%%N6n6N6%J13%n6J12N6%N7j69k25k25j68
8058a12n6N6%N6K24J69N6n6%j12%%N6J12%j12%J12J13%%%%j13j68k81n6%J12N6J12%J69%J13
8055D50j13%n6n6%N6%%J69%j69n6%J12K25K25K25J13J12j12j69j13j68j69j69j12N6N6%j12
8053B25j13%J69%N6J13J68N7N6J12%j12%n6j69N6N6J69n6k25n6j13%J13J68%N7%J68n6n6%
8051G31N6j12n7n6N6J69n6j13%j12n6N6N6%n6J12j12J12%%j68j13k25j12N6K25L94K25N6j69
8049G87j69k25j12%J69%N6J12N7%j69j69n6%n6n7%J13%N6n6j13j12%%%n6N6J12N7n7j68j68
8047a68%N6N6%j69j12%J12N7J12N6J68J69K25J13N6J12n6j69j12j13j12j13%N7N6N6%J69K25
8045G31%n6n7%j68%n7N7j13n6%j13%n6n6j12%J12J69N6J69N6%N6J13N6%N6N6%j68k25%K25
8042F75K25N6j69%%N6n6%n6N6j12%j69j13n6%%n6%J12N7J12n6k25k25j68J12J68J69%%%J69
8040E06K25%N6n6j13N7%j69N6n6n6n7j12n6n7j12%j12n6%n6%%%N6J12K25J12N6n6k25j12n6
8038e6N6%J68J69%n6n6N6j69j12%%J12J69%n6j13n6%N6j12j12j13%N7N6%n6j13j69J13K81
8036e6K81J12J13N6j13n6N6N7j13n6j13j68n6N6N6J69%N6n6n7N7J12J13N6%J12N7%j69j13
8034C93%J13%n6n7j12%k25j12n6N6J68%N6J13K25K81J69%j69k25j69n6j69n6N6J13N6J13n7
8031C93N7%J12J13%N6n6%n7N7n7j12N6N6n6j12k25n7%j12n6%J12%N6N7%%N6J69%%N6J69J68
8029H43%n6j12n7j68k25j13%J13J12%%n6N6n6N6%%%J13%J68N7N6N6N6j12%n6j13n6j13n6n6
8027B81n6%n7%%j12%n6J68N7n7n6j12N6J12N7N6N6J69J12%n6j69%n6N6%N7J68N7%j69N6N6
8024F18N7n7j12n6j13%n6%n6%J68J13J69J68N7%j13j69k25k25j12%%N6n6J12%N7n7k24j12
8022a68n7%J13K24K25N6N7n7N7n7n6%J13J12%%%n6N6n6%%n6N6n6N6%n6N6%n6%j13n6n6j69
8020E6j12j12J12J68N6J13J69J12J13K25N6k25l38l37k24%N6N6K81K25J68j12j13j12n6j13
8018A12j12n6%%N6%n6J68J69J69J68J13n6j69n6n7%%N7n7N7J12N6j68j13j12%%J12K25J13
8016F75N6n6%%n7%N7j69n6N6J69J12J13J68j68j13j69j68j13j69j12J69N6N6J13J12N6%J13
8014G31n6N6j13%j12j13%j12n6%%%N6n6%%%%%%n7N7%%N6%%J12n6%N6N7%%%J68j12%%n6N6n6
8011D50j69j13n6N6J13N6J13j13n6j13j12j12n6n6%K24K25%N6%J13J68%N7N6J69K25J12n6
8009A181j69j12%J68n6j69j68%J12n6n6n7%%%%J13N6n6%j13%%j12n6%J68J13J12J13J12j12
8007I56j69j12n7J13n6N6n6n7j68%N6J12J13N6N6N7N6%j13j12k25n6j13j12n7J13J12N7N6
8005E06n6N6K25J12J13%j13j12%%k25j13%%%n6k81j68j69j12%J12J13n7N7N6J68J69J68K25
8003F18%j12j13%J13K25n6j13j12n7j12n6N6N6%%%N6%j12j13j68N6J12%%j12j12j12%%%J68
8001@N6J12N7N6J12N7j13j12j69n6n6n6n6j69j13n6%J69J12N7J68N6%J12J13J69N6j13j68
7999B25j69%J12J13J12J13N6J69%n6j69n6n7n6n6N6%j12j13N6J13N6%N6j12%J12%%n6j12n7
7997A68j68j12N6N6j12N6n6%N6N6K25K25J68n6J13N6n6n7n6%j12n7%n6%%N6%j68k25j12n6
7994a68n7N7J12K24J69N6J13%j13J13J12N7n7%J13N6j12n7%J13%n6n7j12N6N6%j68j13N6n6
7992C37%%n6%n6%N6N6J13%n7j12k25%J12J13N6J13%%N6%%%%%j13j12%n6n7n6%J69J12J69N6
7990F18N7%j13n6n6%N6J12n6j12%j13%N6N7K25J12N6N7J12K25J13n7j12j69k25j12j69j69
7988C37n6N6%%n6%%%%n6%%n7%%k24j69j12%N6J13N6%J12K25J68%N7j13n6N6J69%j13j12J12
7985C93J69n6j13j12%N6N6J13J69N6J12J13J12j12%j13j12N6J13J68J69N6%n6j12%j69j69
7983G87j12j69n6j69N6N6n6N6N7%N6%J12N7%N6j13j68j13j12N6N6%N6N7J68N7n7%j12N6J69
7981G31N6N6%n6%n6n6%n7n6N6j12j13n6n6n6J12N6K25N7n7n6N6J69J13J12N6k25j12j13j68
7979D50j13%N6J13n6n7%N7j13%%n6%N6n6n6N6%%n6J12n6n6%n7n6%n6%n6n6%n6J68J12J13J69
7977D50J12%n6j13n6%n6j69j68n6j13N7%n7N7N6J12J68J69J69J12N7j13j12j13j12k81k25
7975b81j69J13J69J12K24N7J12J13K25J12n6%n6n7j68%N6J12J13N6n6n6k25k25%N6N6N6n6
7973C37n6n6%n7J13N6%n6j13j12n6J12J13N6J12%J13J12N7n7%%n6n6%%n6n7j12j69n6%N6n6
7970E6J12J69N6N7j13j12j13N6N7%n7j12%j12n6J12J12N6%n6J13N6J12N7J68J13N6j69k25
7968C93j12n6J12J13n7%J13j13k25n6N6%j12n6j12n6%%n7N7j13j12N6J12%%%%J13n6N6%N6
7966e6J12N6N6J13N6%J13N6n6%n7J69N6j12j13%%N7%N6J69%j69j13%J13K81N6%N7%%%j13N6
7964H43N7N6%J12n6k25j12j13N6N7N6N6N6N7J12%j12j13j69j12%j69j12n7%J13N6N6N7%%N6
7962E06J12J69%j12j13n6%J69N6N6%j69n6J69J12K82J12%j12k25j69%J69%j13j12%N6J12j12
7960G31%N6n6N6%%j12j13j69n6n6J12J69K25L38J68n6k81j69%%N6n6j12k25n7N7j13n6N6N6
7958C93%%N7N6%%J12J13%J12N7N6%N6J69N6%n6j69k25j69k25j68n7%%n6N6%N7J12J13n7j12
7955B81n6j69%J69J12J69n6j13%n6N6%%%n6N6%j12j13%J13J68%j12N6N6N7N6n6%%n7%n6N6
7953C93%n6%N6N7J68J13j13k25j68j13%n6n6%j12%n6N6J12J68J13N6J13J68N7n7k81j69j12
7951E6N6n6N6%N6%%N7N6J12J13%J12j68j69j69j12N6N6J69J12J69N6j68j69n6n7j12n6n6%
7949e6N6N6J12n6J69N6N6J13N6j12n7j12j13j68j12j69j69J69J69J12J68%%J13n6N6N6%N6
7947C93N7N6J12N7j13j12j13n6n6%%%%%%%%J12%n6j69N6N7N6N6n6j13N7N6N6N6N7J68J69n6
7944G31n6n7n6j69j12%%%%n6n7%N7%N6n6j69n6j12%N6K24%%%j12n6J68J13J69%N6J12%%j68
7942D50j13j12j13j12n6%J12N6N6n6j12j12%n6J68J12N6%%%%%%N7n7j12%%J12N7N6%j13j68
7940@n6n6J12J12J13J12N6J13n6j69j13%J13J69J68N7J12%N6%%J13N6N6%j12j69j69j12n6
7937D50J12N6n6j12J12N6n6N6%%j12j13N7J12J69N6j12j69j69n6n6n7J13N6%%N6N7%N6%J12
7935F18%j12%n6n7n6n6%n6j13N6N7J12J13J68%j68%n7%j12n6n7%j12%J69N6%N6N6J13%J69
7933F75J12N6J13n6n7n6n6n6j13j12n7n6n6n6n7k24%N6J12%N6N7j13k80j13%J13N6%J12J68
7931A68J13J12N7J68J13J12N7j13j12j69j69%N6J13n6%N6j13j12k25n6J12J13J12N6N7%J12
7929E62n6j69j69n6J13N6J12J13%J69J68N7j13%n6n6N6%n6j69j69n6n6J12%j12j69%J12J13
7927B81%n6k25n6n6J12N6N6J13%%j69n6j12n6n7%j12n6n7j12%N6K25J13%J12L37N6n6j13k24
7925e6j69j68N6J69J12N6%j12n6n7N7%j69n6j13J69N6K25K81K25N6j69j69k24n6n6j13n6n6
7923c93J68K25K25N6N6N6n6j69j68j12%%n6%J12K24J69K25N6N7J12%J13n7j12k81j13j12N6
7921B81N6n6%N6%j12n7n6J13n7n6j12n6j12%J12%N6J12%n6%j12%N6N6%J12J13%N6J13N6N6
7918E62J13N6%N6%%n6j13%j12%J12N7%N6N6N6N7j13j12n7j68j69j13j12n6N6%J69J12K25n6
7916E06%n6n7%%K25J13J69N6N6j12n7j12n6N6N6%n6k25j13%J13N6N6N7n7%%N7n7j68n7n6j12
7914B25N6J69K25N6%N6J13n7j12j69j12j69j13j68j12j69%N6J13n6n7j12J12J13J68J12n6
7912A12%J13N6n6n7j12n6N6J12J69K25N6j12n6n7%j12%%J12n6n6n6n7j12n6J68%%%n6N6n6
7910A12j12N6%n6%N6n6N6%n6N6%J12J69%n6n6J12J69%%n6n7%%n6%J69J12j12j69j12%N6N6
7908C37N6n6N6J13%j69%n6%n6%J12J13n7j12n6N6n6j69j12n6n6j13j12n7J69J13J12J68J69
7905B81J12%%%N7J12n6%J12J13n6%%J12J69N6j69n6N6N7J68N7J68j12n6j69n6%J68J69%j12
7903A125n7j68j13n6j13j12n6j69%N6%N6%n6j12%n7N7n7%n6n6%%J12J13%%%j13%J13%J12%
7901C93n6j12j13j12n6%K81J12N6%%%j12%%j13n6J13%%n7n6n6n6j12n6%N6J68J69J12J69J12
7899F18n6j69j68j69%%J69K25K25N6J12j12n6n7%N7j69%n6%n7%n6n6N6N6n6%j12N6N6J69N6
7896E62N6j68n7J13K25J69J68j12j13j68l38j69k24k25j69J13J69J12J68K25L38J12n6j13
7895F18j12n6N6N6N6N7%j69j13%%J13N6N6%%n6N6%%j12N6N6%N7%J68N7N6n6j13%N6%%n6%n6
7892G31%n6n7n6N6n6%J69J12J13%n6j13N6n6n6n6j69n6j13%%n6%n6%j13%J13N6N6J13J12N6
7890F18%j68j69%%J12J13j13j12N6%n6%%N6J13N6n6j13n6n6N6J12%J13%J69n7j68n7n6%J13
7888D50J68N7%N6N6%N6N7N6j13n6j12n7j68%n7j12%j13n6n6J12J13J12J13j13N7%n7n6n6j13
7885A68%%%%N7N6N6J13N6J69J68K25J13j13%j12j13k25j68j13J13N6%N6N6j12j13n6N6J69
7883E62J69N6n6j13k25j12%%N6N6n6n6j13j68n6n6%N6n6%J12J68%J13J12K25%N7J68J69N6
7881A068N7%%N6%j13j68j69j69j12%J68N7N6%%n6n7%n6j12%%n7%J13N6N6N7N6J69%j13n6j13
7879F18j12j69k25j68J12J69N6n6j13%J13N6N6j12n7N7J12N6j12n6N6%%n6k25j68%n7%J13
7877a12J12J68J13J12J69J13J12N6j12j69j12%%j69j13j12%%N6N6j12n6N6n6J12N6%N7%N6
7875B81%%N6%%%%J13n7%n6n6%K25J12N7j13j12j69j13j12J12K25K25J13%n6%J12%n6k25n6
7873D50j13N6j12%N6N6%N7%N6j13j12n6%%n7j12%J69N6J12N7n7%J13J69%n7N7N6J12%N7j13
7870G87%%%N6J13%j13k25k81n6%%%N6%j12n7n6N6N7n7j68j12J12K25J12N6N7J68%%%n6j12
7868D50n7J13K25J69%%J68%%j68j69k25j13j68n7n6J13N6J12N7n7n6j69%J13J12L38K81J69
7866A181%k25j69j69j12n6j13j69j12J12K25L38J69%n7n6n6n6%N6%k25j13%n6j69k24n6%n6
7864a68%n7n6j69N7J68J13N6K24N7%j69j12%N6N6%J12J69J13J68N7%%J12%N6%N7n7n6n6%n6
7862F75N6%%N6j12k25j69j69j12n6J12K25K25J69n7j12j69k81j68j69j69n6J69J12J69J12
7860E6J69N6J12J13%%%n6%n7%n6%N6%%N7n7N7J12n6n6n7n6%j12N6J12K25N7J12n6j13j12j13
7857C93j12j13%j68j12n6J12K24J13J69%n7j68k25j12n6%J68N6%J69%N6J12J13N6n6%N6n6
7855E06j13j12%J12J13N6j12n7n6%N6N7%%N6%J12n6N6%N7j13n6%n6%n7n6N6%N7%j13n6N6J13
7853D50J12J13n7j68j13j12N6K25J69n7j68%j13%%J13N6J12J13N6%j69j12n6N6%J69%k25n7
7851C93j12j13j68%%J68n6%j12N6N6N6J13%N6N6J13%n6J12N6n6J13n7J13%k25j69%%J13%J68
7849F18%%j68j13n6N6J13N6J12N7J12N6n6n6%J69J68j68n7%J13J69N6j13n6j69%j12j13j12
7847E06n6n7j12%J69K25K25J68%j12n6n7%n6%n6%j13N7n7n6n6%j13j68%J12N6J13j13n6n6
7844B81j13J13J12%n6%n6%%N6n6j13N7%%%n7%%N7N6N6N6%J13K25n6k82j68j13n6%%%N6J13
7842B25J12K25%j69%%n6n6%J12J13N6J13%n7N7n7j12N6J13N6j13j12%%%%%%%n6n7%n6n6n6
7840B25n7n6n6J69J68J13J69%n7%n6%%%n6%%%%j13n6j12n7j68n6j12n7N7%N6N6N6N6%J12%
7837A68N7%%N6%N6%%N6%%n6J13N6%j13N7J12J69J69N6J12j68j13k25k25j69%%j12N6n6J12
7835A68%%N7n7%N7N6N6J13N6%J69N6N6%N6J13%j13j12j13j68j13n6j13n6N6J13N6J13n7%N7
7833D50j13%%n6%%N6%N6N7n7J13%n6J68%%J13%n6J12%%N6n6%N6%%%n6n6%n6%%n7J13N6N6N7
7830I00j13j12%j69j13%n6n6n6n7j12n6J12J69J12J13K81%j12k25j69k25j68j69%J13N6N6
7828e6N6N6n6J12N6%N7N6j13J13%%n6N6n6N6J12n6%J13%N6J69n7k25k25%J13K25J69%%j69
7826E06k25n6N6N6N6%N7N6j13%%n6N6j12%N6%%N6n6N6n6N6J13%j69j69j68J68K25J13J12k25
7823C93n6n6n6n7%j12n6N6%%%%J12j12%J69%J12%N6J13%%j13j12%J12N7K81%n6%%%j13N6%
7821F18%j68N6n6%j13N6j12N6n6J12%N7%N6J12%n6j12j13n6J12N7J68N7n7%%n6n6%%n6n7%
7818C93N7n7%n6N6n6n6n6J12N6%%%%%%%N7N6n6%N6%j13j12%N6J69J69N6%N6j12j69n6n7n6
7816C37%%N6n6j69j12N6%n6j12n6n6j13J13N6J12J12n6%j12N6K25K25J68%j12j13n6j12n7
7814A68j68j12n6j13k25j12J12L38K24J69N6%n6n7%j12j12n6N6N6N6%j12j12n7%J69K24J69
7812C37N6N7n7%n6%N6%N7N6j13%%J69J13j13n6N6N6%j12J12N7N6%j13j12n6N6J69N6j13%N7
7810F75j13N6J13n6j69j13n6J69%j13n6%n6j13%j12N6K25J13N6%n6n7n6%n6n6%n7%N7J12N6
7807C93J13%j13N7N6%N6%N6%N7n7N7N6n6N6%%N6%n6n6%%n7%%j68j69%n6N6%N6J69J69N6%%
7805G31%k25j13n6%J69J69%J12N6N7J68%J13%N6j12j69j69n6j13N7%j13n6%j13N7%%N6%%N6
7802E62%N6j12n6%j13n6n6%n7j12J12%%%%%%%%N7n7N7%n7N7%%N6%%N6%%N6N7N6N6N6N7N6N6
7800G87%N6%N7n7n6j12k82k81j12n6n6J12K25J12J69J12n6n6J12J69N6n6n6n6n7n6n6j13n6
7798C37%j12j13N6j12n6J12J69J12J13n6n7%%k81n6n6J12J13N6N6j69N7N6N6N6J13J69J68
7796H43J13N6j12n7%%j12k81j69%N6N6%J69J13%j13j12N6J12J13%n6%%n7%j12N6J13%n7j68
7793D50j13j69k24j12n7J13N6N6n6n6J12J68%N7N6%J12n6J69n6j13j69j68j12j69N6J69K81
7791B25J68n6j12j69J69N6n6n7j68N6%J69J12N6n6j12n7j12n6n6N6J12J13J12%%%N6j12J12
7789C93%%n6%n6%k81j68%J68J68N7n7n6n6J69N6%%n6N6n6n7N7N6n6k81j69n6J13J12%N6J12
7787A12N6j12n6N6N6j12%%%n6N6J68J13n6n7N7N6j69j12%j12n6%j13n6J12J69J68J13J12N6
7785C93J13n6n7J13J12N7%%%N6%N6%N6%N7%n7n6n6j13j12j69n6N6%%%%%%%%J13n7%%%N7%%
7782D50n7J13%%j13n6N6J13N6n6%%%%%N6n6n6%n7J13J12J13J12n6j12k25N6%N6J13%n7j12
7780E06n6n7%%%%%%n6%j12j13N6N7N6%N6%%J13J12n6j13j12%J12N7J12J13N6%%%%%%%n6%n7
7777F18j12n6N6%J69%j13N6J69J13%j69j13n6N6j12n6%%N6J69n7j12j69j12j69n6n6n6n6n7
7775b25j12j13n6n6j13J13N6J69N6J13N6K24N6%j12%J69%N6N6N6N7%N6n6J12n6N6N6n6N6N7
7773F75n7N7%%N6%%%%n6%n7N7k25N6K25N6j69j68%N6n6N6%%%%N6n6%%J12j12%%J69N6n6n7
7770F18j68%n7j12n6n7j12n6n6n6n6n7%J69J12%N6N6%%n6j12n6n6%J68J69%j13n6%J69N6%
7768B81J12%%J13J12%J13%n6J12J69J69%j69%J69J12%j12n7j12j13n6%n6n6j13n6j13%%n6
7766C37j69j68j12n6j13n6N6J13N6J12J12J13N6J12%%N7%%N6J12j12j13%j68n7%%n6k24j69
7764b81N6J69N6N6%%%%%n6%%n6J12J69J12J13J12J13n7%j12%%J69%N6N6N6N7N6n6%%N6n6%
7761I00N6n6n7n6n6%n6j13n6n6N6J12n6j69n6j12n7j12n6j12n6n7N7N6J68%j12n6j13n6j12
7759c93N6N6J69J12J12J69N6%j12j13n6%J69N6J12n6%%K25K25N6j12j13j12J69%N6j13%N7
7757F75k25j13j12%J12%%%%N6%N7%%n7%%n6J69J12%j12j13%J69J13N6J69N6%j13%n6j12j69
7754E06%N6n6j13n6j12%j13k24j69k25n6n6N6N6N6n6J69K25K24J13%j13n6N6J69%J69N6J12
7752F18n6n6n6%n7%n6%J13%n7j12j13N7%n7%n6j12N6N6J13J68%j68k25j12N6%N6%J12J13%
7750B25N6N6%%%%%%n6N6J13%n7j12N6%%%N6J13J12N7%j69%n6n7j12n6n7J13J12N7J68N7n7
7748F18%%n6N6j12%J69n7j68j13n6%j13%J13J12J13J12N7%j13j69n6N6N7N6N6N6N7j13n6n6
7745D50N6N6j12n7N7%n7n6j12n7j12n6n6n6%N6j12n7j12j13N7J12%J13K24J12N7%%j69n6n6
7743e6N6J12J13J12K81J13%j69k81n6j13N6%J13N6N6%n6%n6J12J13j13j68j13J69J69J68N7
7741F75J12%N6J13J12J13n6k25j13k81j13j12j13j12j12n6%N6J68J69N6%N6N7%n7n6n6N6n6
7739B81n6N6J12K25J13%n6%n7j12j13n6%N6N7J68j12%N6J13N6J69N6n6j69j13N7N6J12%n6
7737G87l37k25j69J69J12K25K25J13%j13j12n7j68j13j12k25%n6%n6n6%N6J12K81%n6n7N7
7735B25j13j12N6%j12n6%n6J12%%J12n6n6J12J12n6%N6J13n6n7J13N6N6%N7N6N6%J13%N6n6
7733F75j69n6N6J12j12n6n7%K25N7J12j12n7n6n6n6n7n6n6j13%n6J13J12J13J12n6j13j68
7731B25j69%N6K81J13J12%j68n7%J13J12%N7%%n7%j12%j13%n6n6%%%%J12J13%j13%%N7%N6
7728E06J12%j68N6j13n6%J13n7j12j13J13J12n6j12%N6%%N6N6N7%J68%j12j13j12j13j12n6
7726@n6J12J69n7n6N6j12%%J12N7%j13j12n6j12%J12N6N6J12%j12J12J13N6%n6j13%n6n6%
7724E6j12%n6j13n6N6J69N6J12%j12j12j13%J13N6%J12%%K25J12N7%j13n6n6n7n6j12%N6%
7722E6N6N6%%%n6n6j12%K24%J69J13N6%j13n6n6N6J13J68%%j68n7n6n6N6%%n6%N6n6N6J13
7719D50J68N7n7j12n6j13n6n6%J68N7N6J12N7N6n6n7%J69%n6j13j12j13j12n6N6N6N6N7J12
7717E62%N6N7n7k25j12j13n6J13N6%N6%J13n7N7N6J69n7n6j69j12j13j12%J69N6n6n7n6K25
7715C37N6N7n7j68N6%n6J12n6n6%%n7J13J69K81N6%%N6N7N6j13j12j13j12j13j12N6N6N7N6
7713E06J12N7N6N6N6N7J12%%j69n6n6k25k25n6J12K25J13n7k25%n6N6K25J69J13%n7n6n6n6
7711F75n7k81n6N6J69J69%j13j12N6N6N6N7N6N6%N6N7%N6%n6k25j69j13j12j13k24n6J12K25
7709B25J68J13J12n6%N6%%N7n7%j68j13n6n6j69n6j12J68N6N6J69N6N7J68N7N6%%N6j69j68
7707D50j13j69%N7%%N6n6%N6N6N6N7N6N6k25j69%J13J69K25J12N6n6%%n6n6n7n6n6n6n7n6
7704C37N6N7J12N6N7J12N6N7j13n6j69%j12n7j12n6%N6N6N6%N7J68n6%n6j13N7n7n6%n6n6
7702B25J12N6%N7%N6%%%%%j13N7N6j13n6j12j69j12%J12J12%J13J12J69N6n6n6j13n6N6j12
7700B81%%j13N7%n7%N7N6%J12%N7%%%n7%%n6%%%n6n6N6J69J68J13J69n7%n6n6%n6n7%j12n6
7697D50%n7n6n6%n6J12J13J68J13%j13%j12n6N6%n6%%%%j13N6%n6n6N6j12%J12%N6N7j13%
7695C37J13J68%N7n7N7N6N6%N6n6j12n7j12%j13j12n6%%N6n6%%%%%n7j12%j12%n6n6N6K24
7692A12J69J12%n6n6%%J12J13%n6j13j12n7j12%N6j12N6n6%%%K25N6J12N7J12J13N6N6%n6
7690G31k25n6%%n7j12j13N7J12J13J12K25N6N7%n7j68n7%%j12%n6n7%n6%n6n6%j69j12n6J68
7687E6K81K81J13n6k25j69n6%N6%N6J13%%j69j13n6%J13J68%%J69J69%j13k81k25k24%J12
7685@N6%N6J13j13N6j12%%n6N6n6%%J68J69N6J13N6J13n7n6j12N6j69j12%N6N6n6%N6%%N6
7683C93n6N6n6j69k24n6j13n6n6j13J13J12J69J12N6%J13J12n6n6j69n6%n6%N6J68J13N6%
7681C37%J69K25n6j13n6n6%j13n6%N6J13%J68N7N6J69%n7n6j69n6j12n7j68%n7N7n7N7%%%
7679B25N6n6N6%%%%N6%j12j69%J12J13J12N7j13j12j13j12j12%J12n6N6L37J13%j13N6%J13
7676E06n6j13j12k25n6n6n6N6J12J68N7%J68j12n6k25%K25K25J68n6j12n7J13K81J13N6J12
7675A068j68j69k25%n6n7%j12%N6%%J13%J68n6j69j68j69J69J12J69%J69N6n6k25%N6J12J13
7672G31J12N7J68n6j12j69N6N6J13%N6j12n7%%N7J12%n6n6%n7n6%%n6j13j12j69n6%n6J12
7670C37J13K25J12%n6j69n6%J12j12n6%n7n6J13%N6%%%N6J69J12N7n7N7N6J69%%k25j69%N6
7668G87j12j69j69%N6N7n7N7%%%%j13n6n6n7n6n6j12N6J12N6N7%%%%n7J13J69K25J68j12j13
7666F18j12n6%j13N6n6N6J69K25J69n6j13j12n7%n6n6N6j12n7N7%J12n6j69j69j12n6N6J12
7664A68N7J12N6n6N6N7n7%%%n6%n6n6n7j12%n6%N6K25J12J13%n6j69N6J13%n7j68N6n6%N6
7661B81%N6J13%%N6K25n6n7J13n6N6n6j69j13%j12%j13%J13N6J13J68%N7n7j12j13N7N6n6
7659D50j13n6n6n7N7J12J13N6n6j13n6j13j12%%N6J13N6%j13N7%N6%N6%N6%J13J69N6k25j13
7657C93%j12N6N6J13J69%N6n6j13N6J13J12J69j69k25l37j69k24%J68J69K25J12N6N7N6N6
7655G87j12k25n7J13J12N7j69N6J13N6%%J12J13n6j13j12j13j12%%%%N6n6n7N7N6%j13n6J13
7653D50N6n6j13%%N6N7N6J12j12k25j69n6%J69J12J13N6J69N6%J12n6%j12j69j69j69j68N6
7651E6N6N6j68j12%n6n7%n6%J13J68K25J12%%%n6%J12N7%n7N7N6K25%%j13j12%%n6k25n7n6
7648A12J13n7%n6N6%%J69J13K25N6J69N6J12j68%n7n6j69j12j69%n6%n6%J68N7N6N6J13%J12
7646G87n6j13n6j12%j13n6n6%%N6%n6N6%%N6N6n6%j69%N7J12J13n7n6%n6N6%%%n6%%n6%N6
7643B81j13J13%%N6%N6%%N7n7j12J12%n6%n6%%n6%%%n7%J13n6N6N6j12n7N7J68%%N7%n7n6
7641C37N6J13J69%k25%n7%n6N6N7N6J69N6%%N6K25J13N6N6J13n7n6k25k25j69%J13N6%%n6
7638G31%%n6%%%%N6n6j13j12n7n6%%N6n6j69l36n7n6N6N7J12N6J12%N6N7N6N6%N6J13%j13
7636C93j12%%n6N6N6J69J69N6%%%%j13%n6n6n6n7%n6n6%j13%%N7J12%n6%%%J69J68J69J69
7633I56J12j68k25j13j12j13n6j13n6n6J69J12N6%N7%N6N6N6N7N6%N6N6n6j12n7j12n6n7%
7631C93n6j69J13J69J12N6j12%n6J68J13K25J12j68n7n6J13J68j12j13j68j69n6N6K25J69
7629I00%j69k25j69n6n6J68N7%n7J13K25N6%n6%%%%J69%n7j12%%k25k25j13j12%J12J69J13
7627D50J12j12j13j12n7J13N6n6j13j68n6N6K81N6J13n7J13n6n7j12j69n6%J69J12%N6n6%
7625C37N6j68n7j12n6n6N6J12N6J13%%k25j68n6J12N6n6J12J12%N7N6N6N6N7n7%N7N6J69%
7623F75j69j13n6N6N7n7n6n6%n6%n7%j68%%N6j12%J12J69%N6N6%n6n6j13J13J68K25J13j13
7621F18n6k25j69j68n6J12N6n6%j68n6j13%J13%N6N6N6K25n7j12j68j13j12J12J69N6J68%
7619A68n6%n6%n6n6J68J69N6%j12l37k81k25n7J13K81K25J12J12%n6J13n7j12N6J69J12J13
7617E06J69J68%j12n6%n7J69%N6%n6%n6%n6n7%j12j69n6j13k80k25n6J12J13%%%n7%n6%N6
7614b25N7N6N6%N6%%%%j12n6j13%N6J69N6J12N6j68n6J12J69%J12%N6%%n6n6%N6%n6n6j69
7612E6%%J69%n7n6%J13N6J12N7N6J12J13N6J13J68%j12j69j12n7J13J69K25%j69j13n6n6%
7610G31%n6N6n6N6n6j69j69j69j12j68j13%J13K80J69K25N6J13N6%n6n6n7j68k25j13n6n6
7608@n6%J68K25N6N7n7n6N6%%n6N6n6N6J13J12N7%N6J69%j13k81n6n7N7J68N7N6%%j13j12
7606E06j13j12n6k25%N6N6N6J13N6N6N7J12J13N6N6J13N6j13%%j12k25j69j69j68j12N6K24
7604A68J69J69K25N6%%n6j13j68j13%N6K25J69J69%%%n6%J12%j69n6n6n6%n7N7N6N6N6%n6
7601G87n6%j69n6n6%j13J13J68J69j12j69k25n6n7n6j68N6J12K25%%n6J12J13J69n7j12n6
7599D50n7%n6%j12j13n6j68n6%n7%%N7%n7J13J12K81J69J68N7J12n6j69k25j12j69J12J13
7597B81N6J69J12j12J69%N6N6J13J68N7n7j12j13%%%%%N7n7%N7%n7n6%k25k81k25j12%J12
7595E6K25J69J68%j12j13j68k25%K25N6j13k24%%%N6n6%%N6%%%j12n6j13%N6J13K80J13%N6
7593C37%j12n7%N7%N6N6J13%j13n6k25j12j12J12N6N6N6N6J13N6j12n7n6N6N7n7n6N6N7J68
7591C93n6l37j68N6J12K81J12n6n6N6N6K25N7n7%N7%%j13j12j13n6J12%J13J12N7%n7j12n6
7588D50n7n6n6%J12J13K81%N6n6n6%j13j12j13j12j13n6n6%n6%%n6n6%N6K24K25N7%j13%n6
7586B81J69J12N6N7%N6N6N6N7n7j68k82j12j13N7N6j13n6j12J12J69N6J69%n6k25l37n6n7
7584b25N7J12J12J12j68n6%n6N6n6n6%N6J68J69%J12N6%j12j13n6N6j12%%j12N6n6%%N6%N6
7582E6J12%n6N6J69N6n6n6n6%N6N6%%N6n6k81k24k25N6J69N6N6J68%j12j12%J12%N6%N6n6
7580E6N6J13N6%n6k25j12%%%n6%N6%J68N6%j12j12%N6J12J69N6%j69n6%J12K25J13%%%J12
7577F18%j12n6n7N7%n7n6n6N6J13J68J13N6%j12j13j69j12%J12%%%n6j12j69n6N6J69J12J13
7575D50N6%j13n6J69K25N6J13n7J13n6J68%j12j69j69k81j69k24j12N6N6J68J13%%N6J12n6
7573C37N6N7N6j13k25j68%J12J13%N6J69J68N7j13n6j13n6N6%%N7N6%J12%j68j13k81%J12
7571A68J69J13J68N7%N6%J12n6%%J69J12j12j69k25n6J12J69%N6n6J13%N6J12%n6n6j13%n6
7569G87n6n6n7n6n6n6%%j13n6%N6%j12J12%%%%%N6%%%N7n7N7N6J12N7N6%j69j69n6n6n6n7
7566A68n6N6%%N7J68K25%N7%j13n6n6n7n6%J69J69%k25j69j69n6J12N7%n7j12%N6%N6%j12
7564E6n6N6J69J12%J13N6J12%j68j69n6N6J12J13N6j12j13N6N7J12N6J13K25N6n6j69j12j69
7562E06j13j12N6N6%N7n7n6n6%%N6N6N7n7%J13J12N7j13j12%n7J13n6N6%N6J13n7j12j13%
7560C93J13J69N6n6k25j69%J12N7%n7%%n6%n6N6%n6%n6%%N6n6j69n6N6J12N7%N6N6N6%J13
7557E06%N6N6N7%n7k25n6j12j69N6J13J12J13n7j68l37j13N7J12J12J69N6J69N6n6n7j12n6
7555B25%N6N6n6J12J13J69N6%N6j12j69j69%J13N6%%n6%j13n6n6n7j12n6j12%N6J12J69J68
7553C93K25N7j69j69n6n6%n7%N7n7N7N6%n6j69%J69N6N6%J13J68%j12j13j12j13N7n7%%j12
7551E6%J69J68n6n6n6n7%N7K25J68J13%n6j69j69n6N6N6N7j13%%n6%j13N7N6J12n6n6j13n6
7548A12N6J13N6n6n6%J68%n6n6n6J12%j12%N6N6J13N6n6n7n6%J69K25J12N7n7n6%%n6%%n6
7546F75N6n6%N6n6%%%n7j68N6%%j13n6N6N7j13j12%j69%N6J69N6%j12%%J12N6%n6%n6j69k24
7544a12j69J13J68J68J69N6%%n6N6%J13J69%N6n6N6n6n7N7N6n6n7N7n7%j12n6j13%N6J13J12
7541F18J13%%j13k25n6j12n7N7N6J12J69N6j68j13j12J12J13N6%j13%n6%n6n6%n7%J13J12
7539C93J69J69n6n7j12n6%n7n6n6%N6%J69K25J69%j13j69k25n6j12%n7N7N6J69K81J12J13
7537I56j13j12j13j12%J12J13n6n7j68j13n6j69N6N7J12%%J13n7%n6n6%%n6j13N6j12%%J12
7535A68J13%%j69N6%j12J12n6n6%%%%j12N6%%%%j12J12N6J12J69J13%n7n6N6J13n6j13%%N6
7533C93N7n7j12k25n6J12J69J69N6J12j12j13%%%%N7N6%N6N6%N7%J12n6%J12N7N6n6%%N6j13
7530H43k25%j12n6n7N7%N6%J12j68j69k25j68j13%N7J68K25%N6n6n7j12n6n6n6j69N6J13K80
7528A68K25J69J13%%J12N6N7J68n6j69k25k81j69J13K25K81N6n6N6N7n7n6%%n6%n6%n7%%%
7526F18n6N6%j12N6%j12n7%%j12%n6n7j12n6n6%J68J13N6%%%%N6n6%%%%%%N6%%%%%%n6%%%
7523B81%%N6N6n6n6j13j68k25%%J13J68%J12n6J13N6n6n7N7J12N6j12%n6J12J13N6N6N6N7
7521F75%N6%j13j68j13j12%%N6n6%N6n6%N6n6J12%n6J12N7%n7J13%n6n7N7N6J12n6j69j12
7518B81n6j13j12%J68J13%n6j13%N6%N7n7j68n6J12%N6n6J12%%j12%n6n6%N6j12n6j69j13
7516d50J13J12K25K25N6N6N6%%%n6N6%n6%%n6N6J69%n6n7j68j69j12N6K25N6%%%%N6n6n6N6
7514B81%n6N6n6%%N6%n6N6N6N6N7N6%J69N6%N6j12k25N6J12n6n6j69k25n6N6N6J69J13K25
7511F75%j69n6n7J69J13n7j68n7J13J69N6%j13j12j13n6n6n6n7%j12%j12%%J12J12N7%%J12
7509C37J13%%j69j13%n6j68%n6%%n6N6n6%%N6N6J68N6%J69N6N7J12n6J12%j12j69n6j69j12
7507@%j12%N6N6J68J13J12%j12j69j68%n6%J12%N6n6N6n6N6J12N7%N6%N6%N6N7%N6%N6J13
7504F75%%N6n6%n7%n6n6%n6N6J12N7N6J12J69N6n6j12%j13n6n6n7n6j12j13%N6J13%%N6%%
7502E62%N6n6%j69j12n6N6%j69j68J68J13J12J13J12N6J13N6n6%n6%%n7k25k25j12j12J12
7500E6K25L37N7%%%j69%n6J12n6N6J13%J12n6j69j69j12n6J12J69K25N6n6j13k81j69k24j12
7498a68N6J68J12J13N6%J13N6j13N7n7%n6J13J68%j12j69N6n6j69j68%%N6J69%%n7%n6j68
7496e6j12j13J69J12K25n7j68j68j69j69J13N6%J69n7%j68j13n6N6N6%J13J12J69K24N7%j13
7494A12n6K25J12%n6j12J12N6%j12l37n6N6K81J12J69J69J12N6n6%%%%J13j13%N6%%%%n6%
7491G87%%%%n6n6n7j12n6%n7n6n6n6J12J13J68J13n6n7%n6%n6%n6%n7N7J12N6J13N6N6N7N6
7489I56N6N6j68j69%n6n7%%N7N6%N6j12j13k81j13%N7J12N6N7N6J12N7N6N6N6J69n6%J12J13
7487A181n6k25k25k82j12n6%J12n6%J12N7%%J12N6N7N6N6%J13%J12n6N6n6%n6N6%n6j13j69
7484F18%k25j68n7J13J69J68N7n7j12N6N6%J13N6N6%N7J68%%J13n6j13j12n7j12n6j13n6%
7482E06J12N7n7%k25j12j13J13J69K25J12%%%%j12j69j69n6j13j68j12j13N7N6N6J12N6N6
7480A68J13N6%n6%%j69k24j69k25%K81%J13J68N6N6J69%%J13n7N7N6n6J12j12n7j12%%J69
7478D50J68%%n6n6%j13j12k25n6N6%J12N7N6j13%n6%%j12J12N6j12n6N6J69J68K25J69%%%
7476G87%j12%j69%%K25N6J13N6j13j12k25j69j12J12J69J69N6J12N7n7k25j68j69%J69N6J12
7474F18J13%J69%n7j12j13j12j13j12j13j12J69N6J12J13J12J13J12N7n7j68k25n7n6N6K82
7472F75J12K81J13%j13j12J12N7n7j12n6n7n6n6n6j69%%n6%%j13N6n6%%N6%N7%N6%%N6n6n6
7470D50%N6n6n7N7%n7j12N6j12N6n6n7N7%%%N6n6%%%j13%j12%n6j12N6J12K25J12J69N6n6
7467E06n6N6N6n6J69n7k25k25k80k25j13%K82K24J69%N6J12J69J69J12J69j69j12j69j69n6
7465C37n6k25%J69K81J69K25N6j69N6n6j69n6k25n6%j13j68%J12J13J12N6N7%%%%N6j13N7
7463D50J12%%J13N6N6J69n6k25k25n7J13J69J12%%j69j68j69j69n6j12n6n6%N6n6N6N6n6%
7461a12N6%J12J12%N7N6J69n7%n6n6%j13N7%n7j68n6J12K25J12J13n6n7N7J68J13N6N6%N7
7459I00n7j12j69k25n6%%N6n6%n6j13n6N6N6j12J69%N6J12n6j12j69j68n6%N6%N6N6%J12%
7457A12%N6N7n7J13K25K25J12J13j13%%n6j12k25%N6N6J13%j13j12j13j12%N6n6N6%%J12n6
7455C37%n6n6%n7%n6n6n6%j12%N6K24J13J12%n6N6%n6N6n6N6n6N6N7%j13j69j12j68%J68N6
7452A12N6N7N6N6N6%j12n6n7j12n6j12%N6%%N6N6n6J68K25K25K25%j12j13%n6j12%J68%J13
7450G31%n6%%%n7n6N6n6%n6%n6j13j69%N7J12J13%N6n6%%%%n7%%n6n6%J12K25J13J12K25J13
7447A181J69K25j13N6%n6j12n7j12n6j69n6j13n6j13j12j13j12%J69N6N6n6j69n6n6%J12N6
7445C93J13n6n7N7n7%J13%J12J13N6%j12l38k81j68N6K24J69N6%n6n6N6J69K25J69n7j68j69
7443E06n6%N6J12%k25n6j12%n7%N7J68J69J13%j13n6n6N6J69N6J12n6j12n7j12j69n6j69n6
7441E6n6j68j13n6j13K25N7%N6N6N6N6N6n6%%n6%%%N6N6N6N7N6N6N6N7N6%J12%%N7N6N6j12
7439F75n7N7j69j13N7j13%N6%%J13J12j12J69%%%%%%N6%%n6N6n6%%n7N7n7k25j68k25j68n7
7436b25N7N6K80J69J13j13j12N6J69%n7n6%n6n6n7n6%j12%N6N6%N6N7n7J13n6N6%%N6%n6N6
7434C37J69J12%j12%J12J13%j69%n6j69n6n6j69%n6j12%J68K25J12j68j13j12N6%j12%n6n6
7432a68n7%%N7n7%N7n7N7J12J12J69J68J13J69J68J13n6n7n6n6k81n7n6%%n6j69k24j13%J69
7430e6K81J68K25J69J69K25J12N7n7l37k81k25j13%%%N6%n6j12N6n6%n7%%N7N6N6%N6N7%%
7427D50N6J12j12j13%%J69N6j12N6n6J12n6%N6j12n6%n7%N7J12%%%J69J69%j13j12n7%n6j12
7425D50%K81J69K25K25J68N7n7n6j12j13j69n6j12n7j12n6%%n7N7N6J12N7j69j69j69n6%%
7423C37%%%k25N6%J13%j13j12%n6n6n6%%%%N6J12K25J69J68N7n7%N7%n7k81j69j12j68j13
7421b25j12J12J69N6J68J13J12N7j69k25j68n6K24J12N7N6N6N6%n6N6N7n7N7%%N6n6N6J12
7419F18%%k25k25k24j12%%J68J68%%%j12%K25J12K25J69J69J12j12j69j12n7J13N6N6j12%
7417G31n6n7j12j69n6%j13j12n6n6j12J68K81J69J12N6n6j69N7J68N7n7N7n7%J13N6n6j13
7415F18%%J13n6%N6N6%%J13N6%j13%n6n6j13%n6j12%n7n6n6n6%j13n6%j68j13n6%N6N7N6J12
7412@K81J69J68N7%J12%%n6%%n6%%n7N7j13%%j12N6%n6j13j12n7J13n6j13n6n6n6J12%N6J13
7410B25J68n6n6%N6n6N6%n6%%K25J12N7n7j12j13j12j13j12J12%j12%%%%%n6J12K25N6N7%
7407D50N6j13j68k81n6%N6%N6N6J12N7J12N6N7N6J12%%%%%n6N6j12%k25j13j12n6N6N6%J13
7405B25J12J69J12N7N6%N6n6n6n7j12n6n7n6n6n6%j69N6J69%N6J69J69J68n6j69j12%%n6n7
7403C93n6n6n6N6N6%N6%%%%K25%N7j69j13j12%N6n6n6n7n6N6N7J68K82N6n6j13k25j12k25
7401@k25n6N6J69J12J69N6N6%N6%N7N6%%N6j69%N7N6n6j69j13%%%%N7N6%%%%N6N6K25J69N6
7398H43n6j12j69n6%N6J12J13J69J68n6j69n6N6J13%j13j12j13j12%J69N6N6N6J13%j13n6
7396G87j69j68J12N6N7%j69J12%N7n7%N7%%N6%%N6n6%%j69j69j12N6N6n6n6%J12%%n6J13%
7393D50N6%J12N7%N6%n6j69j69N6K25%j12n6J12N6N7N6%n6k82j68%J12J13J68N7n7j12n6%
7391D50%N6J69N6N6%%j12n7j68j13%%n6k81j68%J12N6n6n6n6N6%%%%n6N6N6n6%N6%%N6J68
7389A68N7J12%%%%j12k81j69j68n7J69J13J68J68N7j69%J69J12J13j13j69j68%N6N6J13J12
7387C37J13%N6n6N6J12%N7N6n6n7n6n6%J69N6%j13j68j69n6j13j68n6J12K81J12%N7N6%%j69
7385C37%%J69%J12j12j69j69n6J13J68K25J13N6J13J12J69J12%j12j69k81k25n6%J68J13J69
7383I00%n7j12j13J13N6N6N7N6n6j69j69j69j68j13N6N7%%%n7n6%K25J13J12J69J12n6n6n6
7381F75n7%j12n6n7%n6n6n6n7%j12n6J68N7J68N7j13%J13J12J69%N6J13K25N6n6j69j13%j12
7378G31n6%%j69J12N7%J12%n6k25j69j12N6N6N6N7j13j69j12j68j13%N7N6K80J69J13K81L37
7376A068J13%j13j12j13j12n6j13%n6n6%N6%N6N6%%N7n7j68j13n6N6J69J69N6N6N6N7%n7j12
7374G31n6n7k81n6%%N6n6j13J13N6N6J13%n6%%n7%n6n6n6j13N6j12%N6J13J12J13N6J69J12
7372G87N6N7j13n6n6N6N6j12j69%%N6n6%n6%n7J13%j13j12%J12N7N6J12N7N6N6N6n6j12j69
7370E06%%J69n7k25j68k81j12%N6%N6J12J69n7%n6N6%%j12J69J68K25%k25j12n6j69n6n6n6
7367a12j13N7J68J68N7N6N6N6%%n6N6%%%%n6J13n7N7N6n6N6%%%n6N6n6%%n7%N7%%%%J12n6
7365E06%K81N6N7%j13j12%n7k25j68n7n6J13J12n6j13%j68%N6J69N6j69k80j69%J12J69J12
7363E6J69J68K82J12n6j13j12j13n6j12N6J69J68J13N6j69%n6n6%%n6J68N7%j13j69%K25K25
7361H43J13J12J69N6n6k25k25n6n6N6N6n6%%N6n6n6N6N6n6n6n7%j12j13%n6n6N6N6N7J12N6
7358F18N7J12N6j68n7j12j13j68n7j12j12%K24J13%J69%K25%j69j69j69j68J12J13J12J13
7357D50N6n6%%n7%N7n7%N7N6N6N6%J13n6N6n6%%N6n6j13J13%N6N6N6%N7N6N6j12n7n6j12n7
7354F18j12j13n6%j12j69J12N7%%J12N6N7J68N7j13j12n7j12N6N6K25j12n6N6%n6%J12n6J69
7352F75N6J12K25N7j13j69j12j13n6%j12N6%%N6N6j68j13N6K82N6%%N6%N6%N7J68j68n7j68
7350F75k82j68%J12J13N6n6j13n6n6%J68K25N7N6n6j13j12%j13%J69J69N6%j69j12%n7j12
7348B81n6n7%N7n7N7N6%%N6%N6n6N6J69%j12n7j12n6k25j68n7N7K80K81L38J12N7%J68%N7
7345A125j13j12n7n6j12j13k25j12j69n6J12N6%%N7J12n6n6N6N6N6J69J69J12n6k81n6%n7
7343C93N7j13%n6N6J13j13j12n7j12j68%K80J13N6%n6%J12K25N7%%N6%j13j12%j13n6n6n6
7341B25%N6n6J12n6N6N6n6%n6n6N6%%%n6k25n6n6J12N6n6j12j13%J13N6%J12%N6N6N7n7%%
7339A68N7%%%%N6N6%J13K25N6j13l37k81j12J12%N6%j12N6J12J13J68K25J69%N6j12n6j13
7337E62j12N6J12N7N6N6%%%%%%%n6J12j12n6k25%%N6%n6j13j12k25n6%n6N6N6N6J12n6n6J12
7334A68J69K81J69N6N7J12K25N6n6j69k81j12N6n6N6%%%n6%n7%n6n6%J12N7J12N6n6j12j13
7332E62n6n6n7n6n6j13n6N6J13J69N6%%n6N6%n6n7n6n6n6N6J69J68N7%J12J13%j13j12j13
7330E62j69%n6N6n6n6%n6%N6j13n6N6j68j12%N6J12J12%n6j12N6J12J13%N6n6N6J13N6J12
7328F18j68n7N7J68J69%n6k25n6N6%N6n6j13N7J68n6n6%N6J69J12N7N6j13n6j12%j69j13%
7326C93N7%N6j69n6N6K25J13N6N6J69n6n7j12j13k81k25j68j69%N7J68K81J12J13n6n7n6n6
7324B81n6%n7J13J69K81%%N6j12k25j13%N6J69J13J12J69%n6n7n6n6%n6n7k25j68k25%K25
7321B25K25K25J12%n6%n6j69j13j68n7N7N6%n6N6%N6%J69J12N7%j69n6n7n6%%N6J13N6n6n6
7319D50n7n6n6n6n7j12j12J12J12n6j68n6%J68J69%n7j12n6n6N6J68N7J12%j12n7%n6n6j12
7317e6%N6J68J13N6n6n6%n7n6J69N6%j12n7j12J12N7%N6%N6%N6%J13n6N6N6n6J12%%n6N6N7
7315F75n7j12j69j12j13n6K25J12J13J12n6j69j12%N6K25K25K25J69N6n6k25n6%N6J69N6n6
7313A125n7j68n7%n6n6%n6n7%j12%n6N6n6%%n7j12N6J13%N6n6N6n6k25j13j12N6J69J12N6
7310C93N7j13j12k81j69n6N6N7N6K24K81K82N6n6J12n6n6j69j13n6j12N6%%%%k25j12n6%n6
7308a68%%N6%N6N6J12J13N6%N6%%j12n7%j12%J12j12N6J69n6n7j68j12N6J12J69N6%N6N6n6
7306C37%n6n6J12N6%J13%J12N7N6N6j12%%%n7N7n7j12j13n6j12%n7N7n7J13J12K25%%j68j69
7304B81%N6N6J13J12j68k25j69j12n6J12%N6%N6N6%%n6j68N6N6j68n6%J12J68K25J13J68N7
7302F75N6j13j68j13%N6J69N6j12n6n7n6n6n6N6%K81J69N6J13N6N6n6n6n7n6j12j13%j69n6
7299C37n6j13n6J13K25K25J12N6J13J69%k25k25k25k25j13n6%j12n6J12N6%%J69J12L38K25
7298I00K25%j13j12n7%j68k25j13n6N6K81K25L38K25J69N6n6n7k25j68k25j69n6n7j12n6j69
7296B81j69n6N6n6%%%n6J12J69K25J69%j13n6j13J13n6%N6%n6j69j13N7%j13n6n6n6n6J12
7293@J68J13J12%%j12N6N6N7N6N6n6%%n6N6%j13k25k24n6J68J69N6N6N6N7n7j12n6n7J13J12
7291C93N7J68j68k25n7N7N6N6N6J13%N6N6%N7%%N6J12J13K25N6%j12k25j69k81j13%%N6N7
7289D50N6J12j12j13n6j12n7j12n6n6n6n6N6J68J12n6j12j12n6%%%N6K24K25N6N7J12j12j13
7287C37j12k25j12N6K24K25K25J69J13%j13j69N7%%N6j13k25j12J12n6j12j69%K25K25J69
7285F75n7k25n6%N6N7n7j12j13j12j12N6J12N6J13n6j69%J12N7%N6%N6N6%N7n7J13%N6J13
7283F75n7N7%N6%N6%%%N6%j68j69n6j13n6n6N6J12N7N6J12N7N6N6%%%%%j12j69%J12N7J12
7281G87J13N6%j69j12%N6%N6K25J13%j69j69%n6n6n7%%%N7j13j12N6K81K25J69%j69j12j13
7278G87j12k82n6%%N6J13J69%%j69k81k81%n6%n6J12J12J69J12N6%%N7%%J68J69N6N7j13n6
7276G31j13%j12J69N6n6%j13%%%n6%%%n6n7N7%n7n6N6n6%%n6%%%N6N6%N7N6%J12j12%n6n7
7273C93N7%n7n6n6n6J12J13%N6%%%%%n6%%%%n7N7J68j12n6n7N7J12J13j13j12n7N7N6j13n6
7271C37%%N6%%N7J12n6j69j12N6K25K25n6n7j12n6n7%%%N7%N6n6j13n6n6N6J12J13J12J13
7269G31J12K25N7%n7j12%n6j69%%%%n6k25k25j69j12j69j12j13%J13K81K24J69%n6%j69j68
7267e6%J68N6n6j12%N6J69J12K81N7n7j68j13N6N7n7%N7N6J69J12J13J12N6j68j13N6N7%j13
7264G87j12%%N6n6%%%%%N6n6N6%%%%j13j12j69n6%J12J13%n6n7N7j13n6N6j12%N6N6N6N7N6
7262E06N6%J13%j69%n6n7%j12%%n6n7N7%n7n6N6%%j12N6%n6n6N6j12N6N6j12%%n6%N6J12J69
7259B25N6J12J13J69N6N6j12n7%N7j69j13N7%N6n6j69%n6%%n7J13%%j13%J13N6%%N6n6N6%
7257C93N7n7%n6N6j12j69N6N7j69N6N6N7%N6%J12%n6n6%n6n7%n6n6%n6n6n6%n6j13N6N7J12
7254e6N6J12J13N6J12N7j13n6j13j12N6K25N6J13%j13n6%%N6J13n6%n7n6n6j13%n6n6n6n6
7252e6n6%J12K25K25N6%n6N6j13n6N6N7J68%n6j12j13N6N7n7j12n6n7J13N6%N6%%n6%%%N6
7250C93N7n7n6n6n6j69%%J12J13%%N6%%%%%%N6%J69%j12N6n6%%J68J69%%n6j13N7%%%N6%%
7247G31N6%%n6%n6n7j68j69%N6J13N6J12%j12n6n7%%%%N7N6J12N7J12N6%n6k81j13n6j12n7
7245A68j12n6n6n6j13J13N6J12J12N7N6N6%J13J68N7%n7k81n6%n6%j13J13%%n7j12n6n6j69
7243b25%n6J69K24K81J13N6N6j12n6n7N7j13n6n6n7%%n6N6J69J69N6J13n7N7N6N6%%N6j12
7240G31n6%j69n6n7n6n6j13N7J12J13N6%J12N7j13j12j13n6n6j69j12%n6N6J12K25J69K25
7238F75%%j13j12n7j12%%%%n6k25j12n6%N6J68K81J13%N6J12J13N6J13N6n6j13j12%j69n6
7236D50j69%%J69%j69j13%J13J12N7J68N7J12J13N6%n6j13%j12n7J13J12K25N7n7%N7j13j69
7234H43n6k25n6n6%j69k25n6N6K81K81J69%%j12%N6N6N6%%n6%%%%%n6n6n7%%j68n7%n6n6%
7232B81n6n7k24N6%N6%%N6N6n6J13%n7J13N6n6n6j13J13N6J69J12n6k25n6%N6J12N7%J68%
7229F18j68j13k25n6%J69J12N6%n6n6n6%N6n6N6%%%N6j12n7%J13N6J13j13n6j13J13n6%N6
7227B81N6J13%%j13n6n6j13N6J13J69K25K25K81J12%j12n6j13k25k81j13N7n7J13%J12j12
7225E06n6n7n6n6j13n6n6n6%%%j12n6%N6J12K81N6%n6j13n6j12J12J13N6N6J13j13N6n6n6
7223B81n6n7j12n6j12J12N6J69J12N6%N7N6j13j12n6J12N6n6n6n6j13n6N6N6J13N6N6N7%N6
7221E06J12n6n6k25j69j12%%N6N6N6N7N6N6N6N7N6N6N6N7%N6N6N6n6n6n6n7n6n6n6n7n6%j12
7218B25N6n6n7n6n6%n6n6%n6n6%n7%N7%%%%%N6N6N6N6N6N6N7N6N6J13%n7j12j69J13J12L38
7216F75J12n6k25n6N6J69J12N6j12k81k25j69%J12J13%%N6J13n7N7K25J68N7N6n6N6%n6J12
7214A012%%%%n6N6%j69j12n6j69j69k25j12n6%n6%N6J12%K25N6J13J12%J13J12%j12k82k25
7212A68j68n6%%N6J68N7J12%%%n6j13%N7J12N6J13%%J12j12%N6N6%k25n6%j69k24j69j12N6
7209b81J13J12J68J13N6N6N6N7J68J13J12J13N6j12n7N7n7%J13j13n6j12n7j12J12N7J12%
7207G87N6%N7J68N7j13j12j69n6n7%j12n6%N6J12J69%n6%%N6%n6k25j69j69j12J69J12%J13
7205D50N6K81J69J69%k25j69n6n7n6j69j12j13n6%N6J13%n6j13j12n6N6%N6%j12n6N6J68J13
7203B25%n7%n6j68n6J12N6n6j12%N6J12J12N7J68J69J13n7n6j69j68k25j68N6J68J12N7J12
7201C37J13J12J13j13j69j12%J12J69N6n6N6N7N6N6N6N7%J12n6n6n7n6n6N6J13%n7j12k81
7199D50j13N6J13%N6J13J12%n6n6j69j13k81k80n7N7n7j12n6N6J12J13N6J12J12j12j12J12
7197E6J69N6N6J69K25K25n6j69k81%%%N6%j13%n6j69n6J13K81K25J69%j13n6n6n7j68%n7%
7195C93%%n6%n6N6n6%j13%N7j13n6%%%%N6N6n6n6J12N7%N6%%N6N6%N7N6n6J12N6%N7%%n7j12
7192E06n6%j13%n6%%%%%%N6%j12n7j68%%K25J12N6N7N6%N6n6J12N7%%J68J13%j13k81k81j69
7190A12j12%n6n6n6%N6J12J12N6J13N6%%%%%N6N7N6n6J68n6N6J13n6N6%N6%J13n7%n6n6n6
7187F75%j13N6j12n6%K25N6%k25j13n6%%J13n7%N7%%J12%N6N7N6%N6%J13n7n6N6n6n6n6j13
7185E62j69j68k25J68K25K25J13%%%N6N6n6k81k81l37n6N6N6N6j12n6N6J12N6%n6%%%n6J12
7183E6J12N7J12N6N7j13n6J12K25J13N6%j69%j12j13j12n6n7N7N6N6j69j12%J69J68K25%%
7181F18N7%n7k25n6j12%J68J13%J12j12J69n7n6N6N7%n7N7N6n6N6n6N6%%N6J13%j13n6%j69
7178E62j69n6J13%n7n6%j12N6n6j69j12j12%n7n6n6%K25K80K25N7N6J12N7n7j12j69n6j69
7176A12j12N6J12N7N6%j13j68j12j13%J13K24K25J13N6n6j13n6%N6n6%n6n7%K25K25N7J12
7174G87%n6n6k82j12N6N6n6k81j12N6J12J69N6N6J13%k25j13j68%N6N6n6J12%%N7%N6N6%j12
7172B25j69n6j12J12K25K25J12J69%j13n6n6J12N7%n7J13n6N6%N6%N6%%N7%n7j68k25n7%n6
7170C37j69k24j69j12%N6n6N6J69L37L93J69N6n6%n6n6%N6%N6%j12j69J12J69N6j12n6%%%
7168F75j69J12j12n6n7n6n6n6N6J12J13J12J13N6j12j69n6j69k25j12J12%j12%n6n6N6N6K81
7166B25K25J68J13J12J13N6j12j69j69k25j69j12J12%N7J12%J13N6J12N7n7j68n7n6j12n7
7164A68j12n6n6n6N6J12J69N6N6j69j68j68n7%N7J12N6J12N6J13J69%n7%n6j12%k25j68n7
7162b25N7N6N6J12N6%N6%N7%%N6%J12J13%N6J13N6N6%%n6%%%N6n6n6n7N7J68%%N7n7n6j69
7159F18j68j69j13j12J12N7%%N6n6n7j12J12J13%%%%%%%%N6N6N7N6n6j13n6j13j68j12%%N6
7157e6N6N6J12N7N6N6N6J13N6n6j69%%j12%N6%J12%%n6n6%n6%N6j13n6n6N6K25J69K25J12
7154H43n6j12k25k25j13n6J69J12N6%n6N6J13J69%N6n6k25%J68n6n6j13N7%j13j12%j69%J69
7152B25N6N6n6%j13n6j68N6%J68J13N6n6%%N6J69K25J12%n6%n6%k81n7j12N6n6%%n6N6J12
7150C93K25j12n6j13%j12j69n6J68J13J12J13j13j12%N6J13n7n6j12n7N7%%j13N6N7N6J12
7148C93N7N6j13%J13J12J69%%n6k25j13%%J13J12N7n7j12n6%N6J12N7J12n6n6n7N7N6N6N6
7146H43%N7%j69j13j12%J12j12j69j12j69J69N6N6n6%N6N6n6%%%%%n6%J12%%N7%N6J12%%j12
7143E06%n6%n7n6%n6%n6n7%n6n6%%J12J13%J12N7N6N6N6n6n6N6N6j12%%%j69%n6j13%n6j12
7141@n6%N6J68N7J12n6n6N6%%j13n6N6%n6N6N7N6N6N6N7J12N6j12%%j13%J13%N6J13J12%n6
7138G31j69n6j69n6n6j69j68%N6N6n6j12J68K81K25K25J12n6n6k25j13j12k25k24j13%N6J13
7136a12N6n6%%%J12N6j12j12N6N6J12J69%J12J13n7j68n7j12n6N6J69N6%j13J13J12J13%n6
7134D50N6%j13n6%%N6n6J13J68N7N6%N6%n6k25j69j69k24n6%n6n7N7N6J68J69N6%%%n6%j69
7132E6j12%N6J68J13N6J13j13k81j12%%%n6%n6J12J12J69n7N7N6n6n7J13J12K25N7j13%N6
7130F18%j12%j13%%%N7%%n7%%N7n7%N7%N6J69J68J69J69n6j13j69%n6j12j69%N6N6N7N6N6
7127G87N6J13%%j13j12N6n6N6N6n6%j69j12j13%%J13K25J12%j12n6j13N6%n6J13J68N7j13
7125G87j69j68%%%n7%N7j13j69j12j68n6j13%J13J68N6N6%n6%J69J68J13%%j69j12j13%J13
7123B25J12J13K81N6n6%%N6J13%n7n6n6J12J13n6j13n6j69j12j13%n6n6k25%K25J68J13%j69
7121C37n6j13j12n6j12%n6j13N6J13J12J68J13%n6n7n6n6%n6n6N6N6J12N7N6%N6N6%N7N6n6
7119D50n7j12N6J13K25N6%n6n7j68n7j12N6N6N7N6n6n7%n6%j12j69%K25J69N6%N6K25J13N6
7116I56j69k81%J69J68J13%n6%j13n6n6j13n6N6J69N6n6N6n6j13k25n6N6J13J12N7%J12K81
7114A068J13j13j68j69%N6%J13J68%j12J12n6%n6n6n7n6j12j69j69j12n7%n6n6%n6%%j12N6
7112e6J12J69N6N6J13n7n6n6j69n6n6j12j13n6N6%J69K24K25J69J69j13n6N6%n6n6%n6%j13
7110C37n6%N6N6N7j13j12j69j12n6N6K24J69N6n6%n6N6n6N6%N6N7N6j13%n6%%n6%N6%N6N7
7108D50N6J12%N7J12n6n6J12J69%%n6j69j13j12n6j13j12j13j12j12%%J68K25J69K25N6N6
7106G87%N6j12k81j13n6%%N6n6%n6N6n6k25j68j69j13N7J12J13J68K25J12J69n6j69j13%J13
7104B81J12%n6%n6%%n6N6n6%j13%N6j12j12N6%J12%N6N7N6%N6%%%%n6N6%%%%n6N6%%%%N6N7
7101D50J68N7N6J12N7N6%j13j68k25k25j69j12%N6N6J69%n7N7J12J69%%%j69n6j13%J13N6
7099C37j12n7%J69%n6j13%%N7J12J13J68%j12j13n6N6n6J13n7n6n6j13N7J12J69J12%j12j13
7097C93j12j13j68n6N6%N6%J69%%J12%N6J13n6N6%n6N6%%%%%n6N6K25N6n6N6%%%n6k25k25
7094B81n6n7N7%N6N6%N6N7N6J12j12j13J13K25N6n6%%N6%j69j68j13n6n6%%%%n7%%n6N6%j12
7092E6%%%J69%N6J12J69N6j68j13j69j68%N6n6n6n6n6%%%n7N7J12K24N7N6J12N7N6J12J13
7089G31N6j12n7j12n6j13n6n6J12J13J68%j12j13n6n6j69j12N6J12J13%k25j12n6n6%N6K24
7087A12N6n6j68%N6N6N6N6N7N6N6N6%%n6%%N6N7N6j13j12j13j68%N6K81J13J68%k25n6%J13
7085D50N6N6%J13N6%n6%N6j13n6N6n6n6J12J69N6J13J12%j12j13k25j68j13N6N7%N6N6N6j68
7083D50j13%%n6%j13j12%J69N6%N6%%%%n6%%%%%j13%J13J12N7%N6N6j69j12N6N6n6n6%n6n7
7080A68N7%%%%n7N7n7%N7n7n6N6%%n6N6%%n6N6j68N6J69%%j69n6J12n6N6N6%%N7%j69J69N6
7077B81J69N6n6n7%N7N6%N6N6%N7N6%%N6%%%%j12k25k25j13N6%N7%J68K25K25J69N6j12n6
7075I00%n7%%n6n6j69j69%n6J13N6J12J13N6K25N6j12%j13n6n6j13%N7N6j13j12N6N6J13N6
7073G87N6J13N6N6J13N6N6n6j12j69j69j69j68j13n6N6N6%%n6%%%N6n6N6%%%%%%%J13J12j68
7070D50n7N7J12n6j13k25j12%K25K81K25N6j12k81k25j69J69N6J12J69N6N7n7n6N6j68n7N7
7069D50J12N6j12%%n6%j13n6N6j69%n6N6K25N7J68J69N6J13J69j69k81l38j12%J12N6%J13
7067E06N6%J13J12%%J13%j13n6n6%j13j12%N6K25J69J12N6j12n6%n7n6n6n6n7n6N6j68n7%
7064C93%%n6%n6%N6J13N6J12N7J12%J13n7%j12n6%n7j68%N6N6%J13n7J13%N6%N6%N7N6%J12
7062A068%%j12%n6%%j13%n6j13%j68n7n6j12n7%%%%%%j12N6N6N7J68%%J13J12N7%n7N7n7%
7059F18%N7n7n6j12n7j12%J69J68%n6j12j13%%J13N6J12J13J12%j12k25n6J68J13%j13n6n6
7057E06%j13j12N6N6K25J13J12n6%n6%j13j12J12K25K82J12j12n7j68%n7j12j13n6n6j13n6
7055C37N6%%n6%%%n6j13j68n6N6N6J69%N6N6%N6N7n7J13%n6j13k25N6N7N6J12N7n7N7n7N7
7053D50N6j13n6N6J69J13n7k25n6J13N6%%J69N6N6%j69j12n6n7K25J13N6%j12j13n6n6N6n6
7051D50%n7%N7n7n6n6j13n6J13J12J13J12n6J12%N7%%N6%n6%%n7k25n6J13%%%K25J68J13j13
7048H43j12j69j12n7j12n6j13j12j12n6N6%%J12N6%%N6J69%n6j69j12n6%J12n6j12k25%J12
7046b81N6N7J12N6J68N7J12N6J13J69%%%%%n7N7N6j13%j68n7n6n6j13j68%%n6n6%J68K81J69
7044E06n6j13j12j69n6%N6%N6J13%%N6N6%%J13N6J12J69%%j12n7j12%N6N6%%N7%N6n6j13j12
7041D50%n7n6n6n6N6N6K81K25N7j13j12N6%N6n6k25j13j12J12%%n6j12%n7%j12%J12J13K25
7039E06%j13j12%%%%n6%N6n6n7N7%%J12n6N6%J13%n7J13K25J12N7j69j13n6n6N6N6n6j12n7
7037C93n6J69J69%n7j12%N6N6%%J13N6N6j12j13j68j13%n6%n6k81j12%J12K24N7J12J13J68
7035F18J69J69J12j12n6%j13j12n7j12%n6%J12j12N6%n6N6K25J69N6%n6n7n6n6%j13k25j12
7033B81n6%J12J13%n7j12N6n6%n6%N6N6N6N7%N6J69%j69n6j13j12N6N6N6N7%n7%%n6n6n6J12
7030C37J13%n7n6J13%%%n7%N7j13%n6n6%%J12J13%n7%N7K25%n7j12%%n6%%%N6J12%N7%N6N6
7027G87n6N6N6N7%j13j69k25%J69J13N6j13j12j13j12%%n6N6%%n6N6J12K82N6J12j68k82j68
7025B25%N6N6%N6n6j69j68n6n6J12J68n6%J13N6%%N6N6n6N6n6N6%%j12%n6j13N6%j12J12N7
7023B25J12N6N7%j69j13k80j13j12%J69K24J69J12n6j13%N7%%%j69j12j12n7%%N7J12J12N6
7021A12n6n6%J68%n6n6J69J68L38J12n6j69n6j69j12j13j12j12%J12N6N6N7N6N6N6J13%J69
7019F75%%j69n6j13n6n6j69%%N6%N6%j68%K25J12J69n6%%N6J12J13J12n6j69j12n6n7n6%J13
7016D50J12K25N6n6n6n6%n7N7N6%%N6%%%n6j13%j12n6n7n6%n6%n6%n7n6%N6J69N6J13N6N6
7014F18j12j69j69j12J12%n6n6j12%N6K25J12J13K25J68J69n6j69j12k82j12%%n6%%%%%%j69
7012E6n6n6n6J12J68n6j68n6N6K81K25J68%j68j13%n6n6j69n6N6J12%J13J12%%%%%n6j12n7
7009A68j12j68%n6J12J68N6J69J13N6n6j13j69j12%j12%N6%N6N6N6%%N7K25K25n7j12j13n6
7007C37n6n6k25N6N6J13J12N6J13J12n6N6j12%n6j13j12j13n6%n6%%J12%J13N6%%N6%N6%N7
7005D50N6J12N7J12n6j13k25%n6N6N7n7n6N6N7K25K25J68%j68j13n6j13j12n6j13j12n7%J13
7003B81N6J13N6N6J13N6J12K25N7j13j69j12j13j68j13j69j68j12n6%J12J68N6N7%N6N6n6
7001B81%%K25J12%k25n6%J13J12N6%N7n7j12%n6n7n6n6n6j13%j12n6n6%J68J69N6%%N6%%%
6999C37%%N6n6%%n6N6%n6n6j13j12n6n6%J12K25N6n6N6%%J12%%J13%N6N6N7%N6N6N6n6N6%
6996H43n6J13N6n6%N6%N6j12J12J13j13n6j13j12n6j13j12j13n6%n6n7N7N6N6N6N7J68%N7
6994F75N6n6j69j13j12%%%%N6n6%%%j13j12%%K25N6J13n7j12n6j13N6%%%%j12%n6n6N6n6%
6991e6j12N6J12K25J12J13K25J12j12k82j68j69J12J13L94K25%j13%j12k82j68j13%n6%n6
6990@%N6n6%%%J12K25J69K25N6j12k25j13j12%J68%N7j13j12n7N7J12J69J69%n7j68j13n6
6987B81n6j69J69%N6J12N7n7%N7%K25J12N6j12j13j12j13%J13J12%n6j12n7j12j69j12N6K25
6985B81N6N6J13N6%j69k25k80k25j69n6N6n6J12J69%n6J69K24K25N6N6%N7%N6N6n6j13j12
6983B81k25j12N6J12J13N6N6n6%%N6%N6%N7%N6%j13j12k25n6%N6n6N6K25J12n6j69k80j69
6981b81j69%%%J13J12J13J68%%%N6J13J12N6N7N6J12%N7%N6N6%N6%%%n6%%%%n6n6j69n6j13
6979C37n6j13k24%J12%N6N6N7N6J12N7n7j12n6n7j68j68n7N7N6J68n6j12j13%N7J12K81J68
6977C93K25%j12%%J12%N7N6%n6n7j68j69j13N7J68J69%N6%J13J69J68N7N6k25j69j69j68n7
6974C93n6n6n6%j69n6n6N6J12j12n6%%N6n6J12%%N6N6%N7%%N6%%%%%N6%%%N6J13J12%j12j13
6972C93n6%%N6n6n6j13%J13J12J13J12N7J12N6N7n7N7%j13j69k25j12%%%n6%%n7N7N6N6J13
6969D50N6%J69J12%%n6j13k25j68j69n6%%J68N7j13J13N6N6N6j12j13N7j13J13n7j12j12n6
6967a12J12J12n6j12%J12N6J13n7j12n6n6N6n6%%n6J12J68J69N6n6N6J13J12J13n6%j69j13
6965C93n6n6%j13%%j12n6%N6%%J12%N7N6N6j12j13j68n6N6J12J69%j13j12N6J12%n6n6%J12
6963A68N7J12J13j13n6j13n6%%%%%%J69j13j12N6J13J12N6%%N7N6n6%N6n6N6J12j12%j13n6
6961C37n6n6j13n6j12J12K25N6j12k25j12%n6%N6J12n6J12%N6N6N7N6N6N6%n6j12k25j12N6
6959e6K81K81J69N6N6J13n7n6n6n6n7j12n6n7%%n6%%n6%%%%%%%%%%%n6%n7%n6n6%%N6N6%K25
6956C93J69K25J13N6j69l37l38k80%N6N6N6J68J69%j69l36j69%N6N6J13N6K24J69%%n6%%n6
6954B25j13%j12%%N6%N6%N6N7%%%%%J12J13n7n6j12j13j68n6n6j69k81N6J12K25J13n6n7J13
6951a12J68J69J68J13J12j12%J69J68n6j12l38k81j68j13%N7J68K81J12J69n6n6j69k25n6
6949@J68%n6J69J69J68%j12n6j13j12n7%N7N6N6N6n6%%n6N6N6j12J12N7N6N6n6j69n6j13j12
6947E6n6N6J69%n7n6N6J13J69%%%J68J13N6j12%N6j13%n6n6%J12N7N6N6n6j13j12n6n7J69
6945E62N6N7j13j69j12n6k25n6j12j13n6J12N7%%n7N7j13j12N6j13%J13N6N6J13J12%J12J13
6943B25n7j12j12%n6j13n6n6J12J69K24N7N6n6n7%N7N6N6N6n6j69n6j68n6J12%%n6j12n7n6
6941b81N6N7N6N6%j12N6n6%J12J12N6n6j12j12n7N7N6J68K25L37J13n6j13n6J69N6n6n7n6
6939E62n6j13%n6N6n6k81j12%K24N7N6%J12N7N6J12J13n6j13n6n6n7n6j69%N7j13j12N6%n6
6936@%n6%K24J13%%%%%N6J13N6J12j12j13n6n6j69J13n7n6J13J12J69J69J12J69N6k25l37
6934D50k25%%N6N6N6N7j13n6j69n6%J69J12%n6n6k25%N6%J12N7%N6J12%j12j13j12J69J12
6932C37N6j12k25j68%J12%n6%n6%J68K25J69J68%k25n6j12n7%n6n6J12N7N6N6n6%n6%n7%%
6930A68n6J13J68N7J68N7j69j13%n6n6n6n7n6n6n6n6%J68J13N6N6J13J12N6J13%%N6J13J68
6928A068n6n6n6N6N6%%n6%%n6%j69k81n7j12j13j12n6n6j12%N6J12N6J69N6%n6j69j68n6%
6926a68N6K24K25%N6%j12%n6n7%%j12n6J12J13%%N6J12%j12j13j68j12N6J12%J69%n7%n6n6
6923E6n6n6n6%J12K81L94J68n6j12k82j12n6%N6N6j69%n6j12%J68L38K81J13%j13j12k25n7
6921C93J13n6k25j69n6n6J12%J12J13%%N6%n6%n6j13j68%J12N6J69N6J13%j69n6n7j12n6j12
6919a12n6%%N6%J12J68%j12j68N6J12N6N6%j12J12n6J13n7N7%N6N6N6j68n7N7N6%n6%n7%n6
6917A12J13j13n6N6n6%%%%N6%%N6%n6J13N6n6j69%J69%N6j13n6n6n6n6J68J13J12N6J13%N6
6914E62j69j12n6J12n6N6N6j12%N6N6J69n6%j69n6N6%%n6j69k24%%J12N6J12j12J12%%%%%
6912A68%%%%%N7%n7J13%%%N6N6n6N6%n6N6%n6%%N6n6%N6%%%N7n7N7n7N7%%%J68N7J12%N6J13
6909I56%n6j69j69n6%n6N6%N6N6N7n7j68n7%K25J13%n6j69%%J12j12%%%n6%j69j13j12j12
6907e6n6j13n6n6J12N7%%N6%N6J12%J12N7N6N6J13%%n7n6%N6%%j12k25j12j12N6N6K81%j13
6904A12k24n6n7%N7N6N6N6j12j69n6j69%K25J69J68J69n7j68n6%J12J12%%N7%N6N6J13J68
6902F18N7n7j68j69n6N6N6%N6K25J13%%%%%n6J12n6n6%j13N6J13J12J13n6n7n6n6j13j12j13
6900C93N7%n7N7J12K25%%%j12j69j13j12j13k80j69j12J12N6n6%J69N6N6%%j68n7N7K24K81
6898C37K81N7j69j69N6n6N6N7%j13n6j13j12j12n6n6J12J12J12N7%J68J13%J12N7J12J69n6
6896I00n7j12%j69N6J13%N6N6j12%n6%j69j13n6J13N6n6n7N7J12J69%J12N7%j13j69j12j13
6894C93j68N6%N6N6%%n6N6%%%%%n6%%%%j12k25k25k25j68n7K25K25J69K24K25J69J13n7n6
6891E62n6n6n7n6n6k81j68n7N7J12N6%N6J12J13J12N7n7j12j13j12n6N6N6J69N6%%j12k81
6889e6j69n6N6N7%N6N6N6N6J69%N6J12n6j69j68%N6J69J12%j12n7N7N6N6n6n6%%n7n6n6%J69
6887B25J12J69J12j12j13j68%N6K25J69%n7%N7%j69j13n6J13N6J12J13N6%n6k25j69n6N6J13
6885D50J68N7%%n7n6%j12j69k81j68k25j13J69J69J68J68%J13J12J13J12J13J12N7n7j12j13
6883F18%n6j12n7k25j68%N6J69J12J13J68N7j13n6%n6j13n6j13N7J12J13N6n6j69j13j12j12
6881e6N6%n6%n6%n6N6n6j13N6%n6%n6N6n6n6N6J12K81K81J13%j13n6n6%N6N6%%J13%N6%%j69
6878C37j12n7N7n7j68j12j13j12N6J13j13j12j69N6%J13K25J68J12%%N6j68n6j69N7%J12K24
6876A68N7%%N6n6k25j12j13n6J13N6%N6J68J69N6%J13J68n6%n6%%n6%n7%N7K81J69N6j13n6
6874G87j12j69j13j12j13j12J12J13J12N7J12%j69j12k25j12n6N6K81L93J69n6j13N7%n7j12
6872E06%%n6n7%N7j13%%%n6n6j13j12n6N6J12J69%N6n6N6%N6J13J12J13N6J69%j13%n6%n6
6870G31n6j69j69n6n6%n7%n6N6N7n7N7%%N6%%j13N7K25N6j13j12n6N6%%N6%N6N7J68J13n6
6867F75%j69j13j68n7N7%J68n6N6N7J68%n6j12j13%K25K25J13n7j68j69j13N7N6%n6j13%J69
6865E06J69N6n6n7n6n6j69j69j12J12J13N6N6J13n6J68J13%j13j68j13j12j13N6%j12j68j13
6863b25%N7N6N6N6N6N6N6N7J12n6%n6%j69j12N6N6%%N6N6%N7%N6%N6N6%N7K25J68N7j13j12
6861F75k82n6%N6%N7J68J13%n6j13j12j13n6%%N6%%N6N7n7n6j12j69j12n6%J12J68N7J12J69
6859E06N6J13J68N7J68j12j13j12n6n7j68j13n6%N6%N6%j12n6%k25%j12n6%J68N6N6n6j68
6857a12j13j12%J12N7N6%%N6%J12J12N7J12J69%n6J68J13j69j12J12j12n7n6n6%N6%%N6%n6
6854C37N6%%n6%J69K25n6j69j69n6%k25j12j12j13j12N6N6N6N7N6n6%%J12J12n6K25%j69N6
6852A12j12N6n6j12%J12N6%J69N6N6N6N7N6%N6N6j12n6%J68J69N6n6k81j69n6N6J69J12%n6
6850E62J13%N6N6%%j12n7j12n6n7n6n6J12N7N6J69N6n6%N6j69n6j13n6n6J69J12N6j12j13
6848C93j12n6J12K81K25J13N6n6n6N6n6j13j12n7j68n7n6j12%N6n6%N6%%N6%j12j69N6j12
6846@N6%%n6%N6n6j12%%j13j12N6K25K24J13n6N6%j69j12j68j13N6%J13%%J12%N6J12N7N6
6843B81J12N7N6J12N7%j13n6n6%j13n6%n6n7j12%n6n6n6n6J12J12J12J13J69N6J69N6n6n7
6841F18n6n6n6n7n6n6N6J13N6J12N7j69n6n7%%J13j13N7%%%%%%%%%%n7N7N6%N6N6N7n7J13
6839G31n6j69%j13n6%n6n6j69%J69K25N6%J12%j12j13n6j12n7j12j12n6J12K25J12J13K25
6837F75n7k25k25j12%N6j12n6%n6n6N6N6%N6%N6J12%j12n6N6j68%n6j13%N6J13%J68K25J12
6835C93K25J69%k25k25%%J13J12J13%J68J69N6%N7%%n7j12n6n7n6N6N7%j13j69j12j13j12
6832B81j13k80%J12J12J69N6N6n6%n6%N6N6%%N7%N6%N6N6n6J13n7%N7%j13j12%%n7n6%n6J12
6830C93J13n6J68%N7J12j12%%n7j12%%j13%n6%n6%n6j69J12%%J13n6%J12%%N6j12n6%N6J12
6827C93J69N6j68j13n6j13k80j13N7N6N6N6n6j12n7N7J12K24J13J12K25N7j69j13j12j13N7
6826B25%N6N6%N6N7%n7n6n6n6N6N6J13N6j13n6n6j13j68n6n6j13N7J68N6J12n6j12j68%j13
6823b81J13%%j13n6n6n7%J69K25K81J12%j12n7j12J12J69N6n6%%j12N6J12N7N6n6n7j68%%
6821B25N6N6N6n6%j69N7N6%%N6%N6N7n7J13%n6j69k81j12N6J12J69J12N6%N7j13N6J13%%%
6819E06j13j68k81j12%n7N7N6J12J12J13N6%j13k24n6J12K25J68J13%%J69J12%%n6%%n6J68
6817H43K25n6k25k81k25k25n6J68N7j69j12n6J12N6J12%j12n6N6J69N6N6N6J13K25%n6j69
6815E06j13j12%J69J12N6j12j69j12n7j12%K25J12J13%n6j13j12n7j12j12n6n6J12J12n6%
6813@J12N6%N7%N6N6%N6N7%N6J12%%n6N6n6j69n6n6j69%n6n6N6%K25J12N7N6j13%%j12N6J13
6811D50N6J69J12n6n6%%j13N6%N7N6%J12n6j69j68n7%J13J69n7j68n7%N7%%J12N6j68n7%n6
6808C37%j12%%n7n6n6N6n6n6N6n6j12%J12J68N7%j13N6N7N6%N6%n6N6J13j13J13n7N7N6j13
6806C93J13J12%%n6%n6j13j68n7N7J12J13K25%%n7j68N6J12N7%%n7n6j12N6%n6n7%n6n6N6
6804C37J69K25N6%n6%n6%n7N7n7j12J12%n6j12%n7N7J12n6n6n7j12N6%%%N6%J13J69n7N7J12
6801G87n6%%%%%%%n6n7j12n6n7%n6n6k25j68%n6J12J12%N6n6%%n6%%n6%%%J12J12J13J12n6
6799C37%n6%n6%N6J69N6J69J12J13j13n6n6%N6N6N6n6n6N6N6n6%N6%N7N6N6j12j13j12j69
6796E06n6n7%J13J12j12%%J69J12K25N6j12%N6j12n7N7%%j69k25j69j69j12n6%j12%n6%n7
6794b25j12%K25J12%%J68N7%n7n6%%n6%n6%J68%N7%N6J12%N7N6%J12J13J12J13j13n6%n6%
6792G31n6n7j12%%J69N6J12n6j12j69n6N6j13n6N6n6%n6%%n6n7N7J12J69J69J12J13%N6J12
6789A068j68j13n6j13k25j68j69n6N6J12%n6n6J69J12%n6N6N6J13J69N6J69N6n6n7j12%N6
6787G87n6n6j69j69%n6%N6%%%N6%N7%n7j12j13n6J69%J12J13%N6J13n7n6k25j12j69%n6%n6
6785e6%n6n6%N6J12n6%J12J69%n7j12k24n7%J13J68K81N6n6N6%n6%n6n6N6j13N7N6n6n7N7
6783B25%%j13%n6n6n6%n6%n6n7J13J12n6%%J12J12%N7%%J68N7n7j12%%n6j13n6N6j68%n6%
6780a12N6N6N6N6j68n6J12N6K25J12J13N6n6J12n6J13J12N6%N7%J68n6j69j12n6%j13%N6%
6778F18%N7n7N7%N6N6n6%N6N6N7N6j69n6%n6n7j12%j13%%%J13J69J12J13N6%j69j12n7N7%
6776F75j69n6j69n6n7j12%N6J69N6J13N6%J12N7%N6N6%j12k25k82k24k25n6N6%%J69J68J69
6774B25J12%J69J69N6n6k25j13n6k25n6%J68J69N6N7%J68J69%J13%j13n6%%%j13j12%j13n6
6771C37j12n7j12n6N6J12N7N6N6%N6J13K25J12%n6j69k25j12N6J69K25J12N7J12%n6%N6J13
6769A125J68%J13n6n7j68j69n6%J12N6N7j69j13n6%n6%j69N6j12n6n7j12k25%n6%n6%N6K25
6767B25J12J13%j13n6%N6J69K25N6J13N6n6j13j12n7%J69%N6n6n6j13j12%J12N7j69n6%J68
6765F18N7J68J13j13%%j12n6n7J69K81J69J13N6j13%%%n6%n6%n6n7j68n7j12j13j12j13n6
6763C37n6J12%%N7N6%n6J12J13j13j12%%%%N6%n6j69%J12K25J69J69J69%n7j12n6N6%J12J13
6761A181j13j12j69k81j69n6J12J13n6n7N7N6J12N7%N6%%N6%%N6j12j13j12n6J68J69%%%%
6759G87j12n7k25j68j69n6N6J12J13%%%%%N6N6N7N6N6n6j13N7%N6%%N6N6%%N7j69%n6%n7n6
6756C37%n6%n6%j69j12N6%N6J12N7N6%n6%%N6J69J68N7N6j13j68%J12N6N7N6n6k25j13n6n6
6754B25%j69N6J13%N6N6%j12n7%N7N6n6j69j68n6%J12%K24J69%%n6N6j12N6n6j13N6N7J12
6751C37N6N7J12J13J12N6n6n6j13n6N6N7j13j69j68%%J12J13%N6%%k25j13j12%J12N7%N6n6
6749B25n7N7N6N6J13%%j69n6j13n6%J12j12n6n6%n6%K24J69%n6k81j69k25n6N6J69J69J68
6747E6J12%%%J69N6N7%n7%n6%%n6n6J12%J13%%n7N7J68N7%j69k81k81j69n6J69%%N6%J12N6
6745A12%J13%N6%N6%N6N7%N6%N6%J13n7%N7N6N6j12j69%n6N6n6N6J69J68N7%j13j69N7%n7
6742F18%%%n6%%j12n7j12%%J12J13N6N6N7n7k25n6N6n6%n6n6J68J13%N6N6N7%%n7N7%%%%%
6740F75%%n7N7%n7%J13N6N6N7n7j12j13j12n6N6n6%J12J13%j69j69n6J12J13J69N6j13j12
6737E06j69n6N6%%j12j69%K25J12%n6n6n6n7n6n6J69N6%N6N6N7N6%j13%n6%n6n6n7N7%%j69
6735E6j68j69N6J13J68%n6n6n6J12N6%%j68N6J68K25J69J69N6%j13j12J12N7%%J12%%%n6%
6733G31j13j12j13%N7%%n7j68j69j12%N6j12n6j69j13n6J13J68J13%%j13N7J12K24J13%j13
6731A68n6j12%%N6J12N7N6n6%n7j12%J12%%n6n6J69J68K82J12%j12j13j12j69j13j68%N6K25
6729B81J69K25N6N6j69j68j69j13N7n7j68n6K81J68K25N7N6N6%%%%j12j69%J12J13J12J13
6727I56J69n7j12j13j12n6k25%n7J13%J12j68n7j12j13n6N6N7n7%N7%%J12K25K25J13J12n6
6724I56%N6%j69n6n6%N6n6k25j13J13K81K81N7n7j68j69n6%n7%n6J13N6%N6%N6%n6j12k25
6722D50%N6J12N7J12%n6k81j13%J13%N6N6N6n6N6J13n6n7k25%n6%n6N6%%J13%N6n6N6J69%
6720F75%j69J12J13N6j12k25n7j12j13J13L37K82J68N7j69n6%j13j12k25n7j12N6%n6N6J13
6718D50J12N6%%n6N6%n6j69j68l37j13J13K80J69J69K25J69K25%n7j12j69j12j69J12J13n6
6716F75J12N6n6%%n6%N6%N6%N7%N6j13j68j69j13j12J12%n6n6j13%j68%N6%n6N6j12%n6%J12
6714@N6%J12%N7N6N6N6N7%N6J12J13%%J69N6N6n6n6j69%%j13j12n6%N6N6%j12n7N7J68J13
6711G31N6K25N6j12n6j13n6N6N6J13%%j13j12%j13%J13J12J13J12%j12j69j12%N6%j69j69
6709C93%J13n6%J12N6%%%J69n6n6j69%%N6j12n7%N7j13%%n6%%%N6%%N6J13n6j13n6%J12K82
6707F75K25K25%j69k81k82j68%N6N6%n6N6%n6N6n6%%%n6n7%%n6n6%n6n6%K24N7N6N6J13J68
6704F18N7J68N7n7%j12%N6N6%N7J12j12j69l38j12n6J12N6K25J13J12j12%%N6j12n7%%j12
6702E06%n6j13N6K25K25J13%%J12N7%j13j69j12j13k25j12%N6J13N6K25N6%N6n6N6N7j69k25
6700E06k25N6N6N7N6N6N6N7%%j13j12n7%j12n6n7%J13N6N6N7N6J12N7N6N6J13N6j13n6j12
6698F75n7j12J12J13j13k25n6j69j68j68j13%N6N7J68%J68%%k24j69N7J12J12J12N7n7n6N6
6696A68n6N6%%j12J69J12n6n6n7J13J12N7J68J13N6%j12k82j68j69J69J68J69N6N7J12N6%
6694H43N7N6%j13j12k25n6j13%N6J69%%%%N6%j68j69n6n7%j12%J69J12%%j69j68%%N6J12N7
6691B25n7n6J13J12J13j13%%%N6n6N6J13J12J13J12%j12n6n7J13%J12%n6j12k25%j13N6n6
6689C37%%n6j69N6K82K81%j69j12%%j13%n6n6%N6N6n6j13N7%N6N6N6%N7N6%%%%n6j13N6J13
6687E06N6n6N6n6%J12N7n7N7%J12%n6j69j12j13j12N6J12J69N6N7%N6N6n6J12n6n6j13N7J12
6685G87J69%J69N6j13k25j68k25%J68J13%%j69j69n6J69%%N6J69J12%n6n6n6n7n6N6%n6j69
6682C93j68%%J68n6%%%j69N7J12J13K81N6j12%%n7n6n6%n6n7n6N6J13J69J12J13n7j12j69
6680E62N6N7N6N6N6N7N6%%%%%%%n6%%%j13N6N7N6j13j12n6n7j12j13n6n6j13j12%n6N6J12
6678A68j12j12N6J68J13N6J13n7N7J12N6J13N6J13j13n6j13N7N6%%%%n6%%%%n7j12n6%N6N6
6675E62j69j12n6%N6j13%%n6n6n6n6%%K24K25J13%n6n7N7%N6J12n6j69j68%%J12J13%j13n6
6673B81k81j12%%%n6j69j13n6N6K25J69J12J69%N6N6%%n6n6N6N6n6N6J13N6J12N7J12N6N7
6671I00%%n7%%%%%j68k82%J13J69N6%N6n6n6N6N6n6%%%j13j12J12J13j13n6%N6%N7n7n6j12
6668D50j13N6J13%%j13n6n6%n6%N6%N6N6N7%J12%j12j69N6j12j13k24n6N6J68K81J13J68n6
6666E62n6j69n6%J69J68N7n7j12j13n6n6N6n6%n6%%n7%j12%n6n6n6n6n7J13J12%%j12%J12
6664@J68K25K25N7N6N6j12k25j13%%%%n6N6N6n6%%n6N6%n6%N6n6J12n6J13N6J69J12j12k82
6662C93n6N6J13%j13j12%N6N6J13%%j69n6j13j68n6j12n7%J13N6J12%%n6N6J69%n7n6n6J69
6659B25%N6N6%N6N7n7n6N6J69N6j68%J12J69N6n6n6k25j69j13j12J69N6N6N6%j12j13n6n6
6657E6J12%N7n7N7%N6%%%N6n6N6%%%%n6%n6%N6n6%%N6%%N6n6J12N7J68J69J69K25%%k81j69
6655G31j69j12N6J69J12N6j12n6%N6j13j12%%n6%N6J12n6j69j12%K25K81J13N6%n6n7%n6n6
6652G31n6n7%N7J12J13J12J69N6j12%%N6%N6j12N6%n6N6N6%j12j69n6N6%N6j12n7%N7K25J12
6650A237J13n7%n6%j69j12%n6N6%j13j12k25n6%N6j13n6n6n6j69n6n6j12J12N6N6J69n7N7
6648B25J12n6N6%N6%N7K25%n7%J13N6N6n6n6N6N6J69%n6n6j69j13j12n6N6N6N6N7n7k25j12
6646B81n6k25%J12K25%%%J13K25J12%n6%n6%%n7%n6n6%J12%k25j12n6N6J12N7N6J69N6J69
6643I00N6J12J13n6n7%j12N6n6j13N7n7n6n6%J69N6J69J12N6n6j12k25j69n6%n7j12n6n7N7
6641D50n7n6%n6%J12N7N6J69n7J13%n6j69j69j12%N6J12%n6%N6J69J69N6%n6n6n7j12%J12
6639F18%n6j69j12%J12%%n6%%n6j13j68j12n6J68K81K25J12j12n6n7n6n6N6%%n6%J12N7J68
6637F18j12n6N6J12J13%j13k81j69k24n6N6J12K25N6J13J68%%j12j13%J13J69J12J13N6n6
6635I00n7N7N6J12n6j69J13K25N6j12j13N6J13J69n7n6n6k25j69n6n6%j69%%N6N6j12%%N6
6633E62%J13%n7J13%N6%%J13n7n6n6n6n7%J69N6J13J12%j12j69k25k25n6J69K25N6%%%N6%
6630G87%N6J13%J12J13%k25k25k25N6n6j13J13%J12N7J12%N6N7K25N6j13j12n6N6%J12j12
6628I56J12N7n7j68j13j12k25%N6n6J12%j69%n6%K81J69%n6%n6n7%%%%n6N6%%n6n6n6%%n7
6626C93%n6%N6N7n7J13%%N6n6n6%n7n6%n6%J12K82K25J68%j68j13%n6N6N6%n6n6%j13j12n6
6623D50n7n6%%%%%%%%%%%N6N7N6J12J13N6N6J13J12%%N7%j69j13j68j69j13%n6j12N6%N6%
6621C37J13J12N6J69%j69%j12n6N6n6%%n7%%n6n6n6n7j12n6n6n6%J68%J12N7%J68%j12n6n7
6618A68j12J12N7J68%N7n7n6%%n6%%%J12%J13n6j69n6j13%J13%N6K81J69K81J69%j69%j12
6616I00j13n6n6j13%%n6%%%n6%%n7%%n6%%%n6N6N6J13N6j12j69k25j12N6n6%N6J68J13J12
6614C93K82N6N6%%%j12j69n6j13j69n6J69J12K82J12n6k25j13j12N6N6N7N6N6J13J12J69J12
6612A068n6j69j12n6n7%j68n7N7J68J69N6N7n7j68k25j69N6n6n6j69j68%J12K81J12K25N7
6610F75n7k25j12j13J13n6%J12N6J13J12N7n7j12J12%%N7%N6n6%N6n6n7j68%j13n6n6n7%J13
6608B81%N6J13%%j69j13%n6%J13N6N6J69K81N6N7n7j68%k82l37j68j13n6J13N6J12%J68N7
6605B25N6%N6N6N7N6N6N6j68n7%n6%n6n6N6%%J12%N7n7N7J68%j12n6N6J12N7N6%j13j68j69
6603B81n6%J12J13K25J68%j68k25j13%%%N6N7N6J12N7j13j12N6N6j12j13%J69K25J12J13J12
6601A068%n6n6j69j69n6j12n7j68%%%j13j68j12J12J12J12N7N6J69J68J69N6N7j13k25j69
6599C93%n6j12n7%%%n6n6%%N6N6N7J12J69n6%j13j69j68j12N6%N6%%%%N6%%%%%N6N6N7n7J13
6596B81%N6J13%N6J69N6j13N7n7j12%j13n6J13J12J13J12%%N6n6j12j69j13j68k81N6K25J12
6594C37%%N6%N7%J68%j12j13j12n6k81%N6K25J12J69J69J68n6%%%j69k25j68k25J12J13J12
6592C37J13n7n6j12n7%n6n6%J69J12J69J69j13n6n6n7%N7n7N7%j13%n6k25n6j68j13%%%%%
6590b81%%%J69J68K25J12%%%%%J13J69n7%n6n6%%J69N6%%k25j13n6%N6J69n6n6%N6j13n6N6
6587C93n6%%n6%%%%%%N6n6N6%%%%%N6n6%N6%%%%%%n6%K81N7%k25j13N6K25%j12j13j68j69
6585E6J12j68n6N6J68J69K25J13j69n6j13j12n7J69J13%%J12N6N7%j13n6%j13%n6n6n6n7j12
6582E6n6n6n6j13%J13J12N6J69J12N6K25N7n7j68j13j12n7N7n7%J13J69J68J13%n6n7%j68
6580D50j69k81j12N6J12K25N6j12n7n6j12N6N6J13J68N7%j13n6n6N6J12J13n6%N6n6n7%N7
6578D50n7n6N6%%n6%n6N6N6J13j13j12n6n7N7%J68J13%N6J13n7k25j12n6j13j12n6N6N6%J69
6576B25N6N6j12j69j68%%%%n6n7j12j69J69J69J68J68%%%%%J13N6%n6%n6n7j68N6%N6j12j12
6574a12%%n6N6J68J69J68K25J13%%%%n6%n7%j12%%j13%n6n6j69j68j12%%N6N6J12n6n6%%n6
6571a12J12K25J68N7%n7n6%J13J68J13J12%N7n7j12j69n6%J69J12n6n6j13j12%%J68N7N6%
6569G31j13j68%J68N7k25j69k25j12%J12J69%J12N6J13N6J13N6J69N6%j69n6n6n7N7j13N6
6567F18%j12%n6J68n6N6N7%N6J12n6%n6N6n6n6%%n7n6n6j69N6%K25J13N6n6k81j69n6j13J13
6565B25%%%J12N6N7N6J12%J13%N6J13%%N6N6N6%j68j13j12k25j13j12N6n6n7N7%J68%n6%%
6562C37%N6%j68%N6N6n6%k25j68n6n7j68%J12K81K25J68n6n6%n6j69%N6J13%%n7%j12n6j68
6560a68%N6K80J13J69%N6%%%N6%%J13%%j69j69%%J13J12J69N6j12j13k25j69j68J68J13J12
6558C93J13K25K25J69%n7N7J12n6k81k25k25n7N7N6K25%j13%n6n6n6J68J13%N6N6N7N6j13
6556H43n6n6n6j13n6j13n6%n6%n6N6N6N6N7N6%N6N6j12j13j12n6n7j12J69J12%N6%N7n7n6
6554C37j12%J68K82J12%%%J13n7n6%K81N7J12%j12j69j13n6N6N7%K25J68%j68k25j13%n6%
6551G31%n6%%%%%%n7%n6%n6%%n6n7N7%n7%%j12n6n7J13N6N6j12j13n6N6%j12N6n6%%j12N6
6549@%n6j69n6N6N7J68N6J69J12J69%N6j69j12j13%J13J69N6N6j12j13j69n6N6%j68j12n6
6547a68N6L37J68J69J13N6n6j13n6J12j12N6N6J13%j13k25n6%K25K25%%n6N6%j69j68j69J12
6545C93J13J12N7N6%j13%N7N6n6N6%n6N6n6N6N6n6n6j69N6J69N6N6%j12k25j69n6%n6%n7%
6542A68J13N6J69J12N7n7j12N6J13J12J69J12N7j69j13%n6N6n6%N6j12%%%%N6j12n7k25j12
6540B81j69N6J69N6J13J69N6%n6j69n6N6n6%n7n6n6n6j13j68%N6J68J69N6%j12n6j13n6%J69
6538B25K81K25%j13n6j69N7%J68N7n7%%%j68j13%j12n7n6n6%J69N6N6J69%%J12N7N6N6N6j12
6536G31n6j13j12j13n6j13j12%%%%%%n6N6%N6J13n7N7N6N6%%n6n6%n7n6n6n6J12J13J12N6
6533C93J13J12N7J12%%%n6%%%%%%%N6%j69k25k25j68N6J12J69J13J68%j12n6%n7%J13J12J13
6531G31N6n6n6%j13j12%j13%%J13J68%J13N6J13N6n6n7%n6j12j69%%N6J69%j13j12J12J13
6529G31%N6j12j69n6N6K25J12J13%%j13n6j69j68N6N6n6%J12j68J12n6%N6j12N6%%J69N6j13
6527F18n6j12%n7n6j12n7n6n6N6%J13%%N6%%J69N6j13n6N6n6N6%n6j12%j69n6N6J69J12N6
6524C93%j68j69j12%%j12%J12J12N6%J13N6N6J69K25N6%n6%%j13k25k25j68%%N6%%J12K25
6522C93J69J13N6J12n6j12j69%%J69%N6%k25%n6n7n6n6n6N6j13j12%%J69N6n6%N6%N6%N6N7
6520D50%J68n6j12%J12J69N6n6%N6n6n6n7n6n6n6j13%J13J68J69J13%n7j68k25k82j12n6K25
6518B25K25K25N6j69n6n6j13n6N6N6J13%%J12j12j69j12j69n6J68J13J12J13J69N6j13%%N7
6516F75n7n6J13N6j13%N7N6n6k25j13n6n6n7n6J13N6J12J13N6J13J12J13%%J12n6n6j69k25
6514E06n6n7n6%%j12N6j13N7%%N6%J12J13%n6n7j12J12J13n6%%%N6J12J69%j12k82j68k25
6511@%N6J12n6J69J12%n6N6N7n7J13N6n6J69n7%%%%j12J12%n6n6n6%n7j12%n6%n7J13n6N6
6509B81%%N6%%%n6N6J69K25J12J13N6n6j13j68j69n6n7%%N7%N6%N6N6%N7j13j69%k25j68n6
6506e6N6K25N6N6J13K25n7j68j13%J13K25J12%n6j69j12%J12n6%j13%%J13J12J13J12n6N6
6504H43%n6j69j68N6J69N6n6%N6N6%%%j12n7j12%N6n6j69j69%N7N6N6J13J68J69J69J69N6
6502A181j13j68j69%n6J12j12j69j13N7N6J12%n6%n6J12N7n7N7%n7N7N6%%N6j12N6n6%j69
6500E06n6%%J12j12n7j12N6n6j13N7N6N6%J13N6%%J69%k25j69%N6N6N7J12J69%J69N6%j13
6498H43j12n6N6%%N6n6N6%%K25J69K25J69j69k81k25j69%n6%%j69n6N6%%j13n6%n6n6%n7j12
6495E6N6n6%n6%%n6n6n6%J12K24J13J69J68J13%%N6%N6N7N6n6J12N6%J13%N6%j12%%j69%j13
6493H43n6n6n6n7%j12%n6n7%N7n7N7%N6%%N6J13N6%j13n6J13%N6j13%N7J68K25N7%n7j68n7
6490H43%n6n6n6j69%n6j69j13n6%N6N7N6%N6N6%%J13J69J12K25N6j12j69n6%%N6K25N6j68
6488I00j69j13%%N7N6j13j12n6n7j12%%N6%%N6N7%N6%N6n6%%j13N7%%%N6%J12n6N6N7%%%%
6485F75%n7n6J13%j13j12%J68J13J69N6j13j12k25j69%n6%J12N7N6n6J12n6%N6N6%j12j69
6483C37j12n7n6N6J13n6n7N7n7j68j12N6K24J13J12J13J69N6%j69j12n7%%n6%N6J13J12N7
6481F75N6%N6N6N7%%N6N6n6j69j69j68N6%K25N6%j12j69j69j69j68%%N6N6N6%j12j12n6n6
6479a68N6J68K25%%%%J12J13J12J13N6n6n6N6N6%j12j69j13j68n7J13K25J12J13J12j12k25
6477E06k81k25n6J12J12N7%n7n6N6%J69L38K25N6j13N7n7j12j69%N6N7J12n6%%%%%%%%%%j13
6475F18j68%N6J12N7N6N6N6N7N6%J12N7N6n6%n7j12N6j12%n7n6%n6%%N6%j12k25N6J69N6n6
6472F75j13%J69N6J69N6N6n6j69j12%j13%N7J12%%%N6j12k25k25k25j12J12J69J12J69J69
6470F75J12J69N6j69n6%n6%j13k25j12n6n7j12n6%N6n6n6N6N6n6n6N6%%%%n6N6N6K25J12n6
6468C37n6n6n7%j12n6%n6%J68J13N6%j69n6n6%J68J13%N6N6%N7J68J13J69N6%j69j12n7j12
6466E06j13j12n6n7%j68%N6j12j12N6%%N6K81J68J69N6j12n6N6n6J68N7N6N6N6n6k25k25n6
6464B81J12K25J13J69n7j68j69j13%J69J13%%%%k25n7j12n6J12%n6N6J13K25J12%n6k25n6
6462D50%%%j69j13n6J13N6n6%%N6%N6N6J13N6J13%%%%j13j12j13n6N6J13J12N6%%%j12%j13
6459C93%%J13J12j12j13k25%N7J12J13N6J69N6n6n7%j12%n6%n7n6%n6%N6N6N7N6J12%N7J12
6457G87n6%J12n6%N6%%n6j69j68j13n6j13k24%%J12J12N7J68%J13J12j68j13n6k25n6j12j13
6455b25j12J12J69K24N7n7%%n6n6%J12J69J69K25%k25n6N6%%N6j12N6n6%J68%J13N6N6N7N6
6452I56J12J13J12J13j13k25k25j68N6%N6%N6%N7%N6n6%%j69J69n7n6%j12%n7j12%j13n6%
6450C37%J13n7n6N6N7n7j12j69k24j13J69J12J12J69%N6J13%n6%%n7N7%N6N6j12n7j12%J69
6448D50K81N6j69k25j12N6K25K25K81N7j13j12N6N6j12j69j13k25j12%%J12%n6J13J12n6J12
6446F18N7%N6N6n6%%j13J13%n6N6%%N6n6N6%%n6n6j13n6j13n6n6j13J13%N6J13%N6J12N7%
6444F75%%%j13N6N7n7n6N6%%j12J12%n6n6n6n7n6n6%j13%J13N6J13J68n6J13N6n6k25j69j69
6441A12k24j69j69N7J68J69K24J69J69N6N6%N7N6N6J69%n6j13N6J13%J12J13n6j69k81k82
6439C93j12n6%N6n6N6J12J69N6%N7N6%n6%n7j12n6n7%n6N6K25J13N6n6n6j13j12n7n6n6n6
6437B25j69N6N6J69%N6%%J13N6n6J69N6%J69n7%N7%%n7%%%n6j12j13j12J12N6N7J12%%j69
6435F18j68%N6%N6J13N6N6N6N7n7j68k25%%%%J12N6J13N6%j12n7%%N7%N6%N6j12j69n6n7J13
6432E06J69N6n6J12n6n6j69j69j12N6%%N6%N6N7%j13%%n6n6%j69N6J69J12K82J12n6k25n6
6430D50j13n6n6n7j12j68n6%K24J69J12%n6n6j69%J69J12J13K81N6n6%k25k25j69n6%J69N6
6428B81J12K25N7%j13j12%n7n6n6%%J69N6J12%N7n7N7n7J13J12n6l37k25j13N6N7%N6N6n6
6426B81k25N6J13N6N6N6N7N6J12N7N6%%k25j69n6j13j12n6%J68J69%n6n6n7j12N6N6N7N6n6
6424B25n7n6n6J69J12K25N6N7n7j12%n6n7%j12n6%j13%N6%%N7N6J12n6%J13N6%j13N7%%N6
6421E06j13n6j12n7N7J12N6N7J68%n6n6J12N7N6n6j13J13J12J13J12j12j13k25j69n6N6N7
6419D50J68n6n6j69%n6N6N6N7N6%j13n6N6N7N6%j69k25j12%%%N6J69N6N6J13%%n7N7%n7n6
6417C37%J13%%n7j12%N6J13n7j68j13n6N6J13J12N6J13J12J13N6n6j13j68%%n7N7%N6J12N7
6415F75J12N6n6%N6N7J68%j12n6N6J12J13N6n6n6n7k25k25k25n6n6%%n6N6N6n6n6j13n6N6
6413A12N6%j68j12j69n6%J69J12K24N7N6%n6j13j12n6N6N6J12j12n6%N6J12N7N6j13j12n6
6411@N6N6n6n6N6n6%j12%%%J12J12n6j68n6N6%N6N6n6%%%%n6N6N6J12N6N7J12N6N7N6J12%
6408F18j12n6j69n6%J12J69N6N6j12N6J69N6N6n6n6j69n6J12j12j13n6j12n7N7J12n6%%%N6
6406C37%N6N7N6J12%N7%j69j13%%%%%N7N6J69%n7j68j69%%n6%%%N6N6J13J68%%j12j13%%J13
6403E06J12%%j12n6j13n6%J12J13J12J13%j13n6n6n6n7n6n6n6J12%N6n6j69n6j12%%%%N6J12
6401A68J13N6%n6j13j68%K25N6J12N7J12J69%n6n7N7j69j69%%n6n6n7N7J12%%%%n6%N6n6n6
6399B25j13%J13N6%N6n6%N6N6N7n7n6%J13J68%j68N6J12J13%j13j12J12J13%j13%%j12n6%
6396D50j13%%n6J12j12N6%n6%J12N7n7N7n7n6J69N6J13%%%%J12N6n6n6%j13%n6n6n6n7n6n6
6394B81n6n7%j12j12%J12K25N6J13j13n6N6J69K25J12%J13J12j12j13j12N6N6j12k25k25n6
6392B25%%J12J13N6%%J69J12%N6%N7%%N6%%%j13n6n6j13%%N7J12J13n7n6k81k25%n6N6J12
6390C93K25J13%k25k25j13%J13J69J68j12j13n6n6%n6n7%J13J69J68J69%%N6%j12k25j13j68
6388B25J12J13N6J69%j69%j13n6j12n7j12J12J13%J69J68%J13N6n6j13j12n6n7n6n6%n6n7
6386A68j12%K25J69K25J68N7n7%N7j69k25k25j13j12J12j12N6%N6N7n7%N7%%N6%n6J12%%%
6383C37N6N7n7N7%J68K25L38N6j12n7j12j69j12j13n6j69%%%%%%n6%J12N7J68N7N6%n6k25
6381D50k82k80n6N6J12N6n6n6%N6N6%N6N6%N7%N6N6%%J13%N6J12n6J13%%N6J12%j12j13j68
6379D50j13N6N7J12%n6n6j13n6J12N7N6J69N6n6N6n6%%%%N6N6J13%n7j68k25%J68J13K25J12
6376A068j68j13l37k82k80n6J68N6%n6%n6N6K25J12J13J68k25n6%%n6n6N6J12J69J13J68K25
6374A068N7j69j69%%%%N6n6n6%J12J69K25N6j12l94k81k25n6j69%j12%J12J69n7J13N6N6N7
6372D50N6N6N6N7n7J13N6n6%j13n6n6j13%n6j12J12%%N6J13n6N6N6n6j69j12n7j12j12j69
6370b25n6N6N7J12%n6%J12J68J69J69J12j12%K81J69%j13j68%N6j13%j68%n7%%n6%n6%%N6
6368C37N6N7N6J12%N7%J12%k81n6n7n6n6n6N6n6%%n7%J69L94J69%j69k25j69n6n6J68J13J12
6366F18N7j13j12n7j12n6j13J13%%%%N6%%N6%%N6n6N6%n6n6j13%n6K25N6J13n6%n7n6N6%J69
6363E62K25J69%n6k25n7N7n7%N7n7N7%n7N7J12j12j69j69k81n6N6J69J68N7j13j12%N6J69
6361D50N6J12J13J12N7%j13n6J12N7n7n6j12n7j12n6j13n6n6n7N7N6%n6J12N6n6%N6%N7%N6
6359E06N6%j12%N6J69N6%N6%n6%n6n7j12j13%N7%%%%%N6N6n6%j13n6n6n6n7j12%%J12J13N6
6356C37N6N7J12N6%%%%%%n6%N6J13n6n7n6N6N7%j13n6%j13%n6n6%%J12J13%n6j13j12j13%
6354A12N6n6N6%%N7%j69j68n6N6J68K25N6%k25j68j12J12J68K25J13N6J12%%j12n6N6J12j68
6352D50j69k25j12%%%N6%%N6J69J12J69%n6n7n6n6N6J13N6n6j69n6n7n6%n6%J12J69J69J69
6349F75N6j13%N7J12K25%%j69n6J13n7%j12%%n6j13N6j12%n6%j13N6n6%j12N6n6%j13n6%n6
6347@%K81J12J13n6%n7%J13N6%J13J12N6N7n7j12J12%J13%j13j12%n6n7j68%%n7%N7n7%J13
6345E06j13j12j13%%J13J12N7J68j12n6j13%j69%%J13N6J13j13J13n7J13n6j13j12N6J12K25
6343F18N7N6%%J12n6j12j69n6n7n6%%N6N7%J12J13%N6j13n6%K25%%%n6%%n6n7j12j13%N7J12
6340E62%n6%n6n7n6n6J12J13J12J13N6%n6k25j13N7J12J13%k25j69j13j68n6J12J12J69J13
6338D50%%%j13j69k24j12N6J12%J12n6%J12j68j12j69j69J13N6J13N6J68J69J68J69N6%%%
6336F18N7%N6%j13k25n6J13N6J12N7N6N6N6n6j12j69n6j13j12%N6n6k25j68j69%J69%n7N7
6334a68%J12K81J68K25N7n7N7%%%%%J12J13%j13j69k25j12%n6%%%N6J12J13N6N6%%N7%%N6
6332G31%%n6%n7%k25n6j12n7j12n6n6N6J68J13J12%J69J13N6n6j13j69%%%%N7n7N7N6%%J12
6329F18J13%N6N6J13%n6n7n6j12n7j12n6n7n6%%%j12N6n6%n7%j12%J69N6%k81j12n6J12K81
6327B25J68%n6n6N6N6%N7J68N7%n7%j12%n6n7j68%N6N6n6%%n6j13J13N6K25J12J13J69j13
6325G87j69j68j13%N6N7%%%N6%N6N6j68j13j69j12%J12%%j12N6N6J69%j69j12n6N6N6N6j68
6322@n6%J12K25n6%J12N6J13J12j12J12N7%j13n6%J69N6n6n7N7%%N6n6%n7j12%%n6%n7%%J13
6320E06J69N6j13%%N7J68K25N7j13j69n6k25k25j12n7N7N6N6%J13J68J13%n6N6J12N7N6%%
6318I56%%%n6N6j13J13n6j13j69k25j12%%%n6n7%J13J69J68J13N6n6j13N7N6j13k25j68%n7
6315A68n6n6N6N6N7N6%%%n6J12J13n7n6n6n6J12N6J13j13N7%n7%n6%n6%n6%%%N6%%%N6%%%
6313C37%N6%%%%%%%%N7%j13J13J12N6j68n7%%%%%J13J12N7%N6N6N6N7N6j13j12j13j68N6N6
6310E62%n6%%J12n6j69j12k25n6n6J12N6J13J68%n6j69k80%N6K24K25L94K25J69%j13k81n6
6308G31j13N7%%%%%N6n6N6N6n6%N6n6j13j12n6j13j69j12j68%J12%N6J12J69K25N6n6%%j12
6306D50N6n6n7%%n6%%n6N6%%%%%%N6K25J13N6%j12j13n6%k25n6j13j12N6J69J12%N6J69n6
6303E06n6%n7%J13J12J13N6%j12n7j12j13n6n6j13n6N6%n6n6j12j12%N6J12N6J12J69J69J69
6301F75J12J69%n6j13n6j13j68n7j12j13j68n6N6J12J13N6J69J12J13N6j69j69%N7%j13n6
6299B81j13j68%n6n6n6n7j12%%J69N6J12J12J13N6J12N7%%N6J12J13N6j12j69j69j12%%N6
6297B81%N6%%n6%%%N6J69J12%j68j13n6%N6J69J69%n7j12n6N6N6n6%%j13N7%n7n6%%%J13n7
6295C93j12n6N6J12K25J69J13n7%n6%n6%n6n7%%J13N6N6n6n6n6n7N7%%N6%%%%n6k82j68j13
6292A12n6%n6%n6j12n7N7K80J69N6%n6%n6%%%n7N7%n7j12j12n6j69%J13N6N6N6K25J68K25
6290F18n6j69k25j68n6%J12N6N6%j12%N6n6N6K25%j12j13n6%%J69J68J13J69N6N6N6%N7N6
6288I56j69j12k25n7%%%N7n7n6n6J12%j12N6J69J12J13%N6j12k25j13j69%N7J12J69J12j12
6286E06N6J13N6N6%%k25j69n6N6J13J69%%J12N6K25N7N6n6j13n6j13n6j12%n7%j12%j13%%
6283C93j12j13n6%%J13n7j68n6n6j13%J13J12N6J12J13J12J13n6n7%n6n6%N6n6%%%N6%J69
6281E06J69j13k25j69j12N6J13N6N6%n6%n6%%%n7k24j12J68K81J12n6n6%J69%N6n6%j69n6
6279B25n7j68j68%j13n6j69J69J12J69%%J12K25N6N6J13%J69%J12N6%n6n6%j69j69%N7K25
6277F75%N6%n6%J12J13%k25k25k82n6J13J68K25J13N6%%n6j69j12j13n6j13n6J13K81J69N6
6275G31N6%j12j13j12%%%%%%n7%%n6%n6J12n6J13%j13N6N7J68%%%%j12j13N7J12J13n7j12
6272E06j69j12n7%%n6N6N7N6J69N6%n6n7n6n6n6k25j12%%J12J68J13N6n6J12J69J69N6j12
6270F75n7j68n7%%n6j69N7J68K25J13%N6N6n6n6n6%k25j13N6%%%n6N6N7N6%n6n7j12N6J13
6268D50N6j13n6N6N7J68J69J13j13j69k25n6n6n6j13%J69J12N7K25N6n6%N6%%%%%j13j12%
6266E06n6j13n6n6%N6%%N6%%%j12j13j12j12%N6N6N6N6N6n6j68%K24J13%n6N6j13N7%n7j12
6263E6N6N6J13%N6J13j13n6%%j13j68%K81J12N7%N6J12%k25n6j12N6N6%%%%n6%%%%n6n7n6
6261A12n6n6%n6%J12J69%j69N6J13J12N6N7j13j12k25n6%N6K81K25K25n6j13n6j13j12%%%
6259B81%%n6n7N7J68J13j13j12j13j68j12j69%N6%%J13N6J12J12J69J13%n7n6j12j13n6n6
6257@n6j12%N6%j13j12n6N6N6n6j13n6J69K25L37J12J69%n6j13j12n7%N7J12%n6%%J69J12
6255E62%j12j13n6%J12K25N7%N6N6n6k25n6j69%n6j13%J13%N6N6j12n7N7J12J69J69K25J12
6252A012n6j13j12n6k82j12n6%N6%N6N6%N7J12%n6j69j12j13n6%J12J69%J13%N6N6N6J13%
6250G31%%N6n6j69j69j68j69%J69N6N6J13%J12N6N7j13n6N6j12N6%n6%N6%N6N6j68j13%J13
6248D50K81%%j69k25j12N6J12n6%n6N6J13N6J69J12N6n6n6%J69%n7%%N7n7j12j13j12j69j69
6246A68%N7K25J68%n6N6j68n7n6J13J12%j12j69%n6%N6%n6n7%N7%N6N6N6%J13%%n6n7%N7%
6243D50N6N6%j12j69N6%J13%J68J13J69K25N6n6j69j69n6%n6j13%N6N7N6k81l94k24k25N6
6241c37J69N6J68J69%j13n6n6N6j12%n6n6N6n6%N6J68J69J12J13J68J13j13j68j69j13n6N6
6239A68N7N6J12n6J13K25n7n6j12j13%%N6J13%n6j69n6j69%%n6%%n6J68J69%N6%J13N6N6n6
6237E06%J69J12n6n6j13j12j13N6K82K25N6j13j12j13n6k25j12j69n6J12J13J12%n6k25j68
6235a12k25j69N6J69J13N6N6N6j12j13n6%%N6N7N6N6N6N6N6N6N7N6N6N6%N7N6n6n7j12n6%
6233B25J12%%j12j13N6J69J69%%j13n6%N6N7J68N7%%%%n7j12j13n6j12j13j12j12N6%J12%
6231E6N6J69N6J13%J68N7J12%%j12N6n6%N6n6%%n7%%%%j12J12n6%%N6n6N6%%j12n6n7J13%
6228E06n6j13j69n6%J13%N6N6J13J68N7n7k81k25k24j13%n6%%n6N6N6J69K81J12N6N7%j13
6226C37j12k25n6%K24J69%n6j13n6j68j69n6N6%n6%N6N7J12J12J69J12N6%%n6n6N6J69J69
6224F75J12n6j13k25n6j12j69n6N6%J12n6N6J69J13N6%n6n7n6%N6n6N6N7J12J13N6N6%J13
6222I00%%n7n6n6%n6n7%%N7N6%n6j13j69%n6%N6n6n6n6j13n6%J12J13N6%%j12n7j68j12%N6
6219e6J12J69%n7j12j12%J12J69N6J12%%n6j69j12n6%n6%J12K81J13K25%n7j12N6n6%n6%n7
6217C93%%n6n6N6n6%n6j13j12n6n6J12K25J68%n6n6%%n6n7%N7J12J13N6n6N6J12n6j12%K25
6215F75K81K81K25J13N6j13k81l37j69k25%J12J13%n6n7N7n7N7n7%n6j69j12%n6J68N7N6%
6213E06J12%j68j69k81j12n6n7J13J12J12J13N6N6J13%%%%%N6j13J13n6j13n6n6n7j12j12
6211e6%N6%%N6%N6%N6%j68j12%J12K25J12n6n6n7N7J12N6%n6n6n6%N6N6N6n6%%%J13N6j13
6208C93j12%J12N7%j69j13J13J69K25J12%j69j68j69j13j12J12j12N6N6J69N6n6j12N6N6J13
6206D50J68n6j12j69n6%N6j13j12n6N6N6J13%n7j12%J69J68J13J12j12n6j69%N6N6j12j69
6204A12n6J12J13J12K25K82K25J12%n6k25k25j13j68%N6n6%N6J12j12%%J69J12%j12j69%J69
6202F75N6J12j12N6%j12j69j69n6N6%J69n6n7%n6n6n6j69n6J12J13N6N6%n6J69J12%N6n6%
6200E62%n6%n6N6%J12N7N6J12N7J12n6j13j68n7N7%k25j13n6J12J13J12J13n6j69%j13N7n7
6198C93%n6N6n6%%%n6%J12n6j12N6N6K81N7%%N6J12J69N6j12j13n6j12k25j69n6%J12N6%%
6195C93N7N6J12N7N6j13j12N6N6N7%k25j13%%J13N6J12%k25j12n6%J12J69K25J12N7N6n6n7
6193H43j12n6%%j69N6j12n7%n6n6%n6j69j12N6%K25J12J13N6%N6N6%%%N7n7%%j12N6n6%N6
6191E62j12n7%J13J12J13N6%%j69j12j69n6%N6N6N7N6J69N6N6J13%%K81N6n6j69j69%n6n6
6189G31n6%n7%j12n6n7n6N6J13%%j13N7%%N6n6%n7J13J69%%j13j69n6%N6J69n6j69j12N6n6
6186B25n7N7%n7j12J12J13%N6J13n7j12k25%n6N6N6n6%N6%%N6%N7%J12%n6J12N7J68J13J12
6184H43%j12%n6n7j12J12J13N6n6n6N6J69%n7j12j13j68N6J69N6j13j68k25k25%K25J68J69
6182E62J69n6%j13j12n7n6j69j68n6J12J12J13N6N6%%N7j69%n6%%n7j12K25N6J69J12N7j69
6180E06j13%%%n6n6n6n7%J69N6N7N6N6N6N7J68%n6n6%n6k82j12n6n7j68j12n6N6K24J13J12
6178C37n6j13n6n6%%n6N6N6%N6%J13n6N6%%N6n6n6N6N6%j12N6N6J69n6%N6J12N7J12n6n6j69
6175E06N6J13J12%K25J13J12%j12j69j69j12%n7%%%J13n6n7%n6j12n7%n6n6%%K25J12J13N6
6173G87N6N7%n7n6n6%n6j13%n6n6j13%N6%j12n6j13N6N7J12N6%%N7%j13j69N7J68J13n6n7
6171C93j12n6j69J12J13J69J68%%j12j13%n6N6N7%j13N6n6%j69N7J12J13N6n6%n7n6N6N7n7
6168C93%%N7n7N7n7N7%%%N6%J69N6N6J13J68J13%j13j12j13n6n6j13j12%N6%j12n7%J13J69
6166F75J12N6J13n6%N6%j69k81k25j13%J13N6%J13J12%%n6n6%J12%J13%n7k25j68j13n6N6
6164A12J69J12N7N6n6j13n6n6%N6n6j69j12J68K25J69K81%n6k81k25j13N6%N7N6n6J12N6%
6162C93N7n7%N7%N6%%n6%%n7n6N6n6%%n6N6j12N6n6%%%j13%n6%N6J69N6%%J13J68N7k25j13
6159C37%N6%%n6%j69%J69N6J13n6n7J13%J12j12%n6n7N7%j69N6%%n6j13%%n6n6%%N6n6J12
6157A68N7%n7J13%n6n7%%N7n7n6%J69K25K25J69N6j13n6n6k25j69n6%%n6N6%%J12K25N7%j69
6154E06%n6j13j12n7j12%J69N6J12N7%%N6N6J13%%n7j68N6n6n7n6n6%%N6%%%%%n6%n6n7%j12
6152E6n6%N6J12J13J12n6n6n6%%N6%N6n6n6n7%n6n6%%j68j13N7J12N6K25J68J13K25%%%j69
6149E62J13%J68J13N6N6j12j13n6J13%%n7%n6%%%n6n6%%n7N7j69n6N6%N6J13%%J12N6%n6j12
6147F75j69n6%J12N6N7N6N6N6N7%j13n6%%j13j12%J12N7n7j12%%%N6%N6n6N6n6N6%N7%N6%
6144G31N6%N6N7%N6j13n6N6%n6n6n6%j69k25k25j12%J12J12N7%%%J68N7%n7k25k80k81k25
6142f18N6K81K81K81N6j12n7%N7n7n6N6n6J13J68J69J13n7j68j69j13J69N6%n6%%J13N6n6
6140D50%J68J13J12n6n6%N6n6j13k25%%%N7n7%J13%%%N6%n6n6%n7%n6%j12%%n7%%%J13K25
6137E06K25%N6N6N7n7%j12n6n7j12%J69J12%%N6N7%N6n6j13%j69k25n6%%N6%N7j13j12j69
6135E6j12%n6j13N7%%%n7j12J12K25K25J12J13N6J12%j12j13j12n6N6N6n6n6J12J13J68%k25
6133C93j12%N6N6N7j13j12j13N6J13N6J13J68%n6j12j13%j12j13n6j12n6N6N6n6n6j13%J69
6131e6K24J13n6%%J12N6J13J69%j69%n6%%%%j69n6n7J13J12K25N7N6n6j69n6j13%J13N6n6
6129D50%N6n6%N6J12j68n7n6N6N7N6j69k25k24%J68J69n7N7n7n6N6J13%N6N6N7n7%%n6J69
6126E06n6N6J69n7N7N6%%N6%j12j13J13N6%N6n6k25j69j69N7J12N6n6n6n6N6N6n6n6%%N6J12
6124C93N7J68J13N6%j12j69j13n6n6J12J13J12j12n6J12%%N6%%%j12N6%n6N6n6%J12%N7n7
6122F18k25n6j12n7N7n7%J13J12K82N6n6N6N6%j12n7N7J12n6%n6N6J69%n7n6j12j69n6n7N7
6120D50%%j13j12k81n6N6N6J12%n6N6%J13J12N6%%N7K25N6N6j12n7%J13J69%n7N7%n7%J13
6117I56n6j13%j12n7j12n6n7n6n6N6N6%%%N7%n7%n6%%n6n6%%%N6n6%%N6%n6N6%%%%%N6N6N7
6114D50N6J12N7N6J69%j13n6n6j13j12n7n6j12n7J13%%%%%N6%%%J69J12J69N6j12j13%N7J12
6112G87J69%%j13n6n6n6N6N6N6j12j13j12N6J13N6N6j12j13n6N6J69J12J13%n6n7%N7n7%%
6110H43N7j13j12k82j12%J12J69n6N6N6n6n6j69n6j13%n6j12N6J69J12J69N6%j12j13%%J69
6108E06J12J13N6n6k25j13%%N7%N6%n6N6%n6n7%j12j13%N7J12N6%J13K25J69%%j13n6j13j12
6106E06n6j13j69%n6N6%%K25%%n6n6%n6%j13%j12%N6J69N6J12J13%j13j12n6%j13N6%N7%N6
6103B81%n6N6n6n7%N7n7j12%J12N7J68N7n7n6%n6j13%%j12n6n6j12j69k25n6%K25J12J13%
6101a68%J68K25J12N6%J13J12j12n6N6%%n6N6j13J13%%%%%%j69n6k25%%K25J12J13J12n6n6
6099E06J12J69%n6n6J12%j12n7j68%%n7n6n6j13l36%%J68J68N7n7j12N6N6n6j12J12%N6%N7
6096B25%%J12n6N6%N6%%%N7%N6n6%N6%%n6J12N6%J13n6j13j12n7N7%j69n6n7j68J12K81L94
6094G87J69%n6j13j12k25j69j13j12%%j12n6%%n6%N6N6K81J68K25%%%N7n7N7%%N6n6%N6%%
6091G31n6j13N6N7J68%j12j13%%%N7j13%j12%%N6N6N6N7N6J69%n7n6j12%n7j12n6%%N6%J12
6089F18J13K25K81J13%j69j69n6n6j13n6j13%N7n7N7N6n6%%J68N7n7n6j12k25j13j12n7n6
6087A12j12%%J68J13J12J69N6j68j13j69j68j68N6J12J12J69K25K25%n6%%j13n6%%J12N7%
6085F75n7j12j69%%J13N6J12%j68n7n6N6%n6J13j13n6j13%%J13J12N7%n7%%N7J12%J13%k25
6083D50j13j69N7%J68K25%N7j13j12j69j13j12J12J13%%J12N7N6N6N6%n6n6%N6N6J13N6n6
6080G31%n6j69j13N7N6J12N7%%N6j13j12n6j13n6j13j12n6%%%N6%%%%J12%N7%N6N6%N6n6%
6078C37N6j12j69n6n6j68N6K24J69N6%%%n6%%%%n6%%%%%n7%%%%n6J13N6N6N6N7j13j12N6K25
6075E06K25J12N7%n7j12j13j12J12J13n6%N6%%j13k25k81j12J68J69J13n7N7%N6%J12%n6J13
6073F75n7%N7n7j68%N6J12N7N6N6J13n7j68n7j12n6%%n7n6%%n6%%%N6j12N6%%N6N6j12j13
6071A68k24n6%J12N6n6n6N6K25J68%j68k81n6%J68J12n6j68j12N6J12%J68N7N6J12%%N7N6
6069E06%J12%%N7J12N6N7J68j12j13j12j13N7N6%k25j69n6%J12N7K25N6j13k81k81n6J12J69
6067B81N6n6n6N6N6J13%n7j12n6n7j12J12J69J13J68N7N6J12%%j12k25%%%n6n7n6n6n6J12
6064C37N6k25k24j12%n7n6n6J12N7%J12n6%N6K81J68%j12n6n7j68n6K24K25J69n6J12J69J13
6062I00N6K25n6k82l93l94j68%%N6N6N6J12N7N6N6N6K25J13N6%j69%j68n7%N7J68j12%J12
6060F18J13n6N6J12%J13j13j68n7j68n7%n6n6n6%%j13n6J12%n6J13n7n6N6N7n7n6%n6%J12
6058A68j12n6J68N7%%N6N6%N6n6%%n6k81j68j13n6J12K25L37N6j68%n7N7j69n6%n6n6n6n7
6056b25K25K81L37J13%n6j13%n6%n6N6j13N7%j13N6n6j12N6j13%j12%N6N6j12j12j69n6N6
6054b25N7N6J68J12J13J12J69J13J12%j69j68n7J13n6j69j13j68%%J68J13J69J12J69J12%
6052H43n6n6n6%N6n6%n7j68N6n6n7%j12n6n7n6n6n6n6j12%N6J68J69N6n6n7j12%n6N6J12n6
6049A12%j12%K25J68K82N6N6j12j69j69n6%j69j68N6N6J12J13J12%n6%%%n6%%%%%%%%N6n6
6047B81%j69j12n6N6J12N6J13%n6%N6j69n6n6J68N7k25n6n6%j13%n6N6J13J68N6J13J68N7
6045D50J68n6n6%n6n7%n6n6N6N6%%%n6j69k24j12n7N7N6N6n6%%n6N6J12J68J13N6N6N7%j13
6042C37%j12%j13j12%N6%%J12J13n6N6N6%%%%%%%%N6%N7%N6N6%J13%N6N6%n6k25j13j12N6
6040C37N6J69n6%j69%j12k25%J68%N7n7%n6J13N6%j13j68n6N6J12J13N6j13j12j12n6%J12
6038@N6j12k25j69N7J12N6N7%%n7%%%n6%%N6%%%N7%%%%n7N7n7%%%%J13N6N6N6N6N6N7%N6%
6035B81%%N6%%j12j69%J12J13N6J13N6N6%j69j68k25n6K81K25J68n6j69n6n6N6N6n6j69%J13
6033B81K25J69J12%n6k25n6%J12n6n6n7n6n6n6n7n6n6n6n6n6%N6%N6n6n6J12J12%%N6K25K25
6030F18J13%n6n7j12%j13n6n6%j13j12%J12J13%%N6n6N6%N6N7N6K25n6n7%%N7n7N7n7N7n7
6028F18%n6j12%n7n6%n6%%N6%%%J13n7N7K25J68N7n7k25l37l37j12N6J68J69N6N6N6N7%%%
6026D50n7%%%%n6n6N6j12j13j68n6J12J12N6j12n6N6%N6N6%n6%n6n6N6n6%N6%J69%N6N6N6
6023C93N7%N6N6n6%J12%%%n6j12%J12N6j12j69n6n6n7n6j68%%j69N7N6N6N6N6J12n6J13N6
6021B81n6N6%n6N6N6n6J12N7N6J69%k25n7n6%J69J69%j69k25n6%J12%n6j69n6J12n6%N6%J13
6018B81%%J12N7%%n7N7j13n6j13%J13%j13%j12%n6%n6%%N6%n6N6%%%n6N6n6%n6%%%%%%%%%
6015a12%%n6N6n6%%n7%J13%J12%n6%N6J68N7k25j68%N6N6K24%%J13%N6%N6n6N6J13N6n6j13
6013C93N7J68N7j69k25j13N7J68%j12j13%J13N6J13J68J69J69J12j12J69n7j68j13j12%N6
6011G31j69j12%N6J12N7n7j12J12N7%j69j13l37j12%J12K81K25N6j12k25%%N6%j12j13N6%
6009A68j12%%n6N6K25J69J68%J13N6J13n7j12j69k81j13%J13%%n6N6%%N6n6N6N6N7N6N6N6
6007F18%N7J12J69J12j68n7j12n6j13j69n6j12n7N7N6J12%%%N7%n7N7%%N6%%N6J13J12%j12
6004F75j13j12j13j12n7J13N6%N6j12%%%%n6N6n6n7j12%N6N6j12j12j69j12N6%N6J69%J12
6002E6J12%j12j68%n6n7%J13N6%J12J12N7J68%n6N6J13K81N6N7J68%j68n7j12j13N7j13j69
6000C93j68j69J69n7%%%j12J12n6N6K25J69J69N6J13N6n6j13n6j69j12n7j12j13N7%%N6J12
5998C93J13J12j68j69n6N6J69K81N6n6k25j13n6%J13%j13%n6%n6%n7%n6n6%%J12N7%J12%N6
5996C93N7%n7n6N6n6%n6%J12%n6j12n7N7%%n7N7N6%%N6%%%j12n7n6n6n6j12N6n6N6N6%J12
5993A12%j12J68N7%%N6N6N6%N7j13n6N6N6%n6n6N6%n6n6%J12N6n6j12j13J13J12J69N6N6N7
5991F75N6n6j13j12n7j12%%j69%J13%N6N6%N6%N7J12j12j13j69n6N6J13n6%N6n6j69n6%J12
5989A12J69N6n6j13j12j12k25n6N6%N6%J69K81J68K25n6n6j69N6%J69J13N6%j13j68%n7n6
5987C37j69%J13J69N6n6j13n6n6j13N6%N7%j13%J13J12j12n7n6N6J69J69J69N6J12%n6j12
5985F75%n7%%N7J12j12k25j69n6J12%n6k25j12%J12J69N6%J12J13J69N6%%%k25j69k25j68
5982e6J12J12J69J13J68N7j13j12N6J12N7j69n6%N6J12%n6n6J12%N7n7j68k25%j13n6n6j12
5980a12J12J68J69%%j12k25n6%j12%%N6J12K25N6%n6%N6N6n6%j13N7%n7%n6n6%n6N6n6N6n6
5978@%%%J68J13J12J69%j12%n7%%%%n6N6n6%n6N6n6N6N6K25J69J13%n7%n6j69j12n6J68N7
5976F75%n7j68j69n6J12%N6%N7J68J13J69N6n6n7j12N6J69n6%%n7n6j69j68n7n6j12j69j12
5973e6n6%J12J12N6%J13n6N6%N6%N6%%N7N6%n6N6N6%N6%%j12j13n6n6n6n7j12%%J12n6j12
5971@n6J12J12N7N6J69K81J12N7n7j12k81k82j68%n6n6%n6%%N6n6n7J13%%%J12J68N7N6N6
5969C37N6J13J12N7%j69N6%N6%j12%N6j12%n7n6%%%N6%%N7n7J13N6J13J12N6K25%j68k25j69
5966E06n6J12%n6n6n7n6N6n6%n6%%%%N6N6N7J12J13%J12N6j12k25j69j12J12J13K25N6n6k25
5964D50j13j69n6n6N6J69N6N6N7N6J12N7N6N6J13%%j69n6j69J12N7J68N7j69j13k25j12%K25
5962E06J69N6%n6N6n6k25j69%%%%J12N7n7j12n6J12N6n6n6N6J13j13n6n6%k25j12%n6j13%
5960b81J13N6N6J12L37L38N6n6k25j69j12%N6%%%n6%n7%n6n6%%n6%%n6%%%%N6%N6%j12%K24
5957A68J69%j12%n7j12J12J13K25J12J13n6n7%j12%j13%%n6n6%n6%%J68N7N6J12N7%J12J69
5955I56n6n7j68J12N6n6j12n7%j12%%n6n7%n6n6N6J69J69J12%j12j69j13k25j12J12J69J13
5953D50J12%j12j13%N6J69J69N6n6%%n6%n7%n6j12j13k25n6J12n6J13%J12N6J13N6j12n7n6
5951C37j12j13%J13J12N6J13%j13j68j13k24j13N7%J68K25J68n6N6N7J68%j12K25K25K25%
5949A181j13n6k81k25j13n6J13%%%%n7N7J12%n6j69j12n7N7N6n6n7N7J68N7%%N6J12%N7N6
5946G31N6%%N6N7j13k25j69j12j13j68j12%n6%%N6J68K25J12%%n6N6J13N6j12n7n6n6n6n7
5944A68j12n6j12n6%j69j69n6N6N6J69%J13J12N6J12J13N6N6N6J13%j13j68j69n6%N6n6N6
5942E6N6K81%N7J68%%j12n6n7n6%n6n6%n7j12J12%J13n6j13j12n6%J68J13J68J13J69J12J13
5940I00J68N7%j69j13%n6n6n6n7j12n6n7n6%J13J12%J13%N6N6N6n6j12k25n7%j12%n6n7%j12
5938E6%n6n6N6n6J68N6N7N6j13j68j68j13n6%J12J13J12K25N6j13j68j12j13%J13J68K81J69
5936E06N6N6j12k25k25n6%N6J12n6j68n6n6N6J12%N6%J12%N7N6N6%%n6%%N6n6%N6N6N7%N6
5933E06J12j12j69n6j13k24%K24J13J12n6N6N7n7J13n6j13n6n6n7j12j68%J12J68n6%%%n6
5931E6N6n6%%n6%N6n6%N6n6%N6n6N6%%N6J13J12N6J13%J12N7N6J12j68k82n6N6N7n7j12j13
5929A68N7N6J69N6N6J69J12J13n6k25k82j68n7j12j12j12%N6J12K81%%%N6%N6J13J69J68J13
5927I56%j13%n6j12%N6j13k25n6N6%%j12n6n7j12n6n6n6N6N6%J12%N6J13%%%%n6N6%n6N6J69
5924D50K25J68K25j12j69j69j12N6n6j13J13K81K81J69%j12k82m50n6J13K25%n7j12%n6n7
5922C93n6n6n6n7j12N6N6j12J12n6n6N6N6%%%N7%%N6%N6n6J12%%%N7%j69n6n7j12j12%J68
5920A12K25K81n6j12%%n7%N7n7n6J13n7%N7n7n6N6n6%N6J13n6j69n6n7n6n6n6n6n6n6n7%J69
5918e6J12J12%N7N6N6N6N7%%J12J13n7N7%J12n6n6j69n6j13j69k24n6%L37J12n6j13j68N6
5915E6J12J13%%%%%n6n7%n6n6%n6n6%%K24N7%n7N7N6%%N6J69J12j12%n6N6%N6%%n6%%j69j69
5913A68n6%J69J12N7N6%J12%j12n6n7n6n6n6j69%j68n6N6J12J12J69K25N6N6j12j13%N7n7
5911C93n6%%%n6%N6n6%%%%%n6j69k24j69j69j12N6N6K25J69K80J69n6%%%n6j69j68n6%J12
5908e6n6J12%N6%N6N6N7n7N7%N6N6j12j69%n6%n6%%n6%K24J69J69K25N6j13n6N6N7N6J12%
5906H43j12k25k25n6j69%N6J69%j13n6%%n6n6%N6n6%%N6J12J13N6n6j69j68n6N6N6J68%J13
5904B81J12N7J68%J13J12N7n7k25j68j13N6J13%J12%%%n6N6n6%%n6%n6%N6j13N7n7n6n6j69
5901A12%N6J13K25%n6j13j12n7j68N6%n6n6N6j12%J12N6j12n6n6J12N6%%N6n6J12N6%n6J13
5899B25N6%%N6j12%%J68J13J69n7j68j13%J69J12%N7%N6k25j13%%n6n6j69%N6N7%J12J13J68
5897F18N7j13n6%N6j12%n7%n6n6N6%n6j13j12J69%j69j12n6N6J12J12J13N6N6%J13n6j13n6
5895B81%J12K25J13j13j68j13j69j12j68N6J12J12N7%j69j12n6%N6N6n6%N6%%J68N7J12N6
5892C93J13n6j13j12j69%J69N6N6%%%N6J13J12N7N6J12J13%%n6n7n6n6n6j13%N6%j68j13%
5890C37n6n6n7N7n7j12N6N6N7n7j68N6N6N6%N7N6%N6n6N6J13j13n6j13J13N6%n6%%N6N6K82
5888F75J68n6j12j13j12n7j12j13n6n6J69N6%N6N6%N7N6n6j13j69j12n6n6%n6N6n6%N6%n6
5886a12N6%n6n6N6j13N7n7%%J13N6%N6N6N6J13%N6N6%n6%J12N7N6%n6N6%%n6N6K25J69K25
5883A125j13k81l38j12N6J69N6j12%N6J12J13%%j13j12%n6n7j12%n6J12%N6N7%n7J13N6n6
5881E06j69j12j69%n6n6n6N6%%%n6%%%%N6n6n6n7%J13J68J12J69J13J12N6j12n6j13N6%n6
5879C37N6n6%n6j13j12%J12n6j12%n6%%n6N6%%%%N6n6n6N6K81N6%k25j12j12%J12K24J69K81
5876F18J69J13n7n6j69j68j13N6%N7%N6n6N6%J12n6%j12%j13%n6%%j13%J69J13J68J13N6j12
5874F75j13N6%j12%j13n6n6J12K25%j12k25j13j12%n6n6%n6n6%%n7N7%N6N6%N6N6N6%J69J12
5872C93%n6j12n7j12%N6J69n6k25j68j69N6J13N6J68N6n6%n6n6n6N6J68J69J12N7N6J12j12
5870E06n6%j13%j12n7%j68N6N6n6n6%%%%J12N6N7N6N6N6N7%j13n6n6k25k25n6J69N6%N6N6
5867E6N6N6N7N6%j13j68N6J69K25K25J68K82N6%n6n7j68n7j12j69k81k25j68n6%n7%%J13%
5865a12J12K81J69%j13j69j12%%N6j12j68n7J13J68K25N6%%%%j69j12n6J12J13%n7k24n6%
5863a12J12J12N6%%N7N6J69J68J13%n6n7%j12%n6n7n6n6%n6n7%%n6j12N6%n6j12%%%N6N6%
5861@j68j13j69j12K25J12J69%%N6J68%j12n6J12j12J12J13n7%k24n6j13%%J13%k25n6j13
5859e06%n6%J12K25J69K24%%n6N6N7%j13%J13N6n6j13j12%j12n6%%J12K24K82K81J12N7j13
5856G87j69k81j69j12J12J13n6j69%J12N7%%N6n6%j69%J69J12%j12n7%%%N7j13n6%K25J12
5854C93J69j12j13n6%N6N6N7N6n6%n7%n6%%n6%n6%N6%%%%n6N6N6J69%j13k25k24j12N6%%%
5852a12%n6N6%N6N6N6J12%n6j68j12j13N6%%N7%%N6%N6N6J68%N7J12N6N7%n7n6n6%n6j13%
5849A12%J13%N6J12%N7N6j13%n6j69k24j12j13J13N6%J12%N6J12N7N6J12%N7N6J12j12j13
5847C93j68k81j12n7%n6%N6J13%%%j13%%N7%%K24N6J69N6J13J68N7N6N6j12j69j69n6J12%
5845C93n6N6K82J12n6%n6j69j13%%n6n6%n6n7n6%%n6j12J12n6%%n6%%N6%%n6j12N6J12J68
5842A68N7%N6N6%N6K25J69N6n6j12n7j68%%J68J69%n6j13%k25n6j12N6N6J69n6%n7n6%N6N7
5840D50J68J69J13%n7j68j69n6%J68J13J12J69J13J68j12k25k25k25j13n6n6%%N6J13J68J13
5838G31J69N6%j13j12k81j69%J12N7J12n6j13%N7N6n6%j13j12J12N6n6j12k25j12%J12J68
5836A68%j12j12%J12%%n6n6%n6J12J68L38J12n6j12j13n6%%N6J13J68%J13%j13j68%j13%n6
5834B81%%j13k24n6n6n7n6N6J13N6N6N6N6%J13J12J13N6j13j12%J12J13J12%%n6N6%N7n7n6
5832E62j69j12j13%J13%N6N6n6j12k25j68j13n6N6J13N6N6J68J13N6J69N6%%n6%N6J12J69
5830G87%k25k25%n6%%N6J13%N6%%J12%n6J13%%j13j12j13j12n7N7J12n6j13j68n6%n6n6N6
5827a12J12%j68n7J13J12K25N6J12%%n6j12j69n6N6J12J13N6%%%%N6%%N7n7n6n6n6k25n6%
5825e6n6j69n6%J69N6J12N6j12n6J12N6J12J13N6N6%j68j69j68%N6K24N7N6N6%N6%n6n6n6
5823B25%n7j12%n6%%n6%%%%%%J12J12N7%N6N6N6J13%n6j69n6n7%N7%%n7n6N6J13%j13j68N6
5820E6J12J13%n6N6N6N6N7N6J12%J13J69%j13n6j13n6n6j13n6j12n7N7%n7j12J12N7j69N6
5818A12J13%N6%N6J13n7n6j12n7j12%J69J12%N6%J13%n6J12J13n7%%n6n6%%n6%%N6J12n6%
5816E62n6%J69N6N6n6j13k25j12%K25J12j12n6n7N7n7%%%%N7n7n6N6%%%N7%%%%N6%n6n7n6
5813C37n6n6n7j12%j12n6j69n6j13N7N6K25J68K81J69N6j69j68j13N6N7N6n6%J12N6J13J12
5811F18J13%%j13j68%N6J12N7N6J69J68j12k25k81j13N6n6%N6%%N7n7j12j69k24n6%N6%N6
5809e6N6N6J12N7%n7%%j12N6%%N6J13N6J13N6J69J12N6%n6%j69j68%N6N6N6N7N6N6N6N7%j69
5806G31%N6N6n6%n6N6N6%n6k25k81j13j68%J68J13N6%%%N6n6n6%%%n6%%j13%n6%n6%N6J69
5804B25N6J12J13J12J13N6%j12j13n6%j13%n6n6N6N6K25J13J12N7j13n6k25k25k25j68%n6
5802a68N6J68N6N6k24n6j13N7J68J68%j68j12n6J68K25K25J12n6j13j68k25n6N6%j68n7%N7
5800a68J12j69n6%J13J12K24N7j13k24j13j68j69j69%%N6J13K81K25J12%%J12J13%N6N6n6
5798C37j12%n7%j12j12%N6N6J12J13%J12N7N6J12n6j12j13n6n6N6j13n6n6n6n6n6n6n7n6N6
5796b25N7J12N6N6J12N7N6%n6j13%J13%j13j12n6N6n6%%%n6%%n6%%%N6J68K81J69J69%k25
5793D50j69k25%%j12j12j69n6J12%J13N6J68K25J69n7%n6%n6N6n6%n6%%%%n7N7j13N6K82J68
5791F18j68j69j13j68j12n6j69%J12J13n6n7n6%N6J69K24J13j13j12%K25N6N6n6j12k81n6
5789a12j69j69%%n6N6J13n6N6N6n6N6N6%%J13N6%N6N6%J12j12j12j12n7j68J12J13J12J12
5787E6%n6j12j13n6N6J13n6%n7n6n6j69%J69%J12N7J12%%j12j13j69n6J13J12N6N7n7j12%
5785c37J12%N7%N6%%%j13j12n6J68%J13J12N6n6J68j12%J12%%N7j13n6%j12j12n7J13N6n6
5783a12n6N6N6n6N6%%n6%%n6%n7%N7N6n6j13j12J12j12N6N6J13j13n6%N6J13n7k25n6%N6J13
5780c37J12N7J12J12n6n6j12k25n7n6J69J12%%J13n6n7N7J68K81N6j12n7j68j12j69n6n6N6
5778c37%j13J13j13n6%K81N7n7k25%J13%N6n6j69n6j13n6j69n6j12%J12N6J13N6N6%J13n6
5776f18N6%%%N6j12J12j12n7%j12j13%n6j12N6N6J69%N6N6J13%%n6n7%j12N6j12%N6J12N7
5774f18N6J12J13%J69%n7%%N7n7n6N6J13%N6%j12k82k81j69j12%K81K25J69J69N6n6n7n6j12
5772c93n7j12j13n6n6n6J12J13%N6N6J13N6n6J12J13n7N7N6%J12N6j12%%j12k82j68j13n6
5770g87J69N6%K25K81K81J68N7n7n6N6%n6%%j12l37n6%J12J12%n6n6%n6%j13%%n6n6N6%%N6
5767b25%n6J13N6J12J68J13%N6j12j69n6n6n6n6j13n6j69n6K25%%j69%N6%N7J12J13J12J12
5765E6j12n6%j13%J13%N6N6%N6%%n6n6N6j12%N6n6j13%J13J12n6k81j69j12n7j12j69n6J12
5763i00K82K81J12N7n7%%%n6%%J13J12J68N6j12k24k82n6n6N6N6n6N6%J13n6n7n6n6n6j69
5761g87N6n6j13n6N6J69J69J12j12N6n6j13j12j69j12%N6K81J13N6n6%n7j12j13j12n6%n7
5759a125%%N7n7%%%n6N6j12n6N6j13%n6n6n6n7N7%%N6J12%%J69%j12k82j12j13%n6n6n6%j13
5756b081%J13K25L37L38J12j12j69j13%J13N6%N6J69%J69N6j12k25l94j69j12J12J13N6n6
5754a518%%N6%%%N6N6%J13J12n6%N6N7%n7k25j12%N6J69J69J12J69J12%%%%N7n7n6N6N7J12
5752e06n6n6j69%N6J13J12J69N6J69J12J12n6n6j12n6n7j12j69%J13K81J68J69n7j12j12N6
5750@n6n6%n6j13%N6N7J68%N6J69N6N6n6n6j13n6%J69N6J12%%%%%%%%N7J68N7J12n6k25j13
5747C93n6j12j69j68n6%J12N6J12n6j12n6n6n7J13n6N6J12N6K25N6%%n6%%N6N6N7%n7j12N6
5745C37N6J13K25N6n6j13j68%N6J12N7N6n6j13j12n7%j12%n6J68K82N6%j13j12%J12J13J12
5743H43n6n6n6j69n6N6J12J13%j13j12n6%%N6J12J69%N6j12n6%%n7%n6N6J69N6N7J12n6n6
5741I00N6J12%N7N6n6k82j68j13N6j12%%N6J13J12%J13j13N6%n6N6n6%n6j13j68n7n6J13N6
5739E06%N6n6N6n6n6n7j12n6%N6J69K25N6j13%j68j13j12j69j12n6n6%J68N6J12N7J12%%%
5736C37%N6N7n7N7N6j13j12%%%%%N6J13J68%j12j69j69n6j68n6%J68J69J12%%N6J13N6J13
5734F75N6n6%%%%%%%%N6%J12J13%j13j12n6%J12N6N7j13n6j13n6n6J12J13J12j12k25j69j69
5732A68j12J12J69K81J69J13%N6%%j13n6%J13J68N7N6j13j12n6n7n6n6n6j13%J13N6J12N7
5730I00n7j12n6j13j12n7j12n6N6%J69%j13n6j69%J13J12J69N6n6j13%%N7%j13j12%%J12N6
5728C93N7N6J12%J69%j12n7N7J68J69n6J12N7n7j68k25%%N6%j13j68%K25N6%n6N6N6J13%%
5725I00j13n6n6j13%j69%n6j12n7n6j12%j12%%J12K25K81K25J12J13K25N6N6J13J12n6j69
5723A293n6n6%J12%N7N6j13j68j69j13N7N6J69K25J68n6j69n6n6%J12%n6n6%n6j13j69%K25
5721A068J69K81J69N6j12n6%%n7%n6n6J12J13n6n7j68j13j12n7N7N6K25N6N6J13%%j13k25
5719A293k25j68n7N7K81K25K25J12%j12j13j68n7j12%n6j13%j12n7%n6N6J13n6%J12N6%N7
5717A125%N6%%N6%N6%%j12j69j12%n7n6n6n6n7n6j12%%j13j12j69j12j12n7%J13J12%j12N6
5715e6K24N7n7%N7J12n6j69j12j12%%j13J13N6%J12J69%%J12J13N6%j13j12%%J69N6n6%%n7
5713C93N7%%n7n6j69%n6j12n6j12N6J12n6J12J12%N7J12%%%%%%%%n6n6%n7n6n6N6j12j12N6
5710e6N6J68N7%n7J13j13n6j68N6N6J12J13N6J13%j13n6j13N7N6n6j69N6J13J12N6%%N7n7
5708C93n6j12%J68K82N6%n6%%n7j12%j13N7n7N7n7%N7n7%N7n7n6j12%n7j12%j12n6%j13%N7
5705a68J68J68J13%N6n6N6J13N6%n6j13N6n6n6%n6j13%N6%%N7N6%%N6N6N7J12J13N6J12N7
5703I00N6%j13%j12%n6%j13j12N6%n6N6n6n7N7n7J69N6N7N6n6j13j69j68j13N6K25N7%N6k25
5701B81n6%n7j12n6k25N7N6j69n6%N6J13J68J12J13J12%%N6J13J69N6j13j12N6n6%J12%n6
5699E62j12j69n6j69j12N6N6n6J68J13J12J13J12N7j69n6%N6N6J13%%k25l38k24j69j69n6
5697e06J69N6N6J13J12N6N6J13N6N6%J13%%j69k81k81k25%N6N7J12N6J13N6%%J68J69J12%
5695C93n6j12N6%N6%%n6J12K25N7%n7N7N6k25k25l93j69n6%J12N7%N6%N6%J12%N6N6N7N6n6
5692B25k25j12j13%N7J12%j12%N6J68J69J12J69J12n6k25j69j12%n6%n6n6%n6%n7j12%j13
5690d50N7J68J13J12N6J69J12N6N7j69n6%n7J13N6%%J13N6%j13n6n6j69j12N6K25N6%%N6j12
5688B81n6n7j68n6N6J12J69%j69j68%%n6%%%%J12K81K25J69J12N6j12n6j13j12n7%J13J69
5686F75%%k25j13n6%%%%j13j12n6J68J69%%j12N6N6%J13n7%n6N6n6%%%n6%n6n7%%%n6j12%
5683@J68J13%N6%J13n7%J13j13n6n6N6N6N7n7N7n7N7n7n6N6N7j69j13k24n6J68%J12J13%j13
5681A68j12J12N7%N6K25N6n6k25j13%N7J12n6%n6%%%%n7%%n6%j68j12N6N6N6%%N6%N6N6%J13
5679B81N6J13N6N6N6j68j13k81j12n6N6%J12N6N6j12n6j12%%J68J69%%%%%N6%j69j12j68J12
5676e6J68J13n7j68j12n6j13%K25K81J68J13N6n6n6%j69k81k25n6n6k25%N6J69j13n6%K25
5674b81K25K81K25N6j13j12n6N6%%%%%%%%%%%J69J68N7j69j13j12n6N6%n6%J12K25K25%j69
5672F18k81j12n7J13N6%N6%N7%n7n6n6n6N6N6J13n7n6j12j69n6%J68N7J12K25J69N6%j69n6
5670E62j12j13j12j13j68n6%n6%%j13j69J13N6J13J12J12J12N7N6j13j68j12j13%J13J68K25
5668B81J12n6%n6%N6n6n6%%%%%%%%%%n7n6j12%N6K25L37J69J13N6%j13j68j13k25n6n6N6%
5665B81%N6%n6k25n6N6J69J12%N6N7N6n6%j13N6n6n6%n6j69n6j68j13%J13N6%N6j12%n7%J13
5663a12J12n6J12n6n6J12N6N6N7n7j12N6J13J68%%N7%N6n6n7k25j68j12%N6n6%%%j13N7J12
5661e6J68N6n6j12k25%J13K24J13%n7n6J13J68%j12k81k25j12%%N6J13N6%N6%J12J69J12%
5659C37j69k80n6j13%%N6%N7%%%J12n6N6%%N6N6j12%%%n6n6%J12J68%j12N6%%J69J12N6n6
5656C37j12j13j68j69j12%N6j69J69N6n6N6%n6n6j13%N7J68J13J12N6N6J13N6j13j68j12j13
5654b25N7%n7%N7n7%%%n6N6j12%n6N6j13n6%%n6%n6n7%N7%%%%%N6%N6N6N7N6j13j12k25%J12
5651f75J69K25N6%%%n6N6%%N7%%J12n6N6n6%N6%%n6%%j13n6n6j69%n6n6%N6J12%%J69J13n7
5649b25n6%n6n6j13%n6%n6%n7%N7n7N7n7k81k25n6N6N6%K25K25J13n6n7N7N6j69n6%%N6J13
5646f18%n7%n6%%J13N6N6n6%n6%N6N6N6J13N6n6j13J13%j13n6N6N7K25N6J68J12J69n6k81
5644@j68j13N6%n6%%K25J12J12%n6%n6%%%%j12N6J12n6%N6J13n7J13%j13j12j68n6%J12%J12
5642E6J12n6J13%J12N6n6j12k25k25N7J12%n6%%n6%n7%N7N6J12%N6J12J13N6n6%N6n6n6N6
5639B81n6N6N6J13N6J69j13N6N7j13n6N6n6%%n6%%N6J12j68n7n6n6n6n7J13N6J13J68%%%%
5637F18%%%%%%%%%N7%%N6%N6N6N7%N6N6j69j68j69j13%%%%N7n7n6j12j69%N6J69J12N7%j13
5634C37%N6j12n6j13j12%j12%J68J69%%n7%j12N6K25J69J12N7J12J13N6%j69n6n6n7j12n6
5632D50n7n6n6n6n7j68n6j12j13J13N6N6J12J12n6%J13%N6N6%n6%n6n7N7N6J69J68N7J12%
5630G87j69k25j12%%N6%N6J13J69%n7j68j13j12j69n6n6J12%N6%%n6N6j12N6%%j12%j12%N6
5628a12J68K25%N6%N6n6N6J13%n6j69k25n6%N6J12N7%%N6N6N6n6N6%J13%n6j69j69j12j12
5625a12j13n6K25L37J12n6j12N6%N6%j12j69N6N6%N7%%N6%%n6j13j12n6%n6N6%n6J68J69K25
5623D50K25%N6j13j68n7J13K25J12n6j12j69j13%%%N7N6J12%J13%N6N6%n6%n6%n6n7N7%%N6
5621G31n6j13j69j68j69%J12N7N6n6J12N6%J13%J12N7N6N6J13n7n6j12n7j68n7j12j13n6j12
5619@J12J69J69n7%N7K25J12N6j12n6j69%%J69J12N6n6j12j69%J12N7J68%%%n6N6N7N6N6N6
5616A068n6k25%n6%%%J12N7%n7j12j69j12%%N6%n6N6J12j12%%n6N6%%n6%%J12N6%n6j69j12
5614B81j13%J69J13N6J69N6J12N7J12n6n6j69n6n7j12J12J69J69J12%j68j69k25n6n7N7N6
5612E06%%J12N7n7j12k25n6N6%%J12N7J68%J13N6N6n6j12k25n7%N7J68N7j69N6J13N6%j13
5610F18%J13%%n6j69j69k25j12N6J69J12J13J68J13N6J13%j13n6n6%n7n6N6j12N6j12N6N6
5608E62J13N6N6N6N7N6J12N7n7n6%j12j69j69k25j69j68N6K81J13J68J13J12n6j69j68n7%
5606C93N7N6%J12n6j12k25%n7j12n6%J12N6N7%N6N6N6%N7J12N6%J13N6%N6%%%j68j69j13j68
5603B25k25j68N6%J68J12K25K25K25%n6n6j13j12j69j69%n6N6N7%N6n6%j13j12%%%J68K25
5601C93%%j12%n6%j13j12%N6%n6j12j69%N6N7%N6J12J12N6%J13J12N7%n7n6J13N6J12j68j13
5599C37n6J12N7N6n6j13N6N7n7%j12J69%%j13j12n7N7n7%j12n6n6%N6%N6%%N6N6%%%N7%%%
5596B25%N6%%%N6%%%N6N7%N6%J12%N7%%j13j12j13j12%%N6j13j12j68n6J12J68J69%n6n7N7
5594B25%n7n6N6%n6n6%%%n6%n6j69j12j13N7N6N6N6N7N6%J12N6N6N6N7N6N6J13%n7j68j69
5591E6n6%N6j68%%J12j12n6j13N6N7N6n6N6%%J12%N6J12J69J13%N6j69%j12n7n6j12j68%N6
5589a12N6n6N6J12%%J12%N7%N6N6%J13n7%n6%n6j69j68%J12J69J12N6%n6k81j68j13N7J12
5587e6J12%J12J13J12N7n7N7n7%N7n7j12N6J69J12J13n6k25j13%%%N6n6J13J68N7%n7j12J12
5585F18N7N6J12%%%j12N6N6J13n6%%N6J12j12j13k25n6n6n6n7n6J13N6j13j12%N6N6%N7N6
5582E06%%J12%N7%n7N7n7n6N6%j12J12%n6j69j68j13N6N7N6J69J68N7j69j69j69j12j68N6
5580e6j12%%K24J12J13%%%N6%%%%n6j13j68j12j13N7%K24J69J12N6N7%j69j13J13N6n6n6j69
5578E6J69%n7j12%J12J69N6N7N6J12N7%n7%%j12N6n6%%J12J13J69J68n6N6j12j13j12k25n6
5576D50N6%%J12J13J12J13%%N6n6k25j13j12%N6J13n7%k25n6%J13J68J13N6%%%%N6%%N7N6
5573I56n6n7%j12%n6n7j12n6n7j12n6n7j68%j12n6%%%%J68K25K25J12%N6j12N6j12n7j68n7
5571A68j12%n6n6N6J68J69N6n6%%n6%n6%n7N7%n7J13J12N7N6j13j12J12J69N6J13N6N6%j68
5569F75j13j12%N6J12j12j13n6j12j69%N6N6N7N6N6j12%%%n7%n6%n6%n6%%n6%N6J68J13N6
5567C37K25N6J13J12n6%n6n6%n7%j12J12J69%j12j69N6N6j68j13k25k24j13N7J12J68J13%
5565B25J68%J13K25J12K25J13%j13j12n6%j13j12n7%%n6k25j12N6K25K25N6j69j68%%N6%N6
5563E62n6j13%J13J12j12%n6%n7n6%J69J12J69J13%j13n6n6%j69%n6n7N7N6%n6j13N6J69J13
5560F75N6N6J13j13n6%j13%J69J69%n6j13n6j13J13n6j69j13n6n6%n6n7n6J13J12N6%n6N6
5558C93N7%N6%J12n6n6J12N7%j69j69%n6j13%J69K25J69j13%%j68%%n7j12%%N6n6N6N6N7n7
5556C93j68j13j12N6J12J13J12K25N7N6j13%%j68k25k81n6j13N7N6n6n7N7J68L37K25J69N6
5554G87n6%j69j69%n6J13N6N6%n6%%%%%%j13j12k25n6n6J12J12%j12N6%n6n6J12J69K25J69
5552F75N6%n6n7%%j12N6n6n6%%n7n6%N6J69n6n6j13%N6J69n6n6n7n6n6%n6n7N7%N6N6%J13
5549D50J12%%J69N6N6%j12n6n7j12n6N6J12N7%%n7j12%J69J12N6n6k81j13n6N6%n6%%%n6%
5547B81%n6%N6n6j69j68j13N7N6J68J69J12K25J13J12n6j13n6j69j12%J12N7%%J68J13J69
5545I00%n7j12n6n7j68j13%N6J13K25J12n6%n6n6n7j12%n6N6%J69N6%j13k25n6J13%J12K25
5542G87J13J12J13N6n6j69j13n6n6j13j12N6J13J12N6n6n6j13n6J13N6n6N6%J12n6n6k25%
5541E06J12J13n6k25n7%J69J13j13n6j13n6n6%N6K81J69J13N6j69n6%n6j69k25N6J13J68%
5539F18N7n7j68j69k81n6%J68%j12k25n6j69N7N6J69K24J69N6n6J12j12j69n6J12N6J13%N6
5537C37%%K25J69N6%n6N6%n6k25j69j12J12J69N6n6%j13n6n6N6J13J12N6J13N6n6%J12J69
5534A012n6j69j12%n7%N7n7%%j12N6N6N7n7k25j12%%%N6%%n6%J12%n6n6N6J13N6N6N6J13%
5532G31%%%%N6n6n6N6%%%j13j68j69N6N6J13n6%N6%N6N6%%j68j69j69n6n6n6K24J13%n6%N6
5529B81N6n6J12N7%n7J69J13n7%J13J12J13N6%%n6j69j69j68j13n6j13j68N6n6n6%n6%%N6
5527e6J68J13J12N6%%N7%j69n6n7J13N6%j12j69J12N7N6n6j13N6J13J12n6n6%N6N6%j12N6
5525C37J69%j13n6%%N6%n6N6n6N6N7N6J12N7N6J12N7j13j12n7%J13n6j69n6j13%%J13%n7n6
5523C37N6n6%%n6N6N6N7N6J12J13N6J13j13j12j13j12j13j12j69n6%N6J12%J13J12J69N6%
5521F18N7N6%%j13N7n7k25k25k80j13%K25K81K25J12N7N6N6n6%n6%%n7n6n6N6N6%N7N6J12
5518H43J69N6%k25j68n7j12J12n6N6J13%n6%n7n6%J69N6%n6j13j12%%N6N6j12n6J68J69N6
5516H43j12n6N6J12N7J12%N6N7J12N6j12k81n7j12j69j69N7N6N6n6%%N6N6%j12j69k25n6%
5514E6N6J13n7%%n6n6J12N7N6N6N6N7J12N6%%%%j68n7j12j13%%n6N6j12J12n6%%N6N7J12K81
5512F18N7n7%%%j68j69j69%J13%j69n6%N6N6n6J12J13J69N6n6N6J69N6%j13k25j68n7j12%
5510E6%J12N7N6N6N6N7%N6J12J13J12J69J13j13j12j13%n6N6%J13J12j12k25l38k25n6%J12
5508A68J69J13N6N6j12%n7%n6n6n6j69%%J69J12N6J69N6%j12%%J12N7%j13j69j12n6n7%J13
5505B81N6J13K25N6n6%%j13n6%n6%J68J13J12J69n6n6j13N6j12J12J13n6j13n6%j13k25n6
5503C37%n6j13j12j68n6n7%J13J12N6%j12J12K25%%j13j12n6j12n6J68N6%J69J12J13J68N7
5501F75j13k25j69j68n6N6J12J13J68N7%%j13j12j69n6J68J69K25J13N6n6n7J13%n6N6%n6
5499F75%%%j69J12%j12n6n7n6n6%j13j12%%J69N6%N6n6n6%%J68K25N7N6%n6j69j69j12%n7
5497A68n6%n6N6n6J69J12%N6n6J13J68J13N6%j12j69n6J68J13n6n7j68j13j12n7j12n6%%N6
5495E6%N6%%N6J13N6J69J12k25j68k25j68%N6J12n6N6n6N6N6K25K25J69j13n6%n6%n7%j12
5493B81%J12J13J12J69%%j12j69j13j12n6N6%N6%j69j68j68j13N6J69K24J13N6N6J13%j69
5491C37n6j13%%J13N6J13J12N6j12%%n6N6N6j12%N6J69J68%j12j69j12%N6N6n6n6n7n6n6%
5488B81%N6%%%N6%J13J69J12J13%n7%n6j69j12j69j12N6j13j12N6J13N6K25%n6n7j12n6N6
5486B81J12n6j69j68n6n6j13%N7N6n6N6%%N6N6K25N6j13k24n6j13n6N6N7%n7n6%N6J13J12
5484@N6J12J13J12N7J68N7%%%n7%%n6n6%%N6j12j13n6j13j12J12K25J13J69%n7j12N6%%n6
5482E06j13j12n6n7J13N6J13J68N7%j13k25k25j68n6N6K81J12J69J12j12%n6n7n6%%%N6N7
5480D50N6n6j69n6j13J13N6N6%N6%J13J69N6j13%%%%j12J12j12%J69J12n6n6N6N6N6N7%n7
5477H43%%%n6%%j12j13j12j13n6%J12J69N6N7%N6%n6%n7j12n6n7n6j69j68%%n6n6%n6n7%n6
5475b81%N6J69K24N7n7j12n6n6N6N6%j68j69n6N6N6J13n6%%K24K25J69K25n7j12n6j13n6n6
5473B25j13j12%n6n6%j13N7n7n6N6%N7N6n6j69k81N6N6K25J69J12%%%n6%%%%N6J68%J13N6
5470C37n6k25n6n6N6J68J69%n6n6%N6N6%N6J69J69%k25k25j69N6J13N6%n6N6J13n7J13%%j13
5468C93j12%%j69j12%%J68J13%N6n6%n6%j13n6n6j12J12N6K25J69n7j12k81j68k82j12N6N6
5466d50J13J69N6J68K25J12n6N6%%%%%%n6N6n6n6%N6n6n6N6%%%%j13j12j12n6J12J68J13J12
5464C93j12n6n7j12N6%j12n6n6n6J12J12J12N7n7j68%J68J13%%%%%%n6%%N6N6N6N7J68%%j68
5461D50%n7j12%J12J69J69n6N6n6j69j69l37n6J68N6j12n6n6n6N6J12J69J12N6N7N6J12%n6
5459E62n6%%%n6N6N6n6n6N6J12J69n6%J12J13%N6n6%j13j12j69j69%n6N6%%n6j12J12N6n6
5457C37n6N6%%n6N6%%n6%%n6n7j12N6%N6N7n7j68j12N6%N6%%%N6%%%N6%%n6%J12%%n6n6%J69
5454B25J68N7J12%%n6%j13j12n6n7j12n6N6J12N7N6N6J13N6J12%%%N7N6%j69j69n6j12n7j12
5452E6J12J13K25K25J12J13j13j68k25k25j13j12n6%N6N6N6j12%J68J69J69J12n6k25n6n6
5450B25N6N6j69k24%%J68J13N6j13j68n6n6n6%%K24J69%j69%n6J12n6J12%n6%%n6%%%J12N7
5447B25N6J12%N7%n7j12J12K25N7k25j69j69J13N6N6J13N6n6k25k25n6%N6N6%J12%J13%%%
5445B81%%%%%%n6%%%J12J13K81N6%n6%n6N6j13%%N7N6N6N6N7%j13k25j69%%%N7J68%n6j69
5443C93j12%%n6j13n6j12%n6j13%J13J68K25J12%n6%%n6%n6%%N6N6N6n6J13N6%j13j68n7j68
5440@j12%N6N6J68N7J12j12j13n6n6n6j12N6%J12J68J13J12J69J13N6n6n7j12j13j12N6J13
5438D50K25J68J13j13j68j69j13%n6%%n6%%%j13N7N6n6%%%%%J12%N6%j12N6J69N6j12j13j12
5436B25%j13j12%J12J13J68N7n7j68k25n6n6N6n6%J12j12%N6n6n6n7%%j12j13N7J12%N6N7
5434a68N6%J12%N6%%N6n6J12%%j12n6j12j13%j12n6j13N6K25K25L37J13j13j69k24%N6N6n6
5431@n6n6N6N6J12n6j12n6%J68J69J68J13J69%%j69%n6j13n6%n6n7%n6j12N6n6n6j12N6J12
5429@J68J69J13N6%%%%j69n6n6j13N6%n6j12%J12J69%%N6%%N6%N7N6J12J69%k25k81j69N6
5427A68%J69J69%n6j69j69n6%K25J12N7J68J13N6j12k25j13%N6J13J69J12j12k25%n7j68%
5425B25j69j68n6%%%%n7N7j13N6J13J12J68J13%n6N6n6n7N7%N6N6J13%j13j69j12k24j13N6
5423b25%N7N6N6N6J12N6J13N6J13%%%%%n7%N7n7n6%n6%%%J69J68J69n6j13j12J12N7%j69j13
5420C93%j12n6%n7N7%%J68K25%n6n6%n6j69j13j68j12j69%n6n6N6J12%N7J12%N6N6N6N6j12
5418E6j68%n6N6n6n7J13%%%N6N6%%J68N7N6n6%J12J13K25N6%n6%%j69J12%%k25j12j13%N7
5415B25J68K82J12n6j13%%n6n6J12%j12k25%n6j13N6j12n6j12%n6%j69N6N6N7J68%%n6n6n6
5413a68%N6J12n6j12N6N6J12J12N7%J12%J13J68%k25j12j13k24j69j12J69J68J68J13j13%
5411A68K25K82J12%%%k81j13%J13%N6N6J13N6N6N7n7j12j69j12N6%n6n7%N7j13n6j13n6j12
5409@n6n6j69%N6N7N6N6J12%%J12J69%n6j13N7J68J13N6n6j69n6j13%J13%N6J13N6J69N6%
5407G31%n6k82j12n6N6J12n6%n6%N6N6%N7N6N6n6J12J69%j12n7j12j69j12j69%J12N7%%j69
5405E6j12n6J12K81K25J69N6k25n6%j13j12k25n6n6j13N7J12J68J69%%%J69J68%N7N6N6N6
5403H43%N7J12%j12j13j12j69j13j12j13j68%N6N6n6J12n6N6%%k24j12n7%J69J12N6%n6j12
5400e6N6n6%K24J69%n6n6%N6j13%%%n6n6%N6j12N6%j68%N6N6K25%%j13j68%J68N6j68n6n6
5398a12J12K25N6j69j68n6J12%%n6%N6n6n6j69%J13K24K25N6%n6j13%J69N6N7J12n6%j13n6
5396C37n6j69j12n6j12j69N6N6J13J12%n6n6N6J12K25%%%n6%N6j13%%N7J12J13j13j12j69
5394E6n6%N6J12J13N6n6j13j12j12j69j68n7%%J13J69K24K25N6n6j13j68n6n6N6N6N6%n6j12
5392a12N6%J68N6j68n6n6N6j12n7%N7%N6%N6N6n6N6J12%j12N6J12N7n7n6N6J13N6J13J12J69
5389G31%%N6%j69%%%k25%%%n6j69j12j12n6N6%N6J12%J13N6N6N6n6n6%N6J13%n7n6j12n7N7
5387B25%j13N6n6n6n6N6J12J13N6N6%N7N6%J69n7j12n6j13j12%%n7%n6N6j12N6N6%%j12J12
5385A68J13%n6j69n6%J12N6n6%j12n6N6N6J12J13N6N6n6j12%N6J12%n6%%n6J69%j69n6N6J12
5382C93j12%%n6%j69j12n6J68J12J13%%%%%n6%n7n6n6J69J12N6J13n6k25n7j68n6%%n6%J12
5380@J68%J13N6N6J13n6n7n6n6n6n7n6n6%J12N7N6J12N7N6J12j12j13n6n6%%%N6N6J13J12
5378F18N7j69j13j12n6n7N7N6n6N6N6%N6j12j69N6%%j68j12%J68J12%n6J13N6N6N6n6n6j13
5375A68j12J12J13J12N7%%%n7%%%n6J13J12J13J12n6n6j13n6N6N6J13N6j12j13j12j13N6J13
5373E06J69%n7j68n7j12n6n7%j12n6n6n6n6N6K24J13J12%n6j13N7N6N6N6N7n7%J69J13N6n6
5371F75j69%n6n7N7n7n6N6%%N7n7N7%%%%%n7n6%N6n6%k25j68j69j12%j13n6%J69J12N7%N6
5369a12N6%J12J12N7N6N6N6N7j13j12j69j12%N6J12%N6N7N6N6N6N7%J12j12%N6n6j13N6n6
5366C37%%%N6%n6N6J13n6n7j12n6N6N6%j12j13n6N6J69N6n6j13j12j68n6N6J12K25J68J69
5364E62N6n6%j12%J68N7N6%k25j69l37j68%N6N6J12%J12J13n6j69k24n7N7J12J68n6j12n6
5362a12j69%%J69%N6N6N6%J12N7N6n6%N6j13%%n6N6%J13J12%n6j12j69n6N6K25K25N6n6%n6
5360D50%n7%n6N6n6%n6%N6%%N6J13n6N6%n6n7n6n6N6J13J12J13N6N6%j69k25j12N6J13K81
5358G31N6n6k25N6J13N6%n6n7j12n6j13%j69%N7J12J13%N6J69N6J12%N7N6N6j12j69j13j12
5355E06%J69N6N6%j69j68n7%%N7%n7N7N6n6n7n6j69%N7N6J69%n7n6j12n7%J69N6N7J68%k25
5353C93j68j13N6N7j69j12%J12K81%N6N7%%n7%j12%n6j13N6N7%N6N6n6J12N7N6n6J12N6%N7
5351F75N6n6J12N6%J13%j13n6j12j69n6%j13%n6n6j13%%j68n6%N6J12J12J13N6%J13%j13j69
5348A68j68j12N6J12n6J68N7N6N6N6n6n6j13%j12%n6n6k25k81j13J69K81J69J12N6N6J13N6
5346C37J13%J12N6N7%j13n6n6j13%n6%j13J13%n6J12n6n6J12%J69J69%%j69%j13%n6%n6%n6
5344B25%n7j68n6n6j13J13N6N6J68N7%N6N6J13%J68%n6n6j13%n6%j69%N7%%N6n6N6%N6%N6
5342C93N7j13n6%n6J68N7n7n6N6N7n7n6N6N7n7%N7N6n6J12n6j13%n6n6j13%j12n6%%%n6%%
5339e6n6N6N6K25J12J13N6j69j12k81j12%%%%N6N6%%n6n6n7J13J12J12j12n6J12%%%%%%%%
5337E6J12n6j68j69n6k25j12%N6%%%J69J68N7J12%%N6N6J12N7N6n6%N6N6%%n6J12J13%j13
5334C93j12j69N6%%J13J12N7n7j12j13j12n6%n6n6%n6N6J12K25%%n7N7N6N6N6N7K25N6j13
5332F18j68n7j12j13j12%%j12%J12J12%%%N7n7%%%%j12j12k25n6N6J13J68K25N6J12%j12N6
5330C37N6N7%N6n6%%j13N6%n6%J13%%J12n6J12%%%%n6N6J13N6N6j12j13j68j13%J13N6%%n6
5327D50n7n6%n6n6%n7N7%%N6%n6N6%n6n7%%n6j12N6%N6n6J69N6J12K25N7N6%N6%j12j69j69
5325C37j12n7j12j12J12J12%j68j12%J12n6J12N6J13J68L38J69%k25l38k25n6J12J69J69K25
5323G31J12n6%n6j69k25j69j12N6N6N7J12J69N6j12j13k25n6N6%N6N7%j13j12N6J12J13J69
5321D50N6J12%%%%N7N6n6j13%j69%N7J68J13N6%N6n6N6%%%%%j12n6n7j12%j13%%K25J69N6
5319H43%j12n6%n7N7%%%%%%%%n7N7n7N7N6n6k25n7J13J69N6n6n7%n6j12j13n6N6J13J68%%
5316F18j68n7n6j12n7j12n6J12J13J12J13J68N7J12J13n7%n6%j69N7%j13j69n6j12j13%J13
5314B25N6N6N6N7K25%n7j12j69%N6N7n7J13j13j68k25%%J12N6N7N6n6%n7n6n6%j12n6%n6%
5312a68n7J13L37K81K25%%j13j12%N6J69%n6N6n6N6n6n7N7J12J69K25J12j68k25k25j69j13
5310C93%N7j13n6j13j68n6N6N6J69%j69n6%j68%J68%J12J13n7%J13%N6N6%j12k25n6j68%N6
5308a12%N6%n6j13N7N6N6%J12J12J13N6N6N7j13n6j13j12%J12J13K25N6N6j12j69N6N7J12
5306E62J69N6%j69k25k25j68%n6n6n6J12N6N6J12J13N6J13J68N7n7N7%%%%%%n7%N7j13N6j12
5303E06%%j13j12j13j12n6J68J13%%%%%%%%%%N6N6%j12n6N6J12J13%n6j13n6N6%n6N6%j69
5301A68j68%N6J69J68K25%%n6j12%N6J69J12n6j13j68j13%n6n6N6n6%%j13N6%n6J13J12K25
5299E62N6n6n6%n6n7N7N6n6n7J13n6N6n6N6n6%%%%%n7j12j13n6%j68j12N6n6J68%J68%J69
5296C37N6N7N6%K25J69N6n6j13j69k25j68k81j69n6n6N6j12%J68J13J68%%J69J68%j12k25
5294E6j12j12n7j68n7N7N6J12N7J12J12J12%k24n6n6N6K80J13J12n6n6n6j13j12%%J68J69
5292C37%N6%J13K25N6%n6j13j12n6k25j69n6j68n7j12J12J69J68J13%J12N6N7n7k81k80n7
5290b25J13J12%%J68N7N6N6N6N7N6%j13n6n6n6n7%j12j12j12%N6J12J68J69N6j12j69n6J12
5288A68J13J12N7N6j69j12k25n6n6N6N6%j12%N6J12J12j12%%J69%N6J12N7N6J69%j13n6%j13
5286C93%j12n6%%J12N6N7%j13j12n7j12%J12J13N6n6N6%J13n7%N7%N6n6N6%j13j12%n6n7%
5284A68j68n6n6j13n6N6J13J68%N6n6%%N6j12%%N6N6J13N6n6J12N6%N7n7n6N6%n6%n6%j13
5281A68%j12j12%n6n6N6%J12%%N6J69n7%n6%n6n6%n6%%N6n6N6N6n6%N6N6N6N7N6N6N6N7N6
5279E06%j69j12n7j12j12j12j13J13%N6J12J12J69N6n6j13N7N6J12J69n6J12n6j69n6%J13
5277D50%j13%n6j13n6j68%N6N6J69N6n6n7j12n6j68j69%%J12N7%N6N6n6N6J12K25N6N6j12
5274B81n6n7j12j12j69%J13K80J13J12n6n6%j13N7N6n6%N6j13j12k81k25j68%J68J13%N6n6
5272c37j13J13J12J69K24J13%%%%n6%%%%N6%%n6J12%%n6j69N6J13n6n7%n6N6j12%%n6j12%
5270a12J12%%N6%N6N6%N7n7%j12%%n6j12N6%N6N6J12J13J69N6K25J69%n7n6j12k25j13j69
5268A68%%j68N6J69J12J69J12N7%N6%N6%J13n7j68j13k25n6%K25J69J12%n6%%%%j69k25%N6
5265C93%%%n6J13j13%%%n6%n6n7%N7j69j12k25j12J12J13J12J12N6N6N7K81J12N7n7%j12j69
5263C37j69k24n6J12K25N6%n6k25j12%K24N6%j12%n6n6%j12%J12N6%j68N6%%N6n6J12N6%j68
5261a12j13k25n6N6J69%J69%J12J68%N7%%%%%%N6n6%N6K25K81N6N7j69n6%%n7k25n6j12J12
5258C37J13N6n6n7j68%N6J12N7N6n6j69j13j12J12N7N6N6J69%j13n6n6j13%J13J12%n6n6j69
5256A12n6j12j12%J12J12%n6J12J13N6j13j12%%%N6N6N7n7J13K81J69J69%j13j12k25n7n6
5254C37N6N7%%n7N7n7%%n6%n6n6%j13N6%n6J13K25J68%k25n6j12j13n6%K25N6J13J68N7%n7
5252F18j68%n7j12j13n6N6J13N6%J69n6n7j12j13j12%N6J13n7n6j12N6J69J12n6j13j12%%
5250E6n6N6%J12J13%%n6%n7J13%J69n7%j12n6j13k24j13N7J12J68J13J12J13N6j13j12N6%
5248C37N6J13n6N6n6J12n6n6n7j12n6%N6J12n6%n6n6%n7N7n7%%J69%N6K25N7%n7j12%n6%n7
5245C93n6n6n6%N6J69K25J68J13K25N6%k25j12j69n6k25j13j12j69j12n6J12J68J13J12K25
5243F18J13%n6j13n6j13j12%j13j12j12n6N6N6%J68K25K25N7j69j69n6n6j69%J12N7%%j13
5241A12n6n6J68J13J69N6n6%n7n6%J13J12n6j69j69j12J12%N7N6N6%J13J12%n6n6%n7n6n6
5239B81n6n7%%%N7N6N6J13%n7%J13J69N6%%N6k25k81j69N6n6j12j12%j13n6%j12n7J13%%%
5237c37%j13J13N6%J13%J12K81J68K25n6j12j13%N6N7J68%N7N6N6N6n6n6%n6%N6%%j13k25
5235C93n6N6J13J69n7n6j12n7j12n6%N6n6N6%%n6N6%j13k24k25N6J69K24N7%N6N6%n6J12N7
5232D50n7n6j12j69%J12N7J12J13%%n7N7n7%N7n7%J13n6J12N6%J13%j13%j68n7n6n6j13n6
5230A12%N6n6N6j68n6N6N6J69%n7j68j12n6%j13N6K25K25J12%n6n6N6j69j12%J12J69J12j12
5228B81k25j68n6%N6%j13j68N6%J12N7N6K24J13N6%j13j12%J69J12J13j13j69k24n6N6N6%
5226@j12j13%%N7%N6j13n6J13N6J68%K25%%N6J69K25%J69J68N7n7j68n7n6j12%N6k25j69j69
5224A68k24j69N7N6J12N6N6J13N6N6%%j12N6n6%j13N6%j12j12N6N6J12J13N6J13j13j12N6
5222B81n6%n7%J13J12K25N7%j69%j13n6n6n6n7%J69J13%%j13j12%%%N6%N6J13K25N6J12n6
5219G87j12j69j69%n6n6j69n6%J68J13n6j69%n6n6n6J12K25N6N6N6n6j12j69%n6N6J69n7%
5217A68J13%N6n6%%n6N6n6N6n6n7j12%J69N6j13n6%N6%%N7n7N7%%%%N6n6%%N6%n6%N6n6%n7
5214A68N7n7j12%n6n6J12J69J68J13%n6N6n6j13n6j13j12j12j12j13n6J69K24K81J69n6j13
5213C37j69J13J69J68j12j69n6%k25n6j68%N6J68N6n6N6N6n6n6n6n6N6N6J12N7%N6J12%n6
5210C37n6%n6j69%%n6%J68J69%N6j12%n6%N6%N6J13J12N6j68n7N7n7j12n6%n7j12%%%n6n6
5208e6j12n7J69K24K25J69N6n6%n6j69n6N6N6N7n7N7%n7N7n7n6%N6j12%%%%n6N6%%j13J13
5206B81N6J13J68%j12k81k25j68n7J13%%%N6%N6%J68J13N6n6j69j12j12n6n7N7%K24K81J13
5203D50n7%j12n6N6N6%%k25j68j69n6%J13J12J12%%J12J13%J12%%J13%N6j12j69n6%%n7%J69
5201C37N6N7%j69n6n7%N7N6N6n6n6N6J69%n7n6N6J13N6%j69j12j13%N7N6N6J13N6J12N7n7
5199F18j68n7N7J12j12j13%n6n6j69%n6n6j12j69k25n6N6K25J69N6N6%N6n6n6J12N6n6j12
5197a12n6J12N6N6n6%%N6N6N6N7%N6N6N6n6n6j13N7%j13j12%%J12J13%N6N6J13%j13j12n7
5194A68J13n6j13j12%%n6n6%J68%n6j12%%j13N7n7N7K24K25%N6j12j69j68n6%N6N6n6%N6%
5192e6%N6%n6%%n6N6K24J13J69N6N6n6j69j69j68j68j69j69%J69N6N6%%N7N6J68J69J12n6
5190B81n6%n7j12J12j12N6J13N6n6n7j68%N6K81J69J12%k25n6J13n7N7n7N7n7%J69J13J12
5188G87J13N6j69j69k81j69k24n6N6%N6N6%%J12J13%N6%N6N7N6n6N6n6j13j69j68j12j13%
5186b25J69L37J69J68%%j12n6j13n6j13j12%j68n6%n7n6J13J12J12J12J69%j69k24n6n6%n7
5184b25n6%n6n6J68J13J12J68%j12%n6j12N6%n6j13%J13J12n6%N6N6j12j12n7j12j13J13J12
5182b25J13%%%%%%%%%%n6%J12K24J69J13%%n7%n6%N6j12%n6j69%%j12n6n6%%%%j13n6N6N6
5179b25N7N6%N6%N6N6N6n6%n6%n6%n6%%%N6%N6N6J12j12j68k25%%N6%N6N7J12J12J12J13n6
5176B25n7%j12%n6J68J13J12n6%J13N6J12J13N6j12n7j12n6n7N7%%N6n6%%n7n6n6n6j13n6
5174E6n6n6j12N6%n6%%n7N7%N6N6N6j12%J12J68J13J12N7J68J13%n6j69j69j12%N6j69j12
5172@j12%J12J68J69n6j13j68j68j69%N6N6%%N7%%J68%n6j12%J12%n6%J12N6N6N6N7N6N6n6
5170B81%%%n6%n7%j12j12j12j13j69j12n6j13J13K81K25J68J12%%N7N6j13n6N6j68k25l37
5167e62n6%J68J13N6n6n6j69N6N6%J13%%j69n6n6n7N7J12K25J69J12N6n6N6n6n6N6J12N6%
5165A68j68k25k25%n6n6n6N6K25J12N7J12J12n6j12j13k25j68j13N6J69N6J13k25n6%N6N6
5163e06J13N6%J12%%N7%N6N6n6%N6J12J12%j68N6N6N6N7n7%j68N6n6%j12%%%N6%n6N6%%j12
5161a68n7n6n6j69%j12n7N7N6N6N6N7N6N6N6J13J12J68J13J12J13J12J13%j13k25%n6j12n7
5159A68j12j68k25j13%J13N6N6N7%N6%n6n7j12%J69N6J12%j68j13j69j68%J12K25K25N6j12
5157a12j13n6J69N6K24J13%n6j13n6j12%n6N6j12N6N6J12%J12J13J12N7N6J69J12%%k81j13
5155C93j12n6J12%J13J68j12k25n6n7N7J12n6%%%n6n7J13J69N6n6j69%N6J13%j13j12k25j68
5153a68n7N7%%N6%%J12J12J13J12%n6j69k80j13%J13N6J12%j68j13%J13J12K24J69%N6n6%
5150C37n6%n6n7j12%K25J12N7%j13j12%N6%N6J13J12%k25j12n7j68j12%n6j69j69j12J12J13
5148c93%J12N6J69J68J13n7j12n6%J12%J13n7j68j12%N6%j12%%%J12N6N6n6n6N6J12J13J12
5146C37n6n6%N6%N6j12n7%N7j13n6%%j12N6N6n6J12j68n6N6J12J69N6%j13J13N6%N6N7n7%
5144C93%%%n6N6n6N6N7n7n6j12k25J68J69K25N6N7J12j69k25k25j68j12n6N6N6n6n6N6J12
5142@N6%N6n6%J12J13J69n7n6n6%N6%%n6%n6n7k24j12%J12n6%N6n6N6%%N6n6%n6%n6n7N7n7
5139b25n6J13N6%J12n6%N6J68%n6n6j12%N6%N6%n6j12%%%%j69N6N7J68J68%j12%J12N7J12
5137C37n6%j13%k24j12%N6%%%%%n6n7J69J68N6N7%N6%j13%j12n6%n6n6%%N6%%%J12n6j12J12
5134@j12%%n6%n7N7J12N6N6J12N7N6N6%j12j13n6n6j12j13%%n6n6N6J13J68K25J12N6n6j69
5132A68j68J12%j68j12n7J13N6%%j12n7n6N6N7N6N6%n6j13n6j69J13J12J13J12%%N6J12%n6
5130A12J13J12n6N6%%J13%N6n6n7n6j69j68j12%N6N6N6%J12J69J13j13j12j69n6n6N6%%n6
5127e6n6n6N6n6%n7%%n6N6j12N6n6j13N7N6N6J13N6K24K25J13j13n6n6n7j12j68j69k25N6
5125d50N7N6N6J13J12%%J12J12N7N6K25J12j12k81k25j12%N6n6%N6N6%N6%N6N6%N7%N6J12
5123C93n6J13%J12%n6j13%n6k25n6n6%n6J68n6j12j12N6n6J12N6K25N6N6%N6n6j12j69J12
5121A68N7j69j68j69j69%J13J12%%j12%%n6%%%%%%n7J13n6J12J13%j13j69%J13N6J69J68J12
5119A68j12N6%n6N6%%%J69N6%j12n7n6%N6%j68n6N6N6n6n6%N6J12%j12j12n6%N6N6%%N6%%
5116@j12n6n7J13N6K24J13N6n6n6n7j12J12N7J12%j12j69%%n6%%J12%N6%N7N6%N6j12%n7n6
5114A12j68j12n7n6N6n6N6J13J68K81J69J69%n7j68j69j13j68%N6%%N6J13N6J69N6%j69j69
5112A68k24j69j12j69j12%J12N6N7N6N6%N6J13N6J12j12%%J12J12N7j13n6n6N6n6j12N6N6
5110@n6N6%%N6n6N6%%J12n6N6%J13n6n7%N7J12J13%n7N7j13j12k25%%%N6%n6j12j13n6n6N6
5107b81%n6N6J13J12N6n6n6n6n7%%J13n6J12J12K25N6N6N7J12N6j12N6n6n6%n7n6%j12%%j13
5105A12n6%j12%J12J12N7J12J69J12%j12n6n7n6j12j69j12n6j13j12n6N6%j13J13J12J13K80
5103A68J13J12n6j69j12J12N7%%n7j12j12%N6%N6n6n6%%j12n7n6N6n6j12n7%J13K25K24J69
5101B81N6N6n6%J13J68J13n6j69j69n6%N6%J69K25J12n6%j69j12k25n6N6N6%j12k25k25j12
5099c37j13n6n6%J69J68J69J68J69J69K25N6%n6k25j13J69K25J12N7%j69j13j68j69j13%%
5097A68J69N6%J13%N6n6%%n6J12J13%j13N6k25k25j68n6n6J12J12n6%J12N7%n7N7J12J13N6
5094E06J12N7k25j69k25n6J12N6%J13j13n6N6%j68n6j12n7j12%J12K81K25N6%J13j13j12k25
5092@j12n6N6N6N6%%N6%J12%N7%%%%N6n6J12n6j13%n6j12j12J12J68J13N6%j69j68%N6%J12
5090A68J69L38K81K25J12N7J68%j68j13l37k82k25n6N6%n6n6j13%N7J68N7K25n7j68j13n6
5088B81j13n6n6J69N6n6J12n6j13j12j68j13%J13N6N6N6N6N6N7N6J12j12j13%%%%n6n6%%n6
5086@%%%n6K24J69%N6J13J12N7n7j68j13n6j13j12j12j12N6N6N6N6N6N6J13N6%%J13K25J12
5084G87N6n6j12%%J12J69J69n7k25k25k25n6N6%N7%%%J12n6j69j12j13%n6n6%%%%N6%n6J12
5081A12N6N7N6N6N6N7N6N6n6%%%n6%%%n7n6n6n6%n7j12%j12%n6n6n7%n6n6%%n6N6%%j13J13
5079c37J12J69N6n6N6J12J13J12n6N6N6n6N6%%N7N6%%J12n6j12j13k81j68j13%%%j68j13n6
5076e62%J12J13N6N6N7J68%%%J12J69J12n6N6N7J12n6n6j69%%n6%%%N6n6N6%%N6j12n7n6j12
5074@%n6j69N7N6N6n6J68N6N6%J13N6J69J12N7J12n6%k25j69n6%N6n6n6N6j13k80j69j69K25
5072b25K25K81J12N7%%%%n7%%n6j12j13j68n6%J12n6J12J69J68J13j13j12k25j68j69%j12
5070c93N6J69J68J68J69J69N6j69j12%%N6n6N6N6j12n6%J12%n6j13%J13%%J69N6J12j68j13
5068C37j12j69j12%n6n6n7%n6n6%J12J13J68J12N7J12n6j69j12N6n6%J68J13%n6n7J69N6%
5066C93N7n7N7n7%N7%%n7n6n6%j13%%j12j12n6n6j13N6J69%J68J69L37K25K25N7N6J12%n6
5063A237k81j13j12k25j13n6N6%J69J13N6n6j69j69n6%n6n7%N7j13%n6n6N6J12j12j12%J68
5061A12K25J13%J68N7n7n6%j12%n7K25J13N6n6j69j69n6n6n6n7%N7j13j68j12n7N7J12N6J68
5059A68N7J12J13J68n6j12n7%n6n6n6n7k24%n6%N6J68J69J12K25J13%j69j69%N7%J12%j12
5057D50n7j12n6n7%n6n6%n6n6N6n6N6J12n6%N6J13%%J12J13%%%J68J13J12n6N6N7j13j12j13
5055E62j12%N6%J12j12n6j13%%n6%%n6%J12j12k25%J68J13N6n6%%N6N6%N7N6%%J12J13%n6
5052F75j13%%n6%J12j12j69j69k24%n6j13n6N6J13j13n6n6%J69N6%%N6N6%%J12J13N6%J69
5050D50J68J69%%N6N7%N6J12%n6j69j12%j13%%J13N6N6N7j13%n6n6j69j13n6n6%%%N6J13J68
5048F18%j12J12n6N6j68j13n6j13N7J68K25%%n6%n6j13N7n7n6%J13N6%N6N6N7N6n6n7j12%
5045E06n6n7n6j12%n7j12n6J68%J13N6J69K25%N6n6n6N6N6%n6j13j12k25j69j12N6%%N6%J13
5043B25N6%j13j12%J12N7N6J12N7n7n6j12n7j12%%J12n6J13n7N7%%n7j12%N6j12%n6%J12N6
5041A12%N6N7N6%N6%N6N7%J68n6%N6N7%j69n6%%N6J12N7N6n6j13N6N7J12N6j12%%%n6n7N7
5038F75j13k25j69j12N6J13N6J12%J13K25J12N7n7n6k25j12j13j69j12J12N7J12N6%%N7n7
5036C93n6n6n6j13n6K25J12%n6n6j13n6n6J12j12N6J13J68J13J12N7k25j13%%%n6N6J13J12
5034E62J13J68n6j12j13n6N6J13N6N6%%n6j69n6j69%J13N6n6j13n6%n6%%%%N6J12K25J69N6
5032H43%j12n6n7j12j13j12j13j68n6%J68J69J12%j12%J12%%n6%j12k25j12%J12J12N6N7J12
5030C37n6j13j12n6N6J12J13%n6n7%N7%%%N6N6%j12n7N7J68%n6%%%%%N6%N7N6J12%k25n6n6
5027B81%%%N6%%N6n6j12n7j12j12J12J12J13J12%%n6%%n6%%N6N6J69%n6j69j12j13n6%%n6
5025@J68J13J12J13J12N7k25k25j69j12N6n6N6j12%n6J68J12J13J12%%%%j12j13j12n6N6N6
5023E6N6N6J13%%J12N7n7N7n7n6j12n7j12j12%j69%J13N6J68N6k24j12J12J12K25n6n7j68
5021@N6J12N7N6j13j12j12n6%%N6%%%J12j12n6n6j13n6N6N6N7N6J12J12J69N6n6n6N6j13j12
5019E6%n6j12N6J12J69%n7j12j12n6N6%J12%j12j12n7j68N6J12J13N6n6j13n6j69N7K25J12
5017e6N6N6J69J12%%n6j13%n6J13N6%k25n6J68J13J12N7J68%j12k25n6k25n6%n6%%n6%n7j12
5014c37j13j12n6N6K81J69J12J12J69J69N6n6n7n6n6n6N6%N6j12n7j12n6j12%%j13%N7N6%
5012a12N6j12%%%%N6j13n6j12n7j12N6J69J69%J12j12N6%n6N6%n6%%N6n6%%%%J12j12%%n7
5010b25N7j13N6J13N6J12J12%j68%n6j12j13n6j69n6j13j12j13%%N7n7J13j13%N7J68J13N6
5008e06%j12%%n7n6J69J69K25N6%%%J12n6N6%%j12k25k81n7N7n7%N7N6J69%n7n6%J69N6J13
5005a68%j69j13%%J69%n6J69J12J68%%J13%j69n6n6n6j69j69n6%J13N6%%N6n6N6J69J68j12
5003e6j12j13%J13J12J12J12%j12j12%J68N6J13j13n6N6N7J12n6j69k24j13j12N6N6J13%j13
5001b25k25%j12n6j69%%J12J69J69J12n6k25%n6J12J69%N6J13J12n6j12j13n6J69n7J13J12
4999@K25N6n6%N6%%%n6n7N7n7n6%n6N6J13N6N6j12n7%j68j12k25j13J69%J13J12J12j12n6
4997a12j13n6N6N7N6N6n6n6n7%n6N6J13K80K25N7%j69k25n6j68j13j12%J68J13n6%%j13n6
4995c37%J12J69%%N6%N6j68n6%n7n6j69%n6N6J13n6j13n6N6J69N6J13J12N6j12n6%j13%N6
4992b25n6N6J13J12J68N7n7%n6n6n6%n6n6N6%N6%N6%J12%N7N6J12%j12j13j68n6N6j12j13
4990b25J13%n6n7%N7%J12n6n6%n7n6j12j13j12n7J13K25K25J68N6j12%%n6j69j12j13n6%n6
4988e62n6%n7n6%%J13N6N6K25J69%j13j12J12%%N7K24J12J13J12n6n6k25k24j69j13K82K24
4986E6K81J13n7n6N6J13n6j13j12n7j68j12j13j12J69K24L37J13j13j12n6n7j68%N6%N6N6
4984A68%n6J13%J12%J13n7%%n6j12N6n6%N6J69K25N6n6k25j69n6j13n6n6n6%n6%n6n7%%n6
4982b81j69n6j12n7N7J12%J69J69J68K25J12N6%%%n6j12n7j12j12j12n7j12n6%n7%J13%J12
4979b25N7n7j12j13n6N6J69J13N6%n6%%j13N6n6%N6N7N6N6N6N6J12N7n7%j12%j12%%n6n6n7
4977b25%n6%n6j13%n6%N6n6%%n6N6J69J12J13J12J68J13K25N6j69j12n6N6n6n7j68%j12J12
4975@%%j12n6%J12J12J12k24j69n6j12N6%J12J69N6%N6n6j12n6n7n6J13J12N6%n6N6N6n6j12
4973a12j69j69j68%N6N6%%N6%J13N6%%N6N7%N6%N6%J12J12N7%%%n7k80k81j13n6n6N6j13j68
4970h43N6J12%J13N6%%n6%J12J69K25N6%n6n6%j13j68j69j13j68j13%N6J69J69K81K25%N6
4968@%%J68J69%j12N6n6j69j68k25%%N6J13N6J12N6K25%n6n7%j68n6n6N6J12J12J13%J12K25
4966F18n6j12n7n6j12j69k24%%J12K81J12N6%j12%%J12j12n6n7j68j12j69n6%N6%J13%N6%
4964a12N6%N6n6N6%%%N6n6j68n7n6N6J13N6J12n6n6n6%j13%n6n6N6N6%J13J12J68N7j13n6
4961E6%J12j12%%j12N6N6%%J12%J13n6J12%N6j12j13k80j69j12N6N6J13J12N6J12%j12j12
4959a12j69n6n6J12J69K24N6%N7J12n6j69j12%%N6%N6J13n7n6k24j13j12N6N6N7N6J68J69
4957B25N6n6j13%N6J69%%%%j12n7k24%J12K25J69K25N6j13%%%%%%j68%j13j12n7j12j12n6
4955a12%%%%J12N6N6j68j12j69N6%J13N6J12J12n6%%n6j12k25j69j69n6N6J69L38N6n6j13
4953b81j69J13J69K24J12j68j12k25j13%n6%n6%n6n7%N7%%%J12K81K25J68%N7%%N6%%N6n6
4950B81N6%n6%%%%%N6%%J69N6N6j68j13j69n6j68j12J12N6%%j12%n6n7%n6%%N6J69K24%j68
4948@j12%N6n6n6j69j13%j12%N6K25J13J12J68N6J69J13%j13n6%N6N6n6j69j68N6K25N6%%
4946C37%N6N7N6n6j13%%N6n6j12j69n6j68n7%J13J12%n6%%j12j13N6J13n6%n7N7n7%%%N7J12
4943e6j12n7n6N6%%N7J12J12J12N7N6K25n6%n7n6n6J12J13J69N6N6N6%j68%N6%%j13n6j12
4941D50n7n6j12k25N6J12%N7N6N6n6k25j68j13j12j69n6n6%N6K25J12%%J69J68J69J12n6j69
4939A68l36j13n6J12N7N6N6K24J13%n6n7%N7J68N7N6n6j69n6N6n6N6%%%%n6k25j68n7N7J68
4937@L37L38J68J13k25k81j69%n6j69%J69n7J13J12J13N6j12N6J12J13%j13j68j13j69N7N6
4935B81%N6j12n7j12j12n6j13j68N6N6N6J13J12N6J69N6J12n6n6%n6%n7n6n6j12%j12n7%j68
4933c93j69N6J69K25L37J12j12j69n6J12n6j12j12%%j13%%j69%J69J13%N6%%%%N6%%%n6%N6
4930e6%j12j13n6n6n7n6%%n6%J69J68J13J68N6j12j68j69j13n6j12n7N7N6N6N6%J69J13n7
4928b25N7n7N7n7%%%n6%%%%%%%%N6N7%N6K24K25N6j68j69j12%N6n6j12N6j69n6%J69K24K25
4926B81N6j69l36k82%N7K25K24J69J12%%n6j69k24j13N7J12J12n6j68j13j12N6N6N6N7%%%
4924a68%%%%%N6N6%J12%J69N6N6n6J12J69J69%k25j69%j69j68j68j13j12N6N6n6n6J12N6n6
4921b81%J13%N6n6N6N6%N6%%N6%%N6%N6J69J13N6N6n6N6N6j68j13k25n6%%n6N6j12N6K25K25
4919D50J12j69j12j13j12j12%n6n6n7n6j12j13%n6j13N7%N6%%N6%N6n6%%J69J69N6n6n7%N7
4917a68n7j68j69%%n6J12J13N6%n6J12%J69%n6n7%N7N6N6N6N6K25%j13k80j69n6j13n6%J13
4914c93N6%N6N6n6%j69j12n6n7J13N6%%%J13n7%%J13n6%J12N6%J13J12N6j12n6j13n6n6j13
4912d50J69N6%%%n6%N6N7N6N6J12%%J69j13k24j13j12j69n6%N6K81J13J12%j68j13n6J12N7
4910a68n7n6N6N7%%n7n6N6J13J68K81N6N7%%%n7%n6n6j13N7n7j12j12%J12J12j12n6n6N6N6
4908E6N6N6%N7N6n6J12%N6n6n6%n6n7n6%n6n6J12N6%N7%N6%n6%j69%%j12n6%N6N6K25K25K25
4905F75%j13k81j13%j12n6n6%N6n6%j12%n7N7J12J12N6%N6%%j12n6n6j12%N6%%%%%%J68J12
4902A68N7n7j12n6n6j12%%N6n6n7N7%%%N6N6%%J12%%J12j12%%n6N6J12j12n6n6%J68N6j12
4900E6%N6n6%J12n6j68%%J12J69%J12N6n6n6n6n7%N7%%J12J13%j13%%%%%%%%n6%j13%j12%
4897E6j12%J12J12N7J68%K25J13N6n6j69j69n6J69N6N6j68j13j69k80n6n7N7%%%J12J12%n6
4895@N6n6n6%n6n6n7%J13N6%%%N6%%%J12n6j12n6j13n6n6j13J69J69%J68J69%%j69j12n6N6
4893e6J12J12N7N6n6%N6j13N7N6J69%j13%n6n6J12%%%j12n7%j12N6N6j12%j12j12n7%J69K81
4890B25K25N6j69j12N6N6J13%j13%n6n6%n7j68j12n6%N6J12%n6j12j13%%N6J13N6%J12K25
4888B81n6n7j12n6j12n6%%n7n6J69J12%n6%n6N6N6N6%j68n6%%N6%%%n6N6J68J69N6%N6%%n6
4886B81j13%j12%K25N6J13n7n6n6n6j13j68j12j13j69J13J12J13N6N6J68J69N6j12n6N6N6
4884C37N6N7N6j13j68k25n6%N6%%N6%J12%n6J13%%%j69n6n6%n6n6n7j12%N6J69%%N6%%j12
4881a68%n7N7N6n6j69k25j69j12%J12N6%%%%J13J12J13J12n6N6J13J12N6N6j12n6j12n7n6
4879b81N6N7n7k25j12n6N6J12N7J68J69J68n6n6j12n6%J12J12%N6%N6j12n6n6%%%n6n6j13
4877b81N6N7J68J68J13%n6j69%%%n6n6n6n6N6N6N6N6J12%n6J13J68%j68k25%n6%n6j69k81
4875e62k25k25n6N6J12J69J13J12J69K25J12n6j69l37n6N6K25%%j13n6n6j69n6j13J69N6J13
4873e62J69N6J12J13J12J68j12n6j12%n6%%n7%%n6%J13J12K81N6n6%%n7j12N6j12%%J12N6
4870A68N7%%J12n6n6%n7j12%%J69j13j12j12k25j13j12j13%N7K25K25J12%n6N6%%%n6%%%J12
4868@%%%n6j12N6N6J12N6J69N6%n6j69k24n6N6J68J69%n7j68j68n7k25j12n6J12N6%%n6J69
4866c37J12n6%K25K81n7j68j12n6j69k25j13J13J12K82J12n6n6%%n7%J13N6N6n6%n6%%%N6
4864e6%n6N6N6%j12%%j13n6%n6n6N6N6J13N6J12%N6J12J13J12n6n6k25k24j69N6n6%N6%j69
4861d50%n6j12J12L38J68K25n7j12j68%%%n6%N6n6j13J13J12J12J12J13%n6n7j12%n6j12%
4859a12%N6%N6%%N6%n6n6j12n7N7J12N6N6J12N7N6N6j69j68j68j69n6N6J12n6n6%%%N6K25
4857e6J68J69n6j13n6n6N6J12J13N6N6N7k25k25k25N7N6J12n6%n6n6%%n7%n6%%n6N6N6n6j12
4855c93j13J13N6n6n7N7n7%N7N6N6%N6N7%N6N6n6N6N6n6N6N6n6J12N6N7N6N6n6j13k24j69
4852b25n6N6N7n7n6%n6j69%J69%J69J12n6n6j69n6J12K25J68N6j12n6%%%%j12j13%J13J68
4850E6J12%j12n6j12j13n6%j69n6%%N6N7%n7n6N6J69J13n7n6J13n7n6N6n6J13K24J69J12%
4848C37j12j13%j12J12J13n7j12N6n6%%n6j68j69j13J13N6n6n6N6N6n6n6J12J13n7J13%%N6
4846e6n6%j69k81n6N6%n6n7n6j12n7N7J68J13N6%%n6N6J69%n6j13N6%N7N6%%N6n6J12n6n6
4844c37%J69%n7n6%N6%%N7n7%N7%%N6%N6%%N6%j12n6%n7n6n6%n6J68J13n6J12%J12N6N6N7
4841B25J12%J69%j69k81j68%J12K25J12j12j69j12n6j13n6n6N6%%%N6N7N6%%n6j13%%%%%%
4838b81%J13n7%%%%%n6%%%%N6n6j69%N7J12N6%N7N6%n6%%%N6N6%%k25j69n6J13J12J69J12
4836@%N6J12%j68n6j12j13N6N7J12N6%J68J69%j69k24j69k25%N7N6%%J69J12N6K25N6K25N6
4834E62j69j12j13j68j68%J68K25N6N6N6%n6j12j69n6N6J12N7N6n6k25j68n7n6J13%%J68N6
4832E6J12J13N6n6k81k81k81%J12J69J13N6N6N6%n6%n6n6j13j69j12J12N7J12J13N6K80J69
4830C37J13n7n6%n6j13j68j12j69N6%N7%N6%N6%n6j13%j12j13n6j12n7J69N6J13J69J68N6
4827E6J69N6%n6N6j13N7n7n6n6%n6n6%n6%n6%N6J68J12J13N6j12n7n6j68j12j69j13n6J13
4825c93n7J13n6%%%n7%%n6J13j13N6%j12j13%J13K81J69N6j69%n6j12%n7J13N6%n6J12%%N7
4823a68%%N6%N6N6n6j12l38j69k25%J69J13N6N6J69J12N7J12J12J69N6%N6%%n6n6n7j12%j12
4821e6j12%J12J12N6J69J12N7J68N7%j13j69%%%N7n7n6J13%%n7N7j13N6N7n7%%n6%%n6n6%
4818B25%n7%n6%n6n6%n6%n6N6N6n6n6n6N6N6%%%%N6%N6n6j12j13j12%n6N6N6J13K24J12j12
4816E6n6N6J12J13%%n6%%n7%%n6N6%%j12n6n6n6J12N6n6%%J68J13n6j13j12n6J12J69N6%n6
4813B25%n7N7j13j12n6%%n6n6N6K80N7n7j12j12n6n6n7j12%n6j13n6%%N6%N6N7%N6%%n6%n7
4811d50j12%n6%N6J69J12%n6J12J13J12N6j12n6N6N6K25J68N7%j13j12n7%j68n6n6n6N6N6
4809e6%%N6N6%n6n6N6j12j13j12%N6J13%n7N7N6J12N6n6n6J12%%n6N6N6n6%%J12%j12J12J13
4806B81j13n6N6j12%%j12N6n6%N6N6N6N6%J13%%N6N6N7%N6J12%n6N6n6%n6%%n6J12%J13%j13
4804E62j69j68j13n6n6N6j12n6N6n6n6N6%N6%J12n6J12%n6J12%%N7%N6%j69j12j12j13N7N6
4801a12%N6J12J12%j12j12%J12J69j13j12n6J12N6j12N6n6j12N6n6%n6%%n7N7J12J12%%j12
4799e6n6j13j12N6N6J69N6n6k25k81n6J68N7N6j13%J13J12J13J68J69J12N6N7n7j12n6%j69
4797E6%J12%j68j12%%n6%j13j12N6N6J13J12K24N7%n7%n6%%%%N6J13%j69j12n6n6j13j68k25
4795f18%%%N6%N6%N6N7N6%N6%N6J13J12%j12%N6N6n6N6%%N6n6N6J12j12j12j69j68j69n6n7
4792f75n6n6%J69J12N6N7N6N6%N6%N7N6%%%%%n6J12n6%J12N6%n6j68j13j12N6N6%N6N7%N6
4790a12%J12N6N6J13j13j12j12n6l38j12%j13%%K25L38%k25j69%N6J13N6J12N7%%N6J12J12
4788A12n6n6%%%%%%%n6%N6J12n6j68n6j69j69j12%N6J69%N6%%%N6j12J12%%%%n6n6n7n6J69
4785c37J12J13J12j12n6j13n6j13K25K25K81J12%%j12n6J12%%j12n7%j68n6N6N6n6%n6n6%
4783a12n6J12K81J68J13%J12J13%%%%n6j13n6j13n6n6n6n7j12j68N6N6n6n6n6n7%N7N6%N6
4781e6%J12n6n6j12n7j12j69N6J69J13J12J12K81%N6N7N6N6j12j69j13j68n6j12j13j12n7
4779d50J13K81L37J12N7n7n6k25n6%N6j12n6n6n6n7%%%n6%%n6%j13j68%N6J12J69N6%%%%n6
4776b81%%%J13N6J12J12N6%j68j68%n7j12%N6J13J68N6%j12j69N7n7j12j69%N6J69N6j12%
4774c37N6%N6J13%j69k81k25k25%J12J13N6N6N7N6n6N6%n6%n7%N7K25K25N6N6%J12%J12%n6
4772A12J13J12N6%j12j69n6N6K25%n6n6%j13j12n6J12J12%j68n6j12j13%J13J12K24J69J69
4770E06J12j12j69j12k25j68n7%%n6n6%%%N6%%j12j69N6%N6%J13N6N6n6k25N6J13N6N6J13
4768a12K80K25K25N7%%N6j13j68j69j13%j12%n6%K25J12J13%n7k25k24n6n6J68J12J13N6n6
4766B25j13j12n6N6J68%%N7%N6%N6%j12j13j12j12%%n6%n7%n6%J13J68J12J69%%%N6n6%%%
4763B81J69K25N6n6j69j69k25j68n6N6%n6%%%%n6%%%n7%%%n6n6n6n7J13J12J69J12J12J13
4761B81J12J13%J12n6k25l37k25j12j13J13J69K80J69J69K25J68J69n6n6j69j13j68j13%N6
4759C93n6n6j13%%J13%N6%J13J12%j69j68j69n6n6n6J12N6J12j12J12J13N6J13N6n6n7n6%
4757C37N6%N7N6N6%%N6%j68j69k81n6%N6%N6N6N6N7%%%n7N7%%n7N7%N6J12%j12j13j68j12
4754a12n6%j13J13J68J12j12j68n7j12N6J13J12J12J69N6N6N6j68j13j12%N6J69J12%%%%%
4752C37k25%N6N7n7j68n6J12J69N6j69j12j68j13%N6J13%n6n7%J69K24J13J69J68%k25j12
4750B81n6N6N6J13%n7j12j69n6%j12j12j13j12j13N6J69K25K81J12%n6j13j68n6j12j13j69
4748d50n6%J69J12N7J12N6J12J13j13k24n6j69j13%%n6j12n7%J13J12J69J13J68J68J69N6
4746C93n6j69n6j12%%J68%j12j12n6n6%%N6%%n6%N6N6N6J68j12n6j12n6J12J12%J12%k24j12
4744a68n7N7J12n6%n6%%n7%n6N6%N7%N6%N6%%n6%%n6%j13N6N7J12K24%j12%j12n6l38k25j12
4742g87J12J13%N6j69j12j13j12%J12%%J69J13J12K25J13N6N6%N6%n6n6%%n6%n7%N7%N6%%
4739a12%N6n6j13j12n6J68J69J68j12j12%N6n6n6n7%n6n6N6N6n6N6n6n6k25j13j68j69N6N6
4737i00%%J13J12J13%j13n6%%J69N6N6n6j12j69n6N6J12J13K81K25%j69k25%n6N6n6n6N6%
4735e06J69J12%N7N6N6N6%n6n6%j13n6j12n7%J69J13N6%%n6%j13n6j13j12n6N6N6K25N6%N7
4733a68%J12J12n6n6j12n7J13N6J12J12j12n6n6n6N6J12N6n6%%N6n6%%J69n7j12n6n6J12K25
4730B81K25J12j12j69j12k25j12J12n6n6N6K24J13n6j69n6n6j12j69N6N6J69J12J69J12%%
4729C37%%n6j13N7N6N6j12j69J12N7%n7j68n6N6%n6N6n6n6%n6%N6j13j68n7J13K81K24J69
4726C37J13%j13j69j12j12n6J12%%J12n6j12j12n7j68j13n6%J12%J13%j13n6n6N6%n6J12J69
4724b81N6N7j13n6N6n6%j13n6N6J69%j69j68%J12K25J69J12N6n6%%N6K25J69J12n6%j13%N7
4722D50N6%j69j69j68j12j69j69J13J12J69%N6N6%%n6%n6N6j12%%n6n7J13N6N6%N6n6j12j13
4720b25k25n6%N6N7N6n6j13j69%J13N6K25%%N6%%N7%%N6j13j68n7J69%j69j12N6n6n6%j13
4718g31%n6j13%N7N6%J12N7%N6%K25J69J68J68J69N6j12n6n7j12n6j12j69k25n6N6n6%n6N6
4715e62N6n6%%J12K25J13J68J69J12n6k25k24n7N7%n7j12j69%n6%n6%n7n6j69j12j69n6%J12
4713a125J69K25J69j13j68k25j13%J13K25J68J69%j12J12J69J69%n7N7n7n6n6n6j13%n6n6
4711f18j13%J13n7n6n6%J12%N7J12%N6n6J69N6N6n6j69j68n7n6n6%%%%J69J12J69n6n7%N7
4709c93n7n6n6%N6j12j13k25n6J12K25K25J13n6j13j12n7%n6N6N7K81K25N6%j12j69n6j13
4707e06%n6n6j13%n6%%j13n6%J69N6J13%N6%N6n6n6%n7%%n6%N6%N7N6%n6N6N6%%%J13J12N6
4704b25j12j69%N6J13J12j12n6N6j13n6j12n7n6n6j69%%%%%N6%j12J12J69J13N6K25J12N7
4702a68j13n6n6j13n6n6N6N6J69n6%n7%%n6%n6%%n6%%%%%n7%J13%%N6N6n6J13N6%%N6J13J12
4699e6%j12n7n6n6j13j68j69j13N7J12J13n7n6N6%N7J12%n6%n6j13n6%N6J13N6N6J69J12J13
4697a12N6J12J69n7N7j69n6n6n6n6j13j69j12J69J68J13J12j12n6k25n7J13N6J13J12N6j12
4695a12n6k82N7J12J69J12J68%n6j12%n6j69k25n6J69%%J12N7N6N6N6j12n6n7j12j13n6j12
4693f18n7%J13%N6N6%J13%n6%n7%%N7%j13j12j13N6J13K81K25J12J12k24j69k25j12%K25J69
4691a68J12N6K25J68J13%j13%j12j13j12j12j12j69n6j69n6N6J12J69N6J13J12N6j12k25k25
4689e06j12n7j68J12J13%n7n6n6N6N6N7K25K81K80K25J69n6j13j68j13n6n6%J68J13J69%n7
4687C93j12k25n6%N6N6%j12j68n7%J13J68J12%%%N7%%j13j12n6N6%%j12n6%j13j12n7%J13
4685c37%j13j68l38j12j13%J69J69J12N6%j12%n6J12K25J69J69N6%%N6%n6j13k25k81k25%
4683i56N6J69N6%N7%N6J12J13N6J13j13N6%%%%J13n6j13j69n6n6n6%n7N7J68K25N7j13k25
4681e06j12%N6J12n6n6n6J12J69N6n6%N6J13J12n6n6j13%N6n6n6n6N6j13j12J12J13j13%N7
4679c93J12n6j69%N6J13%%%n6J12J13J12J12J12%j68j12n6j13%J13N6n6%j69n6j69j13N7N6
4677e62n6j13k25n6J12J69J69J69J68%%j12k25N6%%%%%J69K81K81J12N6j68n7n6n6%%n6n6
4674e6j12j13j12J12N6N7J12%%%%n6n6N6%J68J69n7k24j12%J12J12N6N6n6n6j12n6j13j12
4672c37N6J13%j69k25n6%J12N6J69J13N6N6n6N6N6j12j69n6N6J13%n7j12j69%%J69J12%%j12
4670c37n6N6N6N6%%%%%%%N7n7J13J12%n6%n6%j69k25k81j13N7J12J13N6N6N6J13N6N6N7n7
4668b25j68j69j69k25j12J12K81K25K25J13J12J68J13n6n7%j12n6n6%n6n6%n7n6j12N6j13
4666d50n6N6K25J69N6j12n6n7j12j13n6N6J13N6n6%N6N6N7J12N6J68%k24j69j12N6J69K80
4664A68N7%j69n6j12N6%n6j13%%%J13N6j12n7k25%J13J12%N7%j13n6%%j13N7J68N7J12K24
4662A68n6k24j69j12N6%j13j12%N6J69%j13%J13N6j12n7%J69%j12n7N7J68N7n7N7N6N6N6n6
4659e6j12j13n6%J69N6N6%n6N6n6n6%j13N6J69J12%%n6%J12j12j12j13j68j13%J13N6%j13
4657d50n6j12n7n6N6n6%N6N7N6N6j12j13j12j13%N6J69K25J69K25N6n6%N6%j12j13J13K24
4655E6K81J13n7n6%n6j69j68j69j68n7J69N6n6%j69j12j69j12N6%%J12J13J12%n6j69k25%
4653i00J13J69J12n6%%J12J13%j69j12%J12J69%j69n6%J12N7J68N7J12n6n6n7n6%n6%N6J13
4651a68j13n6k25j13N7n7N7J12N6%J13%j13%%n6%n6%N6N6J13N6N6N7N6N6%%%%%j12n7J13J68
4649E6J12j68j12j69n6N6J69N6N6n6n6j13j12j69j69n6n6J12N7J12N6J69%J13n7n6j12J12
4647b81N6n6n6k25n6%J12K81J13J12%%n6%%%j12N6n6N6%N6N6n6%N6N6J12J13j13j12%%N6%
4644A12n6j68n6j13n6J12N7N6N6J12J12N7%n7n6n6N6N6%N7n7j68k25k81k25j69J69J13K25
4642c93N6n6%n7J13%%N6j69j12%%%J12K25J13%J68%N6j12j12N6n6n6%n7n6n6J12J13N6%%N6
4640@J12n6%J69J12J69%n6n7j12n6n7j68n6j12j13J13N6N6N6N6J12N7N6%%N6n6n6j13n6J69
4638B25J12%j12j69j12j12N6J12n6%%%%N6j12J12%j12j13%N7N6n6j69%J12J69%N6J12n6J69
4636B25N6n6j69j12n6J12%%K25N6N6n6n6n7j68%%n6j12N6J68J69J12K25%j69n6n6%J12J13
4633E06%n6n7N7J12J69%n6n7j12n6N6j13n6%j12%n7N7n7%j12n6j12n6J68K81K25J69n7j12
4631E06j13j12n6j69%j68n6N6%n6J12n6N6%N6%N6%n6%N6j12J12N6n6j12j12J12%n6%n6n7N7
4629a68J12N6J68N7J12%n6j13j12J12%%%%j68j68n7n6N6N7N6n6n7%%n6j69N7N6%j13j12%%
4627e62n6%K81K25L93J12N7%K25J68J13j13n6N6N7%j13j69j68j13%N6%%%%n6j69j68j12%J12
4624@N6%%J12N7N6n6N6N6%n6N6%%J69J69%k25l38k24j13N7%N6J12%%n6N6n6%J12J12%n6j68
4622e6n6j13n6j69n6j12%N6J69n7N7J12N6J13N6N6N6J12N7J12J13N6K25n6j13k81j69n6J69
4620B25J68N7n7N7n7j12%N6N6N7n7n6N6n6N6N7n7j68n7J13N6N6N7j69k81k25n6N6%%n6n6%
4618c37%J12n6j69j12%j13n6N6N7N6J12J13K25K80N7j69j12j69j12%N6J13n7%j12N6J69J12
4616@J68j12j68k25k25n6%N6%N6N6J13N6n6j69n6%j13N7N6K25J69J12N6%%%N6%n6J12J13N6
4614B81J69%n7j12j13j12n6n6j12n7%j12%j13j12%N6J69J69N6n6n7%N7J12%%N6J12n6N6N6
4611A68J13%N6N6J13%j13%N7j13j12j69%J12n6%n6%N6n6%%N6%N6N7N6%K25j13j12k81N6J12
4609A68%j68n6j12%%n7N7%%n7N7J12J12J12J13%j13n6n6n6n6j69%J69K24%N7%N6J69n7j12
4607B81j13j68j12%%n6%%n7n6N6n6N6%n6K25%n6n6%N6%N6%%N6%j12%J68N6N6j68j68N6J68
4604E6J12N7n7k80j13%n6N6j12n6N6J69K80J69%n6N6%%n6j69n6j12N6%%N6N6%%k24j69j13
4602d50J13J69N6j69%n6J12J13J68N6%j12%n6%N6%N6j68j13n6N6N7%%N6%N6n6J12n6N6j12
4600a12j69k25j12%N6N6J13J68%N7%%N6N6n6%N6J12K81K81N7n7j12j13n6n6j13j12n6n6N6
4598@N6%J12n6N6%j12n6%j12n6n7n6%j69%J69J13K80J13n7j12%J12J13n6N6N6N6%N7J12N6
4596F18J13%J12J13%N6j12%%j13%%n6%n6n7N7n7%%%j68%%J68K25L38J12%n6j69j12j13j68
4593F75j69n6N6J69n7n6j69j68j69j12J12%J69N6J12%j12j13%%n6N6n6N6j12n6j68n7%J13
4591a12J12J12N6N7n7j68j12j13j12n6n7J13J12J69K24J13n6l37k81j69J12N7n7J69J13N6
4589a12N6n6%n6N6n6N6J12N6J12N7J12n6%N6J13J12J13J12%%%N6N7J12%j69j12k25j69j12
4587B25N6J69K81K81K25J13N6%n6j13k25k25k25n6N6N6N7%N6%n6%k82j68j69j12%N6%%n6N6
4585@%n6%%N6n6J12n6n6N6J12n6n6N6J12J13N6K25N6j12j69%N6N7J68n6J13%n7j68k25l37
4583a12%J68J69J12%%N6J13J12%j68j13n6%N6n6k25n6n6J12J12J13J12J13%j13n6%j12n7%
4581A68j12%J12N7%j13n6J12J13N6J13%j13j12j13J13N6N6J69K25N6n6%n6%n7%j12%J12n6
4579E62N6N7%N6%N6j12%%n7j12%%j13%N7%%n7N7J12j12%n7n6n6j13%n6j12N6J12N7N6%J12
4576C93%N7%%N6n6N6%%N6j12%%N6J12N7%j69j69j12j69J69J12J69N6j12n7j12k25%%N6N6%
4574A68N7%%j69j68%%N6n6n6%N6n6j13n6J69J12J68%%j12n6n6j13%n6j12%N6j69n6N6N6N7
4572c93J68J13J68K25N6%j12j13j12j12N6%N6N6n6j12n6n7N7J12N6J12J13N6n6n7J13J12%
4570C93n6j12J12N6N7N6%J12n6%J13%n7k25%N7J12N6%N7N6j69j12j13j69N7n7%J69J13J12
4568E62n6n6j13n6j13j12j12n6j13j12N6%J13J12K24J13%%%n6n7%j12%n6n6N6n6%%n6%N6n6
4565a12%n6%n7N7n7j12N6J69J68K25J12%n6j12k25j68j69%j13J13J12K25K25J12J13K25%j69
4563E06j13k81n6%n6J68j12N6%J13n7j12N6n6%j12N6j12%%n6%%j13N6j12%N6N6J13N6N6%N6
4561E6J69J12n6j69n6n6%%n6N6%N6%J12J13%n6%N6%%n6j13%J13J12%N6N7N6J12J13%N6%N6
4558H43%n6j69k25j12n6n7N7j69n6%n6n6%N6%%%N6N6%%n6N6K25J12J13%n6j13%%N6j12%%j13
4556A68n6j68j12n7%%J13N6K24N7N6n6%n7j68j12j13j68j69%N6N6%J13J12J13J12J68n6J69
4554B81J12J13J12%j68j69n6%n7%k24j69N7%%J12N6J68J13n6N6N6N6N7n7J13J12n6j12n7k25
4552A68n6N6N7J12J13N6%j13N7J68J69%%j12j69j69%n6%%%n6n7n6n6n6%J12J69N6n6n6%N6
4549B81K25K25%%j13j12j13j12j13j12n6N6K25J12n6%%n6%n6j69j12j12j13J13N6N6J12%J69
4547B25J68J13%j13%%K25J13N6N6j68k82j68j69%J69N6%j13%%J13N6N6%N7%%n7n6%%N6J69
4545E62K81%N7n7n6n6N6N6n6n6j13j12n6j13j12j69n6K25%%n7N7%J12%n6%n6%N6j13j12J12
4543A68J13N6J69J12N7n7n6j69%j12N6N6K25n6j12n7%%j12N6%n6%n6N6J12N7N6j13n6j69n6
4541A12n6%n6n6N6n6n6%%J12J68%N7N6J12%%n6n6%n6n7n6n6%%n6N6N6n6%%%%%%j12j12%J12
4538e6J12%j12n6j13n6N6J13%N6%N6J68n6N6N7J12N6N7N6N6J13N6N6j12j69j13j12J12N7J68
4536F18N7n7j12n6n7n6n6j13%n6J69N6N6n6%J13J68J69K25J69n6j69j69j69j68n7%N7j13%
4534C37%n6%N6%J13%j13n6j13j68N6n6j68N6J68N6j68j12n7%n6N6N7J12L37K81N6j68j13%
4532C37N6N7j13j12j69%K25J69K81%N6j12N6j13k25k25j12%%n6j12n6j69%J12J13N6J68J13
4530B25%N6N6N6N7%N6%N6%N6%%%N7%%N6%J12N7j13k81j13%n6n6N6K81K25N7j69k25j69j69
4527A68%%%%%N7%%J12J13N6J69N6N6N6N7n7n6j12n7j68j69j13j68N6N6N6N7%%%%%%N6n6n7
4525A68N7n7N7J12J13J68J13N6%%N6j68k25j69j69N6J69J69%n6n7J13J12%%%n6N6%n6N6%N7
4523F75J12%j12%n7n6J13N6J12N7N6J12j12k25k25j13n6%j12j13j68n6j13j68%J12K81K81
4521B81J69J12N6n6j12j69j13%N7J12n6n6%N6%N6%J69J69N6N6%%%j12j69j69%j12n7j12N6
4519A12%n6%%n6N6N6N6J13N6n6n6j69N6%N6%%N7%N6%n6n7n6n6J12%%N7N6%J12%n6%j12%%n7
4516A68j12%N6n6%%J69%n7n6n6%N6j12N6J12J13%j13n6j68%%N6N6%N6j12j12%%J12J12N6J13
4513B81N6n6%n6n7N7J12J13N6%n6%J68J13j13j12n6j13N6N7J68J13J12J13N6n6n6n7n6n6k25
4511E06k25n6%N6N6J13%j13j69n6n6J12j68%%N6J69J12N6%J13K25K81J13n7j68j13N6%%j12
4509G31j69j12%K25N6n6N6N6%n6j13%j68%%J12n6j13j12k25%J69J68L38J12n6j12j69%%n6
4507D50N6n6n7n6n6n6n7%N7%J68K25%n6j12j13j12j13%N6J13n6n7n6j12%j68n7%j12n6N6J12
4505b25n6n6N6J13J68J68%%j68j12j13j12j13N7N6N6N6J13J12J68N7J12n6n6j69j12%%J68
4503A12J69%j13n6N6J13%%n6%n7j12n6j68n7j12%J12N7N6J12J12J13J12n6j13%j68J68%%N7
4501B25N6%N6%J13J68%j68N6J12J13%k25j13n6N6%n6n6j69j12j12J12N6N6n6%n6n6%N6J68
4498A68N7N6%n6N6N6N6%N7%N6N6%n6J12j12n6n7j12n6N6J69N6J69n7j12n6n7%N7n7N7J12n6
4496E06n6J12n6n6j13n6k25j68%%N6n6N6%n6N6N6%%N6J12n6N6N7%N6N6N6n6%J13J12N6j12
4494E06j13%K25N7%k25j69j13j68n6n6J12%j12n6%N6J12J12J13%J68J69%n6n6n7n6j12n7n6
4492A12%j12j12%J12J68%n6j12j68j69n6J12J13J12K24J69K25%j12%n7J13J12j12%j13j12
4490B81%%%N6%j12j69j68j13N7%N6N6N6J68N7J12K81K25J13j13j68k25%%N6n6J12%N6J13j13
4488F18j68j13n6n6J12%%k81j12%J68J13N6%%N6%J69K25J12n6j69j68k25j69J69N6J12N7N6
4486E06j13n6%j12%n7j12N6n6j68J12N6%J12N7N6%N6%n6k25j68j13N7J12N6N6%n6N6n6J68
4483A68J13J12J13%j13n6n6N6%J13%j69j13n6J13J12J13N6K25J12%j12j13j68%j13j12k25
4482@j68n7%N7N6N6N6%J68N7N6%%N6n6N6%%N6j68N6j13n6j12%j12%n6%n7%%%n6%N6n6N6%J69
4479e6N6%j12%n6n7%N7%%N6J68J12%j12j12j12j69n6J12K25K24J13N6J13J68N7n7%j12%J12
4477F18%j68k25k81n6N6J68n6n6n6n6j13%%n6k25n6%N6N6J13K25K24K25%j12n7%J69N6N7%
4474D50j69j13n6j12J12J13n7j12n6%J68K25J13N6n6n6n7n6n6n6N6n6%%%%%j69j12%J12J12
4472A68%n6j68n6n6N6J12J12j12%%%n6%n6N6N6J12%j12n6j12n7%J13%J12J68J13n6j69j68
4470a12j13j68j13%n6n6N6J12J69J13J12%%J12n6%N6J12n6j12j12n6J12n6n6%n7k25n6%N6
4468d50N7J12N6J13J12j12N6%j12n7N7N6J68J12j12%J69J68N7n7j68j13n6J12%j68j12%n6
4466a68%%n7%N7n7N7j13n6%J69L36J69N6N7%%n7%j12j69N6N7N6n6n7N7%%N6%%%N6n6N6%N6
4463C93n6N6%N7%n7J13J12j12j13j68k81n6N6J12N6J13J68N7J68J13J12%n6j12k25j13k25
4461A12j68N6N6J69%%n7%n6n6n6%K25K81J12N7j69j69%j12j69%%%%n6%N6n6%N6J69%j13%N6
4459A68J69J69K25%N6%n6%%n6J12n6k25j69%J13K25N6%N6N6J13K81N6j12k25k25k25%%J12
4457F18N7%N6n6%%%%n7%n6N6%n6J69%%j13k25%j12j69j12j12j69n6%N6%N6%N7J12n6%J12N6
4454E6%j12%%K24N7N6n6n7%N7%N6%J12%N7%j13n6n6N6n6j69j68n6%J68L37J69J12j12%N6J13
4452F75N6N6%n6n6j69J12%%k25j12N6N6N7n7n6%N6J13K25N6%k25j69j12j13N7%N6J69J68%
4450F18j68n7N7N6n6j13j69j68%K25J12n6j13%N7%n7N7%j69n6n6n6n6n7n6n6n6%j13j12n7
4448f75%%j12j13%J69J69K81J69N6%n6%j13%n6n6n6N6N6N6%n6%N6J13J68J12n6n6j12J12J69
4445B25%j13k24j69%N6J13K80J13J69n7n6j12n7%%%N7N6N6N6j12k25j12j12%N6%%N6%n6J12
4443@N6N6%J13n7j12j12n6%%%%%%n6N6J12J68%N7J12J13n7n6k81j12%%N6%%J12n6%n6%J12
4441A12N6n6J69J12J13N6N6N7N6j13j68n7%%J13N6J69J69N6N6j69j68N6N6%%J13J68n6n6j13
4439H43j12j13N7N6N6j12j69j13N7%j13n6k25%%J12j12n6%n6n6N6J12n6n6J12%%%J12J13%
4436B81j13n6j12n6%N6N6N6N6N7%N6N6J69J69J12N6N7n7j12k25k25j13%%N7n7n6j12n6j12
4434a68N6J68n6j12j69%%n6%J12J13J68%%j12j12k25n7n6N6J69J13J68J12%%n6J69N6j69n6
4432E6n6N6%J69N6J12%j12%n6%j13j68j69n6J13J12n6%n6%j13n6%J12%%j68%J68J13J68J12
4430A68n6n6%K25J69J68%j12%n6j69k81j68%%N6%%%%N6n6n6n7n6%n6j69N6J69J13J68N6J12
4428A68%n6n6n6N6j68k25k25%N6N6J13J69J12J12J12J13J69J12n6j13j12j13j12n6j12n6%
4426a68J68J12J13n7J13J12J69n6j69j12j69n6j12j69n6n6J12%%J13n7%N7n7n6n6n6%j13%
4424e06n6%N6%N6%N7N6%n6n7N7n7j12N6N6j12n6%J12K25N6j12j69j69J13J12K25N7%J12N6
4421@%N6J69J68N7%n7n6%%n6j69j68%J12J12%n6N6n6%n6%%%n6J12J13n7N7N6N6N6n6%%j12
4419B25N6j69j12J12J13%%k25j12n6N6N6N6J68%N7J12J13J68n6j69j68j13N6N7j13j68j69
4417b25j12%j69%%J13J12N6%N7J12%%J12J12%%n6j12N6%K25N6N6N7j13n6n6%j69%n6%n6%%
4415e6n6%n6%N6j13%%%n6N6n6%N6%%N7%N6%j69j12N6%N6J13N6J12%J68N7J12N6J13%j69j69
4412A68j68n6N6n6%N6K25J12%j12j69j68n6%N6J68%j68k25k81n7%J69%%%%k25k25j12n7K25
4410i00J69N6%%n6N6n6%N6J13%%J12J13n6J12%n6J12N7%%N6n6j13n6n6j13n6j13%%J13N6N6
4407d50%J69N6N7N6n6%%%%%%%j13j69%N7J68J13J12J68n6n6j68%%n6%N6j13j12N6J13J12J12
4405E6J12j12j12n6j13j68n7J13N6%J13N6N6%k25n6j69j12j13%J13N6%N6N6%J13N6%%n6j13
4403d50%N7j13n6N6%n6%n6N6n6n7N7N6J69J12J13J68N6%j12j12n7n6j69j12N6K25N6N7N6%
4401a12N6j12j13j69n6%J69J69%n7%N7n7k25n6%N6J13%%n6N6N6n6J12j12%%J69N6n6%N6n6
4398a68n7%j12%n6j13%n6j69k25n6%J12%N7N6N6%J13N6%N6N6%%%n6n6%N6%%%N6J69J69%%N6
4396e6N6%%N6n6J12N6%%N7%N6%%N6%j12%n7j12j12%n6n6j13n6N6N6n6n6%N6J13J12N6%%n6
4393e6n6j13j68N6N6j12j13N6j12%J12J13J12J13n6j13%j12j13j12k25n7J69J13J68J69N6
4391b25n6n6N6J13J12%j12j69%N6J13n7n6n6J12n6n6n6n7N7j13n6N6%N6%N7J12N6J13n6j13
4389b81j69%N7j13n6j13%n6N6N7n7N7%n7N7%N6j13n6j12%N6j13N7J68N7N6N6%J69J12n6j69
4387d50%J13J12%%j12j13J69J69N6%%K24N7n7n6N6%n6n6%N6n6n6j12j13k25j12n6%J68N7N6
4385c37J69N6n6j69n6%J68J13N6N6N6K25%%n6J12j12n7N7%%n7%%n6N6n6n6%J12%N7N6%N6N6
4382C93N7n7n6N6j12n6N6n6n7n6n6n6n6J12J69j13k24k81k82n6N6K25J13j13j12n6J12%%N6
4380d50%n6N6J69n6J12N7N6N6N6N6n6%n6n6n6n7%n6%%j12J12%n6N6%j12N6j69%%j12N6j13
4378f75J13K25J12J13N6j12%n7n6n6j69%N6J13J12J13%N6N6N6%J12N7%j13k80j69j69n6N6
4376e06%%j12N6%%%%n6%J12N6N7J12N6N7N6N6N6j12n6%n7%j12N6n6%%n6%n7n6N6n6N6n6N6
4373d50J69J13J12J68J13j69k81k81%K25J13j69l38l37n6%J68J69N6n6n6n6n7j12N6J69J12
4371f75N7N6%%%%N6n6N6N6n6%%n6N6%%N6J13J12N7%j69j13%%J69N6N7J12%J12J12n6j12j12
4369a12%%J68J69%N6N6n6N6N6%%%%j68n7j68j12n6j13j12J12%%J13%N6J12%N6%J12%J13%N6
4366C37N6n6N6%%%N7n7%N7j13j12N6n6n7%n6j12N6J12J13%n6j69j12j69j12n6N6J69N6N6K24
4364A68%%j12J12%n6n6N6n6%n6j12j13j68%J12%J69J12K25J68J69J13N6N6n6k25n6%N6j13
4362C93j68j13N6%J13%N6n6n6J12%N6j12%N6N6n6%N6%n6j69j12J12N7N6N6n6j13k24%N6J12
4360A12n6%%%n6N6n6N6n6N6%%j12J12%%j68j13j12%%%j13k25n6%N6J69J69N6n6%N6N6n6J13
4357a68N6%%N6J12N6N6J13N6%N6N7N6J12k81j69k80k25j13n6N6J13N6J13j13k25n6J12J69
4355b81J13N6N6n6N6N6K81J69N6j13j12n6J12%%%n6%n6%%n7%k80k81k25%J12K25K25J12%j12
4353e6n6n6N6N6%N6N6J12J13N6N6J13%j69n6n6N6j13k24j69k81j12%J68K82J68J68%j68n6
4351e6j12N6J12N6%%N6N6%%%%%N7%%n7%%j12%n6%n6%n6%n6%%n7%n6%J13J12K24N7N6n6j69
4348E6n6%n6n6n6n7n6%J13%N6K24J13%n7%N7n7N7j13j12n6n6j69%%J13J12J12J69J12%j12
4346B25N6j13j68j12%N6N6%J12n6n6%N6J69J12J13%j13j12j69j12j12j69%j69n6n6%%%N6J12
4344d50%J69K25J12J12n6n6n6J68J13N6n6N6n6N6j12j13N6j12n6%j12N6J12N6N6N7N6J69n7
4342C93%n6%n6%n6%%j69N6J69J12n6n6N6J13J12n6j69k81k81j68%J12n6j13%K82J12J12%j12
4340e6%n6j13N7J12J68J69J12n6k25l37k81j12j13%J13N6n6%%J12J69J69N6j69%%J13J12N6
4338@K25N6n6j69j12n6n6J12N6%N6J12J69%J13%n7j68j69n6j68j13N6K25J68N7%j69n6n6N6
4335@%%%N6J12N7N6j13%J13J12K25J69J13n7n6n6j69%N6%J13%n6j69n6j13j12j13j12j12%
4333a12%J12%%J68J13N6N6n6N6n6%j12j13%n6N6n6k24n7n6N6j12j69j12n7N7N6N6%N6N7N6
4331c37J69%j13j69N7N6N6J69N6J12%N6J13n7j12j68j13j12j13%j12N6J13J68J69J12%N6N6
4329A68%N7%N6%n6%%n7N7%n7j12N6J69%j69k24j69j69n6n6%N6N6%J69%n6%%N6%n6J12n6%N6
4326b25j12j13N7n7n6%n6%J12J13%J12%N7N6N6%%%N6%N6n6%%n6N6%n6%%%J12J12N7N6N6N6
4324C93J13j69j69k24j69%%%N7%J68J68N7n7j12n6n6%%n6N6%n6J12n6j12%N6%J12N6%j68j13
4322b25j68j13J13J12%N6J13N6J68J13n7%j12J69K25K81N6n6%j13k81j69j68j68j13n6N6J13
4320a68N6J12N6J12%N7N6j13n6J13J12%n6%n6N6n6N6n6j13N6%j12N6n6n6%%N6n6N6%N6%N6
4317A68n6N6j12N6%n6N6n6j68j69j69j68n7N7%%%N6N6%J69n6N6N6J13J68K25N6j13j68j68
4315a68j13%N6N7%%N6%%N6%j69k25N7j69n6n7%%n6%J13J68K25J13J12%N6N6J69J12%n6n6n6
4313B25j13n6j12n6j13n6%%%N6N7N6%n6j13%N6N7N6%%n6n7N7K24J69n7j68j12n6N6j13%n6
4310b81%j12j13J13J68N7n7%n6J13N6n6J12n6%j69n6j69%J13%%J12n6N6%%N6N7n7%n6%j69
4308d50%J13N6%n6N6N6%N7%%N6%N6N6n6J12%%%%j68n6j13n6J12N7%n7%J13N6N6j12j13N7N6
4306a12J68N6j68%J12J69%n7N7N6J12J13j13j12%n6J12N6j68n7%N7n7j12j12n6n6n7J13%J68
4304E6K25K25J12j68j13k81j12N6n6n6%j13%n6n6J12N7%%N6J12n6%%%%%%%%%J12J12N7N6N6
4301C37J69%j13N7n7K25N7N6%n6n7N7N6N6%n6k81j69n6%%n7n6j68%J12J69N6N6N6%n6j12j13
4299A12j12N6%n6n6%%n6%J12J12%k24j69j69%J69J69%%%%n6k25n7n6%J13J12%n6j13J13J69
4296a68J12J68%j12j12N6n6j13j12n6n7j12j13%%J13%J12N7N6J12N7N6N6N6N6J69%%J12%%
4294C37N6n6n6N6N6n6%%N6n6%%%%n6%n6n7j12%j68N6J12J12n6n6j12j12N6K80K25J69j12n7
4292C93N7J12J69%%n6N6j13k25j68k25k25n6n6j69%J13J12J13J12%%%%n6N6%%%%%%N6n6%N6
4289@N6N6J69%n6N6N6j12j69j12l37n7J13J12J69N6n6n6k25%N6J13J12%n6%n6n7%N7%J12%
4287e6J68J13J12j12n7%j68j12j13j68j13n6%n6%N6K81J69J12N6n6j12J12j12%n6n7%n6n6
4285c37%%N6J13%j69n6k25n7%J13J12%%J69J13%j13J13%n7k25j68N6J69K25J12N6n6n6n6n7
4283b25n6n6N6n6%%J12N7N6N6%%N6%%N6%%%n6N6j12N6%%%N6J12%j12%K81K25j12k25k81n6
4280a12J12j12J12%%N6n6J12n6j12j12%N6N6%J12%j12%%j12n7j12%J12N7N6J68N6J13J68%
4278C93n6n6n6j13%%%n6%%N6n6n6N6N6j12j12j13%N7K24K81%j12n7n6%j12%J12n6J12%%N7
4276B25%%%J12n6n6N6%%%%%%N6n6N6%n6%%n6%%n7%%N7N6%%N6%%n6n6%j13n6n6n6j12N6j13
4273b25n6%n6n6n7n6j12j13j69n6N6K82J68J69N6n6N6%n6J13n7N7j13n6j13j12J12J13J12
4271b25N7J12n6n6J12%j69n6%N6J13J68N6j12k25j68j69j13%n6n6N6%%N6N7n7%%%J13K25K25
4269a12J68N6n6k24j13n6J12N7N6%J12n6n6j13j12j13k25k25%K25J13N6N6J69N6%J13%%n6
4267a68%n7%%j12N6J13J68J68J13%j13j12n6n6j12n7n6n6N6%n6N6%j12J12J69J12J68J69%
4265C37n6%%n6n7j12n6%j12n6n7n6%N6j12n6N6K25K80K82J68J69%%n6%%K25J12j68n7k25j12
4262E06j13j12n6J12%%J69j13N7N6n6%n7%%j12N6n6N6N6N7J12%J13N6N6%n6k25n6%j69k25
4260E6j68n6J12J12J69j13n6N6j68j12n7N7J12N6N6%J69N6%%N6n6n6j69%%n6%%j12N6n6%n6
4258a68N6%%J12n6%N6N6%%J12N7%%N6%n6j13N6n6J13N6%%n6j13%J69J12K82N6%k25n6j13j12
4255B25n7j68j12N6j12n7j12n6J12K25J68J13N6%%%J12N7N6%n6n7%%%n6%N6N7n7J13J69N6
4253G31N6n6j69n6j13%j12n6j69n6n6%n6%N6K24J13J12n6J13J12n6j13n6n6j69n6N6N6n6J13
4251B25N6J69%%%n7N7n7j68n7j12n6N6n6%N6j12j12j13N6J13J68K81%N6%J13J12%J13N6n6
4249G31n6n7j12j13N7n7n6n6n6N6j13j12N6J69J69J68J13%n6N6n6j69j13k25j12N6n6%J12
4247A68N7%%N6J12%n6n6N6j12%n7N7j13%n6n6%%n6n6N6n6%n6%N6J12%J12J69J12L38N6j12
4244F75n7j12j13N7%%N6J12%n6N6%j68j13%j12n7j68n6%j12n7%%N7J12%%J12J69%j13%j12
4242@n6n6n6N6J12%%n6N6N6K25J12J13%n6n7N7j13n6j13n6n6j68N6J12J69%j69n6J68N7%j69
4240E6%N6%%%j68j12%%J68K25K81K25N6j69j68j69j13k24n6%J12K81J69%N6J12j12n6j69j13
4238A68j12J12J13J69N6n6%j13N6%%N7n7j12j13j12j68n6N6n6%%%%%%J12J68%N6J13N6J13
4236D50%n7N7n7%n6%%n6n6%n7j68j68n7J13N6N6n6j12n7N7N6%j13%%n6j12%n7n6N6J69N6J13
4233a12%J12K25%n7J13N6n6%N6%%%%j69j68j68J12N6J68J13n6j69j12%J12%N6J13j13k24j13
4231b25N7%j69j69n6N6n6%N6N6N7K25N6n6n7j68j13J69J69J68J12J13J12N6%N7n7N7J12%N6
4229F18j68n7n6%J69%j13%%%n6%%n6J12N7%n7n6n6n6n7j12j12J12K25L37K25N7%N6J12%%N7
4226A125J68K25J69N6J69J69N6J13n6n7j12%N6j13j68N6%j13n6n6n6%j69%j13%J13%J69%J12
4224A687N6J13J12%N7N6%J13%n7J13K81K25K25K81L38L94K81L94L94M50N06P31O75R00R57
4223I282J181J350J463J800K307K813L656M613N851P032Q607R958J0970J1589J1870J1589
4221A05931J0688Q833O582M050J407j407l825o132p989r001r620r957r789r282q495p651o919
4220D7424o245n344m613l994l319k813k363j969j800j575j407j125r56p88o75p31n63o19o19
4219E906n62l94j69k81l38j68k25k25j69k81j13%J13J68%%J69%J13J12N6n6N6%n6%%%%n6N6
4217C656n6%%J12N7N6j13j68j13j69%J13N6%%n6n6n7n6j69j12j13%J69N6N7K25K25K81K25
4215D050K81K82L37J69K81K25L94O19N62N63P87P88J069J350J463J744K025K532L037L826
4213B6384M894O301P538R114J0520J1645J2489J2545J2264J1083R451P144M501J631j406m332
4212A41766o526q438r676j0520j0858j0914j0407r451q607p595o582n682m838l994l432k869
4211B1377k419k025j913j688j462j238j069q44o19o75o18n63n06m50m50n07l37k25k82l37
4210C150j13n6j12j13j12j13j12j13n6j13n6j13k25k25%J13%%%%N6%N6N7n7n6n6n6j69j13
4208A293n6J13%N6J12%j68j13j12j69j69j69j68j69%%%n6N6N6N6N7j13j69j12j12j12n7k25
4206d50N7J12K25K81J12%j69j68n6n6%J68J12N7%%N6%N6%%%n6j69k24j69n6J69J68K81N6N6
4204C93j12j13j68n6N6%n6%%J12J12%j68%n6J12J69J68N7N6j69j12j69k24n7J69K24J13n6
4202B25%n7%n6n6n6n6n6%n6%n7%n6j12N6N6%%J13J68N6%n6j12n6j13j12j13n6j13n6j69J13
4199g87J69K81J12N7N6N6J68%n6n6n6N6%%%n6%n6%n6n7%%n6%%n6%J12J69n6n6n7n6n6N6J69
4197a12J68J69N6n6j69j68j13k81j12J68K25N7n7%j12j69%%n6n6N6J12J69J69J12N6n6%%%
4195@j68n7j12n6n7j12%j13n6N6J13J12N7j13n6N6J69J12J13%%n6N6n6%%%N6J12J68%n6j12
4193@n6j12n7n6k25%J13J12J13N6%n6n7N7N6N6N6N6j68j13j68j69j13%n6n6%J12J13%n6%K25
4190c93N6N6J13N6%%j13n6n6%J12N7N6N6N6N6J12N7j69n6%%j12%n6j13%n6j13n6n6j13%J13
4188e62N6J69N6J13N6J68N6N6%j12J12%%n6N6n6N6%%%%%%j12n6j12n6n7j12j69%%n6%n6%n7
4186f75%n6K25L38J68N6n6n6j12%n7n6n6j13%j12n6n7n6N6n6k81j13%n6n6%J69N6N6K25J13
4183f18N6n6%%%%n7%%n6j69j68k82n6N6J13J69%N6J12N7J12%n6N6n6n6j13%j12j13n6N6J13
4181a068J68K25N7j69k25n6n7J13%N6%N6J13N6j69j12%n6n7n6%J13n7k25n6K25J69K25%%J69
4179f18J68J69n6N6N6%n6%K25n6j69j69n6j12n7k25%%J69J13J12%%j12k25k25n7N7%N6J12
4177i00J69%n6N6n6N6N6n6%N6%%%%%%%N7%J12J13N6j13n6n6n6j69n6N6N6N6%N7N6j13k25j68
4174a068j13j12N6N6n6N6J13N6J12J13N6N6j68j13%N6J69%%N6n6N6%n6N6N7n7n6J13%%N6%
4172e62%%%%N6j12k25k25j13%N6N7J12N6%j68j13j12k25n7%J13J12n6N6j12N6K25K25K25J13
4170f18%%N6%N6j12j13%k25n6j13j12n6%J12N6%N7N6N6N6J13%N6%N6N7N6%J12J69J13N6%j69
4168b81j12n7n6%N6j12%%j13N7J12N6J69N6J13N6J12N6%n6k24j69k25%N6J13N6%j69j69j12
4165g87N6j12%J12J13J68N7j69j69n6N6N6%N7N6N6N6J69%n6j13j12n6%N6n6N6%J12%N7J12
4163b81n6k25j13j12j13n6j12n7j12%j69j12n7J69J69J69n7n6J13%n7N7%n7N7n7%N7N6%j69
4161a181n6N6%%n6N6%K25L38K81J69j13k25k25n6J12N7%J12%N6J69J13%n7j12j13j12j13n6
4159g31N6N7N6N6N6J13%J12N7N6%N6J12%j12j69n6j69j12j13k25n6%J13N6N6%J13N6N6%j12
4157f18n7%%j12j13%N7n7n6N6J13N6%j69n6n6N6J13%n7%%J13%n6J12J13N6N6n6%%N6J13J68
4155b25N7n7%n6j12j13n6n6j13n6j13n6%n6%n6j13N6%%j12n6J68N7j69k25%%K25J69N6j13
4152a125j68j13J13J68J69N6j12%N6n6j69k81n6%%J68K25J69J69J12n6n6j69n6%N6j12%%J68
4150i00J69%%N6N7J12n6j13n6%J13N6k25j69j12%N6K25J69J68K25N7n7n6n6j13%N7J68J13
4148a12%n6j13j69j12n6%n7J13J12N7N6j69n6J12N7n7J13%%j13j12N6%J13K25n7n6n6j69%
4146e06%J69%J12J13J68J12j12j12%n6N6n6%n6n7j12%%j69n6n6n7j12j13n6n6%j13k25n6N6
4144a350J13J69%N6N6N6N7J68N7n7j12j13%n6%n6j13%N7N6n6%n7N7%J12N6N7N6N6J69%n6%
4142f18%n7N7%%n7j12n6n7J69N6n6j12%J12J69J12%K25J69N6N6N6N6J13%n6%n7n6N6J13n6
4139B25%%n7j68k25k81j69n6J69%%n6n7%N7%N6%%N6%n6j13j12%%J69N6J12N7N6J12%n6j69
4137d50j12n6j13n6%J12N7j13j12N6J12%j12j13N7n7n6N6n6%%n6%%n6%N6%N6N6N7N6%J12N7
4135f18n7%N7%J68J69%j12j69j69N6J13J12J13j13j12%n6n7n6J13J68J69J13%%%%J12N6N6
4133E6n6N6N6n6%N6J13n7j12j12%J12N6n6n6n6%%%J68N6N7N6n6N6%%j13k24j69n6%%n6j69
4130e06j12j13J13J68J69%%n6%%%n6N6N6n6j13J13N6j12%N6%N6J69n6j69j13n6n6k25j69n6
4128a012N6J13J68%%J13J12%%n6%n6n6J12%n6n6j69%%J12N7n7n6N6N7n7N7%N6J12J13N6j12
4126c93j13j12n7j12n6j13n6N6J69J12N7N6%N6%%n6n6n7%N7%%N6%%N6N6J69J13N6%j13n6%
4123b81j69%%J13J12%j12%%%%%%%j13J13n6j13j12n7%N7%%N6K25J12J13n6n7n6n6k25j69k81
4121a012j69n6N6J13J68N7j13%%%N6%%j12%N6J69%%N6n6%N6N6n6j69%n6K25J13J12N6n6n6
4119e62%J12K25n6N6n6%n6%j13N7N6J69n7k81j12n7N7J12%J69N6N6n6j69%j12k25k81j69%
4116a237n6%N6j13J13n6N6%%N6n6N6J13J12J69N6%j12j69%K25N6j69j12j69%N6J13%n6%%J68
4114i00J69K25J69J12%J13N6n6j13j68n7%n6n6%%j13%%n6%n6%N6n6j13N7J12J69K25N6j12
4112c93j69j13j68n7N7J68J69J69%N6J13%j13n6j13n6n6n6n7J13N6%J69N6N6N7J12j12n7n6
4110b81j12%j13n6n6N6J69J68N7N6N6j12j13j69N7n7n6k25n6N6n6j13n6N6J69%%n6N6N6n6
4108g31%%n6j13N7J12N6%%N7N6%N6N6n6%%%k25%%N6N7n7n6N6n6N6n6N6N7%N6%%n6j69k25j13
4105a125%N7J12J69J69K25J12%n6j13%j68j13n6J12J13%N6N6j12n6j69n6%n7n6%J13N6j13
4103i00n6j69%N7J12N6n6n6N6n6j13J13J12K25N7n7%j12n6%J68J69J69j13j68j69j13%%J13
4101g87n6j69j69N6N7N6%J12n6J13%%n7n6N6n6%n6%%N6N6%J69J69%n6n7N7J12K81N7J12%N6
4099@N6j12n6N6n6%j13%J13%j13j68j13n6N6%j12n7J13J12N7N6n6N6j13n6n6N6n6%j13%J13
4097e62N6J13J12N6%j12k25j69k25j12N6N6K25J13J12J13J12J13N6n6j13j69%%j12n6j13k25
4095i56j12j69J69K81L37K82%%j13J13n7%n6n6%%j13n6%n6n6n7n6n6j13n6n6J12J13%J12J13
4092e62%J12N7N6N6N6%j12j13j68n7j68n7%J69%%n6%N6N6J69%n6j13j12n6%%%n7J13j13N7
4090h43n7J13N6J13j13j12N6J12J13n6n7n6J13N6J12J69J69N6j12j69j69j12N6J69J68N7j13
4088b81n6N6N6N7n7j12j69N6%j68n7%j68%N6N6N6%J13%N6N6N7%N6%%N6%%%j69j68N6J12K25
4086b25%%%%N7j69k25%%N6N6%n6n6n6n7J13%n6%N6n6%%%%n7N7n7N7%%%%J12n6N6N6N7N6N6
4083b81N6n6N6n6%J13%n7n6%N6%j12j69%J69j13n6N6n6%n6n6n7k25k25k25n6N6%N7n7J13J12
4081a125J13n6N6K25J12N7n7%j12%J12N7N6N6%%N6J69n6n6k82l37k25j69N6J13%j13N7J68
4079a125J13%n6j13N6%n6%%%J13J12K81J13%j13j68j69k25j13%J13J69J12J69J12n6n6J12
4077f75%%n6N6J13n6%n7n6n6%J12N7N6K25K25J12n6n6j13%n6n6%j13j68j13j12j69n6j13j12
4074a293j13%J69J12J13N6N6J13j69k25n6%J12J69N6%N7n7j12n6j13n6%J12%n6j69J13%N6
4072a181N6%N7N6J12n6n6%n6n7N7N6N6%J13K25J12J69j69n6k25j69j12%J12N6J13J12N7J12
4070e06N6n6N6%%N7N6%j13n6%J69N6%%j12%j13n6%j13n6%n6j13%J69J69%N6N6%%n6n6j13k25
4068i00j68n7J13K25J12%N7N6J12J13j13%J13N6n6n6k25j13j69j12n6%N6%N6j12n7%%%%%N7
4066a068n7%j12n6%J12J13n7n6%n6j13%N7J12n6j69N6n6%N6%n6K25J69K25N6n6j69j12j69
4064a237%%J69N6j13n6N6%J13N6N6%%J13N6N6N7j13k25n6j13j12j13%J69J13n7N7%j13N6N7
4061a068n7%%%N7N6N6j12j13k25n6n6J12N6%%n6n6%%%%%%%J12K25N7N6n6%%N6J12n6n6n6n7
4059a125j12j13n6%j12n7N7%N6J69N6N6j12j13%J69N6%%n6N6J13J12K25N6n6k81j69j12n7
4057a350J69N6N7J68J13N6n6%j13N7J68n6%n6N6N6J13j13J13N6J69N6n6k25j69k25n6J12K25
4055f75J69%n6N6J13%j13j12j13%n6j13j12n6n7j12%J12J69J69N6%%N6n6k25k25k25j69n6
4053a631N6J69K81K25K25%N7n7j68j69j13N7N6N6J69J12N7%N6%N6J13N6N6J13%%j13k25j69
4051f75n6j69%%N7J68N7n7n6n6N6N6%j12j13N7%n7j12n6n7N7N6n6j13j69%J69J69%n6N6J12
4048i00J13%j13n6%n6%j13N7%J68J69N6j68j69j69j69n6K25J13N6%%j13n6n6J12%k25n6N6
4046a350J13N6N6J13J69%N6j13j12N6J69J12K25J13j13j12j13j12j13%N7J68J13K25J12n6
4045b81n6j69j12j13k25j12%n7N7J68J13N6%j12j69N6j12n7k25N7J12N6N7j13n6N6%J13K25
4043h43K81K25%j13n6n6n6%%n7%%k25j12n6N6K25J69N6N6%J69%%J69N6n6k25j69j13N7N6%
4040e62j69j12j13N6n6n6n6j13j69%j68%N6K25J12J13J12%n6j12%j13j12N6J69J12J69j13
4038i00j12j69k25j12j13j12%n7K25J69K81K82J12J13%n7k25j12n6N6n6N6J69J68J13j13j12
4037g87j69j12%K81J69N6J12%J13j13j12n6n7%%%%%%%N7%%n7n6n6j13%N7N6%N6%%N6%%N7%
4034f18n7%%%j12N6n6%j13N7N6j13j68j13j69j68n7J13N6n6J12J13J12N7N6%%j13j12j13N7
4032a293J12%N6N7N6J12J69N6n6j69j12N6N6%j12%n6n7%n6%n6k25j13n6J13N6J69N6J69%j13
4030a181n6j13N7N6N6N6n6N6%%j12j13%j12n6n7%n6N6N7K25J68N7%%N6n6k82j68%%n7k81n6
4027a912N6K81K25K25N7N6N6%n6j69k25n6N6N6J13%j13n6%%n6n6N6%N6%K25J69J69N6n6j13
4025i56n6J12J13N6J13j13n6j13j12%%j13k25N7%%n7%%%%%%j12N6N6n6n6n6j13n6n6n7%K25
4023a575N7J12%j12j13j69%J13J12J69K81J13%%n6%%J12J69%j13n6j69n6J13%%N6J69N6N6
4021g31j69j12%%n6j13j12j69j13n6j69j68n7N7%N6N6K25K25K81J13%%%%n6%%%%%N6%J12J13
4018g87%j13j12n6j13N6J13N6J69J12N7N6J12%N7j13j69j68j13N6J13J69J12n6N6N6%j12n6
4016f18%%N6J12J69J13N6%n6j13j69%N7J12J13%N6n6j13n6n6n7n6N6j12N6J69J69N6%N6n6
4014a12%n6%n7k25j12n6n7j12j13n6j12j13N6N7J12%J13J68N7j13N6j12%k25j13j12%j13%
4012a350j12n6n7%J13J12N7n7n6n6n6n7n6j69N7%J68N7J12%j12j13j12n7J13J69J68J69J13
4010a068N6N6%N6J13n6n7j68n7j12k25%%%N6j12n7%n6n6%J12N7J12n6j13%J13N6j12n7n6N6
4008a575N7K25J12%n6N6%N6j12j13n6%%N6J13%J69J12N6n6j69N7%%%%N6%%N6n6%N6%N6J69
4005g31%N6N7N6J12%%%J13%j13%J13J12n6j69j12j13n6%%%j12j13%%n6n6n7%n6j12%N6J69
4003a068N6J12%n6%%j69j68k25n7n6J13J12N6J13k25j69k81n6J12K25J69L37J69K25N6%%j68
4001h43n7%%j12n6j69j69j12N6n6n7k25j12%N6%N6%%N7%N6j13n6%%n6n6N6%N6n6N6N6%N7N6
3998a687n6n7N7n7n6N6%%j12%J12J69N6n6J13%j69j13j68j13J13K81K25J12%N7N6%%N6n6N6
3996a181%%n6%%%%%N6%n6J12J69N6n6n6%J12N7N6%N6%N6J13J12n6n6n6N6K25J69J68K25N6
3994B81%%%%%n6j69j68n6n7%j12k81j13n6j13j12j13k81n6N6N6%%J13n6J12N6%n6j69j12j13
3992a575%%N7K81J69J68J69%n6N6%%%j12j13%%j12j13%%n6j13N7N6J69J12J13N6J12N7J12
3989e06%J13J12N6%J13%N6%j12%n7N7J12J68%k24j69k25N6J69N6j68n7%j12n6n7k25n6j12
3987a068j13%N6%N7N6%J12%J13N6J13N6j69%n6J12J69%j12n7j12j13n6J69%j13j68N6J12J13
3985g87%J69N6n6%N6n6%n7%j68j69j69j69j68%j13%N6N7J68%j12n6N6J12J69%n6j13j12%%
3983a462j13n6J13K81J12N7J12n6j13%N7%N6J12K25J13J69K25J12j12k82j68%N6J12%j12n6
3981f18%N6N6N6J13j13j68k25%n7J13N6%J13%%J12n6n6n7n6%k25j69n6N6J69K25N6n6k81j69
3979a181j69%J69N6N7j69j13n6K25%N6N7N6N6N6J13%n6j13j12j13n6j13j68n7%%%J13J12J69
3977a181%j12j69j13%N7N6%%n6n7n6j69%J13J69J12J13J12J13J12N6%J13J12J13N6n6n6k25
3975h43j13j69%N7N6%%N6n6N6J69j13n6N6j68N6%j13n6%N6%%N7%N6%N6N6j12n6%j13j69j12
3972a462K25J12J69n6j69%J13N6N6n6%N6n6n6%N6j13%n6j12%j69%%n6n7J69J13N6n6J68J13
3970a012%%j13n6n6n6n7n6n6N6J69J12N7J12J69%J69N6j69k25n6N6n6j13j68n7J69N6N7%J12
3968i56N6N7j69j13j12j69%J69%N6J13%j13n6j13%%%%J13n6N6N6%%N6J13%N6N6J13N6N6N7
3966f18%N6%%N6%N6%%j12J12J69%J13%n7%n6j12%J12n6%N6N6j12k25j69j12N6J12J69J13j13
3963e06j12j69%J69K81K25J12n6k25k81%%n6%N6N6n6j13k25j12%K25J12J69J69J12N7j13n6
3961c37%%j13j68N6%K25J69N6n6k25j69j13%j12%j13n6N6%%J13n6n7J13%N6N6N7N6N6N6N7
3959c93n7%%%j68n7N7N6J12n6n6N6N6%N7N6%J12N7%N6n6n7k25j12%n6j13N6%%N7%J68J69N6
3957b25%N7%%N6N6J12%J12N7N6N6%n6n6%J68J69J69J69K25J68N7n7j12j13n6J13J12J69K25
3955A631J12N7N6n6J12J13%%J12J69K81K82N06O19O19O75O18P32J012J294J350J576K250L150
3953A7270M557O076P538Q664Q944Q495P145N457L769K138K81j800l938n513o582o751o301
3952D9449n738n120m613m050l488k982k362j857j350j069q44n06k81L37N63R56J350J913K925
3951B3233M332O020P651R169R845R620Q214O357M444K419N06j631l994o020p370p763p651
3949E7381p144o301n513m838m332l826l319k756k307j912j801j575j406j069p88o19n62n63
3948F750o75m50k81k81k25k25k25k26%%j12j13k25n6%N6n6k25j69N7n7n6n6j13n6n6%%N6%
3946B981%n6%%N6K25J69J12K25K25K25K26K25M50K81L37N63N63P87P31R57J181J688K138L038
3944A7327M331N738P258Q269Q214P763O245M781L263J407l94k363m219n457o019o020n626
3943D4498n344m782m332l487k926k363k025j631j125q44o75n07k81K25O75J013J406K082L094
3942B2671M444O245P988R339R732R114P425N851M051K137j12k419m557o357p482p707p482
3941E2881o920o244n570m838m050l263k869k588k194j913j631j294j238j012r01o75n06m50
3940D725m50m50n06n07k25k81k81k82j12j13j68j13j69j12j69j12n7j12n6n7n6n6n6n7k80
3938a12j69k81j69j69j68%%K81J69n7j68n7K25J13%%%%%j13k25k25j12%%%N6%%N6n6j12k25
3936a518j69j13n6N6%N7n7J13N6n6%N6N6n6N6N7%N6N6%%J13%%N6%%N6%%n6%j13%n6n6j13N7
3933a518%%J12%n6J12J13j13%%%n6%n6%%N6J69J69%N6j13j12%%%%%j13J13n6%N6%%N6N6%N7
3930a068N6n6J68N7N6J12%N7N6N6%N6%n6j69k25j12N6n6n6N6J69%%j13n6N6J13n7%%%N7j69
3928a012N6n6n6n7N7%N6K25J69J12%n6%%n6%J12N6%K25K25L37J69n6%%n7J69J69J69J12J13
3926A125j13j69j12n6K25J68%N7N6N6%J13%N6N6N6J13%J12N7%J68n6%k25k25k81l38k25n6
3924E62J13J12J69J12j68n7n6%j12n7j68j69%J12K25%%%J69N6N7J12J13N6N6J13N6%J69N6
3922A631n6n7N7n7J13%N6J69K81J69K25J13%N6J12J69K81K82J68%N7N6%N6%N6%%%%%N7N6K81
3920D331K25L38L37J69J13L37K81K82L37N63R00R56J238J294J350J406J632K081K757L488
3918B4415N007O750Q776J0802J2826J4289J5302J5527J4964J3614J0970P257L207o75l994
3917A59037o864r169j1139j2433j2939j2433j1588j0127q776p425o301n232m332l431k588
3916C4260j969j350o19N6Q44J688K981M613O470Q269J0127J1532J2208J2376J2095J1196R226
3915A34003O188K588j069m051o469q551j0014j1139j1364j1138j0295r339q213p145o132n288
3914C2572m500l882l151k700k194j856j463j125j013p87r00q44p32o18n07m50l94k25k25k25
3913D781k25k25j12j13j12j13j12j13k81k81j69j69j69j68k25j69j69j69k25j69j12k25k81
3911F75k82j12n6n7j12j12%%j12%j13%J13J12n6j13j12j69j12%%j13N6%%N7n7n6N6J13J69
3909c93%k25j13j12n7%n6n6j13j12j69j12%%%N6N6J13N6J12K25K25J13%n6N6n6%n7%%n6%n6
3907g87%%j13%%n6%J13K81J12N7N6%%%n6j69k25l38k81n6N6N6n6n6N6%N6J13%j13n6N6J69
3904a181J13J68%n6j12n7n6j69n6%K25N6N7N6%N6%n6%%j13k81k25j69%K25N7N6%%J12n6n6
3902a462%J12J69J13%%N6n6%n7n6N6%n6j69j68N6n6n7N7J68J69N6N7N6N6%j12j13n6j69j12
3900a518%n7n6%N6J69K25J13J12n6%j13j12k25%J12J69J13J12N6j12n6N6%N6N6%J69J69%n6
3898f18j13N6N7j13k25%N6%N7N6N6%%k25j69n6N6N7J12%n6J69N6N6n6%j13%n6j12j69n6j69
3895a462j13%J13K25J69J12%N6%%N7%j69n6n7N7N6J12N7n7J69N6N7N6J12j12n6j13n6j13n6
3893i56J13J12N6J13J69%j69k25k81k82k81k25j69n6J13N6J12J13N6J13J68J13j13n6n6n6
3892a518n7n6%%%N6%%j68j69n6N6K25J69K25K25N6N6N6n6%N6j12%%n6j13j69j68n7n6k25j12
3889a968n7N7J68J69J69K25N6j69k25n6N6%%%J13J12N7n7j12j13n6N6N7J12N6j12N6N6n6n6
3887a462%n6%n7%j12N6N6%J13%j13j12j69n6n6N6n6N6J12K25J13K25N6N6N7N6n6j13k25n6
3885a462J12J69%n6j13n6%%N6n6N6%n6n6j69%J69J12J69J13N6j13n6N6%N7N6%N6j12%n7J13
3883a012J12J69N6N7%J12n6j13k81j12j69N6J69J12J13j13n6n6n6%j13n6n6N6N6N6J69J69
3881g87j13j68j13j69n6N6N7J12N6N7%n7%n6%j69N7n7n6%J13J12N6j68n7j12j13j68n7J13
3879a687N6%N6%k25n6N6N7j13n6%n6%N6J12N7N6N6k25j12n7J13K25J69J68%n6N6n6j69l37
3877a912k82j68%J68J13N6J69K25K25K25j12j13%J69N6J13%J12K25J13%%%n7j12j13j12n6
3875a068j13n6j13k25j12J12K25K82N6J12n6j12%j13n6j13N7J12%j69n6n6n6j13n6N6N6N7
3873a518K25K25N6n6k82j12N6K25J69N6J13J68J69N6N7N6N6%N6%N7N6n6N6N6n6%N6%%n6j13
3871b25n6J69N6n6j13%j12k25j13j12N6K25K25J13n7%n6j69k25k25%J69%%N6%%N7%J12N6J69
3869b81J13N6J12J68N7J12N6n6%%n6%%%j13%j12n6j12j13k81n6%n6j13N6K25K25J13%j69j12
3866c93%N6%j69n6n6j13%%n6j69j69N7N6j13j68j69j13j12j13j68n7%J13N6%K25N6K25J13
3864a237N6J13N6N6j12j69k25%%J69J12N6n6j69n6j12N6K25J69N6%j13n6j69%j12j13n6J13
3862a518J12K25N6j12j13j68n7%J13J69N6%j13n6%n6J12N7%%n7n6%N6%J13%%j13n6j12j13
3860a631J69K81J13%N6J12J69%J13N6N6n6n6j69%J12%N7N6%%N6%n6N6%%N6n6N6%k25l37j13
3858a125j12%j13N7n7j12j69k25n6n6%N6n6n7N7%%n7%J13J69n7j68n7n6j69J13j13%J13N6
3856b081n6j69n6n7J13J12J13n6j13J13J12N7N6N6J13N6N6N6J13N6N6J13N6N6N7N6J69%N6
3854g87J12J69J69N6j12k25l38k81k25n6J12N6n6N6J13%N6J69J12J13j69j12n7n6J13%j69
3852a237j13n6N6n6n6k25n6n7n6n6n6n7j12n7n6j12n7j12J12J69K25N7N6N6N6J13j13%j12
3850a912%J69K25N6n6n7n6j69N7J68K25J69n6j13%n6n6%j13n6n6%%j69J69N6J13J68J13J12
3848a125J69%n6j13N7J12J69N6j69%%j68j13j69j68%%n7N7N6n6n7N7%%n7%J13N6j12n7%%%
3846a575%%%n6%J69J12J69J13N6n6%%j13j69n6J69J12J69K25J69%j13k81j69k25%J13K81%
3844i56n6n6%N6%%%n6j69N6N6n6k25j12j13N6j12j13N7N6J69%J68%%%n6N6n6N6%j68j13k25
3841a856n6N6J69J12J13K25%j69j69n6%J13J68J69N6n6n6j69j69N7%%%%%%%N6%n6%n7%J69
3839a406J13J68J13J12J13j69n6%%%%J12J69n6j13N7N6N6N6N7%N6N6N6J13%J12N7N6N6J12
3837E6N6J13N6N6%%%%N6n6N6%j68j13j12j68j13j12j69j13n6N6%%n6J13n7%j12j69j12j69
3835a237n6J68%N7N6J12J69J13n7N7J12K25J69J68n6j68j69j13j12j13n6j69j12n6n7%N7K25
3833h43J12%j12j13N6J13J69N6k25j13n6N6%n6%%n6%j13%N7N6%N6n6j13j12%j13j12n6j13
3831a631N6%j12J12%n6%%N6%%N7n7N7%%N6J12n6j12j13%j69n6n6k25j69j13n6J13N6n6n7n6
3828b475%n6n6J12N6n6N6N7n7J13%%N6%%%%n6N6n6n6N6n6J12N6n6J13%%%N6%n6N6%%n6N6N6
3826b025%%N7N6n6N6N6n6J69n7J13N6j12j13k25k81n7n6%J13N6%J69N6N6%N7N6N6%j69n6%
3823b081J13J12N6K25%j12%N6J13K81K25K81J69%n6n7n6n6%J69J12N6j12j69k25j12N6K81
3822g31K25L38%j69n6n7j12n6n7n6j69n6j12j13j69j12j13j12%%N6n6%N6%%%N6N7N6j13j68
3819a743j69n6%J12J69%n6n7j12n6j13j13%J13%j13j12N6J13J69J68J13%n6J12j12j13%J69
3817a687J12J13J12N7J68J13%%j13k81j12n7%N7N6j13j12N6J13N6N6%n6%n6k82j12N6J13n7
3815a800k81j13j12j13%J13J12%n6%%n6%J69J69N6J12N7J12N6J13J12J13N6J13N6J12j12j13
3813a125%j12j69%j12j13N6%%%%N7J12%n6%N6J69J69%J68%n6n6j13%%%N7%%N6%%N6n6%%%j13
3811a125k81k25k25j12n7N7%n7%%N7J12J13N6%k25n6n7j69j12j69j12%N6N6N6%J13N6J13j13
3808b250j12n7j12n6N6J12J69K25K25J13k25j69n6N6N6J13N6J69J12N7J68J69N6j12%n6j13
3807a406k81k25n6N6K25%k25l38k25n6J69K81N6j12%%N6j69%%n6%n6%j13n6j13%%j68j13%
3804b925%J13N6J12n6J69n6J12J13J12j12n7n6n6J69J12j12n7N7J68J69J13K25J12N7J12J69
3803a237%J12%j68j13%%%N6j12N6J69J69N6N6J13N6%%%n6%j69n6n7n6n6j13n6J69J12K25N7
3800h43j13n6k25%n6J12J13%N6%N6N6%n6k25j69N7N6N6%%%%n6N6n6j13J13N6J13J12N6J13
3798g87%j13j12n6%j13k81j13n6n6J69%j13%n6J12J13K25N6J13N6N6N6%k25n6j69n6n6K25
3796a237N6%n6j69k25n6J12n6%J13N6J12J13%N6N6N7%N6J12%n6%N6j12N6n6%%j13%n6%j69
3794a350%n6n6N6%N6%J13%%J12J13J69J12J69n6j69j69n6n6%n7%n6j69j12n6n7%N7J68N7N6
3792a237N6%%N6n6%N6n6%%N6N7N6%J12%J13%n6n7j12%J12K25J13j13j12n6j13j12k25k25%
3789a518n7%%%j12k25k25j69n6n7%%n6%%N6n6%K25J13J12J13N6K25%N6%%%N7n7%N7n7n6%n6
3787a687%n6%%k25%J12K25N6n6%N6%J13%N6J13%J12%%j12n7n6n6n6%n7n6j69n6J69N6j12k25
3784a968j69J12N7J68J13j13%n6n6J12N7J12N6%%%%N7%K25K25J68K25N7%%N6%N6j12k82j68
3782a068j13j69%J13N6J13j13N6%N7%%N6n6%N6N6J69N6j69%j12%j13%J13N6J69%j13j68j69
3780a237j69%J13N6N6J13K81K25J12J13j13j12%J12%N7J12N6J13J68%j12n6j69n6N6N6N7N6
3778a12n6j13k81k81j69j69k25j12%J68J13N6%j12N6j13n6%n6%%n6N6n6%%%%N6n6j13N6%n6
3776a631%n6N6%%%J13n7%N7n7%n6%n6N6j12N6j13n6%N6J69%%j69n6N6%J69J13N6n6%n7n6%
3773a631n6N6J69J12J13N6N6N7N6J12%J13N6n6J12N7%n7n6j69N7J68J13j13%%%j12k25k25
3771a237n6J68J69N6N7J12N6n6N6%%L38J69n7k81j69k25j68k25j69j13%N7N6K25J69J12n6
3769a012N6%n6n6j13%J69N6N6j68n7%%n6%%%n6%J69N6J12J69J13J12J69N6j69j12j13j68%
3767h43J12K25K25J69J12K25N6N6n6%n6j13%n6j12%n6n6n7j12%N6J13J68N6n6n6N6J12K25
3765C37n6n6n7j12j12n6n6n7n6J13n7j12j13n6n6%j13j68j13n6N6N6n6%%j12j69k25j13k25
3763a800j68n7N7J12n6J12N7J12N6N7N6%n6%n7%n6j69N7J68K25J13%j13n6n6n6N6L37K25J69
3761g31J13%N6%%n6j69k25n6N6j13N7N6%J12%%%J13j13j12n6N6J12N7J12J69%%n6j13%%n6
3759g87N6n6n6N6N6j12j13j69n6k25j12j13j69j12n6N6j13%J13%n6j13j69n6j13n6%J13J12
3757b250%J13N6N6N7%k82j69%N7K25N6j13%%n6%N6%N7%N6%N6%N7N6K81L94K81J69J69%%j13
3754g31n6%N6J13J12J13j69j13j12j69j12j13j69j68J12%N6%J13%%J12n6%N6j12N6n6%%%J12
3752a125N7N6N6N6J69n6%j13j12%j13%j12%j69%J13J12N6%N7%n7n6N6j68j69j13N7%%N6N6
3750a406%N6%J69n6%N6%N6N7n7N7%%n7j12n6J12n6j69n6n6%n7%%n6j12N6N6N6j12j69%%n6
3747a912%%%J12n6n6N6%N6N7n7%N7%%J12n6%%N6n6n6N6%%j13j12j13n6j69J13J69J12N6J13
3745a687N6N6%j68j69%%n6N6K81K25J69%j13n6J69J12n6n6n6N6J69N6J12K25%k25j12n6J12
3743i56J13K25J12n6n6%n7n6N6%N7%J12%J69n6j13j12N6K25%j13N7n7j68j13k25j12j69k25
3741a462j13j68j13n6j13n6j69%j69%N7N6%J12J13N6%J13%N6J13n7n6j69k25n6J12%N7N6n6
3739b137%N6J69n6j13n6j13%j12j13%N6J13N6J13J12N7N6J12j12n6j69%%J69%J68N7K25J68
3737a350J13%k81j13j12n7%%%n6J69K25K25J69J68J69J69%j69k25%N6K25J13J69N6j13j68
3735f18J12K25J13N6%n6n7n6n6%J69J12N6N6n6N6n6j12n6j13j69%J69N6%j12k25j69j69j12
3733a012J12n6%N6N7n7J69J69%%k81j69%j13j12%J12%J13%N6N6%J13j69n6n6N6n6%n7%%N7
3730a068n7%%J13J69N6k81n7j12j69%j12n7k25j68%%%n7%n6j69n6j13j12%N6J13j13j12j69
3728b756j69n6%N6N6N7N6N6N6N7%j13j12%J68N7J68J13%%N6%%J13N6%n6J12J69K81%N7%N6
3726a462%N6J69n6n7j68j13j12%N6N6%N6%N7%N6N6N6N7N6N6N6N7%N6%%%n6j69k25j13J13K25
3724a237J69N6J12N7J12%j12n7%%j12N6n6%K25J12N7%%J12n6k25k25j13%N7J12n6n6j13N6
3722a125%%j12J69J12K81J13N6j12j69j13J13N6n6k25j13J13n6n7n6j69%J13K25J69J12%%
3720g31n6N6%N6J13K81n6j69j12%%N6n6N6N6%N6%j12j13n6J13J12N6j68j13k25j12N6%n6n7
3717a125j12n6j13n6j13n6n6j69n6n6%J68N7j69j69j13j12j13j68%J12N6N7J12J13N6n6k25
3716b362j13n6n6J68N7%J12J69J13J12%%N6%N7J12N6N7j13%N6J69J13n7J13N6n6n6n7n6n6
3713a462j69k81k25k25n7J13%J12n6N6N7%j13j69j68k25%N6J12J13J12K82N6n6j13j12%j13
3711b475n6n6n7j68N6%K25J69J68J13n6J12K82K25J12J13j13n6N6%n6n6k25j69%%j69N6N7
3710a968N6%N6%J13n7%j12j13%j12j13%j12n7J13%%N6%%N6N7J12N7N6N6N6J13N6%%N6%n6J13
3707a518%%%%%N6j69j69j68j13%N6J69K25N6%%N7N6N6J69%J12N7J12%n6j69j12j13%N6K25
3705a125K25J69j12j69l38k81j69%N7N6j13%%%%N7%j13n6J12J13N6J13j13n6%N6%%N6%%N7
3703a518n7N7%%%%%%%%%%%%N6n6j13k25n6k25k25k25j69%J12J13J12J13N6%%J13J12J13N6
3700a856K25N6n6k25j12%%%%J12K25N6j12j13n6n6j13J13K25N6n6k25n6n7J13N6J13%j69j13
3698b025j12k25%n7N7n7N7%J12K25J69K25N6N7j13n6k81j69j69K25N6%j12%n7j12%%N6%N6
3696b194J13N6J13N6N6n6%%J69N6J13J12n6N6J13n7%J13N6N6%N7J12%%%%n6n6k25j69j13n6
3694a631%N6j12n6N6N6j12j13j12n7J13N6n6n6N6L37J13N6j12k25j69j13N7J12N6%j12%J12
3692a800J13%%J12N7N6%j13N7n7%%%%J69K81K25J69n6N6%n6j69j12j69j69%J13N6%J12%%J13
3689a012n6%%%n7N7n7N7%j13n6%j13n6%n6n6n7n6n6%%N6%k25j12k26j68j13%N6J13N6%N6N7
3687b137%N6%N6N7N6%J12%J13%J12n6j12n7n6n6n6n7%n6n6j13n6n6n7j12%%N6n6j69j69n6
3685b925N6%%%j68j69j69n6n6%%N6N6J69%J69%J12N6%%N7j13j12k25%J12K25J69K25J69K25
3683b137J69K25N6J12N7N6J12N7J12N6J13K25J12N7%N6J69K25N6n6j13j12N6%j13j12n6j69
3681g87k25j69j69J13%n6j13j69j12%j69%J69N6n6j13n6N6N7n7n6j12n7k25j12n7%J13N6N6
3679b194N7N6N6%n6n6J12J13J12J13J12J13n6%n7%N7N6J12%%n6%n6%n6%n7k25k25k81j69n6
3676b531n6J12N6%%J13n6j13j69k25n6n6j13j68j69j13%J13N6j12k82j12%j13N7J12J13K25
3674c487J68N7J12J13j69j69k25j69J13J69J68K25J69J13J68%J13%%%N6%n6n6J12J13J12n6
3673b306%n6%n7n6N6j12J12N7%J12J69N6%N7N6N6j12n7n6n6%N6%j69n6n6J12J13N6J13n7j12
3670b137j69n6n7j12j69n6N6n6n6N6n6%n7%J69N6%j12N6J69%n6N6J12J69J13%N6%j69j12%
3668b362J12K25J13%%%%N6%%N6%%%J13j13J69n6%%N6%n6%n6n7%n6n6%%%%%N6n6n6N6J69N6
3665a687J12J13J69%n7j12j13%N7%J68%j12n6%n7j12j13J69J69J12j12j13j68n7j12%n6n7
3663b025%n6n6J12J13J69n7j12j13n6n6N6J13%j13k25n6n7N7n7N7%J12J13N6N6N7J68%j68
3661a968n7%J13J12K25K25J13J12j12j13n6j12J12J13K25N6J12N7%N6%%%N6%%%j69j12j13
3659a125j12j69j12j13j12j13J69N6n6%j13j12n6j13j69k81k81j69N6N6%%%%J13K81K81N7
3657b137j13n6N6N6N7J12N7J68%J13J69K81K81K81N7n7%%j12j13n6n6j13j12n6n7j12j13n6
3655a631%N6N7N6n6N6n6%j69j13N7N6N6N6J13N6%%n6j13l37k25j69n6j13n6k25j13%N7N6J69
3653b587J68K82J12%N7J12%n6j69j69j69n6N6%N7n7%n6j69N7%%N6%j13%j12%N6J13K25K81
3651b081J13N6N6N6J69N6J13N6N6j12k25k25n6J12J13K25J68J69%%N6J13J12N7N6J12N7N6
3649e62N6J69J69%%n7n6n6%n6N6j13j12j13%J13n6%N6n6%%%%%%N6n6j69j69%K25K81J69J69
3647a12n6n7j68j69j13j12N6n6j13N7j69%n6%N6j13k25j12%n6n7%n6n6%k25k25k82k25j12
3645b756n6n7j12l38j68%N6n6j69%j69%j12j69N6n6j13j12n7N7%%N6N6J13J69N6j13j12n6
3643d162J12N6j12n6N6J69J12J13J68J13J12K25N7J12%N6N7K25K25L94L93K25N7j13%J69%
3641a237N6J13N6N6N6J13n6n7n6n6N6n6n6%j69n6N6N6n6j13%n6n6n6j13n6j13%N7j69j13j69
3639b194J69K82J68N7N6J12J69%N6J13J12n6j12j13n6%n6n7n6%n6n6%n7n6n6N6N6j12j69%
3637a856n6J12J69%N6%%%%%N7N6J12%n6j12N6J69J68N7N6N6N6n6%J69J69N6N6N6N7N6J12N7
3634a68N6%n6N6K80J13J12J13K25J12N7n7j12j13j68j13j12%%%%n7n6j12%N6j68%n6%n7j12
3632c37N6%n6j13%%j68n7n6j12n7j12%k25j13j12j13N7%%J12N6%N7N6%N6N6%%%%n6n6N6n6
3630a237%%j69j12n7N7J12J69%%j69j12j13J13N6%J12J13J12J13J12N7J68N7J12%j12n7%n6
3628g31J13N6%N6N6J13%j13j12n6j69j13J13%j13n6j69n6j12j69N6n6n6%K25J68N7%%J12j12
3625a068n7n6j12n7J69J13K81%%n6j13%N6N7j13j12l38n6N6J69j13n6n6n6j13k81k25j69N6
3623b250N6J13N6n6k25%j69j12j13j69j12n6%n7n6n6N6n6%J12j12J12%j68n7J13K25%%%%%
3621b981n6j13N6N7j69N6n6j13N7n7n6K25K81L38J69N6j13N7n7n6%%n6j69j12j13j12%J12
3619b925N6%N7J12%J13J12%%J13N6%N6%J13J69J12N6%n6j12N6N6K25J13J12J69J69J68J69
3617g31N6j12%%J69L37K81J68N7j13N6j12%J12J69K25J69N6j69k25j68j69n6N6J69J12%%j12
3615B25%n7%j12n6%n6%%n6N6%%%%n6n6n7n6%j12j13%N6K25J13N6%n6j13%%n6N6j12%%%%j13
3613d50n6n6n6j13n6n6n7n6N6N7%N6J69n7n6%N6N7%J12N6J13j13k25k81j12N6n6n7j68j13
3610a406%%j12j13k81k25k25k25n7J13N6j12k25j13n6%J12N7J12J13J12J69J12%n6J69N6N7
3609a968%N6N6%N6N7N6N6%N6N7%N6j13%n6N6%%k25n6j12n7j12k82j12j13%j12j69j69j12J12
3606c094%J13N6N6L38J69J12J13%n7N7J12%J13N6N6J13J12N7n7%%%n6N6%n6J13N6%J12J69
3604a181J69N6n6%N6J69J12J13N6N6%J13j13n6n6j69N6%n6j69%N7j13k25j12%J12N6N7N6N6
3602i56n6j13j12%n6J68K25J69n6%N6J69%N6N6J13J12J69J68J13n7j68j12j13N7%J68n6n6
3600a12j69j69n6%N6J13%%N6%%j12n7j12n6%%j13N6%n6j12k25j13%%j12j13N6K25J69J69N6
3598g31N6J69%N6%k25k81j12j13n6J12J13N6j12l38j69j68j13j12n7n6k81l38k81k25j69%
3596c375n6j69j12n7k25k25n6n6N6j13j68n7%j12%%J12J69J13K81J13N6N6J69K81K81J69J69
3594b756K25K25J69%J69K81K25J69J12J13J12J69J12J13J12J69N6%j12j69N6N7N6N6j12j69
3592e62j69j12n7n6n6k25j13n6%j12n7k25%%n6%N6n6%N6j12j13l37k25k25j13j69j68j13j12
3590c487k25k25n7%%%N7%N6N6N6%N7%N6J12J13N6J13n7j12n6n7%J13J69J68J69J69J12%%J13
3588b531%N6%%J13%%J68J13N6n6j69j12n7n6%n6j69j69n6n6%J12N7J12N6%J69N6N7%j13k25
3586b700j69%n6j12N6J12J13J69J12%j12%n7k25j12%%J69%J68N7J12%%N6K25K82K81J13j69
3584a687j13n6N6%J69J13%%%%%%n7%%N7%n7N7n7j12k25k25j13n6n6N6N6n6j13n6j12j13%%
3581b700J13J68K25n6n6%J69N6N6n6n6k25j13j69j68j13j12j69j13%N7n7n6j69k81j69j12
3579d106n6%%n7N7L37K81J69%n6j69j69n6J69L37L38J69J12N6N7j13j12%%J68J13N6N6J13
3577b306N6n6%%j13j68j69j69%%J13n7%J13n6J68J13J69J12N6J69J13N6j12n7j12n7J13J13
3576a968n7n6%N6J13J12N7N6%n6N6n6N6n6N6%j69j12%n7n6j69%J69%J69N6N6J69N6J13N6j69
3573a575n6%N6%%k25%J13N6N6j68N6N6J13N6J12J69J13%N6J12K82N6%j13n6n6j69j12n7j68
3571a293k25k82j12j13N7%j13n6k25j13j69k25j68%k25j69l38j68n7%j12j13j12l38j69j68
3569e006N6J12N7n7n6%J13%N6K25K25J13K81J12%J13N6N6J13N6N6N7J12N6J13J12J13J69n7
3567b644j12%J69J12K25%n6%%%%%N6%J13j13j12%J12N6%j68j13%J13L37J69J69J69N6N6j12
3565a518n7n6%n6%N6N6%j68j69j13N7J12%n6n6%%%%%%%%%%N6n6n7n6N6N7%n7N7n7%%n6%n6
3562b137n7%j12j13%%j12n6%%n7%j12n6%n7%j12k81n7j12j13n6j12n7j12n6k25j69j13N6N7
3560d331n7k25j12k81j13%%N6N7%J12%N6N7N6%%%%N6%n6N6J69J69J69J68K82L37J13J12n6
3558c206N6K25L38J68N7n7n6n6j13j68n7n6j12J12K81J69n6%J12N7N6N6J13N6N6n6j69%%%
3556b250%j69j12k25j69j69j68j69j69k25j69k25k25n6j69k25%N6N7%j13k25n6j13k25j12
3554e625N6J69K81K25J13n7%J13J12J13J69%j13j12%n7J69J69K25J13J12N6J69K25K81J69
3552b925n6j13n6J13N6%%n6N6%J12L38J69j13n6k25n6%J12J69n6n7n6%j12n7n6n6n6N6n6n7
3550c094N7n7j68j69k81k25j69%n6n7j69j68n7j12j13n6J13J12%j12j13j69j12j13j12j13
3549e513j12k25n6J68J13K25J12n6j69N7J12J13%N6J12N7n7%%J13J12K82K81L38K25K81K25
3547c206L37J13J69%n7%J69J13N6j13n6%J13K25J12J69J69n6J12N6N7N6N6N6n6j12n7n6n6
3545a687j13n6n6%%j13J13K25K81L38K25J12j69%N7n7%%n6n6j13n6j69n6j12n7j12N6%N6N7
3543a518N6%J12%%%%n6J13J12J13%N6n6n7N7J12J69J69J68%N7J12%N6N7N6N6N6K25J12J13
3540D50J12J69J69J12j12j13%j69n6j12j13n6n6%%n7N7n7j68J68j68k25j12j69j69j68k82
3539a125%N7N6N6J13J68%J13N6n6j13j68n7j12j13j12j69N6j12n6N6J12J69j69j68%n7%n6
3537a631N6%J13%N6K25J69J12%n6%n6N6K81J69J13N6j13j12N6N6j12%%k25j69k25k25n6j13
3535a575j68n7%n6N6j12j69l38k25k81j12n7j68n7j12k81j69k25n6N6%n6n7j12j13%N6J13
3533d275N6J13n6j13j13%n6j12K25K25L37J69K25K81J13J69K25J12N6J13N6J13J69L37K25
3531a406K81J13J12J13J69J12J13J68J13n6j69%j69j12j13j69n6N6j12j69l94n6j69j12j13
3529b025j12%j13n6%j69n6n6n7k25j12j69j12j13k81%%N6N6N7N6%N6N6j68k25j69k25%%%%
3527d106%n6N6n6n7j12%J12J13N6N6J13n6j69n6j13N6%%%n6N6N7n7%j12%j13n6n6j13%%K25
3525d444J69N6N7N6n6j69k25k82n6n6n6%n7%K25J69J13%%J12K25K25J13J69J68J13L37K25
3523b869J13J12N7J68K82K81K25J69K25J69J12J13J12J13%j13n6%%J12N7N6%%j69j69j12j13
3521a125J13N6J69J12J69J69n6n7%%J69J69J12J68N7n7%%%n6%%n6n6%n6n6%j13N7n7n6%j69
3519d50%j68k82k25l93k82j12%N6j12%n7%j12n7n6%j12j13%N6%N7%j13j69j68j13%%J13%n7
3516b869N7n7N7J68%k25j68k82n6n6N6j12j69k25n6K25K25%j69n6%N6J69N6%n6N6J12N7J68
3514c094N7N6J12%K25K82L94K81J12J13J12J69N6j12j69j12j13n6n6J12J13N6N6N6N7N6J12
3513a125n6J69%%J12n6N6N7J12%n6%K25N6J13N6J12N7j69k25%%%%N6K25%n6N6n6j13N7%n7
3510d50j12j69j69j12j69j69j68j13%n6J12j12k25l38k81k81j13n6n6j69n6n7n6j12n7%%n6
3508c600n6%%n6n7%%n6n6%n6%%N6%%n6N6%%%n6%n7j12N6N6j12j69n6N6J69N6n6n6%N6n6N6
3506d106%J12j12%N6%k25n6n7%J69N7N6%%J12j12j13j69j68j69N6N6n6J13J12%J13%N6J69
3504d106J69N6J12N7J68J13n6n7%n6j12%n7n6J13%J68%j68n7K25J69J13N6j13n6j12j69j69
3502c825j12J12K25J69J12K82J12J13K25N6N6%N6N7N6%J69%j13N6n6n6%%%n6J12%%N6N7J12
3499b025n6n6N6n6%%n7N7j13n6n6n7n6%j12%j13j12J68J13j13%N7N6n6%k25j13n6%N6J13%
3497b812%j13j69%j68%j13n6N6J69J12J13J12J13J12J13J12%N7%J12N6%J13J13J12N6K25J69
3495a406L38L37K25j12k25j69j69%J13J68%n6%l37l38l37j69j69n6N6%N6J13j13j69n6j12
3493b587n7j12n6n7N7J68J69N6%N7N6N6N6N7N6%N6n6%%%n6N6n6N6%J13J12K25N6N7n7j68k82
3491b025k25j69j12%n6n7%j12%n6j13N6n6n6%%J12N7n7n6N6J69K25J13n7j12j13N7J12J13
3489b362J12N6n6j12%%N6J12n6N6N7n7N7%%%N6n6j13j69j68j69%N6n6j13j12j13j12J12J69
3487b925N6%N7j13j69k25n6n6N6N6%%N7J68J13N6j12n7n6%J69J69%N6j69j69k81%n6N6%n6
3485c431J12J13%J12%n6j69j12n6%J68N7N6%j13j68%N6%%%N6%%N6n6N6%n6%%%%J69%J69N6
3482b981%j13j68%N6n6N6%J12%%N7%N6%J12%N7N6n6J68j12%%%%%%%N6N6%j12n6%J68J13%j13
3479b644j12J12N7n7%J69L94K25K81J69J69j13j68k25n7n6J13%J12N6J13%j13n6%N6J69J69
3478a237N6N6j12k25j69j69n6j12j13n6N6n6%N6J13n7j12k25k82j68N6J12N7N6J12J69%j69
3476b419j68j69N6%j12%J68%N7N6%N6N6n6n6n6%N6J12J13J12N7%n7N7j13k25j12k25n7n6n6
3473b981j13j12n6n7n6j12j13%j69j12n6n7j12%N6%N6N7%%J12%K25J69N6n6n6%n7N7N6J12
3471c319N7%J68J13%%k25j69%N6%J13N6N6N7N6N6N6N7N6N6j12j13k25j12J12%N6N7%n7j12
3469c206%J12j68n7%N7j13n6%J12J13j13j68j69j13%%%j68%j69%J12J13%%J12N7%J68n6N6
3467c544N7%J12J13%%J12K25L94J12N7n7j12%N6K25K25J13N6J69%J12n6J13n7N7%%N6N6%%
3465a406J13n7J13N6%n6n6%j13k25k25j69k25j69n6j69%J69J69K25J69n6n7%j12j13n6N6j69
3463b419n6N6N7n7%%%%j12j13j12j13%J13J69%N6n6n7%%n6J13j13n6N6N6j12N6n6N6n6%n6
3460b812%%j13%N6j12J12N7N6J12N7N6J12N7n7n6%j12j13%j12%N6%%J12J69J69K81J69N6N7
3458a743J12%%N6J13%%%%%j13k25j12j13j12%%j13j69j68k82j12J12N7J12J13%j13%n6j13
3456b869n6n6n6n7j12n6n7n6n6n6%n7%%j68j69j13j12J12K25M50N07L37J69%%K25J13J68J69
3454a631J13J12n6j13%J13%%j13%J13J69K81J12J69J69%%%N6J69N6J13N6J68K25J69N6%j69
3452C37%%n6j13n6J69K25J12%j12K25N6%%n6j13n6n6K25N6n6k25j69n6k25k24j69j69%J69
3450c37J12N7%n7k25k81l37j69j13n6%%N6%n6j12n7%N7%J12%J69J69%n7n6N6J13N6N6%J13
3448g87j13k25l37k81j69%N6%j12n7%%%%N7n7n6n6N6J13J12J13%j13j12j13n6%%N6J69K25
3446a687J69N6n6k82j68N6n6%n7n6j13n6J13N6J13%%%n7%J13J12K25N7N6j13%%n6j69j68n7
3443b025j69n6j12j13j12n7j12n6n7k25k25l37k81j69k25k25k25n7N7%%%N6%j69%%J13N6J12
3441d613%j68j69j69j12N6J12J69J13J68J69J13J12K25J69J13J68J69J13J68J69J13N6J12
3440b644%J13J12K82J69J68N7J12%N6J69J69J12J13J12N7n7j12n6n7j12n6N6J12J13%n6j69
3438a237j69j12n7n6%j12k25k26N7N6J13%n7k25j12j13j69j68%J12J13%j69n6n7J13%n6N6
3436b756%j13n6%j12k25j69n6%J12n6N6N6j12n6n7n6%J13J12N6j12k25j69j12n7J13%N6n6
3434c881%%n6%J12J13%j13k81k25j13N6N7N6N6K25J13J69K25J68J69%n6J12n6n6N6J69J12
3432b869J13J69J68J13J12K26J12J69J69J68n6N6%%J13n6J12n6N6J69N6N6J13j69%%K25J69
3430e62n6j69k81k82k25k81j69j69k25j12j13n6j12n7n6%%n6j13k81k81j13j12n6N6J12N7
3428c712J68%J69N6%N7J12N6N7J12%N6N7N6J12J13%N6J13K25J69K25K25K81J12J69K25K81
3426d50J13N6%J13J68J12J13N6N6%J13J68n6N6N7N6n6k25j69j69k24%%N6N6J68%N7%n7k24
3424e6j69k25n6k25k25j12j69k25j13n6n6k25j13k81k25l38k81k25%J13%J12N6N7n7j12n6
3422c262j13%j12%n7k25N7N6J12N7n7%%%k25j12n6%J12N6%%j68k82j12n7J13J13K81L37K82
3420c262J68J13J12J13N6N6N7n7j12J12J13%N6j69j68%%N6J12n6j69%N7N6%%%N6J13%n7j12
3418b756J12J13N6N6%n6j12j69j13j12j13N7N6J12%j68n7N7N6J12N7K81J12J13%N6J13J12
3416b025J13N6%n6n6%%j13%%%J69N6J13N6%J12J13N6%j69j12j69j69n6N6N7%k26j12%j13%
3414b419n6%j12n7n6n6n6j13n6%%j13k25n6n6n6n7%N7%N6N6%N6N7n7J13J69J12%%N6K82N6
3411b531n6n7J13%N6n6N6N6%J13%j13j68n7j68j13n6J12n6k25j69%J69K25%%N6n6j69n6j12
3409c262%J12N6N7%J12%N6n6J13N6%N6%J13%n7J13%%%N6n6J12N7J12N6J69N7N6K25%n6n7n6
3407a856n6%J12J69J13%%n7k81j12n7%%j12j13n6j13j12n6n7j12%%J69J68J69J69N6n6n6k25
3405b362j13j12N6%%J12%n6N6%%%%%%%n6N6N7n7%%%N7%%N6n6N6n6j69k81k82k25j12n6j69
3402c656%N6J69J69N6j69j12j69j69j12n7%J13%J12n6j69j12j13j12j13l37j69j13n6%%n6
3400e175%%%%%n6n7%n6%N6J69K25K25K81N7N6J69K25K25J12J13%%J69J12J69%n6%n7N7j13
3398c150n6%j13%%%n6N6%j68k82j68j13J69%%N6%N6n6n6k81j13j69j12J68J69K25N7N6N6N6
3396c769K82K25K81K25J69N6N6J69L38L93L38J12J13J69N6J69N6%J12K82K24J69K25K25N6
3394G31%N6%n6k25%j69j69j12n6j68j69j69j69j68j69j69j69k25%n6n6%j13n6%n6n6n7n6%
3392b081j13%j12%J69N6N6J13%%J12J69K25%%n6n6J68n6J13n7j12n6n7n6n6j69%j12j13N6
3390b025N7%n7n6%k25j69k81j13n6N6%%k25k25n6J69K25j13k25j68j13%N6J69N6%n6n6%%n6
3388c487N6J69L37L38J68J13J69J69N6N6n6%J12K25N7%n7n6j69n6j12n7N7N6%j69j69j69j68
3386b587k82j68k25k25k25k25k82j69j12N6J13N6J69%N6n6%%N6%n6j13%J69J13%N6K25N6J13
3384c487N6J12J13%J12J13N6N6%J69J13%%%J12J13n7n6n6j69k81k81j13j12k82k25k81j13
3382d388n6k81j13k25j68j69j13%J13j69j12j13n6j69j12%%n7n6J13J68K25N7j69j13%J13
3380e850J69J12J13%%n7N7J68J69K81N7%j13n6%J69K25K25K25J69N6%j13j12%%K25J69K25
3378c487J12J13J68%N7j69j13N7%j13N6N7J12n6j13j68k25j13j69j68j69j69n6j69n6j13N6
3376d838N7J12N6%N7N6n6j69j69j69n6j12n7N7J12J69J69J68K82J69K25K81M50L37L94J69
3375b306K25J13N6K25N6J13J12N6J69N6%N7N6J12J69J13J12N6%%N7j13n6k25j69j12n7N7J12
3373i56J69J69j13k25n6n6n7j12j13j12n6j13%%%%%%%%J13N6K25%j13n6n6n6j13%%j12n7j68
3370a968j13j13N7J12N7N6%n6N6n6%N6J12n6n6%%J69J68N7j69k25%%%%%%N6n6N6n6N6n6n6
3368a968n7j12j13%j12j13n6j13k81j69j68j13n6j69%N6J13N6J13j13n6j69n6%n6%n7n6J69
3366c656J12%N7N6N6N6N7N6N6N6J13J12J13J12%j68%j13%n6%%n6%%n7N7J68J13J12%j12n6
3364b812n7n6k25j69n6j69j12j13j12%N6%%J13%n7J13N6n6N6N6N7%%N6J69J68K25J13%%%%
3361b756%n6n7%J13J12J69J13j69j13j68j69j69j12j13k25%j12j13%j12n7j12%j13J13J12
3360c994j12J69%j69K25N6N6J69N6J69N6J13J12J13J12J69N6%N7N6%%%N6%%N6J69L94L38J12
3357a406n6n6n7%n6n6j69%%j69n6n6j13%N6J69J69N6N7j13j12N6N6J13J68J13N6J69J69%n7
3355a125k25j12j13k25n6N6K25J13N6n6j13J13%J12%j12j13j12j13%J69N6N7%N6J69J68J69
3353i56j12j13j12k82n6N6%j12j13n6j12N6N6N6N7n7n6N6J69J13n7k81k25k25j69n6N6j12
3352b587k82j68j69j69j69j68j69j13k81j69j69n6j12k25k82j12n6j13j12n7N7j69k25j69
3350f244N6n6j12n7N7J68J13J12n6j69k81j13J13J13K25J68J69J13n7%n6%n6N6J13N6N6n6
3348e625N6N6K25J69J13J68J13%n6N6n6k82j12n6n7n6j69j68j13j12j69j13j12%N6%N6J13
3346f075%N6N6n6j69n6j69%%J13j13j69n6%J13K25K25%n6j13%n6j13N7n7%n6j13j12N6N6K26
3344f356N6J12J69N6j12n6%%n7n6%J13J68K25J13n6j13J13J12%%N6n6n6%J12K25n6J13n7N7
3342e231J12J69N6j69j12j13j68n7N7J68N7J68J69J13J12J13J12J13J12J13n6%J12K25J69
3340c656J69%%N6J12N7J68n6j12%n7j12%n6%n7N7N6%N6%N6%%j12j13n6N6J13J69%%n7%j12
3338c431j13N7%j69n6j69j69j69j12j13j69j12j13j68%J12J13N6J12J69J13N6N6J13J69%J12
3336c825N6N7%j13j69k25k25%J13J69J68J13J69J68J69J13K25%N6n6J12%%J13n7N7N6%J12
3334b644N7N6%N6J13n7n6J13K81J13%j69k25n7N7n7n6n6j69n6%%%%n6N6J12j12j69j12k25
3332c262j13n6N6N6j12n6j69k25n6%N6N6%N6J69J69N6J13J68J69N6J69N6J13J12J13J69J12
3330b025J13j69j69j69n6J69L38K81K25n6j69j13j12N6n6n6k82k81k25n6N6j13j68k25j13
3328c375j12j69n6j69l94l38n6J13K25K25J69%n7N7N6n6N6j69j12%J12J13J12N6n6k81j69
3326d275j13N7n7%%%j68n7n6J13J12N6J13N6J69J13N6J12N7N6J69J12%J13N6j13j12j13n6
3324c600%J13%J12%J13N6%J69%n7J13J12%N7%%j69j13j12j13j12j13j12n6j13n6j13%j68%
3322d162j13%N6n6J13N6n6j69l38j12J12J13J68%N7%N6%J13J68%N7J12J13%J68%N7N6%N6N6
3320c319%J69n6J69%J68L38K25K25n6j13n6%n6n7j12%J69J12K25J13J12K25J13J69J12n6%
3318a237%N6n6N6n6j69k25j69j68n7N7N6%%J12J69%j12j69j13j69k81k81k25l38j12j13j12
3316c656%J12%n6j69%n6N6j12n6k25j69j13j12%N6J69N6J13N6n6j13n6J12K82J12J69J12K25
3314c319J13%n6j13%J13K81N6%%J69K25J12J13N6J69J13J12J69N6%k25j12n7j69N7%J12N7
3312a968j13k25j69k81j13n6%%%%%j12j69j13j12%J69N6J12%J13N6J13N6j13%N7n7%%%j12
3310b981j13j12j13j12j13j68n7%n6n6N6%n6%%N6%N6J69J69J12n6j69k25n6n6N6N6N7J12N6
3308c544j68j13j12j13j69j12N6%n6j69j13j12%J12%N7%n7%n6j12j13n6j69n6n6n7n6n6J12
3306e288J13n6n7n6n6j13%n6j12%n7n6n6n6n7n6%j12%n7n6N6j68N6%j13n6%n6%%N6n6n7n6
3304f638%K82K81L37K25J69J13%n7j12J12N7J12J69N6%k25n6n6%%n7N7N6J12%%n6n6%K25K25
3301d725N6n6%%J12J13N6N6%%N7J12N7n7k81k25k25n6n7j12%%n6n7j12j69n6j69k25j12N6
3299f075n6j13%j12n7n6N6j12k82j68n7n6j69j68j69j13j68j13j12j13N6N7%N6%%n6N6N6J13
3297g875N6J12%N7%J12N6K82L93L38K25K25K25K25J69N6N6N7J12n6n6N6J69K25K25J68J13
3295d275N6J13N6J13N6N6J13n7%n6%j69j12%N6%k25j13n6n6J12j68k25n7j12N6J13%N6N6%
3293d669J13N6%j69j69j12j13j68j13j69j12j13%J13n6k25k25l38n06l94j69N6%j12%n6j69
3291g819J12J13K81K25J69J12%N7N6J12J69J13J69%J68J13N6J69J69K25J12J69%j13n6%J69
3290d950J12N7%n7%n6J13N6J12N7n7%J13J69J69J68j12%K25J12K25J13J69K25J12J69J12%
3288b644%N7J12%n6J12J69J69N6n6%j69n6n6%j13m50k81j69n6j13j68j13%%j12j69%j13%n6
3286d275N6n6j69j12%%j13n6n6n7n6N6J13N6N6J13J12J13N6n6j69j12n7N7K25J12J13%j13
3284d219%n6n6j13%j69j12j69k25l94n06l94k25j12k25j69j13k25k81j69l93j69N6K25K25
3282g988N6j12j69j69j12%N6J13n7%n6n6%N6N6N7N6K25K25K25K25J12%N7N6J12K25K25J13
3280f469N6n6N6n6n6N6N6n6%n6N6%%K25J13J12J13J12J69J12J13J69J12K25J13J68J69J13
3278d331J69N6J12J13J12J13J69N6N6%N6N7N6N6J13n7n6j69n6j12j69n6n7j68k82j12k25j69
3276d725n6j13k25%%N6J69n6j13j12k25%n6n7n6N6n6%%n6%N6N6n6j69j12j69j69%%n6%J13
3274f131%j69k82k25j68j69k25l38k81l94j68j13J13n7N7%%n7N7J68J13N6J69J69J12N6K25
3272g482K25J69L38J68N7N6N6N7J68K25K25J69J69n6%J12n6%J12j12N6%n6N6n6k25n6j13j69
3270e963j12j13j12%j13n6%j13j68j13j12n7%n6N6J13J69J12J69K25N6N7j13n6%J69L37K81
3268e513J13%j69n6j13n6n6%%n6J12N6n6N6n6%%j12N6N6j12N6%j69N6n6N6J69N6n6j12j13
3266f019j12%J12%%%j12n7K25K82K81J69J68L38K81J69J13K81N6N6j12n6N6%N6n6k25j69k25
3264d500k25j69j69j12j69j69%n6j12%%%J12n6n6n7%j12%j13%K82K81J69J12K25J69K25K25
3262d275J69K25n6k25j69j13N6%n6k25n6%%%k25j13N7n7j12n6j13j12k82k81j69%n6j12N6
3260f300N6N6N7J12N6N7J68%n6N6%%%%%%%N7J68K25L38K81K25K25K25J69J13n7n6n6j13%n6
3258d050N6n6N6N7J12n6j13j12n6N6n6N6j13n6%j69k81k25k25j13j12n6N6j69n6l38k25k25
3256f413%J13%%j69j13j68j13J13J12J13J12%J13N6J13N6J12J13N6J13N6J12K82K81K25K81
3254d444J69N6N7J68K25J13J12%J69J69K25J12N7n7%%j68j69j69j69j12n6N6J69n7%n6N6J13
3252c431N6%j12n7N7N6n6j13j12N6J12%%j12j13N7%n7n6j12n7j68n7j12j13j69n6n6%j69k25
3250e119j12j69j13%N7J12%j69j68N6N6J13J68J69K25K25J13K81J69K25N6%N6%J69J13%n7
3248c544n6N6n6J13n7%%%N7j13N6%%%n6N6%N7%N6%N6%N6N7J68J13J12J13J12J13N6N6J13N6
3246b250N6J13%N6N7J12%N6%j12j69k25j13n6j69j12n6j13n6k25%n6%%n7%%n6%N6K25N7J12
3243b925%n6n6%N6N6N6%n6%%j12%J12J13%j13j69j68j69j13j12j13n6j12j13j12j13j69k81
3241d725k81n7J13N6n6j13%j12n6n7j12n6j13n6%J12%J13N6%J13N6%%%%N6%%N6J69J69J69
3239d556K25J69K25J68J69J69%J12K82K81K25%N6n6J12%J69J13%%J12N7N6N6N6n6j12j13k25
3237b306k25l94j12n7j68j13%n6j69j69%%N7n7j12j69j69%n6%%j13j12%n6n7N7K25%%%%J69
3235d162J68%j12J12n6N6J69%j12j13j12J68j12j13j12k25n7k81k25k25k81j69j69k25k81
3233f469k25k81n7N7J12j12j69j69k25j12k25j13n6n6n7n6N6J13K25J12N7N6J12J13J12N7
3231g200N6%J12K25J69N6%K26J68N7%n7n6k25%N6J69J13J12J69J12J69K25J13%j13%n6%j13
3229e513j12%N6J69N6J13N6N6N6N7n7n6J69J12n6j69n6j12n7j12j69%J13N6N6J13N6J12N7
3227e006J12%%j12N6N6n6J12K25L38J69%n6%%n7N7J12%N6J13J12J69J13J68J13J69%n7j12
3225c206%K25K81K81N7j13k81j69n6j13j12n6N6J12n6j12%j13n6j13j12j13j12j13N7n7%%
3223c994N7N6%%k25n6j13%n6%n7N7n7N7n7j68%N6J12J13j13%N7N6J13J68N7J12J13J68%J69
3221c375J13N6j13j12N6N6J13J12%j12j69n6%N6j12%n7n6%j12N6n6n7%%%N7n7%N7n7n6j69
3219c994j68n7n6N6J13n6j69k82k25k25k25j68j69k25k81j69j69N6n6j13j12l38j68k25j69
3217g594k25%n6n7N7N6J12j12n6j13j12k25n7N7J12J13N6J69%N6J69J68J13J69J68K25J13
3216f694J12J69J13n6j13j13n6J13N6%n6j13n6j13J13K25K25J13n7%j12k82l37j69n6J12N7
3214f975j13j69%N7J12%%%%J13J12K25J69K81J69j12n7j12j13j12j13j12n7j12j13%%%j68
3212g200k82k81k81%J69n7j12%n6%k25j13%%N6N7J68J13J12J13%N6J13N6N6J13%N6N6N6N7
3210g200J12N6n6j12j13n6J12N7j13n6j13j12j13j68j13N6N7J68%%j68%K25K25K25J68%J13
3208f919J12n6j12n7n6j69%J13N6N6J13J12N7N6J12%N7%n7%%J13K25J13J68J13j13k25l37
3206f525j13j12J12N6n6j12j69j13n6%n6n6n7j12j13j12n6k25k25k82j12J12%j12n6n7j69
3204h776n6j12j13n6N6%n6n6n7n6n6n6J12N6%j68n7j12j13%J69%N6J69J13J12J69J12J69J13
3202h494J12N7%N6%J69J12J13J12K25J69J69N6J12%n6j12j69j69j12k25%%%%%%J68j12%N6
3200g763N6%N7n7n6N6J13n6j69j69n6j13n6J69K25K25N6N6N7N6%J12J13J12N7j13j12N6N6
3198g088J13J68N7j69%%N6j12n7j12j69j69%%%n6%n6k81j69j13%%N7%j69%j69n6J12n6j69
3196h607j12n7n6n6%n6N6J12%%J13N6N7n7N7J68L94L38K25%%%K25J12N6J13N6N6J13j13%j68
3193f975n7N7%j69j13j68N6n6n7n6j12n7n6n6n6j13%%n6j13%j68j13k81n7N7J69%n7j12J69
3191h550J68J69J69N6N6J13J12%J13N6%n6%%n6n7j12%J12J69J13J12K25N6N7K25J68N7J12
3189f413J69J13%n7j12N6J13J12N6%J69N6%N7j13j69j68j69j13k25n6%N6%N6j12n6j69%%%
3187f919j69j12n7j12n6%%J68J13N6J13J68N7j13j12j13j69%%N7N6N6N6%%j68k25n7j68j69
3185g819%J12n6N6j12%J12j68j69%N6K81J69J69N6n6j69j12n7J13%n6n7J13n6%%%N6J12n6
3183g538n6j13n6n6j13n6n6k25%J69J68N7n7%%J13n6n7N7N6j13n6n6j69n6%J69N6N6n6n6j13
3181h213n6j13%n6j12N6N6N6N7J12%J13%j69k81l38j69n6j13n6n6J12J13J12J13N6%j12j13
3179i057k81n6n7N7N6%%%n6K25K25K25J69N6n6j13n6J12N7N6n6k26j68n7%N7J12%j69n6%N6
3177i001%j12j13n6%n6j13%n6%N6j12j69n6%N6N6%J69%N6N7N6J12N7J68J13J12J13J13J12
3175h438J13N6J12J13N6%J13K25%j69%j13n6N6n6J13%j13J69K81J13J68j12j13j12%%N6N6
3173g482N7%n7N7J12N6j12n6%J12N6j12%N6n6n6n7n6%N6j12j69n6J12N7N6J69J68N7J12N6
3170g032J13J12n6N6%N7%%%N6%%N6J13K25J69J68%j12n6k25k82l37j69j13j12n6n7j12%%%
3168g594%j13j12j13n6%n6j13N7n7n6n6n6n7j12n6j69n7j12n6j13%N6%%N7%%N6%N6n6N6K25
3166h607J69J69K25J69K25J68n6j12N6K25K81N6N7N6N6J13N6N6N6n6j12k25%%N6J12N7j13
3164f863j12j13j69j68N6N6J69N6N6n6j69l37k25j13j12%n6j69j13n6n6%N6J69J12%j12n6
3162h325N6J12J13%%n6%J12N6n6j12J12N6J13N6J69%N6J13J12J13J12N6J69N6N7J12J13n7
3160f582j12k25n6n7n6%%%%%N6%k81k81k25j13n6N6N7n7n6k25k81k25%J12J69J13N6j13j12
3158h494j69k25n6n7n6k25k25k25j12N6%%%N6n6j13n6%j69%K25N7N6%n6%n7%%n6%J69K81J69
3156i338K25J12J13J69J12J13J69J68N7N6j13n6n6N6J13n7J13J12J13J12J69N6N7N6N6n6%
3154g369%n6%n7n6N6N7K25J68J13J12%N7N6n6J12N6N7%N6J69n6j13j13n6j69j12%n6%j13%
3152g088%n6%N6N6%n6j69j68j13J13N6J12N7J68%n6n6N6%J13%%J12j12J68J13J12%n6n6j13
3150f807j12j13j68k82j68N6%%n6N6%j13j68%N6%n6N6J69J12%j12N6N6J13%j13n6j13j12%
3147g819J69J12N6N7N6n6J68J13%%N6%j12j13n6n6j13n6n6n7%N7n7%%%%%%N7n7%%N7%k25n7
3145g932j12j13j68j13n6j69j13%%j12%J69J69%%N6%%%%%%N6N6J13N6J13N6%J12N7N6%J12
3143g707J69J13N6n6j13j12N6N6%j69k25j12N6N6J13J69J12n6j13j12n6n7n6n6j13k25j12
3141h494j69n6n7j12%%%%%J69J12j12j69k25j13n6J13%J68J13J12n6J13J12j12n7j68n7j12
3139i113j69%%J69J69N6%n6n7n6n6J12J13J12J69J13K25J12N7J68K25%j12%j13n6%n6%J69
3137g875J68%%j68j69%n6N6N6%N6K25N7J12N6%N7%%j13n6%j13%%j12j69j12n7k25j12j13j12
3135h719j13N6%N7%%j13n6n6n7%j12%N6J69J12J13n6j13n6J12J69j12j13j12j13j12n7J69
3133i057N6N7N6j69j69J13N6J13N6%N6j12%j13k25n6n6J12J13n7N7N6N6J13n7n6%J69J12J13
3130h663N6j69n6%J13J12N7%%N6%n6%%n7%n6N6N7N6N6N6N7N6N6N6n6j69k25l37j13k25j12
3128i394j69j69%%J13K25N6n6j69k25n6%N6n6j13j12n7%%n6n6N6N6n6j12j69n6J68n6n6j13
3126a0576%%N7n7%j12n7k25j68j13n6%N6n6j13N7J12J13K25n7j12j13n6j12J12N6N7N6N6J13
3124a0913n7j12n6n7j68k25k25j69n6n7n6n6%N6%%N6%%N7j13n6n6j13%j69n6n6%N6%%N6%%
3122a2545N7J12n6J69%n7j12j13n6%N6N7%N6N6N6%N7n7J13n6N6%%N6%%%%J13J12j12n7%n6
3119a2151%n6%n6%n7J13%%J12n6n6N6J13K25N6%N6J69J69N6%%j13%N7n7j12%n6n7N7%n7%%
3117a1645%%N7%%N6J69J12J13J12N6N7N6%j13k81k81j13%J13J69N6N6J13N6J12J69N6N7J12
3115a0576n6n6n7n6j12J12%n6N6N6J13N6%j12j13N6K26K25N6j13%J13J69n7j12n6n7j12n6
3113a0519N6J12K25K25J13N6%%J13J12J69%%j13n6j69n6%J13J68n6k25k25k25j12%%j69k25
3111a0688j69k25j13j68k25n7%%%%n6j12N6N6n6j69k25j69j12n6%j13n6n6n7n6j69j69j68
3109a3332j13n6%%%%N6N6%%N7N6N6J13J68K26N6%k25j13n6J12K82L37K82K81K25K81K25K25
3107a0801J13J69J68J69J69J12J69K81K25J69%J13%%N6J69N6N6j69j68n7%N7N6%J12%%j12
3105h888n6n7j12%J12N7K25%k25j69j13%n6j12%j13j69%%J69%N6%n6k25k25j69j68k82j12
3103a0688n7%j12k81k82k81l94k25k25%N7N6j13n6j12j13N6%n6N6J13J12K25N7n7%n6N6%J13
3101a2207%k25j13n6N6N7J68J13%n6k25n7n6N6N7j13k81k82k25%N7K81K25J13N6n6J12J13
3099a2488J12J13N6%N6N6%%N7%J68J13n6%j69j69j69j12%N6%N6%N7n7J13J12K25K25J13n6
3097a1588%n7%n6n6n6n7j12j13J69N6J13n6N6N6N6K25J69N6n6j12j69n6n7J13N6%%n6j13%
3095a1645N7j13n6%%N6%N6%N7N6%j13j12k25n6N6J12N7J12n6n6n7j12J12%j12j13j68N6%j69
3092a2376n6n6%j69n6j69j13n6%%%N6N6J69n6j13j12j13j68n7J13K81K25J13J12%j12j13k25
3091a2995j12%N6n6N6K25J69N6N6N7%j69j13k25j12j13j69j68j13j69j12j13j12j69%j12n7
3089a4514k81j69k81j69j12n7n6n6%N6n6J12N7j13N6%n6j12j69%N6N6%N7n7n6j12n7%J13K81
3087a5639L38L37N7N6%j13j12n7j12%J69J12%N7%j69j69n6n7j12%J12J69K25J13n6j13n6j13
3085a5189n6J12J13n6N6%K25J69J12j12N6%j12j69j13j12%J12J13%j13j12j69n6j69n6%J12
3083a5414n6n6%n7n6%n6%N6j12%n7J69J69%n6j13n6%j13n6%n6n6%n7N7j69n6n7n6j12N6J12
3080a6258%J13J12N7J12N6J13K81J69J69%J12%J13J12%j12n6%J12J13N6%j69j12%n7k25%J69
3078a5020N6J13N6J69j13%n6n6%N6N6%j12j69k81j13%n6n6k82k25j68j69k25j13%%j12n6j69
3076a7045j69n6j13j12j13j12%J68N7N6n6j13k25k81k25%%J12J13N6K25%j69j68j69j69%N6
3074a8452%%n6n6N6j12j13n6j69j12j69k25j69j69j69j68k25j69j13j12%n6n7k25k81l38n6
3073b1771N6J69J13%j13k25j12j13%%N6J13K81J13N6N6N7J68%N7J12N6N7N6K25J12J13N6%
3071b0252J13%J12N6N7N6K25K81K82J68J69%N6J13N6N6n6n6j69N6%N7%%j13k81N6K81K25J69
3069a8283n6n6N6%j13n6n6n6n7N7J68K25N7N6N6n6%%%J12J69N6n6j12n7n6N6J69J13n7N7N6
3066a7664N6N6N7N6%N6j12J12N6n6n6J12N7J69K25N6J69J12J13J68N7N6j13j12j13j12%J12
3064a6483J13N6n6j13%N7N6%N6%%N6J13n6N6%n6j69n6j69j13n6j69n6%J69J69J68N7%k82k25
3062a6933k25N7L37J13J68%j12n6n7J13%J12J13J12J13J12%N7%%N6n6J12K25K25K25J13%n7
3060a5133n6N6%J13%%N6N7%J12%j69j69J13J13J12%n6j69j69j69n6%%N6n6j12k25j13j12k25
3058a6201%N6n6N6N6N6N7N6J12%j12n6%N6N6N6%J13%J69j69%J69J12J69N6%n6j13j68k25n7
3056a5808n6N6J69K25N6n6n6k25j13j12j69n6n6%n7%j12j13%k25n6%j12%%j13N6j12n6%%K25
3054a6876J68K25J69J69J69J12%j12k25j69j13N7n7J13N6%n6k25k81k82j12%n7j12n6n7j12
3052a7664n6%J12J13%j13j12%k25j69n6n7J13n6j13j12%%J12n6J12%N7N6%N6j12j13N6J13
3050a8114N6K25N6%n6j69j68%J68N7N6N6j12J12j12%J68%J13N6J13%J68N7N6J13N6%n6%%n7
3048a7158%%%j12%J12N7K25N6%j13j12%n6n7n6n6n7%j12%%j13J13N6j12n7j12%j13%%N7n7
3045a7777k81j69k25k81j69n6n6n6n7J69J69J12J69N6j12j69k25j12n7%j12j69j69j12J12
3044a9577N6J13j13n6N6N7%k25l38k81n6K81N6J13%j13N6%n6N6%%%%%n6n6%n6n7j12N6%%%
3041b0252%%n6J69J68K82K25J69N6j13n6j13n6j69n6J69N6J13N6n6n7n6N6n6%%%n6%n6%%n7
3039a9746N7j13%%J69N6N6J69J69N6J13N6J69j13j68j13j12n7%n6j13N7N6J69N6%J13%n7%
3037a9127%n6J13N6n6j13n6J12N7%J12n6k25k82k81j12n7%N7N6%N6j12%j13n6%J12K25%j12
3035a9858j13j68n7j12N6%j12%n7%n6n6%%n6n7N7N6j13j12k25j13j68k26j68j13N6%j12%n6
3033b1883N6n6%%J12n6j69j12n7J13n6J12J13N6N6J69N6N6%J13j13%J13J13J68J13J12J13
3031b0758%j13%n6n6k25%j69k81j13j12N6%J12K25%k25j68k25j13n6%%%n6j13k25%n6n6%n7
3029b2840J13J12J69N6N7N6j13k25j12n6j13j69j12j69n6N6J13N6%j13n6j12%j69j13j69k25
3027b4134j12n6%j13N6J69J13N6n6%n7%n6%j69k25l37j13j68%%%j69j69%%%%%j12k26k25j68
3025b6271%J12N6n6N6j68n7%n6%j12%J68n6j12n7J13N6J13J12J13N6%j69k25k25k25j69j12
3023b7115%n6n7j68%N6N6%n6N6n6%%%N6%%%%N6%J13%J12J13N6J13L37K81J69J13n7n6J69J13
3020b5652N6N6J13N6%%n6N6J12K25J69J69N6N6J13N6n6%N6n6%J69%J12N6J13n6n7k25j12j69
3018b4640j69J13J12J13J69J12n6%J12J13J12J13J12J13%j13j12k25k25j69k25j12%%j13N6
3016b4809j12j13k25k25j68j69k25%%%n7j68j69k81j13j12n7j12j13j12n6n7j12N6J13N6N6
3015b7284J69%N6J13N6n6j69j69j69l37j13%N7%n7k25k25l94l37k81k82l37k82k81j69k81
3013c0997j69k25%%%n6n6j13n6j69j12n6j69%n7n6j12N6K25J13j13j69n6n6n7n6n6j69j69
3011c2910n6j12j69j13j68N6%j13j68k25j13N6%j12k25n7j68n7J69N6%%j68j13n6%%%%%n6
3009c4822n7n6%N6n6N6J13%l94l37m50k82l37j13j12%%n7n6%n6%N6%N6%%j12j69k81n6n7n6
3006c7579n6n6j13n6n6n7N7j13N6K82K25J12N6J69J13J12J13J68N7J12J13J12J13J12J69n6
3005c5891n6%n7n6n6n6n7k25j69j12k81k25j69j69k25j12n7j68j13j12j69j13j69k25n6k25
3003c9323j69N7n7j68J12J13N6J12J69J69J69J69J68J69j12j13j12N6J69L37M50L94M50K81
3001c6454J69J13%K25K25L37J13J68%N7K81K81L38K25J69L37J13N6J69J12%J13N6J12J13%
3000c2572N6N6%n6n6j13N7j13%j69j68j69N6K81J69N6k25j12%n6j13j12%n7k25j12j13j68
2998c3978j13j12j69n7n6n6n6j69j13j68j69%N6J13j13n6j13k25%J69J13J68J69J13J68N7
2996c4597K25J69%%J68n6%n6%k25k25j69j69j12N6N6n6j69j12k82n6j12n7%j68j69j69j69
2994c6454j69%N7%%J69%N6J12%N7J12%%j69k25%%N7N6N6%N6n6N6%j68%j69j69k81l38j69n6
2992c7579%J13j13j12j69j69j12%N6N6N6%n6%%N6n6n6N6J13N6%J69N6j69j12%j13k25k25j12
2989c8591j13%k25k81l38l37j13%%j69j12n6k25k25k26k25k25k25k25k25k25k25j68k26j12
2988d3092j13j12j13l37l38l37k81j13n6j13%N7%j13l38j68j69k25m50n06n07l37j69k81l94
2986d8605l38k81j12J12N6n6j12n7j12n7n6N6%n6J69K81J13K81J69K81K81J69K81K82J12L38
2984d6861K81K25K25L38K81K25K81K25J13n6n7N7%N6n6N6J12N7J12N6N7%n7J13J12K25K25
2982d3655J13n6j13%k25%n6n6n7J13J69K25J12N6J69N6J13N6J13N6J13N6j13n6n6%n7j12N6
2980d3036%j12%%j13%%n6j69j69k81j12n7j68n7j12j13j68j69n6%%%%J68K25K82J12n6N6%
2978d4161n6n6%n7%n6J69N6%%n6j13%N7%N6N6%n6n6%n7%n6n6%n6%n7K25L38L37K25K25J13
2976d3092J12K26J12J69J12J69J13J12J69J69N6J69K25N6%J69%N6K81J69%j12J12J13J12N6
2974d0167J69N6N7J12K81K25K82K25K81K81K82K81J69K25K81J69n7N7%%%n7n6%%K25J13N6
2972c6510N6%%%J13%n6J12%N6N7N6J12K25K25J69K25K25J69J69K25N6N6J69J69K25J69K25
2970c3303K81K81L38K25j13j69n6j12k25n7n6k25j69j68j69j69j12k25j69j13%%N6%n6J13
2969c4372N6n6j69j69j69j68j69j69k25j12j69%j13n6n6j13j12%%J12N7N6J12N7J12N6J13
2967c5666K81J69J12%%n6%J13%j13j12l38k81m50p32o18p32o19p31m50m50l94n06p31j013
2965d3317j238j350j519j462j182p87n07l37j13J13K25J12J13n6%n7j12%N6N6K25N7%J68N7
2963e0855N6L94L93L94M50M50N63P87P88R00J013Q44J012R57P31P88O18O75L94J13N6J69J69
2962c8141J68J13j13j68k82n6n6%%%%n6%%J68J69K25J69J12K25J69K25J13K25J12J69j13j12
2960c6735j69j12n7k25j12j13j12j69j12j13k25k25j69k81j69k81k81j69k81k25l38n06n63
2958d1742p31m50k25j13n6j13%j12%%j13j68%j13n6j13j12n6j13k25k25k25k81%N6J12n6n6
2956d5286j69n06l94k81j13n6%n6n6%j13J13J68J13J69J12%N6N7n7J13N6%j12j13n6k25j13
2955d6749j12n6k25j69j69j69j69n6N6N7n7j12N6N6n6%%j12N6J12J13J69J12K25N7N6K25J69
2953d6692L37N6J13J12J69J69K81J69K81J13J12N7J68J69K81J69K81K25K25%N7N6N6K25L38
2951d2473L94K25N6n6k25j69j69j12%n7n6%k25j13n6j69j12j69n6j69k25n6j13n6n6j69l37
2949d4723l94l94l38l93l94l38l94l93l38n6n6n7%N7j13%K25N6k25k81j12n7%n6%N6N7%%%
2947d8661%n7l37j69j69n6n6j69%j13j12n6n7J13K25J69J12j12j13j12j13l37l38k81l94k81
2945e1474l38l94k25k25j12n6k25j13j12k25n7n6%j69k81k25k81l38k25n6N6n6n6n7k81k81
2944e5862j13j69k81j69k25j12N6J13J68n6j12k82k81j12j69j69j12n7J69N6%n6N6J69n6J69
2942e7437%n7n6j69n6%J13K25J68%%N7J12J69J12%j68k25%J68J69J13j13j69j12j13J69N6
2940e7044N7N6N6K81K82J68j68k25j13J13J12%N6%n6%N6N7%%j13N6K25J13N6n6n6J68J13J13
2938e5693J68N7J12J13J12N6%n6k25%n6N6j12j69k82k25k25j68k82j68k25j69n6n7j68k82
2936e7944l37l38j69n6j69k81k81j69k25j69j69j68j13j69j68j69l94l94j68k26j68j69k25
2934f2838k81m50l94l38j69j68j69j69j69j12k25j13N7%J68%j68j13j69j68%J12%N6J13K25
2933f5482K25J12J13K25J12J69J13%N6N6J13K25J12J69J13j13n6N6j12j69j69j69j69j68j13
2931f4751k25k81m50l38l93k26k25j68k82l93l94n06l38l38j12k81j69k25k25j13k81l38j68
2929g1220l94k25k81l38k25l38n6j69l37m50l38j68j13j12j13k81k25j69j69k25j69j68l38
2928g6621l37l94k82k25k25k25k25k25k25k25k25j12%n7n6j12n7%j12k25k25j69k25j12n7
2926h0953j12%J12N7N6J12L38L37K25L38L38K25L37K81j12k81k82n6N6K25K25L94K81J13n6
2924g7802j13j69%n6j69k25l93k25l94m50m50m50n07m50m50m50m50l94k25l37l38k81k81l94
2923h5453k25j69k81k25k25m50p32o19n62m50n06o19l94j69l94k81k81l38n06n06o19o19n06
2921i5129k25k82k25k25j68k25j69j69k25j69k25n6n6j69k81j13k25j69j12J69%%j13k81j13
2920i8955j69k25j68k25j13k81l94k81l38k81j69l37j69j13l37k25k25n07o18m50o19p88p87
2918a06774n07n06l94l94l93l94m50l38l37l94l94k25l38l37j69n6k81%%j13l94n06l38m50
2916a14482m50l37l38m50p31o75r00r57q43r57p87o76p87p88p87r00p32r56j013j181j069
2915a30796j069r00p88q43q44j013r00r00j013j125r56r57j125j237j182j294j125p87p88
2914a49642r00o75k81K81R00J519K081K363K250K251K137J913K025K026K081K025J969K138
2912a23539K025K138K307K250K250K419K588K644K700K701K812K588K588K419K363K081J857
2911h2809J575J181O76K81l38q44j181j463j744k025k250k082k250k250k082j800j800j856
2910a03061j801j519j575j575j463j294j237j238j238j068j126j125j012r57q43p88r56q44
2909a24720q44q44q44r00p88p87n63k25J13J69K81L37O19O75Q44J013J125J069J069J294J237
2907a20670J238J237J069O75N7l38l37o19p32q43r00j013j069j181j407j575j688j912k194
2906a32202k307k194k363k587k701k588k700k700k476k137j969j857j575j350r56o75j13%
2905a65450K25O75R00J013J125J350J407J237J407J237R00O19M50M50J69N6n6j12l94m50l94
2903a53636n06k82n6%j69j69l93n63p31n63n62p88o75o19n06n06k25j69J12J69L94O75M50
2902a59318O19P87J013J013Q43R01P87P31O19N63K81J69N6n6k25m50k81k25l94l38k81n63
2900a53749r00j012j013j350j632j631j856j857j856j857j913j856j744j744j800j800j519
2899a81089j294j407j294j068j238j181r57q44r56q44n62o19o19n06l38j69l37k25N6N6N7
2898a95378%%j13n6j13k25k81k81k25j69k25j69j69k81n63p87j013j181j013q44r56j125r56
2896b06123r01q43p32m50n62n63n06k82k81m50k81n6n7%L38K81J13n7j68n07r00j125j238
2895b15350j744j743j857j969k363k306k363k588k813k812k926k981k926k981k926l038k925
2893b58611k869l038l263l038k981k813k700k363k475k588k588k419k475k532k419k250k250
2892c03672k419k363k307k362k307k194k081j969j576j012r00j013r00q44j013r56r00r56
2891c31744j182j125j013r56r00r00r00j125j294j294j463j462j744k701m106n289n963o357
2890c71518o694o751o920p144p764q157q326q326p594o470n457m894m388m163m163m276m050
2889d77055l994m051l825l263k363j631q44J12J182K475L994N457O526P651Q607R282R452
2888d42288R957J0182J0070R901R564Q776P257N682M332L094J800J069L94m50j350k251k869
2886c67130l769m332m444m332m219l825l657l657l769l488k981k701k081j632j406j632j575
2885d20630j294r56k25P88J744J800J462R57M50j69l94n6j13k81n6N63J181K250L488M501
2884d04990M781M782M332L713K813K194J631J013K81J13k82q44j406j800k419l207l769m276
2883c97340m894n288n232n063n119n232n007n007m950m895m781m895n288n288n457n738n963
2881d85437n570n457n456m951m669m613m838m501m107m106l826l431l095l262l320l262l320
2880e57221l150k532k025k138k419k644k869l150l432l375l713m107l881l770l938m219m388
2879f12971m894n907o470o582o863p257o976o751o807o750o639p257p876q269p933q213q607
2878g33022q608q888r564j0070j0295j0576j1026j0858j0351j0070r845r395q944q945r001
2877h79458q607q776r058r170r113r395j0014r845r788j0126j0352j0182j0295j0914j1307
2876a026400j1589j2320j2996j3276j3389j3952j4401j4515j4739j5245j5358j5640j6033
2875a209853j6427j6145j5696j6033j6258j6202j6483j7440j7721j7777j8114j8903j9239
2874a432291j9465k0140k0815k0702k1209k1827k2109k1997k2446k2784k2728k2783k3009
2873a714305k3009k2278k1884k2446k2728k2671k3234k4359k4415k4641k5372k6046k5878
2872b023266k6047k6778k7060k6946k7116k7228k6385k5315k5034k4753k3515k2784k3009
2872b355236k3065k2728k3515k4753k5091k5765k7791l0547l3248l7073m1798m5906m8999
2871b765515n2488n6425o0813o7171p7352r0236j04074j18252j30515j38447j43736j49361
2870c954385j54368j56224j57856j63538j72539j81427j90260j99879k09331k17882k28007
2869e985696k38922k49498k59961k73126k87415l01422l16837l34614l52616l70562l91320
2868i361989m15061m40039m67267m98996n33874n69148o07120o49145o93530p40449p93668
2868a5770286q53749r18107r88315j068340j157928j256181j367962j495665j635125j785752
2867b8297410j953368k139239k340948k562317k811224l089638l398852l749837m151339m599029
2866e9093201n089615n627061o211342o841781p535002q311343r165064j0078389j1050446
2866a29003244j2072430j3105864j4151419j5322906j6769655j8497463k0272948k1677196
2865b60873125k2246568k1679249k0047978j7828347j5641600j3918798j2768296j2081010
2864c97084971j1700631j1524013j1486266j1468404j1248919j0590717r376645p633845n456885
2864d87571296k956282k56361K528226N325413Q085754J0754227J3300933J5763507J8222903
2863d16802976K0731186K3265796K5726148K7951348K9760165L1000903L1575114L1432081
2863a95360235L0567475K9029110K6909758K4331746K1438274J8384303J5317871J2365949
2862a7015749R633990P202245N119401L403578K050495J037089L21563j45649m14385n32525
2861A0660053n46532m93145l99759k89946j82384q7873j0914M4724P8422R5242J00587R6311
2861I064786Q5960P4484O3232N1419L9829K9591J9352P876l713j4064k4359l4147m2193m8268
2860I269785n3725n7719n9576o0307o1432o1882o1207o0532o0364n9238n7213n5975n5357
2859H505258n4681n5019n6819n8619n9182n9632o0195o0250o0364o1994o4920o8127p2121
2858G713335p7465q2304q5903q9167r2654r4962r5973r7212r8561r9293r9968j00980j01881
2857F497012j01824j01318j00081r7774r4904r2767r1474q9841q8379q7479q6298q3878q1291
2856E299704p8365p4653p0320o7058o4864o3626o2839o3513o5089o6664o8521p0489p1727
2855D411976p1727p1390p0377o7733o3795o0025n6707n3781n1869n0800n0012m9843n1081
2854C642836n3106n4175n4569n4906n5076n4793n4119n3613n2712n1250m9787m8493m6749
2854B959488m5399m4724m4780m4893m4893m5286m5062m4330m3880m2924m1799m0054l8705
2853B392759l7242l5216l3473l2404l1616l1222l1560l2235l2291l2123l1616l0997k9591
2852A971173k8016k6666k5203k3402k1884k0365j8396j6764j6033j5696j5414j5752j7215
2851A710367j8846k0139k1153k2671k4078k4978k5484k5709k5766k6159k6835k6778k6103
2850A395668k5428k4359k3009k1490k0983k1040k0984k1153k1658k1884k1828k1658k1265
2849A108929k0534j9296j8340j7214j5527j3727j2095j0576r057p764o863o076n569n851o582
2848I33858p313q551j0126j1308j2320j3277j3895j4458j4627j5245j5808j5640j5301j5302
2847G50687j5189j4683j4683j4796j4908j4458j3951j3277j2376j1645j1364j0858r732q551
2846E70216p820p369p145p538q326q664q888r170r508r563r901r901r227p932o357n063m219
2845D33625m107m557m669m275l995l825l375k588k194k307k475k588k756l151l263l319l375
2844C76806k925k532k475k419j801r56n6Q44J519J912J801K025K081J632K81p88j800k981
2843C70168l713m276m669n176n682n738n850n626n457n232n626o244o470o244o132n794n289
2841B76950m894m332l544k981k419j969q44L94J519K644L206L432L544L938M613N007N007
2840B89271N063M950M388L657L038K419K419K757K981K869K532J969J294N62j12p88j688k700
2839C24881l488m388n457o413p313q383r507j0351j0745j1083j1532j1477j1138j0914j0408
2838A92284r507q270p144o020n007m106l601l206k419j913j350r57n06l94n6N06O19P32Q43
2837A40528R57O19J12k25n06j013j238j350j294j575j856j857j800j969k138k419k756k644
2836A17576k363k194k194k363k081k138k419k475k588k813k982l038l037l207l263l038k925
2834G2458k925l038k813k925l038k869k701k475k081j632j406j350j013o75o19n06j13K25
2833D0504O19R00J125J013J013J237J463J181Q44R00P31M51K81N06M50J69J69K81L38K25L37
2832E4737J69N6J13N6j69k25k25j69k81n06m50l38o75p31o19p31r57q44r00q44p87n06n63
2830D4611l94l94j68n7j12N6J13n7j68K25L37K25K25J69n6j13j69j12l94n06n63p87j013j238
2829C9660j125j294j237j182j069r56j069r00p88r56p31p32o18q44p32o18n07n06l38j68n7
2827B3233J69M50N63O75P88J181J125J125J407J350J294J069J068R57P87O19P31O19O19O75
2826D0504P88O75P31O75O75N07N62N63O75N06O19N06K82J12J13K25l38n62o76n62n63m50m50
2824D5117k81k25j69j12K81M50O75O19O19P87R57R56Q44P87R57R00P88Q43P32N62N63M50L37
2823E7437N7J12%n6k81j69o75j069j238j519j969k475k588k644k869k869k756k982k869k757
2821B5821k475k307j969j518j126q43l94J12N07P31J125J294J575J519J969K138K025J969
2820C0153J969J575J294J013Q44O18N07N62M50J13j13l37o75r57j125j125j406j632j688j631
2819B8409j688j631j688j687j519j463j181j407j463j181j069j069j069j012p32p31n62n63
2817F694n63n06k25n6%K25P31J069J238J350J575J744K082K306K532K644K644K531K419K476
2816C2910K306K194K194K307K587K870K981L038L038K981K701K813K812K701K700K588K306
2815G8027K138J857J744J462R00O19M50J13j69j69l94n62p88r00r56r00r57r00r56q44o75
2813G8140p31r57j125j125j238j406j238j350j294j463j406j350j294j238r00p31p31l94k82
2812E7887l93l94j13n6J13%K25K25N6n6n7%j68j69j13k25j68%j69l38l94l93k25k25n7%n6
2810E4737%%k25k25k25j69k25k81k25k25l38j68k82k25k81l94l37k82l93k82k25m50n06m50
2809D8324n06m50l94k25l38k81j13n6n6j13j12J12N7n7j68n7j68n7n6j69j69n6j69k25k25
2807D4273j68l94l38l37l38l37k25k25l38m50n63n06n06m50l38%j12j13%N6j12j69j12n7j68
2805C7973k25n7n6k25k81k25m50j69%N6N6n6n6k25j13j68n7N7%n7J13%%N6N6%%N7N6%N6N6
2803C6172%N7N6%N6J13J69N6J12K82J68J69K25J69K25J69L93L94N07L37J69J69K25J68J69
2801D0729J69J69K25%j69j12%n7k81j69j12%j69j13n6j12k82k81l37l94j13N6n6k81m50k25
2800C7579m50k81l38l38k81l37k25j13l37l38k81k82l37%N6%N6n6%%n6j69j12j69j69k81k25
2798C2516j69J69J12n6k25k81l38k25j69j12j69k81k81j69n6%n7%%n6%%%J13N6J12N7J12N6
2796C0659J13K25L94L37L38J12K82K25M50N62K81n6N6K82J69J12N6%%%%N7J12N6k25k25k25
2794C4147j12n7j12j13j12j13j68k82j68k25l38n6N6j12%N6j13k25k25j69k25j68j13k25j12
2792C0716j69N6J13N6N6n6n6n7%j68%n7n6N6J13J12N7J68K82K81J69J12J13K81K81J13N6J13
2790C2685J12J13J68J69J13N6N6J69K81J69K25J69J69K25J12%n6N6n6%%%%j13N7N6N6%N6J13
2788C5160%N6N6%n6n6%%n6%%n7K25J13%N6J13J68%%n6n6n6J68J69n6%K25L94L94K25N6j13
2786C7016k25j12j69j13j12J69K25J69J12K81K82N6J12%k25j68j69k25k25n6N6%%N6j12k26
2784C6397l93l38n62k82j68J12%j69j12j69j13k25j12j69j12j69k25n6j69j69j12j13j69j12
2783C2291j13%j12%j69j69j12j69j69j69j68j69n6N6N6j12n7k25n6J13J12J69J12J69J13K25
2781C1391K25J12J69J69j13k25n6N6n6%J69N6J12J69n6n6%n7j12j13l37k81j69j69n6%J12
2779C0884N7J12N6%k81k81k81l38j13n6n6j13%%j12j13j12n6J12J13J12J69N6%%n6%J12J13
2777B9928N6K25J13N6K81K82L93K82J12K25K25K82K81K81J69K25J12K25K25J69K25J69L94
2776C4935M50M50L37J13n6N6%%N6J13%n7J13J69j13j69k25k81j69k81j69k81j69k25j12j69
2774C4316j69n6K25N6%%j12n7n6j12j69%N6%N6%N7N6%J12%%j68n7n6J13J68K26N6N6J13J68
2772C4822N7J12J13J68N7n7%j12%j13n6l37k25k26j68j69j69j69l37l94l94k25j69k25j68
2770C1616k25k25k25j69l38k81l38k81l37k82l37k25k81j13j13%%k25l93l38j69N7%n7n6%
2768B6665%j12J12K25J13J12K81K25K82K25K25L37L38N62L94L38J12N7J12K25L38K81J69J12
2766C1728J13J68N7J69K81K25K81J69L94M50M50N06K25J69K25N06N07K81O19Q43J013J013
2765D0392P31N63K25j13l37k25%K25N62O75O75O19N63N62N63N06J13j69k25k25k81o76o75
2763D4048o75p31r56j069j013j069j237j069j125j182j125j013q43p32o19n06m50k25j12k25
2762B8072j69k25j13n6k25j13%j12n6N6N6N6N7%N6J12N7N6J69J12J13K25L37K82K25J68K25
2760B9365J69J69J69J68J69J69N6n6j12n7n6j69k25k25j12%%j13k81l38k81l37n7n6j13%%
2758B7846%N7%N6J13J12N6N7%J12K25K25J69L37K82K81J69K25N6J69K81K81K82K25J68N7n7
2757C1784n6n6n6N6J12J69J13%%N6J69K25J69J12%J13J12n6N6n6j13%j12n6%%N6K25K25K25
2754C3416K81K25J69J12J69%J13K25L37L94L38K81N06L38L37M50M50L38N6J13J12K25K82N06
2753C9773L37J69%%N6%%%%%%N7N6%N6%%J69%J69N6K81K82J68J13%%N6N6%N7%N6%%%N6%%N6
2750D2079n6N6N7j13n6N6N6j12k25k81n7j12N6N6n6%N6N7J12n6j13%n6k25n6j13n6n6n7j12
2748D0673n6n7n6n6%%N6%j12j13j12j69%N6J69N6n6N6J13N6J12n6j12n7N7N6n6n7k25j12%
2746C9998J12J69%J69L37L94K82J68J13N6J13K25K25K25J68N7%j69j69%%n6N6N6%j12n6J12
2744D2473J13J12J69J13N6J12J69K81N7N6J12K25K82J12J13J68K25J13J13N6%K25%N6J13%
2742D5624j13n6n6j69j69j69j69j12n6l38k25l94l93l38l94n06o19m50k81j69n6%k25k25l38
2741C9604l94k81j69k25l94l93l94j69k25n6j13j68l38k81j69j69k25j69l37k81k25n7N7n7
2739C4372j69j68n7n6j12%n7j68j13n6n6J12J13J12J69N6n6n6n7%J13N6J13J12n6j13J13J12
2737C4203%%j12n6n7%J13n6n7k25n6N6J69J13N6N6n6J12N7n7%J13j69%%N6J69N7n7j12N6J13
2735C4429N6n6j69n7n6j12n7J69N6J69J69J13%n7%%n6N6N7J68N7J12%j69j68n7j12j13n6j69
2733C4147j12k82j12N6%j12j13%N6N7n7j68j69N6J69K25J12J13%%N6%N6N7N6%N6N6J13N6%
2731C4372j69j12j69n6k25n6j69k25j13%%n6N6j12k25j69j69k25n6k25j13j68j69N6N6%n6
2729C1503%j69j12%%%J12K82N6N6J13K25K25L37L94K25J69J12J13J12J13J12J13%J12K26K25
2727C4654L93M50M50L94L38K25J12J13J12M50L38K25N6J69J69J69K25K25K25J12J13J12J13
2725C9942J12J13J68N7k25j69j13k81j69k81k25k25l38k81k81j69n6k81l38l37l94k82k25
2724C5722j12j69n6j13j68%j69n6j13j69%j12n6j13n6n7j12%n6J12K25K25K82K25K25N6N6
2722C5441K25K25K81J69%J13J69J12J69J69K25K81J69%j69k25j13N7j69l38j68k82n6n6j69
2720C6060l38l93n07m50l37k82k81l37k25j69n6j13n6n6J12N6%N7K25J12J13%%%%N6%n6N6
2718C3191%n6%%%%%%j13l37j69j69k25j69k25j69j68j69n6k25j69j69j69j12%n6j13k81j13
2716B9759j69n6n6%j13k81j69k81n6j13j68j13n6j13n6n6j13n6j13j12k25j69j69j68j13k25
2715B6440j12n7J69N6%N7J12N6N7n7n6N6J69J13%%n7N7%j13j69j68n7N7j13%%j69%j68N6j13
2712B6046n6j12j69k82k25k81k25j69j12%n6j13%j69k81k25j69k81j69j69k25j68n7J13N6
2711B2502j69n6J69J69K25n7N7%J12J13N6%J12N7J12N6N7K25J12J13J69J68N7N6K25J12J13
2709B4865j13n6j12%J68J69K25N6%n6%n6%N6N6N7J12J13J68J13J69J69J12N6n6n6N6N6n6%
2707B6215%J13J68K25K82J12%J13J68J69N6n6n6%j13j12%n6n7j12j69k81l38j12n6%j69j69
2705B5765%%N6%k25j69n6n6%n6n7J13j13%%j12k81j69j69%J13J12%N6%K25K25K25K25N7%n7
2703B5652k25j12j13j12%n6j13n6J12N7n7j68j13k25j69%%n6k81n6j13k25k81j69%n6n7j12
2701B2896%J69J12N6N7N6%%k25j69%%n6j69j69j12%N6J69J12N7n7%k25N7n7n6n6j13%j12n6
2699B2165n7j12n6n7%J69J13K25J68%j12j69%j12j13%N6%N7%N6%N6J69J69J68J69%n6j69j69
2697B2558k25k25j12N6J13J68J13J12N7j13%%%N6N7N6N6N6N7N6J12J13N6j12j69j69j12k25
2695B2390j69k25j69j69n6N6%%N7%n7N7J68J13n6n7j12j13j12j13j69%n6J69N6j69n6N6%J69
2693B1433J69n6k82k81k25n6n6j13j12n7N7J68J69%N6J69N6N7K81J13N6n6%j13j13%j12n6
2691B1096n7n6j12j13j12n7n6j12j13n6J12J69J13J12%j12%n7n6N6J13j13j12j69%%n6N6J69
2689B0477J69K81K25%j13N7%%%n7N7n7%n6n6j69%J13J12J13J12J69J13J12K25N6%n6j69N7
2687B1715J68N7J12%%n6%J12J13J69N6j13k25j68j69n6n7%n6n6j69j13j12j13n6n6j69n6n6
2685B0646j13n6j13j12%J69N6j69n6%J12n6j12j69%n6n7n6n6n6n7n6%j12n7n6j13N7%n7j12
2683A9183%N6j12n7j68j13j12j69j13j12j13%J13%N6N6%%N7J68j12J12%%N7N6N6n6N6N6n6
2681A8789%N6%N7j13%J13J68J13N6%n6J12J13%%%J13J12%N6N7%J12%n6j13%%j12j69%J13N6
2678A9577N6J13%%j69n6N6%%k82n6%%%%%%j12j69n6n7j12j13N7J68J13%%%N6j12n7n6n6j13
2676A8620j12%j69n6n6j13n6%j13n6%n6N6J69K25J12N7n7n6k25j69j12j13j68j13n6N6K25
2674A7664J69%N6n6J69J68%k25%n6j69k25n6n6J12J13K25%k25j69j12%N6%N6n6n6n7n6j13
2672A7101J13N6J13J69N6%j13n6%%K25J13N6N6j69j12%J12N7J12J13N6N6%n6N6J69%j69n6
2670A8058j69j69n6j12J12N6%J13N6J69N6N6j68j13%N6N7J68n6n6n6N6%j69n6%J12J13N6N6
2668A8170%%N7N6J12J69J69J12N7n7j68k82j12%K25J69N6J69J68J13J69J69J12J13J68J13
2666B0027%N6N6n6n6%j13j12n6j13n6n6N6J12J13N6J13%k25k25k26n6j12n7J13N6N6J13J13
2664A9521N6n6N6N6%n6n6%N6N6N6N7J68J69J69J12%J69J13J12J13j13j69j12j13%n6J69J12
2662B0589J69%K25J13N6n6n7n6n6j69%n6n6j13N6N7j13j69%n6J69J12J13N6J69J12J13J69
2660B1321J12%N7%%N6%%N6n6j69j13n6j12n7j68n7%%J13J12J13J12K26L93J69N6%n6%j69j68
2658B1715%J12J69J69J68J13J69J68J13K81K81K26N6N6%%N6J69J13j69j13%J13J69J12N6N7
2656B4359K25%k25j69k81j69N6J13N6N6n6j69l38k81k81l38l93k25l38l38k81l37k25j69%
2654B0252%j13n6j69n6n6n6n7n6n6%n6j13j13j12j69n6n6J12J13%j69j69j69j12%N6K25J69
2652A8958J12%j68j13N6J13n6j69j13n6j12j13k25j69j12N6n6n6n7n6%k25k25k81k25j13j12
2651A6483N6j13j12j69n6j69n6N6J13%n7n6N6n6%n6N6K81K25J13N6K25J69N6%j12J12K25J69
2649A7439%J13%J12N6N7N6N6n6N6N6%%%J13n6n7j12j13n6j69%n6j12j13%J13J68%%N7%j13
2646A7439%j12n7N7n7j12k25%%%%n7%j12N6%n6%%%%j13N7J68%N7J12K25J13N6%j12j13j13
2644A7101j12n6j13n6j13j68n7J13J69K25J12K25J69%j69j69%%J69J13%%j13n6j13n6j12j13
2642A6820%J13J12N6J69K25K25J13n6N6N6%N6%N7%N6n6j13%n6k25j13n6J13%N6J69%j13j12
2640A7552j13j12%j13j13n6k25j69j12N6J69N6%k81k25k25j13n6n6j13j12%j13%j12n6%j13
2638A5245N6n6n6%%n6n7j12%J69N6n6%n7%%%%%%%%N7N6n6J12J13%N6N6%%%%N6j12%%%k25j13
2635A5076l94k25k81j12n7N7n7%j12n6n7n6N6J13j13j68j69j13%n6j12%J12N6%%J13n6J12
2633A3501n6n6j13%N6J13K25N6%%J13n7j12n6N6J12J69J13%N6%j13j12%%J69J12J13J68N7
2631A4514N6J12K25J69J69J69N6j12k25n7j12N6J13K25%N6%J12%%N7%n7N7%N6n6j13k25%K25
2629A5470%N6J13J12%%J13N6%J13%n7j68n7j68n7n6j69n6n6n6N6N6J13N6%j69j12%n7n6n6
2627A4964%n7j68n7N7N6K25%n6k25j69k25j13j12%%%%J69N6j13n6j12j13j69j68l38j69j68
2625A2939n7%n6n6j13j69j68n7%n6%n6j13j12j13N7j13%k25n6n6n7J69K25%k25j12J12N6J69
2623A1757J69%N6J69J69J12K25n6j13n6N6J13j13j68%J12J69%N6%J13J69L37K81L38K81J69
2621A4345J69n7%N7K25K81K81L38K25J69N6J12J69J13J12%n6%J12%J13%N6n6N6K81J13j13
2619A7101j12k81l38k81l38j68j13j69j68%J12J69n6k25k26k25k25k25k25k25j68n7n6N6j12
2618A3445n6j13j12n7n6j69n6j13j12n6j69n6N6N6N6J13N6%%N6%N7%N6j13k25j12j13%J13
2616A2376%N6N6J69J13N6N6J69J13N6N6N6%j68k25n7%K25J13J12N7J68K25K25J13%n6k25j13
2614A3726j12N6%N6%J13J12N6j68n7%%J69J13j69%%J12J13j13n6n6J12%%n6j12%K25N6J12
2611A4232N7J68%N7n7k25j12%N6N6J13N6n6j13n6N6%%j12N6n6%J12N7J68N7j69k25j69j69
2609A3782n6J69N6N6N7N6N6N6j12j69j69j12n6n7J13J12%n6n6%J12J69J69J12J13N6J13N6
2607A4570N6n6k25j13n6n6n6j13%j69%n6N6K25J13J12J13J69J68J13n6j13j12n7j12n6j13
2606A4176n6n6n7%j12n6%j13%n6k25j69j12j13j69j12j13%N6J13K81J13%J69N6N6n6n6%N6
2604A3445n6n7%n6n6n6n7%j68j13%%%n6k25j69%n6%j69j69j69%N7N6N6%n6N6n6N6%n6N6n6
2601A1926n6n7%n6j69%%j68n7j68j69j13%N7N6n6%j13%j12n7n6j13n6%n6j13N7N6N6j12k25
2599A0126%j69n6j69N6J13J12%%n6N6J69K81K25K82N6j13%N7%n7j12%N6n6J12%%J13n6J12
2597A1082%%N6J13n6%J12%N6%%J13N6%n6j13k25j68n7%%j12j69j13J13J13J68J13J12N7j13
2595A1082n6%n6n7j12%n6j13n6n7%%j12N6%%%n6n6%j13n6%j13n6n6N6N6n6j69%j68%J68N7
2592I901J68N7n7j68j69n6N6%%J12J13N6N6J13%%N6N6%n6j12J12J13J12J13%N6N6J69N6N7
2590A0970K81K25K81J69N6j12j13%J13J12N6J69n6j13n6n6n6N6%%%N6n6N6%N6K25N7N6n6j13
2588A2207j69n6N6%%n6%%n6j13j12n6k25j13j12j69n6j69k25k25j13n6%n6N6%j13j12%%N6
2586A0013j69j12n6K25N6N6%J13J68%j12N6n6%N6N6%J13K25K81J13N6%%n6%%N6J13%J12%N6
2584A1363N7n7n6N6j12k81j69n6n7J13n6J12%j12k82%%%n6%%N6J13%j13k81%J69%j69N6%j12
2582A0126n7j12j13n6N6N7N6N6%n6%%%J12N7N6N6n6n6%N6J12n6j69n6J13N6n6N6%%%%N6n6
2579A0182J12j12J12N7n7j12j69j12j13j12%n7n6%n6n6%n7J69%N6J13n6N6N6J69J12N7K25
2577A0351J12n6%N6%j12n7%%N7%%J12n6%N6%n6k25j69n6N6n6%j13j12j13j12n6N6J12K25J13
2575I957N6n6n6n7%j12%n6J68N7%%J12J69K25J12N7J12J13%j13n6%J13N6N6J13K25J12%N6
2573A1363J13N6J69J12j68n7K25K25K82K25N6j13%J69N6J13%J13K81K25K25N6j12k25j13%
2571A3276N6J13%n6j13N6%n6j12k82j12j13n6j69j69j68k25j69j13%%j12%j13n6j12k82j68
2569A0745k26%%N7%%%j69j13j12j13n6j12n7n6J13N6%n6j69j13j12N6N6J13J12J13J12K25
2567A0294N7k25j69j69N6J13N6N6N7K25J68K82N6N6n6j12N6n6J12J13n7n6n6%j13j12%j13
2565A0463%%J69K25n6%k25k25k82k25n6N6N7n7%J69J13%%n7%j12k25j69k25j69N7K25K81K25
2563I957J69J12K25J13%N6%J69J12N7n7N7J12K25J13K25K25J12n6%%%n6j13k25j12j69j13
2561A1138n6%J69J69J12J69N6%n6j13j68j13k81j69k25k25j13j12N6J13%n7%j68J12J69J12
2560A0519J69J69%n6j13j69n6j12k25n7j12j69%n6j13%%n6n6%J12K25J13J69%j13j12%%j13
2557I788j12j13n6%J12J13K25J69J68J69N6J13J69%J69J12J69N6N6N7j13k25j12j13N6N7N6
2556A1026N6%j12%j69k82k25k81k81k25%K25K81K25J13J12N6j12n6n7N7J12J69K25N6%N7N6
2554A1026N6J69%%J12N7N6K25K25K81J13%%%%J68J69J13%k25k25j69%%n6j13N6J13%%j69%
2552A1982n6%n6n7%n6n6j13n6j12n7%%%%N7N6N6%n6k25k25j13%%n6J13J12K81J69J69J12%
2549A1813k25k81j69j68n7%J13J12%j12n6%J12J69j13j68n7j12j69n6n7j12k81j69j13%%j12
2547I732j13N7N6K25J69J68%%j68j69k25j69%%%n6j69j69j68n7%k25n6N6N7K81J69K81%N6
2545I563%n6j13%J13J69J12J69%N6N6N7%J68N7J12%n6N6n6%j13%j12%j13%n6j12%n7j12n6
[truncated: 10,928,134 more chars]
