# Supplementary material for: Discovery of RNA-binding fragments using biolayer interferometry
Source: RSC Med Chem. 2025 Sep 19;16(11):5629–40. doi: 10.1039/d5md00673b (PMC12483148; doi:10.1039/d5md00673b)
Supplement: MD-016-D5MD00673B-s002 [file MD-016-D5MD00673B-s002.zip › NMR_assay_data/15_A1G4_1088043.jdx]

##TITLE=	20240717 A1G4 1088043 15
##JCAMP-DX=	6.0	$$ MestReNova 14.2.0-26256
##DATA TYPE=	LINK
##BLOCK_ID=	1
##BLOCKS=	13   
##ORIGIN=	Mestrelab Research S.L.
##OWNER=	jan-ake
##$MNOVA/LINK_BLOCK_TYPE=	DOCUMENT
##TITLE=	(1) 20240717 A1G4 only.10.fid


(2)  #
##JCAMP-DX=	6.0	$$ MestReNova 14.2.0-26256
##DATA TYPE=	LINK
##BLOCK_ID=	2
##BLOCKS=	2    
##ORIGIN=	Mestrelab Research S.L.
##OWNER=	jan-ake
##$MNOVA/LINK_BLOCK_TYPE=	PAGE
##TITLE=	 #
##JCAMP-DX=	6.0	$$ MestReNova 14.2.0-26256
##DATA TYPE=	LINK
##BLOCK_ID=	3
##BLOCKS=	1    
##ORIGIN=	Mestrelab Research S.L.
##OWNER=	jan-ake
##$MNOVA/LINK_BLOCK_TYPE=	ITEM	$$ Molecule
##$MNOVA/ITEM/POLYGON=	(XY..XY)
5322,5836.29
6023.31,5836.29
6023.31,6119.31
5322,6119.31
5322,5836.29
##$MNOVA/ITEM/Z=	1
##$MNOVA/ITEM/ANGLE=	0
##TITLE=	
##JCAMP-CS=	3.7	$$ MestReNova 14.2.0-26256
##ORIGIN=	Mestrelab Research S.L.
##OWNER=	jan-ake
##BLOCK_ID=	4
##NAMES=	
##ATOMLIST=	
$$ AN	AS	NH
	1	C	1
	2	C	 
	3	C	1
	4	C	1
	5	C	1
	6	C	1
	7	C	2
	8	C	 
	9	N	 
	10	C	 
	11	C	1
	12	S	 
	13	C	 
	14	O	1
	15	O	 
##BONDLIST=	
$$ AN1	AN2	BT
	1	2	D
	2	3	S
	3	4	D
	4	5	S
	5	6	D
	1	6	S
	2	7	S
	7	8	S
	8	9	D
	9	10	S
	10	11	D
	11	12	S
	12	8	S
	10	13	S
	13	14	S
	13	15	D
##MAXRASTER=	32768
##XY_RASTER=	
$$ AN	X	Y	Z
	1	3267	-31034	0
	2	7700	-28474	0
	3	7700	-23356	0
	4	3267	-20796	0
	5	-1165	-23356	0
	6	-1165	-28474	0
	7	12133	-31034	0
	8	16566	-28474	0
	9	21243	-30556	0
	10	24668	-26752	0
	11	22108	-22319	0
	12	17101	-23384	0
	13	29759	-27287	0
	14	32768	-23146	0
	15	31841	-31964	0
##END=	
##END=	
##TITLE=	20240717 A1G4 only.10.fid

##JCAMP-DX=	6.0	$$ MestReNova 14.2.0-26256
##DATA TYPE=	LINK
##BLOCK_ID=	5
##BLOCKS=	1    
##ORIGIN=	Mestrelab Research S.L.
##OWNER=	jan-ake
##$MNOVA/LINK_BLOCK_TYPE=	ITEM	$$ NMR Spectrum
##$MNOVA/ITEM/POLYGON=	(XY..XY)
5321,5835
8722,5835
8722,8208
5321,8208
5321,5835
##$MNOVA/ITEM/Z=	0
##$MNOVA/ITEM/ANGLE=	0
##TITLE=	20240717 A1G4 only.10.fid
##JCAMP-DX=	6.0	$$ MestReNova 14.2.0-26256
##BLOCK_ID=	6
##DATA TYPE=	NMR SPECTRUM
##DATA CLASS=	XYDATA
##NUMDIM=	1
##ORIGIN=	Bruker BioSpin GmbH
##OWNER=	nmr
##.OBSERVE FREQUENCY=	600.07281942800000252
##.OBSERVE NUCLEUS=	^1H
##.SOLVENT NAME=	H2O+D2O+DMSO
##.PULSE SEQUENCE=	noesygppr1d
##LONGDATE=	2024/07/17 21:48:05.000
##.ACQUISITIONMODE=	SIMULTANEOUS (DQD)
##$ORIGINAL FORMAT=	Bruker XWIN-NMR
##$MNOVA/SCALES_VERSION=	9
##$PARAMETER FILE=	(acqus, ASCII, /Volumes/jahus0271-1/20240717%20A1G4%20only/10/acqus, 0)
$$ ##TITLE= Parameter file, TopSpin 4.3.0
$$ ##JCAMPDX= 5.0
$$ ##DATATYPE= Parameter Values
$$ ##NPOINTS= 12	$$ modification sequence number
$$ ##ORIGIN= Bruker BioSpin GmbH
$$ ##OWNER= nmr
$$ $$ 2024-07-17 21:45:09.652 +0200  nmr@CZC7319KW6
$$ $$ C:/Bruker/nmrdata/jahus0271/20240717 A1G4 only/10/acqus
$$ $$ process C:\Bruker\TopSpin4.3.0\prog\mod\xwish3.exe
$$ ##$ACQT0= -5.14387568354091
$$ ##$AMP= (0..31)
$$ 100 100 100 100 100 100 100 100 100 100 100 100 100 100 100 100 100 100
$$ 100 100 100 100 100 100 100 100 100 100 100 100 100 100
$$ ##$AMPCOIL= (0..32)
$$ -1 0 0 0 0 0 0 0 0 0 0 0 0 0 0 0 0 0 0 0 0 0 0 0 0 0 0 0 0 0 0 0 0
$$ ##$AQSEQ= 0
$$ ##$AQ_mod= 3
$$ ##$AUNM= <au_zg pcal=1>
$$ ##$AUTOPOS= <Barcode: 3003141320>
$$ ##$BF1= 600.07
$$ ##$BF2= 600.07
$$ ##$BF3= 600.07
$$ ##$BF4= 600.07
$$ ##$BF5= 600.07
$$ ##$BF6= 600.07
$$ ##$BF7= 600.07
$$ ##$BF8= 600.07
$$ ##$BWFAC= (0..63)
$$ 0 0 0 0 0 0 0 0 0 0 0 0 0 0 0 0 0 0 0 0 0 0 0 0 0 0 0 0 0 0 0 0 0 0 0 0
$$ 0 0 0 0 0 0 0 0 0 0 0 0 0 0 0 0 0 0 0 0 0 0 0 0 0 0 0 0
$$ ##$BYTORDA= 0
$$ ##$CHANFCU= (0..24)
$$ 0 1 0 0 0 0 0 0 0 0 0 0 0 0 0 0 0 0 0 0 0 0 0 0 0
$$ ##$CHANREC= (0..24)
$$ 0 1 0 0 0 0 0 0 0 0 0 0 0 0 0 0 0 0 0 0 0 0 0 0 0
$$ ##$CHEMSTR= <none>
$$ ##$CNST= (0..63)
$$ 1 1 1 1 1 1 1 1 1 1 1 1 1 1 1 1 1 1 1 1 1 1 1 1 1 1 1 1 1 1 1 1 1 1 1 1
$$ 1 1 1 1 1 1 1 1 1 1 1 1 1 1 1 1 1 1 1 1 1 1 1 1 1 1 1 1
$$ ##$CPDPRG= (0..8)
$$ <> <> <> <> <> <> <> <> <>
$$ ##$D= (0..63)
$$ 0 2 0 0 0 0 0 0 0.01 0 0 0 2e-05 0 0 0 0.0002 0 0 0 0 0 0 0 0 0 0 0 0 0
$$ 0 0 0 0 0 0 0 0 0 0 0 0 0 0 0 0 0 0 0 0 0 0 0 0 0 0 0 0 0 0 0 0 0 0
$$ ##$DATE= 1721245685
$$ ##$DATE_START= 1721245478
$$ ##$DE= 41.31273
$$ ##$DE1= 4.5
$$ ##$DE2= 2
$$ ##$DEADC= 0.5
$$ ##$DECBNUC= <off>
$$ ##$DECIM= 1120
$$ ##$DECNUC= <off>
$$ ##$DECSTAT= 4
$$ ##$DEPA= 4.5
$$ ##$DERX= 1.5
$$ ##$DIGMOD= 3
$$ ##$DIGTYP= 17
$$ ##$DR= 32
$$ ##$DS= 2
$$ ##$DSPFIRM= 4
$$ ##$DSPFVS= 21
$$ ##$DTYPA= 2
$$ ##$EXP= <NOESYGPPR1D>
$$ ##$ExpStatus= 4
$$ ##$FCUCHAN= (0..9)
$$ 0 1 0 0 0 0 0 0 0 0
$$ ##$FILCOR= 0.9566
$$ ##$FL1= 0
$$ ##$FL2= 0
$$ ##$FL3= 0
$$ ##$FL4= 0
$$ ##$FN_INDIRECT= (0..7)
$$ 0 0 0 0 0 0 0 0
$$ ##$FOV= 0
$$ ##$FQ1LIST= <>
$$ ##$FQ2LIST= <>
$$ ##$FQ3LIST= <>
$$ ##$FQ4LIST= <>
$$ ##$FQ5LIST= <>
$$ ##$FQ6LIST= <>
$$ ##$FQ7LIST= <>
$$ ##$FQ8LIST= <>
$$ ##$FS= (0..7)
$$ 83 83 83 83 83 83 83 83
$$ ##$FTLPGN= 0
$$ ##$FW= 2.4e+08
$$ ##$FnILOOP= 0
$$ ##$FnMODE= 0
$$ ##$FnTYPE= 0
$$ ##$GPNAM= (0..31)
$$ <> <SMSQ10.100> <SMSQ10.100> <> <> <> <> <> <> <> <> <> <> <> <> <> <>
$$ <> <> <> <> <> <> <> <> <> <> <> <> <> <> <>
$$ ##$GPX= (0..31)
$$ 0 0 0 0 0 0 0 0 0 0 0 0 0 0 0 0 0 0 0 0 0 0 0 0 0 0 0 0 0 0 0 0
$$ ##$GPY= (0..31)
$$ 0 0 0 0 0 0 0 0 0 0 0 0 0 0 0 0 0 0 0 0 0 0 0 0 0 0 0 0 0 0 0 0
$$ ##$GPZ= (0..31)
$$ 0 50 -10 0 0 0 0 0 0 0 0 0 0 0 0 0 0 0 0 0 0 0 0 0 0 0 0 0 0 0 0 0
$$ ##$GRPDLY= 76
$$ ##$HDDUTY= 20
$$ ##$HDRATE= 1
$$ ##$HGAIN= (0..3)
$$ 0 0 0 0
$$ ##$HOLDER= 559
$$ ##$HPMOD= (0..32)
$$ 0 0 0 0 0 0 0 0 0 0 0 0 0 0 0 0 0 0 0 0 0 0 0 0 0 0 0 0 0 0 0 0 0
$$ ##$HPPRGN= 0
$$ ##$IN= (0..63)
$$ 0 0 0 0 0 0 0 0 0 0 0 0 0 0 0 0 0 0 0 0 0 0 0 0 0 0 0 0 0 0 0 0 0 0 0 0
$$ 0 0 0 0 0 0 0 0 0 0 0 0 0 0 0 0 0 0 0 0 0 0 0 0 0 0 0 0
$$ ##$INF= (0..7)
$$ 0 0 0 0 0 0 0 0
$$ ##$INP= (0..63)
$$ 0 0 0 0 0 0 0 0 0 0 0 0 0 0 0 0 0 0 0 0 0 0 0 0 0 0 0 0 0 0 0 0 0 0 0 0
$$ 0 0 0 0 0 0 0 0 0 0 0 0 0 0 0 0 0 0 0 0 0 0 0 0 0 0 0 0
$$ ##$INSTRUM= <CAB AV4 600 MHZ BASIC>
$$ ##$INTEGFAC= (0..63)
$$ 0 0 0 0 0 0 0 0 0 0 0 0 0 0 0 0 0 0 0 0 0 0 0 0 0 0 0 0 0 0 0 0 0 0 0 0
$$ 0 0 0 0 0 0 0 0 0 0 0 0 0 0 0 0 0 0 0 0 0 0 0 0 0 0 0 0
$$ ##$L= (0..31)
$$ 1 1 1 1 1 1 1 1 1 1 1 1 1 1 1 1 1 1 1 1 1 1 1 1 1 1 1 1 1 1 1 1
$$ ##$LFILTER= 100
$$ ##$LGAIN= -5
$$ ##$LINPSTP= 0
$$ ##$LOCKED= yes
$$ ##$LOCKFLD= -6301
$$ ##$LOCKGN= 128.611968994141
$$ ##$LOCKPOW= -18
$$ ##$LOCKPPM= 4.69999980926514
$$ ##$LOCNUC= <2H>
$$ ##$LOCPHAS= 289.2571
$$ ##$LOCSHFT= yes
$$ ##$LOCSW= 0
$$ ##$LTIME= 0.349999994039536
$$ ##$MASR= 4200
$$ ##$MULEXPNO= (0..15)
$$ 0 0 0 0 0 0 0 0 0 0 0 0 0 0 0 0
$$ ##$NBL= 1
$$ ##$NC= 0
$$ ##$NLOGCH= 4
$$ ##$NOVFLW= 0
$$ ##$NS= 32
$$ ##$NUC1= <1H>
$$ ##$NUC2= <off>
$$ ##$NUC3= <off>
$$ ##$NUC4= <off>
$$ ##$NUC5= <off>
$$ ##$NUC6= <off>
$$ ##$NUC7= <off>
$$ ##$NUC8= <off>
$$ ##$NUCLEUS= <off>
$$ ##$NUSLIST= <automatic>
$$ ##$NusAMOUNT= 100
$$ ##$NusFPNZ= no
$$ ##$NusJSP= 0
$$ ##$NusSEED= 54321
$$ ##$NusSPTYPE= 0
$$ ##$NusT2= 1
$$ ##$NusTD= 0
$$ ##$O1= 2819.5
$$ ##$O2= 2819.428
$$ ##$O3= 2819.428
$$ ##$O4= 2819.428
$$ ##$O5= 2819.428
$$ ##$O6= 2819.428
$$ ##$O7= 2819.428
$$ ##$O8= 2819.428
$$ ##$OVERFLW= 0
$$ ##$P= (0..63)
$$ 8.08 8.08 16.16 0 0 16.5 25 50 20000 0 0 80000 80000 1000 0 0 1000 2500
$$ 100000 600 0 0 0 0 0 180 100000 8.08 0 1000 0 0 20000 0 0 0 0 0 0 0 2000
$$ 0 0 0 200 0 80000 46600 10000 30000 66000 0 3300 0 4000 0 0 0 0 0 0 0 0
$$ 0
$$ ##$PACOIL= (0..32)
$$ 1 5 0 3 4 2 0 0 0 0 0 0 0 0 0 0 0 0 0 0 0 0 0 0 0 0 0 0 0 0 0 0 0
$$ ##$PAPS= 0
$$ ##$PARMODE= 0
$$ ##$PCPD= (0..9)
$$ 0 70 0 0 0 0 0 0 0 0
$$ ##$PEXSEL= (0..9)
$$ 1 1 1 1 1 1 1 1 1 1
$$ ##$PHCOR= (0..31)
$$ 0 0 0 0 0 0 0 0 0 0 0 0 0 0 0 0 0 0 0 0 0 0 0 0 0 0 0 0 0 0 0 0
$$ ##$PHLIST= <>
$$ ##$PH_ref= 0
$$ ##$PL= (0..63)
$$ 120 120 120 120 120 120 120 120 120 120 120 120 120 120 120 120 120 120
$$ 120 120 120 120 120 120 120 120 120 120 120 120 120 120 120 120 120 120
$$ 120 120 120 120 120 120 120 120 120 120 120 120 120 120 120 120 120 120
$$ 120 120 120 120 120 120 120 120 120 120
$$ ##$PLSTEP= 0.1
$$ ##$PLSTRT= -6
$$ ##$PLW= (0..63)
$$ 0 6.4045 0 0 0 0 0 0 0 1.6718e-05 0.66874 0.0516 0 0 0 0 0 0 6.4045 0.085298
$$ 0 0 0 0 0 0 0 0.0516 0 0.66874 0 0 6.6874e-07 0 0 0 0 0 0 0 0 0 0 0 0 0
$$ 0 0 0 0 0 0 0 0 0 0 0 0 0 0 0 0 0 0
$$ ##$PLWMAX= (0..7)
$$ 104.7619 0 0 0 0 0 0 0
$$ ##$PQPHASE= 0
$$ ##$PQSCALE= 1
$$ ##$PR= 1
$$ ##$PRECHAN= (0..32)
$$ -1 2 3 0 4 -1 5 -1 1 -1 -1 -1 -1 -1 -1 -1 -1 -1 -1 -1 -1 -1 -1 -1 -1 -1
$$ -1 -1 -1 -1 -1 -1 -1
$$ ##$PROBHD= <Z151284_0002 (CP QCI 600S3 H/P/C-N-D-05 Z)>
$$ ##$PROBINPUTS= (0..15)
$$ <1H> <31P> <13C> <15N> <2H> <> <> <> <> <> <> <> <> <> <> <>
$$ ##$PULPROG= <noesygppr1d>
$$ ##$PW= 0
$$ ##$PYNM= <>
$$ ##$ProjAngle= 0
$$ ##$QNP= 0
$$ ##$RECCHAN= (0..9)
$$ 0 1 0 0 0 0 0 0 0 0
$$ ##$RECPH= 0
$$ ##$RECPRE= (0..24)
$$ -1 0 -1 -1 -1 -1 -1 -1 -1 -1 -1 -1 -1 -1 -1 -1 -1 -1 -1 -1 -1 -1 -1 -1
$$ -1
$$ ##$RECPRFX= (0..32)
$$ 1 0 1 0 1 1 0 0 0 0 0 0 0 0 0 0 0 0 0 0 0 0 0 0 0 0 0 0 0 0 0 0 0
$$ ##$RG= 45.2
$$ ##$RO= 0
$$ ##$RSEL= (0..24)
$$ 0 1 0 0 0 0 0 0 0 0 0 0 0 0 0 0 0 0 0 0 0 0 0 0 0
$$ ##$SAMPLEID= <>
$$ ##$SFO1= 600.072819428
$$ ##$SFO2= 600.072819428
$$ ##$SFO3= 600.072819428
$$ ##$SFO4= 600.072819428
$$ ##$SFO5= 600.072819428
$$ ##$SFO6= 600.072819428
$$ ##$SFO7= 600.072819428
$$ ##$SFO8= 600.072819428
$$ ##$SHAPPR= (0..15)
$$ 1 1 1 1 1 1 1 1 1 1 1 1 1 1 1 1
$$ ##$SOLVENT= <H2O+D2O+DMSO>
$$ ##$SOLVOLD= <off>
$$ ##$SP= (0..63)
$$ 120 120 120 120 120 120 120 120 120 120 120 120 120 120 120 120 120 120
$$ 120 120 120 120 120 120 120 120 120 120 120 120 120 120 120 120 120 120
$$ 120 120 120 120 120 120 120 120 120 120 120 120 120 120 120 120 120 120
$$ 120 120 120 120 120 120 120 120 120 120
$$ ##$SPECTR= 0
$$ ##$SPINCNT= 0
$$ ##$SPNAM= (0..63)
$$ <> <Gaus1_270.1000> <Gaus1_180r.1000> <> <> <Sinc1.1000> <Squa100.1000>
$$ <> <Squa100.1000> <> <Sinc1.1000> <Sinc1.1000> <> <> <> <> <> <> <> <Sinc1.1000>
$$ <Sinc1.1000> <Sinc1.1000> <Sinc1.1000> <> <> <> <> <> <> <Crp60,20,20.10>
$$ <Bip720,50,20.1> <> <> <Sinc1.1000> <Rsnob.1000> <Gaus1_180r.1000> <Gaus1_180r.1000>
$$ <Crp_psyche.20> <> <> <Gaus1_180i.1000> <Squa100.1000> <> <> <> <> <Reburp.1000>
$$ <> <> <> <> <> <> <> <> <> <> <> <> <> <> <> <> <>
$$ ##$SPOAL= (0..63)
$$ 0.5 1 0.5 0.5 0.5 0.5 0.5 0.5 0.5 0.5 0.5 0.5 0.5 0.5 0.5 0.5 0.5 0.5 0.5
$$ 1 1 1 1 0.5 0.5 0.5 0.5 0.5 0.5 0.5 0.5 0.5 0.5 0.5 0.5 0.5 0.5 0.5 0.5
$$ 0.5 0.5 0.5 0.5 0.5 0.5 0.5 0.5 0.5 0.5 0.5 0.5 0.5 0.5 0.5 0.5 0.5 0.5
$$ 0.5 0.5 0.5 0.5 0.5 0.5 0.5
$$ ##$SPOFFS= (0..63)
$$ 0 0 0 0 0 0 0 0 0 0 0 0 0 0 0 0 0 0 0 0 0 0 0 0 0 0 0 0 0 0 0 0 0 0 0 0
$$ 0 0 0 0 0 0 0 0 0 0 0 0 0 0 0 0 0 0 0 0 0 0 0 0 0 0 0 0
$$ ##$SPPEX= (0..63)
$$ 0 0 0 0 0 0 0 0 0 0 0 0 0 0 0 0 0 0 0 0 0 0 0 0 0 0 0 0 0 0 0 0 0 0 0 0
$$ 0 0 0 0 0 0 0 0 0 0 0 0 0 0 0 0 0 0 0 0 0 0 0 0 0 0 0 0
$$ ##$SPW= (0..63)
$$ 0 3.4697e-06 1.5421e-06 0 0 0.0012052 1.6718e-05 0 4.1796e-08 0 0.0012052
$$ 0.0012052 0 0 0 0 0 0 0 2.461621e-06 3.82651e-06 1.786709e-06 9.635574e-06
$$ 0 0 0 0 0 0 0.015965 0.66874 0 0 7.5324e-05 1.6859e-05 1.5421e-06 9.8694e-05
$$ 5.5135e-05 0 0 2.2657e-06 4.1796e-08 0 0 0 0 0.023147 0 0 0 0 0 0 0 0 0
$$ 0 0 0 0 0 0 0 0
$$ ##$SUBNAM= (0..9)
$$ <> <> <> <> <> <> <> <> <> <>
$$ ##$SW= 29.758293125432
$$ ##$SWIBOX= (0..32)
$$ 0 3 0 0 0 0 0 0 0 0 0 0 0 0 0 0 0 0 0 0 0 0 0 0 0 0 0 0 0 0 0 0 0
$$ ##$SW_h= 17857.1428571429
$$ ##$SWfinal= 0
$$ ##$SigLockShift= 0
$$ ##$TD= 142856
$$ ##$TD0= 1
$$ ##$TD_INDIRECT= (0..7)
$$ 0 0 0 0 0 0 0 0
$$ ##$TDav= 1
$$ ##$TE= 297.9991
$$ ##$TE1= 299.7147
$$ ##$TE2= 0
$$ ##$TE3= 0
$$ ##$TE4= 0
$$ ##$TEG= 300
$$ ##$TE_MAGNET= 0
$$ ##$TE_PIDX= 1
$$ ##$TE_RAW= 299.7147
$$ ##$TE_STAB= (0..9)
$$ 2 2 0 0 0 0 0 0 0 0
$$ ##$TOTROT= (0..63)
$$ 0 0 0 0 0 0 0 0 0 0 0 0 0 0 0 0 0 0 0 0 0 0 0 0 0 0 0 0 0 0 0 0 0 0 0 0
$$ 0 0 0 0 0 0 0 0 0 0 0 0 0 0 0 0 0 0 0 0 0 0 0 0 0 0 0 0
$$ ##$TUBE_TYPE= <>
$$ ##$USERA1= <>
$$ ##$USERA10= <>
$$ ##$USERA2= <>
$$ ##$USERA3= <>
$$ ##$USERA4= <>
$$ ##$USERA5= <>
$$ ##$USERA6= <>
$$ ##$USERA7= <>
$$ ##$USERA8= <>
$$ ##$USERA9= <>
$$ ##$UUID= <6d64d208-3ac8-40a3-a02b-603b9003ceab>
$$ ##$V9= 5
$$ ##$VALIDCODE= -1
$$ ##$VALIST= <>
$$ ##$VCLIST= <>
$$ ##$VDLIST= <>
$$ ##$VPLIST= <>
$$ ##$VTLIST= <>
$$ ##$WAVEMAKER= (0..7)
$$ <> <> <> <> <> <> <> <>
$$ ##$WBST= 1024
$$ ##$WBSW= (0..7)
$$ 8 10 10 10 10 10 10 10
$$ ##$XL= 0
$$ ##$YL= 0
$$ ##$YMAX_a= 1286415755.50781
$$ ##$YMIN_a= -3181950779.46875
$$ ##$ZGOPTNS= <-DFLAG_BLK>
$$ ##$scaledByNS= no
$$ ##$scaledByRG= no
$$ ##$shimCoilTempK= 300.15
$$ ##END=
$$ 
##$PARAMETER FILE=	(audita.txt, ASCII, /Volumes/jahus0271-1/20240717%20A1G4%20only/10/audita.txt, 0)
$$ ##TITLE= Audit trail, TopSpin 4.3.0
$$ ##JCAMPDX= 5.01
$$ ##ORIGIN= Bruker BioSpin GmbH
$$ ##OWNER= root
$$ $$ /root/.topspin-BladeEpu/local_acqu/20240717 A1G4 only/10/audita.txt
$$ ##AUDIT TRAIL=  $$ (NUMBER, WHEN, WHO, WHERE, PROCESS, VERSION, WHAT)
$$ (   1,<2024-07-17T19:44:38.694+0000>,<CZC7319KW6\nmr>,<CZC7319KW6>,<go4>,<TopSpin 4.3.0>,
$$       <acquisition in progress>)
$$ $$ C:/Bruker/nmrdata/jahus0271/20240717 A1G4 only/10/audita.txt
$$ (   2,<2024-07-17T19:48:05.958+0000>,<CZC7319KW6\nmr>,<CZC7319KW6>,<go4>,<TopSpin 4.3.0>,
$$       <created by zg on 'CAB AV4 600 MHZ BASIC' (CZC7319KW6) by user 'CZC7319KW6\nmr'
$$        on data set with UUID '00b7df18-4475-11ef-b248-001395264de6'
$$        started at 2024-07-17 19:44:38.694 +0000, POWCHK enabled, PULCHK disabled,
$$        completed at 2024-07-17 19:48:05.957 +0000
$$        configuration hash MD5:
$$        2C CE AA 86 5E 77 A0 E6 62 B9 BC D1 C3 42 5A 88
$$        double data hash MD5: 142856
$$        AE 53 4C 55 01 FD 86 CA EC 62 2E 96 DC 48 6E 4C>)
$$ (   3,<2024-07-17T21:45:09.370+0200>,<nmr>,<CZC7319KW6>,<xwish3>,<TopSpin 4.3.0>,
$$       <ICON-NMR User ID: jahus0271
$$        double data hash MD5: 142856
$$        AE 53 4C 55 01 FD 86 CA EC 62 2E 96 DC 48 6E 4C>)
$$ ##END=
$$ 
$$ $$ hash MD5
$$ $$ C7 DD 2E 68 3A 2C 44 11 C7 90 B9 DD 87 A0 46 00
$$ 
##$PARAMETER FILE=	(auditp.txt, ASCII, /Volumes/jahus0271-1/20240717%20A1G4%20only/10/pdata/1/auditp.txt, 0)
$$ ##TITLE= Audit trail, TopSpin 4.3.0
$$ ##JCAMPDX= 5.01
$$ ##ORIGIN= Bruker BioSpin GmbH
$$ ##OWNER= nmr
$$ $$ C:/Bruker/nmrdata/jahus0271/20240717 A1G4 only/10/pdata/1/auditp.txt
$$ ##AUDIT TRAIL=  $$ (NUMBER, WHEN, WHO, WHERE, PROCESS, VERSION, WHAT)
$$ (   1,<2024-07-17T19:44:38.694+0000>,<CZC7319KW6\nmr>,<CZC7319KW6>,<go4>,<TopSpin 4.3.0>,
$$       <acquisition in progress>)
$$ $$ C:/Bruker/nmrdata/jahus0271/20240717 A1G4 only/10/audita.txt
$$ (   2,<2024-07-17T19:48:05.958+0000>,<CZC7319KW6\nmr>,<CZC7319KW6>,<go4>,<TopSpin 4.3.0>,
$$       <created by zg on 'CAB AV4 600 MHZ BASIC' (CZC7319KW6) by user 'CZC7319KW6\nmr'
$$        on data set with UUID '00b7df18-4475-11ef-b248-001395264de6'
$$        started at 2024-07-17 19:44:38.694 +0000, POWCHK enabled, PULCHK disabled,
$$        completed at 2024-07-17 19:48:05.957 +0000
$$        configuration hash MD5:
$$        2C CE AA 86 5E 77 A0 E6 62 B9 BC D1 C3 42 5A 88
$$        double data hash MD5: 142856
$$        AE 53 4C 55 01 FD 86 CA EC 62 2E 96 DC 48 6E 4C>)
$$ (   3,<2024-07-17T21:45:09.370+0200>,<nmr>,<CZC7319KW6>,<xwish3>,<TopSpin 4.3.0>,
$$       <ICON-NMR User ID: jahus0271
$$        double data hash MD5: 142856
$$        AE 53 4C 55 01 FD 86 CA EC 62 2E 96 DC 48 6E 4C>)
$$ (   4,<2024-07-17T21:45:10.886+0200>,<nmr/jahus0271>,<CZC7319KW6>,<proc1d>,<TopSpin 4.3.0>,
$$       <Start of raw data processing
$$        efp LB = 0.3 FT_mod = 6 PKNL = 1 PHC0 = 0 PHC1 = 0 SI = 128K 
$$        data hash MD5: 128K
$$        93 A4 42 20 63 6E 9F D1 0B 8B 8D 32 AE FB 4C 8C>)
$$ (   5,<2024-07-17T21:45:11.761+0200>,<nmr/jahus0271>,<CZC7319KW6>,<proc1d>,<TopSpin 4.3.0>,
$$       <pk PHC0 = 56.35437 PHC1 = 0 
$$        data hash MD5: 128K
$$        6C D2 FD B4 34 F5 37 AF 64 E6 AE 97 F7 CA 1B 6D>)
$$ (   6,<2024-07-17T21:45:12.027+0200>,<nmr/jahus0271>,<CZC7319KW6>,<xwish3>,<TopSpin 4.3.0>,
$$       <ICON-NMR User ID: jahus0271
$$        data hash MD5: 128K
$$        6C D2 FD B4 34 F5 37 AF 64 E6 AE 97 F7 CA 1B 6D>)
$$ ##END=
$$ 
$$ $$ hash MD5
$$ $$ 51 03 B1 FD 40 13 54 D5 38 CC BF CD A2 98 2B 31
$$ 
##$PARAMETER FILE=	(datafile, ASCII, /Volumes/jahus0271-1/20240717%20A1G4%20only/10/fid, 0)
$$ 
##$PARAMETER FILE=	(format.temp, ASCII, /Volumes/jahus0271-1/20240717%20A1G4%20only/10/format.temp, 0)
$$ EDIT_PAR COMMAND FILE
$$ 
$$ DI_MODE         LONG
$$ ED_ENTRY        ACQU
$$ ORDER           FILE
$$ 
$$ 
$$ HEADER		"F2 - Acquisition Parameters"
$$ T_NAME		Date_
$$ 		TYPE	R64
$$ 		CLASS	ACQU
$$ 		SUBRANGE 0.0 50000000
$$ 		REL	"Date_=itodate(DATE)"
$$ 		INV_REL	"DATE=datetoi(Date_,DATE)"
$$ 		FORMAT	"%14.0f"
$$ 		TEXT	" "
$$ END
$$ T_NAME		Time
$$ 		TYPE	R32
$$ 		CLASS	ACQU
$$ 		SUBRANGE 0.0 1000000
$$ 		REL	"Time=itotime(DATE)"
$$ 		INV_REL	"DATE=timetoi(Time,DATE)"
$$ 		FORMAT	"%14.2f h"
$$ 		TEXT	" "
$$ END
$$ NAME		INSTRUM
$$ 		TEXT	" "
$$ END
$$ NAME		PROBHD
$$ 		FORMAT	"%14.14s"
$$ 		TEXT	" "
$$ END
$$ NAME		PULPROG
$$ 		TEXT	" "
$$ END
$$ NAME		TD
$$ 		TEXT	" "
$$ END
$$ NAME		SOLVENT
$$ 		TEXT	" "
$$ END
$$ NAME		NS
$$ 		TEXT	" "
$$ END
$$ NAME		DS
$$ 		TEXT	" "
$$ END
$$ T_NAME		SWH
$$ 		TYPE	R64
$$ 		CLASS	ACQU
$$ 		SUBRANGE 0.0 1e8
$$ 		REL	"SWH=SW*SFO1"
$$ 		INV_REL "SW=SWH/SFO1"
$$ 		UNIT	"Hz"
$$ 		FORMAT	"%14.3f Hz"
$$ 		TEXT	" "
$$ END
$$ T_NAME          FIDRES
$$                 TYPE    R32
$$                 CLASS   ACQU
$$                 SUBRANGE 0.0 100000
$$                 REL     "FIDRES=2*SW*SFO1/TD"
$$                 INV_REL "TD = nextpow(2*SW*SFO1/FIDRES)"
$$ 		UNIT	"Hz"
$$ 		FORMAT	"%14.6f Hz"
$$ 		TEXT	" "
$$ END
$$ T_NAME          AQ
$$ 		TYPE	R32
$$ 		CLASS	ACQU
$$ 		SUBRANGE 0.0 1000
$$ 		REL	"AQ=aqcalc(SW,SFO1,TD,DIGTYP)"
$$ 		INV_REL	"TD=tdcalc(SW,SFO1,1.0e6*AQ,DIGTYP)"
$$ 		UNIT	"sec"
$$ 		FORMAT	"%14.7f sec"
$$ 		TEXT	" "
$$ END
$$ NAME		RG
$$ 		TEXT	" "
$$ END
$$ T_NAME          DW
$$ 		TYPE	R32
$$ 		CLASS	ACQU
$$ 		SUBRANGE 0.0 1000000
$$ 		REL	"DW=1/(2*SW*SFO1)"
$$ 		INV_REL	"SW=1000000/(2*(0.005+DW)*SFO1)"
$$ 		UNIT	"usec"
$$ 		FORMAT	"%14.3lf usec"
$$ 		TEXT	" "
$$ END
$$ NAME		DE
$$ 		FORMAT	"%14.2f usec"
$$ 		TEXT	" "
$$ END
$$ NAME		TE
$$ 		FORMAT	"%14.1f K"
$$ 		TEXT	" "
$$ END
$$ T_NAME		D1
$$ TYPE	R32
$$ CLASS	ACQU
$$ SUBRANGE 0.0 1e38
$$ REL	"D1=D[1]"
$$ INV_REL	"D[1]=D1"
$$ UNIT	"sec"
$$ FORMAT	"%14.8f sec"
$$ TEXT	" "
$$ END
$$ T_NAME		D8
$$ TYPE	R32
$$ CLASS	ACQU
$$ SUBRANGE 0.0 1e38
$$ REL	"D8=D[8]"
$$ INV_REL	"D[8]=D8"
$$ UNIT	"sec"
$$ FORMAT	"%14.8f sec"
$$ TEXT	" "
$$ END
$$ T_NAME		D12
$$ TYPE	R32
$$ CLASS	ACQU
$$ SUBRANGE 0.0 1e38
$$ REL	"D12=D[12]"
$$ INV_REL	"D[12]=D12"
$$ UNIT	"sec"
$$ FORMAT	"%14.8f sec"
$$ TEXT	" "
$$ END
$$ T_NAME		D16
$$ TYPE	R32
$$ CLASS	ACQU
$$ SUBRANGE 0.0 1e38
$$ REL	"D16=D[16]"
$$ INV_REL	"D[16]=D16"
$$ UNIT	"sec"
$$ FORMAT	"%14.8f sec"
$$ TEXT	" "
$$ END
$$ NAME		TD0
$$ TEXT	" "
$$ END
$$ NAME		ZGOPTNS
$$ TEXT	" "
$$ END
$$ NAME		SFO1
$$ FORMAT	"%14.7f MHz"
$$ TEXT	" "
$$ END
$$ NAME		NUC1
$$ NONEDIT
$$ TEXT	" "
$$ END
$$ T_NAME		P0
$$ TYPE	R32
$$ CLASS	ACQU
$$ SUBRANGE 0.0 1.0e10
$$ REL	"P0=P[0]"
$$ INV_REL	"P[0]=P0"
$$ UNIT	"usec"
$$ FORMAT	"%14.2f usec"
$$ TEXT	" "
$$ END
$$ T_NAME		P1
$$ TYPE	R32
$$ CLASS	ACQU
$$ SUBRANGE 0.0 1.0e10
$$ REL	"P1=P[1]"
$$ INV_REL	"P[1]=P1"
$$ UNIT	"usec"
$$ FORMAT	"%14.2f usec"
$$ TEXT	" "
$$ END
$$ T_NAME		PLW1
$$ TYPE	R32
$$ CLASS	ACQU
$$ REL	"PLW1=PLW[1]"
$$ INV_REL	"PLW[1]=PLW1"
$$ UNIT	"W"
$$ FORMAT	"%14.8f W"
$$ TEXT	"power PLW1 "
$$ END
$$ T_NAME		PLW9
$$ TYPE	R32
$$ CLASS	ACQU
$$ REL	"PLW9=PLW[9]"
$$ INV_REL	"PLW[9]=PLW9"
$$ UNIT	"W"
$$ FORMAT	"%14.8f W"
$$ TEXT	"power PLW9 "
$$ END
$$ NAME		GPNAM[1]
$$ TEXT	" "
$$ END
$$ T_NAME		GPZ1
$$ TYPE	R32
$$ CLASS	ACQU
$$ SUBRANGE -100.0 100.0
$$ REL	"GPZ1=GPZ[1]"
$$ INV_REL	"GPZ[1]=GPZ1"
$$ UNIT	"%"
$$ FORMAT	"%14.2f %"
$$ TEXT	" "
$$ END
$$ NAME		GPNAM[2]
$$ TEXT	" "
$$ END
$$ T_NAME		GPZ2
$$ TYPE	R32
$$ CLASS	ACQU
$$ SUBRANGE -100.0 100.0
$$ REL	"GPZ2=GPZ[2]"
$$ INV_REL	"GPZ[2]=GPZ2"
$$ UNIT	"%"
$$ FORMAT	"%14.2f %"
$$ TEXT	" "
$$ END
$$ T_NAME		P16
$$ TYPE	R32
$$ CLASS	ACQU
$$ SUBRANGE 0.0 1.0e10
$$ REL	"P16=P[16]"
$$ INV_REL	"P[16]=P16"
$$ UNIT	"usec"
$$ FORMAT	"%14.2f usec"
$$ TEXT	" "
$$ END
$$ 
##$PARAMETER FILE=	(procs, ASCII, /Volumes/jahus0271-1/20240717%20A1G4%20only/10/pdata/1/procs, 0)
$$ ##TITLE= Parameter file, TopSpin 4.3.0
$$ ##JCAMPDX= 5.0
$$ ##DATATYPE= Parameter Values
$$ ##NPOINTS= 6	$$ modification sequence number
$$ ##ORIGIN= Bruker BioSpin GmbH
$$ ##OWNER= nmr
$$ $$ 2024-07-17 21:45:11.855 +0200  nmr@CZC7319KW6
$$ $$ C:/Bruker/nmrdata/jahus0271/20240717 A1G4 only/10/pdata/1/procs
$$ $$ process C:\Bruker\TopSpin4.3.0\prog\mod\sref.exe
$$ ##$ABSF1= 0
$$ ##$ABSF2= 0
$$ ##$ABSG= 0
$$ ##$ABSL= 0
$$ ##$ALPHA= 0
$$ ##$AQORDER= 0
$$ ##$ASSFAC= 0
$$ ##$ASSFACI= 0
$$ ##$ASSFACX= 0
$$ ##$ASSWID= 0
$$ ##$AUNMP= <proc_plasma_noesy>
$$ ##$AXLEFT= 0
$$ ##$AXNAME= <>
$$ ##$AXNUC= <1H>
$$ ##$AXRIGHT= 0
$$ ##$AXTYPE= 0
$$ ##$AXUNIT= <>
$$ ##$AZFE= 0.1
$$ ##$AZFW= 0.1
$$ ##$BCFW= 0
$$ ##$BC_mod= 0
$$ ##$BYTORDP= 0
$$ ##$COROFFS= 0
$$ ##$CY= 100
$$ ##$DATMOD= 1
$$ ##$DC= 0
$$ ##$DFILT= <>
$$ ##$DTYPP= 0
$$ ##$ERETIC= no
$$ ##$F1P= 12
$$ ##$F2P= -0.5
$$ ##$FCOR= 1
$$ ##$FTSIZE= 131072
$$ ##$FT_mod= 6
$$ ##$GAMMA= 0
$$ ##$GB= 0
$$ ##$INTBC= 1
$$ ##$INTSCL= 1
$$ ##$ISEN= 128
$$ ##$LB= 0.3
$$ ##$LEV0= 0
$$ ##$LPBIN= 0
$$ ##$MAXI= 10000
$$ ##$MC2= 0
$$ ##$MEAN= 0
$$ ##$ME_mod= 0
$$ ##$MI= 0
$$ ##$MddCEXP= no
$$ ##$MddCT_SP= no
$$ ##$MddF180= no
$$ ##$MddLAMBDA= 0
$$ ##$MddMEMORY= 0
$$ ##$MddMERGE= 0
$$ ##$MddNCOMP= 0
$$ ##$MddNITER= 0
$$ ##$MddNOISE= 0
$$ ##$MddPHASE= 0
$$ ##$MddSEED= 0
$$ ##$MddSRSIZE= 0
$$ ##$Mdd_CsALG= 0
$$ ##$Mdd_CsLAMBDA= 0
$$ ##$Mdd_CsNITER= 0
$$ ##$Mdd_CsNORM= 0
$$ ##$Mdd_CsVE= no
$$ ##$Mdd_CsZF= 0
$$ ##$Mdd_LrLAMBDA= 0
$$ ##$Mdd_LrNITER= 0
$$ ##$Mdd_LrRANK= 0
$$ ##$Mdd_LrZF= 0
$$ ##$Mdd_mod= 0
$$ ##$NCOEF= 0
$$ ##$NC_proc= 15
$$ ##$NLEV= 6
$$ ##$NOISF1= 7.934625
$$ ##$NOISF2= 7.601621
$$ ##$NSP= 0
$$ ##$NTH_PI= 0
$$ ##$NZP= 0
$$ ##$OFFSET= 19.57771
$$ ##$PC= 1
$$ ##$PHC0= 56.35437
$$ ##$PHC1= 0
$$ ##$PH_mod= 1
$$ ##$PKNL= yes
$$ ##$PPARMOD= 0
$$ ##$PPDIAG= 0
$$ ##$PPIPTYP= 0
$$ ##$PPMPNUM= 100
$$ ##$PPRESOL= 1
$$ ##$PSCAL= 4
$$ ##$PSIGN= 0
$$ ##$PYNMP= <proc.py>
$$ ##$RDF1= 0
$$ ##$RDF2= 0
$$ ##$RDFWHM= 0
$$ ##$RDINT= 0
$$ ##$RDPOS= 0
$$ ##$REVERSE= no
$$ ##$SF= 600.07
$$ ##$SI= 131072
$$ ##$SIGF1= 9
$$ ##$SIGF2= 5
$$ ##$SINO= 0
$$ ##$SIOLD= 131072
$$ ##$SPECTYP= <PROTON>
$$ ##$SREF_mod= 1
$$ ##$SREGLST= <1H.H2O+D2O>
$$ ##$SSB= 0
$$ ##$STSI= 131072
$$ ##$STSR= 0
$$ ##$SW_p= 17857.1428571429
$$ ##$SYMM= 0
$$ ##$S_DEV= 0
$$ ##$TDeff= 142856
$$ ##$TDoff= 0
$$ ##$TI= <>
$$ ##$TILT= no
$$ ##$TM1= 0
$$ ##$TM2= 0
$$ ##$TOPLEV= 0
$$ ##$USERP1= <>
$$ ##$USERP10= <>
$$ ##$USERP2= <>
$$ ##$USERP3= <>
$$ ##$USERP4= <>
$$ ##$USERP5= <>
$$ ##$USERP6= <>
$$ ##$USERP7= <>
$$ ##$USERP8= <>
$$ ##$USERP9= <>
$$ ##$WDW= 1
$$ ##$XDIM= 0
$$ ##$YMAX_p= 12967998
$$ ##$YMIN_p= -424163147
$$ ##END=
$$ 
##$PARAMETER FILE=	(title, ASCII, /Volumes/jahus0271-1/20240717%20A1G4%20only/10/pdata/1/title, 0)
$$ 
$$ 
##$PARAMETER FILE=	(uxnmr.par, ASCII, /Volumes/jahus0271-1/20240717%20A1G4%20only/10/uxnmr.par, 0)
$$ ##TITLE= Parameter file, TopSpin 4.3.0
$$ ##JCAMPDX= 5.0
$$ ##DATATYPE= Parameter Values
$$ ##NPOINTS= 1	$$ modification sequence number
$$ ##ORIGIN= Bruker BioSpin GmbH
$$ ##OWNER= root
$$ $$ 2024-06-17 07:41:48.056 +0000  root@BladeEpu
$$ $$ /opt/topspin/conf/instr/spect/uxnmr.par
$$ $$ process /opt/topspin/prog/mod/cfserver
$$ ##$ACBTAT= (0..64)
$$ 0 66 66 66 72 50 0 0 0 0 0 0 0 0 0 0 0 0 0 0 0 0 0 0 0 0 0 0 0 0 0 0 0
$$ 0 0 0 0 0 0 0 0 0 0 0 0 0 0 0 0 0 0 0 0 0 0 0 0 0 0 0 0 0 0 0 0
$$ ##$ACBTBLK= (0..64)
$$ 0 35 36 34 33 41 0 0 0 0 0 0 0 0 0 0 0 0 0 0 0 0 0 0 0 0 0 0 0 0 0 0 0
$$ 0 0 0 0 0 0 0 0 0 0 0 0 0 0 0 0 0 0 0 0 0 0 0 0 0 0 0 0 0 0 0 0
$$ ##$ACBTCTL= (0..64)
$$ 0 6 6 6 6 6 0 0 0 0 0 0 0 0 0 0 0 0 0 0 0 0 0 0 0 0 0 0 0 0 0 0 0 0 0 0
$$ 0 0 0 0 0 0 0 0 0 0 0 0 0 0 0 0 0 0 0 0 0 0 0 0 0 0 0 0 0
$$ ##$ACBTDI= (0..64)
$$ 0 -1062706419 -1062706419 -1062706420 -1062706420 -1062706415 0 0 0 0 0
$$ 0 0 0 0 0 0 0 0 0 0 0 0 0 0 0 0 0 0 0 0 0 0 0 0 0 0 0 0 0 0 0 0 0 0 0 0
$$ 0 0 0 0 0 0 0 0 0 0 0 0 0 0 0 0 0 0
$$ ##$ACBTDM= (0..64)
$$ 0 10 10 10 25 10 0 0 0 0 0 0 0 0 0 0 0 0 0 0 0 0 0 0 0 0 0 0 0 0 0 0 0
$$ 0 0 0 0 0 0 0 0 0 0 0 0 0 0 0 0 0 0 0 0 0 0 0 0 0 0 0 0 0 0 0 0
$$ ##$ACBTFHI= (0..64)
$$ 0 600 600 600 600 93 0 0 0 0 0 0 0 0 0 0 0 0 0 0 0 0 0 0 0 0 0 0 0 0 0
$$ 0 0 0 0 0 0 0 0 0 0 0 0 0 0 0 0 0 0 0 0 0 0 0 0 0 0 0 0 0 0 0 0 0 0
$$ ##$ACBTFL= (0..64)
$$ 0 248 248 248 248 8 0 0 0 0 0 0 0 0 0 0 0 0 0 0 0 0 0 0 0 0 0 0 0 0 0 0
$$ 0 0 0 0 0 0 0 0 0 0 0 0 0 0 0 0 0 0 0 0 0 0 0 0 0 0 0 0 0 0 0 0 0
$$ ##$ACBTFLO= (0..64)
$$ 0 15 15 15 180 91 0 0 0 0 0 0 0 0 0 0 0 0 0 0 0 0 0 0 0 0 0 0 0 0 0 0 0
$$ 0 0 0 0 0 0 0 0 0 0 0 0 0 0 0 0 0 0 0 0 0 0 0 0 0 0 0 0 0 0 0 0
$$ ##$ACBTINP= (0..64)
$$ 0 3 4 2 1 9 0 0 0 0 0 0 0 0 0 0 0 0 0 0 0 0 0 0 0 0 0 0 0 0 0 0 0 0 0 0
$$ 0 0 0 0 0 0 0 0 0 0 0 0 0 0 0 0 0 0 0 0 0 0 0 0 0 0 0 0 0
$$ ##$ACBTOUT= (0..64)
$$ 0 0 0 0 3 1 0 0 0 0 0 0 0 0 0 0 0 0 0 0 0 0 0 0 0 0 0 0 0 0 0 0 0 0 0 0
$$ 0 0 0 0 0 0 0 0 0 0 0 0 0 0 0 0 0 0 0 0 0 0 0 0 0 0 0 0 0
$$ ##$ACBTPO= (0..64)
$$ 0 500000 500000 500000 100000 5000 0 0 0 0 0 0 0 0 0 0 0 0 0 0 0 0 0 0
$$ 0 0 0 0 0 0 0 0 0 0 0 0 0 0 0 0 0 0 0 0 0 0 0 0 0 0 0 0 0 0 0 0 0 0 0 0
$$ 0 0 0 0 0
$$ ##$ACBTPW= (0..64)
$$ 0 100 100 100 100 1000 0 0 0 0 0 0 0 0 0 0 0 0 0 0 0 0 0 0 0 0 0 0 0 0
$$ 0 0 0 0 0 0 0 0 0 0 0 0 0 0 0 0 0 0 0 0 0 0 0 0 0 0 0 0 0 0 0 0 0 0 0
$$ ##$ACBTSB= (0..64)
$$ 0 16419 16460 8227 8260 0 0 0 0 0 0 0 0 0 0 0 0 0 0 0 0 0 0 0 0 0 0 0 0
$$ 0 0 0 0 0 0 0 0 0 0 0 0 0 0 0 0 0 0 0 0 0 0 0 0 0 0 0 0 0 0 0 0 0 0 0 0
$$ ##$ACBTSDT= (0..64)
$$ 0 2 2 2 2 2 0 0 0 0 0 0 0 0 0 0 0 0 0 0 0 0 0 0 0 0 0 0 0 0 0 0 0 0 0 0
$$ 0 0 0 0 0 0 0 0 0 0 0 0 0 0 0 0 0 0 0 0 0 0 0 0 0 0 0 0 0
$$ ##$AMPDFLT= no
$$ ##$AdmCrpWbWiring= (0..1)
$$ 0 0
$$ ##$AppEth= <no>
$$ ##$AppPort= <no>
$$ ##$BACSAIR= yes
$$ ##$BACSCAP= 0
$$ ##$BACSDEL= 10
$$ ##$BACSOPT= <>
$$ ##$BFREQ= 600.07
$$ ##$BGAETH= (0..9)
$$ <no> <no> <no> <no> <no> <no> <no> <no> <no> <no>
$$ ##$BIRDS= yes
$$ ##$BMPC= 0
$$ ##$BMPCTY= <no>
$$ ##$BPSUTY= <no>
$$ ##$BSAETH= (0..9)
$$ <no> <no> <no> <no> <no> <no> <no> <no> <no> <no>
$$ ##$BSMS= 2
$$ ##$BSMS19FLock= no
$$ ##$BSMSETH= <192.168.99.17>
$$ ##$BgaChFac2= (0..9)
$$ 0 0 0 0 0 0 0 0 0 0
$$ ##$BgaChMap= (0..9)
$$ 0 0 0 0 0 0 0 0 0 0
$$ ##$BgaChMaxv= (0..9)
$$ 0 0 0 0 0 0 0 0 0 0
$$ ##$BgaChRouting= (0..63)
$$ 0 0 0 0 0 0 0 0 0 0 0 0 0 0 0 0 0 0 0 0 0 0 0 0 0 0 0 0 0 0 0 0 0 0 0 0
$$ 0 0 0 0 0 0 0 0 0 0 0 0 0 0 0 0 0 0 0 0 0 0 0 0 0 0 0 0
$$ ##$BgaChShimMap= (0..9)
$$ 0 0 0 0 0 0 0 0 0 0
$$ ##$BgaChShimMaxv= (0..9)
$$ 0 0 0 0 0 0 0 0 0 0
$$ ##$BlaEth= (0..31)
$$ <192.168.99.13> <192.168.99.12> <192.168.99.17> <no> <no> <no> <no> <no>
$$ <no> <no> <no> <no> <no> <no> <no> <no> <no> <no> <no> <no> <no> <no> <no>
$$ <no> <no> <no> <no> <no> <no> <no> <no> <no>
$$ ##$BlaHpLpViaTTL= (0..31)
$$ 0 0 0 0 0 0 0 0 0 0 0 0 0 0 0 0 0 0 0 0 0 0 0 0 0 0 0 0 0 0 0 0
$$ ##$BlaNam= (0..31)
$$ <AV4 BLA2BB500 15-600> <AV4 BLABBH500/100 200-600> <BSMS/2 LOCK TRANSCEIVER 600>
$$ <> <> <> <> <> <> <> <> <> <> <> <> <> <> <> <> <> <> <> <> <> <> <> <>
$$ <> <> <> <> <>
$$ ##$BlaPN= (0..31)
$$ <W152248> <W144061> <Z109890> <> <> <> <> <> <> <> <> <> <> <> <> <> <>
$$ <> <> <> <> <> <> <> <> <> <> <> <> <> <> <>
$$ ##$BlaSN= (0..31)
$$ <000029> <000075> <01053> <> <> <> <> <> <> <> <> <> <> <> <> <> <> <>
$$ <> <> <> <> <> <> <> <> <> <> <> <> <> <>
$$ ##$BmpcEth= <no>
$$ ##$BmpcFw= <no>
$$ ##$BmpcPn= <no>
$$ ##$BmpcPort= <no>
$$ ##$BmpcSn= <no>
$$ ##$BmuEth= <no>
$$ ##$BmuFw= <no>
$$ ##$BmuPn= <no>
$$ ##$BmuSn= <no>
$$ ##$BnlEth= <no>
$$ ##$BnlFw= <no>
$$ ##$BnlPn= <no>
$$ ##$BnlSn= <no>
$$ ##$BpduEth= (0..7)
$$ <no> <no> <no> <no> <no> <no> <no> <no>
$$ ##$BsaChMap1= (0..9)
$$ 0 0 0 0 0 0 0 0 0 0
$$ ##$BsaChMap2= (0..9)
$$ 0 0 0 0 0 0 0 0 0 0
$$ ##$BsaChShimMaxv= (0..9)
$$ 0 0 0 0 0 0 0 0 0 0
$$ ##$BsmsAuxEth= <no>
$$ ##$BsmsLockNuclei= (0..15)
$$ <2H> <no> <no> <no> <no> <no> <no> <no> <no> <no> <no> <no> <no> <no> <no>
$$ <no>
$$ ##$CSW1= (0..31)
$$ 3 4 2 1 9 0 0 0 0 0 0 0 0 0 0 0 0 0 0 0 0 0 0 0 0 0 0 0 0 0 0 0
$$ ##$CSW2= (0..31)
$$ 0 0 0 0 0 0 0 0 0 0 0 0 0 0 0 0 0 0 0 0 0 0 0 0 0 0 0 0 0 0 0 0
$$ ##$CSWNUM= (0..15)
$$ 2 2 1 0 0 0 0 0 0 0 0 0 0 0 0 0
$$ ##$CmrEth= <no>
$$ ##$CmrPartNo= <no>
$$ ##$CmrPort= <no>
$$ ##$CmrSerNo= <no>
$$ ##$CmrType= -1
$$ ##$ConsolePnSn= <H03128OB/8058>
$$ ##$CryoCoolUnitEth= <192.168.98.2>
$$ ##$CryoCoolUnitFw= <20220413>
$$ ##$CryoCoolUnitPn= <Z161936>
$$ ##$CryoCoolUnitSn= <00049>
$$ ##$CryoProAccPnSn= <>
$$ ##$Ctb1Eth= <no>
$$ ##$CustRegisterNo= <>
$$ ##$DATSTAT= no
$$ ##$DPPFAC= 1
$$ ##$DateTimeCreated= <2024-06-17T07:41:48+0000>
$$ ##$Description= <CAB AV4 600 MHZ BASIC>
$$ ##$DrxFiltGrpDel= (0..23)
$$ <68,36,20,9,5,3,2> <68,36,20,9,5,3,2> <68,36,20,9,5,3,2> <68,36,20,9,5,3,2>
$$ <> <> <> <> <> <> <> <> <> <> <> <> <> <> <> <> <> <> <> <>
$$ ##$EcuType= 1
$$ ##$EpuMacAddress= <00:13:95:26:4d:e6>
$$ ##$FCubeDrxDevice= (0..23)
$$ </dev/bbu/drx3.5> </dev/bbu/drx4.5> </dev/bbu/drx5.5> </dev/bbu/drx6.5>
$$ <> <> <> <> <> <> <> <> <> <> <> <> <> <> <> <> <> <> <> <>
$$ ##$FCubeEth= (0..23)
$$ <192.168.180.14> <192.168.180.18> <192.168.180.22> <192.168.180.26> <no>
$$ <no> <no> <no> <no> <no> <no> <no> <no> <no> <no> <no> <no> <no> <no> <no>
$$ <no> <no> <no> <no>
$$ ##$FCubeRtdDevice= (0..23)
$$ </dev/bbu/rtd3.4> </dev/bbu/rtd4.4> </dev/bbu/rtd5.4> </dev/bbu/rtd6.4>
$$ <> <> <> <> <> <> <> <> <> <> <> <> <> <> <> <> <> <> <> <>
$$ ##$FCubeSeqDevice= (0..23)
$$ <> <> <> <> <> <> <> <> <> <> <> <> <> <> <> <> <> <> <> <> <> <> <> <>
$$ ##$FUNCMOD= <>
$$ ##$FuncModBisDat= (0..7)
$$ 0 0 0 0 0 0 0 0
$$ ##$FuncModFRange= (0..7)
$$ <> <> <> <> <> <> <> <>
$$ ##$FuncModPN= (0..7)
$$ <> <> <> <> <> <> <> <>
$$ ##$FuncModSN= (0..7)
$$ <> <> <> <> <> <> <> <>
$$ ##$GCUTYPE= 20
$$ ##$GCubeEth= <192.168.180.38>
$$ ##$GCubeFpfAddr= (0..9)
$$ -1 -1 -1 -1 -1 -1 -1 -1 -1 -1
$$ ##$GCubeProcDevice= (0..1)
$$ </dev/bbu/gproc9.7> <no>
$$ ##$GCubeRtdDevice= (0..1)
$$ </dev/bbu/rtd9.4> <no>
$$ ##$GCubeSeqDevice= (0..1)
$$ <> <>
$$ ##$GCubeSpfAddr= (0..63)
$$ -1 -1 -1 -1 -1 -1 -1 -1 -1 -1 -1 -1 -1 -1 -1 -1 -1 -1 -1 -1 -1 -1 -1 -1
$$ -1 -1 -1 -1 -1 -1 -1 -1 -1 -1 -1 -1 -1 -1 -1 -1 -1 -1 -1 -1 -1 -1 -1 -1
$$ -1 -1 -1 -1 -1 -1 -1 -1 -1 -1 -1 -1 -1 -1 -1 -1
$$ ##$GRADRES= 1
$$ ##$Gctu2Eth= <no>
$$ ##$GcubeSaCtrEth= <no>
$$ ##$GradAmpMaxCurX= (0..10)
$$ 0 0 0 0 0 0 0 0 0 0 0
$$ ##$GradAmpMaxCurY= (0..10)
$$ 0 0 0 0 0 0 0 0 0 0 0
$$ ##$GradAmpMaxCurZ= (0..10)
$$ 9.99999904632568 0 0 0 0 0 0 0 0 0 0
$$ ##$GradAmpName= (0..9)
$$ <GAB in BSMS> <> <> <> <> <> <> <> <> <>
$$ ##$GradAmpPN= (0..9)
$$ <> <> <> <> <> <> <> <> <> <>
$$ ##$GradAmpSN= (0..9)
$$ <> <> <> <> <> <> <> <> <> <>
$$ ##$GradAmpType= (0..10)
$$ 2 0 0 0 0 0 0 0 0 0 0
$$ ##$GradPowClkTime= (0..9)
$$ 0 0 0 0 0 0 0 0 0 0
$$ ##$GradPowIcw= (0..9)
$$ 0 0 0 0 0 0 0 0 0 0
$$ ##$GradPowImax= (0..9)
$$ 0 0 0 0 0 0 0 0 0 0
$$ ##$GradPowType= (0..9)
$$ 0 0 0 0 0 0 0 0 0 0
$$ ##$GradPowVmax= (0..9)
$$ 0 0 0 0 0 0 0 0 0 0
$$ ##$HpprCoverType= 2
$$ ##$LDUETH= <no>
$$ ##$LOCKCONF= <DLM>
$$ ##$LOCSWID= 0
$$ ##$LOCSWIF= 0
$$ ##$Location= <>
$$ ##$LtMasEth= <no>
$$ ##$LtMasType= 0
$$ ##$MAS= 0
$$ ##$MASETIME= 10
$$ ##$MASITIME= 10
$$ ##$MAS_CT= 5
$$ ##$MAS_SG= 0
$$ ##$MAS_TO= 0
$$ ##$MagnCoilPnSn= <BZH 425'600'70H>
$$ ##$MagnDewarPnSn= <D325'54-9636>
$$ ##$MagnetPolarity= 1
$$ ##$MasEth= <no>
$$ ##$MwscuEth= <no>
$$ ##$MwscuPort= <no>
$$ ##$NAMPD= (0..32)
$$ <> <HPLNA 19F1H> <2H> <XBB19F 2HP> <13C> <15N> <31P> <> <> <> <> <> <>
$$ <> <> <> <> <> <> <> <> <> <> <> <> <> <> <> <> <> <> <> <>
$$ ##$NFCU= 4
$$ ##$NRCU= 4
$$ ##$NSGU= 4
$$ ##$NumActDetuneCtr= 0
$$ ##$NumVpu= 0
$$ ##$OrderNo= <10254970>
$$ ##$POWCHK= yes
$$ ##$PRAMD1= (0..7)
$$ 6 0 0 1610612736 0 0 0 0
$$ ##$PRAMD10= (0..7)
$$ 0 0 0 0 0 0 0 0
$$ ##$PRAMD11= (0..7)
$$ 0 0 0 0 0 0 0 0
$$ ##$PRAMD12= (0..7)
$$ 0 0 0 0 0 0 0 0
$$ ##$PRAMD13= (0..7)
$$ 0 0 0 0 0 0 0 0
$$ ##$PRAMD14= (0..7)
$$ 0 0 0 0 0 0 0 0
$$ ##$PRAMD15= (0..7)
$$ 0 0 0 0 0 0 0 0
$$ ##$PRAMD16= (0..7)
$$ 0 0 0 0 0 0 0 0
$$ ##$PRAMD17= (0..7)
$$ 0 0 0 0 0 0 0 0
$$ ##$PRAMD18= (0..7)
$$ 0 0 0 0 0 0 0 0
$$ ##$PRAMD19= (0..7)
$$ 0 0 0 0 0 0 0 0
$$ ##$PRAMD2= (0..7)
$$ 0 1048576 0 536870912 0 1048576 0 536870912
$$ ##$PRAMD20= (0..7)
$$ 0 0 0 0 0 0 0 0
$$ ##$PRAMD21= (0..7)
$$ 0 0 0 0 0 0 0 0
$$ ##$PRAMD22= (0..7)
$$ 0 0 0 0 0 0 0 0
$$ ##$PRAMD23= (0..7)
$$ 0 0 0 0 0 0 0 0
$$ ##$PRAMD24= (0..7)
$$ 0 0 0 0 0 0 0 0
$$ ##$PRAMD25= (0..7)
$$ 0 0 0 0 0 0 0 0
$$ ##$PRAMD26= (0..7)
$$ 0 0 0 0 0 0 0 0
$$ ##$PRAMD27= (0..7)
$$ 0 0 0 0 0 0 0 0
$$ ##$PRAMD28= (0..7)
$$ 0 0 0 0 0 0 0 0
$$ ##$PRAMD29= (0..7)
$$ 0 0 0 0 0 0 0 0
$$ ##$PRAMD3= (0..7)
$$ 2147483644 2147483647 2147483647 603979775 0 0 0 0
$$ ##$PRAMD30= (0..7)
$$ 0 0 0 0 0 0 0 0
$$ ##$PRAMD31= (0..7)
$$ 0 0 0 0 0 0 0 0
$$ ##$PRAMD32= (0..7)
$$ 0 0 0 0 0 0 0 0
$$ ##$PRAMD4= (0..7)
$$ 16777216 0 0 536870912 0 0 0 0
$$ ##$PRAMD5= (0..7)
$$ 0 0 4 536870912 0 0 0 0
$$ ##$PRAMD6= (0..7)
$$ 64 0 0 536870912 0 0 0 0
$$ ##$PRAMD7= (0..7)
$$ 0 0 0 0 0 0 0 0
$$ ##$PRAMD8= (0..7)
$$ 0 0 0 0 0 0 0 0
$$ ##$PRAMD9= (0..7)
$$ 0 0 0 0 0 0 0 0
$$ ##$PRAMLED= (0..1)
$$ 0 0
$$ ##$PRAMPTP= 1
$$ ##$PREEMPTYPE= 0
$$ ##$PREREC= (0..31)
$$ 1 1 2 2 3 4 0 0 0 0 0 0 0 0 0 0 0 0 0 0 0 0 0 0 0 0 0 0 0 0 0 0
$$ ##$PTSFMX= (0..23)
$$ 1290 1290 1290 1290 0 0 0 0 0 0 0 0 0 0 0 0 0 0 0 0 0 0 0 0
$$ ##$PULCHK= no
$$ ##$PduEth= (0..7)
$$ <192.168.99.99> <no> <no> <no> <no> <no> <no> <no>
$$ ##$PramDutyCycPerc= (0..31)
$$ 4 2 2 2 2 2 0 0 0 0 0 0 0 0 0 0 0 0 0 0 0 0 0 0 0 0 0 0 0 0 0 0
$$ ##$PramPPowNucW1= (0..127)
$$ <> <> <> <> <> <> <> <> <> <> <> <> <> <> <> <> <> <> <> <> <> <> <> <>
$$ <> <> <> <> <> <> <> <> <> <> <> <> <> <> <> <> <> <> <> <> <> <> <> <>
$$ <> <> <> <> <> <> <> <> <> <> <> <> <> <> <> <> <> <> <> <> <> <> <> <>
$$ <> <> <> <> <> <> <> <> <> <> <> <> <> <> <> <> <> <> <> <> <> <> <> <>
$$ <> <> <> <> <> <> <> <> <> <> <> <> <> <> <> <> <> <> <> <> <> <> <> <>
$$ <> <> <> <> <> <> <> <>
$$ ##$PramPPowNucW10= (0..127)
$$ <> <> <> <> <> <> <> <> <> <> <> <> <> <> <> <> <> <> <> <> <> <> <> <>
$$ <> <> <> <> <> <> <> <> <> <> <> <> <> <> <> <> <> <> <> <> <> <> <> <>
$$ <> <> <> <> <> <> <> <> <> <> <> <> <> <> <> <> <> <> <> <> <> <> <> <>
$$ <> <> <> <> <> <> <> <> <> <> <> <> <> <> <> <> <> <> <> <> <> <> <> <>
$$ <> <> <> <> <> <> <> <> <> <> <> <> <> <> <> <> <> <> <> <> <> <> <> <>
$$ <> <> <> <> <> <> <> <>
$$ ##$PramPPowNucW11= (0..127)
$$ <> <> <> <> <> <> <> <> <> <> <> <> <> <> <> <> <> <> <> <> <> <> <> <>
$$ <> <> <> <> <> <> <> <> <> <> <> <> <> <> <> <> <> <> <> <> <> <> <> <>
$$ <> <> <> <> <> <> <> <> <> <> <> <> <> <> <> <> <> <> <> <> <> <> <> <>
$$ <> <> <> <> <> <> <> <> <> <> <> <> <> <> <> <> <> <> <> <> <> <> <> <>
$$ <> <> <> <> <> <> <> <> <> <> <> <> <> <> <> <> <> <> <> <> <> <> <> <>
$$ <> <> <> <> <> <> <> <>
$$ ##$PramPPowNucW12= (0..127)
$$ <> <> <> <> <> <> <> <> <> <> <> <> <> <> <> <> <> <> <> <> <> <> <> <>
$$ <> <> <> <> <> <> <> <> <> <> <> <> <> <> <> <> <> <> <> <> <> <> <> <>
$$ <> <> <> <> <> <> <> <> <> <> <> <> <> <> <> <> <> <> <> <> <> <> <> <>
$$ <> <> <> <> <> <> <> <> <> <> <> <> <> <> <> <> <> <> <> <> <> <> <> <>
$$ <> <> <> <> <> <> <> <> <> <> <> <> <> <> <> <> <> <> <> <> <> <> <> <>
$$ <> <> <> <> <> <> <> <>
$$ ##$PramPPowNucW13= (0..127)
$$ <> <> <> <> <> <> <> <> <> <> <> <> <> <> <> <> <> <> <> <> <> <> <> <>
$$ <> <> <> <> <> <> <> <> <> <> <> <> <> <> <> <> <> <> <> <> <> <> <> <>
$$ <> <> <> <> <> <> <> <> <> <> <> <> <> <> <> <> <> <> <> <> <> <> <> <>
$$ <> <> <> <> <> <> <> <> <> <> <> <> <> <> <> <> <> <> <> <> <> <> <> <>
$$ <> <> <> <> <> <> <> <> <> <> <> <> <> <> <> <> <> <> <> <> <> <> <> <>
$$ <> <> <> <> <> <> <> <>
$$ ##$PramPPowNucW14= (0..127)
$$ <> <> <> <> <> <> <> <> <> <> <> <> <> <> <> <> <> <> <> <> <> <> <> <>
$$ <> <> <> <> <> <> <> <> <> <> <> <> <> <> <> <> <> <> <> <> <> <> <> <>
$$ <> <> <> <> <> <> <> <> <> <> <> <> <> <> <> <> <> <> <> <> <> <> <> <>
$$ <> <> <> <> <> <> <> <> <> <> <> <> <> <> <> <> <> <> <> <> <> <> <> <>
$$ <> <> <> <> <> <> <> <> <> <> <> <> <> <> <> <> <> <> <> <> <> <> <> <>
$$ <> <> <> <> <> <> <> <>
$$ ##$PramPPowNucW15= (0..127)
$$ <> <> <> <> <> <> <> <> <> <> <> <> <> <> <> <> <> <> <> <> <> <> <> <>
$$ <> <> <> <> <> <> <> <> <> <> <> <> <> <> <> <> <> <> <> <> <> <> <> <>
$$ <> <> <> <> <> <> <> <> <> <> <> <> <> <> <> <> <> <> <> <> <> <> <> <>
$$ <> <> <> <> <> <> <> <> <> <> <> <> <> <> <> <> <> <> <> <> <> <> <> <>
$$ <> <> <> <> <> <> <> <> <> <> <> <> <> <> <> <> <> <> <> <> <> <> <> <>
$$ <> <> <> <> <> <> <> <>
$$ ##$PramPPowNucW16= (0..127)
$$ <> <> <> <> <> <> <> <> <> <> <> <> <> <> <> <> <> <> <> <> <> <> <> <>
$$ <> <> <> <> <> <> <> <> <> <> <> <> <> <> <> <> <> <> <> <> <> <> <> <>
$$ <> <> <> <> <> <> <> <> <> <> <> <> <> <> <> <> <> <> <> <> <> <> <> <>
$$ <> <> <> <> <> <> <> <> <> <> <> <> <> <> <> <> <> <> <> <> <> <> <> <>
$$ <> <> <> <> <> <> <> <> <> <> <> <> <> <> <> <> <> <> <> <> <> <> <> <>
$$ <> <> <> <> <> <> <> <>
$$ ##$PramPPowNucW17= (0..127)
$$ <> <> <> <> <> <> <> <> <> <> <> <> <> <> <> <> <> <> <> <> <> <> <> <>
$$ <> <> <> <> <> <> <> <> <> <> <> <> <> <> <> <> <> <> <> <> <> <> <> <>
$$ <> <> <> <> <> <> <> <> <> <> <> <> <> <> <> <> <> <> <> <> <> <> <> <>
$$ <> <> <> <> <> <> <> <> <> <> <> <> <> <> <> <> <> <> <> <> <> <> <> <>
$$ <> <> <> <> <> <> <> <> <> <> <> <> <> <> <> <> <> <> <> <> <> <> <> <>
$$ <> <> <> <> <> <> <> <>
$$ ##$PramPPowNucW18= (0..127)
$$ <> <> <> <> <> <> <> <> <> <> <> <> <> <> <> <> <> <> <> <> <> <> <> <>
$$ <> <> <> <> <> <> <> <> <> <> <> <> <> <> <> <> <> <> <> <> <> <> <> <>
$$ <> <> <> <> <> <> <> <> <> <> <> <> <> <> <> <> <> <> <> <> <> <> <> <>
$$ <> <> <> <> <> <> <> <> <> <> <> <> <> <> <> <> <> <> <> <> <> <> <> <>
$$ <> <> <> <> <> <> <> <> <> <> <> <> <> <> <> <> <> <> <> <> <> <> <> <>
$$ <> <> <> <> <> <> <> <>
$$ ##$PramPPowNucW19= (0..127)
$$ <> <> <> <> <> <> <> <> <> <> <> <> <> <> <> <> <> <> <> <> <> <> <> <>
$$ <> <> <> <> <> <> <> <> <> <> <> <> <> <> <> <> <> <> <> <> <> <> <> <>
$$ <> <> <> <> <> <> <> <> <> <> <> <> <> <> <> <> <> <> <> <> <> <> <> <>
$$ <> <> <> <> <> <> <> <> <> <> <> <> <> <> <> <> <> <> <> <> <> <> <> <>
$$ <> <> <> <> <> <> <> <> <> <> <> <> <> <> <> <> <> <> <> <> <> <> <> <>
$$ <> <> <> <> <> <> <> <>
$$ ##$PramPPowNucW2= (0..127)
$$ <> <> <> <> <> <> <> <> <> <> <> <> <> <> <> <> <> <> <> <> <> <> <> <>
$$ <> <> <> <> <> <> <> <> <> <> <> <> <> <> <> <> <> <> <> <> <> <> <> <>
$$ <> <> <> <> <> <> <> <> <> <> <> <> <> <> <> <> <> <> <> <> <> <> <> <>
$$ <> <> <> <> <> <> <> <> <> <> <> <> <> <> <> <> <> <> <> <> <> <> <> <>
$$ <> <> <> <> <> <> <> <> <> <> <> <> <> <> <> <> <> <> <> <> <> <> <> <>
$$ <> <> <> <> <> <> <> <>
$$ ##$PramPPowNucW20= (0..127)
$$ <> <> <> <> <> <> <> <> <> <> <> <> <> <> <> <> <> <> <> <> <> <> <> <>
$$ <> <> <> <> <> <> <> <> <> <> <> <> <> <> <> <> <> <> <> <> <> <> <> <>
$$ <> <> <> <> <> <> <> <> <> <> <> <> <> <> <> <> <> <> <> <> <> <> <> <>
$$ <> <> <> <> <> <> <> <> <> <> <> <> <> <> <> <> <> <> <> <> <> <> <> <>
$$ <> <> <> <> <> <> <> <> <> <> <> <> <> <> <> <> <> <> <> <> <> <> <> <>
$$ <> <> <> <> <> <> <> <>
$$ ##$PramPPowNucW21= (0..127)
$$ <> <> <> <> <> <> <> <> <> <> <> <> <> <> <> <> <> <> <> <> <> <> <> <>
$$ <> <> <> <> <> <> <> <> <> <> <> <> <> <> <> <> <> <> <> <> <> <> <> <>
$$ <> <> <> <> <> <> <> <> <> <> <> <> <> <> <> <> <> <> <> <> <> <> <> <>
$$ <> <> <> <> <> <> <> <> <> <> <> <> <> <> <> <> <> <> <> <> <> <> <> <>
$$ <> <> <> <> <> <> <> <> <> <> <> <> <> <> <> <> <> <> <> <> <> <> <> <>
$$ <> <> <> <> <> <> <> <>
$$ ##$PramPPowNucW22= (0..127)
$$ <> <> <> <> <> <> <> <> <> <> <> <> <> <> <> <> <> <> <> <> <> <> <> <>
$$ <> <> <> <> <> <> <> <> <> <> <> <> <> <> <> <> <> <> <> <> <> <> <> <>
$$ <> <> <> <> <> <> <> <> <> <> <> <> <> <> <> <> <> <> <> <> <> <> <> <>
$$ <> <> <> <> <> <> <> <> <> <> <> <> <> <> <> <> <> <> <> <> <> <> <> <>
$$ <> <> <> <> <> <> <> <> <> <> <> <> <> <> <> <> <> <> <> <> <> <> <> <>
$$ <> <> <> <> <> <> <> <>
$$ ##$PramPPowNucW23= (0..127)
$$ <> <> <> <> <> <> <> <> <> <> <> <> <> <> <> <> <> <> <> <> <> <> <> <>
$$ <> <> <> <> <> <> <> <> <> <> <> <> <> <> <> <> <> <> <> <> <> <> <> <>
$$ <> <> <> <> <> <> <> <> <> <> <> <> <> <> <> <> <> <> <> <> <> <> <> <>
$$ <> <> <> <> <> <> <> <> <> <> <> <> <> <> <> <> <> <> <> <> <> <> <> <>
$$ <> <> <> <> <> <> <> <> <> <> <> <> <> <> <> <> <> <> <> <> <> <> <> <>
$$ <> <> <> <> <> <> <> <>
$$ ##$PramPPowNucW24= (0..127)
$$ <> <> <> <> <> <> <> <> <> <> <> <> <> <> <> <> <> <> <> <> <> <> <> <>
$$ <> <> <> <> <> <> <> <> <> <> <> <> <> <> <> <> <> <> <> <> <> <> <> <>
$$ <> <> <> <> <> <> <> <> <> <> <> <> <> <> <> <> <> <> <> <> <> <> <> <>
$$ <> <> <> <> <> <> <> <> <> <> <> <> <> <> <> <> <> <> <> <> <> <> <> <>
$$ <> <> <> <> <> <> <> <> <> <> <> <> <> <> <> <> <> <> <> <> <> <> <> <>
$$ <> <> <> <> <> <> <> <>
$$ ##$PramPPowNucW25= (0..127)
$$ <> <> <> <> <> <> <> <> <> <> <> <> <> <> <> <> <> <> <> <> <> <> <> <>
$$ <> <> <> <> <> <> <> <> <> <> <> <> <> <> <> <> <> <> <> <> <> <> <> <>
$$ <> <> <> <> <> <> <> <> <> <> <> <> <> <> <> <> <> <> <> <> <> <> <> <>
$$ <> <> <> <> <> <> <> <> <> <> <> <> <> <> <> <> <> <> <> <> <> <> <> <>
$$ <> <> <> <> <> <> <> <> <> <> <> <> <> <> <> <> <> <> <> <> <> <> <> <>
$$ <> <> <> <> <> <> <> <>
$$ ##$PramPPowNucW26= (0..127)
$$ <> <> <> <> <> <> <> <> <> <> <> <> <> <> <> <> <> <> <> <> <> <> <> <>
$$ <> <> <> <> <> <> <> <> <> <> <> <> <> <> <> <> <> <> <> <> <> <> <> <>
$$ <> <> <> <> <> <> <> <> <> <> <> <> <> <> <> <> <> <> <> <> <> <> <> <>
$$ <> <> <> <> <> <> <> <> <> <> <> <> <> <> <> <> <> <> <> <> <> <> <> <>
$$ <> <> <> <> <> <> <> <> <> <> <> <> <> <> <> <> <> <> <> <> <> <> <> <>
$$ <> <> <> <> <> <> <> <>
$$ ##$PramPPowNucW27= (0..127)
$$ <> <> <> <> <> <> <> <> <> <> <> <> <> <> <> <> <> <> <> <> <> <> <> <>
$$ <> <> <> <> <> <> <> <> <> <> <> <> <> <> <> <> <> <> <> <> <> <> <> <>
$$ <> <> <> <> <> <> <> <> <> <> <> <> <> <> <> <> <> <> <> <> <> <> <> <>
$$ <> <> <> <> <> <> <> <> <> <> <> <> <> <> <> <> <> <> <> <> <> <> <> <>
$$ <> <> <> <> <> <> <> <> <> <> <> <> <> <> <> <> <> <> <> <> <> <> <> <>
$$ <> <> <> <> <> <> <> <>
$$ ##$PramPPowNucW28= (0..127)
$$ <> <> <> <> <> <> <> <> <> <> <> <> <> <> <> <> <> <> <> <> <> <> <> <>
$$ <> <> <> <> <> <> <> <> <> <> <> <> <> <> <> <> <> <> <> <> <> <> <> <>
$$ <> <> <> <> <> <> <> <> <> <> <> <> <> <> <> <> <> <> <> <> <> <> <> <>
$$ <> <> <> <> <> <> <> <> <> <> <> <> <> <> <> <> <> <> <> <> <> <> <> <>
$$ <> <> <> <> <> <> <> <> <> <> <> <> <> <> <> <> <> <> <> <> <> <> <> <>
$$ <> <> <> <> <> <> <> <>
$$ ##$PramPPowNucW29= (0..127)
$$ <> <> <> <> <> <> <> <> <> <> <> <> <> <> <> <> <> <> <> <> <> <> <> <>
$$ <> <> <> <> <> <> <> <> <> <> <> <> <> <> <> <> <> <> <> <> <> <> <> <>
$$ <> <> <> <> <> <> <> <> <> <> <> <> <> <> <> <> <> <> <> <> <> <> <> <>
$$ <> <> <> <> <> <> <> <> <> <> <> <> <> <> <> <> <> <> <> <> <> <> <> <>
$$ <> <> <> <> <> <> <> <> <> <> <> <> <> <> <> <> <> <> <> <> <> <> <> <>
$$ <> <> <> <> <> <> <> <>
$$ ##$PramPPowNucW3= (0..127)
$$ <> <> <> <> <> <> <> <> <> <> <> <> <> <> <> <> <> <> <> <> <> <> <> <>
$$ <> <> <> <> <> <> <> <> <> <> <> <> <> <> <> <> <> <> <> <> <> <> <> <>
$$ <> <> <> <> <> <> <> <> <> <> <> <> <> <> <> <> <> <> <> <> <> <> <> <>
$$ <> <> <> <> <> <> <> <> <> <> <> <> <> <> <> <> <> <> <> <> <> <> <> <>
$$ <> <> <> <> <> <> <> <> <> <> <> <> <> <> <> <> <> <> <> <> <> <> <> <>
$$ <> <> <> <> <> <> <> <>
$$ ##$PramPPowNucW30= (0..127)
$$ <> <> <> <> <> <> <> <> <> <> <> <> <> <> <> <> <> <> <> <> <> <> <> <>
$$ <> <> <> <> <> <> <> <> <> <> <> <> <> <> <> <> <> <> <> <> <> <> <> <>
$$ <> <> <> <> <> <> <> <> <> <> <> <> <> <> <> <> <> <> <> <> <> <> <> <>
$$ <> <> <> <> <> <> <> <> <> <> <> <> <> <> <> <> <> <> <> <> <> <> <> <>
$$ <> <> <> <> <> <> <> <> <> <> <> <> <> <> <> <> <> <> <> <> <> <> <> <>
$$ <> <> <> <> <> <> <> <>
$$ ##$PramPPowNucW31= (0..127)
$$ <> <> <> <> <> <> <> <> <> <> <> <> <> <> <> <> <> <> <> <> <> <> <> <>
$$ <> <> <> <> <> <> <> <> <> <> <> <> <> <> <> <> <> <> <> <> <> <> <> <>
$$ <> <> <> <> <> <> <> <> <> <> <> <> <> <> <> <> <> <> <> <> <> <> <> <>
$$ <> <> <> <> <> <> <> <> <> <> <> <> <> <> <> <> <> <> <> <> <> <> <> <>
$$ <> <> <> <> <> <> <> <> <> <> <> <> <> <> <> <> <> <> <> <> <> <> <> <>
$$ <> <> <> <> <> <> <> <>
$$ ##$PramPPowNucW32= (0..127)
$$ <> <> <> <> <> <> <> <> <> <> <> <> <> <> <> <> <> <> <> <> <> <> <> <>
$$ <> <> <> <> <> <> <> <> <> <> <> <> <> <> <> <> <> <> <> <> <> <> <> <>
$$ <> <> <> <> <> <> <> <> <> <> <> <> <> <> <> <> <> <> <> <> <> <> <> <>
$$ <> <> <> <> <> <> <> <> <> <> <> <> <> <> <> <> <> <> <> <> <> <> <> <>
$$ <> <> <> <> <> <> <> <> <> <> <> <> <> <> <> <> <> <> <> <> <> <> <> <>
$$ <> <> <> <> <> <> <> <>
$$ ##$PramPPowNucW4= (0..127)
$$ <> <> <> <> <> <> <> <> <> <> <> <> <> <> <> <> <> <> <> <> <> <> <> <>
$$ <> <> <> <> <> <> <> <> <> <> <> <> <> <> <> <> <> <> <> <> <> <> <> <>
$$ <> <> <> <> <> <> <> <> <> <> <> <> <> <> <> <> <> <> <> <> <> <> <> <>
$$ <> <> <> <> <> <> <> <> <> <> <> <> <> <> <> <> <> <> <> <> <> <> <> <>
$$ <> <> <> <> <> <> <> <> <> <> <> <> <> <> <> <> <> <> <> <> <> <> <> <>
$$ <> <> <> <> <> <> <> <>
$$ ##$PramPPowNucW5= (0..127)
$$ <> <> <> <> <> <> <> <> <> <> <> <> <> <> <> <> <> <> <> <> <> <> <> <>
$$ <> <> <> <> <> <> <> <> <> <> <> <> <> <> <> <> <> <> <> <> <> <> <> <>
$$ <> <> <> <> <> <> <> <> <> <> <> <> <> <> <> <> <> <> <> <> <> <> <> <>
$$ <> <> <> <> <> <> <> <> <> <> <> <> <> <> <> <> <> <> <> <> <> <> <> <>
$$ <> <> <> <> <> <> <> <> <> <> <> <> <> <> <> <> <> <> <> <> <> <> <> <>
$$ <> <> <> <> <> <> <> <>
$$ ##$PramPPowNucW6= (0..127)
$$ <> <> <> <> <> <> <> <> <> <> <> <> <> <> <> <> <> <> <> <> <> <> <> <>
$$ <> <> <> <> <> <> <> <> <> <> <> <> <> <> <> <> <> <> <> <> <> <> <> <>
$$ <> <> <> <> <> <> <> <> <> <> <> <> <> <> <> <> <> <> <> <> <> <> <> <>
$$ <> <> <> <> <> <> <> <> <> <> <> <> <> <> <> <> <> <> <> <> <> <> <> <>
$$ <> <> <> <> <> <> <> <> <> <> <> <> <> <> <> <> <> <> <> <> <> <> <> <>
$$ <> <> <> <> <> <> <> <>
$$ ##$PramPPowNucW7= (0..127)
$$ <> <> <> <> <> <> <> <> <> <> <> <> <> <> <> <> <> <> <> <> <> <> <> <>
$$ <> <> <> <> <> <> <> <> <> <> <> <> <> <> <> <> <> <> <> <> <> <> <> <>
$$ <> <> <> <> <> <> <> <> <> <> <> <> <> <> <> <> <> <> <> <> <> <> <> <>
$$ <> <> <> <> <> <> <> <> <> <> <> <> <> <> <> <> <> <> <> <> <> <> <> <>
$$ <> <> <> <> <> <> <> <> <> <> <> <> <> <> <> <> <> <> <> <> <> <> <> <>
$$ <> <> <> <> <> <> <> <>
$$ ##$PramPPowNucW8= (0..127)
$$ <> <> <> <> <> <> <> <> <> <> <> <> <> <> <> <> <> <> <> <> <> <> <> <>
$$ <> <> <> <> <> <> <> <> <> <> <> <> <> <> <> <> <> <> <> <> <> <> <> <>
$$ <> <> <> <> <> <> <> <> <> <> <> <> <> <> <> <> <> <> <> <> <> <> <> <>
$$ <> <> <> <> <> <> <> <> <> <> <> <> <> <> <> <> <> <> <> <> <> <> <> <>
$$ <> <> <> <> <> <> <> <> <> <> <> <> <> <> <> <> <> <> <> <> <> <> <> <>
$$ <> <> <> <> <> <> <> <>
$$ ##$PramPPowNucW9= (0..127)
$$ <> <> <> <> <> <> <> <> <> <> <> <> <> <> <> <> <> <> <> <> <> <> <> <>
$$ <> <> <> <> <> <> <> <> <> <> <> <> <> <> <> <> <> <> <> <> <> <> <> <>
$$ <> <> <> <> <> <> <> <> <> <> <> <> <> <> <> <> <> <> <> <> <> <> <> <>
$$ <> <> <> <> <> <> <> <> <> <> <> <> <> <> <> <> <> <> <> <> <> <> <> <>
$$ <> <> <> <> <> <> <> <> <> <> <> <> <> <> <> <> <> <> <> <> <> <> <> <>
$$ <> <> <> <> <> <> <> <>
$$ ##$PramPeakPowerW= (0..31)
$$ 4000 500 500 500 500 500 0 0 0 0 0 0 0 0 0 0 0 0 0 0 0 0 0 0 0 0 0 0 0
$$ 0 0 0
$$ ##$PramPowerSwitch= (0..31)
$$ 0 0 0 0 0 0 0 0 0 0 0 0 0 0 0 0 0 0 0 0 0 0 0 0 0 0 0 0 0 0 0 0
$$ ##$PramPulWidthMs= (0..31)
$$ 10 0.1 0.1 0.1 0.1 0.1 0 0 0 0 0 0 0 0 0 0 0 0 0 0 0 0 0 0 0 0 0 0 0 0
$$ 0 0
$$ ##$PreampModBisDat= (0..31)
$$ 20170630 20170802 20170802 20170720 20170720 20170802 0 0 0 0 0 0 0 0 0
$$ 0 0 0 0 0 0 0 0 0 0 0 0 0 0 0 0 0
$$ ##$PreampModMulAtm= (0..31)
$$ 0 0 0 0 0 0 0 0 0 0 0 0 0 0 0 0 0 0 0 0 0 0 0 0 0 0 0 0 0 0 0 0
$$ ##$PreampModPN= (0..31)
$$ <Z103205> <Z003473> <Z105186> <Z003524> <Z003530> <Z102449> <> <> <> <>
$$ <> <> <> <> <> <> <> <> <> <> <> <> <> <> <> <> <> <> <> <> <> <>
$$ ##$PreampModSN= (0..31)
$$ <00894> <01641> <00245> <01174> <01055> <00231> <> <> <> <> <> <> <> <>
$$ <> <> <> <> <> <> <> <> <> <> <> <> <> <> <> <> <> <>
$$ ##$ProdigyEth= <no>
$$ ##$ProdigyFw= <no>
$$ ##$ProdigyPn= <no>
$$ ##$ProdigySn= <no>
$$ ##$RGTYPE= (0..31)
$$ 9 9 9 9 0 0 0 0 0 0 0 0 0 0 0 0 0 0 0 0 0 0 0 0 0 0 0 0 0 0 0 0
$$ ##$RG_max= (0..31)
$$ 101 101 101 101 -1 -1 -1 -1 -1 -1 -1 -1 -1 -1 -1 -1 -1 -1 -1 -1 -1 -1 -1
$$ -1 -1 -1 -1 -1 -1 -1 -1 -1
$$ ##$RG_min= (0..31)
$$ 0.25 0.25 0.25 0.25 -1 -1 -1 -1 -1 -1 -1 -1 -1 -1 -1 -1 -1 -1 -1 -1 -1
$$ -1 -1 -1 -1 -1 -1 -1 -1 -1 -1 -1
$$ ##$RG_tab1= (0..127)
$$ 0.25 0.28 0.32 0.35 0.4 0.44 0.5 0.56 0.64 0.7 0.8 0.89 1 1.12 1.28 1.4
$$ 1.6 1.78 2 2.25 2.56 2.8 3.2 3.56 4 4.5 5 5.6 6.35 7.12 8 9 10 11.3 12.7
$$ 14.2 16 18 20.2 22.6 25.4 28.5 32 36 40.3 45.2 50.8 57 64 71.8 80.6 90.5
$$ 101 -1 -1 -1 -1 -1 -1 -1 -1 -1 -1 -1 -1 -1 -1 -1 -1 -1 -1 -1 -1 -1 -1 -1
$$ -1 -1 -1 -1 -1 -1 -1 -1 -1 -1 -1 -1 -1 -1 -1 -1 -1 -1 -1 -1 -1 -1 -1 -1
$$ -1 -1 -1 -1 -1 -1 -1 -1 -1 -1 -1 -1 -1 -1 -1 -1 -1 -1 -1 -1 -1 -1 -1 -1
$$ -1 -1 -1 -1
$$ ##$RG_tab10= (0..127)
$$ -1 -1 -1 -1 -1 -1 -1 -1 -1 -1 -1 -1 -1 -1 -1 -1 -1 -1 -1 -1 -1 -1 -1 -1
$$ -1 -1 -1 -1 -1 -1 -1 -1 -1 -1 -1 -1 -1 -1 -1 -1 -1 -1 -1 -1 -1 -1 -1 -1
$$ -1 -1 -1 -1 -1 -1 -1 -1 -1 -1 -1 -1 -1 -1 -1 -1 -1 -1 -1 -1 -1 -1 -1 -1
$$ -1 -1 -1 -1 -1 -1 -1 -1 -1 -1 -1 -1 -1 -1 -1 -1 -1 -1 -1 -1 -1 -1 -1 -1
$$ -1 -1 -1 -1 -1 -1 -1 -1 -1 -1 -1 -1 -1 -1 -1 -1 -1 -1 -1 -1 -1 -1 -1 -1
$$ -1 -1 -1 -1 -1 -1 -1 -1
$$ ##$RG_tab11= (0..127)
$$ -1 -1 -1 -1 -1 -1 -1 -1 -1 -1 -1 -1 -1 -1 -1 -1 -1 -1 -1 -1 -1 -1 -1 -1
$$ -1 -1 -1 -1 -1 -1 -1 -1 -1 -1 -1 -1 -1 -1 -1 -1 -1 -1 -1 -1 -1 -1 -1 -1
$$ -1 -1 -1 -1 -1 -1 -1 -1 -1 -1 -1 -1 -1 -1 -1 -1 -1 -1 -1 -1 -1 -1 -1 -1
$$ -1 -1 -1 -1 -1 -1 -1 -1 -1 -1 -1 -1 -1 -1 -1 -1 -1 -1 -1 -1 -1 -1 -1 -1
$$ -1 -1 -1 -1 -1 -1 -1 -1 -1 -1 -1 -1 -1 -1 -1 -1 -1 -1 -1 -1 -1 -1 -1 -1
$$ -1 -1 -1 -1 -1 -1 -1 -1
$$ ##$RG_tab12= (0..127)
$$ -1 -1 -1 -1 -1 -1 -1 -1 -1 -1 -1 -1 -1 -1 -1 -1 -1 -1 -1 -1 -1 -1 -1 -1
$$ -1 -1 -1 -1 -1 -1 -1 -1 -1 -1 -1 -1 -1 -1 -1 -1 -1 -1 -1 -1 -1 -1 -1 -1
$$ -1 -1 -1 -1 -1 -1 -1 -1 -1 -1 -1 -1 -1 -1 -1 -1 -1 -1 -1 -1 -1 -1 -1 -1
$$ -1 -1 -1 -1 -1 -1 -1 -1 -1 -1 -1 -1 -1 -1 -1 -1 -1 -1 -1 -1 -1 -1 -1 -1
$$ -1 -1 -1 -1 -1 -1 -1 -1 -1 -1 -1 -1 -1 -1 -1 -1 -1 -1 -1 -1 -1 -1 -1 -1
$$ -1 -1 -1 -1 -1 -1 -1 -1
$$ ##$RG_tab13= (0..127)
$$ -1 -1 -1 -1 -1 -1 -1 -1 -1 -1 -1 -1 -1 -1 -1 -1 -1 -1 -1 -1 -1 -1 -1 -1
$$ -1 -1 -1 -1 -1 -1 -1 -1 -1 -1 -1 -1 -1 -1 -1 -1 -1 -1 -1 -1 -1 -1 -1 -1
$$ -1 -1 -1 -1 -1 -1 -1 -1 -1 -1 -1 -1 -1 -1 -1 -1 -1 -1 -1 -1 -1 -1 -1 -1
$$ -1 -1 -1 -1 -1 -1 -1 -1 -1 -1 -1 -1 -1 -1 -1 -1 -1 -1 -1 -1 -1 -1 -1 -1
$$ -1 -1 -1 -1 -1 -1 -1 -1 -1 -1 -1 -1 -1 -1 -1 -1 -1 -1 -1 -1 -1 -1 -1 -1
$$ -1 -1 -1 -1 -1 -1 -1 -1
$$ ##$RG_tab14= (0..127)
$$ -1 -1 -1 -1 -1 -1 -1 -1 -1 -1 -1 -1 -1 -1 -1 -1 -1 -1 -1 -1 -1 -1 -1 -1
$$ -1 -1 -1 -1 -1 -1 -1 -1 -1 -1 -1 -1 -1 -1 -1 -1 -1 -1 -1 -1 -1 -1 -1 -1
$$ -1 -1 -1 -1 -1 -1 -1 -1 -1 -1 -1 -1 -1 -1 -1 -1 -1 -1 -1 -1 -1 -1 -1 -1
$$ -1 -1 -1 -1 -1 -1 -1 -1 -1 -1 -1 -1 -1 -1 -1 -1 -1 -1 -1 -1 -1 -1 -1 -1
$$ -1 -1 -1 -1 -1 -1 -1 -1 -1 -1 -1 -1 -1 -1 -1 -1 -1 -1 -1 -1 -1 -1 -1 -1
$$ -1 -1 -1 -1 -1 -1 -1 -1
$$ ##$RG_tab15= (0..127)
$$ -1 -1 -1 -1 -1 -1 -1 -1 -1 -1 -1 -1 -1 -1 -1 -1 -1 -1 -1 -1 -1 -1 -1 -1
$$ -1 -1 -1 -1 -1 -1 -1 -1 -1 -1 -1 -1 -1 -1 -1 -1 -1 -1 -1 -1 -1 -1 -1 -1
$$ -1 -1 -1 -1 -1 -1 -1 -1 -1 -1 -1 -1 -1 -1 -1 -1 -1 -1 -1 -1 -1 -1 -1 -1
$$ -1 -1 -1 -1 -1 -1 -1 -1 -1 -1 -1 -1 -1 -1 -1 -1 -1 -1 -1 -1 -1 -1 -1 -1
$$ -1 -1 -1 -1 -1 -1 -1 -1 -1 -1 -1 -1 -1 -1 -1 -1 -1 -1 -1 -1 -1 -1 -1 -1
$$ -1 -1 -1 -1 -1 -1 -1 -1
$$ ##$RG_tab16= (0..127)
$$ -1 -1 -1 -1 -1 -1 -1 -1 -1 -1 -1 -1 -1 -1 -1 -1 -1 -1 -1 -1 -1 -1 -1 -1
$$ -1 -1 -1 -1 -1 -1 -1 -1 -1 -1 -1 -1 -1 -1 -1 -1 -1 -1 -1 -1 -1 -1 -1 -1
$$ -1 -1 -1 -1 -1 -1 -1 -1 -1 -1 -1 -1 -1 -1 -1 -1 -1 -1 -1 -1 -1 -1 -1 -1
$$ -1 -1 -1 -1 -1 -1 -1 -1 -1 -1 -1 -1 -1 -1 -1 -1 -1 -1 -1 -1 -1 -1 -1 -1
$$ -1 -1 -1 -1 -1 -1 -1 -1 -1 -1 -1 -1 -1 -1 -1 -1 -1 -1 -1 -1 -1 -1 -1 -1
$$ -1 -1 -1 -1 -1 -1 -1 -1
$$ ##$RG_tab17= (0..127)
$$ -1 -1 -1 -1 -1 -1 -1 -1 -1 -1 -1 -1 -1 -1 -1 -1 -1 -1 -1 -1 -1 -1 -1 -1
$$ -1 -1 -1 -1 -1 -1 -1 -1 -1 -1 -1 -1 -1 -1 -1 -1 -1 -1 -1 -1 -1 -1 -1 -1
$$ -1 -1 -1 -1 -1 -1 -1 -1 -1 -1 -1 -1 -1 -1 -1 -1 -1 -1 -1 -1 -1 -1 -1 -1
$$ -1 -1 -1 -1 -1 -1 -1 -1 -1 -1 -1 -1 -1 -1 -1 -1 -1 -1 -1 -1 -1 -1 -1 -1
$$ -1 -1 -1 -1 -1 -1 -1 -1 -1 -1 -1 -1 -1 -1 -1 -1 -1 -1 -1 -1 -1 -1 -1 -1
$$ -1 -1 -1 -1 -1 -1 -1 -1
$$ ##$RG_tab18= (0..127)
$$ -1 -1 -1 -1 -1 -1 -1 -1 -1 -1 -1 -1 -1 -1 -1 -1 -1 -1 -1 -1 -1 -1 -1 -1
$$ -1 -1 -1 -1 -1 -1 -1 -1 -1 -1 -1 -1 -1 -1 -1 -1 -1 -1 -1 -1 -1 -1 -1 -1
$$ -1 -1 -1 -1 -1 -1 -1 -1 -1 -1 -1 -1 -1 -1 -1 -1 -1 -1 -1 -1 -1 -1 -1 -1
$$ -1 -1 -1 -1 -1 -1 -1 -1 -1 -1 -1 -1 -1 -1 -1 -1 -1 -1 -1 -1 -1 -1 -1 -1
$$ -1 -1 -1 -1 -1 -1 -1 -1 -1 -1 -1 -1 -1 -1 -1 -1 -1 -1 -1 -1 -1 -1 -1 -1
$$ -1 -1 -1 -1 -1 -1 -1 -1
$$ ##$RG_tab19= (0..127)
$$ -1 -1 -1 -1 -1 -1 -1 -1 -1 -1 -1 -1 -1 -1 -1 -1 -1 -1 -1 -1 -1 -1 -1 -1
$$ -1 -1 -1 -1 -1 -1 -1 -1 -1 -1 -1 -1 -1 -1 -1 -1 -1 -1 -1 -1 -1 -1 -1 -1
$$ -1 -1 -1 -1 -1 -1 -1 -1 -1 -1 -1 -1 -1 -1 -1 -1 -1 -1 -1 -1 -1 -1 -1 -1
$$ -1 -1 -1 -1 -1 -1 -1 -1 -1 -1 -1 -1 -1 -1 -1 -1 -1 -1 -1 -1 -1 -1 -1 -1
$$ -1 -1 -1 -1 -1 -1 -1 -1 -1 -1 -1 -1 -1 -1 -1 -1 -1 -1 -1 -1 -1 -1 -1 -1
$$ -1 -1 -1 -1 -1 -1 -1 -1
$$ ##$RG_tab2= (0..127)
$$ 0.25 0.28 0.32 0.35 0.4 0.44 0.5 0.56 0.64 0.7 0.8 0.89 1 1.12 1.28 1.4
$$ 1.6 1.78 2 2.25 2.56 2.8 3.2 3.56 4 4.5 5 5.6 6.35 7.12 8 9 10 11.3 12.7
$$ 14.2 16 18 20.2 22.6 25.4 28.5 32 36 40.3 45.2 50.8 57 64 71.8 80.6 90.5
$$ 101 -1 -1 -1 -1 -1 -1 -1 -1 -1 -1 -1 -1 -1 -1 -1 -1 -1 -1 -1 -1 -1 -1 -1
$$ -1 -1 -1 -1 -1 -1 -1 -1 -1 -1 -1 -1 -1 -1 -1 -1 -1 -1 -1 -1 -1 -1 -1 -1
$$ -1 -1 -1 -1 -1 -1 -1 -1 -1 -1 -1 -1 -1 -1 -1 -1 -1 -1 -1 -1 -1 -1 -1 -1
$$ -1 -1 -1 -1
$$ ##$RG_tab20= (0..127)
$$ -1 -1 -1 -1 -1 -1 -1 -1 -1 -1 -1 -1 -1 -1 -1 -1 -1 -1 -1 -1 -1 -1 -1 -1
$$ -1 -1 -1 -1 -1 -1 -1 -1 -1 -1 -1 -1 -1 -1 -1 -1 -1 -1 -1 -1 -1 -1 -1 -1
$$ -1 -1 -1 -1 -1 -1 -1 -1 -1 -1 -1 -1 -1 -1 -1 -1 -1 -1 -1 -1 -1 -1 -1 -1
$$ -1 -1 -1 -1 -1 -1 -1 -1 -1 -1 -1 -1 -1 -1 -1 -1 -1 -1 -1 -1 -1 -1 -1 -1
$$ -1 -1 -1 -1 -1 -1 -1 -1 -1 -1 -1 -1 -1 -1 -1 -1 -1 -1 -1 -1 -1 -1 -1 -1
$$ -1 -1 -1 -1 -1 -1 -1 -1
$$ ##$RG_tab21= (0..127)
$$ -1 -1 -1 -1 -1 -1 -1 -1 -1 -1 -1 -1 -1 -1 -1 -1 -1 -1 -1 -1 -1 -1 -1 -1
$$ -1 -1 -1 -1 -1 -1 -1 -1 -1 -1 -1 -1 -1 -1 -1 -1 -1 -1 -1 -1 -1 -1 -1 -1
$$ -1 -1 -1 -1 -1 -1 -1 -1 -1 -1 -1 -1 -1 -1 -1 -1 -1 -1 -1 -1 -1 -1 -1 -1
$$ -1 -1 -1 -1 -1 -1 -1 -1 -1 -1 -1 -1 -1 -1 -1 -1 -1 -1 -1 -1 -1 -1 -1 -1
$$ -1 -1 -1 -1 -1 -1 -1 -1 -1 -1 -1 -1 -1 -1 -1 -1 -1 -1 -1 -1 -1 -1 -1 -1
$$ -1 -1 -1 -1 -1 -1 -1 -1
$$ ##$RG_tab22= (0..127)
$$ -1 -1 -1 -1 -1 -1 -1 -1 -1 -1 -1 -1 -1 -1 -1 -1 -1 -1 -1 -1 -1 -1 -1 -1
$$ -1 -1 -1 -1 -1 -1 -1 -1 -1 -1 -1 -1 -1 -1 -1 -1 -1 -1 -1 -1 -1 -1 -1 -1
$$ -1 -1 -1 -1 -1 -1 -1 -1 -1 -1 -1 -1 -1 -1 -1 -1 -1 -1 -1 -1 -1 -1 -1 -1
$$ -1 -1 -1 -1 -1 -1 -1 -1 -1 -1 -1 -1 -1 -1 -1 -1 -1 -1 -1 -1 -1 -1 -1 -1
$$ -1 -1 -1 -1 -1 -1 -1 -1 -1 -1 -1 -1 -1 -1 -1 -1 -1 -1 -1 -1 -1 -1 -1 -1
$$ -1 -1 -1 -1 -1 -1 -1 -1
$$ ##$RG_tab23= (0..127)
$$ -1 -1 -1 -1 -1 -1 -1 -1 -1 -1 -1 -1 -1 -1 -1 -1 -1 -1 -1 -1 -1 -1 -1 -1
$$ -1 -1 -1 -1 -1 -1 -1 -1 -1 -1 -1 -1 -1 -1 -1 -1 -1 -1 -1 -1 -1 -1 -1 -1
$$ -1 -1 -1 -1 -1 -1 -1 -1 -1 -1 -1 -1 -1 -1 -1 -1 -1 -1 -1 -1 -1 -1 -1 -1
$$ -1 -1 -1 -1 -1 -1 -1 -1 -1 -1 -1 -1 -1 -1 -1 -1 -1 -1 -1 -1 -1 -1 -1 -1
$$ -1 -1 -1 -1 -1 -1 -1 -1 -1 -1 -1 -1 -1 -1 -1 -1 -1 -1 -1 -1 -1 -1 -1 -1
$$ -1 -1 -1 -1 -1 -1 -1 -1
$$ ##$RG_tab24= (0..127)
$$ -1 -1 -1 -1 -1 -1 -1 -1 -1 -1 -1 -1 -1 -1 -1 -1 -1 -1 -1 -1 -1 -1 -1 -1
$$ -1 -1 -1 -1 -1 -1 -1 -1 -1 -1 -1 -1 -1 -1 -1 -1 -1 -1 -1 -1 -1 -1 -1 -1
$$ -1 -1 -1 -1 -1 -1 -1 -1 -1 -1 -1 -1 -1 -1 -1 -1 -1 -1 -1 -1 -1 -1 -1 -1
$$ -1 -1 -1 -1 -1 -1 -1 -1 -1 -1 -1 -1 -1 -1 -1 -1 -1 -1 -1 -1 -1 -1 -1 -1
$$ -1 -1 -1 -1 -1 -1 -1 -1 -1 -1 -1 -1 -1 -1 -1 -1 -1 -1 -1 -1 -1 -1 -1 -1
$$ -1 -1 -1 -1 -1 -1 -1 -1
$$ ##$RG_tab3= (0..127)
$$ 0.25 0.28 0.32 0.35 0.4 0.44 0.5 0.56 0.64 0.7 0.8 0.89 1 1.12 1.28 1.4
$$ 1.6 1.78 2 2.25 2.56 2.8 3.2 3.56 4 4.5 5 5.6 6.35 7.12 8 9 10 11.3 12.7
$$ 14.2 16 18 20.2 22.6 25.4 28.5 32 36 40.3 45.2 50.8 57 64 71.8 80.6 90.5
$$ 101 -1 -1 -1 -1 -1 -1 -1 -1 -1 -1 -1 -1 -1 -1 -1 -1 -1 -1 -1 -1 -1 -1 -1
$$ -1 -1 -1 -1 -1 -1 -1 -1 -1 -1 -1 -1 -1 -1 -1 -1 -1 -1 -1 -1 -1 -1 -1 -1
$$ -1 -1 -1 -1 -1 -1 -1 -1 -1 -1 -1 -1 -1 -1 -1 -1 -1 -1 -1 -1 -1 -1 -1 -1
$$ -1 -1 -1 -1
$$ ##$RG_tab4= (0..127)
$$ 0.25 0.28 0.32 0.35 0.4 0.44 0.5 0.56 0.64 0.7 0.8 0.89 1 1.12 1.28 1.4
$$ 1.6 1.78 2 2.25 2.56 2.8 3.2 3.56 4 4.5 5 5.6 6.35 7.12 8 9 10 11.3 12.7
$$ 14.2 16 18 20.2 22.6 25.4 28.5 32 36 40.3 45.2 50.8 57 64 71.8 80.6 90.5
$$ 101 -1 -1 -1 -1 -1 -1 -1 -1 -1 -1 -1 -1 -1 -1 -1 -1 -1 -1 -1 -1 -1 -1 -1
$$ -1 -1 -1 -1 -1 -1 -1 -1 -1 -1 -1 -1 -1 -1 -1 -1 -1 -1 -1 -1 -1 -1 -1 -1
$$ -1 -1 -1 -1 -1 -1 -1 -1 -1 -1 -1 -1 -1 -1 -1 -1 -1 -1 -1 -1 -1 -1 -1 -1
$$ -1 -1 -1 -1
$$ ##$RG_tab5= (0..127)
$$ -1 -1 -1 -1 -1 -1 -1 -1 -1 -1 -1 -1 -1 -1 -1 -1 -1 -1 -1 -1 -1 -1 -1 -1
$$ -1 -1 -1 -1 -1 -1 -1 -1 -1 -1 -1 -1 -1 -1 -1 -1 -1 -1 -1 -1 -1 -1 -1 -1
$$ -1 -1 -1 -1 -1 -1 -1 -1 -1 -1 -1 -1 -1 -1 -1 -1 -1 -1 -1 -1 -1 -1 -1 -1
$$ -1 -1 -1 -1 -1 -1 -1 -1 -1 -1 -1 -1 -1 -1 -1 -1 -1 -1 -1 -1 -1 -1 -1 -1
$$ -1 -1 -1 -1 -1 -1 -1 -1 -1 -1 -1 -1 -1 -1 -1 -1 -1 -1 -1 -1 -1 -1 -1 -1
$$ -1 -1 -1 -1 -1 -1 -1 -1
$$ ##$RG_tab6= (0..127)
$$ -1 -1 -1 -1 -1 -1 -1 -1 -1 -1 -1 -1 -1 -1 -1 -1 -1 -1 -1 -1 -1 -1 -1 -1
$$ -1 -1 -1 -1 -1 -1 -1 -1 -1 -1 -1 -1 -1 -1 -1 -1 -1 -1 -1 -1 -1 -1 -1 -1
$$ -1 -1 -1 -1 -1 -1 -1 -1 -1 -1 -1 -1 -1 -1 -1 -1 -1 -1 -1 -1 -1 -1 -1 -1
$$ -1 -1 -1 -1 -1 -1 -1 -1 -1 -1 -1 -1 -1 -1 -1 -1 -1 -1 -1 -1 -1 -1 -1 -1
$$ -1 -1 -1 -1 -1 -1 -1 -1 -1 -1 -1 -1 -1 -1 -1 -1 -1 -1 -1 -1 -1 -1 -1 -1
$$ -1 -1 -1 -1 -1 -1 -1 -1
$$ ##$RG_tab7= (0..127)
$$ -1 -1 -1 -1 -1 -1 -1 -1 -1 -1 -1 -1 -1 -1 -1 -1 -1 -1 -1 -1 -1 -1 -1 -1
$$ -1 -1 -1 -1 -1 -1 -1 -1 -1 -1 -1 -1 -1 -1 -1 -1 -1 -1 -1 -1 -1 -1 -1 -1
$$ -1 -1 -1 -1 -1 -1 -1 -1 -1 -1 -1 -1 -1 -1 -1 -1 -1 -1 -1 -1 -1 -1 -1 -1
$$ -1 -1 -1 -1 -1 -1 -1 -1 -1 -1 -1 -1 -1 -1 -1 -1 -1 -1 -1 -1 -1 -1 -1 -1
$$ -1 -1 -1 -1 -1 -1 -1 -1 -1 -1 -1 -1 -1 -1 -1 -1 -1 -1 -1 -1 -1 -1 -1 -1
$$ -1 -1 -1 -1 -1 -1 -1 -1
$$ ##$RG_tab8= (0..127)
$$ -1 -1 -1 -1 -1 -1 -1 -1 -1 -1 -1 -1 -1 -1 -1 -1 -1 -1 -1 -1 -1 -1 -1 -1
$$ -1 -1 -1 -1 -1 -1 -1 -1 -1 -1 -1 -1 -1 -1 -1 -1 -1 -1 -1 -1 -1 -1 -1 -1
$$ -1 -1 -1 -1 -1 -1 -1 -1 -1 -1 -1 -1 -1 -1 -1 -1 -1 -1 -1 -1 -1 -1 -1 -1
$$ -1 -1 -1 -1 -1 -1 -1 -1 -1 -1 -1 -1 -1 -1 -1 -1 -1 -1 -1 -1 -1 -1 -1 -1
$$ -1 -1 -1 -1 -1 -1 -1 -1 -1 -1 -1 -1 -1 -1 -1 -1 -1 -1 -1 -1 -1 -1 -1 -1
$$ -1 -1 -1 -1 -1 -1 -1 -1
$$ ##$RG_tab9= (0..127)
$$ -1 -1 -1 -1 -1 -1 -1 -1 -1 -1 -1 -1 -1 -1 -1 -1 -1 -1 -1 -1 -1 -1 -1 -1
$$ -1 -1 -1 -1 -1 -1 -1 -1 -1 -1 -1 -1 -1 -1 -1 -1 -1 -1 -1 -1 -1 -1 -1 -1
$$ -1 -1 -1 -1 -1 -1 -1 -1 -1 -1 -1 -1 -1 -1 -1 -1 -1 -1 -1 -1 -1 -1 -1 -1
$$ -1 -1 -1 -1 -1 -1 -1 -1 -1 -1 -1 -1 -1 -1 -1 -1 -1 -1 -1 -1 -1 -1 -1 -1
$$ -1 -1 -1 -1 -1 -1 -1 -1 -1 -1 -1 -1 -1 -1 -1 -1 -1 -1 -1 -1 -1 -1 -1 -1
$$ -1 -1 -1 -1 -1 -1 -1 -1
$$ ##$RXFMAX= (0..23)
$$ 1290 1290 1290 1290 -1 -1 -1 -1 -1 -1 -1 -1 -1 -1 -1 -1 -1 -1 -1 -1 -1
$$ -1 -1 -1
$$ ##$RXFMIN= (0..23)
$$ 5 5 5 5 -1 -1 -1 -1 -1 -1 -1 -1 -1 -1 -1 -1 -1 -1 -1 -1 -1 -1 -1 -1
$$ ##$RheoNmrEth= <no>
$$ ##$SGUC1= (0..23)
$$ 34 33 17 18 0 0 0 0 0 0 0 0 0 0 0 0 0 0 0 0 0 0 0 0
$$ ##$SGUC2= (0..23)
$$ 49 0 0 0 0 0 0 0 0 0 0 0 0 0 0 0 0 0 0 0 0 0 0 0
$$ ##$SLCBCONF= <SHNV>
$$ ##$SPECTR= 13
$$ ##$SYNCTRIG= 0
$$ ##$SamChgEth= (0..3)
$$ <192.168.98.3> <no> <no> <no>
$$ ##$SamChgPort= (0..3)
$$ <80> <no> <no> <no>
$$ ##$SamChgProtocol= (0..3)
$$ <CORBA> <> <> <>
$$ ##$ServiceNo= <>
$$ ##$Sgu10PowerLevel= (0..7)
$$ 0 0 0 0 0 0 0 0
$$ ##$Sgu11PowerLevel= (0..7)
$$ 0 0 0 0 0 0 0 0
$$ ##$Sgu12PowerLevel= (0..7)
$$ 0 0 0 0 0 0 0 0
$$ ##$Sgu13PowerLevel= (0..7)
$$ 0 0 0 0 0 0 0 0
$$ ##$Sgu14PowerLevel= (0..7)
$$ 0 0 0 0 0 0 0 0
$$ ##$Sgu15PowerLevel= (0..7)
$$ 0 0 0 0 0 0 0 0
$$ ##$Sgu16PowerLevel= (0..7)
$$ 0 0 0 0 0 0 0 0
$$ ##$Sgu17PowerLevel= (0..7)
$$ 0 0 0 0 0 0 0 0
$$ ##$Sgu18PowerLevel= (0..7)
$$ 0 0 0 0 0 0 0 0
$$ ##$Sgu19PowerLevel= (0..7)
$$ 0 0 0 0 0 0 0 0
$$ ##$Sgu1PowerLevels= (0..7)
$$ 90 74 58 42 26 10 0 0
$$ ##$Sgu20PowerLevel= (0..7)
$$ 0 0 0 0 0 0 0 0
$$ ##$Sgu21PowerLevel= (0..7)
$$ 0 0 0 0 0 0 0 0
$$ ##$Sgu22PowerLevel= (0..7)
$$ 0 0 0 0 0 0 0 0
$$ ##$Sgu23PowerLevel= (0..7)
$$ 0 0 0 0 0 0 0 0
$$ ##$Sgu24PowerLevel= (0..7)
$$ 0 0 0 0 0 0 0 0
$$ ##$Sgu2PowerLevels= (0..7)
$$ 90 74 58 42 26 10 0 0
$$ ##$Sgu3PowerLevels= (0..7)
$$ 90 74 58 42 26 10 0 0
$$ ##$Sgu4PowerLevels= (0..7)
$$ 90 74 58 42 26 10 0 0
$$ ##$Sgu5PowerLevels= (0..7)
$$ 0 0 0 0 0 0 0 0
$$ ##$Sgu6PowerLevels= (0..7)
$$ 0 0 0 0 0 0 0 0
$$ ##$Sgu7PowerLevels= (0..7)
$$ 0 0 0 0 0 0 0 0
$$ ##$Sgu8PowerLevels= (0..7)
$$ 0 0 0 0 0 0 0 0
$$ ##$Sgu9PowerLevels= (0..7)
$$ 0 0 0 0 0 0 0 0
$$ ##$SguType= 4
$$ ##$ShimMaxVal= 130000
$$ ##$ShimPow1Ch2Sh= (0..38)
$$ 1 2 3 21 4 4 27 27 4 4 63 26 26 25 7 7 20 20 31 31 0 0 0 0 0 0 0 0 0 0
$$ 0 0 0 0 0 0 0 0 0
$$ ##$ShimPow1Imax= (0..38)
$$ 1 1 1 1 1 1 1 1 1 1 1 1 1 1 1 1 1 1 1 1 0 0 0 0 0 0 0 0 0 0 0 0 0 0 0 0
$$ 0 0 0
$$ ##$ShimPow1NChan= 20
$$ ##$ShimPow1TotIMax= 6
$$ ##$ShimPow1Vmax= (0..38)
$$ 20 20 20 20 20 20 20 20 20 20 20 20 20 20 20 20 20 20 20 20 0 0 0 0 0 0
$$ 0 0 0 0 0 0 0 0 0 0 0 0 0
$$ ##$ShimPow2Ch2Sh= (0..38)
$$ 15 15 33 33 35 35 25 8 38 38 23 8 14 14 36 36 32 32 23 63 0 0 0 0 0 0 0
$$ 0 0 0 0 0 0 0 0 0 0 0 0
$$ ##$ShimPow2Imax= (0..38)
$$ 1 1 1 1 1 1 1 1 1 1 1 1 1 1 1 1 1 1 1 1 0 0 0 0 0 0 0 0 0 0 0 0 0 0 0 0
$$ 0 0 0
$$ ##$ShimPow2NChan= 20
$$ ##$ShimPow2TotIMax= 6
$$ ##$ShimPow2Vmax= (0..38)
$$ 20 20 20 20 20 20 20 20 20 20 20 20 20 20 20 20 20 20 20 20 0 0 0 0 0 0
$$ 0 0 0 0 0 0 0 0 0 0 0 0 0
$$ ##$ShimPow3Ch2Sh= (0..38)
$$ 0 0 0 0 0 0 0 0 0 0 0 0 0 0 0 0 0 0 0 0 0 0 0 0 0 0 0 0 0 0 0 0 0 0 0 0
$$ 0 0 0
$$ ##$ShimPow3Imax= (0..38)
$$ 0 0 0 0 0 0 0 0 0 0 0 0 0 0 0 0 0 0 0 0 0 0 0 0 0 0 0 0 0 0 0 0 0 0 0 0
$$ 0 0 0
$$ ##$ShimPow3NChan= 0
$$ ##$ShimPow3TotIMax= 0
$$ ##$ShimPow3Vmax= (0..38)
$$ 0 0 0 0 0 0 0 0 0 0 0 0 0 0 0 0 0 0 0 0 0 0 0 0 0 0 0 0 0 0 0 0 0 0 0 0
$$ 0 0 0
$$ ##$ShimPow4Ch2Sh= (0..38)
$$ 0 0 0 0 0 0 0 0 0 0 0 0 0 0 0 0 0 0 0 0 0 0 0 0 0 0 0 0 0 0 0 0 0 0 0 0
$$ 0 0 0
$$ ##$ShimPow4Imax= (0..38)
$$ 0 0 0 0 0 0 0 0 0 0 0 0 0 0 0 0 0 0 0 0 0 0 0 0 0 0 0 0 0 0 0 0 0 0 0 0
$$ 0 0 0
$$ ##$ShimPow4NChan= 0
$$ ##$ShimPow4TotIMax= 0
$$ ##$ShimPow4Vmax= (0..38)
$$ 0 0 0 0 0 0 0 0 0 0 0 0 0 0 0 0 0 0 0 0 0 0 0 0 0 0 0 0 0 0 0 0 0 0 0 0
$$ 0 0 0
$$ ##$ShimPow5Ch2Sh= (0..38)
$$ 0 0 0 0 0 0 0 0 0 0 0 0 0 0 0 0 0 0 0 0 0 0 0 0 0 0 0 0 0 0 0 0 0 0 0 0
$$ 0 0 0
$$ ##$ShimPow5Imax= (0..38)
$$ 0 0 0 0 0 0 0 0 0 0 0 0 0 0 0 0 0 0 0 0 0 0 0 0 0 0 0 0 0 0 0 0 0 0 0 0
$$ 0 0 0
$$ ##$ShimPow5NChan= 0
$$ ##$ShimPow5TotIMax= 0
$$ ##$ShimPow5Vmax= (0..38)
$$ 0 0 0 0 0 0 0 0 0 0 0 0 0 0 0 0 0 0 0 0 0 0 0 0 0 0 0 0 0 0 0 0 0 0 0 0
$$ 0 0 0
$$ ##$ShimPow6Ch2Sh= (0..38)
$$ 0 0 0 0 0 0 0 0 0 0 0 0 0 0 0 0 0 0 0 0 0 0 0 0 0 0 0 0 0 0 0 0 0 0 0 0
$$ 0 0 0
$$ ##$ShimPow6Imax= (0..38)
$$ 0 0 0 0 0 0 0 0 0 0 0 0 0 0 0 0 0 0 0 0 0 0 0 0 0 0 0 0 0 0 0 0 0 0 0 0
$$ 0 0 0
$$ ##$ShimPow6NChan= 0
$$ ##$ShimPow6TotIMax= 0
$$ ##$ShimPow6Vmax= (0..38)
$$ 0 0 0 0 0 0 0 0 0 0 0 0 0 0 0 0 0 0 0 0 0 0 0 0 0 0 0 0 0 0 0 0 0 0 0 0
$$ 0 0 0
$$ ##$ShimPow7Ch2Sh= (0..38)
$$ 0 0 0 0 0 0 0 0 0 0 0 0 0 0 0 0 0 0 0 0 0 0 0 0 0 0 0 0 0 0 0 0 0 0 0 0
$$ 0 0 0
$$ ##$ShimPow7Imax= (0..38)
$$ 0 0 0 0 0 0 0 0 0 0 0 0 0 0 0 0 0 0 0 0 0 0 0 0 0 0 0 0 0 0 0 0 0 0 0 0
$$ 0 0 0
$$ ##$ShimPow7NChan= 0
$$ ##$ShimPow7TotIMax= 0
$$ ##$ShimPow7Vmax= (0..38)
$$ 0 0 0 0 0 0 0 0 0 0 0 0 0 0 0 0 0 0 0 0 0 0 0 0 0 0 0 0 0 0 0 0 0 0 0 0
$$ 0 0 0
$$ ##$ShimPow8Ch2Sh= (0..38)
$$ 0 0 0 0 0 0 0 0 0 0 0 0 0 0 0 0 0 0 0 0 0 0 0 0 0 0 0 0 0 0 0 0 0 0 0 0
$$ 0 0 0
$$ ##$ShimPow8Imax= (0..38)
$$ 0 0 0 0 0 0 0 0 0 0 0 0 0 0 0 0 0 0 0 0 0 0 0 0 0 0 0 0 0 0 0 0 0 0 0 0
$$ 0 0 0
$$ ##$ShimPow8NChan= 0
$$ ##$ShimPow8TotIMax= 0
$$ ##$ShimPow8Vmax= (0..38)
$$ 0 0 0 0 0 0 0 0 0 0 0 0 0 0 0 0 0 0 0 0 0 0 0 0 0 0 0 0 0 0 0 0 0 0 0 0
$$ 0 0 0
$$ ##$ShimPowMaxUA= (0..63)
$$ 130000 130000 130000 130000 130000 130000 130000 130000 130000 130000 130000
$$ 130000 130000 130000 130000 130000 130000 130000 130000 130000 130000 130000
$$ 130000 130000 130000 130000 130000 130000 130000 130000 130000 130000 130000
$$ 130000 130000 130000 130000 130000 130000 130000 0 0 0 0 0 0 0 0 0 0 0
$$ 0 0 0 0 0 0 0 0 0 0 0 0 0
$$ ##$ShimPowMaxUG= (0..63)
$$ 1000000 1000000 1000000 1000000 1000000 1000000 1000000 1000000 1000000
$$ 1000000 1000000 1000000 1000000 1000000 1000000 1000000 1000000 1000000
$$ 1000000 1000000 1000000 1000000 1000000 1000000 1000000 1000000 1000000
$$ 1000000 1000000 1000000 1000000 1000000 1000000 1000000 1000000 1000000
$$ 1000000 1000000 1000000 0 0 0 0 0 0 0 0 0 0 0 0 0 0 0 0 0 0 0 0 0 0 0 0
$$ 0
$$ ##$ShimPowNum= 2
$$ ##$ShimPowRcbType= 3
$$ ##$ShimPowRes= (0..63)
$$ 1e-20 1e-20 1e-20 1e-20 1e-20 1e-20 1e-20 1e-20 1e-20 1e-20 1e-20 1e-20
$$ 1e-20 1e-20 1e-20 1e-20 1e-20 1e-20 1e-20 1e-20 1e-20 1e-20 1e-20 1e-20
$$ 1e-20 1e-20 1e-20 1e-20 1e-20 1e-20 1e-20 1e-20 1e-20 1e-20 1e-20 1e-20
$$ 1e-20 1e-20 1e-20 1e-20 0 0 0 0 0 0 0 0 0 0 0 0 0 0 0 0 0 0 0 0 0 0 0 0
$$ ##$ShimPowRng0= (0..63)
$$ 1 1 1 1 1 1 1 1 1 1 1 1 1 1 1 1 1 1 1 1 1 1 1 1 1 1 1 1 1 1 1 1 1 1 1 1
$$ 1 1 1 1 0 0 0 0 0 0 0 0 0 0 0 0 0 0 0 0 0 0 0 0 0 0 0 0
$$ ##$ShimPowRng1= (0..63)
$$ 1 1 1 1 1 1 1 1 1 1 1 1 1 1 1 1 1 1 1 1 1 1 1 1 1 1 1 1 1 1 1 1 1 1 1 1
$$ 1 1 1 1 0 0 0 0 0 0 0 0 0 0 0 0 0 0 0 0 0 0 0 0 0 0 0 0
$$ ##$ShimPowRng2= (0..63)
$$ 1 1 1 1 1 1 1 1 1 1 1 1 1 1 1 1 1 1 1 1 1 1 1 1 1 1 1 1 1 1 1 1 1 1 1 1
$$ 1 1 1 1 0 0 0 0 0 0 0 0 0 0 0 0 0 0 0 0 0 0 0 0 0 0 0 0
$$ ##$ShimPowRng3= (0..63)
$$ 1 1 1 1 1 1 1 1 1 1 1 1 1 1 1 1 1 1 1 1 1 1 1 1 1 1 1 1 1 1 1 1 1 1 1 1
$$ 1 1 1 1 0 0 0 0 0 0 0 0 0 0 0 0 0 0 0 0 0 0 0 0 0 0 0 0
$$ ##$ShimPowType1= 8
$$ ##$ShimPowType2= 8
$$ ##$ShimPowType3= 0
$$ ##$ShimPowType4= 0
$$ ##$ShimPowType5= 0
$$ ##$ShimPowType6= 0
$$ ##$ShimPowType7= 0
$$ ##$ShimPowType8= 0
$$ ##$ShimSysActGrad= (0..63)
$$ 1 2 3 4 13 5 7 11 10 9 6 8 12 18 19 20 21 15 22 23 24 14 25 16 26 17 27
$$ 28 31 32 33 34 35 36 37 38 0 0 0 0 0 0 0 0 0 0 0 0 0 0 0 0 0 0 0 0 0 0
$$ 0 0 0 0 0 0
$$ ##$ShimSysAngle= <>
$$ ##$ShimSysFunc= (0..63)
$$ 1 2 3 4 5 6 7 8 9 10 0 37 38 35 16 15 14 13 12 11 28 27 26 25 24 23 36
$$ 22 30 29 20 21 34 33 32 31 17 18 19 0 0 0 0 0 0 0 0 0 0 0 0 0 0 0 0 0 0
$$ 0 0 0 0 0 0 0
$$ ##$ShimSysMatId= <292722ca.dat>
$$ ##$ShimSysMatrix= 1
$$ ##$ShimSysMinMaxUG= 130000
$$ ##$ShimSysOffset= <58>
$$ ##$ShimSysType= 4
$$ ##$ShimUnit= 3
$$ ##$SpectrOsVersion= <4.3.180.20230524>
$$ ##$TCubeEth= <192.168.180.38>
$$ ##$TCubeSeqDevice= <>
$$ ##$TopSpinVersion= <TopSpin 4.3.0>
$$ ##$TrxFreqFormula= (0..23)
$$ <TrxFreqFormula(2.0,600070000.000000,'TRX',Trx(1.0,'TRX 1200.1',2,5.000000,1290.000000))>
$$ <TrxFreqFormula(2.0,600070000.000000,'TRX',Trx(1.0,'TRX 1200.2',1,5.000000,1290.000000))>
$$ <TrxFreqFormula(2.0,600070000.000000,'TRX',Trx(1.0,'TRX 1200.3',1,5.000000,1290.000000))>
$$ <TrxFreqFormula(2.0,600070000.000000,'TRX',Trx(1.0,'TRX 1200.4',1,5.000000,1290.000000))>
$$ <> <> <> <> <> <> <> <> <> <> <> <> <> <> <> <> <> <> <> <>
$$ ##$TrxPN= (0..23)
$$ <Z148391> <Z148391> <Z148391> <Z148391> <> <> <> <> <> <> <> <> <> <> <>
$$ <> <> <> <> <> <> <> <> <>
$$ ##$TrxSN= (0..23)
$$ <02476> <00643> <00644> <00645> <> <> <> <> <> <> <> <> <> <> <> <> <>
$$ <> <> <> <> <> <> <>
$$ ##$VCubeEth= (0..23)
$$ <no> <no> <no> <no> <no> <no> <no> <no> <no> <no> <no> <no> <no> <no> <no>
$$ <no> <no> <no> <no> <no> <no> <no> <no> <no>
$$ ##$VTU= 2
$$ ##$VTUETH= <192.168.99.17>
$$ ##$ValueLine= no
$$ ##$VpuPN= (0..23)
$$ <no> <no> <no> <no> <no> <no> <no> <no> <no> <no> <no> <no> <no> <no> <no>
$$ <no> <no> <no> <no> <no> <no> <no> <no> <no>
$$ ##$VpuSN= (0..23)
$$ <no> <no> <no> <no> <no> <no> <no> <no> <no> <no> <no> <no> <no> <no> <no>
$$ <no> <no> <no> <no> <no> <no> <no> <no> <no>
$$ ##$WBREFAM= (0..31)
$$ 100.4 100 100 100 100 100 100 100 100 100 100 100 100 100 100 100 100 100
$$ 100 100 100 100 100 100 100 100 100 100 100 100 100 100
$$ ##$WBREFLM= (0..31)
$$ 1 0 0 0 0 0 0 0 0 0 0 0 0 0 0 0 0 0 0 0 0 0 0 0 0 0 0 0 0 0 0 0
$$ ##$WBREFPH= (0..31)
$$ 0.15 0 0 0 0 0 0 0 0 0 0 0 0 0 0 0 0 0 0 0 0 0 0 0 0 0 0 0 0 0 0 0
$$ ##$WBSGU= (0..31)
$$ 1 1 2 2 4 8 0 0 0 0 0 0 0 0 0 0 0 0 0 0 0 0 0 0 0 0 0 0 0 0 0 0
$$ ##END=
$$ 
##$DECIM=	1120
##$DSPFVS=	21
##XUNITS=	HZ
##YUNITS=	ARBITRARY UNITS
##FIRSTX=	11793.724640026128327
##LASTX=	-6063.3500975227425442
##DELTAX=	-0.068119594029018029624
##XFACTOR=	1
##YFACTOR=	0.79793935113058367392
##FIRSTY=	-40
##MINY=	-53111280
##MAXY=	1620996
##NPOINTS=	262144
##XYDATA=	(X++(Y..Y))
11794e0NNN%NJ0nJ0J0nNJ0%N%NJ0j5%%%%n%%n%n%%J5j5j5j5J0L0K0K0j0k5j0J0nNnn%%nJ5
11790A0NNNNJ0%nnnj0%j0nj0j0j5j5j5j0k0k0j0Nn%%K5K0K5K0J0J5J5Nj5j0j5j5j0%j0%NN
11787e5J5%j0%J0j5%nn%K0K5L0J5%Nj0Nj5nj5j0j0j0j5nj0k5k5nK5K5K5K5K0K5K0K0Nj0Nn
11784E5j5j0k0j5nk5j0j0%%%%%NJ0n%Nj0J0J0n%%%J0nJ0%N%N%%J0n%J0%Nj0nnj0%j5j0%J0
11781c5NJ5Nk5nNM0L0%j0%J5NJ0J0nn%nj5%%nj5nj5nj5j0k0%J0J0NJ0J5NJ0J0%%%%Nnj0J0
11778B0J0%J0J0%j0n%k0nj0j0NK0J5NJ0j0%%j0J0K0k0k5j5J0K5NNj0k0%%%%%%%%n%%nn%n%
11775a0Nn%%%%%%j5j0J5J0J0j0%%N%J0n%NN%nj5nn%NN%j0k0j5j5j0%J0K5K5K5K5K5%%N%nl0
11771B5k0j5K0K0nn%J0N%nj0j0n%%nNJ0L0K5J5nj0l0l5l5k5NJ5J5j5%NJ0%NN%NNNN%%J0nn
11768A0Nnj5j5%J5%%K0nk5j5k0k0%%%N%K0J5NJ0n%N%%%%N%%%%N%%nj0j5%j0j0j5nJ0nNNN%
11764e5nJ5%NN%NNNNn%n%n%n%J0J0NJ0j0%NK5K0%j0j0%NN%nj0j0n%J0%NJ5NNJ5nk0k0nNK5
11761C5J5J0NNN%j0j0j0j5nj5j0j0nnj5%K0J5J5K0J0J0J0Nnk0k0n%K0M0L0L0%l0n0n0n0m0
11758h0k0J5L5L5J5J0j5N%j0Nn%J0J0J0J0%J5J0Nn%nnj0%j0%nj0%nnnj0%J5NJ0J5NJ5J5Nj5
11755E5j5k0j0NJ5J0J0nnnnnnnnNJ0N%NNJ0Nk0j0j5j0k0nL0K5%j5nj0%j0j0Nnnj0N%nj5J0
11752d0NNJ0J0NJ0NNJ5NJ5Nnk0j5j5j0k0k0nnK0L0L0K0nj0j5k5nJ0NJ5NJ5Nnj5j5%k0j0J0
11749b0J0%nnNnK0K0%j0j0j0j5j5nNJ5K0N%k0j5nj5j0NK0NJ0J5NJ5Nn%J0K5%k5j5nj0j5j0
11746c5j0j0Nn%J5Nj0j0nJ5J0%J5%nJ5Nn%%%%J0nJ0NJ0J0j0k5k0j0%%%%nN%%%%%%%NJ0nk0
11742d5k0%J0K0M0K5L0J0j5j0J0J0J0j0k0j0k0k0n%J0J0%N%j0J0Nj0%NnJ0J5nnJ5%NNN%Nn
11739E5J0K0j0k0Nnj0j0nj0%j0J5N%k0k0j0k5NL0J5J5j0nNj0l5%K5K0J0j0J5nnJ5%%%NJ5j0
11737D0j5j5l0j0J5K5K5J5j0j0%j0j0%%j5j0%nj0J5K5J5J5J0k0J0j0nNj0%%j5k0NNK0J5J5
11734D5nk0nj5j5nj5j0NJ0K0%J5NK0%%j0Nj0m0j0%K0J0J5K0J0%j0nnj0%%j5n%nnj0n%j0j0
11731e5%j0j0J0%NN%%N%J0nJ0%N%%NJ5J0NJ5J0J0J0J0%NnJ0%j5k5l5k5j0J0K5J5%j0j0j5j0
11728c5J0J5%j0nnJ0n%N%NJ0nk0j5J0L0J0Nnj5nN%%%%%%%k5k0%K5L0L5K0nk5j5k0k0j5j5k0
11725h0J5J0J5J5NK0J5J0%Nj0NNj0%%N%%%N%J0nl0j5k5J5K0K0J0j0k0nJ0J0nnnnn%nnj0%n
11721c5%j5%nnNJ0j0k5N%K5K5J0J0J0N%k0k0n%K0NJ5Nnl5j5K0L5L5K0Nj5%j0nnnnn%nnNnn
11718E%%n%nJ5J0nk0j5j5k0j0J0L0L5J0%J0Nnk0k0k5k0nN%%J0L0K0J5K0nnk0k0n%J0J0j0J0
11715Ej0nj0J0K0j5j0%J5L0J5j0k5l5l0k5%%K0J0J0N%%NN%J5nnnJ0K5NnJ0nnk0l0nJ0L0L0
11712B5J5n%n%%nn%%%N%N%%%%k0j0%K0J0J5J5J0NNNk0j5k0k0%k0%nNK0K5J0J0j0nJ0J0J5n
11709G0j5j5j0%k0nj5nj5n%j0nj5k0%J0J5J0J5J0j0j0nj5%J0K0L0J5J0J0J5Nj0k0l0j5j5j0
11706e0n%%%%j0j5%K0J5N%J5J0n%K5J0nm5k5NK5J0%j0%J0J0%%%%%%J0%NNNnnl5l0j0%%NNj5
11703g5N%j0%%n%j0n%K5M0L5K0J0%Nnj0j5nJ0n%NNJ5K5K0%j0NN%j5j0N%j0n%k0l0k5%j0j5
11699f0k0%J5J5J5K0%j5j0NNK5L0Nnj0n%nn%j0j0%j5%%j0nnj0NJ0J5K0J0J5J5K5Nj0nj0nN
11696C0J0j0k0k5j0J0NNJ0K0K0J0N%n%NJ0nnnnj0j0%j0j0j0j0nk0%%K0K5K0nj5j0j0%%NNj0
11693a0%%J0J0%k0%nNNJ5J5%k0k5k0j0NJ0%J0J0nnnnj0NNj5nj0J5J5%%J0nK0L0K0K5n%n%%
11690E5k0nj0j0nj0nj0J0J0nN%N%nj0k0l5k5nJ0L0M5L5K0k0nj5k0nNK5J5J0%j5j0nj5j0nj5
11687d0NK5J0J0J0%NNj0J0N%nj0j0%j0j0j0%j5NJ5j5nJ0n%%%j0NJ0j0%%%%%%%%J0nj5j0K0
11684c5L0J0nNNj0j0j5j0%k0j5%J5M5N5J0j5l0k5k0%j5nnj0j0%nnK5%J5J0NNK0NJ0J5%J0J0
11681D0J5Nj0j5nj5j5j0%k0%%n%%%%%%%%NK5L0%k5k0%L0K5J5n%J0J0%K0nnk0k0j0nJ0Nn%N
11678C5NNj5%Nj5nn%nj5NNj0%%j0NN%NNnJ0J5j0%k0j5nj0j5j0j5NJ5NJ0J0NK0%%n%nNj0j0
11674c5J0%%J5%%J0j0J0J0nnJ0%%nNL0L0L0K5%NJ5nk0l0l5k0n%%n%k0k0%J0J5J5J0NJ0NNN
11671F5NJ0%n%%%k0j0J0Nj0k5l5%NNJ0%%%%%%%%%j5nj0k0j5l0j5J0L5M5K0NJ0NNNJ5nk0j5
11668A5j0%nnNJ0NNnk5k0nk5k0nNJ5J0K0J0J0NJ5N%K0J0Nl5l0k0%L0K0K5nk0%k0nk0j0nk0
11665g0j5j0%J5L5L5J5N%J0J0%%NJ5nN%N%%NJ0%j5j5NJ5%j0nnj0k5k0k0NN%J5%K0J5Nj5j0
11662Ek0nJ0J5NK0K5K5J0%j0n%j0nnj0n%NN%J0nnNK0%nj5%%%%j5k0j5j5%J5NNJ5J0j0nj5K0
11659C0%%%%N%j0J0N%%J5NJ0j5%J5K0K0J0J5J0J5%j0k5j5nNJ5K5J5nl5l0k5nj0k0k0k5k0%
11656c0%%%%%%%Nn%%J5J0nk0nJ0%%Nn%%%K0K0n%k0j5nnNL0J5L5J5J0n%NNNj0NJ5j0j5j0nj5
11652D0j0J0K5K0Nj0J0j0N%j0J0J5J0nj5j5k0k0k0j5NJ0J5J5nNN%j5k0NJ0%j0k0k5%J0J0n
11650a0%j0nj0k0k5nNJ0J0NJ0J0J0J0J5%%J5J5%j5j5j0NnnJ0J5K0%Nk0k0%%N%NN%%NJ5K5K0
11646G5K0K0J0K5J5j5l0m5m5l5j0nNNJ0J0J0J0J0J5Nnj5j5nj5j0%j5nJ0L5M0K0nk5j5nj5k5
11644a0l5k5%J5J0J0%nJ0K0j0J0N%%J0nnJ0NnN%N%NNN%nn%j0k0j5nJ5NJ0%J0M0K5%k0j0j0
11640C5j0j5J0J0J5%j5l5k5k0j5j5NK0J5NJ0J5J5nk0j5k0j0%K0L0L0K0n%%j0Nnj0J0j0j0J0
11638A0K5K5j0j5nj5l0l5j5%J0K0K0J5NJ0K0nnk0k0j0%NJ0%k0k5j5k0J0L5J5K0K5J5K0J5K5
11635I0%k0l5k5l0l0l0J0L0K0J0Nj5k5l5l0k0NK5K0L5L0K5J0j0%%%%Nnk0%k5%%K0K0NJ5J0
11632C5J0K0J0J0K0J0j5nnj5%k0nj0k0k5k0k0J0K5K0K0NK0K0Nnnk5%J5%J5Nnk0j5j0k0%nj0
11629enL5K0J0k0j5j5j5NJ0%J0J5j0NNk0k0k5k0j5%j0nNj5j5J0K0L0L0K0J5nk0k0k5j0NL0
11627c0M0%j0k5nJ0K5K0%l5m5l0%NK0L0J5J0J0J0nj5%j0j0nnj0j0K0%%%NNNNJ5J0J0j0j5k0
11624b5j0%nNj0%n%nJ0J0%K0J0%J5J0NK0K5Nl0l5nK0L5M0K5Nj5l0l0j5%J5nN%k0m5m5k5NL0
11621d5L5NNJ0%%j0k0%j0j0j0n%NNJ0nJ0J0%J0nnJ0%%nNNK0K0NJ5K0%K5J0nL0j0k0nk5j0%
11618F5n%%%%Nnl0k0l5k0J0J5J5J0j5m0l0j5NK5K0J0%K5J0J0J0J0K5Nk0Nj0nj5nNk0%J5%N
11615A5J0nnJ0J5Nj5m0k5j0NN%%%NJ5nNN%nn%Nj0%nnN%nNn%NNK0K5%j0nj0j0j5j0k0j0NJ0
11611e5K0%K0J5J0K0J0J5K0Nnm0l0j0nNn%J5J0J5Nnk0j0j0k0j5j5j5nK0N%J0J0%J5%J0K0%
11608A0l5k0J0J5Nk0k5NJ5J5L5%J0K5J0J5M0K5%m0m0j0nnJ0L0K5J5%n%%j5%nj5k0k0j0J0K0
11606E5Nk5k5%%nN%j0%nn%%nJ5J5K5J5j5%j0%k0%%k0nj0%j0nnj0%J5K5K5J0Nj0Nj0nNj0%n
11602el0j0j0%K0%J5J0nnJ0K5K0j0j5j0j5k0j0J0NJ0J0K5L0L5K0%k0j5nnj5j0nj5nj0nNNN
11600EN%J5N%J0J5J0Nj5j0nk0k5nK0K0%%Nnnj5k0%NJ5K0%%N%%nNNnNNj0J5K5K5%k5m5l5j0
11596a5NJ0J5J5J0J0j5nNL5K5k0l0k0nJ0J0J5K0K0K0j0k0j0j0j5j0j0j5n%j0nn%j5%nj0k5
11594f5J0K0L5M0K0%%J5j5nJ0Nj0%k0j0j0j0j5nj0j5J5n%NnNn%%%%J0j0%NJ0NJ0NJ0J0NJ0
11590D5%%j5k5m0k0%J0J0j5%%J0n%J0%%N%nJ5%%J0J0NK0NNL0j0k5l0m5k0J5L0K0K0J5nJ5N
11587E0k0k0j5j5%%j0NNj0%%%nj5J0nj0%nNj0n%n%n%%n%nJ5K5K0K0K0%J0J0%J5K0%j0j5j0
11584C0j0NK0J0J5%nNj0j5l0l5j5J0K0L0Nnnnnk0k5NK0M0K5J0Nj5j0%j5k0%j5j5NN%%%N%%
11581e%j0nnnnnnNNK5n%J5K0nj0j5%k0l0j0J5N0L5J5%j5l5j5%%%j5%nNL0J5K0%k0j5nj0j0
11578c0j5nJ5K5L0J0j0k0l0n%%J0nJ5%%N%j0nj0j0%%j0k5j0k0j5J0L5K0K5J0J5K0J5nj5Nk0
11575a0j5J0nj0Nj0j0NnJ0NJ0nJ0J5nnK0%NNJ0nJ0nk0nj0nj0k5%NN%%NNN%%j5nj0J0K0K5N
11572A0nnnnnj0j0%K5K0L5J5nk5j0j5j5K0%%%%Nn%J5nJ0J0nNJ0k0j5j5j5k0j5j5j5%J5J0%
11569e5%J5J5%k5%j0j5NK0NJ5%j0nnNj0%nNJ5NJ5%J5J5%%nNj5%%j0NJ5J0K0K0J0K0J5K0j0
11566A10k5nk0nk0k0n%n%%nNJ0nk0nK5K0J0%%Nk5m5n0j5J0K5L0J0nk5k5j0K0L0K0K0Nk0Nj5
11563a5k0Nj0nJ5K0J0K5J5J5K5Nk5n0n0l5%%j0NK0%NK0J0J0%K0J0%J0NNJ0J0%j0j5k5nj0k5
11560c5k0nNK0J5J0J0J0J5J0Nj0J0j5j0NNj0k5k5%K5L0L0K5L0Nj0n%l0l0k5l0j5j0k0nJ5N
11557e0J5J0%j0j0NJ5J5J5J5L5K5%j5l5j5n%J0J0J0J5NJ5J5Nj0k5j5j5k5nl0n%nj0J0NL0K0
11555A5J5K0%k5l5j5%j5nNN%NNNNNj0N%j0Nj0%%NJ0N%J0J0NJ0nJ0K5K5J0j5l0m5l5%K0K0%
11551EJ0K5L0J5j0k5m0k0nj0j5%Nj0J0J5J0Nj5k0j0J5L0M5K0nl5k5J0J5Nj5m0l5j5J0J5J0
11549d5J0L0L5M5K5Nk0l5k5%J0NNJ0J0K0Nj5nj5nk0j5J0J0%nj0NN%%J0L5M0j5k5l0j5k0k0
11546a0n0l0k5j0K0J0J5K0J0K0K0J0J0%j5k0j5N%nk0j0NJ5J0j5j0J0NJ0NJ5NNK0%nnNj5J0
11543@L0K5J5j0n%k0nnj5%NK0K0Nnj0j5n%L0K0J0nJ0K5K5k0m0l0k5j5k0%J5J5j0%J5K0J5N
11540F5j0j0j5j0j0%%j5l0j0n%j0l5j0%NJ5J5J5K0NL0K0J0Nk0nnj0nj0j5j5n0m5j5J5K5L0
11538i0J5%j0nnn%j0nK5K5L0K0J5j0k5k0nJ5J5M0J0J0%K0J0nk0k0j0%j5%%J0J0%J0J0%Nj5
11535B0l0l0k0k0%K5M0K5%%K0K0NJ5J0nk5k0j0j0nK0J5K0N%K0J5%K0Nnl0l0n%NJ0%j5k5m0
11532a0j0%%J0nnJ0%%%%%%nnj0n%j5n%nJ0J5%%J0NJ0NJ0NJ0J0NJ0J0J0J0J0J0j0k5nk0nj0
11529B0j0nj0j0%k0NJ5J5%J0J0J0NJ0NK5nk0nk5j0K5K5L5K0j0j5k0nnJ5J0nK0%%J0j0k5l0
11526D5j0K0K0L0J5nj5j0j5nj5j5nJ0%J0%j5j5j5k0k5j5K0K0K0N%j5m5l0j0J0nJ0K5L0J0j5
11523b0j5J5J5K0nl0j5Nnnj5%j0j0J0K0K0J0J0K0J5J5%j0j5NNk0Nnk0k5%K5K0J0j5l0l0k5
11521h0NK0K0%K5%Nnk5J0J5K0K0K0%nJ0j0k0k5l0j5NJ5J0NK0NNJ5K5%J5J5j5j0nj5j5nj5j0
11518@%nJ5L0M0L0J5j5k5j0k0k0n%%nj5N%j0j5%%j5nnJ0j0l0j5K0M0L5J0j5k0n%k0J0J5J5
11515EJ5K0j0j0j0nnj5j0j0nj0k5%K0J0J0K0K5K0K5K0Nn%%J0J0J0Nk5j0nk5j5Nnnnnnn%%N
11512A0%J0L5L5J5nJ0N%%NJ0j0k0k0l0j5%%J0nnk0j5j0nk0j5j0j5k0j0k0K5K5L5J5J0J0J0
11509ENnk5j0k0j5nj5nL0K5L0L0J0J0K0Nk0nj5j0j0J0J5nj5J5NnJ5nnk5m5k0J0K5%%n%NNN
11506a0%nN%nJ0j0N%%n%%n%n%J0NJ0J0j5j5nk0k0%J5M0K5J0j5NNJ5nk0k0k5NL0J0nnJ0J0%
11503B0%J0%J0J5%l5l0l0l0k0%K0L5L5L0J5L5L5Nj5l0j5l0j0l0j0%k0Nj5nnj5j5j5k0j5J5
11500a25%J5J0NK0K0J0J5K0J0J0J5N%k0k5j5J0K5nj0%j0Nj0j0%J5j5%J0j0J0J5j0k0n%J5K5
11497eJ5j0k5k0J0K0J5K0J5Nj0k5NK5K0K0NNnj5j5j5j5J0NJ0J0%j5j0%%j0nn%%%%%%%%%%%
11494A0%%%%%nNL5J5nj5j0nk5k0j5K0K5K0J0nj5j0k0j0%J5J0N%nnj0Nnj0Nnj5%J5K5J0nk5
11491a5k5j5%NL0K5L5K0J5J0J5J0j5j5j0j5%J5N%%l0k5j0j5j5nk0%K0J5N%nj0%%j5j0%J0N
11488c0nk0%%%n%j5k5nNK0L5L5M0J0J5J5nnNj0j5k5k5j0NK5L0N%k0k5%J0J0J0J5J0J5K0N%
11485I5k0k0nJ0nnk5k5j0nJ0J5K0J5nk5l5k5j0nNNK0%K0J0%j0k5nJ5J5J0K0J0nn%j0nnj0%
11483a0n%J0K5J0%%J0J0j0k0k5J0Nj0l0k5j0nJ0J5NJ0J5J5K0j0%NJ5NJ0j5k0nJ5K5K0J5Nn
11480H0j0j5nnj5k0%%J0j0k0k5j0%J0J0j0nNJ5L0L5J0nk5j5j5j0Nnn%K5J5N%%Nn%j5k0NL0
11477B5K5N%J5J5%k0k0k0l0j0j5nk0%J0J5K0J0%%j0NJ5N%j5j0K0K0K5%k0j0j0j0NK0K5j5j5
11474B5k0j5Nj0Nn%%%%nj0J5K5K0J5%j5nj0j0j5nj5j0j5%k0NJ5K0Nnj0j0NK5K0%nj5N%j0j5
11471d5J0J0K0J5K0K5Nnj0%J0J0%J0NJ0J0j0k0k0j0j0j0nnj0J0N%NNj0k5j5NJ0K0J5L0K5J5
11468I5k5l5j5NNj0j0J0L5M0J5J0j0k0j5j5%J5nJ0J0J0%k5l5m5k0j0K5L0%k5l0j0NK5K0%N
11465A0J5J5J0nj5nJ0K0j0l0j0%%%%j0J0N%k0k5%%Nn%K0L0L0J0k5j0%K5L5K5nk5k0%%j0k0
11463B5j5j0nJ0%%j5j5%J5J5j0k5k0%J5%NNK5K0J0j0j0nj0n%%%NJ5J5N%n%%j5nN%J0J0%k5
11459Ek0%NJ5%%nj0nn%nJ5N%k0j0%K0%l0l0j0%%nNJ5J5K0%j0j5NK0J5Nj5n%n%nnJ5NNJ5NJ0
11456EJ0%K5K0J5k0%J5J0K0j0j0l0l5j5j5k5j0j0J0%N%NnNnj5k0%J5J0K0N%j5j0nK0NK5N%
11453ej5j0nnj5k0%NJ5Nnk0%J5J0J5j0k0k0NJ5K5K0%%j5J0NJ5J5J0%J0NNJ5%k5m0l0j0nJ5
11450d0NJ5NJ0K5K5%%nj5k0%N%%NK0J5j5%n%j0k0j0j5j5J0J0J0J5J0J0%j5k0j5%J5K0%NN%
11447B0NNnN%%J5nj0%%nj5j5J5L5K5J0J0j5nj0nj0l5k0j0%K0M0N0L0Nj5j0%k0nnj0nn%j5n
11444C0%j0%NK0K5Nnj0j0nj0nNK0L5J5j5j5j0j0j0j0%K0K0%k0k5k0l0l5j0j5k5k0%L5L0K5
11441c5K5J0j0j0j0J0J5%nNnj5N%j5%j0nnNNJ0%%J0NNJ0J5J5J0J0J0K5%%nj5%Nj5nnn%%nN
11438C5n%%j0j5j5j0j0nj5n%NL0K5N0K0J5j5j5j5k5j0j0J0%%NJ5nm5l5j5NJ5J5%%J0J5%%J5
11435EK5NL0Nj0l0l0j5%%%%j0J0n%Nj0%%j0Nn%%K0NNnnNK0Nk5m5m5k5J0K0M0J0k5j5N%j0j0
11432a00NK0N0N0K5j0NJ0K5M0K0Nk5j0j0j0j0Nj0%nn%n%nJ5J0nJ0J0N%%k0nnj5nnj5nnj0%
11429A0%j0n%nJ0%%j0l0l0j0%J0%J5%NJ5%n%j5NNJ5nj5k5J0K0L5L5N%%%j5n%%J5nl0k5k0%
11426e5K5K0K5J0nj0nk0nnnJ0L0L5K5J0Nj5k0k0j5j0Nnj0J5J0j0j5j5J0Nj5n%j0%NJ0J0%J0
11423@J0%J0%j5nj0nnj0n%%%%%%NnJ5J0%k5NN%N%K0J0l0l5k0J5L0K0%j0j0nJ0J0nJ0J0J0N
11420A5j5j5k0j5nnj0nK0K0K5NNj0%%k5nNJ0%J5J5%J0J0J5Nk0l5l5k0NJ5K0Nj5j0j0j5j5J0
11417g5K0K5J5J0J5J5K0J0J5K0j5j0j0k0nj5j0j5j5j0k5j0%J5NJ0J0nnJ0j0j5%K5K5%J0K5
11414C0%K5J0J0%l5k5n%J0NNk0l5k0k5nNK5K5J5J0j0j5%J0NnJ5J5K0J0j0j0j0j0nN%%%%%%
11411A0K0L0L0J5nl0l5m5k5J0NK0Nj5%%J5N%k0k5j5J0L0J0J0J5J0K0J5K0J0k0k5k5k0m5m5
11409h0k0NJ0j0nNJ0nnJ0K0J5L5Nl5m5j5J0K5L0J0L5J5j0NNNJ0J0NJ0%K0nk0m5m0k5%J0NN
11406c5%N%J0N%NNj5%j5%J5J5J5K0NJ0J5%n%NK0K0nk0m0n0l0%K0K5Nk0n0l5%J0N%nK5K0J0
11403c5J0J5NJ5K0K0J5%j0k0N%%%%%%j0NK0J0j0l5j0J0%j0Nnj0%nn%n%N%%%%%NJ0J5J5J0j0
11399C5j0k0%NJ5J0J5j5j0j5j0%NN%nN%Nnn%nJ0L0K0J5%k0j0j5j5nj5n%NnJ0NnJ0%%J0J0%
11396C0%J5J0nj0l5l0j0%K5L0Nj0nj5nNK0J5J0nnj0m0m0k5%N%%Nn%J0NnJ0NJ0J0NNJ0Nj5k0
11393d5j0k0nK5%J0K0NNK0NK0NJ0%l0k0nJ0NJ5Nj0j0j5j0N%j0l0j5J5L0M0K5%k0l0k0nNK0
11390a0j0nj0%%n%%%n%%J0NJ5%%l0j0j5nK5J5NJ5J0K0Nnk0nj5j0j5j0j5K0K0K0K0NK5J5J5
11387F5J0J0k0m0j5%%j5%j5j5%j5nj5j0J0NJ0%J0NNNJ0J0%J0NN%J0J0j0%N%%n%%k5j5j0NJ5
11384a0J5NJ0J0%J0J5%%J5%j5%nnj0j0%nj0k0%j0j5j0n%J5J0J0%J5J0Nnj5j0j0nj5j5n%l0
11381i5l0%L5M0O0K0Nj0nnnnnn%%J5j0k0k0l0j5%J0J0J0NJ0NJ0J0NK0%j5j0l0nJ5%J0J5k0
11378c0j5j0k0Nnj5J0K5K0K5K0nnNj5%nk0NJ0j5%n%nnn%%%j0J0j0j0J0K0L5M0K0N%J5%nj0
11375E5nj0J5%j5j5j5%%j0nnj0j0nnj5nnj5j5%%J0J0nj0nNK0K5Nj5%nJ0NNNJ5K0NNK0J5Nj0
11372D0k0j0j5%%L5M5M0K0k0l0j5NK0J5j5l5l5j5J0J0J5J5J0nk5n0m0l0j0J5J5J0%j5J0J0
11369d5J0NnNNj0J0nnN%%%%K0J0j0j0nJ5%%%J0%Nj5j5%J5K0%j5j5J0J5NJ0J0NJ0J0NNJ0%j5
11366F0k5l5m5j5%NK5%%%%K0K0K0J5J0K5J0K0J0nj5k5k0%nj5j0j5j5j5j0k0j5j5NJ0J5%j5
11363f5NJ5J5J0j5j5J0nnn%%NN%J0%NNj0%NK5J5K0j0nn%%j0j0k5%J5Nj0j0NK0%Nk0j5nNJ5
11360b5K0%j0j5%n%nnnk0J5K0M5K0%j0j0k5nNNNJ0%J0NJ0j0j0j0j0%j5j0%%%%N%Nj0J0K0J0
11357Ej0j0NNJ0Nk0j0J5Nn%n%%%n%n%%n%%%%j5J5J0j5nnNK5K0J0Nj5k0%K0L0J5nnJ0%j0%n
11354D0k5j0nJ0K0%NK0K0K5J5j5l5m5m5l5m0j5%K0L5J5J0nNK5K0J5n%nnNj0j0NNNj5k5nnN
11351c5j5nK0NNNNNNJ5nNNNN%N%l0k5j0nk5j5k0J5nnJ5nN%%K0J0nnnJ0J0%j0k5j5j5%J0%J0
11347i0L5M0K5%j0j0nj5nK0K5K5J0k0j5%K0J0J5J5J5j0j5j5%L0K5%%k0j0j0%J0N%k0m5k0N
11345e%n%%NNJ0nk0k5nNJ0J5L5L5K5J5j0n%j0k5n5o5k5J0L5K0J5Nj0k0k0nNnj5k0%j5%K0K0
11342h0L0J0%%j0J5J5nNN%N%Nj0l0nnnnj0K0J5j0J0NNJ0NNNJ0%J0J5%j0%J5K0N%J0%j0nnn
11338D5j0nj0n%n%%k0j0J0Nn%%j0j0j5nK5nK0J0NJ5NJ5J0j0J0Nnk5nJ0J0nnNnj5J0Nj0%NN
11335C0%m0k5K0K5K5%j5l0k5%%J0J5%j5k5%%n%J5J5J5J5J0J5K0N%nk0l5nj5j0j5NNN%%NNn
11332c0J0j5%%%nj0NnJ0J5nj5%K0J5j0J0NnN%%NJ0%j0k0l0n%NJ5%nJ0K5J5%j0j5k0k5j0J0
11329f0K5K5NK5%j0j5j0J0Nj0j5k0J0%nnk0%J0%%J0J0%J0%N%%%NnnNj5m5k5k5nnj5J0L0N5
11326f0L5J0k5j0NNN%N%J0%NNK0K0J0L0NK5L0N%j5j5nnj5j5nj0%nj5%j0j0%NJ0%J0K0K0Nj5
11323F5j5k0k0j5J5K5K0K0%k0%j0j5n%j5j5J5%nn%Nj0nN%%k0J5%j5J5J5Nk0l5nJ5K0K0nj0
11320a0j5j0J0J0nj0%J0j5l0j5K0J0nl0nK0j0j0%j0%J5N%K0%nK0NNJ5n%J5NJ0j0nnj5nj0n
11317e0nj5J5J5j5k0k0NL5J5N%K5J5NK5Nj0k5l0j0J0K5L0J0%NJ0nN%%NJ0N%NJ5nJ0Nj5nj0
11314G5j0J0%nk5k5k0%L0j5j0j5nN%nJ0k0j0%K0K5J0j0l0nj0K5J0k5j0N%Nj5nnn%j5%%j0n
11311h5nJ0%%J0nJ5N%NN%J0%NNN%%%N%Nj5J5K0L5M0K0nj0j5%k5l0j5l0nJ0Nnnn%n%nnnN%%
11307d5%%NnJ0%K5J0J0J5J0J5J0Nj0k0N%j5%j0n%j0%Nj5J0j0k5l0nK0J5NK0%J5%nJ0K0L5L0
11304I5K5NNJ5%j0k5k0j5nn%j0k5l5l0k5j0N%nK5K5L0J5Nj5n%%nnnnl5l0nJ5K0J5K0J5j5N
11301e%J0J5J0J0J5k5j0%j0%j0j0%k0nj5nj5j5%j5j0j5j0J5K0%K0K5K0L5J0j0Nj5NJ5L0J5
11299E5j5l0l0nJ5Nn%%%%nJ0J5J5K5Nk0l0k0k5j5n%k0nnj5%NJ5NK0NJ5J0J0%j5%j0j5Nj0j0
11296g5NJ5K0%NK0J5NJ0J0K5Nn%J5K5K0Nk0l0m0j5J0J5K0J5J0j5m5o5m5j5J5M0L5K5K0K0L0
11293H5J5j5j0j0j0l5m0m5k5N%j0J5K5K0M5J0%nj0Nj0nnnnj0j5NJ0K0K5Nj0j0j0j5%%%NK5
11290EL0L5L0j0j5j0j0k0k0nk5nJ5J0Nj0k0j0j0j0J0n%N%N%J0K0J5J0nn%nNNJ5%j5j0j5j0
11287b0NK0NJ5n%%nn%%n%nn%J5K5L0J0j5l5k5k5j0%J0j0k0Nnj0%J0nJ0K0K5K0K5J0NK0%l0
11284D5n0m5l0%%%%NJ5J5N%%n%%nj0NNj0%%%J5J0NJ5NK5%k5j5J0K5NJ0NJ0nj5k0%L0K5M5J5
11281A15k0m0m5k0j5j0j5nJ0J0J0%nk0l0%K0K5K5K0K5J0nj0k0nK5M5M5j0l5m0k5nNNnj5nj0
11278b0%nJ5j5nNJ0j0%J5%NNNJ5nnj5j5nj5j5%k0nJ0J0nN%N%J0J0%K0nJ5J5%%K0%J5NNJ0N
11275G0nJ0nl5m0l0NM0NJ5J0J5j0l5l5j0N%NNj5k0j5j5nJ5L0L0L5K0nj0j0NK5K5K0K0nnk5
11272G5m0l5l0NJ5nJ0Nnj0J0K0K0L5J0nk0j5j0j5j0k5nn%%%nNn%J5nJ0NNNJ0%j5j0j0k0j0
11269e5j5nj5l5j5NK5K0J0J5J5Nj0n%Nj5j0J0j0Nj0N%%j5J0NJ0K0nJ5J0NJ5K0K0K5K0Nj0%
11266G0%j0J5J0j0j5k5l0j5J5n%J0NNJ0%k0j0j5k0j0j0l5%J5%J5J0J5NJ5J0J5J0J0K0NJ5K0
11264I0%j5l0l5j0n%Nnj0k0%k0k5%k0j5Nj0n%K0K0K0K5N%J0Nj0j0NK5J5%l0l0nnnj0%J0nJ0
11260f5J0%nJ0J5J5K0J0nj0j0nJ0NJ0Nj0j5j5j5J0K5K0J0J5Nj0j5k0%K5L0J5j0k5m0k5NJ5
11258a5N%%n%%J5J0NJ0NK0Nk5k0k0k0%NN%N%N%K0L5L0K0k0l0l0k0j5J0nn%%J0nk0k0l5j5K5
11255h0NJ0L0K0J0J5K0N%J0%k0j5j5k0j5nK5L0J0%J5nJ0j5k5J5J5J5K5N%%nj0n%j0%j0k0j5
11252@j0J5NJ0J5J0nJ0%%N%J0N%N%N%J5nk5k5k5k5nNnn%k0j5%J5M5L0K0J0j5j5%k0m0k5l0
11249h0%K5K0%j0j0k5%NK0J0J5K0NK0J0j0j5k0j0nk0k5%J0J0%K0K0%J0K0%J0J5%j5j0k0k0
11246c0Nj0j5J5%j5n%J0J0K5%k5l5j0K5J5j0J5NJ0J0J0J0J0n%NJ0nnJ0L0K5M5J5j5l5l0k0
11243D5k5j0k0k5J0J0nJ5K5L5M5J5k5k5k0l5NJ5NJ0NNJ0J0j0nj5Nnj5%j0j0NJ0j5%%%%%nj5
11240a0J0Nj0%%nK0K0L5L0%k5k5nnn%j0j0%j0k5j5j5k5k0j0K0K0K5J0J5K0%j0nnk0k0l0j0
11238a00%L5L0NJ5J5J0J5K0N%K0L0J5j5j5j5NJ0J5%nk0N%nj5Nnj5j0nj5%j5n%%%%K0J5%j5
11235A5l5j5K5J5Nj5j5NJ5J0K0J5nj5j0nNJ0nk5m0j5J0K5J5K0K0K0Nnj0NJ0%NJ0j5k5j5j0
11232Ej5Nnn%j0n%nJ0nNK0L0L0K0%j0j0%nj0j0%%%%%NnnNnk0j5j0nnJ0L0L5L0%k5l0j5nNJ5
11229B0Nj0j0k0nNK0J0J5Nj5j0k0l5l5l0J0L0M0M5M5L0J5j5j5l0j0nJ0J5nnnj0%j5m0m5j0
11226h0J0%J0NK0%%J5J0nnJ0%%J0n%n%%J0L0L5J0j0j0%k0j5%j0j5n%j5Nj5%Nj5j5N%nNL0K0
11223eJ5%NJ0nnJ0nJ0n%N%m0j5J0L0%nn%%NK0nm5j5M0N0L5%%j5nj0nj5j0j5k0nJ0J0j0n0m5
11220i5j5NK0K0%j5nj0J0J0nJ0J5nJ5J5%J0J0j0nj0n%j0nn%%J0L5K5J5n%n%j5j0k0j0j5NK0
11217c0K0L0J0j0m0k5nK5J5nj0k0k5k0%%j0j0j5nJ5K5K5L5K5K5J0j0j0k0j0K0L0M0J5nj5k0
11214D5nj0k5k0j0nK0J5nj0j0j0j0nJ5J0K0J0J0nk0k0J5J5j0k5k5k0j0%K0K0K0J5nnj0j0n
11211d5J0%nj0nNJ5%j0j0K0L0L0K0j0k0k0nj5Nj0nnj5j5J5K5L5K5nj5j0k0j0n%J0J5nj5%L0
11208@J5J0N%%%k0k5l0k5k0nNL0K5Nn%nJ0K0%%j5j5J0K0%%NN%NNnJ0J0N%nN%j5k5nj0j0nj0
11205e0nj5j5j0J0K0K5N%N%k0j5J0L0L0K5N%Nj0%%k0j5nK0K0K5J5J0nj5k5%J0J0J5J0nj0%
11202F5j0k5k0%J0J5NNJ5Nnl0j0NK0J5J5J0J5NJ5Nn%%j0N%nj0N%n%%%nj0j0%j0k0%Nk0j5n
11199A0nj0j0nj0nNNJ0NNJ0NJ0nn%nNj0j0J0j0N%%%Nj0J0%J0K0%%K0%J0nk0k5%NJ5K0NNK0
11196H0L0%k5k5l0k0nnNj5nNJ0j0k5j0K0K5J0K0nj5k0nNJ0J0%%k5NJ5J5%j0j5k0j0K5M5M0
11193G5K5J5k0j0%nnk5l0m0l5%NK0K0K0K0%%%%l5l0nK0M0L0K0NNj0j5l5l0k5nn%%J0%j0J5
11190c0%%K0%NJ5NJ0NJ0j0k0k0j5j5j5k0j5j5k0k0j0NN%J0L5L5K5nl5m0j0J0K5J5nnj5nk5
11187a35nJ5K5J5K0J5J5M0Nk0%k5j0nk5k0nJ5N%J5J0%NJ0J0K0k5l0%nj0NNJ5J0J0%K0J0J0
11184ENK5J5J5j0m0l5j0NNnJ0J0nNNNj5j0%nnj0%J0J5J0J5J0J0J5J0J5Nj0j0j0J0Nnj0j5J0
11182D0J0NJ0j0k0n%j5j0l0j5nJ0J5J5K5J0j0k5l0j0J0K5J5J0%j0j5%K0K0L5J5nNJ0j0k5k0
11179C5nNJ0j5k5j5%J5j0k5j0n%NJ0J5J0J5J5J0K0J0j5%j5nj0j0%k0NNnJ0j0J0%%%j0Nj0k0
11176c0n%J0J5%J0NJ0J0NJ0J0j0%Nj0NJ0j5%nnnj0%%j5NJ5J0NNJ5J5%j0%%k0k0k0nJ0J0Nn
11173A0k0k5%%J0J5nj5k0j0j0nJ0J0J0NJ5K5K5Nn%j5%J5j5%%nN%%N%NJ0%j5j0j0Nk0k5j0J0
11170d5K5J0%nJ0K5J0%m0k5nj5l0m5k5NNK0J5K0L5M0NnK0L0K0j5j0k0l0l0j0NNJ5%%%%J0K5
11167@%j0J0J0NJ0n%j5j5NNj0k5nN%%k5l0%K5N0M0N%%k5l5m0j0%nnJ0K5K0J0j0%%nj5%%j0
11164f5j0k0k5n%J0J5%K0J5J5J5K0J5K0J0j0k5l5nJ0%%J0NJ5J5NJ5J0J5Nj0%Nk0j5N%j5j0
11161@j0j0j5k0nj0j5%J5J5%%K5K0%l5l5%J5J0L0L5J5j0NJ0K5J5%k0m5o0m5k0K0K0K5K5K0
11158a0nk0nj0k0nnk0K0J0NK5NJ5K0NJ5J0J5J0K0J0J5NJ0j5%%k0k5m0j5%n%%N%j0NJ0j5%%
11155a0nn%nJ0K0K5Nj0nj0nN%%J0%NN%K0NJ0J0nk0k0j0j5k0l5m5j0K0M0M0L5J5k0m0l0j0N
11152e0L0M0K5K0NN%J0nnj0j0nk0n%k0k0k0k5k0l5j5k5k0J0K0nK5K0NJ5J5J0L0K0K0J5K0K0
11150F5J5%j5j0nk0%%k0nJ5J0n%Nj0J0K0J0nl0k0%J0J0nk0j0j0NK5K0%nj5J5J0Nk5l5l5%n
11147f0k0%K0J0J0K0K0J0nm0k0%%J5K0K5Nnk5k5j0J0J0Nnj5l0NJ0J0nk5j5j0J5L5L5J5J0N
11144ENNK0K0%nj0J0%%j5j5%K0L5M5M5%n5p5m5m0j5j5l0j0K0K5M5J0j5nJ0J5n%%%nJ5N%j5
11141b0nJ5J5N%NNNN%N%nj5l0m0j5%nJ5J5Nk0nnJ5K5K5L5L0L5nj5nnnn%%j5%j0%%J0j0k0k5
11138a5j0J0Nj0NNj0N%N%k0nJ0J5%%%%%j0nnK0K0K0K0NNJ0N%J5J5nk5l0l5k5m0k5J5J0j0k0
11135h5j5j5j0j5j5nJ0L5L0J5J5J0%k0%J0Nnj0j5%K0N0K0Nnk0j5j5k0k0%J0J5NJ0L0K5K5j5
11132B5k0m5l0j0j0J0NJ0K5L5J0j5j0%j5k5k0k0%J0NNnnJ0L0L5K0nj5j5j0j5n%J5J5NJ5K0
11129A0J5J5Nj5j5%%%nNK5K5J5L5j0j5j5j0nj5k0%%nJ0j0%%%%%j5Nj5nnnj0n%%nnnn%%nj0
11126g0NJ0K5L5Nj5l0k0k5nJ0j0NL0J5K5K0K0J5j0k5l0j5j0l0l0j0J5K0K5M5M0K5k5k0k0k0
11123c0%K0%J0NNK0%k0%%k0NK0J5J5nj5j0nk0%j5j0K0J5K0J5nnj5%nN%%j5J5J0j0k0j0J0L0
11120B0J5Nj0j5N%nl5l5k5%K0J5K5K0K0K0K5L5J5j5%j0j5nj0j5%K0L5K0K5%l0j5j0j0J5n%
11118I0%Nj0J0J0J5K0Nj5l0k5k0k0k0%J0K5Nk5k5j5nk0nNJ0%J5K0K5nk5NJ0J0%K0J0J5J0J5
11115A00J0J0J0j0l5j5l0k5k0k0k5J0L0K0J5%j5Nj0nnNj0J5Nj5j0j5j5nj5j5NK0K0J0j0%N
11112c0K0L0L0J5J5%NJ0j0k5m0l5m0j0L0K5L0%j0nK0M0M0K0nj0nj5j5Nnnnj0%nk0k5k0k0n
11109d0NJ0nNj5j5%Nj0k0NJ0K0J5K0K5L0J5%l0l0j0%%%%N%%%%%%N%%J0J5%j5j5%l0m0k0%J5
11106h0K0K5M0J0j0j5k5%NJ0%J5L0M0K0N%%%%J0K0%k0NL0J0k5m5n0k5N%%J5nn%%nk0j5nJ5
11103b0J0%k5j0J0K5L5NJ0NNN%j0k0l5k5%NJ0J5Nj0j5j5NK0J5J0%NNJ0NNJ0j0k5j5j5N%%%
11100a0J0nJ0%j5nj5j5%k0j5%%J5J5Nj0NK0K0J5%NJ0J0N%J5K0%j5j0%nj0NK0J5%j0%J5K0%
11097I5m0m5l0j0nj5j0nnj0NnnJ5L5K5%J0J0%J0NNJ0J5%J0J0%J5J0%J0%k0k0j5%j0j0j0nj0
11094A0j5Nj5k5N%NJ5nJ0NnJ5%j5j0nj0nj5%J5NJ0J5J0J0NJ5K0Nnk0k0%J5J0NNNNNJ0N%Nj5
11091F5nnnnj0nNnj0k5l0j0%Nj5k5l0j5NM0J5K0J0%K0N%J5NNnj5nj5%j5j0nk0N%j0%nn%j0
11088a00%J0K5K0NJ0n%%NL0K5NN%nj0J0K5Nn%%%j5j0%k0%j0j0j0k5k5j0J0K5K0K0J0J0%k5
11085a0j5J0J0%nnNK5J5K0Nk0nj0%N%%j0j0j5J5Nj0J0nj0J0N%K0%k0k0j5k0k0l0l5j5NK0K0
11082a00K0k5nK5K0K0j0k0K5M0M0%%k0j5j5j5k0j0k0j0%J5K0NK0K0J5K0Nj5j0NJ0%J0NK5J5
11079G0Nj5k0m5l5k5J0L5M5M5M0M5K0j0k5k5j5Nnk0m0l0%N%N%j0nj0n%k0NJ5K0L0J0j5k5k5
11077a5j5K0NJ5K0K0N0M5K5Nk0Nj5nj0nnj0j5j5j0j0j5j5j0j0nj5nK5Nj5l0j0nK0L5K5J5j0
11074D0nnk0nj5%K5J0J0J5J5K0J5k5k5l0j5j0Nn%nNj5J0Nj0N%k0l0k5j5J0L0K5K0j5k0j5j5
11071h0nJ0K0j0j5k0k0j5J0L0K0K0K0K0K0K5nn%%j0Nn%J0J0NJ5J0J0NJ5n%nnL5J0j0k0l0j5
11068D5NNk0j0j5j0%%j0NJ0j0nJ0K0L5L5K0j0j5j0j5nk0j0j5j0j0k0j0NNJ5%nj5%L0L5J5%
11065D5k5j0NL0J0J0j5j5Nnn%nk0k0k5j5%NnJ5K5K0L5J5j0j5k0j0nJ0N%%NNJ0NK5L0J0j5l0
11063E5k0k0j5j0k0j5%J5K0%%J5N%j0k5k5nj0j0n%j0nnnK5L0K5K5J0%%NNJ0K0NJ0J0%K0%%
11060I5N%k0k5l0j5N%J5%NJ0nJ5%j0J0K0K5j0k5l5j5J5M0M0L0%k0l5m0p0o5m5%K0K5%J0J0
11057g0%J5%J0J0NNJ5K0Nnj5k0%J5%J0J0%J5J0%Nj0nnj0%nnn%n%%%j0%J5J5J0J5j0j5%k0k0
11054c0k0l0j0J5K0K0K5NL5K5J0Nj0n%j0%Nj5l5k0J0J5K0K5J0nk5k5j5l0l0j5l0k5nNnNM0
11051a00N0N5M0NNN%k5l5n0n5k0J0K5L5K5J0J0K0J5Nj0k0j0nK5L0L5K5nk0k0j0j5k0j5k0j5
11048d0k0nJ0J5j0%J0N%NNJ0%N%N%nnj5%nj0nn%J5NNJ5%NJ0j0nk0%J5J0J0K0J5nK0Nk0j0j5
11045A0k0%nj5%n%%nj5j5J5L0K5Nj0nnJ5J0%%J0nJ5j0j0j5%nj5nnnJ0J5%%J0%NNj5k0NNK0
11042@L0%J0N%J0NN%J0%%%nj5l0l5j0nJ5J5nj0K0J5%j5%j0j0nj0j0%%N%J5N%J0Nj5k0j5j0
11039e5%J5K5M0Nj5m0m0l5k5nn%K5K5M5K0K5K5K0J0J0nJ5J0J0%J0nk0j0nj5nk0nnk0l5J0K5
11036@K5L0K0N%J5nj0K0%%%N%%nl5k5j0j0J0NNnJ5N%%j5nnnj0Nj0j5J5Nj0nJ0%nNj0nn%%j5
11032b5NJ5nJ5Nnk0j5j0j0J5K5K5K5%k0l0k5k0j5J5J5K0%j0Nnk0J5nj5NnnK5NJ5NJ0J5Nj0
11030A0%j0j0J0K0J0J5J0J0j5m0m5j0NJ5NJ5J5Nnj5j0n%NN%N%N%J0nJ0n%J0N%N%%N%N%Nnj0
11026C0%j0nnnnj5j0nj0k0%j0j0L0P0N5M5j5l0k0k0k0k5k5j5nNN%J0nN%nJ5%%j0nj5nJ5J0
11023c5K0J0Nnn%Nnj0J0J0J0NJ5K0NJ0J0%K0K0%k0j0j5j5nj0j0n%j5%j0j0NNj0Nnj0J0J5%
11020EJ0J5%K0J5N%%%%nN%nn%n%%nN%k5NL0L0J5l0o0l0NJ5J0J0M0K5J0k5m5l5l0j0J5J5%j5
11017b5%j0n%NK5K0J0j0j0j0j0j5j0K0L5L5K5j0j0j5nj5nNJ0NJ0NNK0nl0k5l5l0K0L5L0K0
11014E0nj5j5nNK0K0Nj0k0j0k0j5j5nk0k5j0J0L5J5J0j0j0nJ5J0%%J0%%%j5%j0j0nj0nK5J5
11012b5J0K5%j0%nj5J0J5J5L5K0%k0k5k0k0k5k0k5%L0M0J5%N%nj0%J0NNJ0NNK0%nNnnj5l0
11009@k0k5j0J5L5M0K5nk0j0k0l0l0k0n%n%N%%J5L0K5L0L0Nj0n%n%n%nj5%j0j5Nnk0N%%%%
11005c0Nn%J0n%Nj0J0%NnJ0J0%NN%J5K5L0M0K5NJ0NNnnnnj0Nj0nj0nj5n%k0j0%NJ5J5%nk0
11002G5nj5l5j5k5l0k0k5J0L0J0J0J5J5j0j0nj0%J5j0J5J0%NJ0J0L5L0J5%Nn%Nk0k5J0J0K0
10999I5k0l0k5l0nN%NJ5%j0J0%nj0Nj0NK0K0K0K0%j0%j0%%%j0%n%nnJ0N%nJ0Nnnj5j0j0j5
10996en%k0j0NNn%nNnNJ5J0NJ5N%J5J5%%J0j5j5k5j0nNL5M5J5j0l0m5k0NK0J0j5j0J0J0J5
10993B5J5K0J0%j5%j0nJ0N%nN%N%%Nnk0k5k0k5%%j0NJ5j5%%%J0%NK5K5K5K0K5Nj0l5m0l5m0
10990e5NL0L5J0j5k0j5NJ0L0M5L0%k0%j0j0%K0J5J0j0j5j0j0j5j0k5nJ0J0J0J0j0k5j5k0%
10987c0J5%NJ0Nnl0k5l5%L5M0N%%%k5%j0%J0NNNJ0nJ0%j5%j0j5%nnk0%nj0J0K5J0K0%NJ0%
10984a0j5J5J0nNNN%NNj0J5K0j5NNJ0NnN%nnnj0%%j0%%J0nj0J5j0NJ5K5K0J5Nnj5Nj5nj5j0
10981D5j0j5nj5%nJ0j0l5j5NK0K0K0j0nk5k5j5J0J0K5K5J0J0j0j0%J0k0nNj0nNj5K5L0K5K5
10978G0%%Nn%%j5N%j0Nj5l0l5m5k5NJ0nJ5J0NJ5J0J5J0J0J0NnN%J0j0nJ0K0K5Nj0l5l0nJ5
10975A0K0%j0j0j5%J5J5Nj0nJ0J0L0K0K0J5j5m5l0%J5J0%%j0nj0%j0nnj5j0j5j0NK0J0J0J0
10972A5J5J0J0Nk5k0nN%J5%NNK0nk0%j5nJ5J5J5J5j0j5j5j0%k0k0%%%J0%nJ5%NNnnJ0K0K5
10969E5K0K5Nk0nnnj0nj0k0k5l0j5k5J0K5L5K0J5nl0NJ0NJ0NJ0NNJ5%J5%Nj0nNj0%Nj5k5k5
10966A0k0l0j5J5nnn%nnNj5%nNK0K0%%K5NJ0Nnj0J0%%n%nj5j5nNK0NK0K0%NK0%K0K0Nj0j5
10963G5j5nk5%k0n%J5J0%nk0j5j5NJ0%J5L0L0L5K5k0n0m0k5k0nj0j0NK0L5%j5%nj0N%J0M0
10960C0K0%k0l5m5l0%NN%%NnNJ0n%N%%J5K5K0K0J5K0K5J5j5k0j5j5k5j0j0k5J5J5J5K0J5J5
10957F0J5J5J0j5j0J0%j0nNj0k0k0j5K0%NJ5J5J0%%%j0J0K5%j5k5l0k5j5j0j0J0NK0K0NJ5
10955D5J0J0K5J0nl0j0j0J0J5N%nj5%%%%%k0nnk0k5j0J5K0K0Nnj5k0j0NNNJ5NJ0L0M5L5%j0
10952A25nk0k5j5%Nj5k5nJ0%j0j0k0J0J0J5NJ0J5NJ0j5m0k5k0%L0K5Nk0nNJ0J0nnj0j0J0J0
10949B0J0K5J5nn%J0J5nk5m0n0k0%%NNJ0J5L5M0L5L0K5nj5j0j5k0n%%nnK0K5L0%k5l0k0j5
10946E0k0k0j5%n%%J5K5L5J0nj0nj0k0k0nJ0NJ0NJ0J5NJ0J0j5l5k5j5j0NN%k5j0j0k0J0J0
10943e5K0n%nj0%%nk0NL0N5L0Nj5NK0J5nj5k0%%Nj0k5j5nN%nj0%j0nk0k0%NJ5J5NN%N%%%N
10940c0%Nj0%%j0nn%J0J5j5l0j0NNnNK0J5J0J5J0K0J0N%L0K5K5%k0l0l5k5k0NK0J0J5K5%%
10937E5N%%NN%%j5j0Nj0j0j0Nj0NJ0j0l0j5k5k5J0J0%K0J5%J0J0j5k0k0k0%J0J0%J0K5J0K0
10934A0nj5j5%J0NK0%J0J0nJ5L0J5nk5k5k5j5NL0N0N5K5Nk5k0%Nj5j5J0nnnnj5nnj5j0nj0
10931A5nj0Nn%%%j0NJ5J0K5J0k0k5m5nJ0J5NK0K0J0J5J5%NK5j5k0j0l0j5%%NnNn%%J0J0NJ0
10928D5J0%J0J0k0l0k5k0j5J5Nj0nJ0J0n%N%NnJ5%N%N%NJ0n%N%NNN%K5J5Nj5l5l5j5J5K5L5
10925F5J0J0j0%%j5nk5%K0L0K0L5nl0j0j5j0j5j5j5J0%nJ0%%J0%%N%nJ5j0N%%NJ0nN%%Nnj5
10922E5k5l5k5J0J5J5n%nnnk5k0m5NM0K5J0k5j5l0j5J0J0K0J0J0J5K0Nn%j0nnnNnk5nK0L0
10919a5N%NNJ5M0L5J5%j5l0NNj5nNj0nNj0j5j0j5j5j0j0j5nk0%K5L5L0K0J5j0m0l0J5N0K0
10916E0j0k5j0Nj0%%j5j5nK5J0J5K0J0%j5k0l5l0%K0K5J5J0%j5l5l0j5%J0K0J5J5NNnl0nn
10913e5j0%L0K5J5nnn%j0%J0J0j0J0NN%J5L0K0J0j0k5l5nj5j0k0j0J5NJ5NJ5j5l0j5k0nj0
10910h5j5%J5J0nnnJ0K5K0K5L0J0nk0j5j5j0%nnj0K0L5K0%j0j5%nj0j5nJ5%k0j0nNn%NJ0K0
10907b5M0J5J5L0Nn%j5%Nj0j0%%nJ5j0k5k0j5l0j0N%%J5K5K0K5J5J0nj5N%N%J5Nj0j5j5j5
10904A5nK0K5J5j5l5j0J5N%%%%NK0L0L0K0k5k0k0k0k0K0Nj0nk0j5j5J5NJ0J0Nn%%j0J0j5N
10902B0nk5j0j5k0nk0j5nJ0%%nN%%J5K0%K0K5NK0J5j0NNnj5J0Nj0J0NNJ5N%K5nl0nk0k0j5
10899a5NL0M5nk5j0j5j5nk5%K5NK0K0J0K5K0J0%k5nj5nj5j0j0n%K0k0n0m0k0J0%j0J0j0%N
10896i5nNJ0NK5%NJ5%K0j0m0j5k0nN%%K0NJ5J0%K0K0%J0K0K0J0Nk0k0N%%J0nnJ0%%Nn%%%%
10893C0J0j0j5k0K0L5K0j5l5n0nJ5J0nnJ0K0j5n5l5nNJ5M5K5L0J0j0nJ0Nn%Nj5%nnNk0nN%
10890a0L0J0J5J5nl0n0m5j0K0K5J0J5%K0K5J5j5l5n5k5K0N0K5J5L5J5nj5nj5J0nNN%%J0nn
10887E5%nnnn%nj5k0nk5NK0%J0Nj5j0NNL0J5K0Nj0k0N%j0%j0nJ0j0NJ0j0J0nNK5K0Nj0j0%
10884E5k0j5k5nJ0J5J0k0l5k5%J5Nk5j0j0K0J5K5L0N%k5l5%J0%j0J5K5L0L0K0J0j5%nnn%j0
10881D5j0nj5%j5nj0j5J5j5%%%%n%%%J0nnJ0%%L0K5L0L0J0k0m5l5k0nNJ0K0%nj5l5l5k0NK0
10878g5M0L5L0K0J0K0J0%j5j5%J0NJ5J0nK0K5j0k5k5l0k0%nn%NNnN%N%N%j0j0j0Nj0j5%j0
10875b0k5k5j0%K0%NNn%n%n%nK5K0L0J5%%n%nJ0%N%NNnj5nk0%K5L0L0K5NJ0J0nK0%%J0nj0
10872A35k0nK0Nk5l0j0j5k5nJ0L5K0K0nj0j0j0nj0j0%j0J5J5j0J0Nj0J0K5J0j0k5m5k5k5n
10869b5J5nj0k5%J5L5K0K0j0k0j5j0%%j0NK5J5J0%k0j5%J0nNN%NN%j0k5k0j5NL5K0K0j5j0
10866Ej5j0%K5NJ0NN%NJ5%%NK0J0J5J0nj5j0j0j0n%j0k5J0nj5%nnnJ5K5K0K0%nNnl5j5l0k5
10863c5J5N0M5K0%J5J0%j0k0nk0k0j0j5j5j0n%j0J0K5K5J0%%J0nk5k0J5K5j0j5j5nj0nj5%
10860b5NJ5J5J0J0J5J0J5%N%%%%J0nk0j5k0j5k0k5j0k0k0N%j5n%j5%K0J5K0J5%j0nnJ0K0K5
10857a0J0nnj5%N%J0%%J0J0%%nj0%nn%j0j5j5%k5m0l5j0K0K0K5N%J5K0J5J5J0nk0j5j5K5M5
10854eM5L5J0j0k0k0NJ5K0%nn%n%J0j0k5k5j5l0k0k5l0j5J5J0NK0J5J0J5J5j5nnj5nj0k0N
10851i0%J0%J0J5%%K0L0M5M0L5j5n0k5l5l0j0l0j5%NnJ5K5M5M5K0nl0k5j0j5%j0%j0n%j5%
10849g0j0k0%K0J5J5J5J0%NNN%J0%nnj5%J5J5K5Nnk0l5m5l0k0NK5K0J5Nj0j5NK0K0Nnk5k5
10846h0nj0nj0J0L0J5K0K5J5K5J0J5J5nj5k0j5J5K5%k0nnnj0Nj5j5k0k0j5NNJ0nJ0J0%J0J5
10843a0%%J0%Nj5J5J5L0L0J5j0j0nj0k0%j0j5NNNNJ0%J0%%k5k0%L0L0Nk0nj0j0nj5J0J0K5
10840E5J5Nk5m0nNnj0j0j5J0L5J0nNNnnJ0K5M0J5j0j5l0l0l0l0k0Nj0j0J0J0J5J0J5NJ5J0
10837B0%%n%k0k5k0k0l0%NM0K5K0K0K5Nj5%j5nn%j0k0%nj0J5K0%L0J0NK0%j5j0k0j0%J0J0
10834B0%%J0K0n%J5J5nk5m0l0l0nK0NNK0%J0J0j0j0j5%J5J0nm0k5nNJ0nj5nj0nnj5%nj0nn
10831a45J0J0%K0J0NJ0J0K5K0L5J5%%n%%N%Nj0J0%%J0J5J0J0nk0J5L5M5J0j0j0j5j5l5m0k5
10829Ej0nJ0J0J5K0J0J0J0J0J5nk0k0nj5j0nj0j5nj0j5%%J0nnJ0nN%%%Nj0J0%%NNnNNnJ5%
10825Ej5J5J5j0%NN%%J0J0n%J5N%NN%J0%NN%J5nnJ0j0J0Nnnj0j5n%k0nj0j0j0k0%NJ5J0J0
10822C0nk0k5j0J0NJ5NN%J0nj0l0j0k5%%j0J0K0K0L0K0NJ5K0%l0l0k5l5%J5%NNNJ0%J5K5J5
10819D5J5%j5nj0nj0%j5nnk0NJ5K5M0%j0j5k5j0j5%j0nNK5L0Nj5j5nk0%K5%J5%n%nNj0%%%
10816@J0NNNNJ0nk0l0m5j5NJ5J0J0Nn%%N%nNK0J5K0J0%j5nnj0Nnnj0%%j0j5j5k5j0K5K5K5
10813a5K5%%%N%N%%J5K0J0J0j0l5l0k0NJ5J0J0J5NJ0J0n%nnj0%n%n%Nj0%%j0NK0J0K5J0nn
10810G0nnnJ0J5L0L0nk5l0k5j5NNJ0J5K0Nj0nJ5K0J0nk5m5k5j5J0L0K0L5J0%j5j0j0k0j0k0
10807C5k0nJ5K0K0K0J5j0m0l0j0%%%K0K5J0L0Nj0j0N%nNj0%nj0n%j0j5Nnj0j0%j0j0nnJ0N
10804eJ0N%k5j5j0NL0J5K0J5K0L0N%nj0j0K5n%k5m0l5nJ0J5J5L0Nj5m0l0k0nnn%J0L0K5NN
10801B0j0nn%%j0NK5J5k0j5j0N%n%n%nj5%%nK5M5L5L0k0m0m0j5%J5J0NJ5J0NJ5J5%NNK0j5
10798H5m0l5k0NJ0K0J5J5Nj5j5%J5J5J5%j0k0m0j0J5J0n%k0l0j5nnj0J0K0NK5%k5j0%NJ5J0
10795a5J0J0J0J5NNj0%%j0J0Nnm0k5NNJ0nj5k5l5nK0M5M5J0j0j5n%%L0K5K0%l0nJ5L0K5nk0
10792G5k0n%k0%j0%j0j5%J5K0L0J5j0l0k5j5J5J0%K5J0NK0Nj5j5nk0j0j0k5%J0J5K0Nj0j0
10790A5j5n%J0N%J0%J0%k0j5j5j5nJ5J0%%j5j0%nj0j0nNL0K5%K0K0J0J5J5%%NNn%NK5J0j5
10786A00l0k5nJ5%%%nN%n%N%NK0nk0j0k5j0k0k0j0k0j0k0l0%N%%J0J0n%J5J5J0NJ5K0NNK0
10783A0Nnk0K0J5K0J5K0K5J0j0l0n5n5j5J5Nn%%N%nJ5j5j0j0j0j0j0j0nJ0K5J5K0K0J5J5J5
10781C5L0J5NnN%j0l0k5nJ5%%nnnnJ0%%%NNnj5k0j0l0J0N%NJ0j5j5NL5K5J5NJ5K0J5J5nm0
10778E5k5k0%K0J0J0J0J5%K0J5NNK0Nnk0k0l5k0j5%j0k0j5k0k0j5NJ0NK0K5J0J0K0L0Nj5k5
10775C0%Nj0k5k5j0J0L5N0M0J5j0k0k5nj0j5nJ5Nj5j0l0k0k5k5nJ5J5nNJ0%J0K5L5L5J5%k0
10772E5%k5k0m5l5l0NK5M0O0M5J5nj0j0j0j0j0NJ5J0%j0j5k0j0j0j0K0J5K0J0%j0j5J5J0j0
10769D5j5j5J0NJ0Nj5k0j5J0Nj5j0Nnnj0%Nj0j0nJ0K0K5Nnj0%J5NNNNNNJ0n%J0nNNn%Nj5k5
10766B0l0j0nJ0J5K5L0J5NnN%j0nnnj5%nnj5nnj0j0j0nnNK0K5%k0k5m0j0%%N%NJ0j0K0K0K5
10763a0K5K0J0nN%J5J5K0J5J0K5j5l5n0m0k0Nnj5j5%J0K5K5J0j5k5l0j5%N%%nJ0J0nj0%nj0
10760g0nnk0J0J5K0K5J5nnnn%%nn%n%n%J5J0nnk5k0j5nk0j0nK5L5L0L0J0%%NN%nJ0L5K5J0
10757G5%NNk0m5m0l0J0L0K0nl0l0j5%k0%J0J5J0J5n%Nj0%Nj0N%%NnN%%%J5K0J0J0%j5nj0N
10754a5K0NJ5J0J0K0NNj0j0%k0l5l5j5nNJ5L5L0M0%j0j5N%K5K5J5j5k0k0nj5j0nK0J5n%j0
10751D5%j5nnj0%%J5K0nk0nk5nj5Nj0%K0J5J0K5K5K5N%K0Nj5l5j5N%j0J0K0K0J5NNJ5nj5j5
10748A00l5j0%j0Nj0j0Nn%%K0J0J0J0J0nJ5K5j0k0m0k5%Nk5k0k0k5j5J0K5K5J0J5J5K5J5J0
10745H0K0J0J0M0J0nk0k0j0j5k0j0j5nj5j5nj5j0%%%%%%J5j5J0K0nK0K0%NJ5NNj0k0l5j5%
10743EK0L0J0J0j0j0j0nj5nN%%%nJ0j0j0j5nj5k0nj0j5J0J0NJ0NJ5%J0J0j0N%%%J5j5k5k5
10740e5m0j0NK0J0J5K0K5K0K0%%nNnnn%n%%n%K0J5%j0k0j0j5J0J5NJ5K0%J0J5NNJ0%j5k5j0
10737D5k5%%%%%%Nnk0j0nk5j5j0k0nj5NnnJ5L0J0L0J5K0K5J0j5k0l0j5J0NJ0NJ5%%K0NJ0J0
10734E5J0J0J0J0NNNJ0%k0j0j5k0l0j0J5K5J0%j0k0n%j5l0m0j5j0NK0L0L5K0NNJ0Nj5j0j0
10731B0j0J0J0NK0nk5l5l5j5NK0M5K5K0L0J5k5l0l5k0nNNNNNN%%%j0NNj0nJ0%K0J0J5J5NK5
10728A00%j0k0j5k5nk5k0j0%%%%N%nJ0N%nJ0J5K0Nk0m0l0j5K0K0NNj5k5l0NK0L0K0%N%NJ5
10725Enk0k0k0k0%J5J0NJ0NK0%J5J5J0K0%k0j0nj0j0nj5%j0j5%j5j0j0j0nj5j0nJ5K5L5J5
10722d5J5L0K5K0j0k5j0j5j5j5k5j0N%K0n%J5nJ5%J0K0%l0l0l0l0%L5L0NJ0L5K0J0J0nN%j0
10719B0l0l5nK5L5M5K0K5%K0%j5j5k0j5k0j5j5j5nK5K0%j0j0nj5NK5L0NK0K0K0J0k5m5l5l0
10717a0k0n%k0nNNL5N5K5nk0k5nNL0L5J5k0l0m0j0j0NJ5K5K0K0J0J0J5Nk0j0nk0k5nk5j0N
10714eN%J0K0%NK0J5NJ5Nk0k5l0j5j5J5%n%nJ0j0%%%%%%N%J0M0L0K0j5k5j0k0l0j0k0j5%n
10711e0%%n%NnnN%%J0L5L0J0%%%nn%%j0%l0k5j0K0K5L5Nnj0k0nK0%NJ5J0j5o0n5k0L0M0M0
10708@K0%j0j0nJ0N%%J5N%J0J0nJ5J5J0K5Nk5n0l5m0l0j5NK0K0%k0j0k0j0nK0K0J0J5K5j5
10705b5j0%j0k0%nj0NK5K5NNj5j0%nJ0%%J0%%J0NJ5K0%l5l0nJ0J5%NN%j0J0K0L5J5j5j5NJ5
10702E0NJ0nnJ0j0j5N%j0nj5j5nj0j5j0j5%nj0%L0M0L0M0Nk0%%nnnnn%k0%K0K0NK5K0j0J0
10699A00%j0k5j0k5k0l5j0%L5K5j5nj5J0J0j0j0NNj0k0k0j5j5J5L0K0K0Nnj0J0Nnj5J5N%%
10696A0J0J0%N%k0j5j5k0k5j5k5j5J0NJ5%j0k0l0%NJ5K0NNJ5J5J0n%%j0j0%%nJ0N%J5J0%N
10693d0NJ0%J0%j0j0%K5K5J5k5j5NNJ0%J0NJ0NJ0J0%J5nj5%j0j5%j0j0j0k5j5j5J0L5K5J5
10690C0J5K0J0J5nk0%j5j5J0nn%nn%nj0nj0nnj0nJ5L5L0J5j0k0nk5k5k5l5k0%nj5J0K5L0K5
10687c0L0nk0nj0j5%nn%j5j0NJ0J5NK0L5L0K5k5o0n0m0k5%K0%J0J5J5K5NJ0K0K0J0NNnJ0K0
10684D0j0%J0nn%j0nn%nnNN%%%%%%k0k5%J0J5j5l5l5nK5M0%%%%K0J5K5J0J0K5L0%nj0j5nn
10681F0j5j0nj0%Nj5n%j5%J5J0j0m0k0j5J0Nj0k0k0n%K0NJ0J5NNJ0NNJ0J0%j5Nj0j0Nnj0N
10678d5J0J5j0J5NJ0J0k0%%K0J5Nnj5%J0NNJ0J5%j5k0k0l0j0k0j0NJ5J5Nn%NNJ0NNJ5K0NN
10675D0k0k0%nnNnj0Nnnj0nj0nnj0j0nJ5L5K0j5j0K0L0J5nl0j5j5j5k0k5nJ0J0K5N%J5J5J5
10672a0K0%j5j5J0K0K0L0K5%j0nj0%J0Nj0j0k0j0%Nj5l0k0%J5J5Nj0%%J0J0Nk5j0J0J0%j0
10669a0%j5nJ0L0J0J5NnNn%%nNK0NK0J5%nj5j5k0j5nJ0k0l0k0J5L5K5K0%%j5k0j5k0j5NJ0
10666a5L0K5J5%NJ0J0Nj0j0k0k5k5j0NNK5L0J0nj5k5k0k0j5j0J0K0J0K5K0K0J5J0nk0j5j0
10664C0NJ5nnj0%k0k5l0j0NL0K0J5%J0N%NNNNj5k0j0j5NL5L5J0Nn%j0j0k5l0l0l5k0%J5L5
10661c5K5L0J0J0j0k0k5k0nj5j0%J5J0NJ0NNJ0%%k5k0J0K0J5J0%nJ0j5nNNj0NJ5K0L5L5K0
10658A20J5%k0k0k0k5k0k5k0k5%J0J0N%NN%J5%j5j5NJ5j0k0nJ5J0%%J0J0%k0nk5nK0L0J0j0
10655Ej0j0NJ5J0Nj0k0%NnNJ5J0nj0nJ0K5K0J5j0k5k0j0J5J0j0%%Nnk0l0l0k0J0K0J5J5J5
10653eL5K5K0%%%%j0nn%%j0%nj0j5NJ5J0j5nN%n%nK0N%k0k5j0k0j5j5nJ0K0K0K5J5L0K0K0
10649I5nl0l0k0nNJ0L0K5J5j5nk0j0J0nk0k0k5j5nNJ5J0J5J0%nj5%nj0J0k0%NN%j0J5N%j0
10647b0j5%K0J5Nnk0j0NJ0K5Nj0l0k5nJ0L5M0M0j0k0k0j0nj0nj5j0k0%K5M0L0K5%j0k5%NJ0
10644D5NNK0K5%j0j0nnnj5%j0j0J0nNNj0l0k5j5J0J5%K0M5K5%j5j0J0n%%n%j0k0k0l0j0J0
10641b5K5J5K0NNJ0%j5j5k0j5k5k0l0j0K5L5L5K5L5J0k5k5l0k5J5K5K0NJ0J5K0J0J0K0J5j0
10638A20NNNj5n0o0k5NM0K5nk0k0j0k5j0L5L0NNNNnk0j5j0j0j5j0j0k0j0j0j5%K0K0Nn%k0
10635h0J0K5M0M5K5J5%NJ5%NK0nj5j0nk0j5j0j5j0N%%%j5k5l5j0n%NnJ0L5L0J0J0j5n%J5K0
10633D5J5J5L0J0k0m0k5k0l5k0%nnNJ5K5K0K0J5J0l0m0nL0K0NJ5J0J0J0nk0j5j0j5N%j0j5
10630eNL5M0J0j0NNk0j5Nl0m5j0L5O0L5K0L0L0Nk0nj0j5%nj5j5k5l0j5N%NNJ5K5L5J0Nnj0
10627A20Nnj5nj0l5l0m5k5j0J0Nnj0NnnL5J0k5k0NM5K5J5%%nNj0%Nj0nk0j5j0%k0j0j0j0%
10624h5NK5K0N%j5J0%N%N%J5j0j5nk0j0J5J5L5L5K5nJ0J0Nnj0l0k5j5j0J0J0J0J0J0j0%nn
10621A0J5K5M0M0K0nk5m0l0l5m0k5n%%%NL5K5J5j5l0k5k5nJ5K5K5%%N%K5K5%l0nNJ5j0k0j0
10618a0%K0K0K5K0K5Nk0m5m5j5J0J5J0K5J0j5nNNj0k0k5j5nJ5j0j5j0nNK0J5J5%N%%J0n%N
10616A0%NJ5%%NJ0NNNJ5%m0n0m0nK0L0Nk0j5%j5nJ0J5NJ5J0J0K0N%%%%n%Nn%J0NNN%N%NJ0
10612G0k0m0m0%%%%K0L0L0L0L5K0%j5j0nk0j0j5k5nNnn%%n%%nn%%%j5nnK5Nk0k0J0L0M0Nn
10609E5J0J0j0l0j0NK5K0n%k5k0k0k0k0NK0nK5J0%K0Nnnj0%%j5%%nK5J5J0K5nK5J0k5k5k5
10606C5k5%%nNK5L0K5L0K0%k0l5l5nj5J0J0NK0%j0Nnnj0Nnn%K5K0%j0j0j5nk0j5nk0j5j0K5
10603a0L0J0nj5k0j0Nnnj0k0j5j0J5J0J0J0K0NNJ5nk0k0n%NnNnNJ0j0N%%nJ0nnNN%J5nNNN
10600@NNK5J5J5J5J5K5Nk0k0k5k0nJ0%NN%nNj0l0j0k5k5j0J0K5K0%%j5j0%L0L5Nl0k0n%%j5
10597b5NJ0k0%nJ0n%%J0j0N%J0K0J0J5K5%k5l0j0%nnj0nj5nJ0J5%K0K0%NK0J0J5K5Nj5%j5
10594F0nk0j5j0k0j0j5k0n%K5J5J0nK5K0%k0j5j5k0%J0J5%n%%n%nJ0j0%K0J0N%J5J0N%J5J5
10591F5%j5k0k0j0j0%%j0j0NNj0j5j0K0L0L0Nj0nNJ5Nk5k5j5J5K0NnNN%J0J0%k0l0k0k5k5
10588h0J0L0L0K0J0K0J0Nj5nnk0%j0j0nj5j0nnnNnJ5L0K0K0%k5nk0j0j0l5NM5N5K5K0K0nk5
10585F5m0l0l0j5%NNN%j0%L0L5N0K0n%l0k5k5k0nnj0%J5K0K5NJ5K5J5J5%k0k0%nk0nj0j0K0
10582C0nNJ5j0J0Nk0nj5j0nj5j5nj5j0j5j0%k0k0%J0J0K5N%K5J5NNJ0nJ5%%K0nNL0L0Nj0n
10579F0%j5j5k0k0k5j5k0l0nJ0J0K0NK5NK5J0k0j0J5L0L5K0j5j0l0j5j5J0j0k5k0nNJ0J0N
10577c0J0J0%K0NnJ0%NNNN%NJ0%NNj0J5Nk5j0j0j5%j0j5nj0j0%k0%j0j0j0j5k0j0NJ0NJ5M0
10573e5M0J5J0K0J0j5l0l5j0J0K0K0J0K0J5j0nj0j0j5%K5L5K0j0k0j5%%nn%j0j5%J5M5L0K0
10571A05L0J0j0k5n5m0j0%NNj5j0k0J0K0K0Nj0j0NJ5N%k0m0l0j0J5K0NNj0k5k0j0J5K5L0K5
10568EK5J0NK0nj0k0k0j0%%j0J0K0%J5J5%K0J0J0%n%%j0J0J0nj5K0%%k0nl0nK0%NJ5K0j0%
10565H5J0N%J0nk0k0l0j5j0l5k5j0j0K0NNNNNN%k0Nj5J0K5K0NNNNNnNN%nJ0NnJ5j0nJ5NJ5
10562G5%J0K0j5n5m5k0K5J5nj5nnj5nK5NN%j0nn%j0nnJ0%K0%N%N%NNN%j5%Nj5nj0n%nN%N%
10559c0Nj0J5J0NJ5J0j5NJ0j0j5nnk0j5nL5L0K0Nnj0nK0J5%NJ5K0%j0j5j0k0n%k0NJ0N%Nn
10556C0j5nj0%%N%NNJ0N%J0J5%j0nj5%nj0k0NJ0NNJ0J0K0K5J5N%Nnj5l0k5k0j0j0j0j0nj0
10552d5k0NJ5L0L0J5J0nN%N%j0J5Nnj5K0%k5Nj0nnj5%K0J0NK0nk0%j5nK0%NnJ5J0%k0%nj0
10549B0j0%k0l5l5j5J0K0J0J5J0J5Nnm0l5nK5L5L0J0nNNk0k5j0k5j0K5NNJ5K0L0J0k0k5k0
10547c5k0NL5J5K0nJ0J0nj0k5l0j0J0%%J5J0%NJ0N%N%J5%%N%%k0J5Nj5j0NNj0nn%nn%J0%N
10543ENnnnj0j5k5k5k0J0L0K5NJ0%J0%K0L5J0l5m0j5k0%j0NNnJ0L5K0K0J0N%J5J0j0l5l5n
10541b0K0J5%NNN%J5j0nJ5J0%NNnJ5%%J0j0j5l0l5l0%J0K5J0j5l0nJ5J0nnJ0N%nN%%K0%J0
10537B0J0k5j0j5j5k0j0l0%K5K5K5L0NJ5K0%k0nj0k0%%N%K0L0K5K5nj5j5%j5%k0%j0J0J5j5
10535C0%NJ0nj0j0nj5j0j0j5j0nnk5NJ5J5J5K0NK0J5J0%k0j5nJ5J5J0j5m0l5nJ0j0k0j0j0
10532i5j5%j5nJ0K5J5K5nn%nNJ5M5N0K0j5k0k0k0NJ5K0NnNNnN%%nNNj0K0%J5Nj0k0k0j0%J5
10529C0L0nk0nj0j0%J0nJ5N%NJ0j0j0%j0j0%nj0nJ0%%J0%nNJ0j0NN%%J0nN%j0J0n%%%nJ0K0
10525E0k0k0j5k0k0j5N%%n%j0NJ0K5L0J0%nnnj5j5k5j0n%j5l0%M0N0O0%j5%nj5k0J0L0J5N
10522C5nj5%n%%k0l0nK5L0%k0m5k5K5L0L5K0Nj5l0l0NK0nnnn%nnnn%%Nn%K0K5L0K5j5l5l5
10519d0k0nJ0L5O5L0%nN%%NJ0Nj5k0k5k5k5k5j5NJ0K5K5J0nnJ0L0K5J0nnnj0k0k0l0j0%NN
10516a0%NnNN%NN%NnJ5%N%NN%j0Nnl0n%J5n%%%NnnJ0J0J0NJ5NJ0J5%j5m0m0k0%K0NJ0J5J0
10513B5NJ5J5J0J0J5NK5%K5J5j5j5k5k5k5m5m5k5NK5Nj0j5%J5K0K0K0J5K0%j0j5k0n%K0J0
10510D5J0NJ5j5j0nj5j0%K0J5%J0J5nnN%nk0l5k5k5j0%%j0k0J0L0L5J0%NNJ0NJ0J0j0j0j0
10507B5nJ0K0K5Nj0j5j0j5%k0nj0l0j5N%j0nj5nnj5%K0J0j0nN%J0J0%NJ0%J0NJ0nJ5NNNNN
10504A5NNN%%J5nJ0NJ0%J0%J5%k0k0k0k0j5n%K0K5K5Nl0l0l0nK0J0J0J5J0nj0j0%j5nk5%%
10501c5k0j0j0%J0J5nNJ5%J0j0j0j5nJ0J5J5J5K0L5K5K5J5nk5l5k5j0k0k5j5k5l0j0NK0K0
10499g0J0NK5J5J0nm0k0j5j0J5%NNJ0%J0%J5nNJ0j5j5Nnnj0nn%j0nJ5K5J5K0J0K0%j5nK0N0
10496F0M0J0%j0k5k0nNJ0%j0%L5J5j0m0k5j5J5%%NnJ0%l0j0J0K0K5j0j0j5k5k0j5l0j0J5j0
10493g5NJ5nNNJ5%nJ0nk0nk0k0%j5j0%j0k0J0K5M0L5L5K0J5L0J0j0%k0%K0K0%l0j5%J5J0%
10490E5j0j5%%k0Nj0j5nj5j0NJ5K0Nnk0l0NJ0NJ0J0%j0j0%M0L0K5Nk5%K0L5Nj5l0k5j5nK5
10487D0L5K5J5Nj5k0k0j5k5nNNnNj0j0NJ5K0J5K0K0Nj5l5k5n%NNj5j0n%j5n%%J0NNK0%nK0
10484D5j0j5nj5%j0k5%K5J5K5J5%nj5l5o0l0j0J5M0K0K5L0L0Nl5m5j0%%j0k5j0J5L0L0J5k0
10482a0j5J5L5L0J5nnJ0j5k0%j0j5j0j0j0j5nNNnJ0j0%Nn%J0j0nNnNJ0J0K5%%k0j5%J5L5L0
10479E5K0nk0nk0j5nj5j0J0J5J5J0Nnk0NJ5k0nN%%J0n%J0J0nnj0J0K5K0K0J0m0l5l5k5nj5
10476e5%J0K5K0J0Nj0%K0J0J0J0NJ5%J0J0K0%NNnNK0k0nJ0J0%m0l5j5j0k0j0%J0J0%J5%NN
10473E5J0NNJ0J5%NJ0k5m5n0j5j0J5N%K0K0K5K0j0l0j5k0j0n%j5j5Nj5%%J5NJ0J0NK0%nnn
10470en%nj5%n%%nn%j0NK5K0L5J5J0n%NJ0J0%K0K0%J5Nj0k5k0k0k0j5k0k0%nj5N%nn%j0J5
10467c5nNJ0j0%NJ0nj0J5K5K5nk5l5m0nJ5K5L5M5K0j5l0k5k5%%%%%NNnJ0%%N%%nJ0%%j0J0
10463a0J0J0J0J0J0J5%K0J5%J0Nk0j5j5k0n%%%j0%J0j5j5j0j0j5NJ5J5NNK0J0Nj0j5j5j0N
10461@NN%J0%NN%k0k0%NJ5J5J0NJ5K0Nj5j0nk0j0j0j0j0nj0j5%j5J0n%Nj0%Nnj0nj0nnj0%
10457a00%J5NJ0J0NJ0J0J0nnJ5J0J0K5M0L5%%l0j0nK0J5N%J5L5Nnk5k0nNk0NNj5j0n%j0j0
10455D0nj0nnnj0N%j0%%Nj0NK5J0J0j0j5k0n%nnn%nj0NK0NK0J0j0nj5nNK0J0J0J0J5J0J0n
10451G0k0j0j5l5m0l5l5NK5J5J5J0J5J5J5nnj5n%j0j0n%Nj0NNn%%NJ0NNJ5NNJ0j0nj5nJ0K0
10448eK0J5%nNj0j5k5%L0J5j0%J5NNNJ0Nj5j0Nj0nNj5%NJ0%k5j5J0L0K5J0K0K0Nj0Nnl0j5
10445E5l0j5J0K0J5K0J0nk0k0l0k0j0K5M5L0K5J5k0k5l0j5j0nnn%j0nnJ5K0J5K0K0J5K5J0
10443A25k5k5k5k0n%n%Nj0Nnk5k5j5l0m0k5l5k5K5L0NM5K5J5J5K5J0j5n%J0J0NJ0J5%NJ5n
10440C5NNj0N%%%NnnJ0%%%%j0n%nnj0%nj5j0j5j0J0J5NK0%j5%n%j0n%%K0J0J0J0J0J0J5j0
10437D5l5k0j0j0K0%NJ5K0K5Nnnj0nnNj0N%%Nnj5n%K5K5nm0n0l0j5K5M0L0Nj0k0k0j5j0K0
10434c5K5L0L5K0j0l0k0k0l0j0m0j0J0%nJ5NK0L0M0K5Nk0l0%%j0J0J0J0%K0J0NJ0J0Nn%Nk0
10431F0k0NL0NnNNj5j5k5k0J0NNJ0%J5%Nj5l5k5k5nL0J5N%k5j5nJ5L5K0K5L5K0%k0j5j0j0
10428E5k0%n%%j5J0nnj0Nj0nJ5Nnj5l5j5%K5L5K0K0j0k5l5k0%J0J5K5NJ0NNNJ0J0j0K0J0N
10425H0J0J0j0j5k0j0j5k0j5j0k0j5k0j0J0J5%K0J5%NJ5L5K0%k0NK0J0J0J0J0%k5m0nJ0J5
10423E5K0J5Nj5j0j5k0nNNJ0Nj0k5j5j5k5nj5j0nK0J5NK0K5L5J5J0L5L5J0j0j5j5j5j0j5n
10420G0j5l0l0%K0M0L5L0NnNj5l5l5j0nnk0k5l0j5NL0L5%j5nk0j0J5NK0%nj5k5%K0L0L5K0
10417E0K0J5J5K0j5l0k5k0k0%k0n%k0j5nJ5NJ5J0NJ5K0%j0k0j5k0NJ5J0J0%J5L0L0Nj5l0l0
10414A0k0%nK0K5J0j0k5j5J0K0J5J5%%J0K0K0K0J5j0l5n5l5k5k0l0j0J5J5K0J5L5K5K0%j5
10412D5k0j5k0%K0%J0%J0J5%k5l5l0l0j0NJ5L0J0J5K0J0J5Nj5j5j0%J5K0%NnJ0J0J0%k0k0
10409B5%NJ5%%%nj0l5k0k0j5%k0nJ5J5%K5K0K0K0J5nnj0%%j0n%%nj0NJ0K0J5J0K0J0%K0J5
10406A20%m0o0l0k5%j0l0j0%NNK0K5N%nNj0k0n%J0NnN%NNj0J0K5%nj0J5K0nnnJ5%%K5J5%j5
10403C5j0nJ0K0Nnj0J5j5j0j0j0j0J0J0L0J5%k0j5Nnn%N%j0k5n%j5%NJ0%J0K5J0%nj5j5j5
10400a5k0NJ0%J0%NJ0nj5j0NJ0L0J5nk5k0NJ5NK0J0Nj5j0J5K0nNNNJ0j0j0K0J5j5nk0j0nj5
10397B0j0j0%J0N%nJ5N%%%j0J0nn%%n%%n%%%%j0J0%%j5J0Nj0J0J0NJ0K0K0NnnJ0%N%%j0J0
10394H5Nj0j5l0k0k5%N%NNN%NJ0%j0k0k0j0j0j5j5j0m0j0j5NK0K5K0K5L0L0J5j0n%j0nK0%
10391A0J5J5nnL0K0%N%%NN%Nk5j5k0k0k5l0k5NJ0J0%K0M5K5%nk0%NJ5J0j5j5J0NNNNnj0J0
10388E5K0Nj0j0Nk5j0NN%l0k5j0J5L0J5j5m0j5%J5K5K5L5J5nj0j5nnk0j5nK5K5J0nk5k0l0
10385b0k0j0N%%j0NNj0j5l0m0j0NK0J5J0K0L5L0K0%k5k0%%K0J5Nj0nk0%j5NK0J5L5J0%nj0
10382B0j0j5j0j0%J0K5L5M0J0j5k5l5j5NNJ5J0J5%K0K5%j5k5k0j5l0j0k5j5n%j0Nn%nnK5%
10379e5K0J0%K5J5NJ0%K0n%J0N%J0Nj5k0l0k0%K0J5Nj5n%J0J0Nj5j0K0O0J0NJ0Nnm0j5k0j5
10376B5k0j5k0k5J5L5L0J0K0K0Nl0k0J5J5%j5j0%nNnJ0n%J5j0j0Nn%n%nnK0K0L0J5k5j5j5
10374D5k5j0j5k0nK0%K0%nj0j5j0j0j0j0j0NL0K0J5K0J5K0K0%j5n%l5j0j0J0Nnk0m5l0j5j5
10371a15J5K0M5M0K5%nj5%K0NK0Nnk0j5nn%%%%%%%nnj0Nn%j0%Nj0nn%%%nnJ5J5%J5%J0NJ0
10368B5N%J5J0%J5Nnj5k5%%k5j5%k5%k0j0%k0j5nnJ0%%NnNN%N%%J0n%NNNj5K0%nJ5nnNJ0n
10364e0N%NNj0N%nJ0j0%%nNj0NNnnN%n%NnNN%j0J0J0K5M0K0Nk5k0l5n0j0N%K0n%K0J5%K0%
10361a0K0%NNj0J0N%%%j0k0j5j0j0k0j5j0j5k0k5nj0NL0M5M0K5j0j0NK5K5Nj5m5n0j0K5N0
10358b0N0K5j0k0l5%K5N0L5L5nl0nk0j5j5k5j0J0%J5%NJ0%J0%n%n%%j0Nnnn%%%nnNN%%%N%
10355C5%Nj5j0nj5%nj5J0n%NnN%%j5k5k5j5J0L0K0J5%j5k0%NJ5K5NNJ5J0NNJ0J5Nj0j5k0j0
10351A0K0%k5k5j5J0J5K0J5%NJ0NNNJ0NNJ0%j0k0nk5l0m0j0J5Nj5j5J0K5N0M0L5K0j0%J5N
10349A25nl5l0j5J5%%%%j0NNj0n%n%n%%j5Nj0nnnnnn%j0j0%k0NJ5%k5l0m0j5NJ5NJ5J0NK0
10345g5J0J0K0NK0%K0j0k0k0nj0k5l0j0K0K0K5K0K0K0J0K5j0l0l0j0NK5K0J5%j5%j5j5j5%
10343c5k0n5l5%K0K5J5NL5L0J5K5K5j0nNj5l0k5nK5M0L5J0K0Nj0l5m5n5l5j5NJ0%j5j5J5J5
10340h0J0K0M0L5M5L0%j5nnnj0nnnJ0NNNNN%j0k0j5j5k0j0k0j5J5J0%K0J0J0J5NJ5%NNNNJ0
10337H5%%k5nj5j5j0j0j5%k0nnj5%k5NnJ0J5%%J0%J0K0NK0J5NK5J5N%k5j5j5j0k0nk0k0k0
10334g5k5j0J0K5L0J0%J0%NJ0%nJ5NJ5%J5L0J5n%J0%l0m0l5j5j0%%N%N%%NNJ0%%N%J0%N%j5
10331a0j5%%j5nnnJ0N%J5j0%J5NJ5J0J0J5NK0Nj5j5nk5j5j0k5nJ5K0J5J5J5K5J5K0nJ0N%%
10328A00N%Nj0k0k5%J0%l0l0NK0K0NNJ5J5Nj0k0j0k0NNk5j5m0j0J5K0J5%k0j0nL0J5NJ0K0
10325E0J0J0%nNj0n%%%%%nN%K5%k0k5nJ0L0Nj5j5J0K0%j5l0m0nNJ5Nk0j5J0J5J5K5J5j5l5
10322El5j0J0J5K0J0nJ0j0N%%%%%j0nnn%%nNJ5K5M0K0Nm0m5l0%j0k0NJ0%J5K5J0L5J0%%j0
10319E0NJ5J0K0J0j0%j0j0j5j5J0L0J0j5N%N%nJ0%%NnNnJ0%nNJ0nnn%nn%n%l0j0N%K5%j5l0
10316C5k0J5J5k0l5j5%K0J5NJ5J0nj5j5%N%K0nk5l5k5l0j5K0L5M0K0K0K5J5Nj5n%j5%%j0%
10313C0%%%%%N%n%%n%nj0NJ0n%J0%NJ0nnn%nnnn%k0NNj5nnnn%%%%j0J0J0nl5nJ0K5%j0%nN
10309d5J5J0J0J0J0J0J0%k0%j0j0nj0j0%%Nn%%%%J5L5L5K0%k5j0j0nn%nNJ5Nk5m0k5j5nJ0
10306f5J5J5J5L5M5L0J0j0j0nj0nnn%Nj5j5NJ0J5j5j0%%%%%%%%%%n%J0nnN%%nNL0J5j5j5l0
10303A5nJ0L0J5j0k5m0k5j0nJ0n%J5K5L5J5%%J0j0nJ0NJ5%k0j0j0K5J0k0j0K0%j0j5k0j5J5
10300A0nk0k0nJ0K5K5K0NJ5J0j5m5l0k0%K0J0Nj0k5l0j0J0K5K5J0J5nj5k0k5j5%J0J0J0J0
10298c5J0J5J0J0J5nj0j0j0NNj0k5nnNj0k0j5j0J5K0J0nnnJ5NNJ5%j0k0j0J0Nj0n%NL0J0K5
10295ENk0%%nN%n%nJ0J5NK0%K0K0%k5l0l0k0%K5J5Nnk5j5j0NJ0K0%%J5N%J0N%J0j0j0%j5j0
10291a0%j5j0K0j0J0NJ5j0%J5J0J0NJ0j0k0j0j5%NNNL0N5N0L0Nj0nj0n%j0nj0j5Nk0j5%j0
10289F5j0%NNNN%J0%j5k0j0k0j0K0J5%N%nNk0l0k0k5j0K0NNNJ0%J0%%NnN%%Nk0j0k0j0nk5
10285h0%k0J0L5K0K5K0K0L0J5%k5j5j0NJ5J0NNNj5k5m0k5J0J0Nj0k5k0j5K5N0L5K0nnk5k5
10283a0l5J5M0J5J5J5K0%nnnj0j5nk0nk0j5j0%nNnj0J0j0NnJ5K0j0j5j5k5j0K5K5L5K0K0L0
10280F0L5K0j0n%j5j0%j5nnj0nj0j5%j0nK0J0J5J5%%K0K5Nk0m0m5m0l0j0j0%J5%J5NJ0NJ0
10277c0J5nK0nj5j5k5j0K0K0K0K0Nj0n%%J5K0nJ5J0%K0NnJ0%NNNNj5nNk0nnj5%J0K0K0J0j5
10274I0n%j5k5j5k0k0J0NNNNJ0K5n%j0NL0J5j0l0l5j0j0j0j0j0%%n%nj0N%J5J0J0k0j0k5j0
10271h0J5K0K5J0%j0Nj5k5l0%K0L0K0N%%J5NNnJ5J0%n%NL0L5L0nl5n0n0m0n5k5j0K0K0NJ0
10268h5J5L5L5L0J5%k5l5%J5J0j5j5l0l0j5nJ0K0L0L5J5%j0j0nNk0j0%%N%%nj5nK5K5%j5l0
10265e5%Nj0NK0%%k0k5k0J5K5K5K5Nl0nJ0L0J5%%Nnk5k0k5k0j5n%j5nj0nnnnj5J0K0M5M0L0
10262a5Nn%Nl5j0NK0%k5k0%K5M0K0L5J5j0NNk0k0k0k0j5%J0k0%%j0%J0nJ5%NJ0J0%%j5j0n
10259d0NK0J0J5L0K0Nk5k5k5%%J5K0L0J0k0k0j5k0k0k0nk5k0j0j5k0NK0J5NK0K5L5N0M5K5
10257A00j0k5l5j5j0NNNj5k5j5k0NNK5J0nn%J5J0NNJ0K0nk0nk5j0nj0%n%j5%nNNJ0NNN%J5
10254a0Nn%NJ0%nJ0NJ0NJ0j0k0j5j5K0L5L0K5J0%%J0j0%nj0k0l5k0l5k5k5j5J0K5L0%k0nn
10251e5j0j0J5J5J0J5N%J0n%NN%j5k0k5j5NK0N5N0L0J0%j0J5J0J0J0j5m5l5k0j0%j5%J0n%
10248eNj0l0k5j5%%K5K0M5K5Nj0l0j0%K5J5%k0j5%J5NNL5K0Nk0l0j5%%n%k0l0NJ0J0NJ0%J0
10245A0%%j0nnk5l0m0k0NK0%K0K5%nK5K5%k5k0k0n%J5J0J0K0J0K0NK0J5j0n%j0j0%j0n%j5
10242b0j5%J0K0L5%k0%nj5j5j0k0%%NJ5n%NNNnj5j5n%K5J5NNnn%n%Nj0NK0J0J0nj5j5j0j0
10239d5J0J5j0NNJ0%k0j5k5j0K5K0K0K5J5j5%N%%J0nj0Nn%%n%%%NnNJ0j0nJ0L0L0Nk5j0nj0
10236C0j0nJ0Nnj5k5k0k5NNnK0%%J5%nJ5%NNN%Nj5k0m0l5l5j5NK0J5J0J5NK5J0J0K5J0J0K0
10233C0J0nj5k0nNnk5k0k0NK0L5J0k0j5J0J5K0L5J0j5%j5nJ0J5L0%k5l5j5m0m0k0%K0L0M5
10230eL0%nj0nj0%NJ0nN%%J0nNJ0%l5j0k5k5nj0%nl5k5%K0K5K0%%j0nK5L5K0n%J0K0nNJ5j5
10227A0l0l5nJ0K0K0K0J0J0J0J5%k5j5n%J0%N%N%Nn%Nnk0k5l5j5J0NJ0NJ0J0NJ0%%J0nj0n
10224a0k0nJ5K5K5J0Nj0j0NNJ0J5Nj0j5k0j0%J5nJ0K5NK5J5k0j0j5j0nK5J0NJ0NK0%l5k5l5
10221B0l0k5%j0k0l0j5NK5M5K5L5%NJ0J5%j5nNk0j0%j5nJ0nN%J0%%%%k0k5nnnNj0k0nj0j0
10218a00NJ5%K5K5J5K5K0n%n%%%%%j0J0%%%%j0N%%j0NJ0N%J0J0%J0%j5j5k0j5nnj0nnk0j0
10215g0j0NK0J0J0nnj5%J5J5K0J5j5k5j5j5J0L5K0K0J0%nNnj5%j5l0%k0k0NJ5J5Nk5k5NK5
10212e5L0L5L0L5%k0j5%k5m5l5k5NJ5J0NJ5NnJ5L0J0k0j5k0%j0nK0M0M0K5%j5nnj5%%nn%j5
10209EN%nj5J5J0L0K5J5%j0j5n%j0k5J5K0L5M0J5j5l0k5k5k0Nnnj0nj0%NJ5%J5K0%NJ5nj5
10206E5j0j5nj5k0%Nn%N%%N%J0%J0J0j0nn%nK0NNnk0k0nNK5K5J0nj0n%%K0NJ0J5NJ0J0%j0
10203I5j0%K0J5k5k0k0NJ0j5j0%j0nnnj0%nj0J0j5j5J5j0nJ5K0K5J5%Nk0k5l0j0J5K5%nj0
10200eNj0j5j5nj0%Nj0j5J0Nj5nj0j5nNK0J0J5NK0J5NNK0J5N%n%j0n%%j0j0k0j0j5%J5K0n
10197b5k0l0k5k5NK5J5J0J5J0J0J5J5J0NK0J5%J5J0k0j0j5j5%%%%%%%%j5nnj5NNN%J5%NNJ5
10194B5%l5l0%K0J5%%nnN%NnJ5%NJ0nj5j5k0j5J5L0K5K0J5%J5Nj0Nnnj0j0j0n%NJ0%nJ5NN
10191F0nJ5N%k0m0k5k5%K5NJ5nk0k0nJ0J5NK0%j0%nNj0%%%%%%%NnNn%nnj0K0K0L5N0L5J5n
10187A40j5j5k5n0k5j5NNJ5L5L0K5j0j0j5k5m0l0j0J5Nj0nj5j5j5%J5L0J5K5Nl0l0k5NJ0%
10185e0%J5NNJ0NK0NN%j0%NK0K5J5Nj0j0J0J0K5Nj0%%K0NNk0k0j5nk0m0k0j5nNJ0J0nJ0j5
10182a5NL0K5J0%j5k0l5m0k0%K0L5L0K0Nnj5k0nJ5L0K5Nj0j0J0%%%k5NJ0nNJ0%%Nj0nK0J0
10179G5J0j5m0k0j5nJ5NL5nl0nnJ5K0n%nnn%n%NNJ0N%J5N%%%Nn%%J5j0k5j0nJ0J0J5j5l5k5
10176b0%J0Nk5j5N%J0%j5%J5J5nj5j0J0nJ5J0J0nj5j0Nn%%j0j0%K0L5K0j0j5J0L0L5K0%J0
10173A00j0k5l5l5k5nJ0%NN%N%NJ0J5Nj0K0K0nJ0J5NJ0J0Nk0m0l5j5j5NK5L5K5nk0k0k0k0
10170a5nJ0nNK0K0L0N%nj0Nnn%nNnj0J0k0%J0k0k0J5j5%%NJ5%%J0J0%j5j0k0j0j0k0k0nJ5
10167f5J0K0J5NK5J0J0J5n%J5%NnJ5N%%J0NNN%nj5nnk0Nj5j0%nNj0j0J0j0%J0J0J5NNJ0NJ0
10164H0J0J0j5m5k5j0j0J5J0J0j5j0k0nJ0J5nk5k0nJ5NJ5J0nk0nj0J0M5L0K0Nl0nj5j0j5k0
10161c0n%n%nJ0L5nl0l0j0K0K0%j0j5NL0L5M5K0%nj0n%%%n%%Nj0k0k0k5j5NK5K5J0%NJ5j0
10158D0%NNNj0J0%%Nn%N%nj5Nj0nNj5j0j0nj5j5nk0nJ5J5K0K0NK5K0J5%j5%j5nnk0NJ5j0J0
10155C0NNNnJ0J5Nj5m0l0n%J0NK0J5J0nj0%j5NK0J5NJ5J0K0Nj5j5k0k0k0j5j5k0%J0nJ0J0
10152a0%nJ5NNJ0J0NJ0J0J0n%Nnk0l0l0j5%J5NNJ5nJ0J0J5L5L0J5%l0j5j5j0j5%k0nj0j0j5
10149c0j0k5l5nJ5J5L0J0J5J0J5Nk0nj0k0nJ0%%j0J0J0j0%%%nJ0j0%%%%J0j0%NNn%Nn%N%%
10146c5%%K0J5%J0J0J0J0N%N%j5l0j5k5NK0J5J0J5J0K0J0NK0NJ5K5nJ0J5nk0j0j0j5j0nj5
10143G0j5j0k0j0n%%L5M0L5Nj0j5k0j0j5%L5L0%k5m0m0l5l0k5l0k0K0L0M0K0J5J0J0J0%k0
10140A0j0j0l0m5j5K0L5L5K0M0N0K0j0n%j5m5k5NNN%NN%NK0K0K0K0J5j0l0m0k5%j0j5k5%k5
10138c5j0NK5K5%%j0j5NNn%NJ0%N%j0j0j0j0K0M0L0L0J0nj0J0k0k5l5j0NJ5K0Nj5nj5nj0J0
10135A0K0j5k5j0J0K5J5%j0j0j0J0%%%%%N%%j0NL5J0%k5m5l5nNJ5J5J5J5%j0j0%J5K0K5J0
10132F0Nj0j0%J0%%J5N%NJ0NNJ0Nj5k5nk5j5%j0j0J5J0K0J0%k5k0nJ0J0J0J0%j0Nj0%nk0J5
10129C0Nj0N%nN%%N%nJ0L5M5L5M0J5k0m5l5k0k0l0j0k5l5l0k0k5%NM5M0K5J0j0%%%%j0J0%
10126A0%J0nNNj5nj0j0j5nj0j0j5j0j0j0NJ5K5Nn%j0NnnNj0%J5J5j0%l0l5m5l0j0%L0M5M5
10123h5L5J5%%J5K5J5nJ0NJ5J0J5N%nJ0K5L0J5j0k0l0l0nnj0j0nj5%j0nn%NnJ5%NnJ0K0L5
10120G0L5K0j0j5%k5k0k5l0k0J0K0K0Nnk5j5k0%K0%NJ5NNJ5J0J0J0J0nJ0J0nj0k5k5j5nnN
10117Ej0nNn%K0K0K0J5K0N%k0m0l5nK0K0nl5m5%%%%%%%%nNM0N0K5nl0%L0K5K0nk0k0l5j5N
10114A0J0j0k0l5k0NK5L0J5%NK5M5M5K5K5Nl0l5k5N%k5%%nm0o5m5%M0M0K0J0N%%j5l0k0j5
10111d5%J0NK0J5J0nk5m0l5j5K0N0M5K5K0%nk0K0K0K0j5k5k5j5%NJ5%j0j0%j5j5nNk0%J5n
10109c0J5N%J0Nj0n%j0j5%nj0Nj0nN%n%%nJ0J5%N%J5%%j5j5%J5J5K5Nj0j0k0j0l0j0K0L0L0
10105@J0l0l5j0J0Nj0NNnJ5N%%NJ0J0K0%J0J0K0%k5j0k0j5%J0J0NK0K0J0K5Nj5%j0nk0k0n
10102A0NJ5K5%l0k5l5k0J5J5J5J5j5%j0j0%J0K5K5%j0j0%nnnnNJ0NJ0J0%NJ0K0NNk0l0k5k0
10100b0nj0k0k0j5nNJ5K0J0NJ0K5NNNK0K0nnn%%J5j0%j0k0k0k5k5nn%%j5k0J0K0L0NJ0n%J0
10096b5J5K0Nk0j0NJ5K5J5N%%j5k5l0nN%NNJ5K5J0K0L0J0K0J5%j5j0j0nj5nj0l0k5l0l5%n
10094f0nnNJ5J0NJ0J0J5Nn%Nj0%%n%K0J0J0K5%%J0L5K0%%%j0k5k5nj0J0J0nJ5nj0J5L0L0K0
10091A55%k5k0k0j0j5j0k5k5NK0J5j0j5J0K0%nJ0J5j0k0k0%J0Nnk0j0nJ5NNNNNNj0nj5%%J0
10088B0j0k5j5J0J5J5%%N%J5%k0j5k0k0j0K0J5NnnJ5%%J0N%NNNNN%NJ0NN%NJ0%%j5nnj5%n
10084B5j0J5%nJ5J0%N%J0nj0k5j0n%j0nJ5N%NNN%%%nnJ0J5j0k0nJ0%%n%J5j5j0j5NJ5J0J0
10081C0j0k0nn%j0j5%j5nJ0J0nk5l0%J5NNJ5L0L0Nj5n%nNN%%%J5nj0J0Nn%%N%%K0J5J0NJ5
10078G5K0Nk0k5k0k0j0nNK0Nn%NNn%Nnk5l0j0Nnk5k5k5nJ5L0L0N%k0j5j5j5K0K5K5J5nj0n
10075c5K5J5N%N%j5m0k5k5k0%J5M0L0K0%Nnn%j0k5j0%J0J0K0K5N%%Nj0k0k5k0k5j5nJ5J0%
10072g5N%%J0NJ5NL0J5%%%NJ0j0j0j0%J5K0n%J0J0J0%J0Nk0j0%j0nnj0NJ5nJ0nk5l0%%K0K0
10069A5J0j0nj0n%L5M0M0%k0NK0J5nj5k0j0k0%J5NnNnj5k0l5nK5L5O0J5k0j5k5k0j0Nj0nn
10066C0nNj5k0k0k0k5%J0%NNNNJ0J0NNJ0%K0J5%J5NK0%k0l5l0k5k5k5%K0K5J0n%NK0J5Nn%
10063Enn%nL5M0L5Nj0NNJ0NJ0K0K0k0n0l0j5l0k5j0J5%%N%Nn%NJ5j0k5k0k0k5%J5nJ0J0nK0
10060b5j0k0nk0k0J0J0NJ0J0K0J0J5NK0L0%j5Nnnj0n%nNNJ0N%J0J5%j5j0nk0l5l0k0K5J0J0
10057c5NK0NJ5K0N%NN%NNj0J0J0j0NJ0j5l0j5k0k5Nnj0j5%j0j0J0NJ5M0L5L5Nj0j0Nnnj0%
10054C0j5%J0J5J5J5NJ5J0J0J0nm0m0j5j0k5j0%J5K0%J0J0%K0Nj5n%n%j0NJ0%%J5J0n%J5K5
10051I5K5%k0l0l0l0l0j0j0j0nj5j0j5nK0K5Nn%K0K5%nn%NNj0j5l5j0%NN%J5M5K0NNK0L5K0
10048I5J5j0nj5nk0k5l0k0nnJ5K5M0M0K0j0k0j5j5k0k0NJ5%J5NNnk0k5k5NJ0J5%J5L0J5%%
10045G0%k5j0j0%%nk0l0j5NK5K5K0J5Nj5k0%%%%NJ5J0J0%%%NNL5K0j0l5m5k5j0%k5k5k0J5
10042f0K0NK5L0K0j0j5l0j0%N%K0J0NNj0nnNNJ5%nnj0%J0%J0Nj0j0k0nj5j5j0j5%%J5j0j5
10039h0nJ0J5%j0j0Nn%%nNK0J5NJ5NJ0J0J0nk0k0j0J0K5K0Nj0j5j0j0N%J5J5NJ5N%%%%J0J0
10036E0NJ0j5k0j5j5j0Nn%j5nNNj5%K0K0%N%NJ5%k0j5j5j0J0nNN%NJ0%nJ5K0J5K0K0Nj5Nn
10033G5j5j5NJ0%k0k0k0k0j0j0j5%K0K0NJ0J0J0J0k0l0k0NK5%j5l5k0j0J0NJ0J0K0%J0K0J0
10030EJ5J0NJ5J0nK0%K0J0%NJ0J5%j0K0K0J5j5k5m0l5j0k0nj0k0l5l5NK5K0J5%J0NJ0J0K0
10028E0nj5j0k0j0J0J0NJ5%n%%Nnj0J0j0n%j0j0k0J0L5K0J5nj0j0j5nj5k5%nJ5K5J0j5l0j0
10025d5J0J5j5k0%NM0M0K5J0j0k5j5k0j5j0N%nK0L0K0K0Nj5nj0j5k0k0j5%J0NJ0NN%J5%n%
10022A0%%%%%%N%NnJ0NnJ5%J0NNj0k0J0K0J0K5NNj5j5%%%Nnj0j0j0j5n%n%%nn%J0J0NK0j0
10018D5k5j0j5n%%j0J0j5j0NJ0J0%J0J0J0j0K0J0nJ0NN%%NNj5j0n%j0nj0j0j0j5j0J0J5NJ5
10016A0J5nJ0%j0k0k5j0%%J0nnJ5%%Nn%%j0J0n%J5K0L0J5n%k0Nnj5k0nj0j5%k0nJ5J0n%NN
10012c0%%j5%j5j5%j0j0NJ0J0J0NJ0J0NJ0J0%J0J5%J0J0%NN%NNNNnJ0J0L0J0k0n0m0j5J5j0
10009@NNL5K5J0%J5N%NNJ0%NN%J0J5nNJ0k0k5k5k0NNj0J5%nJ0j0j0l0l5j0J0J0L5j0k0k5m0
10006d0j5K0K0K5K0%nj0%J0Nk0m0k5j5nJ0J0K0K5J5j0nNj0j0Nnj0Nnj0N%J0NNJ0%NJ5%n%%
10003E%%%%nj0j0%j0nj0nj0j5j0j0J5M0L5K0NNK0j0l0l5l0l5NL0J5J5K5J5J0K5J0J5K5Nk0
10000H0nj0j0j0l0j5j5%J0J0NJ0J0K5Nnj0j5nj5%Nj0l5k0NK0J5%j0J5J5%J0NnNNj0J0nj5K0
9998C0K0K5M5J5%J0N%n%%j0%nNj5nj5k5%j0j5k0j0K0J0NK0Nk0m0m0j5%%j0j0%j0j0n%%nNL5
9994d5K5J5%%%%J5j0nJ0K0M0L5K0K5Nk5l0j0j0k0nJ0L5K5K0nl5k0j5k0j5l0j0n%j0NJ0L0K5
9992D5J5n%nnJ0k0j0NK0N%K0K0nJ0J5j0nk0nj0j0j0j0n%nnj0%%n%J5NNNJ0%J0nj0j0j0k5m0
9988d5l0k5nK5%J0J5NJ0J5%J5K0nJ0J5NJ0Nj0n%J0K0%k0m0k0%J0K5K5K5K5Nj0%%j0Nj0%Nn
9985G5%n%nNj0j5j5k0j5nK0J0%%J5NNj5k0k0j5%K0%J5J5N%J5J0j0J0%j0J0J0j0K0J5J0K0%
9982A20k0j0%j0NNnj0NJ0j0J0L0L5Nj5k5k0j5j5nj0j5NNnl0l5k0NJ0J5%k5l5j0nj5%J5L0N0
9980eJ0j0nj5nJ5J5%K0M0K5Nj5j0n%j5k0j0nk0k0j0k5nK0L0L0K0%%%%K5K0L0J5%l0k5j0j0
9977D5j5j0j0j5j0k0nj0nj0j0K0J5k5k0j5K0%%%%j0J0K5K0K5K0K0K5K0K5%k5nj5nj5nj5NN
9974B5N%NN%J0nj5%j5n%k0NNJ0%J0J0NNJ0k0j5nk0k5nk5j0K5J5J5K0K0K0J5K0nk0j5j0k0j0
9971ej0j5%J0%J0%NJ5%nJ0N%k0k0NK5K5J0l5m0k5j0%J0J5L0Nj0J5J0K5N%j5j5%j5j0%k0%%
9968c5%%%%%%k0nNl0nj0k5%K0K5J5K5J0j0j5J5J5L5K5K0%k5k5%j0k0j0j0nK5J5N%J5%J0J0
9965C0%NJ0j5NJ0j5%%n%J5M0K5K5%k5j5nk0l0k5j5j0NJ0j0nj0j0j0%j5k0%J5J0J0J0J0J5J0
9962@J0j5J0J0k5%%nN%%%NNN%Nj5j5j5j0NK0J0J0K0K0L0J0j0k0k0j5%K5J5J0%k0k0N%J0J5
9959E5NJ0J0%K0K5K5L5K0k0m0l0k5k5k5j5l0nN%NK5L5L0L0j0j5%k0k0j0k5j0%J0K0%k5nJ0
9956B0M5N5L5j5m5l0k5m0k0J0%%J5J0J5K5%j0j0k0n%j0nnj5%L0N0J5K0K5J5j5j5k5j0nK0J5
9954I5NJ5NJ0J0j0k0j5j5j5j0k5nj0n%j5n%nn%J5NJ0J0J0J0Nj0n%k0m0k5NK0NNNN%J5NNNN
9951B5J5%%J5NNj0j5j0j5nj5Nk0j5NL0N0J0J0J0J5nk5j5nl0nj5j5NN%NL5K5j0k5NNN%m0k0
9948b5J5K0L0K5j0k5k5%K5L5%j0%n%%%%%%%nJ0nj0J0nj5%j5%j0j5%NJ5J5N%k0k0%K0M0M5K0
9944A15j5l0k0k0k5j5J0N%j5j5%NNN%k5l5J0M5O0M5L0Nk5n5k5j0nnnnj5j5NJ0K0J0J5J0nj0
9942A5%j0k5j0NJ0j0nj0Nk0j5NJ5Nj0j5J0L0M0L0L5Nj5l0k5l0j5%NK0%J5J0K0NJ5J0J5j0k0
9939E0k0%K0J5%j5k0j5j5%J0%k5NM0L5Nj0nNj5j5NNj5j0NJ0K5K0j0k5l5l5j5%%NJ0NJ0J0J5
9936A0%k0%J0nJ0K5K0Nnj0k0m0l5NJ0nk5j0J0Nj0n%%L0NN%NJ0%NJ0%J0NNnNn%%nj0NJ0Nj0
9932@j5j0J0n%J0J0J5Nj0k0%k5k0k5k5k0J5K0J0K5K0K5L0J5%%Nn%NNnk0k0l0j5NJ0J5Nj0k0
9930d0j5j5nN%%J5L0L0J5J0NJ0J0NK5M5L5Nk0l0k5l0l0k0J0K0K5K0K5j5k0j5j0%K0%J0J0N
9927A00K0nl0l0l5l0l5l5nK0M5L0J0j0j5j0j5j5J0K5K0J5Nk0n%%n%%%nnNn%%%nnJ0j0j5J0
9924b5n%n%nNN%nJ5J0%%N%j5j0j0K0J0K0J5j0J5J5j0nJ5Nn%j5j0j0J5K0J0K0%k0nnj5%j0j0
9921A0%%k0NNj0%j0k0k0l5j5K0J5J0K5L0K0K0K5K5nl0l0j5J0NK5NnJ0nj5k0k0k0nNL5M0J5
9918F0n%J5J0%J5Nk5j0nk5k0nk5j0nK0K0nNJ5NNJ0j0J5nl0j5l5j0J5M0M0J5nj0j5nj5%nj0
9915@nn%j0j5J0Nj0J5L5K5K0K0K5M5J0m0k0j0m5m5j5J0L0K0NK0J5j5nnj5k0%j0j0%K0J0Nj5
9912C0j5k0nnJ5NNk0k0k0j0nJ0NNNNJ5%l0j0k0k0%NJ0NNJ5NJ5%J0K0%NJ5j5j5l0%%J5K5K0
9909A0K0K5n%n%nl0k0j0J0%J0J0J0J0J5J0nk0j5n%nK0K5nk5k0nk5j0nJ0%j0nnj0J0K0K0J5
9906@NNJ5N%J0N%J0J5%k5k5%%J5L5K0K5J5nj5j0k5l0l5k0J0L0K5J5j5k5nk5l5j5nK5J5j0k0
9903d5j5j0J5NNJ0nJ5j0nk0l0j0K0K5K5J5Nj0j5%K0J5J5J5K0J5%j0j5k5j5j5nnj0Nj0%%j5
9901e5NnnNJ0J5j0j0nK0M5M5K5nj0j0J0%j5k0k0k0%J0J0%NJ5J0%J0J0NNJ0nnj0%K0L5J5k0
9898A10m0l5l5j0j0NJ0J0Nnk5l0nK5K0J5j5k0k0nJ0NNK0L0K0J0J0K0K5K0J0nl0m0l0%NJ0J0
9895E0J0K5K5J5nm0l0k0%j5NnnJ0j0%NNn%NJ0J0J5J0J5L0J0j0j0k5nk0k0j5nk5k5m0k0%M0
9892f0N0L5NNj0j0%M0K0J0%nnk0l5k5nJ5L0L5L0J5%%nk5k5k0j0j0j0J5L5L5J5j0k5j5k0j0
9889C0k0j5j0j5%K0J5J0nJ0J0nJ5K5j0j0j5nk0k0j0J0NNj5j5NM0L5K0J0J5J5%j0N%j0J0%n
9887I5Nj0j0j0j5j0%%k0k0j0NNj0%%n%K0J5K0J0J5%nl0k5j0j0k5l5l0j5%j5%J5J5%J5N%K0
9884f0nJ0NNJ0J0%nn%%k0J0Nj0j5nNK0J5K5K5J5K0J0j0nk0%NK0%n%%%%%NJ0L5K0K0Nj0j0N
9880A30N%j5k0m0nN%j0N%j5j0J0J0j5k5nN%J0Nj5k0%L0K0Nj0j5nj5j0j5j0j5j0j5j5j0%nn
9877a10nj0%j0%J0%%Nj5nJ5J0J5J0nK5K5K0J5j0%J0%%K0J0%j0j5J5Nn%%J0j0k5k5j5NJ5K5
9875a0K0J5Nj0k5k5nj5k0n%J5NNJ0NJ0J0nJ0J5%NNNJ0j0j0j0%NK5J5J5J5%K0NJ0J0nK0Nk5
9872A15l0l0j0nJ0K0J5%j0k0j0j5%K0Nk0j0%J0K0K5J0K0N%j5j5J5J5j0k0k5nNk5k5j5J0J0
9869A5J5K0NJ0%j0k5k5j5k0k0j5NL5L5L5K0K0nk5l0k0Nnn%nn%nNJ0J0%k0%J0NNnNN%K0L5L0
9866A00K0%k0k5%%k5k0j0Nj5j5l0k0%j5j0j0NJ5L0K5L5M5K0j0j5j5j5%nj5l0k0n%K0J5J5j5
9863a0l5nn%j5NNJ5L5J5J5J0K0J0nj5j0J0L5K5K0Nj0j0Nnj5l0l5j5k0j5j5j0NJ5L0J0NJ0N
9860C0%%N%NJ5L0L5J5j5l5j5j5j0j5j0J0%J0J0j0j0J5K0K0J5J0J5M0J0k5l5l0m0m0l0j0J0
9858b5%NNK5K5J0K5J0J5K5J5J0J5J0%k0nj5nk0%k0j0nk0nJ0NJ0NNNJ0NJ5J5j0l5m5l0j0j0
9855a0k5nNJ5J5Nnk0nj5j0n%K5NJ5k0l0l0j5j0J0j5J5K0L5M5K0%j0j5N%J0nJ5%k0%L0N5K5
9852A00NN%nj5l0j0N%%j0NNj5%%N%J0L5L0J5j0k0j0k0k5l0j5%K5%k0k0k5J5J0j5J5K5J5K5
9849E5J5K0K5J0j5l5k5k0%K5K0J0j0j5j0j5j0j5j5n%NJ0%N%%J0Nj5%%nnNj0j5j5nk0j5j0j5
9846a00j0%J5J0NJ0J5%J5NJ5NJ5nJ5K0%n%j0%J0j5%n%nj0N%nn%j0J5%%NnN%nnj0nnj0j0%%
9843e5%NNK5L0L5K0%%Nnj0J5n%j0nnj0k5k0j0J0K5K0%k5j5J0K5J0N%nJ0nN%%%k5j5j0j0j5
9840b5k5%K5M5K0%j5j5k0j0J5K0%j0NJ0K0nnJ0Nj0N%NNk5%NJ5J0j5nN%j0%j0k5j0%J0%J5%
9837A0k0j5J5%%NJ5NJ0NJ0K0%k0nJ5NJ5%l5n5m5j0J5J0NJ5K0%nk0k0j0J0NNJ5%nj0NJ0J0n
9834b5k0NK5K0Nnj5j5j0NK0J0J0%%j5l0j0J5J0nk5k0J5K0K5L0J0nj0%nn%n%nJ0j0j5J0K0j0
9831@j0k5l0m5l0%J5L0L0K5K0L0L0K0J0NN%j0k5k5j0j5%j0%j0nj0Nj0K0NNNJ0J0%j5l5k0J0
9828e0L0M0K0%k0k0%Nj5j0k0j0nj5nj0j0nk0%J5K5K5J0J5K0K5J5nNNnj0NNj0%%Nn%%J0nj5
9825A0j0%K0K0%j5j0%N%NJ0J5%K0K0J0J0j5j0j5k0j0nJ0J0%%L0J5J0nl0k0j0%J0J0%nj5j0
9822C5j5k0k0%L0L5K0J0%Nnn%j5j5nk0j5J0J5K0J5J0j5l5j0J0Nj5nj5j0j5K5NJ0J5J5%%J5
9819E0Nj5j5N%j5j5NN%NJ0N%%NNNJ0%j0j0j5nnj5j5%%%%NNK0J0J0K5NK0J0k0l5k5k0%K0K0
9816C0%nk0nj5j0j0j0%J0K0K0J0%nn%j5k0k5nNNJ5%%K0NNL5K5M5K0j0l5k0k5%%%N%%J0%k0
9813B5j0nk0%K0K0%k0j5j0k0%K0NJ0J0J5NK0Nn%NJ0K5L0J0k0j5l0j0%%Nn%NnJ0j0j0Nk0j0
9810B0%j0nJ5K0J5J5j5l0k5k0j5%k0%J0J5J0K0nnJ5j5%%nNnj0Nj0n%j0%K5J0NL0K0J0K0J5
9807I0k0l0k5k0k5k0l5j5J5nNNNJ0j5K5J0%J0NJ0J0J0NNJ5NJ5J0NJ5%j5l0k0k0nN%%%j5nn
9804c5nnj5%J0J5J5J0K0J5NK5K0J5K0K0J5j0m0l0nJ5J5%nl0k5nj5NNj0NnnN%NnNJ5nnJ0nj0
9801A5n%j0%j5NK0J0K5J0n%j5%K0K0K0K0K5J5j0k5m0k5%K0%J0J5%k5k0l5j5%nN%NJ5J5J0N
9798E5J5NJ0J0j0k5k5l0l5nK0J0nJ0J0NJ0NJ0%j0%nn%j0%%%%%J0j0%NJ0J0L0%NK5J0J0N%%
9795A20J0nJ0N%j0j0j0j0nj0j0j0j5j0nj5j5nk5%J5NJ5J0nj5k0%J5K5L0NNnnnNj5n%J0K5K0
9792H5J5%j5j0nj5n%k0nj0j0%j5nnj0n%%%%Nj0J0n%NL5M0J5nj5nnj5%j0j0j0j0J5NNJ0%k5
9788a5j5j0%%j0NJ0j0%J0J5L0M0J5j0j5j0k0J0J0J0NJ0NJ5%j5j0j5k0nk0j5j0%%j0NNNK0M0
9786C0K5%k5k0k0j0J0NJ5NNK0J0NJ0J0%j0l5m0l5nK0K0L0L0L0K0%j5nj0l0j5k0k5j5l0k0j5
9783a00%L5J0K0J5J5K5J0k0l0l5j5K0L5K5K5K5nk5%J5K0nl0k0N%j0j5nj0j0%NNN%J0nN%n%
9780a5nj0Nnn%%J0nJ0nNnNj5%j0K0J5K0K0j0j0%j5k0Nj0j0NK0K0%j0j0j5j0J0J5J0J5J0J0
9777C0K5%j5nNk5j0%j5j0J0J5J0J0J5NK5Nj5nk5%J5%J0J0j0k5m5o5k0%J5L0L5L5M0L5K5Nl0
9774I0n0l5j5k5k0%K0K0Nn%Nj0Nj0%nnnnj0%j0nnK0L0L5J5J0n%J0J0K0K5NNk0%j0k0k5k5j5
9771a0nNNnJ5N%J0Nl5j5j5NK5%K0J0J0J5J0nk0k0j0J0J0J5NJ0K5K0N%j5%j0k0nnk0j5nj5j0
9768b0NNNNJ0%nJ0L0M0Nj5l5k0nK0K5J5j5k0j0nJ5J5Nj5k5l0nj5nj5j0k5NL5M5K0K5%nk0l0
9765a0%J0n%J5Nk0n%nj0Nj5%J5NNJ0nJ5%%j5n%j0nj0%j0J0J5j0%NNNK5K5L5J5%k0k0nj0j0
9762B0j5%NK0K5N%%J0j0k0k5k0k5NK5K0J0j5J0J0L0J5%j0m5k0j0NJ0j0nJ5K0K5K0%j0k5k5
9759A5j0NNNJ0%NJ0J0%NJ5%NN%J0n%NnJ0j0j0Nj0k0Nnj0k0l0l0k0nNj0NJ0J0K5NNK0J5J5j0
9756C5nj0nj0%j5%K0J5L0J5j5%Nj0l5l0m0l0J5K5L5J0j0%J0k0j0%Nj0k0J5%j5Nnj0J0K0K5
9753a0K5K0J0j0N%N%%NNnj5J5K5%k0k0nJ0Nnj5nJ0J5L0J0j0k0j0J0nnNj5n%J0J0J0Nj0k0j0
9750B5j5%J5j0J5J5j0J0NN%J5%j5nNK0K5%k5k0l0%NN%j0j0n%nj0%j0%NK0L5K0nk0k0%J5NJ5
9747E5J0%k5j0%K0J5j0l0k0j5%L5L0Nj0k0j5K0L0L5%j5j0%j0j0j0k5j5j5k0j5l0nK0J5L5N
9744eJ5K5K5J0j0l0k0j5k0j5J5L0%nJ0j0N%N%k0l5l5k0J5M0J5L5J0j0J0nj5k5k0k0J5M0K5
9742A0K0J0J5K0M5J0j0k0m5m5j5NN%k0k0%J5J5K0J0%l5l0j0J5nj0J5%nNnj5J0nnJ0NNNNNJ0
9739a0%J0NNNNNJ0Nj0Nn%%nj0Nn%n%J5L0L5Nj5k0k5j0%J0NNn%Nn%%j0J0J0NNJ0N%J0K0nk5
9735G5j0K0Nj5k0NJ0%NK5L0K5%k0l5m5n0l5nJ5N%J0%J0K5K5K0%nNNNNnJ5%%nl0k0j5%%k5l0
9732b5j5%K0J0%j0%J0K0L5M5J0j0j5k0j5nJ0L0K5%k0j0j0j0k5j5k0j0k5j5k0J0J5%K0%K0K0
9729E%k5k5l5k0nNj0NK5M5N5K0nnj0j0NK5L5L5J5%n%l5m0l5j5%j5j0%K5L5L0L0K0nJ0Nj5l0
9727G5k0k5k0k0k0k5j5nnj5nj0j5%%%K0nk0NNJ5J5%k5j0k0j0NNK0J0L0K5L0K0K0J5NNn%%%
9724C0%%j0j0j5j5%k5j0j0NN%J0j0%NJ0L0K0J0%j0J0%k5m5l0k5j0L5M5O0M5J0j5k0j0%j5j0
9721A0%j5%Nj0%j0nnN%Nk0j5j0%J5K0J0%K5L0K5K0nk0k5j5J5%j0j5l0nJ0nJ0nn%%J5L5Nl5
9718eNK0J0NnJ0J0j0N%J0%k5%j5j0N%%l5l5nJ5J5Nj5j0%N%%J0N%%N%NNNN%%J0J0NJ5NJ0J0
9714E5J0J0%j0Nj0n%nnj0j0j0j0nj5j0j0%K0%J0NNN%K0K5nm0J0J0j0J5j5j0%k0j5%j5nNJ5
9711b5J0J0J5J0J0K0k5j5J5L0J0j0j5J5nk5j5%nNnl5k0%K5L5nJ0J5n%J5NJ0%J0J0%nj0j5n
9708D0%k0%j5j0Nn%j0Nnj0J5k0n%K0Nj0j0j5%J5M0L5Nj5J0%%J0nN%nN%J5J5j0J0J0J0%j0k0
9705G5l5j0%j0j5m0j5NJ5M0K0K0Nj5j0J5J0j0N%j0J0N%N%nJ0J0nk5l5l5l0NL0J0K0J0j0%N
9702A5%%N%%NnJ0%%%%%%j0k5l5j5%J5Nj0j0NK0K0nl0j0nNk0k5nK5N0K0K0K0K5j0k0j5j5NK0
9699B0J0J5%J5J5%%k0l5n5k5J0L0L0NnJ5nnJ5J5nj0N%n%%%%j0J0%j0%nj0NK0J5j0k5%NN%%
9696B0%J0nnJ0j0NN%%N%J0nNNj0j0%%nj0NNK5J5J0J0K0K5J0k0%j0j0%j5j5%nJ0J0j0k0k0j5
9693B0l0j0j5k0j0J0NK0%NJ5%J0NNj0J0L5L0nm5m0l5N%NK0J5N%k0k5NK0L5%k0j0J0L0J5j0
9690C0nj5nj0nj5%N%NNNnk5m5k0j0J0Nj0%k0%%J5J5%J5NNJ5K0J5K5J5%j0j0N%J0K5j0k5l0
9687b5m0k0J5J5K0J5J5J5K5J5nj5k0nj5j0j0j5%NNnk5j5NK0K0k0k5k0NK0K0J0K0J5K5J5j0
9684B0nnnnK5J0Nnk0nj0m0k5%J5K0L0L0J5nl0k0j0NL5K5J5j0j0nj5k0Nj5j0j0k0j5nnK0K0
9682c5%nNj5%J5K0K5J5j0nj5nk0nk0nM5M0K5j0k5%nk0j0NNj5j0%Nj0NJ0J0Nj5j5j5k0nNj0
9679h5NL0M5M0L5%nnnJ5L0K0J5J0%J5nl5k5l5l0k5j0J5K5K5Nj0nn%nnn%nnnn%j5l0k0j0L0
9675c5K5M0J5%NN%%nk0k5nJ0NNJ5J5NL0%k0l0l5j0K0N5N0L0%k5k0j0n%j0%%j0Nj0j5%%j5l0
9672@j0N%nj5K0L5M0K0%j5k0j0J0Nnj0j0nk0m0j5l5j5%L5K5J0j0%%J0nNNj5k0l0j0L0J5K5
9670b5K0J5N%J5NJ0nJ5J0nl0l5k0J5K0K0NnJ0%NNN%k5k0l0k5j0J0j0NJ5K5K5K0K0K0L0J5%
9667A20k0nj5j5nk0nnk0k5j5n%k0k5l0j0%NJ5J5NJ5J5nj0j5NK0K5L0NNJ0N%NJ0J5j0k0%J0
9664C5Nj0j5Nnn%%n%nnnj5j5nj5j0K0L5L5J0j0j5NK0J0J5k5nJ0J0K5%%j5j0K5J5J5k0l0l5
9661A5j5nK5N0N0K0k0k5j5NJ5J0j0k0j5j0k5j0%J0K0K0N%j0k0j5k0k0NJ0J0%j0j5NJ5J5j0
9658A5nnnj0%J5N%j5%K0L0J0K0nnnnj5j5%J0Nnj0j0J5M5M5J0%j0k5NJ0L0K5J5J0nj5n0k0n
9655I5NJ0j0%j0nk0nJ5NK0%j5%j0j0j0nj5nj0j0NJ5NJ0J0%J0N%j5l0l5j5j5j5k0k0%J5J0j0
9652h0j5J5J0j0j5nK5L0L5K0%NN%Nj0J0%%L0L0M5J5k5m0m0m5l0k0%%J0J0J0J5%%%K5L5N%%
9649E5n%nnNj0n%j5k0nk5j5j0k0j5K0J0J0K0J5J0j5l5j5NJ5K0%%N%N%N%%Nj0NJ5nk0j5NL0
9646a0nm0l0nJ0K5nnnj0j0j0j5j0%K0L5L0K5J0nm0j0nK0J0k0j0%J5K0K0K5J5nl0k5j0j5k5
9643h0j5k5K0L5L0K5J0j0J0%nJ0%%N%%Nj5j5k0j5j5j5k0j0J0L5K0K0J0j5%%j0j0nj0K0M0K5
9641B0L0J5j0k5m0j5j0j0j0nN%%nN%%NNJ0%J0NJ5Nj0NL0M0K5Nk0l0l0k5j0nj0k5l5nK0K0K5
9638c5K0n%nnJ0%j0J5N%j0J5nj5j0nNK5K0Nnk0k5%J5L0M0J0J5J0K5%m0m0m0l5l5%M0L5J0J0
9635A5NJ0%j5n%k5N%j5nJ0J0n%NJ0nNJ0K0j0j5%NK0K5K0%k0l0k5k0J0K0K0Nj0nj5j0nJ0J0
9632A0NK0K0NJ5J0J0J0J0Nnk5j5j0j0%k0nK0J5K5J0%K0%Nk0m5l5k5j0K0%NNJ0%J0J0K5%L0
9629A05J5J0L5%k5k0k5k5l0j5NK5%j0%n%%%nJ0j5j0%nn%j5%j0j5%nj0j0nNJ0J0NJ0J0K0nj5
9626a0k0l0j5K0K0K5J0j0k5k0j0J0L0K5J5K0J0J0J5j5m0l5j5%K0NJ0J5NJ0J5Nj0n%%k0k5l5
9623d5l5nJ0K5K0K0K0K0J0nnJ0J0nJ0nk0k0k0j5l0j0k5j0K0M0L5K5J0J0%J5K0J5K5J0n%j0
9621A10nnk5j5j0nK0NN%j0nnj0j0J0k0nJ0k0J5nnNj0nj0k5%J5J0K0J0NK0J0Nnk0j0j5n%nn
9617@nnj0%K5K5%k0J0K0NJ5%j0j0n%j0j5NNJ0NJ0J5%k5l0j5K0K0L0J0NK5%k0l0l5j5n%n%K0
9614A0J0L0Nnj0nnj0J5J5nNNK0j0l0nk0j5J5L0L0J0j0j5j0j5NK0J5N%N%Nj0J0J5j0l0j0j5
9612C5k5l5k0J0M0N0L5J0%j0j0nj5%N%%%%%%j0l0j5k0%J0J0%j5k0l0%J5L0K5J5J0K0J5J5k0
9609G0l5k5k0j5N%j0n%n%n%J0nj5%M5M5M0K0N%%nNj0l0l5j5%K5K5nk5j0%J5K0J0j0nJ0n%n
9606E0nn%j0%J0J0J0J0j5j5j5j5J0J0NJ0J0%J0J0J0J5j0m0k5nJ0NNNJ0%j0k0l0n%%nNj0N%
9603a5nJ0j0j0J5K5J5J0L0M5K0nj0l0n0l5NL0K5j0j0j0J0L0J5nn%nm0j5J5J0j0l5l0j0%J0
9600c5N%%%NNj0J0%%J0J0NJ0J0NJ5J0%%N%N%J0nk5k5l0k5nNj5J0J5L0L0J5%%J0j0k0j0j0j5
9597enK0J0NK5K5%nj0j0%k0m0m5k5j0J0L0K0K5J5J0%j5j5k0k5j0J0K5M0M5J5j5k0k0%j5nn
9594a0j5nnj0NN%NK0J5nnj5nj5%nL0K5M0L5J5k5l5nJ5J0nk5n%NK5nk0j0nJ5L5K5Nk0j5%J0
9591G0K0J5J5j5l5l0j5%J5J5%j0NJ5J5Nk5l5k5nJ5J0%J5K5J5K5k0k5k0k0n%nnnn%%J0J0K0
9588C0J0j0j0j0j0j0%nj0nnnnJ0N%J5NNNJ0NK5J0k0%K0J0%j5j5nJ5%j0j5n%l5j5K5N0M0K0
9585I5Nj0m0n5m0j0J5N%j0j0NK5K5K5K5K5%j5nn%j5j5NNL0%j0NJ0J5%Nj0nNn%nn%j5j5%j5
9582A5%j5nNNNNJ0NNN%j0nj0nnnn%N%NN%%NJ5K5J5K0J0%nk5j5k5l0j0%%%%NNj0J0J0j0NNn
9578EJ0%NNNnNJ0j0%N%nJ5j0J5K5NK5J5J5K0J0j5l0k5k0nN%%%%N%%N%%nnNnj0N%j0%%n%k0
9575C5l0k0l0l0k5l0k5J5J5NK0K0K5K5K5L5J0nk5k0l0j5J0M0M0J5nj0J5N%%%%%j0j0nj5nj0
9572@j0nj0k5l0%K0K5K5K0%%NnnNnNJ0nnJ5nJ0Nn%j0j0%nj0%j0j0nj5%nj0j5%NJ5K0%j0j0
9569e5nj0k5%K5L5J5K0Nj5k5l0m5j5J5L0K5K5J5J0L0Nk0k5m0j0J0J5NK0J0J5J0J0J5%nJ5%
9566E5NJ0%j0j0%k0nj0nn%J5J0J0J0NK0%nNnj0J0j5J0j0k5m0k5%j5%J5M5K0%j0j0NNnJ5%n
9563B5%%%%j0J0%%nNJ0j0N%J0K0J5J0Nk0j0nj0J0%%j0N%nJ0j0j0NNj5%%nN%n%%n%J0%J0%%
9560D0J5%Nnn%j5j0Nk0%NNNN%NNNj5k0j0j5m0l5j0K0K5M0L5L0j0k5j5j5k5nK0K5J0nN%NNn
9556A5J0N%nNj0m0l0k0nNj5NK5J5L0J0%nn%NJ5J5NJ0J5%K0nj5j5j0J0J5K5%J0j0n%n%nnn%
9553E5nnj0j5l5l5k5j0J5L0Nj0%n%k5j5nNJ5J5J0j0k0j0j0k0nK0L5J5K0J5J5J5K0K0K0NJ0
9551H5K0NNJ5J5Nj5j5k0j0j5k0k5nj5nj0nk0nj0nJ5J0J5J5nj5nj0nJ5%NN%%J0J0J5L0%k5k0
9548A0l0k0J0K5J5K0J5J5K5J0j0k5j5j5k0k0k5j0nn%nJ5L0J0K0L5k0%K0J0%J0NJ0%NJ0%NN
9545A10J0nNNnj5k5k0k0J5L5L5J0%%J0j0k5j5k0k5nJ0Nnj5j0j5j0k5nK0L0L0Nn%j5J0K5J5
9542I0k5m5k5NJ0j5nNJ5j0j0J5%nJ0n%J0J0%j5k0k5j0NJ5NJ5J5NJ0J0nl5k0j5N%%NK0j5j0
9539c5J5Nn%%%%j0NJ0j5nNnk5j5j0J0J5NJ5Nj5%%J5L0K0K5%%J0j0J0%nJ0%%%Nnk5n0o0j0J0
9536h0n%NL5J0K5K0%J0K0J5Nj5l5m0k5%K0NL5K5J5j5j5j0j5nK0J5%%J0%NNnnNK0%k5m0k0N
9533b5nk0j0j5j0j5%K0J5NK0J5J5K0nl5k5j0%K0L5L5K5J5nl0k0nNJ0j0nnj0NJ5nJ5NNK0nn
9530D0%j0%%nj0%Nk0j0%NJ5J0J5M0L0Nj5k0k0%J0nn%nNj0%%j5NJ0j5nNnnNN%%NJ0j0J0%l0
9527A5j0j5nk0l0%J0%J5N%K0J0%%n%%nn%nJ0nj5K0L0J5L5K0nnj0j0%j0j0%NK5K0J0j0j0nj0
9523F0nk5k0nNJ0J0NJ0%j0k5l5j5%K0L0L0K5nm5m0l0j0J0%J0J0NK0%J5L0L0M0L0j0nnj0j5
9521I0nk0nj0j5nk0%N%%%%J5j0NK5J0J5K0NJ0K0J5%J5Nk0j0j0k5%j5k0nnj5nj0j5Nn%J0L0
9518E0K0K0J0NJ5%j5j0k0j5%J0K0j5j5j5k5j0nNNn%NN%J5K0J5K0J0K0j0l5l5j5nnNJ0%Nj5
9515B0k0j0k5j0K0J0nj0nnj0J5K5NK0K0K0K0K5%j0n%j0k5j0k0%J5J5%%Nn%Nnj0J0j0l0k5j0
9512b5NNj0J5K0Nj5l0m0j0J5J5%NnJ0N%%J0J0NJ5NJ0J0J5Nj0Nj5%K0J5J5K0%j0Nj5k5l0l0
9509el0J5K0K5NJ0k0k0NK5K0nl0k5k5K5L5L0NNj0nk0j5nJ5J0K0J0j0j0j5nnJ0%%Nn%Nn%Nj0
9506B5j5J0Nj5%k0nj0j0j0j5nK0K5K0K5n%J0j0NK5J0J0Nk0k0NnK0J5%k0j0j5j5%J0J5%j0N
9503C0N0O0L5K0nj0nj0Nj0n0m5j0%nj0j0%%j0n%j5J0j5%%k0j0nnj0k5NJ0nJ5%nJ5J0%%NJ5
9500a5nJ5%nJ5Nj5n%j0%nj0N%nNK0K5M0J0J0%J0NNNJ0%k0k0l0j5K0J5J5K5%k5nj0j0j0%k0
9497B0%j0j0%j5%%j5%J0nJ5%%J5j0%j0k0%K5NK5J0nnnnK5J5K5K0j5nk0%j5j0j5nnNJ0j0%N
9494A5nJ0nJ5NNJ0NNJ0j5k0j0k0m0l5j0J0J5%K0%J5J5J0J0J5%%J0NNNJ0j0K0N%NJ0N%N%J5
9491A20j0NNnNj0l0j5j5k0k0j5k0J0J5NJ5J0J0K0Nj0j0l0%J0NK5%j5%k0j0K0NK0Nk5k5l0k0
9488d0nn%nN%J5nj5k5k0k0K0J0J0K0M0L0J5j5k0nNNnnK0M0K0nk0l5%nn%%L5K5Nk5k0k5k0J0
9485b0J5J5J0J5J0k0l0l5NJ0%%NJ5L0L5K0J0k5l0j0n%N%nJ0J5L0L5J0j0l5m5n0m5k5nJ5Nn
9482h0J5nj0k0l0nJ0NNJ5J0J0K0N%NJ5M0N0M0Nk5m0k0nK0N%J0N%%n%K0K0nk5k0NNj5j0n%j0
9479EnJ0j5J5K0K5L0J5j0j0Nk5j5%j5j0J0J5J0NJ0nk0k0k0k0J0K5nj0%j0n%j5NJ5J5J0K5L0
9476G5K0j0k0j0%J5J5%j0%j0l5n0n0l5j0J5j0J0K5N0O0K0j0j0nk0j5nj5j0j5j0k0nNJ0%J5
9473e5M5L0J0j5j0NnnJ5J5J5J0K0J0J5K0j0j0nnj5%j0j0J0N%J0%NK0nk0%nj0j0nj0j0k0k5
9470a5k0k5j0J5%%J0L5K0K0NnNnj0j5j0j0%K0J0J0K0J5K5J5j0nj0nnnnnnj0nj0J5K0nl5l5
9468b0l0j5%j5J0J5L0M5K5Nj5l0k0nnk0j5l5j0J5%K0NNJ5J0J0%NJ0nk0k0NL5K5K0%%j0j0k0
9465a0%K0%K0J0NJ5K0Nj0j0j0j5j5nj5nJ0K5L5N%%%j0j0nk0%J5L5M0J5j0m0k5k5j0N%nK5L5
9462H5L5K0Nj5l0n0m0j0Nj0j5j5K5K5Nj0J0j0J5nJ0nj5k0k0j5l5k0J0M0O0M5K0j5k5j0N%N
9459C5J0j0J0nl0k0j5nJ5%NNNnJ5NJ5K0N%K0K0%%k0%j5nj0j0nk0j0j5k0nk0j0j0k5k0nJ5J5
9456a00K0K5nNj5NJ0J0%nnj0nj0nK5L5L5K5J0nnJ0%%%%J0K0K5J0J0%%l0j5j5NJ5L0L0J5%k0
9453A35l5m0j0NJ5J0J0N%N%%N%%%j0k0%%j5nnj0nnnnj0%%k0j0J0J5K5M5K5%j5j5j0K0J0%j5
9450G5k0%K5K0Nk0l0l5j5N%NNNN%NK0J0%j0j0J5J5nj5nNnj5k5%NNj0%k0j5j0%%%N%j5k5nN
9447g0J5J5L0%nk0%L5K5nk5k0j0J5j0k5j5%nNJ5%%nNJ0nNNJ0n%J0J5NJ5J5L0K0J0%%J5K0K0
9444A40Nnj5k5k5j5%j0k0l5n%%j5k0J0L5N5K5J5NNj0k0l0j5NNJ5K0J0J0nnk0j0j0j5k0m0j0
9441d0K0L0K0K5J5nj0J0J0NJ0J0J0j5k0NN%j0nj0nn%k0%j0NNNNNJ0%NNJ0%NNJ0N%J5J0K0N
9438A50nj5j0j5nj0k0%nj5k0%K0K0K0K0K0Nnj5k5j5NL0%j0k0Nj0k0j0j5%k0k0%K5K5L5K0J0
9435A05nNN%%Nj0%%%%j5k0k5j0J5K5K5K0Nk0n%nnj0nj0j5k5nJ0%%K0J5L0nk5l5k5j5%%%Nn
9432a0%NN%%J0J5%NNnJ0K5J0k5k5k0j5J0J0J5K0K5Nk0m5m5k5%K0NJ0J5J0J0J5nnn%Nj0j0N
9429@J0N%J5K5L0L5K5%k5n0n0j5NJ5K5J5J0k0k5l5%J5Nj0NNn%%%%%K0NJ0k0m0m0k5J5J0J0
9426d5J0J5J0K0%J0NJ0%NJ0N%%l0j5j0k5nj5j5NnJ0nj5J5J0j0K5K0L0J0%%n%%NnNN%nJ0n%
9422C5n%%%j0J0J0L5K0K5%l5k5nj5j5nk0j0k0j0j5NJ5J5J0J5NJ0J0%%%n%n%%%%J0nj5j5nK5
9419A5M0K0Nj5k5j0nNJ0nJ0%NNNNnj5j5%%K5J0J5%NJ0nN%N%%nnNN%l0o0o5k5k0%K0K5K0K5
9416a0J5nNJ0NNNNJ0j5j0J0K5K0K0K0Nj5Nnn%j0Nj5m5l5j5j5%n%nnnnk0l5m0j5J5K5L0J5K0
9413f0K5K5K0K5K0K0K5nl0k5n%J5NNNJ0%K0NJ0J0J0%J5K0nm0m5n5l0J0M0L5K0NJ0NNJ0J0N
9410A45Nk0k5nl5l5k5nj0k0NK5L5M0K5%j0k5k5k0k5l0k0J0K0J5%%K0%K0J5NnJ0j0NNn%Nk5
9407C0nj0k0J0J5J0J0J5%%J0NN%NJ5J5k0l0k5n%J0K0K0J5k0j0j0j5j0j5k5m0m0l5k0J0J0N
9405a20nN%NNNN%N%J5nJ0K0nNL0K0J5J5K0L0Nnk0k5nNNK0%k0nj0k0l0nj0j5NK5J0K5NK0K5
9401E5J0j5k0j5j5J0%K0%j5%nnNK5K0J5nnn%j0%j5%J0j0j0NnnNj0NK0K5%J0K0J0J0j0l5j5
9398E0k0nNN%N%%Nj0J0J0j0nj5k0%L0L5Nk0j5k0k0k0N%N%j5j0k0%J5L5L5K5nJ0N%J0%J5nk5
9395F0k5k5k0l0j5J0K0J5nnJ0J5nJ0NNJ0J0NJ0NJ5%%k0k5%k0nk0j0%J5%NJ0NJ0%J0NK0%j5
9392D0j0k0j0NJ5J0NK0NNJ5J5nnJ5%%%Nj0j0j0j5nj0k0nK0nJ5N%k5j0k0J0K0%J5K0%J5J0j5
9389G5nj5j0l5l0nJ5K0J0K0J5%nnnj5k5l0j0J0nk0m5l0j5K0M5M0M0K5j5%%nNnj0Nj0nNnnN
9386a5j5J0j0NK5J0J5J0J5J0J5nj5Nk0nnj0nNJ0%NJ0J0nJ0nj0nj0j0j0nj0NJ5K0nNnk5k5J5
9383eL0Nl5k0NK0J0nnnn%nnnNJ5NJ5J5%J5J0j5j5j5j0j0nJ5J5K0%l5n0l0J0K5L0Nn%NJ0nN
9380@NNNNNNNNJ0k5k0k0k5j5k5l0j5%%nNM5K5J0J5L0K5nk0l5nJ5M5K0NJ0K0nj5nnj5k0%k0
9377a0m5k5nNJ0NJ0NJ5NK0%%J5NN%J0J0%K0K0K5J0%nnnn%%j0Nnn%nnNj0j0N%j0nNnnJ0j0n
9374C0Nj5j5k0j0J5%J5NJ0J5J5NJ0J0%J5L5J5j0j5j5j5k0j0%n%nn%j0NK0K5J5j5k5l5%J5n
9371C0k0j0j0nj5nnj0j0NK0M0K5nl5n0m0k0NJ5L0L0J5J5%NJ0J0NJ0%N%nJ0%%nJ0%%%%N%j0
9368D0J5%%N%NN%NNJ0nJ5j0l0k5j0%k0j5nJ0J5J0J0%%NnnN%nnj0k0%J0J0J5J5J5J0K0J0j0
9365H5j0k0%nnJ0j5n%Nj0NK0%J0K0nNJ5%nn%n%j0NNJ5K0Nj0j5k5nNj5m0m0j0K0%Nn%%nk5k5
9361f5j0L5N0M0J0Nk0l0k0k5NNJ0%NJ0N%Nn%%%%NnnNNnJ5j5j0J5J0j0nJ5J5L5K5K0nl0k0j0
9358E5j0k0l0nJ5J0J0J5J5J0K0J0j0j0nj0%j0j0nnj0j0nNk0%nnJ0J5nJ0%J0Nj5nk0j0nj5j0
9355e5j0j5%J0K5L5J5nk0nJ0n%j0NnnK5K5L0K5J5L5L0J5j0j0j0j5j5j0k5j0J0Nk0m5k0%%k0
9352c0NJ5nJ5J0%NNJ0N%J0J0%J5n%j5k0%nj5j0j0NK0J0J0K5%J0K0Nj5J0nj0NNj0%NnN%n%%
9349G5j5k5l0j5%N%%nj5j5nNK0J5J0%J5J5nJ0J0J5%j5l0k0K0L5L0Nk0j5NJ0K0K0J0nj5j5j5
9346G0j5k0nk5j5k0%J0nJ0N%%N%N%NnJ0J0%k0j0K5M0K0nl0m5j0%j0j0J5J5J5J0nk5k0nJ0J0
9343a5J0J0NJ5NJ0J5%J0J0j0k0k5j0j0j0%L0L0K0j5l0j5%J0K0J0J0nk0j0J5Nn%%Nnj0J0J0
9340E0j0nJ5%N%%j0NK5K0k0k5m0nJ0L0J5NJ0J0K0NJ5J5nk5j5j5j5j0k5nJ0J0J5Nnj5j5%nJ5
9337D0J5M0P0N0j0k0k0N%j5j5nj5j0n%n%k5l0k5k5j5Nnj0K0K0K0K0nj5j5n%k0j5%nJ0j0J0
9335b0J0%J0Nj5J5K5M5L0Nnl0m0j0J0M5nj0%j0%%nNK5J5j0k5NK0K0Nj5j5nk0j5%j5%NK5J5
9332G0J5nj5nj0k0Nk5%J5%%J5NNJ0Nj0J0Nnj0J0Nnk0%j0j5j0j0j0n%J0J5%%J0J0N%J5NNJ5
9329G5%J0%nnj0j0%j5k0Nn%j0l5m0k0%J5J5K0J5J5L0J5J5K5J5nJ0Nj5k0k0j5NJ5K0Nj0j5%
9326E5k0%J5J0Nj0k5k0j0nn%%nn%j0nnj5nJ5J0L0J0j5J5Nn%%%%N%%J0L0K5L0K0j0m0k0k5j0
9323B0J0%nNK0NJ5K0N%K5J0j0J5%j5k0k5j0nJ5%%J5%%J0nnnnNj0nNj0J0K5j0k0j5k5j5N%N
9319B5NJ0L5M0J0j5k5l0j5%%%N%J5NJ0k0m5m0k0nK0nJ0K0j0J0NNj0%%n%n%NK5J5J5K0J5NK5
9316A05N%J5nNJ0NNnj0nnnn%j0j5j0k0nnk0j0j0nJ5%NJ0%%J0J5%%J5K0j0k0l5m5l5j5J5J5
9313d0NK0J0%j0Nj5j0%nj0n%nnNj0j0NJ0J0J0J0NJ5J5Nnnn%%nk0J0J5K0J0K5K5NK5J5J5J0
9310A40NJ5j0k0l0%L0L0Nk0k5k5k5k5j0nnnJ0K5K5Nj0k0k5nj5k0k0j5NN%%NN%NJ0%NNJ5nJ0
9307B0J0j0j5j5nk5%j5j5K0K5J5L0J0L0K0K0nk5j0k0j0j5k0nnnj5J0L0M0M0L5NnnJ0n%%%%
9304A20k5k0%k0j0j5j0%%J0nN%nJ0%J5NJ0J0NJ0J0J5J0L0Nj5l0k0k5nnj5NNk0n%%n%nK5J5
9301F0j5k5j0n%j5j5J5J5K0L0L0J0k5l0j5k0l0j0L0K5nnj5k0nJ0NJ5Nk0j0J5L0L5K5K0%j0
9299I0j5k0j5%%%%%%nNJ5%NJ5%K0J5n%nj5%j0j0%j0k5k5m0j0J5J5NK0Nj5n%%nj5NL5K0K0M0
9295I5K5%k5k5k5j5nJ5J5J0J0J5nk0Nk0j0j0%k0%nj5%K0J5M0M0K5%j0m0k5k0J0K0%j0j5%n
9293C5nj0%J0j5nNn%%%J5J0K0J0K0J0J5J5nk0nj0J5J0K0Nj5n0n0k0nJ0N%NJ5K5%J0K0K0Nk5
9290H5m0nJ5Nnk5k5j5%K0J0j5j0J0J5NNNNJ0NK0nj5nnk0j0j0k0%K0K5K0K5j0l0j5j5j0nj5
9287b5%J0K0J5J5nj5j5nnj5k0%J0J0J0J0J5NJ5NNnn%l0n0n0l0J0K5K0K0J5K0J5J5K5Nk0k5
9284ej0N%n%K0NJ0J5%J5N%j0j0nj0j0%nj5%j0%J0K0J5J5J5K0j0l5m5k5j5n%K0L0L5M0K5K5
9281A15%%%j5l5k0j0k0j0K5K5Nl0k5NJ5L0J0j0k0k5k0j5j0J5J0%J0J0%J5NJ0n%%n%%%nN%n
9278B5J0%%NN%NJ0nNNNNk0l5k5k5nNn%J5J0J5J0J0%j0k5l0j5NK5K5J0J5J5J5nN%j0k5k5j5
9275b0nNJ0j0J0n%Nj0NNnnJ0j0NJ0J5NK0J5J0K0J0j5k0nk0l5k0n%nj0J5M5K0nJ5J0%k5%j5
9272A5nj0j0nNJ0NJ0%J5J5%j5j0k0nNJ0J0J0Nj5j0%K0J5K0J5Nj0%nnnn%%j0%%j0%Nj0%k0n
9269Ej0%j5j0n%J5J0NNJ0J0NJ5j0J5%nJ5J5j5k5l5l5k5NJ0%J5K5L0L5K0k5k5l0l0J0nj0J0
9266c0L0J5K5K5K5Nj5nm0k5J5L0L5Nl0m0l0j5%L0L0K5J0%%%%%j0nNj0j5N%j5%k0j0j0NJ5J5
9263B5NJ0nnJ0J5L0M0J0l5m5n0l0n%j0J0K0J5K5J5%j0n%NJ0J0%j0k0j5j5nJ0J0nNNNNN%%%
9260C0N%J5nj5n%k0nj0j5%K0K0L0J5J0j0%%%n%%%%%nNj0n%nnNnj5NNj5%nj0%J5J0J0K0NJ5
9257G0K5%%%%nk5l0k5k0j5%j5%NK5K0J5nJ0J5n%J5%NNj0j0Nnnj0%NnnNJ0j0%%NnnN%%j0J0
9253C0NJ5NJ5j0k0k5nNnk0k5j5nK0M0K5J5%n%J0nl5l5k0nK0K5K0M0J5N%nJ0%%N%j0j5k0j0
9250C0nk0k0j0NnnN%nJ0j0nj5j5j0J0J5J5J0j0N%n%J5L0K5K5%k5k5l0l0l0k0j0N%%J5L5J5
9247d0L0J5K0K5J5j0%nnJ0K0J0J5j5l5l5j5j5%%j5j0Nk0%K5K0L5J5J0n%%Nj0j0Nn%Nj0j5n
9244Ej5nJ5J0J0J5Nj0j5N%J0K5j0k5%j5j5NJ5NJ5%%N%nj5nj0nK5K0%j0j0j0j5%K5J0J5j5j0
9241B0j0j5NK5L0%j5nnj0nJ5K0j0k0j0k0k0K0J5K0J5J5K0K0J0j0k5j5k0%J5J0%k5k5l5j0J0
9239b5J5%K0K5K0k0j5k0nJ0J5J5Nj0j5J0K0Nk0%J0K5K5L0nk5k5l5k0%%%NJ5%%Nj0J0J0j0n
9236C0J0j0J0j0NK0K0K5K0K0Nj0l5l0k0j0nNj0k0k5k0%j0j0%L5K5Nn%j5%J5J0K0N%j5k5NK0
9233B5L5J5nk5k5J0J5Nj5%nnN%%J5K5J5K0j0l0k5j0%K5NJ5%%%%NNJ5%NN%J0nk0j0j0nN%%j0
9230F5k5j0j5nK0J0J0NJ5J5%%k0k0n%J0J0%j0k5k5j0%nk0J0NJ0%J5Nk0%%J0L0L0J0Nk0j0n
9227D0J5nNNNK5K0Nj0nj5j0j5k0j5j5%NNNK0J0k0k5j0J0%nJ5J0J5J0j0j0j0j5nj5k5%%k5k0
9224h0%%%J5nJ0NnJ0J5%K0%j5j5j0k0nNn%K5K0K5K0NnJ0n%j5j0nJ5K5L0J5n%n%NN%Nj0j0n
9221E0j0NK0J0J0J0J5J5N%k5nj5k5m5m5k0NL5K5J0n%nn%NN%nJ0J0nnnj0%nnj0%%NJ0%NK5J5
9217E0J5J0j5nNJ5K5J5K0J5nk5m0j5nj0j0NNJ0%J5%NJ0j0nnnk0J0k0nJ5%j5k0nNL0L5L5J0
9214A20%k5m0k0%j0nn%nK0K5K5J5Nj0%%nnNj0j0%j0nJ0%nJ5N%%Nk0k0k0k5%J0N%K5L5L0K0
9211A20%%Nj0k5l0k0l0k0nk5j5J0J0J0J0K0J5K0K0%J5J0Nj5k0j0j5j0Nn%NJ5K0%%k0j0nJ5
9208D0L0K0K5M0K5Nk0k0k5k0k5%%j0NNJ0K5nk0nk5j0j5l0l0j0J0K0K0K0NnJ5%nJ5%NJ0NK0
9206I5Nnk0k0nnj0nnNJ0NN%n%%j0J0Nnj5%J5M0K0J5Nj0nnj5N%k0nnj5nj0j0j0j0j0nJ0K5J5
9202D0J5J0NJ0%J0J0NNj0k0k5%n%J0nk0%j0j0NK0J5NJ5%k0k0k5k0%L0L5J5j5j0%n%%NJ0J0
9199F5J0%%%NJ0nN%j0n%j5n%k0%%N%%J0n%Nk5l5k5k5%K0J0J5K0J5L5NJ0j0j0N%j5j0%%j0j5
9196ENJ5J5J0K5K5%K5J0j0l5m0j0Nj0nNnj5nj0%NJ0L5K5nj5l5k0j0nJ5J0nk0k0nnnnNL0L0
9193A0%%nj5N%J5%J5J0%K0%nJ5J0nNL0K0J0j0k0j0k0K5L0L0K5nnnnk0j5j5j5j5j0nj5k0%k0
9190A5nK0L5L5K0k0l0m0k0j0k5l0%J5K5L0J5j0k0j0k0nK5J0J0J0J0K0Nj0j0k0nnNj0%J5NJ0
9187C0J5nJ0%%N%%NnNj0NNn%%%NNNNk0k5J5K5K0L0K5%NJ0nj5k0j0k0l0k5n%k0k0J0L0L0J5
9184G5K5L0%J5J5%j5j5k5j0Nj0j5Nn%j0NnJ0%NNNJ0%%n%nnk0nj5l5l5j0J5K0J5nnJ0K5K5J0
9181G5NNJ5nnnj0nN%K0j0N%N%J0J5J5J0j0k0j5j0j0NNj5j0j0k0j5j0k0k0nNM0K0j5l0k5%K0
9178b0K0K0K5K0J0nN%k0k5k0J5L5K5Nj5j0j0NK5%j0nN%%%%Nn%%nk5j5k0nk0l0nJ0j5nN%n%
9175f0%%J5J5NJ0J0J5Nn%nnnn%%%NJ0NNNNN%n%n%j0Nnj0k0k0n%J5J0J0j5j0k0%J0J0J5J0%
9171a0j5j0%k0%nk0%k0l0NK5N5M5L0%k0j0j0%K5J0J0nn%j5%nj0n%%Nnl5j5k5k5J0K0J0J5K0
9168c5J0J5K0J0K5K0J5K0K0K0K0j0k0j0j5nk0nj0j5%K5L0J0j5k5k5N%%J0%%J0nNJ0NNJ5%N
9165A15N%%j5%Nj0n%j0NNj0%%j0J0J0NJ0J0NJ0J0N%j0k0Nnj5j5nL0L0%k5k5l0l0k5nn%j0%
9162a0nn%K0K0K5K0n%n%nN%%%%%%%k0nn%K5J0J5J0j0k0k5%j5nnJ5M0L5K0j0j5k5%%Nj5k5k0
9159A0nj0J0J5L5M5J0j0l5l5j5n%%%k0nnK0K0K5K0NK5K0L0J0j0j0j5j0j0j5j5n%J5J0J0NJ5
9156A20%J5J0K0K0J0j0nj5%j0nk0j5l0j5n%nk0j0NK5J0j5k5l0NNJ5J0L0J5K0%j5%j5nj0nn
9153D5NJ5K0NNK0NJ5n%j5l0l5j5%%NJ5K0%J0nj0k5k5j0nJ0Nj5j5j5J0NNnNK0L0M0L5K5N%N
9150A55j0k5l0l5k0K0J0Nj0k0j0%J5Nj0j5nNJ5K0NJ0nj5l5j0N%j0n%Nj0n%Nj0%%j5Nj0%N%
9147c0nJ0J5J5Nj5j0J0L0J5J5J5J0nj5l0k0k0k5%J0J0j0k0nK0K0%k0n%%%J0%%NNJ0L5L5J0
9144G5k0m0k0J0K5Nj0Nj5nk0k0j5%J0n%nnnnk5k5j0K0K5K0K0K0j5nJ5j5NK0j5NK5NJ0J5J0
9142D5J5J0J0J5NK0NJ0L0%k0%j0j0j0j0j0j0nj5j0nk0%j0j0J0%%J0N%K0j0%j5j5%j0j5%j5
9139b5nj0j0n%J0j0k5k5nJ0K5N0N0L5J5nj5%j5j0j0j5nN%J0n%J0J0nj0nj5nNK5J0J5j0l5l0
9136c0j5L0L0L0L5%k0j0nj0j0j0nk0k0j0j5J0L5L0J0nk5l0n%J5J5%nJ0J5L0K0nk0l0j0K5J0
9133C5N%J5N%nj0j5nnj0j0nj0J0J5K5M0K5%k0l0l5k5m0nK0%NnJ0%NJ0n%N%J0NNJ0%NNJ0J0
9130E0nK0NNK0%K0L0L0K0k0m0l5k5nJ0%%J0%nJ0j0l0l0j0j0l0j0k5J5J5J0K0J0K0NK0%%Nn
9127E5%%%%j0j0j0j5j5nk5%J5%J5J0NJ5J0J0J0j5j0J0j5N%n%j5Nn%K0%k5k5j5NL5j0nnj0%
9124b5nn%%nj5J0J0NK0%NJ0J0%J0nl0m5m5j0nj0%j0J0K5N%%J0L0J5J5L0K5J5J5L5J0J5K5J0
9121A55j5l0k5k5%nj0NNj5j0NL0K5L0K5j0j5k0j0nnj0%Nj5n%nN%NnJ0n%Nk0Nj5j0%j0nJ5M0
9118F5L5K0nj5j5j0j0l0l5nJ5K0J5K0Nj5k0Nnj0k0%K0Nj5k5n%%%nJ5J5%NJ0J0%%n%%j0Nj0
9115A5N%K0J5NJ5J5J0J0j0j0j5j5J5nj5k5j5nK0L5L5J5j5j0nnn%%nk0N%j5j0%j5%j0%Nj0J0
9112A0%nNJ5nnNL5M5Nl0k5l0l5l0j0nk0nJ0J5NnnNK0L0L0J5%nnj0J0j5k0NK0K0nl0j0%%K0
9109A0K0%%k0NNNN%J0K0L5J5NJ0J0J5j0k5m5l0k5j0N%%NnJ5%N%NNNNNNNN%NJ5nK5J5n%k0n
9105I5j5j0N%k5k0k0nnj5k0%k0j0J5J5J5J0K0J0J0J5J0Nnk5k0nNJ0%Nj5J0J0j0N%J0n%J5%
9102D5NN%%NJ5nK0J5%j0k5k0l5j5J0J5K0J0NJ0NJ5K0K0%nnj0j0nN%j0k5l0n%J0l0k0%nK5K5
9099C5K0j0k5l0NK0L0J5L5J5j0j5k0n%NN%N%%%Nk0m0k5%J0J5M0L5K0nk0l5l5j0K0K0J0k0k0
9096B0k0%NJ5J5K0%j5J5NJ0Nnj5j0j5%j5nj0j5n%K0K0Nnk0nj0j5nj5j0j5j0N%NNJ0NNNj0%
9093e5NK0J0nNNNJ5J5J0%K5J5NNn%J0%%J0nj0nk0%nj0j0n%%N%%NnJ0NNJ0%j5j5NM0K0K0Nj0
9090A10J5K0J5J5j0j0j5nj5j0nj5j5%%k0l0k5%K0J0NJ5NK0J0J0J5Nj5nnj0%j0%%nJ0j0N%%
9087G0%%%N%j5J5%nN%N%N%J0%k0j0k5j0j5j5k0j0%K0NJ0NJ5NJ0J0j0NN%%J0n%J0J0%j0k0l5
9084A0%J0L0N0%k5%k5j0nJ5N%N%J5%nJ0%N%%J5j0n%j0%nj0n%j0nJ0k0j0Nj5%K0nnK0%J0J0
9080F0n%%n%K5J5j0k5j5J0K0J5%NJ0n%k5j5nk0j0j0j5nNNn%%N%nJ5J0%J5%%K0j0j5nj5j0j0
9077a0%j5nNN%j0J0J0j0NK5NJ5K0NK0Nk5l0l5k5NJ5J5J0J0K5L0Nnnnnj5j5k0j5NJ0J5Nj0j5
9074Ej5j0NK0J0J0j0k0j0j5J0J0NJ5j0j0nk0j0j0j5nnJ0J5nNJ0nJ5%j0%%%%%%nK0K5L5K5J0
9071F5k0k0l0NJ0J0j0%%j0j0j0k5%J5L5L0K0Nj0nnj0%j0%J0J5J5J0J0J5J0J5j5k0m0l5l5k0
9069d5%K0L5K0j0j5k5k5j0NNJ0%J0J0NJ0J0NnnNJ5j5%J0J0J0J5J0NJ5J5J0j0j5nj5j5nj5j0
9066B0%%%%%%N%j5J0J5j5nJ0%%NJ5J0N%J5NNJ0%k0k0l0l0nK0L5L0J0N%%%%nnnnj5%J0k0l5
9062A0k5l0l5J0M0N0M0M0K0k0l5l5%K5K0j0j0Nj5j0%Nj0%J0nJ0NN%Nk0j5j5k0J0J0%J0nj0
9060E%j5j5%j0nJ0K0NJ5nj5k0%nNNNnJ0%N%J0J0%J0J0NJ0Nj0J0j0k0j0%J5M0M5J0nl0l0k5
9056C0l0%J0%NJ5%%NJ0NNN%k0j5k0j0%J5L0L5NN%j0n%J5Nj0n%%k0j0j5%k0k0%J0nnJ5J0J5
9053C0nj0n%%j0j0%%j0j5j0J0K0K5%nj5k5j0N%%NK0K0J0nj0J0K0J5%k0k5j0j0J0K0M0K5J5
9050I0Nj5n%k0k0NJ0%j5k0NL0K5J0J0NNJ5%k0k5k0k0%n%nj5j0nJ5%nNJ5K5N%%j5j5%J0J0J0
9047E5k5k0k0k0k5j5J5M5M5K0NJ0N%k5m0k0%K5K0J0Nj0j0nj0K0K0nnn%J0K0nl5m0k5j5J5N
9044c0j0%J0J0%k0j5k0k0NK5L0L0K5K0L0J0nj5j0j5K0J0NJ5J5%J0J0j5j5j0k0j0j0nK0M0L5
9042A30L5L5J0k0j5j5j5k5j0Nj5k0k5j0j0k5k0nN%NN%J0%NJ5nnJ0K0N%nNK0K5%NJ5K5%j0k5
9039A10l0j0%j5l0k5k0Nj0j0nj5nj0J5K0NK0%k0nj0J0K0J0J5K0NK0J0%j0j0j0J0J0k0j5j5
9036ENNJ0%n%%j0nj0nj0j0%j5nj5k5NK0L0M0K0%%N%j0NNnnnj0N%j5n%J0J0K0NNK5J0J0J0J0
9033A05J5Nj0j5%k5k5l0n%%%J0J5J5K0K5N%j5l0l0k0nNNnK0K5K0J0J0J5J5nk5m5k5j0nj5%
9030eJ0K5K0NNj5j5%J0K0L0Nj0N%j0j5nn%j0k5k5m0k0K0J0j0j5nNK5J5J5K5L5J0nj5j5%nj0
9027A5Nj5nnk0%j0k0%J5%J0J5nK0J0N%N%%N%N%J0J5J5J0%nj5j5j5%J0J5K0%nnj5j5j0j5j5
9024ej5k0j0K5K0K5K0Nj0Nnnj0nnnJ5L5J5n%J0K0j0k5k5n%%%%%j5%J5K5J5%N%K0K0%j0l0l0
9021D5j0NnJ5%j5J5nnJ5j5N%j5%j0j0nj0nnJ0L5K5J5%j0Nj0j0j5j0j0J0J0%K5K0%K5J0%j5
9018I5j0nnNNnnNNnn%j0%nnj0%j5k0k0j0K5K0K0L0J0%J5Nnk5j5j0k5j5j5J5J5Nl0k5j0K0N
9015a0%NnNNJ0%j0J0L5K5K0L0J0j0%%%%%%%nj0N%j0Nnnk0j0j0j5nj0j5%%j0J0K0K0K5K0%j0
9012H5k0NL5M0%nN%k0k5m5k0%J0J0%NNj0k0j5j0nJ5J0%j0k0j0k5%K0%J0nJ5N%NJ5%J0J0N%
9009E5J5L0J5K0L0M5M5K0j5l0n0n0l5k0k5k0k0j5J5%%J5L0K0K5%j0Nj5k5l0m0k0NNnk0j5J0
9006e5L5M0L0K5nk0j5J0K0K0J5J0nk0l0m0n0k0NK0J0K0J0J5NK5K0%NK5J5J0J5J0j0j5nj5J0
9003A20K0J0J5j0j5j5nk5nj5j5Nj0j0%j0nNj0j5Nnnn%k0J0J0%J0J0NJ0J0J0%j0n%j0%%nnJ0
9000C0J0nNN%NN%N%J0nnNL0J0j5j5l0NJ0J5j0NNj5%%%%n%NnnNJ0j5k5k5k5k5J0K5J0J5K0%
8997C0J0J5j0k0nk0nJ5%%J0nNN%%NnN%%%N%nJ0%NJ0nj0j0j5%J0J5K0J0N%k0J0Nj5Nnk5k5l0
8994b5k5J0K0J5J5%NJ5%%J0J5nj5j0k0j0J5J0%K0K0J5J5J5l0n0l5m5%%k0NNj5n%L0K0M0J5
8991B0J0%NNj0n%j5j0J0K0M5nm0j0j5NJ0J0NJ0nJ0nk5j5m0n%NN%J5nnJ5K0K0J0j0k0%J5L5
8988F0J5%j0k5l0j5NK5K0%j0j0j5n%K0L0J5j0NK0%k5l0NK0J5J0%K0NJ0J5NK0%l0k5l5k5nJ5
8985E0nJ0J5j0%J5nJ0K0j0l5m5nN%j5nj0nnn%%%%%j0NJ0j0%NN%NN%NJ0J5K0J0nj0j0j0J0J0
8982B5NJ0j0k0%k0l5j0K0J0K0%nk0l5k0%J5J0NJ5N%%%%j0NNj0j0nk0%j5nj5j0%K5K5nJ5J5
8979e0J5Nnk5l0nJ5K5K0K5N%J0N%NNNnnj5l5l5l0%J5J5L0K0K0J0nN%nJ0J5j0J0%K0%l0j0K0
8976C0K5NnnNNnJ0%j0J5%Nj5nj0j0nj0%j5j5j0l0%J0NK0N%N%%K0J5%j0k5j5J0K5%nj5NJ0K5
8972C5K0J5K0J5J5K5j5j0j0j5j5j0j0j0NK0L5%k0k0k5k5nnnj0nnk0NL0K5L5K0nj5j0j5j0k5
8970@l5%J0K5L0J0%nn%%%Nnm0k5nJ0K0%NJ0N%nJ0L0K5K5K5Nk0nnj0nj0%J0M5K5L0j0j5j0j0
8966A35nJ0N%k0nNJ5Nj5l0m5l5nJ5L0K5K5J0j0j5k5l0j5j5k5l0j0K0J5L0J0j0%k0%J5J5K5
8964D5J0J5K5L0%%nj0%j0j5j0j5nj5k0nJ5NJ5Nj0j5j0j0J0K5K5J0J0j5%nk0l5l0k0J0K0%K5
8961B0J0J0NJ0K0%K0Nk0j0k5j5%k0j5j0k5j5K0M5K0j0nJ5nj5j5%J5M5K5L0%Nj0l0m0k0J5N
8958C5J0J5J5J0J0J5K5Nl0l0j0m0j5J5J5K5J5K0nl0j5%J0K0%j0%%n%Nj0k0k0l0j5J5J5K0J5
8956D5j0k0j5j0NJ0J0NJ0J5J0J5NJ5K0%j5k0j5k0NNnJ0L0J5nk0%J5NN%k0j0j0nj5j0j0nNJ0
8953C0j0nJ0j0J0J5J0K0Nj0j0j0j5%%n%j5N%n%J0J0%NJ5nJ0J0j0%%j5j5NNM0J0j0k0j5j0k5
8950Ej0J0NnJ5L5K0%k0k0j5l0j0%%N%j0j0k5%K0L0L5K0%%N%NM0K5K0J5nNJ0j0l0k0j0k0j5
8947F0j5j5j5j5j5j5%K5NJ5J0J0K0%%%%Nj0N%%%J5N%%l0k5nnK0K0n%K0J0Nk0n%k5l5k5nK0
8944a5NJ0J0NK0J0NJ5J0j0nJ0%%j0J0Nj5%nNn%%k5nj5j5j5j5j0j0J0L5K0K5K0K5M0Nk0m0k5
8941D0l5m0k0NJ5NNJ5%NJ5K0%%J0J5%k5j0k0j5j0J0%NNL5M0Nnk0k0j0%J5NJ0nj5nj0nj0j0
8938a0j0Nnj0NNj0J0j0%NJ5nN%%NJ0nnJ0K5K5K0L0%n%%%%Nnk0k0nl0k0j5k5j5NJ5%J5J5%J0
8934A0J0j0l0j5j5j0K0J0nK5K0K5K0%nNnk5j0j0k0k0j0K5L0nnJ5K0J5NNJ0N%%%N%nN%j0%j0
8931F0n%j0%J0K0J5J5K0J5J5J0j5l5l0k0NJ5J5N%nk5l0l0k0%K5L5K5NJ5J0J0j0j5%%%%%nn
8928H5%J0NJ0J0nnnnk0l0l0k0j5nL0K5K0Nj0j5J5M5K5K5j5k5k5nj5n%j0j0j0j5j0%%N%%%n
8925@NK5K0K0K5J0nl5l5j5J0K0K0J0N%J5NJ0J5%k0nj5k0k0j0j5j5j5%%j0J0K5L0J0nnj5%N
8923C5J0NNNn%N%%%NnNnNNn%%NN%%j0l0k5j0J0K5K0K0NJ0J0%nj0j0nj5n%k0j0%j0nj5%nj0
8919b5J5M0M5J0nnk0nN%NNNNnJ5J5K0K5J0k0k0l5j5J0k5j5%nj5J0k0j5%k0nNK5J5J0J0%%J0
8916D0NN%NJ0nK0nk0k0k0j5j0j0j0j0Nj5n%k0NL5N5K0j0j0k0j5j5j5j0j5Nj5%K5J5NK5K0J5
8913B5J0K0K0j0NN%j5nnNK0K0Nj0j0j0j0n%%nNJ0J5N%%%%Nnj0J0J0n%%nl5m0nN%nk5l5k5%
8910h0K5L5J0nk0NnNM0K5L0K0L5%k5%k0j0J0Nj0nN%n%nJ5j0%Nj0J0J5J5K0J0j0nj0n%NJ0%
8907A15k5j5k0k5J0J0%J5nj0nn%Nj5l0k5j0J0K5L0J5%NJ5M0K0j0j5j5J0NJ0Nj0k0%K5J5J0
8904A35j5j5%k5nJ0%%J0n%Nj0J5Nn%NN%j0nj0nj5%j0j0J0NJ0N%K0J0%n%%j0n%k0J0J0J5%K0
8901A20K0nk0l5nJ0J5j5j0j0j0j0k0%nj5j5%k0%J5%J5N%J5J0NJ0J0J5N%J5K0%j0nnj0j0%j5
8898E5%J5K0K5J5k0k0k0k0j0N%nJ5K5L0J5J0J0J0Nj5k0j5j5k0j5k0j0NN%J0K5K0nk5l0k5k0
8895a0%N%NNj5k5j5j5J0L5L0J0J0j0nJ0K0L5K0L0M5J0%k0k5l0j5%Nk0l0l0j0j5J5J5K0K0L0
8892I5J5j0k5k5j5nJ5K0L5L0Nj5k0k0k0l0j0nn%j0Nj0n%%Nj5J5N%NNk5%K5K0K5j0%J0J0K0
8890H5NK0J0J5J5J0j5k5k0k0j5k5k0k0nnNnnnNj0j5j5k5j0K5K0K5K5J5K0K0J5j0l5l5j0%N
8887a0j5l0l0k5%J5K0%nk0NN%NJ0J5J0J5NJ5J0J0J0nNn%NJ0j0%%n%%n%%%NNNj0K0Nn%j5%j0
8883Ej5Nnj0Nk0J0K5L0K0j5j5%n%%j0Nnj0N%N%nJ0Nn%%J0J5M0L0nl0l0l0l0j0K5N0L0%k0k5
8880C0nNJ0j0k0k5k0J0J5K0N%J5nJ0NJ0NNNNN%nl0l0j0j0k5n%NJ0%NJ0%N%J0J0%nJ5J0n%j5
8877A5nj0nj0j5nJ5J5J5J0K0J0J5J0%nj5%J0J0nk0l0j5NL0j0%nk0Nj0j0Nl0j0%NJ5j0j5j5
8874f5j5n%N%NK0J5J5J0NJ5J0J5J0J5%NJ0J5J5j0l5m0m0l0j5J5K5K0L5J5N%%N%j0k0nL0N5
8871A00M5%k5k5k0j0NnN%nk0k0nJ0NK0%%j0l0k5j5%J5J5J0k0k5k5k5%K5L0L0J5J0nnJ0L0K5
8868H5J0NK0%j0NK0K0%j5nj0%nj0%j0k5%J5J5nk5nj5Nn%%j0j0NNJ0J5NJ0J5NJ5k0j0j5j5%
8865F0%nl5l0j5j0J5j5nj5k5nNJ0nj0j5NJ5N0N0L0J5NN%j0%J0J5j0j0j0j5l5j0%J5K0Nk0k5
8862el0k0n%NK0J5J0K0J0%%J0NN%J0nl0j5j0nk5k5nK5J0K5K0Nj5j0NK0L5K0%nn%nk0k0j5k0
8859b0j0K0J0nNJ5Nj0k0NJ5J0NN%%NNJ5%j0nj0%%j5j0%j5k5j5j5j5%J0K0K0J0J0%J5J0J5J0
8856D0Nj0%%n%%%%%%%n%J0j0n%nnJ5L0K0K0j0J0Nn%Nn%J0%nJ0J5j0nJ0Nnk0j5j0nnj0%j0j5
8853C0N%%%j5j0NK5J0J5%J0%%%nnnnJ0j0k0j0n%j0J0J5K5L0J0%j0j0%K0K0%j5j5k0j0j0j0
8850D0j0j5j5NNnj0nnJ0J0NJ0K5J0J0%l0k5j5%K0K0K0K0nj5k5nnj0k5k0J5J0j0j0k5nJ0J5
8847c5K0L0J5j0l0j0%J0L0N5N5L5K0J0j0l5m5l0%%J0nnJ0J0%J0Nk0j5k0k0n%n%Nj0J0nk5%
8844@J5L5N%NNj0%%nj5NL0M0J0j0k0k5j0nj0nj0n%j0j0j0j0j0K0Nj5l5j0K0L0K5J5NJ0k5k5
8841a0nK5K0N%%J0%J0J5Nl0k5nK5L5J5J0nj5k5k5k0%%Nn%J0j0NJ0j0N%%J0%NNNNN%n%n%nN
8838D5j0J0NNNNNN%Nnn%n%n%%J5J0%j5k0k0j5J0K0K5Nnj0nj0nJ0%%J0nNNj0j0nL0K5J0nl0
8835G0l0k5l5k0J0J0%K0Nj5J0j0nNn%J5J5K0J5%j5j5%%%%%%%%%j0%%j5n%nj0j0k0j0j5J0J0
8831f0NJ5J5J5J5J5%j5j5%K5K5K5L0N%%%%%Nnj0NNnj0J0%%l5j0J0K0J0j5j0J0K5Nnnk5l0n
8828C5K5K5nk0l0l0j0j0J0K0K5M0J0nk5%k5k0j0j5k0%N%%nJ0j0J0%j0J5j5NK0J0J0%NJ5j0
8826B0j0k5l0j0%K0J5J0NJ0J0J0M5M5K0j5nj5j0j5%k0j0j0%L0J5Nnj5j0j0nNJ0nj0%j5NJ5
8823D5J5NK0K0%l5n5k5%k0j0%n%NnK0K0L5K5J0j0l0m0k0nJ0M0J0K5K5N%NNk0nj0j5j0j5J0
8820B0k0l5k0NJ5K0J0L0Nj0%K0L5K0k0k0k5j5nJ0J5J0J0J5Nnj0j0%J0K5J5K0Nn%NL0J5nk0
8817A45l0j5j0l5k5k0k5k5NJ0J0Nnk0k0j0j0J0%%%%NnNK0NJ5%J5K0%NNN%j5%nj0k5k0%L0K0
8814EJ0J0K5Nk0nnj5k0l0nJ5K0K0J0J0NnJ5J0%J0NNJ0%J5%k0nnj0nnj0j0nnj5j5k5k0k0n%
8811h0%%K0K5K5K0K0K5K5J5%l5j5j5j0j0j0nJ5K0J0K0NNJ0%n%j5%nJ0N%%NNnJ5J5J5J0J5N
8808A50K5Nj5l0k5k5k0k5l0j5n%nNNnnNJ0%%J0%J0J0%%nNj5k5k5J0K0NJ5J5%Nk0k0NnJ5J0
8805B0%%J0J0%j0k0j5j5j5j5j5j0nK0K5L5M0L5J5j5k0l5k5NK0J0J5J5J5%J0J0k0k0j5k0Nj5
8802A0j5%%j5nnnN%nJ0n%%nj0j0nNK0K5J0J0K0NJ5%k5%j5nJ0N%J0%%NNN%N%NJ5j0k5j5j5J5
8799B0N0O5K0j0l5j5nnj0k5k5j5%NNN%NN%NJ5NJ0j5k0j5j5nnnnK0K0J0K5K5J0J0K5NNnJ0j5
8796A30m5l0k0j0%nn%NJ0%NK5J5J5J0NJ0N%j0nnj0j5k5%K0K5L0K0j5l0l0j5j5l0k5j5K0L5
8793B5L5J5%j5k5%K0%J5NK0NK0Nk5j5k5k0k0k0k5j5%N%NJ5n%J0J5K5L0J5%nnnJ0Nj5k0l0k0
8790a0NJ5K0%J0J0nk0j5nJ5L5K5K0K0j0nJ0nk5k5nJ5N%J0J5l5k0Nj5nj0j0k0k5%K5L0K5J5
8787F0nk0k0l0n0m0%L0L5NJ5K0Nj0nj5%j0NJ5j0N%nJ0J0NJ5NJ0NK0%k0nj0j5j0j5j5j0%J0
8784c5J0NJ0%J0J0NJ0NJ0K0%J0N%k0k0nJ0M0L0K0%k5nj0k0nj0k0k0k5nl5j5J0K5M0L5J5nJ0
8781F5J0K5K0J0j0k0j0j5j0j0j0j5j0%NK5K5K5%l0l5k0j0%N%%NNNN%J5n%J5%J5K0%j5j0j5
8779E0j0J5J5K0J0%k0j0nj5k0k0j0NNJ0J0j5Nj0%nn%j0k5k0k5k0K5M5L5K5K5J0J0K0J5J0j5
8776A05l0l0nJ5%NK5K5N%NJ5nk0%NJ5J5Nj0m0m5k5NL5K0Nnj5j5j5j5k0nj5j0nn%K0K5J5K5
8773E5j5l0m0j5K0L5J0J5J5J0nnj0nj5j5j0k5k0nk5nNJ0K0Nn%J0L0L0J0%l0j5m0m5k0J0J0
8770a00J0J0K0%K0Nnj5k5%j0j5j5nnnj0NL5L5M5L0J5NJ0J0J0J0J5Nj5j5j0k0%K0NNK0%J0J0
8767I5k0j5j0k0j0nj0j0Nk0j5%N%J0Nk0k0j5k0j0Nn%K5K0L5J5j5j5nk0k5nK0L0K5J0%nj5j0
8764c5j0j0%NnJ0%NJ0nj0j0j5j0J5J0NJ5K5J5j5k5%NN%J5%J0J0J0J0J0J0k0nnj5n%J0L0M5
8762H5L0J0j0m0j0J0J5%j5j5nj0n%j0j0N%j0%n%%j5nnj5j0%j5%%J0J0M5M5K5J5j5n%n%nJ0
8758G5NNJ0NN%k0j5l0j0J5J0%nk0K5L0K0nk0j5nj5j0%j5j5NK0K0NNNNN%J0nk0k5N%J0NJ5N
8755G5l0k5j0%J0K0K5Nj0nk0%K0J5%j5%K0J0%j5j5%k5j5J5J5K5N%K0nj5k0j5j5J0K0J0J0J0
8753H5nj0k5k5j5nJ0nk0j0j0nj0J5K0M0J5%J5K5L5NJ0J0Nj5j0nnnnj0k5nJ0Nk0l0k0%J5NJ0
8750C5N%N%J0k0l5j5j0K5M0L0n%%nj5%K0Nj0l0k0j5j0J5K0K5J0j0nNnj0NnnK0K0nj0%NK0%
8747G5%J0nk5l5j5NK0J5K0J5%k0nj5nj0j5nj0nnnNK5J0J5M0L0J5j5j5nJ5J5L5K5nl5k5%j5
8744I5k0j0j5l0j0K0K5L0J5nk0nj5j0j0j0j0j0j5NK0J5Nj0j5%nn%%nj5NN%%%N%%NNNJ5%NN
8740C5NJ0K0J5K0J5%j0nn%J0NNj5l0j5k0j5j5l0nK0K5L0K0%NJ5nj0nnj0nJ0J0nk0j5%L5K0
8738H5J5nj0%%j0NK0J0J5K0%j5j0nN%J0nnnj5%j5nnj0nnj5nNNnJ5K0L0M0J5j0j5nj5k0nj0
8734H0j5j0%nj5k5l0nK5K0J0nj5J0J0J5%j0j5nj5%K5NJ5NNK0nk0k0nNJ5nk0m5j5%j0j0%J5
8731d5J5NNJ5J0N%j5n%nj0j0%K5NL0J0nnk5J0J0nj5m0m0NK0K0nk5nK0M5K5J5J0NK0K0%j5j5
8728F0nk5k0j5k5j0NNNNJ0j0nJ0NJ5J5Nnnnnnnj0%J5J0K0J0Nk0nj0nK5%NJ0N%J0%k5nnnL0
8725E0K0Nj0NNj0k5k5l0k0J0J5J5J5L5J0j5m0l0J0K0L0K5J0j0j0N%NN%%N%n%%nNj0N%J0L5
8722A10L0J0nk5k0j5%%%%j0NNnj5j5j5j5j5j5j5j5NJ5J0J0K0%J0J5J0NJ5Nl0l0l0l0NJ5J0
8719a0J0%k5j5nnJ5J5n%J5NNnj5nj0%L0K5%%j0%nj0%j0N%L0J0K0K0J0K0J5j5k0k5j0j5k0k0
8716a0j0J0L5L5J0%N%%nj5J0j5j5Nj0%J0J0K0Nj0j0k5%J0J0J0J5%K0NJ0j0m0l0j5n%%%NNJ0
8713C0%J5NJ5Nj5j5K0L5K5NJ0j5k0j0J5N%j0%nj0%j0%%j0J0j5j0%j0j0j0j0%j0nJ0N%%N%N
8710B0NJ0K0%nk0k0j0%N%%Nnj0J0M0N5K0j0k5k5k5k5NL0K5N%j0j0%%n%N%%j0J0j5k0j0k0N
8707eJ5J0J0%j0j0%%nj5%M0L0M5L0k5m5m5k0NK5J5J5L0Nk0k0k5j5nJ5J0J0J5J5n%Nnl0k0k5
8704ek5n%j5J0%j5%%J5J0NK0K0NJ5J5Nj0N%j0J0%%nJ0NNj0k5k0j5%J5J0NNl5k0nnK0nJ5NJ0
8701A0%J0%J0NNnJ5N%Nj5j0n%j0%j0nj0nj0j0nnj0J5L5K0K0J5j5%%j0nj0nnnj5Nj0j0J5K0
8698EL5J5j5j0nn%n%j0Nj5nK0nJ0%NJ0%%NNNNNN%nJ5%%N%NnNN%J0%%j5J0L0Nk0k0j0NJ5j5
8695H0j5j5j5k0k5nj5k0%L0K0Nl0j5k5k0j5NM0L0K5NJ5J5nj5nnj0nk0%K0K0K0K5J5K5L5Nj5
8692A20k5l5n%%nNJ0K5K0J0%k0k0n%k0n5m0k0J5J5K0L0K5L5J5%k0j0j0k0k0nJ5J5J0J5J0K0
8689I5NJ5Nnk5k5m5l5j5J5M0M0M0J0nj0nj5nnk0j5j0K5J0nnJ0K5J0k0k5j5k0k5k0k5k0k0n
8686a00K0K5K5K0%j0k5k5%J5NNj0%%l0n0k5%Nj0nN%K5M0O0L5Nl0l0k0NK0J0J0j0%%NJ5Nl0
8683e0nJ0J0j0nJ5J0%nJ5J5nj5j5J0J0%j0j5NK0J5K5J0Nj5nj0J0J0j0k0l5k0NK5M5M5L0J5
8681A10K0K0Nl5m0m0nj5j0L0J5Nj0nJ5J5%%nN%J0j0k5j5%%nk0%%k0j5k0j0K0J0L0K5K0NnN
8678E5%k0nj0j0%j5j0Nk5nNM0M5K5%k5m5j5K0N5L5%j5k5j5l0k5k0%K5J5J5J0K5K5J5%nn%k0
8675G0nNJ5Nj0Nnk0j5nJ5J5nj5j5k0nNM0L5J0j0k0j0nj5j0%%j0l0J0M0L5J0j5j5k5j0J0K5
8672E5K5J0%j0n%%J0J0NJ0NJ0%j0l0k5k0nNJ5j0nnj5J0j5nk0%K0Nj5l5l0%NN%%K0j0%J0N%
8669c0J0%NN%N%J0K5L5L5K5nnj0n%J0%J0J0%j0K0Nj5%nk5k5l0k5%j0j0J0J5K0K5J5%j5j0n
8666E5J0K5J0K0j5j5j0k0nk0j5j0K0K5K5K0n%%nN%NnN%%NNnJ5j0k0k0k5k0nJ0J0nJ0N%NN%
8663F0%J0%N%%j0k0j5k0j5j5k0j5J5NJ5J0J0J0J0J0K0J5L0N%j0nj0%nNj0k5j0j0J5K5J5nk5
8660D5l0%K0K5%nK5K0L0L0J0nm5m5j0Nnnj0NJ0J0J5J5J5J0J5J0J0j5nNn%%j0nk5k5nJ0NJ0
8657A00NNnn%%%%nj5j0j5j0j5j0j5nNK5J5J5K0J5K5Nnnj5%NK0K0J0%%n%%%n%j0j5j0j0j5j0
8654G5nj5k0K0%nNn%Nk5k0k5k0NL0K0J0NNJ5%l0nJ5K5J0nnJ0N%J0%j5k5k5k0k0k0l0j0J0L0
8651d0L0J5K5K0L0K0%%j0NK5J5j5k0k5j5nl5l0m5k5K0M5N5O5M0J0l5k5%j0j5k5nJ5%l0k5n
8648eJ0J5j0NNnJ0K0J0J5K0J0K0K5%j0j5k0j5k0j0K0K5K0Nk0nNNNN%nNnk5k0m0j5Nj0%%%%
8645A0nNNJ0N%%k5l0%nJ5K0nJ0J0J0%J5j5N%%%%%nNJ0j0N%%%Nj0n%J0L0M0%j0j0j5j0j0k0
8642C5j0j5J5J0NJ5K0%J5J0j5l0l0j5%N%%NJ0%NNNnJ5J0%J0J0%J5J0%k5l0l0k0nnn%%j0j0
8639c0%n%nnJ0J5K0J0J0J5K0Nj0k5k0j5j0J5NNNJ0J5NnK0K0nj5k0j5k0j0k5l0%J0J5K0J0J0
8636@K0K5NN%NJ0j0J5NnnnNj5%nj5%K5L5J0nK0nk5m0m5j5NL5M0M0L0Nj5j5k0k0j5k5k5nNK0
8633C0K5NJ5K5K0J0j0nj5n%k0j5nj0k5k5n%M0K5J5j5j0k5nJ5j0j5k5k5j0J0L0L0L5K0%j0n
8630E5j5%nj5j0nnJ0%%%%J0%j0J0K5j5k5j5k0k0J5K5L0J5%K0K5L0K0j0l0l0m0l0l0l5nJ5J5
8627e0nNJ0NNNNnJ5NnJ5%%J0nJ5nJ0N%%J5j5K0%%K0j0NNNJ0j0K0Nnk0k0k0k0l0nJ5K0K0K0
8624F0L5N%k5k0j0j5j0j5j5%k0j5j0K0L5K0L0L0K0K0L0j0m0l0j5j0J0%%%J0J0%J0NJ0%J0J0
8621A20%J5J0%K0%j5nj5j0j5j0j0j0k0nj0j5k0%j5j0NK5K0J5J0K0K0J5NN%J0nn%J5K0nm0k5
8619H5j0j0j0nNJ5J0Nj5m0l5j5j0J0J0L5L0K0n%j5l5l0j5L5M5N5L0Nm0n0l0nJ0J0J5Nnk5k0
8616A0J0J0K5NN%j0NK0NNk0k0k0j0J5K0L0J0j0j5l5j0NK5NJ0%k0j0NJ0%nj0nnj5k0nj0j5j0
8613d5j0j0%nnK0K0K5J5j5k0k5l0k5nJ5J0K5L0L0K5NN%J0N%nJ0NnN%%N%NN%%%j0l0k0j5NN
8610E%Nj0k5l0nJ5K0K0K0Nn%nK0J0nj0k0%J5J0J5%nn%K0K0J5j5nj5j0%J0N%%J0N%nj0l0j0
8607B0j0%K0K0J0NNj0j5l0k0nJ5J5K0K5%k5n0n0k5j5J0J0NJ0K5K0K0K0L5L0J0k0k0j0j5j0
8604B0J0J5Nj0n%Nnn%%%%nNnj5J0%n%nNJ0N%%k0%K5L0J5j5j0k5NK0NK5%j5j0%%J0j0%%J0n
8601F5j0J0%nN%N%J0n%Nj0j0nj5j5nK5L5J5J0%k0l0k5j0nj0%K5L5J0J0J5J0j0%%j0j5%%j0
8598F5nnj0%%j5n%N%nNJ0j0K0j0j0nj5nnj5nj5j0Nj5%%nj5NN%nJ0K5K5L0K0Nj5nNj0nj0NN
8594A5N%J5K0nNJ5NJ0NJ0nk0j5j5nJ0%%NnN%k5k0k0k0J0L0K0J5J0j5j0Nn%j5NJ0nnJ0NnNN
8591D0j0j5nj5nj5j5nJ5K0K0J5%j5n%NNJ5%J0J0NJ0J0J0J0J0J0J0K0%j5j0k5j0%J5K0%j0j0
8588A00nj0Nj5j5%n%j5Nnj0J0j0l5k0m0j5NJ5J0J5NJ5NJ5%J5J5%J0J0NJ0NNNJ0Nk0%nj0%j0
8585E5nJ0%j5j5m0j0J0J5NNJ0NK0NNJ5J0nnJ0%%%%nn%nj5%%nN%NJ0nJ0J0nJ5nJ0%NNJ0%k0
8582A00k5j5k5k5j5k0k0J0K5J0K5J5J5K0J5J0J5J0J5NK0K0Nk5n%NL0Nj5k5l0j5j0J0k0k0j0
8579F5j5%J0nJ0N%N%%%%%%%%%nNJ5j5J0nN%j0%j5%NK5L0%k5k5l0l0J0K0%K0Nj5k0NK0J0K5
8576I0J0j0k5k0j5%J5J0%%K0%J0%J5J0%l5m5l5l5N%%NJ0J0J0Nj5j0k5j0J5K5NK5M0L5J5j0
8573I5nJ5NJ0j0J0Nnj5nl0m5m0m5j5J0K5L5K0L5Nk0n%k0k5nJ0K0%k0k5j0K0L0K5J5J5K5Nk0
8570G0k0l5j0NK5K0J5J0J5NJ5K0Nk0l5l0j5NL0J0nj5j5j0j0J0K0K5J0j0j0k5k5nnJ0l5k0n
8568c5j5k0%L5M0K0j5m0k5l5j5nJ0J5NJ5L5K0%j5J0K0J0J5NJ5J5Nl0l0m0j5j0%nnJ5K5L0J0
8565A5NJ5J0J0%l0j5j0NN%Nj5k5k0k0NJ5J0J0J0J0J0N%j5nj5j0nj5%NJ0NJ0J5%NJ5J0NJ0N
8562D0J5%J0J0j5nk0nj5nnj5j0nj0%nj0j0%J0J5J5J0%K0K0%Nj0n%nnnn%j0Nj0j0Nj0nJ5Nn
8559b0J5NNK0nj0J5%%%%%%nj0j0%j5%j5nNJ0J0%%J5N%K0%k0j0K0K5nl0k5%K0K5%%%%k5j0k5
8555c0nJ5L0K0K0K5K0nk5l0nK5K0%%j0l5j5j5J0%nk5nJ5K0%j5j0j0J5J5K5N5L0nk0k0j5k5
8553C0j5k5k0l5j5J0J0J0J0K0NJ0J5%NJ0%NNNN%j0n%j5J0j5%J0j0%%N%nNJ5NK0Nnj0j0nl0
8550@j0NL0K5J5j5k0k0nK5K5K0j5NNj5k5j5K0M0M5L0%nj5j0j5j0j5k0nnnnnNj0nNNK0J0J0
8547G5nk0k0j0J5Nj5j5nNJ0nl5k5nJ5L0J5Nnnk5k0j0nj0J5J5J0J0nJ5NJ0NJ0nnj0%nnn%%J0
8543@K0L5K0J0J5K0j0k0j5j5nk0k0n%j0nnj5j5j0J5K5K0n%J0J5K5N%J0K5L0%k5j5nK0%k0n
8541G5j0Nn%j0j0j5nj0J0K0K5Nj5j0NJ0J0j5j0%J5J5Nk0j0K0L0Nn%N%j5l0l5j0j0j0j0nk0
8538c5j5n%K5K5J0J5K0L5%k0k0J0K5%Nnk5j5j5nk0j5J5K0J5NNNJ0NJ0NJ0J5NK0Nk0l0m0k0
8535A5j0j5k5n%%L0M5L5nl0k0nN%NNK5K5M5J0j5nNJ0%j5j5j0%nn%NnNK0K5L0K0j5n%k0l0l0
8532G5%J5NNj0j0j0N%J0j5j5j0j5j0j5j5j0j5j0j0j0NK0J0J5NJ5NJ5%%J0K0K0%j5j0NJ5Nj5
8529F0nj5J0J5K0%j0j0j5k5j5%%k0k0j0j0K0L5K5L5J5NK0Nnj0j5j0j5nNJ5%NJ0%J5J0%%j5
8526I5l5l0nK0J0%l0j0%%%k0j5%NN%J5K5L0M0K0j5k5k5j5k0%J0J5J5L5L0K0k5l5m0k0K0K0
8523F5Nj0J0J5J5J0nj0nj5%j0Nj5k5l0j0%J5K5K0J5L0N%j5l0l0j5%J0L5K0%j5k5j5j5k5j0
8521c0%J5K5K0J5J0%J0NNNK5Nj5k0j0NJ5%%j0j5J5K5NNj0j5k0j0J0j0k5k0nNJ5L0K0NN%%k5
8518F0k0nnj5nj0nJ5K0K0J5Nnj5k0nJ0J5n%%j0%nNnNJ0%j0k5%NK0%%%%nJ5%%N%J0nnJ5%%N
8514G0j5%%j0%nn%n%%Nj0%n%nNj0J5L5J5K5NnJ0nJ0%%Nj0j0nk0nj0j5%j5j0k5%J5M0L0K0%
8511A00j5k0NNK0K0NJ0j0j0Nn%nn%nnnNj0j5J0N%J5%NJ0NNj0j5j5j0j5j5j0j0%K5J0K0%K5
8508A00J0J0Nk0Nj0j5N%j5%J5J0%j5k0k5j0NNJ0Nj0k5k5nNJ5NJ5%K0K0n%nn%K0J5K0J5K0%
8505A45k0l5l0j0N%nj0Nj0j5J0j5%J5nNNnJ0N%j5l5l0k0nNn%J0L0J0K0L0J0K0K0Nj0%%nN%
8502H5%j0J0n%j5l0k0k0l0j5%L0J5J5K0J5%j0j0Nk0%%nj0J5J0j0%J0J0n%nn%n%%nNK0NK0J0
8499F5J0K0Nn%nnk5k5nL0%k5j0n%j5j5%K0%K0J0j0j0j0nj5j0J0M5L5J5nj5j0k0j0j5k0%J5
8496EK5J5%%J5J5%J5NNK0J5J0nk0j0j0j0nj0nj0k0l0m5k0J5K0M0M0K0Nj5j0nnj0J5J5J0J5
8493I5%k0nj0nnk0%J0J5J5Nnj5k5m5l5l0nK0K5M5K5M0L0nl0k5j0K0J5L5J5%j5k0%%nN%nnn
8490F5n%n%%K0K0nj5j0j0k0n%%j0%nn%J0%%J5L0L0%k0j5j0NJ0%j0nnNK5J0J5J5NK0J0nk5n
8487A15j5k5nj5j0J0K5L0Nk5m5m0l5j5j5l0j0J5%NJ0J0K5J5J5J0K5K5%%%j0n%j0%nNN%J5N
8484E5%J5nn%n%nn%j0%J0nJ0K0L0L0K0k0l5l5k5n%k0NJ5NJ0K0J0J0J5J0NNN%k0k0j5k0nJ5
8481F0NNNNNJ0l0k5k0l0k5nJ5NNJ5%J5%k5k5%NJ0%J5NJ0%J0Nj0n%%%%%k5j0%J5K0J5K5J0%
8478F0j0k0Nnj0j5NnnNj0nNJ0j0l0k0%nnnJ0K5J5%j0k0%J0%%j5j0%K0L5L0K5%nJ0K0K5j5k0
8475F0j5j5j5k5k5j0NNnNL0K0%%J0J0J5NK0%k0j0Nj5%nJ0j0j5J0L0L0J5Nnj0j0nj0j0j0j0
8472C5j5j0nj5k0nj0j5k0l5l0k0J0K0J0J5L0M5L5L0NnnNk0J0J5K0L0L5Nk5k5nJ5K5%j0nNk0
8469H0%%j0j0%%j0l0l0j0%NN%J0J5K0L5Nk0k0k0k0J5J5J5J0%k0j5%J0L0K0Nk0n0m5l0J0N%
8466e0J5J0L0nj0nnj0nJ5J0K0J0J5%%J5J0%J0Nj0%j0n%j5n%nNN%K0K0Nk0j0NK0J0NNJ0nj5
8463H5%j5nj0nk0%j5%Nj5%nj0%K0K5L0J5J5J5j0j0k0j0nK0J0%j0k0j5nJ5J5%n%%Nj0%nnl5
8460A0m0k5J0K5J0k5j0%j5k5k0NK0J0NNN%J5J5J5K0J0J0K5N%%j5l0nJ0K5K5%j5k0%nj0j5N
8457A0J0J5K0J5%j5nj0%K0J0N%k5k0j0NJ0J0J0K5K0n%nJ0%%k0j5k5l0k0NNK0J0K0%j5j0J5
8454D0L5M5Nj0j5j0j0nk0k5K0J5J0%n%j5%NNj5k0NN%j0nN%nnj0%n%NL0L0J5J5NK0J5%k0j5
8451A05k0j5j0J5J0j5k5%J0K0J0J5J0nk0j5k0k0j5k5j5nJ0K0K5K5L0K0nk0j5j0%nn%j5nJ0
8448C0%j0j0%K5K0N%j5nj0NJ0%Nj0j0%J5Nk0j0j0J5NNn%%%N%%j0j5j0j0J0J0J0J0J5j0k0j5
8445@j0j5%n%%J5J0nj5NK5K5J5j0k0k5J0K0J0nnj5N%J0j0k0J0K0J5K0%K0L0nj0j5nk5j5j0
8442B0k0j0nJ0J5nN%NNnj0j0nj0j0nnnJ0J5J0L0J5J0j5j0%%j5k0k0nJ0%%%N%NJ0%%NJ0%nn
8439eNJ0K0L0J0j0NK5L0%nj0nnnj5j0nJ5K0Nk0k5nK0K0J0j5l0k5j5j0nk5k0l5m5k0K5K0K5
8436g5L0L5M5L5Nj5j5%nj0k0j0J0K0K0K0%k0j5j0nNj5k0j5j5%j0J0NJ0nk0nNK0K5NJ0J5%n
8433B0j0Nj0j0NNj5j5NJ0K0K0J0Nj0nK5M5K0j5k5nJ0%m0n0l0k0J0K0K0%nNJ0K0K0L0K5J0j5
8431I5k5j5j0k5j5NJ0J0J5j0n%J5K0Nl0m0l0j0J5L0K5nj5k0k0%K0K5%nN%%n%J0j0NJ5NJ0N
8428E0J0J5%%j0j0%%j0j5%K0NJ5NJ0j0j0k5m0m0j5J5L0M0Nj0%J5NJ0%N%J0NJ0%J5NNJ0%J0
8425A30k0j0%j5%j0n%j5%k0Nj0%nk5nJ0L0K0J0j0j0%nj0Nj0%%j0K0M5N0J5j5k5k5k0n%%nn
8422D5%n%j0J0%Nj0J0%Nk0j0%k5%j5k5NJ5J5J0K5J5J5L0Nj0Nj0%k0m0k5k5k0j0j5j0J5M0K5
8419a0K0K0K5L0J5K0L0J5K0%m0k0k0l0j0l5j5%n%%j0J0n%NNJ0NJ0N%J0J5%NJ0J5%NN%j5j0
8416H5j0nj0nj5%n%n%%n%j0j0%j5k5j0J0%j0j0J5M0L0J0n%%%n%J0j0%%%nj0J0nn%%%NNNnJ0
8412C5%NJ5K0K5J0j0l0j5k5k0n%J0Nj5l5n0l5%K0K0J0J0K0L5M5L0Nnj5j0%J5NNK0nNJ5%J5
8410A25J0J0K0Nnj5k0nj0k5j5k0k0j0j5k0k0%k0nJ0J0J5J0J5J0%K0K0%J5J0k0k0j0k5j5k5
8407c5k5j0J0K0Nk0l0k0J5L5K5J0k5k0j5nNK0K5K0L5J0J0%j0J0J0k0%nJ0K5K0K0j0j0j5nJ5
8404G5J5J0K0j0l0nk0k5nk0j5%nj0NJ0j5j0NNnJ5n%J0%NnJ0J0nN%%J0J5J0%K5J5NJ5J5%NJ5
8401A40%k0j5j0k0k5k0J5J5%nnnj0NNnN%j0J0J0nNNj5k5k0j5%nNnk0k5k5k0J0N0L5K0NNJ5
8398C0%j5nj5nnk0j0j0%J5nJ0K5J5Nj5j0k0K0L0L0J0j5j5%J0J0%j0k5l0j5J0%J5%NNNNJ0J0
8395C0J5J0NJ5J5Nj0j0j5n%k5nj0J0%nJ0J0nJ5n%nj0%K5J5L0J5NN%J0J0%NN%%J0j0l0j5k5
8392H5k5j0%nj0nnNj5nK0%NK0n%J0n%%%%%j0NJ0nNJ0N%K0j0j0%%j0nn%j0J5J5K5Nnj0J0k5
8389G5k0%k0j0%K0J0J5NK5K5Nk0k5k0k5nJ0J0nj5k5k5j5j5j0%k0nj0l0NL5K5K0%j0J0L0M0
8386C5M0%j5j5j5k0k0j5j0K0nNN%%Nj0j5nk0J0K0J0J0%k0j5%j5nk0%J5L0K0K0K0K0K5J5nk5
8383E5j0j5%K5%J0J0k0%%nJ0L5J5K0j0l0m0k5l0k5J5O0M5J0nl0j0j0J0J0j0k0k0j0%j0nJ0
8381@J0J0J0J0J5J5Nj5l5k0k5%%N%J0J5J5J0%k0nj0j0%k5%K5J0J5J5K0nJ0NNJ0%NK0%J5J0
8378A25nk0k0nj0j5j5j0j0j0j0nk5%J5L0J0n%J0J0J5%K0K0%k5l0j5NL0L5J0%K0%nk0j0k0j0
8375E5j0j5j0nNL5M0K5%k0k5j0%%j5nj0j5%%%J0nj5k0l5j0%NJ5nj5k5j5j5%K0L5L0L0J0nk5
8372a5j5NK0M0K5J5%nJ5J5J0J5%k0k0%j0j0j0%j0j0j5nJ0nJ0%%J5%NJ0nK0nj0k5k5nJ0L5K5
8369G5K0%nJ0nk0J5nj0%%n%NJ5J0NJ5NK0%k0l0l0k0NK0K0N%nnnk0k0j0K0J5nl5k5NK5K5Nn
8366E5%%nj0Nj5Nn%%nNj0nNnn%%nnn%nk0j5%K0L5L5K0j0k0nk0j5j0j5j5K0J5J5K0M0M0J0j0
8363A05k0k0j5J5J0%k5l0k5NJ0J0J5j5nNnn%%J0L0K0K0J0%J0J0k0k0j5k0NJ0NNK0nJ0Nnj5
8360H0j5nnj5j0j0k5k5k0k5J5K5J5J5K0K0L0J0m0k5m5k5NK0J5J5J5J0K5J0n%nnNj0%nj0%N
8357B5j5j5nnN%j0K0K0L5K5%k0j5k0k0k0k0k0l0j5K0M0L0K0L5J0nnnj0k0%NJ5K5%nj5k0k0
8354enK5M0K5N%j0J0j0J0Nnj0k0k5nj5k0j0j5j0NJ0L0%k0k0k0k0%%NNK0K0K5K5%NNnNK5Nj0
8351E0k5nJ5L5K5J5nj0j0j0J0j0j0j0nj0j0nJ0J5Nj5j5nnNJ0%k0m0k5j0J0NN%NJ0nj5k0nn
8348h0%nNL5L5K0K0%k0l5k5nK5J5nnnJ0J5J0Nk0j5k0Nj5j0j5J0L5M0K0K0N%%k5nJ0NJ5nnj0
8345C0nj5%%N%nj0k0n%%%j0k0NK5K0K5K0L5J0%l0l5l5k5j0J5J5NN%K0NJ0%J5J0N%NNK0L0N
8342A20j0NNJ0%k5l5m0l0%K5K5N%j5j0j0J0J5K0K5J5n%k5k5m0j0K5L0K0%%k0%%%%%%n%n%N
8339E0%j5J5n%j5k0j5j5%K0NNJ0J0J0J0NJ0NJ0nk0%k0k0%j0j5J0J0J5NNK0J0J0%j0nn%nj0
8336D0%%n%n%%%%k0%k5%K5K0M0K0K5J0Nj0NJ0j5m5l5j0%%j0j5k5nNj5%%%%j0NNJ0J5%j0j5
8333c5k0j0%K5%J5K0%J0J5J0NK0%j0j5nj5l0j0K0K0Nn%nj5k5j5k0J0L0L5N%%%%j0Nn%n%n%
8330a0j0J0%j0nJ5%%K5L0K5K5nk5j0k0nk0j0j0j0J0%%%NnJ0Nj0N%%%%%%%n%%%n%K0J5J5K0
8326F0%j5nnNJ5%J5J5%%J5nk5j5j0nK0%J5K5%J5Nj5l5m0k0%J0j0J0N%N%%nj0NJ5K0L0J5nN
8323A00%nj0NNj0j5j5k5nNJ0J0NK0K5K5K0n%nnj0j5nj5j5nk0j0K5NJ0K0J5Nj5m5k5l5n0j5
8320g0J0K5L0J0N%NNN%J0%j0J5J0nj5K0N%j0J0j0NK0K0L0J5l0l5l5l0m0k5%J5K5K0K0K5J0
8318E5j0J0%j0NnnNj0n%J0J0NJ5j5k0j0j5NJ5K0Nnk0j0j0NJ0NNJ0J0NJ0nK0J5%k5l0l5k5%
8315a5N%%%Nn%K0%k0m0k0J0K5L0L0J0n%J0J5J5Nj0%J0k0j0N%j5j5j5k0j0j0K0J0%nj0j5nJ0
8312c0K0J0J0Nj0Nnj0Nj0%K0K0K0K5K5J5K5J5Nj5k5NJ0k5nnnNK0j5%J5%%k0j5nk5k5nk5j0
8309a0%NJ5%j0K0J0%nnnnNnn%J0L0K0K0%j0%%j0J0%NJ0nNNnJ0%%nNJ0j0j0j5%k0k0%k0nK0
8305C0L5L5K0J5nl0n0m0j5L5P0M0J5nl0nk5j5k0j5l0k0j5j0J0%%j5l0l0j5J5K0J0J5J0k0j5
8303h0%NJ0K5nNJ5J0NK0J0J0K0J0J5K5%j5j0j0k0k0nnk0nNL0O0L5K5J5%j0l0k0j5j0K0j0J0
8300I5N%%%%%%Nnj0nj0nj0nnnJ0NNJ0K0%k0J0%l5n0j0K0J5nnk0j5nJ5L5K0K5K0Nk0m5k5nN
8297ENnk0nL0K0K0K5K0%k5k5NNJ0K0Nj5N%j0nnJ0j5l0l5NK5J0NJ0J0%j5j5NJ0J5K0J5j0nj0
8294F5j0j0nj0nN%J0J0nJ0J5%j0%J0j5%%nNk5j5nk0%K0%J0J0NnK0J5nJ0Nj0j0j0j5j5nk0%
8291a0nn%nJ0j0j0J0J0K0J0J5Nk0k0J0K0L5L5K5j0j0j0j5j5j0k5j0%J5J0N%%J0nk0k5l0j5
8288d0NJ5J5J0NJ5J0J0J0%NNj0l0j5k0j5%Nj5j5J0L0L5K0NJ5J0nj5nj0j0n%j5j0J0nj0nj0
8285b0K0L5K0%%J5NJ0J5%K0NJ0J0nN%nNnj0N%j5nj0l0l0%J5M0K5K0%%k5k0j0j0k0k5%nk5j5
8282a0j0NJ5K0NNJ5K0%%%j0J0nnNn%n%n%nn%NNJ0NJ5M5L0K5j5k5k5j0%%J0%%%j0%J0j5%%j0
8279H5j0k5n%k5j5nj0Nn%%%j0J0J0NJ5J0j5j0j5j5nNj0NNj0nNK0J5J0K0%j5j5NJ0K0K0J5k5
8276D5m5m5k5j5NL5L5K5NJ0K5J0K5L0J0nnNnk5Nnk0j0j0j5nJ5J5K0J0j0l0l5j0j0nn%nnj5
8273c5NNnNNN%%NK0K5K0K0J5nl0l5j5j5%J0J5nk0j5J0K5J5K0%K5K5Nj5k0j5k0l0j5K0M0K0
8270F5K0K5K0j0k0j5j5j5j0j5j0nj5l5J0J5J0J5J5%k0j0nJ5K0K0J5Nj5j5Nnnn%%nNj0l0k0
8267c0l0k0%K5J0J5%J5K5j0j0j5K5K5Nk0nnJ0L0J5K0%j0nnnnnnj0%nj0%nj5%K0J0L5%j0%j0
8264C5n%%%%%%%%%j0nnNnj0NNK5J5J5J5K0J5J5J5k0n%%%k0J0J0n%J0nJ0%NJ0j5%%nnJ5j5j5
8261A05j0k0j5j0k0k0nJ0J5%K5%k5k0%J0N%J5J0NJ0J0%%nNnN%%j0j0j0j0k5l5m5j5J0L0K5
8258b0J5Nj0%%%j0J0j5nnNnJ0J5J5J5j0j5nj0j5nj0j0%k0k0NJ5K0K5J0K0J5NL0L5K5J0j5n5
8255D5l5k0NJ0K0K0J0nj0j0%N%NNJ0%NN%%%%%%Nn%%%%%%%%%%J0nN%%NNJ5K0%k0l5m0j5NJ0
8251B5K0%l0m5j0J5L5K5%j0j0n%j0nJ5NnJ0NN%%J5J0%NJ5nJ0K0NJ5J0k5l0k0k5j0L0M5M5L5
8248A75J5j0j5l5j5j5%J5K5L0Nk5m5m0l0nJ0N%%%j0NJ5J5nj0l5%J0L0K5J5L0K0k0j5j5k0k0
8246F0j5j5k0J0K5NK0J5J0K0Nnj0j5%%K0L5nnj5nj0NJ0j0k5o0m0k5%L0L5J5NNNJ0J0nJ0J0
8243I0%nnk0J0j0nnn%J0%NJ0%J0nJ5J0J0J0j0j5j5j0k0nk0n%J5K5Nk0%j5j0NK0J0J5%%J0n
8240G5j0J0%%%NNNj0J0J0nj0j0j5nNJ5L0%j0%%j5j0%Nk0%J0j0J0%nJ5j0j0j5j5j5j5j5k0j0
8237e0J5K0J0K0J5J5K5Nj0k0m0%J5J5J0K5M0L0j0l0m5k5nJ0K0J5%j5NJ5%J0J5%j5m0l5j0%
8234@%NNj0k5j0K5K0M0N%%%J0nJ0NnnJ0j5%%%n%%J0j0k0%K0Nk5k0NL0Nj5j0Nn%%n%%n%NnN
8231B5%N%NnNNNNk0k0k0k0n%%j0K5K0K0K0%j0j0nNj5nj0K0J0K5J0J5J0K0J0j5l5l0k0n%j5
8228a0NK0NJ0K0NJ5J0J5k0%j0j0%k0j5NJ5L5L5J5nj5j0j5k0nk0j5J0NJ5Nn%Nj0n%n%n%%nN
8224C0j0nNJ0K5L5J0n%nnj0Nn%j0N%nnJ0NnN%J0j0%j0j0%k0%nj5j0l5k5j5J5J5NK5L0J0j5
8221A5m0l0NJ0J0J5J0K0J0NK5K0N%%Nnl0k0k0k5nL0J5J0nk0%j5k5k5k5k0%L0J5J0%j5%j5N
8218g0L0K0J0J5N%K0NJ0J0J0%NN%k0k5k0k0%nj0NK0K0K5K0J5K0K0J0J0k0k0Nnk0nj5j0j0j0
8216C0j0j0%NnJ5L0K5J5N%J5j5%J0nJ0NNK0%%K0J0Nj0k0k0j0nk0nj5j0K5L0K5J5j5k5m5l5
8213D0j0J0J0Nk5k0%%%%%nNn%Nnk0k0k0%L0L0J0%%J5%J0NJ0NJ5nk0l0j0J5J5NnnNnNJ5j0j0
8209C5K0%%k5j5J0L0J0J0J0k5m0l0j5J5K5L0L0K5j5l5k5k0j5%k0%j0j0nj0J0NJ0NNNJ5%K0
8207A0M5K5nl5j0J0K0j0k5j5j5J5L5L0K0Nk0j0%%j5nnj5k0nk0%K0NJ0nj5j0nJ5M5L0K5J5j5
8204A00J0%%N%Nj0NNj0j5l0l5j0%J0K0%NJ0J0NJ0Nnl0l0j5NK5J0J0J0J0j0j5nj5j0J0%%Nj0
8201C5J0%NJ5J0J5NJ5K0%j5j5k5j5k5j0k5j0j5n%j0j0n%j0nJ5J0nJ0NNNJ0NNJ0L0J0j0NJ5
8198E5M5K0l0l5k5%J5j5k5k5j0J0L0L0J5J0nnJ0NnnJ0nJ0J5j0%J5%Nnk0nj0j0nj5nJ0J5NJ5
8195G0NJ5K5n%N%%%%nNNj5k0J0j0j0Nj5%nj0%Nj5j0N%J0K0nNJ5%J5nj5nnj0nj0nnJ5NNNnK0
8192G5nj0N%j0%nnnnn%nj5Nn%NJ5%K0NJ0J5Nj0j0j0j0k0%j5nNJ5J0NK0%J0J5nnj5l5m0l0j0
8188e5K0J5J0J0K0J0K5J5J5%j0n%nj0%%NL0L0NJ0j5%nj5l5l0j5J0K5NK0%k0nj0j5nj0nn%%
8185EnJ0nj5J5NnnJ0j0J0NnNJ0NJ0%J5NJ0N%NNnJ5J0nj0J0%nj0N%n%nn%%%j5NNj0n%%%n%n
8182D5%Nj0%Nj5J0j0k0%j5j5nj5j0nj5k0%J0M5L0J5%nj0nj5Nj5j0L5K0%%j0j0J5M5N0K0j0
8179A10k0nj0K5M5J0j0l0j5k0k5nJ5J0%J5J0%K0NJ0%l0j0j5j0j5k0n%n%%j5J0J0j5%%Nn%%
8176A5N%%J0J5%nJ5J0%j0nj0j0%j5k5J0%NN%nJ0NNj0NJ0j0%%%%%J0J5nJ0NNJ0j5%%j5j0l0
8173@j0J5L0J5k0j5j5%J0K0L0K0NNk5k5k0k5%%n%Nj0j5NK5K0nk5%K0NNJ0NNJ0J0%J5%j0k0
8170D5k5j0J5L0K0K5%%%%Nn%%Nnn%NK0%k0l0j5%K5%k0j5%J0nnJ0N%NNj5k5k5j5J5j0l5l5%
8166g5L0K5J0NJ5K5%Nj0j0nj0%j0nJ0J0J0J0J0J5K0%NJ0j0K0%NNNnj0%j0nnj0Nn%N%nN%%%
8163G5%n%Nnj0J0N%%J5NNNN%J5K0%NJ0K0n%nNj0nNnnj0nnj5%j5nnk0j0j5j5nk0nj0l0j5nL5
8160b0L0%j0l0nJ5J0M0J0NJ5Nnj0nj5nnj5%%NNNnJ0J0nnj0nj0j5%k0%J5NJ0J5%K0J5NN%j0
8156D5J0%%%%%%nNNnnNnk5l0nK0%l0l0k5NK5L5%%K0j0J0%nJ0%N%%J5j0NNnJ0J0nn%Nj0J0j0
8153C5%%J0%J0%J5nJ0%N%J5j0%NnJ0j0j0nj0%j5j5%k5l0l0k5k0%L0L0J0J5NJ5nj5j0j0NNj0
8150c5J5K5K5L5J0nk0k0j5k0nk0j5n%K5K5n%J0L0J0nnJ0NN%Nnj5j0j0j0l5j5J5M0M0K0K0n
8147I0%j0k0nnj0j0k0k0j0J0J5N%k0k5j0J0K5K5J5%J0K5J5J5NJ5J0J5Nnk0j5j0j5k0k5k5%
8144A0NL0L0K5K0J0nnj0j0nj0nj5%J0K5K0J0%%%%j0nnJ0K5K0J0j0l5l5l5%J0n%J0NK0n%N%
8141A00k0k0j0%%j5j5j0NJ5j0j0nNN%N%NN%%J0j0%k5l0j0%NK5K5J0%NK0K5K0nk0k0nnj0nk0
8138A0l5j0J5J5n%j0nn%n%k0n%K0NK5K5J5K5J5J0K5J5k0k0n%Nj0k5j5%%NJ5Nj0j5nn%J5j5
8135B0j5nJ5K5J5%nnJ0J5J0nnk0k0j0j0nj5j5j5nJ5J5%nk5nJ5L5L0NK0K0NJ5%NNnJ0J0%j0
8132A10j0nj0j0j0j0j0J5%nk5%%nNj5k5j0j5%J0%J5K0K5J5nJ0K5K0J0%nn%%nj5Nn%n%j0J0
8129G5%j0J0J5J5Nj0j5nj0l0nnJ5J0Nk5nNK5J5K0nj5j5n%nk0l0j0NK5K0K0K0K0K0J5L0L0J0
8126B05j5j0j5j5l5k0nnj0%j0nn%nnNNJ0%nj0NK5K5N%L0N5N0Nm0m0n0l5j5j0NK5K0%j5k0%
8123G5nnj5%NnN%%k0NK0J0j5nNJ5Nk0%NJ5nj5k0J5Nj0%%%n%nNj0%N%%nNNj0N%%%%%Nn%J0N
8119E0N%N%NJ0%NNNNJ5nnk0j5j0NJ5K0Nj0k5j0k0%K0J0%N%J0n%NJ5j5j0j5k5j0%J0K5L5K5
8116A15j0k5l5k5j0%J0j0NJ5K5J5NJ0J5j0nj0%nj0n%j5nnj0J0Nj5j5nJ5J5nJ0%J0J0%NJ0N
8113G5%NK0n%%%%j0NNj0j0k0k0nNJ0J5%J0j0n%k0j5nJ5L0J5j0k0j5NJ0K5N%NNNJ0%Nnnj0n
8110H0nj0j0nNK0%k0l0nK0K0%j0Nj0j0J0j5NNNJ0%k0j0k5j0J0J5J5K0n%K5K0K0nk0l5m0k0
8107a0k0l5l0nL0M0L5K0Nk0l0j5j5J5K5M5M5L0J0%%Nk5k0k5k0nnnnn%j5%%Nj0J0J5L5K0K5
8104I5%%N%nN%%nNnNJ5J5%j5k0j5K0K0K5%nj5k0l0k0J0K0J5%j5nnnj0J0K5J0J5K5%K0Nk5n0
8101I5o5k0%L5L0N%n%n%j5%j0nnnnNNJ5NNJ0NN%nj5Nj0%nnnnn%J5J0%k5k0%K0K5j5l0k5k0
8098c5NK0J0J0%k5k0%NK5J5K0K5J0K0J5NJ0%Nj0l5j5k0k0k5l0k0%%%%L5N0N5K5j5m0l5k0j0
8095a0NJ0j0Nn%NNNK0nNJ0J5%nnj5%%j0nn%NN%j0J5%Nj0j0Nj0NL5J5J5Nn%%%%Nnj0j0k0%j0
8091B5j0nj0j5j5K0L0J0nnJ0J0nnJ0%%J0j0nj5k0%K0L0M0J5nk0j0j0j0j5j5j0j5nj5j0J5M0
8089B0L5K0NJ0NN%J5N%%nj5Nnnj0n%j0nnn%j0nNj5j0NNj5n%J0L0J5J5K0K0J5J5j5k5k5k0%
8085F5%%%J5L0Nm0m0k0%j0%K5J0J5J0J0L0Nk5j5l5j0J5J5K5J5nn%nn%j0%L0K5K5K5%%J0nk0
8083A55k0k0k0k5j5J0K5L0%k0%%j5k5l0j0J5NnN%%%J0nnJ0%%Nnnj0j5%J0K0K5NnJ0J0j0NN
8079I5%%Nk5j0nNk0j0%j5Nj0n%j5n%j0j5k5%K0L0L5K0J0K5K5J0%j0k0NJ0Nnk0k5k0NL0N%k0
8076E5k5%n%j0%j0j5%%j5j0%NK0J5J5J0J5J0K0%%%%j0J0%nj5k5k0k0NNJ0%NK0J5J0NJ5J5J0
8073A05J0K0J5J5%k0j0j0nj5nj5%j5j0nj5nnj0Nj5k0NK5L5K5L0%k5k0%J0j5n%%%nn%%J0j0
8070D5l0j5l5j5J5L0J5K5J5k0%%NnnNj0Nn%nnj5J0NK5K5J5Nn%%%%j0Nnk0%k0j5j0nj5j5J0
8067b5nn%%%nJ0L0L0J5J0J5%k0l0nJ5K5K0%j0j0%%%%K0K5K5K0nj5%j5l5l0J0%K5nj5j5j0J0
8064D5Nj0%%%%K5K5K0K5%k0j5%nk0j0j0nN%nj0Nj0NK0M5L5K5Nk0nnk0k0k5j0k0j5k5j5nN%
8061a0%%%nN%J5%J0L0J5%Nj0NM0L5Nk5j5%nn%j0%%j5J0NNJ0NNJ5%J0nk5k5%k0k0j5j5%nnn
8058a0%nj0%J5j0j0J5J0J5%j0k0%K0L0K0J5%j0%NJ0nk5j0NK5J0NJ0J0NK0NJ0nj5j0j0k0nn
8055F5k0j5k5l0j0NK5L0N%nj5%nj0nnNJ0NJ0NJ0%J5NNK0%j5j5k5nnJ0J0%nNJ5nn%Nj0%nnn
8052A5J0%j5k0l5k0%K0L0K5K0L0NNN%nnj0%J0K5J5J5%k5k0nJ0J5%J5Nj5%nnn%nNK0J5Nk0l5
8048G0k5k5nL5J5J0J0J5K0J5j5j5j0j5k0nk0j0k5j0j5j5nJ5J5%J5J0K0J0nj0j5nj5%%j5nn
8046c5j5%J0NNJ0NNJ5%NJ0J5%nk0j0j0k5%K0L0J5K0%j5j0j5%k0j0%J0K5M0M0K0j5k5k5k0J0
8043D0%J5K0%NK0K0Nk0NJ0k5n%j5%NJ0J5%k0m0l5k0%K0K0%j0j0j0j0nj0%L0M5K0j0l0k0%J0
8040B0J0K0K0J5J5j0l5j0k5l0j0l0j5J0K5K0J5K0K0J5K0j0%J0k0l0k0m0k0J0N%J5J0%J0J0
8037A0j0NNnk5k5l5j5J5J5%K5L5J5nNK5J0j5k5k0j0NJ0J5Nnj5J5L0M0J5j0j0j0j0j5nj0j0
8035A0nK5K5nk0j0%k5nJ0J0j0j5l0j0l0%K0J0NJ0J0J0J0J5J5J0K0J0J5J5J5j5j5j5j5j0k0
8032A5k5%J0J0K0J0J5J5J0J5%j5Nj0j5%nnNJ0NNNJ0J0%%nNj0j5J0%j0j5l5k5k0l0k5k0k5J5
8029a05M5L5J5K0nNNn%%j0n%j5J0K0L5M5K0j0nk0nJ5%j0k0l0j5NK0J0nnNJ0nnJ0J0J5k0k5
8026C0j5J0%nJ0M0L0J5j0k0k0j0J5NJ0J5j5j5j5j0k0nk0j0NJ5J5J0%N%%j0l0l0j0NL0J5K0
8023C0%j0%j0n%j5%%j5Nj0NJ5NJ5NJ5NJ0J0NJ0Nnk0k0j0J0M0L0J5nk5k0j0nj0j5nK5Nk0k5
8020Ek0%NJ5nj0Nj0%j5j5NJ0K0K0J0j5j5l0j5K0K5J0K5K0J0j0l5l0j5J5J0J5Nnk5NN%%NJ0
8018ENJ0j0nJ0J5K5Nk5k5K0J0j0j0l0j0j0J5K0L0K5L0nk5j0j5J5NK0Nj0%j0n%j0j5%N%K0n
8015E0nJ0J0nnk5j5j5k0j5j5j5J5J5J5J5J0K0K5Nnn%j0%nnnj5j0k0nj0j5j0j5K0K0J0K5nN
8012eL0K5K5K0j0k5NJ0J0J0k0j0j0k0nk0j0j5k0%j0j0J0K0K5Nj0nk0%L0L0M0K0J0nj0J0Nj0
8009I0N%nn%j0Nj0j0Nnn%nnnnnJ5J0%J0K0%%J5%j0Nj0nn%nNj0j5N%nj0nK0%NJ0NJ0%J5J0n
8006A05%J0L5K0j0j5j5j0j5j0k0j5k5nnnj0%Nj0j0NnJ0N%J0%J0%J0%nK0nNNNNj5nNK0J5nl0
8002E5m5k0%NJ5K0J5J5L5J5j0k0%K0J0%j0nj0nJ5J5j5l0l0nJ5%j5nj0nNJ5NJ5J0J0NJ5J5%
8000A05%J5k0m5l5k0j0J5N%NN%Nj0j5l5l5l0j0%L0O0O5N5K0j5n0m0j5%K0J0J0J5J0J5J0Nj5
7997H0n%K0J5L5Nj5l5l0j5%K5J5J0J5J5K5Nj5l0m0n%nNnN%%%%j0%nn%%n%K0NJ0J5j0j5k5n0
7994@m5k0NK0K5K0K5NnnN%%%%%%j0J0%%%NK0J5L0J0j0k5l0j5j0j0nj0nj0j5%%%%%J5L0K5K0
7990E5%%J0j0%%J0j0j5k0l0j0N%J0%%%nNK5K0L5J5k5m0l5k5j0K0J5%NJ5NJ0%J5J0Nk0k5l0
7988b0j5nN%NNJ0NJ0NNK5nj0j0nj5%k0nj0J0NJ5NJ0J0NJ5%L5K5J0j5k5l0j0%NN%nl5j5k0n
7984e0n%nK0K0K5K0K0L0M5J5k0nnk0j5%j5nk0%j0j0nNNnk0k0k0k0j0%K5M5M5J0k5n0k5%%K0
7981c5J0J5K0J5J5J5K0J0%j5nj0%%J0nnN%%nk0j0j5%k0j0j0J0K0K0J0J0K0J5J5J5J0J5J0j0
7979A30j5j5nnJ0j0NJ5j0nJ0nnnn%nnnNj5j0Nj0nj0%J0J5J5J0%k0j5nNNnNJ0nk5K5L0J5k5
7976G5l0j5n%K5%j0nnJ0j0%%nk0j5j0J5J5%K0K0J5K5J5j0%Nk0j5k0j0k5l5%K0K0K0K0K0J5
7973I0nl0k0j5j0j0j0nk0%j5nNK5J5J5K0NK5J0%k0j5%%Nnk5k5NM0M0Nl0j5nNK0J5Nj0j0j5
7970C0j0J0K5K0%%j5%j5j5k0l5j0J0nJ5nj0nnj5k0Nj0j5J5nJ0NNNL0N5O0L5K0k5k0k5%%nj0
7967E5j0j0nj0j0%NJ0NJ0NJ0%NL5K5J0k5l5m0k0j5%j5j0j0nj0nj0J0K0J0J5J0J5K0%j0l0k5
7964c5k0J5K5NL0K0L0L0K0%N%%NNj5k0m0k0J0NK5J0%j5%K0N%%j0j5m0k5%K0K5J5NJ0J0%k5
7961G0j0j0j0j0j0j0nj5j0j0NK0J5Nnj5j5nJ0K0K0N%j5nj0NNJ0J0%J0%J5k0m5k5k0%K0J0J5
7958a0%k0j0%NK5K0Nj0j5k0nK0K5M5J0J0J0J5%j0k5k0j0J5M0L0K5NnJ5nj0j5%k0j5%j5j0J0
7956H0K0J5J5%k0j0nNj5j0%NK0nk0l5k0%K0K5K0J5j0%%Nj0%j0Nnk0%nk0k0%k0nN%nJ0J5j0
7952@NNNJ5K5NnNJ0L0K5Nj5k5m0l0k0j0J0NNNNJ0J5%j5k0j5k0K0K5J0L0M0M0J5j0l5l0k5l0
7950B5k5%J0J0L5J0nk5l0nJ0%J0K5NK0Nj0j5NL0J0j5k5j5nnj5NK0J0J0J0j0%N%%%%Nj5%%j5
7947D0Nj5NJ0J0NJ5%J0J0NJ5%l5k5k5%j0j0%J5NNJ0J0nJ5J0%J0J0NNJ0N%k0%j0j5%j0j0%j0
7943D5j5NK0K0K5J0J0NJ0J0k0j5k5j0j0NNj5%%%n%%j5J0Nj5j0NNj0j0NK0K0K0K5NNNJ0j5k0
7940A00k0j5j5j5k5nNNJ0NN%nJ0j0NJ0j0%J0J0%nJ0N%j0j5k0j0J0J0K0NJ0L0J5K0j0l0k5j0
7938E5j0N%%n%J0j0NN%N%NJ0nj0nk0nj5j0j0j0NJ0J0NJ0N%J5L5K5NJ0J5j5k5m0l0Nj0k0k0
7935b0nk5nJ0J0%K5J0J0J0J0Nnj0Nnnn%nnj0%j0j0Nj5%Nn%NnnJ0NJ0J0J5j5%J5K5K5K0j0k0
7931D5k0j0k0j5%nj0%K5J5K5J5j0nj5nJ0K0J5J0%%%nj5l5k0k5nNnNK0K5M0J0j5j5k0j0J0N
7928A5NJ5J0K5L0%nl5j5k0j0%J0j0j0NNj0j0j0k0nJ0J5NK0J0%J0NNJ5NN%%J0j0nJ0Nj0j0k5
7925C0k0k0J0NNNK0K0K5J5Nj0j5NNJ5J0J0NJ5NJ0j0k5k0j5j5k0j5k5nj5%k0k0m0j0K5L0L5
7923a0%j0nJ5L0K5Nj5j5NNj5n%J5K0L0K5L0J5%l0m0k5nk0k0m5n5n0k0K0N0M0J5L0K5J5nnJ0
7920C0K5j5k0k5k5%J0K0J0NJ0J5Nj5k0j0j5j5j5k5nJ5K0K5J0nnnj0J0K0J5nl5m5l0%NJ5L0
7917e0M5M0L0K5NJ0J5nk0nJ0J0j0k5j5NK5J5nj5j5NJ0nnk0n%J0L0K5nj5j5J0K5J0Nk0l0l0
7914E0k5k0k5%j5J0j0j5%M0M5M0Nnk0k5k0k0j0J0J5J0j0j5%nJ0J0J0J5NnnNJ5J0K0J0J5nn
7912I0j0nk0l0nJ0L0J0J0%k5k0j5nn%J5NNJ0K0%k0k0k0j5k5j0j0j0j0%L0K0NJ0J0J0J0K0%
7909D0NJ5%nnnnnNj0%J5J0J5J0j0k5k0j5%J0NJ0K0%k5j0J0K0K0NN%J5N%J5%j5j5j5j5j5J5
7906E5L0J5nnJ5J5K5j5k5j5j5%nnJ0L5L5J5j0k0j5j0nNNn%Nj0J0NNnl0m5k5J5K5Nnj0J0Nn
7903E5nJ5J0K0K5J0k0k5l0j5J5J0%K0K5%l0k5k5j0j0J5J0J0J0J5%%n%Nnn%%k5j5n%K0J5NJ0
7900F5J0J0J0j0k5j0j5NK0J0N%k0j0j5%J5NN%NJ5%NNJ0N%J5N%%%j5Nj0%%j0%nJ0j0j0J0nn
7897G5%j0j0nj0j0nnj0%%nj5%Nj0nj0j5NNK5J0K5%N%NnJ5j5J5nk5j5j0j0j5k0j0J0J5nK0K0
7894enK0%Nj0j0nJ0L0M0M0L0Nj0l0l0l5k0%K0J0K0J5J0K5K5Nj0j0j0j5j5nj5j0J0K5J0J5%
7891A20j5nj0nj0%nj5%nnnNJ0%nNJ5j0j5Nj5nnj5j0j0J0n%Nj0J0nnK0Nj0m0nNj0nK0K0J5K0
7888B5K5J0K5J5k0k5k5k0NL0J5J5J0NK5nk0j0k0j0N%%%N%N%%j0nnnj0%nnJ0J0%%J0N%%Nj0
7885E0J0K5K0L0J5N%k0k5m0k5nJ5Nnk0k0n%j0nJ5NJ5J0J0J0J0J0%j0%j0nn%j5j5l0k5j5nL5
7882b0J0K0J0N%J5J5%NJ0j0n%j0l0k5j0K5K5J5nk5nK0K5j0nJ0n%NnJ0j0j0J5n%Nj0%%%j5j0
7879A5nj0j0%j5j0%k0%J5J5J5K0%%%%nNj0J0K0NK0J5%j5j5%j0%j0j0K0K0K5J0n%Nj0%nj0N
7875F5%j0nnj5%nj0J0j0nJ0K0K0M0J0j0l0l0j0%%%NJ0K0J0J5nj5j0j0j0NnnNj0j0Nnk5j0j5
7872c0k5nj5j0%L0K0%K5J0J5J5J5J0NJ5nk0k5nnnj0nj5Nj0j0J5J5nK5J5%%K5M0N0K0j0l0j5
7870A10n%nk0j0j5%k5nj5J5nNNJ5j0%J5J5NJ0J5j0j5j5nj5K0%%N%J5nj5nj5j0Nk0j5%%J5K5
7867C5L5L0%k0k0J0L0K0J5%j5%j0l5j5l0k0k0%K5L0L0NNj0NK0K0NnJ0N%%NJ5j0j0j0k0nj0
7864I0j5j5n%K0J5%J0J5NJ5%NJ0nk0j5k5j0%NK0M0K5%j5l0k5k0J0K0J0%nl0l5l0%J0NNNJ0
7861E0J5L0K0K0J0k0J5j5n%nj0n%%nl0k5j0L0M0K0Nn%%J5nk0k5J0K5J5j0k5l0l0J0K5L0L0
7858A35nj0l5k5nJ5%J5%J5%%k5j5j0n%nn%n%%j0j5j5j0j0j0k0nK5K5K0K5Nj0N%%%j0Nj0%%
7855A5%J0L0L5J0NnNnl5l0l0l5nnj0nJ0J0J0J5J0J0J0J0%k0k0%NJ5J5J0J0J5nj5j0NNJ0nj0
7852C5Nj0%j0%n%J5%NJ5J0J5j5k0k5%%N%J5K0Nn%J0N%j0J5L0L5J5%j0k5j5j5nnn%J5Nnk0j0
7849F0j0%NJ0%k0j5%%nj5%%%j5%L0L5J5j5n%%%NK5J5%nJ5K5Nk0k5l0k5j0%k5j5%J5nl0j5N
7846d0K5J5J0%NK0K0NJ0j0k0j0j5%J5K0Nj0NNj0%%J0j0k5l0nNNK0L0K5Nnj5J5J0J5%k0k0j5
7843D0nJ5J0nk0k0J0K0J0j0j0k0j5j0j0J0%%K0J0%j0%M0N0L0K0Nk0l5l5k5j5j5j5J5J0L0K5
7840G5J5Nj0nj5nj5%%n%%%j0Nnk0k0%%K0L5L5K0%%%j5%J5J0%l5m0j5J0K5J5J0K0%j0j5J0J0
7837I5%j0j0j0NJ5K0N%j5l0j0%%J0nk0k0j0J5J5j0nJ5%%NK0J0J5NJ5J5J0j5%j0j0NJ0j0k0
7834H5l0NK5K5J5K0%j5NNN%%NJ0j0%k5k5%J0NK0%k0k5m0j5%n%nj5j0j0j5nK0K0%%%%%%nj0
7831eJ0%N%%%NJ5nNK5J5NK5j0j0k0k0J0K5L5L5K0J0k5m0k5l5m0k5j5J5K5%j5nnnnnnJ5j5%
7828c5%%%NnN%%J0NNN%k0k0j5k0nJ5nJ0J0J0K0J0NK0J0J0J0n%J0J0%nJ0%J5nJ0J5nJ0NNNN
7825A20NNN%NJ0%k0m0k0%nj5j0NJ5j5j0J5n%j0Nn%J0L0L0J0%j5j5j0nj0k0nj0j5k0j0j5k0
7822e5j0j5NK0J5J0nj5K5L5K0%K0Nnj5j5nJ5K0NK0Nk0k0%K0Nj0m0k0k5%L0L0K5K5L0J0N%J5
7819A40nk5%j5k0%j5j0J5K5J5J5J5k0nn%N%%%%%Nj5NNj0nNn%%J0J5%j5k0k0j0k0nnj5%k0%
7816a0j5NK0J0J0J0J5J0J5J5J0J0J5nj5k0nnj0j5nnj5j0j0N%nJ0NnnJ0nj0nnnj0j0%Nn%NK0
7812a0L5K5K5nk0j5n%K0J5J0J5L5M0K0j5nk0j0j0k0l0%k0j5k0j0K0K5K5K5NJ0k0m5m0k0j5
7810b0%J5J5%j5j5NNK0%%N%nk0k5%K5K5L0K5nj0j0nj5%j0j0K0J5L0J0K0K0K0J5nj0j5n%k0
7807A00k5Nnj5nj0j5%j5n%%N%J5nj0J5K5j0NJ5J0%K0%k0k0j5k0k0j0j5j5l5j5J0K5L0K5J0
7804A0%Nnk5k5nM0O0M5L5%j0n%nl0k5k5k5j5J5K0J5%nN%N%N%%%%NnJ0NnN%nj5j5nk0n%k0j0
7801b5J5Nn%%NN%K0K5NNK0K0N%nnnk0l5k0l0j0L0K0n%k0k0%J5L0L5K0nN%%%nnnn%nnnnnnJ0
7797C5K5J5K0Nnj5k5k5nK5N0K5%K0K0j0l5j5k0nNj0%%n%nnn%%nj0J0j5j5N%j5J0K5J0J5J0
7794H0j0k5n0l0%K5K5J5%NJ0J0NJ0NK5K0J5K0J0l5n0n0l0j0J0K5K0nk0j0J0K0J5K0%K5J0J0
7792A20K0Nk0l0j0%j0%J0NK0nl0l0l5k5NM0L0J0J0nj0J0n%j0%J5j5j5J0Nj5j0%nnj0n%j0n
7789enj0Nj5%%%%%N%nJ0%%%N%Nj5J5Nj0nJ0j5J5n%n%j5J0K0K0L0J0%j0k5N%k0j0nj0j5j0j0
7785e5NK0J5J0K5NJ0K0J0J0nm0k5NK0L0J0nN%J5%J0Nk0j5j5k0J0L5L0J5NnNnk0j5j0k0nj0
7782D0NK5L0J0j5m0k5%J0J5nN%%k5k0l0j5J0NJ0NJ5NNJ0K5M0N0K0k0k5k0k5j5%J0j5nn%j0
7780C5J0L0K0J5j0%%j5j0j0j5nNK0K0J0k5k0j0J0K0%l0k5j0J0%%J0j0%%%j0j0%K0J0j0l0l0
7777d0l0k0NL0M5J5j5j5NK5NK0J0%j0%K0K0Nk0nnk0l0j5J0K0K0J0J0K0Nk5m5n0j5J0K0K0L0
7774B0K5J0nj5nNj5j5nk0nK0L5K5L0K0K0K0K0k0k5k0k0k0l0l5j0nL0K0%NK0K0nnk0k0n%J0
7771C0J5%J0NJ0N%j0Nj5%nj0%K0J5L5J0%nNj0j5%nj5nj5nj0%J5K0%k0nK5K5K0J5L0%k0m5m0
7768F0l0%K0J5n%k5k0n%%%J0K0K5nk5j5J0k0%nj5nj0NK0K5%NK5J5J0nj0j0%j0j0j0nJ0%J5
7765D5%%J0J0%%j0j0%j0n%j5nJ0Nn%N%NNK0K0J0j0j0j0nnJ0j0J0%%Nn%nJ0j0j5J5j5NJ5%J0
7762F5J0k0k0j0j5%J5%J0J0NnJ0L0K0j0k0j0k5k0j0K0L5L5K0%J0nJ0Nk5nj0nnj0nj0NJ0K5
7759A05J0nl0m0nK0%NnN%N%%%nJ0j0J0nnJ5J0%l5k0J5L5M5K5J0j0%nJ0j0j5l0j0k5l0nj5k5
7756a0k5nK0K5K5K5K0K5j0k5k5j0J5L0K5J5j0l0j5k0k5j0k5j5NJ0J0NJ0NJ0J0k0k0k5k0j0
7754f5l0j5j5%L5K0J5K0K5J5K0nnNj0%nn%K0K0L5J0%nnm5k0j5J5K5J0J0nk0%K5J5J5J5J0J5
7751A25J0j5%%k0j5nj0nJ5K0J5J5%j0%j5j5nk0j0%k5j0j0nj0nnJ5J5J5K0N%NNN%N%nj5j5n
7748C5nk0j0j0%k0k5Nj0k0j5nK5K5%J0NK5K0%K0J0K0J0K0K0K0%k0k0j5J5%j5k0k0nk5j5N%
7745ej5j5k0%%J0J5nJ5J0nNnj5J5n%%NnK0L0L0M0L0J0J0k0%j0j5nk0k0%%NnJ0j0J0%%J5J0
7742I5nj5NJ5Nj0nJ5NnJ0nJ5%k0k0k5j0k5j5k0k0J5NNJ5nK0J5nNNN%N%%NNJ5j0j5k0k5NL0
7739D0J5%k0nnN%%nj0k0%K0M0K0L0K5K0Nn%Nj0l5k0k0nJ0J5J5J5%j5nk5k0j5j5k0j0J0K0%
7736B5Nj0%K0K0J0%%NK5J5Nj5%%%%n%nNnj0%j0K0Nj5nk5%J5J0%%n%J5j5nN%%%nJ5J0j0j5N
7732G5J0Nj5N%N%j0J0n%J5N%k0k5NJ0NNk0nj0nj0j0nn%nn%j0j0J0J0J0K0J0K0J0NK0K0Nj0
7729A10j0j0J0%Nn%Nnk0nJ5J0%%J5L0nl0m5l5n%n%%J5Nl0l0%J5K0J0j5nNnNJ0n%%%%Nnk0l0
7726c5j5J5L5N5M5J5nj0j5j0k5m0j5j0j5j0%J5J5NJ0NJ0J0NJ0J0Nn%%%k5nNJ5J0K0K0J0%j5
7723I0l5k5nN%%%%nNK0%j5j0nJ0%%j0nJ5K0K5N%j0Nnj0J0j5NJ0j5%j0J0K0K5Nnn%K0%k5k5
7720F5nJ5%%j0j0%j0n%j0%K0J0NJ0NJ5N%%n%Nn%%j0j0%j5%j0nj0nN%%j5j0%K0Nj5j0J0j0%
7716A0%%%%J0nj0j5NK0K5J5K5K0j5k0k0j5NnNN%NJ0%l5l0k5%J5J0J5J5K5J0%j0J0NNJ0J0j0
7713G5%J0%NN%k0k0j5j5k0j5j5j5%K0K5%NK0NK0%K0K0%k5nj0k0k5k0k5k0J0K0J5J5J5J0%k0
7711A0l0j5J5K5K0NNK0J5J0K0J5j5j0k0j0j0j5j0j5%NJ0nNN%%Nk0nn%K5J0J5K0Nnl5n0j5J0
7708a5K5K5Nk0k0nL0M5K5J0NNNnk5k5n%NJ0%k0j5J0K5J5j5k0k5j0nj5nnj5j5nj0j0j5nNj0
7705i0j0J0K0K0K5K0J5NJ0J0NJ5J5Nnj0j0%%j5nnnk5l0%L0L5%k0j5j0j0k0j0k0k0j0J5J0K0
7702f0J0J5J5K0NJ0nj0J5K0K5L5J5j0j0j5j0nj5j5nj0NJ0j0J5L5K5K0K0J0L0Nl0n0m5k5j0
7699B0J0j5J0n%%%NN%NJ0%NNj5nk0nJ5J0K0J0J5K0K0J0j0%Nj5m0m5nL0K5L5J5%nj5k0nj5j5
7696E0j0k0j0J0nnNn%%%NnJ0J0%N%nnj0nj0%j0%%%J5nnJ5%N%%J5nnJ0%N%nJ0nk5j5l0k0K0
7693c5J0J5J5J0J5K5Nnj5j5nNJ5K0J0j5J5j0%Nj0J0j0%%Nn%%%%j0J0%%%%%%j5k0k5j0NJ0j0
7690a0K0K5J5K5K0%%nnnj5j5nNK0NJ5%l5k5j0nJ5%NK0%K5%k5k5k5l0l0k5J0J5J5NJ5J0%%j5
7687b5l0k5l0j0K0L5K0J0NJ0L0L0J0nnj5N%k0j0NN%%J5K5K5%k5j5j0j5j0j5k0nk5j0K0%%N
7684e0nNN%J0NNNNJ0%j0nj5%J5J5J0K5%J5K0N%K5NJ5J0NJ5Nnk0k0nj5j0k0nJ5L5L0K0J0NJ0
7681A75J0k0j5j5j5k0k0k0j5%J0J0Nj5J0nn%%%%J5L0L5J5j5j5j5j5nnj0nj0%%j5j0J5nN%N
7678E0N%k5%NJ0L0J5j0k5k5%K5K5NNnJ0j5j0%j5j5nj5nK0K0K5J0nnn%NJ0J0J5j5%J5J5L5%
7675A65j5l0%%J0j0%%j5J0%j5%nJ0J5%k0m5m0n%J5J0K0J0%j0j0j0k0k0k0k5K0K0J5K5J0J5
7672E5J0J0J5J0K0J0NJ0J0%k5l5m5k0%%%NNN%Nk0l0j5k5j0J5nNL5M0L5M5K5J0nl0l5l0m5k5
7669a5j0J5%%J5J5J0J5K5NJ5J0%nnnnnnn%j0j5NJ0K0L0J0nj0%j0nj0n%j0J0%%j0k0nK5M5M0
7666A45K0nk0k0K0K5J0j5k0k5NK5K5%l0k0k5l0j0%n%NJ0J0Nj5j0k0j5NJ0NN%l0k5%K0L5L0
7663G5K5%j5j5nnnnnj5%%j0NNNN%Nj0J5K0J0j0k5k5nJ5NJ5J5%j5%J0J5nj0l0j5j5nJ5%NJ0
7660B5K0K0Nk0l5k5k5NK0%K0NJ0L0n%NN%N%nJ0nnn%j5Nj5%J5L0J5J5L5Nnl5l5k5k5%nn%%K0
7657C0K5K0K5K0J5L5N%j0k0l0l0%K5K0nk0nj5j0j0j0nJ0J0NK0J5NNJ5j0k5j5j5k0k0j5j5N
7654ENNNNN%NK5L0nk0l5l5nJ0K5K0L0J5J0%k5k0m0k5NL5L5K0J0Nk5k0%J0nk0j0j0j0%j0j0
7651a0nnj0nj0j0nj0J5K0K0NK0%K0Nj5j0j5j0nK0J5%J5N%K0%%j0l0l5k0nJ5K0J5Nj5j0NK0
7648A0K0NJ0J0NNJ0K5nj5k0k5j0NL0L5Nk5k0l0j5%L0J5J0%j0%j0j0n%j0j5%j5nj0j0j5nJ5
7645d0K0J0K0J0J5K5Nj0k5l5j0J0nnJ5L0J0L5K0j5k0j0k0nNj0Nj0n%n%%k0k5l5nK5M5M0K5
7643E5J5j5j5j0%J5K0K0J5j5k0k0NNl0j5nNJ5%j0k0k5nK5M5L0J0nnJ0%%J5J0%NN%NN%%NnN
7640A25J0nnJ0J0nN%nk0%j0j5%j0j0%J0J5%k5j5nk5k0NnnnJ0K0L0K5J5j5l0J0NN%nj0%j0j5
7636C5%j5nJ5%NJ0NNJ0%NNNNK0L5L5J5j5l0k5k0j5J0nnj5m0l5k0%K0J5NJ0J0K0%j5j0k0j0
7634@J0%%K0%NJ0N%j5j0%J0K0K0J5j0k5j5j5j0n%K5K0Nl0k0j5%Nj0nN%%%%N%nNNj0J0n%%K5
7630B0J0J0K5J5K0J5J5NJ0J5%j5j5j5j5%NJ0%k0k0k0k5%J5J0%%J5N%nk0k5nJ0%K0NNJ5NN%
7627H5k5k5nJ0J0NJ5NJ0J5Nj0k5k5j5J0L0K5NNj5j5%j0j0%k0j0nj0j0J0K0%K5K5K0L5J0nk0
7624A20k5j0%n%%n%Nnk0m0l0k0NM0L5J5J5J0J0NK0%NJ5nm0l5j0J5J5J0K0J0k0nnnnk0NJ0j0
7621F5j0NK0J0%j5k0j5J5K0M0Nj0k5j5j5nJ5K5L0J0%j5nNK0nn%nk0k0k5k0NN%NN%J0j0j0J5
7618F0J5j0j0J5N%%%%%N%J5j0%NnJ0N%NNJ0nJ0%j0j0j0j5J5J5J0J5J0%NJ0j5k5k5j0j5k5j5
7615C0k0NJ0nJ0J5J0J5J0nj5j5nn%n%Nn%%%j0j0%K0K0K0J5J5%J0J0k0m0m0j5l0j5NK5%j5n
7612c0n%j0j5%K5M0L0L0%j5nj5j0%k0%K5L0L0K5%k0k0nj0nnj5nj0j0%%N%NJ0%N%j0k5l0nJ5
7609b5K5K5J5%N%%%%J0nj5j0k0nnJ5M0M5J0j0j0J0%%J0nj0Nj0n%nj5NJ0J0K0Nj0%K0J5Nl0
7606A10n0n0j5J5K0K5%NJ0Nk0j5K5K0J5nN%k0k0j5k0j0%n%n%Nj0l5k0%K5J0J0K0NJ5K0J0J5
7603G5%j5j5%j0J5J0nJ5K5Nj5l0k5NK0J5NNK0nj0Nj5nnk0NK0Nj5l0nNn%Nj5%n%nj5%K0%j5
7600ej0j0NL0M5L0Nj0k5k5j0J5K5NJ5J5Nj5nj0j0NK5J5J5%k0nnj5%Nj0J5K5J0K5K0j0j0k0
7597A25l5j5nK0L0J5j5j5%J5J0J0nn%nn%%nj5j5j0j5k5%j5j5j5k0nk0NJ0J0J0%%J0nnJ0%%
7594a0J5%J0J5%K0NJ0NN%NN%J5%k0J5nnnnNnk0j0j5j5k0nk5j0J5K0K5J5J0L0K0J5J5J0K5N
7591A60k0l5l0k0j0J0j5NJ0J5j5j0%J0%NJ0nnJ0J0Nj5j5%n%%k0n%J5J0k0nNnk0k0%J0L5L0
7588F0K0K0nk0j5j5k0nJ0L5K0%k0j0J0J0L0J5J0j0j0%NN%nnk0l5l0k0nnJ5J5K5N%j0j5%nN
7585C0Nn%%Nnk0%j5j0n%K0K0Nk5l5l0j0K5L5K5%nnnnk5%K0J5%j0K0K0K5%nnJ0%%k5k0k0k5
7582c5J0L0M0M0K5Nk0l0m0j5Nnj5%J0K5Nj5nJ0NL5M5Nm0k5j5j0%%%Nj5NJ0j5k0n%J5NJ0J0
7579C0J0J0NK0%%%%%n%nn%k5j5j0j0j0k0nj0j0%K0M5K0K5Nnj0j5nj5NK5K0%NJ0nnJ0J0n%%
7576H0N%%%%%nj5j0nNK0K0NJ0nN%j0J0Nj0NJ0j0l0k5nNNj0j5j0j0nj5nnNL5J5K0Nj5%n%j5
7573C0%nNK5K0J0K5%j5j5k0l0k0k0k0j5nJ5K5J0J5J5K5N%j0k0j5J0L5K5%J0K0J0%k0j5j5j0
7570F5j5j0J0J0J0J0K0K0M0Nj0j0%J5Nj0N%%%N%j5l0j5k0nK0J5nk0nNJ5Nj0j0NNNnk5k0nN
7567E5J0j0k0nK5K0nj0j0NK0%K0K5K5J0j0k5k0nN%nk0k5j5J0J0j0j0K5L5K0%l0m0l5j5J5J0
7564B0j0l0l0j0%%j0k5l0%K5L5L5Nj0%%nNJ0L0K5K5%%k0j5J0L0K5J5nk5j5%J5K0n%NnJ0J0
7561A05Nk5l5nK0J0%N%%%NJ5nj0Nnnn%nnJ0J5NJ5NJ0K5nk5m5n0k5N%%Nj0k0k5j0K5K0J0nj0
7558a5nK0J0j0j0NJ5K0J0NK5J5J0J0J5Nnk0k5j5nj0j5nNNnj0j0%K0J0J5K0Nnnj5%%J0J0%N
7555H0NJ0Nj0k0j5k0nk0j5j5nJ5%%K0j0%J0J0J0J5Nj0j5j5n%NK5M0L0M0%j0%nj5m0k0l0j5
7552A0%j0j0m0k5%M0L0J0N%j5J5J5j5nJ0J5NJ5NK0%K5%k0k5k5k0%%nNJ5%J5J0NJ5NJ0nk0j0
7549E0nJ5M0L5K0j0j0j5j5nk0j0j5k0k5k0k5J0%j0J5K5J0J5K5J5J5L5Nk5k5k0k5nN%%J0J0
7547E0NJ0J0%K5nk0k0k5k0%NJ5nNJ5J0NJ0J0J0J0nj0j0nnj0nnNN%J0J0%J0%j0j5k5n%k0k0
7544a0nNK0J5J0%j5j0nj0n%j0K0K0L5N0M5J5%j5l0k0k5k5k0J0%j0%nj5NJ5J5K5N%j0l5l0l0
7541c0k0nK5M0K5J0j5k0k0k5k0%%j0J0K0%K0J0J5J0J0J5j5l0j5k0%M0K0J0J0J0NNJ0%K5nk0
7538G5%j5nk5%j5j0j5j5j0j5NJ5J5NJ0nJ0n%J0J0%%K0L5N5N0K0j5k5m0l5k5nK0K5L5J0nk5
7535A15l0nNNJ0NNJ5J0J0J5N%J0K5J0j5l0j0NJ0j0j5k0nk5k0j5nk5j5j5j5j5J0J0%K0L5M5
7533I0N0K5%k0k5nj5%%j0j0%n%%J5J0Nnk5j5j0NJ0J0Nnk0k0j0j5NNj0n%n%J0K0NL0J0J5L0
7530A20Nn%Nj0%n%%j0%j0NNj5j0%%nnn%n%n%%NnN%J0%l5nNK5J0j5j0NK0J5K0K0nnnnnnj5%
7526G5K5J5K0K0j0%%j5j0%nnNK0L0%nj0j0j0nj5j5nj0j0j5nN%J0NNJ0NJ0j5Nnnn%j5N%j0%
7523E5%n%n%j5k0j5j5%J5J0NJ0K0K0J0j5nj0j0nJ0%N%N%Nnj5%k0j0nnj0%J5J5NNJ0J0J0Nj0
7519D5%nNj0Nj0k0k0k0k0J0L0J5K5K5L5N0K0j0nnj0%j0k0Nj0j5%j0nnj0N%j0j5%K0%%J5J0
7517G5%NJ0J0j0k0k0j5%K0M0J0j5j0J0%j5m0k0k5%K0L5J5n%J5NJ0J0J0J0NJ0J0K5%nK5K0n
7514B00l5k5l0l0k5k5J0M5K0K5nl0k0j5k5j0k0k0j5j0j5j0K0L5K0L0J5J0J0J5j0j5j0j5NJ0
7511E5K0%%K0NNN%J0nj5k5l5j0%J5J5%NJ0J0N%l0l0%k0j5k0j0nNJ0L0J5nk5l5j5nJ0K0n%j5
7508e5J0L0K5M5K0%j5nj0NNNNK0n%J5J0%J5%j5j5k5j0nJ0NNN%%Nnk0l5nNNnJ0L5L5J5k0m0
7505E5l0k0j0J5L0K0k0l0k0nK0L0M0M5L0nk5k0j0nn%nnN%nk5k5j0j0k0j5J5L0L0L5J0J0NK5
7502A25L0L0%j5k5j0J5J5J5%nnj5j5k0%j5j0NK0J0J5nk0j5nj5nnj5k0k0nJ0NJ5J0J0j0k5k0
7500A0NJ5K5NnJ0J0J5J0%%k0k5j5j0nnk5%K0J0%N%%Nn%%NnN%NJ5J5%j5j0j5j5%J5K0L0M0K0
7496A40J0%%%J0j0j5l0l0j5nK0J0Nnj0J5K0K0%j0j5j5j5%K5J5%j5j5k0l5k0j5j5k0j5%J0N
7494d0J0K5nj5nJ0Nj5nNj0j5NJ5NnnNL0M0M5L0J0J5K0Nj0j5k0k5j5%K5J0j0k5nNNK0K0NNj5
7491A15j0nJ5J5K0J5j5k0j0k0%%l0k0j5n%Nnnj5%K0L5J0l0l5m5k5%NJ0J5L0K5K0K0%j0l5m0
7488b0j0K5L0J0n%j0J0K5J5J0%j5j0%K0K0J0J0%n%j0j0%Nk0nnj0Nj0NJ0L0J0K5J0nN%l5m5
7485F0l0m0k0K0%j5Nj0nNnK0J5%J0J0NJ0J5J0J5J0nk0nj0j0nNK5L5J5j5j5n%%%%nnnj0%nj0
7482C5K0K0J5K0j0n%j0j0%nj0nJ0NnN%N%%%Nj0j5l0l0j5J0M5L5K0%NN%j5j0k5m0n0j5J5L0
7479a0K0%j5j0nJ0Nnj0j5%k0j5nnk0NK5J5NJ5J5J0J5NK0K5%m0m0nK5M5K5Nj0nNn%J5NJ0J0
7476I5J5%J5J0k5k5l0j5j0N%%%J5J0nJ0NJ0Nj0%j0n%%L0K5Nj5m0m5m5l5k0J0J5K5L0J5%NN
7473B5nnJ5N%nJ5N%N%%%%N%%Nj5j0%J5K0K5J0nn%j0nn%nk0%k5%%K5K5%k0Nnj0j0j0%j5nk0
7469a0k0nNJ5J0J0nN%%J0nj5J5J5N%K0Nj0j5J0J5j0NNNM0M5Nj5l0l0j5NK0K5J0NJ5J0J0j5
7466A45j0k0nnL0K0NNK5J5J0j0l0j5k0k0k0k5j5nnj0%J5K0K5J5nj5nj5k0%nk0NK0NJ5J5J0
7464A00J0J0nk0k0nj0k0j5n%J0NJ0j0k5k5%j0nJ0j0NK0nK0K0J0J5K0j0j0%k0%J5j5J5N%%N
7461F0%%%NnJ0%n%j5j5n%k0nj0J5J0J5J0J0J5K0Nnk0k0j0J0J0%J5j0k5j5j5j5Nj0%NL5K5J0
7458F5%J5K0%nK0J0%Nj0%nNJ0J0Nj0k0k5nj0J0J5nk0%nj5%%%%%%j0N%j0j0N%nJ0nk5%K5K5
7455F0nnnnl0j0J0K5L5L0K5nk0k5k0l5j0Nj0NJ5J5L5Nj0N%j5nj0k5NJ0J0J0J5nk5l5m0l0j5
7452h0J5K0L0M5M0L0NNJ5K0J0j5m0m5n0l5j0NK0K5K0N%%%%j5nn%j0k0m0m0J0M0O5L5NNK0K0
7449A00j0nj5%J5%j5j5nJ0%%nNNn%%%%N%j0J5%NJ0NL0J0Nj0k0l5j5%nl0l5k0J5J0NnJ5J5J0
7446C0nj0%K0K0J0nJ0Nnj0nnj5%nn%N%%K5NNj0nK0J0Nj0k0j5j5j0NJ0NNJ5L0L5M5K0%j5k5
7442A45k0k5k0l0k0j5%N%NJ5J5nNNNNN%K5K0J0j5l0k5n%%nj5NNj0k5k0k0%j0j0NK0J5NL5L5
7439F5K5nnnK0%k0k0%NL0K5N%%nj5l5m5l0nJ0%nnk0n%n%NL0K5J0%NL0K5K0%j5j5j5j0J0J5
7436G5j0k0nNJ5%nk0j5nJ5L5L0Nnj0%NJ5j0k0k5j5J0L0L0J5%nj0NNj0j0nj5j0nj5%J0L5K5
7433A15J5nnk0l0j5J5Nnk5j0K0%%%j0NK5M5M5L0NJ0j0l0m0m0l0nNK0J5J0K5j0k0j0j5j5j0
7431E0j5nk0k0nJ0K0J5J0J5l0m5k0J5K0J5K0%j0j0%J0J0J0J5NJ5J0J5nnj5Nn%j5Nnnk0J0J0
7428E5%k0nj0NnnJ5Nnk0k0%J0J0nnnnJ5nJ0%N%NNK0K5%%nL0K0%k0j5j0k0j5k0j5j5j0%n%j5
7424d5N%j0J0NNNj0%%L0%j0j0%J0J5j0j5j5%J0K0K5K0%k5k0%K5K5%NJ0nnN%%%nNnnN%%%%%
7421D5%j0J5J0nk5m0NM5N0J5nk5%K5K0J0J5Nj5j0k5%%J5NJ5j0k0nNJ5j5l0l0l5k5%J5NJ0K5
7418D0L0L0K0K0J5nnk0nNK0K0%nj5j0J0%%%%%%j0k0k0j0j0k0k5nNj5%%n%nnJ0k0k0J5Nk0j5
7415d5J0J0J5NK5K0J0NK0j5j5%k5k0nk0j0K5M5M0L0J5k0%%nNJ0nNNnJ0j5j0j0j5j5j0j5j0
7412B0NNnJ0%N%NNNnJ0%%J5nj0J0Nj0j0NNj0N%n%%%%j0J5nnN%NJ0j0j0j5J5NL0J5k0k0j5J0
7409E5%nj0nn%%J0NJ0NNJ5Nl0%nk5j5j0j0k0J0J0%J5N%K0j0J5j0j0J0Nj0%nNj0j0%M0J5j5
7406D0l0l0nL5L0M0Nj0j5n%nNj0nnn%NnJ0NNnJ0%j5Nj0j0N%j0NNnNNnN%j5k0j0k5k0j5j0k0
7402a00%J0L0N0M0K5J0NK0J5j0l0k5nJ0J0J5%j5j0k5%J0NNj0j0Nnnn%%J0J0%NNJ0Nj0%j0n
7399C0K5M5M5K0Nn%n%nn%nk0nj5nj5j0nnJ0NnNJ0j0J0J0k5j5J0nj0j5%n%%%n%%%K5K0L5J0
7396A20j5j0k0k0j5k5k5j0%NJ0n%%n%Nj0%%NK0J0J5NJ5K0NNJ0nJ5J5j0%J5J5J5j0l5j0j5%
7393H0K0K0J0j5n%J0%Nnj0j5%%k0j5%NJ0%J0NNJ0%J0nnNJ0nnJ0j0j0j0nl0l0nK5J0%NJ0j0
7390F0k0k5nJ0J0%J5J0NJ5Nnj0j0nj5nnj0n%J0nnN%%NJ0NJ0j5j5nk0k5NK5L0J5K0Nj5l0k0
7387@k0l0NK5J5J5%K0%J5J0NJ0J0j0j0%k0j0%k0%n%NnN%j0J0%j0j0%j0NNj5l0k0nNj0%L5O0
7384A0N0L0K0J5J0J0j5k0m0n0l0j0J5K0J5K5J0%NNNNJ5%k5k0l0k0n%%%K0J0NK0%k0nnnJ0N
7381C5NJ5%NNj0k5j0j0k5j0j5j5J5K0J0K0J5J5K0J0nj5l0l0l5nJ5K5J5J5L5%%nj5J0J0L5M0
7378A30J0%%j0l5m0j5J0J0n%K0K5J0nJ0N%J5J0%j0l0k5j0%NNnK0J0K0J0j0j0j0j0%Nj5J5%
7375A00%Nnk0k0nJ0L5L5J0j5j0%K0J5J0nN%j5j0j5nk0nk0nj5j5j5j5j0j5j5j0NL0K5J0Nj0
7373B5nnJ0NJ0J0J5N%J5%j0%%nnNj0nJ0N%N%%NJ5N%K0J0%J5%k5k0m0j0j0NJ0nl0l0NM0M5L0
7369A10J0nJ0M0K5K0j0l0j5j5k5k0l0j0%L0J5K0J0NJ0Nj0k5j5j5k5l0k5k0j0Nn%J0J0%J5J0
7367B0J0J0J0J5%NJ0NJ0N%J0nl5m0k5J0K0J0J0%j0k0k5j0J0NNJ0J0N%K0NJ0NNnk0k5%Nn%j5
7364A5l0l0%J0J0%J0K0%k5%J0%N%nj0J0K5M0J5NNJ0j0k0n%nnj0k0l0%J0%J0J0nj0nnJ5J5J5
7361C5K0J5J5j5nNNnNL0L0J0%j5l0k5j5j0k0k0nNJ0J0J0J5K0%nk0NK0J5J0%%j0nnJ5Nj5j0
7358G5%nj5k5nJ0K0%NJ5K0K5K5k0l5l5nJ0J5%nNJ5J5J0k0m0m5l0j5J5L0O0M0L0J0J5Nn%%n
7355A60k0k0J0J0NNK0%nj5j5nj0J0K5K5Nnj0l0k5j5k0j5nJ0N%%n%nn%n%K0L5M0J5NNNNJ0J5
7352B10NJ5J0j0j5k5k5j0J0%nj0j5nnn%nNj5n%J0J0j5j5%%j0NJ0N%k5nj5k5l5nK0L5K5nk0
7349D5j0NJ5%NJ0j5%J0K0J0%j0j0nNNnj5j0k0nnK5M5K5J0K0Nk5k5k5j5%nJ0K5K5J0K0J0J0
7346A65nk0k0nNL5nnJ5J0%k0k0k0k5k0%%%%N%j0J0nk0k5NL0K0%%J0J0J5Nj5j5j0j5k0nK0L0
7343H5M0J5nj5k0j0k5j0NNJ0%NNNJ0nN%NJ0j0j0l0l5l0l0l0%K5J0J5K0K5K0j0j5%J5J0%%%
7340E5%J0J0K0N%K0%J5J5K0%nj5j5k0j0K0J0J0K0NK0K0NJ5k0%%k5k5l5k0%%J0j0k0k0k0k5
7337B0j0%J5K5J0nJ0Nnj0k5%J0nnk5k5J0K0J0%NN%%K0NJ0%nnm5j0j5%J5NN%l0k5nK5K5K5K5
7334E0nk5m0j5%K0K0K0Nj0j0%Nj0k0NNk0NK5J5J0%K0K5%k0k5k5k0j0N%nK0nk5%j0%%%k5%J5
7331e5J0K5N0N0K5nk0j0j5k0nj5j0j5%J5J5J5K0Nk0j5%j5j0j0j5nj5nJ0n%N%%%%%Nnl0j5J5
7328g0J5J0nNNJ0M0M0J5%n%n%%j0%%nj0NJ5K5K0K0NJ5Nl0k5j0J0K5nj5nj0j0%%j0k0j5k5n
7325a0%J0%J5n%%%%%%%J0J0J5J0J5NK5%nNnj0K5%%j5k0%K5K5J0j5k5l0m5m0k5j0j0K0L5L0
7322B0J0L0J5K5%j0n%nn%nnn%nk5j5k0k0j0NL0M5J5n%k5k0k0k5k0K0O5M0L0%k5k5nJ0J0J0
7319G5J0J0J0J5%%j5nnNK5J5J5%j0Nj0m0m5n0m0N%nJ0nJ0%%J5K5J5K0K0K0K5J5k0j5j5j5j5
7316E5k0j5j5N%NNNN%J0%NJ0%%NN%j5l0l0j5nJ0j5J5K0K5L0J5N%k0J5J5j0j0J0K5K5L0J5n
7313A65l0k5j0k0k5k0k0%%%%%N%%J5K5L5N%%%j0%j5j0j0j0j0%k0K0K0K0J5J0K0K5NJ0%j5k5
7310A20l0l0%K0K5n%K0K0NJ0J0J5NJ0Nk5m0k5l5l0k0k5k5J0K5K0NN%J5nnJ0NnNNnJ0%%N%%
7307G5K0NJ5j5k0j0j5%N%NJ0%nJ0J5j0nJ0J0nnJ0%j5j0%j0nj5%%%Nj0N%j0J0%J0J5nNN%J5
7304I0Nk0nNj0nn%k0j5l0%NN%J5Nj0%%J0nj0J0J0NJ5J0J0N%J5J5K0j0l0nJ0Nnnnk0%K0J0J5
7301A00K0%NJ5nk0k0k5j5%%J5j0nJ0N%%N%%j5l0l0j0NK0J5J5J5J0J5J0J0Nl0l5l5j5%%n%%
7298a0j0j0J0j5NL0J5L5J5Nn%%%J0NN%J0N%%j5j0nj5%%j5k5j5J0K5J0J0nk0k0%J0J0%%n%K0
7294D5J5L0J0K0K5L0J0k0%nj5Nk0j0%k0J0J0k0j0J0%j0%nnnNnj0NJ0%NJ0NJ0J0Nj5Nnj0%j0
7291I0j5Nj0j0%j0j5%j0%j0J0NnN%nNK5K0L0J5j5m5l5k0%J5K5L5M5J5k5k5l5j0%%j0k0k5%
7289a0J0J0K0N%K5J0J0K0J5L0Nn%j5%%%%%%%%%j0N%nk0l0l5j5nnn%j5NK5M5L5K0K0%j0Nj5
7285A20NJ0j0nl0l5k0nK5K0K0%j0j0m0l0j5%J0J0N%J5%J5n%Nj0nN%%j5J0nnNj0j0J0J5K5L0
7282H5J5J0j0%%%k0j0j0K0M0L5K0Nj0Nj0k5k5l0l0%k0j5nJ0J0j0l5m0%K5J5NNL0K5K0k0k5
7280C0k0k0k5nNJ5%NJ0M0K5J0k0k0k5j0J0J0N%J5K0K0K0J5%j0%j0%j5k0N%k0j5%nl0j0j5N
7277c0K0NJ0J5%NJ0K0%NJ0J0J5J0J5J0J5NJ5%j5nnj0j0nnk0j5k5j5NNJ0Nn%%%J5L0K0J5J0
7274A45j5Nj0k5k5l5j0J5M0L5K5%NNNJ0Nk0m0k0N%k5j5nk0j0NJ5J0Nnk0nj5k5Nnk5NNK0L0
7271B5K5Nk5k5l5k0NK5M5M0%k0j0Nn%nj0%j0j5nj0j0K0J0J0K0J0J5%k0j5j5NL0J5%k0m0k5
7268c0k5%K0M0K5J0J5%%NnnN%j0J0nj5J5J0K5J5K0K0K0J5J5nk0k0%j0nJ0K5K0j0l0l0l5j5
7265F5nNj0k5k5nJ5L0L0K0J0n%Nnj0k0m0k0j0J5L0Nj5%%Nj0j0J0K5K0K0K5%k0j0j5%k0%j0
7262D5l0j5l5j5%Nj0J0J5K0J5J0nnj5nJ0nnJ0%%NNj5%nnNL0J5J5Nk0nj0j0n%j0j0K0J0%NJ0
7259B5NNj0k5j5k0J5L0K5J5K5J0K0J5j0j0k5l5l5k0J0J0J0J5%K0Nnj0J0nnJ0j0%N%%Nn%Nn
7256D5%Nj5K0j5nJ0k5nnk0j5j0j5j0nK0J0%J0J0NNNj0nnnnn%J5K0NK5K0J5J0K0Nj5k0J0J5
7253I0J5K5J0l5n5n0l5k0%%j0Nj0k0J0K5J5K0K5%J0NNN%J5%J0%J0NnJ0J0%J5J0J0Nj0m0m5
7250C0j0J0J5J0K0J0J5J5J0j0j5j0j5nj5k5%%J0J0NNJ0NJ0j0j5j0j0j0j5nk0J0NNNL0L0%j5
7248F0k0J0K0J0N%nJ0%j5nnl0k5m0k0NL5L5Nj0j0k0j0j0J5L0N0K0nk0n%j0%nj0%%j0%%%%J0
7245C0j0%%nn%j5Nj0nn%J5J5NnK5K0nj0j0%k0J5N0M5J0j0k5k0k0k5j5nk5l0%K0K0J0nj0J5
7242EN%%NJ5nnJ5j0NJ0j0nNnNK0N%K0J0J5K0%j0j0nj5nj5%j5j0J5N%%%N%J0NJ0J0NJ0J0Nj0
7238A15j5j5j0%k0j0j5k0j0nJ5K0J0j0l0k5nK0K5K0Nnj5k5k5n%J0j0k5k5j5%J0K0L5K0j0j5
7236d0j0NK0K0J0NNNj0nj0nJ5J5j5l5nK5J5%J5N%J0J0j0NNj5J5Nnnn%j0n%nnK0J5K0J5%j0
7233G0j0nk5k0k5k5j5%L0L5J0%J0NJ0J0J0J0%%N%N%NNj0%nn%%j5Nj5j5j5j0k0nk0j5K0J0J5
7230eJ5J0K5J0J5%k5Nk0j0nk0%NJ5J5NJ0J0J5Nnj0nj0k0Nk0%nNK0j5%J5j0J0J0%J0N%J0J5
7227H0nnj0%j0nnj0%nnnn%%n%NNNJ0NNJ0NJ5K5L0Nk0k0k0j5j0J0%%%N%NNN%NNNNN%n%n%n%
7223H5nnj0%j0j5%j5%J0K5J5K0%j5n%j5j0j5j0nj5j5j0L0L0L5K5%k0k0%Nj5Nj0k0k0%NL0J5
7220E5j5j5%J5NJ0J0J0K0J0n%J5L0Nnl0m0m5k0j0J5J5K5K0K0j0NNj0j5nnj5j5%nj5NK0K0N
7217F0nj5%j5NK0NJ0J0NK0%%j0j5nj0nj5j0J5J0J5NJ5J0J0J0J0n%J0%NnJ0K0L0K5L0nk5j0
7214B10j5l0n0m0l5j0J0Nj0K0K0K5NNj0n%j0j0J5M0L5%%%%k0%j0j5nnj0k5j0j0k0%K0J0Nj0
7211F0k0j0j5nk0j5j0J5L5L5K0j0j5j5j5j0j0k5nJ5J0K0%K0L5K5J5Nl5k0%j5j0k0nJ5J0J5
7209D5J5j5%J0k0n%nnn%n%nNn%j0n%nNL0K5J0Nnj0J0%j0J0nk0%j5j0l5l0j0K0M0K5L0M0J0
7205I5k0Nnj0%%j0k5k5j0L0L5K5Nj5j0%%j0%n%n%n%nnj0%j0J0K5J5J5K0NK0Nnj5j5nNK0J0
7202A20J5j5j0j0j5j5nj0nk0%L0L5%j5%j0%nj0%NnNnj0J0Nj0%J0NNNNNJ0k0%%j0j5N%k5nk0
7199Ek0j5K0K5K5K0%%j0NK5J5j0k5l0j5nJ0j0%J0K5J0nnJ0K0L5L0K0j5l5l5j0NK0K0N%k0j5
7196H0n%K5K0Nk5k0l0k0Nn%NK0J5K0K0J5K0K5J0k0l5l5k0nj0Nj0k0nk0j0NJ5J0J0Nj0%%n%
7193B5Nj0%J0%%%N%%J0nJ0%nJ0Nn%NN%nJ0N%%NnJ0J0j0NN%n%nJ0j0%%n%Nj0%%J0j0nj5nK5
7190G5NJ0j5j0j5N%NJ5J0%k0k5k0j0J0K5J5nNJ5K5K0%nj0nj5k0k5l0j5J5K5L0%l5j5n%%J5
7187B5K0%j0NK5K0J5J5J0%j0J0J0j0j0j5%K0K0N%k0l0l5k5NK0%j0j5n%%J5K5M0L5J0l0m5k0
7184F0nnnNNK0J5%j5j5j5nJ5K0j0j5k0J5K0J5J5NK0K0J0%%%%k5k5l0j5n%%%J5J0nj5nJ0%%
7181F0%%%%N%N%%NJ0j0k0j5l0j0j5nJ0J5Nnj5J5j5Nn%K0K0J5j5k0j5j0%%J0Nj0j0l0m0%N0
7178d0O0M0K5J5nj5k5j0j0k0nNJ5%J5K5L0N%j0n%j5j5k5l0nK0J5K5J5j5l0k5k5j0J0J5K5J5
7175C5Nj5l5k5j0J0%NK0J5Nnk0j0j0%%nNJ5J5K0L5L5K0J0Nnnj0%%j0%nj0%Nj0j0j0k0nj5j0
7172@j0j0%L0K0J0J5K0K5Nk0j5j5k5k0j5k5n%J5J0J0NJ5J0Nnnj0nj0nnnNK0K0%K0J5J0J5%
7169I0j5%nj0n%j0nnj5%J5K0K0J5n%%nJ5j5%%J0J0%J5j5k5nj5k0J5Nj0NnnNJ0J5K0Nj0j0n
7166G0k0j0j0k5%NJ5J0J0NJ0J5%NK0%J0NN%NJ5%%J0j5j5k0j0j0k0j5j5j5k5k5k0k5j5NL5L0
7163b5J5%%K0J0J5K0J0n%J0N%%NJ0K0K0J0J0Nj0k5l0j5J5J0%nnnnK0M5M5J0j5k0k0k5%k0%
7160A00%K0J5NN%J5%k5m5l5l0j0J5%%%%J0nJ0J0%J0NNJ0%J0J0NJ0J0J0J0N%n%n%%nN%j0n%
7157A30K0K0K0K0%k5j5j0j5j0k0j0J0NJ0J0j0k0k0j0NNJ0%j5j5k5j5k0j5j0k5j5k0j5j5NJ0
7154i0J0N%J5J0%K5L5K0j5k0j5NN%%%%L0N0K5NNJ0J5N%J0K0nk5k5k5k5j0J5K5K0Nj0n%Nnn
7151I5N%%j5NK0Nnj0nJ0J5L5J0Nk5l5k0j0j0j5k0j5l0%K0K5L0K5J0nN%nnnnn%nnJ0NJ0J0%
7148A00J0J0Nj0Nj0nnnnn%J0NNk0%J5J5nnn%nnn%nnNnk0j5nK0K0L5J0%k0k0nJ5%k0m0k0k0
7145a0%J5J5J0j0N%j5j0%J5K5Nj0n%J0J5n%j5j0%j0nNj5j5NK5L0K0%NJ5%j5j5%K0J0L0Nnn
7142A10j0%nj0nn%K5J5Nk0l5l5k0j0j0nj0nj0k0%K5K5J5nj0%j0nJ0K5K0J5J5J5K5J0%l5k0
7139E5n%J0NJ0j0NNj5%%%%nN%%%Nj0J0nJ0nNK0J0%k0j0nnnj5J0K5K0K0K0nnj5j0nk0j0j0N
7136F0J5K5Nj0j0k0k5nJ0J0NNJ0%nl0k5j5j0k0nNK5K5J0nj0nnnj5k5%J0J5NK0J0NNJ0J5%J5
7133G0Nk0k0k0j5%J0J0N%J0J0%k0m5m0k5K0L0K0K5Nj0nNJ0J5%k0j0nJ5J0nj0j5nj5nj5nK5
7130c0M0M0K5j0nNj0m0k5j5nJ0K5J0K0J0K5J0k0j5j0k0n%K5K5NnJ0L5J5k5m0m5k0k0%K0J5
7127EN%%NnJ5N%%NK0K5J5N%K0J0j0j5k0j0%j0j0Nnnn%nn%%K0K0%nNK0K0n%Nj0N%J0nj5nnK5
7124A15K5J0nl0k0nj5j0J0NK0%%j0j5%K5J0j0l0k0k0NL0K0j0j0j5%%%%k0j0nK0K0J5K0K0n
7121A05nNnj5j5NJ5%j5%%%J5nJ5J0nJ5%%%%%j5l0j5l0k0j5l0j0NNnNNnk0J0J0K5K5J5%%N%
7118C5%Nj0J0J0nJ0%%J0J0nnj5k0nJ0J0J0J5K0K0L5Nk5nk0k5nN%n%n%Nk0N%j0%nJ5j0l5j0
7115@J0K0%j0j0%%nnnNj0%%K0K0K5K0K5K0L0J5j0j5nk0k5%j5j5nJ0N%J0nNNj0k0k0j0%J5K0
7112F0%j5%NK5K5K0nk5j5nj5j5J5NJ5NJ0NJ5nj5j5k0k0NNnJ0J5j0%J0J0J0J0NK0%K0N%j0j0
7109A25%%nj5NJ5K0K5J5j0k5k5nl0j0%J5K5Nj0l0l0j0NN%J5K5%%%%%n%%%%Nj5J5%%j0J0j0
7105H5j0%j5J0L0J5J0J5j5J5j0j0J0J0j5nnj5nj0j0%j0k5l0NK0K5L0J0nnnj0%j0j0j0nJ0%
7103E0nJ0N%NNnj5k0%K0NJ0K0%j0%nNj0nnj0j5k0j5J0NJ5N%%n%n%n%nJ0j0NJ0j0J0nj0J0j0
7099A0NK0K0L5J0%J0nl0m0j5J0J0j5j5k5j0J0NJ0J0J0J0K0%j5j5k0j0J5J0J5J0NJ5J5Nnk0
7097E5k0nK0Nk5k5k0NK5L5K0J5J0j5j5nk5%J0J0J5Nnnj0%nJ0J5L0L0Nk0k5%N%%j5j0j0j0j5
7094D0j0nj5K0K5L5J5%Nj0Nnl5l0n%NnJ5J5J5K5J0j5l0k5j5%J0NJ0N%K0%nK0J0nj5n0m0k5
7091c5nN%j0%%%%J5M5M0K0NNJ0Nn%j5%J0j5%nj5j0j5j0J0J5NJ5J5J0J0K0%K0K0%j0l0k5k0
7088G5k0k5l0j5NNJ5%j5j5J0L0L0j0k5nj0j0%K0J0J0J0J5NJ5J5J0%%j0NNj0J0nj0J0Nj0%n
7085H5%n%j0k5l5m5l5j0J0J5K0Nn%K5J0J0%k0nj0j0nj5nNNJ5%k0j0J0L5N0M0J0Nnj0j0nk0
7082C5k5k0k5J0L0J5J5J0k5nnnnNj5k5nJ5K5K0Nnj5j5k5j5j5J0L5K0K0NJ5K0%J0J5J0NNl0
7079G5j0nnK5J0J0Nk0j5%j0nj5j0K5N%K5nk0j0j5Nj0j5Nj0%j5NJ5M0K5L0J5nJ0%l0k5m0k5
7076A0%K0J5%%%nnn%Nj0N%%%%NNnn%%%k5k5NK5Nn%%J0%nJ0j0k5k5j0J0%J0NNN%Nk0k0k0k0
7073h5NL5K0J5J0k0%n%%Nj0N%j0J0NJ0K0%NK0%K0J0j0NJ0N%%J0J5NK5Nj5nj5nj5nnj5nJ0J5
7070G5K5K5%k5l0nnn%j0n%j0%nnj0K0K0K0J0n%j5%J5L0K5K0nk5m0l5l5nK5M0J0nnNj0k5j5
7067B5j5k0j5k0j0K0J5K0K0J5K0L5J0nJ5j0J0J0j0NNj0J0J5j5j0J0J5j5j5n%k0k5l5n0j5J0
7064c5L0L0J5Nnj0NNj5j5%K0J5J5K0nk5l0nNNJ0Nj0j0j5nj0j0j0j5J0NnJ5J0nJ0%nj5j0j0
7061d5J5J5K0N%%%N%%%%%n%%j0J0%nnnj0NK0J5L0N0M5J0k0l5l0m0l0l5%J5J0N%J0J0J0%N%
7058C5J0J0%%J0J0K5K5K0nnnnj5j0j0j5%K0J5NJ0J0K0%j5j0j0j5j5%J0K0L0K0nk0l5k5j0n
7055G0j5%K5M0L0%J0K0Nk0nnk0nj0j5nj5j5j0%n%%j0%J0k0%j5j0nNK0J5J5%J5K5%NJ5K0N%
7052A45j5j5%j5%j0j0j5%j5nNNj0k5l0k5nL0K5J5L0K5L5K0j5nnK0J5%k5l5l0l0nK5J5%j5k0
7049C0j5j5J0L0K5J0Nk0k5l0m0NJ5K5NnnN%N%NNNnJ0NNj5K0J0n%N%NJ0nl5l0m0k5NJ0NJ0K0
7046a0NK5N0M0J0j0l5j5J0%j5j5N%j5k0%NM0L5J5nk0nJ5J0%k5m5m0k5j5%K5M0M0J0%Nnj0%
7043E5j0nj0nnNJ5J0J0K0%J5J0%%nNn%Nj0%j5nj0j0nj5%j0N%j0%NNnk0j0J5L5J0K0%k0n%J0
7040F0K5J5J5Nk0j5k0nJ5j0j0k0nJ0J5J5NJ0J0K5%k0%k0nk0nj5j0nK0J5%J0NNJ5%N%NN%nJ0
7037A10nn%nnnNj0nJ5nN%%n%L0J5nk5k0J0K0J0j0j0j0j0j0nj5nNN%%J5n%J0K0nJ0J0J0J0%
7034A30J5J0j5%n%nnnNj0j5Nnnnj0%j0Nj5%n%j0J0NNJ0K0nnK0%n%n%nj5NM5M0K0J5Nj0l0n0
7030A15m0nk5k5j0J0nnJ0j0N%nNJ0nnJ5%N%J0J0%j5j0k0%J0L5L5J5J0j0nNn%%%k0j0j5j0j5
7027C0nj5nj0J5M5M0K5K0J0L0j0j5j0j0l0Nj0k0nN%%N%NNl0j0J0K5K0Nj5nk0%J0J5NnNn%N
7024A05NNN%%Nj0j5nj5NJ0j5k5j5J0K5M0J5%K0Nj0nNk0j5Nj0n%J0NNK0nJ0Nnnnnj5Nj0j0J0
7021A10j0j5Nnj0%nn%j5Nnnnn%J5J0%J5%%J0J5J0j5l5nK0L5K0J5K0K0Nnl5k5k0%N%%N%N%j0
7018A10%nnj0Nnnj0J0J0j0J0nNNk5%j5j0k5%j5j5J0NJ5N%J0J5%n%%j5Nnn%j5j0K5K5K0J5j0
7015H0n%n%n%j0%%j5Nj0nNj5Nj0nJ0NnNn%Nj0k5j5j0nK0L0L0M0L5%nNJ0nk0k5J0%k0j0nj0
7011D0j0nnj5Nj0j0nnJ0%%J5N%J0%N%%%nNN%j0K0J5nJ0N%J5j0%%j5n%j0nJ5NNJ5J0J0NJ0n
7008A05k5j0j5%K0L0M0K0J0k0k5l0j0J0K0NNJ5nNJ0J5%j0j5nk0k0%k0j5J0j0n%%%n%Nn%%j5
7005D0J0Nj0%NN%N%NN%J5J5%J5NNJ5%%%n%%%Nk0j0j0j5j0j5j0j5NNK0n%J5J5nnnnnj0%%k0
7001C5Nj0j5N%j5Nj5N%nNJ0j0N%%K0NJ0J0J0J5%%%%%k0J0nnJ5j5j5J0%j0j0NJ0J0NJ0J0J0
6998I0J0Nj5j5k5j5k0j5k0j5J5J0%K0NJ5NJ5Nk0n%nnj0%NJ0NNJ0J0%J0nn%%j0%j5J0%J0NN
6995F0%J5%J0J5K0L0J0j5k5k0k5nj0nj0k0NL0L5nn%n%%nN%%%Nj0J0NnNj0Nj0Nn%n%%j5J0n
6992F0nNn%J5%J0J5n%J0J5J5j5l5k0n%J0J0Nk0j0nNJ0nk5%K5L5J0%J0J0%nk0J0Nj5Nj0j5J0
6989H5nn%nnnJ0NK0nnJ5K0n%%N%%%%%j0j0j5j0%k0j0j0J0J0J0J0NK0NJ0j0j0j5n%k0k5%J5
6986D5nj0J5%Nj0J0J5NJ5NJ0K0%J5%k0j0nj0j0j5nJ0NnJ5j0J5J5nj0%nj5%j5%j0%J0NJ0j0
6983F0J5J5j0nnj0nj0%j5%%NNN%J0NNJ0%NN%J5%%J0l0j0%j5nk0%j5l0k0j5NL5K0J5J0J0J0
6979E5J0J0J0J5J0%J0L0L5Nnl0m5k5%J5K5K0k0l5l5l5nnJ0NNj5k5nJ0K0L5NK0NJ5%%Nj0K0
6977A10J0%j0m0j0J5J0j0l0j5K0nk0%j5nj0j5NJ0J5%K0J5J0K0N%%J0j0N%nJ0j0nj0j0nj0j0
6974C0nnj5nj5m5k0%J0J0N%J5J5NNK0nJ0J0nNJ0nJ0%NJ5n%J0NNnJ0%NN%J5%k0%nj5j0nj0n
6970C0j5J0%j5J0j0j0J0%%NnJ0nJ0%NK5J5J0J0K0K0NJ0j0n%n%n%k0%j5j0J0M0L5J5j0m0nl5
6967H5l0j5k5k5NJ5%J0J5%NJ5nN%nN%k0J5J0n%%J0nN%j5k0l0nJ5K5K5J5k5m0l0l5k5%j0j0
6964a00J5K0J0K0K0J5J5K0NNJ5nJ5%J5%NNj0J5%%J0j0%nnnNj5nN%%%NnNJ5nk0N%k0l0k5NJ5
6961B0NN%J5J0NJ5%%%%j0j0%%j0J5%j5j5m0j0J0J0J0nN%k0j5J5L0L0K0K0L0K0%j5m0m5l0j0
6958@j5j5J0J5K0K0NJ5J5J0K0J0J5j0N%j5Nj0nnJ0k0j5J0j0j0%j0NJ0nJ5J5j0K0%k0%j5j5
6955D5j0j0k0j0J5nj0J5%%NNj5j5j5j0J5L5M0J0%j0j5nnj0j0n%%NnN%nNNj0j0Nk0J0%j5J5
6952a0J0%K0K0nK0J0j0j5Nk0j5%j5nNnJ0nnJ0%N%%N%%%N%N%nJ0%%%%K0J5J5K0Nk0j0%j0j5
6949D5j5nJ0M0L0K0Nj0k0n5n5m0%J5N%%J5NNJ0N%j0J0k0%%j5NNN%J0NNNNj0nj0nj0j0j5%K0
6946b5K0L5J5j5j5nK0K5L0J5nj5k5k5j0J0L5L0J5j0j5nk0k5j0K5M5L5J5j0j5j5%%j5k0k0k0
6943C0J5L0L5J0k0l0k5%K0K5J0%j0j5j5j0k0nN%j0j0%%nnj0%j0%j5%%k0%J5J5J0nNNJ5K5L5
6940F5J0%%%%nj0nj0J0%j5k0j0nnj5J0J5J0J0J5%j5j5j5J0%j0j0j0j5j0J0J0K0J0j5J0Nj0
6937e%nNnNn%N%%%N%%%N%%nJ0J0J0K0J0J5J5J0J5%j5j0j0nj0nnNL0K5J0n%%j5nj5%k0l0j5
6934B0%%%%%%nJ0N%j5j0J5J0%%%%%j0NK5J0nNn%j0%j5j0%j0%k0j5j0k0J0J0%J5L5K0J5%nn
6931D0nnnnk5J0K5L0J5nNnj0J0nnj0NJ0n%J0N%%NN%N%nJ0%NNJ5J5%nk0j0k0Nj0j5%nnnj0%
6927C5K0K0%J0J5J0J0K5K0L0J0k0m5m0k5nnj0%J0j5Nj0k0l0l0k0K0J5NK5J5NK0Nj5j0j5j0
6925EN%%NNN%Nnj0J0j5j5N%j0k0k0j5k0%J0NJ0NJ5J5J0J0J5NJ5K0NK0J0J0J5K0NNj5Nj0%j0
6921A10nn%j5k5l0k0nJ0L5M0L0J5J0j5j0j0j5k5k0k5k5%%N%%NNnk0k0K0K0J5%nJ0J0J0NJ0
6919F5j0%nnj0%nnj0k0nk0%K5J0NK0%J5Nj5j5j5j5%%nN%nnNNK0K0J0%k0nnk0j0j5j0NJ5J5
6915a0N%j5k0NNK0L0%j0%j5nnk0J0k0j0K0J5nJ5%J5Nk0Nnj0J0K0K5J5j0j0nj0k5k0j5J0L0
6912e%k0k0%%%%NNk0K0%%nNK5K5L0K5N%J0nn%%n%nn%nnNj5j0Nnnnj0j5nK0J0j0l0k5%L0K5
6909A0NN%N%j5j0nj0nj5%%N%J0%J0%N%NnJ0%%N%K0K5K0K5%%%%nj0j0%J5J5K0J5Nk5%j0j0n
6906I5j0j0j5n%k0J0K5NK0J0n%%j5l0k0k0NK5J5J0J0J5K0NNn%N%%n%J0j0%%nNj0Nnl0j0j5
6902E5j0j5j5j0j0n%j0nnn%NK5L5M0L0J5j0k0j5j5j5j5%J0J5%NJ5J5Nnk0k0nnj0n%j5%%j5
6899a0nk0j5j0%K0NJ0J5J0J0J0J0J5J0J5NK5K5Nj5l0k5k0j0j5k0nJ0J0%K0NnK0nk0k0k0k0
6897c5%j0j0NJ5K5L0J0%j0J0K5M0Nj0j5j5l0k0k0%L0K5Nj0n%j5nnj5%Nj0nNnn%nJ0nnJ0J0
6894en%NK0K0L0J0%%%j0j0k0k5%NJ0NJ0N%j5J5J0j0%Nj0j0nnj0nnj0%j5j0%K5M0M0K5Nk5j0
6891F5nnj5j0nJ5N%K5NJ5NJ5j5j5k5%NL5K0k0l0l5NJ5NNJ5%J5J0NJ5NJ0J0NJ5J5j5l0l0%N
6888A10J0j0j0j0j0nnj0n%K0J0%%k5k5n%j5nnj0n%j5J0K0NJ5J0J0K0N%N%%nNJ0j0k0k5l0j5
6884a5%%j0J0J5J5K0J5%j0j0%NK5K0J0j0l5l5j0nnj0NJ0K5L0J0nk0j0j5k0%k5%%J5J0N%J5
6882A0J0J0J0J5J0J0J5J0K0Nk0j5l0j0k0n%K5K0Nk0k5j0J0j5J0j0j5Nj5j0j0nn%J0J0J0%J0
6879@J0%nl5l0j5L0L5M0K5Nk0J0k0J0L0K5Nnl0l5%k5k0l0j0%%%%N%nJ0K0L5L0K0N%J5nj5j5
6876D5k0j0j5j0k0j0j0J5N%L0L0L0K5J0K5K0Nk5k0k5k0k5k0%K5K5NK0J5J0NJ0%%j5n0m5k5
6873a0%J0J0%nj0N%J0J5%k5j0j0k5l5j5k0l0%L0K5NNNnJ5L0K5M0K0%K0K5nk5k5k0l0l0nJ0
6870c5K5K5%%j5j0%NK5Nn%%j0l0l0n%L0J5K0%nj5NNj5n%J0J5NJ5J0J0J0J0Nn%%%%j0NJ5%J0
6867H5J5NJ0%J0J0nk0n0l5j5j0Nj0nj0%J0K0L0Nj5l0m0j0K0L5L5K0J0j0%%Nnn%j5j5k0j0%
6864eJ5K0M5L5J5%k5k0l0o0m5j5J0K0K0NNJ5%NK0K5nj5nj5j0j5k0j0j5%K0NJ0J5K0L0J0k0
6862C5k0k0k0j5nj0j0J0K0J0J5J0nNNN%NNJ0K5K5J5%j0j5N%nNj0j0J0nnnk5l5%K5L0%k0k5
6859@j0j0J0K5K5Nn%J0J0nj0j5K0J0NNJ0Nj5j5k0j5k0j5k5j5%J5K0%j5K0K5K0J0j0k0k0%J5
6856EJ0%nj0J0K0K5J0j0nj0k5j0j5k0%nj0%L0K0Nk5m0m0k5nK5%J0%%K5K5L0K0J0nj5j0J0J5
6853A5k0j5J5%nk5NK0nnnnn%j5NJ0K0J5J5L0L0J0l0n5n0m0k0j0NJ5L0L5K5Nj0nJ0NnnN%nJ0
6850en%NN%J0%j0j0NK5K0J0nj5k0j5k5j0nJ5L0L0J5J0K0J0J5K0K5%Nj0j0%j0nNj5%J5NJ0j0
6847A25k5j5j5j0j0nj5j0j0%j5k0j0%NL0L0J0%N%%%NJ5j0j5J5K0L0J0j0nnj0k0k5k5k0NL0
6844C0K0J0NNNN%NNN%nj5l5k0k5nNn%%nn%%%%Nj0J0K0NNj5k0j0J5N%j0nnn%Nj0k5k5J0K0K0
6841d0NK0J5J5J5L0Nk5l0k0l0NK5%K0J5j5%J5NK5J0k0l5k0K0J0J0J5K0J0%%nNJ5j5N%NJ0N
6838A00%nl0l0n%NJ0Nnj0Nj0NK5J5J5J0%%J0%K0L0j0k5k5l0k0j0N%%j0%n%L0J5nk0j0%%j0
6835C0%nj5NK5J0J0K0M0J0j0k0J5NJ0J0j0j0%j0j0%%j5%J5J5%NNK0%k5l0l5k0n%%n%N%NJ5
6832E0j0NJ0%%nNNnJ0nnJ0%%J0nnJ0%%NnNNj0J0nj5j0j0j0j0j5nNj0j0NJ0j0j5J0L0J0J5L0
6828G5j0nn%j0j5nj0J0K0K5Nj0j5j5nk0nj5j0%L0J0J0K5NJ5K0%%%NnNnNNNJ0%j5k0j5j5j5
6825D0Nj5%J5%NN%j0j0nnj0nnNK0J5J0K0J0J5K0k0NJ0j5k5j0nJ0J0nk5m0m5k5NNnn%nk0j5
6822a00NJ5K5J5K0K0J0j5nNJ5NJ5J0J0nnJ0NJ5K0Nj0j0nj5n%J0K5J5%j0j5k5n%J5nnnnj0%
6819C0nnnn%nJ5K5K5J5J5J0nj5j5j5%J5K5J0K5J0k0m0l5k0j0j0j0nJ5K0%k0j5j5nJ5J0j0%
6816a0J0K0J0%j0%nn%%nj0%J0J0K0NJ5j0nJ0L0K0K0K5L5J0nk0l0m0k5nJ5%nk0j0j0%K5J5%
6814G5nj5%J0%NN%%%nj5k0%NNj5k5k5j5j0J0K5K0J0%j5%NK0J0j0%NnN%%K0L0L5J5N%%%nj5
6810A20k0nnnNj0j0N%j0NN%%%NJ0j0n%j0j0j0m5l5j5nK0K5L5J5%j5j5%K0NJ0J0NJ0J0%J5J5
6807A10%k5l0j5NJ0K5L0J0nn%nJ0K0J0J5Nk0k0n%k0j5n%K5J5J0j0%%nn%j0%%J0K5j5l0k0n
6804F5nj5nL0L0K0nJ0J0j0k5j5j0NJ0NJ0nj0nj0j5%j0j0nj5%j5nj0j5%K0M0M0K5%k0j5%K0
6801H5K5J0j0l5l0%J0j0k5l0nNN%J5%nj0J0j5NJ5k0nNnnnnn%J0J5nK0NJ0J0NnNn%Nn%%%j0
6798B0j0%K0K5K0K0N%K0nj5k0k0j5nJ5%%J5nNNj5l0k0k0j0j5J0J5K0J0nl0m0%NK5M5M5J5n
6795G5j0%J0k5o5n0l5j0%K5L0M0K5K0%nj5nj5j0J0J5K0N%k0k0%N%%J0N%%NJ5K5J5J0Nj5j5
6792E5%nj0j0nNK5J5J5N%J0%k5k0k0k0j0j0k5%K0NNK0%J0K0nl0k5m5k5NL5K5J0J5L0J5K0N
6789H0nn%k0l5nL0N5L5Nj5nN%%j5l0k0k0nJ5J5L5K0Nj5l0j5nNJ5%NNNj5k0k0j5J0K5K0J5J0
6786A00K5L0NN%%%j5l0j5l0j5j5j5k0j5j5k5j0K0J0K5J0K0J5K0J0J0nJ5nk0j5l0j5%NNNN%
6784C0NNNj5%nNj0Nj0j0%%L0M0K5nk5l0NNJ5L0Nj5k5k0j0NJ5j0j0nnj5j5nj5NK0NJ5J5NK5
6780F0%nj5k0nnnj0%%j0j0%K0J5K5J5Nj0k0J0J5NK0J0J0J5J5J0k5m0l0l0%K0K5%k0nJ5L0K5
6778A00K5%k5j5J0J0J5N%k5m5n0l5%K0K5N%j0%%%Nn%nN%k0%nj5%nn%J0NNJ0%NJ0NJ0NJ0J5
6774E0%J5Nk5k5l0k0n%%%J0J5%K0NJ0NJ5J0%nk0m0l0%L0L5Nj0k5NJ0J0NN%%%NnJ5j0k5m5k0
6771e5%L0K0%NK5L0J0%j5%j0j0j0NNj0n%n%%nj0N%j0%%k0j0k0j0%J5J5N%%%%Nn%%K0nj5k0
6768e5k5j0NNJ0J5NK0K5M5M5L0N%j0J0Nn%%%J0J5n%J0N%j0l5j5k0nJ5K5L0j5k5m0nJ5J5J0
6765I5k0j5nJ0J0%n%%%K5J5J0%K5J5Nk0j5nl0m5m5m5k0nK0L5L0J0J5%k0k5n%J5J5J0K5J5J0
6762H5J0J0J5NJ5NJ5j5j0j5j0%K0K0%nk5k0nj5nj0l0j5j0NJ5M5M0J5j0nnj5N%K5K5Nj0n%j5
6759A25j0%j0n%%%%j0k0k5k5k5%J5J0J0J5nk0j0j0NK0NJ5j5j5j5N%j0j0%j0j0%%%n%nnNL0
6756a5M0L5L5K5%J0J5nk5k0j0nk5l0NJ5J5Nj0j0j0j5k0j0J5K0N%l0k0j0K0M0M0K0j0j0j0n
6753E5j5j0k0%J0J0K5Nj0%k0%K5M0K5j0k5k5%K0J5Nk5l5j0NJ0j5nNnn%J5L0L0K5Nk0k0nK0
6751A00K0%j5j0k5j0nnj5%J5K5J5J5nl0k0j5%J0J0%%k5k5%J5L5K0K5%j0j5%%j5nnnj5k0%J5
6748B5NJ0J0K5nm5m5k5nJ5L0K5K0nk5k0nJ0L5L0K0J5nnnnnNj0j0N%n%n%%N%j0J0%%j0J5J0
6744G0nk0k0k0j5nN%%J0nJ5nnK0%J0J5%NNnk5j0k0k0j0j5j5J0K0K0J5J5J5K5NJ0nj0J0K0K0
6742A05L5J5%j0%nnnj0%%k0k0%j0j5%k0NK5J5N%j5j0nj5j5J0L5K5J5j0k5nj0nj5nj5k0%NK5
6739C0L0J0j5%%j0J0NJ0NJ0J0NNnk0nj5j0j5nj5%NJ0%j0J5%%nnNj0j5N%j0n%n%J0L0L0J5j5
6735F0NJ5K0K5L0nk0l5l5m0l0%J0j0J5K5L5M5J5j0l0l0j5k0j0j0j0k0nJ5M5L0L5J5NJ5K0n
6733A40j5Nj0%nj0nk5NM0L0Nj0j5NNk0j0j0j5j0j5j0j5n%K5%J5J5NK0Nj0nj0j5Nj5k0NN%J0
6730F5nk0k0k0k0nk0l5J0L5M5M5L5Nj5k5k5j0J0L0M0M5%k5k0%nl0k5l0j0J5K0M0K5K0%k0k0
6727H0k5k0n%J0j0%%n%K5M5N0K0k0k5j5l0j5J5%nj0k0j0j5k0nk0j0j0NNnnNj0J0L5K5M0K5
6724H0J0J0J0%k5m0l5l0m0k0j0K0L0J5J5L0K5%J0k5k0k0%K0%k0j0j0%n%%K0K0K0K0J0j5j0
6722C0NnnnnJ0%J5nk0j5k0k0NN%NJ5%%NJ0nj0J5J0nnN%j5j5%K5L5L5K5nm0k5j5nJ0%%NN%%
6718C0j0l0k5j5K5K0L5J5J0nnJ0NK5K5J0%j0nnj0nJ5k5k5l0l0k5%J5K0j0NJ5NJ5%%%Nj5l0
6715a0k5j5N%%%J5nnNJ5nJ0N%J0NN%NNJ0%NNJ0nnn%j0NnnJ0NJ0J0%%k0k5k0%K0L5L0J0nnK0
6712I5K0K0J0j0l5k5k0j0j5nj5j5nj5j0J0L0K0K0J5K0NL0K5%k0l0l5k0NK0J5%j0k5nj5NJ5
6709D0J0nnJ0nJ0j0J0J0j0%NJ0nNNj0Nnn%nnn%Nj0l0n0l0NK5L0J0J0nnJ0K0K5M0J5nk0l0k5
6706C0l0l0k5k0l0j0K0M0K5nj0j0J0L5K0j5nJ0J0%NJ5J5L0%%l0j5J0K5Nj5j5NJ5J5K5Nj0%
6703I5k0%%%J5%k0k0k0k0%J5nJ0%%K5j5j0k0k0k0N%NNNJ0nk5j5J0L0L5L5j0k5k0j5J0nn%n
6700a0nNK0J5L0J0J0j5k5k5k0%K5L0%N%%J5j0%J5J0J5NJ5J0J5J0J0%k0nj5j0j0j0j5j5l0k0
6698A0k0nJ5%NK0L0L5K0j0m5k5k0j5J0nnK5K0K5K0NN%%J5j0j0J0K0K0j0l0l0j5k0k5j0J0%
6695A0%J0L0K5J0K0%j0m0m5j5J0NJ5NNK0NJ5K0N%j5nnnj0nnk0k0l5j0NnnJ0K0K0K5K0NnnN
6692E5J0K5K0J5K0K0J0K5nk0j0j0j5j0nk0nj0k0nj0j5nj5j0nj0nK0M5K5L5NJ5K0Nl5n0o5k0
6689a0%%J0%NN%J0k0j5k0j5J0L0L0J5J5NNJ0%J5J5%j0j0j5nJ0J5K0NJ0k0%nj5Nj0n%%n%n%
6686F0%nNJ0N%NNNN%j0j0%j0nnj0K0K5j0k5k5J0K0NJ0j0NNj5J5J0j0k0k0nNK0%k0l0l5k0n
6683e5%NJ0L0L0J0J0j0j5%N%Nj5k5l0j0%NNNK5K5M0J5j5nj5nl5j5nL0L5K0J0%J0%j5j5j5%
6680C0nj0J0NJ0J0j0j0NL0L0L0J5k0l5k0NK0n%j0NJ5j0%Nnj5k0nj5j0j5j0NNN%J5K5Nj5l5
6677Ek0%K0M0K0Nj5j0J0%j0j0%nnj5k0j0k5NJ5%J5NJ5NJ0J5NJ0J5nJ0J5nj0k5k5j5K0J0NK5
6674G0K0NJ5J5j5j5j5j0%J5J0NN%nNNk0l5k5l0k0J0K0%k0k0%N%J5nNNnJ5%%N%%J0nJ0NK5J5
6671G0J0%j0l0J5J0NJ0J5J5NNK0nj5%j0j0%nj0J5K5K0J5Nj5n%k0nj0j5j0j0j5nj0J5J5%j5
6668F0k5k0nj0J0J5nJ0%%J0nj0j0nj5nj0j0J5J5NK0K5%J5J0%k0k0nJ5J0J0J0K0%NJ0J0NJ0
6665A35J0%K0J0J0j5m0m0j5%NNN%Nj0J5K0K5nk5l0J5K0%%k0m0l0k5%NJ5J5J5L0J0j0l0k5j5
6662A5NJ0%J0NJ0%NJ5%NJ0j5k0k0j5nJ5%NK0L5L5K0j0l5j0k5l0j0k0k0k0%nj0K0M5M0K0Nn
6660G5nNn%n%%%j0J0n%%%J0N%J0J0%NNj0j5k5nj0j5j5nj5%L5L5Nj0K0K5J5j0k0k0nnj0%nj0
6656C0J5j5j0J0nnJ0J5J0J5nk0j5n%K0J0NJ0NJ0J5nk0k0%j0%K0K0J5nm0l0j5j0j0j5J5J0J0
6653A0J5K0NJ0J5j0nnj0j0nj5nN%NNj0J5%%NJ0NNNJ0J5nk5m5j5K0J5K0K5J0Nnj0J0%n%%J0
6650I0J5J5J5%K0K0%J5nnk5l0k0NK0NJ0NNj0k0j5j0j0j0k0%K5NJ5J5Nj5j0%%j0j5NJ0J0J0
6647A10Nj0k0j5j0nnNj0j5J0nn%Nj0NJ0j0nNNK5J5J5j0j0j5%%%K0nj5k5j5j5%K0%J5J5NJ5
6644G0N%K0K0%j5j5j0k0nnj0nj0nnnJ0J5NK0%K0K0N%J5nJ0J5j0J0Nnj0nj0nnk0NNJ0%J0%J0
6641A20K5j0k0k0l5nNK5K0J5Nj0%%%%n%j0n%k0%j0j0%NJ5K5Nj5l5l0j5%%NNj5j5%L5L5J0J5
6638H5nn%nn%N%%N%nN%j0%nj0NnnJ0%%J5N%J0J0J5L5L0J0%k0k0j0j0nnnj0%k0NJ5K0J5J5j5
6635A35k5l5j0K0M0M5J5nl0k0j5l5k5J0J5%%J5L0K5j0k0j0j5k0%J5L0L0%k0k5k0k5k5nK5N
6632F0J0NJ0K0n%nnnJ5K0L5J0k5nj5j5J5L0K5K0J0k0m5m0j5J5L5J5J0j0nNnk5nK0J5%l0l5
6629H5%j0j0n%NnJ0N%%%%%J0j0%J0%Nj5j5J0M0L5N%k5k0nk0j5nJ5J5nj5j5nk0k0%j5j5nnJ0
6626b0K5L5J5j5j0J0K0K0k5k5%J5L0%j0Nj0nNn%K5%K0J0nk0nj5j0Nn%Nj5%%%J5NJ0j5k0j5
6623B5j5NL5K0J0n%j0nJ0N%J5J0%J0Nnj0nnj5%j0j0%k0nj0J0K0J5J0J5K5L0Nn%nj0%j5%j5
6620A00l5k0%J5J0NJ0J0J0J0NJ5%j5nj0nj0%j5k5l0m0j5%J5J5NJ0NJ0Nj0k0k5j0NNnJ0J5n
6617a0%J5NK0K0NNK5L0Nj5j0J0M0K5nm0m0k5%J5J0K0K0K0K0%j0Nj0n%nnj0j5k5nNJ5J5Nk0
6614A00%nk0J0K0K0J0nnn%nnnnNNJ0nK0J0%j0%nNnk0l5k5k0NJ5NJ5J5NJ0J5nnNj0nNnnnj0
6611G5%j0j0%j0j0J0NNNNJ0J0%j0j0nJ0NJ0nk0k0nJ5J0n%%nk0j5k0j0J0NJ0J0%NJ5L5K0J0
6608A05J5nNnk5k5j0j5k0j0K0K5%j0j0NJ5K0J0nnj0J0j0N%%%j0NJ0j0j0J0J0%NJ0NNJ5%l0
6605H5nk5j0%K5K0k0k0k5j0J0J0L0K0K5J0%j5l0nj5%%%j5j0%j5%nnnj0K0K0%nNJ0K0N%%J5
6602H0K0J5j0m5m5k0NK0J0J0%J0NNJ0NJ5J0j5J5Nj0m5o5m0k5%j5N%J0J5%%J0J5K0L0N%k0k5
6599c0k0j0NNK5J5nNNJ5K0J5J5J5K0NK5n%%%J0J5%k0n%J0L0J0NNnj5k5j0k5k0j5l0nNJ0%J0
6596E5J5N%J5Nn%%j5l0l5j0J0J0J0J0J5NJ5J0j0%%j0j5Nnnj5%%j0j0%nnJ0NNJ0NJ0%J5J5K5
6593A00K5J5%nj0%%j5j5nK0J0j5l0l0j0%J0j5nk0nJ0J0K0Nj5nj5nk0n%J5L0J0j0k5j0%J5J5
6590B0J0K0nj5k5k5j5N%J5K0L5L0N%%%K0J0J0J0K0K0Nnj5%j5k0k0k0k0k5j5J0L0L5L5J0j0
6587A25j5j5k0j5J0N%K0NNJ5%NJ0J0%j0k5j5k0nNJ0j0nN%%%N%%nNJ0j0j0l0k5j0NL0K0J5j5
6584F0j5j5k0NJ0NJ0%j0%j0j0%%nn%j0%%%nnJ0NJ0NJ0NJ0Nnn%j0nn%nj0NnnJ5j5j0J0K0K0
6581C0NK5%m0l0nJ5K5K0K0J0j0j0NJ5%NK0%J5J5%j0nj5nj0j0%k0k0Nj0j0j0j0j0nNK0K0J0
6578D0J0K5K0N%nj5NJ5K0J5J5J5J0j0m5k5n%J0%J0NNnJ5K0j0k0k0l5j0%%NnnNnnn%n%NK5J0
6575G5K0k0l5k5k5j0Nj0nK0K0L0J0N%nN%%%%j5j0%j5j5nnj5Nj5nNJ0K5J5K0J5%J0NJ0NJ0J0
6572A00k0k5k0k0NNN%J5J0K0%nj5K0L5K0Nk0l0k5k5k5k0J0L0K0K0Nj0Nj0j0j0j5nJ5J0J0K0
6569G5%%nN%%J5j5j5j5j5k0j0J0L0M5L5J0Nnj0%j0j0l5l5l0NL0L5J0j5j5NNk0nnk0NJ5J5K0
6566F5J0nj0nnJ0K5K0J5Nj0nn%N%%NNJ0nk0k0NK5K5j0k0j0%J0%%J0nl0m0l5j5%K0L5J5%NN
6563G5%j5k0j5%%j5NN%J0NNNNN%%J0nJ0nJ0K0J5K0K0nnnnj5j5k5nJ0L5L0J5j0j0j5nk0nk0
6560G5j0Nj0%%j0N%nN%nNL0nj0nJ0J5j5l0m0NK0nj5nK0NN%NNNJ5K0NNJ5J0J0J5%j0k0n0k0
6557D5%L0L0Nj0%%J5J0Nnn%nj0%n%%J0J0Nk5nJ0L5nj5k0m0j0j5k5%%K0NJ5NJ5NJ0%j0J0j0
6554G5nN%nj5j5%k0j5nj0j0%L0K0J0J5K0K0J5%NnJ0NnJ5j0nJ5%%N%N%%j5j0%j5%Nj5j5j0J0
6550H0M0%%%N%J5NNK0n%K0j0k0j0j0k0j0j0j5nJ0J0j0nJ0J0nn%Nj0k0k5NL0J0j0%NN%J5%m0
6547F0m0n0k5J0K0J5K0J0J0J0J5NJ5J0J0nnj0nNk0k5J0J5J5j5l5l5j0J5K0%NK0L0M5Nj0m5
6545F0m5k5%J0J5J5K5J5j0k0k0j0j5j5j5k0K0J0%K5K0NK0J0j5%J0K0L5J5k0j0NNNJ0nJ0Nn
6542A20%%j5Nj0%j0nK5J5nk5k0%NK0%nm0m5k0j0j5k0%K0NJ5%J5J0NNj0%%j5NNj5NJ5K0%%K0
6539E0J5NNL5J5K0nm0k5j0%nj5J0%n%nJ0N%J5J5j0%J5K0J0k5m5m5j5J0NL0J5J5L0K0K5M0N
6536A90j5k5j5k5m0m0k0J0K0K0J5j0nJ5K5K5nj0j0nj0nnnj0nnj0j0%nj0NJ0K5%NK0NJ5N%N
6533A10NN%NNj0j5j0k0nj5k0j0NJ0NJ0%J0J5%nJ0%%%%J5j0nJ0nNNnN%nN%n%n%nJ0J0J0Nk5
6530I5m0k5l0j0K0%%J0%NN%J5J0%J5NJ0Nj0J0%%%n%%J5J0J5J0k5l5k0l5j5nj0j5J0K0J0J5
6527C0K5K0J5L0Nj0%%NNJ5%NNJ5%k0k5k0k0NNnJ5Nn%J0%%J0nj0k0j0k0j0j5j5j5nJ0%%K5K5
6524E5K5L0nk0k5%NJ0J5N%J0nl5l0k5%K0L0J5k0l5k0NJ0J5%%%NnJ0N%NJ5J5%J5NK0%j0j0j5
6521H5j5NJ5J0J0%%J0nj5K0nNJ0%nJ5%m0j5j5j0Nnn%nJ0j5k0j0k0j5J0L5K5K0%%%%k5k5l0
6518a0k5K5L0K0j0l0l0%K0L0L0N%%%j0NN%N%j0k5l0nj0NJ5j0%NNNJ0L0L0J0J0j0%%J0K5J5
6515A35J5Nj5nnJ0K5K0J0nj0%j5l0m0n0k5j0J0N%NJ0J0NJ0%J0NJ0J5%k0l0j0K0K0n%NnnJ0
6512H5%NJ0NJ0N%K0NNnn%j5n%j0nnnk0%Nk0j0N%K5K0J0Nk0j0nNJ0nJ0%nl0k5k0%J5J5%Nj0
6508D5NK0N%K5Nnk5k0k0nj5j5nk0j5nK0L5M0O0M5L0%nl0l0k0%%k0m0k5j0j5NK0L0L5K0%Nn
6505A00%%k0j0nJ5nk0k0nnj5j5nK0L5K5L0Nn%N%Nj5k5k0Nnk0%k0k5%NM0L0J5k0m0l5j5J0L5
6502A0L0J5L0Nj0nJ5K5nj0nk0nj0j0j0j0j0j0%J0K5J0%%J0J0%%J0j0K0N%J5L0J5K0Nk0k0l0
6499A15k5%J0J0NJ5nk5l0j5k5l0%nn%N%NN%N%NNJ5J5N%k5j0j0j0j0nj0nK0M5M5L5J0n%NNj5
6496A15k0j5%J5K0K0J0nj0nn%nk0k0NN%j5j5%j0k5m0l5j5J5M0J0J5J5NK0%k0%j0j0%%j5k5
6493c0%k0n%J5K0%NN%%%NnNJ0nJ0%k0k0k5j5%nK0L0J0NJ0J0%%%%%NnJ0J0L5K5J5j0k0k0j5
6490D0j5j0j0j5j0j0j0j5J5K5J5J5%j0j5NNJ0%J0J0NNJ0%j0nn%nnnJ0J0NJ5NJ5K0%k0j0J0
6487G5%K0Nj0k0k0j5NJ5NK5M0M5J5nNNj0j5l0nJ5K0J5J5K5Nk0l0l0m5m5k5j0Nn%J0NJ0J0%
6484E5j5J5K0Nj5j5%%k0n%nK0J5%l0m5k0K0L0J5N%J5J5K5J0j5k5k0j5NN%N%n%%nn%nn%nnJ5
6481A5N%k0l5k0j0j0K0K0K0K0K0K0K5J5%j0j0%J5nj0k0k5j0%J5K0J5L0J0%%%%nJ0J5%%NJ5
6478A40%nj5j5nk0nk0%NK0K5J0nj0nj0j0j5nj5j5nj0j5NJ5%J5J0j5j5l5J0N%NNNnJ0NJ0NJ0
6475D0J0NNJ0nj0nj0%j0nnJ0M5M5J5nnK0J5j0j5j0j0j5k0j5NJ0Nj5j5%%%%NNNN%NNN%n%n%
6472H0%n%j0j0%%%N%l0k0%J0J0j0j0Nn%k0j0nK0M0M0K0J0J0K0K0%k5m0l0nN%%%%N%NL0L0N
6469A35j5k0%NJ5%J5J0%NJ0J5Nk0l0l0k0%K5J0N%J5n%j5k0k0k0%J5Nnj0%Nj0j0j5l0j0j5J5
6466a0L5L0N%nnNK0K0J5K0J5%%k5l0l5m0k5k0k0nnnnK0M0K5Nk0l5j5NK5J0K0K0%N%j0j5%K0
6463C0K5K0L0L0K5Nj5l0k0l0j5j0j5nnj0J5K5K5K0J0J5J0Nnk5l5k5J0J0Nnj5k0%%K0K0j5j0
6460D5%j0j5%K0%%%%J0nnJ0K5L0K5J0J0j5j5l5j0%J5Nk0j0%J5NNNj5j0j0NK0J5%J5Nj5j5j5
6457G5j5j5j0j0j5j0j0j5j0j5nj0j0K5M0L0L0J0j5j5J0j0%nnj0k0k0j5NJ0NJ5NJ0J0J0NJ5
6454D5J5%j0k5l5nN%%NnnNj0j5N%nnJ0%NN%J0%NJ0J0%J5%%K0J5J5K0J5nl5m0nj0k5j0j5%K0
6451a0J0J0J0J5J5J0K5%k5k5j0N%%NK0nk0l5j5J0M0K0nj5k0j5l5m0j5NK5N5N5N0J5J0k0k0
6448H0j5N%nj5j0j0nj0k0NK5K5M5Nk5k5j5NK5K0J5m0m0k5%J0j0k5j5nK0M0K0L0L0J0K5J5j0
6446A30l0l0j0j0l5k5j0%L0K5J0Nj0j0%K5J5K0K0nk5j0j5%K0NJ0J0j5%n%n%%j0j0%j0j5%%
6443C0nm0k0%J5J5NJ0J5K5L5M0K0j0l5k5k0%J0J5nk0m0l5k5J0K0K0J0nj0j0nN%%%%m0l0j0
6440i0NNNJ5%J0nK0K0J0K0K0NL0K5NJ5NK0%k0j5nk5j5j0k0j0%J0K0Nj0%n%j0%%j0nnj0j0%
6437a0j5j5NJ0J5NJ5K0NK0NJ0%nJ0J0n%J0NNJ0J0%J0J0Nnj0Nj5l0k0l5k5j0NNL0L0K5Nk5k0
6434E5J0K0J0N%%%nj5nj0j0nj0j0%j5k0NK0J0NK0K0NJ5J5j0j5j0j0nJ0%N%%%NNJ0N%j0k5j0
6431E5k5k0%k0j0NJ5J5N%J0J0nj5j5j5j5k0NK0M0L5J0%%n%%nJ5J0nj5l0k0%K0K5K0J0nj0j5
6428E5j0j5%K0J0Nn%n%nnNj0j0nj0nk0%Nj0m0k0K0L0L5Nk0j5j5%K0M0L0Nn%%n%%Nj0%%k5k5
6425ej0NM0K5%j5j5nj0j5k0nL0L0J5K0L0J0nk5k0j5j0%nnj0%j5Nj0%j5nK0J5J5K0J5K5K0k0
6422H0n0m0k5NL0M0L5L5nl0j5j5%J0%J0J0%J0NNNNNNN%J0J0%%N%%%%K0Nk0l0n0m0l0j0K0J5
6419B5Nj5j0j5k0n%j0Nj0nJ5K0L0M0K5k5k5j5%J5K0J5n%J0nl0k0j0NK5J5J5J5J5J5J5%l0j5
6416G5j0NK0nJ5Nj0Nj0j5N%nj5%%j0k5j5%%J0J0k0l5k0J0%j0NK0J5%J5J5NJ5NN%J0k0nNJ5
6413F0L5Nk0k0j5k5l5nJ5J5K0K0j0j0%j0NNNNNNNJ0j0K0N%k0j5k0j5%J5J5%j0j5k0n%J0J0
6410A0N%J5J5%%j5j5%%j5nnnN%nj5J0Nj0J0NNJ0J5%%J5nnnnNj0k0J5K5K5K0L0N%%Nj5k5j5
6407F0j5j5k0j5j5nJ5j0J0L0K5L5K0nnj0nnn%j0k5k0NK0L0L0N%%k0nj5%nK0K5J0j0k0k0nj0
6404D5j0nNNJ0NJ0K5J0k5j5j5k0j5l5j0k0k0nK5K0%NK0NJ5K0L5J5nk0k0k0k0nnJ0K0L5K0L0
6401A00K0%k0j5j0k5l0j0NJ0NNK0NJ0J0J0%j5nnJ0K5K0J5j0NnnNnj0NJ0nJ0J0nJ0J5nj5k0
6398A20j5j5l0l0j5NJ0J5K0J0j0j0nj0j0%nj0%nnnnn%%%nn%j0%n%J0Nj0j5%J0NJ0J5K0%j0
6395ENJ5NNJ5N%J0J0%%J0J5K0j0j0j0k0m0m0j0J0K5J5N%%%J5nNN%NJ0NN%%J0J0Nnk5%%%%%
6392G5J5%J0J0NJ0Nnn%j0l5k0J0J0Nn%%K0J5%j0l5l5j0n%%nJ0J0J5J5J5j5nk5%K0K0Nj0l0
6389C5k5l5k0nJ0J5j0nnJ5J5J0J5J0J0J5nk0k0j0NJ0j5k5k0%K0K5K0%%%%J0L5K0K5nnj5j0
6386F5k0nNNk0j5n%j0%%NN%%%J5nnn%j0k5j0%J5J0L5L5J0j0nJ0J0%n%j0n%%%nj0Nj5%%nnn
6382A5%n%NJ5%k0j0N%nJ0K5K5J0J0Nj0k0k5j0J0Nj5j0j5nJ0M0K5L0%%j5k5j0J0L5J5Nk0j0
6379H0nk0%nj0NJ5J5%J0J5J5Nk0k0nl0j5j5j5j0k5%NK0L5M0N0L0Nnnl0k0k0N%j0j0j0j0J5
6377E0J5K0J0Nj5j0Nnnj0%%n%nn%n%j0%Nnj0%%nNK0J5NNj0J5L0K0%%k0j5j5l5n%NNNJ0K0L5
6373A10L5J5j5k5k0k5%nj5k5m0l5k0j0K0K0%NJ0J0NNJ0NJ0J0J0J0J5J0nk0k5j0nJ0J5J5j0
6370D5j5J5J0%J0J0nk5k0j0%J5J5%K0nNJ5%j0%j0n%%nnJ0%%J0%NNk5j5nk5nK0NNj0j0k0%J0
6367@K0J0J5Nn%%j0NJ0j5k5l0k5l0nK5J0J0K5K0K0K5nnNj0k0nk0nj0k0j5j0nJ0J5j0%J0N%
6364d0J0nNNNNN%K0K5K0K0K5K0K5K0%j0nnj0k5nJ5Nnk5m0k0n%k5j5Nj5nL5K5K5nk0j5J0L0
6361F0J5Nk0n%J0J0%j0k0l0n%%%%N%N%nNN%nNnNn%J0j0j0J0%nNj0%%J5J0nj5j0nJ5M0L5K0
6358A10%k0j0nnj0nj0j5nj5j5nj5NJ5J5J0J5J0J0J5J0J0J0J5NJ0nk0l0j5J5K5%%J0%J0NnJ5
6355A35j0k5j5k0j5j5k5j0%N%NnJ0M0M5K0j0j0k0%%%%NJ5J5Nk0l5m0j5NK5L0N%nNj5n%nn%
6352D5j0n%nj0nnj0nnj0%J5J0%j0k0l0%J0J5K0NK0J5K0J0j0k5%J0K5Nnl5k5n%J0NK0K0Nj5
6349C5l5j5l0nJ0j0J0%j5j5J0J5J5K0K0%nNnj0J0Nj0K0K5L0K0Nj0%%%j5j0%j0nj5%%K0J0%
6346F5j0j5j0j5k0%L0L0nk5k0nn%K0N0M0%l0k5k0J5L0J5j5k0k0j5n%J0j0J0n%%J0j0j0J0j0
6343A0Nn%%N%N%NN%NK5K0J0j5%j0j0nNj5NNj5J0j0j5j5nK0K5K5j0n0m5l0%K0J5K0K0J5N%J0
6340D0j0k0k0k5k0J0J0%J0J5%NJ0NJ0NJ0J5%J5%nk5k0nJ0L5L0J5%k5k0j0k5j0k0j0NNNNNN
6337A0J0NJ5L0K0K0K5J5L0J5l0k0j5l0j0J0nN%nn%k0l0l5j5J0K0K0J0nj5nj0K0K0J5J5J0k5
6334G0nn%nnN%n%%NJ5NJ0nk0k0n%NNNnJ0NnN%%%J0j0nJ5%K5K5Nnj0nnnJ5NNN%J0NnnNj0j0
6331A15Nnj0Nk0j5%J0J5J5J0J0j0nNl5m5m5l5k0K0%nK5K5J5L0Nj5%nj5J0Nj0k0j0J5L0%%%
6328D5NN%K0%NJ0%J0%n%%nn%%k0j5k0j5NJ0J0NNNNNNNJ0%nnj5%J5K0K0J0%nnnj0%nj0nk5k5
6324C0nj0J5J5%%n%%k5k5NL5K0L5L5K5j0l5l5j0%J5J5nJ5NJ0J0nj5k0%j0j5nj5%J0%%J0nJ0
6321F0nk5k0l5k0J0K0J5J0K0J0J5J5nj0k0%J5K5K5K0K0NNk5l0j5J0K0J5nk0j5J0K5K5%%j5
6319A30j0nj5j0%k0j0nj0j5%%Nn%%%%nk0%K5%j5n%L0J0nnNj5K0K5N%nJ0L0J0n%k0%J0J0K5
6315A45%j5j0j5k5k5n%L5N0L5J5%j0k5m5n0j5%NNN%NJ0J5nj0k0j5j5%J0K5nNNNNNNJ0Nj5j0
6312G0NJ5J0J0j0j5k0k0l0j5%%%%J0nnJ0%NNNj0NJ5K5J0NnJ5J5%nk0nN%%nnJ0K5K5J0%j5j0
6309A10j5k5j0nk5k0j0nJ5K0L0L0K5N%Nn%%nN%j0nnk0%%k0j5%J5%j0j5nNJ5j5j5j0NJ5%nj5
6306A0N%N%NNK0J0l0k0nj5k0nK0L5K5J5K0nj0NNNJ0Nj0k5k5k0%k0n%K0J5NK0%J0J0J5j0k0
6303E5k0nJ0L0K5Nj0j0NK0K0K0K0J5j5j0l0k5k0nNN%J0nj5k0k5j0j0J0%%%%nNJ0%%NN%J5%
6300E5%K5J0J0Nk5j5nj5l0k5j5nJ0N%J0J5NJ5j0j5k0n%NN%NNj0J5K5K0L0K0N%%Nj0n%j0j5
6297G0Nj5%nj0j5%nj0j5nJ5n%N%J0NNJ0K5K5J0%nk0%%l0m0m0k0NK0L5J5%j0k0J0M0L0J0nk0
6294E5k0nj0k5j5j0nj0k5NK0NNK5M0K5nnJ0K0K0J0nk5j0j5j5j5j5j5J0J0%J0J0NJ0J0K0M5
6291A20M5K0j0nnj0l0k5k5l0k0nK0L5L0J0j5j5j0K0J0%j0j0k0n%J5K5%%K0%Nnl0j5j5n%j0
6288D5%K5J5K0K0Nj0j0%nnj0%J0%j5K0n%J5nj0%nnj0nn%J0J5K0Nnj5nj5%n%nNj0nN%J0K5%
6285A00nK5J0%NNN%nNJ5j0j0j0j0j5j5j0j0j0nNJ0n%J0%%%nj0Nj0%%nnnNj0n%n%N%NJ0NN%
6282E5Nj5j5j5j5k0j0k0j0K0L0J5L0L0J5K5K5Nj0nNn%nnj5n0l5k0k0n%j5NJ0K0%k5j0J5K5
6279a0M0J5nj0nNk0k0nJ0J5n%NN%j0j0nj0J0K0J0J5K0k0NNnJ0%%Nk0n%m0k5NJ5L0J5%%%K5
6276E5J0J0Nnn%%%j5N%j0Nj0j5Nj0NK0K0L0J5j0k5j5j5nj5nnNK5K0NNj0nn%j0Nj5%K0J5%%
6272G5J5K5j0j0k5j5k0k0k0k5n%J5NJ0J5NNJ5%j5nn%j0Nj5%J0N%J0J5K0M5K5%k0m5n0j0J5
6270A0%j0j5nk0NK0J0J0Nj5n%j5%nnK5K0L5J0%%Nnj5%j0nNK5K0J0%j5j0nj0j0j5%%j0j5NK5
6266B5M5L0L5J5%NJ0j0k5j5j5k0k0j5j5%J5%J5K0L5M0J5%k0k0m5l0j0J0K0K0J5L0NNj5j5N
6264A25nj0%j0k0j5k0j0J5K5L5J0k0m5m5k5k0J0K0M5L5%%nk5l5l5j5nJ5NJ0J0N%J5J5J0NJ5
6261F0L5J5N%nnNj0k5j5NJ0j0j0nj5Nj0j5%J0NNJ0J0%NNJ0k0l5k0NJ0J0Nnj0%j0j0nj0%NN
6258a0NJ0j5%K0J5J0J5K5%j5l0l0j5nNNnN%%%j5j0j0j0K0L5L5K0NJ5%J0K0K0J0j5%K0J5nj5
6255A35k0j5k5k0k0j0l0j5%J0J5Nn%%%NJ0j0k0k0j0J0K5K5L5K0%nj0N%J5Nl0m5m0k0J5L5L5
6252C5K0NK5J5nm0k5%J0J0j0NnnK0K0M0Nl0n0m5l5%%J5L0L0K0j0j5k5nJ5L5L0K0K0nm0m5j0
6249B0J0J0J5%j0j5j0j0j5nK0K5L0Nj5j0nJ5K0K5Nj5l0k0k0j0J5%%%NnNK0L0L0K0J5nm5o0
6247C5m0n%K0K5K5M0K0j5k5j5j5k0K5K0j5%Nj0J0Nj0N%nn%nj5%j0%J0K5Nj0k0nJ0L5M0J5j0
6244A20nj5nj0j0nNn%%%j0NK5K0L0J5j0k5j0k5l0k5k5l0j0%j0NJ5N%K0J5NJ0J5J0J5NK0NJ0
6241A10J5NJ0j0k0l5m0m5%K0K0nk5nK5K0L0K0%l0k0j0J0J0J0NNj5nnnnj5NL0K0K5K5J5Nk5
6238A20l5m0l0j5K0O0M5K0J5J0Nj0k0k5l0l5k5K0K5K5J5j5k5j5j5j0Nj5NNj0j0Nj0j5j0j5
6235c0J0K0NJ5j0l5l0j0j5J5J0j0J0J0J0J0J0J0J0N%%Nj0j5J0nnJ0J0nk0l0j5J0K5J5%K0%
6233A0%j5k5J0%K5K5Nnj0%j5nNNj0%%%nJ0NnNNNN%nnnnj0nj0NnJ0J5%NNJ5%%NNNNN%NNNJ0
6229H0nj5j5k5j0j5J0%nJ5J5%j5l0l5%J5J0NJ0N%J0N%nJ0J5nnJ0J5nJ5%%NNJ0nNJ5nnJ5nj5
6226G5k0%J0J5J5J0J5j5%Nj0NJ0j0nJ0%%%j5l0l0l5k5%K0Nnk5k0j0J0K5J5K0%NJ5%j0nnK0
6223C0K5J0K0K5NNK5J5Nj0m0m5l5n%K5NJ5J0Nj5j5%nj0j5%NN%J5%NJ0N%J0J5%j0k0j5k0n%
6220C0J0L0L0K5%k0k5j5nNJ5%k5l5j5%j0nNJ5K5NnNj0NNj0nNJ5J0K0J0nj5j0nJ5J5K0J5%j5
6217A00%nk0j0NNL0J0j5k5l5j0k0k5J5J5J5J5nj0%j0nn%nnJ0%%J5j0%J0N%%NnJ0N%j0nj0j0
6214A0%j0k0N%k0%nNL0J5K0%NnJ0N%J0nNJ0NNnl5j5j5j5j0k0nJ0J5NK0j0n%j0j0%nnJ0K0K0
6210A0J5J5J5K0J5j5k0k0j5l0%k5j5nJ0J0%%NNNnj0j0%K5M0K0nj5nK0L5%%J0nNNJ5n%J0%N
6207A10j0nnj5j0nnj0NJ0%J0J5nK0%j5j0j5j0NK0NJ5j0k0j0j5j0j5k0nK5K5K5K5N%nNk0l5
6205D0l5k0J0J5J5Nnj5j0j0K0L5L5K0j5k5l0j0j0nK5M0M5K5Nnj0N%%J0L0J5K0J0j5j5Nj5l0
6202A50nl0k5j5k0k0%%N%nJ0%%J0n%NnJ0%Nj0NNL0L5J5nj5k0k0j0k5j5J5%n%j5k0m0k5%J5
6199d0L0Nn%NnJ0J0nj0n%k0n%j5NNJ5K5M0M0K0k5l0j5%nj5nj5k5NNNJ0NNNK0j0%k0k0nk0n
6196e5%k0k0J0N0M5J0k0j0Nj5l0%L0N0K5J0nNJ0%NN%j0J5J0nNJ0nJ5Nnj5l5l5j5j0%%j0nj5
6193b0j5j0J0J0K5%J0%J0N%J0NJ0NJ5K5M0L0K0k0l0l0j5j5k5j0J0Nj0j5j5k5nK0K0K5J5J0
6190G5k0m5m5NL0K0J0NJ0J0%%J0K0j0j0k5l0nNL0K0J5%j5nnNNnk5l5j0J0J5J5J5K0J0K0J5
6187A05J5K0Nk0n%k0nj5j0j5nk5%NJ5J5J0NJ5K0Nj5j5j5j0%J5J0J5NnJ0NN%%NNj0Nnk0k5l0
6184D5k5NJ0NJ0J0%J5%J5J0J0J0j0k0j5j5l0k5l5k0NJ5J5J0J0nnJ5%%%Nj0j5k0nK0L5K5K5
6181G0K5%J5J0nj5j5j0j0%j0n%j0j0%J5J5L0J0nnNk0k0j5j0k5k0j5k0j5NJ0J5NK0%J5NNnn
6178ENK0K5K0K0Nk5k0%J5NK5NNJ0%NNNNNj5j0k0nj5j0k5%j0nj0%J5K0K0K0NNJ5%k0j5k5j0
6175E0J0%nJ5L0K0nj5k0%nj5k5k0k0J5K0Nk0k5L5N0M5L0%k0j0j0j5j0nj5k5j0k5j5%J5N%%
6172A0NJ5nNNnJ5J0nJ0%J0N%Nnj0nj0j0j0nj0J5K0J5J5nj0j0nnN%n%%%nNj0n%%nj0%n%%j5
6169eNj0%%%NnJ5N%%J0J0%J0Nnl0j5j0j0NJ0j0J5L5K5K0J0nJ5%l5l0m0k5k0nJ5L5L5J0K5L0
6166I0M0J5nk0%%k0k5k0k5j5k0nJ5j0J0K5J5L0J5j5k0k0j5j0Nn%%%j5J0NNK0nj0NNK5J5J0
6163H0j5l0m0nJ5J0J0nN%NNnJ5K5J5K5J5Nj0j5NK5L5J0k0m5l5%K5L0Nnnj5m0l5k0nn%%j0k5
6160b5j0K5M0K5J0J0%%%%%%J0n%%J0nj0j0nj5l0j5n%J5%J0%J5NJ5%j0j5k0%j0k0j5j0J5K5
6157eJ5K0K0%k0j0NNNJ0NNNN%NnJ0NnJ0%j0n%K0Nk5m0k0j5%J5K0N%nJ0%j0%nj0nj0%J5J5n
6154B5j5nj0J0K0NNNJ0J0%K0n%%j5Nnn%nj5j0NJ5Nj0j0NK0L0K5K5K0j0k5l5k0Nj0j5j0j0j5
6151A0nj5J5Nnj5j0J0J0nj5nj0nJ0K5K5J5j5%N%%N%%NNNJ0%N%k5l5m0k0NM0K5K0%n%n%J0K5
6147E5L5M0K0Nj5j5nnj5j0k5l5m0k5K0K5K0NK5K5J0k0k5k0k0%K0NJ0j5j5j5j0nNJ0%K0L5L5
6145I0J0J0j0%%%%J0j0j5nJ5N%%Nnj0j0j0j0nj0j5nnJ0K0j5j0%NK5nk0k0%j0j5k0%L0N5K5
6142G5k0k5nK0J5Nj0%nk0k5k5k0nJ0J0L5M0K5%j0n%J5k0k0n%N%j0j5%j0j0k0NK5K0J0nk5k0
6139b0j0J0K0J5L5Nnk0k5j0J5J5L5M0NnJ0j0Nj0j5%nnNj5j0j5J5J0nk5nJ5L0Nj0l5k0k0l0
6136d0j5K0L5J5nJ0L5L0Nnj0%K5K0Nnj5NJ0NNJ5K0%j0nn%j0nj0%j0nnnnNj5nnNj5n%nnnnn
6133C0n%j5%%j0%j5k0%N%j0j0n%NK5K5nk0j5nJ0K0K5%J5K0J5J5NK0J0J0NK0K0%l5m5l0nNJ0
6130F5%J5j0j5j5nNK0%J5L0J5j5j5l0j0J0L0K5J0J5k0k0k5k5k5j5NJ5K0J0%NN%k5m0l0j5n
6127d5%K0J0n%NK5J0%j0%NJ5L0M0K0%j0k5k5l5j5NK0J0J0%j5nnNL0J0K0N%%J0NNN%%J0NNk0
6124A25k5k0k0nnj5%nj0nnNK5K5NJ5J5K0J0N%J0nj0l0k5j5j5j0Nk0k0J5N5N0J5k0k0k5j5%
6121E5nj0%J5J0%nJ5K0j0j0j5k5nNM0L5J0j0j0nk0k0%j5j0J0J5NK0J5NK0J0j0%%j0NNK0L0
6118A70J5j0l0m0l0k0nN%%nN%NN%J5K0K0J5j5%j0j0%J5J5nNJ5J5%NJ5J0Nj0k0j5j0k0l5l0
6115E5k5%K5K0%%%J5j0k0k0m0nNK0L0Nj0nNj5nJ5J0%j5nNK0K5L0Nk0k0%j0j0j5j0j5n%K0J0
6112D0J5%n%%%%%%nJ0%%j5j0%J5K0J0k0l0j5j5nK0K0J0%j5NJ0J0NNJ0K0nj5j5j5j5k5l0k5
6109e5k5%K5J0J0K5K0nn%j0k5j5J5K5L0J0J5j5l5k0%K5K0M5K0nnk0j5j0j5N%j0j0k0j0NK0
6106eJ5K5%J0nj0%j5k5%%K0K0%k5k0j0NK0L0M0J0n%NNN%J0k5l0k0J0Nj0k0k5%L5N5N5K0j5
6103A35j5nj5l0l0j5nJ0j0J0NK5J5K0Nj5j5Nj5j5j5j0j0j5k0n%K5K0%%j5j0j0k0l0k5k5%J0
6101a10K5L0K0K5K0K0K0k0k0k5k0j0j0j5j0%K0J5J5NJ5NJ5J5J0J5%nJ0L5L0NNj0Nnj0j5k0
6098G5%%k0J0nnJ0J0J5Nk0j0J0J0J0j5j0NJ5K0J0k0l0l0nK0%%%J0J0%J0J0%Nj0nNnnn%n%N
6095G5j5Nnn%%N%%%%J0nj0j0j0j0j5nj5nj0J5K0j0j0%J5J5%j0J0J0%%J5nj0N%n%j0nnJ5N%
6092C0k0k0nJ0J0J0%%J5%J5J5nNJ5J0NJ0N%J5nnJ0k0Nnj5NNj0k5k0m0l0nK0K0N%K0M5L0Nj0
6089A00NJ5J5Nj0j0J0K0J5%l0l5m0k0NJ0J0nJ0NnJ5J5nNnn%n%nn%%n%n%n%%J0J0%%J5NNnn
6085I5k0Nnj0nnj0Nnnn%n%%j5n%nnnnJ5J5K0J0nj5nj0J5L0K5J5k0n0m0k0NL0K0J0nj0nnJ0
6082B0K0J5J5J0K0J5J5j0k5j5j5k0j5k0j0J0K0L5J0J0L0K5J0%j5j5%nj5j0j0j0j0nj0k0Nj5
6079A5j0K0NK0J0J0J5K5%j5m0m5j5nK0K0%NJ5NJ0nk0k5nK0J0K5J0%j5j5NN%J0J0K0L5M5J0
6077A85j0l5l0k0j0%Nj0j0%j0nj5nnj0J0NK0Nk5k0K0M0L0%k0k0nj0J0K0%%j0NJ5j5%Nj0j0
6074E5j5j0j5j0j5j0J0nj0J5NnnNNNNNJ0nJ5%NK0J5NJ0J5J0J0%%%%%%j0J0K0K0j5k5k0%J5
6071A15J0K0J0j0nk0%J0J5Nnj5l0k5j5%J0%j5%nj5NNj5k0k5m0n%K0K5N%%j5NJ0NNJ0J0%nJ5
6068C0K0L0L0K5nj0j0j0j5%j5n%n%nj5l0l0j5%L0J5J0Nj5j0nNNnJ5K5K5Nk5l0k5j5Nj0J5K0
6065EK5M0J5nj5j0j5j0j0%J0%J5J0%K0nj5j0j0K0M0L5J5j5j0j0j0j5j5j5j5j5NJ0NNJ5%J0
6062G5Nj0j5nk0j0j0j0j0J0K5NK5K5NJ5K0Nk0n%j5%%j0l0j5j5J0J5Nl0k5nL0M5K5J5k0k5k5
6059C0j0j0j0j0nJ0%%NJ0J5N%J5J0NNJ5K0%k5l0m0j5NK5K0J5NJ0nJ0J0j0j0J0j0k0j5j5j5
6056@k0l0j0NNnJ5J5J5K0J5L0K5J5%%J0%j0k5k5j5NK0%%k0%K5M0K5nk0l0l0l0m0k0%K0K0J0
6053@j0k0j5nnJ5L0M0K5K0%%%%k0l0j0%%nj5%j5j5nJ0J5J0J5K0K5J5J0J5Nk5nj0N%n%n%%n
6050E0nj0k0k0j5j5K0j0nnnN%j0%j5%NK0%NnNK0K0L0J5K5K0L5J0nk5l5nJ5J0Nnk0k0j5J5K0
6047H0K5J0j0l0m0k5%%nj0NJ0J5K0L0K0nj5j5j5j0%%K0J0J5J5K0nnk0%J5J5J0K0%J0J0J5%
6045A80j5m5k5j0%NJ0J5nj5j5nj0j0j5j0j5j0NJ0NNJ5%%J0%Nnj5k0l0%L0L0J5J0nJ5K0K5J5
6042A45k0k0%J5%j5k0J0%NJ0n%j0j0%j5nnnj0J0K5K5J0j5j0j5m0m5m0%K5K0J5n%%j0j0N%%
6039a0N%N%NNJ0J0NJ0J0%J0nl0k5n%J0NNJ0K0J0J5J5J0K5Nk5l0j5l0j5J0n%nn%nnnn%%%%%
6035a0nN%%%j5j0%NK5K0J5%%nJ0J0j0%J0j0j0%j5l0k5NK0%%K5K5%j5k0J0%J0%J5NNJ5%%j0
6032D5nj0K5J5K5NNnj5Nnnj0NK0K0L0J5nk5k0j0%J0J0%j0k0j5k0n%nnnnNnj0J5nNK0K5L0J5
6029A25J5nj5n0l5j0Nj0J5K0%K5J5J0L0Nk5k5k5k5k5k0%K5K5nk0nK5K5L5J5j5l5l5j5J5J0
6027D0J5J0Nj5j5Nj5%j0j0%K0%J5J0%K0%nN%nNj5%%k5j5k5k0j0J5nJ0J0J5J5J5j0j0j5n%%
6024@%%Nj0J5j0j0J0nnK0K5K0K0%j5%nj0nj0%J0%J0NNJ0J5%j0Nn%%nn%j0k5k0nNNJ5%J0j0
6020C0j0J0%n%%NK5K0%j0j0nj5NJ5NJ0NJ0J5%j5l5m0j5NJ5K5%nJ0%%J0nj0J0J5J0L0J0j0n
6017A00nj0Nj5j5J0K5Nj0l5k0k0l0k0K0J0J5K0%%K0L0M0K5Nk5j5k5l0k0n%j0NJ5L0L0J5j0
6015A05k0j5j5%K0J5nnk0j5j5nNnnnnNnNL5J5J5j0l5k5j5%nnNK5J5j0l0%J0J0j0N%%nNj5j5
6012b5NL0NJ0L0%NJ5n%J0nJ0J5k0nN%nnNn%n%nnNn%nj5N%j0%nNj0j0Nn%nN%%%%L0K5L0K5n
6008A15k5j5j5j0k0j0j0j0J0N%K5L0L5J5k0l5l5k0%K0J0J0n%n%j0%%nK0NNJ5J5%K0N%%J5j5
6005A10k0k0l0j5N%%J5%NJ5j0k0l0m0k0NJ5J5J0j0j0nj0%j0k5J0K0J5L5J0%n%nN%J0nj0k5
6002b5j5j5j5J0J5L0L0L5Nk0j5%J0J5%nNnnJ5nJ0%NNNJ0K5J5K5%k0Nj0j5j0k5j0J0NJ0%J0
5999I5nj5l0l5k5NNJ5J0J0J5%k0j5%J0K0L0Nk0J0L0L0K0%j5j5nj0l0l5k0NJ0K0K5%%k0j0j5
5996C0k0nNJ0%J5nj5nj0J5J5K0J5J0J0J0J0j0k0j0j0k0K0n%Nnj0J5j0J0Nnk5k0k0k5%N%%%
5993c0N%%K0J5L5Nk0k0k5k0N%NN%NnJ0%j5nnNL0K5NJ5L0NK5%j5nnj0%%j5j0Nj0nNNK0nk5n
5990C0j5k5nJ0n%%NnNJ0J0J5J0%nJ0L0J5nk5l5l0l0j0K0K5Nj5%K0J5Nnj0J5J0j0%J0j0J0J5
5987E5J0K5J0j0j0nj5n%%nj0nJ0j5j0k5k0j0NJ0NNnk0j0j0NK0NK0L0J5K0K5j0k0k5j0n%Nj0
5984A0N%j0J0K5K5L0K5nk0j5j5j0k0j5j0%K0NJ0J5K0K5J5nj0n%k0Nj0n%j5nNJ0M0L0K5nk0
5981A35j0j0j5k0j5j5%J0J0N%k0%j0j5%nj0nj0k0NJ0J5K0NK0%nJ5K5J0j5%J5nk0m5m0l0j0
5979e0J5K5K5J0nnnj0%nk0k0nNK0K0Nj0j5K0L5K5N%j0k0%j0j5j5j0j5j0j0%nnNL0K0J5N%N
5976A5NNNJ0nj0%k0NK0NK0J5Nj0j0Nj0%Nj0j0J0%%%%%Nk0j0k0nJ0M0L0J5nj5%j5k0nnj5K0
5972C0K5L0J0%%nn%n%%n%%%nj0Nj5j0Nj5%J0J5J5Nj0j0j5j0K0J5J0K0%k0Nj5l0j5l0k0%N%
5969b5NNL0K5J0%j0nn%nj0Nnn%nNNNJ0j5%j0nNj0j5J0L0M0N0K5Nj5n%k5j5k5j0nnn%J0J0N
5966E5J5nK0J0NJ5%NJ0K0J0Nj5m0l5j0J0J5%%K0J0J0J0J0nj5j0nk5%nj5k0%k0%j0j0k0%K5
5963A5L5M0K5NJ0J0Nnk0%j5j5nj0j5%j0k0%K0J0j5l0j0NJ0L5NnNJ0j0nnn%j5%nnj0j0NN%J5
5960B5%NN%J5K5K5M5O0L5J0m0n0n5l0k5k0nj0j0nJ0%NN%j0nnj0nk0%K0J5j0l0j5J5J0L0L0
5957C0J0Nj0l5m0l0%J5M5N0K0j0k5k5j0nJ0nJ0NN%NJ0K0J5J0J0n%N%j0j0n%NJ5L0M0%nk5j5
5954A00k0k5j0j5j0k5nNn%%j0J5J0n%%%%K5K0j0k5nK0N%j0j5j5nNK0%K0J5K0J5K0J5%j0k0
5951H5k5k0j0J0NJ0NN%k0l0l0nL0Nj0j5j0NJ0J5K0K5J5J0%J0J0k5j5j5j5j0j0J5J5J5J0Nk0
5949E0k0nj5k0j5k0j0K0K5L0Nl0k0k5k5k5j5J5J5K0K0J0%NNN%J0%N%Nj0nj0j0NK5K5J0%K5
5946E5K0%k0l5l0k0%K5J5J5NNJ5K5L0K5K0nj0j5NJ0j0k0n%%j0j5%%nj5J0J0%nj0nk5%K0L0
5943H0K0%k0k0j5j5%%%NK0N%NN%NJ5nj0j5j0j5j5J0K5K0NJ5K0K0J5%nk5k0nJ5Nk5k0k0%%%
5940E0NJ5J5nj5j0n%%%j5j5k0nnnnJ5K0K5%%J5K0J5j0j0j5nJ5J5%j0j5NK5L5J5%l0m5l0nJ5
5937D0K5J0K0K5K5K0%n%%%%j0J0j0k0l0m0j0j5k0k0nK5J5j5nK0%%%NN%J0%nJ0K0K5%k5j5N
5934F5nn%j5j5N%J5NNJ5%NN%j0Nj5Nj0k0J0nj5j5%k0%%j5j0%K0M0M0M5L5NNNk5k0l0k0%%N
5930G0NJ0%j0k0k0j0NJ0NJ0K0nJ5Nj0J5%%NnN%j5J0j0n%n%nnnn%%nn%j5Nnj0Nj5Nnj5nnk0
5927c5j5%j5nNK0K5NJ5J5NK5J0K0J0J5nj5j5nK5J5K0K0Nk0Nj0%K5J5nj0j5k5nj5j0%k0j5n
5924C5j5n%%nNNnnJ0j0NJ5j0%J0%%J5J5J5J5nj0j5n%j0nnj0%Nj5j0Nnn%j0Nnj0J0j5J0L5M0
5921F0M0M0K0J0L5Nl0m0m5l0nJ0J0nj5k5k0k0nj5j5n%K0K5%j0%%j0Nj0j0NnJ5J0M0M0K5Nj5
5918H5j0k0j0k0j5k0k5j0J0J5%J5J5%K0Nj0j0j0j0k0%Nj5l5%K5M5J0%NN%%j5N%n%nNN%NnJ5
5915B5%NNK0J0J0J5J0J5J0Nj5nnl0j5nNJ5nk0m0m5k0%J5K5J0J5K0Nj0j5NNj0NL0M0J5j0j5
5912G5j5j5j5k0nk5l5%%%nNK5K5K5L0K0K5K0K0nl0k0j5nn%j0j0%j0Nnn%%n%%%nNn%J0j0j0
5909@NK5J0j0l0NN%%Nnj5J5nn%n%%j0NK0Nnj5k5k0NK5K0J0J5J0nk0k0j0J0NJ0NJ5%NJ0NJ0
5906E5NNnnNj0n%j5%J5%%J5NNNNj5j0nk5k5%j5k0J5J0K0%J5J0K0%Nk0j0nj5nj5nNJ0J0Nnk0
5902a0k5%%J5J0J0J0J0J0J5nnJ5j5l0j5J5J5NNNnj0k0k5j0j0nj5%L0M0K0M5K0J0NK0%j5k0
5900I0NJ0J5K5J0j0%k0nJ0k5j0%j0j0nnj5N%j5%nj0NNNJ5%J0J0NJ0J0j5j0J0nn%%%j0n%n%
5896E5nnK0J5K0K0j0nnj0k0m0m0j5J5L0K5K0K0nj0k0k5k5NK0K5J0nnJ0J0%J0K0J0k5k5l0n
5894B5NNJ5%NJ0NNK0%k5l5l0k5J0M0K5K5Nj0j5Nj0%%j5%%J0nj0J0%%J5J5NK0J0k5j0nj5k0
5891C5nk0%J5NNJ0k0%j0j0%j0n%%%%%%%%NNNNJ0%%J0K0J0K5J0%j5nn%J0J0Nj0k0j0j5k5nK0
5887C0L0J0nJ0%nj5k0%J5J0k0l0j5%J5K0K5Nj0nJ0%NJ0N%NNJ0j5%%%nj0J0J0J0K5%%k0j5n
5884H0j5l0k0k0nJ0J0n%N%%j5l0k5k0%N%J0nJ0N%J0J0J0J0N0L5Nk5k5nnJ5Nnk0k0K0J0K0J0
5881E0j5nnj5k0j0%J5J5%%k0j5NJ0K0J0j0%NJ0NJ5J0NJ0J0J0n%Nj0nk0%K0%nj5N%n%%J0J0
5878G5NK0NJ0NJ0J0j0j5k5m5k0nJ5L0L0J0%j0k5j0k5nNnNj5J0nnJ0%nNNn%NNj0j0NnnNj0k0
5875a0k0k0k0J5K5L0J0J0nJ5%j0J0Nnj5j0l5m0l0NJ0J0j0nK0J5NNnJ0J5%j5j5%n%nJ0%%J0
5872d5NN%Nn%j0%K5M0M5K0j0j5l5l5k5%J5NNJ0L0L0M0K0K5%nnnnj5%j0nJ0%%J5NJ0NNj0l0
5869A05nJ5J0nj5k5k0j0N%Nj5k0N%%%NJ0%%NN%nNK0J5j0nj5NNj0%n%%%J5NJ0J0j5k0l0j0%
5866B0j0nNk0j0NJ5L0K0K0K5J5j0k5k0Nnj5j0j0j0j0nn%nJ0L0J5K0Nk5j5%%K5J0J5%%J0%n
5863H0J5J0nl0m5j5J0J5j5j5J5L0Nk0j5NNnJ0J5J0K5J0nj5%j5%J0N%J0%J5%J0J0J0J0J5NJ5
5860A75J0j5nj0j0j0j0j0j0j5nj0j0j0j0j0nnN%NN%nJ0J0nN%NNN%J0n%J0J0n%J0%%%%n%J0
5856A05j0j0j0k0nJ0J0J5J0j0k5k5n%J0NJ0NJ5J5Nj5j5j0k0j0nj0j5J5K0J0J5J5NJ0J5J5N
5854A20K5%n%%j0%nj0N%j5Nj0%%k0J0Nj0%Nj0J0Nj0J0%nNJ0n%%k5l0l5k0j0nj0%%J0NJ0%J5
5851ENNL0M5L5L0J0j5j0Nk5k5k0k5j0J5j0NNj0N%j0NJ0j0NN%NnNJ5j0j0j0j5j0l0NK5K5J5
5848F0nk0j5j0%%%nK0J0%J0J0NJ0NJ0J5%K0nnJ5K5J5k0k5j0J0%%J5J0J0J0j0j0k5%j0nn%n
5845I5nj5%Nj5nnj5%%j0j0J0%nj5J5J5j5o0n0k0NJ0K5J5K0Nj0%%j0Nn%K0J0J5J0Nk0j5%j0
5842c0nj0%k0Nj5%K0M5L5K5Nk0j0N%J5J0J0j0k0j0j5K0K5J5K0j0l0k5j5NNnJ5%%J5nk0k0k0
5839b0k0NK5J5J0M0J0k5k5nJ0J0nj0J5Nnj0k5j5j5k5NK5M0J5%K5%j5K0%%%%J0nk0j0k0j0J0
5836A0L5L0K0%N%%N%nJ0J0nj0J0M5J0nl0j5%j0j0j0j5j5j0l0l0l0k0NK0K0NnNNnNNNN%%L5
5833D5N5O5K0j0n0n5n0k0J0J0K0K5J0NJ0J0%k5m0m0k5j5nj5nL0L0L5K5J0N%J5NNJ5%nNj0N
5830A00nn%nj0%Nj0Nj5n%K0K5K0k0l5k5nJ5K0nj5j5j0j5NK0NJ0%J0J0NJ0J0j0j5j5j0J0J5
5827G0j5m0k5nK0K0J5k0m5l0j5J5Nn%%%%J0J0NJ0J5%J0J0J5K5K0K5J0nk0m0l5j0nL0J0nk0
5824A0k0NJ5NJ0NNK0%k5k5l5j5J0M5M5J5J0J0J5Nj0j5k0j0%NJ0nnJ5%%%%j0NJ0J5%k0m5m0
5821a0j5J5K5K5K0nk0k0NNj0j0J5L5K5j5l0l0NK0K0N%j0nnnj0%j0k0j5l0nN%J0NK0J0%K0K0
5818C0%J5J5nNJ5nnK5K5L5K5Nl0n0l5j5%J5K0K0J5K5J0j5j0N%k5j0nj5j0j5n%NnNK0L5L0J5
5816A55%l0j0j5k0j0j5j5j5NJ0j5N%j5J0%j0n%%n%n%j0%%%nnnJ5%J0J0K0nJ0J0nn%nnnj0%
5812A0J0J5nj5k5j5J5K0L0J5Nnk0nNk5%j5j5%k0nnj5J0NK0nJ5J0J5NnNJ5nnJ5NnNJ5nJ5NN
5809G0J5nk5k0l0j5NK5K0J5%NJ0%N%J0N%%J0j0k0k0l0j5k5%j5j5J5nj0k5k0NK0L5J5nJ0NN
5806eJ0NJ0J0NnK0K0NK5J5nj0nj5k5k5m5j5J0J0K0%J0J0%NJ0NNNNJ0%NL5K0%k0nJ0%Nn%%%
5803A20j5l0k0j5k5j0k0k0k0j5NL0L5J0j5k0j0nNK5J5Nj0j0NK5NJ5nk0j0j5NNj0J0J0j0N%
5800E%j5j5N%j5j0n%j5nj0%j0nn%J0NNNJ0%J0%NNNN%%NK5K5%k0k5nnk0%nn%n%nn%%%nNj0n
5797i5Nnn%%NJ0K0L5L0nk0k5j0Nnnnl0k0n%J0J0NK0K5K0K5K0K0K5J0nk0k5m0l0j0J0K5K0N
5794eK0J0j0nj0j0%j0j5%J0K5J5J5Nn%N%%J0j0nnnj5%j5j0%J0J0NJ5J0J0J0N%k5k0%%K0NJ5
5790E0j5nnj5j5nj0j0K0J5NK5L5L5J5k0k5l0l0k5k0K0M0L5nm0l0j5K0J5J5K5K5J0J5K0%k0
5788A00k0l5m0k0J0J0NJ0K5%%J0%NJ5nk0m5m0NJ0K5Nj5Nj0j5j5nJ5K5J0j5l0k5l0j5J0J0K5
5785f5J5J5K5J5Nj5k5nK0K5Nnk0k5j0nj5%J5J5K5J5NJ0%k5l0nK0K0%nn%nm0k0j0j5K0%%J5
5782f5K0%j0l0nL5J5N%%%j0l0k0j0j0J5NNK5L0M5K0%NJ5%k0k0k0j5j0J5J0nk0k0l0j0NK0J5
5779e5J0J0J5J0J5j5l0j5k5%J0%%J5NJ5J0nK0J5%Nj5k0N%j5nj0nNNn%%N%j0n%k0k5l0%K0J5
5776a00%J0J0NK0J5NJ0J5J0J0%k0k0nj0j5nj5%K5J5J0J0j5nN%n%%nNJ0n%NJ0j0nj5l0%K5K5
5773c0L5J5j0k0nk0k0j0k0j0J0L0K0K0Nj5Nj0k0k0k0k0nJ5%%J5J0K0%%k0j5j0J0j0%NJ5J5
5770f5Nk0k0j5NL5L5Nj5k5k5k5j0NJ0%%J5J0NJ0NJ5%J0J0nnn%j0Nj0nJ5NJ5NJ5J0K0%j0j0
5767a0j0j5j0j0j5j0J0J5j5m0n5m0k0n%nj0NK0N5M5K5J5L5L0J5%%Nnk0j0j5j5J0J0J5NNK5
5765A0K0%%j5j5nj0j5j0j5%k5j5n%%%%J0j0NNj0J0%%%%%nNj0nnj5%j0%J0J0J5NJ5J0K0Nj0
5762e5J0j0%%nj0J0%N%NJ5%%NK0K0K0J0J0k0j0%nk5j5nk0j0j5j5J0%%J0j0l0l0n%N%NJ0%%
5758a25NJ0nnNN%nJ0J0M0L0J5NN%Nj0nnj0j0%j0j0%nj5Nj0%nnnJ5K5nj5j5k0j0NK0K0NJ5J5
5755d0NK0N%k5k0K0J5j5k5l0j0%J0J0%j5j5j5%K5M5K5K0Nnk5k0nk5J0L0J0K5K0n%J0nJ5NN
5752C5J5K5K5J0k0k0k0k0j5Nnnj0Nj0nnnj0nnnj0%%J0J0%J0NJ0%L0J0J5K5j0nnn%%j0Nj5l5
5749a0l5j0%J0NNNJ5NNJ0NJ0NNNK0nk0l0l5k0%%%%%K0K5M0N0N0J5k0l5l5j5J0K0NJ5J0%j0
5746I0Nj5j0%j0nNnj0NNj0%%%K5NK0nk0j5nk0j5k0n%J0J5%j0j0k5%J5NJ5J0K0K0J5K0nj0%
5743G5j0%K5J5Nnk0j0j0n%j0NnnnnJ0J0NJ0J0%k0m0l0nN%NK0J5NJ5nJ0NnJ5N%Nnn%j0N%nJ0
5740G0J5J0J5J5NJ5J0%j5nj0nj0j0%J0J0L0%k5k5j5l0%J0nJ5%%NNnk0nj5%L0J0J0NNNNnJ0
5737A15J5j0j5j5j5k0J0J0nJ5K0L5L5K0k0l5k5l0j5%nj5j5%nj0n%J5K5M5K0%j5k0k0nJ0J5
5734H5NK0NnJ0NnN%NNnJ0Nnj0l0k0k0%J5%NJ5%NNk0l5m5j5%K0J5Nk0j0k0j0K0K5L5J5%k0%
5731D5j5k0%%j5nJ0J0j0j5k0NK5L5J5%Nj0j0j0nJ5NNJ5M5K0M5K5nk5l5nN%K0j0j5k0l0j5%
5728E5NJ0nj0j5j0j5J0J5J5J0nJ5K0%NJ0J0%nm0l0j0NK0J5J0M0K5J5k0NL5K5Nm5m5k5J0NN
5725A20NJ0J0%j5j5k5j5NJ0J0J5J5L0J5nnk0%%J0J5NNN%N%J5nnnl0l0j0k0%K0J5nj5j5%J5
5722A15N%k0j5J5K5K0J5N%J0NJ5J5%k5m0j5nK5L5J5%nJ5NJ5J0n%j0j5%k0j5nk0n%%nNNn%N
5719A50NJ5J5J0j5j5l5m0k5j0j0j0J5L5L5J0j0j0j0j5j0NK5K0n%j5Nnn%n%k0j0n%j0k0%J5
5716D5J0L0%J5K0K5Nl5o0l5J5M0K5K5Nj0%%k0%nj0j0Nj5nnNj0j5NJ5NJ0J0J5j0k5k0k0j0n
5713EnJ0J0K0J0NK0K5NJ0NK5J5%j5k5l5j5NJ0K0J5J5J0k0l0k0j5%%%J0nnJ5%%NJ0J0%K0%J0
5710A30J5j5j0%K0nk5m0l0j5Nnnj0n%j5K0L0K5%m5k0j0nl0j0NJ5J0K5J5K0J5%NJ0nJ5J0%j5
5708G0l5k0k5%NnNJ5K5L0J0j0k0k0j5%J0%J0NNJ5%%L0K5NJ5K0J0K0j0k5j0j5k0j0k0j0N%J0
5705G5%nJ0K0j5NJ5J5%nk0j5j5NNJ0%j0k0k5j0nJ5%J0J0N%J0J0J0K0Nj0j5j0j5%%Nn%N%%N
5702G0N%J0L5K0nj5m5l0k0nj0%NL5L0L0%j5j0nnj0%nn%n%nn%NnNJ0nN%%K0NJ0nK0J5%%j5J0
5698A15j5j0Nj5%J0nNNj0k5k5j0j5%NK5L0K0nk5j5j5l0j0k5k0NL0K5%j5nNK0K5M0L5Nk0k0
5695G5nN%NNj0nN%%j0J0J0L0K0K0j0k5k0j0j0J5N%J0%J0%nnnn%nj5Nnn%n%nj0%%k0j5%J0J5
5692D5K5%nk0j5j5NJ5%K0K0K5L0K0nk5nk0k0Nj0j0nj0J0k0m0j5nJ5M5L5K0J0%n%%j5%Nj0k0
5689E5%nj5Nj5j5%K0J5J5J5J0k0k0J0J5J5j0k5k0%K5Nj5j0J5L5L0K0j0j5j5k0k5j0k5k0j0
5686a5l0%J5K0%%J5J0%J0NJ0%nJ5J0n%J5N%NJ0NN%%Nnj0J0nNJ5NJ5J5%J0j5k5l5l0%M5K0%
5683A20l5k0nJ0N%j0l5m0%J5J5L0J0K5K0J5K5%k5j0nj0j0j0j5J5%%J0NNN%%%%%n%Nj0nnn%
5680G5nnj0NJ5K5L0J0k0m5n0j5n%J0n%NJ0j0J0N%J0L0L0K5L0%k5j0j5nj5nj5l0l5nK0J5%K0
5677E0Nnn%L0L0J5nk0nNJ0j5J0j0j5J0%j5nnJ0L0J5J0nm0j0k5j0K0nN%k0%j0j5%nj5j5%j0
5674c5nJ0N0M0J5J5j0nJ0J0j0%%nj5j0nk0%j5j0K5K5K0K5%n%%j0j0nnj0j0%j5%J0NnJ5%j0
5671D5J5nj0Nj5n%%nNL0K0J5j0nn%j0N%%L0K5j0l5l0j5m0j5nj0NnnNJ0nnJ0N%nNJ0n%Nj0J0
5668a0J0%J5%%J5J5nNj5%j0nnJ0j0l5k0NJ5J0k5j5%J0J0K5M0L0Nk0k0j5k0J0%J0k0j5Nj5J0
5665b5NL5M5J5%j0j5%J0J5%%%%n%%n%nNnn%n%J5K5K0K5j5nk5%j0j5nj5k0nj0j5NK0J5J0%K0
5662F5J5N%k0k5%%%N%nJ0%%J0J5K0J5j0j0nj5k0j5k0j5J0L0L0J0Nj0j5%nnk0%Nj0k0J0J0N
5659C0nj5k5j5J5K5J0J0nk0j5%j5j0J5J0J5NJ0j0k0k5k5NK5K5%j0%j5%nj5J0N%nNJ5K0J0k0
5656a0k5%K5K0%%J0nnJ5N%J0%J0%%j0j0%nnj0%%%%J0K5K5nk0j5%nj0J5J5K0J0j0%Nj5l0k5
5653@l0k5J0J0J0J5%j0J0K5N0K5%l0l5l5k5%nj0nnnj0n%%%%%K0K5K5K0%l0j5j5j0k0k0j0n
5650a15n%nnnnnL0K0J5L5L0J0K0K5L5L5Nj5l5l5j5j0j5k5k0j5NJ0J0Nj5J5Nnj0NJ0j0j0%j0
5647f5%J5J5L0J0j0nnj0j0%k0%NJ0NNNJ0NNJ5K0K5J5j0n%j0j0%J0j5l5m5l5m0l0NK5K5M0M0
5644b0L5%k0j5j5l0l0j0NK5L5L5K0%nj5j0j5k0j5j5k0NJ0N%K5%nK0J0%J0J0Nn%J5nJ0%%%j0
5641@nnj0Nnj0J5K5K0J5j5k5j5k5k5Nk0j0J0J5%K0J0%J0J0NJ0%J0%%%%J5L0M0NNj0%nj5%n
5638G5n%%%nj0m0k5k0K0K0L0J0Nj0n%%j0nnj5Nnj5%%%%%%n%N%%NJ0n%J0%J0nJ0J5nNJ0k0k0
5634A0k5j5NL5J0K5Nj0n%Nj0%%%%j0%K0K0K0K0K0n%J0L5K0nk0j0%nk0%j5j5nNj5j5Nj0nNj5
5631D0NJ5J0Nnk0k5nNK0J0J5L0M0J5k0n0l0k5k0j5%J5J5nj0%j0nnj0NJ5K5L0J5Nj0Nn%K5J0
5628A00J0J0J0K0N%%n%%n%%%nNnn%Nj0j0%j0j0Nk5n%%J5J0Nj0k0k0j0k0k5k5j0NL0J5K0J0
5625D5J0J0Nj5j5j5j5NJ0J0J0J0NJ0J0%%N%J0nnJ0j0j0nj5%j0j0n%J0J5n%j5NK5K5K5%k5j5
5622G5j0j0k0J5J0J0J0K0%K5Nj0j0nj0k0%nj5%%j0J0Nn%%j0Nj0nJ5N%k5l5k0NJ5J0J0J5NN
5619D0NJ0%NNJ0%j0%%L0K5%%j0j0J0J5K5Nj0k5k0%M5L5J0J0j0k5k0l5l5nj0J5J5J5J5K0J5
5617A55Nj5l0l0j5NJ0J0J0J0Nj0l5n0l5j5J5J5K5L0J0nN%N%%K0L0L0K5nl0k5l0j5%NnNn%J0
5614H5j0Nnk0l0m5j5NJ0K0Nj5j5j5j5%K0L0L5J0k5l5k5NJ0J0J0NK5K0J5j0j0%nj5NJ0K5J5
5611G0nJ0%J0j0%%%%%%j0j0j0j0j0j0j5nJ5K0J5J5J0K5J0J5Nk0m5m0l5j0NK5L0K0%NJ5K0k0
5608G5k5NK0L0Nj0j0j0j0j0J0j5N%nNnk0k5nJ0NJ5K0%nj0k0%j0j0j0j0nJ0%%K0J0%j0j5%%
5605a0K0M5K5L0Nj5j5nK0%k0j5%nnk5k5j5j5j0j5J0J5K0N%k0nj0nJ0K5K5J5J0J0J0K5J0J0
5602A10j0k5%k0j0j0J0NnJ0nN%nNJ0j0j0j0nK5K0%k0n%%%%j5nj0j5j0nj0j0j0j5J0J0Nn%%
5599c5J0J5J0J0J0K0K0J0nJ0K5K0%k0j0j0n%K0j5m5k5j5j0nJ0NnJ5%nJ5NK0J5J0nj5j5%NJ0
5596D5J5Nk5l0m0k0%K0K0%%nJ0L0K5N%nj5NJ5K0%n%j0j5j5%J5%J0K0nnnJ5K5%%k5k5j5n%j5
5593A5j5nJ0J0J5N%k0nK0NJ0k5l5j5%NK0J0J0L5K0J5j0%nj0nJ0K0K5J0NJ5K5nl0l0l5k0%K0
5590F5J5NJ5J5J0J5nn%nn%%nl0k5k5k5NK0J5J0J0nk0k0k0Nj0j0J5K5K5J5nn%nn%n%nnJ0j0
5587C5k5l0j5%%J0NNN%%NJ5n%J0%%nJ0K0K5nl0%K5K0%nk5j5j5NK0%J5K0%J5J0%%%%K0j0j0
5584A00J5Nl0j5nNJ5J0NK0nk5l5j5nnj5J0J0%J5J5%NJ5j0J0J0nk0k5k0k0%L0J5J0nj5J0k0
5581C5nL0%J5%l0nj5nNj0NJ0j5nNnJ0n%J5nj5J5J0j0N%%NnN%k0%j0j5%k0%J0nJ5%J0%J0%N
5578A5%nJ0K5J5K5K5J0Nj5m0j5%nj0J0J5J0J0nk0nk0n%j5%J5K0K5J0j0j0j0j0%j5k0%nj0n
5575a0j0%j5nnnj0nnk0J0K5M5K0K0K5K0J0j0N%%%%%k0l0k0k5J0J0%J5K0nK0%%%j0NK0K0K0
5572A10K0j0j5j0j5j5j0nk0j0Nj5%%nnnNK5K0J0j0j0nj0nnn%%j0j0NNJ0nK0L0K5J0k5m0k5
5569el0%K5K5L5K0%%n%Nj0%nj0j5nj5NK0J0J0nk0k0nJ5L0M0J0l0n5m5l5k5NL0L0j0nnj0k5
5566h0k5nL0K5J0J0K5Nj0Nj0j0nk0nNK0K5%K0M5N0J5k0l5nK0L0Nj5%K0K5J0j0k5j5nl0m0m0
5563a0j5J5K0M5M0K5J5J0NJ0J0nl5l5k0nnk0k0NK5L0NJ0NN%j5j5%j0j5nj5K0J5Nk0k5nJ0L0
5561F5K0J0j0j0j0k5k5n%%%J0nNJ0n%NnNK5K0L0K0nl0j5j5k0j0l0j0J5NJ0J5J5J0J0J0J0n
5558H5%J0k5j5NK5J5k5j0Nnj0%%%k0nnj0nj5nJ0%j0K0K0K5L5K0k0k5l0j5J0K5J5J5J5J5J5
5555A30J5%Nnl0l5j5NJ5L5J0k0m0l0%L0K5J5J0j0j0J0J0NNJ5%NNnk0j5j0J0J0J5N%j0nj0j5
5552A05nj0j5Nj5m5m5k5%NJ5K0J5K5J5J0L0L5%j5l0m0j0n%n%nNj0J0K0K0M0N%j0j0j0Nk0n
5549E0j0K0L5L0K0%k5j5j0NK0J5J0nk0j0j0j5J0%j0Nnj5J0K0L0L0K5nk5nj5l0nnl0k0nJ5L5
5546I0K0K0L0J0nk0k0j5N%%%N%N%k0%NK0J5k0l5l5nK5K5L0Nj5k0N%N%%j5k5k0k0k5%%k0nL0
5543A0K0%NJ0NNNNNN%j0j5Nnnj5%nj0nn%j5nnnJ5J5n%J5nJ5Nj0j0Nn%n%NJ5NJ0NJ5J0NJ0j0
5540G5%%%%Nnj0J0n%J0L0K0K0%nk0l5l5l0j0J5J0J0J5NK0J0J0J0Nj0n%nnnN%K0K0%k0nj0k0
5537H5j5j5k5j0nJ5J0%j0%k0%%k0%k0J5Nj0k5j0NK5M0N0L5nk0l0j0J0%j5k0k0nNM0N5L5K5
5534A45nk5m0k5j5%Nj0j5j5j0NK5NJ5%k0j0j0j0j0j5j0Nj0nNJ5K5L0J0N%J0nJ0nJ0%j0%%j0
5531C5n%%j0j5j5j5j0k5nK5K5K0j0nK0%J0J0NNJ5NJ5J5NJ5Nj5nk0n%J5K5%j0NJ0j5l0j5NK5
5528H5J5K0J5J5j5k5j5k0l0j5%Nj0j0J5M0L0Nnl0%J0J5%k0%j0j0J0K0J5K0k0j5j0k0k0nk0
5525A0j0nj0NK5L0J5%k5n%nnnn%j5%%%%J5L0K0K5J5j0J0%k5k0k5j5NK0K5NNK5J0J0%k0nj5
5522H0nj5nj5%J5J5NnK0J5nNNN%nl5k0j5j0Nn%Nn%%NJ0K0nn%NK0L0Nj5k5l0NJ5J0k0k5%J5
5519D5J5M0J0nn%j5Nj5%j0nnN%N%NnNJ5J5K0J0j0nj5n%%n%%n%%%nn%%nnnNj0nNNJ5nk0l0j0
5515A0NN%j0j5n%nNL0K5J0%nnJ0%j5j5j5nK0L0K0%k0NK0K0J0j0nNK0K5%%j0k0j5%NJ5nk0k0
5512G5%%%%%%%nnj0j5k5m0j0nnJ0J5J0K0%K0L0%j0nj0j0J5J5K0Nnk5l0nnJ5J0n%k0j5nj5j0
5509c5j0j0NK0K0%%j5k5NK5K5L0K0%k0k0nj0j0%%J5%k5j0%K0J0J0NJ0NNK0J5nj0j0J0NJ0N
5506G5%%NnnN%K5j0j5j5n%%nnj5j0j0nj5j0n%%NNnJ0%%NJ0N%NJ0N%nj0j0nJ5J5K5N%nNn%n
5502E0n%j0l0j5k5j0k5k5j0%j5j5NK0K5J0J0K0J5Nj0j5NJ5J5K5nj0J0%NNNNN%%J5nnJ5%J5
5499F5J0%nk5k0j5J5K0J0k0k5l0j5%J5J0J5J0L0NJ5J5n%%%K5J5j0k5j0N%nj5Nj0%%%%%%%N
5496E5%j0Nn%NnnNJ0J0K5M5K5Nk0k0n%nnj0n%j5k0k0l0j5J0j0J0nNk0k5NJ0j5l0j0L5N0J0
5493A5nN%NNK0L0L5J5%k5nj5K0K0L5J0Nnn%j5k5j5j5k5j0nk0l5nNL0J5%j0j5%J0N%NJ0j5J5
5490D5L0J5M0J5j5j0k0j0j5%k0nnj5j0j0%K0NNJ5%J0J0%NnJ0%%N%J0NJ5Nj0j5k5nNJ0J5NJ0
5487A15NK5%k5k5l5j5j5NNj0%J0J5nNNNN%nJ0j0%Nj0NNj0%Nn%%%%J5J0%j0k0k5j0J0%%J5N
5484E0N%NJ5j5%%n%Nn%%%%%N%%%nk0N%j0nnnnNnj0NnnJ5J0NK0J0NK0Nj5j5k5nNK5K0L0J5%
5480A20%k0k0nNK0J0L0K5J0nk5k5j5nl0l0nJ5K5K0K0J0NNJ0j0k5l5%J0J5j5j0NK0%j0k5k5
5478D0j5j0nJ5K5K5K0j5j5j5NJ5nk5j5%J5J5J5J0nj5NJ5J5NJ0J0J5NN%j0J0K0%%j5j0j5j5
5475A10j5k0m0m5l0j0J5M5M0J5j0j5%K0J5K0j0j0m0l0j5NL0L0Nj0k5j0k5%J0L0K0Nk5j5nn
5472El5k5j0N%j5K0J5K0Nk0J5J0%J5K0K0Nj0nnnk0j5NJ0K5K5N%nk5%Nn%k0j5NJ0K0%j0j0k0
5469a0k0n%J0%J5K0K0nn%nj0%Nk0%%J0J5K5J0NJ5J5K0Nnk5k0l0k0%Nnj0J0%nn%J0J0J0J5%
5466D5J0J5J0J5NJ0K5nj5l5n%%%%k0K0Nnj5j5J0j0j0K0K0j5l0k5nK0K5J0%nj0J0nNNN%nJ0
5463F5NNN%j0k5k0k0nj5k5N%K0J5J0%%j5J0%nNj0nj0nj0NL0J0K0j5j0j5nJ0J5J0J0%%Nnj0
5460B0J0%%%K0K5%k0%j5j0%%J0j0k0k0j5k5m0k5%J5Nnk5k0%K0L0M5L5L0K5nn%%nj0nj5nK5
5457A5K0nk5l5k5k5%K5J5Nj5j0j5j0j5J0K0K0NNk0j0nJ5K0J0K0K0J0L5%j0j5nj5NK0J5J0j0
5454E0j0nj0NK5K0NJ0j5j5%%j0k0%M0L0J0j0k5j5j0k0k0J0L0M0J5j0j0k5k5j5NN%%J0L5K5
5451A00J0Nj0nj5j0j5nJ0J0j0N%N%%J5J0NnK0%Nnk0j5nj0j5j5j0k0k0l0j5nNJ0nJ5N%J5J5
5448@%J0NJ5J0J0J0j0j5k0n%K0K5%J5J0K0J0n%n%%n%%k0nnk0j0j0l0NL5M0J5j5k0j0k0j5N
5445A5K0J0J5K0J0K0J0j0k5j0j5nK0J5%Nj5n%nj0n%n%%n%%j0NJ5L0K5J5nl0j5k0j5j5k5j0
5443a0%J0J0%J0J0%K0J0NJ0J0NN%NK0j0J0NnJ5NNNNJ0%j0j0nj0j5nnj5J0%NNj0l0k5j5%%%
5439C0%j0NNj0%n%n%%j0N%NN%nJ5N%%NJ5nJ5K5J0k0m0k5%J0J0%J5%nnn%nnNj5j5nk5nNJ5J5
5436e%j0j5j0j5NJ5K0%j5l5m5nK0L5K5L0J5%%J0NNnJ0K0j0J0NNNN%Nj0nnn%j0nNj5nNnnnn
5432A0%nn%J0K5J5K0K0%k5l5nnj0%%%j0J0Nnj0J0J5J0K0Nnj0j5j0J5J5K5%%j0l0J5J5J5K0
5430A00J5Nj5nnNj0j5NNj0j0N%N%%J0j0NNj0nnj0j0%j0nk0k5N%nk0k0%j0j5l0%J5NNJ5J0N
5426e5%NJ0N%J0J0NK5%k0l0k0J5J5J0nj5j5nK0J0nk5k5nK0K5Nj0J0J5J0J5NJ5NJ5J0NJ0NK5
5423A00K0%nj0nj5j0k0k5m5m5j0K5J5%n%NK5L0K5J0nj5k0j0k5l0k0J0K0nj5j5%NN%J0J0NJ0
5421b5Nj5k0%J5nj0j5nL0K5L0K0K5J5j0nnnj0%J0Nj0k5N%%Nk5j0%J5Nj0k0l0k5Nj0j0%K5J5
5418e0J0J0J5J5J0N%N%j0k5k5j5%J5L0K5Nj0nnNK5K5M5L0Nl0m0m5l0J0K5Nj5j5l5k5k0k0J0
5415i0J5K0%j0NK5K0N%k5k0%%%j0NJ0K5K5J0J0j0l5k0NJ5J0J0J5NK0NK0NJ5J5J5K0K5J0nl5
5412A25k5j5%j5nnnJ5j0l0k5j5l0k0NK0K5NJ0N%J5%NJ5%nj0nn%j5nnnnk5NM0L5J5j5l0j5%
5409enJ0j0k0k5j5J0K5M0K5K0Nnn%nj0J0j5j0NJ0L5L0J0%l0k0nj0n%nnnj0%J5J0K0Nnj5j5
5406B5n%J5J0J0NJ5%J5nj0nnj5%Nk0j0J0n%%%%%%J0NNN%NN%j5nj0j0%j5n%j5%j0nn%nj5%J0
5402d0K0N0M5K5nk0k0k5j5%N%%J0J5J0J0NJ5J5%j0l0k0k5k0k0l5j0J0J0J5J0J5J0J5J0nnn
5400A0nj0%%nk0j0K5K5NnNNnNNj0N%nNj0j5j0j5NK0K0NJ0J0NJ0J0NJ5Nn%Nnk5k0%L0J0j0j0
5396F0J0N%nJ0%%j0J0L0J0j0k0k0k5k5j5j0NNj0%n%%j0NnnJ5J0J5J0nj5j5j0J0J5nK0K0%N
5393D5K0j0nj0j0nj0nnNL0K5J0j0l0k5j5NNN%%J5nN%l5j0j5J5L0K0K5J5j5k0j5k0%K5L0L0
5390H5nk5k5%n%n%J0K0nj0k0j5j5NK0K5J0k5k5l0k0nn%nj0%%j0NNj5J5%nJ0n%NnJ0J5nj0J5
5387e5%nj0J0K0K0K0K0J0k5j0nj5nj0j0J0K0J0J5J5J0K0N%nnj0Nj0n%nK5J0NJ5%K5%k5n0m5
5384b0l0nNN%J0K0J5J0K0J0K0J0j0k5k5nj0J5J5nj0%j0j0%j5j5%%j5j0nNL0J0J5%j0j0nJ5
5381b0K5J5J5Nj0NnnnNj0nk0l0nJ0%K5nNJ5nJ5J0NNJ0j0Nn%k0k5k5k5nJ0K5L5K5M0J5k5%%
5378F0%nNj5Nj0nnj5Nj0m5m5j0NJ5J5J0J0J0J5NJ5j0nJ0NnnNNNNJ0%%K5j0j5k0l5n%%K0nj5
5375c0J0j0nJ0j0%nN%K0L0L5Nk5m0nNL0K0NJ0nJ0J0j0l5l5k0J0K5J5NJ0L0L5J5Nk0j0l0m0
5372B0m0l0j0J5N%J5J5%K5J0J0K0J0J5L5L0J5j5m5m5j0NNK0%k0nk0j5%J0J5nNJ0J0%%J5J5
5370I0%k0j5j0k5%K0J0NJ0J0J5%j5k0k5j0k0j5k0j0j0%K5M0N0K5Nj0j0j5nK0K0nj0k0j5nJ5
5367E0L5L5J5j0k0nj0j0nk0nk0j0j0k0j0j5J0M5N5M0K0j0k5l5l0j0%Nk5j5%J5J0J5J0K0K5
5364H5L0nm0n5k5j0J0NJ0NJ5NJ5J5J0j5NNj0%%j0%N%J0n%NJ5nj5%nj5j5%j5%NNK0%j0j5k0
5361a0nK0K0L0J5Nnn%nj0j5nj0j0nj0j0J0Nj0J0nnJ0nn%j0j5Nj0%N%J0J0NNNNJ5%%J0J0%%
5358D0J5NJ0j5j5%%%%NK0J5J5j5nj5nk5k0l0j5J5K5J5J5Nj0j0%J0N%k5m0m5l0nNN%J0J5K0
5355e5K0J5j0k5l5j0NJ5NJ5%J5%J5K5L0J5nk5j5j0k5m0j0Nj0j5l5k0K0L0K5L0L0K0nk5j5%
5352e5%%%l5m5l0%K5M0J5%%K0L0L5J5nJ5NJ0NJ5%Nj0%nn%%j0n%%%%K0%l0%J0j0NNj0%%j0j0
5349@j0nk0%j0j0k0k5%NJ5j5j5k0k0j0j0j5%K0J5Nnj0nL0M0L0K0J0n%Nj0nn%nNj0j0NJ5K0
5346c5L0J0Nj0j0%J5J5j0l5j0%j0j0J5J5M0M0J5%j5j5%%%nnl0k0k0j0k5j5j0k5nJ5L0L5J5
5343c5j0j0%L0L0%j0nj0j0NJ5J0J0%nk5k0j5J5%nJ0j0nNJ0%%J5NN%J0j0nj5%K5J5j0l5m5l0
5340a10j0K5J5K0K0J5N%nJ0NnN%l0l0k5k5nL0J5J0K0L5K5K0J5n%Nk0l5k5k0%K5J5J0n%j0N
5337a5Nj5Nj0n%j0%L0J0J5L0J5%nJ5J5nNJ5%j5J0j5nNnn%%j0Nn%%n%j5n%NL0J5K0J0J0J0J5
5334A45j0j5j5j0j0nj0%j0nk0NJ5NJ5J0J5NJ0NK5J0k5l5k0J0Nj5n%Nnj0NNj0J0J0nK5J0%J0
5331A20Nk0l5k5k5%K5J0J0K0K0M0J0j0N%nJ0nnJ0N%j0J5nj5j0nj5nj0nnnn%n%j0Nnj5j0j0
5328C0%j5k0NK0J0%K5K5Nj5m0l0J0%J0%j0j0%J0K0NK0K0NJ5J5j0nnj0j0nj0nJ0J5K0%l5m5
5325A5m5l0k0J5L0N5L0NK0K5nk0nj5nj5nj0NK0J0J5NK0NK0n%j0J0J5L0K0K0%j5%j5n%k0%J0
5322A55NJ5Nj5k0k0j0Nj0j0%%nn%j5%Nj0j5Nn%%K0%J5J0NJ5Nj5nj0j5nj5nj5J0NnJ5K5K5%
5319A15k0j0J5N%J0n%Nj0J0Nnj0J0Nnj0J0%%%%j0J0NnN%%N%N%NJ0nnJ0%%nj0%j0j0%%j0j5
5316H5j5NL5M0J5j5l0j0J0%%nnj0%%%%%Nnj0J0K0K5K5K0nk5k0j0j5%j5nnj0j5%K0NJ0J5%k0
5313I5k0%%K5J5J0K0J0J5J5j5j0nk5nj0k5%NNK0%%J5K0nj5j5k0k0k0j5k0j5j5N%j0K0K0L0
5310F0J5%%%%j0N%nnNJ0j0nJ0%nnj5j0nj0j0nj0J5N0M5K5j0j0K0L5%k0j0nnnnj0n%%n%%k5
5307G0J5J5NJ5J5j0nk0%nN%N%%nJ0J0K0k0l0k0j5K0%j5l0l0j0NnNNK0J5K0J5Nk0%nk5j5j0
5304@k0k0j5k5nK5L5L5K5nm0k5j5J5M5L0L0K0nJ0N%j0%j5j0%%j0k0j0j0k0J0J5J0NJ5%nJ5
5301F0K5L5L0K5n%Nnn%%%nj0J0j5j5J0j0j0J5nN%N%J0nj5j5k5j5%J5%J0K0j0%J0NNJ5nk0k0
5298A00l5j0%K0K5N%nk5l0j5K5M0M0K0j0NNJ5%J5%k0m5n0j5%NNNNJ0j0K0J0n%J5j0k0j0n%
5295G0K0K0%%k0j5j0nj5k0%L0L0L5K5Nk0nn%n%nJ5L5K0K0J0n%Nk5k0k5k5j5k0j0k0j5j5j0
5292A0j5j0j5NM5L5J0nk0J5K0J5J5J5J5J0J5j5k0j5k0j0k5j5j5%%%%%%%%j0j0nj5j5nj0j0
5289e5%J5N%J0NJ0%J5%NJ0j5j5k5j5%J5nJ5K0L0M5J5j0J0Nnj0J0%%j0%J0j5k5k5%L0K0K0N
5286I5j0J5J5NJ5L0nl5j5j0%nj0NNnJ0%%J0nnj5j0nnj5k0%nj5j5%J0K0J0J5J0%nJ5N%%J0%
5283H5J0NNNNNNnj0j0nNk0n%k0nj0j0NN0L5K0nj0%j0j5%nj0J5J0J0J5nk0j0j0J5J5K5Nj5l5
5280A00k0k5%L5K0N%j5j0%j5n%j5%j0j5%NNJ5%%K0J0nnk0k5j5%J5NJ0nJ5K0%NJ0K0nj0k0k0
5277E5j0J5%%J5J5k5nnn%j0n%Nj0NK0k0nJ0J5J5Nk0l5l5j5J5J5L0L0J5NNN%N%nJ0n%N%j5N
5274I0J0k0k5k5J0J5nl0k5nJ0L0K5K5J5L5K0K0Nj0%%NNJ0%j5j5k0j5%j0%%l5k0J5J0K0j0k0
5271G0j5l5k5J0K0K5K5K5L0Nl0nj0NNnN%N%N%%j0J0Nj0%%%%%%%%%%nj0j5nnj0j0j0%%J0j0
5268C5N%N%j0nj0%j0n%j5j0%J0k0k0l0%L5J0K0K0NL0J0NK5K0nl5l0m0k5%NK5J5%j5J0j0J5
5265A0L0NJ0%NJ5N%K0%%J0nnJ0%Nj5%j5j0%j0j0%j0j0%K5L0J5j0k0%J5J0%NNJ0%J0Nj5K5N
5262A50n%J5%N%NJ0%N%nj5nj5j0j0nj5j0%k0%j0j0j0j0nk0j5nJ0J0J5J0K0L0K0K0j0k5j5k0
5259E5k0j5j5j5nJ0J5%j5nnk0nj0j5nK5K0K5K0K5K5K0K0j0m5k0k5NL0NK0J5NJ0J5J0J0K0N
5256A60j5nk0j0nj5k0nNNJ5n%J5%J0n%%%%%n%%j0nnk0k0j0J5L0K5J0k5NL0K0Nnj0j5n%K5K0
5253A55Nk5m0m0k5%J5J0NNJ0K0j0nnNK5J5J5j0l0j0J5%%j0nj0n%j5j5NJ0J0%J5M0K0Nk0j0
5250A15N%j5j5%Nk0j0j0nj0nK0nl0k5nJ5L5K0K0%k5j5J0J5K0NN%N%j0Nj0j0Nj5NNk0Nj0Nj0
5247D5nnJ0NNJ0nJ5J0%j0k0j0k0k0j5k0j0NJ0K5%NK0NJ0n%nnNj5%n%%%%%%%%N%J0N%J5j0K0
5243E5%j5nn%nj5N%j0%j0j0Nj0j0K0j5j0J0j0N%%%K5J5J0J0J5J0J5Nj0j0Nj0Nj0%K0L0K5K5
5240A45j0k5j0j5j0K0J0nNJ0nJ0Nj0n%nn%nnj0j0%j0n%j0j0n%j0j0%nj0J5J0J0K0n%J0K5K5
5237A05%k0l0%n%nj5j0k0j0J0J0J5NNnk0J0J0j5j0N%N%NJ0%j0J5%%J0%NN%%Nn%%%%j0%J0j5
5234D0J0nj5J0Nnj0J0%%%%%%%n%%n%%%NK0J5Nk0j0j0j5j0N%nnN%nJ0J0NJ5Nnk0k0j5%K5M5
5231F0L0J5NnNj0j0Nnj0n%NJ0%J0J5%nJ0K5J0j0l0m0l5k0nnn%j0Nnj5J0L0J0L5J5j0k0k0j5
5228A5J0K0NJ5Nj5l5n0k0NL5K0K0%%J0Nj5%nNj5%n%J5N%NJ0NN%NnJ0K5K5j0k0nNj0Nn%j0%
5224F5J5NJ0J0nk5j0j0j0J0j0NNj0%%%%j0NnnNn%J0nJ0J0nNNNNN%J0J0nJ0%k5j5nnK5J0N%
5221I0l0k0nJ0J0NJ5nj5%j0K0J5NL0%m0k0j0J5L0L0J0j0k0j0j5j5j5k0nNL0K0J5nj0Nj0l0
5218D0l0k5k5j5K0M5L5J5j0k0k0k0Nnn%J5J5%NJ5J5NNJ5NJ0J0NnK0NnNnk0k5l5j0k0j5%k5
5215c0NJ5J0J0K0J5nj0k0j5%M0N5L0J0%j0j0j5nn%j0NNj0%%NJ5J5%j0j5j5j5%%nNJ0j0nN%
5212E5%j5NNj0j0NK0NK0J5nj5j5nK0%%K0K0j0%J5K5J5nl0l0l0j0nnj0J5K5%NNNj0l0j0k0J0
5209C0L5K0J5J5j0j0J0n%%NnL0J5J0K0NJ5J5%l0k0nj5k0nk0k5m0m0k0NJ5J0Nj5nnj5%K5J5
5206ENK0%J5Nnk0k5nnj0nnJ5K0K5J5J0L0K5J0nl5j0k5nnnnnj0%j0J0%NNNNNN%J0N%NJ0N%%
5203G5Nj5J5Nj0%NK0J5J5J5%j0%j0m5l0j0J5%NL0L0%%k0J5K0%j5j0J5K0nl5j0J5Nj0nj5j0
5200G5j0j0j0j5j0j0j0nj5J0K0K0%Nk5k0%NJ0%K0J0Nnk0k0k0%L5L0K5K0%NNk0K0J0J5K5Nj0
5197A40j0k0m5l0nJ0K5J0%nk0j0nj0nJ5K0J0J5j0j0k0nJ0J0J5J5NNNJ0j0K0NnJ0Nj0k5m5k5
5194C0J0L0K5J5K5J5nk5k0nk0j5j5j5j0k0j0j0j5nK0M0K5J0Nn%J0NN%NNNk0k5l0j5J0K5J0
5192D5K5J0%K0%NJ5J5NnNnnNn%%%K0J5Nnk0l5l5j5J5L5L5K0k0m5k5k0J5K0K0j0k5k0j5J0K0
5189G0J0J5J0J5J5J0%k5j0k0j5j5j0j5nNn%NnnNNNK0nnk0l5%J0NJ5J0J0J0J5J0NJ5J0NK0%
5186A35NJ0nnk0m0o0l0%J5j0l0%J5%j0n%%nJ0K5N0K5j5j5j0K0N%K0L0Nl5m0k5%NJ5K5J5K0
5183I0J0j5%%%%j0N%j0nnnnnnNJ0nJ0J0%J0%nJ5%%J0n%N%nj0%nn%nNNnJ5J0nK0j0j5k0k5j5
5179C0%NnJ5J0%J0%j0k5k0j0j0%NnnNnnJ0k0j0%J0K0K5J0%j5%nj0nj0%J0J5K5NNK5NK0J0j0
5176I0NN%%J0j0l0l5k5l5%J5J0NK0J5J5K0%k0nnNN%N%NJ0%j0j0j5nJ5J0K0J0j5k0k5j0%J0
5173C0J0%nj0j5%j5nj5%J5L5L0K0%k0k5%NJ0K0Nj5NJ5K0J5nk5l5j0nj0j0nJ5%%J0%%NnK0J0
5170F0NNNK0%k0k0k5k0nJ0nJ0K0J5K0K5%j5Nj0j5nk5nj0j0k5nJ0NJ5NN%k0k0m0k5j0K5M0M5
5167A5J5%%%%Nn%Nn%NJ5j0j5k5j5k0%J5L0L0K0J5%K5M5Nj5l5k5%J5J0NJ0j5j5l0%J5%Nj5%
5164F0nk0j5%J0K5Nnn%J0J5%NJ0NNJ0NJ0%j0k5j5k0K0K0Nj5l0k5j5%N%%J0J0J0J0J5%%K0K0
5161A15J0n%NNk0l0k5%J5nJ0J0%NNK5NJ5J5L0K0k0m0m0j5NJ0K5K0J5j5l0l5k0nJ5J0J5J5%
5158A15j5nn%j5%nj5nj5j0l0l5m0k0nJ0K0L5L0K0K0j0j0j5k5n%J5J0Nj0NJ0K5J5K0%nk5k0
5155A0k0k0k0%J5J5j0nJ5J5NN%Nj5k5k0k0j0nNK5K0M5K0%j0j0k0%J5K5K5K0K5%%j5j5j5k5
5153C0j0J5K5K5J5J0j0k0J0J0J0nk0l0j5%Nj5j5nj5k0%J5J5J0M0K5K0NK0J5J0j0j5nj5j5%
5150I0j0nk0%%k0%K0J5NNK0K0%k0k5Nn%j5j5nj5nJ0K0K0N%j5k5j0k0k0%NJ5nj0nk0%NK0K0
5147A0NJ5J5K0J0%J0k0k0j5j0nNj0nk0NK0K0NL5L0L0J0Nj5m0n0n0nNNnnj0j5nJ5M0M0K0NK0
5144I5J5NN%k0k5j5NNN%k5l5l0j5N%J5M0N0M0K5j5l0l5j5k0J5K0K0L5L0K0%nk0j0j5k5k5j0
5141F0N%nj5l0%K0L5J0J0K0J5J5N%%%k0k0l0j5nk5j0NL0K0J5n%j5j0nj0j5k0NNK0K0J0J0J5
5138I5J0J5%k0k5l0k5J0J0J5K0K5L0J5%nk0l0k5n%nk0j5nn%J0J5K0%J0J0%J5J0k0l5k5j0n
5136EJ0Nj5j0Nn%n%NNJ0K0K5J5%%l0k5k5k5k0j0%J0%%%N%N%NNN%J5N%J5N%L0K5Nk0k0k0k0
5132a0k5NL0L0K5K0J0j0j5n%K0J0K5K0J5%k0Nj5nj0k5%L5L5Nj5l0m0j5nNL5L0Nj5j5l0j0n
5129D5k0j5n%K5J5NJ0J0J0NJ0J0J0NN%J5nk0k0k0k0j0%nnn%j0%J0J0J5Nj0k0nk0j5k0l5nK0
5126e0K0J5K5K0%%K5NJ0NJ0%k0j0nJ0J5J5J0nk0j0j5k0nj5j5NK5K0J0j0j0j0j0NNN%NJ0nJ5
5123E5%%%NJ0n%NJ5J5K0J5j0n%k0k5j5j0l5j0k5l5j0%j5j0NJ0K0K0J5J5n%J5J5L5K5K5K5J5
5121A45j5l0nj5J5J0k0l5m0j5n%%nNj5%nn%%nnK0J5%J0NJ5%%j0j5l0k0%K0L5J0%%J5J0%K0
5118E5%J5NJ5J0NJ5K0%k0j5k5j5j0k5k0j5J0J5%K0J0J0J0J0n%k0NJ0j5k0J0%j5j0%j0%j0j0
5115a0K0nNJ0j0k0k5nj0J5J0%J0NNJ0NK5L5%k0k0k5j5%K5K0J0%j5Nj5m0l5nNNn%J0J0K5J5
5112EJ5J5K0K0J0NJ0%%nl0j5k0j5%j0n%j0k0%K0%J0J0j0j5k0j0K0K0K0K0K0nl5l0l0k0NK0
5109d0N5L5Nk0k0J0J5J5N%nNJ5K0NK0nj0nj0j5nj0nNK5J5J0Nj5k0N%j5j5%%j0j0%nnnnnK0
5106C0%NJ0%J5nj5k0k5j0nJ0J0nN%nNJ0j0%NJ0J5K5J0nj0j5n%NnN%%%%%%n%%%%%%N%J0N%J0
5102F0nj0k0j0k5k0j0j5k0K0L0K0L0K5K5L0J5k0k5k0k5j0J0J0j5j0j0k0j0J0J0J5J0J5K5K5
5100H5J5nl0k0j0j5j0NK5K5J5nk0k0%J5J5%k0l5k5j5J0J5K5K0K5Nj0%J5L0N0K5J0k0k5k5l5
5097H5k5l0k0nJ5L5L0J5J5L0Nj0%Nnnnnn%j0nJ5%%k5m5k0J0L5K0K5M0J0%j0j5nk5k0k0k0%
5094E5L5J5J5nn%j0n%j5%%%Nnk5j5NK5J5j0%NM0J0nk0K0L5Nl5l0k5nj0n%J5j0nJ0L0N0K0%
5091A65k0k5j0Nj5N%k0j0j0nj5k0%nJ0J0%J5M5L0K0nk5%k0k5%j5j0j5%nj0%j0j0%nnNn%%k0
5088c0J0L0L5M0L0Nk0nnn%k5k5j0K5M0M0J0k5j5%j0j0Nj5j5j5nK0K0Nj5l0nNNj0%%k0J0J0
5085C0J5L0%nnj5n%j5j5NJ5J5K5J0j0nk0NJ0J0K0J0J5nNNk0k0k5j0nNN%nNNn%%k0Nnn%j0j0
5082A0%k0%J0K0K0J0%nnn%nj0Nn%N%nNNn%nJ0j0j0Nj0NK5M0K0nj5k0j5k0NN%%K5K5J0l0l0
5079C0%%N%%K0L0L5L0J5NNj0k0k5k5l0l5k0%nj0%%%%%%%%%Nj0nN%nk0J0K5K5J0nk0k5m0j0
5075f5nJ5K0j5j0%NK0K5L0K0j0l5k0NJ5K0N%j0l0nK0K5L5M0K0NJ5nnk5l0j0%Nnj5k0%NNNJ5
5073E5J5nnJ5K0Nj5l0l0nJ0%Nk0%K5L0J5nk0l0j0J0%j0j0j5nJ0K0K0J0nj0j0nJ0%J5%NN%N
5070F0J5K0k0l0k5nNJ0j0l0k0j0%J0%J5NNJ0Nj0k5k5n%J5NJ0J5K5Nj0N%%Nj5j5%K0K5L0J0
5067G5%j0l0m5m0k5nJ0J5%J0L5K5%j5k5NJ0J5K0J0NNnJ0N%%%J0NJ0NNJ0J0%K0K0J5K0K0J5
5064B20K0J5nk5m0l0l5j5l0k0l0l0m5j5K0K5J0j5%Nj0%Nj0Nn%K5J5NJ0J0K0N%j5j5nj0j0%
5061@k0%nnn%j0n%J0L0K0K0J0j5k5J5L0J5j5j5%K0N%J0nN%J0nN%k0l0l5k0NK0K0J0%N%%NN
5058D0%%j0k0k0j0k5j0k0j5%J5K0%k5k5n%nnK5M0Nk5j5%J0J5%K0K0%J0J5J0J0J0NK0%J0J0
5055G5j5l0j0k5k5j5k0k0NJ0j0K0L0K0%k0nK5%J5J0nJ0NJ0J5J0J5J0J0K0N%%%%%%Nnk0k0k0
5052F0j5l0j5j0l0J0J0J0Nj5j5J0L5K5Nj5l0NN%N%NNJ0j0J5%NNNJ0Nk5j0l0j0NN%J0J5%NN
5049C5J0J0J0J0K5%NJ5%%nnJ0j0j0N%n%%n%Nj0j5j0k5nnk0j0j0J0L0K5K0J5j5n0o0l0%J5K5
5046b5M0K5J5N%%k0k5j0j0j0j5%nnNnn%%NL0J5J5J5K0NK0K0%l0l0l0j5nJ0K0J5L5Nnk5k0j0
5043A5nK0J0NJ0NJ5%j0j0j0j0k0%L0L0J0n%J0J0%J0Nj5nk0nj5j5j0j5%J5%J0NNNNNn%NJ0n
5040G0j0J0%k5nj0%K5J5NJ5j5N%nN%%nj0Nj5j0NNj0k5%K0N5N0K0Nl0k5k0k5k0j0Nj5NJ5NN
5037F0J0j0k0j0k0%%j0J0%%n%%NNN%NN%J0n%%J5j0j0NK5nk5k5j5%nj0%j0%nJ5L0J0K0J5j5
5033C5NNj5J5n%J0nj5J5%%%%J5J5J5J5nj0j0nj5j5k0nJ0NK0%nk0k5j5NJ0NN%%%%N%J0%l5k5
5030c0nK5L5L5K5J0NJ5J5Nj5k0j0j5NK0J5J0J5J0K0Nj0%j0j0j0j0%k0%j0j0j0%j0l0J0J0j5
5027D0N%%%J0nj0j0J0K0J0nN%j0l0j0J0M5M0K5J0nj0k0%j5j0nj5j5j0J0NK5%j0nk5j0%K0j5
5024D0j0Nk0NN%%%N%%%J0J5%NJ0%J0J5%nk5nJ0%nnj0J0J5J0nj0J0%nk0k5k0%j0j0j0J0%%%
5021a0%N%nj5j0nNK5J5Nj5k5k5j5J0K5J5J0K5J0nj0j5%%K0K0Nk0l0k0j0nJ5J5N%K0L5J0%N
5018F0NNN%k0j5J5K5%nNn%NN%nn%nj0%n%%j0Nj0nn%nJ0%k0j5l5n%%J5Nnk5%NJ0nj5nNK0%n
5015d0n%%j5j5nJ0K0K0Nj0k0k5j5j0J0K5M5L5N%%NK0NJ5J5%k0l5n0k5NL0nn%%J0%NNk0%J5
5012a5J0J0n%N%J0J5%k0nNL5M0M0Nl0n0m5nJ5J5K0J5J5NN%j5j5nJ0J0J0K5L5K0NnNN%j0l0
5009A35l0l5k0j5nJ0nNNJ0K0%%l0l0n%j0j5j0J5J5J5K0K0%%%%N%%%Nj0j5J0nnnnj0j0nj5n
5005a0j0k0NNJ5NJ5NJ5NJ5J0%%J5L0NNj0k0k0j0%J0L5L5J0j0j5j5j5j0j5k5nJ0J0NJ0J0NJ0
5003I0J0%j5j0nJ0%j5j0j5J0J0J5J5K0%j0j0%K0J5J5K5j0j0j0j5j0j0k0j0j0j5nK0NJ0NN%
5000H5J5J5%j0k0k0j0NJ5NnNk5j0j5%K0NJ0j0k0j5j0J5NnNNn%%J0nj5nJ0J0Nj0%nJ0K0k0l0
4997Ej5J0Nj5nJ0%%nNJ0nJ0K0K0J5J5K0K0J0j5l0n%%k5k5nJ0Nk0j0k0%NnJ0J0j0k0k0k0NK5
4994c0J0J0%J5K5%J0J5%%Nn%NNnj0k0k0nNJ0NJ0Nn%%NnnNK0J5K0J5%j0%j0j5j0%k0k0j0L0
4991D0M5K0NJ0K0j0j0j0nk0l0k5k5j5J0n%J0K5J0J5L0J0J0K0j0k0k0j5j0k5j5k0%j0j5%J0
4988b5J5K5J0nj5nj0J0J5J5J5j0k5l5nM0L5nl0k5k5j5J0K0J5%j0nj0%K5K0%j0j0%k0nnNK0
4985a5K0N%%NnnNnNJ0nJ5NnK0J0%j5nj5j5j0j0k0nNK0J5NK0%j5m0j0%%j0NK5K5NJ0K5J0J5
4982G5nj5j5n%%J0%%NN%%%%%%%nNJ0%K0%j5j5k0j5k0k5l0j5NL0K0Nnk0j5j5%J5K0nn%Nj5j5
4979f5J0nnJ5M5L0K5Nk5k0%%%Nn%N%nJ5J0NJ5J0J0NJ5nnnnNj0j0NJ0NnK5J5nl0k5l0j5j0N
4975EJ0%k5m0j5nj0j5nj5l0NL5N5N0L5K0%%J0J0NJ5NJ5NK0%j5k5j0k5j5k0NM0M0K0Nk0k0k0
4973H0l0j5NnnN%%n%%k0j0j0%k0k0%J5%J5J0NJ5J0J0N%%J0%NN%%j5j0nj0nj0j0%j0j5%K0J5
4969@K5Nj5k5k5k0j0J0nNK0NK0J0j0j0j0j0N%j0J0%j0%nJ5%k5l5nNK5K0K0K0nnJ5L0J0j0j0
4966A5%J5K0N%%NNJ0K0%NJ0J5%l0m0m5l0J5N0L5K5nl0k5j5%NNNnnnnnn%nj5J0nnn%nN%K0J5
4963B5NNK0J0J0j5j0%k5j0nk5%J0J5L0nj5l0l0j5NK5J5J5K0J0K0J5J0J0J5N%k5j0j5j5l5l5
4960b5j0%n%nJ0%%J0%NNNJ0%nJ5J0nJ5%%J5%J0NNK0j0j0k0l5nJ0nNJ0nJ0%N%N%J0J5L5M0J0
4957A50nj5k5%nj0%j0j0%%j5NJ0NNj0j5K0J0J5Nk0l5j0Nj5Nj5%Nj5%nnnk5k5l0j5J0K5J5J5
4954c5J5L0J5K0%j0j0N%j0j0Nn%n%%J0J5%NJ5NJ0NJ5J0J0%J5J5J0k5j0nk5l0j0L0L5J0NK0
4951A40Nl0k5l0k5n%j0Nnn%nNJ0nJ0J0nJ5%j5j5l0nJ5K5L0J5%nj0Nn%j0%Nnn%J5j5nNnnn%
4948B5%j0n%nnnn%nNj5NJ5J0NK0%K0N%%j0Nk0%Nj5J5nj5m0n5j0NNNnNNL0L0K0M0K0K0K0K5
4944A35%j0k0l0l0k0NK5N%k0k0%nNj0%%j0Nj0J0J0n%NN%J0J0J5NJ5J0J0J0j0j5%k0nj0j5n
4941B5J0J0J0J5NJ5L0nk0N%k5%j5j0nj5%%j0j0%j0%nJ0J0nNJ5j5K0J0%J5%j0k0k0j0J5J5J5
4939D5J5k5n0m5l0j0K0J5NNJ5J5Nj0%J0K5%k5m0n5l0j5K0K0J0K5NK5K5L0%k0l5j5nnnj0nj0
4936a10K0K0J0K5%k0n%J0K5J5K0J0%J0Nnk5k5j0NJ5K0%%K0J0J0j0k0j0j5k0j0j0j5%J0J5%
4933c5NNJ0N%nJ0j0N%j5J0J0nK0nnJ5J5nNnnJ0k0J5nnJ5%%J5J0%J5%j5j5k0j0NJ0NJ0J5K0
4930G5K0J5j0m0k0k0NK0J0NK5%J5J0j0k5k5j5k0j5l0j0NK5J0J5J5J5J0J5%j5nnJ0Nnk5k0N
4927A5K5L5J0J0%J0nj5j0j0j0j0j5nnJ0%%%%%%j5NJ0k0j0Nj0n%J5N%J0J0%N%nj5%j0%%j5%
4924a0nnnj5N%j0J5J0%K0J0NK0%j5j5l5nNL5J5J5nl5l0j0%N%N%J5%J0J5%NNn%n%nnn%%NJ5
4921A0%k0j5J0K5K0nl5l0J0%j0j5k5NJ0K0Nj0N%N%j0J5J0j0%J5%%J0L5N0L5j0k0nnj5nj5j5
4918B0nj5nJ5j5J5%%%N%N%N%%N%nNnNnN%n%nnn%%n%NK0K0Nk5k5k5k5j0%Nj0j0NnnNJ5%J0J0
4914c5%j0J5K5Nj5l0k5nJ5N%J0J0%J0N%J5n%%n%nJ0j0J5L5L5K0nk5nj5n%%j0J0j0j0N%j0j0
4911enNj5n%NJ0NJ0N%J0NNj0j0l0l0l0%K5k0nK0J5J0%J5%j5j5nK0M0Nk0l0k5nj0k0J5L0L0
4908b5J5K0J0J0J5M0L0Nj0l5l5k5%J0J0J5J0Nn%%j5l5k5k0nj5nj0J5J5J5J5%k0%j0k0k0%N
4905g5J0J5K0NnJ0K5K0Nk0n%nj0%nNN%J0K5J0Nj5%j0j0nk5k0nJ0%%K0nk5l5m5k0nj0%nJ0L0
4902a25L0J0J5K5L0Nj5k0j0J5L0J0j0k5k5j0K5K0J0NNJ0K5K5J0j0j5j0%K5%Nnk5J0J5Nk5k5
4899A0%J0J0J5%j5j0j0J0J0j0nNJ0L5J0%NJ5N%k5k0%nj5%k0k5%%K0j5l0nNJ0J0J0J0NJ5NJ0
4896D0J5J5J0nj5j0%j0K0M0K0nl0k5j0nNK0L0K0%NJ5Nj0j5l5l0j5n%n%%j0j0NJ5k0j0k0NN
4893a0k5k0nJ0K0K0K0J5J5K0K0K0nj5m0k5k0k0k5j0k0J0J0k0%%%%%K5K5L5K0nj0k0k5l5l5
4891a05k5NJ0NJ0J5K5J0J5J0k0j0%NNNN%K5L0L5K5Nk0l0%%Nj0nnj0%k5N%k0nJ0J0n%J0%%%
4887a0j5j0%j5n%j5j5j0j5j5K5L0L5J5J0%NNnJ5%%NNNNnN%Nj0j5nj5NK0J0J0J5J5j5l0j0N
4884A5%n%%nNNj0%%j5j0j5j0J0K0NJ5K5K5L5J5%NNnk5m5m0l0j5nk0n%K0J5%J0J5NJ0N%N%n
4881ENNn%k0k0nNK0K0%J0J0NJ0nj0NL0M0L5Nj0j0k5k5nnk0%j5%L5J5J0%k5k0%J0NK0%nk0k5
4878C0j0NJ0%J5J5J5K0K0j5l0l0j5nN%%%%Nn%K5J0NJ0J5%J5%nJ0j5%Nn%nNnNnnJ0j5j5j5l0
4875B5j5j5k5j5j5%L0K0J5J5J5K5J5j5n%j0j5%%j0%J0NNJ5nk5l5m5j5nnNNJ0%j0j0k0%NJ5
4872h0K5%J0n%%N%j0J0j0j5k5nJ5N%K0M0M5K0j0k5j0K0J5nk5n0l5k0%K5M0K0K0%j0nj5j0n
4869d0j0J5K0n%J0NJ0j0k0j5nnK5L0M0J5K0Nl5k5%J0L0J5n%J5j0k0k0j0nNn%j5NJ0j5%J5%
4866B5Nnj5j0L0N5M5J5N%j5k5l5j5J0Nj5n%j0%%j5%j0nn%nk5k5nK5L5K0NnNj0j5%%NJ5L0J5
4863G5%l0l5nj0j0n%nj0NJ5K5L0J5j0%nj0%nnn%J5K5%NJ5J5Nk0k0k5j0%NJ5nk5j5k5k5NNj0
4860e5J0K0%NJ5J5NJ0J0K0NJ5J0J5NJ5J0nn%j5j0%%k0%j0%j0j0%j0nj0n%j0j5%%j0nJ5J0%
4857@%J0J5nj0%j0j0%j0j0nK0K5K0K5J5L0K0J5Nk5j5nj0k0nj5%N%%NnN%j0J0%%nN%%%%J0j0
4853E5%NJ5j0j5j5j5j5NJ0J0Nn%j0%j0%nj0NNnJ0%%%N%%nNJ0j0nJ0J0%K0%j5k0nk0j0%nn%
4850c0nn%J0K5L0J0n%%nk5k5l0k0NK5J0K0J0%J0N%J0nJ0K5Nk0k5j0N%nNJ5J5Nj0k0j0j0%%
4847a0nN%%%%n%%%n%Nj0J5J5NK0%k5j5n%j5nnj0n%j0j0nj0%J0K5K5J0j0nk0%K0M0K5L0nj5
4844D0j0j0j5nj5n%Nj0J0NnN%j0j0j0j0J5J5J0J5j0k0j5j5%K0J0J0nj0n%%j0j0NJ5L0K0K0
4841C5M0K0j5l0l0%j0k0j5J5M0L5nk5nk0k5m0m5k5nK0NNJ0J0%J0K5J0J5J0Nj5j5%NnJ5%J0
4838a0%%J5nnNj0%%%nj0%Nj5nNj0%J0K0K5NNk0nnj5nnj0J0K0K0J0NK0J5J0j0j0k0n%%%%%%
4835B0j0J0L5J5M0J5k0l0m0j5j0J0J0%nJ0%NnNJ5j5%%%%J5j0k0k0k0%K0L5M0K5nl5nNJ0L0
4832A05J5k5l5k0%J5J0J0j0j0%j5j0%k0%J0%J0%%J5J0%%K0NJ0K0nJ5Nn%Nj0l5k0l0k5j5k5
4829c5k0j5J5L0K0K0n%%%%%%nj5k0j5j5NJ0nJ5K5%K0J5J0J5J5J0nj5j5j0nk0j5nj0NJ0j0n
4826b5N%%J5J5K0NK0J5J0K0N%%J0k5j5%L0L0Nk0k0k5k0k5j5nNJ0n%N%NJ0%J0NNNJ5n%nj5%
4823E5J5J0j0l5k5nj0k5%J5NNnj0j0j0Nk0j5NJ0K5K5J5J5L0J0K5J0NJ5J0NJ0K0%j5j5k5j0
4820A00J0L0K5J5J0n%%%%Nnk5m5m5k5k0j0j0j5nk0j5nNJ5J5J0J0nnJ5%%N%%NnJ0J0nnJ0J0
4817D0nnk5k5k5J0J5%k5J0J5L5J5j0j5k0j0J0NK0K0K0Nnm0k0k5%L0K0J0N%J0nj0l0k5j0NJ5
4814b0%J5nk5j0j0j5%j0nJ5J5K5J5N%j0J0K0K5%k5l0j0L0L5J0j0%%%k0%j0j5%j5nJ0n%NJ0
4811a0K5%j0k0k0J0L5J5K0K0K0j0k0k5nNL5L5J0j0l5l0j0j0J0%%%nj0NNj0Nnj5j0j5j0j0k0
4809g0j0j5J5NNJ5J5NJ0J0Nj5J0j5nNn%n%Nj5J0j0j0NJ0%J0%NNj0K0NnN%%NJ5j5j5k0k5j5
4805h0K0K0J5K0%j0nnj0%%j0%J0K0L5N0M0%j5l5j5j5NK0K0K0K0j5m5l5j0nnj5N%k0nnl0l0
4803a00k5l0l0j5J5K0NJ0K0M0L5K5M0K5NJ5K0nj5j5j0k0k0%j5j0j5J5L0L5L0nm5m5j5J5K5
4800a0K0J0%NNj0l0k5j0J0K5K5J5%j5j0Nj0nj5NK0K0L0J5k5m0m0k0NM0J5K5%j0J0j0%N%%j0
4797A5l0l0j0k0Nj0%K0J5K0K0J5K0K0K0%j5%nj5j0j5j0J5M0L5J5j0k0j0j5j5j5j0k0nJ0%n
4795a0%Nn%J5nnJ5nNNn%nj0NnnnnNj0j0Nn%n%%N%%J5j0J5nnNJ0j0k5k0J0K0J0Nj0k0k0nNJ5
4791e5Nn%NnJ0J0n%%NnNn%NJ0L0K0J5j0l0k0j5j5j0k5nK5J5k5m0j5K0L0M5L0K0J5%nNn%Nn
4788B5N%k5j0J5K5L0%j5%j5n%j5%j5nnj5J5%nN%k0K0NJ0J5J0NK0J5Nn%%j0nNj0%Nj0%%j5k0
4785A0%J5K0J0nl5j0j0J0J5J0J0nk0j5nJ0J5n%n%%nJ0nl0k0k5k5J0K5J5J0K5K0L0J5J5j5%
4782F0Nj0%nj0J0k0n%nnn%%j0j0NJ5J5NK5K0nm5m5j5%L0J5%N%J0J5K5L5NJ0j0nNj5j5j0j5
4779E0nj5k0%NL0K0J5J5k0j5NJ5%k5l0j0J5K0K5J0k0j0NnnNj0j0J0n%Nj0%nnl5k5j5J5K0K0
4776EJ5j0nj0nNK5K0J5NK0K5Nl0m5m5l0j5J5Nn%N%%NK5L0Nj0nk0NJ5N%K0K0nj5l5l0j0j0J0
4773c5%%k0l0nJ0NnJ0nnJ5J5L5L0K0NNN%nk0k0nj0k0j0j5%J0J0%NJ0J0%N%%NnJ0N%k0%j0j5
4770c5%%J0L5J5nk5l0l5j0%NnN%%nJ0nJ0Nj0J5nj0J5J0nk0j0K0L0L0Nj5%K0J5NK5J5J0K0J0
4767A10j5l0l0j5j0l0l5n%J0J5Nj0%J5J5L0J5n%j0j0j0j0l0l5j0%N%J0%J5K0K5J5J5J5K5J0
4764G0nj0l0l5l5j0j0l0n%NK5J5K0j0nNJ0%J5K5J0%n%N%Nk0n%K0J5K5J5K0Nk0l5k5nj0j0n
4761a5k0%k0nK0K0J5K0Nk0l0k5j0N%nJ0j0N%k0j5J5L0K5J0j0nnnNL0J5J0%j5NnnJ0nnNnj0
4758a0%%%k0J0nnK0L0L5J0N%nJ0%J0K0nk5k5j0Nk5k5nN%k0k0%J5J5J5J0J5%j0k5l5k0%j0j5
4755i0%J0K5K0K0K5K0%%%%nnj0%%Nnk5j0Nnj0j0%j0%%n%%%%k0J0K5K0NnNK0NJ5K0J5%n%J0
4751F0J0N%nj5l5j5nj0j5NJ0K0%%K0NJ0nk0j0j0NJ5NJ5K0J5nj0j5j5k5j0j5%j5%%k0%nK0L5
4748eL5K5%nk0l5k0J0K5NNNN%%J0nJ0J0nNNj0j0j5nJ0%k0k0nj0J5K0%%nNJ5J0K0J0K5NJ5J5
4745A25j0j5j5j0nj5k5%%J5%J0J0NJ5%nj5j0j0j5j0j0j0J0nnJ0nNn%K5J5j0Nk0J0J0J5J5k5
4742D5k5k5j5J0J5J5%l5m5l5n%L5M0K5nj0j5k0nNK0J5J0J0J5J0J5K5N%nnnk5j0nJ0K0NNj5
4740D5k0NK5NnJ5%%%NJ0nnK0%N%NNNj5k5j5j5j0k0j0j5j0%J0K5J5nNJ0K0K0K0K5nk0k5m0l0
4736Ej5nK5K5K5J5nj5%NJ5%k5m0l0J0K5J5k0j5J0K5J0k0l5m0k0L0L5K0Nj5nJ0K0%J5K0M0K5
4734A25nk0%j0j0NK0Nk0nnn%j0%J0%J0NJ0%J0J0J5L0K0J5J5N%k5j0j5nj5J0L5M5M5J0%J5N
4731C15%J5J5%NK0J0J1J5J0K5N%nJ5O5M0J0NNK5K0J0L0K5J0K0K0M1L5L0M5K5M5M5K5K5J5L0
4728A102N5K6L0O0R5Q0J00J26J55J56J55J65K01J95K36K81L21L76M41M96O07P21Q58R92J143
4726I173J319J533J755K030K291K567K797L048L223L284L198K937K492J870J072J61q02j720
4725D2228k536l168l595l769l725l514l203k853k466k085j755j464j213r92q02o62n41m32
4724C453l61k95k66k26j95j76j50j25j05r6j00r5o0k0N%j5l1l5j5J0nl0n0m0l5k5m5l5l5m6
4722G56l5l0l5l0l5l0l5l5k5k5j0nk0j5j1k0nj5k0j0j5nk0j5j0j5j0%k0j5nnj5j5nj0j0k0
4719A00%j0j5NJ0j5K0J0nNNj0k5k0nk0j5j5j5NK0%J5J0J0J0J0j0j5j0j5NJ5K5%NJ0K0%l5m5
4717A5n0k5%J5J0NJ0J0NJ0j0j0k5nj0j5k5nK5N%L0L0J5NnK0nm0l5m0k5j0nK5L0J0j0K5J5K0
4714b0J5J0N%J0nJ5J0n%n%n%nj0%J0J0NJ0k0m5l0l0%J5NNK0M0L0K5%j0nnj0nnj0k0k0k5k0
4711g5nJ0%%%k0k0%L0K5K5L0%l5j0j0k0j0k5nJ5M0K5K5Nl0j0j0j5k0J0%J0k5m5m5j5%J0K5
4708a65J5K5L0J5J0%NNN%%J0nj5j5nj0nnk0J0nnJ5J0K0%j5k0%K5K5J5n%NJ5%NNJ0NJ0%j0j0
4705b0%k0j5%j0j5NNj0J5J0nnJ0%NJ0%NNNNj0j0j0n%K5L0%j0nj5n%k0k0%NNNN%NNNNJ0%J5
4701a0J0NNJ0%k0j0nnJ0%l0n0l5j0L5M5M5K5K0K0N%k0k5nJ5Nk0k0k0k5j0k5k0j5%NJ5%nnj0
4698a25m0k5J0L5L0J0NK0%K0L0K5K0J0j0%%nj0nj0k0Nj0j0%%nNNj0N%NJ5J5Nj5k0m0m0j0J5
4696a20J5j0k0nJ5J0Nj0%%nNnNJ5J0J5J0%nj0j5k0J5J0K5J5J5%NnJ0K0J0j5l0j5%nnn%n%%
4692h0%j0k0j0K0M0L5J5j5k0nj0k0k0%K0K5nl0j5NL0L0L0L0nk0nj0j5nj5j0J0J5J5J0j5nj5
4690e0j0N%K5L5L0K0NNnnj0%K0J0j0l5k5nnnnj5nj0j0%L0L5L5K0J0n%nNj0%nJ0j0l0m0k5%
4687d0NJ5%k5j0j0NJ5J0j0j0nj0Nnj0%%nnj5nj0J0N0O0K0J0k0Nj0j0%J5J0J5Nj0l0l0k5l0
4684h5j0%M0L5K0N%%K0%k5l0nk0k5l5k5J0L0L5M0L0NNNj0k0j0K5K5j0j0%K0%k0l0l5j5j5k5
4681a10j0j0%j5%K0nj5j5j0k5j5NJ0K5K5L0L5J5NNK0L5J0%%nj0%Nj5j0%K0K5J0j0k5k5k0l0
4678h0l0j0%NK0J0%K5L0K0J5%j0nnn%J0J0%NN%NK5J5%j5j5j5k5j5%K0%J0NNJ0Nj5n%j5k5k0
4675e5%%K5J5Nj5j0j5k5nK0J5nn%J5NNnj5%j5k0j5j0J0K0K5K5K5J5j0nJ0J0K5L0Nj5k5j0k5
4672@l0l0j0%NNnJ0J0J0J0J0J5NJ0J5j5j0nj5j5nj5n%J5J5%J5NJ0J0Nj0%%nnj0NNJ5nk0nj0
4669b5%K5Nnj0J0K0L0K5K5k0j5j0k5k0nnk0k5nK5L0N%%NNj5nnJ0K5L0J0k0k0k0k0nNJ0n%J0
4666EN%J5J5Nk0k0j5k5k0N%NN%NnJ0%%N%J0j0j0J0K0K0L0J5j5j5j0k5l5m0j0J5Nj0J0L5L5
4663@J0%%nnj0%K0J5J0K0Nj5nnj0%nj0Nj0j5N%nnnNNJ0%nJ5J0nNj0nnnn%nl0j0nNL0K5NN%
4660A0%J5nJ5L5K5K0J5nk0j5j5%nn%%%%%%nNJ0NJ0J0NJ0NJ0j0j5nk5%k0j5nnnj5%j0j0nj0
4656b5%j0l5k0nK5K0M0L0J0k0k0l0l5k0%K5K0K5K0J5j0k0k0k0j0J5L0M0J0k0j0NK0J0J0J5
4654E5NJ5Nnnj0nJ5%j5k0nJ0N%nJ0J0nj0%J0K0%NnNJ0j5k0l0k0j0nk5nNj0%nn%%nN%NnJ5N
4650c5%k0%J0J0%nn%NNj0l0k5j0j0J5K5K0Nj0j5l5l0k0J5J5J5K0J5J5K5J0%J0K0L5M5K5%n
4648I5%N%Nk5nJ5Nj5nnj5k5k0nJ0%J5J0J0NJ0K0%j5j5k0j5nnj5l0j0K0L5K0%k0j5%J5L5K5
4645G0K5Nnk5l0k5k0l5j5NJ5J5J0K0j0%J0%NN%J0NNJ5%J0J5nnk5l0n%NJ5%j0j0nj0J0K0J0
4642C5J5J0j0%%%nJ0j0NJ0NJ0%J5NNj5nNk0m0k0nK0K5M0K5%j5j5k5m5m0k0nnnJ0J0j0nk0k0
4639a00nK5K5K0K5J0%j0J0J0j0J0%k0k5k0j5J5K0J0j5m0k0%J5K5K5L0J5J0j0j0NNj5l0m5k5
4636a05NJ5L0%N%NnJ5j0J0J0j0NNNJ5J5NJ5NJ5J0%%j0N%nNnj0Nj5N%nj0N%%N%%NJ0nNN%%J0
4633F0n%Nj0j0j5nnj5j5nJ0J5%K5J5NJ0J5nj5k0%K5J5j5m5m0k0NJ0NNnJ5J5J5j0l5l0j0J0
4630e5K0K5K0J5L0K0K5K0K5K0%%K0K5L5Nk0%K5M0N0L0J0j5k0k0l5m0k5l0l5m0k5k5k0k5k0
4627A0%%N%%%J5j5NN%%nJ0NnN%J0nNj0n%%j0Nj0%%n%%%%%Nnj0J0n%k0J0K5J5nk0j5%NK5K0
4624D5k0nJ0L0J5%k5k0k0k5j5J0K5K5Nk0j0j5k5j5j5j5k0%%Nn%N%%NK0J5NJ5Nk0l0k5NK0%
4621h0J0K0nj5k0J0K5L5J0NJ5%j0%%j5nj0nnK0K0J5K5%j0%nj5nj5nNK0J0J0%j5nj0j0nnj5
4618c5J0%nJ5N%J5j0J0K5J0K0K0J5J5J0%k0j5nj5j0j0j5%%j0NK5J0j5k0j5Nnm5m5k0j0J0L5
4615f5L5M0L5J0j0j0J0J0NK0Nj0j5k0j0Nj0j5NJ5K0NK5L5J0nk0k0j5k5j0j0j5Nk5k0%j5nN
4612e0J5K0NJ5J5NJ5j0l5l0j0J0K5K0J5NJ0NJ0NNJ0NN%J0%N%%Nnj0%j5j5%j5%%NJ0nNNJ0%
4609G5j0j0j5nj0j5%j5NJ5J5NJ5J0J0J0NNNNNNJ0%%J5J0%j0k0l5nnj0nj0nj0j0%J0M0L5J5
4606A20J0%nJ0j5k5k0k0%J5nJ0j0l5j5j5nJ5%NJ5K5L0J0k0J0Nj5j5nj0j5%k0nj0nJ0j0J0K5
4603B5N%nk5j0J5L0L0J0j0k5j0%k0%NJ5L0N%L0J5Nnj5nj5%%%NnNNn%N%NNnJ0nj5j5k5j0K5
4600E5K0L0J5k5l5l0k5j5J5L0M5M0K0nj5k5l0k5l0nj5j0j0NK0K5M0M0%l5l5l0%%J0K0K5M0
4597I5J5NNnNNj5j0%k5k0nNK0%k0l0k0j5j0J5K5J0k5j5nK5K5L5L5J5J0nnnj0nNNJ0N%J0K5
4594A60j5l5l5n0l0%%nJ0J5L0L0K0k0j0nK0K5L0j5j5j0k0j0j0%NJ0N%J5J0%NNj0J5N%%%K5
4592A45K0J5j0l5k5NJ0%n%%Nn%Nj5l5k5k0j5J0j0NJ0J5%J5%k5j5nnK0%J0k5nJ5L0K0NK0J0
4589A10j0%%j0k5k5J5J5K0j0j5j5nnj5NJ5J0K5J5NK5K0J0%j5j0j0J5J0J5Nk0j0j0k0k0nj5
4586F5j0%K0J0J0j5l0l5j0j0J0Nn%%J5L0L5K5Nj5k0j0%J5%j5j5%%J5J0%%J5NNj0k5k0j5%J5
4583E0NNnj5nnNK5J5J5nnNj0k5l0k5k5nJ5J0%%J0NNNJ0N%M0K0nj5nK0NNj5k5k5j5nl0k5j0
4580e5J5L0K5J5J5J0K0%%k0k0n%NN%J5nN%%%%%NnNnnNnN%%j5J5NNJ0NJ0J0J5%N%nJ0nNJ5j0
4576A30nj5j0nnj5j0j0nNNn%N%%%J5K0nk5j0j0k0k0J0J0j5%%Nnl0j0J0K0L0J0J5j5k0j5nJ0
4573A0J5J0NK0NNN%nnj0nN%nNNnN%nj0j0n%N%Nj0k0k0j5%J5NJ0J0J5K0NJ5J5NK0J0j0NNnN
4570A20%Nnj0Nj0l0%k5j0j0Nn%K0K5L0J5j0l5k0k5J0K5L0Nj5j0nj5m0l5l5l5NL0K5J5nnNj5
4567c5%J5NNK5L0L5K5j0j0%j5j5k5j5k0j5k0NL5M5L0J5nJ0Nk0j5nnj5%j5j5j5j0NJ0K5n%J0
4564C0nN%%J0j0%J5%NN%J5j0nnk0%K0Nk0%L0L5%k0j0nk0%nNJ0%j0J0J0n%%%N%%N%nJ0Nn%N
4561H0J0n%j0j0nNL0K5%J0J0N%k0m5m0k5%NNNNnJ5nj0j0j5j0J5J0J5J0NJ0J5%k0m5l5k0J0
4558c5K5NK0M0K0%k0j5j0K0L0J0J0J0J0J5%k5m0m0l0j5nnJ5NJ0NJ0%J5J5J0J5J5j5nj0nk0
4555C5j0J0J0K0K0k5j5%L0Nk5k5j5j0l0j0K0%NNnJ0NnJ0Nn%J0J0nnJ0J0nJ0Nj0J5%j0j0NJ0
4552E0N%K0K0NK0J5Nk0j5%nnnnnK0NNJ0%%J0j0nnj0%NJ0j0k0l5j5L0K0%NK0K5L0K0L0J0NK5
4549B55%j5j0l0nnk5k0nNNJ5N%nJ0j0k0k5l0k5j0j5k5nK0%J0J5NNJ5nj0j5l0j0J5J5K0J0j0
4546F0n%j5nL5NJ0%k0j0j0J5K0K0J5nj0nnj5j5k5nK5K0K5K5Nj0j5N%J0J0%N%J0%j0J5nN%j0
4543A40Nj5j5m0l5k0J0%%N%j0j0n%%j5NJ0NJ5NJ5K0J5J5K0J0K5J0j5j0j0j0J0M5L0K0%k5j0
4540A90nk5%nk0j5%nj5k0%j0j0NnnNNn%%j0k0k5j0J0NJ0J0K5K0K5K5nk0j5j0j5Nnn%%%nk0
4537C0K0nnj0NJ0j0j5J0Nj0%Nk0J5%J0J0J0%J0J0NK5K5K0L0n%J0j5j0l0l0j5J5K0J5J5J0N
4534A65J5Nk0j5j5j5%NJ0NK5L0M5J5n%nj0Nj0j5J0j5j0j5j0J0J5J0J5%%%n%%%%nJ5J0nK0%
4531B55NJ5k0%J0J5L5J5j0k5%j0nnk0%nk0%j0l0J0nj5j5nnnj0N%j0j5NNJ0J5nJ5NJ0NJ5%J0
4528B10J0J0%K5%nnj5%Nj5j0%J0J0J0J0k0j0j5j5n%J0j0%%%n%j0j0%%j5nn%Nj0J0K5K0L0J5
4525B30J5j0NNl0k0%L0L0%k0k0k0nJ5J0J5K5%j0k0j0nk0n%%n%nn%J5%K0Nnk0k0nNJ5%J5J5
4522B10%K0%k5m5m5k5J0K5K0J5K5NJ5K5J0J5K0J5k5l0k5k5k0k5l0j0l0NK0L0L5Nn%j0j5j0
4519A25nk0nk0nK5J0L5J0J0j5%%j0N%j0n%nnNj5%nnnnj0J0J0NNNJ0%J5J5K0L0J0j0l5k0k0
4516A25j5l5m0n%K0K0%Nj0j5J0J5K0K0J5J0k0nNj0nn%J0L5M0%%k0l0%J0J0J5J0j5j5nj5k0
4514A10j0j0j5j0NNK5K5J5k0k5N%nJ0J0j5j0Nnn%nnj5j5nJ5J5J0K0nk0nj5nj5nj5Nj0j0NN
4511A0L0K0J5L0L0L5K0nk0%k0nNj0nj0%%j0Nj0J5j0j0J0nnNj5j5%%k0nj0J0N%NJ5n%NJ5%k5
4507F5m0j5K0K0K5%%%%J0%NNk5k0j0l0l0j0J0L0J0j0k0k0n%j0nN%NN%NnJ0J0NJ5%NJ0J0%K5
4504E5NK5J0j5%nj0l5l5nJ5M5K5M5L5K0nnK0NJ0NNj0j0nj5nj5j5%NN%NNNJ0nJ0j0%%Nn%%j5
4501A50N%j0j0nj5NNK0j0l5k5n%J5K0Nj0j0nJ5%Nn%nnj0Nj0%NK0J0J0J0J5K0%nNnN%%j0J0
4498A65%J0nJ5%NK0nl5k0l0k0l5j0K0M5L5nj5k5j0j0k0m0j0%nnJ0L0K5NJ0nnJ5J0L5L5J0n
4495A80j5nk0l5l0nJ0J0J0%K0j5%%L5K5%l0l5k5N%j0j0j0j0j0%K5K0NJ0J0%J5nJ0K0nnJ5%
4492A45%J5nnJ5%%NNNNN%j5%j0nj0nj0nj0J0Nnk0k0NL0J0j0nNM0J5%k0l0j0%%nk0j5j0j0k5
4489C5k5nNM0K5J5j5nj5j0J0J5J0J5j5k0j5j5%J5J0%K0J0%K5J0NK5nj5l0m0j0NK0K5N0M0K0
4486B10J5NNnj0NNNnk5j0j0NNj5k0j0J5K0j0nk5l5l5j0J0K0%%nJ0NJ5%k0m5k5l0j0%NK0J0
4483B5k5l5k0j0nj0%NK5J5K0J0J5J5L0L5K5J0%nk5l0nJ0K5%j5k5k5j5J5K5M5K5%nJ0K5K5N
4481A85J0J5%Nnj0NnnnnNK0nk0l5k5k5j0NN%J0J0%J0NJ0J0J0J5NJ0K0Nj0%nj0j0%nj0j5l0
4478A25k0%K5J5nnJ5L0L5J0j5k5j5j5%J0J0%NNJ0%%j0j5%nnj0nj0j0nj0J0%j0k0j5nNK0J5
4475A10Nj0k0nj5j0nNJ5K0%j5nnk0l0j5j0J0%K0K5%K5NK5J0J0NK0%%%k5k5nj0K0%j5j0J0J0
4472I5K0j0%J5%%nK0K0nnk0%Nn%J5N%k5j5%N%K0K0J0j5%%J5K5K0nJ5Nj5k0nk0j5J0J0j5j5
4469A35J0%nNJ0J0%nk0k5nJ0J5J0K0M5L5%j5%NNnnNn%j0n%j0j5%Nk0j5l0l0k0J0K0J0K0M0
4466A80M5M5M0K0j0%J0Nn%%K5K5K6K5M5O5M5J5J0L5N5P6P5O0N0Q5J26J50J40J41J60J60J56
4463B080J65J56J55J60J46J35J00Q1P0N5O0O0N5M1M5O0P0R5R0L1nm6p0r0j20j31j60j70k06
4461B912j96j80j65j31j15j10j06p0j0K0K0M5M6O5O0M5J5l0n0o0r1j15j20j31j05q0n5m0m5
4459A223o1o0m0nn%%J0L0K0K0K0J6J5K5K0K0K5K0L0L5P0R0J06J25J05J26J10J35J81K25K36
4457B867K66K70K81K86L06L05L26L06K41J65R0L0m0r5j40j61j50j36q5%P0J21J75K46L06L66
4455F216M76N76O67P87Q87J013J143J273J369J453J544J614J595J498J364J208R78P21M47
4454B6829J85q5l26n71p92r83j138j258j344j408j444j429j408j374j313j213j073r12p67
4453H176o52n47m46l26k20j25o6l0L0R6J95K81L71M11M71N72O76P47Q57R63J078J208J323
4451A5043J399J459J478J474J439J373J274J113Q87O52L96J50r5l16n06o52p37q22q52q02
4450B3355p07n47m06k35m0J45L71O22Q87J168J464J799K196K612L063L534L970M401M742N008
4449E7402N144N138M963M622M120L459K702J850Q77j50j188k191l088l865m487m982n329n524
4447E9473n560n469n283m983m622m196l765l298k877k472k115j800j504j258j038q22o77n66
4446G168m76m21l96l36k66k36k50k46k15j91j60j46j40j00n5l0l6l0m0k0J0L0L0O1Q5J20J45
4444C859J56J25R5P6N5M5J5L0L0%k5j5j0%%j0J5K0M0P5Q6J05J30J30J56J70J91J95J66J35
4442F040R5P0No0j00j30j91k25k66l01k96l10l21l21l11k91k80k71k51k05j61j35j30r5q1
4440A478p0n5o0m0m5n6l5l0m0l0j0j0j0nNL5L0J0n%%nn0p0o5n5m1l0l5m0m0m0n0m0k5j5nl0
4438D21l6l0l0l0k0%j0j0%m0l0j0%%J5nk0j0j0k0j0j5k0nK0K0K0K0J0j5n%%%j0J0nn%%%J5
4435A50J5NJ0J0K0%j5k0k0j5%J0NNNNNJ0j5k5j0k0k0k0j0J0K5J0k0l5m0k0%L0K0K5%%N%J5
4432I0%NN%N%j0nn%J5J0nn%k0NJ5J0L0N%K0%l0m0k0K5J5j0j5k0nNK0K0J0%J5NNK0J5L0J0J5
4429B35M0K5K0M5N6N5M0M5M5M0M0L5K5M1K0j5k6j0k5l0j0k0k0l0l0k5l0m5o0n6m5j0%%nNj5
4427C05%%K5N0L6L0J0J5J0J5K0M0M0K0Nk0j0n%j5%j0%j0j0nj0l0k0j5%J0J0n%j0nnK5M5L0
4424E56L0N5M0M5N6J00J45J25J16J45J76J95K21K35K71K91L11L15L11K81K51K20J76J20N5
4422D842%m5j10j61j95k06k40k61k61k40k11j90j51j15p5l0j5K0O5J00J30J81K40K91L11L26
4420D000L66L71L51L30L21K71K16J40R0M0%m0p0j35j81k10k21k66k95l31l51l71l66l41l16
4419C002k96k80k31k00j56j10p0n5l0k6j0J6N0J05J20J10J21J45J81K00K21K60K81K56K81
4417C885L00L26L11L11K85K86K91K71J90J30N6k5j26j75j86k15k31k40k36k31k35k11k00j51
4415D180j05n0k0l0l5k0J0L0N0P0R5J16J25J30J36J65J80K16K46K45K36K15K11J90J56J10
4414F852P5L0j0p0j30j76k30k76k86l10l16l11k86k45k01j75j56j10p0l0%%J5J5j5n0p1r0
4412C373q5q5r0j01q0o0m0k5%L5N5Q5R5J36J65J61J65J60J56J15N0no0j20j56j85k31k45k36
4410B947k36k15j96j90j71j65j25j11r0p0o0k5nNL5M0M5N5P0P6R0J20J46J70J91J75J65J56
4408B827J35J35J26R5O0K5j5o0r5j31j60j85j96k00j71j85j86j90j81j60j15j01o5n0o5o0
4406H32l5%%%M5O0Q0P5R5J01J20J10J01O5M5N0Nl5o5p0q1p0p5r0r0j06j15j35j21r0o5n5m5
4404D41n6m5k0k5k0j5k0k0k0j5j5nj5nj0j5Nk0nJ5n%J0nnJ0J5J0J0J5K5J0k0l5m5j0nj0NN
4401I0NNj5j0%k0nJ5%%%j0%%%n%nnnJ0K5L5J5%k0m5k5m0l0NK5K0K0J5K0J5K0j5l0k5j5k0j0
4398a5j5j5NJ0J0J0j0j0nj0nj5j0nnj0j0n%j5j0%J0NNJ5%j0%L0M5Nj0j5J5NJ5J0%%N%nJ0n
4395eN%j0%j0nnn%%J5%J5NJ0%NM0%nNNnm0o0m5j0NJ5J0J0J0J0K0J5J5K0%k0%nk5k0l5j5J0
4392h0nj5J5M5K0L5M0NJ0J5J0%J5J0%nk0k0j0nn%nnn%nNNnJ0N%%Nnk5k5j0k0j5j5k0J0K5J0
4389c0K0J0J5L0Nj5nj5j0j0j0j0j5j5j5j5j5%J0K0nj0j5k5j0J0NK5M0M0M0j0k0l0j0%NJ0K0
4386a0K0NJ5%j0k0l0k5%K0K5nl0k5%K5K0NJ5J0J0J0%j5k0Nj5nj0j0j5%nj5j0j0j0j0K0J5J5
4383g0J5J0K0K0Nj5m0l0k0K0L5K0L5Nn%N%%J0nnK0nJ0%NJ5%j5j0nj5k0%k0nJ0J0NJ5NJ5nK0
4380D0J5J0K5NJ5J5K0J0j0nk0%K5%k5k0%J0NN%N%%%j0nnnnj0nJ5K5K5Nj0l0k0k0nJ0j0NNn
4377G0N%nj0J0j5nnj0%%%NNj0J0J0j0j5nk0j0nk0j5j0%%%%Nn%%%N%N%N%N%%%NJ0nnJ0J5J0
4373EJ0J5NK0K0Nnj5%K5L5Nnk0k5j0%J5L5L0L0L5J0J0K5%nj5k5%J0nnk5l0j0%K0K0%%K5NJ0
4370B25K0Nk0k5k0k0m5m5k5J0K5J5%%J0J5J0J5Nj0%%j0J0nnNj0j0J0nn%%j0j0k0n%k0j5nJ0
4368D5%j5J5J0n%N%j5nn%j0nnnnnnj0%nj0NNj0J5%%nJ0K0%J5J0%K5NJ5L5K0M0K0j0j0j0j0
4364A50nJ0J5n%J5NNj0NJ0j5l5j5NK0J0%k0j5j0NJ0j5j0NnnJ5K5L0J0j0j5j5j5j0j5k0j0%
4362G5NNN%J0J0%l0k5%J5J0j0l0j5nj0n%j0nj0j0j0k5k5j0J0L5K0K0J0J5J5J5j0j0k0%J0K5
4359C5K5J5nn%j0%J5%N%%K0nl5k0k5k0J5M0L0K5j5n5m0k0nJ0N%J5nj5j5%K5M5N0K5Nj0nl5
4356F0l0j0%J0K0K0N%m0k5j5j5nnj5j0%%j0l5k0J5M0K0%j5j5n%nj0J5K5J5J5Nj5%%%J5K5L0
4353C5L5Nj5k5k0NJ0J0Nj0%%nNn%K5NK0J0j0n%k0j5%j0nnj0j0j0%j0j0nj0%j0%J0J0K0J0J5
4350A0J5K0Nj5j5j0k0k5nj5k0%L0J0J5J0J5K5%k0k5m0k0n%%nJ0L0K0J5K0K0K5K0%n%%nJ0%
4347G5%k0k0NL0K5nj5j0k0k0j5k0%J0J0%J0K0L0Nk0k5l0k0j5k0k5j0J0L5J0L0K0J5NK5nj0
4344D5j0nJ0J5J5J0J5J5NK0%NN%k0k0l0j5NNN%nk5l0nj5J0%n%%%n%nnnj0%j0NK5L0L5K0%k0
4341E5nj5Nj0j0%%j0n%%J0J5%j0k0j0j5m0k0j0nk0k0J0L0M0M5L5%l0k5%K5NJ5j0j5N%%J0J5
4338A5NJ0K0%K0K0%j0k0nk0n0m0%K0Nk5j0NK5J5J0L0J0k0Nnj0%nnNnj0J0Nj0Nnnj5j5%J0K0
4335b0J0J5N%%NnNJ5j0j0k5l0j0%NJ0Nk0%K0L0L0N%%%%J0nJ0%N%J0K5K0J0%j5%j0j5nk5%J0
4332E5J0K0Nj0k0k5nNNJ0N%%nN%n%%%%N%%%nNJ0%J0%J0J0NJ0k0j0nk0m0l0N%N%NNN%J0%Nn
4328B0%%J0j0J0nj5k0l0j0NN%J0%NJ0%k0k0k5j0NJ5L0M0K5J5j0k5k0j5nJ5NK0NJ5J5NNJ5J0
4325G5J0J0N%nNnk0J0nn%%%nj0%Nj0j0%Nk0l5k0NJ0J5N%k0j5nJ5J5j0j5j0j0j0n%j5j5j5N
4322a00L5J0J0j0j5%%J0nNNj5J5J5NK5%%j5j5nj0k5k5j5k0k0k5nj5J0%%j5J5n%Nj5nNJ0K5
4319a75L5NNN%NnJ0%NNJ5J0NJ5NK0%Nnn%n%%%%K5%J5%k5k5%%j5j0%nj5nn%J0NNJ0%NNJ0j5
4316g5nN%nN%j5%K5L5M0K0j0%J0K5K0J5nj0j5%j0l0j5j5nJ5NNNnj0J0j0Nj5NJ5j0J0%k0k5
4313c5j5k5j5J0%j0k5k5NL0J5L5L5K0%j0k5%%k0%n%K5K5NNj0nNJ0L0J0K5J0J5J0K0j0j5j0
4310H5j0j0J0J5j0k0k0l0j5K0L0L5K0%Nj0J0%j0%nj5Nn%j5%k0%Nk0nj0n%J0k0l0m5m5l5k5
4307a85%K0L0L5Nj0NNJ5J5J0k0j0k0j0%K0%k5k5j0K0K0NNN%J0J0NJ0N%N%NNJ0%j0j0j0j0%
4304g5L0K0NNNnN%%%Nj0k0k0j0j5j5k0j0J5J0K0J0J5J5K0J0nj5j0j0j0j0nj5j0n%j5NL5J0
4301g0J5K0NK0Nk0l0k5l0%%%nK5K5K0K5Nj0n%j0N%j0nJ0%%nJ0%nN%N%nJ0%%Nk0nnj0J0J5K5
4298a0L0%l5m0l0j5%%J5NNK0%J5J5%NnNnj0J0j0NJ5J5K0J0j0j0%j5%Nn%j5l0l5j5J5Nj0j0
4295a00j0nNJ0K0K0J5J5K0%k5%K0L5J0n%K0L0J0j0k0k0l0l5l0k5NJ5J0%j0NJ0J0Nnj5nj0%
4292g0j5j5%J5J0K0J0J0K0J5J0j0j0%j5nK0K0J5Nj0j5k5k0%nj5k0j0J0%n%%j0j5nnK0K0%j5
4289i5j5j5k0l5k5nJ0K5K5N%NNL0L0L0L0K0J5K0J5%k0k5l0k5j0NJ5%j0j0%J0L5K5J0Nj0%%
4286B0nJ0N%%NJ0nj0j5j0j0NJ5J5%Nnj5k5k5k0nN%%NNJ0%%J0J5%NJ0j0k0k0j0NK5M5L0J5K0
4283H5j0j5j0j5nk0k0nk0j5K0K0J5%K0L0J5nj5%%k0nj5j5%%J5%J0J0%J0Nj5m0m5j0J5N%K5
4280b0J5K0J5j5nm5k5k0%NJ0L5L0J5NnNJ0%j0l0k5k0k0j0%%Nnj0%%J0j5l5j0j0J0J0K0J5J0
4278i0J0J5J0J5K0Nnk0j5nNJ5NJ5nJ0%%nNJ0nj5J0%j5Nj0nNn%J0j0j0J5%nn%J0j5k0k0NL0
4274e5L0L5L5L0nl5j5j5k0k0k5j5NJ0j0J5Nj0%%j0%%nNnj0J0K5N0N5K0j0j0j5nj0j5nj5k0
4272c0k5k5j5%NJ0nnk0k0nNJ0J5NK0J5J5J5J0K5K0J0nnj0%k0N%j5j5%%j0j0%nj0%NNNnN%%
4268e5K5K0nk0nJ5J5nj0l0k0j5j0J5N%%J5J0NNJ5%J5Nk5Nnj5%Nj5j5nj5j0K5K5M0K0J5J5K5
4265F0J0j0l5l0j0NK0K0N%j0%j0j5j5NL5K5%k0nK0J5%j0j0k0k5nj0Nn%J0J5%j5l0j0J0L0J0
4263@Nj0k0%%j0NK0K0L0J0nj5k0%j0j0j5j0nnj0%j5%nn%J5J5%NJ5%J5J5NNJ5NJ0K0%k0Nj5
4259C0j0j0j5nj5NJ0%Nnj5%L0J0Nk0m0j0%nnnJ0J0nnJ5%%Nn%%NK5j0j0j0J5L5M0Nk0m0k0n
4256c0K0K5L0Nk0j5nnj0Nj5j0j0J0k0j0J0%j0%%Nj0j5nj5nj5j0k0%J0J0NK0J0J0J0J5%J0%
4253d5J0L0K5L5K0%l0k5nnJ5N%J0j5j0%n%j0nn%%nj0Nj0%%%nNK5J5nk5%J0J0%%NN%%nj0%J5
4250A0J0nj5l0j0J0K5Nj0j0N%J0NJ0%J0NNJ0%J0NNNl0m0l0j5k5k5%%nNK5M0L0L5J0NJ0J0%
4247F5j0%nnnj0%%N%%j5l0k0k0%K0J0J0J0J0K0%%%n%j5NNj0k0NNj5j5%n%J0L5L0K0J5L5Nl5
4244H0m0k0NNnl0k0j0J0K0L0Nj5%nn%%N%%NnJ0K0J5L0J5k0k5l5n0k5nNL0M5M0J5nj0J0%%j0
4241F0%%n%NN%NNNn%j5k0%NK0K0J0j5n%j0j0%k0%J0%J0NNJ0NN%j0n%k0Nnj0NNj0J0N%%%j0
4237D5j5k5j0J0NK0%NNnJ5N%J0nk5j0l5j0J5J5K0K0Nj5n%n%nn%%J0j0NNj0NJ0k0j0Nnnj0%
4234a0%K0NJ0NJ0NJ0J5nJ5nk0k0j5k0j0k0j5j0K0L0L5K0j0j0nj0j5l0j5J5K0J5j5k5l0j0J5
4231f0K5K5K0L5J0nk0nk0j5k5l0j5j5l0j5k0J0L5K0K0K5K0K5K0nk0k5%J5NNJ5j0k5k0nj5k0
4229i0k0j0NK0J5NK0NJ0K0J0%J0%j5k0k0j5%J5%NJ5%NJ0j0nnnj5%%k0J0L5%K5K0J0J5K0%%
4226E5%%k0l0l0j5nJ0Nnk0k0k5k0j0k5l5%K5J0K0K0K0%%K0J0J0%J5%k0nj0NL0J0K0NnnN%%
4223a0%%nj0j5nj5%%k0k5j0J0K5%j0nnj0k5l0j5J5nN%J5J5NJ5K5NNK0J0nnJ0N%nJ0nj0nnj5
4220h0%j0j0%l0k5nK0K0L0K0J5J0NJ5NJ5J5J0nJ5N%k5j0j0k5%L0J5J0Nk5Nk0%%nnnnJ0j0%
4217c5NnJ0NnNNNJ0NJ5%J5K0%l0k0%K0N%j5k5k0k5N%j0j5j5j0%j0j0%K0K0K5J5j0nNK5L0J5
4214B0j0j5n%J0L0K0J5Nj5j0j5k5nNNK0nk0l5l0k0nnnnNn%%J5L5K0K5NNJ5n%J5%Nn%j5%nn
4210ENj5j5%j5nJ0J5k0l0j5K0Nn%%%%Nj0%nj0J0n%NK0K0Nj0j0j0j0j5k0j5j5NJ0J5NNNN%N
4207g5J0NN%%%%k5k0k5k0k0j5nK0L5K5J5%j5k0NJ0j5nj5nj0nnnj0n%j0nnJ0J5N%N%J0j0nJ0
4204a70J5L0K5K0J5J5K0J5j5l0l5j0%NJ0NNNnK0K0K5N%NK0J5J0%j0j0j0J0J0nk5l5nNK5K0
4201A0J5K5J0%%Nj0k5k0m5j0%%j0l0m0m0l5n%J0L5K5j0k0j0J5K5J0Nj5NJ5J5Nn%NnnN%%J5
4198h5M0L5K0%NJ0%k5k5k0k5j0j5J0J5%%N%NN%%Nj5nnj5k5nJ5K0L0K0j0j5J5L5L5NNK0%j0
4195D5j5j0j5k5j5J0N%NJ5L0L0nk5%K0NNj5j5k0k5j5N%J5nk0l0l0k0J0K0J0J5J5J5J5K0NK0
4192C0K5NnJ5%%j5k5k0k0j5NJ0j5j0Nn%%J5J5Nj0%J5K5J0j0nJ0n%nNK0j0l0l5k5k5j5J0K5
4189e5K0K5K5K5K5L5J5j0k0j0j5k0j0j5j0j0nnnk5j0k0j5J5N0N0J5Nj0j0NJ5J0K0Nj0l5l0
4187Ej5k0j0k5nJ5NNJ5%j5%j0j5k5l0%nNK0nNJ0J5%%%K5K5L5j5k5k5j0N%%J0NJ5NJ5K5K0J5
4184D5J0k0n%%%%%j5k5l5j0nJ0J0%NN%J0J0j5j5NK5J5j5k5j5j0k0j0NJ0K0%%NN%NNJ0%l0m0
4181i5j0K0K0J5n%J0K5J0K5J5J5L0%l0n5m5m0j0NnnJ0J0J5Nj5j0j5j5Nnj0J0J5K5L0J5%j0
4178e0j0N%j5nnj0nnj0K0J5K0K0J0K5L0Nj5j0%J0k0l5%K5L0J0%k5k0k0l0j5j0NNj0J0J0J0
4175f0NJ0J0J0J0j5k0nk5k0nk0j0j0%%n%J5J0%K5J0NK0nj5j5%%K0K5%%k0%j5NN%NNNN%%%%
4172f0NJ5L0L0J0Nk5k0%NJ0J0J5nj5j0j0j0j0j0j0j0j5j5j0J5J0J0J0%j0nnk0j5j5k0k0nk0
4169a90nNJ0%J5K5J5nk5k0NJ0J5J5K0%j5J0L0M0L5L0%k5k5k0nj5j0nL0NJ5%%%%%NnJ0K0K5
4166B0nk5m5l5m0l5n%n%NN%NNk0nnJ0K0K5N%j5j5%nJ0N%%%NNnN%N%%%N%N%NNJ0nN%j0j0n%
4162a25j0j0%j5j0j0j0k0%j5j0%%nN%%%%%NnNK0J0J5J5K0L0M0J0%k5nk0j0j5k0%L5M5N0L5
4159@J5J0J0J5%K0K0%k5m0l0l0nK0J5nn%nnj0%%j5nk5j0j0k5nk5j0J0K0K0J0%j5j5%K0L0K5
4156f0K5Nn%%j0%%j5k0j5k0k0NNnNJ0nnJ0NJ0%NK5L5L0j0k0k5NK0K5L0J0nj0nnj5k0j5nnk0
4153g5k5%NJ0J0K0Nn%%%NJ0NJ5J5J0N%k0l5j5NJ0%%nn%J0J0J0J5K0M5K0j5j5%J0j0j5nnj5
4150Ek0k0k5j5%NN%%Nj0k0j0j5k5k5j5J0Nj0k0j0%%nj5%K0J5Nn%J5K5K5L0NNNJ0L0L0Nk0j0
4147c5%J5J0k5j0j5l0l5j0J0K0J0J5j5k5k5j5NNnJ0Nn%N%N%NNK5K0J5j0nnj0NNNNJ0K0J0j0
4144d5j0j5J5J0NN%k0%k5k0%NJ0J5NNJ0NJ0%J0NNNj0nnnj5nNL0K5J5j0j5k5k5j5NJ5J5NNj5
4141d0l5nK5K0%%nnk5j0%J0NK0J0j5k5k5%%J5J0nj0j0nj0j0nj5%j5nn%J0nJ5J5J5%j0%j5j0
4138a55j0K0J0J5J5J0%J0Nj5l0j5K0M5K0%j5j0l0l0j5nk5k5%%J5J0Nnj0j5%J0K0K0J0NNnJ5
4135a30J5J5J0j5l0m0j0K0K0J0j0nN%%%%k0j0j0n%j0%nnnNj5j0%j5K0K0NK5J5nJ5%J0J0%J0
4132a25Nn%N%%%NJ5K0J5J5Nk0%j0nN%%NK0J0J0%nNnnN%nnN%%NnN%k0j0k0j0J0NJ0J0K0K0J5
4129eJ5J0j5nnnnNj5j0k0k5nK5K0K5K5n%%%J0J5K5N%j5j0j0nj5k0nl0k5k0J5K5K0nj5l0k5
4126a10k5k5l0nJ5L0L0J5nk5j5NJ5J0J0n%%NN%N%N%NN%nJ0J0J5K5%k5l0l0l0%nj0nK0J5K5
4123a05J0K0K0J0K5J0nNNj0k5k0j5j0%J0K0K0j0k5m0k0%NJ5j0k5j5j0NK0J0J0%K5J5N%K0K0
4120d0%j5j5j0j5j0%Nj5j0N%j0k0k5l5nK0M0M0K5J0J0J0NK0%NK0%j5nnnnnnnk0j0j0%j5j0
4117a25%l5j0NK0L0Nnl0j5NK5L5K5J5Nnnnnj0j0%%j5j0n%j5k0k0j5K0L0L0nj0%j0nnnJ5NN
4114a25%%K0nj5j5j5j5j5j5j5j5J0J0NJ0J0J0NJ5J0K0K5NJ5K0K0NNj5l0k5l0nJ0K5L5Nk0k0
4111a00%J0%NK5K5L0J5j0k0j5k0%NJ5j0nJ0J0nk0j5j5j5%N%J0L0J0j0k5k0NJ5J0%j0nj0n%
4108a00nnJ0%%J0N%J5j0k5l0m0k5J0NJ0J0NJ5K0%NK0NJ0L0J5L0J0J0j0j0J0j0j5%j5j5%k5
4106h0%j0j0j5j0l0j5J0N0M5K0j5l0k0l5l0k0K0M5M5K0Nj5n%%%%%Nn%%%j0j0%j0nj0nJ0J5
4103a05J0J5NJ5J0J0J0nnNJ5j5nNJ0j0J0%j5J5%%J0N%J5N%J5N%K5J5%j5m0l5k0j5%%nnnnn
4099h0J0J0nJ5J0NJ0Nn%j0%J0j0%%%%%N%%nNL0K0%k5j0j5k5nk0k0k5k0%J5N%K0L0L5N0L0j0
4096C0m0m5k5%NN%j0j0nJ0n%J0K5K5M0J5k5l5k5l0k0J0Nj0k0%L0L0J5nJ5Nj5j0j0k0k0nk0
4094a35j0J5J5J0K0K0J0J0J5J5%NNnJ5N%nN%n%%n%%%j5J0n%j0J0j0j0%j0j0n%j5j5j5k5j5
4090a40J0L0L0J5NnnJ0K0K0Nl0k5%NNnj0nj0NK5J5J5j5nj5n%%j0J5J0L0L5J0j0j0nk0j5nj5
4088e0j0j5nj0j0NK5J0J0L0nj0K5M0K0%k0j5k5k5j5Nj0nNJ0%k0m0m0k0j0K0%%%N%NNNNNNN
4084a15%J5%NNJ0%J0nJ5J0n%%%nj5J0nnn%%%j5NJ0j5nJ5%N%N%NK0J5K5N%j0nj0n%%j0J0j5
4081e0%nJ5J0J0J5nk5j5nk5l5l5j5%J5J0J5%NJ5%NNNNnj0%j0j5%%j0nNJ0j0%%%%J0%J0NJ0
4078a00%J5N%NNNNNnNL5K0nj5l5k0j5J0NNJ0Nj0j5k0j0NJ0%J5J5%J0Nnk0k5%k0j0j5j5k5n
4075a90k0j5NJ0J0NNNNJ0NNNJ0J5L0K0K5j0k0j5k0NJ5J5NK0%K5%%J5J0%j0k0j5k0k0j0j0k0
4072a35l0k0K0M0M0Nj5j0k0j0k0nnK5%J5K0NJ0J0J5J0J5J0nk0j5n%N%%J5j5l0m0j5J0J0j0
4069a45%nNj0%nNj0%%%j0nj0j0j0J5J5J5J5K5K0K0K0%nnnj0j5l5nj0k0k5j0J5J5J5J5%j5j5
4066a80j0j5k5k5j5nJ0J0nNN%J0N%%J0J5K0K5J0nnj5NL0M5M5L0j0k5k0j5nnj0j0j0nnnNJ0
4063a35%J0J0NJ0NNK0%J5K0%J0J5%j0%nj0%%j0j0l0k0k0k0k0j5k0j5j5K0K5M5J0j5j0K0M0
4061i5L0L0J0nNNj0k5j5k5j5j5k0k0J0J0J5Nk0j0k0j0J0J5J5J5NK0J5J0j5j0j0j5j5nk5%J5
4058a60K0J5K5%j0nn%J0%%J0nJ5nj5J0j0j0Nj5Nj0NNJ5%l0nK0K5%j0nnn%%nnnnnNj0n%nK0
4055a45K0%j5j0k5j0K0J0NK0M0L0Nj5j0%j0nJ0J5K0J0nj0%j0j5%j5%j5m0m0j5J5NK0N%j5j5
4052a90n%k0k0%K5J5K0K0J0K5L0J0nnnnnnj0n%%%nnNj5J0K5L0M0K5j5nj5j0j5k5m0n%%J0n
4049a40j0j5j5j0%K0NJ5K0K5K0K0Nj0%nnNj0%J0j5nN%Nj0J0j5l5k5j5j0nj0nJ0K5J5J5J5N
4046a20K0J0NK5NJ5N%%NNNnJ5j0j0nj0n%n%k0nK5N5M5J0%j5j0l5m5m5l0nJ0K5%k5k0%k0nj0
4043a75j5j0j0k5%NJ5J0J0L0K5M0K0%J0nJ5j5k0j5j5j5j0l0nNk0%nj0%j0nJ0J0NJ0J0NJ0N
4040a65NnNj0N%j0Nnj5j5nJ5K0J0K0K0K5NL5J5K0L0J0j0j5%k0k0nk0n%%%nNn%%k0k0k0j5%
4037a60NJ5nj5j0k0j5J0NNJ5N%J5nnJ5%NJ5L0K5J5%l0j5k0n%Nnk0k5m0j0J0J5J0K0j0j5%j5
4034b05j0nNK0L0J0%l0k5j5k0k0J0K5J5K0Nk0%j0Nj5n%J0K5K0J5K0J5K5J0%%J0j0%Nj0J0%
4031i0%%N%NnN%%nNL0J5nk5k0%nk0J0J5J0J0j5l5l0k0NnnNNNK0j0k0m0l5l0%J5J0J0J0NJ0
4028b10J0N%N%%%nNK5Nk0l0m0l5l5%K0K0%nj5J0K0K0Nj0n%j0Nn%nL0K0%J5J5J0J5%j5%j0n
4025b00j0Nj0%NJ5nNNj0J0J5Nk5l5NL5K5%%%j0nj0%Nj5k0j0k0j0NJ0J0Nnl0j5k0%J5NNK5K5
4022b25L5J5j5m5m0j5%NnJ0%N%%N%NNJ0K0%j0l5m0j5K5M0N5N5L5%k5nk0j5j0l0%nn%%n%Nj0
4019b45%J0%NJ5n%J0%k0nnj0%j0%J0L0M0M5K5%j5l0k0n%K0J5K0K5J0j5j5k0j0j0k0k5nJ0N
4016a95J5%J5NJ0N%%K0j5k5j0l5j5J5K5K0K0%nj5NJ0J0NJ5j0k0j5j0k0j0k5nK5K0K5K5J0J0
4013a20J5Nj0k0j0k0j0k0k5nNNJ5%Nj5k5J0%j5j5%J5J5J5J5J5J5J5K0%N%NNNnJ0J5%NJ0J5
4010e5nm5o0n5k5j0%J5J0NJ5J0j0N%J5L5K5K0j0k5k0j5nK0%NJ0nnJ0K5K5%k5l5l0j5J5K0J0
4008a60%j5%%J0j0nJ0j5NNj0%%%n%%NJ0%J0nl0k0j5%J5K0nj0k0k0j0J0J5K0J0j5j0j5n%N%
4004b50N%NN%nnj5%K5J0K0K0L0N0M5L0J5%l0l5k5nj5k0j0j5%l0k0nJ5L0K5J5nk0j0J0%%j0
4002a75Nk0J0J5NJ5J0%K5J0Nnj5j0j5nj5k0%%J5%Nnk5k0j5K0M5L0L0J5%NJ0NNJ0%J0NNNj0
3999c5k0j0j5k5k5j5Nnk5k0nNJ5K0%j5k0k0j0%J0J5%NK5K0%%j5j5%j0nNj0%%%%k0NJ0K5%N
3996a70N%K5J5L0K0K0K0M0N%j0%j5nj0nj0%%j0J0NJ5Nk5l0j5j0NK0K0Nnk0j5nJ5nj5j5j0k0
3993a45m0m0j5J0L5L0K0%j5j0%J0J5K0J5%%j0l5m0l5%L0K5K0L0J0%k5j0j5NJ5J0J0%J5J5%
3990i5nj0nj0j0j0nj0NK5K5%k5k0k5k5j5%J5J5%NJ0%nJ0%%%%J0nj0j5nj5k0nj0j5NJ0NNK0
3987b10K0J0j0k0k0%J5J5J5J0K0nn%j5Nj0j0Nnnj0%NJ5L5O0M5%k5l5nJ0n%J0k0k5k0k0J5K0
3984a50J5nk5k5%j0j5k5nJ0K0J5J0%k0j0nJ0J0J0J0J0J0J0NJ5J0nj5j0J0J0j0J0K0K5Nj5n
3981a05j5nj0nn%nj0n%%K0NJ0M5K0nj0%J5NNj5l0j5k5NNNNNN%J0nk0j5nj5j0j0j0k5k5l0j5
3978b85j0J0Nn%J0NJ0K5L5L0K5K0K5K0J5K0J5L5Nj0nnj5J0K0K5%j5k0k0k0j5k0k0k5J0J0n
3976a10J5J0%J0%nk0j0j0k0nk0nJ5NJ0J5J5N5M0K0Nk5k5nJ5Nk0l5m5l0j0J5K5M0L5L0J0%K5
3973A5nk0nl0nK5K5L0K5k5l5l5k0l5l0k5l0%K0L5L0K0nl0l0NNnl0k5nj5k0k5j0j0k5k0nk0
3970c45j5nk6j0j0%J0J0%J1J0%NJ0j0%%%%%%NJ5K5Nj0j0j5nJ0K5K0K5J5K0L0NJ5NnK0N%K0
3967a45n%NN%NN%Nj5l0k5j5J0L0J5J5K0n%J5J0%j5m5n0k5%K5L0K5Nk0k5NJ5J0%nNn%J5NNN
3964a40J0N%NNk5k0j0nj0nnn%nK0K0K0K0J0nk0j5j5%nj0%J0NNJ0NNN%%K0K5J5NJ0J0Nnj0J0
3961e5%nn%Nj0j0%J0j5%nnnj5j0Nj5nnj0j0%K0L0J5K0K5L0K5K5K5J0j0k0k5k5j5%J0J5Nj5
3958b0l5m0l5j5k0k5l5l0l0J5J5NK5J5J5K5Nj5k5k5j0NNNNj5k0k0j0k0j5j5k0j0J0J0j0J0
3955c45J5L0M5%%%%NNNN%J0NJ0%J0nJ5%%k5k5nNJ5L0K5J5nnJ5j0j5l0j5nk0nJ0NJ5J0NJ0%
3952a95NNj0l0l0K0J5J5J5%k0nj0NN%N%%NNNN%J0K0J5Nnk5NJ0J0j0k0%K0J0J5L0%j5k5k5k0
3949a85n%j0NJ0K5L0J5J5M5L0J5NNK0j0l5l5k0nJ0J0K0J0j0nl0l0k5j0k0j5%K0J0J0K5K5%
3946i0%%J0K0n%J0N%J5%k0k0n%nnj0J0n%NnnNj0k0j0j0j5nj5j0j0%J5K0NNNNNJ0NNnk0k0j5
3943a80NJ5NJ0K0%NK0K0J5J5J5J5%j5k0j5j0k0nJ5L5K5K0j5l0l5j0%%j5J5J0J5J0K5NK5K0
3940A0Nj0j5j5j0j5NJ0K5%k5l5l0nNK0j5nj0j5n%K0J0NK0%j5j0nNJ0j0k5k0k0J0K0K0Nj0j5
3938a35j5j5j5nK0%NJ0j0k5k0nK0L5N0K0%j5j0nJ0N%k0k0k5j0J0K5K5J5J0%j5k0j5N%j0l0
3935a75m5m0l0NL0K5J5J0J5NJ0J0nk0k5k0%%K5nnn%%j0nj0l0k0%K0K5NJ5K5K0K0K5J0%k0%
3932a55j5j0j0nj0NNN%nj0J0K0Nj5n%nnj0%%k5k5m0k0%J0J5J0J0J0J0%k5k0%nj0n%%nj0Nn
3929c35NJ0n%N%NJ0NNJ5J0%J5Nj0n%j5j0nj5%j5k0j0j5j5j6j0j5J5L6L0J5K5K5L0J5J5K5J5
3926a80J5K0J5J5J5L5J5K5K5J0n%%J5J0J5J5J5J0J5K0%%%%%%%Nnj0Nj5l0l5k5l0j0%n%nnn
3923e0%J0N%J5J0%NJ0Nj5n%j0Nj0n%k0j5nj0j0j5n%n%%n%nNn%%%%%n%j0nj5nnj5nj0NK0K0
3919a55NJ5J0J5J0nk0k0nj0nJ0K5L0M0Nj5l5k0%K0J5%j0j5nJ0j0J5NJ5L0nj0NK0J5K5J0k0
3917a5l0l0j5NK5L0L0K0nj0j5k0j5j0j0j0j0nj5k0%%k0%nj5%%k0nj5%k0k0Nj5j0NJ5J5NJ5
3914b10J0J0J0j0k0nk0NK0%K0K5L0L5K5Nk0j0nk0k0k0k0nl5k5j0%nj0J0n%j0NK0nNJ0K0K5
3911b00Nnj0NK5K0J0NJ0J0nn%nJ0j5j5J5J0J0J5Nj5j0j5j0nJ5J5n%J0NNnj5nn%K5K5J0j0n
3908a00J5J0J0nN%J5%NJ0NJ0NNk0m0l5k0j5%nnnnnnNj0j0%nj5%K5J5Nj0j0nn%nj5m5k0l0k5
3905c30j0nk0k6J1M5N0K5nJ0J0j5m0l0j5NK5K5J5L0L5J5NJ0M0N0J0k5k5n%%%J0%l5nNK5K0
3902a15%j0nj0J5Nn%nj0nk0m0l5k0nJ5J5%k0k0j5j5N%J0nNNNN%%nNK0N%nl0NJ0J0%nNnl0k5
3899c20j5J5%J0J0NNNNN%J0nJ5%NJ5nJ5%NJ0%nN%j5j0%K0K0J5K0K0J5K5K0J5J5nk5j5nnj0
3896a15nJ5K5J5K0J0K5K5Nj0k0nk0k0j0j5j5k5k5j0J0L5K5Nk0k5k0j0J0Nnl0k5j0j0J0J5L5
3893a60J0j5k0%K0K0J5L0NJ0NJ0nnJ5J0K0j5n%nNnk0j5J5N%%K0K5N0N0L5J5J0j0J5J0%k5k5
3890I5k5k5k5k5k5n%NnnnNj5l5m5l0%NJ5NJ5nk0j0j0nnj0%%nnnJ5K0K5N%nj0nnn%j5nnnn%
3887b05NN%N%%J0J5J0J5J5K0NK5Nj5m5l5k5%J5J5nj5l0l0k0j5J0L0K0j0k0k0j0%k5k0%%k0
3884c40j5%J0K0K0J0J5K5J5J5J5K0K5NNj0nNK0J5L0J0Nj5k5Nnj5j5nK0M0J5j0n%nnj0nNj5
3881a35j5J0M0L5%NNK0%k0k5j0k0j0nk0j0j0k0nNnJ5nnJ5N%j0j5k0j0nj5k0nNN%J0%j0k0l5
3878c10k5k5nNL0N0M0L0Nk0k0NJ0J5%K5K5K5J0%NNj0k0%%nNNj0%%j0%j0j0K0K0K0J5j5j5j5
3875a55j0k0j0j5k0k5m5m0k0nJ5N%j0j0k6%%K1NJ0K5K0L0J5j5k0k0j5NK5K5NJ0K5K0J0nk0
3873b35nk0NK0J0J0nk0j0j5J0J5J0J5J0NJ0J0J5NJ5NNNnJ0N%%N%j5j5%K0M0L5K0Nj5k0NJ0
3870d5J0nm0m0l0%NK0J0J0K0K5J0j5n0k0J5M0L5J0J5J5J0j5l0m0j0%%nJ0Nn%NnN%n%%j0Nj0
3867a00k5j5j5k0j5k5j0N%J0%k5j0J5K0K0%J0J5J0J0J0J0J0nnJ0j0j5nK5L5L5n%nNj5%nn%
3864h0n%j5J0j0l0k5m5j0NJ5NJ5nnnnj0%nnJ0nnJ5%%J0nNJ0nJ5%NNNj5k0k5nN%K0%%L0J0J0
3861a40J5J5J0K0k0j5j0k0k0%K0K5j0l0k5j5j5k0J0L5K0nj0j0l0j5K0K0J0N%J5J5NNJ0Nj0
3858a40n%n%nn%J5J5nJ0N%J5N%%%N%%NNj5%nnnnn%j0k0Nj0j5%j5%%%%j5l5k5k0k0Nj5nnj5
3854c40j5%%NN%K5L0L0K0J5NNJ5K5L5J5k5o0o0l0n%J5J5NJ0NJ5%j0k0k5nL0M0L5L5K0NJ0J5
3852a10J0j0j5J0K5J5k0j5j5nJ0J5Nj0j0NNJ0%J0NNJ0Nj5Nn%nnnnj0j5j0j0j5nk5%J5J5J5
3849a45K0j5n%j5J5L5K5K0K0K0L5J0%nj5l5m5k5j0J0K0N%j5j5j5k5j0%NNN%NNNK0J5K0K0N
3846e0j0nnj0k0j0j5NK0NJ0j5j0nj5j5nk0nNj5n%%nj5N%k0j0j0%j5k0%J0n%N%N%%J0k0j0J0
3843b75J5J5L0N%nNj0j5Nj0%N%%%nJ0%%K0%NJ0NJ0J0Nnk0j5j0nk5nj5j0K5%NJ0%J0%j0k5j5
3839b75k0k5j0k5j0NJ0K5L5L5M5J5j5j5nK0J0%K0L0K5J0j5j5%%j0J0k0nj5j5nJ0J5J5J0K5
3837a30J0J5K5K0J0K0J5nl0k0j0k0j5j0k0J0M0K0K0K0k0%Nj5l0k0k0j0K0%%N%J0%NNnJ5J0
3834h0J0K0J0j5nk0%j5%J0j5j0Nn%nJ0N%%NNNk0nnk0j5%k0j0J5nNN%J5%Nnj0nnJ0Nnk5k0j0
3831b10K0K5M0K0nl5n0k5k5j0%J5NNNj0n%nn%nj0j0k5nJ0J0J5Nj0k0j5j0%J5K0%NL5J5J5L0
3828a85J0J5K5N%N%nJ0J0j0j0k5l5n%NnNK5NJ0K0J0J5J0J0J0j0j5l0m0l0%J0J5J0nk0NNNN
3825a70%k0nj0j0j0j0j0j0k0k0nK0L5J0k0l5j5%%J5L0K5K0K5NJ0K5K5%J5J5%k0j0j0J0J5J5
3822i5J0%%%%j5l0l5j5Nj0N%l5m5l5m0j5J5NnJ5L5L0J5%%Nj0n%J0j5%K0NNNJ0J0%%%%n%%n
3819b10NK0K0K0K0%nnnnj5nj0J0K0NK0J5nNNnk0NK5J0%j5m5m5j5%J5J0%NJ0NJ0K5j0j5k0l0
3816b00j0%%Nnnk5j5k0nJ5NNJ0J0%J0J5%J0J0j5nNj5j0n%j0K0L0L5J0j5m0l0k5j5k5NM0K0
3813b35%k0nNN%J0J5j0NJ0J0NJ5NJ0J0J5%J0j5j0%K0K0K5K0j0NNj0j0NNnk0Nnj0k0%nj0k0
3810a80l0l0j5%K0K0NNJ0%l0l0k0K0J0nj5j0nj0J0J5L0K0nk0l5l5nNNJ0M0L0J5%NJ0nj0nj5
3807b30nNK0J5J0K5J0J0K0j5l5k0k5NK0%K0NJ0K0Nj5k0k5j0J0%J0J0NNJ0NJ0J0%J0Nj5%%%
3804a25nNj0j5j0nk0l0l5nK0K0K5K5K0L0K0nk5%%%%nn%j0j0j0j5j0j5j0j5j0nJ0%N%NJ0nj0
3801b30j0%j5NK0K5N%NnNN%j0J0J5J0K0J5NK5K0J0j0j0j5nj5j0nj5J0K0%K0K0NJ0J5j5j5j5
3798a00k0J0J0K0%nJ0J5nk0j5J0K5J0J5j5j0k0k0k5j5NJ0%J0J0NNJ0NJ0K0%k0l5n0j0nj5n
3796a95nj0nnnj0%Nn%%n%%j5k0NNK0K0J0NJ0NNNNJ5%j5j0j0k0l0m0n0k5K0M5L5K0J5j0l5m5
3793c20k0j0J5L0K0Nj5j0NJ5J5NNJ5J0%K5j5J0N%NJ5j0j0k5j0k5j5j5k0k0%K0nJ0J0N%J0J5
3790b75K0L0J0n%j0n%%%nJ0J0nk0nn%nJ5M0J5%J5J5J5K0J5J0K0Nj0l0k0k0k0k5k0k0j5%%j0
3787b65J5J5K0J5K5K5Nj0k5k5l0k0k5k0nNK5K5L5K0K5J0nk5j5K0M5M0J5NnJ5K0K0J0j0j0j0
3784e0j0j0j0j5j5nK0K5K0K0J0j0%nJ0N%J0J5K0Nj5k5j5NNj5j0j5j0j0nnj0nj0%j5k0m0l0
3782b15k5NM5L0J5nnj0%j5%j5nJ5Nnk0%N%%NNNNJ0N%Nnj5j0nj5nnj5%J0%NJ0%%J0NN%NJ0N
3778a70N%J5J5J5J0L0K5J5%k0j0J0N%j0j5%K0%j0j0%%%NJ5L0L0J5%l0l0%J5L5N%j5%%j0k0
3775c5nJ0J0J0j0%nNk0j0nj0j0j0j0nj5%K0M5L0K0J0nj5%K0Nj0k0J0L0L0%k0k5k0l0k0k0n
3772h5NK0n%n%nnNnk0j0j0K5NJ0K5%K0J0J5J5NNJ5%%NJ5%j0l0k5k0nl5k5j0N%N%K0j0%J0j5
3769i5j5j0k0nk0j0j0j0%K5J0NJ0%NJ5K0K0J5J5K0J5J5nj0nj0j0j0nj0J5J0J0J5j5J0K0K0
3767A5nj0nj0Nk0j0N%j5%nk5k0%J0K0J5%m0k5k5K0L0K0nnk0k0%%K5J0J0J0K0K0L5J0nk0k5
3764c5k0j5l0k0k0k5%NJ0%%N%Nj0j0nj5J0%nl0l0%j0j5k5j0k5j0J0J5nj0nK0J5nk5%L5M0L5
3761b10J0%%J0K0K5NJ0K0J5J0N%J5Nk0%K0Nj0j0Nk0j0%%j0k0k0j0J5%%j5l0k0j0j5k0%J0J0
3758b35%nNn%L5M0M0L5L5K0N%nnj0j0nk5k5j0NJ0%J0J5K0j5k5j5K0%nj0k0j0k0Nnk5k0nj5
3755b30nnNNj5k0j0j0nj5j5nj5n%K5K0J0J5J5J5J0J0j0%Nj5j5nJ5L0J0k5k0k0nNJ5L5K5Nj5
3752b10nNJ5L0L0%j5l0j5j5NJ5J5L0J5k0n0m0j5%j0k5%K0K0J5L0J5k0m5k5l0j0%%k0j0j5k0
3749c85j1m5l5j0J5J5NNK0L5L6Nj0%J5%NNNj0J5K5J5K5K5K0K5L0J5k0j0j5k0k0nk0j5J0K5
3747b35J5J5J0K0K5Nj5l0k0k5k0k0k5j5%L5K0NK5K0J0K5J0NJ5%j0m5l5k0NN%J0J5nJ5%%nk5
3744b40N%j5n%j0J0nNK0J0Nj5l5l0nJ0nl0k5j0%%nN%%%%j5%j1%j5%nj0%nn%%nj0%K0NJ0J5
3741c96NJ6J5NJ5K0K0J5J0K0K0J0J0j0%Nj0N%%L5M0L0M0%j5J0j5nJ0%%n%J5j0j0%nj0Nj5j0
3738a40Nj5%Nk0nNJ0j5m0j0J0J5nj0j0n%K5K0%K0J0J0J5NJ0J0%J0J0%J0Nj0nNn%%nj5l5k0
3735a55k0l0k0J0K5J5j0l0l5k5j5%Nn%J5K5M5M5L5J0j0k0k0j5j5j5k5j5NNNNk0n0l5k5%K5
3732c35J5%J0k5k5%J0j5nN%nj0J0n%j0Nj1Oo%%%%OoJ6L0N5L0K5L5K5j0nnj0J5J5K0J0K0J5
3729a10J0K0K5K5K5K5J0nnJ0K0K5K0K0N%k0J5N%NNnJ5N%N%nJ0J0j0J0%j5n%k5j0%k0n%%n%
3726H0k5k5k0k5j5J0%nNj0Nnk0j5j5k0k5j0k0j5NJ0J0NJ5NJ0J0%nNL0L5K0j5j0j5nnj5k0n
3723a05k0j0J0%K5nJ0J0J0Nj5k5k0k0k0k0k5k0%%%%j5J0L0M0N0K0%%J0J0j5j5J0NJ5%J0J0
3720f0J0%NNN%%N%Nnn%j0m0m0m5m0l0j5J5K5j0n%j0nj5k0nK0L0L0K5K0K0L0J0nl0k5j0J0J0
3717a50NJ5J0NJ5%k0m5m0l0J0L5J5K0nk5j5nK0L5K5K5Nk5nnj5%j0j0%J0j0J5K5L0J5M0%j5
3715e5j0j0j0nj0nNJ0J0%NJ5NNnnnj5nnk0%Nj0j5l5l5k5j0K0L0L0L0L0nl5k5j5%K0J0J0J5
3712a20NJ5J0%n%%%n%%j5l0m5%%%%%%N%Nj0l5k5j5j0j5k0nK0L5K5K5J5j0nJ5N%%J5%J5L5N5
3708g0N0K5J5J0J5j5%%nnNj0J0K0J0J5nj5k0%j5j5j0j5nj5j0j0k0j0j0k0k0%k0j5j5l5l5j5
3706b80K0NK0NJ0j0%%n%%%J0J0J5J0J0J5%K0J0nJ5%%J5J0%%nn%j5%Nj0j5%%j5nj0%j5j0NN
3703a90j5n%%%%K0J0%j0k0j0j5J0J5J5J0nj5k0nn%nj0Nj0j0NJ5J0NK0NJ5K0N%nK0k0j0J0%
3700a70nNNNJ0NNNJ0k0k0j5j5j5k0J0L5M0K5K0J0j5nNK0Nk0j0NJ0K5J5K0j5k5k0k0k5j0j0
3697a60l0m5m5k0Nnj0%j0l0m1l0l5j5%nj5J5K0K5J0k5k0k5k0k5j0k5j0K5K5J5L0L0L0M6K0
3694c60J0J0%J5Nj5J5j5j0J0j0%%j0Nj0j5J0%j5j1j5j0j5j5j0j0k0j5k0k5j5nJ5J0nNJ5NJ0
3692e11NNJ5Nk5k0m0j0%L0J5J0J5J0K0NNK0J0NL5J6J5L0K0K0L5J0J5J0J0J0nnNK5L0K0j0k0
3689a65%K0J0Nj0NNj0n%J0j5l0m5n0k5j0J0J0j0j0nnj0J0K0K5NJ0J5J0J5J0K0%K0K5J0J5K0
3686a00Nj0j5NJ5NNJ5K5nk5k5k0J0K0M0K0%NJ0nk0j5j0j0k0j0j0k5%j0j5%k0k0%k5m0k5k5
3683c25j5Nnn%j5nnNk0onj5k0j0j5k5nJ5L5K5K0K1K5K5nk5l5k1%J0J1o%%j0J0K1J0J5K5%J5
3680c05J5J5J0J0J5NJ5NJ5K0J0J5J0%j5k0Nnnn%%%n%nJ0NNNJ0nJ0K0K0K5J5%nnnnl5l0nJ0
3677a60N0N5J5%Nj5J0Nj0%Nj5K0J0nNJ0N%k0k5j5l0j0J5J0nn%n%n%n%J0L5L0J5n%J0j0j0K0
3674a5j0J0N%%%N%nJ0nNNnl0k5l0l0l0k5k5k5k0NK5M0M5K0nnJ5K0K0J5J5K0J5J0J5%%J0N%
3671D5J0%k0j5j0k0l0nk0j5NK0K0J0J0K0K5%k0k0j0l0k5j0k0k0j0J0%%%%%%%NJ0n%N%Nj0k0
3668a35j0j5J5J5nK5K5%K0J5J5K0J0J5J5Nj0K0M0L5%l0m5k5nJ0L5K5nm5l0l5l5l5l5nk0k0
3666a85Nj0j0l5o0n5l0j1K6K0K0K0Nj0%%%j0j0j0nnj0nJ0J0nJ5J5%%K0%L0L0NJ5K5J5K0M0
3663a20N0O0L5%j5nj0J5N0M0K0j0m0k0k0nJ0NN%J0Nn%j0k0N%Nnk5j5j0J5M0M0L5K0J5K5M0
3660B10K5j0m5m5l0j5j0NK0K0J0j0j5l0k5j0k0k0nJ0Nnk5k5m0k0%K0K5%NJ5%J0NNN%L0J0n
3657B5k0%M5O5N0J5nNNJ0NNNl0l5k5m0l5l0l0l5j0j0j0j0j0j0j5j0Nj5%nj0%n%%J0J0%j5j5
3654a75J5L0L0K0J5j5j0k5nK0K0NK0K0NJ0j0k0l5l5j0J5K0N%j0J0K0L0Nnj0j5%j0n%j5n%j5
3652a15%j0j5%j5k0Nk0nL0L0K5L0Nk5j0j0%NJ0nJ0%nJ5%J0K0%K5M0L5L0nnJ0j0l0k0k5l0n
3649e0J5%%J5nNJ0k5k0k5j5K0K0K5J5j0l0%k5k0j0l0n%k0nnl5k5l5l0j5nk5%nk0k1%%K1NJ5
3646c50NJ5J0J0n%j5J0K0K0K0K5L0M0M5K0J5J5J0J0K0K0K0J5NL0J5K5NK0K5J5%J0%l0l5k0
3643I0NJ5J5L5L0K0K0K0J5K0j0n%j5%nk0%nj0nj0j5l0k5k0j0J0%%n%j5J0k0m0k5k5k5%%k0
3640e5nk0j0nJ0NnJ5M0K0K0M0M0L5n%%J0L5K0K0j0j5k0k5l5l0l0k5n0n0k5%%%%j0j5nj5j0
3638a65j5nj5k0k0k0k0NL5J5J5k0l0j5l0l0j5l0k6NJ0OJ0NNK0%%K0J0J0M0O0O0M0K5K0K5K0
3635a5J0L0L5Nk0l0l5j5K0L5M0J5%j0nnj5%nj0j0nnnJ0K0K5J0J0K0J0J5K0Nk0l0k0K0K0K0
3632A35J5%k0m0l0nJ5K0%j0j0N%J5J0Nj0k0j5j5%%j0NJ0j5n%%j0%j5k5l0%K0K5J5J0K5K0K0
3629H5L0J0NNJ0%NNnJ5%nNnk5k0l5j0K0M0M5J5j0l0l0j5J5%%J5J0%J0NNj5j5J0nj5n%%%J5
3626A35%NNN%j5l0l0k0Nnl5m5k0n%J5M0K5NJ0j5k0k0k0NN%J0J0K0J5K0J5J0K0J5%k0l0NNJ5
3623I0J5J0j5%j0j0nj0j0nj5k5nk5j5k0k5k0Nj5l5n5m5k5j0k0l5l0m6l0l5m0l0m0j5j5l0j0
3621f56J0%J0NnnNk0k0l0%K5K5K5K0j0J0L5K0K0K0L5K5K5J0j0N%nl5l5nk5k5l0j5J5J0J0K0
3618e46J0J5K0Nl0n0l5K5M5L0J0K5J5nj5k0K5J5K0K0K0K6J5L0K5L0M0O5M0%k5l5j0N%%K0M5
3615a30M0K0K0%J0Nj0k0j5k0k5j0j5j5l5l5k5l5l5k5J0J0Nnn%j0l0l1j0%J0%J5J6nJ0J0j0
3613c75j6j5nj5j0j0j0k0j5k0j0k0j5j0k5m0m5m5m5n1l5j0NJ5K0K0K0K6K0K5K5L0M5M0L0M0
3610e01L5L5L5L1K5K0%k0NL0L5K5nk0l0j0Nnnj0j0nj5j0nj0j1m0m5n0l5n%%nnj0j5nL0L5L5
3607e06L0nj5%j0%j5%j0J0%NJ0NNJ0NJ5N%J5L5K6%j6N%%%nnNj0%J0J0n%NONJ5J5K5J0nj0%
3604c30j5K0L5K0K5K5K5K5K5J5NNK0J5M5N0J5%%j0%K5J5j0l0l0k0k0l5l5k0l0l5nNj5nNj5
3602b40Nj5k5l5m5k0J0%K0nNK0J0J0J5NJ0J0J0n%n%m0m0%j5%J0j5%%Nnj5j1j5j5%K0K1nk1
3599d06k5k5k0J0K0J5K0%j0Nj0%%Nj0j5j0nJ0M0L1L0L5M0L0L5L5J0k5n%NNJ0NNNJ0Nj0k0l0
3596b05%NJ0%J5J5J0J0J5J0J5NJ0J0j5l5k0%nk0k5NL5L5%nk5l0j0%L0K5Nnj0nj0nk5k0nJ0
3593b05%j5m5n5n0m1k5k0k5j0J5K0N%j0k0m0k5J0K0J5j0j0J0NJ0N%N%%k5k0l5j5nj5j5nnj5
3590f41j5%NL0J5K0K0K0K5K0%J0K0L5M5L1J0j0J5NK0M5K5L0NNnj0j0%NK0K0J0Nnk0k5j5%K0
3587b20L0K0j0l0m0j5%K5L5L5K0K5L0L0L0K0L0K5J0j0j0j5j5NL5M5L5L0J0nl5k0k0nK0N%J0
3585A10j5k0l5m0l5k0n0n5m5l5j5l0k5j5l5l1m0j5j0K5K0J5L1K0K0j0l0k6k0j0l0m5k5k0j5
3582e56nk0j5nnK0M0N5M5M0O1P0N5K0J0j0%J5J5NJ5M5M5N5M0M5J5nk0nj0k0nj5j0j5l0m0l5
3580a15l0l0k0j5l0%NnJ0K0K0K5K0j5k0j5j5l0l0nK0M0NNNJ0J0J0J0J0NK0%%N%N%nJ0j0j5
3577a35m0o0m0%J0k0m0l0j0%%%k6k0%K0M1L5K5J5%j0J5L5K5j5j0K5K5J5j5N%N%j5k0%K0J5
3574a75nk0l5m0k0%J5Nnk0k0l5j0%Nnj0j6%%j0k0J0J5NJ6J5j0m1l0j5nJ0J5%k5j5K5K0K5K6
3571c80J5nj5NK5M0M0J5N%%nj0%NK0K0Nj5%K0M0L0J5J5L0N0M5K0%NK0L0M0L5J0J5K5J5nNN
3568B30NnNNj0j0k5m0m0m0j0J0l0k5k5k5m0n5m5m5m0m5n0l5j1l0nk5k0k0k0k0l0n5m0m0k0
3566g21Nnj0j5%Nk0nJ5NNJ5L5L5K0NJ5NJ5%%nl5j0K0M5P0N5M0J5NJ1J5NK0%J0J5%%%nN%nN
3563c20nnJ5NN%NK0j0Nj0j0Nj0j0J0j5m0l1m5l0k0j0j0j0m0l5m5l5J5K0J5J5K5N%l5l5j0N
3560f56K0J0j5l5m5%K0J0NJ0NJ0NN0M5N0M5M5L0J6j0k1n%K0OJ5NJ5%j0m1m0l5j0J0K0J5J0
3557d31K5J0j0nj0j0nj5%j0j0J5J0%%J5%NJ0NJ0J0OJ0J0NK5NJ0K0J0K0J5J5J5J5K0J5J0K5
3555a40L0Nj5j5K0L0J0j0%NJ0J0NJ5%J5J5%J0J0%J0J0NJ0N%j5nnl0l0k5m0j0j5k0nNJ0K5M0
3552g0N5M0Nk0m5m5m5m0m5l0j0J5%Nk5m5k5k0J0j0j0j5j0k1j0j5k0nj5j5%k5nj0%j0nnk0N
3549e56K0K0L0J5K5K0K5K1n%o%nNnnnnnj0J0j5j0%k0l0l0j5J5M5K0K5J0l5n5n0n5m0l0j0J0
3546f86L0J5K0L0J5K0K0J0k0j5J0j5%Nj0l0nK0K5J5j0nJ0N%%J5j0K0nNK5K0M0J0L0K6K5K5
3544c20N%nJ0M0M0M0M5K5NNK5J5J0J5J0%k0j5j0NK0J5J0J0K5J5J0k0l0j5l0m5k5l0m5j0nj0
3541b35j5k5n0m5l6k5k5l0o0m5k0J0nnk5k5j0NNJ5%%J5J5%k5%k0j5%k5k0%n%j0Nnn%%J5K5
3538g01J0L0O0N5P0N0J5NJ5OJ5N%K5L5O5N0N0L0K5K0L0N0L5M0M0L5J0nk5%J5J5nNNJ0nk0j5
3535A50j0l0j5k0l0n%nNNj5J5J0j5k5l5l0l0l5l0l0l5nj0j0nj0nnj0l0k5l0k5j6K6M0M0K0
3533b70%j0j5nJ0Nnj0nj0nnj5nj0j0k0j1j5j0k0j5j0nJ0j0NNn%%k5l0k5l5k5k5k5l0k0J0n
3530g01nj0NNj5j5j5NL5J0Nj0j0K5L5L0L5K5L0K5L5K5M0M6K0M5K5M0L5J0NJ0J0n%j5NJ5J0
3527a55K5N%j0k0%NN%J0j0l0j5k0j0%k0N%%J0N%J0J5%NNJ5Nj5j0j5j0j0j5j5j0j0%nj0J0N
3524b75J0%k5n5m6l0j0k5k0j0k5n0m0k5nNK5j0%J0%NJ5J5K0J5K0J5K5J5NJ0%J0J0j0J5nj5
3521d36%k0nJ5J5NK5K6M5N0K5K0K5L5J5n%%%K0K0J0k0l0m0nJ0J0%k0j5k5n%J0J0Nj5j0%%n
3519b60%Nj0Nn%n%nJ5nj0K0Nn%NJ0N%J5J5K0K5J5k0j0j0k0l0m0l0l5k5%K0K5J0nJ5nk0m0l1
3516c96k5j0%j5%K0L0L1K0J0J5J5J0Nj0%%K0L0J5K5J5j0N%%j0k5%j0k0k5j0j0k0j5k0nj0j1
3513c91j0J6J5K5Nk0k0k1k0j0K0J0nl5k5nK0K0K0K0K6J5k5n6o0l0k5k5l0j0Nn%k0l5j5l0k5
3510g36%k0j0J0J5J0J5K0M0L5K5%j5k0%K5K0K5K5%K0M0L0nnL5L0N6K0J0j0j0%K0NJ0nJ0nn
3508b95nnnJ5NNk5m0k0NJ0%nn%Nn%%J5L0K0K5K5L0L5K0J5J5K0J0K0J5K0J5K0K0K0J0nl0j0
3505a0k5j5Nj0j0j0k5k5j5nJ0J0%k5k5k0k0k5%j5j0j0J0nnj5l0l5j5k1k0k0j5nK0N%j5l0l0
3502e01j5J0K0K0J0NnN%K0L5J6L5K0J0K0K0K5L5L0L0K5K5K5K0K5K0j0l0k5j5k5k5j5j0j0j5
3499a95m0m0l5l5j5j0k1j0k5l5l0l0m5m0k0J0K0j5m5k5k0nj0j0k0nJ5L5N0M5K0%%%%%Nj0%
3497e91nNNN%J5M5L0K0J5L0K0K1J0j6nNJ1%%J5%J0J0%K5J5NK5L0J0J0K5J5K0K0J5L0nj5j0
3494a30n%L0M5N5M5L5K0K5K0J0L0K5Nj0l0k5k5j5J0J5J5%n%J0NNk5m5l0m0m0m5l5j0j5j0k5
3491a60%J5J0j0j0j5l0n5m0j0N%n%nNj5J5K0K5Nnn%j0l0j5%L5L5K5J0NNNJ0%N%NNnj0%nNK5
3488a65K5J5k0k0j5l0l5l0nj5k5l0m1k0j0J0K0K6j0j0j6nnj0k5J0K0K0Nj0k5k0j0NJ0J0NJ0
3486d16K5n%K6J0J5nj0%J0J0nJ0%nJ0%NN%NK0K0Nk0k0nJ0nNK0L0J5NNK0J0J0k0nj0N%%n%%
3482b25nn%%nJ0J5%k0j5J5%%%nk0l5k5m5l6l5k0l0k5k5%j5l5l0l5k5k5k5j5%J0j5k0j6nJ6
3480g71J5J5K0J0K5L0K5K0L0K5K5L0%n%%K0J0nj5k0k0%N%Nj0l5l5l0j5nk0j0j0K0K0%k0k5
3477g01j5J5%nm5m1k5j5%K0K5M1K5NK0K0J0%j0k0j0j0j5j0L0K5K5K5K5K0k0j5nJ5N%J5L0J5
3474e51J5J0k0Nnk0NnnNL0K5J0K5L0L5K0J1nNNj6k0k5j0J5L0K1K0J0j5nnk6l0l5k5nJ0J0n
3471d81J0n%Nk5m0n0j5J5K0K5K0j5l0k0k5k0k0k5j5j5j0NJ5L0J5j0k0k5k5j0NK5K5L5N5L0
3469e66j0l5k0k5j0j0J5K0%J0K0J0J5J0J5J0%N%J0NNNJ0J0J5J0%k5l0l5l0nK5M5Nk0m0k5N
3466f06Nk0k0k0k0j5K0L5M5M0L5K5J5K0K0J0NK0nj0j0k5nJ0K0%K5K1J0J0K0J5K5K0K5K5O0
3464a75N0L0J0j5nnj0n%nk5j0j0k0j5j5k5nj0j0j0%%j5j0n%j0j5nNk0Nj0k6j5j5k5nk5k5j0
3461e11j0J5N%j0l0k5j0j0%j0%K5M5M5K5j0j0Nj5k0Nnj5nk0k0%NJ5%K5J5J5J5K0K5J0J0K0
3458c91K6%j0j0j1j0%K6Nj6%%%K6L5K5nk5j5j5j5j6j5j0%J0K0nNJ1J0NNnN%nNJ0j0j5k1l0
3455d26j0J5J5Nk0k5k5j5l5m0l5j5k0%j0j5Nk5j0%J5%NK5L0K0NNK5J5K5Nj0%%K0L0K0M0K6
3452c85K5J5%%K0K0K0J0L0M0M5N0L5Nk0j0nN%K0L0J5%%J5K0J5M0M5M5L0J5J5NNNNJ5J0NJ5
3450B70K5K0Nj0nk5k5m5m5l5l0nK5L5J0%%%%nj5nnj5k5k5j0J0Nj0l0k0j5nj0j5j5l5l0k0j5
3447a45J0nnK0J5K5J0Nj5l5k5k5l0j5NK0J5Nk0j5j0j0k0l0m5m0l1j5J0K6K0NJ0NJ5J5K5M0
3444b35NnK5L5L0NnNNnJ5K0nk0NK5L5K0j0l5k5k5j0j5k0nJ5L0K5Nk0nn%j5j5J0j5k5nk5j0
3441b45j5k0j0NNnJ0K0J5J5k5m5k5j0Nnk0k5l6k5j0nK0K5K6J5%%NJ0NnJ0%%K0nj5K0K0K5M5
3439b30J0j5l5m0j0l0l0l6k0nNNnnl0m5n5o0k5j5j5j5%%k0j0k5l1j0%%k0n0n5l0l0j0NL0K5
3436i32J0K0K5J5J5K0J5K5J6N%NNNJ0j0J0M0L0M0L5K5NnK5K5NK0K0nj0j0nJ0K0K0%nj0J5M5
3433d11L1K5J0k0nJ0M0J5j0k0j5j5j5j6j5j5NL0%K1K0%K0Nj5k5m6m0l5k0%J5%k5j0nJ0K0N
3430d96K5L0M5L1M0K0N%L0L0K5J5M0L0K0L0K5NnNnj0J0%nl0m0l5l5j0nk0%%NK0%k5j0K0K5
3428b00Nk5l0l0j5j5j0j5k0%J5M0K5K0%%j5%K0M0L0J5Nj0j0j0j0j0nK5J5%J0j0%N%nN%nJ0
3425a65%Nj0l0k0k0l5m5n0m1j5j5l0nnN%nJ0nnJ0L0L5M6K5Nj0n%%n%nNnj0NJ5J0J5Nnk0nj5
3422c60k5%j6j5J0J0J1J5J0J5K5Nnj0%j5n1l5l0n0n0k5m5m0l0k0k0l0j6l5j5l0l0k5l5k5k0
3419a002l5l0k5j5%j0n%L5J5K0K5M0M0K5J5J0J0J5K0K5K5K5K6K5K0L0J5J0L0J0J0K5J5J5L5
3417e11L5L0M5N6N0L0NK5K5%l0l5k5j0j0NJ0N%J0J0%J0k0n5n1k5J0K0K6J0l0n1n0l5k5j5j0
3414e71k5k0nk5j0nk5nk5k5k5l1k5l0k5k0l5l0j5k0k5%L5M5L0L5J0j0k0j5NK0J5J5J0K5M5
3411g77M6L0J0J5N5N5N0N5L5K0L1L0%%%%N%nJ0J5K0L0J5n%j5%K5L0K5K5nl0j0j0NJ5J0NK0
3409a70NJ0J0NNNNN%%J5K0L5M0K0k0l0l5k0NK0J5Nj5l5m0k0k0k0j5k5l5m5o0l1%%%%J0n%J0
3406c96%nJ0n%Nj0J0%%nNK1K5nl5m6m5m5m5j5%nj0nJ5K0nJ5N0L0K5NN%J0nNK0j0j5j0j5j5
3403d76nnJ0K0L0J0j0l0j5k0k0k0j0n%j5j0%j5%%NNJ0nNJ5nj5j5k5k0NJ0N%%%%%%%j0N%%%
3400f16NJ5L0L0K0J5J0nK0N0L0nk5%K0J5%nJ6NNJ5L5M0K0j5K0N0M0K5K5L5K0NNNNJ5K0K0K0
3397C5K5J5K5J5j0nk5%K0J0J5J5nnn%%j5Nj0j5j0%k0m0k5%J5NJ0L5L5Nj0%%J5L0L0J5%%Nn
3394A75k5k5k5k0J0K0K0J0NJ0K0%l0l5l0l0nJ5%J5%NJ5%NNNNN%J5nnk0j0j5NJ5J5J0J5J0J5
3391A65J5j5j0nj5l5m0m5k5nNJ0nnnj5%nj0Nj5k5j0%NJ0J5j0m0l5n%%j5j5j5j5j5j5j5j5n
3388b75J0L0M5M5J0J0%k0k0j0k5m0k5k0n%n%NJ0K0K5Nnn%j5j0%Nj5j0%nj0%J5j5k0j5Nj0n
3385c45k0m1l0l0l0k5m0k0J5M5M5K0%k0l5k5%K0K0Nj0j0j5j0J0K5K5J0J0K5K0J5NK6L5%k0
3383c50k0k1k5m0k0l5l0nK5J0%j0k0nk0%J5K0nj0k0k5j0J0NNJ0J5J5J5J5J5nk5j5NJ0k0k0
3380e66NNK5L0M5M5J5nj0j0j0j5%%J0%k0j0J0J5L0M6K0NJ0L0L5L5K5J5NK5L0L0J5%%J5J5%
3377e5k0nk0j5k5k5%%K5L0K5L0%j5nn%nj5%j5l5k5k0j5J0J0j0k0nK0Nk5k0J0K0K0nnj5j5n
3374b40NJ5J5Nnj5k0%J0J5K5K0K5K0K5K0K0K5K5J5n%J0L0M0M5M5N0O5L5n%J5K5M6N0N0N0L5
3372E86J5L0K0K0nj5j5l0k0k0l0l5k5nJ5j0m0m5m6l0nnJ0j0j0nk0k5n0m5l0m0m0l5m0l0nj0
3369h0k0m5l0nJ0j0j5nj0l5l0l0l5k5k6j5l0l0j5k5k5j5nj5j0nj5nj5j0%n%%j5Nj5nj0j0j5
3366f96nj0k0nJ0nJ0%NN%J0K5K0L0K5K5L0K5K0K5J5L0J0J5K6K0J5K5NNK5J0J0K0N%%%%Nnn
3363b45NJ0j0j0J5K5K0K0K5K0%J5Nj5j5j0k0N%N%N%N%%NN%J0J5K5M5L0K0Nk0J0K0K0J0%%%
3360E5nN%j0J0%k0j5%K5J0J5J5Nj5Nnnn%j0j0k5k5j0l0j0k5k0k0j5k0j5k0k0k0k0k5m5l5l6
3358c91k0%k5nK0L0J1nj1%L1L5K5K5%%J5J5J5K0K5L0K5L0J5j0%J5J0NNJ5J0NJ0NJ0j0j5J0
3355b5%j0%%k0k0j0k0k0j5j5j5n%n%j0%Nnj0J0n%n%%nnk5j5j5nK0J5nk0m5l0l5o1n5o5n5j5
3352f21nnj5k0m5m0k0j1J1NnN%J0nk1k0k0j5nnK5N1L0J5nk0NJ0J0NK0J5j0l0m0nNK5K5K5J0
3349f81nl5m0l1m0l0j0k5k0%NJ0nNj0j5N%j5n%%%%%j5%L0O0L5%j5NL5L6L0M0L0M0L5L0J5J0
3346e41J0J0NnJ0%j0J5Nj0nk0k0nJ0NK5%m0l0l5m0m5l0l0m1j0J0%nj5l0k5k0k0j5j5j0nK5
3343i47K5nk5j5J0N5O5N0L1J5M0L5K0J0J0M0K0K0%j0j0%j5Nj5%NK0K0Nk5k0k5l0nJ0%%j0J0
3340f36%%NNJ5%k0l5m0k0j5j5k1j0K1N%K0K0nNJ0k0m0n1j5NJ5NK0NJ6J0J5NK0NJ0K5%J0J5
3338f56Nnj0J0L5M5M0L5K5%J5J0j0j5j0j5%J5N%j5k5k0j5%nN%j0NNj0J5J0J0J0L0M5L5L1K5
3335c55NJ0J5%k0%j0k0k1J6L5L0J5K5K5nk0nj5j5j0%k5k5l6k5l5l0k5m0k5%NN%nJ0N%j0%j0
3332e86%j5m5l5k0nJ0%%J5nN%k0j5j5j5k0j6k0j0nnj0%L0M1L5L5L0K0K5L0J5L0L0J5K5NNK0
3329d41K0NNK0J6NK5%%k0k6%J1J5k6m5o0m0J0M0L0%%j5j0j5j5j0%J5NJ0J5%%K0J0nJ0J0NN
3326d21J5%n%J0L1L0L5Nl0k0k5J5L5J5J5K0K0j0j5j0j0nj5k0nnj5nj0j6%j5n%NnN%N%Nj0n
3323d16j0nj0j0nj0k0l5k5k5%K5NJ5%l0j0j5NK0nK0K0NJ5J5k0l0l5j5NL0L0NJ5J0nk0m5m0
3321f01j0J5K0L5K0M0M0M0N6K5J5n%NN%J5%j0K0J0n%j5k5J0j5j0nj5%J5J0%L0J5J5j5l0k0
3318c25NJ5nk0k0nj5l6l0k0%%Nn%K0K0nl0k5m5k5k0k0j5k5k5j5k0k0j0n%k0k5l1%J5J1oON
3315g66NNj0J5L5M0NnNL5K5J0J5nN%J5nJ0%%NNNN%NNj0%j0j0%j0j5Nnj5nnj5%j0nnnnnNj0
3312f71j0N%j0j5J0j0%n%j0J5%J0NN%NK0%NK0J0J0K0NJ5K5K0K5K5K0K5K0k5k0k5k0k5k0k5
3309e71k0j0J5NnJ0NnJ0%NJ5nj5k0nk5l5j0J0K0%j5j0%J0NJ0J0J0NJ0J0j5j5j5j5NJ0J5%N
3306f11j0l5m5k0%K0J0j0k0k5nj5k1k0n%J5J0%K1%J0J0j5nj6n%K6K0%J0j0%%K0K0K5J5J5%
3303f46k0l5k5N%k0k5k1l0j5j5l0l0j5K5J0NL0K0NJ5K0J5J6K0K0J5J5K0J5nk5k5n%J5NJ0%
3301f86%N%nNN%J0K5K0J0K5K0J0K5Nk0j5NJ0K0K5NJ0j0J0nnNJ5j5j0k0k5nj5k0k0j5nnnnJ0
3298f31K5K5J5j0j0%k0m0l0k5m0l0l1m0k5l0l5l0l0j5%k0nJ0J5J5NJ5Nnk5l5j5J0J5K0N%k0
3295a017k0j0NL5K5J5%j0N%J0M0K5L0L0L0M1K5L5K5j0l0j5k0nK0%NJ5J0%K0J5NJ5J0j5j5%
3292f76k5k5nnl0k1j5l0j5k5k5k0k0j5J0%j0k5k5l0k0%K0J5Nj5m0l5k0j0j0j5nJ5L5L5K0%
3290a057k0j5n%k0nj0j0%nj0nk6k0m5l5j0K0J5J0k0k0K0K5M0L5L6J5J0J0J5L5L0L5L5NJ5%
3287i32J5K0N%L0J5NJ0K0M6O0N5N0K5L0K5K0L0nj5l0k0J0%j5j5k5k5k0l5l5k5n%k5m6n0p0
3284i22o5q0n5l0l6m5k0nj5%j0J0NnJ5J5nJ5NK0K0L6J0J0j0%%j5J5n%Nnj0J0Nj0J0nj0J5J5
3282a127j0k5NL0N5O0N5L0J0J0J0J0J0M0N5N1M0J0NK0%%J5J5%NJ5K0%J5J0J0J0K0K0J5K5N0
3279d11L1J5nJ5L5L0J5J5L5J5K0M0K0K5L0L0K5K5L0L0L0M0K0J0NNJ0j0j5j5j0j5j0nj5l5l5
3276B0l0%Nk0m5m0l0k5m5n0k5j0nk0l5l0k6l0l5k5l0l0n%%%nnJ0j0j0j5j0j5j0j5nk0m0m5
3274g61n1l5m5m5m0m5m0l0m5k5NL0K5J0nj0nj0k0%nj5K0J0NK5K5M5M5K5J5J0%K5L5L0M0L0
3271g77J1NNJ5%J5J0NNNJ0Nj0J5J0nJ0J0%k0l0j5J0K0Nk5m0k0oJ1K0%J5M0L5K5k5l5j5l5j5
3268g56J5Nj5%%nnnl1k5j0nJ5NN%%J0%j0J0J5j0j5k0nk5m5l0j5J5K5K5L0K5J0%J0%K0J0K6
3265g56J0j5l1m5nnk0j5%j5nk0%K0M5L5L0L1M0L0L5NNNNK0K5n%j5nK0M0M5L0Nl0j0L0N5M0
3263c91K6K0K5K5NJ5K0NNJ5K0NJ5L5K0K5L0J5L0K5%J0nJ5NNNNk0j0j5k0j5j5j5j5j5J0%nN
3260a00j0%nl0l0m5k5l0m0l5l0j1k0k5j0j0k0k5j5k5m5m5k5k0K0%%j0j5k0j0j0j5k5nJ0K0
3257g36L0nk0n6n0k5nJ5K0%J0J0NJ0J5n%J6NN%J5K5J0K0K0J5K5K0K5NJ5J0J0K0NJ5Nk0j5j5
3255e51k0nJ0K0j0l0l5l5l0k0%j5j0k0l6l0k5l0k5l5k0%J5J0NK0NNJ5J5NNK0K0M6L5L0J5J0
3252f76K0J0k5NL5K0J0j5j5k5m0k5%K0%%%%l5m1l0l5n5m5k0%nj0NL0L5N%nK0J0%K0nk5k5n
3249i17K0K5L5J5L0K6K0K5K0K5L0J5K0%J0Nj5k0j5j5j5Nj0NK0J5K5K0NN%J0NN%J0J5K0J5J5
3246d91J5K0J0K5j0n%j0nnj0%J5K5K0K6K0K0K5K0M0M5N0L5nk0j5j0k0k0k0k0k0k5j0l0l0l6
3244d06n0k0%N%Nnk0j0j5k5%j0k0j0k0k5j0j5k5%k5j5%nj0j0nnj0L0O0O0K5K0K5K0K0L5L5
3241d31K5L6M0K5L0M0L0M0L0L5M0L0M0L0K5N%L0K0nk5l0j5k0j5k0j5k5l0nJ5J5K0K5j5l0k5
3239h0j0j5J5Nj0nk0nK5K0J0j0l0l0m5m5k5k0k0k0k0Nj5j5l1o5m5j5j0l5m0n0k5k5j0j5j5
3236g41l0oj5k0k0%j0j0j5nnj5nJ0j0NJ0j0%NNN%NNNNN%N%J0N%NNN%N%N%NNj5N%nj0NnnJ5
3232h12K5K6J5L0J5K0K5J0K0K0K0L5M5M5M0M1N0N5M0K0K5O0O5N0K5J5J5J5%%J0nk0j0j0j0
3230A0j5nk0l5m0m0m0l5l5m5l5j5k0k1k0k5j0J5K5M1L5K5Nnj5j5j0%%nNJ5L0K0K0J0%NNJ0
3227b30%nK0j0j5Nk0l5l0l5l0NK0J0J0j0j5j5j1%%%%j0l0k5k0j0nj5nK5NK0J0k0l5l5k5j0
3224e76%j5%nj5j5nm0o5n1m5j0Nnj0%%j0%J5K0J5K5K1J5K0J5K5K5L5J5%NnNL0L5L0L0L0L5
3222d21L0L6J0NJ5N%J5NJ0J0K0M0nl5m0k0nn%k5n6m5j5nnk5k5k5k0j5l0k0k0k5j5k0k0k5j6
3219g82J6K5N0M5L5K0%%%%j5nj5nNK0J5J5nJ5J0n%J5N%j5k5l0j5K5K5%l0n0n0m5j5J0%j0k1
3216g87k0l5l5k0l5l5l0l0NJ5NJ0J5NJ5N%%j0J0Nj0%%j0j5k0nL0N5L5N0M0M1K0J5j0j0j0n
3213g56NK5J5J0J5J0K0N%k5k5m0p1m0j5J5K5L0J0%%%Nnk5k0k5k0N%J5%k5j0NJ0%j5n%%L0K0
3210h47N%j0j0j0n%%%k0J0j0%j0j5k5l5k0J5M0K5K5J5Nj5k0nj5j0j5%Nj5j0K0L5K5NnJ0%l5
3208i22l5l5l5l5k5j0nj5nNK0K0J0J5K0NNj0k0l0j5j0J0K0K5K5L0nj5j0nnj0j5nK0K0L0J5
3205i82Nj0%%K0K5L0J5j0l0m5m0k0j5k5j5nj0k5m1j5k0k0k0l0l5k5%Nj0%nJ0nnJ0K5L5M5O0
3202a178M1J5J0J0L0M0M0L0L5L0L5L0K0K0%j5NJ5J6%j6j5j0j5k0nnk0k5k5j0%nk5j5j5j0n
3200a012Nk0k5j5NNnJ0N%NNJ0%J5J0J5J0%K0J0NL0J5%%J0L5J5j5k5k5l0l0k5l0k5l5k0k5l0
3197a152k1%%%%j5nNk0m0k0nK0J0K5J5J5nnK0N1L0J0j0k0nK5J0%n%J5j5nJ0%nJ5J0J0J5J0
3194a032NL0%j0N%n%nj0%%k5j0j5j0j5j5j0K5J5J0K5J5K0K0J5NNJ5n%J5%%NnNn%%nNJ0K5J5
3191h92K0J0L0J5J5j5l0k5k0k5k0k5k0J0L0K0J0j0l0l0j0nJ0%%J0j0NNj0k5k5j5%J0NNJ5L0
3188i87K5K0nN%nj5nj5nnj5nk0k0j0k5j0j5k5j5j6k0%k0j0Nk5j5%nnnn%nNj5k0l5k5k5l5k0
3185a448K0J0K0L5L0K0NNN%J0J0NJ0k0j5K5K5L0J0K0K6Nj1O%%K5J5J5K0J0J5J5K0L5K5K5K0
3183i22K5M5J0l5o0n0m0j5%j0%J5L0K0K0k0m5k5l5j0nk0%%k0j5%%N%J5NN%J0L0M0L0L0j0l5
3180a037k5j5nK0NNJ0J0NJ5j0NJ0j0%%%%Nj0J5j0j0J0%%J0J0J0J0J0J0J5NJ5L0J5j5k0%K5
3177h87L5M0L0J1oj0NJ6k1k0l5l5l0k5l5m0k0j5j0j0j5nj0k0nn%%nk0l6l0k0j5j0j0j0j5n
3174a298j5nj5Nk0NK5NK5J5J0%nJ5J5L0M6J5%%N%NJ5K0M0N0K5nl0k0k5k5k0%J5%J0J0%J0J0
3171a057nnNj0n%%nk0l5l6j5k0J0M1N5N0K0Nj0j5k0j5j5%J0J0NNJ0J0N%NnJ0J5L5L0K0%NJ0
3168i22%k0k5k0k0j0j5j0j0%k0j5nNJ0J5NnJ5NNL5K5J0k0j0%j0j0k0k0l0j0M0N5O0M5K0J5
3166h62K0J5J0NNk5k5NK0K5J0nJ5nnj5k0%J5L5M1K0NK5J5J5K0J0K0J0J0nj5J0Nj5J0j0k0k5
3163f56k0k5k5k5j5l1k0j5k0k0j0k0k0k0%%nnnnNj0j5j0j0k0j0j5k0j0J5J0J5J0Nk0j0nj0
3160a067j0%K5L5J0%k5n0m5l0%%l1m5n0m0%%%j5j0k0nnj0j0Nj0nj0%j5k5j5k5k5j5k6j5nn
3158a589k5NK5L6M5K0J0NNJ0%J0J5NnK0L0O0M5K5K0J5j0J0K5N1K5NJ0K0K5J5NL0J5K0K5J0
3155i32J5NJ5M5M5L0J1non%nJ0L1K0J0nj0nj0k0%%k1nnj0nnj0j5Nnj0nnnnj0nK0%nK0%l0l0
3152i12%J0NNJ5NJ0J5%j5k0k5j5K0K0K5J0j0l5l0j5j0NNnJ5J5J0K5J0J5J5J5J5K0K1J0J5K0
3149g21K0J5NNJ0%j0j0J0K0J5J0k5k5j0K5L5K0K5J5K0J5nnNj5l0j5k5k5nN%%j0j5j0j5j0j0
3146g21j5j0l1l0l0k0J0J5J0J0J0j5nNj5%%nnj0k5%nj5nj5nK0N%NJ0N%j0l0k0k0k5j0J0K5
3144i57L5L0J5%j0j0k0j5j0k0j5j5j5j5j5j5j0j0nnj0nj0j0k0nj0k6j0j5k5%nJ0NnJ5%%NJ5
3141a188NNJ6J0J0J5N%%%%%%nNJ5j0%J5nJ0%NJ5%J5J0%K0J0J0%k0j0nnj5j0n%nj0Nn%%nnJ0
3137a097%%NN%Nj0nj5%j0nj0nNNJ5%NJ5J0%%%j0Nn%n%nJ0NNJ0%%J0J0K0J5J5J5J0K0J0J0%
3134i42%J5N%J5nN%j0NNj0nJ0j0J0%%L0nj0nNJ0k0l5o0k5NK0K0%j5j0J5n%J0j5j0nk0j5nj5
3131a072n%K5J5J5J5J5J0J5K5K0K0K0nnj0N%J0L0j0l5k5l0l0k0%j5j0j0j0j5nj5n%j5j5%j5
3128a137nK5NNL0NJ5J5N%j0l0n5n1l0j0%j0j0j0j5%j0j0j0j5j5j5k0j5j5j5k0j0%j5%nj0%
3126a468j5j0k5k5j1k0k0j5k0j0j5k0%k5%j5j5j0Nj0Nnnj0%J0nnJ5%N%%Nk0j5N%k0%nJ5M0
3123a734L5K5nj5j5nK0K0J0L0J5J5L0J0%K1%NJ0NnK0L5M5M5L5j5m5l5k0j5N%j0K0K0L5Nnk5
3120a433k5j5j0k5l0nJ0K0K0J0K5NK0K0j5j5nk5k5m5m1k5%M0K6J0nk6l0nnJ5N%J0NN%nm5k5
3117a639k0NK5J5NJ5j5%%j5J5%nNK5K5J1j6%%j5n%j0J0NL6L0N5O5N0K5J0nl0l5l5nK5NJ0N
3114a373J0J5%j0j0j0j0j5j0nj5nj0nnj0n%j5%J0N%%J0nJ5%K5J0J0J5J0K0J0%j0nn%j0n%j5
3111a403nj5%K0J0j0l5n0l5j5%K0L0K5L0NK0K0Nnnj5nnnk0J0J5J5J5K5J5L0J0j0k0j0K0N0
3109a278N5M0K1%%%%j1J6J5J0J5K0J0J5J5nj0%j0k0l5l6k5J0%NNJ6%NJ0N%NN%J0N%nj0j0n
3106a147Nj5n%k1j0J5L6M5L5L0%l0o5n6m0k0%j0j5NJ0NJ0NNNJ0Nj0n%j0Nn%j0j0Nk5%nk0%
3103a298j0j0%k0j0nj0nnJ0%%k5j0NL0M0K5K5L5J5J0%J5L0J6L0K0K0L0J5L0M0K5K5M0M0K5
3100h12K5L6J0k0n%k1l5l0k0k5k0J0K5J5%j0j5k5l5k5J0j0k0k0m5m5m5m6n0l5n5o5k5k5j5
3098a468j5k0j5k0j0k6k0l5k5l0l0l0k5l0nJ5nJ0J5j0%J5K5K0K0K5%%%%j5%j0n%j5j0%J0%
3095a719K0%j5j5k0j0j0N%j0%%j0%NJ0J0%%J5J0%nJ5N%J0%%J0K5K5M0K0N%NNJ0K1K0J5J5K0
3092a473L0Nj5n%k0m0k5j1J6J0j5l1m5l5m0m0l5l0k5l0k0l5l0j6l5n0n0o0m0j5j0j0j0nn%
3089b245n%%j5J0K0K0K5K0K0K0%l0j5J5K0K0K5M0K5L0J5K0K6J0J0K5J5J5K0NJ5J5NK0J5NN
3087a759nnN%nn%NNnNJ5j0J5%k0j5k0j5j5k0k5j0j0k5k0j1%J1%J5K5L0K0nj5J0L0M0K5J0%
3084a754j0J0J0J0J5L0N0N5K5j0j5j5j5j0n%j0NK5K5NJ0nj0J0%%n%%j0j5%nj0j5%k0l5k5k5
3081a739l0j5l0k5l5l0l0l1m0k5l0l5K0J5J0K0K5%K0J5N%N%NNN%Oon%k0l0l0k0nJ0NNN%%N
3078b025nm0k5j0J0K5L0J0j0l0j5j5l0nj0k5k0j5j5J5K0Nk0l0k0NK0J0%%%%j5NJ0k0k5k5l0
3076b315k6nN%%Nn%%j0k5k0k0j5k0k0k0j5%j0j0j0nk0%J0J0J5Nl5n5m5m5j0%n%onj0%K1K5
3073b691L5J5k0l5m1k5%J5nJ0L6J5K0M0J5J0k0l0nnNj0n%k0NL5L0M5K5J0j5J0nNM0L0J0M0
3070b431L0L0M0L1L5M5K5J0J5K5%K0J0J5J0J5%K0j0j0k0k0j0%K0J0NJ0NK5%k5l0l5k0j5J0
3067b165j0nnk5j5j5l5m0j6K1L0K0NNM0K5K5%NJ5K5L5K0J5NL0L0J5K6L0%%%NnNj5J0K5K0L0
3065a834K0%N%%j5k5l0j5NN%J0K0j0J5%k5m0l6k5j0nk0%Nj0nNn%j0Nnnj0n%j5nnnnNj5l0l0
3061b155k0l5j0Nnnn%nnJ0J0NJ0%l5j0j5j0J5j0N%%j5J0L0L5%j5l0n%%%j5j5Nnn%nl0j6%%
3058b341K6%nm1n0m0k0k0l5l5m5k5j0J0%%N%%%J5K5J5K0K5J0K0K0N%%NL0L0J5M0L6N5M5M5
3056b170J5K5L5J0%J0N%j5k5k0j5j0NJ0j5l0k0j5l0l5k0j0m1l0k0k5k0k0%k0nnj0k0NJ0M0
3053b476L0K0L5K0L0K6J5j0J0N%NN%nk5k1nk0k0j5j5j5l5k5k0k5k5k5k5k0m5m5k1j0k0j5n
3050b787nj5l5l0k0J0L0L5M0J0nJ0J0K0J6K0K0J0J5K5J5K0K5J5nJ5K5N5N5N5M6K0J5%J0J0
3048b250%NJ5nnj0j0nJ0K0J5J5K0K5K0K0%j0J0j5l0m0m0l5nJ0Nnk0k0k1k0NNnJ0%k0%nl5k5
3045b426m0k5%nj0Nj0nNj0k0j0j0k0l0m0j5K0K5L0L0K5L0L5K5L0nk0j0j5j0j5j0j5nk5k5n
3043b576%J5NJ0%j5Nj0Nj0j0%j5l0m5nJ0J5j0j0%J0L5M5M0K5J5N%nN%k0NJ0j5k5j0k5j0%J0
3040b576%J5K0M5L5K5K5%NJ5N%%J0NNnJ0nl0j0j5j5j5k0j5j5l5k5k0%K5J5J0J5%J5NnJ5J5
3037b471%%K0J0J0J0J0K0Nj5j5J5L5Nn%NJ0nJ0NJ0%OJ0j0k6j0j5NJ5NJ0j0k0j5k0j5j0k5j0
3034b466n%nnnn%n%%nN%nNnj5k0k5j0J0K5K5J5Nn%nNnj5J5%%N%J0j0NNl5m0k5m5k0%j0j5k0
3031b696j0k6nL6M5L5M0M0M5K0j5k5l0l5k5j5j0k0j0j0k0nj5J0K5K5N%j0Nk0l0l6l0l5k5m0
3028b867k5l5k5j0%l0j0j5j5j5k5j5j0k6l5n0l0n0l5nk5k0j0J5J0nNJ5J0J5NJ5NJ0nk5j0j5
3026c338j5j0k5j0nnnnNNK0L0K0j0k0m0m0k0%J5%%%NJ5M0J5L5L5K0M0K0NNJ5nJ0J0j0K0L5
3023c143K5M1K5J0%NJ0NNK5nk0%J5M0L5M0L0J0%NnNn%j5NJ5Nk5l0m5j5nK0Nj5l5k0j0j5k5
3020c052%NNJ5%k5m0l6l0l0j5l0k0%%%%j0j0%j5nnj0nNNJ5%J0NJ5%k5m5k5l5k5Nj5j0k0n6
3017c509l0l5l5m0m0k5nJ5J0%J0J0J0Nl0m0m5k0J5K0L0J5J0J0J0N%K0N0N0L0K5L6K0j5l0l6
3015c529j5j5k0j5j5j5k0nk5k0k0k0k5j5k0l0j5j5l6k0k5m5n0m5n0l0j5k5k5j5k5l1j5n%%
3012d311nn%Nj0l0k5l0k0J0J5J5J0J0J0N%%l0j5k0J0K5J0K0L5L5M6L0J0Nj5k0j5J0L5L5M0
3009d125K5L0L0L5Nk5k0%K5K0%%k5j0j0m0l5l5l5l5m0l6l5m0m0n0k5%%nNNn%nNn%%NJ0NJ0
3007d466J0J0NJ0K0K0K0K0K0K0L0J0%j0%j0nj0nnj0j0nj0nj0j5nN%%l5n0o0k0J0Nn%J0J5%
3004d511%J0j0j0j0nj0j0j5%NL5M0Nk5l5m0k5NNJ0J0K5L5L0L0M0L5M5L0j0l0nl0k0k0k5k0
3001d471J0K0K0J5Nj0%%j5N%nNNJ5%%J5N%J0j0j0Nj5Nj0NJ5J5J5K0K0J5K5J1%%J0j0k1k0l0
2998d336k0k5k5k5k5k5k5k0k5l0k5%J5J0j5k5k0NJ0j0k6n%nnj0%nnJ0K5K6J5j0j5k1j0nk0
2996d702k5%J5NJ5J0K6NNK5K5L0L0K5%J0NN%J0J0NJ0%J0Nj0N%j0k0l5l5j5k0k0k0k5k1k0k0
2993d707k0k0j5k0k0k0k0k5j0nn%nk5l0l5j5%K0K0%m0m5m6m5%j0j0%nj0j0%NK5K0J0k5k5k5
2990e193k5nNj0N%nn%nn%j0nnj0%J5J5J0J5nk0%j5l0m0l0m0k5m1m0l5o0p0p5o0n1l5n0l5j0
2987e985j0j0j0m5n0o0m0m1m0m0m0k5m5m5k0j5J0K5M5M5L5Nn%%K0L0M5M5M6N5O5O0P0O5O1
2985e799P0P0N5O0O0O1O0L0L5M0L0NN%J5K5K5nk5l0m0n5o5p1n0n0l0k5l0k5k5k5k5k5k5m0
2982e819n1m5m5n0m0l5n0n0m1%K1%k1m0k0j5j5j5j0j5k0j0j5j5j0k0nJ0NNJ5M5N0K5%j5NK0
2980f286J5%j0n%l0l0j5l5m5l5l0m5k0j0j5j1%K6J0J0J5J5NK0L5L0L0M0L0L5M0K5K5K6J5L0
2977f145J0j5k5k0k6%K6K0L0NnnJ5L0K0K0K5K0J5L0%%%N%J0%N%%%N%%N%K0K0K0K0M6M5N5L0
2974e689J5j0NNK0L5L0K0L5O5M1N0N0N0M0O0O0O0O1O5Q5Q5N5L0J0%J1o%%Ool0m5l5m0o5o0
2972d937o0p1o5o5p0o5n5k5%K5J0%NJ0K0J0NK5M5Q0R0J11J10J10R5Q1R0O5K5K5O0N6K5nj5
2969d255nL0M5L0K5L5K5L0K5K5L0L0K0nk5j5J0nj0%j0nn%J0NN%%%%Nj5n5n0l0l0k0l0l5l0
2966d250k1m0l0m0m0k5j0k0n5p0r1r0r5r0q6q0r5q0o5j16j70k21k70k66k01j15o5m0m0n0m5
2964f972m6m0n0p0o5q0o6n0m5m5m5m0J5L0M0M0R5J36J55J46J45J55J41J10J15J01J20J40J31
2962e799J05P5O0N5O0N1N5N0O0M5Nnj0NL5J5j0l0k5%nk5l5m0j0K0J0%J0%J0J5%K0K0K0L5J0
2960e148j5j5nk5m5n0nJ0Nj5%%%nk0NJ0k0j0%J5NNJ5NJ0K0nl0l5n0k5%N%%L0K5j5l0m1k5m0
2957e509m0l0n0j5o0p5q1p0r0n0m0n5n1m5n0n5m0l5j5l0k5j5l5j5l6k0l0m0j5l5k5k0m0k0
2954f857nk5j0J0L5L0J5J0K5K0K0K5N5M0M1N0N0M0N5Q0P0L6K0K0K0J5K0L0M5L5L5K0j0J0%
2952e930k5m0m5l0m5n0m5m6m0j5NJ5nk0k0nj0j0j0j0k0j5nk5m0l5nJ0%j5j0nnnnnj0NNnk5
2949f596k1k5k0l0%K5J5J0%nJ0%J0%J0K1L0%k5m6m0l0j0NK5K5J0nk0%j5j5j0j0j5j0k5k0j5
2947f812j5k0k0j5%n%j0j5l5l0k1j0nn%J5K1K0J5L0J5J0L0N5O5N5O5K0OK0J0J5J5J0J5%j0
2944f521j0%k0m0l1k5k5l5l0k0k5l0l0k0l0l5k5l0k6l0l5k0l0j0j5k5k5j5k0j5J5M0M5J5n
2942g138j0j5nK0L5L5J5%k0k5m0l0j0J0K5K0%k5%K0M5L0L0nm0l0j0j0K5K0%k0j0j0k0%J5%
2939g128%j5l0nl0l0k5k0l0k5l0k1l0n0n0n0m5n0n0m5n6p0q5r0o5k0Nk1%L6L0K0M0M0K5L5
2937g935L0n%j0%J0L0L5%j5k0k5j0k5k0j0k5m0j5j0m5o6o5o5o5m5k5l0m0n1k5l0m0k5j5l0
2934h722j0J0nN%%j0k0%L0L5L0L0J5nNN%J0N%j0k5j5j5l0nj5k0NK5L0NK0J5L0Nnj5nj0l5l5
2931h697k5m5o5n0n6o5n0o5o5n0k0k5k5k1l5n5m0m5n0l0m0l5m5l6m0l5l5l5k5m0l0l5m0k5
2929a0075J5K5K0K0K0K0K0K0J5K5K0K5K5J5K0K5J5NJ0J1onJ1K5K0l0l1m5m5l5nnj0m5n5m5
2926a0010k0j0nk0k0j1nk5m0o5o0n0m5k0k5m0p1p0o5q0p0n1p5n5NK0NJ5j5l0j5j5nJ5%J0J0
2924a1008K5%K5nj5nj5n0o0m5o0q1q0p0q5p5p1q5o0m5k5k5m0n0m6l5j5j0k5n0o5o5o0o6o0
2922a2502l5k0%m5o5o5l5J0J5j0j0k0j0j0j1j0k0K0M1M0L0J0k5m0l5j6J6J0J0%l1m5p0r0q0
2919a3098p0l0K5N5N0N0M5O0M5O6P5N5Q5Q0J01J05Q0O0N0P0M6L5O0J00J00J11Q5P0N0M0M0
2917a1304L5NJ1K5M0M0J0j5m5o6n5o5o5o0p0o5o1p5p0o0o5p1o5o5q0n5k5k5m0m6k5K5N1L0
2915a2366j0k5j0L0O0J25K06K80L11L31L26K91K65L11L51L61L26K80K91L21L36L41L01K30
2913f737J46P5M0L5j0n5j11j85k71l56m21m81n41n97o37o76o87o82o92o86o87o77o37n81n36
2911a6647m62l96l50l01k36j80j21o5m0m0n5m0j5J5L5M5O5P0M0K0m0r0j05j00j26j45j56j60
2909a9580j55j76j45j51j65j45j66j85j96k10j76j30j10j11j30j50j41j10o5j0K5M5N0N0M5
2908b2192K0nnl5o0r0j20j41j95j81j30q0p0p1r5j50k46l36m16m66m96n02m91m81m76m41m12
2906b8363l60l06k36j90j96k00k21k36k20j46nJ26K50L51M21M37M21L76L10L11L06L01L06
2904b6763L25L41L26L41L31L31L41L30L16L16L11L26L61M11M26L81K70J16j0j11j30r0%O0
2903b1144Q0M0j0o0r0j10j01j00q5n0j5J5N%k0L0J00J35J31J10J05R6Q5J15J81J95J76J90
2901a9996J90J71J45J26R0K0j0n0q5j11j50j71k10k81l31l76m36m91m81m46m22m06l91m21
2899b4523m36m26m01l56l21k85k56k41k25k01j95j81j50j20j01j15j15q1n5nM5R1J00P5O5
2898b8413K5L0O1N0L0%k0k0j5J5K0l5j61k70l26l36l06k66k75l01l36l31k96k80k26j90j41
2896c2313j15p0k0K0R0J70K36K66K20J86J50J61K45L26L46L51L36K95K71L06L26L06K55K01
2894b7455Q5j5r0j36j90k41k90l41l86l91l81m11m62n31n86o37o32n76n57n86o42o67o26n97
2892c7341n66n21n12n01m96m67m66m86m71m31l86l41l16k91l01l45l81m01m22m11l81l30k56
2891d6820j86j35p5n0q5j71k41j80m0J05K16K20J06j5j11j45k01k35k36j90q1J5J11J30N5
2889d8239k0q5j20j41j50j91k25k61l06l20l41l66l86m06m06l81l16k56j65p0nM5N0N0O0Q5
2887e2866J06J10R5O0M0Nj0k0k5r5j75k91l71m21m11l51l01k66k45k26k51k95l01k81k35j96
2886e7217k00l11m81o02o42o41o47o62o96p98r22j012j063j033r22p52o17n06m01l46l66m01
2884g1238l86l26k86k65k46k10j01M5K01L31M16M91N62O21O67O97O91O67O67O27N56M66L51
2883f5002K66J45M5o5j80l21m06m66n02n41n32n41n91o57o87o82o56o02n81n87n81n52n16
2881g4792n01m32l45k36j10k0N0N5O0P0K5n0j05r5k0J05L06M71O01O42O22M66J40k75o27q52
2879g4847r33q67p52o47n51l81k51k35l51n26o87p97q83r62j028j062j078j138j308j549j795
2878i2628j965k050k041j980j970j980k010k005k021j975j884j735j594j469j388j389j404
2877a23488j408j349j248j088r02p12n51m66m62n51o67p52q17q87r12q73p57n36k51m0n0k76
2875a39043n41p22q17p97q02r33j288j779k271k677k863k757k391j920j504j328j599k276
2874a68308l223m367n564o642p274p304o617n158l013l56K472N183P364Q622Q713P690N865
2873a71917L799K006Q82N41R18J834K828L363K923J208j955o502j2091j8187k4237k9652l3877
2872b78116l6544l7426l6379l3456k9140k4268j9681j5911j3194j1213r249o567k807K035
2871e51916P499J2808J7275K0538K2487K3140K2663K1416J9705J7801J5836J3725J1194P891
2870c17938L659j479p524j4322k1455k8574l5587m2484m9342n6340o3504p0647p7349q3420
2869h66306q8723r3090r6599r9476j01727j03201j03988j04279j04203j03883j03627j03757
2868b072859j04614j06635j10174j15302j22009j30551j41319j54333j69391j86415k05419
2867c619021k26619k50305k76547l04805l34462l65080l96637m30058m67724n11543n60278
2866g743079o10809o63514p25383q05921r07352j015726j103869j154032j185584j254146
2866a7169415j410608j657600j947506k218700k430290k572078k656853k704299k721843k697634
2865d0186826k615905k478103k305569k125385j959306j821733j718206j643508j584938j527489
2864e9966968j455208j352123j207751j020885p95243n32326k30043J13909M99902R26136
2864f5020600J387599J874959K374111K866137L328359L737366M072791M319469M468076M514970
2863c2076763M461750M314421M083047L781686L427107L036853K627823K215587J814228J436089
2862h78172J091471P88020N30035L18571J52502K9050n6064j08339j33915j39114j29974j11683
2861A352388q8538o4190m1422k1836n986O106J4673K0162K2994K3510K2228J9781J6703J3179
2861A289752R279M942J71m893r996j4823j9295k3300k6558k8894l0318l0895l0890l0573l0063
2859A023646k9270k8012k6253k4087k1561j8888j6312j3876j1409q718n669k336J148M516
2859H22919P685J0487J2738J4297J5209J5620J5625J5214J4423J3329J1941J0301Q492O632
2858I94912M732K858R77j012l133n254p188q913j0543j2056j3354j4337j4953j5255j5409
2857H82072j5636j6011j6578j7304j8077j8768j9295j9706k0061k0438k0819k1109k1184k0975
2856F16111k0633k0322k0097j9931j9856j9791j9661j9395j8883j7977j6698j5244j3781j2391
2855C61451j1054r770q477p158n931m862l945l123k492k075j905j905j935j865j574j113o76
2854B91591l11R5N72J082J564K000K407K817L228L544L640L509L263K938K526K025J354M86
2852C28330n01j479k241k636k667k351j910j509j108o42j10M61R63J223J238J073P57K60m81
2851C16670j398k382l368m321n199n985o537o727o522o186n820n534n244m897m462l895l288
2850B34905k768k421k170j985j830j639j464j489j689j980k281k537k712k802k747k632k506
2849A97253k407k321k270k211k141k095k020j900j790j729j730j814j945k071k160k261k391
2848A61997k527k687k832k978l088l138l183l233l249l208l133l048k977l003l153l269l213
2846A10078l078k947k888k862k898k932k968k948k937k827k612k406k231j995j664j244q32
2845F7809n31l66l21l86m86n42n46n51o02o77o76n52m11l26l66m51n21n67o36p27q62j023
2844E5683j173j288j419j549j714j865k036k125k120k056j950j840j684j509j318j098q57
2843B8082o27m11k76k00j20J0J30K26K75K96K56J60P5L5j0m0l0K0N0L0l5o5n5l0M0J65L21
2841B8272M01L51K16Q5Q5J71K00N5j50k81k75k21k16k95l91m41m62m66m46m26l81l41k61j80
2839B4603j25j11o0NN5Q5J21J35J66K05K26K30K16K50L36M01M57N16M91M46M01L66L21K91
2837C0027K40J86J40N5r0k75m57n36o02o26o07n76n77n96o32o82p72r12r98j027j048j048
2836A8587j042j033j003r22q32p62p12p02o76o22n16m01k76j45n1NO1J05J90K91L56L81L66
2834A0647L36K96K65K81L31L81L96L96L26K55K31K05K16K16J95J40R1Q5J60K31K20K01J65
2833A6266J06O0M5N0M0j5n0o5r0q1q5j20j51j60j65j91k35k96l11k81k40k51k86l11l10k96
2831A2577k91k66k30k06k05j76j45j65k21k01j75j35j16j00j00j20r6o5n0q5j21j50j90k31
2829H737k41k45k31k20k16k61k80l01k51k15k36k66l10l21l26l31l11k90k66k26j90j56j10
2828B937r0o0k0K5P5J30J51J30J00O5O6J00J45K01K40K71K81K70K61K46K35K26J85J36Q0P0
2826F456R5J26J35J20J11J05R0O5M5J0j0k0k5%K0O1J20K00K91L51L91M21M41M61M87N01N11
2824A1559N27N46N36M97M66M36L91L71L66L76L46K96K05J10nq0j20j31j60j90k36k76l26l60
2823A5144l97m16m61m81m91m92m41m06l81l41k75k21j85j51j10j10p5m1j0nm5p5q0o5m5m1
2821I303o0p0m5n0o5k5k0k5k1k5k5k0l0k5l5k5l0j5nk5p5j06j15j00j21j45j65j76j80j61
2819G318j50j30j01j00r0o5m0l5n1p5q5p5m0k0l0p1j10j60j86j80j61j15r5j31j85k46l05
2817D286l41l71l91m11m36m87n36n92o26o71p02p07o61n97n01m21l36k41j50q5k0M0P5R0Q0
2815d712J01J20J45J61J90J91K10K36L06L56L96M06M46M91M81M76M71M46M11L46K65J86J25
2814B250J01O5L0J5j0k5l5m5n6l5l0j5j5nj0j5nnk5NK5L0M0K0%j5k0NL0M5M6L5Nk5j5nK5O5
2811B426Q0R5Q5P1O0N5P5J00J06J10J15J21J20J15J10J11J05J05J00J11J10J05J06R5J00J00
2809D992J06R5J05R5O6N0N0O0O5N0K5nk5o0l0n0o5p0p1p0r5p5q5q1p0k0NNJ5J5j5n0n5m5j5
2807D747N%%j5k5k5m1n0n5l0nj5k5l5m5l5n0q1r5q0r0j21j20j05q5n6k5%K0O1Q5J00R0Q6P0
2805C955O0M0J0%%%%n0r0j21j30j15j16r5o5l5k0J0NK5M5Q0R5J06O5N0M5P0Q1M5L0K0K5K0
2802D045j5k0nk5n0m5m6n0l0j5k5k5%K0%J0nJ5J5%NK5J0J0L0M5L6L5N0L5L5M5M5M0M5L6J0
2800D286J0J0NJ5k0n1n0m5l0l0m5n5l0%J0%J0K0j0m0n0o6p5p0n5k0nm0m5n1m0m5o5o5m5n5
2797C168o0o6m0l0nj0k0k0j0K5L5L0K5L5K5K6M0L0L0L5L5K5M0L5L0L0L5N6L5M0N5M0N0N0M0
2795C839K0K0J6K0J5j0l0m6k0l0n%k5l0n0n0o0m0k0%%%nl1l0j5J0nl0l0j0NL0K0NNj0nNk0
2792C403k0k0l0j0J5K0J5L0N5O1O0O0L0J5K5O5O5N6K5K5J5%NJ5J0K0K0J5K0J0nm0p0n5m6m5
2790C814n0o5o0n0k0J0%j5n%nnN%nJ0J5J5nnj5%K0M5M5M5N5M5J0n%NK5K5K6K5K0Nj5l0k0j1
2787C879J1NJ0K0K0J0%j5j0nJ0%%J0J5K0J5j5j5%L5N0N0K0%j0l0o0n0m0k0%J0J5J5%l5n6n5
2784C804m5l0k0nj0nnNj0nnJ5Nj0K0K5L0M0K0J0J0NJ0K0K1L0N0M5L5J0nj0j0J0J5J5J5K0N
2782D115l5o5o0m5j5%J5M5J0NNJ0L0K0K5K5K5K5L0K0K0K0L0J0%nNj0j0J5N%%%O%j1j5j0j5
2779D220l0m5l5l5k0j0nk0j0j0k5%N%NJ0Nj0k0l5m5m6j5J5NJ5K6Nj6j0K6M0J5j0NJ0J5J5k0
2776C965m0l0%J5%%%K5K5K5NNK5K5K0K5K5K0L0K0K5N0N1N5M5J5J0J0J5NJ5L0L0K0nl5m5l0
2774D446m5m0l5n5p6o0p0p5p5r1p0m5o5n0n5n1m0m5m5k5k0k5k0k5m0m5k5j5j0j6nK6M0L0L5
2771C218L0L0L5L0J5NJ5NNk5k5NL0O0N5M1M5N0N5L5j5l0l0j5k5k5l5j5j0k6%k0m0l5l5m5m5
2769C268n0n0n0%M0L0J0nk5k0j0J0J0NJ0K0J5J0K5L5M0M0M5L0K5K5L1M5O0N5M5L5K5K5M0N6
2766C900Q0Q0N5M5K5K0N0J01J25J35J36R0R0J36K05K46K45K31J75J31Q5M0K0L5Q5J11R0K0
2764F787m5j15j41j50j86k15k26k00k01j95k16k46k70k56k61k70k56k46k30k16j95j66j40
2763B145j05o0m1l0j5nK5M6N0N5M5O0N5N0O1N0K0J0K0J0%j5j5%%NJ0nNJ0N%L5L5K5M0N0N0
2760B681L5K1%K0N5P0L5L0N5Q5P6N5N0M0K5M0M0K5L0J0J0L1J5K5K0K0L0O0N5L5M5N0N1M0J5
2758C980NJ5NJ5NJ5NJ5J5J5J5NK5J5N%nNj0k5l0m0j0K5K5K0K5J0j0k0k0nNL0N0P0P6Q0O5N0
2755D516N5N5M6K5%J5K0K0M5K0L5K0j0J0J5%K0J5NJ5NK0J0k5%k0%j5j0j0j0nJ0nN%N%NK0M5
2752D967L0K5Nj5j5%J5L0J1K5N5L5M5M5O0N5P6M5L5J0J5L0L0M5N0K5j0j0k0j0NK5M5O0M1K0
2750E880%k0j0%J5k5n1n5k5nj0j5k0m5k5j0j5k5m0n5m6m5l0J0Nk5j0k0j5j5k0j0k5j0%n%%
2747E183K0L0K0K5nj0%nj0nj0j0J0j0k5n0o0n6o0n5l0k0l0k0k5k5l5j5j0Nj5%J5k0n%nj0j6
2745D656nJ6J5J5J5J5NNJ5L0M0L5L0N0O5O1N0K0K0J5J5J5L0L5J5K5K5K0K5K5J5NL1M5L5J0
2742E539j0k0k5l5k1k0l5l5k0l5l5k0m5p5j01q5q5o0m5o0n1l5k0l5k5k0l5k5k5k5k0k5l0n
2740D296j0nnj1nnj0n%Nj0j5J0nn%nJ5j5l5m5m5l0%L0K0J0j0%%j5k5%k0j0J0J0K0%j5l0k0
2737D015k0m0nj5l5k1j5k0k0NL5K6Nnk1j5j0k0j0k5j0K0J0J5J5J0J5K1Nk6l5k5k5NJ5J5J0
2734C824J5nJ0M6M5K0J0j0%K5NJ0J5NnK0J5J0J5K0J5J0K0J5nnn%nnnnnl0l0n%%J5nk0j0j5
2731D010j5j0k0j5j5j0J0j0N%j0nnJ5J0j5m1n5o0m0k5j0K0N%j5j5j5k0%K0J5Nk0j0j0k0j0
2729C619J0j0NL0M0M5L5J5J5K0J0J0K0K6%Nj0k1NK6J0K0K0n%n%K0K5J5K0J0j0l0m5l5NK5K0
2726C955L0K5L5K0K5%k0l0k0%nj5j5nj0j5j0%j0nj5n%K0L5K0j5l5l0l1nn%J0K1L5J5j0j0j5
2723C910j0%J0K5K0J0j0l5n1l0k0k0l5l0nK0L5M0N0L6K0J5K0K0L0M0L5L0J0k0%j0nJ0N%%N
2721D115%Nj0N%%K0K0Nl5n5m0k5k5k0j0k5j5j5k6k5k0m5p5o5n5j0J5%%nj5j5n%%J0nL5N0M0
2718C679M0K0NJ0K0NK0%K0N%%%nj5j5nnnj0nk0m0k5l0k0k0k5j5nJ5N%j5k5j5j5k1k0j5k5k0
2715C408l0m5j5nnNj5k0l0k5J5K5Nk0k5k5l0l0k5%K0NJ0J0J5J0J0%k0j5nnnn%NJ5J5%j0k0
2712C143j0k0k1nk0j5j5j5j5j5j0k0j0j5J5J0NK0J5J0J0J5j5m0l5j5l0l0k5k5nJ0%Nj0l0k0
2710B772k0j5j5j6j5%nj5%K5J5j5k5l0j5k5J0K0nk5l5l0l0m0k0nK0K5j0l0k5l0l0nNJ0j0k5
2707B336k1N%nK1K5L0L5M5O0L0K0L5M0J5J0N%J0K0K1L5J0K5K5K5K5K5NJ0K5K5j0k5nJ0J5N
2705B962K5K0K0M0N1M5K0J0J0%n%%nnj5NJ5J5J5K0J5Nj0k0n%Nj0nnl0l0j5k0j0k6l0n0m5m0
2702B917l5j5NJ5nl5n0m0l0j1ONno%nk5k5k0k5k5NK5%l5l5j5j0j0%%j0j0k0k0j0k0l5k5k5
2699B341n%j1OJ0J5Nk5j1ONK5J0J0K5M0L5L5K0%k0l5l5k0j5%J0K5K5J0Nnj0Nn%%j0l0k5j5
2696B391NJ5J5K0K5j0nj0j5j0j5j0J0K0K5N0M5N0%k5l5nj0nNNnj5l0k0k0j0k5m5m1m0l0j5
2694B230n%n%%%%j0J0Nj0N%Nj0n%J5Nnj5J0K5L0Nj0%L0L6J5j0k1j0NJ0OJ5J5L0M0J0j5j0k5
2691B391j0nj0Nj0%L5K5NN%J5j0nJ5%%nnNj5%%j5J0NM0K5K0%%%%NNK0%nK5J0NJ5L5L5J5J0
2688B686%nJ0NK0%J6NJ0J0J0J5J0%k0k5j0J0K5J5J5K5J0j0NK5M0K5N%j5j5k0l5m5n5l6j5%
2685B691%K0J6%j1j5j0j5j0j5j0j5%N%NJ0%j0J0J0NJ0%k5l5m0k5k5k0j0l0k5j0k5k0J0J5%
2682B406J5%k0m0n6l5k0l0l0j0nNk0%%j0J0K0K0K5J5J0%%N%%J0nJ5K0K0J6J5J5K0J5L0L5M0
2680B501K5J5NJ5J0J5L5J5L0L5J5K1K5k0l6l0l0j0Nj5%K5K5M0J6j6j0k5nk0l0l0k0l0k5l0
2677B491k0k0k5l5j0j5l0k6k0NJ5J5ONK0NJ0J0N%J5L5K5Nk0k0nNN%j0nj0J0NNNNNk5m0m0k1
2674B315Nj0k0j5l0j0j5j5k0j0j5j5k5nJ5J5J5K0nj5%j0J0K0NK5M0L5M0M1J0J0J0J0NJ5J5
2672B441NK0NJ0J0%k0j0nk0j0K0K5M5J0j0j5j5%nj5k5m0m0l0%oj0Nnn%j0J0Nj5m0n5k5J5K0
2669B215K0J5J5K5K5K1K5K0%K0%J0J5%NJ0j5j0k0m5n6l0j5%J0j5nNj0NNj0k0l5k5l0l0nK0
2666B110M5K5Nj0%NJ0J5NNj0j0N%j0j0%%j0nn%nj5NJ5J5J5J5%j5j0nnnn%nnnn%%nJ0n%Nn%
2663B140%%N%%nNM5L0N0L0J5L6M5M5M0L5K0k0k5%J5%nnNj0l0k5l0k5j0j0j0j0j0oj5nnnNj0
2660B290n%%nJ0K5J6J0K0K0J5J5N%NNK0L5L5K0K5K0K0K5K0K5K0K0nj0j0%J5J5K6J0nn%nnn
2657B727j1nNj0k5k5j0K0M0M6N0M5M5J0k0l5k0k5k0j0L0K5%NNNNj5Nj0j5j5j0k5k5k1k5k5
2655B666j0J0n%j5nj0nk0nj0j0k0m0l0k5l5k5l5l0k1nj0j5%k0k0%%NJ0%J0%J5%k0j0j0k0m0
2652B190l0nJ5j5l0j0J5J0%k0j0k0%K0L5NNN%j5j0k5j5nk5j5j5k0k5nJ0J5Nj5m0k6k0%%J5
2649A929L1L0J5K0%%J5Nj5n%J5L0L0J5%k5k0j0NNNNJ5nJ0%k5n5l5m6m0m0k5n0m0j0J0J0nN
2646A754J0nk5j5k5k0%J0N%J5L5K5K5J0J0K0M0N0K0%l5k0j5J0L5M1N5O0M5Nj0Nnj5k0k0nN
2644B055J0nK0Nj0nNK0%K0Nj5l5m5j5nnj5Nnj0k0NK5L5J5nj5%J5M0%j5l0k5j5j0J5J5K0K5
2641B050K0K5K0K5K5L0K5K5K0K5L0J6Nnj6nJ6M5K5J5n%J5J0K0J0j0j0%j0j5%nj0l0j5k0k6
2638B315m0n0m5m0l0j5k0k5k0k0nl5m1l5n0l5j5k0j5j5j5nNj5l0J0L0L5L5K5NNnn%nnJ5N%
2635A829L0L0K5L1M0L5N0K5J0j0%%NN%J0J0nnJ0L0nk5l5k0K5L0J5Nj5j5%k0%L0M0L0J0K0K5
2633B250%%%nj0k5k0j5%J0K0j0j5k0j5k5k5l0l5k5l5k5l1k5l0l0l0k5j0k5j0j0k5nj5k0nN
2630A654j0NNJ0K0%l0m0n0k6j0j5j5j0j0n%j5J0NJ0NJ0K5J5K6J0K5J5J5L5L5K5M0L5L0L5L0
2628A894M5N1M0N0M5N0M5M0K5%NK5NJ6%K0K5NK5J5J0L5K0J5K0K0N0Q0O6O0O5O0O0N0O5N6L5
2625C193N5L5N0R0R6Q5J05J35J56J60J41J10J10J05J11J15J30J11J30J45J56J50J51J50J85
2623F160K21K71L20L46L61M06M72N36O06O97P97R43J083J268J464J689J955K216K506K822
2622B7139L154L499L819M111M376M557M662M637M481M186L695L088K396J574O92k16j093j895
2621G6862k621l219l699m066m316m441m432m346m211m010l745l468l189k902k612k336k070
2620A7179j815j589j354j157j013q42o97o12n11m56l76l01k61k45k16j70j36j15r5j25j16
2618D977j15j25r6q5r0r5j00j16r5j10r6o5r5p0o0n5o6n5p5r0q5p1n5l0m5m5n0m0k0o6q0q0
2616B556q5q0m0j5l1l0k0m0n0j5NNNJ0l0l5m0k0k5%j0j0J0J0NJ0j0k5k0nj5k6k0k0j5j5k5
2613A844j5J0J0%K0%J0K0nj0j0k5nL0K0K5L1j6l0j0k5l5nk5k0%K0%K0J5NNJ5NNJ0Nj5k5j5
2611A834j5k0j0j5j5j5j5nk0j0Nn%%n%nJ0K5K5J5nn%j0nnn%J5K5J5K5%k0%j5l0l0l5k5j0J0
2608A649%%Nn%NNNJ5%J0J0nK0L0J5M0K5j5nk5%J5M0K5L0j0j5j5nj5Nn%J0K5K5J0nj5%j5j0
2605A854nnj5k5j5l0j5nJ0%N%%Nnl0m0l5l5m0l1J6K5J5j0k0k1%%n%%J6K5K5K0%k5m0m1m5l0
2602A448j0J0J5J0J5j5l5l0j5j0J0Nj0j0l0l0j5l0j5k5k5j0l0k1k0j0J0%%%%%NJ0K0J6J0K0
2599A208J0K0J0%k0nj0%j5k0NJ5J5L0J0Nj5j0%Nj5j5%Nj5nn%%K0j0nJ5Nnk0nj5j6j0k0j0j5
2596A097J0L0K0J6K0J5K0K5n%J0j0k0k5k0k6nJ0nNM1J0M0K0%%%%%%%%%N%N%%N%%%J0n%N%N
2593A303K5M0M0K5J5NNJ5%k0j0%j5nj0nj5%%j0nnj0%K0J0K5J0%j5n%k5N%k0n%k0%%j0nnn%
2590A318j5NK0L5K5K5L0j0k5k5NL0K5J0%j5Nj5j0Nnnn%j5J0N%J5Nk5j0nk5l5j5%K0J0K0J0
2587A373J0J0J0J0NnJ5K0nj5%j5j0j0j0j5nj5m0k0k5k5k5l0j5NL5K0J0j0k0l5j1%j5n%%nN
2585A142j0j5%K5L1K0%nK0%j0%j0nnNj5J0J5%J5J0J0NJ0J0k0j0N%Nj0k5j0nm6n5l5k0k5l0
2582I72j0nj5%nj0j0nN%%NN%J5nk0%nj0nj0j5nK0J0J0J5J5J5J0K0K5L0L5L0%J5M0M6N5L5K5
2579A318%nK0N0M0K0j0k5m5j5%j0j0j0K0%NJ0NNNj5%%j5j5%j5j0Nj5l0l0n0l6nNJ0%j5k0k0
2576A097nNJ0%%N%j0J5%%J5NNK0OJ0J5NNK0%J5K0nJ5J0Nn%Nj0J0%n%%%%%%N%NK0J0J0J0J5
2573A353J0K0M5O5N0N6L0%J5K0K5N0M5K5K0NK0J0J0J5NJ5NJ0J5O%onm0k5l5%J5%j5n%j5J0
2570A824j0j0Nk5k0Nj5j5j5j0k0j5l0m5n6m0k0Nj0j5j0j0j0nj0j0Nj5k0Nj5n%j5nn%j0J0k0
2567A323n%l0n0m5l1k0j0j5j5J0J5K0Nj0m0l0k0K0L5L0K5OoJ6nj6j5k0j0NNK0%m0n0m0m5n
2565I62%nN%K0K0NJ0J0K5NJ5K0NK5J0K0K1NL0%NK5L5L0J0k0%NNnNj0J0j0k0nj5k0nK5J0%j0
2562A253Nj5NK5M0L0L5%k0j0j0nj0j0j0J5K0NK0%k0nj0l0k5l5k0J0J5J0J5K5K5K0K5J0j0%
2559A363%%N%NJ0nN%NJ0NJ0nK0J0%j0%j5%nj0j0nK5K0L0K0J5L0L6J5j0%j0j1%j0nj0%j0j0
2556A498nnnj0%K0L5L6K0K0M0L5K0M5O0M0N0O1L5O0M5J5J5K5J0j5l0k5k0k0k5k0k0k5k1k5
2554A914k0l5n5o0o5o0m5k6%%%k5n0o5o5n0l0j5nk5l5l1%K1K0J5nj0k5o%%nnn%%J5L1J5L0
2551A238K5L0M5K0j0j0nj0NJ5J5NJ5J0J5NJ5j0N%j0J0J0j0j0k5k0k0J5K5K0K0Nj0%nn%NnJ0
2548A418K5NK5J5J0L0Nk0k0j5k5j5k0l5%J0L5L5J5NNK0j0n0m5j5nn%NL0K5J0NK5K0J5k5k0
2545A468%K5K5%J5J0J6J0J5J0K0NJ0K0J0J5K0K5K0K0J0j0%%%nNj5m5m0n5l5nj0k1%nj5j0j0
2543A493k0k0j0k5j5k0l0j0NNNNJ5K0J5k0o0m5j5J0NN%J5NNNN%J0NNJ5%J0J0j0K0J5nJ0nn
2540A403J0n%n%K5%k5l0k5j0j0J0K0Nk0j0N%%Nk5l0k0m0k0k5l1l0J0J0J0NNJ1%J0Nj0n%j1
2537A162%%j0J0K1NK5J5J0K0J0J0K5J5J5K0J0J0K5j0n%j5nnnj0nNJ0j0k0n%J0L0J0k0j5k5
2534A308J0M0N0M0J0nk5k5l0l5k5j5j0j5j0NK0NJ5J5K5L5J0%%j0J0NJ5J0N%k0j5j0k0n%k5
2531A333m0l0m0l0j0%j0nonnj0Nnj0Nnn%nJ5NJ5J1J5NJ5J0J5J0J5J0J0J5K0N%%j0N%nNj0j0
2528A288j5j0k0j5j0j0k0NNnJ0K0Nnj5J0J5j0m0j5J0Nj0J0L0N0O5L0M0N0K0J5J5NK0J5J0K6
2526A574Nk0j6k0k0Nl5k5nj0%n%n%nnl0l0l0l0k0l5m5j0k1nj5j5nj5%j0k5nK0L0%%L0O1N5
2523A263N5L0N%J0J0%l5m0j0J5L0L0K0%nj5%K0M0J5k0l5k0j5k0k0k0k0l0j5%J5K0%J5J0J0
2520A293J0%nj0N%j0nnNJ0NNj0K0N%nj5j5nnj5nj0nJ5N%%NNNj5%j0%J5J5K0K0J5J5K0J5Nn
2517A378m0m0l0j0%%nk0j0j5k0k0k6j5j0l0k5j0j0%nj0%nNj0l0%k5k0J5%NJ0K0J5K0K5%L0
2514A082L0NJ5NnJ5nl0k0j0J0K5K0J5j0%j0j0j5j5k0j0%J0K5nk0k0l5j0J5K0J5K0J0J0K0%
2512A117k0m0l0k0m0k5l0k5j0%k0J0J0J0K5Nj0j0nj0NK0K0J0k0%L0L0L0nNK0M5L0Nj0k0j0
2509A067nJ0Nnj0l5m0m5m5m5l0j5k0k6k0nNk5m0k5NNk5m5m5k5j5nj5nL0M0K5M0N5L0%k0k0
2507F61%J5J0J0NK5M0L1K0K0L5K5K0L0L0L0K5M0K5NJ0J0%nk0j5j0k5nnk5k5k0j5l0k5j5l0
2504H52k0%%%nk0l0m6n0l5nK0J5J0J0nk5N%j0NnnJ0j0j0Nj0nK0K0nl0m0j0K5L0J0Nnk0l0k0
2501E86j0NJ5L0K5K0%N%%%%%Nj0l0nk5k5nk0k0j0j0j5j0nk0j5nj5k5nk1k5j0j5j5J0L5L6J0
2498D11J0n%NJ5K0J0L0L0M5N0L0M0L0M0K6J5NK5n%N%%J5N0O0P0O5M0K5NOK0K0J0NJ5J5NL0
2495A288M0L5L0J0l0j5nj5j0nj5l5l0k5m0l1l0m5k0j5j0k0nNK0J0J0J0K0L0Nj0nj0nJ5K0J5
2493A132J0j0l5k5k0k5nj5k0nk0j0k5l0n0n0l6n5l5m0n0n5n0n0n6l5j5NM0M6J0j0j0N%j5k6
2490C65nNnnnnn%J5K5L1NNj0NnJ0L5L0J5NnJ0j0k5m5m6l0J0K0J1K5N0M0K0%NL0N0L5L5M5N6
2487G87O5L5J0K0L5M5M5M0J0k0k5NK5L0K5L0K6%k0oj0j5l5k0k5l0k0k0k5k0k0k5j5j0l0k0
2485H22j5l0m1m0l0j5j0nk0k0l5m0k0K0L5L0K0K5K0K5K0K5J5K5K1%nJ0j0J0L5K5J5J5J5K5
2482I17NK0K0NK5NJ0J0N%J5NN%k5j5nj5j0k0n%J0%J0NJ0%NJ5J0NJ5J5%J5J0NJ5K0%J0J5J5
2479A157Nn%%nNj0n%%k5k0nJ0J0J5J0k0j0j0k0nJ0L5M5L1K0%k0l1k0%%l5m0l5l5k5j0K5K0
2477A007J5J0K0J0k5k0k0k0k0NL5L0K0%%K0M5N6K5Nk5j1nJ1J5J0j0j0j6k0l5nj5j5nj5j0j5
2474A022j5j5nk5n0n5l5k5j5m1l5%L0L5J1%NNK0M0L0L0L5K5L0K5Nnj5%Nj0nn%Nj0J5j0NNj0
2471I97J0j5k0J5j0j0n%j0j0nj0j0j0j5nJ5J5j5k5k5%J0J0n%Nj0l0m5m6l5k0l5k5k0j5J0N
2468F06j0j5nj5j5k5m5l5l5k6k5l0k0k5k5k5k0j0%j0%L0M5L0M0L5L6M0L0M5K5L5M0L0K5M0
2466G16K0K5L6L0K5K0K5L0J5L0K0K0K5%n%n%%%%J5J0K5M0K5J0k0k0j0n%j0j0K0M0M6M5K0j5
2463A233nj0NJ5K5K5j0k5l0j5%%j5k0j6k0k0k5j5k5j5J5J5%K5%K0K0%J0j5j0NnnnnJ0nj0J0
2461A107L5M1N0L0%j5j0j0nj5Nk0j0Nn%Nj0%nk1l5k5k5j0%%nk0j0l5%J5K5L0J5K0%NJ5NNK0
2458A142%NNJ0%%J6N%J0%nJ0K5J0Nj0nJ5L5M5K0J5K5NJ5J0J0J0NJ5J0J0l0l5l0m0l0l0l5l0
2455A208m6m0l0nNk5n0m5l0k5k5l0l0l0l1l0nj5j5j0j0j0k0nk5m0l0l5l5l0k5l5%J5%J5nJ0
2452D31J0nj0j5l1m5m5m5j5%%j5J0K5N%%J5K5K5L0L0L1K5L0L0M0K5M5K5L5M0K5M6L5K5L5L0
2450I02L5L0L5K5%j0nnnj0nnN%%J0J0nNNJ5M0M0J0nj0k5nK5K0K5K0J6L0N5O5L5%%%nnJ5K5
2447A393K0J0j5nNNnJ5K5K5K5K5K5Oj1nnj0nj0nj0m0n0m0j5K0L5K5j0j0j5j0j5j0j0k0l0m5
2444A253m5m6o5o0m0l5k0j0%nj0%nn%j0%nk0k5%%J5J0NL0K5L0K5K5L0K0L5N5P1O5O0M0K0%
2441A408nj5L0M5M5K5K1L0J5j0j5k6nJ6NJ5J0NK0K0Nj5nnk0k0k6k5k5k0l0k0k0k5j0j5k0j5
2439A323j5j5j5NL0L5nl0m0k0%J5K5K0j5l5l5k0j0k0m6l0l0%K5%J0K0K0J0j5nNJ0K1K5%j0
2436A188j0nj1k5m0nNnj0nnk0NJ5j0j5k0j0%Nj5J0J5L0L5L0L5K1%nj6k0%K0L1L5K5NJ0K5L5
2433A328J5Nj5j5l5k0%K0J0NK0%nl0k5j0j5%L0L5J0k0n0p0r1p5m0k0J0J0%k0nJ5J5nm0m5n0
2431H27l5k6j0NNj5m0l5k0%K5M0L5N1L5K0J5Nj5nnnj0j0n%j5j5NJ5L0K5K5K0K5L0J5K0%J0
2428A017J0%k5k0j0J0J0K0%J0J5J5NJ5K0J5J5K0J5K1Nl1l5l5l0j5nj0j5nnj0nnj5%j0j0%%
2425I42j0j5Nj5%J0nJ0%J0%NNK0K0J0K5J5K0K0J5j5k0nk5NJ5J0%Nj0nnj0%nj0%nJ0j0nN%n
2422A002nk0nj5j5nk0j0Nj5%%NL0L5Nj0%%j0j0%j0%%NnJ0%%Nnj5nnj5j0j5%j5j0nk0Nnk0j0
2419G97j0J0j0nNJ5L0L0J0NK0%K0NJ0J5NJ0J0J5J0J0J0K0%j0k5j5k5j5k0k5j0NK0K5%%j5j0
2416I17nk5k5k0k5k0k6l0j5n%%nk5%NJ5nJ0K5N1N5L0NNJ0J0J0NJ5n%J0L0J5k5nJ0M0L5K0%
2413A062k0%j5j0j0k0%Nj0Nj0k0l5l0k0j0j0%j0nj5m0n6l0nk0k5N%%%Nn%nl0n0m5l5j5Nnn
2410D66J5K0K5J5%nNj0NJ5J0NNj0N%k0K0%%%J0L0O0N0L5J5%NJ1K0L0K0J0NK0K0J0nL0NnnN
2407I42NJ0nJ0j0l0j5k0j5j0k0j0J0j0j0J0%k0nnj5nj1j0nnk5l5m0l5nJ0J0n%N%NJ0n%j0j5
2404F16n%j5j0nNj0j0%J0j5j5J0L0K5M5K0J0J0NJ0k0l0k0k0j0J5%%J0J0%K0L0L5L0L6K5J5
2402H37K0K5K0K0K0K0%j5nj0j0nj5%J0NJ5%j0k0k0j0J0J5J5J0%k0j5nj5j5j0j0J0J0K0%J5
2399H87J0J0J0J0J5J0J0J0J5%K0L5L0M0L0K0%J1J5J0J0J5%j0nj5nnj5oj0j0nk0%%k0%j0k5
2396A062l5m0k5k0%Nk5l0l0n0k5j0j1k0n%nk0NK0Nj0l5k0%nj5j0j5j5j0NJ0nJ0K0M0M0J5j5
2394G31j5k0j5nK0%J0K0%J0K0K1K5L0K0k0%j0j5nj5j0onJ6nJ0%NnJ0L0K5M5K0NJ0NNJ0j0J0
2391I52%%K0K5L5M0K5nj5nJ0J0nl0l0k5l0%K5J0NK0NJ5NJ5J0j5m0l0j0NL0J0nnk5j5j5j5j5
2388I37nK0K0nl0k0J5J5nj0nj0%K5J0J0%k5k0%NJ0J0J5NK0M0N5L0nJ0K0L6M0nl5m1k0%J5N
2385A127NJ0%nnj5%J5J5K6J0k6k0l5k0k0l5k0k5l5l0j5m0k0j0k5j5nm1l5j5%%%%%J0N%L5N1
2382G97M0M0K0%j0j5J0K5N0O0M5L0NK0K5L6L0K5nnk0NJ0J5j0l5l6j0NK1J5nk6j0nnj0%%j0
2380A112j0nJ0%k5m0l0k0%%j5j5k0j5%J5K0%N%nJ0L5K0K5K5%j0Nj5n%nj0j0j5j5j0j5j5%k5
2377I32l5n0m0%j5j5oj5l5l5l5l5k5k5j0N%nk0l5k5k5nJ0%K5J5J0L0L0K5nm5m5j0nnnnj0j5
2374D41j5j5k6j5j5j5k0J0J0nJ5J0NNNJ0O%J0K5J0%nNJ5J0J0J5N%J5J5NJ5NJ0J0K0%j0nj5
2371E56nJ0J5J0J0j0k5m0m5l0l0k5l1k5nl5m0p0n5m0l5k5k0k0j5n%L0M5M5L0%j0Nk0n5m0j0
2369a0L0L5L0J5K5K0K0K0K5M0J5NK0M5L0%%J5j0NNN%%%nnnnnnJ5J5J6j6j5NK1K0K0M0M0J5
2366E31j0nk0%J5Nnj5k0%J0J0K5K5L5J5nk0j0j5NJ5J5NJ0L0M0M0N0M1J0%nJ5M0M0M5K0%j5
2363I47NK5L0%nj0k0%J0nj5k0%J0J0%J0nN%nk0l0m0k0k0l0j5l1k0k0k5k5k5k5k5k0l0l0j5
2360E01k5k5k5k5l1m5l5l5l5l5m0l5j5nj5j0nk0j0n%N%%%%Nnj5j5j5k0j5k5nk5k0j5k0j5j5
2357a90k0j5k5nnnj0j5%j5%L0K0L0L0L0L0L0K5N0N5N0N5N5M5O5M5L0L1L5K5L5L0L0L0K0L5
2355F41L0J5J0%j0J0%k0%j5k5l5l5k5k0%%j5nnnj0K0L5K5K5%%Nnk0k0k0k5j5k5l0j0J0J5J0
2352D56K0J0J0J5J5nj0j5%j0j0nj0k5k5k6k5l0j5NK0M0K1K0L0M0K0L5K5J0NNJ0K0L5M0K0J0
2350G26J5K0NJ6J0J5J0j0j0%j0k6%L1L0K5%nj5nJ0J0nnj0nj0j0j0j6%J6%J5NJ5J0%K0NJ0J5
2347H82NJ0J0J0N%j0J0j5j5N%j0k0m0m0k6j5%j0%J0M1K5L0%NN%k0j5j5k0k1j5k5j0j5%%nn
2344F86nn%%j5Nj0j5J0%k0nk0k0j5m0m0j5J0J0j0k0k0j5%j0nk0%Nk1o0m5l0%nJ5J0%J0J0J5
2341C00Nj0nk0%K5L5L5K0K6K5M0J0j0k0j5j0%%%%J0nN%nnj0nj0j0j1j0Nj5l0o0n0l0nnk0k0
2338A45NJ0J0K5K0J5%%j5J0n%n%n%%%%%%%%%NnnN%%nNK0j5k5%J0J0K0Nj0l5k5%J0J0k0k0l0
2335A15j5%J0NNJ5L0K0K5J0j5nJ0K0M5M5K5J0j5j0Nnk5l0%j0k5k0j0%%%%J0L0L5J0j5k5k5
2332B30j5N%NN%%nNK0K5K0K5K5NJ5K0M6L5L0M5M5J5K5L5L5K5L5K6NJ0nJ5K5L5L5K5J5%%K0
2329I62NNJ5%j0j0nnK0M0L5K5nk0j5j0nk5k5j0K0nl0m0l5l5m0l1j0j0k0nk5k5j5NNk5m5m5
2326E51n0k5k5nNK5K0NJ5K5J0J5K0J0J5K0%K5J5J0J0NK5%J0J0J5J0J1K0L0%m0l6n5l0nj5j5
2324F31%%L0M5L5%k5k0nj0k0j0j0j0j0%j5k0k0%%%j0nj0%nnnn%j5Nj0n%n%j5%nk5j5%N%j5
2321D21k0NnJ0nl1j0nK5O%NJ5nk1%K6Nj0j0%K0M0L0J5J0K5L0K0K5M0K5J5%n%nnK0J5J0K5K5
2318G71L1J0%NnnNM0O5P0M0K5K0M5M5L6L0L5L0NnNN%NNnk0l5l0j5k0Nj0nnj6l5m0k0k0k0k5
2315I97k5m0l0l0k5j5l0n1o5n5m5l0l0k0n%j0nNj5j0K0L5K0j0k5j0k0J0L5L0J5K5K0M0J0n
2312F56K5M0K0J5nnJ0K6K5K5L0M0M0N0L5K5J0J0K5L0J5N%K1M0J5nk5k0%L0K0NJ5K0K0M5M0
2310A368K5j0l5k0k0k0j0j0k0m5o1m0k0nk5l0m0l0j5k0k5l0m0l5l1j5k0m5m0k0J0K0Nj0l0
2307F11l0j5j0l0k5j0%NNNJ0NNJ5%J5J0%NN%J0%%NNK0M0M0K0Nk5%j0k0nj0j5j5j0j5j0NK5
2304F16K0Nj5%nk0l0l0k5l0j0%j5%nj5j0j0j5nnj6%J1NJ0J0%%J5J0%J0NnK5J0%nn%L0L0J5
2301E51nk5nj0j0j0NK0J0Nnk5j5j5k5n%k5m6k5%L5M6L0M5L5M0J5%k0j5j0k0%K0N0M0M0K0N
2299F96K0J5J5J5K1J5nj0%k1j5j5k5j0J5L0K0J6J0j6j0Nj0Nk0NJ0J0K1%%k6j0j0%n%n%nn%
2296G21Nnj5J0Nj5%nnnnnJ0L0J5J0L1%J0K0NJ5J0J0%k5k0nNJ5NJ5L0M0M0L0J5J0J5J0J0J5
2293A052J5NJ5J0J5Nk0j5k0k0k5m0k5NJ5Nj5m0n%%nj5l5l0k0n1l5l0nNj0l5m5j5j5j0k0nk0
2290E21k0nK0NNJ5K0J5J0K0K5NJ5K5%J0K0nnk5k0j5%nk0k5m0l0nJ5%j0nnj0%%nj5j0j0j5j0
2287D31j0j0j5NJ0%J0J0%J0%Nl0nj5j1j0k5%NJ0K0%%K6J0NNNnJ5NnJ5%l0%k0j5J0J0%J5J5
2284D46NK5NJ5J5J0J5j0k5j5j0j5j5k0j0Nj0J0L0M0K0j0j0nj0nj0k5m0m1k5k5j5j5k5k0k0
2282B10j5k5nk0j0j5j5nk5%%%J0NnJ5M5M0K0k0l0j0K0Nk0l0l5m0l5m0k0NL5K0J5j0k5k0%J5
2279a5j5k5nNK0K5NJ0NJ5L0M5M0L5L5M5L5L5L0L0K6L0J0%NNJ0NNJ0NJ0J5NJ0M0M5M5M0K5J0
2276G41j5k5nJ0L0K5M6L0L5K5%j0l5k0j0J0NK0J5J5K0Nj5%j0j5NJ0j5k5l0k5l1j5J5n%k0l5
2273G01k5k5k0k5k0k0k0k0k5j0NL5J5K0Nj0n%J0K5J5K0Nj5j5N%%%%J0j0nJ0K0J0J0K5L0L0
2271G36NNnj0j0n%k0%j0j0NNj0nk0%K0J0J5J0J5K0J0J0K1K0J0%j0%J5nJ5Nj0k5k6j0j5nj5
2268G26j0%j5nJ0%j0k0j5nNJ5%n%n%%J5nl0j5k5k0j5j0k0j0j5j5k0n%%NNj0J5J5j0%K5K5L0
2265E76K0J5K5J5J5L0K0K0K0%j5j0j5k0j0j5nK0L0L0Nj0k5k5j0J0J5L0L0K1K0L0L5%%j5k0
2262H37l0l0j6nNK1K5J5NNJ0J5NJ0J5nn%n%%j0NNK0K5%nj0j0j0NNj5k5m0n1l0nJ0K5Nj0%K6
2259G82J5%J5NnK0K0K0%nNJ5J0NJ0J0J0J0j0j5%j5nj0nj5j5j0j0j5j5j5k6nnl0l0m0k0nNJ5
2256F46%%N%j5j0%K0K5Nj5l0j0j0NK0L0L0K5L5L1K5nj5j0N%nj1%j0%K1K0K0K0J5L0K5K0nj5
2254I12NK5M5M5K0nk5l5m0k0j0K0J0nJ5%nJ0NNN%j0nk0n%k5j0nk5k5k0k5j5j6%J6Nk1n0m5
2251F76k5%NJ0J5nj0k5j0NNj0NnnNK0K5K5K0J0J0%J0L1L0L5K5NJ0NN%J0NNJ5J5J5K0l5n0l5
2248H62m0j5%%k0%j0oj0m0n5n5m0l5j5j5l0l0j5nJ0J5J0k0l0j5NNK5L0L5L0%NNj0J5K5K0k0
2245E66j5J0N%J0J0n%NJ0J0J0J0Nj5m5m5k5nJ0J0%NJ5L0M0J5j0j0l5j5j5NK0K5K0K0Nj0Nj0
2242F16NNnJ0%%J5nJ0J5J5J0nk0j5nj5j5j0j5nk0j5j0%k0j0j0j0j0j5n%J5J5Nk0j0k5nJ0J5
2239D61J5J5J0K0NJ5%j0J0j5nNj0NJ0J5K0J5j0nj5nnj5j0j0j0j0j5nj0nnj0k5l1m0k0m0m5
2237B35k5j5%j5j5%N%nJ0J0%%NNNNNJ0n%J5NK0K5Nk5nK0N5L5K6L0L0L0K0%%NNJ0%%NJ5nJ0
2233E46K5M5L5J5j0k5k0NJ5J5J0nK5L5N0M6K0nj5%NK0L0K5K0J0j0l5m0k0nj0%j0%%%j6Oj6
2231G61k0k5j5J5K5L0J6%nn%%j1Nj0j0l0k5k0m5m5m5m5k5nj5k0l5k6nnj5k5l0j0J5K5K5K0
2228C65J0J0J6NNJ5J0J0J5L0K0J5J0j0nNL0N0P0O0N1K0nj0k1k5k5k5J0K0J5J0J0NJ6N%nk1
2225G61l5m0l5l5m0j0k0k0j0%j0j0m0o0n6k0j5%nnNN%NN%%K0L0L6J0%%%j5j1nK6K5J5n%%%
2222D41%%%j0NnnnnL0M0L5L0J5J0j0j5%J5L0L5L5L0NNJ5nm0k5%M5L0J5n%Nj0j5j5j5j0%K0
2220F96NJ0J0J0NJ5J5j0j5k0nK5M1N0M0nj5%J5K5K5J0%j0j0%N%J5nk5j0k0k0k0nj5j5j5j6
2217G61j0j0nN%%%%J0n%%J0nj0k0NJ5K0%j5l5m0m0k5nN%J0%l0l0m0k5j5k0k0nJ5L5K5K5J0
2214E41j0%NNn%NNK0J0J5J0J5J5J0k0k0l0j0NK5J5K0j0nk0l5m0l5nJ0j0j5j0j0j0n%j5k6%
2211C85J1L5L5L5K0J0NNnJ0%%NNj0K0%%j5l0j0l0n%j0%nj0%j0%nj0NK5J5J5L0J5J0NK0%k0
2208E46j5%J0K0K5M5M0Nj0k0NNJ5N%NNNJ0J0J0NJ0NJ0J0%J6NNK0nNJ5%J5J0N%k5j5j0l1k5
2205G46k0l0k5m0n0o0m0nJ0K0Nk0nnnnj0n%j0nnj0%%j5k6k0%K0Ooj5J0L1K0j0k0j6J1%j1n
2202C80nnn%%%NK6K5L0K5j0j0%j5nnk0NL0L0K5L0L0L0L0L0K0L0M0J5%NnNJ0J1NJ5K0M0M0K5
2199I27J5K5K0K0K0J5K0K0n%n%k0l5k0l0l0k0l5j5k0l0l0k6%k0j5nNJ5J5NNk5j0j0j5j0k0
2197F76j0%k0j0nj0j5Nk0m0j0k5l5j5J0nnN%%N%%j0J0J0j0l0m5k1j5j0k5l5m0m0m0m0j5J0
2194A30L5K0K0K0K0%%J0%k5nK5K5%%%NJ0nNN%K5K5M0M6M5K5nj5j0J0L5L5K5j0nK5O0P0N5M6
2191H17K0L5M0M5P0O0N5K6L0L5K0L0L5L0K5J0J5K0Nm0n0l5n0o5o6q5n0k0nj5nj5%n%l0k5k5
2188H37k5l5j6NK1L0%k5k6j5k5l5m5m0k0m0l0m0l5k5n1n5n5p0n5j0j0j0j0J0K0K0J5L0M5O5
2186B95N0M6K0%j5l1k0j0NM5O6N5M5L5J0L0K5J0L5K0K0%j5j0NNK5J5K1J5K5K0K0J5L0L0J5
2183I52K5M0O0N5K0K1J5K0J0j0J0j0k5n1l0m5n0m5m5j5j5j5k0j0j0J0J0L0J5j5l0j5k0j5j5
2181G87k1j5j5k5j5J0K0K0J0j5%%k0m0l0l5l5j5%NK0Nj0j0%J5K5K5J0L0L0%Nj0J5K0K0K1j1
2178G71k5j0K0M6L5K0J5m0m0l1k0l0j5l5l5l5l5l5n0n0l6k0nk0k0n%k0j5nK0N0M0L6J0J0J0
2176D51J0J5K0j0j0k5j5j0k5k1j5NJ5k5k0j0J0J0%k5m0l0l0%K0J0NJ5NL0K5J5nnK0K0L1K0
2173D31J0K0J0NnnJ0J5L0L0J5K0K5L0J0J0j0%%J5J0K0NNNk0k0l5l0k0NM0N0M5Nl0k5j5NL0
2171F96M0M1K5J0j0j5Nj0k6nJ5K1%j0j6j5k5m0nJ5K5K5K0n%j5NK5K6J0n%j5j6Oj1j0%j5nj0
2168G26j0nk0l5k5k5j0Nn%%J0J5Nk5j0k0j5k5l5l5j5J5L5L5K0N%N%J5L5K0L0L5L5L0M1Nj5
2165G92j0Nj6ONj6n%nN%NNJ1%NJ5%j0nj6%j5nj0nnJ0J0nJ5%%J0j0nnnNK6L0%l0n1n0l0l0j5
2162F01nl0o0o5p1n5l0k0j5l5l0l5l5l5l5l5m0k5k5%j0j0%k0j5%%J0K0%NK0nK0L0L5N0K5L0
2159A05M5L5L5K0J5K0K0L0N5M1M0L5K0L5K5L0K5L0L0N%%J0L0K5%k0n0k5j0J0J0J5%j5k5l0
2157F21j0%K0nNNJ0j5%%n%j5Nj0j5nj0n%J5K5K5j0l5l0k0%K0L5L0nj5l5%%%nj5m0l0l0j0N
2154D46j0n%J0J0nJ0%NNNj0j5J0K0K0L0J5nNJ0K5J5nl5l0l5l5l5l1K6L0Nk5j0J5Nnk0l1k5
2151C50k5j0Nnj0J0k0j0J0K5M5M6L0J0K0NK0j0j5nj5k0%nj5%J5nJ0k5m6m0k5k0j0j0k0j0j5
2148B10k5%L0M0L0L5J0J0J5J0NL1K5J0%nj0%K0L0K5K5K0L0L5K0NK0J0J0J0J5K5Nj5j5J0L5
2146G41M1M5K0j0k0j0%l0k1j5k0k0l5n0m5m0k5j5k0k0k0l5m1j5k5l0l0k5j5k5k5k0j0k5j5
2143I5k0k0%J0M0M5M0N5L5K5K0J5K5L1L5K5nj0%K0L5L5J0j0NK0L5K5K5%l0j0j5j0j0k0nk0
2141E21%k0j0j5k5l0j5N%%NK5L0J5L5L0J5M0J5%j5j0%L5L0L0L5K5J0J6J5J5K0K5Nn%k0Nnj0
2138H22%j0J0J0J0NNJ0J0Nnk0k0nj0k0j5j1j5m0k5k0m0k0k0l0l5l0k5m0n1k5J0K0%nj0N%%
2135C75%NJ6K0J5K0K5J0J5K0k0l5l5j5j5J0nj0%n%ok5k5l0k5j0j0k0%J0J0K0J0N%J0NNN%N
2132C25K0NJ5J5J1J5NK0K5K0K0K5L0K0K5K5K0K5K5K0Nj5n%J0nl0m0l5k0j5NJ0J5nj0J5K0J0
2130F21j5j5J0%j5nn%j0m0l0m0l0k5%j6j5NNnJ0L1J5K0L0L5J5j0k0%K0J0%j0j5j0j5j0j5n
2127D51k0k0m6n0k0nk0nj5k0k0l0j0nJ0%NJ5J0J0J5K5NNK5L0K0K5L6K5K5L5K0J5%nJ5K5L0
2124E86K0L5J0NJ0J0NJ0J0N%j0j0NNk0%%j5N%j0j0N%j0%J5NNJ0N%J5NJ0%J5J5%J5NJ0K6J0
2121H07K0K0NL0Nl0m5n1k5k0j5j5j5k0j0j0k5j0j0k0j5%j0k0NK5Nj5l0k0k0k5j5K0M5M0K5
2119E61%J5J0NnK5N0N0K5K0K6K5K5K5K5L0%J5K0%n%J0K5J0%k5l5m0k0%J5k0k0j5k0k0j6j5
2116G56j5j5l0k0k0l5n0n0l5k0nj0j5k5k6j0J0J1Nnk1nJ5%%%J1NNNJ0J0%j5j5%J0J5%j0k5
2113C91j1k0l0j0J0K5%j5j0j0j5j0%K5J0J0L5N1N5L0J0L0K5J0J0NL0L5J0K0L0Nnnnj0nj0k0
2110F71Nnk0m0k5%NnJ0J0%J0Nj5k0l0nK0J5K0K5%NJ5M0M5K5J0j0k5nJ0%N1O0O5M5k0m0l5k5
2108H42k0%%j5j0j0nj1k0l5m0k0j0k5m0m0l0k5m0o1m0l0m5l0l0l5l5k0%J5L0L5K0k0k0k5j0
2105A45nj5nNn%Nk5j5J0K5J0%J0NJ0J0%J5NJ0NJ0J0J0nJ5K5J0j0nK0K0Nj0%%Nnk0k5l5j5k5
2102A75k0nNnk0j0j5nj5j0j0k5k5j0NJ5J5nj5NJ0%J0NNN%%J0N%K5K5L0K0J5L5L0J5j0l0k0
2099B10nNL5K5J5J0NJ0J0j0k0k0j0k0j5k0k0j0k5j5k0N%J5nNJ0N%J5K0J0K5K5NK5J5%%N%k0
2096B75k0l0j5J5L0K5J5%k5k5n%%J0%%N%%%k5j5nNJ5J0J0J5%J5NNJ5%J5J5N%K0NJ0J0%K6%
2093D11J5J0nk0j5j1%%%OoJ1j1J1J5K0L0J5J0L5K0J5j0n%j5n0m5m6n0k5n%k5k0nk0nk0l5l0
2091A45k0%K5K0Nk0l5k5l0%nj0N%nJ5j0%N%%%n%%J5L0L5J0%J5N%K0%nJ5J5J5K5Nk5n0l5m0
2087A05l0nl0j0%%K0nj5k5l5nJ5J0K0J0J0k0m5m0k5j5J0K5L0M0L0L5L5J5J5%j5%L0L0K5n%
2085A85K5K0L5M0K0nj5j0nN%nJ0M0M5N1L5NNJ5%k0j5k0j5j5NNj0j0J0%n%J5J5%K0%NJ5j5m0
2082D21j5l6k5k5l0k0j5nj0j0k0m5l0l5j5J0%j5nnNj5NNNNnJ5J0nJ5J0K5NNK0K0N%J5NNj5
2079B10k5j5j5nJ5J0NNJ0J0NJ0J0%K5L0L5L0L5Oj1%%nNj5NJ5k0%Nn%Nj0k0l0l5k0%%j0NJ5
2076B65%K0Nnk0k0n%j5j0%j0%k0NJ0K5K5J5k0k0l0j0%J0%J5J0nJ0N%j0Nj5j5l5m0j5J5M5L5
2073B00L0K0%%J5nj5j5%j0j0j5nn%%nn%j0%j5l0j0k5j0J5N%J5L0K0K0Nj0j0NNJ0NJ0%J0J5
2070B25%NK0J5NNK0K5Nl5l5nJ5J0%k5m0k5j0%J5NNk0k0j5j0k0j0J0NJ5J0j0j5j5j0j0j0j0
2067F5j0n%K5M5K0j0j0k0m0k5%K0NJ0L0L5L0J0J0j0nJ0K0K5nnn%J5L0K0K5M0O1O0M0L0L0L5
2065E96J5J0j0J0j0nN%nJ0J5J5N%k5j5j0l0l0m0j5%j0j5Nj5k0j0k5l1m5n0k5j0NJ0j0l0j5
2062A95J0K5L5L5K0Nj5l5l5j5J0L5K0K0J5%l0k5l5nL0J5J5j5N%J0K0L0%J0L0K1J0%J0J5nj0
2059D21k5k6j0N%%%k0k5k5k0j5j5k0j0j0k5n0o0k5%nk0%K0K0%j0j5k0nJ0J0%K5K0L0L5K5J5
2057A80L5L5K5K0K5L0J5K0j5N%j0nj0j0%L0K1J0NNN%NNN%K0J0K5J0l5n0m1m0j5j0j5j5%k0
2054B55k5%K0K5K0K5%n%%N%%J0J0n%J0J0NK0%j5j0j5j5j0j5nj5j5nj5j0nk0%j5NK5K0Nj0j5
2051B25j0j0NK0NK0L5L0L0L5ONJ5NJ5K5K5J5K5J5L0J0j0j5j0j0k0nk0j0J5NJ0J0k0j0k5nJ5
2048D71NK0J0J5NJ5NK5J5j5k5k0nJ0J0K5J5%nj5j0j5j0NJ0NJ0nk5j0k0j0Nnj0%nnnj5NK0k5
2045D46l0j5j6l0l5j0J5J5nnnnj5j0k0j0j5j5nk0k0nk0j5j5j5k0nJ0J5J5J0%j0j5%J0J5J5
2043A60N0M5M0J0nj5nNJ5J5K5K0J5J6J5J0J5J0K0NK0J0J5K0J0J0J5K5%l5n5n0m0j5%j1nNj5
2040C70J5j5nNn%nk0nj5j0j0k0%J5K5J0L5M6P0O0O0L0J5K0K0Nj0nNJ5K5K5K0L1J5K0K5Nj5
2037H47nnk5l0l1l0nNJ5j0k0k0l5j0NNJ0%k0k0j5k0l5j5l0k5j0NnnJ0k0j0Nj5nnj0K0J5j0
2034D41nnJ5M5M5L0%nj0J0NK5nk0j0K0K0J0j5J0j0NJ5K0%j5j5j5j5k0j5k0k0j5k0k0j5m1l5
2032C50l5l5k5J5M0L0J0J5J5Nj5m0k5k5%J0j0J0Nj0J0nj0nk5%NJ5K5%%K5J5NNk5j5nNN%J0
2029C20NNNNJ0nNJ0N%%N%j0%j5n%j5%J5NK0J0J0K1NK0NJ0K5%j5j0j5j0j0k0j6j0NJ5J1J0N
2026D11nNnk1k0l5j0nNNnNNNN%L0J5K1J5%j0k0k6k5%K5nk0j0j0j0j5k0%L0K5L0K5K6%k6k5
2023C60j5K0L1K5K0K0K5J0k0m5m6k0%J5J6J0k1j0nk0l5k5k5l5l0k5l5k0nJ0L0L0K0Nk0l0j5
2020A45%j0j0NK0K0NK0J5K0K0K5J0K0J5J0%NNNnJ5n%j5j5nJ5nj5j5k5j5NL5M0J0j5l5k0j0
2018B65k0j0J5K5L0J5%nj0%K0K0L0J0%k5j5j0j5j0j5j0K0M0M0K6nnnnk6nK0K1J0k6m5k0J0
2015C30L5J5J6j1l0k0k0%%%%j5J5%j0j5l5k5k5k0k5l0j5j0J5M5M5M5K0J5NK5J0%j0NNNNNN
2012C50%J5%NJ5nl5k5k5m0j5Nj0nJ0J5K0%%j5j5nnJ5J5nnK0%NJ5J0J5J0J0K0J0J5K6L5M0K0
2009E06j0l5l0j5k5j1k0k0%J5%J0%k5j0j0j0j0j5nJ5J0J0J0K5Nk5k5j0K5M0K0NOok5k5nNN
2007C40%j0j0%j0%nnJ0j5j5J5j5k5j5j5nK0NJ0j5j0%j5k0Nnj5NK5J5Nj5l5m0j0J5K5K0K5L5
2004B50J0nk5k0nK5K0J5j0m0m0k0nJ0J0%j0nnk0j5k0k0NNJ0N%n%%%%NnN%NM0L5K5Nk0k5j5
2001A50N%J0nk0k0j0J0K0K5J5N%J5J5J5J5J0J5J5L0%nnnnNK0L5O1N0J0nJ5K0K0J5K5K0J0J0
1998F06K0nj5j5%nJ0%NN%%Nj5l5l0k5l0k5k5k5J0NnK0J0%%J5nj0%j0NL0K0J0%k0j0j0j5j0
1995D31%k0j0j0j1j0J0J6K0NNj5%j0%j6j5%J5%k5m0k5k0%%%j5k5J0L0L0M0K0nl0k0j5k0k0
1992B55k5j5J5N0L5K5K0%NJ5NJ6J0NJ5NJ0N%l0j5k1j0j5k0j0k5j0nNK5%j0l5k0k5k0k0j5l0
1990A45k5k0L5N5M5M0K5J5J0j0l0j0L5M0L5K6K0M0J0J5J0J5J0J5K0J0K0K5L0J5j0k0k0j0K0
1987F26L0L0K0k0m0l0l0j0Nj5%%j5nnj0j0j0k0j0j0k0nNNJ5Nk5m0m6o0m5j0K0L0M0K5J5Nn
1984C80nnnNj5k0J0K0J5L1J0j0l1j5k5nNnNK0K0L1K0K0K0K0K0%j0n%%%n%%nJ0nj5NNj0%%j0
1981D66NNJ0J5NNJ5J5NJ5J0J5NNk5j5nk0j5k5j5%NJ0j0K0Nk0l5k0j5NN%j0j5NNk0J0j0j1N
1978C85nnnnNnk0%j0j0nj5j0nN%J0nJ5nNNNN%J0J5%NNJ5%NONJ0NNJ0nJ0%NN%J0K0K5K5K0J5
1975E56%k5m0k0j0j0k0k5j5ol0l0l0m0k5K0K5K0K0K0nl0k5m5nN%nNK5K0K5%j5l5l5k5%n%N
1972A90%J0J5J5L0J5nnK5M5K5Nj0nj0k0j0j5k0k0%J5L5L5K5k0l5l0j0j0j0k0J0J0J5J0NJ5
1970B95K0NJ5J5%J0N%k5j0k0k0nNj0J0K5K0L0K0OJ0J0%J5%NJ0NJ0NJ5%J0J0%%j0j5%j5nj0
1967D41j0k0%%j5k1Nj5j0nl0j5j5j0k5j5j5j5j0k5j0nk5j5k0Nk0j0%J0J5J5J0%j0l0l0j0J0
1964E5L0M0M0Nnk0NJ5nK0K5L5L5K5K0%J0J0%j0Nj0j5l5m5j0M0K5%J5J0%l0m0k0j0j5j0NM0
1961B30K0K0j5l5l5j0K0M0L5K5K5K0J5K0j0l0k5j5%L0K5%k5n0n5k5J5M0M5J0J0NNNj0k0nj5
1959B80k0nj5j0k0j0j0k0k5%j5j0NL5K5K0J5L0K5J5%%%nJ0j0%Nk0j0j0k0%k0k5%nN%%N%nJ0
1956A95nJ0%%%%J5j0k0%j0j0j0j0k0%%K5NJ5L0nJ5J5k0l0m0j5K0L5M0J5J5J0%K0J5nk5l5l5
1953A90k5k0%%k0l0k5j5J0L5M0K5%K0J0j0l5l0j5K0M0K0L0K5J0k5k0k5j0NJ0J5J0J0J0K0J0
1950B60J5J5K0K5J5L0K1K0K5J5j5l0l1k0J0K6J0K0K0%K5J0l0k5k0k6OK5K0J5%j5j0%NNnJ0
1948D41j0l0j6k0NK6J5J5j0j0Nk6k0k0j0l0nJ5N%nNj5NK0K0K0K1ok0nk0k0%k0j0NJ0L0j0k0
1945C05l0m5j5NNNN%J5N%Nn%NnN%Nj0J0%%K5NJ0j5k5%J0L5M0L5M6M0%k0%j0j5%nj5%nnno%
1942C85j0NJ6J5K0J5J5J5K0J0%k5nj5k0j0nk0k1k0k5k0%NK5L0J6K0nl1l0j0K5K0%%j0J0j0
1939C75J0J1j1ONnJ5N%%Nnnk1OL5L0L5L0J0j5k0NNj0k0Nj0k0k0j0j5j5k6nJ5%J0J1J5NJ5%
1936D31J0j0nNn%n%%J0nJ0J5j0J0%%%%%j5J0nnnk0%k6nj5k0nNnj0J0%%Nnj0NNj0j0Nn%%nj0
1933C05NNj5%%%K0NJ5J0J0J0J0%nnnNnnNj0j0nj0j0nnj0k0nj5j5j5j5nk0NK0J0J0J0J0K0N
1929B80nJ0N%%NJ5nl0j0J0K5M5N1L5J5J5NnJ5J0%J0%nj0j0nnj0nj0%J0N%%J0J0%j5k0j5j5
1926D06j5k1j0k0j0%%j0%nnn%NNnN%nJ0%J0%J0NNNJ0J5J6J5K0K0J0j0l5l1j0j0J0J6L0K0K0
1923D61K0Nj5l5j0N%j0nJ0%Nj5J5%%K0NK0J0J0K0J0J5%j5j0%nj5%j0j0%nj0Nj5j5J0NJ0J5
1921D76NN5L0%k5m0k0m5k5l6m5l5m0j0J0%nNn%%%K0NJ0L5K0J0nnj5K0L5J1oON%%j1Oo%%%%
1917C85n%%nnj0NJ0Nj5m5k5j0%J0NNJ5%J5J0%K0%nNn%Nj5J0Nj0n%Nn%%J0K5K6J5%nK5M5K5
1914E16%nj5J0J0%J0%k0j0%k0%%k5nj5nj5j0j6j0j0K6J5Nj0l6m0nJ5K5K5J1j1m5n0m0k0J5
1911B45J0J5J5J0K0K0NNJ0j0K0J5j5J0J0OJ0NNJ0J0NJ0%j0n%nnj0Nj0NJ5j5%NN%NNJ0J0%J0
1908D61J5%nk0nj5j5nnk1%J1J5nl1j0J5K6N%k0k6k0j5nJ5%nj5NnnnnJ5K0j5l5nN%%J0%nJ5
1905C10J5n%J0j5k0l0j0J5K5K0K0L0K0L6K0j0k0%k6k0%j0j5j0j0k0nNN%J5%J0NNj0l5j5k0
1902B60l0j0k5j5L0L0L0K5Nj5nnl5j5J0K5M0%k5k0%K5J0J5J0NK0%%N%%%NnJ0NJ5J0J6K5NN
1900D36J5J0NNNJ0%J0%j5j5k0j5%J0K0j0k0k0j5k1J0K6L0J0j5nnj5m1l5%K0nn%nl0k0J5K5
1897C30Nj5nnnn%nNNnJ5%N%Nn%%j0nnj0%L0Nj0m0m0j0K0K0J0L5M0J0nk0nj5k0j5j0k0k0j0
1894B20l0n%%J0j0N%nJ0J5NNK0L5M0%k0%J5j0K0%nJ5j0%K0J0%%J5%%L6J5j5l1%J0J6j1nJ1
1891C91%%o%J1j1J1J0nJ5J5nNJ0J0J0%J5J0NNNNnl5n0m6%M6O0K0k0nJ0j0l0j0k0k6j5j5k0
1888C35J5%NJ0J5J6J5J0nj5j6nj0j0k0%J0J5J5J1K0NNK0K0%l0k0l1j5nJ0L6L0J5k0l0l1j0
1885C60nj5l0l5j0NnNNj0J0nNJ5nNNJ0K0M0L1K5nk0l6m0m5k5j0K0L5L0L0J0NJ5%j0J6onJ6
1882C96j6%N%%%ON%N%j6l0l5j5J0j0%NN%j0J0J0nj0J0K5J5J0K1L0Nk5k1m5m5m5m0%K0%J5J0
1879B50%NN%J5%NJ0NJ0J0NJ0K0%J0K0J1J5k1m0k5k5j0nnj0J0K0L0Nj0J0n%n%nNJ0K5L0Ok1
1876C70j5k5k0k0k0l5j0J0K0J5K5K5K0K5K6K0j5nJ5K0N0M0K5J5%k5m0m5k5%J0%J5L0L0J5K0
1874E41K0Nj0l0k5k0nj0j0j0j5%j0j0%N%Nj0l1k0k0k5k5l0k0%%nN%nn%j0Nj0%J5n%J0N%J0
1871B50NJ0J0%K0M0L0J0j0j0K0M1M0K0j5l0m0l1k0k0J0K0J5L1J5%K0J0J0k5m1k5l0j0%j0%
1868C10nj0%n%N%J0%NnJ5%%nNK0K5%k5k5j0NN%k0j5nNJ5K5%J5J0J5Nnk0j5j0k0j5j0j5%%%
1865B55%K5K0M0J5j5k0k0j5J0Nk0m0k5NK0L5%NnJ5L0K0L5L1NNNNnk0nj6j5nk5%J5L0J1om0
1862C45k5%K0J5K0L1Nnk6j5k0nN%n%%%%%J5K0%j0j5k0j0N%N%J0%%NNNj5J5J0j0NN%%NnnJ0
1859C70J5j5k5j0j5k5k0j5k5j0J5J5K0K0J5J5K5J0J5K1J0K0J5J0K5NJ5NNJ5%k0m5m5l1n%J0
1856C85%%J1L5M0K5K0Nj5j0k0%j0J0K5L0J0k0m0l5j5J5N%j0J0J0j0l0j5%K5M0K5J0j0%%n%
1853D91j0N%j0nk0%J5J0%j0j5k0j5j5j6k5j5j0k5J0J0J0NJ0J0NJ0J1K0K5J0j5k5k1k0k5%K5
1851C65NnNJ0j0n%nnJ0L1M5M0J5j0k5j5j5%%j5k5j1%Nj0j0j5j0J5j0nk0l5n%N%j0nj0nnNj5
1848B40NL0J0J0L0L0J0%k5%J5J0%n%j0%%%n%%n%%j0nnNJ5nk0m0nNK5nj0j0%J5L0K0K0M6K5
1845D31J5J0J5J0K5N%K5J5Nnj0%j5nnnj0l5l0nj0j5k6l0j0j5n%nNJ0nk5k0nJ0J0nnnn%J5J5
1842C05%J0J0%J5J0%nK0L1K0%k0j1%k0%%Nk0k0k5j5k0k0nl5m0%n%%n%n%n%%n%%%%%nK5J0N
1838A80J0J5NJ5j0nk0nj0j0j0j0J0J0J0J0j0nJ5K5K5K5NNK0K0J0K5K5J5J6K0%j0m6k5nj0j0
1836C15%J0J5K0N%j5j5%%K5K0N%OJ0%k1k0j5k5k0j0%J0nj0j0%%K5K0J0j5l5k5k5%%%%J0j0
1833B30j5J5M0K0NNK0K0K5J5NOJ5Nj5%J0K5NnNNJ0%NNnJ0J0nk0%J5NJ5j0%Nk0nJ5J0J5J0K0
1830E26J0J0K0K0N%NN%%N%%%j0k5k5j0j5k0nj0k0k0j0j5j0k6j0J0OJ0J0%j5%L5Nk0l6m5j5
1827C20k0k0j0k0j0J0J0NnNj0j0j5%K0%j0n%L0L0M5O1L5J0j5j5j5nJ0K0K5M0K0N%J0NNN%N
1824E46NNNNNNN%N%nl0k5j5j0j5j0k5j0j0k0k0ok0j5NNnJ0J0K1j1nl0j5j5l0l5l5k0%J0%K0
1821B30L0K0J0%K5K0nk0l5k0k0nJ5n%N%%J0%%%J0J0%j5nJ5K0NNK0%j0NJ0K0L0K6nk1j5j0j0
1818C40j5NJ5J0J0nk0k0j0nj0j0nnj0nj0N%%NJ0nNNNJ5%J5L0L5M1K5%k0%j5k1%nj0J0K6L5
1815D41L5K0%k5m0m6m0m5l5%K5NJ0j0k0k0j0J0L5L0J0j0l5l0j0k5k5k0k5%J5%J5J5%J0NJ0
1812B20K0%J5K0%J0J0J0nk5m5m5k0nNM5K5J5J5j0K0%%%J0nJ0J0nNNNj5j5N%j0nn%J5%J5k0
1809B75j5NL5O5M1J0j5j6k0J5L1K0j5l1l0NK5J6J0Nj0nnJ0k1%%J1J0NJ5NJ5NJ0%k0k0nnk0
1806C91oj5NK1K0Nnj0j0j1%K1L5N0M0Nk0j5j0l0k5j0nNN%j0%j0%NJ5M5O0L0%K0J5Nj5k0J5
1804E86K5K5K5L5M0J0J5M1M5L0J0j0Nj0nNJ5J0j0l5k0j0%J0J5nj5k0k5l1l5k0j0j0%j0k0k0
1801F26k0J5L0Nk5m5l5l5k5nj5N%L0K0J5%j0j0j0k0nj5j5nk0j5J5j0nnnJ0j5k1j5j5k5l0%
1798B95K0K0nl5k5j0NNNNK0K0J5j5m5k0j0J0K5K0K0K5J0nj0J5Nj0NNj0J0NnNJ0J0ONJ0J0%
1795D16nk0oj5J0J6J5N%j0%j0j1%nj0J0NJ1J0NJ0NJ0%%%%%%%%nj5nj5NK0K5%k5l6l5k5k5n
1792B95K0L5K5K1L5J5N%J5j0n%%j5%nj0nnnj0nj1nj0n%k0nj0j0nj0j0j0nnj5j0j0nn%K0%J5
1789B60J0NJ5NNnj0NNj0j0%Nn%%k0j5%J5K0J0j0l5k5j0J0K5J0j0N%J0%nNK0%J0J0NJ5J5Nj5
1786C20%%j5%j0k0J0J5K0NK0K0J0j5l0j0J5K5K0%k5k5%K0L0K6K5K5J0k5m5l6k5nj0%%nNJ0
1783C30nnl0k0j5%NJ5N%J5K0%k0m0k5k0%NJ5L5K0K5Nj0nnK5%k5nnNj0l0l5j0nJ0NJ5K5NNj5
1780B50k0NK0%J0K0J0J0J5J0%j5j5nnj0j0nJ0J5NJ5J5NK0NNN%N%NNN%%ONN%NNnnNj0no%%n
1777C80%nn%nj5NL0K6%NJ5K0K5N%k5j0j0k5l1%%%%%%j5k5k5k0n%%nJ5K5L0J5J0L1K5J0Nj0
1774D41j0%J0J0NJ0K5K0%nj0n%j5j0%j5%k0k5j0J0%k6j5nNJ0%J0K6Nk5n1l5j0j5NnJ0N%%%
1771B95%nN%nNk0k5j0J5J0J0K5M5M0K1j5k6n0l0j0NJ5nk0j5j5%Nj0nNn%%%Nn%%%%%%%%%J0
1767B40NNnj5nL0L5K0k0l0%J5J0NNJ0J5NJ0J0J0J0j5j0%k0k0nj0j0n%n%j0Nj0NJ0%nJ5J0n
1764B80NJ0nj5j0j0NK0J5J0Nk0j5%J0K0M0M0L6%j5k1k0nNJ5nk0n0n0l5nL0M0K0J0nj0n%NK5
1762C25K5%j0nk0NJ0J5K5L1L0K5J0NJ0%j0j5k5%J0J0J0J0nk0k0j0NJ5J0NJ5J0NJ5J0J0NJ5
1759E36j0k5j0j5k0j0j0k0n%%nNj0n%%j1k0%Nj5j5%nN%n%%j5J0Nj0%%K0K0j0l0k0l5m0k0n
1756B05K0N%Nnn%%%j5NNj0%%%%nNK5K5K5K5J0j0NN%K0J5J0K0K6%%K0J5j5k5l1j5k0k5m0k0
1753B55nJ5J0k0k5k5N%j0k5j0K0M5M5L5J0%k5k0NK0K0J0J5K5J0j0nnj0%J5NNNNJ6%nJ5%%N
1750D16nNNj0j5%j6j5nj5j0n%k5k5l0k0%nJ0K5L0N%%j5J0%Nj0L5M5N6J0J0Nj0nk0k6nnnn%
1747C65K0K6nj5k6k0k0l0m0j5NK0NJ5K0J5J5K5K5L6J0N%NnNj0j0m6l0k5k0k5k0j0j5J0J5J0
1744B65J0J5NJ5J0J5NJ5j0j0J0n%Nnj5l0j0nNJ5K5M0K0Ooj5%%NJ6J5nJ5%J0NJ5%j5k0k6n%
1741C80J1NN%j6nj0J0NK6J5J5nnk5l6k0J5J0nk0l0j5J5L5J0j0j5%%K5K0ONk6k5m0k0%J0J0
1738C05J5J0L0K0j0k0j5NJ0K5K1L0K5K5J0j0k5k0j5nNNnnnnNN%%%j0l1l0%J0L5K6J0j0k6n0
1735C35m0%J5J5L5K5K6%j5%J5J5%k0l1l5j0J0NJ5%%J0n%j0%J0J0J0K6L5L0J0j0k5k5j5k6n
1733C80j0n%J0J0j5nJ0NJ6NJ0K5K0Nj0nn%j0k0%%k0j1j5k0n%J5J0J0k5k0k0k5j0J5Nn%j0n
1730B75%NL0J0K0J5J5K1J0k6k0l0j5NK0L5O1M5J5nj5k5l0k0J5J5J5K0K0J0NK0%j5j5k0j0N
1727D61NJ0%j0k5k5j0nj0onj0n%j0nK0J5%OJ5K0nj5k6l5j5N%j0J0J0n%J5L0K6M0J5%k0j5n
1724D26j5j0nj6j0N%n%nNnnj0k0%J5J5J5K1l1%j0k5l5m0%NJ5J5K0J0nnj0n%%%%J0nnNK0K0
1721C40K5J0nn%j0%%J0j0%%J0j0l0l0k5l0%K0J0NJ0J0NNJ0NJ0Nj5j5k5n%J0J0%Nk0%j5j0%
1718B55k0nJ0%J0N%J5N%%%j0J0NK5K5J0J5Nl5l0k5j5j0J0J5K5L0J5J0n%NJ0NJ0J0J6%J0J0
1715D21nn%j5n%j6NN%%Ok1j5j5k0l5k0%K5NK0J0J5%%J0j0%NNnn%j0nn%j5%J0N%K0k0k0k5n
1712B70J0J5J5J0%j5j5%J0K0K0J0nnk0%%nj0Nnnn%NL0J0K0J5J0K1J5N%N%%%J0nj5j5k1j5%
1709C70J5ONJ0N%NNNJ0%nn%j5%nnj0j1j5j0j5nj5k5%J0J5K0J0J0K0J1K0K0NJ5K5j5j0%j0j5
1706D26%j0nnj0j1%k0j0j5j5j0j5k0nNJ0%J5J5%J0J0k0j5j0k0%J5K5j0NJ5NJ0NNJ5%%NNnl0
1703C40j5NK0L5K1k1nk5nL5K1nk1k5nJ5J0NJ6Nk1nj0k5l5l0k5k0nnj5j5%K0M0M5K5K0J5J0
1700C65%J0J0OJ0NNNnj5l1n0m0j5%K0nm5n0m5%L0L0J5Nnj5j0NJ5k0%%nnJ0J0NJ5%J5NJ0J0
1697B55%K0%NJ0NJ0J5K5K5J5J1j6%%j5nj0j0j5n%j5%K5J0J5J0J5K6%k1k0k5k0%NnN%j5j5%
1694B95k5m0l0k5j0J0K0N0N5L5nj0j5j0j0j0J0J0J5N%k0j0nnj5nj0NK0J0J5%K5NJ5nj5nj0
1692C05j0nj5n%j0Nj0%%k0J0NnNN%%%J0J5L0K5K0K5K1L0K0%J0nJ5N%J0nnk5j0j0%J5J5Nj5
1689D51nj5nnL0J0J0nk0j5j0j0j5j6j5%nj0nn%k0J0%%N%N%%%NNNNj5k5k0k0j0j5nK0K5%k0
1685B75k0j5NJ0k5j0Nj0nnnj5NJ5K5K5J0%j0j0%K0J5J5K5nk0nnNK5K0J0NJ0N%k5m0l5l0nJ0
1682B40%%J5nj0J5K0L5L5K0K6L0L5K0nk0j5j0k0j5j1j5%%N%J5n%NL6L0M0K5Nk5nn%j0k5NM5
1680E01L0J0nj5%Nk0j5Nj5n%NJ5%nJ0NNK5K5K5K0J5L0L0J5%k0nk0j5nj0j5nNnNJ0L5L5J0j0
1677F86%K0M0O1N5N0K5K5K5K0j0k5k5l0k0l0k5l0k5k6l5l0k0k5k5m0j0J0J5K5NK5M0L5K5J5
1674G71%J6Nj0N%j6l5m0m0m5m5l0J5J5nk0k0nN%j0J5%%J5j0j0n%j5j0%j0j0j5m5m1j0NJ0J0
1671C85J1Nj0J0j0J0nj1J1J0k1nnnnj0Nj5nj0j0J0K0K0J0J1J5K0Nl0k6m0j5%%%%J5nNN%%J0
1668C50L5L6K5j0nnj0Nj0j0nnj1j5k0j5k0nl0k0nj0J5%%NNN%J0nNNN%J0n%K0NNJ0N%J5J0%
1665C65K0%l0l0l5k5j0NK0K5L5K5J5k5k0j5nNJ0J0K5M6L0K5j5l5l1k0m0k0j0K5M5M6L0%j0
1663D31nj0k5k1n%J0J0%j0%j0nnj5%nnJ5K0nnnJ5K0%%k0l0k5j5nNn%nnJ5J5nj5k5j0J0NJ0
1659B80%j0k5NJ5J0J0NNJ5%Nj5n%nj5j5%K5J0k0k0nNJ0j0J0K5K5Nnk5l0k5k0nNJ5J0J0nk0
1656B25j0n%K0K5%nk0NK0%nk0%J5J5N%NNk0%J0J0L5%j5%j5nK0J0K5J0%k0J0J0J0J0nJ0J5%
1653C80NOJ5Nk0%J5nj0k1%J5J6j0onk0j0%J5K0%j0j0%%J0nj5k5k0k0NL0J5K5%j0j0Nj0%%n
1650C35%%j0J0j0Nn%NJ0nJ0n%%J5L0%nnJ0%l0l5k5j5nj5J5L0J5K0K5%k0nn%n%J0%j0k0j0%
1647C00n%nn%j0Nj0j0Nnnj0%NJ0K0M0K5K5M6L5%m0m1nK0%nj5j0j5J5J0Nj5k0NNJ0j5k0%NN
1644C30NnJ0nJ0n%J5j0nJ5%%%n%n%nNnj0j5k5%NJ0K0Nj0k0k0nK0K5M5N%j0j0j0%j0j0nJ5J0
1641C40J0J5K0OK0J0j5j5j1k0j5j0l0%%J5J0J0L0L6Nj5j6nJ6J5Nj0%nNj0o%%j0%nn%nnn%n
1638C45nN%nJ0NnNNJ0K1K5J5nj5%j0j6l0m0j5K0J0nL0L0J1j1k0j0j5j5j5k0j0J5L0L5J0%k0
1635C50k0J0J0K5J0K1%k1%%nNj0%nn%%n%j5NnnNNJ0%N%J0%j0%nj0k5l0%K5J0%NNJ0J0NJ0n
1632C70k0nK5L6K0j0m1j5NK6J5%N%%K0L5K5K5%l0j5nj5n%j5j0j0%j0nJ0NnN%K0nk0nJ5L5K5
1629D76NNj5%NNN%N%Nn%%%j0J0%n%NN%nNK0j5k5%l0j5K0K5L0J5%J0%NN%%%k0l0k0l0NK5NK0
1625D96N%nJ0j5k5k5j5NK0J5J0%k0j5n%n%%NnnNK5L5L0K5nj0j0j0nNnNNnnJ0nJ5J0%J0NJ5
1622E66%%nj5Nj0n%j0%%%NNnN%NJ0%J5J0NNNK5J5K0K0J0K0L5NK0K6NL0J5J5L0J0NK0K0NK0
1619I62J0J0J5%%N%j0J0NnN%%J0NN%NL0L0K5L5L1K5L0L0J5j0J5%l0m5k5m1nJ5j5J5L1K0L5
1616A243K0K0L5K0K5L0K0K5K5L0J0J5K5L1J0L0J5J0J0%J5NNJ0J0M5N0N0N0P1Q0O5Q5J00J21
1614B411J10J15J46J65J35J66K56K50K41K70L21L61L91M51N27N96O62P57Q57R58J087J224
1612A2457J338J469J604J694J745J769J780J729J615J408J158Q12M61J16j76m36o06p27p57
1611B8453o72m96k66j5K61N66Q87J254J604J960K316K647K952L183L349L414L328L098K692
1610F0515K146J474P12j01q72j559k095k407k511k426k211j855j363q07k31L41R47J539K091
1608E1327K626L154L604L965M216M331M246L975L444K682J714O02n97j759k832l740m376m722
1607G1860m798m637m266l754l138k472j819j189n96%N41J008J449J809K086K255K306K176
1606E8821J910J474Q97J91o02j444k205k858l328l610l714l670l444l113k702k285j855j439
1605B7024j048o96l56o0K05L81N26O22P07P07O16M36K11q5m26p82j118j424j679j850j935
1603A9976j945j900j785j644j489j333j178j023q62p32o26n47m66m01l46k96k60k31j90j91
1602B531j65j56j50j21r0n5m5n5q0r6r5q5q5q5q6q5p0o0j5k0l5n6n0l0nn%%n%n%j5l0j0k5
1599E61k0k0k5j0J5K0L0J5j0l0k0j5j0j0j0j0nj5nj0NJ5J0Nnk5nk0k6j0k0k0NJ0N%J0j0nN
1597C40j0%n%j0%Nj5%nj5J0J0nJ0NNNJ5%nJ0%%%Nj0J0nn%j0j0%nnj0nnj0nnj0n%%%%n%Nj0
1593B45%j0j5Nj0nnj0j0%Nj0J5L0j0l5j0K0K0nNNNNJ0J5J5J5J5J0NJ5J5Nj5l5l0nNN%%j0J0
1590B70%%nNj0l0k0nk5j5k0j5NNJ5j0J0J0nJ0n%nnnn%n%N%NN%J0%k0%j5j0NK0J0J0%nj5%%
1587A45j0j0n%j0nnJ0L0K5J0NN%%N%N%K0K0J5j5m0l0j0J5Nnj0l5j5j5j0J5J0J0NJ0J0J0J5
1584A70Nnk0j0j0j0j0K0L5J5j0nJ0nl5k0j5j0%%j0n%nnJ5K0J5J5J5J5K5NJ0J0J0Nj5k0k0j0
1581A60%NnN%%J0nnJ0j0J0L0J5K5K5%Nj0l5l5j5%K0J0%%J5NJ0J5%%j0Nk0n%j5%j5l0k5j5j5
1578A10k5k5j5nnn%nnnnK0L5K0K5J5j5%J0nj5k5%K5%K0J0Nj5%%j5Nj0%K5L0K5K5K0l0n0l5
1575A10nJ5NNK5L0K5K5J0NN%J0NNNnj0j0j0j0j0nj0k5k0l5k0J5K0K0J0K0M0L5K5nj5k0%%%
1572B55N%k0k0J0K5%j0nnn%j0%nnj5n%j5nnj5J5Nj0%%%%%N%%%NNnj0k0j5k0j5j5k5nK0J5K0
1569A00K0K5K0K0K0N%%%%NN%%%nNNnnNj0NNn%%%%j0Nj0nnnn%j0nnnJ0K5K0J5J0J0K5%k0l0
1566B20m0j5nj0Nj0j5J0Nj5NJ5J5N%K0J0J0%k0nj0%j5nj0NK0J5J0J5NJ0J0%nm0m5m5m5j5J5
1563E5J5J0K0J0K5J0L0J0nj5k0nnj5k5N%%J0N%J0NNJ5J5K0%j0l5l5k0J0N%J0NNNNJ5nNJ0l0
1560A25nJ5K0K5nk5nnNNnj0nj0%%K5K5J5J5L0M0Nnj5k0j5Nj0J0j0nNNj0J0J5J5NK0N%K0j0
1557B90j5%k0j5j0j0j0%nj0%nn%nJ0K0K0J0J0K0K0N%j5nnj5nNk0nJ5nNJ0nN%j5j0nj5j0nj0
1554A85j0j5j5J5L0%%nN%k5k0%j5j0j0j5NK0K5%K0J0J5J5nj5j5nj5nk0nJ5nJ5N%J5J0N%%N
1551A85nk5k0J0K0K0%k0j5nN%n%%nNnN%j0Nnj0J0%j0%n%K0nl0k5k5%L0K5K0j0k0K5K0J0j0
1547A45j0J0%nj0%%j0J0J0NJ0nJ5J0%Nj0%n%%%%j5NJ0j5nNn%N%J0NJ0nNJ0J5J5J0K0J5J5J5
1544B90J5nnJ0j0%%%%k0%K0L0J0%J0%nj5j0j5nj5j0j0j0j5nj5j5nj0j0j0J5%N%Nj0J5J5K5
1541B35K0K0K5K0J5L0NN%J0K1j0J0NNnnNn%Nj0J0%nK0L0N0N5L0Nj0J0j0k5k5k0k5k5nK5K5
1538E11Nk0k5l5j0%nj0K5M0L5L0L5M5M5L0K5J0J0K0J0J1K0%m6m5m0n5k0j0k0j0j5k0j0k0k5
1536D66k0k5k0j0J0%NK5M0M5K0%j0nnj0j0k0%%k5j5nnk0k1nj0j5k5%NN%J5J5nNJ0k0l0k0l0
1533B80k5k0l5j5J5J5K0K0%j5j0%j0j0nk0%L0J5J0j0k0%k5j0j0j0j0j5%j0%J0K5K0J0nl5k0
1530A25k0%J0j0J5J0J5J5NJ5J0K0J0n%n%%%%%NM0N0M0%l0n5n0l5j5k5k5NK0K5%j0l0j5j5k5
1527F5j0J0L0L5L5J0J0N%NNj5%j0j0nj0j0%J0J5J0J5%K5K5%j5j5k5j5J5L0K5J5J0j0%%%%%
1525B55%%K5K5%J5K0%K5%k0n%k0%%j5nJ0%n%%J0j0j5j0%k5k0%j0j5j0k5j5j5k5nk0k0J0%j0
1522G5J5%%J0%J5L5K5K5K5N%j0j5k0j0J0L0J5J0nJ5%j0k5l0nj0J0J5j0k0j5J0K5K0J5%k0k5
1519A75%J0J0J5J0%%n%n%j0%K5K5%l0m0l5nN%k5k0%%%nl0nK0M5K0%j0J0j5j0%K5J5NJ0NNN
1516A90NJ0%k0k5k0k0%Nk0k0j0%nnJ0L5J5K0Nnj5NJ0J0nk0k0%J0J5J5J5N0L5J5%NNnnj0%l0
1513B25j5NNnj0j0nk5j5N%J5J5K5J0%j0nj0n%j0%K0nj5nNK5L0Nj5k5k0k0j0%J5K5J5k0k0k0
1510A45j0K0L5K0K0K0J5J5%J0N%%NJ5nnnnnNj0%%j0K0M0K5Nk5k5l0j0nnj0nj0nj0nJ0%%nN
1507B30%%J5L0K5K0nl5k5j0J0K0j5l5n0j5J5K0Nj5k5k5nj5j5%NK5K5J0%%j5%n%j5%K0J5K0
1504A85K0J0j0%%j0NNj0j0N%nJ5J5%k0k0%K0L5M5K0%l0l5k0NJ5Nnj5l0k0nNL5L0J0j5k0J5
1501B20J0K5Nnk5%k0nj0j0j0%j0k0%J5J5L0Nl0j5k0k5m0k5%K0K5K0J5L0M5M5K0nj5nk0nj5
1498B10j0j0j0j5j0nj0%J0J0NNJ0J0%%J0J0nnJ0J0nk0j0j5j5NJ0J0N%j0k0NNK0K5J0j0N%n
1495B10%%n%%j5Nj0nnnnj0%j0nJ0K0J5J5J0%Nnj0k5j0k0k5%K5L0L5K5L5K5nm0l0j0k0l0k0
1492A40k0%K5J5J0K0NJ5K0J0K5K5J0J0j5%nk0l0k5k5nNNj0Nn%%%%Nn%j0nnj0Nj5%NJ0K0%N
1489A85K0NNj0m0k5k0NK0K5NJ0%%N%%K0j5j0j5nk0j5j0j5j0%N%%K0L0M0J5j5nk0j0J0K0%K0
1486B05K5K0K5K0K5K0K5J5L1j5l1k5k0%j0j5%K0N%%k5k5nnJ0N%%%K0j0j0%Nj5nn%nj0j0%j0
1483B20j0%j5%%K5J5J0k0l5l0k0nnnn%nn%n%n%%%j0J0J0J0NK0J5NJ0J0J5J0NJ5K5%J5J0nk0
1480B55k0j5j0k0k5n%nJ0j0N%N%%%%N%NJ0nj5k0j5j5%J0J5nJ5%%J5%NJ5%k0j5k5j0j0k0j0
1477G5j5k0NK5L0L0J5Nnj5j5j5j5nK0K0nJ5J5J5J5J0J5K0J0nj0j0%nj5nnNNJ0nnj0NK5L0L5
1474B70J5k0l5nJ0J5j5k5nNK0Nk0l0j5nnj5J0J5J5NNk0j0nj5%j0j5J0K0J5J5j5nj0j0nJ0j0
1471A35J0K0K0K5K5L0NK5J0Nj5j5%%j0Nj5n%%nj0n%nnnj0%J5K0L0Nj5k5k0j5m0j0nnK0%k0
1468A45m0j0J0NnJ5K5L0J5J5%NNNl0m5m5k5J0nnnj0nj0J5J5K0J0M5L5J0j0k0%K0%K0N%k5k0
1466A65nN%%j0j5N%K0J0J0K0NJ0J0%k0nj0k0%j0n%K5K5%k0k5m0j5nnn%K0K0K5J5J5K0K5J5
1463B50j5Nj5%%N%%%Nj0J0J5NJ5J0j5j0j5j0%K0J5Nk0l5m0j5nJ0%%%%J0n%j0j5%j0n%j5%N
1460A20J0j0J5%j0K0j0nj0%nn%j0J0N%J0NJ0N%J5NJ0J0K0%NJ5j0j0%k0nnk0%K0%%K0NJ0K0
1457B30%j0j0k0j0nk0j0j5%%j0J0%n%%J0%J0%J0J0nJ0nn%j5%nNj0k5j0J5L0K0Nj0j0J5%%J5
1453A80N%NJ0j0K0%NNN%Nnk5k0j5j0j5j0j5j5J0L5M0K0J0J0K5%J0J5%K0K5J0j5m0l5l5m0k0
1451A45nJ0J0J0NJ0%K0%l0l5j5%nj0J0K0J5J0J5%J0J0j0nJ0K5L0J5%%J0%j0l5k0l0j5%K0K0
1448B05L0J5k0%nj0j5n%j5j0J5%%%%%%nj0nj0j0nnj0nJ0K5K5J0J0J0J0K0Nj5j0NnN%%n%nK0
1445B35Nnj5nJ0N%j0J0%%j5%nj0j0%n%k5j5NNj0nj5nJ0J5J5N%nJ0L5NNJ0NJ5%J0NNNj5k5%
1441B30j0j0%j0n%j0k5j5%%J0nk0k0j0%j0j0J5J0J0J5K5L0%%NN%NK5NNk0N%%%j0NJ0j5%%N
1438B15%%%%%J0NJ5%NNNNJ0%nk0m5k5NK5M0Nj0Nn%J0L0J5nnk5Nnj0NNJ0j0k0n%Nnj0%nnnn
1435B10n%J0K5K5J0%%J0j5m0l0nK0nl0k5nNJ0J0Nj0nNK5K0Nl0l5l5k5%K5J5n%J5NJ0J5%J0
1432A85J0J0N%k5k0n%K5NJ5nk0j5n%N%N%NJ0nN%%NK0K5K5K0J5J0k0m5l0j0%NJ0J0J0J5%k0
1429B30k5%NnN%j0J0J0nk5nNK0K0K5nm0l0nK0L5K5J5K0K0nk5k5%L0L5%k5k0k5k0k5l5k0k5
1426A25k5j0Nk0NK0K0L0J0N%%J0nJ0J0nj0j0k0j0NNk5k0NK0M5P0N5K0l5m5l0j5J5K5Nk0j5
1423B00Nj0nnn%j5%nj5j0k0nNJ5J0J0%j0j5%Nj0j5NNNJ5N%K0%J0J5K0K5J0j0l0k5j5Nj0n%
1420A50K0K5K5J5Nk5k5%j5j0%k5k5j5k5k0%J0N%J5K5L0Nj0k5l5j0J0n%NnNN%K0K0K5J0j0%
1417A45nj0n%Nj0j0J0%j0j0nk0%j0j0k5%K0K0L0NNj0n%J5J0K5J0nnk0%J0J0J0J0%k5j5n%%
1414A20nNJ0j0Nnj0j0k0j0NJ5NJ5J0%J0%J0N%J0J5NJ0J0nk5j0j0%N%J0nJ0%NnJ0N%nj5j0L0
1411A80K0nk0l5n%j5NnJ0NNJ0%nJ5K5L5L5L0j5n%j5k5l0k5k5J5J0K0J0J0K5L0J0l0m5k5m0
1408A35k5J0K5K5M0K0%k0k0k5j5J5L5K0nj5%J0J5%N%N%%j0Nj5n%k0NJ5nNNNNN%%nNj0l5k0
1405A65J0J5nk5k0j0j5j5j5j0k0j5k0j0K0K5K0K5K0N%j5NNl5m5%J0N%%%Nnnk0j5j0%K0NJ0
1402D0J5%K0nNJ0J0N%nj0NL0M0N0K0nj5j5j0j0j5j5nj0J0nNNnnJ0J0J0J5J0J5J0J5J5n%%%
1399B40n%%n%%Nnj0J0%nj0j5j0j0j5j0j0k0nl5l5j0L5K5M5K5j5j0k0j5%nn%%k0nnN%NNj0j5
1396F0j0j5J0K0%K0L5J5K5K5nk5j5j5j0j0%j0j0J5J0%nJ0N%%NJ0%j5NJ0K0K0j5l5l0k5j0N
1394F5J0J0J5K5J0k0k0k5j5k0J0K5L5M5K5J0k0l0k5j0%j0J0L0M5L5Nnk5l5k0%J5K0Nj0j5N
1391A50NN%%j5k5N%%J0%nJ5L5M5L5J5%%%k0j0%NNnJ5J0K0K5J0nj0k0%l0m0l5l0k5j5k5k0J5
1388I0K5L0Nn%%nnnj0%%NJ5nJ0%%J0J0nN%N%NNJ0K0J0J0K5Nj5l5l5k5%J5nj0n%nNNNj0j5%
1385A30K5K5L0%k5l5k0%J5%NL0K5Nk0j0%N%NNJ0k0j5NJ0%K5nj5j5k0j0%NJ0nj0%k5NNK0J5
1382A65J0NNnNL5L5L0L5j0j0Nj5l5j5l0k5J0K0K0J0j5j0nj5j5nj5n%K0NJ0J5j5j0Nj0k5k5
1379A30j0nJ0J5%%NK0L5K0Nl0k5%J5J0%j5k0k0k0j0%j5%J0nJ0Nj0nj0j0nj0j0%n%j5J0J0N
1376F0J5J0J0K0K0J0k0nnj0NL0K5Nk0k5j0l0j0J5N%NK5K0J0n%J5K5K5L0J0l5k0j5k0k0nNn
1373A40NNJ0NJ0J5K0L0J0k0k5l5k0k5k5k5k5j0%j0%K5M5L5L5J5J5J0J5j0j5j0j5J0J0NJ0K0
1371B30K0L0J0nJ0%%NnN%nj5j0j5j0j0j0j5NJ5J5J0NJ5%K0%j0nNj5j0j5j0k0k0NL0M5M0N%
1368C20j0k5j0k0j5k0j0k5j0j0j0j0nk0j0nJ0K0J0J5K5%J5K0nk0j0j0j5nnj5j0j0J5L5M0J0
1365B15nj5j5j5l0%J0K5K0K5J0NJ0J5%J0K0%l0l0l5k5j5%nj0nj0nnNL0J5J5K0NK0J0j5nj5
1362A95j0nNn%j0Nj0%J0Nk0m0k0J5L0L0K0NJ0J0j5m0k0k5nN%%K5K5L5J5k0j5k0k0NM0K0K0
1359B30N%K0nk0j5l0n%j5nNK0M0L5K5K5j0l0o0n0k5%%%%J0nN%%NNNN%nJ0J5j0j0j0j0k0j0
1356A15j5nk0j0nj0nJ5J5K0J5%N%N%%N%N%N%J0nN%J5K5K5Nn%j5nJ0nnJ0%%nNJ0%%J0nJ5%%
1353B30%j0nnnj0nnnj5nnj0%j0%k0j0K0L0K0j0nJ5Nj0J0n%N%NNJ0L0L5L0Nj5k0j0%j0j0nn
1350B25nj0k0nK5K0L5J5nk0j0N%j0j0Nn%l5j5%L0J0J5NK0Nj0l0l0k0j0j5j5nnn%j0k5%J5J5
1347A15J0NK0L5K0N%j0k5l0nN%%NJ5J5J0J5K5K5J5n%K0J5Nn%j5l5l5k5l0l0NJ0K0%j0NNK0
1344A85K5J0%j0%NNN%%J0nj5j0k0j0J0J0J5N%J5N%k0m5m0k5J0K0J5J5%K5L0%%J5J5nj0k5k0
1341A90j0N%%%%NJ0nj0%j0j0NJ0k0j5k5j0k0j0K0K0L5J5L0M5M5L0n%Nj0j5j0NJ5%k5l0l5k5
1338A90j0N%%k0j5nK0Nnj5%J5Nn%j0J0K0J5nNNNNJ0N%NJ0%nk5l5l5k5k0%L0K5J0%nNK0J5%
1335B00j0k5l0j0nJ0NNN%J0Nj0nNL0N%NNJ0NK0%nj0NK5L0J5K5K5J0Nk5l5k5j5%NJ0N%J0J0
1332B95NJ0J0J0J5J5J5J0J1K0N%j5l6l0l0j5j0l0m0k0l0l0%J5J5NJ5K5NK0K0J0J5J5j5k5k5
1329B30k0k0k5k5j5J0K0J0J5K0J0J0K0J0k0%%%%%%nJ0NNNN%N%n%%%%%%l0k5k5l0j0J0j0NJ0
1326A50J5J0J5J5J0K5Nj5j5k5nJ5L0L0J5k0n5n0k5J5K0J5J5J0n%%%%j0NJ0J0k0m5j5N%j5%
1323A20J0j0K0%%J0%j0%j0nj5%K0L5N5J0k0k0l0k0j5J0L0K5M0K5j0l5k5k0nJ0nNnNNn%Nn%
1320A70J0n%Nj5J5J5j0l0j0l0j5%K0%J5J5%J5NNj0%nnnn%J5J0%K0J5J0J0J0%j5j0nj0j0j0
1318A75nN%NN%%NNj0%%j5nnnnNK0J5N%k5l0l5k0J5K0M5M5K0%%l0j5J0%j0j5nj5n%j0nnnk0
1314A00J0K5J0K0J5%j5%j0j0j5k0nNJ5NJ5J0nJ5%k0j0k5j0NK0K5J0j5%%j5j0%j5n%j5%j0k0
1311E5n%k5J5M0K5L0K5K0K5K0j0l0j5j5j0%%j0%j0n%nN%n%nJ0j0j0%nj5%j0j0nJ0NNJ0NJ0
1308A00%J0J5J0J0J5J0J5J5J0j0j5nj5j5nk5%%%nNK5K5L0K0%j0Nnk5k5k5k5k0nK5L0N%NNN
1305A60j5%nj5%nn%%NnN%j0J0J0j0%NNnnNM0M5K0j5l0k0j0NJ0J5J0J5J0Nm0n5n5k5j0NJ0K0
1302G5J0J5K0K5L0K0K5K0L0K0N%j0k5m5j5%J5K0J0%j5j0j5k0j0j0j0j0j0%k0%j5NL5J5J0K0
1300A85K0K0J0j0j5%k5j0j0j5j0%J0J5%j0k5j5j5NK5K5N%j5nj0j0%%j0Nj5%%%NJ5n%J0NNJ0
1297A45NJ0Nj5j5l0nJ0J0J0N%k5k0%J0L0K5K0L0J5L5J0j5k0j5k0j0k0K0K5J0j0N%%J0J0nk0
1294B10j0j0j5m5l0%J0J5K5L0K0%N%%J0NJ5NJ0NK0%j0j0k0nk0l5j5J0K0J5j5k5k0j0J0L0J0
1291A85j0NNJ0%nK0J0J0J0J5j0j5j0j0k0nj0j0k0%j0j0j0J0K5N0L0%k0k5l5l0k0%nn%%J0K5
1288A25K0J5nj0%j0nnj5N%j5j5%K0K0k0j5k0%J0J5NNJ0N%K0J0%J0J0J0Nnk0j5j5n%Nj0%%%
1285A20%j5j5k0j5J0J0%J0J5j0J0%%N%Nj0k5l0j0K0K0L5J0%%Nn%%%n%k5j5nJ0J0K0N%nnn%
1282A00%n%j0NnNJ0L0L0J0nl0j5k0%J5N%%%%%%%Nnj0%%j0nNn%k0j0J5M0K5K0Nk5k5k0j0NJ0
1279A05%J0Nnj5j0j0k0nnk0J0N%J0N%J0Nj0k0k5%K5N5M5L0J0k5nj0nj5%j5N%nNJ0nj0J0NN
1276A30NNN%J0%j5l0l5j5J5K0NK5J5j0J5n%NJ5j0%%n%j0Nnnj0m5m5nK0L0L5K0%k5k5%n%nl5
1273C5m0k0nJ5K5K0L0J5%n%nj0Nn%NJ0%J0NJ0NN%n%NJ5L0K5J5Nj0%%n%j0%J5J0J5N%k5nj5
1270A70nj5j5nj0j0j0j0j5Nj0%J5J5K5J5%k0%j0j5%k0%NK0%J5K5nNK0J0%NJ0j0k5m5l5j5%
1267E5K0L5J0%j0J5M5J5%j0j5nj0j5k5j0k0k0%J0NN%nj0Nnn%nNk5j5NJ0K0J0J5J0NJ0%J5N
1264A20%J0J0nNN%%NNj0k5k0j5j0K5J0n%k0k5NK5L0K5L0K0J5J5J5j5l5k5k0k0J0J0k5%nnj0
1261A00J0N%j0k5%K0%NNK0J5k0nK0L0J5%nk0%N%NnJ0%Nj0j5k5k0k0NK5L0L0J0%nk0k0m5k5
1258G5%K0J5N%J5NJ0%J0NNnj0nj0j0J5K5K0J5NJ0J0L0%%J5Nnk0k5j0j0j0j0j0k5j0k0n%NL0
1255A50K0J0K0J0%k5j0NJ0%k0j5j0j5%%J0J0nk5k0%J5N%nJ0K5J5k0l5j0J5M5M0K5%j5j0n%
1252A95%%%J5j0j5J0J5%j0j5j0J0nnNN%Nk0l5l0nL0K5J0%%K0L0J0L0%nj0j5k5n0m0nN%J5L5
1249A60J5j0j5nNJ5nNK0J0k5n5n0l0nK5%%j5%K0J5Nj5J0J5J5J5%J5J0%K0J0NNk0NNK0Nj5j0
1246A75NN%nk0%J0nK5L5L0%%nk0j5m5k5j0J5Nj5k5l0j0%J5K5NJ0%nJ5N%k5l0k0j5k0j5%K0
1243D0M0N5K5nj5j5J5Nj0j0Nnnj0j0%k0j0j0j5nJ5K0J0K0J5K0J5J5N%N%J0n%Nnnj5%k0%%j5
1240A30nJ0J0%%NnJ0j5k5k5j5J0L0L0NNj0j5%j0%k0%NNJ0%NNJ5%nn%j5%nj5%NNNNNJ0j5K0
1237A40K0n%J5J5%J5nk0m0m0k5N%K5nNJ5NJ0%K0K0%k5k0J0J5K0nj5j0k0nK0NNj0%%j5k0j5
1234H5j5J5L5K0K5Nj0Nnj0J5%%k0j5J5L0Nk0l0l0k0%K5M0K0J5n%%%%%%%n%N%nJ0N%%NnJ0J5
1231B10nj5k5k5j5K0K0K0J5%j5%n%%%N%%%%%nnnNj0nNnnJ0j5n%%nnj5j5%j0j0nj5%j0k5NJ5
1227E0J5J5J5Nnn%%%j5J0L5M0N0K5j0k5j5k0j5nm0l0l5nJ5K5%NK0L0J5%j5k0k5%J5N%nM0L5
1224A75K5Nnj5j0k0nk5j5%K5L5J0NJ5N%N%%k5k5j5l0k0J0nj0%j0nnnj0nnK0M5L5K5J5j0%N
1221A80nNNj0j0k5k5j5%NNNnj5%j5nnk0%%k0j0j0nj0k0%L5L5L0L5J0k0n%j0J0J5j0%NNNNJ0
1218A30NJ0%J5J0N%%Nnk5k5j5l0nj5j5nJ5J5J0J5%k5k5nJ0NK0%%nnnNj0j0NJ5nnK0L0K0J0
1215A35k5k0j0J5K5L0J0j5k0nK5J0%j0k5k0j5nJ5N%NJ0%NK0J0J0K0K0Nl0k5NNnJ0NnnNj0k0
1212A35j0k0j0j5j0j5j5NL0L5L0J5Nj0nk0l0m0k5K5N5M5J0k0j0Nj0%nnN%%nJ5j0%NN%J5%n
1209A45J5N%K0J0K5Nk5k5k5k5j0nj0nk0j0K0M0M5J0m0n5k5nnJ5J0Nk0j0NK0Nj5l0nK5L0K5
1207A10Nj0nj5J5%nNj0nNN%nJ0J0j0%J0J5K0NJ5L5Nl0l0j0j5nj5J0J0J0J5%%%NJ5J0K0M5M0
1204B80L0Nl0n0n0l0k5j5j0%K0K0K0M0Nj0l5k0K0K0nl0m0j5nnj5j0j0j5j0J0K5L0J0nnNj0
1201H5j0K5N%J0N%J5j5%%j5j0N%j5j5Nj5nj0j0nn%K0J5%K0NJ0J5NN%NN%K0j0k0m5m5k0J5L0
1198E5J0j5l5nK0L5J0J0j0j5j0j5j5j0NJ5%K0Nj5%n%N%%k5k0J5L5L0J0K5K5nj5j5nJ5J5J0
1195A35J5K0NK0J0%K5K0%k0k0k0k0nl0l0n%%nN%%%%%J5%J0K5L0L5K5j0k5k0j5j5nNJ5L0Nk0
1192A85m0l5k0J5K0%n%j0Nn%%N%N%NnJ0%NNnJ0%%J0nn%%j0l0nK0%l5k5J0J0J5j0j5k0nJ0%
1189E5%%%NnJ0J5J0J0J0J0K5%j0j0nj0nj0j0nnJ5J0%J0Nj5K0%%j5l0l5l0%K0%J0%J5%J5NJ0
1186H5j5nnj5Nk0k0NNJ5J5NJ5J0J5J0k0l0k0k0J0K5J5J5NNJ0%J0NnJ5%J5J0NJ0J0%J0%j5n
1183A65j0j0%k5%L0J5K5K5j5k0j0k5j5nj0j0j0j0j5nK0L5K5L0J0l5nj0k5k5l0k0J0J5K5J0
1180I5nnj0%%j0Nj0%n%%%%%%%K5NJ5K5%K0J5j0J0n%%n%%N%nJ0Nn%%Nnj0l5l0k5nK0J5%%J5
1177A05nK0J0J0NJ0J5NnK5J5%k0j5j0k0j5k0j5j5NJ5NJ5NJ5J0NNnNnNn%%%%Nj0%N%n%%%%%
1173A50%N%j0J0Nj0J0nj0J0J0K0J0J5K0NJ5J5j0k5nj5k5nk0j0J5K5M0J0j0k0k5nj0n%j5k0
1171A30k0j0J0J0J5l0l0j0Nnnn%NnnN%%NK0K0J0J5J5J0J5J5Nj0k0l0k0%L0L0K0J5nk5l5k0
1168A15%Nj5j0NK0K5L0J0nl0k5n%NJ0N%NNnk0k0l0j0nn%%NNL0L0K5J0j0l5m0m5k5NM5J5NN
1165H0K0K0L5J0%%%%j0Nn%%j0%j5l0k5m0k5j0j0k5%L5N0N5L0%%j0NK0J5K0K0J5k0m0m0k0n
1162I5J0J5K5K0J0j0%NK5K5nk5j5j0nk0k5%J0NJ5NJ5NJ0J0Nj0%%%%n%l0j5k5k5K0J5K5J5K5
1159A85L0L5K5j0m5l0k0j0nj0nL0L0L0L0K5Nk5k5k5n%J0%j0j5%j0%j0nNj0%Nn%%%J5L0K0K5
1156B55Nj0%%j0k0k0j0j0j5k0j0J0%nJ0%NN%%j5k5%K0NK0J0Nj0J0nj0Nn%Nn%%Nn%NnJ0K0j0
1153A85%J0NNj0l0l5%N%J0%%J0N%J0nNN%%n%J0j0nNJ0NJ0J0J0J0NJ0%n%nj5l0l5j0NL5K0J5
1149B15J0j5%nj5J0j5l5m5k0%J0K0J5K5J0l5m5k5J5K5Nk0NJ0%J0J0J0L0K5J5%%j5NK0NJ5J0
1147B40%k0l5l5l0m0nK0K5M5L5K5J5k0m0l5l5j0J5L0J0j0%J5K5K5Nk5k0j0NNj0j0nj5NJ0n
1144A40NNNnJ5N%j0K0N5O0K0j0l0k0k0NJ5K0K0J5K5K5K0L1O5P5P0P5P0J01J35J76J85J70J46
1142A679J05R5O0K6k0p6j30j50j91j90j71j35j15j01r5o5n0l0m5n1l0N%J5nj0j5j5j0j0j5
1139B60k0nnJ0J5j0k0j5l0j5j0%nn%nNj5NJ0J5%J0J0%J0K0%NJ0j0k5j0j5k5l0l5k0nNk0J0
1137D5J5J5K5J5j0n%j5j0j5j5j0K5K5L0L0j0%J0k0nNn%%j0j0NJ5K5K5J5%nj0%L0J0j0k5j0
1134A65Nj5J0%J0%k5l5j5J0J5Nk0k0%NNj5k5l0k0nK5M5M0L0J0nn%n%nj0Nn%n%%N%%j5k5l0
1131E5j5K0J5K5K0K0K0K0K0J0NJ5%nk5nk0nJ5%N%J0NN%NNN%N%Nj5l5k0k0j0J0%%NJ0%J5NN
1127A85J0N%j5j0nnj0j0nNN%J0K5L0M0K0%j0j0%%j0%nj5%Nk0l5l0l5k5J5J0J5J0nj5nj5k0
1124G5j5k5nJ0L5M0N0L5nl0j5J5J0j0j0j5k0k0j0l5nj5k5J0M0L0J5%%%NnK0K0%j0j0k0n%N
1122A05NNK0L0L0L0j0k0nj5j0j5nj5J5K0K0NK5J0NK0K0nl0n0m0m5m0nj0J0K0L5K5L0J0%j0
1119A65j5%J5M0J0%l5n5j5L0M5K5J5j0m0m5m5k0k5k0%NJ5J0nNNNJ0%J0K0L0L5J5NNnJ0NJ0
1116B10J0Nj5j5l0nJ5NJ0J5j5j0k0j0%n%%%%%%j0j0Nj5j5%nj0%%j0J0J5L0K5K5%%nN%%%%n
1113A75J0NnN%nNJ5j5%J0j5J0NnJ5J5K0Nnj5j0j0j0j0nj0j0nj5%%K0J0J0J5J0J5Nk0k5k0k5
1110A40%NnNK0%K0J5j0nk0%j0j0k0%K0J0J0K0j0k0j5j0%J5J5NJ0%%J0%NNNNNNNJ0%J0Nnj0
1107B30j5n%j5j0nj5n%k0nj5k0NJ5K0K0J5Nj5n%nJ0J5N%J5j0K0J5%J0J5k0nnk0l5m5NK0%J0
1104A55J0%nj0nj0nj0k0%%j5j5%j0nj5nK0L5L0K5J0%NN%J0NN%J0NNJ5J0%K0NJ0K0%l0l5k5
1101A95l5j5%%k0J0K0NJ5J0J0K0NNK0J5J0K0NJ0J5J5j0nJ5nJ0%%j5k5k0j5j0k5l0j0%j5j0
1098A65nj0j0%j5%K5J5NJ5J0J5J5j0J5J0j0nJ5%%j0l0k5j5j0J5Nnj0k0k5j0%J5J0%nnj5%%
1095A00j5j0%J5L0K5K0J0j0Nnnj5k0n%K5J5N%nnn%n%%NJ5NJ5J5J0k0l5m0j5K0J0J0K0NK0%
1092A85N%Nj0l5l5n0l5k0%K0L5M5K5J0j5k0j5j5nK0N%%j5j0nJ0K0J0J5J0%J0%k5j0k5j5%J0
1090H0J5%J5N%J0Nj5j5%J0K5J5J5%j0j5N%k0%nj5NJ0k0%%nn%k0k0nJ5J0NK0Nj0%%j0J0j0N
1086H5%J0J0%NJ0%J0NNJ0%J0NJ0%j0k0j5j0k0j0k5%NL5J5K5K0K0L0J5k0k5%m0k5nl5nNK5J0
1083A15K0K0J0K0J5n%n%j0N%j0J0J0J0NJ5N%J0K0Nk0l0l0k0NK0J0J0NJ0K0NJ0J5j5nnj0nj0
1081B25j0nnj5nj0j0nnj0NJ5%K0J5nJ5J0j0j0j0nj0nk0%nj5k0%K0L5L0K5n%n%n%nnj5nj0n
1077A60K0M0K0L5%m0j5j0k5k0j0k0k5j5k0k0J5L0J5K5Nj0J0nN%nNk0k5k0k0n%L0M0K0j5NN
1075A40nl0k5nJ5L0L5J0NNnNJ0%J5%j5k0j0k5j0NJ5k0%%J5j5nN%nj5J0j0%J0j0NNj0J0J0n
1072A15NL0K5NNk0%j0j0k0j5j0J5L0J5K5M5K0k0l0j5j5k5j0%j5j0nNL0NK0J0j0%%N%nNnj0
1069A55j0n%k0j0%%NJ0nJ0NnJ5NNJ0%J0NNJ0nK0J0nNJ0NNnk0nj5j0j0j5nj0%%L5K5K5nk5%
1066B00%j5Nnj0%j0%J5NJ0nK0%NNj0%%%%%%J5J0J0K0J0J0K0Nl5l0l5l0j5nj5%J5K0J5K0j5
1063B00l0k5j0NK5K0J5Nk0nnj0k0k5j5K5K0L0J5%n%n%%%j0%N%%%%%nJ0%J0J0%NK0nj0%nj0
1059B00nnj0%NnN%%N%%NNNNnNJ5nk5k5k5k0nNn%j0j5j5j0j0J5L5M5L0j5k0nnN%%%%nNN%j0
1056A40J0K0J5J0K5J0K0K5%Nk5k0n%k0j5j0nj0j0%NN%k5m0j0NK0K5L0L0K5J0j0%%nN%nj5j0
1053B00nk0%j0k0%j0j5%K5M5K0k0j5l0%K5K5K5Nj0n%%%N%Nj0J0Nj0J0nnJ0%%N%j0J5n%K0j5
1050B35n%nnnn%nj5j5j0k0j0j5k5%K0J5L0J5J0L0K0K0%nNnn%j0N%nn%%%j0J0%%nN%N%Nj5j5
1046B10k0j5nk5j0j5k0j5j5j5%J0J0NJ5NK0NJ0K0J0J0Nn%%J0j5J0nj0J5n%Nj0J0nj0NnnNj0
1043A55n%nj0nj0%NK5L0L0K5J0k5m0k0NJ0nnNn%%%%%n%j0j0%nj0%j5j0nJ5J5K0J5NnN%NnJ0
1040A75%j0nj0j0Nk0j5NJ0L0L0J5Nn%%NNNnj0l0j0k5j5J5J0j5%N%%%J0%N%J0J0nNNNN%NnJ0
1037A95Nj0%nnNnnJ0j0%N%Nj5J0K0nJ0J0J0NJ0J5NJ5%K0j5j0j0j5l0k5%K5J5J0J0K0nj5j5
1034B35nj0j0k0%K0K5K0K5J0j5%Nn%j0%nn%nnnj0%%nnnk0k0k0k0NN%NNJ0j0J5%%J5nJ0J0%
1031B00k0l0j0J0K5J0j0%NN%NNj5nNk0j0%%j0k0k0J0L0K0K0K0K0K0J0J5J5nj5%j5j5nk5%J0
1028B10J0K0Nj5k0j5j5NNK0%j0nj5%J0K0J5J5%nJ0j0%%%%NK5K5Nj5l0l0j5%NJ5n%nj5l0l5
1025A35%K5J0J5j5%%j5k0j5K0J5Nl5k5J0J0NJ0L5K0%j5j5NJ5J5NJ5L5L5Nj5n%nn%nj0N%nj5
1022B30J0Nj5%J0N%J0%J0%k5j0NJ0K5Nk0k5nNNn%%%n%NNnNNnJ0J5J5K0J0j5l0k5k0j0Nj5%
1019A95J5K0L0J5j5j0j5nk0nnj5j5NJ5K0J0%l5l0k0J0J5J5K5K5M0J5nnj0nnj0%j5j0k0j0k0
1016A65j0j5nj5k5j0J5L0J0j0N%J0J0J5NJ0J0J5NJ0J0J0J0J0J0J5Nnj0nj0j0nnj5k0j5j0k5
1013A60j5k0k0j0%NnNK5K5%k5n%J0K5L0J5j0k0NJ0%k5k5j0NJ0N%%NJ0%NNnJ0%%%N%%j5k5m0
1010A00%J0K5J5K0J0N%J0J5n%NK5J5j0l0k0%J0J0%k5nj5nj0j0j0J5K0K0J5j0n%k0N%nJ0J5
1007A90L5K5K0j0nj0j0NK5J0J5K0nK5nj5j5j5j5k0k0k5j5NL0K0J5%nj5%nn%nj0J0Nnj0J0J0
1004B30j0j0j5l5%K5K0L0K0%nj0N%j0n%k0k5k5j5nNj0J0J0j5%%J5L0K5K0%%%%%%%%nj0nnk0
1001A85%j0%NK5K5Nnj0nnj0%%j0j0NnnJ0K0K0NJ5J5K0J0nk0nj5l5l5m5l0J0J0%J0J5%J5Nj0
998A55j0k0%nj5nj5J0K0NJ5J0J0J0J5%J0J5%%%k0l0l5j5NK0L5K0K5j0nj0J0K5%%N%j5k0j0
995A80j5%K0%J0%nJ0j0nNn%%%Nn%%%N%J0J5%j0K5J0nJ0J0%J5nJ0K0nj5j0j0j5j0j0k0nJ0K0
992B25K5Nnj0j0nj5nnj5j0j0j0nK0K0L0J5j0%J5k0j5nk5j0nj5k5nNj0%%Nj0%%NJ0%J0%J5%
989A45NJ5nJ0%J0NNNJ5N%K0J0J0NJ5j5nk0%%K0K5Nj0j5j0k0%j5j5nk0j0J5L0NnN%j0k0m0%
986A45J0n%J5%NNNJ5n%K0j0j0nn%j0k0J0J5NJ5J0j5nk0nNK0J0J5j0k0nj5NJ0nJ5%%%J0J5K5
983B35Nl0n0l0nNNJ0NJ0nK0J0%%k0%k0j0j0nj5j5Nk0%K0NK5J0K0J5J5K0%j5nj0J0J0nK0L0
980B40L0Nk5m0m0l0nNNNJ0j0J0n%k0l0k5k5%Nj0J0L0J5L0K5nnJ0j0n%nNNJ0J5%nk0k5n%%%
977A20%j0Nj0NJ5J5NK0M5K0%nj5k0l0j0%NnJ0J0J5K5%%k0j0j0J0J5J5J0J0J5J0J5l0l5l0l0
974A45k0Nnj0j5nj5j0nj5j5nNK5K0J0J5K0J0K0nnNnn%n%J0%J0J0NJ0J5%NK0K5%j0j0j5nj5
971A90nj5nnNJ5L0L5L0Nj5l5nJ0nk0l5l5k0%K5J0J0J0J0J0J5NJ5J0J0k0j5%k5j5j0j5j5J0
968A45K5J5K0Nk0nnNN%NJ5%%J0N%N%J0nNN%N%%NnN%nNNnNnN%n%%%j5J0j0nnk0j5nj5j0j5n
964A45nj5J5M5N0K0%k5l5l0nj0J0K5J0J5%nn%k5j0%J5J0J0J0J5N%j0l0l0k5j5%K5M0M0L0%
962B55N%NnJ0N%j0j5nj5k5k5n%NN%NN%J5n%nj5l5k0k5j0J0NK0J5J0J0K0K0NJ0J0NJ0nk0j0
958B10j5j5k0NL5K0%j0j5l0m5m5k0nJ0L0L0K5L0L5K0%j5nj5%%%n%%%n%nj5%K0%j5j0%K5J0
955A95J5NJ5L0nl0m0k5%J5%j0j5j0j5nk0j5nj0j5%nK5K0J5%J5NnJ5%N%NNNnJ0K0K5Nnk0k5
952A65N%NNk5k0k0k0k0NJ0K5L0K0L5K5j0j5j5j0j0j5j0j5k0n%k0nNJ5L0K0K5Nj0%j5j5%K5
950A60K5J5j0nnl0l5j0j0NK0%nn%nj5j5nJ0K0J0J0NNnJ0J0nJ0nNn%%k0nJ0J0%%J0nnNJ5j5
946A45j5k0l0nJ0K5J5K0Nnj0Nn%Nnk5j0J5L0J5j5%NJ5K0NK0j0l5l0j5k0%j5nL0L5L0L5J0J5
943B35K0Nj0m0l0j5nK0Nl0l5%J5J5J5NL0%k5k5k5k5%nk0J0nnn%K0L5L0L0K0j0%J5NJ5K0%k0
941B30m0l5j5nJ0J0%J0%%J5nj0j5%nj0j0nnN%%%%Nn%%Nn%Nj0J0J5N%K0%J5J5%n%n%n%j5Nn
937A65k0k5%NJ0K5%j0nk0nK5%K0J0nn%nnn%nj5nj5%J0J0K0NJ0j5m0m0%J0%NL0J0K0K5K0K0
934B10K0K0%k5k0nj5j5j0j5k0j5l5nL0NK5K0K5J0K0K0%j5j0%j0j0Nk0j0j0j0j0J5J0nj0k5
931A10j5J5K5J5J5K0J0Nj0j5Nj5n%j5j0j0nj0J0NK0%%K0J0%nnJ0j5l0k0J0J5J0%J5%J5NNJ0
928A95j0k0k0j0%J5NJ0%J0J5nj5k0j5j5%%J5j0k0k0k5j5J5L0K5J5%%n%J5J5NJ5K5%J0J5j5
926B10l0l5j0J0K0J5J5J5%K0%k5l0m5j5L0L5M0L5J0j0k5m5m0l0k0j0J5NNJ5J0j0J5%j0J5K0
923A65j5l5n0k0J0L5L0J5j5j0J5K0L0L0j0k5k5%L5M0%m0m0j5J0J0NL5L5J0j5nN%nj0%Nj5j0
920A80N%k0nj5%j5j0%K5N0N5K5j0j5j0k0j0J0j0%Nn%%%J0nJ0J0%nJ5nk5nj5j5j0nk0%j0j5
917A20%J5J5J5J5K5N%j0k0j5J5L0K5J0nnnk0j5j0%%j0J0j5NNj0J5L5K5J5J5k0J0nnNJ5j5l0
914B30m5m5l0%J0nJ0NNnJ5%%%J0%J0%%j5l0k5k0nNJ0j0%%%nNj0nNj0NNj0N%%%N%K5L0NJ5J5
911A55NJ0nj5J0Nj0n%K0K0K0K0J5J0nk5l5m5k5nJ5L0K0K5J0nJ5N%J0J0Nn%nnNj0j0NNn%N%
908B35k0m0l0%%k5k0%M5M0J0j5l5k5k0j0J0K0K0J0nk5k0k0k0nJ0K0J0j0j0J0NJ0NJ5K5K0K0
905A85K0K0j5k5k0%J0J0K5K0K5J5%j5nnj5nj5j0J5%j5j5k0k0NNNNj5k5n%%%j0J0M0M0K0j5
902B05m0l5k0%j0j5%K5J0N%N%%%%N%%%%Nj0J0%%NK0J0J0K0NJ5Nj0m0k5k5k5k5j0L5M0K5%n
899A65j0k5l0%n%J0L5J0%NJ0M5M0K5Nnj0j5%NNK0nj0j5j5j5j0%Nnj5Nj0%NNj5k0J0L5J5K0
896B45j0n%j0nnj5nJ0%k0k0l5j0nNJ0Nk5l0k5j5%J0%%%NJ5j0NNJ0K5K5Nnnj0nJ0NJ0J0J0J0
893A60NJ0%%nJ0j0NNnNL0K0J0j0nnj0j5j0nk0j5nk0nNJ0nK0J0nJ5Nj0J0J0j5%Nj0J0J5J0J5
890B10J0%k0j0j0k5m5m0k5%J0NNJ0L0K5J5J0j0n%N%%NJ0nNN%nN%nNNnj0%Nj5%nnnj0k0j0j5
887G5%K5J0J0J0J5K0J5NK5J5J0%j5j0%j0j0nj0%J0J0NJ0%J0J0k0%nnj0nnj0n%k0NJ5K0J5K0
884B20%j0%nj5J0J0j0l0nK0J5L0J5j0k5j0nJ5J0K0K0nl0k5nJ5%k5k0j0J0J5%nk0N%%%J5j0
881A65NNj0l0k5j0NK0K5J5J5J5K0J5Nj0%nNj0n%%j0Nj0j0%%nnJ0%%J0%NNj5j0j0j0J0J5K5
878B10%nk0%k0j0nK5L5J5j0%J0N%K5j0j5Nnj0%j0j5%N%J0%NJ0j0J5%j5j0%j0j0%j5j5k0k5
875A10j0K0K0K0K0%%n%n%j0NJ5N%k0l0j0K0J5j0k5k5n%J0J5%%J0NN%N%NNJ0j0J5N%J0%NK0
872B10nJ5NNNJ0nj5j5j0nj5k0%J0nJ0NJ0%J5%j0k0%k0j5nj5j0nj5nK5L5Nj5j5j0J0J5L0%J0
869A75NN%nj5N%j0n%%J0J0NNJ0J0NJ0J0K0Nk5l0l5k0NJ5J0J0K0%k0m0%J0NNj0J0%%nN%n%%
865A60Nnj0NnnNnnNnnnnn%nnJ0%J5%j0k5k5nJ0K5K0K0%nk0J0n%J0n%J0nNJ5K0K5J0K0J5L0
862B75Nj0nnj5j0n%j5l5j5%K0K5%j5k5j5K5K5K5J0J0K5%j0j0k0nnj5j0j5k0j5k5j5J5K5K5
859A75J5nk0j0nK0L5L0K5%n%nk0k5l0k0nJ0K5K5K0Nk0l0k0j5%J0J0nk0k0%%nNn%n%%nnn%%
856A00%j0J0NJ0NJ0NJ0Nnj0nj0nnj0%%nnNK0L0K0K0Nnj0NJ5L0K5J5j0k5k0j5j5k0k5j0K0K5
853A70L0J5%Nj0N%n%%j0%%nj0j0j5%K0L5L0L0nj5%j0j0nnj0N%%%N%nJ0nnj0NnnNj0j5k0j5
850A50j5l5%K0K5Nnj0NK5K0L5K0J0J5J5J0j5m0k5k5nNn%%n%%j0nj5nK0NNK0L0J5nk5nj0K0
847B10J5Nn%%N%%J0n%J0L0M5J0Nk0j0n%j0k5j5N%k5l5j0K5K0%J5J0NnN%N%j0J0J5nNJ0j5k0
843B55k5j5j0%k0%%J0j0k0m5l0j5K0L0J5nk0NL0J5K0NK0K0NJ0NnJ0N%%J0%j5nnnj0j0%%j0
841B10j0%j0nj0nnk0j0j5j5j0j5j0NK5J0K0J5J5J5J0J0NNNNN%NJ0Nj0k0l0k0NK0%n%nNnj0
837A65J0NJ5J5NJ5J0J0J5J0nnJ0%%J5j0%NNNnN%%nk5j0k0k0j0j5j5j0%Nj0j0N%j0J0N%NJ5
834A80nJ5%%J5%J0%J0N%NnnNj0NnnK0J0J5J5%k0j0j0j5l0k5k0NK5K0J0J0J0%k5l0j5J0K0L5
831B20L5%j0l5l0nj0%K0M5K5K0N%k0k5k5k5l0%K0J0J0J5K0J0J5K0J5J0K0nk0nj0j5nnj5nn
829B30%%nnn%nNnNJ5j0j0J5NK0%J5L5K0J0%k5nJ5K5L0%j5nj0nj5%nj5nnk0nj0j5%k0j0%k0
825A90K0Nn%N%%%n%%%j0j5%K5Nj5l0n%nNJ0K5L5J0j5k0k0j5nJ5%Nnl0k5j0J0J5J0J0J5J0J5
822B05J0NnN%nNJ0nk0k0k5j5J5K5K0K0Nj5J0j0%n%%j0j0%j0j0nnj0n%%nn%j5NK0J5J5K0j5
819A80l0l0j0%K5J0J0J0K0NJ5NnN%%%%%%k0j5j0%k0j0j0%L0J0J5L5K0J5%j5j5J5L0J0J5j0
816B80j5j0nj5nj5j0nj5J0L5L5J5L5J5L0K5k0k5j0l5j5k0nk5m5k0K0%J0j0j5k0j0nK5J0J0
814A80%N%NNJ5%%J0nJ0Nj0Nj0%%%%%%nJ0%%J0j0j5k0k0j5j5J0K0M5L5K0%k0k5k0k5k5j5NK5
810A65L5J0j0k0k5nJ5J0j0j0k5l0j0J0K5K5K0J0L0K0J5%%%nj0NNj0nnj0nj0j0%j5J5NnK5%
808B10NJ5%j0k5l5%K5J5K5K0J0j0%Nj0N%nnk0nj5j5nk0nj0j0%j0NL5J5J5K0K0L5J0j5J5nn
805B65%J0%J5N%J0J0k0j0j5j5k0j0j0k5j0k5l5j0%N%Nj0NNj0%%J0j0j5k0J0L0Nj0N%j5%K5
802A25L5J0NJ0J0j0j0%j5j0nj0j0%N%%N%%%nk5j0j5%K0J0J0K0K0J5K0j5l0k5j5J5K0NK0%k0
799A50nj0J0J5J0J5%k5j5nNNK0nj0j0j5j5nnK5M5M5K5%j0k5k5j0J0N%NJ0nj5j5nJ0J0K5Nj5
796B00l5k0l0nNj0J0J0K5L5N%%j0NNnnN%%Nn%NNN%NN%%j5j0j0%j5k5NK0K0nk5%J5NJ0j5j5
793A50nj5%K5K5nj0l5m0j0K0M0L5K0J0nJ0j0k0k5l0j5J0K5K0J5Nj5j0N%J0J0Nnk5l0%J5J0
790A55J0K0NK0J5J0N%K0j0k5m0n0j5J0K5K0K0Nj0Nnk5k5nK5L5Nl0l0j5J5K5K0NNJ5%%%j5N
787B00%j5J5j5j5Nj0nNk0j0NJ0J0K5%nj0j5nNK0K0J0J0J5K5Nnnk0%J0%j0k0k5j5J5K5%nj0
784A95NnnNj0nN%nNNNJ0j0l0j5j0j0J5Nnk0j5J0L0L5K5K5L0K0nJ0N%k0k0nj0k0j0j5j0j0j5
781A60%NK0K5%j0J0J0j0%N%%nJ0%%%%J0nk0nnk5nj5j5j0K0K0K0K0nj0Nj0nN%nj0N%n%%n%J5
778A80L0K5J5%k0j0j0m0k5nJ5K0J0K5K0j5k5j5k0k5j0k5k0J0L5K5NL0NNK0j0j5%k0%J0NNK5
775B10L0K5L0nnNj5%%nnj0nj0j0j5%nj0j0J0J0nN%%N%J5K0%j5j0k0j0%NNNK0J5J0k0j5nJ5
772B30Nn%%nj5nj5nj5nj0j0nJ0K5K5J0J5K0Nk0k0l5j0%K5K5J0J0K5J5J5NNnl0j5nnj5j0j0
769B05j0j0nN%NnNN%nn%j0nn%nnnn%j0%%nj5j0J5J0J0j0j0J0NnJ0n%%N%NJ5K0Nj5j0J0M0N5
765B65M0J5%Nnnnj5j0%K0J5%j0j5%%%%%%nNnNK5K5L0%NK1K0J0%j5l6o0m0nJ5J5%j0nK5J0%
762C25%%j0l5k5J0K5L0J0j0k5k0k0k0j0J5J0Nnk0%%nNK5J5%j0nk5j5j5nj5j5n%K5J5NN%J5
759B25nj0k5l0j0J0n%J5J5J5j0%j0j0j0%J0J5j5l5k0J0J5J5nN%%J0K0K0Nk5k0%%J0L0L0J0
756B40j0j5J0NJ0%J5%j5%J0K5%NJ0Nk5m0m0k5%%N%%NJ0nnN%%%N%%j5j5%M0K5J0nk5j0Nnnn
753A80nj0%j0%Nj0n%j0NNj5%%nn%%%K0NJ0J5NJ0J0Nj5n%nj0NnnNnNJ0j0nJ5%J5J0J0%K0J0
750B40J0J5L0K5K0K0K0j5k5k0k5j0l0nJ0nN%%n%l0n0l5m0j0J0Nn%Nj5J5K0J0J5J5nj0j0%N
747A45N%J5NNJ5%j5j5k0j5J0NNJ0J5J5K0J5J0K5K0Nj0j5k0j5j5k0k0j0K0K5J5K5%j0%nNnj0
744B15NK5J5L0J5Nnn%K0K5K0K6O0O5N5O5M5L0L0N1Q0J25J00J01R5J00Q0L5l5n0q0r0j11j05
742A037j05j05r6r5r5r0o6m0o5m5J0J5J5J0j0j5j0j0NnN%nJ0Nnk0m0k5k0%K0J0J0%%j5k5l0
739A15l0%J5K0J0K0J5k0k5j5k0l0j0J0K0K5%k0nJ0L0K0K5NL0L0N%k0k0nj0j5j5j0j5j0%j5
736I5NK0J5J0J5nj0K0L5J0j0j0j0K0J0nN%nJ0J5nnJ0N%J5nj5j5k0j0NJ0J5%n%nnnnnnNj0%
733A75Nn%%%nnj0NNK0L0Nk0k0m5m0l5%J5L0M0M5K5j0j0%K5J0j0nnj0j5%Nj5k5%j5j0K0L0K5
730B00K5K5J0j0l0k0nJ5Nk0l0m5j5j0%nnJ5NNJ5J5NJ5NnN%%%%j5J0K5K5K0j5k5l0j0K5M0L0
727B45J0j5l0l0m0l0%J0NNNJ0%J0j0j5j5j5%k0k0nNNnJ5L5J5nj0j5NJ0L5L5M0J5K0J5N%k0
724B55%NNnk5k5k5k5nN%nJ0%J5%k5m0l5l0%n%nNj0%%K0K0L5J0nl0l0nJ5J0K0J5J5J5K5Nk5
721A45k5k0k5%n%%j0nNj5j0%j0%M0M0M0M0M5L0J5k0k5k0k5l0nnj0%K0K0J5K0%j0Nj5j0j0k0
718A50nNJ5J0J0%nj0%Nj0%%k0J0nnK0K5K0K0%k0j5%J5M0M0J5k0k0j5l0j5k5l5j0Nj0%Nj0J0
715A35j5NL0%J0K0j5j0j5n%J0NNJ0%%J5nNJ0j0nNNnk5m0m5k0%NJ5%j0J0n%NM5J5K5J5J0J5
712B00J5j0j0j0j0nn%%n%nnK5K0K0J5Nj0Nj0NK5K0Nj5nnk0J5L5K5K5J5L0K6K0L0L0M0K0L0
710E71L0K5K5J0l0n5p5r0q6m0k0l5j5nNnj0j5nj5j5k0j0NJ5NJ5nJ5J5%%J0J5%nnNj5J0L0K5
707B55Nnk5j0j5k0j0k0j5k0k0k0k0%J5%NK0NJ5J5J0K0J0J0J0J0NNJ0NJ0J0j0nn%nj0Nj0j0
704B00j0j5nK5L5M0K5K5K5M6O0N5Q0J00J16J05R0Q5O5O1M5L0nn0j06j15j20j16j10j00q0n5
702D26m6n5n0k5k0l5j5nnJ5j5k5k0%K5L5J0J0nJ5J5K0J0%k5j0j0nk0j5nj5j5k0j5j5j5j5j5
699D5K0M0M5J5j0j5J0L5L5J0j0j0l0l0l5k0J0M0K5K5J5j0NNk5k0k0k0nJ5j0J5J5J5L0J0K0
696B30K0J0L0K0K0K5K0K6K0K0L0N0P0Q0M5nj5nj5l0m0l5m0l5m0m0l1nj0n%m0n0o5k5NJ5NJ0
694B20J0J0%J5%l0k0nk0j0nk0k5k5%K5Nnk0j5J0NK0%k0j0J0L5K5%Nj5n%J0K5K0nJ5N%k5j5
691A75%%K0J5Nnj0l0%J5j5nJ0NnnNNN%NL5K0Nk5m5k0j0J5%%%NJ0NNNj0k0k5j0nK0NJ0NNJ0
688A80NNJ0J0%NJ0NNnk0j5j5j0k0nj5%K0J5%nj5k5%%%%%%%%%%NN%J5K0nj0%J5%J0NN%J0j0
684A85%nnn%j0NnN%%NNNNj5n%K0J0j0%%%NNN%j5j5l5l0j0j0J0nnK0K5J5J0J5J5k0%K0M0M5
681B70J5J0N%nNnnNnnj0Nnnj5k5j5k0l0l0j5%j0j0nK5M0M0K5j5k5k0l0k0nnn%NK0J0J0K0N
678A70J5J0K0J5K5J5j5k5l0j5nNNn%%J0j0j5n%k5j5nk5%J5L5K0j5j5j5l0j5j0nJ5K0J5j0N
675A05NK5J0J5K5J5J5J5K0Nj0n%n%nnNj5n%j0nj5%L0K5J5nj5k5k5j5j5j0nj5NNj0k0l5nJ5
672G5K5J5K0K5J0J5%j5j5nn%nNj5n%n%nnj5l5j0NL5J0%%J0J0J0J0NJ0J0%j0j5k0j0J5L5L0
669A90K0NJ5K5%l5j5nnj0k0k5j0j5j5j5k0nnj0nNJ0nJ5J5NJ5J5nj5k0%%%nJ0J5J5NK5N%NN
666A55j0k5k5j5Nj0n%nnn%J0J5L5%j5%%k0nNn%K5K5K5j5m0l0j0NL0Nj0j0%%%%NJ0J5Nj0n%
663I5j5k0j5J0L0L5J5J0%k5j0%J0NL0L0Nn%nnj5l0j0k5k0%nj0%%J0L0L5J0j5k5k0k5j5J5L0
660I0L0nj5%J0NNJ5J0K0J0k0l5k5l0nn%%NJ0J0J0J0J0J5Nj0Nn%%n%nJ0K0J0J5j0j5j5nj5j0
657I5j0j0J0J0J5NN%m5l5k0NL0%J5J0NJ5J5J0J0J0%%%nK0K5j0l0l5k0J0J0n%n%Nnj0J0K0K0
654A40K0J5K0j5l5l5j0%J0K0J0nj0k5J0L0K5J0j0%%j5%J5%J0J0J0K5Nk5k5l5k0nnnn%J5K0
651A35j0j5j0k0n%J0K0%nnj5nNn%J0K0L5J5j0l5k0J0J0nk0j5nJ0K0J5J5J0L0K0J5J5J0nk0
648B00l5k0%K0K0%K5%j0j5j0j0k0nj5j0k0k0l5j0J5K0J5K0j0k0k5j0nnNj5nK0%NJ5%NJ0j5
645E0J5Nj0%%N%%J0J0NJ0%J0NNnN%J5J0K0J0j0j0j5nJ0J0K5Nk0j5k0j5j5k5j5j5NJ5%K0NJ0
642A00K0%%J5NNK5L0L5K5%n%nk0j0k0j0n%%nj5j0k0nj0J5J5nm0m0j0NNj5j0NJ0NJ0NK0%nk5
639F5l0j5J5J5N%%NJ0N%J0NnNN%NnN%j5j0%j0j0j0nJ0K5J0J5K0J0K0J5%j5%nj5%%j0j0j0%
636A00j0NNNNJ0n%Nj5l0l0j5N%J5nJ0%J0N%J5J5%%K0NJ0J0K0K0J5j0nj0j0j0j0k5%%J5J5N
633A55NNnN%%J0nNN%%N%%NJ0J0J0J0J5%j5m5k5j5%NJ0NK5%nNJ5j5N%Nnnj5k0nJ5J0NK0Nj0
630A95%%j0k0j0j0n%n%j0Nn%j5j0nK5L5M0J5j0j0n%k0K0J0J5J5NJ0J5N%n%%k0k5j5k0%J0%
627A85J0Nj0j0NJ0J0NJ0J0j5N%%K0K5nk5k0l0j5NK0J0k0l5j5%L0M5M0L0N%j0j0j0j0j5nj5
624B10%%Nj0%n%%j5nj0nk0%j0j5nNj5N%j0%%j5J5J0j0NN%NN%%%J5n%NJ0j0nNNn%N%K5K0Nj0
620A80j0nj5nnj0j0J0Nj0K0%j5Nj0n%%j0%j0nnj5%%nNK5NK0K0J0J5J5j0k0j5j5n%nnnj5j5
617G5nNK0J5J0J0J5K0J0NK0K0J0j0j0Nk0l0k0l0l0l0%K0K0N%nNJ0J0J0J5NJ0J0J0j0k5k5n
614A15NNJ0J0j0j0nj0nj5NK0M0J0nj5N%nl0m0j0J0K0N%%l0k5nK0K0J0j0%%j5l0k5j5nNN%j0
611a0n%j5J0K5K5NJ5K5L5Nj0nJ0j5n%n%J0NNJ5J0NK5nk0l5m5j5%J5J0%nk0k0nj0NK0M5N5L5
608A65J0%Nj5l5k5J5K5Nj5l0n%Nnj0j0nnN%%K0k0J5%j5j5j0k0J5J0%K0L0J5K5K5j0k5j5j5
605A05k0j5j5k0%J5%J0Nj0j0NNJ0J5%NJ5J0NNJ0NJ0J5NK0Nj0j5j0j0j0J0nnJ0j0%%NNnNnm0
602A00k5j0nJ0N%NNNNNJ0J0Nn%%nNK0K0Nk0l0l5k0j5nj0j0j0j0j0nNK5J5K5J5J5K5J0j5nk5
599G5nNJ0K0%n%nnK0K0K0J5J0n%NnN%%j0k5l0j0K0K5K5J5k0k0k5k0nNJ5j0N%J0nN%%NNJ0N
596A45Nnk5j0j0nNL5N0%k0k0J0K5K5%k5l0k0nnnj0Nj5l0k0J5J5%NL0K5K0nj5j5k0k0nJ0J5
593A00J0J0J5J0J0NNK0%J5J0j0j5nK5K0Nj0l0j5j0k0j0NNNJ0%%Nnk5k0l5j5J0nJ0%nJ5j0J5
590I5J0nNJ0j0J5J0j0j0j5nk0k0nJ5L5L5L0K0%k5l5l5k5J0L0L5N%nJ0j0j5%J0K0K5K5%k5k5
587A50j0N%j0j5j0j0NJ5J0J0K0%J0J5j0j0nj0nnk0%nk0j5nJ5L5L5K0L0K0K5K0j0k0j5k0k5
584A85k0l5j0nnJ0nj5J5J0nj0J5%%NNJ0%j5k5k0j0%K5K0%J0K0K0Nnk5k0j5nk5k0n%K0J5NJ0
581A05J5J5J0J5J0K0Nj0nk0nNj0J0%j5J0K0k0k0%j5j5k5nJ5L5L5J5j0j5nJ0nm0l5k0NJ5nk0
579E0k0nJ5L0K0K0K5K0J0L5j5k0%k0j5j0k0nj0k0j0j0NJ5K0%J0NNJ0NNNJ0k0%j0j0J0K5J0
576A45K0nnnnj0%Nj5%J5N%J5%%NJ0j0%NNn%Nj0%nj0J5K5K0J5J0nJ5%j5k0k5j0%J0K0j0j0j5
573A70k5j0J0J0K5%j0j0j5nJ5J5J5J5j5l0l0j5NJ5NJ0K0%NJ5%Nk5j0J0K0nl5k5k0K0J5%j5
570A20j5%J0N%J0NNJ0%K0J0NK0j0k0nj5nNJ0j0j0l0l0j5nj0n%NK5K5J5nNJ5j0k0k0k0k0nK5
567F5NJ0K0%J5J0K0K0J5J5j0l0l0j5j0nj5nK0J0J5K0N%N%k0k0l5nN%J5%J0%J0Nnk5nj5j5j0
564D0j0j5J0N%K0NJ0%J5J0J0NJ0J0NNJ0K0K5nk5k5j5NJ0J0%J0J0j0k0j5j0j0J0J5K5J5%k0
561A45m5k5%j0k0NJ5J0NNN%J0J5J5J5K0J0K0L5%k0k5k0k5nj0nj0%j0j5%J0K5K5J0nnnj0%n
558A25n%%nn%j0nj0j0J5K5J0K0%j0nnk0l0k5k5j5NK5M0M0K5j5l0j0Nnn%j0j0nn%k5J0J5K0
555G5J5K0NNNNj0k5k0j0NL0J0J5J5J5L0%j0j5Nk5o0l0j0K5M0M0K0j5k5k5j0J0K5L5nj0%NN
552A55NJ0%NJ0nj5%n%%%nJ0j0J0n%J0nJ5N%J5nj0nnj5j5%j0j0NL5K0J0j0l0l0nNJ0K0Nk0l5
549A05l5j5nJ5J0%J0J5%J0K0NJ0J5J5J0%K0Nj0k5k5l0j5J5K0%k5j5nNK0K5%j5j0j5j0NJ5N
546A20J0J5%J0J0nnNj0l0m0j5K0L5K5J5NN%k0k0j5nNj5j5%K5L5J5%J5%j0k0j5k0j0k5k0j0
544D5%%%N%Nj0J0J5J0J5J0K0J0J0J5Nnj5J0Nj5%%Nnj0J0%j0%%NNNNNNN%nnj5%%j5j0%nK0J0
540A45%Nj5%L0K0Nj5l0k0j0NJ0%j0%j0%n%n%NN%J0%nJ0nj5nj0j5nNk0%K0J5J0J0J0J0J5Nn
537A45j0Nj0%Nj0%K0nNJ0nJ5%k0%nk0N%nJ0J0NNJ0J0%k5l5k5nK0L0J0J0J5NJ0n%%nk0j0j0
534A30%J0N%NNJ5n%J0J0%j5k5k5j0NK5J0J5%%J0nj5nnj5j0j5nK0L0J0k0k0j0J0J0nJ0J0J0
531A55Nj5k0j0j5j5J0nnNj0n%J0J0%J5J5nJ5J0%K0K0%NK0K0%j5nnk0j0j0j0j0J0NNJ0J5nk0
528A65m0j5nnj5NK0K0%j0Nn%%j0%nnNj0N%j0J0j0j0J5Nnj5j0%J5L0Nj0k5k5NNK0NNJ0J0j0
525A10k0j5j0%J0J0NL0N5N0nl5l0nJ5K0J5%j0j5j5NJ0J0%j5j5j0nnj5j0j0nj5J0j0J5nj0J5
522I5%%K0L5K5L0J0nJ0nnj0k0nj0j5j0j0n%n%%nNj0nJ0NnN%NNJ0K0L5L5K5%l0k5j0K5L0L0
519B75K0nj0k0l0k5j5Nj5k5k5j0NJ0J0NJ5NJ5NJ0NJ5M0M5K5Nnj0%j5nnj5nj0nn%nNj0n%%J5
516B55NN%J0J5nm0n0n5m0NJ5J5NNK0J5J0K0J0J5J5%n%%j0Nj0N%N%N%%J0nJ0K5K5J0k0k5k0
513B55k5k0k5k0k0NNj0J5K5K5M0J5NN%Nj0j5%k0j0nj0j5%k0nnj0j0j0j0NJ5J5NJ5NNK0%NN
510B20Nj5k5k0j5%J5%J0NNNN%k5nj5j0j0k0nJ0NJ5J0j0NJ5K0J0j5n%%%NnNJ0J0NJ0NJ5%j5
507B10k5k0k0k0J5K5M0L0J5J5j0nj0%j0j5nnj5j0J0K5K5J5J0J0J0J0J5J0K0l5l0k0l0k0J5
504B20L0J0nj0j0j0J0%j5j5j5J0Nj5n%J0j0l0k0%%J0NJ5NJ5NK0%%k5k0nNn%%%%%%%j0j0m0
501A00n0l5J0J5L5M0M5K5L0Nj0nk0k5k0k0j5j0NK0J5L0L0J5%k5k0nNj5n%k0k0nJ5K0Nk0%j0
498A10J0J0nK0L0L5K0%%j0k5k0J0M0N5L0nj0l5k0k0k0k5l5m0l5NK5NNnj5NJ0K5L5J5J0%nj0
495A70nnj0n%j5j0%%nk0NK0J0NN%N%n%%n%n%NNnl0l5j5J5J0%%n%N%J0nnnnnnnnj0K0J5K0J5
492A10J5K0J0K0j0k0j0j5j5j0k0j0NN%J0%NJ0%%%%%L0K0j0k0k0%%K0%j5n%NN%J0J5nJ5%j0
489A35j0j5nnj5l0J5J5L5M0J0nj5j0j0%J5NJ0J5%J0J0J0K0L0%k5k5k0l0j0NNj0nNJ0j0k0n
486A20K5K5L0J0Nj0k5j0J0Nnj0nj0%j0%nj5%n%%NNJ0N%NJ0%%N%nN%%j0%nnj0%j0%J5K5K0J5
482B00K5J5K5J0%k5j5j0NJ0J5N%nJ0j0l5m5m5l0j0%n%j0%%%j0J0J0j0N%nJ0J0J5J5J0n%J5
479A45K5J5Nk0l0j5N%j0nnnj0%j0j0%NJ0nJ5M5J5j5nK0J5%j0j0j0NK0K5J0j5l0k5k0l0j5J5
477H5M0M0K0nj5j5n%j5j5%NK5J0K0L0K5L5K5K0L5L5K1J0n%%k1k5k5k5l5m5n0k0n%J0nnnn%
474A45j0nnn%nNj0j0J0j0%J5J0J0K0J0J5J0J5%j5nn%nn%k5j5J0K5%j0nnnnj0nnj5%j0j5Nj0
470G0nJ0k0%%nJ0%NJ0nJ0%nj0k0NK0L5M0K0%%%nnNj5NNj0Nn%nj0NK5NJ0L0J0J5K5Nnm0j5k5
467A75j5k0m0nN%%J0N%nJ0K5J5j5k5j0nJ5K0j5NNj0Nn%NN%nJ0%%J0nnj0nj0nj0j5%nJ5J0n
464A00J0NNNNNNNJ0Nj0J5J5%J0J0%J0J5Nk0j5nk5j5nnk0k0j0L0K0nJ0%%%nj5J5%j0n%n%n%
461A15j0%nn%nnnn%j0%J0%%J5%J0j0J0J0Nnk5l0j5J5K0%NJ5nNJ5nJ5J0j0J0nN%N%n%j5N%j0
457A10n%J5J0nL0M0K5nn%nn%%j5%nl5l0m5k5J0NnJ5J0n%NN%NNN%J0NJ0%nJ5Nj5n%nnk0J0J5
454A15K0nnk0nJ0L5K5j0l0l0%nj5Nj0J0J0L0M5J5%j0k5k5j5l0k5k0k5k0j0J0K0K5M0L0%j0
451I5k0j5k5nJ0K5K5J0%%j5l5l0l0nK0L0L0M0K5Nj5Nj0j0Nj5N%j5J0j5nJ0Nj0k0k0J5K0K5
448A00K5L5K0N%NNj0j5k5%J5K5L0J5%k5n0n5m0j0%K0K5L5L5L0J5NJ5J0j5m0k5k5j0Nj0%J5
445A35J5K5J0j0j0nj0nj0j0nj0nnj0J0K0NK0NJ5K0Nk5l0l5k5%nj0%K5K5M0N5K5Nj0l0m5m5
443A05k0N%j5j5%nj5j0%NK0K0J0K5NJ0K0J5NK5Nj5k0j5k5j5j5k0j0n%J5L0K5K0%%j0j0nnN
440A20J0j5j5l0j5k0K0K0K5L0J5%k5k5n%J0NJ0NJ0J0N%%j5l0l5j0NJ5L0Nj5k5k5J5L5L0K0
437A45%NJ5%j0l0k5%%k5k0k0J0J0K5K5J5j5%%nnNj5%nnK0nnJ5J0NN%J5n%NJ0%nJ0%%%%K0J0
434A80nj0nnNj0nnj0nK0K5J0j0nNK0K0Nj5j0n%j5j0%J5%j5j5k5j0nJ5L0Nj5k0%J0nJ5NJ5K0
431A80N%%J5L0Nnk0k0%j0j0%nJ5nl0j5J0K5M5L0J5%Nk0l0m5nK0Nk0k5k5nNN%j0nn%nNnk0%
427G5J0K0%%J5nj5%K0L5L0J0Nj0nk0%K0J0%k5nNJ5nj5nN%%nnj0%%nj5NK0L5L5K0J0l0l5l0
424A55k0k5J0K5K0nj5j5j0J0NnJ5L0L5J0nJ5%%j0j0j5nK0L0K5K0j5j5nk5j5Nnnnj0Nj0k0j0
421A55j5k0J0J0J5NNJ5NJ0J0j5%nj5j5k5j0NNJ5%%k0nnNK5J0J0K0j0m0l0NJ5J5Nj0j5%k0n
419I5j0k5%K5J5J0K5K5NK0K0%k0%j0J0K5J5J5J5j0NNnNNn%%Nnk5l0j5l5k5j5l0j5%N%Nnj0
415F0%j0NJ0NNj0j5k5n%J5K0%J5L0K0K0Nj0%%j5%j5nj5k5j5j5%K5L0L5M5K0nl5m0nJ0J0Nn
412A20J0nj0%nj0%nj5NJ5J0L0NJ5J5K0J5%N%J0N%%NNj0nnJ0j5n%%j0%%j5Nn%j5%Nj0j5N%j0
409A45%K0J0Nn%nn%k0%j5k0NL0L0K0K0L0J5%%%Nl5k0j5l0j0J0Nnnj5j5nNNJ0%k0nJ0J5K0N
406A70nj5n%%nnnj0%K5L5L0j5l0j5NK5J5J0j0j0k0k0%J0J0%%J5K5J0K0K0J5K0Nj5k5nk5j0
403B15j0j5j0j5%%%%J5J0K0J0J5J5J0J5nk0k0j0NJ5J0N%nnnnK0K5K5J5%k5j5nnnnJ5K0%j5
400B80k5l0k5NJ5Nj5j5%%J0L0L5J0nk0l0l0j0%%j5n%NJ0K0%j5k0%K0L0K5J5%K0J5NK5%%j5
397C05l0l5l0l5%J5NJ5N%k0k0%K0L0L5K0J0NJ0Nnnn%nJ0J5nl5k5j0j0NNnJ5nJ0NNj5j0j0j5
394B15j5%j5nnK0L0L0K0K0nl5m5k5%Nn%J0nn%nnJ0L0J5K5j5j0j5nj0j0j0j0J0L0K0J0%j0n
391B25nj0j0j0nNK0K5Nj0J0n%J5K5L5J0nk0%k0j5n%k0j5k0j0K0j0j5j0j0n%j0%J5K0K5J5j5
388B10k5k0j5nJ5N%J0J0NJ0L0K5J0k5m5n0l5j5J5J0K5NNNj0J0K5K0nk5nJ5K0nl0nJ0K5J5n
385B10j0j5k0nnK0K5J0J0j0k0nj0j0j0j0nj5%j0j5%j0j0nnNK5J5J5j5n0n5j0NL0L0J0nj5j5
383D0nK0M0L0K0%n%j0nn%j0J5%K0%j5j5j5k0nnj5%L5L0M0K5N%K0j0k0k0k5j5j5%nn%j0j5N
380G5j5j0j0j5NK0J5N%j5k0%K0J5NK5J5J0K5J0j0nk5NNj0nNk0l0l5j5%NN%%NNNK5L0L0L0j5
377A45m5k5k5%N%N%NJ0nNL0K0J5Nk0n%%J0J0N%J5J5nj0k5k0k0k0k0k5j0nK0%K0NNJ5Nj0%%
373G5j0nnj5NL0K5L0L0N%NN%j0nj0nnnj5%j0k0%J5J0K0J0%%%nk0k5NK5Nj5j0Nnn%%j5j0j0
370F5j0nk0j5n%nnnK0K0K0K0%NJ5nNNnJ5j0nj0j0%nj5%NNJ0%J0J0%J0J5%%J5J0%J5%k0k0j0
367A10l5j5k0k5j0%NJ0NJ5nNJ5%K0K0%j0j5j5j0j0J5%%N%nNj5l0k0k0%J5j0J5K5L0L0K5J0
364A10%nJ0L0J5nk5k5l5m5k0K0J5K0K0n%nnnJ5%%NNJ0%NJ0J0NJ0J0%J5%j0n%nn%j0j5j5k0
361G5k0nk5l5%K0J5J0K0J0k0j0%NJ0NNNNNNNJ5K0%m0m0k0K0M5K0%n%J0L0K5J5j0j5k5%j0j0
358A10%%J0J0n%J0J0%Nn%NK5K0nk5nNNnnNnnnj0j0j0%j0j0%%K0J0J0J5NNK0%%J0%j5k0k0k0
355A20k0k0%M0M5M5L5J5j5k0l0j5%NnN%NJ5%k0k0k0j5nn%%J5L0K0K0J0n%Nl0m0m5l0j0Nnn
352E5Nn%nNJ5NJ0J5%J5N%k0j0j0J5%nk5l5k0J5L5K5J5J5J5nl0k0k0NJ0%NK0J5J5K0nj5nj0
349A10nnnj5nnNk0m0k5k0nj5nK0M5L0J5K0K5Nn%%%J0N%%NJ0nnJ0J0j0N%J0nj5nj0j0J0K0K0
345A50Nj5m0k5l0nL0J0Nj0nj0j0J0J5J0J5K0J0j0l5j0j5%J5J5nJ5%NJ5%J0J0nnJ0%%J0nk0
342A25j5j5k0NJ0%J0J5nJ0N%J5N%%%%%j0J0nnJ0J0K0%k5l0l5k5J0K5K0N%j0j0%j0K5NN%J5
339A40NNnl0j5j5k5nj5k5J0K5J0J5NK0K5Nn%j5NJ5K0J5K0%l5j5j5k0j5j5j5nNj0NNj0j0J0
337D5J0NJ0NJ0J0J5%j0j5j5j5%Nnl5m5k0j0J5L0K5j0j0%K5M0L0L0J0J5K0J5nk5m0l5j5J5j5
334F0k0k0%L5L5J5nm0m0j5J0L5J0nk5k0J0J5K0NJ5NJ0J0J5%nl0m5m5l0J0K5K5K5L0%%J5n%
331H5j5k0NJ0J0K5NJ0N%J0J0%NNnk0nj5j0j0j0j5J0NK0%k0j0j5j5nJ5J0%NJ0nJ0j0m0j5k5
328a5l0k0k0k5J0M5L0K0J5nN%J0J0nJ0J5%%J0J5K0J5J5Nk0nnnk0k5m0l0nJ5K0K0n%J0K0%%
325E5J5J0J0J0NJ5N%K0n%k0l0m0k5j0J5K5K0%nj0nk0nN%%NK5J0Nnk0NL5L0nk0nj0m0l0%M0
322E5L5J0%Nj0j5j0j0k5nj5j0j5J0J0j0K0L0L5J5NnJ5j0j0k5l5nJ0K5L0J5J0L0L0J0nj5Nk0
319A55l5k5m5k0NK5J5K0K5J0K5J5k0j5NN%j0j0nj5j5NJ0nnnj0J5N%J0J0%NJ0nnn%J0J0nk0
316A15m0m5j0N%K0L5L5L5J5nk5m5m0l5j0J5K0K0K0K0K0K5J0Nj0k0l0k5k0n%K5K5L0K5K0L5
314B10L0K0j0j5j0j5j5j0nj5k5m0j0K5J0nk0m0k5k5j5J0L0L5NJ0%%j5l0l5l0nJ5J0%NJ0L0
311D0L5L5L0J5%J0J0NNJ5%j5k0n5l5j0J0M0L5L5J0j0k0l5k5k0J0%J0%J0J0%NJ5J5K0Nj0k0
308A55j0K0L0K5%k0l0l0k0J0J5K5%nj5j0k5k0k0k5k0l5j5j0J0L0K0J5J5J0K5K5M5N0L0j5m5
306A85m0k5nj0nnj0nnn%j5%n%K0J0J0NJ5J0J0J0%NNnJ5J0nj5nj5nj5j0%j5j5%J0K0J5J5Nj5
303A20k0j0NJ0M0K5K5nk5k0n%j5j5k0j5nJ0%%%NN%N%nJ0%%%Nn%%%nN%nNj0j0N%nn%J0J0J5
299A10Nnk0k0nJ0K0J5J0nj0nj0j5%nj5J5K0L0%j0nj5nJ0J5K0Nj0j0j5nNJ5J5J0nNn%%n%%N
296A35J0K0%k0j0j5k0J0K0J5J0j0j5%k0j0j5k0j0J5NJ5J0j0%j5%%j0j0%%%%%%n%nj5k0k0j0
293b0L0L0Nk0k5j0J5K0Nj5j0N%j0j0NJ5K0L0J0Nj5l0k5k0j0J5L0M0K5J0NJ0j5l0k0J0K5J0
291I0k0J0J0NJ0Nj0%%n%nn%j5%j5j0nj0%%K0K0NNK5J5N%nNnk5l0k5l0j0nj5j0K0J0J5J5K0
287E0J5J5K0%J0j0k5k0k5nK5L0K0%%k5l5m0k0J5L0J5L0NJ0%J5NJ0J5%j0%j0j0J0K0K5J0j5
285A50nj5j0j0j5k0%%J0NJ0%J0NNnj5k5nK0J0k5l5l5nK5K5J5nNM5N5K0l5l5j5k5j5j5nnn%
282C0J5L0K0K0%%j0N%%%%j0J0J0j0nJ0%%J0K0K0Nnj0k0%NnN%J0n%Nnj5Nk0j5%k0%J5J5J5K0
279A45K0J0J0K5j0l0j5j5%J0J0NJ5J0K0N%j0%j5m0k0NK0J0l0k5J0j0k0k0%j0K5K0nnj5j0j0
276F0J0M0M0J5NJ0J5nj5j5j5k0k0j0j0k0%K0J5%NJ0NNnJ5J0%k0j0j0k5k0nj5j5NK5J0J0K5
273A00%K5J0J0K0K0J0Nj5k0%J5K0J0K0nj5j0j0%j0nj0nk0l5m0k5%L5L5J0%K0%%j5%j0nnk0
270H5J0NK0L0%n%j5nJ5nK0%j0K0J5%nnNj0k0j5j0K0L5M0Nk0k5j0j5k5nJ0NnNN%%j0k0j0j5
267H5k0j0j5j5j0nj5%nj0j0%NK0L5L5L5J0j0k0n%K0k0nN%nnn%nj0Nnj0J5N%J5NNJ5Nj0j0n
264G5j0j0nj0j0J0J0J0Nj0k5j0j5NJ5NNK0%NJ5j5j0Nk5j0nj5%J0L0L0J5n%%n%n%j0n%j0%J0
261E5%%J0%NJ0nJ5%NN%%K0j0k0l0m0j5NJ5J5NN%k0J5K0N%j5l0j5NK0%j5k0NJ0%J5NK0M5M5
258A45K0j5k0j0k0k0j5l0n%k0j5NK0L5N0J5J5J5K0J0nj0k0%j0nj5%NK5K5J0j5nk5nj0k0%k0
255H0j5J0j0j0Nj0n%k0N%k0%nj0nJ0L5L0J5%nJ5j5k0k0k0k5NNj0K0K5M0N0K5%n%%k5j5j5k0
252G0l0nK0K0K5J5L0J0j0k5k5j0l0j0j5k0%NNNJ0J0%k5l0nNK5K5J5J5K5K5J5k0j5NK0K0J0
249A55j0j0k0n%%%N%%N%j5k5k5j0J0%nK0K5K0L5J5J0nJ0nk5k0k5k5NK5J0J5Nk0l0l5j5j5N
246C0M0J5nj0j5%%Nnj0j0j0j0j0j0k5%L5J5L5K0j0J0J5j5%%j0Nj0%%nNJ0NJ0J0NK0%%J0N%
243A35NNN%j5j5k0nNJ5NJ5NJ5J0Nnk0k0j0nj0%j0j5%nj0%n%%nNj0NNNJ5%K0NnK0NNK0%NJ0
240A60NJ0Nj5%%nnNj0k5nnk5j0j0k0j0J5NNJ5J0J0J0J0Nj5j0Nn%j0%%%J0%%%%%NNj0l0k5l0
236A5nL0L5L0J5Nnj5J0K0J0%%Nnk5l5%NK5L0%j5l0k0k0nJ0%NN%%N%%J5nl0j0j5k5k0j0J0L5
233B5K5K0nk5k5NJ0NNj0%%%K5NJ5J5J0J0J0J0nnN%%%%J0j5nnj0%nnNNnJ0%%J5nnnn%j0Nj5
230H0%J5%J0J0k0j5j5j5j5NNj5NJ5K0L0K0nk5m0NK5K0J0N%J0%k0nNJ5J5j5l5m0l0%J5K5J5
227G0nk0j5%J0L0L0J0%J5%nk0k5j0nk0j0j5j0j5j5j0N%NJ0K0L0M0J5%j5nj0j5NK0M0K5J0K0
224A65J5nl0k5j0j0k0k5%J5L0K5K0j0k5m0m0k0%K0L5L5K5J5%k0j0l5%%%N%N%NNj5%nnj0nN
221F0j0k0J0%j0nn%j0J0%j0J5%%N%NNJ5%NJ0%J5L5L5L0M0L0nl5n0m5l0j5k0%j0j5%K5J5J5
218H5J5j0l5k0k0nJ5N%NNJ5%nN%N%%J0n%J0NN%J5nJ0J0J0K5Nl5k0k5k5%J0J0NNJ0J0%J0J0
215A20%k5l5j5J0K0N%nl0l5j0%L0J0NNJ5J5NJ5J5N%J5%j5k0k5j0NJ0nJ5M5L0%l0m0m0k0nN
212C5NJ0NJ5J0K0J0j5j0j5n%J0J5%J0J0NN%j0%j0j5N%j5%J0J5nNNJ5%j0J5K5j0m0l5j5J0K0
209H0K0J5j5%nj0nk0nK0M0N%NNnk5j0j5nk0k0nN%NNJ5%%J0J0J0J5J0%k5j5n%J5K0nnk0j5j0
206D5j5j0NK0L0J0j0k0l0j5%%J5NJ0J5J0%nJ5J0nJ5%j0nnj0J0K5J5J0K0J5J5J5nj0j0%j0J0
203A65nNk0l5k0k0%J0J0NNNK0n%%%nNj0%%%J5J5Nj5k0j0j5nJ0K0j0nJ5NNnj5j0j0nj0j5nn
200D0k0j0j0K0L5M0K0j5j0nj5j5nk0%%K5K0J5nj0nj0NJ5J0NNJ0J5Nj0j0k5NJ0J0J0J0nnl0
197I0l5n%J5J5Nj5j0J5K0Nj5j0j5j0j5j0NK0K5M5%%k0nN%j5%j0J5NK5J5K0J0j0j0J5K5K0j0
194A95l0k0%%k5k0k5k0k5j5%K5M0M5K0k0m5m5k5nNnNK0K5L0J5%k0j5nn%J5K5Nnk0k5j5n%j0
191B0j0%K0K0J0K0L5M5J0j0j0j0n%Nj0nnJ0K0M0M0L5Nl0l0%j0nj0%K5K0K0J0j5k0m5n0l5k0
188G5NNJ0J5L0L5J0k0l5j0%%N%N%j0k0j5k5l0nN%n%k0l5j5J0J5J0J5K0NNk0n%%J0J0NNJ0J0
185F0%nj0k0nJ0J5J5J5%%J0j0NN%%j0k0k5j0J5K5K0K0K0K5Nj5k0k0k0%%Nnk5k0j0J0NJ0J5
182F0J5J5j0NJ5K5K5nk0l5j5k0NNj0j5j5nJ0L0M0K0J5j0k0j5j5%j0j0nj0j0nJ5J5K5N%nJ0
179I0j5n%Nj5J5%%NJ0%J0%j0k0j5k0j0j5j5j0n%J0L5L5K0Nk0J0NK0%k0%NJ5M5K0j0l5k5NL0
176A30K0nn%j0j0Nn%nn%nn%%n%%NnN%%NnN%%N%%N%N%%J5j5%J0J0N%K0%J0J5%nj0j0nj0nj5
173A30nNN%NN%J0n%j5j0nj0j0nj5J0j0nNNj0%%%j5j5%K0J0K5N%k0k0nJ5J0J0J0K5J0J0J5K5
169A90Nk5k5k0k0j5j5l5j0K5J5j0k0j0j5NK5K5%%j5K0M5L5%%%J0J0j0k0%%j0J0J5N%K0J0j0
167A85%%k5j5k0k0k0j0J0L0J0j0k0J5Nj0%%NNN%k0j5J5K0J5J0%k0k0j0J5K5Nk0k5l0j0k0J0
164D5J5NK0K0Nj5l0m5nL5K5K5L5%j5j0j0j0J0%nNnn%NNj5J5%nJ5j0k5j0l5j0J5K0K0K0%N%
161A00NnJ0%NNK5J0J0%%J5j5j0j0l0nJ0%K5%k5j5k5j0%NNN%j5j5%%k0nnJ0K5K5J5nnj5NJ0
158I0J0J0J0NJ5NJ0nj5j5j0j5j0nk0nNn%%%n%N%NNj5%j5n%NN%j0k5l0j0%NNNK0J5J0K5J5N
154G0NJ5j5j5nk0j5nj5nNJ5K5Nj0K5nJ5K0L0M5J5j0J0nnn%%n%K0%J0K0%%J5%nJ0j0k5k0%L0
151B05Nk5l0k5%n%nJ5J0K0Nk0l0k0k5k5j5J0K5L0J0k0j5nL0K0%J5J5NJ5%j0Nj0j0Nnnj0k5
148A05k0j0%J5J5n%k0j5n%%N%nnnnj0k0l0%J5L0M0J0J0%%Nj0j0%j0j0%nj0J5K0K0J5J0k0%
145A00nk0nNJ5K0nk0l5j5%J0K0j0NJ0j5%%%%k0n%J5K0K0J5K0%l5k5j0N%nNN%j0J5L5L0M0L0
142B00J0Nj5j5%%%NnN%%j5j0j5j5nj5j5nk0nNJ0K5%j0j5nJ5j5k5k0%Nj5%J0K0nj5NJ5K0%N
139H0J0%NNK0%k0k5J0n%Nk0k0j5nj5j0J0nj5k5j0J5K0K5n%J0L0J5nJ5Nk0l5n0j0K5L0L0L0
136H0K0M0L5J5k0l0m0k0NJ5K0%k0k5%%nk0k0nNNK0%k0J5J5J5NNJ5nJ0NNNJ0nj0k5k0k0j0J5
133F0K0%j0j5NNNN%nJ5K5J5nJ0J0N%%N%N%N%j5j0nj5%j0nNJ0K0N%J5J5nNj5k5l5m0k0nj0j0
130A0j0L0K5M0NNnnj0j0j0j0j0j5nn%%%n%%%NJ5J0J0J5NK0N%nK0K0K5J5Nj5nj0j0j5nj5j0
127I5j0j0J0j0J0n%J0j0j5nj0j0J0K0NK0J5K0L0J0j0k5k5j5NNJ5nj0k5j5j5k0%nj0%j0j5%
124a0NNNN%J0NNJ0J0J0J5%K0K0%J0%%J0L0K5nk0j5j5%J0Nnj0l0nj5j0j5nk0j5nJ5J0J0K0J5
121H5J0J0J5%j0nnnnnj0J0J5%J0J5NJ0J0n%Nnj5J0Nj0j5nj5j0j5j5%k0nJ5nNnNNnN%%%%Nn
118E5J0%K5K0NNK5K0%nNNnj0NNnj0%k0N%j5nnj0nj5%NJ0j0k5j5j5NL5L0Nnk5j0J0J5L0nJ5
114A30J5n%k0j5nnj5j5n%NNN%J0NJ0k5j5J5K5Nn%%Nn%N%%%%%k0j5nk0j0nk0k0k5k0k5NL5N
111c5K5L0M0L5L0L0Nj0l0nN%%j5NJ5j5k0%K0L5J5nJ0NJ5%NJ0NNNNNNnn5o0m0k0j0k0k0J0K5
108C5L0K0%%J0%nJ0Nn%N%NJ0nnJ0J0nnK0N%J5%J5nk5j5k0k5N%j0J0K0%j0j5k5k0J5K0J0Nj0
105H0K0J5%J0Nj0k0k5j0j0n%j5nnk0NK0M0L5K5%j0nnk0N%k0j0j0j5j0nj5k0%NK0J0K0nj0k0
102A0%NNNN%%K0nn%j0%%nj5NJ5%%J5%NJ0nK0J0j5l5k5nNJ0NJ5J5N%j5j5nNJ0%J5K5J5K5J5
98A35J0N%J5%NNJ0nj5j0j0nk0%j5j0N%j5J0NJ0J0%NK0nl5l0n0k0J5K5K0K0J5K5K5J5%j0nn
95A45J0K5K5NJ5j5j0J0%nNj0j5nk0j0nk5j0j0%NnJ0K0L5K0K5%j0J0k0k5k5m0k0nJ5nJ0J0n
93A00J0NnN%%Nn%%N%%N%%J0nj0%j0nJ5K0K5J0j0j5k5nj0k0j5j0J0K0K0NK0J0L0Nj0j0j0j0
89A45nk0nnk5%NJ5L0J5j0k0l5j0%%K5K5K0j0k0nK0L5Nn%Nj0l0k5j0k0k0l0j5NK5K0NNN%NK0
86A00K5K0K5J0j5Nnj0%j5nj0nj0Nk0%K5L5L0J0Nnk0j5k5j5nj0j0nJ5J5K0J5Nj5j0nNNj0J5
83A45%%J5nj0%%nj0n%n%%J0nnJ0J5j0nJ5j0J0Nn%N%Nj0J0K5K0%l0l5m0k5j0%J5J5Nk5k0k0
80C0K0L5K5%j0j0%Nj5%j0nj0%%%%%%%%%%j0%L0J5k0j5j5j0J5J5J0J0nk0j5j5k0j5NNnJ0J5
77B0j0l0l5nN%%J0K5J5J5K0L0N0M5K5j5l5l5m0l5k0nJ5K0K5J5Nj0j0N%j5j0%J0K5J5J5%k5
74G5j0n%K5J5J0Nnj0J0%%j0J0%j0j0%%j0j0Nj5nj0j0k5l5j5L0L0L5%j0%J0L0L5nnnn%n%n%
71I0k5j0j0j5j0j5j0J5L0K5K0K5K0L0J5%j0%%nnj0%j0l0k0j5k0k0k0k0%K0NJ0NNK0%k5k0k0
68a0k5NN%NJ0J0K0NNK0NJ5J0nJ0NJ0%J5nnn%nNk0n%%nNj0j0%Nn%NNNK0K0K0k5n0m5j5K5L0
65E0J5J0%nnnn%j0Nj5j0n%j5j0nj5nJ0j0J0nnJ0j5J5L0J5L0K0NNnJ0j5nj5nNK0J5J5J5J0J5
62A45J0j0j0j5j0j0N%nK0J0Nk5l5k5j5K0M5L5J5nj5%%j5k0%j5nnJ0J0nJ0N%J0%%J0%k0k5k5
59E0j5J0L0K5J5J0j0j5J0j0nnj5%j0j0%nj5j5%NJ0J5K5K0J5Nj0nNJ5K0J0j0N%nNNn%K0K0%
56A85l5k5l0l0j0NJ5NK0J5Nj5l0l0k5nJ0NK0K0NJ0J0NNJ0J0NNNJ5j0l0m5l5k0NL0M0L0Nk5
53A00j5j5%%j0N%%j0Nj0j5nj0j0nj0nj0%L0NJ5%J0J0J5nJ0Nn%NJ0J5%j0k0j5%%Nnj5J0J5J0
50G5J5nj0nj0J0Nk0l0l0k0j0%J5J5J5K0n%j0J0K0N%%NJ5Nnj0NJ5N%j0k0%%K0%j5n%L0L0K5
46A40nk0j5j5k0NN%NNK0J0k0k0j5j5j5k0%NK5J0nnj0NJ0nj0%nj5k0j5j5n%j0J0K0K0J5J0J0
43C0J0nj0nJ0L0L0K0NJ5L5K5Nnj5k0k0j5NK0%N%nJ0J0J5%j5j0l5m0l5k0J0K0K0J0NJ0%j0k5
41F5k5j0nNJ0nNj0k0NK0J5J5J5j0l5k0k0%J0j0J0J5%J0J5%K0J0%%j5j0nj5nnj0nK0J0NK0M0
38A00M5K0Nj5nnNj0j0%J5NJ5J0j0j5j0j5%Nj0J0J0j0N%nj0%nj5Nj5%K0J0J0J5J5k0m5l5j0
35E0K5J0%J0N%J5J0%K0%j5j5j5k0j5%k5%J5J0J5J0%j0n%NL0J5K0J0j0%%%%%%k5k0k5k0j5l0
32A0l0j0M0N0O0L0j0l5l0k0%NN%J0nnJ0J5L0Nl0m0k0k0l5k5%K5K5J0nJ0NJ0J5J0J0J0J0K5
29A15%NNnNK0j0nJ5NJ5L5j0j5l0l5j5j0j0j5l5k0%K0L0K0J5J0K0nn%j0%J5N%J0NJ5nk5l0l5
26E5k5%K0NJ0N%%N%%Nn%%nNj0%J0j5l0k0m5j5L0N0N0L5N%%%k0k5k0k5%J0nJ0J5nnK0K0K0L5
22A45J5%%n%J0J0Nl0l5k5J5L0J0%%l0j5nNJ5N%J0%nJ5J5j0j5l0j5k5nJ0%%N%%N%%N%N%j0J0
19H5K5K0j0k0k5%NNJ5%j5j5nn%nnnj5%K0K0K5Nj0k5j5K0L5J5nj5j0j5j5n%J5J0J0nK0NNNk0
16A00j5%j0nj5%%J0J0%L0L0L0K5K0Nj0m0m5m0k5j0nnNnnNNnK0N%K0K0%K0N%%n%k0l0k5k5%
13B0J5nJ5J0%J0NnnNj0k5j0nJ0K0J0j5l0j0J0NnNN%J0N%NNJ0NnK0K0L0%k5k5k0k5l0j0L0K5
10D5j0j5j5k5j5NL5K5J0j5j5l5j0NNNNNNJ5%k0j0J5L0N%%%J5%NNNnnJ0J0j0J0nNn%%J0nN%
6G5%NL0K5K0J0j0l5m5k0%J0L0L5L0nj0%%j5j0n%j5%J5N%K0nJ0NJ0K0J0J5%k0nj0j0Nnnn%n
3A45%nnJ0K5K0j0l5l0j5nNK0%nn%NNK5j0j0nNK5J5Nl0l0J0N%k5j0J0K0K5K0K0Nj0k5j0j0k5
0A10j5k0k0j5K0NJ5J5J0J5K0NNnNnnNnNK0J5J5K0nnj0nNJ5NJ0%l5j0j5%J5j0J5N%nJ5%j0n
-3A85%k0l5l0k0NJ0%J0L0L0L5K5J0nJ5nk5m0k5l5m5l0%L0M5L0K0J0j0k5k5j5%%NNJ0K5K5J0
-6A80nnn%%K0%J5J0%%J5K5%k0l5k5j0j0J5K5Nj0nJ0%k0m5l5m0l5%J5K5J5K5L0K0nk0k0j5j0
-9G5k0J0L0J5J5L0N0M0L5J5k0J0n%%n%j5k5k5j5K0K0J5K5K0j0J0Nk0j5k0k0j5m0k5k5nNj0
-12A10NNJ0K0NJ0J5NJ0Nk0j5%%%j0k5j5Nj5nnNK5K5J5K0J5J5J5K0j5l0m0k5k0%nn%%J5L0L0
-15A85J5J0n%%k0k5l0j5nJ0J0nK0L5N0M5nl0j5j5k0k0j0K0K0J0k0l0k5j0J5K5%j5n%%nn%%
-17A35nj0NJ0%%J0N%NNK5J0K5J0%n%nj5%NK0K5K5nk0m5k5j0J5K0J5K5J0%j0nj0nnj0n%j5j0
-21A85nJ5J5K5J5NJ5NJ0j0k0k5%%k0%nk0k0j5K5L0L0K0%K0J5nj0k0k5j0l0k5j5l0j5J0K0%
-23A35j5k5j0J5K5K5J5J5j0j0%K0M5K0%J0J5k0l0k5k5j5j0nK0%j5j0NnnNj0j5j5NNNj0n%j5
-26H0NNj0nNn%L5M0K0%nk5k5j0K0M5L5L0K0%j5j0n%Nj0k0j5j0k5j5j5j5j5l0l0j0NK0K0L0
-29I5J5j0nNj5j0%%n%K5M0N5N0K0k0k0k0k5k0k5j0Nn%NnnNn%Nj0nn%j5%j0nnNj5nnj0nj0%
-32B0J0K0J0J5J5J0L0Nj0Nn%%n%%k0k5k5k0%N%N%J5%NnJ5J0nnk0k0j0j0NL5M5K5J0k0m5l5
-35C0j5k5k5%L0K0NJ0K0K0NNJ0J0%k5j0k0k0NJ5NNnk0k5nNJ5J0J0NJ5J5J0J0J0K0%nk0k5n
-38G0J0k0l0k0J0J0k0m5k0nnJ5J5J5J0K0NnnJ0J0nnJ0J5L0L0J5j5k0k0j0k0j0j0j5K5N5N5
-41A30L0j0k5k5nNNJ0Nj0Nj0nj0NNj5j0Nn%j0%Nj0nJ5j0J0%N%%j5k5k5j5J5K0K5J5J5nnK0
-44I5N%NNJ0NJ0J0J0%J0Nnj0j0j0nj0k0%Nj0j5NNj5%%nj5nj0j5nj0nnnj0NJ0K5J5J5L0J5n
-47I5l0l5l0k0%J0J5j0j0nJ0NNJ5K5L0J5n%n%J0J5J0J0NK0NJ5%k0%j0j5%nj5Nnk0NNj5j0%
-50F5nk0j0nNK5K5M0M0J0nk0k0nk0j0%J0J5%NJ0%J0K5K0%nm0l0%J0%j5j0Nnnnn%J5nJ0j5l0
-53E5k0j5j5%j5%J0K0L5N%%K5N0L0%k5k5j0NnnJ0J0nk0l5l0nJ0J5nJ0%nk5k5nnK0K0M0K5J5
-56A10nl0k0j0k0j5j5j5k0j0J0J0NJ5K0NJ0J5j0j5nj0J0L0K0K0Nj0%%%K0NJ0J5%nK5J5J5j5
-59A60l0nNj0%J0j0j5l5k0%K0L0K0%j5nj5J5Nnj5nnj5l0l5k5l5l5l5nJ5L5M0M0M0J5K0K0J5
-62A00K5J0j5k5k5nj0k0j5j5j5j5NL0J5J0nj0nj0j0nj5nnj0j0%J5L0K0K5%nJ0n%J0NNN%%J0
-65G0%%NnN%%%%K0N%nk0k5j0K0K5L0J5nk5k5nNNNJ0j5k5nl0j5j0k5nJ5L5K5K5%%J5n%NnJ5
-68I0%NJ0%k0k0j5k0nNj0J0nnJ0j0j0k0k5nJ5L0K5J5%j5j0nJ0K0K5Nnj0nj0j5%j0j0j5j5k5
-71d5j0%J5NNJ5K5J0J5Nj5j5NnK0NJ0J0NJ5Nn%J0j0k0k5k0k5k0%k0%J0J5J0K0J5K0J5K5L5
-74A10J5j5l5l0nNNnj5j5nNJ5NK0J0J0J5J0nj0j0%nj5%nj5J5%%NnNnk0k0j5l0%J0N%J5J5%
-77A0K0j0j5nj5nL0J5Nj0j0%j0k0J5L5M0J5NJ0J0M0K5j0m0k5%k5j5J0N%J0J5%%J5%K5K5%j0
-80A55j0%j5k0j5l0j0%NnJ0J0nj5k5l5j5nK0J5J0J0J0N0L0Nnj0NJ0K5L5K0j0j0m0k5j0j0%
-83A00j5l0l5NK5K0Nnj0j0j0j0%Nn%nn%j0%nj0Nj0%%k5%J5L5J5n%NK0NJ5J0nk0nj5j0Nj0%
-86B0nn%j0J0J5NJ5J0NJ5Nj0l5k5j5J5K0M0M5K5J0j0l0l5m0l0m0NK0K0NJ5J5K0N%%NnNnnN
-89G0N%J0%NJ0nJ0NJ5K0Nj0j5j5j0%j5%j0nnnn%J5K0L0K5%k5k5j0K0%l5m0j5J5J0%N%NN%N
-92F0N%nn%K5K5j5l5k0J0j0nNK5J5J5nN%%%NNnn%Nj0j0Nj0NJ0J5%k5m0l5j0J0n%K5N0K5j5
-95H0j0j5j0j5NK0K0K0K5J0nk5l0j0%NNN%nj5Nnnj0%K5K5K0K5j5k0j5j5j5Nnnnnn%nK0%J0
-99F0K5L5%k0l0j0%%nj5j0nj5K5L0L0K5K0j5n0l5j5l0l0%J5L5K5K0K0nl0k5nK0K0Nn%%%nJ0
-102F0j0k0k0m0j0K0J0J5K0K5K5K5K5M5J0j5j5n%nnj5%j5n%%NN%NnJ0nJ5J5nk0m5l5k5nK0
-104C0J5%j0J0K0K0j5l0J0K5K5nj5j0k0k0k0k0NL0K0J0Nj5Nk0%nnnj0%Nj0j0NnnJ0J5J5J0
-107C5J5J0J5J0%j0nnj0%nnnJ5K5nJ0J0NJ0K0%J5J0j0k0j0j5nj0nnJ0K5J5K0NnNNk5k0k5k0
-110F5n%n%nNnnnnj0%j0n%n%L0K0J0%j0k0NK0J5K5K0nj0J0j5nNj0J0%%j0J0j0j0j0%J0K0K0
-114A20J0k5m0l5l0%J0J0J0K5M5M0K5J0j5%nk0j5k0j5nK0N%nnj5%J0K0K0J0k0l5l0k0n%j0
-116B0NJ0NNJ5K5L5M5K0j0j0Nk0l0l5l0m0k0nk5nNJ0NJ5J5K0L0J5n%nnNNNNJ0N%NK0%K5%k5
-119A20j5K0L0M5Nm0o5m5k0%K0J0nj0k5j0NnnK0L5L5K0j0j5j5j0nnnnnj0Nj0%N%NN%J0nNN
-122F0NNN%J0%j5l0l0j5J0j0nJ0nnnj0Nj5nNK0M5L5K5%j5%j0j0%nnj0n%nnK0J5%NJ5J0J0N
-126A00nN%l0j5k5k5j0NNj0%%nNJ0K5K0NNk0nnJ0L5K5J0Nj5Nnk5k5l0k0j0NNnn%Nj0%nJ0j0
-129b0NJ5J5Nj0%J0K5L0K0k0k0l5j5K5K0K5Nl0l5nK0L0K0J5j5k5k5k5j5nNj5%J5K0K5L0K0
-131H5L5K5Nk5l0j0NnnJ5J5J0J5nj5j5nj0j0%nj5%j5n%nNnnN%%k0k0K0L0K5%nj0k0%%j0j5
-135En%j5%J5J0NJ0NJ0J0J5J5K5J0%j5Nj5j5k0nk0j5j0%k0k5nL5M5L0J5Nnj5j5j0k0%J5NJ0
-138E0N%%N%J0J0nj0j0j0j0nj5nj0nJ5j0J0N%NNJ0K5M5M0K0%k0l5k0nj0j5k5nK0L0M0N%%j0
-141A15j0nj0nJ5J5%j5k0k5j0NN%NJ0%J0%NNNNj0J0J0j0%nl0l0k5%K0L0J0NJ0J0NJ5J5Nj5
-144A20j0j0k0j0j5j5j0%NN%J5%j0J5nl0j5j0n%j5l0j5NK0L5J5%%J5J5NJ0J5NJ0K0%nl0l0
-146D0j0%N%Nj0%k0%J0K0K5Nj0nk5%J0J5J0J0%%%%%%%%%J5K0%j0j5k0j0%j5j0nj0nk5NM0M5
-150G5K5j0J0N%J0K0%nK0J5%K0%k0m0m0j5NNK0%j0j5k5%J0NJ5J0k0j5NNNNJ5L0K0%k0j0k0
-153I0j0J5Nnj5j5%j0J0L5K0nnj5%%j0j0%nN%%%%%%k0k5j0NJ0%K0%NNnJ0%%nNJ0J5nk0j5k5
-156C0k0k0%J5J0%k5l5k0J0K0K5J0nK5J0K5J0Nj5%n%nnnk0k0nJ0L0K0J0nJ0K0J0J0J0J0J0
-159A35J0j0k0j5k0j5j5j5k0J5L0J5K5J5Nk0j0j5nj0j0nj5j5nnNJ0nk5%J5NNnj5J0J5J0j5
-161A5nj0J0J5j0nj5K0J0j5nj5j0nj0k0%J0L0K5J0NNJ5L5L0%j5l5k0k5k0k5k0nNJ0nnj0%N
-164e5%nJ0%K5L0M0J0%NNJ5n%K0K0L5J5l5n0n0l5k5nJ5K0L0K0J5J0K0J0J0J5Nnk0j0j0j5n
-167G0NK0K5K5K0K5nj0k0%NNj5k0l0k0%%nk0j5j0%NNNNN%NJ0J0K0Nj0j5j0j5%J5J5nJ0J0%
-170A00J0Nn%NnNj0NK5K0J0nj5nk0nJ5J0nj5k0k0l0j0L0L5M5L0Nj5%nl0l5l0l0k5j5nJ5J0
-173B0J5K0J5J5K0K5J0Nj0nnj5j5%J0J0J5%J5J5j5k5k0J5J0nk0nN%%%%%%j0j5%J5nk5l0m0
-176a0%J0K5L0K0J5nnNJ5J5Nj0j0j5j0%K5K0%k5m0l0l0k0J0K0J0K0%J0J5J5NJ5J0NJ0nJ0K5
-179A50K5J0k5o5m0l5%n%%%%N%%N%N%J5J5J5J5J0K0%K0K5j5l0l0k0nk0j0J0%j5k0nJ0K0L5
-182G0J5nj0k0j5j0nK0J5NJ5J0NK5NJ5Nj5%n%nnj0nl5l0j0nJ0N%%J0L0K5J0%j0k5k0j0NJ0
-185E5J5K0K0J0%j0j0%j0%%j5j5j5%J0nnnnnJ0K0L5L0K0NNnn%nj0nj0%j0nj5j0J0K0J5J5%
-188A35Nj5k5l0j5%%K5M0K0nj5J0Nj0j5j5k0j5J5K5J0j5k0%j5j0%nj5l0NJ5J0J5%J0K0%nj0
-191F0nj0J5J5K0J5K0K0L0J0k0m5m0k5j0J0K0j5m0j5J5L0NJ0j5k0%%J0nj5J0J5k0%%J0j0%
-193C0K0J0NK0K5J0j0k5k5n%J0NJ5%%%%nj0m0l0j0NJ5J0J0J5J5J5J0nnnnj0N%nk5nJ5L0L5
-196A05J0j0k0j0j5l0%%NK0nN%N%nj5J0K0N%J0%j0k0k0n%J5L0L5%j0j5%J0k0k5k5%J5K0%j0
-199E0Nj0%j5%Nj5j0k5l0j0NL0K5J0K0M0K5nk5j0k0j5k0N%K0Nn%%J5J5K5Nk5k0nJ0n%%%nj5
-202B5nL0J5J5K5J0Nj5nnnj5l0l5j5nK0J0Nnj0J0%%%%%J0NJ0NNJ0%J0%J5%k0m5l5k5J0L0K0
-205B5K0K0J0nj5m0k5j0J5K5J0j0nJ5J0j0j5%%%%NNJ0nJ0NNNJ0J0J5Nj5j0nk0k5k0NK5K5N
-208F0J5K5K0J0J5K0k5k0l5j5%J5J0N%k5k5j0%k0j0nJ5J0K5Nnk0k5%J0J0J0J0N%%NJ0%nJ0
-211G5J0j0nJ5K0K5j0k0j5J5%nk5l0nL0J0%k0k0j0Nnn%j0k5NJ5J5J5J5J0n%N%%N%NJ0Nl0m5
-214A0k0K0K5%k5nj0j0nj0nJ0J5J0J0%k5j0j0%%%%Nnj0J0L0J5nj5j5NJ0K0J5j0%N%J0nNJ5
-217D5J5J5J0%j5Nj5l0%K5K0N%J5nj0j0j5%J0J0K0J0%%J0j0N%%%Nj5%%nnNj5%nn%Nj5%n%n
-221E0j5Nj0%nnnJ0j0NJ0j0N%nj0%j0J0Nnk0k5J0L5K0L5L5L0K5%l5k0nk0k0j5j5nJ0NNNN%
-224E0J0nNJ5j5NN%N%NJ5j0NNJ0nnj5j5nNK0J0J0J0NJ0J0j0k5l5m0l5%K5M0L0%j5%J0J0j5
-227H0k0%n%%k5l0l5k0K0J0J0K0NJ0K5%J0J5J0J5j0j0Nj0j0n%j0%nj5Nnn%j0j5%nj0%L0J0
-230B0J0%k5nj5%K5J0J0n%Nj0j0N%n%%%%nnn%J5J0j0m0k5%NJ0N%%J0NNJ0%%J5NnJ5%NN%n%
-233C0%k0J5nnJ5NK5%nj5j0j5NK0K0%k5k5m0k0K0K5K0K0K5K0K0K0J0k0j0%nj0nnk0%k0nJ5
-236D5M0L5K0%j5nnnj0j5Nnk0Nj5k0%nj5NNN%N%NNJ0%%NnJ0J0%j0j0j0j0%j5j5%N%J5nk5k5
-239c0J0N0M0K5J0J5NNNNnnj0%nj0%j0k0k0j5k5nk5l5nNJ5J5J0J5J0J0J0J0j0%%%%%%%%%%
-242C5J0nj0J0J0N%J5N%J5%j0nnj0nnk0%Nj0n%J5L0J0L0J5%K5%k5k0k0l5n0l5j0L0M0M0J5
-245G5j0j0nNK0K5%nj5k0l5k5J0L0L0J0%%nj5l0k0%j0j0j0J0L0M5L0%j5k5k5j5%Nnj5j5j0
-248b5J0NK0%NJ5%J5%nNj0%%j5J0K5K0K5K0J5J0%k0k0j0J5K5J0j5%%j0j0j0j0J0K0K0NK0J5
-251A80K0J0nj0nj0j5j0%k0l5l0j0J5K0Nk0k5j0J0%nNJ5J5Nk0j0nk0%J5NN%J0J5nNJ5%NNN
-254A15N%NNj5m5l0J0K5K5J0%j5k0j5j5%J5J0NK5%J0K0J0J5n%n%k0l0l5k0N%nJ0%%N%j5j0
-257C0j5j5%nK0K0L0J0J5L0J5%j5j0nnNj0j0N%j5k0k5j0J0%J0J5%j0k0j5k0NJ0NNK0J0J0J5
-260G0J0J0J0NK0nj0m5m5l0J5K5j0j0K0K0NJ0%J0J0j0nN%%n%nj0k0%J5K0J5J5J0J0K0L5L5
-263B10J5j5m0k5j0K5K0j5Nn%%J0J0%nl0j5j5j5k0j0j5J5L0M0J5%N%%j0k5k5j0l0j0%NNj5
-265E0k0N%NJ0%NNNN%NJ5nj5nNK0J0K0nj5k0%J5J0J5Nnk0nNNnnNnnnnn%J5K5Nk0j0j5%k0n
-269E0K0L0K5Nk5l0l0%K0J5NJ5NJ0J0J0%nJ5nNJ0nj5l5m0j0NJ5K0J0j5j0k0%K0K5L0K5J0n
-272A60j5l0k0k0nN%k5k0%j5nk0%J0K0K5J0Nnj5N%J0NNJ0%J0J0J0L0K5J0nl0j5k0j0nj5%J0
-275H0%nk0l5j0J0K5K0%j0j5n%K0L0%J0K0j0%k0k5%j5j5j0k0%nn%nnj0NNJ0K0%%K0J5%J5N
-278F5NJ5J5NJ0N%j5j0j0j0nj0n%J5J0%j0j5k5nJ5L0L5J5j0k0j0k0J5L0J5K0Nj5n%k0nk0j0
-281G0j5j0nj5j0K0L0N5J5K0J0K0Nj5l0n5l5m5j5J5nj0J0K5K0n%J5J5j0NN%NJ5n%%j5J0j0
-283G5%%nnnn%nj0%n%L0J0J5NJ5L0%nnNj5j0N%j5j0nj5nNK0J0J5J0%K0nl0l5l5l0j0J5N%J0
-287C0%J0%J0J5NJ5J5NJ0J0k0m5l5k0%J5nK0K0%K0J0j0j0j0j5N%J0j0N%N%k0j5k5nK0K0K0
-290E0K5Nk0j0N%K5K0J0J0%J0Nnl0k0n%J5J5N%k5j5nNNNJ5J0%J0Nnj0nj0j0nk0N%j0Nj0j0
-293C5Nj0%K5K5M0J5k0nj0k5k0k0k5k0%%nJ0K0K0L0J5j5j5k0j0k5%K0L5J0n%J5Nk0%j0J0k0
-295C5n%NJ0NNK0nJ0J0j0Nj0%J0j5j0J0nJ5NNJ0%%J5Nj5j5J0j5%j0%nJ0K0j0k5j0k5k0j0j0
-298a0l0%K5K5K5K5NN%NJ0nNN%j5k0N%k0nn%N%N%N%NN%%NnN%%K0K0%l0j0nJ0K0%j0j5l5%j5
-302A0k0%n%j0Nk0j5j0J5M0J5j5j0L0K0NNj5NK5J0J0%NJ0j5j0j5j0j0j5j5nNK0K0J0NK5NK0
-305A05J0j5N%%Nj0J0n%n%%n%%j0Nj0NJ0j5j0N%k0nj0j0j0j0nnJ0%%L0K5nk5nNJ0L0K5Nnn
-308I5N%%NNnN%j0nj5nj0j0j0j0%nj0%J0K5L5NNj0j5%Nj5j0%N%J5%nJ0NNJ0K0K0Nj5l5k0k5
-311E0nJ0K0j0NNJ0%j0l0l5n%%nJ0%j5%nj0nnnNK0J0J0J0J0%K0Nk5%j0j5Nk0%NJ0NJ5J0NJ5
-315E5%k0k0k5k0nJ0j0J0J5NJ5J0J5J0J0J5nj0Nj0nnj0%Nn%NNnj5J0L0J5%k0k5NK5J0j5k0
-318C5j5j5%K0nK0NNNNJ5%NNj5l0k5j5j0J0%%J0j0nJ0j0NJ0nJ0M0K0K0J0j0j0J0Nk0n%j5%
-321F0%j5J0%%NN%J0%j0j0J0J5L5J5nk5m0j5%J0J5N%J5nn%n%nj5NJ5%J5%J0NJ0N%j0j0%j0
-324I0j0n%l5%j0k5j0k0j0k0J0NN%NJ0%J0K0L5L0K5j0j5j5j0%%j0J0Nnj0NK0j0NNJ0%NNJ0
-327I5NJ5Nj0k0k5j0%j0nn%j0j5NJ0J0j0j5NJ5L5L5L0NnnK0%K0%k0k5k5k0j0J0%nj0l0k0j5
-330eJ5K5K0K0NJ0nJ0K5%k5n0l5j0J0K0K5L0J5nl0m0j5j0n%n%K0L0M0K0k5NJ5J0%nJ0j0nJ0
-333A05J5j5k0j5j0J5NJ5K0Nj5j0j0j5j5J0K0K0J0NK0Nk0j0j5j5%%nNJ0K0%j5l0j0NL0Nk0
-335H0j0Nk0j0k5j0J0J0J0J0%j5%nK0K0NK5L0J5%%nK0K0%j0n%nJ5M0J5%m5o0o0l5j5J5J5n
-338D0j0J5K0K5K0Nk0l5l0l0j0K5M5L5%l0l5j0NJ5J5j0k0k0NK0J0J5%%j5l0%J5NN%J5nJ0%
-341E5j0j5%L5L0NJ0Nj0n%%nj0%j0%nn%nj5J0J0J5J5J5j5l0nJ0j0j5j5nj0J0K5K5%J0J5Nj5
-344I0j5nk0%N%%Nn%%J0j0%%%%nN%%nN%%j0NNj0%Nn%j0NJ5j5J0n%%N%N%NNJ0M0L5J5nj5k5
-348A20m0n0n0j0K0K0K5K5K5j0j5j5nj0J0n%J0nj0J5L0M5M5L5K0nl0l5l0k5l0l0nn%j5k5j5
-350c0k0k5NNNNK0K5L0K0%%J0n%%N%%%%N%J0NN%j5%K5M0J0j5j5%J5J5%nnnnj5%j0%j0J0J0
-354A00j0NNnN%j5%j0%nj5%J5K5K5J0Nj5nnNj0n%%nj0%J0nnJ0N%%N%%J5nnJ0%Nj0k0k0j0j5
-357E0k0j0j5NJ5J5Nnk5nj5%J5NNJ5%J0J0%j5j5%J0K0J0J0L0Nj0l0l5j0NK5N%k0j5k0j0NJ5
-360A5nK0M5M5L0nl5k0j0Nj5Nnnj0%NJ0J0J0J0NJ0NNnnnNj0n%nnj5%%j5j0%%k0k5NM5N0K5
-363A30n%j5j0nj5nk5%nj0J0j0n%Nj0nnj0%J0K5J5K0K5K0K0K0J5j0k5m0l5k0j5%K0J5L0J0
-366A05j0k0j0k0k0j0j0k0j0nj0nJ5K0K0J0J0J0NJ5J0NJ5N%N%%%%%%%NnJ0N%N%k0k0k0j5%
-369D5J0%J0J0%N%j0k5j5k0NJ5J0J0J0J0J0J0n%J0k0%%Nnk0j5k5n%J0J0%%j5k5%%k0k0%%n
-372e5j0NJ5K0L0J5j0%%k0%nj0nJ5J5J0K0nj5j0nnJ5%NNNJ0%%j0J0K5K5K0j0k0NK5%k0nJ5
-375I0NnNNj0J0%%nNJ0j0j5k0l5k5%J5J5nk0j5k5k5%K5M0L0K0J0J0K0k0l5k5j0K0K0M0L0K0
-378A40%n%Nk0k5o0m5l5j0nNL5K0%nNJ0%NJ0%J0NNNN%%K0J0%j0j5l0k0k0%%%NJ5L0L0J0%j0
-381G0k0k0l0k5j0J5NNNJ0K5J5nj0%nj5k5%L5L5K0k0k5k0nNJ5J0J0J0J0J0NK0nl0j0l5j0%
-384A0%J5Nn%NNJ0N%J0J0N%j5NK0K0%j0k0nNNnn%%j0J5%nj0j0J0Nj0J0j0j0J0K0Nj5j0%%%
-387E5NNNJ5nNJ5%J0%J0%Nn%%J5J0%j0j0m0m0m0m0%J0J0N%J5j0J5M0L5L0%k5k0nnNj0k5%J5
-390D5L0K5%nNJ0J0j0l0k5j0j5j0%%NNnk0j5J0J0NK5N%j5NNNNJ5K0Nk0nK5J5N%J5K0nk5m5
-393G0l5l0k0%J0K0K0L5K5Nj0l5j5%%J5J0%J0N%J5NJ0k0k0l0nN%J5J0J0J0J5J0K0Nj5j0j5
-396I5j5Nl0k5%Nn%%j0NNj0%j0j0%Nj5n%NK5K0J0%NK0L0K0J0j0l5j0nNK0j0%%j0%%%%nK0N
-399I5NNJ5J0%j0j5nk0nk0nk0nJ0n%NnnNNj0%nj0NJ0j5l5k0%J5NJ5K0M5M0K5nl5m5k0NNNJ5
-403D5J0J0J0J5J5J0%n%nn%%%%J0J5Nk0j0%k5m0k5nK0K5K0L0K0nj5j5j0k0%j5j0nNJ0nNNN
-406E0%Nj0j5Nnj0j0nK5K5%k0%K0J0J0nj0%j5nnj0%%N%J0L0L0%k5m0k5%J5NNNNnk0j0j0j0
-409a0%O0M5K5nnK5J5NJ0J5Nj5j0%Nk0%%k5Nnj5nnj0j0%%j0J0j5NNj0n%j0%J0j5k0J0%%%N
-412C5K0j0j5K0K0J0K0J5L0NJ5K0nk5nk0j0j5k0nK0K5L0J5nk0k0j5j5j5j0j5j5j5j5j0j0J0
-415@J5j0m0nJ5L0J5J5J0K0L0NK0K5Nn%NJ0n%Nj0j5nj0j0j0k0nK0N%K0NJ0J0J0N%nl0m5k0
-418F0%K0K0%k0j5j0j5NJ5J5n%J0M5K5%k0l5k0NK5nk0j5j0NN%NN%J0nn%%nj0%J0j5%nn%nn
-421C5n%NnnN%%%%%%%%nN%nNj0n%n%nnJ0NK5nNJ5J0J0nnnn%j0%nj0Nn%Nj0Nnn%j0%M0L5L5
-425A20L0J0l0j5nJ0NJ5NK0J0j5n0j5k0%J0J0j0j5k5o0m5NM0N0K0%j0J0L5K5J5nj0j0nj0j0
-427H0nj0j0%J0j0%%j0NK5K5L0J5j0j0j0j0k0J5K5N5L0%k5k5k5k0k0k0j0N%%j0nNnn%k0J0
-430D0J0NJ5NJ5NJ0J0%j5j5nj5j5j5%K0%j0j5k0j0NJ0NNj5k5Nj0%%l5%J0%nj5%%NNK0L5K5
-433B5K5J0nJ5J0nk0j0%nJ5nJ0j0k0j5NnnJ0J0%K0n%J0J5J5J0nj5j5n%K0Nnj0j5k0%nNJ0J5
-436E5J0J0K5K5J0nk0nj0k0j0j0k5nNL0J5K5K0K5K0%NNj5k5l5j0nNL0N0K0J0J0%k0k0j5l5
-439A20m0l5l0j5j5J0K0J0j0nNJ0NNnnNj5j0%Nj5n%%n%n%nJ0J5J0J5NJ5K0Nj5k5k5j0J5K0
-442C0L0J5J0nJ5nJ0%%J0nnj0nK5nj0j0k0%J5J5J0j0%NnNj0l0n%nnk5nJ0NJ0nnj0nJ0NnN%
-445C0N%j0k0j5K5J0j5k0%%K0j0j5nn%J5J0J0J0L0N0K0%%j0%%j0nj0j0%j0%Nj0Nj0j0NK5J0
-448H5nn%J5J0Nj5%%j5%nj5%J0J0%K0%J0J5%J0nj0l5j5j5nJ0k5nnnJ0j0nj5k5k5j5NK0K0L0
-451EJ5J0J5nK0J5J5J0%l0k5j0nj0j0k0k5n%J5L0K0NNn%J0j5l0k5j0j0J0NJ0nk0n%%K0j0J0
-454c5N%K5NN%j5%J5NJ5j0nJ0%nn%j5j5nJ5K5Nj5%k0NJ0J0K0J0nnNJ0J0Nk0k0j0J0J5L5L0
-457A00K0J5%k0j0j5n%%j0nj5nj5nj5nj5j0k0nJ5L5L0K0J5%NNnnk5k5j5%K0K5J5K0%j5k5k5
-460B5k0j0J0K5K0J0n%nnj0%j0%%%j0N%%Nnj0nN%%k0j0K5K5K5K0NJ0j0%%nj5j5%K0L5L0K0
-463A50J5%j0j0j0j0%Nj0nj5k5k0j5k0NN%nk0j0J0n%%J5J0NJ0J0NJ5NNJ5%NJ0%J5nnNj5n%
-467A00%nk5j5k0j5j0K0%NK0K0K5J5j5k5k0k0j5Nj0nJ0Nnk5nj5J5M0Nn%NJ5J0J5J0K0J0NK0
-469A40k0j5j5j5j0k0k5j0%j0nn%nj5%L0J0K5K0K0K5K0K5nNK0j5l0m0l0m0k0j0K0K5NJ5L0
-472G5M0%k0j5nK0J5J0K0Nj0%%n%j0Nnj5j0%J0J5j5l0k5NJ0J0K0N%k5k0nNNnnnn%K0K0Nj5
-475G0j0nj5J5L5L0K0j0k0j0j5J0M0K5J5j0k0k0j5j0J0Nnj0NJ5j5k0j0j0k0j0k0k5%%K0K0
-478C0%J5J0NK0nj5nj0j0nj0j0J5K5J5J5K0J5L0NJ0K5J0J5k0l0m0j5k0k0j0k5J5L0K5J5nk5
-480H5j0j5k5nj5k0n%Nj0j0Nj5NJ0J0NJ5NJ0NJ5j0n%nnnn%%J5NNJ0J0%J5j0nj0nj0%%j5j0
-484ENJ5K5%N%NJ5Nnk0k0nNJ0J5%J0j5nj0NK5J5nj5j5j0N%j0J0%%NN%%NN%J0%J0%NNnj5j0
-487F5nnj0j0nJ5K0L0K5J5j5k5k5j5%J5K5%j0l0k5k0j5J5L0K5Nnj0j0j5nK5j0nnnJ5N%J5J0
-490G0J0J0J0%n%%%nNj0%j0k0Nj0j0%j0j0NJ0J0K5J0nn%nNJ0%n%%K0Nnk0NNJ5nj5nJ0J5%n
-493I5%%k5k5l5j0K0M0J0%nnJ0N%nNj0nnj5nnj0j5N%K0%J5K5K5Nnn%nnNj0%nJ5J5K5J0nj0
-497A20nj0nk5j5j5J0M0K5J5%j5j0j0NNj0k5k0NJ0%l0nJ5%NJ0J5M0J5J5K0J0J0nk0j5nnnn
-499A30j5j5J0J0K5nk0j0K5K0K0%j5l0l0j5NnnJ0%%j0J0j5k0nl0j0k0k0j0NJ0NJ0%J5K0nn
-502A5nk0%K0Nk5k5NL0J5J5J0J5J0J0L5J0k0j5NL0%k0k5k5k5k5nL0J0J0%%%%%%n%J0NJ0J0
-505G5NJ0J5%n%j5NNk0%%j5nnj0J5K0K0J0J5J0J0J0k0m0l5k0nJ0NnNNj0J5j0j5nj0J5J0j5
-508B5l5j0J5NnnNNj0%K0J5%K0%J0J0n%%nnn%j0J0j5nNj0%nnNNnJ0J5j0%N%J0%NN%J0Nk0j5
-512C5%J5K5Nj0l0j5j0J5J0j0%nnJ0K0J5J0j0j0%k0k0j5k5j0J0L0K0K0J5NJ0J0J5J0J0N%j0
-514A15Nj5j0Nj0n%%N%N%nNJ0nnN%%Nn%nj5n%n%j0k5k5%L0j0j0j0j0NnN%nNnNJ5NNJ5NJ0K5
-518H5n%%j0NnnNj0nK0J0nj5j5k0j5k0j5j0K0L0L5Nnj5N%nJ0K5K5J0%J0J0nnk5l0j0j0j5%
-521C0j5nj0j0nk0nk0j0J5J0%K0L5J5L0K0NNJ0%k5j5NL0K0%k0nj0J0J0j0%%J0nj5nj5nNK0
-524G5J0J5%nNj0%%n%J5J0NJ5nk5j0j5nj5k5%%K0J5J0%J5J0%J0J0J5%nnj0N%j5n%nnj5%%j5
-527F0n%%%%%nN%%j0N%j0n%n%%NJ0nNNN%%%J5j5nJ0J0j0%J0N%%NN%j5k5l0j0NL0K0J5J0J5
-531A00%K0J5%J0J5j5k5k0k0k0k0j0k5j5Nnj0Nj5n%J0K5NK5K5NK5J0k0l0k0k5k0NJ0M5N0L5
-533A25K5nj0j0k5m0j5%J5J5%NNnj0j0j0j0nj5k0%J0%K0%%K0%J0J5j0J0NnJ5%NJ0j0j5K0K0
-536A20K0nk5nJ0NL5J0%l5l0k0Nnj0j0nj0j0nj5k5%K0%J5J0K0%NJ5NJ0J5Nk5l0j0NJ0nk5m0
-539a0k0%j0j0J5J5NK0K0K0L0J0j0k5k0j5nJ5J5nnJ5NN%K0nk0k0k0%L0L5M0K0Nj5k5l5j5k0
-542C0k5NK5K0nk0j5J0Nj0j5l0k0%L0K0K0L0J5j0k0j0k0J0J0%J5J0NnK0L0J5%M0J5J5L5Nj5
-545B15m0l0k0%K0K5nk0k5l0k0j0J0j5NJ0j0NN%%N%n%nnn%%nk0%k0nK5L0L5K0nk0j5j0k0j0
-548C5j0j5j0j0j0j5J0K0J5J0J0j0%%Nnj0NK0L0J5j0j5%K0L5J0k0m0m0l0l0k0NK0L5M0K0n
-550E5nj0j0N%nJ0L0J5L5K0k0k5k5k5J0K0J5J5n%J0j0l0j5m5j5J0%J0NJ0%J0Nj0k5k0j5J0
-553a5L0L0J0J0nnNJ0j0%%nk5j5j0%J5J0NJ5J0L0Nk0nk0n0n5m5k5%J0K5L5NNJ5%K0J0%J0N
-556A5Nj0%%n%j0%J5N%K0J0J0NJ5nn%n%%j0N%J0J0%k0j5J5K5L0%k0k5j0J5n%J0K0K5%k0k5
-559G5l0k0nJ0Nn%J0NNj0j0nj0nj0j0nK0J5L0Nj5k5k0k0j5%j5nK5L5L0L5%NN%%J0%N%J0J5
-562A15nk0j5J5L0L0J0Nnk0l5j5l5%K0NNJ5%NJ5%k0k0Nj0j5nj0NN%N%J0j0NJ5j0m0l5k0J0
-565a5J5K0J0NJ0J0J5%NJ0J5%k5m5l0l0%K0K0K5K5K5J5nN%nl0k0j5j0J5%NK0M0J0k5m0k0%
-568B5J0J5J0j0j0NJ0%J0J0K5J5J5nj5Nj5j0nj0%nj5%nk0k0k5j5J5L0K0K0%j5J5M5L0%m0l5
-571E5j5J0nnj0%j0nnj0%j0k0J0j0n%%J5nNJ0%NL0L5L5L0J0J0%J5Nj0n%k0l0l0k0NK0K0J0
-574A05%j5j0n%%j0N%%n%n%n%J5L0J0L0Nj0j0Nk5k5J0K0J0j5n%J5j0nJ0%%J0nj0J5j0J0%J0
-577A30NJ0NNJ5%j0%nnj0nJ0k0j5%%j5j0nnj0J0K5K5J0nnnnj5nJ0k0j0%%k0%j0j0j0j5j5K5
-580B0N0M0K5J5%j5l5j0NNj5j0%%n%nj5nj0n%K5K0J0N%j0J5%%N%j0NNj0j5J0Nj0n%nN%nj0
-583F0J0nn%%n%%%NNNNnnk0l5j5NK5M0L5K5nj0k5k0j0l0k5k5k0k5J5J5J0K0J5J5NK5%NJ0n
-586F0NJ0nNNj0%%NL0L0NK0N%j5n0l0k5J5J0K0K5N%%k0Nj0k5l0j0K0K0L0J0j5m0m0j0NJ5N
-589C0K0J0J5K0J5j0nk0%%J0J0Nk5j5k5j0%%j0J0n%%%j0%%j5n%j0nJ5J5J5J0K5NJ5K0Nj0j0
-592H0J0nn%nJ5J0J0J0J5%K5%j5j0j5j5j0j0nj5k5j0K0K5M5K5nl5l0nNK5K0nj5k0n%nN%nn
-595F5%j0NJ0j0nN%nNn%%Nnj0J0%%Nn%%nNnnj0nj5%nj0NJ5j0m5l5j5NK0K5M0K0%N%j0l0l0
-599d0j5NK5L0NJ0K5K0J0NK0Nk0j5%J5J5J5J0Nk0j0nj0j0j0j0NK0K0N%n%j5%nj0nJ0k0%%n
-602E0nNj5%J0N%j0j0j0L0M0M0K5j0m0j0nn%nNj0%%j0J0nnnnJ0j0j5J0NNNJ0J0J0%J5j0j5
-605H5j0j5nj5nj5j5%j0j0k0NK0M0L0J0L0J0j0k5k0j5j0j5l0NJ0%J0J0NNJ0%J5%NNn%j0Nn
-608E0n%nnk0NK0K5J0nl0nN%nj5J0%k0J0%%Nj0J5J0nj5NJ0K0L5J0%k5nN%nj0%nn%%Nnj0J0
-611E0NnNNJ0%NNK0nN%%%nNNn%k5nj5%j5j5%j5j5J5L5J0nnJ0J0j0J0%NNnJ0%J0J0%k5m0m0
-614ek5nNN%%%J0nNNnN%N%NJ0NJ0NK0%NJ5J0%NJ0J5%NJ5k0k0nJ0K5%j5l0k5k5NK5j0j5k0n
-618EK0N%K5NJ5J5NN%K0nl0j0J0L0J0%k0m0j0k5nJ5NNNJ0nK0K0nj0Nnj0Nj0n%NN%NJ0N%Nk5
-621G5l5m0k0j0nj5%L5M5M5L0J0j0%%%n%%n%%%l5l0j0J5J5%NJ0J0J0J5Nj0k0j0j5N%NNNNj0
-624F5J5NnN%J0nNN%%n%J5j0nN%NN%N%J0nk0l5l0k5NK0J0J0%k5nj0j5nj0j5J0J5%K0K0%J5
-627E0J0nk0nj0J0M5M0J5%j0nj0n%k0Nj0%J0j0k0J5%j5%k0k5%%K0J0J5nnJ0j5j0k0%K0K5L0
-630H5J5k5k0J0L5L0nk0k0nnj5nj0nnK0J5K5k0l0l5%J5J5nj5j5NL5%l5k0%K0L0L0K5NK0K5
-633A45Nj0m0k5k0NN%J0%NnJ5J0j0nNJ0j0nJ0%NNNj0k5k5j0%J5N%J5%J0J0J0nnNN%nNj0m0
-636E5l0j5j5J0%nK0K0K0K0J0j5%%%%%NNj0j0J0K5%m0m5k0J0J5M0J5K0J5J5%j0nnn%j5Nj0
-639H0n%nj0nk0%%j5j0%%L0J5J5%j5nnJ0L0J5K0Nj0j5N%j0j5%%j0j0nNNnJ5%%J0%NL0K0NN
-643A50j5j0nj5j5j5k0j0k0j5j5J0L0K0J5Nj5n%j0k0l5NM0M5K0nNj0j5Nnj0nnnnNnj0Nnnn
-646B5nk0NJ5J0K5J0nj0j5nj5n%j5%K0J5%K0NJ0J0%n%n%n%n%%N%%%nN%n%%%nj0NK0K0K5J5
-649A25nl0k0j5nJ0%NK5K5%l0l0k5l5k5NJ5NNJ0%J5nK0n%J5Nj5%n%n%%nn%nn%%%j0J0n%%%
-652E%%%%%%Nnj0J0NNj0J5J5n%J0J0NK0%k0m0k5l0k5k5k5k5J5N0L5K0K5%K0Nk0nk0nn%J5j0
-656b0nJ0%%n%k0J0M0K5K5Nj5j0J5L5J0j5j0J0NNk0n0l0l0j0K0J5J0nj5k0j0J5L0J0j5J0n
-658e%NJ0%j0J5N%J0%J5nl0j0j5l0%J0N%J5K5J5K0K5J0K0K0%%Nn%%nN%nJ0j0%%n%%j0%%%j0
-662I0J0j0j5N%j0k0l5l5j5J0L5M5J0NN%NJ0%K0n%J5NNj0k0j0j5k0nk0j0j0k0k0j0NK0nJ5
-665e%j5%j0j5J0k0%J5L0L5J0nk0k5%N%J0J0%J0J0%%nnnj0%Nk0%nk0NK0J0K5J0J0J0j0J0K0
-668G5J0j0nJ5J0l0l0k5k0%%J0nj0J5NnNNJ0J0K0J0nj5j0nnJ5M0K0J5j0m5k5j5K0K5L0J0J5
-670A15K0J0k5nj0k5j0j5j5j0NNJ0NJ0J0J0%j0j0j0j0NK5J0J5%nj0J0nnNj0nj0j0nj0j0m0
-673a0n5l5%%NJ5J0J5J5NK5K5J5NK5J5K0J5%nK0NNJ0%%j0nnj0%nj0%n%nj0%Nj0k0k5k5j5J0
[truncated: 6,307,160 more chars]
