# Supplementary material for: Discovery of RNA-binding fragments using biolayer interferometry
Source: RSC Med Chem. 2025 Sep 19;16(11):5629–40. doi: 10.1039/d5md00673b (PMC12483148; doi:10.1039/d5md00673b)
Supplement: MD-016-D5MD00673B-s002 [file MD-016-D5MD00673B-s002.zip › NMR_assay_data/10_A1F7_1134976.jdx]

##TITLE=	20240718 A1F7 1134976 10
##JCAMP-DX=	6.0	$$ MestReNova 14.2.0-26256
##DATA TYPE=	LINK
##BLOCK_ID=	1
##BLOCKS=	13   
##ORIGIN=	Mestrelab Research S.L.
##OWNER=	jan-ake
##$MNOVA/LINK_BLOCK_TYPE=	DOCUMENT
##TITLE=	(1) 20240718 A1F7 only.10.fid


(2)  #
##JCAMP-DX=	6.0	$$ MestReNova 14.2.0-26256
##DATA TYPE=	LINK
##BLOCK_ID=	2
##BLOCKS=	2    
##ORIGIN=	Mestrelab Research S.L.
##OWNER=	jan-ake
##$MNOVA/LINK_BLOCK_TYPE=	PAGE
##TITLE=	 #
##JCAMP-DX=	6.0	$$ MestReNova 14.2.0-26256
##DATA TYPE=	LINK
##BLOCK_ID=	3
##BLOCKS=	1    
##ORIGIN=	Mestrelab Research S.L.
##OWNER=	jan-ake
##$MNOVA/LINK_BLOCK_TYPE=	ITEM	$$ Molecule
##$MNOVA/ITEM/POLYGON=	(XY..XY)
5320.02,5833.48
5938.13,5833.48
5938.13,6236.51
5320.02,6236.51
5320.02,5833.48
##$MNOVA/ITEM/Z=	1
##$MNOVA/ITEM/ANGLE=	0
##TITLE=	
##JCAMP-CS=	3.7	$$ MestReNova 14.2.0-26256
##ORIGIN=	Mestrelab Research S.L.
##OWNER=	jan-ake
##BLOCK_ID=	4
##NAMES=	
##ATOMLIST=	
$$ AN	AS	NH
	1	C	1
	2	C	 
	3	C	 
	4	C	1
	5	C	 
	6	C	1
	7	N	2
	8	Cl	 
	9	C	 
	10	N	 
	11	O	 
	12	C	3
	13	C	3
##BONDLIST=	
$$ AN1	AN2	BT
	1	2	D
	2	3	S
	3	4	D
	4	5	S
	5	6	D
	1	6	S
	5	7	S
	3	8	S
	2	9	S
	9	10	S
	9	11	D
	10	12	S
	10	13	S
##MAXRASTER=	32768
##XY_RASTER=	
$$ AN	X	Y	Z
	1	-31223	-30671	0
	2	-30450	-30225	0
	3	-30450	-29333	0
	4	-31223	-28888	0
	5	-31995	-29333	0
	6	-31995	-30225	0
	7	-32768	-28888	0
	8	-29678	-28888	0
	9	-29678	-30671	0
	10	-28906	-30225	0
	11	-29678	-31563	0
	12	-28906	-29333	0
	13	-28133	-30671	0
##END=	
##END=	
##TITLE=	20240718 A1F7 only.10.fid

##JCAMP-DX=	6.0	$$ MestReNova 14.2.0-26256
##DATA TYPE=	LINK
##BLOCK_ID=	5
##BLOCKS=	1    
##ORIGIN=	Mestrelab Research S.L.
##OWNER=	jan-ake
##$MNOVA/LINK_BLOCK_TYPE=	ITEM	$$ NMR Spectrum
##$MNOVA/ITEM/POLYGON=	(XY..XY)
5321,5835
8722,5835
8722,8208
5321,8208
5321,5835
##$MNOVA/ITEM/Z=	0
##$MNOVA/ITEM/ANGLE=	0
##TITLE=	20240718 A1F7 only.10.fid
##JCAMP-DX=	6.0	$$ MestReNova 14.2.0-26256
##BLOCK_ID=	6
##DATA TYPE=	NMR SPECTRUM
##DATA CLASS=	XYDATA
##NUMDIM=	1
##ORIGIN=	Bruker BioSpin GmbH
##OWNER=	nmr
##.OBSERVE FREQUENCY=	600.07281942800000252
##.OBSERVE NUCLEUS=	^1H
##.SOLVENT NAME=	H2O+D2O+DMSO
##.PULSE SEQUENCE=	noesygppr1d
##LONGDATE=	2024/07/18 15:38:11.000
##.ACQUISITIONMODE=	SIMULTANEOUS (DQD)
##$ORIGINAL FORMAT=	Bruker XWIN-NMR
##$MNOVA/SCALES_VERSION=	9
##$PARAMETER FILE=	(acqus, ASCII, /Volumes/jahus0271/20240718%20A1F7%20only/10/acqus, 0)
$$ ##TITLE= Parameter file, TopSpin 4.3.0
$$ ##JCAMPDX= 5.0
$$ ##DATATYPE= Parameter Values
$$ ##NPOINTS= 12	$$ modification sequence number
$$ ##ORIGIN= Bruker BioSpin GmbH
$$ ##OWNER= nmr
$$ $$ 2024-07-18 15:35:11.135 +0200  nmr@CZC7319KW6
$$ $$ C:/Bruker/nmrdata/jahus0271/20240718 A1F7 only/10/acqus
$$ $$ process C:\Bruker\TopSpin4.3.0\prog\mod\xwish3.exe
$$ ##$ACQT0= -5.13750935499377
$$ ##$AMP= (0..31)
$$ 100 100 100 100 100 100 100 100 100 100 100 100 100 100 100 100 100 100
$$ 100 100 100 100 100 100 100 100 100 100 100 100 100 100
$$ ##$AMPCOIL= (0..32)
$$ -1 0 0 0 0 0 0 0 0 0 0 0 0 0 0 0 0 0 0 0 0 0 0 0 0 0 0 0 0 0 0 0 0
$$ ##$AQSEQ= 0
$$ ##$AQ_mod= 3
$$ ##$AUNM= <au_zg pcal=1>
$$ ##$AUTOPOS= <Barcode: 3003141303>
$$ ##$BF1= 600.07
$$ ##$BF2= 600.07
$$ ##$BF3= 600.07
$$ ##$BF4= 600.07
$$ ##$BF5= 600.07
$$ ##$BF6= 600.07
$$ ##$BF7= 600.07
$$ ##$BF8= 600.07
$$ ##$BWFAC= (0..63)
$$ 0 0 0 0 0 0 0 0 0 0 0 0 0 0 0 0 0 0 0 0 0 0 0 0 0 0 0 0 0 0 0 0 0 0 0 0
$$ 0 0 0 0 0 0 0 0 0 0 0 0 0 0 0 0 0 0 0 0 0 0 0 0 0 0 0 0
$$ ##$BYTORDA= 0
$$ ##$CHANFCU= (0..24)
$$ 0 1 0 0 0 0 0 0 0 0 0 0 0 0 0 0 0 0 0 0 0 0 0 0 0
$$ ##$CHANREC= (0..24)
$$ 0 1 0 0 0 0 0 0 0 0 0 0 0 0 0 0 0 0 0 0 0 0 0 0 0
$$ ##$CHEMSTR= <none>
$$ ##$CNST= (0..63)
$$ 1 1 1 1 1 1 1 1 1 1 1 1 1 1 1 1 1 1 1 1 1 1 1 1 1 1 1 1 1 1 1 1 1 1 1 1
$$ 1 1 1 1 1 1 1 1 1 1 1 1 1 1 1 1 1 1 1 1 1 1 1 1 1 1 1 1
$$ ##$CPDPRG= (0..8)
$$ <> <> <> <> <> <> <> <> <>
$$ ##$D= (0..63)
$$ 0 2 0 0 0 0 0 0 0.01 0 0 0 2e-05 0 0 0 0.0002 0 0 0 0 0 0 0 0 0 0 0 0 0
$$ 0 0 0 0 0 0 0 0 0 0 0 0 0 0 0 0 0 0 0 0 0 0 0 0 0 0 0 0 0 0 0 0 0 0
$$ ##$DATE= 1721309891
$$ ##$DATE_START= 1721309684
$$ ##$DE= 41.31909
$$ ##$DE1= 4.5
$$ ##$DE2= 2
$$ ##$DEADC= 0.5
$$ ##$DECBNUC= <off>
$$ ##$DECIM= 1120
$$ ##$DECNUC= <off>
$$ ##$DECSTAT= 4
$$ ##$DEPA= 4.5
$$ ##$DERX= 1.5
$$ ##$DIGMOD= 3
$$ ##$DIGTYP= 17
$$ ##$DR= 32
$$ ##$DS= 2
$$ ##$DSPFIRM= 4
$$ ##$DSPFVS= 21
$$ ##$DTYPA= 2
$$ ##$EXP= <NOESYGPPR1D>
$$ ##$ExpStatus= 4
$$ ##$FCUCHAN= (0..9)
$$ 0 1 0 0 0 0 0 0 0 0
$$ ##$FILCOR= 0.9566
$$ ##$FL1= 0
$$ ##$FL2= 0
$$ ##$FL3= 0
$$ ##$FL4= 0
$$ ##$FN_INDIRECT= (0..7)
$$ 0 0 0 0 0 0 0 0
$$ ##$FOV= 0
$$ ##$FQ1LIST= <>
$$ ##$FQ2LIST= <>
$$ ##$FQ3LIST= <>
$$ ##$FQ4LIST= <>
$$ ##$FQ5LIST= <>
$$ ##$FQ6LIST= <>
$$ ##$FQ7LIST= <>
$$ ##$FQ8LIST= <>
$$ ##$FS= (0..7)
$$ 83 83 83 83 83 83 83 83
$$ ##$FTLPGN= 0
$$ ##$FW= 2.4e+08
$$ ##$FnILOOP= 0
$$ ##$FnMODE= 0
$$ ##$FnTYPE= 0
$$ ##$GPNAM= (0..31)
$$ <> <SMSQ10.100> <SMSQ10.100> <> <> <> <> <> <> <> <> <> <> <> <> <> <>
$$ <> <> <> <> <> <> <> <> <> <> <> <> <> <> <>
$$ ##$GPX= (0..31)
$$ 0 0 0 0 0 0 0 0 0 0 0 0 0 0 0 0 0 0 0 0 0 0 0 0 0 0 0 0 0 0 0 0
$$ ##$GPY= (0..31)
$$ 0 0 0 0 0 0 0 0 0 0 0 0 0 0 0 0 0 0 0 0 0 0 0 0 0 0 0 0 0 0 0 0
$$ ##$GPZ= (0..31)
$$ 0 50 -10 0 0 0 0 0 0 0 0 0 0 0 0 0 0 0 0 0 0 0 0 0 0 0 0 0 0 0 0 0
$$ ##$GRPDLY= 76
$$ ##$HDDUTY= 20
$$ ##$HDRATE= 1
$$ ##$HGAIN= (0..3)
$$ 0 0 0 0
$$ ##$HOLDER= 538
$$ ##$HPMOD= (0..32)
$$ 0 0 0 0 0 0 0 0 0 0 0 0 0 0 0 0 0 0 0 0 0 0 0 0 0 0 0 0 0 0 0 0 0
$$ ##$HPPRGN= 0
$$ ##$IN= (0..63)
$$ 0 0 0 0 0 0 0 0 0 0 0 0 0 0 0 0 0 0 0 0 0 0 0 0 0 0 0 0 0 0 0 0 0 0 0 0
$$ 0 0 0 0 0 0 0 0 0 0 0 0 0 0 0 0 0 0 0 0 0 0 0 0 0 0 0 0
$$ ##$INF= (0..7)
$$ 0 0 0 0 0 0 0 0
$$ ##$INP= (0..63)
$$ 0 0 0 0 0 0 0 0 0 0 0 0 0 0 0 0 0 0 0 0 0 0 0 0 0 0 0 0 0 0 0 0 0 0 0 0
$$ 0 0 0 0 0 0 0 0 0 0 0 0 0 0 0 0 0 0 0 0 0 0 0 0 0 0 0 0
$$ ##$INSTRUM= <CAB AV4 600 MHZ BASIC>
$$ ##$INTEGFAC= (0..63)
$$ 0 0 0 0 0 0 0 0 0 0 0 0 0 0 0 0 0 0 0 0 0 0 0 0 0 0 0 0 0 0 0 0 0 0 0 0
$$ 0 0 0 0 0 0 0 0 0 0 0 0 0 0 0 0 0 0 0 0 0 0 0 0 0 0 0 0
$$ ##$L= (0..31)
$$ 1 1 1 1 1 1 1 1 1 1 1 1 1 1 1 1 1 1 1 1 1 1 1 1 1 1 1 1 1 1 1 1
$$ ##$LFILTER= 100
$$ ##$LGAIN= -5
$$ ##$LINPSTP= 0
$$ ##$LOCKED= yes
$$ ##$LOCKFLD= -6303
$$ ##$LOCKGN= 129.45361328125
$$ ##$LOCKPOW= -18
$$ ##$LOCKPPM= 4.69999980926514
$$ ##$LOCNUC= <2H>
$$ ##$LOCPHAS= 279.9531
$$ ##$LOCSHFT= yes
$$ ##$LOCSW= 0
$$ ##$LTIME= 0.349999994039536
$$ ##$MASR= 4200
$$ ##$MULEXPNO= (0..15)
$$ 0 0 0 0 0 0 0 0 0 0 0 0 0 0 0 0
$$ ##$NBL= 1
$$ ##$NC= 0
$$ ##$NLOGCH= 4
$$ ##$NOVFLW= 0
$$ ##$NS= 32
$$ ##$NUC1= <1H>
$$ ##$NUC2= <off>
$$ ##$NUC3= <off>
$$ ##$NUC4= <off>
$$ ##$NUC5= <off>
$$ ##$NUC6= <off>
$$ ##$NUC7= <off>
$$ ##$NUC8= <off>
$$ ##$NUCLEUS= <off>
$$ ##$NUSLIST= <automatic>
$$ ##$NusAMOUNT= 100
$$ ##$NusFPNZ= no
$$ ##$NusJSP= 0
$$ ##$NusSEED= 54321
$$ ##$NusSPTYPE= 0
$$ ##$NusT2= 1
$$ ##$NusTD= 0
$$ ##$O1= 2819.5
$$ ##$O2= 2819.428
$$ ##$O3= 2819.428
$$ ##$O4= 2819.428
$$ ##$O5= 2819.428
$$ ##$O6= 2819.428
$$ ##$O7= 2819.428
$$ ##$O8= 2819.428
$$ ##$OVERFLW= 0
$$ ##$P= (0..63)
$$ 8.07 8.07 16.14 0 0 16.5 25 50 20000 0 0 80000 80000 1000 0 0 1000 2500
$$ 100000 600 0 0 0 0 0 180 100000 8.07 0 1000 0 0 20000 0 0 0 0 0 0 0 2000
$$ 0 0 0 200 0 80000 46600 10000 30000 66000 0 3300 0 4000 0 0 0 0 0 0 0 0
$$ 0
$$ ##$PACOIL= (0..32)
$$ 1 5 0 3 4 2 0 0 0 0 0 0 0 0 0 0 0 0 0 0 0 0 0 0 0 0 0 0 0 0 0 0 0
$$ ##$PAPS= 0
$$ ##$PARMODE= 0
$$ ##$PCPD= (0..9)
$$ 0 70 0 0 0 0 0 0 0 0
$$ ##$PEXSEL= (0..9)
$$ 1 1 1 1 1 1 1 1 1 1
$$ ##$PHCOR= (0..31)
$$ 0 0 0 0 0 0 0 0 0 0 0 0 0 0 0 0 0 0 0 0 0 0 0 0 0 0 0 0 0 0 0 0
$$ ##$PHLIST= <>
$$ ##$PH_ref= 0
$$ ##$PL= (0..63)
$$ 120 120 120 120 120 120 120 120 120 120 120 120 120 120 120 120 120 120
$$ 120 120 120 120 120 120 120 120 120 120 120 120 120 120 120 120 120 120
$$ 120 120 120 120 120 120 120 120 120 120 120 120 120 120 120 120 120 120
$$ 120 120 120 120 120 120 120 120 120 120
$$ ##$PLSTEP= 0.1
$$ ##$PLSTRT= -6
$$ ##$PLW= (0..63)
$$ 0 6.4045 0 0 0 0 0 0 0 1.6683e-05 0.66733 0.051491 0 0 0 0 0 0 6.4045 0.085118
$$ 0 0 0 0 0 0 0 0.051491 0 0.66733 0 0 6.6733e-07 0 0 0 0 0 0 0 0 0 0 0 0
$$ 0 0 0 0 0 0 0 0 0 0 0 0 0 0 0 0 0 0 0
$$ ##$PLWMAX= (0..7)
$$ 104.7619 0 0 0 0 0 0 0
$$ ##$PQPHASE= 0
$$ ##$PQSCALE= 1
$$ ##$PR= 1
$$ ##$PRECHAN= (0..32)
$$ -1 2 3 0 4 -1 5 -1 1 -1 -1 -1 -1 -1 -1 -1 -1 -1 -1 -1 -1 -1 -1 -1 -1 -1
$$ -1 -1 -1 -1 -1 -1 -1
$$ ##$PROBHD= <Z151284_0002 (CP QCI 600S3 H/P/C-N-D-05 Z)>
$$ ##$PROBINPUTS= (0..15)
$$ <1H> <31P> <13C> <15N> <2H> <> <> <> <> <> <> <> <> <> <> <>
$$ ##$PULPROG= <noesygppr1d>
$$ ##$PW= 0
$$ ##$PYNM= <>
$$ ##$ProjAngle= 0
$$ ##$QNP= 0
$$ ##$RECCHAN= (0..9)
$$ 0 1 0 0 0 0 0 0 0 0
$$ ##$RECPH= 0
$$ ##$RECPRE= (0..24)
$$ -1 0 -1 -1 -1 -1 -1 -1 -1 -1 -1 -1 -1 -1 -1 -1 -1 -1 -1 -1 -1 -1 -1 -1
$$ -1
$$ ##$RECPRFX= (0..32)
$$ 1 0 1 0 1 1 0 0 0 0 0 0 0 0 0 0 0 0 0 0 0 0 0 0 0 0 0 0 0 0 0 0 0
$$ ##$RG= 45.2
$$ ##$RO= 0
$$ ##$RSEL= (0..24)
$$ 0 1 0 0 0 0 0 0 0 0 0 0 0 0 0 0 0 0 0 0 0 0 0 0 0
$$ ##$SAMPLEID= <>
$$ ##$SFO1= 600.072819428
$$ ##$SFO2= 600.072819428
$$ ##$SFO3= 600.072819428
$$ ##$SFO4= 600.072819428
$$ ##$SFO5= 600.072819428
$$ ##$SFO6= 600.072819428
$$ ##$SFO7= 600.072819428
$$ ##$SFO8= 600.072819428
$$ ##$SHAPPR= (0..15)
$$ 1 1 1 1 1 1 1 1 1 1 1 1 1 1 1 1
$$ ##$SOLVENT= <H2O+D2O+DMSO>
$$ ##$SOLVOLD= <off>
$$ ##$SP= (0..63)
$$ 120 120 120 120 120 120 120 120 120 120 120 120 120 120 120 120 120 120
$$ 120 120 120 120 120 120 120 120 120 120 120 120 120 120 120 120 120 120
$$ 120 120 120 120 120 120 120 120 120 120 120 120 120 120 120 120 120 120
$$ 120 120 120 120 120 120 120 120 120 120
$$ ##$SPECTR= 0
$$ ##$SPINCNT= 0
$$ ##$SPNAM= (0..63)
$$ <> <Gaus1_270.1000> <Gaus1_180r.1000> <> <> <Sinc1.1000> <Squa100.1000>
$$ <> <Squa100.1000> <> <Sinc1.1000> <Sinc1.1000> <> <> <> <> <> <> <> <Sinc1.1000>
$$ <Sinc1.1000> <Sinc1.1000> <Sinc1.1000> <> <> <> <> <> <> <Crp60,20,20.10>
$$ <Bip720,50,20.1> <> <> <Sinc1.1000> <Rsnob.1000> <Gaus1_180r.1000> <Gaus1_180r.1000>
$$ <Crp_psyche.20> <> <> <Gaus1_180i.1000> <Squa100.1000> <> <> <> <> <Reburp.1000>
$$ <> <> <> <> <> <> <> <> <> <> <> <> <> <> <> <> <>
$$ ##$SPOAL= (0..63)
$$ 0.5 1 0.5 0.5 0.5 0.5 0.5 0.5 0.5 0.5 0.5 0.5 0.5 0.5 0.5 0.5 0.5 0.5 0.5
$$ 1 1 1 1 0.5 0.5 0.5 0.5 0.5 0.5 0.5 0.5 0.5 0.5 0.5 0.5 0.5 0.5 0.5 0.5
$$ 0.5 0.5 0.5 0.5 0.5 0.5 0.5 0.5 0.5 0.5 0.5 0.5 0.5 0.5 0.5 0.5 0.5 0.5
$$ 0.5 0.5 0.5 0.5 0.5 0.5 0.5
$$ ##$SPOFFS= (0..63)
$$ 0 0 0 0 0 0 0 0 0 0 0 0 0 0 0 0 0 0 0 0 0 0 0 0 0 0 0 0 0 0 0 0 0 0 0 0
$$ 0 0 0 0 0 0 0 0 0 0 0 0 0 0 0 0 0 0 0 0 0 0 0 0 0 0 0 0
$$ ##$SPPEX= (0..63)
$$ 0 0 0 0 0 0 0 0 0 0 0 0 0 0 0 0 0 0 0 0 0 0 0 0 0 0 0 0 0 0 0 0 0 0 0 0
$$ 0 0 0 0 0 0 0 0 0 0 0 0 0 0 0 0 0 0 0 0 0 0 0 0 0 0 0 0
$$ ##$SPW= (0..63)
$$ 0 3.4624e-06 1.5388e-06 0 0 0.0012026 1.6683e-05 0 4.1708e-08 0 0.0012026
$$ 0.0012026 0 0 0 0 0 0 0 2.456392e-06 3.818382e-06 1.782914e-06 9.615107e-06
$$ 0 0 0 0 0 0 0.015931 0.66733 0 0 7.5165e-05 1.6823e-05 1.5388e-06 9.8486e-05
$$ 5.5019e-05 0 0 2.2609e-06 4.1708e-08 0 0 0 0 0.023099 0 0 0 0 0 0 0 0 0
$$ 0 0 0 0 0 0 0 0
$$ ##$SUBNAM= (0..9)
$$ <> <> <> <> <> <> <> <> <> <>
$$ ##$SW= 29.758293125432
$$ ##$SWIBOX= (0..32)
$$ 0 3 0 0 0 0 0 0 0 0 0 0 0 0 0 0 0 0 0 0 0 0 0 0 0 0 0 0 0 0 0 0 0
$$ ##$SW_h= 17857.1428571429
$$ ##$SWfinal= 0
$$ ##$SigLockShift= 0
$$ ##$TD= 142856
$$ ##$TD0= 1
$$ ##$TD_INDIRECT= (0..7)
$$ 0 0 0 0 0 0 0 0
$$ ##$TDav= 1
$$ ##$TE= 297.9998
$$ ##$TE1= 299.7154
$$ ##$TE2= 0
$$ ##$TE3= 0
$$ ##$TE4= 0
$$ ##$TEG= 300
$$ ##$TE_MAGNET= 0
$$ ##$TE_PIDX= 1
$$ ##$TE_RAW= 299.7154
$$ ##$TE_STAB= (0..9)
$$ 2 2 0 0 0 0 0 0 0 0
$$ ##$TOTROT= (0..63)
$$ 0 0 0 0 0 0 0 0 0 0 0 0 0 0 0 0 0 0 0 0 0 0 0 0 0 0 0 0 0 0 0 0 0 0 0 0
$$ 0 0 0 0 0 0 0 0 0 0 0 0 0 0 0 0 0 0 0 0 0 0 0 0 0 0 0 0
$$ ##$TUBE_TYPE= <>
$$ ##$USERA1= <>
$$ ##$USERA10= <>
$$ ##$USERA2= <>
$$ ##$USERA3= <>
$$ ##$USERA4= <>
$$ ##$USERA5= <>
$$ ##$USERA6= <>
$$ ##$USERA7= <>
$$ ##$USERA8= <>
$$ ##$USERA9= <>
$$ ##$UUID= <0f319df1-7064-4fd1-bdbc-22858f6dbeca>
$$ ##$V9= 5
$$ ##$VALIDCODE= -1
$$ ##$VALIST= <>
$$ ##$VCLIST= <>
$$ ##$VDLIST= <>
$$ ##$VPLIST= <>
$$ ##$VTLIST= <>
$$ ##$WAVEMAKER= (0..7)
$$ <> <> <> <> <> <> <> <>
$$ ##$WBST= 1024
$$ ##$WBSW= (0..7)
$$ 8 10 10 10 10 10 10 10
$$ ##$XL= 0
$$ ##$YL= 0
$$ ##$YMAX_a= 1464333610.22656
$$ ##$YMIN_a= -2232798894.57812
$$ ##$ZGOPTNS= <-DFLAG_BLK>
$$ ##$scaledByNS= no
$$ ##$scaledByRG= no
$$ ##$shimCoilTempK= 300.15
$$ ##END=
$$ 
##$PARAMETER FILE=	(audita.txt, ASCII, /Volumes/jahus0271/20240718%20A1F7%20only/10/audita.txt, 0)
$$ ##TITLE= Audit trail, TopSpin 4.3.0
$$ ##JCAMPDX= 5.01
$$ ##ORIGIN= Bruker BioSpin GmbH
$$ ##OWNER= root
$$ $$ /root/.topspin-BladeEpu/local_acqu/20240718 A1F7 only/10/audita.txt
$$ ##AUDIT TRAIL=  $$ (NUMBER, WHEN, WHO, WHERE, PROCESS, VERSION, WHAT)
$$ (   1,<2024-07-18T13:34:44.232+0000>,<CZC7319KW6\nmr>,<CZC7319KW6>,<go4>,<TopSpin 4.3.0>,
$$       <acquisition in progress>)
$$ $$ C:/Bruker/nmrdata/jahus0271/20240718 A1F7 only/10/audita.txt
$$ (   2,<2024-07-18T13:38:11.836+0000>,<CZC7319KW6\nmr>,<CZC7319KW6>,<go4>,<TopSpin 4.3.0>,
$$       <created by zg on 'CAB AV4 600 MHZ BASIC' (CZC7319KW6) by user 'CZC7319KW6\nmr'
$$        on data set with UUID '7e336fee-450a-11ef-a396-001395264de6'
$$        started at 2024-07-18 13:34:44.232 +0000, POWCHK enabled, PULCHK disabled,
$$        completed at 2024-07-18 13:38:11.835 +0000
$$        configuration hash MD5:
$$        2C CE AA 86 5E 77 A0 E6 62 B9 BC D1 C3 42 5A 88
$$        double data hash MD5: 142856
$$        36 A1 50 9A DD 02 3F 32 BA 0A 25 01 5C 24 FA 9B>)
$$ (   3,<2024-07-18T15:35:10.932+0200>,<nmr>,<CZC7319KW6>,<xwish3>,<TopSpin 4.3.0>,
$$       <ICON-NMR User ID: jahus0271
$$        double data hash MD5: 142856
$$        36 A1 50 9A DD 02 3F 32 BA 0A 25 01 5C 24 FA 9B>)
$$ ##END=
$$ 
$$ $$ hash MD5
$$ $$ 10 3A 27 C1 78 F0 C2 CF A8 54 CC 2D 9D 73 3D B8
$$ 
##$PARAMETER FILE=	(auditp.txt, ASCII, /Volumes/jahus0271/20240718%20A1F7%20only/10/pdata/1/auditp.txt, 0)
$$ ##TITLE= Audit trail, TopSpin 4.3.0
$$ ##JCAMPDX= 5.01
$$ ##ORIGIN= Bruker BioSpin GmbH
$$ ##OWNER= nmr
$$ $$ C:/Bruker/nmrdata/jahus0271/20240718 A1F7 only/10/pdata/1/auditp.txt
$$ ##AUDIT TRAIL=  $$ (NUMBER, WHEN, WHO, WHERE, PROCESS, VERSION, WHAT)
$$ (   1,<2024-07-18T13:34:44.232+0000>,<CZC7319KW6\nmr>,<CZC7319KW6>,<go4>,<TopSpin 4.3.0>,
$$       <acquisition in progress>)
$$ $$ C:/Bruker/nmrdata/jahus0271/20240718 A1F7 only/10/audita.txt
$$ (   2,<2024-07-18T13:38:11.836+0000>,<CZC7319KW6\nmr>,<CZC7319KW6>,<go4>,<TopSpin 4.3.0>,
$$       <created by zg on 'CAB AV4 600 MHZ BASIC' (CZC7319KW6) by user 'CZC7319KW6\nmr'
$$        on data set with UUID '7e336fee-450a-11ef-a396-001395264de6'
$$        started at 2024-07-18 13:34:44.232 +0000, POWCHK enabled, PULCHK disabled,
$$        completed at 2024-07-18 13:38:11.835 +0000
$$        configuration hash MD5:
$$        2C CE AA 86 5E 77 A0 E6 62 B9 BC D1 C3 42 5A 88
$$        double data hash MD5: 142856
$$        36 A1 50 9A DD 02 3F 32 BA 0A 25 01 5C 24 FA 9B>)
$$ (   3,<2024-07-18T15:35:10.932+0200>,<nmr>,<CZC7319KW6>,<xwish3>,<TopSpin 4.3.0>,
$$       <ICON-NMR User ID: jahus0271
$$        double data hash MD5: 142856
$$        36 A1 50 9A DD 02 3F 32 BA 0A 25 01 5C 24 FA 9B>)
$$ (   4,<2024-07-18T15:35:12.151+0200>,<nmr/jahus0271>,<CZC7319KW6>,<proc1d>,<TopSpin 4.3.0>,
$$       <Start of raw data processing
$$        efp LB = 0.3 FT_mod = 6 PKNL = 1 PHC0 = 0 PHC1 = 0 SI = 128K 
$$        data hash MD5: 128K
$$        CF 78 88 53 67 4C 6F C4 04 EE 18 2D E0 12 8E E0>)
$$ (   5,<2024-07-18T15:35:13.104+0200>,<nmr/jahus0271>,<CZC7319KW6>,<proc1d>,<TopSpin 4.3.0>,
$$       <pk PHC0 = 57.99683 PHC1 = 0 
$$        data hash MD5: 128K
$$        62 47 D9 2A 91 3F F8 0F F9 3A EA D1 41 61 28 0A>)
$$ (   6,<2024-07-18T15:35:13.369+0200>,<nmr/jahus0271>,<CZC7319KW6>,<xwish3>,<TopSpin 4.3.0>,
$$       <ICON-NMR User ID: jahus0271
$$        data hash MD5: 128K
$$        62 47 D9 2A 91 3F F8 0F F9 3A EA D1 41 61 28 0A>)
$$ ##END=
$$ 
$$ $$ hash MD5
$$ $$ 8B 71 23 81 05 1B AE 1D EF 7C B2 E9 0C 0E 60 D4
$$ 
##$PARAMETER FILE=	(datafile, ASCII, /Volumes/jahus0271/20240718%20A1F7%20only/10/fid, 0)
$$ 
##$PARAMETER FILE=	(format.temp, ASCII, /Volumes/jahus0271/20240718%20A1F7%20only/10/format.temp, 0)
$$ EDIT_PAR COMMAND FILE
$$ 
$$ DI_MODE         LONG
$$ ED_ENTRY        ACQU
$$ ORDER           FILE
$$ 
$$ 
$$ HEADER		"F2 - Acquisition Parameters"
$$ T_NAME		Date_
$$ 		TYPE	R64
$$ 		CLASS	ACQU
$$ 		SUBRANGE 0.0 50000000
$$ 		REL	"Date_=itodate(DATE)"
$$ 		INV_REL	"DATE=datetoi(Date_,DATE)"
$$ 		FORMAT	"%14.0f"
$$ 		TEXT	" "
$$ END
$$ T_NAME		Time
$$ 		TYPE	R32
$$ 		CLASS	ACQU
$$ 		SUBRANGE 0.0 1000000
$$ 		REL	"Time=itotime(DATE)"
$$ 		INV_REL	"DATE=timetoi(Time,DATE)"
$$ 		FORMAT	"%14.2f h"
$$ 		TEXT	" "
$$ END
$$ NAME		INSTRUM
$$ 		TEXT	" "
$$ END
$$ NAME		PROBHD
$$ 		FORMAT	"%14.14s"
$$ 		TEXT	" "
$$ END
$$ NAME		PULPROG
$$ 		TEXT	" "
$$ END
$$ NAME		TD
$$ 		TEXT	" "
$$ END
$$ NAME		SOLVENT
$$ 		TEXT	" "
$$ END
$$ NAME		NS
$$ 		TEXT	" "
$$ END
$$ NAME		DS
$$ 		TEXT	" "
$$ END
$$ T_NAME		SWH
$$ 		TYPE	R64
$$ 		CLASS	ACQU
$$ 		SUBRANGE 0.0 1e8
$$ 		REL	"SWH=SW*SFO1"
$$ 		INV_REL "SW=SWH/SFO1"
$$ 		UNIT	"Hz"
$$ 		FORMAT	"%14.3f Hz"
$$ 		TEXT	" "
$$ END
$$ T_NAME          FIDRES
$$                 TYPE    R32
$$                 CLASS   ACQU
$$                 SUBRANGE 0.0 100000
$$                 REL     "FIDRES=2*SW*SFO1/TD"
$$                 INV_REL "TD = nextpow(2*SW*SFO1/FIDRES)"
$$ 		UNIT	"Hz"
$$ 		FORMAT	"%14.6f Hz"
$$ 		TEXT	" "
$$ END
$$ T_NAME          AQ
$$ 		TYPE	R32
$$ 		CLASS	ACQU
$$ 		SUBRANGE 0.0 1000
$$ 		REL	"AQ=aqcalc(SW,SFO1,TD,DIGTYP)"
$$ 		INV_REL	"TD=tdcalc(SW,SFO1,1.0e6*AQ,DIGTYP)"
$$ 		UNIT	"sec"
$$ 		FORMAT	"%14.7f sec"
$$ 		TEXT	" "
$$ END
$$ NAME		RG
$$ 		TEXT	" "
$$ END
$$ T_NAME          DW
$$ 		TYPE	R32
$$ 		CLASS	ACQU
$$ 		SUBRANGE 0.0 1000000
$$ 		REL	"DW=1/(2*SW*SFO1)"
$$ 		INV_REL	"SW=1000000/(2*(0.005+DW)*SFO1)"
$$ 		UNIT	"usec"
$$ 		FORMAT	"%14.3lf usec"
$$ 		TEXT	" "
$$ END
$$ NAME		DE
$$ 		FORMAT	"%14.2f usec"
$$ 		TEXT	" "
$$ END
$$ NAME		TE
$$ 		FORMAT	"%14.1f K"
$$ 		TEXT	" "
$$ END
$$ T_NAME		D1
$$ TYPE	R32
$$ CLASS	ACQU
$$ SUBRANGE 0.0 1e38
$$ REL	"D1=D[1]"
$$ INV_REL	"D[1]=D1"
$$ UNIT	"sec"
$$ FORMAT	"%14.8f sec"
$$ TEXT	" "
$$ END
$$ T_NAME		D8
$$ TYPE	R32
$$ CLASS	ACQU
$$ SUBRANGE 0.0 1e38
$$ REL	"D8=D[8]"
$$ INV_REL	"D[8]=D8"
$$ UNIT	"sec"
$$ FORMAT	"%14.8f sec"
$$ TEXT	" "
$$ END
$$ T_NAME		D12
$$ TYPE	R32
$$ CLASS	ACQU
$$ SUBRANGE 0.0 1e38
$$ REL	"D12=D[12]"
$$ INV_REL	"D[12]=D12"
$$ UNIT	"sec"
$$ FORMAT	"%14.8f sec"
$$ TEXT	" "
$$ END
$$ T_NAME		D16
$$ TYPE	R32
$$ CLASS	ACQU
$$ SUBRANGE 0.0 1e38
$$ REL	"D16=D[16]"
$$ INV_REL	"D[16]=D16"
$$ UNIT	"sec"
$$ FORMAT	"%14.8f sec"
$$ TEXT	" "
$$ END
$$ NAME		TD0
$$ TEXT	" "
$$ END
$$ NAME		ZGOPTNS
$$ TEXT	" "
$$ END
$$ NAME		SFO1
$$ FORMAT	"%14.7f MHz"
$$ TEXT	" "
$$ END
$$ NAME		NUC1
$$ NONEDIT
$$ TEXT	" "
$$ END
$$ T_NAME		P0
$$ TYPE	R32
$$ CLASS	ACQU
$$ SUBRANGE 0.0 1.0e10
$$ REL	"P0=P[0]"
$$ INV_REL	"P[0]=P0"
$$ UNIT	"usec"
$$ FORMAT	"%14.2f usec"
$$ TEXT	" "
$$ END
$$ T_NAME		P1
$$ TYPE	R32
$$ CLASS	ACQU
$$ SUBRANGE 0.0 1.0e10
$$ REL	"P1=P[1]"
$$ INV_REL	"P[1]=P1"
$$ UNIT	"usec"
$$ FORMAT	"%14.2f usec"
$$ TEXT	" "
$$ END
$$ T_NAME		PLW1
$$ TYPE	R32
$$ CLASS	ACQU
$$ REL	"PLW1=PLW[1]"
$$ INV_REL	"PLW[1]=PLW1"
$$ UNIT	"W"
$$ FORMAT	"%14.8f W"
$$ TEXT	"power PLW1 "
$$ END
$$ T_NAME		PLW9
$$ TYPE	R32
$$ CLASS	ACQU
$$ REL	"PLW9=PLW[9]"
$$ INV_REL	"PLW[9]=PLW9"
$$ UNIT	"W"
$$ FORMAT	"%14.8f W"
$$ TEXT	"power PLW9 "
$$ END
$$ NAME		GPNAM[1]
$$ TEXT	" "
$$ END
$$ T_NAME		GPZ1
$$ TYPE	R32
$$ CLASS	ACQU
$$ SUBRANGE -100.0 100.0
$$ REL	"GPZ1=GPZ[1]"
$$ INV_REL	"GPZ[1]=GPZ1"
$$ UNIT	"%"
$$ FORMAT	"%14.2f %"
$$ TEXT	" "
$$ END
$$ NAME		GPNAM[2]
$$ TEXT	" "
$$ END
$$ T_NAME		GPZ2
$$ TYPE	R32
$$ CLASS	ACQU
$$ SUBRANGE -100.0 100.0
$$ REL	"GPZ2=GPZ[2]"
$$ INV_REL	"GPZ[2]=GPZ2"
$$ UNIT	"%"
$$ FORMAT	"%14.2f %"
$$ TEXT	" "
$$ END
$$ T_NAME		P16
$$ TYPE	R32
$$ CLASS	ACQU
$$ SUBRANGE 0.0 1.0e10
$$ REL	"P16=P[16]"
$$ INV_REL	"P[16]=P16"
$$ UNIT	"usec"
$$ FORMAT	"%14.2f usec"
$$ TEXT	" "
$$ END
$$ 
##$PARAMETER FILE=	(procs, ASCII, /Volumes/jahus0271/20240718%20A1F7%20only/10/pdata/1/procs, 0)
$$ ##TITLE= Parameter file, TopSpin 4.3.0
$$ ##JCAMPDX= 5.0
$$ ##DATATYPE= Parameter Values
$$ ##NPOINTS= 6	$$ modification sequence number
$$ ##ORIGIN= Bruker BioSpin GmbH
$$ ##OWNER= nmr
$$ $$ 2024-07-18 15:35:13.198 +0200  nmr@CZC7319KW6
$$ $$ C:/Bruker/nmrdata/jahus0271/20240718 A1F7 only/10/pdata/1/procs
$$ $$ process C:\Bruker\TopSpin4.3.0\prog\mod\sref.exe
$$ ##$ABSF1= 0
$$ ##$ABSF2= 0
$$ ##$ABSG= 0
$$ ##$ABSL= 0
$$ ##$ALPHA= 0
$$ ##$AQORDER= 0
$$ ##$ASSFAC= 0
$$ ##$ASSFACI= 0
$$ ##$ASSFACX= 0
$$ ##$ASSWID= 0
$$ ##$AUNMP= <proc_plasma_noesy>
$$ ##$AXLEFT= 0
$$ ##$AXNAME= <>
$$ ##$AXNUC= <1H>
$$ ##$AXRIGHT= 0
$$ ##$AXTYPE= 0
$$ ##$AXUNIT= <>
$$ ##$AZFE= 0.1
$$ ##$AZFW= 0.1
$$ ##$BCFW= 0
$$ ##$BC_mod= 0
$$ ##$BYTORDP= 0
$$ ##$COROFFS= 0
$$ ##$CY= 100
$$ ##$DATMOD= 1
$$ ##$DC= 0
$$ ##$DFILT= <>
$$ ##$DTYPP= 0
$$ ##$ERETIC= no
$$ ##$F1P= 12
$$ ##$F2P= -0.5
$$ ##$FCOR= 1
$$ ##$FTSIZE= 131072
$$ ##$FT_mod= 6
$$ ##$GAMMA= 0
$$ ##$GB= 0
$$ ##$INTBC= 1
$$ ##$INTSCL= 1
$$ ##$ISEN= 128
$$ ##$LB= 0.3
$$ ##$LEV0= 0
$$ ##$LPBIN= 0
$$ ##$MAXI= 10000
$$ ##$MC2= 0
$$ ##$MEAN= 0
$$ ##$ME_mod= 0
$$ ##$MI= 0
$$ ##$MddCEXP= no
$$ ##$MddCT_SP= no
$$ ##$MddF180= no
$$ ##$MddLAMBDA= 0
$$ ##$MddMEMORY= 0
$$ ##$MddMERGE= 0
$$ ##$MddNCOMP= 0
$$ ##$MddNITER= 0
$$ ##$MddNOISE= 0
$$ ##$MddPHASE= 0
$$ ##$MddSEED= 0
$$ ##$MddSRSIZE= 0
$$ ##$Mdd_CsALG= 0
$$ ##$Mdd_CsLAMBDA= 0
$$ ##$Mdd_CsNITER= 0
$$ ##$Mdd_CsNORM= 0
$$ ##$Mdd_CsVE= no
$$ ##$Mdd_CsZF= 0
$$ ##$Mdd_LrLAMBDA= 0
$$ ##$Mdd_LrNITER= 0
$$ ##$Mdd_LrRANK= 0
$$ ##$Mdd_LrZF= 0
$$ ##$Mdd_mod= 0
$$ ##$NCOEF= 0
$$ ##$NC_proc= 15
$$ ##$NLEV= 6
$$ ##$NOISF1= 7.934625
$$ ##$NOISF2= 7.601621
$$ ##$NSP= 0
$$ ##$NTH_PI= 0
$$ ##$NZP= 0
$$ ##$OFFSET= 19.57771
$$ ##$PC= 1
$$ ##$PHC0= 57.99683
$$ ##$PHC1= 0
$$ ##$PH_mod= 1
$$ ##$PKNL= yes
$$ ##$PPARMOD= 0
$$ ##$PPDIAG= 0
$$ ##$PPIPTYP= 0
$$ ##$PPMPNUM= 100
$$ ##$PPRESOL= 1
$$ ##$PSCAL= 4
$$ ##$PSIGN= 0
$$ ##$PYNMP= <proc.py>
$$ ##$RDF1= 0
$$ ##$RDF2= 0
$$ ##$RDFWHM= 0
$$ ##$RDINT= 0
$$ ##$RDPOS= 0
$$ ##$REVERSE= no
$$ ##$SF= 600.07
$$ ##$SI= 131072
$$ ##$SIGF1= 9
$$ ##$SIGF2= 5
$$ ##$SINO= 0
$$ ##$SIOLD= 131072
$$ ##$SPECTYP= <PROTON>
$$ ##$SREF_mod= 1
$$ ##$SREGLST= <1H.H2O+D2O>
$$ ##$SSB= 0
$$ ##$STSI= 131072
$$ ##$STSR= 0
$$ ##$SW_p= 17857.1428571429
$$ ##$SYMM= 0
$$ ##$S_DEV= 0
$$ ##$TDeff= 142856
$$ ##$TDoff= 0
$$ ##$TI= <>
$$ ##$TILT= no
$$ ##$TM1= 0
$$ ##$TM2= 0
$$ ##$TOPLEV= 0
$$ ##$USERP1= <>
$$ ##$USERP10= <>
$$ ##$USERP2= <>
$$ ##$USERP3= <>
$$ ##$USERP4= <>
$$ ##$USERP5= <>
$$ ##$USERP6= <>
$$ ##$USERP7= <>
$$ ##$USERP8= <>
$$ ##$USERP9= <>
$$ ##$WDW= 1
$$ ##$XDIM= 0
$$ ##$YMAX_p= 13892737
$$ ##$YMIN_p= -300913046
$$ ##END=
$$ 
##$PARAMETER FILE=	(title, ASCII, /Volumes/jahus0271/20240718%20A1F7%20only/10/pdata/1/title, 0)
$$ 
$$ 
##$PARAMETER FILE=	(uxnmr.par, ASCII, /Volumes/jahus0271/20240718%20A1F7%20only/10/uxnmr.par, 0)
$$ ##TITLE= Parameter file, TopSpin 4.3.0
$$ ##JCAMPDX= 5.0
$$ ##DATATYPE= Parameter Values
$$ ##NPOINTS= 1	$$ modification sequence number
$$ ##ORIGIN= Bruker BioSpin GmbH
$$ ##OWNER= root
$$ $$ 2024-06-17 07:41:48.056 +0000  root@BladeEpu
$$ $$ /opt/topspin/conf/instr/spect/uxnmr.par
$$ $$ process /opt/topspin/prog/mod/cfserver
$$ ##$ACBTAT= (0..64)
$$ 0 66 66 66 72 50 0 0 0 0 0 0 0 0 0 0 0 0 0 0 0 0 0 0 0 0 0 0 0 0 0 0 0
$$ 0 0 0 0 0 0 0 0 0 0 0 0 0 0 0 0 0 0 0 0 0 0 0 0 0 0 0 0 0 0 0 0
$$ ##$ACBTBLK= (0..64)
$$ 0 35 36 34 33 41 0 0 0 0 0 0 0 0 0 0 0 0 0 0 0 0 0 0 0 0 0 0 0 0 0 0 0
$$ 0 0 0 0 0 0 0 0 0 0 0 0 0 0 0 0 0 0 0 0 0 0 0 0 0 0 0 0 0 0 0 0
$$ ##$ACBTCTL= (0..64)
$$ 0 6 6 6 6 6 0 0 0 0 0 0 0 0 0 0 0 0 0 0 0 0 0 0 0 0 0 0 0 0 0 0 0 0 0 0
$$ 0 0 0 0 0 0 0 0 0 0 0 0 0 0 0 0 0 0 0 0 0 0 0 0 0 0 0 0 0
$$ ##$ACBTDI= (0..64)
$$ 0 -1062706419 -1062706419 -1062706420 -1062706420 -1062706415 0 0 0 0 0
$$ 0 0 0 0 0 0 0 0 0 0 0 0 0 0 0 0 0 0 0 0 0 0 0 0 0 0 0 0 0 0 0 0 0 0 0 0
$$ 0 0 0 0 0 0 0 0 0 0 0 0 0 0 0 0 0 0
$$ ##$ACBTDM= (0..64)
$$ 0 10 10 10 25 10 0 0 0 0 0 0 0 0 0 0 0 0 0 0 0 0 0 0 0 0 0 0 0 0 0 0 0
$$ 0 0 0 0 0 0 0 0 0 0 0 0 0 0 0 0 0 0 0 0 0 0 0 0 0 0 0 0 0 0 0 0
$$ ##$ACBTFHI= (0..64)
$$ 0 600 600 600 600 93 0 0 0 0 0 0 0 0 0 0 0 0 0 0 0 0 0 0 0 0 0 0 0 0 0
$$ 0 0 0 0 0 0 0 0 0 0 0 0 0 0 0 0 0 0 0 0 0 0 0 0 0 0 0 0 0 0 0 0 0 0
$$ ##$ACBTFL= (0..64)
$$ 0 248 248 248 248 8 0 0 0 0 0 0 0 0 0 0 0 0 0 0 0 0 0 0 0 0 0 0 0 0 0 0
$$ 0 0 0 0 0 0 0 0 0 0 0 0 0 0 0 0 0 0 0 0 0 0 0 0 0 0 0 0 0 0 0 0 0
$$ ##$ACBTFLO= (0..64)
$$ 0 15 15 15 180 91 0 0 0 0 0 0 0 0 0 0 0 0 0 0 0 0 0 0 0 0 0 0 0 0 0 0 0
$$ 0 0 0 0 0 0 0 0 0 0 0 0 0 0 0 0 0 0 0 0 0 0 0 0 0 0 0 0 0 0 0 0
$$ ##$ACBTINP= (0..64)
$$ 0 3 4 2 1 9 0 0 0 0 0 0 0 0 0 0 0 0 0 0 0 0 0 0 0 0 0 0 0 0 0 0 0 0 0 0
$$ 0 0 0 0 0 0 0 0 0 0 0 0 0 0 0 0 0 0 0 0 0 0 0 0 0 0 0 0 0
$$ ##$ACBTOUT= (0..64)
$$ 0 0 0 0 3 1 0 0 0 0 0 0 0 0 0 0 0 0 0 0 0 0 0 0 0 0 0 0 0 0 0 0 0 0 0 0
$$ 0 0 0 0 0 0 0 0 0 0 0 0 0 0 0 0 0 0 0 0 0 0 0 0 0 0 0 0 0
$$ ##$ACBTPO= (0..64)
$$ 0 500000 500000 500000 100000 5000 0 0 0 0 0 0 0 0 0 0 0 0 0 0 0 0 0 0
$$ 0 0 0 0 0 0 0 0 0 0 0 0 0 0 0 0 0 0 0 0 0 0 0 0 0 0 0 0 0 0 0 0 0 0 0 0
$$ 0 0 0 0 0
$$ ##$ACBTPW= (0..64)
$$ 0 100 100 100 100 1000 0 0 0 0 0 0 0 0 0 0 0 0 0 0 0 0 0 0 0 0 0 0 0 0
$$ 0 0 0 0 0 0 0 0 0 0 0 0 0 0 0 0 0 0 0 0 0 0 0 0 0 0 0 0 0 0 0 0 0 0 0
$$ ##$ACBTSB= (0..64)
$$ 0 16419 16460 8227 8260 0 0 0 0 0 0 0 0 0 0 0 0 0 0 0 0 0 0 0 0 0 0 0 0
$$ 0 0 0 0 0 0 0 0 0 0 0 0 0 0 0 0 0 0 0 0 0 0 0 0 0 0 0 0 0 0 0 0 0 0 0 0
$$ ##$ACBTSDT= (0..64)
$$ 0 2 2 2 2 2 0 0 0 0 0 0 0 0 0 0 0 0 0 0 0 0 0 0 0 0 0 0 0 0 0 0 0 0 0 0
$$ 0 0 0 0 0 0 0 0 0 0 0 0 0 0 0 0 0 0 0 0 0 0 0 0 0 0 0 0 0
$$ ##$AMPDFLT= no
$$ ##$AdmCrpWbWiring= (0..1)
$$ 0 0
$$ ##$AppEth= <no>
$$ ##$AppPort= <no>
$$ ##$BACSAIR= yes
$$ ##$BACSCAP= 0
$$ ##$BACSDEL= 10
$$ ##$BACSOPT= <>
$$ ##$BFREQ= 600.07
$$ ##$BGAETH= (0..9)
$$ <no> <no> <no> <no> <no> <no> <no> <no> <no> <no>
$$ ##$BIRDS= yes
$$ ##$BMPC= 0
$$ ##$BMPCTY= <no>
$$ ##$BPSUTY= <no>
$$ ##$BSAETH= (0..9)
$$ <no> <no> <no> <no> <no> <no> <no> <no> <no> <no>
$$ ##$BSMS= 2
$$ ##$BSMS19FLock= no
$$ ##$BSMSETH= <192.168.99.17>
$$ ##$BgaChFac2= (0..9)
$$ 0 0 0 0 0 0 0 0 0 0
$$ ##$BgaChMap= (0..9)
$$ 0 0 0 0 0 0 0 0 0 0
$$ ##$BgaChMaxv= (0..9)
$$ 0 0 0 0 0 0 0 0 0 0
$$ ##$BgaChRouting= (0..63)
$$ 0 0 0 0 0 0 0 0 0 0 0 0 0 0 0 0 0 0 0 0 0 0 0 0 0 0 0 0 0 0 0 0 0 0 0 0
$$ 0 0 0 0 0 0 0 0 0 0 0 0 0 0 0 0 0 0 0 0 0 0 0 0 0 0 0 0
$$ ##$BgaChShimMap= (0..9)
$$ 0 0 0 0 0 0 0 0 0 0
$$ ##$BgaChShimMaxv= (0..9)
$$ 0 0 0 0 0 0 0 0 0 0
$$ ##$BlaEth= (0..31)
$$ <192.168.99.13> <192.168.99.12> <192.168.99.17> <no> <no> <no> <no> <no>
$$ <no> <no> <no> <no> <no> <no> <no> <no> <no> <no> <no> <no> <no> <no> <no>
$$ <no> <no> <no> <no> <no> <no> <no> <no> <no>
$$ ##$BlaHpLpViaTTL= (0..31)
$$ 0 0 0 0 0 0 0 0 0 0 0 0 0 0 0 0 0 0 0 0 0 0 0 0 0 0 0 0 0 0 0 0
$$ ##$BlaNam= (0..31)
$$ <AV4 BLA2BB500 15-600> <AV4 BLABBH500/100 200-600> <BSMS/2 LOCK TRANSCEIVER 600>
$$ <> <> <> <> <> <> <> <> <> <> <> <> <> <> <> <> <> <> <> <> <> <> <> <>
$$ <> <> <> <> <>
$$ ##$BlaPN= (0..31)
$$ <W152248> <W144061> <Z109890> <> <> <> <> <> <> <> <> <> <> <> <> <> <>
$$ <> <> <> <> <> <> <> <> <> <> <> <> <> <> <>
$$ ##$BlaSN= (0..31)
$$ <000029> <000075> <01053> <> <> <> <> <> <> <> <> <> <> <> <> <> <> <>
$$ <> <> <> <> <> <> <> <> <> <> <> <> <> <>
$$ ##$BmpcEth= <no>
$$ ##$BmpcFw= <no>
$$ ##$BmpcPn= <no>
$$ ##$BmpcPort= <no>
$$ ##$BmpcSn= <no>
$$ ##$BmuEth= <no>
$$ ##$BmuFw= <no>
$$ ##$BmuPn= <no>
$$ ##$BmuSn= <no>
$$ ##$BnlEth= <no>
$$ ##$BnlFw= <no>
$$ ##$BnlPn= <no>
$$ ##$BnlSn= <no>
$$ ##$BpduEth= (0..7)
$$ <no> <no> <no> <no> <no> <no> <no> <no>
$$ ##$BsaChMap1= (0..9)
$$ 0 0 0 0 0 0 0 0 0 0
$$ ##$BsaChMap2= (0..9)
$$ 0 0 0 0 0 0 0 0 0 0
$$ ##$BsaChShimMaxv= (0..9)
$$ 0 0 0 0 0 0 0 0 0 0
$$ ##$BsmsAuxEth= <no>
$$ ##$BsmsLockNuclei= (0..15)
$$ <2H> <no> <no> <no> <no> <no> <no> <no> <no> <no> <no> <no> <no> <no> <no>
$$ <no>
$$ ##$CSW1= (0..31)
$$ 3 4 2 1 9 0 0 0 0 0 0 0 0 0 0 0 0 0 0 0 0 0 0 0 0 0 0 0 0 0 0 0
$$ ##$CSW2= (0..31)
$$ 0 0 0 0 0 0 0 0 0 0 0 0 0 0 0 0 0 0 0 0 0 0 0 0 0 0 0 0 0 0 0 0
$$ ##$CSWNUM= (0..15)
$$ 2 2 1 0 0 0 0 0 0 0 0 0 0 0 0 0
$$ ##$CmrEth= <no>
$$ ##$CmrPartNo= <no>
$$ ##$CmrPort= <no>
$$ ##$CmrSerNo= <no>
$$ ##$CmrType= -1
$$ ##$ConsolePnSn= <H03128OB/8058>
$$ ##$CryoCoolUnitEth= <192.168.98.2>
$$ ##$CryoCoolUnitFw= <20220413>
$$ ##$CryoCoolUnitPn= <Z161936>
$$ ##$CryoCoolUnitSn= <00049>
$$ ##$CryoProAccPnSn= <>
$$ ##$Ctb1Eth= <no>
$$ ##$CustRegisterNo= <>
$$ ##$DATSTAT= no
$$ ##$DPPFAC= 1
$$ ##$DateTimeCreated= <2024-06-17T07:41:48+0000>
$$ ##$Description= <CAB AV4 600 MHZ BASIC>
$$ ##$DrxFiltGrpDel= (0..23)
$$ <68,36,20,9,5,3,2> <68,36,20,9,5,3,2> <68,36,20,9,5,3,2> <68,36,20,9,5,3,2>
$$ <> <> <> <> <> <> <> <> <> <> <> <> <> <> <> <> <> <> <> <>
$$ ##$EcuType= 1
$$ ##$EpuMacAddress= <00:13:95:26:4d:e6>
$$ ##$FCubeDrxDevice= (0..23)
$$ </dev/bbu/drx3.5> </dev/bbu/drx4.5> </dev/bbu/drx5.5> </dev/bbu/drx6.5>
$$ <> <> <> <> <> <> <> <> <> <> <> <> <> <> <> <> <> <> <> <>
$$ ##$FCubeEth= (0..23)
$$ <192.168.180.14> <192.168.180.18> <192.168.180.22> <192.168.180.26> <no>
$$ <no> <no> <no> <no> <no> <no> <no> <no> <no> <no> <no> <no> <no> <no> <no>
$$ <no> <no> <no> <no>
$$ ##$FCubeRtdDevice= (0..23)
$$ </dev/bbu/rtd3.4> </dev/bbu/rtd4.4> </dev/bbu/rtd5.4> </dev/bbu/rtd6.4>
$$ <> <> <> <> <> <> <> <> <> <> <> <> <> <> <> <> <> <> <> <>
$$ ##$FCubeSeqDevice= (0..23)
$$ <> <> <> <> <> <> <> <> <> <> <> <> <> <> <> <> <> <> <> <> <> <> <> <>
$$ ##$FUNCMOD= <>
$$ ##$FuncModBisDat= (0..7)
$$ 0 0 0 0 0 0 0 0
$$ ##$FuncModFRange= (0..7)
$$ <> <> <> <> <> <> <> <>
$$ ##$FuncModPN= (0..7)
$$ <> <> <> <> <> <> <> <>
$$ ##$FuncModSN= (0..7)
$$ <> <> <> <> <> <> <> <>
$$ ##$GCUTYPE= 20
$$ ##$GCubeEth= <192.168.180.38>
$$ ##$GCubeFpfAddr= (0..9)
$$ -1 -1 -1 -1 -1 -1 -1 -1 -1 -1
$$ ##$GCubeProcDevice= (0..1)
$$ </dev/bbu/gproc9.7> <no>
$$ ##$GCubeRtdDevice= (0..1)
$$ </dev/bbu/rtd9.4> <no>
$$ ##$GCubeSeqDevice= (0..1)
$$ <> <>
$$ ##$GCubeSpfAddr= (0..63)
$$ -1 -1 -1 -1 -1 -1 -1 -1 -1 -1 -1 -1 -1 -1 -1 -1 -1 -1 -1 -1 -1 -1 -1 -1
$$ -1 -1 -1 -1 -1 -1 -1 -1 -1 -1 -1 -1 -1 -1 -1 -1 -1 -1 -1 -1 -1 -1 -1 -1
$$ -1 -1 -1 -1 -1 -1 -1 -1 -1 -1 -1 -1 -1 -1 -1 -1
$$ ##$GRADRES= 1
$$ ##$Gctu2Eth= <no>
$$ ##$GcubeSaCtrEth= <no>
$$ ##$GradAmpMaxCurX= (0..10)
$$ 0 0 0 0 0 0 0 0 0 0 0
$$ ##$GradAmpMaxCurY= (0..10)
$$ 0 0 0 0 0 0 0 0 0 0 0
$$ ##$GradAmpMaxCurZ= (0..10)
$$ 9.99999904632568 0 0 0 0 0 0 0 0 0 0
$$ ##$GradAmpName= (0..9)
$$ <GAB in BSMS> <> <> <> <> <> <> <> <> <>
$$ ##$GradAmpPN= (0..9)
$$ <> <> <> <> <> <> <> <> <> <>
$$ ##$GradAmpSN= (0..9)
$$ <> <> <> <> <> <> <> <> <> <>
$$ ##$GradAmpType= (0..10)
$$ 2 0 0 0 0 0 0 0 0 0 0
$$ ##$GradPowClkTime= (0..9)
$$ 0 0 0 0 0 0 0 0 0 0
$$ ##$GradPowIcw= (0..9)
$$ 0 0 0 0 0 0 0 0 0 0
$$ ##$GradPowImax= (0..9)
$$ 0 0 0 0 0 0 0 0 0 0
$$ ##$GradPowType= (0..9)
$$ 0 0 0 0 0 0 0 0 0 0
$$ ##$GradPowVmax= (0..9)
$$ 0 0 0 0 0 0 0 0 0 0
$$ ##$HpprCoverType= 2
$$ ##$LDUETH= <no>
$$ ##$LOCKCONF= <DLM>
$$ ##$LOCSWID= 0
$$ ##$LOCSWIF= 0
$$ ##$Location= <>
$$ ##$LtMasEth= <no>
$$ ##$LtMasType= 0
$$ ##$MAS= 0
$$ ##$MASETIME= 10
$$ ##$MASITIME= 10
$$ ##$MAS_CT= 5
$$ ##$MAS_SG= 0
$$ ##$MAS_TO= 0
$$ ##$MagnCoilPnSn= <BZH 425'600'70H>
$$ ##$MagnDewarPnSn= <D325'54-9636>
$$ ##$MagnetPolarity= 1
$$ ##$MasEth= <no>
$$ ##$MwscuEth= <no>
$$ ##$MwscuPort= <no>
$$ ##$NAMPD= (0..32)
$$ <> <HPLNA 19F1H> <2H> <XBB19F 2HP> <13C> <15N> <31P> <> <> <> <> <> <>
$$ <> <> <> <> <> <> <> <> <> <> <> <> <> <> <> <> <> <> <> <>
$$ ##$NFCU= 4
$$ ##$NRCU= 4
$$ ##$NSGU= 4
$$ ##$NumActDetuneCtr= 0
$$ ##$NumVpu= 0
$$ ##$OrderNo= <10254970>
$$ ##$POWCHK= yes
$$ ##$PRAMD1= (0..7)
$$ 6 0 0 1610612736 0 0 0 0
$$ ##$PRAMD10= (0..7)
$$ 0 0 0 0 0 0 0 0
$$ ##$PRAMD11= (0..7)
$$ 0 0 0 0 0 0 0 0
$$ ##$PRAMD12= (0..7)
$$ 0 0 0 0 0 0 0 0
$$ ##$PRAMD13= (0..7)
$$ 0 0 0 0 0 0 0 0
$$ ##$PRAMD14= (0..7)
$$ 0 0 0 0 0 0 0 0
$$ ##$PRAMD15= (0..7)
$$ 0 0 0 0 0 0 0 0
$$ ##$PRAMD16= (0..7)
$$ 0 0 0 0 0 0 0 0
$$ ##$PRAMD17= (0..7)
$$ 0 0 0 0 0 0 0 0
$$ ##$PRAMD18= (0..7)
$$ 0 0 0 0 0 0 0 0
$$ ##$PRAMD19= (0..7)
$$ 0 0 0 0 0 0 0 0
$$ ##$PRAMD2= (0..7)
$$ 0 1048576 0 536870912 0 1048576 0 536870912
$$ ##$PRAMD20= (0..7)
$$ 0 0 0 0 0 0 0 0
$$ ##$PRAMD21= (0..7)
$$ 0 0 0 0 0 0 0 0
$$ ##$PRAMD22= (0..7)
$$ 0 0 0 0 0 0 0 0
$$ ##$PRAMD23= (0..7)
$$ 0 0 0 0 0 0 0 0
$$ ##$PRAMD24= (0..7)
$$ 0 0 0 0 0 0 0 0
$$ ##$PRAMD25= (0..7)
$$ 0 0 0 0 0 0 0 0
$$ ##$PRAMD26= (0..7)
$$ 0 0 0 0 0 0 0 0
$$ ##$PRAMD27= (0..7)
$$ 0 0 0 0 0 0 0 0
$$ ##$PRAMD28= (0..7)
$$ 0 0 0 0 0 0 0 0
$$ ##$PRAMD29= (0..7)
$$ 0 0 0 0 0 0 0 0
$$ ##$PRAMD3= (0..7)
$$ 2147483644 2147483647 2147483647 603979775 0 0 0 0
$$ ##$PRAMD30= (0..7)
$$ 0 0 0 0 0 0 0 0
$$ ##$PRAMD31= (0..7)
$$ 0 0 0 0 0 0 0 0
$$ ##$PRAMD32= (0..7)
$$ 0 0 0 0 0 0 0 0
$$ ##$PRAMD4= (0..7)
$$ 16777216 0 0 536870912 0 0 0 0
$$ ##$PRAMD5= (0..7)
$$ 0 0 4 536870912 0 0 0 0
$$ ##$PRAMD6= (0..7)
$$ 64 0 0 536870912 0 0 0 0
$$ ##$PRAMD7= (0..7)
$$ 0 0 0 0 0 0 0 0
$$ ##$PRAMD8= (0..7)
$$ 0 0 0 0 0 0 0 0
$$ ##$PRAMD9= (0..7)
$$ 0 0 0 0 0 0 0 0
$$ ##$PRAMLED= (0..1)
$$ 0 0
$$ ##$PRAMPTP= 1
$$ ##$PREEMPTYPE= 0
$$ ##$PREREC= (0..31)
$$ 1 1 2 2 3 4 0 0 0 0 0 0 0 0 0 0 0 0 0 0 0 0 0 0 0 0 0 0 0 0 0 0
$$ ##$PTSFMX= (0..23)
$$ 1290 1290 1290 1290 0 0 0 0 0 0 0 0 0 0 0 0 0 0 0 0 0 0 0 0
$$ ##$PULCHK= no
$$ ##$PduEth= (0..7)
$$ <192.168.99.99> <no> <no> <no> <no> <no> <no> <no>
$$ ##$PramDutyCycPerc= (0..31)
$$ 4 2 2 2 2 2 0 0 0 0 0 0 0 0 0 0 0 0 0 0 0 0 0 0 0 0 0 0 0 0 0 0
$$ ##$PramPPowNucW1= (0..127)
$$ <> <> <> <> <> <> <> <> <> <> <> <> <> <> <> <> <> <> <> <> <> <> <> <>
$$ <> <> <> <> <> <> <> <> <> <> <> <> <> <> <> <> <> <> <> <> <> <> <> <>
$$ <> <> <> <> <> <> <> <> <> <> <> <> <> <> <> <> <> <> <> <> <> <> <> <>
$$ <> <> <> <> <> <> <> <> <> <> <> <> <> <> <> <> <> <> <> <> <> <> <> <>
$$ <> <> <> <> <> <> <> <> <> <> <> <> <> <> <> <> <> <> <> <> <> <> <> <>
$$ <> <> <> <> <> <> <> <>
$$ ##$PramPPowNucW10= (0..127)
$$ <> <> <> <> <> <> <> <> <> <> <> <> <> <> <> <> <> <> <> <> <> <> <> <>
$$ <> <> <> <> <> <> <> <> <> <> <> <> <> <> <> <> <> <> <> <> <> <> <> <>
$$ <> <> <> <> <> <> <> <> <> <> <> <> <> <> <> <> <> <> <> <> <> <> <> <>
$$ <> <> <> <> <> <> <> <> <> <> <> <> <> <> <> <> <> <> <> <> <> <> <> <>
$$ <> <> <> <> <> <> <> <> <> <> <> <> <> <> <> <> <> <> <> <> <> <> <> <>
$$ <> <> <> <> <> <> <> <>
$$ ##$PramPPowNucW11= (0..127)
$$ <> <> <> <> <> <> <> <> <> <> <> <> <> <> <> <> <> <> <> <> <> <> <> <>
$$ <> <> <> <> <> <> <> <> <> <> <> <> <> <> <> <> <> <> <> <> <> <> <> <>
$$ <> <> <> <> <> <> <> <> <> <> <> <> <> <> <> <> <> <> <> <> <> <> <> <>
$$ <> <> <> <> <> <> <> <> <> <> <> <> <> <> <> <> <> <> <> <> <> <> <> <>
$$ <> <> <> <> <> <> <> <> <> <> <> <> <> <> <> <> <> <> <> <> <> <> <> <>
$$ <> <> <> <> <> <> <> <>
$$ ##$PramPPowNucW12= (0..127)
$$ <> <> <> <> <> <> <> <> <> <> <> <> <> <> <> <> <> <> <> <> <> <> <> <>
$$ <> <> <> <> <> <> <> <> <> <> <> <> <> <> <> <> <> <> <> <> <> <> <> <>
$$ <> <> <> <> <> <> <> <> <> <> <> <> <> <> <> <> <> <> <> <> <> <> <> <>
$$ <> <> <> <> <> <> <> <> <> <> <> <> <> <> <> <> <> <> <> <> <> <> <> <>
$$ <> <> <> <> <> <> <> <> <> <> <> <> <> <> <> <> <> <> <> <> <> <> <> <>
$$ <> <> <> <> <> <> <> <>
$$ ##$PramPPowNucW13= (0..127)
$$ <> <> <> <> <> <> <> <> <> <> <> <> <> <> <> <> <> <> <> <> <> <> <> <>
$$ <> <> <> <> <> <> <> <> <> <> <> <> <> <> <> <> <> <> <> <> <> <> <> <>
$$ <> <> <> <> <> <> <> <> <> <> <> <> <> <> <> <> <> <> <> <> <> <> <> <>
$$ <> <> <> <> <> <> <> <> <> <> <> <> <> <> <> <> <> <> <> <> <> <> <> <>
$$ <> <> <> <> <> <> <> <> <> <> <> <> <> <> <> <> <> <> <> <> <> <> <> <>
$$ <> <> <> <> <> <> <> <>
$$ ##$PramPPowNucW14= (0..127)
$$ <> <> <> <> <> <> <> <> <> <> <> <> <> <> <> <> <> <> <> <> <> <> <> <>
$$ <> <> <> <> <> <> <> <> <> <> <> <> <> <> <> <> <> <> <> <> <> <> <> <>
$$ <> <> <> <> <> <> <> <> <> <> <> <> <> <> <> <> <> <> <> <> <> <> <> <>
$$ <> <> <> <> <> <> <> <> <> <> <> <> <> <> <> <> <> <> <> <> <> <> <> <>
$$ <> <> <> <> <> <> <> <> <> <> <> <> <> <> <> <> <> <> <> <> <> <> <> <>
$$ <> <> <> <> <> <> <> <>
$$ ##$PramPPowNucW15= (0..127)
$$ <> <> <> <> <> <> <> <> <> <> <> <> <> <> <> <> <> <> <> <> <> <> <> <>
$$ <> <> <> <> <> <> <> <> <> <> <> <> <> <> <> <> <> <> <> <> <> <> <> <>
$$ <> <> <> <> <> <> <> <> <> <> <> <> <> <> <> <> <> <> <> <> <> <> <> <>
$$ <> <> <> <> <> <> <> <> <> <> <> <> <> <> <> <> <> <> <> <> <> <> <> <>
$$ <> <> <> <> <> <> <> <> <> <> <> <> <> <> <> <> <> <> <> <> <> <> <> <>
$$ <> <> <> <> <> <> <> <>
$$ ##$PramPPowNucW16= (0..127)
$$ <> <> <> <> <> <> <> <> <> <> <> <> <> <> <> <> <> <> <> <> <> <> <> <>
$$ <> <> <> <> <> <> <> <> <> <> <> <> <> <> <> <> <> <> <> <> <> <> <> <>
$$ <> <> <> <> <> <> <> <> <> <> <> <> <> <> <> <> <> <> <> <> <> <> <> <>
$$ <> <> <> <> <> <> <> <> <> <> <> <> <> <> <> <> <> <> <> <> <> <> <> <>
$$ <> <> <> <> <> <> <> <> <> <> <> <> <> <> <> <> <> <> <> <> <> <> <> <>
$$ <> <> <> <> <> <> <> <>
$$ ##$PramPPowNucW17= (0..127)
$$ <> <> <> <> <> <> <> <> <> <> <> <> <> <> <> <> <> <> <> <> <> <> <> <>
$$ <> <> <> <> <> <> <> <> <> <> <> <> <> <> <> <> <> <> <> <> <> <> <> <>
$$ <> <> <> <> <> <> <> <> <> <> <> <> <> <> <> <> <> <> <> <> <> <> <> <>
$$ <> <> <> <> <> <> <> <> <> <> <> <> <> <> <> <> <> <> <> <> <> <> <> <>
$$ <> <> <> <> <> <> <> <> <> <> <> <> <> <> <> <> <> <> <> <> <> <> <> <>
$$ <> <> <> <> <> <> <> <>
$$ ##$PramPPowNucW18= (0..127)
$$ <> <> <> <> <> <> <> <> <> <> <> <> <> <> <> <> <> <> <> <> <> <> <> <>
$$ <> <> <> <> <> <> <> <> <> <> <> <> <> <> <> <> <> <> <> <> <> <> <> <>
$$ <> <> <> <> <> <> <> <> <> <> <> <> <> <> <> <> <> <> <> <> <> <> <> <>
$$ <> <> <> <> <> <> <> <> <> <> <> <> <> <> <> <> <> <> <> <> <> <> <> <>
$$ <> <> <> <> <> <> <> <> <> <> <> <> <> <> <> <> <> <> <> <> <> <> <> <>
$$ <> <> <> <> <> <> <> <>
$$ ##$PramPPowNucW19= (0..127)
$$ <> <> <> <> <> <> <> <> <> <> <> <> <> <> <> <> <> <> <> <> <> <> <> <>
$$ <> <> <> <> <> <> <> <> <> <> <> <> <> <> <> <> <> <> <> <> <> <> <> <>
$$ <> <> <> <> <> <> <> <> <> <> <> <> <> <> <> <> <> <> <> <> <> <> <> <>
$$ <> <> <> <> <> <> <> <> <> <> <> <> <> <> <> <> <> <> <> <> <> <> <> <>
$$ <> <> <> <> <> <> <> <> <> <> <> <> <> <> <> <> <> <> <> <> <> <> <> <>
$$ <> <> <> <> <> <> <> <>
$$ ##$PramPPowNucW2= (0..127)
$$ <> <> <> <> <> <> <> <> <> <> <> <> <> <> <> <> <> <> <> <> <> <> <> <>
$$ <> <> <> <> <> <> <> <> <> <> <> <> <> <> <> <> <> <> <> <> <> <> <> <>
$$ <> <> <> <> <> <> <> <> <> <> <> <> <> <> <> <> <> <> <> <> <> <> <> <>
$$ <> <> <> <> <> <> <> <> <> <> <> <> <> <> <> <> <> <> <> <> <> <> <> <>
$$ <> <> <> <> <> <> <> <> <> <> <> <> <> <> <> <> <> <> <> <> <> <> <> <>
$$ <> <> <> <> <> <> <> <>
$$ ##$PramPPowNucW20= (0..127)
$$ <> <> <> <> <> <> <> <> <> <> <> <> <> <> <> <> <> <> <> <> <> <> <> <>
$$ <> <> <> <> <> <> <> <> <> <> <> <> <> <> <> <> <> <> <> <> <> <> <> <>
$$ <> <> <> <> <> <> <> <> <> <> <> <> <> <> <> <> <> <> <> <> <> <> <> <>
$$ <> <> <> <> <> <> <> <> <> <> <> <> <> <> <> <> <> <> <> <> <> <> <> <>
$$ <> <> <> <> <> <> <> <> <> <> <> <> <> <> <> <> <> <> <> <> <> <> <> <>
$$ <> <> <> <> <> <> <> <>
$$ ##$PramPPowNucW21= (0..127)
$$ <> <> <> <> <> <> <> <> <> <> <> <> <> <> <> <> <> <> <> <> <> <> <> <>
$$ <> <> <> <> <> <> <> <> <> <> <> <> <> <> <> <> <> <> <> <> <> <> <> <>
$$ <> <> <> <> <> <> <> <> <> <> <> <> <> <> <> <> <> <> <> <> <> <> <> <>
$$ <> <> <> <> <> <> <> <> <> <> <> <> <> <> <> <> <> <> <> <> <> <> <> <>
$$ <> <> <> <> <> <> <> <> <> <> <> <> <> <> <> <> <> <> <> <> <> <> <> <>
$$ <> <> <> <> <> <> <> <>
$$ ##$PramPPowNucW22= (0..127)
$$ <> <> <> <> <> <> <> <> <> <> <> <> <> <> <> <> <> <> <> <> <> <> <> <>
$$ <> <> <> <> <> <> <> <> <> <> <> <> <> <> <> <> <> <> <> <> <> <> <> <>
$$ <> <> <> <> <> <> <> <> <> <> <> <> <> <> <> <> <> <> <> <> <> <> <> <>
$$ <> <> <> <> <> <> <> <> <> <> <> <> <> <> <> <> <> <> <> <> <> <> <> <>
$$ <> <> <> <> <> <> <> <> <> <> <> <> <> <> <> <> <> <> <> <> <> <> <> <>
$$ <> <> <> <> <> <> <> <>
$$ ##$PramPPowNucW23= (0..127)
$$ <> <> <> <> <> <> <> <> <> <> <> <> <> <> <> <> <> <> <> <> <> <> <> <>
$$ <> <> <> <> <> <> <> <> <> <> <> <> <> <> <> <> <> <> <> <> <> <> <> <>
$$ <> <> <> <> <> <> <> <> <> <> <> <> <> <> <> <> <> <> <> <> <> <> <> <>
$$ <> <> <> <> <> <> <> <> <> <> <> <> <> <> <> <> <> <> <> <> <> <> <> <>
$$ <> <> <> <> <> <> <> <> <> <> <> <> <> <> <> <> <> <> <> <> <> <> <> <>
$$ <> <> <> <> <> <> <> <>
$$ ##$PramPPowNucW24= (0..127)
$$ <> <> <> <> <> <> <> <> <> <> <> <> <> <> <> <> <> <> <> <> <> <> <> <>
$$ <> <> <> <> <> <> <> <> <> <> <> <> <> <> <> <> <> <> <> <> <> <> <> <>
$$ <> <> <> <> <> <> <> <> <> <> <> <> <> <> <> <> <> <> <> <> <> <> <> <>
$$ <> <> <> <> <> <> <> <> <> <> <> <> <> <> <> <> <> <> <> <> <> <> <> <>
$$ <> <> <> <> <> <> <> <> <> <> <> <> <> <> <> <> <> <> <> <> <> <> <> <>
$$ <> <> <> <> <> <> <> <>
$$ ##$PramPPowNucW25= (0..127)
$$ <> <> <> <> <> <> <> <> <> <> <> <> <> <> <> <> <> <> <> <> <> <> <> <>
$$ <> <> <> <> <> <> <> <> <> <> <> <> <> <> <> <> <> <> <> <> <> <> <> <>
$$ <> <> <> <> <> <> <> <> <> <> <> <> <> <> <> <> <> <> <> <> <> <> <> <>
$$ <> <> <> <> <> <> <> <> <> <> <> <> <> <> <> <> <> <> <> <> <> <> <> <>
$$ <> <> <> <> <> <> <> <> <> <> <> <> <> <> <> <> <> <> <> <> <> <> <> <>
$$ <> <> <> <> <> <> <> <>
$$ ##$PramPPowNucW26= (0..127)
$$ <> <> <> <> <> <> <> <> <> <> <> <> <> <> <> <> <> <> <> <> <> <> <> <>
$$ <> <> <> <> <> <> <> <> <> <> <> <> <> <> <> <> <> <> <> <> <> <> <> <>
$$ <> <> <> <> <> <> <> <> <> <> <> <> <> <> <> <> <> <> <> <> <> <> <> <>
$$ <> <> <> <> <> <> <> <> <> <> <> <> <> <> <> <> <> <> <> <> <> <> <> <>
$$ <> <> <> <> <> <> <> <> <> <> <> <> <> <> <> <> <> <> <> <> <> <> <> <>
$$ <> <> <> <> <> <> <> <>
$$ ##$PramPPowNucW27= (0..127)
$$ <> <> <> <> <> <> <> <> <> <> <> <> <> <> <> <> <> <> <> <> <> <> <> <>
$$ <> <> <> <> <> <> <> <> <> <> <> <> <> <> <> <> <> <> <> <> <> <> <> <>
$$ <> <> <> <> <> <> <> <> <> <> <> <> <> <> <> <> <> <> <> <> <> <> <> <>
$$ <> <> <> <> <> <> <> <> <> <> <> <> <> <> <> <> <> <> <> <> <> <> <> <>
$$ <> <> <> <> <> <> <> <> <> <> <> <> <> <> <> <> <> <> <> <> <> <> <> <>
$$ <> <> <> <> <> <> <> <>
$$ ##$PramPPowNucW28= (0..127)
$$ <> <> <> <> <> <> <> <> <> <> <> <> <> <> <> <> <> <> <> <> <> <> <> <>
$$ <> <> <> <> <> <> <> <> <> <> <> <> <> <> <> <> <> <> <> <> <> <> <> <>
$$ <> <> <> <> <> <> <> <> <> <> <> <> <> <> <> <> <> <> <> <> <> <> <> <>
$$ <> <> <> <> <> <> <> <> <> <> <> <> <> <> <> <> <> <> <> <> <> <> <> <>
$$ <> <> <> <> <> <> <> <> <> <> <> <> <> <> <> <> <> <> <> <> <> <> <> <>
$$ <> <> <> <> <> <> <> <>
$$ ##$PramPPowNucW29= (0..127)
$$ <> <> <> <> <> <> <> <> <> <> <> <> <> <> <> <> <> <> <> <> <> <> <> <>
$$ <> <> <> <> <> <> <> <> <> <> <> <> <> <> <> <> <> <> <> <> <> <> <> <>
$$ <> <> <> <> <> <> <> <> <> <> <> <> <> <> <> <> <> <> <> <> <> <> <> <>
$$ <> <> <> <> <> <> <> <> <> <> <> <> <> <> <> <> <> <> <> <> <> <> <> <>
$$ <> <> <> <> <> <> <> <> <> <> <> <> <> <> <> <> <> <> <> <> <> <> <> <>
$$ <> <> <> <> <> <> <> <>
$$ ##$PramPPowNucW3= (0..127)
$$ <> <> <> <> <> <> <> <> <> <> <> <> <> <> <> <> <> <> <> <> <> <> <> <>
$$ <> <> <> <> <> <> <> <> <> <> <> <> <> <> <> <> <> <> <> <> <> <> <> <>
$$ <> <> <> <> <> <> <> <> <> <> <> <> <> <> <> <> <> <> <> <> <> <> <> <>
$$ <> <> <> <> <> <> <> <> <> <> <> <> <> <> <> <> <> <> <> <> <> <> <> <>
$$ <> <> <> <> <> <> <> <> <> <> <> <> <> <> <> <> <> <> <> <> <> <> <> <>
$$ <> <> <> <> <> <> <> <>
$$ ##$PramPPowNucW30= (0..127)
$$ <> <> <> <> <> <> <> <> <> <> <> <> <> <> <> <> <> <> <> <> <> <> <> <>
$$ <> <> <> <> <> <> <> <> <> <> <> <> <> <> <> <> <> <> <> <> <> <> <> <>
$$ <> <> <> <> <> <> <> <> <> <> <> <> <> <> <> <> <> <> <> <> <> <> <> <>
$$ <> <> <> <> <> <> <> <> <> <> <> <> <> <> <> <> <> <> <> <> <> <> <> <>
$$ <> <> <> <> <> <> <> <> <> <> <> <> <> <> <> <> <> <> <> <> <> <> <> <>
$$ <> <> <> <> <> <> <> <>
$$ ##$PramPPowNucW31= (0..127)
$$ <> <> <> <> <> <> <> <> <> <> <> <> <> <> <> <> <> <> <> <> <> <> <> <>
$$ <> <> <> <> <> <> <> <> <> <> <> <> <> <> <> <> <> <> <> <> <> <> <> <>
$$ <> <> <> <> <> <> <> <> <> <> <> <> <> <> <> <> <> <> <> <> <> <> <> <>
$$ <> <> <> <> <> <> <> <> <> <> <> <> <> <> <> <> <> <> <> <> <> <> <> <>
$$ <> <> <> <> <> <> <> <> <> <> <> <> <> <> <> <> <> <> <> <> <> <> <> <>
$$ <> <> <> <> <> <> <> <>
$$ ##$PramPPowNucW32= (0..127)
$$ <> <> <> <> <> <> <> <> <> <> <> <> <> <> <> <> <> <> <> <> <> <> <> <>
$$ <> <> <> <> <> <> <> <> <> <> <> <> <> <> <> <> <> <> <> <> <> <> <> <>
$$ <> <> <> <> <> <> <> <> <> <> <> <> <> <> <> <> <> <> <> <> <> <> <> <>
$$ <> <> <> <> <> <> <> <> <> <> <> <> <> <> <> <> <> <> <> <> <> <> <> <>
$$ <> <> <> <> <> <> <> <> <> <> <> <> <> <> <> <> <> <> <> <> <> <> <> <>
$$ <> <> <> <> <> <> <> <>
$$ ##$PramPPowNucW4= (0..127)
$$ <> <> <> <> <> <> <> <> <> <> <> <> <> <> <> <> <> <> <> <> <> <> <> <>
$$ <> <> <> <> <> <> <> <> <> <> <> <> <> <> <> <> <> <> <> <> <> <> <> <>
$$ <> <> <> <> <> <> <> <> <> <> <> <> <> <> <> <> <> <> <> <> <> <> <> <>
$$ <> <> <> <> <> <> <> <> <> <> <> <> <> <> <> <> <> <> <> <> <> <> <> <>
$$ <> <> <> <> <> <> <> <> <> <> <> <> <> <> <> <> <> <> <> <> <> <> <> <>
$$ <> <> <> <> <> <> <> <>
$$ ##$PramPPowNucW5= (0..127)
$$ <> <> <> <> <> <> <> <> <> <> <> <> <> <> <> <> <> <> <> <> <> <> <> <>
$$ <> <> <> <> <> <> <> <> <> <> <> <> <> <> <> <> <> <> <> <> <> <> <> <>
$$ <> <> <> <> <> <> <> <> <> <> <> <> <> <> <> <> <> <> <> <> <> <> <> <>
$$ <> <> <> <> <> <> <> <> <> <> <> <> <> <> <> <> <> <> <> <> <> <> <> <>
$$ <> <> <> <> <> <> <> <> <> <> <> <> <> <> <> <> <> <> <> <> <> <> <> <>
$$ <> <> <> <> <> <> <> <>
$$ ##$PramPPowNucW6= (0..127)
$$ <> <> <> <> <> <> <> <> <> <> <> <> <> <> <> <> <> <> <> <> <> <> <> <>
$$ <> <> <> <> <> <> <> <> <> <> <> <> <> <> <> <> <> <> <> <> <> <> <> <>
$$ <> <> <> <> <> <> <> <> <> <> <> <> <> <> <> <> <> <> <> <> <> <> <> <>
$$ <> <> <> <> <> <> <> <> <> <> <> <> <> <> <> <> <> <> <> <> <> <> <> <>
$$ <> <> <> <> <> <> <> <> <> <> <> <> <> <> <> <> <> <> <> <> <> <> <> <>
$$ <> <> <> <> <> <> <> <>
$$ ##$PramPPowNucW7= (0..127)
$$ <> <> <> <> <> <> <> <> <> <> <> <> <> <> <> <> <> <> <> <> <> <> <> <>
$$ <> <> <> <> <> <> <> <> <> <> <> <> <> <> <> <> <> <> <> <> <> <> <> <>
$$ <> <> <> <> <> <> <> <> <> <> <> <> <> <> <> <> <> <> <> <> <> <> <> <>
$$ <> <> <> <> <> <> <> <> <> <> <> <> <> <> <> <> <> <> <> <> <> <> <> <>
$$ <> <> <> <> <> <> <> <> <> <> <> <> <> <> <> <> <> <> <> <> <> <> <> <>
$$ <> <> <> <> <> <> <> <>
$$ ##$PramPPowNucW8= (0..127)
$$ <> <> <> <> <> <> <> <> <> <> <> <> <> <> <> <> <> <> <> <> <> <> <> <>
$$ <> <> <> <> <> <> <> <> <> <> <> <> <> <> <> <> <> <> <> <> <> <> <> <>
$$ <> <> <> <> <> <> <> <> <> <> <> <> <> <> <> <> <> <> <> <> <> <> <> <>
$$ <> <> <> <> <> <> <> <> <> <> <> <> <> <> <> <> <> <> <> <> <> <> <> <>
$$ <> <> <> <> <> <> <> <> <> <> <> <> <> <> <> <> <> <> <> <> <> <> <> <>
$$ <> <> <> <> <> <> <> <>
$$ ##$PramPPowNucW9= (0..127)
$$ <> <> <> <> <> <> <> <> <> <> <> <> <> <> <> <> <> <> <> <> <> <> <> <>
$$ <> <> <> <> <> <> <> <> <> <> <> <> <> <> <> <> <> <> <> <> <> <> <> <>
$$ <> <> <> <> <> <> <> <> <> <> <> <> <> <> <> <> <> <> <> <> <> <> <> <>
$$ <> <> <> <> <> <> <> <> <> <> <> <> <> <> <> <> <> <> <> <> <> <> <> <>
$$ <> <> <> <> <> <> <> <> <> <> <> <> <> <> <> <> <> <> <> <> <> <> <> <>
$$ <> <> <> <> <> <> <> <>
$$ ##$PramPeakPowerW= (0..31)
$$ 4000 500 500 500 500 500 0 0 0 0 0 0 0 0 0 0 0 0 0 0 0 0 0 0 0 0 0 0 0
$$ 0 0 0
$$ ##$PramPowerSwitch= (0..31)
$$ 0 0 0 0 0 0 0 0 0 0 0 0 0 0 0 0 0 0 0 0 0 0 0 0 0 0 0 0 0 0 0 0
$$ ##$PramPulWidthMs= (0..31)
$$ 10 0.1 0.1 0.1 0.1 0.1 0 0 0 0 0 0 0 0 0 0 0 0 0 0 0 0 0 0 0 0 0 0 0 0
$$ 0 0
$$ ##$PreampModBisDat= (0..31)
$$ 20170630 20170802 20170802 20170720 20170720 20170802 0 0 0 0 0 0 0 0 0
$$ 0 0 0 0 0 0 0 0 0 0 0 0 0 0 0 0 0
$$ ##$PreampModMulAtm= (0..31)
$$ 0 0 0 0 0 0 0 0 0 0 0 0 0 0 0 0 0 0 0 0 0 0 0 0 0 0 0 0 0 0 0 0
$$ ##$PreampModPN= (0..31)
$$ <Z103205> <Z003473> <Z105186> <Z003524> <Z003530> <Z102449> <> <> <> <>
$$ <> <> <> <> <> <> <> <> <> <> <> <> <> <> <> <> <> <> <> <> <> <>
$$ ##$PreampModSN= (0..31)
$$ <00894> <01641> <00245> <01174> <01055> <00231> <> <> <> <> <> <> <> <>
$$ <> <> <> <> <> <> <> <> <> <> <> <> <> <> <> <> <> <>
$$ ##$ProdigyEth= <no>
$$ ##$ProdigyFw= <no>
$$ ##$ProdigyPn= <no>
$$ ##$ProdigySn= <no>
$$ ##$RGTYPE= (0..31)
$$ 9 9 9 9 0 0 0 0 0 0 0 0 0 0 0 0 0 0 0 0 0 0 0 0 0 0 0 0 0 0 0 0
$$ ##$RG_max= (0..31)
$$ 101 101 101 101 -1 -1 -1 -1 -1 -1 -1 -1 -1 -1 -1 -1 -1 -1 -1 -1 -1 -1 -1
$$ -1 -1 -1 -1 -1 -1 -1 -1 -1
$$ ##$RG_min= (0..31)
$$ 0.25 0.25 0.25 0.25 -1 -1 -1 -1 -1 -1 -1 -1 -1 -1 -1 -1 -1 -1 -1 -1 -1
$$ -1 -1 -1 -1 -1 -1 -1 -1 -1 -1 -1
$$ ##$RG_tab1= (0..127)
$$ 0.25 0.28 0.32 0.35 0.4 0.44 0.5 0.56 0.64 0.7 0.8 0.89 1 1.12 1.28 1.4
$$ 1.6 1.78 2 2.25 2.56 2.8 3.2 3.56 4 4.5 5 5.6 6.35 7.12 8 9 10 11.3 12.7
$$ 14.2 16 18 20.2 22.6 25.4 28.5 32 36 40.3 45.2 50.8 57 64 71.8 80.6 90.5
$$ 101 -1 -1 -1 -1 -1 -1 -1 -1 -1 -1 -1 -1 -1 -1 -1 -1 -1 -1 -1 -1 -1 -1 -1
$$ -1 -1 -1 -1 -1 -1 -1 -1 -1 -1 -1 -1 -1 -1 -1 -1 -1 -1 -1 -1 -1 -1 -1 -1
$$ -1 -1 -1 -1 -1 -1 -1 -1 -1 -1 -1 -1 -1 -1 -1 -1 -1 -1 -1 -1 -1 -1 -1 -1
$$ -1 -1 -1 -1
$$ ##$RG_tab10= (0..127)
$$ -1 -1 -1 -1 -1 -1 -1 -1 -1 -1 -1 -1 -1 -1 -1 -1 -1 -1 -1 -1 -1 -1 -1 -1
$$ -1 -1 -1 -1 -1 -1 -1 -1 -1 -1 -1 -1 -1 -1 -1 -1 -1 -1 -1 -1 -1 -1 -1 -1
$$ -1 -1 -1 -1 -1 -1 -1 -1 -1 -1 -1 -1 -1 -1 -1 -1 -1 -1 -1 -1 -1 -1 -1 -1
$$ -1 -1 -1 -1 -1 -1 -1 -1 -1 -1 -1 -1 -1 -1 -1 -1 -1 -1 -1 -1 -1 -1 -1 -1
$$ -1 -1 -1 -1 -1 -1 -1 -1 -1 -1 -1 -1 -1 -1 -1 -1 -1 -1 -1 -1 -1 -1 -1 -1
$$ -1 -1 -1 -1 -1 -1 -1 -1
$$ ##$RG_tab11= (0..127)
$$ -1 -1 -1 -1 -1 -1 -1 -1 -1 -1 -1 -1 -1 -1 -1 -1 -1 -1 -1 -1 -1 -1 -1 -1
$$ -1 -1 -1 -1 -1 -1 -1 -1 -1 -1 -1 -1 -1 -1 -1 -1 -1 -1 -1 -1 -1 -1 -1 -1
$$ -1 -1 -1 -1 -1 -1 -1 -1 -1 -1 -1 -1 -1 -1 -1 -1 -1 -1 -1 -1 -1 -1 -1 -1
$$ -1 -1 -1 -1 -1 -1 -1 -1 -1 -1 -1 -1 -1 -1 -1 -1 -1 -1 -1 -1 -1 -1 -1 -1
$$ -1 -1 -1 -1 -1 -1 -1 -1 -1 -1 -1 -1 -1 -1 -1 -1 -1 -1 -1 -1 -1 -1 -1 -1
$$ -1 -1 -1 -1 -1 -1 -1 -1
$$ ##$RG_tab12= (0..127)
$$ -1 -1 -1 -1 -1 -1 -1 -1 -1 -1 -1 -1 -1 -1 -1 -1 -1 -1 -1 -1 -1 -1 -1 -1
$$ -1 -1 -1 -1 -1 -1 -1 -1 -1 -1 -1 -1 -1 -1 -1 -1 -1 -1 -1 -1 -1 -1 -1 -1
$$ -1 -1 -1 -1 -1 -1 -1 -1 -1 -1 -1 -1 -1 -1 -1 -1 -1 -1 -1 -1 -1 -1 -1 -1
$$ -1 -1 -1 -1 -1 -1 -1 -1 -1 -1 -1 -1 -1 -1 -1 -1 -1 -1 -1 -1 -1 -1 -1 -1
$$ -1 -1 -1 -1 -1 -1 -1 -1 -1 -1 -1 -1 -1 -1 -1 -1 -1 -1 -1 -1 -1 -1 -1 -1
$$ -1 -1 -1 -1 -1 -1 -1 -1
$$ ##$RG_tab13= (0..127)
$$ -1 -1 -1 -1 -1 -1 -1 -1 -1 -1 -1 -1 -1 -1 -1 -1 -1 -1 -1 -1 -1 -1 -1 -1
$$ -1 -1 -1 -1 -1 -1 -1 -1 -1 -1 -1 -1 -1 -1 -1 -1 -1 -1 -1 -1 -1 -1 -1 -1
$$ -1 -1 -1 -1 -1 -1 -1 -1 -1 -1 -1 -1 -1 -1 -1 -1 -1 -1 -1 -1 -1 -1 -1 -1
$$ -1 -1 -1 -1 -1 -1 -1 -1 -1 -1 -1 -1 -1 -1 -1 -1 -1 -1 -1 -1 -1 -1 -1 -1
$$ -1 -1 -1 -1 -1 -1 -1 -1 -1 -1 -1 -1 -1 -1 -1 -1 -1 -1 -1 -1 -1 -1 -1 -1
$$ -1 -1 -1 -1 -1 -1 -1 -1
$$ ##$RG_tab14= (0..127)
$$ -1 -1 -1 -1 -1 -1 -1 -1 -1 -1 -1 -1 -1 -1 -1 -1 -1 -1 -1 -1 -1 -1 -1 -1
$$ -1 -1 -1 -1 -1 -1 -1 -1 -1 -1 -1 -1 -1 -1 -1 -1 -1 -1 -1 -1 -1 -1 -1 -1
$$ -1 -1 -1 -1 -1 -1 -1 -1 -1 -1 -1 -1 -1 -1 -1 -1 -1 -1 -1 -1 -1 -1 -1 -1
$$ -1 -1 -1 -1 -1 -1 -1 -1 -1 -1 -1 -1 -1 -1 -1 -1 -1 -1 -1 -1 -1 -1 -1 -1
$$ -1 -1 -1 -1 -1 -1 -1 -1 -1 -1 -1 -1 -1 -1 -1 -1 -1 -1 -1 -1 -1 -1 -1 -1
$$ -1 -1 -1 -1 -1 -1 -1 -1
$$ ##$RG_tab15= (0..127)
$$ -1 -1 -1 -1 -1 -1 -1 -1 -1 -1 -1 -1 -1 -1 -1 -1 -1 -1 -1 -1 -1 -1 -1 -1
$$ -1 -1 -1 -1 -1 -1 -1 -1 -1 -1 -1 -1 -1 -1 -1 -1 -1 -1 -1 -1 -1 -1 -1 -1
$$ -1 -1 -1 -1 -1 -1 -1 -1 -1 -1 -1 -1 -1 -1 -1 -1 -1 -1 -1 -1 -1 -1 -1 -1
$$ -1 -1 -1 -1 -1 -1 -1 -1 -1 -1 -1 -1 -1 -1 -1 -1 -1 -1 -1 -1 -1 -1 -1 -1
$$ -1 -1 -1 -1 -1 -1 -1 -1 -1 -1 -1 -1 -1 -1 -1 -1 -1 -1 -1 -1 -1 -1 -1 -1
$$ -1 -1 -1 -1 -1 -1 -1 -1
$$ ##$RG_tab16= (0..127)
$$ -1 -1 -1 -1 -1 -1 -1 -1 -1 -1 -1 -1 -1 -1 -1 -1 -1 -1 -1 -1 -1 -1 -1 -1
$$ -1 -1 -1 -1 -1 -1 -1 -1 -1 -1 -1 -1 -1 -1 -1 -1 -1 -1 -1 -1 -1 -1 -1 -1
$$ -1 -1 -1 -1 -1 -1 -1 -1 -1 -1 -1 -1 -1 -1 -1 -1 -1 -1 -1 -1 -1 -1 -1 -1
$$ -1 -1 -1 -1 -1 -1 -1 -1 -1 -1 -1 -1 -1 -1 -1 -1 -1 -1 -1 -1 -1 -1 -1 -1
$$ -1 -1 -1 -1 -1 -1 -1 -1 -1 -1 -1 -1 -1 -1 -1 -1 -1 -1 -1 -1 -1 -1 -1 -1
$$ -1 -1 -1 -1 -1 -1 -1 -1
$$ ##$RG_tab17= (0..127)
$$ -1 -1 -1 -1 -1 -1 -1 -1 -1 -1 -1 -1 -1 -1 -1 -1 -1 -1 -1 -1 -1 -1 -1 -1
$$ -1 -1 -1 -1 -1 -1 -1 -1 -1 -1 -1 -1 -1 -1 -1 -1 -1 -1 -1 -1 -1 -1 -1 -1
$$ -1 -1 -1 -1 -1 -1 -1 -1 -1 -1 -1 -1 -1 -1 -1 -1 -1 -1 -1 -1 -1 -1 -1 -1
$$ -1 -1 -1 -1 -1 -1 -1 -1 -1 -1 -1 -1 -1 -1 -1 -1 -1 -1 -1 -1 -1 -1 -1 -1
$$ -1 -1 -1 -1 -1 -1 -1 -1 -1 -1 -1 -1 -1 -1 -1 -1 -1 -1 -1 -1 -1 -1 -1 -1
$$ -1 -1 -1 -1 -1 -1 -1 -1
$$ ##$RG_tab18= (0..127)
$$ -1 -1 -1 -1 -1 -1 -1 -1 -1 -1 -1 -1 -1 -1 -1 -1 -1 -1 -1 -1 -1 -1 -1 -1
$$ -1 -1 -1 -1 -1 -1 -1 -1 -1 -1 -1 -1 -1 -1 -1 -1 -1 -1 -1 -1 -1 -1 -1 -1
$$ -1 -1 -1 -1 -1 -1 -1 -1 -1 -1 -1 -1 -1 -1 -1 -1 -1 -1 -1 -1 -1 -1 -1 -1
$$ -1 -1 -1 -1 -1 -1 -1 -1 -1 -1 -1 -1 -1 -1 -1 -1 -1 -1 -1 -1 -1 -1 -1 -1
$$ -1 -1 -1 -1 -1 -1 -1 -1 -1 -1 -1 -1 -1 -1 -1 -1 -1 -1 -1 -1 -1 -1 -1 -1
$$ -1 -1 -1 -1 -1 -1 -1 -1
$$ ##$RG_tab19= (0..127)
$$ -1 -1 -1 -1 -1 -1 -1 -1 -1 -1 -1 -1 -1 -1 -1 -1 -1 -1 -1 -1 -1 -1 -1 -1
$$ -1 -1 -1 -1 -1 -1 -1 -1 -1 -1 -1 -1 -1 -1 -1 -1 -1 -1 -1 -1 -1 -1 -1 -1
$$ -1 -1 -1 -1 -1 -1 -1 -1 -1 -1 -1 -1 -1 -1 -1 -1 -1 -1 -1 -1 -1 -1 -1 -1
$$ -1 -1 -1 -1 -1 -1 -1 -1 -1 -1 -1 -1 -1 -1 -1 -1 -1 -1 -1 -1 -1 -1 -1 -1
$$ -1 -1 -1 -1 -1 -1 -1 -1 -1 -1 -1 -1 -1 -1 -1 -1 -1 -1 -1 -1 -1 -1 -1 -1
$$ -1 -1 -1 -1 -1 -1 -1 -1
$$ ##$RG_tab2= (0..127)
$$ 0.25 0.28 0.32 0.35 0.4 0.44 0.5 0.56 0.64 0.7 0.8 0.89 1 1.12 1.28 1.4
$$ 1.6 1.78 2 2.25 2.56 2.8 3.2 3.56 4 4.5 5 5.6 6.35 7.12 8 9 10 11.3 12.7
$$ 14.2 16 18 20.2 22.6 25.4 28.5 32 36 40.3 45.2 50.8 57 64 71.8 80.6 90.5
$$ 101 -1 -1 -1 -1 -1 -1 -1 -1 -1 -1 -1 -1 -1 -1 -1 -1 -1 -1 -1 -1 -1 -1 -1
$$ -1 -1 -1 -1 -1 -1 -1 -1 -1 -1 -1 -1 -1 -1 -1 -1 -1 -1 -1 -1 -1 -1 -1 -1
$$ -1 -1 -1 -1 -1 -1 -1 -1 -1 -1 -1 -1 -1 -1 -1 -1 -1 -1 -1 -1 -1 -1 -1 -1
$$ -1 -1 -1 -1
$$ ##$RG_tab20= (0..127)
$$ -1 -1 -1 -1 -1 -1 -1 -1 -1 -1 -1 -1 -1 -1 -1 -1 -1 -1 -1 -1 -1 -1 -1 -1
$$ -1 -1 -1 -1 -1 -1 -1 -1 -1 -1 -1 -1 -1 -1 -1 -1 -1 -1 -1 -1 -1 -1 -1 -1
$$ -1 -1 -1 -1 -1 -1 -1 -1 -1 -1 -1 -1 -1 -1 -1 -1 -1 -1 -1 -1 -1 -1 -1 -1
$$ -1 -1 -1 -1 -1 -1 -1 -1 -1 -1 -1 -1 -1 -1 -1 -1 -1 -1 -1 -1 -1 -1 -1 -1
$$ -1 -1 -1 -1 -1 -1 -1 -1 -1 -1 -1 -1 -1 -1 -1 -1 -1 -1 -1 -1 -1 -1 -1 -1
$$ -1 -1 -1 -1 -1 -1 -1 -1
$$ ##$RG_tab21= (0..127)
$$ -1 -1 -1 -1 -1 -1 -1 -1 -1 -1 -1 -1 -1 -1 -1 -1 -1 -1 -1 -1 -1 -1 -1 -1
$$ -1 -1 -1 -1 -1 -1 -1 -1 -1 -1 -1 -1 -1 -1 -1 -1 -1 -1 -1 -1 -1 -1 -1 -1
$$ -1 -1 -1 -1 -1 -1 -1 -1 -1 -1 -1 -1 -1 -1 -1 -1 -1 -1 -1 -1 -1 -1 -1 -1
$$ -1 -1 -1 -1 -1 -1 -1 -1 -1 -1 -1 -1 -1 -1 -1 -1 -1 -1 -1 -1 -1 -1 -1 -1
$$ -1 -1 -1 -1 -1 -1 -1 -1 -1 -1 -1 -1 -1 -1 -1 -1 -1 -1 -1 -1 -1 -1 -1 -1
$$ -1 -1 -1 -1 -1 -1 -1 -1
$$ ##$RG_tab22= (0..127)
$$ -1 -1 -1 -1 -1 -1 -1 -1 -1 -1 -1 -1 -1 -1 -1 -1 -1 -1 -1 -1 -1 -1 -1 -1
$$ -1 -1 -1 -1 -1 -1 -1 -1 -1 -1 -1 -1 -1 -1 -1 -1 -1 -1 -1 -1 -1 -1 -1 -1
$$ -1 -1 -1 -1 -1 -1 -1 -1 -1 -1 -1 -1 -1 -1 -1 -1 -1 -1 -1 -1 -1 -1 -1 -1
$$ -1 -1 -1 -1 -1 -1 -1 -1 -1 -1 -1 -1 -1 -1 -1 -1 -1 -1 -1 -1 -1 -1 -1 -1
$$ -1 -1 -1 -1 -1 -1 -1 -1 -1 -1 -1 -1 -1 -1 -1 -1 -1 -1 -1 -1 -1 -1 -1 -1
$$ -1 -1 -1 -1 -1 -1 -1 -1
$$ ##$RG_tab23= (0..127)
$$ -1 -1 -1 -1 -1 -1 -1 -1 -1 -1 -1 -1 -1 -1 -1 -1 -1 -1 -1 -1 -1 -1 -1 -1
$$ -1 -1 -1 -1 -1 -1 -1 -1 -1 -1 -1 -1 -1 -1 -1 -1 -1 -1 -1 -1 -1 -1 -1 -1
$$ -1 -1 -1 -1 -1 -1 -1 -1 -1 -1 -1 -1 -1 -1 -1 -1 -1 -1 -1 -1 -1 -1 -1 -1
$$ -1 -1 -1 -1 -1 -1 -1 -1 -1 -1 -1 -1 -1 -1 -1 -1 -1 -1 -1 -1 -1 -1 -1 -1
$$ -1 -1 -1 -1 -1 -1 -1 -1 -1 -1 -1 -1 -1 -1 -1 -1 -1 -1 -1 -1 -1 -1 -1 -1
$$ -1 -1 -1 -1 -1 -1 -1 -1
$$ ##$RG_tab24= (0..127)
$$ -1 -1 -1 -1 -1 -1 -1 -1 -1 -1 -1 -1 -1 -1 -1 -1 -1 -1 -1 -1 -1 -1 -1 -1
$$ -1 -1 -1 -1 -1 -1 -1 -1 -1 -1 -1 -1 -1 -1 -1 -1 -1 -1 -1 -1 -1 -1 -1 -1
$$ -1 -1 -1 -1 -1 -1 -1 -1 -1 -1 -1 -1 -1 -1 -1 -1 -1 -1 -1 -1 -1 -1 -1 -1
$$ -1 -1 -1 -1 -1 -1 -1 -1 -1 -1 -1 -1 -1 -1 -1 -1 -1 -1 -1 -1 -1 -1 -1 -1
$$ -1 -1 -1 -1 -1 -1 -1 -1 -1 -1 -1 -1 -1 -1 -1 -1 -1 -1 -1 -1 -1 -1 -1 -1
$$ -1 -1 -1 -1 -1 -1 -1 -1
$$ ##$RG_tab3= (0..127)
$$ 0.25 0.28 0.32 0.35 0.4 0.44 0.5 0.56 0.64 0.7 0.8 0.89 1 1.12 1.28 1.4
$$ 1.6 1.78 2 2.25 2.56 2.8 3.2 3.56 4 4.5 5 5.6 6.35 7.12 8 9 10 11.3 12.7
$$ 14.2 16 18 20.2 22.6 25.4 28.5 32 36 40.3 45.2 50.8 57 64 71.8 80.6 90.5
$$ 101 -1 -1 -1 -1 -1 -1 -1 -1 -1 -1 -1 -1 -1 -1 -1 -1 -1 -1 -1 -1 -1 -1 -1
$$ -1 -1 -1 -1 -1 -1 -1 -1 -1 -1 -1 -1 -1 -1 -1 -1 -1 -1 -1 -1 -1 -1 -1 -1
$$ -1 -1 -1 -1 -1 -1 -1 -1 -1 -1 -1 -1 -1 -1 -1 -1 -1 -1 -1 -1 -1 -1 -1 -1
$$ -1 -1 -1 -1
$$ ##$RG_tab4= (0..127)
$$ 0.25 0.28 0.32 0.35 0.4 0.44 0.5 0.56 0.64 0.7 0.8 0.89 1 1.12 1.28 1.4
$$ 1.6 1.78 2 2.25 2.56 2.8 3.2 3.56 4 4.5 5 5.6 6.35 7.12 8 9 10 11.3 12.7
$$ 14.2 16 18 20.2 22.6 25.4 28.5 32 36 40.3 45.2 50.8 57 64 71.8 80.6 90.5
$$ 101 -1 -1 -1 -1 -1 -1 -1 -1 -1 -1 -1 -1 -1 -1 -1 -1 -1 -1 -1 -1 -1 -1 -1
$$ -1 -1 -1 -1 -1 -1 -1 -1 -1 -1 -1 -1 -1 -1 -1 -1 -1 -1 -1 -1 -1 -1 -1 -1
$$ -1 -1 -1 -1 -1 -1 -1 -1 -1 -1 -1 -1 -1 -1 -1 -1 -1 -1 -1 -1 -1 -1 -1 -1
$$ -1 -1 -1 -1
$$ ##$RG_tab5= (0..127)
$$ -1 -1 -1 -1 -1 -1 -1 -1 -1 -1 -1 -1 -1 -1 -1 -1 -1 -1 -1 -1 -1 -1 -1 -1
$$ -1 -1 -1 -1 -1 -1 -1 -1 -1 -1 -1 -1 -1 -1 -1 -1 -1 -1 -1 -1 -1 -1 -1 -1
$$ -1 -1 -1 -1 -1 -1 -1 -1 -1 -1 -1 -1 -1 -1 -1 -1 -1 -1 -1 -1 -1 -1 -1 -1
$$ -1 -1 -1 -1 -1 -1 -1 -1 -1 -1 -1 -1 -1 -1 -1 -1 -1 -1 -1 -1 -1 -1 -1 -1
$$ -1 -1 -1 -1 -1 -1 -1 -1 -1 -1 -1 -1 -1 -1 -1 -1 -1 -1 -1 -1 -1 -1 -1 -1
$$ -1 -1 -1 -1 -1 -1 -1 -1
$$ ##$RG_tab6= (0..127)
$$ -1 -1 -1 -1 -1 -1 -1 -1 -1 -1 -1 -1 -1 -1 -1 -1 -1 -1 -1 -1 -1 -1 -1 -1
$$ -1 -1 -1 -1 -1 -1 -1 -1 -1 -1 -1 -1 -1 -1 -1 -1 -1 -1 -1 -1 -1 -1 -1 -1
$$ -1 -1 -1 -1 -1 -1 -1 -1 -1 -1 -1 -1 -1 -1 -1 -1 -1 -1 -1 -1 -1 -1 -1 -1
$$ -1 -1 -1 -1 -1 -1 -1 -1 -1 -1 -1 -1 -1 -1 -1 -1 -1 -1 -1 -1 -1 -1 -1 -1
$$ -1 -1 -1 -1 -1 -1 -1 -1 -1 -1 -1 -1 -1 -1 -1 -1 -1 -1 -1 -1 -1 -1 -1 -1
$$ -1 -1 -1 -1 -1 -1 -1 -1
$$ ##$RG_tab7= (0..127)
$$ -1 -1 -1 -1 -1 -1 -1 -1 -1 -1 -1 -1 -1 -1 -1 -1 -1 -1 -1 -1 -1 -1 -1 -1
$$ -1 -1 -1 -1 -1 -1 -1 -1 -1 -1 -1 -1 -1 -1 -1 -1 -1 -1 -1 -1 -1 -1 -1 -1
$$ -1 -1 -1 -1 -1 -1 -1 -1 -1 -1 -1 -1 -1 -1 -1 -1 -1 -1 -1 -1 -1 -1 -1 -1
$$ -1 -1 -1 -1 -1 -1 -1 -1 -1 -1 -1 -1 -1 -1 -1 -1 -1 -1 -1 -1 -1 -1 -1 -1
$$ -1 -1 -1 -1 -1 -1 -1 -1 -1 -1 -1 -1 -1 -1 -1 -1 -1 -1 -1 -1 -1 -1 -1 -1
$$ -1 -1 -1 -1 -1 -1 -1 -1
$$ ##$RG_tab8= (0..127)
$$ -1 -1 -1 -1 -1 -1 -1 -1 -1 -1 -1 -1 -1 -1 -1 -1 -1 -1 -1 -1 -1 -1 -1 -1
$$ -1 -1 -1 -1 -1 -1 -1 -1 -1 -1 -1 -1 -1 -1 -1 -1 -1 -1 -1 -1 -1 -1 -1 -1
$$ -1 -1 -1 -1 -1 -1 -1 -1 -1 -1 -1 -1 -1 -1 -1 -1 -1 -1 -1 -1 -1 -1 -1 -1
$$ -1 -1 -1 -1 -1 -1 -1 -1 -1 -1 -1 -1 -1 -1 -1 -1 -1 -1 -1 -1 -1 -1 -1 -1
$$ -1 -1 -1 -1 -1 -1 -1 -1 -1 -1 -1 -1 -1 -1 -1 -1 -1 -1 -1 -1 -1 -1 -1 -1
$$ -1 -1 -1 -1 -1 -1 -1 -1
$$ ##$RG_tab9= (0..127)
$$ -1 -1 -1 -1 -1 -1 -1 -1 -1 -1 -1 -1 -1 -1 -1 -1 -1 -1 -1 -1 -1 -1 -1 -1
$$ -1 -1 -1 -1 -1 -1 -1 -1 -1 -1 -1 -1 -1 -1 -1 -1 -1 -1 -1 -1 -1 -1 -1 -1
$$ -1 -1 -1 -1 -1 -1 -1 -1 -1 -1 -1 -1 -1 -1 -1 -1 -1 -1 -1 -1 -1 -1 -1 -1
$$ -1 -1 -1 -1 -1 -1 -1 -1 -1 -1 -1 -1 -1 -1 -1 -1 -1 -1 -1 -1 -1 -1 -1 -1
$$ -1 -1 -1 -1 -1 -1 -1 -1 -1 -1 -1 -1 -1 -1 -1 -1 -1 -1 -1 -1 -1 -1 -1 -1
$$ -1 -1 -1 -1 -1 -1 -1 -1
$$ ##$RXFMAX= (0..23)
$$ 1290 1290 1290 1290 -1 -1 -1 -1 -1 -1 -1 -1 -1 -1 -1 -1 -1 -1 -1 -1 -1
$$ -1 -1 -1
$$ ##$RXFMIN= (0..23)
$$ 5 5 5 5 -1 -1 -1 -1 -1 -1 -1 -1 -1 -1 -1 -1 -1 -1 -1 -1 -1 -1 -1 -1
$$ ##$RheoNmrEth= <no>
$$ ##$SGUC1= (0..23)
$$ 34 33 17 18 0 0 0 0 0 0 0 0 0 0 0 0 0 0 0 0 0 0 0 0
$$ ##$SGUC2= (0..23)
$$ 49 0 0 0 0 0 0 0 0 0 0 0 0 0 0 0 0 0 0 0 0 0 0 0
$$ ##$SLCBCONF= <SHNV>
$$ ##$SPECTR= 13
$$ ##$SYNCTRIG= 0
$$ ##$SamChgEth= (0..3)
$$ <192.168.98.3> <no> <no> <no>
$$ ##$SamChgPort= (0..3)
$$ <80> <no> <no> <no>
$$ ##$SamChgProtocol= (0..3)
$$ <CORBA> <> <> <>
$$ ##$ServiceNo= <>
$$ ##$Sgu10PowerLevel= (0..7)
$$ 0 0 0 0 0 0 0 0
$$ ##$Sgu11PowerLevel= (0..7)
$$ 0 0 0 0 0 0 0 0
$$ ##$Sgu12PowerLevel= (0..7)
$$ 0 0 0 0 0 0 0 0
$$ ##$Sgu13PowerLevel= (0..7)
$$ 0 0 0 0 0 0 0 0
$$ ##$Sgu14PowerLevel= (0..7)
$$ 0 0 0 0 0 0 0 0
$$ ##$Sgu15PowerLevel= (0..7)
$$ 0 0 0 0 0 0 0 0
$$ ##$Sgu16PowerLevel= (0..7)
$$ 0 0 0 0 0 0 0 0
$$ ##$Sgu17PowerLevel= (0..7)
$$ 0 0 0 0 0 0 0 0
$$ ##$Sgu18PowerLevel= (0..7)
$$ 0 0 0 0 0 0 0 0
$$ ##$Sgu19PowerLevel= (0..7)
$$ 0 0 0 0 0 0 0 0
$$ ##$Sgu1PowerLevels= (0..7)
$$ 90 74 58 42 26 10 0 0
$$ ##$Sgu20PowerLevel= (0..7)
$$ 0 0 0 0 0 0 0 0
$$ ##$Sgu21PowerLevel= (0..7)
$$ 0 0 0 0 0 0 0 0
$$ ##$Sgu22PowerLevel= (0..7)
$$ 0 0 0 0 0 0 0 0
$$ ##$Sgu23PowerLevel= (0..7)
$$ 0 0 0 0 0 0 0 0
$$ ##$Sgu24PowerLevel= (0..7)
$$ 0 0 0 0 0 0 0 0
$$ ##$Sgu2PowerLevels= (0..7)
$$ 90 74 58 42 26 10 0 0
$$ ##$Sgu3PowerLevels= (0..7)
$$ 90 74 58 42 26 10 0 0
$$ ##$Sgu4PowerLevels= (0..7)
$$ 90 74 58 42 26 10 0 0
$$ ##$Sgu5PowerLevels= (0..7)
$$ 0 0 0 0 0 0 0 0
$$ ##$Sgu6PowerLevels= (0..7)
$$ 0 0 0 0 0 0 0 0
$$ ##$Sgu7PowerLevels= (0..7)
$$ 0 0 0 0 0 0 0 0
$$ ##$Sgu8PowerLevels= (0..7)
$$ 0 0 0 0 0 0 0 0
$$ ##$Sgu9PowerLevels= (0..7)
$$ 0 0 0 0 0 0 0 0
$$ ##$SguType= 4
$$ ##$ShimMaxVal= 130000
$$ ##$ShimPow1Ch2Sh= (0..38)
$$ 1 2 3 21 4 4 27 27 4 4 63 26 26 25 7 7 20 20 31 31 0 0 0 0 0 0 0 0 0 0
$$ 0 0 0 0 0 0 0 0 0
$$ ##$ShimPow1Imax= (0..38)
$$ 1 1 1 1 1 1 1 1 1 1 1 1 1 1 1 1 1 1 1 1 0 0 0 0 0 0 0 0 0 0 0 0 0 0 0 0
$$ 0 0 0
$$ ##$ShimPow1NChan= 20
$$ ##$ShimPow1TotIMax= 6
$$ ##$ShimPow1Vmax= (0..38)
$$ 20 20 20 20 20 20 20 20 20 20 20 20 20 20 20 20 20 20 20 20 0 0 0 0 0 0
$$ 0 0 0 0 0 0 0 0 0 0 0 0 0
$$ ##$ShimPow2Ch2Sh= (0..38)
$$ 15 15 33 33 35 35 25 8 38 38 23 8 14 14 36 36 32 32 23 63 0 0 0 0 0 0 0
$$ 0 0 0 0 0 0 0 0 0 0 0 0
$$ ##$ShimPow2Imax= (0..38)
$$ 1 1 1 1 1 1 1 1 1 1 1 1 1 1 1 1 1 1 1 1 0 0 0 0 0 0 0 0 0 0 0 0 0 0 0 0
$$ 0 0 0
$$ ##$ShimPow2NChan= 20
$$ ##$ShimPow2TotIMax= 6
$$ ##$ShimPow2Vmax= (0..38)
$$ 20 20 20 20 20 20 20 20 20 20 20 20 20 20 20 20 20 20 20 20 0 0 0 0 0 0
$$ 0 0 0 0 0 0 0 0 0 0 0 0 0
$$ ##$ShimPow3Ch2Sh= (0..38)
$$ 0 0 0 0 0 0 0 0 0 0 0 0 0 0 0 0 0 0 0 0 0 0 0 0 0 0 0 0 0 0 0 0 0 0 0 0
$$ 0 0 0
$$ ##$ShimPow3Imax= (0..38)
$$ 0 0 0 0 0 0 0 0 0 0 0 0 0 0 0 0 0 0 0 0 0 0 0 0 0 0 0 0 0 0 0 0 0 0 0 0
$$ 0 0 0
$$ ##$ShimPow3NChan= 0
$$ ##$ShimPow3TotIMax= 0
$$ ##$ShimPow3Vmax= (0..38)
$$ 0 0 0 0 0 0 0 0 0 0 0 0 0 0 0 0 0 0 0 0 0 0 0 0 0 0 0 0 0 0 0 0 0 0 0 0
$$ 0 0 0
$$ ##$ShimPow4Ch2Sh= (0..38)
$$ 0 0 0 0 0 0 0 0 0 0 0 0 0 0 0 0 0 0 0 0 0 0 0 0 0 0 0 0 0 0 0 0 0 0 0 0
$$ 0 0 0
$$ ##$ShimPow4Imax= (0..38)
$$ 0 0 0 0 0 0 0 0 0 0 0 0 0 0 0 0 0 0 0 0 0 0 0 0 0 0 0 0 0 0 0 0 0 0 0 0
$$ 0 0 0
$$ ##$ShimPow4NChan= 0
$$ ##$ShimPow4TotIMax= 0
$$ ##$ShimPow4Vmax= (0..38)
$$ 0 0 0 0 0 0 0 0 0 0 0 0 0 0 0 0 0 0 0 0 0 0 0 0 0 0 0 0 0 0 0 0 0 0 0 0
$$ 0 0 0
$$ ##$ShimPow5Ch2Sh= (0..38)
$$ 0 0 0 0 0 0 0 0 0 0 0 0 0 0 0 0 0 0 0 0 0 0 0 0 0 0 0 0 0 0 0 0 0 0 0 0
$$ 0 0 0
$$ ##$ShimPow5Imax= (0..38)
$$ 0 0 0 0 0 0 0 0 0 0 0 0 0 0 0 0 0 0 0 0 0 0 0 0 0 0 0 0 0 0 0 0 0 0 0 0
$$ 0 0 0
$$ ##$ShimPow5NChan= 0
$$ ##$ShimPow5TotIMax= 0
$$ ##$ShimPow5Vmax= (0..38)
$$ 0 0 0 0 0 0 0 0 0 0 0 0 0 0 0 0 0 0 0 0 0 0 0 0 0 0 0 0 0 0 0 0 0 0 0 0
$$ 0 0 0
$$ ##$ShimPow6Ch2Sh= (0..38)
$$ 0 0 0 0 0 0 0 0 0 0 0 0 0 0 0 0 0 0 0 0 0 0 0 0 0 0 0 0 0 0 0 0 0 0 0 0
$$ 0 0 0
$$ ##$ShimPow6Imax= (0..38)
$$ 0 0 0 0 0 0 0 0 0 0 0 0 0 0 0 0 0 0 0 0 0 0 0 0 0 0 0 0 0 0 0 0 0 0 0 0
$$ 0 0 0
$$ ##$ShimPow6NChan= 0
$$ ##$ShimPow6TotIMax= 0
$$ ##$ShimPow6Vmax= (0..38)
$$ 0 0 0 0 0 0 0 0 0 0 0 0 0 0 0 0 0 0 0 0 0 0 0 0 0 0 0 0 0 0 0 0 0 0 0 0
$$ 0 0 0
$$ ##$ShimPow7Ch2Sh= (0..38)
$$ 0 0 0 0 0 0 0 0 0 0 0 0 0 0 0 0 0 0 0 0 0 0 0 0 0 0 0 0 0 0 0 0 0 0 0 0
$$ 0 0 0
$$ ##$ShimPow7Imax= (0..38)
$$ 0 0 0 0 0 0 0 0 0 0 0 0 0 0 0 0 0 0 0 0 0 0 0 0 0 0 0 0 0 0 0 0 0 0 0 0
$$ 0 0 0
$$ ##$ShimPow7NChan= 0
$$ ##$ShimPow7TotIMax= 0
$$ ##$ShimPow7Vmax= (0..38)
$$ 0 0 0 0 0 0 0 0 0 0 0 0 0 0 0 0 0 0 0 0 0 0 0 0 0 0 0 0 0 0 0 0 0 0 0 0
$$ 0 0 0
$$ ##$ShimPow8Ch2Sh= (0..38)
$$ 0 0 0 0 0 0 0 0 0 0 0 0 0 0 0 0 0 0 0 0 0 0 0 0 0 0 0 0 0 0 0 0 0 0 0 0
$$ 0 0 0
$$ ##$ShimPow8Imax= (0..38)
$$ 0 0 0 0 0 0 0 0 0 0 0 0 0 0 0 0 0 0 0 0 0 0 0 0 0 0 0 0 0 0 0 0 0 0 0 0
$$ 0 0 0
$$ ##$ShimPow8NChan= 0
$$ ##$ShimPow8TotIMax= 0
$$ ##$ShimPow8Vmax= (0..38)
$$ 0 0 0 0 0 0 0 0 0 0 0 0 0 0 0 0 0 0 0 0 0 0 0 0 0 0 0 0 0 0 0 0 0 0 0 0
$$ 0 0 0
$$ ##$ShimPowMaxUA= (0..63)
$$ 130000 130000 130000 130000 130000 130000 130000 130000 130000 130000 130000
$$ 130000 130000 130000 130000 130000 130000 130000 130000 130000 130000 130000
$$ 130000 130000 130000 130000 130000 130000 130000 130000 130000 130000 130000
$$ 130000 130000 130000 130000 130000 130000 130000 0 0 0 0 0 0 0 0 0 0 0
$$ 0 0 0 0 0 0 0 0 0 0 0 0 0
$$ ##$ShimPowMaxUG= (0..63)
$$ 1000000 1000000 1000000 1000000 1000000 1000000 1000000 1000000 1000000
$$ 1000000 1000000 1000000 1000000 1000000 1000000 1000000 1000000 1000000
$$ 1000000 1000000 1000000 1000000 1000000 1000000 1000000 1000000 1000000
$$ 1000000 1000000 1000000 1000000 1000000 1000000 1000000 1000000 1000000
$$ 1000000 1000000 1000000 0 0 0 0 0 0 0 0 0 0 0 0 0 0 0 0 0 0 0 0 0 0 0 0
$$ 0
$$ ##$ShimPowNum= 2
$$ ##$ShimPowRcbType= 3
$$ ##$ShimPowRes= (0..63)
$$ 1e-20 1e-20 1e-20 1e-20 1e-20 1e-20 1e-20 1e-20 1e-20 1e-20 1e-20 1e-20
$$ 1e-20 1e-20 1e-20 1e-20 1e-20 1e-20 1e-20 1e-20 1e-20 1e-20 1e-20 1e-20
$$ 1e-20 1e-20 1e-20 1e-20 1e-20 1e-20 1e-20 1e-20 1e-20 1e-20 1e-20 1e-20
$$ 1e-20 1e-20 1e-20 1e-20 0 0 0 0 0 0 0 0 0 0 0 0 0 0 0 0 0 0 0 0 0 0 0 0
$$ ##$ShimPowRng0= (0..63)
$$ 1 1 1 1 1 1 1 1 1 1 1 1 1 1 1 1 1 1 1 1 1 1 1 1 1 1 1 1 1 1 1 1 1 1 1 1
$$ 1 1 1 1 0 0 0 0 0 0 0 0 0 0 0 0 0 0 0 0 0 0 0 0 0 0 0 0
$$ ##$ShimPowRng1= (0..63)
$$ 1 1 1 1 1 1 1 1 1 1 1 1 1 1 1 1 1 1 1 1 1 1 1 1 1 1 1 1 1 1 1 1 1 1 1 1
$$ 1 1 1 1 0 0 0 0 0 0 0 0 0 0 0 0 0 0 0 0 0 0 0 0 0 0 0 0
$$ ##$ShimPowRng2= (0..63)
$$ 1 1 1 1 1 1 1 1 1 1 1 1 1 1 1 1 1 1 1 1 1 1 1 1 1 1 1 1 1 1 1 1 1 1 1 1
$$ 1 1 1 1 0 0 0 0 0 0 0 0 0 0 0 0 0 0 0 0 0 0 0 0 0 0 0 0
$$ ##$ShimPowRng3= (0..63)
$$ 1 1 1 1 1 1 1 1 1 1 1 1 1 1 1 1 1 1 1 1 1 1 1 1 1 1 1 1 1 1 1 1 1 1 1 1
$$ 1 1 1 1 0 0 0 0 0 0 0 0 0 0 0 0 0 0 0 0 0 0 0 0 0 0 0 0
$$ ##$ShimPowType1= 8
$$ ##$ShimPowType2= 8
$$ ##$ShimPowType3= 0
$$ ##$ShimPowType4= 0
$$ ##$ShimPowType5= 0
$$ ##$ShimPowType6= 0
$$ ##$ShimPowType7= 0
$$ ##$ShimPowType8= 0
$$ ##$ShimSysActGrad= (0..63)
$$ 1 2 3 4 13 5 7 11 10 9 6 8 12 18 19 20 21 15 22 23 24 14 25 16 26 17 27
$$ 28 31 32 33 34 35 36 37 38 0 0 0 0 0 0 0 0 0 0 0 0 0 0 0 0 0 0 0 0 0 0
$$ 0 0 0 0 0 0
$$ ##$ShimSysAngle= <>
$$ ##$ShimSysFunc= (0..63)
$$ 1 2 3 4 5 6 7 8 9 10 0 37 38 35 16 15 14 13 12 11 28 27 26 25 24 23 36
$$ 22 30 29 20 21 34 33 32 31 17 18 19 0 0 0 0 0 0 0 0 0 0 0 0 0 0 0 0 0 0
$$ 0 0 0 0 0 0 0
$$ ##$ShimSysMatId= <292722ca.dat>
$$ ##$ShimSysMatrix= 1
$$ ##$ShimSysMinMaxUG= 130000
$$ ##$ShimSysOffset= <58>
$$ ##$ShimSysType= 4
$$ ##$ShimUnit= 3
$$ ##$SpectrOsVersion= <4.3.180.20230524>
$$ ##$TCubeEth= <192.168.180.38>
$$ ##$TCubeSeqDevice= <>
$$ ##$TopSpinVersion= <TopSpin 4.3.0>
$$ ##$TrxFreqFormula= (0..23)
$$ <TrxFreqFormula(2.0,600070000.000000,'TRX',Trx(1.0,'TRX 1200.1',2,5.000000,1290.000000))>
$$ <TrxFreqFormula(2.0,600070000.000000,'TRX',Trx(1.0,'TRX 1200.2',1,5.000000,1290.000000))>
$$ <TrxFreqFormula(2.0,600070000.000000,'TRX',Trx(1.0,'TRX 1200.3',1,5.000000,1290.000000))>
$$ <TrxFreqFormula(2.0,600070000.000000,'TRX',Trx(1.0,'TRX 1200.4',1,5.000000,1290.000000))>
$$ <> <> <> <> <> <> <> <> <> <> <> <> <> <> <> <> <> <> <> <>
$$ ##$TrxPN= (0..23)
$$ <Z148391> <Z148391> <Z148391> <Z148391> <> <> <> <> <> <> <> <> <> <> <>
$$ <> <> <> <> <> <> <> <> <>
$$ ##$TrxSN= (0..23)
$$ <02476> <00643> <00644> <00645> <> <> <> <> <> <> <> <> <> <> <> <> <>
$$ <> <> <> <> <> <> <>
$$ ##$VCubeEth= (0..23)
$$ <no> <no> <no> <no> <no> <no> <no> <no> <no> <no> <no> <no> <no> <no> <no>
$$ <no> <no> <no> <no> <no> <no> <no> <no> <no>
$$ ##$VTU= 2
$$ ##$VTUETH= <192.168.99.17>
$$ ##$ValueLine= no
$$ ##$VpuPN= (0..23)
$$ <no> <no> <no> <no> <no> <no> <no> <no> <no> <no> <no> <no> <no> <no> <no>
$$ <no> <no> <no> <no> <no> <no> <no> <no> <no>
$$ ##$VpuSN= (0..23)
$$ <no> <no> <no> <no> <no> <no> <no> <no> <no> <no> <no> <no> <no> <no> <no>
$$ <no> <no> <no> <no> <no> <no> <no> <no> <no>
$$ ##$WBREFAM= (0..31)
$$ 100.4 100 100 100 100 100 100 100 100 100 100 100 100 100 100 100 100 100
$$ 100 100 100 100 100 100 100 100 100 100 100 100 100 100
$$ ##$WBREFLM= (0..31)
$$ 1 0 0 0 0 0 0 0 0 0 0 0 0 0 0 0 0 0 0 0 0 0 0 0 0 0 0 0 0 0 0 0
$$ ##$WBREFPH= (0..31)
$$ 0.15 0 0 0 0 0 0 0 0 0 0 0 0 0 0 0 0 0 0 0 0 0 0 0 0 0 0 0 0 0 0 0
$$ ##$WBSGU= (0..31)
$$ 1 1 2 2 4 8 0 0 0 0 0 0 0 0 0 0 0 0 0 0 0 0 0 0 0 0 0 0 0 0 0 0
$$ ##END=
$$ 
##$DECIM=	1120
##$DSPFVS=	21
##XUNITS=	HZ
##YUNITS=	ARBITRARY UNITS
##FIRSTX=	11794.264701579302709
##LASTX=	-6062.8100359695672523
##DELTAX=	-0.068119594029018029624
##XFACTOR=	1
##YFACTOR=	0.79793935113775038559
##FIRSTY=	-32
##MINY=	-37614136
##MAXY=	1736596
##NPOINTS=	262144
##XYDATA=	(X++(Y..Y))
11794d0k5l0k0nJ5NJ0J0NNNNNNNJ0j0NNJ5N%%Nn%n%k0j0%J0N%J5%%K0NNnj5k0nnj5nj0k0j0
11791a00J0K5K5K5K0L0K0j0k0j0J0%nj5k5l5k0J0NNNJ0J0NJ0J0nJ5J5nj0j0j5j5j5j5j5j0
11788i0%J5J0%%%NK5NJ0j0nk0NJ0NNn%%%%N%n%J5J5%NN%%%n%j5k0k5j0J0K5L0J0nnj5nn%j0
11785d0NJ0J0K0J0Nnj5j5k0j0%%NJ0J5%n%J5J5%j0%j0n%nnnn%nj0Nn%j0%J0J5L0J0%j5k0j0
11782d0%%Nnj5k5%nn%j0%j5%J5J5J5K0J5J5J5J5n%n%%nj0%J0Nnj5j5%%J5%%N%NN%J0nJ0J0
11778B0%nnNK0nnnn%nn%n%n%j0%%nN%J0N%NNNNNNNnJ5N%%n%nn%%n%nnnNj0%%j0nj0j0nj0j0
11774e0nNJ0NNNNJ5%j0j0j0nj5j0j0j0NNNNNNJ5j0J0NNNnJ5%J0%NJ5j0J0N%J0Nj5%%n%%nn
11771EnJ0j0n%%nN%N%N%J5nl5l0l0J0L0L0J5nnJ0J5K0nj5j5nj5j0j0j5J5K0J5J5%k0j5nNN
11768a5J0NJ0J0J0J0j0j0nnj5Nk0%J0J0J5Nj0j0j0j0NNJ5%n%nj0%n%nNK0K5K5L5J5j0k0j5
11765E5j0j5j5j5NK5K5%j5nnj0n%j0nnj0nNJ5K0L0K0j5k0k0l0n%%j0Nnn%%j0J0NNJ0NJ0NN
11762A0J0%nj0Nn%n%%%j5J0nn%n%nn%n%n%%J0%J0NNNN%nnn%J0%k0j5nJ0%Nj0nNj0%%K5J5n
11758a5%%K5K0J5J0k0k5j5j5NNNj5%%%Nnj0%NNNj0j0nJ0Nn%NJ0nj0NnJ0J0J0j0nnJ5Nj0k0
11755c0nNK5J0L0J0J0j0j0k0k0%%j0nj0J0%j0k0J0NJ0NN%n%%nnj0%Nj0nJ5J5nn%J0J5%%nj5
11751b5k0nJ0%%%J5K0J5K0n%nnj5%%%nk5%%NJ0n%J0nnnj5j0k5j0n%nj0J5NK0J0n%k0nNK0K0
11748d0%j5n%J5n%j0N%NJ0J5j5j5%K0%j5l0k0k0%NJ0J5K0J5J5NNJ5J5J5Nj5%NJ0J0j0%%j5
11745Ek0k5j0%J5K5K0Nj0NJ0J5J0%j0%N%k5k0nN%%Nnk5j0j5%J0J0NJ0J5n%J0K0K5%k0j0J0
11742B5K5nk0j0J0n%n%nnNNJ5%%NJ5%n%nn%n%j0J0NNNN%NNnj0k5k5l0l5j0NJ0J5%j0nj0J0
11739f5L0%j5%nK5L5M5K0j5j0j5j5j5j5j5j0NNJ0NJ0NJ0J0nK0%J0J0%J5%j0j0j5j0l0l0j5
11736e0J5K5K5K0%k0k0nn%%%%N%N%%N%%J0j0N%nnk5k5%J0L0L5L0L0J0J5j5l5l5m0l5k0j0j0
11733i5J5J0J5J5NNJ5%J5%%J5NnNNnJ0J0nj5%%j5%j0%j0%NnJ0NnN%N%%NnJ0NnN%%N%N%%%j5
11729A5%nj5N%j5j5j5j5j5j0J5K5L0L5J0K0nj0k0k0j0n%%nnNn%NNNJ0%NJ0nNj0n%j0nnnJ0
11726b0%%k0k5j0J0J0N%%NNNN%NNNNN%N%K0K0J0%%NJ5K0J0j5j5k0j0nj0j0N%NNJ0J0%nnnn
11723C0j0K0j0j0j5j0%j0nj0nj0nJ0N%J5NNNJ0n%%%j5j0nJ5%J0nk0k0%J0NJ5J0J0J5j0%K5
11720C0K5J0%j5j5J0J0j0j0j5j0j0j5J0NnJ0K5J5K0K0%%j5k0j5k0k0j5n%j0NJ0J0J0J0nnj5
11717a5%n%nnJ0Nj0j0J5J0J5J0J0J0J0J0J0Nk0k0j5%nnnNnNJ0J5j0nj5%J0J0n%%%%%%%%%%
11714A5%j0j0%k0nj0j0n%%N%j5k0NJ5L5J5nk0J0J0J5%%j0j5%%j0j0n%%J0K5L5K0Nk0k0j0N
11711eJ5K0nj0k5j0nNJ0Nj5j5NJ5nnj0n%%%N%NNNN%J0%N%k0j5nNN%NN%NNJ0%j0NJ5NNNN%n
11707B5J0%%Nn%Nj5%%j0l0j5%J0J0nJ0n%J0%Nnj5nj5j0nk0%%J0J0L0L5K0J0j5j5k0k5k0NJ0
11704c5%J5J0K0K0J5nNn%j0j0%j5k0k5l5j5J0M0L5J0j0j5j0k0nN%n%%j0J0%NJ0%NNJ5%n%j0
11701c0%%nn%NJ0J5%J0NJ0J0nj0nnnj0nj0N%j0NJ0j0nNJ0K0J5J5N%k0l0k0%NNJ0J5%K0J5j5
11698B0NNj0j0%J5K5K0nl0nj0J0K5J0j0j5j5n%nnj0n%J0K5Nj5j5nn%nj5N%j5k0k5j0%K5L0
11695c5K0j5j5NJ5%N%j5J0%%N%%%N%%%N%N%%%%%nn%n%nnnNnn%%nn%%n%%j0NJ0J5J5J5%%K0
11691A5K0J0nk5k0j0j0nj0J0J0J5NJ5NJ0J5NJ5J0j5j5%J5K0j0nj0nnj0n%j0nnnj0j0nj0K5
11688eK5%l5l5k5j0K0L5K5J5J0j5j0k5n%N%j5j0J0K0L0K0Nj0k0k0nNK0Nj0nN%n%%j0j5nk0
11685f0l0k5j0J0J5J5K0J5J0K5K0J5nj0%j0j5%%j0j0NJ5J0L0J0Nj5j5%nj0j0j0nj5nj5k0n
11682i5K5K5K5K5K5K0nj0j5%%j5l5k0nNJ0J0K0N%Nn%%%%%nk0j5nJ5L5L5K0%j0%nnn%j0nj5
11679@j5nj0j5nj5NNNNN%nJ0K5K0%k5j5%K0J5J5nj0j0j0j5%J5NNN%J0%NJ0j0N%n%%j0NNj0
11676EnNJ0j5nNn%nn%nj0NnnNj0j0Nn%%J0J0%NNNJ0%J0%J0%J0N%K0%%j0k0n%K5J5n%j5nj0
11672B0J0J0j5j5j5j5nk0j0j0k0nNK0J0N%j5j5NJ0J5%%J0%%N%%K0NNj0j5%J0K5Nn%J0j5%%
11669@j5%nj5%J0K0J0j0j5NJ5K0%j5k0nNk0k0N%j5j0%j0nk0NL5M0K5%j5l0n%%NJ0%j0J5%N
11666c0J0j0N%N%nNNnnJ0n%NnnNnN%%j0J0%N%J0J0nNJ0%J0NN%J0%N%k0j0nJ5%k0j5j5%nnn
11663c5nnnj5%J5K0J0%%NJ0NNNNNNN%%%nJ0J0nnl0NJ0J5J0j0nNnk0j0j0nJ5NNJ0J5J5Nnl0
11659B0j5j0%K0NJ0J0J0J0J0nj0nnj5%j0nj0k0j5j0j5j0j5j5J5K0K0J5K0J0K0J5Nj0J0j0k0
11657A5j5k0k0j5k0j5k0NK0NJ5K5K5L0K5J0NJ5J0nJ5NNNNNNn%k5l5m0k0j5J0%%k0j0j0%nn
11654f0J0J0J0N%j5l0k0j0j0J0J0nnJ0j5%j5j5nJ5K0K5J5%%J5K0J0nj0j5j5J0L0L5K5nl0l0
11651c0j5nK0M0L5L5K0nnk0k5l0l0l5k0j0J5J5J0J5J5J5J5J5Nj0N%%n%%%%%nJ0J0j0j0k0%
11648Enk0k5k5j0J0J0J0K0%J5J5J5J5%%%%%%N%nNNN%K0%j5k0j5k0j5%L5L0N%k0j5j0NN%NN
11645B5%j0l5k0j5%NnNK0J5J5NJ5J0Nj5j0NJ0J5NK0NnNNj0k0l5l0%K0J5NJ0j0J5K0K5N%%j0
11642G5j0k0l0k0%J5nnj5%J0N%J5nn%%K5j0nnj0NJ0%k0k0j0J5L5J5J5j0j5n%Nj0j0%Nj0nJ5
11639EJ5nj5J5J5J0j0%%J5K5n%j0%k0nj5nj5j5j0J5J0J5J0J5J5nl5k5nm0nJ5J5L0Nj5j5k0
11636e0j5NK0J0J5NJ0NJ0%k0j0nnnj0Nn%nnJ0K0NJ0nk5j5j0nnK0L5K0%J0J0J5J5L0Nj0j0j0
11633F0j0k5j0%l0n0n0%J5M0K0J0j0l0k5nK0NNNJ0J0J0J0J0J0NNJ0NJ0NJ0%j5j5%J0J0j5l5
11630a5%%%%n%%j0k0j5k0k0J5L0K0K0NNnJ0K0K0K0K0%n%%nnJ0j0k0j0k5j0%K0K0Nj0%Nj5N
11627B5nn%%k0j5nj5nj0j0J0NJ0J0L0K5J0k0k0j5j0k0j5nK0L0K0K0L0J5Nj5n%j5j5j0j5j0
11624a5j5j5j0j0J0%nj0N%%NJ0NJ0NNJ5%nnnnl5j5%J5J5J5K0J5J5K0J5K0j0j0nj0j5nj0j0
11622ej5k0k5nJ0J0J5J0N%%N%NN%nnnnnnk0NL0J0j0j0j0%J5J0nnnnJ5L0K0j0m0l0nnn%L0L0
11618eNk0nnnnj5%J5J0nnK0K5J0k5k5nJ0K5%j0j5J0j0%n%NK0K0Nj0k5l5j0J5%J0N%j5j0%k0
11615h0%nj0J0K0K0NNj0n%nj0nnnJ0L5L0K5J0nk5%J0K0j0nNJ0j5nj5j0J5L0K5l0k5l0nK0J0
11612eK0J5n%J0J0NJ0Nj5%j0nnk0J0n%NnNn%N%%n%J0j0N%j0nj0j0nj0nn%%%%%N%%%%%%nj5
11609e5%J5J5K0j0k5j0k0J0L0J0%NJ0K0%%K0%j5n%j0nNk0%j5j0j0nj0j5nNNNJ0NNNNJ0J0j0
11606c0n%%L5L5K0K5NNj5j0j5j5j0k0k0l5k5j5J0J5J5L0K5J5nk0j5j5NK0K5%k5k0J5J0%NN
11603Enj0j0j5j5j0j0%j5%J5J0NNJ0%j5k5nJ5NJ0j0%%N%nNJ5j0j0J5nN%%J5%%J5%J0J0%nj0
11600a5%j0j0%nj5%nj0%NK0K0Nj5j0j0j5nNJ5M0K5J0nj0nj5j5%%%N%N%%%J0j0nN%%%%%%Nn
11596b0%%%%%J5%J0J5nNJ0J5Nnk5%NnNnj0j5%J5Nj5k0%J5K5K5J5J5J5J0nj0nj0nj0j5%Nj0
11593C5J0nnJ0%nnk5j5j5j0j5j0j5j5NJ5L0M0J5j0j0J0J0J5J0%J0J5%nj0nj0J0k0j5%%%%N
11590B0%%J0j0NNN%nk0j5j0j5j0j5j0J0K5K0J0j5nnj0j0j0j5nJ5NNJ5NJ5%J5NJ0J0NJ0J0N
11587E5J0%N%%k0j0k5j0J5L0J5k0l0l0n%N%%NNN%Nnnj0nJ5k5J0j0k5l0%J5K5N%%j5l0j0NK0
11584g0J5K0K0J5K0nj5l0k0j0J0%k0j5%L0K5L5K5j0n%j0%K0J5%%k0k0m5m0nK0N5M5K5J0j0
11581E5j0j0j0j0%%%%%%%%%nj5N%j5n%j0%nnj0%nnNJ5J0J0J5J0%K0%nJ5n%%N%nj0nj0nj0n
11578a5j0j0nj0n%j5j5%K5K0K5K0L5L0K0NK0%k0j5k0j5%%J0nj5k0nnnnN%N%NN%%J0n%NNK5
11575E5L0Nj0k5k0j0k0J5K5K5J0nk5k5j0j0nn%N%N%%NNj0nj5k5j5J0L0M0J0j5k5n0m5nJ5K5
11572f5K5K5J5%nJ0%NnJ5J5%l0k0J5L5L0j0k0l5j5nNNn%J5J5J5J5n%Nj5k5J0N%j0l0j0%nn
11569d0nj0j0n%k5j0j0k0nk0nK5J5J5K5NL0L5Nn%nj0%nj5J0NN%K0L0L0J0k5l0j0%N%NnNJ0
11566A5l0j5%K0K5L0K0nnk0k0l0k5nJ0J5J0J5J0j0k5k0j5J0NNJ0NNJ0Nnj0k0%nk0j0j0J0J0
11563f0J0J0k0%J0K5K5K0nk0k5nnNj0J0J5L5L0Nl5n5m0j5J5K5K0nJ0NJ0J0J0J0J5NJ0J0nj5
11560C5nj0j5nj5nJ5J0J0nm0nL0K5K5k5j5j0nn%nj0%Nj5%nnnK0K0J5K0%%%%J5J0J5J0j5k5
11557C0m0nk5l0k5k0nK5J0NNN%Nj5j0j5j0J0K5M5L0L5K0Nnl5l5nnnNJ0K5K0nJ5J0%j5j0nj5
11554@k0k0j0nNn%J5j0%J0L0M5K5nk5j0J5K5Nj5l0l5k5j5k5k0K0M5M0K0J5nj0l0l0j5%J0K5
11552a5L0J5Nj5l5j5NK5J0j0k5m0k0j0NK5NN%NJ5K0%NN%%NN%Nj0j5nL0L5J5j0l5j5NK5K0N
11549E5NNNj5j0j0J5J0Nk0k0j0j0j0l5n0k5%%nnNM0J5J5%%%%J0j0J0%j0J0%J5nJ5L0J5Nj0
11546B5k0nNK5J5Nj0k0%%N%%%j0NJ0J5k0j5l0k0NK0L5L5J0k0k5k5j0j0j0J0K5J0nJ0NK5Nl0
11543B0nnj0nj0nN%nJ0N%%N%NJ0NnJ5%Nj0k5k0j5J0L0M0Nnk5j0NK0Nj0m0m5l5j0Nj0n%K0%
11540i0j5n%NK0L0K5L0J5j5l5m5k5k0j5j0%K5K5K0J5J5nNnj0J0%nn%Nj0%%%nnNnNN%%%%N%
11536f5%J0nnJ0%%J5NJ5J0NJ5K0%nnnnNj5j0N%%j0J0j0nk0k5nK0M0M5J0k5j5%%j0nnj0%nn
11533c5%J5NJ0NJ0NJ0j0j0nj0j0j0nj0J0K0K5J0J0K5J5J0J5Nj0k5j0K0%k5k0j5j0%j0j5k0
11531d0nj0%J5J5L0J5n%k0NJ5%%k0%J5J0nj0j0k0n%J0J0J0J0J0J5J0J5J0j5j5k0j0NK0K0N
11528F0n%J0j0nN%nj0k5l0j0K0J5Nj0Nj0m0l0%K0J0%J5%nJ5J0%j0J5J0k0j0NJ0J0J0K0NK0
11525F0J0J5nk5k0nj0J5%%nk5j0j5j0j0j0j0j0j0k0%%nj0Nn%j0NJ0J0J5J5J0J0NJ5L0L5Nk0
11522B0k5j0n%j5J5L0M5J5nj5k5j0J0L0K0k0m0l5k0j5%j0nJ0J0J0J0%%n%J5J5J5J5j5j5j5
11519b0j0j5j5j5j5NJ0NJ0NJ0NJ0n%nnn%n%%NJ0N%NJ5%nJ0N%%NnNJ0nnJ0%%J0%j0J5%NnJ0
11516C5%%%j5nnnnnj0%%j0N%nNnj0NNj0NnN%j0%NJ5J5J0%k0k0j5k0j5nj5k0k5NL0N0M0J0n
11513b0nJ0%NJ5n%J0J0%NNNN%J0%N%j0j0%%nj0%n%nnNj0%nj0k0k0j0NK0K5L0L0J5J0j5k5j5
11509A5NJ0N%nj5j0J0L5K0j5k5m0j0N%J5%Nn%%nN%%%NNNN%NNnk0j0j0j5nj5nJ5J5J5J5J5J5
11506C5J0K0%%Nn%N%%n%nnnnNj0n%nnn%j5J0NnnNJ5j0%Nnj0j0%j5%j5%N%J0%J5K0J5j5l0k0
11503c0J0K0nj5k0%nj5j0%%J5J5NJ0K0J5J0Nnk5k5%J5%j5%%%NNJ0nJ5K0Nj5l5l0j5%J0K0J0
11500c0J0J5J5j0l5k0k5k0n%NNJ0%%nNK0L0K0J0j5k0k5j0NNL0K0J5N%J0%j0j5nJ0K0%k0k0
11497b5NNNNN%N%%NJ5nnJ0N%Nn%%j0%J0j0%%N%%%%%nj0j5nK5J5K0K0%n%j0j0k5l0j0J5K0K5
11493D0J5j0j0j5n%nn%Nj0Nnj5j5k0j0NK0J5J0NNNJ0NNNJ0j0N%%J0J0nj0k0n%K5J5%nk5J0
11490C5J0nnk0nJ5%nj5j5n%j5j0j0k0k0k5k0%J5J0NL5L5M0L0K0J5K0J5j5k0k0j5%J5J5%j0
11487E5k0l0l5k5j5NNJ0NJ5%nnJ0L0J5%j5k5j5j0%J0NNJ0%K0n%J5J5NNJ5nj0%k0j5l0l5j5
11484h0%J0J5K5L0K0J0j0j5nj0j5j0%L0K0Nnj5j5nj0J0J0K5K5J5%%N%%J0nj5J5Nj0N%%%N%
11481G0j0nj0j0%j5nnk5l5j5J5J5NK0J0nk5%L0K5nnk0%J0J0%j5%NJ0N%J5j0k5l5l0%J5L5L0
11479A5L0K0J0j0j0J0J5K0Nnk5k5j0nk0j0j0%J0J5nnj0nj0j5nJ5K0K0J5nl5l0nJ0K5K0J0N
11476C0nj5%K0K0L0Nj5k5k0NJ5NNJ0J0J0nj5j0n%nl0j5NL0L0Nj5k0nJ0K0J0%NnN%nK0%j0%
11473H0j0J0Nnj0k0l0m0l0k0j5n%nj0%Nj5l5nJ0J5n%J5J5K0N%%%%%%J5K5NJ0j0K0K5J0%%J0
11470C0J0J0Nj0j5k5%nnk5k0%K0J5%%%J5J5Nj0%%NJ5j0j0%%N%J5J5%k5k0k0j5k0k0%K0K0N
11467c0%NNNnk0j5%J5N%NJ0NNn%%K0NN%%%j0nnk5k0nK0J0J0nk0l0l5j5K5L0L0M0K5Nj5%nj0
11463Ej0j0nk5k5nJ0K5K5K5K5%%n%j5k0j5j5j5j5k0j5j5j5j0j5k0NL0K5K5K0J5K0K0K0L5J0
11461E0j0j0j0j5k0%j5j0NN%J5J0NJ0J0n%L0L0J5j0l0l0j5j0j5j0%NN%nnnnnnnnK0J0K0J5
11458EJ5J5L0Nj5j5k0j5k5nj5k0NN%J0j0J5N%J0NJ0NM0J5nnj5j5j5k0%%%%j0nnnJ5L0K0K0
11455D0J0k5nnnnk0%NnJ0j0NNnNj0%%j5l0m0NL5L0K0%j5%nL0L5K0K0J5K5K0K5Nk5m0n5k5n
11452A5j5nj0j0NJ5K0%%nj0NnJ5L5M0J0nJ0%%nj0%K0J0j0k5j5j0j0k0k5l5l5k5k5j0NK0L0
11449g0J5L0K0J5J0j0l0nN%%J5J0J5J0J5J5J0J5j0k0j0j0j5j5j0j5%j0k0J0NJ5j0l5%J0Nn
11446e5nN%%J5J0J5J5J5J5J0J5Nj0n%nnJ0j5j0j5k5%K0L5K0%%j5k5m0l0nNJ0Nj0%%%%J0j0
11443e0J0%N%%j5%J5J5nj0l5k5j0nJ5K5K5K5K5j0j0nj0n%nnNK0K5%k5m5k5NNJ0NJ0%k5nj0
11440i5J5L0K5K0%k0j5%J0L5L0J5j5j0nk0k0%j5j0k5nJ0J5J0Nnj0j0J0J5j5k0j0J0J5K0K0
11438a5NNk5k0j5k0j0NnnNK5J0J0K0K0J5j0l5j5%J5K0nnj0l0l0m0k0%K0J0J0K0L5L5J5j0m0
11435f5l5k0%J5NNNNNJ0J5K5L0J5J0J0%nk5%NK0Nk0k0k5k0k5nnNnj5J0nn%%K5K5L0K5J0nn
11432Ek0k5j5J0NNJ0J5nk0l5l5k0%K0L5M0%%k5j5%K0L5L5K5%j0j5nJ0J0nj5nJ0K5Nnj0J0%
11429D5j0j0%%j0j5%Nj5k0k0nJ5L0L5Nl0k0nnk0k0%J5K5L0J5NN%Nnk0m0m5k0J5J5J5%N%%N
11426d5NNNnNK0J5J0j5l5m0k0nK0K5J5K0J5K0%n%%n%%%j0j5j5j5k0j0J0K5J0nNJ0L0M5M5L0
11423A25J0j5l5l5k5k5j0j0j0J0J5J5nk0J0L5K0j5j5n%n%%N%J0%nJ5%NJ0%nJ0N%%%J5nk0l5
11420A5k0%j0j5j0j0j5j0K5K0K5K5%%%%%%%%NNNNk0j5J0K0K0j0k0l5l5j5%J0J0NN%K0%J0J0
11417A0%N%%j0j0nJ0L0J5l0m5k5j5%K0J5%nj0%J0J0nk0k0J0J5%j5nj0nj0k0%K5K5L0K0J0J0
11414EK0Nk5k0l5j5%NJ5n%J5N%%j0j0nNj5nnJ0L0K0J5K0K5J5K0%k0j0j0j0j0j0nJ0L5L5Nk5
11411F5l5l5l0j0%Nj0n%j0NK0J5K0K0j5nk5%J0%NJ0NNj0K0Nj0N%%%%%%j5k0%j0j0j5nK0K0
11408b0%j5nj0K0K5Nj5nnn%n%NNJ0NJ5%NJ0j0j0Nk0nnj0nNNJ0%K0%NJ0nnJ5J0L0J0j0j0j5
11405C5l0j5l0k5k0k5k5J5J5J0J5J0J5J5J0nnj0nnnj5NK0L5K5L0K0j0k5k0NJ0J0J0NNNNK5
11402H0K5J5j5l5l5l0nnj0nj0j0l0l0j5J0J5NJ5%l5k0n%L0J5K0K5M0N5M5K0J0j5l0l0nJ0J0
11400G0%n%%J0J0%nl0j0J0L0L0K5K0j5k5l0k5l0j5k0%K0J5Nk5j0k0nnJ0K5J5nl0j0NNJ5J5
11397A5Nnnj5NJ0J0NN%N%J0%Nnnnn%j0nnj0j5j5nnk0k0%%J5nJ5K5K0Nj0j5j5nK5L5Nj5l5l0
11394f5nj0NNK5M0K5J0j0%J0NK5K5Nj0l0l0j5j0NL0K5K0j5l0l0NNNNNNk5l5j0N%K0K5K0nk0
11391Ek0j5l0j0nN%N%%NNNJ5J5Nnl0k5nnj5k0%J5%NJ0J0%%J0K0K0L5J5J5L0K5J5j0k0j0k0
11388D5l0j5nj0k5j0%L0L5L5Nnj0nJ0k0j0j0j5nJ0%%J0J5J5j5k5l0j0NK0J5%j5nJ0J0Nj5%
11385a5J0N%nJ0%%NN%NJ5J5Nnm5k0J5L0Nnj5k0j0nNj5k0Nj0j0J0NJ5nK0%j0K5NnNNNN%N%N
11382B5J5n%J0N%%%%%%%%Nj0NK0j5k0j5J0K5%j5j5k5j5%%j5j5j0L5N0K5n%K0Nnk0m5l5k0%
11379e0J0j0%J5M0K5J5%N%%j5k0k5k5%J5NNNJ0j0j0nj0%%nJ0K5L0L0L0%n%nj5k0k5k0j0j5
11376b5j0j5K0K5K5K0J0J0J0J0Nj0m0l5l0nJ5J5j0nj0nJ0J0J0NNJ0J5%%k0j0j5nj5k0nK5L5
11373@J5j5%J5K0K0J5nk0m0j0j0nj0j5N%j0j0NNj5NK0NJ5%J5K0%j5J5J0j0N%%Nj0k0j5J0K5
11370A5nk0k5%nJ0J5%%%%K0K5%k5NJ5NN%j5j5%j0j0nj0j0N%%n%%nj0j0%k0k5j0j5%L5J5%j5
11367a00k0NK5K0K0N%j0K0J5J5j0n%NK0K0K5nj5k0%K5K0NN%Nj0j0nj0j0j0j5nJ0NNJ0NJ0N
11364D5Nj5l0l0j5NJ5K0%nnk0%nj5j5nK5J0%l0l5j5K0L5M5K0K5J5J0Nnj5k5l5k0nK5M0L0L5
11361H5%%n%%%%%%j0k5J0J0nnj5k5j5NK0nj0j5Nj0%n%J0j5nJ0J0L0L5M0J5Nj0l0N%N%%%%%
11358I0j0j5j0j0j5j0%k0j5k0%J5k0j5k0J0K5Nn%NNK0nJ0%j0J5n%J0nl0k5k5k5%J5NJ0nnn
11355i0%nnj5J0L5L5L5L5J5Nl5m5k5J0K5L0J0nnJ0K5%j5l0k5j0J0NJ5J0J0J5j5k5k5j5k0n
11352g0j5j0J0L0L5J0nj5j0j0j5nk0nnJ5J5%NJ0NNj0l0l0l5j0nJ0L0K0K0%NL0L0J0j0N%nN
11349a5%K5M5M0K0nj0j0K5%j0Nk5J0Nj5n%%nk5j0%J5J0l5o0m5k0NK0M0M5L0nk5j5%NJ0nn%
11346Enj0J0J0n%J0nNNJ0%Nnk5l5k5k5J0K0M0L5J5%n%%%%n%j0NNN%J5NNJ0%nk0j5j5nk0k0
11343c0nN%%NNNnJ0J0n%NJ5j0J0%Nnj0%%n%n%j0j0%nnj5J0NK5K5J0j5j5j5j5%J0J5nnj0J5
11340a5K5j0l0k5j0J0K5J5J5J0J0J5Nj0nNj5l0k5j0j0%nK5L0K5Nnj5nj5k0nN%NN%NNNk5k5
11337f5k5k0k0J0L0K0j5NK5Nnk5J5L5K5K0%j5nj0J5M0J0nk5l0j0k0j0J0J0J0J0J0J0J0J0J0
11334D0nl5l0j0j0%j5NK0K5L0J5nj0k0%%j0Nnj5j5k5j0J0NK5K5K0J0nj5j0J5J5K0%Nj5j5k5
11332a5nN%nj0K0K0J0%k5k5j5j5%NK0K0K0K0j5j0j5j5j0k5k0nn%J0n%K0NJ0%k0j5%J5J5K0
11329d0J5K5M0M0K5%%%%j0k5k0j5j0j0j5j0j0j0k0%NJ0NJ0NJ0J0J0nJ5NNJ0NNNj0j5j5j5k0
11326a5k5j5%K0K0j0j0j5NJ0J0K5%l0k5NK0J0J0L0K5K0NNNj5l0m5l0j5%J0J5L0N0L0N%j5k0
11323E0l0l5j5nnj5%J0%j0j5j0j0NK0%k5j0J5N0J5k0j0nNJ5K0K0J0j0%J0%NJ0%J0J0nJ0N%
11320F0J0NNN%NJ0j0J5nj5j0j0j0j0j0j5Nnj0Nj0%J0j5k0k0k5k0J5J5J0J0%nNj0j0Nj5%%j5
11317h0k0l5k0K0L0K0J5%j5nn%%n%N%%Nnj0J0J5%J0J0J0J0nJ5K5Nk0j0J0j0nNNK5j0k5k0n
11314f0NK0J0K0J5K0J5J5K0J0nl0k5l5n0k5k0%nNK5M0M0L0j0m0m0j0%K0L0L5J5%j5k5k5k0
11312e0nj0%nJ0L0L0J5j0j0k5nNJ0%J5J0%%J5J0NJ0N%k0j5%nJ0J5nl0l0k5l0n%NK5L0K5j5
11309b0j0j0j5j0j0J0L5K5J0J0%%N%NnJ0N%j0J0L5Nnnj5NK0K5L0N%%j5l5k0k0l0k0l5k0K0
11306d0L5K0j5j5j5k0j0n%nNK5Nnj5NK0J5L5L5K5J0n%k0k0%j5j5nj5k0j0J5J5J0j0%%N%NN
11303A0nk5nj5%NnJ0K5M5M0L0%k0nj5j5n%k0j5Nnj0nnj5%J5J0%k0j5nNK5J0J5%j0j5l5m0j0
11300i0%J0J0NNJ5NN%nj0nL0L0K5L0K5N%%J0k0m5l0k0j5n%%N%J0J0J0Nj0j5%NK5Nj0j0N%n
11297enNNJ5J0NNj5j5%j0l0j5j5%L0K0J0%j0%j0nn%nNN%NK5K0%j5nJ5K0J0J5j5j0k0j0j0k0
11294b5nJ0L0K5J5%j5j5%%J5L5L5K5j5k5j5j0nnnj5j5j5j5j5j5j5j5J0j0j0NJ0j0j0J0Nj0
11291h0%%%n%%J5J0J0J5J0J5NJ5nk5j5nj5j5j0j0nJ5M0L5K0K0J5K0J0j5j5J0nnnnnnj5%%j5
11288@%j5j0nnj0j0nj5%N%K0K0J0j5l5l5NL5K5J0nk0j5j5nN%K5K5K0nj5nN%n%%%%j5NL0L0
11285A0L5J0NN%j5j5%nj5nj0nnj5NK5K5K5L0J5J5j5k0k0j5j5k0nj0nnj0nNj0j5%K5L0K5K5
11282E5Nj5j0nnJ5nj0nnNJ0J0J0K5K5K5K5nl0l5%J0J5J5J0j0m0l0j5nJ0nk5m5n0j0K5M0J5
11279a5Nj0%J5L5J5J0Nnj5k0nN%J0j5j5N%J0%NNN%Nj5l5l0j5K0Nj5k0NL5M5K5nj0j0j0j0j5
11276b0j0j0NK5J0j5k5j5%K0Nnl0nJ0K0%%%J5K5j0%nJ0K0L0J5%j5k0j0J0K5L0%%k5l5%j0k5
11274a5k0j5nK5M5M0K5j0l5n0j5nnN%%%NJ5n%nK5M0J5K5Nnnj5k5%J0%j5l5l5k0N%j5k0k5n
11271a20K0K5K5K5%k0j0j0nj0j5%j0j0j0j0Nj0%nn%n%J5J5K0NJ5J5K5NN%nN%%%%J5J5%K0K0
11267C5NJ5J5j5l5k5j5%K0J0J0k0l5m0j5L0L0L0L0%nJ0j0%%%nnj0nnl0j5NN%nJ0L5K0K0%N
11265D5j5l0l0j0%K0K0%nj0nj0%k0nnNJ0NNK5j0J0J0Nk5j5%nj0k0%K5K5L0K5%j5j5%j0j0n
11262b0j0j0j0nj0%%NN%%N%NNN%nj5NL0NnnJ0J0%%Nj0j0nj5Nk0j5%%j5j5NJ5L5L0K0J5%J0
11258C0J0J0NJ0NJ0j5j0J0J5K0j0l0k5nj5k5k5j5k0k0NJ5NJ5J0NJ0J0J0NNj5l0j0J5L0J0K0
11256B5K0J0j0j5j5j5%NNNNNNNnj0NJ0K0K0j0l0k0j5j5j5%K5K5%J5J5J5J0j0l0k0k0j5J0n
11253a5n%%%n%K0J5%k5l5j5j0j0K0L0N0M5L0J0NN%%NK5J5%k5k5j0J0J5k0j5n%j0k0k0j5l5
11250b0l5j5J5K5L0K0L0%j5k0J0L0L0%j5l0n0m5l5%K5J0J0J0J5J0J5J0J5J0J5J0J5K0%k5k5
11248E0l5j5nJ5J5%j0j5nJ0J0J0j0l0j5k0%nj0j5k0nK5M5N0K5NN%%%n%nj5j0j0J5J5J5j0j0
11245C0J0L0J5k0l5k0J0L0j0j0j0nJ5L0K5K0nk0j5nNNnj0k5j0J0J5K5J5J0nj5k0j5k0NnNK5
11242E0J5k0m5n0nJ0N%N%J0j0%%J5J5L5K5nj5l0l0j5j0%%J5K0n%NnJ0n%%j0nNj5k0NN0N5K5
11239G5nnj0%nJ5J5%j5k0Nj0j0j0n%%N%%%J0j0%j5j5n%k0j0j0NJ0%NNNNNNj0j0Nj0%%nk0k5
11236h5l0j5J0J5J0J0J0J0J0J0K0N%K0J5K0J5K0k0j5k0j5%%N%nN%%%%n%%%%n%%nn%%n%n%n
11232c0%n%%n%nn%%n%nJ0K0L0Nj0k5k5j0J0%NNJ0%J5%%NJ0nN%%NJ0NNj5k5nJ5J0Nnn%j0j0
11229b5nJ5K5J0nj0J5L0J0j5l0nNj0l5k0j5J0K5J0nj0%K0J0N%K0K0Nk0j0k0l5k0J0K0K5K0
11226A5J5%%j5j5k0j0nk5l0NL0M0L5M0K5%j5NJ5%j5k5j5j5nJ0J0J5%nj0nJ5K0J5k0k0j0k0
11223A0%j0nN%%NNN%NJ0%nJ0NNN%nk0nJ0K5J0j0l0n5k5%%NJ0J0J5j0J0%nnj0nJ0J5nk0m0k0
11220a00K0N0L0j5m0l5k0k5nJ5L0M0K0K0M0M0J0j5l0k0k0l0j0%J5K0nJ0j0j5NJ5nk0nNNj0
11217d5l0k0k0NJ0nJ5NNj0j0J0K5J5J5n%J0K5J0nk0%%Nnnnnj5j5k0nNL0J5K0Nnj0J0%%%%N
11214a5J0NNJ0J0nJ5J5nj5j0l0j0%J5Nn%N%N%Nj0nj5%NJ0j0k5j0NJ5J5%J0%NJ5nJ0J0N%NN
11211D5J0j0l0k5nJ5L5L0%nnnNj0%%j5j0j5j0j5j0j0j0k0J0K0K0L0J5Nj5k0k5%nK0L5K5%j0
11208C5nj0nj5nj0nNK0K5Nnk5k0j5NK0J0J0%%J5J5J0j0k5m5l5k0%%j5j5NNnnn%%K5J0J5K0
11205d5N%K0K0nj0k5k5n%NJ0J5nnnj0J0J5K0%j5k0j0J0%nj0j5k0%K0K0K0K5J0nJ0N%NJ5nk0
11202ek5k0k0J5J5NK0L5L5L5L5j5l0k5k0nj5j5nNNJ0NK5K5L0J5k0m0m0k0j0%J0J5J0%k5k0
11200b5k5%NNL5M0L0J0NNj5j5j0%nn%NNN%%N%J0Nj5m0l0nj0NJ0Nj0j0n%%%n%l0l0J0L5K5J0
11196b0k5l0k5l0nJ5NJ0J5J5NK5K0NNK0J5J5l0k5l0nk5j5j0J5L5K5nl0j5j5NK5J5J5L0J0N
11194A0K5nk5j5j5j5j5j5j5j0J0j5J0%n%nJ0nnJ0%%NnNJ0J0NJ0J0%J0K5J0J5J5nk5k5j0j5
11191d5k0j5j5nJ0n%K0J0K0J5J5K0J0K0J0nN%J0n%J0j5nnj5%j5j0%%K0K0%j0l0l0j5j5nl0
11188a00%J0%%NK0K0K0K0J0K5K5J0j0j0j0j5%%k0j5j5J0K5K5NJ0K0nk5l5l0l0l5k5nNK0L5
11185f5L5K5Nk0l0l5l5j5J5J5J5K0NnJ5K0K5J0%%N%nnJ0J0L5J5nk0j0J0%nj0N%j0nj0nj0n
11182a5j0nj0%%J0nnJ0%%%%J0j0NN%N%K0J0NJ0J5J5Nj0%n%NJ0%k0n0l0j5NNJ0J5NJ0K5L5L5
11179I5J0%j5k5k0l5k5k5k5l0m0j5J0K0K0J5%J0K0K0K0J0j0k0k0NJ5%J5K5L0J0j5j0j0j5j0
11177a5%n%%nnnNnJ0n%%nNJ5J0NJ5J5NJ0J0k0k0k0k5n%nj0k0l5m0k0nJ0J0nj0k0k5%J5K0J5
11174a60K0K5L0L0K5L0K5K5K5J5j0k0k5k5j0%%%j0J0L5J0%J0%%l5l0%%nl5k5NL0K0J0J5J5
11171B0K0J5j0%J0k0n%nnj5k0j5j5m0l5j5J5J5N%J5K0%J0K0K5L5M0K0%n%nn%J0j0%%%%n%n
11168F0n%n%nj0j5j5j0j0j5k0nNK0%j0j0nJ0K5nl0l0nL0K5J5j0j0j5J5J5K0J0J5J5k0k0k0
11165b5k0NJ5%J5J0J0J0J5%J0j0j5j5nNK5K5J5%k5k0J0K0%N%%N%J5J0J0j5%j5nk5l5l0k5N
11162d5J5J0J0Nnj5j5k5%J5L5L5K5K0J5%nn%nl5l0nNNJ0NJ0%J0nJ5nnJ0J5%k0m0l0n%nNJ0
11159b0NJ0J0NJ0J0j0nj0%J5nj0nk0%J0K0K5J0%k0n%J5J5%NNNj5j5%%J0J0nl0j5%L0L0K0J5
11156A00Nnl0l0k5l0k5j0J0J0NNN%J0NNJ0%J5NJ0K0%%J5%j5nnnnj5N%j5n%k0k5%J5K0J5NK5
11153E0J5J5j0k0l0k5l0k5%K0J5%j5l0k0k5nJ5NNK5K0K0K0Nj0l0l0j0K0J0N%NJ5nj5j5k5j0
11150a00J0L5L5Nk0l5k0j0%%K0L5M0K5J0%Nk0k0l0j5l0m0j0K5M5M0L5NJ0%J5L0K5%k0k0j5
11148D5k5k0k0%K5M5L5K0J0nj0k0j5J0nk0j5nk0j5NL5L5J5j5j5%K0J5%nj5%k0l0l5%J5K0N
11145B5nk0n%%K0J5%%J5NNNNj0m0l5j5j0J0nNj0j0j5%L0L5J5%j0%k0NJ0K0L0J0j0nj0j0j5
11142Ek5j0J0J5K5J5k0j0K0K5J5%J0K0j0k0k0j5l0n%nj0nnnnj0%J0j5n%j0%J5n%j5l0%J0J0
11139h5J5N%J5L0K5%%nK0J0NnJ5J0%j0j5j5nNK0K0J0J5nj0l0k0NK0K5N%%k0j5j5k5j0nNJ5
11136@j0j5j5j5j0j5J0%nNJ5Nj5k5j5NL5L5M0K5%NJ5K0nj5m5m0k0%J0NNJ0NJ0%Nn%nn%J0j0
11133a5k0j5k5j5J5NK0J0NJ5K0NJ5J0J5NNj5k0NK0L5L5K0Nk0l5m0m5j5k0j5n%j0nJ0J5K5%
11131b0j0nj5nNL0L5L0J0%k0l0m0l5k5%J5K5L0J0J5%J5Nn%Nnj5j5k0j5j5j0J0K5%nNnnnj5
11128g0%K0K5K0K5nj5j5nnj0k0%K5L0M5K0%NJ0nk5k5j0J0J0nj0J5L5K0NNNnj0k0k0j5%nj5
11125A5l5j5J5Nnj0NJ0j0j0NK5%j5j5nNNnJ0L0K5J5j0l0k0j5nJ0N%j5j0NK0K5%%%J0NJ0J0
11122D0N%%%K0J5%j5k0k5j0K0Nj5j5k0k5k5j5%J5K5%%%%nnk5k5J0K0J0J0J5J0nk0k5nJ0J5
11119e5NJ5J0J0J0J0nnnn%j0j5NN%NN%%j0J5K0K0j0k5j0%J5NK0%J0J0J0J0J0J0%n%n%%n%%
11116F5%%%k0m0l5k0j0j0nj0N%j0j0j0J0L0L0J0J5J0J0K0K0J0k0l0l0m0k0j0J5NN%NNNNNj0
11113e5J5%N%NnJ0N%%NJ5nj0J0%K5J5K0%k0j5j5j0k0J0J5J0J0J0j5NK5K5J0j0j0nk5k5j0j0
11110a5nk5k5%K0L5L5M5K0K0J0j5k0k5j0J0J0J0J0j5j5k5nk0j5j5j5j5Nnj0n%j5%J0J0J5J5
11107c5%K0J0J0J0nN%k0l0l5j5j0nk0%L0J0J5nNNJ5M5L5%l0j0N%nNNn%%J0NNJ0NJ0%J0%nN
11104E5n%nNj0j0k0k5nK0K5K5K0nj0nj0k5k5l0k0J0J5K5Nj5nK5L0L0J0%l0k0k0k0k0%nj0N
11101e0J0K0J5J0Nnn%Nnn%Nnj0J0j0Nn%K0J0Nj0j0nNL0J5j0l5j5j0j0nj0%%n%J5Nnj0NJ5M0
11098A0L5j0l0k5j0%J0J5%%J0J5%j5%nj5J5Nj5k5%K0J5%k0l0l5k0NJ5J5N%j5nn%n%nJ0J0%
11095h0j0j5%L5L0K0%J0J0N%%%N%N%J0J0J0J0J0J0J0J0nj0nj0j0nnj0J5J0J0J5k0k0l5j5n
11092a0Nnn%%n%J0J0J0J0J0J5J0NJ0nj0J5%nN%%%NnnJ0nN%j0j0%j0%nn%%N%N%%N%%N%j5k5
11089A5l5m0k0J0J5K5L5M0L0j0%%J5Nnk5l5m5l0j5%NNNNJ0NK5K0J0J0j0%NnnnNj5Nnn%N%N
11086EnNJ5n%N%NN%Nn%k5nj5j0j0j5j5%n%j0%%j0NNK5J5J0J5J5K5Nj5k0l0j5K5K5J5%j5j5
11082a5J0J0j0l0l0j0j5k5k5K0K0L0M5O0M0%nJ5L5K5J0nj5k5j0%%j5j5k5j0%n%j0nNj0j5N
11080@%j5%%Nj0k5NJ5J0Nn%NN%NNk0%NJ0J5%j5l0j0j0nJ0J0J5J0J0J5J5NK0J0nNNNnJ0NnN
11076H5N%%J0%%Nnn%j0k5k5j0j0%j5%K0L0M0J5j0j5k5j0j0nnJ5J5%nl0k0j5NJ5%k5l5k0J0
11073f5J5J5J5L5K5J0nk5j5k0k0J5%k0k0m0nj0J5K0K0NNJ0K0K0N%n%nj5k5nK0K0J0%%J5J0
11071B5J5J0nj0J0K5L5J0j0nj5k0j0J0j5j5j5j5nj5k0%NNNNJ0NJ0Nj5l0k5k0j5%J5M5M5K5
11068D0K5J5j0l0k5j0%K5J0J5j5j0j5j0j5j0j5j0k0%j5nk0%j5nnJ0J5%NJ0NNNJ0NJ0nJ5NN
11065c0NNNNNNN%%n%nj5NnnJ0j0j0J0J0j0%N%%N%%%%%J5nl5l0k0J5L5M0J0nk0nJ5L0Nm0m5
11062e5l0j0K5L5L0j0%%J0N%%NJ0j0j0j5l0nK5N5M5L0%k0j5nj5j0j5j5J0j5nNj5%nnJ0Nnk5
11059d0m0j0NK5L0L0L0K5%j5l5m0j5%nj5j5nk0nK5NJ5K0J5J5J5J0J0nN%nN%%Nn%%j0J0Nj0
11056A0nnj5nj0j0nj0j0nnnn%%nj5j0K5K5L0J5%j5n%%nn%j5NL0M0M5K5j0k5l0j0nJ0J0n%N
11053B0J0nk0k5m5l0j0J5L5M0M5K5%j5J0%k0l0l0j5NK5J0j0j0j5NJ5L0K0J0k0l0j5j0%J5J5
11050eN%nJ0%nn%J5J5nk0l5l0j5J0J5K5J5nj5n%K5NNnk0j0k0k5nJ0J5L0N%j0j0nj0nnj0J5
11047g0J0%K0J0%J0NJ0%j0l5l5j5%J5J5J0K0NJ5J5K5J0j5%nj0j5%nnk5nN%l0j5NNNJ0%NL0
11044c5K5Nk0nn%J5K0J5nk5j0J5L5L0K5%NK0J5%j5l5l0k0nK0J5J5j0k5k5nJ0K5J5%J0J0k5
11041D5k0k5k0j5NK5K5K5J0J5j5k0l5k5l0NNNN%%n%%%%%nNNnJ0nnJ0%nNn%%%%nj0k0nK0L0
11038b5K0K5%%%%%%%%nk0k5%%Nk0l5%J5J0NNNNNJ0NJ0NnJ5J5nj0j5NNJ5J5k0k0j5k0%%nk0
11035f5%j5k0nK0K0J5n%NK0L5L0K0nj0nj0k5k0k0k5nL0K0%NJ0nJ5%%J5%n%%%j0NNj0k0k0k5
11032f0j5NJ5NK0K5L0nnJ0J5J0J5NJ0nJ0J5j0J5%nj5%J5J5J5Nl5m5k0j5J0J5J0NK5nNN%L0
11029A20J5%k0j5j0nk0k0%%k5k0%M0M5J5j5m5k5nJ0J5%%J0%N%N%%J0n%Nnk0j0j0n%j0k5l0
11026e0l0j5NJ0J5NK0%k5j5j0J0L5K0K0L5L5M0K5j0l5k5k0j0j0j0j0%k0j0n%K0J5%J0J0K0
11023D0%k5k0k5k0nK0K0%%%J0j0%%%%%NN%%N%%N%%%%%J0j0NN%Nk0%NJ0J0j0j5l5k0k5nJ5J5
11020e5K0J5J5L5L5NNnk0j5j5N%k5l0j0Nnj0nnk0NK5K5L5K0j0nnnj5j5NK0Nj5n%nk0k0nK5
11017d0K0K0K0nj5j0j0j0j0j0j5j5k0l0nJ5J0J5J5J5%J0J0J5%J0J0%NNnk0m0m0k0J0J5J0J5
11014g5J0J5J0J0J5J5nk5m5k0J0M0L0J0%j0j0j0k0l0j0J5K0M0L0Nm5m0m0NK0N5M5K0k0j5%
11012@%%%nj0nnK0Nj0k5nj0J0Nnj0J0J0%%%%J5L0L0N%k0k5%n%%%nN%%n%nn%%%nnNNK0L0J5
11008E0%j0j5nnJ5Nnj0j5nj0j0nK5K5K5K0%k0l5m0k0J0K0K0J5J5n%%nK0J5n%%%n%J5j5j0n
11005C5nj0j5%k0%%nNnJ0j0j0J0Nj5n%%j5J0j5%J5%k5k0k0NL0K0J0NL0J5J0J5K0NNl0l5k0
11002b0%Nk0k0j0K5M0N0K0nk5nn%j0nj0nnj0%n%nn%nNJ0NJ0j0%J0J0K5%j5j5nNN%k5j0NJ0
10999a5Nj5j0NJ5L0K5K5j0j0k5%NNj5l5k0k0NJ0J0NK0N0N0M0Nj0nnj5l5j5j5k0j5j0J0Nj0
10996e%%%n%nJ0j0nN%n%%J0j0%%%%%nn%Nj0%%J5K0K0J5nk5j0j5j5j0J5J5J5Nnnj0nnnJ5J5
10993@nl5m0m0l0NL5L5K5J5J0J0J5J0J0J0J0N%j5l0k5j0k0l0%nK0NJ0J0J5J5nj5j0nJ0J0J0
10990b0K5L0K0%j0j5k0J0J5nj0j0J0J0n%n%J0N%%j0nJ0NJ0j5k5k0j5k0j5J0J0J0NK0K5L0J0
10987E5nj5j5j0J0J0j0j5j5NNK0K5J0j0l0k5NL5K5J5J0j0nk0m0l5k0k0%%J5K0J5J0J5J5j0
10985A0j0j5J5J0J0nk5k0k0j5j0NJ5J5NL0K5J5j5k0k0%%%J5L5M0%J0j5j5k0k5l0nK0K0J0J5
10982C5J5J5%k0l0j0nnN%K0K0J0j0k0j5nnj0nNJ0NNJ5J5%%%K0K5K0Nj0k0k0j0j5%NJ5NJ5J0
10979H0j5j0j0j5k5k0%n%nJ5J5J0NNN%nj0k5l0j5%NJ0J0K0Nj5j5j5j5%J5L0N%%K0J5J5J0j0
10976C5l0k0k0k5nJ0K5L0J0nk5l0n%K0J5J0K0K5J5nk5l5k5%K0J5Nj5NL0M0K0%k5k5j0k0k0
10973b0j0K0K5N%NnNN%j5k0j5j5j5j5%J0K0L5J5j5m5l5k0nNJ5J0J0NNJ0%%J0N%K0J5K0J5K0
10970F0J0j0j5j0j5j5j5%%J5J5L0J5j5m0l5j0K0J5%nj0%n%Nn%J5J5nJ0NJ0Nnj5j0j0j0j0j5
10968d0nn%%%j5J0nnnj5j5nnj5k0%J5J5NK5J5J0K5N%%nNNj0%%NJ0NJ0NJ0J0Nk0nnk5j0j0j5
10964f5j0J0J0NJ0NJ0NJ0%%%%%N%%%NnN%%J5j0k0j0k5j0J0J0K0Nj5k0j5j5%%%NK5K0K5K0K5
10961D0K0j0m5l0nJ0%nj5j5j0%NnJ0K0N5N0K5Nj5j5%nj5nj0%nj0%J0j5nNj0%%j0Nj0%n%%J0
10958enj0j0%J5L0J0nnnK0J0NJ0%J0Nk0l5l5k0j5k0k5j0J5J5L0Nj0nj5nJ5L0L0J5Nk0k0nj0
10955d0j0j0j0k0l0j5%M0M0K0j5l5k0%%NJ0K0K5n%k5k0J5K5Nnk5j5NK5N0N0L0j0l5n5l0nn
10953g5NJ5M0M0Nk5l0l0j5j5%J5J5L5L0K5N%n%j5j5l0k5nNK0%J0NJ0j0j0j0nk5j5NK0K0L0
10950eL5K0J5j0nJ0Nn%N%N%NN%N%j0j5j0j5nk0k0n%%%%%%%%J0J0J5Nj5l0k5k5%nj0%Nj0j0
10946a00%NJ0J5N%K5K0%%J5L0L0K5%nnk0k0j5%K0L5J0Nj5l0m5l0l5l0%%j0k5j5J5L5L5J5K0
10944c0J0J5K0%j5NJ0L0L5J5J0nj0J0Nnk5m0l5k0j0J0N%nnnnnj0nnJ5L0L0J5J5%j5k5k5j0
10941c0k0J5NJ5%j0J0%%J0N%%NJ0NJ0J0J0NJ0J0j0%Nj5k0k5NJ5%k0j5nJ5Nk5k0j5J0%j0NK0
10938b5J5N%k5j5j0NL5J5J5K0Nj5k5j5NJ5M0J0j0l0l0J0NJ0NNJ0%NK0%k0l0k0nNL0K0%J0J5
10935F0L0J5%k0l0j5l5k0nnj0%K0L0L5K0J5J5Nm0l0l5j5J0K5Nj5j5%L5K0J5K0J0j0k5nJ0%
10932F5%j0j5k0nJ5%j5l0l0j5K0M5K5Nj5k0nnnnj5%%j5k5nJ5J5%n%%N%J0N%NJ0%j0nj0j0j5
10929g0nJ0L0%l0k0%NL0J5K0M5J5j5NNJ5K5%j0%%j5k5n0n0k5K5L5K5L0J0j5j0NN%N%J0%%N
10926C5J5%J0J0k0l0l5j5j0j5j5%J5L0L0J5%j0nnnj0nnj0j0j0j0j0j0j0j0N%j5K0K5J5j0j5
10923h0J0NJ0NJ5NK0Nk5nL0N0L5J5Nj5%j0nnj0nnj0j5k5k5j5n%j0NL5M0N0L0%l5j5j5nj0N
10920B5j5j5Nnj0J0NJ0Nk0k5k5k5j5nK0N0M5K0%j5k0l5j0NJ5J0J0K0j0l0l0nNK0K0J0j0k0
10918c5l5NM5M5M0K5J5%j5k0k0k5k0k0J0K0L0Nj0k0j5k0%%%%nk0k5j0J0L0L0J0nj5j0j0nJ0
10915c0L5N0J0j0k5k5%K0K0%%%J5J5J0j0k5l0k0k0j0NJ0J0J0J0J5J0J5J0k0l0l0k0j5%J0K5
10913a5J5%j0k5k5j0nK0L5M0K5nnnj5NnNN%NJ0K5K0%k5m5l5%J5NNJ5J5J0j0k0NK5J0%%j0k5
10910B0j5j5%N%J0J0%%j5k0NJ5K0L0J0nk0k0nj5%j5nNJ5NJ0nnNj0nNj0%J0nNN%NJ0%NNNNn
10906C0j0J0J0J0j5m0k0N%k0l0nK0J5%%J0J0NJ0J0J5J5J0J0J5NnJ0j5k0k0j0nNnj0j0nj0n
10903c0nn%J0J5K0J5Nj0l0k0j5k0k0%K5J5NN%N%%j5j5k5j0j0j5nNJ5K0L5M5M5K0k5m0m5k5
10901h0j0K0L0K5J5%j5j0j0n%%nl0l0j5nNNK5K5L5K5J5j0j0j0j5j5%NN%K0L5J5%j5j5nk0j0
10898c5NNj0k0l0nL5K5J5j0k0N%J0K0NN%NJ0%NJ0nnNj0j0j0%J0J5J5J0K0nj5l0k0k0j0j5j0
10895f0nJ0%NJ5NNJ5K0K5J0j5NK0Nj5m0j5J0L0L5Nj5l5k5NJ5J5%nn%K0Nnnk0j0n%K0nj0k5
10892b0k0%NK0Nj0%%J5J5K0J5%n%%J0NNNnk5l0l5k0nK0J0N%j0J0j0%%%J0Nnj0nNNn%%NnnN
10888c0J0nnJ0J0nnNJ5K5J0K0J0j0j5j5nk5j5j5k0j0n%Nnj5J0%nJ0K0K5NK0J5K0J0j5j5j5
10886@j5j5j5j0j5k0%J0L0K5K0j0j5nNJ5nj5J5N5N5K5j5k0l5Nj0k0J0k5l0l0j5%J5J5N%J5
10883b0nJ0J0%NJ0j5Nnj0k5k0NJ5J0j0j0J0%%N%J0J0J5NJ0J5J5NN%J5%k0j5K0J5J0nk0l5l5
10880a5%Nj0j0j0%J0K0J5j0k5nJ0K0K0J5J5%%j0k5j5j5j5k0k5nJ5J5J5J5NNJ0L0K5J0nk0j5
10877B0J0K0Nj5j5N%j5k0j0J0J0j0j5j5j5Nnnj5%%j5nnk0NJ0N%J5J5%J0N%%j0J0n%%%%%%%
10874e5%%%%NNJ5nk5k5m5j0NK0J5J5J5J5J5J5K5K5J0k5m0m0k0%N%j5j5j0Nn%nJ5J0NJ0NJ5
10871g0NnJ5J0nJ0NNNk5k0k5NL5L5NnN%%NNJ0j0j5J5J0nk5k0nJ5%j5j5k0nJ0L0K0K5j0J0%
10868e%N%%Nnnj5Nnj0n%n%nnnN%nl0k5j0J0K0J5K0J5Nk0j0nj0nnj0J0L0K0J5K0J5L0J0j0j0
10865C0j5j5nk5j0j0%K0J0J5J0J0%K0nnn%nnnn%%N%k5j0NK0L0J5NNNk0k0k5%N%%n%%%J0NJ0
10862A5J5NJ0J0J0k0m0l5k0J0K0L5L0K5j0l0j0J0Nnl0nj0Nk0j0nnj0k0%j0j0j5%k0%K0K0J5
10859h0K5K0K0K0J5nnnnnj0nj0nnj0nj0n%j5%N%NnJ0%%NJ0nJ0J0N%J0K5M0M0K5%%Nj0j0k0
10856G0j0j5j5j0j5j5%n%%K0J0Nk5l0k0j0J0K0J5J5K0J0J0nk5j5N%J0J0J5J5%k5n5n0l5%J5
10853a05L0M0NNK5K0L0Nk0j5j5k0%L0K0J0k5j5NNN%l5m0j5NJ0J0NJ5L0M5M5K5k5n5m5l5j0
10850e0J5NnN%J0%nNNnj0J0Nnk0l0l0j5%J5J0J0NNNNN%K0nj0J0NnNnnNNJ0J0J0%J5K0nn%n
10847A5%nnn%n%j0%Nj0Nnk0j5NK0nnnnJ0K0J5J0J5j5k5l5j5NK0L0J5%NJ0%NnJ0K0K0j0k0J0
10844D5N%Nk0m0m0k5j0%n%nnj0%N%%NnJ0%%nj0k0NM0M5L0nk0k5l0j5K0M5L5K0J5n%N%%%N%
10841D0%Nn%Nj0J0nj5j0nnj0j5%%%NNnJ0Nnj0%%j5j0%nj0%NJ0j0nJ0NnnNn%K0K5j0k0k5j5
10837g5NK0%k0j0%%J5J5%J0J0J5J0k0j5NK5Nj5J0j0j0j0NL5M5K0j5l0j5NNj5j5%j5nNJ5J0
10834eNL0K5%nnJ0%%%%%%j0j5k5%L0J0j5m5l5nL5L5J0j0J5j0%%%%k0k0%K5NnnNNnNnJ0%nJ0
10831B0Nn%J0nJ0nJ0K5K0j0j5j0j0j0j0j5j0j0j5k5j0j5j5J0K5K5J5%NJ5nJ5NnJ5J5J5J5K0
10828I0k0j5j5k0l5l5k0J5L0K5NnnJ0%%N%%%nnNj0l0j5NJ5J0j0J5nNNNNj0nnj0NJ0L5N0K0
10825I0K5j0j5k0k5l0k0J0%%J0nJ0J0%N%nNNnNnj5m0l5k5J0NnJ5J5J5K5Nj5k0j5k0j0k0k5
10822a20nJ0K5K0K0n%j0%J0j0j0J0J0K0K0J5j0k5k5nNK0K0Nnl0l5%K0L5L5K5Nj0n%NNN%J0
10820D5%NNnnj0nj0nj5nK0%k0k5nnnnnnnnnnn%%n%NK5M0M0K5Nnj5k0N%j0j5J0K0M0K5Nnk0
10816F5k0nnnj0k0k0k5k0j0J0K5J5%K0K0%nN%Nn%%%Nj0k0m0m0l0nJ0K5J5J5%j5J5K5K5J5n
10813@l0k0nj0j5%J0%%NK5N%nNNJ0NJ0NNJ0nnJ5J5NNN%%%%%j0N%%j0j0nnk0%Nk0j5j5j0NJ5
10810d0L0L0J5nj5k0nJ5K5K5J5nj5j5nK0J5NnnNNK0K0K0L0J0%l5k0j5j5k0k0j5k5nj5j5nn
10807d0J0J0K5K0K0%j5j5k0j0j0J0J0K0J5%j5k0j0J5L0K5Nk5l0k0j0J0J5J5NNnJ5K5K0J0N
10804I5nk5j0k0nnJ5L0J5J0j5l5k5j0J0J5j0nj0nk0k0k0j5J0K5J5J5J0%J5Nj0j0j0nNK0J5
10802C0J0J0J5K0Nk0l0l0j5nJ5J5Nn%n%NJ0j5j0j0N%j5J0j5j0%J0%N%J0%NNnn%nn%n%NJ0K0
10798A5K5J5J5j5j5l0m0k5nJ0%%J0J0J0j5k0n%n%%K0J0NK0%J0J5nnn%Nj0j5NM0M5K5Nl5l0
10795C5l0j0j0k5j5J5K5J0%%%nnn%j0j0Nj0%nn%nj0NJ0K5J5K0K5J5K5J0nk5j0J0NNj0l0j5
10793ENJ5J0J5NNj0m5k0k0j5%j5l5l5j0K0K0K0K5M0Nk0%K0J0NnJ5nJ0N%k0l0nJ0nk0k5NK5
10790d5J5J0nNNj0nj0j0nnnnj0j0K5K0nnNK0J5J0J5J0%j0Nj0k0k0k0k0j5J0J5L5J5J0J5J0
10787B0J5J5nk5m0m5l5k0%J5K0K5K0NJ5J0K5L5M0J5j5k0j5k0j5k5k5j0%k0nnj0nnnNK0K0N
10784d5J5J5J5J0N%N%L0N%j0k0nJ0Nnj0nn%N%%%nn%K5J5j0k5nJ0J5j0%%nNj0%Nj0%%Nnj0J0
10781ENj0nj5j5nJ0NNJ0K5J0K5J5k0j5j5j5j5j5nk0%J5J0%j0k5NK0J0J0J5J0NNNJ0j5j0j0
10778ej5%%%%%%n%%j5k0%K0nk0k0j5nnj0J5L0K5K0J0j5nNJ0K0NJ5K5j0NJ5%J0J0Nj0j5k5%
10775B5nk5j0j0j5Nj5%nj0j5J0NL5K5J5nk0j5nJ0L0K0K0j5n5m0k5k5j5j0K0K5K5L0K0%j0j5
10772d5%J5Nj0k5j0%NJ5j0N%nJ0L0K5J5J0L0J5J5%k5k5nj5k0k0j0%NnJ0%NnNL0K5L0K0Nj5
10769H0k0NNJ0j5k0j5NJ0j5l0k5m0k0J5M0L0K0J5nJ5%j0j0k0nnk5k0nnN%%%nn%NK0J0J5J0
10766eNJ0J0%J5J5Nk0%nj5j5%nj0j5j5J0L0M0K5K0j5k0m0m0k0%%%%NNNNNNnJ5K5J0K5K0j0
10763E5k5j0j5k5l0l0k5NJ0NNJ0n%J0%J0%NJ5L0K5J5j0j0j5j5K0J5J5J5K5J0j5j5n%n%J0J5
10761G0J5J0Nj5j5%nj5j0nK0%k0k0j5N%j0%J0J5nk5nJ0K0L0Nnk0%J5J5%k5j5NJ5%j5nn%%j0
10758@NJ5%J5k0m5n0nK5L0K5%j0%nnnk0nK0K0K5j5l5k5NK0M0K0K5K5J0%l0l0nj5j5j5j5J5
10755c0NN%K0n%%nn%L0L5nj0nj0J0j5%nn%n%n%n%n%n%nn%n%%n%l0j5J0J0%Nnk0nj0J0Nj5j5
10751a15J0K5K5NJ0K5M0M0K5j0k5k5J0Nj0j5k5%J0L0L0J0k0m0m0k0j0J5%%j0j0j0j0nK0J0
10749e5NJ5J5K0L5L5J5j0j0k5j0%n%k0k0%j0%Nj0l0k0nL0M0L5K5%k0k0%J5%j5j0%N%K0K0n
10746C5k0j0nNNJ0N%Nk0j5nj0nnk5j5l0j5J5L0J0%NNJ5L0J0nk5nNN%NJ0%j0J5%%%%J0j0N%
10742E%J5J5%k0j5n%K5L0L5J5Nj5nj0j0j5l0k5j5N%j0nnj5l0k0%J5J5NNNNL0L0K5Nk0l5l5
10740e0k0nJ0J5n%j5NJ5J5J5j0k0j5nj5j0nJ0L0L0K5J0nk5k5%K5J0J0J0J0J5j0k0k5l0nJ0
10737e0J5nj5%J0J0j5j5nk0k0%J0K5L0L0L0L0nk5l0k5j0J0K0K0NJ0NJ0nnnl0j5Nj0nj5NL0
10734b0O0O0L0Nj5l5l0l0j0J5%nK0j0nJ5L0M5K5%k5l5l0j0%nnl5l5nK5L5M0nk5j5j0K5K5J5
10731G0%j5j5j5j5%K0K5nj5j5%%nj0nnj0nnn%%N%N%%N%J0%NNNNNNNK0%k5nJ5K0J0nl0l5j5
10728b0k0j5NNNNN%J5NNNj5nnnnnnj5%Nj5j0%nnNJ5NJ0K0%%J5K0K0j5j0N%J5%j5j5k0nK0J5
10725eK0K0%%%%N%%%j0j0j0j0j5nj5j5nl0l5l5l5j0K0M0K5K5K5K5j0nj0nK0K0L0J5j5j5j5
10722c0j0j5j0j5nNK5J5j5k5%K0K0J0J0nj0j5J0Nj5%%n%J5K0K5J5j0J0J0nNK0J5Nk0k5l0j5
10719b0%%NK0L0K0Nj5j5%%J5k0k0nNL0J0j0k0j0j0k0nJ5M0M5J0Nj5j0j0Nk0n0l5%J5K0%NJ0
10716@%J0nn%K0L0K5%j0j5k0j5k0l0l0nNJ5j0N%j0k0k5nJ5K0K0K0K0J5K5J0%k5k0n%J0K0K0
10713C0J5j5l5l0j0NJ5J5J0J5Nj5NN%N%%%%L0L0J0J5j5j5j0j5j5j5k0nNL0J5K0N%j5j0NNj0
10710D5j5j0j5%j5j0j0j0j5NNNNNNNN%NN%J5J0%nj5%Nj0j5Nnj0K0M5O5L5k5k5j0j0nnnnj0
10707C5j5J0Nj0j0%J5J0j0%%%%J0n%NnJ0%%%%J0j0%NN%%k0%%nnnk0l0k5j0K0L0J0j0%%j5k0
10704e0j5%J5J0NNL5M5K0J0j5k0k0l5m0j5%J5J0%N%%%N%J0nJ5NNK0J5Nj0N%NNk5%J0NNj0j5
10701A5NJ0Nj0j0j0j0J0Nnnj0nK0J0k0l0l5k0NK0L0L0%%%nj0l0k0%NK0Nnj0NJ5J5J5J5K5K0
10698E5K0nl0m0n0l0%J5K5K0K0%j0nnJ0J5nm0l0j0J5K0J0NK5J0J5%k0j5NJ0NJ0j5j5k0j0J5
10695c0M0M0L0J0%Nj0j0l0k5k0%NJ0j5j5nJ5J0J0NJ0K0NJ0J0nk0k0nK0K0J5K0J5j5k5k5k0
10693C0k5j0%K5K5J5%m0l5j5J5K0K5j0nnJ0K0J5J5nnJ0%NJ0nl0m5l5m0J5K5K0J5J0j0n%j0
10690a0N%j0J5j0N%j0J5%%%%j0J0NJ0Nj5k0k0NJ0j0nnj0j5NK0K5J5%%K0n%J0j0N%%%j5%%k0
10687a5nnj5%K0L0K5K0Nk0k0%J5J5j5j5nj0NK0K0L0J0%j0m0k5NL0Nj5k5j0nNJ0J5%j0j0k0
10684a0j0J0J0NnN%M0J0J0k5m0k0%J5J5K5K5J0nj0J0K5K5J0j5nk0j5l0nl0l5l5J0M0M0K0N
10681E0Nnn%%J0%J5%J0J0%n%Nj0%%%nj5j5k5j0k0j0k0j5NJ0J0J0j5%J0K5J5N%j0%J0J0Nnj0
10678B0J0j5l0m5n0l0Nj0n%j0%K0L5M0L5J5L0K0J0j0k0j5%nj0j5nj5nK5L5L0L0j0m5l0k0n
10675d5nnj0J0nJ0K5M0L0J5j0j5k5j5NNK0j0k5l0nJ0K0J0%j0J0J0%NNl5n0l5j5%%L0M0K5n
10673c0k0k5%nnN%J5J0NJ5%J5Nj0nj0j0%j5j0%J0J5J0J5J0J5J5J0N%N%J0nnJ0J0J0j0k5l5
10670ej0J0J0J5nj5j0J0J0j0nj0J0%%%n%%NNNJ0J5J5nnK0K5Nl0m0l0k5k0NN%J0NL0M0N5L0
10667A20%m0m0k0J5J5J0nk5l5k5j5NnnJ5J5J0J5j0l0l0j0j0%%nnnj5J0J5L5J0Nj0J0K0M0J5
10664C5j0j0J5J5j0J0%%j0j5NNN%k0j5j0J0L0K5J5j0j5j5%%k0nj0j0n%K0J0NJ0J0J0J0J5J5
10661H5NJ5J0j5l5l5nJ5N%%N%Nj5k0j5j0j5j0j0j5j0J0K5L0M0J0%%N%k5m5m5k0J0M0M0K0N
10658C5%j5j0j0j5j5j0j5j5J5K5L5Nnk0j0j0k5nj5j0%K0J0J0J5J0%K0nk5j0j0NL5J5K0J0j0
10656B0nNJ5J5j5j5%%k0j5k0k0%%n%NK0K0J0n%J5J0%nnJ5NNj0n%j5%nj5%K0J5J5K0%%n%k5
10653B0k5k5k5nnJ0L0M0K0K0J0%j5j5%nnNj0j0NNnnJ5nJ5NK5Nj0l0j5j0J5J0K5L0Nnl5k0j5
10650A5j0%nnj0j0j5j0J5L5K0K0J0n%%j5j5k0j5n%n%n%n%nj5j5%nK0L5L0K0nk0k0J5J0J5J5
10647C5%nnnn%j0%j5l5k5j5nK5J5NJ5J0K0Nnk0j5K0K0K0j0k0l5k0j0J0Nnj5j5%%Nnj5%K5M0
10644d0L5J0n%%%k0m0k5k0j0nN%NN%NNNNK5J5J5J5K0J5J5%%J0j0%%%%J0J0L0%k0k0k5k0j0
10641a0j0%k0j0j0j0j0J5J5J5K0J5J5K0J0j0k0j5j5j5j5j5j0k5nJ0J0J0j0%n%%%%%%%%%%%
10638h5%j5j5J0%J5J0%l0j5k5J0L0L0L0J0nK5K0K0K5j0j0j0j0j0j0j0j0%%nNM0O0K5J0J0J0
10635A20j0j0%%J0j5j5l0l5j5J0J0J0J5N%NJ0NNNNnj0nj0Nj5j5Nnj5%K0K0J0nj5l0j5%J0n
10632Ek0j5nNJ5K0%l5m0j0j0%j0%K0K5J0j0j0J0NNNNNnJ0NNNNJ0K0K0k5l5m0l0%K5K5K0K5
10629A0M5L0K0%j0l0m0l0l0nj0%nj5k0nJ0%%J5%NnJ5K0J5nj5%j0%K5M0K5nnk0j5j5j5j5NJ5
10626c0J0K5K0%j5j0J0nn%nnnJ0NJ5N%J5J5%k0l5m0j5K0L5L0K0J5j5%%%n%n%k0l0J0J0K5L0
10623F0J0j5l0m0n%J5NJ0J0NJ0J0NNJ0J0j0j0j0j0j0j0j0j0nnnnnn%n%%j0NJ0j5%Nj0j0j5
10620h0%M0O0N5M0j5l0j5k0k0k0j5j5k0%L5K5J5%K0%nk0k0nk0j0k5nJ0%K0nj0nNL0K0N%nN
10617@J0K0%k5k5k5k0j0J0J5J5K0%nk0k5j0NK0J5K0J0j0j5k5k5k0J0NNNnJ5J0%J5NNJ5n%N
10615a5K0M0K0N%k5k5k0NJ5L0L5J5k5m0l5k5NJ5NJ0j0l5l5j5NJ0J0J0J0NJ0J0%%n%K0%nnk5
10612c5l0nJ0K5J0K0K0N%j5l5k0j5%%n%NK5NNJ0Nj0nnnk5J0nj0J5%K0L5L0L0J0%k0k0j5k0
10609eNK0K0N%%%n%nNnnJ5%%k0n%K5K5J0%Nj0nJ5L0K5Nj5l0l5j0J5J5J0nk0nj5NNj0k5k0l5
10606c0j0%J5J0J0J0J0NJ0L5%j5k5l5j5NM0J5%j5k0k0%%NJ5nj0j5n%J5J0J5J0nnNNJ5%%J5
10603D5%Nnnnnnnj5J0NNJ0Nj0j0j0j0j0j0j5j0K5K5K0K5J0j0NNj0J0J0nj0j0j5nk0nnj5J0
10600a0J0%K0J0NJ0J0n%J0j0%Nj0NNJ0NNj0j5j0j5Nj5nn%K5L5L5L0%k5k5l5l5j5NNJ0J0J0
10597C5nnnnNJ0J0J0j0nj5n%%J0j0k5l0J0L5L0L5J0k5j0j5%k5j0N%j0nnnnnk0k5k5k0NK0L5
10594f5M5J5J5J5N%k0j5%N%Nnk5j5j0J0J0NK0K5L0Nnj0j0NJ0N%%k0j0j0%J5nnnnJ5J0%K0J0
10591F0J0J0J0nnnnNj5n%nj0k5N%k0j5NJ0M5L5K0j5l5l0j5NK0M5M0J0j0j5j5%Nj5l0n0l5l0
10588g0NJ0M0M0K0%%nnj0Nj0nNJ0%k5m0l5k0nk0k5%n%%J0K5L0N0N5L0%nn%j0nnnJ0NNk5j5
10585@j5NK0J0J5Nk5nK0%Nnnnnj5Nnnj0%nnj0Nj5NJ5K0J5K0%%%%J0J5J0J5j5l0l0j0j0%j5
10582c0NNj5%%nJ0NN%NNNnnNj0%nj5NNk0j0N%K0NJ5K0L5L5K0Nj5nnj0j5j5j5j0j0j5j5nN%
10578c0%n%Nnn%nn%nnnL0L5L5K5nk0j5J5K5%k5m0k5nN%j0j5NNnnnn%%j0N%%n%J0J5J5J0J5
10575a0J0J5J5j0j0j0nj0J0nk5k5nJ5J0K5Nj5j0j5J0J5J5L0K5%k5j5j0NNnj0nj0%%%nJ5j0
10572b5j0J5%n%%%%%%%%%%l0k0nL0N5M0%l0k0j5j0Nj5n%k0nJ5M0M5K5J0%nnk0l0k5j0J0J5
10569eJ0nk0l0m5l0NJ0J0J0J0j0nj5NK0K5L0J5J0j5%NJ0K5M0K0J0k0l5j5%%nk5k0nnNnNn%
10566d0%%K0%%nk0nJ0K0K0Nnj5j0nJ5J0J0j5j0NK0K5nl0j5%NK5Nj0j0NJ5Nnk5j0J5Nj0j0k0
10563d0%K0J5nk0n%%%%%%%%NJ0J5NnK0J5nNk0nj0k5k5k0J5L0J0j5m5k0nNK0J5J5K0J0Nj5k5
10560e5k0j0NJ5L0K0%%J5K5K0K5K0J5nk0k5j0%nj0k5k5%J5nnJ5J5NNNNnj0nj0%Nnk0l5j5J0
10557e5K0%j5j5%%NnJ0J0nnJ5%J0NNNJ0NN%n%n%%nn%j5j0nnj0k0%J0NNNJ5%J0%n%%nj5Nnn
10553f0NN%J0NN%J0%nNK0L0J0nj0k5m0m5k0j0%j0NM0O0L5NNj0k0m0k5nNnnj0j0nk0j5%J5L0
10550i5K5L5K0J0nJ0n%NN%j0%%j5j5k5nK0nj5k0%K0L0L0K5nJ0K0j0l5k0k0l5l0j0J0K5J0N
10548f5j0j0J0J0L5L0L0L5J5nl0m5n0l0j0%nn%J5L5L0K5J5J0K5J0%j5n0l5k5nJ5L0K0%J5N
10545B0L0K5Nj0k0k0j5nJ5K5K0J5L0Nj5l5k5nk0k0%J0K0K5J0nj0k5j0nNJ0Nj5l0j5j0J0L0
10542@L5%j5nJ5K5K5K0%l0k0nj0n%j0j5%Nj5k0k0j0K0M0K5K0J5nk0k0n%Nl0k5%%%%l0k0%K0
10539f5J5j0k5n%j0j0NJ0nnJ0J0j0j0J5L0J0j0k0NJ0J0%nnj5%J0NJ5J0j5%k0nK0K5L0J5%k5
10536a5j0j5l0j5j0%J0K0M0M0J5nk0nJ5K0K0J0nj5j0J5K0%k0j5nNn%%NnNNnJ0nj0j0k0l0m5
10533g5l5j5J5K5L0J5N%j5%j5j5j0K0L5J5K0Nk5j0%nnj0j0nj0%J0J0NNJ0J0Nj0NK5K0K0NN
10531E0J0Nk0j5%j5j0nj5%NN%%NnNj5%j0j0nj0j0nNK0NJ0Nj5%j0k0l5k0J5N0N5M0J0N%j5k0
10528B0k5k5%J0J0J0J5J0n%nnJ0K5K0J0k0j5k0j5J0NJ0NJ5nj5j0k0%J0K0K5J0j0j0j5j5%k0
10525ej5j0j5j0K0L5L5J5%j0j0n%J0J0%j0j5j0j0NJ5K0Nj5l0k0k0k0n%j5k5k5nJ0Nnj5j5N
10522a50K5L5M0L5M0Nj0j5nnj5l0j5J5K0K5Nj5j0k5j0J0J0J0J0J5J0J0NJ0J0j5j0l5l0m0k5
10519a15nJ5J5K0NK5J0J5nk0k0k0J0K0M5K0nj0%J5K0K5J5J5J0j0nk0l5l0k0k0k5k5%j0nnn
10517a15nnj0nnnnK0L5L0L0K5K5L5K0j0j0nk0m0j5%%nk5j0K0j5j0nj0J5J5%k5j0%J0J0NNj5
10514h5J5J5K0nj5k5k0k0k0K0M0L5L0K0%nnk5nJ5J5K0L0L0J5%j0j5nNNj5k5j5%%j5%K0NNN
10511C5NNNL0L5J0nl5k0j5nK0J5J0j0j0j5k5l0k0%j5nJ5L0L0K0j5j5j5j5k5nk0j5N%J0%L5
10508b0M0L0j0l5m0k0%NNnJ5N%J0%%NNNj5j0j0j5nj5k5%J0J0J0NNnNK5K0J5j5k5j5%J5NNJ0
10505b0NJ0NNJ5%N%%N%%j0J0Nj0j0NJ0j0n%J5J5K0Nnl0k5j0j0j0j0nJ0J0J0J0j0nj0nK0L5
10502C0L5K0%k0%J0J5j0l5l5j5%NJ0L0N0M0Nk0k5k0k5k0nK0L5J0%nJ0K0nJ0J0j0j0j5j0j0
10500G0j0j0j0n%n%nn%nj0j0j0j0k0k5k0J0K5J5j5k5%J5J5nj5j5J5J5J5J0J5J5K0J5J0J5n
10497E5l0k5n%K0K0L5J0j5k0l0k5j5k5j5j0%Nj0k0%K0J5%NJ0nNJ5%J0J5nJ0J0J0J5j0k0%N
10494EN%j5k0NJ5N%nk0l5m5l5j5J0L0K0K0NNJ5N%J5J0NNJ5J0J5J5NJ5Nk0k5k0l0j5l0k5k0
10491a15NJ5NJ0J5%J0J0Nj0n%nn%j0NN%J0%NnJ0J5K5NK5%l0k5nK0K0K5K0K0%k5l0k0j5j5j5
10488e0J0K5L0N%nNL5L0J5%j0%%J5K0J0%%J5k0k5k5j0k0j5j0k0l5nL0M0M0J0nj0nNj0Nnnn
10485E0%j5j5nk0%k0k0nJ5J0K5NJ5J5J5J0J0nnJ0Nn%%Nj0j0%nnnnj5k5l5j0L0L5J0j0j5nN
10482@N%nj5%J5%NJ0L5J5%j5%j5nj0nj5j5nn%Nnj0J0%nN%N%nJ0Nnk0k0j5k0%L0L0%k0l0nK0
10479f5K5K0J5K0K0%j5k5j0%nnNNnJ0J5K5K0J5j5m5l5j5nJ5%NJ0NJ0Nj0k0J0K5N0K5j0k5j5
10476C0k0k0k0j0NNj0n%j0N%%J0nnJ0N%nj0nnj0%j5%J0K0J5J0J5J5J5J5NJ0%NNnj0k5l5k0
10473d0%J0L5M5J5%k0j5j0J0j0j5j0j0%%%%J5K0%k5j5K0NnnN%%J0K5K5Nj0k0k0j0k0%j0j0
10470c5J0J0J0NJ5%NNnk0nj0k0%nj5j5%nj0j0nJ0L0J5J0Nj0%nn%nnnnK0J5K0j5l5l5k0%NJ5
10467a00K0NK5NnL0K0J5k0k5J5J0%nj0NK0J5J5K0n%N%J0NnJ0%%nk5k5n%L0K5J0j0j5j0j0j5
10464B0nj5j0%n%%%%J5j0j0j5J0K5%nnNJ0nN%NNN%j5j0k0j5K0K0K0K0nk0j0j0%J0J0%J5J5
10461D5K5%k0j5k0k0j5%j0nj0J0L0M5M5J5k0l5%K0J5%k0j0nK0J0j0j5j0J0NnnnJ0j0J0NJ0
10458F5J0NJ0J0NJ0%NNnJ0nJ0nj5k0k5j5j0k5j5k0J0J0NJ5J0NK0%N%nN%%J0j0j0k5j5j5m0
10456d0k5j0%%%%%%N%Nj5N%j0n%nnNnj0NK5M0L5K5J5Nj0j0%%K5L5L5K0j5l0k5k0j5J5J0%n
10452E0l0j5nJ0NnNJ5K0K5J5J0j5l0k5l0k5nJ0J5nj0j5j0j0NJ0NNJ5J5J5J0J0j0j0J0J5J5
10450E5L0L5Nk5m5n0l0j5J0K5K5J0J5%l0l0%K0K5K0j0nj5j5J0J5J5J0J5J0K5J0NK5nl5k5n
10447G5nJ0K0j0j5nnj5j5j5k0n%nk0k0nj0K5K0K5NJ0nj0%J5L0L5K0nj5k5j5j5k5j0%K0L0K5
10444G0L0J5Nnk0j5j0k0l5l5k0%J0J0Nj0j0Nj0k0N%j5%J5N%J0NJ5nj0n%j5j5%j0j0J5J5J5
10441d5J5J5J5J5J0j0k5k5j0NK5J0K0N%%J0N%%J0j5l0k0j5j0Nj0%K0J5K0K0k0j0k5j0N%NN
10439b5NNJ0%j0Nn%%nj0NK0%J5J0J5J0J5J0nnnnj5%Nj0k5j5j0K0J0j0j5j5j0k0N%j0j0j0j0
10436i5nnnn%K5K0N%J5L5L0J0k0k5j5NJ5J5L0M0J5k0l0j5k0k0j5J5J5J0J5nj0j5%%k0%n%J5
10433b0%J5NNJ5%%nnnnn%j0nj0j5%L0J5K0L0K5Nj5k0nJ0J0nl5%K5N%nj0J0%nN%j0J0Nnj0n
10430C0%j0%K5J0J0n%J5j5l0l5l5l0j5Nn%%nj0J0J0L0L0J5j0j0j0j5J0NJ0NNJ0N%J5j0k5l0
10427e0J5L0K0K0J5%%J5L5J5Nj5l5k0nJ0L0Nk5m5l5j0J0J5j5j0%j5nNL5L5J5J0K5N%k0nj5
10424D5k5%j0j5%J0J5%j5j0J0K5Nj5l5l5%L0K5J0%NJ5n%j5j0nj5nJ5L5J5nnK0%J5J5Nj0l5
10421D5j5k5k0j0J0K5J0nl0k5k0%L0K5J0J0NJ0k5k0J5J0K0Nj0l0j5%j0nj5j0j0j0J0J5NJ5
10419c5J0J0J5J0j0j0j0j0nj0j0j0J5K0J5J5K5J0J0K0N%N%k0j5k0k0%j5m0m5nK5J5NnJ0Nn
10416e5J0nJ0%nNJ0nnNN%nN%NnNNnN%%%N%nNJ0nnJ0L0J0nk0l5m5m5l0k0J0K5L0J5nj0J5K5
10412f0J0K0K0J5j5l0l0j5J5L0L5J0J5K0J0j5k0l0j0J0J5J5J5J0j5%%N%J0%NNj0J0K0J0j5
10410F5k0k0k0nl0j0j5k5nJ5K0K5J5Nn%Nj5k0k5j0j0nj0nJ5L5L5J5nk5k0j0J5K0K0J5nnj0
10407a5j0nj0nj0NJ0K0nJ5NJ0J0j0nnnj0nnn%n%%%%n%%%%%%%n%j0j5k5n%%N%K0M0K5K0J0k0
10404ennj0nnnJ0J0%K0J5%K0%j5l0l5j5%j0j0%J0j5n%j0j0nj0nK0M0L5L0N%L0N0M0J0k0k5
10401H5nk5j5k0k0k0j5j5j5J0K5L0J0nj5j0J0L0L5nm0k0k0nnj0nj0nj0nNNNNJ0NNN%%%%N%
10398c5%%J0J0J0NJ5NJ0J0nnNj5%n%j0nk0j5j0k0j0j0j5J0K0M0M0J0nk0j0%%%Nj0J0n%J0j5
10395b0j0NNj0n%%j0Nj0Nj0nNNK5J5j5j0NK0K0Nj0n%NnnN%nJ0j0%%%%%%%%j0J0nnJ5J0Nj5
10391@j5j0J0K0L5L0K0J0j0l0k5m5m0k0j0j0j0%K0L0K5J0K0K0J0nk5k5j0n%nm0k0%J5K5nn
10389g0%NNNNk0l0m0j5J5NnK0L5L0L5L5Nnj0NJ0nnJ0%%NNNJ0NJ0J0NJ0NJ0j0nNn%J0j0k5l0
10385C0l5k5%J5J5nnnJ5K0L0N%%k5j0NJ5K5j0nk5k0k0j5NNJ0K5K0J5nj5j0n%%%J0L0L0N%k0
10382G0k0j0%k0%j5j0j0nj0J5J5%%j5nJ5K5J0j5j5k0NJ0%k5m0l0J0K5L0J0K5K0J0NNN%j0N
10380D0J5K5%j5k0j5nNNnk5j0j0j5j0j5j0%NJ5n%J0NNnn%j0%nnn%%%Nj0J0%%J0J0%J0K5Nj0
10376a0NL0J5k5m0l5nNJ5J0%%J5L5J5nnJ0L0L0J0j0k0j0k0j0%nnnnj0%Nj5n%j0%n%%J5K0N
10373A0%K0K0%n%j0Nj5NNj5k0J5%j5Nj0%nnJ0Nn%NnJ0nN%%J0j0NNj0nnj0Nk0Nj0%K0J0NNJ0
10370A5J0J0j5nj5n%k5j0%NK0K5L5J5nk0l0k5nJ0K0K0j0nj0k0%J5j0J0j0j0NnnJ0nnK5Nk0
10367b0k5j0J5J0%nj5NK5M0L5K5nm0l0j0NJ0K0%j0nJ5L0K0%j5l0k0j5NK5NL0K5J0%k0j0j5
10364E5nnj0nj0nnj0j5nNk0j5%j0j0j0NJ0j5NnnNnnj0NNK0J5J0J0L0K0J5%k0j0n%J0J5%J5
10361C5%J0N%nj0%nnnnnnn%nj0%n%%%%%%%%%%%%%%%%%N%%%%nJ0n%%%%%J0j0%J0nJ0k0j5j0
10357d5j5NL5K5J0%j5k0%J5NNj0j0j5J0K5J0j5k0j5nj0nj0J0NNJ0NJ0NNJ0NNNnj5k0%J0L5
10354B0K0K0%j5%j0J0K0K0NJ5K5L5L5K5%m0n5n5l0%J0K5K0%j5l0k0j0j0NJ0J5%j0k0l0nj5
10352c5%NL0L5J0%j0j0j0nJ0J5j0j5j5J0nk0l0k5NJ0K5J5K0K0J5Nk0j0nj5l0k5j5NK5K5J0
10349a5n%Nj5l0l5j5NNL0L0J0K5K0L0J0%j0j5%J5%j0l0k5j5nnK5K5K5K0J5N%j5k5nNK5J5%
10346G0%j5k0j0nL0M0K0j5l0j5n%j5k5k5l0j5NK5J5J5%%N%%%%NNNnj5l0j0NK0Nnj0k0j5j5
10343h0NNK0L0K0nk5l5j5nNK0J0J5J5J5J5J5nj0j0nj0j0k0%L0K5Nj0nJ5K0K0J0Nj0j0%%%%
10340E0j0nj0nJ0NJ5Nnk0k5%M0M5K5%k5l5k5l0k0j0nJ0L0M0Nnj5k0k5j0%J0J5%%J5NJ0nn%
10337B0%k5j5%K0Nnk5j0Nj5j0N%J5J0NJ0NJ0J0nnnnJ5J5j0l0nJ0K5J0NNNNJ0nj5m0l0NL0N0
10334E0K0%n%j0j0Nj5l0k0%K0K5NNnj5l5m0m0k5nJ0L0L5K0nnJ5J5K5Nnj0k0%nj5k0%NJ5J0
10331b5k0j0j5J5K5J0j0nk0k0k5nK5K0K0%k5j5%K0L0NnJ0%%J5K0j0j5NK0J5J5j0J0NnJ0J0
10329F5nk0l5l5k5%J0J0%k0nNK0K0J0j5l5%NNnj5j0J0K0Nj0%%%NnJ0j0J0NnJ0J0J5NJ5NJ0
10326C0J5nnn%j0%%j0nJ0%%%%%%NK0J0Nj5k5l0k0NnnJ0J0Nj5%J5J5nk0j5j0J0K0J5J0nk0j0
10323c0j0NL0%j5j0n%j0j0%%nj0NK5L5M0K0J0n%%NnJ0j0k0j5k0j5J0K0K5Nj0j0j5j0j5nnj5
10320c5k0%NJ5J5J5%k5k0nNK0%nj0%NN%NnJ0K0j5j0j0nj5J5L0K5K0J0Nnj5l0%NJ5J0nJ0NJ0
10317D5K5J0j0k0l5NK5K0%k0l5l0k0k5%J0J5NJ5J5Nj5%K0J5%k0j5J0j0nl0k0%NL0J5NJ0NL0
10314C0K0N%k0j5nJ5K5K5K0%j0nnj0nj0nNnn%Nj0%nj5l0k5k0NK0J0J5nn%K0M0J5j0j5k0k0
10311enJ5J0J0k0l5k5j0J0NK5nj5j5nJ0K0K0J0NJ5%%j0J0j5n%j0n%%%%%%%n%%%n%%%%J0N%
10307a5K0J0J5%n%k0l5m0NK0J0J0NK0J0J0J0J5NJ5j0k0l0nL0K5J0J0J5K0nk0%nJ0J5%NN%n
10305A10J5J0nm5n5m0j0NJ0J0L5K0K5j0nj5l5k5j5j0nj0nj0nnj0J0L0J0K0J5J5K0J0J5%j0
10302E5k5k0j5%J5L0K0K0L5J5%k0k0k5m5l0nNNN%NK0K0%nl5l0j0j5%nj0%nj0%J0K0K5J0J0
10299ej0k5l0l5k0k0n%K5NJ5NNNNNNJ0NnJ0J5j0J5%%NNJ0%J5nJ5J0%k0l5l0k0%J5NJ0J5J5
10296b5K5J0j5k0j5k0nnnn%nj0J0L5O5O0L5J0k0m5n0n%n%j5%j5%J5%NJ5J0J0%J5%j5j0Nj5
10293@nj0nJ5NNj0j5j0J0K0K5Nj0k0j5nNK0J5J0j5%J5J5Nj5nnNJ5%nNj0J0J0NJ0J0NJ5Nk0
10290H5l0k5k0j5l0l5j0%J5J5%J0J0J0N%nnnj5j5%%K0%k0k0j0%j0nK5K5%k5l0j0K0L5K5%j0
10287e0k0N%J0NJ0J0NJ5K0J0k0l0k0j5l0j0%K0J5NJ5J0K0NNK5NJ5k0l0k0k5k5k0k5k5nn%n
10284a70%%%%J0M0P0M5NNK5j0n%%n%n%nN%N%K0K0J5J5L5J0Nj5l5o0o0l0NJ0J0J0K0NnK5K0
10281C0nJ0J5NJ0K0%j0k5k0j5k0j5j5j5nJ5K5L5J0j5k5l0nJ0NL0K0%j5l0k5%K0K5K5J0j0j0
10279A0j5n%k0j0j0j0j0K0K0J5K0K0K0K5J0%%j0J0nn%%%NN%%N%Nj0j5j0j5nj5k0%nNJ0nNN
10276A5nJ0K5NJ5J5Nnk5m0%J5J0%j5j0j0k0k0l0k0l0%K5NJ0J0K5K5J0%Nn%J0%J0%NNJ0%j0
10273B5k5j5j5k5k0nK5O0M5J0j0n%%nn%J0j0nN%%J0%NNNJ0J0%%j0j5Nnj0%j0j0Nj0nj0n%j5
10269a5J0nnJ0j0NNnN%%%%%J0nn%%%J0J0K0NJ5nm0k0NL5J5J5K5Nj5j5k5j0j5k0nJ0%%J0K5
10266C0J5J0j0m0l0k0k0nJ5L0NN%J0J0n%J5J5Nj5l0l0j5J0J0J5NJ5J0%K5K0%%nn%j0%nnnj0
10263A0j5%j0j0j0nJ0J5J5J0K5%NK0J5j0k0l5j0nk0nJ5NJ0J0NJ5J5Nk5m0l0k5%N%J0NK0J5
10261a5J0%n%nnj0K0L0%k0j5%j5k0j5J0J5j5k0nnK0K5L0J5J5K0J0Nn%%Nj0%%%%j0NJ0Nnj0
10257D0j5nJ0N%nn%J5J5J5J5K0J0K0J5m0m5l0j5%%%%j5k0nk5l5k5j5J0NnJ0L0K5J0NNK0L0
10255B5L0K0J0j0k5j0j0j5j5j0NJ0L0K5J0nj0j5n%nj0K5K0J0nj0k5k0k0j5k5j5NJ5J0n%NL0
10252@K5J0nNK0L0J5j0l0m0l0j0j0%NJ0NJ0NNJ0%J5%k5k5k5j0n%%nJ0j5%j0nK0J0J5J0J5J0
10249@J5J5J5n%nnNnj5J0j0%nnJ5nj0j0NN%NNN%NnnNnm0j5%K0L0Nj5k0%NNNNJ5j0n%N%NNJ5
10245C0Nj5nJ5N%nNJ5J5k0j5l0m0l5nJ0K0J0j5j5NJ5J5K0K0NK5J0J0K0%k5l5NK0J0N%J5J0
10243H0L0J5j5l5m0k0j0k0j5j5k0j5k0%K0%J5J0NJ5%j5k0j5j5j0J0L5K5J0n%J0NN%J0J0j0
10240e%NnNNnnj0j0nnj5nj0J0J0J0NJ0NJ5Nj0j5j5j5%%nl0k0NK5L0nnJ5J0J5%nj0k0NNJ0%
10237c0J0J0nnj0NK5K0%k5j0J0J5J5J5nj0l5l5j0NJ5L5L5L0%j0J0K5nk0k0N%k0k0%nj5k5k0
10234e5nJ0K0K5K0K0Nnj5l5l0%K0K5%n%%J0K5J0K0%j5j5%%J0J5%J0NJ5%k5l0l0k5n%n%L0L5
10231C0M0K0J0j5J0j0j5j0nJ0J5K0j5j5J5J0Nj0k0nj0j5k0nk0nJ5L0L0J5%j5k0%J0NJ0J0J0
10228I0%NJ0Nj0l0n0l5j5k0%J5M0O0L5Nk0j5l0j0j5%N%%j0j5%J0J0%J0N%NJ0%%NN%nNnk0k5
10225EnNL0K0J5j0l0j5j5j5J0%%j0nj0%J0L5K0K0J0NK0%j5k5j5k0j0Nn%%nn%%j0j0%nn%nj0
10222e0nNJ5K0J5nj5%J5K5K5J5K0NK0j5k5j0k0j5j5k5j0%J5NJ0NNJ5%j0j5j5j0j0j5%j5k0
10219h5J5L0L5M0L0Nj5n%j0n%j5%nl0j5%J5j0j0j5nNnN%%N%%nj5nj0nj5j0nJ0J5J0J0J5J0
10216d5J5J0%nn%%n%%J0J5J0J5j0k5j5j5J5J0J0J0J5nnj5k0j5J0J0j0nj0nN%%Nj0J0J5j5%
10213e0NnN%%nNJ0J5K0Nj0j5j5j5nnK0K5L0J5nj0j5l5k0l0N%j0j5k0%J0K5K5L0L0K0L5j0k0
10210B0l5j5N%j5NJ5J0%J0NJ0N%nnn%nn%J0J0J0J0J0J0J5J0%%%%J0j0J0nj5nj0j5NN%%M0K5
10207A15Nj5l0k0k5l0j0j5j5j5NJ0%NNnJ0K5L0J5j0%%J0nj5%n%nN%j0J0%%%%nNJ0j0j0nnJ5
10204A5J5Nnk5%N%Nj0%Nj0%%j5J0NJ5NJ5k0j5j5j5j0J0J5J5J5%j0k5l5k0j0J0K5K0K5K5K0
10201D0%NK0J5%J0J5k5l0l5k0j5l5l5j5%NJ0%%J5%J0%J5J5NNJ5NJ0%j0nn%j5nnJ0Nj0j0k5
10198g0j5%K0K5N%%K0K0N%nj0j0nj0nj5%j5n%L5J5NnnN%N%J0%j0J5J0NK0Nj0k5k0j5j5k0k5
10195i0l5k5nNL5M5L5K5J5Nj0nj0%j0j5%J5%k5j5N%J0nN%nNJ5%NJ0J5%J0J0NJ0J0NJ0j0%K5
10192G0L0Nk0k0j0n%J5Nj5k0j5nj5j5%%%n%K5J0j5j0NN%N%%NNn%%%%%n%J0J0J0NJ0NJ0NNN
10189H0j5j5l0k0NK5NJ0NJ5k0l0l0j5%J0%k0k5nJ0J5Nj0%K5J5n%J5K0L0L0K0%j5k0Nj0J0N
10186G5nJ0nNNj0nNJ0L0NNk0m0j5NJ0nk0k5nNj0%%%%%nnj5j0j0J0J5K0L5L0nj5l0k5N%NNN
10183A5N%J0%NJ0%n%%j0NJ0j5j5k5k0k0%K5K5%%j5j5nnk0nj0J0M0L0J5%j5nj0J0N%J5%NNN
10180C5L0K5J5j0k5k5k5%J0K5j5l0k0nJ0K0NJ0J5%J5J0J5Nj0l0j5j5k5j5j5k0NK0J5NJ0J5
10177A5K5N%J5L0M0Nk0k0k0j0j0j0nNK0K5L0J0j0l0k0k5%j0j5nNn%nNNnk0j5NL0Nj0n%Nn%
10174E%%nJ5j0J0J5J0J5J0J5J0J0j5l0k0k0NK0K0N%N%%J0nnJ0j0%nl5l0l0nK0L0J5K5K5%j5
10171F5j5nN%nNJ5j0%J0j0j0nj0k5k5j0J5J5nj5nn%J0j0NJ0J0N%J5N%nj5j0j0%J5M5K5nk5
10168C5%NN%j0j5j0j0%J5%j0n%NJ0J5N%J5NJ0%j0j5Nj0nj0n%j0Nnj0NnnNNNJ0NNNJ0j0N%%
10165C5J0K0%l0m5n0m0k5J0M0N5L0nj0%j5Nj5n%NK0J5J0K0NJ0J5J0j0k5k5l0k5j5J5K5K5J0
10162B0j5l0l0j5NNN%J5K5K0%n%J5K5K5J5J0J5J0J5%J0Nj5m0k5k5nJ0%%%%N%nj0j5nK5Nj5
10159C0k5l5j0%K5J0j0j5j0nJ0K0K0J0J0NJ0J5nj5nJ0J5nk0l5l0m5k5%%J0nj5NJ5K5J5K0N
10156c0j0j0k0%NJ5L0L5J5J0j0j0NNj0%nJ5J5J0J5J0J5K5%j5%nj0%%Nl0k5j0nJ5j0j0j5n%
10153@%nNJ0j0nJ0nnj5Nnj0%n%nj0J0NJ5J0J5L5L5K0j0j0k0j0j5l0j0%J5K5J5N%j5%j0nNJ0
10150C5J0Nj5m5l0k5%K5J0N%%%%K5L0L5K0%k0l0NnJ0J0nk0k5k5j5nJ5NNJ5L0K0J5N%NN%NJ0
10147I5nj5j0j5j5n%j0nnnnnj0nj0n%j5nj0j5Nnj0%j0j5Nj0j0j0j0%NL0L5J5J5J5J0K0J0K0
10144B5J5j0nj0j0Nj5nnj5j0NK5Nj0%%NNN%%J0N%NNJ5%k5j0J5L0J5j5k5nj0nk0NJ5J5j5l0
10141b5l0j5NK5J0%%j5NNnJ0N%J0n%NNNNJ0J0J0%J5K0n%j5k5%j0j5j0j0NNJ0J0nJ5NN%k0n
10138@nj0nj0j0%j0J0J5J0j0k5l0j0j5nj5j0L0M0L0N%nJ5%%NNN%N%k0l0k5k5j0nNJ5J0K0K5
10135d0J0%J0K5J5nl0l5%L0M0K5J0%J0J5J5K0Nnj0%J0%Nj0k0nj5k5k0j0%J0K0J5J5nj5j5j0
10132C0j0j5NJ0NN%k0j5nNNnnj0nJ0j0j5j5k0j5N%%NJ5%j5J0NJ5J5%nj5%NN%k0%NNK0nj5%
10129e5NJ0NNK5NJ0j0j0j0j5j5j5j5nj5J0L5L5M0K5J0k0%%NJ0%j5j5k0n%K0K0J0J0%nj5j5
10126B0j5%%nj5j5nK5K5%J0NK0K0J0nk0j0m0j0j5j5j5j5%J5K0J0%j0J5NJ5K5%k0k5nnj5j0
10123e0K0L5L0nl0k0j5%nj0J5K5J0n%J0J5%%J5J5n%%n%%J5%k0NJ5L0K5NNK0K5Nl0j0j0%k0
10120A00j0j0j5k0k0k0j5k0j5k0%J0J5j0j5j5NL5K5J5j0j0NJ5J0J0J0NJ0NJ0NK0nj0k5j5j5
10118A5l0nk0k0k0j5k5j0K5N0M0L0K0Nnnk5k0J5J5L0L5j5l5%J5K0%j5j5j5j5J0L0K0J5%%%
10115H0%Nn%%j0nj0n%j5j5%K0J5K0J5J5nl0l0nnj0nj0nnj0j0j0nj0J5L5K5K5Nj5nnj5%nj0
10112@J5J5J0j0l5n5k5NJ5K0K0J5j0j5j5j5%J0J0n%J0N%NN%NJ0%NNn%%nn%%j0j0k5l0j0J5
10109h5J5J0K0K0K0L0J5J0%j0m0k5k0J0J0j0j5j5j0%j0nnK5L5L5K5J0j5nJ0j0%J5k0k5l5m0
10106h5k0J5L5K5K5%j0%nn%n%J0K0K0J5J5J5J5J0%k5m5m0m5j0K0L5L0J0j5nJ0NNJ0J5j0l0
10104Ek5k0%k0j0nk0k0%J0K5L0J5J0K5Nnj5%J5K5M0L5J5j5k5j5%j0j0j0j5m0m0l5j0J5J5J5
10101f5J0K0K5J0J5K0%j5l0J0M5K5J5N%j0k5k5l5k0j0j5%n%j0n%j0NnJ0J5%%J5J0%nJ0K0L5
10098C0K0%NJ5K0%k0l5l0j5%J0%j0nnJ0j0%nj0j0k0j0nk0k0%J5K5L0J5j5nj0j0nJ0K0L5L0
10095A5J5%J5%J0nj5nN%%j0N%nNj0nNJ0NJ5NJ5J0%J5J0k0j5J0nnnnn%j0J0%j0Nnl0l5m5k0
10092h5J0L5K5J5Nn%nnNNnl0k0%K0%k0j0nnNJ0J0L5J5nj0nnNj0j5Nnj0NL0J5K0J0K0K0J0n
10089G0k5k0nJ0K5K5J0k5l5l0k5j0J5J5j0Nnj5N%j0j5J0J0nNNNN%J0Nj5%n%j0n%K0K0J5%k0
10086@%K0L5J5Nk0l5k5j5NJ5nnn%J5J5J5K0K0K0K0K0K0Nj5l0k5j5k0k0%j0%n%nnNj0NNj0N
10083ENN%%NK5j0k5k0%J5J5Nk5k0%J0NNNNJ0%k0k0k0j5%J5J5Nj0j0j0j5J0NJ5%J5K5K5J5K5
10080G0K0nk0%N%%j5k0j5k0j0j0j0nj5nj0j5J0NJ0Nk0j0J0L0L5K0Nj0J0K5J0J5nl5o0m0nJ0
10077f5%NM0K0j0%j0k0k0j0%%nNNn%%J0J5K5Nj0%K0L5K0j0%J0nj5%j5k5k5%J5J5K0J5J5Nj0
10074D0j0NNnl0l0l5nL0M0J5n%N%NNnj5k5J0K0K5Nj0k0j0J5J0j0nm0m5%K0K0nj5nNn%J0J0
10071c5J5NJ5nl0l0%L0L0%%%j0J0J5J5j0k0j0nj0%J5K0K5J5NnNnm0n0l0NK0L0K0L0Nnj0J0
10068C0K0J0J5J5J0%k0l5l5k5m0k5nnj5NJ5J5J5J5NK5K5Nj5nj5j0%J0NNJ5K5K5J0nj0nj0j0
10066C0j0j0j0%j5j5%%J0j0J5nj0NK0K0J0j0j5NJ0NNJ0J0J0J0Nnl0l0k0nJ5%nJ0K0J5j5l5
10063a5k0k5k5j0NL5L5K0J0j0nj0j5%J0K5L0J0j5k5k0k0NNNNj0j0nj5j0NK5K0%nNK5K5K0n
10060E0k5k5nK5K5J0j0%N%NnJ0N%%%J5J5nnm0m0k5%NJ0K0%%N%%J5K0j0j5j0j0Nj5k0%j0j0
10057d0%%J0nNNN%N%J0nj0j5%K5L5J5%nj0j0k5n%%%%N%j0J0J0j0NNnNJ5j0k0k0NNj0j0j0j0
10054f5K5K0K0K0J0%NNk5k0k5k5j5N%K0L0L0J5nk0k0k0k0NNN%N%N%J5%nJ5J0j0NNJ5K5%k0
10051B5n%J5J0J0nj0k0%nnnnnnnnnnnJ0J0K0L0J0K0K0Nj0l0l0j0j0J0L0J0%Nj0J0j0J0%nJ5
10048F5NNj5k5l0l5k5j5%J5NJ5nj5K0K0K0N%k0m0l0NK5Nj0NK0J5%%J5%nj0n%Nnnnj5Nj0nj5
10044g0NJ0J5J0J5L0J5NJ0nnnnJ0J0Nl0n0k0J0K0K5J0K0K0J0%J5%k5l0l0k5l0l0j5J5M0M0
10042a0J0nk5%J0K0%n%%j5j0K0%J0nj0J0NJ5K0Nn%J0L5Nnj5l0k0j5nNn%k0j5j0n%j0%J5M5
10039eN0M5L0K0J0j0n%j0Nj5j0nj5k0j0k0%J5K0K5J0j5k5j5k0l5j0J0K5Nj0l0l5nJ0K5K0K0
10036B0K0K5n%j5k0k5l0j0j0J5J5J0J0N%j5l5m5l0NK5J0J0K0L5M5M0J5nj5%J0N%j0n%j5k0
10033C0k0j5k0j5j5k0J5K5L0J0L0J5L0J5nnj0Nj0nj0%nN%k5l0k5NK0J5nj0j0k0k5NL0M5L5
10031F0L0K0Nj0k5l5l0%J0J5Nj0%nj0j5J0K0J0j5j0J0J0J0k0l0m0j5NK0K5K5L0K0%j5%j0j5
10028C0%%j5j5%%k0j0j0j5j0Nnj5k0nNL0L0K5L0K0j5k5j5K0J5nnnnNN%J0N%J0N%nnn%nnNj0
10025E%%nj5J0nn%J0NN%J0NNNNJ0%Nj5J0J5K0Nk0j5k5n%K0J5nnJ0J0%%J0%k0nnnj0j0%j5%
10021Ej5nnj0nj0N%NN%NN%nnnnj0nnn%n%nJ0J0%j5k0nJ0J5J5%%j5j0k0%J0K0L0L5J5N%j0J0
10018A5nn%%%J0j5j5k0k0%J5K0N%k0j0NNK0J0J0J0J0J0J5J0J0j5j5nk0k0j0%k0k5j0K0K5K5
10015@K0nk0k5j5%J5K5NNnJ5L0J0nj5nl0l0j5NK0K0N%NNN%nk0k5k0%J5J5J5%k5%J5J0%j0j5
10012c0j5nK0K5L5J0NN%N%NN%N%%Nj5j5j5j5%%J0j0l0l5n0j5J0K5K5J5J0K5L5%J0nj5J0%j5
10009A5J0j0nJ5N%J0%j0K0%j0j0N%nnnj0j5j5j0J0K5K5J0J5%nl0k5NL0L0Nj5%%n%%%j0nk0
10006A0%K0K5Nj5j5k0j5k0NK5K0Nj0nj0j0l0k0k5k5j0J5L5L0Nj0N%NK5K0Nj5%J5M0J0k0m5
10003Ek5K5M5K5j5l0l0%%L0K5K0j0l5l0l0nK5K5M0K0%n%nk0k0k0k0nj0j5NK5K5K5L0Nj0N%
10001F5%nJ0j0j5k0l0j0J5J0K0J5j0J5J0nNN%Nj0k5j5j5k0j5j5k0%J0NNNNNJ0j5nNK5K5L0
9998D5K0%k0m0k0nJ0J0%K0%j5nnNj5n%nJ5N%J5nJ0N%nj0NNj0j0J0NNNJ0NJ0%J0%j5j0nnj0
9994A0j5%N%%Nj0j5NK0J5nj0n%%N%n%%%n%j0J0K0K0K0K0nk0k0nj0j0j0j0nj0nnnJ5NNj0nN
9991c0L0J0J0nj0J0%NJ0NJ0J0%nnj0j5J5J0NJ5j0nl5l5l5%NL0%j5n%J0%NNNNNN%NnJ0j0J5
9988A5%%%N%NJ0nnNJ0%k5k5J0J0J0J0K5K5K5K5%j5k0Nj0k0nj5j5%k5nNj5nNj5%j0nK5K0j5
9985eN%J5J5%NnJ5j0j5j5%K5K5nj0NJ0J5J0j0j5j0j5j5k0j5k0j0J5J5K0J5j0k5k0j0nJ0N%
9982d0k0nJ5J5J0J0J5J0nnnnJ5K5K0j0m0l5k0nK5J0j0j0nnJ5J0J5K0j0k5l0j0NL5L5M0J5J0
9979G0j5j5l0l0n0k0nJ5J5L5L0nl0j0NK5J5%nk5nnNJ5%n%%%N%%N%nNL5J5K0K5j0j0j0j5k0
9976A5k0j5k0j0J0K0K5%k0nj0j5%j0j0NN%NnJ5%NJ0J0J5J5%J5J0J0L0K5%k0k0%K5K5Nl5n0
9973C5l5j5J0J0J5J5J5Nj0l5l5k5j0k0NNj5l5j5%K0J5J5NL0J5J0K0J0J5nk0k5k5k5nJ5L5L5
9971@J5%%%j0k0j5NNj5%nj5NJ0j0%%%%N%j0J5n%N%j0J0J0J5J5K0J5J0K5J0j0j5nj0k0%nj5
9968@k5j0J5J0nnnn%%%%%%J5nl5j5%NJ5L0K0K5NN%J0%N%NJ0nj5j5k5k0%J0K5J0%%j5l0l5j5
9964f5K0J5J5J5Nn%%n%j0%n%j5NK5K0L5J5j5k0%%j5j0J5K0nk5k0nj0nk0%J0J0J0J0J0J0NJ0
9961B5j0m0k5k0nj5%J0K5Nj5j5%K5K5K5J5%j5nNj5k0j5j0J5L5L0L0K0J5%j0k0k0j5nj5%k0
9959b5nj0j5%J5K5L5J5nj5j0j0nnj5NK5L0K0L0K5%k0l0k0nJ5j0nnj0nnnnnk0k5NJ0J0j0j5
9956e5j0nJ5K5K0K0K5J5%j5j0J0Nl5k0%K0J5j0k0nn%%j0nk0j0j5j0j0k0nJ5NJ5J0J0J0J0J0
9953d0%l0j5j5%NnJ0K5L0K0L0L0%k5k5j5nnj5J0L5K0J5J0j0nN%nNnj0J0Nn%%%N%J0NNj0nJ0
9950E0J0J5%j5k5k0j5%J5K0K0J0%nj0k5k0l5NJ0J5nk0j0K0L5K5J0%j0j5j0k0NJ0NJ0%%j0k0
9947@l5j0J0NJ5L0M0J0%k0k5%J0K5J5K0J5%k0l0k5k5nJ5J5j5j5j5k0n%NN%%J0K5M5M0L0K0
9944A40Nj0l0l5l5l5l0k5NK0K5J5nNJ0NNNJ0nJ5NN%%j0Nn%Nj0%%j0%K5Nk0j5j5j5%k0j5j0
9941d0k0j0nN%nJ5j0j0J5J5J0K0J5NK0K0Nj0k5l5l5k5%J0K5L0L0%j0NJ0J5K5J0%j5m0j0nj0
9938a5nj0nj0j0%j5j5NnK5K0%K0J0NK0nj5j5%j0j0j0n%nJ0nnNJ0nj5j0K0K5nN%N%%N%NK5M5
9935E5M5K0j5l5l0j0j0j0j0nj5J5L5K0K5%k0j0j0J0L0J5%j5nJ5Nj0k5k0j0N%K0Nnl0j0nJ0
9932A5N%%J0nj0%J0J0l5m0k5J5L0J5NNN%j0J5J5K5%k5j0J0K0L5%l0m0k0j5nnj0j5%L5N5K0
9929E5%j0l0l5l0J5L0K0%%nj0NJ5J0J0j0nN%nN%j0J0nn%%%%NN%NJ5K0%j5k5j5j0nK0J5L0N
9926G0Nn%n%j0J0j5%%%nJ0K5j0k0k0%J5J0Nj0n%J0%j5k5j5%nnj0j0%J5K0Nk0j0K5M0L5%k5
9923E5m0l0l0j0N%nJ5J5j0j5j5J0NK0L0L5L5L5K0Nl0k5j5Nj0nK0K5K0K0K0j0l0k0J5L5J0k0
9920A35n0n5o0k0J5K0J5nj5J0K5K5J5NNJ5%j5l0l5nJ0K5J5L5K0%j0nk0j5nk5j5j0k0J0J5N
9918EJ0K0%J5J0n%n%NJ0nj5k0j0NJ5J5Nj0k5%J0J0K5J5J5n%j0j5j5m0l5l0j5Nj5%J5J0J0%
9915d5NNNNJ0%%J5J0nj0k0l0j0k0j5k5j0J0L5L5J5J5L0L5J5%n%n%j0%nj5nnj0%K5L0L0K0J5
9912A15%j5m5m0l0%K0J0J5K0J5J5K5J0nj0%j0j5%j5nj0l0k0j5J0J5J0J5K5K5nk0j0%%j5l0
9909@k0J0J0j0j0j0j0J0J5J0J0J5J0J5NNnJ0n%%%%J0%N%j5m0l5k0NK0K0J5K5J0J5K0K5K5K5
9906A65K5J0j0n0o0m0j5nJ0J0nl5l5k5k5l0k0nK0M5L5K5nk0k5%J5K0K0Nj0n%%%n%j0j5k5%
9904g5K5K0J5L0J0NNNJ5J0k5k5j0NJ5J5nk0j5j0NNJ5L0L5K5Nj0k0j5k0k0k0k5j5k0J0M5M0
9901D0J0j5l5k5k0j5K0K0M5L0J5J5%Nj5k0k5j0n%J5N0M0L0%k5k5k5k0nNJ5j0j0j5nk0k0j0
9898b0NK0L0Nk0j5j0j0nj0nnNK0L0L0Nj5k5k5k0%NJ5J0k0l5k5j5K0J5Nnnk0%%k0k5j5%K5K5
9895a00K5K5K5M0L5%%NK0Nj5j5j5j0k0k5nj5j5nK0J5%%K0J0J0j5%%j5k0k5%K0J0J0J0J0J5
9893A5J0J5J0%n%%j5Nn%j0%n%nn%n%n%nn%n%%N%J0K0K0%k0%%%%%%n%j0J0%%%%%%j5k5j5k0
9889f5j0NJ5M0M0K5%%K0K0Nk5l5l5l5l5j0NnnK0K0K0j0k0k0nK5L0J0%J0Nj5%%J5K0J5J5%%
9886E0%%k0k5j5k0j0J0J0j0l5k5J5L5K5J5N%nj5%J5L0K5j0m0j0K0L0J5NJ5J5%j5j0j5j5nk0
9883A5k0nnN%Nj0NJ0nj0%Nj0j0Nn%J5M0M5J0j5l5l5k5%N%%%N%%%J0J5nj0j5J5K5K5J0Nnj5
9880C5k5k5k0%nj0%%n%j0%%nNJ5nnj0J5K0nk5nJ5%Nj0NJ0j0%NJ5nj5nK0K5L5J5nnk5j5J0J5
9877A0nj0k0nJ5%k5k5j0K0M0M0K0NK0Nj5k5j5k0j0J5%%%N%Nj0nNj0n%n%j5j0J0K5K5J0j5n
9874A0j0nNJ5NJ0j0j0N%%%%Nn%K5nNJ5K5J0Nnnj5l0m5l0NK5K5%j5%nn%nn%%n%%n%nK0J5J0
9870A5%k0NK5K5%NNNK5K0Nj5k5k0%%J0j5k5j5nNNj0J0nnNJ5J5K0Nl0m5m5l5l0k0NK5M0L0L5
9867eN%nj5%j0n%j5n%%nk5l0nL0L5K0%j5nNJ5L5L0J5j0nj0l5k5j5NK0NJ5J5J0NJ5%j0j0%n
9864A0nj0%J0J0%J5J5%J0J0j0%j0%j0nj0nNn%%nNNnk0k0nK0L5M5L0%j5j0NNN%%k0k0nNK0j5
9861E5j5nJ0J5j0k5k5k0j5%N%J0J5K5K5K0J0Nj5j5%N%j5nn%J0%J0%J0J0%J5%%J0J0k5m5l5
9858@%J5K0K5J0J0J0J0J0nk5l5l0j5nn%j0Nj0n%n%J5K0L0J5j5j5j5k0NJ0%NNNNNj0J0Nj0%
9855A5N%%%nN%j0J0J0j5J0J0J0Nj0%J0J5J5nk5l0l5j5NNK5L0L5K0j0m0l0k0%J0%J0NNNJ0j0
9852B5%nnNj5n%n%%j0n%j0%J5K5K5J5J5J0J5L5J5k5m5k5NK5L0%%nnnnnNj5j0j0j0j0j5j5j0
9849a0j0J5J0J5j5k0%K0K5J5J5J0j0l0l0k0nnj0NK0K0K0nk0j0j0j0j0j5nL5N5K5%N%K0K0J5
9846A15nk5k0l0k0l0k0k5k5%K5L5K0J0%j5l5n0l0j0nNNNNJ0J0J0J0J0NJ0J0K5J0K0K0K0J5
9843F5K0J5J5%NJ0l0k5m5j5%j0%%n%%%J5J5L5L0K5nk5k0l5m0%%J0J0NJ5J0nl0k0J0K5J5J5
9841E5J0nk0l0j0n%j5j5%J0K5L5K0nk0k0j5nn%nk0k5J0L0K5J5nJ0K0L0L5%j0j0j5%J5NNj5
9838H0l0j5l5j5j0nNnj0J0K5K0j0k0nJ0J0K0J5nk5k5j0j5k0nNK5NJ5K5NK5J0NJ0J5L0%nk0
9835H0l5l0j5n%j0J0Nnk0j0NK0J0J0nk5nJ0J0nj0NJ0j5%n%nn%J0j5nN%nNJ0%J5%J5NJ0j0N
9832A0Nj0%%%n%nnn%n%nnJ5J0%%J0NNnn%nnnn%nj0nnNj5n%nnNnj0k5k5j0%n%%K5L0K0L0M0
9828EK5N%K0%j0k5j5J0K0L0J0%J0Nnk0j0j5j5j0j5j5N%N%%%%%%Nl0k5j0nj0nj0J0J0K5K0L0
9825@Nj0k5k0J5K0L5L0J5J5%j5j5%J5K5K5J5nnnnl5l0m5k5nK0J5%J5NJ0J0%Nk0k5k5j0%nJ0
9822b5J0J0NJ0J0J0NJ0j5%nn%j5Nj0j5j5j0%k0nj0j5nNK5K0J5K5J0J0j0nNnk0m5l5%L5L5J0
9819b0k0J0L0L5K0%j5l5k0%NN%N%%NNN%j5k0l5nK5J5J5K5J5%J0J0J0NJ0N%j5k0%Nk5j5%nJ0
9816B0J5%%J5%NJ5J0J0J5j5j5k5j0NNNJ0j5nj5j0j5nj5nJ0K5K0J5%j5j5%nj0nnj5j0J5J5K0
9813B0%nnnn%nj5NK0K5NnJ0j0j5l5l5j5NJ0nnnJ0L0K5J0nl0k5j0NJ0J5K0K0%%K5K0J5nj0j0
9810D0j0j5j0j0k5%J5J5J5J5NNJ5K5J0nl0m5k5k5j0J0nJ0J5%j5j5J5L5K0%n%NNJ0NNNJ0J0
9807G0nJ5NNnk5j0j5j5j5k5nJ5J0J0j0k0j5J5L0K5K5Nl0l5l0j5nj0j5J0K5J5Nj0%j0nNj5k0
9804g5n%Nn%M0M0K0%%j0l0m0k0J0NJ0NJ5L0K0K0K0%j5k5%J5%J0Nk5k5m0j5K0K5K0K5%k0k0
9801a0%nnNnj0%Nj0%%j5%Nj5j0%J5J5Nj0k5NJ0K0L0J5J0%%%J0j0%%%nl0m0l5l0k0J5J5J0J5
9798h5L0N0N0K0%k0l5k5%J0nj0j5j0J0K0%k0j5J0K0K5J0J0K0J5J5NNNNl0k5l0k5j0J0K5M5
9796E5M0J0j0l0l0j5nn%n%%nk0%k0%%j0k0j0K0M0K5%nJ5L5L0J0l0m5l0j0%J5J5nNJ0NJ0J5
9793D5%nnn%k5k0%J5J5%NJ0J0J0NJ0j0j0j0j5j0j0j5j0J0j0nJ0n%%%%%%%%Nj0NJ5NJ0J0NJ0
9790C0K0%N%nJ0n%J0j0nnj0n%j5j0nj0Nj0%nK5K5%NK5K0Nj5k5l0j5%n%%%n%nJ5J5J5NNj0j0
9786B0nNnk0l5%K0L0K5K0K5J5nj0k0k5j0nnj0%j0nNj5NJ0NJ0NN%J5J0j0k0l0k0k0%%j0NNn
9783f0k5k0NL0K0J5%NJ0J5J5J5nJ0J0j0j0j5K0K0j0j5J0NL0NNk0l5m5j0J0J0NJ0J0Nj0n%J5
9780A5J5J5J0J0j0%%%%%nK0NNj0l0nJ5K5%j0j0%j0NnnJ0nNNL0J0nnk0j5%%%j5k0%j0j0j0n
9777b0nj5j5%N%NJ0%J0NNK5L5K5L0Nk0nnm0m0m5l5J5K0K5J0J0%nJ0j5k0k0j0%J0N%%J0J0n
9774c5K0L0K5J5%k0j5nnk5j5j0%%J0nJ5J0J5J0j0%%nl0j0NNL0K0K5K5%k0j5j0j0j5nk0j5j5
9771e5j5j5NN%J0J5M0M0M5K5j5l5m5k0%NJ0%nj0%J5K0J5K0J5j0k5k5j5%%J0J0N%k0j5j5nN
9768c0K0K5K0K5L5K5J5n%N%%j0j0j0nj0j0j0nj5j5j5j5j0j5j5j5%NJ0nk0j0NK0K5K0nk0j5
9766d0J0J5J0K5J0%j5k0J0J5NK0J5J5j5k0k0k5k5j0%%j5J0J5K5Nj5J0J0J5L5J0nnJ5L5L0J5
9763A50k5m0l5l0j5J0K5NNJ5K5M0%l0l5l0j5k5k5j5J0NK0NJ0J5%J5nk5k0nk0j5j5j5NJ5%K5
9760d0NJ5%K0J0NK0%K0J0%K0j0k0nj0j0j0j5nnNNnj0j0NJ0Nj5k5m0nL0K5K5K0L5L0K0j0nn
9757H0j0l0l5m0l0%%%%K5J0J5K0K5J0J5K0j0j0%k0%j0j5%J0K5L0N%k5j5j0j5j0%NK0Nj5k0
9754@n%%nnn%j0%%%%j5k0nL0K5J0j0J5NJ5K0Nnk5k5j0j0k0k5j0%%NK5L0J0n%%K5J5J0NJ5J5
9751F5J0J0NJ5%j5l5k0k5nJ5%Nnk0k0%j0%J0j0J0K5K5Nnj0nj0j0j0j5%J0%J5%%J0J5%%J0%
9748C0%N%%Nnj0k0%J5%nl0k0n%K0K0Nj5k5nN%%%nj0J0J5K0J0nk0J0L0J5Nk5k0%nk0j0j0%n
9745e5%nn%J5L5L5L0J0Nj5j0j0j5NJ0NNnj5k0%%NJ5n%J5NNj0J0J5J5K0J0j0m0n0m0j0%nJ0
9742d5J0%k0NJ0K5K5L5J0J0J0J0%j0nJ0%%nj0%j0k0J0j0j0nnnnj5k5%J5NJ0nJ5%J0J0N%%%
9739C0n%nNnj0N%j0%nnnn%j5k0l5j0%NJ0%K0L0J5L5K0nnj5J0N%j0%nj0k0j5j0Nj5k0j0k5%
9736a05K0K5L0K0Nk5k5k5J5M5K5%j0k5n%J0J0%%%%%%%%%%%%NNJ5%j0nj0nNL5K5J5j0n%j5j0
9733B0J0%nK0J0K5J0nk5j5j0%NnJ0K0K0K0K5j0j0%j5k0k0k5j0%J5J0NJ0J0J0J0j0j0nj0%n
9730E0n%nnn%j0n%j0nnNj0nJ0%NNnNNnNj0NL0J0nk0j5nNJ0%j5%j0n%j0nNj0n%j0J5N%nJ5%
9726b0NJ0K5K5J0j0j0j0j0%J5N%J5%k0k5k5nj0k0NK0J5J0nnnnJ0J5NK0J5J0K0Nj5j5k0j0j0
9723Ek0k0nnJ0NnJ0J0J5%nl5l0j0K0K0j0j5%J5L5M5K5K5L5K0J0nj0j5l5j5NJ5Nnj0k0k0nN
9720C5%l0k5NJ0J5%%J5NJ5J0%%j0%j0%nj5N%J5J5NNJ5J0Nj0j5j0j5nk0k0%J5J5K5J5j0j0j5
9718C0nJ0J5K0J0%j0nNJ0K0J5J5%j0n%%nk0m0j5k0nnnNK0L0J0k0k5k0j5j5nJ0NJ0J0N%n%j0
9714a0k0k0NJ5J0%%Nj5nJ0K5J0nj5j0J5%nnj5NNK0L5L5J5%l0k0k0%NJ0NJ0NNJ5NJ0NJ0Nnk0
9711H0%k5j0j0nj5nK5J0N%J5J5%j0j0j0j0j0j0k0%%n%%%nn%%Nj0J0%Nj0J0NNK0K5J5j5l0k5
9708ennj5%J0J0j0k0k5%J5L5L5M0L0J5J0Nnj5j5k0m0l5k0nNNnnn%NJ0J0J0NJ5NJ0%k5k0%%
9705a5k0k0%J0J0NK0J0J0J0J5%N%N%N%Nj0j0%j5nj0nj0J0n%Nj0J0%%J0J0J5J0J0J5J0J0%n
9702H5Nj0%nj5NJ5%nj0k5j0J0J0J0%nj5k0%J0Nj0j0j0j0j0j0j0nNL0J5J5J5J5K5NN%nk5l0
9699C0j0nJ5K0K5K0K5%%j0k5k0k0NJ0J5%k0k0j5%%j5j0%j0j0%%j0N%nnN%J0NNJ5%J5%j0Nj0
9696@%%j0n%J0J0NJ5J5NNK0%%N%N%J0nj0J5N%nJ0J5nk5j5J0J0nj0k0NK0J5j0j0%J0J5nj5j0
9693G0k0j5j5j5k0n%%%%k0j0J0J0L0J0N%J5J0J0J5Nnk5l0j5j0%j5k5k0%J0Nnj5k0J0J0J0N
9690f5J0NJ0J0nnj0nj0%%j5%J0N%%NN%%j0Nj0%nn%J5K0J5K0J5K0J5J5nk5j0k0k5l5j5J5L0
9687c5L5K5M0L0Nj5j0j0l0l0nJ0J0K0J0j0j5k0nJ5K5K5J5Nj0j0Nnnnn%nnn%nj0NJ5L0K0K5
9684A15nk0nj5k0j5j5k0l0l5%nJ0J0J0NJ5J0J0J5j0j0j5n%j5k0%K0NJ5J5J5NNK0L0J5Nj0N
9681H5j5k5m0j0%NJ0K0J0j0j5j0nnK0J5Nnk5n%%K0J0%%j5J5J5Nj0k5j5J5K5K5%k0l5j5k0%
9678b5K0%k5k5k5%J5K5K5L0J0j5k0j5NK0%nj0j5%NJ0j5k5nJ0J0nj0J0Nn%%N%%%%%%%%%%%j0
9675e0J0J0J0NJ0J0J0%K0n%Nj0%%n%%j5j5%K0L0M0J5nJ0K0J5%j5k0n0n5m5j5L0L0K0L0K5J0
9672H0j5Nj0n%n%j5j5j5j0j5j5j5j0j0J5J0j0N%nJ5J0L0Nl5k0%L0K0N%J5K5NJ5J0J0%n%n%
9669G5n%nj5j5j5k0j5j5k0n%K5J0J5%NK0J5Nj5k5l5j5K0M0K0j0k0k0nj5j5j0j0NL0K5J0J0
9666EL0K5J0%J0nNJ0%k5l0k5nnNNK0L5K0J0j0k0j0nJ5nk0m5m5%K5N5N5L0J5j5l0j0Nn%J0j0
9663G5nnj0nk0k5j5k5k5NK0K0K0J0Nj0%nK5J0nJ5N%nj0k0%nj0j0j0nj0J0NK0K0nk0k0j0K5
9661eK0%%%%%%j0J0j0%n%Nnj5j5l0k0nK0K0NNK0L0L5%nJ0L5J0nk0k5k0k5j5k0j0k0k0k0J5
9658h5J5%Nk0j5%NK0K0NJ0%j5j5K0N5O0L5K0nj0k0m0k0n%nk5k0j0j0j5nJ0K5L0J0j0j0j5j0
9655d0j0K0L5M0K5L0K0%j5k5k5k0k5k5l0j5N%J5%nJ5J5%k0%K0K0%%%%K5J5j5j5k5j0K0J5N
9652B0J0j5m0k0k0J0J5j0n%K0J5K0nk5%%%%nn%nn%n%j0%%n%K5J5Nn%k0J0K0M0L5K5j5l0k5
9649A0k5k5l0j5K0K0J0K5J5NN%NNNnJ0j0k5j5j5k0nl0nJ0K5J5K0%%%%J0J0J5%k0k5l5j5J0
9646g0NJ0NJ0N%J5K0Nj5k5%%Nn%nNnj0J0%nn%Nnn%%%%%%%%%%%NJ0J0J0NJ0J0J0NJ0nJ5nJ0
9642D5K0j0nnk5%%k0nj0%%j0J0J0j5N%l0m0m0k5J0L0J0L0M5M5K0%J0j5n%J0J0J5%Nj5j5NK0
9639F5J5K5J5nk5k0j0%j0%%n%j5Nnk0j0nj0J0L5L5J5nk0m0l0k0nJ5J0j0J0n%J0N%J0%%J0%
9636A5%%NK0J5j0j5k5nNL0Nn%NnJ0J0nl0k5l0l0j5%M5N5M5N%j0j5k0l5nnj0k0NJ0NJ0J5NN
9633EJ0NJ0NNJ0nnnn%nJ0j0l0j0NJ5%j0%j0n%J0J0j5j5%L0J5%k0l0j5j0NNn%J0J0NNNN%n%
9630b0nJ0J0%j5l0j5J0J5J5K5K0J5J5nJ0nnk0k5n%k5k0%NK5J0J5L5J5K5K0%j0n%j0j0j0nn
9627D5j0j0nJ0J0J0J0J0J5NJ5j0j0Nk0j5k0j0NK5%nl0j5nNNJ0j0k5m0j5NL0K5K5NJ0j0%K5
9624D5K0Nk5j5J5K0j5j5J0%j0j5%J0Nj5j0N%%N%%%%%j0l0l0j5NNNJ0NNJ0%j0J0L5L5J5%l0
9621C5k5%N%k0l5k5j5nnnn%J0L5K5J5nk5k5j0J5K0J5K0%%J0j0NJ0J0N%k0k0%J5K0J5j5l0k0
9618c5%J5K5K5J0NnJ0%N%%J5nJ5K5L0J5k5k5j5l0k5%K5J0nj0j5%J5L0K0j0l0k0NNK0%j0m0
9616B0m0m0nL0L5J5%j0j5nj5j0%J0L0M5K5j0j0k5k0nNJ0%NJ0NNJ0K0nj5j5K0K5Nnj0J0%j0
9613G0k0k0j0j5nj5%%%%%%%%k0j5j0J0J5J5L0J0nj0k0k0m5l0nJ0J0NJ0J0J0J0J5J0nnJ5J5
9610enn%J5Nj0k0k0j0j0%k0N%nJ0J0nj0J0J5J5%k5%J5NNnnJ5J5K0N%%J5K0J5J5j5j0j5j5j0
9607Ennj0J0NJ0J0n%%%j5j0nJ5J5J5Nj5J0J0J5%nj5%k0nnj0j0k5l5j0K5M0M0J0J5nnk0k0j5
9604b0j0j0j5NK0K0NNNJ5K5Nj5n%%nn%J0J0J0NJ5J0NJ0N%N%j5j0J0J5nnj0nnnnnk0m0k0l0
9601e0j5J0J5L0J5J5j5j0k5k5k0k0j0J5K0J5Nj5nj0J0NJ5L5K0%J5J5%j5nnNj5j5%j0j0j5j0
9598f0J0J5k0l5k0J0J5Nn%%%J5L5J5j5nNL0K5%Nj5j5j0Nn%J5L0K5J5J0k0k5J0J5j0k5k0j0
9595enk0%NN%NJ5J5%%j5NK5K5NJ0NJ0%%n%J0j0j0J0J0J0%j5k0j0J5J0J0j5l0j5N%j5l0j0j5
9592c5k0nj5j5j0j5J0K5L0L0N5M0J5%%n%%nj0%nNJ5J0k0j0j0K0J5nj0j0j0Nj5j5NJ0NNJ0N
9589G0J0NJ0%%j0J0n%%%j0j5j0j0j0nk5%J0NJ5J0J0J0NJ0Nj5nnnnnj0NN%N%N%Nj5j0j5j5j0
9586ej5k0j0J0NNNNJ0NN%%%%%%%%j5j5k5nJ0J5K0J0j0nj0nn%K0N0M0J5j0nj5J0j0%J0J0K0
9583I5Nj5k0k5j0%nn%%%j5J0%n%%%%j0NJ0nnJ0%%nJ0n%j5j5%L0M0M5J5j0j0j0%%%nj0k5k0
9579B5j5j0k5k0j0j5N%nJ5J5J0J5K0K5K0J5Nk0j5%J0J0K0Nnnnj0k5k5l5k0nNJ0%j0J5%%Nn
9576c5nJ0L0L0NJ0J0j0l0l5NK5K5Nj0j5k0j0J0K0K0M5J0j0l5l0J5L5K0K0J0j0l0l0k5nJ0n
9574B0k5m5l0nJ5J0J5J5%NJ0L0L0Nj5j5J0NNNj0J0J0nl0n%K5J0J5%j0%J5J0Nnj0nj0k5l0J0
9571A0J0NNNJ0j0j0j0j0j0j5j0j0j5NL0K5J5%j5nK5K5K0%j5k0k0j5%J5NJ0%j5j0n%J5J0J0
9568C5J5J5J5J5Nj0J0j5j5l5m0j0J0J0k0k5j5NK5K5J5%NNnk5l0n%%j0J0K5K5K5L0Nj5%%nn
9565D5Nj5j5j5j0J0L5L5nl5l0k0nj0nJ5%Nj5j0j0j5K0L5K5K5%n%%j5J0nnJ0j0n%%%J5j0%%
9562B0%Nnj0nnnj0%j0j5Nj0nnj0nj0K5K0K0J5L0J5K0K0%%%%Nj0N%j5j5nj5k0j0%k5j5j5l0
9559h0nJ5K0J5K0%NnJ0Nn%%J0j0l5k5nJ0%NK0K0M0J0j5nj5j5j0l0k5j0j0n%%%K0NJ5J0J0%
9556d5J5J5K0nk5nJ5%%K0J5K0J5j5k0j5k0nJ0%%N%j0J0K0L0%j5NJ5NJ5J0J5k0k5j0NNj5%%
9553C5j0Nnnn%N%J5nk0nJ0K5K0K0L0J0l0m0l5l5nN%%k0k0J0J5%k0j0j5l0k0nJ5J5K0L5J0N
9550c5nK5M5K5Nl0n0l5j5J5N%%nJ0%N%NNJ0J5NNJ5%J5%%J0j0j5j5k0j5j0k5k5j0K0J5K5J0
9547c0%K0J0N%J5J0Nj5k5k0j5NJ5J5J0J0J5k0k5n%n%NJ0J0%L0K5J5k0l0nJ0J5j0j0k0NJ5K5
9545D5j0l0%J5%J0%%J0nnj0NJ5J0%j5l0m0l0%L0N0M0K0nk5j5NK5N%J5%j5k0j0Nnk0j5n%J0
9542ENNj5k0j0k0j0n%J5J5J5J0J0K0J0j0k0j5%%J5K5J0j0k5j0J5K0J0j0j0j5nJ0K5K5J0j5
9539E0j5j5j5nN%%nj0nJ5M0L0K0nm0l0j0J5K5Nj5l0l5k5j0NJ0K0K5J0nk0k0j0%NN%J0J0J5
9536eL5M0K0J0j5nJ0J0nj5k0%K0%k0j0nJ0J0%j0%J5N%nk0%J5K0K0J5nl5m5l0j0J0L5K0K5n
9533H0j0nnj5l0l0j5Nn%%%j5%J5M0M0L0J5K0%j0j5J0%k0l0k0%NL0K0K0%j5k0k0k0k0j5%NN
9530E%%%%nj0nj0J0J5J0J0J5K0K5J0k5m5m0l0l5k0nK5K0%j5l5nNL0K5NNJ5%J5Nnk5j5nNJ0
9527e0J0J0J0J0J0J5J0J0J0%NNj0j5j0j5k0j5k0j5L0N0M5L0j0k5k5j0n%%%%NK5j0j5nk0%n
9524a0%J0nj5%J5Nk0nJ0K0K0J5j0j0nJ5J0%NNJ5nj5j0j5j5%nnl0l0j5J5J5j5l0%J5K5K5L0
9522@K0Nj5j5N%J5NJ0%j5j0nj5j5NK0K0Nnk0k5k5j5%%J0K0K5J0NJ5NJ5J0J0J0%%%%j0k5NK0
9519E5Nnk0j5n%j0nj0k0j0J0K0j0k0j5nJ5J0NnJ5J0nNNNNNNNJ0j0nj5%%j5%j0j0nj0n%j5j0
9515h0%%K5J0J0Nj0%j0%nk5J0L0K5L5K5%J0J0%K5%k5k5J0M0L0J5j0j0j5j5%%%nj0k5j5k0j0
9512@NNj0j0NNj0j0%%j0%nj5J0J0J0J0J5M5L0%j0j0nj0j0%%nk5k0%K0J5K5%nn%nNj0k0%J0
9509A5%k0k5nJ5%Nj5j5nL0M5L0%k0nj0k0nJ5J5K0J5nk0k0l0nJ5J0K0NK5L0J5j0k5j5NJ0J0
9507G5J5%nnk0%NN%k5l0l0j5k0j5k0nnJ5L0L0J5j0nN%NN%%%Nn%%%j5NJ5k0k0k0k5k0NK0J0
9503g0J5K0K0K0K5N%J0%K5K5K5K0J5J0k0l5j5%j0nl0l0nNL0Nj0j0J0NJ0J0n%%nj0N%j0j0k0
9500A5j5k0j5k0j5j5nK0K0nnj0J0L0K5J0nj0NJ0J5NNJ5NJ0K0%NJ5nnnnnnnnj0j0j0j0j5nj5
9497a5n%N%NNN%N%J5J5%k0l0nJ5K0NK0J0j0k5l0nJ5L5K5K0j0j0nj5j5nj5nNJ5L0L0J5J0j5
9494H5j5j0j0J5J0k0n%J5J5Nnk0j0nnj0j0nj0j0NNJ0NNNNJ0k0%%j5j5%nj5NJ5K0%J0J0J5J0
9491F0J0K5K5J0j5j0nj5nj0%nk0N%j5%K0J5%k0l5l5k0%K0J5J0Nj0j5k0k5NK5L0%m0m5l0NK5
9488h5L0K5nj5J0K0L5K0K0L5%nNnj5j5j0j5j5NL0K0J0j0%%j5j5j0k0j5NNJ0K5J0nj5j0J0N
9486C5nj5j0nJ0K5J0%j5l5k5k0nNJ5J0J0J5J0J0J5%NN%nNJ0nn%%j0%j0n%j0j5j5nJ0K5J0K5
9483D5%%N%j5j0NK0%j5j5n%j0k0NJ5J5%%j0nJ0L0K0J0j0l0j5%J0NJ0J0J5N%J5K5nj5j0j0k0
9480E5l5k5j0%J0NNk0j5nJ0K0J0J0%J5NJ5NNK0j5l0k0nJ0J0N%NN%k5k0k0k5k5j0J0L0L0K5
9477A5L0K5J0%%Nnk0j5nl0k5j0J5L0L0J0nk5j5j0%J5J5K0J0j5j5k0j0J0K0K5NnN%%%%%%nJ0
9474G0Nn%NNj0k0o0n0l0nn%%K0K0K5K0J0nNNNJ0%j0j0J0L0L0Nj5m0k0j0J0Nnj0J0J0j5j5j5
9471d0k5j0K0K5J5L0K0K0J0k0l0k0%NJ5NJ5J5Nj0j5NJ5L0L0K0J0J0NJ0%k5m0m5j0N%j0j0%
9468C0%j5nnnnj0%nj0j0j5%%NNK0M0M0J0%nnnk5k5nj5j0nnK0J0nj5l0k0%K5J0nj5k0NK0L5
9465b5L0J0j0nNK0Nj5J5J5Nj5k0k0l0j5%J5J0%K0L5L0K5nk0k0nn%%nn%n%Nj5j0N%j5n%NJ5
9462@K0J0J0J5J0J5j0nj0nk0j5%nJ0J0j5k0l5j0J0J5N%j0J0N%nJ5j0%%j0NnN%j5nNL0K5J0
9459C0j0j0NK5Nj0k0%%K5L0J0j0k5k5%J5J0L0J0%j5k5l0k5k5N%NNN%j0K0M0L5J5J5j0nnnn
9456G0j5k0%J5nk0k5%%n%k5k0%J5J5%nj0NNNNj0j0Nj5nnj5NK0K5K5L0J5L0Nj5k5k5k5k0NK5
9453EM5M0J0k0j0%%nnnj0j5j5j5nj5l0NJ0J0NK0J5N%J5L0J0%l0m0k5j0J5K0J0K0J0J0nk5k5
9450@k0NJ0NJ0J0%j5j0%K0K5NNNNN%J0%nJ0J0nj0Nj0nj0nnn%%%%n%J0j0%K0%j0k5nJ5J5N%
9446E0J0nj0%NJ0J0nk0m5j5K5M5K0J0nj5j5j0N%j0nnNj0j0NnnJ0J5NJ5NJ0J5N%nj0nNj5n%
9443E0%%%%%%N%n%%nNnj0J0J5J5J5J5nj0j5l0l5j5NK0nk0k5%L0J5j0k0k5NJ5K0K0J5K0K0j0
9440F5j5j0j5n%J5J0Nj5J0J5N%N%j0%NJ5j0nj0j0nnj5%nNJ0nnJ0Nnj0nnj0nj0nj0J0nnJ0N
9437a5n%N%J5NN%nJ5J0%l0k5nL5K5J0J5%J0%NJ5J0n%j5j0j0j0k5l5m5j5M0M5M5J0nnJ5Nnk0
9434E0j0j0k0j0k0j0NNj5j5k0j5nK0L0K5K0L5K5Nk0k0j5J0Nj5%nk5m0l0nNJ0J5K5J0j0k5k5
9431h5k0%J0J0J5J5NNNNJ5K0n%j0nj0nNJ5M5L5J5NJ5J0J0%nk0nnj0nj0k5k0m0k5n%nn%J5J5
9428c5J0J0J0J0j0j0K0L5M5K0K0J5%k0l0m0m5k5j0nj5j0J0M5J5%j0nj0j5k5nK5J5N%nnnnj0
9425d5j0j0nK5K5K5K5Nj5j5k0J0J0k0l5nK0J0nj0%J0J0j0nnj0K5j0nj0%K5L5K0K0K0K0K0J0
9423A20nN%l0l0m0k5J5J0J0K0J0J0K5NNJ5J0Nj0j0J5K0Nj0j5m0k0k0j0N%nn%%%%%%%%%%%%
9419C5%Nj0%nn%n%j0j0j0nl0k0j0J5J0J0J0J0J5J0J5J5%%%%%%%%j0j0k0%K5N0K0%n%%j0%n
9416F5j0nJ5J5K5Nk0k0j5k5j0j0j0nj0j0j5nJ0NJ0NK0%J0J5l0l5l0%L0K0%nK0J5L0Nj5k0j5
9413@k0j5nNN%K0N0M5L5J5K5K5%j5nj0j0j0j0j0%j5l5J5K5K5J0J0j0l0n5m0k0J0J0j5nNNj0
9411ej5j0K0J5NN%%j0k0j5j0%NL0L0K5%j0j5N%NN%K0K0NJ0J5J0J0nk5l0nk0k0k0j5N%N%%N
9407E%J0%J5J0J0%nJ5J5L0J5nnj5j5l0l0k5k0k5k0nnJ5L0L0J0J0NNJ0K0K5Nj0nNn%%nj0nj5
9404C5nj5j0nj5J0NNJ0NJ0NJ0J5K0J5J5j0k5j0k0k0k5k5k5k0k0l0j5nj0%nK0M0M0K0j5j0j0
9402g0j5J5L0K5J0K0%%J5NNNNj5j5k0j0J5K0L0J0j5j5nk5j5j0k5nJ0L0K5K0K0K5K0K5j0j0
9399A05j5nnj5k0n%j0l0l0nnk0k0nJ5K5M0L5K5%J0J5J0%nj5k0l5l5%J5NNnJ5J5nnnj0nnnn
9396a5nNJ0NNNNJ5%l5l5m5l0J5L0J5K5J5j0J0%%J0N%%%nNNj0%NnJ0J0%j5nNK0%l5l5k0%L5
9393c5M0M5K5N%k5k0%J5J5%k0j5nnj5%j0j0J0Nj0%N%%nn%n%nn%nJ5%J0J0%J0Nj5N%j0k5j5
9390d5NNK0K0K5j5l5l0j0%%NJ0nJ5%NJ0j5Nnnj0%%nj5j0J0K0L0K0nk5j5%K0K0N%NNk0n%k0
9386c5j0n%j5k0%L0J0nnJ5J0J0NJ0NJ0J0NJ0J0Nj0j0J5K0nk0k0j5j0J0J5%j5l5k0nNK5J0J5
9384@L0M5M0J0l0m5l5l0%n%%J5K0K0%k0k0%%%%J5J0nk0k0nK0nnNJ5L0M0L0L0J0n%n%k5k5l0
9380E0k0J0J0K0%nj5j5nj5j0j0j5k0k5k0k0J0J5J5J5J0J0J5L5K0j0l0l5nJ0J0K5K5K0J0k0
9378D0k5l0nj0%K5J0J0J0J0J0J0J0NK5nk5k0k5k0nj0nj0%%nNK5M0M5J5j0l0k5k0J0J0J0J0
9375E0Nj0k0k0l5l0%J5%%N%%NN%J5J5J0J5NK0K0%%J0N%N%%%nnl0m5l5k0j0j0%%J5K0NJ0J5
9372eNK0M0L0L0J5K0j0l5l5m0j5%%J0NJ0%N%Nnk0l0%J5J5%%%%k0j5j0j0nj0K0K5L5J5nk0j5
9369A5j5nj0NJ5J0%%Nnj5k0j0Nj0%%NK5K0NNn%nJ0j0k0l5k0NK5J5J0K5J5J5J5K0j5l5m5l0
9366d0j5J0NnN%J0J5J0j0k5nJ0L0L0J0j0k0j0NJ0J5J0nnJ0%%%NK5J0nj5k0%j5j0j5j0J0K5
9363B0L5L5L5L5J0k0l0l0k0%%j5l5l0nJ5K0%nk0k0j0NK5J0%nj0J0nN%J0nnJ0NJ5nj0%%J0n
9360B0nJ0%nj0k5k0k0j5k0l0j0J0J5J0J5L5L0J5j5nj5%J0J0J0j0k0l0%L0K0NNNn%j0j0%K0
9357eJ5j0l0l5j5J5J5nl0j5J0K0NnnK5K0nnNK0J0j5k0%J0J5K0J5nj5k0%K0K0%nJ5J5J0NNJ0
9354G5j0j5j0j0j5j0j5j0%NnJ0%NNnNNNN%N%Nj0j0k5k0j0J0J5K0J0J5nj0j0%NJ0L0J0j0j0
9351C0nNNJ5J0nj0j5%j0j5NK0K0Nl5nK0K5nk5%J5K0J5J5%k0k5k0nJ0nk5k5j0J0nj5j5K0K5
9349a0%Nj0l0k5j5K0J5%NnnNL5L0J0%j0j5NJ5K5J0n%J5j0%%nj0N%nk0%J5nj0J0%nj0NJ0K0
9346E0J5J0J0j0k0J0J0J0j0NNj0n%j5k5l5k0nJ0NJ0j0nj0J5%N%K0K0%j5k0j5k0j5j5%NJ0N
9343e0J5NJ5NnJ5J5j5j5j5%J0NNJ5J5n%%J5J5%%j5J5K0J5k0k5l0J0K0K0J5J5J5J0nn%J0K0
9340A30K0J0j0l0j0J0NnnN%%j0j5l0m5m0l0NK5L0J5nk0nK0K0K0K0Nj5k0j5nk0nnj5k0nK5L0
9337A0K0Nj5k0k0j5j5j5j0j5NK5L5K5L5J5nn%K0K0%j0j0j0j0J5Nk5k5nnnnj0j0nnNN%J0J5
9334ej0%J5J5J5%%j5j0J0L0K5J0j5k0nJ5%%nk0j5j5l5l5j5J5J0nnJ5K0K0K0K5L0L0J0j0j0
9331H0j0j0j0j0j0j0j0NJ0J0Nnnnnj5j5j0J0K0K0%k5l5k0j0j0j5%K5K5L0NN%%Nnk0k5k5J5
9328e0J0J0J0%j0j5j5K0K0Nj5k0j5nK0K0K5L0J0J5nj5j0%Nj0j0nn%J5K0%k0%nj5j0j0j0j0
9326e0J0J0J0J0J0J0J0J5%K0K5%%J5Nk0o5m5nJ0n%K5NNk5j5nJ0%nJ5J5j0m0k5K0L5L5K0%j0
9323B0%nj0%j0%N%J5nNNJ0N%%J5K0J5j5k5m0k5j5%J5Nnj5k0k5j0nN%J0L5N0M0J0nn%%nnJ0
9320D5NNJ0NNNNNNNNj5j0j5j0j0nk0%J5K5J0K5K5Nn%k0l5o5o0l0J0J5%J5NNj5j5nK5J5nj0
9316e0nK5L5L0K5nl0l0%J5K0NJ0K0j0k5k5nj5NJ5k0nJ0%%%J5J0J0J0J0NJ0NNNNNNk0k5l5j0
9313@k0%K5K5K0%n%%nnn%j0J5K0K5J0nl0k0nnN%NN%nJ0%j0j0%%j0nnJ0J5%J5K0%NJ5%j0Nj0
9310G0%n%nNj0j0NNj0j0NNNJ0NJ0NJ0J0j5nj0j0j0nk0%K0K0K5J5k5k5j5%J0J0j5k0k0nNJ0
9307A5NJ0J0J0J0J0J5Nj0j0nj5j0j0j5nNNNNJ5%NN%nj5%J0j5j5NJ0J5NJ5%j5m5k5j5j0j0j5
9304g0NJ5L0K0M5M0K5%nnNj5k5l0m5k0NNnJ5J0J5J5J5%K0K0Nj5k0j0j5nJ5K5K0%j5k5m5l5
9301c5j5J5J5Nj5j0nnn%j0%%%%n%j0J0J5K0J5K0nl0j5j5%%N%N%%N%K0J0J0J0J0J0J0j5k5l5
9298d5nJ0J5J0J5Nk0j5J0NJ5%K0J5J5K0J5NL0K0Nj5n0l0l0nJ0%Nk5k0k0k0k5k0%K0J5J0j0
9295f5k5nK5L0J5J5nNNNNNNj5j0j5j0J5K5K0K0nl5j5k0k0j5k0k0%%%%J5j0nJ5L0L0N0K0NN
9293E0j5J5J5J5J5K0k0j5l0j0J5J5J5J5k0m0l0NJ0J5k0k0k0j5j5j5nJ0NK5L5K5J0k0k0%J5
9290A5K0J0Nnj0%J5nj5j0j0nK0J5J5J5J5K0J5K0J5j0k5l0j0j0k5k5j0k5j0NK5J0k0%%NJ0J0
9287B0%nl0k0J5L5K5Nj0%j0k5k0%J5N%J0J0j0l5m0k0J5L5L5L0K0J5K0J5Nj0nk5k0m5l5l0n
9285g0NJ5%j5nJ5K5L0J5%nj0k5l0k5nJ5K5L0K5NNL0NK0J5J0K0J0j0J5Nnj5j5nk0l5l0j0Nn
9282EJ0J5K5K5J0%j0l5m0k5j0nJ5%N%J0N%%%n%Nj0nNj0nnnnj0nn%N%N%NN%J0J0J5J0J5L5J0
9278F5k0j5l0k0k5j0NJ5J5J5%j5k0j0J5K5J5J5J5J5J5NK0K5Nk0l0l5j5J5NNJ5NNJ5%j5l5m0
9276ej5J5K5L5J0j0nj0j0j0nJ5K5J0j5j5k0k0k0k5j5%K5NK0J0K0K0J5%n%%j0nj5nj0nj5nN
9273b0NJ0NNJ0NJ0j0j0j0nK0K5K0K5J5nm0k5j0J5%%K5K5nk5k5k5k5l0j0j0nJ5K5J5%l5l0j0
9270i5J5M0J0%nj0j0NJ5L0L5K0%j5k5j0k0j5NK0J5J0J0J5K0N%j0%j0j5k5nl0k0nj5k0k5nJ5
9267a05L0K5L0J5NK0M0M5J5k5l0k5k5l0nnK0K5J0%Nn%j0k5NJ5J0Nk0k5k5j0j0J5J5K5J0%N
9264A0J0nj5j5n%%nJ0J5N%j0j5NJ0J0%%n%N%j0j5%K5J5Nk5k0k0k5j0NJ5K5%l0k0j0K0K0J5
9261c5K5M0J5NJ5M0K5J0nJ0nl5o0n0k5j0j0NJ5J5NJ5J0K0J0j5nj0j0k0j5%%J0J5K0L0j0k5
9259A0l5%J0J0j0k5l0j5J5K0J0%nJ0NJ0NNNNN%%nNJ5L0J5N%k0l5k0%j0%%%Nn%%j0k5j5J5L0
9256b0K5K5NJ5J0Nj0k0nNK0K0J0k0l0m0k0J0L0J5%j5nN%NNnJ5%%NNN%%N%%%%N%j0nj0n%L0
9252F0M0K0J0j0l0k5k0nj0j5j0NNj0nNJ0nj5%L0L5L0Nj5k5l5l0nK0L5L5M5L0J5j0k0l0l0k5
9249E0nNK0J5%k5m0m0l0nJ0NJ0NK0%j0k5n%NK0J5J5nk0J5K0K5Nj5k5l0j0nJ5N%K0J5J0j0j5
9247E%J5K0J5j0j0J0K0nk5j5nnnnJ5J5J5J0nj5j5l5l5k0j0NK0J5J5K0j0%n%nn%n%J0J5nj5
9244c0nJ0K5L5M0L0J0nk0l5k5k5k5j5%K0%j5%NJ0Nk0j5J0L0L5L5J5J5nJ5nk0l5l0k5l5k5n
9241g5J0nNnl0k5l5k0J0K0K5J0L0K0J5%J0%N%NNNN%J0%Nj0N%j5NJ0j0NNNN%J0%NJ0J0J0J0
9238F0%nJ5K0J0j0j0l5l0j5%J0%j5%K0%%N%J5J5J5J5J5J5K5Nnnj0n%j5%j0j0%J0K5Nj5m0m5
9235B0l0J0J5L5L0N%j0nJ0NnNnJ0j0j0k5k0k0k0j5k0k0%J0J0L0L0K0NnnJ0Nnj0J0%n%j0n%
9232A5j0%j0%NJ5J5%J5NJ5Nj0j0j5nj5j0k0nN%NnJ5n%J0J0NJ0J0NNJ5%j0k5m5l0nJ5J5%j0
9229c0Nn%NK0M0M0K5%j5l0%L5L0nk0l5j5nNJ5K0N%N%%Nj0k0k0j5j5J5J5Nj5l5l0nNJ0%j0J5
9225a5%%j5nJ5K0M5N%k0l0k0%%%k5k0nNJ0K0L0L0K5NJ0Nnj0J0j0%n%Nj0j5NJ5nj5j5K0J5N
9222E5nNJ0K0%l0k5j5j0n%n%NNL0K0nl0k5j0J0J0%K0L0L5M0Nj0j0j0j0l0m5k0j5nK0NJ0n%
9219A0J5K0J0J5Nj0l5l5k5j0%%%%%%J0nj5j5j0J0j5j0j0nNJ0J5L5K5L5J5j0l0l5j5NJ0NNJ5
9217a5J5J0n%nJ5%Nnj0nnK5K5K5K5K5K0nk5k5l0k5k5k0J0J0J5NNN%%%Nj0%%Nj0%%%n%%%%n
9213A5%nn%n%nnnNj0%nn%J0J0J0J0j0nK0K0J0k0k5k0%k0j5nJ0NnJ5N%J5%k0l0l0k5L0L5L0
9210b5L0NNN%J0%NNJ0NJ0NJ0N%NJ0%j5l0k0j5j5J0J5Nj0k5l0l5j0NL0L0L5K5NnJ0j0j5NJ5
9207E5K5K0J0%nnj0%J5K0J0nk5k5j5nJ5NNk5k0k5j5%J5J0j0k0j5J5Nk0k0%j0%nJ5J0J5J5K0
9204B0NJ5J5nnj0nJ5nj0j0k0k0%K0J0J0L5L0L0K0j5j5l0k5l0k5N%J5%j5j0j0j5j5k0j5j5N
9202i5L0K0J5J0K0K5Nl5j5J5J0J0N%J0nk0nj0J0NJ0NJ0J0J0Nnnj0nj0nj0nnJ5NNnJ5%NNNJ5
9198F0%k5l0k5k0%K0K5K5J0nk5k5j5K0M0M0J5j5k5k5j5J0Nj5n%%j0nnj0nj5%j0nNJ0J0N%%
9196c5nk5l0j0%J0J5K5K5J5K0J0j0k0j5%%J0Nj0Nj0J0nnNnJ5J0nJ0%NJ0%NJ0NnJ0J0nN%j5
9192C5k5m0n%N%J0%J5K5J5J5k0j5nNNnnnnNNNN%J0%N%%n%%%%n%n%%%%j0J0NK0J0J5J0J0J5
9189A05J5k0j5k0j5k0k0j5k0nnj5NJ0J0J0J5J5K0K5J0J0nk5l0n%nnk0k0%K0K0M5L0L0K0j5
9186A15l0m0l0j5NK5%k0j0%%J5J0J0j5l5l5nnK0J0J0NJ5J0J0J0NJ0J0NJ0J0NN%J0%N%J0nn
9183A05k5l0nk0k0j5k0J0K0J5J5Nj5nNNJ5K0%k5k0l0j5J0K0J0J0J5j5%nJ0J0J0J0NJ0NNj0
9181G0l0l5l5k0K0N0M5K0j5k0j0nn%j0N%nJ0K0M5M0L0j5l5k0k5n%j0nJ0J0J0Nk0l5l5j5j0
9178c0nl0k0N%J0%N%K5K0NJ5J0J0NNNNnn%K0J5Nk0j5%%%%k5k0nnnj0%K0L5K5K5L0J5nj0j5
9175H5%n%n%j0j0Nj0%nl0j5%j0j0nJ0J0%%J0J5nj5nNNJ0Nnj5nNJ5L5K5K5J0k0n%Nj0j5j5n
9171D5J0J0J0j0nNN%N%%%%k0nnJ0K5%j0k0l0j5J0K0K5K5J5%j0j5k0nnJ0NNj0j0j0j5j5k0j0
9168b5K0K0Nj5l5j0k0N%K5K5K0K0J0j0k0j5%J5J5nN%j5j5k5k0l5j0L5N0N0L5K0K0J5nk5k5
9166H0nj0Nk0k0k5nnNj5k5k5J0J5Nnj0J0%%%NNNNNJ0%NNJ5%j0j0nk5k5nK0L5M0K0nnnn%Nj0
9162C0j5j5j5nJ5J0J5J5J5L5J5J0J0%k0j5%j5j5k5%L5J5Nj5%k0l5k0%NJ5nNNNNK0L5L5K0n
9160A35nj0nNJ0N%Nj5m0m0n0l5k0nNN%Nn%nnJ5J5%l0j5J0J5J0NK0%j5nnNj0j0Nj5%J0J0J0
9156d0NJ5NJ0J0J5J0J5NNK0J5Nj5l5m0j5nJ5J0%%%j0NK5J0nk5j0%k0l0j5j5k5nJ5L0K5K0L0
9154A0L0K5%j0m0n5n5k5K0L5K5J5NJ5L5L5%nj5k5nj5k0j5k0k5j0J0J5J0J5J0J5K0NNJ5K0N
9151E5nK5J5NnJ0J0nj5j0j5j0nK0J0Nk0l0l5k0%j0%nJ5K0NK0J0n%NK0J0Nj0NJ0M0L5J5k5j5
9148A25k0j5j0N%j0l0l0j5%NnNK0K0K5J0j0nj0j0j0nj0j0j0nJ0k0l5l0NL5Nn%%J0%%J5K0K0
9145B5L0J5k5m0m5k5%K0J5NNK0J0J0J0NNJ0NNNNJ5nj5j5k0k5nJ5L0nk5l0k0nN%J0J0NJ0J5
9142A5%J5J0j5j0j5nj5J0%l0l0%J5M5K0Nj0%J0J0%K0%NJ5%J0J0Nj0k5nNK5L5L5J5j5m5m0l5
9139C0k0j5NJ0j0j0J0Nj0k5k5l5k0J0N%J5L0K5M0K0j5j5l5l0k5nJ0J5J0j5%%NL0J5J5K5J0
9137C0K0J5Nj5j5%Nk0nnk5k0l5j5J0J0J0J0J0J5j0nj5j0%K5K5J5Nj5nJ0J5K5NNJ5%J5NJ0N
9134A05j0nnj0j5nnj0j0j0nj0j0j0j0j0NJ0j0l0l5j5NK0L5K0J0K0K5K5L0K0Nj0n%Nnj0NNj0
9131H0j0NNj5j0NK0J0j0l5l0j5NK5L0K0%nk5j5j5k0j5J0Nj5%%n%J5%nJ0J0%NNn%j0nNj0j0
9128a5N%J0%NK5K0Nk0l0j5j0n%J0J5L0N%j5j5n%n%%n%%n%nN%%Nn%NNj0nk5k5j0J5K0J5J5%
9124a5%%%%nJ0j0k0j5j5k0J0K0K5J0NJ0J0NJ0NJ5%%j0j0%J5L5L0K0J5%j5k5k0j0%Nk0k5k5
9122ej0K0N0M5L0J0%J0%NNJ5%k0nk0j5j0k0nj5j5nK0K0J0J5Nj0j0nJ5L0J5N%nJ5J5J0j5k5
9119A50m0k0j5k0k5j0%nk5j0j5NJ0J5%J0J0%J5j0l0l5nJ5J5K0J0nJ5%NNNNNj0nnnj5%nj0k0
9116c0k0j5k0nNK0M0K5M5M0K5Nj0k0m0m5k5j5%NJ0J0J0nnn%j0%nnJ0J5J0J0J0J0K0%l0n0n5
9113i0k5J0K0J5J5NNNNN%J0%J5J0J0J0J0J0J0J0k0l0m5l5k5nJ5J5n%Nj5J5nj0J0J0J0J0NL0
9110eK5J0j0k5%J0J5k0k0nK0M0J0NJ5%j5k0k5k5l5l5k5J5L5L0K0J5nnJ0J0nJ0%K0K5M0Nj0
9107I5j0k0%NJ0NJ5%k0j0nj5j0j0j5j0j0j0j0k0nNK5%nnN%j0n%j5%Nj5nJ0J0j0J0%%J0NK0
9104a5J5J5Nj0n%k0k0k0k5J5J5J5J5NJ0NNK5K0%j5j5%nj5%k0j5nNK0%k5l5nK5J5NL0K0Nnk5
9101a0k5nJ0J5Nj0nK0L0L0J0j5l5l0j5j0j5j5nJ0L0L0L5J5%J0J0Nj5l0j0%j0nN%nJ0NnJ0%
9098B0nJ0j0NK5%Nj0%J5L5M5J5K0L0Nj5k5l0k0k0l0l0j5%J5K0nj5l0k0k0l5j5nL0M0L5L0%
9096D5nj0j5j0%k0k0%%NJ0N%J0j0J0K0nj0l0l0k0%K5K5K0J5%J0J5K0L0NNnl0k5j0%J5%%j5
9093B0k0n%j0%%J5NJ0J0J0NJ0%%%nN%j0J0n%nn%n%j0J0j0j0N%j0%%%K0J0J0J5NJ0J0%%j5J0
9089H0nn%%j0j0k5NM0K0K0J5J5K0k0k0j5l5k0%NNNNK5K5K5K5j5l0k0k0%nnn%k0j0j0K0K0L0
9086A00J5Nj5l5l5k0%j5l5k5%K0J5J0J5nj0nNL5L0L0J5NNNj0k5k0j0j5k5j0K5K0%k0j5N%j5
9084ek5k5%J5K0K0J0K5M5Nj5m0j5NJ0J0j0j0%K0J5J5K0J5J5K0J5J5nl0k0j0j5%Nj5k5k5m5
9081a5m5j0J5L5L0J5J5K0J0j5%nnj0nj0nnNJ5j0j5%NJ0K5J0j0k5%J0N%J0%j5J5%%%%J0NNN
9078G0J5%%J0Nl0j5nj5j5j5j0%nj0NL0L5Nnk5k5k5k5J0NNJ0NJ0%J5%J0J5nJ0J0NJ0NJ0NJ0
9075I5%N%%k0j5k0j5j5l5l0j5%K5M5M5K0j0NNk5k5m0j5K0L5L0K5Nj5j0n%nk0k0l5k0j0J0K0
9072c0K5%j0nJ5K0K0j0j0j0nnj0j5%K5K0K0K0Nk5n0m5k0J5J5L5L0L0%k5nNNj0nn%nnj5k0%
9069d0J5L0K5K0NNNN%J0%Nnnnnj5%%j5n%Nj5k5j5J0N%%%%%N%%J5J0J0J5L0K5J0j0%NN%k5m0
9066E0m5k0j5J0%%%%%%nJ0NN%N%Nj0j5%k0j5nj0j0j0J0K5K5%K0J5NNN%J0j0J5%J0j0NNn%%
9063D0J0n%NnNnNNn%%%%%%j0Nj5k5j0k5j0k0k5nK5M5N0K5K0j0NNj0l0k0k0j0j0k5l0k0nNJ5
9059h5%n%nJ0J0J5L0M5K0J5%k0j5%K0J5%k0j5k0%J5N%n%nj5k0k5j0K5M5N0K5J5nJ5%l0k5l0
9056B0l5J0NnJ0%NNN%NJ0%nJ5N%k0j5k0j5J0K5K5J0k0k5k5j5J5J0J5J0%nNj0NnnNj0J0%nN
9053EnnNNJ0j5k5k5j5%J5K5J5J0nk5l0j5nNNJ5L5L0K5J0j0J0j5%%j0nnnJ0J0J0J0J0J0J0J0
9050H5j0j0j5j0nk0j0j0nnj5l0l5k0%%J0J5J0J0J5J0K0Nj0j0j5j5K0K5K5J5K0j5%J5j0J0N
9048D0nJ0n%N%%J0j0J0nnJ0J0j0%%%n%j0Nj5%nk0l0j5m0j0l0l5j0nJ5K0%j5%K5K0N%J5%NJ0
9045g0%J5nnNnj5J0%j0J5J5J0J0J5J0J5J0nNJ0nj0J5%%n%n%%%n%%NJ0nk5l5l5l0k0l0k5k0
9041a95K5M5L5L0nJ0N%J0%nJ0J0%nJ5L5K0nj5k0%J5J5J5%j0nN%%N%NNnj0j5j0j0j5j0j0j5
9038e0K0M5L5K0J5k0%%k5k0l5j0J5M5L0L5Nnl0l0j0j5k0nJ0J5J0J0K0%J5J0j0k5n0n5nJ0%
9036e5%K0J5K5J0k0j0j5j5k0k0NK5N0N0K0NJ0nnJ0J5J5j0k0nnnnNj5nnj0%Nj5nNJ0j5m0l5
9033f0j5NL0L0M0K0K0j0k5l0j0j0k0%K0K5K5K5nj5j0j0%%j0NL0Nj5j5J0J5NJ5NJ0NNNj5j0
9030G0%%nn%n%K5L5j0m0k0k0Nj0nJ0J0L0%l0m0l5%L5K0Nk5n0j5NM0K0J0J0NNJ5J0%J5L5K0
9027A20Nj5k5k0k0l0J0J0J5Nj5j5k5nK0J5K5J5nk0j5j0nk0j5j0j0j0j0nJ0M0K5K0j0k5k5j5
9025d5k5j5j5k5k0k5l0j5NK0M0N0O0L5J0J0Nj0%%%%N%%%%%K0L0K5J5k0n0n5j5NK0j5k5nNj0
9022f0NJ5Nnj0nj0NK0J5K0K0J5j0j5k0nj0NNnj0nNJ0J0J5J5J0K0NJ5J5j0k0m5k0%K0J5NJ0
9019C5nN%NnJ0nj0l0k0j5J0K0K0J0nk0%J0nj0nnNN%N%N%NK0NK5Nj5k0k5j0j0%%K0N%N%N%n
9015A5NJ5Nj0%%%%%%j0n%K0K0%l0m0NJ5K0J0j0j5j5%J0%j5k5NJ5K0J0J0nnj0n%nJ0J0nk5j5
9012c0%J5M0L5K0j0nk5k5NJ0K5J0j5m5k5NK5K5J0nNNk5k5j5J0L0L5J5nnj5%j5j5nj0j0j0N
9009a0J0J5J5nNN%nNj0%%J0nl0nJ0L0K5N%j5m0j5%NnJ5K5K0J5%j0k5k0NNj5NJ0j0j0k0nN%
9006a5J5Nk0j5n%n%j0nk0%K5K5K5K5Nj5j0n%j5k0J0K0K0%Nj0NK5K5J0k0j0%%nnnNj0j0Nnn
9003A0n%%NJ0nNNJ0%l0k5j5J5K0K0J5nj0j5j0j5nk0k0nNJ0J5N%%J5J5K0Nnj5j5%J0J0J5J5
9000C5K0J0%j5j5%k5j5J0K5K0nj0n%%%%Nn%N%J5J5NNJ5J0NnnNj5j0j5j0J5N%k0k0k5nnNJ0
8997A0J0J5J0J0J5J0J0%nn%j0%nj0J5nj5l5l0k0%NNNJ0n%k0l0J0K5L0J5J0J0J5k0j5j5NJ5
8994B0J5NN%NNJ0J5L0M0K0%%j5l5l5j5k0l5l0k0nK0J5%j0J0L0M5L5nk5k5l0k5l0k5k0%K5K0
8991c5%Nj0J0J5J5j5j5K5K5nk5%J5J5%j0j0j5j0j0l0l0j0NJ0%J5J5J5K5J0J5J5L0N%%%%%%
8988E5n%%j5k0NL0L5K0nk0k5k0k0l5j0%J0NJ0K0K0J0j0%Nn%J0J5J0j5m0l5nJ0J5%nj0%K0K5
8985C0K5J0j5j0j0NJ0%NJ5%k5m0m0k5NK0J0J5J0J0K5%j0nj5j0j0j0j0j0J0J5NK0NJ5J0J5n
8983D0n%nnnn%J5J5Nj5nj0K0J5J5J0j0nNNNNj0j0j0j0%j5m0l5k0nJ5K0K5K5L0K5K0j0j5nJ5
8980G5J5nk0l0l0nNK0K0J0n%%J5j0j5k0J5J0Nj0l0l0j0K5K0K0K0K5K5J5NNN%J0%j0l5l5k5
8977D0NJ0K5N%k0l0l5l5l0%NN%%N%NNNnJ0NnNN%%N%nJ0%%K0K5K0K0j0j0nnj0j5j5%nJ5NJ0
8974C0N%NNJ0J5%%j0j0NL0L0Nnj5k0j5k0j5k5k0k0k0%%%nj0J5M0M5K5Nnj0j0%K0J0%%nk5j5
8971B0j0N%j0j5j5j0NK5K0N%k0k5l0nJ5K5L5K0%nj0k0nNK0K0Nj0%j5%K0N%nn%J0J5nk0l5j5
8967a5j5n%NJ5K0K5%j5k0j0j5NNK5K5j0nj5NL0J5%j5k0%nj0nj0J0J0J5J0j0l5l0j5NK0J0j5
8965d0l0nJ0L0K0Nj0j5j5%%K0J5J5NnNK0NJ5J0j5j0J5nn%%K0L5L5J5Nj5j0nj5l5l0k0k5k5
8962c5k0k5k5j5NL0L0Nj5k0%K0K0J0%J5K0%N%%%NnnNL0L0J0j0J0K5L5%n%j0nnnnnnnnnnnn
8958F0nj0j0nJ5J5J0nk0k0%K0L5J0nnJ0J0j5k0l0m5k5j0J5L5K0K5L0K5J0j0k5j5J5K0Nj5l5
8956E5k0l0k5j0J5L0J0J5j0k0%K0%k0k5j0NJ0K5Nk0k5j5%J0%%%J0K5K0J0Nn%nj0%nj0%nnN
8953@J5nnJ0N%NN%NNN%Nk0j5j0k5j5j5j5j5J5L5K0K0K5K0L0J5NJ0NNN%N%J5j0l5k5m5k5j5
8950eJ0M5M5L0nm0m0nj0NNnJ0N%J5n%nnnnn%j5%j0%nnj0%n%J5nJ5NNNJ0nn%nK0K0j5k0l5m0
8946e5nn%K0nJ5L5L5J5nj5j0k0nJ5J0L0NJ5J5J5J5NJ5j5l5j0Nj0n%j5j5%j0j0j0n%%%%%%%
8943@%Nnj0J0n%j0J0%NN%J5%NJ0J5L5K0K5K5%k5k5k0k0l0j5%J5K0nj5k0l0j5NK0K0Nj5j0k0
8940b5j5K0K0K0K5n%n%%%%%n%j5NK5J0k5j0NK0K5Nk5k0k5k0J0J0%J5J0NJ0Nnk0j0j0j0J0K5
8937C0M5K5J0nk0l5j5K0L5%k0nj0nn%nk5k0%K0%k0j0n%%%%%N%%%%J0j0%%%NNNK0%j5nJ5L0
8934D5K0K0L0J5j0nj5j0j0J0Nj0k0j5j5k5j0N%n%n%nN%j0J5NL0nk5nJ5j0J0K0J5nk0k0%nk0
8931b0l5k5nNJ0J0J0NJ0J0J0J5%NJ0Nj5j0j5j0j5j0k0j0J5L0K5J5N%j0J0K5K0nj5l5k0j5K0
8928b0K5%J5K5J5nnl5m5k5NL0Nj0%%j0NL0L5L0K5J5k0j5j5k0j5j0j0%k0NJ5NJ0J5J0J0J5K0
8925H5J0k0k0k0k5l0j5NJ0NJ0J0j0N%%%%N%N%NJ0nj5J5J0k0l5l5j5j5j5k0%K5J5J0J0J5J5
8922c5J0J5n%J5NNNN%nj5%K0J0k0j5NK0J5J5J5NJ5NJ5j5k0m0m5k0%nJ0NJ0NJ0NK0%N%%%%%
8919C0%%NJ0j0J5N%J5nj0j0j0j0j0j0j0j0%%n%%%%%NJ0NJ0NJ0J0J0j0nnnNj5n%J0J5J5J0%
8916E5j0l0l0j5J0J5J5NN%J0k0j5j5j5j0J0L0L0K5NJ5J5n%k0m0k0%K0nj5j5%J5J0J0nK0K5
8913F0K5J5j5k5k0nJ5nnk0k0k0k0j0J0L0N0M5L5K0Nj0m5m0l0k0%%%J0nNNN%NNJ0nNNnJ0J5
8910F5NJ5J5J0J0%K0J0Nk0k5j5j5j0J0NJ0k0l5m0k0J5NNj0k0j5l0j0%%n%J5J5NK0J0j0nNJ5
8907a5K0J5%NJ0%j5nnJ0J0NJ5L5L5J5%j5nk0j0%j0j0%j5%nnN%K0J5Nk0l5l5k5nj0k0J0K5K5
8904eJ0J0NNNNJ0%N%j5nj0Nj5j0Nj0nJ0L5J5J5%nj0k0j5J0L0J0Nj5l5l5k0j5%J0N%nN%%n%
8901d0%%%%%%N%N%nnJ5K5L5J0%j0j5j0nJ0J5j0j0j0j5j0NK5J0Nnj0j0j0k0%K0L0M5J0nj0n
8898E0j0j0j0k0nJ0nj0k0nK0K5L5K0j0l5k5k0%nj5%J0NNNNNN%%%%j0j5J0NK5K5Nj0j5j0J0
8895A5%j5%j0nnJ5M0L0j0k0k0j0j0nnK0K5Nk0j0j5%NJ0J0Nj0j0%N%%%N%N%%N%nNJ0j0k0j0
8892a0J0J5J5K0L0Nk0l5l0l0k5k5j0J5K0Nn%j0j0k5k5nJ0K0J5L5J5K0L0J5%NJ0nnn%j0%n%
8889A5j5%nj0Nj5nnNj0%n%nj0NNNNNNJ0NJ0NNJ5J0%J5NJ0%%%%N%%%j0j0NK5L0J5%k5k5k5j0
8886C5L0Nnk0l0j0J0J5J0K5%%j0NNj5j0k5j0%N%j5j5NnK0K0%k0k0l5nJ0L0J5K0J0nnJ0K0J5
8883F0K0K0NNNN%N%Nnk0m0m0j5j5j0J5N%J0%%k0k5l0k0j5NJ5K5K0K5K0NJ0%J5J0NNNnl5l5
8880ej0nJ5NNJ0J5J5J0%nn%j0j0j0j0nj0nj0nJ5nJ5%K5Nj0j5nNL0NJ0%j5j5NJ0NJ5K0nk0k5
8876B0n%%Nnk0j5k0k5l0j0J5J5L0J0NK5M0M5K5J0N%%%J0j5l0l5j5%%%%NN%N%nj0nj0%j5nn
8873ej0NNj0%n%%NJ5J5J0J0J5NK0Nj5j0N%J0%k0l0j5J5J5J5nj0j0l5k5%K0J5%j5l5k0J5J5
8870d0K5%nNK0J0n%J0N%J0%NJ0NJ0J0NJ0%j5l0k5k0J0K5J5J5%NJ0%j0k0j5j0n%%n%%nNNJ5
8867C5%J5L0K5J0j5j5nnNJ0J0j5k5l0nJ0NNj5k0NnNNn%%N%j0j5k5nnk5k0%NJ0NJ5J5%J0J0
8864a5%j0j5%K0K0L5J0%j0%nj0n%j5%k0j5nk0j0nk0J0K0K5Nj5NL0K5K0J5J5j0J5J5NK0%k0
8861H5k0NL0J5k5m0j5nNJ0j0nj0nNnn%k0k5J5J5J5nnK0L0K5Nj5j5j5nN%%j5k0j0NK0NJ0%j0
8858B0J5K5K0j0j5%J5J0NNJ0K0%k0k0k0j5j5j5j5nnJ5M0M0J5j5k0j5%%J5J5K0j5l5l0J5L5
8855G0Nk0k0J0K5K0J5%nJ5K0J5j5j5j5j5k0l5l0j0J0J5J5%j5nj5%J5L5J0j5m5l0%J5J0k5k5
8853e5j0nL0L0L0J5j0k5n%Nj5j5J0NK0K5K5K0K5Nj0k0l5j5j0j0J0NNJ0NJ0NJ0%k0j0%%J5J5
8850F5%j5j0j0j5j5NK0L0J0j5l5l5%%N%NJ0K5nnj0nnJ0L5K5J5J0%J0Nj5l5k0k0J0K0K0J0J5
8847I0J0j5j5j5nNJ0j5nj0j0j0j0nj0nnk0NNNJ0J0Nj5k0l0k5K0K0L0K5L0L0K0Nn%%j5k5k5
8844B0j5%nNnj0NJ0J0K0%k0l5l0NK0J0J5J0K0NK0%j0k0m0j0NK0K0Nnk0j5j0j5j0J0K0J5J0
8841EJ5nk5k5j5%nj0%J5N0M5K5%J5J5%nn%k0k0l0nnK0K5K0J0%k0k5m0k0NJ5Nj0j0N%%%%NN
8838@J5%J5%NJ0%%%%n%%%j5j5j5j5NNN%J0J0J0J0nl5k0j0j0J0N%%NN%%%j0k0nL5N5L5L5L5
8835A40J0Nj5j5k0j5k0k0j5l0j0N%j0n%%nj5nK5L0K0j0k5j5NJ5J5J0j0nj0nnn%j0j0J5L0L0
8832D5K0K5J0%k0l5l5j5%K0J5Nnj5nnnJ5L0L5K0%J5J0%k0l0m5l0j5%J0N%J5%%J0J0%J0N%J0
8829F0Nj0%nnNj0N%nNn%%Nj0N%j0NJ0j0nNJ0NK0%J0J0J0J0nj0nnj5nNk5k0m0l5l0j0J0L0M5
8826eK5Nj5l0j5%%NK5Nk0l0k0%NNj0NNK0K5K0nnj0nK0Nj0%nJ5Nj0n%K0J0j0j5%%Nnj5J5%n
8823ennNj0nnn%NJ0J5%j5l5l0k0nNnNK5M0M5K5%nnnnn%nn%%nn%%nNJ0NNNNNJ0nn%n%%%%j0
8819EnK0K0J0%NJ0j0nnj5%j5nn%%%nN%j0J0%nN%J0J5Nj5l5l0j0K0L0K5J0%k5l5l5j5nJ0NN
8816f5L0M0M0L5%%Nnj5j5j5j5j5j5k0j0%NJ0nJ5%nJ5j5j5nk0j0j0k5%J5K5L0J5nj5k0nNJ0
8813e0J5Nnj0J5K5K5J0j0j0NNJ0J0k0n%k0k0j5j0%K0L5L0K0N%j0k0NJ0NN%J0NnJ0nk0j0k0
8810B0j5nNJ0j0%J0J5Nn%K0K0L5J5j5nk0j0nk0j0n%K0L5K0Nnj0k5k5l0NJ5J0j0nNL5K5nl5
8807E5m5n0k0%L0L0L0NnnNK0NnnNJ0J0J0NK0%J0J0Nj0%%%n%%l0n0n0k5NK5L0NnJ0%%j5J5%
8804C0j0nk0j5j5j5j5k5nJ5M0K5L0N%%k0j0J0%%j5j0nJ5K0J5J5j0nJ5K0J5j0j0j5j0j0j0j0
8801ej5J0J0K0%l5k5j5j5j5%K5K0M0J5nnnnj0nK5K5K0K5K5%j5NJ5J0nnJ0j0j5j5nj0nj0%%
8798D5n%n%Nj0j0j5j0j5J0j0j5j5k0%K0J5J0J0nnK0K5K0K0K0%k0l5j5%K0K0L0J0j0nj5NK0
8795H5Nl5l0m0k5NN%j5k5j5NK5L5K0%nK0L0J0NJ0J0j0l5l5j5NJ0K0%k0k0l0j5J0J5j0k5k5
8792a00nj0J5L0M5M0K0J5j0m5l5J0K5K0J5K0K0%j5%nl0k5k0k5l5k0%J5J0J0NJ5J0J0K5N%J5
8790A5J5K5Nk0m0l5k5NK0K0L0J5nk0%%n%n%j0nK0NNK0NJ0J5N%%%%Nnj0J0NNJ5%l5l5l5k5n
8787d5K0J0NJ5NJ0J0J5%K5%NJ5J0J0n%J0nl5k0k0l5l0%K5J0%%n%%j5j0%K0M0L5K0Nj5m5l5
8784@j5N%j0NK0J0J5J0J5K5Nl0j0NK0%j5n%j5%J0j5%nNnl0j0%K0Nnnj5j5J0J0J5NK0%j5%N
8781B0J0nN%%%N%nNNn%Nnj5j5%j5nj0j0NJ5NJ5J5NK0Nn%j0%nnj5%Nj0j5j5j0NL0L5K0%j5l5
8777Ek0%NNj5j0j0j5j0j0j0nl0j0%J5M0K0K0J0nk0k0%%%J5nj0Nj5NK0K5L0J5nnnn%j0j0%n
8774c0J0N%NN%NN%%J0nJ0J5n%J5NNNNNJ0j0j5nj0J5K0K5J0Nj5%j0j0%%j5j5k0l0j0nJ5K0%
8771B0%J5K0nJ0J0NJ0Nj0j5%K0J5j0l5k0j0j0NJ5L0K0%j5%J0J0n%J5k0nnj0j0nj0nj0%%%%
8768B0j0J0n%J0J0j0k5k0%N%J5N%K0K5K0Nj0j5j0k5l0nK0J5nJ0J0NNj0l5j5k0j5%j0nNJ5J5
8765c5NK5K0K0K0nl0j5k0j0J0Nj0j0J0%%n%k0J0Nj5k0J0K5L0J5j5K0J5J5J5J0j0j5k0k5k0
8762a5nJ5J5K0J5K0K5J0J5K0%k0l5l5l0j5k0k0j5J5K5L0K0%J0J0K0Nl0l0l5j5NNNj5nn%nn
8759e0nJ5J0J0J5J0J0J0J0nk5k0j5j0j5j0j5k5nJ0L0L0Nk0%nJ5J0%J0nnJ5J5Nk0j5j5J0%j0
8757e0Nn%%n%%%%%n%%%n%NNNNNN%NJ5NJ0J5J5%K0N%NNnj5m5l5k0j5K0L0K5%j5l0k0J0K5K5
8753@J0%l0k0nJ5K0J5K0K0j0nJ5J0J0J5J0J5J0K0Nj0j5k5nNj0j0k0m5k5nJ5J5J0L0%nl5k5
8750b0j0NK0J0J0K0J0K0J0n%J0j0k0%K0J0%l0k0j0%N%k5l5j5%K0K5%nNj5NJ5J5J5nNJ0NNN
8747E5J0j0k0k5n%%%NK5M0M0K0j5l0l5j0J0K0J5K0J5J5j0j5j0nj5nNNJ0%Nj5n%nnnnj0j0k0
8744B5j0%k0j5nJ0K0K5Nj5j5k0j5n%%%%nnnL0K5nk0k0J0J5K0J0NJ0Nnj0k0%L0M0M0K5J0j0
8742A35j0J0J0J0j5k0%%%%nk5nj0j0K0K0nl0l0%%j0NL0K5J5j0l0k0j0nj5%%J5J5%%K0J0Nj0
8739G0j0j5%NL5L5J0k5k5m0k0j0j5j5j0J5J5J5J5k0j5j0k5j5%NL0%%N%J5J0Nj0k0%J0K0J5
8736C0nj0j0nNNnnJ0Nj0J0%N%l5k0nK0J5j0nK0L5L5M0L5J0nJ5nj5j0k5nJ0K5Nk5l5l5k5j0
8733A5nJ0J0%J0K5L0J0j5j0j5j0j5nJ0K5J0nnJ0NNJ0Nk0l5l5k0j0%n%j5NJ0L5K0Nj5l0l0l0
8730f5m0k0j5J0K5N0M0L5J0j0j5J0Nj5j5k0nK0%k0j0n%j5j5J0J5L0K5K0K5K0K0K0J5%k0l5
8728F5l5j5j0J5J5J0NK5N5L5J5k5n5l5l0j5%n%%k0k5J5M0M5%j5j0%K0J5N%j5l0l5k0J5L5J5
8725E0j5l0l0j5%NJ5n%J0J5n%j5%j0%K5L5M0L0K0J0Nnk5j5j5j5j5j5k0nJ0n%nj0%j5k5j5%
8722f0J0j5j5j0K0L0K0K0L5L0K0%k0m0k0nK0K5J0Nj5l0j0nJ5NNnJ5K0%k0l0j5N%j0%K0J5%
8719B0%k0%j5j0nk0%J0nNNN%J0NJ0K5K0J0j0k0j0j5m0k5j5K0L5K5J5n%j0j5%%J0J5%nnj0n
8716b0j0nnj0J0NNJ0NJ0nJ5K5%J0J5j5l0l0j0nJ5NNNNNJ0J0J0%K0J5%J0NJ0J0k0k0j0j0j5
8713C0l5l0k0%K5L0L0J5J0%Nl0m5k5k5nnNK0L0K5K0K0J5K0NNl5l5k5k0j0nJ0nnJ0%NN%J5K0
8710A5J5K0J5J5K0J5Nk0j5%nj0j0j0N%%%%%J0j0%n%n%nnn%nn%nnNj0J5L0K5J5K5K0L0J0j0
8707A65l0k0k5j0%nnk0l0l5j5NK0M0M5K5K0j0k5m5m0k5nK0J5J0K5K5J0%k0nNJ0j5k5k5NK0
8704C0K5K0nj0nnk5m0j5K5M0K5n%%%j0j5k0nJ5L0K0K0nnk0k5l0nJ0K5J5Nj5nJ0K0Nj5k5j5
8701A5j0nK0J5K5J5J0nNN%J0N%j0j0nj0nj5j0nj0nNj5k5k0%J5K5L5L0%nn%j0j5%J5K0K0%%
8698I0nnJ5nk0k0nN%%%N%%Nj5m0m0m0j5J0K5K0nnNNNNK0K0nj0nJ0J5K5J5K0Nnk5k5k0J5K5
8695E0K5J0N%j0j0nj0nk0%J0j0N%NN%%nnnj0nj0nnj0J0nnJ0j5%%J0NJ0NJ0NJ0NNNNNNN%J0
8692H0j0j5nj5%k0j0nnJ0NN%N%Nn%%%n%%nk5l0l5k0J5M0L5J5K5K0%%j5NK5K0j5l0l0j0J5J0
8689B5J5J5NNJ0nk0l5m5j0J0J0J5J5%n%%J0NL5M0K5nl0l0j0j5nJ0J0NJ0J0nj0Nj0nnnnJ0J0
8686E0NJ0j0m0k5k5nj0nnj0nj5%J0K0Nj0k0k5nJ0L5M0J5Nl0j5nJ5K5N0M0L0J0j0k5l0j5j5
8683A5J5J0L0nj5j0j0j5NJ0j0k0j5J5K0%%nj0j0J0K5J0nnj5k0j0J0J0%j0nn%n%nn%%%%n%%
8680c5NJ0J5%NJ5NJ0nnJ5j5%NNj0%%nNJ0j0%%nJ0N%N%N%j0%j0nnn%j5J0nnJ0%nj0J0K5J5j5
8676B0k0nNNnNnk0l5k5k0nnNJ5J5%J0J5J0J0%NNN%NJ0%j5%%j0nnj0NJ0J5K0J5K0J5J5J5nk5
8673E5k0j0nk5k5nNJ0NJ0NNJ0%j5l0k5k0NK0NJ5K0K0J5K5J5l0l5nJ0%k5k0J0M0L5J0%j5k5
8670A5k5k0j5NK0K0Nn%j5k5j0J0K5K5L0K5%j5j5Nnnj5%Nj5n%J0J5J5J0j0k5k5j0j5J0K0J0
8668EnnNL0K5J5nj0K5J5N%N%%k0%J0nk0k0j0nk5l0l0j5J0%J5NNJ0NJ5%NNN%N%nJ5J0NnnJ5
8664E0K0nj5j0j0j5j5%k5nk0nJ5n%J0nj0J5%n%Nj5j0nJ5J0k5l5k5NK5K5J0j0nk5k0j5NM0L5
8661e5K5K0J5%J5nk0l0k0n%L0L5M0K0K5%J0k5k5l5l0nJ5K5J0nNK0%NK0%k0j5n%k0j0n%J5%
8658A5J5J0N%J0J0NJ0NJ5%J5%j0nk0nj0j5j5n%N%J0nJ0nNJ5k0j0J0j5%%j0n%nn%n%%k0j5J5
8655b0J0J0Nj0j0NK0K5NnnK5K5L5K0%Nk0j5l0j0N%j5j5k5k0%J0K0%j5N%K5J0j5l5l0j0K0J5
8652eJ5J5K0%j5k0NJ5J5j0m0k5k5NL5K0Nj5l0j5%K0K5%%j0J0J0J0j5l5m0j5%K0J0J0j0nnn
8649g5NK0K5K5K0%j5j0j0j5K5K5K5K0J5%k5k0j5J0j0nnnnnJ0%NJ0K0K5%j0k0%nJ5nj0nnnj5
8646@k0%K0K5K5K0Nj0j5NJ5J0j0k5k0j0l0j0J0J5K5Nj5N%j5J0j5j0NNNNNK0K5nj0j5l0l5j5
8644e0NJ0J0NJ5N%J5nJ5J5nJ0%j0J0%%%%j0nj0nj0nnj0nj0nj0nnk0NJ5J5J5K0J0K0J0J5J5
8641F5%j5l0k0k0NJ0NNJ0NJ0N%J5J0nnk0k0j5nJ5L0J0%j5NJ5J5Nnj0j0%J5L5L5J0k0n5m5l0
8638a0NK5K5J0%n%nk0nJ0nNj0%%n%Nnk0j0j5J0J5K5J5L0M5N5K5nj5j0l0l5k5k0k0k5n%J5L0
8635D5K0NJ0J5K0J0J5J0%j5j5nj0j5nnk0N%j5j0j5N%j0nnj0nnnnn%n%%n%%%%%%%%j0NN%j5
8631e0j0NK5L5M5Nk0j5%J5Nj5k0l5k0k0j0J0J5NJ5%%%%NJ5j0n%K5J0J0J0J0J5J0%N%%N%%N
8628G5K0NJ0J5NJ5K0%nk5k5nNnk5l0nJ0L0J5J5J0K0Nj5j5j0J0%%j5j5k0j5j5k0J0K5J5J5%
8625H5k0k0%j0j5j5n%%N%NN%NJ5L0K0K0%j0k0k0j0j0nj5nj0nj0j0nJ0M5N5K0j0k0k0j5nnk0
8622Ej0k0j5%N%N%Nj0J5L5L5K0K0Nj5%j0J5J5nnNNNJ0j5j5%k0l0k5l5k0J0K5K5J5j0k0j5j5
8619c0J5J5J5J5Nj5%%%J0N%J0NnJ5J0J5J5J5nK5J5Nn%l0m0k0j5j5j5k5j0j5j5k0j5j5j5J0
8617a05K0J5J5J0J5J0J5K5J0N%J0j0l5l0k0J0L0K5L0J0%N%n%%%J5Nk5m5o5m0nJ0L0J0%%N%
8614e0NJ5K5J5K0K5K0K5K0nk0k0%%%%Nj5k0j0j5j5J0J5J5K0Nk5k5j5nJ5L5K0%j0%NNNNN%J0
8611I5%J0j0nNK0K0nk0k0nK0K0%%n%%k5j5j0j0j5j5j0j0Nnj0%nnnJ0NNNJ0NNNn%Nj5j0N%j0
8607EK0K0J5K0%nN%J0L0K5J0nk0j5j0%%nNNnnNJ0NnJ5K0j0m5n0l5j5nJ5K5K0nk0k0k0j5%%
8604c0%%%K0J5K0K0%%%%j5j5j0J0K0%j0l0l0l5nK0N0M0L5L0J5J0j0k5n%Nj0nj5%j5j5%nj0
8601A5j0J0L0K5L5J0NJ0%j5k0%nk0j0nj0j0%j5nj0j0j0nj5k0j0J5K5K0K0%j5nj0NJ0J0J0%
8599B0Nj0J5n%N%%NnJ0%%J0nnN%%%%%%nNj0J0nnJ0j0j0Nj0nNj5j0NNJ5K0NNK0J5Nl0n0m0l5
8595f5j0N%j0J5M0L0K5nj0%j5%J5NJ0nJ5NNnj0nj0%j5k0J0K0J5Nj5l0k0j0K0K5M0K5j0%j0
8592E0j0nJ0J0J5J0nnj5%J0nN%%%%N%%k0j5k5k5nJ5J0NNj5%nNJ5K5Nnk0%J0N%%NJ0nj0k0N
8589B0K5K0K0L0J0Nk5k5NJ5%NJ0k0l0l0k5nnj5NJ0J5J5J0%%J0K0J5Nk0l5nK0K0nj5%J5J5%
8586H0j5j0nj5Nnj0nnnnnnnn%J0%N%NNNnnn%n%%%j5J5K5K5M0K0NnnNNnj0Nnn%n%n%nn%NN%
8582H0NJ5K0nj0j5NnnNJ5J0J0K0NJ5J5j5j5j5j5k0j5j5k0k0j0nk0m5j5NK0N%J0N%N%NJ0L0
8579C0L5L5L0J0%j0k5j5j0k5j5k0NNNJ0j0k5j0%K5K0j0l0l5j0K0K5L0K0K5J5J0nl0m0j5%N
8576B0k0j5%J0J0%J5J5N%J5J0J0J0Nk0k5%NL0K5J5NJ0nk5l0l0j0J5K0J0%j0j5J5%J0J0j0%
8574H0%K0J5j5k0l0%j5k0%J5%nj0k0j5NJ5L0Nj0k5%J0NNj0J0J0j0j5l5l5j5J5L0K0K0J5nN
8571B0J0nnj5%J0J0J0J0Nnn%j5k0j0k5k0nJ5J0Nn%%nJ0J0%nj0NJ5K0J0%k5k0%K0J0K5K5K5
8568H0K0%j0k0k0l5l0%J0K0J5K0K5J5J5nl0l5k5nNn%J0J5J0N%J0J0nj0J5K5J5nk0j5l5l0k0
8565b0N%%%J0J0J0J0j0nj5%NJ5K0%J5J5J0J0Nn%%n%%%k0j5k0k0j0j5l0nK0L5M0N0N0K5nk5
8562A35k0k5k0k0j5%nj0n%%n%n%%j5j0j5j0nn%K0L5M5J5j0j5nk0j0nK0J5%NJ5J0Nj5N%j0j5
8559C0%J5L5L5L5K0j0k5nj0k0j5Nk0%%j5%j0%K0%J0J0NJ0Nk0k0l0j5J5K0L0NNnnn%nn%j5J0
8556F5%j0J0j0n%j0j0j0j5nj5j0j0%N%%N%N%%N%%N%N%%%%%%%Nn%%%Nl0j0J0J5M0K5NK0J5J5
8552A05%nk0l0l0j5%K5J5NNnn%nn%n%%j5NK5J0nk5k0j0nK0nj5nj0%J0NNNNJ0NNK0K0%l0m0
8549ek5j0j0J0%%NN%J0j0nNJ5%%%%J0J0J5J0nJ0J0K0J0Nk0k0k5j5nK0L0J0J5%j0k0%K5L5M0
8546A40J5j0l0j0NJ0Nj0j5k0j5j5k0l5l5k5j0J0J5K0J0nJ0NNNNNNNJ0nnJ0j0J0J0nj5k0k0
8543b0J5K0N%nJ0K5K0J0nk5j5j0j0l0k5j5%J5NJ0Nj5%K5J0J0j5Nn%%nj0NNj0j0J0J5J0J5J5
8540C5Nj0nnnnnnnj0nj0NJ0%%n%NJ0NJ0K5J0%%j0nj5j0%k0j5%%%nNL0L5K0j0k0k0j5k0%K0
8537a0J0N%nNK5J5J0%%%%NN%%%%NJ0Nj5nJ5%Nn%%nN%K0K0%j0m5m5l5NK0K0K5NNK0L0Nj0l0
8534H0j5j5k0j5%K0L0K5%j0j0nj5l0l5j5NJ0%j5k0nNK0J0NJ0J0J0J0J5NNj5j0NK0K5K5K0%
8531A20k0j0j0j5k5k0J0K5J0k0k5%Nj5J5J5J5k5k5n%%%j5J0j5%nnnnNNnj5k5n%K0L0L5K5J0
8528D0nNNj0%%n%%nn%%Nnk0j5J0L0K0K0J5J0J5J0%j5l5j5N%j5j0%j0j0%n%nNnj5J5K0L0M0
8525I0J5%k0nj0n%%%Nj0%n%k0j5j0j0j0%k0k0j5J0L0K5Nj0j0j5%J0J0K5J0nj5j0j0J0K5J0
8522C0Nnj0NNN%NN%%j5k0j0k5j5j5k0j5%K0NJ0NJ0J0J0N%J0NnJ0J0nNNNNNnNNNJ0j0l0l0j5
8519c0J0NK0K0J5nJ0K5J5J0j0l0k0k0j0NJ5J0J5J5%l0l5l5j0J5K5K5J5%J0Nj5j5j0J5K5L0
8516H0%j5k0k5k0j5k0j5k5j0k0j5NK5J0J5L0NJ5K0K5K5M5J0j0k5j0J0J5J5k5k5k5j5J0J0n
8514C0l0m0k5J5N0M0K5j0k0j5j5nNJ5j0k5k0l0j5J0J0%K0K0K0K0nj0J5K5L0%%n%J0n%%Nk0
8511F0k0k5m5l0%%Nj0%nj5j5%K5K5L0K5L0J5J0J0J5j5k0k5j0NK5K5J0NJ0NNJ5nNJ0j0k5l0
8508F5n0k5J0J5K0J5J0L0%l5l5n0k5k5j0J5L0L0%nj0J0J5J0J5J0J5NJ5n%n%nnnnN%k0l0j0
8505b0K5M0L0J0J5J0J0Nj0j0NJ5J5K0J5j0k0j5k0j0j0%j5k0k5l5j5NK0J5J0K5J0NK0%j5j5
8503F0nnj0j0j0nj0k5N%j5k0%J0%NNJ0%nJ0K0Nj5j5j5%nJ5J0%%J0%j0%K5L5K0%%nk5k5nNN
8499A5J0NK0%%J5%nnnNj0nN%%N%nj0J0J0J0j0%N%N%%%%%%%%J0nj0j0J0J0%%NnnNNK5J5J0J0
8496A35j5%nj0%j5j5nJ0Nn%NJ5j5nJ0%j5k5k0j0%j5k5l0nJ5K5M5M0L0K0%j5j0nJ5j5l5m0l0
8493a5k0%NNnNNnJ5N%nk0j5j0Nj0j0NK5L5K5L0J5k0l0l0j5j0j5j5J5L0M5L0J5k0nNNJ0K0%
8490H0j5l0l5j0j0nJ0J5%%N%nnNJ0%%N%%%K0K0J0NJ0NJ0J0j5n%%%%K0K5L0J0%k0j0j0j5j5
8487A00j5j5j5l0k0Nj5m5l5j5J5L0L0M0J5j0j0j5nn%nK0K0K5K0J0%j0l5k5k0J0K5L0K0J0j0
8484G0%J0nJ0%j5k0k0j0j5J0N%j5nnJ0nk0j0%J0%k0nJ0K0M0J5NJ5J0J5J5j0nJ5J5NnnK5J5
8481A50%k0l0j5l0j0N%j0k0k0nJ5K0Nnk0k5j0NL0K0J0n%nj5k5k5nJ0%NJ5K0K5J5nj0%j5j5
8478En%j5NN%%N%%N%J5J5Nk0nK0K5Nk0j0l0l0k0%NNnNL0K5K0Nj0j5%%j5NJ5J0J0N%NJ0k5k5
8475A5k5k5nnj0%%K0J5%nk5j5j0nJ0Nn%nj0%K0J0J5K0J0J5K5L5J5%j5k5j5nj0j5%J0%J0nn
8472Ennk0k5j5k5nJ0N%NNj0J5J5K0K0J5N%N%J0L5M0Nj5j0k5j0J0NK0%nnj0nj0j0j0j0%J5J5
8469D5%nn%nk5nnNJ5K0nj5nJ5N%K0J5j5j0l0%J0J5J0j5j0J0nn%%NNNNnJ5%%Nj0nnNj5n%j0
8466A0NJ0j0%%NnNL0K5N%j5j5nj5j5j5j5%K0M5L0NNJ5nj0k0m0m5l5j0J0K0J0J0j0k5l0nJ0
8463g0N%j5j0%J0%J0NJ5%%J0K5Nk0j0%%N%J0K5K0J5J0K5K0J0Nj0n%%nn%%nn%k0k0j0K5K0N
8460G0j5l5j0j5%K5Nnj0J0J0j0J0%j0k0k0j0J0J5NK0L0K0L0K0j0k0k5j0j0m5m0m0k0j0J5L0
8457f5M5K5K5K0K0J0j5l5k5j0NNnj5j5nJ0K0%k5j0NJ5NJ5J5K5NJ0%nl5l5j0J0J5%k0nj0NN
8454c0%J0K0J0J0j0j5nNK5J5%j5nJ5Nj0nK0N%j0nJ5J5K0Nnnk5m5m5m5j5J0NJ0J0K0J5K0J5
8451EJ0K5K5N%%n%%nj0NK5K0K5K5j5k0j5k0j0j0j0n%J0K0nl0l0l0l0J0J0J0J5J5K0J5K0n%
8448F0nNJ0L0J5j0l5l5j0J0J5%j5k0j5nj0J5K5J0j5k5k0NJ5Nj0j0%J0Nj0j5J0J5%j5%K0J5
8446A5j0j0nn%K0J5%j0j0K5K5%k5j5%J5K5Nn%NJ0%j0J5nk0k5%j0j5j0j5nj0J5K5K5J5Nj5k5
8443@nNK0J5Nj5k0nj0NNK0nj0n%J5K0K0L0L0%%j5J0nl0k0NL0J0k5k5k0%%%NK0N0L0nk5k0j5
8440G0nnj0nJ0J0J5K0j0j0j5J0J5J5j5j5j0j5k0k5j5k0J0L0K5J5%%nNj5J0Nj5j5j5k0j5%K5
8437eNJ0K0%NJ5J5%j5k0%J5K5J5%l0m0k0k5%J5J5L0NJ5K0%l5k0j0j0NJ5j0nL0J0J0J0J0J5
8434H5J0j0j5%k0k0%j5j5j5j0k5%J5L0L5K0n%Nnj5NJ0j5k0k0l0j0J0K5L0Nk0l0nJ0Nj0k5j5
8431g0NK0K5L0N%j0J5J5J5L0Nnj5%k0k0k0l5nNNNJ0J0J5J0J0Nj5nnj0nk5k5j5k0J5J5K0Nj0
8428d0l0%N%%J5J0J0J0J5nk5l0nL5M0M5%l0j0j5nnnnnnnj0J0J0J0NJ5NNJ5Nn%N%%%%Nj0nN
8425B5j0%NnNJ5K0J0NJ5K5%k0k0k0k0j5k0j5k0k5%J5K0J0nN%J5J0J0J5K5Nl0n0k0j0nk0j0
8422h5J5K0M5N0K0j0k5%K5K0N%n%n%nNnj0j0j5%j0j0Nk0k5j0NJ5%j5nnL0N0M5K5J5k0m0l0
8419C0l0l0k5k5J0L5L0J5NnnNK0J5NL0K0K0L5J5j5m0l0k0j5j5k5nj5j5k0j0J0K5K5J0j0n%
8417@j5k0j0J0K5n%%n%NNnJ0%j0J0%nj5J0L0M0M5L0Nl5k0%NJ5J0J0Nj5m0l5l0j0%K0L0nJ5
8414E5J5%n%%nj5k0NNJ0j5l0k0%K0K5N%%NJ0K0K5J0j0nnj5l0l0nJ0J0nj0J5%J0NNNNnJ0J0
8411F5k0l5l0l0nj5k0%L5NK0J5J5J5J5NJ0%J0%k0k0%%k0j5%J5L5K5K5%j5j5NK5K5L0K0J5%
8408A70k0m0l5k0N%%%k5j5K0L5L0K0nl5l5nNJ5K0NNn%%n%J5k0l5m0n5k5J0J5L0NJ0NnJ0J5
8405B0nJ0%%n%%n%n%NNJ0NNJ0J5nnnj0j0nj0j0nNJ0NJ0NNJ0NnJ5%%N%J0%%j0k0N%k0%n%NJ0
8401D5nk0k5%nj0%K5K5%l0l5k5K0K0K0K0J0%nNj0l5l5j0%K0K0%NN%J0N%J0NNJ0nJ5J5nJ5N
8398G5k0nj0j0%%j0k0k0NL5K5J0J0NNJ5j0l0k0%J0J0%j5j5j5k0nK0L0J5K5L0J5j5k0j0j0k0
8395D0l5k5j0J0J5K0K0J5j5j5j5j0J0L0K0K0%n%%j5k0j5j5k0k0NL0L0%j5j0j0%%J5J0j5nJ0
8393A0nn%j0k0k0J0NJ0%%J0J0%J0NNJ5NJ0k0l0l0j5J0K5J5J5N%k0l0k0K0M5J5j0j0j5l5l0
8390g0k0N%J5J5J0j0j5NJ5J0J0K5L0J0j5%j5nnj5j5%%K0J5Nn%J5L0K0J5%%j0k0k0l5l0k0%
8387e5NJ5NK5L0J0j0k0j5j5j5%NNnJ5K5K0J0J0n%Nj0k0k5j0nNJ0K5Nk0nK5J5%%%J0nj0J5N
8384E0j0j5j5j5j5NL0K0J5%N%%j0k0j5j5j5l0k0k0j5NJ5L0K5K0nnNK0K5%nJ0J5j0%J0J5j0
8381E5nj0J0L0%%%%j0l5l5j5Nj5j5Nj0j0j0nJ5L5L0K5%n%%NK0J0J5K5Nk0k5l0%J0NNj5j5N
8378C0J5L0J5nk0l0j5J5K5K5J5%Nk0nn%J5J0N%%%%%%%%%%NnJ0n%Nj0j0nnk0%nj0NJ0J0NJ0
8375I0J0J5Nk0k0k0NJ5j5j5k5l0%J5K5NnnN%n%%N%NNj0%K0M5J5j5k0l0k0%K0J5nk5k0j0J0
8372A5K0K0J0j5j5k0j0%j5j5%NJ0J5%NJ0%%J5%nJ5%k0nj0%j0j5%nj0k0%K0K5K0K0J0J5K0N
8369H5j0k0k0j0nnj0nJ5J0J0J0%%j0k0k0J0L0J5j5k5l0j5j0k5l5%J5J0J5J5J5J5K0J0%k0n
8366a5j5%K0L5K0nk5NK5K0%j5nnk0l5k0NJ0J5%J0NK0nk0k0k0k0nK0NNJ0NJ0NN%J0%%J0NNJ0
8363D5L5L0J5nnnnk5k5k5k0nJ0%k0l0%J5L0L5K0NJ0%k5m0l5j5%nj5j0j5j0j0NK5L5%j5j0J0
8360e0K0J0J5K5J0j0n%j0n%Nj0k5k5J5K0J0nj5j0nNN%nK5L5L5J5Nk0m0l0j0NNJ0j0%%nJ0J0
8357@j0nj0%j5%j0nj0%J0J0%nJ5J0nNNN%%J0%NJ5L5M0J0j0NNj5j5k0k0j5k0j5j5k0j0J0K0
8354c5L0K0K0J5nk5k0nJ0k0l0j5nL0J0j0nj0%J5J0J0%j5j5n%Nnj5%J0L0%N%N%nj0%Nj0Nnj0
8351d5J0K5J0j5nJ5K5J5Nnnj5j0j5j0n%%n%K0L5L5K5J0k0k5l5j5j0j0%%J5j0nJ5%%nnj5NK0
8348eK0L5J5%Nj0J0J0j0N%N%J0nN%J5nj5%j5j5nj5nj5NJ5J0NK0%NK0N%N%J0%NNj5j0j5j0k0
8345E5nj5j0J5J5J5J5%k0k0n%N%NN%NNj0%nnj0%nnnJ5NNNNNNj0j0k0nJ0K5J5J5N%NNj5j5n
8341F5k0j5j0j5j0J5K0J5J5Nk5k0%J0NJ0Nj5j0j0j5j0j0j5j0NJ0NNK0%%J5K0J5L0Nj0l0k0
8339B5k0j0l0l0j0nnnnN%nk0nJ5M0L5L0L0NJ0J0nj0j0NL0L0J0j5k0K0J5j0k5k5j5%%j5J0J5
8336D0J5k0k0j5j5j5k0J0NJ0NJ0J0J5%j5j5J0L0L0L0j0l0k5NK5K5%%J0n%j0%nj5Nj0nnj0J0
8333C5k5n%Nj0j5J0L5K0Nj0nn%%J0j0l0k0n0j0K0L5L0L0J5J0l0k0j0J0NK0J0%k0l5%K0J5N
8330C5nj5j0nnJ0%%j0j5j0j5k0k0NK0K0K0L0J5nk5j5j0j0J0J5nj5j0J5L0K0J0K5J0%k0l5k5
8328a5k5NK0K0%nj0%n%n%nn%nJ5L0K5K0L0M5K0j5l5j5NJ0j0nj0n%k0k0l0k0%K0L0J5NNj0N
8324E0%%%%%%nj0j0j0j5K0J5J5K0J0%j5j0l5k0NK0J0J0j0j0nn%K0J0nj5j0j5j5J0N%n%%K0
8321A5J5L5L0L0%j5l5j0j5m0m0l0j5J0NnJ5J0N%NJ5nNJ0J0nnj0nj0nnnnk0%K0M0L0J5%n%j0
8318B0J5J5J0J0nj0J0%NNNN%Nnnj0nJ0J0j5k5%%j0J0j5%Nj5nJ0j0N%n%%J0NJ0J0NJ0NJ0%j5
8315F5k0%%k5nj0%NN%k0k5%L0L5Nk0k0NNNNnJ0J0j0NN%NnK0J0N%J5K0%k0k0j0J5J5j5k5nn
8312C5%J0j0%Nn%%%n%j0k5j5j5%J0K5L5K5nk5k5k0%J0NNJ0j5j0%%j0N%n%%%%%%n%J0j5nj0
8309d5k5l0k0NM5M0K5nj0nnnJ5J5K5K5M0M0K5J5j0nk0j5k0j5n%n%j0l0j0k0j5j5k0j0j0J0
8306f0K5L5J5J0J0J5j0k5k0j5k0j5j5j5j5J0K5L0J0J0J5J5J5J5J0J5K5NJ5J5nl5m0n%j5l0
8303@l5k0j5%%NK0K5L5K0K5L0J5J5J0J0J0j0nJ5K0Nk5n0l0NK0J0J5%j0k5m0k5k5j0J5J5J5
8301C0J5J5J0k0m5k0%K5K5NNj0n%%j0j0NL0K5K0%k5l0j5J0K0J5J0nJ0K0J5J0j0l0j5k0n0l0
8298c0j0N%%%N%J0%NNN%Nj5k0%k5j5j5k0nK5N5M0M5J5%J0J0J0J0J0Nj5j0j5j0j5j0k5%J5J0
8295D5NK5J0J5J5J0j0j0j5nj0j0k0%%NN%NNNN%nnNNNj0j5K5J5Nk0l5l5j5k0k5nK5K5J5j0k0
8292b0k0%NL0L5J5nj0j0%%%%%n%%J0J0J0J0J0J0J0NJ0NJ5nk5k5l0l0k0k0nJ0L5L0K5N%%n%
8289F0J0NNj5k5NK0J0%N%%j0k5k5nK0J5K0J5NnnNnl0k0j0k0j0j5j5j0j5j5nj0J0L0K5L0K0
8286B0J0Nj0j0j5j0nk0nj0J0K0M0N0L0%k0k5j0%nj0j0j0j0j0J0%%Nj5j0NK5L0J5NJ5%%N%k5
8283E5l0l5k0NJ0J5%k0k5j0J5K0K0K5K0%%%nj0k5k0j5%%J0j0nk0k5j0NJ5J5Nj5%j0j0K0K5
8280d0K0J5K0K0%j5k5j0J0J0K0NJ5NNj0%nJ5J0K5Nk0k0k0k0nnj0NJ0K5L0Nnk0l0nNj0n%%%
8277@n%j0k0l0%J5J5J0K5L5L5J5%j5j0j0j5nj0k0%K0K5K5K5NN%J0j5j5j5j5J5J0J0J0J0J0
8275A20J0J0j0j5j5j5j5j0nk0m0m5m5j0L5L5J5%j0%%J5J5k0k5k5k0J0K5K5K5K5L5J5j5j0j5
8272C0j5l0k5j5J0J5J5K0J5L0L0K0%j5j5j5j5J0k0l5j5nnn%NL0L5L0Nk5m5l0j0J0J5J5L0N
8269C5nj5j0j0NK5K0j0l5l0k0k0j0Nn%j0j5J5M0L0K5J0NNNK5K0Nj5j0J5J0nk0%NNJ5J5nk0
8266G0l5%K0J5J0j5nnj0j0nJ5K5K0J0Nnl0j5j5%%J0j0N%nJ0j0N%n%%j0Nnnn%j5j5nJ0K5K5
8263D5J5%nJ0L0L0nj5j0j0nj0nj0j0j5N%nj0nj0k0k0l0j5J0L5K0j0nK5M5M5L0nk5k5k0n%k0
8260A5j5NL0M5K0Nj0l0l0nNL0%n%%K0K0%k0l0l0j5j0nJ0J5J5%j5k0%j5k0j5J5NNnj0NN%N%
8257c0%NK5J5nj0J5M0J5j0j0%J5J0NJ0nj0j0nJ5nk0%nJ0J5j0J0%%J5J5Nj0j5l5l0j5nJ5NN
8254B0J0NJ0NJ0J0J5J0NJ5K5nl0n0n0l0nJ0J5K5L5K5J0j0j0j5l0%K0L5L5K0k0l5l0l0j0j0
8252@k0j0%k5j5nJ5K0NK0K0J0NK5K0%j5j5j0j0NNJ0J0j5m5n5l0%L5M5L5J0nj5NNj5m0l5k5
8249a00NK0K5Nj0j5NJ5J0%NnNK0K5K5K0%%k0j5k0k0NJ0J5J0j5l5j0%J5K0j0j5NJ0L0N%j5j5
8246a0%J5K0K0%%j5J5J5Nj0j5%j0j0j5nj5nJ0J0J5%K0J0%K0nn%n%n%nn%n%nn%n%j0nnnnnn
8243b5N%N%J0%%J0j0NJ5j5nJ0n%K0%J0J5NK5J5j5n%k0m0nK5K5K0Nj0n%%nn%j5k0k5j0J5J5
8240A5K0J5%n%nn%n%nnn%k0k5J5J0%%J0K0%nJ0K0J0Nj0k5k5%J0%j0k0k0n%L5O5N5J5j5N%N
8236A25N%Nj0j0j0j0j0j0j0j0l5l5m0l0J5L0K0K5%J0%NJ0%%J0NnnJ0j0J0NnnJ0nN%%%%%%n
8233D5%Nnj0J0nj5j5nj5n%k0nNNnk0j5%K0K0%J0K0J5K0J0nNnm0m0j5J0K0L0K5K0J0j5m0l0
8230b5j0nNN%J5J0J0J0NNnj0NL0L5M0K0j0l5k0k5NJ5K0nj5l0m0j0%J0J5Nj0J0n%%%%%%%%N
8227B0%%%Nn%J0j5%%Nnj5NNj5Nnj0NJ5M0L5K0%j0nnnJ5%NJ5n%J5j0nnj0j5k0j0J0J5J0nk5
8224E0%J0N%N%nJ5%%J0nj5n%k0k5k5j0J5NnNNNNNNNNNNN%J0Nn%%%%%%%%nj0NJ5J0j0k0%J0
8220F0N%N%%Nnnj0nj0j0nj0J5K0%j5j0NNJ5K0J0j0%nnJ0J5%j5j5%nnj0nj5l0nK0M5L5K0%N
8217A05k0%j0nj0j0nNNNNK5K5%j0k0nN%J5j0nj5k5j0J0J0K0%nk5k5k0j0N%J5K0L0K0n%J5J5
8214A05%%J5nk5j0j5j5j0j5j5J5L5K0j0k5m0j0NJ5J0n%K5J0J0nnNn%%%n%nnnnnnn%%N%J0K5
8211E5J5%j5k0k0j5k0NK0K5N%NNN%%%%J0Nj5l0k0j0N%NJ0NJ0L0K0Nj0N%nJ0%%j5J0nj5j5n
8208C5nj5j0nj5k5k0J0J0j0k0l0k5k5nj0J0%K5K5L5K5K5Nnj0nj0%K0K0%J0J5J0J0%J0j0l5
8205El5k0NJ5M5M0M0J0j5k0k5j0nj0%nJ5J0nk0j5J0K5%k0l5l5k5nNn%J0j0N%nNJ0M0J5J5J0
8202A0j0J0%j0J5%n%%%j5nj0j0j0nnNK5K0J5NNJ0L0L0J0l5m0j0%Nj5j0k0k5j0NK5J0K0nNJ5
8199B0n%NnJ5K0L5L0K0%j5n%k5%nk0%j5nj0%K0K0Nj5l0k0k5NN%NNN%NNN%Nl0l5l0k5nK0J0
8196f0N%K0NJ0J0nJ0%NNNN%NJ5nNNJ0%j0nj0j0%Nnk0k5NK5K0K5Nj0Nj0nj0nL5K0j5m0l0%J5
8192@J5Nj5j0NJ0J0NK0J0J0J0J0j5l5l0k0j5j0K0K0K0nk0nNnnJ0nNN%%J0J5nk5k0%K0K5K5
8190D5K5K0J0j5n%l0nn%K0Nj5k5k0%J0NnnJ0J5%J0N%j0j0j0j0j0nj0j0%K0J5NJ0J0J5NJ0n
8187F0%N%%%Nj5nj5nJ0J0j5l0k5j0J5J0J0j5j0Nj5j0NL5K0J5nk5nNJ0j0k5k0nK5K5Nj5j5%
8184b0N%J0J0J0J5%j5l0l0j5NNNNNJ0nJ5L0L0M0K0%k5l0l0l0j5J0J5Nk0j5%%j0j5%K0L0K0
8181A5K5J0%k0l5n0l5NK5L5L0J5K0J0%%k0l0l5nJ0K5M5N0K5j0k0j5j0j5j5j0k0j5J0nj0nn
8178c0%nJ5J0J5J0J0j0k0m5m0k5%%NJ0J5L0K0J5J5K0L0NK0K0k0l0k0k5nK5J5N%%%%%%N%j0
8175C0%Nj5k5j5NJ5Nj0j0NnNn%J0NJ5%J0K5K0j5l0j0NJ5J0j0k0j0%J0nNM5K5j5k5l5j5j0j0
8172b5NK0K0%J0j5nnj5N%j5nj5j0nnNnk5k0J0L0K5K0J5%N%%%%j5j0nJ0K5%k5j5%K0%j5%J5
8169a5K5M5L5J5K0%k0l5m0j5j0J0J0nJ0J0NNJ0NNJ0Nnj5J0K5Nj5j0j0J5%Nj0J0%%%%j0J0J5
8166A05J0%k5j5k0%nNNj0l5k0J0L0L0J5%NJ0j0nj0nj0nk0%J5%J0J0NJ0K5%l0l0j0J0J0J5K0
8163I0J5%n%nj5j0j0J0L5K0%k0m5k5k0nJ0J0J5J0J5J5J5J0nnJ0J0L5J5%l0n0n0m0k5k0J0K0
8161a5K0J0J0J0J0J0J0J5J0nnnnj0n%j0%%%Nk0J5Nj0%nJ5j0j0NJ0j0%K0J5%NJ5%J0J5j0J5
8158A20nk5l5m0k0j0j5k0nJ5K5L0J5J5J0J0Nj0l0l5j5J0nJ0N%NnJ5Nnj5j0%K5L5M0J5nk5k0
8155E5j0n%j0j0%j0nj0%nnJ0J0J5J0J5J0J0J5j0j0nj0j0nj0j0J0J0NJ0J0NJ0J0nNNnj0j5J0
8152F5K0nj5j5nJ0J0j5k0m5j5n%J0K0K5J0j0nnnk0k5%J0J5k0%%%Nj0NL0K5L5J5k0l5l0k5j5
8149e5N%nK5M0M0K0%k0j0j0j0j5nj0J0L5L0J5N%j5j5k5j5NK5j0nnnnj0nnnnj5NN%%NNNj0J5
8146@NnNNN%N%J0nN%%N%%N%N%%%%%J5K0k0j5j5%J5Nk0k5k0k0NK5J0J5%nnnn%n%nJ5J5nJ0J0
8142C5NJ0nJ0J5nJ0NNNj0j5k0j5J5j0l0k5j5Nk0j5%K0K5K5K5J5j5j5NNNNj5j0j0j0J5L0L0
8139F5J0Nj5%nj5Nj0n%J0j5j5m0l0NL5K0J0j0%M0K5%nj5j0j5j0j5j5j5j5J0J0J0J0J0NK0%
8137C0J0J5K5Nk5k0k0k0j5J0%j0n%Nnj0J0Nj0N%NNl0%J5K0N%j0N%k0j0nNK0J5M0K5j0j0l0
8134A5j0J0nnnNNj0N%j0J0J0J5K0NNK5J5J0NK5K5Nn%Nj5k0l0l5j5%J0J5%%J0J5%k5k5%Nj0
8130E0j5%J0J0%j0j0nj0j5nj0j0j5nJ0J0J0J0NJ5J5%NNj0J0%%j5J0J5nj0k5j5nN%k0l0j0K0
8128d0J0n%J0nj5k0%K5K5L0K0J5K0L0J0j0j5j5j5l0k0nNK5J5J0K5Nj0k0m0j5nJ0J5nj0k0%
8125a5nj5nj0%J5%NNNJ5%NJ0NJ0NJ0J0Nj5k0j5j0NL0K0J0J5%J0Nj0j5%j5%K0J5Nk0k5l0k0
8122e%N%NJ0%%NNnNnJ0nNNj5J5%%%%J0nnJ0%%n%J0nj0J5J0j0k0j0NK0K0%j5l5k5j5NJ0K0N
8118A5%nJ0J0NJ0%n%n%%n%%nnNj0Nn%NJ5J0J0J0J0J0NJ0j5n%j0%%j0nN%%nNNj0k0l5n0j0J5
8115d5L0M0J0nnj0nNJ5NJ0nk0j5j0j5l0k0J0L0N5K0%j0%nnJ0nN%nk0j5j0nj0nnK0NJ5J0K0
8112C0K5L0K0j5j0j0j5j0j5k5nJ5K0K0K0K0K0K0J5%nk5k0l5k0j5K0J5J5J5K0%Nnk0m5l0j0
8109A0%nnNJ5K5Nn%J0%J5%%J0J5n%%n%n%j0NnJ0j0k5m0l5NL0J5j0k5nNNJ0L0M5L0%Nk5m0n0
8106ej5NJ0J0J0J5NJ5J0n%%%j0N%nJ0J5J0J0J0NJ0NJ0k0m0l5j5%K5K5K5Nk0j5k0j5j5j5%N
8103EJ0nnk0k0nNJ0Nj5k5j0K0J5J5K0J5J5j0k5j5j5%K0J5NJ0J5%K0%%%%%%N%n%K0M0M0K0N
8100A75j0j5j5k0n%Nl0l5k0j0j5j5k0J0L0K5J0k0k0k5k0k0j0NJ0J0J0J5J0J0K5Nj0nNj0j5
8097eN%j5j5k0j5k0NL0K0J0NJ0K0K5NNj5nj0%J0j5j0nNJ0k0j0J0L5L0%j0nj5j0j5j0NJ5K5
8095D0K5K5%j0j5%NJ0j0%%NnnNJ0j0j0k0j0NK5NJ0nj5nj0j0j0J0K5M5N0K5J5j5m0m5l5k0N
8092D0J0%j5j0nJ0J5j0j0%j5%J0L0N0M0J0k0l0l0k5j5J0K5K5%nNNK5K0NNj0k0k5m5n0k0nN
8089b0N%J0%j5l5j5%J5K0J0J0%j5%j0NK0n%%%J5J0K0J0Nj0nnj0j0j5j5NNK0M5M0J5j0j0%n
8086G5nn%j0%K0M0K0%l5k5nK0K5%j0%nj0j0j0j0N%k0j5j5nJ0NJ5%nj5%%%NnJ5%j5j5%Nj5j5
8083b0j5N%%NK0K0J5J0J5NJ0j0N%n%Nnj5nk0l0l0j5J0K5L5J5K5L0%Nj5j5j5j0j5j5j5j5j5
8080d0j5j5j5j5j5K5K0K0K0J5K0J5J5K0J5j5j0j0nj0nNJ0j0l5l5k0k0J0J5NNK0K0%j5j5N%
8077d0%%j0n%J5L0L0Nn%j5l0k5nJ5L0J0%j5%j0k0k0NJ0K0K5L5N0K0Nnk0nj0%J5%k0j5l0l5
8074b0l0%K0NnNNJ5J0J5J5n%l0l5l5nNNK5K5L0K0J0K0L0K5J5nk5k5j5%nK0K5J0j0k0l0NJ5
8071G5J0J5%j0j0j5j5l0k5k5nK0L5M5L5J0j0k0j0n%%%J0nj5j0j5j5N%J0%N%k0k5k0%%J0L5
8069A5M0K5J0nl0n0k5nJ0J0%K5K5K5K0nj5%j5k5j5%J0K5NJ0nj0j0j0j0nJ5J0nJ0j5j0N%K0
8066D5NJ5K0K0J0j5j5Nnj0k5k0k5j5j5Nj0%K0J5L0M5L0J5%j0j5k5k5j5j5%%j5k0nk5j0J0K5
8063b0K5J0%N%%nNJ0j5%j0j0%nj5Nj5j5%j0n%j5nnJ0J0NJ5NJ0K0%%K0J0NJ5L5K0k5k5k0K0
8060D0J5k0k5j0J5K0nl0j0k0J0nnnJ5%NK0j0NJ0n%J0nnNNj0k0m5m5k0J0L0L0K0J5L0M5L0L0
8057A15Nj0l0m5m5n0m0%K0%J5K5J0K0J5%%Nnj0j5l0l0j0%K0L0K0K0N%%nn%J0nNNN%NNj0%j0
8054Ennj0j0%N%NNNNj0J5K5J5L0J0nj5k0j0J0J0NJ0nk5l0l0j5J5K5K5K0K5J0%l5l0J0Nl0l5
8051c0j0NN%N%nk5m5k5j5j5nK5M0L5L0J5NN%%K0K0J5K0Nj5n%nnj0NJ5M0K5L0J0J0K0Nk5k5
8048A45k5l0%K0J0J0j5j0j5j0k0nj0j0%J5J0J0NJ0NJ0%j5k0k0k5j5J0L0K5%J5J5Nj0l0l0j5
8045B0k0%%NJ0NJ0L0M0L5L0Nj5l0l5j0NK0J0j5m0l0k5nJ5NL0K0K5%j0%nk5k0nNj0l0l5k5%
8043f5L0L0J0K5K0Nnn%%n%%j0nJ5K5J5%j0J5nk0k0nnk5j0j0j0nj0nNJ5NJ5K5K5L0K0%j5j0
8040G0n%J0N%j0k5l0m0l5k5nNJ0K0K0J5NJ0K0%NJ5J5Nj0j5j0J5L0J5j5l5l5j5NJ5K5K0j0n
8037C0%K5K0L0Nk5l5j5%n%nn%nnnk0nJ0J5%j0l0j5j5k5j0j5J0K5K5K0K0NNJ0L5J5%%%J5K0
8034I0%J5%J0%nn%%nnnJ5J0k0j5l0j5J0NK0J5%k0j0nj5nj0nj0nK0L5K5K0K5J0%k5m5m5k5j0
8031a5J0NNJ0J5NJ0J0Nj0n%l5l5J0K0K5j0l5l0k0k5%J0K0K0J5K0K0K0K0K0%j5nnj5%nj0J0
8028C0J0NJ0J0NJ0Nj5%%j5n%nj0k0k0%J0K5Nk0l0j5j0nJ0M0M0K0Nk0j5l0l5k0Nj0j0%K5NJ5
8025b0J0J0J0J0%%j5J0J5K0%l5l5j5%%K0J5J5J5L0J0J5nk0k0nJ5K0J0nn%nK0J5J0J0J0J0N
8022A45j5l0l5k0J0Nj5k5k0k0k5j5j5k5nL5N0M0M0%j5k0%j0j0k0%%%NN%%J0nNj5j5Nj0nnj0
8019e0N%N%%N%%J5J5K5L0L0K0nk5k5j5j5%nJ5K0K0K5J5nj0NJ0K0nj5l5l5k0%J0J5nj5j0j5
8016ej5J5K5L0J0j0j5k0j0k0j5j0k0nk0k5nJ5K5J5K5K0K5K5K5J5J0%%NK0nk5j5j5NK0J5%k0
8014G0k0%%n%N%nJ0NK0nj0j0nNK5J5j5nJ0nnnn%j0%nj5N%j0Nj5j0NN%J0%NNNNj0j0j0j0j0
8010@nk5%%j0Nj0n%%n%K5NJ0J5NK0NNNnJ0%NN%j0j0nj0J0J0%J5K0NK0J0k0k0l0j5NJ5nj0k5
8007EnNK5J0J0%j0n%J0J0nl0j5j5nJ0Nnl0l0k0J5K5M5M5K5J5nN%nk0j5j5%j0j5NJ0Nnl0l0
8004d0j5j5l5j5NJ5L0K0L0M0J5n%j0%NK0J0J0%j0n%k0nnk0%J5NNNK0K0J0j5k5k5j5nNN%nN
8001EJ0j0J0j0%%%%%%n%%n%nnnK0Nnk0k5nJ5J0K0K0K0J5J5n%J0J5J5K0J5Nnk5l0l0k0Nj5k0
7998@j5j5j5j0Nnnnn%nNNNNj0j5NK5L0Nj0k0k0nNK5M0M0Nnj5n%k5J0J0NJ0NJ0NNn%Nj0nNn
7994D0nJ0NNNNJ0NNj0nNk0nnnnn%%nJ5J5nk0%K0K0%j0k5k5j0%L0K5%%%j0Nnk0k0nnj5k5%K0
7991b5K5L0K0K5K5L0J5%l0j0j5k0j0j5j5n%%%%%J0nk0j0J5K5K5Nnk0j5j5k5j0J0L0K5J0nj5
7988C5%j5k5k5l5k0J0J5J5J0J5J5J0J5NNJ0NK5K0L5J5nj0Nk0l0l5m5l0%J0J5%NJ5nJ5J0%%
7985C5J0NNJ0%j5%j5nj0j0j0nNJ0nJ5K5J0J5j5k5l5k5J0K5K5J5Nnj5%J5nj0j5NJ5K0nj5nj0
7982B0NK5K0nk0k5%%n%k0k0NJ0N%nk0j0NJ5J0Nj5J0J0K0n%J5K0K5nnj0nJ0J0%n%%%n%n%%N
7979F0j0n%j0%J0J0j0j5j0L0L0K0j0k0j0j5NNNN%N%%K0%j0k0j5J0%n%NJ0NnJ5N%j0j0j0j0
7976D5j0nk5%J5J5J5K0J0J5J5J0J5nk5k0l0j0%nN%%NnNJ5j0NnnNj0j0nJ5Nnl0j5j5nj0j0J0
7973c0J0J5J0NJ5K5nj0nj0j5J0NJ0J0J0L5L0J5j0k0l0nj5j5nk5j5j0j0j5J0J5K0%J5J5K0%
7970E0nj5k0j0j5j0j0j5%j5J5L0K0N%nJ5N%J5K0nJ0J0nj0nnj0nNj5%NN%j0k0k5nNK5L0%j0
7967B0j5k0nJ5NJ0J0J5J0J0J0j0k0nj5j5nk0nJ0K5K5J5K0K0J5K0J0k0j0%%j0j0%%j0%nn%n
7964E5n%k5j0j0j0%K5M5J0n%J5J5%NJ5j5l5k0NK0J0%k0l0l0j5nnJ5%NJ5J0J0J5J5NJ5N%j0
7961H0k5k5m0l0j5J5K0nnj0J0%%J5%J0J0%NJ0J0Nj5k0nK0L5L0M0K5N%N%k0l0m0j0j0%%j0n
7959C0%%nJ5K5K0J5%j5%j5j5j5J0J5%j0%nn%%j0%nnNj5j0%J0L0J0k0j5nJ5J5%k5%K5J0j5m0
7955@k0%J5%J0J0J0J0k0j5j5j5J0NJ5J0K0J5j0NJ5L5J0nj5j0j0J0n%J5K5K5K0%j5j0nj0l0
7953H0j0k5k0n%NJ0%k0k5l5j0%J0J5J5J5J5J5K0J5J5nnnnnnj5%nk0k5%J0K0K0J0N%N%NNN%
7950G0k5j5l0j5NJ0NNJ5n%J0J5j0l0j0k5N%J0K5Nj5j5j5%j0j0j0j0j5%K0M5L5L0Nj5n%n%%
7947B5NK0L5L5K0%k0nj0j0j0nj0k0j5NJ5J5Nj5j5j0NJ0J5J0nNNJ0J5J5J5j5k0l0l5l5k0j0
7944c0NJ5K5L0J0NNJ5j0%J5%Nnj5%j5nj0nj0NN%J0N%NJ0%NNNNNJ0nNj0j0%%j0n%NK5L0Nk0
7941A10k5k0k0j0Nnn%nn%%%J5nj0J0J5j0J0K5J5K0nk0j0j0NK5K5Nj0j0nJ0J5k0l5m5k0j0%
7938a0K0J5K0%%nJ0J5K0NJ0NJ0k5k5nJ0j0k5j5j5j0NK0K5J5n%J5NNNNj0l0j5k0%K0J5%j5j5
7935B0j0j5J0M0L5J0nnNj5l0j5k5k0%%%%K0N%nj5j0J5J5J0J0%k0%nJ5J5j5j0J0NK0Nk5l5k0
7932c5l0%K5M0K5K5N%%j0k5k0j5n%j0%NJ5J5J5J5K0J5J5K5Nj5l5l5j5nj5%K0L0K0Nnk0k5l5
7929a5j5%J0J5%NNJ0%K0J0j0k0j5j5J0J5K0Nn%J5n%J0K0nk0m0j0%j0nnJ0J0nNNnJ0NJ0%j5
7926Ek5k0NL0K0J5%k0nJ0K0J0j0k5nNnk0%j5%J5NNJ0%J0%J0%NNnNJ0nJ0%nJ0J0nnJ0Nj5j0
7923D5%%Nj5k0N%k5k5j5j0j5j5K0K5%j5%K0J5%NJ5NJ5nJ5L0j0k0k5l0j5%J5NNJ5nk5k5j5n
7920g5j0nK0L5L5K0J5J0j0k5k5n0k5NM5M0K0J5%%j5k0j5nnj5%j0nnJ0%%k0k0nJ5J5M0M5L0
7917E0K0Nj0j0%%j0j0%J5Nj0k5k5j0nJ5M0K0Nj5l5j5k0%NL5N0K5J5%j0j0k0l5l5j5K0L5L5
7914G0J5Nk5k0l0j5NL0L5J5nj5j0j0j0NJ0%%nN%%NnnNN%nNnN%NJ0n%J0nJ0nj0%j0nnj0nNn
7911C0nN%nn%%k0j5%j5nj0j0J5L5J5L0J5K5L5J5j5l0l0j0NJ5J0J5NnNN%%N%k0j5j5j0J0K5
7908H0K0J5Nj5%nnnn%%N%Nl0l5l5l0nj5j0j0j5k5k0J0L5M0K0j0j0L0M0L0j0l5k5j0J0K0J5
7905A5J5J5J5J5J5nl5j5k0j5%nj5j5%j0j0J0%%J0N%J0%%%%%%%j0NJ0NJ0J0%J0J5%NNj0j5l5
7902a5j5%K0L5L5J5nk5j5j0%J0%%k0j5%NNnnj0nnnJ0j5nj0J5L5J5nNNJ5j0N%%NNnnj5j5n%
7899eK0L0K5J5J0j0l0m0l0J5L0L0J5j0j5J0J5J0J0%j0%nk5nnNJ0Nj0l5k0n%NNn%NN%NNj5k5
7896b0%K5N0Nk5l0%J0N%N%N%%%Nn%%N%nk0j0K0K0Nl0j5L5N0J5%N%k0j5NNNk0m0k5m0l0j0N
7892g5K0M0L0L5Nj0j5k5n%%nk0k0j0NJ0K0%NNNJ5J0J0K0J5J0K0Nj0n%k0k5k5nK0NN%J5L0K5
7889A10%j0k5j5k5k0J5J0J0J5%%N%%%%%%j5j0nj0k5j0J0%NNNNNJ0Nj0nJ0J0J5j5nJ0J5N%j0
7886F5k0%NK5J5K5K0K0J0J5%j0k0m5m0k0j5Nnnj0NK0J0nj5j5j0nnJ0J0%k0%J5K0%j5%k0j5
7883b0%K0L5nl5l5j0nnnJ5J5K0J5%L0K5%n%nj0%nnnj0j0nJ0J5nj0j0%n%n%%n%N%J0Nnj0%K0
7880EK0Nj0nN%%%L5K5%k0j5j0J5L5K0nk5l0j5Nnn%NJ5K0J0J0%J0J5nnk0nj5nJ5j0j5k5nj0
7877Ek0j5nNJ5J5L5L0K0J5%%%j0%nnj5%J5Nj0k5k5j0NJ5J0%j0j5nj0J0J5NL0L5L0J5j5k5j0
7874I5j0%J0J5K0j5nJ0J0Nk5k5NNj0j5k5nk0j5nnj0l0l5k0J0J0J5nj5k0k0K0M0L5L0J5nk5
7871a5k5j5%J5L0K5L0K5J5K0nk5k5j0NK5K0nl0k0k0Nj5nK5Nj5k0nJ0J5j0j0nK5K0K5j0k0k5
7868Ek0%nj0%L0L0Nnj0j0j0NJ0nJ0K5j0m0n0l5%J0J5J5J5NK0Nj0nNJ5K5K0K0%%N%J0NNNnj5
7865G5k0n%nNn%n%nJ5J5J5J0nk0j5nl0j0J5J5J0j5j0Nk0j0j5j5N%NNJ5K0L0J0j0j0%j5j5%
7862Enj0j0%nj0%K0J0J0NJ5J5N%NNn%NNn%%nNnN%nJ5N%J5J5%NJ5j0j5k5%nk0j0j5%J0nJ0N
7859D0nNNJ0nNNnJ5%%Nj5n%j5N%j5NNJ0%%J0%J0%NNN%NNNj0k5l0j0J0nl0l0k0J0K5L0NNK0
7855D5%j5%j0nj5%j0j0NNNNK0K5%k0j5n%j5j5nnj0j5j0J5K0J0j0nNL0K5%k0j5%L0J5J0nk0
7852A5j0k0j5%J0NNJ0N%J5J5%j5k5k0j5k5J5L5L0Nj5j0k5k5j0n%J0J0J0J0J5J0J0J0J5K0j5
7850C5j5NNNNnNJ0nnJ0N%%NnJ0K0N%nj0j0J5K5J5NNj5k0k5k5j5nJ0NN%nj5N%j0%nNJ5K0%j0
7846D5%%j5j5j0j0j5NJ0J5L0K5K0J0j0j0NK5K5Nk0j0%nj0nnj0k0k0j0%J0L5L5K0nnj0%N%N
7843A10j0j5nj5NJ0NN%%J0j0j5l0l5k0k5l0j5K0L0K5nNK5K5J0%j0j5k5nJ5J5J5J5nk0k0j0
7841Ej0%j0nJ5K5L0J5Nj5n%n%j0%nnnnJ5%j0nj5%K0K0J0n%NNnk5k5j0%J5J0J5J5K5J0j5j0
7837E5k0nnk0j5%NK5K5J0nNnNJ0j5%N%%J0nnJ0%%Nj5j0%%j0j0%J5K5J5K0K0%k0k0l5j5j0n
7834A5%J5J5N%%N%K0J5K5K0NJ5%J5J0j0l5l5nnnnj0j0j5%%j5j0nnnnnj0nk0%K0K0K0K5nk5
7831A5j5nj5j5j5j0J0J5J5J5j0k0k5nJ0NNJ0L5K0nnj5k5k5j0%J0J0NNJ5J5%NJ5J5%J0J5J0
7828F5J0J0J0J5Nj5l0k0k5j5l0l5j0K5K5L0K0J5%k0l0m5j5NM0K5J0K0K0K0K0NK5J5J5J0J5
7826A85K0nj5l5m5m0m0j0k0%J0J0%N%%J0j0j5J0nnnnJ0j5j0N%nnnJ5J0J0J0J5NJ5NJ0NNNk0
7823F0m5m5k0NK0J0J5J5%nj0j0j0J5L5K0J5%k0l0k5k5l0j5%J0J0%K0M5M0K5J0%k5l0j5J0J0
7820C0%k0nj0J0K5J5K0J5J5K0J5nnn%j0%nnj0j5k0nj5j5j0j0NJ0J0J0J5N%J5K0J0J5J5k0k5
7817H0l0j5J5%j5k5j5j0NNNJ5J5NNJ5J5J0%%NnnJ0%%nj5nK0J5J0j0k0nJ0Nnj0J0%n%j5j0%
7814E0j0nj0j0j5l0l0j0J0J0J0J0J0j0j0NJ5J5K0NNnn%%%j0NK5J5K0J5nk0j5j0j5%k0%J5%
7811A5K0%%%n%Nj0n%nj0nnj5%j0nNJ0%J5%J0J5%J0nJ0L0J5K5J0k0j5j0nk0j5j5j5j5NN%NJ5
7808A5K0L0J0k0j5k0j5nJ5K0K5J5J0%k5k0k5nn%J0J5%%J0J5nnj0k0nK0K0K0K0J5%j0k5nNJ0
7805H0j0m0j5j0K5L5J0k5m5k0nK0L0J5%j0j0%nj0l0j0nk0%NK5K5N%%%%%J0J5%k5l0l0k5J0
7802g0L0K5J5%N%%J5NNj5l0j5J0K5J5J0nnj5NJ5J0K0K5L0J0j0j0j5j0j0nj0nnnn%j0J0K5M5
7799A00L5L5Nn%nj5Nnj0nj0J0nNNj5j5j5j5J0J5J5J5j5l0k5j0NK5J0J5Nj0j5J0%nj5j5j5K0
7797G0L5L5%l0n0m5l0nK0K0J0J5Nj0nj0j5%n%N%%%N%%J5NN%k0k0NJ5L0L0J5Nk0j0nNL0L0N
7793A35%l0k0n%%%%J0n%Nj5j5k5nk0j5j5j5j5%j0j0nj0j5%K5K5K0K5K5K5Nk5k5l5l5l0J0L5
7791e5K5J5J5J0J0J5J0J0J5J0j5l5l0k0%K0J5%%%%%%%j0NJ0%J0J0NJ0NJ0j5j0j5j5j0j0j0
7788a5nl0n%K5J5%nj0n%K5M0K5L0nj0j0j0l0k5l0k5k5%nNJ0K0K0%NJ5NJ0%J0NNJ0NJ0NJ5%
7785F5%%%K0K0j5k0l5k5j0n%K0L5K0%nj5j5nj0J0%n%%N%j0%Nj0%%nNj0J0NnN%%J0NJ5NJ5N
7781G5J5%J5J0Nj0k5j5J0%j0k5k5k0k0j5J5J5K0Nnl5k0j0%J0K0J0J5J5J5%j5k0l0l0l5k0J0
7779a05K5K0J5j5n%nnNJ5J5NJ0J0nK0L0K0L0K0N%j0J0J5K0%k0l5k0j0Nj0k5k5j0J0K0J0K5
7776E5J0J5K0J0nj5nnk5%nj5j5nnj5j5nj0nnJ5%NJ0%J0N%NJ0N%J0%NJ5K0%%k5nJ5L5K0K5%
7773A35j5k0k0k0k0nJ0NnJ0L0J5J5L0J0J5K0k0j5j0k5j5j5j0j5k5nk0j5N%J5nnJ0N%J0j0%
7770B5%Nnj0NJ5J0nk0nNJ0nJ0%%J0K0K0%j5k0nnk5j0j0k0nk0%NNK5J0j0j5j0%NJ5NJ0%j5N
7767a5%J5K0L5J5Nj0j0%j0j0nj5%j0j0NNnn%%%K0L5L0j0m0k0nNJ0L0K5J5NNNNn%J0j0k5j5
7764F5j0k5l0k0j5l0l0j0L5L5K0J0Nnj5nK0L0K0%nn%J0J0%NK0K0%j5j0k5l5m0l5j0%J0J0J0
7761d0J0J0J5J0J0J5NJ5J0nj5nj5j0nj5nNJ5J5%nl5l0j5k0%j5nNJ0%J0L0M5L5K5J5j0nJ0n
7758F0nj0%K5J0j0k5l0nJ0J5nj0nj0J5%j0nl0j0J0J5J0%nJ0NNNNNNNNnn%J5K0Nk0k0j5nnJ5
7755B5NJ0NJ0J0J0J0Nj0j0j5nj5j5%k0NJ0J5%NJ0NNnnnnnj0nj0%Nj5j0j0K5N0L0K0N%nl0k5
7752D5k5k5k0nK0K0j0nNNK5J5j0k0k0j0K0K0J0n%Nk5nK0K0j0j0nJ5J5j5j0NK0%k5k5nnn%K5
7749A0M5M5L0%Nl0m0j5NJ5K5N%j0J5J5J0j0j5j5k0k5nK5K5J0j0k5l0k0j0J5J0k0j5j5j5k5
7746f0n%J5K0M5M0K0J5J0J0J0J0J0%J5J5%j0l0k0k0j0N%j0%J5%Nj0k5l0l5k0nJ0L5M0J0j5
7744E0j5nnj0nj0nj5j0J5J0%J5J0J0%J5K0J0J5J5j5nk0l5j5k0j0K5M0K0%j5j5j5nNL0L0K0
7741A05J0%nj0l0k0k0nNJ0K0K5Nj0j5k0j5%j5k0NJ0N%K0NNNNnj0nj0k5nK0K5K0N%j0k0j5n
7738A5nJ0%j5l0k5nJ5K5K0%nnj5j0NK0L0nj5j0J0J0%j0k5nNK0N%%j5k0nNK5%NNNNNJ0NNj0
7735C0n%n%j5J0J0NK0Nj0%%j0m5n5k5%K5Nj0j0%J0L0L5L0K0NJ0nn%nk5%N%nnK0L0J5%J0J0
7732A00j0j5%k0k5k5nJ5J5K0L0J0j0j5j5j0k0k0l5j0K0K5K0nj5j0J0K0L0L0J0nj5k0k0k0n
7729E%n%%K0J5J0j0j5j5l5l0%K5K5J0J5j0nJ5J5K5Nj5k0k0k0nnK5K0%k0j5nnnNj0l0nNJ0%
7726e5%NK5K5J0%Nk0k5k0k0%nJ5L5L5K0J5j0NN%%%k5j5j0j0j0J0K5J5%J5L5K0j0l0l5j5j5
7723a0NK0K0L0n%nJ5J0nj0j5J5J5J0J0j0nj0%J0J0J0n%k0j0NNj0k0k0l0j5L0L5M0L0nk5%k0
7720G0nj5k0%%%%NK0J5j5nnJ0%k0j0NnnnN%nN%j0NJ0NNJ0NJ0NNJ0%J0%j0j0k5nK5L5K0j5n
7717A00k0j5j5%Nj0J0K5L5K0j5l0m0m5l0K0J5j0l0k5%NK0J0J5NK0J0%J5%%J0J5nJ0J0nj5k0
7714D5j5NJ5J5Nj5j5k0%J0Nj0j0%j5nnj0nN%%NnN%NJ0n%N%N%%J0nN%J0nJ5%k5j0NJ5J5J0j0
7711C5k0j0nJ0J0n%Nj0%J0J0%NN%J0J5J0J0K0NK0J5J0j5m0l0k5k0m0l5j5NK5J5J5NK0K5Nn
7708D5%%j0nnj0%%NNn%J0%%K0J5K5J5j5j5k5nnj0j0%n%j0%k0%nJ5K5nk0j0J0J0Nj5NN%Nj5
7705ej5j0j5K0K5K0K0nnj0nj0nnj0NNNNNNNNNNNNJ0J5J0j0k0nNK0Nj5j0%K0Nnk0j0J0%%J5
7702F5N%J5J0NNJ0nk0j5nj5j5%k0nJ0J0nk0nK5J0j0j0J0NNnJ0j0%J0NN%J0%Nn%Nj5j5k0J0
7698C0J5%NN%%n%K0K0J0k5k5%%n%J5NNJ5NJ5J0NNj5nn%j0%nk0j0%Nk5k0%J5j0j5%J5%%%%%
7695B0nj0Nj0%Nj0NK0NK0NJ0K0%%j0j5nnj5j0n%J0J0%J0%%J0Nj0j5k5K0%k5k0nN%n%nj0NK5
7692eK5L5J5k0m0l5k5%K0J5J0J0J5J0J0Nj5k0NK0L5K0L0j5l5k5j5J0J0J0J0K5K5J5%J5%k0
7689A30m5l5j0N%l5k5j5NK0Nn%NJ5nJ5Nj0n%n%n%J0NNNJ0NNN%j0j5nNk0j5%J0J0K0J0nK5K0
7686H5%%nNj5%n%nNNJ0k5k0j0J0J5J0nnj5nNnNnJ0J5n%J5N%%j5nnl0l0%J5K5N%k5j5NK0J5
7683C0j5j0%K5J5%nnj0J0J0j0k0k0J0K5K0NJ0J5K0J0K0Nj5m0m5j5J0%NNj0j5K0J5L0Nnj0j5
7680E5j0j0J5%%j5j5nJ0J0nJ0n%N%nJ0j0%%n%%nNj0%%%n%NN%N%%N%%%NJ0nj0J5nj5j0nnj0
7676@j0n%%J5j0nJ0%%j0%nj0n%n%k5nNK0J0j5nNK0K5K5J5nl0l0nJ0K0NJ5J5J0K0N%k0j0nk5
7673Ek5nNNnj0NK0J0%k0%J5K0K0J0J0j0l0j5k0%%J5J5K0J5J0N%J0nk0j5%nNj5J0L5M0M0L0
7670A75nm5n5l5%%k0l5k0J0J5J5J0K5K5J0J5J5j0k0m5k5J5L0K0Nk0l5j0n%J5J0J0J0j5j0j0
7667A0J0L0%Nk5l0j5j5%%J0j5NK5N%NNn%n%n%nnNN%%NNnJ0J0J0J5J0%K5J0J0j0nnj0nj0j0
7664D5nN%J5nj0j5j5j5j0l0j5k5j0j5J5L5K5J0N%K5K5J0Nj0j0%j5m5m0k0%NK5M5K0%k0nJ5
7661eM5L0J0j0n%J5J0J5J0J5Nnnnnk5k0n%j5j5j5j0nJ0%%nk0k0nNK5K0Nnj5j0j0nJ0J5K0J5
7658C5NJ0J5nj0j5nNj5k0NJ0nNNJ0%NJ0J0J5%j0j5k5l5j0nj5j0nJ0L0J5K0J0J0j0k0nNJ0j0
7655Ek0k0J5K0J5J0nk0j5%L0L5J5%NJ0%j0k0k0j5%K0J0J0K5K5J5J5%nl0m0l0j5j0%NN%NJ0
7652C0NJ0nnJ5J5%l0j0j0%Nnm0k5k0%NJ5J5J5J5J0J0J0J0J0NJ0J0%%%%%%%%%%%nJ0j0%%Nj5
7649E5%nnj0nnnnk0k5NK0K5M5L5J0nk5k5l5m0k0j0j0NJ0%%j0NJ0%NNJ5nNJ0NNj0j0j5J0Nj0
7646b5n%J0J5j0n%K0J5K0%k0k0k5J5M0K5%j5n0k0%NJ0j0J0J5M0J5K0J5j0j5o0n5k0j0nj0n
7643a05J5K5K5K0j0k5j5j0%J0k0k5J0M0L5K0N%%N%%N%NNJ5%k5l5l5j5J0L0NK5L0K0J0N%k0
7640C5l5l5k0NJ0L0K5J5j0nNJ5J0NNJ0NNNN%NJ0j0k5l0k0k0nnJ5J0%K0L5L0Nj5j0J0Nj0%n
7637G5n%NNN%j5m0l5k5NN%NNNJ0nJ0NK0%l0nK0K5J0nj0j5j5j5%K0%%N%NN%J0nJ5%N%NNNj0
7634F0j0nj0j0j0j0nn%%%%%%%%N%%j0k0%L0N%NNK5Nj0J0J0J0j0k0nNJ5nl0NJ5L5L0J5%j5l5
7631F5n0l5j5NL0L0N%%n%nn%n%N%%NN%%%%Nn%%j5J5K5K5K5K5j0j0j0j0k0k5l0j5nNL0J5nn
7627C5K0K5NnNK5nnj5N%j0nnNnnk0k5k0%J0Nj5j5k0j5k0%%J0J0J5L5K0j5l5k5%NNJ0K0L0n
7624A0k5k0j5%%k0nnk0nJ0J5M0NJ5J5J0NJ0NJ0nnNK0Nnl5k0l0j5nnNN%J0NNNNj0nnj0j5j5
7621h0nJ0NJ0M0N0N0L0J0J5J5Nnk5m5k5J0K0K5nk5m5l5k0%K0J0%NNJ5J0nJ5J0j0j0NJ5J0n
7618G0k5j5j0j0j5j5j5j5j0nnNJ5L0J0nj0nJ5K5K0K5L0%%nnn%j5%nnj5k0k5nNK0L0N%nJ0j5
7615C0k5m5k0NK5K5K0%NNJ5n%NN%J0n%Nk0k0j5k0%nL0L0K0K5J0%J0j0k5l0j5%nj0k0%j0j0
7612c5%K0J0N%j5j5%K0J5L0J5nk5j0j0NJ0NJ0J5%NJ5j5NNj5j5k5k0j5k0k0k0j5NK0K0K0K0
7609b0N5N0L0NJ0J0%j5j0j5j5j5j5j0j5%%%%n%n%%n%%nn%nNnnNj5k0%K0K5N%%K5K0NNk0j5
7606C5%%j0j0j0j0%%%%N%nNNn%%NnnNK0J0j0j5j0nNJ0K5Nnj5j5NK0N%j0n%L0M0M5K5k0k0k5
7603I0k5l0l0j5j0n%K5L0J0J0NJ5J5%j5k0l0j0NNJ0nk0l0k5k0j5K0L0L0J5J5J0J5%l0k0k0
7600b0j5N%K0J5Nj0k0j5j5%NN%%%Nn%NJ0nnJ5K5L5J0j5j5k0k0j5NJ5K0K5%N%j5j5%J5%K0%
7597D0%%%%k0k0j5k0N%j0J0J0j0J0nNJ0NNN%J0NNNNNj0l5l0j5J5J5NJ5Nj0nn%J0J0%NN%NJ0
7594C0j5nNJ5J5K0J5nnJ0J5J0k0l5l0l5nJ0K5%j5%n%j0n%%j0k0J0K0K5nn%%J5J5J0Nj0j0%
7591B0%%%nj0j5Nj0j0j0nJ0J0%J5K0%NJ0nk5j0j0NK0J5J5J0%NNJ0NNNNNJ5nj0j0k5l5l5k5
7588d0nJ5J5J0K0Nj0j0j5j0j0j0k0%%J0%NJ0NNJ0nnK5K0J5nnJ5L0J0k0j5j5%J0J0%Nk5k5n
7585ej0j0nJ0NK0NJ0J5J0J0%NJ0nJ5nNN%N%J0%%J5j0nnj5%j0j0j0j0J5%J0J0NJ0J5%j5k0k5
7582D5j0J0J0J5Nj0k0j0j5nJ0J0nnn%nNK0J5J0j5j0nj5k5j0K0K5%j0%nnk0nJ5K0%nk0k0NJ0
7579a0J0j5%nnNN%j5j5NK5J5NJ0NNnk0k5nJ5J5J0K0NJ0%J0J0%J0Nnn%j5n%nj0%J0N%N%%J0
7575F5j5nj0j0j0nj5%%J0J0Nj5nJ5K0J5j0%N%%nJ0K0K0nk0l5m5j5NN%NNj0j0j0j5%%%%l0j0
7572i5J0J5K0J5J5K0J5K0L0N%k0j5j5j0j0j5j5nnj0n%j5j5NNJ0NNK0%NJ0Nj0j0NK0J5j0k0
7569b5j0nJ0J0K0K0j5k0j5k0K0J5J5J5J0J5J5J5K0J5Nj0l5l5j0J0J5K0NNNN%j5j5%L5J5k5
7567H0l5j5j5NNj0j0j0j0N%N%M5K5j0k5k5J0K0K5N%N%nk0j0J5L0%k5j5j0nJ0J5K0L0L0K0N
7564A55nj5k0l5k5%J0j0j0k0l0j5J0L0L0%%K0J5%j0%j0NJ0J0Nnj0j0nj0J0N%J0K5L5Nnj0%
7561A30j5l0m0m0l0nK5NJ0J5NJ0J0k0l0k5j5j0J5J5K5L0L0Nj5k0k0k0k5j0J5M0L0J5Nj0nN
7558E5J5J0J0J5J0j5k5k0%J5Nj0%K5K5J5j0j5j5Nj0n%j0l5k5j0J0J0J0N%NN%%%N%j5k0j5j5
7555a5j5j0nk5k0%J0K5L0J0%k0k0j5j5NJ5j0nJ0L5L5J0nk0j5j5k0k0j5J0K5L0L5NnNK0K0N
7553E0j5%nj0nNNnJ0L0O0M0J0l0n5l0%K5K5Nj0j0j0j0J0NJ0N%k0nnk0%nj0J5J5J0J5J5J5J5
7550A35J5%nJ0nk5j5J0K0J0N%J0J0j0l5l0j5%J0J0J5%nj0k0l0l5j5NK0K0NnNJ0j0j0k0j0k0
7547ej5Nnj0%nnnN%N%K0L0Nk5m0l0NL0K5J5NJ0NK0J0k0j0l0j5NJ0nk5l0k0J0J0K0K0L5K0N
7544C0nnJ0j5k0%J0K5Nk0l5m0l5nj5J0J5J0J5J5j0j0j5nNK5L0L5L0%j5j5nNJ5j0j5j5j5k0
7541e5NK5%K0L5K5M5K5nj0nnj5j0j0j5j5j0j0j5%nnNK0N0M5K5j5l5l0j5%J5J5NJ0NJ5Nj0l5
7538F5k0k0k0K0L0K0Nk5k5l0l0k0k0%L5L5M0L5J0%J5%%J5J0%j0j5j5j5j0j5k5nk5k5k5k0k0
7536a00%J0M0N0L0J5nk5k0nJ5J5%j5nnj0J0NK0NNK0J0J0J0J5Nk5j0j0nj5nj0NK0NJ5NJ5NJ5
7533A05%j5%n%nj0%J0%%J0nJ0J0n%j0nnj0nj0n%%N%%NN%nn%nj5j5nJ5L5L0J5%l5l0m5k5j0
7529c5nk0%L0N0L0%k0k0nJ5j0j5j0j5NNnJ0%NN%N%N%NN%Nn%%nj0Nn%j5j5j0j5NL5L0J5NJ0
7526D5NNNJ0nJ5J0J0J5J0nnl5l5k5%J5%nnNj5NJ0N%J0NN%L0L0M0J0j5l5l0k5l5k0k0%L0L0
7523D5J5nk5j0nnnk0k0nNNnJ5%N%J0%%%Nj0J0Nn%NnJ5%N%Nj5j5k5nJ5K0K0K0n%n%J5J0j0j5
7520C0NJ0K0%k0NJ5J5K0%Nj5K0J5J0j0k0k0n%j5j5k0nk0k0j5k0J0K5L0%Nj0n%n%j5NNj0j5
7517c0J0j0%n%L0M5L5L5J0nN%%n%nk5l0m0m5nK5L5L5L0L0L0nj5j5n%j0j5j5j0n%%n%%%nNJ0
7513F0NJ0NJ0NN%j5k0%j0j0j5nJ5%NJ0L5L0J0k5l5k0j0Nj0nl0k5j0J5K5J0j0l5l0j5NL0K5
7511a5J0J5K0J5J5K5K0%j0nJ0J0K0%%j5j5j5j5j5K0K0L5Nnn0l0j5J0Nj5j5NNJ0j0nk0%J0L0
7508D5J0J0nnj0j0nJ5J5Nnk5l0j5j0J5J0K5NK5K5J0k0k0k0j5NK0K0Nn%NJ0J0J0j0j0nj0%j5
7505E0j5%%%N%%%J0nj5%%k0nnnj0J0NNJ0NNK0nJ5J0NK0J0J0J0J0J0n%N%N%%nk0j5j5j0j5j5
7502E0j0k0nj0j5K5K0K0K5Nk0%n%K0K0%j5j5j5k0%N%N%Nj0J0%l0k5%%%j0J0K5J0J0K5%N%%
7499G0%NJ0nNNnJ0%N%Nnj0nnj5k0j0J0J0J5j5l5k5k5%L0K0%j0N%N%NK0Nk5k5k5j0N%J0J5N
7495@K0%K0K0Nn%Nj0n%Nj0%%j0Nn%n%J0J0J0J0%j0Nj5l5n0k5%K5K0K0K5L0%k5k0l0n%J5K0
7492A5NK5N%l0k5nK0K5K0K0J5nk5k0k5l0j5%K5K0N%J5j0k5l0%J0NNj0NNj0nNn%n%%%%%n%J5
7489b0NJ0NNJ0J5N%%nNk5j5NJ5K0J5J0nj5k5k0j5k0%K5J5nk0j0j0nJ5L0L0K5Nj0j0j5J0j0
7486B0%%K5K5%k5k5j5K0K0Nn%%nn%J0j0j0J0j5j5%k0j0j0j5nNJ0K0%NJ5J5Nnj0nnj5%%j5n
7483d0J0J0nN%NN%J0J5L0K5K5%nnnj0l0k0nj0j5k5l0nJ0J0J0K0L5Nj0N%%%%N%%%%k0j5nK5
7480EL5J5j0j5j5j0l5k5nNJ0K5NJ0NNK0J0K0J0%j0j0NK5K5L0K0j5nk5nJ5J0j0k5m5m0k5l0
7477e0j5j0NN%nJ5L5K5J0J0nk0n%J0j0j5nL0L0%k0nnnnnj0nnj0J0J0J5J0%J5K0%N%%NnN%%
7474E0nnj0nj0nnj0N%%N%%%NJ0J5J5J0J0J0J0J5J5K5J0k0n0l0k5nN%k0J5L0J5nk0j5NJ5K0
7471G0K0Nnnk0m0l0k5J0M0K5K0J0nJ0%%N%Nk0n%k0k5k5j5K0K5K5J5N%%k0k0%%NK5K0K0Nk0
7468H5j5nJ0%J0%nj5j5nJ0%J0j5%n%%nl5k0k0%J0NN%J0NNNJ0J0NJ0NK0%%J5%k5k0nJ5K5L0
7465A05J0j0k0k0j5NJ0K0K5J5nk0k0k0Nj0nnNJ5j0k0k0J0L0K5K0K0K0j5m5l5l0j0%k0NM0N0
7462H0L0j0j0%j0l0m5nj0j5NN%k0j5j5nL0L5N0K5%%Nn%j5k0j5J0L5M0K5%m5n0l5nK0Nj0j5
7459ej0NJ5J5J5J5Nj0m0k0k0J5J5NJ5J5Nn%%j0%J0j0j5k0j5j0j5K0K0L5J0J0J0NL5K5K0j5
7456A20l5k0N%J0K5K0J5j5j5k0j0nnj5k5l0nJ0NNj5j0%K0L5L5K0Nj5%j0nnNj0j5N%j0%J0%
7453E5J0%NJ0%j5k0k5nNK5K5J0j5k5j0k5k5j0k0j5K5L5L5K5%n%nnNJ0nnN%%J0j0j0k0m0l5
7451e5%L0L0nnNNJ0J5NJ0j0n%%j0J0j0nNJ0j0%%%%j5k0nk0j0J0K0M0M5L5J5%j5%%j5j0j5n
7447E5k0j0j0k0%%NNNJ5%%J0J0%J0%J5NJ0J0k5j5J0J5K5J0j0k5l0k0NJ0K0K0K0J5J0j5l5m0
7445D0k0J0L0L0%NN%NNnJ0J5%NJ0%J0J0%Nj5nnnj0nn%J0j0k0k0k5%K0J5J0j5l0nj0J0N%nj0
7441D0N%j0Nnn%J5J0L5K0nj5k0k5j5NJ0J5K0J0k0l5l0k5j5K0J5nNK0K0J0K0NK0J0nNJ5j5k5
7439H0j0J5J5j0k0nJ0K0Nj5k5n%%n%nj0%K5K5K0K5%k0k0%j0k0j0j5k0%j0j5nJ5L5M0K5j5l5
7436E0k0%NJ5nJ0%J0%j5j5k0j0nJ5k5l5k0J5K0K5L5J5nnj0NNj5Nnj0%N%nNj0j0%J0K5Nj5j5
7433Enn%K0NJ5J0J0%%J0K5L0J5j0k5k0k5l5j5k5j0J5L5K0N%j0k0l0l5j5K0M0K5L0Nj5j0%J5
7430D5NK0NJ0NNNl0k5m0k0nJ0N%J0%nJ0L0J5L5J5l5n0n0nL5L0J5%j0j5j0j0j5k5l0j0J5J0
7427e5J5J0L5M5K5nk5k5k0l5m0j0J0J0%nJ5J5K0%J0Nj0nnj0j5%Nj5j5j0K0L0L0Nk0k0k5nk0
7424i0j0J5L5K0K5J0NJ0Nj0nj5%J0J0J0NNJ0NNJ5L0Nj5l5j5j5nk0k0j5k5j5j0J5K0J0J0%j0
7422d0l5j5%K0J5K0L0J0J5J0%j5l0k5j5J0J0K5L0L5L5L0J5k0l5j0%J0%j0j0k5k0nN%%j0n%
7419@%J0K5M5N0K5J0nk5l5l5k0NK0Nk5k0j5j5k0j0J0K5L0%J0%N%NJ5nnnnj0nnnnk0nJ0J0J5
7416C0j5%%J5J0J0J5J0J0%l0n0m5l5n%K0L5K0j0j0NK5K0K0J5K0%k0j5%j5j0j0j0%J0J5nJ0
7413C0NNJ0j5%nj0%j0nnnN%%K5K5J5%Nnl0l0nJ0L0L0J0nj0j0j0Nj0Nj0j5k0%j5j5j0j0K0L5
7410EK5K5J5L5L0K0NNJ0j0NN%Nk5k0k0k5l5m0j0n%%N%K0K0%k0j5j0j0j0nK0K0K5L0J0j5m5
7407B0l5k5j0%J0NJ5K5M0K0j0l0k5%K0L0K5J0%j5m0m0j0J0n%J5K0J0j0%NN%N%J0K0K0Nnl0
7404E5k0j5NJ0J0NJ0J0J0J0j0j0J5L5K5n%nnk0l0l0j0NK0K5J0Nj0j0j5j5J0K0J0nnJ0N%NN
7401A10N%NNNN%Nn%Nj0j0J0Nj5%%j0NJ0K5nl5l0j0k0k5NJ5K0%l0k5k5k5k0%K5J5Nj5n%nn%
7398d5j0J5%nJ0K5J5nj0NK0J5Nj5l5k5k5J5K0%%J5L5K0k5k0nJ5J0%nj0%K0L0L5J5%j5j5%n
7395F5nnn%n%nk0%%j5j0K0M5M0J5NK0%K5NK0J0k0m0k5l0%J0J0%nj0j0nN%nk0k0j0J0L0M0J0
7392A15l0nj5j5j0J0J5nk0k0j5%J0J0Nj0nNK5K5%nNK0L0%k0j0j5j5J0K5K5J0%j0j0nnnj0n
7389H0nnnj0k0k5nJ5L5M0K5%k0l0l5j5k0nJ0K0K5Nj0j0nj0nj0K0L0L0J5nk0l0l0j0%J5L0L5
7387H5K5J0%j5j5j0j5%J0nJ0%j5m5m5l0j5j5%NK5J5K0j0J5K0nk0%J5K0J5j0%J5%J0J0%nn%
7384D5j0j5J0Nj5nJ5K0J5Nj5k5m0k5j0NJ5M0L5L0J0j0l0k5j5J0J5%K0L5K5J5j0j5j5nl0k0
7381C5k0k5k0NK0J5NNJ0NJ0j0nJ0J0K5K5%l0j5%K0K0N%%%NNN%j0j5j0j0j5j0%j5l0k5nJ0n
7378b5k0j0j0nj0L0M0L0J5%J0%j5Nnj0%nj0NN%N%N%NJ5J0J0nk5J0K0J5Nnj5NL5L0M0K5j5l5
7375A50l0k0J0NJ5Nj5k5k0k0j5k0j5j5k0%J5K0j0j0%J5K5N%k0j0NJ0J5%%n%K0J0%k0j0j0j0
7372Ej0NNj0l0k0NL0J5j0%%K0K5%J5J0J5J5J5J5j5l5j0J0Nl0l0NNnNNNNJ5n%%J0L5J0NJ0J0
7369A25NNNNj5m0k5l0k0%N%K5Nj5j5j5j0j5j0m5l0j5J5N0N0K0NNN%N%%n%%%%%n%j0Nnnn%%
7366E%NN%%N%%NN%j0J5j5J0J5%k5j5j0%j0nJ0J0%J5J0%J0NNj5nnnnnnJ5K0J5K0j5k5j5k0j5
7363b0k0j5j5%J0K5L5J5J5NK0J5J5J5J0K5N%%J5L0J5k5k5l5m5k5n%Nj0j0k0k0j5nNJ0j0n%
7360c5j5NJ0J5K0J0NJ5L0K0Nnj5l5m0k0%J5%%NN%J0J0%J0NJ5%%%%NNK5K5Nk0l5l0k5nJ5J0
7357B0%%j5j5%J0NJ5J0NJ0J0J0NJ0J0J0NJ0NJ0NJ0J0J0j0J0J0j0l0l0k0l5n5l5nJ5K5K0J5
7354C0%k0j0J5L5K0J0j0j0nnnj0%j5%j0nJ0K0j5j5nJ5J5NnNnN%N%%nn%J0j0%%l0l0k0nL0L0
7351ENj5%Nnl0NJ5M5K5J5Nj0l0k0j5k0j5nJ0K5L5M0L5Nj0k0l0j0l0j5NJ0L0J5%nj0nJ0K5L5
7348A05J0j5j5k0l0j5j0K0%N%J0NNNJ0n%N%j0J0%nj5k5l5j0J5J0J0J5%l0k0j0%nJ5j0%J5N
7345a0N%j5NK0K5K0j0k0j5%J5K5J5J0J5J0j0l0k0j5nj5%j5j5%nj5nnnn%j0j0NK0M5M0K0J0
7342E0j0j0J0J0J5J5J0nl0k5j0nJ5J5%J5N%J5%k5j0j0J5L0L0J5J5nJ0Nnj5k0nj5l5j5k0l5
7339a5k0nK5L0J0NNn%%nM0M0N5K5nk5j5j5j0j5%k0%J5NNJ0%K0nj0j0j0j5J0J0J0N%j5%j5j5
7336G5j5k5j0j0k5j0j5NK5K5J0k0j5k0j5j0J5%%N%NNj0nnnJ0J5J0J0nk5j5j5K0M0N0M0J5n
7334A00l0k0j0j0%k0%j5j0n%J5J0NK0K0K5J0j5j5j5j5j0j0j5%J0NJ0N%%n%Nnj0Nj5l0k0j5
7331g0NK5J0J5%%K5K5L0J5%%Nj5l0l5j5k0k0j0j0J0K0J5L0L0%%l0NK5L0L0J5Nj0k0%J5L5M0
7328A75J5j0j0l0nnnl0l0k0J0K5NN%J5K5Nn%nk0k5k0nnk0k5k5j0J0J5K0L0N%%n%j5NnnJ0N
7325D0NJ0J0N%J5%j0n%n%j0%n%nnn%n%j0nnnl0j5%J0L0L5K5J0k0j5%%%%nk5j5j5N%K5K0L0
7322E5J5%k0%k0j5j5j5j5j0j5nk0k0j0K5O5N0J0nnnnn%K0L5L5K0J5J5K0J0%j5j5l5m5l5j5
7319B5NK5N%%J0%j5k5k5nnNnNnNK0J5nj5j5j0%J0nj0%j5NK5J5J0J0J5K0J0nj0Nj0l0k5J0J5
7316C0J5nJ0NNJ5NJ0J0NNJ5NNNJ0J0j0k0l0k0k0j0N%%nN%Nj0J0nj0j0nj5nj0nj5j5j5j0J5
7313d5K5J5K0K0%j0k5k0j5%J5K5L0K0%k0k5m0m0k0nNK5L0L0L5K5K5K0%k0j0nj0j0nnNj0k5
7310Ej5k0k0j0K0L5K5NNK0K0L0N%k0m0m0k5j5J5K5K5J5j0l5k0J0K5Nnj5%%NK5NJ5J0J0NN%
7307H0k0l5k5j5J0NK0K0J0k0j5%J5K0%nl0l0k5j5NM0L5J0j5k5k5j5%NK0J5J0J0K0J0J0K5N
7305H5K0J0j0j0j0nnJ5J5%nk5j0J5j5l0m0o5k0K0N5N0K0K5K0K0NNNNNNnJ0nk5j5j5j5j5j5
7302E0j5%K0J0J0J0J0K0%j0nj5nj5j0%j0l0nJ0nl5k0%J5K0nJ0J0J0J0NJ0K5Nnj5k0J0J5%j0
7299E0j0NN%%n%%%%%j0k0l5%K5L0K0L0%j5nj0nnNj5j0J0n%j0J0J5L5J0J0K0%N%n%%%%nJ0j0
7296A15%%%%N%k5j0%n%k0k5%J5Nk0l5j0%%j0j0J0%nNJ5%j0j0K5L5J0j0l0j5NN%NNnj0k5%J5
7292a5L0K0K0%NJ0n%j0j0%j5%j0nj0J0nnNnnNJ0L0K0j5k0j5%J5j0m0k5j5K0L5K0NnN%%n%%
7289A5nj0j5j5j0j5%K0M0K5%j0%%J5J0%%nj0%nnJ0j5l0k0k0J5K0K5J5K5K5J0j0j5j0j0k0j0
7286ENN%NNj0l0j5NNNJ0N%NNK0%J0J0J0J0K0%j0j0j0j0j5J5nl5k0nJ5J5j5j5nNL0L5nl5nJ0
7283A5K0K0j0nnnj0nnn%J5K0%J0NJ0NJ5nj0j5k0nN%NNJ0nl0m0j0K0L0L5J0NnnNj0%K5J5Nj5
7280H5j5nJ0NNNJ0J5J5J0j0nnnj0j5J0J5J0J0nm0l5k5J5K5K0J0Nj5k5k0nNNnj0nn%j0J0j0
7277A5j5nJ0L0J0j0nNJ5L5%k0l0j5K5L5K0%k0l0nNNnk5k0NK0Nk0j5Nnn%j0j0NNj5j0nJ5L0
7274@N%NNJ5L5J5K0j0k5k0j5k5k0j5k0%K0J0NJ0%%N%N%J0%K5K0Nj0k0j5j5%k0k5%M5L0nk5
7271Ek5j0J0K0K0%j5k5NK0%J0K0%%J5Nn%%%%N%nnj0nk5k5%K0NJ0%K0J0J0J0J0J0J5%K0J0J0
7268A40J5%J0j5j0%nnnn%j5%nnnnn%j0nnn%%nnj0K5K5J5j5m5k5%%N%%%%N%%%%%%J0j0j0j0
7264Ej0j0K0K5NL0J5J0J0J5k0l5l5k0n%n%J5L5K0K5K5Nj5k0%%n%J0J0l0k5j5Nj0j0J0J0J5
7262E0%k0j5j5k0l0j0NK0J0J0J0J0Nj0j5NK0K5L0J5J0J0J0J0J0Nj0J5N0K0k0k0NNl5o0k0N
7259G0%k0nj5nj5nnk0NK5K5L5K0J0%NNnk0j5j0j0nk0n%J5NNNn%%j0J0j0NJ0NK0J0%K0L0nm0
7256I0m0k0%J5%%J0J5J0K0N%n%j0nnj0nl5n0k0%%j5j0%K5L0M0K0J0nJ0%nJ0J0%k5nk0j5J5
7253C0K0J5K0K0J5j5j5k0j5nk0%J5N%j0j0nj0j5J0K0M0J0J0K5%j0j5%k0n0l5J0K0NJ0K0%k0
7250C0k0j5k5J0K5L0Nj5j5j5j5%NJ0N%N%%J5nj5l5k0%j0j0N%NNNNnJ5J0J5K5J0%%%%l0l0j0
7247e0J0J0J5K0J5NNNJ0NNnJ0K5%j5k0nJ0%NnJ0L5L5nl0k5nk5k5l5j5J5J0NK0%NJ5nJ5L0L0
7244A10J0nnNj5k5k5k0k5NN%J5K0K5nj5NNNN%NnN%k5k0n%j0nl0nNK5K5J0J0J0J5%%N%J5j0
7241I0NNj0nnnnnk0NNK5j0m0l0j5J5J5NNj5j5%%%%nn%n%%nnJ0%NJ0N%NJ0%NJ5n%J0N%nnl5
7237@l5l5k0j0nj0K5L5L0K0%l0l0j5%%nNJ0K0%J0J0%J0K0L0K5K0N%J0nk0m5l5k0nJ5J0%j0
7234b5j0nj0J0K5NK5K0J0J0K0J0J0Nj5k5j0J0L0J0Nj5k0j0nJ0Nn%nnk0k0%K0K0J5%%J0j5l0
7231C5l5nNJ0K0N%%NK5K5J0j0k0k0k0k0j0J0%%%N%%k0k0l0j0L0M0M5L0Nj5%n%j0%nNJ0j0J5
7228G0N%NNNNnj5k5j0J0J5NNJ0Nn%NK0K0nk5m0j5%j0j0j0nnnnNNK5M0L0K0j0%k0j0j0j5k5
7225C0k5j5j0NJ5L5L5K0NK0%j0n0o0l0j5%J0K0J5J5K0K0Nnk0j0j5NK0J0nj5j5n%j0N%K0NJ0
7222C0J0J0J0J0nNJ0j0nN%n%j5nj0J0J0J5%k0l0k5k5%J5J0NJ0NJ5%N%j5j5k5j5NJ5%Nnk0n
7219d0J0L5N0K5NJ5K0%k5m5l5j5N%j5k5j5j0K0M0L5J5NJ5%j5nNJ0j0j0j0n%J5J0%j5nNNj0
7216C5J0Nn%Nj5nj5j0%n%K5M0L5J5j5k0k5%nj5j0j5j0j5j0j0j0L0L5M5K0Nn%%j5k5l0j0NK0
7213C0K5%j0k5k0j5j0NnnJ0NJ0N%J5K0%l0k0j0J0M0K0J0J5nnk5k0k0j0%k0k5k0J5L5K0nnj0
7211c0J0%NNJ0n%J0J0N%K0J0NJ0J0%%%%%%%%Nj0j5J0%j0%n%n%nn%n%%%%%J0j0N%%N%%N%N%
7207E0k0k5J0NK5%k5k0nJ5NNNNJ5%j0nJ5L0K5J5%j5%nnn%nj0n%%J5j0%NN%j0nj0nnj0j5%%
7203B0%%Nj0NJ5j5%%j5%J0j0k0J5L5L0N5K0k0j5j5l0j5j5k0k0%%%%n%%%nNn%NJ0%j5l0nNL0
7200b0K0K5L0K0nn%j5nj5J0K5M0L5J5j5k5l0l0l0k0n%K5K0J0Nnnj5l5j5k0NJ5M5K5K0K5K0
7198A20K0J0j0m0o0n5l5nJ5J0J5J5NJ0K0K0L0J5nj5k0k5l0k0j5J5K0L0J5j0k5%L0M5K0%nj0
7195I5j0nj0nj0j0j0n%j5NJ5J0Nnm0m0n%J0J0NL0K5Nj0j5J0J5K5K5J0%%k5k0NNJ0nj5j5k5
7192B0j5NJ0J5%J5%j0k0l5l5j5NK0K5J0J0J5J5n%nn%j5k0%K5K5K5K5%j5J0j5j0%%j0%j5j0
7189B0n%k0j5%J5K0%j5NJ0J5%J0J0Nj0l0j0J0K0J5l0m5k5NK5K0NJ5K0K5Nj5k0k0j5%NnNnj5
7186a5nK0M0L0nk5k5j5k0k0j5j0j5j5J0L0K0J5NJ0j5l0l0j0NNJ0J5K0NNK0K0NJ0j0nNn%n%
7183A0j5j0j5j0K0K5K0K0J0j0nN%nNn%N%%%%%%NN%k0j5j5%J5K5j5j0j0K0J5Nl0l5l5j5J0M0
7180a5K5L5L5J5nJ0J0j0m5l5j5%%J5nj5NK0Nj5j0J5L5L5K5nk0k5k5nj0NK5J5J0j5j5j5j5J0
7178C0L0K5NJ5j0j0NNj0%%NJ0J0J0J0NJ0J0j5j0j5j5j5j5j0j5NNnJ0%NJ0j0j0k5l5j0J5J0
7175A0J5J5J5K0L5L5K5Nk5l0k5k5k0k5nK0NJ0nnj0n%j0j0Nj0n%nl0nnJ5%%%NN%NJ0j5NJ0J5
7172A0K0K0%k0%K0K0nl5l5k0j5j5j5NK5K5Nj0j5NJ0NNN%N%J0j0nJ0K5L5M0K5Nk0j0j0j0nj5
7169F5j0j0j0j0j0J5L0L0J5n%j0nnnnnNJ0j0j0j5k0J5J0J5J5Nj0k5k5k5k5J0K5K0J5J0K5L0
7166A10%k0m0l5k0J0M0K0K5J0j0%Nn%J0nnnj5%nj0nnJ0K5K5J0nk5nk5j0NnnnnnnJ0%NJ0%N
7163E0J5%k0%nj5nj5%j5j0nnj0j0nj0nK0K0L0J5j0k0j0j0NK5J5J5J5J5J5J5%nnNj5N%j5k0
7160C5l5m5j5J5L0L0K0J5J0Nj0k0nJ5J5J0nj0k0%n%nnnj0%%j0nnJ5NJ5J0J0J0NJ5Nj0j0%%
7157E5j0%j0%%nN%J5%j5nJ5M0K5nk5l0nj0%Nj0l5j5%K0J5nNJ0j0%NK0K0j0%j5N%%N%nJ5J5
7154G0J5J5%%%%j0k0j5%Nj5j0%k0Nj5nNk0J0NJ5L0K5J5%N%%k0j5j5j5J5L5L5K5J5j0nj5k0
7151A00%NK5K5NNj5l0k0j5j5j5j0j0J0Nnnnj5NNJ5J0J0J0J0J0J0J0nj0j5l0k5j0J0K0J5J5
7148H0J5Nj0j5k0j0j0j0j0J0J0%j5nJ0%%N%n%K5J0%j5j5%NJ0L5K0j5l0k0j0%K0K5J0k5m0k0
7145ek0j5k5NL5J0n%%N%j0J0n%NK0K0Nj5NL0K0nj5j5nj0j0j0nJ0L0M0Nk0m0l0l0k5J0K0K0
7142a5j0%K0N%j5%J5L0Nj5nk0j5NJ5L0J5j5l5k0J0K5K5NNJ0%j0N%nNNnj5nNnNn%J0j0k5n%
7139@K0K5K0j5l5j5nK5J0Nnj0J0NJ0J5%J5NK0Nk5k0k5k0k0k5k5j5NK5NK0K0J0J5J5Nn%%%%
7136D5%%j5j5j5j5j0j5l0%J5K5K0K5J5nj0l0l5j5J5J5Nj5nnj5j5j0J0J5%j0k5l0nNJ0NNK5
7133i0M5N0M0%NNJ0j0k5l0j5k5k5k0nJ0M0J5J0nnj0k0j0J0L0M0M0N5N0K0nk5j5n%k0k5%j5
7131G0j5nJ5j0J0N%nNJ5nj0J0J0n%Nnj0j0j0nnNj5m0l0%J0K0J0K5J0J0nNnl0l5l5l0j5%n%
7128a05J5M0L5K0NJ0J0N%J0J0%j0j0j5j0j5j0k0nJ5K5K0nj0%L0L5J0j0%N%N%%NNj5l0k5nJ5
7125C0nk5NL0L0J5%%J0J5j0l5l5k0%J0J0K5K0J5nNj5j5k5l0k0nK5Nj0l0nNNNJ0%J0N%Nj5j0
7122b0nJ0NJ0NL0K0J0NK0Nk5n0m0j0J0Nj5k0k5j0J5J5j0k5j5j5NL0K0K0L0J0%j5k0%NJ0J0
7119a5J0NJ0J0J0%%%N%%%NK0K0L0J0nj5k5nj0j0nj5j0nj0nk0nJ0L0%%J0nj5%J5L0M0J0j0n
7116H5j5J0nnnnnnNj5j0NJ0J0j0l0nj0Nk0k5k5j5K5K0J5L0J0L0K0K0K5j0l5k0j5k0k0l0j5
7113e0J5J0J0J5J0J0J5J0K5K0K5K5j0j5j0j5nnj0nk5k5%K0K0K0L0J5j5nj5j0nn%j0j5J0nj0
7110C5J0J0J5J0L0L0%j0j0nj5%j5j5j0j5nk5k0j0M0M0K5M5K5k0n0m5k0NJ5L0J5%k0k5k5k0
7108@%K0%%%%%NN%J5L0L0J0%k5k0%nnnnk0k5%K5%nn%%%%%J5%NNNNNNNJ0NNj0m5k0l0k0l0n
7104g0K0K0K5K0K0J0k0j5%K0Nk5k0nJ0%%l0nnJ5L0J0j0nj0j0NL0M0J0j5j5J5NJ0J0%n%%%j0
7101E5%%nnnnK0J0j5l0k5j0k0k0j5J5K0J5NJ0K0%k0k5l0k0J5NJ5J0J0J5K5%j0j5nJ0%j0j5
7098c0%j0nj0j0%NM0M0L0Nj5n%J0NNk0m0k5nJ5NJ0J5NN%J5%J0%NN%j5j0j5j5nJ0%%Nnj5j0
7095b0NK0K5%J5J5j0k5l0%J0L0L0J5j0l5n0k5%NL0L0L0K0NNJ0j0j5j5nnk0NNJ0J0J0K0K0N
7092A10Nj5j5k5j0nj0k5k5k0k0j5k0NK5J0J5J0J0J0NN%K0K0j0nJ5K5M5%nnnj0nnk0k0j0N%
7090C5k0k0k5J0L0K0K0n%j0nNj0j0Nk5k5l0j5N%NL0M0M5L0K5K5K0%l5k0k0k0k5j0J0J5J0N
7087F0Nj5j5n%j0%j5j0k5nJ0K5L0J0%%J0nk0j5j5k0nnnnJ0K5M5M5J5j5N%%N%Nj0j0j0j0j0
7084D5j0nj5j5%nj0nj0nnnJ5NNJ0NNJ0%nJ0j0NN%%j0j0%J5K5K5j5l5j5%j0j5J0K5J5J0J0j0
7081C0j0NNj5%%J5J5K5J0%%j0k5j5%K0K0%NNNj0j0nj0nj0j5%J0%K5nk0k0k0k0j0j0j0j0j0
7078h0nj0nNNK5M5K5K5NJ0Nj0k5j5k0nj0j5J0J0J0J0J5NJ0J5J5J5K5J0nk0k5l0nK0L5L0L0
7075A30j0m0m0k0nN%NJ5J5%j0k5k5j0%K0J5%nj0nj5j0j0j5%NJ5J0J0J0NK5%J0K0J0J5%l0k0
7072C5nn%J0nj0J5J0nk5l0nK0L5%k0l5l0j5J5M5K5%j5j0j0%J0J0L0J0Nk0k0j0K0L0K0J0%k0
7069F0j5j0J0K0%Nnk0%J5Nk0j0J0Nj0%%%%%n%%J0NJ0J0J0NNJ0j0k5j5j5k5nk5j5J5NJ5J0J0
7066B0J0NJ0J0nl0k5%L0L0%j0j5j5j5k0J0L5K0%j5nK5J5K0j0k5j0j0j5j5j5j5nk0nK0%NNJ0
7064b0NNJ0NNNNJ0NNJ0%NNJ0%NNNj5%%nnn%nnNj5n%nnNNNNN%N%NJ0nk0k0k0NK5NNNNn%J0J0
7060F5Nl0m5m5l5%L5L5K0NNK0K5J0nk5l5l5%%nnNK0K0K0nk0%J5K5nk5j0J5K0n%nn%%%%%%n
7056A5%%%%%K0K0%k0l5l5nNJ0NJ0M0K5j0k5k5j5j5j5J5L5L5J0j0K5K0L0J5N%%k5l5j0J0J0
7054H0J0%J0Nk0j5k0j5j5%K5K5J5%NJ0J5j0nJ5n%n%J5nk5l5k0J5N5N0L0J5NN%k0k0%j5j5j0
7051A30j5l5j0%j5k5k5j0NK0J0J5J0%j0j0nk5k0nJ5NnJ0K5%m0k5j0N%%NNK5M0M5Nj5j0%%n
7048E5%%j5j0J5J5%%%nNN%%%N%%j5j0j5j0j5j0j5j0NJ0NJ0NJ0J0J0j0n%J5K5Nj0j0k0k0%n
7045@j5j0j5j0%N%NJ0nNJ0%NJ0Nj0j5NK5K5%j5j5N%%J0NJ0NJ5J0NNJ0NJ0k0k0nnnnNN%N%%
7041E0J5j0j0j0j0j0j5j0nj5%K0J0NJ0J0J0J0nn%nNj0j0N%j5j0%K5J0j5k5j0%J5K5K0j0j0
7038B0J5L0L5K0j5k5l5k5J5J0K5K5J0Nnk5l5k5j0Nj0%k0k0%J0J5NK0J5J0J0J5n%l5k5%J0L5
7036D5J0j0k5J5K0%k0nJ5K0J5N%J0N%k0m5l5k5nnNJ5J5N%J5nk0l0j5J5J5J5K0J5N%nNJ0j0
7033C5%N%J0J5K5K5Nk0k5j0k0l0j0%J0J5nnJ5J0%j0j0k0nNnj0k5nJ0K5M0K0K0J0%%nj0NJ5
7030I0J0j0k5j0J0%nNj0n%Nj0%j0n%nnNNNNNNJ0nJ0N%NN%J0%j5k0%k5l5j0nj0j0NK0L5K5J0
7027E5J0%J5J0J5J0%j0j5%j5l0l0k0%J0J5K5K5Nj0k0j5j5j0k0nj0nnj0nnj0J0K0%K0L5L0N
7024E0j0k0k0j5NK0NJ5J5Nj5%%n%j0%J5J5nl0k5j0J5J5K0%J0J0J0J0J5J0J0NNNJ0NNJ0j0n
7021A35j0j0j0nj0nn%nn%n%nnn%n%J0J0l0l0k0NNj5j0k5nnnj0nnnn%K0M0M0K5N%NNn%J0j0
7017C5j5nj5K0L0K0Nj5n%j0%nk0l5m5l0%L0M5M5K0K5L0K5k0m5l0nNJ0K0NNNNj0j0j0j0N%j0
7015D0k0j5NL0J5n%J0J5NJ0J0N%nNK5Nnl0l0j0j0j0j0nnn%nnn%Nn%N%%%NJ0J5K0%j5m5n5m0
7011a00k0J5J5M5L5J5%%J5J5NK5J0J0NK0j0l0k0j5l0k5j0j0%j0J0L5K0N%%J5J5K0J0J0j5l5
7009D0l0nk0j5nJ0L0K5J5J0J0K0%j5k5k0l0j0j5k0nL5K5J0J5J5K0j5j5N%%N%Nj5l0l0j5j0
7006e0J5L5L0J5J5%Nk0j5K0K0J5K0n%k5k0k5k0J0K5K0Nk0nj0J5K0K0J5j5l0m0k5NJ5J5j5j0
7003ENNJ5NNj5k0j0J0L0J0%NNJ5%%K0J0%J5nk0l5l5j5j5NJ0J0L0J0%j5k5j5NNNj0j5k0j0%
7000d0Nk0k0k5%J0L0J0J0%NNK0K5J0J0%nJ5J5Nj0j5nj5j5J0L5L0J0j5%NNK0J0j0j5k0J0Nj0
6997G5NK0nl0k5n%%j0j0j0j0k0k0j0k5J0K5K5NJ0NNJ0NNNN%%%%%%nNJ0j0nN%%%%J0NNJ0NN
6994G5J0%Nn%%n%%nJ5J0J5J5%K0K0%j0l0l0j5l0j5k5k5%j0j5NK5L0L0K5%j0nnNj5n%j0nj5
6991A5%j5%%j5j5nj5j0J5J0L0L0K0NNk5k5%J0K0Nn%%%%J0%j0J0%l5k5j0NJ0%%K0K0J0J0J5
6988F5N%%%nj5J5%j5nl0l0j5J5J0J5J0NN%%N%%%J5NJ5%J5NJ5J0J5K0K0J0k5n5m5l0nJ5J0%
6985D5K0nJ0J0nn%%n%%j0j0k5k5j0J0J5K0Nj0k5l0j0j0J5J0K5K5K5J0j0k0j5j5k0NJ0J5%j0
6982@NJ5J0L5J0Nj5j5l0k5j5%J5NNJ5J0%J5Nn%%%%n%nj5k5NK0K5J5L0K5%K5J0j5k0l0j5nk0
6979D5nk0j5nk5n%j0j0NK5L0K5L0J5K0j5j5l0l0l5k5k0J0K5K0L0K0%j5k5l5m5k0%K0L0K0J5
6976b0J0j0k0k0%J0J0j0J5N%J0N%J5%NJ0NnJ5N%J5%nJ0K5J0j0j0%%j5m0j5nj5j0J0L5K0K0
6973E5%J0K0M0K5j5l0j5J0%j5j0j0nnj0nj0j0n%%N%%%%Nnnnn%j0j0%Nj5n%%j0j0%%NJ0nN%
6970c5%NK5J0J5K0J5J5L0Nn%j5N%j0j5N%J0J0nk0l5l5j5j5%Nj0Nnj0NJ0K0K5J0J5K0L0Nk5
6967F5k0k5k5NJ5K0%j5nNNK5%j5j5nJ5%%J5K0nk0k0k0j5Nj0nk5k0J0L0K0K0J5nk0k5k5NJ5
6964c0L5K0NNj5%Nn%J0j5%%J0N%J5J0%J0Nnnj5%%k0j0%j0J0Nn%N%%J0J0%J5J5%NJ5nk5j0j5
6961C5j5j0k5%J0K5L0J0K5nk5l5k5l0l5k5J5L5L0K0J0nnJ0Nn%NNNNNJ0%nJ5J0%nj0k0j5J0
6958C0J5J0nk0nk0nNJ0%K5K5L0K0%k5l5k0%nJ0J0J5j0l5k5nNJ5%j0k0NNnJ0n%j0j5L0N0M0
6955H5K0nn%j0%J5%j5l0k5j0nK0J5M0K0Nj0nk0nJ5J0NJ5%j5l5l5%K0J0j5nJ5J0nj0J0Nj0%
6952F0%n%J0NK0nk0k5m0j0K5M5M0L0J0n%NJ0J0J0J0k5k5k0l0j5%j0nnj0j0nj0nnnj5%j0nJ5
6949b0J5K0Nj0k5k0j5k0nj5j0J5L0K0K5N%N%j5k0NL5%j0j5k5%j0j5%NJ5K0%k0l0l5j5K5K5
6946h0%j5k0NK5K5N%N%nJ5J0nJ0J0J5NNJ5J5Nnj0j0nK0Nk5j5NJ5J5J0M0K0J0j5nJ0%%n%j0
6943I0J0%j0nN%%J0j0k0j5J0K5%j0j0%J0j0%Nn%J0j0j0nj0j0%j5j0j0%n%%n%j0NK0M0M0K5
6940A10j0%j5NK0J0j0k5%%j0J0M0L0nl5l0j0k5k0%J0NNNNJ0%%J0J0n%NNnJ0J0k5l0k0Nnj5
6937B0j5nNk0l5k0%J5%%j0J0NNj5l5j0K0N0O0L0j0k5k0%K0J0%K0%%J5nnNj0k0k0J0J5J0j0
6934C5%%nN%%J5n%J0NNN%k0k0l5j5K5M0L5K5Nj0j0%nnj0nj0k0k0nnNL5L5Nj5%n%%J0j0j5k0
6931C0J5J5Nj5%n%%nJ0n%%Nj5j5j5nj0J5L0M5nk0j0j0%j5nj0n%Nj0m5k5NL5K0j0k5l0%nn%
6928i0J5K0J5J5K0J5K0J5J0nN%nk0k5nj5l5l0j5%J5J0J5NNNNNNJ5n%k0k0%J5L0K0K0J5j5j0
6925B0J0n%Nj0k5m5j5J5L5L0L0L5K5nl0j5j0%Nj5j0k0k0nJ5K0K5J0%%%nK0J5j0k0j0J0J0n
6922E5l0j0J0K0%j5j0N%j0%%n%n%j0NNnj5J0%nn%%nnNK0j5nJ0nJ0NJ0K0%NJ5J5Nnj5k5NNN
6919D0k5l0n%j5%nj5j5%%%k0l5J0L5K0K5L0J0L0K0NNNNj0l0k0j0%L0K0J0%NJ0%%NJ5j0j0k5
6916E5k0j5k0k0j0k5%K0%J0J0NNJ0J0j0J0%nJ0NnJ0j0%N%n%%K5J5J5J5nk5k0j0NK5L0%l5l5
6913B0j0%J0j0j5J5M0L0%%J5J5j0l0j5k0k0j5%J5J5Nk0l0l0k0%J0j0J0NnJ0nNJ5J0NJ5NJ0
6910A5J0%%%%N%j0J0j0j0j0nnj0k0%N%N%J0NnJ5J0K0K5J5j5j5k0j5j5k0k0j5j0k5j5j5J0K5
6907a00J5J5J5J5K5NNj0%%%nj0NK5L5K0Nnk5l5n0l0NK0J0n%Nj0%J0%J0NK0J0j5j0%J0K5N%
6904A0J0n%j5%j5j5nnj0K5M0M0K0j0l5l5j5nJ0%NN%NNn%NnJ0j0%Nj0J0J0j0nJ0N%k0nJ5J5
6901B0n%%%J0nnJ0K5J0%j5j5nNNj5Nnj0J0nnJ0%%%NJ0J0J0J0J5NK0%j5nj0j0j5nj5j0%J0%
6898C0NNN%N%%%%%%%%%%n%%%Nnj0J0L5J5j0l0l5nk0j5j5j0nJ0K5L5L5L5K0j0k5l5m0k0j0L0
6894@J5Nj5k5k0k5j0n%J5N0M5L5N%nj0%nnnj0NJ0%J0nJ0J0nJ5%j0K0J0j0J5%k0j5k5j0Nnl0
6891Ek5m0l0%J0L0K5K0%j5NJ0K5K0J0n%j5j5N%%j0j0%nj5j0K5K0Nj5j5N%N%K0J5%k0k5k5k0
6888e5%K5K5NnJ0Nj0j0k5j5J0J0L0K0J5L5K0J0k5k5j5%J0NNnn%j0nj5j0nnj5nnnNK0K5J5%
6885C0k0j5j5J5J0J5Nj0k0j5j0nj5J5L0L5J0%N%%n%J5j5nnj5%K0K5M0J5j0j0j0j5j0j0j5j0
6883B5%%%%n%%%J5J5J5J0K0NJ5J5j0n%j5nnj5%j0l0k0j5k0k0j5k5J0NJ0NJ0J0NJ0J0NL0%%
6880C0K0J5Nj0j0k0l5l0l5j5NJ0%J0NJ0J0%J5J0J0NJ0NJ0J0J0%N%NN%N%nj0%j5j0%nnj0NJ5
6876C0L0j0l0l0j0j0j0k0nnj5k0%J5K5K0K0K0K0L5Nk0l0l5k0J5NK0J0nj5j0j0j0j0nj0nL5
6874d5K5%%%K0L0Nj0k0l5k5j5Nnj0%K5K5K0J5J0%%%J0K0K0NJ0j0%%Nn%n%%j0j5nk0j5nj5j0
6871c0%%N%J0n%J0J0K5J0J5K5NNK5J5J5j0m0k0nNJ5%j0Nj0k0j5k5j5nk0nj0J0L0J0K0J5NN
6868E0J0NJ5J0%J0J5J5%k0k0k0j5%K5K0%j5l5k5k5%L5L0N%j5j0j0nk5k5nK0J5nj5k0k0nJ5
6865d0K0J0NK5K0Nj0k0j0nNJ0Nk0j5nj0j0%j5%J0J0nj5j0J5K0%%NNnJ0J0n%%j0NK0L0L0K5
6862I0nj5j5nnj5j0nnJ0J5nj0j5J0K0J5j0nk0k0nJ0%n%NK0J0K0J0j0k0j0J0K0J5J0j0j5l0
6859B0l0j5J0J5%NJ5N%j5j0nJ0J0K5J5%j0k5k5j5J0K0K0j5J0L0M0K5%j0%Nj0k5j5%%j5nNJ5
6856F5J5j0k0k0l5l0j5%j5%J0K0K0%%J5nnnJ0J5N%%%J5j0%J0N%j5j0J5L0K0j0k0k0j5k5j0
6853b5J0K5L0J5J5j0l5n5m0k0%NJ5NK0J0J5K0J5j0nK5K0%k0k5l0l5l5nJ5NJ0J0J0J5NJ5J0
6851a0j0k5k0j5%%J5K0L0L5K5Nnl0k5j0j0NNK0J5J0n%k0%J5K0%j5%nNj0n%%nJ5J5NNNNj0j0
6848C0nj0j5k0%%J0J0NJ0J0J0J0Nnk0k0nK0L0L5K0%j0nnnj0nnn%j0%Nj0n%nj0nj0NNj5j5N
6844a0NNN%N%NNJ0nj5nJ0J0j0nnNL5K5K0%k5j5j5j0Nj5j5j0j5J0J0NJ0%nJ5J5J5j5k0j5%k0
6841b0j5%J5K5J5j0j0%%nj5j0j0j0J0K5J5J5N%j5j5j0J5J5K0J0n%J0J5K5L5J5j5%NJ5%k0k0
6838A00k5nj0nnk5j0j5J0J0L0J5j0k0j5NJ0K0J5Nk0l5k0k0j0%J0J5K5K0nj5nnNK0K0J0j0k0
6836C5j0j5j5j5j0k0%J5NNNNNnnNK0M5L0L5J5nJ0J5j0j5k5l0j5j0%nj0j0nNj5l0j0NNNJ0K5
6833A5K5J5J5J5J5J5J0nnJ0J0J5k0k5k5j5l5l0nnnJ5L0J5nn%j5k5k0n%k5l0k5j5J0M5M0L0
6830@NJ5J5J0j5%j5k0%K5K5K0%j5l0k5j5N%J0%NNj5j0j0J5J5K0J0j0%k0j5J0K0K5J5K0%j5
6827F0l0NK0L0%j5J0J0K0Nnnnj0j0j0%%k0j5%%j5j5nj0nnnJ0J0%J0J5J0j5nnj0j0nj0j0j0
6824e0J0NNJ0NJ0NNn%nnJ5%%j0k5%J0K5J5J5nk0j0nNJ0k5%%%j0j0j5j5J0K5K0J5%%%N%%%N
6821A5n%Nj0%%%%%%j0Nn%%nJ0L0L5%nj0nj0%%J0nk5nNK0%%J5nN%J5%j5j5k0j5j5j5j0j5j0
6818f5J0K0J5j0j0K0J5K5%k0l0j0j0j0K0J0K5K0J5N%K0L5L0Nj0l5m5n0k5%J0J5j5j0j0J5N
6815c0%J0J0J0NJ0J0J0J0%%N%%%N%j0j0nj0j0nk0%K0K0L0J0nnk0Nj0j0nnJ5L0K0K0Nj0j0N
6812H5J5J0J0J5%k0nj0j0nj0j0nJ0%%%%%%nj0%j5j5%j0j0nnnnj5%nnNNJ0J0NJ0J0NNNN%J0
6809D5NNNk5k0j5J5%k0k5%NNK5K0M0K0N%j0j0nJ0J5%k0j5k0j5j5j5k0k0j5k0N%%NN%%NK5N
6806c5NK5K0J0J5J5J0NNNJ0%J5%j5j0k5nj0k5j0j0k5nj5j0NNJ0NJ0L0M0J0j5j5k0j0nnJ0j0
6803a5J0K5K5Nj5k0j5j5%%NN%K0L0K0L5J0j0j5nNNnn%%nnnNj0nnNnj0J5nN%%%%%%nnM0K0n
6799A00l5m5%J5%j0j0j5j0%j0k5J0L0K5%K0K5J0j5j5j5j5j5j5K0L0K0K5Nj0n%j5nj5nk0nn
6797@j5%n%nj0NnnNNJ0N%J0NNJ0%NJ0NNNNnJ0%NN%N%j5j0j0j5nj5k0nnj0j5Nnj0k0NK5K5K5
6793eK5K5K5L5J5%%n%k5n%%J5J0j0l0n0k0J5K5N0L0J0J0k0k0j5%J0j5l0j0%%j5j5k0k0%L0
6790@L5%nJ5L0L0J0j0l0l0nJ0J0n%J0K5J5%j5nn%j0k5j5j0J5J0nNNJ5K5Nj5k5k0%nl0k0k0
6787d0NK0L0M0K0%k0j0j0nj5j5nNNNN%%nn%k0nJ5K0%j0k0%nnNK0J0j5k5k5j0K0NJ5N%J5NJ0
6784A0J0J0NJ0NJ0nl5k5j0NNJ0N%J5NNnk5k0j0NK0J5J0NNJ0NNNNN%n%%NJ0Nj5k0J0L0K0j0
6781A00%J5J0Nj5l0l5m5j5%j0k0k5NNJ0NJ0J0j0j0nj0J0L0K0J5J0%N%K0K0K5J5j5m0m0m5m5
6778g0n0l5j0K5L5L0K5L5K5J5n%K0K5K5%j0j5k0j5%K0N%NN%nj0%j0j5Nnj0%%N%NN%%N%%N%
6775D0N%%nj0nnj0nj0n%%N%%%%%NJ0J0Nj0l0k5j5J0J0J0J0J0J0J0J0J0J0NJ0NJ0J0Nnj0j0
6772F5j0nj0j0j0K5K5K0K5J5nk0k5nnnj0nj0nnJ0L0L5J5j0j0j0j0nn%nnn%nNNnJ0%N%Nj0j0
6769E5k0%j0j0j5n%NN%J0%NNJ0J5%K0J0J0J0J0j0j0j0j0nj5nj0j0j0j5%%%nk5k5l0j5J0J0
6766h0J0K5NJ0j0%Nj5J0%%NJ0J0J0K0K0J0%k5nL0K0L0J0nj0%n%%j5j0nJ0K5L0Nk5l5l5k5%
6763EN5N5K5%j5l5k0nNJ0j0j5k5nJ0J0Nj5nj0nnNj5nj5j0j5K5K0K5K5NJ0J5%l0k0l0k0j5J0
6760b5J0j0%N%%J5J5J5J5J5J5K0Nnk0l0l0j5NK5K5NJ0j0j0j0nNJ0J0J5J0J0J0J5J5J0j0Nn
6757A30nNj0n%j5j5j5j5k5j0j5j5%n%%Nj0%Nj5J0Nn%%%%n%%nJ0j0%%J5J5J0J0J5J5J0J0%j5
6754E5j0%J5Nj5k0l0k0%NL0K5J5J0N%nj5j5NNj5j0J0j5%j0%%n%J5J5nJ0J0NNj0j5j5nJ0L5
6751E5L0J5nnJ5L5K5J0Nnj0j5j0j0k0nk5j0Nnj5J0J0N%j5m5l5k5%K5K0L0K5J0j0l0l0l0k5
6748e5j5J0J0N%J5%J5%J5NJ0NJ0NJ0J0NNj5j0nnnj5%j5j0k5nJ5K5K0K0J0J0J5%j5k5l5j5n
6745b5n%nj0J0nnJ5J5K0K0J0K5L0J0j5k0J5L0J0j0nNnj0nnj5%nj0%J0J0nj5j0NL0Nnnk0NK0
6742H0j0j5j5k0n%j5j5j5j0K5L0K0L5Nk0j5NNn%N%%%%L0J0J0L0%l5j5j5%J0NNnj0J0J0NNk0
6739H0k5j5k0%NK5L0J5Nj5j5j0j0k0j0nNK5%j5k0j5%NK0K5N%k0j5j5k5j0Nn%%j0j0nj0NL0
6736c5L0K5L0%j0j0nJ0K0j0j5%J5K0%%N%%nj0Nn%nnnk0j5j0%%K5M5L5%k0k5k0nk0j5j0nnj0
6733c5J5J0J0J0nj0nj0nnj0nN%N%N%NNn%j0NK5Nj0j0nJ5K0K5K0%J5J0J5J5J0J5j5l0k5j5N
6730E5%J0%NNNNJ5%nJ5j5m5l5k0N%%%N%NNJ5J0L5K5j0k5l5n5n5l5J0NJ0j0J5K5K0K5J5nJ0
6727EJ0K5K5j0nJ0J0J0j0N%NNnJ0NNN%j5k5l5j0k5k0m0nK0K5K5K0K5K0K0K0J5J5k0j5k0k0
6724F0j0k0k5j0nk5j0NK5M5L5K0%j5nJ5K0J5J0j0k5k5k5nj0j5J5J5J0J5J5NK0NJ0nl0k0j0
6721E5J5J5nk0k5l5k0J0J0NJ5j5nj5j0%j5k5%K5K0K0K5M0L5K0%j0nj5nj5nj5j0NJ0L0j0l0
6719D5j5l0k5nJ0%l0j5NK0L5K5J5K0%j0j5k5j0%j5k0NnJ5J5nnj0k0%NNJ5nj5m0k5k5j5NM5
6716a00O0K0j0j0nnn%K0K0K0L5M0K5%nl0k5j0n%%NNNNN%J0N%K0nnN%nnNnn%nj0%nnj0Nj0%
6712C0nn%nnnn%nnJ0J5J5J0L0L0L5K5J0j5j5%%j5m5m0l5l5k5nK5M0K5Nnj0nj0NK0J5%k0k5
6709@k0k5%L0J0J0J5J0J0J0K5J0k0k0k0k0%K5K5J0%k5k5l0nJ5K0K0K0J5K0nk5l0%j0Nj0j0
6707Ennj0K0J5K0J5J5K0K5Nnj0k5%K0K0L0J5j0nj0j0nk5l0k5l0l0nK0L0K5K5Nj5l0k5J0K5
6704E0Nj0j5%NJ0N%%J5j0%%J0j0j0%NJ0j5k5J0K0K0J5nk5m5l0j0J0K5K0J0%j0NJ5Nnk5k5j0
6701a5L0K0%j0nk0l0k5j5NJ0J5J5L0M5L5K0j0l0k0J5nj0l0%j5nnnK0M0K5K0j0k0j0j0%%nj5
6698B0J0j0%n%nnnj0j0j0Nj5j5NNNNJ0NNJ0NN%%%%NnNj0l0k5j5NJ5J5J0L0N0K5k5l5j5J0%
6695A5j0%J5J5nj5J0K5K5nk0j5j0J0n%N%J0%J0%J0NnK0J5nl0m5k0L5N5M0nl5l0j0j5%K0K0
6692G5K0K0N%J5nm0l5n0l0j0%nj0J0J5K5%J0K0J5Nk0m0m0k0%K5L5K5K0J5Nk0l5j5nJ5K0M0
6690E5M0K0N%j0Nnk0nj5%Nk0j0j5NJ0L5J0n%J0K5J0nj5NNJ0Nn%j0%Nj0%nj5nk0%K5K0K5J5
6686A55J5%k0l5n0l0NK0%j5j0nNj5k0NJ5%j5k0n%j0NJ5L0K5K5J5%NJ5j0J0J0j0l5l0l5l5n
6684c5nj0nJ5L5M0J5Nj0j0%J5J0j5j5%J0K5K0NJ5J5%j0l0k0k0J5J0K5Nj0nk5%NNJ5%k0j5k5
6681B0j5j0NK0L0K0J0j5j5k0k5j0NJ0L5K5J5Nk5j5%J5J5J5K0J5L5K5nk5k0%N%l0j0j5J0J0
6678A10Nj5l0j5K0J5NNj0m0l5j5nK5J5J5n%J0J0J0J0nnnnj0nnnj0j0k0%nj5k0%L5N0M5L5J5
6675A40%J5J0l0l5l0k5%N%J0J0n%%N%%%NNN%k0m0l0k5j0J0J5L5K5J5N%J0J0nj0k5j5%L5K0
6672H5K0NNj0k0k0j0k0Nj0nj0nNj5%J5J5%J0J0NJ0j0nj5%%L0K5L5nj5m0l5j0J0K0K0J5J0%
6669I5j0nl0l5l0NL5K5J5%%N%nj0nj0j0NJ0K0J0j0k0l0j0J0J0J5J5NNJ5nNNK5J0nk0k5j5k0
6666C5nJ0nj5j5%nj0nnnN%%J5j0nNJ5k0j0J0j0nNj0j5N%j5n%j0%K0L0N0M0M0K0%l5l5j5NK0
6663F0Nj0j5k0j0nJ5Nj0j0%J5J5NNJ5nnj5%j5k5k5j0%NJ0L0K5K5J0j5k5k5k0n%J0J5%%nNK0
6660B0M5K5J5%k0k5m0m0k0%j5j5%J0nJ5K0L0K0L0J5%NJ5n%nn%nl0l0l5j5N%%k5NL0L5M5L0
6657H0J5K0K0j5nl0n%%k0k5j0NK0K0j0k5k5j0K0K5J0J5%nNJ0NNK0K0%k5k5k5l0k5k0%j5nK5
6654a5K0L0K0%j0j0nnnk0NK0K0K5K0J0j5j5k0j5k0J5NJ0j5j5NJ0J5J0J5j5k5l0j5J0K0J5J5
6652D5K0J5J0J5NNj0k0k5j0NJ0Nj0n%%%%%nnj0j0j0j0nj0NN%NJ0NJ0Nj0J0K5L5J0k0%%k0k0
6649D5k5j5J0K0K0J0NK0K5Nk0j5k0j5l0nK0J5%%%%NNNNJ0%NNJ5M0Nk0n0l0j0j0%j5l0k0%K0
6646a5L0K0%k0l0k0nN%%j0J0n%%%j0J0K0K5K0K5N%nJ5Nnl5l0nK5L5J5%j5k5k0nK5K5K0%k0
6643E5l5j5j0NK0L5L0J0N%J5%%k5j0%j0j0k5l5j5J5L5K0k0l5l0%J0K5L0J5nj5j5j0K0L0L5
6640I0L0%nj5k0j5j5%%l0l0J0L0L0J0%j5k5NJ0L5K0K0j0l5k0k0NK5K0%j0j0j5j0nJ5J5%j5
6637E0j5%L5L5K5Nnnnk5m5l5nJ0J5n%nn%%%%J0NJ0J0J0NK0%j0j0j5nl5l0j5J5L0K5%j5k0k0
6634a5k0j5j0J0NN%L5K5J5%K5J0J0J0J0J5NK0K0nk5m0m0l0j5j0Nnn%Nj5J0nnNJ5K0NnnN%N
6631B5Nj0nNJ0K0J5%%J5J0J0J5j0%J0j5j0j0NNk0j5k0k0k0l0j5%J0N%K0J5K0J5j0nnnn%Nj0
6628@j5NL0L5Nj5k0k0k0k0k0J0K5L0nj0j5j0j0%J0J5K0nl5k0NL0L5J5K0%%%J5K0%k0j5n%J0
6625E5J5J5J5J0nk0k5l0j0n%J0nJ0%N%%NJ0j0j0J0K5J0j0l0j5%J0NK0nJ0N%nJ5J5%j0l0j0
6622D0j0j5j0j0%%j0J0%%%%J0J5%K0J0j5l0l0N%J5nj5j5NK0L0L0j0j0NK0K5Nj5j5nk0k0k0
6619a5nnn%J0J5%nNK0J5J0n%%nNK5J0J5nnJ5J5J0j5l0l5l0l5k0J5NJ0Nj0j5k0%K0NNK0J5J5
6616B0K0J5J5%k5j5%%NnnnnNJ0J0J0NJ0J0J0j5j0j0j5k5l0j5K0J0%J0NJ0J0NJ0%k0nj0j0J0
6613A0K0M0L5N%k0k0j5k5j5J5K0K0J0Nk5j5%nJ0J0nJ0NNNj0j5j0j0n%L5K5%m0k5nj5NJ0j5
6611E%nj5%J0J0J0J0K0K5J0K5L0J0j0j5j5k0j5j5k5j5NK0J0%nJ0NNNJ0%nn%J0j0j0J0%n%%
6608F5n%%n%%j0%J0k0J0j0j0j0l0nK0j0k0l5J5J5NK5NNK5%nnnnj0nj5%L5M0J0%nn%nk0l0%
6604@K0J5J5L0J0j0j0nk0k5k5l0l0%K5NNK5%%K0NnN%NN%Nnnnnk0k5NK0J0J0J0J0NK0K0NNK5
6601A15K5%k0k0l5k0j0nj0nnnj5NK0L5K5K5%k0k5%j0k5j5j5j5j0j5j0k0%K5O5O5K5%k0k5k5
6599C0m0k0NN%J0L0%k0j5J5K0J5J5j0m5l0k0NJ0nJ5K5%K0J5J0K0J0J5N%J5nNJ0%Nk5m0m0k0
6596ej0J0J0j0j5l0l0j5J5N0L5K5nnj0nK5%j5j5m0k0k0j0K0K0J5%j5%J0K5L0K0nk5NNN%J0
6593C0nj0J0J0j0N%j0J0N%j5J5%nnj5j0K0K5K5J0l0m5l0k5%K0K0Nj5m5l0k0%NJ0J0J0J5NK0
6590d0NJ0K0J0J5%K5NJ5N%J0nJ5nnJ5j5j0nk0j0j5nj5nNn%j0k0%J0L0J5n%J0J0K0Nj0k0j0
6587B0k0k0j0k5j0J0J5%nk5NJ0K0L5K5L0L0K0%nk0l0l0l5k5%NNnNnj0NNj0n%j5k0l0j0K0J5
6584i0J0K0J5J5K0J5J5K0J5J5J5%%J5NJ0NNnj0nj0j0nj5%J0NNJ0NN%J0N%k0n0m0l0j5J5K5
6581E%k0j0N%%NJ0j0%J0nN%Nj5%%j0Nj0n%j5j5k5nJ5K5K0J5K5J5J5L0K0J5K0K0nnNj0j5N%
6578A15j0nJ0%%%N%%%N%%%%N%j0j0j0j0j0j0j0j0NNJ0%NNNN%%N%%%%%N%nNJ5j5%Nnj0nnk5
6574E0l0NJ0K0%%J5L0K5Nj5j0nj5nj5j0j0j0%%%%NNj0J0J0J0K0%j0k5k5j5j0%J5M0M5J0nn
6571A00K0J5nk5l5l0m0k5j0K0J5%NJ0J0J0J0J5K5%j5k0k0k5J5K0J5J5NNk5m0j0J5L0L5J5J0
6569A10J5J0j5k0k0k0j5k0k5j5J0K0J5J5J0J5J5J5nnnnnn%nk5j0NL0K0Nnl0nj0j0j5j0j5j0
6566b0j5NJ0K5nk0%J0K5M0K5%%j5j5j5j5NL5K0J5K0K0J5K0%n%nj0Nnnj0nj0j0j0j0nj0J0J0
6563I5%K0N0K5%k5l5l0n0l0nl5k0k0J0K5K5J0j0k0k0j0K0L5M5K0%n%nnj0nJ5K5Nnk5k5l5k5
6560c0l0k5%NK5K5L0M0K5%nn%NJ0%j5k5j5K0K0N%NNnj5NL0J5%j5nJ5Nj0n%N%J0j0J0%%NJ0
6557A15%J0NNJ5%j5k0j0k0%%j5m0k0j0%%k0k0j5%K5J0N%J0J0K5%nj5nJ5L0L0Nnj5k5nNJ0L0
6554H0K5J0j0j5j0j5NNnJ0%j0n%nn%nNNNNJ0%J5nj0j5%k5k5l0nN%j0j5Nn%Nnj5nK0K0N%NN
6551eN%%Nj0j0%J5K0J0j5j5NJ5%j5%J5%k0nNn%%j5j0%K0M0K5K5nk0j0j0%J0J0%J0NNJ0J5%
6548A00J0Nj0k0k0j0%N%%j5m0m0k0J0%%J5K5M0L5L0nnJ0j0k0k0k0k0j5NJ0j5k5nj5k0%N%%
6545f5%nk0J0M0N5O5L5%l5k5j0J0J5L0Nk0NJ0N%%k0l5m5j5%J5L0K0K5Nj5j5k5j0J0K0J5J0
6542G5K5j0l0l0j0j0j0nN%NJ0%NJ0%J5NJ5J0J0J0J0J0Nj0j0Nj5%Nj5j0nj5j0j0j5j0j0N%N
6539E%NNNNj0J5J5j0j5nJ5J5K0K0K0J5%k0k0nNJ5J0J0%%K0J5Nj5k5l5l5l0j0%K5K5%j0nJ0
6536E0K0K0K5K0J5%j5k0j5k0j5k0j5k0%%%NNJ0NJ0J0J0NJ0N%N%nnnJ5K5J0j0j5j5%J0J0J5
6533A20%j5k0l0j0%J0L0L5K0J0k5l5k5l0k5nJ5J5n%Nj0k0k5k0k5j0NK0K5J0%K0nj5l0l5j5
6531i5NNNJ0NJ0J5%j5%j0nJ5L5L0K0K0NK5Nj5k0l0j5nj0K0K0N0L5J5j0l0l5l5l5nJ5L5K5J0
6528F5j0j0N%%nN%%%%NL0K5NNJ0K0j0k5k5l0l0j0nj5n%%%k5l0%K5K0J5nj5l5m5k5J0L0M0K5
6525b0J5J0K5K0K0K0K5N%j5j5j5nk0l5l0%n%J5N%nl0k0J5M0L5K5Nj5j5nJ0J5J0%j0J0NnJ5
6522H0%k0m0l5k0k0k5k0K0J5J5J5J5J5J0J0L0J0nk5j0J5J5j0j5J0j0j0Nj5j0NJ0J0J0J0J0
6519D5J0J5J0j5k5l0j0J5J5J5J0J5J5J5J0j0l0k5j5J5K5K0K0N%N%j5j5j5j5NN%NNNJ5L0J5
6517A45%j5k0l0l0l5k5N%N%%n%%NJ0nj0k0nJ0K5K0K5j0k5k0k0NL0M5N0K5nj5j5j5j5k0k5j5
6514Ek0J0NK0%J5J0J0J0%Nj5J5%n%%NJ0%k0k5nNJ0J5nj0j0k5N%NJ0J0nj0j0j5J0K5n%Nj0j5
6511A0j5NK0K0J0J5J5j5k5j0l0l0l5m0k5%%nJ0K5L0K5L0J5NJ5NN%N%J0nN%%nj0%K0J5j5j5
6508C5k5j0J0K0L0K5j5m0k5n%%NK0K5L0K0%j5l0j0N%nn%Nj0%%j0N%j0n%K0J0k0j5nK5J5%N
6505E0J0K0n%%Nj0%%%%nNn%j0NNj0nNn%Nnn%J0j0J0%nJ0Nn%k0nj0%J5J0%J5J5J5J0j5l0k0
6501D0k0k0k0j5k0K5L0M0N0M0nk5j0J5J0Nj0k5j0nnK0%j5l5j5j0J0L0NJ0j5nnNJ0n%NnJ0N
6498F5NJ5%J5NJ0Nj5k0k0j5j0k5k5j0J0J5J0J5J5J0J0J5nnJ0j0k5j0nl0l5l0%%J5J5K0J5J5
6496A5K0K0J0nnk0k5k5%J0K5K0J0K0J5NJ5K0NNj5l5l5l5j5nj0j5j0NNK0J5K0J5K5K0j5j0j0
6493E0%K5K5Nj5m0m0l5j0K0L0L5Nj0k5j5J0NJ5%%%%J5J5J5J0J5J5K5J0nj0nnNNj0j5j0NJ5
6490A25J5%NJ5nk0k0k0k0N%K0K0%j5k0k5j5nj0j5k0k5%L0L0J5Nj5nl0l0l5%J5J0NNJ0NJ0K0
6487A5K0K5K0K5J0%%J0J0NJ0j0j0k5nJ5k0k5j0j0Nn%Nj0j5NJ5J0nnJ5J5%nnnnnnnj5%K0J5
6484F5J5j0j5k5l0j0NK5J5J5j5k0k0j0j5NJ0L0L5J0nnk0l0k0l0nNJ5J5NL0J5J0nl0k0j0j0
6481c5nj5%NJ5%J5L0K0L5K0NJ0j5l0k5l5l5%%NNNJ0J5J5N%j0l0l5j0K0L0J0nnj0nk0j5j5k0
6478a00k0%J5%%nj5N%nj5NJ5NJ5J0J0J0J5NJ0%N%nnNK0Nj0J0K5K0J5J0j0j5l0j5%NNK5K0K0
6475F0J0%%J0J0J0J0j0%%j0nnNj0k0nj5j5j0j0nj5k0j0J5J0K5J5j5k0j0J0NnJ0J0%j0k0NJ5
6473a0Nj0n%J5NNJ5J0n%J0K0K0nk0k0%j0%n%nj0%%nj5%J5Nj5k0NJ5nj0k0nL0K5J5%%NK0J5
6469E5%%NJ0J0NNJ5Nk0k0j5NK5K0%k5l0nNK5J0%j5l5m0j5nK5L5K0%nk5k5j5J0K5L5J0J0NJ0
6466I0nk0l0m0j5%%J0K5K0J5%nJ0K0Nj0j5k0k0j5%NJ5L0L5J5j0j0j0j5%k0j0n%K0J5NK0Nn
6464H0k5l5l5k0NL5L0L5L0J0J0J0N%nJ0K5NK0%nl0k5k5k5k0%j0j0nn%j5j0nK0M0L0J5Nnk0
6461H5n%Nnnnnl0k5k5NJ5J5NK5J5J0J5J0K0j0l0m0k5%NNJ0J0K0%j5k0k5j0%K5K0NJ0J0J5%
6458H0NNJ0Nnj0j0l0l0nJ5L0K0L5K5K5j0j0nj5k0%j5j0NK5J0j0k0%K5J5Nn%%nl5m5m5j5J5
6455@J5J5J0K0K0J0j0l5l0j5J5K0J5nj5k5NJ0K0%nnj5j5j5j0nJ0J0nnJ5%%NNNNNNNNnnnnn
6452A0nn%%J0J5%k0%j0j5%%j0NK0L0M0J0nj5j0j0j0j0j0j0N%J5%%J0J0%J0J0J0NK0%J0NNj5
6449I5%nj5Nj0nnn%j0Nj0n%nnK0K5K5J0n%J0Nj0n%n%%n%%n%n%j0J5j0j5j5k5k0NNN%NJ0j0
6445B0J5J0%j0j0%j5l0k0%J0J5K0K0K0K5J5L0J5nj5nj5k5k5nJ0Nj5nnn%n%J0J0%K0NJ5J0N
6442I0nk0j0j0k5nj0k0k0j5k5j5%K5N0L5J5%%j0k0%J0NJ5%nl0j5J0%j0j5Nnn%N%k0j5%K5K0
6439b0j0J5NnNN%%K0K0K0K0NK5L0%j5k5k5j5j5n%K0K0K0j0l0k5l5m0k5%J0NNJ5L0L5M0N0N0
6436A70K0%j5k0n%nnk5k0l0k5l0k5l0j5%L0L0L0K0Nnk0j0j5J0K5K5NNk5l0k0k0%J5K5J0NK5
6434F0K5L0Nj5k5l0j5j5%nJ5L0M0K5J0j0j0j5k0k5j5nn%j0%nNj0%%j5NNj0j5%K0%j5j5J5L0
6431A5L5J5%j0nnnJ5J0%j0j0k5%J0NJ0J0J0NJ5N%n%n%%nnJ5J5J0J5nk5k5nNJ0J0%Nj5j0%n
6427F5nJ0L0J5k5m0k5N%j5J5%j0%nj0k5l5l0k5j0J0L0K5K0NJ0nJ0K0M0K5NNK5%n%nn%Nj5k0
6424F0m0l5k5J0J5K0%%n%j0k5k5l0k0K0L0L0J5J5%%N%N%NNj0%%j0j5nJ0K5J5j5k5j0K0L0j5
6422A5o0n5k0K0L0L0K5J0j5j0j5j0J0L0K0K0NNNN%NN%%J5nk5k0k0%J5K0J5k0m0l0%J5N%j5
6419c5%J5K5J5j5k0NNnJ5n%N%J5J5K0J0j0k5l0n%J5J0NJ0J0J0J0j0%j0%%j5n%j0%j0nNj5n
6416a5%%J0NNnJ5N%nl0l0nL5L5M5L0J0nk5k5m0j5%%NNJ0NJ0J0J0N%nNj0%nn%nnj5Nj0n%nK0
6412A5L5L0K5%j5n%j0nnj0nnj0nnJ5%NJ0nj0J0L5L5nl0k0k5j0l0j5%nj0J5%j0j0k0NJ0K5L5
6409B0Nj0j0J5J0Nj5nn%J5L5J5n%k0k0j5k0j5%J0L0J0J5%nNNNJ0%NJ0%%NNnN%nJ0%%J0nj0
6406I0J5%%nj5j0j0k0k0n%nj0NJ0J5J0Nk0j5l0k0N%j0k5l0%K5L5K0%j0l0k0nj0k0%K5L5L0
6403b0N%J0%NJ0J0j0%J0J5J0j0%J5J0Nn%j0Nnnj0nK0J5k0k5l0j0NJ5K0L5J0j5l0k5j5j0J5
6400a5L0J0k0k0J0K0K0%j5n0m0k0NK5K0N%J0N%J5NNNJ0J5L0K5nl0m5l0%NJ5K0%j5k0j0NJ0
6397a0J0K0J5nj0k0J0K0NJ5J5J0j0m0nJ5J0Nj5n%j0J0j0NK0%nn%NJ0n%N%%NNj0j5%n%nNNN
6394D0NNNNNj0j0j0j0nj0nj0j0%%L5K0NNj5nl0l0j0J0J0J5J0J0%K0%J0NJ0J0k0k5nn%%k0k0
6391b5j0J5K5N0J5nk5m0k0J5J0K5K0N%n%nn%nk0j0K5NJ0%J0L0J0N%j0j0k0nk0k0j5%Nj0j5
6388b0J5K0K5L5J5%n%j0k0k0j5k5k5k0%J5K0J0J0nj5nNK0Nj0n%N%J0%N%J0nNk5k0%NK5K5N
6385D0j0j5nk5k0%j5j5nJ0N%%N%NNj5j0%K0Nk5n%K0K0NJ0J5J5NJ5nnJ5%N%Nn%nn%nK5K5Nj5
6382G0l5j0NK0K5Nnk0l0nJ5J0K0Nj0j5nk0j5nj5j5J0%NNJ0%nJ0J0j0%%%nN%j0J0%%%N%Nj0
6378Ek0J0K0L0K0J5%j0j5k0nK0K0K0K5L0J0%j5j0j0l0k5j5%NNj0l0m0l5%%%%K0L0M0J0NNJ0
6376F5%j0j5k0nJ0J0J5J0J0J5J5J0j0nJ0k0l0j5l5m5l0NK5K0N%%NJ0nnJ5NnNN%%%%%%%%%%
6372A5%%%%%%j0n%nj0%j0%nJ5j0J0K5J0%k0nnnnNJ0J0J0J5J5K5%nj5k0nn%%nK0Nnnl0l5nJ0
6369c0J0J0J0J0nnnj0J5L0K5j5k5j5J5J0N%j5j5nJ0%%NN%Nk5j0J5J5Nj5%%K0K0K0K0Nk5j0
6366E5nj0j5j5j0N%%J0J5NL0%l0k5l0l0nj5k0%J0K0K5J0nK0NNNNNJ0j0nJ0J5J5nk5k5m0k0
6363f5nJ5K5L5J5J5J0%j5j0nnnn%%%%n%J0j0J0J0nJ5K5J0J0nk0m0%J5J5nk5l0j0J0J0K0j0
6360ek0J0K5M0N%j0l0j5K5M0M0J0j5j0%%J5J5J0k5n0l5j0NK5Nk5k5J0J0%j5k0NJ0K5K0J5n
6357E0j5j0j0NJ0j0J5nk0k0%K5M0M5L0%j0k0N%j5l5m0l0j0%K0J0%J0NJ0J0J0NJ0j5j5J0K0
6355F5K0K5K5j5j0k5l0k0nK5K0Nj5k5k0j5K5M0L0Nk5m5m0l5j5l5j5K5M5M5L0J0J0J0J0k0k0
6352D0NK0K5L0Nj5k5l0k0l0nN%%K0K0J5K0J0j0N%k0k5k0k5%J0J5%nj0k5NL0K0Nj5j0n%j5%
6349eK0%J5K0K5M0J5j5j5j5j5n%Nj0j5k0k0j5%K0J0J0J0J0J5Nj0j5j0j5J0Nj5l5j5%K5K0N
6347B0NnJ0J0k0%%n%nnJ5J5L0NJ5K0J5J5j5l5k0k0k0Nj0nj5j5j5j0J0K0K0J0%%J0j0nNJ0n
6344B5k0J5nj0%n%n%nj0%%j0%nJ5NJ5J0J0J5%K0J0NK0NNK0J0NNj0j5Nj5%j0nnnj0nnnnn%N
6340E0N%nJ5Nnj0k0k5j0k0j5k0j5NJ5J5NJ0J5J0J0j0nnj0j0%j0%J5L0L0K0j0j5nj5l0j5L0
6337@L5L5J0nk0j0%k0nJ5%nJ5J0J0NJ5J0j0l5l0nK0%J0%NN%nj0j0j0%J5K0%%K5J5Nj0k0k0
6334E0j0n%J5j5%J0%%%%N%nJ0%%NnN%N%j0J0NJ5j0k5j5n%NJ5Nnk5k5%%K0%%nJ0N%%NJ0n%J0
6331E0N%NNj0n%K0K0J0j0j5NN%J5J5K0%k0k5j5k0k0NJ0J0Nj0k0j5j5j0n%J5J0j0k5k0j5K0
6328c5M5M5L0J5%l0l5l5%K5L5K5J0nnnk0NJ5%j0nJ0Nk5l5k0N%L5K5K0K0%nj0%j0j5%J0K5N
6325A05j5j5k5l0l5k0j5j0j5J0K5NnnJ0NnnJ0L5J5j0j5j0Nn%n%%nnJ0J5K0L0K0Nj0%Nj0Nn
6322E5nJ0j0n%j0%%J5%k0k5j5NK5J0k5k0NL0J5j0k5j5nJ5K0J5J5J0J5J5J5J5J0J0nk0m0k0
6319E0l0nJ5J0NnJ5J5NNJ5J5K0J0K0%k0l0m0j5%k0k5j5%NJ0N%NN%J0%J0j0%%nn%j5NJ5nNN
6316C5J0%J5%j5%j0j5j5k0j5J0K0J5nj5j5k0nNK0K5M5L5M0J5nk5j5l5m0j0nK5J5%j0nj5nK0
6313C0K0K5J0%j5k0%J5%%J5Nnj0NNn%%nJ0NnN%nNJ0J0j5%J5J5nj5k0%j0j5j0j5k5nJ5%%K0
6310C5NNJ0J0%K0NJ5J0NJ0J0%nl0k5l5k5nN%J0J5K0Nj5k0k0j0%J5J0N%%Nnnnnn%j0%NNJ5n
6307B5J0NJ0%nl0k5j0%J5K5n%J0N%j0k0j5j5%N%Nj0J0Nj0j0j5k5j0K0L0J5K5K5J5j0nk5k0
6304a5k0k0J0J0%J5L0K0Nj0j0j0NNnn%nnJ0K5L5J5J0J5J5nk0j0j5%%j0k5k0%J5J5K5J0j5j0
6301E5j0NJ5k0n%Nj0j5J0j0nJ0N%j5j0NK5M5K5J5J0Nj5nj0j0j0nj0nj5j5NK0J0j5nNn%%%n
6298D5%nnNNnm0m0m5k0J0K0K5K0K5%%n%j0j5NL0J5J5K5NJ0nj0J0J0J5nk0l0nk0j5j0K0J5%
6295B0j0nk0%J5K0L0J5%J5NNJ0NNJ0l5l0k0l5l0k5k5k5j0J5L0M0L0K0NJ0K5J5Nj5%J5J5nn
6292H5l0j0NK0Nl0k5j5%J0L0K5J0j0j0NNJ0N%NJ0nnj0j0j0k0%j0j5%%%%J0j0N%nj0j0j0nn
6289b5nnk0j5%K0J5Nk0j5J0J0K0%J0J0J0Nnk5j5j5%K0K5%nnj5%K5K0K0K0J5J5J5J5Nj0k0k0
6286G0j0j5K0J5k0m0m0j5%%N%J0K0Nj0k5%%K5K0N%k0j5nNNj0k0j0J5J5J5%%J0J0J0J0J0NJ5
6283F5%j0j0J5K5Nk5j5nj0j0k0%%NNNNn%J0NJ5j5l0n%%nJ0J5J5J5NK0K5%l0m0k0J5J0J0J0
6280E5J0%nn%n%j0%NnnNn%%%n%Nj5%%j5J0J0N%J0J0%NJ0%nn%%nNnj5j5j5j0N%J0nJ5J5J0J0
6277E5k0l0k5j5K0M0M0K0Nn%nNJ5%J5K0K5L0K5j0n%j5k5k5k0k5l0j5k5k5k0NL0K0j0k0k0j0
6274c0nNN%K5L0%j5j0%nnN%J0nJ0%N%%nNj0j0N%nnnnnnnnnK0M0L0K5J5J0j5k0l0j5j5k5l0
6271e0j0K5M0L0J5%j5k5j5k5j5j5k0J0L0K0J0J0K5J0J5NJ5%j5%n%J5%NJ0%J0%j0%j0nnj0n
6268D5nnL0K0nj5k0l0j5j5%%j0j0%nnJ0J5K0NJ0K0J5NNj0%n%j0nnk5k0m5l5nJ0N%J0%nK0K5
6265d0K5Nk5k5NJ5J0J5N%k0k0k0j5%nnk5k0J5M5O0L5%j5%K0K0Nk0k5k5J0L0L0J0%%J0%k0j5
6262C0%nK0J0NN%k0j0%K5Nj5j5k0j0%%k0nnNK0J0J0NNJ0NNK0L0K5Nj5j5k0j5j0j0j0nJ0J0
6259E0%k0j0J0K0L0J0J0N%%k0l5l5j5nK5K0NnNNN%J0Nj5k0j5%%nN%j5nK0%n%%%%%Nj5%K5K0
6256E0nj5NK5L0J5n%k5k5k0k5%nnnn%%nj0nJ0L0J5j0%J0J0N%J5K0J0Nnj0l0l0j0J0K0%K0J5
6253F5NJ0J0K5J5J0nl0k5l5k5NK5M0K5N%j5j5j5j0%Nn%j0%j0Nn%nnNj0%%nn%%%%J0Nnj5%%
6249A5nl0j5j5nJ0J0K0K0M5N0J0l5m5j5%nj0nj5j0j0%NN%NNNNK0K5L5J5%k0j0nj5j5j5j5N
6246e%NNNJ0J5NJ5M0K5K0nm0l0j5j0%j0nj5j5k5nJ5K5K5J5%j0NJ5J0j0k0l0l0k0nJ0nNK0L5
6243A5N5M5K0j5k5k5k0l0k0nk5j0J0K5K5J5J5K0K5J5j0k0j5j5NJ0J5%j0j5%k0nj5%k0j5j0
6241c0%k0%K0NNJ5NJ0NnJ0n%J0nj0J0J0J5J0J5nj0nnj0k5k5j0J5J5J5J5%%k0l5j0K5L0L0N
6238F0Nj5j5k0k0j5k0j5J0K5K5L0K0J5L5L0%k0m5l5nNNnj5k0%j0j0j0j0N%N%L0J0nj0j0nj0
6235c0nj0j0j0n%%%%N%%%%N%%%%%NNJ5%j5j0j0NK5L0L0J0j0nj5k5%NK0K0Nj0l0k5j0NNK0%
6232b0NJ0J0Nj0j5k0nNL0K5J0j0l0k0k0J5J5J5J5%%J5j0j5j5j5j5J0J0J0J5nj0J5L0M0L0N
6229A05J0j0nj0j0j5l5j5%J5J5j5j0j5J0J5J5%N%Nnl0j5j0nnk0k0k0j5J0L0K5N%k0j0J5L0
6226eL0L0L0J5j5%N%N%%%%%%%%%%%%N%N%J5nnJ0J0NNJ0j5m0k5k5nJ0N%NN%Nj5j0j5j0k5k0
6223b5k5J0J5K5Nk0j5%K5J5Nj0k0k0j0j0j0nJ5L5L0K5Nk0j0%J0J5J5J0%j0Nj0j0nnj0k0%n
6220a0j5NNnJ0K0J5Nk0j5nNNj5j5%%K5J5%%N%K0K0J0J0NJ5%K0J5%j5l0k5k5j0nJ0K5N0L0%
6217A35l5n0l0%%j5k5j5J0L0M0J0K0%%%%j0N%nN%j0J0%nJ0nn%j0nNj0j0%NN%k5k0j0J0NJ0
6214A5k0k0N%Nj5j0j5NK0K5J0%J0NJ5Nnnk5j0J0J5K0J0Nn%%L0N%Nn%NnN%k0k0k0k0j5k0l0
6211e5j0NNJ5K5L5K0Nnj5j0NJ0%Nj0j5k0j0NNJ0L0L5NNnn%Nj0%%nJ5N%J0nN%J5nk5k0k0%j0
6207B0j0NNJ0%%k0j5j0nm5l5nNK0K0J0J5K0J5j5%nJ5K5J0%j0j5j5k0nK0L5K5%k5%%K5K5Nk0
6205E5nnNj5j5J0%%%%N%j0J0K0J5K0J5%k0j5%k0j5nk5nJ5%NJ0N%J5nj5k0NNM0K5K0nk5k0j0
6201D5nnn%J5J0J5J0J0j0j0NNj0%n%%%%%%%%k5j0j0k0j5nj5j0j0J5L5K5K0J5J5J5nj0nj0k0
6198C5j5j5J0J0nk0k5j0K0L5K5J5nl0k0j0nj0j0K5K0K5K0j0nj0nNL5J5nl5k5j0NNJ5J0NJ5
6196F5J0J0J5NJ0%J5%J0J0%j5k0j5k5k0j5k5j5%J0NNNNnJ0J5nl0k0%%nk5%J5%N%J0%N%%N%
6192EK0K0%j5k5nJ5J5J0nj0j0NJ0j5l0k5%j0NNJ0%j5%J0%Nj0n%j0k5j0%%J5K0j0j5j5J0J0
6189g5J0K0J5J0K5J5J5K0J5K0L0L5j0j0NL5L0J0k5m0n0l5j0k5k5%NK5L5K5J5J5n%nj0l5j5
6187E5nj0k0j0j0k5nJ5J5J5K0NJ0NJ0NJ0K0nk0l0j5l5l5l0j5j5nNK0M0K5K0J0NJ0J0%J5J0
6184F5NNJ0%j5j5%%j0j5%%NJ0%j0J5J0nk5l0l0k5%K5J0J0J0J5J5J0J0%nj0k0j0J0K0NJ0nj5
6181C0j0nJ5K0K0Nnnnj5j5j0J5J5Nnl0l0k0J0L0J5%nj0NNj0n%nnNj0%nj0J0nnNNJ0NNNJ0%
6178B0nj0j0%j0J0%l0%NK5L5NJ5J0J0%nNnNnj0NN%Nnj5j5nk5k0j0j5j5J0K5K5J0L0J0K0J5
6175I0j0k0j0j5k0nNK5n%%%%J5J5%%K0J0Nj0n%nj5%%j0%J5J0%j0k5k5m0l5l0nj0K0J0NK0J0
6172c5J5K5%k0k0k5k0%%nNJ0K0K0J0%nj5NJ0J0K0%NN%%%%N%%N%Nj5l0%L5M5K5J0j0j5k0%n
6169E0k0k0j0K0M0K0Nk0k0k5j5l0m0n%Nj5j0%J0K5K0J5%k0j5k5j5n%J5L5N5N0L5J0k5m5m5
6166a5k5%J5K5L0%nL0K5K0%j5k0%%j0J0n%j0NJ5J0%k5k5k5k5k5j0K5NNJ0J0NJ0J5NJ0NJ5J5
6163H0K5J0k5j5k0k0%%%%k0j5k0j5k0k5l5j0J0J0%K0M5M0K0%j5j0N%J5K0J5J5%%k0m0k0%%
6160a5J5J5J5nl0l0l5J5L5J5%j5l0j0NJ5J0%%%N%N%%J5j0NNnnJ5j5%%%%%%%%%n%%%%%%j5k0
6157e5NK5K0K5K0K5J5%j0l0k5NNN%%K0K0%j0j5NJ5K0k0j5nK0M0M0K0%l0k5m0l5j0NJ0J0J5
6154F5Nj5l0m0j0K0K0K0j0k0%J0L0K0K0nk5l5m0j5%NNNNnnJ0j5J0L5L0L5K0Nj0k5l0j0%K0
6151E0K0Nn%NNnJ5%%l5l0k5k0j5N%J5J0NJ0J0J0NJ0j0N%N%Nnj5k5j0NL5M0J5nNJ0%k0k5%%
6148E5NNN%k0k0j5J5K0j5j5%J0Nj5j0NnnJ0j5%%%nj0J0%%%%n%%N%%J0J0J0k0l5j0j0J5L0L0
6145B5J0J5nj0k0k5%J5K5K0L5L0Nk0l0k0k0l0nNj0NNj5%%%J5NNJ0NNJ0J0%J5%NJ0NNnnnnj5
6142E5%%j0NN%J0nnNJ5K0nk5j5J5L0K5K0J0nj5l0k5j0%nk5l5l0%%J0N%K0J5K5J0J0K0K0J0
6139A15nk0j0j0l5k5j0J0N%N%J5%J0N%nj0%K0J0J0J5J5K0K0J0nl5l0j0%J5J5NNJ5J0J0j0n
6136A35%j5n%j5%j5j5J0%j0l0j5K5L0K5nk0%nJ0L5J0j5l0m5k0nl0nJ0J0nK0NJ0NJ0%%%n%%
6133D0j0J0NNJ5%NJ0N%Nj0k5m0k0l0nnNJ5K5L0NJ0K5K5NNj5j0j0j5nJ5J5%j0nj0J0%Nj0j0
6130E0nj0j0nk0%J5J0J0J5NJ5K0%nnj0nj0j0nj0%Nj0J0Nj0j5J5K0%j0k5%%%%%nn%n%n%%n%
6127a0nk0j5J0NK0NnnNNJ5nNNnJ0K0J0nnj0j0J5J5K5J0j0nk0nNNnj0nnn%j5Nnnnj0%%n%%n
6123b5%nNK5NJ5K0NJ0J5j0j0k0nK0Nl0k5j0j5%J5L5L5NJ0J0Nj0l0k0n%%J0J0J0Nnnj0n%J5
6120D5J0%j0j0l0k5m5m0l0nJ5K0%%J5J0K0K0j5j5j5j5j0K0%NNJ0L0K5J5J5j5j5j5j0j0j5%
6117f5M5K5J5nnnnJ5M5L5K0Nk5j5%j0j5nj5j0j0j0j0%nj0%Nj5n%%%j5j5j5K0M0K5%k0k0%J5
6114b0%NJ0K0%NJ5NNJ0NK0K0%j5j5J0J0J0J5j0j5j0NNj0j5j5n%k5%j5k0%J5J5J5K0n%%j0n
6111C0l0l0n%J5NJ0%j0j0NK5K5K0L0%%%%%%N%n%Nnj5J0%nj5nj0j0nJ0nk5k0nJ5L5K0K5%l0
6108D5k0k0nn%%%%K5K5L5J5J5k0nNJ0%%J0J0nk5k0nNNK0K0j5k5k5%%n%j5j5j0J5M5K5Nj0j0
6105G5j0k5k5k0j0J0%K0K5J5nk0k5J5J5%l0l0l0nJ0NN%%NN%J5K0%J0J5NJ0%%J0j0%%%%K0K0
6102H5K0J5nj5j0j0nk0k0nK5K5L5K0k5m0m0k5nnj0nN%%NN%N%J0J0J0J5NJ5NJ5J5J5J5J0%j0
6099A30m0l5m0m5k0nJ5K5K0J5J5J5nK5L0L5%j5j5j5%NNJ0NJ0N%N%nk5k0nj5j5j5j5%k5j0j5
6096c0J0NK0%j5%%k0k0k0j0J5J5J5n%J0J5J0J0NK0J0N%k0j0j0j0j0j0j0K0K0K0K0%k5nj0n
6093@%j5k5l5j5%NNJ0NJ0J0J0J0J0nJ5%%%Nj0J0J0Nj0k5j5NK5L5K5J5nN%nnnnnj0nj0J5J5
6090E0J5%l0nNL0J0%Nj5k5k5j5j5j0nJ0J5J5K5Nnj5nJ5K5J0%Nj5j5j0J0j0k0j5j5j5l0j0N
6087g0NK0J0J5J0J5K5N%%n%k0j5k5j5n%%%nJ5K0K5%j0j5%nnnnJ0J0J0J0%%J5K0j0k5l0nJ0
6084b5J0j0j0NJ0j5j0NJ0j0j0j0j0NJ0J5J0J0J5%%nk5nJ0NK5Nk5l0j5J0L5K0K5K5L0K0%%n
6082I5k0m0m0k5nJ5NJ5K5K5J5j5k5j0%Nk0j5J0J0%J5K5K0j0nNJ0nl5l0j0NNJ0J5J5J0NN%j5
6079D0k0j5J5J0J5J0j0j5k0J5K5K5J5K5%%k5k0k0k5k5k0k0k5%J5K0K5J0J0J0J0J5nk5k5j0
6076a5j5nj5K0K0J0n%K0J0J0%k0k0l0N%N%NJ0K5K0J5J5J5J0NnJ0%k0l0l0j5j5nJ0K5N%N%%
6073C0k0NJ5J5N%k0k0J0J0N%%%%NNNN%J5nJ5NNJ5%nj5j5n%nk5l5j5J0L5K0%n%%%%K5L0K0n
6070A15j5j0j5nJ0NNj0nN%n%%j0%nn%n%nj0j5J0K5K0J0J5J5Nk5m0l5j0NJ0K0j0%nnNj0j5J0
6067A5J5nNNJ0NNNj5j5k0j5NJ5J0k5k0l0%J0J5L0L0J5Nj0%nj0N%nj0%K0K5K5J0J0nk5j0%J5
6064H5N%j0j5nJ0J0K5J0%J0NJ0K5J0k5l0j5k0k0j5%%j0nn%j0NJ0J5Nj0NJ5J5J5Nj5j5j5nJ0
6061F0N%%nn%%%%nNn%J5J5J5J0Nl0l5m5k5NJ0J5NnJ0K5J0%NJ0%%k0m0k5j0n%k0j5NK5J0%n
6058c5nNJ5K5L0K0nl0j5j0nj5Nj0j0%j0j0nK0M0NNJ0NJ0NJ0NJ5%NJ0J0nNJ0j0J0nNJ5j0k0
6055H5l5k0%nj5NJ5NJ0NJ0J5%NJ5NJ5NJ0J0Nk0l5m0k0NJ5J0J0J0%j0J0J5nl5k0j5n%j5nj0
6052a5j0j0J5K0K0J5J0K0J0J0L0Nl5m5m0j5%J5nNJ5nNJ0%J0J0NJ5%j5k0k5j0j5nK0K5J5nn
6049B5J5K0J0j0k5l0nJ5J5NJ0J0J0j0n%nj5J0L0L0j0k5k0j0%J0%%N%J5j0l5m0m5l0%N%%M0
6046e0M0M0L5Nnn%%NNnj0J0L5L0j0l5l0j0l0j5k0j5j5nJ5K5K0nnJ5Nj5n%j5%J5L5L0K5J5k0
6043H0j0nj0j0nJ5J0%%k5k0nK0L0j0m5l0NJ0K0N%K0n%J5J5%j5j0j5j0j5j5j5j0nnn%%j0j0
6040g5J0nK0K0%NK5NJ5j5j0NN%nj0N%J5K5nJ5J0K0Nj5k5k0k0j0l0k5j0NK0J5J0N%J5K0L5N
6037E5j0n%J5J0Nj5m0l5j5NJ0J0NN%K0K5K0J5J0nnj5j5j0J0%j5l0k5%K5K5j0nNJ5%j0n%%J0
6034C0K0K0j5j0j5j5nJ5L0L5%k0k0nj0j0j5nJ0K0J0j5l0l5k5j0J5K5K5K0%N%NK0%nn%NJ0n
6031D5j0nj0nj5k0j0J0J5J0NK5Nj0j0J0%NJ5%k5k5k0k5l0j0K0L5J5j0N%J5J0J5J5%K5J0J5
6029H5n%J0J5J5nNN%k0j5nJ0J0J0Nl5m0k5%M0K0j0nj0NNj0k0k0%K0%NNNNJ0NNj0j0j0j0J0
6026D5N%N%l5n0l5k5nNK0L5L5Nj5%J5K5K5%j0m0m5j0NK5K0J5%j0j0J0K5Nl0l0l0nnJ5J5J0
6023b5J0J0%NNnnJ0J5%%n%%%j0J0%%%%%%%%nJ5J5nJ0J0J0N%nJ5J0K5K0Nj5l0j0NJ0j0j0j0
6019G0nk0k0nK0J5j5j5j5J5K0Nk5l0j5J0M0L5J5%%%%K5L0K0j0l5l0k5%j0j5NJ0NNJ0NJ0Nn
6017H0nNj5nnn%J0J0%K0J0NK0Nj5j5nk5k5l0j0J0%nn%%n%%nj0nj0nnj0nj0J0nn%%%%%L0M0
6013EK5j0k5l5n0j5K0M0L5L0J5j5k0j5%j0nJ0L5K0K0J0N%j5j5J5M5O5M5Nl5m0m0k0k5m0l5
6011b0j5NJ5%j5k0%J0J0J0J5NJ5K0%j5nj5j0NNNNj5l5l0k0NJ5J5J0k0%J0K5J0J5nnk5l0j0
6008h0J0Nk0k5j5nJ0J5K5K0K0NnJ0n%%nNnNJ0NNJ0%%NK0K5%j5k0nj0%K0NJ5J0J0J5J0K0Nj5
6005I0j5k0j5k5k5k0%J0NnJ5K5K5j0n%j0NK0%%%%Nn%%J0J0nj0N%NN%%%N%%%N%N%%j5j5k0j0
6001B0k0j5j5j5J0J5J0J0%NNK5K0j0k5k0l5k0%J5M0M5K5Nj0NJ0j5j5j5j5j5k5%K5N0K5Nk5
5998F0m0k5NNN%NNK5K5J5%Nk0Nj0j0nj0nj0j0NK5NNNNN%%%nj0j0nJ5J0J0%j5NNJ0Nj5j5%k0
5995C5nj0k0nJ0nnJ5nNN%J5J5Nnk0k5k5j5l0j0J5N0L0K0%k0l0k5%J5L0K5J5NJ0nJ0%J5J0%
5992I0j0j0NNj5Nn%%j5NK0K5L5J5%nj5j0j5j0j5j5j5j5%%%Nj5n%J5K0J0J0K0Nj0k5l0k0N%
5989B0j5j0nNj5j0J0J0K5J5J5J5j0j0J0Nj0j0j5J0Nn%nnj5J5Nj0j5j5NK5nnn%J5J5%K5J5N
5986G5J0J5J5nj0l0k5k5%K5J0J5L0Nj5j5j5j5%nn%%n%nNNJ0J0nJ5NJ0k0j5j0j5J0K5L0J0n
5983I0%%nNj0j0J0NNj0l0n0n0m0j0NL5K0K0K0K5L0J5Nj5nnNK5L5L0J5nk0k0j0nj0nJ5J0j5
5980I5j5k0nJ0NL0L0NJ5j5j5j5j0k5k0l0j0K5M5N0J5Nj5n%k5N%k0%N%%%%%Nj0j0j0nj0nnj0
5977C5nnNJ5L5J5j0j5j0J0J5K0J5K0%j5k5l0l0k5NNNNj0nJ0L0N%%NJ0N%NL0J5Nj0k0%J0%k0
5974A00j0J5j0k0l0k0l0k0nL0K5j5j0j5j5j0j5k0nK0J5NK5J5J0K5J0j0%j0nNNj0j5k0nJ5J5
5972A0J0N%k0nj0j0j0l5k0nNK0J0K0J5J5K0K0J5nj5j5j0%k0j5%NNNJ0j0nl0l5%J5L5J5J5J5
5969A0J0J5K0J0nk0j5NJ5J0k5j0J0J5Nj0nNj5j5j0j5j5j0k0n%Nj0J0J0nj0J5J5J5K0J5J0K0
5966D5K5J0Nj0j0NnnnnJ0n%J0nJ0J5nl0k5J5J5j0j0j5nNj0j0NJ5J0nk5j0%nK0n%n%%K0J5N
5963C5J0J0J5J0nnnnNj0j0Nnj5j5%j0j0j5%%NJ5nJ0NNNNNJ0nJ5%j5K0J5j0NNNNNNj0j0nj0
5960E5j0j0%j5J0NJ0N%J0J5n%%%%%%nNnNn%%%j0NJ0k0n%nnn%%J5NJ0%K0NNNj0%%l0k5l0l0
5956c0k0%K0J5J5J5%nj0nnJ5J5J0j0k0nJ0N%N%%%j0nj0j0K0K0K0J5J5nNNn%j5k5k5nJ0J0%
5953B0j0nnj5j5j0j5j5j5j5j5J5L0K5J5J5%nj5k5j0NJ5J5nj5j5NJ0%NNN%NJ5J0J0J5J5J0J0
5950E0J5j5n%j5j0nj0j0%Nn%J0j0%NJ0J0J0J0NJ0K5%j5nj5nnj5nj0j5k0J5J5NJ0j0j0j0J0
5947eNnk0NL5L0K5J0K0J5%m0k0j0j0J0Nn%N%%J5J0J0J5j0k5l5k5k0NK5J5%j5j0j0j5j5J5K0
5944@J5L5M0J0j0k0k0j0j0j5%J5K0K0j0j0NJ5J5%j0j0j5j5j0j0j5j0%K0J5NNJ5J0J0NJ5K0
5942A10Nj0k5j5j5j0%j0n%j0nnnN%nJ0j0N%J5L0K0K0%k0%j0k5k5l0k0nJ0%N%%nNL0K0L0K5
5939G5L0K0nk5k5l5m0k5NJ5J0J0NJ5K0%%j0J0L0J0n%J0J0%NNj0l0l0j5j0nj0n%j5%nj5Nj0
5936d0%nj0%nnJ0N%J0%%J0J0NJ5N%K0J0Nk0l5l5k0NJ0NJ0j5j5%L0L5M0L0J5nm5l5j0nJ5NN
5933Enj0j0j0J0N%J5K5K0Nj0nn%j0J0K5J5J5J0J5J0J5Nj0l0m5o0k5nnJ5nj0k5n%%%NK5K5N
5930a0J0K5J5J5%%N%J0%k5k5nK0M5K5k0n5l5l5nnj5J0J0J0J5J0j0j0nj5nj0%j5nJ5L0L0J5
5927EJ5J5J5Nnj0NM0Nj5k0nj0j0j0j0j0j5j0J5J5J0J5K0NJ0J5K5N%k0j5n%k0l5k0nJ0NL0K5
5924F0J0j5l5k5k5%K5%J0J0J0K0%k0k5l5j5%K0J0N%j5j5%J5%NJ5J0NJ0J0nnNj5%nn%NK0J0
5921C0NNj5k5J0M0M5K5Nj5l0l0k0k0j5l0j0J5J0j0j5J5L5J0%j0k5k5j0J0J5J5J5J5J5K0J0
5919F0n%%%Nj0%%n%nn%nj0NJ0J0J0J5k0l0k0k0J5L5L0K5NJ0K0%k0j0j0k5j0j5j5j5j5j5nJ0
5916b5NJ0j0l0l0j0%J0J5L5K0K5%NJ5nj5j0k0nK0L5M0J5J0j5j5J0J0n%J5%NNNj0j5j0j0NN
5913H0j0l0n5k0k5nK5K5K5K5K5N%k0j5j0j5j0%J5J0Nj0%NL0J5NJ0J5J0J5j5k0j5k0%N%K5K5
5910A05K5Nj0k5l5l5j5J5K5L0J5j0nj0nNj5j0nj0j0%J5NJ0nnj0%J0N%k0k0k5J0K5K5j0j5k0
5907@%%n%%%k0J0J5J5K0J5%%%%j5k0j5j5J5J5K0J5nl0m0m0l0%J0L5K0L0K0K5%j0n%l0k5%L0
5904EL0L5J5K0NJ0j5k5k5k0k0k0k0k0l0j0NK5J0J5J0NJ0J0%J5J0Nj0j0j0j0j0nnnj5NK5M5
5901C0J5j0j0j0j0j0j0j5J5L5K0K5J0n%J0%N%Nnj5j5nNNJ0NNN%Nj5l0l0j5nK5J5%K0NJ0J5
5898H5nj5j0j0j5j0%j5j5nNK5J0J0J0k5j5%J5J5J0J0%j0k5nn%j5k5j0J0J5L5L5J5nj5%k0l0
5896@l0nK0J5Nj0%K0J5NNJ0J0J5Nj5m5m0k0%J0K0nN%%%%%%NNJ0J0J0J5NJ5NJ0j0J5n%%N%j5
5892G0j5k0j0nk5j5j0j0N%j0k0j5J0J0J0%NJ0L0M0M0L0J5%K0%j0k5k5j5%%nNj0k5j5j5j5n
5890b0nj0l0%J0L5L5M0K5%j5k0j0%K0%NJ0L0K0J5j5j0%%J5Nj0nN%n%%%nJ0j0nk0nj5j5nj5
5886C0j0%NJ0nNN%Nj0j0j5nnk0j0j0J0%nJ5J0nJ0NN%%NN%%J5%K5L0Nk0k0l0j5j0%J0K5K5N
5883F0Nj0nn%j0k0%%j5j0j0j0j0%J0J0NJ0K0K0J0nk5k0j0j0k5l5k5k0nJ5J5K0J5nj5j5%NL0
5880g0L0K0K0Nj0%Nj0k5nJ5K5J5j5l0k5j5%j0nnK0%NL0L0K5%nNL0M0J5nl0j5%K0J5Nj0j5k5
5877D5nj0%K0K5L0J0k0k5j0n%J5K0J0nj5k5%J5K0j0j0j0j5Nj5j5%%%%N%%J0j0J0j0j0N%n%
5874A5%%J5J5%NJ5NJ0nl5k5j0%K0J0J0J0K0K5Nk0k5k5k0j0K5N%J5%%J5NK0J0j5j0nJ0K5Nk5
5872H5l0k0nk5j0j5%%n%%%%nJ5J0J0J0J0J0J0J0NN%N%%J5nj5j0nj5l0nJ5K5J5nj5j0l0l0l0
5868f5l5nnj0NJ5N0M5K0%N%%%%%%J0J5j0k5l0%J0J0K0J0J5J0K0J5K0K0j0j5J0K5M0J0j5j0
5866A65k0j5k5j5j5k5k5j0NJ0J5NK0%J5J0j5j5j5k0%k5j0j5j5j5NL5L5Nnk5%J5J5%k5l5l5
5863f5k0J5K0J0K5M0M5K0K5%j5m0m0nJ0K0K0j0j0j0nJ0J0J0J0J0J0J0J0J0J0J0J0nnnnl0k0
5860H0k5k5j5j5l0nJ5J5J5J5nk5m0m0k0J5J0J5K0L0L5J5nnj0n%J5J5%J0NK5j0%%j5J0NN%k0
5858E5k0n%J5K0%nk5k0j0J5J0J5k0j0NNj0%Nn%Nnk0k5l5j5K5M0M5K5nj0nnj0nj0n%J0K0nj5
5854A0nJ0L0J0J0%j0%nJ5J5j0j5nj5k0k0%nNJ0k0k0l0j5J0J0N%N%J0NNJ0J5K5M0L0K5%k0j5
5852H0j5j0j0j0NN%NNj0j0NJ0J5J5J0j0j5j5j5j0j0%k0m0l0nJ5J5J5L0NN%nNJ5K0K5N%j5j0
5849D5j0J0NJ0J0j0j0j0j0j0j0j0j0J0NJ0NJ0J0NJ0%n%%Nn%%j0j0j0nj0nj0nnj5NL0K0J5J0
5846D5k5j5nJ5K5n%J0nj0J5J0j0l0l0nNK0M0M0K5%%Nj0j5k0k0k0l5m0k0%K5K0Nj5k5l0k0%
5843a05j5NJ5J5NK5L0K5J5j0nNK0Nnn%K0J5%j5l0k5k0k0J5J5L0K5K5J5k0l0j5J5J5J5j0j0
5840C0j5%NJ0L0M0K5Nj5l0l5j5NJ0j0l5l5l5nK0K0K5Nj5j5J0K0M5M0J0J0k0k0k0%K0J5%%%
5837H0%NJ5%j5k0%J5J0j0j0j0j0l0k5j5J5L0J0nk5j5%J5J5L0NNj5l0%K0K0%j5k0%K5K5K0L0
5835A20K0Nj5j5%nJ5j5nnj0nj0nnj0nnK0K0L0J5j0nk5l5n0m5k0n%Nn%J0K0J5J5j5%K0Nk5l0
5832e0l0j5NNK5NN%%K0J5J0j0j0nj0NK5L0L0J5Nk0l5j0%nnnJ0J0nNN%N%%nNn%J0j0%nJ0j0
5828A0%%j0NNj0%%nl0k5nK0M0L5K5%n%nj0j5j0j0j5nk0nNNJ0NNJ0NJ0N%N%%J0J5nj0j5J0K5
5825E0J5J0j0k0%j0k0k0j5j5j5j5J0NJ0J0K5J0%%J0Nk0k0j5j5nNK0%J0J5J5NJ5J0%j5k0NN
5822A5J0j0l0j0NJ5K5J5%J0NnnnK0K5K0j0k5nN%%nnJ0j5j5j0j0j5J0L0L0J0j5k0k5j0j5%K0
5819A5M0M0L5J5Nk0m0l5k0%J0J5nk0l5l0k5j5%j5nL5N5N5L5nl5l0j5j5N%j5NJ5NNNj0J0K0
5817C5K0Nnk0%J0N%k0l0l5k0J5N%J5J5NK0J0NJ5K0%j0k5l0j0NK0K5Nj5%%j5k0k0j0K5L0N0
5814G5L0%j5nnJ5J0J0j0k0k0%J5%l0l0l5k5j0J5N%NNJ0nj5nj5j0j5NK0L5J5%J5NJ0nnJ0Nn
5811C0nJ0J0J0J0NL0L0nnk0k0k5k0k0k0k5k0J5M0M0J5Nj0j5%j0l0k5j5K0N5L5L0K0%J0Nj5
5808A20m0l0k0k0k0j0k0l0J5M5J0%n%j0k0J5M0N5L0nn0l5nJ5nJ0J5j0l0l5k0j0K5J5%nj0N
5805c0J0%l0l0k0nK5K0K0K0K5J5j5k5nK5J0%K0%j5k0l5nJ0J5K0NNN%Nnk0k0j0K5K5K0K0K5
5803H0nk0k5k5j5J0J5%j5j5%J0NJ5Nj5nJ5L0N%nJ0K5K0%k0j0J5%%l5j0J0J5%k0nj0j0%nj0
5800E%K0NJ0k0l5k5k5J0K5K0J0j5J0K0L5J5j5j5J5M0K0%m5m5k5j0nj5nJ5K0%l0k0nJ0L0J0
5797a0K0M0J0j5%j0K0J5%j5j5nk0k5nL5N0L0j0k0k5nN%%%NNNnJ0J5nk5Nnk0j5nj0j5J0NNN
5794A0NNJ0Nj5j5j5j0j0J0j5l0l5%K0NL0L0L0K5K5J0Nk0m0k5nJ0K0J0Nj0k0nJ5L5J5%k5j5
5791B5nJ5J0l0%nJ5J5k5nJ0J5%%%%%%J0j0%J5J0%nJ5J0%j5j0k5j0j0k0k0j0N%j0J0J5K0Nk5
5788b0l0j5J0K0K0K0J0%m5l5k0J5J5%%J5M5L0NJ0%%j5k0j5nnJ0J0J0J0J5J0J0NJ0j5l0l5j5
5786a5J0NJ5%%%%l0j5nNK0Nj0n%nj5j0j0j5nj5nJ5J5J5K0J5J5K0J0nn%j0n%n%j5j5k0nK0K0
5782b0J5K5L5L5J0Nk0l0m0m0nJ0K0K0%J5J5%nj5k5%J0L0K5J5J0nJ5nj0j0k5n%k5j0j0%J0J0
5780B5%Nj0j0%nnj5J0J0NNK0J0NJ0J0%j5%nj5NNj5j0J0K5K5J0nnk0l0l5l0J5L5K5%j5j5j0
5777@k5nJ0K5K5N%nj0nk0k5%J0K0NJ0K0J5J0K0N%j5nj5k0l0l5k0K5N0N0K5NNJ0%nn%n%nj0
5774H5%nj0nj0j5%j0j0j0j5j0j5J5L0J5K0J5Nnk5k0%nJ5J0nj5nNJ0%j5%K5J5J0K0L5Nnj5N
5771A10%j0j0nnnj0%j0n%j0nn%NJ0%N%%J0nn%nJ0J5j0k5nj0J0N%%n%nnJ5J5J5K0nj0NNNNK5
5767A15K5j5j5J0Nnl0l5j0N%J5nk5k0k0%Nk0%nn%n%n%J0J5J5J5M0L5J0j5k0%nk0j0j5k0j0
5764a5nj0Nj0nnnnj0J0%%j0J5J0j0l0nJ5NL0L0L5K0Nj5j5NJ0J0J0J0J5J0K0Nk0k5k0k5%J5
5761D5J0nj5l5l5k0K0K0J5K0N%N%NNNNNNNNnj0J0j5j5%nj0K5Nl0j5j0N%nJ5J5J5J5K5NJ0J5
5758A10Nj5m0m0k0k0l0j0J0J0NJ0J0J0J0J0%Nj0J0L0J0j0j5J0NNNNN%J0nn%n%j0j0NK0J5N
5755I0k5o0l5j0j5%n%%%N%%j5k0j5k0j5k0k5j0K5K0L0J5%j5k0%NJ0NJ0J0J0NN%j5k5Nj0j0
5752a35nj0nj0J5M0J5nJ0J0%%J0nnJ5%%%j5J0M0J5n%J5NNJ0Nk0l0m0j5J0J5J0J5NK0K0Nnj0
5749@nnk0Nj0nk5j5k0k0J5J5K0J0Nj5%j0%%l5l5j5k0J0K5L0L0M0K0%nk0Nnl5l0j0k0k0NK5
5747a40K5%J5K0J0J5J5J0K0J0j0k5l0nk0j5J0K5K5J0k0nJ0L0%%N%j5l0nK5K5J5k0m0k5J0J5
5744f0L0K0j0l5k0%K0K0%k0l0l0k0%J5J5nnnj0n%J5M0N0L5J0%j0j0l0n0k5j0J0J0nNJ5NJ0
5741g0NNK0nnnnnnj0nnN%%NJ0%nJ0n%%nn%nNn%%nnNj0NJ5J0NK0L0L5%j5%n%nnnnj0J0nN%%
5737b0%J5j0J0J0%J0%k0l0m5k5j5nJ0L0K0K0K5N%%NJ0nNNn%n%Nj0Nj0l5m5l0k0nJ5L5L5J5
5734e0J0J0J0J5J0j0k0nJ5J5%%J0%J0j0k0k0nNL5L0J0j0j0j0j0j5nnj5J5K0K5J0nk5k5j0%
5732c0NN%nJ0J0j0J5nnNN%%%k0j5k5j0NK0K5NJ5J5J5J5J0J5J0J0Nj5Nj0j0%nnj0N%nj5j5%
5728A5NK0%j0k5j0nJ0Nj0%K0NJ5J5n%j5NNj0k5j5nJ5L5L0J5J5nk0m0m0l0j0j0K0M0M5M5M5
5726A35J5nk0k5%j0%nk5k0NJ0J0N%K0K0K0K5K0%j0j5NnK0J5%k0k0k5j5j5j0j5nJ5J5K0K0%
5723A30n%n%%%%n%%K0J5j0k5l0j0j5j0j5k0%L0L0J5j5j0J0J5J5%k0nj0nj0j0j0j0j0J0J0J0
5720D5NK0%J0NK0K0%k0k0j5l0j0%nJ0K0L5J5nj0nnNj5nnnnn%j5Nnj0J0j5NK5J0J5nk0k5nj0
5717Enj0n%J0L0L0K0k0k0j0N%nk0j0NK5K0nnJ5J5J0J0J5Nnk0l0%%J5K0nj0k0k0j5j5j5j5j0
5714d0j0J5N%%j0j0%%j5j5J0L0L5L5K5J0k0j0%k0j5k0j5k0j0J0J5%nNj0%NNj0J0j5j0Nj0%
5711g0j0%J5J5K0J5J0K5K5Nnk0j0j5nJ5N%J5K0L0Nj5k5l0j5j5%nnNK0K0%nj0nj0nj0nj0N%
5708c5j0J0K5K5L0K5%j5l5l5k0NJ5K0J5Nk0j5j0j0NJ0nnNj0%nj0NK0K0nj0%%J5J5K5K5J0N
5705H0N%%%j5j5l0j0J5NJ5J0J0J0J0J5k0j5k0j5j5nj5K0K5K5J0j0%n%j0%nj0nJ0j5j0J0nn
5702B0%n%K0nJ5K0nJ0J0j5j0j0j0j0J0L0K5J5nj0nk0j5j5k0J0K5J5J5J0j0%%N%J5j0j0j5j5
5700E0j0nnnnj0Nj5%J5%J5NJ0NNJ0Nj5k5l0l5j5j5n%%J0nk0j5J0L0K0J5K0J5K0%j5k0%K5L5
5697E5K5N%N%j5%Nk0j0%nj0j5%j5nN%j0j5k0NNL0J0J0Nj0j5nNNnn%j0n%j0n%nj0nNj5j5J0
5693g0%J0K5M0K0Nj0nk0k5j0%K0%nk5l0j0K0J5J5NJ5Nj5k0nK0L0K0L0K0nk0j0j5j0k5j5j5
5690e0NJ5K5%%j0nnnj0K0L0J0k0n%nn%%j0NNj0nNj0N%nNnNnnNNJ0%J5K5K5%j5k5j0j5k0j0
5687e0Nnn%j0k0k0j5NK5L5L5K0J5Nnj0%j0k0k0k5j5%nj0%J0J5Nj5k0nK0K0J5J5NK0K5M0Nj0
5684D5%nk0k0l5j5j0n%J0%k5%Nn%J5%K5%%J5J0J0j0n%j5nnnnNJ5NJ0J5NK0J0l0nNK0K5Nj0
5681D0k5j0J0%nk5k0NJ5J5nj0j5l5l0J0L5L0%j0j5NJ0NNJ5%%NJ5%%J0N%%NK0%n%NJ5j0l0n
5678B5N%j0%%J0j0%%J0nJ5J0J5J5J5NNK0K5J5%k5l5k5l5%J0J5nl0k0k5j5%J5J5K5NJ0%j0N
5675D0Nj5nnnnj5NJ5%%K0J5%%J5K0J0j0k0%N%Nnn%j5%nj0%%J0nJ0N%%J0nj0%j0n%nj0n%j0
5671En%n%%k0nK0K5K5N%nnnnnj5%nj0N%NnN%N%J0j0%%%%N%%K0K5%j5j5k5j0NJ0J0NJ0NnJ5
5668D5K0N%l0k5j0J5J5NNN%%J5J0%j0%j0j0Nj5n%j5%NJ5L0Nnk0j5k5k0k0NNNNj0j0nj5j0n
5665g0k0nN%%%J5J0Nj0k0j0K0K5%Nj0J0J0NK0NNK0J5Nj0j0j5n%j5j5n%j5j5NJ0J0k0k5J5K0
5662e5J5J0K5Nnk5k5j0nNJ0K0J5J5%j0%j0j5k5k5j0j0J0L0M0O0M0J0k5k0%nNj5nj0j0k0j5
5659d0k0j5j0NJ0j0J5L5L0J5j5j5j5j5k0j5J5K5K0K5L5J5%j5m0m5k5j0NNJ0L0M5L0J0nj5j5
5656B0k5j0%%n%L0L5K0K0j5j0j5l5l5j5J0N%K0NNJ5%nj0k0%j5j0j0nn%j0J0n%%nNNJ0%NNN
5653c5NNj5j0NK5K5J0j0nj0k5k5%J5K5K5J5J5K0J5nl0j5j5j0j0k0%K0K5K5K0%k0nj5NJ0NJ0
5650D5K0L5L5J5j5m0l0l0j5j5j0j5NL5K5J0nj0j0j0J0NNNJ5J5j5j5j0nk5k0%K0J5%k0k0%J5
5648e%nJ0K0J0j0j5j0j5j5j5nJ5K5K0J5J0nnJ0Nn%Nk0n%NK0%j5j5nNNnj0NNnj5%j0j0NJ0J0
5644a0J0NK0K5%j0k0l5nJ5L5L5J5k5m0l0k5k0j0j5j5K0K5K5J5J0K0K0%j0k5l5nK0J5K5J5%
5642C5nj0l0l0l0j0%%nnN%J5J0NJ5Nk0k0nL0J5NJ0J5NJ5n%J0nj0J0Nnj0n%j0j0nnj0%j5Nk0
5639g0%j0nnNJ0J0J0%nJ0K0K5Nk0j5%%N%NK5J5J0%NJ5J5K5J0l0m5l0%Nj0j0k5k0j5NK5K0J5
5636b0J5%nJ5J0%NJ0%n%n%%n%%%n%Nj0J0j0j5j5j0NJ5%j0l0l0NK0K0%%%n%k0%J5K0J0j5k0
5632e5nNJ0j0%%%%K5K5K5K5NNJ0NJ5NK5%j5k5m0n%nnJ0J5K0J5J5J0j0J0nj5j5k0j5nj0%j5
5629EnnnnJ5L5M0J0k0l5j0K5K0K5j0j0k0k0k5k0nJ0J0nj5j5j5j5J0J0J0NJ0J0J0J0%K0NNJ5
5627E5%J0J0j0NnnnnnnNNj0m0l5j5NNNj5j5NnnnnJ5J0J0J5%K0J0NJ5J0%J5J0J0NJ0%j5nnn
5623E0nnj0K0%NJ0%J5K0j0nj5j0j0l5l0nNL0L0Nj0k0%J0NK0K5NNNj5l0j5%%J0%N%N%%NN%J0
5620G5j0%%J0nl5l0j0NK5M0L0J5j5m5k5nJ5J5N%%%L0J5j0j0j5%j0j0j0j5k0%J5J5J5J5nl5
5617B0j5k0j0j0j5nj0J0M0L5L5L0L5Nl5m0l0j0N%N%NN%N%j5k0k0NJ0l0k5j0j0J5J0NJ0%k0
5614f0k0l5j0K0L0L0J0J5nnJ0J5J0j0N%NJ0NNnk5J0L0K0%k0k0%%%%j0k0k0nL5K5L0Nj5j0N
5612C5L0K5J0k0j5j0n%j5%j5j5%J0NK5%k0k5l5j5N%N%N%nJ0J0J0%j0k0j0J5K0J0j0j0j0j5
5609e0J0%j0J0NNJ0%NJ5%%K0J0NJ0J0J0J0j0j5nj5j5nj0j5%%n%j0NNj0%%j0N%j0j0NJ5J5N
5606a5l0l0NNK5J0%NNK0%%K0n%n%n%J0j0j5nK0K5K0Nn%%J5J0J0NJ0%J5%nNj0NnnN%nNj0%%
5602I5j0N%nj0%K0J0k0k0%nj0k5k0nnj5j0NNj0j0j0J0Nn%K0M0L0L5J0j5j5j5nNNj0k0k0n%
5599@nj0%n%j0nNJ0K0K5K0%j5nNN%n%J0j0j5%%k0%j0j0nj0j0k0nL5K5J5J5K5J5nk0nJ5J0%
5596E0%NNNl0l5l5k5NK0K0J0J0J5J5J5%j0Nj0n%j0%%j0J0K0K5K0%k0l5l0j5J5K0K0NN%n%n
5593D0j0%%j0n%j5%%j5j5NJ0NJ0NJ0NJ5%%Nnl0k5k0J0J0j5j0J0%nk0%J0K0J5J5K0J0%j5l5
5590b0l5j0J0J5k0k0nN%J5J5L0M0L0J0nj5N%j5nnj0nn%%%%%Nj0%%j5NK0M0M0K0k0l5m0j5J0
5587E%J0%Nnj0NnnNj0%J0J0nnJ0J5j0j0j0nj5j5nj0j5J0J5J0J0K5J5NNN%j5j5nnnj0%j0j0
5584d0Nnj0nnK0j0%J5nJ0%NK0%NJ5NJ5%J5%j5nK0J5%j0nj0j0NJ5NNnj5NNN%nk0j5j0k0j5k5
5580e5j0NK0K5L0J0%j0j0j0j0J0Nn%j0%J5%j5n%J5Nk0nNNnnJ0J0j0j5nJ0K0k0j5NJ5K5%j0
5577ek0j0nNJ0n%n%J0J5J5J0J5NJ5J5%Nnj5j0N%nn%%nk0n%NNj5j5k0k5j5n%L0K5L0K5J5J0
5574E5%j0k5k0nJ0J5Nk0l5l5k0n%J0J0J5NN%K0K0%%NK0K5NNnj5k0l5l0n0m0%L5K0%%K0L0K0
5571a5K0K5K5%k0nj0J0J5K0Nk0nj0j0j0J0NJ0j0j0J0%%%%N%j5J5Nj0j5J5J5J0nk5J0J0j0J5
5568E0K0Nj0%K0K5Nj5l0l0k5l0nNL0L0M0L0Nnk5nj5j5j0k0k0j0%NN%NNN%nj5j0j0j0j0j5j0
5565f5%%%nJ0j0%%NJ0NJ0J0%%J5K0K0K0K0j0j0%j5j0J0%nn%%%NNNNNNNJ0%N%NN%J0%nJ5J5
5562A15j0k0l0k5k5j0%k0k5j5J5L5K0n%nnn%n%NJ0NNJ0J0NJ0NNnJ0J5J5J0j0j0J0J5L0J0j5
5559A25k5l0k5j5J5NJ0%nk0l0j5J0J5nj5j5nK0J0%k0k5j0J5K5L0K0J0j0J0K5J5J5nl0j0k0
5556D0n%k0k0l0J0K0L5K5Nn%J5NNj5j5%%J5NJ0j0j0%N%Nk0k0%J5%j5j5%J5J5J5J5J0K0J0K0
5553A35n%%%j0%nnnl5m0n0j0NNj0NJ5J5%k0k5nJ0L0J5Nj5k0l0j0nNNNNNJ0nJ5J0nJ0N%J0J0
5550B0%nk0k0j0%NNNN%NN%k5m5l5j5%J0J0L5N0M0J0J5K5K0J0nk5k5j0J5J5J0K0K0j0l0m0k5
5547A0k5j5nL0K5J5j0n%%n%j0n%%K0L0%J0K0J5J0j5l5k5j5%J5J0J0%nn%Nj0n%J5J0J5J0j5
5544F5k5l5nJ0J0J0J5J0J5J5N%j0j0j0nj0j0j0Nk5%j0nj0j5%NK0J0J5J5J5J0J0%j5%j5j0n
5542B0j0j0J0J5NJ5K0J0j0l5k5j5n%K0M0J5Nj0j0j5j0%J0N%J0N%j5l0j0NK5J0%j5k5%%j0N
5539a0J0L0K5J0l0m0l5l0k0nJ5L5K5%%%N%nJ0K5J0nj5nK5K0nnj0j5nJ5K0K5J0k0j0j0k0j0
5536EJ0L0K5Nj5k5l5k0J5K0K5%J0J0Nj5nk0nnj5j5nN%NNJ0nJ0%%j0n%j0%%nl5l0nNJ5J5K5
5533c0J0%NN%j0J5%%N%%NJ0nNNJ0K0K5J0nN%nk0m0l5k0nJ0nNJ5%k0l0nj0%nNK5%K0M0N0N0
5530A05M5Nk5j5j0j5j0j0j5NNj0J5L0J5nj0k0%K0K5J0nNNj5j5k5nJ0nk5l0k0nk0nK0K0K5J5
5527F0%%J0nnJ0%%nj0nj0Nj5j0%j5nj0j0NJ5NJ0K0K0L0J5j5j0j0j5%%nN%n%%nnj0nn%j0%n
5523@nK0M0L0L0j0n%j5j0nj5j0%k0k0k0k5k0nnK0L5M0M0L5M0K5K5J5l0m5m5nj5k5j0K0J5n
5521F0k0k0nNJ0NJ0%n%%%%%nNNN%%N%%J5J0j0l0l5nL0M0M0K0Nj5j5j5nk0n5l0k0%%NNJ0J0
5517a0J0J5J5NJ5K0Nj0j5k0j0K0J5K0J5K5Nj5j5j5k0%K5K0%j0j5k5nJ0J0J5j0k5k5l5k5j0
5515e0K0M5K0K0nk0k5nJ0NNnJ0NN%J0%Nj5j5nnnnJ0j0nJ0J0Nnj0%%%%Nj0j5J0K5L0Nk0m5l0
5512d0j0nNJ5J0J0nj0nnNJ0nj5j0j0J0NK5K5K0K5J0j0j5j5j0n%j5k5j0K0M0M0M0L0J5J5k0
5509A30k0m0l5m0k0%N%NJ0K0J5J5j0NNJ5K0J5%%l0k0%NNn%nnj5Nnn%Nj0j5l0j0%J5NJ0%k0
5506c0NNJ0n%N%N%%%%%K0J5%J0J0NJ0J0nj5j5j0nk0%L0J5nnj0NJ5J5Nnl0j0j5j5l0k5j5J5
5503f0L5M0nl0k5n%%nJ5K5L0J0J0J5%j5nnn%%k0k0k5k0NNK0K0Nj5nnn%j0n%l0j0j0j0J5L0
5500g0L0K0Nj5j0j0K0K5K0J5%j5m0m0k0%K0L5M5L5J5J5K0Nk0n0l5k0j0N%NNJ0K0K5Nj0k0k0
5497ej5nJ0n%J5j0nN%n%nj0%n%K0K0J5j0l0m0k0NL0M0L0NJ0j0j0Nn%j0%Nj0%%NJ5J0J5%J5
5494F0J5N%j0%n%j0%nnnnj0%j0nnJ5L5K0K5nk0j5nj0j0j5nJ5K5K5J5Nj0k0l5l5k5j0NJ0NJ0
5491eNNj0J0K5L0J5J0j5j5k0k0k0k5k0k5k0NK0J5NJ5J5J5J0J5J5NJ5K0j0j0nk5m0k0J0K0K5
5488B0J0L0K0Nk0l0l5j0J0K0J0j0j5k0%nnnnnj0n%j5k0k5j0J5K0L5M0J0%k0k0k0j0K0K5NN
5485b0%N%j0j5N%N%%%%N%nj0NK5Nj0k0N%nN%n%%J0J0J5J0J0J0J0J0K0K0J0%%nk5l5l0j5NK5
5482B0K0L0L5J5j0k5k0j5k0j5j0k0k0%K5L5J0%J5N%NnJ0J5K0K0J5NJ5J5%k0k5k0k5l0j5nJ5
5479D5%NJ5%nn%nn%j0%NNj0J5%N%Nnj0NJ5K0J0j0j5k0j0j0k5j0k5k0j0NJ0J0NJ0J0NJ0n%%
5476@j0J0N%j0k0%J5K5J5K5K0J5j5m5l5k5%J0%%%l0k0j0%k5k5nJ5K0J5K0L0NJ0K5J0%NNnk0
5473@k0%NJ0K0nk0k5l0k0NL0K5J0%NJ0nj5l0j5k0j5J0L0K5NJ5K5K5K5J0nj5j5nj0j5k0nnj5
5470d0j0j0K0K5%J0%N%NnNJ0n%NJ5NJ5J0J0J0NJ5%j5nnj0nj0nnj0nj0%j0j5Nj5j0j0j0%%j0
5467f0k0j5%J5K5J0J5nn%N%Nj0J0%%J0J0J0J0%K0J5%j0j5j0j0%nj5k0k0j0%J5L5K0%%NK5J5
5464D5J0j0l0l0j0nj0j5%NJ0K0%j5k0j5N%NK0M0L5J0j5k0k0nJ5J5K0j5k0l0j5Nj0j0K0N0M0
5461E0L0%%%%Nk0j0nJ0J0nl0m0m0k5nK5K0J5L5J5nk0k5NJ5K5%%NNNj0J5NnNnj0J0n%%nNNN
5458E5NK5K0J5k0l0j5K0L0L0nj5j5%%%l0k0k0j0l5k5l5k0J0J5J0J5J5J0J0J0J5L0K5L0L0%
5455A30N%N%NN%%nNj0l5l5m0l0j5%J5L0%NNNnk5j0j5J0L0K5J5nnnnj5%Nj5j0J0n%k0j5%K0
5452EJ0j0%%J5n%NNN%N%J0J0nk0k5nJ0J5nk0k5k0nJ0%m0l5%L0L5J0j0NJ0J5J5J0K0Nk0j5%
5449en%%J0K0K5J0j0k5k5j0J0j0j5J5L0J5j0k0k0%J0K0L5J0nk0l5j0J0K0j0nj0j0%NnN%nJ5
5446ej0k0nj0k0j5nj5j0%J0K0M5M5L0J5j0j0nnj5nj0j0j0J0J5J0J0K0J0J0J0J5j5j0NNj0n
5443E0NNnJ0n%N%%J5J5n%nnk5l5k5%K0J0j0k5k0j5NN%J0J0%nJ5Nnj0J0Nnk5k5l0j0NJ0J5K5
5440d0K0K0NJ0NJ0%NJ5%j5nj0k0nj5nj0j0J0J5L5J0NK0%J5nk0k5%K0J5%j0j0j5j0NNJ5K5L0
5437H5J0j0l0j0%%K0J0J0j5l5k0J5Nj5%K5K0%k0j5j5k0%%NK0K0J5nj5N%j5l5l0j5Nj5nj0n
5434h5nnnj5NJ5L0L5J5L5K0K5K5J0k0nnnnnnnj0nnnnj0nNJ5J0J5%J5J0J0j0j5j0j0j0j0k0
5431e%%%%%N%%%J5K0K0J0%j5l0J0j0nk0N%k0%j0j5%nj5nnnnk0J0J5M0M5L5nk0j5NJ0NK5K0
5428F5K0nk5l5m0k0%J0J0NJ0J0NJ0j0l0k5j0J0K5K0J5%k0j0n%NJ0NNNNNj0j5j0j5NNNNnj5
5425c0k5NJ5L5L5K0Nj0j5J0J0J5J0J5j5j5j5j5j5j5k0j0K0J5J0nj5%K0K5Nk0l0k0J5J0%j0
5423ej5j5j5j5J0J5NK0NJ0NJ0j0nl0J0%NnJ5J5K0K0J5K0J5j0k0k0k5nnj5k0K0J5Nn%%j0J0
5420A5%%%%%%n%%%%%n%J0j0%%%%%nNJ0nk0k0k0J5J5%NNK5K5J0%%nl5l5l5j0j0J0J0n%%%NK5
5416c5J5K0%%%%nNn%NNl0l0j5J0L0L0K0Nj5l0nj0%J5J0nk0%n%j0NJ5J5K0K0%nnk5k5l0%J5
5413e0NN%N%%k0j5j0j0J0L5L5Nj0j5nNJ5J5J5J5J5J5j0k0l0nNL0K0J0J5j0l0l0j0j0j0j0j5
5410e0j5j5nK0L5L5K5Nj5%n%J5N%j5j0J0K0L0nj0j5nJ0%%NN%l5k0j5%K0n%%nK5M5M5K0nk0
5407A05nk0j0j0j5j0Nj0%K5K5K0%l0k0j5l5j0NJ0K5%j0nj0j0j0nj0j0NNNNNNNNnj0nj0K0%
5404a0j0k0j0Nn%n%nnJ0J5J0J0J0J0J0J0j0k5k0j5%j5k0k0j5%J5L0K5J5Nj5nJ0j0J0J0J5%
5401a5k0j5J0J0L0L0%j0J0NN%k0k0j0NJ0J5Nj0k5k0%NNNJ0nk0j5j0%K0J0nj5n%J5%j5nNL0
5398b0L0L0L0Nnn%%nn%nnj0nj5nJ0%j5k5j0%%nj5%j5%%nJ5j0j0J0J0j0j5nk0j0nj5k0%L0N0
5395g5M5M0K0%k0m0k5k0j0J5K5J5J5K0J5n%NJ0%%J0J5J5K5Nj0k0nk0k5%K0K0J5n%J0k5k5k5
5392Ek0k0k5k5k0NK0J5J0J5J0K0NN%nNNnNnnk5k5%J5K0J0K5L0L0K5L0Nk0m0m0j5j5J5L0J0
5390F0Nj0j0Nnj0J0%j0%n%j5j5%k0nj0j5K5L5Nj0k0J0L5K0NNnk0nN%nj0k0nk5j5j0j0k0j5
5387a00j0k0nJ5L0K0J5K0NJ0J0J5NNJ5J5K0k0j5%%N%nnnnj5%%j5nj0nnK5L0K5L0NNNNN0L5
5384A75nl0l5l0j0NJ0J0J0J0k0j5j0k0j5j5l0%nJ0N%NN%J0J5L5K0K0Nk5j0j0%%%%j0j0%J0
5381E5J0k0m0l5k0j5j5j5l0j0J5J5L5L0M0K0J5K0J5J5j5k5k5j0NL5M5%l0l0m0l0nK0J0nj5
5378c0j0K0K0K0L0nj5j5%J5L5J5K0J0j0k0j5l0j5k0j5k5j5j0k0l0nJ5K0J5K0J5K0J5K0%%j5
5376Ej5j0%J0k0m0k0NL0K0J0%Nk0k0j0NJ5K0K5J5K0J5%j5nJ0K0nj0NNj0n%J0j0k0%NNnn%n
5372A0j0N%j0%nn%nJ0%NL5N5M5J0%nj0%j5%nnj0J5J5nnnJ0J5J0nk0nj0%j0%nnj5l0l0k5j5
5369c5J5L0K5K5K5L5J0j5k5k5j0J0K5L0J5J0Nj5k0%K0J5%k0k0k0l0m0j5NN%NL0L5J0j0l5l0
5367B0j5NL5L5K0j0j0%j5j0k0k0k0k0NJ0J0L5J5J0J5J5J0j5%%Nnj5k0k0j0%%j0j0j5j0NK5
5364EM0K5J5%L0K5K0Nk5n0m5l0NK0J0J5J5J0J5K0j5j0j5j5j5j0N%NNJ5J0Nnj5%nj0%j0j0n
5361C0NJ0NNJ5K0Nj0Nn%%j5j0NNNj0j5Nn%nnJ0%nJ0J0nNNj5j0j0j0j0j5j5n%J5NNj0NNJ5K0
5358D0Nj5j5k5NNN%%%%nNN%K0L0K5K0%k0nj0j5%j5%nj5%j5j0%j5j0nj0k0%J5J0J5J5K0NK0
5355C5J0nj5k5%%nj5k5j0j5J5K0J5J0Nl0j5NJ0NJ0j0%%J5L0L0J0nj5nj5k0j0j5j5nJ5nNnn
5352d5nnK0L5M0J5nj5j0j0N%J5%k0l5l0k5NNJ5%%%n%nn%%J0K5K5J0J5K0K0J0%k0j0m0l0l0
5349f0j5NJ0NJ0J0NJ5J0Nnk5j0j5J5K5K0K0K0J5J0K0L0%j0j0k0k0n%J0%j0J0K0Nk0l0k0nj0
5346EJ5%J5J0Nnj0j5%J0NJ5Nj0l5l5j0K0K5L5K0nj0k0NJ0J0K0J0j5k5l0j5j0k0j5j5k0nNK5
5343e5K5M0L5L0Nj5l5l0j0J0Nn%N%%k0j5%J5J5%j0k5%%%%nnNj0%J0j0J0K0N%%j5J0K5K5K0
5340E0K0%Nj0N%j0nnnnJ0nj0k0k5j5nJ5L0L5J0k5l5l5n0k5NJ5NJ0K5L0Nj0j0nnJ5NN%k0k5
5337f5%J5L0K0Nnnj5j0nk0l0k5j0J5K0L0K5K5K5J0nl0m0k0J5L0Nnj5j5k0j0J5J5J5j0nJ0j5
5334e5j5%J0K5J5j0k5k5%M0M0K5K0Nj0k0%nk0%j5nj0k5NK5L0%NNNJ5j0j5k5m5j5%K0J5NJ0
5331c0J5J5J5J5J5j0J0nnJ0J0nnl0j0NJ0NNj5j0k0J0K5K5J0J0NJ0j0j0j0j0nj5j5%%%J0n%
5329A0J0%J0NJ5L0K5J5j5l5k0%Nj0j5k5j0%%J0nj0j0n%j0NJ5L0L0J0%j5k0nNnj0J0%%j0NJ5
5326B5nNJ0%J0J0%j5l0k5j5NK0K0Nn%J5L5K0N%%J0j5m0k0k5j5j0k5%J0N%nnJ5J0nnJ5K5L5
5323D5J0%nj5j5j5j0j5j5k0j0nK5J5%J5J0J0J5k0%%j5j0nk0NK0L0K5K5J5Nnl0m5l5j5NJ5%
5320c5NJ5%j0j0Nj0%%j0J5J5K0L5J5nl0k0j5j0J0K0M0J5j0l0l0j5%K5L5Nk0l5l5nK5L5L5J0
5317D5nk5l5l0k0%J5N%J5N%NNK5J5%j5k0%%J0j0nj0nJ0J0J0J0J0NJ0J5j0%%j0%nJ0j5k5l0
5314d0%j5j0J0K5K5%k5j5%J5L5K5K0%nnnnj0nj0J0k0m5m0%K5J0J5NNnJ5J0nNN%j0%nnn%nn
5311d0j0J0K5J0j0NNNn%%j0J0Nj0NNnJ0n%%%Nj0l0l5J0L0K5J0n%j5Nnnj0nNj0j0J0K0L5L0
5308D5L0J5j5j0J0n%%nj5l0k5j5%J5j0J5K0%J0J5J0J0J0J0nk5j5j0j5j5j5j5j0%j5%K0NNK0
5305eNL5L5Nj5j5j0k5k5j5J0J5%J5J0J0%NJ0nj0j5j5j0J0J5K5N%J5L0J5l5n0l0nJ0NJ0N%j5
5302@j5%%J5NJ0J0K0K0Nj5l0k0%K0J0k5l0l0l0j0j0j5NJ0J0K0K0K0K5%%N%%N%Nj0NNn%%%%
5299Enn%%J0L5L0J5Nj5Nj5m0m0l5j5nJ0K0M0K0Nnk0j5j5NNNJ5J5Nk5l0%L0K0L0M0K0j5k5l0
5296C5j5J0NJ0N%j5n%j0nj0n%%NnnNJ0j0n%J5K5J0%NN%nnl0l0k0%NNNJ0J0nK0J0Nj0%nnn%
5293Ennj0j5k0%K0L0M0K0NN%J0NNNNk0k0J0J0J0nj5j5%J0J0nn0m5k5J0j0j5j0j0J5J0J0J0
5290d0Nj0%nK0J5J5J5NJ0%J5J0%J0N%%%%K0K0nk5k5k0k0%nk0k0k5j5J5K0J5L5K0nj0j0j0j5
5287a5j0l0l5j5J5K5K5K0%NJ0NNJ0K0K5N%k0j5j0j0nNj5j5%NL0L0j0m0n0m0j5K0L5K5J0NL0
5284A5K0J5K5J5Nj5j0Nnnj0nnj0nj0nnj5%NNJ5%%J5J5%nN%nJ0j0%N%N%NnJ0K0j0m5m0k0%J5
5281a5J0J0J5n%%%%%j0J0J5%j0nj5k0%L0K0Nk0j5%NJ0j0j0l0j5NK0K0%k5j0j5j0J0L0M5L5
5278E5J0NJ0K0K0%j5k5k5nnj0nk5k5k5k5NK5K5L0K5K0nk0J0NNJ0N%J0NnJ5N%j0l0l0j5k5k5
5275c5j5K5L0J5NJ0K0%k0k0nn%nnnJ0NM0Nj0j0j5j0%J0J5J5k5k0J0J5J5J0J5J5%K0Nj5nNJ0
5272A00j5n%N%j0m0n%%j0l5k0nK5L0Nk0l5k0j0J5L5K0NJ0J5J5j5n0l5j0NJ5K0K0K0K0K5K5
5269I0nl0nNK0nnj5j5j5j5nj0j0nJ0J0%J5J5j0nNJ5j0%NJ0j0%Nk0j5l0nNnj0J0K5L0L5K5J0
5266H5j0nNNj0k0l5j5%NJ0J5K5J0m0n0k0J5L0J5J5Nj0l0j5j0J0K5K5NNNNNJ0%%J5nk5k0m0
5263a0m0k0NK5K0J5%J0J0NJ0NJ0NJ0k5m0k0k0j0K0NNJ0L5M5J5N%%n%nj0l0l5nJ5K0J5K0j5
5260E0l0k0j5j5J5%%%NN%k5nJ5J0Nj0n%nnnn%%J0K5M0K0J0j5m0l5k0%J5K0J5K0%k0nnnnnn
5257b5NK0J0J0nnNj5k0k0k5k0J5N0L5K0K5K5Nl5l5k0nnJ0NNNj0k5k0k0%n%%J0J5J0J0J5J0
5254EJ0J0nk0l0nN%k5k5nJ5K0K0J0J5J5%NNnJ5N%nJ0NNnJ5NN%J0j0j5nj0j0j0nj0nnNJ5L0
5251D5K0j0j5l0j5J0K5J0j0j0j5%n%%%n%%j0%nnn%j0NJ5K5K5K0Nj0j5%N%J0%%NJ5j0j0k0k5
5248@n%J5K0Nj0Nj0nnn%nnJ5J0%J0%NJ0K0K0%j5nNJ0K0J5J0Nj5nnJ5J5j0j0k0j0%k0j5nnk0
5245B0j0nj0j0j5n%n%%NJ5%j5l0j0K0L5L5J5j0k0j5%J5L5%%J0%%%%%j5k0J0J5%nj5NnNJ0j0
5242B0k5j5J0K5K0Nj0j5j5%J5Nnj0J0N%n%%%nN%J5L0L0J5j0k0j0k0j5k0k5j0J0L5K5J5Nj0
5239E5Nnj5k5k5j0nnnnNj5%nJ0L0K5J0j5k5k0k5j0j0k5nJ5J5J5J5J5J5K0N%%n%J5K0K5J0k0
5236D5k0J5J5J0Nk0l5nnNj0NNNNk0j5J0K0M0K0j5l0k5NK0K0nl0k5nk0j5k5n%NNNNNN%J5J0
5233b5%K0J0J0%K0J0J0K0Nl0k5l0k5j5Nj0nnnn%J5L0K5K0J0NJ5%k0j5j5k0NK0J0J5j0%nnl5
5230b5l5J0L0K5J0J5J5K0%j5l5l5l5l5l5l0l0%J5L5L0L5M0J0NJ0J0NNL0K0J0%k0l5k0J5K0
5227C5L0K0J5n%j5j0l5l0k0k0l5j0nNJ0%%NNN%NnJ5J0j0NN%Nj0J0K0K0j0k0n%K0J0nj0%J5
5224A0J0J0k0l0k0%nJ0%NJ0L0L0J0N%%Nj5k0n%J5J5J5j5l5l0k0NL0K5J0nk0j5nnn%N%J0Nn
5221eJ5N%N%j0NJ0j0j0J5J0J5K0Nnj5k5nJ0J5J0J5n%nnNNNNj5j0l0l0l0j5NJ0%j5k5NJ0Nj0
5218g0j0j5k0J0K5L5L0L0M0M5L5nl0l5k5k5j0J0J0nj0nJ0Nn%%J5j0k0j5k5j0%nN%NK5J5J5
5215A0NNk5l0nj0nj0J0K5K5J0J5Nk0k5%K0J0J0J0J0j5l0j5NJ0j5j0j0K0K0J0n%Nnk5l0nJ5
5212d0J0J5M0J5nj5l5l0k0%K0%Nj0J0K5K0j0j0%n%%j0%nnNNNNN%J0Nj0nk0%nj0j5%J0J0J5
5209c0J0J5J0K5%j0nj0K5J0J0nl0j5j5%k0j5j5j5j0j0n%K0L0J0j5j0NJ0NJ0%NN%J0J5j0nj0
5206c0NK5M0J5%J0j5m5m0j5%NNj0J5K0K5K0K5nk0j5j0nJ5%Nn%nn%nn%j5j0j0j0nj5k5NJ0J5
5203f5NK5L0L5Nj0j0j0j0j0nJ5L5M0J0k0m5m0l0j0j5k0j0j0J0L0J5J5%k0NK5%nnJ5N%NN%N
5201a5J5j0nJ5%Nj5k0j0l0%K0J0Nnj0j0nnK0K5J0j0k5k0nJ5J5J0J5J5J0NK5J0J5j0nj0nj5
5198A5j0nj5J5j0k0j0j0nj0n%J5J5%NNJ0NJ0NJ0J0nJ5NNJ0nj5j5j0nnj0J5n%N%%nJ0J5K0J0
5195E0n%nJ5L0K0J0j5j5nn%J5J5%j0l0%%Nj0j5nNNk5n%%NNj5j0j0N%nj0Nnnn%Nj0k5k5j0J0
5191h0J0nk5k0%J5N0N0K5%nk0j0%K0K5J5k0k5j0J0J5K0J0J0nk0l0k0Nj0j0j0j0K0K0J5J5J0
5189B5J0%l0l5k5%J5J0%j5k0j0J0NNJ5K5L0J5J5%j0j5j5j0Nj5k0k0J5J5K0J0NK5J0J0n%nj0
5186C5nn%j0k5nk0j5k0%J5%K5K0K5K0J5nk5k5l5nK5M5L5Nnj0j5%J5k0j5Nj0%j0nnnnj0%nN
5183c0K5J5J0J0K0K5Nj0NNj5k5k0NK0J0J0%j0nJ5NN%k0j0nj0j5j0n%NNN%NNNJ5J0J0J5j0n
5180F5nn%%%%k0l0m5j5L0K5K0NK5K5%k0k0%nk5j0j0k5j0J0j0nJ0j0N%%J0J0J0NJ0J0K0%j0
5177A5j0j0nnJ5%NK5K0Nk5m0k0j0j5j5%J0J0J5M0K5K5L0K0%j5nnnnnj0nnN%NK5K0Nj5l0k0
5174D0k0%K5%j5l5j0J5L5K0K5K0nk5k5m0k0J0N%%J5nnK0NNk0k0j5k0k0k0J0K0K0K5K0K0nn
5171B5nnNNNNnj5nj0j5NK5L0J0j0l5l0j5NnnN%NK5L5J5j0j5K5J5K0j5j5j5j5j5NK0K0%J5N
5168G0K0%J5J0J5Nnk0j0j5j5j5k0j0%nk0l0l5nj0%%K5K5K5Nj5l5nJ5K5J5%J5K0J5J5Nn%Nj5
5165E5k0j5j5k0nj5nK0K5J5L0%j0nnj0%J0j5k0j0NNnK0M0L5K0J0j0k0l0nJ5K0J5nk0k5j5j0
5162B5%NJ0NNJ0%J0K0n%nj5%j0nnj0j0j0k0nj0j5k0nK0K0L5J5nk0j0j0nj0nnj0nNL5L5J5%
5159C5%%j5j5k5k5j0J5J0n%j5J0%K0J0J0%K0K0%j0k5k5j5NK5J0J5nnj5NK0L0K5K5K5K0J0k0
5156A35l5l5j5k0j0nj5l5k0nJ5J5J0J0J0Nj0l0l5j0nJ5NNNNJ0NJ5J5K5J0J5K0J5J5j5j5j5
5154E0j5k0j5j5j5%n%%j5J0nnK0NJ5J5%K5K0%nj0nj0%Nnk0k0%K5K5K0N%nj0j5j0j5l0l0j0
5151g0NL0L0K0NJ0j0j5j5nnj5NJ5K5J0%nnJ0L5J5nl0k0N%NN%%N%j0j0%J5K5J5nl0l5j5nK0
5148@L0K0j0k0j0j5k5nJ5K0NL0L5L5J5%l5m5l5j5n%%nJ0nnNj0k5k0j5%%Nnj5l0k5j5K0M5M0
5145f5K5NJ0J5nn0m5l0J0K5M0M0K5J5j0J0%NJ0j0J5L5J5nj5j5j5j5j5j0j5j5j5j5J0K5K5j0
5142a5nj5%J5K5L0J0Nl0j5nK0J5K5J5N%Nnj0j0j5j0%j5NK0Nj5m0l5k0J0L0K0L5K5%j5j0%N
5139D0j0j0j5k0j0nk5%k5k0j5k5j5%K5J5J5J0K5K5J0j0j0%J5J5Nnk0l0l0j5J0K5L5K5J0J0
5137@J0nl0k5j0%nnnJ0J5J0J0J5J0%j5%j0NJ0NN%J0J0%j0Nnn%nj0%J0%%J0%J0N%J0%nN%Nn
5133C0N%%N%nJ0%%j5j0nj5k0%k0nK0L5L5K0%j0j0%j0%n%j5NNj0j0nj5nK0Nk0k0nNnNn%Nj0
5130d5n%j0%K0J0j0k5%J0J5nk5j0nL0N5N0J5j5j0NNj5%j0j5%J5Nj5l0k5j5j5k0K0N0L5L5K0
5127G0J0K0J5j5j5nk5l5k0J0M0K0%j0l0k5l0l0k5j0K0L5M0J5Nk0k5nNNnn0n0l0NL5N0K5n%
5124d0K0M5M0j0k0j5j0n%n%j5NNj5nnnnNj5j5J0nJ5NNJ5%NJ0j0nNj5k5k0nK5Nj0N%%N%J0k0
5121f0k0j0k0J0L0J5K0NJ0J0J0J0J0J0NNNnJ0%%N%%%n%%n%%K0K0J5K0nk5j0j5l0k5k5k5k5
5118f5%J5K0J5j5l5l0j0j5nj0j5%L0L0K5L0%j5J0J0J0NNNNN%k0nnj0nj0j0N%%%%%%%J5J0J5
5115a5J0%K0J5NJ0j5%nn%%%j5n%J5L0J0j5k0%J0J0nk0k0NL0M0K0nnj5j5k5j0j0k5k0j0J0K5
5112a5J5J5%l0k5l0j5NJ5L0J5%j5l0k0j5%J5K0K0J0nNK0K5N%n%%n%Nj0%%j0NNj0n%%j5j0n
5109d5j0j0nj5nl0k0j5%NJ5K5K5Nj0j0NNJ0%j0%nj0Nj0j0NK5K0L5M0K5%k5j0K0J5J5K0J0n
5106G0l0m0l0j0%j0nk5k0nNJ0%K0NJ0J5%K0NNK5nK0K0nj0k5k5j0NK0K0NJ5nNJ0j5K0J0j0J0
5103F5NJ0NNJ0NNn%%nn%J0j5k0%k0nj5j5nk0k5k0k0k5k0J5K0L0NK0N0L5L0%j0k0j0NJ5K5%
5100I0NnJ0Nnk5l0j5j0j5j0nnnnnn%j0j0J5nnJ0nnNnj5j5nJ5L5J5K5J5%%J5%J0N%Nj0j0NJ0
5097E0J5%K0K0J5nj5j5k0l0l5k5nj0NK0J0j5l5l5j5j5nj0J0J5L0J5J0J0J0Nj0j0%k0j5j5j5
5094a15nNJ0%j0NNK0L0K5nk0NL5L0Nj5j0k5j0NL5L5J0nk0j0j0%j5j5%J0J0J5%Nn%n%%n%Nn
5091e%N%%%%%J0J0%k0l5j0J0%l5k0j0J5L0J5K0K0J5K0J5j5j5k5j0NNJ5nj0j0j0j0%%N%J5K0
5088EK0K0j0nj0nnnk0Nnj5nj0j0%k0NJ5K5K0K0nk0nj5j5J0j5%K0NK0J0nNJ0j0j5j5j5j5%J5
5085d5J5K5K0k0l5m0k0k5l0j5J5M5M0K0L5N0M5L5J0j0k5k5k5nj5k0j0k0k0nj5nJ0K5K5J5j0
5083a0j0NJ0K5K5J0J5K0%Nk5k5Nj0k0nj5%N%%J5nNNj5nnj5l5k5nK0J0n%J0J0NJ0Nn%NK0L0
5080C5K0nk0k5j0k5j5j5N%j5j0j0k5nJ5K5L0J0N%NnnJ0nN%NN%NNNNnnK5K5J5J5J5j5nj5j0
5076D0j5l0l0j5J0K0J0nj5j5J0J5J5%N%NnJ0J0nj5nnj5k5j0n%%K0L5M0nk0k0nj0k5k5nNK5
5073e5K5J0j0k5j5j5%NnJ0K0K5K5K0%k0j0nnnNJ5J5j0l0k0nJ5NJ0K0K5Nj5l0k5%K0%k5k5%
5071h0K0L0K5K5nj5j5n%j0Nj0j0Nj5Nnj0%nnnnnJ0J0J5NJ5J0J0J0j0nj0nnj0nj0J0j0J0%j0
5068f5n%J5K5J0j5n%J0J0%K0nnJ5%NJ0%%%%%%%nNJ0j0nJ0n%J0j0J0%NN%J0J5nk0l5j5J5J5
5064B0J5K0J5L0K5J5L5K5K0J5L5M0K5J0nk5m5l5l5l5l5m0l5nJ5L5L0J0j0k5j0k5k0j5K0L0
5062H5L0J5j5k5k0nj0J0L0K0J5J0nj5l0k5j0NJ5K0J0K0j0k5l5l5k5nJ0%%%j0j0%%K0%J5K0
5059C5J5%j5l0k0nJ0N%%k5j0j0J0NN%N%J5nNN%%j0J0nn%%j0NnnJ5k0N%nNj0J0%nj5J5L0L5
5056C0NNK0K5L0J0nj5nk0j0nj5j0nNJ0j0k5m5l5k5n%n%K0J5J5J5K0J0NK0K5Nj0l5j0j5j0j5
5053d5%N%%NJ0J0N%k0nn%K0J0J0J0J0J0J0J5J5J5K0k0k0k0k0nnnnJ5J5%K0K0%J0J5j0nnj0
5050G0%%J5n%N%%J5J0K0Nk0k5k0k5nj0%K0K0K0j0j5l5%J0nj0j0j0n%NJ5nJ5%NJ0j0%nK0L0
5047H0Nj5n%N%Nj0k0k5nJ5J0J5J5k0k0k5k0Nj0j0NJ0J5NJ5J5nk0nj5NJ5K5J5j0k5k5n%NK5
5044A5L5L5K0%%Nnk5l0j5j5k5l0%N%k5k0nJ5J0NJ0J0j0n%j0NK0J5N%j0%j0j0%Nj5j5%nj0n
5041h5j0nn%NJ0NNNNNK0L5L0K0Nk0j5%nnn%NNnj5j5NJ0L0J5J0Nj5NnNK0L0J0Nk0nk0nJ5K0
5038H5J0j5l0l0k0%NK0L5J0J0j5k0k5m0j5NK0K0N%j5j5n%K0L5J0%j0j5%nk0k5k0NK5%l0j5
5035f5NK5L5L5J5%j5k5l0m5j5%J5%NJ5%k0j5j0J0nJ0Nj0j5nJ5L0L5K0J0K0J0j0k5k0j5NK5
5032@K0J0%n%nj5j5%NJ0Nj5m5k0j0%%K5L5L0K5Nj5j0%NN%J0J0nJ0%N%%NN%nJ0%n%nNj0j0J0
5029E5nnNj0J0j5Nnnj0nnnnnj0j0j0k0nJ0L0K0K0J0J0J0Nk5k5k5k0l0j0%K0K5L0K5L0Nj5n
5026C5n%J0Nl0l0j0NK5J5%k0j5%J5J0NJ5%NJ0NJ5K0%j5k5k5k0j5K0%nJ5j0nJ0Nj0n%n%j5N
5023a5K5K0%j0k5k0l0j5J5K5L0J5j5j0j0j5%%%%%%NnNJ0NJ0NNJ0N%NNN%Nj0J0J5%j5k0j0N
5019A5Nj5nNn%Nj0%%%%N%l0%NK0K5L0L5K0k0l0m0j5n%j0%%nj5NJ5NNK0%J5J5N%%Nn%%J0nj0
5016D5j0j5nj0j0j5j0J0j0j0J0n%n%N%%NNNnNJ5%J0NJ0J0%J5n%%%%NnNj0j0J0J0J0K0nk0n0
5013@m5k5k0Nn%%j0J0K0L5L5K0%%nnnnnj0nnj0%%nj0%nj0%nj5NK5L0M0K0NJ0J5%j0j0%L0L0
5009A05J5k5k5nJ0N%j0j0k5nL5%l0l5nNJ0j0N%%nNj5NJ5K0J5nk0j0J0J5J5nnK0Nk5m0k0J0
5007a0J5M0K5k0l5k5NK5M5L5K0j5k5l5m5k0j0J5K0M0K0Nj5l0k5nJ0J5NJ0J0Nj5l0l5j0j0n
5004e5NK0K0J0%k0k0k5l0j5NNK0%%N%%N%j0J0J0J0J0J0%%J0K5L0L0%Nk0j5j5j5j0j0nj0j0
5001d0j0nj0K0M0L5J5%j0nnn%n%j0%Nj0nJ5K0j0j5l5m0j0J0J0J0J5J0J5NJ5J0k0nnnnj0nN
4998c0Nj5j0k0j5%J5J0%NNJ0NNJ5%K0K5%j0nj5l5n0k5NK0K5K5J5%%j5nj0k0%j5nJ0K0L0L5
4995EJ5Nk0l5l0j0j0nJ5K0K0J0%nnnn%Nj0j0%J0L0K0L0%l0k0k0k0k0J0J5J0J0%k0nj0nj0n
4992h5j0nJ5J5%j0nJ5J5NJ0k5l5j5j0j0J5J0J0K0J0%NJ5K0L5K5j0nj0j5nJ0%j0l0j0J0L0L0
4989A5J5NJ0NNnj5j0j0j0nnj0nj0j5nJ5J5j0l0k0nNNL0K5Nj5nK0K5J0J5n%NnJ0J0nj5j0k0
4986@%j5j5j0j0n%j5NJ0j5j0NJ0J5J5J0J5J0nK5J5%k5k5J0N%k0l5%K5M0L5Nj0j0J0J5j0l0
4984A5k0%%NN%%J0nk0j0j0nNJ0K0%k0n0l5%NnNK5L0K5%k5k5%J5L5J5j0nJ5L5L5J5j5l0l5m0
4981d0l0j5NJ0%k0j5nJ0J5Nj0k0nJ5K5K0NJ0K0J5J5J5J5NJ0J5%l5l0k0j5k0nNL5K5J5j0j5
4978@%NJ0%j0J0NnNNj0J5%%%%NnN%nJ0%%NN%NNNNNJ0J5J5J5%j0%nk5k5l5k0J0NJ0J0j0nnn
4974B0J0J0J0J0K0J5j5l0k0j0J0J5j0l0j5j5j5j5k5j0J0NJ0J0NJ0NJ0NNJ5%j5m0m0j0J5J5
4972g5K0J5K5J0K0K0nnn%nj0J0j5l0k5m5j5%J0NNN%K5L0J0j5l0l0j0J0J5K0J5%k0k0j5NK0
4969h0K5J5J5J0j5%N%%n%%%J0J5NJ5nnJ5J5L0%j5l0k0nNNn%k0k0j0nj0n%J5M0L0N%NNj5k5
4966a0k0j0NK5J5J5Nj0j0Nj5k5l0j0NNJ0NNNJ5N%K0J5%j5k5l0j0k5%%NJ5J0nk5k0j5%J5J5
4963i0L0K5K0J5%%J0%NJ0n%j5j0j0nj0k0%J0K0K0Nj0k0l0j0nnj0%J0J0K5Nj5nk0j0nk0k0%
4960a30K5N0M0%l5m5k5nK5L0K0Nj0%K0Nj0j5nk0j0nk0nK0J0NK0J5J0J0J5J5J5J0J5J0J5J5
4957H0J0%k5j0nk0k5k0J0J5K0nl0k5%K0J0K0K0J0n%j0k0m5l5l5k0j5%J0NNJ5J0M0M5L5J0n
4955C5nJ5N%j0j5l0j5%J0J5K0J0%%n%k0l0l0k0NJ0J5NK0L5L5J5%k0m0m0j0NK5K0%l0m5k0N
4952h0K0J0J5J0J0J5J0%%j5k0k5k0j5K0J5NnnNJ0%NJ5%j0K0J0nnJ0J0nj0l0k5k5NJ0NJ0NJ0
4949d0J0J0J0J0nj0nj0j0nj0nN%%Nj0j5NK5K0N%K0J5NJ5J5j0j0j0j0J0NJ5%k5l0l0k0k0nJ0
4946h0K5K0J5nj5j5j0j0j0N%NNNNnJ0K5K0J0L0nk5k0%%%%%j5j5j0k5k0l0l0j5NK0M0M5L5J5
4943b0J0j0k0k5J0K0K0J0Nj0j0%j0nnJ0J0j0J5%nJ5%%N%J0n%N%%j0NNj0%%j0j0j0j0j0j0j0
4940g0j0NJ0NJ0NJ0%J5NL0K5J0nl0k0j5J5%j5l0%L0K0NnNL0L0Nj5l0l0j0J0NK0NN%Nnl0k0
4937b0nNL0K0J5%l0j5j0j0J5Nnj0%%j5%nj5NNj0J5nnJ0N%j0%J5Nj5j5%K0K5%k5n0l5nN%J5
4934a00L0K0J5K0K0K5J5Nj5l5l0k0%K0M0M0K0k0m0j5NJ5J0nnk0m5m5k5j0J5%NNNNJ0NNJ5J0
4931e0J5J5%%J5K0K5J0j5l0k0NNJ0n%%%n%%%%%nNNJ5Nk0l0j0%J0J5J5J0j0k5m0k0J0J5NNK0
4928c0K5K0%nj0J0J5K0%j0k0l5k0J0L0M0L0J0j5k0k0nj5j0J0J0NJ0NJ0J0Nj0l0k5j5J5J5N
4925A5K5J5J0J5J0j0l0j5k5k0k0k0k0k0k5j5k0%NN%J5%J5%j5NL0M0K5J5J5nNK0J5N%K0J0N
4922H0k5l5l5k0k0K0N%J0NJ0J0J5J5nl5o0l0J0K0K5NNJ5J5nk5k5j0J0J5J5nj0j0nk5j5nJ5
4920h5L0K5L0K0J0j5j0%k0k0l0j5nJ5J0K5J0nk5k0j0nj0nNK0J5J0J5J0J5J5Nj0%%nNnnNNj0
4917a5J0K5J0Nk0l0j5J0NNJ0NJ0J0J0K5%j0l0k5j5%J5J5NNJ0J0Nj0nl5l5j0J5K0K0Nj0k0j5
4914c5k5k5nJ0M0L5L5Nk0k0k5k5nj0K0K0J5nNJ0%N%NnJ0J0n%NNNN%NNk5k0k0k0j5%Nj5k0j5
4911a00k0k0J5J5J5J5J0NNNNNNNNJ5j0nk5nJ5J0J5j0nJ0%%J0nk0l0l0k0NJ0J0J0nnnnnnn%
4908a20NL0J5J5J5K0J5J0L0Nj0j5NNN%N%%N%%j0NJ5nl0k0l0k5NNn%NK0J0nNNJ0N%l5k0j5%
4904g0J5Nnk0j5k0k0nK0K5M5M5L0NJ0N%j5k0j5j5%%N%nnJ0L0J5nj0J5L0K5nk0l0l0k5j0%n
4902c5%%n%%%nn%n%j0J0j5%%%%%%j0J0J0J5J5J5%%K0K0J0nl0m0m0k0nN%%J0K5L5K0%%j0nj0
4898c5nj0nj0j0%nnNJ5J5J5J5j0j0j0j0K0K5K5K5J5K0K0J0j5k0j5k0%NNnJ0nJ0nj5k5k5j0
4895c0NK0J0J5J0%NNnk0j0j0%%j0J0Nj0%%n%j0Nj0%nn%nj0Nnnn%nN%NnJ0%%%%N%%NnNJ0j5
4892e0%Nn%%nN%j0J0n%%n%j5nj0nnj5%J5J0K0J0l5m0k0%K0J5j0j0NJ0NJ0L0M5L0J5J0J5nk5
4889Ej0%nnnj0nnj5j5j0j5%K0K5K5L0J5j0k5k0%J5K0J5N%nNNN%%l0m0m0j0%J0J5K0J5j0j0
4886e0l0k5l5k0J0K5K0K0%J5K0K5L0J5%j0k5j5k5k0j5k0NL5L5K0j5k5k5k0j5J0J0K0J5J5%
4883d5k0nj0j0j0nj0J0N%J5J5%%K0NJ5J5J0NJ5J5NK0J0j0l5n0j0K0J5J0%%J0NJ0J0J0l5l0
4880a5k0nK0L0Nj0nj0nJ5nnnnJ5%NJ0nJ5K0nnj5NJ0k0k0j0K5K5K5%%k0l0j5%%nN%N%%%%%%
4877e%%%%%%n%%j0J0n%%%%NN%N%k0k0nJ5K0K5L0K0n%%%j5J0nnj0j5nj5j0j0j5j0J5J5J5J5
4874A5J5J0K5Nnk0k5nj5j5j5j0j5Nj0nnj0n%%NJ0%NJ0N%J0N%NJ5%nJ5%N%N%%NN%N%NN%N%%
4870C5%%%k0j5%J5K0j0j0j0j0j0J0NNn%%J5j0NNk0j5k5j0NL0J5J5n%nn%nnnNnn%Nj0%%%K0
4867a0J5%J0J5NJ0j0nj0j5Nj5j5%l0j0k0k0j5J5K5K5J0nN%%NJ0nJ0J0J0J5j0K5K0nk5l5k5
4864d0l0j5NJ0J0NJ0j0l0k0%NN%NNL0J5J0%nK5Nj5l0l5nNJ0NJ0%k0j0%J5NNNNNJ0NNJ0j0k0
4861e0nJ5K0%k0j5NJ5J0J0%J5K0nk5k5l5j5%J5J0NNJ5J5%j0%J0K5L5J0J5%j0k0k5nJ0L0L5
4858H0J0k5l5m0k5k0j5nK5L0K5M0K0Nj5k0J0Nk0j5N%j5j0Nj0nnj0K0J5K5J0nk5l0%NnnJ5n
4855a5NJ0n%nn%n%%n%J5J0%j5l5l5j5J0NNJ0%J5J5%k5k5l5j5%J0J5%nj0nnJ5L5L0K0K0NK0
4852EJ0j5k0j0k5l0%L5M5K0j5k0nNNNJ0nj5k0nN%nN%%%Nj5J0NnNnnN%NJ5nNNJ0Nnnn%n%j5
4848c5NJ5%nK0L0K0%j5n%%nj0%Nj0k5j5J5J5nj0%nnn%n%n%nj0j0nj0j0%j0j0J0L0K0J5J0K5
4845@K0J0%j0k0k0l0l5%NJ5n%J0J0K0J5j5k5k5j0K5J5K0K5K0%NJ0NNNN%j5l5l0k5j0NNK0K5
4842a0K0nj5j0%nnl5j5%K0K5K0K0K5K0j0m0k0j5nj5j0n%Nnj5J0n%nnnnK0J5k0j5nNK5J0J5
4839e0%J0J0J0NJ0NJ0J0%J5nj5j5n%%j0k0k0j5J5K0%j0j5NK0Nj5j5k5NJ0NNNK0K0K5K5NN%
4836D5nNj0l5l5m0m0J0J0NJ0J5%J0NJ0Nj0j0j5j5%K5J0J0NJ0J5J0NK0n%n%%n%%l0l0j0j0n
4833g5nL0K5K0%J0J5K0NJ0J5nk0j5j5J5j5j5j5j0NK5L0K0%J0J5%l0j5j0j0j5j5j5%j0j0nJ5
4830d0J0nl0k5j0J0J0J5%nk5k0J0J0J0%%j0J0K0J5K0K0K5nl0k5k5j5J0J0K5K5K5K5J0j0k5
4828A0k5l0j0j0%J5J0%K0J5NJ5J5%nn%L0Nnk0k5l0k0nL0L5M0K5j0l5j5k5k0k0k5j5k5j0nK5
4825a00K5K0NJ0NK5K5Nj0k0j5j5j5%J0K5K0NNj0%%J0nN%j0J5J5J5K5J0l5m5m5l0J0J5J5J5
4822b0Nj5j0NK0J5Nk5m5n0j5nJ5%%J0J0J0J5%j0j5j5K0L5K5%j5j5j5j0j0J0K5K5J0nnnnj5
4820f5%Nk5j5l0l5j5K0M0L5K0Nj0k0k5k0%NK5M5N5L5Nk0l0j5nnj5j0j0j0nj5nK0K5J5K5K0
4817eK0L0J0J5J0K5%l5n0n0l5j5j0NK0L0J5j0k5j5j0j5j0J5K0J5K0K0J5nk0j5j0K0J5J5J5
4814A5%NJ0M0L5J5j5m0m5m0k0j5J5Nnk5k5nJ0L0J0K5Nk0nnNJ5J0J0N%nj5nNK5L0%l5k0j0J5
4811a5K0L0J0%nj0%%j0n%j0Nn%n%n%%j5j0%nj0nnJ5J0J5J5NK5J5NNj5nnj0nnnj0%%j0%j0n
4808c0nNnk0l0j5J0L0M5L5K0nj5j5k5l0j0j0j0nnNJ5%J5K0Nj5j5j0j0%J5K5J0nj5%nJ0K0J0
4805a5J5J5Nnl5k5j0nJ5J0%nj0j5j0NN%NJ0%%J0J0J0J0J0nk0l0k5j0NL0K5J0j0NL0K0J0%n
4802C0J5N%K0%nNn%l0k5nJ0nJ0Nl0l0l5k0j0j5j5%J5L0L0K0NJ5J0NJ5NJ0J0NJ0%k0k0j5J5
4799A5J5J0%%J0J5%NJ0j0j5j5nJ5L0J5K5%l0j5j0j5j5k0j0%%NNnJ0nN%k0nnj5nj0%%J0%J5
4796a5J0%J0Nj0l0k0j5j5J0n%NL5L5Nj0j0nj5k0%K0L0K5K0j0j0NJ0J5%K0J5J5j5k0j5J5K0
4793H5k5nnNJ0NJ0Nj5nj0j0k5l5l5j5nJ0K0j0nj5j5j0l5k5j0J5J5J0J5K0K0L5J5Nk0j5NK5
4791b0N%j0j0j5j5J5J5L0j0nnl0l0%J5j5k0j5j5NJ0NJ0NJ0K0%j0J0K0M5M0K0Nnk0l5j5%nn
4788b5j5NJ5J5K0J0j0l0nl0k0j5k5j5%j0%%NK5J0J5J0j5%%J0J0J5N%K0K5nl0m5k0J5L5K0%
4785c0%j5NNK0M0K5nl5k5%J5K0%n%%j5J0J0j0j0J5%%j5%nnnnnnk5k5k0k0NL5N0L0J5K0j5j5
4782Ej0%J0J0%%%%%%J0j0j0nnj0nj0nn%K5J5J5J5J5J0K0k5j0k0j5%%k5l0k5k5j5NK5K5J0J0
4779d0NJ0j0n%%%%j0j0j0j0j0j0k0%N%%J0K0L0M0M5K0K0j5l0k0k0J0K5J0k0l0j0%nnk5nN%
4776f5%%n%%j0j0j0j0j0j5%j5J0NJ0NJ0J0J0NNJ0J0J0%J5NJ0%NJ0j0Nj5%K0J5J5j5j0nJ0J0
4773A5nn%j5Nnnj5NJ5J5L0J0l0n0l5l5NK0K0J5NK5K0J0%n%nnNj0Nnj0J0J0L0J0%k0k0nNNN
4770A5%j0j5nJ0J0n%N%%j0j0j5j0j5j5j0j0%%N%nJ0%%nnj0nnnnnnj0K0K0J5nNNK5K5K5K5J5
4767C5%j0k5m0k5J0K5Nk5j5n%nj0N%%n%%j0nnnnj0Nj0n%K0K0J5nj5j0J0J5L5NNJ0J0%%%%%
4763b0%N%nJ0N%J0n%Nnl0k0nNL0K0J0NN%NK0J0%nk0j0J0J5NN%k0k5j5%J5Nnj5j5j5%%j0nn
4760e5j0nJ5J5J0J5J5J0J5J5j0nj0nnj0nnJ0J0K5NL0K5K0j5k5k5k5k5%J0J5nk0k5k0k0%K0
4757e0J5J0%Nj0J0J5K0j5j5J0Nj5nk5nnJ0J5%NJ0J0N%J5Nnk5k5l0k5j5J5K0%%nj5j5NL5M5
4754b0K0L5%k0m5m0NK5M0M5K0J5j0J5nj0j0j0nk0%j0j0%J5J5%J0J0J0Nk0k5j5l0k0k5k0k0
4752a05K0N5M5K5nl0k0j5k0j5k5j0J5K0J5J5J0k0nn%j0n%nK0NNJ0NJ0Nj5m0m0j5NNNNK5L0
4749e0L5K0nnNj5j0j0NK5nn%%NJ0NJ0NJ0NJ0n%n%%%j5J0%k0j0nj0nj0j0%%%%%j5j0K5K0J0
4746a0j0j0%nJ5J5%Nnk5nj5%J5%%%%N%N%N%N%%NN%Nj0%%n%%%J0NJ5%j5l0l5j5J0NJ0J0J0N
4742c0J0J0j0j0j0j0NNnk0k0%L0M5K5K0Nj0n%j0l0j0j0j0j0nnn%j0n%n%j0j0Nj5%%nNJ0nJ5
4739a00J5%%J5NJ0Nj5nK0M5O5M5K0j0k5n0o0l5k0j5n%L0N0L0j0l0n0l0k0J0K0J5%j0j0nk0
4736a25Nj5j0j0j0J0K0J5J5J0J5J0J5nnl0l0l0NM0M0L0NJ5K5nk0j5n%L5K5J0nk5k0nnJ0J0
4734a0nNJ0nJ0L0J5K5K5nk0k0n%j5k5m0j0NK5M0K0nj0nj5j5J5J5J0j0%Nk5k5J0K0N5L0J5k5
4731I0l5k0%J5nj5NL0K5n%nnNj0k5j5%j0nj5%NJ5J0J0nnk0Nj0j0nnk0NJ0K5K5J0nk0j5nj5
4728b0%J5J0NNNNnJ5%NNNN%%nj5%J5nk5nNj5j5k5l0k5j5J5J5K0%Nn%J5L0L0J0j5%J5K0J0n
4725E5j0j0j0j0j5j0k0nNJ0j0n%%%%J5K0%%NJ5J5J0nJ5J0NJ5J5N%k0nj0j5j0j5j5j0nn%j0
4722a5j5NnnK0K0J5%k0j5k0j5j0J0J0j0NNJ0nnJ0%%J0J0%j5j5k5j5k0nJ5J5K0J0nj5j5%n%
4719h5nj5j5k5j0K0J5K0K0%%J5J5L0L0j0j0k5l0j5nJ5J0J5J0N%NN%%N%nj0k5k5k5k5nnj5N
4716a50J5J5J5K0%%j5nNNNj5%nNN%J5J0J0J0j5N%%%J0j0%%nN%n%%%%N%j5K0n%J0j0n%j5l0
4712a15k5%K5J5j5l5k5NL5M0J5j5j0j5nJ0L5M5M0j0m5m0l0NK0%nnNJ0j5j0j5j5nJ0K0K0nj5
4710a20l5l0k5j0j0J0J5K0J0J0%K0NNJ0NJ0J0nJ5J5nJ0NJ0NJ0NJ5j0J0NnJ5J0nnj0J0J0L0
4707C5J5nk5k5l0j0j0j5j0k0l5l5k0%K0K5K0K5K0J5J5J5NJ0j5%nj5j5k0j5N%%NnnNJ5L0J5
4704d0nk0nK0K0nnj0J0K5K0K0J0%j5J0Nj5k0k5j5k5k0NK5K0L5J5J0j0k5k5j5nJ0K5L5Nj5j0
4701eJ5J5nm0k0k0k0k0k5j0NJ0J5NJ5NJ0J0K5%j5j0NJ5%j5%Nn%j0k5k0j0J0L0K5K0%nj0k5
4698g5j5j5NJ5Nj5k0J0M0N0K5J0j0nnJ5Nj5j0k5j0%j0j0%J0%J0NK0J5j5l0k0J0%nj5j0j0n
4696a00J0K5J5J5J5j0k5l5k5%K0L0L0J5J5k0j5%K0K0J5N%%nj5k0j5nNL0K5Nj0j5nj5j5n%%
4693d0j0Nj0l0k0j0j0K0N%J0%nJ0L0J5j0k0j5NJ5J0K5L5L0Nk0j5%nNnj0J0K0L5%m0m5l5nK0
4690e0L0NJ5%n%j0Nnn%j0j0j5k0nj5j5j5j5J0J0NJ0J0J0NNNj0k0k0nK0N0J5j0k5k0k0NNK0
4687h5K5L0L0Nnj5nJ0NN%%N%%nNNj0n0l5nJ0J5K5L5L0M0K5J0k5l0m0nNNj0j5k0j5k0j0nK0
4684f5K0NNN%NNJ5%j0J5N%J0j5j0Nj0%j0%nj5j0j0N%j0j5j5%J5L0%%J5n%j0k0J0nj0nnj0n
4681a05j5%%j0j0nK0J0K0J5J0K0J5J0J0%j5k5l0j5%J5nNJ5nNNJ5%NNJ0NNNJ0N%N%N%N%Nnj0
4678Ennnnnj0NNNNnJ0J5n%J0N%J0%NNj0j5j5j5j0j0j5j0nnL5L0NJ0NJ0N%k5l5l0j0j0%nJ5
4674g0%NNJ0J0Nk0k5J5J0NNj0j5%K0L0K0J5J5J5J5n%m0l5l0nk0j5%K0J0J0J5J0J0J5NNNNJ0
4671C0N%NNj0n%nnn%J5J5J0J5L5L5J0nj5NJ0M0N5O5O5N6M0J5nnj5j5l0l1k5k0m5l5l5l0l5
4668A55k5j5Nnj0j5j5j5J0M5L5nl0m0m0m0l5j5%K0L0L5J5%j5j0nk5k5j5k0k0j0NJ0%J5K0n
4666e5J0J0J0J0J0NJ0J0J0NNj0%j0n%%j0Nj0Nj0%nn%j0j5j5j0j5nk0nJ0K5K5J5J5K0K5J0J0
4663D5j0l5l5m0l0j5J0K0J5N%N%K5K0K5K5L0J5K5L0K5L0K0N5M5L0J5J0N1N5M0Nj5l5n5n1n0
4660C05n5n0l0j5j5nj5l0m0l0nNL5K5%j5j5NJ0j0J5%%N%j0j0nj5%j5k5N%J0%m0m0k0J0K5%
4657e5%n%%N%N%%N%N%J0nNK5J0J5J0J5J0J0NJ0j0k5l0%N%%j0j5NJ5K0j5l0j0J0%n%n%nnJ0
4654b0%%j0j5j5j0J5L5M0M0L0J5j0k5l5m5k5NJ0J0nnJ0J0%k0N%%%%n%nn%%%nJ5K5K5%nl0l0
4651c5l5j0%J0J5J5Nj0nJ5J5nNNJ0%%j5nnj0nnj0J0NJ0NJ0NNNJ0k0%nnnj5N%j0j5Nnj0nn%
4648h5%J0nk5nJ0J5K0%J5J0K0N%K0J5J5k0l5k0%NNk0NNNJ5j0%%N%N%%N%%N%%NNn%%%nj0l0
4644e0k5k5NNJ0J5J5J0%l5l0%NK5K0J5J5J5J5J5K5K0j0k5k0nJ5J5J5%j5k0k5nJ5%nJ5L5J0
4641E5j0l0k0j5j5j0j0j5%J5L5L0J0j5nNJ5J5nk0j5nj5n%K0K5K5J5k0k5l0nJ5N%j0k5k0j0
4639g0NK5K0NJ5j0j0J0Nj0k0l5k0j5j0J0J0K5L0J0J5J0J0j5k0%J5J5J5nnJ5nJ5J5j0%j5J5
4636C5K0J5%nj0%%k0m0l0k5j0NJ5L0K0J5j5n0m0k5%K5K0NK5NJ5J5J0J5J5J0%nnnj5k0k0j0
4633c5j5J0K5L0K0J0j0k0%nj0k5j0J5J0K0J0%j0k5k0%J5J5%%Nnj0%j5%%j0j5NJ0j0%J0NN%
4630c0J0j5%%J5J5J0nk0%J5N%nj0J0NNnj5l5l5k0j0J0K5K0Nj0J0K0K0J0%NN%%J0%NNNNNNN
4627E0NJ0k0j0l0nJ0K5K0J0Nnj5NK5K5J5%j5j5nNnj5j0j0nj0nj0j0nNj5j0nNJ0J5%j0nk5k0
4624e0l0j0K0L0J0%nNK5L5J0j0m0l0j5J0L5J5J0l0l5k0j5J5K0J0J0NJ0J0J0L0L0M0%k5m5l0
4622Ek5%J0K5L5L0J0%j0nnj5j0j0%j5l5l0j5nK0NJ5J0%J0NnN%%NJ0N%j5k5nJ0J0Nnk5J5%j0
4618b5nNNJ0J0NJ5J0%J5%nk0k0k0j5%%%J5NJ0NJ0K0%k0l0l5j5J5L5J0k0k5j5NL0NJ0j0k0l5
4615h5j5%K5M0L5K0J0j0J0%%nn%%j5j5k0j0j0nk0k0j0K5J5%NJ0J0N%%n%%%NnnNJ0K0K5N%N
4612B5j0J5Nnj0nJ5J0j0j0K5K0J5J5K0j5l0k0%K0K0Nj5l5l0%K5K5Nj0j0J0NJ5%j0NK5Nj5k5
4609F5j5l0k0nNNK5J5%k5k5k5NK5K0J0j0k0j5j0nj0%J0J0K5%k0k0k0k0j0%J5j5nNnNj0nNJ5
4607h0L0J5nk0nJ0K5J5NJ0J5%j0%nnj0n%j0NK0K0NJ5J0J5J0nj0nnj0nj0nnj0NJ5K5J5%k5k0
4603A5k0J0J5L0J0%%j0l0l5l5%nNJ5L5J5j0j0%J5J5%nnj0nnj0nj0J0J0%J0J5%NJ5%%%%%%N
4600D0%%%%N%%%%j0j5j5j0%%j5j5k0NK0L0Nj0j5k0nk0k5%NNJ5L5M5K5j0l0j5j5nJ5%NJ0Nj0
4597a0j0j0nj0j0K5K5j0k5j5NJ0j5j0J0%n%%J0NJ0Nn%J5J0J5K0k0k0%%%%K0K0k0j0j0J0J0
4594Enj5Nnnnn%nj5j5J5K0L0J0j0j5k0%K0K5j0J5%%j0nNj5n%j5N%J0J0Nj0NK0J0nj5%L0L5
4591G0J5k0j5N%nN%n%%%%j0NNj0%nNnj5J0%J0%k0k0j0NJ0K5%j0k0j5j0J0L5J0j0nNK0NJ0J5
4588G0J0J0K5%N%nNJ0j0J0nnnj0nj5%j0j0j0j0j0j5j0j0j0j0nJ0%NJ0%%NNNNJ0%J0%J0%k0
4585C0j0nnj0nj0nj0nnJ0J0K5%k5k5k5k5j5%J0L0J5N%j0j0j5%k0nJ5N%K0K0K0K0J0%k5k5n
4582e5j0nj0%J5NJ0J5%J0J0j5j0j5j0J5K5K5K0k0l5l5j5K0L5L0K5%j0j5k5j0J5L0M5L0J0J0
4579A05L0J5j0k0l0k0nk5j0%%%%k0j0j0k0%J5%%%j0j0%nj0n%nJ0%NJ0nJ0%J0N%J5NNJ0%%j5
4576Ej0nN%j0k0%%K0L5K5J5J0%j5j5J0J5K0n%j0l5j5K0L0J0j5j0%Nj0k0j5m0j5nNJ0NJ0J0
4573e%K0J5N%%Nnj5nl0n0k5%NK0K5K5L0K0nk5j0j5%N%%Nj5j5N%J5J5N%N%Nj0j5k0nj5j0j5
4570h0nnK0J5%l0j5%J0NK0K0J0%k0m0l5k0K0L0K5J5%%K0%J0J5%nj0k0%%L0L0NnJ0J0nnNJ0
4567C5nnn%n%j0%nnnnnJ5Nnk5k5nN%%j5j5%J0J0J5J5J5J0J0J5Nn%%%%j5NNk5nj0%J5K0nN%
4564Ej0J0J5L5M0J0j0j0j5j5j0j5j5j5j0j0%k0j0nj0j0J5K0K5J0NJ0J0L5J5%k0j5j5j5nJ5
4561A5NJ0j0l0k0j5J0J5NJ0NJ0K0%J5J0nnnn%nnnnnnnnj0n%%J5J5%J0J0J0J0%n%%k5k5NK5
4558B5K0j5k5%nn%%J0J0J5J5%K0J5N%j0nnm0m0nL5M0K5Nnj0n%j5k0j0k0j5NJ5K0N%nn%%K5
4555D5J5NNJ0j5k5l5nnJ5NNJ5%L0J0nNNnk0l5l5k0j5J0K0K5%l0j0J5K0J0nk0%J0Nj0j0%Nn
4552b0Nn%%N%n%nnNnj0NJ5K5L0J0j5k0j5j5l0%K0J0J5N%j0nnNJ5NJ5j0n%NnJ0NnN%NNNNN%
4548D5N%%nj5NNj5j5NNj0j0N%j0%%j5j5l0nNnNNJ0L0L0Nk0l0l5k0j0J0K5L5L0J5NNK0J0%k0
4545C5j0k0l5l0nK5J5nnnj5j0J5J5Nnj0nK0K5J0J0nnJ5J5J0j0j5n%j5j0%K0J0J0K0Nk5l0j5
4542a5j5l0j0J5Nnj0j5J0K0J5K0K0J0J5K5L0Nj0j5k5j0k0j5j5j5j0J0n%J0j0%Nj0k0k0nJ0
4539h0L0L0K0k0j5K0J5J0j0nNN%%J0L0J0%k0n%j0%k5l0NJ5Nnj0J0%%NnN%J0n%N%NnNNnJ5j5
4536EnNL5J5j0j0n%l0m5n5k0NK5K0J5K0K0%%%%%%%%%J0N%NNNNnj0nnj0nj0nJ5K5%k5m5m0k0
4533a25nJ5K0J5K5L0M5K0j0j5k0j5j5NK5K0NNN%N%%N%K0J0K5J0j5k0j5k0j5J0j5%j0nNj5k5
4530c5j5k5j0NK5J5K0NK5N5N0Nj0n%%nNn%%j5Nnk0j0j0k0nk0n%%N%nJ0Nnnnnnj5%nnNK5K0
4527A0J0J5K0J0K0%n%nk5j5NJ5J0nnJ0%NnJ0j0j5j0j0j5j0j5n%J5NJ0NJ0K0nj0k0l0nL0L5
4524D5J0j0k0l0l0k5%J5M0M5Nk0nnj0n%nj0%j5%%j0nn%%J5J5K5K0Nj5%%NL0J5J0Nj0j5k5k5
4521Ej0NJ5J5J5N%nNL5%j0nnNnk0j0nj0n%j0%nn%nnn%%nJ0J0j0j0l0l0j5J0J5J0J0K0Nj0n
4517d5nJ0j5j0NK0K0NJ0K5M5J0j5k5nNnk5j0j0%NNNNJ0NNJ0%j5j5%nj0j0j0%j0Nj5n%j5N%
4514f5J5J5%J5NJ0NJ5J5NK0J5%K5Nj0j0j0j0j5nj5j0J0NJ5%j5l5l0j5j0J0L0K5L0J5NJ0NJ5
4511H5%j5k5l5m0k5j5k0l0nJ0J5J0K0L0J0n%%%K0J5%%J5J5K5J0%%NNNNnn%J5K0j0k0k0j5N
4508E0nj0NK0J0J0j5l5k0k5J5J5J0K0K0NJ0J5J0Nk0k5l0n0n5k0NK0J0K0J0K0K0NJ0j0%Nj0
4506A5N%j0J0j0%%n%J0j0j0Nnj0n%nn%NJ5nJ0NNNnnNK5J5K0j0j0j0j0Nk0j0nj0j5J5J5%nj5
4502b0NJ5J0K5L0K0%nj0j5%j0j5k5k5l0k5j5%K0K0K0K5J0J5%%J5K0J5K0J5j5l5l5k5NJ5K0
4500C5J5Nj0nk0l0k5k0J5J0J5J5J5J5NnnnJ5J5J5J0k0l0l0j0J0NNk0j5%j0k0j0J5NNNJ0NJ0
4497a5J5N%%J5K0NN%NK0nj5k0l0j0NJ0%N%NK0K0Nk0k5k5j5%k0k5k5j5NK0K5%Nj0Nj0J0K0K0
4494a5J0j0k0j5j5%%N%J5J5%k0j5j0nj5nJ0J5K0L5J5j0m0l0nK0K0J5J0J0J5K0K5K0%j5J5J0
4491G5j0nk5l0%nnnnJ5L5L0J5%k0l0k0k5j0j5j5j0J5J0K5J5NJ0J5J0J0K0J0j0k0k0j0j5%N
4488A0J0Nj0%%j5k0j5k0NK0J0J0j0j0nj0j0j0nj0J0NNJ0J0K5J0j0k5j0%J5J5j5k0nJ5K5J0
4486a0%k0J0K0K5K5J5nNJ0J5J0J5j0j5%k0j5%j0j0nNJ0nj5j0k5nJ0K5K5J0J5nj0k5j5J5nn
4483B0J5K0J5J5nj0%nj0nnj0J0k5j5%j0k5k0J0K5nk0j5%%j0J0K5L0L5L0NnN%j5k0j5k0j5k0
4480c5j5k0k0j0k5j0J5J5J5J5n%NK0J0nk0k5%J5K5M0L5L0J5j0%n%n%j0j5J0j0nn%K0L0L0K0
4477A10NNJ0nj0l5k5k0n%j0Nn%%nnnj0nnnj0nJ5L0L5Nj0k0k5j0j5%nnJ0J5J0J0J0NNNNJ0N
4474E0%nk5j5j0NK0J5J0j5k5k5j5K0K0K0K0Nk0k0NNNJ5Nj0j0j0j0NJ5NN%k0j5nN%J5%%NNn
4471B0nk0k0nJ0J5K0N%nj0%J5%k5j5NJ0j0j0j0NJ5L5M0M0K5%k5l0k5k5nNJ0j0j5j0%K0J5N
4468C5j5k0%nj0nK0Nk0j5k0j0NJ5Nj5m0l0j0nNJ5K5K5L0K5J0NK0NNJ5NJ0Nnnk5k5j5%NNj0
4465e%%%%%%NNNNK5K5%j0k5%%Nnj0j5%%J0NNnnNJ5K0Nk5j0j5k5m0k5J0L5L0J0J0%NNJ0K5n
4462E5l5o0m5nK5N0M0K0%j0%J5Nnk0k5nJ0nnJ0J0%J0N%%j5j5j5j5NK0M0K5%Nj0j0NJ5Nj0j0
4459E5%nj5nj0j0j0nj5J0J0NJ0NJ0J5%%k5%j5j5nnk0j5k0j5k0j0nJ0L0L5K0K0j5nj0j0j0N
4456e5NNNNNnJ0Nk0%j0j0NNj0k0J0L0L5J0J0J0J0J5NJ5J0j0nnj0j5j5j5j5nK5K5n%k5k0nN
4453a5%%NNNNNK5K0J0k5j0j5NNj0nj0nN%J5j0K0n%J5NNJ5nj0j0J0K5J5J5j0l0j5j5NK5J5J5
4450I0%n%j5m0m0k5NK5K5K5Nn%nnJ0j0n%nnnnn%NN%j5l0nNK5j0nnn%%J0j0j0j5NK5J5J5J5
4446B0J5j0j0%k0k5k0nj0nj0L0K5K5K0NNnk5l0k5NL5J5K0K0J5L0J0j0j0j0j5j0j0k5%J0K5
4444D0J0j0l5l5%%k0k0NK5K5K0M0J5j0nj0j0j0j0%k0j0n%j5N%%k5k5NK0K5%NNnJ0n%Nj5j5
4441e5j5k0%%j0J0K5L0K5K5J5%%NK0nn0m5l0nl0j0nJ0J5%nj0j0j0J0J0J0NK0J0nnJ5J0k5k5
4438a05j0J5K0K0J0J0NNJ5nJ0N%NN%J5%%J5J0%J0%j5k0k5j0%J5J5Nnnj5%%j5%j5J0J0NNJ0
4435ENJ0NNNNNK5K0%j0k5%J5nnnj5NNNJ5NnK0J5%nj5nj0j0j0m0m0j5j0nk0J0K0J5J0j0k0l0
4432h5nNJ5J0J0J0J0J5%nl0l5l5k0%K0J5J5NNj5j5j0j5j5J5J5K0J5%%%NJ5K0%k0l5j5%j0k0
4429a45nJ5L5K0J0j0%J5K0%%%%k0j5l0k0nJ5K5L0L0L0Nn%NNNnj5l0m0k0J0K0Nj5NJ0NNJ0K0
4426b5K0K0K0Nk0nn%%%%N%%%NJ0J5%NJ0NJ0j0j5nj5j5j0k0%j5j0j5j5J0K5J5J5Nj0%%j0Nn
4423b0%NJ5%j5j5j0K0J5j0j5%J5J0J5j5j5k0k5j5%J0J5J0J0N%J5K5K0%k0j5k5k0l0j0nnnj0
4420a15J5J0K0N%K5J0J0NNN%J0nNJ0nnj0NJ0J0j5j0j0j0K0K0K5K0j0nl0j5nJ5J0%j5k5l0n
4417e5j0K5L0L5J5NnJ5K5K0j5l5l0k0k5k5%L0J5N%J5Nn%%k5l0k5l0k5l0nNL5L0K0J5%%%%J5
4414c5J5K0J5%%%%n%J0j0j0%j5nj0nj0j0N%nNnNJ0j0J0J0J0Nj5j0J5L0J0j5k0j5%j5%nj5N
4411f5J5L0J5J0Nnn%j5k5k5nL0M0L0%l0k0k0j5k0j0J0K5L5L0K0j5k0k5j0J0J0K0%n%K0K5%
4408D5k0J0N%%J0j0j0k0nj0j0j5j0Nnj0Nn%n%NJ0J0J0%J5J5n%NJ0nl0nJ5NK0%nnN%%NJ5J0
4405D5j0l5m0k0%L0M0L5%j0j0j0k5k5n%%l5k5k0%NK5K5L0K0K0L0M5J0k0k0k5k0k5k0l0j5%
4402h5J5J0J0J5K0J5nl0k0%NJ0j5j5k0j5nNK5J5N%j5Nj0%K5J5%%j0%J0NN%%J5nNNJ0%j5j5
4399c0J0L0NJ5J5Nj5j5j5k0%%N%nnk0k5k0NJ5L5L5L5j0l0k5j0j5k0NJ0NJ0%%nn%%n%J0J0J5
4396b0NNJ5K0%k5l0k5k5nN%NJ0J0K0NJ0J5J0J5%Nj0J5%%J0j0k5l5n0j5NNNNJ0n%NJ5M0M0J5
4393D5j0l0k5j0NNJ5NnJ0%%%N%Nj0nnnnnj5NNj5%%nn%%nJ5J0nJ0NNJ0j0nnnNN%k0k5k0%J5
4390g0K0nk5k0J5L5L5J5Nnj5N%%%%j5j5j5k0NNJ5L0K0Nk0k0j5j5nJ5J5J5K5J5j0k0l5%J0j5
4387e5N%NJ0NJ0NNJ0NJ0N%J5L0K0%j5j0N%j0%nj5NNJ0J0NJ0J0NJ0J0k0n%nn%j0k0m5k5l5k0
4384g5k5J5J5Nj5%%%%%Nj0nJ0L0M0J5j0j0j5Nnnnj0j0nK5K0M0J5j5j5j0j5nnJ0j5K0J5J5J5
4381C0nk5j0j5j0j5j5j5J5K5J5K0K5K5J0NK0Nk0j5k0k0J0J0K0nnJ5J0N%J0J5j0k5k5k0k0j0
4378a5%J5nj0j0n%%n%j5j5%K5K5n%%K0K5K5J5j0k0l0j5k0k5j0J0NJ0J0J0J0J0NL0K0L5K0j0
4375A00l0k0j5nK0J5%%N%N%N%%%j0j5%nj0%j0j5j0k0nNK5K5J0k0j5j0NK5K0Nj0j0%%K0%%N
4372F0nn%j5%Nj5n%j0%nn%j0j0NnNK0nnJ5N%%nj0%nnnnJ5K0J5j0j5nK0L5K0Nk5l0k0n%J0J0
4369B0J0Nj5j5%NJ5J0J5j5m0o5o0k5J5K5L5L0L0M0K5nj5k5j0j0NJ5J5NK0J5%j5nJ5K0%k0l5
4366A5k0nJ0K0K0J0%n%J0j0n%n%nNJ5nl0k0l5k5j0j5k0j0J0nJ0NJ5L0K5J5%nj0%%J0%J0J5
4363EK5Nk5%j0j5%nj5nj0j5J0Nj5k0j5J0J0J5L5L5J0nj5k0j0%nnnn%nnJ0NJ0J0NJ0J5%NK0
4360B5J5NJ0J5J0J0nj5nj0j0j0nj0%J0NJ0nJ0J5nk0m0l5k0%J5NJ0J5J5K5NNJ0J5K5K5K5J0
4357A50j0k5k0j5N%j0j0N%nj5NNk0j0%%J5K0%J5K5L0Nnl0k0j5k0nk0j0J0%NNj0k5k0j0%Nj0
4354c5J0K0J5K5J0j0n%J0Nj0k0l5l0j5%nnnJ5K5K0j0%J5K0K5J0k0k5j0nJ5nj5k5k0nJ5J5K5
4351b0K0%nk0j0%NJ0NJ0NL5L5J5Nnnk5j0j5k0j5j5k0N%N%nj0%J5L0K0Nnk0j0j0k0j5j0k5n
4348i5K0L5K5K5J5J5L0L0L5K0j0j0%K0K0Nj0nj0j0j0nl0k5j5j5j5j5NL0L0Nj5k0j0J0%N%J0
4346F5j5%J0J0%j5k0k5%N%%J0j0k5k5j5J0L0K5K0K0NNNJ0nk0%nJ0J0J0j5l0n0m0k5NNL0J5
4343b5J5nk0k0j0%J5L5K0K5N%nk0%%%nj0j5K0J5K0J0j0j5k5l0k5k5nJ0K0K0J0J5J5J5K0J5
4340E0nk5l5m0j5%J5L5J5k0%%%n%n%nNnj0J0K0K5J5%%k0j5nNK0J5J0Nj0m5l5j0K5K0nk5nj0
4337f5%J5J5Nj0%N%NnNn%%n%j0NJ0nk0j5k5j0k5NJ5J5NJ5L5L0K0J0NJ0Nnk5k5nNJ5J5NN%J0
4334C0%%N%NJ0J5J0J0j0k5j5j5%%nNNJ5%j5j0j0NJ0nnn%NJ5K0%%j5j5l0j5n%J5nJ0nk0J0L0
4330@L0Nj5j5k0j0nn%j5n%nj0J5%NJ0J0NJ0%j5k5j5k5J0K0J0J5Nk0Nj0n%j5%K0K0K0J5nNN
4327@nnnj5%K5K5L5K0j0k0k5l5k5NL0K5j0l0l5j0%j0j5J0K5K5J0nn%Nj0%j5j0j0%j5j5%J0
4324i0N%K0J5L0Nj5NN%J0J5J5%k0j5j5j0k0k0j0j5k0%J0J0NnJ5K0j0n%n%%J0%k0j5%K5K0n
4321g5j0%K5K5L5L5%k0k0%NJ0j0j0J0J5J5K5J0k0k5j5k5k0k0k5j5nJ5N%%NJ5%j5J0%j0NnN
4319g5j0j0k0k5j0K0J0K0K0J0J5J5J0J5J0J0J5nj5k0%nj5l0NJ5%J0J0K0%J0J0Nj0n%%n%%k0
4316b5j5%J5K0%j0k5k5%%NN%j5j0NK5L5L0Nk5m0n5j5%K5L5L0J5j5nJ0j0k5j0J0L5L0J0nj5
4313@j0j0j0j0j5nJ0NJ5L0N0L0Nnl5l0l0J5K5J0k0l5l5l5l0j0j0J0%%J0J5J0J0K0%K5Nnj0
4310e0K0%j0l0NL5J5n%K0NJ0NJ5%N%N%N%Nk5k5k5l0J0J0K0%%%n%%%%%%nJ5J5j5k0J0L0J0j0
4307A5%N%NN%j0nj0nnj0nnj0n%L5K5J5j5j5%J0j5j5j0nnj0N%N%N%N%Nj5nnJ0K0M5K0K5Nj5
4304F5j0k5j0l5n0k5NM0J5K0n%J5NNk0k0k0Nj0nK0K0J0nk0%L0K5J5k0%%Nn%%%%j0NJ0j5%%
4301EN%%N%%%%j0l0k5j5J5J5J5J5l0l0l5k0NNNJ0K5K5K5K0j5m5m5k0%%nJ0K5M5L0L5L5K0K5
4298I5K5J5%nl0l0j5%J0J0%nJ5%%J5j0j5j0k0j5%j0%nnnn%NNNJ0NNJ0N%nj0NNj0n%j0j0j5
4294ej0K0nj5k0k0NL0J0J5nNJ0%NNNN%nJ0J5J5nl5l5j0K0J5%n%nJ0nj5K0Nj0%N%%%%N%J0%
4291C5j0J0J0nJ0J0J5NNnl5m0l5J0K5N%%%%j0NNj0nN%n%%%%%%%%%%%%%Nn%J5%j0K0J0%NJ0
4287D5nnn%nn%n%NNnj0j5nK5L0J0nnNJ5NJ0Nj5j0nnnj5%nj0j0nnnn%k0J0L0K0J0nJ0K5Nn%
4284F5%J5j0%J0j0J0Nnj5j0J0J5%nnNj0N%%%nNnk0j5NJ5L5L5J5J5nnnnj0%n%K5L5L0L0K0%
4281B55J0J0J0NK0NnJ0%%N%%Nnk0k0nnk0k0%J0J0J0J5J0J5J5J0%J0J5%NNNNL6J5K0L5M5P0
4278E96O0N5P1Q0O0N0N0O5Q1R0J05J20J61K00K46K71L00L66M11M36M57N21N87O51P47Q82J038
4276H757J203J354J519J634J719J669J459J103O37J15l76q82j329j669j885j955j890j729
4275I454j509j293j093r13p36n67m51l71l06k55k06j65j26j00q5j00q6n5n0n0n5l0l0l5k1
4273G66m0k5k5l5l0nk5j5j5k0k5j0nj0j0%Nk0j5J0J0M5K5nl0k0n%J0nnJ0J0K0J0j0j5J0M0
4270E46N0L5J5J0J0K5J0J5nj5NK5K5L6N0P5P5N0N0O5P6J00J20J31J50J80K26K51K85L36M11
4268C418M82N31N81O27O67P52Q72J028J218J408J589J735J860J859J740J404R42M16j20o52
4267B2357j188j649j990k161k171k035j839j585j323j093q92p07n76m72l66k95k36k20j86
4266A373j35r6q0q0o5n5o0n1n5m0o0n0n0m5n0m6k5k0j5j0j0l0m5m0k5j0N%K0K0%%nnnnj0n
4263A35%J0J0J5J5K0K0%J0K0K0Nj5k5k5k5k5%K0NJ0NJ0J0J0j5%%j5l0m5m5l0k0j5%J5K0%j0
4260D5k5k5l0k0nn%J5K0J5%k0k0j0%n%j5NNj0k0j5NJ5J5%K5L0J5NnnN%K0K5Nk0m0k5l0j0N
4257h5J0L5K5L5%j0k5l5l5j5J0J0J5J5K0K0J5J0nj5l5n0l5l0n%%N%NL0J5K0J0K0K5NNj0j5
4255d5Nj0n%j5nj0j0j0J0J0NJ0J0K5K5N%l0l0%NK5Nnk0nJ5L5J5%J0N%j5n%K0K5K0K0%k0j5
4252E0nj5Nn%j5l0nK5L0J5NJ0nk5k0j0NJ5J0NNj5j5NJ5L0K5K0nk0j5nK0L0J0k0k5l0k0j0J0
4249C0N%J5Nk5l5l0k0J0K0K5K0J0%%j5k0k5j0J0J5K0J0%%nnj5k0j5k0nj0J5L0L5K5J0J5nk5
4246B0m0k5J0L0J0j0j0%NJ0J5N%j5k5m5k0%NJ0NJ0J5J0K0NNK0K0%nk0k0j0J5j0j5l0k5J0j0
4243h0nj0j0j0nNNnJ5K0K0L0J0%k0k5nK0K0J5K0K5%j5j5k0j5j5k0nJ0J5nnJ5N%%N%%%N%Nn
4240c0J5NNj5j0nk0j5j5j0j5J0J0K0L5K5K5J5j5k0l0k0%%%%k5k0NL0L0J5%%J5J5L5L5J0Nj0
4237H5j0l0l5k0%%J0J0j0nj5%J5NN%%%%%%Nnj0j5%%j5k0NNj0j0J0K0J5J5J5k0l5m0j5J0%n
4234i5J5%J0j5l0j5Nj0nk5k0j5k0%K5N0N5K5J0j0k5k5%J5J5K5K5J5%nnk0k0j0nJ5J5J0J0%
4231c5nj0%%K0J5%nnJ0L5J0%l0l0k0nK0J5L5L5K5Nj5l0l0nNJ0%k0j0nj0nnnJ0J5j0k0l5n%
4228i0K5J5j5k0%nK0NJ0NNJ0NJ0NNJ0NNJ5%j0nj0nj0j0j5%NNNNNJ0NNK0K0K0K0L0K5J5%J5
4225A70j0k5l0l5j0j0nj5j0j5j0j0j5j0j0K0K5J0L0K0K0J0L0K0Nj5j5%N%%J0J0J0J0k5k5k5
4223H0l0%%nk5k5j5NNJ5J5J5K0k0k0j5k0%j0j0%nnnj0J5J5NJ5nl5l0j5%%%%J5K0J5K0nj0j0
4220e5nk0j0%%j5j0%K5M0Nj5j0k0%NNJ5J0J5J0j0k5k0j5%J0K0K0K0%j5k0nN%nNJ0NJ0%NK0
4217a5nj0%%j5k0k0nK0%%%NNNJ0Nj5j0J0K0L5J0j0k0j5%J5Nk5%N%%NNNNJ0N%J0NNJ0NNJ5n
4213E0k0m5k5l5l0j0NL5K5L0L0L0n%%n%nNK0K5J0%j5k5k5k0k5%K0NJ0N%NJ0j0J5%%J0j5j0
4210B0Nj0%%j0n%nnj0%%j5Nj0j0%j0nj0nJ0Nj0l0k5j0J5NnNK0L0%k0l0k5j0%J5J0J0J5%j5
4207a20j5nj5j0J5M0N0N5K0j0k0m0l5l0k0j0nJ0K5L5K0J0J0K5K5K0J0NNj0k0l5j5n%NNJ5J5
4205@Nnj0j0j0nj0j0j0j5k5k0j5l0j5k0k0%%j0NK0J0%k0j5J0L0K0J0J0NJ0M0M5M0L5J5j0k5
4202@l0l0k0%J0j0k0k0n%NnJ0K0J5Nk0j5j5j5j5%%j0J0K0L0K0K5nj5nj0j0nNj5NJ5J5NNnj5
4199i5k0%J5L5L5K5j0k0l5k0j5j0J0K0K0L0K0K0K5L0J5nnk0%j0nj0j0j5j5k0j5j5k0k5nNK0
4196i5J5J0K0J0J5J5nj0Nj5j0%nnj0%j0n%nn%%J0NNJ0N%J5nnn%K0M0M0K0J5NJ5%j0nj0j0%
4193F5j0n%K5K5K0nk0j5%K0J5%j5l0k0l5k0j0j5k0k5m0%K5NJ5NJ0NJ0J0nN%nJ5%%%j5nnj0
4190e5nnn%NJ0NnJ5NNK0M0L5K0j0n%j5l0m5n5k5J5K0J5K0J0J5NJ5j5j5k5l0k5nJ5J0J0j0%
4187g5%j5j5%K0nnnnJ0j0nJ0j0J0n%J5J0K0J5NK5K0J0%nK5L0NJ5NJ0j0nj0j0j0nj0nk0%nj0
4184@j5%Nj5j0j5%L0NNj0j0NJ0j5nj5J0%nn%n%nnn%J0j0N%%%%NN%j0J0%%N%%nJ0j0%N%%%J5
4181c5NJ0J5%J5Nj0j0j5j0nk0k0nL0J5Nj0k5%J5L5M5K0J0n%k0j5nj5j5j5j0k5l0N%%%NM5L5
4178eL0J5k5l5l0%nj5%J5K5J0%k0n0l0j5%J0nn%K0M5K0j5k0nJ5Nl0k0j5nJ5J5NNJ5J5N%K0
4175d5J5Nl0m5j5nj5n%NNNNNNNJ5L5K5K5J0J5k0l5l0k5j0n%K0K0%%N%N%%%Nnj0Nj0j5Nnj0
4171i5J0J5%J5NJ0K0%k5k0j0l5l0k5j5j0%nK0L5J0J0J0J0J5J0J0J5j5l0l0j5%j0j0NNj5j0
4169a75NNJ0NNL0J5%nj0J0%%nn%n%nj5k0nK0L5L5J0J5nj0J0NNNj0j5nJ5K0%k0j5N%nJ0%%n
4165f5%%k0j0j0K5K5K5K5nk0nj0j0j0j5nj0nNj0m5j5J0J5J0n%J0NNJ0NNNNNj0J0N%J5J5Nl0
4162g0m5m5k5j5NN%Nk0%NK5N5L5L5L0L0L0%k0j0NJ5J5%N%Nk5k0NNNk0k0NJ0J0J0J0nk0l0k5
4159e0j0nJ0L0K0K0%k0j5j0j0j5k5j0nk5j0J0nj0J0j5%%NJ0J0J0NJ5NJ0nk0j0j0J5M5O5M5
4157E5J0k5j0j0nj0j5%n%n%%n%%%J0J5%k0l5l5j5J0K5L0J0j0j5j5j5NNNN%NNNJ0J0J5J0K0
4154A5L5L0K5NnNj0k0m0l0l0l0%K5K5NNN%K0K0K5K0%NJ0%NK0K5%k0j5l0j5nk5j5nJ0K0Nj5
4151E5j0k0NJ5%j5j0%J0K0K0J5K0J0K0J5j0nj5n%j5j5%%J0K0K0N5L0nj5nnj5%j0j5j5nK5L5
4148A90M0K5L0L5L5L0M6M5M5M5L0L0K5L0NN%J0M5M1L0N0Q5Q5R0Q6R5J15J36J55K10K36K71
4146B431L26L81M21M61M86N42O06O67P57Q62J013J153J323J464J619J699J720J624J368R58
4144B1881M96Nn01r73j378j664j820j840j734j519j243r78p17m66k46o0R0K31L41M51N71P22
4143I649Q98J092J279J443J605J709J734J625J338Q82L31k05p32j223j665j980k140k166k055
4141A1419j845j574j313j088r02p47n92m56l36k76k20j86j95j76j50j10r1r0r0p5l5j5k5k0
4140H12k5j6k0k0k0k0j0l0m5o5n5n5l0j6k0k0j0NNnj5k0j5k0l0k5k5k5l0k5l5k0%J0J5n%k0
4137E5j0nJ0K5K5J0k0nj5k0l0l5j5%%k0l0k0j5NJ0J5J5J0%j0J0J0J0J0%J5J0NnN%n%%%%%J0
4134ENNN%J0%j0k0j5j0k5nk5j0%Nn%J0j0N%nN%%N%j0J0J0j0J0%N%nJ5Nn%%K5J0%j5j5%K0J5
4131a5NNNnN%NnNNnJ0%N%%k5l5m0k0J0K5J5J5J0j0NnN%j0j5m0k0NK0J0j0%N%J0N%%%j0NNj0
4127h0nNNL5L0Nj5j0k0j5k5k5k5k5k5%K0L0J5NK0L5L0K5K0Nnj0j0j0j0nk0%%K0J5N%%J0K5
4125B0J5nk0k0n%Nj0k0nJ5J5J5J5j5j0J5M0K5K5J5L5L0K0J0L0L0J0K5K0K0J5K0J0Ol1n0p0
4122B40n5l5k0j5%%j5j0l0l0j0J5L0N0K5J0K5J5J5K0J0K0M5N0O6L5M0M0L5J0k5l5n0p0o1m5
4120B90m0j5n0m5m0m5l0j5nJ0%k0k0%%nnNJ0j5%Nj5j0j5j0j0j5k0%nNj0J0J0K5nk0nJ0K5J0
4117g5J0J0NNk0n0m5k5j0NK5M5L0J0j5l5m0j0J0L5K0J5%j5J0J5J0J0%k0%j0l5%%%j5j0NK5
4114a30K5Nnj5%%n%Nj0j0NJ5J5J5J0%j0k5k0j5J0L5L5L5J5%NJ5%j0k5l5k0%J5J0Nnj5J0NJ0
4111e5Nk0k0J0L0J0j5%nJ5J5J0J5j0l0k5j5n%Nn%%n%j0j0nj0k0%j0j0NJ5K0NK0NNJ5J0j0%
4108h0N%%%NNJ0J5NJ0J0J0J0%n%%%%nNNj0j0J0Nn%%j5k5j0NJ0%j5l0j0nL0L5K5J0%%NJ0J5
4105C0%NJ0J0%nN%n%nJ5j0l5%J0J0j5j5%%K5K0N%nj0l0k5nNnNNj0k0J0K0Nl5n0j0nj0nnJ5
4102a10M0L5L0j5k0k5j5%K5L5J5J0J0j0n%nnnn%nj0j5K0K5N%N%j0l0k0j5J5J5J0J5%j0nn%
4099c5nj0%%%%%%%%%J0j0%%%%%%J5J0J0J5NJ5K0%nj0j0j0j0j0%k0k0j5k5k0k0k0k0k0nJ5K5
4095a60K5L0L5J5j5k0j0J0K0J5nj5j0%n%j0J0j0j5J0K0L5L5K0n%n%j5k5NK5J5nj0j5J0j5n
4093d0Nj5%%j5n%j5l0nJ5K0M5K5J0j0k0NNJ5nnj0nj0j0j0nj0j0k0j0J0J5Nk0k5%J5K0L0K0
4090e0%J0J0L0J0j0j5nJ5N%nk0nj5k0%k0nNNJ0J0J0J0NNJ0j5n%%j0n%k0k0k0j5J0K0K0J0%
4087g0nnn%n%nnnnj0Nj0j5J0J0NJ0J5%J5J5NNn%NNj0%%J0nl0k5k0j5j5NK0J5K5J5K5J5L5N
4084Ej0k0j5j5k0j5k0j5J0J0J0J5%K0J5N%NJ0j0NN%Nj0nnj0k5k5nJ5L5K5N%nk0j5j5NN%N%
4081f5NNN%%%%%N%NJ0J0J5J0NK0J5NJ0NJ5%%K0N%j0k5k5j0K5M5N0L0NJ5J0NJ5J5L5L0M0K5
4078C80N%j5j5j5j5%nnnJ0J5J5J0K0J6J5K5K5M0L0L0O5M0K5M5N1P5R0R5J31J60J70J96K30
4075A934K56K81L06L25L41L56L96M36N12O11P72R33J093J198J243J208J093Q52M81J5m46q62
4074A3334j163j324j358j268j123r28p42n56m01k66j25j0O5J30J61J90K41K96M06N36O82Q17
4072G594R42J038J068J053R52P27L96k5m91r18j228j378j379j293j143r83q12o62n41m46l61
4071B110k86k25j56j20j10q6p0n5n0m0l0l5l5l5k1k0m0l5l5k0j0J0nj0k5k0j5j5k0j5nk0l0
4068D26n%j0j5J0M0O5N0N0N0N0M0N6N0N0N0N0N5N0R1J25J45J56J95K26K81L35L51L36L26L56
4066D035M26N21O37Q12R73J092J153J158J073R17O47K61j91o11r63j193j288j228j118r48
4065F165p57n96m66l21j81p0K0P0J21J50J81K25L26M36N47O86Q17R38J017J018R53Q07N66
4063A2652J96k56o87j027j214j288j268j153r93q32o97n91m76l71k91k16j50j20j21j25j00
4062H72p0m1l5m5l5m0m5m5m5j5%nk5m1l5l0j5J5K0%%K0J0j5l5l5j5j5nk0j0l0l0l5l5%J0K0
4059A20K5Nj5k0J0K5J5j0l5l0k5j0nnJ5L5K0J5n%J5nk0l0m5j5NNk0j5k0j5j5j5j5j0nn%n%
4057a05%nnJ0J0NJ0K5J0j0J0K5L0Nj5l5l0l0nM0L5J5nj0j0nj5NNN%N%NNk0k0k0k0j5k0j5k5
4054a80nJ5J5j0k0j0J5J5K0nnl5m0NM0L0K0J5K5J5j5j0j5j5%J5J0NJ0J0NJ0j5k0NJ5J5nj5
4051i0j0%j0n%n%j0NNK0L0K5J5nk5k5k5l0j0j0nnnnJ5J0J5J5J0J5J0J0j0l0l0j0J5J5J5J5
4048a00%J0K5L5L0Nnk0l0l0j0j5J5NJ5N%k0k0nJ5K5L0J0k0l0l0k0NJ0NJ0K5K0L5J5j0j5j0
4046d0j5N%k0j5k5k5nJ5J0Nj5k0k0%%J5J0K0K0J0k0j5k0k0nj5j5nNJ0J5%%J0%NK5K0L0J5%
4043g0N%%j5k0nk5k5%k0j5N%NNNNJ5L5K5K5J0nnj0nnk0%j0j0J0J0J5NJ0J0K0NnnnnNj5%%j0
4039h0J0Nn%N%N%%J0nnJ0%Nn%nNJ0J5nk5k5k5k0l0j5%K0J5L0K0J5L5L0K5%k0j5j5%%n%k0k0
4036g5nn%%j5%nnNNJ0NnJ0J5nj0nnj0%J5NJ0K0J5K5J0k0j5j5j5nL0K0%%nnnK5M0K5L0K0NK0
4033A30J0J5L0L0L5K5k0n5n0l5l5n0k5j0%nnn%NK0K5K0%j5j0J0K5J0NNNNK0K0J5K0j0k5k5
4030A05j0k0k0k0j5k0j5nl0k0k0j0K5K0nj0l5j0J0J0J5%J0%Nj5j5J0K5K0%j0nnJ0J5nj5j5
4028g0NL0L0Nj0j5J0J0J0J5k0nJ0L0L5J0j0j0k5k0l0j5%J5J0Nj0l0j5k5NNK0K0J5K0nk5k5
4025e0%J5K5J5L5L5J5K5L5K5L0%k0j5nj0j5nk0l0n0n5l0nj5j5nj0%nj0J5J0J0J5J5K0K0J5
4022EM0L5L5M0%NN%Nl0n0l5k5k0k0k5j5k5l5j0J0J5J0J5J5J5J0J5J0J5K0Nl0n0m5l5l0j5J5
4020a55J5%j0j5NJ5J5J5J5Nj0j5J5J5J0K5Nj0k5j5k0J0J0nK0J5%J0N%%j5NJ0j5nNj0j0j5n
4017a10nj0j0nj5j5%L0M5K5%%J5K5J5nl0l5k0j0nnj0nj0nnnJ0J5j0%j5j0NK0K5J0j0j0nnJ0
4014a35J5J5nk0k0%K5NJ5K0K0J5K0%k5k5%J0N%J5J5%J0J0%j5j5NJ5L0M5Nnl0nl0j5k0j5k0
4011h5j0J0Nn%N%%k0k0k0j5NK5J0J5J0NK0%nj0j0j0K5K0K5K0J0%N%nk5j5j5j5j5k0j0%K0J0
4008h5J0J0J0J5%Nj5nj0j5%J5L0L0M0K0k5l5j5%%NJ0J0J0NJ0NJ0K0K0j5k5nJ0J0j0nnj0nj0
4005A5nnj0nj0nnj0j0Nk0%nj5Nj0nnnnnj5Nj0nnnk5k0j0l0k0k0k0k0NJ0J0NJ5NnK0M5L5N5
4002a15L5nk0j5j5j0nNj5j0NJ0L0K5J5nj5l0k0nJ0J5J0Nj0NJ0J0NJ5Nnk5j5n%J0J0%nj0j0
3999a35NJ0j0k0k0l0j5J0J5K0Nj0nnj0K0L5L5J5%Nn%j5n0m5k0NNNJ0NNNNK0K0%k0k0k5nJ0
3996a95L0K5L0L0n%nnj0j0Nj5j5%%j5N%nJ0%%N%k5k0k0k0NK0J5J5n%nnJ5J5J5K0NJ0NJ0j0
3993a00nj5nJ0J0J5Nnnj0nJ0J0J0J0%j5j5NJ0K5L0J0j5j5j5j5%J5J0%j5j0j0j0j5j0k0n%N
3991a45J5nJ5J5J5J0K5L5M0K5j0J0Nnl0l0j0Nk0k5j0NNj5k0j5J0K5K0J0J5J5K5J0j0%%j0J0
3988Ej5j0N%nNnj5k0k5j0j5k0l0j0J5K0K0J0nj5k0nk0nj5j5%%%%j0J0Nnj0j0K0K0K0Nj0NJ0
3985a50L0K0J5nk5j0j5NK0J5J0j0%j5NK0K5L0K0nj0j0j0J0NNJ0l0k5k5k5%%L0L0%j0n%J5L5
3982c0K5K5nk0%j5nn%n%n%j0K0J5L0Nnl0j5j5k5l0n0j0K5K0L0K5%nk5l0j0J5J0nnnnj0J0J0
3979a15J0J5j0j0j0j0j0j0%k0k5k5l5k0K0M0M0K0%N%J0NL0K0K0J0NJ0NJ0NJ0J0%N%NnJ0J5
3976C0j0l5m0k0k0k5%NK0J0Nk0k0j0J5L0J5j0%nj0n%nn%%K0J5K5K0J0j5j0NK0Nnj0J0J0j5
3974b5j0j5j5j0j0j5j0nj0j0nJ0J0NJ5J5NJ5J0k0l0l0j5%J0j0l5j5J0K5J5J0%j5j0J0K0nk5
3971a65k5k0j0J5L5L0J5%j0nk0k5k5nJ0J5Nn%NK0M0K5%j5nJ5J5K5J0%k0k0NK0J5Nn%%K0J5
3968b0%k0NNNNj0n%j5nj0j5%nl0j0j5nJ0%nj0k5l5l5nj0K0K0J0nnNN%%NJ5NNK0J0J0J5NNj0
3965a25j0J0nnj0Nnj0Nj0j5NnnJ0%j5K0J5J5%k0nJ0%n%%nn%%n%n%%nn%j5NJ0Nnj5j5%J0K5
3961a80M0L5L5L5nl0k0j5j5k0j0k0k5k5nJ5J0L0K5K0J0J5J5J5J5j0k5m0k0K5L5K0J5nj0j5
3959h5nj0j0n%J5J0NNNNNJ5%nJ5J0Nj0k0j0NNj0k0k0k0k5k0k0l0j5j0k0j5j0nK0K5J5K0%k5
3956b40l5j5%%j5K0M5L5K0K5NK5J0j5k0j0j5nJ0L5L0J0%%J0nk0k0%J0nnJ0n%j0NL0J0j0k5
3953a30j0%%J5J0%j0l5j5k5%K0NJ0%J5M0K5Nj0k5j0J0K5J0nj0j0j5N%j0%nj0%%nk0J0nj0N
3950a65j0j0nj0nj0nj0nJ5%NJ5%J0J5%J0J0NJ0J5NNJ0j0k5k5nk0j5k0j5NJ0NJ0NNJ0NK0L0
3947a35M0J5nj0j0nN%%N%%N%J0j0%N%%%%j0%nj0n%n%%K5J5J5J5J5K5Nnj0nj0j0nj0nj0nj0
3944i5nk0k0%%J5J0k0j5%%j5J0K0J5k0k0nn%J5Nnj5NM5J5j0k5k5J0L0L5K5N%%Nj5j5NJ0Nk0
3941h5k0NNNNj5k0l5l5k5n%K5J0J0j5j5NK0J0J5K0K0J5%j5j0K0J5K0%%j5%nJ0J5%N%Nj0j5
3938h0Nj5k5k0NNNNK5K0K0L0NNn%%n%nnnj5j5j0k0m5l0nJ0%NNNJ0N%J5j0j0nj0j5Nnnj5nJ0
3935a85L0%%J5j0j0k0j0k0j5j5j5j5J5K0J5K0J5J5K0J5%Nn%L0N%j5k0j0nK5K5J0j5l0l5l5
3932b05j5NJ0NJ5J0%%J5J5%k0m0l5j0%J0K0J0J0nnNJ5K5%k5n0k0%K0K0J0nj0k5k0j5nJ5J5
3929b60nnJ5J5nNN%NN%N%%J0%%N%%%j0j0j0j5K0L0K5K0K0J5L0J0k0j0j5k0k5l0l5k0%J5nJ0
3926b35J0%NJ0J0%NNJ0J0NJ0NJ0NJ0J0J5J0J0K0%J5J0J5NK0J0%K0J5NNJ5Nj5k0nJ5J5J0j5
3923F5%%%%Nn%j0nnj5k5%J5J5J0J0J5j5k5k0k0k0k0l0j0NK0J5J0%Nj0J0K0K0%l0k5j5j5NJ0
3920f5K5J5K0K5L0L0L0nj5m5l0l5j5j5nj5k0l0nnn%%%nNnJ0n%J5j0J0J5j0j5j5j5j5J0K5K5
3918a15J0NJ0%J0nJ5NNNNJ0%j0k0m5k0k0nK0M0L5K0%k0j5%J5Nnk0nJ5L0K5J0j0j5l5j5nNj5
3915a00j5k0nj0nj0NN%%J0nnJ5NnN%NN%N%NJ0NK0K0%j5j0J0Nnn%%nNNN%NNN%NJ0%NNJ0N%j0
3911b5j5j5j5J5K0J0J5J0j5%%%%%%k0j5j5j5k5j0j5k0%J0K5j0k5%K5J5j5k0k0j5J0nj0m0l0
3908b55NL0J5k5j0NK5K5NJ0L0NK5K5Nj0k5l0j0nnj0J0L0M0M5L0Nnj0%%j0j5%%J5%NK5nl0n0
3905i5l5NK5J0j0l5l0j0j0%j5NK5L0K0L0J0%k5l0nN%%n%%nnnj0nnnj5NK5K5K5K5J5%J0J0j0
3902f5k0l5%J5NJ5J5k0j5k0j5k0j5j5j5l5l5j0J0NJ0K5%j5%L0K5NJ0nK0J5K0L0J0K0K0K0K5
3899e%%n%J0j5N%j0j0k0%j0j0j0j0%k5nj0j0j0j0j0nJ0N%N%J0nnnnnj0j0j0nK5K5%j5j5%K5
3896a60K5nnnnNj0%n%%n%n%Nj0%n%%n%%nNj0n%%nnN%NJ5j0k0k0l0k0nNJ0j0k5k0J5K5K0K0
3893b55K5K0J0j0j5NJ0%J5%j5nk0nJ5J0NJ5K0%J5J0j5j0k5j0%l0k0nJ0K5J5J5K5J0J5K5nj0
3890a40nj0NNnj5k5j0J5L5J5J5%k5j5j5%%NNJ0NJ0K0K0Nj5m0k0J5K0J0j0j5%n%K5J5n%j5N
3887a30Nj0J0NNJ0N%k0k0%L5L0J5K0K0Nj5j5j5j5k0nJ0L5K0K5J5J0L0Nj5j5j5j0j0j5nj5n
3884e5j5j0j0j5j5%k0j0j5nnl5J0J5J5L5K0nk0k5nJ0nj0nj0j0NNN%J0NnJ0%NJ0nNJ0%Nnnj0
3881a55nK5%j5j5j5j5nK5J0j0j5j5J0J0%j5%N%%J0J5%j5k5j0K0J5K0nnj0%%%NJ0NJ0J5NJ0
3878a25NNK5%j0nK0K0j5nj5k0%%J0nk5j0J5L0K0K0J5Nk0l5k5%J0J5%nK0L5L0J0J5K5J5nk0
3876B0k5l5m0k5j0J0K0L5L0K0Nj5j5%J5L0K0j0k5k0j0j5j5k0j5j0n%j5NK0J0NJ5J0J5J0j5
3873d5l0k5k0j0j0j0j0%J0J5%nJ5j0J0%%nJ0K5M5M5K0N%%%j0l0k0j5j5N%nj0nNj0NK0K0N%
3870d0j0n%nnJ5L0K0nl0l0nj0nn%%%%%N%%n%j5NJ0J0k0j5J0J5nk0j0J0%%j0j5j5j0j0j5j0
3867b00j0n%Nj0nJ0K5L0J5J5J5J5J0j0k5l0k0j5J0J0J5J0J0J0Nj5%nNj0n%NNNNJ5nJ0NNJ0
3864i0NNj0j0j0j0j5l0k5j0J5J0J5J5%%N%k0j5%K0K0J0nk0k5l0k5k5j0K0M0K5j5l0j5%K0L5
3861a85L5K5nnn%nn%nj5k0%K0Nj0%N%%N%%nj5J0%j0j5J0j0j0k5J0K0L0K5K5NNJ0NJ0NNJ0n
3858g5nJ0j0n%%nK0J5K0J5nj0k0k5l0l0%%%%%%%nn%n%n%K0K0J5K0J5K0L0J0n%%nj0j5%NJ0
3855c0j0k0l0l5j5%NJ5J5L5L0J0nk0j5j0j0j5j0j0j0j5j0j0j5l0%J5K0K5J5k5m0m5k0j0J0
3852b70NnNJ0nJ0J5%NJ0NNK0K5M0K0N%n%nnn%nnnJ5%N%J0j0J5nj0%nn%nnj0j0J5L5K0Nn%N
3849h0nk0k0j5l5l5j5k0j5k0j5J0K5K5J0nJ5%NJ0nnJ0K5M0J5j0j0j5%k5k5l0nJ0J0J0K5K5
3846a60L0K5L0K5Nj5j0nj0k5k5j0J5J5J5J5J5J5J5J0nnNj0k0k0k5k0nnj0j0K0j0l5l0k0%j0
3843b45j0j0J0L0M0M5K0%NJ0Nj0j0%nj5NM0M0K0j0j5j5j5j5%j0%n%nj0NJ0J5J5J0J5J5%K0
3841c0J5j5j0J0%nJ0j0j5k0nnK0%l5k0nnk0k0J0M0L5J5j5k5l5j5N%J5nJ0J0N%k0m5l0l5k0
3838b65nj5j5NNNN%N%%K0K0K5J0J5J0%K0%k0nnnj0%nnK5K0%j5j5j5k0N%%NJ0L0M5L0Nj0l5
3835a45m0j5k0NK0K0K0K0K0j0l0l0j0J5J5j0k5j0NNJ5J0NJ5L0J5nk5l0k5j0nNn%%nj5k5nL0
3832b30K0%j5k5nNJ5nk0%K0L0nJ0%Nnj5j5nNJ0NNJ0k0j5%J5K5M0J0k0j5%%nnK0M0M5K5k0n5
3829a40o0k5%K0K0L0j0j0J0K0K0NNJ0J0NNNNJ0J0NJ0Nl0l5l5l0%K5J0J0NNj0j0k0j0K0J5K0
3826a05%j0nj0NNj5k0k0NK0nnNK0K5K5%k0%N%N%n%%J0Nj5nJ5J0%k5j5%j5j0j0j5nj5j0Nnn
3823b05%n%nj5nnj0k5k0nJ0Nn%%K0L5L0K5Nj5j5k0k5j0J0L0L5J5%%J5J5NK0K5J0nj5k0%NK5
3820i0J0NNj5j5j0%K5K5Nk5k0j5J5%nj0j0j5j0nj5j5nnK0NNNJ0J5%nj0%j0nj0nnj5j0nj5j0
3817b40j0k0nJ0nJ0%N%J0%NN%J0NJ0J5n%%K5N0L5nl0l5j0%J5J5%%%%%%N%%%J0j0k0k0k5k0
3814b20nJ5K0j0l5l0l0l5j5%K0K0L0L5L0L0NNNNn%%%n%Nnj5nj5nJ5K0J5K0j0nj0nnj0nj0j0
3811b10J0%l5l5k0%K0L5L5K5%j0nNJ0%j5j5%J0J0k0k0nnnnnnj5%K0%J0J5J0J0J0J0N%N%J0
3808a65nN%nnNJ0L5J0nk5k5j5j5%k0j5k0j5J0L0K0K0J5K5L0NNl0k0nJ0M0L5J0j5l0l0j5N%
3805a55NNj5l0l0j5J0K0L0NNK0K0NNK0J0J0j0j5j0j0j5j5j0j0n%nn%n%nNj0j0J0j5N%nnJ0
3802b10J0n%J0NNJ5J0NK0J0J0K5NNJ5J0NJ0NJ5%k5k5m5m0l5nNNj5l5j5%J5L0L0J0J0j0j5j5
3799a95l0j5j0J5J0NJ5J0NJ5K0Nk0j5k0j5%K0J5%%j5k0nK0K0J5k0k0NK0%nj5J0N%%%%K0K0
3796a50%k0j5%J5K0NnnNJ0Nnj5k0j5%K0K5J0%NK5K0NNj5j5j5j5J5J0J0J0K5J0%l5l5j5j0n
3793a55%NNNJ5J5J0j0m0k0Nj0nk5l0nNJ0K5%nnnnJ5K0K5J0%k0j5nJ5K0K0J5j5j0j0j5N%%%
3790a65K0K0J0K5J0J5J0J5nnnnk0j5k5j5J0J0J0J0N%%NnNJ5j0j0k0j5j5%NnNK0L0K5K5J5N
3787a5j0k5nJ0J0j0j0k5k0j5j0j0nj5nnJ0L0L5L0M0K5K0Nj0k0j0N%j0j0k5k0j5k0k0J0J0%
3785a05Nj5j5nj0nj0nj0NL5L5J5j0Nj0k0k0j0J0NJ0Nnj5k0%L0M0K0n%j0%n%nn%k0k0k5j0j0
3782a85J0j0J0Nn%NNK5K0J0nk0j0j0j0nj5NJ0NNJ5K0Nk0j5j0J0%nJ0K0K0J0J0K0J0J0%l0k0
3779a00n%%%NJ0NK0Nk0j5k0k0k0j5k5j5J0L0K0J5%n%j0j0N%j5NNnNJ0n%NNnnNj0l0j5j5j5
3776b35j5j5j0K0L5L0K0K5K5L5J5j5j5j5j5%J5J0NnNnk0k5nK0L0L0K0nk0l0j0%J5nj0k0%j0
3773a50j0j0nj5%nj5j0%%j0nnj0%%J0%NJ0%NNk5k0j5l0%nj0J0K0M5M0L0N%nNJ5L0K0J5nk0
3770a15k0nj0Nn%%n%%nNNj0N%%%j0%nnNj5Nnj5nJ0K5%%nNL0J5K0K0nj5j5n%K0J5L5L5J0j0
3767b0k0j5j5k0j0n%NnnJ5J5j0NNJ0%J5%NJ0%J0J0%j0k5k5j0Nnl0l0j5%%j0nnnj0%nJ5J0L5
3763a45NNj5nJ5J0n%NJ0%%K5J0J0J0J5J5Nj5l0k5k0J5J0NK0K0J5L5J0NNJ5nj5nj0j5%J5L5
3761C5L0J0nk0j5nj0k5l5m0j0N%%NJ5n%nnnn%nj0k5m5m5l0%nnNNJ0L0nJ0J5J5Nnl0k5K0L5
3757a75K5J5%J5Nk0m0k5j0%nN%NNnJ0M5K5k5k5k5k0%K0K0%j5m5m5j0J5L5K5K5J0NNNJ5nk0
3755a80k0k5j0%%k0k0j0%J0J0nnnJ0NNj0j0j0j0K5K0K0K5M5M5K0nj5j5%%J5J5J5J0n%n%j0
3752a00nj0nj5j5J0M0L5J5j5j5%K0K0%j5j5k0j0J5K0J5K0K5K0Nj5nnj0nN%%NN%%NJ5J5K0N
3749E5j5j5l5nJ0NNJ0%j5nj0%%%%k0j5k0j5j5%nj0j0l5l0j5k5k5l0k0%J5NJ0J5J0n%j5j0J5
3746b65J5K5N%%K0J5L5L5L0K5K5L0%j5nnj5j0j5j5J5L0K5J5nk0j0j5J0NNNnJ5J5nJ0NNNJ0
3743C0NJ0NNJ0J5%j0J0Nj0%n%%%N%%J0n%Nnj0%j5nnj0nj0nj0nnj0nj0j0j0nj0J0j0k0k0K0
3740h5%nl0l5j5%K0K0nk0k0%%n%NNNNK0nNJ0n%%%%%%n%nj0%K0L0K5K0%j0j0%j0n%j5%j0n%
3736a25j0nk0%M0K5%%NK5L0Nj0j5k5j0K0j0j5l0m5k0NN%J5J0J0L0N0K0j0k5k0J5J5%J5J0N
3734d0J5nl0l0l0k5J0J0N%NNj5j0%k5m0k0j0J0K0K0nk0%J5NJ0J5K5K5J0j0k5l0j0NNK5%NJ5
3731a20J0J0NNJ0J0%NK5j0j0%j0j0%nj0%%J5M0M0L0%k5j5%nJ0j0j5m0l5k0NNJ0J0K5L0Nk0
3728e5j0%j0nnj0j0j0J5J0J0J5J0J5J0J0%j5j0nnj0nj0j0J0%nNL0NJ5Nk5n0l5l5nK5M5K5%
3725h0j5k0k0j0j5j5j0nnj0j5Nj0%J5K5N0N5N0L0N%k5m5n0k5j0j5j0j0nj0Nj5j0nNj5%J5J5
3722b05%L0K5K5K5J5K0L0N%j5j0j0j5j0k0j0NK0K5%k5m0m0l0k0j5k5j0NJ0J0%nj0j0j0K0J5
3720b50L0J5%N%%J5J5J5J5K0K5J5%%K5M0L0L5K0nk0k0nj5j0NK0L0L0M0K5J0%%k0k0l0k0k0
3717D5k0k0J5K0K5J5J0n%NL0J5K0K0J5J0J0J0nnj0nk0k5k0k5k0j5k0k0k0j5J5J0K0Nnk5l0
3714a5k5l0l0J0J0J0J0j0nNj5j5Nj0nJ0J0J0J0%j5k0k0j5j0K5L5J5j0k5k0%N%N%%%%%n%%j5
3711a40J0Nj0nnn%nJ5%k0l5j5NNNK5L5L0K0%k0j5j0J0Nnj5J0K0K0K0n%J5J0nj5l0k0%nn%L0
3708i5J5J5J5J5K0J5%N%J0j0J0Nnk0k0m0m0k5l0nJ0K5K5K5K5K0K0j0l0j0j5j0j5j5k0j5j5
3705a70l0k5l5j5%%%NJ5J5J5J5j0k0j5j5nnnnK0K5J0L0N0L0%%J0J0j0k5j5j0%Nj0nj0j0nk0
3703b20l0%K5J5K0K5J0J5J5J0M0L5Nj5j5nNJ0j0nj0nNNJ5nj5N%K0J0Nj5l0n%Nj0k5nk5j5n
3700a70k5j0k0NL0K0Nnnj5l5l0nJ0Nj5k0%%%nnN%nnNK0J0J0J5J0K0J5J0%%%%%%%%j0J0n%N
3696a80nj0N%j5k0k5m5l0j5J5K5K5J5j5k0k5j5%Nj0%K5K0NNnn%%K5J5NnnJ5N%K0NNK0nj0j0
3693b15j0j5K0K5L0J5%J0nJ0N%N%J5J5J5J5NK0K5%j5k0l5nj5l5j5k0j5Nj0nj0%j0nnj0j0n
3690b55%j5j5NNK0J5NK0J0NK0Nj5j5N%j0j0%%J5NJ0J5%K0%%J5NNNNJ5%k0k0n%J0%j0l5j5%
3687b00K0L0M0Nj0n%k0j0nj0k0nj5J0n%J0%%%%%Nk0l0j0%j0nl0m5k0NK5K5J0j0j0NK0M5L0
3684b10J0nNJ0k0j0%J0Nk5k0NK0j0k5k0n%Nnj5j5nj5j0k0nL0L0J5j0NK0K0L0J5J0J5J5J0J5
3682a50J5J0j0l0k5j0NK0K0NJ5%%J5J5nJ0NJ0NJ0J0J0J0NJ0j5k0k0j5k0j5j5k0NJ0%J0%J0
3679a30J0nj5l0l0k0J0j0%L0L0J0j0m0j0NNJ0J5NnK0NNK0nj0k5k0j5j5k0k0j5Nj0%%nNNj5
3676b85J0nj0NNj0Nnj5nj0j0j0j0j0j0n%NJ5K0K5j0nk5k0%K0K0L0J5L0L0K5L5K5J5Nnl0l0
3673a85l5k0NL5M5L5K0nj0nK5J5%j5nJ0J0J5%J5J0NJ0NJ0J0J0%K0NJ0k0j5j5j5j5j5j5j5%
3671h0J0J0%%J0NN%%%%%nj0NNj0l5m0l0j0j5k0%J5J5%J0J0NJ0NJ0NNJ0NJ0NnK0K0nl0k0l0
3667a35k5J0K5K5J0%%%%%%j0Nn%n%nn%nn%Nj5j5j5j5j5j5j5j5k0j5k0k5j5%%n%J0J0K5K5N
3664b65j0k5l0j0K0L5L5L5L5L0L5K0K0K0J5j5j5k0j5J0J0K0%NK0K0%J0J0K0%l5l5l0j0Nnm0
3662a30o0k0NL0L0J5%j0j0nj0J0J0J0J5%J5J0J0NJ0K0%nk5j0NJ0j0j5nj5j0j0j5k0nNNNk0
3659a85k0nJ0J0J0%nk0j5j5%K5J5K0J0K0J0j0k0l5k5m0l0nJ5K5%j5j5nj5j0J5L0K5J5J0%N
3656b20NNN%N%nn%j0%n%j0%%%k5j0N%Nj0l0n5n1l5j0J5J5NJ0J0Nj0%nnj5j5%K0K5K6K0K5J5
3653c10%j5j5%J0K5K5K5J5NNNJ0nj5k5l0j5L0L5L0L5M5K5%l0l5k0k0j0j5k0nk0j5j0k0nJ5
3650c15K0J0K0K0Nk5n5m0k5on%K1J5%%nnn%nn%k1k0j5J0NL0L1J0%nnnn%nnJ0J5J0J0K5K5N
3647b85Nj0J0J5J5K0K0%%J0L0L5L5J5nj5j5k0k0j5k5nj5%J5J0J0J5J0J0J5J5J5L0L5L5L0J5
3645D0nm5m5k0nJ0NJ0J0NJ0nm0l5l5nJ5%NNNnj5%L0K5%j5l0k0k5k5k0l0j5NJ0J0NK0J5J0j0
3642b00%%%n%nnnnk5k0n%N%J0NL0L5L5J5j0j5j5N%Nn%N%%%K0J0Nn%J5J0J5nj0j0K5L5M5K0
3638@%%%nj0j5%J5J0J5J5J5j0J0K5K5J0NnJ0K5K0nj0k0k0j0%j0k5j0j5NK0K0Nnl5l0j0n%k0
3636b5k0k0%%L5L5K0j0j0k0k0k0k0n%n%nnn%NNJ5n%%k0k0k0j5k0k0j0NL0K5NJ0J5nj0l5k0
3633a85k0k0%J5K0%%N%nj0%j5m0m0m5m0j6J6Nj0%NNNk1OJ5L0O0O0M5Nj5j0j0J5L0L0J5J5L5
3630f5L0K0J0K5K5K0K5J0j0j0N%n%%NNNNj0J5K0j0j0j0j0nk5%j0j0%j5%n%Nnk5j0nl0m5l5
3627a35k0j5j0k0%nJ5J5J0j0k0nnnj0J0J0K5M5M0K0j0j0NK0J5J5nJ0J5nNJ0%NJ0NJ0J0J0N
3624E0NJ0%%%%j0NNj0%j0j0n%j5%j5nj0j5%J0Nnl5l0l0j0%nk0k0l5j5k0nNj0j5nj5k0%j0j5
3621c30k5l0oJ1J0NJ0J0%K0J0NNnj0J0L5L0L5L5K0NJ5K0J5J5J5J5%%%%N%nNK0J0J5K0J5J5
3618D5K0J5%N%N%%J0%j5Nnj0nn%j0k5%%k5nj0k0nJ5J0J0j5j5%J5J5J5j0k0k5k0j5nJ0%K0K0
3615c0NnNK5L0K0K5L0J5nk0m0m5l0l0k0J0j5l0l0j5J0K0Nj0j5l0m0j5%%%N%%%NNJ0J5Nk0N
3612a95J0K5N5M0L5J0N%k5l0k0J0M0K5L5J0J0NnJ0N%%J0%NJ0J5J5J5NK0K0Nnnj0nj5j5nNn
3609A15k0m0j5j0j0k5k5k0J0Nj5%nj5N%%nk0j0%%j0nJ0N%%NN%J5NNJ5n%J5J5K5NnNJ0N%J5
3606C5L0K0%k0%NK5J5k5k0j0nnk5j0j0%J5J5NNJ5J5NJ5K5L5Nj0j5j5j5k0k5l0k0k0nl0l5k0
3603a05j5nNj5j0j0j5nj0j5%nj0j0j0nj0%j5nj0nj0nNn%n%%%%K0K5%J5J0J5J5NJ0NJ5%J0K0
3600a40%j0J0Nj5J0nnJ0%NNNnnNJ5J0j0nJ0j0j5%J5N0M5K5J5j5j0k5l0l0k0k0l0j0j0%j5j0
3597b10k5j5k0k0j5k0j5%NJ0%%NJ0n%j0j5%j5%j0j0%%%%N%Nn%%j0N%j0J0j0j1nJ0Ok1j5NJ5
3594d01J6J5%%j0J0J5J5Nnn%K0M5L0L0NnJ0nNL0L0Nk0j5NJ0%j0j5%%j0%nNj0j0J0J5K5L0J5
3591a25J0N%J5%%nJ0J5L0M0L5K5nl0k5k0j0k0l5m0k5%nj0l0k0j5j5j0j0j0nJ5J5nk5k5k5k5
3588c60%J5NJ0nJ5%NNNNNK0%J5J0k0nJ5L5L5NnnJ0J5K0Nj5j5N%nj0NL5N0M5L0%nJ0J0j0k0
3585c5j5l5j0nnnn%%J0j0k0nJ0J5J5nJ5L5J0J0J5J5J5J5J0j0nnK0K5nk0j0J0L0Nk0k5%nN%
3582B5j0NnnNNJ0%j5j0j0j5k5k5k0l0%K0J0NK5L0J5j5k5j0j0l0j5%j0j0j5l5l0k0J0J5J0J5
3579a90K0L5M5J0j0j5j0j5j0j5k0j0%j5%nk0J5j0j0j5l0k0k5l5k0%K0Nn%%k5l6m0k0k0nnk0
3577e26j0nk0nN%%N%NN%K5K0K5K0K5K5K1K5K5K5K5K5L5M0K0K0J0L0N0N0K5L5L0L0L5K0Nn%
3574A70%%%%%n%l5l5m0l0j0N%j0j5k0k5j5j5k5k0k0n%J0j0k0k0j0K0L0L5K5J0J0J5%J5Nk0
3571e5k0NJ5%%J5J0J5k0l5n0n5o0m5l0j5k0k5j5k6j5k5k0j5k0j5j0%J5L0NNNJ0K5L0L1L0K5
3568c20L0L0K5K0J5K5J0J5K5J0J5K5J0%%nj5k5m0k5%K0L5L0K0Nk5k5j0%J0%%j0k5k0nnNnj5
3566a95j0n%%j5N%nn%J0J0J0J5NJ5J5J0J5K5K5J5J0%%NK5J5J5K0j5k0k5j0NNk0k0l0j5%J5
3563a00j0j5j5j5j0j0j0j0j0nNNK0J0Nk5k0nJ5J5J0NNk0nJ0K5J0n%J5J5%%j5k0N%nk0k5j0
3560b10Nnj5j0j0j0%NNNj5j5K0J5L0L0L0L0J0k5j5NJ0J0J5J5J0J5J0J5J0J0J0J0k0j5k0k0
3557g5j5j0j5j0NN%J0%N%%N%J0nk5l0k0l0l0k5k0k5l0j5%J5NJ0L0K5K0J5%L0M5L0%Nk0%J0
3554a20K0J5J5j0k0k5m5m0k5nJ0N%NNK5J5Nk0m5l0l5j5j0nJ0J5%K0J0J5J5J0Nj0j0NJ0J5J5
3552b05J5j0k0k0nNK5J5J0J0j0nNJ5L5K5J5J0j0J0J5J5%k0k0k0k0k0k0j0j5k5nnk5j0j5nn
3549c00%j0j0%nj0K5%K0NNK0K0Nj0J0%%K0J5L5M0K0%j5j5j5%J0Nn%J0J0N%J5n%nj0%n%j0%
3546a35nj0Nj0n%j5NJ0K0J0J0K5Nj0k0l0k5k5nN%J0%J0NJ0J0j5nnk0nN%%J0K5K5Nnj5k0nN
3543a75NnJ0J0J0J0J0Nj5j5%%nnnj0NnnJ0K0J0J5J0J0J5NNk0l0m0l5l5j5Nj0%J0J5J5%%J5
3540b05K0K0J5L0K0J5K0K5J5Nj5k0k0n%NK0J0%n%J5J5%l0l0l5k5%J5K0%%%nNk0k0j0k5l5k0
3537b35k0l5j5J0J5L0K5K0Nk0l0m0k0j5NK0J5J0K0NJ0K0J5%j5k5l5k0%K0L5K5nj5K0J5J5J5
3534a75%j5j5%%J5j5l0nNJ0J5%NJ5j0k0l5j5%nNL0L5M0N0M0K0N%nN%N%Nj5j5j5j5%nNL5K0
3531d5j0l0j5nj0nn%j5j0nNJ0%J0%N%N%k5l0m5m5l0k5NnJ0Nnj0j0J0L0J5K0K0K0K0K0J0K5
3528a40L5K0%k0k0k0k5k0j0nnnnj0nnNJ0j0n%%%%j0j0j0j5j0j0k0nJ5J5J5j5k0k5j5l1n0n0
3525d91j5k0j5nNJ0n%%%J5J0nnn%J0J5J0nnJ0J5J5NnNJ5J5%%%K0J5OJ0NN%%%%j0j0%J5L0L0
3522c10M0K0J0j0n%nj0nj0nnj0n%j5k0%K5K5K5L0J5J5J0j0N%NK5K5J0j0J0K0K5J0j5nN%%%
3519a00%j0NJ5NJ5J0K0K0K0j0j5j5j5j5j0nk5k5nl0j5j5%NK0L5L5J5Nnk5l5m0m5n0k5J5L0
3517b65L5L5K0%NJ0j0nk5%NNJ0J0J0J0%K0J5%K5K0K0nk0j5k0k0j5j5j5j5j5j5l0nJ5j0nj0
3514b65n%%%n%%nn%n%%NJ0nj0j5J0K5nnn%K5M0M5J5k0n0l5l5k5k5%K5M5K5%j0k5k0nnK0K5
3511b75L0M0L5%k0k0j5j5k0m0n5l6nj0%n%%%%NnK0K6K5J5j0k0j5j0j1J1n%%%Nj1%%n%nn%%
3508d06K1K0K5K0L0J5J0K5K0%j5k0%n%%nJ0N%N%J0%k5l5m5j5Nn%J0J5J0j5j5k5k1J1K0K0N
3505c40j0k5j0oJ1J0nnn%o%n%%NJ6%NNNN%%j5NJ0j5n%%n%no%%nJ1J5J5J5J5J5J5J0nnj0nj0
3501c20n%j5j0j0j0nj0j1j5%K6L0M0K0%%j5NJ0NJ5NJ5NJ5J0%%n%J0j0j0J0n%%%n%%%k0k0l0
3498c10j0%K5K0Nnnnnj5Nj0nNNNNNJ0NJ0NJ0L0M5L5J5K0Nnl0m5k0nJ0J5nJ0Nnk5j5j5%K0%
3495b10%N%%NNNn%%nl5l5l5l5k0%j0j0%j6k5J0J0J6J5J0%j0%nj0j1k0nJ0K0K6J0j0nnj6l5
3492d26m0m0l5nnnnnnj0%J5K5J5K0L0J0L0J0%nnnk0k0NJ0L0J5K0L6J5L0M0J0J5J0NJ5K0K0
3489a85J0%nNJ5L5K0K5%j0nnnj0nj0j5nJ0K0%k5nJ5J5nNJ0K5K0J0%k5k5l5j5%j0m0n0l5k0
3486c10NJ5Nk0l0nJ0K5L0Nnj5%K5K5L5L5N0K5j5l0l5l5l0l0k0k0l0l0k1l0k0J0K5%k5o0o5
3484e56m5k0NNJ0J0J0J0J0J0%n%%L0K5K0L0L0J5k0k0NNNN%NNNj0J5J0nNNONNN%J0Nj5nNnj0
3481c85Nj1n%%nn%n%J5K1K0J5K0J5K0J5NNN%K5J5%j5n%Nnj5J0nnJ0j0nNnN%nJ5j5nJ0%nNn
3477b55%%%%Nnj0Nnj5j0j0%k0j5%%NNNnJ5%N%N%NK0K0j5j5J0NJ5%NNNNn%n%n%n%j5k0j5j5
3474c20NK5J0J0nk0j0j0nJ5%NNk5nj0%J5L0nj5J0L0L0J0J0J5J0j0n%j5nnnj0NNNNnJ0J0nj5
3471b35j5j0j5j0J5J0j0nk0k5%%K5K0%K0K0K0J5K5J5nk0l5l0k5l0nK5M5M0K5J0j0j5J0L0L0
3468a20J5Nj5nNJ0J5K5Nj0k5%L0Nk5nnNNk0l5j0nj0nnNnNJ5K0nk5k5nj5j5k5j5k0j5j0J0n
3465c05%K0J5%l0j0j0j0j0j5j5j5j1NJ1nK0NNJ0Nn%%%j5J0J0j0l0j1J6J5j0%nnJ0M0L5J0J0
3462b75J0J5%%%%n%k0m5m0J5K5L0J0N%%%%j5k5NL5J5j0j0nnl0n0o1m5j0J5N%NNNNJ0N%%%%
3459d31%%n%nj5j5n%J5N%j5k5k5k0J0J5NJ0J0nk0l0j5nj0j0NJ0nJ5M0M0M5M0N1N0M0N0M5K5
3456a35Nj0l0j5k5k0nK5J0%K5K0K0K5K0K0L0J5j0j5j5j0j0j5j0j0l0k0j5J5L0J0nj0l0m5j0
3453b30nJ0NJ0J0J0J5K5%j5k5k0k0N%%%%%%%NNk0k5k0j0%%L0NJ5K0J5K0J5K0%J0%NJ0NnJ5
3450a10NK5K0Nj0k0k0j5nj5K0K0%N%NNJ5j0k5l5j5NK5J0j0j0j5n%n%NN%Nnk0k5%K5K0K0K5
3447a05nk0j0j0NK0J5J0k0k0k5k0k5m5l0l5k5l0%M0N5M0K0%k0k5NK5N0M5J5K0j0k0j5l5k5
3445b10l0j0n%NK5K5J0K0K0J0%%K5L0nk5k5l0k0j5k0k0j0j5j0j0N%J5%k5k5k0k5%K0J0J0K0
3442c05K0K5K5NJ0NNnnJ0NNk5m5n0nK0J0N%J0NNnJ5N%nJ0N%j0%nnj0Nn%l0k0NL0%j5nj0nj5
3439c40l0%K5J5K5K0K5K0L0K0K5K5K5K5%%%%L0M0K5M5K5M0M0K5N%j0J0j0j0j0j0j0l0j5J0
3436A00L0K0nk0k5k0k5k5k5k0k0k0k5k0k0k0N%J5nk0m0k5k5j0J0J0nN%J0%j0J5%nN%%%N%%
3433b05J0%%%%j0k0m5m5j0NJ0J5NNJ5L0L0nj5j5N%NN%N%%nnnnk5k0k5k5j5j5k1j5j5J5L1K5
3430c50L0J0%Nnnn%nL0J0J5L5O0O0L0J5J0J0J0J0J0NJ5%NJ0N%J0%Nk0l5m0m5k0j0NK0J0J0
3427i0j0n%nk0k0k0j5l0j0J0J5J0J5%Nj5k0k0k0nK0L0L5M5K5%N%%%%n%n%%%J0K0K0J0j5k5
3424h0k0k0j0j0l0n0m0k5j0k0n%n%nnJ0j0NK5K0%J5J0K0NJ0nnJ0K0J5j0nj5%J5J0J0J0nj0
3422a90%nnnn%j0nNj5n%j0%nn%%j5N%%k0J5J0nJ0NNJ0NJ0NNNNJ0NNNNj0%n%j0J0j0j5j5j0
3418b40j5j5j5j5j5k0k0k0k1j5k0k5j5m5m5m0m0NK5K0J0j0nj0nj0nnj0j0%K0K0J0NN%L5J0
3415e46J5L0L5L5M0L6M5N0L5J5Nnl0l0nJ5K0K5J5NNJ5L0K5J5j0j0k5k5j0k0l0l0k0k5l0k0
3413c60l1j5J0J1j1m0j0J5J5N%nNJ5j0J0Nj5j5j5k0j0j5k5nnj0nj0nnj0nJ0J0NJ0NJ0NJ0K5
3410d76L0L5K0%j0nn%N%NK6K0J5L0K0J5K5J5J0%%Nn%j5NJ0J5K0Nj5k0l0nj0l0k0j0%J0NNJ0
3407b95NN%nk5j5j5j5k0j6j5NK6J5J0nl1k0k0j5k5j5j5j5J0L0L0nnn%k0j5l0j0nnk0Nnj0n
3404e81%NK0L0N0M5K5J5K1%Nj0j6k0j0%Nn%j0NK0L6L0L0J5%k0k0j5%K0M0L5J5K5K5K0J5j5
3401a70l0l0j5j0J5K0K5%k5n5l5j5j5j5%NJ0j5j5nJ0K0%j5k0j1J1J0j0J0J5j0nk1nJ1J5J0
3399c60J0%j5j0nJ0L0K5J0K0K5J0J5L0Nj5j5k5j0nnj5NNN%k0j0%J5L0L5J5%k0j0k0j0J0%n
3396b65k0j5%%J0K0K5N%%J5K0nNj5l5l5j0L0M0L5M0Nnj0J0M0J0%%k5k0k5k5j0l5l0j5%J5N
3393b70J0J0nj5j0k0%J5L5M0J0%J5L5L5L5M0NNNNNJ0j0J5J5%NJ0j0%J0J5J0k0l5l0j0j0j5
3391f5k5l0nj5k0j5j5k0j5j5j0nj5%k0k0N%NNNN%NNK0j0nJ5N%NNJ0nnJ0N%NNJ5J0M0N5M0N
3387e0l0l0j5k0k5n%K0K0Nk0%nj5m0k0NNn%%nl5l5k5m5k1nk0j5m0l5nN%%J5nJ5%nJ5J5nnJ5
3384d51j0J5Nn%Nj5J0L0L1L0L0M0J0j0nJ0J0nK0M5M5K0N%nn%nj0nnNj5%%k5nJ5K0k0m5l0k5
3381c00l0NK0K0J0%%Nj5j5j5j5j5j5j5j6%nNnj0J0M6O0N5L5K5Nj5l0k0k0j5%%j5k0k5nK5K5
3378b85J5K0L0K0nj5l0n%Nj0%j0k0NJ0j0k0l5l5k6nJ0%j0%%k5j5NK0J5NJ6J0j6%L1K0J5%k0
3376c45l0nj1j5%L1J5j0n%J5L0nj0J0K5L5M0K5Nn%N%N%%%%J5J5L5%j5j5k0j5nJ0%N%%%NJ0
3372a75j0J0%k5j0J0K5%j0%%%%%%j0nnnj0nj0nk0j5l0l5n1l0k0nj0nj0j0nnj0nJ5K5L0J0J0
3369d16L1K5J0j0j5j0j6k0nk0%L0O1O5O5K5J5nl5l0l0k0nnJ5J0%N%%N%N%%K0J5K0J5k5n5n0
3367c35k5j5%j0o%j5nnk0k5m0m0k0j5NL5L5L0%j0K0K5K0K5OK5K0M0L0%k5l5k0k0j0K5M0M5
3364b70J5n%J0J5%j5nNK5K0K5K0K5K0K5L5J5%N%%%NJ0nk5k0%NJ0%j5l0l0j0j5k0l0j5nl0l5
3361b90k0nNNL0L0NNNN%NNN%%%%nk0m0m0k0m0j0J5L5L0%j0j0j5j5J0%j5%%k0n%J0j6l0nNN
3358d16K5J1nJ0%K0J5%Nj0%nNj0n%J0J0J5J0NK0NJ5n%%%n%n%%nN%k0J5Nj5%nnj0J0N%k0n0
3354c75l6k0j5k5l5m0k0j0J0N%NNnJ0%NJ0nNN%N%%J0n%N%%j5k0k0j5k0j5%K0M0M0K0N%nnn
3351e06%%J5nj5j5j0j0j5J0K5L0k5m0l0%NN%NJ0NL0M0L5K0J0NJ5j5k0k0k0j5k0J0L0L5J0N
3349d26J5J5%K1L0K5Nj0j5j5nNK5K5Nj0l5l5nJ5L5J5J5J0J0L0K0K5%%j0J0Nk0l5l5k0k0j0
3346c45l0k1k5k0k0k5k5k0k5nj0j0j0nj0j5%NK0NK5J0J0K0J0Nj0j0NJ0K5L0N5J5%J6J0J5J0
3343c40J5J5j5j5j5j5nJ5L5L0J0nNNj0j5j0j0J0K5K5J0l0m5m5k6nL1L5K5l5l5j6J6M0Nn%N
3341c40J5K0Nj0j0k5k5j5NK5M5L5L5NNNJ0J0N%n%nJ5J0J0K0L5L5J0J0J0j0k5nNN%NK0j0k5
3338i5k5nnnnJ0J0J5N%%J0j0%%nN%%N%N%%Nl0k0k5k5k0k5k0k5k5k0J0K0J5j0j0j0%J0J0nN
3335b85J0%NJ0J0J0Nj5l5k5k5nJ5nNj5j5j5j5oK1J0%nj5k1nnk0j0j0NNNNJ0J0NJ0NJ1NJ0n
3332c70k1nj5nj5j0j0j0%%j0%n%n%%%%J5J5K0J5K0L6L5J5j0nj0nj5j0j0j6j5j0nk0j5nj0j0
3329d81j0j0K0K0J5J5J0J5nj0k5k5k0%J0K0J5K0K0J0nnj0nj0j0%j0NK0J5J5NK1J5J0NnNnj0
3326c55J0N%k0j0J5J5J5j5N%J0nN%NnJ5j0nj0%j5nnk5J0J5J5K5J5J5K0K0J5j5j5j0k0j5j5
3323c25k5j0J5J5K0J5NK5J0J5K0K5Nj5k0%K5L0J0NL0L5K0j5l0k0j0j0k0j0%k5l0m5m0k0%J5
3320c30j0k0k5o%ONNj0J5J0nnJ0%%%NnNJ5K0K0J0%l0k5nJ0J0J0J0K0%J5N%l0l5nj0l0k6j0
3317d16J0K1K5J5K0K0K0K0nJ0J0L0L0L0Nj5m5j5j0k0l0k0l0k0j0J0n%N%j0J0%n%%N%%%k0j1
3315c91nk0k5l0%Nnj0J0K5J0%NNN%%NK0K1K5J5J0L0K5J5nk5k0nK0K5J5K5L0J0L0J5%j0j0n
3312a65%j5j0%%J5nJ0K5Nn%K0J5nj5l0l0l0l0m0l5m0l1j5N%nj5l5l5j0%J5J0J0%NJ0K5%k0
3309d51l5l5k0nJ5K0L0K0J5N%Nnk0k0j0j0NNJ0k5k0k5k0nJ5M0M0K0%J5nj0j5j5k0l0nj5j5
3306e76nJ0K5K0%j0NL0M0K5J5NNj5k0j0J5J5K5K6K0n%nk0k1k0NK0K1J0J5n%j5k1k5nJ5K0O
3303c85K5K0J0K0J5j5k5k5j5%%j6l5n0l0k5n%J0NNNNJ5%k5l0l5k5J5L5L0K0J5%nj5k0j5NJ0
3301e31%j0k0k0k5k5j5K0M0L0K5K0%k0%J5J0J0%K0k0l0k0k5k0j0k5j5%%%NNL0J0J5J0j0Nn
3298e76J5K0K0J5J0K5J5J5K0K5J1K5nk6l0%Nn%J0J5K6L0J0n%%nn%Nj0m1k0l0l0j0J5N%%j0
3295d71J0j0k0k0j5k5j0nj0nj5n%j5nn%nk0j5%K0L5L5M5O5N5K6%j6%J6L0K0J5%%j5k5j0J0
3292c60J0K5L0M5J5k0nj0J0J0%j0l0j5j5j5j0l0nk1j0%K6K0M0M5M0J5j0%J0nNNnj0N%nJ0j0
3289b35%Nn%nj5nj0k0j5J5L0K0Nk0l0l5l5l0l6k5nj0k0j5j5j5j5j5j5k0j0J0K5K5J0%%nn%
3287e41n%nK0K0K5J5nk5j5j0%j0j0N%j0j0Nj0j0nj0j0j0%j5nNJ0j0J0%j0J0K0K0L5J5%J0K5
3284d91N0M5K6J0nK0L0L0J5%j5%j0%j5j0%j0nj0nnj0nnl6l5l5l0l5l5l0l5m0n0o1l5nj0nn
3281h57Nj0n%J5J5J5J5K0J6L0J0nNJ5N0L0K0%J5K0K0J5K0K0NNK0%J5J5%J0j0J0n%Nj0J0J5
3278d21J5K6J0n%J0j0J5K5K0J0nj5j0j0NL5K0J5%Nj0k0j5NK0L5K5J0J0nj5l0k5J0J0j0k0l5
3276c25n0l6nK5J6nj1j5k0m5l0nJ0J0nj0nn%nl0k0%J5J5K0%%j0j0K0L5J5J5J0nNK0J5J0j5
3273d11j5k0j0%NNNJ0L0J6K0Nk0no%%J6J5L5K0Nj0k0j5NK0K5K0K0K5L0L0M0K0nj0j5nnj0n
3270a65nnnnnk5k5k0%K0J5%l0o5n5n1j5Nj0j5k0N%NNN%J5%k5k0J0J0J0k5nnJ5K0NK5J0J5K1
3267c85J5L0N0L5L5M0M0L5M0J5nJ0J0%NJ5%m0m5m0m0m0m5m0m0l0%j6k0j5j5j5j5j0%%j0n%
3264d96j0nNJ0K0%j0nJ0L5L5N6L5%k5k0J0K0J5J5J5J5%Nk0j5l0l5j5J0L0J5J0j5j5j0nk0N
3262c80N%Nnk1%j5%J5NOJ5K5K0J5NL0J5K0NJ5J5Nnl0k5j0j0l0k5j0k0k0k1k0l0l0l0l0%N%
3259e41%J0NJ5L0N0L5J6l1l5m5%%NNK0K0J5J5J5J1k6k0k5k0k0%K0M0M0K1Nk1nnK1K0L5L0L0
3256b65L0J0J0J0J0NK5L0L0J5J5k5k5k5l0j0j0j0j0nJ5K0%j5j5nj0nj0J0J0K5K5L0%j5j0j0
3253a85j5k5%J5K0L5J0NNJ5nl5l0l5l5j0%nnN%N%j5j0j5j5nnn%J0J0K5Nj5l5k0k5k6k0k5k5
3250d81k5k5j5l5k5k5l0j5%K5J0J0J5J5K0Nj5J0nnn%nnJ5K0J5J5K5J5NK5Nj5%j0J0j0%n%N
3248d91K0L5K5%j5k0%j0j5NJ5L5L1K0Nj0Nnk1nj0J5K1Nk0l1j0j0nJ5L0K6J5J0J0J5n%L0M0
3245b55L5J0k0l0k5k5k0nJ0L5N0K0J5N%NN%%N%%K0J5L0Nnk0j5j0K0N5M0K5J0nJ5%j0J0N%n
3242e%Nnj0k5n0l5k5K5J5j0l0k5j5l5m5m0k5nJ5NJ5J0j5l0k0k5k1l5l0k5%J5NNk0k0k0j5N
3239e41K5J0J5Nnn%%nN%j5NJ5L0NNNJ0J0N%J5J5%J1J0NL0K5J0N%%NJ5K5L0J5nj5j5j0j0j0
3236b70j5%%J5NNNNJ0%%J0%J0J0J0K5NNK5J5Nnj5j5j5k0l5m0k5j5l5k0k0%K5J0J0j0nnnk5
3233c85k1j5l0l0j5nJ0K0K5K0K0K6K5Nj0k5k1k0k0k0Nj0j0K0L5K5K6J5J5J5J5n%%%nK0J0N
3231b90NJ0%K0J5J5J0J5L0J5%J0J0k0l5m0m0k0l0%K0J5K0J5K0K0K0K0j5l5k0k0k5k0k5k5j5
3228c70j0j6j5Nj0j5k0k5n%K5L5L0Ooj5NJ0J6L0L5M0K0K0Nnl5k5j0k0j5k5nK5J5N%%NJ0J0
3225b95J0J0j5j5J5K5M5K0nl5k0NK0K5K0Nnk5l5j5j0nn%j0Nnk5m0n6m5k5nnj5m0m5m5k0NL0
3222f26J5J5%NJ0J0J0K0%j5%L0K0j5k5k0k5k5j0k5j5%K0J5%j5l0k5k5j0j0j5j0k6k0j5%%n
3220h37l0l5l0k0j5%%J5nj5j0J5J0j0k0k0%K5L0K0L0L0K5K0J5L0M6L5J0NJ0J5J0j5NJ0N%k0
3217f66l5m5j5K5K5nj5k5l1j5K5J6L0J5Nnnnnnnj5NNJ5J0J0K0NJ0J5NNnJ0%%%%Nj5k0k5l0
3214g31l0j0NJ5J5J0j0j0nK0L5L5L5L0L5L5J5Nj0j5%J5N%nNnk5k0l0j0k5k5k5k0k0k5k0k1
3211g82k0%J5K1K0K0J5n%J5L0J5J0NNNK0nJ0J0k0j5k0j5k0k0nk5k0J0j5n%j6j0n%nj5k0nJ0
3209h32L0L6J5J5nnJ0J0J0J0K5M0M0K5NNJ0%%J5NNNJ0NNJ0NJ5NJ0J0J0J0NNJ5nk0k5k0k0l5
3206e31k0k5k5k0Nj5j0J0NJ5%j0nJ5K0L0J5Nnk5j0J5N0N5L0K0%J5N1L0K5%j5nj0k0j5j0%N
3203c60j0m1m0m0j5nj5l0k0J5J5L0K5J0j5k5m5l0j0nnnn%%%%j0j0nJ0J0j0k0k5m5l0J0%K5
3200g26J0j5nk0J0J0J0K5K5K5K5J5L5L5J0j5l0l5j5%J0J0nn%nn%nnnk5k5l0k5k5k6k5k5k0
3198h67%J5Nj5j5nL0L5M0J6J0J5K5L5L5L0K0K5K0N0L5K5NnJ0K0K1K5J0J5nk0j0nNk1k0%%n
3195d16nNj0nNNn%J5J5%j5k5k5j5j5nj0j0J0K5K5J0%j5j5nNJ5NNnk0k0j0j0j5j0k0l0m5l0
3192f66NJ5NJ0J5K0J5NK5K0J5J5K0%NN%J5%%J0J5NNK5%K1NJ0Nk0nnj1j0%j5l5n5n0m0k5nk0
3189f51j0J0L5M0L5J0%k5k0j0j0j0k0%k0k5nJ5J5j5j5j0j0J0NJ0j0k0j5%%j5j5%%nNJ5L5L0
3186f66J5j5m5m0k0j1%%j0nnj0nJ0J0NJ0J6n%N%%N%J0K0K0N%nJ5L5K0Nj0j5%J0N%nj0NJ0L5
3183f11J0nk5l5j5j0j5k5l0NK5L0L5J5J5n%%%k0j5k0k0l0l6j0Nj0NJ0J6L5NnJ0J5J0J5J5K0
3180f46NK5Nnj0j0j0N%K0M0K0Nj5k5%%%Nj0j0nj0j0nnnj5%K0J5L0Nn%j0nk0%NK0K0L5K5%j5
3177e46j5nj0J0J0j5j5j5j5j0k0j5j0j5j5j5j0j5j5k1j0j5l0m0l0j0L0M5L5J0%NNj5%J5J1
3175g71J0K5Nnj0J0J0J5J5nnk0k0nJ0%nJ0N%%N%NJ0J0Nj5j5j0%L0M0N5K0nk0j0NJ5L0J0K0
3172e46K5J5M0K5%j5k5l5m0k5j0J0L5N%%k0l0l5l5l0J0J5%j0k0nJ5J5K5Nk5k0j0NNj0J0J0
3169f76J0NK0J5%%J0J0J0Nnk5m0k0j5J0J0K5J5J0Nnk0nj0k0k0l0j0%N%J0%j0NNK0nk0nj5k0
3166g71k1n%%J0%k5j0nJ0Nj0j0%j5j0%%j5j0nj0nk5j0nNL0M0M5K5J5nN%%%k0j5nj0nj0nnK0
3163h37K5%J0N%K0J6%%J0J0J0J5k0NK5J5L0J5J5k0l0j5J5nj0j0k0nj5%%j0nnj6NJ6K5J5K5
3160f96J5%k5l5k0%%J0J0%k0nnN%%NnN%J5K0J5K0j0l0j5k0l1m5m5l0j0N%j0k0j0k0j0k0j5
3157a027k0j0NJ5J0J0L5N0N0L5J5nk0l0l0k0%J0Nj0K0L5K5%NK5J5J5K1J0K0J5J5J5NNN%k0
3155g01%NK0J5%J0NK0%J5J0%nn%k0k0J0J0J0J0J0J0L5K5%%j0j5%J5%%j5j0j5l0k5k0J0J5J5
3152f16J0%%N%%%%NnJ0%NL0J0j0nnj0nj0j0j0nj0%NN%j5j0nL0L5K0Nk0j5%K0M0K0Nj0j5j0
3149e41j0NL0NNj0j5N%%%J5J5L5L0J5nj0l5l5m0k5NJ5K0%j5J0NJ0Nk0m0l0l0k5k5k5k5J5M5
3146f71M5J5nk5j5j5k5nk0j5%%N%%%%%%nl0l1k0j5j5j0%J5J5N%K0J0NJ0nNOj6j0NK1%l1k0
3143h22j0nk0k5%%n%N%%%%J5J5J5J5J0K0K6%n%oj0j0%j5%%J5J5%J1NK0nk0k6k5k5k5k5k5k0
3140i42NK0J0J5J0J5J0K0Nnj0J5Nn%J0K0K0L1K0j5j0nj6j0j0j5%J5L1L0K5nJ0N%N%%NJ0nj0
3137f96j5J0J5%l0l0j5j0%k6j5k5j0j0J0J5nnJ5nJ0%NJ0n%J0nNL1K0J5%nJ0K5L0J0%j0J5J0
3134f51%J0%j0N%j0%j0%j0k0m5m6k0J0L1L5J5l0j5k1k0j0%L0K1J0%NnJ0%J0%%n%nn%Nj0j0
3131g61%n%nj1%nNK6L0Nj5j5k0j1J6L5M5J0%n%j0j0J0J5J5nj5m0m0n1m5m0k0j0NK0L0J5j0
3128h67j5l5l0m5m5l0k5j0NJ5J0%j5nJ5L5L5J5j0nj0n%J5J5%J0J0%J5%nNj0k0k5m0m0n0m6
3126a188j0K0K6L0L0K5L0%k0l0k0j0Nn%nnj0%nnn%%N%%N%%%N%%Nnj0J0J0nk0l1nJ0%l0k0j0
3122a238J0K0NJ5j5k0j5j0%k5k0%j5j5n%n%nnn%j0l5l5l5k5nJ5L0L5L0J5J5K5L0L0K0j5m0
3120a303l0k0NK0L5M5K5nj5NJ5J0%nN%N%%%N%%L0K1NNK0K0J0K0L0K5J5Nk0j5n%j5n%j5%nn
3116a082NJ5J0J0J0J0%K0J5NJ0J5%nJ5J5K5K0j0k5j5NJ5J0j0j0j0nnJ0nk5k0NJ5K0%N%%N%
3114i37%%L0J0%k5j5J5%j0n%nnK5K0L0J5J5L0K5J6Nj6Nj0j0Nj0%k0j0nk0j5j0j5j0j0n%j5
3111i37j5%nj0nj0nj0nj0nj0nj5k5%J5%l5k0J0J5J0J5K0%K0NnNJ0nNNJ5%k5%M0M5N0L5Nl0
3108h67m0l0l0m0n%j0%%%nN%%%NK0M0L5K5J0j5n%K0%%J5J5%NJ5J5K5L1K0J5L0L5J0j5j5j0
3105f96k0j0k0j5j0k1k5k5j5k0k0j0k5m5l0j0%j5l0l0j5nj5j5nj0nk1nK0J6L0J5J5K5K0J5
3102a032nk0k0nL5N0M5M0K5J5K0K0J5K5K6J5j0%nn%onnj0j5j0j5j5j0j5j0nnn%n%j5N%n%%
3099i22k0k5J0K0Nj0n%%%nNJ0j0nN%Nj0J0NK0J0J5J5J0J5J5j0j0j5j5j0j0j5j5j5j5k0j5l5
3096a037l0j0J0%J0L0M5L0J5J5K0L0%j5k5l0j0J5Nj5m0k0l0nK0J0%K0nj5l0j5%j0nnj0nj0
3094a102nnJ0k0l0l6nNJ0nl0l0k0nK5K0J0j0%J0L5L6L5L5J5j0%J0J5K5L0J5J0J0K0L5J5j0
3091h92l5l5j5j0k0nNK0J0K0L5K0J0nJ0%%Nj0NJ0j0%N%%%%%%nnnnj0nnj0J0Nnl0n0m5l5k5
3088a107k0j0nk0j1j0j5j0NJ0N%j5m0l0k5j5j0j0j0j5nj5j5j5l0l0j5NJ5J5Nj0j0j5nj0j0
3085a503k5%nj5oj0j5%j0j0J0NNNNNJ0OJ5K5K5J5J0L0K0J5J5NK5%J5J0J0J0n%nnnn%nnnnn
3082a353nnnnJ5K0K5Nnl0k0j5j5m0m0j0%NJ0%N%nk0j0K0L5N0L0J5j5k0j0NJ5J5n%J5J5NNN
3079a318Nj5l0l5nJ0J0J0J5n%%%J5K0nk0k5j0j0J0j5j5j5j5J0J0NJ0k0l5l5j5n%%%nNNnj0
3077a528N%nn%%nj0oj0j0j5%%j5k5%K0J5J0nnJ0NJ0NJ0k5k5k5k5j5j0NK5K0L0J0NJ5J5J1J0
3074a533nl6k5j5k5k5k0k5J0J5NJ5K5%NJ5k0l5k5k0j0%Nj0n%%j0nk0j0j0j0j5j5nnNJ5j0N
3071a829N%NNNNN%NN%K0J5%l5k0NK0%j5n%NJ5K5M0L5J0J5nnj0%J0J5K0J0J5K0K0K6L0M5L5
3068a433J5J0j0k5j5k0k0j5%j0nL0N0L5Nj5k0J5J0K5L0L5K0J0%N%nk5j0j5j0j5j0j5J5K5L0
3065a328J5j0nNj0j5Nnj0J0NK0K5%j0l0l0l0%J0L0L0J0j5k5%nj0%j0nj0n%N%%%%%%J5j0%N
3062a388%%N%%N%NJ0j0nJ5J5J5j0j5J0N%NNj5j5%%k0nnJ5J0J0J5k0k5k5k0j0j5nj5j0j0j0
3059a508j0j5j5ok0j0j0j0j0nnJ0L5J5J6J0j0N%K0K0J5K0%%N%N%J0%%NK5K0L5J0j0j0nj0k0
3056a408nK0L0N%NNJ0J0J5NNj0j0%NK0K0%l5m5j5%J5K0J0j0j0l0k5j5j0%Nj5l0m0m0l1m5l0
3054a654j5NL5K5Nj0j5nnj5nJ5N%%n%j0Nnn%j0nj0nK0J0k0k5j0j0nj5j5j0j5j5%%nk5k5k5
3051a874NJ5K0L0J5%NN%J0K0N0L0L5L0Nj5j0nNNnn%NnK5N0N6K0NNN%n%j5k5k0nNL5K0J0nk5
3047a493k0%nk0%N%%j0J0J0j5k6k5l5n0k5J0M5M5J5j5k5j0%%K0K0J0nj0J0%%%%K0K1J0K5n
3045a518k5k1nK1K5K5K0%k0j5nk0l6l0k0j5j0nj5j0l0l0j0J0J5%K0J5J0k5k0%nn%j0k0k0j0
3042a794j0k0k5%J0J0J0J5J0J0J0J0J5J5J0J0J5J0K0%j0m5l0k0J0N0M5J5l0k5nK5K5nk5k5
3040a719l5k0%%J5nK5K5L0J5k0j5j5j5j0j5n%j0%K5K5j5l5l5k0j0j0nJ0K0K5%J5M0L5J5J0
3037a684L0L0J5k0N%j0NJ0j0%Nj0N%%%%j0j5j0j5k0nnk5J0J0J0NJ0NNJ0j0nnj0j5%nj0j5k0
3034a764j0j5j5J5J5j5k0m0m0k0%%J0nk5k1l0j5j0nj0nnj0j0j0L0K5K5K5K1J0%K0M0J5N%J0
3031a834J0K0%j5l5l5j5j0k5j6j5%%%%%nnj0%nnn%L5K5Ooj0j5l5l5l5k0%NJ0NJ0j0%j5%%K5
3028b065K0%k0k5nJ0J0J5n%%%%n%n%%n%%%%n%%n%J0J5K5J5j0j0j5j0l5l0l0l5j5k0J5J5%%
3025b205k0%K5K0nk0k5%nk0m0l6m0k0j0j5J5L5M1M0K0K5j0n%%J0K5L0L0J0J0J5nk0k5j5j0
3023b200j0j5J0L5J5K0nk0j0j5nj0j5nJ5L5N0O0M0N%k0l0n0n0k5K0N0M0L0L0J5K0K5K5J6K5
3020a904K0%J0%N%J0%%Nj0n%nl0m6m5l5nL0M5K6J5%j5k1nj5j5j5j5k0j5j0k0j0k0j5j0j0k0
3017b170k0j5%L0%%nk0k0k5k5k5n1m0k0j0%k0l0k5m0l0j5J0%j5k0k0j0NJ0J0k0m5p1n5m5k0
3015b862j5J5K5K0NNnk5k5j0NJ5K0%Nj0j5NJ0K0K0J0n%%nl0m5m5k5J0K5K5J0J0nnk0nK5M0
3012b832M5K0K0%k5k5k5NJ0J0K0K0Nj0NL0L6NNnj5j0%NJ5nN%n%%N%%N%NN%J0nj0k0k6j0k0
3009b757j5k0k0Nj5j5%j0j0%j5NJ0J5%NJ0J5nk5l5l0l0l5k5n0j5NL0J0j0m0l5k6J0J6J0J5
3006c077K0L5M0J0nnNNnNnj0NJ5J5J5J5%NJ0L0K0%j5l5l5l0l5l5l5k0nNnk6j5j0j5j5j5j5
3003c213NNk0l0l5j5j0J0J0L0K5J0NJ0K5M0M6L0%Nj0J0Nj0Nj0J0j0k0%j1k0j0j0nj5%K0L5
3001c113L6J0%k5k6j0J0K6L0%K0J5%%k0j5%J5L0L0J5K0K5L5J5k0k5k0J0K5J5Nj5k0k0l5j5
2998b992J0J0K5%j5k5l0j5j0j5j0j0j5j0%k6j0j0j5j5j0j5j0j5nJ5J0%NN%J0J0%j0j0J0J5
2996c173nk0k5n%%%J5M5K5K5%%nj0%K0J1%j6nnnj0nnj0nNj5j0%%k0j0k5k5m5n5n5j5NJ5%j5
2992c433%NL0N0M5K5N%j0n%NK0J0nnl5j0%nnj5N%j5Nj0j0%J5J0J0J5NJ5K0%j0m0l0k0%J5%
2989c353J5NJ5J5NJ5J0%J5Nj5l5p0p0o1o0m0k5j0J0%l5j5NNJ0%j5l0k5j5NJ0k0m0m5m5j6%
2987c895J0ONNNNJ0K5J0j0j0NJ5L0J5%%K0K0K0K5K5%J0K5M0O0N1K0J5J5M0O0L5NJ0NNNJ0N
2984c243Nj5k0j5k0j5j5j5k0m5m0l0l1k0j5j0K5K0%k0l0nJ0%%K5L5O6N5K0%NK0%J5K0%NJ5
2981c283K0%k0%j5j5nk0k0j0J0j0k5l0j5j0j0j0nJ5J0K5Nk0l5l6l0l5l0l5k0k0m0m0n0k5%
2979c834%%k5k6k5l5l5j5%L0M0L0L6N0P0O5N0J5j0NNJ0J0J5J0J0J5J0J0J5J1K5NNK5J0J5N
2976c403%NNNNNNNJ0NNNNNJ0NNJ0N%J5J0Nj5j5J0K0L0J0j5k0k5j5k0k0j0K0M0P0P0P1M5K0
2973c017%k0k5l0%L0L5M5K0K5K0K5K0NNK0L0L5Nk0m0m0m0m0j0j0j0j0J0j5j5Nnj0nn%%nnJ0
2971c032j0NNj0J5K0L5N0N0N0M5L5L1N0K0J0nj5J5L5O0N5L5K0%J0J0L0%k5k5k5%J0nj0nj0
2968b476j0%%j5k0nnk5m0l5k0nk0l0n1m0m0m0m0l0n0p0p1p0p0o5m5k0l0l5l6l5l5n0n0l5j5
2965c729N%nm0p0p1l5J0L5L6N0P5Q5Q5Q6R0R0Q5Q5R1Q5Q5R5P6O0M0M0N5N0M0N0M6N5N5O0N0
2963b100M0J0k5k5m5m5o0q1o5o0n0n0p0p5n6k0J5N%n%J0K5K6K0K5K0j0nnj5nj0j5nj6n5q5
2960b862p0o5o0m5k6k0nl0k5j0j5k0j5j5j5%j5nNJ0L5M0M5M0M1K0K5L0M5N0K0NK0J5K0J0J5
2958b827J5j0k0l0n0l5l5j5k0j5k0k5l6m0k5j0k5l5n0m0m0l0k0%J0j5l0k0k6k0j5k0j5j5J0
2955c594K0L0L0K1J0nj6J1J5K5L5%nNK0L0K0%nJ0L0K5K5J0nj5m5n0l0nJ0Nj0k5j5nNNNN%N
2953c418J0nJ0%k0l0l5m6l0j0K0K0%k0j5%J5%nk5l5j0j0nl0l0j0j0Nj0j0k0l5j5nNJ5nl0k0
2950c849l0o%nN%J1n%J0N%NJ5J0Nk5l1k5k5nNj0N%nnNj0j5j5j0j5nj5j5%J0%%%N%NJ0J5J5
2947c985J5J5J5J0K0%nNnl0m0m5l0NNk5m0l5k0%%j5l0k5k0j6l0k0k0j0Nj0l0k5k5nJ0NJ0j5
2944d436n%N%%J0J5NJ0J5N%K0L0J5K0K0L1J5K0K5NJ0%J0J5%J0Nj5j5j5k0j5j5j5j5k1j0nk0
2941d306m0k0n%j5j0j0j5j5n%k0l0nk5k0j5k0k0k0j0j5j0j1l0k5j0J5%%%J0%J0J0%J5J6K5
2939d626L0J0nk5l0k1k5k0k0k5k5k5k5%nnnJ0J0j0j0l5k5%J5nj0l0k0%j5k5m0m1l0j5%nJ0
2936e118J0nk0j0K0L0%%J5M1M0J5J0nk0k0l6m0l0l0nN%j0k5m0m0m5o0o0l6j0NNNj5l5n0n5
2933e619m5m0k5k5l0k5l1j5j5j5j5nk0j0j5k5j0j0j5J5L5K0L0J5NK0NNj5j0%J0K0Nj0j0j0
2931e880J5K5NNj5k5%j0nnnj5l0m5k5j5j5l0j0j0j5j5k5l0nNJ5%%J5NJ0J0J0L0M0L5L5J5L0
2928e925L5M0O1L5K0%j0%J5L0L0L0nl0n0l0k0j5l0l6k0Nk0o0p0p5q0p1o0m0m0o5q0p6m5k0
2926f672l5o5o0m5k0l5m0l6k0%%%l5n5o0l0n0m5l5j5%%j5l1k0k0k0k5j0l0%%nnnl0k0k0l5
2923g644n0n5l6nnnnj0j0j0j0K0K0K0K0L6L0N0N0N5N5M0J5J5J5NJ5J1J0J5J5J5L5N0N5K0n
2920g163k0%%Nk5k5nj0j0j0j5j5k5j0J5nk0m6m5n0m0k0nNK5M0K0NJ5J5%k0l0m5m5o5p5p6j00
2918g875j00q0o0n1m5m5m5m0m5o0k5j5j0%j5m1l5m0l5m5l0k5m5m0l0l0m1o5o0m5l0l5n5n5
2915i293o6o5p0q5q0r6r0p0n5m0m5n1k5NP1J15J25Q0L1k1m0n0q5j35j46j30p0NJ10J60J31
2913i975N0l0o5p6q5o5l5l0l0l5n5o6o5m5k5j5k5j5%j5%nj0nnnm0l5m0m1l5l5m0k5J0N0O0
2911a0903N1K5N%nj0j0k0%oJ1K0j0k6k5k0n%NJ5M6R0J05Q0N5P1P0O5P0M0K0%k5n5r0r0j11
2908a0567j25j45j51j55j46j50j40j21j00o5k5NJ5J5j0o0j21j55j80j41j10j10j06j05j30
2906a3083j56j85k21k20k51k76l00l16l21l11l21l05k76k36k00j46j00o0k0k0k0l0l5NL5M5
2905a7324N0M0O5R1J15J45J41J35J20J15J11J05O5J5%j0j0j5nL0N5Q1J10J40J76J95K21K15
2903a4828K01J75J41J20J00J05J06J00Q0P0Q1R0R0Q5Q6P5N5L0%m5p5r6j05j35j51j50j60k01
2901a4156k21k35k46k55k81k61k55k36k06j75j60j26j00m5nK5L5K0K0Nj0k5%L0O5N0L5nk5
2899a6743k5j0nl5o0p5n0k5J5M5O0O5P0P5O1nk0%NJ5j5l5m1o0n5m5nj5nj0m0q0r6r5j10j61
2896a7510k15k01j60j10o1j5K5L6L5J5j0l5q1q5q0r0r0j11j25j56j75j80j76j85k26k66k75
2895b0507k41j85j21p5o5j15j46j30p5l5l5o6j10j20r0l6nj0k0n5r5j30j46j50j96k00j71
2893b3330j35j20j41j60j70j81j55j56j65j46j25j15j05p6p0p5j10j41j50j65j86j95k11k41
2891b6824k70k86k71k60k31k21k35k16j55r5j21k35m11n67o56n87l96j10J05K11J95J96K70
2890c1170M06N32N51M61L36K11J65K16L05M27N41O22O96P32O97O72O31N97N46M82M06L15K11
2888b0412J60R1M0m5j91l36m66n76o77p92q62r18j002j083j153j183j153j028q92p47o52o06
2887c4483o22o32o46o92o92o36n72n16n27n51n46n22m71m06l11k40j66o5L5J60K76L71M06
2885d2048M41M31M22L60L06L01K81K55J56P5Nl0p0j11j70k51k85l01l41l66l91l66l26k30
2883d2253j36p0o5j05j71k30k91l36l36l31l61l76m26m66m91n16m67m21l71l21l15l21l11
2882d9487l36l21k95k86l01k96k70k21k31k80l36l66l41l06l26l96m91n01m56m31m17l96l76
2880e7463l70m02m36m71n46o82q87j028j033r07p02n61m96m97n11n31n37n26n16n52o01o37
2879g0892o27n86n32n46n66o27o87p42p92q22p72o82n46m06k36l0J81L61N01N71N77N01M11
2877g6988L26K36J65Q5j0j35k51l76m51n06n27n11n21n22m76l66k55k51l16l81m31l96l16
2876h3174j75o0J0m5j91l31l61j90J45N97J128J679K166K501K662K627K431K100J639J123
2874f3719P02N97R42J805L098M687O336P840R054R910J0442J0717J0878J0998J1169J1344
2873D6800J1429J1249J0718R775Q437O803N063L494K245J289N06l76j669l685o451r705j3034
2872H2888j5911j7851j8638j8232j6817j4854j2973j1860j1846j2943j4748j6698j8272j9059
2871a37814j8994j8107j6573j4723j2928j1485j0562j0096r910r735r420q742p710o447n218
2870c08464m311l895l905m301m933n680o491p425q501r806j1474j3585j6057j8653k1274k3762
2869d72517k6122k8443l0835l3350l5928l8554m1181m3703m6079m8434n0952n3673n6606n9784
2868a066161o3107o6376o9615p2993p6657q0758q5430r0779r6669j02960j09673j16901j24796
2867b222875j33544j43229j53962j65972j79758j95890k14693k36183k60215k86579l15908
2866d508808l49350l87072m27414m68461n09480n49731n87894o25577o71309p37292q29371
2866a0651759r38733j043019j118732j157762j172422j179040j174934j140974j074956j017947
2865b1670278j035287j165652j389424j644135j866064k020013k101300k119540k082289j990158
2864c9084140j843226j648371j419105j169232r07818o38374l60123o8702K42560N80716R50368
2863d5365447J350147J769914K190929K589219K940319L223147L422080L528070L538564L456672
2863a7356386L290375L052057K757598K424798K071639J715077J370320J050234P64489N19298
2862A659499L17423J58708M0720m0840r1470j17273j24224j17804j02935q3756o3473m4445
2861A390130k8082j5174o011l51K351K948K331J288L46k10k86nM36Q27J038R82N67k06j273
2860A351646k501l750m958o100p264q467r730j0958j2061j2949j3595j3956j4046j3901j3700
2859A203710j3515j3314j3034j2707j2367j2086j1836j1620j1459j1440j1600j1905j2202
2858A044625j2316j2257j2166j2187j2246j2237j2181j2146j2142j2156j2156j2051j1896
2857H86488j1670j1465j1138j0708j0231r801r459r189q963q893r038r404r971j0722j1565
2856G34271j2372j3039j3555j3920j4112j4086j3801j3299j2642j1851j0968j0141r485r013
2855E61987q737q583q552q567q512q341q061p670p248o823o341n785n188m637m321m221m251
2854D46149m231m146m100m131m091l925l609l304l087k948k857k808k897l148l519l910m322
2853C85116m712n013n208n434n690n840n830n679n525n393n304n239n158m938m561m126l730
2852B97736l353l008k652k306k105k096k240k417k666l043l534l986m291m476m592m657m677
2851B41637m577m346m000l570l173k792k431k010j589j234j037j013j083j133j163j173j223
2849B04090j348j579j850k096k275k407k566k762k978l188l344l414l418l364l299l213l098
2848A57891k952k768k596k411k276k166k080k000j940j880j860j890j950k000k055k056k005
2847A21006j940j910j875j804j705j594j529j498j479j394j333j329j388j414j414j438j504
2846I4458j539j504j419j318j253j193j163j158j218j289j303j268j204j132j128j108j118
2845G3143j103j048r87r48r22q82q32p92p57p17o52n91n27m81m46m26l91l81m41n57p32q67
2843E7663r27r43r27q67p92o82n97o06o67p12o62n66m86m61m42m46m71n31o32p12p22o91o62
2842D2459p17q17r32j028j083j113j138j138j128j102j103j123j068j007r53r67j018j078
2840B3946j098j052r73q42o97n51m26l86m01m52m41l91l05k21j10L5J80L21M41N62O66P77
2839A8582Q78R42R47R33Q97Q07P12O42N61M76L66K26Q5n5j55k21k96l96m86n51n97o27o46
2837B3024o47o36o22o07o41o27o32o21o02n81n37n21m76m06l31l16l46l26k75j61o5j5j5m5
2836A2973p5m5nK0M0O5Q0P0J5k5k5J0M0K0n5j50k11k70k61k56k55k51k76k80k81k56k50k76
2834I830k66k05j41j40j81k45k86k91l05l06l06l36l81l66l21k80k51k46k45k46k66k85k71
2832C664k16j80j60j36p5j0O0J05J26J65K01K45K76L26L36L15L06K86K71K40K01J50J06O0
2831F662M0K5J5J5J0J0L5Nk5q0j05r1o0m0k5k5l5o5o1p0o5o5r5r6j15j30j36j30j20j20j31
2829D932j40j66j65j55j41j35j56j50j40j26r0j05j20j41j40j25j26r5q0q5j01j10j30j16
2827A894j05p0m5k5J5K5K5M0M5M0M5M5O6Q0J05J10R6N5P5Q0J15J41J40J36J30J40J61J55J45
2825C859J36J35J56J50J60J46J60J61J75J75J51J35J20J06Q0L5K0%j5NnnNK5L5K5K0%k0m0
2823F090n5p5j05j06j25j40j26j30j20j16j40j75j76j95k36k86l01k95l01l01l06k90k71k51
2821A468k45k51k16j65j35q6o5k5M5J01J50J75J96K21K35K21J90J91K05K26K00J71J60J41
2820C108J05P5N0L0Nk5o0q5j11j15r0p5o5m6k5nj0nJ0J0J0L0L6O0P0R0R5J01R5J00R0J01Q0
2817C634O5L0nj0k0%J0M5P5J11J15P0M5M0P6R5J00R0P5O1M5K0j5n5m1k5NM6Q0P5N5O0P0Q6
2815E108N0L5L5L0Nk5p0j15j66j75j56j65j76j95j91j85j96j90j76j75j55j46j25j20r6q5
2813B180q5q5q1p0o5n0nK0L0L0K5M0K5L6K5%l1j5j0j0k0l0nnj5k5n0l0k5j0j5nk0nJ5NNnj5
2811A649NK5M0M5K5K5L0K5M5P1N5N0L0J0L5J5J0NJ0NL0K0L0K0%%j0J0L6L5K0M5K0NJ0J5J5
2808B511J0J5J5J5K0J5K0j0k5j5j0n%K5L0K5%%K5N%j0j0%L0M0N1M0L5M5L5M5L5N0L0J5N%k0
2805C082nk0NK5L1J5J0L0K0k5n0p1q5q5r0q1n0k0%J0nj5l0m5k5nj0k5n0k5j0J0K5M0K5l0n0
2803B421m5k5j5m1m0m0l5l5k0k5k5%J5J5NN%J0%nJ0J0nj0nj0j0k5l0m0j0K5M5L5Nk0k0j0K5
2800B080O0N5L5J0J0L0M5K6J5NJ0N%j0j0nK0L0K0K5L0L0J5J0K5J5k5m0m0m0l0n0n6p0q5p0
2798B075l0J5K5K0%J0K0K0L0J0%l0l5j0N%nj5k5%%L0K0NK0J5J0K5K5M0M5K1j1l0l5j5j5l0
2795B200l0j5k0l0j5l0k0l5l5j5l1k5m0k0j0nNj5nnnnk0k0k0k0K0J5J5J5j5j0j5j0k0nJ0l0
2793A684j5nK0N5M0K0j0nK0J5J5J5J0J5J5J0L5L1K0M0L5K0k5l0%J5%J0K5M5N0K0j5l0l0k0
2790B095k0%K0K5J0j0nN%%Nnk5j5j0k5j5J5L0L0L5K5O5O5L0j0k5k0j0nNk0K0Nk0k5j5j5k0
2788B170j5j0k5j0j5k0NK5K0L5K0%j5j5j5j0k0m5l0j0N%nN%j0J0Nnj5l0m1j5J5O%J5K0J5J5
2785B010J5J5K0J0K5M5M0M5N0M0M6N0M0nj5j0j0j0j5%k0k0l1k0l0k5k5j5l5l5l5l5m0l5l5
2782A950l6l5k5j5l5j0k5k0j0k5k5NK0K5J0%nJ0L0L0J5L5M0J5J5M6M0M5N5L5nl0m5n5l0l5
2780A955m1k5%%N%NK0%K0J6NJ5J0j5k0j6k0j0NL0L1K0N%K5M0L0J0k0l5l5l5j0n%%%j5k1k0
2777A904k0m0m0j5%%%j5l5m0m0m0m0l1Ook0j0j0j0j5K5K0J5K6K5K0K0K0%%NNL5L5L5L5Nk5
2775A784k0%J5L5K0K0NNN%NJ0%Nj0j0NJ0J0J0nk5l5l5j5k0NNNN%%%%%%j5J0J5J0J5J0k0k5
2772A789j5l0j5j5j5j5l0l0k0J5nj0nnnnn%NNJ0NNJ0NNK0%nK0M0M0M5M0K5K0K5K0K0K6L0J5
2769B010nj0j0j0J0Nnl0n1n5l0l5m5m5m5m5l0l1l0%j0j0l5l5m0k5nk5k0k5k5k5k5nk5j6l0
2766A132n0o5m5j5%NL5M0M0nl5m5k5%K5K5K0K0%NJ0nJ5J0nJ0NK0K0L6N5P5P5R0J21J20J20
2764A834J36J60J85J96J95J81J45J16J20Q5L5J0J5nk5m0n0n0n5n5q6j05j05r0j01j00r0p5
2762B381n6n0n0n0m5n0m5m5m5m6o5o0o0o5q5p1o5m0k0k0l5m0l5m5j5nNJ0J5L5M0O0Q5Q5Q6
2759A594M0L5L5L5K0J0J5L0M5O0N1N0M0M5N0L5N0M5L5J1oj5l0k5j0J5L5J0Nj0j0k0l0l0k0
2757B190l0l0l0k0J0J5J0J5J5J0J5J0%N%k5l0k0J0K0K0K0J5K5K5K0J5L0K1NJ0K0K0J0J5J0
2755B421Nj0j0%n%j5NNNJ0L5L5K0%nJ5Nnj0nN%NJ0L5N0N0L0L5M1L0L0K0J5L0K5K0L0J5j0l0
2752B932m0nK0M0N0K0j0k5j5k0k0j5k0k0Nj5j0%Nk0n%nJ5J0%J0%%J5K0L0K5K0j5j0nj5%L0
2749B957K0%j0k5k0j5k0j0%NJ5J5j5l5l5k0k0l5l6k5l0l0j0nj5%j5%j5nN%nJ5L5L5M0L6%j1
2746B716j0%nnnj0Nj0j5J0K0L6L5K5j0k0%k5m1n5n5m0j0j0j5l0n0k5NNnJ0NnJ5%%J5K5K5K5
2743B521K5J5J5K5L5P0N1K5K5K5M5N0N0K5nNK0L5N6N0M0L5M5M0L0j0l0j5k0k5k5k5k5k5k5
2741C128k0l1m5n0o0l5j5j5j0j5k0k0k0k0k0k6j5k5k0l5k5l0k5k5l0k5j5k0l0j0nj0j0l6n0
2739B265m0nK5N5M6K5J5K5J0K5J0K5J0J5J5J0NJ5N%K0J0NK5L5L0K5J0k0j0NK0L1K5K0%k0k0
2736B747nJ0nk5l1m0k0%NNJ5J5%l0m5j5Nj0j0%J5J5%Nj5j5k0j5J0j5k0nk0nnj5%K5L0L0K5
2733B571K0K0K0K0j5k0j5j5j0j0k5n%k0k0%j0%%K0K5K5Nk5l0j0L5L5J5j0j0J0%j0Nj0n%Nn
2731B551m0k5nNNk0l0k0nJ0K0j5j0k0J0K5J0N%J0J0J0nK0J0%%J0L5K0%j5j0nJ5L0L0J0%k0
2728B606nNK5NJ5%NNn%nj0J5%%j5l5k5j0J5J0K5NK5J5J0K5Nnl0k5j0%N%NK0K0%k0j5k0N%J5
2725B651L0K0K6%%NNl1l5m5k0%k0%nk5k5k5k5j5k0j0k0j5j5k0j5J0J0J0J0%K0K0%nnK0K0J0
2722B471j5j0L5N0N5K0J0J0J5Nj0k0%j0j0j5j5j0j5nk5m5o0o0l1k0k0k5k5nJ0j0j0j5j0N%
2720B190NNnJ5J5nk5k0nK5J5k0l5m0k0J5K5K5%l0m0k0j0n%K0N0M5L0J0%Nk0k0j0nj0j0j5j0
2717B115j0j5J0M0L0J5j0j0J0L0J5K0K5J5j5k5j0K0M0M1K0N%N%%%n%nnj0j1j0nj0k0%nnnn
2714B260k0k5j0l0j5J5J5j5m5n0l0j0j0nk0k0j0K0J0nnk0k5nk1j5j5j5k0j5k0j5k5j0k0k0
2711A734k0k0k0k0k0k0l0j0j0nj1j0l0l0n0n0m0m5k5nj5j5j5j5nnnj0K0L5K5K5K0K5j0k5k0
2709A273J5NJ5J0J0K0J0j5NK5K5M0M0L0J0%%%n%%%Nj5J5K0L1L0J5j0%J0Nj0j0NK5M5M0K5J0
2706A749N%j5k5l0j5K0J0NK0J5K0NK5j0k5k5j0nJ0J0K0L5J5Nj0%%n%nn%nJ0J5J5J5NK0J5J0
2703A884Nj5J5J0k5n0o0o5l5k0J5J0%j5k0%J5K0L0Nnk0l0%N%NNN%NNnnnnnnj0%J0nNN%NJ0
2700A669nJ5nnJ0N%nNNj5n%k0k5j0K0L0Nnj0j0NJ5J5L0L0K5j0m5m5l5k0n%%%J0K5J5J5nj0
2697A654j0j0k0k5j0K0NJ0J0J0K0%J0K0NNnj5j5j0nK5J0J0Nj0j0j0J0K5%k0k5m5l5l1j5%%
2695A528%%%%N%%k5k5m0j0NJ0nK0%k0j0nnj0k0%J0j0NNNK0J0k0k0nJ5L5J0nnJ0K5K0K0K5N
2692A548l0nj0N%NNnj0%J5K5Nj5j5nnJ0J5n%%%%%Nn%%%N%%%%j0j0Nj5k0Nj0nj0j0j0j0J0N
2688A448j5k0nK0L5L0K0K0J5K1j0j1nj0nj0nn%%L0L1K0j0k5k6j0J0J5J6J0nNJ0nn%nnnonK1
2685A564K0nm6m0j0J0L0J5n%k0k5k5l0k5k5k0k0k0nnn%J5J0NK5J0J0J5J5%NK0j0nj0j5nnN
2682A393J0K5J5K0L5N0N6L0nl0k0k0j6NJ6k1k5k5m5l5m0j0%j5l5l5j5nNJ0J5K0K0K0%j5j0
2680A323%J5K5K0M5N5M0K5nNJ1nJ0N%%%%Nn%J0nnJ0K5K5K0L0Nj0n%J0%%Nnk5j5j0j0nj5l5
2677A564l1j0NL1M5N0J5j5l5j5nN%j0j5l1k0k0j5Nnj5k0l0j5j0j5j5j5j5k0j5%j5l5j5%%l0
2674A213k5m6k5j5J5K5L1nk1j5j0k0j0J5L5L1K0J5J5K5L5L0Nnl0j5NJ0J0NJ0NJ0J0NNJ5%J0
2672A368J5nJ0J0nJ5J0J0%J5J0NNJ0j5j5k0j0J5J0K5J0nnJ0K0J5K0Nk0k0NJ5%n%j0%j0j5n
2669A468j5k0%j0j5%j5j5%nj5nj0nnk0%nj0%j0j5j0NK0Nj0n%J5K0J5J5nk0k0nJ0K0J5J0K5
2666A373J0J5J5nk0j5%NK0K5J0%%j5NNj5nNj0Nnnnk0j0J5K5nk5k5l0l0l0k5k0nK5N5N5M0K0
2663A403Nj5l0l5j5N%nJ0K0J0J5J5J5nk0l0%nJ0J0N%NNj0j5L5L0Nk5j0nN%j0J0L0K5L0L0J0
2660A508J0J5NK1L5M0M5L5L5K0nl0j5NNJ0%nj5j0J0%nNJ5J0Nnnk0m0k5nJ5K0M0K5J0n%n%%
2657A749nnnnj0j5l0l0m0l5k1%K1Nj0l6j0J0J0j0j0j5k0n%NJ5n%NK0J5J0j0k5l0l0k0nJ0N
2654A438nk0l5l0j5k5l0nJ0J0nj0%%nNK0J5J5NnJ5nj0J5%%nl5k5nJ0L0J5K0%j0k5NN%j5j5
2652A293k0j5NJ5K0K5L0J5J0NJ0k5n0n5l0k0j0j0J0J0nNK5L5J5nj0j0%%N%j5j0j5j5k0n%k6
2649A162OJ0J0L5L5J5%%J5K5Nj5j0J0J5J5J5K5K5J5nnj0nnnnnnnj0n%nJ0j0k0j5J0J0Nk0%
2646A308nj0Nnn%k0nj0j0nj5%%N%NNN%J0J5K0K5J0j0j5nj5J0NNJ0NJ0NJ0nnj5NK0K0K0K0J5
2643A413%k0l5k5NK0J5K0%nk5k5l0k0l5j0J0nnk0j5k0k0k1k0k5j0k0j5k0k0l0l0k5l5l0l0
2640H37nNL0K5K5%j5j5j5k0%K0J5nNj5k0m0k0k1j5k0j0K0K0L6L0L0L5K0%k0%j5j0Nj0%NK0
2637H92J0J5J0J0J0Nnj0j0%J0L5L0J5NJ0NNJ0NJ0NNNNNJ0J5nk5nj0%J5K0K0J5K0J6n%NJ0%
2634A188J0nk0l1k5k5j0j0l0m5k5j5j5k5l0nJ5%J5nj0j5j5nj0j5j0j0nj5nJ5NNNNNNnj5j5
2632H02%J5L5L0K5L0K0%k5l5l5j0n%%Nnl0k0l6k0NJ0NJ0J1NJ0J0nK0J5%j5J0J0J0K0K5Nk0
2629H82k0J0K5K0N%J0%j0j0j5j0NK0K0Nj5%j0l0k5J0K0K0K0K0Nj5j0NJ5J0N%J0n%nnnj0N%
2626I47nnJ5L5L0K0J5K0J5nnnnl0j5J0N%j0j0%%j0%nj0j0j5j5j0j0j5j0nnk0%%j5k0J0j0j0
2623H32j0nnj0j5%J5J5%K0J5J0J5J0L5M5L5L5L0j0J5J0%NN%nNK5M0L1J5nk0m1m5k0%%nj5k0
2620A032j5j5%NJ0NJ0J0J0J0J0J0J0j0%NnN%n%j0k0%K0K0J5j0j5k0J0K0L0K0L6K5Nnl0l6l0
2617A107l5l0k5j5%%j0k0k0l0j0NL0K5J0%NJ0j0l0m0m0l0%%j0J0%J0K0K0M0K5Nj0nnj0nj0
2615I22nj0j0NL0J5J5K0J5K0J5NN%J0%NJ0%NNNNN%J5nN%%%nj5NJ0K5J0j0j5j0NJ5J5%K0K1
2612A178L0L5N0N5N0M0nj0k5l0l0l5l0k0k0l0j0NK0J5J0nj0m0m1j5%L6K0J0N%J0%K0K0nk0
2609A228l0nJ5%k0j5nJ0%K5N5N5M5J0k0m0n5n0j5J0K5J5j0k0nj5j5j6j5j5j5j5j0%NJ5J0j0
2606A107l0n%K0J0nnJ0J0N%NnJ5nnJ5K0K6K0K5L5J5K0L0K0N%L0O5P0P6P0M0M5M5L5Nk0n5p0
2604A689r0r1r5q5q5p0n6l5j5j5k5j0j0k0j5nnJ0%NNNnJ0n%J0j0nNnN%%n%%%Nnj5j0j0j0m0
2601H97k5%N%l0k5nnk5j6j0%nj0Nn%%j0nj5k5%L0K0%j5j5k0NL0K5L1L0K5K0J0NK0M0N0M5M5
2598A072K5%J0K0M1N5P0Q5P5L0J0j5k0m5n5p0o5n0n1o5m0l5l0n0m5l5k0%%J5J0%nnn%j0%j5
2595G87NnnNj0%onn%k5j0j0j5j0j5j0%K5J0J5J0J5K0NJ1NJ5%j5j1K1K5k0l1l5j0NK0%K0%j5
2592G51n%%K5K1Nj0NK0L5K0%k0k5J0K0J0J0J5J0J0J0K0K5K0K5K0K0L5J0K0K5J5K1nk6j5j0
2589A117j0nj0nm5l5m0l5l5J0J5K5L0J5Nk5l5m0j5NJ0NJ0NJ0J0K0%J0j0k5m5l0j0%J5J5L0
2587I07L0J0%j5nnj5nnj0%J0J0nj0j0J0K0J0nj0j0j0N%%j0NnnJ5N%j5k0j5%K0J5J5Nnj0k5
2584H62m0l0nJ5J0%j0l1l0j0NJ5K6Nnoj5NNJ1j6k0j0j0k0nj5j0k0nJ5J5J5J0Nj0l0l5j5nk0
2581E91l5j5J5K5L0NnnN%%NnNnj5J0K5L0L5L0j0k5k0j0j5k0k0j0%K0K0Nj0k5k5j5j0NL0K5
2578F16K5L5L0K5J0nJ0nj0j5j5j5l5l0l0l0j0K5L5L0%k5l5m0k0%K5L5K0J0K0J5K5N%%%J5K0
2576G11M5K6Nj0j6j0j5j0j0j5j5j5j0J0J0NJ5K0NNJ5J5J0J1J0J0J5J0J0%NJ0%k0j0NK0L5N
2573H87Nj0J0J5J0J5J0J0J0J0J0J0J5NK0%%K0J0NNJ5K0L0L6M0K5%j5j5k0k0j6k0J0J5J6J5
2570A188j0j0l6k0l0nNJ0J0NNN%j5m0m0l0l5k5nJ0%J0N%nl0j5nk0j5j0%j0j5k5j5NJ0J0K0
2568H32K5J5nm5l5nNJ0N%J5J0J0J0J0j0k5j5j5j5%L0L0K0j5l5l6k0nJ0K1K5J5NNJ0K0K0J0
2565H87j0nj0nj0%J5L0K5M0M0K5J0N%j5k5l5l0l0NK5L0L0Nj0k0j5k0%%k0k0l0k0nnj5k5k6
2562G66n%n%n%n%%k0nK0J5J0nk5j0%%J0J0j0n%K0J5J6J5%%Nj0k6l5l5l0nj0J0J0K5J5K0K0
2559G51%k0j5j0nj0NJ5J5K0K0J1%k6k0%K0L6J5Nj0k6m0l0k0J0J5Nnnj5k5j0J0j0k5l5k0J0
2556E81J5k0nj0j5N%J0K5NJ0NNK0%%K0J0N%J5J5J0j0NnnJ0J5K0L5K6K0J0j0NL0L5L5J5Nnj0
2554I27Nj5k5k5j0n%%nNJ5J5%%j0%NK5Nnj5j5nn%j0l5m6m5l5j0nj5Nj5j5k0n%J5K5K5K5J0
2551G11%j5m0l0l0j0J0L0K0K0L0J5K5K0K1%j6j5k5%J0%nnj0%nnj0%J0nNL0L0K1%j1J1%N%n
2548G82J0N%J5J0K5J0n%%nk5l5m6m0l5%J0J0N%J0nnj5k0nJ0J5J5J0j0%%j5j5j5l0j0J0K5J0
2545F51K0K0J0K0J0%%n%%j5j5%NJ5J0NNJ0NJ0NJ1J0%nnonl0j5nJ5J5K0K1j0%J5J0L0%k0j0
2542H02j0j0nj1j0nnj0nnj0nj0%k0k0%K0K0M0J0%k0j5nj0j0j0j5J5J0J0J5%K0K5nm0n5n0n0
2539E61k0j0j0k5j0l0l0j0k0NJ0L0N0M0J0%%NJ0K5L5N0L5J5j5k0l0j0j5j0k0%j5j0j0j0NN
2536E61N%J0N%J0J0J0K5NNK5J5J0j5k5k0k0k0j5j0k5k0%J5K0K5L0K5%k5k0k0k0nK5NJ0J5j0
2534E96j5l5m0k0%Nj5l0n5n1n0j5J0L5N5N1L0J5%NJ5K0nj5J5L5N0N0L0L5L0L0L6K5J5J0NK0
2531H77L5J5L5K0j0nNk0j5j5j0NL0J0%j5j0j0k5k5m0k0k5nl1n0m5l0nnn%k0k0j5k0J0K5L0
2528F01J0l0nJ5J5%%%%j0%L0L5K0K0J0%k0j5j0k0k0j5j5k0j5j0j0j5j5j5%k0nj0J5Nj5k0J0
2526D56K5K5K5K5K5%j5nn%N%N%J0j0J5J0NJ0J0nnNj5k5k5nK0L5L0K0J5J5J5L5L0K1K0L0J0
2523H37%k0j5j0j5oj0j5j5j5J0L0K6J5%k6m0j5nNNNK0K0K1nj6l5m0m0m0l5l0nj5k0NL5J5K0
2520E81L0M0N0K5N%J5j0j0j5j0j5j0j5k0j0K0K0K0K0J5K0K0K1Nj0%%NK5J5J0J5J0Nk0m5n1
2518G51l0%j0j0nj0Nj5%j0J0J0%J0L0J5Nj5j0j5j0j5j0k0nk0j0%J5L0K5L5M0N1K5Nk0nN%n
2515H17J5NJ0J5%NJ5J0N%nn%n%nNJ5K5L0J5j0j0j0j5k5k5j0l5l0j5k1l0k5j0j0k5k0j0k0j5
2512E96J0%%NN%NN%N%%J0nNNnJ0%NL5M0L5M1J0NJ0NJ0J0K0NNJ0M0N0L0%k5l0j0j5nJ0nj5k5
2509H97NK5K0Nnk5k0k5k0k5m5m6k5nNNnj5K0J5J5%k0l0m0l0j0nnj5j5nk0j5%nj0nn%j0l5j5
2506D56%%nk5j5n%NnJ0%Nj0J0K0N%j5nJ0N%NNj5l0k1j0%%j5l5k5NJ5J0NK0J5j0k0l0j0k5n
2503B70NJ0%J0NNJ0NJ0nnnnM0K5K6M0J5%%J5J5%%K0%J5J0J0NJ0K0%%j0n%j0nnj0j0k0k0m0
2500D41n0l6j5%NN%NK0K6nnonK6K0J0NNNj0j5nj5j5j1j0j5%n%nn%Nj0%%%%%%%%J5K0NK1J5
2496D11J5J5J5J5J0J0J5J0J0J5J0NNNJ0j5j5J0K5%j0l0l0l5l0j0N%j5l0l1k5j0k0k0J0Nk0
2494B85l0l0k5%J5L0L0J0J0j0j0nnj0J5K5M0K5K5K1%j0j1nj0J0M1O0O0K0j0k0nL5L0L5L0J0
2491F66J5nl0l0l5l0l0j5NJ0J0k0k0%L0M0J0j0j5%NJ5K0nk5j5j5n%j5k5l5%J0J0j0j0Nj5j0
2489D26Nj0l0m6k0J0N%j5nj0n%Nj5j0j0J0NK0K0j0l0k0j5j5k0j5k0k0k5nl0j5k0l0l5j0%J0
2486EJ5K0N%j5K5M5NnN%NNNNN%N%N%nJ5M0O0M5M5N1L0%%NK5L5L5K0K0K0J5J5k0j5Nnj0nnj5
2483E41j5j5j5J0L5J5K0%j5%K0L5L5J5j0j0l0k0k0j0J5NN%%J0j0j0j5k5j0j0j0k0%J5J5NK0
2480E46K0j0l0k5l5j5J0N0L5K5K0J5K0%nnnJ0N%k0j5J5K0NJ5NJ5J0J5J0J0j5l0k0k0j0nk0
2477E91l0n5l5%J5K0j0j5j0k5n0n1k0NL5K0K1Nj5k1k0NJ0j5l5l5k0j0J5nj5l0k0j0%k0k0l0
2475A20j5nnn%Nj0%%%%%%%%%%%%K5K5K0L0L5K0K0L5L5M0M6L0L0n%K0N5O0L0J0L5J5nk0nJ0
2472F76n%n%n%nnj0nJ5J0j0l0k5j0j0l0k0l0l0n5l6l5j5J0J5J0J0j0k0j5j0J0NNK5K5J6J0
2469D11J5J0%j0j5NL0K5J0k0m0n1l5k5k0j5j5NNnj0k0nJ5K5N0K0J0K0J5J1NNJ0L0K5%j0k5
2466D36j0J0K0L5K0k0l5k5NJ0Nj0%nj0j5j5j6j0J0M1L0K0K0K5L0J5%j0%j0%N%%nk5j5j0nK0
2463E06L5L5Nk5j5%j5l0k5j0j5NNj0k5k5J5J5%j5nj0j1j0k5k5m0l5j5J5M0M5L5K1J5J0NK0
2461D41J5J0NK5M0N0L0J0j0NJ5J5%k0k5m5l5l0j5%Nj5k5m0m1j5nnj0k5k0j5%NJ0nj5j0nk0
2458B30l0l0j0NJ0J0J0J0K0L0L0J5NnnL0O0N1L0K5NK5K5L5K5Nj0NNL0Nj0k5k5NK0K0j0k5j5
2455E81j5%Nj0nj0n%NK5K5J0NJ0K5K0L5L0J5j0k5n0l5j0NnN%j0k0nk0j5nnk0k5l0l0l0j5k6
2452C65l0j5%J0J0nNj0l0l0l0%%K0K0K0NNJ0NK5K0J5nJ1NNNJ0NJ5J0J5J0J0J5J0K0K5M0M0
2450F31L0L5K5Nk5nJ5K0L0J6%NNJ5nk0m6l5j5j0J0J0J5NK0J5J0K6N%nNj0k6l0nK5L6Nk6m5
2447G11j5%NNj5j5j5j5k5nj5k0j5l5k5k5k5l0k5k6j5j0j0nj5N%K5K5L1%j0j1j0nj0j0NM1O5
2444D61M5L0NNL0L5%j0j0j0nJ5J5J5K0J5j0nj0nj0J0K5M5K5J0nk0n0l0j5N%%j0k5k5n0k0J0
2441D96K0Nk5j5j0J0L0L5O0K5%k0j0j5j5j5j5k0j5k0k5k0k0k0J0NJ0J0%%Nnj5j0j5j6j5j5
2439C50J0L1J5j0k6l0j5J0J0J5NN%Nnj0j0j0J0J0%J5L6J5J0J0J0Nk5l0j0j1k5k5k5K0L5K6
2436C91J5nj6j5J0Nj0j0j5j5j5j0j5NK0L5L0K6M5K0K0J5J5K0J5NK5NJ0K0J5J0j0j0Nk0nn%
2434F06j5j5%j0j0j0j0j5nJ0n%%j5l5l0k5J0L0NK5K0J5K0J5j5l0k0k0j5J0L0L0J5%%J5%J0
2431E66J0J0j5j5%NK0Nk5j5NJ0NJ0%NnJ0K0J0nk5%J0J0%j5k0J0K5Nnj0Nnnnn%n%%l0l0nJ5
2428E26nl0k0n%j0j0Nk0j0j5K0M0O0M0nj5%J0%J5K0K5J5j0j0j0j0k0k5j5k0nK0J0%j5k5j0
2425D86k0k5j5j5k0J5J5J5J5J5J5K0J0%j5nj0j0nnj0%J0J5%NJ0NNNJ0j0j0k5j5NK0K5nk0k0
2422D61%n%%%N%%N%%Nj5l0l0j1nJ1K0nj5j1k5nNK0J6j6l0j5K0M1L0Nnk5%J0K0K0K5L0J0k5
2419D86j0%%j5j5%j0j0nj0nj0nj1Nj5k5nj5j5%%J0nj0m0m5j0%J5J5J0j5l0k0j5%j0j0%K5K5
2417B00%j5j0J5K0K0NK0K0L5M5L6J5NnJ5K5M5M0L0J5j0j0nj0j0j0j0k0%NJ5%K0L0L0J0k0j5
2414E66nnJ0J5%k0k5k5k0k0k5nJ5nJ0J0%NNj5l0l0j5k1l0k5k5J0J0J0NJ5nk5k5j0nnj0J0N
2411B70NJ0J5N%K0L0L0M1K0j0m0k1k5j5j0j5j0j0j5j0j5nj0j5%J5L5K5K5J0J0J0J0NK0%K1
2408D06K0%J5J5J0J0J0J0nk0m5m1j5j5l5l0l5k0J0J0K0j0k5k0nN%%%%n%K0N%K5NJ5J0J0K0
2406C25K5K0K1J5j0k1k5k0k0j0NJ5K0K0K5K6K5L5K0%j5j0nj5j5k0m1l5l5nnn%K5K5K0NJ5J0
2403C85nnnj0nnj0nNNnJ5nNN%J0J5J1J5J0J5NJ5L0nJ0K0M0K0%Nj5l0l0j5J0J0NJ5J5j0nJ5
2400E41j5nnJ5M5L5K0j5m0l0%K5K0N%k0m5k5k5k0k0j5%J5nj0J0k5j0k6NJ6j1j0nj0J0K1J0
2397D01J0L5K5Nnj0%%j5nnj0nNJ0NJ0J0NNJ0nj0Nj5j5%j0j0J0J0j0l0k6%NNOK0J5J5NJ5J5
2394D76J0J5%k5l5l5j5oONJ0j5j1k5m5m0k0j0J0%%%%Nn%j5k0%K5K0K0K5L0K0%k5m5o5n0k5
2392A45nJ0J5K0NnNL0K0nl5l0J0K0M0K5K5J5%k0j5j5J5L0K5%k0l0%%%%J0J5NNJ5J0%J5K0%
2389C70%K1NJ0J5%Nj5k0NJ0%j5l1J0N%J0nNO%o%j5%%j5%nj0n%j0j0%nnJ5K0K0J5L1J0J5K5
2386D56J0NNJ0K0K0J0nk0j5%J5J0nk0j5n%j0%nj0nnNn%%%%%NNK0J0J0J5J0NK0L0K5J5NJ5n
2382F26j5l5j5j5nk0k5j5k0j5nk0l6m5l0NK5K5Nj0n%J5J0nnj5%J5K6K0J0n%NJ5NJ0%j0J5J5
2380D76L5J5Nk0j5J5K0J0J0nj5k0nn%j0NJ0J0NK0%%K0L0K5L0K5%j0j5%N%NNJ0K0Nj0k0%J5
2377F81K0J0j0nN%%n%%%%nj0nk0nnj5j0j0nk5j5j5j0j5j5j0k5nJ0J5%nj5NJ0Nk0k0l5j0NN
2374D21%%n%n%%%%%n%nn%%noOoj0Nn%%%%%%%%%nl0j5j5NK0K0NJ0NK1K5J5J0nk0k0%NNk0k6
2370C65l0j0j0%n%J5L5L6J5Nj5nno%nnj5nJ0K6J5N%j5j6k0k0j5%J5J0N%j0j0%nnnnnn%j0N
2367C00j0n%%J0K0K0J5j5l5k0%nk0j5j0j0j0j0j0nj0j0j0nj0nNNJ0NJ5L5K5K0L5N5N1M0J5
2364D51J5L0%J0%N%N%N%j0j5j0j0j0j5%L0M0K0%l0m0l0k5j5j0oj5%J5O%K0K5J0J5K0n%%%j5
2361D61j0nk0j5j5j1j5NJ6%j6k0nNK0K6L5K5L0L0N%j5nJ0%%%%%%%%NnJ0j0nNNnk0l5k0j5j5
2358D11J0j0%Nn%%Nnj5k6k5j5k0k5l0j0J0J0j0k5%N%%J0J0J5J5NJ5K0%J0N%j5%%%%J0J0J0
2355C55NJ0J0J1J0k1k0j5k0nN%%nj5j5%L5M5L6J5NNNNj5j5j5j1%J6NJ0K5K0L0K0L0K0J0J0
2352E81%%%%k0k5k0k5k0k0k0k0k0%NJ0%%nnnj1j0j0j5%%k0j5j5N%j5%nj0J0K5L0L5K1K0L0
2349D41J0K0j0k0l5m6j0%%%k0nj0nnk0%J5J0Nj0n%NK0K0J5J5nJ0K6J0J5J0J0J0J0NJ0NNL5
2346E31J5%l0n5n5m6l0j0j0j0j0J0NJ0J0nnn%J0J5NK0J5J6%k1NL6M5M5J0%NNNNNNNNk5k0j0
2343D96nj0j0j0nl0l0k6l0nj5nj0nj0m0m0m0m0j5J0K0K5nk5k5l0k0%K0M0J5%%J5J5J5K5J0
2341B20NL0J5J5J5J5J5K0j5NL0K1K0nk1%%%%%j0%nnnnj5Nnnl0m0j5j5j5k0j5k0j5k0l0j0j0
2338H0k5m0l5m5l0n%j0NJ5J0J5J5J5J0J5J5J5J5K5NK0K0NK5J5J5J5K0J5K0K0J5%nJ5M5N0J6
2335C91onj5j5j5j5k5k5nj0j5j5NK0K0nj0j0J0j0k5j0j0j5j0nJ5L5L0K5K5K5L0K5%j5Nj5N
2332C60j5nnNJ0NNNNN%L1J5j0l1m5m5k0k0%nn%%%j0NJ5J0NJ5J0J0J0J5J0J0J0J5J0J1J0J0
2329D11%%n%%%n%nJ5K5j0%J5J5%J0nJ0N%NJ0%k0j5j0k5j5j5j6j5k0j5j5j5k0j0k0j5NNNNN
2326B55%J0NK0L0K5K5K6K5K5L0j5j0j0j5K5K5J5L0L5L5N0K5%l5k5nJ5L5L5J5%j0j0nk0j5j5
2324F26k0j0J0Nnk5%nk0j5j0j0j0nJ5j0J5J5J0Nj0j5j5%K0N%j5j5j5j0j0j5j5j0j0k0j5j1
2321C80j5j0j5j5nk0j5j5%k0j5j0j0j0J0L0K0K0K0%k0l5l0j5NNK5K0K5K0%j0nK5N5N1L0J5
2319D66%NNK5K0K0K5K5K5M5L0L5L0J0nk5m5l0m5l5j0nnnj5j0j0j0k0l5k5k5j0j1nj5%j5j0
2316C40nj0nj0nJ5J5L5K6J5j0k6m0m0k0nN%nNK5L5M0J6Nj1k5k5j0k0NJ5L0L6L0nj5j6j5k0
2313C50j0%J5L6M0M0L5L0M0L5J5%nK5L0L0K5K0%nk0k5NNNj5k5m5k5l0j5%nJ0K5%k0k0l0l5
2310D86j5j5j0Nk0k5k1l5j5j0%j0n%l5l5nJ0j0j0J5J5J5j0j0NNNNL0J0Nj5k0k0j5J0J0K5K0
2308C10J5J0J0J5%nnj5%K0K0L6J0j5j0j6j0j0nnnl5m5m5l0nK5K5nN%K0K0NNk0k0J5M5L5K0
2305C60j0j0nj5j0nj5j0nk0l0NK0K0K0K0j0j5nk0k5l0l5k0NK0K5Nnl0j5j5m0l5m0l5j0N%%
2302a5k0%K0J5NJ0M5O5P5N0L0NnL0M5L0k0m5m5k0J0L0L0J5J5K0Nk5m5m0j5j5j5j5nJ0NJ0j0
2300B20k5nJ5J0NnJ0K0j0j5%J5K0K5N%%l0k0j0J5L0L5N0N1L5K0J5J0NNJ0%k5l0k5l0l6n0k5
2297B85%J5J5K0J5j0k0k0j0j0j0j5nj5j0j0j0%n%%j0Nn%J0NNNK0nJ0J0NNNNJ5%NJ0j0N%nn
2294B85%j5N%%j5j5J0J0%l5l0k5j0NN%k5m5j0NNK0n%Nnl0m5m5l0j5k0k0j5J5M0M5M0L0J0j0
2291G0j0%J0K0M5J5J5J0K0J0J0L0N0M5K0K0J1J5j0j1J1L0L5L0L5N%%%J0nnJ0NJ5J0Nk0k5k5
2288E06k5k5l5nJ0Nn%%j0k5l1j0%nn%%%J0nj0j5k0j0%J5%J5J5%NJ5K0J6J0K5nl0k1j0J0J5
2285C85J1J5K0NJ0J0j0k0n1n0l5k0K0L5%k5j5nN%nk0j0%J5L5K5K0nj0j0j5%J5nj0j5%Nj0j0
2282B75Nj0l0k0j5k0k5k5j5J0J5J0J5NJ0J0J0nj0j5%NNJ0L0K0J0j0k5l5l5%%j0J5J0K0nk5
2280A55j5j0j0J0M0L0j0k5k5j0K0J5K0J5J0J0j5l0l5%L0M0K0NNnk0k5l0j0%K0L0L0J5nk0l5
2277A85k0j0%%%%j5k0nJ5K5M5L5K0J5N%%J5K0%j0NK5nnj0nJ0j0j0Nj0j5j0j0k0%%k0l5k5l5
2274A20k0j0J5J0%nJ0%%J0%J0%j0j5NL0L0J0j0j0nJ5L0L5K0J0J0K5J0N%K0NJ0J5J0%J1L0M0
2271D66K5J0K0K0J5J0L0%k0k5NK5L0K0J5%%l5l5l5j5%NJ5J0N%j5m0n0m5j0NJ0%j5NJ0Nk5l6
2269C60j0J0K0NONNn%J0J5%k0l6l5k0%J0L0K5J0%j5j0NNK1K5J5%j0l0j6j5k5m0m5m5m0k0K0
2266A65L5K0L0K5J5N%J0J0%%J5K5M1L0nk5k6m5k0k5j0%K0J5J0n%j0NJ5J0K5Nj0j5j5j5nk0
2263B80j0j0j0j5J0NJ5J0nl0j5j0j5k0J0J5J0J0%j0nnj5l0k0k0j5j5k0nM0L5M0M0NJ5K0NJ0
2260B75J0J5J0nn%nnnnnnnj0nnJ5L0L5nl5l5nK0K0K0K0%NN%N%%NNJ0%J0j0l5k5j5%K0NJ0J0
2257C30J0J0J0%%%Nk5nJ5J0%NJ5n%J6K0nk6nj5j0j5j5j0j0j0J0K5L0L0J1J5n%Nj0k6k0k5N
2254C35NJ0NNJ0J5OJ0J0%N%%K0J5Nk5l5l6k0k0j5j0NNJ5J5J0J5J0J5OK0J5K0Nj5%K0J5%nn
2251D61j0nj0nj0j0Nj5k1N%j5j0nnj0j0nnj0nnnnJ0K0L5K0j0j0k0J0L0J6J0NNJ0%NNN%NN%
2248D46J0J5K0%j5j5k5j0J0K5K0J5K0K0K0J5Nj0n%%%n%k5k0%J5nk5nj5K0J5j5j0j5K0NnJ0
2245E01J0K0%%nJ5K5J5%j0j0J0nnNnl0nk0j5j5k0j0k0j5j5k1nk0k5nj5j5j0j0j5j5j0j5%n
2243B10Nj0J5M0L0K0j0l0j5k0k0k0k0k0N%N%J0J5Nj0j0J0L0K5K0N%K0J5K0j0j0nJ5J0%k5k0
2240B75k5k5l5m0m5k5NL0N0M5K0N%nJ5J5J5J5J5J5J5J5J0J5J6J0J5J0J5J5J5J5J0K5L0M5J5
2237F11k0k5k0j5J5J5%nnK0L0K5K5K5J5k5m0m0k0n%nj5l0l0k0j5%J5nj0j5n%j0j0n%j0j6%
2235C75J0J1K5%J5J0NK0nk0nnj5j0j5n%Nj1l5j5%%j5%J5J5nnj5j5nJ5J0K0NNnk0m0k5%L0M0
2232C40N1K5nk0j6nNJ0j0%j5%K5J1J5K0%l5j6j0j5nk0nM0N6N0M0%l0nj5k0nj5j5j5j1j0j0
2229C60j5nk0nN%%J0J5J0%%j5%J5L0K6L5K5NNL0M0K5%j5k0%nj5j0nj0nj0nnJ0J5j0k5l5l5
2226C91l1k5l5l5k5nJ5%NJ0N%J0NNJ0Nj5k0l5%J5L5M0M0M6L0j0l5l6%K5L6L5K0%%nNJ5j0l5
2223D46m0k6nK1j1%J1K5Nnj5j5j6j5j0%J5J0NJ1NJ0J0K5L0L5K0%j5k5NL0K0j0l5l5k0nNJ5
2220D56K5L0J0%k5j5nnnnnJ5J0K0Nj0j0j0j0k5l0k6l0j5%%k0j0nj5%N%nJ0%N%%J0NJ0NJ0N
2217C50j0K0O6N5L0L0nk0j0j0nk5j0j5k0j5NK5L0%j5j5nJ5%Nnnnj0k0k1j5l0m5l0nn%K0J5
2215B90Nj0nj0nj0nj0nj0%nnnn%nJ0J0J0J0J0J5NJ5NNNNN%nJ0K5J5k0n0l0j0J0J0%j0%nj0
2211B40NJ0j0k0nK0K0J0j0j0J0K5Nj5k0k0m0m0k5N%nJ0%%%%N%N%K5M5M5K5J5K0J5J5%l0l5
2209B90%%%%J0J0K5J0K0K0%j5k5n%n%j0k5k0j0NL0K0J0%j0%nNj5nNL0L5M6K5J0%j0J0NnJ5
2206D71nk5nNK5J0NJ0Nk0%L0J5Nj5j0%K5Nk0j5%J0NNNN%Nnn%nj0%Nj5k5k5l5k0oJ6K0nk5j1
2202C80nl5n5l5j0K0J5nnJ5J0J0NNNj5nnnj0nn%j0%nl5j5j0J5L5Nl5l5l5j0NJ5L0L5J0J5J0
2199B50nj0j5j5J5Nj0k0k0J5J5K0K0J0K5J0K5L0J0j5nj5j5j5j0k5nJ5J5j0k5k0NnJ5NNk0l5
2197A95N%%k5k5l0k0nJ5J0NK0J0NJ0NJ0J0%K0j0nj0n%j5n%NK0J5J5%L0K0NJ0NJ0J0J0NJ0J0
2194C45J0NK5%j0nJ5L1K5j0j5%J0J5%j5nl0j1Nnnk0k0j0nk0%j0j0j0nj0j0j0j0j0j0nj0J0
2191B00NJ0NJ0J0%J5L5L5M0L6K5K5M0M0M0M0L0k5n0p0n5l5l1l5j5m0k5k5l0k0j5N%nK0K0n
2188B05k0l0%J0K0J5%j0j0n%n%nnn%%K5J0J5J0J0J0NK5nk0k5nK0M0M0J5K0k0k0nJ0J0j0l5
2186B75l5m0k5%M0K5J0nk0m0l5j0L0J5%l0k5m5j5J0M0L5K0J0J5K5O5M5K5K5K1L0K5O0P5O5
2183F61M0M0M1nk6j5j5l0o5o0m0m0m0n0l1j5%%j5nk0k0nj0k0j5j0n%nnnnJ0j5J5L5K0K0K0
2180C10K5K0K0K1J0%k1ONNNj0j1nj0j0n%nk0J5K5K6J5nl6n0n5m0l5k5l5l0%K0NN%NL5J5%%
2177A85k0%J0K5%%%%L0L0L0L0K5L0L6K5J5J0J5K0J0J5K0N%k0nj0k0%%k0m5m1k5nj5j5k5n0
2175B50m5j5NK0L0N5N5L0nj0j5nm0m5m0m0k5nK0M5K5NNj0j0m5l0k0nK0nJ5K5M5M0L0j5k5j5
2172B50l0l0k5l0l0%J0%Nj0l0k5j5J0K0J5J5J0NK0N0L5L0J5nJ5J0Nj0nJ0J5j0nj0k0%j5%j5
2169B25nJ5L5M0M0Nk5l0l5l5j0nJ0L0L0K5%J0%j0J0j0%NnJ0j0nNJ5j0nJ0%%N%J0nj0J5Nk0
2166C20nnj5%Nk5%nj0%nnj5%j0nj5%J0Nk0k0%K0J5%%J5NNNn%n%%j0NJ0J0J0J0K0%J5J0n%%
2163C10n%nNnj5l0l0j0J0J5J5J0%Nj0k0k5l0%K5K5L0J5j0nj5k0nJ0J5J5J0K0J0J0K0%J5J0
2160C60L1L5K0J0j0nnj0nj5j0j1j0NNON%J0J0%NNJ5%%N%J0%nk5l0k1nj5j5l5l5l0m0m0l0l5
2157I5l0j0J5%NnJ0J0nN%J0%%NJ0%nNNnN%%%j0j0j0nk0%nj5j5J5Nj0l5l0m5k5K0J0J0K0J5
2154b0J5J0K0L5L5M0L0J5j0%NL0M5L5L0M0L6L5L5K0NJ0J5J5J5NK0%nn%%nNj0j5k0k0k0j5k0
2151D36k0k0k6k5j5J5K5K6K0Nj0j5j6j0j0k0k0nj0j0j0j5l5p5q0o0l5j0NJ5K5K5L5K5j0j0
2149H5J0K5K0%n%%n%nNj0n%j5k0k0j5k5j0k0j5NJ5NJ0%K0J0Nnj0Nj5j0%nn%J0j0J5NnNNj0
2146A5nj0nK0L5K0L0J5NJ0NNJ5J0J0J5J5K0M0M5M0J0n%n%nj0j0Nj5j5j5j5j5j5j5k0j5j0n
2143A75j0j0nj0j0j0nj0j5n%j5j5%J0J5J5J5J0J5J5J5L0L0K5L0L0K5M0K1%J0J0%J0%NJ0j0
2140D31j0k0%nk1k0%Nj5k0m0j5j5j5j5nnj0nj0j0j0nj0j0j0j0j0j0j5nK0M0L0L0%j0j0%Nn
2137A85%%%NnNJ5L0M0J0j0k0nNJ0K0K5N0K5%k0l0%%%%%%N%k5%J0J5L0Nnj0k5j5%K0K0L1K5
2134D16K5J5K0K5J0J5K0K0J5K5K0J5K0nl0n0m5n5l5k0j0j0NJ0j0Nj5noj0nnnnnj0nnnnnnn
2132C05nj0nnnnj0j0j0j0j0nj5j0N%N%%NnNj0l0k0j0nJ0K5K0L0M0J0k0l0j5j0nj5NNn%%nJ0
2128A80K5L5M0K0J0j0j0N%%%N%%%%J5K0J5J5Nj0k5l5j0j0j5%k0j0j5j0%%%%%%%%j5l0l5j5
2125A15k5k5k0k5NK0K5K5J5j5k0l0k5j5Nn%%k0k0j5n%J5j5%nnNJ0J5%J5NNJ5%J5%J5J0NNJ0
2122F5%nn%j0%%j0%nj0nnnj0%J5K0K0J0nk5l0%nNN%%NnJ0J5NJ0J0J5J0NJ5M0K0L0L5%j0%j0
2119B05j5k0l0j0j5k5l0nnNJ0%%J0J5nj0NnnJ0j5%%%K5J5NJ0J5K0%J0J0%J5%J0J5%NNnJ5N
2116B40%%J0%j5Nj5l5m0n0l0n%%%%nJ0nk5nj0k5k0j0nk5J0K5K0J5J5J5K5Nnk0j5k0j5j5k0
2113d0j5K0%NJ5J0J0J5Nnk0j5j0j0j5k0nJ5J0J5J0J5J0J5J5nj0j5%j0nj5nJ0N%J5J0%%J5K5
2110D5K0K0K5J5K5M0%j0l0l0j5J0J5J0J0K0L5L0K0L0K5L0K5L1K5K5L0J5%k0k0j5%j0j5j0j0
2108C91oj5j5j0j5j0k0nj5j0%%%NnNJ0j0k5m5l5m0l5l5l5m0j5n%k0j0j0j0j0J0J5%K0J0J0
2105c0J0J0j0k0j0k0j5j0j0j5l0k0nL5O5N5M5L0J0%j5l0j5%%j0k5J0K0K0L5L0N0M5N0M0M5
2103C15J0%k5j5j5k0%J0J5%j5nK0K0Nj0%nnJ0J5nk0j5m0%nk0k5l5j0J0nnj0nj0k5nJ0L5J5
2100A35Nj0nNNnj5%n%nJ5K5L5Nk5m0l5l0k0J0L5L5K0K5NNJ5J5J5J0J0J5J0J0J5K0nk0j5NN
2097B75J0J0j0j5j5j5%%j5j0j5%k5j0j0j0j0J0J0J0J0nl0k0nNK0K0J0nk0j0j5j5j5j0j5K0
2094H5J5J5J5Nk5j0%J0K5K0J5%l5l5j0K5J5nl5k5j5NJ0Nnj5k0k5%j0J0nj5nj0%Nn%J0j0J0
2091b0nk5l5l5k0%J5NJ5J5K0K0K0K5L5K0Nk0%J5K0J0j0nJ5%NJ0L0L0K0NnJ5K0J5J5K0J0J5
2089B85K0j0J0%%NnN%%%n%NnnJ0J0M0L1K5nk0j6n%%j5J5J5J1j1k0j0l0m0l5n0m5k0j5j0j0
2086A00NJ0Nn%nk5m0m5l0%J0NNK0K0K0K0Nnnk0j5nNK5L0M5K5J0J0nj5j0j0%%nk0%NL0J0nj0
2083A40J5J5J5J0K5M5L0N%nNJ0K5K0N%nNJ0%j5%NnN%J5K6K5L0L5%Nnj0NK0K5K5M0J5n%j0n
2080E91k5k5l0j5j5Nnnn%nnj0j0k0nnk0oj0j0j0j0j0nj0j5nnk5k0nJ0J5J5J5J5K0J0j0j0n
2077C20l0m5l0%L5L5K0J5Nk0%NJ0j0k5l0m0k0%%N%NL0M0L0K5L0%k0n0k5j5J5J0J5%K0J5J5
2074C40NK5K1J5nj0j1NJ1J5J5%nj0%NN%j0l1k5j0k0k0l0nj5j0j0j0nj5nj5NNj0j5j0NK0L0
2071B15K0J0Nnj5j5j5j5j5J5K5M0K0nj5nj0j5j5j0NNNNk0j5j5k0j5j5k5j0J0K5L5N%j5nj0
2068A25j5m0l0k0nNN%%J0J0NJ5L0K5J5%j5j5k5nK0L5L5K5NNj0j5k0k5j0nJ5J0%J0NJ0N%N%
2065A75%NN%%N%%%%N%NK0L5L0L0K0K5J5nl0l5j5NK5L0NJ5NJ0%J1K0nNJ0nk5k1j5k0l0k5NJ5
2062C05%j5k0n%nnnl5k5j5k0nK0L0L0j0l0m0l5j5NNJ0J0K5L0K0J5L0J0Nj5%nj0%j5NN%j0j5
2059B05J5N%k5l0l0k5l0NNNNL0M5K5J5%j5l5l5l5nNN%k0j5%%j0j0%J5%nj5j0j5J0K5J0Nnj0
2056E5J0NL0K5K0J0J0K0J5%%J5%NNJ0NJ0J0J0NJ0NJ0nj5k0nK0K0K0K0K5Nj0j5J0J5Nj0k0N
2054C45J5L6K5k5m6n0nK0J0NNN%%%k0n0n5m5m0k5nNJ0K0L0K5J5J5K0J5NJ0Nj0m0l5j5%j0j5
2051A50Nnj0j5NNk0nNj0%j0NnJ0K0n%J5K5nl5k0%%K0K0K5J0j5j0j0j5l5k0%%J0J0L0K0J5k0
2048A35l0nJ5K5L0J5K0K0K5K0K0L0J5j5j0J0J5L5L1L5K0j0nj0k0%%J0K5J5J0J5K0Nk0k0j5
2045D56l0k0l6k0nNK0Nj0NJ0J1NJ0K0J0j0%J5J5%j0k0k0j5k1j5j5k0j0k5j5j5j5k0k0j5Nn
2043A85j5NNj0nNnJ5J0%NJ0NNJ0nN%K0J0Nj0j5j0NNk0j5j0NL0K5%j5n0l5k0J0J5K0J5K0nk0
2040A85k0%J0J5J5J5K0J0J0K0J0J5j0k0nJ0N%j0%J5L0L0J0Nj0l5m5m0l0k0j0%J0j0J0K5J0
2037B20L5J5N%j5k5k0Nk0k0j5k0%%%%K0%j0nN%J5nj5j5NK0L0K5j0l0j5J0J5K5J0n%L5N0N0
2034C50M6K5J0nn%Nnj5NK5J0j0j0j5j0m6m0j0j5j0j0NJ0k5l5j0N%nj0%%nj5nnj0m0k0%J5J5
2031A35n%J0J0NNJ0J5K0J0K0J5nk0m0k0nJ5L5N%nNK0K0K0K5J0J0K5K5Nk5k5%L5J5k0n0m0k5
2029B40J0Nj0k5l0j0N%NNN%NNj0j5j0j0j5j0j0j5NNj0J5J0j0NN%J5J0NNJ0NNn%k0k0j0j0J0
2025A40L0M0M0M0J0%j5NJ5K0K5J0%k5k5k5%Nn%NJ5J0Nj0j0j0%L5L0L0J1j1j5l5k5k5NNNNN
2023C10NJ5nj0j0nj5l0j5j0l0k0j5k5j5k0N%j5j5Nnj0N%nJ0N%N%J0NL0M0K5j0k5l5k5k5j0
2020G0J5J5K0K0K5j0J0L0L0M0K0N%j0j0j5j5%k5k5%%K5K0Nj0NK5K5%%j0k5k5nN%nnNK0L5J5
2017B90j5j0k5j0nnJ5nk5k0j5%NJ0nn%nnnnn%j5%nj5j0k5j0%k5k5%%nN%j0J0%%n%%nj5k0j5
2013d0k0k5l0%K5L0L0K5J0%%%%j0Nn%Nj5j0Nnnnn%J5NNJ0%K0nn%%nJ0K0M0M5M0K0J5%%J0J0
2010B10n%j5nj0nj0k0NK5L0M0K5nnj5J0N%%J0K5J5j5nJ0Nj5k5l0k5%K5J0%%J5J0NJ5%j5k5
2007B45k0k0J5J5J5J0J0%j5l0k0k0%J0Nj0k0j5%j0n%j0%J0L0L5K0nj5j5k5l0j0J0J0J0J5n
2005A65j0j5%j0nj0nnJ0N%k0j5%L5L5K0J0nk5l5k0J5K5J5Nj0j0%n%%N%N%NNnj0k5j5k0%%n
2001G5%J5K0J0K0nl0k0j5J5L0K5K0K5K0L5J0nk5k0j0m0l5j5K0K5L5L5K5j0l0l0j5%NN%J5K5
1999B05L0Nj0l0j0k5k5j0k0k0J0L5K0K0J0L0J5K0J0nj5l5k0%%j5%J5J5NNJ0J5%%k0j0j5nj5
1996A70k0%N%J5%NJ0N%%k5k5n%l0j5j0%j0j0Nj0%j5N%NJ5%NNnJ5j0k0k0n%N%NJ5L0L5J5Nj0
1993A30nn%j5k0NNNJ5NNK0K0%nk5k0j0J5L5L5J5J0J0NJ5J0n%N%NN%%%nnj0j5%NL0nl0j5J0
1990B25K5%l0l0nJ0K0j0nnnnnn%nn%nNJ0NNJ0NJ0Nnk0k0%n%j0k5n0l0n%%N%Nk0j5k0k0j5k0
1986e5j0k0k0%J5K5J5J0Nnj0J0NL0nJ5J5%n%K0M5NJ5NJ5J0j5%Nj0J0%n%NJ5K0L0K0Nj5j5j5
1983A65nk5l5k5NM0M5L5J5%%Nj0J0NJ5nl5l5nJ5J0l0l0k0nJ5K0K5J5j0j0j5j0j0j0k0nnk0
1981F0j5j0j5j5%k5nJ5nN%N%%NNJ0J0nJ5J0%K0K5Nj5k0%J5L0L5J5nj0J0J5K5%NJ0%J0%j0l5
1977A70l5l0%J0%nnj0n%%%NN%j0J5K0K0K5K0K5K0K0K5%N%%N%nNJ0j0j0Nj0J0Nj0j0k0%L0K0
1974C00J0j5k0k5l5j5K0L0K5K5Nnk0k0nnN%Nk0l5l5k0nNj0J0NnJ5j0k0l0l0k0j0nj0l0l0n
1972c5L5M5J0%nj0nnJ5J0J5NJ5M0L5L5K0j5j5k5j0%J0K0L0L0Nj5nn%n%j0j0l0k0k0l0j5k0
1969F5k5Nj0nN%nnn%n%%k5k0NK0K0K5K5K0%k5j5nk0nNL5M0L0J5n%K0K0%j0nj0nk5l0nK5L5
1966A45M0K0K0J0NJ0N%k0j5%%%N%j0j5j5j5%NNNNNNNJ0J0K5%J5J0K0Nj0j5k0nnnnl0k0k0J5
1962A80J0j5k5l5j5NJ5K0%j0k0k0j5%%%%k0j5NK0J5n%J0J5%NJ0NNNNK5K5nj0j5NJ0J5%%N%
1959A90J0J5NJ5%Nl5l5k0j5j5j5NL5N0M0J5k5l5k5nK0K5K5J0K5K0J0j0k0k0j0j5%%j5n%j0
1957A90nJ0K0J5J0j5k5k0k0n%Nj0N%n%K0K5J0L0J5K5K5J5Nj5Nj0k5n0m0l0nN%%J0nN%j5k5
1954A25k5j5J5K0NK5nj0n%j0%j5%K0J5K0K0NL0K0J0%n%%NJ0%j5k0nNK0%nnnnk0j0j5j0j5j0
1951A40j5k5l0l5k0%K5L0M5K5%n%%nJ5J5J0NJ0NJ0J0J0N%n%nnn%%j5J0j0%n%nnJ0N%J5K0J5
1948B40J0nk5%%K0K5%j5j0k5nN%nj0j0nN%%N%NJ0j0j0nk0nj5j0j5j5j0l0l0j5J5J0NK0J5%
1945H5%J5J5%J0J0j0j0j0nJ5L5K5K5j0nj0nnj0j5%J0NK0%J0J0J0J0j0k5j5j5j5j5j5j5nJ5
1942A00J5nNNNN%j5l5l0k0J5L0K5nnJ5J5NNNNj0j0nJ5K0%k0j0%J5J0NNNNN%Nl0k5k0k0n%%
1939G5NK0K0J0NJ0NM0J0n%j5NJ0L0J5J0J0j0j0J0J5J5J0Nj0j0j5%J0Nn%Nnj5J0%nj0nj0j0
1936B25nj0j0j0J5J0J0J0j5l0l0j5j0%Nnn%%nnk5nJ0K0Nk5k5NK5Nj0%nNK5K0L5L5K0K0%j0
1933B45j0%%J5L5J5N%J5L0K5L1L0nj0nnj5k6k5j0j5k0k0j5j5NL0K0J0J0J0N%k0j0nj0j0j0
1930B75j0K0K0J5K0nk5k0j0j0j5j0j0j0j0j0j0nK0J0%j5%J5K0J0nnJ0j5k5l5l5l5k0%%J0j5
1927H0k5j0NL5O0M0K0%j5%J0J5Nj0k0nNK5K5J0%k5%%J5J5%%%%%%NNNL0L0Nl0m0m5l0nNJ0j0
1924A90%%nNL5L5Nj0k5j5k5j5nNJ0L5L5J5%nN%N%%%%nNj0j0%k0m5m5j5NJ5K0J0J5J5J5J0%
1921B35l0k5nnJ5L5L5J5%%J5NJ0J0J0J0L5K6K0K5K5L0K0J0%J0N0Q0Q5P6N5N5K5%l5o5n5n1
1919G51l5l5k0l5n0m5l5k0k5l0k5j6nj5k0k0j5Nn%NJ0L0Nk0m5k0nJ0j0j5j0J5L0J5Nj5k0l0
1916B40k5l0k0j0j5j0K0N0M5K5Nj0%%j0%%nj0k0k0j0NK0J0J0Nj5%n%nj0%%%j5J0%n%%N%J5
1913B15M0M5K5%nj5j5k0j0j0k5k5nK5N5M5L0NnNnj5m0m0j5%J5K0%k5l0k0l0l5j5L0M0L5J0
1910B35j0k0l0k5j5j0nnNnk5nJ5N0L5%k0j5j5%NJ5J5%nnnJ0N%%N%%J0nN%NJ0NJ0NNJ5%%j5
1907B25j5%J5K0J5K0K5Nnj5J5J5j0%nnk5k5j0J5L0M5L0J0k0k0j5j0j5j5%%j5N%j0%n%nnnN
1904B40j5n%J0J0NK0J0J0J0J0%N%%NN%%j0k5k0j5k0k0j5k0nK0NNNJ0%J5J0L0K5J0k0m0l0l0
1901A85%%%%%%%%NJ0NNJ5n%J5N%NNN%NN%N%NK0K0%j5k5j0j0J0K0K0Nk0k5l0nK5M5M5M6J0j0
1898C91l6k0k5m0m5k5%J5J5K5J0K0K0K0K0N%%%%%%%%N%%nJ0j0NNn%%%nJ0j0nj0j5nj0l0j5
1895B60J0J5J5%k5k5l0%nNk0l0k0nK0L5L0J0j5k0j5nK0J0NNJ0J0J0j0j0j0nJ5L0K0K0J5%N
1892C25Nnnj0nnj0nj0N%N%Nn%Nj5k5j5k0k0k0k0j5J0NK0%J0J0J0J0%%N%%%%%%%%%%%Nnl0j5
1888A75%J5J5K0L5M0J0%k0n%n%nj0j0%j5j5%j0j0n%n%n%n%NJ0J0Nj0nJ0K5J5Nj0k5j5%%J5
1885B20NJ5J0J0J0J5J0J0%%n%%%nnnj0nj0l5j5%NN%Nnj5k0NL0J5%k0k0n%%%NJ0J5%NJ5J0N
1882B55%%%%%n%%Nnj5J5%j0%%J5J0%K5K5M0Nk0j0%J0L0J5K1j0k1k0l5m0k0NJ0NJ0J0NNJ0N
1879C25J0%J5j0j0j5nnj5j0nk0l0k5k5j0%%J0L0J0%j5j0J0NK0K0K0%j0k0k0j0k5%J0J0%NN
1876B10NNJ5J0J0J5J5J0J5J5nJ0N%J0nnJ0J0nl5m0l0k0nj0nnj0%%j0n%%J5J0NJ0J0J0Nnj0
1873B25nnNL5K5J5nJ0J0j0%J0NNk0j0NJ5K5Nj5j5k5k0l0k0%NN%L0K5K5K5J0NJ5%j5k5k0j5
1870B85J5K0K5J5Nj0j5NK5Nnl0k5j0J5J5J5N%K0L6J5NJ0K0%k0k5nJ5K0K5K0J5J5j0NJ0NJ0
1868E41%l0n0m5k5oj5NL1K0%k0j0NNj0n%%j1nNn%Nj0nN%N%NN%O%%%o%%%%%j5nJ5L1L5J0j5
1864D41nj0j0k5k6k0NK0K6K0J0J0J5Nj0%%%%j0J0K5J0j5j5NNNNK5K0%k0j5%J5NNj0nNNj0j0
1861D81NM0K0j5l5l5l5k0k1j5j0J0L1M0K0j0NNj5j0k5nj0j6%L6M5K0n%J5M0L5J0nN%J5J5K0
1858F26NJ0j0j0NNJ5J5NJ0J5%J5J0%J5NJ0NJ0N%J1J5n%J5J0%N%nJ0L0N0N0L5L0J5K0K0L0L5
1855A137K5ON%L0M0N0O5N5O0L5M0P1P0O5M5N0O0O6P5O0P5P5P1Q0O5P5R5J26J50J70J66J60
1853C418J81K00K46K51K60K91L31L66M11M71N31O12O97P87Q92J003J128J268J449J684J950
1852A8427K226K526K838L143L378L554L710L955M442N298O457P865R319J0592J1375J1545
1851A10650J1033R770P570M296J45m341q442j1535j3349j3881j3379j2172j0632r013p479
1850C9241o091m923l955l188k587k115j715j383j138r58q12o92o21n97n76n57n41n16m87m51
1848E338m26l71l21k80k51k36k05j91j80j66j65j60j41j20j15j21j20j00p5o6n0n0m5n5p0
1847A258q5q1o5m0j5j0j5j0nj0nnk5k5k5k0j5j5k1m0m5l0k0J0%j5j5%Nj0m0l5m0m0n0l1j5
1844C55%L0K6Nk0l6j0%Nj5l5nJ0J5K5N%NJ0NNk0l5k5j0%%n%n%n%%%%%n%j5l0%L0M0M0J5%%
1841C50nnnj0nj0j0j0nj0nJ0J0J5J5%K0K0%j0NNj0nnJ0j5j0j5j0j5%%k0k0k5l0j0K0N0N0L5
1838C35L0Nk0m0m0k5n%%n%j5%Nj0k0J0L5L0J5%j5nj5j0k0%J5K0%%NNNNJ0J0j0j0j0j0j5j5
1835B25j0j0k0J5K5M5L0K0nnJ5J5%k0l0nK0K0J5%j0j0%J5N%J0NnJ5K0L6M0J5M5K0L0L0%%%
1832F01%k0k0nk5n0n0l0l1l5j5NJ0j5j0j0j5j0j0nj0nK5NJ0j0j0j0n%%%%j5n0m5j5J0NK5K5
1829A90J5j5l0l0nnnj0%J5J5%j5J0j0l0j5K5M0K5K5J0Nnj0J0K5J0%N%%%Nj0J5J5K0K0K0J0
1827C35K5L1J5J5M0M0J5nJ5K0K0K5L5N5Q0N6L0%l0m0o6n0n5n5o0o5n1l5l5m5k5n%j0NJ0%J5
1824B50%%J5J0%k5k5%Nj5j5j5j5nn%j0l0j0nJ0J0k0j0%%j0n%nn%nj5J0n%nj0K5K0J5%NJ0K0
1821A35K5K0K0nk5j0j0j0j0nj0%K0L0M0J5j5k0l0k0j5nN%%J0nnJ5%Nnnj0n%nn%k0NK5K0K0
1818A55K5Nj5j5J0J0J0%%%%NK0J0J5J0J0J0J0nnk0k5l5k0j0NK5K0K0K5J5l0j5%%%%N%Nj0J5
1815B35j5nk5%nk0j5nN%j5j5n%K0L0Nn%%k0m5l0l0j0K0N%K0J5J0nnJ0M0L5J5j5k5l0nN%%%
1812A20n%nNj5j5%nj5j5%L5L5J5j5k0k0j5NK5N0N0L0nk5j0j5%K5J0J5J5NJ5J5%%Nj0k5m5l0
1809A65l5k0%j0j0%J5NJ0%j0j5J0L0M0Nj0j5NJ5L0J0n%NJ5nk5k5nj0j0j0nj0j5nJ0nj0j5l0
1806E5k5%K0M0K5K0J5J0J0J5J0j0%%j0l5k5j0%K5K5J5NnNJ5K5J0L0L5J0%j0nl5l5k0%%N%N
1803B05%%J0N%%%J5j5k5m0l5k5nK0K5K0%K0M0N0K5j5k5k0NN%j5k5nL5L5J5%%K0j5j5nNK0%
1800B90nk0k5J0K0K0%NN%N%%%%%Nnj5k0k0j5J5J5J5K0%%N%J0n%N%nj0NJ0J0nl0k5l0l5k5n
1797A70J0%%K0NK0J0k5k0k0k0j5Nn%J0J5J5J0nk5j5j0NK5J5J5nk5m0m5l0j0%nK5M5M0L0J0
1795A80n%%J5j0N%%%%%L5L0K0nk5%nk0j5NK0K5K5Nn%J0J5j5m5l5k0NJ5%%N%NNNNNN%J0%NN
1791B60NNj5%nnnNj0k0j0j5k0N%j0K0L5L5M5L0N%J5j0l0l5l0l0j0J0j0NJ0j0k0j5l0l0nK5
1788A35L5M0K0NNj5n%k0m0k5l0NK5K5M5L5J0k0j5J0J5J0j5k0k0k0k0%K0K0Nnl0j5j5%J5J5
1786A65K5L0Nk0k0k5j0%K0K5J0k0k0j0J0%%j0nj0j0nnj5%%J5L0M0M0L5J0%%nJ5J5%%j0J0L0
1783C30M0K1on0m5m0nNNNk0j5nJ0J5Nj0k0j5l5j5j0J0L0NJ0%K0J5K5J0nNK0L5K0NNK5M6P0
1780D96O0N5N5O0O1N5M5K5L5L5L5J0nl0p5j05j01q5n5m0k5l0l5k0%%nk5k1%j0nnn%j0j5Nn
1777C20j0Nj0j5Nnnj5nj5j0j0j0j0j0k0%NNJ5J5nk5l0l0j5N%%K0K5L5M0L5M0J0%NNNJ0K0%
1774C70NJ6NJ0j0j1Ok1j0nnj0J5J5K6J0k1%K6K5K5nl0o6m5k5nJ5NNnj0NNnJ0%%NNj0nNJ0K0
1771C40%j5j5%%%%J0N%J5NNNNJ0j5%n%j0%%NK5J5J6j6k5k5j0J0J0J0J0K0K6J0%k5k1nJ5K1
1768D06K0J5L0K5%nj5J5J5J0j0j0J0J5J5nnJ5J5%%%%%Nj0J0J5NJ0J0J0J0J0J0%%%%%%%%Nn
1765F41j5NJ0j5%%K0L5L5J5Nj5j0nk0k0k5j0K0N0N0K6%NNNN%N%J0%NNK0K5M0O0M5L0K5K5M0
1762A132M6L5J5j0j0k0nJ0L0M0P5O0M5L0K5M5M6M5M0M0J5J0M5P0R1R0P5N5O5O0N6Q0J00R5
1760B621J16J30J60J86K05K36K51K60K86L16L66M16M66N21N92O42O96P42Q12Q98J002J118
1759A3038J278J479J770K075K411K752L083L369L564L715L920M341N158O357P860R409J0763
1757H6342J1680J1971J1580J0472Q461N304J043l715q136j1595j3720j4487j4087j2858j1214
1756E7041r484p860o407n183m166l333k662k141j749j444j188j003q42p12o01n12m46m36m06
1755F466l91l66l56l91l91l61l15k76k51k40k21j70j46j55j71j55j40j21j10r5q0p1n5m0n0
1753A348p0n5l0n1n5n5n0k5k0k0k0j5l0j5k5l0nk6k5k0k0k0k0j5j5j0j5j5j5j0k0j0Nnj0j0
1751E01%Nj5j0nnj0l5k5nK0K0%j5k0%%N%%J5%NL5J5%j5j0nj0j0k0j0%k1nj0nnl0k5nJ5L5J5
1748C55%j5k0k0k5j0j0K0J5%J5NJ5Nk0j0%k5j0j5k5%j0j0k0%K0%l0k0J0J0J0J0NJ0NJ0nj0
1745B10nnj0j0j0n%Nk0m5l0k5nK0NK5L5NJ5L0K5J5J5J5NK0K0J0%K0J5n%NJ0%j0J5nj0nn%j0
1742C20j5N%nj0NK0J5j0k5j0j0j0nm0k5j0J5nk5k0n%k0j0nNJ5K0Nj0j0J5L0L0Nk5m5j5Nnn
1739A30%j5j5%%k0nnNJ0%J5J0NJ0Nj0J0%nNj0%%%nj0%nnj5%J5J0nl0k0j5J0K0N%%J0J0NnK0
1736A10K5K5L0K5j0j0nj0nJ0%N%NN%%NJ0nNNJ0nj5k0%L0L0K5L0L0J0NJ0%l0k5l5k0j0J0N%
1733B55%NN%j0j5j5nm5k0%NnnNj0N%j0J0J5NNK5N0L5%k5k5k0k5k0%J0J0N%Nj0J0n%NnJ5J5
1730B25J5J5j5l0k0k0%N%k5l0k0J0J0J0J0j0l5nL0N0L5K0J0j5l0k5j5NK0Nnk0j5n%nj0J5%
1727A35%J5J0%NJ0NK0J5Nj5l0l5j0nnn%%j0%nj0J0%n%nJ0j0nN%n%%Nj0j0j5%k0l5k0%NJ5J5
1724A5J0J0j0k0k5j0NNM0L5K5K0K5J0j5k0l0nJ5J0J5J5J0NJ0J0NJ5nK0NNJ0NK0%NJ0J5J0J5
1721B90J0J0j5l5l5j0j5j0j0NJ0k0l0j0K0L5L5j0k5k5j0j5j5j0J0J5%j0l0j0J5%Nj0NNn%n
1718A00nn%nj0NK5M5L5K5J0j5m5l0j5nnj0j0nj5j0J5J0J5J0J0J5NJ5nk5k0j0%k5k0n%J5J0
1716F5J0J0J0J0J0j0j5j0j0%j5k5N%N%J0%N%J0J0J0J0J0K5K5J5nk5k5%K5K5%k5l0j0%nnj0
1713H0j0%j0K0M0L5K0%nj0Nj0N%%%%%Nj5j0j0j0nj5j0j0J0J5NJ5J0NK5%j0J0%j0Nj0j0J0%
1710A50J5J0%J0J0K0%k5j5j0l0NL0K0N%nNnn%Nj0j5l0j5l0j0J5K0J5J0K0nk0%NJ0%j0k5k5
1707I0nJ0K0K5J0NNNNnJ5J0nK0K5L0J0nj5j5j5k0k0k0k0nNJ5L5J0j5j0J0%%%%%N%NnJ0Nn%
1704B00j0j0%nk5j5K0J0%k5k0%j0n%j5j5j0j5j5j5nk0%J0J0NNJ0NNJ0K0K5NJ5K0K0J0nnNj5
1701A50k0l5nK5L5K0nk5k0k0k5j5j0J5N%NN%Nnj0nj0nj0nj0N%NNk0nJ0J0L0J0nJ0NJ5J5NJ0
1698A30%j0J0J0j0N%j0k0nk0nk0k5%J5K0J5K0K0J5K0J5J0k5%nnnn%j0J0J0K0Nj5m0m5J5M5
1695A30L5K0J0%%k0l5nNNK0K5L5J5nN%l0l0j0NJ0nnJ5J0K5NNj0nnj0nj0nk0%Nj0nNJ5J5nk0
1692A65k5k0%J5%nk0k0J5J0J5J0J0J5K0%N%nNNn%%nj0l0j5j5J5K0L5Nnj5l0j0%j5NJ0K5L0
1689A85L5L0%k0l0k5k0nj0nnK0M0L5J5n%j5k5k5j0NK5K0J0K0J5K0J5J0%%J0L5M0M1M0M0N0
1686E56N0L5N0M0L0N1L5K5%k0o5p1p0o5o0m5n5m6k5j0j5k0k0j5k5j5j0l0k0j5n%j0%K0L5M0
1684B35J5nj5j5j0j5j0j0j5J0J5J0J0j5l5j0l0nJ5NNNNNNN%J0%NNNNJ5J5J5J5k0k0j5k0%K0
1681A90J0NJ0J0J0J0J0NJ5%NJ5J0NJ0L0K0J5K1K0K0J5k0m5m1k5j0J0nNL0L6L5L5n%%%J0K5
1678D96K5J0K5J0K5J5NNNNk0m0m0j5J0NNJ5J5%J5J0L0L5K0M0L0K5M6K0J0NNJ0l0l0k5l1l5
1675G11m0m5l0l5l5m0l0l0j0J0J5J0Nj0j0%NL0M0M5K0NnJ5J5j5l0k0l0l5n0m6l0j0nk5k5l0
1673B55k0%J5J0J0NJ5J0NJ0NK0%k0k5k5k0l5j5J5Nj0k0J0nk0l0%K0%k5k0%L0L0J0j5%J5L0
1670B20J5nk0k0nj5j5j0j0j5%nnNN%k0l0k0NJ0nj5k0%K0K0J0L0K0nl5j5%L0M5M5L0nk0k0%
1667A75%j0j5l0k5nK0J0NJ0J0J0J5J0J0%J0J5nl0l0m0k5K5K5Nk0k0NJ5L0L5M0%%J5J0j0l5
1665B05l0NK5K0nNJ0j0j0l0l0j0j5%K5K0%l5m0l0J0L0L0M0N0M0Nk0k0%j0j5nJ0%%%%J0nj5
1662B05l0j5k0l5j0k5k0NK5K0k0j5%L0K0nnn%%nj0NJ5J0%K5J5NJ0J0Nj0n%Nj0j0J0NNnK0J0
1659B00%NJ0%nNj0%%n%%N%NnNJ5j0j0%j0nj0n%j0NN%J0J0n%J0K0K5nk0NJ0J5%Nn%%%n%n%k0
1655B20nj0nj5j0nNL0K0J5K0K0K0J5%k5k0nj0j5k0nnnnn%nj5NN%J0%J0%%J5NJ5%K0J0NJ0J5
1652C00nnn%j5j5%%J5Nj0l0m0l0NL5L0J5J5%%j0k0k0j5j0nJ5%Nj5j5J0J5%J5J0NNJ5%N%NN
1649B65%J0%j0%%J5K5J0j0k0n%nnnnNj5j5j5k0j0nk5k0nnJ0J0j0J0NnJ5n%J0J5Nk0m0m0k5
1646F5J0L0K5J0K0n%J0NnJ0NN%NK0L5L0K0j5m0m0j5NJ5J5J5%K0K0%nl0k5j0%NJ0K5L5J0%k5
1643B65l5l0l0nj5nNJ0%Nj0Nnj5j5nJ5L0L5J5j0%j5%J0NNJ5K0L0J5j5k0j5%J5K0Nnk0k0j0
1640B25j0j5%%J0j0j0k0k0j5L0L0M0J5Nj5j5%K5Nj5j5nNJ0j0n%j0n%nj0%nJ0J0n%J5%NNJ5
1637B40K0%J0J5J0J0nk5k0n%J5K0K5J5j5k5k5j5NJ5J0J0J5Nj0k5k5m0j5%J0J5%nJ5NN%j5n
1634B15nNK5L0L5K5J0j5k5l0k0k0%N%j5j0J5J5J5J5NNNNj5j0j5j0k0k0j5k0%%%%%%j5J0K5
1632A85M0L0L0J5nnJ0N%k5k5k0NK5K0J5J0%nj5j5nJ5j5nj0j0nnj0nJ5NJ5J0K0K5K0K0nk5j0
1629C10j0%K0NJ0%%NK0J5nk5m0k0Nj0j0j5nJ5K5L0J5j0j5L5N1M0J0j0j0k0m1m0k0K5L0J0J0
1626C80J1J0N%NN%NJ0nl0l6m0k0%%J0j0J0%%J0J5NK0L6N0L5J5Nj0k0j0J0%k5m0m6%K0J1Nn
1623C91o%j5k5k0%K0K5J5L1M5L0%k0j5J5K0K0J5K0J5J5J5%%n%k0l0%K0J5nm0n0j5J5L5L5L0
1620E76L0J0J5J0J0NJ0K0K0K0K0N%j0J0L1K0%j5j0%oj0j5l0j5k0J5J5J5J0J0Nnj0n%K0M1O0
1618H52O0M0J5J0K0K0NJ0%J5nnj5nj0k0J0K5L0J0J0J0J0J5J0J0J5K0M1N5O5M5M5M5M0K0%J5
1615A533J5ONJ0NK0J5%J0M0Q0R5R5Q6R0P0P5R1J20J45J36J35J45J71J80K11K20K61K91L26
1613D682L86M46N21N56O02O62P57Q47R17J003J118J243J383J534J670J779J865J905J840J699
1612B7415J444J128P47L36p1m21o66q18q42p72n96l86j46J11L66O16Q82J153J454J770K115
1610C4819K492K897L279L559L689L650L403K963K326J469M86n11j414k120k612k817k763k481
1609E0314k110j614j088n32l5M46R23J408J910K432K987L524M016M416M677M712M452L870
1608H4708K952J765L56j113k507l699m582n088n254n083m642m075l434k772k105j494r18m06
1607D2609R0N67J028J478J920K286K537K642K561K271J755J042J61q53j869k747l439l890
1605E0149m051l970l755l378k943k466k005j580j163p97m96k15J5K40M56O42Q02Q67Q43P41
1604B7936N47K66r1m96r02j314j664j905k035k075k026j910j759j564j349j158j002q77p72
1603E850o47n36m47l71l15k96k76k35k11j85j51j55j51j25j00q5q6o5o5n5n5o0n1o0q0p0p0
1601H47m0m1m0m5l0k5m0n5n0m0k5n%n%%%Nl6k5m5k0j0J0J0Nj0j0N%N%nk0j5j0j0j0j5nk0j5
1598A65J0K0Nj0%Nk0k0J5K0Nj0j0N%j0j5Nnj0Nj5%NJ5n%NNN%nn%k0k0NK0%j5j0nK0nnj5k0
1595H5j0J0K0J0Nj0j0%%N%K0K0j0j5l5k0k0%J0J0J5J0%J0%Nj5j0j5j5%%%%NnN%%%NK5K0J5
1592A20%j5%j0nnj0nj0j0%j5%j5nnnnj5%J5K5K5N%nNJ5J5%J5N%J5%j5j5%L0%k0k0k0n%J0N
1589G0%j5j0j0n%K0J0Nj0nNL0K0J0K0J5K5Nnk0j5n%%N%K0J0%l0l5m0l0j5nJ0K0K0K0NJ5J0
1586A15J0j0j0N%nn%j0nNj0%j0n%nn%j0%j0n%J5J0J5J5j0J0K0J5J5Nj0k5k5j0J0J0K5K0J5
1583A50K0%l0j0j0k5k0l0j5J5J0J0J5j0nj0j0j0nj0j0J0J0NJ0J0J0NJ0j0k0j5j5j0j5l0NN
1580b5J0J0J0J0NJ5J0J0J0K0%k0k0k5k0nnJ5L0L0NnJ0%NN%K0K0%k0nj5NJ0nnj0%J5J5K5NK0
1577A60J5J5J0nl0n0m5j5%J0J0J0J5%K0J0J0J0J5K0K0Nj5k5k5k5k5j5j0nk0j0j0k5%NNNNN
1574B5NJ5%%%j5Nn%j0nJ5J5j0k5j0n%J5J0J0NJ0K0%J5J0n%%%K0Nnk0nNn%j5l0l0j0nn%nK0
1571@L5K5K5NJ0NJ0j0j0k0%%%%N%%%Nn%Nj0j5j0N%N%j5l5k5j0%n%NJ0nNNN%NN%NNNnJ5j5j0
1567E%j5j0nj0n%%k0J0K5Nj0j0%J0L5M0J5J5J5K0nj0j0n%j5j5Nj0N%%%%j0J0%J5K0n%j0J5
1564H5L0Nnj5j5k0j0nJ0J0NNJ0j0l0k0j5%%%nL0J5nk5k0n%J0J0L0K0J5Nj0Nj0%nnNj0J0%n
1561F5N%%%k0k0j5l0k0nJ5L5K5J5NJ0%N%%k0l5nJ0L5L0L0J0nnj0nj0nk0%j0k0j5j0nJ0K0J5
1558E0L5K5Nk5m0l0k5j0n%J0j0j0j5k0j0J0K5J5K0K0J5K5J5nNJ5K0K0K5%j0j0N%j0j0%%j0
1556A05j0N%nj0Nj0%J0%nj0k0j5%K0K0J0j0k5k0nNK0J0NNk0k5k5J0L5M5K5%%%K0L5K5%j0k0
1553A70m0l0l0nNnNJ5K0J5NNJ5j0k5j0j5j5j5k0j0%%n%%%NnJ0j5Nn%%%nn%Nj0k0j5k5j5NJ5
1549e5K5K5K0Nk0l0k5j0j0K5J5%%J5N%J0N%%k0j5%J0K5M0J5%%nk0%J0K5K0%Nj0l0k0%K5K5
1547H0K5L5K5Nj5k5l0k5nj5k0NK0%K0NJ0J0J0J5K0J5K0%%%%j0%J0j5n5o0m0j5%K0%K0Nj5n
1544B5nJ0%NNJ0%nK0K0L0L5J5%k5k0nNj5n%%%NL0L5K0j0j0j5NJ5L0L0J5j0nJ5J0J0J0N%%%
1541B85%%N%%n%%%%%nJ0J0NJ0%K0nJ5J5K0K6J5J5K0K5J0k5m0m1k5j0nnn%NNNNL6J5K0K0K5
1537D71K0K0M0M0N0K5%nj0%Nj0l5m0m5n0n0m6k5j5nl0l0j0K0M0N0L1J5nNNK0K0%Nk0j5j5n
1535D16%k0k6l0k5k5k0nnj5j0j0j0j0%J5nJ0NNJ5nk0l0l5j5K5L5K0k0l0m0l0j5%j0%nnnk0
1532D5NK5J5K0K5%%%%j0j0NNK5K0Nk0l5k0j0j0nJ0Nnnk0k0j0NJ5nl5l0j0J5J0K5K5L5M0K0
1529A40J0%nj5j0%J0j0nj0nnnNj0j5l5l0k0j5K5N5O0K5nj5%%Nnk0j5j0J0%NK0L0L0K0K5Nk5
1526A90m0k5n%J0NNNnj0j5%j0j5nj0N%NNnJ0J0nNNN%N%NN%%j0%J0j0nNnJ0K0j0k0k5k0k5N
1523E0%%%%%J0j0%%%%Nj0%%j0nj0j0j0nj0j0NNJ0NNNNNK5NNK5K5L5%nN%%k5NJ0nk0j5%nnj0
1519G0nj0n%%%N%%%%%j0j0n%j0%nk0nJ0L0K0Nn%%K0J5Nk0k0k0j5Nj0j0J0nnn%NNl0l0l5j5
1516a05K0L5M5K0J0j0nnnnNj5%K5O0O5L5J5%k0j0j5NN%N%%J0nnJ5N%k5%NL0Nn%%NJ0j0J5K5
1513B30K0Nk0m0l5l0j0J5L5Nj5l0j5NJ5j5nj0j5nj0J0NL0J0j5j5%j0%nnnnnnnnnj0nnnnnn
1510E%NN%k0l0l0NN%%%%J5K5L0Nnj0nnk0nJ5L0N0N0K5J0j0j0j5j0NNN%J5J0J0J0j0k5j5j5
1507A00j0J0nnnl0j5k0%nj5NJ0J5J0J5%J0NNnnNJ5K0J5nj5j0%%K0K0J0%k0l0k0k5l0j5NK5
1504C0M0L0J0N%J5%nJ0J0nNJ0NK0K0NJ0J0nj5m0n5l5%%j0k0J0L5L0J0j5j5%%J5NJ5K0%nnn
1501A40n%Nnj5l0n%J5Nnj0NNnN%%%%Nj0NNnNJ0Nk0k5nJ5J5NNNNJ0NNJ0j0j0j0j0nj5j5NJ5
1497I5L0K5K0%k0j0nnnnnnnnnnnk0Nj0j0nnJ0J5%K0K0%J5J5N%nJ0J0n%J0j0nj0nj0nj0j0n
1494I0%k5l0j5K5K5L0Nk5k5%j5j0j5j0nnnnNj0%NnM0O0N5J0j5l5l0k0nJ5J5J5J5j0k0k0j5
1491C5%J5j0j0j0nNK0J0J5J0J5J0J5nn%n%j0%nNj0j0%J0j5j0Nnnnj0%nnnJ0M0L5J5Nj5k0N
1488I5NN%J0k5l5l5k0j0J0%nK0J5j0j5%K0J5%nnJ5J0L0L0Nk5l0j0k0k0%K0K5NNK0K5Nk0k0
1485H0j5l0nJ5J5K0J0J5nk5j5NNJ0J5K0J5J0nk5l0%K5L5L0L0K0k5m0l5m0k0n%Nj0%%%N%Nn
1482E5nJ0J0n%J0L0L5J0nnJ0K0Nj0j5NJ0NK5Nl0m0k5J0nnk0%nJ5K5Nj5j0j5j5%K5L5%k0k0
1479I0J0NJ0NJ0NnJ0J0nK0nNNK0%l0j0%J5J5%j0k0l0nNJ5Nj5j0nJ5n%J0%NN%j5j0j5j5j0k0
1476E5k5%j5k5k5nj0J0K5L0K0%NJ5%J5K0%J0j0%%%%%nj0k5nk5nNj5k5l0NM5O5M5J5nJ0J5%
1473A45j5k0k0J0nj0nnn%K5L5M0K0k0m0l5k5k5nk0j0J0J5K0J5j5J0j5NJ0j0N%N%Nnj5k0j5
1470A5j5J0K0K5J0NJ0NNJ0%NJ0NK0%k5j0K0J0nk0j5j5k0j5j5k0j5K5M5L5L0K0Nl0o0q0m5k0
1468h0nL0L5M0L0K0Nk0j0%%n%J5J5J0J0nl0l5nJ0K0K0J0J5K0K0J0Nj5j5NJ5%j0k5k0k5k5k0
1465A0%J5J5NJ0NK0%k5k0k0k0j5%L5N5M0J0%J5J5%j5j0Nj0nNNK5K5J0j5k5nk5nNN%j5j0NN
1462A05L0K0nk0m0k5l0nj0J5K0j0j5j5J0M0Nnk0l0nnn%nK5L5M0%k0k0%j0j0nj0nj0nn%%%%
1459e%N%%nk0k0nJ5K5L0J0J5%j5K0K5K0Nl0k5l0%K0K0K5K0J5J0%J0%k0l5m0k0%%%J0K5M5L0
1456A30L5K0%j5m0j0%nnk5k5k5k0%J5J5N%%%%%%%%n%J0j0%Nj0NK0K0K0J5j5j5j5j5nK0NNN
1453I0NNNk0j5j5k5j5k0j5k0J0L5K5K0Nnj5j0l0j0K5M5L0J5%k0k5n%%nj0j0j0j0J0J5J5j5
1450C0j0J0K5L5%NNj0j0K5L0J0nj5j5j0j5nJ0J5nj5nn%n%J0NNJ0nJ5NN%j5j5%nnj0j0N%%%
1447F5%N%%%%n%j5j0j0K0J5K0nk0J0J0NN%%nk5l5k0%J5K5%%%J0J0NJ0J0J5K0Nk0k5k5k0n%
1444C5n%j0%Nj0NJ0NNNN%NK0J0j0k5j5%J5Nj0k5J0K5L0Nnk0j0%%J5M5K0j5l5j5%J0Nk5k5%
1441C5J5J5%%j5N%%J0K0%NK0M0K0Nj0j0j5j0j0J0K5L0J0nk0k5nj0k5j5j0j0J5N%NN%Nk0j5
1438G0k0j5%L5K0J0NJ0NNNN%NJ0J5j5l0l5j0NJ5Nj0nNK5J5%k5l5l5k0%J0N%J0J5nj0K0Nnn
1435E5J0K0%l0nj0%Nj0nJ0J5K0M0K0Nk0l0k5l0l0%J5K5M0L5J5nk5J5L0J0nk5l0j5J5L5L0J5
1432A80j0l5n5o0l5nJ5NNJ5J5J5J0J5J0J5J5J5J0%%K5K0J5j5l0k0J0%nk0k0%j0k0k0nJ0nk5
1429B5k0J0J5J0J0K0NnK0K5Nk0j0%NN%J5J5J0J5j0j0j5l5k5nJ0J5%j5j0%L5L0NNj5j5j5j0
1426G5nJ0NnNN%Nn%Nj0%%%%NJ0K0%k5k5k5k0%K5L0NnNK5L0J0J5NJ5J0J0K0Nj0%%j5nn%j0n
1423A80nNj0l0j0nJ5J0%j5l0n%j0%J0NJ0J0NNNJ0K5%j0j0k5j0%J5L0nl0m0j5%j0nn%n%n%n
1420D0nJ5J0J0J0K0NJ0J5%%N%nJ0%%j0nj0j0%j5nn%N%%NNnJ0%%N%N%N%NNJ5nnnJ0J5J0J0n
1416A65l0l0j5J0K0J5%j0j0K0K0%j5m0NK0J5L0Nj0j5k0nN%Nj5j5%%NN%N%%NN%J0nJ5%%NNj0
1413A50j5Nnnnnj0j0j5nj0j5nj5nj0%j5k0J5M5M5L0K0Nj0k0j5k0k0J0J0J0J0J5%J0J0J0J0
1411A55nk5k5nJ0J0%l5l0%J5J5K0J5K0J5K5Nnk5k5j0N%NNJ0nNJ0nJ0NN%N%Nj0j0j5j0j0j0
1408A10j0j5n%nnj5NnnJ0J0J0J0%K5K0%k5k5%K0%k5nj0K0L5M5J0%nn%nJ5J5nk0l0l5k0N%N
1404I0%j0j0J5K0J0J5J5J5j0k5j5k0j5k0%K0J0k5j5%Nl0n0k5NL0N0L0K0K0J5%j5J0K5K0Nj5
1402A45k5k0l0l0k0J5K0J0j5j0J5J5Nj0nJ5nJ0K0J5nj0j5%NL0L0J5j5j5k0l0l0j0%J5J0NN
1399H0NnJ0J0n%NK0J5%k0%J5J5j0l5m0n5k5K0L5M5M0L0Nk0k0%%J0nk0j5j5j5k0j0k0j0j5%
1396b0K0K0J0NNNnnnj0K5L5K0L0K0J0nk0l0l0m0k0NL0K5J5K5J5K0K5nnnnn%nnJ0K0K0Nnj5
1393A75j5l0l0nK0K0%n%%j5j0k0nJ5K5L0J5j5k5j0l0j5k0k0j5j5NJ0j5nNn%NJ0J0J0NJ0J0
1391E5J0%%NK5L0J5Nj0l0j0NJ0J0nj5j5j5nNK5J0Nj0j0J0Nnj5j5J0%j0%J0J0%NNNJ0%N%NN
1387A30%N%j5k0k0j5NK5J5J5NJ0NNj5j5l0l5k5NL0K5J5K0%nj0j0j0J5J5J5k0l0j5%nj0j5n
1385C5j5nnk0k0nK0K5K5K0J5J0K5Nk0k0k5j5J0K0K0J0K0J0K0J5J0NNJ0NJ0%J0k0l0l0j5%K0
1382A35NJ0Nj0%%%nJ0j0n%nnj0N%nj5nJ5K5K0%J5j5l0k5j5j5%NJ5K0Nj0j5j5l0k0nJ5L0K5
1379I0J5J0%%k5j5nJ0%Nk0j5NJ5K5j0k0j5n%j0%J0%%J0%NNNNN%J0J0%NJ0NNNNNJ0NNNj0j5
1376A40J5J0J0%k5k0k5j5J5M5M0J5j0j5j0J0J5NNj5j5nnj0j0j0nj0j0NNNNNNNNk0%%k5j0n
1373I0j5n%%%n%%%%j0NNj5%%j0NK0K5L5J5%k0nj0j0j0nj0nj0j0nnJ5NJ0J5L5N5L5J5j0l5l5
1370A40m0j0Nj5j0K0J5K0J0J0J0J5%nJ0j0l0l5l0l5k0%K0J5N%J0j0nk0k5j0J0K5NK0L0J5N
1367A05j0nJ0J5K0K0K5K5K0j0j0j5nk5l0j5nK5L5K0j0k0nNJ5J5%nj5l0m0j5NJ0J0J0J5%j5
1364A20j5%NNj0j5j5J0L0K0L0J0NNj5j0nj5l5k0nNN%j0j5%%nNj0%%nNj0j5J0J5J5nj5j0NJ5
1361F0J0nJ0K0K0J0J0j5k5l0k5k5l0j0K0N%J5L0K5K0%NJ0%j5%k5k0nJ0L0L0K0%j0n%J0L0L5
1358A90L0NJ0K5Nn%Nj0j0j0j0nj0nj5%nj0n%j5J0j5j0%nnj0%nj0%n%j0n%n%j0nNj5nnj0%J0
1355D5J0J0j5k0l0nJ0K0K5L5J5%j5j5n%j5k0k5j0J5K5L5M0K5K0nk0j5j5NJ5K0%%nj5k0l5l5
1352C0j0J0K0%k0nn%J5J0%L0K0Nj0j0NK0L0%J5J0n%k5l0j0J0%k0m5j5J5J5J5nnnl0k5j5J0
1349a0K5L5L5L5J0j5j0nj5nJ5NN%%J0K0NNNNJ0nj5j0nj0%n%N%%NNj0J5%%%%K0%nnj0j5j0j5
1346I5NNk0k5k5j0NK0NJ0J5J0nnj5%J5L5L5K0%%%n%%j5NK0J5%%%j5k5m0k0%NNNNJ0L0%%%%
1343A50K0K0%j5m5l5j5NJ5%NJ5%K5K5%j0j0N%j5m0l5j5nK0NNJ5J5J5J5j5j5NNN%NNj0l0l0
1340F0l0j0J5L0L5J5J5J0J5J0J0nnk0NJ5%%j0j0Nj0%nnj0k0l0%L0N0N0K5%k0k0j0%nk0k0k5
1337A05k0nJ0J5nk5k0j0J0J5L0L5N%Nj0j5%L0K5J5nl0k5k0NK5J5Nk0l0k5%J5%k0j5j0J0J5
1334H0J5nl5l0j0J0K5N%j0l0j0K5L5N0M0K0NNnJ0%NJ5K5K0j5k5l0k5nK0K5Nj5j0%%j0%nj0
1331A55%L0L5L0L0NNNN%N%NJ0Nj5k5k0j0nJ0n%j0k5nj0nj0nj0%j0%K0NJ0j0k5k0j5%K0NJ0
1328A65%N%%J0L0J5J5nl0j5k0NJ5K0%j0l0k0k0k5k0k0k0K0N5M5K5j5j5nJ0K0Nk0k5j5j5l0
1326H5nj5j0nn%J5J0J0NNJ0NNJ0NJ0j0j0j0nj0nj0j0nnk0%nj0j0nnJ5%NK5K0j0nNK5K5J0J5
1323A30J5J5J5nj0j0nj0nj0j0%%J0j0N%nNJ5%NJ0NN%J0NNj0l5j0N%j0l0nNJ0N%j0j5j0N%n
1319F5l0k5NK0L5K0K0J0Nj5k5k0NJ5J0J0j5k5k0j5J0J0NJ5J5NJ5Nj0k0j5j0NK0K0NNnj0J0
1317A05J5J5J5J5%j5j0%J0L0K5J5%k0k0%J0%%J0Nl0j5nJ0%NNNnn%%nj0N%%J0nj5j5%K0J0j5
1314A50l0l5l0nNK5L5L5%%j0nk5k5k5nJ0K0K5J0j0k0nJ5L5L5L5J5K0%j5NNk0%nn%l0k0J0N
1311A70%j5j0nn%Nnj0N%nj0k5k5j0J0J5J0J0%nj0N%j0nNj0%%nj0%%nJ0K0K0Nnj5k0nNJ0J5
1307I0L0K0j0k5l0j5nnj5j5nj0j0j5j0K5K5%J0%%Nn%%n%n%%J5J0k5j5j0J5K0%nJ0nj0J0K0
1304E0M0L5J5%j5k5l0k5k5%J5J0NJ5M0K5K0j5j0nk0k0nk0j0%%J5j0l0l0NM5K0nj0%K0J5Nn
1302H0j0nJ0J0%%n%%Nn%Nn%%j0N%j0%%k0J0nn%nj0%Nj5NNnJ0nNJ5j5NN%NN%%Nnl5k5j0%%n
1298b0NK0N0L5L0K5Nj0k5j0j0nJ5K5Nj5l0j0k0k5j5NJ0J5%%n%n%nn%J5J0J5J0J5J5J0J5%j5
1295A20j0%j5%j5%nNN%nN%%J0j0%NnN%nJ5N%K0J0NJ0Nnk0k0nj5j5k0j0J0nnN%%%NJ0J0J0J5
1292A00K0K0nNNnk5m5l0k0j0j0%%n%%%%nJ5J0J5J0L0L0J0j0j5nNN%Nj0j5j0%nnnnj0%%K5K0
1288G5%j0k0k0j0n%Nn%%nN%n%%n%nNNK5K0NnnK5L5J5j5k0nnnnnK0J0J0K0K5Nj5j0j0NK0Nk5
1285A20m0l5l0l0j5NK5M0K0K5Nj5k5k0k5%J5J5%nJ5M5M0J0k5l0j5J0J0NJ5Nj5l0k5%K0K0N
1282I0J0J5J5Nj0j0k0j0%k0k5nJ0j5j0k0m0k5%K0K5J5J5K5K0K0L0J5k0k0l0j0NJ0%J5NNNN
1280I0nj5k0%J0NJ0J0NJ0J0J0n%%nn%%n%%nnNnj0NN%nNNNj0J0J5K5K5J5nj0%j5l0l0l5%K5
1276H0L5K0j5k5j0%J5j5j0j0j5K0K0L0J5%j5j5%j5%j0nj5%K0K0K0J0n%K0L0L0K0nj0k0n%k0
1273A65j0nj0%n%l0j5nJ5K0%k5k5j0N%j0%%NnnJ0Nj0%%J0nnNNnNj0%%%nNnj0NnnNj0j0J0%
1270C0K0J5J0j5j5j0j5k5j5K0M0M0K5nl0m0j0J5L0Nnj5j5j0j5NNNj5j0%K0K5K0K5K0K5K0K0
1267A75nk5j5j5j0k0k5n%%NNj0n%J5K5Nj0j5nJ5%N%%%%N%NNk0k5J0K5Nj0n%%NJ0nk5k5k5k0
1264ej0K0%J0N%nJ5K0nj0nK0K0%k0nj0K0M0M0J5%k0k5k0k5k5nj5Nk0j5j5%K5K0K0K5K5J5K0
1261A20J5K0J0K5J5J5j0j0j5j0nk0j0j0k5l0m0k0NNK0nj0Nnj0%nj5NNN%NL0J5Nj5k0%J0K0
1258F5%nn%nnnnK5K5M5J5n%nnJ5K0j5l0m0j5%nNK5J5J0Nj0%%j0%Nj0nnnnnnnnJ0J0J0NJ0J0
1255A10K0%j0n%j5j0nj5%n%k0j5%J5L5L5J5%j5k0n%%%j0j0%k0nl0j0NK0J0%k0k5j0J5K5L0
1252E5K0J5%nj5k0nnj0nj0l0k5%K0K5J5%J5J0K0K0NJ0j5%nj0%%j0j5j0j0k0j5j0j0j5j0j0
1249f5%j5j0%j0nJ0M0L0J5M0L5L0J0l5l5k0NK5J5N%J5J0K0Nnj5j5l5k5nK0M5L0J5j0k0J0J0
1246A15nj0nN%nJ0j0N%nNj0J0L0L5M0K0k0k5m0j0%j0%%n%%n%j0nnnnj0%nj0nnj0%j5%L5M0
1243I5N5K5j0k5k5j0J5J5L0Nnk5k0j0Nj0j0NNj0j0J0J0J5K5Nj0k5l0nj0J0n%N%j0NJ0j5nN
1240G0n%%nNJ5J5Nj5l0k5k0j0nj5%J5L5K5K5L5K5K0j0l0l0j0N%%%%N%NNn%n%K0N%j5j5nNK0
1237A05J5%j0j0NJ5Nj5nnNJ0%%j5k0nj0nnj0j0nj0%j5j5%K5NNL0J5J5J5J5%%NnJ5NNj0k5j5
1234I0J5J0N%nk5k5l5l5k5J0L5L0K0j0k0j5j0NJ5K0L0K5%k0k5j0Nn%%K0NNK0%%J5J0j5j0N
1231A05%nNj5J0NJ5%k5m0k5j0k0j5J0K5M5J5k0j5j0J0K0J5K0J5%nk5l0k5k5%J5%J5J5J5K5
1228I0J0k0j5k5j0%N%NJ0%%J0j0n%j0nn%j0k0k5l5nK0M5L5K5Nj5j0%%j5j5NJ0J0J5J0J0J5
1226H0J0J0j5j5j5j5j5k0j0j5NK0J5J5NJ5K5%nk5l0nNK5J5J5Nj0k0J5J0J0J5J5j0k0nNK0N
1223A10k0k0j5J0%K0L0K5J5Nj5k5k0j5%K0J5J0Nj0j0Nnnn%j5j0j0nl0NL5N5K5%k5j5nnk5k5
1220E5nnj0nJ5J0k5k0j5k0N%%NL0M0J5j5l5l0k0k0j5NNK5J5J5K0J5K0J5J5NJ0Nnj0nj5j5k0
1217C5k0j5J5J5J5K0NJ5NJ5J0NJ5N%j0j5%j0j0nj0j5nj5j0nj5k0%J0J0J0J0NJ5J5N%j5nnN
1214E5J5J5NJ0J0J0%j5l5m0j5%%j0J0J0K5K0J0K0J5J5J0j0l0l0n%K0NJ0Nj5k5m5k5j5%K5K5
1211C0K5K5K5J5J0J0J0j5l0l5j5J0K5J5J5nl0j5j5nJ5N%J0%NNJ5L0L5Nj0j0nk0k5k0k0k0k0
1209B5k0k0k0j5NJ0J0N%K5L5N0L0L5%k5l5k0j0j5%K0K0Nk5k0%Nj0j0NJ0J5J5K0NK5K0Nj5j0
1206A30nJ0J0nl0m0k0nJ0J5K0%nk5nJ0%%nj0K0K0M0J5%k0k5%j0k0j5j0j5j5k5k0J0K5L0K5
1203F0J0j5j0l0k5j0K0L0J5j0j5%J5K5K0J0%j5j0j0%k0l5j5%%K0K0K5K0NN%J0J0%K0nj5l5
1200F5l5j5J5L5K5K5%J5J5%m0m0m5l5j5%j0nN%NNnNJ5nJ5K5K0J5K5J5K5J5%k5j0j0j0j5j0
1198E5j0k5k0l5j5J5J0NK0K0NJ0J5K0NJ0J5J5%k0nJ5nl0l5k0%j5nJ0L0L5J0NK0K5%k5j5J0
1195A00Nnj0J0Nj5j5k0j5j0j5j0j0J0M0K0K0%n%nn%n%k0k5j5k0%K5K0NJ0%%NN%%%%k5k0nJ0
1192A5L0K5J0%j5j5%j5nj5j0J5%%J5J5K0J0k0nJ5J5nk0j0NK5K5N%NJ5Nnk0l5j0NK0M0L0K5
1189A85J0nj5j0j0n%j5k0j0j5K5L5N%%J0%j5%j0j0%j0nj0j5k5k5j0J0K5K5J0j0j5j5%J0%k5
1186D5k5%J0J5J0%j0j0%J0J0nj0j5%K5K5nk5k5J5M5M0J5nk0j5j0N%k0k5k5%%NN%k0j0nj0k0
1183c5%K0K5K0L0J0J0j0nk0k5%L0L0nj5l5m0l5k0K0K5K5L0K5Nj0n%NK5J5J5n%%nN%N%NN%N
1180A20j0nk0%N%j0l0%%j0k5l5j5N%J0J5J0J5J0J5K0NJ0j0n%%%j0%j0l5l0j5%K0J0J0J5K5
1177D5J0K0nk5k5j0Nj0N%J5L0M0M0K5Nj0l0m5l0%%j0j0J5n%k0%J5%N%k0k5n%K0J5J5J5J5n
1174F5l0j5j5k0j5k0j5J0K5J0K0J0nNNN%J0%NNN%NN%Nnnn%j5NnnnJ5J0N%J0J0%nj5j5j0J0
1171C5J5K0L5L5L0J5%K0K5K5J5j0m0n5m5j5J0j0nNj0n%j0k0nJ0L0L5%%Nj5j5k5k5k0k0%J5
1168C0J5J5J5nj0j0nj0n%j5NK5K0Nj0l0k5j0%J5K0nNj5j0nNNNNK5K0K0K5%%n%%%%%k5%k0j5
1165D5J0J0J5L5L5K0J0nj0j5j5j5%K0L0K5K0nk5m0l0l0l0l0j0K0M0K5K0nj0j0%nJ0nnJ0N%
1162A05%%%NNJ5j0l5k5j5NK0J0%N%J0NK0nj5j5j0k5k0j0k0j5%N%J0%N%NJ0n%NJ0nN%J0nJ5
1159E0%k5NJ5J0K0NNJ5K0NJ5J0%j0j5%j0j0j0nJ5J5J5J5NK0NJ5J0k0k0N%j5nj0nnj5%j0j0
1156I5nj0K0K0K0J5K0J5J5J5J0k0m0m0l0j0k5k0%N%NnJ0%NNJ0NJ0k0nK0K5j0j5j0j0j0j0k0
1154C0%K0K0%k0j5nK5K0J0n%J0nJ5%N%%N%NNJ5no0n5j5J0K0K0K0K0K5J0j5k0nJ0J0j0nnnn
1150G5j0%j0nJ5%%K0nJ0J5%J0NJ0NNJ0NJ0j0nj5%nj0%j5NN%%N%NNj0J5%NL0J5Nk0k5m0j0J0
1147A05k0k5k5k0%N%NN%N%J0nNN%NJ5%l5nJ0J0%nj5%j0k0nj5j5j0k0nL0J5J0M0J5K5L5NJ0
1144A15j0j5J0nn%nJ0J0J0J0J0J0J0J0%%nnnNJ0j0j0nK0L0M5M5M0N0K1K0O5N5P5Q5J06J20
1141I17J25J26J25J20Q5N6k1r5j50j66j65j60j46j00p5o0k5k6k0k5m5l5k0%J5%l0k5j0%j5
1139A55%J5NJ5J5J0J0K0Nk5k5j5l0n0m0j0nJ0nNNnJ0J5nj0nNk0l0k5%J0M0J5NnNJ5J5L5nj5
1136A10j0nJ0k0j5J0j5%Nj5%%j5NJ0%J5L5K5L5J0j0j0j5j0J0%%k0j5%NN%%%%N%N%NJ0nNNN
1133A50%NNN%N%j0j0j5j5j5j0j0j5%J0j5K0j5J0J0j0%%j0NNj0j5NK5J5Nj5j0J0J5J5Nj0j5
1130A00k5j0k5nNJ0NNJ0J0J0J0J0j0nj5nJ5%k0k0N%J5%nJ0J5j0nj5J0K0J0j0j0J0J0j0NNj0
1127I0J0J0nj0J5N%%%J5j5nj5k0nj0k0%k5NN%NJ0nNJ0NK5J5J5K5L5J5nk5j0k0k0k0j5k5k0
1125B5J5J0NK0J0J0K0Nj0j0j0j0%j5k0%Nnj0k0l0j5J0NJ0NJ5NJ0J5J5N%Nj5j5l0j5NNJ5J0
1122C0J5N%j5NN0N0K5nk0k5k5j0J0J0j0k5k5nJ0L5K5J0%NNNNJ5%j0j0j0j0k0nj0j0N%J0Nn
1119H0J0N%J0nnNJ5%j0nK0J5j5nj0J5NnJ0N%J5%NJ5n%j0nnNj5l0l5m0l0j5%K0J5Nj5nJ5J5
1116C5K5J0NJ5N%j0nj0Nj0j0%J0L0K5J5%J5nl0l5l0nJ0K5K0K5J5%k0nj0nj0j5nJ0J0%J5K0
1113A25%J0J0%%J0j0N%%%j5j5j5j5j5j0j5j0l5j0K0J5J0J0j0j0j5j5J5L5M0K5%NJ5J5j0n%
1110A35j5m0l5k5%j5j0NK0K5%j0nj5j0J0NJ5L0L0J0j0k5k0nNK5nl0k5nNK0J5J5nn%%n%j0N
1107D5%%%%%n%%J0J5J0J0J0J0J0J0J5J5%k0nK0NNk0j5J0J5K0%nk5j0k0j0J0nnJ5J5K0K0L0
1104B00J5%j0j5%Nj0j0%J5J0nk5j0j0%J5K0J5N%J0Nnj0l0l0l0l0j0NK0%j5l0k5k5j0J0n%J5
1101A5J5K0J5NJ5K0%nl0l0l5j0N%nJ5J5K5%NnnNK0L0L5J5Nk5k0nJ5nNJ0%j5j0%j0%j0%%J0
1098I5NNNNNJ0k0k5l5j5J0%NNJ5J5%nj5l0k0k0NJ0nJ5L5J5%n%J0K5M0K5K5NJ0k5m0l5k0%J5
1095A00J5%nj0%J5J5%%j0nJ5L5J0nJ0J5K0Nnj5l5l0k0j0J0%%j0k0n%nNj5%J0J0J5j0nNJ0j5
1092H5j5k5j5k5j0NJ0%NJ5%J0J0N%J0%NK0J0Nj0nJ0K0J0nl5k5j0k0n%J0J5J0J5J0N%N%%%N
1089A05%J0J5J0J5nj0j0l0l0j0NNnj0J0K5J5j0k5%j5nk5k5k5nJ5L0N5L5K5J0%nnl0m0k5nJ5
1086D5nj0l5l0l5J5L0M0Nk5k5%J5L5L0K0J0j0NK5M0J5%j5l0k5l0NJ5K0J0n%J0N%%N%%nnj0
1083A00nNj5n%j5%K0K5NNJ0N%%J5j0j0j5J0J0J0%k0m5l0nNj0j0nJ5K5J5NNnnNnNn%%%%%N%
1080H5nj0j0K0K0j0k5l5k5j5j5NK0K0%%J0%J0K5J0j0%NNn%N%%N%%%nNK5J5K0K5j0k0k0j0%
1077A05%Nj0%Nn%%%j0%%nnNnNJ5nnJ5%NJ0n%NnNJ0j0J5NJ5Nk0k5j5l0l5k5J0K5J0j0j0k0k0
1074e%J5%j0k0%K0N%%%J0N%J0J0L0L0J0j0j5j0j5N%%%%%%%j0j5j0K0M0M0K5Nnj5j0j0j5j0
1071I5j0j5j5nnj0%J5M5L0j5l0l0j5j5NJ0L5J0J5nk5l5k0J0M5K0NK0K0k0j5j5j5j0j0%k0m0
1068a5k0NNJ0J0J0J5%K5J0J0NNNNJ0nNNNJ0j0l5l0j5%K0nn%n%%n%J5J5J5K0J5J5K0J0j0k5
1065A15l0nK5L0J5Nk0j5J0K5nj0%n%n%nJ0j5%%n%nn%n%%j0J0L5L0J0nl5l0k5%%%K5Nk0k0j5
1062E5j0J0L5J0Nnj0nn%nj5Nj0nNj0j5J0L5K5k0k5k5nJ5K5J5J5nk5k0k0J0K0j0j0j0nK5L0
1059G5M0J0k5l0m0k5%n%%nNnNJ5J5J5K0L0K0%J5N%k5l5%L0K5L0%n%%%%%%%j0nnn%j0%j0n%
1056A05nnnj0%%%%%%nk0J5K5Nj5k0%N%%%%n%nNNnNJ0N0L5%j5j0nj0k5%L5K0J0j0k5l0k0l5
1052D5j5j0K0J0NnnK0M0J5%J5NJ0%nJ0L0J5j0j5n%nj0J0k0j5NNnN%nJ0J0nj0%j0%j0nnj0J5
1049A15NnK0K0K5%k0Nj5j0%nj0j0nj0nnj0NJ5%J5Nk0m5l0%K0NJ0K0L5L5K0J0nnNnj0nnNK0
1046A75%J5K5n%J5J5J0j5l0m0l5k0Nj0j5k0%J0%NNj0j0k0nNJ5J0NNJ5J5Nnj0nj0Nj5j0%j0
1043F0j0%k0j0nj0j0J0J0%J5L5K0Nj5%K0J0J0j0J5J5n%N%%%n%%nnj5%K5M0L5L0J0k5j5Nj0
1040B00j0nj0k5l0k0l0J0%%J0K0K0K5K0J5J0k0k5j5%j0j0%k0j0n%%N%nJ5K0j0k5j0M0L5Nk5
1037A30j0nk0j5j5k0k5%N0M5K5J5%k0j5%nj0nnnj0J0J0K0Nn%Nj0l5j5nK5J5J5nk5NJ0J5nJ0
1035A20J5J5J0%NNK0J5k0m5m0%J5K0%l5l0j0NNJ0J0J0N%NNJ5J5J0j5k5j0%J0K5Nk5k0k0%%
1032H0J0nnnn%%j5J0J0K0J5J5j5k0k0j5j0%K0K5K5N%%%J5J5N%J0N%j5j5J5K0%j0j5Nnnn%n
1029A35%j0%Nj5%%k0j5j5j5j5k0j5j5J0J0J0J0J0J0J0J0J5K0J5K0n%J0j0j5j0k0j5J0K0J5
1026A15J5NK5J5J5J0K0K0Nj0m5l5k0j0NNnj0%j5%J5J0J0J0N%%%K0J5K5J0J5%j5k5m0l0j5%
1023A15%J5K5K5J0j5k5l5j5nJ0K5K0K5j0k0j0J5M0K5j0k0k0nNJ5L0nl0k5j5NJ0K0Nj0k0j0
1021A35%%j0j5K0J0J0n%N%NnNK5J0%j5k5j5j5%J5NJ5J0%j0J0j5%nn%%%J0j0%Nj0N%j5nj0n
1017A05n%j0j5nK0L0L0L0K5Nj5k0k0j5NK5J5J5nnNnk0j5l0j0%NJ5nNJ0j0m0n0l5nK5M0M5L5
1015A50J5%j0j0nk0k0j5J5K0L0%j5NNK0K0%j0%n%nnNk5k5j0L0J5%k0l0j0%%nnnj0%J5K5NL0
1011A40L0J0K5K0nj5nJ5K0J5j0k5l0k5NNJ5%l0k5k0j0J5K5L5L0j5l5k5%J0K0J0%nj5l0l5k0
1009F5K0M5M0L0K0J5k0l0j0%%nNJ0j0k5l5m0k5%Nj0j5%Nn%j0%J5J0J0j0k0nJ5K5M0K0L0Nn
1006A50j0nj0N%N%%N%%nnj0nj0j0nj0N%%%%%%nK5K5Nk0k5%K5K5%k0k0k0NL5L5N%%%n%%%%j5
1002A40nj5nj0j0k0%J5K0L0J0l5l0j5J0K0J5%NJ5J5j5l0j0j0j5j0j5J0L5L0%j5l0k0NN%%K0
1000H5Nnn%%j5l5j0J0J5J5J5nJ0N%%nN%%%%%K0K0%nnJ0L0J0k0l0l0k0j0Nk5n0j5%J0NJ0K0
997A5K5J5nj0j0J0J0J0k0l5j0%K5K0K5J0k0k0k0%J5L5L0J5K0%k0k0NJ5L0K5K0nk5k0n%%%%
994A30Nj5j5Nnnj0nN%J0%NNNNn%%nK5M0M0K5j5j5j5k0l0l0l0l0j5NK0K5K5J0NNj0K0J0%J0
991A65N%J5N%J5%j5j5J0L5K5K0Nj0k5l0k0%j0%%j0%j0J5k0j0j0l0l0n0k0nj0J0K0K5M0L5K0
988A35nj0nK5K5%j5l0k5k0l0j5NNJ0nj0j5k0%K0L5%j0%K0K0nj0j0k0j0J0J5J0nnJ0j5NJ5N
985G5j5k5j0K0L5J0J0j5k5k5k0nK0K0J0%NJ0NN%NJ0%N%j0J0Nnj0NK5J0nj5NNNNj5l5k5k0l0
982A0J0K5K0K0%%K0L5K5NnnJ0N%N%N%j5j5j0j5j5j0j5j0j0n%j0l0k0NJ5K5K0L0K0nj0j0nN
979I5J0NNJ0NJ0N%n%%l0m5l5l5nJ0J0nJ0%NNJ0J0J0J0J5J0J0J0%%%%%%%N%%j0J0Nn%%NJ0N
976A35NJ0NJ0N%J5NJ0NNNNnl0k0j5j0l0l0j0L0K0%j5j5k0k0k0j5NK5K5L5K5%j0nj0j0n%k0
973G0%j5J0K5J5K0J0K0K5Nk5l0l5k5J0%NNn%nj0J0j5j0%J0K0J5J5Nnl5l5NK5L0%j0%K0L5J5
970A65%k0k5n%J0nm0j5%J5K5J5k5m0j5K5L0M0J5NL0%j0k5l0j0K0J0NK5nj0j0%K0J0nl0n0m0
967E0j5nN%J0%j0nK5L5J0N%J5J0nN%%N%%Nj0k0Nnj0j0nJ5NJ0J5J0J0J0J0nnn%nnnnnk0k0n
964H5j5j5k0nK5K5K5K5K0j0k0k0j0j5N%J0nj5j5J0%j0J5%%%%N%%%j5j5%K0K0K0%j5nJ0J5K0
961A30%j0n%n%j0NJ0J0J0J5J5J0%K5nnJ0j0%%%%n%Nj5%nj5J0J0J5%k0n0m0l5nJ5J5J5nnJ0
957H5K0K5J0J5J0j5nj0J5K5M0L5K5J0k0n5p0m0k5j5j0NJ0%k5k0k0%K0%NnnN%%n%J0nnNK5M5
954I0M5K0j5k5l0j5j5nj0nJ5L5L0K0%j0j0%j0%j5%J0NJ0N%J5J0%NNJ0%J0NnK0NJ0J5L0J5k5
951B45l0l0j0%n%l5l0%K0L5K5Nj5k5nj5k0j0J5Nnj0j5NK5J0j0nN%NN%j0%k0NK0Nj5l0k0nk5
948C5%NK5K0J0j0l0k5j0%L0J5J0nj0NL5K5n%n%j0k0NK5J5L0J5n%%n%nn%nj0%j0k5nN%k0nN
945H5K0L0K0L5K5J0J5nk5k5j0j5j5j5j0nk0nJ5%%K0J5k0k5k5%J0%j0j5nj5j5nj0j0J0K5NK5
942F0J5J5K0J0%n%j0J0j5%nNj0j0N%j0nnK0%%J5%J5nJ0J0k5j5%nj0j5%n%Nnn%NnNJ0%J5J0
939I0J0%J0Nj5j0%j5%Nj5j0%%nl0j0%J0Nj0j0%J5j5j0J0K5M5M0K5Nj0%j0nnnnJ5J5nk5k5n
936G5K5K0J5j0j0J5%j5j0Nnj0nn%nnnn%j0%%k0k0NnJ5J0Nj0nnnK5K5K0K5J5NK5Nj0NNj0l5
933A20l5nJ0K5K0L0J0n%%nj0%Nj5%%%%n%J0j5%J0N%NNN%N%nNJ0nnNK0%J0J0Nj0k5m0k5j0j5
929I5k5nNn%%NJ0%%NNNj0nj5j0nj0j0j0J0NJ0J0J0J5J0J0nJ5L0M0K0%%j0l5m5m0j0NN%J0N
926H5J0J0J0NJ0J5%j0J0Nj0n%J0j0j5k0j5j5NK0K0%j5l0l0k0k0k0j0NK5Nnk0j5J5M5K5K0N
923G5NK0J5NJ5J5%NJ0NnJ5N%nk0j0j5j0j0j5j0J5M0M0J5j5l0k0k0J0L0L0J0j0k5k0j5k0j5
921I0k5j0J5J0J0J5NNNN%k5k0%%k5j0%NN%J5J0%j0j5k0j0K5N0K5N%%nnnnNK0NJ5K0J0j0l0
917A45l5l5k5j5n%Nnj5nK0K5J0j0%J0J5J5j0k0j5%NJ0N%%k0NJ5J0j5k5nJ5K0%n%%n%k0k0j0
914A0J0L0L5L0NJ0nj0j5j0J5%k0l0k0j5%K0L0L5J5Nj0nnJ0j0j5nj0j0K0K0J5K0J0j0%%%%%
912A40%NN%J0j0l5l5j0nnn%J5J5K0J5nj5nK0K5J0j5k0nJ5K0K0NJ0NNK5%j0k0j0J0Nn%%j0J0
908A85Nj0Nnj5k0j0k0nJ0L0J5k0n%K5%l0l0m0l0J5L0N0K5%J0J5Nj0J0j0%%nNj0l0j5k0l0n
906F5j5k5nJ5K0nNJ5NNN%N%%J0J5j0nj0%L0K5J0nj5k5j0j5NK0J0J0K0J0J0NJ0%j5j0n%j0n
903A40%nn%j0J5NJ0J0J0J0J0J0j0nNj5%nn%j5%%J5L5J5j0k0k0nJ5J5J0j0j5J0%%N%%%N%k5
899A70k0l0j5%J0NNj0j5j0j0%k5j5%J5K0J5K0K0K0J5J5Nk0j5n%k0k0%K5K0J0k0l5j5J0J5k5
897I0m0l0%K5K5K0%j0j5NK5K0L0L0J5j5k0j5k5j5k0k0j5J0K5L5L5NJ0NJ0n%n%nj0m0n0o0k5
894b0j5NK5K0%Nj5j0k0j0nJ0J0K5L5K5j0j0NK0J5NJ5J5%nj0NJ0J5NJ5J0NL0J5N%nj0j5%nN
891A90j5k0j0j0nj0j0j0j0j0%n%%n%%%NNNNj5NJ0J0NJ5k0k0%%%Nk5j0NJ5J0J0J0J0K5J5j5
888A35l0k5k5k5k5nK0L0K0Nnnk5j0J5M0M0K5J0K5J5j0k5j5j5J5J5J0J5%J0J5%j0j0j0j0k0
885A55k0j0nnk0k0nJ0J0J5J0J5J0J0J0NJ0j0j5%%%%nn%%n%Nj0%j5%J5J0%j0j0%nnnJ0Nj5n
882A00J0L0J5K0%k0l5k0NJ5J5Nnk5j0J5K0L0J5nnk5k5j0j0nK0M0M5K0Nj5l0j5nJ0nk5j0j0
879A20j5j5nJ5NJ0%l0k0%K0J5%%%NJ0K5K5N%j5j5nn%nn%n%n%N%NJ5J0J0j5k5j0J0J0nnj0n
876A00k0j5%K0nj0k0%J5%k5k0J5L0K0J5K0J0j0k0l0k5l5j5J5M0K5L0J0J0J5NNj0nnNj5n%j5
873A00j0k0n%K0K5M0N0Nk0k0%Nl0m0l5%%J5K5L0K0%%l0k0j0n%%%j0j0k0%NJ0NJ0nnn%%n%%
870F0j0J5L5K0Nk5k0nNK0NJ0J5%j0j0nJ5M5K5J0j0j5k0k0k0j5k5k0j0%NK0J5nj0nNJ5K0%J0
867A15K0K0nk5k5nNNK0%J0J0J0J0k0l0l0j0NK5K5Nj0j0j0j5%J0N%Nk5j0n%J0J5nnnj5nNJ5
864H0%J5K0K0K0K0J0j5l5l0nJ5N%nNJ0%j5NJ0J0L0J5%j5j5J0K0NJ0%k0l0k5k5j0nnNNK5K5
861A40J5j0nj0nj5nJ5L0K5J5nl0k0j0NK0NJ0%l0k0j0j5%J0j5n%%j0J0NJ5Nk0%J5K0K5J5J0
858A70%nk0nJ5K5J0nj5k0k0k5k0J5J5K0J0J0j5N%nnnnj0%nnJ0NNJ0J0NJ0N%%%l0k5j5nJ5J5
855A20%NJ0NNNN%k5m5l5NK5J0J5Nj0%Nj5j0nJ5K5Nj0j0K0J0Nj0j0j0j0j5m0l0j0J5L0J5K0
852H0Nk0J0L0L5K0nj5m0k0nN%j0nNL0J5K0Nk0j5j0j0J5%k0j0nN%J5K0L5J5%nj0j0k5nnk5k0
849E0nnn%n%%nnJ0NK0%nK0J5n%k5j0j0NK5J5J0%nn%J0J5J5J0J5J0K5Nj0k0k5j0J5nj5j0k0
846H5J5K0K0K0%J0NnnJ0L0J0nj5j5j0j5j0J5J5%j0n%N%NJ0K0K0NK0K0J0J5nnNj5n%j0n%j0
843B40%nj5%Nj5j5j0%k0j5j0nj5nnK0J0k0NNJ0Nnnk0NJ0j0j0j0NJ0j0%J5%j5k5l0nNL5L5J0
840A30%j0%%j0k0nJ5L5M0K5j0k0k0j0J0%NNNNnJ0J5nl0m5j5J5nk0k5k5j5j0K5N0L5%nJ0J0
837A35J0J0J0K0K0NNj5j0NNK5K0NNL0M0M0K6Nj1k5n0n5m0j5%J0L0K5K0Nj5%nj0j0l0k5j0K0
835B05K0J5j5k5l0j5j0J0%NJ0J5Nj5j5j5j0J0K0K0K0K0J0j5l0n0l0l0k5%J5J0%%%J5K0nj5
832I5j5j0NK0K5K0K0J0k0l0j5K5K0K0K0%n%nn%n%j0j0%J5NNj0j5%%%nJ0N%k0j0j0%J0%Nnk0
829A10%NJ5J5j5m0k5k0k5k0%L0L5J5K5L0L5J5%nk0k5k0k0%J5J0NnnJ5J5J0J0j5k5%%J0j0n
826A20J5J5K0J0J0J0J0nj5j0j0j0j0k5nL0K5nnk5k5k0k0k0%j0j0NJ0NJ0J0J0K5Nj0nJ5L5K5
823A75%k0j5%%N%%%%%n%J0j0%J5J0NnJ5NNl0l0j5l5l0NL0J0N%%%j0j5k5n%%j5J0L0L0M0L0
820A70N%J0%NNNNnnnn%nj0%J5K0K0J0nk5j5j0NK0L5N0N0L5L1nJ5J0J5J5L5N5M0M5M5N0N1M0
817H17J5%k0l5m1n0o0l5m5o0n5m0j6j0k0nj5j0nj5k0%nj5j5l5l5j5j5j5j0j5j0J0L5L5Nj0
814A65%%j0J0%nk0j5k0j5k0J5L0L0K0NJ5K0j5k0l0nnJ0NNK5K0nk0k5m5m0l0j0J0K5L5K0j0
812A00J0J0L0N0M0L5N0L5J5NJ6M0K0L5M5P0N0O0Q6J00Q0J00J21J15J00P0O6M5J5k5p1j00j20
809A298j25j16j30j30j16p5o0p5o5j5%j6nj5j5%k0j0j0j0j0j0%j5%nj0k0%J0j0l5m0k5nk5
807I0j0j0%n%j0NK0L0L0K5K0Nnj5k0%Nnj0J5K0J0nj5j0%%j0j5%j0nJ5J0K5J0%L0K5NJ5K0L0
804C00NJ5K5J5K0NO%J0L5M5N0L0K5L5L5N5N5N1L0%j0k0l5n1q0p0o0o0l0k5l6l0k0l5l5k0n
801B25%n%n%%nk0k5j5k5j0NK5K5J5J5nnj5k0%%NnnJ0%%N%%N%%J0j0%NNK0Nk0j0j0NK0K5Nj0
798B10l5j5j0J5J5nnnn%%%%j5j5J0L5L5J0j0k0j5%%j0j0nj0j0J0j0%N%%%%NnnJ0j0J0%nnj0
795A20nnj5n%j0k5j5k0k0J0K0NK0K0K5L0J0nj5k0nNj0j0J0K5N%k0nJ5K5L5K0J0NK0%j5nn%
792B00Nnk5m0n0k0J0L5M5K0J0j0nj0j0j0nk0%%%j0J0j5J5Nj0nJ0nnJ0j0NNj0J0%%%%%N%J5
789A35NJ0J5%NJ5K0J5K0J5K0J5J0k5j5%L0J0k0l5m0k0NJ0nJ5NNNJ0j5j5%k0k0j0j5j0K5L0
786A85L0nk5l0%%%%%%J0J0J0j5%%L0K5J0k0l0l0k5j0NJ5M5M0L0%k0m0l0l0j0J0n%N%NNj5j5
783A15j5j5j0j0j0j0J0L5L0J5J0n%%%N%NJ0K5K0J0J5j5k0l0l0l5k5nL0J5%nnn%j0nnj0nJ0
780G5%nj5k0j5%J5L5K5%j0k5NL0L0L0%j0j0k0NK0N%j0Nnl0j0J0NK0%J0J5%j5n%K0L0L5K0n
777B35j0%j5k0j5l0j0J5J5J0K5J5J0J5J5j5k5k5j5j0j0nnnK5J0%nnj0j0j0nj5%J0J0J5Nj5
774A40k5l0j5J0J0J5J0J0J0K0Nj0j5j0j5k0nj5j5K5K0J5K0%k0j0nk0k0k0k0%K0J0NL5M0M0
772A70L0K5K5Nk0l0l0k5l0m0j0J5NL5L0K5N%%NK0L0J5l5l5k0%%NNj0j5NJ5K0k0j5nJ5L0J0
769B05J0j5l5j5NJ0J0J0j5nj5j0%n%%n%%nJ0NJ0NJ0NJ5%NJ5NJ0NJ0%J5%k0nj0j5k0j0NNNj5
766A70l5j5j5%%K0J5J5K0J5J5L0NJ0J5NJ0J0J0NNK5NJ5K0NJ6L0%k0l1j5l0m0k5j5j0j0J0L5
763B75L5K0%k5k5j5j5k0j0nNNnj5k5j0NM5N0K5nnj0%j5j5nnj5k0nj0j5j5j0nk0nJ5%%N%N%
760A40%J0J0nnJ5J5j0k0k0k0k0k0%K0K5NNnJ0Nnj5j5%K5N0M0Nj0n%j5m0l0k0nL0J5NN%j0N
757A45K0J0K5J0%j0%j0J0j5j0%%k5j0nj5nj0j5j0j0NK0M0J5j0l0j5nJ0Nj0%nn%J0%J0NNnJ5
754A25nnNj0j5nJ0Nk5j0J0K5L5J0j5k0j0J0J5J0J0%%NNNN%%J5j0J5K5NK5J5j5l0k5j5j0Nn
751A65j0J0j0j5J0%%J5j0NNN%%%%%j0j0%NL0J5%j5k0k5nJ5K5K0J0J0%%j5j5k0nnJ0J0J0J0
748A95J0%Nn%nk5k5%NK5K0J5K0J5nk0k5k5k5k0j0J0%%j5l0l0j5%L0K0J0NNN%J5j0%J0K0K5
745A75J0k0k5k0j5%nJ5L5L5M0L5J0Nnk0j5nNK0K0J0K0L0K5K5K1L0L5K0K0M5N5O0N5N6O5Q5
743I32J10J66J75J81J75J90J86J40P6%q6j70k36k60k51j96j60j35j26j05r5p5m5k1k0j5k5
741C10j5j0j5k0j0%%J0j0k0nNK0nnNj0%%nNJ0j0nJ0K5J0j0j0j0%J0k0n%%j0n%nNn%Nj5j5k0
738A55k5j5NJ5J5J0J5J0j0k0j5nNNK0nnj0nJ0nNNNNNJ0%J0NnJ5N%j0j5j0k0l0l5l5k5nK0L5
734H0L5J0J0NJ0%K0NJ0N%J5nJ5%j0J5nj5j0j0j5k5j5J0%%k0l5j0nj0j0J0J5J0NJ0j5k0J0J5
732H5J5K0J5j5k0j5k0j5%j0j0%j5%j5J5K5J5K0J5J5L0J0nJ5%%J0%N%%NNnnJ0%%%NNnnj0%J5
728A85%j5k0m5k0j0nk0l5%K5J5J5J0%j0l0j0%NK5K0K5K0J0nnk0m0j0J0J5J0%K0M5M0K5J0n
726B25j0l0m0m0k0nNK0J0J0%j0nJ0J5n%%nnn%j0nJ5Nnl0j5nN%N%%%K5J5j0j0j0NJ5J0J5J0
723A40J0j0j5J0J0J5J0nNN%NN%nNN%%NnJ0%%N%J0NNJ0NNJ0N%J0J0nK5J0J0j0k0k5j0%J0Nl0
719B40l5m0j5k0j0J0J0J0J0Nj0j5k0n%K0J0J0NJ0NJ0j0j5j5j5k5%%NN%N%nk5k0k0k0%%j0N
716B5NK5NN%J0J5nNJ0K0J0%%nn%nnnnj0%J0j0k0%n%nnnJ5J5j0j0NJ0J5%nk5l5j5K0J5NJ0J0
713G0J0J0J5J0J0J0Nj0j0j0N%%nJ0J0%J5J5Nj0n%J5J5N%%NL0J5K5J5NN%N%NNNK5N5M6L0J0
710D71J5N5P0O5M0K5%m0p0q0q0p5n6n0m0l0j5k0k0j5K5K5J5j5k5n%nJ0J5nk0l0m0j5J0L0L5
707A55L5Nj0j0%%nn%NJ5Nj5n%J5J0Nn%NnNnJ0J0K5L0Nj0j5j5j5NNJ0NNNK0nl0k5k5nNJ0K0
704B20NJ5L0K5J5K0L0L6J5nNK5N5N5O5Q0Q6J10J35J15P6M0Nk0o5r1j15j20j21j00p5p5p0p6
702C30o5m5m0n0l5k0J0J5J5J5K0J5K0K0J5nl0j5j5k0j5nl0J5J0%K0%J5NJ0J0NJ0J5%J5K0n
699B30j5j5j0k0k0j0k0j5%%n%NnnNNN%J0J0%%J5nJ0J5nJ0N%J0%NJ0n%N%NK5L0J5J0j0K0L0
696C25L5L1M0M5N5O5N5L0J5j5n0p5o5n5n1o0n0j5j5k5nk0k0k5j0K0J0nk5j5j0J5J5Nj5j5%
693A20nnNj5j5j0j5j0j5j5j5j0NJ0J0J0K0K0NNj5j5NK0M0%j5k0j0J5%%j5j5%L0%NJ0%J5%%
690A15K0k0j0j5j0j0j5j5n%%J5%k0J5J0J0j5j5J0J5K5nj5Nj0j0%K0J5K0nl0j5n%j5k0%j5j5
688a5K0J5J5J5J0K0K0N%NN%j0J0%%J5NJ5NJ0J0J0J0j0j0j0j0%k0nj0%%j0J0j0N%nJ0j0j0J0
685A10J0J5nk5nnj0nj0nj0nJ5J5K0J5K0J5K0J5j0j0j0nj5nj0nj0J5J0%NNNNj0nj0j0j5n%k0
682G5J5K0K0J5J0K0K5NNj0j0%j5%nnJ0J5K5%k0k0k0k0l5l5m5k0J5L0K0K5NNJ5%NJ0j0J5K0
679A55K0nl0nJ5N%%n%nj0Nn%nJ0%NK0K0nnk5j0nNnk0k0n%%j0l5j0n%j5nJ0NNnJ0N%nJ0N%N
675E5%%NJ5J5J0%l0J0K5J5K0J0nnJ0NJ0J0n%n%nn%%j5j0%NK0J5j5l0k5l0%K0%Nk5k5nnJ5L5
672H5K0K0Nk0%nnnnj0nn%%nNK0J0nj5nNnn%n%nj0%Nj0%nn%%%NNj0J0Nj0J0%nj5k5j5J5NNJ0
668B5J0J0K0L5L0K0%l5l0%N%K5K0nm5o0m0J0L0K0K0Nnj0Nj0%%%j0J0j0k0l0j5NJ0J0K0K0J0
665E0K0J5K0J5J0NNNnJ5J5nj5k5j5k5k0k0k5j5%J0NNNNJ0N%NJ5%%J5%NJ5J0NJ5%K0NJ0%k0
662A50j5%k0j5n%k0k0j0K0J5nk5j5J0J0J0J0J0NJ5NJ0NNNJ5%J5%j0k0j0k0j5j0k5nJ5J5J0
660I0J5%%j5J0J5J5K0J5j0k0k5nNK5J5J5M0K5NN%nJ0j0l0m0l5m0j0J0n%n%%%NNnJ5N%J0%N
656A20j0n%j5%J5k0j5j5j5j5nk5k0nL0M5L5L0J0nnJ0J5J0J0J0J0nl5m0l0j5%J0Nj0k0k0NJ0
654C0J0NNN%J0L5L0J0%j5j5j0j5%%J5nNN%NNj0%Nn%%nNnk0j5k5k5j0J5L0K0J5N%k5j5j0K0
650F0J0n%NJ0J0J0nnJ0K0K0%J0j5%nj0nj5k0%%J0nnNN%%%J5J0j0nN%NN%%N%K0L0%l0l0j0%
647A00N%nk0k0j0%k0NJ5J5J5j0nj0k0%K0K5K0K0J0Nj0j0j5k0l0n%J0J0NNk0j0%J0K0K0J0N
644A10nk0l5l0j0NNJ5%nJ5L5L5NNnnJ0J0j0k5l5%NJ0j0nj0n%nJ0J5J0J0%j5k0%J0J0NJ0K5
641A15NJ5K0Nj0l0l5k0k5l5k0J0NJ0J0J0K0J5J5k5k0k0j5NJ0%K0K0K5%j0%J5%k0l5j5%K0K0
638E5%j5NJ5K0j0nj5j0j0j0K0K5K0K0J0nj5j0j5J0j0%j0nJ0L0%N%%Nnk0j5j0J5nk5k0nJ5J5
635D5L5%j0nj5J0K5K5K0K5L0J0Nk5m5n0k5%K0J5J0J5NJ0J0J0J5J0L0L0K0%%k5m5m5l5%%%j5
633I0nk0nN%j0J5%%NNNJ5NJ0%j5j0nK0K5K0K0%nj0k5l0j5nK0n%j5k0l0j0nnk5k0nj0K5K0K5
630B0K5K0K5K5K0J0j0j0N%j0%nNJ0nJ0J5nNJ0%J5J0N%j5j5%j0l0j5k0K0J5J5K0%j0nnnnNj5
626A15j0J0nn%n%nNJ0NJ0j5j5J0L0K5J0j5j5J0K0Nnj5%%j5l5k0%J0J0j5j0J0M0K5j5l0k0N
624I5J5Nj5j0%J5j5%K0L0J5%%J5Nnk5m0j5j0j0j5nnj5%%j5nnJ0J5J5J0J0J5J5NJ5%%j5k0j5
621F5K0J5%j0%j0Nnj0J0N%NL0L5K0J0j0l5j0%J0j0l0j5%J0j0nNL0J0j0j5j5j0nj5j0j5j5j0
618EnK0J5n%K0J0Nj0%nnj0%%j5j5k5l5j5J5J0J5J0nnJ5L0L0J5j5NJ5K0J5nl0l0k0j0J0K5L0
615G0L0Nk0k0%Nj0j0NJ5J5J5J5J5J0J0j5k5k5%%Nj0j5k0j5%%j5k0k0k0k0%nK0L5L0L5J5%k0
612D5k0j0NK0J5K5K0NNNNJ0NNJ0j5nj5j0%K5NJ0j0nj0nj0nj0nnj0nj0%NN%NNnJ0Nk0nn%j0
609D5nnJ0J0%K0J0NJ0J0K0nJ0NJ0NJ0N%%%%l0l5l5l0l5l0n%j0l0k0j5K0N0M0K0N%nN%NNN%
605D5J0J5%k5j5NJ5%j5j0nK5L5K0L0K5L0K5K5Nk0%nj0nNj5j0NJ0j0j0N%nl5m5n5k5NK5K0J0
602G5nJ0%%J5K0J5K0j0nNj0j0Nj0%nnNj0j0%%nnj0j0j0nj0k0%K0NNK0K0%k0j5nNNnk5m0m0
599e5l0NJ0J5L0M0K0NnNj0j5NJ5K0L0J5NNJ0NnJ5%%J5j0k5k5j0j0%k0%%j0NNj5nN%nn%n%%
596B0nJ5K0J5J5j0j5k0nj0%nj0K5K5L0K0%j0j5NJ5N%K0J5J0%k0l5l0k0j5j5l0j0K5L0K0NJ5
593G0K0%k0j5nn%nn%nnn%n%NK5J0J5L0%K5J0j5n%k0j5k5j0NK0J0nk0n%J5J0%%n%L0Nj5nnn
590G5j0%K0J5j0l0l5j0N%K0J5K0J0n%nnnj0Nj0%n%nNj0j0J0%J0J0%J0N%J5%j5n%l0j5nJ5J5
587D5K0J5J5N%K5L5Nnj0k0k5m0l5k5n%J0n%NnJ0NJ0NJ0J0NJ0J0j5%j5n%j5j0nJ5J5nK5K0%
584H5J5J5%nj0N%nNn%J5N%J5%J0J0n%Nj0Nn%%n%n%j5l0j5k0j5k0nNNK0L5N0K0J5j0j0%nJ0
580A50K0J5%j0n%%Nnj5l5k5j5m5k5k0j0nnJ5L5K0%NJ5K5NJ5J5%n%nj0j5k0nNK5J5J0%j5j0
577I0nj0j0j0nnnnnK0L0L5J0nj0j5nJ0L0K5J0J0J0K0J0k5j5nl0l5l5m0l0nJ5nJ0J5J5J0J5
574G0J0J5K5%nj0j5nNJ0NNJ5J5K5%%k5l0l0k5nNK0J5j5l0m0j0K0K5K0K0K0J0n%K0J0Nk0k5
572I5k0k0nNN%N%%N%%J0j0j5j5NK0K5L5J5J5n%nnnnj0j0nj0j0nj5Nj0nj0nnnJ0J0J5J5J0J0
568A00J5J5%%J0nj5l5k5k5K0K5K5J0J5%NNk0j5%%K5j0k0k0j0j5k0nN%%Nk0j5j5j5NK0J5J0
565B5n%n%nn%%J0J0J0J5%K0J0J0J5J0NK0J0J5K0%j5k0k0k5NJ5J0NJ0J0J5Nnnj5nNk0%nk0k0
562I0nNNNj0l5k5k5J0J5J5%J0NNJ5J5NNj0n%%nNj0j0j5j5nj0NK5L0J0%nj5j5n%J5%nj5k0%
559C0J0nk0l0j5NK5M5K5K0%%n%%j5NNj5%%j0%%nn%J0%J0N%J0J0%nj5j0nJ5K0K5J5N%NNK0K0
556A85NL0Nj0l0m5j5j5k5j0N%J0nk0nJ0J5K0J0j0k0%J0J5nk0j5%J5%j5j0%K0K5K5K0NNnj5
553A40j5J0L5L0J0k0k0k0k0k5nJ5K0J5Nnk0k5nJ5%nk0j5n%J5K0%NN%J5Nk0k5j0%%j0nJ0%N
550H0%%N%j0j0NNJ5J5j0j5l0%K5K5L0K5K0%j5k5k0k5nJ5N%%j5k0%%k0j5%nNJ0K0L5J5nnj5
547I0%j0j0%j5j5n%N%Nj0J0NnJ0n%N%%%NJ0%NJ0N%J0NJ0%%J5NNnJ5nj0%j0j0%j5%j0nj5nJ5
543H0J0j0l0k5j0K0J5%j0j0%J5J0nl0nJ0nNJ0J0K0Nk0%L0K0J5j5j0J0%n%%J0nNJ0j0J5%%J5
540A35nj5J5M0K5j0l5l5j0k5k5k5j5NK5K5L0Nj5J0K5K5N%k0k0nj0k0j5j5K0J0j0k5k5n%K5
538D0J5nj0K0M0L5Nl5k5nJ5K0%j5nnj0j0m5m0l5%K0J5K0K0NK5M5L0J0%%%nN%nj5NJ0j5%%n
535A10%%%j0j0J5L5%NNNk0k0k0k0k0j5l5nJ5J5NL0J5J0J5J5J0j5nnNj0j0%%j5n%j5NNj5k0
532C0nK0K0%%%%Nn%%%%%%%%%%%%%%J0J5%K0K0NK0J0k5k0%K0K5%k5k0nNNj0j0J0j0%NNNJ0n
528A25nNK0J0J0j5k0l5j5NK0L0%j5j0NNJ0%%%Nn%%%%%n%n%%%nNJ0J0%%j5k5NJ0K5K5Nnk0j5
525A30j5j0nnK0K0Nnk0l5j5k0%J5K5K0nj5j0NK0L0K0NJ0%NnNK0nk0l5k5nNJ5K0Nj0k0l5l5
522D5j5%J5NNJ5J0NnJ5N%J0nK0%%J5J0NNJ0%%%NJ0j0nJ5nj0j5%j5%j0nJ5J5J0J5K5%K0J5k0
518B20nnk0j5j0j0j0nJ0N%%J5J5nj5NL0L0nk5l0l0k5j0n%j0k5l5l0j5J0K0L0K5J5J0n%nNK0
516A10J0j0%NJ5J0J0J5j5l0l0j0%K0NJ5%J0nk0k5j0L0M0J5j0J0%K0J5J5J5nl0k0j5j5Nnnj0
513A20J0NK0J0j0l5l5j5K0M0K0%j5nK0K0K0J0NJ5%l5n0n0k0%%J5NK0Nj0l0k0j5n%Nn%%nNJ5
510D5N%K0L0L0%j5j5Nnj0j5%%k0j5nj5j0NJ0nJ5K5L0M0K0J5k0j0Nj0j5%k0j0nj5%j5%J5K5
507I0J5j5k5nn%j0NK5L5K5L5K0%K0J0j5k0j0J0K5K0j0k0k0%J0K5K5K5J0k0j5k0k0k0nnn%J0
504A75J5J0J5N%J5%j5j0j0j5%%n%n%%%nNJ0nj0k0NK0K5N%k0l0k0k0l0k0j5J0L0J5%nj0%%N
501I5%N%%%%NNNN%J0%%j0Nj5nnj0%J0J5nk5j0nNJ5%J0N%K0J5J0j0j0j5J5J5K0Nnk0j5NNk0
498A20k0k0NNJ0NJ0J0nnj0nj5k0j5j5J0K5K0J5NN%NNNj0J5J0J0J5J0l5n5n0l5nNJ0%nJ0K5
495D5M0K0J0%j5%J5NJ0nNj0NJ5K0nk0l5j5NJ5K5K5%k0k0l5m5j5L0K0%j0%J0J0nnj0nK5K5K0
492A25nj5j0Nj0l5l5%L5L5j5l0j0Nn%j5NNj0%nN%%NK5L0K5L0J5j0l5l0k0nj5j5nJ5%NK5K5
489H5%j5l0nJ0K0Nj5j0%%n%nn%j0%J0NNNNNJ0NJ5L0K0J5J5K5J5J5J5j5m5l0j5k0k5j0j0nN
486F5j5j0Nj5%%%N%J0j0NNnJ0J0n%J0J5j0j5k0j5k0J5L0K5J5%%%%%%nNNJ5J5J5L0L5nnJ0%
482B00NNN%%%k5n0m0l0j5%j0j0J5J5J0J5J5J0J0J5Nj0n%j5j5%NK5K5Nk0l0m0l0j0NJ0Nk0%
480C0j0J5J0%nj5NL0K5k0l5j5J5J5K0j0J5Nn%k0j5%j5j0j0nj0J5NnJ0nJ5nN%%%J5K0J5J5L5
477A20L5J5nj0nnj0nJ0%%J0L0L5Nl5m5j5J0J0J0J0K0L5M0J0n%j0j0%j0j5%k0j5nj0j0j0j5
474A35j5n%j5l5m5n0k0J5K5K5NK0J5%j5nnj0nj0nNL0K0J0N%nNJ5J0J0J0j5m0k5l0%J0nNJ5
471C0j0nJ5%%%%%%%%nnj5NnnNj0k0j0J5K0K0K0j0j5k0nK5K0%%N%J0n%J0J0j0%NK5K0nj5%J5
467A00J0NNJ0NNJ0%J5%j5j0nj5nj0nj0k5k5nK0NNNNnn%j0nJ5L5L5K5J0j0k5k0k5k5k0n%n%
464C5J0j0nNJ5J5NK0M0J5k5l0k0j5k0j5%J5NN%k0k5%L0K5L0K5Nj5j0%k0Nnj0j0Nj0%nnn%%
461C0%J5%j0J5N%j0%Nj5nnnnNNNNJ0%N%K5K5j5j0J0N%J0J5nj5l0j5j5%%NNN%NJ0NNnJ0Nn%
458H0N%N%%%N%NNnj0nk0nJ0j0j5j5nnJ5L0K5N%%N%K0K0k0l0k5k5j5j5j0j5j5j0j5j5%%nnJ0
454g0j0nJ5%K0J0J0L5J5J5Nj0NL5L5L5NNN%j0l5l0k0j5k0j5j5nJ0K5K5N%j5%J5K0n%nJ5J0
452I0J5%k0k0%%j5NNNN%J0N%Nnj5j5nnJ0J5nl0m0n5k0J5M0K5%%J0L0L0J0j5nN%NJ0nNNN%%
448I0%n%%%n%%%n%n%%%%J0K0nj5%K0J0nm0l0j0l0j5k0k5J0J0J0J0J0J0K0%j0j0j0j0K5K0K5
445D5K5NNj5j0n%j5n0k5j5j0J0J5K0L5NJ0K0K0Nnn%j0n%nnJ0J5j5k0J0K5K0J5n%n%j0j5j0
442E5j0J0L0L0J5nnj0l0k0j5nnj5j5k0nnK5L5K0%nNK5N%NNNJ0NNNNNNK0K0J0n%nj5n0m0k5
439E0%N%k0k5k5%L0K5%nJ5L0J0nnJ0J5%NN%j0nnj0nnnnj0J5%Nj0nJ0J0Nj5nnNNnj5j0j0NJ0
435D5j0%n%j0J0N%%NN%N%N%NN%%NN%NJ0nNNj0j5j0j0k0k5nnJ5J0J0j0j0j0nj0K5L0L5J5J5
432A05n%k5j5j5n%NNNNj5m0m5j5L5L5L0J0J0N%J0K0K0nj5j0n%j5l5j5%N%%%%%N%%%%%%K0K5
429G5j0k0l0%J0J0J5nj0j5j5j5j0J0K5K0K5K5J5J5J5J0%k0k5k5nJ5J0nnnnK5K0J5nj0%K0N
426A40J0j0nj0j0nj0j0n%NJ5nj0n%J5K5nk0l0nNNj0j5j5J0K5n%%nj0nj0j0Nk0j5NnNJ5j0J0
423A5%NNN%N%J5nNNj0nk0Nj0nj5%N%K0nJ0NJ0NJ0J5J0J0J5J0J5J0nk5j5j5j0j5k5nJ5J0J5
420F5J5J0J5J5J5j5j0j0j5k0k5j5NNJ0k5k0l5j5J0J0NN%NJ5%%J5NNNNJ0NNJ0nn%%n%n%J0n
417E0%J5K0K0%k0nj0J0J0n%j5NNNnJ0j5k0NK5L0Nk0j0%J0N%nk0j0j5nJ0J0nj5k0j0k0NL0K0
413E5J0N%%%%%%NnNJ0nnNN%j0n%j0k5k0k0k0nK0L0K0J0%l0k5k0J0O0M5L5J5nk0j5j5nJ0K5
410A15K0Nk5%Nn%nn%n%%%%%%%%j0j5j0j0J5L0L0J0J0%NNnJ0N%Nnj0J0n%j0%J5%k0l0k0j0n
407H5NJ0K0K0J0K0J0K5J0j5j5j5k0nk5k0j0%N%NNnN%nk0j5nk0nnj5j0%J5L0J5J5%nj5nnk0
404C0j0nk5N%NNJ0K5K0Nj5nnJ5K5L0K0%k5j0J0J0j0k5m0k0J0L0M0L0J0j5j0%%K0%nj0nnNJ5
401A30J0J0J5Nnj5j5l5n0l0%K0K5M0O0J5l0m5n0l0nj0j0%NK0K0NNj0j5N%j0nn%j5j5%J5nm5
398e0l0nL0L5J5J0K0K5N%%n%%j5n%j5%j5NJ0K0J5J5J0J5L0%k0k0k5k0NK0NJ5J5NJ5Nnj0nj0
395I0J0NJ5%nj0nj0k0n%K0K0Nj5j5j0nk0k5k0K0L5K5J0nnJ0J0%NNn%%nj0J0j0%%n%%j5j5J0
392F5%Nj0l0l0k0j0j0k0J5K5K0J0Nj5j0l0k0j0NK0L0J5%J0K5L5K5NNnj5k0j0J0nn%n%n%k0
389B5j0j0J5L0K0K0K5J0j0l0l0k0j5nj0k0nj0NK0L0K5Nk0m5m5k5%L5K5%j0nnNj0%%J5L0L0
386C0J5K0K5M0Nnk5j0j5j5j5j5j5%Nn%L0N%j5k5j0NJ0%j5j0nN%N%J0%nJ0J0%%J0NN%NNNnJ5
383G0J5K0L0J0nj5k5k5l0%K5M5K0nk5k0%%j0NNnk0J0J0j5k0J5J0J0j5k0%%%%K0L0L5J5nj0
380A30k5%J0nk5k0j0nnn%L0K5L0J5j0k5k5k0j5l0j5J0J5K0Nnj0k0%%j5k0%K0%NK0J0J0NJ5
377F5J5%J0J0K0K5J0j5j5nj0j5n%j0k0k0K5L5L5J5j5l0k5j0J0%nnnj0%K5Nk0k5k0J5%j0nn
374A5j5%%Nnk0j0J0K5L5J5K5J0nj5N%k0nnnnJ0L0J0K5nk5k5nK0K0K0K5%N%NNNnNJ5nl0k0j0
371A05%J5J0J0k0k0j5nNJ5J5J0nj0k0l5l5nK0M5N0M0J5J5Nnj5j0nk0k5l5j0%j0j5j5j0j5j0
368EK0J0%J0J0J0Nk0j5NJ5J5NJ0NJ0k0n0m5k5%J0L5K5K0J5%nnJ0NJ5J5J0J0n%j0n%k0j0j0
365F0j5nk0nL5L0M0K5J0k0l5l5k0k5k0%K0J0j0k0n%J0J0J5K0%k0k0j0J0K5L5J5J0Nk0k5k0
363C5k0NK5NJ5K0K5L5J5j0j0nj5j5j5nk0j5j5j5j5J0Nnj0k0%L0L5M0K5J5%NNj0l0l0j0%nJ0
360F5K0%j0n%Nj0%nn%j0j5k0nK0K0K5J5Nj5j5N%J5J0J0J0J0J0J0J5J0NJ5nl0k0j0%%J0j0k0
357A00l5l5k5%J0%J0M0M5L5K0%j0j5m5n0m0k0%K0L0K5K5J0j0nNK0%nj5nK0%k0l0k0NK0L5L0
354A20J0%k0j0j0j5J0K0K5Nl0n0m0l5j5K0J0j0J0%%J0J0J5K5%J0K5J0J5j0j5j0j5nj5j5j0
351B0%J5%J0J0%%J5NNJ0%J5%nK0J0J0J0j0k0nK0J5J5j0j5k5l5k5J0J5%j0n%j5j5%J0J0J0j0
348E5k5j5nK0%%NJ5L0J0J0K0%%NNnk5j0nK0L0J5l5m5m0j0%K5K0J5j0k5j5NJ0J0%k0k5k5NL0
345B0L0N%%j0NJ5J5K5Nj0%j0nJ5J0J0J0j0j0j0j0j0j0%k0k5k5l5k0NJ0NNJ5%nJ5K0K5K0K5
343H5%j5%n%%NK0J5k5o0n0l0%L0J5J0NJ0L5J0J0j5j5j5J0%j0k0k0j5k0j5J5L0L0L0K5L0K5
340A15J5j5l0l0j5j5j0j5j0N%j0J0j0%%%nNK5K0K0Nj5j0j5J0M0K5Nj0j0nj0nj0%j5j0n%J0
337B5J5nnJ5L5L5Nk0l5j5J0L0K5J5j5l5k5k0j5nK0L0K5NJ0K5J5j5l0l0nj0nnNJ0NJ0J0%%J0
334I5j0j5j5j0NK0J0N%j5j5NN%%N%%J5nk0j0k5j5N%j0J0L0M5L5M0%%Nnnj5k0l0l5nJ0J5J0
331I0J0nj0j5k0l0l5l0NK0J5K0K0J5K0j0j0nj0J0NNJ0j0l0k0j5j0Nn%K0M5K5L5K5Nj5k0%k0
328H0j0j5j0j5j5j0NK5K0J0K0J5J5J5nj0j0nj0nnj0nJ5%J0NNNJ0%n%Nl0j0j0l0k0j0l0j0N
325c0K5K0J5j0Nj5NNj0j0NJ5%J5J0j0J0L0J0n%K0L5J5%J5J0j0k5k5l5l0j5L0L5K5J0j5k0j0
323I0Nj0l0k0nN%%J5L0j0l0l5j5J0L0M0M5K5j0l0k0k0k5k0J0J0%%%%%Nj0J0L0L0L0Nl0k5%
320H0J0nnj0%j5%nnj0nj5l0k0nL5N0M0K5J0nk5k0j5J0NJ5nnNNNJ0J5J0K0Nj5l0k0k0nnj0N
317E0nj0%nJ0K5J5J0%l5k0nnJ0J5%l0k5l0l0J0NJ0J0J0NJ0J0nJ5J5j0J0NJ0N%nJ0j0N%j0J0
314E0Nj0nJ0%n%%J0J0J0J0NJ0NJ0J0j0l0l5j5j0j5j0nj0%K0J5K0nk0%L0L5K0J5nk0l5k0nK0
311E0J5%nNj0%%%%k0k0%K5K5J5%k5%J0J5J5j0k0nJ0J0%j0j5nJ0L0M0nk0l0k0nJ5J5nk5%J5
308F5K0J0nNJ0J5L5J0k5m0l5j5NJ5J5Nnk0j0j0k5j0NK5L0K5Nk0k5nN%%%n%n%%nnnj5j0j0j5
305b0%k0%%NJ5L0M5J5nNnj0k0l0J0L0K5J0j0j0j5j0nj5k0NK0L5M5J5Nnnnj0j0j0j0j0j0k0
302B5nJ0N%J5J5J5%%j0nj0n%Nj0j5l5j0%J5L0L5L0Nk0k5k0k0m5k5j5k0%J5J0NJ0J0NNK5%%
299e%j5NJ0J0K5K5J0NL0L0J0J0j0nnj0j0j0j0j0%K0nl0k0%%Nk0k5l5j5NK5M0M5M5K5J0j0j0
296A30j5j5j0j0nnnj5%nj0%%%%%%%%%NNN%N%J0NNJ5%NJ0J5nk5m5n0k0NK5L0J0%J0nj5j5J0
293C0Nnj0J0K5J0%NJ5J5K0K0K5K0%j0k0k0k0k5l5j0NJ0%J5K0J0k0k0l0j0NJ5L5M0L5J0k5m0
290A00l0%J0NJ0J0j5l0l0j5%%%%j5%%J5K0J0J5J0%k5k0j0k0J0J5K5J0%%J5Nj0nNj0%n%%Nj0
287D5j5k5%J0%j5k5%L5M0J0j0l0k5nJ5K5L5nj5j0j0%nnj0nnj0J0NNJ0%J5NJ0NNJ0NJ0NNJ0
284A00%Nj5J5Nj0%%J5j0nN%%%%nj0nnnj0j5NJ5K0L0J0j5j0k0j5J5J5J5J5K5Nj5j0k0NJ0Nn
281A30%Nj0nj0nnJ0L0J0nm0m0k0%%NNJ0J0J0J0J0J5N%J5L5J5%nnk0k5l0j0j0nj0nj0k0%J5
278E0J0J0J5L5L5K0k5l5j5J0J0J0j5j5k0k0k0j0K5K0K0J0k0m0m0k5nNK0M0K5N%J5K5J5nj5
275A05j0l0l5k0J0K0Nj5j5j5NJ0J0J0J0%j0j0J0Nj0%Nj0N%nJ0j0j0J0Nj0NnnNJ5%Nj5n%J5
272C5L0K0J0n%%j5k0NJ5nj5k0j5j5NNj5j5nN%j5%K0N%N%j5J0J0L0L5K0%k0n%J5J0j0nNJ0n
269H5%%nK0N%k0j5nj0j5k0nj5j5%NJ0%nJ0J5nl0k5j0NJ5J5J5J5J0j0%Nn%Nn%k0k0nJ0%NJ0
266ej0nj5%L0K5L5K0nk0j5j5NNK5L5J5nj5j0j0k5j5k0j5k0%K0K5K5J5j5l0k5j0NJ5J5J5K0
263D5%NNNj0j5k0nJ0N%J5L0L0Nk5k5k5j0nnnK5K5K0nj0n%J5K5K5nk5j5j5NN%NJ0NJ0J0J0J0
260A30NJ0j0nj0nl0k0j5K0J5J5%k0nj0J5K5J0j0nk0Nnj0%J0NnJ0J0%NNNj0k0J5J0J0k0j5N
257I0J0NNNN%J0%n%%l5l5l5l0j5NK0K5J5%NJ0J0NJ5%nj0nj0J5K0K0K0%%k0l5l0j0%j0k5k5
254b5j5%J0J5J0j0%K0J5Nj0nnnnj0j5%J5j5nJ5K0K5%l0k5l0%%NNK5K5K0K5K5J5%k0k0%NK5
251G5J5J5j5k5j5k0j0nj0nK0L5M5J5j5%K5K5J0k0n0l0nnJ5M0N0K5Nm0nnj0j0j0j5j0j5J5K5
248A05L0Nk5m5m5k5J0K5J0K5M5K5K0j0j0l5m0j0NNNJ0J0%J0NJ0NNNJ0%j0J0J0nN%k0m0k5l0
245C5J0N%Nnk0j0j5j0j5k0j0J0NJ0J0J0NNJ0%j0%nn%Nj0k5nNL0K5L0L0L0K5K0nk0k5k5k5k5
242C0l5l0nNK0J5J5K0J0NNJ0NNJ0N%j0j0Nnn%j0%J0J0%NNJ0nNK0J5%NJ5J5%j0k0k0j0k0j5
239G0k0j5%J5J0NJ5N%J5%n%%K0J5%l0l0k0m5j5N%%J0%J0N%J0N%J0Nnj0J0n%%%J0NNJ5NNJ5
236A00%Nk5j5nj5j5k0j0K0J0nk5l0nK0J0%N%%J0%%J0K0J5J5K5K0J5J0K0K0J0k0j5J0K5%k5
233A65j5N%j0l5m0m0l5k5NK0J5K0J5%j5%nJ0j0k0k0J0J0K5K5J0NJ0K5L0N%%j0N%nnnj0j5n
230I0k0j5nj5j0j0NNj0k5k5%K5L0Nk0k0%J0J5nn%K5K5NJ0NJ0%k5nj5nj5nj0NK0M0K0%Nk5k5
227D0k0n%Nnj0nnNK5K5Nj5k0k5j0J5L5L0J5%l0m0m0k0K0K5J0NJ0NJ0J0nnJ0j0J0J5j5j5j5
224A5k5j0K0J5J5J5J0nN%NN%Nn%%%%nn%nk0m5l0J5M5M0K5Nn%%j0NNj0J0nN%j0j0NJ0J5%j5
221G5k0l0n%J0%l5m0k5NJ5J5NJ0J5J0J0J0J0J5J0NNJ0N%J5J5j0%k0j5j5%k0k5NL5N0O5K5k0
218A70m0l5l0k0%%j5k5k0%J0J0%NN%J5J5nNJ0J5n%K0%Nj0j0j5j0j0j5j0j0j5J0j0n%nn%nJ5
215b0%N%J0%NNNNNNNNNnn%j0J5J5J5J5%NN%nJ5NnNnj0%%nnNj0%Nj0j5J0%nnJ0N%%J5%Nk0k0
211E0n%J0nk5k5%J5NNJ0L0L5J0k0j0j5k0nk5k0nJ0L0K0K0NNN%%%%n%%%%j0%nnnn%nNNNNNk5
208D5j0n%nj0J0J5J5J5K0%n%K5L5K0nk0l5l0j5Nj0n%K0K0%j0n%Nj0J0K0K0J0k5l0k5j0j0%
205C0%N%nj0J0NK0L0J0j5k5%%NN%NNnj0NJ5K0Nj0j5K0K5%j5m0k5nJ0NnNnnNK0L0K5nj0k0j5
201G5nJ5%Nn%%nNL0K5J0k0nnj5l5k5j5nJ0J0%j0%%nl5k0%K0J5%j0n%K0K5K5Nnk0j5NJ5J5%
198F5j0j0j0n%J5nJ5J0j5%%j0k0k5j0NJ0NJ0NJ0%J5K0K0J0j5k5NK0L5J0nnj5j0nJ0J0j5n%
195H5NJ0j5nNj5k0l0n%K0J5Nn%%nk0k0%J5K5J0NnJ5J5J5J5n%K0L5K0%j5k0k0l5k5k5j5j0j0
192A0j0NJ5J5NJ0J0J5N%j0Nj0k0k5k0k0%nNK0L0J0nj0K0J5J0K0K0j0k5k5l5m0l5j0L0K5J5
189@J0K0K5L5J0nnj0%j0%nj0J5J5NJ5K5J0%%j0m0o0m5nNK0J5J0J0nK0%NJ5nJ0NJ5%j0nnj0
186G0J5NJ5J0J0J0L0nk0l5l5k0j5nl5k5%L5M0M5L0L5J0nk5n5n5k5%%N%NN%NJ0J0J0Nnnj0n
183C0NJ0K0%J5L5M0J0j0nj5j0j0j0j0j0j5%j0j0nj0nj0%%NN%%N%nj0nnJ0J5J0J0%%N%N%%%
180F5J5%%J0%NN%J5nl0l0l5k5nNK5J5j0k0%J5J5nNNJ0NnJ0J0%j0nNj0j5%%j0%%NNk0j5j5j0
177c0J5M5L5K0%n%nj5j0nk0j0j0j0j5N%J5nJ5K0Nnk0nJ5K5%%N%L0K5L5K5Nj5Nn%L5L5J0l5
174B00l5m5l0j0J0%%%%%%nnnnnj0nnK0J5K0Nnl0k0j5K0L5L0K0Nj5j0%%J0K0nj0nj0j5k0k0
171F5k0k0j0%Nj0%J5J0Nk0nJ5K5K5K0J5%j0k0k5j0nnj5l0l5j5K0L5L0L5K5L0J0j0nN%nj0N
168A10j0%%%j5%nn%j0j5NJ0%J0J0%J5NNj0nj0nj0nj0nJ0J0J5J0J0J0J0J0K0J5j0k5l5m5n0
165E%J5K5J5nnNK0M0K0N%nN%%k5l0j5nK0L5K5K5Nj0k0j5j5j5k0j5j5J5J5J0J5k0k0k0j5k5
162E%j0j0NNJ5%nJ0%%%%n%J0n%NnNJ0j0%%%%%%%%%%%%%%nNJ5J5%K5J5NK5Nj0j5j5j5J5K0M0
158A45Nj5k0NJ0%k0j0nnnnnnnNj5j0Nnj0%nn%k5nJ5J5Nj0nNL0M0K5Nj5l0nJ5K0J5K0J5nk0
155A30j5j5j0j0Nj5j5%nnNL0K0N%k5j0j5j5J0K5K5j0nnj0NN%N%%J5j0NN%N%NJ0nnn%j0j5%
152H0J0k0j5j0j0j5j5j0j5j0%K0J0NJ0J0K0%k5k5k5k5NJ0J0J0J5J0J0J0Nj0k0J0K5L0L5K0
149A20nnnn%nj0Nn%Nj0j5j5nk5%k0k5NNK0J5J5L5L5J5nj0nJ0J0%%n%%k5k5NK0%l0k5j0J0%
146C5%%n%%%nn%J0j5%%j0Nnnn%nnk0nk0j0J0L0K5J0%%n%Nnj0NK0J0J0K5%K5J5NNnk5l0l0j5
143Ej5NJ0J0Nj5%%J5K0%J5K0K5L0K0J5%j0l5m5l0nNN%N%J0%%NN%J0Nj0l0l0j5J0NJ0J0Nk0
140B5NJ0%J0nJ0%NJ0%%J0%%J0nj0k0J0K0K0J0%%j0j5l5k0k0nK0J5K5J0k0j0J5J0%j0k0NJ5
137F5%K0K0K5J5nk0j0j0l0k5j0J0NNJ5L5K0J5%Nj0j5l0k5l0nnn%%j5j0k5J5K0K5J5K0%%j0
134E5nnj0k5k0nJ5N%K5K0K5K5K0%l5l0nNJ5J0J5J5Nj5nnnnNj0l0j0J0NJ5nj5j0%%N%%%J0j0
131D0j0nj0j0nJ0Nl0k0%K5M5M0K0j0j0nnk0k5m0j0j0j0J5J0J0J5J5J5J5J0%nJ0j0%%j0NK5
128G0L0K0j5NL0L0%k5m5m5k5k5nnJ0L5M0L5L0nl5k5j5%%%%j0j0NNNj5k0k0nj5j5nN%nJ5%N
125a5J5n%NJ5K0K0nNJ5%%j5l5k0k0j5K0K0K5J5%l0l0j0NJ5K5J5K0K5K0NL0J0%k5m0l5l0%J5
122C0%%j0J0K0%j0NJ0K0Nj0nNJ5J5j0nnj0nnnnNK5J0J0l0l5j5j5J5n%J5%NJ5nNJ5NJ0nNNK0
119A05K0nJ0J0J0NJ0%j0k5m5m0m0%J5K5J0J5J0J5M0K5J0%j5n%j5j5k0j5NJ0%j0J5%NNNnk0
116I5j0K0NNj5j5n%j0%nnn%%K5L5K0%k0k0nk0%nj0nnnnj5%K5K0K5J0Nnj0%nnk0j5nNj0l0k0
112a5j0J0K0L0Nj0l0l0j0J0J5J5J5%%%%J5J5j0j0j5NNJ0J0J0nj0J5K0K5J0nk5k5nNJ5J5N%
110H5j5j0nJ0J5nk5k0j5j5k0J0NJ0NNNJ5%j5j0k0nJ5K0L0J0Nj0j0%j0nNj5k0l0k5k0NJ5%K0
107c5K0J0NK0J5J5K0J0k5k5l0k0J5M5M0K0nj5j5nJ0%J0NN%%NN%J0nnj5j0j0k0%j5j0%%J5j0
104B5nJ5%%J5J5J0J5NK0K0%nk5j5j0J0K5K5J5nj5nj0j0nk0%nNJ0j0NNj0J0NnJ0n%N%%NN%%
100A15N%NNJ5K5L0J5l0l5l0l5m5k0j0j5j0NK0L0K0J5K0K0J5K5K5J0nk5k0m0m0l0j5%%NK5K5
98G0M0L0J5j5k0n%%k0j0%k0%NNNNNnJ5j0nnnnnj0%%NNN%NN%j5j5k0j5j5j5k5j0J5K5M0Nj5
94B0j0j0j5J5K0J5J5%%n%j0nj0nj0nk0N%%J5%NNJ0%k0l5k5k5K0M5K5L0J5%J5J0nK0NNJ0J0
91A20j0nl0j0%K0J5j0k5l0k0k0%nj0nk5k0%M0L5J0k5k5J5NJ5J0L0L0L0K5j5m5l5k5%%J0NJ5
88C5%J5J0J0J0j0nj0j0j0j0j0j0nnk0%J5L5K5K5J5J5K0J5%%%%j0j0nj0%J5J0Nj5l0k0k0j0
86D0Nj5Nj5j5j0j5j5j0k0nK5M5L0L5Nn%%nj0j5%J5%%J5L5J0%k0j5%K0K5K0K5K0K0nk0j0j5
83A55j5k0j5k0k5j0k0j5%%%%%%j0J0L0L0L0L0nnnnj0j5j5nNNJ5nj0j5k5j0K0J5K0J5nk5k0
80E0j0nnj5l0j0NK5L0L0K5Nj5%%%%nn%n%nn%n%j5J0%N%N%NN%J0nNN%N%N%j5nn%j5j0NNN%K0
76G5NJ0J0NJ0J0J0NJ0NK0%%k0j0j0k5k0j0%K5J0nl0l0nJ0K5K5J5J0k0l5m0j0n%%%%j5j0NK0
73B0J5nj0j5%%%%Nn%%nNNnNJ0J5NNJ0J0NJ0%nk0k0j5%J5J0%j5k5j0N%n%J5NJ0J0J0NNJ0j0
69E5%%%%nNJ0nNN%J0%%j0k0l0nJ0K0J5K0NK0J5J0k0k0k0k0k0j0NNm0k5%J5K0%nj0nnJ0J5N
66EnJ0K5K0J5J0nj5n%J0K0%j5j5J0M0L0nl0k0j5%NK0K0Nj0k5k0j5j5%k0nj0j0j5nJ5K5K5J5
63D5J0J0K5K5J5nl0j5j5nj0nk0nk0nJ5K5K0K5nn%%nnJ0j5l0k0l0k0J5M5M0J5J0n%%j0N%n%
60F5%%nJ0J0%j5l0l5k0J0J0L0J0nn%j0%nnj5%J5%J0J0%J5%J0K5J5K5J0j5n0m5k0k5NK5K5N
57C5J0NJ0k5nk0j5k5nk0j5J5L5K0K0%k0j0j0J5J0J0J5J5J0J0J5%%N%%%j5J0K5Nnk5%N%Nn%
54H5%%J0j0%%nnj0nj0nj0nN%J0%j5k0J0K5K5J0j5j5NNNJ0n%n%n%%%l5l5k0J5J5J0J0J5J5J5
51F5K0%nl0l0j5K0K0J5K0%%k5l5k0J0Nj5nj0nnJ0J0J0J0J0J0J0J0J5K0K0K0K0J5K5J0k0l0
48A50k0l0k0l0k5k0J0K5K5Nnk0l0%J5J5K0J5nk5k0j5NnnJ0n%Nj5J0Nj0m0m5k5%L0L5L0L5K5
45E5j0l0j5k0l5l0j0J0J0K0J5J0J0J0J0NJ0J0J0J0N%NNN%NJ0%K5K0Nj0l0k0j5j5n%k0nnj0
42ej0K0K5L0J0K0%k5k0j5NK0L5NJ0J5%%j5j5%J5J0k0j5l5j0J5J5Nj5j0%Nnj0Nk0j5nK0L0n
39D5%%NJ0J0N%%j0NNj0%%Nnj0J0n%Nnj0J0n%Nn%%NK0J0J0J5NJ5J0j5k5k5j5%J5K5K5L0J5j0
36A65k5l0k5nJ0NJ0J0N%j5k0k0k0NK0K0J0l0k5%K5K0%j0nnnnj5%k0n%J0NJ0L0L0J0%j5k5k0
33E5k0J0K0K0J0Nnj0N%J5NNnJ5J0%j5j0nk0j0j0j5j0nk0j0J5J5%j5k0J5J0J5J0K0J5J0nNK5
30A20%l0l0j0J5J5J0j0j5j5j5j5%NNNnJ0L0L5nl0k5j0%%nnk0k0nK5K5%j0k0k0j0%J5K0K0K5
27E0J5j0k5k5j0NL0K5J0J5%j0n%j0l5j0N%j0k5k0j0NK0J0J0J5NNj5j5j0NK0K5Nnj5j0%J0J5
24C0Nnk5j0j5%j0nJ0J5NJ5K0NJ5J0%N%%%%%%J0nj0J0%%J0j0n%j0nNj0k5J0K0%j5%L0Nnj0n
21E0%n%j0%j5%%j0j5NK0J0j0k5k5n%K0K5K0K0K0J0j0j0N%nj0NK0K0J0K5Nk5k5NJ0j0k0nj0
18E5J5L5L0J5j5j5k0nnnnnn%n%j0J0j0k0j5k0j5J0L0L0J0J0J0nj0k5j0J5J5J5J5J5K0nk0j5
15I0nNJ0J5nk0k0j5NK0K5%j5k0nNnNnnNn%NnNN%NJ0n%NJ5Nj0nJ5K5%k5nj0%j0l0k0nJ0K5J0
12G0%%J5NJ0J5j0k0j5j5j0j5j0k0nN%%N%j0J0J0J5NJ5J5NJ0J0n%nn%j0Nnj5%j0nnj0j0nnj0
8a0nj0K5K5J0j5nN%%K5M0M5K5J0j5l0l5j5j5k0j0N%J0%j0j5j0j0J5L5L5K0Nnj0J0%N%NNN%
5A20NN%J0nj5l0l5j0j0K0NJ0J5%J5Nj0j0nJ0M0L0J0k0j5j5j0J0K0L0J5%k5k5k0nJ0J5j0k5
2A00l0m0l0j5J0NJ0J0K5K0L5K0%J5J5nj0nj0j0%K0NN%%%%nl0j5j5k0j5k5j0J5L0K5J5K5NJ5
0A35J5nnK0L0L0J5j0k0NJ0j5l0m0l5l5m5k5j0NJ5J0J5j5j5%K0J0j5j5NK0NJ5nnJ0N%%N%%j0
-3D5J0L0J5%k5j0NJ5J5j0j0k0nJ0N%J5J5L0L0J5j0k5j5k0k0l0l5j0NK0J0K0K0%n%K0K0%j5
-6A05j0NK0J0K0J0nnj0j5k0j5j0j5j5j5nJ5K0J5J0Nk5l5k5J0K0L5K0J0nNJ0K0K0J0j0j5k0
-9A20n%%%N%k0l5l5l0nJ0J0nj0j5%J5L0K5J5J0j5j5l0j5nK0L0L5J5j0k0j0%l5l0k5J5K0J0
-12A5NNNNJ0NNJ0J0L0L0J5j5k0l5j0J0%j0l5j5j5nJ0N%j5j5J0J0j0nk0%J0J0J0J0j0n%NNN
-15A0k5nK0NJ5J5J0j5j5%K0K0N%J5nNNNN%%%Nj0J0%nNN%%%N%%k0l0k0k5N%N%J0k5j0%NNJ0
-18A5NK5nk5j5%nk5l5l0%J5J0Nj0n%%j5j0%k0%%j5NK0J5J5J0J0K5N%NJ0NNK0J0j5k0n%K0n
-21ennn%NNN%NJ0%k0nj5j0K0J5J0K5NnN%J0%j0J0Nj5n%j0%nj0J0j0%%n%Nj0j0nj5nK0M0L5
-25E5K5j0n%k0j0%j0j0j0%%j0j0%%nj5%K0K0J0%%J0Nj0%n%%n%nn%nj5j0nNJ5%k0k0nnj0NJ0
-28f0L0L0J5j5%nj0J5K0J0%j0NJ5L0Nj5nnJ0j0j5J5nnNj0%%n%j0j0j0nj0j0j0nNNNNk0k5k5
-31i0j5NK0NJ5%j0%j0%J0J5%k5nJ5K0J0J0j0j0%NJ0%%NnJ5j5nnJ5L5K5j5l5j5j0J0L0J5nn
-34@j0J0J5Nj5j0j0J5L0N%nNJ0%N%j0j5k0nNK0K5%nj5nk0l5k5j0J0J5NNJ5J0N%k0k0j5NK5
-37b5K5K0K0K0Nj5n%j5k5j5k0l0k0j0nj0NK5M0K0K0J5%j5j0nNnj5j0nNNNJ0nJ5J5nnJ0J0n
-40A5N%%N%Nj0J0J0K0nk5j0J0%l5l5j5nJ0J0%%NL0K5%j5j0%K0L5K0nnK0K0J0K5J0j0j0j0j5
-43A00j0k0k0j0J0J5J0J0%n%j0k0k0l0j5J0%j0J5L0J5j0j5j5j0j0k0j0k0k0j0%J5J0NJ5%J5
-46c5N%nJ5J5K5K5%k5j0nNj5k5j5j5NJ0J5%k5l5j5J5L0K5J5NJ0J5K0J5K0j0j0nj5nj5j5nJ5
-49@J5N%k5NJ5K0K0J0k0k5k5j5%K0L0K0Nk5k5%k0j5%%n%j5j5J0J5K0K0K0K5K0K5K5K0nk5l5
-52G0%J0j5k0l5j0nnj0j0nk0%J0J0J0J0J5NK0N%j5j0j0%j5j0nNNJ0NnJ5J5nnk5k0j0j5k0j5
-55a00j5J0K5K0J0K0J5J5K0J0NJ5NJ5%J5NJ0%NNj0j5J0K5j0l5m0nNNJ0NJ0NJ0J0j0l0k0k0
-57A0j5k5nk5k0%K0L0L0J5K0K0%j0nnj5k5j0K0N0M0J5k0k5l0j5nNK0K5Nj0j5j0j5%J5J0L0
-60G5K5J5%l0l5j5%%Nnnk5l5j5J0J5J5J0J5J0j5l5l5j5%NnN%J0K0L5K5Nj0%%nNK0J5%%j5n
-63C5j0%K0J0%Nj0l0j0K0K0K0%%K0J5NK0Nnl0l5%K5K5j0m0l5l0l5l0k5j0J0K5K0J0nN%j5n
-66e5j0J0j5j0Nj0%%nK0L0K5K5Nj0n%n%%n%n%%%J5J5nNj5nj0l0k0nK0J5J0J5J5K0Nk0k0l0
-69d0j5%K0K0J0Nn%%J5K0K0J5nk0l0j0nnJ0K0L0N%j5j0j0J5J5K0J0%nNj0%J0N%NJ0%NJ0K0
-72A35L0K5%k0l5n0m0j0NNNNnJ0J0nnNN%%%NNnJ0j0J0%%nj0Nk0n%j0nnNJ0j0nN%%%%N%k0j5
-76EJ0K0J5nNN%k0j5%j5k5l0nNJ0J0J0K5K5K0K5N%k5l5j5NJ0J5j0j0%J5K0j0j0j0k0j5J0K0
-79A5L5L5M0K5%l5o0m0j5J5%%j0Nn%J0nnJ5%%NNJ5K0J5K0J0K5K0J0k0l0l0k0k0l5l0j5%J5
-82b0NJ0J0NK0%nnj0nJ0k0j0%J0%%J0NN%Nnj5k0n%J0k0l0j0NJ5Nnn%J5%j5j0%J0J0J5N%%j0
-85d0NL0M0M5L0nj5j5nj5j0%j5j5N%j0n%nnj0l5m0j0K0L5L0K0J0%%NJ0nnJ0J0nj0j0NK0nl0
-88Ej0j5nNJ0%j0l5j5j5nNK0L5K5L0L0J5nj0J0J5NJ0j0j5%j5j0j0k0%Nj0j0N%n%%J0J0J5J5
-91E0J0J0J5J5%N%J0%%J5nk5l0l5j5%K0J5J0%k0j0nj0j5nj0L0L0L0L5J5j5%Nnl0k0j0%%%%
-94E5n%n%%nj0NJ0%NNNJ0J5%k0k5nJ0N%J5j0nk0j5j0J5J0J5J5K0J5K0J5j0j5j0j0l0k5l0l0
-97c0N%N%%%%%J5K0J0K0J0k0n%j0k0j0J5J5%j5k0%n%%%J5NNk0nJ5K0J5j0j5%NL5M0L5L0Nn
-100A50j0j0k5l5l0k5l0k0%J5J0K0J0J5K0K5J0j5j5j0k0j5N%j0%nn%nnnn%n%%k0J0L5L0K5
-103E5J5J5%j5j5j0j5k0j0k0j5%%nJ0K0M0N0K0k0k5k5k0%%K0J5J5nl5l0l5k0n%L5K0%%%J0
-106eK0K0J0j5l5j5%j0j5k0%%n%Nj0%%J0J5K0NJ0K0J5J0%J0J0%NJ5J0Nl5l0j5K5K5K5J0NN
-109A00Nnj5n%n%j0Nn%%nj0Nnn%nj0%nnj0n%nnnn%NK0J0J5J5J5J5J0nk0j0j0j5j0k0%NK5N
-112C5K0K5NJ5J5%nn%n%%j5j0l0l0k0NJ5J5NJ5K5M0%nj5k0nJ0K0L0%m0m0m5m0%J0nJ5%%J5
-115@nNJ5NJ0NJ0J0J0j0j5j0j5nj5j0nnnK0L5K0J5J0n%nNK0nj5%J5K5K5J0%k5k5nj0j0nnj0
-118D5nnnnn%j5J0L0K5M5K0%n%j0J0%j0j5NK0%l0k5nJ0J0nn%nn%n%j0k5l0nJ0J5K0J5j0j5
-121C0j0j5j0j5j0j0%NNNj0j5J0K5M0M0N0K5k0n5n5k5nj0k0k5nJ5L0L0J0%k0k0nnnn%K0NJ0
-124b0NJ0NNJ5J5nk5NN%%J5J0NK0J5NNJ5nnNj0j0NNj0j5k0j0K0K0%k0j5j5NJ5J0J5Nj0%%K0
-127H5Nm0k0k5J0K0L5K0J0j0j0j5k0j5j0j5j5nK0K5L5J5j0nj0nNj5j0%NJ0nJ5J0%J0%j0k0
-130D5l0l5k0%K0L5J5j0J0NJ0NNNNj0k5l0j5j0j5nk0nK0K5L0%%%%%J5K0NJ0NNNJ0N%NNN%J0
-133A10J0j5k5j0%Nj0J0J5K5Nk0k0k5k0j0j0j0j0j0j0j0nNNJ5L0K5K5N%%j5j5%NNj0l5l5j0
-136d0nj0NK0K5J0nNN%J0L0K5J0%%Nnj5nJ5%nj5j5n%j0j0%k5nK5M0O5K0nk5j5%J0J0l0j5N
-139G5NJ0%nJ5%NJ0%Nnk5j0j0nj0j0N%%N%%nNJ0J5%j5j0%NJ5Nj0j5k0k5j5NnJ0J5%nj5NK5
-142C0N%%nNNj0nNNNj0l5j0%%j0j0NJ5J5J5K0n%NNJ0%k5l5m5j5K0L0NJ0%Nk0l0k5NL0L0K0
-146A0J5J0nj5j0J0K0L0J5j0k0k0j0K0L0J0j5NnNk0j0%%j5j0nNnj5J0L0J5k0j5nnNK0J5N%
-148E0j0j5NK0%NNN%%NJ0K5j0NJ5J5%nJ0j0j0j0J0J0j0%%j5nk0nJ0K0J0n%J0NNNj0l5n5m0
-151a0j5J0M0M0J5%k0%%Nj0J0J0J0NJ0J5NJ0J0j5l5k5j5K0K0J5%l5k0nNK0J5K0J5nnj0nk5
-154G0k0k0k5k5k0j0J5J5J5%%%nNK5K0Nj0nJ5nj0j5k0k5%J5M0M0L0J5k0k0k0k0k5nJ5L0K5
-157G0J0%j5k0J0%j0j0nnnnJ5K0nj0j5J0K5K5%j5l5%nnnK0J5j0l0l5nK0J5J5J0L0L0K5nl0
-160H0l0j5j5k0j5J5K0J5J5J5J5J0J5J0k0l0l0j0j0j0nNK0L0K5K5Nj0l5j5%NJ0l5k5nNL0K5
-162F0J5J0NK0J0J5nj0nj0J0J5J5Nj0%k0%%k5j0j5j0j0k0j0NNN%NN%NJ0j0N%N%N%J5K5K5K0
-166A50%%j5l5l0j0j5k5j0Nnnnk0j5n%K0J5L5M5M0J5J5J0J0j0k0j5j5l5k5m0k5%J5K0j0k0
-168a5nJ5J5K0J5J0K5K0NNj5k0k5j5%J5nnk5l0nNK5K5J0K0J5K0J5%j5k5k5k0k5k0NJ0K0K5
-171D5J0%j0k5k0%%%J0J0K5K0J5N%J5j0k0m0k5l0k0%J0%%n%n%N%%J0J0%j0k0N%J5K5J5nk5
-174b0j5NJ5L0K5J5Nj5j0nJ5N%%%nnj0j0nj0nnj0%K0K5%j0J5J5K0NNJ0%k5k5k5k5l5k0%K0
-177d5L0K0Nj0nJ0L0M5J5k5l0j0j0J0K0L5K5J0J0N%%nk5k0j0nNJ0%k0k5k0J0%j5%nJ5J5NN
-180E0NNNNNNJ0K0Nj0j5nJ5J5%%%%%%%%%%%%%j0j5%nnj0nj0nnj0nnj0j0J0j5%nk0j0nJ0L0
-183@L0K0Nj0nj0j0%%J5K0K0nNJ5J0Nnl0j5nNNnj0j5%J5K0M0L0%k0j0J5K0%J0K0%j5nj0J0
-186A50k0m5k0k0k0k0j5k0j5k5j0J0K5J5K5J5K0K5J0j0k5j5k0j5j5j5j5k5J0L0L0L0J0J5%
-189C5n%K0J5nJ0J5j0J0j5j0NnnnnJ0J0NJ0L5J5nnj0j5j0j5j5k0%k5%J5J5nnj0k0NNK5K5J0
-192G0k0j5j5k0%NJ0j0j0j5j5j5%J5NNNNJ0N%nnnNj0%nNK0NJ5J0J0J5NJ0NJ5nnj0J5K0nk0
-195H0j5j0K5K0L5J0nk5l0l0m0nNNNJ0NNk0k5nJ0J0NJ5J0j0nj0n%k0j5%%J0J0Nnn%K0L0Nn
-198D5j0j5NNJ5%j0nNK0J0j0j5%J0N%j0j0nj0J0J0NJ5K5L5M0K0j0m0m5j0NJ0k0m0j5%nj0N
-201EJ0nK0%NJ0N%n%nj0%J5k5%%j0N%j0%n%N%%%%%%%%N%%Nj0J0J5J5K0J0NK5K5%%j0Nj0j0
-204A05%nj0NNNNnJ0K0j0m0m0l5%K0N%nl5l0k5n%J0J5%N%%%%%nNL0J5K0L0J0L0L0J0nk0k0
-208I5j0j5j5k5nK0J0J0K5L0L0J5j0nj5k0nj0k0l0nK0Nj5k0J0J0%j0k5%k0nJ5K5K0K0J5J5
-210A05K5J0j0k5k0j5J0J0%K5K5L0%j5j5j0j5m0m0l0k0%nN%nJ0nJ0%%J5J0NNJ0NJ0J5NNK0
-213A00%J0K0%j0j0k5l0j0J5K5L0%j5j0%nnj0%n%nNn%Nj0NNj0J0%%%%j0nj5%J0K0K0L5M0J5
-216A75nj5k0l0n5n5k0NK0K0%NNN%%J0nnJ0nNJ0J5NJ5J0NK5%j0J0Nj5j5k0J0J5j0nj0nnn%
-219G0j0j5l0l0J0L0L0N%Nj0nN%j0%nNj0%%%%j0NJ0nJ0%J0%%J0J0k0j0NnnNj5Nnj0J0j5j0
-222E%J0J5Nj0k5k0k5NK5N0M0L0NN%%Nnj0Nj5l5m0m0l0nNK0L5L5K5NnN%%%J0n%%nnj5N%j0
-226D5j0%n%j0%n%j0%nj5k0k5j0K0L0L0K0K5L0J5nj0nj5nnj0%%j5%j0nj0nnj0nk0NJ0K0K0
-229A5J0K0J5J5J5%nnnnnNj5nnnnnj0nnNN%J0N%J0NJ5K0L0Nk5m5m5k5nK0J0NNJ5NJ0N%NNj5
-232D5j0J0K0J5%nj0nNJ5j0nnNj5j5%%j0j0nNj5j5Nj0nJ0J0J0J0J0J0J0J0j0nnj0nnj5%K0
-235B0L5L5K0Nj0n%j5NK0J0%k0J0K5J0nj0j5k0nJ0Nk5k5nnnk5j5nk0Nj0j0nnj0nNN%NNN%N
-238c5J5N%J5L5L5M0L0J0j0k5l5k5k0j5nJ5%j5%%J5%j5j0%%nk0J0K0K0%l0l5k0j5J5L5K5J5
-241B0J0nnj0j0k0nJ0%%J5K0K5Nj5j5k5nNj5j0nj5k5nM0N5M0J5Nn%J0J0%J0%%Nk0l0k0k0l5
-244b0j5j5k5j5NL0J5J5NJ0J0n%nNNK5K5L5K0J0j5j5nJ0J0nj0%n%j0nnn%nj0N%j0%j0nj5k5
-247b0k0k5%K0L5M0K5K5NNnk0j5j0J0J5j0j5j5k0j0J0L5K0K0K0Nj5k0l5l5j0J0J5%%J5J0n
-250C5J5%NJ0NNNj0j5J0j0n%nj0%n%nj0Nnj5N%nn%%j0%k0k0%K0J5J0K0L5K0Nk5j5j0K0L0L0
-253A00nk0l0%nNj0j5j0k0l5k0NL0J0N%nNJ5K0K5J5nk0k5N%%NNj0k0k5n%%j0J0L5K5J0nj0
-256B0n%K0K5L5K5J0j0k0%J0J0%j5l0k5j5l0j5nJ5NNj5j0J0K5K5J5j0%nK0J5%NNnk0l0n%J5
-259D5%j0j0%Nj0%nNJ0J5%%j0J0K0J0J5nk0j5%J0J0j5k0j0k0j5j0j5j5%J5J5%NJ5NJ0Nnj0
-262EJ0NnnNJ0NJ0Nj0nNL0K0N%j0J0NJ0J0n%%%J0K0nk0k5j0j5k0k5j5k0k0J5NJ5NJ0J0K0%
-265D5%%%%%%j0J0J0J5K0NNl0k5%J0j0N%N%nJ0%%J0n%N%%j5NNj5j0J5L5M0K5Nj0j5j5j0j0
-268A00j5j5j0j5j0j5j0k0nNK5J0J5j5j0j5j5J5J0L0M5K0%k0k0%%j0k0j0J0j5j5NL5K5J0n
-271G5j0k0%J0J5K0J0nn%nJ5J5J0J0nk5j5j5j0j5k0j0J0%N%nj0j5%J0NJ0N%%%%%%nN%%%%%
-274C5%%%nnnnJ5J0j0k0j5%NJ0n%n%n%nnnNJ5L5L0K0NJ0%k0j0nN%nk0j5J0n%n%J5J5J5J5%
-278I0%k0j0j0k0j0k0k0nnN%%%Nn%J0nj5j0K5M0K5Nnj0nj0J5L0K0J5%j0Nnj0N%nj5nJ0J0j5
-281F5j0NN%Nj0J0NnN%Nj5%K0K0J0j5j0j0l0k0k5%nJ5J5%j5nn%%K0K0J5n%j0j5j5%K0K0J0
-284F5j5j5k0j0NK0L0J0j0k5nJ5K0j0J0K5M0K5%j5l0j0k0N%j0k5n%Nj5nj5j0nj0k0%J5J5J5
-287A5J5K5L0NJ0j5j5j5j0k5k5nj0J0J0NJ0L0J0J0%j5k0NJ5J5j0j0j5N%NNj5j5%K5K5J5j0
-289G0k5l0NJ5J5J0J0%j5k0%J5J5Nk0l0j5j0%j5k0%K5J0J0J5J0J5N%j0k0Nj0j0nj0Nk0k0N
-292d0J0%nK0L0L0J0nj0n%j5l5k5j5NK5L5K5%n%NJ0%j0k0l0k0j0nJ0NJ0L0K5J0j0N%J0n%N
-295D5%nj0Nn%%j0%%j0Nnn%nn%J0j0nN%%NK5K5Nj0j0k0nNnj0J0K0L5L0K0j0k5k0j5j5k0l0
-298b0nK0L0L0K0Nj0n%nk0k0nNK5K0NJ0J0J0N%j5l5n5m0k5j0nJ0NNNNK0K0N%nj5NJ0J0NJ0
-301A5%nNK0K0nk5n5l5nJ5L5NJ0NNnl0l5l0j0%L0M0K0NNK0J5J0J0J5J5J0J0J5nn%nJ5J5nk0
-304A05k5%NK0%n%nj5k0j0NJ5nk0k0k5NK0K0K0N%nj0j5nJ5NJ0j5k0j0K0J5nNJ0N%%%K0j0n
-307G5J0%%k0m5l5k5j0Nj0%L5M0L5J0k0l0j5K0J5Nj0k0nj0J0J0j0k0l0l0j5%K0K0NnNNN%N
-310c0N%NJ0%nj5NK5J0j0%N%NnJ0J0N%J5NNJ5%n%%nNj0nNj0j0j0j0%k0j5%NK0%k5k0%J0K0
-314a0NN%J5J0NNJ0j0k0k5j0NK0J0J5J0J0NK0J0NK5%j5l0l5j0K0NJ0K0K5J0j0k5k5nJ5J5n
-316G5k0j5j0nj5k0NJ5L5L5K0j0j5k0nj5j0j0j5J0J0M0M0L0Nnj0j5nj0j0j5j5j0j5k0nJ5J5
-319C0nj5j5%J0K5K5J0nj5l0n0m0j0K0K5K0Nnk0k0J0L0M0L5K0j5l0j5%j5nNK0J5J0J5J5J5
-322I0J0%k0j5nK5J5k0l5m0NK5L5L0Nj5nj0%nn%j0j0NNL0K5J0%l5k5j0j5j0j0j5j5J0K5L5
-324E5K5NJ5J0%n%%%%nJ0%%%Nj0j0nj0nnnj0j0%J0J0j0k0nK5L0J5j5j5k0%K0K0J0J0J0J0k0
-328A10k0j5k0nJ0%%%%%%Nk0nnJ0L0M0L5Nj5l5k5k5j0%k5k0J0K5K0K5K0Nk0j0j0l0nk5j0j5
-330b0k0%K5J5J0J0J5J5J5NJ0NN%%%k5n0l0j0NNK0K5NJ5J5NJ5J5%J5NJ0Nj0l5%nnnnnj5%N
-334E5j5j5NNJ0J0J0J0j0l5l5j5j0%j5j5nJ0K5J0NNJ0%j5n%NL0K0J5%NK5L0L0K5nk0l0k5%
-336H5j5k0nj5j5J0K5K0J0J5nj0K0L0L5nl0l0k5k0nk0l0k5k0%%NnJ0nN%NJ5K5%j5j5k0j0%
-339e0L0K0Nnj5k0n%J0J0%NNNNJ5J0J0J0%j0j0%NL0K0J0j5k5k0k5nNn%nN%nN%nN%nnNK0Nn
-343A5j5j5NNJ0J0n%NN%J5nj0nnnk0%J0L0M5M5Nk0k5k0j0j0NN%N%NJ0%j5j5%k5j5j0j5n%J5
-346b0NJ0J5NJ5%nk0nj5J5K0J5J5J0nj0J0K5K5%J0J0j0k5k5j5%%J5J0%k5m5m0l5j0L0K5J0
-349a5%%NNJ0L0J0NJ5NK0NNK0%j5j0%nnnj0j0j0j5j0k0nnj5j5j0NK5M0M0L0%%nn%%j5j5%%
-352E5%k5l0k0k5%n%J5K0M5M0K5NJ0j0j0j0j0j5j0j0j5%K5NNNj5j5N%K0J0J5j0%l5n5l5j5
-355g0J5J5L0L0L0L0NNJ0Nj0j0%j5l5l0k0J0J0J0j5j5nJ0K5N0K0nl0l0NK0J0J0j0nj5%nK5
-357E5L0n%nnn%k0k5%J5K0K5J0k0k0j5NJ0nk5k0j0J0J5J5M0L5K5%k5l5m0k5n%nnJ0J5J5J0
-360D0J0J5J5J0J0j0nN%n%%%k0j5%j5nj0j5J0nnJ0j0NNn%J0J0NJ0NNNJ5NK0%k0j5k5j0nJ5
-363D0nJ0J5%nJ5NNN%NNJ0Nk5j5n%J0%nm0l0l0j0NJ5K0J0j0j5j5NK0nj0%j0k5j5j5k0%K0N
-366h0J5J0%J0NnJ0J0%j5l0l0j5J0K5K5J5NK0L0M5K0j0k0m0l5l0n%NNJ0NK0K0J5L0L5K0NJ5
-369A25K5J5j0k5k0NnK0J0J0%nJ0K5J0nl5l0%nj5m0j5n%%j0NK5J0k0nnN%%NNNj5j0nK0K5M5
-372A20M0L0K0J0nJ0nj0k0nl0k0l0m0j5NK0J0J5NJ5J5Nnnj0nj5k0l0j0Nj0j0J0%J5NJ0j0n
-375E0nj5%J0J0nNNNNk0k0k0j5nK0K0%k0j5j0k0k5nNJ5L0K5K0Nnk5k0nJ0K0K0M0N5N0K0k0
-378A70m0m0j5nk0m5l0k5%K5K0%K0J5NK0NNNNJ0Nk0l5k0nj5j5NK0K0N%%%%%nN%j5%%j0k5k0
-381d0j0K5K0%%K0N5L0nj5j0J0j0J0j0n%j0j0j0j5nl0l5nJ0M0K5%NK0K0K5K0nnNj5nnj0%J0
-384H0nk5l5j5%k0n%N%%k5j0J0K0J0%%J0NNJ0NJ5J0%K0j0j0%j5k5j0k5j5k0%J5L0J0J0K0%
-387B0J5J5K0J0Nn%N%%J5j5nj0j5nj0j0j0j0nj0nnj0j0L0K5j0k5k5j0K0L0K0K0J5nk5k5k0
-390b0%j0j0NNJ0%J0%NNNJ0%NJ5nNJ0j0%Nj0j0NNj0nNj5J0%nJ0nl5k0NJ0NNNNJ0NJ5Nl0l5
-393c5k5l0l5j0%J5K0K0K0K0J0J5J0J0%j0k0NL5L0K0j0j0%j5%NNnJ5%NJ0%N%%Nj5j5j5j5j5
-396@nk0nK5L5L0K5k0l0l0j5NK5J5J5Nj5j0%%j5j0%K5K5M0J5%%j0N%nNj0%%j0NJ0J0K0%j0
-399A20k0k0j5%NJ5nj5k5k5k0%J0J0%%J5nJ0K0Nj0NJ0%j5l0l0k5j5%%J0J5%nnj5NJ5K5K5K5
-402D5NJ5K0%nk5k0j0nNN%nNNnj0k0j5k0j5j5k5j0J0%%J0%NNNNNNJ0K5K0J0j5j5%NK5Nn%%
-405A5j0nnj0J5L0K0K0%k0nj0j0j0j0nnn%nj0N%n%NNK5L5J0%n%%n%Nj5%%nnnnJ5J0nk5j0%
-409@J5L0K0N%n%%k0j5l0j0nn%%n%%n%%J0J5nJ5K5NJ0j0j0j0l0n0k0nJ5J5L0L5L5Nj5j0j0
-412A0j0j5j0j0nj0K0NNn%%%NK5J5J5Nn%%%%n%K0J5%Nj5%J5L0L0K0K0%j5k0j5k0%NJ0nNN%
-415A20Nn%J0j0nN%nNnNn%%Nnj5j0j0j5%k0j5nNNnJ0J0n%J0nk0j5nj0j5j0j0NK5K0NJ0K0K5
-418G5Nj0k0j5j0nk0j5j0nJ0J5K0L5J5Nj0n%n%%j0j0%k0k0k0k0nnJ0L0J5%j0nJ5J0Nj0j0N
-421e%nj0Nj0%K0J0K5J5J0K5K0J0j0l0k0j5J0J0NJ0J0j0nN%n%%N%%J0%N%Nk0k0l5j0J0K0K0
-424E5J5J5J5J5j0k5k0nJ0j0k5k0j5j0J0J5K0L5K0%k0j0J5J0K5J0J0j5k0nN%%j0%Nj5n%%j0
-427E5NJ5J0Nj0l0k5j5k5j5l5j5J5%nJ5L5K5nj5k0k0nK0M0K0J5%j5j5nNJ0n%J0%NJ0%j5j0
-430A0j5j0NK5J5J5nNN%%N%NnJ0%%K0J5%k0nJ0%nnk0%J0K0J5nj5%J0J0%J5Nnl0l5l0j5%Nn
-433EN%L5K5M5K0%j5j0j0j0j0j5j0%%j0j5l5j5j0J5M5L5L0K0J5%J0%k0m0m5k0NJ0NJ0NNNN
-436F5NNJ0%J0J0J5%k0l5m0k0nJ5NNnj5nnk0nK5J5N%J5j0%%%nNn%n%%n%J0j0nN%%J5L5M5J0
-439A10N%NNNNk5k5l5j5J0J0J0J0J0k0j0%N%N%%N%%Nj0nn%nn%j5j5nk0j0j5nj5NL0L5NNNL0
-443F0L0K0%nn%J0J0n%nn%n%Nnk0%K5K5M0Nn%k5k0k5k0k5k0k5k5J5L5K0K5K0K0L0J0k5m5m5
-446D5n0k5j0J0J5%%%%%%%%%k0j5nNL0J5J5K0K0K0J5nj0nj0l5l5j5J5L0K0J0J0L0L0j0nj0
-449I0nnj0nj0nj5NJ5J0N%n%%nnn%%j5j0nnnnnj5j5NL0NN%k0NJ5J5Nn%J0K0NJ0k0l0l0j5%
-452b0K0K0L0L0K0J5Nj5k5l0j0NK5J0NJ0J0J0j5j5Nnnj0nNj5nNj0%nn%n%%Nnj0J0j0%J0j5
-455A5%%%%NJ0j0J5NN%NNNNNN%J0%j0k0k5j0Nj0k0k0j0NK5L5M0K0%n%N%%j5m0l0k5j5%%nn
-458d5K5K0nj0j5j5j0NK0K5NJ5%NJ0J5J0k0k5k5j0J0K0J0nj0j5nnnn%j0j0%L0M5N0K5%%n%
-461I0NNNNj5j0j5j5j0k5j5j0j5k0j5j5%K0K0%%%J0K0L0J5j0j5J0J0J0N%nnNK0K0nk0m5l5
-464a5nL0M5L0J0NJ5NNj0l0k5l0k5%%n%K0J5J5K0%J0K0nk5l0nJ5J5%j0nJ5%nJ0J0j0%NJ5K5
-467A15j0k0j5J0%j0l5j5%J5J0%N%j0j5J0L0K5J0%k0m5l5j5%K0J0%K5M0K5J0nn%%K0nnnN%
-470A15J0j0m5k0nN%j5NJ5J0l5l0j0J0J5%%J5J0nl0k5l0J5M0N5M5K5%%j0Nk0k0j5nk5%%J0
-473E0J5%j0j0Nk0l0j5j0j0j0nJ0L5N0K0J5nk0j0j5j5j0J5J0%j5j0k0nK0J5K0K0J0j5l5l5
-475b0%j0%nJ5L5K0K0J5J5L0Nk5k0k0%K0J5j5k0l0j5j5%J0J0J5J5J0J5%K0J0J0j5l0l0l0j5
-478a0j0j5nnJ5K5K0K5K5K0L0nk0k5l0l5l0nnj0nJ5J0J0J5NNK0nnj0nj0J0L0K0K0%NNNj0J0
-481H5J5j5l0k0m0j5NK0J5J5%n%%nJ5NNNJ0NNN%%NnJ0%%%N%N%%%%J5N%nl0j5J0K5K5%j5k0
-484I5Nnj0NL0J0j0k5k0NJ5NJ5K0K0J0j0k5j5j0j5K0%%Nj0j5k5k0l0N%K5J5K0K0K0J5Nk0l0
-487I0j5k5k5k0nNK5Nn%%%%%Nn%J5j0k0%j0j0j5nk0%J0K5L0J0j5j5j5j5J0N%J0N%NJ0n%%%
-490A0%%n%J0J0J0J0%J0J5%%j5nnj0j0j0nj0nj0j0J5J5j5l0j5J5K0J5K5N0N0K5%k0j0j5k0
-493H0l5m0k0j5NNj5%n%nJ0NJ0NJ0NJ0J0J5J5J5J5j0k5k5j5j5k0k5nL0M5M0L5J0nj5j5k0k5
-496B0nJ5L0J5Nj0k0k0k0j5%K5J0J5nl5j5k0nJ5K5L0L0%j0j0NK5L0L0nk5j5j0j0nj5n%k0j0
-499A5nj0J0%%j5j5NK0L5L0L5K5j5l0k5k5l0k0l5j5NJ0%K0%%%%J0nnJ0%%j0NK0J0K0K0J0J0
-502F5K0%j5k5l0k0K5L0K0L0L0K0Nnj5j5J0K0%j0n%nj5j0nk5k5j0J5J5NnnNNJ5%j0k5NK0%
-505H0j0j0%%j0j0%J5Nj0k0j0%J0j5n%nnJ0J0NJ0J5%NJ5N%nJ0k0m5m5j5j0nnn%NJ5K0L5L0
-508C5J0%k0l0m0m0k0J5L5L5K5K0J0%nj0nj0j0j0nj0NK0K0%Nnj5NJ5J5L0Nk0l5k0NK0L5K5
-511H0j5l0j5nnNK0J5N%nj5J0NNK5%%%J5J5L0J5%k5j5j5j5m5m0k0j0J5L5L0J5nj0k0j5k0j5
-513b0k0k5j0J0L0K0K0K5K0K0K0j0k5j0k0j5j5j5k0%%n%Nj0nNNK5K0NJ5K0NK0J0j0%%%%%%
-516F5NNN%N%N%%k0k0nj0k0j5%nL5K5Nl0k5nJ0NJ5J0J0Nj5n%NNNNJ5%%J5Nj5n%%nnnnnj0j0
-520B5nj0j5%J0J0J5NL5J5J5nk0k0%J0Nk5k0N%%NNnJ0nJ0L5L0M0K5nk5k0j5k0j5j5k0j5%K0
-523E0K0K0j5k0j0nnnj0nk0k0nJ5J5NK5K0NK5J0j0j0j5nj5nJ0K5J0n%J0nj0j0nj5n%j5j5l0
-526c0k0k0%L5J5J5J0J5%nk5k5j5K0K5L0K5N%%n%j0j0J5M0M5K5nl0l0Nj0j5k5j0j5j5nK0J0
-529C0N%J5J5%k5k0l5j5L0K0L0K5L5K0j0k0j5k0k0k0k5nj5j5k5J0M5M0M0J5%%%j5k5k0l0n
-531eK0K0J5J0nnnnJ5L0J5K0J0j0l5l5k0NJ5J5J0J5K0Nj5j5j0NJ0j0%%N%%N%Nl0l0nK0J5j0
-534E5k0k5k0k0nK0J5K0J5J5%k5j0j5NK5K5Nnj0nj0j0nj0nNNNN%J0%NNNN%J5nNN%k0nj0k5
-537A0l0j0J5L0J0j0j5NJ0NJ0%j5k0%K0J5K0K0%j5n%nj0nnnnnn%nnnNNNNNN%NJ5nNNj5k0K0
-541C0J5J0nl0nj0nnnnj5k0%%%j5j5j0J0L5L5J0J5J0J0L0nj5k5j5j0nJ0M5M0K5nm0m0nL0K5
-544G5NN%j0k0j0j0l0j5nK5L5K5J5J0j0j5j5j0nk0k5%N%NJ0%j0%K5M0N5L0%j5j0k5nj5j5j5
-546E5j0%k5j5nJ5L5M0J0j5l0k5k0j5%j0nJ0J0%J5M0K5n%%%n%j0j0k0n%J0%NN%Nnk5l0l0k5
-550f5NJ5J5NNJ5K0%%k0j5n%J5J0NnJ0K5M5K0j0j0l5l5l0N%k5l0k0nJ5NNJ5K0NJ0J5%%N%%
-553@%%%J0J0K0%J0J0J0J0N%j0J0J5J5%j5l5j5NNn%k0k0l0l0k5%NJ0J5J0J5J5J5K0%n%%J0
-556D0J0NJ5NJ0NNJ5k0k5k5k0nj5j5j5k0J0NL0K5L5K5%%N%%%%Nnn%nn%nnk0k0k0k0j5nK0L5
-559A5L0%j5j0nJ5%NNNN%NNNNn%nn%n%nj0j5k0nj5j5k0j0K0K5K5J5nk0k0nJ0%NJ0J0NnJ5J5
-562C5nNJ0N%NJ0nn%nnj5NJ0j0j5J0K0L0Nnj0j0j0J5K5J5J0j5%j0J0%%j0Nn%J5J5K5Nk5n5
-565G0m0l5j5%Nj0j0Nn%%J0J0%NNNNK5J5K5J5J0nk0l0k0n%NK5L0L0K5NN%J0j0k0m0m0k5k5
-568a0j0nNNJ5L0K5%j0j5%nk0k0nNJ5K0K5J0%%J5J5K0%%l5l0j0%n%%%%%Nl0k0k5k5J0J0J5
-571c5J0NNJ5nNJ0NNJ0NNNNNJ5nJ0J0J5%J0J0J5%l5o0o0l5j0K0NNNj0j5NJ5J0J0J5J5NJ5J0
-574D5j0nj0nj5j5k5nN%j0J0K0%J5J0nn%j0K5M0K5K5k0l5l0k5nn%nn%%nnK5NNJ0J0NJ0nnJ0
-578C0J5J5K0Nk5k5nn%j5j0j5n%K0J5J0%j0nnk0k5m0j5J0N%J5N0L5L5K0j0k0%K5J5nk5%j5
-580D0j0%Nnk5k0j0J5K0K5J5J0J0J0j5m0l0j0J5K0%j0nJ5%nJ5N%j0J0K5Nj0j0%J5J0k5nJ0
-583E0J5j0k5nJ0J0Nj5%%nJ5J5n%j0k5%L0K5K5L0K0Nj5l5k5j0j5k5j5NJ0j5k0j0%%J0J0M0
-586D5L5J0j0j0J0n%%%N%N%%N%%J0j0j0NK0K5j5l0nj5nJ0%Nk0j0j0nnnNK0M0M5NNJ0Nj5l0
-589A10l0k0N%N%k0m0m5j5J0NK0NNK0J0J0J0J0J0Nnnj5%J5K0K0K0k0j5j5j5J5L0K0J5nk0k5
-592H5nk5m0l0k5nJ0N%%%%%%%%%%NN%j0J5%%J0j0nNK0K5nk5k0%K0J5N%j0J0J0J5NJ5K0%J5
-595A00J5j5j5j0j0k0nj5j0j0j5k0nK0K5K5K0%%J5n%J0N%j5j0j0j5j0j5j0j0j5j0j0J5K5n
-598a5j5j5j5k0NK0%j5j0%K5NJ5K0L0L0M0K0%l5m0m5nK5M5L0%j5j0j0j0nj0nnn%j0Nj0j0N
-601a5nj0j0%Nj5j5NJ0J5K0J0j0k0k0j5nJ0M0M5L0NNj5j5NJ0N%%%%n%nnK5Nj0j0j5%NJ5J5
-604F5N%j5J0J0J5%j5l5k5k0k5%k0nNJ0%J0J5J5J5J5J5J0K5Nnj5j0j0j0j0k5%%%nk5k5j5%
-607g0J0J0j0%NK5M5M0L0Nk5l0k0NK5J0l0l0j0K0J5J5J0J0J5j0j0nj0nj0nj0%NN%J5K5K5J0
-609I0nl5k0j5j0J0J0K5K5Nj0j5NL5K5J0%k0k0n%NNNj5Nj0j0j5k0%%Nnj5l5j0K0L5M0L5J5
-612A20nk5j0%j0j0j0nj0j0K5L0K5K5Nj5j0NJ5Nj0k0l5l0l0l0j0J0%%%%j0k5k5%J5L5J5nN
-615a5J5K0L0K5K5%k0j0%j5nj5%%J0NNJ5%J0N%%n%nn%n%j5k0%J0%J0Nj0k5j0j5nJ0L0K5J0
-618F5%j0j5n%%%NJ5K0%k5k0nJ0K0K5J0k0j5k0l0j0%J5NJ0K5K0J0j5j0%J0j5k0k5k5j5J5M0
-621B0M0K0nj0j5%J5%j5k0k5n%%J0n%%nJ0%%N%%NnNJ5nk5nNK0nn%nn%%%j0N%%J5J5J5J5J5
-625G5J5K0J0j5l5k5k5j0J0J0n%Nj5J0n%%%%%%%J0j0J0%j0NJ0j0j5j5NK0J0NNJ0NJ0J0Nj0
-628G0k5l0j0%J5J5%%%J0%j0J0%%J0nJ5%k5j5J0K5L0%j0j0j5nj0j5j0j0j5%J5K0K0K0j0j0
-630D5j0j5k5k5nJ0NNK0%n%K0K5Nj0J0K0J5K0J0j0k0k0%J5%k0j0n%NJ0nnk0j5j0j5j0j5j0
-633d5%L0K0J0k0k0j5k5j5k0NK0K5K0K5K5J0J0J0N%n%nJ0j0j0J0%N%Nk5k5k0%J0Nk0k0j0K5
-636b5M5L0Nj0J0L5J0j0j0j5k0%NN%nn%j0nj5%j0nk0%J5J0J0J5J5J0J0J0Nl0l0%%%k5k5nN
-639c0K5L5NJ5NJ0Nj5%%j0%nnNN%J0%NJ5n%n%j0J0j5j0NJ0J0j0k5j0J0%%nnJ0J5J5K0%j5l0
-642C5j0J0NL0%j5l5j0j0NNnnj0nnj0nnnnnj0J0J0J0NJ0J5nJ5L0J0J0K5L0%%k0l5k5l5l5k5
-645f5k0nJ0M5L0Nj5nnNJ5K0J5%N%K0J0J0nj0nj0nnk0NJ5J5K0J0j0j0%k0l0l0NJ0J0j0k0j5
-648d0k5k5%J0J5n%J5J0J0K5Nj5j5j5j5J0K5J5J5K0J5NK5K0%nk5k5l0k5NK5K5NJ0j0j5k0%
-651@NJ0j0k5j5%J5M0L5J5%%j5nj5j0j0j0J0K5J5K0J5K0nk0j5j0j0j5J0K0J5j0k5j0nnnnJ5
-654C0J5J5J5nL0J0J0%nk0m0k5j0J5K0K5N%nj5j5k0j5k0j5%K0L0J0NN%j0k0k0%J5K0K5J0J5
-656H5J0J0j5l5k5k5k0%J5J5%%N%NK0K0Nk0k5j0l0l0j0k5k0%K5J0J5L0L0M0K5n%n%j0j0j0
-659C5nj0nk0%J0J0J0J0J0NK0%k0k5k5k0k5k5l0j5J5J0K0J5NK0K5Nnj5k0nN%J5nn%j5%L0K5
-662EL0L0J5%K0Nk5k5k0k5nnnnNj0j5J0K0M0L0L0%j0%nNJ0NNK5K0%j0j5%NNNNj0j0j5J0Nj0
-665A20%n%n%N%k5k5j0J0NJ5J0J0J5j5k5k5j5j0k5k5j0nNNnj0k5j5J5L0J5Nj0j0NJ5J0J0n
-668@nJ0M0L5K0%j5j5j5J0K0K0N%J5J5%l0k5k5%NJ0NNj5j5J0%j5n%%j0k0nJ5J5%%%%NJ0J0
-671F5N%k5l0l0l0j0%J5NJ5NJ5j5%K0K5nj5j5nN%%J0J0K5L0J0l0l0l5k5j0J5N%%n%%NK5K0
-674A5Nj5j5j5j5J5K5J5K0%%%NnN%nJ0j5j0N%j0j0%%nj5NJ5%j0j0j0k5%K5M0M0nj5k5j0n%
-677eK0K0K5J5Nj0n%Nj5%%j0J0%nNnnNJ0NJ5NNJ5J5%k5m5l5l5nK0L5L5Nj5NK0K5J5nj5%nj0
-681H5%nnnnNJ5NJ0Nk0l0l5j0K0J5K0K5K5J0j0m0k0n%%k0k5k0nNK0J5J5%J5N%N%N%%%%N%%
-684G0NN%nJ0%j5j0%J0J0%K0K0L0J0l0n0n0k5J5L0K5J0j0j0j5%K0M0L0J0k0k5k0nnj5%J0J0
-687H0j0nk5k5j5k0k0j5J5J5J5J5K0K0K0K0j0k0k0j0j0j0j0j0J0Nj5k5j5NK0J5J5%nJ0J5J0
-689C0J5J0L5L0J0j5k0nj5j5nk0l0%%J0NNNNnNK0nj5k0j5j5%J0NN%J5L0J5%j0j0k0k0nNK5
-692C0J5K0nnJ0j5%%n%NNJ0NJ0N%J5%j0n%J0j5j0NJ0nj5k5k0Nj0j0J0J0K0%%K0J5nk5n0n0
[truncated: 6,078,581 more chars]
