# Supplementary material for: Discovery of RNA-binding fragments using biolayer interferometry
Source: RSC Med Chem. 2025 Sep 19;16(11):5629–40. doi: 10.1039/d5md00673b (PMC12483148; doi:10.1039/d5md00673b)
Supplement: MD-016-D5MD00673B-s002 [file MD-016-D5MD00673B-s002.zip › NMR_assay_data/23_AA1C11_1901600.jdx]

##TITLE=	20240718 AA1C11 1901600 23
##JCAMP-DX=	6.0	$$ MestReNova 14.2.0-26256
##DATA TYPE=	LINK
##BLOCK_ID=	1
##BLOCKS=	18   
##ORIGIN=	Mestrelab Research S.L.
##OWNER=	jan-ake
##$MNOVA/LINK_BLOCK_TYPE=	DOCUMENT
##TITLE=	(1) 20240718 AA1C11 only.10.fid


(2)  #
##JCAMP-DX=	6.0	$$ MestReNova 14.2.0-26256
##DATA TYPE=	LINK
##BLOCK_ID=	2
##BLOCKS=	2    
##ORIGIN=	Mestrelab Research S.L.
##OWNER=	jan-ake
##$MNOVA/LINK_BLOCK_TYPE=	PAGE
##TITLE=	 #
##JCAMP-DX=	6.0	$$ MestReNova 14.2.0-26256
##DATA TYPE=	LINK
##BLOCK_ID=	3
##BLOCKS=	1    
##ORIGIN=	Mestrelab Research S.L.
##OWNER=	jan-ake
##$MNOVA/LINK_BLOCK_TYPE=	ITEM	$$ Molecule
##$MNOVA/ITEM/POLYGON=	(XY..XY)
5318.67,5834.34
5930.97,5834.34
5930.97,6182.18
5318.67,6182.18
5318.67,5834.34
##$MNOVA/ITEM/Z=	1
##$MNOVA/ITEM/ANGLE=	0
##TITLE=	
##JCAMP-CS=	3.7	$$ MestReNova 14.2.0-26256
##ORIGIN=	Mestrelab Research S.L.
##OWNER=	jan-ake
##BLOCK_ID=	4
##NAMES=	
##ATOMLIST=	
$$ AN	AS	NH
	1	C	1
	2	C	 
	3	C	 
	4	C	1
	5	C	 
	6	C	1
	7	O	 
	8	C	 
	9	C	 
	10	N	1
	11	O	 
	12	C	3
	13	C	3
	14	Cl	 
##BONDLIST=	
$$ AN1	AN2	BT
	1	2	D
	2	3	S
	3	4	D
	4	5	S
	5	6	D
	1	6	S
	2	7	S
	7	8	S
	8	9	S
	9	10	S
	10	3	S
	9	11	D
	8	12	S
	8	13	S
	5	14	S
##MAXRASTER=	32768
##XY_RASTER=	
$$ AN	X	Y	Z
	1	-30146	-25255	0
	2	-28835	-24498	0
	3	-28835	-22984	0
	4	-30146	-22228	0
	5	-31457	-22984	0
	6	-31457	-24498	0
	7	-27524	-25255	0
	8	-26214	-24498	0
	9	-26214	-22984	0
	10	-27524	-22228	0
	11	-24903	-22228	0
	12	-25634	-25896	0
	13	-24729	-24203	0
	14	-32768	-22228	0
##END=	
##END=	
##TITLE=	20240718 AA1C11 only.10.fid

##JCAMP-DX=	6.0	$$ MestReNova 14.2.0-26256
##DATA TYPE=	LINK
##BLOCK_ID=	5
##BLOCKS=	1    
##ORIGIN=	Mestrelab Research S.L.
##OWNER=	jan-ake
##$MNOVA/LINK_BLOCK_TYPE=	ITEM	$$ NMR Spectrum
##$MNOVA/ITEM/POLYGON=	(XY..XY)
5321,5835
8722,5835
8722,8208
5321,8208
5321,5835
##$MNOVA/ITEM/Z=	0
##$MNOVA/ITEM/ANGLE=	0
##TITLE=	20240718 AA1C11 only.10.fid
##JCAMP-DX=	6.0	$$ MestReNova 14.2.0-26256
##BLOCK_ID=	6
##DATA TYPE=	NMR SPECTRUM
##DATA CLASS=	XYDATA
##NUMDIM=	1
##ORIGIN=	Bruker BioSpin GmbH
##OWNER=	nmr
##.OBSERVE FREQUENCY=	600.07281942800000252
##.OBSERVE NUCLEUS=	^1H
##.SOLVENT NAME=	H2O+D2O+DMSO
##.PULSE SEQUENCE=	noesygppr1d
##LONGDATE=	2024/07/18 20:21:11.000
##.ACQUISITIONMODE=	SIMULTANEOUS (DQD)
##$ORIGINAL FORMAT=	Bruker XWIN-NMR
##$MNOVA/SCALES_VERSION=	9
##$PARAMETER FILE=	(acqus, ASCII, /Volumes/jahus0271/20240718%20AA1C11%20only/10/acqus, 0)
$$ ##TITLE= Parameter file, TopSpin 4.3.0
$$ ##JCAMPDX= 5.0
$$ ##DATATYPE= Parameter Values
$$ ##NPOINTS= 12	$$ modification sequence number
$$ ##ORIGIN= Bruker BioSpin GmbH
$$ ##OWNER= nmr
$$ $$ 2024-07-18 20:18:09.673 +0200  nmr@CZC7319KW6
$$ $$ C:/Bruker/nmrdata/jahus0271/20240718 AA1C11 only/10/acqus
$$ $$ process C:\Bruker\TopSpin4.3.0\prog\mod\xwish3.exe
$$ ##$ACQT0= -5.13114363357315
$$ ##$AMP= (0..31)
$$ 100 100 100 100 100 100 100 100 100 100 100 100 100 100 100 100 100 100
$$ 100 100 100 100 100 100 100 100 100 100 100 100 100 100
$$ ##$AMPCOIL= (0..32)
$$ -1 0 0 0 0 0 0 0 0 0 0 0 0 0 0 0 0 0 0 0 0 0 0 0 0 0 0 0 0 0 0 0 0
$$ ##$AQSEQ= 0
$$ ##$AQ_mod= 3
$$ ##$AUNM= <au_zg pcal=1>
$$ ##$AUTOPOS= <Barcode: 3003141323>
$$ ##$BF1= 600.07
$$ ##$BF2= 600.07
$$ ##$BF3= 600.07
$$ ##$BF4= 600.07
$$ ##$BF5= 600.07
$$ ##$BF6= 600.07
$$ ##$BF7= 600.07
$$ ##$BF8= 600.07
$$ ##$BWFAC= (0..63)
$$ 0 0 0 0 0 0 0 0 0 0 0 0 0 0 0 0 0 0 0 0 0 0 0 0 0 0 0 0 0 0 0 0 0 0 0 0
$$ 0 0 0 0 0 0 0 0 0 0 0 0 0 0 0 0 0 0 0 0 0 0 0 0 0 0 0 0
$$ ##$BYTORDA= 0
$$ ##$CHANFCU= (0..24)
$$ 0 1 0 0 0 0 0 0 0 0 0 0 0 0 0 0 0 0 0 0 0 0 0 0 0
$$ ##$CHANREC= (0..24)
$$ 0 1 0 0 0 0 0 0 0 0 0 0 0 0 0 0 0 0 0 0 0 0 0 0 0
$$ ##$CHEMSTR= <none>
$$ ##$CNST= (0..63)
$$ 1 1 1 1 1 1 1 1 1 1 1 1 1 1 1 1 1 1 1 1 1 1 1 1 1 1 1 1 1 1 1 1 1 1 1 1
$$ 1 1 1 1 1 1 1 1 1 1 1 1 1 1 1 1 1 1 1 1 1 1 1 1 1 1 1 1
$$ ##$CPDPRG= (0..8)
$$ <> <> <> <> <> <> <> <> <>
$$ ##$D= (0..63)
$$ 0 2 0 0 0 0 0 0 0.01 0 0 0 2e-05 0 0 0 0.0002 0 0 0 0 0 0 0 0 0 0 0 0 0
$$ 0 0 0 0 0 0 0 0 0 0 0 0 0 0 0 0 0 0 0 0 0 0 0 0 0 0 0 0 0 0 0 0 0 0
$$ ##$DATE= 1721326871
$$ ##$DATE_START= 1721326662
$$ ##$DE= 41.32545
$$ ##$DE1= 4.5
$$ ##$DE2= 2
$$ ##$DEADC= 0.5
$$ ##$DECBNUC= <off>
$$ ##$DECIM= 1120
$$ ##$DECNUC= <off>
$$ ##$DECSTAT= 4
$$ ##$DEPA= 4.5
$$ ##$DERX= 1.5
$$ ##$DIGMOD= 3
$$ ##$DIGTYP= 17
$$ ##$DR= 32
$$ ##$DS= 2
$$ ##$DSPFIRM= 4
$$ ##$DSPFVS= 21
$$ ##$DTYPA= 2
$$ ##$EXP= <NOESYGPPR1D>
$$ ##$ExpStatus= 4
$$ ##$FCUCHAN= (0..9)
$$ 0 1 0 0 0 0 0 0 0 0
$$ ##$FILCOR= 0.9566
$$ ##$FL1= 0
$$ ##$FL2= 0
$$ ##$FL3= 0
$$ ##$FL4= 0
$$ ##$FN_INDIRECT= (0..7)
$$ 0 0 0 0 0 0 0 0
$$ ##$FOV= 0
$$ ##$FQ1LIST= <>
$$ ##$FQ2LIST= <>
$$ ##$FQ3LIST= <>
$$ ##$FQ4LIST= <>
$$ ##$FQ5LIST= <>
$$ ##$FQ6LIST= <>
$$ ##$FQ7LIST= <>
$$ ##$FQ8LIST= <>
$$ ##$FS= (0..7)
$$ 83 83 83 83 83 83 83 83
$$ ##$FTLPGN= 0
$$ ##$FW= 2.4e+08
$$ ##$FnILOOP= 0
$$ ##$FnMODE= 0
$$ ##$FnTYPE= 0
$$ ##$GPNAM= (0..31)
$$ <> <SMSQ10.100> <SMSQ10.100> <> <> <> <> <> <> <> <> <> <> <> <> <> <>
$$ <> <> <> <> <> <> <> <> <> <> <> <> <> <> <>
$$ ##$GPX= (0..31)
$$ 0 0 0 0 0 0 0 0 0 0 0 0 0 0 0 0 0 0 0 0 0 0 0 0 0 0 0 0 0 0 0 0
$$ ##$GPY= (0..31)
$$ 0 0 0 0 0 0 0 0 0 0 0 0 0 0 0 0 0 0 0 0 0 0 0 0 0 0 0 0 0 0 0 0
$$ ##$GPZ= (0..31)
$$ 0 50 -10 0 0 0 0 0 0 0 0 0 0 0 0 0 0 0 0 0 0 0 0 0 0 0 0 0 0 0 0 0
$$ ##$GRPDLY= 76
$$ ##$HDDUTY= 20
$$ ##$HDRATE= 1
$$ ##$HGAIN= (0..3)
$$ 0 0 0 0
$$ ##$HOLDER= 546
$$ ##$HPMOD= (0..32)
$$ 0 0 0 0 0 0 0 0 0 0 0 0 0 0 0 0 0 0 0 0 0 0 0 0 0 0 0 0 0 0 0 0 0
$$ ##$HPPRGN= 0
$$ ##$IN= (0..63)
$$ 0 0 0 0 0 0 0 0 0 0 0 0 0 0 0 0 0 0 0 0 0 0 0 0 0 0 0 0 0 0 0 0 0 0 0 0
$$ 0 0 0 0 0 0 0 0 0 0 0 0 0 0 0 0 0 0 0 0 0 0 0 0 0 0 0 0
$$ ##$INF= (0..7)
$$ 0 0 0 0 0 0 0 0
$$ ##$INP= (0..63)
$$ 0 0 0 0 0 0 0 0 0 0 0 0 0 0 0 0 0 0 0 0 0 0 0 0 0 0 0 0 0 0 0 0 0 0 0 0
$$ 0 0 0 0 0 0 0 0 0 0 0 0 0 0 0 0 0 0 0 0 0 0 0 0 0 0 0 0
$$ ##$INSTRUM= <CAB AV4 600 MHZ BASIC>
$$ ##$INTEGFAC= (0..63)
$$ 0 0 0 0 0 0 0 0 0 0 0 0 0 0 0 0 0 0 0 0 0 0 0 0 0 0 0 0 0 0 0 0 0 0 0 0
$$ 0 0 0 0 0 0 0 0 0 0 0 0 0 0 0 0 0 0 0 0 0 0 0 0 0 0 0 0
$$ ##$L= (0..31)
$$ 1 1 1 1 1 1 1 1 1 1 1 1 1 1 1 1 1 1 1 1 1 1 1 1 1 1 1 1 1 1 1 1
$$ ##$LFILTER= 100
$$ ##$LGAIN= -5
$$ ##$LINPSTP= 0
$$ ##$LOCKED= yes
$$ ##$LOCKFLD= -6305
$$ ##$LOCKGN= 129.553863525391
$$ ##$LOCKPOW= -18
$$ ##$LOCKPPM= 4.69999980926514
$$ ##$LOCNUC= <2H>
$$ ##$LOCPHAS= 280.3738
$$ ##$LOCSHFT= yes
$$ ##$LOCSW= 0
$$ ##$LTIME= 0.349999994039536
$$ ##$MASR= 4200
$$ ##$MULEXPNO= (0..15)
$$ 0 0 0 0 0 0 0 0 0 0 0 0 0 0 0 0
$$ ##$NBL= 1
$$ ##$NC= 0
$$ ##$NLOGCH= 4
$$ ##$NOVFLW= 0
$$ ##$NS= 32
$$ ##$NUC1= <1H>
$$ ##$NUC2= <off>
$$ ##$NUC3= <off>
$$ ##$NUC4= <off>
$$ ##$NUC5= <off>
$$ ##$NUC6= <off>
$$ ##$NUC7= <off>
$$ ##$NUC8= <off>
$$ ##$NUCLEUS= <off>
$$ ##$NUSLIST= <automatic>
$$ ##$NusAMOUNT= 100
$$ ##$NusFPNZ= no
$$ ##$NusJSP= 0
$$ ##$NusSEED= 54321
$$ ##$NusSPTYPE= 0
$$ ##$NusT2= 1
$$ ##$NusTD= 0
$$ ##$O1= 2819.5
$$ ##$O2= 2819.428
$$ ##$O3= 2819.428
$$ ##$O4= 2819.428
$$ ##$O5= 2819.428
$$ ##$O6= 2819.428
$$ ##$O7= 2819.428
$$ ##$O8= 2819.428
$$ ##$OVERFLW= 0
$$ ##$P= (0..63)
$$ 8.06 8.06 16.12 0 0 16.5 25 50 20000 0 0 80000 80000 1000 0 0 1000 2500
$$ 100000 600 0 0 0 0 0 180 100000 8.06 0 1000 0 0 20000 0 0 0 0 0 0 0 2000
$$ 0 0 0 200 0 80000 46600 10000 30000 66000 0 3300 0 4000 0 0 0 0 0 0 0 0
$$ 0
$$ ##$PACOIL= (0..32)
$$ 1 5 0 3 4 2 0 0 0 0 0 0 0 0 0 0 0 0 0 0 0 0 0 0 0 0 0 0 0 0 0 0 0
$$ ##$PAPS= 0
$$ ##$PARMODE= 0
$$ ##$PCPD= (0..9)
$$ 0 70 0 0 0 0 0 0 0 0
$$ ##$PEXSEL= (0..9)
$$ 1 1 1 1 1 1 1 1 1 1
$$ ##$PHCOR= (0..31)
$$ 0 0 0 0 0 0 0 0 0 0 0 0 0 0 0 0 0 0 0 0 0 0 0 0 0 0 0 0 0 0 0 0
$$ ##$PHLIST= <>
$$ ##$PH_ref= 0
$$ ##$PL= (0..63)
$$ 120 120 120 120 120 120 120 120 120 120 120 120 120 120 120 120 120 120
$$ 120 120 120 120 120 120 120 120 120 120 120 120 120 120 120 120 120 120
$$ 120 120 120 120 120 120 120 120 120 120 120 120 120 120 120 120 120 120
$$ 120 120 120 120 120 120 120 120 120 120
$$ ##$PLSTEP= 0.1
$$ ##$PLSTRT= -6
$$ ##$PLW= (0..63)
$$ 0 6.4045 0 0 0 0 0 0 0 1.6646e-05 0.66584 0.051377 0 0 0 0 0 0 6.4045 0.084929
$$ 0 0 0 0 0 0 0 0.051377 0 0.66584 0 0 6.6584e-07 0 0 0 0 0 0 0 0 0 0 0 0
$$ 0 0 0 0 0 0 0 0 0 0 0 0 0 0 0 0 0 0 0
$$ ##$PLWMAX= (0..7)
$$ 104.7619 0 0 0 0 0 0 0
$$ ##$PQPHASE= 0
$$ ##$PQSCALE= 1
$$ ##$PR= 1
$$ ##$PRECHAN= (0..32)
$$ -1 2 3 0 4 -1 5 -1 1 -1 -1 -1 -1 -1 -1 -1 -1 -1 -1 -1 -1 -1 -1 -1 -1 -1
$$ -1 -1 -1 -1 -1 -1 -1
$$ ##$PROBHD= <Z151284_0002 (CP QCI 600S3 H/P/C-N-D-05 Z)>
$$ ##$PROBINPUTS= (0..15)
$$ <1H> <31P> <13C> <15N> <2H> <> <> <> <> <> <> <> <> <> <> <>
$$ ##$PULPROG= <noesygppr1d>
$$ ##$PW= 0
$$ ##$PYNM= <>
$$ ##$ProjAngle= 0
$$ ##$QNP= 0
$$ ##$RECCHAN= (0..9)
$$ 0 1 0 0 0 0 0 0 0 0
$$ ##$RECPH= 0
$$ ##$RECPRE= (0..24)
$$ -1 0 -1 -1 -1 -1 -1 -1 -1 -1 -1 -1 -1 -1 -1 -1 -1 -1 -1 -1 -1 -1 -1 -1
$$ -1
$$ ##$RECPRFX= (0..32)
$$ 1 0 1 0 1 1 0 0 0 0 0 0 0 0 0 0 0 0 0 0 0 0 0 0 0 0 0 0 0 0 0 0 0
$$ ##$RG= 101
$$ ##$RO= 0
$$ ##$RSEL= (0..24)
$$ 0 1 0 0 0 0 0 0 0 0 0 0 0 0 0 0 0 0 0 0 0 0 0 0 0
$$ ##$SAMPLEID= <>
$$ ##$SFO1= 600.072819428
$$ ##$SFO2= 600.072819428
$$ ##$SFO3= 600.072819428
$$ ##$SFO4= 600.072819428
$$ ##$SFO5= 600.072819428
$$ ##$SFO6= 600.072819428
$$ ##$SFO7= 600.072819428
$$ ##$SFO8= 600.072819428
$$ ##$SHAPPR= (0..15)
$$ 1 1 1 1 1 1 1 1 1 1 1 1 1 1 1 1
$$ ##$SOLVENT= <H2O+D2O+DMSO>
$$ ##$SOLVOLD= <off>
$$ ##$SP= (0..63)
$$ 120 120 120 120 120 120 120 120 120 120 120 120 120 120 120 120 120 120
$$ 120 120 120 120 120 120 120 120 120 120 120 120 120 120 120 120 120 120
$$ 120 120 120 120 120 120 120 120 120 120 120 120 120 120 120 120 120 120
$$ 120 120 120 120 120 120 120 120 120 120
$$ ##$SPECTR= 0
$$ ##$SPINCNT= 0
$$ ##$SPNAM= (0..63)
$$ <> <Gaus1_270.1000> <Gaus1_180r.1000> <> <> <Sinc1.1000> <Squa100.1000>
$$ <> <Squa100.1000> <> <Sinc1.1000> <Sinc1.1000> <> <> <> <> <> <> <> <Sinc1.1000>
$$ <Sinc1.1000> <Sinc1.1000> <Sinc1.1000> <> <> <> <> <> <> <Crp60,20,20.10>
$$ <Bip720,50,20.1> <> <> <Sinc1.1000> <Rsnob.1000> <Gaus1_180r.1000> <Gaus1_180r.1000>
$$ <Crp_psyche.20> <> <> <Gaus1_180i.1000> <Squa100.1000> <> <> <> <> <Reburp.1000>
$$ <> <> <> <> <> <> <> <> <> <> <> <> <> <> <> <> <>
$$ ##$SPOAL= (0..63)
$$ 0.5 1 0.5 0.5 0.5 0.5 0.5 0.5 0.5 0.5 0.5 0.5 0.5 0.5 0.5 0.5 0.5 0.5 0.5
$$ 1 1 1 1 0.5 0.5 0.5 0.5 0.5 0.5 0.5 0.5 0.5 0.5 0.5 0.5 0.5 0.5 0.5 0.5
$$ 0.5 0.5 0.5 0.5 0.5 0.5 0.5 0.5 0.5 0.5 0.5 0.5 0.5 0.5 0.5 0.5 0.5 0.5
$$ 0.5 0.5 0.5 0.5 0.5 0.5 0.5
$$ ##$SPOFFS= (0..63)
$$ 0 0 0 0 0 0 0 0 0 0 0 0 0 0 0 0 0 0 0 0 0 0 0 0 0 0 0 0 0 0 0 0 0 0 0 0
$$ 0 0 0 0 0 0 0 0 0 0 0 0 0 0 0 0 0 0 0 0 0 0 0 0 0 0 0 0
$$ ##$SPPEX= (0..63)
$$ 0 0 0 0 0 0 0 0 0 0 0 0 0 0 0 0 0 0 0 0 0 0 0 0 0 0 0 0 0 0 0 0 0 0 0 0
$$ 0 0 0 0 0 0 0 0 0 0 0 0 0 0 0 0 0 0 0 0 0 0 0 0 0 0 0 0
$$ ##$SPW= (0..63)
$$ 0 3.4547e-06 1.5354e-06 0 0 0.0012 1.6646e-05 0 4.1615e-08 0 0.0012 0.0012
$$ 0 0 0 0 0 0 0 2.450918e-06 3.809873e-06 1.778941e-06 9.59368e-06 0 0 0
$$ 0 0 0 0.015896 0.66584 0 0 7.4998e-05 1.6786e-05 1.5354e-06 9.8267e-05
$$ 5.4896e-05 0 0 2.2559e-06 4.1615e-08 0 0 0 0 0.023047 0 0 0 0 0 0 0 0 0
$$ 0 0 0 0 0 0 0 0
$$ ##$SUBNAM= (0..9)
$$ <> <> <> <> <> <> <> <> <> <>
$$ ##$SW= 29.758293125432
$$ ##$SWIBOX= (0..32)
$$ 0 3 0 0 0 0 0 0 0 0 0 0 0 0 0 0 0 0 0 0 0 0 0 0 0 0 0 0 0 0 0 0 0
$$ ##$SW_h= 17857.1428571429
$$ ##$SWfinal= 0
$$ ##$SigLockShift= 0
$$ ##$TD= 142856
$$ ##$TD0= 1
$$ ##$TD_INDIRECT= (0..7)
$$ 0 0 0 0 0 0 0 0
$$ ##$TDav= 1
$$ ##$TE= 297.9982
$$ ##$TE1= 299.7138
$$ ##$TE2= 0
$$ ##$TE3= 0
$$ ##$TE4= 0
$$ ##$TEG= 300
$$ ##$TE_MAGNET= 0
$$ ##$TE_PIDX= 1
$$ ##$TE_RAW= 299.7138
$$ ##$TE_STAB= (0..9)
$$ 2 2 0 0 0 0 0 0 0 0
$$ ##$TOTROT= (0..63)
$$ 0 0 0 0 0 0 0 0 0 0 0 0 0 0 0 0 0 0 0 0 0 0 0 0 0 0 0 0 0 0 0 0 0 0 0 0
$$ 0 0 0 0 0 0 0 0 0 0 0 0 0 0 0 0 0 0 0 0 0 0 0 0 0 0 0 0
$$ ##$TUBE_TYPE= <>
$$ ##$USERA1= <>
$$ ##$USERA10= <>
$$ ##$USERA2= <>
$$ ##$USERA3= <>
$$ ##$USERA4= <>
$$ ##$USERA5= <>
$$ ##$USERA6= <>
$$ ##$USERA7= <>
$$ ##$USERA8= <>
$$ ##$USERA9= <>
$$ ##$UUID= <55e16ecc-2427-49d2-9628-ed7f97a8955e>
$$ ##$V9= 5
$$ ##$VALIDCODE= -1
$$ ##$VALIST= <>
$$ ##$VCLIST= <>
$$ ##$VDLIST= <>
$$ ##$VPLIST= <>
$$ ##$VTLIST= <>
$$ ##$WAVEMAKER= (0..7)
$$ <> <> <> <> <> <> <> <>
$$ ##$WBST= 1024
$$ ##$WBSW= (0..7)
$$ 8 10 10 10 10 10 10 10
$$ ##$XL= 0
$$ ##$YL= 0
$$ ##$YMAX_a= 3309378002.14062
$$ ##$YMIN_a= -5106585432.625
$$ ##$ZGOPTNS= <-DFLAG_BLK>
$$ ##$scaledByNS= no
$$ ##$scaledByRG= no
$$ ##$shimCoilTempK= 300.15
$$ ##END=
$$ 
##$PARAMETER FILE=	(audita.txt, ASCII, /Volumes/jahus0271/20240718%20AA1C11%20only/10/audita.txt, 0)
$$ ##TITLE= Audit trail, TopSpin 4.3.0
$$ ##JCAMPDX= 5.01
$$ ##ORIGIN= Bruker BioSpin GmbH
$$ ##OWNER= root
$$ $$ /root/.topspin-BladeEpu/local_acqu/20240718 AA1C11 only/10/audita.txt
$$ ##AUDIT TRAIL=  $$ (NUMBER, WHEN, WHO, WHERE, PROCESS, VERSION, WHAT)
$$ (   1,<2024-07-18T18:17:42.839+0000>,<CZC7319KW6\nmr>,<CZC7319KW6>,<go4>,<TopSpin 4.3.0>,
$$       <acquisition in progress>)
$$ $$ C:/Bruker/nmrdata/jahus0271/20240718 AA1C11 only/10/audita.txt
$$ (   2,<2024-07-18T18:21:11.313+0000>,<CZC7319KW6\nmr>,<CZC7319KW6>,<go4>,<TopSpin 4.3.0>,
$$       <created by zg on 'CAB AV4 600 MHZ BASIC' (CZC7319KW6) by user 'CZC7319KW6\nmr'
$$        on data set with UUID '063d4eba-4532-11ef-91ca-001395264de6'
$$        started at 2024-07-18 18:17:42.839 +0000, POWCHK enabled, PULCHK disabled,
$$        completed at 2024-07-18 18:21:11.312 +0000
$$        configuration hash MD5:
$$        2C CE AA 86 5E 77 A0 E6 62 B9 BC D1 C3 42 5A 88
$$        double data hash MD5: 142856
$$        81 4D 8C 3F 2D BD 60 8F 35 9D C2 6A DE 85 C7 97>)
$$ (   3,<2024-07-18T20:18:09.298+0200>,<nmr>,<CZC7319KW6>,<xwish3>,<TopSpin 4.3.0>,
$$       <ICON-NMR User ID: jahus0271
$$        double data hash MD5: 142856
$$        81 4D 8C 3F 2D BD 60 8F 35 9D C2 6A DE 85 C7 97>)
$$ ##END=
$$ 
$$ $$ hash MD5
$$ $$ AB C2 47 5E 6B 98 13 8B D0 B1 1D 58 4A 4F 77 58
$$ 
##$PARAMETER FILE=	(auditp.txt, ASCII, /Volumes/jahus0271/20240718%20AA1C11%20only/10/pdata/1/auditp.txt, 0)
$$ ##TITLE= Audit trail, TopSpin 4.3.0
$$ ##JCAMPDX= 5.01
$$ ##ORIGIN= Bruker BioSpin GmbH
$$ ##OWNER= nmr
$$ $$ C:/Bruker/nmrdata/jahus0271/20240718 AA1C11 only/10/pdata/1/auditp.txt
$$ ##AUDIT TRAIL=  $$ (NUMBER, WHEN, WHO, WHERE, PROCESS, VERSION, WHAT)
$$ (   1,<2024-07-18T18:17:42.839+0000>,<CZC7319KW6\nmr>,<CZC7319KW6>,<go4>,<TopSpin 4.3.0>,
$$       <acquisition in progress>)
$$ $$ C:/Bruker/nmrdata/jahus0271/20240718 AA1C11 only/10/audita.txt
$$ (   2,<2024-07-18T18:21:11.313+0000>,<CZC7319KW6\nmr>,<CZC7319KW6>,<go4>,<TopSpin 4.3.0>,
$$       <created by zg on 'CAB AV4 600 MHZ BASIC' (CZC7319KW6) by user 'CZC7319KW6\nmr'
$$        on data set with UUID '063d4eba-4532-11ef-91ca-001395264de6'
$$        started at 2024-07-18 18:17:42.839 +0000, POWCHK enabled, PULCHK disabled,
$$        completed at 2024-07-18 18:21:11.312 +0000
$$        configuration hash MD5:
$$        2C CE AA 86 5E 77 A0 E6 62 B9 BC D1 C3 42 5A 88
$$        double data hash MD5: 142856
$$        81 4D 8C 3F 2D BD 60 8F 35 9D C2 6A DE 85 C7 97>)
$$ (   3,<2024-07-18T20:18:09.298+0200>,<nmr>,<CZC7319KW6>,<xwish3>,<TopSpin 4.3.0>,
$$       <ICON-NMR User ID: jahus0271
$$        double data hash MD5: 142856
$$        81 4D 8C 3F 2D BD 60 8F 35 9D C2 6A DE 85 C7 97>)
$$ (   4,<2024-07-18T20:18:10.876+0200>,<nmr/jahus0271>,<CZC7319KW6>,<proc1d>,<TopSpin 4.3.0>,
$$       <Start of raw data processing
$$        efp LB = 0.3 FT_mod = 6 PKNL = 1 PHC0 = 0 PHC1 = 0 SI = 128K 
$$        data hash MD5: 128K
$$        C9 37 D9 AE CA 49 A4 D5 63 8F D8 CE CB 74 63 F7>)
$$ (   5,<2024-07-18T20:18:11.986+0200>,<nmr/jahus0271>,<CZC7319KW6>,<proc1d>,<TopSpin 4.3.0>,
$$       <pk PHC0 = 55.27771 PHC1 = 0 
$$        data hash MD5: 128K
$$        95 3F E0 54 40 E2 2C B3 97 82 DA EA AA 36 C4 FA>)
$$ (   6,<2024-07-18T20:18:12.267+0200>,<nmr/jahus0271>,<CZC7319KW6>,<xwish3>,<TopSpin 4.3.0>,
$$       <ICON-NMR User ID: jahus0271
$$        data hash MD5: 128K
$$        95 3F E0 54 40 E2 2C B3 97 82 DA EA AA 36 C4 FA>)
$$ ##END=
$$ 
$$ $$ hash MD5
$$ $$ 78 C6 49 F1 6D 77 66 CB 12 CD A8 D6 92 A3 F3 01
$$ 
##$PARAMETER FILE=	(datafile, ASCII, /Volumes/jahus0271/20240718%20AA1C11%20only/10/fid, 0)
$$ 
##$PARAMETER FILE=	(format.temp, ASCII, /Volumes/jahus0271/20240718%20AA1C11%20only/10/format.temp, 0)
$$ EDIT_PAR COMMAND FILE
$$ 
$$ DI_MODE         LONG
$$ ED_ENTRY        ACQU
$$ ORDER           FILE
$$ 
$$ 
$$ HEADER		"F2 - Acquisition Parameters"
$$ T_NAME		Date_
$$ 		TYPE	R64
$$ 		CLASS	ACQU
$$ 		SUBRANGE 0.0 50000000
$$ 		REL	"Date_=itodate(DATE)"
$$ 		INV_REL	"DATE=datetoi(Date_,DATE)"
$$ 		FORMAT	"%14.0f"
$$ 		TEXT	" "
$$ END
$$ T_NAME		Time
$$ 		TYPE	R32
$$ 		CLASS	ACQU
$$ 		SUBRANGE 0.0 1000000
$$ 		REL	"Time=itotime(DATE)"
$$ 		INV_REL	"DATE=timetoi(Time,DATE)"
$$ 		FORMAT	"%14.2f h"
$$ 		TEXT	" "
$$ END
$$ NAME		INSTRUM
$$ 		TEXT	" "
$$ END
$$ NAME		PROBHD
$$ 		FORMAT	"%14.14s"
$$ 		TEXT	" "
$$ END
$$ NAME		PULPROG
$$ 		TEXT	" "
$$ END
$$ NAME		TD
$$ 		TEXT	" "
$$ END
$$ NAME		SOLVENT
$$ 		TEXT	" "
$$ END
$$ NAME		NS
$$ 		TEXT	" "
$$ END
$$ NAME		DS
$$ 		TEXT	" "
$$ END
$$ T_NAME		SWH
$$ 		TYPE	R64
$$ 		CLASS	ACQU
$$ 		SUBRANGE 0.0 1e8
$$ 		REL	"SWH=SW*SFO1"
$$ 		INV_REL "SW=SWH/SFO1"
$$ 		UNIT	"Hz"
$$ 		FORMAT	"%14.3f Hz"
$$ 		TEXT	" "
$$ END
$$ T_NAME          FIDRES
$$                 TYPE    R32
$$                 CLASS   ACQU
$$                 SUBRANGE 0.0 100000
$$                 REL     "FIDRES=2*SW*SFO1/TD"
$$                 INV_REL "TD = nextpow(2*SW*SFO1/FIDRES)"
$$ 		UNIT	"Hz"
$$ 		FORMAT	"%14.6f Hz"
$$ 		TEXT	" "
$$ END
$$ T_NAME          AQ
$$ 		TYPE	R32
$$ 		CLASS	ACQU
$$ 		SUBRANGE 0.0 1000
$$ 		REL	"AQ=aqcalc(SW,SFO1,TD,DIGTYP)"
$$ 		INV_REL	"TD=tdcalc(SW,SFO1,1.0e6*AQ,DIGTYP)"
$$ 		UNIT	"sec"
$$ 		FORMAT	"%14.7f sec"
$$ 		TEXT	" "
$$ END
$$ NAME		RG
$$ 		TEXT	" "
$$ END
$$ T_NAME          DW
$$ 		TYPE	R32
$$ 		CLASS	ACQU
$$ 		SUBRANGE 0.0 1000000
$$ 		REL	"DW=1/(2*SW*SFO1)"
$$ 		INV_REL	"SW=1000000/(2*(0.005+DW)*SFO1)"
$$ 		UNIT	"usec"
$$ 		FORMAT	"%14.3lf usec"
$$ 		TEXT	" "
$$ END
$$ NAME		DE
$$ 		FORMAT	"%14.2f usec"
$$ 		TEXT	" "
$$ END
$$ NAME		TE
$$ 		FORMAT	"%14.1f K"
$$ 		TEXT	" "
$$ END
$$ T_NAME		D1
$$ TYPE	R32
$$ CLASS	ACQU
$$ SUBRANGE 0.0 1e38
$$ REL	"D1=D[1]"
$$ INV_REL	"D[1]=D1"
$$ UNIT	"sec"
$$ FORMAT	"%14.8f sec"
$$ TEXT	" "
$$ END
$$ T_NAME		D8
$$ TYPE	R32
$$ CLASS	ACQU
$$ SUBRANGE 0.0 1e38
$$ REL	"D8=D[8]"
$$ INV_REL	"D[8]=D8"
$$ UNIT	"sec"
$$ FORMAT	"%14.8f sec"
$$ TEXT	" "
$$ END
$$ T_NAME		D12
$$ TYPE	R32
$$ CLASS	ACQU
$$ SUBRANGE 0.0 1e38
$$ REL	"D12=D[12]"
$$ INV_REL	"D[12]=D12"
$$ UNIT	"sec"
$$ FORMAT	"%14.8f sec"
$$ TEXT	" "
$$ END
$$ T_NAME		D16
$$ TYPE	R32
$$ CLASS	ACQU
$$ SUBRANGE 0.0 1e38
$$ REL	"D16=D[16]"
$$ INV_REL	"D[16]=D16"
$$ UNIT	"sec"
$$ FORMAT	"%14.8f sec"
$$ TEXT	" "
$$ END
$$ NAME		TD0
$$ TEXT	" "
$$ END
$$ NAME		ZGOPTNS
$$ TEXT	" "
$$ END
$$ NAME		SFO1
$$ FORMAT	"%14.7f MHz"
$$ TEXT	" "
$$ END
$$ NAME		NUC1
$$ NONEDIT
$$ TEXT	" "
$$ END
$$ T_NAME		P0
$$ TYPE	R32
$$ CLASS	ACQU
$$ SUBRANGE 0.0 1.0e10
$$ REL	"P0=P[0]"
$$ INV_REL	"P[0]=P0"
$$ UNIT	"usec"
$$ FORMAT	"%14.2f usec"
$$ TEXT	" "
$$ END
$$ T_NAME		P1
$$ TYPE	R32
$$ CLASS	ACQU
$$ SUBRANGE 0.0 1.0e10
$$ REL	"P1=P[1]"
$$ INV_REL	"P[1]=P1"
$$ UNIT	"usec"
$$ FORMAT	"%14.2f usec"
$$ TEXT	" "
$$ END
$$ T_NAME		PLW1
$$ TYPE	R32
$$ CLASS	ACQU
$$ REL	"PLW1=PLW[1]"
$$ INV_REL	"PLW[1]=PLW1"
$$ UNIT	"W"
$$ FORMAT	"%14.8f W"
$$ TEXT	"power PLW1 "
$$ END
$$ T_NAME		PLW9
$$ TYPE	R32
$$ CLASS	ACQU
$$ REL	"PLW9=PLW[9]"
$$ INV_REL	"PLW[9]=PLW9"
$$ UNIT	"W"
$$ FORMAT	"%14.8f W"
$$ TEXT	"power PLW9 "
$$ END
$$ NAME		GPNAM[1]
$$ TEXT	" "
$$ END
$$ T_NAME		GPZ1
$$ TYPE	R32
$$ CLASS	ACQU
$$ SUBRANGE -100.0 100.0
$$ REL	"GPZ1=GPZ[1]"
$$ INV_REL	"GPZ[1]=GPZ1"
$$ UNIT	"%"
$$ FORMAT	"%14.2f %"
$$ TEXT	" "
$$ END
$$ NAME		GPNAM[2]
$$ TEXT	" "
$$ END
$$ T_NAME		GPZ2
$$ TYPE	R32
$$ CLASS	ACQU
$$ SUBRANGE -100.0 100.0
$$ REL	"GPZ2=GPZ[2]"
$$ INV_REL	"GPZ[2]=GPZ2"
$$ UNIT	"%"
$$ FORMAT	"%14.2f %"
$$ TEXT	" "
$$ END
$$ T_NAME		P16
$$ TYPE	R32
$$ CLASS	ACQU
$$ SUBRANGE 0.0 1.0e10
$$ REL	"P16=P[16]"
$$ INV_REL	"P[16]=P16"
$$ UNIT	"usec"
$$ FORMAT	"%14.2f usec"
$$ TEXT	" "
$$ END
$$ 
##$PARAMETER FILE=	(procs, ASCII, /Volumes/jahus0271/20240718%20AA1C11%20only/10/pdata/1/procs, 0)
$$ ##TITLE= Parameter file, TopSpin 4.3.0
$$ ##JCAMPDX= 5.0
$$ ##DATATYPE= Parameter Values
$$ ##NPOINTS= 6	$$ modification sequence number
$$ ##ORIGIN= Bruker BioSpin GmbH
$$ ##OWNER= nmr
$$ $$ 2024-07-18 20:18:12.064 +0200  nmr@CZC7319KW6
$$ $$ C:/Bruker/nmrdata/jahus0271/20240718 AA1C11 only/10/pdata/1/procs
$$ $$ process C:\Bruker\TopSpin4.3.0\prog\mod\sref.exe
$$ ##$ABSF1= 0
$$ ##$ABSF2= 0
$$ ##$ABSG= 0
$$ ##$ABSL= 0
$$ ##$ALPHA= 0
$$ ##$AQORDER= 0
$$ ##$ASSFAC= 0
$$ ##$ASSFACI= 0
$$ ##$ASSFACX= 0
$$ ##$ASSWID= 0
$$ ##$AUNMP= <proc_plasma_noesy>
$$ ##$AXLEFT= 0
$$ ##$AXNAME= <>
$$ ##$AXNUC= <1H>
$$ ##$AXRIGHT= 0
$$ ##$AXTYPE= 0
$$ ##$AXUNIT= <>
$$ ##$AZFE= 0.1
$$ ##$AZFW= 0.1
$$ ##$BCFW= 0
$$ ##$BC_mod= 0
$$ ##$BYTORDP= 0
$$ ##$COROFFS= 0
$$ ##$CY= 100
$$ ##$DATMOD= 1
$$ ##$DC= 0
$$ ##$DFILT= <>
$$ ##$DTYPP= 0
$$ ##$ERETIC= no
$$ ##$F1P= 12
$$ ##$F2P= -0.5
$$ ##$FCOR= 1
$$ ##$FTSIZE= 131072
$$ ##$FT_mod= 6
$$ ##$GAMMA= 0
$$ ##$GB= 0
$$ ##$INTBC= 1
$$ ##$INTSCL= 1
$$ ##$ISEN= 128
$$ ##$LB= 0.3
$$ ##$LEV0= 0
$$ ##$LPBIN= 0
$$ ##$MAXI= 10000
$$ ##$MC2= 0
$$ ##$MEAN= 0
$$ ##$ME_mod= 0
$$ ##$MI= 0
$$ ##$MddCEXP= no
$$ ##$MddCT_SP= no
$$ ##$MddF180= no
$$ ##$MddLAMBDA= 0
$$ ##$MddMEMORY= 0
$$ ##$MddMERGE= 0
$$ ##$MddNCOMP= 0
$$ ##$MddNITER= 0
$$ ##$MddNOISE= 0
$$ ##$MddPHASE= 0
$$ ##$MddSEED= 0
$$ ##$MddSRSIZE= 0
$$ ##$Mdd_CsALG= 0
$$ ##$Mdd_CsLAMBDA= 0
$$ ##$Mdd_CsNITER= 0
$$ ##$Mdd_CsNORM= 0
$$ ##$Mdd_CsVE= no
$$ ##$Mdd_CsZF= 0
$$ ##$Mdd_LrLAMBDA= 0
$$ ##$Mdd_LrNITER= 0
$$ ##$Mdd_LrRANK= 0
$$ ##$Mdd_LrZF= 0
$$ ##$Mdd_mod= 0
$$ ##$NCOEF= 0
$$ ##$NC_proc= 16
$$ ##$NLEV= 6
$$ ##$NOISF1= 7.934625
$$ ##$NOISF2= 7.601621
$$ ##$NSP= 0
$$ ##$NTH_PI= 0
$$ ##$NZP= 0
$$ ##$OFFSET= 19.57771
$$ ##$PC= 1
$$ ##$PHC0= 55.27771
$$ ##$PHC1= 0
$$ ##$PH_mod= 1
$$ ##$PKNL= yes
$$ ##$PPARMOD= 0
$$ ##$PPDIAG= 0
$$ ##$PPIPTYP= 0
$$ ##$PPMPNUM= 100
$$ ##$PPRESOL= 1
$$ ##$PSCAL= 4
$$ ##$PSIGN= 0
$$ ##$PYNMP= <proc.py>
$$ ##$RDF1= 0
$$ ##$RDF2= 0
$$ ##$RDFWHM= 0
$$ ##$RDINT= 0
$$ ##$RDPOS= 0
$$ ##$REVERSE= no
$$ ##$SF= 600.07
$$ ##$SI= 131072
$$ ##$SIGF1= 9
$$ ##$SIGF2= 5
$$ ##$SINO= 0
$$ ##$SIOLD= 131072
$$ ##$SPECTYP= <PROTON>
$$ ##$SREF_mod= 1
$$ ##$SREGLST= <1H.H2O+D2O>
$$ ##$SSB= 0
$$ ##$STSI= 131072
$$ ##$STSR= 0
$$ ##$SW_p= 17857.1428571429
$$ ##$SYMM= 0
$$ ##$S_DEV= 0
$$ ##$TDeff= 142856
$$ ##$TDoff= 0
$$ ##$TI= <>
$$ ##$TILT= no
$$ ##$TM1= 0
$$ ##$TM2= 0
$$ ##$TOPLEV= 0
$$ ##$USERP1= <>
$$ ##$USERP10= <>
$$ ##$USERP2= <>
$$ ##$USERP3= <>
$$ ##$USERP4= <>
$$ ##$USERP5= <>
$$ ##$USERP6= <>
$$ ##$USERP7= <>
$$ ##$USERP8= <>
$$ ##$USERP9= <>
$$ ##$WDW= 1
$$ ##$XDIM= 0
$$ ##$YMAX_p= 12530355
$$ ##$YMIN_p= -335459410
$$ ##END=
$$ 
##$PARAMETER FILE=	(title, ASCII, /Volumes/jahus0271/20240718%20AA1C11%20only/10/pdata/1/title, 0)
$$ 
$$ 
##$PARAMETER FILE=	(uxnmr.par, ASCII, /Volumes/jahus0271/20240718%20AA1C11%20only/10/uxnmr.par, 0)
$$ ##TITLE= Parameter file, TopSpin 4.3.0
$$ ##JCAMPDX= 5.0
$$ ##DATATYPE= Parameter Values
$$ ##NPOINTS= 1	$$ modification sequence number
$$ ##ORIGIN= Bruker BioSpin GmbH
$$ ##OWNER= root
$$ $$ 2024-06-17 07:41:48.056 +0000  root@BladeEpu
$$ $$ /opt/topspin/conf/instr/spect/uxnmr.par
$$ $$ process /opt/topspin/prog/mod/cfserver
$$ ##$ACBTAT= (0..64)
$$ 0 66 66 66 72 50 0 0 0 0 0 0 0 0 0 0 0 0 0 0 0 0 0 0 0 0 0 0 0 0 0 0 0
$$ 0 0 0 0 0 0 0 0 0 0 0 0 0 0 0 0 0 0 0 0 0 0 0 0 0 0 0 0 0 0 0 0
$$ ##$ACBTBLK= (0..64)
$$ 0 35 36 34 33 41 0 0 0 0 0 0 0 0 0 0 0 0 0 0 0 0 0 0 0 0 0 0 0 0 0 0 0
$$ 0 0 0 0 0 0 0 0 0 0 0 0 0 0 0 0 0 0 0 0 0 0 0 0 0 0 0 0 0 0 0 0
$$ ##$ACBTCTL= (0..64)
$$ 0 6 6 6 6 6 0 0 0 0 0 0 0 0 0 0 0 0 0 0 0 0 0 0 0 0 0 0 0 0 0 0 0 0 0 0
$$ 0 0 0 0 0 0 0 0 0 0 0 0 0 0 0 0 0 0 0 0 0 0 0 0 0 0 0 0 0
$$ ##$ACBTDI= (0..64)
$$ 0 -1062706419 -1062706419 -1062706420 -1062706420 -1062706415 0 0 0 0 0
$$ 0 0 0 0 0 0 0 0 0 0 0 0 0 0 0 0 0 0 0 0 0 0 0 0 0 0 0 0 0 0 0 0 0 0 0 0
$$ 0 0 0 0 0 0 0 0 0 0 0 0 0 0 0 0 0 0
$$ ##$ACBTDM= (0..64)
$$ 0 10 10 10 25 10 0 0 0 0 0 0 0 0 0 0 0 0 0 0 0 0 0 0 0 0 0 0 0 0 0 0 0
$$ 0 0 0 0 0 0 0 0 0 0 0 0 0 0 0 0 0 0 0 0 0 0 0 0 0 0 0 0 0 0 0 0
$$ ##$ACBTFHI= (0..64)
$$ 0 600 600 600 600 93 0 0 0 0 0 0 0 0 0 0 0 0 0 0 0 0 0 0 0 0 0 0 0 0 0
$$ 0 0 0 0 0 0 0 0 0 0 0 0 0 0 0 0 0 0 0 0 0 0 0 0 0 0 0 0 0 0 0 0 0 0
$$ ##$ACBTFL= (0..64)
$$ 0 248 248 248 248 8 0 0 0 0 0 0 0 0 0 0 0 0 0 0 0 0 0 0 0 0 0 0 0 0 0 0
$$ 0 0 0 0 0 0 0 0 0 0 0 0 0 0 0 0 0 0 0 0 0 0 0 0 0 0 0 0 0 0 0 0 0
$$ ##$ACBTFLO= (0..64)
$$ 0 15 15 15 180 91 0 0 0 0 0 0 0 0 0 0 0 0 0 0 0 0 0 0 0 0 0 0 0 0 0 0 0
$$ 0 0 0 0 0 0 0 0 0 0 0 0 0 0 0 0 0 0 0 0 0 0 0 0 0 0 0 0 0 0 0 0
$$ ##$ACBTINP= (0..64)
$$ 0 3 4 2 1 9 0 0 0 0 0 0 0 0 0 0 0 0 0 0 0 0 0 0 0 0 0 0 0 0 0 0 0 0 0 0
$$ 0 0 0 0 0 0 0 0 0 0 0 0 0 0 0 0 0 0 0 0 0 0 0 0 0 0 0 0 0
$$ ##$ACBTOUT= (0..64)
$$ 0 0 0 0 3 1 0 0 0 0 0 0 0 0 0 0 0 0 0 0 0 0 0 0 0 0 0 0 0 0 0 0 0 0 0 0
$$ 0 0 0 0 0 0 0 0 0 0 0 0 0 0 0 0 0 0 0 0 0 0 0 0 0 0 0 0 0
$$ ##$ACBTPO= (0..64)
$$ 0 500000 500000 500000 100000 5000 0 0 0 0 0 0 0 0 0 0 0 0 0 0 0 0 0 0
$$ 0 0 0 0 0 0 0 0 0 0 0 0 0 0 0 0 0 0 0 0 0 0 0 0 0 0 0 0 0 0 0 0 0 0 0 0
$$ 0 0 0 0 0
$$ ##$ACBTPW= (0..64)
$$ 0 100 100 100 100 1000 0 0 0 0 0 0 0 0 0 0 0 0 0 0 0 0 0 0 0 0 0 0 0 0
$$ 0 0 0 0 0 0 0 0 0 0 0 0 0 0 0 0 0 0 0 0 0 0 0 0 0 0 0 0 0 0 0 0 0 0 0
$$ ##$ACBTSB= (0..64)
$$ 0 16419 16460 8227 8260 0 0 0 0 0 0 0 0 0 0 0 0 0 0 0 0 0 0 0 0 0 0 0 0
$$ 0 0 0 0 0 0 0 0 0 0 0 0 0 0 0 0 0 0 0 0 0 0 0 0 0 0 0 0 0 0 0 0 0 0 0 0
$$ ##$ACBTSDT= (0..64)
$$ 0 2 2 2 2 2 0 0 0 0 0 0 0 0 0 0 0 0 0 0 0 0 0 0 0 0 0 0 0 0 0 0 0 0 0 0
$$ 0 0 0 0 0 0 0 0 0 0 0 0 0 0 0 0 0 0 0 0 0 0 0 0 0 0 0 0 0
$$ ##$AMPDFLT= no
$$ ##$AdmCrpWbWiring= (0..1)
$$ 0 0
$$ ##$AppEth= <no>
$$ ##$AppPort= <no>
$$ ##$BACSAIR= yes
$$ ##$BACSCAP= 0
$$ ##$BACSDEL= 10
$$ ##$BACSOPT= <>
$$ ##$BFREQ= 600.07
$$ ##$BGAETH= (0..9)
$$ <no> <no> <no> <no> <no> <no> <no> <no> <no> <no>
$$ ##$BIRDS= yes
$$ ##$BMPC= 0
$$ ##$BMPCTY= <no>
$$ ##$BPSUTY= <no>
$$ ##$BSAETH= (0..9)
$$ <no> <no> <no> <no> <no> <no> <no> <no> <no> <no>
$$ ##$BSMS= 2
$$ ##$BSMS19FLock= no
$$ ##$BSMSETH= <192.168.99.17>
$$ ##$BgaChFac2= (0..9)
$$ 0 0 0 0 0 0 0 0 0 0
$$ ##$BgaChMap= (0..9)
$$ 0 0 0 0 0 0 0 0 0 0
$$ ##$BgaChMaxv= (0..9)
$$ 0 0 0 0 0 0 0 0 0 0
$$ ##$BgaChRouting= (0..63)
$$ 0 0 0 0 0 0 0 0 0 0 0 0 0 0 0 0 0 0 0 0 0 0 0 0 0 0 0 0 0 0 0 0 0 0 0 0
$$ 0 0 0 0 0 0 0 0 0 0 0 0 0 0 0 0 0 0 0 0 0 0 0 0 0 0 0 0
$$ ##$BgaChShimMap= (0..9)
$$ 0 0 0 0 0 0 0 0 0 0
$$ ##$BgaChShimMaxv= (0..9)
$$ 0 0 0 0 0 0 0 0 0 0
$$ ##$BlaEth= (0..31)
$$ <192.168.99.13> <192.168.99.12> <192.168.99.17> <no> <no> <no> <no> <no>
$$ <no> <no> <no> <no> <no> <no> <no> <no> <no> <no> <no> <no> <no> <no> <no>
$$ <no> <no> <no> <no> <no> <no> <no> <no> <no>
$$ ##$BlaHpLpViaTTL= (0..31)
$$ 0 0 0 0 0 0 0 0 0 0 0 0 0 0 0 0 0 0 0 0 0 0 0 0 0 0 0 0 0 0 0 0
$$ ##$BlaNam= (0..31)
$$ <AV4 BLA2BB500 15-600> <AV4 BLABBH500/100 200-600> <BSMS/2 LOCK TRANSCEIVER 600>
$$ <> <> <> <> <> <> <> <> <> <> <> <> <> <> <> <> <> <> <> <> <> <> <> <>
$$ <> <> <> <> <>
$$ ##$BlaPN= (0..31)
$$ <W152248> <W144061> <Z109890> <> <> <> <> <> <> <> <> <> <> <> <> <> <>
$$ <> <> <> <> <> <> <> <> <> <> <> <> <> <> <>
$$ ##$BlaSN= (0..31)
$$ <000029> <000075> <01053> <> <> <> <> <> <> <> <> <> <> <> <> <> <> <>
$$ <> <> <> <> <> <> <> <> <> <> <> <> <> <>
$$ ##$BmpcEth= <no>
$$ ##$BmpcFw= <no>
$$ ##$BmpcPn= <no>
$$ ##$BmpcPort= <no>
$$ ##$BmpcSn= <no>
$$ ##$BmuEth= <no>
$$ ##$BmuFw= <no>
$$ ##$BmuPn= <no>
$$ ##$BmuSn= <no>
$$ ##$BnlEth= <no>
$$ ##$BnlFw= <no>
$$ ##$BnlPn= <no>
$$ ##$BnlSn= <no>
$$ ##$BpduEth= (0..7)
$$ <no> <no> <no> <no> <no> <no> <no> <no>
$$ ##$BsaChMap1= (0..9)
$$ 0 0 0 0 0 0 0 0 0 0
$$ ##$BsaChMap2= (0..9)
$$ 0 0 0 0 0 0 0 0 0 0
$$ ##$BsaChShimMaxv= (0..9)
$$ 0 0 0 0 0 0 0 0 0 0
$$ ##$BsmsAuxEth= <no>
$$ ##$BsmsLockNuclei= (0..15)
$$ <2H> <no> <no> <no> <no> <no> <no> <no> <no> <no> <no> <no> <no> <no> <no>
$$ <no>
$$ ##$CSW1= (0..31)
$$ 3 4 2 1 9 0 0 0 0 0 0 0 0 0 0 0 0 0 0 0 0 0 0 0 0 0 0 0 0 0 0 0
$$ ##$CSW2= (0..31)
$$ 0 0 0 0 0 0 0 0 0 0 0 0 0 0 0 0 0 0 0 0 0 0 0 0 0 0 0 0 0 0 0 0
$$ ##$CSWNUM= (0..15)
$$ 2 2 1 0 0 0 0 0 0 0 0 0 0 0 0 0
$$ ##$CmrEth= <no>
$$ ##$CmrPartNo= <no>
$$ ##$CmrPort= <no>
$$ ##$CmrSerNo= <no>
$$ ##$CmrType= -1
$$ ##$ConsolePnSn= <H03128OB/8058>
$$ ##$CryoCoolUnitEth= <192.168.98.2>
$$ ##$CryoCoolUnitFw= <20220413>
$$ ##$CryoCoolUnitPn= <Z161936>
$$ ##$CryoCoolUnitSn= <00049>
$$ ##$CryoProAccPnSn= <>
$$ ##$Ctb1Eth= <no>
$$ ##$CustRegisterNo= <>
$$ ##$DATSTAT= no
$$ ##$DPPFAC= 1
$$ ##$DateTimeCreated= <2024-06-17T07:41:48+0000>
$$ ##$Description= <CAB AV4 600 MHZ BASIC>
$$ ##$DrxFiltGrpDel= (0..23)
$$ <68,36,20,9,5,3,2> <68,36,20,9,5,3,2> <68,36,20,9,5,3,2> <68,36,20,9,5,3,2>
$$ <> <> <> <> <> <> <> <> <> <> <> <> <> <> <> <> <> <> <> <>
$$ ##$EcuType= 1
$$ ##$EpuMacAddress= <00:13:95:26:4d:e6>
$$ ##$FCubeDrxDevice= (0..23)
$$ </dev/bbu/drx3.5> </dev/bbu/drx4.5> </dev/bbu/drx5.5> </dev/bbu/drx6.5>
$$ <> <> <> <> <> <> <> <> <> <> <> <> <> <> <> <> <> <> <> <>
$$ ##$FCubeEth= (0..23)
$$ <192.168.180.14> <192.168.180.18> <192.168.180.22> <192.168.180.26> <no>
$$ <no> <no> <no> <no> <no> <no> <no> <no> <no> <no> <no> <no> <no> <no> <no>
$$ <no> <no> <no> <no>
$$ ##$FCubeRtdDevice= (0..23)
$$ </dev/bbu/rtd3.4> </dev/bbu/rtd4.4> </dev/bbu/rtd5.4> </dev/bbu/rtd6.4>
$$ <> <> <> <> <> <> <> <> <> <> <> <> <> <> <> <> <> <> <> <>
$$ ##$FCubeSeqDevice= (0..23)
$$ <> <> <> <> <> <> <> <> <> <> <> <> <> <> <> <> <> <> <> <> <> <> <> <>
$$ ##$FUNCMOD= <>
$$ ##$FuncModBisDat= (0..7)
$$ 0 0 0 0 0 0 0 0
$$ ##$FuncModFRange= (0..7)
$$ <> <> <> <> <> <> <> <>
$$ ##$FuncModPN= (0..7)
$$ <> <> <> <> <> <> <> <>
$$ ##$FuncModSN= (0..7)
$$ <> <> <> <> <> <> <> <>
$$ ##$GCUTYPE= 20
$$ ##$GCubeEth= <192.168.180.38>
$$ ##$GCubeFpfAddr= (0..9)
$$ -1 -1 -1 -1 -1 -1 -1 -1 -1 -1
$$ ##$GCubeProcDevice= (0..1)
$$ </dev/bbu/gproc9.7> <no>
$$ ##$GCubeRtdDevice= (0..1)
$$ </dev/bbu/rtd9.4> <no>
$$ ##$GCubeSeqDevice= (0..1)
$$ <> <>
$$ ##$GCubeSpfAddr= (0..63)
$$ -1 -1 -1 -1 -1 -1 -1 -1 -1 -1 -1 -1 -1 -1 -1 -1 -1 -1 -1 -1 -1 -1 -1 -1
$$ -1 -1 -1 -1 -1 -1 -1 -1 -1 -1 -1 -1 -1 -1 -1 -1 -1 -1 -1 -1 -1 -1 -1 -1
$$ -1 -1 -1 -1 -1 -1 -1 -1 -1 -1 -1 -1 -1 -1 -1 -1
$$ ##$GRADRES= 1
$$ ##$Gctu2Eth= <no>
$$ ##$GcubeSaCtrEth= <no>
$$ ##$GradAmpMaxCurX= (0..10)
$$ 0 0 0 0 0 0 0 0 0 0 0
$$ ##$GradAmpMaxCurY= (0..10)
$$ 0 0 0 0 0 0 0 0 0 0 0
$$ ##$GradAmpMaxCurZ= (0..10)
$$ 9.99999904632568 0 0 0 0 0 0 0 0 0 0
$$ ##$GradAmpName= (0..9)
$$ <GAB in BSMS> <> <> <> <> <> <> <> <> <>
$$ ##$GradAmpPN= (0..9)
$$ <> <> <> <> <> <> <> <> <> <>
$$ ##$GradAmpSN= (0..9)
$$ <> <> <> <> <> <> <> <> <> <>
$$ ##$GradAmpType= (0..10)
$$ 2 0 0 0 0 0 0 0 0 0 0
$$ ##$GradPowClkTime= (0..9)
$$ 0 0 0 0 0 0 0 0 0 0
$$ ##$GradPowIcw= (0..9)
$$ 0 0 0 0 0 0 0 0 0 0
$$ ##$GradPowImax= (0..9)
$$ 0 0 0 0 0 0 0 0 0 0
$$ ##$GradPowType= (0..9)
$$ 0 0 0 0 0 0 0 0 0 0
$$ ##$GradPowVmax= (0..9)
$$ 0 0 0 0 0 0 0 0 0 0
$$ ##$HpprCoverType= 2
$$ ##$LDUETH= <no>
$$ ##$LOCKCONF= <DLM>
$$ ##$LOCSWID= 0
$$ ##$LOCSWIF= 0
$$ ##$Location= <>
$$ ##$LtMasEth= <no>
$$ ##$LtMasType= 0
$$ ##$MAS= 0
$$ ##$MASETIME= 10
$$ ##$MASITIME= 10
$$ ##$MAS_CT= 5
$$ ##$MAS_SG= 0
$$ ##$MAS_TO= 0
$$ ##$MagnCoilPnSn= <BZH 425'600'70H>
$$ ##$MagnDewarPnSn= <D325'54-9636>
$$ ##$MagnetPolarity= 1
$$ ##$MasEth= <no>
$$ ##$MwscuEth= <no>
$$ ##$MwscuPort= <no>
$$ ##$NAMPD= (0..32)
$$ <> <HPLNA 19F1H> <2H> <XBB19F 2HP> <13C> <15N> <31P> <> <> <> <> <> <>
$$ <> <> <> <> <> <> <> <> <> <> <> <> <> <> <> <> <> <> <> <>
$$ ##$NFCU= 4
$$ ##$NRCU= 4
$$ ##$NSGU= 4
$$ ##$NumActDetuneCtr= 0
$$ ##$NumVpu= 0
$$ ##$OrderNo= <10254970>
$$ ##$POWCHK= yes
$$ ##$PRAMD1= (0..7)
$$ 6 0 0 1610612736 0 0 0 0
$$ ##$PRAMD10= (0..7)
$$ 0 0 0 0 0 0 0 0
$$ ##$PRAMD11= (0..7)
$$ 0 0 0 0 0 0 0 0
$$ ##$PRAMD12= (0..7)
$$ 0 0 0 0 0 0 0 0
$$ ##$PRAMD13= (0..7)
$$ 0 0 0 0 0 0 0 0
$$ ##$PRAMD14= (0..7)
$$ 0 0 0 0 0 0 0 0
$$ ##$PRAMD15= (0..7)
$$ 0 0 0 0 0 0 0 0
$$ ##$PRAMD16= (0..7)
$$ 0 0 0 0 0 0 0 0
$$ ##$PRAMD17= (0..7)
$$ 0 0 0 0 0 0 0 0
$$ ##$PRAMD18= (0..7)
$$ 0 0 0 0 0 0 0 0
$$ ##$PRAMD19= (0..7)
$$ 0 0 0 0 0 0 0 0
$$ ##$PRAMD2= (0..7)
$$ 0 1048576 0 536870912 0 1048576 0 536870912
$$ ##$PRAMD20= (0..7)
$$ 0 0 0 0 0 0 0 0
$$ ##$PRAMD21= (0..7)
$$ 0 0 0 0 0 0 0 0
$$ ##$PRAMD22= (0..7)
$$ 0 0 0 0 0 0 0 0
$$ ##$PRAMD23= (0..7)
$$ 0 0 0 0 0 0 0 0
$$ ##$PRAMD24= (0..7)
$$ 0 0 0 0 0 0 0 0
$$ ##$PRAMD25= (0..7)
$$ 0 0 0 0 0 0 0 0
$$ ##$PRAMD26= (0..7)
$$ 0 0 0 0 0 0 0 0
$$ ##$PRAMD27= (0..7)
$$ 0 0 0 0 0 0 0 0
$$ ##$PRAMD28= (0..7)
$$ 0 0 0 0 0 0 0 0
$$ ##$PRAMD29= (0..7)
$$ 0 0 0 0 0 0 0 0
$$ ##$PRAMD3= (0..7)
$$ 2147483644 2147483647 2147483647 603979775 0 0 0 0
$$ ##$PRAMD30= (0..7)
$$ 0 0 0 0 0 0 0 0
$$ ##$PRAMD31= (0..7)
$$ 0 0 0 0 0 0 0 0
$$ ##$PRAMD32= (0..7)
$$ 0 0 0 0 0 0 0 0
$$ ##$PRAMD4= (0..7)
$$ 16777216 0 0 536870912 0 0 0 0
$$ ##$PRAMD5= (0..7)
$$ 0 0 4 536870912 0 0 0 0
$$ ##$PRAMD6= (0..7)
$$ 64 0 0 536870912 0 0 0 0
$$ ##$PRAMD7= (0..7)
$$ 0 0 0 0 0 0 0 0
$$ ##$PRAMD8= (0..7)
$$ 0 0 0 0 0 0 0 0
$$ ##$PRAMD9= (0..7)
$$ 0 0 0 0 0 0 0 0
$$ ##$PRAMLED= (0..1)
$$ 0 0
$$ ##$PRAMPTP= 1
$$ ##$PREEMPTYPE= 0
$$ ##$PREREC= (0..31)
$$ 1 1 2 2 3 4 0 0 0 0 0 0 0 0 0 0 0 0 0 0 0 0 0 0 0 0 0 0 0 0 0 0
$$ ##$PTSFMX= (0..23)
$$ 1290 1290 1290 1290 0 0 0 0 0 0 0 0 0 0 0 0 0 0 0 0 0 0 0 0
$$ ##$PULCHK= no
$$ ##$PduEth= (0..7)
$$ <192.168.99.99> <no> <no> <no> <no> <no> <no> <no>
$$ ##$PramDutyCycPerc= (0..31)
$$ 4 2 2 2 2 2 0 0 0 0 0 0 0 0 0 0 0 0 0 0 0 0 0 0 0 0 0 0 0 0 0 0
$$ ##$PramPPowNucW1= (0..127)
$$ <> <> <> <> <> <> <> <> <> <> <> <> <> <> <> <> <> <> <> <> <> <> <> <>
$$ <> <> <> <> <> <> <> <> <> <> <> <> <> <> <> <> <> <> <> <> <> <> <> <>
$$ <> <> <> <> <> <> <> <> <> <> <> <> <> <> <> <> <> <> <> <> <> <> <> <>
$$ <> <> <> <> <> <> <> <> <> <> <> <> <> <> <> <> <> <> <> <> <> <> <> <>
$$ <> <> <> <> <> <> <> <> <> <> <> <> <> <> <> <> <> <> <> <> <> <> <> <>
$$ <> <> <> <> <> <> <> <>
$$ ##$PramPPowNucW10= (0..127)
$$ <> <> <> <> <> <> <> <> <> <> <> <> <> <> <> <> <> <> <> <> <> <> <> <>
$$ <> <> <> <> <> <> <> <> <> <> <> <> <> <> <> <> <> <> <> <> <> <> <> <>
$$ <> <> <> <> <> <> <> <> <> <> <> <> <> <> <> <> <> <> <> <> <> <> <> <>
$$ <> <> <> <> <> <> <> <> <> <> <> <> <> <> <> <> <> <> <> <> <> <> <> <>
$$ <> <> <> <> <> <> <> <> <> <> <> <> <> <> <> <> <> <> <> <> <> <> <> <>
$$ <> <> <> <> <> <> <> <>
$$ ##$PramPPowNucW11= (0..127)
$$ <> <> <> <> <> <> <> <> <> <> <> <> <> <> <> <> <> <> <> <> <> <> <> <>
$$ <> <> <> <> <> <> <> <> <> <> <> <> <> <> <> <> <> <> <> <> <> <> <> <>
$$ <> <> <> <> <> <> <> <> <> <> <> <> <> <> <> <> <> <> <> <> <> <> <> <>
$$ <> <> <> <> <> <> <> <> <> <> <> <> <> <> <> <> <> <> <> <> <> <> <> <>
$$ <> <> <> <> <> <> <> <> <> <> <> <> <> <> <> <> <> <> <> <> <> <> <> <>
$$ <> <> <> <> <> <> <> <>
$$ ##$PramPPowNucW12= (0..127)
$$ <> <> <> <> <> <> <> <> <> <> <> <> <> <> <> <> <> <> <> <> <> <> <> <>
$$ <> <> <> <> <> <> <> <> <> <> <> <> <> <> <> <> <> <> <> <> <> <> <> <>
$$ <> <> <> <> <> <> <> <> <> <> <> <> <> <> <> <> <> <> <> <> <> <> <> <>
$$ <> <> <> <> <> <> <> <> <> <> <> <> <> <> <> <> <> <> <> <> <> <> <> <>
$$ <> <> <> <> <> <> <> <> <> <> <> <> <> <> <> <> <> <> <> <> <> <> <> <>
$$ <> <> <> <> <> <> <> <>
$$ ##$PramPPowNucW13= (0..127)
$$ <> <> <> <> <> <> <> <> <> <> <> <> <> <> <> <> <> <> <> <> <> <> <> <>
$$ <> <> <> <> <> <> <> <> <> <> <> <> <> <> <> <> <> <> <> <> <> <> <> <>
$$ <> <> <> <> <> <> <> <> <> <> <> <> <> <> <> <> <> <> <> <> <> <> <> <>
$$ <> <> <> <> <> <> <> <> <> <> <> <> <> <> <> <> <> <> <> <> <> <> <> <>
$$ <> <> <> <> <> <> <> <> <> <> <> <> <> <> <> <> <> <> <> <> <> <> <> <>
$$ <> <> <> <> <> <> <> <>
$$ ##$PramPPowNucW14= (0..127)
$$ <> <> <> <> <> <> <> <> <> <> <> <> <> <> <> <> <> <> <> <> <> <> <> <>
$$ <> <> <> <> <> <> <> <> <> <> <> <> <> <> <> <> <> <> <> <> <> <> <> <>
$$ <> <> <> <> <> <> <> <> <> <> <> <> <> <> <> <> <> <> <> <> <> <> <> <>
$$ <> <> <> <> <> <> <> <> <> <> <> <> <> <> <> <> <> <> <> <> <> <> <> <>
$$ <> <> <> <> <> <> <> <> <> <> <> <> <> <> <> <> <> <> <> <> <> <> <> <>
$$ <> <> <> <> <> <> <> <>
$$ ##$PramPPowNucW15= (0..127)
$$ <> <> <> <> <> <> <> <> <> <> <> <> <> <> <> <> <> <> <> <> <> <> <> <>
$$ <> <> <> <> <> <> <> <> <> <> <> <> <> <> <> <> <> <> <> <> <> <> <> <>
$$ <> <> <> <> <> <> <> <> <> <> <> <> <> <> <> <> <> <> <> <> <> <> <> <>
$$ <> <> <> <> <> <> <> <> <> <> <> <> <> <> <> <> <> <> <> <> <> <> <> <>
$$ <> <> <> <> <> <> <> <> <> <> <> <> <> <> <> <> <> <> <> <> <> <> <> <>
$$ <> <> <> <> <> <> <> <>
$$ ##$PramPPowNucW16= (0..127)
$$ <> <> <> <> <> <> <> <> <> <> <> <> <> <> <> <> <> <> <> <> <> <> <> <>
$$ <> <> <> <> <> <> <> <> <> <> <> <> <> <> <> <> <> <> <> <> <> <> <> <>
$$ <> <> <> <> <> <> <> <> <> <> <> <> <> <> <> <> <> <> <> <> <> <> <> <>
$$ <> <> <> <> <> <> <> <> <> <> <> <> <> <> <> <> <> <> <> <> <> <> <> <>
$$ <> <> <> <> <> <> <> <> <> <> <> <> <> <> <> <> <> <> <> <> <> <> <> <>
$$ <> <> <> <> <> <> <> <>
$$ ##$PramPPowNucW17= (0..127)
$$ <> <> <> <> <> <> <> <> <> <> <> <> <> <> <> <> <> <> <> <> <> <> <> <>
$$ <> <> <> <> <> <> <> <> <> <> <> <> <> <> <> <> <> <> <> <> <> <> <> <>
$$ <> <> <> <> <> <> <> <> <> <> <> <> <> <> <> <> <> <> <> <> <> <> <> <>
$$ <> <> <> <> <> <> <> <> <> <> <> <> <> <> <> <> <> <> <> <> <> <> <> <>
$$ <> <> <> <> <> <> <> <> <> <> <> <> <> <> <> <> <> <> <> <> <> <> <> <>
$$ <> <> <> <> <> <> <> <>
$$ ##$PramPPowNucW18= (0..127)
$$ <> <> <> <> <> <> <> <> <> <> <> <> <> <> <> <> <> <> <> <> <> <> <> <>
$$ <> <> <> <> <> <> <> <> <> <> <> <> <> <> <> <> <> <> <> <> <> <> <> <>
$$ <> <> <> <> <> <> <> <> <> <> <> <> <> <> <> <> <> <> <> <> <> <> <> <>
$$ <> <> <> <> <> <> <> <> <> <> <> <> <> <> <> <> <> <> <> <> <> <> <> <>
$$ <> <> <> <> <> <> <> <> <> <> <> <> <> <> <> <> <> <> <> <> <> <> <> <>
$$ <> <> <> <> <> <> <> <>
$$ ##$PramPPowNucW19= (0..127)
$$ <> <> <> <> <> <> <> <> <> <> <> <> <> <> <> <> <> <> <> <> <> <> <> <>
$$ <> <> <> <> <> <> <> <> <> <> <> <> <> <> <> <> <> <> <> <> <> <> <> <>
$$ <> <> <> <> <> <> <> <> <> <> <> <> <> <> <> <> <> <> <> <> <> <> <> <>
$$ <> <> <> <> <> <> <> <> <> <> <> <> <> <> <> <> <> <> <> <> <> <> <> <>
$$ <> <> <> <> <> <> <> <> <> <> <> <> <> <> <> <> <> <> <> <> <> <> <> <>
$$ <> <> <> <> <> <> <> <>
$$ ##$PramPPowNucW2= (0..127)
$$ <> <> <> <> <> <> <> <> <> <> <> <> <> <> <> <> <> <> <> <> <> <> <> <>
$$ <> <> <> <> <> <> <> <> <> <> <> <> <> <> <> <> <> <> <> <> <> <> <> <>
$$ <> <> <> <> <> <> <> <> <> <> <> <> <> <> <> <> <> <> <> <> <> <> <> <>
$$ <> <> <> <> <> <> <> <> <> <> <> <> <> <> <> <> <> <> <> <> <> <> <> <>
$$ <> <> <> <> <> <> <> <> <> <> <> <> <> <> <> <> <> <> <> <> <> <> <> <>
$$ <> <> <> <> <> <> <> <>
$$ ##$PramPPowNucW20= (0..127)
$$ <> <> <> <> <> <> <> <> <> <> <> <> <> <> <> <> <> <> <> <> <> <> <> <>
$$ <> <> <> <> <> <> <> <> <> <> <> <> <> <> <> <> <> <> <> <> <> <> <> <>
$$ <> <> <> <> <> <> <> <> <> <> <> <> <> <> <> <> <> <> <> <> <> <> <> <>
$$ <> <> <> <> <> <> <> <> <> <> <> <> <> <> <> <> <> <> <> <> <> <> <> <>
$$ <> <> <> <> <> <> <> <> <> <> <> <> <> <> <> <> <> <> <> <> <> <> <> <>
$$ <> <> <> <> <> <> <> <>
$$ ##$PramPPowNucW21= (0..127)
$$ <> <> <> <> <> <> <> <> <> <> <> <> <> <> <> <> <> <> <> <> <> <> <> <>
$$ <> <> <> <> <> <> <> <> <> <> <> <> <> <> <> <> <> <> <> <> <> <> <> <>
$$ <> <> <> <> <> <> <> <> <> <> <> <> <> <> <> <> <> <> <> <> <> <> <> <>
$$ <> <> <> <> <> <> <> <> <> <> <> <> <> <> <> <> <> <> <> <> <> <> <> <>
$$ <> <> <> <> <> <> <> <> <> <> <> <> <> <> <> <> <> <> <> <> <> <> <> <>
$$ <> <> <> <> <> <> <> <>
$$ ##$PramPPowNucW22= (0..127)
$$ <> <> <> <> <> <> <> <> <> <> <> <> <> <> <> <> <> <> <> <> <> <> <> <>
$$ <> <> <> <> <> <> <> <> <> <> <> <> <> <> <> <> <> <> <> <> <> <> <> <>
$$ <> <> <> <> <> <> <> <> <> <> <> <> <> <> <> <> <> <> <> <> <> <> <> <>
$$ <> <> <> <> <> <> <> <> <> <> <> <> <> <> <> <> <> <> <> <> <> <> <> <>
$$ <> <> <> <> <> <> <> <> <> <> <> <> <> <> <> <> <> <> <> <> <> <> <> <>
$$ <> <> <> <> <> <> <> <>
$$ ##$PramPPowNucW23= (0..127)
$$ <> <> <> <> <> <> <> <> <> <> <> <> <> <> <> <> <> <> <> <> <> <> <> <>
$$ <> <> <> <> <> <> <> <> <> <> <> <> <> <> <> <> <> <> <> <> <> <> <> <>
$$ <> <> <> <> <> <> <> <> <> <> <> <> <> <> <> <> <> <> <> <> <> <> <> <>
$$ <> <> <> <> <> <> <> <> <> <> <> <> <> <> <> <> <> <> <> <> <> <> <> <>
$$ <> <> <> <> <> <> <> <> <> <> <> <> <> <> <> <> <> <> <> <> <> <> <> <>
$$ <> <> <> <> <> <> <> <>
$$ ##$PramPPowNucW24= (0..127)
$$ <> <> <> <> <> <> <> <> <> <> <> <> <> <> <> <> <> <> <> <> <> <> <> <>
$$ <> <> <> <> <> <> <> <> <> <> <> <> <> <> <> <> <> <> <> <> <> <> <> <>
$$ <> <> <> <> <> <> <> <> <> <> <> <> <> <> <> <> <> <> <> <> <> <> <> <>
$$ <> <> <> <> <> <> <> <> <> <> <> <> <> <> <> <> <> <> <> <> <> <> <> <>
$$ <> <> <> <> <> <> <> <> <> <> <> <> <> <> <> <> <> <> <> <> <> <> <> <>
$$ <> <> <> <> <> <> <> <>
$$ ##$PramPPowNucW25= (0..127)
$$ <> <> <> <> <> <> <> <> <> <> <> <> <> <> <> <> <> <> <> <> <> <> <> <>
$$ <> <> <> <> <> <> <> <> <> <> <> <> <> <> <> <> <> <> <> <> <> <> <> <>
$$ <> <> <> <> <> <> <> <> <> <> <> <> <> <> <> <> <> <> <> <> <> <> <> <>
$$ <> <> <> <> <> <> <> <> <> <> <> <> <> <> <> <> <> <> <> <> <> <> <> <>
$$ <> <> <> <> <> <> <> <> <> <> <> <> <> <> <> <> <> <> <> <> <> <> <> <>
$$ <> <> <> <> <> <> <> <>
$$ ##$PramPPowNucW26= (0..127)
$$ <> <> <> <> <> <> <> <> <> <> <> <> <> <> <> <> <> <> <> <> <> <> <> <>
$$ <> <> <> <> <> <> <> <> <> <> <> <> <> <> <> <> <> <> <> <> <> <> <> <>
$$ <> <> <> <> <> <> <> <> <> <> <> <> <> <> <> <> <> <> <> <> <> <> <> <>
$$ <> <> <> <> <> <> <> <> <> <> <> <> <> <> <> <> <> <> <> <> <> <> <> <>
$$ <> <> <> <> <> <> <> <> <> <> <> <> <> <> <> <> <> <> <> <> <> <> <> <>
$$ <> <> <> <> <> <> <> <>
$$ ##$PramPPowNucW27= (0..127)
$$ <> <> <> <> <> <> <> <> <> <> <> <> <> <> <> <> <> <> <> <> <> <> <> <>
$$ <> <> <> <> <> <> <> <> <> <> <> <> <> <> <> <> <> <> <> <> <> <> <> <>
$$ <> <> <> <> <> <> <> <> <> <> <> <> <> <> <> <> <> <> <> <> <> <> <> <>
$$ <> <> <> <> <> <> <> <> <> <> <> <> <> <> <> <> <> <> <> <> <> <> <> <>
$$ <> <> <> <> <> <> <> <> <> <> <> <> <> <> <> <> <> <> <> <> <> <> <> <>
$$ <> <> <> <> <> <> <> <>
$$ ##$PramPPowNucW28= (0..127)
$$ <> <> <> <> <> <> <> <> <> <> <> <> <> <> <> <> <> <> <> <> <> <> <> <>
$$ <> <> <> <> <> <> <> <> <> <> <> <> <> <> <> <> <> <> <> <> <> <> <> <>
$$ <> <> <> <> <> <> <> <> <> <> <> <> <> <> <> <> <> <> <> <> <> <> <> <>
$$ <> <> <> <> <> <> <> <> <> <> <> <> <> <> <> <> <> <> <> <> <> <> <> <>
$$ <> <> <> <> <> <> <> <> <> <> <> <> <> <> <> <> <> <> <> <> <> <> <> <>
$$ <> <> <> <> <> <> <> <>
$$ ##$PramPPowNucW29= (0..127)
$$ <> <> <> <> <> <> <> <> <> <> <> <> <> <> <> <> <> <> <> <> <> <> <> <>
$$ <> <> <> <> <> <> <> <> <> <> <> <> <> <> <> <> <> <> <> <> <> <> <> <>
$$ <> <> <> <> <> <> <> <> <> <> <> <> <> <> <> <> <> <> <> <> <> <> <> <>
$$ <> <> <> <> <> <> <> <> <> <> <> <> <> <> <> <> <> <> <> <> <> <> <> <>
$$ <> <> <> <> <> <> <> <> <> <> <> <> <> <> <> <> <> <> <> <> <> <> <> <>
$$ <> <> <> <> <> <> <> <>
$$ ##$PramPPowNucW3= (0..127)
$$ <> <> <> <> <> <> <> <> <> <> <> <> <> <> <> <> <> <> <> <> <> <> <> <>
$$ <> <> <> <> <> <> <> <> <> <> <> <> <> <> <> <> <> <> <> <> <> <> <> <>
$$ <> <> <> <> <> <> <> <> <> <> <> <> <> <> <> <> <> <> <> <> <> <> <> <>
$$ <> <> <> <> <> <> <> <> <> <> <> <> <> <> <> <> <> <> <> <> <> <> <> <>
$$ <> <> <> <> <> <> <> <> <> <> <> <> <> <> <> <> <> <> <> <> <> <> <> <>
$$ <> <> <> <> <> <> <> <>
$$ ##$PramPPowNucW30= (0..127)
$$ <> <> <> <> <> <> <> <> <> <> <> <> <> <> <> <> <> <> <> <> <> <> <> <>
$$ <> <> <> <> <> <> <> <> <> <> <> <> <> <> <> <> <> <> <> <> <> <> <> <>
$$ <> <> <> <> <> <> <> <> <> <> <> <> <> <> <> <> <> <> <> <> <> <> <> <>
$$ <> <> <> <> <> <> <> <> <> <> <> <> <> <> <> <> <> <> <> <> <> <> <> <>
$$ <> <> <> <> <> <> <> <> <> <> <> <> <> <> <> <> <> <> <> <> <> <> <> <>
$$ <> <> <> <> <> <> <> <>
$$ ##$PramPPowNucW31= (0..127)
$$ <> <> <> <> <> <> <> <> <> <> <> <> <> <> <> <> <> <> <> <> <> <> <> <>
$$ <> <> <> <> <> <> <> <> <> <> <> <> <> <> <> <> <> <> <> <> <> <> <> <>
$$ <> <> <> <> <> <> <> <> <> <> <> <> <> <> <> <> <> <> <> <> <> <> <> <>
$$ <> <> <> <> <> <> <> <> <> <> <> <> <> <> <> <> <> <> <> <> <> <> <> <>
$$ <> <> <> <> <> <> <> <> <> <> <> <> <> <> <> <> <> <> <> <> <> <> <> <>
$$ <> <> <> <> <> <> <> <>
$$ ##$PramPPowNucW32= (0..127)
$$ <> <> <> <> <> <> <> <> <> <> <> <> <> <> <> <> <> <> <> <> <> <> <> <>
$$ <> <> <> <> <> <> <> <> <> <> <> <> <> <> <> <> <> <> <> <> <> <> <> <>
$$ <> <> <> <> <> <> <> <> <> <> <> <> <> <> <> <> <> <> <> <> <> <> <> <>
$$ <> <> <> <> <> <> <> <> <> <> <> <> <> <> <> <> <> <> <> <> <> <> <> <>
$$ <> <> <> <> <> <> <> <> <> <> <> <> <> <> <> <> <> <> <> <> <> <> <> <>
$$ <> <> <> <> <> <> <> <>
$$ ##$PramPPowNucW4= (0..127)
$$ <> <> <> <> <> <> <> <> <> <> <> <> <> <> <> <> <> <> <> <> <> <> <> <>
$$ <> <> <> <> <> <> <> <> <> <> <> <> <> <> <> <> <> <> <> <> <> <> <> <>
$$ <> <> <> <> <> <> <> <> <> <> <> <> <> <> <> <> <> <> <> <> <> <> <> <>
$$ <> <> <> <> <> <> <> <> <> <> <> <> <> <> <> <> <> <> <> <> <> <> <> <>
$$ <> <> <> <> <> <> <> <> <> <> <> <> <> <> <> <> <> <> <> <> <> <> <> <>
$$ <> <> <> <> <> <> <> <>
$$ ##$PramPPowNucW5= (0..127)
$$ <> <> <> <> <> <> <> <> <> <> <> <> <> <> <> <> <> <> <> <> <> <> <> <>
$$ <> <> <> <> <> <> <> <> <> <> <> <> <> <> <> <> <> <> <> <> <> <> <> <>
$$ <> <> <> <> <> <> <> <> <> <> <> <> <> <> <> <> <> <> <> <> <> <> <> <>
$$ <> <> <> <> <> <> <> <> <> <> <> <> <> <> <> <> <> <> <> <> <> <> <> <>
$$ <> <> <> <> <> <> <> <> <> <> <> <> <> <> <> <> <> <> <> <> <> <> <> <>
$$ <> <> <> <> <> <> <> <>
$$ ##$PramPPowNucW6= (0..127)
$$ <> <> <> <> <> <> <> <> <> <> <> <> <> <> <> <> <> <> <> <> <> <> <> <>
$$ <> <> <> <> <> <> <> <> <> <> <> <> <> <> <> <> <> <> <> <> <> <> <> <>
$$ <> <> <> <> <> <> <> <> <> <> <> <> <> <> <> <> <> <> <> <> <> <> <> <>
$$ <> <> <> <> <> <> <> <> <> <> <> <> <> <> <> <> <> <> <> <> <> <> <> <>
$$ <> <> <> <> <> <> <> <> <> <> <> <> <> <> <> <> <> <> <> <> <> <> <> <>
$$ <> <> <> <> <> <> <> <>
$$ ##$PramPPowNucW7= (0..127)
$$ <> <> <> <> <> <> <> <> <> <> <> <> <> <> <> <> <> <> <> <> <> <> <> <>
$$ <> <> <> <> <> <> <> <> <> <> <> <> <> <> <> <> <> <> <> <> <> <> <> <>
$$ <> <> <> <> <> <> <> <> <> <> <> <> <> <> <> <> <> <> <> <> <> <> <> <>
$$ <> <> <> <> <> <> <> <> <> <> <> <> <> <> <> <> <> <> <> <> <> <> <> <>
$$ <> <> <> <> <> <> <> <> <> <> <> <> <> <> <> <> <> <> <> <> <> <> <> <>
$$ <> <> <> <> <> <> <> <>
$$ ##$PramPPowNucW8= (0..127)
$$ <> <> <> <> <> <> <> <> <> <> <> <> <> <> <> <> <> <> <> <> <> <> <> <>
$$ <> <> <> <> <> <> <> <> <> <> <> <> <> <> <> <> <> <> <> <> <> <> <> <>
$$ <> <> <> <> <> <> <> <> <> <> <> <> <> <> <> <> <> <> <> <> <> <> <> <>
$$ <> <> <> <> <> <> <> <> <> <> <> <> <> <> <> <> <> <> <> <> <> <> <> <>
$$ <> <> <> <> <> <> <> <> <> <> <> <> <> <> <> <> <> <> <> <> <> <> <> <>
$$ <> <> <> <> <> <> <> <>
$$ ##$PramPPowNucW9= (0..127)
$$ <> <> <> <> <> <> <> <> <> <> <> <> <> <> <> <> <> <> <> <> <> <> <> <>
$$ <> <> <> <> <> <> <> <> <> <> <> <> <> <> <> <> <> <> <> <> <> <> <> <>
$$ <> <> <> <> <> <> <> <> <> <> <> <> <> <> <> <> <> <> <> <> <> <> <> <>
$$ <> <> <> <> <> <> <> <> <> <> <> <> <> <> <> <> <> <> <> <> <> <> <> <>
$$ <> <> <> <> <> <> <> <> <> <> <> <> <> <> <> <> <> <> <> <> <> <> <> <>
$$ <> <> <> <> <> <> <> <>
$$ ##$PramPeakPowerW= (0..31)
$$ 4000 500 500 500 500 500 0 0 0 0 0 0 0 0 0 0 0 0 0 0 0 0 0 0 0 0 0 0 0
$$ 0 0 0
$$ ##$PramPowerSwitch= (0..31)
$$ 0 0 0 0 0 0 0 0 0 0 0 0 0 0 0 0 0 0 0 0 0 0 0 0 0 0 0 0 0 0 0 0
$$ ##$PramPulWidthMs= (0..31)
$$ 10 0.1 0.1 0.1 0.1 0.1 0 0 0 0 0 0 0 0 0 0 0 0 0 0 0 0 0 0 0 0 0 0 0 0
$$ 0 0
$$ ##$PreampModBisDat= (0..31)
$$ 20170630 20170802 20170802 20170720 20170720 20170802 0 0 0 0 0 0 0 0 0
$$ 0 0 0 0 0 0 0 0 0 0 0 0 0 0 0 0 0
$$ ##$PreampModMulAtm= (0..31)
$$ 0 0 0 0 0 0 0 0 0 0 0 0 0 0 0 0 0 0 0 0 0 0 0 0 0 0 0 0 0 0 0 0
$$ ##$PreampModPN= (0..31)
$$ <Z103205> <Z003473> <Z105186> <Z003524> <Z003530> <Z102449> <> <> <> <>
$$ <> <> <> <> <> <> <> <> <> <> <> <> <> <> <> <> <> <> <> <> <> <>
$$ ##$PreampModSN= (0..31)
$$ <00894> <01641> <00245> <01174> <01055> <00231> <> <> <> <> <> <> <> <>
$$ <> <> <> <> <> <> <> <> <> <> <> <> <> <> <> <> <> <>
$$ ##$ProdigyEth= <no>
$$ ##$ProdigyFw= <no>
$$ ##$ProdigyPn= <no>
$$ ##$ProdigySn= <no>
$$ ##$RGTYPE= (0..31)
$$ 9 9 9 9 0 0 0 0 0 0 0 0 0 0 0 0 0 0 0 0 0 0 0 0 0 0 0 0 0 0 0 0
$$ ##$RG_max= (0..31)
$$ 101 101 101 101 -1 -1 -1 -1 -1 -1 -1 -1 -1 -1 -1 -1 -1 -1 -1 -1 -1 -1 -1
$$ -1 -1 -1 -1 -1 -1 -1 -1 -1
$$ ##$RG_min= (0..31)
$$ 0.25 0.25 0.25 0.25 -1 -1 -1 -1 -1 -1 -1 -1 -1 -1 -1 -1 -1 -1 -1 -1 -1
$$ -1 -1 -1 -1 -1 -1 -1 -1 -1 -1 -1
$$ ##$RG_tab1= (0..127)
$$ 0.25 0.28 0.32 0.35 0.4 0.44 0.5 0.56 0.64 0.7 0.8 0.89 1 1.12 1.28 1.4
$$ 1.6 1.78 2 2.25 2.56 2.8 3.2 3.56 4 4.5 5 5.6 6.35 7.12 8 9 10 11.3 12.7
$$ 14.2 16 18 20.2 22.6 25.4 28.5 32 36 40.3 45.2 50.8 57 64 71.8 80.6 90.5
$$ 101 -1 -1 -1 -1 -1 -1 -1 -1 -1 -1 -1 -1 -1 -1 -1 -1 -1 -1 -1 -1 -1 -1 -1
$$ -1 -1 -1 -1 -1 -1 -1 -1 -1 -1 -1 -1 -1 -1 -1 -1 -1 -1 -1 -1 -1 -1 -1 -1
$$ -1 -1 -1 -1 -1 -1 -1 -1 -1 -1 -1 -1 -1 -1 -1 -1 -1 -1 -1 -1 -1 -1 -1 -1
$$ -1 -1 -1 -1
$$ ##$RG_tab10= (0..127)
$$ -1 -1 -1 -1 -1 -1 -1 -1 -1 -1 -1 -1 -1 -1 -1 -1 -1 -1 -1 -1 -1 -1 -1 -1
$$ -1 -1 -1 -1 -1 -1 -1 -1 -1 -1 -1 -1 -1 -1 -1 -1 -1 -1 -1 -1 -1 -1 -1 -1
$$ -1 -1 -1 -1 -1 -1 -1 -1 -1 -1 -1 -1 -1 -1 -1 -1 -1 -1 -1 -1 -1 -1 -1 -1
$$ -1 -1 -1 -1 -1 -1 -1 -1 -1 -1 -1 -1 -1 -1 -1 -1 -1 -1 -1 -1 -1 -1 -1 -1
$$ -1 -1 -1 -1 -1 -1 -1 -1 -1 -1 -1 -1 -1 -1 -1 -1 -1 -1 -1 -1 -1 -1 -1 -1
$$ -1 -1 -1 -1 -1 -1 -1 -1
$$ ##$RG_tab11= (0..127)
$$ -1 -1 -1 -1 -1 -1 -1 -1 -1 -1 -1 -1 -1 -1 -1 -1 -1 -1 -1 -1 -1 -1 -1 -1
$$ -1 -1 -1 -1 -1 -1 -1 -1 -1 -1 -1 -1 -1 -1 -1 -1 -1 -1 -1 -1 -1 -1 -1 -1
$$ -1 -1 -1 -1 -1 -1 -1 -1 -1 -1 -1 -1 -1 -1 -1 -1 -1 -1 -1 -1 -1 -1 -1 -1
$$ -1 -1 -1 -1 -1 -1 -1 -1 -1 -1 -1 -1 -1 -1 -1 -1 -1 -1 -1 -1 -1 -1 -1 -1
$$ -1 -1 -1 -1 -1 -1 -1 -1 -1 -1 -1 -1 -1 -1 -1 -1 -1 -1 -1 -1 -1 -1 -1 -1
$$ -1 -1 -1 -1 -1 -1 -1 -1
$$ ##$RG_tab12= (0..127)
$$ -1 -1 -1 -1 -1 -1 -1 -1 -1 -1 -1 -1 -1 -1 -1 -1 -1 -1 -1 -1 -1 -1 -1 -1
$$ -1 -1 -1 -1 -1 -1 -1 -1 -1 -1 -1 -1 -1 -1 -1 -1 -1 -1 -1 -1 -1 -1 -1 -1
$$ -1 -1 -1 -1 -1 -1 -1 -1 -1 -1 -1 -1 -1 -1 -1 -1 -1 -1 -1 -1 -1 -1 -1 -1
$$ -1 -1 -1 -1 -1 -1 -1 -1 -1 -1 -1 -1 -1 -1 -1 -1 -1 -1 -1 -1 -1 -1 -1 -1
$$ -1 -1 -1 -1 -1 -1 -1 -1 -1 -1 -1 -1 -1 -1 -1 -1 -1 -1 -1 -1 -1 -1 -1 -1
$$ -1 -1 -1 -1 -1 -1 -1 -1
$$ ##$RG_tab13= (0..127)
$$ -1 -1 -1 -1 -1 -1 -1 -1 -1 -1 -1 -1 -1 -1 -1 -1 -1 -1 -1 -1 -1 -1 -1 -1
$$ -1 -1 -1 -1 -1 -1 -1 -1 -1 -1 -1 -1 -1 -1 -1 -1 -1 -1 -1 -1 -1 -1 -1 -1
$$ -1 -1 -1 -1 -1 -1 -1 -1 -1 -1 -1 -1 -1 -1 -1 -1 -1 -1 -1 -1 -1 -1 -1 -1
$$ -1 -1 -1 -1 -1 -1 -1 -1 -1 -1 -1 -1 -1 -1 -1 -1 -1 -1 -1 -1 -1 -1 -1 -1
$$ -1 -1 -1 -1 -1 -1 -1 -1 -1 -1 -1 -1 -1 -1 -1 -1 -1 -1 -1 -1 -1 -1 -1 -1
$$ -1 -1 -1 -1 -1 -1 -1 -1
$$ ##$RG_tab14= (0..127)
$$ -1 -1 -1 -1 -1 -1 -1 -1 -1 -1 -1 -1 -1 -1 -1 -1 -1 -1 -1 -1 -1 -1 -1 -1
$$ -1 -1 -1 -1 -1 -1 -1 -1 -1 -1 -1 -1 -1 -1 -1 -1 -1 -1 -1 -1 -1 -1 -1 -1
$$ -1 -1 -1 -1 -1 -1 -1 -1 -1 -1 -1 -1 -1 -1 -1 -1 -1 -1 -1 -1 -1 -1 -1 -1
$$ -1 -1 -1 -1 -1 -1 -1 -1 -1 -1 -1 -1 -1 -1 -1 -1 -1 -1 -1 -1 -1 -1 -1 -1
$$ -1 -1 -1 -1 -1 -1 -1 -1 -1 -1 -1 -1 -1 -1 -1 -1 -1 -1 -1 -1 -1 -1 -1 -1
$$ -1 -1 -1 -1 -1 -1 -1 -1
$$ ##$RG_tab15= (0..127)
$$ -1 -1 -1 -1 -1 -1 -1 -1 -1 -1 -1 -1 -1 -1 -1 -1 -1 -1 -1 -1 -1 -1 -1 -1
$$ -1 -1 -1 -1 -1 -1 -1 -1 -1 -1 -1 -1 -1 -1 -1 -1 -1 -1 -1 -1 -1 -1 -1 -1
$$ -1 -1 -1 -1 -1 -1 -1 -1 -1 -1 -1 -1 -1 -1 -1 -1 -1 -1 -1 -1 -1 -1 -1 -1
$$ -1 -1 -1 -1 -1 -1 -1 -1 -1 -1 -1 -1 -1 -1 -1 -1 -1 -1 -1 -1 -1 -1 -1 -1
$$ -1 -1 -1 -1 -1 -1 -1 -1 -1 -1 -1 -1 -1 -1 -1 -1 -1 -1 -1 -1 -1 -1 -1 -1
$$ -1 -1 -1 -1 -1 -1 -1 -1
$$ ##$RG_tab16= (0..127)
$$ -1 -1 -1 -1 -1 -1 -1 -1 -1 -1 -1 -1 -1 -1 -1 -1 -1 -1 -1 -1 -1 -1 -1 -1
$$ -1 -1 -1 -1 -1 -1 -1 -1 -1 -1 -1 -1 -1 -1 -1 -1 -1 -1 -1 -1 -1 -1 -1 -1
$$ -1 -1 -1 -1 -1 -1 -1 -1 -1 -1 -1 -1 -1 -1 -1 -1 -1 -1 -1 -1 -1 -1 -1 -1
$$ -1 -1 -1 -1 -1 -1 -1 -1 -1 -1 -1 -1 -1 -1 -1 -1 -1 -1 -1 -1 -1 -1 -1 -1
$$ -1 -1 -1 -1 -1 -1 -1 -1 -1 -1 -1 -1 -1 -1 -1 -1 -1 -1 -1 -1 -1 -1 -1 -1
$$ -1 -1 -1 -1 -1 -1 -1 -1
$$ ##$RG_tab17= (0..127)
$$ -1 -1 -1 -1 -1 -1 -1 -1 -1 -1 -1 -1 -1 -1 -1 -1 -1 -1 -1 -1 -1 -1 -1 -1
$$ -1 -1 -1 -1 -1 -1 -1 -1 -1 -1 -1 -1 -1 -1 -1 -1 -1 -1 -1 -1 -1 -1 -1 -1
$$ -1 -1 -1 -1 -1 -1 -1 -1 -1 -1 -1 -1 -1 -1 -1 -1 -1 -1 -1 -1 -1 -1 -1 -1
$$ -1 -1 -1 -1 -1 -1 -1 -1 -1 -1 -1 -1 -1 -1 -1 -1 -1 -1 -1 -1 -1 -1 -1 -1
$$ -1 -1 -1 -1 -1 -1 -1 -1 -1 -1 -1 -1 -1 -1 -1 -1 -1 -1 -1 -1 -1 -1 -1 -1
$$ -1 -1 -1 -1 -1 -1 -1 -1
$$ ##$RG_tab18= (0..127)
$$ -1 -1 -1 -1 -1 -1 -1 -1 -1 -1 -1 -1 -1 -1 -1 -1 -1 -1 -1 -1 -1 -1 -1 -1
$$ -1 -1 -1 -1 -1 -1 -1 -1 -1 -1 -1 -1 -1 -1 -1 -1 -1 -1 -1 -1 -1 -1 -1 -1
$$ -1 -1 -1 -1 -1 -1 -1 -1 -1 -1 -1 -1 -1 -1 -1 -1 -1 -1 -1 -1 -1 -1 -1 -1
$$ -1 -1 -1 -1 -1 -1 -1 -1 -1 -1 -1 -1 -1 -1 -1 -1 -1 -1 -1 -1 -1 -1 -1 -1
$$ -1 -1 -1 -1 -1 -1 -1 -1 -1 -1 -1 -1 -1 -1 -1 -1 -1 -1 -1 -1 -1 -1 -1 -1
$$ -1 -1 -1 -1 -1 -1 -1 -1
$$ ##$RG_tab19= (0..127)
$$ -1 -1 -1 -1 -1 -1 -1 -1 -1 -1 -1 -1 -1 -1 -1 -1 -1 -1 -1 -1 -1 -1 -1 -1
$$ -1 -1 -1 -1 -1 -1 -1 -1 -1 -1 -1 -1 -1 -1 -1 -1 -1 -1 -1 -1 -1 -1 -1 -1
$$ -1 -1 -1 -1 -1 -1 -1 -1 -1 -1 -1 -1 -1 -1 -1 -1 -1 -1 -1 -1 -1 -1 -1 -1
$$ -1 -1 -1 -1 -1 -1 -1 -1 -1 -1 -1 -1 -1 -1 -1 -1 -1 -1 -1 -1 -1 -1 -1 -1
$$ -1 -1 -1 -1 -1 -1 -1 -1 -1 -1 -1 -1 -1 -1 -1 -1 -1 -1 -1 -1 -1 -1 -1 -1
$$ -1 -1 -1 -1 -1 -1 -1 -1
$$ ##$RG_tab2= (0..127)
$$ 0.25 0.28 0.32 0.35 0.4 0.44 0.5 0.56 0.64 0.7 0.8 0.89 1 1.12 1.28 1.4
$$ 1.6 1.78 2 2.25 2.56 2.8 3.2 3.56 4 4.5 5 5.6 6.35 7.12 8 9 10 11.3 12.7
$$ 14.2 16 18 20.2 22.6 25.4 28.5 32 36 40.3 45.2 50.8 57 64 71.8 80.6 90.5
$$ 101 -1 -1 -1 -1 -1 -1 -1 -1 -1 -1 -1 -1 -1 -1 -1 -1 -1 -1 -1 -1 -1 -1 -1
$$ -1 -1 -1 -1 -1 -1 -1 -1 -1 -1 -1 -1 -1 -1 -1 -1 -1 -1 -1 -1 -1 -1 -1 -1
$$ -1 -1 -1 -1 -1 -1 -1 -1 -1 -1 -1 -1 -1 -1 -1 -1 -1 -1 -1 -1 -1 -1 -1 -1
$$ -1 -1 -1 -1
$$ ##$RG_tab20= (0..127)
$$ -1 -1 -1 -1 -1 -1 -1 -1 -1 -1 -1 -1 -1 -1 -1 -1 -1 -1 -1 -1 -1 -1 -1 -1
$$ -1 -1 -1 -1 -1 -1 -1 -1 -1 -1 -1 -1 -1 -1 -1 -1 -1 -1 -1 -1 -1 -1 -1 -1
$$ -1 -1 -1 -1 -1 -1 -1 -1 -1 -1 -1 -1 -1 -1 -1 -1 -1 -1 -1 -1 -1 -1 -1 -1
$$ -1 -1 -1 -1 -1 -1 -1 -1 -1 -1 -1 -1 -1 -1 -1 -1 -1 -1 -1 -1 -1 -1 -1 -1
$$ -1 -1 -1 -1 -1 -1 -1 -1 -1 -1 -1 -1 -1 -1 -1 -1 -1 -1 -1 -1 -1 -1 -1 -1
$$ -1 -1 -1 -1 -1 -1 -1 -1
$$ ##$RG_tab21= (0..127)
$$ -1 -1 -1 -1 -1 -1 -1 -1 -1 -1 -1 -1 -1 -1 -1 -1 -1 -1 -1 -1 -1 -1 -1 -1
$$ -1 -1 -1 -1 -1 -1 -1 -1 -1 -1 -1 -1 -1 -1 -1 -1 -1 -1 -1 -1 -1 -1 -1 -1
$$ -1 -1 -1 -1 -1 -1 -1 -1 -1 -1 -1 -1 -1 -1 -1 -1 -1 -1 -1 -1 -1 -1 -1 -1
$$ -1 -1 -1 -1 -1 -1 -1 -1 -1 -1 -1 -1 -1 -1 -1 -1 -1 -1 -1 -1 -1 -1 -1 -1
$$ -1 -1 -1 -1 -1 -1 -1 -1 -1 -1 -1 -1 -1 -1 -1 -1 -1 -1 -1 -1 -1 -1 -1 -1
$$ -1 -1 -1 -1 -1 -1 -1 -1
$$ ##$RG_tab22= (0..127)
$$ -1 -1 -1 -1 -1 -1 -1 -1 -1 -1 -1 -1 -1 -1 -1 -1 -1 -1 -1 -1 -1 -1 -1 -1
$$ -1 -1 -1 -1 -1 -1 -1 -1 -1 -1 -1 -1 -1 -1 -1 -1 -1 -1 -1 -1 -1 -1 -1 -1
$$ -1 -1 -1 -1 -1 -1 -1 -1 -1 -1 -1 -1 -1 -1 -1 -1 -1 -1 -1 -1 -1 -1 -1 -1
$$ -1 -1 -1 -1 -1 -1 -1 -1 -1 -1 -1 -1 -1 -1 -1 -1 -1 -1 -1 -1 -1 -1 -1 -1
$$ -1 -1 -1 -1 -1 -1 -1 -1 -1 -1 -1 -1 -1 -1 -1 -1 -1 -1 -1 -1 -1 -1 -1 -1
$$ -1 -1 -1 -1 -1 -1 -1 -1
$$ ##$RG_tab23= (0..127)
$$ -1 -1 -1 -1 -1 -1 -1 -1 -1 -1 -1 -1 -1 -1 -1 -1 -1 -1 -1 -1 -1 -1 -1 -1
$$ -1 -1 -1 -1 -1 -1 -1 -1 -1 -1 -1 -1 -1 -1 -1 -1 -1 -1 -1 -1 -1 -1 -1 -1
$$ -1 -1 -1 -1 -1 -1 -1 -1 -1 -1 -1 -1 -1 -1 -1 -1 -1 -1 -1 -1 -1 -1 -1 -1
$$ -1 -1 -1 -1 -1 -1 -1 -1 -1 -1 -1 -1 -1 -1 -1 -1 -1 -1 -1 -1 -1 -1 -1 -1
$$ -1 -1 -1 -1 -1 -1 -1 -1 -1 -1 -1 -1 -1 -1 -1 -1 -1 -1 -1 -1 -1 -1 -1 -1
$$ -1 -1 -1 -1 -1 -1 -1 -1
$$ ##$RG_tab24= (0..127)
$$ -1 -1 -1 -1 -1 -1 -1 -1 -1 -1 -1 -1 -1 -1 -1 -1 -1 -1 -1 -1 -1 -1 -1 -1
$$ -1 -1 -1 -1 -1 -1 -1 -1 -1 -1 -1 -1 -1 -1 -1 -1 -1 -1 -1 -1 -1 -1 -1 -1
$$ -1 -1 -1 -1 -1 -1 -1 -1 -1 -1 -1 -1 -1 -1 -1 -1 -1 -1 -1 -1 -1 -1 -1 -1
$$ -1 -1 -1 -1 -1 -1 -1 -1 -1 -1 -1 -1 -1 -1 -1 -1 -1 -1 -1 -1 -1 -1 -1 -1
$$ -1 -1 -1 -1 -1 -1 -1 -1 -1 -1 -1 -1 -1 -1 -1 -1 -1 -1 -1 -1 -1 -1 -1 -1
$$ -1 -1 -1 -1 -1 -1 -1 -1
$$ ##$RG_tab3= (0..127)
$$ 0.25 0.28 0.32 0.35 0.4 0.44 0.5 0.56 0.64 0.7 0.8 0.89 1 1.12 1.28 1.4
$$ 1.6 1.78 2 2.25 2.56 2.8 3.2 3.56 4 4.5 5 5.6 6.35 7.12 8 9 10 11.3 12.7
$$ 14.2 16 18 20.2 22.6 25.4 28.5 32 36 40.3 45.2 50.8 57 64 71.8 80.6 90.5
$$ 101 -1 -1 -1 -1 -1 -1 -1 -1 -1 -1 -1 -1 -1 -1 -1 -1 -1 -1 -1 -1 -1 -1 -1
$$ -1 -1 -1 -1 -1 -1 -1 -1 -1 -1 -1 -1 -1 -1 -1 -1 -1 -1 -1 -1 -1 -1 -1 -1
$$ -1 -1 -1 -1 -1 -1 -1 -1 -1 -1 -1 -1 -1 -1 -1 -1 -1 -1 -1 -1 -1 -1 -1 -1
$$ -1 -1 -1 -1
$$ ##$RG_tab4= (0..127)
$$ 0.25 0.28 0.32 0.35 0.4 0.44 0.5 0.56 0.64 0.7 0.8 0.89 1 1.12 1.28 1.4
$$ 1.6 1.78 2 2.25 2.56 2.8 3.2 3.56 4 4.5 5 5.6 6.35 7.12 8 9 10 11.3 12.7
$$ 14.2 16 18 20.2 22.6 25.4 28.5 32 36 40.3 45.2 50.8 57 64 71.8 80.6 90.5
$$ 101 -1 -1 -1 -1 -1 -1 -1 -1 -1 -1 -1 -1 -1 -1 -1 -1 -1 -1 -1 -1 -1 -1 -1
$$ -1 -1 -1 -1 -1 -1 -1 -1 -1 -1 -1 -1 -1 -1 -1 -1 -1 -1 -1 -1 -1 -1 -1 -1
$$ -1 -1 -1 -1 -1 -1 -1 -1 -1 -1 -1 -1 -1 -1 -1 -1 -1 -1 -1 -1 -1 -1 -1 -1
$$ -1 -1 -1 -1
$$ ##$RG_tab5= (0..127)
$$ -1 -1 -1 -1 -1 -1 -1 -1 -1 -1 -1 -1 -1 -1 -1 -1 -1 -1 -1 -1 -1 -1 -1 -1
$$ -1 -1 -1 -1 -1 -1 -1 -1 -1 -1 -1 -1 -1 -1 -1 -1 -1 -1 -1 -1 -1 -1 -1 -1
$$ -1 -1 -1 -1 -1 -1 -1 -1 -1 -1 -1 -1 -1 -1 -1 -1 -1 -1 -1 -1 -1 -1 -1 -1
$$ -1 -1 -1 -1 -1 -1 -1 -1 -1 -1 -1 -1 -1 -1 -1 -1 -1 -1 -1 -1 -1 -1 -1 -1
$$ -1 -1 -1 -1 -1 -1 -1 -1 -1 -1 -1 -1 -1 -1 -1 -1 -1 -1 -1 -1 -1 -1 -1 -1
$$ -1 -1 -1 -1 -1 -1 -1 -1
$$ ##$RG_tab6= (0..127)
$$ -1 -1 -1 -1 -1 -1 -1 -1 -1 -1 -1 -1 -1 -1 -1 -1 -1 -1 -1 -1 -1 -1 -1 -1
$$ -1 -1 -1 -1 -1 -1 -1 -1 -1 -1 -1 -1 -1 -1 -1 -1 -1 -1 -1 -1 -1 -1 -1 -1
$$ -1 -1 -1 -1 -1 -1 -1 -1 -1 -1 -1 -1 -1 -1 -1 -1 -1 -1 -1 -1 -1 -1 -1 -1
$$ -1 -1 -1 -1 -1 -1 -1 -1 -1 -1 -1 -1 -1 -1 -1 -1 -1 -1 -1 -1 -1 -1 -1 -1
$$ -1 -1 -1 -1 -1 -1 -1 -1 -1 -1 -1 -1 -1 -1 -1 -1 -1 -1 -1 -1 -1 -1 -1 -1
$$ -1 -1 -1 -1 -1 -1 -1 -1
$$ ##$RG_tab7= (0..127)
$$ -1 -1 -1 -1 -1 -1 -1 -1 -1 -1 -1 -1 -1 -1 -1 -1 -1 -1 -1 -1 -1 -1 -1 -1
$$ -1 -1 -1 -1 -1 -1 -1 -1 -1 -1 -1 -1 -1 -1 -1 -1 -1 -1 -1 -1 -1 -1 -1 -1
$$ -1 -1 -1 -1 -1 -1 -1 -1 -1 -1 -1 -1 -1 -1 -1 -1 -1 -1 -1 -1 -1 -1 -1 -1
$$ -1 -1 -1 -1 -1 -1 -1 -1 -1 -1 -1 -1 -1 -1 -1 -1 -1 -1 -1 -1 -1 -1 -1 -1
$$ -1 -1 -1 -1 -1 -1 -1 -1 -1 -1 -1 -1 -1 -1 -1 -1 -1 -1 -1 -1 -1 -1 -1 -1
$$ -1 -1 -1 -1 -1 -1 -1 -1
$$ ##$RG_tab8= (0..127)
$$ -1 -1 -1 -1 -1 -1 -1 -1 -1 -1 -1 -1 -1 -1 -1 -1 -1 -1 -1 -1 -1 -1 -1 -1
$$ -1 -1 -1 -1 -1 -1 -1 -1 -1 -1 -1 -1 -1 -1 -1 -1 -1 -1 -1 -1 -1 -1 -1 -1
$$ -1 -1 -1 -1 -1 -1 -1 -1 -1 -1 -1 -1 -1 -1 -1 -1 -1 -1 -1 -1 -1 -1 -1 -1
$$ -1 -1 -1 -1 -1 -1 -1 -1 -1 -1 -1 -1 -1 -1 -1 -1 -1 -1 -1 -1 -1 -1 -1 -1
$$ -1 -1 -1 -1 -1 -1 -1 -1 -1 -1 -1 -1 -1 -1 -1 -1 -1 -1 -1 -1 -1 -1 -1 -1
$$ -1 -1 -1 -1 -1 -1 -1 -1
$$ ##$RG_tab9= (0..127)
$$ -1 -1 -1 -1 -1 -1 -1 -1 -1 -1 -1 -1 -1 -1 -1 -1 -1 -1 -1 -1 -1 -1 -1 -1
$$ -1 -1 -1 -1 -1 -1 -1 -1 -1 -1 -1 -1 -1 -1 -1 -1 -1 -1 -1 -1 -1 -1 -1 -1
$$ -1 -1 -1 -1 -1 -1 -1 -1 -1 -1 -1 -1 -1 -1 -1 -1 -1 -1 -1 -1 -1 -1 -1 -1
$$ -1 -1 -1 -1 -1 -1 -1 -1 -1 -1 -1 -1 -1 -1 -1 -1 -1 -1 -1 -1 -1 -1 -1 -1
$$ -1 -1 -1 -1 -1 -1 -1 -1 -1 -1 -1 -1 -1 -1 -1 -1 -1 -1 -1 -1 -1 -1 -1 -1
$$ -1 -1 -1 -1 -1 -1 -1 -1
$$ ##$RXFMAX= (0..23)
$$ 1290 1290 1290 1290 -1 -1 -1 -1 -1 -1 -1 -1 -1 -1 -1 -1 -1 -1 -1 -1 -1
$$ -1 -1 -1
$$ ##$RXFMIN= (0..23)
$$ 5 5 5 5 -1 -1 -1 -1 -1 -1 -1 -1 -1 -1 -1 -1 -1 -1 -1 -1 -1 -1 -1 -1
$$ ##$RheoNmrEth= <no>
$$ ##$SGUC1= (0..23)
$$ 34 33 17 18 0 0 0 0 0 0 0 0 0 0 0 0 0 0 0 0 0 0 0 0
$$ ##$SGUC2= (0..23)
$$ 49 0 0 0 0 0 0 0 0 0 0 0 0 0 0 0 0 0 0 0 0 0 0 0
$$ ##$SLCBCONF= <SHNV>
$$ ##$SPECTR= 13
$$ ##$SYNCTRIG= 0
$$ ##$SamChgEth= (0..3)
$$ <192.168.98.3> <no> <no> <no>
$$ ##$SamChgPort= (0..3)
$$ <80> <no> <no> <no>
$$ ##$SamChgProtocol= (0..3)
$$ <CORBA> <> <> <>
$$ ##$ServiceNo= <>
$$ ##$Sgu10PowerLevel= (0..7)
$$ 0 0 0 0 0 0 0 0
$$ ##$Sgu11PowerLevel= (0..7)
$$ 0 0 0 0 0 0 0 0
$$ ##$Sgu12PowerLevel= (0..7)
$$ 0 0 0 0 0 0 0 0
$$ ##$Sgu13PowerLevel= (0..7)
$$ 0 0 0 0 0 0 0 0
$$ ##$Sgu14PowerLevel= (0..7)
$$ 0 0 0 0 0 0 0 0
$$ ##$Sgu15PowerLevel= (0..7)
$$ 0 0 0 0 0 0 0 0
$$ ##$Sgu16PowerLevel= (0..7)
$$ 0 0 0 0 0 0 0 0
$$ ##$Sgu17PowerLevel= (0..7)
$$ 0 0 0 0 0 0 0 0
$$ ##$Sgu18PowerLevel= (0..7)
$$ 0 0 0 0 0 0 0 0
$$ ##$Sgu19PowerLevel= (0..7)
$$ 0 0 0 0 0 0 0 0
$$ ##$Sgu1PowerLevels= (0..7)
$$ 90 74 58 42 26 10 0 0
$$ ##$Sgu20PowerLevel= (0..7)
$$ 0 0 0 0 0 0 0 0
$$ ##$Sgu21PowerLevel= (0..7)
$$ 0 0 0 0 0 0 0 0
$$ ##$Sgu22PowerLevel= (0..7)
$$ 0 0 0 0 0 0 0 0
$$ ##$Sgu23PowerLevel= (0..7)
$$ 0 0 0 0 0 0 0 0
$$ ##$Sgu24PowerLevel= (0..7)
$$ 0 0 0 0 0 0 0 0
$$ ##$Sgu2PowerLevels= (0..7)
$$ 90 74 58 42 26 10 0 0
$$ ##$Sgu3PowerLevels= (0..7)
$$ 90 74 58 42 26 10 0 0
$$ ##$Sgu4PowerLevels= (0..7)
$$ 90 74 58 42 26 10 0 0
$$ ##$Sgu5PowerLevels= (0..7)
$$ 0 0 0 0 0 0 0 0
$$ ##$Sgu6PowerLevels= (0..7)
$$ 0 0 0 0 0 0 0 0
$$ ##$Sgu7PowerLevels= (0..7)
$$ 0 0 0 0 0 0 0 0
$$ ##$Sgu8PowerLevels= (0..7)
$$ 0 0 0 0 0 0 0 0
$$ ##$Sgu9PowerLevels= (0..7)
$$ 0 0 0 0 0 0 0 0
$$ ##$SguType= 4
$$ ##$ShimMaxVal= 130000
$$ ##$ShimPow1Ch2Sh= (0..38)
$$ 1 2 3 21 4 4 27 27 4 4 63 26 26 25 7 7 20 20 31 31 0 0 0 0 0 0 0 0 0 0
$$ 0 0 0 0 0 0 0 0 0
$$ ##$ShimPow1Imax= (0..38)
$$ 1 1 1 1 1 1 1 1 1 1 1 1 1 1 1 1 1 1 1 1 0 0 0 0 0 0 0 0 0 0 0 0 0 0 0 0
$$ 0 0 0
$$ ##$ShimPow1NChan= 20
$$ ##$ShimPow1TotIMax= 6
$$ ##$ShimPow1Vmax= (0..38)
$$ 20 20 20 20 20 20 20 20 20 20 20 20 20 20 20 20 20 20 20 20 0 0 0 0 0 0
$$ 0 0 0 0 0 0 0 0 0 0 0 0 0
$$ ##$ShimPow2Ch2Sh= (0..38)
$$ 15 15 33 33 35 35 25 8 38 38 23 8 14 14 36 36 32 32 23 63 0 0 0 0 0 0 0
$$ 0 0 0 0 0 0 0 0 0 0 0 0
$$ ##$ShimPow2Imax= (0..38)
$$ 1 1 1 1 1 1 1 1 1 1 1 1 1 1 1 1 1 1 1 1 0 0 0 0 0 0 0 0 0 0 0 0 0 0 0 0
$$ 0 0 0
$$ ##$ShimPow2NChan= 20
$$ ##$ShimPow2TotIMax= 6
$$ ##$ShimPow2Vmax= (0..38)
$$ 20 20 20 20 20 20 20 20 20 20 20 20 20 20 20 20 20 20 20 20 0 0 0 0 0 0
$$ 0 0 0 0 0 0 0 0 0 0 0 0 0
$$ ##$ShimPow3Ch2Sh= (0..38)
$$ 0 0 0 0 0 0 0 0 0 0 0 0 0 0 0 0 0 0 0 0 0 0 0 0 0 0 0 0 0 0 0 0 0 0 0 0
$$ 0 0 0
$$ ##$ShimPow3Imax= (0..38)
$$ 0 0 0 0 0 0 0 0 0 0 0 0 0 0 0 0 0 0 0 0 0 0 0 0 0 0 0 0 0 0 0 0 0 0 0 0
$$ 0 0 0
$$ ##$ShimPow3NChan= 0
$$ ##$ShimPow3TotIMax= 0
$$ ##$ShimPow3Vmax= (0..38)
$$ 0 0 0 0 0 0 0 0 0 0 0 0 0 0 0 0 0 0 0 0 0 0 0 0 0 0 0 0 0 0 0 0 0 0 0 0
$$ 0 0 0
$$ ##$ShimPow4Ch2Sh= (0..38)
$$ 0 0 0 0 0 0 0 0 0 0 0 0 0 0 0 0 0 0 0 0 0 0 0 0 0 0 0 0 0 0 0 0 0 0 0 0
$$ 0 0 0
$$ ##$ShimPow4Imax= (0..38)
$$ 0 0 0 0 0 0 0 0 0 0 0 0 0 0 0 0 0 0 0 0 0 0 0 0 0 0 0 0 0 0 0 0 0 0 0 0
$$ 0 0 0
$$ ##$ShimPow4NChan= 0
$$ ##$ShimPow4TotIMax= 0
$$ ##$ShimPow4Vmax= (0..38)
$$ 0 0 0 0 0 0 0 0 0 0 0 0 0 0 0 0 0 0 0 0 0 0 0 0 0 0 0 0 0 0 0 0 0 0 0 0
$$ 0 0 0
$$ ##$ShimPow5Ch2Sh= (0..38)
$$ 0 0 0 0 0 0 0 0 0 0 0 0 0 0 0 0 0 0 0 0 0 0 0 0 0 0 0 0 0 0 0 0 0 0 0 0
$$ 0 0 0
$$ ##$ShimPow5Imax= (0..38)
$$ 0 0 0 0 0 0 0 0 0 0 0 0 0 0 0 0 0 0 0 0 0 0 0 0 0 0 0 0 0 0 0 0 0 0 0 0
$$ 0 0 0
$$ ##$ShimPow5NChan= 0
$$ ##$ShimPow5TotIMax= 0
$$ ##$ShimPow5Vmax= (0..38)
$$ 0 0 0 0 0 0 0 0 0 0 0 0 0 0 0 0 0 0 0 0 0 0 0 0 0 0 0 0 0 0 0 0 0 0 0 0
$$ 0 0 0
$$ ##$ShimPow6Ch2Sh= (0..38)
$$ 0 0 0 0 0 0 0 0 0 0 0 0 0 0 0 0 0 0 0 0 0 0 0 0 0 0 0 0 0 0 0 0 0 0 0 0
$$ 0 0 0
$$ ##$ShimPow6Imax= (0..38)
$$ 0 0 0 0 0 0 0 0 0 0 0 0 0 0 0 0 0 0 0 0 0 0 0 0 0 0 0 0 0 0 0 0 0 0 0 0
$$ 0 0 0
$$ ##$ShimPow6NChan= 0
$$ ##$ShimPow6TotIMax= 0
$$ ##$ShimPow6Vmax= (0..38)
$$ 0 0 0 0 0 0 0 0 0 0 0 0 0 0 0 0 0 0 0 0 0 0 0 0 0 0 0 0 0 0 0 0 0 0 0 0
$$ 0 0 0
$$ ##$ShimPow7Ch2Sh= (0..38)
$$ 0 0 0 0 0 0 0 0 0 0 0 0 0 0 0 0 0 0 0 0 0 0 0 0 0 0 0 0 0 0 0 0 0 0 0 0
$$ 0 0 0
$$ ##$ShimPow7Imax= (0..38)
$$ 0 0 0 0 0 0 0 0 0 0 0 0 0 0 0 0 0 0 0 0 0 0 0 0 0 0 0 0 0 0 0 0 0 0 0 0
$$ 0 0 0
$$ ##$ShimPow7NChan= 0
$$ ##$ShimPow7TotIMax= 0
$$ ##$ShimPow7Vmax= (0..38)
$$ 0 0 0 0 0 0 0 0 0 0 0 0 0 0 0 0 0 0 0 0 0 0 0 0 0 0 0 0 0 0 0 0 0 0 0 0
$$ 0 0 0
$$ ##$ShimPow8Ch2Sh= (0..38)
$$ 0 0 0 0 0 0 0 0 0 0 0 0 0 0 0 0 0 0 0 0 0 0 0 0 0 0 0 0 0 0 0 0 0 0 0 0
$$ 0 0 0
$$ ##$ShimPow8Imax= (0..38)
$$ 0 0 0 0 0 0 0 0 0 0 0 0 0 0 0 0 0 0 0 0 0 0 0 0 0 0 0 0 0 0 0 0 0 0 0 0
$$ 0 0 0
$$ ##$ShimPow8NChan= 0
$$ ##$ShimPow8TotIMax= 0
$$ ##$ShimPow8Vmax= (0..38)
$$ 0 0 0 0 0 0 0 0 0 0 0 0 0 0 0 0 0 0 0 0 0 0 0 0 0 0 0 0 0 0 0 0 0 0 0 0
$$ 0 0 0
$$ ##$ShimPowMaxUA= (0..63)
$$ 130000 130000 130000 130000 130000 130000 130000 130000 130000 130000 130000
$$ 130000 130000 130000 130000 130000 130000 130000 130000 130000 130000 130000
$$ 130000 130000 130000 130000 130000 130000 130000 130000 130000 130000 130000
$$ 130000 130000 130000 130000 130000 130000 130000 0 0 0 0 0 0 0 0 0 0 0
$$ 0 0 0 0 0 0 0 0 0 0 0 0 0
$$ ##$ShimPowMaxUG= (0..63)
$$ 1000000 1000000 1000000 1000000 1000000 1000000 1000000 1000000 1000000
$$ 1000000 1000000 1000000 1000000 1000000 1000000 1000000 1000000 1000000
$$ 1000000 1000000 1000000 1000000 1000000 1000000 1000000 1000000 1000000
$$ 1000000 1000000 1000000 1000000 1000000 1000000 1000000 1000000 1000000
$$ 1000000 1000000 1000000 0 0 0 0 0 0 0 0 0 0 0 0 0 0 0 0 0 0 0 0 0 0 0 0
$$ 0
$$ ##$ShimPowNum= 2
$$ ##$ShimPowRcbType= 3
$$ ##$ShimPowRes= (0..63)
$$ 1e-20 1e-20 1e-20 1e-20 1e-20 1e-20 1e-20 1e-20 1e-20 1e-20 1e-20 1e-20
$$ 1e-20 1e-20 1e-20 1e-20 1e-20 1e-20 1e-20 1e-20 1e-20 1e-20 1e-20 1e-20
$$ 1e-20 1e-20 1e-20 1e-20 1e-20 1e-20 1e-20 1e-20 1e-20 1e-20 1e-20 1e-20
$$ 1e-20 1e-20 1e-20 1e-20 0 0 0 0 0 0 0 0 0 0 0 0 0 0 0 0 0 0 0 0 0 0 0 0
$$ ##$ShimPowRng0= (0..63)
$$ 1 1 1 1 1 1 1 1 1 1 1 1 1 1 1 1 1 1 1 1 1 1 1 1 1 1 1 1 1 1 1 1 1 1 1 1
$$ 1 1 1 1 0 0 0 0 0 0 0 0 0 0 0 0 0 0 0 0 0 0 0 0 0 0 0 0
$$ ##$ShimPowRng1= (0..63)
$$ 1 1 1 1 1 1 1 1 1 1 1 1 1 1 1 1 1 1 1 1 1 1 1 1 1 1 1 1 1 1 1 1 1 1 1 1
$$ 1 1 1 1 0 0 0 0 0 0 0 0 0 0 0 0 0 0 0 0 0 0 0 0 0 0 0 0
$$ ##$ShimPowRng2= (0..63)
$$ 1 1 1 1 1 1 1 1 1 1 1 1 1 1 1 1 1 1 1 1 1 1 1 1 1 1 1 1 1 1 1 1 1 1 1 1
$$ 1 1 1 1 0 0 0 0 0 0 0 0 0 0 0 0 0 0 0 0 0 0 0 0 0 0 0 0
$$ ##$ShimPowRng3= (0..63)
$$ 1 1 1 1 1 1 1 1 1 1 1 1 1 1 1 1 1 1 1 1 1 1 1 1 1 1 1 1 1 1 1 1 1 1 1 1
$$ 1 1 1 1 0 0 0 0 0 0 0 0 0 0 0 0 0 0 0 0 0 0 0 0 0 0 0 0
$$ ##$ShimPowType1= 8
$$ ##$ShimPowType2= 8
$$ ##$ShimPowType3= 0
$$ ##$ShimPowType4= 0
$$ ##$ShimPowType5= 0
$$ ##$ShimPowType6= 0
$$ ##$ShimPowType7= 0
$$ ##$ShimPowType8= 0
$$ ##$ShimSysActGrad= (0..63)
$$ 1 2 3 4 13 5 7 11 10 9 6 8 12 18 19 20 21 15 22 23 24 14 25 16 26 17 27
$$ 28 31 32 33 34 35 36 37 38 0 0 0 0 0 0 0 0 0 0 0 0 0 0 0 0 0 0 0 0 0 0
$$ 0 0 0 0 0 0
$$ ##$ShimSysAngle= <>
$$ ##$ShimSysFunc= (0..63)
$$ 1 2 3 4 5 6 7 8 9 10 0 37 38 35 16 15 14 13 12 11 28 27 26 25 24 23 36
$$ 22 30 29 20 21 34 33 32 31 17 18 19 0 0 0 0 0 0 0 0 0 0 0 0 0 0 0 0 0 0
$$ 0 0 0 0 0 0 0
$$ ##$ShimSysMatId= <292722ca.dat>
$$ ##$ShimSysMatrix= 1
$$ ##$ShimSysMinMaxUG= 130000
$$ ##$ShimSysOffset= <58>
$$ ##$ShimSysType= 4
$$ ##$ShimUnit= 3
$$ ##$SpectrOsVersion= <4.3.180.20230524>
$$ ##$TCubeEth= <192.168.180.38>
$$ ##$TCubeSeqDevice= <>
$$ ##$TopSpinVersion= <TopSpin 4.3.0>
$$ ##$TrxFreqFormula= (0..23)
$$ <TrxFreqFormula(2.0,600070000.000000,'TRX',Trx(1.0,'TRX 1200.1',2,5.000000,1290.000000))>
$$ <TrxFreqFormula(2.0,600070000.000000,'TRX',Trx(1.0,'TRX 1200.2',1,5.000000,1290.000000))>
$$ <TrxFreqFormula(2.0,600070000.000000,'TRX',Trx(1.0,'TRX 1200.3',1,5.000000,1290.000000))>
$$ <TrxFreqFormula(2.0,600070000.000000,'TRX',Trx(1.0,'TRX 1200.4',1,5.000000,1290.000000))>
$$ <> <> <> <> <> <> <> <> <> <> <> <> <> <> <> <> <> <> <> <>
$$ ##$TrxPN= (0..23)
$$ <Z148391> <Z148391> <Z148391> <Z148391> <> <> <> <> <> <> <> <> <> <> <>
$$ <> <> <> <> <> <> <> <> <>
$$ ##$TrxSN= (0..23)
$$ <02476> <00643> <00644> <00645> <> <> <> <> <> <> <> <> <> <> <> <> <>
$$ <> <> <> <> <> <> <>
$$ ##$VCubeEth= (0..23)
$$ <no> <no> <no> <no> <no> <no> <no> <no> <no> <no> <no> <no> <no> <no> <no>
$$ <no> <no> <no> <no> <no> <no> <no> <no> <no>
$$ ##$VTU= 2
$$ ##$VTUETH= <192.168.99.17>
$$ ##$ValueLine= no
$$ ##$VpuPN= (0..23)
$$ <no> <no> <no> <no> <no> <no> <no> <no> <no> <no> <no> <no> <no> <no> <no>
$$ <no> <no> <no> <no> <no> <no> <no> <no> <no>
$$ ##$VpuSN= (0..23)
$$ <no> <no> <no> <no> <no> <no> <no> <no> <no> <no> <no> <no> <no> <no> <no>
$$ <no> <no> <no> <no> <no> <no> <no> <no> <no>
$$ ##$WBREFAM= (0..31)
$$ 100.4 100 100 100 100 100 100 100 100 100 100 100 100 100 100 100 100 100
$$ 100 100 100 100 100 100 100 100 100 100 100 100 100 100
$$ ##$WBREFLM= (0..31)
$$ 1 0 0 0 0 0 0 0 0 0 0 0 0 0 0 0 0 0 0 0 0 0 0 0 0 0 0 0 0 0 0 0
$$ ##$WBREFPH= (0..31)
$$ 0.15 0 0 0 0 0 0 0 0 0 0 0 0 0 0 0 0 0 0 0 0 0 0 0 0 0 0 0 0 0 0 0
$$ ##$WBSGU= (0..31)
$$ 1 1 2 2 4 8 0 0 0 0 0 0 0 0 0 0 0 0 0 0 0 0 0 0 0 0 0 0 0 0 0 0
$$ ##END=
$$ 
##$DECIM=	1120
##$DSPFVS=	21
##XUNITS=	HZ
##YUNITS=	ARBITRARY UNITS
##FIRSTX=	11794.264701579302709
##LASTX=	-6062.8100359695672523
##DELTAX=	-0.068119594029018029624
##XFACTOR=	1
##YFACTOR=	1.5958787022722351612
##FIRSTY=	-40
##MINY=	-83952280
##MAXY=	3137576
##NPOINTS=	262144
##XYDATA=	(X++(Y..Y))
11794b5J0j0j5j5j5%j0j0j0J0K0K5J5K0N%%nnj0nn%%k0J0K0%J0%%N%%N%J0J0Nj5j0j0%n%n
11791b5j0j0j0J0J0J0nnJ0J0NJ0n%%NNN%nNj0%%n%%nn%%nn%%%j0j5nn%j0j5j5j5j0%K0K5K0
11788f0J0J5K5K5J5j5k0k0NNj0%J0K0J5K0J5J0J0J0j5j0l0l0%%%%n%%nN%%%nnNN%J0j0n%%
11785a0N%%N%%j0nJ0J0%%nnJ0J5j0nk0N%nN%nj0j0nNL0K5%J0k0%nJ0J5NN%nj0l0nK0L0J0J0
11781F0j0k5k0k0k0NNJ0J5J5J5NNN%nk0nnJ0NN%%j0nnnk0j5j5%n%%J5J5J0J0NN%J0j0n%j0
11778eNNj0%k0j0j0j0nj0%nJ5j0j0J5J0j0nj0J0J5J5n%%j0n%%K0K5K5L0Nk0%%NNj0j5j0j5
11775a5J0J0K0%j5j0k5nJ5j0j0j0nn%nN%%%%%K0K0K0%k0j0k0j5j0J0Nj0%%J0%j5j0nK0nnj5
11772i0%K0J5J0NJ5K0J0N%J0j0j5nj0%NJ0J0J0J0J5J0J0J0nnj0j0%%j0j0j5k0j0J0%%J5J0
11769A0J5J5j0j0l0l0k0k0%%K0K5J5J5J0J0j0NJ0J0J0J0J0j0k0k5%%nk5j0j0J0J0J0K5K0K0
11767E0J0Nj0j5k0j5nnj0l5j0%J0J0%n%%J5J5J0nj5l0k0k0K0J5K5J0NNK5K5J5nk5k5%j0k0
11764c5NJ0Nnn%K5n%k0J5NJ0nnnJ5J5J5Nj0%%J5J5nn%nnj0j0J0nnj5j0nnj0j0j0j0n%nk0j5
11761a00NJ5K0nn%%J5J5J0J0N%%%J5J0%NNj5j0j0J0J0j0nnJ0nnn%J0J0%%%N%N%j5l0l5k0K0
11757g0J5K5NJ0%NNJ0NNn%j5j0nnnnk0%J0J0Nj5NNNNnn%nnJ5J5J0j0j5j5J0NN%n%N%J0nnj0
11754c5nNJ0J0J0j0j0j0nNJ0J0Nnj0nJ5NNJ0N%%NNNNJ0J0%%j0j0nnj5j0j0nJ5j0j0J5n%%J0
11751ej0j0NN%Nnnj0j0nK0NJ0j5j0nJ5K5N%NJ0J5nnj5j0nj0nj0N%N%j0j0%K0K0%j0j0n%NN
11747a5NNj5j5j0j0%%J0J0J0j0j0nJ5K0NN%%n%NJ0J5%n%%%nK0%%j5j0NJ0j0j5k5nNNNNj0j0
11744c5k5%J5J5K0Nnnk0%J5J5J0J0nnnnJ0Nnj0N%Nj5j5j5j0j0j0nNJ0NNJ5K0%%n%J0j0j0j5
11741d5j0K5L0J0%j5%K0J0N%%%n%n%%j0NJ5j0J5n%%%%j5j0j0j0%%j5j5J5J5K0%j0%n%nK0N
11738A0J0nnn%%k0%nn%k0NNL0J5n%%j0j0k0k5%K5K5Nn%nnj5k0%J0K0J5J5J5J0k0k5j0%J0N
11735a0NJ0J5%Nk5n%K0NJ0j0j5j0j5NK0J5J0nk5l5k0J0J0NNnJ5K5L0K5Nj0j0k5l0k0k0j0j5
11732g0J0NK0K0J0J0nn%%NJ0NNNj5nnJ0J0%%n%%N%%J0J0J0J0N%NK5j0j0l0l5j5k0k5nnj0J0
11729f0K5J0J0nnN%NK0NJ0%%j0nN%n%nn%%%%k0k0%K0K0K5j0nNJ5J5J0k0nj5j5%k5k5%%%%%
11725e5%%%Nj0j0J0NJ0Nnnj0j0J0K0L5J5nl0%J5K5K5K0J5J5nNj5j0j0nj0j0j0j0nj0j5nnj0
11722d0j5J0%J5J0J0NJ0J0j0j5j5NL0L0L5nk5k5k5k0%J0%J0j0nj0j5k0k5nJ5%Nnnn%J0Nn%
11719h0%NNJ0j5NJ0J0NNn%J5J5J5nj0j0j0nNNnn%K0NNn%NN%NNK5%j5j0j5NJ0J5nj0j0j0J0
11716e%%j0%%%Nj5%J0%j0%NNJ0nnj0j0%K5nj0j0j0Nj5j0N%N%%K0J5Nk0j0J0NJ0N%%%nK0nn
11713a0N%%N%%NNj5%J0N%%nNK0K0nk5nnnNJ5L5L0J5j5l5l5m0j0j0NJ0K0K5nnJ0J0K0J0N%%
11710F5N%N%%Nj5j0j5k0j0%n%%%%NNj0nnj0j5m0k0%J5J5K5L0L5%k0j5j0J5NNNk0nnJ0J0%N
11706A0nj0%%%nK0%J0J0J0J0NNNj0k0nNNk0j5j0J0Nj5%%J5j0k5k0J5J5K0%j5j5%%K0K5J0J0
11703D0NN%k5j5j0nk0k0nN%nnK0J5j0j0j5J5L0J5j0nk0%N%K0J5K0k0k5l0l0n%K5M0J5N%%%
11700Ej5j0nnnj0%%NJ0N%NNNNJ0N%N%K0K0K0%j5k0k0j5k0k0J0%NJ5%j0nNJ0j0j0J0K5L5M0
11697H5K5J0k0%NNl0k5j5j5n%NJ0NJ0J0NNNk0k0J5L5L5Nj0nk0k5j5k0k5l0j0NK0K0J0J5nj0
11694B0NN%%n%j0n%NK5K0K0%k0j5k0k0NNJ5J0K0nj5j5j5j0N%NJ0j5j0j0nJ5nj0j0J0J0K0%
11691A0nj0NNN%NN%Nnj0%j0nj0K0L5L5J5NNNk0j0j5k5k5j0K0j0j0j5k0j0nN%J5J5J5J0K5K5
11688F0J5%k0k5j0n%%nJ0J0Nn%%Nn%J0J0Nj5%nJ0N%nNNnj0j0j5N%j5j0l0%n%n%j0j5%NJ0L5
11685b0J5J0N%J0J5k0j5nj0%%J0%%nK0K0%k0k0nK5K0j0n%K5J0J0L0L0K0%Nnl5m0l5j0j0%N
11682A5Nj0nNK0J5J5j0nj5k0J0J5n%j0j0nnj0l5j0nj0j0j0J5J0nJ0NK5j5k5nK5K5K5N%j5n
11679a5J0J5J0%NNJ0J0%J5%%nJ5J0j0j0j0j5J0K5L0J5k0k0l0k5j5%%n%%J5J5J0J5%%%Nj0j5
11676D0k0j0NN%j0J0J0NN%nNJ0nnj5N%J0j0j0k5l0j0j0j5j0k0K0K5K5K0J5J0Nj5k0l0j0J5
11673d0M0K5NJ0J0Nj5nnNNJ0%%j0K0J5Nk5j5k0%%%%k0k5%j0K0K0NNNNnnJ5K0j0j0%K5L5J5
11670A05nn%nnnNNK0K0j5n0m0k0nJ0J0J0%%NJ0K0L0%%k0k0j5k0%n%%j0j0NNNJ0j0j5j5j5J0
11667b5NK0K0k5k5j0j0J5J0J0J0J5K0K5L0%Nnnnj0j5k0%%J0J0nnj5j5l5l0k5J0K0K0J5J0%
11665enN%%%l0k5J5K0K0K5j0j0k5J0K0J5K5j0k5nnn%n%%nj0nnnnJ0J5%%NJ0J5n%%%nj5j0j0
11661c5J5K0J5n%J0J0J0J0J5J5K0J5%nk5k5k0j5j5j5k0j0K0J0%N%N%N%J0nnJ0J0%N%Nn%NJ0
11658E0NJ0n%j0j0J0Nn%nn%k0j5k0m5k5nJ5n%n%K0K0J5K0J0j0j5j0%L0K5L0J5j0j5j0NNj0
11655C0k0%%%%%%Nj5j5k0nnj5j5k0NNJ0J0J0J5J5K0nk0k0nJ0J0J0l0k0m0k0j0J0K5L0J5nk0
11653i0%NNnnK0M0M0M0K5%%k0nj0j0j0J5L0J5n%N%k0k0l0j5j5j5k0%nNJ0%N%N%NN%nnJ0NN
11649a5%k0j0j5j0k0K0J5K0K0K0L5L5J5n%Nnj0k0%n%%%j0j5j5j0N%j0nnj0j0j0nn%j5k0%K5
11646f5K5K0J5J5J5K5J0j5j5nJ5%l0j0J5L5K0%Nnn%nj0j0%%%%nnk5j0J0NNK0K5%J0J5K0Nj5
11643I5l5n0k5j5N%NNJ0NNNj5J5J0K0%j0j0j5m0k0%K5K5J5%nk5k5k5%J5L0L5K0j5nn%k0j5
11640c0j5j0%J0J0J5J5%%J0K5J5j5k0j5%Nk0%j5j0NNK0K5J0J0J0J0J0j0j5k0k5nnnJ0%J0k0
11638b5j0j5J5J0J5J5j0nJ5K0%Nk5%NNnj0nnK5J0n%%J5J0NJ0NJ0J0j0J0J0J0j0j0k0j5k0k5
11635Ej5NJ0J5J0J5K0J5NJ0%l0l0l0k0k5k0k0k0J5K5K5J5%J5J0%N%N%J5J5j0k5nJ5K0J0j5
11632C5%%J0J0n%%k5l5l5j0J0K0J0K0K0n%%%J0J0J5J0%nj5k0j5j5j0l0k5%J0J5J5nJ0K0J0
11629EJ0j0k0N%Nj0j0j0%%%NJ0J0nj0%%NNN%%%NJ0%nJ0J5Nj5j0j0%k0k0k5j0J0J0J0J5j0%
11626d5NJ5K0nnj0k0nnnj0NNNNnJ5N%J0J0NNj0j0%L0J5nl0l5NNnk5l0j0J5L5L5L5L5J5j5j5
11623C0j5j0m0m0nJ0J5%nJ0%nJ0J0K0%j5k0k0%%NJ0J5NNN%J5J5L0J0%%NJ0k0j5k5k5k0j5%
11620f0%J5J5J5nnj0nL0L0J0k0j5j5NK0K0L0L0k0l0l5%K0Nj5j0NK0K5%nnnnk5k0j0j0j5j5
11617f5j5j5K0N0M0K5j0j0%%K0J5J0nj0J0K0K0nk0j5k0j0j0nk5j5k0j5%J5M0K5J0j0nJ5J5
11615D5K0K0j5j0k0k0j5k0%K5K0K0J0nj5j0%j0j0%J5J5j0k5%%%N%%j0J0n%Nj0J0NJ0N%%J0
11612D0J0J0k0j0k0j0j5nn%%%%j0nN%J0J0nJ5K0K5J0j5k0%J5K0NNNj5m0l5l5k0J5L0L0L5%
11609C0Nnj0j5k0l0j0K5K5L5L0J5%k0k5J0%%n%%%%N%J5J0k0m0m5j5J5K0N%J0J5J0J0nnj0n
11606Ej0j5n%j0j0%%NNj0j0nNL0K5K0%J0J0J0Nj0j0%%%%%%J0j0j5j5J0J5%k5k0%k0j5nnnn
11603g0K0K0J0NJ0J0J5J0L0K5%k0k0k5j5k0j5NJ0nk5k0k0%J5J5j5j0NNL5K5N%J0K5K0J5j5
11600E0j0k0j0l0l0j0NK5K5J5K0j5l0k0%J0J0j0%J5K0J0j5n0k5j0J0J5%K0K0K0K0NNj0j5l0
11598b0l5%NJ5K0J0j0J0J0M0K0J5J5%nj5l5l0k5k0%K0J0%k5l0j0J5J0NNJ5K0J0J0J0j5J0J5
11595D0J0nl0k5m0k0%J5NNNNJ5nJ5L5L5J0j0nnj0J0J0j0l0l5l5k0NJ0J0J0J0%j0nnJ0J0J5
11592a0J5J5K0j0%j0j0J0L0J5J5%k0j0j0K0K0J5%n%N%N%J5j0j0j5k5k5nJ5K5j0k5k5j5j5n
11589c0J0J5J0nnJ0J0J5%l5m0j5%J0J0J5J5j0j0j0NK5K0J5nj0nNNn%nnj0n%Nnj0%%j0j0%%
11586d5J0%%k0nJ5J0J0%j0J5J0J5J5J0j5j0%J5K0j0j0k0k0j0j0j5j5nnnL0NJ0nj0N%%K0J5
11584a5%N%n%J5J5n%NNK0%l0j0k0%n%nnj0j5%%j0j0j0nNJ0%%%nN%J5J0K5N%NJ5nNJ0n%NJ0
11580A5NJ0J0j0%%J0J0j5j5j0j0m0k0%%J0J5%%%K5NJ0N%J5J5NK0J0j0%nnnj5j5%%%K0J0j0
11577D0NJ0N%j0n0m5l5j0nnK0K0J5Nj0j0NK0K0NNnn%%NNnk5k0k5nJ0L0L0K5J0j0j0J0J0J5
11574C5nnnJ0%NNnn%%J0nj0j0NJ0J0J5Nk0l5j5J5L5K0nj5j0J0Nk0m0m5j5N%NNK0M5L5L5J0
11571H5j0j5l5j5J0J0J5NJ0%%NL0L5J0%%j0nl5l5k5j0K0n%%nj0j5NK0K0J0N%NNJ0J0j0j0n
11568G0k0k0k0j5k0%M5O0N5K0j0l0m0l5j5K0J0J0j5j0j5j5k5l0j0J0J5J5NNj0k5l0l0j0J0
11566a00NJ0J0L0L0J0NNN%NNNNj0j0j5j0j0nk0%%NK0K0%%NK0K0Nk5m0k5k5%J5J0Nnj0%J5L0
11563a0K5K5K0Nj5l5l5k0j5j5J0NNK0M0K5Nnn%Nk5k0k5k0J0L0K5J0NN%j0%nnnj5j5%N%Nj0
11560b5j0NNnnj0%%J0j5j0NNNJ0NNK0nNJ0%Nk0k5j5K5N5L5%k5k5nJ0J0%%%%k5k0%K0NJ0j5
11557Ek0j5j5NN%NJ0J0N%j5NJ0J0J5K0%%j0J5J5J0j5j5j5j5j5j0j5j5j0nJ5K0Nj5J0%L5%n
11554EnNN%NJ5j0%j0%%%%nnnnK0%j5j0j0J0K0K5Nj5j5j5k0j5j5k0J5L0K0K5j0j0NL0K0J5K0
11551H0K5nnl0k5j0j5j0j5%N%%j0J0J5nj0nJ5L5K5J0nnJ0J5j0l0j0%n%%%%j5l0nNNJ0N%%n
11548Ej0J5J0J0J0J0j0Nj5j5j0k0k5nJ5L5L5L5K0%m0l5j5J0J5J0j5nj0nj0j0j0j0j0nJ5%n
11545d0nj0J0%K0J5J5j0j0l0l5j0L0K5K5J0n%J0NJ0J0j0nk0j5j5j0%J5L0L0Nj0j0l0l5j0%
11542f0N%%NJ0J5K0%j0k0k0%nnnK0K5L0J5J0j5k5k5k5j0J5K0%%nn%%J0L0J5%j5j0j5J0J0L0
11539B0K0J5Nk0j5%J5J5NNJ0J0J0j5k0k0k0%J0NNJ0NNk0k0k5k0%%J0J0%NJ0J5J5J0%l0k5j0
11537a5NNK0J5J0J0j0k5m0j5%%n%K5K5Nj0l5j5J5L0K5%%Nj5k5l5j5N%N%%Nn%nJ5M0L5J0k0
11534B0j5k0k0NK5M5K0j0l0n%Nj5j0%n%%j0j0k0k0j0j0J0J0J0K5L0J0n%nnnk0nnnnj0j0j5
11531i0J0%%j5j5n%nnNNJ5M0K5L5n%j0j5j5j0j5j0l0%J0L0J0j0%J0J5K0%k5m0l5%K5L0K5J0
11528c5NNNj0l0j5NJ0j0k0%J5J5J0J5J0J5n%j0K0J5nk0j5NK5K0%j5j0nnNNJ5%Nj5nj0J5J0
11525A0NNNj5%%j0j0j5%j0nj5j5j0j5n%k0k0j0J0K5J5J0J0J0J0NJ5J0J5K0K5Nj0j0l0l0k5
11522g0j0J0J5%j0nj0j5k0k5%%K0J5J0NJ0K0K5Nn%J0J0K0NnnJ0L0J0k0k0NK0K0N%j0j5j5j5
11519ENJ0%%J0J0nnJ5J5%%%%%N%nN%nNJ0J0j0n%n%%NJ0%k0l0Nnk0%%j5k0j0NK0K0NNNNJ0J0
11516E0k0j0k0j5%K0N0N0O0M0%l0nnnl0k5%k5k0j0j0j0j0nJ5%j0%nJ0Nj0j0%%%%%nj0Nnj0
11513a5j5NK5K5j5j5j5%J0K5L0L0J5%n%k5k0j0j0K0K5NNJ0j0nnj0nj5j5%j0nj0nj0j5k0%%
11510e5J0K0%J0J0J0NJ0%%k0%N%j0j5j5j0J0Nn%k0J0J0J5J5J5n%J5L5J5K0j5k0%%J0J0%N%
11507H0Nj0J5%Nj0j0j0n%nj5k0K5K0NNj0j5l0l5j0j5NJ0nn%j0k0k5k5%J5M0K0N%K0K5K0J0
11504D0J0J5K0J0l0k5nN%k5k0j5j5%%j0j0j0j0NNNNK0J0%%nnj0nk0j5N%%NK0K5K0K0%NNNk0
11501Ej5j0nj0nK5K0J5nk0J0L5K0nl5k5NNL0K0K0K5K5%Nl0l0k0k0j0j0%%%%j0j0%N%J0%%%
11498ENJ0J5n%%%J0J0J0N%nj5k0K0J5L5L0%Nk0k0o0o5k0j5%%NL5M0K0j0nnn%%j0j0n%K0K0
11495B0J0NNNj0m0m0j0L0L0K0k5k5l0nK5M5K0K0J0j0j0k5k5NJ0K5L0N%k5k0k5k5NNNNN%J5
11492A0K0%%j0nN%nj0N%J0NJ0NK0J0NNN%%%nnNNj5j0k0j0k0k0j0j0j0j0j0j0L5L0K5K5NJ0
11489F0J5%l0l0l0l0nK5L5K5j0k5l0nK0K0J5Nj0nl0l0j0K5%J0J0K0%%%K5K0K5j0j5k5k5k5
11486b5n%Nk0j5j0J0J0J5J0J5NNJ0L0NN%k5j5j0J0J0J0J0%nJ5J0K0j5j0j5J0J5nnj5%J0J0
11484F0%k0k0J0J5nk0j5j5NJ0K5K5K5NJ0j0l0m0k0NK5N%%j0J0%NNj5j5j0Nj0j5k5%K0K5j0
11481a0j5J5J0J0%nnj5j5j5j5nnJ0J5J0J5K0K0J0Nj5k0k5l0K0L0NNK0K5j0j0NNJ0NNNJ0J5
11478I0N%%K0J0l0k0k5NNl0k5j0nNM0K5K0%l0j0j0j0j0%L0L0L5nnj0k0%nnnk0k0J0J0n%j5
11475A0nn%%n%%%%%%K0K0K0J5%Nl5l5l0l5nnJ0J0NJ0n%j0j0J5J5J5K0J5J5K0j0l5l5j0j0K5
11472b0K0J0J0nn%%%%J0K0%l0%nJ0J5j5J0Nj0%N%%N%%%nn%j0NNj0nNM0M0K0k5k0m5n0j5NJ0
11469c0J0j0j0nJ5K5%j0j0J0NnJ0L5L0L0L0K5Nk0k5j0nnj0j0j0nj0nnJ0J0J0J5j0%j5j5NJ0
11466E0J0Nnk5j5j5%K0NJ0j0l0nj0j0nl0l5nK0M5M0M5K5%k5l0j5J0L0L0J0j5j0k0k5j5k0j5
11463c5%J0L5K0K5J5K0K5J0l0l0k0n%NNJ0j0l5l5l5j5k0J5M5J5%j0nJ5J0Nj5%%%J5J0J5nl5
11460a5j0j5J5J0J0nj0j5J0%nnJ0NK5K5K0K0NJ0J5J5J0j0k0m0k5k5%nN%NN%nj5N%NNNnnl0
11457b5n%K0NNj5k0K0J5%N%K0J0nj0%j5j5nj0j0j0NK5K0K0K0j5l0l5k0nK0K0nj0NNNJ0j0n
11454b5k0j0%K0K0%j0j5NJ0n%n%j0j0l0j0N%J0J0J0J0N%J5J5K0%k0k0j5j5NNK0K5%nJ0J0J5
11452B0J5nj0J0k0%nj0J0j0J0J5M0K5L0%%j0j0%%j5j5n%J0nnnnj0%NJ5%j0j0nnNNJ0J5J0J5
11448I0N%K0K0nk0l5j0j0j5k0j5j0J5NNk0%J0J0K0J5J0j0j5l5k5k5j5j5j0K0L5L5K0K5J0J0
11446G0j0k5l0j5J0J0J0j0nN%%J0j0J5J5J0J0NNJ5J5%k5j5j5k5k5j0J0%%J0J0NJ0J0J0j0j0
11443C0j0J5Nj0%j0NN%K0J0N%%J0j0k5k5l5j5nnK0K5K0L0Nj0k0%%n%K0K0J5j0nj0j5j5j0N
11440A5K0K5J5%nnk0k5k0nJ0K5j0k5k0l0nj0J0L5L5K5Nnj0%%%nj0nk5%J5L5M0K0j5j0nnnj0
11437D0J0%J0j5j5k0k5m5m0j5%K0K5K5L0L5L0Nj0j5k0j5m5k0j0J0J5nJ0J0L0L0L0K5%j5l0
11435C0nj0l0k0J5K0NN%J5j0j0j5j5j0j0J5K5K5K0K0J5K0Nj5%NJ5J5k5k0j5k0k0k0j5k0j0
11432d5K0K5K0K0K0L5K0%%%nl0l0j0J0J0Nnl0k5nJ0J0Nj5k5j0J0L0J5J0NNj0k5l5j5%Nj5l0
11429g5j5NK0K0J5nj0j0NNL0L0K5K5J0N%k0%J5J0J0k0j5l5l0j0j0j5k0j0NNN%J5K5K5nk0m5
11427f0k0k5n%%J0L0L5M0K5J0j0j0%k5l0J0J5J5J0j0N%j5j0l0nN%J5J5k0j5k0NK0K0K0nNJ0
11424Ej0nJ0J0K5K5J5%k5m5j5j5nk5l5j0j0nnJ5L5L5M0K5J0J0J0J0N%L0J0nnnnk0l5m5k0j5
11421d0N%%J0j0k0j5%L5L5L0M0J5K0J0j0m0l5j0J5nk5k0nnNNNN%%NNK0K5j0j0nnJ5K0j0j0
11418C5k0j5k5l0%%nj0k0j0J5J5L0K5%%%%l5l0j5n%NJ0J0N%J5J0%%NN%%J0Nn%NNJ0J0%j0%
11415enNJ0NJ0j0n%%%NK0K0%l0l5j0J5J5K5nk0k5nj0%N%%j0j0j0j0%nj0j0nj0J5J5J5J0L0
11412b5L0%Nj0j5%nNNj5k0k0J0L0J0K0%NJ0%%J5J5nJ5N%%k0k0k0j0j0j5j5k0NJ5J5L5Nn%k0
11409a5J5K5NJ0NJ5%j0j0J0J0J0nj0nnk5k5k5NL0J5K0j0nnk0k5k0N%J5J0J5J0%Nnj0l5m0k0
11406i5%NNJ5J0J5%j0j0j0j0NJ0K5L5K0K0j5j5j5NNJ0K5K5J5j5l5l0j0J0NJ0L0Nnj0k0j5n
11403a5j0K0K5L5J0K0J5J5K0k0m0m5o5l5j0L0K5%k0k5k0j0J0K0J5K5L0J0k0m0j5NNj5j0j5
11401i5j5j5NJ0J5K5%%%nJ5J0n%%J0NJ5K0NJ0j5j5k5l0l0NL5L0L5J0%%%%NNJ5J0nnj5J0nk0
11398Ek0k5NNK0J5J5%j5k0k0k5j5NK0K0L5J5Nj5l5l0k0NJ0NJ5J0K5K5J5nj0nj0NJ0j0k0k0
11395c0j0J0J5J5J0J0nl0k0k5NL0K0j0k0%J0%%%j5j0J0J0J5%j0j0J0J0Nj5k0j5NL0K0%j5j5
11392c5j5j0%K0K5K0%j0k0k0NNK0K5K0K0%nk5k0l0j0n%%%J0J0K0K5J0J0j0k5l0j0k0j5j0J0
11390g0L5M0J5J5Nj5l5l5k5%K5N0K0K5%k0k0j5%%Nj5l0k5nK5L5L0J0J5%%J0J0NJ0J0NJ0Nj0
11387I5j0m5m0l5NNNj5j0nnJ0J0J0N%k0k0%M0M0K5K5J5nj0j0j0j0j0j0K0J0J0Nn%NJ5J5j0
11384H5nJ5K0%Nj5l0l0l5k5j0J5K5L5K5nj5j5NNJ0j5j0J0J5j0l0%%J0%Nj0j0j5NJ5K0NJ0%
11381E5n%Nj0j0k0%J0j0k5k5k0N%k0l0j0J5J5L5L0K5K0K5K0L0J0%%%k5l5l5k5%nn%K0NNnk5
11378a5k0j0j5j0NK5L5L5L0L0J5J5j5k0nj0J0NJ0j5n%%%j5j0j0nnnj0nj0nj0j0j5%J0L0J0
11376A0nN%nj0l5l5j0J0J0J0NL0L5L5J0k0k0k5k0nN%J0K5J0j0j0j5j5NJ0J0K0%n%%J0K0K0
11373F0nl0l0l5nj0%%J0j0nj0nnj0nnj0j5NK0L0J5K0J5J5J0j5j5K0L5L5j5l0l0j5L0N0M0K0
11370A15J5J0J0l0m5k5j0j0k0J0K0K0J5n%%nnk0k5k0%NNJ0J5j0k0k0J5K0K0J5J5J0j5l5n5
11367c0m0l0j0J0L0L5L0J0j0nj5j0k0J0%NJ0L0J0nk0j0nn%Nnnn%%J0j5j0%n%%nK5J0J5K5K5
11364C0NN%nJ0J0J5J5%j0j0nJ0J5J5J5%k0l0nj0%j5j5j0j0j5J0K5K5J5%J0J0NJ0k5k0l5j0
11362EN%%Nn%K0NNj5n%j0%k0k0N%K0J5J0J0NNj5j0l0l0l0l5j0NJ5J5K0J5K5L0Nj0k5k0j0j5
11359g0%K0M5M5M5J0j0k5%J0%k0nj0NJ0J0J5J0J0J0NN%j5l5m0k0%J5K0K0Nj0j5k0nK0J5J5
11356F5K5J0k0k0l0j0J0%%%l5j5J5K5K0nj0k5k5l0k0%NK5M0K0j0j5j5j5J5K0L0J5NN%n%N%
11353E0%nnNNj0nj0nj0n%j0j0J5J0K0J0K0%Nj5j5nj0j0j5k0NJ5J0K5K0J5K0J5J5%k5l5l5k5
11350el0j0M0L0J5J5nk0k5j5j5J0J0J0NNj0k5n%%%%%%%%j0j5NJ0NNnj0j5%NN%%n%NK0J5nk0
11347c5k0K0M0K5Nnnj0NK0J0Nj5k0J0j0j0nn%Nj0j0k5nNNj0J5NJ0NNJ0Nk0m5l0%J5J5J0J0
11344c5%%J0j0nnNNj0j0nj0l0l0nJ5N0N0L5K0nl0l0j0N%NNK5K5%j5l5j0J0NJ0NJ0Nj5m0k0
11341f5nJ5L5J5%k5n%nnj0J0L0L0L0J0nl0k0k5J5L0K5Nj5j5j5nK0J5J5%%k0k0k5k0%K0J5K0
11338B0j0nj0nnj0nj0J0Nj0k5j0Nn%j0J0J5K0M0J5J0Nj0j0j0j5nK0J5K0%l0k0k0NJ0%j5j5
11336d5j5NK5K5K0J5%J5K0K0K0%%j0j0j0j0%%nn%%%Nj0j0j0j0j5j5j0j0NL0L5K0N%%%k0k5
11333B0nn%%nK0K5J0j0j0J5J5Nj5m5m0m0j5J5J0%nj0j0j0nK5K0L5K0j0j0%J0%k0k0%j0J0J0
11330c5N%%K5J5%%k5nNJ0J5%j5j0j0NJ5J0K5K0%k0j5%Nj5m0k0NNL0L0J5J5nj0nn%Nn%j0j5
11327ek0k0k5nnJ0K0M0L0J0j5j0%J5%j0%nj5j5nn%k0j5%J5J0K0J0J0%J0K5L0J0j0l0j0J0J0
11324D0J0j5j0j0j0Nnl0%n%%%Nj5nJ0J0j0k5J5K0Nk5nN%NNJ0j0NN%NN%N%J0nj0j0l0l5l0j5
11321a35J5J5L5M0L0J0%k0j5j0J0J0%n%K5J5k0k5k5nK0M0L5K0K5K5J0k0j5j0j0k0k5k5l0N
11318c0K5J0j0l0nJ0J0K0K0J0nNL0L5J0j0k5m0l5k5n%j0%nj0j5%K0K0K0L0L0K0nk5nNNj0l0
11316@k5k5J5J0nnNNK0%%%%%%%j0%%NnnnnK0J5%l0l5j0NNj0j0j0j0j0nNK5K0K0%j5k0k0%L0
11312g0k0j0nnK0K0NK5L5L0J5nk5k5j5j5%%J5J5K0J0%k0l5l0%nJ0J0%nnnk0j5NNK5J5K0J5
11309b0NJ0NJ0nj0j0%K0j0%nNNj0j5J0J0NN%NnnJ0J0%k5j0NNNj5k0j0nJ0L0NJ0j5NNNj5j5
11306b5%nn%nnK0K0n%J0J0K0N%N%j5NL0J5j0j5l5l0k5nL0K5L5L0L5nnn%j5j5j5k0k5J0M0M0
11303I5J5nj0k5j5j5J0J0%NN%%%J0J0NNNJ0J0J5J0j0l0l5j5k0j0J0J5J5J0J0n%%J5%%%%nk0
11300G5m5k0J0J0Nl0l0NN%j5l0%nJ5J5K0J0J0j0j0K0K0Nj0j0J0L0J5J0j0j0%%J0J0nnnj0J5
11297F5L5J5j0l5l0l0k5J0J5NNl5m0j0j0J5J5J5J5j5j5%L5K0K5J5J0k5k5l5l0j5k0%nK0J5
11295f0L0L0j0j5j0k0n%J5K0K5K5nj0k0k0J0J5j0j0j0j0n%j5j5J0Nj5j0k0j5L0K5K5K0Nl5
11292e5j5j5nnNM5L5Nk0%J0j5j0j0nnJ0J5%%nnK0J0J5J0%NJ5J5NJ0k0k0%%%Nk0k0J0J0K0K5
11289E0NNj0j5l0l0k5k0J5J0J0J0J0K5K0j5l0l0k5k0%J0J0J5K0L5J5j5j5J0L0L5L0L0%%k5
11287I5l0%%k5l0nj5k5k5n0k5J5M5M5K5%%J0J5nnJ0J0K0J5J0%J5J5%l5m0k5NNJ0NL0L0J0N
11284A05%nk5k5nnj0j0nnJ0J0j5j0j0nJ0J0K0J5j0j5%NL0L0j0nK5K0NNm0l5k5k0n%n%nnJ0
11281eNj0j0J5J0N%n%k0j5nj0J0J0K0K0M5M0L5Nk5m0m0k0j0j5NK0L0K5J5j0NNk0j5k0j5NL0
11278E0K0K5j0k5l0k0k0N%%j0nnk5nj0nnnK0J0J5j5j5j5J0J0J0K0J5J5nm0l5j5%J5M5N5L0
11276E0k0k0j5j5j5J0K5K5K5K0j0nk0j5j0nj0j5k5%NN%%%k0%J0K5Nj0nJ0L0%%nnL0J0nk5N
11273A5%J5J0nnj0J5K5Nk5k0l0j0%J5K0%%nJ0NJ5nj5n0l5%n%NK5J5K0%j0j0l0j0J0K0K0K0
11270E%k0j5%K0J5J0nj0j0j0NK5L0L0J5j0k0k5k0nN%n%%N%%nj0%NNNj5j0J0J0J0J0J0J0J0
11267E5J0nl0j5NJ5J5J5M0K5nl0m5k5nj5NNK5K0Nk5l0k5j0J0J0J0N%%J0J5J5k0k0k0j0j0k0
11264e0%J5J0J0NNJ0J0J0J5J5Nl0k5l0j0J0J5M0K5J0k0k5nnNj5j5j5%NJ5J5K0%N%j5j5k0%
11261b0J5J5J5nJ0J0K5J0l0k5j5j5k5l0l0j0M0N5L0%l0l0J5K0Nj5nJ5K0K0J5J5NNj5m0j5k0
11259a5%%n%J0NJ0NNNk5k0j5K0K5j0l0k0j5Nn%J0L5L5M0J0j5j5NJ5j0j0j0%K0%k0j0nNJ0J5
11256C5K0NNJ0J0%l0n0k5j0j0j0J5J5K0J0J0K5N%%%j5k5k5j0j0J0J0Nj5k5n%K0J0L5K0k0n
11253Ej0%NJ0J0j0k5k0j0K0K0L5K0k0k0k5j0%K0L0J0N%j0l0k5k5n%L0L0%%j5J0J0J0j0n%j0
11250eJ0%NJ0j0nj5l5k5nJ5J0K5J0NN%%%K5%j5j5j5k0j5j0nNJ0k0k0k0%L5M0K0%NNJ0J0NN
11247A5N%NN%%%NJ5j0k0k5nnj0j0k0j5nnJ0L5Nj0%K0J0nj0j0%J0nnj5NK5L0L0J0%%j0j0j0
11244B0j5j5j5k0NNL0K5J5nj0k5k5j5j5j0j5nL0K5L0%nj5m0j5j5j0nNNK0nj5%J5J5K0K0J0
11241b0j0j0J0K0K0J5J5nnj0j0j0j5k0k0j5k0J0K0K5K5J5J5L0K5J0J0nnnnj0nj0nj5%K5K0
11239G5J0J0k5k0k0k5j0j0k0%nL0L0L5J5n%%%nNJ0%j5k0j5NJ0J5%k5m5l5j0K5N0N0%j5k0N
11236C5Nk0k0nnnk0j5N%j5k0NJ5J5J0K5J0J0j0j5k0k0j5J5L0L0J0J0J0NJ0J0j5l5k0k5j0j0
11233e5%%K0K0L0L0N%%n%nNN%nN%J0J5%j5j5k0%nj0j0j5j0nnNK5NN%%%NJ0J0NNNNj5j5j0J0
11230B0J0NJ5J0J5K0N%k5k0k0k0nn%nj0J5K0K5J0J0J0J5j0j0k5l0k0k5j0J0K5K0J0k0j5%K0
11227A5M0J5nNNnnj5k0k0k5j0%J5nnj0NJ0nnN%N%nnj0J5K0nj0j0NN%nJ0J5NJ5N%J0J5J0%j5
11224E0k0k0j5j0K0Nj5j5j5j0%j0j0J0NN%NNNNJ0Nnj0k0j0nJ5K0nl5l5k5J0K5N0M5K0J0j0
11221B5J0J5j0nnk5l0l0%L5L0J0%nnj0j0j0n%%%NNK0J0Nj5nnJ5K0%NN%J0j0j0J0J0J5%k5j5
11218B5j5j0J0NNj5m0%J5J5J5j5%J5J0K5N%nk5k0j5J0J0J0J0J0%k0l5j5NNNNNN%NM0L5J5k0
11215G0m0k5j0J5K5Nj0j0k5j0J0K5L0j0j5j5NN%Nj5k0%K0M0J5j5l0m0nL5L0%%%%k0j5%Nj0
11212@j0nj0%NN%K0K5nk0nJ5nnj0NNj5nl0l0j5K0J5J0J0n%NL0L5J0nnN%J0J5%NNNj5k0J0%
11209E0J0j0nj0k0nK0J5%%J0nj5j0%%k0nnnn%j0%%%j5N%K0J0nk0k0NM0M5K0k0l5l0l0j5k0
11206i0%nJ5J5NN%NJ5K0NNj0%K0J5K0%l0k0j0j0N%j0J0J0K0J0J5J0nk0k0NN%Nj5k0j0k0L0
11203b5K5K0J0nnj0l5nJ5J0j0j5k0k5k5J0M5M0%k0k0j0J5N%k5j0J0J5K5K5K0%j0m0o0m0%K0
11201a05L5L0M5M0J5j0%%%nn%nnj0j0j0j0j5k0nn%j5j0K0M5M5M0J5nnJ0%NN%j5nnJ0J0%k0
11198G0k0k5NK5K0J0k5k0k5k0%J5M0J0J0Nj0nl0k0l5l0nK0K0%nJ0K5%nj5K0J5J0J0k0n0m0
11195f5j5nK0J0J5J5J5NK5K0Nnl0j5k0J0K5L0J0l5m5m0k0%%%NJ5J0K5%N%K5K0J5%J0J0%%J5
11192F5J0J0j0%j0nJ5Nj5k5%J0%Nj5%nnj0%Nj0j0%N%%NNJ5K0%k0nj0j0j0j0j5j0j0%%N%nj0
11189e5%J5K0J5%nK0K0%NN%nnj0j0%%Nj0k5J0K0%j5j5NK5K5L0K0L0J0J5%k0nj0%NJ5J0k0m0
11186G5m5k0nj0NL0K0nN%J5J5J0j0k0k0j5j5nj0k0k5j0J0J5M0%NJ5J5nnnnj0j5nJ0NN%Nnj0
11183@NK0K0nj0l5%%%%k0%J5J5%%J0n%%J0J0j0%k0k0j5NK5K0nj5m0m0m0j5%K5M5N0K0n%nN
11180eNN%J5L0K0%j0%J0j0k5k5nnj0J5J5J5nl5j5J5K5K0k5nJ0L0J0j0N%K0J5nnj5J0%nnnN
11177F5nnn%j0J0%j0j0j0j0nl0l5j0nnj0J0K0Nn%J5J0K0k0%%%J0nnj0j5J0J0j0j0N%J5K0K5
11174EK5J0k0k5k5K0K0K0K0k5k5j5k0J0J0NNj0j0j0j0%%J0K0J0J0%%J0J0J0J5J5J5K0j5%n
11171H0%Nj0nN%n0n0l0l5J0J0j0j0j0j0J0NN%L0K5j0nN%j0nNNK0K0K0K0k5l0j0j0K0K0J5K0
11168C0%%%%k5l0l5k0K0N5M5K5j0n%%NNj0j0j5j0n%j5k0%nJ5j0%%J0J5J0j5k0j0j0K0NK5M5
11165E0K0K5nj5j5k0NJ0nj0nNNJ5j0J0k0k0k5l0l0k0%J5L0L5J0N%J0L0K0%%Nj5j5k0N%j5j5
11163@NK0%j5j5J5J5J5K0%%NNJ0J5j0j0k0m5k0k0j5j0j0NNN%%N%NN%J0k0%J0J0J0J0j0j0j5
11160d0j5K0J5K0K0J5K0nk0k0j5k0j5N%nn%j5j5NL0L0K0K0J0nj5j5j0J0j0j0j0j5J5L0L5M0
11157H0nnj0j5k5k0j5%K0J5K0K5NNj0n%%%%j5N%nn%%%j0j0nJ0N%j0j0nj0j0j0%%j5j5j5NJ5
11154e0J5M0N5N5J5nnj0nk0k0%%j0j0j5j0J5j0j5nk0K0K0N%nJ5J5%%NJ0J5J5%nj0j5%Nk0j5
11151D0nnJ0j0j5j5j5j0%%nnJ0J0J0J5nnnnNk0k0j5NNj5l5k0nK0M0O0M5J0nk5k5m5k5NJ0J5
11148d5J5%nnJ0K0J5N%%K5NJ0J5nj0j5j5j5%%k0k0k5NK5K5K0K0Nk0nnnnk5k0%%NN%j5%%NJ0
11145c5j5J5L0NK0J0%K0%j0N%L0J0j5j5nj0j0NK0%k5k0j5j0m0j5J0M5K0j0m0l5k5NN5N5L0
11142D0J0%Nnj0j5j5NNK0M0K5K5j0l0j0J5NN%j5N%J0Nj5j0j0J5Nj0j0j0n%j5j5%%j0j0J0M0
11139F0N0L0j5m0m0k5%j0%n%nn%k0j0j0k0j5j0j0j5J5M0M0K5n%j0j5k0%NNnn%%%J5K5K0j0
11136El0k5k0%%J0L5K0J5%%n%j5j5j0j5n%J0L0L5J0J0j5k0k0nnNNNNJ0k0j5J5L0L0L0J0J0
11133I5%L0L5K0Nj5k0j5j0k0j5j5j5l5j5%j5k0k0j5%J5L0K0K5L0K5K0J0k0j5j0nJ0J0j0k5
11131E0m5j5%K0M0J0j0l0j5NK0J5%nNNK5K0j0j0l0k5j0nJ5J0J0J5K0K0K5K0NN%%nJ5J0k5k0
11128A25%J5%l0l5j5j5J5J0K5j5j0j0%nnnj5j0K0K0K0K0nnm0m0k5l0%%%NK0K0J5J5nnj5j5
11125a0j0j0n%j0j5%%K5K0j0nj5j5n%J0K0J0J0j0j0j0j5J5J5K0K0J5J5k5k5n%J0J5L0K5J5
11123H0j5k5j0k0j5m0l0NJ0K5L5K0K0J0J0NJ0L0J0j5m5m5k0j0J0K5N%l0l5j5%%%%%%J5J0%
11120c5%nK5K5L0j0nJ5J5J0J0nnj5j5j5j0nj0%%J0J0n%%J0K0J5k5k5k0k5J5J0J0J0k5l0n%
11117e5n%J5K0L0L0K0j5k0nJ0NJ0J0j0j0j0j0nj0NNJ5K0J5K0j5j0k0j0%%L0K5J0k5n0l0j5
11114c5K0L0L5K5J0NNnnl0l0k5k5l0l5j0NJ5%j0nJ0L0K0%%%N%N%J0Nn%k5k0l5%J5J5NJ0J0
11111d0J0K0J5Nj5%j0N%j0J0N%%n%n%%%%j5NM0M5%%%L5L0J5j0n%%J0J5j0l0k5n%%j5nj0j0
11108D0%J0J5K5%K5NNNj0k0k0k0l0%nL0J0J0J0%Nj0j0k0m0m0m0k0J5J5J5nnn%nn%n%nJ0J0
11105f0NNN%J5J5J5J0L0L5%%k5l0j0nnn%%%J0NNj0k0l0k5k0j5L5L0K5K0K0K0nl5m5k0%K5L0
11102eNJ0J0K0K0J5J0k0j5k0j0NJ0j5j0n%NNj0j0j0j5NJ0J5J5k0k0k0k0nK5N0K5J0k0j5j0
11100ennj0l0nL0N0M5L0L0j0k5k5J0%J0n%NJ0j5nj5k0J0J0NNj0j0j5j0J0J0n%%%NN%%m0j5
11097e%%J5J0L0L0J0nj5j0l0j0NNJ0J5NNJ0J0K0%j0j0j0j0k0k5%%nnNNJ0J0Nj5j5k0nJ5J0
11094A5j0j5j5k0%%%J0J0j5j5j0J0J0J0NN%NJ5J5K0J0j0k5k5k5j0J0J0K0K5K0J0k0k0nJ0J0
11091A5J5%j5nl5l0l5j0J0J0NNJ0J0Nj0l0nJ5J5K5j0j0j5j0J0N%j0J5L0L5M5J5nJ0NJ0j0l5
11088D0k0n%%nnJ0j0%nN%j5k0nj0J5K0L0L0J5nk5%nj0%j0%%j5l0n%j5j0%%K0M5L0J5J5nn%
11085E0J0j5k0k0J0J0%%%%j0j0%J5J0j0j5k0J0J0j0k5m5k5%nK5K0K5%%k0%K0%J0j0j0%NJ0
11082c0M0K0K0NNnnJ0J0L0NNj5l5j0%%%k0k5%%NNj0j0nJ0Nj0nl0l0j0K5L0K5L5L5K5j0m0m0
11079El5l5nnJ0J0%NJ5j0nnK0K0L5J5j0nj5k0%K0Nj0k5%K5K0J0j0k0%K0M0L0L0N%Nj5k5k0
11077G0j0j0j0J0J0j5j5j0J0Nj5j5j5j5NNJ0J0Nj0j0j0NL0J5J5nl0j5k0J0L5J5K0J0nnj0L0
11074G5L5nl0l5k0L0K5J0NN%k0k5n5l0NK0M0L5N5L0%k5l5j5%nj5k0k0k0%%NNNJ0nnJ5K0%N
11071E0j0n%%j5J0j0k5l0k5k0K5K5K5%nNL0K5K0nnk0l0nj0K0K0L0J0k5k0l0j0NK5K0J0%nJ5
11068F0J5NJ5n%nk5j5j5Nj0l0k0J0L0J5K0J5K0L0J0k0j5j5Nnk0k5%J0J5n%J0J5%Nn%%%k5m5
11065Em0m5J0NJ5M0K0K0K5nj0j0NNJ0J0nk5nnNN%%J0k0j5k0nn%%k0k5NNNK5K5K0J0k0j0j5
11062b0N%K0K0K5M0M0J5%k0k0l0j0j5k0k5k0k0k0%%J0%Nj5n%J5K0K0J0j0j0j0%%j5N%%%J5
11059b0L0J0J0k5k0j5%%n%k0k0%Nj0j0NNnn%K5L5J5k0k5k0J0K5L0J5K0%j5nnj0j0k0j5%k0
11057h0k0%J0L0M5M0L0L0K5L0K5Nj0nk0l5n0m5l0l0j5j5%K5K5K0L5L0K5Nj0l0j0K0K5L0Nj5
11054I5l5m5k5j0J5J0J0j0nJ5J5J0NNnn%NN%%J5J0J0j5j5j5%K5K0J5j5m0l5k5k0%K0K5K0J0
11051D0J0j0j0j5j5n%%J5J0J0j0j0K0K0nk5k0nJ0J0K5K5J0%k0NK0N%j0J0%J0Nnnk5n%%k0j0
11048C0%K5L0L5J5nk0k5j5j5nj0%%j5l0k0J0J0J5j0j0NNK0Nk0k0l5j0%J5L0L5J0k5k0k0j5
11046e0J0J5K0K5M0L5J0nnNN%NN%j0J0%%l0k5m0m0J0NJ0N%%NNNNNNj5j5m0k0nL5L5L5K0K0
11042I0j5j0j0j5%NJ5J5Nl0l5k0NNJ5M5%k5n0l5j5N%%nj0%%J0NJ0J0%%J0K0J5K0J0J0J0NN
11040G0j5l5nK5M5J5k0m0m5k0k0J5J5K0J5J0J0j0j0j5k0j0j0J5K0K0L0%%k5k5j0j0J5J0NJ0
11037B0%%j5j0j0j5J5J0J0J5j5j5nn%%nnn%%%nnK5K5L5M0%%j0j0j5j5nJ5K0J5Nj5nj5n%K0
11034F0J5K0K0nk5k5l0l5j5N%%j5k5n%NNN%%J0J0j0j0K0J0K0K0K0K0L0K5J0k5m0k0nnk0k0
11031e%K5K0K5J0%%l0l5m0nj0Nj5nj0J0J0K0%nnk0k0k0%J5J5J5K0J5J0K0K0K5%j0j0j0n%%
11028B0%%%j5%n%N%Nnnj0j0NJ0%Nnj0J0J0NJ0J5J5%%J0Nn%j5j5%K0K5%j0nNJ0J0j0j0nj5j5
11025C0j0j5nnk0%K0M5K0K0Nj5j0j0j5j5l5j0%k0j5%%J5J0Nnn%J5L0K0L0J0J5J5j5j0j0j5
11022D5J5j0k0k0j5k0nJ5k0k0j5%K0K0n%NNK0J5%NNK0K5J0%%j0j5j0j5J5%k0k0m5nK5K0K5
11020B0Nj5j0k5l0%L0K5K0L0K0Nk0l5l5l0j0J0J0Nj5k5l0k5nJ0K5L5K5NN%%NNn%J0N%nNJ0
11017EJ5J0J0j5k0n0l5j5J5K0J5%j0j0%n%%J0Nj0nJ0NJ5J5%%NK5J0nj5%Nj5j5j5%%j0J5J5
11014b5nN%K0%j0j0%%%J0j5j0k0NJ0J5J5J0j0j0NNNN%J0%Nj5j0%%K0%k0j0%J0J0J0NNNNnk5
11010ek0n%%j5l5k0k5N%NNNNN0M5N0L0Nj5k5k5k0%NK5J0J5j5j0j5k0Nk0l0k5j0J0j0%%nJ5
11008h0J0Nj5k0NL5L0J0NJ0J0J0J0J0J5J5K0%J0j5j5j0j0l5l5%%J0nk0k0j5j5j0J5L5L5L5
11005B0J5j5j0%%j0nk0k0j0J0J5J5NNJ0J5K0nk0k0k0k0j0nNJ0%%J0J0K0J5L0L0%%j0j0k0k0
11002A0l0l0j0N%J5K5K0M0K0NJ0n%j5j0k0j0j0%%K5%k0k0nJ5K0%n%%%N%Nk0j5k0%J0nk5k0
10999f5k0NK0K5M5M0K5%k5l0k0J0K5K5NJ0K0%%k0k0k5j0j5J0NJ0J0j5j0j0j0J0N%%NNNNL0
10996F0K0L5J5j5n0m5l0nK5K0%j0j0n%j5j5nnNL0M0K5%nk0k0j5k0N%j0J5K0K5M5K0J0k0j0
10994H5nl0l0m5k5j0j5J5J0J5M0K5K5K0Nnj0k5j0j5j5j5k0K0J0J0k0m0nJ5L5L5J5J5j0J5J0
10991G0K5K0J0Nk0k5k0k5J0J0j0j0j5j5NNj5j5k5J0J5K0%%%NK0K5j0j0nnJ5J5NNk0j5j5j5
10988E%N%Nk0k0%nn%n%K0K0j5j5NM0K5J0j0j0j0j0nM5M5K5n%k0k0%nnnJ0J5nnNNK0K0j5j5
10985I5%j0J5J5%%%%nJ0K0j5k5k5nj0nj0k5k5N%N%%%N%nj0nJ0%%j0n%%j0nn%Nj5J5J5K5K0
10982C0K0nnj0k0j5j5%K5K0L5L0J5nj0j0n%%%%%%%NN%nj5j0j5j0nJ5J0NnJ0J5K5j5l5l0nN
10979B0%%J0%%j5l0k0%NNj0j0%%J0J0nn%%J5J0j5j5%L5J5K0j0k5%n%K0n%%%%%%%%%%%n%n%
10975eJ5J0nj0l0n%L5J5nj5j5J5J0%k5l0j0J0K5n%j0j5%N%j5NJ0J0%k0J0J5J5j0nNJ0%N%%
10972a0K0K0K0J5%j5k0k0nj0j5j5j0J5J0N%%J0J0J0J0L0K5K5J0j5j5k5k5k0%J5J0J0%%Nnk5
10970B5n%J0J5nnNJ0%Nnj0NNj0%J0j0j0J0J0Nnj0j0%%NJ5J0j5j0k5k0k0NJ0J5J0J5nj0nj0
10967e%NJ5K0N%Nj5nnJ0%%J0J0k0l0l0k5k5j5J0K5%j0j0j5j5K0K0J5J5nnK0M0L0%k5k0j0j0
10964b5J0J0%n%%%%j0J0nj0j0j0k5k0j0J5NJ0j0nNNN%%%%J0nnJ0N%nK5L0%l0l0j5J5J0K0K0
10961a5J0j0k5k0j5NK0J5J5J5%%%%J0J5%%%J0J5%j5j0NJ0%j5%%%%J0%%j0j0nk5nNNNNK5K5
10958D5N%j5j5j5k0j0j0NK5K0K5j0l0k0N%k0j0J0K0J5%K0J5K0l5k5l5l0%NNj5k5j0J0J5J0
10955g5J0J0J0J5J5J0J5%%NN%J5J0j5j0j5J5J0K0j0j5N%n%%J5J0Nk0k5j0K5K5K5j0n%%k5k0
10952A5%j0nj5j5j0n%L0%k0nJ5K5Nk0j0J0J0%j0%%J0j0k0k0NK0K5%n%NJ0NJ0NNJ0J0%%J0J0
10949G0j0l5l0j0J5J0J0NJ5J0J0J5J5J5NN%nk5m5m5j0Nj5l5NK5NJ0%%J0j0nJ5J5%%%Nnk5l0
10946d5j5l5l0k0%K5N%K5L0M5L5K5N%K0N%k0l0l5j5NN%k0j0%J0K0NN%J0J5NN%J5nk5nNNnn
10943A0J5L0J0nj0k5l0j5n%K0J5J0%k5j5nJ5L0K0%nnJ0j0k0k0n%j0j5j5NJ5K0%NN%K5K5Nk0
10940C0m5l0j5%NJ5N%NNj0k5j5j5J0J0J0J5J0J5K5J5K5j0j5l5l0k5k0n%NJ0j0nnNJ0L0L0K0
10937eJ5K0J5Nj0j5j5j5j0j5N%%n%NJ0nnj0%J0J0j5j5%J5M0N%nK5K5NNj0j0%%J5%j5j5N%%
10934D0J0j0j0NNNk0k0k5j5k0j0nNJ0K0K5L5N%K5J5J5%l5m0j5J0L5%j0%k0k5l0NK5K0nj5%
10931a5J0J5%j5NK0J0J0%%%l0k5l0j0nnJ0L5L0J5k0l0l0k0k5j0NN%K0L0K5%NK5N%j5k0k0k5
10928g0j0K5M0M0L0Nj0l0j0%J5j0k0j5l0k5k5j0nK0M0O5N0K5%k0k5k5j0J5J0J0j0nj5nk0k0
10926c5J5N0L5Nnnnnk0j0nnnnnj0%%j0j5N%N%N%J5nNJ0K0L5K0K0K0%nk5k0j5j5j5j5j0k5k5
10923e5J0L0M5O0M5J5k0k0n%J0nk5k5j0j5n%j0nj0j5K5K5K0%k0%K0M5M5J5j0m0k0k5l0l0j0
10920@NJ5K0J0J0J0j0k5l0nnk0k0k0j5%K5J0J5J0NK0K0n%nnnnj0J0J0N%nJ5J0%Nj0j0%%j0
10917A0nj0J0NJ0J0j0%j0K0J5j0l0l0j0J0j0l0l0j5J0L0K5L0NNNnj0j5j5NJ0k0k0k5nK5K5
10914e0K5%%%j5j5nJ5K0nj5j5%nJ0K0NN%%nl0nJ0K0%k0k0NK5K5K5J5L5J5%k0l0j0n%k0k5k0
10911f0j0J0K0J5J0J0J0N%%j5j0j0j0%%J0J0K0J5J0NK0J5nnk0k0%j5k0NJ0L0L0L5J5nk5k0
10909F0k0j0%k5l0l0j5J5J0J0J0J0K0J5J0J5j5NJ5j0k0nJ0J0j5j5%J5J5J5nk5l0j5J0%%k0
10906c5k0%J0J5J5J0K0K5J5nk0k0k5nJ0NL0K5K0K0J5K0%k5k0k0j5j5%n%N%k5n0k5nJ0K0K0
10903b5J0J5nk5k5l0NK0K0K5J0J0J0K5K5L0NN%%nnnn%j0N%j0j0l0k5%K5L0Nj0j0nnJ5J5%k5
10900D0l0k5NJ0J0L0J5j5n5n0j5NK5L0M0M0K5%%j0j0nk0k5k0k5j0NL0K5J5J5J0Nk5l0l0j0
10898c0%%K5K5K0NJ5J0nnnnk0j0j5NJ5J5j0m5l0nJ0J0N%%NNNNJ0l0k5nJ0nk5l0%K5K5J0N%
10895d0K5K5J0nk0l5j5j0NL0L5J5Nk0j5nnNN%N%%%k0%J5J5j0k5k5J0J0j5k0j0NL0L0J0nNK5
10892B0N0L5K0%nnj0j5l0m0k5l5nL0M0M0K0%k5k5k0%n%NNJ0%J5J5%%j0j0NNJ0nk0Nj0j0j5
10889Ek0NK5K5L0L0N%l0j0J0J0J0j5j5j0j5%k0k0%nj0NNJ5%%nNNJ5J5L5J5%nnk0k0k5nnNN
10886B0nnk0%K0J5J5L5M5K5nnJ5J0%k0k5l0j0J0j0j0k5k0j5k5j5J5L5L5L5J0j0k5m0k0J0J5
10883B5Nj0j0nj0l0l5j0nnj0j0L5L0L0J5%%K0L0%N%J5J5K0%n%k0%%n%k0%NNn%%nj0j0nK0J5
10880F5%j0nj5j5%%J5J5K5K0L0Nj5m0l5m0k5J0K0J5J0j0j0J0K0K5%%j5k0nnnnn%nnj0j0%%
10877b5%%nnNNj0j0j0l0l0j0%N%K0M0L0%%J5J0nnk0k5j0K5L0K5%k5j5k0l0j5L5L0K5%l5l5
10874g5m0%%NNK5L0L5%%NN%%j0j0%K0L5nj0j0N%nJ5%%%N%%n%N%nnJ5K0%k5k0%J0J5NN%k0k0
10871@j5%K5L0K5J0j5j5k0j0j0%N%%nj0nK0J0K0j0nj5j5m0k5%J5nj0j5%J0NJ0J0K5K5L0K5
10868E5J5n%%j5j0m5k0J0NNN%%nnJ0J0J0j0k0k5j5k0%n%k0j5k0K5K5K5Nn%%NJ0Nnnj0J0J0
10865c5j0%NN%NNJ0J5nnj5j0%K0L0M5J5%l0n0m0%J5J5K0J5NN%%j5l5l5j5%Nj5j0%L0J5J5N
10862b5k0k5J5L0L5L0J0NNj0j5nJ5J0J0nl0k0%J0J0j0j5j0J5J0J5%nK5K0J0j0j5k0nnk5k0
10859a5j0j0NNj0j5j0k0%K0J5K5NJ0%%J5L5J0k0l5j5J5K0K0K0j0j0j0j0j5NL0J0J0NJ0J0j0
10857G5J5J0J0J0j5%l0nj0%nN%Nnj5l5k0%K0K0J0j0k5l0j0j0NK5K5NnK0L0J5j0nj0j0k0k5
10854eN%J0J0J0NN%J5J5%Nj5l5l5j5J0Nj5J0K5K5K5L0n%%nnk5m0k0nJ0%%%nnj0J0Nnk0j5J0
10851d0K5K0K5K5nk5j5NK5K0Nj5%nnj0j0nj0Nj5J0J5J0K5N%Nnj0j0j0j0k0j5NJ5J5J0nk0m0
10848c5k5%J5K0%j5k0k0j0J0J0J0J0J0NNJ5K0%%nk5j0n%%n%J0J0J0J0J0j5k0k0j5NJ0L0J0
10845a0J5n%n%%l0k0k0k0%J5J0K0K0K5J5J5L5L0J0%k5k5l0j5k0k0j5nK0j0j0nj0%k0%L0K5
10842c5L0NNJ5J5J0k5k5k0k5n%K0L5L0L0J0NJ0nk0j0J5M5M5Nj5j5j5j0j5n%J0j0j0j0nj5%
10840D5nK0Nj5j5NK0K5K0j5l0k0j5K5K5K0L0j0%k0k0j0nj5j5j5j0nnj0j0j0%nJ5J5J5NNJ5
10837C0J5%nj0j0NNj0j5j0NN%nj0nJ0L0L0Nj0J5J0K0K5nj0j5j5j5j5nj0%k0j0j5j0j0j0j0
10834e5nJ5K0NJ5J0%J5j0J0J0j0j0j5NK0%%j0j0n%nn%k5l0j0%NN%K5K0L5J0j0l5l0nJ0J0%
10831d0Nj0J0J0K0k0j5nL5K0nj0j0%%%NJ5J5%j5l5j5J0K0%Nnl0l0l0NNJ5J5J5J5K0J5NNJ0
10828B0NJ5J5K0K5J5%k5k5m0k0nnnnN%j0nj0%j0nj0j0%%J0NK0K5M5K5Nnk0k0j0k5m5l5j5%
10825a10J0J0J0J0J5J0J0J0J0Nj5j0j0nN%N%NK0J5K0nnnN%%nk0nJ5K5K5nk0j5%K0K5Nj5j0
10822C0%j0j5%NNj0j0j0J0Nj0j0j5k0NK0nnnnn%%M0J0J5%nnj0Nk0%j0%nj5J0L5L0L0J5J0N
10819H0n%nk5l0k5NJ0%NnnN%%Nn%J0J5j5J0NNk0k0l5l5n%K0K0J5K0k0k0j5k0j5j5NJ0L0L0
10816c5K0K0J5J5K5K5J0J5K0K0NK5%l0k0k5nj0k5j5k0K0J5K5J5J0NNNJ0j0j0j0j0NJ0K0K5
10814A60K5K0l5l0m5m5j0j0j0nNNJ5J5N%J5J0L0L5j0j0k5nnl5m0m0k0J5K0K0NNk0k0k5k0N
10811e5J0L5L0L0j0nn%%nnj5j5NJ0NJ5%NJ5K0%%n%j0%k0k0NNnnn%%NNj5k5l0%%K5K0K0K0%
10808C0k5k5l0k0j5k0k0nnJ0J0K5K0M0O0M0J5k0j5k0k0%nj0j0k5nJ0%j0k5k0%K5M5L0N%%N
10805B0%J0%NN%NNJ0J5J5K5J0NJ0%%j0l0j5j0nnJ0J5%NnJ5NNJ0j0l0nj0j0nnj0j0%%K0%j5
10802C5j5%%%%j0nN%J0J0J0j0k5j0K0K0J5nk5k0nnnn%n%%%Nj0nK0K0%Nj5J0K5NK5%%%nnJ5
10799F5J0J0j0j0n%nn%k0k0l5l5j5NK5L0j0j0nJ0K5K5J0J5nnJ0J0N%%%%j0J0J0NJ0%nnj0J0
10796G5j5k0l0%K0K5K0J5j0k0l0k5j0%%%%%%%%j5m0j5K0L5K0%l0k5k5k0J0L5L5J5nk0%L0L0
10793C0L0N%n%%Nj0j5j0NNJ0k0%j0NNnnl5j5%Nnk5nj0%NK0K0NNJ5J5J5J0J0%J0J0K5%j0nn
10790G5j0%%nj0l0k5j5Nk0k0k0k0J5K0J5K0K0J5J0K0K0Nk0k0k5j0%K0K0K0K5K0Nj5k5j0j5
10787C5j0j0nn%j5k0j0j0j0j0j5j5j0%NNK0K0K5K0K5j5k0k5k0%K0J5K5K0%%K5K5J0nm5m5l0
10784e5nNJ0J5J0J0J0%k5k0%K0K0L5L0nnj0nJ0j5j0Nn%J0NJ5J0%nj5j0nJ5K0J5K0nl0k5l0
10782Ej0%J0N%J5J0J5J0J5NJ0J5j0j5k0k0k0l5k0J5N%nJ5%NN%K0%nnj0j5NJ0K5J0k0j5j0j0
10779a5%K0N%%%%k0k0j5K0L0K0K5%k0nnn%J0NNN%N%%N%NN%%k0%J0nnj0nJ5k0%K0J0J5J5n%
10775G5j0%J0%j0j5%J5L0J0J0N%%j5m0k0%NJ0nnj0%j0J0nk0k0j5J0N%%J0nNJ0n%J0J5n%j5
10772A5NNJ0J0J5k0m0k5%n%Nk0j0j5J0L5K0K0N%N%Nj5%K0Nj5k0j5l0l0j0K5J5J5K0J5K0%j5
10769A5J0J5K0J0J0nj0k5k5nK0J0j0k0%J0J0J5nl0k5Nj0j0j0nJ0J0J0J0J0%%j0k5k5nNK0M0
10767EL0K5NJ0NK0J5J0N%%%k0j5j5N%j0j0nj0J0J5k0k5j0j5N%J0j5j0j0NNnk0nj0%NNK0J0
10764eJ0J5K0NJ0j5j0J0j0nj0N%j0j0NL0K0K0%k5l0l5l0j0J0N%nJ0J0J0L0K5L0%%%NJ0Nj0
10761H0j0%K0J5%k0j0k0j5NJ0j0m0m0j5nJ0L0K5K0K0%%j0j5nnNJ0J0k0k5k0l0k0j5J0L0L0
10758b0L0K5J0j0%%nk0k5l0J0J5n%NNK5NJ0j0j0nJ0J5NJ0nnj5j0J0J5%j0j0NK5K5%%nj0k0
10755C0k0k5l0%J5J0j5J5J0J5J0j0j0j0J0J0Nj5j0nnnnj0%j5j0J0K5L0J5nk5NK5L0L5K0%j5
10752H0l0l5j0nn%%J0%K5K0K5J0j0j0j0j5j0j0j5%K0J5NN%%%%J0Nnnk5k5k0%J0J5J0J0%%j0
10749B0j5j0NK5K5J5nj0j0l5l5l5j5NNK5L0J0k0k5j0%%NJ0J5J5%nk0%n%nnk0%J5N%%j5NJ0
10746e5J0K0K5J0J0K0K0J5K0NJ0Nl0l5m0%%J0J5K5K5%Nk0k0k0%K0Nj5j0NNK0%j0j5k5%NJ0
10744B5N%j0j0%%%nnn%%%Nnj0%N%NK5J0j5j0N%j5j5N%K0J5L5J5N%%k5l5NK0K0%Nj0j5j0J5
10740D5J0J0%%K0%k5k5nj0J0J0J0J5J5J5J0nl5m0j5j5j0j5nJ5J5J0j0k0j0%K0L0K5K5J0Nn
10738G5k0l5l5k0%J5nj5j5K0L5K5NNN%Nj5j0k5nn%J0J0K5K0K5%Nj5nJ5K0K5j0j5j5Nj0k5j0
10735D0nnj0j0j0nj0j0j5nj0k0nj0j0J0NNJ0J5K0%%N%K0K0J0J0j0m0m0l0nnnnJ5J5J5J0J0
10732d5j0j5j5K5K5J0j0k0J0J5%nj0NNJ5J5J5J0NNNNj0j0N%%nnj0J5nnnNNj0NNK5L0N%%nn
10729F5%J0NNj0n%j5%%%k0j5J0J0J0j5j5j5%%Nnl0k5k0nJ5J5J0NNk0j5j0nn%n%NJ0J5J0J0
10726c5j0l5l0nK5M0M0K0K0NJ0nj0NN%nj5j5%%%%l0%NN%%J0Nj5J0K5L0Nj0k5k0nj0j0j0%K0
10723a5K5K0K5N%nj0nk0k0N%%%Nj5NN%%j0J5%%k5J0NNNJ0j0nj5j5J0J0K0nj0j5J0Nn%j0nn
10719b5J0J0J5nk5j5NJ0Nnn%NNNK0nj0J0J5J0j0j0j5j0nnj0j0nK0K5K0K5K0J5%nnj5k0nnj0
10716A0j0k0nL5L0K5J0%Nj5j5%NK0%j0j5l0j0J5L5L0N%k0l5j0%Nj5j0nj5j0j5J0M5L0J5%j5
10714E0j0Nn%nn%nk0k5k5nK0K5J5J0J5J5NNj0l0m0k5%J0K0K0K5J0NNNNj0j5k5%NNn%NJ0L0
10711F0Nn%k0k0%n%Nj0l0j0NK5M0K0K5J0j0k0k0nj0j0j0k0k0j0J0J5nk5k0NL5M5K0%Nnj0k0
10708A0k0j5NN%nnj0NJ0Nnk5k5%nJ5J5K0k0j5N%J0NnK0%j5j0n%K0L5L0L0J0%k0k0%L5L0K0
10705A15k0m0m0k0J5L0L0N%j5j5k5nj0%NN%N%Nk5l0NK5%%j5k0k5k0n%K0K0K5K5K5M5M5Nk5
10702A00k0j0J0nl5n0n0k0J0K0N%J0J0J0j0j0J0L0M0J5J5%%j5k0k0nnJ5J5nnNNK0Nnj0j5N
10699D0J0J0NJ0J0J0%%J0J5K0nk0k5j0J5nk5%nnnnnj0n%%j5j5n%j5j0J5L5J5K0J5nl0l5j5
10696b0%NNn%j0nJ5J0J0j0n%NK0nnk0k5k0J5L0N5L5K0j0k5NK0K0J0j5j0NNk0k0N%J0j0j5k0
10693C0k5nNj5l5k5l0l5nnK0J5J5J5%N%%K0J5J0J0J5J0K5J0J0J0k0l0k0k0%K5J0J5%%j5j0
10690ej0j0%%j5j5%K0L0J5j5k0l0%K0K0j0nnJ0J0j0j0nJ0J5j0j0k0NK5K0J0J0%%NNnnl0j0
10688b5J0J5NNN%%%NK0J0J0%%%NJ0J0%%j0j0nn%%nnnj0k0j5%%J0J0nnNJ0%%j5j0%%n%j5j0
10684c5J0NJ5J5L0J0NNk0k0j5%NJ0K0L5K0K0j0l0k0nJ5K0j5j0k0k0j5j5j0j0nj0J0NK5%Nj5
10681a5j5J5K0K0N%NK5J5K5K5Nj5o0n5k5J5J5J0J5%NK0J5K5j0k0m5k5j5%%NJ0nnnnJ0J0K5
10679B0J0NNj5NK0K5K0j0nnj5k0l5m0%%L0K0NJ0K0J5k0j5J0J5%%nj0%J0nnj0j0NN%%k5l0l0
10676e5k5%%K5K5N%J0NK0K0J5j5k5l0k5k0j0%%J0nnnnJ0J0%NK0K5nnJ5K5K5j5nnJ0J0%j0j0
10673A0nJ0J5%J0j0nNJ0nnNN%%k0j5j0nNl0k5%NJ0j0j5j0j5J5J0nnJ0J0J0J5nnnnK0J5N%N
10670a0Nnnnn%%%j5j0j0N%K0K0K0%j5j5k0j5l0nK5M0M0K5J0j0j5%M0L5L5%k0k5j0J0NNk0k5
10667E0j5k0nl0k5j0K0M0K5K0nnnn%%%%nn%Nnk5l0j0%J5L5L5K0%k0k0j5k0k0k0k5j0K0J5K5
10664c0K5L0L0J0Nk0m5k5NK0K5K0%j0j0j0J0J0nNNN%%nNJ0n%j5k0%k5j0J0J0J0N%N%NL0%n
10661E5nJ5K5Nj0j0j0nj0j0j5j5j0j5J0J0%%j0%%J5M0M0K5%j0l0j5%nnj0j5J5j0j0j5K0K0
10658D5N%k0j5l0j0j0J0K0J5J5nJ0J0K0%j5j5%%n%N%k5k5n%j0j0j0NJ5J5%%J0J5%%N%%nNN
10655A5Nl5j0j0j5j0l0%J5J5J0J0K0K0J0J0%NJ5%%%J0J0j5j5j0j5j0j0j0j0NNK5K5J0J5k0
10652C0k0nj0j0j0J0K5L5J5j5k0J0L0L0J5nl0l5m0k5%L5L5K0j5l0j5J5L5L5J5J5j0j0nl0k5
10650D0k0J0NNj5j0j0j0k0j5nj0J5J0J5J0%%J5K0J5nj0N%%%%nnnk5j5l5k0L0M0K0%%K0K0K0
10647G5K0nnj5j5k0k5nNK0%%%NNNN%%J5nj5j0J5J0NNn%j0j0j0k5l0l5j0NNNJ5J0L5J0NNJ0
10644D0nk0%N%%j0%%%%n%Nj0nj0NN%%NNj0j0%K5%NnnN%%N%J5%%%J0J0%j0j5N%k0j5%NN%k0
10640a5k0j0j0%%%%K0K0J0l0l5l5nK5L0L0NNK5K0J0j0j0nn%Nj0J0J0L5K0k0k0k0j5j5NJ0N
10637A0n%NJ0j0j0NNK5Nj0j0nJ5K0nk0m0l0k5%K5L0K5K5K5J0J0%%m5n0l0nL0N0N5N5K5K5%
10634A90%l0l0l0l0j5j5J5J0K0J0nnj5j0j0j0j0j0k0k5j0nJ5J0L0L0k5l5l5%J5K0J0J0N%n
10632Ej5%n%n%%%Nj0nN%J0%nn%%N%J0NL5L0L0K5J0NJ0J0l5l0n5l5%K5M0J5J0j0j5j0k0k0k0
10629a0k5j5j0NJ5K5K0NJ0k5k0j5j5N%J0N%%J0J5J5k0nnJ0J0%%%Nn%NNj0j0J0J5J0J0%K0N
10626E5NNJ0N0K5Nj5j5k0k0k0%nNJ0J0Nn%j0j0j0nj0j0j0j0nnNNj5j0J0J0nn%L5J5J5%j5n
10623D0%%k0l5k5NJ0L0NJ0%%K0J5J0%nj0l0j0j0j0j0%nJ5j0%NJ0j0k0k0j5j0K0K0K5K0NJ0
10620B0j0n%nnJ0L5J0NNJ5J5J5J5j5j0l0l0k0j5k0j5k0J0J0J0%%%NJ0J0N%k5nK0J5L0nnL0
10617F0J5K5%%N%l0nJ0N%l0n0l0j0J5L0K5J5j0j0j0%%j0l0nJ0nk5l0NK5N0N0N0L5J5nnnj0
10614A30m0m0k5nNNk0k0j5J0L0Nk0k5k5n%K0M5M5K0%j0nnj0J0J0nk5j0nNNJ0%J0NJ5J5J0j0
10611H5%nN%%%nn%nnk0j5j0j0J0%J0K0nn%K0J5n%k0k0j5j5%%l0k5k5j0NK5J0J5J0J5%%%NJ0
10608EJ0j0j0nj0j5j5nnJ5J5j5j5j5k0J5K0K0K5J0k5l0nK0N0K5J0J0nk5k0j5j0j5j5k0k5%
10605a00nNJ0k0j5k5j0NL5L0L0K5L0J0Nk0k5j5J5L0M5M0M0L0L5l0l0l0l5k0k0%nj0k0j0K0
10603eK5%nnK0K0J5J5n%K5K5%%k0k0%NJ5J0l0k5k5l0%%J5M0J5j0j5j5K5K5K0K5nl0m5m0k0
10600a0J0J0J5nj0j0j0j5j0K0J0J5L5K0L0NJ0j5j5nJ5%l0o0m5%N%NJ5J5K5L0K5L0K5Nj5j5
10597A05%%J0nl0j0j0j0nnn%j5j5NJ0nnk0nJ0J0Nj0j5k0K0J5K5K5K5%l0k5j5%nj0J0NK0%J0
10594C5J0NJ0%%l0k0j5k0nnj5l5k5J0L5L5K5NJ0J5%j5m5j0J0K5L0L0J5k0l5nnnJ0NK0K0J0
10592F0j5n%NNK5K5K0nj5j5j0j0k0k0%N%%J0J5j0j0j5k0j5k0NNnn%nNJ0k0j0nJ5L0j0j0k0
10589e5%%J0K0j0nnK0L0L5J5nj0j0%k0nnN%j0j0j5l0l0NL0L5K5NN%NJ0%J0%NJ5nnnnj0J0j0
10586C0nj0j0j0J0J5%Nnj0J0j0j5j5j0j0j0j0K0K0nj0k0J5J0J0J5nj5k0NNj5j0J0J5J0%k0
10583d5%J0L0J5%%%%%%K0K0%j0l5j0j0J0Nj0j5%%j0j0j0J0J0J0nK0J0J0J0%J0J0NJ0K0L0%
10580A05j5j5J0%j0j5k0J0%%nnJ5J0K0%k0j5j0NJ0nj0nn%%%j5k0%%%J0NNj0j0j0K0J0NJ0%
10577C0J5L5K0nj0%nj5l5m5k5NNn%NNNNNN%%%%nnNNj0nk0j5j0j0Nk0nJ5L5N5L0%k5k5k5l0
10574f5j0J5K5L0%NN%%Nn%J0j0%%j0j0j5j5%%J5J0J5J0J0J5J0J0%%nj0j5j5NNNNNK0Nj5k0
10571B0m5l5%J5K0nn%%j5J5K0J5K0K0%Nn%J0N%%n%J0nj5j0j0j0nj0%k0l0k5k0NM0N5M5J5J5
10568G5J0Nj5j5%K0K0k5j5j0J0%%j0j5n%j0j0nj0%nnJ5nj0nJ5J5J0NNj0k5l0j0J0K5L5M0J5
10565H0%nK0J5J5J0J5j0k5m0%%%k5k0k0j5nnN%j5k0k5J0J0k0%%L0L0J5J5NNJ0J5k5k5k0j5
10562c0NNNNnnnnNNJ5J0j5j5j0nN%NNj0j0%%n%J5J0J0J5K5K5%%%%k5k0m0l5nK5N%NNK0K5n
10559Enj0j5j0j0j5j0j0j5%%L5K5J5J0J5J0J5J0%%%%J0J0NNk0j5j0j5%%NNj0k5l5nJ0NNJ0
10556b5J5J5%k5k5j5k5k5nj0J0NK0K5J0j5N%J0K0K0K5Nj0j0j0k0j5j0J0K5K0%k0l5m0j5NK0
10553i0K0K0nJ0Nn%J0L5K0K0nn%K0J0NJ0J0%k0k0k5k5j5J5K0K0j0k0%NNj0j0%%%%j0nNj5%
10550c0%j0j0N%nnk5j0K0j0K5J0K0J5L0K5K0nj0nj0j0J0J0J0J0J0J5L5L5K5J0j5m0n5l0l0
10548B5nk0j5j5j5j0J0L0J0nnl0k5l0j0J5J5K0J5L0L5K0N%NJ0j5l5l5k5k0j0NJ5J0%nJ0K5
10545b0L0L0J5n%Nnj0j0j0K0%k0j5j0K0L5J5K0J0J5J5j0j0k0k5j0k0j0j5NK0K0N%%j0j5J0
10542D0%%nJ5L0N5N0K0k0n0n0l5%NNj0nnj0j5j5N%j0j0j0nj5j0%%j5j0J0J0K5%j0j0J0NJ0
10540c0NJ0NJ5%NJ0NNJ0J5%%j0j5k0k0k0k0k0%J0L0L5nk0k0k0j0J0Nj0j0NJ0nnN%NK5NNJ0
10537a5NNJ0nJ5NNnK0K0K0J5J0j5j5k0k5j5j0%NJ5J5j0k5n5k0NK5M0M0K5nm0j5J0J5Nl0l0
10534b5J0%NnnJ5J5j0j5NNNl0l0j5J5NJ0NJ0L0J0J0J5J5J5%n%NJ0Nj5%k5k0Nj5j5j5j5NK0
10531a0J0J0NNJ5J5J0j0j0j0j0%nn%NN%%j0%K0NNj0J5J0NJ0j0l0l0k5j0J0J5J5J0n%J5J5J5
10528E5J0%%NJ0nJ5L0J0%j5nnnnk0k5j0J0K0nnj5n%%J0%%nnK5J0%k0m5n0l5k0nj0nJ0K0J5
10525g0L0L0K0K5L0J0K5j0k0%J0N%k5k0k0k5k0J0J0J5K0J5nj0NNN%n%nNJ0%%%%N%J0nl5l0
10522em0l0j5J0K0K0nnJ5K0NNnnK0J5nnj5%K5K0NN%%nm0m5n0%L0M5K5L0nj5NJ0NJ0j5j5j0
10519A0l5l5j0L5N5N0K0n%k0j5j0NK0%nj5j5j0j0j0N%K0J0nnnK0K0NNN%j5l5m0k5nK5K5K5
10516C0Nj5k5l0%nK5L0J0J5%NJ5J0j0j0k0nJ0J0J0J0Nj5j0J0%J5NJ0%n%n%J5%%l5l5j5k0j0
10513b5j0j5j5j5%J5J0L0M5M5M5J0J0nj0nj0nnk0j5k0J5M5M0K0j5j5k0NNj0nj5j0J0J5NJ0
10510A15J0l0m5m5k5k0J0J0nj0k0k0k0k0nnL5L5K0K0K5L0M0M0L0nj5j5j5j5k0j5k0j5nn%%
10508EN%j0nJ0J5Nl0k0k0K5K0J0J0n%j0j5K0K0J0J0nnJ0J0%%j0j0j0j0j0nj0j0%J0%%k5k0
10505e0J5K0J5J5k0k0%%J0NJ5J0L0L0j5j5k0k0%j0%J5Nk0%J5J0NN%j0j0k0%%K0L0K5J0j5k5
10502C5k5k5k0%K0n%l0j0L0L0K0J0j5j5j5j5k5j0j0j0J5K0L0K5Nj5k0NL5L5M0J5j5j5k0Nj0
10500E0j5nk5l0k5j0J0K5L0J5K0J5K0%j0k0k0nnj0k5k5k0j5k0NK5J5K0%%j0j0j0NL0L5J5J5
10497C5%NJ0J0%k0j5j5J0J0NJ0NNnnNNL0K5K0%j5k0k5k5j5k0%%nNJ0J5%k0%N%%NNnn%Nj0j0
10494EnnnnJ0j0k0NL0L0K0k0j0j5%%L5L5L5Nl5l0n5l5l0j0J0J0K5K5K0K0K0J5%n%%J0J0NJ0
10491I5%%k0k0j5NJ5%l0k0k5NJ5M0M0J5j5j0J0J0%nnJ0%%j5j0k0%J0nk0k0j0%N%J0j5%%nn
10488ej0J0J0Nj0j5nJ5%%nnJ0J0%NJ5J5J0%J0J0J5j0k5l0j0j0j0j0k5%%%J5nj0j0%%N%N%%
10485d5%J0j0%%J0J0%j5%%%%k0j5J0J0K0K0J5J5K0K0K0K0j0l0j5k0j0nk5k5nnJ0K5J0J0nn
10482a0NJ0%n%N%%j0j5j5l5j0J0M0L5J0N%nNJ0%J0%%n%l0l5k5%O0N0L0L5Nj0l0k5%K0K0Nj5
10479I0j5j5NK0L5J5nj5k0k0j5NJ0j0j0nj0NNK5K0K0%k0k0k0k5J5J5%k0k0nJ5J5%nnk5k0k5
10476c5J0J0%n%nJ5J5nnj0J0K0M5N%K0J0J5nj0%j0nN%NN%NJ5J5%nj5j5nnj0j0nj0k0j5%K0
10473C5K0j5j0j0NJ0%j5j0nN%J0Nk0k0l0%%%%%N%n%%J0K0NK0nNK0K0Nk5k0nNL5J5K0K5J5j0
10470A10k0k0N%j0j5%nK0K0J5nNNK5L0J0J0k5k0k0k0j0%j5j5nj0j0j0NK0J0J0j0J0K5Nk5n0
10467B0m5j5%N%%J0J0%%%NNJ0j5j5%%%%j0j0%K0L5M0%k0l0nk0J0K0J5K0J5Nj0k0l5k5nj0J0
10464c5K0K0J5%J0J0L0J5%NnJ0K0J5j0l0l5l5j0Nn%l5j0NNK5K0J5j0nnL0L0N0N5L0%n%J0n
10461B10k5m5l5m0j5k0J5J5J0nnl0k5l0%L0J0j0j5%J0Nnn%%%Nnj0NNJ0Nj5j5j5J0J0j5j0n
10458d5j0NJ5Nj5k0N%J5J0%%nJ5L5J0j0j0j5k0NM0M0K0j0j0j0l0k0k0k0j5nK5%%j0j5%NN%
10456f0NNJ0j5%%NK5nnJ0NJ0j0l5%L5L0L0K5NNj5k0j0j5N%j0nNL0L5J0j0j0j5k0j5NK5K5L0
10453A00NNN%k0%%n%k5%j0j0j0j5nj0k0N%%j5J0nn%nNK0J0J5j0%J0K0nk0j5NNJ0J0j5j0NJ5
10450B5J5%k5j5NNJ5J5k0N%NJ0nn%Nj5J5NJ0j0k5nn%N%J0NN%%%L0j0%j0%J5nnj0nJ0%NnnN
10446D0J0k0k0j5k0%K5K5K5%%%k0j0n%NNNJ0Nl0l0l0k5j0j0K0M0L5K0nnnJ0J0J0K5N%%j0j0
10443E0j0j0J0Nk0k0l5nK0K0J0J0nk0nnJ0J0Nj0j0J0J0J0%l0j0n%J5NK0Nj5K0K0J0j0j0j0
10440C0j0j0l5l0%NL5L0L0L0J0%nk5l5n5m0m0j5J5L0L0K5K5J5nl0l5nj0%NJ0K5J0J5J5n%%
10438@%%NNNj0j5j5K0K0J5j0%%NN%%K0Nnj0NNnnj0nN%NNj5j5J5J5j5j5j5j5j5j5%%j5l5%J5
10434h5J5L5K0J5J5%N%%%%n%%NJ0J0j0j0l5l0j5J0L0M0M5J0k0l0j0J5J0NNj0j0l5l0k0nNL0
10432b5L0K5J0NNJ0j0j0j0j0NNJ5J0J0J0j0k5l0nNL0J5K0%%%%nj0NK0M0Nnk5j5j0nnk5j5n
10429B0j0nk0j5j5%k5k0%K5M0L0J5nk0l0nJ5J0NN%%J5J5J5%j0J0J0J0%%j0j0nk5l5l0nJ5K0
10426b5J5K5L0%j5j0j0%nj5j5n%j0j0%L5N0K5Nnnnnnk0%Nj5nj0j0J5K0%k0m5l5%M5M0M0K0
10423F5K0K0J0j0j5j0n%J0K0J5nk0k0nnK0%%%J0J0j5j5j5j5nK0K5K5NNk5k5k0J0K5K0J0k0
10420I5j0l5l0l0k5j0%%j0K0L0L0J5j0j0n%n%%NNJ0j5j0k0j5j5j5k0j0J5K0K0M0J0%%K0K5
10417F0NJ5J5nn%nnNNj0nk5k5%K5NJ0j0l5nJ0K0K5NK5J0nj5k0nj0nj0j5k0%nJ0J0%NJ0nnn
10414A5nn%%%k0NJ0K0%j5K0K5%k5k0nnj0NK0M0K0%j0NK5L0nk0k0j5l5j0k0k5k0k0nJ5L0L5
10411EJ5K0J5J5Nj5j0J0J5K0j0k5k5j0J0L0NNj5j5n%nnj5j0j0J0L5L5J5J5%nk5k5k0nnnj5
10409@k0j5J0%NN%J5J0J0j5k0k0j0nK5K5K0%%NK0J5Nnk0k0%%%nk0j5J0J0N%NK0K5NN%%k0j0
10406C5j0k5k5%%J0J0J5K0J5J5J5K0k0k0Nk0k0j5nj0nj0%NN%j0nj5j0j5j0k0J5L0L5%Nj0j0
10403c5j0j0nJ0L5J0nnK0J5NNJ0J5%j5k0%J0J5J0N%%n%J0J0nnnj0%%j0j0%J5NJ0NNNJ0%k0
10400F5j5%K0K5K0K0nl5m0k5J5J5NJ0j0nj0j0J0%J5J5%k0nnj0j0j0%j5j0nn%%%k5j5NK0K5
10397eNJ0%%J0K0%%NK5J0nk0k0%J5%%j5j5j5j5%N%nj5k0J5J5J0j0j5J0J0J5%NJ0j0NNJ0Nj0
10394B5n%%K0K0j0l0l0nJ0J5L0Nj5k5k0%J5nj0j5N%%nj0j0%N%j5j0J5K0J5NJ0J0J0j0j0j0
10391a5n%k5%nN%N%%k0k0j5K0M0L0J0nnj5j5nJ5K5J0J0nj5j5j5k0j0NL0L0%k0%%J0J0NNn%
10388A0j0j0nk0k0k5j0J0J5J5%%%nK0K5J5j0j0Nj5J0%%J0J0J5K0K0J5K5j5k0k5l0k5j5j5%
10385d5nJ5L0L5J0k0j5k0nJ5J5%%J0J0J0NNj5j5j5NNJ5J0L0L5M0K5k0m0l5j5k0k0K0J5J0j5
10382E0N%n%J5J5j5l0l0m5k0k0j0J0Nj5k0k5J0J0%k0j0J0L5L5K0K0J0J0J0j0l0l0%K0K0K5
10380@J5%j0j0j5NJ0J0NL0K5J0k5n5m0k0NK5L0L5J0J0%%k5k0j0nJ0j0j0J0L0J0j0j0k0k0N
10377b5J0L5M0K5J0J5j5k5k0l0l5m0k0%K0K0K0J5J0K0J0K5K0L5nk0k5k0%%%J0J5J0j0j0k5
10375D0k0%J0NJ5J5J5J5Nk0nj0NNj5k0nnnn%Nj5nj0J5J5n%%J0J0J5J0J0J5K5K5J0nnj0nnj0
10372A10j0j0j0%j5k5NNNj0l0j0NK0M0M5K5J0k5l0l0n%k0l5k0k0J5J5J5K0J0j0j5NL0L5K0
10369A05%k0j5j5k0NNj5j0%Nnj0nj0N%K0K0J0J0K5M0J5J0nj0k0k5k0k0l0k5j5j5j0J5N%%n
10366c0N%%%K0K0NJ5nK0J5J5%%nl5k0j5NJ0j0n%%nj0N%K5L0L0J5nk5nj5nnk0j5NNJ0J5nnj0
10363A5j0J5J0j0k5l5j0%N%%%K0Nj5j5k0J0K5M0L5K0NNNj5l5l5j5%J5J5J5NNj5j5j5j0%nK0
10360a0K0NNj0NnnK0K5J5N%nJ5J5J5J5Nj5nnNNnn%nn%%nn%%%j5j0j5NJ5J0j5l0m5l0l0NJ0
10357f0L5L0L5K0l0m0k5%K0K5L0K0J5K0j0l5m5k5NJ5J5n%%%K0K0nk0nJ0j0j0j0NJ0j0j0j5
10354b0n%j0%J0J0K0K0L0L0J5nj5j5%%n%k5%j5J0J5J5K0N%Nj5j5l5j5J5J5nk0k0k5j5j5NK0
10351c5K0J5K0L0j0j0j0M0M0K5j0k0k5k0j0%%%K0K0j5k5k0j5j5j5l0k0l0j0J5J0j0j0nM5N5
10349a5M5Nj0j5%J0J0%NNJ0NNk0m5l5j5J0J5NJ0%NJ0L0L0L5%k0k5l0j5j5NK0K5%j0j0%%nn
10346A0n%m5k0nnJ0J0J5M0K5L0K5J0j0nNK0K5J0j0nk0k0l5m0k0k0N%nnj5j0j5j0k5%L0L0K5
10343b5K5j5J0J0J0%n%J5J5K0%Nnj0j0nJ0L0K0j0k0k0k5k0j5J0k0j0k5k5NNK5K5L0J0j0j0
10340ej0j0j0J5J5K0NJ0J0J0j0k5k5l0nL0L0J0j5j0%%j5j5j5J0J0J5n%%%J0J0nnj0j5nj0n
10338e0nK0K0K5L0nm0k0J0J0J5J0J0L5L5n%l0k5l0k5j0j0j0j0K5K5K5K5nj0k0j5%nJ5K0K5
10335E0K5Nj5l5NN%j0nj0nnnJ0J0j0nj0K5J5j0j5j0n%nnNNj0j0j0j0N%%n%%J5J5j0j0%NL5
10332EL5J0J0J0J0L0nk0m5l5k0%J5J0J5%%%%j5j5l5l0k0k0NNJ5K0L0L5K0K0K0J0NJ0j5j0j0
10329E0j0j0j0j5j0j0j5j5j0K5K5K5K5L0L5L0J0NJ0NJ0%nnl0j0j0Nj0j5k0NNN%%k5k0k0%K0
10326E0J5nk0j0k0NJ5%J0J0nnNK0J0j0k5k0l5l5nJ0K0j5n%J0J5j0n%NJ5J0j0j0k0K0K0nJ5
10324EJ0J0j5j0J0J0J0J5J5Nk5j5%nj5k0j5nj0J0K5K5Nj0j5%K0L5L0K5J0k0m5m0k5j0J0J0
10321ej0j0j0J0J0j0J0NNnnJ0J0%%nk5k5n%J0NK5K0%j5NK0M5J5N%K5K0K5%J0j5l0l0j5K0K5
10318A15J5nnnj0l0l0j0J5L5J0%j5j5k5j0J0J0%k0k5l0k5k5k5J5nK0J0J0NJ0J5J5NN%%%nn
10315eJ5K0%nnnnJ0J5J5j0%%K0%%nj0j0%%n%j0j0J0J0%%%K0J0j5n%l5l0l0J0K0nj5j5j0J5
10312e5M0M0L0J0J0NJ5%k0%J5J5%%j0j0k0J0Nj5nj0nj0nj0j0nNNn%J5J5K5K0M0J0n%k5k0l5
10309E0k0J0M0M5Nj5k0j5Nnnj5j0j0nnj0J0NJ0N%%%K5J5J5%%NNJ0J5%j5k0k0j0j5j0j0k0j5
10306ENJ0NNj0j5k5nj5j5%K0L0K5K0K0J0nl0l0k0k0j5j0%%J5nk0nJ5J5Nj5J0NNNK0J5%j0%
10303eJ5J0NN%J0J5L0J5nnj0j5j0j0j5j5nk0N%J0J0NNNNj5j5j0k0nJ5L5M0J5nj0k0nnN%%n
10300C0j0j5nnj0j0j0j0j0j0K5L0L0L0J0NK0J5Nl5l5k0%K0J0J5j5j5l5l5k5nJ0K5L0J5k0k0
10298c0nnJ0L5J5Nj0j0K5%k5k5k0k0j0J5K0K0j0n%K0K0%k5l0%K0J5k0k0k0NK0NJ0NJ0K0nN
10295E%j0j5l0n%%J0J0%%j0j0NK5M0L5K5%nnj0j0k5k0l0j0K5K0K0Nn%nj0j5j0%%J0j5n%NN
10292a5j0nk5m0k5nL5L0Nj5nj0K0K0%%%%nn%K5K0%nnNj0j5NNN%k5%%K0L5J5J5NJ0k0k5j0J0
10289E%k0k0j5K5L0K5Nj5l0k5%NN%k5k5k5NL5O0O0N0K0nj0j0j0k0k5nnj0%j0l5l0k5%K0L5
10286a5L5K0NNJ0%k0nnNN%K0J5K0%NK0J5j0m0m0m0nJ0M0N5L5Nk5m5k5%NJ0j5j5N%%nn%j5j5
10283@NJ0nnnn%nj0j0NNj5j0%%j0n%nnnJ5NJ0J0L5J0J0Nnj0J5J5%j5J0J5nnN%%%%%NJ0%nN
10279F0NN%k0k5j5j5J5K0L0N%NnnNJ0j0nl0nN%j0k5k0K0M5K5NJ0j5j0j0j5%nNJ0J0J5%j5j0
10276D0J0J0Nj5%NNJ0nk0j5k0J0j0%k0k0NL0Nnj5NJ5K0J5J5j0l0l0j0NN%nj5NJ0NNk0%J5J5
10273Ej0%n%%%%J0J0nnnJ0J5J0K0J0J5j0k5l0j5j5J5J5J0K0%k5nj0k5k0j5J0J0J0%N%%%K0
10271eK0K0j5j5k0J0K0%J0J0n%NNNNk5k0l5l0NNJ5K0J0J5J0NJ0J5J0NJ0nj5k0k5%n%nJ5J5
10268C0%%%J5J5%%J5%k5%J5K0NNNk0nj0NK5J0NJ5J5Nk0l5l5k5l0k5%J0J5J0J0J5nk5k0m0j5
10265g0%NL0L0K5L0L5L0L0L5%k0k0%%k0j0nnnk0j5NJ0j0l0k5NJ0J0Nj0%%%K0NNJ5J0NNj0j5
10262G0k5l0j0j0j0l5j0NL5L5K0K0NJ0n%n%nnJ0j5%j5%J5J5L5M5L0Nk5m0l5k0k0k5k0NJ5M0
10259E0J5%j5k0k5k0k0nnK5K5K5K5nj0j0j0%j5nnj0j0%%J5nj5j0J0J5j0j0l0nJ0NK0%j0j0
10256e5J0N%%j0j0J0J0J5nn%%%NNK0%%j0L0K5K0nk5k0j5j0j5J0K5L5L5L5J0k0j5j0%k5l0l0
10253a0j5J0J0J0Nk0l5k0J0N0M5K5J0j0k0k0nj0NNj0j0NN%%k5j0J0%K0j0j0j0j0j0NK5J0J0
10251Ej0j0nnJ0J0J0Nnn%%nnl5k5%K5K0j0k0k5%j0%nNJ0nL0K0K5Nj0NNJ0L0J5J5J0j0nj0j0
10247D0j0k0j5j0nj0j5j0j5%K0M5K5%%nk5j5j0NNn%J0NJ0J0J5j0n%J5K0J0J5nnNj5j5j0l5
10245a5l0j5K0M0K0j0nNL0K0NNJ0Nj0J5J5Nj5k0j5j0j0k0j5j5j5J0J0K0K0K5K0NNj0j5k0m0
10242El0k5j5j5%K0J0J0j5%K0J5M5J5nj0nK5K5N%j0J0J0J5J5j0j0k0k5k0k5j0J0J5L5J0NN
10239G5NK0J5N%%nj0j0k0j5%%J0J5%NK0J5J5j0nl0k0k0j0j0l0k5nnNJ0j5NJ0n%nJ5J5J5J0
10236C0J0j0nn%Nnn%n%nj0j0j5j0nj0J0J0Nj5nnJ0J0J0J5%j5k5n%M0L0L5J5nj0j0j5j5n%N
10233A0NNJ0J0k0%j0J0J0nj0N%J0Nnk5l0k5J0L0K0K0%Nnk5m0j5J0L5J0%NNJ5L0NJ5j0j0k0
10230D0NNJ0K0K5%k0k5%K0K5J0j5l0l0j0n%k0l0nK5M5K5Nn%k5k0k5j0J0J0J5K5NJ0j0j0NN
10228E0%%%%j0k5N%j0nj0NJ5J5L0NJ0j0k5j0%%j5k0j0j0J5J5%k5m0j5J5L0N0L5J5J5j0j5m0
10225B0l5l0%J5L5Nj0%%J0%nnn%%%J5J5nnnK0NN%J0NNNJ0%%nnk0j5k5k0k0NK0K0nk0J0J5J5
10222B5nj5j0NNK0Nj0k0j0j5K0M0K5K5%k0l0l0%J5L0L0nk5m5k0k0J5K0K0nnnj0l0l5j0k0J0
10219i0J0J0J5%%nJ5J0NNJ0J0Nj5J0J0J5K5K5K5J0nj0nj0%Nnj0nj0NNnnnnj0%j0%J5J5K0%
10216G0%J0J5K0Nj0l5l5l5k5k0NK0J0j0%%J5K0%j5%NL0K0J0Nj5j0j0J0J0%%%j5j0nJ5nl0k5
10213a5NK0L0K0K0Nj0k0l5j5j0%%J0J0J0j0j0j0J0k0j5J5%l0n%J5K0K0NNJ5K0%NNN%J0NNJ0
10210I5NK0J0j5l0k5nNK0Nj0j5j5nnnJ5J0nJ0K5Nj0j5n%NJ5nj5j0j0%%k5l0k0NNj0j0k5%J0
10207f0J5K5K5L0J0j0j0J5J0J5nk5k5nJ0%K0K0K0j5j0k0j0%nNK0K5NN%%nl0l0l0l0nK0K0N
10204a0n%NNNK0K0NN%J0NNNNj5l5l5k5nJ5K0J0K0k0j0j0J0J0nk0j0J0J0K0%J0J0j0nj0j0K0
10201B0K0K5J0%j0j5j5nnN%J0Nj0j5J0Nnj5%%n%NN%J0N%N%%j5k0l0k0k5k0NL0N0M5L0NJ0%
10198H5k0j5NJ0J5%%%%n%%nj0j0k0l5m0%J0NJ5K5K0K0J5%j0nj0J5K5K5J0k0k0k5j0j5j5Nj0
10195Ej0j0K5M0J0l0j0%K0%j0K0J5%j0k0nK0Nn%%nn%j0%%Nnnj0J0L5J0j0l0k0j5j0j0NNJ0
10192ej5%%%%NJ0J5nnJ5J0J5nnJ0%J0%Nj5j0nn%nk0nnnnj5j5%nNJ0n%j0j0J0J5J5J5NNNk5
10189b5l5l0j0j0K0K0K5L0J5J5%%j0j0%%j0j0J0J0J5K0J5J5K5nj5k0n%j0j5j0j5NNN%k5l0
10186e0l0l5j5J5L0L0K0K0J0J5J0J0J0J5j0j0K5K5J5J5j0k0nj0J5J5j0j0k0k0K5K5K5K5j0
10184A30nk0k5l0l0n%K5K0J0J5k0m5m5n5NNL0L5K5L0NNk0k0j5k0nL0L0J0l0k0k5k0j0K0L0
10181eJ0j0j0nj0j5J0J5K0L0J0k0j0j5%J5J0%%%%J0J0%nk5nNK5K5j0j0j0nj0nnk5n%j0nj0
10178e0J0L0J5%%%NJ0nnJ5J5%j5l5m0k0k5J5K0L5L5M5J0j5j5J0J0J0J0n%nnj0l0%K0J0j0k5
10176A5k0k0%K0K5nk5j5%L0K5K5K5J0J5j0nN%%N%nj0nj5J5%k0k0j0J5j0l0j5j0J5K0K0Nj0
10173C0l0l0j0K5M0K0nl5n0l0j5k0J0J0J0J0J5J0J0J0J0NNJ0%%nK0J0j0k0nJ0Nj0j0k0k5N
10170e0K5K5Nk0k0k0%L0L5K0%N%j5k5l5j0nK0K0K0J0J5K0Nj0j0%%j0n%%n%j5NJ5J0%%j0J5
10167C5J0J0nnnj0%nnnj0j5N%%nnnnj0J0L5NJ0%%nj0j0j0nnnk0j0J0J0J0j5NJ0J0J0J0L5L5
10164G5j0k5l0nJ5J5J0Nj0j0%%j0J5K0K0Nj5nj0nk5j0J0J0NJ0J0J5nJ0J0%Nk5j5%NN%nnJ0
10161F0Nnj0nJ5NNj0n%%%%j5j0NNJ0j0%%k5j0J0J5K0%J0J5%NK0K0j0l0j5j5k0j5j5j5%NJ5
10158EL0M0K0Nj5j0j0nj5%%k0j5m0m0nJ5J5J0K0J0J0j0j0l5j0j0nnj0j0L5L0L0J5J0j0%nJ5
10155B0J0%%%%J5J5K5%k0l5k0J0%NN%nk5l0l0nnJ0Nnj0NNJ5K0J0j0nnK0K5%k5k0nj0j0l0%
10152i0L5M0K5%NNj0n%NnJ0%k0m5m0l5j5j5j5nK0J0K0J5J5L0L0K0j0j0j5j0NL0L5J0J0NK0
10150E5j0j0k0j5%Nk5k0nK0L0K5J0L0K5nnk0j5J0n%k0j5k0k5%NNj5k5nN%J0J5K5J0%%J5K0
10147D0NNj0NK0J5%l0k5k5k0j5k0k0J5J5K0J5NK5K5Nj0nnj0%%j0j0j5j0K0J5J0Nnnj0J0J5
10144C0j0%N%NNN%%j5NNNK0K0j5j0k0NJ5J0N%%N%%%Nn%j5j0j5j5%j0%n%k5j5j5%%nn%N%%N
10140e0%j0j0K5K0L5Nn%J0J0NJ0K0L0%j0j0j0%NN%j5j0k0k0j5k0j0J5K0J5N%NNj5NNNJ0J5
10137E5k0k0k5nNNN%j5j5n%nnnJ5%NN%%NJ5J0%n%%J0J0n%n%J5J5j0j0j0nNJ0K5Nj0j0j5j0
10134EJ5K0J0j0%%nn%J0NNj0j0J5J0nk0l0NJ5nj5j5k0j5j0j0NK0M5M0M0J0j0J5NNj0k0j0j5
10131E0j0j5j5j0j5j0J0J0J0j5j5J0L0L0J5nl0k5j0J0J0K5J5nn%Nj0NNL0K5%n%%l0j5NK0L0
10129A05K0J5%j0NNK0K0NNj5k5k5j5j5l0k5l0n%J5K0%K0J5J0NJ0J5Nnj0J0J0NNnj0k5k0j5
10126F0j0J0J0nj5j0j0K0L5M0K5nj5l5l5j0%J5%j5%nnNNk0nj5nJ5%Nnk0N%N%J5J0n%k0%K0
10123C0J0J0nj0J0nk5j0j5Nk0k0j0J0J0L0J5K0J5J5J5nnn%nnNnNK0N0L5K0nj0k0j5l0k5nk0
10120E0k0k0k5NK0J5K0Nj5nj0K0K5J5nk0m0j5%%%k0k5k0nJ0j5k5k5nnJ0L0L5L0K5K0%%nnj0
10117e%J0L0L5Nj0l0l0j5NJ5J0k5nnJ5J0N%nJ0nJ5n%J0NJ5j0k0k0NM0L5J5j5k0J0J0J0J0J0
10114A15J0j5j5nn%J0nn%%J0Nnj0j0%j0j0k0k0nnK5J0nnj0J5J0J0Nj5nK5J5J5j5j5N%j0l0
10111C0l5l0k5k0k5nJ0j5j0K5L5L5J0N%k0j0%J0J0J0L5L0K5%j5k5k5j5j5j0j5K0K0nn%%J0
10109eJ0%nNNJ5J5%NJ5J5J5nl0l5j5N%J0j0j0%K0K0K0%k0k5k5%nJ0J0NJ0%%j5NNM5L5K0%k5
10105I0k5k0k5k0j0nj0nj0j0nj0J5L5K0K0Nk0nnJ5nj0j5%K0Nnj5j0j5j5J5L0K0K0Nk0j0j5
10103eJ5J5NN%Nk0j5j0j0J0J0J5j0k0J0J5K0Nj0nnK0K0J0J5k0j5k0j5J5J0N%j5j0nn%n%nj5
10100a5Nn%j0j0J0J0J0j0k0%K0J5NNK0K0J0j0j0nk5k5j5%NJ0K0J5Nj0k0k0k0J0J5J5nnl0j5
10097f0j0J0L0L5Nj5%%%%%%%nJ5J0n%NNJ5J0nnNJ0%J0n%n%k0k0%J5L0J0j5m0k0nJ0J0J5j0
10094A0n%NJ0j0nJ5L0J5nk0J5K0K0J0j0j5k0m0j5%J0J5j0%J0%J0J0%k0j5n%j0j0j0j0%n%%
10091c5NNj0%NNj0j5l0j0J0J0K0J5L0J0j5k5k0k5k0j0J5L5K5J5J0L0Nk5l5k0J0J0n%%nJ0L0
10088eL0J5k5m5k5nJ5M0K5J5j5j5j0%J0J0Nj5nJ0K5j0j0%%%j0J0K5J0j0nnK0J0%l0l5j0%J0
10085eNK0M5K5j0k0k5j0j0%%J0NJ0J0NJ0J0Nk5k5k5k5nJ0L0J5j0nJ5J5K0n%%NNj5k0k0k0n
10083a0J5NJ0%%J0J0%%J0Nnnnnj5l5k0k5%J5L5L0K0K5j5l0m5j5M0M0K5L0J0j0l0l5k0%J5J0
10080C5NJ0J0J0j0l0l5l0j0K0K0%k5k5%%J0NK0K0J0L0K0n%%J0J5n%NNNj5k5k0j5j0k0j0J0
10077a5J0J5nJ0J0NJ0%%j5j5k5j0%NJ5J5J0J0l0l0k5j0N%J0J0N%%K5J5J0NJ0K0K0NJ0J5J5
10074A15K5N%Nj0j0j5k0k0%K0L5L5Nl0k0l0j0N%j0j0l0l0l0nK0J5J0N%j0%%nj0j0J0%nn%%
10071a5J0j0nN%NNK0K5K0K0J0J5Nj5l0n0l5j5J0J0J0J0j0j0NL5L5K0j5k0n%J0K5J0%l0k5j0
10069B0j0nj0N%N%j0NNNn%j0J0K0J5K0K0NJ0K5K0Nk5l5l0%K0J5nm5m5l0j0%NK0Nj0%J5J5L5
10066D0J0N%j5J0K0K5%k0l5l0%K5L5J5j0nN%%%j0nJ5j0j5j5k5%j5J0J5K0%K5J0NNL0J5J5k0
10063A25o0l5k0%K0%k0nJ0nnnnK0nnj0nn%NNj0j0%%%%j0nJ0K5K5J0J0J0J0%Nnj0%%nnk0j5
10060El5l0%n%nJ0%N5M5M0Nl5m0%nJ5J0%%%%NNNNJ5J0%%%nj0j5k5k0NN%N%N%%%NNJ0l0l5j0
10056c5j0J0k0k5NK5L0K0J5n%nj0nnNNk0j0j5j0NJ0NNj0nk0k0J0J5N%j0j0J0J5L0L0K0K0j0
10053C5j5l0l5nnJ5J5K0J5j5j0j0j0j0K5M0M0NNJ5J5j0nj0j0M0L0M5K0j5m5k5l0k0k0m0m0
10051c5J0J0J0J0k0k0j5j5nJ0L5L0J5K0%Nj5k0%%%%nl0j5N%j0j0J5J5J0NNJ0Nn%%k5j5k0N
10048e0J0nJ0K0N%j5k0%K0K5K5J5J0k0k5j0%nNK0J0j0k5k5j0NK0K0nk0k0j0NN%NJ0J5K0L5
10045D0K5J0j0nj0nnk5j0j0Nj5k0%K0K5J0J0%j0j5NJ0J5K0nJ0nnNJ0N%k0j0j0Nj5j5j5k0j5
10042d5l0k5n%n%K0L0M0M0K0J0k5k0l0k0k5l0nJ0J5K0L5M0M0K0j5l5k5k5k0k0nnJ5J0J5%j0
10039d5J5L0L0Nj0j5J0J5J5K0J5K0%j0j0NNnnk0j5k0k0k0k0n%nJ5L5M0%k5m0k5nJ0K5K5J5
10037C0%j0k5nJ5nnk0j5J0nk0j5%%J0J0K0M0K5K5J0J5J0j0nJ0K5%j0nnj0%K0K0%j0j0%j0n
10034I0nj0nnj0nj0k0j5n0k0j0J0J0K0J5nK0K5K0%j0j0J0J0%k0j0J5J0j0j0nNj5n%J5K0j5
10031A5l0j0J0NNj0%J5L5NJ0%J5nj0j0nJ0j5j0j0J0NNJ0k0%K0J0N%N%N%NNj0n%j5k5j0J0j0
10028A0nj5J5N%%J0j0%%K0K0%%J0NJ5nnnj5k0j5j5NK0L5L0Nk0k0k0nj0J5nj5j5%K0J0j5%N
10025B0%%%Nn%J0Nn%NNj5j5n%NJ0k0k0k0J5J5nj5k0j5k0K5M0M0Nj0nnj0j5j5nnK0K0L5L5n
10022F0nk5k5nnJ5J0j5j0k0j0%%NJ0N%nn%%L0L0L0L0K5K0nnj0j5k0k5nJ5L0nl0k5j0j0nn%
10019A0nj5j5NNJ0Nj0nJ0J5J5J5nj0J0NJ0J0l0k5nnK0K0j0j0j0j5J5J5N5N0K5K0NNj5j5j5
10016A35j5n%j5j5n5n5l0%J0L5K0K0%NJ5J5J0K0J0j0j5j5J0J5J5J0j5j5k0j5J0L0L0NNk5l5
10014G0l0l5j5%K0J0J5J0j5nnj0nj5NJ0J5k0k5J0K5L5%j0l0j0J0NNnn%N%%%%j0j5J0J0N%n
10011Enk5l0j0j5NNK5K5J5%k0j0%J5K5J5K0K0Nj0k5J0K0K0Nk0j5k5%%j5k5n%j5j0k5k5N%J0
10008h0%NNK0%N%J5J5%NNJ0NNJ5J0NNj5J0J0J0j5m0m5j5J0L5L5L5K5Nj0j5j0j0k0k0k5l0k0
10005f5n%nK0M0J0k5k5J0K5Nj0L0K5j0k0k5NNK0K0L0L0J0j0l0l5j5%%nn%J0%j5NNNNNj0nn
10002eK5L0J0k0j0%J0NNnnj0J0J0j0k0NNJ0J0N%%NK0nk0k0k0j0j5k0nNK5L5L5J5j5l0n%NJ0
9999D5J5K0%k5l0j5NNj5j0j0%nk5k0k0J5L0L5J5K0K0J5L0L0nj0k0k0J0J0L0L0k0j5k0j5k0
9996F0k0K0K0nnN%j5j0NJ0%%nj0nn%Nn%nn%N%%J5J5j0nk0j0j5j0j5j5j5j0j0nJ5J5j5j0k0
9993i0j5K5K0L5L0NNk0k5j5j5J0J0J5J0J5J0J0Nj5j5l0k5j5j5J5J5L5L5J0N%%J5K0%Nnj0K5
9991G5K0%k5k0%J0J0N%j5k0l0l0n%L0L0J5J0L0L0J0nk0m0j5j0j5j5k0k5j0j0NNK0K5n%J0L5
9988D0K5J0j5j5%%J0J0%NN%nnJ0J0%%k0j5nnNj5k5k0j0J5%Nk5k5nJ0K5K5J0J5J0J5j0%j0J0
9985D0K5%j0j5nnnJ5K5Nnk5j5NNNNNj0j0NN%%k0%J0Nnj0%%L0Nj5j5k0%J5J0%n%n%%J0j0j0
9981A0nNJ0J0%%j0%NJ0nj5j0j5j5nJ5K0K5J5K0j5l0j5J0N%nnnj0K0Nj5k0%L5J5J5k0j5j5j5
9978a5j0nnJ0J5J5J5J5NNN%NN%Nn%nn%j0%nn%J0j0k5k5NK5J5J0nj0j0J0K0%l0k5k5%Nk0l0
9975h5k5j0J0K0K5L5J5%%n%n%%Nj0n%%NJ0N%j0J0K5K5Nj0l0l0k0%K5K0K5%j5NNNJ0J0J0%n
9972D5J5J0J0J0J0%%nJ5J5j0%%j0j0NNj0k0j0J0Nk0k0%j0NNj5k0k5NL0L0J0nj0%%%nnj0J0
9969C0k0j5j0j0j5j0j0J5K0J5K0n%J5L0K5%m5l5k0k0j5NJ5J5%J0K0K5J0j0%n%nj0nn%J0n%
9966Ej0%nnJ5NNJ0NNJ0J0Nnj0nnk5m5k0j0J5L0L5L0N%nnj5NJ5nk5k0j5j5J5J0J5J0N%K5K5
9963F5%J0NN%n%K5J0%k0l5j0nnj0j0J0K0%j0J0J5%k5l0k5%J0K0K5K5%%k0j5k5j0j0J0NK0M5
9960F5K0j0k5l0j0NK5K5J5J0%%j0j5n%%j0k0j5NK0%nnnJ5K5M0K5Nnj5nj5l5m0k0k5j0nK5L0
9957A5J5nl0k0j5K0K5K5K0%j0NJ5%k0k0%L0K5J0j0k5k0j0J5K5J5Nnl5k0j0J0J5J0J5%nnJ5
9955F5K0nnj0nj0k0k0%nJ5J0k5l0k5k0NNL5L0J5j5k0%M0M0L5%k0k0k5NJ0J0Nk5k0%j0nj0j0
9952a5J0NK0J5L0L5L0L0J0NNNj5j0l5m0l5m0k5l0j0nk0k0NNJ0J5j0j0J5K0J5J0%nJ0NJ0J0
9949ENJ0K0J5K5K5%Nj5j0j5j5j5j5j5j5J0NK0k0nj0J5K0K0J0NJ0j5k0j5j5k0%K0O0N0K0j0
9946A30nj0J5nm0n0k5%K0J0J0J0J0nk5l0k5%L5L5J0k5l0k0J0J0L0K0NJ0L0L0J0j5nj5j5J0
9944A05K5L0K5%j5l0l0l0l0k0J0j0j0j0J0J5%k5nJ0J0nj0%%%%K0K0J0l0l5k0K0M0K0%nk5%
9941B5%J0N%nnJ5N%nnJ5J0nj0%%NNJ5J0Nj5%%J0J0j0k5l0l0nJ5K0K5NNn%%%NJ0j5NJ5L5K5
9938A40%J0%nk5k5j0j5k0j5j5n%J0J0J5J0Nj0j5k0%%k0j5j0j0J0Nnj0j0nJ0J0NJ0J0J0%J0
9935A5J5J0%nnnJ0nj5Nnnj0J0J0nnj0%K0J5%%nJ0K5J0nj0j0j5j0NNJ0J0K0J5nk0l0l0l0k5
9932e0j0j0j0nK0M0L5%j5m0k5%J0J0Nj5j0J0J5K5%l5m5k5J5K0K5K0L0K0%%%J5K0%%%NNJ0j0
9929E0%nNNJ0nl0k5k0j5nj0N%N%%NN%K0L0L5J0j0k0j5j5NNj0k5k0k0NJ0N%NNJ0%NNJ5J0L0
9926E0%J5J5K5Nj5j0nnj0nnj0k0k0%N%j0j5j0j0j0J0NJ5j0%nJ5N5N0L5NNNj0j5j0nnl5l0j0
9923B0K0K5J0J0J0K5K5J0J5j0j0%%K5K0j0l5n5n5m5j5J0NK0K0L0L0NNnk5j5k0%nNK0J5J0j0
9920G5j0L0Nj0l0m0nJ5J0J0J0j0nN%NNnnnl0l0j5N%%%J5L0J0J0J0J0%N%j5k0j5NK0%%%NNN
9917E5NNk0%J5J5L0J5%k5m5m5m0k0nj0J0j5n%J0J0J5J5nj0J0J0%K5J0K0J0j0K0J5J5J5nk5
9914F5l5k5NJ0NNM0J5nnj0nNJ0%Nj0j0k0l0m5m5l5%J5K0J0j5j0NL0L0M0M0K5%j0j5J0J0J0
9912H0j0k0j5N%j0j5j0Nk5l0j5J0M0M0L0J0%%%nNNNj5k0k0NL0K0%k0j5nnNj5k5m5l5l5NK0
9909i0L5M0K0K5L0J5%%nn%%%%%J5K0K0j0l0j5j5%%%%N%J0nk5k5k0%NNn%%K5M0L0J0j0k5m0
9905B5l0j5J5J5K0K5K0K0K0J5nl5p5p0m5%L0L0J0j5j0J0M0M0K0K0K0K0%k0j0j0j5j0l0n%%
9903A5j0m0l5k0NNK0J5M0L5L0NJ0Nj5m0m0k0%%J5J0J5NN%%nJ0j0J5J5%k0k5%Nj5j0j0j0%n
9900e0nJ0J0NNj0J5NJ0%%%J0%NJ0NJ0N%J5N%%%j5l0k5nnj0k0j5j0j0J5L5L5L0J5nNNJ5J5n
9897G5j0NNj0j5k0j0%%%%j0j5k0j0%%J5J5J0j0k0%K0J5J5k0k0k0nL0L5K0j0j0j0j0j5Nnk5
9894c5j0K0K0k0%%J0J0NNJ0J5K5K0%j0NNj0k5m0n%%J5K0%%N%K0J5J0Nnk5l5nJ0J5%nJ5J5J5
9891H0J5NNm0l5j0j5NNNNJ0J0j0nj0%%J0K5K5J0J0j5l5m5j0%%k5k5J5J5J0J0k0l0J5J5nnj0
9888d5j5J5J5J5J5J0K0J0J5n%%nn%%nnnn%k5k0J0NK0J5J0NJ5J0j5j0k0j5J0J0J0J5L0L0J5
9885A25k0l0l0j5j5j0k0NNNNnJ5N%NNNN%NN%J0j5k5%nnnj5j0NK0J5K0%nJ5%k0l5j0%K0J0j0
9882Ej0J0L5L5Nm0m5k0j5j5%nL0K5N0L0Nj5j0j5nj0nj0NNJ0J5J5J0N%nnnnk5j0%%NNNj5n%
9879A5NJ0nnj5j0j0j0j0n%K0J0nNNNNNJ0%k5j5N%N%K0J5%NNNK0K5J0j0k0k0%J0J0J0J0j0l0
9876D5j0j0N%J5J5Nnk0NJ5J5J0%Nl0m0%J0K0j0k5j0k0J0NL0K5J0Nn%l0k5k0%K0%k0k5k5k5
9873h5k0k0K5M0M0J0nnNNk5k0j5K0M0K0nj0%%J0J5J0%NNj0l5j5J5M5M5M0%j0j5j5%nj0j0l0
9870C0%J5J0j5k0nJ5J5n%%%%%%%%%%nJ5nj5NNJ0j0j0%%%%nn%%%n%%%NJ0%%NNJ0nnJ0J0N%J0
9866G5j0%nj0j5j5k0j0NJ5K0%j0nnK0K0Nj5k5nnj0j0j0NNK0J5M0K0n%j0j5j0J0k0k5%%nn%
9863e%Nj0%%J0J0NNNK5J5j5j0j5%%j0j0j0j0K0J5J0J0%J5J5J5Nj5j5k0nnj0j5nJ0%%j5n%K0
9860A0J0NNJ0J5nJ5J0J0j0%%K0%%j0k0j5l0j0j0j0NJ0J0J5K0K5%k5m5k5n%j0j0nJ0L0J0N%
9857ENnj5j5K0J5nj0J0NJ5J5j0j0k5k0k0j0J0J0K0Nn%J0J0%%NJ0j0nJ0J0K0%%%j0NK0%NNN
9854G5%k5l0j0j0k0k0k0k0N%K0K0J0J0J0J0NJ0J0J0K5K5L5J5%k5l0j0L0K5J5nk0k0j5j0%n
9852G0N%j0j5nnnnj0j5NNNJ5j5J0J0J0J5NJ5J0J0Nj5j5nK0J0J0nl0k5k5NK5J0J0J5nj5j0j0
9849E5j5j0j0j0j5j0j0j0nnK0K0K0nl0%%NK5J0J0J0j5j5%J5J5K5J0j0nk5nnnj5j5nj0NNJ0
9846enJ0J0J0nnnJ0J0nJ0%%k0NN%K5N%k0j5NJ5J0%%%%J0J0j0nJ0J5j0%j0j0%%K0%j5j5nj0
9843B0NN%k0nJ0J5j0%%K5N%nk5nnnk0k0j0%j0j0%%%k0nJ0K5M0L5K0K5N0L5J5j5j5nnj0j5j0
9840I0j0nnK5K5%k0nj0k0j5%j0J0K5L0L5%j5l0l0k5l0j5J0%%%Nj5NJ0NL0K5K0J5%nj0l0k0
9837D0l0J5L0K5nj5k0nn%J5n%n%j0k5k0NK5L0L0Nj5j0l0k5%%n%j5k0nnj0j0K0K0K0K5J0J0
9834C0%j0k5l0k0k5J0J0J0J5NNJ0J0J0NNNNNNNk0l5n5j5NJ0K5L0L0L0k0k0m0m5k0k5%NK0K0
9831h0K5L0K0K0K0K0nj0k5k5N%J0J5%NNNJ5J5j0nk0j5K0K0L0K5K0J5j5j5j0j5nj0j0j5k0k0
9828A0%%NJ0J5K0l0k5k5k5J5J5M0L5J5j5k0k0j5k5n%J0J0%%j0j0%%j5j0n%%NJ5J0J0J5N%J0
9825A5NJ0J0K0K0nj0N%j0j5m0k5nK0K5K5nl5nJ0K0J0j0j0n%%%j0j0%NJ5K0K0K0J5j5j5j0j0
9822D0J0j0J0k0k0j5%Nj5j5j5%Nj0j0%K5J5J5%k5NNK5K5K0J5%%J5nk5%j5N%k0j5k0NNj0%k5
9819d0%N%J5J5J0NJ0Nn%%%%%j5J0J5J0%%J0J5%Nn%nj0l5j0N%J0J0%NNJ0J0Nk5l5l0k0NK5K0
9816Ej0j5k0J0J0K5K5L5L0K0J5%k0j5k0j0nk0j5j5j0J5M0L0J0j0j0%Nk0m0l5nJ5J5J5j5j5
9814ek0%nJ0j0j0J0J0Nnnj5j0j0j5J0J0K5M5M0K0J0J0J0J0n%NNNNj5k5j0j0j0j0k0k0j5NJ0
9811A0J0J5nnnnj0NJ0K0Nj0nj0nNJ0K0Nnk0l5j0NK5K0j0k5n%%nj0NJ0%nj0j0J0NJ5J0j5j0
9808a5k5%J0J5K0L5M5K5n%%nj5j0J0J0Nk0l0l0j0j0j5j0K0L5K0K5nnnj0j5j5%%J0nnJ5NJ0
9805E0%%J0J0J5j0%%J0J5j0j0l0k5j5j0NK5M5N0L5K0k0k0k0k0nj0K0J5K0j0k5k5k0k5j0J0
9802C5nnk0k0k0J0J0L5L0L5L0%k0l0k5k5NNK5J0nnj0nk5k0NNK0%%K0J5J0J0NJ5J0J0J5L0L5
9799A95nnnnj5%%Nnl0j5k0NK5K5j0j5j5j0j5j0j5%%NJ0K5K5J5j0j5j0l0k5J0J5K0Nn%j0nj5
9796F5j5j0J0J0NJ0J0K0M0K5Nk0j5j5j0%j5j0nL0K5L0K5J0j0m0m0k0k0j5k0j0nj5j5k0J0K0
9794EK0K0K0K5L0Nk0k0k0NNj0k5l0n%%%%j5l5k0k0nJ5J0J0K0K0J5J5J5K0J0Nnnl0n0l5j5N
9791g0K0M5M5M5Nk0l5m0m5k0%M5L5L0K0Nj0nJ0K5Nnk5j0NNj0j0j0%%nn%nJ0J0%k0j0NNNj5
9788E%%N%Nj0nj5j5nK0L5J5Nj5%nK0L0L5K0Nj5k5k5k5k5n%nnnnn%j0J5N%%%J0Nnnnnj5j5n
9785d5J0J0J0nJ0J5J0N%NNnn%nJ5j0j0%NK5N%NNnnNNnj0l0k5l0j0j5k0j0K0K5L0J5K0L0K5
9781F5NN%NK5K5K5j0k5l0j5j0j0nk0j5NL0J0j0k0j5k5k5j0J0K5K0%%j5k0nnj0nN%J0j5NJ0
9779c5%%j0K5L0J0L0L0J5nj0n%%j0j0Nk0%%%k0j5k0J0%J5K0NNJ5J0K5Nnn%%j0j0%%%j5k0%
9775C0%Nk0k0%%%N%%%%J0J0K0K5J0k0l5k5j0K0%Nj0j0k0k0j0n%N%%j0nNJ0NJ0nnJ5J5J0NN
9772eJ0N%J0J5NJ0J0NK0NNNnj0j0j5%NJ0J0K5K5N%%k0j5k0j5NJ5nj5j5J0J0nj0k0j5k0k0j0
9769b5%K0%NJ0j5%J0K5K0K5%j0j5j0%%j5j5j0NL5M0K0%nj0nnk5nnj0%%nnj0J5j0n%K0j5j0
9766EJ0K5L5Nj5j5j0%J5L0K5Nj0nj5j5j5j5j0j0J0J0J0j0NNJ5n%%nnj5NJ0j5k0J5K0%J0J5
9763G5J5j5k0nK5K5N%%Nnj0j0j0j0nj0nnj0nnj5j0%%nn%K0L5J5J5J5K5K0%nl0l0k5j0J5J5
9760F0Nk0j5J0J5J0%%%nK5J0j5j0n%nk0j0nNk0j0j5nn%%j5j5nJ5K0K5J0J5J0J0n%%nnj0N%
9757B5n%J0J0%nJ5J0j0l0k5K5L5%l0l0j0%J5J0%%%%%K0J5%K0K0K0nm5k5%K0k0k0l0j0NNj5
9754c5j0j5j0nJ5nK0%j5j0j5NL0J0J5J0K0K5K5NNJ0J0Nj5%nNJ0j0j5j0l0l5m5%J5M0M5K5J0
9751G5nnJ0J0j0j0nj0k0k0j5J5J0NJ5j0J0%%K5NNj5j5J0J0nj0j0j0J5K0%J0j0%%j5l0nj0j5
9749a0j5j0NNnJ5K0K0J0k5k5l0nj0J5J5J5%k0k5k0k0k5%N%%%J0J0J0K0K5L0K0J5%j5%NJ0J0
9746C0nnj5l0l0nj0j0%nJ0j5%K0M0M0O0M5J0j0nJ5Nj5l0nNj5j5j5j0j0%nNJ0%%J5j0Nk0J0
9743C0K0K0%nnNNNNN%NNk0j5k0k0k0k5j5j5J0J0J0J5nK0K0nNN%j5j0k0J0J0J5J0NNJ0J0K5
9740H5%%nN%j0l5m5l0J0L0%Nj0J0J5J5J5J0j5m0j0J0n%j0J0J5j0NNNNn%n%J0J0%k0k0%J0N
9737A5J5%j0nnJ0J5J5%NJ0J0%nj5NK5%j5j0j5j5%N%j5k0%Nj5l0k5j5j5j5j0J0L0K5K0%K0K5
9734A0L0K5J0j0j0%J5K5j0k0j5J0K5%Nnk0NN%%J0J0Nj5k5l5k0J0K5K5J0J0%%j0j0J5L0K0%
9731A30j0j5%%j0l0l5k0%J0J5J5J0NK0%nn%nj5k0j0K0J5Nnj0j5l0k0NK5K5J5J5nk5j5j5j5
9728e%%%J0N%j5n0k5%%J0M5M5N0L5J0J0l0l5l5k0k0nn%nJ0J5J5K0J0j0j5j5j0j0J0M0M5K5
9725A00j0l0k5k5k0j5j0j5NL0K0%nnJ5J0J5J5%%K0K0NJ0J0j0k5k0l0m5m5l0nJ5K5K5K5%k0
9723b5%NJ0n%k0J0J5J5NJ0%nK0K0K0nk0l5j0j0%nk5k5k5k5nJ5K0K0NJ0J5K0nj0j0nNj5j0N
9720e5K0M5L0L0J5J5Nk0k5l0j0J0K0J5J0J0l0l5k0nNNNNJ5j0j5k0k0%K0%NNL0K5K0J5N%nk5
9717F0l0l5k0k0j0%K5K5%k0k0k0nJ5L0L0K0K5%%j5j5nJ5J5J5J5k0j5j5N%j5j0%%NL0%%nK0
9714E5Nj5j5k0%k0j5%%K5Nl0j0J0J0J0j0j0%K0NNj0nJ0J0%%NN%J0NJ0%%NNNNNNNNNNJ0Nj5
9711I5j0NNk0j5NNJ0nj0J0j0nNJ0J0j0j5NJ0j5%%K0K5K0j0k0k0j5k0j0J5K0L0J5K0NJ0n%n
9708A35nJ0Nnk0k5l0j0j5j5K0K0K0%k5k0%%k5k5NK0M5Nk0n0k5j0j0J5K0K0J5%NNj0%K0K5j0
9705E5l5l5l5j0j0nk0k0j0J5K0NnnK5K0NJ0J0NJ0J0J0nj0nJ5J5K0J5j5j0l0l5k5l0k5%M5J5
9702e5J5nj5k0NK0L0K5J5J5J5J5K5J0j0j5k0J0NNJ5%j0j0J5J5%k0j5j0%%j5j5j0nN%k0k0j0
9700d0j0%%j5NJ5J5J5%NNNNJ0J5n%J5J0NNj0j5%n%%nn%nn%%n%%%NJ0J0nnk0k0k5K5M0L5K5
9696H0%%%nK0NNj0%j5j5j5k0k0k0j0j0%N%%NNj0J0K5L0Nj5k0k5k0k0NL0L0L0J0j5k0k0J0J5
9693B0J0J0NNJ0NJ0k0m5m5k5%L5L0L5L5K5J0j5j0Nj5j0j0%N%nnj0k0j5j0j0J0j0k5k0k5k5
9691a10l0j5L0M5L5M5K0K5NNj0l0l0j0NNJ5L5NNJ5J5K0N%j5j0%NJ0Nj0k0j5l0j0%%%nJ5J5
9688C5J5J5J0j0nnK0K5J0J0%%n%k0k0j5j0j0j0%NNNJ5NK0k0nj0J5K0K5Nj0nn%nnJ0%Nk0l0
9685E0k0J5J5J5J5j5l5k0%K0J5NNNk0j5j5j5k0NNK0M5NNj0j0K5K0%k0m5k0%J0Nj5k5k0k5%
9682f0J5K0j0nNNNJ0J0NL0L0Nj5l0j0%K0j0j0nj0NNJ5J0L5K0n%j0l0j5j5k5k5k5nJ0J0%K0
9679c0K0K0%%%%j5k0k5k5N%J5J0%%NNJ0K0%NNJ5J0NNJ0J0NJ0J0NJ0NJ0j0j0j0j0J0%j5j5j5
9676D0j5N%j5j0j0nK0Nnnl5j0NL0M0K0J0j5k5l0n0m5n0k5NK5K0K5K0K5K0K0J5nj0J0K5K5j5
9673C0j0j0NK0nnk5j5j0NJ0J5j0nj0j5%J0L0J5K0j0%n%%%n%%%k5%j0j0j0j0j0n%NJ0J0L0J5
9670A0nnj0nk0l5l0j0j5j0%K0L5L0K5K0K0K0K5K0NNj0k5k5k5%nJ5J5K0J5nnJ5J5J0NnJ0J5
9667A20J0Nj5k5nj0j5nj0j0nj0nj0%nnj5%L0K5K0%NNJ0j0k5m5j5k0k0%%L0J5J5%J5K0K5%k0
9664D5l5j5j0K5L0K5J5nk0nJ0J0nj5j0nNK0J0J0nnNL0K5L0%k0k5j0%%%%k0j5NK0K0Nn%J5n
9661A25k0j5l0l0nK5N5L5K0%k0j0j5%J5K0j0%k5k0k0k0k5j0J0%J0J5Nj0j5NJ5J5NNNNnj0%
9659G5l0n0n0k5%NN%%J0NJ0j0j0j5K0K0L0J5J5M0J5nk5k5j5k0nJ5J5K0%%K0J0NJ0n%j0j0k0
9656C0k0J0L0K5j0j0j0N%NNK0K0j0nm5m5m5nK0K0K0K5K0%k5k5k0k0N%NNj0nj5j0J0NNj5k0
9653h0j0NJ0J0N%nj5k0%L5M0K5N%Nj5l0k5k5nJ5nNNK0K0K5J5L0J0k0l5l0nJ5%nn%%j0K0%j0
9650c5k0%J5L5K0NNj5NNj0nN%Nj5j5N%%Nj5j0J0J5J5K0J0J0NJ5J5M0L5j0l5n5l5k0nj0n%%
9647a5NNnnj0%nk5l5k0J0%J0NJ0J5j0j0NL5L5K0nk5J0J0J5J5j0j0%nN%k0%%n%%nnN%k0k0j0
9644f5j0K5K5L0NNk0j5k0NK0L5L5l0l0k0j0J0J0J0L0L5J0%nnnnnk0k0k0%L0L5J0N%nk5m0l0
9641c5l0nj0K5L0L0J0j5j5j0j0%nNN%K0K5K5nk5l0j0nJ5K5L0M0K5N%j5j5j5j5j5J0K0J5J0
9638H5nj5l0l0k0j5j5%K5L0Nn%%%j0j0N%%Nnn%nN%nK0Nk0J5N%%n%NJ0NN%nNNnnnj0NNNNnn
9634B0k5%J0NJ5J5j0nNNJ0J0k0j5j0nj0j0j5k0j0j5j5k0J0M5L5N%%K0M0K0%k0k5k5k5k5k5
9632h0%K5N0M5K5%nj0K5L0J0l0k5j5J0K5n%j5j0%%%J5J5J5Nj5j5j5NJ5NNnk5nj0NJ0j0j0%
9629C5n%k5l0%Nj5k0k5J0K0K5K0j0l0l5j0J5J5NJ0J5J5K0nNN%nnnJ0%N%nJ0%%%NNN%nN%%N
9625C5j5j0nk0m0l5%K0K5L0K5L0K0Nj5k0NK0K5K5J0J0%k0k0nJ5J0%%nnk0k5%nJ5Nk5l0j5J5
9622A0K5L0J0K0%J0nnj0j5j5j5%n%N%%nnk0k5l0k5nnJ0NL0L0%%%%%%%%m0l5m5k5j5J5M0M0
9619g0K0J5nnK5K5J5j5j0j0N%k0k5NNj0%k5k0J0J0L5M0K5K5%%nnnnNJ0j0j0%%%Nk0k0K0J5
9616B0NNj0j0nj0J0NJ0J5j5j5%N%Nj0j0J5J0j0nN%J0J5j5j0j0j5j0j0j5j0j5j5J0J0J0NJ0
9614d5J0%K0%%j0j0%%nn%%K5K5NJ0J0J0J0NJ5J5%k0nj0J5K5J5nj0j0l0l0j5k0NK0%%nj0j0
9611a5NJ5NJ0J0%%%%J0J5N%NNN%%k0k0k5J5J5J0J0%Nj5j0nnJ5L5L5M0nl0m0l5k0J5J0J0%k0
9607D0l0nj0j0NNJ5K0k0j5J0M5M0M0J0J0k0j5nJ5L0Nl0l0k0k0k0nJ5J5L0L0K5%j5j5k5j0k0
9605F5k0l0j0J5J0NNj0nK0K0K5K5nnk0j0N%j5j0j0j5J5L0M0K0NJ0j0%j5k0j0k5m0l5l0k5n
9602f5j0J5J5K0nN%K0M5K5J0J0NJ0J0NJ0%NJ0j0j5j5nj0j0j0n%l0k5l0nnk0%%J0J5J0J0N%
9599e%%J5nN%NNj5j5j5J0K5K5L0L0%nj0j5nnj0n%%j0j5j0j5%NJ0J0J5J0j0j0k5k5j5j0j5N
9596f5%NJ0J5NK5J5J0K5K0K5Nl5n0l0%K5K5J0%k0k0nJ0J0J5%Nj0nj0nJ5J5K0nk0k0nj0%j0
9593a5K0M0J0j0l5k0J5J0NJ0j0NNJ0NK0K5K5j0j0k5k0j0j0J5J5J5nj0k0%nnj0L0Nj5k0j5N
9591A0%NJ0J0nnNK5J0j5k0j0K0L0K0K0nl0k0k5j0l5l0j0K0L0J5%j5k0l5l5j5%J0NJ0NK0J0
9588e0NJ0J5K0K0J5J5J5%K5M0K0j5l0n5k0NNK0K0L0L0j0%nnl5l5l0j5N%%NJ5J0L0L0Nj0k0
9585G5j0nJ0K5K5Nj0l0l5j0j5n%nJ5J0J0j0l0j5J0%%k0k0k0J0J5J5K5%%%NNJ0J0j5NJ0J0J5
9582F5nl0k5k0%j0j0%j0%j0nj0n%J5J5NNJ5J0K5Nj0nJ0J5J5n%%Nj0nj0j0nnnJ0j0j5Nnn%n
9579c0J5J0K5K0K5K5K0Nk0k0k5l0j5k5k5k0j0j0n%L0N5M5J5J0j0j5k0j5%J0L5K5L0J5J5N%
9576A40j5j0nnNN%k0k5k5j5J0j0j5k0nj5%K0J5%%J5J5K0nj5j0j5NK5K0K0J5K0Nnnj0j0l0j0
9574E5%%nj0J0j5j5J0nnj0j5%%j0k0%j0%nk5n%%K0K5L0K5NL0M0K0%%j0nj5j5N%J0J0j5k0%
9571F0n%n%j0j0j5J5K0L0J5J0k0l5j0J0K5K5%NNj0j5k5k5k0k0%j0J0NJ5J5j0j5J0J0%%j5j5
9568eJ5K0J0J0%%nnK0J5%nJ5J0J0J0N%j5k0N%NJ0J0NL0L0j0j0j5j5k5o5m5k0j5j0j5J5L0L0
9565A0J0K0J0J0nnk0k5j0J5L5L0L0j0j0j0j5j0l0k0j5k0j5k0NNL0L5J0J5J5J5J0Nnn%J0nn
9562F5J0J5Nl0k5j0J0K0K5K5NJ0l0l0nj5J0J0%%k0j5j0j0J0NJ5J0L0K5nnL0L0J5k0k5m5n0
9559C0m5l5nL5L0K5K5j0j0n%J5J5j0nNJ0L0L0J5k0k5k5j5j5%%J5J0J5J5%%j0j0j0nl0k5k0
9557a5J5L5K0nnk5j5k0k5l0l0j0L0K0K5K5K5K5K5L5L0k0k0n%K0J5J0J0k5l0k0k0j0j0j0j0
9554EnL0L5L0K5K5%%%Nj0j0k0k5j0nNJ0J0j0k5m5j0L0L0K5J0J5J0k5k0NJ0j0j5j0l0k5j5N
9551e%j5k5j5j0NL0K5K0K0%J0nn%NJ0J0nk0k0%nj5J5L5M0J0j0j5nj0k0k0n%J0J5NNk0NJ0K5
9548F0K5Nk0k0nn%J0nnk0j5j0j0j0j0NNJ0K5K0K0%%J0J5j0%%NN%%j5j0J0k0j5j5J0J5nj0%
9546B0L0J0j0j0N%J5N%nNJ0%%j5k0k0j0n%%k0k5%J5j0k0k5J0K5K0%nJ5L0J0j5j5j0J0J5nj0
9543ej5j5J0K0K0J5K0n%k0j5l5l5j0J0K5K0NN%%J0NJ0j0n%%%nnJ0j0%NJ0J0J5J0N%J5J0NN
9540H5J0NN%K0%k0k0k0J0J0j5k5nJ5J0N%nnK0K0J5%j5m0l5nJ0J0k0j5%J5%k0%%J0J0%%%%J5
9536C5J5nnnnJ0J0J0j0k0n%nj0n%%j0%k5k0J0J0NNNN%nNK0L0J0J0NK5K5J0Nj5j5j5l0j5j0
9533C0k0j5l0%K0K0N%%nNNn%j5j0%K0K5L5NJ0K0K0K0K0K5%k5k0j0Nn%k5k0%%L5%k5k5l0j5
9530B5NJ0j0j0j5j5%%%Nj0nNNNJ0NJ0n%NK5NJ0J0j0J5J0J0Nk5j0nJ0K0nk0j5j0%j0%J0J0j0
9527D0l0J0%L0K5NNJ5J0Nj5m0m5m0%L0M5J5k5m0m0%K5K5K5J5J5j5j5k5J5J5j0nnj5j5j5k0
9525d5j5%J5L0J0l0j0K0J5J5j5j5k0j5J5L0K0K0N%j0j5j5Nnnk0k0k5%J0J5L5J5%%j0J0%%n
9522a0n%k0N%NNNj0l5j0K0O5M5J5j0j5nJ5J5K0K0J5%Nm0l5k0k0j0%K0J5K0K0%J0nnk5m5l5
9519b0nK5K5NJ0j0j0j0j0J0J0J0J0j0j0nj0J5J5NNnnk5k5m0l5%NJ0J5nn%nnk5nL0L5N0M5M0
9516I0K0j5l0l0l5l5k0j5nnK0K0n%NJ0J5K0j0j0K0J5%NNK0K0j0%%J0J5nnJ0J0J0J5n%j0j0
9513I5K0J5%nj0j0%%j0j0j0j5N%%nnnj0nJ5K0L5%%nnnJ5J0j5j0J0J5k0k0j0j5K5L0K0K5j0
9510A40j5k0j0k0j5j0k0K0J5K0J5k0j5k5k0k0k5J0J0L5L0K0K0M0%k5n0m0j0NJ0NNNNnnJ5J0
9508F5J0Nj5j5j0j0%NJ0J0j5j0k5l0K0J5J0J0j0j5k0NJ5%j0nN%J0N%j5j0K5K5K0K5K5NJ0k5
9505I5k0j0nK5K0K5K0k5k5k5k0j0j5l0l5K0K0K5K0j0j0K0M5L5Nl0l0%%%Nj5j0NN%%nj0NNN
9502F5N%%NN%%k0k5j5j0n%j0nL0M5M0J0NN%nj5k0n%nk5l0nN%nj0nj0%%J5J0L0J0%%j5J0J0
9499F0N%%%nJ0j0j5j5nnj5j0J0J5j0l0j5NNNk5%%nJ5nj0j0j0NNNJ0J0nnj0NNJ0nn%J0J0J0
9496a5j0j5j0j0J0J0J5J5J5J5%NK5K5nnnj0%j0nnk0m5k5j0NK0J0J0k5%%n%Nj0nk5%K5K0J5
9493c0J0n%%Nnj0NNnnj0nN%J0Nj0j0j0j0J0N%n%nJ0NK0J5K0K0NJ0%nj5J0nnj0%J0%j0K0K0
9489E0J5nnj5J0J0NL0%nnj5j0j0j0k0j5k0%K0J5j0j5l0%J0J5NJ0l0l0nnnnj0j0J0K5L5J0j0
9486b5j5J0J0NJ0J0NNNK0%%K0K5NN%nnnJ0L5J5j0l0l5nNNJ5K0Nj0j0k5l5l0j0J0J0J0n%n%
9483A0%n%%%K0J0J0J0J0J0J0j0j0%%j5k0%%K0%nnk5k5k0J0L0L0K5L0J5n%n%nJ0K0J5J5nnN
9480A50%j0j0k0n%j0J5nk0m0m0j0%%J0J5K0K5J5K0J5J5j0j5l5n0n0n0j5NK5K0L5L5J5%j0n
9478B5N%nnj5j5J0NNJ0%%j0nJ5J5J0J5NJ5K5K5K0j0j5k0J0K0J0J0J5J0J0J5j5l0l5m0m0k0
9475B5nnNj5j0J5M5M0K0n%j5l5l5j5J0J0%j0K0%J0NNj5l0j0j0k5k5k0%NK0K0J5K0J5K0K0j0
9472E0j5n%J5nj0j0j0NL0K5K5K0J0Nk5%K0J5K0Nnnl5l5k0k5l5l0l5k0nn%K0J5%n%J5J5J5K0
9469Ej5j5l0n%%%%NJ0J0j5j0J0K0K5K0K5%nnnNK0%%J0j5nj0%nNJ0k0j5m0l5l0k5nnj0J0K5
9466a10N0M5K5K0K5Nj0k0j5NNnnj0j5%N%N%J5J0j0k0%K0J5K0K5K0K0k0k5m0k0%N%K0K5K5J0
9463I5J0nnJ0j0j0nj5l5l5NM0L5%j5j0k0j0j0%n%N%%l5j0NK5K5J0k0k5j0NNJ0%J0NJ0K5K0
9460F5J5j5k5k5j0K5K0%l0k5nK5M5M5J0k0m5k0%%j0nl0l5%L0L0nj0j0%NJ0J0L0L5M0K5%k5
9458A15n0m5l5k5K0J5K5L0J0J5J5nl5l0j0M0K5J0%Nnj0%nl0l0l5k0j0J0L0L0%Nnn%nJ5K0K0
9455F0%j0nj0j0k0j5n%J0J0J5%J0J0NK0%%j5j0%%nnj0J0K0K5%J0J0J5%j5j0nnj0nnNN%J0k0
9452E5k0k5%%%j0nj0K5M0L5J0j0k5l0k5k0%nJ5J5NNL0K5J0j0k0k0j5k0J0L5J5j5%%n%k0k5
9449el0j5j0j5j5j0J0J0NNJ5K0K0K0Nk0m5k0k5J0L5L0J0K0N%J0J0%Nj5j5l0l0l5%K5K0K0J0
9446a5nj0N%K0K5K5L0j0j0K0K0%k5m0%K0J5%%j5j5K0K0k0j5j0j0M0L0J0J0l0k5j0j0j0j0n
9444A0nK0M0M5Nl0k5k5k5j0j5K0J5j0nk5k5%nJ5J0K0K0NJ0NL0L5Nj0l0k5j0K0K0%%j0j0j0
9441D0j0N%%Nj0j0j0j5NNNJ0j0j5J0N%%%%%L5L0J0nn%Nnj0nj0%%J0J0J0J0J5K0NJ0%%%%n%
9437A35n%NNj0j0J0Nnj0j5NJ5k0m5m0k5J0J5L5NNj5j0k0m0l5nJ0Nj0j5nnK5K5K5K5M0L5L0
9435A25%k0k5k5k5j5j5%%l0k5k5l0NNNNK5K0NNJ5J5M5M5K5K0n%k0k0k0j5j5j5%%J0Nk0k0n
9432a0nnnj0j5%n%%%%J0J0%nk0%J0J5j5j0nK0L0L5K0Nk0j5%%K0j0j0j5k5k5nL0J5J5nl0J0
9429b5NNNJ0NJ0nj0j0NK5J0J0k5k0j5j5J0Nj5j0k0k5nnnk0l0NL5O5M5J5J0j0%k0j0j5K0K0
9426EJ5J5J0J0nj0j0j0j0k5l0nN%J0J0K5%J5J5J5J5%%j0k0K0K5Nj0l0k5nJ0L0J0J5nj5j5l0
9423A0nNJ0j0n%%%%NNNN%nJ0J0J0NNNNj0nk5m0k0j5J5K5NJ0J0K0K5J0Nj5j0k5nnj0NK5L5n
9420G0n%n%j5Nnnj0%nJ5J0%N%J0J0j5k0nk5l0l0j0NNNJ0NNJ0J0J0%%J5J0K0J5%%k0k0nj0j0
9417@j0j0l0j0j0NNj0nnnJ5L5K0%%%L0L5J5%k0k0nK0nk5k5k5l0l5k5NK0M0L0L0J0J5Nj5nj0
9414eJ5K0J0%k5%nnNNJ5J0nl0k5K0K0K5nnj0j0j0N%%N%N%j0J5NJ0nn%J0K0L5N5L0%k0k5nj5
9411A15l0o5m0NL0K0j5l0l5l5j0K5M5J5J5j0j5j0j0J0J0J5nj0j0nn%J0NNj0j0N%J5J0NNJ5
9408B0nN%J0J0NNNNNJ0%nJ0J5%%j0NJ0J5J5K0Nj5m5l5m0j5N%J0%K5Nj0j5j0J5%%J0NJ0NJ0
9405G0NJ0J0j0%j5j0%%j0j5nJ5K0K0J0J5J0Nnm0m5k5%nj0j0%K0M0L5K0j5k5j0J5J0Nj5k0k0
9402B5j5nj5j5j0j5%k0k5NK0M5K5NNJ0%k5nj0K0K0Nj5k0k5j0NK5K0L5J5n%j0J5J0%nJ0J5j0
9399G5k0j5%%J5nk0k0k5j5nnnnk0k0%J5K0K5K0K0NNK0%j5j5j5J0nnJ5J0%K0K0K5%%%%%%%%
9396H5n%k5l0k0nJ0J0J0J0%%%Nk0j5j5k0%L5L5J5k0k5k0k5n%%%J0L5M0K5%j5j5Nj0j0j0j0
9393A0J0j0%%n%%nJ0NnK0J5J5%Nk0N%J0k0j0NN%nn%j0k5%L0N%K0J5L0L0n%j0nl0k5l0l5k0
9390c5NJ5K0%%J0J5J0J0NNJ5K0K5NN%%k5n0l5j0J0NN%%n%J0J5j0j5j5j0n%k0j5j0nJ0j0%n
9387f0%Nn%NJ5J0J5J0K0J5%%%K0J5M0K0%j0l0%%j0l0l5%J0%n%%nnnJ5K5K0K5j5k0k0nn%K0
9384D0K5K5%j5j5k0j0j5NNnj0nnJ0N%n%%NJ0n%nk5j5j0k0K0NN%J0K0NnNJ0J0j5j0%%%%nnJ5
9380A0K0K0nNNNj5k5n%%NK0K5L5n%j0j0j0k5l0k5j5j5j5k0%K0NJ5nnNJ0J0NJ5J0J5J0N%J5
9377E0J5L5J5%l5j5%K0K0n%n%%%%%j0J5%%j5j0J0J0%k0j0j0j0j0j5%nJ5NNNNNNNJ0nj0NJ0
9374G5Nj5J0N%nnJ5%%nnJ0J0j0nNNn%%nj5j0k5k0nJ5M0J5j5m5m0j5NJ0nk5k0nJ0J0NJ0%nn
9371e5J5NNnK0%J0J0NJ5nj0nNNNK5L5M0J0j0j5j0j0j0j0J0%nNk0j5%NNj0J0J0N%NJ0J0j5l0
9368D5j5%nnj5l5NJ0J5L5K5K0J5j0nk0j0j5nj0k0k5J0J0%%j0J0N%NNnn%%J0nnnNN%%%Nk0N
9365eNN%%k0J5NJ0j0j5J0J0nj0j0j0nnk5%%k0j0j0%K0K0K5J0J0J0L0L5Nj5m0k5nk0%J5J5n
9362a5j0J0NNj0k0k5nJ0L5L0J0J0%j5l0nJ5K0nnk0k0j0j0nj0J5L0M0Nj0n%nj0J0J0J0K0J5
9359E5J0j5l0j0%J0k5k0j5NK5K0J0J0NK0K0K0J0j5k5k0j0j5j0j0J0J0N%nJ0J0N%k0j0j0j0
9356ek0k0NJ5J5nn%nK0J5NNL0K5J0%j5j0Nj5l0l0j5J5M0M5M5M5K0%j0j0j5j0k5k0k5k0m5k0
9354a5j5j0nj0L0N5M5L0Nj0j5j0nnk0%j5j0j5j0NNNJ0K0J5%k0l0j0K0K5K0N%%%NNNNj0j0j0
9351E5%%j5j0%%j0j0nnnj0nn%%%%%%%%J5J0nnj0j0J5J0J0n%NJ0nNN%J0%N%n%K0NJ0j5j0j5
9347B5N%N%%%%k0k0J0K5J0J0J0NK0K0NNJ0k0j0j5nj0%j5nk5%L0J5nj5j5J0j5j5k0nJ0%K0J0
9344B5J5%k0k0k0m0k0nL0J0J5J5K0j0k5k5NL0K5J0j0k5k5k5k5k0j5J5J0K5K5J5J5j0j0NL5
9342eM5N0J5J0nk5l0j5j0j0j0n%%N%nnNN%J5K0K0%j5j0J5K0%nnJ0J0nnj0j0Nk0j0%NJ0j5k0
9338A0%%Nj0k0k0k5nJ5L5L0J5%%n%n%nnJ0j0j5j0l0%n%J5K0K5K5J5J0K5K0J5nk0k0j5j0%%
9335E0%%%%J0J0Nj5k0k0k0j5nJ5M5K5J0j0NNK0K0%k0k0%%Nnj0%j5k0k5k0%J5J5J0J0nj0J0
9332C0%K0J5K0J5K5K5K0nj5k0j5k0K5K0nl5m5l0j0J0J0nj5j0NJ0j0j0nnN%J5J0%j5n0n0k5
9330a20J0J5K0NNNJ0J0J0NK0J5nj5j5NK5K5M5L0J5j5%j0j0k0j5n%NL0K5J0J0j0%%J0N%j5l0
9327H5k5l0l0j0NJ5J0L0%%%J5J0J0j5J5K0J0j0k0j5nnnnnl0k5k5%L0K5L0L5L0J5%l5l5l5j5
9324A0%%NJ0J0J0J0NK0n%k0m5m0k5%j5J0j0j0j5J5K5K0K0L0L5J5nj0nj0j5%j0n%j0nnj0j0
9321c5J5j0j5j0j5J0K5N5N5K0j0l0k5k5j0j0K0J5J0K0%j0j0%J5%j5j5n%J0j0j5j0J0J0K0%
9319B5j0j0j5j5NK5K0%j0j0k0%J0J0NJ0%j5j0J5NNk5j0NK5J5J5j5j0k5j0K0J5J0nnnNNnnJ5
9316C0J0%%%J0NNl0k5l0l5J5L0M0M0K0j0k0J0NNk0%K5K5nk5j0J0J5J5%%%N%N%%j0j0j0j0k0
9313E5k0n%k0k5j5k0J0J5J0L5L0K0J0k0m0m0j0j5N%J5K0J0J0J5J0%n%%%n%%nnj0nk0j5N%J5
9310a0J0NJ5L5L5J0k5nnn%j0j0j0nj5k0k5NK5L0K0K0j0n%%j5l0%J5L0J0%%K5NJ5J5k0j5k5
9307F0k0j0l5l5NJ0J0j0j5k0%NJ0J0j0k5j0J5J5L5L5L5Nk5m5k5nnJ0%%%k5j0%nnNNj0j0k0
9304a10%%NK0J5M0M0M0L5L0Nnl0m0m0j0j0J0L5L0K5%k0nnK5K5J0l5n5n0k5nJ5L5N5M5N0K5
9301A70j0j0nl0j0j5%Nnn%k5nj0%Nj5j5%nK5K0K0nj5k5k0k0j0j0j5%%Nj5j0NK5M5N0L0%k5
9298G0k0j5j0N%K0Nj0k5k5l0j5NL0N0N0L0J0j0j0j0%%%l0l0l5l5l5%L0L5L5J0j0j0j0%n%n
9296@N%j0J0nnNNJ0J0nn%%NJ0J0j0J0J0nnJ0NNN%%j0j0J5J5n%n%J5J5Nk5k0k0%%k5k5k5J0
9292c0L5L0J5%l0n0l5m0N%L0L5J5J5J0NK5K0k0k0l5nJ5J5K5n%NK5L0J0k5k5k5j0j0NNK5K5
9290F0%Nj5j0j5j5%NJ0J5k0j5j0nN%nnk5k0j0j5j5j0K0K5J0J0J0J0K0K0K0j5j5k0k0j5%%K0
9287c0K5j0nN%J5J0J0J0j0nJ0N%%%%NN%NN%j0nJ5NJ5J5j0j0%NJ5K0k0k0l5m5k0k5J5J0j0l5
9284h0j5J5L5K0%nJ5K0J5J5j0j0j0j0K0K0K0K0J5J5J0k0k0J5J5J5%%J0%k0%J0J0K0%%nk0J0
9281A35NJ0Nj0k0k0%%j5j0n%J0J5L0J0j0nnn%k5j0j5nnn%k0j5j0nj0nnnNN%%%%N%%nNN%nN
9278eJ0%%j0NJ0J0nnnJ5J0J0j0j0K0J5Nj5NNK0%j5j5%%Nj5j0j0NL0K5%%k0j5k0nn%K0Nk0l5
9274b0j5J5J5J0J5NJ0J5J5%j0j0j0J0J5J0J0k0k5k5k5J0L0J5k0k5l0j5NM0L5K5Nj0nnnn%%
9272C0k0j0J0K0K0K5L0J5j5m0nK5K5NJ0%k0k0k5NK0J5J5J5j0j5k0k0%J0M0L5J0j0l0l5l0k5
9269C0k0nJ5%J0nnK0J5Nj5k0j5%%j5j5k0%L5K5NNNK5K5J5k0k0k5k5%J5J0J5NNJ5K0K0J5%N
9266A35NNj5j0k0k0N%J0j5k5k5j0j0J0K5K0L0j0%j0j0j5l0l0l0k0J5J0K0NNJ5J0J5nk5k0n
9264b0n%%k0j5k5nM0N5M5K5%j0j0j0k0n%j0nl0j0J0J5J5J5j0j5j5j0j0l0l0j0J5J5L0K0K0
9261a0NJ0nK0J5J5J0%J5J5nk0j5m5l0l5nn%K5J0J0J0J0J5K0%J0N%J0J0%%nj0j0nk5nj0%j0
9258a5%nnNK0K0K0J0J0K0%k0n0l5j0%K5L5L5J5j0nj0k5nK0J5J5K0nk0m0m0k0K0NJ0%%J0N%
9255A5nj5k5J0K5L0nj5j0%%NNj0J0%nJ0%J0j5%%J0J0j0J5%%%%J0nNJ0%nnn%k5k5j0%NnnJ5
9252eJ0J5J0%%j0nj0J5%%nj0j0j0%%K5Nk0k0%%%%j0j0%NK0Nk0j5%%N%j0NJ5J0NNNN%Nnj0k5
9248d0nJ0NNJ0%%%K0%%nnJ5J0J0J0J0k0%nnnj0j5n%J0N%n%n%K0K0J5NJ0J5K0J5J5j0J0J0N
9245A40j0j5j0j5m0m0k5%K5%NNL5L0NJ0j5j0nJ5K5nk5k0j0J5j0nj0j5J0K5NNnn%nn%%%%k0
9242C0j5j0j0j0J0NNNj5j5l5l5k0%L0L0K0K5J5nN%%%%nK5K0J5K0J0j0j0j0nj0k0k5j0%J0N
9239A0J5j0N%%K5nj0k0j5NNk0k5j0J0NJ0Nj5NNL5J5N%j0l5l0j0n%%%%%%nK0K0K0K0K0K5J5
9236G5K5n%K0K5J0J0J0J0k5k5j0j5k0k0j5j5k5%J0J0k0j5%J5K0K0J5J0nk0l5j0nK0nn%n%J5
9234B0L0L0J5J0j0j5j5j0k5k0nJ5K0K0Nnk5k5k5k0n0m5l5K0M5M0M5K0k0m0k5%K5K0%NNJ0J5
9231@J5K5%k5l0k0k5%J5K0%%%j0nNK5L5K0Nk0k0j5J0NL0K5M5M5K0%j5j0J0j0k5k0l0k5j0J0
9228E0NNj0j0nnNNj0j0k0%%%j5j5j5j0J0M0K0K0nk0n%%Nj0n%%nk5%NJ5J0%l5k0%J5L5K0J0
9225B0j0n%%%%NK0L0Nnl0k0k0j5J0L0L5J0j0nJ5NJ5nj0NNj5l5n5j0N%K0J5nk0k5nJ0L5J0J0
9222A0nj0J0NNNJ0NK5K0K5K5%%nnl5k5l0k5J5J5K5K5%l0n0n0nj0J5K0L5M0K5K0%Nj5k0N%J5
9219H5J0J0Nnnk0k0n0m5k0j5J5J0K0K0%Nnj0NN%%J0J5%%k0k0NM5L0J5J0J0j0j0l5l5j5K0K5
9216C5K5j0j0%NJ0J0K0K0%nj5k0k5k0%%%%j5j5j0nnnj0nj0nJ5J5L5L5L0%l5l5k0K0J5J0J0
9213C0J0nk0k0NNN%n%%%n%NJ0J5J0J0J0NJ5J5NNk5nJ0%j0j0j0j5NNj5j0nnNJ0j0%K0%%%j0
9210C0J5J0j0k0%J0J0n%nnJ5J5j0k0J0J5%nj0J5J0n%K5%%k0Nnk5l5k0NNL0L5K5NNNnnl0k5
9207C5k5%J0J5J5L5K0j0l5l0%NJ0J0%k5j0j5%J5L0K5J0k0k5l0j0J0K5M5L0L0J0nj5j5%Nn%
9204A15j5j5j0j5j0J0j0nnj0nnJ5M0M0K5J0k5j5J0J5J5%%J5j0nnj5l0l5j0n%j5j5J0%K5K0
9201G5K0Nl0n0m0j0J5J0j0nNN%n%J5Nj5%%J5J5J0J0%%NNj0%j0j5NJ0NNK0n%%J0J5Nj5j0k0
9198D0nnj0j5J0J0%n%%J0J0NN%j0K5%%nj0j0j0j0j0j5j0%k0k0j5%J0k0k0nNJ0L0N0L0K0J5
9195E5K0j5l0k0j5nnJ5M5N0K5Nk0k0j0k0j5l5n5l5nL5M0K5J0%j5l0l5%%%%J5K0L0L0L0L0L0
9193A25J0nn%%%nn%j5j5j0j5j5j5k0NJ0J0K5K5M5L0J5nk5k5l5k0J5J0J0J0j0l0j5%%N%Nn%
9190F0j0j0l0k0j0K5M5N0L0J5j5j5l0k5%J5L0L5K5Nj0j5j5j0j5j0l0n%l0k0nJ5j0k5k0%K0
9187a5%NNNNNJ0%J0j0j0j0nj0%j0k0j0j0j5NL5M0J5%%K0K5%NJ0J5J5J0J5J0j5l0k5k0j5j0
9184B5nJ0J5J5J5J0Nj5NNK0%j5j5K0J5J5k0l5j0K5L0J5n%nnnJ5Nn%l0l0n0n0l0j5%nj0NL5
9181e5N0L5L0N%%k0k5k5j5k0K0K0K5K5K5%%%K0K5L0L0J5%k5l0k5j0j5j5j5%NNnJ0%%%%NN%
9178H5j0%j0nj0j0J0%%j0j5nnn%j0j0j5j0NNk0j5k0%nK0K5N%k5k0NK0J5L0nj5NK0%j0J0K0
9175A5K0%k5J5J0N%J0J5nnJ5%j0j5j5J0j0%%Nnj0j5j5NK0%Nj0K0K5M5L0j0n5o5o0n0j5%J0
9173a15J0J5K0J5J0N%J5M0K5J0nnK0J0NJ0j5j0k0nk0k0j0j0J5j0NK0K5K0%j5j5j5nn%J5M0
9170E0L5K0%%nN%j0l0k0nK5K0k0j5%K5J5nk0j0n%nnN%j0n%j0n%N%j5j0%%nnj0NNJ0%NnJ0J0
9166A5J5J0nj5l5m0j5J0%K5K0L0J5J0J0%K0K5%K0J5J0J0k5l0k0j5j0l5l0j0j0nNK0K0%%n%
9164@%J0J0NJ0n%J0Nn%j0J5%%%%%%J5J0J0k5k5nNNNNj5k0j5J0j0nk0k0N%K5K5J0J5k5k0l0
9161d5%J5K0K0K0L0J0j0j0k0k0l0l0k0k0nJ5L0L5K5K5NJ0k0k0k5l0j0j5j5j5%K0K5L0M0M5
9158F0L5J0j0l0j5k0NNNNj0l5l5l5j0K0M0K0NJ0J0NK5K5J0J0%K0J5j0j5k0%%j0nk0j5nJ5j0
9155D5j5j0j0J0J0nnj5j5J5J5K5NJ5K0%k0l0l0NNNNnj0J0J0K0%nJ5NJ5%NNJ0Nk5k0%NJ0J0
9152H5Nj0j5NN%nJ5J5J0J0k0k0l0l5nn%%J5J0j0j5N%K0K0%%J0J5nk5l0NK5K5K0K0nj0nnnn
9149G5K5K5%l0k5nj0l5j5%K5M5K0nj5j0j5j0nJ5J5j5nn%l5m0k5J0L0NNk5k0nnL5L5J5K0%%
9146D0J5J0j5k0j0j0%%M0L5K5nk0k0nj0%Nj5l5l0J0K0K0K0J5%%J5J5NJ0k0k0%%NNk0k0l5l5
9143c5%%L0K5L5J5k0k0j5K0K0J5J0j5j0j5%K0K0%j5j5j0NNNnnn%J5K0j5l0k0%J0J0nnnnnj0
9140ej0J5J0J0%%nnJ0J0K5Nk5k0j0NJ0j0j0NJ5K0%%J0J0J5K5Nj0l0k5l0%J0NNj5N%J0J0j0
9138C0j0J0J0J0J5j0j0j0J0NJ0%N%%NN%N%N%%J0nj5k0nj0nnj0nnnj5j5%nNNNNnj0NL0J0j0
9134A0NNnnJ0J5Nj5nnJ0J0j5j0k0%NNN%nnj5j5J5L0J5n%nNj5l0l0nl0k0nK5K0K5K0K0J5L0
9131D0K5NNJ0%J0NK0nk0k0j5Nj5j5j5j0%K0J0NK0K0J0j0j5k0j0j0J0J0nnL5M0K5nk5k5%J5
9128A00Nk0k0j5j0j0k0J0n%NJ0%%nJ5J5nk0k0%n%nn%%K5K0J5%j5j0nnK0L0L5L0J5Nj5j5k0
9125A05nk5j5%K5L0K5J0k0j5%nnnj0j0k5nJ0j0j0k0K0K0K0j0n%%k0j5j0j5j0j5j5K0K0NJ0
9123B0J0NK0J5N%j0nj0j0nJ0J0NnJ0J0J0%%%Nk0j5l5n%Nn%K0nK0J5J0j0l5k0n%j0j0l5j0n
9120f5nJ0NJ0J0%%j0j5J5J5K5nnnn%j0nJ5j0nnj5%J5K0J0j0J0NJ0NJ0j0k0k0J0L0L0J5j0l5
9117El5l5nJ5M0M0M0J5J0J0J5nk0m0k0nN%%k0k0k0j5J0NNJ5L5K5K0NJ0%%k5k0%NJ5K0NJ0N
9114A00J0J5J0Nk0l5l0k5j0j5j0%J5M0J5nl5l5j5%%J0NK0J5NJ0nnj0J0J5n%nJ5J0nn%J5J0
9111G5Nj5j5nnj0J0K5M0J0j0m5k0j0J0J0J0J5J0j5j0j0J0%NJ0j5%nNN%%j5k0k0k0%N%J0J0
9108A5J5K5K0N%j5j0%NNJ0k5k0%%j0%j0n%n%k0j5K0J5nj0j0J0J0J5K0J0J0J0J5K0nnj0N%%
9105H0%%nj0j5k0k0NNj5j0%%N%j0j0%NJ0J0K5L0K0K5NNJ5K0k5l0l0l0k5k0k5k5J5J5J5J0J0
9102ENk0k5K5K0M0L5J0%k0l5m0nn%J5J5K0J5nj0l0k0m0k0nK5L0J0nnJ0K5J0N%%NL0J5nk0m5
9099A0nj0k0NJ5J0NJ0J5J5J5%nnn%j0j0%nN%%j5%%%%n%NK5K0K0Nk0nnJ0J0%%nnj0j0Nk0k0
9096A0j5j0J0J0NJ5L5L5L0J0j0k0l0l0l0j0j0K0K0K5NN%%k0nnJ0J0Nj0J0K0%nj5Nnnnn%k0
9093C0%%j0%k5%J5j0j5J0J5K0K5N%NJ0J0J0J0J5J5NNj5j5j0j5n%k0j5l0l0nJ0Nj5k5k0%nJ0
9090e5J5K0%N%j0j0N%j0j0%nJ5n%%nn%J5L0NJ0%J5J0J0J0J0j0l0k5J0NnJ5K0M0J5j0k5k0j5
9087B5j5nj0nJ0NNJ0L5J0Nnn%%%%J5j0j5k0l5k0J0NJ5J5%K5K0K5j5l0m0l5j0j0K0K0NNn%J0
9084ENj5k0l0nj0nj5j5nnNL0K5L0%k0nJ5K0K0J0J5J0J5j5k0k5l0j5NJ0%J0NL0L0K5L0L0Nl5
9081I5l5m0l5%j0K0K0J5J0NNj0j0J0J0K5%j0j0N%N%J0J0%j5nnj0nj0N%l0k5k5nj0%J5K5K0
9078EK5K5J0nNL0J0J5N%k0k5nj0%j5l0k5k5%L0K5NJ0J0NNJ0J5nnK0J0nk0k0n%j5j0j0j0nj0
9075eNNk0k0%K0J5J5J0NK0%%k0l5m0j5J5L0J5J0J0j0j0N%%N%K5J0k5nnK0J0K0K0J0J0J5J5
9072A30L0%j0l0k0k0J5K0J0K0%%j0j0NN%k0j0j0j0%k0j5n%j5j5j5Nnnk0j0%%%N%%N%J0J0J5
9069A0J0K5J0NNJ0nk0k0j0nk0%NNj5j5nn%%nJ5J5J5NL0J0n%%%%k5j0J0J0J0nNNJ0J0J0j0N
9066G0N%%%%%NJ0J5%Nj5k0l5l5m0l5nnK0J0J5K0J0NJ5J5J0k5m0l5J5J0L0K5J0NK0K0M0L5j0
9063A40j0k0k5k5j0nL0J0J0K5K0J0Nj5j5%NK0K0j0m5l5NNNk5k5nnJ5k0m5m5l5l0j0k0K0K0
9061a15K5L0NJ5L0K5L5L0J0Nj5j5j5k0NNj0j0K5K5j5k0j5k0K0J5%%j0j0J5K0%J0%NJ0J5nj0
9058G5k5l0k5l0j0j0NN%%L0K5K5K5N%M0M0NJ0l5l5k5NJ5K0nnNN%nn%J5nnn%%%%J5n%nj0j0
9055H0j0j0j5j5k5J0L0L0L0J0j0nj5j5nnj0nk5k5nJ5M0M0J0J5n%nk5k5l0k5k5NK0J0J0NJ0
9052C0K0K5%j5l5l0k0%K0K0L5K5K5NJ0J0nnj5j5k0k5nnj0j0J0J0k0j5k0%K0J5J0J0j0j0%n
9049Ej0j5N%K0J5K0K0J5K0Nj5k5l0j0J5J0J5%NNN%%%nk0%J0%nn%NJ0J0K5K0L0K5L0j0j5m0
9046A40m5m5m0j5j5NK0J5K5K0n%nnj0j0%N%k0j0K5%%j0j0Nj0j0J5%Nnnk0k0J0J5K0nj0j0j5
9043c0NK0K5J0J5%Nn%j5j0nnj0nJ0J5NN%J5J0N%nn%J0J0j0j0k0k0j0J0%nj0l0j5j0J0J5J0
9040b5J5j5j0j0j0J0M5J5J5nnnnJ0L0J5K5%k0j0J0NJ0j0nN%K0%j0j5n%%nL0K5J0j0k0k0k0
9037E5k0nJ5L0L5nk5k0k5j5j5l0nK0K0L0J0J0j5n%j0%nnNK5K5%%j5k5l0j5NK5L0j0k5l5l5
9035e5NK5L5L0K5K0L0J0%l0l5l0l5l0k5j0J0%J5M0L0L5J0j0l0l0k5nJ0L0M5M5K0j5k5k5%%
9032E5j5j5J0K5K0J5%%l0m5l5j0%%J5L0L5J0%nNJ0j0nNN%%%%NJ0nnJ0J0K0%m5m0l5j0J0J0
9029EN%J0J5N%%j0%k5k0k0j0J5N%nnK0%j0nJ5J5nj0%NN%J0Nnn%N%%N%%%L0Nj0j0j5Nk0k5n
9026c5K0L5L0J0k0%nK5%j0k0nnj0nj5j5j0%K5K5J5nNJ0J5M0M0M5K0nk5m5m0k0%%%%%%nN%N
9022G0%N%j0%J0J0j0k5k5l5k0j0J0K5K0Nj5%J0J5K0NNnk5k0%N%nnJ0J0J5nnK0J0L5L5K0%n
9019A45j5j5l0l0k5nJ0J5K0Nj0nnnl0j0%%%%%%N%N%%nNJ0%%%%NNnnj0nN%K0K0J5K0%k0k5k5
9016B5j5j5J5K0nn%%%J5K5NK0K5J5%l5l0j5J5nnl5l0%NJ5J0n%J0J0J0j0k5k0%%j0k5N%K0L0
9013EJ5K0NNNNNJ0J0J0%Nn%%%%%J0j0l0l0k5n%J5J5J5J0j5%nNNj0nJ5L5L0%k0m5n5l0j5J5
9010c5K0K0NJ0J0J0j0j0j5j0%k0nj0J5J5K0K5K5K5J0J0NNj0k5j5nnnj0l5m0l5NNJ0J0K0M0
9007B0L5Nk0j5nj0%NN%J5J5Nj5k5k5l5j5NM0M0M0K0Nj5j5j5%NJ0j0nl0j0Nk0nk0nnNNj0j0
9004e5NN%%j0nnj0N%nnj5NK0K0L0L0L0Nn%J5K0%%j0j5j0j0nnK0J5NL0L0Nk0m0j5k0J5J5J0
9001G0J5k0%L0K5%k0l5k5k0j5j5j5NK5M5K5%J0%NJ5K0%j0l0l0l5j0nj0j0k0j0nk0%%J0%%%
8998f0nnK5K0K0%%J5K0NNJ5J0%k0j5J0NNj0j0j5j0nnk0j5NJ0j0j5j0nN%NK5K5j0J0J5J5J5
8995D0%%nnj0j0nJ0K5K0j0j0NNJ5J0nnn%j0j0%nJ5J5K0%l5l0k0J0J5L5K5L0NNj0n%NJ5%k5
8992A05l0j5NNj0k5nK0J0NJ0J0J0k0l0k5%%%j0nN%n%%%nnj0J5N%j0%nJ0J0J0J0J0J0Nj5k0
8989B0J0J0NN%k5j5J0J0J5%%J5%k5k0NJ0K0%j5k0k0nJ0L0M0M0K0J5J5j5l0l5k0k0j5j0j0n
8987@j0nj5j5n%%N%%j0nj0K5M0K0%j5j0NL5K0NN%j0L5L0L0%l0l5j5j5j0K0K0K5nk0l0m5m0
8984c5k0j0nnK0M0O5K5%k5j0Nk0j5l5l0k5J0L5N5L0J5K0j0nnK0K0Nnk0k0j5k0nnj0NNJ0%%
8981C0nj0j0NJ0J0J0j5j0%K0J0NJ5J5NNnj0NNJ0K0nk5k5j0NNk5k5N%NJ0J0K0J0J5J0J0j0j5
8978H0k0k5j5j5j5j5k0k0N%L5L5L5nj5j5J0J0%%k0j5K0J5%Nnj0K0K0J0J5j0j0j5k0K0J5%%
8975F5j5j5l0l5j5j5K5L0L0L5%Nnj0k0k0k5k0J0J0K5L0J0k0k5l0%nNJ0K5L0Nk5l0j5J0Nk5
8972c5k0nnNJ0K5K5K0K0%nj0nj5j0J5J5nj0j5j5j5j0%nj0j5J5J5L0K5L0j0%j0k0k5j0nNJ0
8970b5L0K5L5L5k5k5l5nK5K0N%nnj0j0NN%%nj0NNnnJ0J5j0nNNK0K5N%j5j5k5l0j5k0J0J0J5
8967A0K0L0L0L5Nk5m0m5k0j0NJ5M0K5%j0l0k5%NNj0j0n%J0NK0K5J5K0NJ0NNk0j5nnn%nnK0
8964G5K0J5J5%nj5k0k0k5%j0NNl0m5n0j5L0M5L0J0J0L0K5Nj0j0k5l0j5k0j0j0%%NJ0NJ0J0
8961eJ0J0J5NJ0k5k0j0j0nJ0L0L0K0j0k0N%K0K0K0nnj5j0%Nnk5k0j5j5j5j0NNJ0NK0N0K5j0
8958G5%j0k0m0k0J5J0J0NnK0NNnj0j5j0J0J0NNj0j0%nNJ0j0j0J0J0K0nn%%nnJ5J5J5j0j5j0
8955D0J0j0%k0j5%J0J5K0J0NL5L0J5nj5%%Nnj0nnnnk0m0m5k5%nNNj5k0j5J0K5L5K0K5K0J5
8952G0J0j0k0k0l0j0N%J5J0K0j0j5j5nj0NNJ0NNJ0J5K0NJ0J0K0J5%%%%%K0%k0k0n%n%k0j5
8949E5k5k5%K0nk0j0j0n%j5j5J0L0M0M0%%%K0J5J5Nj5j5j5j5k0nk5k5nNNJ5L5N0J5%%j0J0
8946A05nk5j5j5n%j0j0j0j0nl0j0J0%%N%J5K0nnk0J5Nj5j5j0NNnj0%K5L5J5%k0n0m5j5L5M0
8943c0M5L0L0J0nN%J0j0k5k5k0k0NK0K5K5%NNJ0L0Nj5l5l5k0NNj5j0k0%Nj0J5J5J5J5k0j0
8940A0l0k5l0NJ0J0j0j5nK0NJ0J0J0K0K5%%k0k5j0j5J0J0K5K5J5nJ0NJ5J0N%J0J0K0K0J5j0
8938A40k5n5n0k5j0J5J5J5J0J0K0J5Nk0k0l0j0NK5K0Nk0j5K0K0J5NN%NK5K5nj0l5j5%Nk0k0
8935D0j5j0N%NN%NJ5nk5k5k0%J0N%K0K5J0nk0j5j0j5j5L0N0M0J0j0%%NJ5nk5l0j5%%k0k5k0
8932c5%K5J0j0nk0k0j0nJ5NNj5j5j0nJ0K5K0J0nnNNJ0J0J5K0%nj5j0k5%nJ5J5L0K5N%nNJ0
8929G0NJ0%%k5l0l5k0N%%nJ0J0J0NnJ5K0K0K5J0nnnJ5K0K5J0j0j5j0l0j0j0j5l0nNNNN%K5
8926F0J5K0j0k5m0l5k0K0J0J5%J0%J0%%NNnJ5Nj5k0j5k5k5k5k0k0j5k0J0K0K5K5L0M5N0J5
8923G5j5k0%K0K0J0J0%k0nJ0J5nk0nNNNNJ0N%%%%j5j5k5l0%J5NJ0k0j0%J5K5K0Nk0k0k5%K5
8920D5J5K0M0M0J5nk5k5j5j5j0j5%%nnnj0Nj5j5j0nnj0j0%K0J5K0K5K5K5j5k0k0nn%NJ0L0
8917H5L0j0k0j5N%nnNJ0n%nJ5%%j5k0j0nk0k0j0j0NNNNJ5J5Nj0j0j5J0NJ0n%k0j0j0J0J0J0
8914EJ0j0j0j0J0NNk0nJ0J0NNJ5J0J5J5J0%NNNNk0j0J0J5J5nj5j5j0j0%J0%%%NK5Nj0J0j5
8911H0j5nJ5J5%j5k0k0k0k0j0NNJ5J0K0K0j0j0j0K0L5L5Nl0k5k5l0l0k0NL5M0J5nj0j0j0J0
8909C5J5L0K5J0%%NJ0k5k0k0j0nnNNNk0%NN%j0j0Nj5j0j0n%j0j5%%NK5J0J5%nJ0J0K0%%nK0
8906G5K0j0%k0j0j5j0%%j0nJ5K0K0Nn%j0j0%j5nk5j0%J5J0nj0NNNNJ0J5nnnJ5J0Nj0j0nJ0
8902E0K0%j0j0k0j5j0J0NJ0NN%k0l5k0J0L5J5nnJ0L0K5K5%k0j5%%NL0J0%%%J5%k5k5j5j5j0
8900D0J0%%j0j0Nj5nJ0J0NNNJ0J0nJ0%nk0k5l0nnnk5m5j5K5K0nNK5L0J0NJ0j0J5K5K0J0n%
8897G5%%%nJ5J5J0J0j0l5l5j5j5nj0j0j5NL0K5K5J0J0%k5k0nJ0J5%j0k0j0J0J0K0Nj0nk0%
8894B0NL5L5Nnj0%%j0j0%%NK5J0%nJ5J0J5%J0k0m0m0k0%K0NNNNnj5j0j0%%k0J0L0L0K5K0K0
8891A45%nj5k0l0m5k0nJ0J5J5J5J5%J0nnj0nj0j5n%%nj0j0j5j0n%%%%n%N%%NNNK0J0J0NJ0
8887D5N%%%J0NNj0j5j5%N%Nk0j0%nN%J5L5K5K5L5J5l0p0m5nJ0%j5k0j5j5NNJ0%j5j5j0J0J0
8884d5J5K5K0L5J5Nj0j5l5k5%J0J0NN%%J5K0NN%nJ0J5Nj0j5k0J0J0j0k0%Nn%J0J0nnJ0J0n
8881E5nnnk0k5k0k0%K0K0J5Nk0j0l0k5k5nJ0L5L0L5K0nn%n%NK0K5J5nj0nj0j0J0J0j5j5NN
8878D0J0NL0M5M0J0nnl0k5j0j5%%%%j5J0%J0k0k0n%J0NJ5nk0o0m5j0NNNJ0K5L0J0J0J0L0J5
8876I5K0NNj0nk0k5j5k0j0j0j0j0nJ5L0L0K0K0j5j0k0nJ5K0J0k5l0l5j5j5k0j0%NN%%%J0J0
8873b5J0J5K5K5K5%j5m0k5%J5J0%nK0M0K5%NJ0%%j5j5NN%NJ5nj5l5m0j5NK5L5L5K0%k5k5k5
8870E0k5j5j5l0l5k0%J0J0K0K5J5J5%J5M0K0nj5j5j5j0j5j5NJ0NK5L0K0%k0j5k0j5NJ0K0%
8867E0k0k0nJ5j0nNJ0J0J0j0J0J0NJ0nj0nj0nj0J0J0J0j0nN%%%J5nj5j5k5nNNn%%K0K5K5%
8864F5k5j0j0j0J0j0Nnk5j0J5K0K0K0K0J5nl0l0NK0j5l5k0NK5Nk5k5j5j5J0J0NJ0J0J0%%J0
8861eK5K0K5K0K0J0j0j5l5k5k5j5j0k5k5l0j0K5K0M0L5K0%J0J5NNJ0Nk0m0m0k5J5J5J0J5n
8859Ej0%nj5NN%%j0NNK0M5K5L0J0Nk0k0j0J0J0j0n%%Nj5j5j5j5k5k5j5%J5nnn%j0%J0J5J5
8856a5k0j0j5NNN%n%%nnNNNJ0J5L0N%J0K5L5J5j0l0m0m0j5K0M0K5j0k0l0l0l0j0K5M0K0Nn
8853Ek0k0j0K0K0J0j0%%J5K0K0k0k5k5J0M0L0K0Nj0j5j0NK0J0J0K0J5K5K5%l5l0%J5K0NNn
8850A55k5k5l0j5k0%J5NNj5k0%K0K0K5%K0K5%j5j5j0nj5j5k5%K0M0L0no0n5m5j5K0%j5j0j5
8847g0K0L0L0K0J5K0J5K0J5nk5j0nnnnj0nnk0%K0K0K0K0%k0j5j5nj0k5l0j0J0%J0nJ5J0J5
8845B0%J0%J0J0J5L0NN%j0l0k5k5K0K5NJ5n%j0nj5j5nJ5NJ0n%J0NNN%%%NK0%nnK0K0K0j0k0
8841A20m5k5j0J0J0j0l0j5j0%J5NNj0j5j0j0j0K0NNj0j5k0%NJ0J0J0J0J0NJ0J0J0J5J0n%n
8839E5nJ0J5%k0k5j0K5M0M5nk0k5j0J5%J0Nj5k0m0m0m0j5J0NNnj0J5J5J0j0k5k0j0J5K5K5
8836b5K0J5NN%j0j0j5K0M5L5J0%%J0j5m0l5nnN%L0K0L5J5k5k0l0j5j0j0J0L0K0J5NNJ0J0n
8833A00nk0j0j5J0NJ0%%J5nj0n%K0J5nj5J0nn%j0K0j0j5NNNJ5J5nnj0k0k0k5j0j5N%K0M0K5
8830I5Nj0j5nnj5k0%J0K5K5%j5k5k0j5j0%K5L0K0K5%j5j5j0J0K0K0%Nj5k0k0j5%%%%J0Nn%
8827F0n%nJ0Nnk0j5n%j0j5J0Nn%l0j0J0J0K5%j5j5j0j5%K0J5nj0j5j0J0n%%NK5K5J0K0nJ5
8824E0NNnm5l0j5%J5J0N%nJ0J0NNj0nNJ0K0Nnj0k0%J0J5J5J5%k0m0k0%J0NJ0j5m5n5k0J0L0
8821h5J0k5j5k0%%%L0L5O0L5J5k0k0j5J0L5L0J5j0nj0j0j0%%J0J5J0J5N%j5j5Nj5nnJ0J0k5
8818C0k0j5j0j0%J0J0n%NNNNJ0K0%K0NNj0nk5k5l0k5k0%J5J0K0J0K0J5L0%j0j5j0J0n%j5j5
8816a0J0NJ0J0J0J5J0nNk0k0NN%k0j5%J5J5J5J0J0J0J0n%%nJ0j0n%J0j0%NJ5k5m0m5m5l0%
8813a00L0L0J5nk0j0j0J5K0j0%j5J5J0NJ0J0K0K5%%k0k0%nN%k5k5%J0%J0K0K5K5K0j5l5k5
8810b0NK0K0N%j0j0k5l0j0nNJ5n%J5J5L5L0L0N0M5J0%nj5j5k0j5k0j5n%NJ0NJ0J0J5J0J5J0
8807A65J5NJ5nnj5j5k5k0%nJ5J0nl5l0l0nj0J5L5M5J0j5l5j5%j0j5j0j5NNL5L0K0K0%%j5j5
8804I5nnJ0J0%Nk0k0j0j0j0j0k5l0k5nJ0J5J5K0%nJ0J0J0J0J0J0NNL5J0J0j0j0j5%K5K5J5
8801A55k5k5j5k0n%j0l0j0j0N%N%%nJ0NN%j0J0NNnnJ0J5%Nk0nJ5J5nj0k5k0k5J5K5L0K0N%
8798G5j5%%k0k0j5J5L5L0J5nj0j0j0nj0j0%nj5j0j0J0NNJ5J0J0j5j5NJ0J0J5K0L0J0%J5K0
8796A60k0l5l0l0n%K5K0Nj5l5l5k0nJ0K0NJ5n%K5J5%j0j5j5j5J0J0%%%NJ0J5nn%%NJ0%J0n
8793G0%nnl0k0k5k0j0nNJ0J0K0%%%l0k5l0k5nNNK0K0J0NJ0K5L0L5J5k0l0l0j5NM0L5J0j5j0
8790C0k0Nj5j5J0K0N%J5K5K5J0k0k0m0l0m0j5%nJ5J0J5NNk0j5NK0L0NN%NJ0J5K0K5K5J0nk5
8787H5nNJ0nk5k0nNNJ0Nnk5j5J0J5J5%%NN%%j0j5J0j5nnj0j0%nj0j5%nJ0J0K0K0J5J5J0J5
8784I0NNnn%NJ0j0k0m5k0n%N%k0%L0M0L5K0%k5k5l5j0J5J5J5Nk0k0j0J5J5j0nnJ0NJ0J0%j5
8781E0j5NJ0J0j0k0j0j0nnj5j0J0NL0L0J5K0J0J0J0J0k0m0l0n%%%J0J5J5nK0J0J0j5l0m0j5
8778Ej5l5k5l0NK5NNJ5J5NJ0%%%NJ0J0nj0J5K0J5J5N%K5K5j0l5l5k0K5K0J0NN%nj0j5j0%J0
8775E0%J0n%K0N0M0k5n0n5l5k0%K0J5K0Nk0l5l0l0j0J5J5J0K0J0J5M0K5%NNJ0j5j0k0%%%j0
8772C0%nK0J0J0%j5nn%%j0%j0%j0n%%J5L5M0L5J5J5k0j5j0J0J5j0j5%J0J5j5j0NJ0Nj0l0k0
8769G5j5%%l0l0nNj5k0k5j0J0NJ0K0K0K0K0K5%j0j5%%J0j5j0j0nnj5k0m5k5nJ5K5K5L5J5J5
8767B0K0K5N0J0j5j0j0J0J0j5j0k0j5j5Nj0l5j5NK0J5%NJ0NK0J5%j0nn%%nj0j5k0%K0nnj0
8764Ej0nnnn%J0j5j5%nJ0J5%%J0nJ5J0J0J5n%NL0L5K0Nj0k0k0k0k0l5l0j5NK0K5NJ5L5L5L5
8761A25Nl5l5l5l5k0k0nj0J0K0L0L0M0M0L0J5J0j0m0n5l0NK0nj5j5j0J0NJ0k0k0k5j0J0N%
8758c0%K5J5K5%NK0K5K0K0%j0l0j5k0j0j5n%j5k0%%%%K0K0%NJ0J0Nj5k5nJ0L0L0L5J0J0J0
8755A45J5J0J0NJ0Nl0l0k5l0k0j5j5n%%K5K0%%%J0NNJ0J0J0J0n%%J0Nn%nJ5nnj5j0%%j0k0
8752H5j0J0nnj5j5nK0NJ5J5J0k0k0k5k5j5NJ0J5j0l0m5l5k0%L5M0M0N%%K0J0%%NK0%Nj0j0
8749E0NNnn%nk5k5%nnk0k5%NJ0J0J0J0NJ0J0%%%%%NnnJ0L5J0%m0l5j0j5j0j0NNJ0J0j0nj5
8746f0k0nnNNL5L5M0K0j0k0l0nK5K5L0%k0j5k5j0J5J0J0J0j0J0%NJ5nnl0l0NJ5M0L0nj5k0
8743D0%%%%j0l5k0%nnNk0nnN%K0J5%NJ0J0K0Nk5l0%nj5NNJ0J0NN%J5J0J0NNNJ5NJ5j0j0j0
8740E0k0k0k5l0j0nK5K5J5%J5N5O0J5k5m5k0NK0K0NNj0j0k0m0k5k5k0%J0J0J5L0L0L0J5j0
8738I5j0k5k0%J0j5k5k5j0nnJ0L5M0L0L0nk5k0nj5j5j5j5j5j5J5J5L5J5j5j5k5nJ0L0L0J0
8735F5nk5l0nJ0J0j0j0nj0%K0NJ0J5J5NJ0j0K0K5N%%K0J5%j0k0k5j0j0nj0j0nJ0J0K5Nnnj0
8732F5nNK0L0Nj0j5J0%J0%NN%NNN%J0J5%Nj0k0l5n0m5j5j0J0J0K5K0K5K5Nk0k0k0J5nnk5k0
8729En%NJ5L5M0J5k5k5j0J5K0%J0J0K0%nk5l5l0%%j0j5k0k5k0l0nJ5K0K5K5K0J5J5nnJ0%N
8726D5N%%k0k5l0j0%nj0nnJ5nj0nJ0N0N5M5K0j0k5j5k0nj0%J5J0nj5NJ0J0j0%j0j0%K5N%%
8723F0nnnNNN%j0l0j5k0nJ5J5nj0nJ0J0Nj0j0j0J0J0nnnnK0%j0j0j0%NNK0J5J5J0NJ5K0K0
8720A05j0l0k5nJ5J5%k0j5k0%%nK5M0K5J0nj0nk0k5l0n%K0J0j5k5l0j0J0J0%j0k0j5J0L0K5
8717eK5%nj0k5nJ5J5L5J0%%NK0L0%j0N%K0NL0%k0l0k0J5J0J0J0nm0l0j5K5K5%nNk0j5k0j5
8715B0k0nj0j5l5k0N%J0n%%%nJ5L0N5L0L0K5%Nl0l5j5j0j0k5l5J0J0J0J0n%NK5K5K0NJ0j5
8712F0j0k5k5j5k0%nJ0J0J0J0j0nnJ5K5Nj5nk5nJ5J5NJ0K0K0K5L0J5nj5j5k5k5k0k0k0k0j0
8709d5J0K0L5M0J5J0J5Nj0k5k0%L0K5K5%j5l0k5k5k5k5k0k0j5j5J5L5N5L0nj5k0nJ0L0J5j5
8706D5j0k5nJ0L5L0J0%%J5J0J5J5k0k0m0l0j5K0K0K0j5j5J0J0NJ0j0j0l0l0l0j0NL0J0n%n
8704@J0NJ5J5K0K5J5j0%N%k0l0j0%nj5J0Nj5%%j0j0nJ5J0%j0j0N%J5J0%k5k0%K0M0L5L5J5
8701A30nj0j0j5j5n%J5K0J0j0k0l0l5l0j5j0j0nnK0K5NJ0%j0j0k5n%K5M0M0Nnj0J5L0J0%%
8698A05J0K5%%J5nnnJ0J0nnk0m5l0l0k0J5J0J0j0k5k0nNK5%NNJ0NNJ0Nnnk0l5l5l5j0J5M0
8695c5M0L0J0J0J0%j5m0l5j5K0J0NK5K0j0nnj0%nk0NJ5J0NNJ0J0J0NNJ0j0k5j5j5NJ0J0K5
8692F0K0K0NK5K0K0J0k0k0nn%j5k0j0j0l0k5n%J0j0K5M0M5K0j5j0%%%j5k0%nnj5%%N%J5J5
8689I5k0k0k5J5J5J0j0n0n0k5nJ0J0NJ0%J0j5j0k5nJ0K5L0J0j5j5%K0L0L5J0NK0K0K0k0k5
8687H0n%nj0j0nnNNJ5K0j5j0%%NJ0Nj5nJ5K0%j0nN%j0J5%Nk0j0j5j5J0NJ0NM5M5L0%l0l0k0
8684A05j5%%%nnk0k5J5K5J5k5m5k5l0J0J0K0Nnnnj0l0l5k0NJ0J0K0K0J5K0nnNJ0J0J0K5L0
8681H0K5K0m5m0l5l5j5j5%nNNJ5J5J0J0NJ0nnj5j5j5j5nnK5L0K5K5J0J0k0k0%NK5K5%%nj0
8678E5k5k0j5k0k5k5k5K5L0L5%l5k5nJ0J0NNJ0K0K5L0nn%nn%j0nNK5K0j5k5l0k0k0J0J0J0
8675b5%j5j5J0J0L0L5%j0k0k5l5nL0L0J0j0j0K0%nj0j5J0Nj0j0j5j5J0Nj0j0%nJ0%%j0%nn
8672h0K0nJ5NJ0K0K0nnJ0Nj5j0m5j0%K0L0J0NNJ5J5K0J5nnn%nn%nK5K0M0M0K5J0j5l5m0k5
8669H0Nj0j5m0k5%%K5K0%%K0J5K0%%%%j5N%%J5j0j5j0J5M5M0K0NN%l0l0l0j0j0j5NJ5J5%N
8666A10j5l0k0nK0K5K5N%k0k0j5j0%k0j0j5j5NK5L5L0J5nl0l0%nNJ0N%%j0%%j0J0nn%%J0J0
8663E0NJ0%NJ5J5j0n%%nj0N%nnJ0j0k5%J5%N%%N%%NN%Nj5j0k0%n%J0J0NNNJ0K0%j0j0j0j0
8660E5K0%k5k5nJ0%%%K0%k5nJ0J0j0nnJ0Nnj0NN%nn%NNj0nJ5nj5NN%j0j5%nnnNNN%J5J0%%
8656B0NN%K0%J5J0j0n%nnJ0Nj0j5k5n%%j5k0%%nnJ5J5J5J5J0nj5J0L0L0J5J5J0Nnl0l0j0k5
8653C0k5k0j5NNK0K0J0J5J5NN%N%j0nNJ0NNK0j0m5m5l5j5%K0L0K5K5K5J5K0j0j5j5N%%j5j5
8650E0j0j0J5L5J5J5Nk0k0j5j5j5j5k0j5j5k5nNj5nj0nnk0NJ0J5nnJ0N%J5J5K0%J0J5J5J5
8648B0J0%%J0J0J0Nnnnj0K0J5K0%%%J5j0k5m5l5k0J0%%%k0K0L5L0K0j0j0j0J5J0%j5k0k5N
8645A0Nn%j5k0%L5L5J5%nJ0J0%nK5L0%l0l5j0j0j5j0j0j5j5k0NK5K5J5n%K5K0K0%j0k5l0k0
8642@n%k5%%K0L5J5J5NNNNj5j5k0j5nJ5K0K0%NJ0%J0L0K5J0%k0l5l5k0k0J0NNJ0j0l0j5J0
8639EJ5M0L5J5j5l0j5%NN%j5j5%J0N%j5k0%L0L0Nj5j0j5j5j0J0K5J5J5%nnJ5K5K0nk5l0nN
8636F5J0J5nj5j5k5k5j0j5k5k5k5n%K0K5%K0K0J0J0J5J0%nJ0L0J0k5k5k0k0%J0L5K0K5J0J0
8633I5j5j5NN%j0nnnj0j0nnj0%K0J0J0%%J5J5J5K0%k5l0m0l0j0J5J5nnj5k0k5l0j0J0K5NN
8630e5%J5J5%NJ5K0K5K5J0j0j5k0j0J0J5j0k0j5j0j0NM0L5Nnj0j0j0NNnnJ5L0L5%k5k5k0j5
8628B5m0m0k5J0J5K0K0K0K0K0K0K0J0J0NNJ5K0J0J0j0l0l5l5k0%L0L0M0K0J0J0Nj5m0m5l5
8625E0j5j5k0K5K5K5L0K0nN%j0k5l0l0k0%J0L5K0Nnj0l5k5k5J0K0K0K0%j0%j0J5J5j0j0nJ0
8622D5Nnn%Nj0j0%%NJ0J0L0L0L0J0J5nk0l0k5j0%j5j0j5Nj5j5k0Nj0l0j0nNL0M0M0N0J5%n
8619A15NNk0m0l5k0j0j0j0j0n%j0%%%L0K0J5K0NN%%nj0j5J0J5K0%J0%Nj0l0l0k5k5k0nJ5L5
8617a5L5K0Nk0k0%j0J0Nnk0j0J0J0j0k0k0J5L5N5N5M0Nj5j5j5NN%j0J0K5K0%j5k0Nj5j0k0
8614H5j5j0nj5j5k0j0NNnnNNnn%Nj0nk0k0k0j5%L5O0O0L0%j0j0k5k0j5j0J0N0N5L5%k5j5k5
8611I0%nJ0J0k5k0j0nnnk5j5n%J0J0NK5K0K5%k5l5j5J0L5K5Nj0j0%j5j0NK0J5n%nk0%nK5K5
8608I5J0j0j0J0J0Nn%nnnn%%j0j0k0k5l5m0k5j0%j0J0L5N0M5J5k0j0J0J0J5NL0L0Nk0k0l0
8605F0n5m5k0N%nnnJ5L0L0J5K0J0J0K0K0NNJ5NK5Nl0m0k5k0n%NK0J0j0k5k0K0L5M0J5nj0j0
8602A05nj5j5j0%J5J0%k0%J5N%%%%%%%%%L0K5L0J0%nj5l0nL5L0nk5l0j0l0j0j5%%nnNj5k0
8599B5j5%%K5%j0l0m0k0%nK0K0K0K0%n%%%%%%nnnnnnj0%K0K0nk5%NK0NJ0J5K0K0%k0l0k5j0
8596a5j5k0J0K5K0%nnj0nnNNj5j5j0J0J5J0j0nJ0J5NNj0j5J0Nn%nJ5K0K0K5K0K0j5nnj5k0
8593D0l5l5nK0L5L5K0K5K0K0K0%k0k0l0j0NK5K5Nj5k0k5nNk0l0k0nNnk5l0%%nNNK0K0J5K5
8590C5J5nn%J0J0NJ0Nk0J0Nj5k0k0L0J0J5J0L5Nj0l5l0l0j0K0K5K5K5J0nk5k5j0j5j5j0%J0
8587B0J5nnnnnk0k5%J0K5NNJ0J5K0J0J0j0J5J5j0%%J0J0j5j5%nk5k5j0J5J5J0%nN%J0NNNk5
8584E0k0l0n%nNJ0J0J5J0J5J0J0nnj0j0%%j5j0nnj5J0j0j0nnJ0J0J0NL5J0NNj5k0j0NJ0j0
8581B5k0k0j0j5NJ0K5K0J0NJ5J0J5%j5j0l0k5l0k5k0NK0K0K0K5K0%%k5j0J0N%%%NK5K5K0N
8579I0j5j5k0nnj0j0k0k0J0J0n%nK0J5j5l0j5NNNNJ0J0K0K5K5J0j0%nk0k0j5nnNNNNNJ0k0
8576A0l5k5n%nNJ0J5n%nK0J5J0j5j5J0K0%j0j0nJ5J5J0J0J5N%nj0k5k0k5k0nnJ0L0L0L0J0
8573D5J0j5k0J0K5K0nk0k0k5%%L0K5NNj5l5l5k0NK0K0J0J5nnNJ0j5j5j5j0%%K0%n%N%N%J0
8570B0J5nnN%J0%j0j0j0k5m0k0j0J5K5K5K0J5Nj0k5l0j5J5J0J0K5K5K5K0j0j0j0j5k0k0j0
8567b5%J0j5j5J0NNj0j0NJ0NJ0K0J5J0j0j0j0%K0%J0%k0nNK5K5L0J0N%J0J0NJ0j5k0k5k5j0
8564D5J0K0K0J5%NJ0NJ0j0l5k0k0nJ5J0nk0l0j5nj5J0NK5L5J5Nj5k0Nk0j0j5j0J0J0N%NL5
8561F0K5j0k0k0J0NJ0J0n%%%J0J0nnk0l5k5j0%k0j5NK0K0nnJ0J5%%j0j0NJ0j5n%J0J0L0J5
8559E0L0J0j0n%%J0n%n%j0j5j0j0k5k5k5J5M0L5J5k5k5%nnk5%%%%k5%%J5J0J0J0J0J5J0J0
8556D0J0NNj0%nNJ0nnj5j5j0j0nj0%n%%J0Nnj0nj0nn%%j5j0%J5K0%nj0J5M0J5K5NJ0%NNj5
8552E5k0k5j5NNK0L5L5K5Nnnnnj5j5j0J0J5K0Nj0l0nJ0K5K0J5j5k5k0k0nnNN%%n%NN%J0nn
8549F5J0NK5J0%%k0k0l5l0j5J0J0J5J5J5Nj0nnJ5J5%NN%NNNNj0j0J5J5nk5j5j0j5j0k5%%J0
8546B0J5%j5j0K5K0J0j0nj0NN%j0j0j0J0L0L5L5L5L5K5j0l5l5nj0nk5k5j5nn%%NNK0N%%j0
8543G5l0l5l0l5nJ5J5%%J5L5L0J0%Nn%j0%n%nK0J0J5j0j5nj0k5k0k5nj5j5l5j5%K5M0N0K5
8540C0J0J0J5J5J5%Nj5j5nnNJ0K5%k5m5n5l0nK5N5L5Nk0k0%J0j0j0nJ5L5K0%NNNNj5j5k5%
8537D0J0J0J0j0Nnj0j0J0J0j0n%N%k0j0K0J0nj0j0%N%%j5j0%J5J0J5j0j0N%NNJ0J0n%N%NN
8534G0j5j5j0j5nnk0j5j0J0J0L0J5J5%NN%J0K5J5J5%%%Nj0nnnNj5k0l5k5l0k0NK0K0K0%k5
8531e%%J0j0nk5m0m5m5J0M0K0K5K0M0J0J0NN%J0j0j0nJ5J0J0j0j0%nK5K0NJ0NNj0l0j5%J0
8529D0nk5k5%K5K0L0%j5l5l0nK0J5%J0NNJ0NNj0j0nJ0Nk0j0j5j5j5K5K0L5J5J5J0K5Nnnnn
8526I5%%j0j0j5%J5M0K5Nnk5l0l5k0J0K5K0j0l0k5j0J0L5J0nj0j5J5nnnJ5J0J5j0%%NK5J0
8523A05j5k5k0n%j5j0nK0K0K5L0J0k5k0l5l0l5j0%%J5J0K0K5K0%k0k5j5j5j0k0NK5L5J0nk5
8520a0l5%K5K0J0%%j0n%J0J5n%NN%k0j5J5K5L0Nj0k5k0j5l0k0J0K5L0%Nnn%%N%j5k0%J0K5
8517A0N0L0J5j0j0j0j0J0L0L0K5J0nk0k0n%j5j0j0j0j0n%k0k0%J5K0n%nK0J5%j5nnn%%j5j5
8514B0nnNj0l0j5NJ0%N%k0l0j0J0J5K0J5N%J0J5J0J0J0j0k5k5j5k0nnJ0J0K0K0J5J0J0K5J5
8511G0n%%J0J0J5j0nj0%%j0j0j0J5NJ0J0J0J5J5J5nn%nk0l5j0%%NNNJ0nJ5NNNj5k5nnnnk0
8508C0k0j0j5k0j0l0k5NL0N0K5J0nn%nJ5M0L0J0J0Nnm5k5j0L0J0nj5j0J0K0j0k0j5n%j5%%
8505E%j0j0j5j5j0J0L0K0Nj5j0J0K5J0Nj5nn%nnnk0j5k0NK5L0K0J5J5nj0j0k0%%%nn%NJ0J0
8502B0j0nj0J0J5K0j0k5l0m5nK5N5N0L0%j5l5k5J0K0K5%%NN%nN%k5nJ0NL0L5L5K0J5j0nj5
8499A65l0l0m0j5J5M0N0J5j0l0k5m0l5l0k0j5n%J5J5J5J5%%j5j5nj0K0J5L0L0Nj5k0j5j0j0
8497Ej0j0N%NNj5%J0J0%j0%J0%%N%%%K0K0J5%J0J0%J0j0k0l5j5J0J0K5K5J0j0k5l0k0n%L5
8494D0K5J0K0J5K0L0j0l0l0j0k0k0l0nNNK5L0Nj5l5l0%J0NL0L0L0Nk5nj0%%nnnj0%nnK0J0
8491F0J5Nk0j0k0%L5J0J0j5j0k5k0nK0k5k0k0J0K0nnj0J0%J0Nj0J0K0K0K5NJ0N%%J0K0J5J0
8488A40nnN%j5j5k0j5%%N%NN%J0%Nj5k0j5k0J5J0K5K5K5nk0k0j0j0%%%J0j5j0l0nN%K0K0J5
8485G5j0k5l0k0k0NNJ5J5J0J0J5J0nj0nnnnnnk5k5nJ0K5K5J5L0NJ0j0j5k0%NN%%J5J0J0K0
8482I5%Nj5j5j0N%k5k0%K0K0k5m0m0%J0NNNn%nnJ0J0%%%%j5j5j5k0J0L5O0K5nnNNJ0j5nnj5
8479B0j0%NJ5j0nJ5%%%%NNnk5j5j0NNnnJ0J5%NNNj5j5j0nnk0j5N%K0L5L0K0J5K5K5NJ0j0l0
8476I0j5j5J0Nj0j0j5j0j0nk0%nnk0%K0K0J0nJ0J5J0Nj5m0j5j5nnJ5J5nk0l0nJ0J0j5k0j0
8473a00j0J0NNNJ5J5J0J0J0J0J5%%%J5K0nj0%%J0J0%%nJ5J5K0%%j0nl0l0nNK5K0K0K0L0L0
8470A55Nj0k5j0j0nj5j0j0NN%%%%%j0j0n%J0Nj5j5j5j5NNJ0j0k0%%J5NN%%J0J0nnk0k0Nj5
8467b0k5%%%J5j0j0nNNK0J5nl0nJ5J0%k0K0J0nJ0J5Nnj5j5J5L0J0%%nn%j0J0K0nj0j0nk0k0
8464c0k0NK5J0J5J5K0NJ0nJ5J0J0J0j0k5l0j5NJ0K0K5L0K5K0J0Nj5k0j0j5k0m0k0%J0nj0K0
8461D0J0%j0j0K0J0nk5l0l0%K0J5J0n%NNL0J0j0j0%NJ5J5j0n%K0K0%k5m5n%j0nl5j0%%j0n
8458e0nk0j0j0K0M0L0J0n%k0k5j0K5L0K5K5%J0j5nnK0nj0j5nK0J0J5j0NNJ0M0%j0l0j5%NJ0
8455G5nn%%nJ0Nj5l0k5%J5NNj5l0l0%L0J0j0j0J0J0%NK0K0K0J5NNn%j5j5j0j0j0nnJ0J0j5
8452A5k0NNNJ0J0J0NNJ0J0N%nnl0k0k0nJ0j0j0n%K5Nj5j5j0NJ5J0N%J0nJ5J0%%k0K0J5%n%
8449D0j0nj0j0%%%%nJ0L0J0j0nj5j0%J5Nj0j0nNnnnnn%%%%%%J0J0%nj5K0J5j0nj0J0J5J0J0
8446D0j0%l0NJ0J5NNj0%%%J0n%nJ0J0k0%J5J5k0j0NK5nn%%NNj0nj0j0NJ0nn%%j0j0%J0%NN
8443C0%j5j5NL0J5nnj0NNj0J0J0J0%nNNNNNNJ5nj0NJ5J0%NN%NK0%%k0NNK0J5J0%j5j0Nj5j0
8439A40nnj0j0l5k5m0nJ0J5nn%%K0J5NN%J0j0nNj5l0k5J5J0J0nN%L0NJ0j0k5nJ0J5j0nNj5
8436C5j5j5j0n%%k0k0nL0L0L0Nj0k0j5J0L0L0K5J0N%%j5l0l0l0NJ5K5K0nl0j5j5j0k5k5NJ0
8433d5J0J0J5K0J0%L0J5K5NJ0k0k5j0j5%k5j5nJ5J5K0j0j0%L0K0n%J0J0J0j5k0k5k0k0j0N
8431a0J5J0J5J5N0K5J0nk0m0l0N%l5m0k0NK5J0J0J5L5J0nk0k0%nN%L0L5NNJ0NJ5J5J0j0j5
8428A15j5k0k0nnk5k0l0j0J0K5%k0j0J5J0J5%%J0K0NNj5N%J0k0j5nJ5L5J5%k5n5n0k5nNK5
8425e5L5L5K5NNJ0j0j5NNK0J0J0K0%J0%k5k5k5k5j0J0J5j0%J0J0J0j0%J0%%%k5k0k0J0J5K0
8422C0Nj5j5k0k0nnK5K5L5J0J0nnnJ5L5L0NnnJ0K0nk0k5NK0nj0j0NJ0j5N%j0%nn%J0J0nk5
8419G5j0nNNj0Nnj0NNNJ5j0l0k5l0k0k5j0j0nj0J0J0NNNL0Nj5j5nJ5K5J5J0%nn%%J0J0nj0
8416@j5K0J0K0nnnj0J0K0k0J0j0%K0%%J0j0nnJ0J0J0j0%Nn%NN%%%%nj0k0%%%j5j0j5NK0K0
8413C0M0K0J0k5l5j5nnk0k5k5%nj0J0J5K0L0nk0k5k5nJ5L0L5NJ0j0j0J0L5L0J0j0j0j0Nj0
8410E0J5J5%j0j0j0n%Nj0j0%%J0J0NJ0%%J0K5K5K0J5j0k0k0j5l0k5k5nJ0NN%J0j0j0Nj5n%
8407Ej0nnnn%n%n%k5k0J0L5K0Nj0j5j5NJ0M0J5nk5k5%K0L5M0Nk0k5k0%nJ5J5J0J0%%nj0k0
8404A0%%%j5j5j5%K0J0L0J0nj0%K5J0J0J0J0j0l5m0m5k0nJ0J5M0M5J0J0j5k0nnNNN%%NnnN
8401C0J0nnk0j0k5k0NN%%K0J5J0NJ0J0J5J5%nNJ0k5k5k5k5k0j5J0J5J5J5K5K5K5K5K0K5k5
8399A15n0n5l5k0NJ5nNJ0J0J0J5K0K0J5J0J0%nj0j0NNj0j0k5k5K0K0%J0j5j5j0j0J5J5%Nn
8396D0j0j0j0n0l0J0M5M0M0K5K5j5j5j0j0k5n5m5j0K5K5L0L5L0L5k5k5l0k5K5L0K0j0m0m0
8394a0k0%M0K0nn%J5NN%J5J0j0%nn%j0j0%%K0J5J5J5J0J0Nk0l0l0j0J0K5L0J0J5nnj5j5nj0
8391F5nj0k0nN%nnnn%K0J0K0NJ0J0J0%k0k5l0k5l0j5%NJ0J5J5L5L0J0j0k0%%%%%j0nnJ0K5
8388E5K0N0K5J0j5j5NN%%nn%k5%nJ5nnj0n%nj0j0n%n%m0j5NJ0K0%k5k5%%NJ0J5J5%k0%%J0
8384B0J0NN%NN%nJ5%N%nJ5K0j0nnJ0NN%%j0nj5j5NN%j0j0n%j5%Nj5%K0K0L0%%%nj0j5J0j5
8381D5j5%j0J0J0n%j0j0NK0K0J5%NJ5K0J5%nj0j5Nj0j5nj0J0NJ5j5j5nnk5j5j0j0nJ5L5K5
8378F5L0J0J0%%j0K0%NNNj0j0%%%%nnnJ5N%%j0j5j5k0j5J5K0K5K5j5j5j0nK5K0%%l0l0%%J5
8375I0K0J5K0J0J0j5l5k0J5K0K5NNk5k5k0k0%%j5k0j5j5j5j0J5J0%k5l0nJ5J5L0L5N%J0%%
8372F0%J5J0k5k5l5nNK0K5N%Nj5nj0j0%%%N%%NN%NN%NNj0j0K0J0j0j0j0j0%%j5k0k0j5k0j5
8369h5k5k0NL0N5N0M0M0L5L5J0k0m5m0j5j0J5J5%%l0l0j0j5nn%n%%J0j0j5NL5L5K0%n%%%N
8366E0J0Nj0k0j5m5l0J0J0J0j0j0J0J0K0nnj0J5K0L0NJ0J0J0NNj0k5j5j5nJ0n%j5j0k0j0%
8363c5%NN%J0J5J0%%J0%%K0J5J0J0j0n%J0NK0J5Nk0k0%K0K0J0J5j0j0%%NNJ0J0j0nj0nnj0
8360A05%j0k0%NN%%J0J5n%k0k0j5j0nnk5k0k0%J5J5J0J5j0nj5j0%%j5k0N%J0J5L0K5NNnnk0
8357A0k0l5k5k0NK5K5K0J5n%J5K0L0j0l5l0j0L0N5N5N0K5k0m5l5l0l0k5k0%K0J5%%%nJ5J5
8354D5L0%j5l5NL5K5N%%K0J5nk5m0m5l0l5k0%K5N0L5L5J0%j0%j0n%J5J0L0M0K0%j5j0nl0j0
8352A05J0K5J0j5l0l0k5j0L0L5K0N%j0k0k0k0k0nnnnj0j0l5n0l0%L0L5K5%%%J0J0K5N0N5K0
8349A45j0j0J5%k5m5m5k5N%J5K0J0J5L0J0j0j0%NJ5nJ5J0%%k0%J5J0L0K5J0nk0l0j5j5J0L0
8346A50L0Nk5k5k0n%Nk0k5k0l0k5k5%%N%J5L0L0%J0N%j5k0j5j5k0nK0J0J5J5J5%NJ0Nk5k5
8343B0m0k0NNNJ0j0%nn%K0M0M0L5J5j0m0m0j0NNNJ0J5J0J5nk0k0nK0j0j0k0nNNJ5K0J0NJ0
8340G5J0%nnj0nl0j0J5L5J5j0l0l5j5j0nK5K5J0k5m5k5k0j5J0L0K5J0J0J0n%%%J0NK5%j0J0
8338D0J5J0J5J5K0J0J0J5%k0nj0nnj0j5NNNj0NNJ0%k0%K0L0J5J0nn%%k0k0j0j5j0j0NNj0n
8335F0k0k0%K0K5NnnN%J0J0%j5k0J0%%k0k0J0nnj0k5l0NK5NJ0j0nJ5%%%NJ0j5j5j0j0%%J0
8332b5J0J0J0NNJ5J0NNk5k0j0j0%%k0j0L0K0L0N%nnj0NN%Nn%nnK5K0L0L0Nj5l5l0j0%K5K0
8328H5K0%nk5j0j5j5j5k5nK0K5J5J5K0nn%k0j5m0l5k0J5M5O5N5K0j0m0m5l0j0j5j0j0%j0L0
8326eM5M5J0j0j0k5k0k5%NJ0J0J0j5j5j0j5J0J5NJ0J0NK5K0J5nl5l0k0J0L0K5J0Nn%%%NNj0
8323H5j0nnNNJ0Nj0nj5j5n%k0j0nnNNK0K0L0L0J5j0k5nJ0J0%k0nn%j5k5k5j0j5j0j0k0k0J5
8320f0K5L0J0j5j5nJ5J0J5J0J0J0nnnN%nj0N%J0NnK0K0K5%j0k5k0%%J0%k0k5k0J0J5J0K0%
8317D0%nN%j0j0nnnn%n%k0j5j5NN%NK0K0L0L5J0j5k0k0J0NK5K0L0L0K0K0%nj5j0m0l5k0k0
8314C5n%%%J0J0J0J0nn%nJ0NNNj0j0%n%nj5k0j5j5K0J5K0K5L5M0J0J5k5k5k0K0K0K5J0J5j5
8311A70j0k0j5j0%%NK0J0Nl0l0l5j0nJ5J5J5J0j5k0k0k0l5l5k5J0L5M0K5%NL0M0L5nnk5k0
8308I5j0j0j5j5%%nnnj0N%j0j0%%%%j5j0J5J5nl0l5NNJ0J5%%nJ5J5%nj0j5nJ0K0Nk0k0%K0
8305b0M0M5L0K5J0K0nk0m0l5j0NL5J5J0NJ5%n0m0k5nj0n%K0L0nnj0K0J5Nk0l5o0l5nK0K0J0
8303d5J0L0J5K0J0K0J5%K5%j5k5n0j0j0%K0NN%k5NNNNn%J0NJ0J0nj0J0J0J5j0j5%J5J0%nn
8300E5J0K0nnj0nj0J0NK0K5K0K0j0j5k0k0j5Nj0%k5k0%K0J0J0K0K5%j5k5k5k5nJ0L0J5%nj0
8297E0J0%N%K0%%%k0j5k0k5Nj5k5k5j5J0K5K5NJ0NJ0J0J0n%N%K0j0l0k5k0nJ5J5J0K0NNj0
8294C0k0j0N%j0K5K0J5J0K0K0K5Nk0m0l5l0%%%K0J0N%k5%j0J0J0k0j5j0NK0L0K0K5J0j0k5
8291F0k5k0%%k0nJ5L0M5K5K5J0J5J5J5J5j5k0l5l5k0J0M0L5K0l5n0m0k0%Nj0J5NJ0%nJ5nJ0
8288G5Nnk5m0l5m0m5nM0N5L5J5nk0%K0K0NJ0nnNNJ0J5NK5J5j5l0nN%j0j0nj0%%n%NNnnnj0
8285C0%NK0K0k0k0k0N%%j5%%%j0%J0L0K5NNN%%J5J5K0K0n%j5%K5K0K0%n%J0j0l5l0l5j5j0
8282F0j0%j0K0J5L0J0%nj5k0j5j5k5k5j0j5J0J0NJ0K0K0%N%%%%nnj0J0J0J0nk0n%%J0j0j0
8279B0nj0nnj0nJ5L0L5J5j5j0j5j5j0j0J0J0j0n%Nnl0j0K0K5j0j5k0j0J5J0J5%%NJ0nl0j5
8276d0J5L5M0K5J0J5J5j0l0k5%NNnnj0nNJ0j0j5n%%L0NJ0Nj5%n%nj5j5j0J0K5K5J0l0nJ0J5
8273F5K5n%Nk0j0j0nK0J0K0J0K0%k0l0l0N%J5n%%%%J0J0j0k5m0l0J0L0K5nj5J0L0L5Nl0l5
8271C5j5NN%k0k5j0%K0J0%L5J0%%%%k0Nn%j0j0NN%NK5Nn%%%J5K0NJ0J5nj0n%%j0J5J5K5K0
8267A60K0j0%k5k0l0l0k5%J5M0L0j0j0J0J5nk0k0%%j0j0nnJ0J0J0%%%j0nj0j0l0l5J0N%k5
8264b5k0k0nK0L5L5J5J5%%j0J0J5J5J0J0NNK0K0J0j0k0k5j5j5j5k5k0k0j0nJ0J5J0nn%%%N
8262A0%j5j0J0J5%%J0L0M5K5Nj0l0j0%K0%%k0j5%j0%K5J0J0%k0nn%nj0nj0n%j5nj0NJ0j0k5
8259b0j5J0J5K0%N%NK0J5Nj0j0j0K0J5K0nj5j5m0j5%J5K5Nk5k0nJ5K5L0K0%J0J0j5j5l0m5
8256el0j5k0k0k0%L0K5M5K5J0j0j0J0NJ0j0j0%%NNj0j0J0J0J5K0K0J5NJ0nnj5j5J0j0j5k0
8253C0nnnnj5j0j0J0n%%nK0J5j0j5%K0%%%N%Nj5j5k0j5nJ0L5L0J5nj0j0J0J0nnk5l0k0NL5
8250a5L0J5%k5l0m0k0J5%nK0L0L0J0J5J5J5j0%nk5k5%J0J5%j0%L0K0Nn%nnj5j5%J5%Nk0%n
8247A5J5K0J0K5NNJ0%%nj0NNj0j5NNj0j0%%J0j0nnJ5M0K0J5J0j5j0j5j0nNj5k5nk0j5j0nn
8244Ek0j0j0j0j0J0%j5N%%nJ5K5N%j5J0L0L0K5J0l0j0NK5K5J5J0nj0NK0J0nk5k0nnJ0nk5k5
8241C0nJ5Nj5l0j5K0J0J5K0%%J0NJ0J0k0m5m0m0%K5L5L5N%nnj5j0k0k0k0%K0M5M5K5J5K0J5
8238A30K5j0nj5j0k0nK5J5L5L0K5nk5k0k5k0N%nj0k0j5%K5Nj5k5NK0J5%N%%j0nNJ0L0N%nJ0
8235A55J0NJ0%k0k0j5j0j0j5j5j5NJ0NK5Nnj0%%j0j0k0k0j0J5K5L0J0j5k5k5k5k0k0%J5K0
8233A0%NnJ0J5K0NJ0%%j0j0j0j0j0j0nJ0M0L5%%J0J0J0J0J5nj5j0j0J5j0j0nj0nj0N%NN%k0
8230F5%%%%NNnj0j0j0%%J0J0j5j5j5NJ5J5nnj0K5M0L5J0J5nnnnnn%k5k5k5nJ5Nj0k0k5k0k0
8227c0%NJ0J0K5K0J5J5J5J5%%k0m0m5k0j0J0J0j0nK5K0J5Nj5k0k0l0j0NL5K0K0L0K5K0K0N
8224A20Nj0l0k0%nl0k5nJ5K0K5K5L5J5J0nj0j0%Nk5k5j5k0n%n%%%J5J5j0j0%%n%%n%%%K0J5
8221F5J5NNNL0K5NN%j5j0l0k5%%J5J0K0j5k5k5j0j0k0j5%j0J0NK5K5%k0k5nK5K5L0K5NN%n
8218A20j5k0j0J0J5J5%j5j5j5j0j0%NK0K0J0J0NNNNJ5K0Nj5k5m0l5j5NJ5J5J0n%nnJ0%j0j0
8215F5%J0nnnJ5j0n%N%%j5%NNnnnnNNj0j0j0j5N%K0%j5k0J0NJ0J0nnNK0L0N%nj0nj0j0j5j5
8212A0k5k5j0K5L0L5K0Nj0l0l5k0J0K5L5L0nl0j0K5J5K0j5j0k0j0j5j0j0j0j0%K0N0M0K0N
8209A10j5J0Nj0nk5k0J0NJ0J0k0k0k5k5J0J0J5K0k0l0m5j5NM0J0J0%nJ0J0J0J0j0nj0nnnn
8206enj5j0L0L5L0L0j5j0n%%Nj5j0%J0j0j0nnj0j5%%%%N%J0J0J0k0%N%%j0j0J0Nn%nnJ0%%
8203Ej0j0j0J5J5k0k0J0J5K5K5J0%%nL0L5J5nj0l5j0j5J0J0j0NK0K0%%%K5K0%nnJ5J5nnj0
8200A50j5k0k5j0nj5l0k0%J5L5K5K0j0j5nj0nl5k0k0nnNK5L0L0nk0l0%j0j0k5k0J0L0K5L0
8198D0K5L0M0L5J0Nnk5j5k0nj0k0k5j0j0%nn%NNnnj5J5n%n%%nJ0J0j0n%N%N%%NJ0k0l5n5k5
8194i0K0M0L5%n%J5J5%J0K0K0nk5l0l5K0J5L5L0%Nl0k5nnK0K0J0J0%%j0j0nj0j5k0n%NNj0
8191A0nJ0J0nj0J0NK5K0K0K0N%J0Nj0m5m0k0J0J0j5j5k0j0%J0%J0K5L0N%j5j0k5k0j0K5L5
8189C5L5N%%%NNNNNK5J0k0m0k5l0l5NM0M0K5NN%NN%j0m5l0j0NNK5K5K5K5J5J5nnJ0NNJ0j5
8185A65j5j0nn%k0k0n%j0j5k5l0NJ0J0J0j0nNNN%NN%NJ0N%nj5k5k0k0j0l5l0n%K5J0J0K5K5
8182@N%J0J0J5j0j0j5K0J5K0J5j0j0nJ5J0nnk5l0k5j0j0%Nj0j0k0j5NM5L0J5J0J0J0J0J0J0
8180G0J0J0K5K5J0J0N%k5m5l5l5j5j0NK5J5nk5k0NNNNNJ0L0K5K0%l0l5j0j0nm0l5k0nJ5J5
8177e5K0nn%J5N0M5M0J5J0j0l0l0l5l0j0J0NNNL0L5L0J0k0j5j5j5k0j0NL5L0K0%J0J0%j5j0
8174A05nNj0j5k0nj0j0n%NN%NNNN%%%J5J0J5n%j0j0%J0K0K0NNnk0l0l0j5K0K0K5j5j0j5j0
8171E0%nj5j5J5M5M0J5%nj0k0%nj5j0j5j0nnj0j5nJ0J5J5k0j5j5NJ5J0K0%%%k0k5k0NK0K0
8168B0K0K0Nj5%%nn%nk5j5k5k5J5J0K5J5J0%J0%J0NNNnk0j5N%j0j0j5J0J0NNNJ0NNNNk0k0
8165A0j5%%j5nnJ5K0J0J5nn%%J0NJ5J0%n%K0L0J0J0nk0l5k5k5j0NJ5K0J0J0J0K0J0J5k0j5
8162H5l0j0n%n%n%%%J0J0K5L0Nk5l5m0j5%J5J0%%J0j0%%NN%nNJ0j0j0j0j0j5%j0j0j0J5K5
8159eJ0j0j0j0j0%%N%NL5M0M0K0%n%%J0%J0j5j0k5j5k0k0j5j0nj0N%j0nN%K0J5M0M0J5k0j5
8156G0NK5K0K0%J0Nnnk5k5j5j5NNJ5J5J0j5k5j0nj0j5j5%J0k0j5k0n%nJ0J0K0J5J0%L0NJ0
8153G5J0j0j0k5NNNN%%j5%Nn%%nj0k0k5j5N%%J5J5J5J0J5J0J0j0m5l5j5n%%K0J0j0%nnnN%
8150c5K0nj5J0%%N%%nj0J0nn%nJ5J5J5L5K5K5K5%%%J5J5L5J5nj0j0j5nj0k5j0j0j5nnnk0l5
8147A0j0nJ5nj0%NJ0J5Nj5m0k0%L0K0K5J0J5K0K0nnJ0NJ0N%k5k0j5nK0K0K5%nNj5j5j0NNN
8144I0%j0j0Nj0j0NNJ0j0j0j5%N%nnnj0J0k0%n%j0j5NJ5L0K5K0K0Nj0j0NJ5Nk0j0j0j0j0j5
8141C0k0nj0J5J5K0K0J0J0K5K0%nj0j0k0k0J0Nnn%nnm0l0l5j5J5K5L0j0nj0j0NNJ0%%nJ5N
8138A0%nj0%l0k0J0J0J0NJ0J5K0K5K0j0l0j0K0J0%j0nnJ0NJ0J0J0K0%J0k0j0%%J0J5k5k0k0
8135C5j5j0nNJ0K5K0%n%%j0nl5k5n%j5j0%nK0K0K0J5nl5k5nK0K0%J0J5J5J5K0J0N%nNNJ5K0
8132A25j5j5nnJ0%k0k0m5m0k0J5J5nNN%N%NJ0J5%%J5J0j0nk0j5j0j0j5j5L0N0L0nl0l0n%J0
8129eJ5J0K0%Nj5j0J0J0j0j0k5k5%L5L5J5nj0k0j5j5j5NNJ0J0J5K0%%j5j5j0j5k5l0j5J5J5
8127e5J5K5L0K5L0J5K0%nk0j5k0k0n%J0J0J0J0NNj0j5m0m0k0J0K0J5nj0J0J5n%j5j5K0J0J0
8124ENn%%%N%K0%k5%j5N%nNNnnk5k5J5J5J5J0j5j5j0nJ0J0N%J0J5J5J5J5j0%NK5J0j0%J5J5
8121I5L5K0K0J5J0Nj0l0k0j5k0k0k0k0l0j0J5K0J5J5nj5l0j0J5J5nk5j5%J0J5nnn%%%nj0%
8118a0NJ0j0j0nNJ0NNnnnnj0K0%%%l0j0j0nJ0NL0J0j0N%K0K5N%NNK5L0j0nk5J0K0K0L0J5%
8115A60k5j5j5n%j5j5j5j5J0J0j0J0NNn%J0J0j0j5m5j0J0J0K5%k5k0k5k5J5J5K0K0n%NK0K0
8112F5%%k0k0k0J5J0K0J5K0J5nj0nn%L0K0%k0j5k5n%K0NNj0j0J5J0nnnnJ0NJ0J5Nk5k0k5%
8109E0%m0m5j0K0K5nj5NNK5Nj0j5J0%%k0k0%K0K0K5NNj0l0j0j0j5j0j5j0%K5K0K0NNNj5NN
8106EJ0j0l0l0j5k0nK5L5K0%%J5J0J5J5J5nj5J0K0L0j0k0l5k5N%%nj0j5NNK0%nnj5J0NNj0
8103ej0j0nJ5J5J5nnk0l0n%J5K0J5J5J5%%j5j0j0j0%NN%K0K5%k5k5j0n%NK5J5K5n%%%J0NK0
8100G5M0J5K0K0J5J0Nnj0j5k0l5m0n5l5NK5L5J5J0Nn%j5j5j0j0NJ0nn%j0%%nj0j0J5%j5k0
8097b5j0NNJ5nj5j0NK5J5%nnK0K0L5K0J5%l5n0m0m0j0J0K5K5J5J5J0NN%%k0j0j0NN%%J0J0
8094C0k0k0NL5M5M0J5%%%j0j0j5%J0k0J0Nj0j0j5%J0j0j5k0%K0nnj5j5J0J0j0j0l0j0K0K0
8092A0J5j5j0J0%%%K5J0J0%%K0K5N%j5m0l0j0nnn%k0%%%J0NJ5NNK5K0j0j0j0NK5%n%%N%N%
8088F5NNNNj0j0n%j0nj0j0%%k0m0k0k0n%j0J0K5K0J5J0J5J0NNNNJ5J0Nj0NNn%l0j0%K0J0N
8085E5j5j0k0j5%K5K5N%NJ0J5J5J0k0l5l5J5O0O0M5J0nnJ0K0J5j5l0l5k0%J0k5j0j5nj0nn
8082G5k0j5j0j0j0j0j5j5N%j0nnj0J5J5L5%J0J5K0K0J5n%nnnN%K0%%j5%n%J5N%Nj5J0J0J0
8079A15j0l0k5j0j0k5l0%L0N5L5K5J0l5l0k5k0nJ5NNj5J0J5J0J5M0L5M0J5nj0j0l0l0l0l0
8077F0j0J0J0J5%%n%%%n%j0k5l0nNL0K0K0%nJ0L0K5J0%%j0j5k5nj0k0j0j0l5l5%J5J5J0n%
8074A0l0l0%nK0K0K0K0N%j0j5%j0%nj0NJ0j5%N%%k0nJ5K0K0K5K5%j0l5l5j0%K5J0J5j5j5%
8071eL5L0k0j0NNJ0J0L5L5K0%%k0m0n0l0k5j0%K0K5L0%%NNNj5k0%J0J0J0j0%%N%NK5K5Nk0
8068I5l5k5k5j5J0NJ0K5L0NJ0%%nj0%L0K5J0j0j5j0m0l0l0j5j5J0J0J0Nj5j0J0%J0%NNnJ0
8065B0J0Nj5j5N%nnj5k0j0j0L0K0L5K0k5k5k5J0J5j0l0l0NK0L0K5J0J5j5j0j0j0j5m0nJ5K0
8062c5M0K5K0J5nj0l5k0j0j0j0j5j0K0K0NNnK0J5K0J0j0%k0j5k0j5NJ0J5L0L0J5%nnnnNJ5
8060G5%N%NJ0nN%nnk0j5j0j0k5%j5j5j0k0Nk0j0j5J5J0K5K5K5K5K0J0m0l0l0NJ0J0J0J0N%
8057A0%%j5k0NK0L0J0N%J5J5J0J5j0j0k0l0%L0L5J0NNj0nn%J0j0j0j0j0j0k0%j5j0j0j0nj0
8054b5K0L5L0K5%nj0n%%nnk0NJ5K0K0K0K0K5j0l5m0l5j0J0J5J0J0nk5k5l5j0j0NJ5J5nj0%
8051a5J0J5%n%j0nN%nnj5NK0J5K0J0%%j0nj0j0Nk0nj0L0K5L0K5J5J5%NK0K0NNj0k5l0l5%n
8048F5%%%n%nN%%k0j0k0J0J0%NJ5J0%%NJ0K0Nk5k0l5j0J0NJ5J0%NN%J0J0%k0l5l0J0L5K0n
8045E5%Nj0k0nJ5J5J0%k0k5k5n%NJ0j0nNK0K5%j5NK5K0M0K5Nk5k0Nj0j0j0J0L0J0%m0l0j0
8042D5K0K0j0%j0%j5j5j0K5K0Nk0k0j5j0j5j0K0J5K5L0J0J5j0nj0nk0k0j0J5J0J0Nj0k0k0
8040A0J0L0L5J5K5%%%N%J0L0J5%j5l0n0n0l5k0J5L5J5J5%NJ5J0J0%K0nj5j0j0l0n0l0j0J0
8037b5%k0j5%NL0L0L5M0K5j0l5n5o0k0J0K0J5K0K0L0L5J5J5nnNNJ0j0nnNj0j5k0j0j0nj0n
8034A5n%n%%n%J0NK0M0J5J5J5J0K0%k0k0k5k5k0k5NL0K5Nj5l5j0j5j0j0nj0NJ0J5J5%%j0%
8031EJ0j0j0J0J5K0J0L5L5J5J5J5J0j0j5k0K0%k0k0j5J0n%l0j0N%Nj5k5j0K0K0%N%NL0N%l0
8028G5l0l5j0NJ5J5J5J5%nk0k0nnnl0k0%NNnj0j5j5k0j5k0k0k0NJ5K0K5M5O0M0J5nj5k0nj0
8025eJ5K0NJ0NJ0J5K0%nj5j0nnj5J0j0%%NK5Nj0nk0J0n%j0j0Nj0j0k5k5nJ0J0K0J5K0K0J5
8022F5%j5j5j5j5NK0K5N%K0K0J5NN%Nj0j5NK5J5%k0j0nj0NN%%j0j0j5m5m0l0K0L5M0L5K0%
8019A15nj0nnNJ0%%nnJ0J0J0j0l0k5l0j5%J5J0j0%%J0K0J5J5L0Nk0l0%nNJ0NNj5j5nj0k0j5
8016A5n%J0J0K0L5L0%j0j5N%J5nj0j0%j5k0j5n%%%nl0m0k5J0K5K0J0J0J0nnJ0M5L0nk0l5l5
8014ej0%K0J5nNJ0J0K0NNk0j5NK5J0j5j5N%Nnl0k5l0%K0L0N%nj0j0J5L5K0%nj0NNNN%%NNJ0
8010I0NK0k0j5j5J0NNk0nnn%j0%j0j0%%j0nj0K5%J0j0j0NNJ0j0%%J0J0k0j5j0J5L0K5J5K0
8007A00%k0j5j5J5J5n%%j0J0%%%n%n%%nj0j0NNK0J5L0J0j5l0l5j5j0j5nnnnNK5L0Nk5k5j5
8004a5NN%J5K0K0K5K0k0l5m0l5j0nnj0nJ0J5NNJ0K5J5K0NJ0j0l0nK5L0K5J0k0j0j5k5k0j5
8002a0NK0J5J0%nk5nnN%N%%K5J0J0N%%%N%nnNNnnnJ5%NnnN%K0J0J0NNJ0nk0k5k5l5j5j5j5
7998c0nnJ5nJ5nnJ0NNJ0NJ5J5L5L0K5nj5J0J0j0m5m5j0J0K5NNJ0NNk5k5j0j0NJ0J5J5K0Nj0
7995G5k5k0nJ0N%%J0j0%%J0J0%%J5K0K0K0n%nl0k0m0k5k5k0k0nj0%%J0N%j5%nK5K5K5L0K0
7992E0K5j0k5l0l0%nJ5J5K5L0K5j0j5m0k5j0J5J5N%%%j0nj0J5M0L5K0j0l0j5%nNJ0Nnl0k5
7989Ej0J0K5K0K5J0NNJ5J5j0j0%%%K0%n%nJ0Nnj0nJ5j0m0k5NK5K5J5J0nk5m0m5k5n%J0Nj5
7986a5%nJ5J0j0nj5j0%k0j5NJ0J0%NJ0J5NNJ0NJ0J0L0J5%%j5j5nnj5j0j0j5j5N%nj0j0nK0
7983c5k5nJ0J5M5Nj0j5%K5K5K5J5J0K5NJ5nj0l0l0j0NNj5k0j0nJ5K0L5J0%NNNNJ0nn%Nj5j0
7980H5k5%%%nnNNJ5K0j0j0j0J0J5J5J5J0J0j0k0k5nj0NJ0Nj5k5l0l0j5%K5K0K0J0J0K5K0j0
7978I5l0%K0J0k5k5k5NK5L0J0n%%%j0j0%NNj5j0j5j5j0n%j5NJ5J5NNN%%Nnk5l5l5%M0L5L5
7975E5J5J5J0%%j0k0j5l0l0k0k0l0l0NN%N%%%%L5N%%NK5J5nJ5J5NK0J0J0J0J0%k0k0%L0K5
7972I5L0%j0l0j0j5k0k0k5%%%J0L5K5J5N%k0k0j5k0k0%J5L0M0M5K0%k0k0k0%J0J0nj0j5NN
7969H0NJ0J0j0j0j0j5%J5J0J0k5m0nnNj5k5k5j0J5%NNNL0L0L5K5J5nnnj0nj0j0J0J0J0J0%
7966A05%n%n%nnj0j0k5k0j0nk5k0K5K0K5K0K5K5J5J5j0j0m5m5l0nK5K0J5nk0J0M0M5K5K5n
7963A60j0j0j0NNJ0K0j5j5j0j0NNk5k5J0J0J0J5J5K0%%j0j5j0j0j5j5j0j5N%NNnnJ0NL0L0
7960A40K0nj0j5nj5J5N%nk0k0j0j5NJ0nnNNl5l0n%NJ0J5J5%j5k0J5K0nn%NNJ0J0J5J5J5J5
7957A30K0%k0j5j5j5l0l5j0NJ5K0K0J5K0Nk5k5m0m0k5j0NNJ5J5J5J5%%J0J0NJ0%nNNNNn%n
7954E5nJ5nj0j5J5J0%NK0K0J0k5k5k0%K0K0K0NN%l0k0%NNj0nnnNNnn%nJ0N%%J0K5K0J5%%j0
7951A20j0nj0%%j5j5nNJ5nnnJ0J0j0j5j0%nnj5j0NJ0%nN%J0%j5j0%nnj5j5J0J5J0K0J5J0J0
7948F5K0K0nn%n%Nj0j0j5j5j0j0nj0j5j0l0j0K0J5J5J5nk0k5nK0K0j0j0J0NJ0J0nj0%j0J0
7945eJ0K5K0%J0n%K0K5K5K0nk5j0nJ5J5Nj0l5l0m0j5nn%NJ0K5N%K0J5NJ5nK0K0K0nnNJ0k5
7942A30m0l0j5j5J0%Nk0NK0%nj0nnn%J5nj0j0K5K5J5J5L0L0J5%%k0m0l5l5j5J0J0J5J5K5j0
7940H5k5l0j0NN%J0%%J5NNj0j5j0j0%%nl0l0nnJ0K0L5J0J5Nj0nnk0j5j0NL0M0j0l0l5j0k0
7937e5j0j5k0NK5J5K5J5J5%%J0L0K0nJ0N%k0k0k0j5k0j5j0%j5nJ5J5L5K5K5Nj0k5k0%K5K0
7934D0K5j0nk0k0J0L0J5K0Nj5k0k5k0j5nnJ0J5M0L5K0nj5k0%%J0J0J0J0n%nnj5j0j0j0nn%
7931C5%J0L0N0L5nk5k5n%%J0J5Nnj0l0l5l0J0L0J5K0J0NK0n%nJ5J5J0%j5k0j5NNj5k5k0k0
7928D0j0k5l0j5j5%%%NL5L0L5L0M0J5NJ0%J0j0nj5j5k0k5j0j5k0k0%J5K5N%nJ5L0J5%k5k0
7925F0%nn%n%n%NNnnnnj0J5J0J0nk0j5j0j0J0k0k0n%%NL0L0L5NK0J0j5j5k0%J5j0k5k0k0%
7922a5NNJ5M0L5L5J0j0k0k0j0J0nk5j5j5J0L0J5J0j0j5j5j5j0j5j0k0k0j0J0NJ0NJ0J0J0N
7920A0nj0%%J0Nnj5k0%K5K5J0%N%nj0j0k5k0j5k0%J5J5N%nJ5J0NK5K5%l5k5nK0K5J5%k0%J5
7917C0J0j0j0J0Nj0j0j0k0%J5K5K5nnJ5J5K5%j0%k0j5k5l0nJ5L0N0M0J5j0k0l0l0j0J0J5%
7914F5nj0NK0J5J5%%NNJ0J5%j0j5j0j5j5%nn%%%J0J0%k0nj0nnk5%nnj0NK5K5J0J0J0J0Nj5
7911H0n%j0%nnnj0nnJ0J0k0j5j0%J5J0j0nN%J0j5j5l5k0j5nnJ5J0M0L5M5L0J5J5J5j0k0nj5
7908I0Nj0j0j0nnnNNj5j5%K0K0K5j0l0m0j5nnj5j5nj5j5J0NNJ0L5L5L5Nj5j0j0%j0j5k0%n
7905b0nJ0NK5L0J5Nnk0j5%%n%j5k0j5N%k0k0j0N%j5NJ5K5J5J0%N%nj0J0%nj0%K5K0K5Nj0l0
7902Ek0nJ5M0L0J0j5k5j5%K0%j0K0%J5NnK0J0Nj0k0%J5K0K0NJ5K5Nj5l0l5j5nj0J0%j0j0n
7899E0nJ5J5%nn%L0L0J5Nj0l0l0j5k0%%nK0N%n%K0%nl5l5j5%K5J0J5j5j0j5NJ0J0j5j5j0J0
7896a0j5k0%j0J0J0J0%J5J5N%%n%nnj0%nL0L0L0nj5j5j5j0j0j5j0nj0j5j5nNNk5%NNj0j0J0
7893i0K0K0K5J0J0K0K0K5K0NJ0l5l5k5nJ0j0j5Nj0j5nJ5NJ0NNJ5J5%Nj0j0Nj5j5j0nnNNnj0
7890d0k0%NNK0J5J0J0J5J5J5J5%j5k0K0NJ0k0k0NJ0%k0j0j0J0J0j0j0NK5J0j0NNj0j0J5J5
7887E0K5NNk0k5k5%N%NN%j5j0j0nK5K5K5J0J0K0J0J5%%k5m0k5%j0nk0k0j0nNNnJ5K0K0%j5
7884A5j0j0nn%k0%j0j0J0L0K5K0K0NNN%J0j5l5l5l5k0j0j0nK0L0L5J0%j0nNNNK5K0NNNK0J0
7881I5J0J0J0N%k0k5%nnj5k0j0j0N%nnn%n%J0J5J5nnJ5%%%%nk5nL0K0J0j5k0k0nJ5J0J0j0
7878D0k0j5j0j0%%NJ0J5K0K5K5%N%%%%n%nnj0nl0l0j5NK5K5K0J5NNj0j5k5k5nnnnk5k5l5j5
7875a10K5K5L5K0J0j0j0j0nnj5j0j5j5J0j0j0%M0N5L0L0J5nj5j5j5j5%K5J0J0J0NK0n%k0k0
7872D0%J5J5NNK5J0J0NN%N%K5K0nk5j5j5k0j5j5j0k5k0j0K0K0NK0J0NNnnj0n%nnj0nJ5J5j5
7869F0j5NJ0Nj0j0j5j0%K0J0NJ0L0K0K0N%k0k5j5j5j5k0%N%%J0N%%j0j0J0K0%N%nNNN%J0%
7866H5J0J0j5J0K0nj0j0j0j0j0k5j5NJ0J5J0J0L0L5J0k0l0l5m0nJ0J5NJ0j0j0k0k5%nNJ0L5
7863D0L5K0j5%nJ0J5NNNNJ0nj0l5l0l5l0j0K0J0NK5K5K5NNj5j5j5j5NNN%J0N%NNj5nJ5J0J0
7860I0j5j0%N%N%%%N%K0K0K0K0K0J0J0l0l0k5l0m5k5nK0K0K5J0Nnj0j5k0J0Nj0j0j5j5NJ0
7857B0K0%j0j0%K0Nj5nnJ0J0%Nj0J0%%N%Nj5%K0%nj0NK5%j0nj5Nnn%%j0j0j0NK0N%%NNJ5%
7854F5NJ0K0K5%j0k0j5j5k0l0l0k0%J0J0J0J0J5K5N%j0j0j0nj0j0j0j0J0NJ5NJ0K5K0j5k0
7851C0k5j0j5m0l5k0J0M5L5M5M5J5J5%%nnJ0J0K0J5j5j0k0j5nj0L0K5K0L0k0j0l0l0l0l0j5
7849E%J5M5N5L5Nj5l5l5l0l0%%J5K0K0J5K0K0j0j0k0k0L0K0Nj5j0K5J0J5nj0j0j0NNj0j5%
7846I5%j0j0j0j0K0J5L5L5%%j5j5nnnj0J0J0J5J0J5K0%%J0j0k5k0l5j0nnk0j5k0k0k0k0l0
7843f0NL5L0M0L0J5%j0j0J0J5J0J5NJ0K0%j0j0j5j0k0k0k0NJ5K5J5%J0J5L0J0nl5k5j0j5j5
7841G5k5k5k0k0k0j5%K0K0K0L0L5%j5l0l0k5nJ5L5L5J5Nj0j5j0j0N%n%%Nj0k0k0J0NK0Nj0
7838A5k5l5j0K0M0N%nj0J0Nn%J0J5J0l0nj5J0J0n%nnnnNK0L5J5j5j0nJ5N%J5J5Nk0nnJ5J5
7835H5J0nN%Nk0NN%%%nj0j5%J5K0nj5j0%J0j0J0L0N%k5j0l5l5j5J0J0J0J0J0J5N%j5NJ5J5
7832H0j5nk5k5%nj5k0k0J5L5L5K5%J5J5%Nk5k0j0j0j0nj5j5l0nK0K0K0K0J0J5nk5nK0Nj5J0
7829D0N%nk5nJ0J0K5Nj0k5k0%J0J5J0J0j5j0k0NNNNN%k0J0Nn%nn%K5K5J5j0j5N%J0J0J0J5
7826A00nnn%j0l5k5k0%nJ0J0J0Nnj0J0L0M0J5%nNL0J0NNNl0k5j5j5nnk5k0j0L0K5K5K5K5L5
7823A75J0Nj0l0k5l0k5NNJ0L5%NJ0J5J5J0j0j5nnNNj0k5k5l0j0j5k5k5%J5K5%j5NK0J0K5J0
7820H5j5j0k0%J0J0K0%j0j0%j0%K5n%%%%Nj0J0K5K5L0J0k5j5j0j5nj0j5k0%j0%k0k5%J5K0
7817C0J0%nn%%N%N%J0j5j0nj0j0n%j5j5j0j0J0NNJ0nnj0J0L0N5L5J5J5J0N%nJ5J0J0nnk0j5
7814A15k0j5nj0nJ5L0L0J5j0j5k0j5k0k5k5j5k0J5J0J0L0K5L0J5j5k0j5k0j5j5%L0K5J0k0
7812F5j0j5k0k5j5l5m0m0j5NK0J5M5O0M0J0k0k0nJ5J5J0Nj5k0j5j0j0%%J5L0M0L5j0l0l5j0
7809A0%%%%j5j5j5NK0K0L0L5K0NNJ0k0j0l5m0j0J0K5Nj0j0k5%J0N%nj0%J0J0L0J5NNN%j0n
7806F0%j0NK0K0K0M5M5M5K0k0n5m5l5nJ5J5%%k0l0j0j5j0N%%Nj0nJ0N%%j5k0j0nnnj0j0nn
7803b5k0j5N%J0J0K0M0N0K0K0%n%NNJ0n%Nk0NJ0J5J0NNj0j0j5nn%%k0k0k5l0j0nJ0K0J5J5
7800F5Nj0k5k5%J5NN%%%%n%j0J0J0J0j0%k0j5NL0K5Nn%J0J0J0J0%k0k0j5nnj0l0NNK0K5J5
7797G0J5J5%n%j0%j5j0%%K0K5K5J0j5l0k0%J0J0nnj5j0k0j5L0L0K0%k0NNJ0j5j5%nj0nj0j0
7794C5NNN%K5K0J0k0m0m0NK0K0J5J0K5K5%k0k0j0j0nJ5%nn%n%%nnj0nnk5nj0J0K0K0L0J0n
7791G5k0j5j0%nJ5J0Nj5%K0L0L0Nk0j0k0k5k5j5K0Nj0j0j0J0J5NNJ0N%j5J0K5K0nk5j5NN%
7788F0k0j0NNJ0J5J5%k0NK0M0J5Nk0k0l0j0j0J5J5K5K5k0j5k0k0j5NJ5j5k5k5j0N%nN%Nj5
7786a5%%K0K0K5%J0%N%j5k0k0nj5J0K5M5M0Nl0k5m0j5j0J0J5K5K0K5N%nnj0j0j0l0j5J5L5
7783F0%k0j0j0J5N%nj0%J5K0K0nk5l0NN%k0k0j5K0J0N%j5J0N%Nj0j0%%J5K0J0J0j5j5j5J0
7780A5K5K5K0J5nk0j0J0L0NNNJ5J5%%l0l5nJ5J0j0k5nJ5J5k0j5k0%%j5nnj0j5nJ5Nk0J0%%
7777e%nnn%%%j0nj0%n%n%%%n%K0N5L0J0NJ0%nj5j5k0k0%NnnJ5Nnj0NK0K0n%%n%%K0NNnk5j0
7773B0j5NJ0%nj0j0%J0K0K5J5J5J5L5J5nk5l0%Nnk5m5n%NJ0J0J5J5N0K5%%%nn%n%j0nnnj5
7770H5j0nnnj0j0K0K5K0J0j0j0nNJ0nnj0k5m0l5k0J0k0j5k0%K5N0M0K5%Nj0n%k0j5NK0J5K0
7767G5J5nnnnj0j0m0%Nj0nn%K0J0J0Nj5nj0nj0k5nnj0%%%%J5M0M5K5J0J0J0J0J0j0k0j0j0
7764G5NJ0j5l5l5k5k5%L0M0M0K0%%k0k0j5J0J0J5J5N%K5Nk0k0m0k5J0K5J5%j0j0J5J0%n%n
7761E5j0j0%K5NJ0j0j5k0k5J5J5J5J5NNJ0NJ0J5J0j0k5k5j5NJ0J0J0J0Nj5l5l0j0K0K0J5N
7759G0N%%J0J0%%j0%k5k0k5k0n%%%J5K5K0%J5J0NN%Nnl0l0l0l0j0%K0J5J5NJ5N%J0J5n%k0
7756C0k0nJ0K0J5J0NJ0J0%%Nk0n%%nNNj0j0j0nN%j0j0j0j0J0%j5j5%L5N5L5%k5k0nnnNNj5
7753D0k5k0k0J0J0J5J0K0K5J5j5n%N%NNj0nNJ0Nj5k5j0K0J5n%nnj0nj0J0K0%k0j5NJ0nj0j0
7750A0J0%%NK5Nl0m0k0N%J5J5K0J0k0k0l5j0nJ5K0J5%K0M0J5%k0k0%J0J0J5J0NNNK5L0J0%
7747A50nN%l5m0j0j5nJ5K5K5%Nj0%j0K0J5K0k0j5j0NK0K5%j5l0nK0J5%k5m5m5l0NL0K5J0j5
7744E0k0nJ0NNN%N%Nj0J0L5J0k0k5k0K0J0j0%%%%j0J0%nJ0J0J5nn%NL0NNj0k0j0J0J0j0k5
7741G0k0%Nj5k0j5Nj5j5%n%K0J5J5N%K0K0nj5l0k0j0K0L0Nj5j0Nj5nj0%%j0j5%nK0J0J5J5
7738B5K0K0J0J0%%j0j5%j0%j0NNJ0J5K0K0J0nk5nJ5J0NNj0j5J0N%%j5NNNj0m0l0j0nJ5J5%
7735E0j0j0j0j0J0L0L0J5nnJ5L0N5K0%k0j5j5J0NJ0%nk5m0m0m0k5J0NJ0J0j5j5%J5J5%j0j0
7732B0nK0J5K0J5K0J5nnnj0j0k0j0nj0%nj5j0j5j5nnNJ0%j5NNN%j0J0%NK0K0j0j0nNJ5J5J0
7729E0J0%%j0j0j0j0%NK5M5L5K0Nk0k0k0j5j5j0l5l0j5J0J0J0N%n%%%j5nJ0K0K0nk0l5j0L0
7726eK5K0j0nj0J5J0n%k0NNNj5j5nJ5J5J5j0l0k0%J0J0NN%J0J5J5J0j0k0j5N%J0j0j0j0j5
7723a5j0%L0N0N0K5J0k0k5J5J0Nj0j0j5nnN%J5nnnk0j5l0k5j0K0K5L0K0Nk5k0l0j0J0NK5K5
7721F5K5Nk5k5k5j0n%NNK5Nnj0nnnnk0%j0j0J5J0NN%nJ5J5L0L5K0J5n%Nj5k5l0%J5J0J0%N
7717A00k0j5nj0k5k5j5J0j0nj5K0K0J5j5j5j0NJ5J0NN%%j5k0m0j5J5J0K5K5L5M0%k0j0j5n
7715C0k5nj0J5j0nnK0L5K5J0nk5k0nK0J0J0nk5k0nnnnNJ0K5L0M5L0Nj0NNj5j5j5j0nn%%%%
7712G5%%j0NK0J5j5m0j5k0nL0K0%N%K5K5J0j0nn%NNk0%Nnk0j0K0J0J0j0l0j5j5%K0%nj0k0
7709B0%K0J0j0k0j5J5K0L5M0J5nj0j0k5nNNj0j5J5J0K0K0NJ0j5j0j5j5J0%J0j5k0k0k0k0j0
7706@J0J0J5NK5J0J5J5J5NN%NK5%%%%%%%k0j5NJ0J0%k0k5n0n0j0nL0L0J0J0j0j5j5j0j0%J5
7703B5J5J0%NNj0j5j5j0%NJ0J5j5l0l0%L0N5J5j5k0k0nj0J0Nk5m0K0M5P5L5nl5l0j0j0l0l5
7700c5nK5L0J0J5J0J0J5K0NNj5k0n%%nj0j0N%j5k0%J0j0j0j0nJ0J5nnnj0J5J5L0K5K0J5J0
7697A15Nl0l0nn%%J0NK0K0j0l0l5nN%%n%nJ0M0M5K0Nk5l0k0k5l0%%K0J5N%j0j5nj0NNJ0NL0
7694F5L0L5L0J0%j5j5k5l0k0j5k5k0%NK0K0K5L0J0k0nnJ0J0%%%%J5K0K5L0k5k5j5j0%Nk5k5
7692G5J5J0J5J0n%n%j5j0N%N%nj0nn%NnnnnJ5J5j5j5k0k0K0K0J5K0k0k0nj0J5J0k0k5J5J5
7689E0J5K0j5j0l0l0%%K0L5L5Nk0k0nj0J0Nj0k5j5j5NJ0J0J5%%%J0J0NJ5K0nl5l5%K5Nj5l5
7686ek0nJ5K0J5K0L0L5J0nj0nl0k0j5k0J0Nj0j0NM5M5J5j0j0J0%j0j0J5J0K0K0Nj5l5l5j5
7683E5NNj5k5k0l0k0j5J0n%%K5L0J0nj0k0%J0L0M0K0K0Nj0j0j0j0k0k0j0K0K0nN%%m0j5%K5
7680B0K5J5j0l0k0NK5K0J5j0j0%%J5j0NNJ5J0J0j0j5j0nJ5j0j0nj0NJ0j0k0j5j5nK0NJ0nn
7677A0NNNN%nNJ0J5J5j0j0J0J0N%j5NK0%J0%N%NNJ5nj0j5%K0nnj0%J0J5nk0l0nJ5J0J5nj0
7674H5nj0j0NJ5n%j0%%J0j0n%nn%j0j0%%%Nj0j0n%%%j5%J0J0J0k0j0J5L5J5j0l0j5%J5J5K0
7671E5K0%j5j0NK0K0%%%K0NN%%J0nj5k0%%%j5j5j5NNNJ0j5k0k0k5j5NL0L5K0NNNK0K0J0j0
7668A25j5j5%Nj0nj5j0j0J5NJ0j0l0k5k0J0J5L0j0j0j5j0J0J0j0N%%Nj5NNJ0k0j5NK5K5J0
7665F0j5j5k0%J5J5%%%%%%J0j0NN%%%NJ0J0NNK0j0m0o0l0NM0M0J5K0nnJ0j5nn%%nnJ0N%NN
7662G5%j0nNNNJ0%j5nJ0K5K5%k0m0l5k0NNJ0j0j5NNJ5J5J5J0J5J5J5J5nnnnJ0Nj0j5l5k5k0
7659B0j0nj0nnK5K5K5K5J0j5k0k0k0%j0j5%j0J5J5J5nj5j5%%nj0nnj0j5J5L5L0L5NNj0j0k0
7656C0nJ0NJ0J0NNJ5J5NNj0j0j0j0j0k0%j0J5J0K0K0J5J5NJ5K5%k5k0m0m5m0m0j5j0NK5M0
7653EJ5J5J5%NNK5J0%J0%K0Nj5j0nnNNk5k5k5k5J5J5K5Nnj0%Nnnnn%n%%%%n%NJ0NNJ5J0NN
7650H5k5nnj0j0k5k0NJ5J0%%NJ0K0%j0j5nK0M0M5K5J5j0j5k0m0l0j0J0J0NJ0Nj5J0J0J5nl0
7647F5nj0j5%k0k0k0%Nj0nj5N%%j0J5J5K0L0J0NJ0j0K0J0nnj0J5K0nk0j0J0K0%j5j5k0j5N
7644B0K0J0j0j0j5n%j5k0l0j0n%L0L5K5L0J0j0k0k5%J5J0J5J5J5J0nn%%%j5%%%n%k0m0l0j5
7641e0n%%NK5K5L0J0J0J5%J0%K5J5J0%%j5j5l0l0k5n%J0L5L5K0K5J0j0j5l5k0%j5j5nnJ0J0
7638D0%Nk5k5k0%K0J5Nj5k0k5nJ5J0J0j5j5%nNNJ5J5K0J5K0J5%k0j0j0nJ5L0L5J5%J0L0J5
7636A65k0l0l0k0j5k0%%nj5j0nk5j0K5NNJ0J5K0K0%Nnnj5j0j0j0nj0j0nN%J0J0j0j0%%J5J0
7633A0N%N%K0K5%j0l0NK5K0%%j0nNJ0j0nj0nNJ0%%n%n%j0nJ0L0K5nk5k0%%J5J5J5K0%%k0j5
7629H0j0j0K5L0L0L5J5j5j0j0J5J0NNj0j0j5j5m5m0k5J0K5NN%N%J0J0j5j0l0%J5%J0j0J0J0
7627H5NN%NJ5J0j5j5%NNj0%nN%NNm0l5l5j0j0j0J5J5J5J0J0J0NK0N0K0nnk0k0k5l0j0l5l0
7624d5j0NK5K0K5K5K5J5J0Nj5k0j5k5k0nnNN%%K5J0nnJ0K5K0K0L5M0J0j0j5Nj0j0l5j5n%%
7621I5N%k0k0%N%N%Nj5l0%%K0J0N%NK5K5Nj5l5l5k5k5j5%J5L0K0%%%NNJ0N%%%%n%%Nn%NL0
7617I5L5J0Nj5j5NJ0NJ0nj5N%n%k0j0nn%k0j5%%%%j5j5NNJ5J5J5K0J0nk5k0N%k0k0j0nJ5J0
7614C0L5K0nk0k0l0j5J0M5N0L5Nj0j0l0k5j0J0J5n%%%%j5j0j0j0%%j0j0J0N%n%%NNnn%%%N
7611B5n%j0%J0j0%nk0%%%K0nj5j0%J0NNJ0%NNJ0J0%N%%J0NN%k0j5j0j0%nn%%NJ5K0%k0j5N
7608EK5K5%NNNJ5J5j0k0nJ0J5j0k0k0j0%%K0K5L5J5k0j0J0K0Nnk0j0N%j0Nj5n%j0nj0nj5j0
7605B0nnK5K5J5K0nnk0k5k5nJ0%J0k0j0NJ5J0%J0J0K5J0%j0j5%K0K5%nk5j0j0nj0k0j5j5N
7602eK0K0%%NJ0J5J5J0J0nj5nJ0J5j0nnJ5J0j0j0J0NJ0J0J0j0%%NJ5J0j0k0k0j5j0%nk0%N
7599E5NNn%%j0j5NK0j0j0%%J0nnn%%nj0K0J5nl0k0%J0J0%J0n%N%k5l0l0J0nnJ0L5M0L0Nn%
7596F0%J5J0%k0k5l0l5l5%J5J5nNJ0K5K0J5J5J0J0nnk5k5NK0K5L0K0%nk5l5l5m0l5%L5L5J5
7593B5k5k5nnJ0NK5K0K5J0J0J5%j5k0j5k0j5k0%J5J0NNJ5J5NJ0%%%k0j5j0%N%%%j0J0J0nn
7590B0l5l0k5j0L5N5M0J5%k0j5k0J5J5J0j0k5nJ0J0j5j0j0J0K5K0K5K0J0j0k5k0J0NJ0J5J0
7587A00J5J0nnj0k0k0k0nj5j0k0k5k0NJ0J5L0K5J5J5%%j0l0l0l0k0J0K0J5J5j0J0%%%j0j0
7585a5NK0J5J0j0j0l0l0nK5K5K0M0J5K0J5J5j0k5k5%K0L0K5K0Nm0m5k0%K0J5J0J0j0nk5k5
7582E0j5j5%J5K0K0NNk5l5l0l5nK0L0K5Nj5j5NK0M0NJ0k0j5J5J0%k0j5j0nnnj0j0j0NJ0K0
7579B0J5K0K0J0Nnn%NJ0%j5j0nk0l5k5l0j0J0NL5L5L5M0K0%j0j0%nl5l0k5k5j5j5K0K0J0N
7577A0J0J0J5J5J5J5J0J5J5K5J0J0j5k0%K5J0nj5j5nnk5k0k5k0j5%NNJ5K0J5J0J0J0NNnnk0
7574I5%J5%j5k0%J0J5J0j5j5k0NK0M5L0J5l5l5m0k5k5nJ0NJ0J0J5K0J0nk5m5l0j0%Nj5j5%
7571e0nJ0nk0nK5K5J5nNN%%nk5k0k5%K0J5NNNK0K0J0j0Nj5nj0l0j0j0J0%%J5J5J0J0J0NJ5
7568B5j0nJ0%%%%nn%NK5%nnl0%J5K0N%%j0j0j0J0J5%n%%%%%NnnN%J5nj0J5NJ0n%NNnJ5nnJ0
7564G5%K0%nnk0j5J5J0J0J0%k5j0j5J5J5%Nj0nNNj5NJ0J0%k0k5%J0NK5K5NNk0j5k0l0j5NJ5
7561C5nj5j0%J5K0%%J5K0%k5k0nnnnJ0L5L0M0J5%k0k5k5k0j0K5K0nj0l0j0j5NNJ0j5j0j5n
7559a0nK5L0K0K0NL0J5%k5m5m0l5k5nJ0J0J0J0j5j0nJ0J0J0j5j5j0nnK0K5M0L5L0K0nj5j5
7556H0n%%nJ5J0J0J0j0l0m0k5%nj0%K5M5M0K0J0J5%%k0j5k5nJ0k0l5l5%J5K5K5J5nn%%%NN
7553H5nnJ0J0J0j0j0K0J0j0k0j5nnj0nj0j0n%N%J5K0Nj0k5m0j5K0L5L0L0nj5j5j5j5%K5J5
7550F5Nk0k5%NJ0j0k5l5NL0nk0k0%L0N0L0J5k0m0m0k0J0J0%%nn%K0K5J0j5j5NN%NNJ0j0%J5
7547C5J5%j0k0%K0K5%%%Nj0l0l5l0j0J5K0K0J5K0M0M0Nnj5k0NJ0J0J5%nj5j5nJ0N%%%k5k5
7544E5l0NK0K0J0J5%k0j5k0j0j5j0j0k5k0%NJ0J0J0%J0NJ0J5J5J5K0K0K0%nnNNj0nN%j0j5
7541H0j5j0k5k0j0J0J0L0K0K5j0j0j5k0nn%nJ0Nj0j0j5NJ0j0l0j0J5J0nnnJ5J5%n%NNN%nn
7538A0J0J0J5nj0nk0k0K0J5j0%n%j0j0j0J5J0j5%%J0j0%nK0%nj0%j0%J0K0J5J0k5%%NK5J5
7535E0J5%j5%%J5J5nJ0J0J5k0j5j0nk5k5k5k0nJ5L0L0J5J0N%nJ0J5J5nj0%j0J0L0L0K5%j5
7533A55l0l0nJ5K5k0p0o5l5nJ0j5nnJ5J5NNNNnk5j0K5M0J5%%J0M0J5j5l5l5n%j0l0k0k0j0
7530a05j0nK0L0J0J0J5K0j0nj0nnK5K0L5L5L0%j0k0j5k0j5NJ5nj5l5j5J0K0N0L0K5nnNNj0
7527I0j0J0J0%k0j5J0K0K0NJ0%Nj0j0j0nn%j0j0k0NJ0J5j0nNN%nnnj5j5nJ5J0nj0nJ5L0K0
7524A00NNNJ5%l5l5k5k0%nnj0%K5K0NJ5J5K0Nj0nk5k5k5n%%j0k0j5NJ5J5j0j0nn%K5K0J0j0
7521A0j5k0%K0J5J0J0K0K0j0l0k0%K5K5K5J0j0j5n%k0k0n%n%%K5K0N%j5%J5J5nj5%%Nj5k0
7518C0NNJ0j0j0j0j0J0Nj5j5j0%K0NJ5nk5j0j0%K5nnn%J0J5NNj5j0J0L0K5Nj5n0l5j5NK5J5
7515eK0J0J0NJ0K0K5K0Nnj0K5K5J0k5m0k5j0j5k0k0j5m0j5%L0L5NJ0J0N%%N%K0n%%nJ5%n%
7512F0j0J0NJ0J0J0j0nl0l0j0%L5L0M0J5%NNj0j0j0j0j0j0j5j5J0NJ0j0k0nK0J5J0J0j0%j0
7509G5k5l0l0k5k0j0J0K0K0K5M5M0M0J5j5j5k0j5k0j5%J0j0j0j0N%%%N%K0%%%k0j5k0k0j0
7507b5j0J0J0L0L5K5L5Nk0j5j5%NNK0J5nl0k5%J0J5J5j5j0nj5%%J5J5%%k0k5%%%%j5NJ0j0
7504B0j0nNNk0k0%J5L0%j0J0%NJ0J0K0nl0%K0J5nk5j5K0K5K0J0J0J0J0j5j5nnj5l0k0J5J5
7501E0nn%J5nNNN%%NK0%nnK0K0n%k0NJ5J5K0%k0j5k0k5NK0K0J5j5m5k0k0J0L0J0N%K0J5J0
7498A30NNNj0j0l5k5k5j0J0NNnnn%J0NNNJ5K0J0NJ0NNj0k0k0j0j0j0j0NJ0K0nj0nJ5K0K0N
7495A15l0l0k5n%%%n%%%%%%nn%%nj0nJ0L5L5K5Nnj0%%j0j0nj0k0j5n%NN%K0%%%J5M0K0j0k0
7492H5%K0K0%%N%%%NN%j5k0%%%k0j0j0nj0j0j0j0j5%nj0j0J0J5J5nn%j0j0%%K0M0L0J0nj0
7488G5J0k0j5k0nJ5%J0j0j0%%%nJ5J0j0j5N%%%NNnn%%%Nj5j5l0nnJ0K5K0J0J0j0nnj0%K0N
7485C5Nk0j5j0%j0%NJ0NNJ0J0NJ0NJ0NNJ5J5NNk0%J0J0J5J0j0j0j0j0K0J5%j5j0J5J0K0k0
7482A30m0n0j0J0J5Nk0l0nNNj0l0k5nJ0L5J0J0j0j0nJ0J0%j0J0NJ0nJ5K5K0%NL0J0Nk0k0k0
7480F5k0k5j5%J0J0j5%%%NNN%%NJ0j0%NNj0j5NJ0%j0j0j5k0j0NK5J5K0K5n%J5K0L5J5n%k5
7477A05k5j5j5NNJ0J5%%k0j5j5j5%nj0j0j0j0J0J0j0l0j5%K0K5Nj5J0NJ5%%%%nJ0NK5K5K0
7474H5K0Nk0nj0j5j0j0j5%%J5J0J5K0J0J0l0k5k0NK5J5K0J0J0N%nj0j0J0J0Nj5l0k5j0J0J5
7471F5K0NNJ0NN%%k0NNnn%J5J5K0K5K0J5j0j0nnj0n%nk5k0k0j5j0j5l5j5%nj0NK0N0K0%l0
7468E0m0m0j5%NN%J0K0J5L5L5L0J0n%%%j5l0k5nn%j5j5J5K0L0J5j5j0j0nK0K0J5n%J0j0nN
7465I5Nnj0%N%n%%nnNNl0l5j0j5k5k5k5nJ0K5N5N0K0n%%NJ0J0j0J0NJ5%j5j0NK5J5K0nl5k0
7462I5k0j0nl0j0k5k0NNNj5l0n%K5K0j5j5NNNn%j0j0j0j0%%NK5K5K5NL0K0j0k0k0J0J0Nj5
7459B0j0nJ0J0L0L0K5L0Nj5%nJ0j0j5j5%%j0j0NNJ5J5%%J0J0N%k5k0%%j5j5j0J0J0j0k5l0
7456A0k0%J5L0K5nj5k0j5NNNnn%%NNn%J0j0n%NNnnK0K0J5%NJ0nj0j0J0J0nj0j0nJ0j0j0k5
7453A0k0k0k5j5k0N%J0L0L5J5nn%nn%nnN%J0J5NNNJ0%NK5J5k0k5k0k0NJ0%NNN%NL0L0K0j5
7450I0k5k5j0nN%k0k0j5j5%%J0J0J0J0K5K5%Nnj0L0L0K5K5j0%j5j0k0j5o0k0j0NJ0J0%%nn
7447EJ5J5M0M5K0J5%nj5k0k0k0j0J5K0j5k0j5k0k0J0NL0K5L5Nj0j0N%%%j0j0J0J0J0J0nj0
7444A10l0l0k5k5j0j0j5k0j5j5j0K5L0L5K5L0K0n%%nl0l0l0j0J5K0K0nj5k5%K5K0J5J0j5N
7441C0%J0J0%NNN%J0K5J0k5j5j5%J5J5%k0k0nj0nnn%nk5%J0j0nnK0K0K5K0J5NNj5j0k0k0k5
7438enJ5J0Nj0%nJ0Nj0nk0k5NK5L0L0J5j5l0l5%J5Nk0nnN%K5K5L0J5%%%%%k0k0N%l5m0k5j0
7435g0K0L5L5M5K0NN%J0%%%k5j5j0j0J0J5J5Nj5J0J0K0%nnj0J0j5Nnnj5j0nnJ0nj0j5nJ5K5
7432F5L0J0l0m0k5nNNNj0nNJ0N%J5J0NNJ0J0j5j0nj0%k5j5NK0J5L0K5K5K0%k0k5l0l0k5j0
7429@J0J0J0j5j0k5k5j5k0J0K5L5J0J0NK5%j0j0%j0j5NJ5J5J0NK0K0J5nj5j5nNnj0j5j5n%
7427A5j5j5k5n%nnK0K0%l0k5j0nJ5K0K0K0n%nnJ0J0K0K0K5K0NJ0j0j0l0l5L5L5L5L0%%j5n
7424A25j0j0j0j0k0j5n%j0nJ0J0%%N%%%n%%N%%j5k0K0J0%%nnj0j0NN%NnnNM0N0L0j0k5m0l5
7420D0l0nK5M5J5K0j0j0j0j0j0j0j5j5j0nJ0J0J0J0N%J5J0K0K0j0m5l0k5j0j5K0M0K0j0j0
7418D0j5j5j5j5j5K0K0%NnnJ0J0%%%%J0J0K0J5J0Nj0nl5l5m0l5j0j0K0J5N5N0J5K0j0nnnj0
7415E0k0J0NJ0J0j5k0l5m0j5NL0M5M0M5L5J0k0j5NJ0k5k0%%J0J0n%j5j0K0J5n%j0j0k5k0j0
7412C0K5J5J5k0j5j0j0J0J5K0J5nj0l0l5k5k5nnK5K5K0K0%%n%j5j0k0k0j5J5L5J5%nJ0J0K0
7410E5K0NJ0n%j0%J0J0NJ0nj0nj0J0NK5Nj0j0j0nk5j5m0j0k0%J5K0J5K0J5J0j0nNJ0K0j0m0
7407D5l5j0J0J0j0l5l5k0%L5L0K0J5%%%NNL0K0K5Nj5j5j5%%j5j0j0j0J0L0K5J0k0j0k0k0n
7404B0J0J5J5%%k0k0%K0J0J5%j5j0j0J0NK0K0L0NK0%%nj0j0k0j5n%N%%%J5J0Nj5l5l0l0j0
7401a0j0j0j0nj0j0nK5N0M5K5K0K0nk0k5j0j5%%n%j5J0J0J0j5j5J5J0J5J0j0NK0K0nnnnJ0
7398I5nnj0%j0J0j5Nk0N%%%%%nnl0k5m0k0j5K0L0L5J0j0j0j0K0J5L0K5J5J5%%J0NJ0J0J0j5
7395A25j5j5%%%%j0k5j0j0j0j0nJ5L0K5J0j0k5l0%J5K5L0J0j0j5j5k0j5nJ0J5nj0J5K5K5%
7393A05k0k5%%%Nj5j5j5%%j0k5j5J5K5N0K5K0%k0nnj0nJ0J5J0j0k5l0k0k0n%j0J5J0J0nj0
7390enK0K0nJ0J0J0NJ0J0J5J0k0J0J5J5J0j0k5k5l0j5nn%nk0k0l0j0%%nj0%J5K5K5K0J0NJ0
7387C0J5J5J0k0l0l5j5NJ0K0J0J0Nk0nJ5J0%k0nJ5J0J0Nj5k0%nN%j0j5nJ5J5%j5j0%K0NNJ5
7384C0L5K0K0%l0m5m5k0J0L0K5K0%nnj0j5j0j5nj0%NNJ0J5M0NNK5K5%%j0j0N%k5k5j5k0n%
7381Enn%%J5K0j0j0n0l0NL5L5J5j0j5j0j5N%L5M0J0J5j0n%%k5k5J0J0%NK0K0J0J0J0J0K5j0
7378A30j5k0l0k5J0J0J0Nnn%nNJ0J0NnnJ5J0j0%n%Nk0k0k5J0J0%%k0j5j0j5n%K5L0nk0m0%
7375b5L0L0J5J5j0j5J0NJ0NnnNJ0%%%%N%nj0j5k0k0j5l0j5%Nj0J0L0L5K0%j0j0j0j0J0J5N
7372C0J0nnnnK0nNN%Nj0n%K0NNn%j0j0%K0J5J5j0k5NN%Nj0j5j5j0j0nj5j5k0J0J0J0%%%%J0
7369eJ0NJ0j0j5j0j0J5J5L5K0nk0j5j0j5j5k5k5%K5N5N5J5J5%%k5k0j5J5L5M0K0K5%k0k0j5
7366A15j0j0l5l5k0nN%J5J5J5nj5m0m0k0nnJ0K5M0J5nj0j0J0%%%%N%j5k0%K5J5nj0j0NNNK5
7363B0K5K5Nk0N%NNj5N%N%Nnnnnk5k5m5m5j0K0M5L0nk5%L0L5K0j0nk0j5l5k5k0J0K0K5K0K5
7360B0Nj5j5k0%k0j5%N%J0J0j0nNK0N5L0NJ0%%j0nnnJ0J0Nk0J0NJ0j5j0j0J0n%k5j5j0j0j5
7357b5j0J0K0L5M5M0K5J0k0j5j0nn%j0j0nnnnK0K5NJ0l0k0j0j0k5k5k0J5K0%%%J0K0%J0j0
7355D0%J5K0%Nj0j0NJ0j0nj0k0J0J0NJ0j5j5nnK5K5%%k0k5k0j5nj0J5J0K0K5J5K0%%J0NJ5
7352A15J5k5k0l5m0k0j5J5K0NNj5k0k5k0J0J5J5j0j5K0L5M0M5J0j0nl0l5J0J0L0L0NNk0m5
7349E0m5l5NK0K0K5J0J5j5j0j0j5NJ0j0j0NN%nj0j0NN%j0%nj0nj0j0nnnj0nnJ0M5L5M0L0L5
7346A15K5J0k0l5l0n%J5J0nj5j5j0j0%%%nj5j5NNnk5n%K0K0K0K0Nj5J0%J5J0K0J0%nj5l0l5
7343B0l5l0%L0L0K5Nj5j0j0nk0k0nJ5NNNL0K0K5J5nj0n%nN%j0nN%J0N%k0j0j0%%j0nj0j0N
7340eJ0k0k0j0j0nJ5J0J0L5L0L5K0K5K0j5j5j5K0K5j0k5j0%%%NNJ0nnj0j0%K0%J0j5j0NN%
7337A00j5l5l0j0j0J5K0J5J5J5nk5k0%L5K0%j0j5%%J5K0%j5k0%nk0l5l5k0%%%nj0l0n%K0L0
7335e5L0L0J0nnj0k0NK0J5nnj0NNJ0J5j5j0%K5J0K0%nNK5M0%k0m0j5NN%NJ0Nj5%%NJ0NNN%
7331I5k0%J0J0Nj0k5k5nnnk0j0j0K0%j0j0j0J0J5nj5j0K0K0nl0j0NK5K5J0NNNnnj0j0j0j5
7328a0%nj0j5j5K0M5N0K5nj5k0%J5K0nJ0J0%k5k5l0k0k0k0j5NJ0J0j0nnJ0K0J0J5J0J5NNK0
7326E5K0J5nN%J5J0J0j0l0k5l0k5j0j0J0J5J0J0J0J5J0j5l0k5j0J0K5K0%NJ5NL0K5Nj5k5m5
7323D0k0k5j5NNK0L5J5%j5k0NK5NnnNN%%%%NJ0nnNNn%j0nNJ0nj0%%K0%j0j0%N%Nk0%J5%j0
7320E0j0J0N%n%%%%J0j0nnJ0J0k0j0j5NJ0NNJ0%k0k0k5%J5K0K0J0j5j5NN%j0n%N%K0J5J0J0
7316G5j5%%K5J0j0j0J0K5K0j5l0k5m0l5%K0M5M0J5%j0j0nk5k0k0k0j0NK0K0N%%NJ0%k5j5j5
7314ej0nj5J0K0K5K0nn%%K0K5J5j5j0j5j5%K5Nj0nj0j0j5nK0nnnnJ0J0J5J5J5J5NJ0j0nnk5
7311F0l0nn%J0K5L0K5J0nj5j5k5nk0j5j5j5j5j5j5j5J5M0J5n%%K5L0K0K5%k5%nnj5j5J0j0
7308C0j0k0%J5J5J0k0J0J0%J0J5J5j5k0k5j0J0J5J0k5j0NN%j0nNNNK0K0nnK0K5K0%j0j0k0
7305G5k5k0n%n%j0j5J0%J0J0J0J0J5J5J0Nj5j0%%K5nk0j5j5N%%k0j5j0J5K5Nj0k5j5NJ0NK0
7302C0J5K5Nj5k0j0j0%NJ0J0NNK0%k0%J0J5K5K0%k0m0j5J0K5J0j0k0k0NNj5j0j0Nnnj5j5%
7299a5nj5k0j5J0K0K5J0J5K0J5J5K0K0%j5k0j0N%nj0j0j5k5l0nJ0K5L5L5J5nnnnm5n0n0nL0
7296f0M5L0N%J5J5%NNNNNK0K0%n%K0K0%j0j5nJ0%%j5j5j5j5k5l0J0L0J5nk5k5k0%NNJ0J5M0
7293G0M0K5NK0K0J5%k5l0k5nnk5l0k5j0J0J5j0j0%K0%k0j0J5J5K5%nj0NN%NJ0J5nnn%J0j5
7290G0%k0%J0NNnk5%j0NN%%J0j0j0j0J5J0K0L0K0J0j0j0j0j0l0l5k5%J5J0%%%j0j0j5j0NK5
7288EM5K5nnj0k5k5j5%K0K0K0K0Nj0j5j0j0J0n%nj0NN%%j0j0%J0j0j0j5J0J0j0j0J0Nj0j0
7285b0j0J0L0L0J0j5j0J5J5nk5j5nJ0J0K0K0M0L5J0%j0j0j5j0k0j0l0k5k5J0J5J0%NN%K0J0
7282G0J5K0K0%nK0j0k5l0l5k0k5%%N%J5L5J5nj0j5k5n%N%NNJ0%%%K0K0N%NJ5J0J5nnk5k0%
7279F5%Nj0nJ0J0j0j0nJ5L0L5K0%k0j5%nnk5k0%J5J0K0K5nk0l0k5NK0J0J0J0N%k0k5k5%k0
7276B0k5k5%K0n%j5j0k0k0j0L0L0L5K0Nnnj0n%nj0j0nK0J5J0K0K0NNJ0J5L0Nn%j0n%j5k0j5
7273F0NL0K0J5nk0k5k0j5j0J0J0Nk0k5nN%J5J0J5nj5NNN%%l0%J0M5K0Nn%nk5j5NJ0J0K5K5
7270A25J5J0j0j5k0k0l0l5k5j0K0J5NNj0nnnNL0L5J5nk0%%j0j0nj0k0J0%%j0nnn%%J0N%NJ5
7267C0%%J5NJ0%k5k0j5NK5J0j0NNJ5J0%%%%nnnj0j5J5J0Nj5j0k0j5%K0J0J5j0k0n%%J0J0J0
7264C5j0j5NK0Nj5j5J0NK5J5J0%j0J0L0L5%k0m0k0k5%k0j5NL5L5M5K0Nj5k0%J5j0k0j5n%%
7261G5%j0n%%nk5j5j0nk5j0j0J0J0J5K0n%K0K0K0J0j5j5NNNN%%K0K5J5j0k0j5j5nk0l0k0%
7258a0K5L0J5j5k5k5%K0K5%l5l5NK0J0J5J5J5L5M0J5k0l5k5l0j0nnnl0j0NK5K0J0J5J0J0N
7256F5J0K0J5J0nnnk0NJ5j0%%nn%%%n%%N%k5j0%K0J5J5nj0J0NNJ0nn%nn%nnNNK0J5J0J0J0
7252A60J0j0j0k5k0l5l0k0J5j0nj0k0j5j0%n%nK0J5NNNNJ5J5Nj0nnJ5J5J0nj0l0m0k0J0J0
7249b0NNnnJ0NN%%L0K5K0%%k0j5j0NK5J5J0%J0NNJ0m0j0n%j5j5%%%Nn%j5NL5J0%m0m0m0k5
7246h0%K0K0K5K0N%J0%J5J0J0J0NNJ0K0K0K0Nk0j5l5l5l5j0nNJ0%NnnJ5K0K0K0N%K5K0K5j5
7243A40k5l0%nK0K0K0K0J0j5k5k5k5nK0K5NN%nj0l5l0j0%%J0%J0J0nn%j0j5k0nJ0M0J0J5%
7240H5k0j5nL0K5K5J5K0J0%j5j5k5k0k0%K0K0%k5l0l5n%k0j5j0K5L5L5K5K0J5J5nj5j0nNk0
7238I5j0j0nn%%J0J5%%J0Nnj0j5j5nnk5nJ0J5N%J0NK0nnJ0j0k0k5k0J0J0nJ5K0%NNJ5J0K0
7235A15%nk0j0nnJ5L0L5J0j0k0j5j0nj5k0%nJ5K0J0j0%j0J0%k0j5l0j0j0NK5K5K5K0NNn%%
7232A15K0N%%nj0k0k0k5k5k5k0nNj0nK0K5K0%k0j5k0NK0K5K5J5j0j5k0k0NJ0J5J5J5J5K0n
7229A00%k0k0m0m5m0nJ5M5L0J0j5j5j5Nj0j0j0J0J5K0K0M0L5J5k0k0k0nNNk0k5j0NK0K0J0
7226F0j0j0l0k0k0N%K5K5L5N%nj0nNJ0NNJ5J5%%nJ5%k5j0%%%%nNNJ5j0j0NJ5J0j5l5k5j0N
7223B5J0J0J0N%J0J0nK0%%j5j5j0j0%%j5j0J0J5j5j5nK0L0J5j0%nNK0J5J5J5nn%K0J0j0j0
7220A30nj0j0k0k0%nJ5K0%%nnK0K0J0nk5l0j0j5%%%J5K0K0k0j5k0l0k5j0J0J5J0J0k0j5J0
7218EJ5J0nn%NK5L0L5K5%J0j5j5k0NJ0nk5k0nJ5%nnJ5J5L0J0n%j5k0nnJ5j0k0j5j5K0K5J0
7215I5k0j5l0l5l5j5J0Nj5j0nj0J5L0L0K0Nj5k0j0k0%%%J0j0j5J0K0M0L0L0J0nj5j5NN%%j5
7212D0j0%K0K0%j0k0k0j5NL0%J0j0%n%NJ0%j5%%nj0%%j0l0k5J0L0M5M5N0M5J0nj5k5k0k0m0
7209F5n0n0m0nK5K0K5K0%%%%%%%%nk5k5%nJ5L0L0K5%j5j5NN%Nj5j0J0J0L0%nnk0%J5J5NnN
7206F5%nn%NJ5nj0nn%k0j5k5k5j0J5K5L0L0J0Nj0j5j5j0j5nJ5nj0nj0K0N%K5J0J5J0J5nK0
7203A00J5J5Nl0m0k5J0J0L5L0J0k0l0k5nJ0J5nNNJ0nn%J5nj0j0J0J0NJ0j0nJ0J0J0j5m0m0
7200C0k0j5J0J5NNk0%J0%j0nj0J0NJ0%n%NnK0K5K0K5K0Nj0k5k0j0nk0%nnk0j0n%%%j0nN%K0
7197EJ0K5K5K0K0K0J5Nj0k0nj0j0j0j0N%j0nJ0J5j5j0nn%NNN%k5nnk0k0l5l0N%K0K0L5L5J5
7194E5j5k5%K5K0K5K5nl0k0nNNnk5k0j5J5J0%NK0J5NJ0%K5Nk0k5k5j5j0nk0l0l5k0%K5M0J5
7191b0nl0k5NJ0K0K0K0L5L5L0M5K5j0m0m0j5%J5J0J0j5j0k0%K5K5J5j5m0k5j0j5nNNN%nj0
7188El5k0%n%k5k0j0J5K5K0K0K5Nj5j5j5nJ5L0K5J5nj5j0NJ0j0l5k0j0J0%J0NK5M5K0K5J0
7186I5J0K0%j0l0k5N%nNJ0NJ0j0J0K0%n%j5j5j5k0%%K0J5L0K5L0L5J0J5%nj5j5k5k0%%NNj0
7183A40%J5J5J0l0k5l5nnj5j5j5m0j0%J5J0%nNN%NJ0nnj0J0J0J0Nj0j0j5k0NK5J0J0%nJ5K0
7180G0J5j0k5nNK5K5Nj5j5j5J5L0J0nk0j5j0J5J5J5nj0j5m0l5l0j0%k5%j0%J5K0J5%NJ0J0
7177EJ0J0nnn%j5NnnNJ0K0K5J0J5J0J5n%k0NL0Nj0k5k5n%J0k5k5nNJ0J0n%K0K0J0j0l0l0n
7174@K5L5j0l0l0nK0J0L5L5L5%k0nj0%%Nj5j0nj0J0j0j0k0j0%%J0J5N%J0J0NJ0J0%nnj5%N
7171F5Nn%%k5j0j0%%j0nj0j0nnj0n%%J5j0NN%%NNJ0K5K0K0Nnn%n%j0J0%k0j0Nnnj0j0%%J0
7168EK5J5nj0j0%%J0K5L0L0%k0k5j0%%n%n%%n%%j0j0k5n%NK0K5K0K5j0j0j5k0j5j0n%j0j0
7164a5j0j0J0J5J5J0%nK0K0K5j0k5k5NM0L0L5J5j0k5k5k0k0%nJ5J5%NN%J5J5M0M0J5J5l0k5
7162A60l5m0%nL0L0j0j0nj0k0k0k5k0%%%%%%%NK5K5K0J5l0l0l0k5j0j5J5K5L0j0k5k5%NK0
7159EK5J5K0j5j0J0J0N%%%J0J0J5J5n%j5j0j0j5k0k0nj0NJ0nnJ5K0%j5j0L0L0J5J5K0J5nj0
7156A30m5n0n0l5NNNK0K0K5L0j0%k0k0k0%J5NN%N%j5NK0K0M0J5nnj0j5nj0%k0k5%J0J0n%J0
7153C5J5%%j0nn%%N%k5k0k0J0J0Nj5k0nJ5J5%J0J5K0%J0j0K0NJ0K0L0%k0k0Nnk0l5j5j0J0
7150E%K0J0J5J0J5J0J0J0j0k0j5%nnk0%NNJ0J5K0Nj5m5k0j5j0%%K5K0nl0l0j0NN%%L0N0O0
7147A05N5K5k5k5k5k5k0l5l5j5j5nn%%J0Nnj0nK5L5J0NNL0K0J0J0%%%%J0J0nj0k0k5NJ0%%
7144G5j5k5j5k0n%j0l5k0J0M5N5K0j0k5k0l0l0j5J0L0K5%%j0j0%%L0K5K5K5n%J5K0j0m0m0
7142B0j5k5nJ5L0L5L5nj0j0j0N%N%J0J0n%%%N%J0J0j0j0NNn%K0K0j0j5k0k5NL0J0k0k0%%%
7139F5j0j5J0Nj0j0j0j0J5L5K0K0%j5j5j5J5J0J5nj0j0j0j0j5J0J0Nj0l5k5l0k5j0K5N0L5
7136D0L5J0j0j5j5j5j0%n%%J5J0NNNNnk5k0NNNNJ0K0K0K0Nj0l0l0j0K0K0K5K5J5J5j0j0Nk0
7133A10k5k0nJ5K5K5L0%l5n5l5l5k5k5NNJ0J0J0J0NNN%N%nnNJ0N%%Nj0%nK0J0J0J0J0J0J5
7130A00J0J5j5NNj5j5j0j0J0J5K0%k0j0J0J0J0j5j5j5j5n%k5k0%j0%%k5n%%J0J0K0%J0J5J0
7127D0J0%%%Nnj0J0J0j0%%NnnNNn%%nnj0nJ5%%j0nnj0NNNNNNK0K5J0k0m0l5k0k5J0NNJ0J5
7124@J5J5K0nn%nNJ0NJ0NJ0J0J0%J5K5K0K5j5m0m0k5%nnk5l0j0J0J5%%Nj0J0J0J0NNNNJ0n
7121F5NNJ0Nj5j5k0%%NN%NNNJ0j0J5%K0N%%K5J0j0l0l0m0m0k5j0J5J5K5L0K5K0J5nk0j5k5
7118C5k0nnj5j5j5j5nnn%k0j0%NJ5K0NJ5%NK0K5K5K5J5K0j5l0n5n0k0J5K5L0J5K5J5k0j0n
7115A5NNj0j0j5NK5K5Nj5k0NL0K5L0L5J0J0nj0j5j5l0l5k5k0l0k0K0M0N5K5K0nk5l0J0Nnj0
7112E5nj0%k5n%L0J0k0j5l5j5NL0N0K5J0k0k5k0j0nj0j0%nk5n%%NJ0NNJ0J0NNnnj0j0k0k0
7109f5N%J5J5J0J0L5M0J5k0m5k0k0J0NNJ5K0J0n%%j0nnJ5L5M0J5%j5k0j0nnJ0K0K0k5k0l0
7107D0l0n%K5M5J0J5J0J0K0K0K0j0l0l5j5k0nnj0%k0j0%%NN%%j0j0J5J5NNJ0J5K0K0J0j0%
7104A15nj0j0l0j0%%j0nnJ0K0K0%l0l5nK5K0K0%j5j0%nn%%k0%%K0J0J0j0l0k5l5j5%%NM5J5
7101A0NnK0L5M0K5j5j5n0n0k0n%%K0J5J5nj0N%N%J0n%NJ0j0j0J5L0K0j5j0k5%J5J5L0J0j0
7098I5j5k0nn%j5j0j0j0%%J5K0NNK0nj0j5j5NM0M0L0J0k5k5nJ5%K0L0K5J0j0j5k5j5j0%nk0
7095I5k0%Nnk5nn%j0k0k0l0j0n%j5J0NNn%%J0K0%NN%nJ5J0J5nj0j0nn%nJ0NJ0j0j5j5J0L0
7092EK0K5%%k0j5k0l5j0J5K0K0J5J5NJ0n%%%%%%%nK0%Nn%NJ0K0%k0k5j0j0%%k0m0l0%L5N5
7089C0M0K0j5j5l0k5k0J0K5L0J0J0N%J0J0NJ0n%nnk0n%nnj0j0l5l5l0j5K0L0L0K0J5j0j0j0
7086A0j0NN%NNNNNj0j0nJ5K5%j0j0j0K5L5J5k5k0j0j0j5j0j0%j0j0nnj0nJ5K0K0Nn%j0nN%
7083e%%j0n%%J5J5K0K5Nj0k0j5NNnJ5L5L5K0K5J0NJ5J0%k0m0l5l0k5j0k0j0j5%K0J5J5nJ0
7080D0K0J5J0J0N%k5k5l5j0NJ0N%nj0j0j5j0J0K0%j0k5l0l5k0%%%NJ0NK5K5J0%%J5J5NNJ0
7077A5J5j5l0k5j0J0J0N%NNNJ0N%nk5j5NL0L0K5Nk5k5NK0J5j0j5j5nJ5J5J5n%J5J0K0j0j0
7074F5nNNnnj0j0nj0%%nk5%NN%%nNNJ0J0J0K0%%j0j5nJ5J5nnl0k5l0j5K0K0K0J0J5NJ0j0n
7071C5j0nJ0j0j0j5nnJ0J0j0n%J5%%K5K0M5L0J0j5l5j5J0J0j5j5k0%J0L0L5J5J0J0%%k0l5
7068I5m0m0k5j0%J5K5L0nn%%J5L0L5J5k0k0k0NJ5J5nj0j0nk0k0j5K5J0j0j0j0J0%%j0J0J0
7066E0NJ0%J0K0nN%K0%k0l0k5k0j0%J0J0j0nJ0J0J5K0J5K0K5K0K0J0j0j0j0k5l0k5nnnnnn
7063D0j0j0n%K0%nj0K0%%%K5M5K0nk0k0%J0%%%%l5n0k0K0M5K0Nj5k0k5%nnk0j0J0NL0L0K5
7060H0nj0j0j0%%nk0k0%nJ0NNnk5j0j0j0j0K0L5K0%J0%NN%%%%J0j0k5k0k0k0nnL0L0K0K5%
7057E0Nj0j5nj0%Nnn%nk0nNK0L5Nj5j5J5J0K5K5M0K0%%%l0o0m0j0J0%%%%J5J5J0NNNj0l5j5
7053A5NL0K5K5L0%j0j5j0k0k0nJ0%Nn%N%%nJ0J0nm0l0j0J0NJ0J0J0J0K5L0Nj0nj0nnj0n%j5
7050D5N%K5N0K5J0J5J0%%j5m0k0k0nnnj0J0J0J0J5Nk0l5l0j0j0%%J0J0K0J5%nk0k0k5k5%J5
7048a5K5K0K0j0j0j0K0K0J5K0J0J0J5K0J0j0k5n0l0j5k0%K0K0K0j0k0l0j0NNJ0J0L0NJ0j5
7045F0j5j0j0nJ5K0K0J0J0l0k5k0j5j0%j0%J0J5NN%NJ5K0Nj5%nJ0j5j0J0J5J5J5K0j5j5j5
7042F0k0nnJ5J0NN%nJ5K0j0j0j0J5J5j0nnj0J5N%j0j0nnN%%%%j0%j5j0J0J0j5k0%K0K0j0n
7039C5NJ0J0Nnn%nj5j5%J0K0%%%j0j0K0J5K0nj5j0j5j0J0NNJ0%NK0J5%nj0J5NJ0N%N%nnk5
7036I0m0j5j5j0j5j5NK5K0K5K0J0j5k5l0j5k0j5l0l5j0J5J5K0L5L0K5L0Nn%%%K5J0nk5j5j0
7033D0nnj5j0j0n%nJ0L0L5J5%nj5j5J0N%%j5j0J5J5NJ5J0nl5l0l5%%NJ5J0J5nnj0NN%K0j0
7030C0j5k5nJ5J0M0J0k0k0j0NJ5J0%%%%J0J5%k0j0j5J0K5K0%nJ5M0J5%%k5k0nn%nnJ5K5Nj0
7027A10j5j5j5k5m5l0j0j0J0J0L0J5J5J0J0J5%%NJ5J5J0J5J0J5Nj5l0k5l0l0l0l0j0J0K0K5
7025EJ0J5NN%J5K5N%nJ0M0L5L0J0k5k5k5%%J0N%%n%NNk5m5o0l0nnNJ0J5J0Nk0j5j5%NJ5J5
7022A0K0K5K5Nj5l0l5k0j0j0j0J0M0M0J5nnnJ0N%%N%J0%k5k5k0NK0J5NJ0J5J0nk0k0k0%L0
7019E0K0%j5j5%%N%nj0nnj0nnj0%k0k0%K5K0J5K0L5M0K5%j5j5nJ0K0J5J5nj0j0k0k0j0nK0
7016I5K0J0N%%%n%%%%nnk5m5m5k5K0L5L0K5NNJ0NK0J5n%j0%k0k0k0nj0j5NNJ5J5nK0NNJ5J0
7013A30n%j0%J0NL0Nj0j0nJ0%%J0j0k0l5k0j5nj0nj0J0J0n%n%J0j0k0j5j0j0j0nJ0J0J5NL5
7010D5L0J0j5k0%NJ0%Nnnl5j5%K5L0nk0j5j5%K0L5%%J0%%Nj5j5k5k5nK0J5J5nj0nnJ5K0L0
7007H5L0K5Nnnj5j5nnJ0J0J0Nj5n0o0l0%K0L5K0NNnnNj5NN%k0k5j0J5J0%Nj0j0j0j0%%j5j0
7004d0j5J0J5J5J0Nj0j5%%J5J5K0K5J5j5m0j5j5NJ5J0NN%N%n%%%J0J0j5j5NL5L0L5J5NNj5
7001A25j5nnnk0j0j0NK5J0k0nJ5K0Nj5N%N%%nnnnj5l5j5j5j0j0%%J5J5K5K5K0L0J5J5j0j0
6998A25l0l0l0m0k0j0nJ5K0J5NNNN%Nj5j0J0J0K0%%n%%J0J0j5j5k0j5m0l5j5K0J5nJ0J0K5
6995a5NJ5NK5K5K5%k5m0j5N%NnJ0J0nk0k5l5j5j0%K0K0K5K0NJ0j0nNN%Nj0nj0L0K5J0%k5j5
6992B0j0J5J5NNj0j0j5j0k0j0k0j5k0%K0L0L5K5%l5m5m5j5j0N%%%j0j0%K0K0K5J5J5J5J5%
6989a0NnK0K0N%nj0j0nj0j5j5j0nJ5K0K0J5J5J5J5K0NNk0k0j0nj0j0K0K0Nk5m5m0k5j0nJ5
6987g0K5K5K5K5J5%n%nj0j0j0Nnj0J0J0j0j5j5NK5J5K0j0l0j5%J5J0J0L5J0%NNJ5L5%%k0k0
6984H5j0%j0j0%n%%j0%j0J0J0L5K5nj0l0j5j5%%nnnj0%NJ5J0J5J0%%K5K5%n0m5NL0Nk0k0j5
6981Ej0k5k5nNL0L0K0%j0nnJ0J5j0%%J0K0j0j0%K0L0Nj0j5j5j5K0J5J0Nnj0j0J0J0nj0j5n
6978D0nj5j5j0nJ0NN%nJ0NJ0NN%Nk5k0j5%J0L5L0J5%j5j5j5j0J0n%J5J0%k0k0%NNK0nj5%j0
6975A0J0J5%J5%NNNk0N%j0j5nJ0K0K5%%J0J5J5J0k0j5l0l0k0k0l0j0nK0K0K0J5J0K0J0%nN
6972F0j0J0Nnnk0j5%J5J5nj5j5%K0J5%%%j5j0m0l5j0NL0L0NNj0j5j5k0%%NJ0K0K0L5J5k0k0
6969B0k5%J5K0J5J5j5j5%K0J5J0NK0K5%k0k0%%j0j0k5n%nJ0J0J0J5K0%J0J0Nj5j5j5j0nl0
6966C0NNJ0%%J0J5nnK0K0J0j5k0NJ5K0J0%k5k5j5j5N%N%NJ0J5J5%%j0j5n%nnj5j5K0J5N%n
6963G0J5K0Nj0j5NNJ5%j0j5l5l0k5%J0NJ5J5%J0J0N%nnk5k0nNL0J5J0%k0j5%J0K5J5J5%j5
6960H0k0j5j5j0k5k0j5j5J0NNN%%NJ0L0K5J0%%k5l0j0j0J5K0K0J5J5J5%%%nn%n%nj0j0k0n
6957A0L5L0K5K5nnj0j5j5j0n%j0j0j0J0J0J0j0k5j5k0nJ0K0K5%j0m0m0k0j5K0J5M5M0L0K5
6954I0J5J0j0j0k0j5m0m0j5J0L0K5NNJ0J0K5K5j0j0l5m0n%nj0%nK0K5%%j0nj0n%%NJ0j0nN
6951A0J0%n%%L5K5L0L5J0j5j0j0%n%%j5k0j5j5%%%nj5j5%%J0J0nnJ0%L5L0%j0J0NK5K0n%k5
6948A15k5NJ0j0l0m0nJ5J5J5J5M0M0M0J0Nk0k5l0k0k5k0k0nnNNNNk0k0k0k0k0J5K5L0J5K0
6946G0j0j0j0j0j0j0j5j5K5J5L0K0j0j0k0j5J5L0M0Nj5j5k0j5%nj0j5j0j5%nNJ0J0NnnJ5J5
6943C0K0J5k5k0k0k5K0K0L5K5K5K5nnl0k5j0K0K5%%j0J0Nj0j0j5j5NNJ0N%%J0J0%%k0j5l0
6940C0l0j5j0L5L0L0nnj0j0%J0J0K5L0NJ0k0k0k0k0k0k0k0k5%%%%K0J5L0L5nj0k5k0j0nj5
6937b5j5NL0L5L0%%%%K5L0j0k5l0l0j5%NJ0J5J5K5J0%j5l5j5nnJ0NN%k0j5k0%J0J0J0NJ5L5
6934F0Nj0j0j0nnk5l0nJ0K0K0J5j0j5j0J5N0L0nk5l0k0%N%%%j5j5j0j5N%%K5L0K5nl5k0j0
6932b5K0K0K5%nn%%%%N%N%j0J0J5%nj0j0nNNK0%j5l0j0j0NNj5j5nnJ5j0j0j0j5J0NL0M5K0
6928D0j5j5nj0k0j5l0j0j0j0j0J0K0K5K5K5L0L5K5Nn%k5m0l5j5j5j5%%nk0j5J0K5M0M5L0j5
6926C5j5nJ0J5%k0j5nnJ0j5%nJ0J0%%N%nnNN%NnnNj5j0J5L0j0j0j5J0NNj0k0j5NK0K5J0nn
6923B0j0k5j0J0J5K0L0K5J0%k5k0k5nJ0J5J0j0j5J0J0nnJ5J5J5Nj5m0m0l0j5%N%J0J5J5K5
6920A0K5J0Nnn%%nj0NNK5K5j5j5j5k0%j0j5j0l0j0NL5O5M0L5J0j0j0k0k0N%N%j0j5k0k5NK5
6917D5J0k5l5%J0J0J5J5k0k0k0J0K0M5L5K0j0n%%j5j0nnnj0l0l0k0J0k0m0l0J0K0K5L0K5N
6914EJ0NJ0K0K5J0J0j0nl0l5nnj0j0nj0nj0l0l5k5j0K0N0L5L5K5K0%nnj0j0nnj0nj0M5M0K5
6912H5K5j5j5n%j5j0j0j0j0%j0nk0k0NN%nNNJ0J0N%k0J0J5L0M5K5%k5j0j5%%nnk0k0K0K5K0
6909G5j5j0NJ0L0L5L5Nl0k0k5j5j5j5j0%%J5J0j5k0nnJ5J5K5K0j5j5j5j0j0nn%k0k0J5K0J5
6906C0K0J0NK0L0%NN%%%NJ0%%K0J0k0k5l0l5k5k5K0K0J5K0J0NN%k5m5m5j5K5K5K0j0k0j5k0
6903b0k0J0J0L0L0L0K5%l5n0k0m0k0nK5L5L5K0J5NNj5j0j5j5k5l0l0l0k0NNK0J5J5NNnj0k0
6900i0J0K0L5L5J0j0j5NJ0J0J0j0Nn%j0n%NNNj0nj0j0NNnj0%j5k5k0%K0nJ0K0J5J5J0J5J0
6897C0J0J0NNk5%J5K0K5M5K5nj0j5nnk5k0k0Nn%j5l5k5j0J0NNk0j5N%J0%J0L0J5j0n%N%%j0
6894A0n%NJ0J0%nL0N%nNJ0j0nj5j5J0NK0%j5Nj5NNNJ5K0J0J0j0%j0nj5j5k5l0j5J5K5L0J0
6891F0J0%k0k5k5j5NJ5J5K0K0J5K0nk5j5j5j5j5%K0K5K5J0Nj0j0NNnn%%j0j0j5k0NJ0j0j5
6888EJ5J0Nj5nJ5J0j0j0J5NNn%NNNN%%NJ0K5K5Nnk5k5k5k0k0j0j5j0j0K5L0L5J5nj0J0K0L0
6885A15J5J5J5nj5j5l0nN%j0j0nj0nn%j0k0j5NK0%N%k5nnN%%k0%NJ5L0L0L0%k5j0j0J0J0N
6882G5j0k5%K0J5J0NNJ0%J0J0J5J0NJ5J5nl0l0l5k0j5l0k5l0k5k0j5j5NNNJ0NJ0j0j0J0L0
6880e0L5NNJ5J5J0J0k0k0j0j0N%M0L5L0Nnj0k0%NNj5j5N%j0n%N%%J0J0j5N%%%%K0%nj0nJ5
6876F5%k5l5j0%K5j0j0j0j0NJ0k0j5j5n%NJ0K0J0J5J0K0K0K5j0j0j5k0K0K0K5L0j0nl5l0k5
6874A0k5k0k0J5J0j5j0k5l0J0J5K5K5K0J5j0j5%%J0Nj5j5J0J0K0K0n%j0j5nj0l0k5j0K0J5
6871e5K0%Nk5k0j0K5M0K5Nj0k0j5k5k5j0K0NNNNJ0J0NJ0J5J5N%N%J5J5J5J5j5j0j5k0NK5L0
6868H0%k0k0J0J0nn%Nj0nJ5J5nj5m0%J5N0M0J0nk5k0k5%Nk5k0nj5NJ0%NL0K0Nk0j5%%k0nn
6865@k0%%%J0J0J5J5%%j0j0%K0%nn%J0j5n%K0%j0j0NNJ5nk5j0J5K0L0J0%Nj0J0K0K0J0J5%
6862A40j0%%J0J0NNj5j0k0%%%j0k5k0%%%k0k5j0nK0K0J5J5K5K5K0J0n%j0l0k5k5n%J0j5l0
6859A5l0l5l0j5%K0J5K5M5K5nnj0%%j5j5n%J5J0J0J5K5M5N0M5K0j5j0j0j0l0m5l5m0k0NK5
6857C0L0K5J5K0J0K0J0K0nk0k0k0k5k5j5k0nnK0K0J5J0j0k0l5l5j0J5%K0M0K5J0j0k0%%K0
6854G5K0K0j5l5k0n%nl0nJ0N0L0%nj0NK5J0J0nj0j5k0%%%nj5j5j0n%K0%n%%K0J5%K5K5J5K0
6851A60nj5j5j5j5%J5Nj0k5k5l0j0J0NJ0J0J5J5K5K5J5J5%k0m5l0k5j0%%K0J5Nj0l5j5J5J5
6848D0%%k0k5j5j5J0J0nnnJ5M0M0L0J5nl0j0j0%%Nk0j0nj5j0%nj0j5n%NNNNL5L0M0M0K5NN
6845A65Nk0k0k0k0l0l5l0NJ0j0j5j0%J0j5l0k5NK5K0K0J5nj0j0j5l0k5l0J0J5J5K5N%j0j5
6843h0%K5K0K0K5nj0%L5L0L5K0j5j5k0%%j5j0k0N%k0nJ0%Nk5nJ5J0J0NJ5J0J0J0J5J0J0k0
6840H5NNL0J0j0k0j5j5j5N%j5m0%J0J0J0j5%NJ0J0j0%%%%%%nn%%%%Nnj0%%N%n%%%%%%%J0j0
6836B0j0J0J0NNJ0J0NnJ5Nj5k5%NJ0k5k0%K0K0K0NJ0J5J5J5nj0j0j5j5%J5J0J5J0J0nj5m5
6834G0k0%J5K5N%%K5J0j5l0m0m0nj0NL5M5M5J0%nk5m0m5k0n%%j5l0nJ0K5%J0NNj0NM0L0Nj0
6831E5j0j5J0J0J5j0l0k5l0nnL5K5J0j5k0k5J5M0M0K0k0J0K0K0%j5l5n5o5n0j5L0L5L5K0K0
6828B0K0Nj5k0j5NN%NK0L5M0K0j0k5k5j5j5nJ5J5%k0k0j0J0K0J5J5nk5k5k5k5j0j5nnK5M0
6825eM0M0NN%k0j0j5J0%nnj5j5%K0%j5nJ5L5L5J5nl0k5k0k0j5NNK5M5K5Nk0l0k5K0J5%nk0
6822D0k0j5k5j0J0L0J0n%nJ5J5J0K5J0%%j5%K0K0K5N%%j0k5m5k0k0j5j5j5nn%K0K0K0%%J0
6820C5J0J5J5%Nk0k0%K0L5M5M0Nk0m0m5m5m0k0%Nj5J0K5K0J5J5K0%N%J0J0N%%%N%j0j5nK0
6817I5J0j5l0l0nL0L0K5M0L5L0k0k5l0%%j0nj5j5k0k5NN%j0J0NJ0k0l5j0K0K5K0K0nl0k5n
6814C0%%NN%J0%nJ0Nnn%%%%%Nnj0J0J0j0nj0j0j0j0%nj5j5N%J0J5NNJ0J0j5j0J5K0K0%nnj5
6811C5j5NNj0j0nnJ0K0L0L0K5J0nnJ0J5NNj5j5k5n0l5j5J0N%k0j0j0nJ5J5J5J0K0J0%nn%n
6808C5j0j0n%%%%j5j5j0N%J0K0K5j5NNK0K0NNj5j5j5j5nK0J5J5%%J5K0NNj0k0j0J5N%k0j5
6805E0j0j0n%k0k0%%J0J0NK0K0J5K0nj5j0j5Nl0k5j5J0L0L5J5%j5j5nj0%K5L0L0J0l0k0j5
6802E0nn%n%n%nj5j5nj0%nK0J5J0K0J5K0%j0l5k5l0%j0%J0J0J5n%%NK0K0K0%k0l0k5j5j5j0
6799e5j0j0NM0M0N0L0J5k0l5l0k5n%nJ0NJ0J0J0J0J0J0J5K0J5nj5k0NJ0%j5j0nNNj5j0k0k5
6796e%K0K5J0%nj5%K0K5%J0j5j0k0l5n0l0j5%L5L5L5J5J5nj0nnJ5NJ0j5j5%J5Nj0J5nNN%J0
6793F0Nj5nnNJ0K5K5J0J5k0k0l0%J5L5L0J0J0j0k0k0l5l5k5j0J5J0NNJ5J5J0j0n%nk0k5%K0
6790C5K0J0NJ0j0j0j0NK0L0J0k0j0nnJ0j0k0%n%nnj0j5nnk0%L0L5J5%j0j5l0nJ5K0nnj0J5
6787C5J0J0N%NN%%%K0n%NJ0J5j0%J0j0j0j0j0%Nk0k0nnj0%k5j0%nJ5L0K0nj0NL0K5J0k5l5
6784D0m0%K0L5J5j0j0%NNj0k0J5L0L0K5L0J0l0j0n%k5k5l0k5k5l0%NN%L0J5K5%%NNK0K0L0
6781A25NJ5nnn%nNNj0j0j5J0J0j5k0nJ0N%j0%nj5n%N%Nnnj0n%J0K0M5M0K5K0nj5n%N%j5j0
6778A60j0%NNj0k0m0j0j5j0j0k5j0Nj5n%j0j5k0%J5K0L0K5nk5j5j0J0K0J5J0j0k0%J0J0nk0
6775Ej5J0K0K0j5k0j0j0%j0%j0j5j0j0%J5L0M5M5K0J0j0nk5l0nJ0J0nnJ5J5%nnnnj0%Nj0j0
6772A5j0%J5L0L0NJ0j0j0J0NNj0n%J5J0%K0J0j0m0l5j0j0nK0J5K5Nj0J0n%j5j5k0k5%%K0n
6770B5nj0%%%%K0J0%k5n%J0J0%J0n%J5J0%nnJ5J0j0J0K0Nj5j5%J5%j0j0%NNj5j0J0NJ0j5j0
6766E0j0K0J0J5nJ5J0N%%nn%%n%%%NNJ5J0n%k5nj0j0j5j5nj0j0J0J0J0J0j0%J5K5K5Nj5k5
6763H0k0l0k5%Nn%j0j0J0NNNJ5J5%%J0J0%m5n5m0j0L5M0L5NN%%j0K0%J0%K0L0L0%j5k5k5n
6760F0nj0n%Nj5j0l0l0nJ5K5K0K0K0L0L0J5nl0l5k0%%%j0j0nn%N%NJ5K0J0J5J5j0J0j5j0j0
6758F0nnj0j0J0J0NJ0J5J5%%n%k5k5k0j5j0nnnn%k0j5%J0L5K0J5K0J5J5K5L0j0l0l5m0%J0
6755B0L0%%%Nk0k5j0%K0j0K0%N%nNK0J0j5l0n%%nk0k0%K5J5L5J5j0nj5j0J0K0K5%j0j5k0k0
6752A0j5Nnj0k5k0%%J0J5%j0J5J5J0J0%%%%J0NJ0j0nnK0%j0j0nj0j0j5nj0j0n%K0L5L0K5K0
6749G0K0K0N%nnk0%NNJ0J0J5j0l5l5l5j0%J5J5J5%K0K0Nj0nNj5j0j0%%%%NNNJ0nnnnj5j0j5
6745A5j5n%%K5L5J5k0l0j0n%nJ5L5L5L5Nk0l0n%Nnnj5k0j0J0J5J5J5J5Nj0j0J0n%nj0%nNJ0
6742G5j5m0k0k0nJ5NJ0j0j0k0j5%L0L5J5nnNNK0K0J5J5j5l5%%%%k5N%Nn%nnNNJ5J5Nj5l0n5
6739c5m5l0j0J0M0L5N5L0%nJ5NNN%Nj5j0k5n%Nk5k5j5J0K5K5K5K0Nj0l0k5l0k5%%NNJ0J5K0
6736A0J5K5%j5j5%J0%j0%%N%j5j5%J5K0%j5j5j0NJ0N%J0nnnj0l0j0j5j5j5j5K0J5K0K0nK0
6733a5K0K0J5%j0j0NNJ0j5nj0N%j0j0j0NK5NnnJ0NNJ0J0J5K0K0L5J0J0J0j0j0%k0j5m0nJ5
6731H5Nj5k0k5l0l0j0K5K5N0L5Nj5NNJ0NN%j0l0k5k0%J0j0%J5NJ0%%NJ0%%%nNJ0J0J0%k0%
6727H5j0J0J0%%j5j5m0m0m0k5j0J0K5%J0J5J0J5k0j5K5M5N5K0%l0j5j5k0%N%%%%j0nJ5L0L5
6725I5L5J0%k5k0k0j0nNJ0J0J0j0nNJ0%%%%J0NNJ0%%k0j5j5j5k0k0j5j5%%%n%%%%J0NN%%J5
6721B0%%NK5K0%j0m0l0l5j0J5K5Nj0J0J5J0J5K0NJ0K0L0J0nj0j0k0k0k0k0j0j5%nJ0J0L0J0
6719E0nnj0J0J5J0J5J5%%nnj0J0NNnk0j0j0j0nk0k0j5NK0J5nj0NK0J0j0%k0j5k0J5L5J5%N
6716D5N%nnnnJ0NNj5j5%n%nNNj0j0n%nnK0J0J5j0J5J5J0%%nj0j0n%j0j0NK5NJ0J0J0J0J0J0
6712A05J5%k0nJ0NNj5j5nnk0k0%%n%J0J0J0N%%%Nnj5l5%%Nnnj5j0nnnnj0L0K0%NK5J0N%j0
6709D0j0k0j5k0nnJ0J0j0j5j5j0NJ0M5M5K0K0%N%J0k0j5j5j5nnJ0J0K5K0L0K5k5k0k0j5%n
6706E5J0J0NJ0%%j5j0nn%%j5k0NNJ0J0J5J0%nNJ0k0j5j5j5%J0k5k0k0k0J0J0J5J5J5J0K5K0
6704F5nl0l0k5j0j0L0L0K5K5nnj5j0nnJ5J5K5K5J5J0NJ0j0j0l0k5k5k5nn%K5K0Nj5k0nj0N
6701A0J0NNK0K5K0K0NNNj5k0m0n0l5j0J0NJ0%k0k5k5nJ0K5K0J0j0j0j0%J5K5K0nn%K0K0n%
6698C0Nj5%K5j0nj0%K0j0j0%%K0%j0j0%K5J0k0j5j5K0K0J0J0nj0j5NNJ0J0j0j0j0n%nnnnj5
6695ek0l0k5NN%j0J5L0L0%j0J5J0nj5j5k0j5%NK0%J5J5%NK0K0Nj5NNnj0nK0K5K5J5nnnN%%
6692I5%K0%k0l5l0k0nJ0J5j0j5k0k0%j0%j5k0%K5J0J0J0K5K5K5K5j0k5k0j5K0J5j0k5k0j0
6689b5j0K0K0K5K0J5K0%k0nnj5k0l5k0%%k0j5k0N%K0K5K5K5K5J5J5j0j0j5j0nj0nj0J5NK5
6686C5%nnN%J0J5nk0k5k5nj0Nj5nJ5L5N0M0Nk0j5%%nnnnj0j0j5l5l0j0K5M0K0Nj0nJ5K0K0
6683F0%%NK0K0J0nk0k0nnj0%nnj0NJ5J0%k5k5%J0J0K0%j0j5j0n%K5N%nn%%%%j0J0nnK5K5K5
6680I5J0nnj5j5nNJ5J5NNk0k5k0%K0L5L0J5j0j0n%j5j5j5j5j5NJ0NN%%%J0J5nj0j0NN%j0j0
6677E5nj0J0K5J0J0%j5n%nnnj5%nJ0Nj5j5k0nnJ5L5L0L5L5K5j0k0j5NJ0J0J0j0nk0j5nl0k5
6674E0k0NJ0J5J5n%n%%%N%k0k0J0K5K0nk0%J0J0%%n%J0J0J0%%J0j0nJ0NJ0j5k5k5nnj5k0k0
6671enN%nnk0J0K0M0M0L0J0J5nnk0k5%j0K0L0J5%k5l0m0m0j5%K0K0K0K5%j5l5l0l0k5nK0L5
6668b0L5L5J5J5J5K0%k0l0l5%%%J0J5J0J0NNJ0K5K0J0j5j0j0j0nL0K0K0J0Nj0l0l0j0j0nk5
6665F5nJ0nj5k0k5%J0J0NJ0j0j0j0j0%K0%Nnj0%%K0K0L0J5n%j0j0n%k5k0j0J5J0J5nk5l5j5
6663c0J5L5K5N%K5L0K5J5nj0j5k0Nj5j0j0j5k5k5NK5K0nj5k0%J5K0K0J5J0J0J5J5K5N%Nj5
6660A50k5n0j5%Nj5j0j0nj0j0k0j5j5K0K0K5L0J5J0J5J5nk5k5l0%nJ5L5L0J0%j0%nk0k0j5
6657C5j5j0nj0l0%K5J0J0j0k5k5k0k0nL5L5K0nn%K0K5K5J0n%j0J0%k5j5j0%%nnNk0%%%nl0
6654e0k5j5K5K5K5K0K0J0J0Nj0j5j5J0K0L0L0J5j0m5n0l5l5k0NK0K0J0J0J0NN%NK0J5J5%%
6652F0%%%%nnj0J5n%j0j0k0j0N%N%NNL0L0N0N0J5nk0m5n0k5%K0K0%N%l5m0k5j0j5J0NJ0K5
6648B0J0%n%%NK5N%%N%%%%%%%%nj0J0%nn%NN%%j0%%%%nnJ0%j0j0NNJ5J0%nJ5J5Nj0%k5k0n
6645C5K5K5K0K0n%j5j0%J0j0k0k5%J0J5%nnnk0l5m0l5NL0N0K5L0J0J0Nj5j5l0l0nJ5J5k0n
6642E%NJ0nn%%nJ5%j5j5j5nL5K5J0j5k0j0J0L0N0M0J5%J0NNj0j0nnJ0j5l0l5m5k5n%J0NNK5
6639C0J0j0k0%K0J5M0J5nj0j5NK5K5%Nj0j5nnj0J5J5J5K0K0j0l0j5k0j0j0NN%nn%nn%j5j5
6636C5j5N%K0K0K0J5N%k0m5l5j5%%NJ0K5L0Nj0l5l5m0k0j5%J0K5J5%J0J5K0J5J0%J0%K0J0
6633G0%%NK5L5J5j0j5k0k5l5l5k5j0J0J0%nnJ5K0j0k5j5J5L5J0j0j0j0n%K0M5L0J0J0j0j5
6630H5l0l5l0k0j5%Nnnnnk5nK5M0M5J0%j0j5j5J5J5%%%j5%nN%nn%%J0NnnJ0N%nNNNN%NN%%
6627D0N%k5%K0K5J5nk5k0j0J5J5J5J5K0Nk0j0k5nJ0J0J0J5K5L0Nk5l5l0%nj0j0nJ0K0J5K0
6624I5K0J5%nl0k5nNNj0j0nJ0J0k0l5l0j0nnj0J0L0L5J0%NK0N0K0k0m0k0j5l0j5J0NJ0NNJ0
6621D0NNK0Nj5%nj5m5m0j5%j0j0J0J5L0L0K5J0j5nj0j5J0j0j0k0%K0K5J0j0K0J0K0J0%n%%
6619F5J0J0J0l0m5n0k5n%NJ0J0K0M0K5J0N%J0%NNj0k5l0j0%J0NNNNNj5j5j0NJ5K0K0J0j5k0
6616D0k0j0J0L0K5K0K0NJ0j5m0k5k5nj0M0L5K0J0%%j0nnj0J5J5K0M5L5K5k5k0j0j0l5n0m0
6613E0j0NNJ0J5J0J0j0j5k0k0j0J0%%nj0nK0J5J5J5j0k0k5k0nj0NJ5J5K0K5K5K5J5%j0j0j5
6610I5j0k5k0j0j0J5J5%j0NNJ0NNN%%J0J0L0NJ0j5j0j5k5k0k5%L5L0K5J0Nj0N%nl5m0j5NN
6607D5N%%%J5J0J0j5j0k0J0J0j0nnj0N%nJ0J0J5nj0j0J0%%J0NnnJ0M0L0J5%j5k5l0j5J0J5
6604I0J5J5J5Nj5k0k0%%j5j0j5j5%%%%j5j0NN%j5k5k5k0k5nj0L0K5L5J5J5J0M0L5J5j5k5k0
6602E0j0j0nj0j0%N%%%%%J0J0J0K5K0K0K0nn%k0Nj0nj0nN%K0K0K5%%NNk0n0p0l5k0%%K0L5
6599A0K5%nj0j0nk0k0k0j5j0nJ5M0N0N0K5K0%%NNj5j5j0j0j0nj5j5j0nJ5J5K5K5j5j5n%J5
6596G5J5J5J5n%k0j0NN%%j0j0%%nnNNnnk5k5k0J0K0K5J5J5J5J0Nj5l0%K0J5N%j0j0k5k5J5
6593E0J5K0K5%l5m5l0l0nK0M5O5L0Nk0l5j5j5N%%J0J5j5j0j0j0J0J0%J0j5j0%%k5k0k0k5%
6590e5%J5J5L0L0n%k5k0l0J0K0J5J5K0nnj5K0L5M0j0nl0l0nnJ5J5NN%%n%j0j0%%nnk0NK5K0
6587E5L0K5j0nk0k0j0nl0k5j0j0J5J5J0%J5K0NNJ5J5j5j5k5k5K0J5NNj5k0%%%%j0nJ5K5J5
6584E0J5%nnnJ0N%%n%j5j5l0l5j5j5L5M0M0J5%l0k5NL0K5J5J0%%J0J5N%%%j0j0k0k5NJ0j0
6581F5nk0j5j5nj0j5J5J0%%NNNJ0j0j0nj0%nj5j0J0K0Nj0N%J5J0K5K5J0J0k0k0k0k0N%NNk0
6578ENJ0J0J0J0%K0L5J0NNj0nk5k0j5j5nk0j5NJ5J5J0J5J5k0k0k0NK5K5L0L0L0Nj0n%j5j0
6575A20nJ0J0nnnk0NJ5nnnNL0%nnK0L0K5L0J0j0n0m0m0l0k5k5l0NK0J0J0nn%NJ5J5j0j0j5
6572C0NK0Nn%NN%NN%nn%K0%Nj5k0j5j5NJ0J0j5NL5K0K0Nj5%%J0J5J0N%%j5j5j0nj0j0j0j0
6569F0k0%K0J5J0J0%j0j0j0%%J5nj5j0k0J0%j5Nj0j5NJ0J0j5J0J5J5Nj0k0J0J0%j0j5J5J0
6566E0J0J5N5N0L5Nk5j5m0l5l0j5J0J0%Nk0l0k0k0nK0K0K0J5J5L0L0nl0k0j5NJ0k0j5j5j5
6564B0j0K0%nn%J5n%%%%%%J0J5%j5k0%%n%nnnj5k0K0K5J0J5j0nj0nJ0J5nnnJ5%%n%J5J5nj0
6561D0j5K0L0L0J0J5J0J5j0j0k0k0Nj5k0j0j5%J5J0J0J0nn%%J0Nnk0NK0K5J0%Nj0l5k5k5n
6558C0K0J5J5K0K0J0%k5k0j0j0NN%%k0m0k0%J0L0K0%N%j0j0j0nn%K0K5n%j5NJ5J5K0j0m0m5
6555Ek5j0K0J5L0L0K5K5J0J0j0l5k5nj0j0l0k0j0j0Nk0nJ5j0%n%J5J0J0K5M0K0J0j0NJ0%%
6552H5j0J5%%j0nj0nN%j0j5j0j0%nJ0j5nj0NJ0NJ0J0J5NNk0%NNNNj0j0j5N%N%nJ0j0NNK5L0
6549I5L0J5NNnk5l5l0J0K0J0J5j0nk5%N%k0k0n%J0NK0K0j0j5k0%J5J0K0nnj0%K0K0K0k5k5
6546G5k5k5j5NJ5K0j0%l5j0NN%NJ0J0J0j0%nJ5J0%N%N%N%NN%NN%J0J0%NNNNj5j5k5k0k5J0
6543C5L0L0K0nk5m0l5nK0M0J0nm0k0L0M5L0J0J0J5j5j0l0k0j5j0j5j0J5M0K5%%NNj0J0J0J0
6540A35J5j0j0m5m5m0k5%K5L5J5NNj0J5%%N%j0j0l5l0K0K5J0J5J0J5%Nj5j5j5j0J0J5nnnj0
6537C0J0J5J5nnnNNJ0j5j0j0j0j0j5nj0j5%J5J5J5J0J0J0J0NNNk0j5j5J0J5J0Nnk5n%%J0%
6534D0N%K0L0L0%k0j0j5J0L0L0L0J5j0l5n0n0j0J0J0%k5k5%J5J5K0%j0j0%%%nj5j5NJ0%J0
6531C0j5j0k0%NN%%%%nj0J0NK5L0J5J5nk5k5nJ0%J0NK0K0%%j0J0J0K0K0K5J0l0k5l5k0%J5
6529G5K0K5nj5j5%J5J0J0K0%j0k5j0nN%K5K0J5l0n0l5k5n%%N%N%%nNJ0j0l0k5%L0K5K0%nn
6525C0J5L0K0NN%%nnnj5j0nJ0%nj0NN%%nj0j0J0J5j5j5%J5J5%j0nJ0J0nnN%%NNJ0nnnnj5m0
6522A0j5k0nnj0K0L0K5K5K0L0nk0j5j0nk0j0j5j5j5J0J0J0NNnJ0L0L0L5J0nnl0l0j0j5k0j5
6519enJ5K0K0nnj5j5J5J0J0J0K0N%K0L0K5J0k0k0k5nn%%k5l0k5%J5K0n%%%J5J0J5J0K0J5N
6516A25NJ0j5k5k5j0%k0j5k0J0J0L5J5J5Nj5%k0j5k0nJ5K0K5%k0%n%%j0j0j0j0J0Nj5j5J0
6514A5N%NnL0N0K0nk5j5%j5k0l0j5j0j0J0j0J0K5J0J0%NJ5J5%l0j5j0%K0K0%k0k5k0k0k0k0
6511g5J5N0N0K0j5j5NK5J5K5nk5k5k5%%J0J0NJ0J0J5J5nj0nj5j0j5j5j0n%%%%k5nJ0NJ5%j5
6508a0j0j0J0%%j0NJ0K5NN%J0J5J5%j0j0J0J0NNj5m0l5n0k5n%NNM0M5L0L5K5Nj5j0j5j0k0
6505B0j0j5j5%N%K5J0%J0Nn%j0%J0J5nk5j5NJ5J0J0J0%nj0nJ0K0NNn%nj0%%%nn%%J5L0%%k5
6502F0k0j5k0%N%NNj0nj0J0J0J0J0J5%%NNK0K5NNJ5K0%k5k0%%k0j0j0%%%K5n%J0J0j0nnj0
6499G5J0j0j5%NK5J0j0nJ5K5%nnnnj0j0j5N%j0j5k5j0J0K5M0L5K0j5nj0nj0nNNnnj0j0J0N
6496I0J5J5J0K0%j0j5NJ0Nnl5l5l0l5l5j5j5j0J0J5L5L0M0L0J0j0j0k5nJ5K0K0%j0l0j0j5
6493D0J0J0j0j5j5j0nj0j0nj5K5M0K5J0j5j5k0J5J0K5K5K0K0k0j5j0j0J0J0J0Nnj0j0j0J0
6491H5J0K0J5j5j0j0j0J5J5NNnj0NNk0k0k0k0j0K0N%nnn%NNnnJ0J0nnNNNJ0%nnj0J5J5nnJ5
6487I0J5nnJ5J5nnnj0nj0%%n%j5j0j5j5%Nj5j5nj0j0j0j5j0J5K0J0Nj5j0k5k0J5J5M5M5L0
6484G0K5nn%%j0j0j0j5NN%%J5K0K0J0NNl0l0l5j5J0J0J5J5Nl0l5m0J0%K0Nnnj5NJ5M0K0K0
6481G5nk0m0k0%NJ0J5J0J5%Nj0nJ5J5K0nj0j0k0%K0nj0nj0j0k5k5nJ0K0J5nJ5J0K5K0%j5j0
6479E0j0K5%J0j0j0j5J0L0L5J0j0k0%J0K5K0K0Nj0k0k0l0l5l5j5nJ5K0J5K0K5K5J0n%j5j0
6476A05j5j5NK5J5J0nk0l0k5nJ5J5j0k5l0nj5K0N0K5L0j5j5j0nj0nk0k0j0N%%NNNN%NJ5nn
6473D0%%N%%%N%j0nnnJ5K5K5L0L0K0%l0l5l0j0%%J0j5j5j5j0%J5K0K0Nn%NNj0nn%j5J0NJ5
6470H0j5k0%nj0NJ5j0l5m0nJ5K0K0K0nk0j5%J5K0K0j0%j0%k5k0J0J0j0nj5K0L0Nj0j0l0j0
6467c0K5K0J0nj0nJ5%j5j0j5N%%nnNK0K0%j5NJ0J5j0l0k5NNNN%NK5J0NJ0N%j0J0J0Nk5m5m0
6464d5l0j5%%K5L0L5K0K5K0Nj0k0k0%%%nnJ0K0L5K0%%k0j5%%nj5k0%N%%J5n%nNNn%j0nnK0
6461C5M0M0L5M0%j5j0J0Nk0j0nJ0J0j0k5m5l5l0j0%nK0K0K0n%j0NN%%J0J0N%%K0J0j0n%nj0
6458H5k0%%%%nNJ0NN%NJ0J0%K0NNJ5J5k0j5j0NJ5nj5k5j5j5j0j0k0j5j0k0K5NJ5J5J5K0J0
6455I0J0N%j0nn%%nn%nn%%%nj5j5j5N%k0k0%%j5j0nnnk0NNk0j0NM0O0M5J0%%%k0j0j5n%J0
6451B0n%k0j0j0%J0J5J0%%nJ0J0J0J0N%%j0J0NJ0%%J0%%J0J0%j0j0J0L5L0Nj5%nnj0j5Nj5
6448I5k0%%%j0nj0n%%Nj5n%NNj0j0k0k5%K5K5J0j5l5k0%L0M5K0K0n%%nNNJ0J0nj0j5Nj0nj0
6445E0j5n%j0k5j5NK0K0nnj0j5n%J5J0L0K0K0n%%nnnK5M0K5nn%J0L5J0J0nl0k5k0l0%%nk5
6442F5k5NL0L0J0J0NNNj0j0l0k5%NNJ0K0J0J5%J0%%j5k0k0k0%%J0j0k0k5nn%j5k0k0%NJ0n
6439c5j5j0k0J0K5K0J0NNJ0J0J5NNNNJ0J0nk5l0l0k5NK5K0NNn%n%NNJ5K0K5j0l0l0j5J0J0
6436A0K0K0J5M0M0K0j0l5l5n5j5nnj0j0%J0%%J5K0K0J5K5%k0j5n%%%%%J0N%nNK0J0J0%%NN
6433A15NNnnl0k5j0J0K5K5J5J5Nj5k0k0nnN%j5j5nnJ0j5k0nN%j0nj0J0j5j5nL0K0K0J0J0%
6430F0nk0nJ5L0K0K5%k0j5j0nnJ5J5%Nk5k5k0k0n%Nj5nj0k0%j5J0K5K5J5K0K0%%nk0k0l0k5
6427d0nK0J5nJ5J0J0J0J0J0J0J5j0%nk0j5j5nNnn%%J5n%nj0J0J5J5Nk0j5j0j5j5k0J0L0K5
6424A0K0K0%%K0K5Nj0j5j5J0L5K0%%j0nJ0j0j5k0k0%%k5k0nJ0J5J0J0J0NJ0j5j0j5J0K0nj5
6422D5j5k0%J5J5K5J5nj5k5nK0J0nj0j0J0NJ0j0j5nj0J0%J0J0%%j5NJ0J0J5j5l0%%K0%m0j5
6419enL0K5K5Nnnj5k0k5k5%K0J5J5J5nnk5k0k0NJ0K5L0%j5j5%L0K5J0j5j0j0l0n0n0l5%J5
6416a10K0K0J0NJ5J5K5Nnnk5nK0K0J5k0nJ0J0J0Nk0j5k0nJ5J0Nnl0k5%L0N5L5J5Nj5%Nj0j0
6413E0k0k0NNnnj0j5J0Nnk0m5k0nnJ5J5K0K5l0l5k0J5L5L5K0nnn%K0%Nj0nn%%k0k0k0NJ5J0
6410d5%K0L5L5L0J5j0l0k5k5l0nJ0J0J0K5K0J0NnK5K5J0nj0j0n%%j0j0j5NNJ0J0J0%k0j0j5
6407D0%%NJ0k5k0j0j5J5J0NNj0%J0L0L5K0K0K0L5J0nl5m5m5n0%K5K5%n%%j5j0J5J0%n%%j0
6404D0nNNNJ0K0%j5l5l5j5NK0J5J5J5J5J5J5nJ5Nj5nn%K0J5J0J5J5J0j5m0l5j0j0nj0j0j0
6402B5j0j0NL0K5L5nk5j0j0k0%NL0L0%nnNNnn%J0%j0nnNN%%%nn%K0nN%N%NJ0%%nJ5J0nj5j5
6398A00NJ0%%j0j0k0N%%nk0j0J5J0nk5k5nnj0nN%J0J0J5%%J0J0k0j0j5j0j0j0j0J5J5%Nj5
6395a5NK0J5J0J0J0J0J5J5J0Nn%j0j0j0j0j5J0K0K5K0nk0k5j0j5k0NJ5L0K5J0nn%%j0j0nn
6392G5j5%J5K0J0J0k0j5k5k5j5K0K5K5K0K5J0j0nl0l0k5NK0K5NnnJ0J0J0J0j0nnk0k5k0%K0
6390F0L0L5J5K0M0M0%m5l5m0k5%K0%j0nN%nnNNnnJ5n%%K0J5J5J0NJ0j5j5j0nj0j0j0j0j0J0
6387I5K0J5K0%j5l0m0j0nnN%J5K0K5J0j5l0j5N%%j5j5l5l5k5NJ5J5J5J5J5j0nj0J5L0K0nk5
6384C0nj0j0NNnnj0J0N%j5Nj5j5j5J0J0J0K5K5K5k5k5%NJ5k0k0N%K0K5%%J0J5K5N%%K5K0J0
6381A50j0k0n%%j0j5nnn%%Nj5j0nK0L5J5J0%j5j5j5j5NJ0J0j0k0j5j0j0%J5J0J0J0NJ0J0j0
6378I0j0k0l0J0Nj5m0k5j0K0L5%Nj5NNNJ0j5NNJ0J0k0%NK5M0J5j0j0k5%NJ0J0%k0%NK5K0j0
6375A05NJ0J0J0%%k0k5k0k0n%n%nj0j0j5nJ0K5K5%%nk5l5nL0L0J5j5j5K5K0K5nnj0l0j5j0
6372C0j0%nnNNj0nNNJ0Nj0j0J0Nj0J0%K5J0J5nK0J5J0%%j0j0%%nnk0%nj0j0k0%nJ5J0nJ0K0
6369F5K5Nj0k0%j0j0k5%L0M5M5%j5j0J0J0NJ0N%j5j5nnj5Nj0j0nnj0j5j5NK5K0Nl0nnK0K0
6366I0N%nm0l0k5J0J5%j0nJ5J0J0nnk0j5j0j0J5J5J5K0J0N%N%%NJ0J0J0%NN%J0J0nnk0k5k0
6363E0k0nnj0nj0J0J5J0J0J5L0K5J5%k0j5k0%N%j5j0j5j5nJ5J0J0n%J0J0%Nj0j0j0nk0j5%
6360@%j5NNK5K0N%%j0nj0J0K0J5j0l5k0nJ5J0%%nj0K0M0L0K0k0j0%%%nnj0j5k0nJ5J5J5j0
6357F0j0j0j0%K0L0J0j5l0k5J0K0%%%Nk0j5j0nJ5K0K0j0j0k0j5l0k5n%%K0M0L0K0nJ5J0NN
6354H5k0j5J0K5K0%k0k5j0j0nJ5J0NK0J0K0J5J0J0%%j5NNN%k0nk5j5%%%j5l0j0nN%%nn%%K5
6351D5K0K5Nj5k0j5k5k0j5J0K5L0J0Nnj0j0j0j0nj0j0%J5L5L5NJ0K5K0K0k0l0l0nj0j5j0k0
6348B0NK5J5J0%NNK0J5Nk0k5J0J5K0j0j0j0nj0j0n%nj0%Nj5j0%NJ5nnK0J0J5%%j0%%K5J0N
6345A15J0j5k5k0j5%L0L5J0nk5k5j0NJ5nl5l0k5nNJ0J0J5L0K5J5nl0l5l0l5j0J5K5nj0j0N
6343c5J0%Nn%J0J0K0%%%nj0j0J0%nnj0%J5K0K0J5J5J0J0%nj5l5k5j0nn%%J0J0NJ0%%J5j0j5
6340A0j5j5j5nnJ0J0nnJ0n%J5J5J5%K5L0J5J0%%k0j5%K5K5K5Nj0l0j5%K0K5J0NNk0j5k0j5
6337H0j5j0j5j0j0j0j0j5Nnk0k5l0j0J0K0J5J5K0J0J0K0K0K0K5K0%j0j5j0J5%Nj5j5j0NJ0
6334F5K0j0%k5k0j0j0%NK5K5L0K0J5J0j5j5j5j5%J5L5L0J5nNN%m0k5l5j5NK0J5K0j0k5l0j5
6331D5Nj0k0l5j0%J0NNJ5J0J0nj0n%K0%%nn%n%nK5%j0j0n%NJ0j0n%%M0J0%nNNJ5J5J0J0j0
6328A05j0j5NJ0%j0j0j5%N%nl0k5k5j5NK0K0L0K5J0j5k5n%K0J5J0nnL0K0K5%k0k5l0nnn%j0
6325D0k0j5%K5L0nk0k0j0k0nJ5J0J5NNJ0NK0n%%%%NJ0j0j5%j0%%j0j5j0j0J0%N%nj0J5J0L0
6322E0J0%%K5K0L0J0%nK0K0%%NJ0k0l5k5N%k5j0j0j5j0k5k0nn%N%nJ0J0n%%%J0K5J5J5%j0
6319F5%%n%nn%nJ5L5M0K5J5nj0l0k5k0j0l0l0k5NK0L5J5NNK0K0J5K0j0j0j5N%k0nj0k0l5l5
6316ej5%%NK5J0j0k5k0j0J5J5J0NNJ0J5n%J5K0N%L0L0j0j0nJ0J5J5J5J5%k0k0l5l0l0k0%K0
6313C5K0J0J0nnnn%%j0j0%%J5J5%%%J5K5J0j0l5k5nJ0J0J0j0j0j0j0n%%K5K0NJ0%J5K5J0n
6310A30k0k5l0k5k5k5%%%J5J0NNNNL0J0%%j0NK0J5J0j0nj0n%%nJ5J5NJ0j0nj0nl0l0k5NL5
6307D0L5K0j5nj0J0N%n%nk0k0%nnj5k0%%%J0L0J5K0J0nj5j0%%k0k5j0J0L0J5NJ0j0NK5L0J0
6304A15j5k0j5k5k5NNJ5J0J0J0NNJ5J5K0Nj0k0%j0J0%J0%nnj0j0J0J0%k0j0J0%J0k0j5NJ0
6302G5NNK0J5Nj0k0j5%nj0j0j0j5J5J5J0J0N%J5J5L5K0J0j0%nn%m0m0n0k5NM0L0J0n%j5j5
6299E5k5k0j5J0K5J0j0j5j5NNJ5K5J0j0nJ5NNN%%nnj0j5J0%J0j0nnL0J0nk0m5l5l5j0J5J5
6296d0K5N0L5K0Nj0%K0K0J5j5n0m0k5L0K0L5L5nl0m5k5J5J0J0J5nnnnj5j5j0J0K0Nk0j0k0
6293@NJ0nJ0j5j0J5nnn%J5J0nnNNNNj0j5k5k5j5k0j0j5j5J0M0M0L5J5nl5j5k0J0J0M0L5J5
6290E5K0K0K0%m0l0j5K5K0j0nj5j5j0nnnj0j0K5L0L5M0J5K0k5n0k5%%NJ0J5J5J5J5J0Nl5m0
6288F5j5%%N%NNnnJ0J5j5nj0%NN%nn%J0Nnnk5k5J0NK0k0j5j5NNN%K5K0K0K5%J0NNk5k5m0m0
6284a5NNJ5J5j5nj5j5L0K5J5J5%%k0j5%%K0J5nn%L0J5j0nj0J5J0J0k5l0k5j0j0k5k5k0k5J5
6281g5J5J5J0K5K0%J0J0K0j0m0l5nJ0J5J0J0J5K0J5J0K0J0J0J0k0k0j0j5%%J5K0j0j0k5NK0
6279F5J0n%NJ0j0j0J5J5j5j5j5j5K5J5%%j5j5NJ0L5L0J5K0%%j5l0k5J0J5J5nk5k5%J5k0k0
6276E0j5j5l5nK5O5M5K5Nj5l0k5j0j5j5N%nk5k0%J5K0K0J5N%j5j0j0j5%%J0J0NJ0%%J5J0K0
6273I5j0k0j5j5Nj0nj0j0j0Nnj0nnj0j0J0K0K0J5j5j0j0%k5k0nJ0L0K5J0J0J5J5J0J5%K0K0
6271A15J5J0n%%K5K0%Nnj0J0j0n%Nk0l0l5l0l5nj0%nJ0J5J5J5%%j0j0nL0NJ0%j5k5k5nNJ5
6268B5nnJ5K0J5J0j0m0l5l0l0%j0J5J0J0J0L0K5K0Nj0nk0NJ0J0NJ0J0J5K0J0J0J0k0k0j0J0
6265H5%k0j0j5%NnnJ0J0Nk0k0j5NK0J5nj5j5nj0%%J5nj0j5NK5L0L5J5K0j0j5NNNN%k0m5m5
6262ej0J0NNNN%nk0nJ0J0NNj0j0%N%K0K0J5%k0N%j0j0l5k0%J5J5J0N%K0K0K0Nm0m0j0K0K5
6259C0k0l5m0l0l0j5j5%%%K0L5L5NNNj5l0NL5L0%%NK5K5NNj5k5nj5J0L0L0K5%%nn%nk5m5l0
6256d0%J5K0J5K0%k0j5k0k0j5NL0K5J0J5NJ0%NK0K0%k5j0j0K0%k0k0j5NJ0J0J0J0%j5j5j0
6253A0NNj0j0j0NJ0%J0J0K5K5J0j5l0l0nnj5m0k5nJ0J0NK5L0L0J0j5nnNNJ5nj0nj0j0J0NJ0
6250B0J0nnk5k5NM5O5K5Nj5l0l0j5NK0K0Nj0k5m5m0n%%nnJ0J5J0j5nnNK5L0M0J0j0j0nnj0
6247B0%K5L5L5K0Nj5l5l5l5j0j5J5K0J0K0Nn%%j0nNJ0%%J5J0NNj0l0m0k0NK0M5N0L5Nj5j5
6244A25%%l0nj0nj0nJ5K0J5%%nK0nj5j5nnn%j0n%j0nnj5NJ0K5J0J0J0%K0K0J0j5j5m0k0k5
6241C0%%%n%%NJ0Nj5j5j0j5j5k0j5j0j0J0J5K0K0L5M0J0j0nnj0nj5%%j5nnK0N5K5K0J0j0N
6238A20j5%nnj0%j0j0j0j0J5Nj5j0j0K0K0K5%j5j5j5j5k0j5j5J0NNNJ0J5J5J5J5J0J0j5j0
6236G5j0%J0J0NN%%%%N%N%%%%%%n%%n%K0J5J5J5nk5j5j5J5J5J0K0n%K5J5J5j5k5k0k0j5nn
6232A05j0nj0nk5k5nJ5J5%%%J5J5%Nj0J5J5nNNN%nn%j5j5k0nJ5J0J0J0L0J5%l5l0k0%N%%%
6229F0j0j0j0j5%nNNnk0k0%K0J5%%nJ0J5J0n%%%NJ0J5J0Nj5NNJ0J0N%J5J0NNK0nk5l0j0Nj0
6226H0nk5l0j5j5j5J0%j0j5j5nL0K5%%K0J5K0nnK0nN%J5nj0j0nL0L0J0k0k0j0NNj0%n%nj0
6223D5J0%nk0k5j5j5k0k5j5NK5L0K0%k5k5j5NJ0K0NNJ0J0j0k5k0k0%K0K5N%NJ0L0L5L0Nk5
6220F0m5k0j5NK0J5K0K0Nj5k0k0j5k0k0J0K0J5NNNNn%j0NJ0L0K5j0k0k5j0nNNL5L5L5Nj0l0
6217H5nnJ0J5j0k5l0NJ5nk5k0k0%K5L0J5%NJ0n%J0NNl5l0l5k0%J5K0K0K0L5J0nnK0L5L5J5
6215A80Nj5k0j5j0nj5j0k0k0nnNNN%Nj0j0n%%K0J5K0NNJ0L0nl5l0k5k0j0nNL0NN%%k0j0k5
6212El0J0NK0K5K5K0nj0k5k0nnK0j0j0j5J5L5J5%%n%K0K0K0%l0l0j5NNnk5j5j0J0NNNNNK0
6209E0nj5j5k5nK0J5K0K0L0J0j0k5k5k0J0L0M0K0n%l0k5k5j0N%j0nnnj0J0Nnl0l0k0k0j5J0
6206a00K5K5L5L5M5J5k0m0k0nJ5J0K0K0NJ0J0nj5J5K5J0j5j5j0J0k0k0k5k0j0J0J0N%J5K0
6203E0J0NNNj5k0%J0J0NJ0L0L5J5%m0m0l5m0l5j0J0M0L5%k0j5%J5Nj5%%%J0j0j0j0j0j0j0
6200d0j0j0N%%Nj0j0J0J0J5J5J5J0J5K0J5K0j0j0NNNNj0nN%%J5K0J5Nk0k0j5j0n%K5K0K0K5
6197A40K0l0n5n5j5NL0NNJ0NJ0J0%K0K5L0j5l0l0%K0K0Nj0k5k0k5j0%nJ0J0J0J0j0l0k5k5
6195a5%K0L5L5K5%n%k0j5k5k5J0L0J5J5j5j0n%%NJ5J5NNj0j0j0l0l0j0J0J5j0j0j0j0j5k0
6192e5j5%J0K5L0J5nk0nn%Nn%nnnnJ5J0J5j0j0J5K0Nj0nJ5K0nnN%K0J0K0J5J0j5j5j0l5l5
6189ek5k5k0k0j5J0J5L0L0K0J0j0n%NK0%Nj0J0J5J5J0k5n%K0J5j5m0j5J5nnk5k0nJ5J0nn%
6186c5J0J5J0L0N0L5%%j0j0j0nJ0J0N%j0nJ5%k5k5k0%%k0nnj0j0j0j0k0J5K5K0K5M5K5nk5
6183G0k0j5j5j0J0K0K0L0L5j0k5k5n%J5L0K5Nj5j5k0N%nk0k5J0L0L5K5L0nnnnNK5%k5n0m5
6181F0l5J5K5K5NNN%j0l0m0n%J0J5J5K5J0j5j0nJ5J5nk5j5%J5L0j0k0j5%%J5J5%%NJ0J0K0
6178A25%Nnk5j5%L0K5%j5l0l0l0l0j5j5%NNJ0J5J5%k0k0nJ0NJ0%J5J0%nK0K0%j0k0Nj0j0N
6175B5K5K5K5K5%j0%j0n%K0Nj0k0k5k0k0j0%J0J0j0j5j5k0J0K5L0L0N5M5J0l5n5n5m5l5%L5
6172eL0J5NNJ0L5K0%%%nn%nn%j0n%nJ0%J5J5K5J0%Nnnj5j5j0j0j0nl0nJ0L0L0J0j5k0N%%%
6169I5j0NJ0j5j0j5NJ5Nj0nnnl0j5NJ0j0j5k0nJ5K5K0%nJ5L5J5J5NNJ5J5NNJ0Nk5k5k0n%j5
6166I0j0J0nk5m0j5NJ0%j5j5j5j0j0j5%NL0K5NL0J5J5J5J5J0Nj5nn%K5NJ0k0j0%%nn%%%nn
6163G5nn%J5K0j5nj5J5J5j0J0J0j0k5m0k5J0K5K5%nl0k5j0J0J5L0J0nnJ0NK0Nk5k0k5k0l0
6160c0j5%J5J5J0J0j0k0l0k0nJ5L5M0M5J0J0%nj5Nj0nk0j5%N%NJ0J0NNJ0N%%Nj5nj0NN%nn
6157D0%j0j0%%NNk0%K0K5nm0l5j5nj0%J5L0L0K0nk5k5j5j0%nj5j5nK5M5M5K5%j5j5j0j0J0
6154B0J0%Nj5j0j0J0j0j0j0n%NN%NN%%Nj5nnNj5j0NNNNK5L0L5%j5k0k5NK0J5J5N%J0J5L0J0
6151A30Nj0k5k0j5nNJ0%l0l5j5J0J0%J5L5M0j5j0NL0J5K0NK5J5N%k0j5j5j0j5j0j5j5j5j0
6148F0j5%%J0J0j0l0k0NJ0J5K5J0NJ0%nj0j0J5J0J0J0j0nNNNJ0k0N%Nn%n%j0j5j0j0k0j5k0
6145e%K5K5j0j5j5nK0K5L0L0K5nk5m0m0j5k0k5j0j0J5K0K0J5J5J5J0j0j0J0J5J0NNj0J5J0
6143I0N%%%j0J0J0L0Nj0nj0j5j0j0k5k5%nJ0NJ0J0J0L0L0L0K0K0Nl0k5l0l5m0k5J0K0K5j0
6140F5k5j5NJ5K0J0L0J5J5J5J5J5j0l0l5k0NJ5J0J5J5J5k5k5k5k0k0%nJ0J0J0j0k0l0k5j0
6137b5%%J5J5J5%j0J0K5K5J5j0l5l0j5k0K0J0%nn%j0%J5J5J0k5j5k0%k0nj0%NL0L0M5K5%j5
6135E0m0k0NK5K5Nnn%%J5J5Nj5l0j0J0j0j5k0j0K0%Nj5J0NNJ5K0K0J5K0K5J0J5Nj0%%j5N%
6132A30nj0k0j0j5nnk0k0j0n%NJ0j0nj0J5J0J5J5J0J5J0J5%%J0J0J0J0k0m5m0k5%nJ0J5NN
6129D0J5J0K5Nl0k5k0%J0J0K5K0J0j0j0J0%%j0nj0l5k0k0%Nj0nn%J0j0n%K0K5K5NNNJ5J5N
6126H5J0%K0K5%j5j0j0j5k0k0j5NNNJ0NJ5J5NNj0j0n%NNj5j5l0k0j5j5j5j0k5k0k5%J5K0M0
6123d0L5M0K0J0J0K0%nnK0J5J0nl0l5k0j5nj0%K0J5%n%J5K0J0%n%k0%NNK5j0k0k5k5nJ5j0
6120A5j0k0J5J0NNj0nJ5J0K0%%J5K5%n%NNJ0Nn%j0j0j0j0NNk0k0nnnnNJ0%k5k5NK0K0K0NN
6117E5j5nnJ0K5N%N%nnj0nJ0j0j0nj0j0J0J0n%%nJ0j0j0J5nn%%J0J0J0k5k0k0J0L5K0%NNK0
6114H0K5J0j0k0k5k0k0j0NL0N%k5j5J5L5M0K0%NN%nNJ0j0nJ0J5J0J0J5J5N%Nk0l0l0m5l5k0
6111C0NJ5J5J0k5%J0NJ5%%j5J0%NNj5nn%%NJ0j0nk0NJ0J0nnk5k5m0j0J0J0K0K0L5J0nj0%n
6108D0J5j0nj0k0%J0%%nn%NJ0%%NJ0NNnnJ0J5J0J0j0n%K0nl5j5j5%K0%%%%NNNNj0j0%K5NJ0
6105H0Nk0j5k0nJ5j0j0j0j0N%j0J5K0K0%k0j0J0L0K5K0K5J0nk5n%nj5k0j5%K0K0Nk0k0k0k5
6102A0j5j0j0nj0J5J0J0J0NNNk0n%NNnnNNNJ0j0nnJ0J0j0%NJ5j0nJ5K0J5n%J5J5J5k0k5k5
6099C5j5j5j0%j0J5L0L0J5%j0nk0j5nK5M5M5L5K0nk5j0k0j5k0j5k0J0N%k5j5j5J0J0J5nNN
6096F0K0K5%k0nnk0nL5L0J5%NN%k0l5j5nK0K5Nk0k5k0%J5%j0l0k0%NNJ5K0J0j0l0l0j5J5N
6093eJ5J0L5J5nk0k5nn%%K0K5J5J5K0nnj0%J5nnj5J0K0M5K0%k5k0m0%J0Nj0j0j0j0k5k5J0
6090B0J5J0J0n%k0j0j5j0j0j5j5j0nj5N%J5M0K5NNJ0K0J0J5k0n%J5J5nnNj0nj0NNl0k5k0k0
6087c5J0J0J0J5%%K0K0nk5k5k5j5NnnJ5J5L5L5J5J0%%j5k0j5NJ0J0%%J0NJ5nj0j5k0j0nL5
6084E0L0L5%m0m5k5l0%J5J5NJ0%j0nj0%K5K0Nj0n%J0%J0J5K0K0K0NJ0j5l0m0k0NNj5j5k0j0
6081a5%j0J5J5K5Nn%j0nn%nj0j5NJ0J5J5J5K5M5J5j5l0l0nJ5k0k0j5j5nK0J5J5K5%J0J5%%
6079H5%j5k5k5K0J5J0J0J0J0j0l0j5k0j5k0J0J0NNj0j0k5%K0K0K0K0nk0k0j5k0j5j0NK5K0
6076eJ5K0K5K5J5%%%J0J0J5k0k5k0j5J0j0%%J0nnnJ5J5J5j0nj0n%l0l5m0j5NJ5J0J5J5j5j0
6073b5nj0NK5J5nj0j0J0J5K0K5K5%j5k0nj0j5j0j5j5n%%%J0L5K5Nl5o0k5nn%NNL5L0L0Nj0
6070A0j5nnj0j5nK0K0j5j5%L0L0NJ0k0j5l0j0J0J0J0J0Nk5k0NM0L5L5J5j0nnj0n%j0l0k5l0
6067c5j5J5K0%nnnn%K0K5K0%l5j0J5J0J5j0j0J5J0J0J0%j5J0J0NJ0j0NJ0J0Nj5k5k5j0j0j0
6065ej0j5j0J0J5J0J5%k5nnJ5J5Nn%%N%%%j5j5J0J5J5j0nj0NNnnJ0NNNj0J0NJ0J5j0J0NK0
6062G5J5n%k5k5k5k0J0K5J0NK5K5J5j0k5k5l0nnJ5J0J0%k0nj0NNn%nnNN%n%%%%%%j0J0K5K5
6058E5L5J5NN%%J0J5j0l5m0m0%N%%nnk5l0j0J0NNNNK0M0L5J5J0N%%%%n%%%%j0NNj0j0j0J0
6055G5j0%j5%K5L0K5J5j5j0j5j0%nnnj0j0%%J5J0%%k0j5m0l0k0J5K0K5J5nJ0J5Nk0j0j5n%
6052A0j5j0j5NK0%k0j0J0J5K0K0NN%%K5K0J0l0m0m0j0K0K0K0%Nj0%K0J5K0J5NJ0nnk5k5k0
6049C5%J5K0J5K0K5K0%l5l5l5l0j0NL5N0K5nj0nJ5K0%j0j0k0k0j0j5k0%k0j5j0J0M5M5J0j0
6047H5l0l0k0j5j0nNK5L5K0K0K0K5Nj5k0k0j5NK0K5%K0n%k5k5%j0j0j5j0j5j0k0%%%j0j0%
6044c5%J5J0J5K5K0J5J5J5Nj0nnJ5nj5Nn%J0J0%%NNj0j0nn%Nj5j0j5k0J5J5%Nnj0nnJ0J0%
6041E0nN%j5l5l0j5%%J5L5L0K5J0J5j0j0J0J0K0nNJ0j0m0l0j5%nj0j5nj0j0nJ0Nnnj0K0J0
6038a5k0j0j0J5J5%nn%J0J5nj0J0J0J5j5j5NJ0J0K0J5%k0k5j0K0J5NJ0nk0k0nJ0J0%Nnj0%
6035eNN%%N%%J0J5j0j0J0J0%%j0j0%%%%k0%j0j0nnnnj5%J5K0L0J0%j5j0j0J0J0K5K5J0J0N
6032G5L0J0j5l0l0j0nk0j5j5J0%j0NNK0K5J0k5m0j5NK5J5J0K5K0K0%l5l5j0J0L0K5J0Nnj0
6029F5j5%%nJ0J0%NN%J0J0%l0k5k5J5K0K5K0J0nj5j5j0k0j0k0%nJ5K0K5K0J5j0nJ0J0J0j0
6027A05nj5j5j5j5l5m0j0J0J0J0J0J0K5K0NN%j0J0%j5%%%J5J5K5j5k0%J0j0m5m5k0nj0j0J0
6024f0NL0K5K0%nnj5j5J0N%%j0nJ0J0J5J5%%NJ0NJ0J0J0Nj0k0k0j5j0j0j0j5j0J5L0M0L5K0
6021A05nj0j0k0k0j5k0k0k0nJ5J0J5NNN%NK0K5%%n%%k0j5j5j5nn%N%N%%NN%Nnj5j5k0J0J0
6018b5j0j0j0J0L5L0L5J0Nk0NK5%Nj0j0J0j0k0j5j0n%k5J5L5L0J5%%NNj5m0m0k5l0j0K0N0
6015EM0J0%%J0J0K0K0%j0m0m0j5k0j5k0j0J0J0L0J5J0K5j0j0nNL0J0J0nnj0J0J0J0%%NNn%
6012I0j5j0NN%k5j5j0N%%%j0j0j0J0n%J0nnnJ0J0%j5l0%J0J5J5J5J0K0j0k5j5j0NK5K5K0%
6009G5j5k0k0K0J5Nj0j5NJ5J5%n%%K5N%k0n%n%k5j0%%J0j0nk5%j5j0J0J0J5J0%J0J5J5NJ0
6006G5%nJ5NNJ0j0k0m5m0k0j5K0L0%%%NJ0j0%NNK0K0%N%j5l5j5nJ5J0J0J5k0k0n%%N%J0J0
6003B5nnN%j0J5%%j0J0NJ0k0j0NN%j5j0nj0nm5l0J5J0J0J0K0K0K0J5NL0J0J0NNNJ0K0%k5k0
6000G5j5NJ0j5k5k5j5k5k0j5J0L5K0K0%%j5j5nJ5nk0l5k0J5J5L0K5K0J5%%n%NJ0%k0j5NNN
5997C0j0J0%%%NK5M0J5%k0m0n0k5j5J5K0J5%nn%j0%%NK0K0K0J5M0L0Nk0k5l0%nJ5J0NN%%j5
5994I0l5l5j0J0L0J5K0NNj0J0%%%Nnj0%j0%j0j5N%nj0nj5Nnj0NNNN%J0%NNNNj5J0N%nNN%n
5991F0N%%Nnn%nNJ0j0nl0j0NK0J0j0k0%J0J0j5j0%%%%j5l5k0%J0J0J0J0J5J0%N%J5J0N%n%
5988D0%%j0NNJ5nJ0NK0J5%%n%k0k0l0nj0j0NNJ0Nnj0K0J5Nk0nn%%j0nNNNK0J5J5n%%j5k0j5
5984A5j0NNNK0J5j0j0%M0N5M0Nj5j0%NNNl0m0m5l5k0%J0NJ0j0J5J0J5k0j0j5j5K0K0K0j0k0
5981B0k0nJ5L0K5J0J0J0J0n%J0J0J0J0L0K5nnk0k5k5k5j5j5l0k5k0%L5L0L0L5J0k5k5j0J0
5979G5K0K0Nj0l0k0nN%nj0nj0NNJ0J5K5K5Nj5j0k0N%J0NJ0NNj0l0l5j0NJ5M0L5NN%j5j5k0
5976H5j5N%K0J5K5nk0k5k5j0%nj0nk0j5J0NK0K5J0J0k0k0k0k0j5k0nJ0K0K0%NJ0NNJ0J0J0
5973F0nK0J5%nnK0J5J0Nj5k0n0j5J0J0J5nk5k5nJ5%k5nJ5K0K0%k5k5k5k5j5j0%%J0K5L0K0
5970EK0K5J5J5nj5k0j5NJ0k0j5nN%j0nK0K0J5n%J0J0Nj5k0k5j0%NN%k0j5j5j5%NJ0J5J0J5
5967eK0NJ0J0%k0k0k0nk5j0j5n%J0J5%NN%J0J0J5nk0%J5J5K5K0j0j0j5NK0K0j0j5j5J0J0%
5964C0k0j0NNnJ0J0J5j0%%%NJ0J5j0nJ5%Nnnnj0%Nnl0l0l5%J5L0L0J0j0%%J0j0N%%%J0NJ0
5961E0k0%K0K0%j0j0J0J0nn%Nj5j5j5j0%%n%NJ0L0j0%nN%k0k0j5k0%nJ5K0J0NJ5J5J0J5%N
5958G0k0j5j5J0j0j5nj0j0nNJ0J0NK5L0J5j0j0j5k5nK0K0J0j0j0n%Nk5%J5J5nl0j0j5k0k0
5955e5j5J0K5L0J0J0J5J5J5J0J5j0j0j5j5j5j5k0nnJ0Nnj0NNj0j0NN%j5nJ0J0J0j0j0j5j0
5953f0J0J5%%n%NNK5K0NJ0L0Nj5j5nJ5L0K5L0J0nnj0j0j0nj0j0j5%nnNL0K0nk5m5k0%K5K5
5950F0%k0j0J0J0NN%%NnJ5K0L5NNj5j0k0k0j5k0NNJ5J5J5%j0j0k0k0k0k0%K0L0J0j5j0j0J0
5947C0%k0k0k0NJ0K5K5L0J0%nj0nj0n%K5J0J5J5L0K5j0l0l0%nj0j0j0l5k5j0%%%Nk0k0nJ0
5944d5L5J5J5K0J5%nj0%j0k0k0%NK0N%%J0J0J5%j0j0j5j0j5k0nnNNJ0L0M0K5%%nJ0L0K5%n
5941A35j0j0NNK0%l5l5l5l0k5J0J0J5J0NJ0j5J0NK0K0%NNK5J0nl0k0nnj0j5k0nj5N%Nk0k5
5938c5k0%J0J0J0J0K0K0J5K0J0nk0j5l5j0j0j5%nK5K5K0K5J0l0l5k0j5j5J0J0K5%NL5L5M0
5936A05J0j5l0l0j0K0K5K5J0j0j5j5j5j5k0j5k0k0J0J0J0J0j0j0K5K0K0J5K0L0J5K0K0J5%
5933A85l5m5m0l5%nj0NNL0L0n%m0l5l0l0%%K5K5J5J5nj0%%K5K0J0J0J5J5K0K0k5k5k0k5j0
5930D0j5j0j0K5K0L0L5j0nj5%K0j5m0m5k0K0NJ5%N%%%%%%J0%%j0J0J0j0j0j0nN%J0J0NNJ0
5927F0NJ0NJ5J5NNn%J5K0L0K5%%k0j5k5k5j5J0j0k5l0NK0L0Nj5j5j5%nj0%nnJ0J0j5j0J0J0
5925E5Nk0j0k0nj0j0nnj0J0J0nk5j5k0k0j0j0J0M0O5O0M0K0%j5l0k0k0k0k5k5nJ5J5K0L5K5
5922F5nk0k5nK0%l0k0J0K0J5L0L0L5J0nj0j5j5j0l5j5NK5M5L5J5J0j0l0l0k5n%nj0j0N%j0
5919C0j0j0j5k0k5nJ0L0L5L0K5J0Nnk5k5nj0nnnJ0J5J5J5j0n%%nl5m0%K0K5J0K0%Nn%%nk0
5916A5j5%L0L5L0J5J5j0j5J0J0N%l0l0nj0l0k5j5j5J0J0NNK0K0%%%%J0J0NJ0%%j0j0N%k0j5
5913B0%Nnj0j5j5j0j5nnNNK0J5J5J5J0N%nj0j5k0k0%NNJ0%%K0J5J5j5k0nJ0J0n%%nK0K0L0
5910G5M0nnk0k0J0J0K0J5nnj0j0k5k5k0j0NJ0nnj0J5J5M0K5K5Nn%%k0k0j0j5nnk5k5nnJ5j0
5907ek0k5j5NL0L0NNJ0J5NNNNK0%NN%Nnj0j5N%Nj5j5nn%j0j0j5nj0NJ0K0K0K5J0l0k5j5NJ5
5904B0K5J5J0J0j5nj0j0nj0nk5k0l5m0j5NK0K0K0K0J0J0N%K5K0L0nj5%J0N%%n%j0j0j0n%n
5901B0k5k5%K0n%k0k0N%NJ0nnJ0NNJ0J0J0nnK0K5j0%%K5K0L0nk5j0j5%j0j0j0j0j5%%J0J0
5898A5N%%J0%%nnj0Nn%%nNj0nnN%J0J0K5K0J5J0K0J0%k5k5%%j5l0j0J0J0J5J0K5L0J5j5m5
5895F5m5j5nK0Nnj0j5NNK5J5J5j0j0nn%%J0J5nk5j5J0J0L0J5J5K5K5L5J0Nj5k5n0m0j5K0L5
5892A00K5NJ0J0J0j0k5m5m0j0NJ0J5NnnnJ0K5L0J5%nJ0K0Nl0k0l5k0j0j5j0J0J0J0j0k5j0
5890EJ5K0M5K0K5%Nnnj0k0%%j5j0l0l0J0J0j0%j5k0%nNM0J0J0%%Nj0n%J0Nj0j5NJ0%J0J0%
5887F0k5k5J0M5O0M0L0nj0l0k5j0j5j5j0j0%J5J0J0n%%J0%Nj0k5m5k0%K0K5K0J0%k0j5j0j0
5884C0j0J5j0k5k5j0NNNNK5K0M0M0K0N%j5k0j5J0NNk0%j0j5j0%%j0j0j5%N%%Nnj0J0J0K5N
5881F0%J5J5K0J5nnnnn%%j5j0%nnn%nn%l0k5j5j5J0n%NNJ0L5L5K5nk0k5j5k0nJ5K0L0J5J5
5878I0n%k0k0k5k5j0J0NNNl0nnJ0J0j0j0NJ0j0n%%J5j0j0nn%%%j0J5Nj5l0j0J5K0J0J0J5J5
5875eJ5K0J0J0nnk5nK0M5M0K0J0nj0j0k5k0k0k5k5l0nJ5J5J5L0J0j5j0J5J5j5j0nK0K0M5L0
5872A45nk5l0j0j0J0J0j0j0k5k5k5NJ5M0J0j0k0k0j5%J5%nnJ0N%nnk5j5j5NJ0K0K5J5J5K0
5869F0J5J5J5NK5J5K0j0j5nJ0J5nk0j5l0k5k0k0k5k0NNJ0J0%%J0J0J0j0k5k0nj0j0nnj0K0
5867c5K0J0J0%%j0j0k0%%K0K0%l5l0nL0L0L5K5K0Nj5l5m0j5J0K0J5L0K5K5nj5j5j5%%Nj0n
5864D0%%%%nnJ0K5J5J5J0j5j5k0k0k0NK0L0L5J0J5J0j0j0nj0j0k0Nj0nl0j0j0J0n%nnJ0j0
5861A0n%K0K0Nk0k5nK5K5J0j0j0J0J5J5nnk0k5NNK5%k0l5j5J0nn%Nnk5k0k0j0nnnJ0J0K0M5
5858a5N0L0J0j0nj0%%NJ0%NN%N%N%j0j0J0J0%k0k5nn%k0k0NNJ0%NK5J5k5k0%NNnnnnj0nj5
5855c0J0Nnj5%%J0J5J5%nJ0K5J5%j0j0J0j0j0J0%%j0j0n%nnnn%nj5j0J5n%%J0K5J0%NNK0n
5851C5k5nk0NnnnNK0Nj0j0J0K0J0j5j5%j0nnj0K5K0%J0NK5K0n%%%J5J5Nk0NJ0%j5j5n%Nj0
5848E5n%K0L0N%K0J0nn%%nnj0J0K0K5NNnnj5l5j5NJ5nj5j0NNJ0J5nm0k5j0NK0%Nk0m0j5%j0
5845a5nj0J0J5j0j0%J0J0k0k0j5k0J0K5L0L5K5K5J0J0nj0%k5k5nJ0J0%%j0j0N%J5%nnNJ0K0
5842F5%nk0l0l0l0l0%J0K5L0K0J5J0J0%l0j0j5J5J0K0K0J5nj0n%N%nNNJ0J0K5%N%K0J5%k0
5839A20l0j0J0L0Nk0l0j0n%k0j5n%%K0J5%nnK0J5K0%nl0j5k0%nj5j5J0%J5J0%k0l5l0n%%%
5836f0N%K0J5J5J5J0%nn%K0NNn%N%NNJ0J0Nj0j5k0%k5k0%K5N0J5J0%%J5J5NNNj0l5k5l5j0
5833A5j0j5%nJ0K0J5J0%%K0J5J0J0%l0j5k0%j0j5j0J0J5K0nj5j0k0%%K0J0n%K0K5K5NNj0j0
5830G5j5N%%%%Nj5k0N%%%%%k0j5j5%K0NJ0j0l0NNJ5J0J0NNNnj0j0NJ5%j0j5j0J0K5K5J0k0
5827E5m5k0NK5J0J0%K0J0J0NNn%j5j0k0k0nJ5K5K0%l5j0k0nnnJ5J0j5j0J0J5K0J5nJ5J0K0
5824I5J0j0k0J0J0nnj0%j0l0l5j5J0J5j5j5nJ5n%%K0L5N0M0Nj0k0j0j0k0%NNJ0J0J5J5%Nj5
5821A15Nj5l0j5k0j0Nj5NNNN%J0%k0k0J0K5J5j0j0j5J5J5nk0k0nJ5J0J0%J0Nk0k0j5NJ5J5
5819C5J5J0Nj5k0k0n%J0J5J0L0K5K0J0j0%%l0k5l5l0m0l0j0NNj5nJ5L5L5L0L0j0j0nK5K5L0
5816A05Nj5k0k5j0j5NJ0NN%j0k0j5%%%NnJ5%j0j5j0j5Nj0k0j5%K5%NK0K5K0NJ0j0j0%NJ5n
5813C5nj0j5N%n%%n%j5NJ5J5N%J0Nnnj0j5k0k0k0K0K0%%%%%J5J0J0J0nnNN%NNJ0j0k5j5k0
5810b0J5J0j0nJ0J0L0J0nnk0%%J0j0nnnNJ0Nk0l0nJ5J5Nk0%j0J0j0j0nK5K5J0j0nN%j5k0k0
5807d5%nK0K0J5K0J5nNJ0K5K0L0K0J5J0n%nk5l0m0k5nnk0j5k0J0K5M5K0%j5NJ0%j0j0j5NN
5804E0nnnnj0nj0Nj5j0nnJ5n%%%nNJ0K0K5J5J0%nk0k0%%J0J5L0J0Nj5j5j0%N%nJ0L5J0nNN
5801A10Nl5o0m5k0k5j0nj5j0J0J0Nj5j0J0L0K5J5nK0K0J5nnK0J0J0J0j0l0k5%J5%J0J5L5K5
5798I5Nnnnk0k5k5nk0k5k5j5j0nj0J0%J0J0J0j0k0%L5N0M0J5J0nN%J5nj0n%K0J0Nn%%%j0l5
5795D0l0l0j0J5%J0J0J5j0l0l5k0NK0%NnnJ0NNN%nj0j0%K0%%j0nJ0J0J0NJ0J0NJ0J0J0%%%
5792D0J0j0J5J0K0%j5NJ0NNnnj0j0nnnj0J0J0J0J5%%J0K0J5%nj0J0Nn%j0J0j0m5l0l0NN%N
5789B5j5j5j5j5NNJ5J0nnNNNNJ0j0j0j5nnnnJ5J5J5%%%J0L0J0J5j5l0k0j5J5J0%%j0j5%nn
5786a5%j5j5j5j0k0k0k5J0J0NJ5J5K5K5%NJ0J5N%NL0Nj0k0k0j0j5NK5L0L5K0nNJ0Nj0j5j5
5783F0k5k0k0%%%%%%nj0j0j5%J5k0%L5L5M5J5nk0m5m0k5%%%J0J0J5K5%J0J5NNJ5J5K5K0J5
5780A30%j5j0j5j5k0%J0NJ5%nnnnJ0L5K0%k0m0l5l5k0NNK5J5K0K0K5K0K0j5k0j5%%l5m0k0
5777a0J0J0%J0%J0k5k0m0%L0L0K5%j0n%%J0J0J5J5j5j0k0k0l5l5nn%%J5J5j5j5nL0K0Nk0N
5774d5J0L5K0j5k0k0nnnn%NN%j0nNJ5J5J5NNJ5K0NJ0j5j5J0NNNj5j0nnNN%n%%k0k0j5j0J5
5771c5J0K0J5nj0k0k0NNNNJ0J0%%k5k0j0j0J5J5NJ0K0J5J0J0j5j0%K5L0Nj5j5j5j0J5J5K0
5768F0nj0j0K0%nnn%%J0%k0k0j0NNNJ0K5K5K0J0k0j5nnNJ0J5nj5j5j5%J0J0k0k5l0j0J0J0
5765eJ0NNNJ0J5N%%NJ0nj0%%NN%nl0l5k0J0J5J0J0J5j5j0%K5K0J0J0J5j0k0k5l0j0%J5%k0
5762a5m5k0K0K0K5J0j5j5%%%K0NNj5j0J0J5%k0j0j0J0L5K0J5nj0%L0K5L0n%k0k0k5nNNk0j0
5760A0l0l0l5nK5K5K0%Nj5j0nJ0J5J5J0%k0k0k0j0Nj5j5k0j0NNnJ0j0j0%K0K5nj0j5%%NN%
5757a00Nn%NN%nN%J0J0K5J0n%j5%%NK5%j0k0k0k5j5j5J5J0NJ0J0J5NNJ0J0NNK5Nj0nNJ0Nn
5753E%k0j5j5k5k0k0J0L0L0K0Nj0J5NJ0j5j5NNK0J5L0K5L5L0J0k5k5nNNj5k0nj0J0J0j5l0
5751C0n5j5j5J0NNJ0J0L5L5NNnj0j0j0j0j5j0j5j0j0j0nl5%K5L0K0K0j5j0n%j5j5%nj0j0n
5748h5%J5J5L0L0Nl0k5l0%%J5NK0J5nj0%Nk5k5j5j5%%L5L0K5K5NNnnl0l0j5j5j5j5j0K0L5
5745g0J5K0J0K0J5j5j0j5j5nnj5k0nnK0J5J0N%%NNNJ0NNJ0NN%J5K0L0J5J0j0l5l5k0k0NK5
5742ENJ5K5K5Nj0j5NK0K5J5%k5l0j5Nnj0j5k0nj0J5J5K0K5j0nj0j0%%J5K0J0k5k0k0%J0%J0
5739C0j0nl5l5k5K0L0J5J0NJ5J5j0j5j0J0J0J5L0Nj0n%Nnnnnnnj5%M0L5J5nk5k0k0k0nj0n
5736a0nJ0K5J5%N%J5nnJ5%%k0k5k0k5J5J0K5L0J5%n%Nnl0k5%L5J0j0l0k5k0k0nJ5%%K0K0L5
5733C0K0%%%%%n%%N%%%%%N%nj0%%j0k0nJ5Nk0j5NJ0Nnk5j5NK5K5K0K5%k0l0l0m0l5k0nK5K0
5730g0K5K5K0%N%%%K0K0N%%%j5j5j5j0j5j5nJ5K5K5Nk0j5NJ5nj5j0%K0nnj0%NNJ0J5nnj5%
5727eJ5J5j5k0k0j5%J0J0L0K5L0J0l5m0k0J0J5J5nNK5K0J5%NNJ0k0j5l0%%nJ0J5j5j0k5nJ0
5724EJ5J5n%J5J5NNN%Nnj0J0J0Nk0j0J0K0K5NNNJ0%Nnj0%n%%%k0k0%j5j0nj0j5%J5L5J5J5
5721A10J0nj0%%K0K0K5K5%j0l5l0j5J5J0J5J5NJ0J0j0k0k5nnn%nnJ0J0j0nk0NJ0nn%%nNJ0
5718A05K0%%NJ0J5nnj5j5k0k5nnK0J5j0j0j0J0J0J0%%J0J0J0j0k0k0k0k5%L5N0M5K5Nj0m5
5715A35m0j5%Nk0k0k5%J5J5K5%j5%NJ0J0j0j5k0j0j0J5J5K5L0nk5j5k5J0J0k0j5nJ5%k0l5
5712b5j0nnj0j5j0j5k0nJ0M0M5M5M5K0K0%j0l5m0m0m0m0k5j0J0L5L5M0L5M0%%nJ5K0J5j0j0
5710H5nj0J0NJ0j0k5n0k5k5j5NN%L0K5M0K5J0NJ5K0k0n0l5J0L0K5j0m0m0l5k5nJ5L0L5K0n
5707B5k5k0nJ0L0K0%nj0j0j5J5J0K0nnj0J0J0K0J5J0j0j0j0k0k0k0%nJ5L0L0J5nj0J0Nj5k0
5704D5k0j5j5NK0J0J0j5j5nj5j5J0NJ0J5%nk5j0j0K0J5K5K5L0Nj0k5m0k0j0nNJ0NJ0N%J0J5
5702C5K5K5K0%l0k5j5j5nj0NNNl0l5j0J0J5J5J0K0J5J0J0j5j5k0k5J5L5K5%j0j0k0j5l0j0
5699d5j0nk5nK5K0K0%%%%k5k0NJ0J0L5L0K0%%j0j0j0NK0K5%j5j5k0j5j5k0j5k0k5j0J0K5L0
5696d5J0NNJ0L5M5L0L0J5J0j5k0Nnnj5j0j0j0j5j5j5j0j0j0j5j0%nJ5j0j0j0J0L0M0M5Nj5
5694F0k0j0K5K0NJ0J0K5K0%j0j0j0j5%nk0j5l0k5m0j5J5M0N0L0%J0j0j0j0l0j5j5j0j0j0N
5691b0J0nj5j5K0J5J5J5J0J5J5J5j0nk5k5j5j0k0j0j5k0nnK0M0L5N%%J0j5k0k0J0J0J0J0j5
5688a0j5nn%%K0J0j0k0J0J0%%l0k5k0K0J0J0K0K5J0j5l5l5k0j5j5j5J0J0L0K5K0J5K0K0NN
5686A5nnnj0NJ0J5J5j0nn%J5J0%j0J0J5%N%%J0N%%NJ0n%J5J5%%l0l0l5k5j0j5J5K0L5J0j5
5683C5j0NNN%K0J5j0nj0%%j0l0k5%K0M5L5L5J0j5j0%Nnj0j0l5j5k0j5Nj0j0Nj5j5j0n%J0J0
5680c5J0j0j5NK5NNK0J5J5NNK0K5J0j0j0J0NNnnj0j0j5l0k0k0j5j0%%J0K5N%NNK0%j0j0j0
5677Ej0NNL0J0%%j5%K0K0K5%j0k5j0j0J0J0J5j0nj0j0j0J0Nj5j0%%K0j0j0j0nj0%%nnnn%%
5674b5nnk5j0J0NNNJ0J5K5J5K0j5j5j5NNj5j5nnnnj5j0j0j0j0j0L0K5%%nj0L0K5K5%k5k0%
5671c5Nn%J0L5M0L5nm0l5m0j5j0J5K5J0J5j0nk0j5nnK0J5L0L0J0%k0k5j0j0%%%J0K0K5K0K5
5668H5NNk0k5k0k0%%K5K5%Nk0j5k0k0NNNJ0n%j0j0J5J5J0J0j0%j0j5J5J0J0J5k5k5%%j0nn
5665a5nnnj0nn%n%NNJ0%J0j0NNNNnnJ5J0nj0nJ0N%%nk5k0%K5M0J0k5k0k5nL0M5M0J5%j5k0
5662D0k5j0j0l0l0nj0%%K5M5M0K0NN%k5j5j0j5j0k0%%K5K5K5k5k0l0nNj0j0nk0k0nJ5K0K5
5659d5J0j5nJ5K5J0Nk0j5j5nK0M0L5M5M0NJ0nk5l5n5m5l0k5j0NL0M0L5K0j0j0j0%%%%n%%J5
5656B0%N%Nk0j5j0NN%j5k0l0l0J5J5J0J5K5K5J5%%K5J5J5%N%Nk0k0k5k5nJ5J5K0J0j0k0k0
5653@nJ5NJ0j0l0l0l0l5l0%%NK5%K0J0j0j0J5K5%j5j0J0L0K0K0J5N%%J5M5J5nk0k0j5k0%J0
5650B0j0j0k5l0j5k0j0j0nj0J5M0J5J0J0nn%j0%k5k0l5j0J0L0L0L0J5nj5j0%nj0j5K0J5J0
5648d5NJ5J5NJ0j0j0j0nnj0K0K0Nj5k0k0nj5%K0K0K0K0%j0j0j0j5nnNL0K5K5J5j0k0j5j0j0
5645a5j5j5j0nK0J5J0nj0j0k0nNNNN%nj0j0J0Nj0j5j5J5K5N0K5K5NJ0nj0J0J0NNj0n%K0Nj0
5642G5j5k5nnl0k5k0nL0K0J5n%J5K0K0NNJ5J0K0%j5j5%%%%j5j0nJ5n%nj0NJ0%j5nnJ0J0%%
5639F0%%%%%%j0j0%Nnnnj0%Nj0j0k0j5NNL0K5J5J0j5j5j0j0M0L5J0J0j0j0l0k5k5k5n%%nN
5636b5J0K0K0NNJ5J5J5J5k0j5j0j0j0j0k0j5j0nJ0J0J0J0nj0J0NJ5J5K5L0J0j5k0j5%Nj0j5
5633C5j5j0J0J5J0J5K5K5NNk5l0nK0L5%k5m0l5j5nL0L5L5%%%Nl0l0j0j0K0K0J0J5J5J5j0%
5630A05l0k5j5j5j5j0%%K5L0L5L0J5K0%J0nk0m0l5l0nJ5J0J5J0K0K5J0J0nk0m0m0k0%%j5j0
5628a0J0K0K0%J0J5M5J5nj0j0N%nk5j0j0Nj0nnj0j5NM0N0L0J5nj5l0k0Nnj0%%J0J0k0k0l5
5625B0l5j0J5J0J0J0J0%%J5J0J0J0nj0nj0k0k0j0j0J0J0K0K0NJ0k0J0J0J0n%j0nJ5K0%l5m5
5622Ek0j0NJ5J0J0J0%%NNNNN%J0%%j0J0%J5J0j0nj5NN%K5K0%l5k5j0%%l5j0nn%j0K0M5K5K5
5619I0J0j5j0j5j0J0%Nk5k5%K0NJ0J0NNNJ0%J0NJ5J5J0j5j0k0N%j5k0j5J0nn%nj5j0%%K5N
5616E0k0k0j0J0n%J0J0J0J0NNJ0J5NNnnnj0NNJ0J0%l0k5%J0J0N%nj5J0J0J0k0l5k5nJ5NL0
5613D0J5J5K5J0j5j0nJ0%N%%%%NNnnn%n%j5j5l0l0j0j0nk5%K0L5L5J5nj0j0J0K0k0j0%J0N
5610C5j0l0k5k0nK5M0K0%j0j5j0j0k0NnnnJ5J5K0J5j5j0J0%%N%j5j0K0M0K0%%NNj5%J5K0N
5607A00%k0k5k5k0nK0J5K0K0nj0K0M0K0N%NJ0k5j5j0j5j0k5%j0l0k0NJ0j0k5k0j5j0J5L0K5
5604A0NnnNJ0J5L0K0K0J0Nj0j0k0j5j5j0j0j5j0j0K0K5K5J0Nj5j5k0%%%nj5j5nnNL5J5J5n
5601E0j0J0J0NJ0J0J5%N%k0k0%NNj5l0nn%nk0Nj0j5K0nnk0l5nNJ0Nnj5J0NJ0Nj5j0j0J5J0
5598e5%%%%%%K0J5%NJ0J0nn%%%nJ0j5k0k0NNj5j5k5J0M0M5L5J0J0%nnj0nj0nj5%J0L0M0K5
5595A00J0j0n0n0m5l0k0k0%%J5J5K5j0k5l0%K5L0K5K0K0K5K5%%J5NJ0J5nnk0m0j5J5M5L0K0
5593A15nJ0Nnj0m5m5J0J5K5K5j0k5m0j5K5K0%j0nnj0j0j0j0j0j5%nK0J5%N%%NJ0n%%%NJ0J5
5590D0J0nnj0k0J0J0j0%j0nj0k0j0j5nL0M0J5%nn%nn%%j5j0J0NNNnj0%%%%%%%%J0J0J0J0N
5586D0J0NNK5nk0k5j5j0%%NNJ0J5%NJ0J5%%%%j0%NNnnj5k0j5j0k0J0NJ0NJ0j5l0l0j0K5M0
5583EL5J5k5k0j5%K5L0K5J0NNj0j5N%J5nj0nk0j5j0J5K0Nn%J5J0J0Nj0l0J0J0j0j0nJ0J5J5
5580I5J5J5Nnj0k5l5j5J0J0j5j5k0k0k5J0L0K5N%J0J0K0%j0l0l0j5NJ0J5J5L0K0%Nj0j0j0
5578F0nj5k0nnj0j0n%J0J0k0k0J0J0j5j5%n%nNN%%K0K0j0nJ5J0L5K5K5K5l0m5l5j0%J5J5J5
5575D0J5J0K0k0l0l5J0J5K0K0nj0j0nj5j5%%K5K0M0M0K0j0k0k5k0k5%%j0%k5k0nnnnj0j0%
5572d5%J0J5J5J5K5K5J0J0m0l5j0j5J5J5%nnnJ0NK0J5j0j5j0j0NL5J5J0j0j0n%%%%%j0j0J0
5569C0J0j0nk0k0J0J5K0%j5j5%Nj0J0J5K0J0J0J0nl5k5%NNNJ0J5n%j5j5%L0K0K5j0l0l5%K0
5566C0K0K5J5j0k5m5k0%NK5K5NNk0%J5J0%n%nj0k5k5j0K5K5NNJ0K5K0J5J0nj0j0j0l5m5k0
5564a5k0j5k0J0J0J5J5J5J5nl0l0%J5K0%%NK0%nnj0k0j5NK0K0K0K5%NNk0k0k5nJ5K0Nk5j0
5561a5J5L0J5J0j0j0j0J0J0J0j0n%Nn%%nNj0j0J0NNj0k0K0J5nl0l5%J0J5J5J5J5j0J5J0K5
5558H5%j0j0j5j0j5j5j0j5j0j0k0%J0L0K0K0K0J5J5K0%l5l0l5j0J0%J0Nn%%%%J0j0%j0J0%
5555EJ0J5%k0k0NJ0J0N%NN%J0%Nnnnnnj0%nj0nnnN%j0j0J0K5L0L5NN%%j0l5l5l5j5NM0K0N
5552A5j0j0%j0j0%Nn%%K5n%NNJ5J0J0j0j5j0J5K5Nj5k0k0l5j5%%J0j0%NNNJ5%k0nK5K0L0J0
5549C5nj0%%%%nn%NN%J0%J0%J0%J0N%J0%NJ5nnj0j5j5j5j0j0j0n%J0j0k0j5J0J0J5j0j5k0
5546e0j0k0N%K5K5K0K5Nj0k0%J0K5L0J5j5j0j0j0%%K0j0J0NJ0%j0j0J5N%%n%%k0k5k0nnk0
5543c5k5j5J5J5J5J0J0N%%%n%NJ0j0%k0j5j0J0L0K5K5J0%n%nj0j5nJ0M0K0NNnJ0L0K0K5j5
5540A55l0l0j5k0j0Nn%j0j0%J0j5j0nJ0Nj5k5k0J0K0K5J0%%%K0K5%j5j0k0k5k0k5k0nK0K0
5537b5J0J0J5M0J5%%%K0J5NJ0NNNj5j0K0NJ0nk0l0k5k0j0k5k5k5k0%NNJ0K0J5n%K0K5L0J0
5534G0Nj5l0l0j5K0L0L5K0K0K0%j0j5j0j5j5j0k5%j0j0nnN%j0j0j0j0K0K0NJ0nnnnj0n%Nj5
5531b5j5n%%K5%%j0J5J0J0k0j5k5%NJ0J5K0J0Nj5k0k0j5NNN%J5J5%%j5NJ0J0NN%N%%%K5n%
5528C0%K0J5Nj0NJ0J0%%NNj0j0nn%nN%nj0j5NJ0j5%nJ0J5%%nJ5%N%NJ0J0%nNNJ5J0N%J0J0
5525A50%nj5j0k0k5%N%%l0l5m0%Nj5k5%K0K5J0J0%%j5j5K0J5NJ0nj0J0J5L0L0%%%%NNJ5J5
5522A35j0j5l0k5k0j5n%J5J0K0K0J5j5l0n5m0%J5J5j5j5j5j5n%J0J5NNj0nL0L0J0NJ0Nj0j5
5519Ej5j5J0%%%%NnnNJ0j5j0j5j0n%J5J5K5K5NNk0j0j5j5J5J0K5L0nnk0j5nK0J5%NJ0J0NK0
5516H5J5NJ0k0k5l0l0j5j0j0%%%k0j5J0J5J0K0nJ5J5K0%%%%j0nN%J5J5%k5k0nK0J0%%%nnn
5513B5nJ0L0L0J0N%nl0k5%nj0J0nnnnJ0J0%NnnJ5J0Nj0%%NNnj0j0j5j5j0l5l5%NJ0J0J0J0
5510b5J0J0%K5J5j0l0j0L5L5L0K0%j0l0k5k0j0J0K0J0%nJ5J0J0%N%%j0j0nj0%%%j0%j0nnn
5507A5nJ0Nn%j5j0J0J5J5nj0j0K0nn%NNNNnnNJ0J5k0k0%nnnnj0NJ5J0%nJ0J5%NJ5j0%nNJ5
5503F5NNj0j5j5j5j0l5j5j5nJ5K5L0K5K5J5k5m5k0J0J0K0K5J0J5nk0j0nJ0Nj5l5l5l0nJ5K0
5501c5J5%K5M5M0K5nk5k0j0n%%%NJ0L5J5J5%%nnj0nnnJ0j0j0j0%K0%%nJ5K0%N%nj0%%NJ0j5
5497A15j5k0k0nK5K0J5j0m0m0k0J0L5j5j0k0%j5j0j0j0NJ0k0j5j0J0L0L5NNJ5K0J0J0nnNJ0
5495G5K0nk0nK0J0%%%%j0j5j5j5%nk0k0j0j0K5K0M0L5J0J0j0nj5k0K0K0K5L0J0k5n0l0NK5
5492I5J5J5N%j0j0l5j0J0J0%n%nj5k0k0j5j5j0j5J0L0N0K0K0%%%%K0K0K5%k5m5m0m5j0J0M0
5489D5L5K5k5k0k0j0j0j5NJ0J0%j0J0NNJ0%nNJ0%nNNnj0nnj5j5nNJ0J0K0J5K0K0J0J0nk5l0
5486F5%L0K5K5N%nn%j0j0%%J0NL0J5J0J5J5J5l0n0n0m5j5j5%Nnj0j0n%%j5j0%%j0j0j5n%n
5483f5K0K0%%K5K5K0j5k5l0l0j0J0L0%N%%NK5J0J0%%j0nj0j0j0j0j5NJ0J5K5K5K0J5J0K5K0
5480A30Nnj5k5nNK0J0j5k0k0j5j0k5J0J0j0j0j0NNnj0j5k0%K5K5K5J0%j0j0%NK0K0L0K5J0
5478A40Nnm5m0k5j5j0k0%K0j0j5NJ0Nj5k0NK5nnnnJ5nNNJ0J0N%j0j5K0J5L0J5%k0k0%J5J5
5475F5J0J0j0nj0nj5k0NL5J5K0j0j0j0j0n%J0J5K0K0j0l0j5NK0nn%j0%j5j0%NJ0J0J0J0%%
5472H5l5l0k5J0M0M0J5nj5j5j0j5nJ5K0nj5k0j0j0j5k0l0k5k0%M5K0%%L0K5J5J5NN%%J5J5
5469I0nnk0n%N%%%k0k5k5NK5K0K0%%j0l5n0k5nnK5K0L5M0J5%k5k0j5j0j0j0%%J5J5J0J5%n
5466B5j5nk0j5j0NNNj0j5j0J0L0K5K5L0%NJ0j0m5m5k5nJ0j0nnnj0j0J0K0L5J5J5J0N%nn%J5
5463B5J5nk5j5k0J0K5NN%j5j0j0J5M0K5J0nnj0J0J0Nnj0J0NK0%nj0K5K0%k5k5k5j5j0%%J5
5460D5J0K0J5nnj5j5l0l0N%J5nj5j5k0j5N%%%nj0J0J0NJ0%J0%j5l0l5j0J5L0N5L5M0L0L0J0
5457A30k5m0k5k5nJ0%nnj5NK0K5J0NnnJ5Nk5k5l0NJ0J0N%J0J5J0J0n%NNN%%j0%nk0l5o5l0
5454i0%J5K0J5J0J0J5K0K0J5%%j5j0NJ0J5J5%l0l0j5J0K5J5nJ0J0NJ0%%j5k0l0l0NJ0%nJ0
5452@J0%N%NJ0NNJ0k5k0K5K5NJ0j0nn%J0NJ0N%nnj0J5J5K0K0j0j0k5k5N%j0j5j5j5J0J0%%
5449C0%%J0J5N%N%J0J0%%%nn%j5k0NNj0nnj0%%j0j0N%J5J0%%NNJ5j0j5n0k5k5%%N%J0NNNN
5445c5J0K0K5J0J5NNL0L0NNNNJ5K0J5j5m0m5j0j5l0k5m0k5J0M5N0L0J0j0nnJ0Nj5j0k5k5J5
5442B0J0L0K5K0k0k5k0j5j0j0j5NJ0NNnn%%J0J5%%J0NJ0J0j5k0nn%%nnnnnj0%%k0j5NJ0NJ0
5439b0j5j5j5j5%%J0J5M0L5L0L0NJ0k5k0j5j5j5k0NN%Nj0j0j5K5M0L5n%l0k5n%J5J5%N%NJ5
5436E5J0j5n5k5k5J0J0%%K0K0K0K5N%nj0NNK0j0nnk5k0k0k0%%L0K5J0J0%%%%J0J5K5L0L0N
5433A55k5m5m5k5k0%%J0K0J5j5k0k0l0j5j5L5L5M5M5k0j5l5l0%%K5L0%%n%K0J5j0j0j0j0j0
5431B0K0nnj0j0J0J0N%K0J5%%K0J5M5L5nnj5k0j0j0k0k5Nj5k0k0%N%%j0%j0J0%%j5k0l0nn
5428e5nJ5K0Nj5j0J0J5J5nnj0%j0j0j0NL5K5L0J0nnk0k0NN%k5m0j5J0J5L0J0J0NJ0J0K0J5
5425F5%j5l0k5%K0L0L0J0j5n%j0nj5J0K0J0k0k0k5nJ0J0Nk0nj0J5%nj0l0nK5K0L0%j0j0j0
5422Enj0J5j0N%k0j5j5J5L0K0K0nk0k0%K0L0j0%%NK5j0j0j0j0j0%NNj0k5k0j0j0j0j0%K0J5
5419d0K0L0L0%Nj5J0nnk0j5%J0%%N%J5J5n%k5k0N%k0k0j0n%N%nN%J5nnJ5L0K5K5K0J0J0NN
5416I5J0j5NN%N%%%N%%%%NNnl0j5j0%Nnj0Nj5k5k0%J5K0J5n%j0K0J0J5j5j0k0k0j0j5j0j0
5413c5j5NK0K5K0%NNj0k0l5j5j5NK0M0M5K5J5K0%%l0k5j0Nn%%%%k0nn%j5nnnn%K0K0K0n%n
5410B5nj0k5l0nK5M5M0%k5k5j5J0K5K5J5nj5k5j0J0J5K0J5K0Nj5j0j0j5j5j5J0K5K0J5nk5
5407F0k0k0%J0J0NJ0J0nk0j5nJ5J5%NNNNNJ0J0j5J5K0n%k5j0%%j0nj0j0NNJ0L0J5%k0k0k5
5404D0l0k0nJ5J0NNJ0NNJ0Nk5l5l0j0j5%K0L5J0j0l0j5NJ5L5K5%%nNNn%n%%%n%nnK0K0j5k0
5401A5k0n%%nj0j0nN%K5K5K0J5J0Nn%nk5j0j0j5J0j0NJ0NJ5K0Nj5nnJ0Nn%J0j0j0J0J0j5n
5398C0j0J0J0k0k0%Nnnj0j0j0%J5N0K0J5NN%J0nnnj0NJ0k0k5k5k0k0k0%J5K5K0J0j0k0m5k5
5395h5k5L0K5J5J5J5J5nnnn%%%nnnn%j0j0J0J5k0k0J0NJ5J5J0K0J0n%%K0K0K0N%Nnj0nnN%
5392F0j0j0j0j0L0K5L0nnJ0J0%k0k0J0%j0j0j5%%%k5%J0j0nnJ5L0NJ0%%%%k5m5m0j5nnj5j0
5389h5NK0NJ5J0k5nJ5M0L5J0J0J5K0K0%k0j5l0nNJ0N%%%nj0J0J0%J5J0J0j5n0m0k0j5N%nj0
5386e5J0M0N5M0K0j5j0j0k5k0j0J0J5NJ0%%j0k0j0n%Nj0j5%%J0nNNNj0%J5K5K0%%%NK0J5J0
5383A15j0l5l5j5j5j5j5nJ0J5J0NJ0%%J5J5k0j5j0%%%J5K5j0k5k5J5K0%j0nNNNNNj0j0j5K5
5380B0K0%nNJ0NN%N%nJ0J0NNJ0nNNNNj0J0%k0j0j5J5%k0j0%K0K0%nk5NN%nNK0%k0j0J0J0J5
5377A00%nJ0J0%%NNNJ0%%j5k0j0nj0nk0k0J0J0J0J0NNJ0J0J0J0%k0k0k0j5j0k5k0k0%K5K5
5374B5K5K5K0j0k5l0j0J5J5J0J0J5%%%%%K5K0J5nnk0m0k0n%%j0K0J0j0NNN%NNn%NNJ0nj5j5
5371F5j5NNj5k0nNNj0%j0nJ5J5N%K0J5J0NNK5L5L0%m0l0j0%%j0j0%n%%k0%J5J0J0j0N%%nj0
5367G5j0j0j0n%%NN%j0J5%%%nj0j5NJ0k0j5j0J0J0nnNL5L0K0K0NNk0k0l5l0j5k0J5J5%k0N
5364@%nnnj0Nj5j5NJ0J0j0j5j0nNJ0NJ0J0J0j5NJ0J5L0nk5k5k0j5%NJ0j0k0k0NM0M5M0L0N
5361G0j0k0j0J0J5%j5j0nn%%j0j5%K5M0J5j0j0j5j0%%J0J0%NN%J5J0J5j0j5l5l0%j5%J0%n
5359@nj0K0L5L0K5J0%k0k5j0J5L5K5NJ0J0J0j0k5l0l0j5J5M0J5nJ5K0Nj5m0k0n%%Nnj0k5k5
5356A5k5nJ0J0Nj0N%J0J0N%J0j5%%NNn%NNj0j0J0J0%nj5j5k5k5%J5nj0J0J0L5n%N%%K0M0M5
5353A15J5J0j0l5l5k5k5j5m0m0k0j5NK0K5K5J5n%J5J5J0J0J5NJ5NJ0Nj5j5J0Nnj0j0J0K0J5
5350G5%Nj5l0k5nj0j0J0L5L0nl0l0k0j5NK0L5J0j0nNNNNnnj0j0K0J5J0Nn%nnnk5%L5M0J0k0
5347G5j5j0K0J5K0J0j0k0k5k5k5k5n%%J5J0J5J0nn%nNK0K0J5j0nj0k5k0J5L5L5j5k5m5k5j5
5344c5J5J5J5K0J0NNJ5J5K5%nj0j5k0k5k0%K0L5J0k0m0j5j5J0K5j5j0%nNNNK5J0J0NN%nj0
5341D5nj0j0nnNK0n%k0%L0%nnj0j0nnnj0J0J0K0Nj0j0J5L5K5%j0J0K0K5J0j0l0l5j5%J5nj0
5338E0j0k5k5l5j5L0L5M5L5J0%k5k0l0k0nJ5L5P0N0Nk0k0j5j0k0NNj0k0k5k0k0l0l0k0j0K5
5336f5K5K0nJ0NK0K0%NJ5J0L0L0K0j0j5k5j5j0j5j0%Nj5j5j0J0K5K0J5%nn%%K0J5NJ0l5l0
5333E0k5k0J0J0NJ0k0j5K5L0K5L0nnl0k5k0j5j0nN%k0k0nK5K0J5%l5l0j0K0L5K0%NNK0J5N
5330G0Nj0j0k5k5nn%NL5M0J5j5j5j5j5j5N%j0j0n%%nnnnj0M0L0L0L5nnk5j5k0k5%j0N%%N%
5327EN%nJ5K0J5k0l0m0k5k0J5L5L0nj5j5j5j0NJ0J5J5J0J5J0J0%%%NnnNJ0k5k5j0N%%j5l0
5324f0j5j5J5J5nn%nJ5J0J5J5K5K5K0nnnK0J5J5J0%%j0j5NK0J0J0j5k0NJ0%nnJ0nnNNNl0k0
5321E0k0J5J5j0k0k0NJ0j5j0j5K0J5L0K5Nk0m0j0J0J0NNNNNNNnj0j0nnj0nJ5J0Nj0j0J5NN
5318E0%%%k5j5J0%%k0NJ0L5L5%%n%nj0n%%j0j5J0J0n%J0N%Nnk0N%J0j0j0j0%Nj5j0%Nj0nN
5315E%NJ0%NN%J0J0nnK5L0%k5m0j5J0J0Nj5k0k0%nj5j0j5%j0j0%K0J5K0J0J0J5J0NNj0nj0
5312En%NJ0J5J5nk0J5K0K0j5j0%%K0%j0j0k0%N%k5k5%K5%J0nn%%J0J0%%%j5n%%%nnj0j5k5
5308e0nn%j5j0k0k0NK0L0L5K0J5J5J5K0J5J5J5J0Nk5k0k0NJ0L5L0K5J5nk0Nnk5n0n0m0j0N
5306c0NNNJ0NK0%%NJ5J0j0j0k5l0k5k0k5nJ0K0J0Nj5J5K0J5K0%J0J0NNK0J5J0NJ0L0J5j5l5
5303H5k5nL0L5nk5l0k0%J5nj0k0N%nj0K0K5%%%K0K0%nk5%nJ5nnk5k5nJ0J0J0%j0j0j5NJ0L0
5300E0K0K5%k0k5k0j0%%K0K5%j5k0k0j5k0J5L0J5nnJ0J5%%%%J0J5k0m0l5%N%%%J0j0j0j0J0
5297b5J5J0nJ5L0L5L0j0%j0%k5m0l5k0j0j0n%J5J5NJ0%NJ5%j0j0%%%%J5J5K5J0%k5k5nNNj5
5294a0NJ0L5K0Nj0j0j5j0K0K0K5J0%%j0j0j5k0NN%%%%J0Nn%J5J0J0J0Nj5l0l0nnNNNNnnj5
5291B0NJ0J0NJ0nn%%%k0k0j5NNNJ0j0nl0nJ5J5Nj0k0J0K0%j0j0nnJ5K0Nj0%J5K0n%%NNNNn
5287E0nj5k0j0l5j0J0K5K0%%%%K5K5NNj0j0J0NJ0j5j5j0NK0J5%j0j5%Nj0nNJ0j5j5j5j5l0
5285c5j0k0k0k0j5J5K0L0K5L0K5J5K0K0j0N%j0J0J0j0nnnnnnnnj0j0j0J0J0L0K0j5j0l5k0
5282ek5J5J5J0%k0NNNJ5J5J5J5j0j5k0j5nnJ0J0N%nJ5J5J5%j0k0k0k0%J5L5L5J5J5K0%Nnl0
5279I5k0k5nnJ0j5%%n%%NJ0J0J0j5k0j5j0j0j5K0M0M5K0%k0j0j5j5j5k0j5j5k5k5j0NJ0L0
5276c5K5L0K0%k0m0m0k0%K5K0%K0J5L5L5J0nnn%n%%j0j0NNJ0N%%l5n0l5nJ5J0NNJ5K0J0j0
5273A0j5J5NJ0nj0k5l0k0nNNK5M0K0%j0j0%%N%%k5l0nNJ0K0M0J5j0l0j0j0j0j0nJ0J0nnl5
5270g0j0J0L5L0L5K0J5Nk5l5n0l0j0K5M0K0nnnnJ5J5nNNJ0Nj5j5N%N%j0j5nj0J0%%nn%%K5
5267@J0nnnK0K0J5J5%j5NJ0NN%n%K0L0Nj0nk5k5k5nk5k0m0j0n%j0j0j0%nnJ0J0K5K0M0J0N
5264A0J0K5nj0j5j0j0%NK0Nnj0nnNK5%%j0J0J0J5nj0%nNJ0%%%%%%j5j5j0%nnk5%NJ0K0%nj0
5261e%K5M5J0j0k5k0%j0J0J0J0K0nnJ5K0%k0k0j0n%NJ0L0M5K5%k0j0j0k0n5m5m5j0NL0M5K0
5258C0Nnj0J0NnJ5J0j0j5j0nnn%j0%J5J5K5K5%k0nj0J5J0%%n%Nj0j5j5J5M5L5K0k5m5k0k5
5255B5J5K0%Nk0k0j5k0J0L0K5J0%%n%J5%nnj0j5%%k0k5nJ0NNnj0%NN%%%NJ0J0N%nJ5J5nnJ0
5252F0J0N%j0K0%%%nNNNj0k0k0k0N%k0l5k0%nJ5J0K5L0J0%k5k5k5k5%J5L0K0K5L0J0J5k0l5
5249C0l0k5j5j5J0J0J5J5K5J0J0%J0%J5K0J0J0k0j5j0N%nNNj5j5l5j0nJ5NJ0%j5nj0J5J5%
5246B0nnK0%%%NL0N5N5J0j5l0k0k5k5l0j0j0%%k5l0k0%J5L5K5K5nk5k0k0j5j5k5k5j5j5J0
5243a25NK0M0M0K5%NJ5n%%K0K0%k5j5J5K5K5K0K0%%j5j5%%j0n%j5k5k0nK0j0j5nj5N%N%n%
5240eJ0Nj0j0nj0j0nk0%J5J0nnK0K0Nj5%j0NNj0j0%%NNJ0j0J5J5%nN%J0J5%K0J5j5k5k0j5
5237a0j5j0J0K0K5%NJ5J0J5%j5k5j5K5J5nk5j5j0n%J5J5K0%J0j0k5nK0%NNJ0J0j0k0%Nj5n
5234A5nj5%j0J0j0j0j5j5NNK0K5K5Nk5m0k5j0L0L5J5n%J5M0K0%k0j0nNj5j5%N%K0M0L0J5j5
5231A15l5l5j5j0nJ0J0J5J5nJ0J5K0j0l0k5k0j0%J0L0J0j0k0k5%j0J5K0K0n%%j0nk5k5l0k5
5229g5j5%K0J0NK5K0K0K0Nn%J0NnnnJ5NNNNJ5J5NNm0j5%j0j0k5k5nJ0NN%j0J0NJ0%%%J0J0
5226C0J0J0j0j0j0J0L0K0Nj0j0J0j0j0nJ0J0j5j5k0nJ5J0%NNj5k5l0nJ5J5j0k5k5nJ5K5L0
5223A0N0K5%k0nnj5m0l5j0j5k0k0Nj5nNM5M0M0J0NJ0J0NJ0J0N%%j0j0%k0%%J5nj5j5%j0%n
5220EJ0J0nnn%J0J0%nN%K0%nnnnj0j0k0j5k0J0K0K0j0j0J0J0NJ0%%j0%K0%nnNK5K5Nk0l0m0
5217a0k0nj0nnj5j0j0J0K0K5L0J5L0L0K5J5Nk0k0k5l0j5j0j0NNJ0%%%NJ0K0K5nj0%K0J0N%
5214H5%%%j0nnJ0nk0k0nNj0k0j0k5j0nnl0j5j5NK0L0K5K0Nn%k0k0nnnk0j5nnNL0L0K5L0J0
5211A5Nj5k0k5k0k0J5J5J5j0j0j0%k0k0k0j0J0J5K0K5NK0K5K5J0j0%%Nk0j5NNK5J0Nk0%K0
5208C0K0nj5j0J0J0%Nnj0j0j5NJ0K0%j0j0j5j5J0L0K0K0k0k0NJ0%%N%NNn%nJ5%j5k0k5k0k5
5205d0j5J0K0K0K5NnnN%j5k0%K5nnnnNj0%%Nj5nnj5j5%%K0Nnl0m5j5J0K5L0j0k0j5j0k0J5
5202a30J5J5%NK5K0K0N%J5n%j0N%n%%J0j0%j0J0%%nnJ5L5J0J0N%K0J5J5nj0J0L0J0nnj0j0
5199I5l5j5N%%%j0l5nnj0%k0J0%J0j0j0nJ0K0K0nl0k5nJ5J5L5J5%n%nK5K5M0J0J0J0j0j0k5
5196I0k5k5l0k5j0K5K0K0%l0k5k0%K0K5J0NJ5J0%k0k5j0J5J5J5%j0n%%nJ0%j0j0nnnnnj0j5
5193d0nJ0%%j5j0j5j5j5j0k5nJ5K0L5L5M5M0Nk5l0l0j0j0K0J0J0J0j0nJ5J0J5%j0J0J0J5J0
5190E5j0l0k5l5j0j5J0K0M5M5K0J0j0nnJ0j0j0l0j5j0J5L5K0J0l0l0k5n%J0J0J5j0nk5NK0
5188EJ0Nj5nK0J0nn%J0J0Nj5nK0J0j0k5k5k0%NNK5K0K5Nk0j5j5k0j5k0J0L0K5K5J0J0%j5j0
5185D0l0k5k0nJ0K5K0J5J5NNk5k5k0l0j5NL0K5%k0nj0nJ0K0J5N%J5J5%Nj5k0k5NNj0j5k0%
5182e0K0J0J5J0J5J5J5L0J0n%j0m5o5l5j5NK5K5L5L5nnnn%J0K0K0nnnnj5N%j0J0K5M0K0J5
5179A40J5n%k5k0k5n%J5K0K0J0j0k5k5j5j5nnj0NK0nJ0N%Nn%NNNNk5n0l5k0j5k0%NJ5J5K0
5176b5K0%nJ0J0NJ0nj0k0k5k5l0nnJ5J5J0J5L5L0M0L0J5K0J5K0k0j5l0k5k0j5k0k0NN%Nnj0
5173eK5L0L0L5j5j0l0l0l0k5k0J5J0NJ0J0nnj0j0J0J5M5M5NJ0k5m0n5k0L0K0J0k5m0m0l0N
5171a05L5O0N0K0N%k5l0NNM0L5K0j0m0l5j0j0J0J0N%j0j0NNj0j0k5k5nK5M0M5NNj5k0n%j0
5168B0nnnNNj0j0n0k5j0J0J5J0J5J5J5j0nnj5j0NN%%%l5j5j5NJ0NK5K5K5J0J5L5J5J5%j0j0
5165E5j0NJ0j0j0NN%j5j5%J5J5j0k5k0k0j0%%NNJ5J5NJ0J0J5K0K5K5K5Nj5j5k0k0nnnj0k0
5162C0nnJ5J5K5%l5l0k5%K0M5L5M0%k5l5l0j5M0K5J0j0j5j5m0j0J5L0K5j0k5l0k5j0K5K5K5
5160E0J0nm5l5j0j0%%l0nn%J5J0J5K0J0J0J5J0L5J0k0m0l0NNJ0%%J0J5J0NN%J0j5k5k0J5M0
5157D5L0J0J0j0j0j0%%j0j0n%%nj0J0Nk0j0j5%Nnnj5j0J0J5n%j0J0K0j0%%%nj0n%%%Nnk0j0
5154e5j0nJ5J0J5K5K0K5k0l0l5NNNL0J5J5J5k0k0k5k5%J0J0K0K0J5J0j0l0n%%%J0N%j5l0j0
5151d5J0J5K0Nk0j5j5J0%%j0j0nj0%nj0j5L0M0M0L5J0N%k5l0l0k0k5k0k0l0l5nNK5K5K0K0
5148h5%%J5J0NNJ5J0J0%J0J0J5%J0J0K0%j0j0J5L0K5%n%J0J0j0j0k0nNJ0J0Nnk0j0NJ0j0n
5145G5J5Nj5k5nJ0J0Nj5l5j5j5j0k5nM0L5M0K0K5%nk5j0j0nnk5k0j5J0NJ0j0nNJ0%%k5k5n
5142c5nJ5%l0k5j0J0L5M0L5J5NNnnl5l5J5J5K5K5nj0j0nnnk0J0J5M0K5K5Nk0k0%%Nn%K0K0
5139A15j5j0j5j5N%%nj0j0k0j0%%n%j5j5J0NNJ0nnJ0J5J0N%%%%J0J0n%j0j5J0J0j5j5j0k0
5136a5J0N%Nk0j5J0NJ0l0l5k0J0L5K0K0K0K5%%k5k5n%NNk0k0J0J0L0K5J5J0l5m0%nnnk0k5
5134h0J5J5M0L5N%nnJ0%%j0J0J0nk5nJ5%j5j5N%%%%j0j0J0J0%%%NN%K0K5%k5k0%K5K0%%%%
5130E0K5%%%j5NJ0j5k0j0NNnnNj5k0k5NK0K5N%%K0K0N%J0NNk0k5nJ0J0%n%nj5k0J0J0%%j0
5127C0j0j5k0J0%J0J0nl0k5j0J5J0%%j0J0J5K0nk5J5J5J0nk5nJ5J5L5%k5l0k0%NNN%J5J5K5
5124D0j0nL5NJ0nk0j0j5J5J5nj0%%J0nnnnj0J0NJ5J0j0j0j0j5J5J0K0J5j5j5l0n%%J0j5k5
5121b0nJ5J5%N%%J0J0J5nl5n5m5l0j0J5K0K0K5J0J0k0j5NJ0J0K0K0J5nnnj0j0J5J5K0Nn%n
5118B0K0K5K5k0l5l0k5k0k0%K0N%K0J0L5L0K0Nj5j0n%k0%j0j0k5k5k5k5k5nN%%%J0L5M0M5
5116B0L0J0N%nJ0J5K0j5m0m0k5NL0M5K0j5l0j0J0K0J5%j5k5l0j0j5j5j0j0J5J0J0Nj0j5j5
5113e5%L0K0K5J5j0k0k0nJ0L0L0%k0k5l0k0j5j0j0%NNNNK5L0K5j0nk0%J0J5J0J5Nj5k5l0%
5110c0%N%%J0j0%j0n%NJ0j0nnn%n%NNj0n%NJ0J5n%J0J0J5j0nJ0J5%l5l0nL5M5M5L0J0k0k5
5107F0k0n%%k5%K0K5Nj5k5k5j0j5j0j0j0NK0%%k0NK5K0NNk0j0j0NK5K0nnj0j0J0n%K0L0%k0
5104B0k0k0k0k0%K0L5J5%%K5K5K5j5j5m0l5l5%K0K0Nj0j0J5K0J0k0k5k5j5NnJ0K0J5J0%%K5
5101A0L5J5Nj5k5k5k5%j0k0l0k5j0nj0J0J5K0L5L0L5L0K5K5%Nj0nj0j0j0j5j0j0j0j0nj0N
5099a5K5J0J0Nk0NNJ5J0%%J0NJ0j0k5j0L0K5K5J0J0nl0k5nnj5j5%K0K5K5%k0m0l5l0l0j5%
5096g0J0J0J5J0J0J5L0K0k0l0k0J5K5K5L0NNj0j5%j0k5j5j5J0J0Nj0j5k0%%j0j0j0j5J5J5
5093d0NNj5J0J5J5K5K0J0l0l5j5NJ0J0J5K0J5nl0k5l0k5%J0J5M0M0K5K0NJ0%k0k5k5j0j0j5
5091a0NNK0L0NNj5nj0j0%l5l0nJ5K0K0%k5j0J0J5J5NNJ0NJ0J5%%J0nj5k0j0J0K0J5J0%%%J0
5088H5L0M0M0K5j0j5j0j5m0m5k5%J5J0J0K0J5J0j0j5%nl0k5k5j0J0j5j5j5j0j0j0j0j0j5N
5085g5K0K5K5J0%%J0NnnK0J5J0k5l5j0J0J0j0j0j0j0J0j0%J0J0NJ0j0nj0J5J5Nj5%J5%%j0
5082@j0k5k0%K5J0J5J0%%%NL0K0%j5j0NJ0%%k0j5J5J5J0J0j5j0nJ5%%j0N%Nk0n0o0l5j0J5
5079a10%%K5N0L0nn%%j0NK5J5%%nNj0m5k5%J0L5K5K5K5J5K0j0j0J0J0J0nk0j5nj0k0%k0j5
5077enJ5K5%%%J0K5nnj5j5J5K0k0l0l0NJ5nj0j5%%N%NK0J0J0J5n%%K5NJ5J0%Nnnnk0l0j5%
5073A0%j5k0j0k0nK0L5J0j0j5%J5L5L5L0J0j0k5k5l0j0j5N%NNj0j5%J5K5K0K5L0K0J5n%j0
5071A15j0j0j5NNnnn%J0J0J5J0nl0k0j5j0j5J0J5nnnnnl0m0k5NK0L5J5j0j0j0j0N%K0K0J0
5068B0J5J5J5%j5l0j0J0K5J5J5j0l0l0l5j5j5%J5J0j0j0j0n%j0j5%NJ5K0K0K5NNJ5nk5l0k0
5065f5nJ0J0N%j0nJ5J0J5J5K0K0NJ5J5J5L0K5M5M5M5K5J5K0J0j5k0o0n0n5k0nj5k0%nj5l0
5062C5k5nj0k0J5L0L5J0%nJ0J0K5Nk0Nj0%k5n0l5j5j0j0n%J0J5J0NJ0%J0J0NJ0K0K0%%k5k0
5060A5k0k0J0L5K0%nnJ0j5%n%%k0%nK0K5Nj0j5nnN%L0Nj0j5nM0L5K0j5j5j5j5j5%J5J5J0J0
5057I0nnJ0J5%k0l0j0J5J5J5J5nnNNK0%k0j5j5k0j5k0j5j5nJ0J0J0J0J0N%k0k5l0l0j0NK0
5054e0J5K5Nk0j5nj0%K0J0L5J0J0L5L5K0Nn5p0n5NL0K5N%NNj0n%%nn%nj5j5%nj0j0j0j0%%
5051h5nnnnJ0NK0J5NNNK5K0Nn%%%NJ0K0K0nnk0%NK5L5J0nl5j5NJ0K0%n%%NNJ0j5j0j5j0j0
5047D0k0j5nnj0j0nK0L5J5k0k0nJ5J5j5k0nK0J0j5j5nJ5L0%k0j5J0J0K0K0J5J5J5%nnk5k5
5045C5k5J5L5L5L5K0k0j5m0k0j5l5l0%K5K5K5J0nnj0J5J0nj5j0J0J0J0N%k0j0J5%N%N%NJ5
5042H5J5Nk0NNnnk0%J0j0%J0nK0J0J5n%J0J0%%j5m0m0k5j0J0J0J5L0L0%l0l0l0l0l5j5J5M5
5039a5M5L5J5j0l0nJ5K5Nk5nJ0J5%j0nNJ0nn%j0nNNNj5k5%n%j5j5j5j0j5j0NNL5L5K0Nj5j0
5036B0N%N%%J5J0j5%J5NNj5j0J0K5J0Nn%k0k0nK0J0nj5k0j5J0nj0j0j5NN%nNK0%%NJ0L0L0
5033I0L5N%nj0j5k0n%K0J5nnnk0nnJ0J5J0j5k0k0k5N%j5nj5j5%j0K0K0j5j0NK5K0j0%%J5J0
5030D5N%nnNK5J0J0nnN%%k0nnJ0j0nj0%nnJ0nk5%n%%%Nj0nj5j0NN%Nj0j0j0j0NJ0K0j5%j0
5026d5%%%%%%%%J0%J0J0L0L0J0k5l5j0J0J5j5k0%nJ5K0J5K0k0j5NJ0N0N5L0Nl5l5k0k0nj0
5024C5l0l0j0k0K0J5J5J5%%J0J0j0l0j5J0J5nl0j0J0J0K0J5NNJ0J0K0J5j0j0%%nnnj0J0J0
5021E0nnNNNNNJ0J5J0k0k0l0k5k0J5K0L0%%J0J5J0j0j5k0k0k5NNj0%%%nn%NNNNNJ0J5J0j0
5018C5k0j5j0nl5l0j0NJ5K0J0J0n%K0L5K0%k0k0j5j0J0J0%K5L0J0%k0k5k0l0l0k0J5N5N5M0
5015H0K0Nj0j5l0l0j0nj5%n%%j0j0j0K5n%%%K0Nj0J0n%%J5L0J0Nj5m0m5j5%J5J0K0j0%n%n
5012c5J0%J0L0L5J5nk5k5nJ5L0J5%j0l5j5N%%nj0%%nnnnJ0NNNNNNNnj0j5j5nnj5j0k0k0K0
5009h0K5L0L0NJ0j0nk0k0K0K5K0K5J5K0j5j0%NN%%%l5l0m0k0k0J5J5K0K0J5J0k5k5k0K5K5
5006EL5%k5k0j0j0j0nNJ0%J0j0nJ0N%%j5j5K0J5%Nj0nj0j5J0NK5K0NNl0k5k0k0J5J0J5J5N
5003a0L0K5nl0k0N%nnk0k0k5l0j5j5K0K0J5J5k5k0nnJ0NNNJ0L5L5L5J0J0j5l5k0k0NNK0J5
5000a0L0L0J0j0m0l5l0j0j5j0nnj0Nnn%nJ0K0J0K0nK0J5J5J0NNNJ0J0%Nj5j5k0j5j5j0j5k0
4998i0j0nJ0J0n%%%L0K5L0NJ0nl0k5j0j0j0j0L0L0L0J0%j5k0k0j5j5k5nK5L0L5K0nnj0j0j0
4995c5j5NK5K0K0J5J5nnk0j5j0j0k0nJ0Nj0j0%%%%J0%j0j0k5nNNJ0J0j5J0NNNJ0j0%NNK0K0
4992Ej0j0k0j5nnk0k5nnJ5J5NNNJ0J5%%l5m0k5NL5N0N0L5L5M0K0j5l0l0l0k0k0N%nnj5j5j5
4989g0j0k0j5j5J5L5L5J5nnl0j0j0%J5J5J5J0Nk5k0k0k0k0J0K0J5J5J5J0nk0k5%n%K0L0L0
4986b5L0J0J0j0J5J0J5J0%Nnk0j5j5NJ0j0j0nj0%Nj5j0j0J0J0j5j0nNN%%J0J0L0J0nj0J0J0
4983C0j0%m5j0NK5K5L0J0%l0l0j0nj0k0j0J0%%j5j5L0K5J5%l5l0k5nK0J5N%%NK0K0%nn%K5
4980@Nj0j0l0k5k0J0K5K5J0J0K5K5K5J0j0k5k0nj0J0J5J0J0J5%Nj0j5%NJ0j0j0j5j5nl0k5
4978e0l0j5j5j5J0NJ0L0K5K0NN%j0%n%%nj0n%%K5J5J5nnj0k0j0K0J5j5k0nj0k0k0j0NJ5K5
4975f5K5L0J0j5m0l0j0NK0J5nj5j5j0NJ0j0nNJ5J5n%J0J5%J0j5j0j0nN%J0J0J0J0nj0K5K5
4972EJ0J5j5j0%%N%%nj5j0K0M0L5K0%j5nj0j0j5nnnnj5k0NNj0k5k5NNJ5K0%j5nnJ0J0J0NN
4969e%Nk5l0k5k0nJ5L0%%j5%%nj0nn%J0%k0nN%%nJ0K0J5K5L0j0%J5J5Nk5k0nNK0%k5l0j5K5
4966f0J5L5J5%%NNNJ0nnj5k0k5k5j0J0K5L0N%NN%NNNK5K0K0j0l0l0k0j0%N%k0k5%J0NNNnn
4962d0J0J5nnnJ5J5K0K5K0J0j0j5j0nJ0j0j0j0nn%nk5j0nn%nj0J0J0j5n%NK5Nj0j5j5NNJ0
4959d5NN%NNJ0%%NNj0j0J0j0k0J5J0j0j5j0K0K0L5M5M0K0j0nj0nj5J0nnnJ0%%%nNNnnj0nN
4956G0Nj0j5j0k0j0j5j0j0k5k0m0j0J0J5K5N%k0j0J0J5K0J5nNJ0J5nl0k5j5NK5K0J0j0k5k0
4954h0k0k5j0K0K0K5%j5j5NJ5J0J0%%nj5j0J5N0M5K0j5j5nNJ0J0j0j0NNj0J0%Nk5k5n%j5j0
4951e5nNK0K0J0J0NNN%%k5k0k0%K0K0J5NN%J0K0K0NNN%J0J0%%k0k0k0k0K5K0J5J5n%j0%j5
4948G0j0%NJ5J5K5K0J0k0k5k5NNJ5J0%nk0k0k0j5k0j5N%%Nk5k0nn%Nk0k0j5J5L5L5L0L0%%
4945E0k0k0k5l5j0K0K0K0NNJ5J5k0k5%J0j0j0nnJ0J5J0J5j0nk0j5NNNNJ0Nnj0k5k5%L0K5N
4942El5l0k0j5NNL0K5NNN%L0L0nl0j5j5k5k0nnN%J0L0K5K0%%J5J0J0j0j0J5NNNJ0J0j0l5m0
4939em0j5j0j5j5j0NNJ0J0L0L0K0K0nnk0k5J0Nj0j0nnN%j0%J0J0J0J0%nj5j0%nNNj5j5l5j5
4936a20j0J0K5K5K0K0J0nj0J0j0nk0k5k5nK5K0K5Nnnj0j0K5L0K0J5Nj5j0j0j0j0l0l0j0J0
4933i0K0nj0n%%N%J5J0NNN%j5j5NM0M5M5N%j0j5%%K0nj0j0J0J0nk0k5k0j0NNJ0J0L5K5J0j0
4930F5k5k0%nnnJ0NJ0j0j0NNj0j0j5j0nJ5K5K5L5J5j0m5m5k5%J5L0K0K5K5NJ0nj0%k5k5k0
4927Ej0NNk0k0k0j0j5nnk0J0%J0j5j0%J5J0j0nnJ0Nn%%nL5L0L5J0NNN%%k0j5k0J0Nnj0nnJ0
4924c5Nnj0l0NK5K0J5j0nJ5J5J5j0nJ0J5%Nk5k0nK0L5%k0l5l0j0J5J5%k0nj0%%j0j0nnJ0j5
4921i5n%L0K5J0%J5J5K0K0N%nk5k5nk0NNJ0j5j0k0k5j0%K0K0J5K0%%l5j0J0J5J5nj0j5j0K5
4918d5L0K0j0J5L0J0j5l0k5k5j0n%%K0K5K0Nj0j0j5k0NNj0k5j0j0%%J0J5K0K5K5K5K0%%j5
4916C5j0nj0j0j0j0nk0j0n%%k0k0J0J0J5J5K0J5J0Nj5j0j0j0%%j5k0k0J5K5K5K5K5n%l5l5
4913f0m0%J0L5K5K5%Nk5k5j5j5%j0%%NN%%%NK0K0J0J0J0J5J5J5NNj0j0%%%%%%J0J0J0J5j0
4910F5%%%j5k0k0k0%Nj0nNNNJ0Nk5%%j0j0j5j0%%NNJ5K0K5K5N%j0nN%J0Nj5j0nn%%nnn%l0
4906c5k5j0%j0K5M0L5nn%%J0J5j5j0%nnn%%j0j0%%J5J5N%NNJ5k5k0k5k0j5j0j5N%%%J0%%%
4903h0nnj0J5M5M5L5L5J0J0j0j5k0k5j5k0K0K0K5K0nnJ0Nk0k0k0j5%%N%nj5k0J5K0J5NN%%
4900C0NNj0j0k5k5j5k0j0n%%J0J0nj0K0K5M0M0K5nk0j5k5k5k0J0Nj5k0k5%%K5L0L5L5NNnj0
4898D0nn%NJ5j0j0j0j0J0nn%%J0J5NJ0%N%nJ0j0j0J0J0j0l0k0j5k0N%NL0J5K5nl0l5l5j0k0
4895i0j0j0nJ5K0K5J5%j5nnn%NJ5K0J5K0L0L0K0K0Nj5l0k0j5j0k5k5l0nK0K0J0J0NL0K0Nj5
4892D0j0j5j0%K0K0K0J0J0j5j0nJ5J0j5l0j5J0%j0j0j0j5J0NNNJ0J5J5j0j0%J5nn%%%%n%%
4889C0l0j5J5J0L5L0M0%%k0j0n%%j0nj5j0%N%j5j0j5J5j0j5j0NNJ5J0J5J0NNN%nnj0nnJ0%
4886D0J0k0k0nnnnK0K0K5Nk5m5m5n0j5J0M0L5M5K0J5nnnnnj5k5nJ0K0%j0j0%%NJ0n%j0J5M5
4883D5K0j0l5k5J0J5%NK0K5N%k5k5nJ0L0L5J5n%NNJ0J0nnj0j0j0j0k0j5%nj0nj0J0J5J5%l0
4880C0l5nK0M0J0N%j5m0l5j0J5J5J5J0K0J0J0k0k0nJ5Nj5j5j0%K5K0K5J0J0j0k5m0j5%NK0
4877B0K0J0j5j5j0nj0j5J0J0NK5L5L0K0J5J0%k0j5J0n%nl0j5k0NNj5j5j0%l5l5m0j5n%J0J0
4874a00L0L0K5%%%J0J0NN%Nj5j5j5j5NNnJ5J0J0%%n%J0NN%N%NNJ0J5n%j5j5l0l0nK0L0L0J5
4871E0J5J0Nk0k0k5j0j0J0K0Nk0l5%%%%k0J0K0K5K0K5%Nk5nJ5J5k0k0%J5nk5k5l0nJ0L0L5
4868B0Nj0j0j0J5J0j5j0k0%%nJ0L0M0K5Nk5l5k5k0%NNk5k0k0NJ0L0L0J0NNN%nnJ0J0%j5j5
4865@j5j5j5j0nJ5L0K5%k5l0j0j0K5K5L5L5J0nj5j5j5j5k5l0nj0%J0K5K0K5L0l0k5k0J0L0
4863EL5K0j5j0j5K0J5%%nk0k0NN%j0J0K0J5J0J0J0J0j5j5j5%k5nnk0j0j5j0j5j0j5j5Nj0J0
4860i0K0J5K0K0J0nj0j5k0k0j0J5%%K5N0M5J0nk5l5l5k5j0%K0K5K5%%K5K0J0n%%j0j5j0j0
4857@k5%%Nk5k5NJ0J0J0j0J0J0J0NNJ0N%NNNnj0k5l5k0k0k0nNK5J5J0L0J5J0J5J0J0J0J0%
4854E0NJ5J5j0j0nJ0J5nnj0j5j0nn%%k0j5NN%Nj5NNNNNnn%%N%nn%Nn%%%NL0J5J5Nj0k5k5J0
4851B5J0j0j5k5j0J0J0J0j0nnj0j0j0J5J0J0j5j0NN%%j0nNNL0L0M5N0K0j0k5k5k5j0j5N%%
4848D0j0k5j5j5j0J5%%j0J0nJ5nnJ5J0NNNK0J5nj0j0j5k0j0j5j0j5nNNNj5j0%K5K0L0J5%%
4845B0NL0L0J0k5l0j0k5k0k0J0NNJ0NN%NJ0J5k0k5k5nnj5k5J0J5Nnk0nJ0L0K0J0%%J0J0J5
4842B0J0NN%K5L0Nn%Nj5k0k5l0l0j0J0nnJ0J5K0K5j0j0k5l0k5j0J5L5K0%nj0k0j5k0k0j0j0
4840a10J0J0J0j5%K0J5j0%n%%j0n%%nk0%nK0J0%K0NNj0nJ5L5M5K0J5J0%j0k5k5j5N%%J0NN
4836A5N%J0J0J0%%J0NJ0J0k0NJ5J5K5K0%k0k5k5NK0NNk5k0k0n%%nn%k5nn%%J0j0nj0%%K5%
4833Ej5j0j5j0j0J0K5K5J5j0l5l0nK5M0J5Nj5j5k0k0nj0j5nK0NNNL0M5K0j0l0j5k0J0J0%%
4831ej0j5j5j0%J0J0%j0nJ5J0K0J5Nj0j0J0J5K0%%%J5K0K0%k0j5N%k5l0j0n%%Nnj0j0nN%%
4827b5%k0j5j0j0nnnj0j0j0nnj0j0K0J0L0L0K5K5J5J0K0%j0n%%%nJ0J0j0nk0%J0Nj0l0k5n
4825f0NL0K0j0nj0nj0J0L5K0K0j5j5l0nj0j0k5k0k0j5%J5%J0j0k5j0j5NJ0%k0j0J0K5K0L0
4822i0L5L0L0K0K5K0K0nk5l0NJ5J5n%j0j0j0j5NJ0j5j5%N%N%k5j0J5K0J5nj0J0J5K5nl5l5
4819a5l0j5%Nj0j0J5L5L5NnnJ0J0j5j0k0Nn%J0J5%j0nnNK0%N%nJ5J0Nj0j0n%K0%Nj0nNNN%
4816D0%%N%j5j0k5k5%%K5M0M0J5N%j5j5k5k0j5J0Nj0%%%Nj5NJ5J0M0J0j0j0k0j5k5k5J0K5
4813A0K0%nnnnj0j0nj0J0%%nj5j0%K0J0j0j0%%J0j0n%N%%j0J5%N%K0L0L5j5l0j5j5j0j0j0
4810d5j0j5l0j0J0L0K5K0K0nk5k5%J0J0N%J0J5NJ0j5NJ0J0K0K5%k5l0j0%%k0k0j0j0nj0%%
4807h0j0k0%J5J5K0NNJ5J5J5J5J0J5J0J0j0l0l0l0j0j5%nnnj5j0J5J5J0J5NNK0J5J0nj0nN
4804a5%nn%%%nj0n%%J5J5%k0NNJ0Nk5k0j5j0J5J0K0L0J0N%nN%NNK0K0J5J5J0nl0m5l0l5j5
4801f0j0NNJ5K0J0J0J0L0K5K5NN%Nk0k0j0j0nnk0j5j5N%k0k0%J0J0J5J5J5L5K0j5k0k5%J5
4798B0Nj5k5%%NN%J5nNNn%NNNN%nJ5M5K5J0k5k0j5%J0J0N%K0M5Nk5n5n5l5j5j5J0L0L0L0J0
4795F5%Nj0l5k0k0k5k5%J5J5k0j0j5NK5J5J5NNJ5K0L0J0nj0j0J0K0nJ0j0k5k5k0nj5j5j5j5
4793g0j0j5J5L5K5K5nnnnNNj0j0k0k5j0K5K5K5K5K5NNj5l0j5k0nJ5nnj5j5%%j0j0nJ0J0j0
4790g0J0J0J0j0k0NNNj5j5NJ0J5K0j0%nnJ5J5K5Nj0m0l5j5J0K5K5K0J0NNNL0K5%k0j0nj0j0
4787A0j0j0J0J0nj0j0NNNnnk5k0j5j5j0nnn%n%nn%%%J0NJ5J5nn%J0K0j0k0k0J0M0N5M5L5K0
4784I5NNNk0j5j5j5j5J0J5J0J5J5%j5j5j0j0nJ0J0nj0j0n%j0NNNj5j5j0j0%%nk0j0N%%nk0
4781g0nnJ0%j0j0J0NNNNNNNJ0J0K0L5M0K0J5J5nk0j5j0N%K0%j0k5j5j5NNj5j5%nnk5j0J0j0
4778c5j0j5%NNNj0nnNK0J0j5NNj0J5J5j0j5j5%K5J0j0j5%K0K5J0J0%L0J5J0%nj5j5%k0j5N
4775A0J0NJ0N%%NK0J0J0k0j0%n%%j0j0j5j0j0j5j0j5nj0nj0J5Nj5j5k5J5K5M5K0K0%%NJ0K0
4772E0%l0k0k5l0nj0nk5j0J0L5L0J0%j0j0NK5K5K0NNJ0J5%j5j0j0j0j5NJ0J0K0k0j5l0l5j0
4769f0J0K5K0K0K0K5%k0l5j0%Nj5k0j5%nJ0J0nK0L5L5K0j0j5j5k5k5%%J0NNN%%J5j0nj0j0
4766a5J0nn%j5j0J0J5J0k0j5j5%%%j5k0NNj0l0k0k0nnK5K5%k0l0n%K0M0M5K5K5j0j0nJ5K5
4763e%j0l5k0k5K5K0K5K0%%nnNN%j0j5j5j5NK5L0K5Nj0J5J0J5l0k5k0l0j5%NL5K0J5j0j0k5
4760c0k5k5k5j5NJ0J5NNJ5L5L0J0NNK0nj0l0l0j0%Nj0l0k0%%%k5k0k0nL0L0J5J5%nJ5K0J0
4758d0J0J5J0J0J5%j0j5%J5K0k0l0k0%j5j0n%k0k0k0nK0M5K0NJ0j5%N%%j5k0%K5L0L5K5Nj0
4755C0j0NNj5k0j0J0K5K5%nk0j5%%NNNJ0NNJ0%%j0J5J0%%nl0l0l0NJ0J0k5k0j5k5k0n%J5J5
4752h5J5J5J5J5J5J5NJ0j0j5k0j0%J5K5J5J5nk0%%l5l5j0J5J0K5K5J0nk0k0n%J0NL5J5j0k5
4749ek0%%%K5K0L0J0l0l5m0k0NK5K0%j0j0%NN%J0J0j0l0k5j0J0J0%%K0K5%j5k0Nnk0l0k5%
4746a25K5L0L5L0K5L0k0k5j0NL0K0K5K0%k5k5l0j0%nj5j0L0K5K0j0l0nj0j0j0J0K5L0K0n%
4743E5K0NNJ0NJ5%j0N%%J0nk0k0j5k0k0j5k0k0nn%K5J0J0nj0nnj0nj0j0j0j0K0J0J0j0J5K0
4740a5J5%k0j5J0L0M5J0k0k0k5l0j5j5n%%K5L0J0j0l0j5k5j5%J5J0NNNNJ5J5K0J5L0L5K0j0
4738H5l5l0j5NM0L5K0j5m0l5%n%%n%j0%%NN%NK5%j5nnJ5J5k0J0J0%j5j0n%j5j5n%%J0NNj0
4735a5nJ5J0J0k0k5j0j5nj0j0k0NnJ5K0%j0j0nj0J0J0K0J5%k5k0j5NNJ0J0K5K5L0J5j0j5j5
4732b0N%K5M0K5nn%K5L0J0%n%k0k5k0%K0nnn%J0J5j0nl0j0J5J5%%nj0J0J5J0%l5l5k5nNNk0
4729b5k0k0n%%K0K0N%%J5K5NJ0NNj0j0%J0J0nj0N%j0j0%Nn%%%n%%nk0m0l5m0j5j5%K0K5K5
4725i5N%%K0K0J5J5J0Nk0k5nJ0L0j0nn%J0K0k0j0j0nj5Nj0j0j0nK0K5L5L0K5K5n%j5J0J5n
4723F5j5m0k5k5k0%J0L0K5K5K5NJ5j0nj0%n%%j5%K5K5M0K0%j5k5k5k5k5j5l5m0nJ5L0L0NL0
4720D0J0j5l0m0k0J0N%l5n0m0J0M0K5J0j0j0J0J0Nj5nn%nj5NJ0J5nnJ5J5%%nJ5K0J5M5L0j0
4717D0%j0J0n%J0J0j5j0%NNJ0k0%%J0K0%k0l5k0nJ5j0k5k5j0nj5j5j5k5nK0J5nJ0NNN%%j0
4714a10j5k5k5%J0K5Nk0j0NJ0%nNNJ5J5NJ5J5j0J0J0J0J0J0J0K0%k0j5j0J5J5J0j5l5j5k0
4711a00NJ0J5%k0k0nNJ0J5J0N%%nnj0J5n%nnk0k0j5k0J0L5K0NJ0j0j5J0J0J0nk0k0%NNJ5n
4708a05j0j0nn%J0j0%nnK0%k0NJ5J5Nj5nj0K5M0K5N%%J5J5%j5nnJ0J0j0l0k0j5%L0L5J0l0
4705d5l0nK0Nj5k0k0nNK5K5NNJ5%j0l5l5k5%K0K0%nnnnJ0J5J0J5NNnk5k0k0NJ5K0nj5J0K0
4702h0K0j0j0%K0J0NJ0J0J5%j5nj5j0M0L0L0J0k0m0m0m5%L0L0L5K0%%k0j5j5j5j5%J0%J0J0
4700b5J5Nj5k5m5m5k0%%j0J0M0N0M0L0nk5l0k5nn%%nJ5K0K0K0n%%nnnJ5K5%k5m0l5k0nJ5M0
4697g0M0J0j0%L5L5K5j5j5j5j5k0k0j0nj0nnj0%j0j0%NK5J0J5J0J5J5J0K5L0NNk0k0k0k0j5
4694b5N%%Nj0l0l5j5NNNnn%%K0K0J5K0K5N0J5j5j5j5j0J5n%k0k0nj0j0nj5j5nn%%j0j0%n%
4691a15nJ5J5K0K5K0J5J5J5K0K5%k5j5NK0J5nk5k5nJ0nk5l0j0J0NNj0J5J5k0k5k0%%NNNNK0
4688d0K0L0K5Nj5k0k0NNJ5J0nk5l5l5l0J0K0J0K5K5J5J5J0Nj0j0%nJ0j5k0m5l0j5L5L0L5K5
4685A0M5K0j0%nj0l5l0m0k0j0J0J5L5J5J5j0j5j5j0nnNK0K5K5K5Nk0k5j0j5J0J5Nnj0j0j0
4683b5j0j0nN%K0J5J5J5K5L0J0n%k0k5k5k0k0k5%n%l0k5nnJ5K0%NN%%%%%K0%%nnJ5L0K5K5
4680B5K5J5nj0j0j0%j0j0j0j5%NJ0J0J0J0J0nl0l5%%Nl0l5j0K0K5K0%k5k0j0nNJ0J5J0nl0
4677i0m0m0k0nJ5J5L0K5NJ0K5K5J0k0n0n0j5K0K0N%NL0L5J0j5%J0L0J0j0l0l0j0J0J0J5J0
4674d5J5J5J0J5NNK0nNj5NL0N%j5j5nj0%%%%k5k0l5j0nnNN%nNNJ0nnn%NNNnnk0nK5K0L0J0
4671eNk0%%%Nk5k5%K0K5Nl0k0j0j5J0NJ0N%Nk5j0K0K0J5J0%K0J5J5K0Nk0%K0K0N%nJ0N%j5
4668G0j0%%j0nnn%%NJ0j0j0j5j0nK0J5K0j0m0k0k0%%k0j5j5j0K5K5K0K0J0L0K5J0Nk0k5k5
4665Ej0j5k0k0j0k0k0%L5N0L0J5j0j5%%J0%J5J5nnj0nNNJ5J5J0j0l0k5%J5NNk0k5k5nL0L0
4662EJ5K0Nj5k5l0k5%NK5K5K0J5K0NJ5K5K5J0k5m0m0m5m5k0J0J0j0j5j0j0j0NN%J0K0J5L5
4659b0J0NN%Nl0k5k5k5%%J0NJ0J5NJ0J5J0j0nj5j0j0j0J0L0M5N0K5N%n%k0m0l5l0J0J0nnJ5
4656b0J0J0j0J0j5j0l0nL0L5K5%l0l0k0%J5J0K0J0n%nj0%j0nk5k5j0nn%%NJ0%N%NJ5J5J0J0
4653b5%J0J5J5J0J5j0k0l0l0l0l0nj0J0J5%%%%J0J0K5K0K0K0NJ0J0J0k0j5k0n%Nnn%k0l0j0
4651h5nJ5M0M0J5%j0j5k0j5%Nj0k0n%nnJ0J0%NK0J5Nj0%%%%J0J0%j5k5k0nj0j0NJ5L5K0J0
4648ej5j5J0J0%nJ0Nj0l0nJ0K5K0K5K0nk5l5m0k0nK0J0J0J0J5J0J5K0J0J0J5J0K0J5NNNk0
4645A05l0j5k0j5l0nJ5%j0j5%%%%nj0%j0NK5J0J0K5K0NNnk5l5k0k0%nJ5K5K0K0j0j0nj0j0
4642a5%%k0j5nJ0K0K0M5K0%j5j5j5j0k0%%j5l5j5J0K5L5K0L0Nj5J0%J0%%%%nL0J0k0l5l5j0
4639a5J0J0Nj5k0l0l0l0j0J5J0J5%j5%%J0J0K5K0K0j0l0l5j0j0j5%J0L5Nj5j5j5k5k0j0J0
4637a65K5K5K5L0L5M0N0L0%j5k0m0k5l0%NJ5K0K5K5nl0l5j5nK0K0K0nj0j5k0k5k5%%N%J0%
4634f0%%J0J0J5J0N%J5J5J0%nnJ0%K0K0K0J5j5l0l0j5NK0%K0J5Nj5l0k0%Nj0%nj0l0m0k0n
4631a00J0K0NN%N%%L0K5N%j0j5nJ0K5K0nk0k0%%n%j5j0K0L5K5NJ0k0Nnnnl0j5%J0J5nj0k5
4628d0k0j0J0NJ0J0K5K5K0K5J5Nj5l5l0l0k5nJ5M0K5L5J5J5NNk0j5j5J0J0NN%NNj0j0NNK0
4625I5%j0j5NNj5k0l0j0nnK5j0k0k5m0j0NJ0J0j0nj0J0N%n%NJ5M5J5J5J0J0J0J0NJ0J5J5J0
4622A15nj0l0k0k0j0j5l5j5%K0%%%J0%J0J0J0J0j5N%J5J0nk5k0n%j5j5j5j0J0nnnn%N%%%N
4619g0k0j5J5J5K0K0K0K0K5K5J5J5J0J0j0l0%%j5NJ0J0nk5j5j0NNNj5m5n0j5NJ5M0L5L0J5
4616E0j0k0j0j5j0k5%J0J0J5J0Nj5l5j5J0L5K0%j5j5nJ0K0K0%nNK5J5nk5k5NNnk0j0J0NN%
4614EN%%j5k0l0j0nnK0N0M5M5L0N%%n%j5j5j5j0k0k0j0nnJ5J5J5J0J0J0J0N%J5j0%%NNJ0%
4611A15J0%K0K0J0k5l5m0k5n0m5j5NL0J5J0nnj5J0J5J5J0j0%K0L0J0nn%%J0J0J0j0NNj5j0
4608G0j5j5j0k5k0NJ0J0j0j0nJ0%%%N%NnnNN%%j0J0J5J0j0j0k0%Nk0k0%K5K5J0J5J0J0J0n
4605E5k0m0l0j5%%nnL5L0J5nj0k0l0l0k0%J5J5J5K0K5K5K0%%%j0k0k5nn%l0m5l0l5%J5J5J5
4602a20%NNK5J5K0n%K0K0K5nnJ0K5K5%Nj5k0j5NNj5j5j0j0J0%%j5j5j0n%n%k5k0K0L5L0L0
4599EN%%n%%%J0K5K0J5Nj5%nk0j5l0l5N%J0J0J0J0K0%NK0J5J0J0J5J0J5NJ5j5j5k5l0m0j5
4596ENL0L5L0K0K5J0j0%%nn%nn%n%N%J0%J0%NN%j5nj0%%nk0nnJ0J0%Nj0J0NK0J5J0j0l0j5
4593A15j5j5j0j0j5N%%J5K5K0l0k5k5k5j0nj0nJ5J5J0%NNNNnn%N%%nj0J0J0K0J5J5J5J0l0
4590H5k5l0J5J5J0J0J5J0nnK0K0n%k5k0%%J0k5k5nJ0Nnj0j0nNJ0J5J5J5J0K0J5J0K0J0J5J0
4587A95J0m0m0l0k5NJ0nnN%N%nj0j0j0j5j5%j0J0NJ5J5J0J0J5J0j0j0%%NJ0j5j5k5l0j5j0
4584a5k0k0nK0M5M0L0%j5k0%nNJ0J0Nnj0%j5k5n%J5J5J5J0J0Nj0k5k5j5k0j5%J5J5J5J0nk0
4581el0%j0j0k0%K5K5K0K0NJ0n%N%NNnJ5K0J5J0k0nnj5l0j5J5K0K0J0J5j0%l0k5j5j5J5J5
4578B0K0K0j0l5l5l5j5k0nK0J5J5NNK0K0%nnnJ0j5%%k0k0j5k0NK5L5L0Nj0%%%%j0J0%Nk0%
4575a5J0J0j0j5j0J5%nnj0NNnnNNNN%j0K0K0J5K0K0J5K0K0j0j0J0J0NNj0j0%j0j0j5j0nj0
4573E5nn%J0J0%NN%J0%J0Nj0nJ0J5nj0k5k0l5l0%%NNj0j0%%N%N%%%J5J0nnN%N%NN%Nn%%%n
4569A5%n%%n%nN%nnnJ5J5j5k0j5K0K0%%nj0J5K0%k5l0%J0%j5j5%%nnK0K0J0J0NNnl0nK5J5
4566A5nj5k0%J0K0j0%%J0J0NJ0J5J5nk0l0l5k5%L0K5K0K5Nk0m0m5k5nK5K5j0j0%%%%nJ5j0
4563e5j0j0j0J0Nj0j5nJ0M0M0L0L0J5nj0nj5k0k5l5nJ0K0K5J0J5%j5k0%J5K0K0K0K0K0j0k5
4560G0k5n%j0j5N%%j0nj0J5K5NJ0J0%J5%j5l0k5l5k5k0NNJ0j0nj0nNJ0J5%nj5%%N%J0L0L0
4557@L0%j0l5j0J0J0j0%j5NNNJ0J0NL5L0K5J5j0k0j0j5k0l0l0j0nNN%nnnj0K5L0K0J5j0j5
4554A5k0l0j0n%%%K5N0M5K5j0j0j0l0j5j0j5j0k0%J5J5%%%%nj0nj0%nj0j0j0J0J5K0K0K5N
4551B5j5k5j0NNj0j0j0j0J5L5L5L0%k0j0j0j5j0l0k5%M0O5N0K0j5j5k0nn%nj5N%%Nj5j0NJ0
4548C5J0j5j0j0n%J5nnj5NK0Nj5j0j5%K0J5K0j0%J0NN%NJ5K0nnj0J5%%j5j0N%J0j5l0m5j0
4545b5J5L0M0%j0nnj0j0j0J5J5j0j0nJ5j0%n%n%%nj0j0J0J0%nk5j0j0nJ5J0J0J0nl5l0l5j5
4543a25NK0J5J5K5K0K0n%k5j0j0nJ5L5L5K0Nnk5NNJ0%j0%J5J5N%%%L0J5j5j0NNNNJ5J5nk0
4540A10%nj0l0m0k0NNJ5K0J5K0n%NJ0%j0J0Nnj0k0j5j0j0j0j0%nK0K0K0K5K5l0l5m0nJ5L0
4537E0K0J5j5k0%NJ0nj0j5%J0J5j0k5l0nJ5J0J0NJ0J0j0j5l0k5j5j0J0J0j0nj0J0N%J0J5N
4534a5J0J5n%k0nj0J0L0J5K0K0L0Nk5l5j0%Nj0n%%NNj0%%J0j0%j5j0J0%K0N%k0j5j0J0K5j0
4531A0j0j0nJ5K0J5%j5j5j5j5J5J5J5K0J0NJ0J0%nnk5l0nNNJ0J0J0J0J0J0%Nnj0K0K0NJ0J5
4528A35J5nk5l5m0l5j0%nJ0k0NK0L0L5%%j0J0%%j0J0J0j0k0m0l0l0nj0J5K0K5L0L5M0J5nj0
4525A05j0%%J5j0l5l0k0%nK0L0L5j0j0NNJ0J0%j5j0j5K0J5%%n%J5J5%%%k0n0n0l0j0j0K0J5
4523a0K0J5J5K0%k0k0j0j0N%%j0%nk0N%%NNK5K0K5K0L0j0nJ5K5K5j0nj0j0j0k5l0j0J0J0J0
4520G5J0%%k0m0k0j0K0J5K0nj5j5n%J0j5%nN%j0j0%J0%J0j0j5%%%%nj0NNn%n%%%NNNN%NN%
4516eNNnn%J5K0%j5j0N%%%j5k0k0NNJ0J0j0J5L0L0%j5j0j5j0nJ0K0%j0j0j0j5N%J5J5J0J5
4513D0L5L5J5J0k0j5m5m5m0nK0J5%nN%K0K0n%k0j5j0nj0nN%J0J5J0NNJ0j0j0NN%%j0nNJ0%
4510B0j0nj0J0J0%%k0k5j0nK0K0M0N%nNJ0m0l5j0j5%NJ0J5J0J5k5k0j5nNJ0K5K0N%NJ0L0n
4507D5l0l0%NJ0J0NJ0n%j0%k5k0j0j5j0j0J0J0J5K0J5J5NJ0K0j5j5j0j5k0N%J0J5J5NNj0J0
4504B0L5J5j5m0l5k5j5j0j0%K0NJ0J0NJ0J0NNnn%%%N%K0NJ5N%J5J5n%k0k5j5k0j5NNNk0j5
4501e0nj0N%%nNNK5Nj5NJ0Nj0j0%%%nJ5nJ0J0K0K0J5k0j5k0%J5Nj5j5j0J0J0J0J0J5J5NNj5
4498C0j0NN%%j0nk5k5j0j5k5k5j5j5J0J0K0K0J0J5J5J5J0J5n%NNJ5%j0j5j5N%%k0k0K0J5J5
4495eK0nJ0K0K0J5nl0l0j0j5nnNNj0J5J5J5%j5%%%%%%Nj5k0k5k0k5k0nN%J5N0N0L0k0j5j0
4492a5J0K0K5K0Nl0l0l0j0K0J0J0Nj5j5j5%L0J0j0l5k0%NJ0M0L5K5nj5j5nJ5J0J0J0Nn%j0
4490E0j5J0J0J0J0n%J0J5%l0n5m0j5J5Nj0nj0k0k0%%J0J0K5K0K5K0%J0j0J0%j0k0k0nj0j5
4487e0j5NJ0J0j5nj0J5J5K5K0J0J5%J0Nj5k0j5j0j0J5M0L5K0%%%%J0k0k5k5%J5K0%j0k0j5
4484A5N%%NN%%NN%%J0nN%%Nn%%nn%j0%J5J5j0k5l0j0NK5K0K0Nj0j0j0%%K0K0K0K0N%k0k0k0
4481E5j5k0j5j5NNNJ0J5%K0J0J5J0%nj0l0l0j5NL0K5Nk0nJ0L0J0nl0j0j5NJ0K0j5k5%nJ5J5
4478D5J5K5L0j0nj5k0j5j5l0l5j0j0j5j5j5j5L0L0L5K5nj5%%J0J0L5L0K0k0k5k5j5j0nnk0
4475c0k0J0L0K5nj0j0j0j0j0j0J5K0%J0NJ0K5K5nnk5k0l0k5n%K0J0K0J5J0J0NJ0NJ0k5k0n
4473A0nJ0J0J0J0nn%L0L0Nk5k5j0j0K0J0NNn%j0j5J0NNNNNk5k0k5k0K5K0J0J0j5j5k0k5k0
4470d5j5k0K0K5L0j5j5k0NJ5K0%%J0J0Nj0%%NJ0J0J5J0J0nnj0j5J5K0%j5l5l5l5k0NK0K5K5
4467eK5K5K0J0Nj5j0NJ5%j5k0nJ5j0j0j0n%Nj5j5j5j5k5l0n%j0j5j0j0K0K0K5M5M5M0K5J0
4464H5%%j0j0j0j0k5j5j0nJ5NK5K5K5L5J0%k5k0k0j0l0nJ0J5j0nl5l0k5l0k0J0J5J5J0NNL0
4462b0L0J0NNj0j5k0k0l0l0k0NJ5L5J5nNJ0K5L0J0K0k0j0nnJ0Nn%j5j5j0j0%nj0j5K5L0J5
4459A0J5nj0NNnn%%n%j0nj0nk0j0n%j0%%J0%N%nj0j0%%j5j5%nK5K5NNK0K0K0J5%nJ0J0%%N
4455D0%K0J5j0nj0j0J5J0%%m0m0k0j5j5k0J0NJ0NNJ0NJ0K0J5L0J0%l0j5j5NNNNJ5J5%Nl0k5
4452a0j5j0J5J5J5K0nnk5k5K0K0L0K5NNj0j0j0j0NNNJ0j0j0nn%%K5K0%k0j5K0NJ0j0nl0k5
4450Ek5k5j0n%nJ0K0%J0NNNNJ0J5j0nJ5J5NNk5k5%%j0j0%nJ0J5j0%NN%%%nn%%%J0J0j0j0k0
4446c5k0K0K0J5J5nn%%nL0L5%j0j0NJ0%NK0K0NNk0j5l0l0k5l0j0K0L0K0K0K0k0n0n5l0%K0
4443g0L0L5j0l0j0n%%J5J0N%J5L5L5J5J0nj5j0j0j0%j0k0k0nJ5N%%NN%NJ0NN%%J0J5l0l0l0
4440c5j0K0K0J0N%j5k0%J0J0j0l5j0J0M0M0L5Nk0l0j0j5k0k0J0K5K0K0%%%NNk0k0k0nJ0K0
4438EJ5K0J0J0%NL0J5j5l5m0k0k0nnn%nnL0K5L0L5J0j0j0nNJ0%%%%j0nN%J5J5j0j0nJ5J0j0
4435H5%j0nnk5n%%nnnnN%nnn%K5K5K5NJ0Nn%j0j0j0n%nj0j5%%j0j0nj0NNj0j0k0j5NJ0K0%
4431a5NNJ0J5%J0L0K5K5j0k5k5k0k0j5k0%%l0l0l0j0J0J0L0L0K0%j0nNJ0j5j5nJ0K5K0J0j0
4428ek0K0J0J0Nj5m5k0k0K0L5K0%%j0J0NNJ0n%%NNJ0j0J0J0J5nl0nJ0J0J0j0nj0nnj0j5l0
4426d5k5j0J5K0%%%K0K0J0j0j0K0NJ0%%J0NL0L0K0j5k5k0j5l5k0%NJ0j0nnnJ0J0nl5k5nJ0
4423f5J0NNJ5L5J5K0NJ0J0nj0j0j5j5nJ5J0J5NJ0nk5k5k0j0j0j5j5j5NJ5J5%%K5K5J5K0NN
4420E0%%j0k0k5%%nj5k0J0J0%k0l0l0NL0J5J0%j0k0k0j5J0K5M0M0K0J0j5%nj0J5J0J0k0j5
4417Ek0j5k0k0nJ5J0J5J5J5j0nj0j5j0j5J5L0L5J0j0nk5k5k0%J0K5K5K0J5J5%k0m0l5%Nj0
4415e5n%nJ0N%N%%j0l0l5k0J5J0K0K5M5M5Nk0k5k5k5%%K0K0K5K5L0J5n%j0nk5k0k5j0J0K5
4412@K5L0nl0l5j0j0NNK0J5J0Nj5j5k0nJ5j0nk5nJ0J0J0j0J5%K0J5j5n%nk0j5j5n%J0N%%N
4409e0NJ0Nj5j5N%nnnnnJ5K0j0k0%K0J5%l5k5k5K0K0L0L0J0J0J5J5K5J5NNnnj5l5n0k0%%n
4406f0nJ0NJ5J0%nNJ0K0K5nnj5m0m0n%%%NL0L0%%j0nN%nn%%nnJ0J0j0j0J0NJ5J0J0NJ0NNJ0
4402D0j0j0J0Nn%j5j0J0J5j0j0NNn%j0j5NJ0j0j0l0k5J5K0%Nk0k0J0N%%J0J0%%%J0%%L0J5
4399B0j0nk0k5nnnnJ0J5%k0nJ5K0K0L0L5J0nk5l0l5j0%%j0nNK0J5J5j0j0J0J0%J5K0J5Nj0
4396E0j5j5j5k0J0J5Nj0m0l5l0j0%%J0L0M5M0K5NN%k0k0k0k0j0J5J0J0J5n%J5L0J0k0j5k0
4394Ej5j5%J5J5J5J5Nk0j0NJ0J0J5J5%j5j0%J5J5N%%%%j5j5j5j5j5j0nNj5%K0J0%%%j0nNj5
4391b0j5k0NN%%j0nnnJ0j0j5j5J0NNJ0j5j5J0J5K5NnJ0K5K0NNnnN%J0n%k0k0%k5k0nnJ5J5
4388e0K5NJ5J0L0J5j5l0j0j0j5j0k0k5K0J5K5J0j0m0l5j5NK0K0%Nj5nn%nNJ0nnJ0NNJ0J5J5
4385c0J5K0J0J0j5j5J0K5K5Nj0j5k0k0%nn%l0j0j5J0%N%n%Nnl0j5j0%K5M0L5K0nn%nn%K5n
4382E%j5NJ0nj5%J0J0j0j0%%%%j0j0k0k0n%k0j5l0nNNL0L5J0j5NK5K5L0%%k5k5j5NJ5J5L0
4379ENNk0%nn%j0nnnJ0J0J0J5NJ0J0NJ5%nnnJ5J0j5k5%J0K0nn%%J0J5J0J5J5J0K5%j5j5j5
4376I5J0%%k0k0k5nNJ0nk5j0J5nnj0j5J5j0j5j5K0J0J0k0l0nJ0K5K5nj0j0%%%%J0J0j0j5j0
4373c0J0n%NN%j0%nNJ0k0j0j5k0J5J0K5K5J0NJ5J0j5j5nnJ0Nnnj0J0J0j0j5l5k0k0k5J5L0
4370g0L5M0K5%Nnnj5j5%k0k0%%J0NNJ5J5%%j0NJ0J5j0l0k0J0K0J5J5J5J5nj0k5n%Nj0k0k0
4367c5%K0J0j0j0j0j0nJ0J5NN%%%%J0L0K5K5%j5nnj0nk5nnnj0nNNN%nnj0j0j5k0NNN%M0L5
4364B0J5nnj0Nj5k0%J5J0k5k0k5nNNNNK0nNJ0Nj5j0j0nnn%j0J0J5J0K5NNN%%%%J0J0Nj5j0
4360Ej0NK5NNnj0j5j0k0k0j0nk0k0j0J0K5K0K5K5J0j0%nNNl5k5%L5M0K0K5%%%j0j5k5m0m0
4358g0m5j5j5NNJ5L0M5N0K5J0J5J0NNJ0j0j0j0k5k0k5k5j0j0NNn%%K0K0%k0NK5K5%%nj0NJ0
4355B0%nj0NJ5J0j5j0NK5J0%k5k0nn%nnnJ5J5K0K0nnk5k5k5%J0J0J5J0nj0J0NJ0Nnj0k5j0
4352b5Nj5k5k0%j0%nNJ0J0j0%%K5K0K0j5k0k0j5j5%N%NK0J5K0K0K0nj0j0J0N%%l0nK0K0K0
4349B0Nnj0j0j0NNk5k5nK0J5j5k0j0j0nnn%%%%J0K5N0K5J0k0j5%%nj5%j0%%K0K5K0j5j0j0
4346ej5nK0%%j0j0j0j0j0NJ5%j0j5k0%J5Nj0k0nK0K5L0J0j0j5k0j0j0J5NJ0J5n%K0K0Nj0j5
4343a5k0j0%j5N%J0J0K5K0L0%%%J5NL0L0J0%%%nnnk5l5l0j0J5K0K0J5j0j5j5j0j0n%j5k0k0
4340c5nJ5J5N%K0J5K5J0j5%k0k0k5k5nj0k5k0j5J5L5NNn%%%nK0NNj0NJ5J5Nj5nnK0J5nj0N
4337e%J0%j0%J0NJ0NK5%NNJ0J5%k0l5j0NK5M5K0J0k0m0l5j0K5K0J0j0%k5k0k5j5nJ5J5J0n
4334A0%%K5L0J0j0k5l0J0J0J0J0NNk0j5NNJ0j5j0j0nl0nnj0NK5J0nl0l0k0j0j0nj0J0J5K0
4331h0J0J5J0J0L0K5J0j0k5k0nnNNj0j0nJ5J0j5j0nn%j0%J0NJ0J0J5J5N%j0j5k0nj0j5j5j0
4328a00%%K0%J0j0%L0J5L5J0nNNK5L5J0j5n%J5J5j0j0k5j0%k0k5k0j0nj5n%NNNNj5k5%K0L5
4325b5K5J0%j5j0J0J0N%NN%%K0J0J0K0K5%Nj0j5j0j0k0k0n%j0nNL5L0J0nnk5k0k0k0k5k0l5
4322i0j0%K5K5%NNJ5L5j5k0%NJ0j5j0nNK0J5J0nj5l0l0j5J5L5L5Nk5l0l0j0J0J0n%%%%K0K5
4320c0NJ0K5L0J0n%%k0j5k5k5j0NJ0J0%j0%%NJ0J5J0nj0NNJ5nnnN%J0J5j0j0l0j0J0K5J5%
4317B0j5j0%N%NJ5J0nn%J0K5L0K0%k0k0l5o0o0l5nJ5%K5L5J5%%n%j0%Nj0%%%%nnn%nnNj0j0
4313a00NJ5K0NJ0J0J0J5J5nnj5k0J0L0M0K5K0J5K0nl0l0j5k0j5%J5L0J5%k5k0m5k0j5N%K0
4311c5L5J0%%nJ5L0NNk0%K0NJ0nnNK5J0J0j0nk0k0m5m0l0nj0j0j0j0j5j0%%J0J5N%J5J0%%
4308g0NNJ5J5n%k5J0J5J0K5%n%nn%%j0%nn%Nj0j0n%n%%%j5nj0J0%k0j0J0K5K0J0J0J0J0J0
4304eJ0%%nnJ0J5J0j0k5k5j0J0j5j5k0J0K5%%j0J0K5NNK0K5K0K0K0Nk5k5%NJ0NK5M5J0j0j5
4301A25j5j0j0%%k0k0%nk0k0nnJ0J0J0J0NJ0J5J0K0nNJ0L0L5%k0j5j0%K5K5Nj0l0nn%j0j0
4299A10n%k0j0j5k0j5k0k0j0j0j0J0K5L0J0J0J5J0nk5k5l0k0nJ0%j0j0k0k0J5L0L5J0J0%%
4296ENJ0J5Nj0k0j5NK5nnj5NJ0J0%NJ0J0J0n%k5j0nl5j5nnNNJ0J0%j0J0K5L0L5L0J5%j5k0
4293H5J5J0k0m0o0k5k5k0k0NNJ0L0K0K0J5%n%%K0NN%nNJ0nnj5j5j5k0k0k0j0J0J0J0J0M0L5
4290C0L5J0j5j0j0j0j0j5j5j5j5J5J0J0nj5j0%K5K0K0nk5n5l0j5K0K0K5J0K0nn%nNJ0Nj5l0
4287d5j0J5K0J5%j0nk5j5j0nk5k5nj0NJ0NNJ0J0NJ0j0j0J0%%%j0%J0nj5J0nJ0nj0J0NNNK5
4284f0K0K5K0K5K0j0j0j5j0l0l0%L5N0L5K5Nj0k0k0k0k0k0j0%j0%J5L0K5j5j0NK5M0Nk0j0
4282E5k5Nnj5nnJ0K0N%%J5J0%%j5j5j5k0nJ5nj0J0NNN%%NJ0K0K0%NK0K0nj0nnj5j5%%j0j0
4279D5j5k0j5j0j0j5k5k5%nL0L0J0N%%k0J5L5M0J0j0j5J5K0K0J0k5m5k5j0%J0%j0k0J0J0n
4276a0j0N%J5J5j0j5k5k5NJ0J5J5K5K0K0K5%Nk0k0k0j5%n%%J0Nnnj0j0%%j0j0j0j0K5K0%k0
4273c0k0J5K5Nj0nNJ0J0Nnnnnn%k0j0%%J0NJ5J5M0M0L5Nk0j5l0l5%j0K0K0J0NK0K5NNj0j0
4270A00NNNJ0n%k5k0k0nJ0N%n%n%k0%%J5nj5j0%%J0NJ5J5Nj5j5j5nK0j0j0nnn%%nnj0%%K0
4267EJ5Nj5j5%J0K5L0K5Nj0j5j0k5j0NK5J0nnj0j5NNK5K5J0j0j0j0j5l0l0j5j5j0nj5J0NN
4264e0nnNJ0%nn%NNK0K0j0j0l0%%%%%nk0j5nK0L5J0J0NN%J0J5J5L5K5J5k0m0l5j0J0K0J5K0
4261F0K0%%nj0%%nj0Nj5j5J5K0J5j0l5NNJ0J0%nNNJ0J0%%j0%J0J0J0J0J0J0NNJ5J5J0J0J0
4258B05J0K0K5K0j5k5k5j5j0NK0J5J5%j0m0l0l5nNL0%%j5NK0L5M5M5K0%nj0%%nK0K0K5J5J6
4255C91K0K0J5M0K5K5M0N5O5O0Q6Q5J30J31J40J40J21J40J85K31K66K60K66K81L11L66M76
4253D371O11P37Q22Q93R22Q72P12M26P0l20o62r07j008r98q92p62o06m82l71k80k01j25p0
4252B752k0J5N5J05J65K01K05K31K86L26L91M76O16P67Q53R12R47R53Q52O27K70j60n97r52
4250A0276j163j238j138j023q67p17n91m67l86l25k76k46k15j81j55j36j15j15q5p1n5l5j5
4248F61%%J0Nnl5l0l0j0j0j0j5NN%J0J0Nj5j0%L0L0J5J5%J0J0J0J0NJ5K0M0M1M5N0P0Q5J00
4246A142J16J45J40J66J55J76K05K51K76L10L41L56L91M46N17O11P57R08J032J123J163J153
4244A1880R98O96K46k41p01j063j263j304j243j073q92p12n36m06k86k00j21o0NO5J26J85
4243D100K46K80L11L71M36M97N96P47R58J147J269J353J374J278J003N56j0o22j193j554j704
4241A1439j674j539j359j138r22p47n97m86m06l51l01k30j81j45j65j66j45r5o6m0k0k0k5
4240F21k5l5l5k5j0J0J0j0j5%nnl0j5k5l6l5m5k0k0%J5L5nk5m5m0l0l0%%%k0k0k0%%K5M0M0
4237A70K5%Nj0j0%J0K5nnk5k0k0k5k0l0l5j5j5%%J0NK5%%nNj5k5k5l5k0j5NL0K5M0K5j0j0
4234A0n%NJ0%%k5k5k0%J5j0k5k0k0J0j0%nK5N5M5L5nk0j5n0k5j5%J5J0J0J5J5J5J5J5nnN%
4231B0%K0L5M0J5j0m5j0J0J0Nj5%J5M0K0%k0m0k5nj0j0K0L0L5K0N%Nk5j5k0k0nnnj0k0j5n
4229A0nj0Nnj0%j0J0%NNJ0j0J0%K0%nnNNn%L0K5NJ0k0j5k5k0nj0J0N%J5K5K5%Nj5j5nnj0J5
4225D5NK5K0K0K0K5J5J0J0J5J5J5J0K0NNK0K0Nj5m5m0j0L5L5J5J0NM0N6O5O5N0L0K0%%%K0
4223F61K0%nNL5M0M1M0N5N5N5M0M5O0N6P5R5R0J11J15J40J86K10K21K25K41K86L41L96M31
4221D366M71N31N92O87P57Q22Q92J028J208J418J595J779J955K106K105J915J554J058M46
4219B7285j86p97j333j800k135k326k316k141j875j549j248r72p32n17l35j71m0O5J71K65
4218G313L66M77N61O77Q27J027J214J388J534J669J735J644J379R52M41q5n91j078j509j835
4217A8106k040k106k000j804j574j334j108q92p17n91n02m16l56l00k31j80j56j25q5q6r5
4215A408j25j15q1o0o0n0n5k0k5j0j5%j0l6l0m0j0j5j5l0l0l0l5k0%j0j5j5j5j5j5l6n5n5
4213B60o0m0l0j0j5J0J0J5J0%k0k5l0l5l5j5NL0L0M0L5K0Nnk5j0j0l0k5k0K5L0K5J5J5J0J5
4210A65J5N%k5l0nj0j0k0J0J0J0%%J5K0J0k5k0NNj0j0j0K5Nj5j5l0k5j0k0%%L0K5%l0l0j5
4208a0J5J0nnj5NJ0NNN%j0J0NN%nJ5J0j0nk5j0J0j5j0j5j0NJ0J0NJ5J0J0nj5j5k0k5j0NL0
4205c0L5K5J0%k0j5j5nj0J0J0J0NNNJ0J0J0J0j5j0nj0J0NJ5%NM0L0L5Nj0nnJ0J5%J0nn%NJ0
4202A85K0J5K0Nj0k5k5j5k0nJ5K0K5M0M0N0L5K6N%%%%K0K5J0J0NJ0j0j0NNL5L5L5L5M5M0M0
4199G36M6K0M5P0J00J05J31J50J51J70J95K16K51K90L51L96M62N16N61O22O92P67Q32R27J073
4197I875J298J519J705J889K076K236K230J990J539R48L06l66r98j569k025k371k547k506
4196A5229k311k010j745j474j198r77q07o67n57m51l61l05k41j86j65j60j46j15q0o5n6l0
4195A122l5n5o5o5k5k5k5k0l6m0k0j5nnj5k0k0k0%%j5m0k5%j5j5k5k5j5j5J5K0L0j0j5Nj0
4192D56j0j0%J0J0k0j0l5k1J5O1M5K0j0l0m0j5J5M5P5P0O0L0%NNM0N1M5N5N0O5J10J16J40
4190A393J25J41J90K36K91L51L81M16M36M86N31O02O67P62Q67J022J183J344J509J634J669
4188A6236J544J294R07M16j00n97j032j384j689j865j880j815j624j403j173r58p82o62n36
4187B897m41l41k81k30j96j50j26j30r5j00p1m0l5k0%nnnk0k0m5m5o0n6m5k0%Nj0j0j0J0J5
4185C15%j0j0k5j0%%j5j0j0j0j5j5nnj0j5%k0j0j5%%l0k5J0NNNJ5K0nk5l0l0k5k0NK5M5M5
4182I5L5%l0l0nn%k0l0l0%J5J0Nnj0J5K0%j5j0k0%nj0j5k5k5k0k0k5J5K0K0K5K0%k0k0K0J5
4179f5J5NJ0nnnn%K5%%J0nj5j5J0J5J5%l0l0k5j0%NnnK5M0K5k0l5m0k5%L5J5nj0J0J0J5J0
4176f5J0J0j0k5m0j5%K0K5K0K0K5K0%%%%k5j0j0%nNNK0nNJ0J0Nn%J0j0%%%nj5l5k0k5NK0K5
4173e5Nj0l5k0J5K5L0J0J0K0j0m5m0o5m0j5L0K5J5%NK0K0J5K0J5J5J5J0J5k5l0k5l0%J0L0
4171g0j0j0N%J5%J0NK0K0%Nk0j5%L0J0%j0j5nk0j5J5J0Nj5l5%k0nNN%nk5j0K0K0K0J5J5J0
4168d5NnnNJ0J5n%%nJ5J0nnj0J5J5NJ0NNk0l5m0k0%%%N%NJ0nk0NNJ0J5%nnj0j5%%L0M5L5J0
4164C0N%j5j0%%nj0j5j5nnJ0j5j5j5nnj0j0j5k0j0J0NNj0k0j0nNNn%n%j5j0nJ5J5K0J0J0K0
4161a20J5J5J5NJ0Nj5j5j0J5J5N%%NNN%J0j5j0j0j0k0j5j5N%NJ0J0K0NN%%%%%k0k0%K0L5L5
4158b0K5Nj0j0nj0j5k0j0j0J5nk5k0j5NK5K0L5J5n%k0%J5j0j0j0j0J0J0N%K0K0K5J0j0nNJ5
4155B5L5%l5m0m5j0j5m0m0k5J0L5J0J5J0%K0J5J5NNJ5J0%l0k5j0%K5J0Nj0m0j5j5NJ0J5K0
4153h0%k0l5m0l0nK0M0N0L5%N%%NJ0%K0J0J5J0nNj5k0%%nk0j5NNnj0j0J0Nj0j5j5l0nK5J5
4150a00L0K0J5L5K0K0j5l5k5J0J0k0j5j0nnk0NnnnK0K5L5nl0n5l5%L0L5K0NNJ5K0J0J5J5J5
4147D0J0J0k0m0m5m5l0j5K0K0K0J5K0K0K5J5L5J0nl0nn%k5j5j5J0j0k5k0l0nj0j0%%J5nj0
4144a35j0K0J0%%NJ0J0%%J0NNJ0Nn%J0J5%k0nnJ0j0j0nnn%%l5j5nK0L5nk5l0l0j0NK0K5K5
4141a15K5K5j0l5m0m0k0%J0L0K5%J0k0k0j5k0nK5K5L0%l0k5l5j5%J0K0J0J0NL0L0L0J5J0J5
4139e5nj0k0k5j5j5j5j5J0J5N%J0J0J0J5j5K5L5L0L5M0K5j0l0j0%%k0j5j0nk0j5nJ0M0%j0
4136b5l0j5K5K5N0L0L5K0j5j5J0J5J5%%%%L5L0NNk5k5j5j5j5j0k5k0l0J0L0M5K5nk5k5%Nn
4133G5j0j0j0nj0j0L0L5M0%Nj5k0nnnnj0nk5k5k5l0nnNNJ0%%nJ0J0K5%k0j5%N%%k0j5J5J0
4130c5%%j0j0%%n%k0j5nJ5K5%k0J0J5J5n%j0J0J0j5N%%%%%%Nk0%NNJ5%j0j0nj0J0J0j0j0n
4127g5J5N%%j5nnnnk0j0%%N%%%N%N%N%NNJ0J0%%k0k0nJ0J5%k0j5k0NNJ0J0j0%%NNj0%%%%%
4123a25J0Nn%%N%Nk5l0l5nK5N0M5K5L0K5J0J0J0J0K0J5Nj5m5l5nnl0l0k5J0L5J0J0J0NN%n
4121c0%nNNNj5k0NJ5J0j0J0J0j0j0j0%K5J5J0nk5j0k0%nj5j0j5j0NNJ5nk5m5k0%nJ5K5K0J5
4118a10%n%k5k5%L0K5nk0j5J0J5J5K5k0k0j0J5L0L5J5nj0j5%nNJ5J0J5k0j0j5J0J0K0%%j5
4115e0j0l0k5j0%J5J0M5N0J5j0j5k0NNJ0NNJ0K5K0K5K0J0j0k0j5j0j5k5k0j5k0k0j5J0J5%
4112e5%K0%J0J0%J0j0%%n%nnk5m5m0m0nK5K5NNK0K0K0nK0K0J0nj5l5j5j0nnnn%NJ0nn%j0J0
4109a15J0J0J5J0J0nl0l0j5j5%K0J0J0NL0N5L0Nj5nk5l5k0nJ5J0J0%N%%K0%j0j0NK5L0L0N
4106D0j0l5j5n%%K0L5L0K5L0J5K0J5nj0j5k0k5J0J5Nj5j0j0j0j0%%j0l0l0j0k0l5k5n%Nn%
4104a00k0k0NK5K0K0nn%NJ5J0%%k0m5nnj0k0nJ5K5K5K0K0NN%j0%nNJ0j5j5l0l0j0j0nJ5K5
4101a20%j5j0J0J5NNn%k0%K0J0J5K0%k0j5j5j5j0%L5M0K0J0J5j0nk0j5l5l5nJ5J0L5L0L5%
4098b5k0j5j0j5NJ5nk5k5nnNK0Nj5j0J5K0J5j0k5J0J0%%j5NNNJ5J5%j5k5j0J5L5j0%nnNNk0
4095i0l5j0j5nnN%J0NN%NNJ5%n%K0K0J0k5j5NK0K0J0J0J0nl5l0j5%N%nj0J0K5L0Nk0j5k0%
4092a10n%%K5J5J5nnJ0NJ0J0Nj0j5k0l0l0nn%NJ5J5K0K0%k0k5nnj0j0j0J0J5J5J0K0K5Nj0
4089f5k5k5j0k0j0j0Nj5j0J0J0J5J5J5J5%%%K0M0L5L5K5j0j5k0nn%%j0j0k0j5j0j0k5nnnn
4086a25j0%Nj0nnJ5K5K5nm0l0j5NN%J0j0j0NK5K0nJ0J0J0J0J5%%j5k0j5nnnk5k0J5K5K5n%
4083a25J5J5K0n%%k0%J0K0J0N%j5%%nJ5K5%nk5j5K0%%%Nn%nnNNj0j0%%K0nj0nJ0L0K0K0k0
4080b0k0l0j0J0J0k0j5l0j5J5J0K0K5nk0n%K0J5K5K5J5nj0j0k0l0l5k5%NK0%l5l0nK5M0J5
4077a00nk5k5k5J0J0K5K5K0K0NJ0K5Nk0l5l5j0J0J0j0j0j5j0j0nk0%nK0Nj0%%J5J0L0N0N5
4075a5K0%k0k5k5m5n0j5%J5J5%Nnj0%N%n%%k0k0nJ0K5L0M0J5J0k0NNNNj0j0J0N%%nJ0J0nj5
4072h0j0j0J0j5j0j0j0J5J0%j5k0%K0J5%NJ5J5J0J0J0J0%nnK0j0%%Nj0m5k5nK5L0J0j0j0n
4069g5j5l5l0k0j5j0J0NNK0K5K0%%%K5%NK0K0J0j0l5l5m0k0j0j0J5J5%NJ5J0K0J5N%j0nk0
4066a30j5l5l0k0K0K0J5Nj0j5j0L0L0K5J0n%J5J5J5%l5l0m5m0k5nJ0J0NNn%j5j5NK0L0j0k0
4063b30j5J0L0M5M5K5nk5m5nnnnN%J5K0L5J0%%NNnnk0%N%Nnj0J0j0n%NJ0J5NN%%K0J5n%%%
4060f0NJ0j0n%%NNk5nJ0J0J5J0%j5n%J0J0%k5k0k0NJ0L0L0J0nj5l5j0k0j0J0N%N%J5J5nnk0
4057i0k5j0j0J0J0J5L5J0J0j5k0%j0J0%N%%%NNnnNNl5k5k0NNl5l0j0%L0%k0j5NK5K0M0L5K0
4054g0%k0k5%%j0J0J0J5nk0m0%J0J0J0j0j0j0%%n%j5%NNj5j5NJ0%%nnj0J0J5K0NNJ5J0J0J0
4051a00K0K0J5K0J0J0K5L0J5k5l0l0l5nNJ0j0l0j5j0nJ5J5n%%%%NNJ0J0%j0%nJ5J0j0j5nj0
4048i0%k0j5J0%nK0L5K0K0J0j0j0j0j0nl0j5nnnnJ0NJ0J0%nk0NJ0NJ0j0N%j0j0nJ5J5nk0%
4045a10K0K0K0Nj0j0k5k5j5K0J5J5K0NNNJ0J0k0j5j5j5nJ5J0Nnk5j5nNJ0j5k0k0k0%L0L5J5
4042i5n%j0J0%k0nJ0L0Nnj0NJ0%J0nk5l5l0j0J5J5K0K5Nk5k5l0j0J0J0K0K0J5L0L5M5J5nk0
4039a0k5k0j5j5l0l0j5NK0J5J0%nK5K5Nj0k0k0n%%k5k5%J0J0J0J0%k0k0J0%%nnj0nJ5K0j5
4037a60l0j0J0%Nj5j0K0J5M0K5j0l0l5l5k5%J5M0L5L5J0nnnj5j5j0L0L0J5J5J5nnk5k5k0%
4034a40j0j0k5k5j0J0%%j0j5N%%j5k0k0k5k0nJ5K0K0M0M0K5Nl0l5l0l0%K0L0L5L5L5J0N%n
4031a30%Nnk5nJ0K0%k5j0NJ0nj0%K0L5L0L0L0K5%k0m0l5j0NNJ0K0%j0j0J0%%nnk0j5nnJ0N
4028a10j5l5k5nJ5K0%%J0j5%%J0L0K0K0nn%K0%j0j5%NJ0Nj5k0k5l0j5%nNNK0K0K0J5J0J0%
4025h0%j0j0j0j0nJ0%nNNJ0J5n%nnNL0NN%%NNJ5n%J0K0nk5k0k0Nk0k0j5k0%%K0%k0m5m0j5
4022b45j0NL5L5L5K0NNJ0nj5%NN%k0k0j5k5nK0J5K5K0J5J5NNnJ5K0n%nk0k0j0j0nj0j5J5K0
4019a15J5J0J0NJ0n%j5j5k5j0Nj5%K5Nk5l0%K5J0j0nnj0l0j5J0%K5K0K0%J0L0K5J0k0m0m0
4016a60k0%J5L0J0%%K0K0K0J5%%Nj5l0k5j0NK5K5j0l0k5l0j5%K5K0J0j0%%J0J0j0j0J5J0%
4014a10%j0K0J0J0k0j0J0L0J0J0nnN%J0J0NNJ0j0%nk0j5m5k0N%%k0k0k0j0J5J5M0J0J5k0j5
4011a35%NN%j0NK5K5K0J5j5m0m0k5nJ5K0K0NNj0%%nl0j0N%L0K0K0K5j0k5l5j5J5J5Nj0j5j0
4008a45j5j0NJ0nnnnNNJ0J0j0j5j0J0n%K0J0J0j5nJ0J0J5J0J0L0K5K0j0k5j0j5NJ0J5L0%%
4005b5nN%%K0%%%%J0j5k5k0j0j0j0j0k0%NL0%%%%%%%K0J5%%%NNJ0%J0%J0%nk5k0j5l0l0j0
4002a40nJ0j0k0j5j5j5%%NN%NNNNNj5j5%%J0nj5j5nnNNJ0J0j0nj5NK5K0J5%nJ5K0Nj5k0%n
3999a80%NJ0K5K5Nnk0l0%j0nk0k0%K0K5L0NNj0K5L0%l5m0j5j5j5k0j0j0NNJ0J5j5j0J0%NN
3996b20NNJ0J0K5K0J0j0l5l5nJ5L0M0J0J5J5J5k0k0k5nNJ0J0N%%J5J5%%j0nnnj5j5%%K0K0
3993a05L0L0L0L5L0J0k0k0j5k5m0n0j5J0J0NJ0J0J5nJ0K5%%k0j5%%j0j5%%j0j0j0j0nnJ0N
3990a30j0j0nnNNnj0NN%Nj0n%Nj0j0nJ0K0K5J5J0J5nj5l5l0n%Nk0j5j0%Nj5j0J5K5K5J5J5
3987a45J0J5j0j0j5J0K0%k0k0k0nk0j0j0%NNL0M5L5n%%%%j0%%Nnj0NJ0nnJ5J0J0J5%Nj5%K0
3984g0J5J0J0%nj0j0nj0j5j0%k0nk0j0j0NNj0l5k5nJ0J5n%nnJ0K5L0L0J0j0k5n%%%NJ5J0N
3981a20j5l0k0k0%J5L5K0Nk0k0n%K0L0K0K5NNnk5j0j0%NJ5J0K0%k5k5k5l0NNnnnj0NNj5j5
3978b10k0k5nJ5K5M5J0%NJ0J5%J0J0j0l5l0j0%J5K0K0%NNJ0l0nK0K0K0K0J0J0NJ0K5K0n%k0
3976b5l5k0k5nnK5K0K5%%k0k0k5NNJ0%%J0%N%j5j0nJ5j0j0j5%%%J5K0K0nk5j0J0J0j0j0nN
3973a10Nl0l5j5j5%J0J0L5J5J0J0J5L0J0J0J0nnj5j5j5j0j0j0nj0j0nj5j0%n%j0J0K5K5N%
3970a25nNJ0K0%NNJ5J0J0L5K5J0k0l5k0Nj0j0nj0nj0nnj5j5nj0NNk0j5k0J5K5K5K0J0NJ0j0
3967a00j0k0j5k0j0j5j0k5nj5j0j0L0L0L0K5K5NNNJ0K0K0J5j0k5k0l5n5n5l5nK0J0NJ0J0N
3964b25J0NJ0%nJ5J5%%j5j5J5L5K0%nnNj0k5j5%J5L5M0K5K5Nj0k5l0j5j5%%J5J5J5J5J0j0
3962h0J0%J5J5j0J5J5%j0l0k0k0j0nk0l0l5j5N%K5K0K0K5K0Nj5k5l0%%Nnj5m0l5j0J0K5K5
3959b05J0J0nj0NNNNn%nJ5M0J5k0k0%n%nj0j0n%NJ0J0NK0J0NN%k0j5j5k0k0j0j0%%j0l5nM5
3956b40M0K5nk5j5j5%%k0k5j0J5NJ0K0K0j0j0%J0j0j0m0j0J0NJ5n%nJ5M0N0M0L0nnj5nnNN
3953a30J5j0j5k0J0L0L5M0J0%k5k5j5j5%n%%nl0j0j0%%nj0N%n%n%NNNNnj0J5J5K5K5L5M0J0
3950b5k0m5n0m0k5NNJ5J0K5K0L0L0%%j5k0k5l0j0j0j5k0l0l5nJ5K0L5M5N0L5J0j5j5NNnk0
3947a15k0k0%J5J5J0J5J0K0K0K0NnNJ0k5l5k5NL0Nk0k5k5k0j5j0nNJ0K0%%K0J0Nj0nj0j0N
3944a40Nk0k0nnn%k5n%j0J0J0%j5l0j0J0K5K0K5J0k0l5l0k5%j0J5J5L5K0%NK5J5L0j0k0j5
3942a80NJ0K0J0K0N%J0L0J0%k5j5j0k5%K0L5J5Nj0nj5j5j0j0J0J0%k0j0nj5j0K0nj0j5k5n
3939b05j5j0nn%K0L5M0J0%NNK5J0J5k0k0l0l0j5%%j5nL0N0L0J0N%k0j5j5nk5j5nL0K5NNNN
3936a10J0J5%j5m5m0k5k5j0NL0K5M0K5Nj0k0k0j0n%K0K5K5J5nj5%N%n%j0nJ0J0J0j0%%N%N
3933a00%%%n%K5J0j0k5k0j0J0J0J5j5m0j5nnk0j5K0K0L0L0J0J0%nj0nk5k5j0K0M0K0j0l0l0
3930a65j0%%%%%nj0NJ0J0J5K0J5%j5j0j5J0j0%NNj0j0nnNN%Nj0J5J0J0j5NJ5J5%j0J5J0NN
3927i0j0j0nj0J5L5L0L0L0L5NNNJ0Nj5k0k5j5j0k0k0J0J0K5K0J0NNJ0%k0j0NNj5l0l0j5j5
3925g5k0k0NNNj5k0%%Nj5j0k0n%%j0j0k0%%%J5J5K5L0Nj0k5k5l0j0%J0%J0J5J5Nnj0j0%%j5
3921b15j0%%k0nJ5J5%%nJ5J0J0K5K0L0K5J0J0j0j0j0j0j0j0j0j0j5j0%j5k5nk0NNK0J0k0%
3919b20%J5J5NNj5j0%%n%nnj0J5n%j5NNN%j0NN%%nj0N%J0J0K0J5L5L0L0K5J0j0n5n5k5j0j0
3916b10%k0j5k0j5J5K0N%j0J0J5K0K5Nj0J0K0NNNNNnnnnnJ0J0J0J0NJ5j0j5j5k0k0j5k0NL0
3913a75J5J5nnnn%n%k0j0j0%%%%j5j0nnnnj0%j0%%%K0K0K0K0N%J5J5J5K0nn%nj5k0n%NJ0K5
3909a40K5K5%k0n0o0k0NK5L0K5J0j5j0J5K0L5K5K0%j5l0k5k0nNL0%Nj5j0%%J0NK0%j5j5%%
3907a30NK5M0%j5j5k0%J0J5n%k0%J5J5J5j0j5j0nnn%nn%nn%n%j0nJ0J0K0M0K0%j0n%%J0NM0
3903a5L5%nj5j5%%nk0%n%%k5%J0j0%nnnj5j0%J0J0L5L0L5J0k5k0k0l5l0m5k5j5j5l0%J0J0
3900b20K0%%%K0J5M5M0K0k0m0k5J5J5%%%%%%%J5J0J0J5nl0k0m5k5k5J5K5L0M0K0J0nn0n0l0
3898b10%%J0%J0J5K0nnJ0J0K0%j5j0J0J0%j5j0J0L0K0J0NNj5k5j0j0j0j5j0n%K5M0L0%l0j5
3895a25J5J5J5K0J5j0j5j5j5j0%%Nj5nnNNj5j0k0k0k0k0nJ0K0K0j0nJ0L0J0J5%nN%N%J0N%
3892a10%j0NK0nj0j5J5J0K0%j0j5j5j5%K0L0J0j0nk0k5j0J0K0K0K0K0L0J0k0m5m5l0k0j5k0
3889b10k0j0%J0L0L5M0J5%j0j0j5j0k0k5j5NJ0J0j0%nL0M0L5K0Nk5k5l0k5j0nnj0j0J0J0J5
3887a85K0K0K5K0K5J0k0m0l5j5%L0K0K5J0nj5j0j5j0%J0K0K0Nk0nnNNnn%%n%J0J0nk0l5j5
3884a80NL0L5L5L0N%k0m0k5J0K5L0K5M0L0J5J0j0nl0l0j0J0J0j0j0j0j5j0NK0L5J5k0l5l0
3881g0k5j5j5j5J0n%j5j5j5j5j5J0K0Nj0j0n%NNJ5J0j0nJ0j0%K0J5J0J5J0K0L0L5L5L0K0%
3879F0j0k5nk0k5k5nJ0J5%Nj0nj5%%%%%nj0%nNJ0%Nn%%%j5j0k5l0nK0L5%k0j5l0j0%M0K5L0
3875g0J0J0k0k0k0k0NNK5K5J0Nj5j0j0j0K0J5nnl0k5NK5L0%k0j0k0j5j0nNNN%nnnn%%j0j0
3872a75%NJ5J0K0K0M0NJ0J5J0J0k0k0j5k0J0J0J5J5L5K5K5j0j5j5j0k0j0k0NNNNj0j0nj0k0
3870i0k0%Nn%%%n%%n%l0n0k5%%J5J0j0j0NNnn%%j0j5j0j0%j5k0Nn%NJ0J5nJ0NJ0J0L0L0K0
3866a60K5K0NNj0k0k0k0%j5j0j5j5J0J0j0%nnJ0NK5K5J0K0J0J5NNJ5nJ0J5J0nk0k5NJ0k0j5
3864a25nn%k0k0%nj0k0%J0J5J0J5K5K5NNk5k0k0j0j0nNN%J5L0NNj0k5k0k0J5K5Nj5l0k5k0
3861b45j5j5J0K5L5L5L5K0%k5j0J5J5K0%%J0J0nnnnNN%nn%j0nl0l5%L5K5Nk0k5l0l5j0j0N
3858b40Nn%nnnj0k0j5NJ0K0K5%%k5n0k5J0L5L0L0L0K0K0k0j5k0k0J5K0J0k5l5%%%k0j5M0M0
3855b10L5M0j0j5K5K0K0K0k0k0j0j5J5J0nnJ0J0%nj5n5n0k5j0J0J0NJ5J5J0K0J5K5nm0k0%
3852b05K0J5J5J0nnj0j5L5L5M0%NNk0l5l0K0L5J5j0J5%Nj0j5j5j5m0k0nnk0j5nnj5j5%%%%
3850b65j0nJ5nj5j0%J5K5K5M0J5%n%%k0%%%J0J0NJ0NJ0J0J0j5j5j5j5j0n%K5L0J5%k0k0j5
3847a90k0k0j0J5L0L0J0k5l0j0J0J0J0J0J5J0J0NK0K0L5J0%j5k0%J5J5%NJ0J0nK0N%j0j0N
3844c0Nj0j0%%j0l0m5k5J0J0J0J0NNNj5l0l0k0k5K0K0J5%j5j0nnJ0NJ5n%%nn%J5J5J0Nl5%
3841a75nj0nnnj0j5J0K5J5J5%Nj0nK0J5L0K5nk0j5k0%NNNNNN%NJ0J0J5J0j0j5j5NL0K5Nk5
3838f5k5k0j5k0j5nj0%J5NJ0NNK0nnnJ5J0J0j5k0k5J5J0NJ0j5j5l0k5k0J5L0L0K5N%%NNJ5
3835i0J0K0J5nk0nJ5NJ0j5j5J5J5J0%j0%j5j0j0%%%j5j5k0%NJ0j5j5j0J5K0%nl0%nJ5%l5l0
3832b10j5j5j5j0%%K5K0L0J5j0l5nnj0nj0j0%%J0L0K5K5J0%%%J0j0%%%%J0J0J0k0k0k5j5N
3829b10j5j0k0k0j0J0J5J5J5%%J5J5K0J0j0%nJ0L0J0j0k0k5j5j5j0NN%%J5N%NNNNj5j5j0j5
3827b35N%J0L0K5j0k5k0k0j5%%J0J0NJ0%NJ5K0J5%K0K0J0NJ0J0%nnJ5N%j0j0j0J0%k5%%%n
3824a30nK0L0L0K5nl5n5m0k0k5j0NNj5j5%%J0L5M0L5J0J0NJ0j5j5m0l5j5NNNj0n%N%j0nnK5
3821a95Nj5j5j0j0N%K0K0M0M0L5J0%j0k0k5m0j5%%%K5K0K5J0k5l0k5%%k0k5j5j0n%J0J5J5
3818b15n%J5K0K0K0K0J5K0J0K5L5M0Nj5j0j5k0j5k0%%%%nnnk5k5l0%L5N0M5L0%%j5j5j0j0
3815e5nj0%%J0N%N%Nk5k0l0l5k0k5k5k0j0j0K5N0L0nk5k0J5J5J5K0l5l0k0j5N%L0M5L5Nj5
3812a40j5j5j0%%l0l0%NNNk0k5k5j5j5K5K0K5nnK5L0%J0j0j0k0j5j5j5j5j5J0NNJ0J0J5%N
3810b55%Nnj0%%n%J5J5N%J5K0K0j0k5k5j0j5J0%L0K5K0J5K0J5j5j0k5l0j5j5nl0k0J5K5K5
3807b30NN%j0%nNJ0%J0j0nj0j0NJ0%n%nJ0J5nj0k0k5j0L0J5K0K0K5J0K0J0K0%Nj0j0j0N%%
3804a35%NNj5l0j0nn%l0j0j5%nn%j5j5NNj0j5j0j0nJ5L5K0J5%nj0j0j0J0J5j0j5%K0J5%nj0
3801b55%nNJ0NNn%J0L5K0K5K5K5L0J0%NJ0j5j0j5k0k0nJ5K5%k0k0k5k0n%%%k0k0J0J5j0nj0
3798b20j0%Nj5j0N%%N%NN%j0nJ0J5%J0j0nJ5J0j0nN%%%j0nk0k5%L0K5NNN%%N%N%%nj0j5j0
3795b30J5K0K0J5J5K0K5J0J0k5k0m5m0K0K0L0L0j5j5j5k0J0NK5K5K0K5nj0j0j0j0nj0j0NN
3792a25k0k0j0n%nK0K5K5K0M0L5K5%l5l0l0l5j0j0NM0M5L0j0j0k0k5k0k5NK0L5L0K5NnnK0
3789eJ5%%j0l5l0j5%%j0j5k0l0k0k5%nJ5J0J5K0j0nn%Nj5%nj0%%%j0j0NN%j5j5%M0M0L5J5
3786a00NN%%%%L0%j0nj5k0NNk0m5nK5L5K5Nj0k5l0j0K0%J0J0J5nl5n0k0j0J5K0M0N5N5L5%
3783@k5k0k0k5%K5K0K0%%j0j0k0nNNnj0J0L0L0NJ0j5k0k5n%J0k5k0k5%nnnNJ0nk5nn%%nnn
3780a70nJ0J0nj0j5NJ0J0nj0J5L5K0N%J0nnK5K5%N%K0L0J5nnnNK0J5Nk0l5m0j0j5j0l0l0N
3777a35J0J0NL5L0L0NNk5l0k0%j0j0j0j5k0k0nJ5J0j5m0m0k5k5nn%j0L0K5%%j0%K5K5K5%%
3774a90nNJ0NJ0%%nJ5M5J5j5j5k0j5N%k5k0j5NJ5j0NNN%NNK0K5J0NnJ5L5J5N%J0L0L0L0Nj0
3771D0l0nj0j0%j5l0j0NK0J5J5J5J0J0J0L0Nj5k0j0nNJ0j5j5j5%K0K0K5J5j0l5j0j5nk5k5
3769f0j0j0j0J0NJ0NNj5j5j5J0J0j0j0j5NJ5j0k0k0J0J5K0%L0K0K5j5k5k5l0k5k0j0%%J0%
3766a65k5j0K0M0L0J0j0nnnj0nN%K5%j0nj0j0%Nnj0j0nNj5k0l0J0L0K5J0K0K0J5K0%j0k0k0
3763a30l0k5l5k0%NN%K5K5K0%%%J5j0k5nNN%j0j5NNJ0J0J0NJ0J0J0%j5j5j5j0k5k5J0J0%m5
3760b55m0nJ5L0K5K0K5%%J5L5K5j0m0m0j0NNJ0J0Nj0j5K5K0K0%j0J0N%j0J0K0K0j0k0k5k0
3758a65j0nNJ0K0K0K0K5NNnnk5k0j0J0J0J5j0nNK5J0J0J0J5NJ0NK5J5J0j0j0J0%NN%%%%%%
3755C0%n%%j5j5l0j0j5NK0%k5l0j0j5%%%NJ0j5k5k5j0j0J0J5L0J5j0l5k0NK0K0J5nk0j5NN
3752a50J5J0nnNj5l0%%J5j0j0j0J0Nnl0j0j5j0nn%K5K5K5L5L5K0%j0j0j0j5l0k0j5j5NJ0J5
3749a85J0J0J0J5J5J5J5nnJ0K5K5K0%k0j0nk0k0j5j0k0j5nJ0K5j0k5k5k5k5nN%%l5m0m5j5
3746c75L5L0K5NNJ0J0J0nn%K5L0L5J0J0J0J0%%L0L5K0N%%j5l0%K0K5L0J0J5NNk0j5%%J5J0
3743B0K0j0j0l5m0l0j5J0J0Nj5j5J5J5NNNNJ0J0%NNNj5k0%%nj0J5L5L5J5K0L0M5Nk5m5n0k5
3741a5k0j0n%j0j0j0j5j5j5j5%L5L5K5J5%%nnn%j0nl5j0NNJ5J0J5n%%NL0J5J5NnNJ0K0%j0
3738C0j0j5j0k5nj5j0%%J0n%J0%%j5j5j5k0j0j5k5nJ0L0K5K0J0Nk0k5j0j5j0%k0j5j5Nj0j0
3735b10J0NJ0J0nj0%NK0%nnJ0J0j0m0o0l5j0J0J5K0J0J5K0M0K5Nnnj5j5nK0J0j0j0j5%%%%
3732b00%Nj0J0J5L0M0K0%k0%%nnk5l0%K0J5j5j0j0K0N%%%%k5j5j5j5nk0l0nNJ0NJ0j0J0NN
3729b40K0%j5j5j0N%%j5j5%K0k0j5j0J5K0K0nk5J0J0NNN%Nk0k0j5k0k0%K0K0K5j0k5l0j0K0
3726c30nk5k0nJ0K5K0%Nj0J0L0K5K0J5NNK0K5J5J5J0N%j0J0Nn%%nJ5J0%k0j0%NJ5j5j0j0j5
3723a75%nj5j5k5l0l5k0J0J0%%NJ0K0K0K5nk0j5n%j5j5%K0J0J0J0J0J0J5J5J5J0NN%N%K0%
3720a35nnJ0J0J0NJ0j0j5k0J0J0J0j5k5k5m0j5nnNNN%%j0j5k0k5k5m0k0J5J5j0j0j0j6NJ1
3718c85L5L0K5J0j0%j5j0j0j0%K5K0L0K0J5K0K0NJ0K5K5J5J5J5K0j0j0j0n%Nj5j5k0k0N%%
3715a55k0j5%J0K5L0L0j5j5j5NJ5J0%nj5j5k0%%%j0j0N%K5K5Nj0k5%%K5J0J0%NnNM0L5K5n
3712a5l0k5k5%%k0l0l0l0j0n%%K0L0J5%NJ5j0k5l0k5l0l0l0m5k0j1O%%J0J0NJ0K0K0L0L5L0
3709b15L0J0J5Nj0k5m0m5k5k0j5j5j5%nJ0M0N5L0K0K0K0%%%j0j0nnnj0%nN%nn%%%%k5k5j0
3706b90j0j0j0K0J5K0K5nnj5j5l0l0%J0K0J5J5J5K5K5J0NNj5j0J0L5L0K5j0l5l0j5j0%nNL0
3704a90K5J0J0j0k0k5nJ5J0k0j5k0nj0%%J0j0nj0j0j0j0J0NN%k5k5j0J0N%%j0j5nj0%%j5j6
3701c91nJ6J5J0N%J0J5J5J0%J5K0%J0J0J5K0NNL5M0L0L0J0J0%Nj5j5k0k0nJ5%%NN%%NJ0j0
3698h5j0j0j0%nj0j5%J5K0J0nk0m0l5m0k5k0%J0J0J5J0j0l5k0k5J0K5K0J5%NJ0M5N5L0Nk5
3695a35k0NJ5K0K5K5M0L5L5nk0k5k0%%NJ0K5K0nj0j0j5m0l5j5N%J0K5M0J5j0l0l0l0j5j5l0
3692a60k5j5j0j0K5K5J0j5k5j5j0nK0L0L0J0nk5m0k0K0M5K5N%K0J5nnj5%J5J5L0K5L0J0j0
3690a0j0k5%%J0%J0nnk0j5k0NK0K0J0j5k5k5k5n0o0m0k0Nj0j0J0NJ0j0l0l0j5NNj5l1j0NM1
3687c70K5L0K0J0j0n%J5NN%J5K0L0L0L5J0j0j0J5J5j0j5j5j0K5K5Nk5l0k5j0NNN%j0l0nn%
3684b45n%K0n%N%J0%%%j0j5j0J5K0K0J5J0K0nk0m0k5j0j5j5k5j0%j0%K0K5NNJ0nnk0%J5J5
3681b65J5J5j0j5nJ0J5K0J5K0J5nnnJ5J5J5j0J5J0J0NJ0NJ5%k0j5j0j0nk5m0k5nK5K0J5K0
3679a55nJ0J0Nj0j0k0%nJ5J0K5N%%k5k5nNK0K0J0j5n0n0l5NL0M0K0Nnl0l0l5%K5N5N0J0J5
3676a20j5j5%K5Nj5j5NK0J5J0j5J0J5J0N%%J0J0N%j0j0J0%J5j0j5%K5L0K0%l0l0j5%NNJ0J5
3673c5j5l0l0k5l0k5%J5J0j0k0k0k0%n%j0j5k5m5l5l6k5nJ0NJ5NL1L0K5L0J0%k5k0j0j0k0
3670c60k0k1k0j0j0j0j0%J0J5n%j5j5NNk0l5m0nM0M5L0NJ0J5M1K5L0NJ0NJ0n%NK5J5n%%J0
3668b45NJ0Nj5j5%J5N0M5K5Nk5k5j0j5J0K5M0J5j0j0k0nJ5J5%Nj5k0j5j5%%k5l0j0N%K5K5
3665a85K5nl0j5J0J5n%j5j0J5J0J0%l0j5j5nL5K0Nj5k0j0NNJ0K0J5K0K0K0J5L0J0%nNN%N%
3662e0%k0j5n%%Nk0j5k0k0NK0K0nj5j5n%%NJ0L0M0K5K0%k5k0m0l5k5nK0J0K0J5J5J5K0J5K0
3659b5K0J0j5N%J5K0nnj0k5j0j0%k0j5k0%%%nj5j5k0j5n%%Nk0k0j0j0J0J5j0j5nJ5J0j0nn
3656b20n%j5J0J5J5J0j0J0J0NJ0%%J0K5J0J0%NJ0J0J0L0K0K5J0nj0nj5l5k5k5k0nJ5J0%%k5
3653a35k5k5k5l0k5l0j0J0J5K5K5K0J5J5J5nk0j5j5j5j5j0J5L0J5%%%nJ0j5l0l5k0%K0L5M5
3651a95K0j5k0j5%J0NJ0J0%%j5j0j5j0NK5K5N%k0l0k5j5NK0L5M5M0J0J5J5J5J5n%k0k0k5k0
3648a45k0k5%J5nk0k5NK0K5L0K0J5K0j0j5m0l0l0k5k5j5j5n%Nj5%k5j5j5k0%%%NNj6j5j5j0
3645d31NK5J6K0K5L0L0L0J0K0L5L5J0nk0j0J0L0L5L0%J0N%L5L0K5N%k0l5l0l5NNN%NJ5K0J5
3642a0J5J5%j0j0j5j0k5m0n0m5m5k5nJ5J5K0J0J0NNNk0k5%J0J0j0%j0nJ5j0k0NnJ0%k5J0j0
3640b55j0J0j0%k0k0nj0j5j5nnj0k6k0J0J5J6K5L0L5J0J5nj0j0nnJ0j5nj0%%K0J5K0%j0J5
3637b55J5K0J5nk0j5j0J0%k0j0NK0K0nnJ5J0K5%%%J0N%K0NN%nnnNJ0%%j0j5l5j5J0NK0n%J5
3634a75J0J0K0j0j0j0j0nm0k0j5K0L5L5K0K5NNj5j0j0NL0L0M0M0K0K5K0nJ0J0J5K0%%j0j0
3631I5j5j5nl5j5NJ0j0k0k0nnk0Nj0nj0nJ5nj5j5j5j0j0J0M0M0L0J0j5j5k0j0%nJ5j0%%j5
3628h0l5l0l0%NJ5%j5j0k5nJ0Nn%j0j5n%j0j0nnk5j5n0k0%%n%j0j6k0k5l5j0NL5M0Nj5k0k0
3625d61%J0K5J5J5%nJ0j0j5j0j0J5L6M5L5Nk0k5j5l1k5k5k0j5nK0M0M6K5K0L0K0NNN%NNNN
3623b45nnNNJ5%j5%K5K5J0J0n%k0m5m5k5j0NNj5j0NK0N%J0k0j5k0%K0nnnj5j5NK5K0K0J0J0
3620b90J5J0Nj5J0L5O0O0L0j0j0j0J0j5k0k0j0j5j0j0j0J0J5J0K0K5nnl5l0k5k0%%J0K0K0
3617b00%J0J5%j0j5%J0NNNnnj5k0j0j0j0j0k5%j5j0%nn%%n%nL5N0O0K0Nj5l0l5NNNj5j0J0
3614b40L0L5K5K5K5K0J0%NNNj0m0m0o5m0k5k5k0k5nK0J0%k0j5k0l1j0j5j5j0l0l0k5l0l5k0
3611f26j5NJ5J5K0K0J5nn%K5L0K0%%nnJ5J0N%%NL0J5J5N%NK6L5L5K0K5K0K0L5L0J5nK0J5K0
3609h0K0NNnk5j0J0Nj5k5k5j0j0k5l0j0j0j5j5NL0J0J0j0j0nn%Nn%n%NL0K0J5K5K5K5%%J5
3606h5K5K5J5nj0k0l5o0n0l0K0J5J5J5J0J0%j5k0k0j5j5%nn%k0k5k0k5J0J0NN%%J0J0J5J0
3603b55nnJ5J0%Nk5k5nnJ0j0k5l0j5k0k1j5k5k0k0k0nnNK0K0K0K0K0M1M0L0K5%j0%%J5L5M5
3600a90M5O0M0K0K0L0K5J0k0k0%L0K5J0J0J0j0J0J0J5J0k5J0K0K5NNNJ0%J0J0K0NJ0J0J0j0
3598B60j0nnn%j5j5nj0l0l0k5k5j5j5j5j5k5l0l0j5j5j5nj0NNn%n%j0nj0nJ5J5M5L5L0K5J0
3595B0J0k0j0k0k0nJ5J5K0k5m5l0j0j5j5k0%%j0j5j5J5J0K5K0%k0l0k5j0N%nj5j5J0NNJ0N
3592b05j0n%J0J0K0J5J5J0L5L5J0%l0k5N%J0j0l0k5%K5nk0n0j5J0K5L0nk5k5k0nnJ5%k0j0
3589b65k0k5nnj0%j0J5J0N%NNj0j0j0j0%j0Nj5m1j5J0J0%k0nj0k0k0%%N%j5j5nJ0L0K5K5N
3586d06%K1L5M0J5%%%L0N5M5L0K0%k0k5%NJ5K0NK0J5K5K0Nnj0nnK0M0M0K0%Nj0nNN%k0n%N
3583D5Nk0k0nK0L0L0nl5m0m0k0j0k5n5l5nJ0J0%Nk0l5l0j5J5NK0J0j0NK0J5K0%J0J0l5l5k5
3580b35nnk5l0k5j5J0L5M0J5nl0m5m0l6j0L1K5Nl0n1l0j0J5L5nnj5%%k0l5j0NN0N5N6K5%N
3578c10K5K0J0%K5K0K5J0J0%k5l0j5nJ5J5J5J0J0J0NK5%%nJ5J0%Nj5%nn%nnj0j5j0l0l5k0
3575b65k0l5j0%%k0j5n1k5%K0J5j0k0j5j0nn%j0nnn%%j0j0%K0J5K0nJ5L0NNNJ5K1K5K5J0j0
3572c20m5m1j5k0l5l0l0l5%%K0M0M0NNNL5L0L1L5M0M5K0K5L0L5L0L5n%j0j0k0j5nJ5NNj0l0
3569a45l5j0k5k5l5k5l5j0%K5J0j0l5l6l5j5%Nk5k0j5j0j5NK0J5nj0J0J5J5nNNJ5J5n%J5J5
3567c96K1J5L0L0%K5L5K0J5K0Nk5m0k0L5L5N%%%J0J5NN%M0L0K5K5K5K0L0%j0k0%J0L5L0M0
3564A25J5j5k0%K5J0j0l0k0j5k0k5k0m5l0NJ5Nk0k0k5%J0nk0n0o0l0j5j5%j0j0j5k5%%%k0
3561c80k1j5%K0%j0j0%K0J1J0j6j5N%N%j5j5nj0k0j5nnNNJ0J5n%J5K0K0K6%J0Nj5k1k5j0J0
3558d21NNj0j0k0k5NL0K0K5J1J0j0j1nj0j5j5j0J0J0J0%k5k5%K0K5J0J5L6K0%NNL0J5%J0J0
3555b70%n%nNK0%%J5J5M0J5%Nk5%J5K0L0J5nk0l0k5NNnk5j5j5J0K5J5J5j5j5j5k0j0j5k5m5
3553c35k5%n%J5%j5n1n0l0l0j0N%n%NN%J0j5J0J5K0L0N%%j5j5j5k0j0j0k0k0k0%J0J0K0K0
3550e36M0L5K0%%j0%%J0J0J0N%%nj5NK5M6L5n%J5J0K0M5L5L0J5J5L5L0M0Nj0%%%%%%j0j5j5
3547h5j5NJ5j0k0j5j0%K0J5nnJ0J0J0%j0j0k5m0m0k0j5j5k0J5K0nk0k5nK0nnj0j5%K0N%j0
3544b95n%%j5J0J0J0J5nJ0J0J0J0j5j5l0l0nK0Nk5l0j5%%%K0K0K0K0K0J5J5J0J5J0L0J0nj5
3541a90l0%%Nk0j5j5j0J5%Nk5k0%j0J0l0j0j0nnNNK0K0K0K5%J0NJ0K0K5M0L5J0j5k0NJ5J0
3538a15%Nnnj5j5j5%%j5m5m0m0j5%K5K5K5J5J0K0J5J0nk5l0j0j0NK0N5L0J0Nj0j0j5j5j0%
3536a90nnj0k5j5j5%K0N%nk5nj0j0j0j0j0j5j0J0J5J5J0j0nnj0j5j5j5J0J5K0K0K5J5J5%j0
3533b65j5Nj0k5k5nj0j0nK5K5K0%n%%j0Nn%%N%NNJ0%j0%n%j0%j0nj0%k0k5k6%K1K0J5k0k6
3530c96j0j5N%%N%%J5J1K5Nk0m6k0l0%nN%%Nj5%J0L0L5J0nnnJ0K1J5K5%j0J5K0K0j0l0k0n
3527c60K0%j5l6l0m0l5m0l5j0J0K0Nj5%K0NNNNj0nk0N%%J0Nnj0j5NJ0J0n%J5L5L5J5N%J0%
3524d31J0Nn%NJ0J0J1k1NJ6J0nnj1j0j5k0l0j0j0j0J5K5L5L0L6M0K5J0nk0nJ5K5L0J5K0K0
3521a90%j0j0j0J0nn%%k0j5l0k5%N%j5k0k0nj5j1j5%nnnJ5nj0j0nJ5%j5j5j0J0J0J0J5%K0
3518c96L1K5J5nj0J0L0L0K5J0%K0J0J0J5NK0K0J0J0k5k0N%k0k5j0J0%NNJ0k5%J5J5Nj0j5j5
3516b10J0nj0j0l0j0j0k5l0l0k5J0J5K0J0%k0l5l6k0%Nk5%j0Nn%j0j0NK5L5L5L1L0J0J0J5
3513b95J0J5nj0j5k5k5%J5%K0K0K5K0Nj0%%NNNnJ5J5n%NJ0J5k0k0%nj0j5j0j5%%j0k5j5j5
3510c50%nN%%%nnJ0%j0j5k1j5j5j5k5n%n%%%%%%J5J0L0K5L6L0K0%%j0J0J0NNnnk0l0nnj5j6
3507c91j5j0l5%K0K0nnnJ0J0J0nnnnJ0NNj5k0j5k0k0j5NJ0J5j5j0K0K5%j5k5nNN%%j0j5NN
3504e01L0L0K0J5K6%n%J0J0K0K0nj0k0NK0K5j0j0j0L0K5L0k5k0%nNK5J0k0j0nj0%j0%%%%%
3501c20J0N%nNNJ5K0K0J5NN%%J5J5J0N%%%nk0k0J0J5K5L0J5J5%%j5j5k5k5m0l5k0j5J5K5J0
3498b50J0%%j5j5j5j0nnK0K5%nJ0%K0K0K5K5K5K5L5L5K0K0j0j0J5J5K0K5k0j5k0N%j5j0j0
3495c5j0j0l0l5l5l0n%J5K0J0J0k5k0k5k5J5J0K5L0K5K5%%j0nJ0J5%l0j5j5J5J0L5L5J0%l0
3493g5m5m0l5nnJ5L5J5J5%NJ0J5%NJ0J0NJ0NNJ0L0M0K0Nj0j5k0nj0nnk5k0k0j5j0j0k5k0k0
3490a75Nj0nNj5N%Nk0m0m5m0k5j0NNj0k0l1j5J0L6L5L0j0j0nj5J0M0L5L0J5NK5J0J0J5J5N
3487a45J0nnj5k0k0%j0j0%n%K0N0N5M0J5j5m5m0m0j0j5J0J5j5l0j5k0j0j0j0k5o0m1nJ0J0
3484d06J0J1J0J5J5N%%K0J0J0j0%j0K5n%j0NL0L5K0Nk5k5k5J0K5%j0nnj0%L0K5K5NNNJ0J5
3482a65L0J5nl5l0j5k0n%j5j0j0J0J5%k0k0j0j0k0m5n1l5j0N%%%N%NNNj0j5%%j0j0%%NM0O1
3479c75L5%k5m1k5k5nJ5J5NNnnNNJ0J5%%J1J0NNk0j6j0j0N%J0J0K1K5K0K0J0J0N%j0nk0k0
3476c40J0J0J0NJ0J0J0J0J0J0L5L0J5K0NL0M0J0j5n0l0l5%%J0J0%%N%j0j5%K5L5L5K5j0nj0
3473i5j0j0j0j5J0J0n%%nnnn%nnnnJ0Nnj0nnNNnnn%k0k0m5o5m5j0J5J5nj0j0j1%%K6L0K5K5
3470b85%%NN%%L0L5L5M0K5nk0k0j0nn%NNj0j0%%n%%%j0nn%nnJ5J5K0K5l5l0j0j5L0L0M0L5
3467a00j0m0l5k0j5j5j0K5J5K0k5k5l0l5k0j5J5J0NNNNj0j5k0k0NJ0K5Nj0K0K5L0nnk5k0l0
3464c30l5m1l5k5k0J5J0J0J0J0NJ5J5%%nnnj0N%J0NNJ1%oJ6J0J5j5k0k6j0j0j0nN%K0K0J6
3461c85J0J0NJ0%%nK0K0j0j0l0l6nj0J5J6K0J5J0J0J5J5k0j5l5l6k0k5k0k5%nL0K5M5M6J5
3458c40K0j0j0n%nnj0k0l1l0NNK0J5j0j0k0J0J5K0n%N%K1J5nnj5j6J6J5NNnj0J5K0L0K5L0
3456b55K5K0J5J5J0J0J5K0J5NNj0j5m5m5j0j0K5L0j0j0l0k5l0k5nnk0j5j0nJ5K0L5L5M5M5
3453a75M5M0j5k0j5k0J5J0K5L0K0K5K0K0%n%L5L5J5%k0j0NNj0j5k0%N%Nk0m5n5k0j0K0M0L5
3450b5j5j5j5j5k5k0l5j0nk0j0j5j0l0k0%J0J0J5nj0nj5j5j5j5J5J5J5L5L0J0nJ5K5K0NNK0
3448a25K5L0J0k0k0j5k0NNJ5K0K0K5%Nn%K0K5J5J5%%%j0NNJ0Nnk0j5j5k5m5l5m0j5j5j5j0
3445b10j5j5n%j5j5l5l0NN%l0k0nJ0J0NJ0J0J0J0K0k0j0%K5%j5j0J0J5nNNNNNNJ5J5J5K0j5
3442b30n5n0n6l0m0k0J0M5M6Nk6j5J0K1K0N0N0L0L0M0M5K5Nk5k5j0J0Nl0m0m0%J5K0K0%nj5
3439b10l0j5k0%%%NJ0J5%%NJ0J5J5nk5l5j0K0K0J5K0J0NNJ0J5K0J0J0nk5j0j0J0J0K5K0L0
3437g0NK5K5K0K5J0K0K0Nj0nK0M0K0nl0l0k5k0nJ5%nk5k0j0j0j0j0j0l0k0k5j0nk0m0m5k5
3434b70k5j5l5l0k6k5NL6M5M5L5L5M0K0%%%%J5J5%k0k0k5j0J0L5L0K5J0j5j5j5J0J5nj0m0
3431a75m5l5l0k5%N%%NN%Nn%nJ0K5%k5n0k0%J0j5k0k6NK1M5M5K5J0J5J5J0K0J0J0J5J0J5J5
3428a25J5J5J0NK0K0%%nk5j5j5nJ5%%%%NNJ0nNNJ5J5K0K5J0j0%n%J5J0J0%k0%%nn%nNj0l0
3425c0k5k5k0J0J0K0J5j0%nj0j0j5j0J5L0K5M0K5k0m0m0k0%%J0L5K5K5Nnk0j0%L0J5K0j0l5
3423em5m0l5j5k0k0k0k0J0J5J5j0l5l5l5l5k5nnnNJ5L0K0J5j0j5j5j5K5L5M0L0K0%N%%j0j0
3420b05%k0m5m0n0k0j1l0m0m0k5%J0K0J0J5K0N%K0L0K6Nj5j6k0j5%NK5L6L0J5%nn%N%NNJ0
3417c05nj0%J5Nj0l0l0j5j1k0NK6N0L5%j0j0%%j0l0l1l0k5k5nj0K0%j5j5k0k0NNL0J0Nj0n
3414d96%nn%nK0J5K5L0J0J5nnK1L5N0K5J5j0%%j0l0l0k5j5NJ0j5nj1K1L5K0%NNNJ0j5k0NN
3411c20%j5j5j5j5Nl1k5j5NK0j5k0j5j0%nn%%%J5J5J0nnj0j0nj0J0K5L5J0K5K1K0K0K0J5K0
3409b75K0NNJ5j0%NJ0J0n%J0J0%NN%%Nk0%j0j5j0NL0Nk0k5l0J0NNj0j0%%k5k0j0K5K5J0k0
3406b90j5nK5N5N0J5nj0j0%%%%J0N%%j5NK0%NNK0J5L0L0Nnk0NJ5K0NJ0%nnj0nnnnnj0k0k5
3402a25nj0j5k0j0k0j0j5j0j0NNJ0J0%NJ5j0j5k0k0m5k5n%Nnj0j0nNJ0K0K0J0J0%K0K5J0j5
3400b50l5l0nNNJ0nl5l0j0K0L0K5K0K0J5nk0k0k0nnnNNJ0J0j0j0j0j5k0k6j5j0k0k5%K0J0
3397d31J5NNJ5J6L0L0J5J5K0M5J5K0K0L0K0K5L5L5K5Nj5k0J0NJ5%k0k0j5j0l0k0j5j5k5k5
3394a90k0k0%j5l0n%k0j0j0K5M0M0K5j0j0n%j5j5l0j0nn%NJ5J0J0NK0nJ5J0J5K0NJ0j5j5m0
3392b30l0k5k5j0J0J0j0l0l5m1n%K5K1NnnNj6j0n%%l5l5j5j5NNNNL0L5Nj0j0NJ0j0l0k0k0
3389e01%M0M5M6M0J5nj0j0L0M5K5L5L0Nnk5j5NJ0NJ5J0J0J5J0J0K0Nnnk0k0NJ0J0NK0K0K5
3386e5%nj0l0k5l0nN%J0Nj0k5l0l5%nJ0J0J0L0K0%j0l0j0j0NNnnj5j5j5%%k0m0m0l6l0nj0
3383d51NN%nj5l5k0j0L0K0J0j5%%K0J5nj0nnJ0J5J5J5Nk0j0K0J5j0%%J0J0%%J6L0N0L5nk5
3380b95m0m0l6j5nK0j0j0NN%Nk0k5j5j0%k0k5%J0J0NJ0j0j0%J5K0L0M0M6K0K5K0K5J0J5Nj0
3377b55k0k0nnJ0J0J0j0k5l0k0nnnj0%NJ0j5j6N%j0nNNj0k5k0k0NJ0J5J5J5J5%%K6L0L0J0
3375c05nK5J0J0J5J0M0J0J0NJ5J5J5J5%%k0j5j5j5%%NK0K0J0nj0nJ0J5J5L5K5J0j5k0k0NN
3372h0J5J5J0J0J0J0n%J0J5J0J0L0L5K0K0J5nj0l0k5k0%nj0k5n5l0l0nj5j5j5j0J0NJ0N%N
3369a20%%j0l0nL0L5%k0k5%N%NJ5J5n%l0nK0K0J0nl5j0nJ0%L0M0M0K5%j5j5%j0J0J0J0j0l0
3366e5l0l0l5m0m0k5l0k5k5j5%n%j0nnJ0K5K5NNNNnnj5j5k5k5l1nnJ0L1K5J0J0K5K0j0l0l0
3363c65j0J5J5K5K5M0L5K0%l0l0j5J0L0L5J5nj0J0%N%nj0NN%j0m0j5nNj0j0%%L0NJ5nnn%j5
3360b55j0j5j5j5J0%Nnj0%%%NNJ0%nj0j0nL0K5%k0l5l0j5J5J0j0j5j0j0k1j5k5J5J0J5nn%
3357d16%J0J5OJ0J0j0j0NJ5J0%N%%J0J0%nK0J5J0J0nK0J5J5L5L5J5J5J0NNN%%n%L5L5L5L0
3355B0L0J0j5Nj0k5m0m5k0j5j0j0J5K0J0j5n0n0j5NK0K0%j5l0k5k0k0j0nnnj0j5n%j0j5nn
3352c65J5M0L0Nk0k5k0J0nk0k0k1J1L0L5K0j0nJ0J0%NnnJ0J0Nj5J5J0J0j5k5k0k0k0j0k0j6
3349d01l0l0NJ5J5N%nnk0j5j5l5l5m0nn%%%%NNNj5j5k0l5m0j0K0L0%k0k0K0J0J5J0K0J0J0
3346f16J0%%nk5k0%J0K0J0J5K0K5K0NN%K0J5nn5p5n5k5NL0M5L5M0%k5l0l5j5j5%%J5J0J5J5
3343f16j0j0J0J0NNj0J5J0J0J5J5NNj0J5K5NnnJ0K5K0K0J0j0J5J5J5J1l1nnnj5j5k0%%%j5
3341d96k0%nj0j0nnj0j0j5NK0K0L5L5K0K0J0j0j0j0J0J0J5K0L1K0J5nj5j0%%nj0j6Ok1j5n
3338d26%Nj0j5j5%%J0NJ5J5%j5l0l0l5j0J5J5J0J0k0k0j0J5J5j0k5j0j5%N%K0L5L5M0J5k0
3335d36k5%k5k5%NJ0J5j0j0k5nNL0J5nj0j5j5j5l0nNL0L5J5j5l0j5j0%k0l0l0k5k5k0nJ5K0
3333f81J0J0Nj5l5l5l6l0l5l0l0j0J0L5M5L5M6M0K0nJ0NK0K5J0J0j0%%%NK0M0L5NJ0%%N%j0
3330e06j0NNJ0L5M0J5Nj5nJ5K6K0%j5k1j5j0j0l0%J5J5j0l0m0m0l0l5j0J0L0J5k0m0l5j0J5
3327f61K5J0j0j0J0K5K0J0J0J5J0N%J0L0J5K0J5L0L6J5Nl1l5k0nK5L0M1K5Nl0l6k5%J5J0K1
3325c75%j0j1j0j0j0J0M1M5L5K0%%j0nN%nnnj0%%j0j5%nj0j0%nj0j0J5J0J0J0%NJ5K0J0N%
3322b85k5J0Nn%nnj0j5n%j5j0j0j0onj0j5%%%J0L6N5M0K5J5J0J5J5%J0J0n%K0M5L0nnj0j5
3319a25k0k5l0k5l0k5j0j0nj0n%j0%l5o6n0j5J5J5NJ0L0K0J0ON%N%%NN%j5j6NK6N%j0j5J5
3316c70nk1l5k0nnj0nnJ0J0K0K0K0K1L5M0K0L0%j5nj0Nk0j5%N%NK0K0nj5j0K0K0K5J0j0j0
3313b40j5j0NNNNN%nk5k0n%%%%%%K0J5Nk0j0j0NK5J0Nj0j0j5j5j0k0j0j5j5j5onJ6J5nnJ0
3310c65NJ0J5K5%l0l0l1j0J5J6K0nl6l0k0k0J0K0%j0k0K0M5M1L5L0K5K0K0%nk5j5j5%%%%J0
3307b85K0J5nk5k0j0j0j0n%Nj0j0j0j5l1k5n0n0l0l0j0K0L0K5K5Nk5k0k5k5J5J5J0nnJ5J5
3305e31J5J0j5k5k5k5%%K0K5J5nj5J5J0L0L0M0M6J5nj0oO%%%NK0M0J0%m0m6o0n0k5nK0K0%
3302d96nj0nnNNJ5J5%k0k5%J5J5K5%j0j0NK5L0NNK5K6Nj0%j0%J5L5M5K5%j5nnj0j0nj0%nj5
3299c45m0l6k5N%J5L0M6Nl0k6j5K0%J1k1j5j0Nn%NK5J6%l1l0k0k0j5j5%K0K5K0K0J0N%L1N0
3296c35M0J5k0j5j0J5J5K0%nNK0J0k5k5k5l5j0j0j0%NJ5NJ0J0NNj0l5m1nJ5L1J5%j5j0%N%
3293c80j6k0NJ5J1%%K0J5N%j5j5%Nnj0j1nk0k5nL0Nj0j5j5NNNK5L1K5L0J0J0j5k5k0k6%L6
3290c60O0M5J5nnnnk5k5J0N5N0L0K0Nnj0j0K0%J0%NNJ0j0J0J5J0%J0%NNj5k5k5k0j0j0j5j5
3287b05Nnnj0%j0nl0l0m5m5n6n5l5j0j5j5k0j5j5j0k5%j5j5j5j0J0J0J0nk0k0k0k0j1K6K5
3285g26K0J5J0J5J0j0j5nJ5K5L5M0M0K5J0nk0nj0J0L5NJ0nn%%k0l5k0k0j0j0j0j5k0m0nJ0
3282f81L5L0L5M0L5M0J5J0nnK0J5L6L0M0L5K5NJ5K0K0M0NJ0K0K0K5%l0n5k5l0nJ5J5n%nn%
3279b00J0J0j5j5j0k0j0j5j0j5k0k0j0l0k6k5j5j5l0k5l0l5l5l5k5k0j5j0NN%%j5J0%K0K5
3277f61L0K0J5K0K0L0L0K5L0L0L6L5J5%%J0Nj0j0%K0L5J5Nj0l0n5n1n0j0NK0K0NJ0NJ1j1j5
3274d11n%J0j5j0j0%%J0J0%%N%n%nk5j5j5%%J0J0%Nk0%K0K5J0J5K1L0%%k5m1m5m0l5m5k0J5
3271e91L0L5L0NNk0%K5J5nk0k0nn%K5K5L5M0L6K5Nk0m1m5k5K0K0J5J0k5k0k5k0j5j5j5j5J0
3269e36J5k0m0o0k5n%%nNK0K5%l0o5l5j0%%l6m0k5nk5k5l0k5%j0%K0NJ0k0NK5L0J0nj5J0J5
3266h97M0K5L0%NNL1L0N%%J0J5L0N5M5L5K0%J0J0J5J5J5j0j0j5NNJ0nj5j0j0nnj0j5j5j5J0
3263e61K0K5J0j0%NK5K0J5J0J0nj5l0m0k0j0J0%k0k0k5l5n0o5l1K1M5J0j0k0k0%J5L5M0%k0
3260f91k5k0%J5L5L0J0J5K5K0K0K5NJ5J5K0J5K0%J0nn%NN%%%J0K5K6K0Nj0%%%K5J0J0nn%%
3257c30J0J0NNj0J0nk5l0l6k0k0l5j0j5j0j5j5k0k5%%j5j0N%J0j5j5N%k0l5l0l5k0j0j6j0
3255g92j5NNL1M0L5L0L5J5K0L0N0L5J0J5j5nj5J0N5N6K5j0NNJ0J0%nnJ5J5J0n%K0J5nnnk5
3252c00l5l0m6m0k0%j0%%J0J0nNNNNJ5M6L5L0Nj0nnk0l6k5k5j0j0j0J5j0j5%%J0j0nJ5K0K5
3249d26L0L6J0k0k6k5k0l5m0l5k0k0%j0K0K0L5M0L5L5K0nn%j5j0J0J5%j0nJ5%J0j0%NNNK6
3246c65J5J0NNJ0J0K0K0nnnj0nj5k5nL0L0K0%j0j0j5j0%nj5k0j0n%%J5M0K0K5J0j0j5j5%%
3243b95nj0j0NJ5J0%n%K0J5J5Nj0NNK0J0j0j0NNJ0j5j5NJ0j0k0k0nj0nj0l0m5m6k5nnj0j0
3241d81nnk5k5l5j5nj0k0k0j0j5j0k0j0j5j0J0J5K0NNJ0J0j0k5k5nJ0L5K5K5K0J5nn%%j0k0
3238f36nJ5L5L5K0J5nj0j0K5O5O5N1J5%nj0j0l0k6k5%NJ0%%J0L1K5NNNN%J0%NN%%J0j0n%N
3235c10Nj5j0%k5l0l6l0l0j5k0nnNK5J5nl0k5m0j5j0J0J5M0K0K5%m0k5l5j0j5%NNJ0NJ0%%
3232e86NK5L0M0K5J5L5M1K5K5j0j5k0k0j1nk0k5k5k5k0%K5K5NNnJ0K0J5%%j5k0j0j0%J0J0
3229d51L0N1N5M5M5J5K0J0J5J0J5K5K5Nj5%J5J5J0j0j0l0k5l0l5k0NJ0J0%K0J5K0J5j0NNk0
3227a45j0m0k0nK5K0K5NJ0NNK5K5L0J0j0k5k0NJ5J5NNNNK5NN%NNK0%k5l0j5N%j5l0k5j0J0
3224a05K5K5J5nj5k0l0l5m5k5j5j0n%nk5l5l5k5k6k5k0l0k5l5j5j0j0k5k5j5j5k0j5j0k0j5
3221g26j0k0j0k1j0l5l5l0l5j5N%N%%J5J5%k0l0l0k0k0K0N5O0M5J5K0N%nj0%K0J5K1%%J5J0
3219g41NJ0NNK5K5K5K5N%nj0k5nJ5L5L0J5nk0nj0K0K0J0J0nnj5j5m0m5l0l0m0j1j5j0k0m5
3216h67nnj5l0k5nK5M5J5nnJ5K5NJ0nJ0NJ0K5OK5J5J5K0K0J5K0NJ0K0K5J5J5J0J5K0J5J5J5
3213d61nk0l0k0nj0%Nn%n%K0M5N0L5j5m0k0k5l0l5l0j0J0J0J0J0j0j0k5k5j0J5%%J0L0K0%
3210e76k0k0k0k5j0NJ5nNK0K5K5J5nk0j5%%%%NM0L5M0J5%j5k5k5k5k0k5j0J5J5J5K0J5K0j5
3208e31nJ0K0K5j5k0%j0K0L5M0J5j5l0k5k0k0k0l0k5l5l0l0l0j5%J0L0J0J0%J5K0K0NNj5j0
3205f41k5k5l5j0k0k1j0nj0j5k5n%j0j5j5%K0NNnj0NK0M0M1L5L5K5NNNJ5K0M5K5Nl0k0k0k0
3202f36k0j0J0K0K0J5J0%nJ5J0J5n%%K5K5K5%J0J0%nNNJ0j5nK0Nj0N%k0j5k0k0nj0j5j5nK0
3199e56L0M0nk5m0m5nK0O0N5N5M1K5%k0k6J1J0J5k0l1l0k5k0l0J0K5J0j0l0l5m0m0k0NK5K5
3197e91%j5j0l0k5j0nNJ0k0l0J0K0K5%%nJ0J0NJ0J0J0J5%%nNK5Nk5l0l0nnj5l0k0nK5K0K0
3194f71NnnNNK5K5NNJ5K0%Nj0j5%nj5NK0K5j5j5NK5J0j5j5j0j5j0NK5L5J5%l5l5l5k5%n%%
3191f71NNNJ0NNNj0j0n%nj0nnn%j5j0k0k0NNK0K0L5J0j0j5k0j5J0Nj0k5m1k0NK6J0j0j1nN
3188g77%j0J0J1J0J0J0J0NJ0J0nj0k0Nn%nk5k1n%%j0nj5k0J5J0j5j5j0NJ0j0k5%J0NNJ0%k0
3185h67m0l5k0j0K5K5%%%K5K0%k0l0m5nK0M5L0L5Nj0j5J0J0NJ0L0K5L1J0j0%%n%nnnnK5K5
3182g21K0%k0j5k5k1j0nj0j0NJ0j0l5j0j0n%j5j0nj0J0L0L0J0K0K0K1K5K5L0J0J5L0K0K5J0
3180e81J0Nj0j0J0J5j0nj5j5NK5NNj5j0j5j5k0j5k5k5j5j5J0N%k0k5nJ5J0J5J0J0J0L5M0J0
3177f16j0j5J0K5K0J0NJ0Nnj0nnK5M0L5J5K5NNj5k5%J0J0%k0l5n5k0k5k0l0k5l0k5l0m6m5
3174h57k5nL0K5L5J0j0l0m0m0k5j0J5J5L5Nj5j5nJ0K0J5N%J0J0J5J5n%nnJ0K5L1K0K5K5Nj0
3172f91k0j5%%J5K0NN%J0M5M5K5j0k5k5%J5%%%K0L0J5%j0n%J5J5J5J0nnj0j0j0nj5j0l0Nn
3169e96nk0m0k0nj5j0j5%N%j5j5%J5K5K5J5j0j0k0k0k5j5j6nnn%j5j5%nK5K5K6K5%%j5K0K5
3166g06K5%NJ5K0nnN%L0%j0nj5k0nnK0nk5k5m0m1l0j5K5K5M1K0J0nj5j0j0%j0%nonn%%nnk0
3163h17%Nj0j0j5N%J5L5K6L0Nj5j5j6%nn%nnn%J5K6K0K0L0L0K5Nk0j5j5j0NNK5M5J0J0nnl5
3160f36l5l0k5k0k0noJ1J0l1k5k0nNJ0k0%Nj5l5l0k0k5J0J0J0J0J0j5j0j5%Nj0nk5l0nM0J0
3157i72nk0j5K5K5L0L5K0K0L0L5K6K0L0K5K5K0K5L0K5K5nnJ0L5J0Nj0NK5K0M5K6J0k6l0l5
3154d61j5NJ5K0J0NNj5%nj0j0n%%%j0n%%%%j5j5%K0%j0%nJ5J0K5K5N1L5J5nl0nN%J5j0j5j5
3151c85j6NNJ1%Nj0oJ6J5%j5k1%J6J5%nJ0NNj0%K5K5L0L0J0j0nk0j5n%j5k0k0Nnk5%j0ok5
3148d16k5k5nN%k0k0k0Nj5j5k0j5j0j0j0j5j5j0j5nk5j0%j5j0j0j0k1j5k0N%k0k5nJ0%nj0
3146h62J0Nnn%%%NnnnJ0J0%%l0%%%%j0NNj0j5N%NnJ5K5K5J0J0J0K5L1K5J0j5NNK5K0M5K0%
3142f06j5j5j5j5j0nJ0K0K5L5J5N%%%nnk5l0nL0M0L5K0%j0n%%N%%k5k0%%Nnj0nnk0k0N%Nj5
3139f36k0n%%j0j5nJ5J0J0L0NN%j0J0%nN%J0j5j0j0J0J5J5%%j5k5k5k5k0%K5K0K0J0NJ0j5
3136f36%%J0J0k0j5j5j5j0j0j5j5k5%L0K5L5J0Nk0k0k0nn%%K5K5L5L0J0nj5J0J0nNNJ5K0K0
3133e36J5N%nnnn%nj0j0%%nj0nj0%%k5l5k0k5k0k0l0k6l0j0J0J5NNJ0L1L0L0J0J0nj0j0nN
3130g01%K5K0L0K5%%j0j0n%j0j5n0o5m6j0J5J5%%j0l0k5j0%%j0j0j0j0j5k0J0J0J0k0j0%J0
3128i32Nj5k0nj0%%NJ0Nj5l5l0k5k5nn%%J5K0L0N%%K0J5nnj5j5nnJ0Nn%N%%%j5j0j0j5j0J5
3125a072NNJ0J0NJ0J0Nj5j0j5l0l0l0j5J0J5J5J0L5M0M5J0nnj0NN%%%k0%j0%%%%nnj0j5J0
3122a042J0J0j0nj0%%l0l0l5j0j0j1J1J0K0%J5J0J0J5j0j0j0J0nj0nnNNJ0NJ0j5NK0J5j0j0
3119a087j0nn%nn%j0n%nj0nJ0J5J5nj0j5n%k6k0nK5M6M0K0%%N%%J5J5NL0K5j5k0k0n%k0N%
3116a047Nk0j0j0j0%%J0NJ0J0N%J5J0J5J5%NNJ0NJ0J5J5J0k0J0J0J0N%%J0J5J0N%%J0j0k0
3113h87k5k5nj0%j5NK0n%NNN%%%K0N%NNj5k0l0l5j0l0l0j0j5NJ5J0K0J5%%nJ0L5K5J5J5J5
3110i17J5n%j0j0n%j0nk0n%nJ0L0L0J5Nj5k0k5k5k5k0NJ5nj0k5k0j5%K0K5K5K5J0nnn%nL0
3107i57K5L0J0J5j0%j0J0K0%J0L5L0J5Oj6n%%%j0j0K0J5J6J5J5J0K0J0NNj5k0j0k0NNk0j5
3104g71j6j5j5j5j0j0nK0K5J0j5j5j5k0j0j5NJ0K0K0J5J0j0j0j0%J0J5NJ0K5L1K5N%%J0Nj5
3102g16l5j5J0K5J0j0nk0j5j6j5j5k0j0j5m5m0k5nj5j5j5N%J0J0J0j5j5k5l0k0%J0%%nn%k0
3099a112k0j5nl1k0k0%K0K0K1K0K5K0K0K0k0m0l0l1k0%K0M1M0J5J0J0NNk0k5j5k0j5j5%L5
3096a127M0K0J0NK0J5K0J5NNJ0J5nk5j0%%J0%%NJ0K0J5%%j5NJ0L0L0J0nnk0%nnnnj0j5nnk0
3093i62j5k0j5Nk0j5k0nn%k0j0j0l5l6j0%J0J0%k0l5m0k5NJ5J0nj0nl0l0NNJ0J5J0K5%N%%
3090a268j5k0nJ0Nj0j5k0k0NK0J0j5j5Nk0k5%J5K0%j0nn%J0J5k5k0%NNj0j5j0k0j5k0J0j0
3088a478j5k5%J5J5J5J5L5J0J5J0K0L5K0J0J0J5L0L0NJ0nn%%nm5m0l5j0NJ0NJ5L0L5J5j5k0
3085a268k5k5j5J5L0K5K5NJ5J0%Nj0j5NNK0Nj5j5nJ0J0nj0j0%K0J0NNk5k0k5NL0K5j0l5n0
3082a298o0l5j5k0k5nNj5m5m1l5l5j5%J0J0%%%J0J0J5K0K1Nj6k5k0%%k5k0k0NJ5J5J0Nn%k0
3080a639j5j5j0NK0L0L5J5K0K6L0J0J0K0L0M5K5NNj5j5k5l0j0j0l0l5nJ0J5%k5m1m5m0l5l5
3077a719%K0K0Nj0nK0K0NJ0j0j0k5k0k0j5J5J0K0K5K0%%%J0J5J0J0nnk0j5l0k5k5k5k5k0%
3074a794%%%%%%nj5k5m5k0NN%J0N%nj0j5j5nJ5K0J5j5l0k6j0J5K1J0J0%Nj0J5J0NK0nnnk5
3071a899nJ5J0K0nJ5K0L5J0J0J0j0j0NNnnnnJ0NNNJ0K0J0j0%K0K0K0J5J5J5J5%J5NNnnJ5J5
3068a574J0j0nNJ0J6ok0J0j5j0%N%j0j5j5NJ5J5K0K6K0K5L0L0M0K0K0%J0k0l0l0l0k0J0NJ5
3066a448J5L5J0%j5nj0j0j5nj0k0j5%%k0k0k1J1J0J5Nj0nJ5J5J5%%k5j0K5K5J5%%nJ0N%K0
3063a423j0J5J5J5K0L0%%NK5J5J5nJ0J5K0%j0k5k0k0k5j0J0%NJ0J5n%J0J5K5nk5k0l0l5J0
3060a368L0NJ5K0K0Nj0%nJ5j0k0k5nL0L5K0%%%nNJ0%j5j5j5j5j5j0nk5k5%j0%nj0j0j0J0J0
3057a403J5K0K0J0NK0K0nk5k0k5k5k5j0j5nnnJ5%J0nnj5j5J5NL5%j5k0%K0J0nNJ0%NNj5j5
3055a433j5j0j0j0j0J0Nj5NK5K5J0J0K5%Nj5%j5l5n0l0j5%k1k0j5k0j5nnNL0K0%N%%%NJ0n
3052a574%k5l0l5l0k0j5J0J0J5J5K0Nl0k0j0K0L0J0nnnK0M0M5M6M0J0J0%N%nJ0NK0K5J0j0
3049a398n%%j5l0l0j5J5L0L0K0K0K0K5K0K0K0%k0m0j0j0NJ0M0M0K0Nk5j5m0l5%K5K5Nj5j5
3046a323j5k0k5nJ5J5J5nnnK0%nnJ0j0j0j5n%%k0k0j5k5nj5j0j5l0k1k0nnj5k0j0j5%N%%N
3044a634N%%J5nJ0NnJ5J5nk5l0k5j0J0J0J0NNNJ0NNJ0J0NnnNK5M1K5j0k5l6j5nj0j0j0j5l5
3041a669l0l5nK5J0J0NK5K5L0%k0NNJ5K0K5Nj0l0l5%K0NJ5J0J0J5%K1K0%j0l1l0l5m5m5l0
3038a739%K0j5l0l0k5k5N%nnj0nJ5j0%j0%K0L5L0L0L0K0%k0m0k0nJ5L5J0j0%%J0j0j5j0NN
3035a754n%%%nj0NNj0%j5j5J0J0k0k0nNJ0J0nnJ5J0n%%K5J0J0%nn%j5j0k0k0%%Nj0j5NJ0N
3032a824j0j0l0l0k0k1j5k0l0l0n%J0K0j0n%J5K5J0%k0nNJ0J0J5J5j0j0j0J5K0j0j5k0J5L0
3029a945N1M5L5K0K0%%%j5NK0%l0l5k0k0k0k0k5l1k5NJ5J0j0J0J0j0nj0J5J0%%%nJ0nnnnn
3027a970%%%%NN%J0%NJ1J0L0L5nl5o1n5n0m0k5nl5l0n0k0%%K0K5K5J0NJ0j0j0nj0j5j5%%%
3024b240K0L0N0N5L5J5%K0K5K0K0NK1K5K0J0j5%%j0k5k6nNK6M0L5Nj5k5nNNNJ0J0J0%NN%N
3021a824J0j0J5J5nk5k5NNnnk0j5k0%j0nk6k0%Nj0nj5j0N%%k0k5nK0K5J0nnnJ5nj0j0J0Nn
3018b005j0j5j5j0NL0L0L0K6J5J5J0K5K0j0j0j0nj0k0k0l6l0k0J5j5j0l5l0k5k5j0j5k0k5
3015b215l5l5m6m5j0j0k0j5j0nl5k5nn%l0m5o0m0k0nJ5J5L5K5J0j0j0j5j5nj0j0J0Nj0l6l5
3013b757m0j5j5J0%j5k5k0k0NNJ0J0Nnj0k0k5%NJ0%k5k5j0j0n%j5j0j0j0k0k5l0n6n0l0l0
3010c268j5nnnn%%Nj5l0k5j0j5j0j0%J5j0%nJ5M0N5L5K5j0j5j0j0NNJ0N%Nj0j0%nl5l0k0K0
3007c348%k0j5NJ0k0%J5K0K0%j5m0l0k0NJ0K5NN%nJ0N%%j0j0NK5L5L0K0K5%K5M0M0J5k0NJ0
3004c143J0n%Nj5j0k0m5k0k5j0j0l5j0NJ0n%j5j0j0j0nj0j5j5j0NJ0J0J5J5NNJ5K0L0L0J5
3002c248K0%K0L0L0L0K6J5J5K0J5K5K0K5K5Nj5NK0K0Nj0nNJ0N%%j0j0n%%%N%j5m0k0%%J0N
2999b967L0K5L5J0j0k5k0j0J0L0L5L5J0J0K5L0K5L1J0J0nnK5K0J0l0j0NNNl0j0NNJ0nk0k0
2996b716onnnk0k5n%J0L5L1J5N%nj0nj1nJ6NK5K5J0Nj5l0k5j6j0nk5%k0j0j0k0k5nj0j0j0
2993b887k0j5k5nJ0J0J5j0nj0j0j0j0j0j0j0j5j0%j5k5k5k6k0j0j0nj0j0nnl0nJ5nk5nJ0J5
2991c223j5j0j0l0k5l0k5k5k5k5k5k0k1j0j0l5k0nj0j5m0k0l0%J5N5O0L0k0k5j0NNnk5k0k0
2988c659k5o0n0m5l5nj1nl5l0%nj5l5k0k0j0j0j0j0k5k0k0%j5j0%%j5k0l0j5j1j0k0j5k0j5
2986d356j5j5j0%J0L0L5K5L1K5K0L5M5P5P5M5L0N%%NJ0NNJ6J5J0j0k0k1l5l5l0j0n%k5%j5
2983d050j5K0N0N0K0J0L0L6O0L0M0J0J5J0J0L5L5N0K5K0j0j0nl0%J0J5N%J0J0J0J1J5K0J5
2980c443K0M5L0J0n%J5K0j0l0l0l5l0m5m1k0k5k0nJ0K5L0NNNJ0L1K0%k0k1%%%k5j0j0K0K0
2978c504L6L0J0l5n6n5m0m0m0j5J5J5j0j0nK0K0K0J5J5NK0L5M0M6L5K5K5M0O5N5L0M0L5M6
2975c072M5M5M5M0M5O0O0M6J0NN%NN%J0NJ0j5m0o1m0l5m5n0m5m5m5m0l6k0J0J5Nk0l0l5l0
2973c233l5j5k0J0K5K0K0nm0j5J5O5R0O1M0M0L5J5nk0j5j0K5M5N0J5K0L0L0K0K0K1K0L5L5
2970b611J0J0%%j5N%Nj0nn%%J5K0%k5n0l0j5J0J0%l5n6o0m0j0J0L0L0K5L0J0j0nj5j5k0j5
2968b827nj0j0nj0j0J0K5M0J5nk0j5NK0K0M0O1O5O0O5O5P5P6M0J0J0J0NJ0%%NJ0j0nJ0L5K0
2965b125j0o5j15j31j30q0nN0N0L0J5J0M5N0N0L6J5NJ0%k0k1m0n5o0m5o5p5j01j20j20j21
2963c138r5n5k5l5k0j0j5l0l0j0J0L0K5O0N5M0N%NJ0J0nk0j0j0J0J0j0nnj0%nn%j0NJ5J0J5
2960c243J5Nj5m0o5o0o0p1p5n5l0j5k0%K0J0J5j0k5m0l5m0l5k1NJ6J5n%J0J0%NJ0NJ0J0K5
2958c774N0K0L0J5J0J5J0nk0k5k0%M0Nnj5j5%nnnnk5l0k5j5j5j5l5l1l5nj0NNJ0J0j5l5n0
2955d015n0m0n%K0K5L0K0J5J0J5%NJ5K5J0k0k5l0k0%%K5L5L0J0k5l0k5l0k5k5nnnl0n0l0l5
2952d235j0j5k6l5k0k0K0M0M6K5K0J5J0J0j0j0k5l0j0J0K5K5J5J0K5K0J5J5K0K5j0nj0k0j5
2950d115NL0N0L0%j5j5n%J5J0k5k5j5NJ5nl0k5k5n%Nn%j5j5J0J0nnk0k5l5l1m5m0m0m0k5k5
2947d491k0k5j0j0k5l0j5j0k0k6l0j5j5j5nj0k5l0k5j0nl0k0k5j0j0j0j0nnn%%k0k0Nn%j1
2944e048n%%nJ6K5K0K5%K0J5J0J0K0j0j0j0J0L0N0K5J5j0j5K0L0N0L0J5NJ0L1L0J0J5j5j0
2942d601nn%%j0j5l1j0j5j0j5j5j5j0k5%NNJ0L0L5K0nk0l5l0j5J0K0K0K0K5M6M0L5J0J0NJ5
2939d526nj5j0J5J5J5J0M0L5K5N%j0K0J5J5nj5j0k0k5J0Nnk5n5m5o5m5j6j5n%j0k0%%j0j0
2937d742j5k5nj0j5j5j5j5k0k0j0j0NNk5m0n5l1n5p0o0k5%%l0n5n5n6k0%n%j5j5NNk5k0%J5
2934e539K0K0L0L0L1L0L5J0J0j5j0J0J5K0L0N5O0M0K5J0%n%%nk5j0j5J5L5K0K0J6%j1J1M5
2931d992M0K0%NK5K5K5J5K0J5J5k0m0l5l5j5l5m0m1k0k5l0n0o5p5q0o1n0n0n5p5p0p1m5m0
2929e910o5o0p0o5n6n0n0j5%K0K0K0J5nk5m5o5m0m5m5m0l6k5l0l5l5k0k0l5n5o0l5j0j0N%
2926f977k1k0o0o0m0l5l5m0k5l0j0j5n%J0K0k5k1k0%k0n0n5k0%J5L0M5M5N1L5L5N0J5j5j5
2924g263j0j0k0k0o6o5n5n5o0o0q1q5r0r5q0q6o0o0n0n0m5m5k5l1j0j0J0J5J5J6K5K5M5M5
2922h391O5P0R5R6R5R5O5P1O5O5O0O5O5P1M5M5K0J5j5j0n0m0n6o0m5m5l0l5nnl0k5q0q1r5
2919g930j00q5p1m5j0j5l5j5J5K5K5k5k5j5j5J5J0K5K0K0nj5k0Nk0l0k5l0k5j0j5NK0K5J0
2917h361j0l5j0j5nk5m5o6o5o0p5p5q6q5j00r5j11j10j25j25j26j25j10j16j35j40j41j40
2915a0717j56j50j30j00l1K0N1Q0J00Q5O5P6J30K21K80L31L06K61K05J81J80J86J75J75J86
2913g990K00K36K01J75J60J46Q0L0L0O0P6O0K5j5n0n1p0q0j05j31j60j70j86j80j61j50j56
2911h176j40j40j11r0o5l0%M0P0N5L0J5ONk6k5j0NJ0j0j5j5J0J0K0Nn%K0K1J0l6o0r5j15j61
2909h993k10k41k35k11j90k06k26k40k41k76k90k96l06l26l41l91m11l86l96m21m26m31m11
2907a6101m11m36m01l71l21k81k40j91j60j16o0%M5N6O5M5L5M0L5J5J5L5N5N6P5J00J40J66
2906a8111K00K51L41M06M66M91N32N41N16M47M01L66L35K86K46K40K21J86J45J20R0Q1Q0O5
2904a1058M5K0k0n0p0o5q1r5j00j00p0m6nNj0n5r0j10j16j10j10j15j16j20j15j16j15j00
2902a3088p5q6q0j20j35j61j95k11k05j96j75j61j80j86j80j61j60j30r6r5j15j46j45j40
2900a6622j06p5m5m0m5m0m0n5n6o5o5m5NM5Q0J16J50J75J96K15K36K46K25K06J85J56J70J91
2898a4702J90J61J45J15O0J0m0n0o5q0q0r6j10j10j11r5o5m5m5n5j11j30j60j76k10k31k31
2897a6317k50k51k35k61k86l31l51l71l65l36k81k11j70j45j36j15r5j01j10j20j05j01j00
2895b1144j20j46j45j55j76j95k01j70j31r0p5p0n0l0k6n5r5j55k01k00j61j60k11k65k91
2893b4718k61k00j81k05k11j90j56j35j40j91k11k10k21k40l06l51l81m26m61m56m16l66l31
2892c0964l11k81k25j56j10q0o0k5k1n0n0l5NK0K5J5k0%%nl5k5N0N5n0k40m06m32m46m46m46
2890c4749m31l66l16k86k45k06j95k41k81l30l41l41l01j80m1J06K00L31M41N47O66P72Q07
2888c4980Q28Q77J002J123J173J143J048R12P72O47N11L81K61J55M5o5j35k11k65l31l76l96
2887b5881l56l11k86k40k06j10l0NNk0r5j46k20l31m56n12n16m56m26m01l71m11n17o11p12
2885c3611p47p47o87n56m56m36m16l86k86j96j50p5K0J50K46K65K51K71K70K71L11L41L36
2883c6017L11K95K76K31J50Q5K0Nj5n5j45k46l61m56n72o61p77q87j018j093j113j103j082
2882d4228j048j018r82r48r17q77q32p47o77n92n21m11l16k30j61j05n0K0R0J20J41K00K56
2880e3833K40J61O5nj00j86k25k41k71l51m06m41n11o62q52j018j082r83q82p82o97n96n72
2879f4230p22r82j158j213j199j178j153j112j038r32p82o37n01m06l46l01k66k40l11m11
2877g9118m36m62m66m66m66m36l81k56j05j0M5J05J20R6Q5J05J36J15J10J05J16J50K06L50
2876h0758M37M81M91M91M62M41M11L51K80K11J40J21K05L66M56L71M0n21j268k066k651k863
2874h4372k612j769m16J298L103M772O086O883P208P224P133P099P359P995Q868R695J0165
2873E719J0166R560Q522P384O386N775N730O316P349Q422R224R504R209Q512P645O797O106
2872A38326N730N684N815N835N550M882L725K155K51k005m672p645j0733j3805j6708j9360
2871A03025k1586k3495k5130k6573k8002k9546l1115l2509l3591l4173l4208l3802l3221l2594
2870c16520l1892l1075l0133k8969k7506k5877k4182k2478k0924j9731j9024j8678j8633j8868
2869f54490j9405k0323k1906k4202k7060l0328l4063l8218m2685m7468n2465n7533o2511o7504
2868a200161p2517p7519q2598q7912r3440r8975j04680j10750j17102j23663j30737j38777
2867b438831j48022j58959j72179j87939k06056k26227k48104k71319k96273l24732l58443
2866e037084l97795m41883m89265n38317n88280o40836p00173p70605q52817r40703j024211
2866a2421969j099314j173969j256321j337011j393755j418043j424762j428480j424008j405432
2865b5783064j394891j433803j544992j712940j897593k055820k154149k178098k135638k044642
2864d4335630j913418j737120j511448j242896r44398o26629k94138N4776M27136Q30910J268066
2863e0024789J729741K197144K645880L050789L389420L643821L801752L857364L811713L672244
2863a8224921L451901L167419K836935K478173K107709J740809J391038J069610P85057N42878
2862A346608L45370J91764P9189L118m2194o3343o6928n9147m5487l0213j6232n318J899N595
2861A644681O537N534L243K31k893n634p665q833r263r279r039q662q276p936p559p013o236
2860A561938n299m266l173k040q98K71J223J790J975J810J308L51j033k727m627o642q732
2859A531229j0873j2954j4763j6151j7250j8172j8999j9650k0102k0247k0067j9600j9074
2858A303327j8548j7971j7335j6663j6081j5626j5334j5219j5365j5806j6472j7159j7791
2857A087957j8327j8683j8739j8507j8052j7375j6467j5555j4793j4192j3700j3375j3274
2856H76918j3419j3731j4211j4833j5385j5726j5795j5610j5190j4577j3705j2588j1324j0056
2855F80768q833p674o713o030n665n529n569n760o031o366o783p273p791q296q823r198r329
2854E59105r229r003q678q251p840p454p099o787o617o612o707o858p038p184p193p033o708
2853D32814o306n800n309m852m401l935l560l398l419l534l620l649l654l710l760l684l454
2852C62769l098k712k346j955j564j243j033r47r88j118j348j589j890k291k792l319l850
2851C28686m406m863n103n153n204n333n449n489n450n439n459n509n464n319n073m837m727
2849B40409m647m647m692m732m652m482m376m402m441m452m341m155l946l754l589l394l163
2848A68544k928k687k436k161j935j684j444j263j168j173j233j314j398j489j554j629j760
2847A39288j935k140k276k346k391k452k531k512k451k421k426k397k311k170j970j815j784
2846A00960j840j865j800j744j689j630j514j473j514j599j625j523j424j424j454j363j183
2845G4296j048j027j053j023r92j023j018r72q87q33p46o97o97p32p67p07n91m51l81m01m62
2843E7788n56o07o71p42q47r93j138j233j263j319j398j444j474j454j423j344j243j158j088
2842C6393j017r28q27p72p42p52p72p67p47o81n87m91m01l46l21k76k35j96j50o0M0J30J86
2840B5681K35K91L06K91K40J86J30P5M5M5M6N5J10K36L65M47M96N16N27N01N06N32N16M66
2839C2844L66K51J05n0j66l05m52n61o07o31o17n86n92o41o62o27n41m51l66k51j70j16j30
2837B5044j35j36r5n0k5q5j56k10k36k76k90l11l61m51n22n06m71m46m51m77m91m81m76m42
2836A7464m16m36m26m41m41m26m01l76l26l11l16l20k86k46k05j66j15o0l0%M5J15J96K35
2834A2311K31K10J56R0K0n0j10j76k10k16j90k26k21k15j96j90k11k15k16k05k11k05k01k20
2832I334k16k21k25k01k05k21k50k56k81k91k85l11k91k71k50k06j55j50j46j15j36j75k11
2831D265k30k31k35k76l06k91k75k46k00j66j20o5k0M0P5J00J31J60J90K21K41K35K41K40
2829C478K31K16K00J81J80J60J31J15J05J06Q5N0K5J0j0m0o0r5j16j15j00j06j15j45j61j65
2827D045j50j51j55j86j85j71j55j50j31r5p5p0p1p5o5p5o0q0r6j40j50j31j10r5r1r0r5m5
2826I02k0NJ5J0K5L0J5k5o5n5k0K0K0J5N5J15J51J50J30J41J40J55J66J50J31J50J75J66K00
2824C047K16K46K45K81L16L41L35L31L06K76K30J91J75J36Q5N5O0P5J16J20J55J66J80J91
2822G875J75J51J10Q0L0J0k5m5p5j05j66k05k21k46k65l06l01l06l05l01k76k71k35j96j95
2820D386k31k45k56k51k70k71k86l11l26l25l21l01k96k65k46k20k20j91j55j05p1k0J0N6
2819g31Q0Q0Q5Q0Q6Q5P0N0N5L5L0L0nj0nk0n5o5o0l5l5n5r6j30j40j46j20j35j61j60j45j31
2816a674r0o5m0m0l6%L1L5N5P5Q5R0J16J55K06K35K66L01L20L50L86L81L61L41L46L41L46
2815B877L66L56L36L05K86K56K00J51J30J40J11N5nk0o0p6r5r5r5j31j45j55j51j55j71j65
2813D050j71j90k06k10j81j70j70j91j95j81j45j01o5n5m0m5k5j0J0M5O5Q5Q6Q5Q5R0Q6P5
2811B411N0L0N0M5M5K5K5L5J1j1l0j0j5J0Nk0l5k5k5nn%Nj5j0j0K0J0nj5k0l5l0k5j0K5L0
2808B476L5K0j0k5j0J0J5J5Nj0k5%K5L0K5J0J5M5K5K5K6K5N0N5N0N0O0M0N6N0M0M5J5nJ0L0
2806C293L0L0%n%k0j0j0NNj0j0%K0L0K5J0nk0n0r0r0p1n5j0NK5%m0o0n0j5%J0n0p0p1l5J0
2803B651NJ0NL5L1J5J5j5k0k6NJ6J5J0J5J5k5l0l1l5l0k5k5l0l0l0l5l5l5l0n6m5m5m0k0l5
2801B115nj0l0k0j5j5k0l5l6n5n0n5m5l5m0k0k5j0l5k6l0j0j5m0n5m0j5l5n0m0m1nnk5m5m0
2798A042k0j0j0nnj0n%%j0j0J5L5L5L0M0M0K1K0K0L5K5K5K5K5K5L0K5K5K5K5K5L1K5K0K0j0
2796A614NL0L0J0j0J5N0Q5P0M0M6M5P5P0L0L5%nNNL0L0N%%NK1K0j0j0k6l5k0k0l0l0l0l0j0
2793B105nnj0J0J0k5k0J0J5%%J0J0NN%%K0J5%%J0NNl5l5l5n%K0K5J0J5l5l5k0j5%N%k5l0N
2790A980Nk0j5j1J6K5M0K0nm0m5n1k5k5nj0NNL0L0N6N5L5L5L0K5O0O0P6Q0O0J5n%%%L5L0L0
2788B581L0k0k5l5l5m0j5j0K5K5Nk0m5l0k5j0nj5j6l0l0%%n%j0n%Nj0nj0nJ0J0N0N1L5M0L0
2785B441K5K0K5M5M0N5K0J0N6O0M5K5N%%%%j5j0NN%%J5J0j5j5K0K0N%j5j5NNj0j5l0l0m5m6
2782B701m0n5m5j5k0k0m0m5o5m1l0NJ0J0%%K6O5N0L5N%%%J0J5Nj5k5NJ5J0L5NJ0l5k5l0nj0
2779B456l0l0j5j5j0nj0nK0K0M5M0%%NJ0J0J0%%J0J5k0j5j5j5J0J5M0M0M5M0K0K0J0j5j0K5
2777B696M6O0L5M0K5%k5k5l5l5k0k0K0K5J5Nk5l0nnnnl1k5n0n5j0j5J5N%%k5k5j0j0j0j0l0
2774B446k5k5k5nj0K5K0J5J5j5j5J0J5n%J0L5L5J0j5k0j0j0j0nJ5K0j0m5m5k0j5NK0J0L5L5
2772B446N0N0L0L0K0K0j0l0k0J5J5J5J5J5K5L0J1J0l1k5l0k5j5j5l0l5l5k0%J5nj0k5j0nl0
2769B406k0J5J0k0l0j0N%k0k6j5j5nnl5o0m5n0k5k5%NJ0j0j0nj5j0j0J0J5J0nm5k5l1l0n0
2767A834l5J5L5L5J0NJ0J0J5J6J5j5j1j5J5M6L5K0K0O5J20J36J25P5L0m5j05j51j60j65j61
2764A824j25j15r1r0j10r5p6n5k0l5n5m5m5m0l5m1l5l0k5j0L5O0P6Q0J00J10J21J20J30J06
2762A589R0P0P0N5L5L6L0K0nn%J5J5J5M0L0L5J0n%k0k5k0K0K0K5%%NJ0J0N%k0k5l5%NNn%j5
2759B080j5n%j5j5J0L0M5M5L5M0K0NJ0J0J0NNk0j5j0l5l0j0J5K0K0k0%J5K0J0nj0k0J0K5N0
2757B310M6L5L5L5M0J0nNL0N5N5N5N6M0K5K0K0J5J5K0K0N0M0N0N1L5nl0l1l5l5k5l0m5m5n5
2754B827n5o6q0o5o5o5n0l5%%%J0j5l1n0n5k5l0k5k0%K0K5L0K5M0M0L5L1L0N0O0O0P0O5O6
2752B752O5O5O5M0M5K5L0N6L5L5L0J0NJ5J0J5J0NNj0k5l5l0k0k0k5l0j5k1%J0k0k0%%nl0j0
2749C012J0j0j0j0j0%nJ0NK0%%%K5K0M5M1L0N0L0J0NN%nk5%NN%nnnn%n%%%%%k0%NNL5M0K5
2746C318J5J0NJ5J0M5N0L6K5%Nj0j0%J0J0J5K0K0J0nj5j0%K0K0K5K5L0%%%Nnj0J0%j5k0k5
2743C629l0j0j0l0k5NNK5K0J5J0J0J5L5L5K5L0J0NJ0J0L0K5J0k0k5j0k0j5n5n5l5l0m0m0n1
2741C458m5o5n5l5l0l0k5j0j5j5k0n1n0l5l0l0l5j0nj0j0%%nk0m0nJ5J5K0K0k0k5j5j5%%%
2738B772nj5j0j5k1nnK6K5J5J0J5J0j0j5l5m1k5J0L0L1nj0j1j0%%nnj5n0l0j5%k0j5%%nj0
2736B536j0%%j5j0NNj0j5%nNj5l5m0k5J0K0K5Nl0l5l0j1nN%J1K0J5nk0k6nJ0J1Nj0o%L1%k0
2733B336j1J1K0J5NN%NJ0J5j0nk0k0l6l0k0j5j0J5NJ0nJ5L0J0j0l0k5nJ5J5J5j0j0J5N%NN
2730B310j0j0j0J0L0L1K5K0K5K5M0N5O0M0K0K0%%%nJ5nnj0k0k0j5k0j5NK0K0J5K0K0nk5j0
2727B641K0N5P1P0N0J5%J5K5K5nK0L0N0M1M0J0J5j0j0N%K0K5K5L0J0J5nj0%%j5l5n0n0m6k0
2725C067j5k0k5nJ5J5%k5j5nj0l0k5k5k5k0k5j0%%nnn%nn%nJ5J0K0K0L0NJ0L0K0M0L5L5L0
2722C087L1L5L5L0J0%nj5K5M0M5J0J5J0nl0k0l0nk0k0j0j0%k0j5j5l0k1l5l0k5l0k5l0k5k0
2720B882k5nNJ5nK0J5%k0k5j5j0l0l5nL0K5J5j5j5k0j5l0k6l0k5k5k5l0k5m0l5l0k5n0k5j5
2717B331J5J5J5%N%j5k5k1k0NK0K1J0J5N%%%J0L0K5j5m5l5k6nnnnj0j5j5k5%j5j5j0j5j0j5
2714B155j5J0J0j5j0j0J0Nk0j5l0k0Nk0k5k0k0k0J0J0K0Nk0k5k6l5m0m0m0m0m5k5k0k5l0l5
2712A554l1l0k0k0k0k0n%j0j0j0j0nj0J0K5NJ0NnJ0J5K0K0K5K0M1M0M0K0J0J0Nj5l5l5k5l1
2709A538j5J0J5J6nk1k5k0%nj0nk0k0j5j5%J5J5nj5j0%%n%j5j5nK5K0K5K5K5L0L0K1K5Nj0
2706A584k5j1J1NK0Nk0k1k0J0M1L5K5K5K5%NK0K0K0NNn%%nJ0K5M0M0J5J5K5K6K5%%%%K0K5
2704B020L0NNK0K0Nl0m5m5k0k0l1l0k0j5k0j5j5k0j5k0nnJ0J0J0J0n%j0J0J0J5j5k5m0k0j5
2701A679k0j5j0nK0K0J5j5l5m0l5m1k0K5K0L6L5L0nk5j0J0J0NNNN%j0j0k0j0J0NN%j0J0J5
2698A629J5J0M0M0M0K5K0J5K0%j0l5l0j0%J0j0j5j0j0k0j5%nN%NNj0n%J5K0Nj5j0J5J5nj0
2696A724k0k5l0l5k5l0k6k5NK5J0J6NJ0J5K0J5j0N%K0%%%j0j0%%j0nj0nJ0nN%NN%NL0L0L0
2693A709K5Nj0k5k5k0k0nnJ5K5K0%j0j5k0k5k0NK0L5J0nN%%k0k5j0j5j0l0l1NK6K0J5%%J0
2690A604j5%%Nnk0j0j1nj0j0j0j0J0L0M1M0K5Nj5l5j5J0K0K5K0K5L0J0Nk0k0k0%nJ0J0%%j0
2687A679j0k5n%%nk5l0l1k5l0k0nJ5K0%K5K0nk0n5n5m0nK5M5M0L0L0K6L0J0%nnk5m6l0l5l0
2685A428l0nJ0N%NNNNK5K0L0K0%%%%j0j0nJ5nk0l0l5j5k0j5k0k5m0j5J0L0K5J5J0j0j0%%j5
2682A328l0k5l0k0k0j5j0j0j1k0k0n%L0K6J0J0J0NL5J5K0K5K0K5L0J5J0J0J0Nn%J5J5%%j0
2679A438j0j0j0nNJ0J5Nj0j5NJ5J5K0J5%j5k0J5J0K0%j5k0J0L5M5M1N%j5k0%K0J5K0M0L5J5
2676A704Nj5j5j5l0l0k0k0%Nl1k5%j0K0j0l0k5m5k5%K0J0J0K0%%nj5%J0J0%%l0k5m0l5j0j0
2674A298NJ5K0Nnj0j0NK0L0K5N%%j0l0m5l0%K0J0J0J0J5K5Nj0l0l0j0J0L0M0K5j5k0j5NJ0
2671A373%NJ0J5%j0J5M0K0nk5nJ5K0NJ5NJ0J0k0%K0K0Nk0j5%nj5nnNN%Nn%NJ0Nk0j5%J5J0
2668A493j0l5m5k5k0nJ0J0J0J0%Nnj0%J5K0K5J0NJ0NJ0nnk5l0j5%K0J5L0K5L5J5nj5%K5J1
2665A559J5K0J0j0nNM0L0L5L5M0K0nnnnnnnj0N%j0j0j0J0J0J0nk5j0J0nnj5j5m0m0k0nJ5M0
2662A634L0J5%l0l0l0k0k1k5%N%j0j5nJ5J0NJ0NK1%%K0J0J0j0j5J0J0nnj0j0k1%J1L5L5J5
2660A644NJ0%%nnj5l0j0NNJ0%K5N5N0L5L5J5J5j5m0j5K0L0%j5k0J0J0%nJ5J5K0J5J5J0J5J5
2657A924j5j0l0l0j5k0l0j0%J5J0%J0J0NJ0N%J0J0J5J5J0j0j0nj5NJ0nj5j0k0n%%%%nk0k5
2654A759k5k0nNNk0n5o5m1m0j5NJ0nj0nnJ5n%n%%J0J0nj0%K0Nj0k0j5n%j0nj5k0nNK0%j5j0
2651A403J5J5K0K0K0Nk5k5k0k5k0j5j5J0k0k5j5NL0K5J0j5%K0L0NNj5j5k0nK5K5K5J0J0J0
2649A468j5nj0J5J5J5J0J0j5%%NK0J5K0%k0j0j0J5J5L6J5J0j5k5k1l5l5k0l0j0J5J0nk5l0
2646A373k0j5k5k0m0l5k0%J0J0j0%j0j0j0k6l0j0j5j5k0%K5K5K5K5j0nnK0K1Nj0j0%%%K0L0
2643A218L0L5J0k0l5l0j5J5J5K0%j0nK0M0M5K5Nk0k0k5k5l0k0J5K5J0J5K0J0J5J0L0M0K0L0
2641A463Nk5k5l0NL0L0L0K0j0k5k0%j0j0j0%K0nj5j0j5j0nJ5%%j5j5k5k0l5j5nj0NK5Nk5m5
2638A218k0J0K5M0K0%N%%J0J0Nj5l5l0l5j5nj0%J0K0J5J5nl5l0oj0J0OK0K0J0j5k5k1l5%J5
2636A137J0nnnj0j0j0k0m0k5k5j0j0j5k0j0J0J5nk0j5nnj0nJ5j0j0j0%%J0L0%nJ0K0K0K5J5
2633I97L5M0M0M5M1K5L0K0J5%Nj0k5m0m0j0j6J0J1K0K0j0k5k6j0K6N0K0N%%j5k0nj0j0nj0
2630A168J0NJ0nj0J0J0K0K0J5j0k5l0l1l5j0j5N%NN%k0l5k5k0J0Nj0l5l0k5%K0K0%%l0k5m0
2627H72j5NK0J5J0L0L0J0J5J0%l5l0k0nj5j5k0j5J0NK0nj0j0NL5J5nn%J5J0%%NN%J5NJ0%j5
2625I52%N%%J0J0Nj5k0%J5J5j5j5j5j5j5m5j0K0NJ0%j0l0l5k5j1J1NJ5K0K0N%K5L5L5Nk0j5
2622I12NK0M0M5K0%k0j0J5K5K5K5N%K0K5K1N%k1k5k0k5%%J0J0Nj0k5k0j5k0j0j0K0K0Nj5k0
2619A012k0k0k0l0l0k5J5Nj5j5J5M5M0K5K0J5J5nnJ0NJ0L0K0J5M0L6J0j5k1k0j0nj0j0j5j5
2617A077j0Nnj0j5j0k0k0k0k0k5j5k0k0j0j0k5%K5K0K0J5M0L5NN%N%NK0K0%k5k5k5j0J0J5
2614I82J0K0J5K0K0K0J5J0J0K5K1Nj6m5l5l0j0J0J5Nk0j5NK0L0K0Nj5m0j5k0k0k0j5%J5J0
2611I92K0J5J5J5%%%nJ0K5K0K0NNL1L0J5j0%nJ0Nn%j0%K0%k0j0k6j0NNO%j6j5k0k0%J5J0J0
2608A132j0nk5k5k0%L0J0%Nj5k0k0j5k0NJ0j0j5j5NJ0%nj0j0j0n%n%%NJ0J5J5Nj5nnJ5J5K0
2605A022J0Nj5k0k0%%nj0k0j0%J0J0J0j5j0J5J0K5Nk0n0k5nnJ5%K0K0%NNK0J5K0nNJ0NNNN
2602A042NJ5j0l0j5j5J0J0J0Nn%l0l0k5k5j5J0n%%Nnnj5Nnk0j5j0nnnnk0j0n%%k6j5J0K0J6
2599G87%%NNK0nnJ5J5J0J0j0k0j5nK0K0J5j0m5m1m0k0j0J0J0%k0k0nj0nn%J5J0J5J5J0J0K5
2597G51J0J0J1NNN%K0J5Nk0j5k0k1j5%nJ0j0k5m0l0j0nnnJ5K5N%j5j5J0J0J0Nk0J0J0j0%%
2594F61NNj0%J5N0N1L0J0j0j5j5j6k5k0k0nN%J0L0K5J6J5j0nJ5J5nJ5J0%Nj5%J0J0j0j0k5
2591G92k1k5k5nj0K0L0L6J5%nk5k6k0k0j0j0K5K0NJ5n%%%k0k0j5NK5K0J5J0J1NNj0j1l0l5
2588G06l0j0J0J5j0k5l0j5%%%%%k0k0j5j0nj0%K0M5M5L5J0J0NJ5K0NJ0J0NL1L0J0k0k0nK0
2586H12N0N0M5K0K5j0nnn%nn%j0j0l0l0nL0L5Nnj0j5j5NL5M5L5n%j0%%%k5k0j0j0j5j0nnk0
2583H92k0m0m0m1nNL1NNN%l6l0%n%nl0l0m0l5l0NJ5K0j0j0k5l0%%j0j0j0nnnj5j5j0j5j0j5
2580C96j6j0%NJ6J5K5K5J0k0k5k5j6j5%%J5J1K0K0K5K0K5L5J5J0j0j0j0NJ0L0M5M0K5NnNK0
2577G11L0L6J5Nj5l1l0l5k5j0nj0j5j0J5Nk0%n%%%%n%n%J0NNj5k5j0J0K5Nj0k0J0K0%j0j0
2574E86NK0K0L5K5L0J0J0J5K1J5J5j0k0k6j0J0J5J6J0NJ0%L0K0NJ5J5J0%K5K0L0L5K5J0%K0
2572A067L0L5L6%j6k0j0J0J0nj0j0NNK5J0j0k0l0j0NJ0nnj0k0nnj0n%k5j5J0%Nk5k5l0l5%
2569I02J5J0j0nj0j0j0J0NNj0nJ5K0%n%K5M0N0J0k5k0nj0nj0j0j0K5K0J5j0nK0J0J5J0j0j0
2566A027k5k0NJ0NNN%j5k0m5l0l5j0N%nj0l0k0k0l1j0J5J5J6J5K0K5Nj0%NN%k5k0m1k0%%J5
2563G56nl0l5j5K0L5K5K0K1Nj5j1K1K0NnnJ0N%NNj0%nj0j0%K5L0L0J0j0l5l0k5k6j0nj0nk0
2560G16m0m0j0nj0k0k0k0k0j5j5j5j5j5j0J5L5M0K0j5j0j0K5J5J5NN%K0J5nk0k0j0nn%L0K5
2558F11L5L5K5%nnnJ5L0K5K1K0J0NL5L0J5nj0K0K5L0J0nNK0J5J5j5J0J0%j0k0j0J0%k0%%n
2555I67nK0N5L0%k0k5l0l5k0j0%j0nNJ0J0%j0j0k5n0m5l1k5k5k5k0k0nj5j5k0k0%L0Nnk5n
2552E76%j0nK5K0L5J5J5J5k5l0j5NL5L0M5O1L5L5J0J0nnj0j5j0j0j0j0J0N%j5m1l5k5J0K5
2550G41K0%nk0k5l5j0j0j0%K5K5L0K0Nj5l0j0J5K5K5K6K5N%J0J0N%J0J0NNJ0N%nJ0J0L0L0
2547I62J0nl0j0j5k0%L5N0L5j0j0j0nl0m5m5l0k0nNJ0N%J0J0J5nj0l5k5j6J6L0K5K0L5L5M0
2544I67%j5j5j0NJ0J0nj0J5J0%N%%J0NnJ5J0J0%%k0l5n0l0l0nK0J5Nk0nJ0K5%j0j0k5k0l0
2541G97%NNj0n%J5K0J0%j5k5n1n0l0j5J0J0J5J0J5NJ0K0K0M1L5Nj0m5m1l5j0%%%NK5K5L6J5
2538H12k0n1l5l0k0j5NK5J5%j0nn%n%NN%k0%nN%%%n%J0J0J0J0L5L0Nj5%K0K6Nl1k5l0k5nK0
2535F96K0K5j0j0l5l0j5NJ5J5K5K5Nk0l5%K0K0K0nj0j0%nj0j5j0j0j0j0J0j5l0l0l0l5j0J0
2533E11%%j0j0J0J0L0K5L0K5L0N5L0%k0j5k5k5m0j5J0K5M0M5K0nk5k0j5j5l0l0j0J0%%nJ0
2530F01%%k0k0%n%j5k0%K0L5L5J5nk0j5Nn%j5NK0K5j0k5l5l0%K0L5J0j0j0k5j0nk5j5J0L5
2527E31M0L0K5M0K0j0j5%nNk0j0k0K0L0L5L0J5J0J0J6J5J0J0J5NNj0j0l0l6K0K6%%j5k6NJ0
2525G71j0j5j0j0J0J5%%%%j5j0K0L6K5j5%J5K0%j0j5j0j0J0%J5j5k1l5o5o0m0m0nj0J0J0J5
2522E51J5j0nk0j5n%J5L5M5J0nnJ0J0J5J5nj0%%J5K0J0K0%nj5j0j5j0K5L5K5K0k0m0k0L0L0
2519G36L5J1J0L0L5K5j0j5m0m6n0m5l5j0j0J0J0J5J5k5k0j0j0j5j5j5j5J0J0J0J0J0J0J5J0
2517F31n%K0K0J0K0%%j0%nk0k0k0%%nnnj5k5%%nJ0J5J0J0NJ0J5J5J5j0N%nnJ0J0K0K0K5J5
2514G51K6K0K0K0nk5l6k0j5%%%K5M6M5K5NNNNj5k0j5k0J0N%%k5%j0j5nnk1j5j0j0j0j0l0l5
2511F41k5k0k0k0%K0K0K5L0K5N%j0j0NNK5K0K0J5j0%j0NJ5J5K1K0K0K5K0K0K5K0J0Nn%NN%
2508I57N%N%%J5J0j0%%NN%J0J0j0nk0m0n5n5n6m5l0l5m0k5NNj5j0k0k0k5m0l5l0m1l0l0l0
2505B80k5%N%J0J0nk5k0n%j5j5j5j0nj5j0j5j0j5j5j5j0j0l0n0m5l5k5l0k5j0K0L5M0L5L5
2503c5J0J0J5L5K0K0K0K0K0K0M0K0J0NJ5nk5k0j0K0J0J5NJ0%NJ0J0%%%NnJ0L0N0K5n%%nnj5
2500C55k0j5j0NNNNJ0J0L0O6N5N5L5L0J5j5k5NK0j0l0nJ0K0nnJ5K0%%%nNK0K0Nnnn%l0k5l0
2497E76k0nj0j0J0%%j5j0%K5K5L0K5L0%%n%J0J0NL0L5L5L6J5J5%j0%k0j5k1k0j5j0nn%%nk5
2494F86l0l0j5l5l0l5k0k0j5k0%%%j5j0j0j6l0m5k5NJ0%%J0J0K5K5K1K0J5J0J5J5K5K0K0J5
2491E46J5K0NJ0%j5j5j0J0J5NJ0%nJ0J0J0j0nj0NN%K5L0L5M0L5J1j6nnNJ0J6J0J0J0J0J0J0
2489H47J0Nj5k5k5j0j6k5nj5k0k0j5%Nl5l5l5l5m0m0m0m6m5k5k0k0%%Nj5k0nJ0J0n%j5j0%
2486B15L0M5J0J0NL0L5K6NnnK0J5J0nnK0K5K0K0K0j0j0j0j0J0%K0%k0k0j5%J0nj0j5J0%J0
2483D76j5l0l0nJ5K0K0K0nJ0Nn%j0j0%J5K0M0K5J0%nn%%L0N0J5%nJ5J0%k0j0j5j0J0J0J5J0
2480F61j0l0k5k0j5nj0%nnnk0j0%%L0K5J0j0%J5K5J5J0Nn%j5k0j5j5n%NNnk5m0l5l0j0N%N
2477D26NJ5J0%%J0J5J0nnK0K0%j0j0J0Nn%%%k0j5%%%k0k0J5L5J0J5K0J0Nk0NJ0J5J0J0%Nk5
2474E56nNM0N5N5M5K6J5nj0j1%K6J0J5J0%%k0nn%NNj5l1k5l0m5n5n5k0k0l5l0k5l0j6l5k5
2472C15l0j5j0j5j5nK0K0K5L0J0nj0nj0J5J5Nj5j5NJ5K0%%J0J0L1L5L5M5K5NJ0K5M0L5J0j0
2469F51J0J0%%nnJ0NK0K0J0N%%nj0j5l0k0J0K5K5J5%j0%%NJ0nnnj0N%nnn%nNNj0j0nJ0j0n
2466F71%%j0j0%%nnk5J0J0j0k0l0NK5J5%%NN%J5J5%%J0J5NNNNK0J5J5J5nJ6K5K0J0NJ5J0K5
2463H92%NK0K0J5K0K0K0k0k5j0j0J5j0nl0k5k0j0%K0K0%l0k5k0j5nnj0j0nonnj0nN%k0m5m5
2460F41k0k0j5k0j5j0j0k0k0nj0%%j0nnj0J0k0j0Nnnnn%%J0K5%%J0J0J5J0K0J0L0K5K0nk5
2457E66nnk5j0j0j0k5k5NL0NJ0J0J0k0k5l0j0nl5l1l5J0J5J0NNNNOL0J5j0nJ0K5nj5J0J0J0
2454D66%%%%J0J0J5J0K0K0%%K5K0L5L5J0k5k5k0j0%j0%k5k0%NJ0J5K0K0NNJ5J5K0J5J0NNL5
2451G41M6K5nnn%k6k0k0k5k5J5%J0k0j5nn%nj5j5l0l0m0m0m0m0o1n5m5m0j0nnn%%N%L0L0J5
2448B60J5NNJ0J0J0NNNnj0NN%n%nK0K0L6L0J5K0L0L0L5L5K0J5N%L5N0N0J6j6k0J0L1J5%m6
2445G51m0k5%J0NNJ0nj0j5j5l5j5j0J0%%NN%%J0J0J0N%n%%J0%L5L5L0Ok6k5j0J0N%j5j5J0
2442G11nj0nj0j0j0l0j5k0j0j0k5l5l0l0k0k0l6l5p5o5n5l0l0l0k0k0J0j5k0k5%L5L0L0NN
2440G5%J0j0nnL0L5K0J0J0K5K0K0J5K5K5n%K0J5J0J0nj0K0J0K6j1nJ6J5K0J5K0M5M5%%nj0
2437E36J0J0j5k0j0K0K5nk0k0%n%n%Nk0k0l0k5NNj0nk1j5k5k0%%J5J5K0K1N%L0L5%%NNK0K5
2434E21j0nk5l0l0Nj5j5l1l0j0j0J5J5L5L1k0k1j0J5M1L5j0j0l0l6%nK5L1J0J0%J0K0K5%%
2432D91%%K0K0NNnnnnJ0NJ0J0K0K0K0K0J0J0l5l5m5m5nnNNnnJ5J0j0nnK0J0J5nl0l5nJ5J0
2429D86%l0j0j0j5j0j0j0%J0NNnnJ5J5J5J5J5J0L0K5J0%N%j5j5J5J0j0l0j5NJ0Nnj0%NNj0
2426E01j0J0%n%nnnnj0Nj5j5NK5K0K5K5J5J0L0L0J5J0%nnnJ5J0J5K0nk0l5l0l5l0j5j5k0n
2423D86%Nk0m0k0k6k0k5n0l5j5j5j0l0j5J5L0L0K5K0J0J0J5%%%J0K5%%%%J0Nn%j5j5j5l5j5
2420B75j5j5j5k5NK5L0J0j5%L5N0P6N0K0%j5j5NJ0L5M0L5K0nj5j5k5nj5j5k0j5nk5k5l0j6
2418C75k0k0k5k0k5N%J0J5nJ5N%NJ0j5j5j5NNj5NJ0j0j0l0j5%K5L0J0%%j0J5J5K0J5J0%NL1
2415C91J5J5j0NNL5L5J5J5K0J5j5j0j0j5n%j5j5k0NJ0J5j5k0NK5J0nnnj0J0J0j0n%nnnn%%
2412D46j5j0%%J0J5%m0l1k5NJ0k0j0k0j5%J5%%j5%J0J0J0N%k5j0k0NK5%Nl0l0k5n%nN%K0J5
2409B60%%NK5K5K5K0%%n%J5K1L5L0L0K0j5j0NJ5%j0j5nnl0k5k6%n%j5j0j5NK0M6J0J5nj0l0
2406C91k1j0NK0%%nJ6J5NNL0L0Nj5j5k0nNK0K5K0K5L0L0%k0k0k5k5nNK5L5J0nnnj0%%k0%J5
2403E36J0J5J5j0nj0J0n%nJ5K0K5%%%n%L0N0L0%j5j5j5nJ5J5J0nj0nJ0J5J5j0k5l0j0j0j0
2400F31k5k5j0j0j5j5k0NJ5nk5j5j0%%%%%j0nJ0J0K0K0%%J5L0M0J5L0K5M0M0L6J0k5l1j0N
2397G41J0J0NK6J5K0%%%J5J0J0K0%j0k5k5nNJ0Nk0k5l1%%k0j5n0nn%j0j5j5k0l0j0%j5j5j5
2394E21j0j5n%NJ0N%%NJ0NK5K5J5J0%K0K5K5k5m0m0nNK5J0Nnj0NNNj0Nj5k5l0l0j5j0j0j5
2392D56j5J0NNk0N%J0J0nK0K0K0J0k0k0k5k0k5nJ0J0J0j5j5j0nj6l0j5NK5J0%%%K1J0J5J0
2389D36nNK0L0K5%k0nj0N%j0nj0j0L0K0J5J0%L0L5%j0j0J5J0J5%j0nnj0k0l5n0l0%NNJ0NJ0
2386D76%%J5K0Nj5j5nJ5K0L0L0J0J0%%J5J0K0j0nJ0L5L0J5k5j5l0j5j5NK0L0K5J0%j0j0nj0
2383F71%nj5j0l0k5j0j0K0%J0J0K0nk5k0k0K0M0M0J5J5J5J5L0L6J0nj6k0l5m0j5NK0%j5k0
2381F51k0k0J0J5J5J0j0j0j5j5j0j5k0j0j0j5m0m5m0k1k0k5%K0J0j0l5l5l0%J5K0K0K0J0j0
2378C35NNJ0J0J0J6NJ0J0NJ0j5l1l0m0k5%%j0%%L0L5J0Nj5k0%J0Nj5NNk0k5m5m0k0nJ0L5K5
2375B50L0nk5k0j5%%%k0k5%%j0k5k5J0%%NNNN%%K0K0nj0nJ0J0NK0K0J0J0K0J5NK5K5K5J5n
2372C70n%K0M6M5K0NNJ5J5Nk0j0j0l5l5j0K5K5L0%k0l5k5l0k1j5j5%%j5j5j0nnnj5j5n%NN
2369B60j5k0j0j5nJ0K0K0%%%j5k5k0%J5K0J5J0J5j0k5k0%J0J0%%NNk0k0J0L0J5%%%n%J0Nj5
2366B45m0m5m5j0J5L5L5K0K0J5K0%N%NNK5K0L0J0L6M0M5J5%l0l5l5l1k5k0j5%J0N%%j0J0J0
2364C35J5j5j0J5J5J0k5k5k5k0k0%J5J5nl0k5l0l0j0NNJ0%J5J0j0j5j5j0nj0j5j0j0J0J0J5
2361A30%j0j5nn%%J5J5J5J5NNj5j0nn%%J5J0NJ0J0Nj5J0%j0k0j0%J0%Nj0l0nnJ0j5nK0J5J5
2358A45j5J0L0%%k5j5j5j0k0j0j5%J0NNj5J0J0J0nk5j0j0NJ5L0K0J0NnnnK0Nj0%%K0L5J5J5
2355B15J0j0Nj5k0k5k0%j0k5j0J0K5K0J5J0%K0K0J5K0K0M0K5J0J0J5J0K1%J0J0NJ0K0%k0j5
2353D21k5N%%%j0%J0J0J5%k0%%K0%j5j5J5J0Nk5l6l0k5l0j0j0J5K0J5K0J0J5K0K6L5M5K0K5
2350E26K5%k0l5j5NK5NN%N%L0L5L0L5%%j5l0k5l0nnJ0J0j0nj5j5nnJ0K0K5K0Nl0k5k5NK5L5
2347E76L0Nn%%%Nn%%%j0j0k0k0NNJ0nj0j0k0%%%NNNN%nNJ0%k5l5l5k5l0j0j1k5j0J0J5n%n
2344C60nnnj0%l5j0%J0j5j0j0j0l0l0j0K5K5K5K0j5l0l0j0nn%NNnnNNNj5l0l0j0J0L5L5M0
2341B35J5%%J0L5J0J0N0M6M5L0j5j0k0l5l1l0k0%M0L6M0M5K0K5%k0j0nJ0L0K5N%%J0J5NJ0
2338F06k0k0k5m0l5l0j5j5%K0J5J5J0l0k5l6j0j0nj0j0j5Nk0l0l0k0%J5K0J0J0L0L0J5nk0
2336C25j5k0k0k0%J0J0J5J5%k5j5j5%Nj0nj0j5%nnJ5%Nnj0Nj5k0k5j0j0j5k0k5k5m0j5J5J5
2333B0NNJ5J5J0nnj0J0L5K0J5J5J5J0J0K5K0L5K0J0J0J5K0L0J0k0m5l5NJ0K0NNNJ0NJ0Nj5
2330C40NK5J0k0l0j0l5j5nn%%%j0%n%J0j0J0J5K0K0J5J0%l5m0%NJ5J0K0J5K0%%k5n%%NNNN
2327C35%J0J0J0nj0j0J0j0nnNj5j5j5k0j5m0k0j0nk5m5k5k5k0l0l0l0%J5K0K5J0J0K5NJ0J5
2324H5%%j0J0NJ0K5%N%M0M0Nk0m0nK0L5M0M0K5K5J0j0j0j5j0j5n%Nj5j0N%%nj0nj0%%K0M0
2321B95L5M0J5J6J5J5nk5l6k0nnk0j5m5k0%J0J5K0L5L0J5J0j5l5m0l5j5J0L0J0L5O5N6K0N
2319D61N%k5k0%nnJ5J0L0J0%nnj0%%k0j5j0J0K0K5%k0l0l6k0j5j5j5%K0nn%nJ5K0NNk0k5k5
2316B95k5%%K0M0M5K6Nj5J0%J5J5J5K0Nj5j0J0%%j0j0nJ5J0J0J0J0J0K5K0%l0k0%%Nj5j5k0
2313D46%nn%nj0%%J0j5n%j0j0%%J0j6j5j5j0nnj0j0nj0nj5j0%n%J5K0J5%%J0K5K5J0j5j5j0
2310C45J0J0Nnj0nnk0Nj0j0Nk0j5%NNj5j5j5NJ5J0L0J0nj0%%%k0k0j5j0J5%k0k5l0j5J0L5
2307B05M0K0Nj5l0j0j0J5J5k0%J0J0N%%Nj5j5j5j5j0j5j0j5j0j0j5j0j5j0j0j0j0j0j0j0k5
2305b0k5j0J0M0L5K5K0K0K5L5L5Nj0l0l0nnk0k5l0l0j5k5J0NK0J5NNNNJ0J5%%%%%%j5j5%J5
2302E0%%j0nnj0NNJ0j5NL5L0L0Nj5m0j0J0J0K0K0L5K5J5nJ5J5J0J0NJ0NNJ0j5NNNNn%J5K0
2299C15NNK0nN%J5J5K6K0J0k0l1l0k5k5%%J5J0NNj5j0nnnnj0j0k5m0k5l0j0j0l0j5nj0K0J5
2296A05L0K5K5K0J0%K5K0J0J0K0K5J0J5k0k0k0k0j0j5NK0NJ0j5j0%Nj0nn%nnj0j0%%k5m5n0
2293I5m5l0k5m0nNJ0K0%J0j0k5k0k0k0k0J0K5M0L5L0J0k0%%J5K0J0NL5M5N5O0N0N0K0j0n0
2290C15m0k5k0n%nnj0j0N%K5K5J0nk0k0k0k0J0L0K5L0L0L0J5K0j0%j0%NJ0j5j5m0m0l5nNN
2288B20NNk5k5m0j5J0J5J0J5N%J0L5K5K0J0j0J0J5K0K0L0K6K5nm1j0K0K1J0j0j0j1%%J6J5
2285D11NNJ0%Nj5NNJ0J5j5j5nJ5J0j5%%%%j0j0j5m1m0j5%k5j5j5n5n0o5k5l5j0%%j5j5k0j5
2282f0%NL0J5n%k0J0J0L0N0N0K5K5J5N%n%N%NnnNJ0J5J0K5K0J5K0J0J5J0nk0k0l0j0%%%j5
2279B35k0%%nj0j0j5j5K0J5K0j0j0%%k0k5k5l0l5%j0j0l5k5n%k0k0k5l5k5j0J5K0J5K0K0J0
2277f0J5nn%%K0%j5m0nJ5M5K0J0K5M0L5L0J5J0K0K5N0M0J5k0k0K0J0J0%%nNj0%Nj0nj0%nn
2274B60nJ5nk0k5k5k5k0NL0NNJ0Nn%%NN%J5L0M5K0L0L0K6K5Nj5j5k0J0L0K5J0k0j5j0j0l1
2271C80nK6M5N5M0J0j0%J5Nk0k5%%%nj0j0nj0nnj0j5j5j5J0K0K5%j0k0j5l6j0nnnn%nn%J0
2268C55J0K0K6J5J5J5K0j0j5j0j0NNj5j5k6%J6K0nn%J0J5J0K0K5L0L0NN%nj0j5j0k0%nnnn
2265D81nj5k0nJ5NNj5j5j0J0nnk5k6k5l0j0NK5%%%J0J0J5L1L5J0j5k0l1k5n0n0j5J0%%%nK0
2262B65n%%J0J0j0K0%NN%%j5k5k0j5j5j5j0j0j5j0J0K0K0K5K0J5J0j0k5j0J5n%j0j5j5Nn%
2259A95nk5J0NL5L5L0L0NJ0J0J5J5NK1K0N%%nnk6k0k0%%%%%nN%N%k5k0j0j0J0J0K0K0nj0n
2256C20nJ0J5J5J0J0NNj5l5l5m0m5l5j5NNJ0J5N%%nn%%Nnj0nj0J0L0Nj5nK0L0J0NJ0J0J0K0
2253C10J5K0J5J0J5J1J0K0K0n%nnJ5nnj0N%NJ5%%NNJ5J5nj0J0N%Nnj0j5j5k0k0j5NJ5J5%%
2250D31%N%K5L5M0K5Nnn%%j0j0j5%J0J0j0l5l0l0j5j5K5J5K0J5%%k0j5l5l1k0k0k0%J0L0J0
2247C70J0%j0j5l5l0l0k5%%K0L5L5%k5m0j5j0n%K0nk0%L0M5M0K0K0j0k5k0j0K0K0J5K1j1j5
2245C65k0K0J5%j0j0k5%j5j0j5j0J5J0J5J0%j5j5NJ5J5nk5l5l0k0k0l0j0J5J0J5%j0j0%j5
2242A70%%N%l0n0n5l5k5nJ5J5L0L0NNJ0J5J5J0J5%%J0K0K5J5J5J0J0NJ5J0J5J0J5NNNNnk0
2239C10j0j0%%%j0k0j5k0k0nj0nnk0j5nj0j0j5k0l5k5k5%NJ5K0NJ0n%J0N%J0%NNK0J0NNNJ0
2236A40j5%%nn%nNJ0j0l0%%%%j5NJ0J0L0M5N0K5Nnk0k0j0%j5j5nK0NJ0NJ0NJ0%%n%nnj0J5
2233B15%%nj0NNnn%%J0NnnJ0J0NNnnj0j5NK0L5L5K0%j5k0nnnn%nNM5N0K5%%k0k0m0l5nK5K5
2230C10J0nj5k0J0J5J5J0J5k0j5k0k0J0J0NNl0k5o0k0NK0K0J5%n%NK0K5%%L5L5N1K0NNl6l0
2227C55m0m5NN%%m0m0k0k0J0J0J0J0K0K0N0M5J0J5k0k0nnJ0J0K5K5M6M5K5K5J0l0nnK5K5M0
2224E81M0NJ0j5j0j0j0k0k0j0j0J5J5K5K5%%k5l0k5l5j0J5L0L5%%l5n5n0k0nJ0K0J5L0K5%
2222E01%j0j0J0J5J5J0j0j0k5k5NJ0%%k0k0k5j0J0J5J0%j0j0k5k1%L1L0L5K0K5%k5o0n6nL1
2219C96M0M0J0NJ0j0K0J5J5nl5l5%%nl5k5j0on%%%%Nj5j0j0j5j0k0k0nnnnNJ0J5K0j0j0k5
2216B70k0j5J0j0j0k0k0j0NNJ0j5k0J0K5M0N5N0M5L1J0NNNNj0k5j0j6j0J0J6J0j0l1j0nnJ5
2213C65J0J0j0l0l0nJ0J0K5K0K6%k6k0k0j5n%k5k0l0j5%j0NNNNj5%J5J5J0J0J0J0J0NJ5J5
2211C35L0K6K5K5nk5k0NJ0NJ0J0J0J0K5%j0l5j0L5K5Nl0k5n%%nN%k0%%%j5k1nnnnk0N%k0j5
2208C00j0k0J5J0NNl0k5nNL0J5L0M5J0j0j0%n%%K5L1K5J0J0NJ0J0nk0j5j0NNK5K0Nj0l0j0
2205D41K0M0M0J0k0m5k0%%K5J0J0nn%J0K0n%%J5J5J0NNJ0k5k0l0nJ0NL5L0J0j5l5l5j0K0K0
2202E41K5Nj5nj0%j0j0J0j0j5k0Nj0nk0j0j5m0k6l0%J0K5L1NNN%J0J0NNj0J0nnnnnJ0N%nj0
2199D21n%%nnnj0on%j0nn%NL1L0N%%NJ0K0%NNJ0NNj5k0k0k5nj5j6NOon%n%%k5k5l0l5j0J5
2196B65M5M0J5k0m5m5l0j0NK5J5K0%%%%K5K0J0j0j0J0J0J0j0j0J0%j0j5j0j0%nJ0J0k0k0J0
2193B75M5M0J0%j5k5k0k5k5NL5L5J5k0k0k0j5j5l0l0j0J5L5N0K5K5K5L6L5K5%j0J0J5J5%%
2190D91L5P0O5M5L0K5L6L5J0k5m6o5p5p5n0l0l5l0%%J0J0N%j0j5l1k5l0j0J0N%%NNK0n%NJ0
2188C70J0J1J0J5j0k1k0k5k5%n%%%N0M1J0j5j6j5k0j0j0nj0J5L5L1J5nj0oJ1J5%j0j6K1K5
2185D31J5K0J0j0l0nnnnJ5K5L0L0K5K0n%k5l0l0k0nJ0J0%K0L5M5M5O5O0K5j5m5o0q0p0p0m1
2182C80k5m0l5l5j5j0j0nj0nnNNj0j5nn%%NN%k0NK5K5L0K0K0J0K5J5K0J5J5K6%J5L0M0M0K5
2179E51K5J5J0nnJ5J5J0J5J0J5K0%j5j5j0j0nnk0k0n%NN%J5J0j5k0k0J5L0J0Nj5j0N%j0j0
2177E86%J0j5j5J5J0J0J0J5%j0K5L0Nj5m0m0m0m0j0nnj5j0k5l0k6k5j0j5%nnj0nj0k0k0j5
2174B35k0k0k5j0j5%%J0J0J0NNJ0K0J5O0N5P1N0L5n%n%nk0k0NN%%J0J0J5K0nnN%N%%%%%J0
2171E21J5J0k5k5nK0K0%nj5k0j5k0%J0%%k0j5l0k6NJ1L0K5%%j0n%%L5L5M0J0j0j0j0j0l0j0
2168D71nj0nl0nj0NJ0n%j5j0%K0J0j0k0l6k0k0%nN%%k0j5%J0nk5k5k0k0j0k5k0k5k0k0%j0
2165F5%j5k0j5Nj0j0j5l0n%%L0L0L5L5NJ0j5j0j0j0J5L5K5J0nn%J5K0J5NNJ5J5L5N0M0K5j0
2162C55j0l5l0k0%K0L5M0K5j5j0j5N%NN%k0%J5J5J0J6K0K0NNnnj5j5j6j5nj0J5J0J1J0NJ0
2160D16J0J0j5j0n6n0n0n0l0%K0K0NNk0k5k0k5J5J0%NN%J0J0%%j0nJ5J5M5N0P0P6N0J5NNn
2157E16nj0K5L0L0K5j0l5l5j5j0%%N%j5j5l5l0k0k1j5j5l5m0NNJ0J0k0k0K5K5K5L0NNK1K0
2154D16J5K0K0J5j0j0j5NK5j0k5l0l6m0m0m0k0k5j0j0J5J5%%%%K0J5j0n%%NJ0%N%%J5K0j0
2151B90j0%%%J0K0K5j5j5%nNK0M0%nnl5l5k5J0J0J5J5J5l0l5j5k0K5K5K5j0k0nK0nnj0%%N
2148B70%J0%j0j0J5J5J0J5j0j0NNNNj0nj0nj5k0%%j0j0j0j5j0l0j5J5K5N%%l0k5l0k5j5j0
2146F0j0j0nnj5j5J0NNJ0k5k5l5l5j0j0J0J0NNnnJ0J5K0K5J5J5K0J5M0M0K5K5M0M5K5K5%n
2143C05nnj0j5%%J0J5J0J0%%K0K0K5J6J5J0NNL0L0K5K5K5K5J0j5k0%j5NJ5L5L0%n%%k0m5n0
2140E16m5m5k5j0j1j0k5k5j5j5k0j0nnJ0j0j5j5j0K0L0L0J0j0m5n0n0l0j5%N%j0j0J0J0j0
2138I5j0%K0K5J0j0j0l0l0m0k0j5%K0J0J0NK0J5L0J0J0J0%%J5K0NNJ0NNNK0J5N%J0J5%j0k5
2135B25k0nk0k5nK0J5j5k0NJ0J0j0k0nK0J0nn%%J0J0nnN%N%nk0l0k5j5j5k0k0j5NK5NNNN%
2132F5nk0k0j5k5k0k0nnnj5k0j5j5nnj0j0j0j0k0k0j0NK5K5NN%K0K0K5L0L5M0L5J5k0j5J0
2129B0M0K0NJ0L0K5J5K0J5K0J5J0%j5m0k0NK0M0L5L0L5L0NJ5J6L0L0M0M5J0nj0J0NJ0J0j0
2126E66j0J0J0J5%j5k5k0m0m5n5n6p0l5nK0NJ0k5k5k0%J0j0k5k5j5NJ5K0%N%Nj0j0k5k5%J5
2124A20L5L0K5K0K0K0j5l0k5nJ5J5nl5o0m5k0l0l0l5j0K0K5K5K0J5K5K5K5K5K5L0J5K0n%j5
2121B30m0n0k5nJ5J5j0j0j5%%J0j5N%%%l0j0J0J5j5j0nj0K5K5L0L5K0K5%%%NK5K5L5O0P6N5
2118D91J0J0K0L5J0J5J0L0M0J5J0N%j5k5k5k5k5k0%n%k0k5j5j0nnnj0%NNNnnk5k5nnK0j0k5
2115C96l1l0j5%%nnj0l0l0l5j0J0k0k0k0k0%%n%%%%%J0J0K5M0L0K5J0J5K5J5K0nk5k0k0k5
2113B50nK0L5L0nj5k5k5j5NK0%Nk0%K0J0k5l0j5j5%j0k5j0j0NL0%%nnK5N%%nj0NK5L0Nj0j5
2110B25J0J0NN%nnN%NnnnnJ0L0L5N%nj0j0J5L5L0J5%j5k5l0%J5J5J0K0M1NNl0l1k5l0NJ0%
2107C25%j0j0%%%%%nL5L0Nk5l0l5nnJ0J0%j0J0%K0J0K5K0K0J6K0J5L5L5K0K0nj0j5j5j5j5
2104D71j5j5n%M0L5K0j0l0l5k0j5nnnj0j1nj5k0k0J5K5L1nj1j5j0l5l0N%N%J0J0J0k0n0m5
2101B15o0o0l5n%k0k5nJ0M5J5K5j5j0n%NJ0nn%%j0nl5l5l0l0j0j5nj0j0j0L0L0K5L0J0Nj0
2098a0j0j5j0%NNNl0n5j5J5M0K0K0J5K5K5J5J5nnnnK0K0K0K0K0K0L5K0nl5k5J0K0J5%%n%n
2095A85nNNL5L5M0L0j0j0j0j5J5J0j5j5%%L0L5NNk0k0%nK0K5J0k0n5m5m0j0J0J0k0j0nnJ0
2093A85J0J0J0NNj5j5k0k5J5J5NJ0L0L0M0M0NN%Nnj0j5j0%N%%nj0j0j5NN%N%%K0J5M5M1K0
2090D31J5j5k0j0j0J5J5j5j0l6l5j5k0k0j5j0J5M0L5J0J0j0nk5m5l5%J0J5j0nk0k0k0j5k0
2087A50j5k0j5j5k0J5J5K0J5j5k0k0k0%NJ5K0K0J5NNj5k0j0n%%n%J0J5n%NJ0K0L0j5j0j5j0
2084A20K5K5J0J0j0j0NNNNj0j5%L0N0M5J5K0k0j5k0k0NNK0J5K0K0K0J5nnk5n0l5n%%NJ0K0
2082B80nm0m0k5k5n%nnK0K0J5nj0J0J5K0%%j5l5nj0j0j0%%J0j0k0N%J0%%nnj0%%J0%K0K5J0
2079A70J0J5J0L0J0J0%nNNJ0J0NNJ0J0%nNK0nk5l0k0J0j0k0l5k0nNNj0j0j0nnj0k0j5k0J0
2076H5J0J0nnk5k0nJ5L0L0K0M0L0J5NNJ5J5j0l0j0NK0K0nn%n%%%Nj0nnn%J0j0j5NJ0n%n%j0
2072B05nj0J5J0J0j5j5j0%%NNNnj0l0l5m0j5nK0J5J0Nj5k0%J5J5J5nl0l5m0l5J0J0nnj5j5
2070d5j5j5J5N0M0K0J0J0nnj0j5k0j5j0J0L0L0NJ5K0K5K0K5K0%%k0nnNK5L5J5J5J5K0Nj0j0
2067B75%nNk0j0j0J0J0j0l5l5l5k5nN%%%K5K5J0NNJ0j0%j5j0%J5K0%k0nK5N0M5K5K5K5Nk5
2064C45m5n0k0J0J0n%j0%k0nJ0NNnk5k0k0j0J0nk5k0%NJ0K0K0J5J0J5J0J0J5j0j0n%NNnj0
2061B10nj0K0L0L5J5nj0j0J0J0J0J5K0L0J5J1J5L0L5J5nnnj0l0l0l6nJ0L1K5K5L0K5J0j5j0
2059D91nK5M0K0J0J0j0nk5l0l0k5%nnk0l0l6l5m5nnnnj0k5k5nj0nk5k5l0nj0j0k0k5j5%nn
2056A5n%j0j5%%K0J5j0k5k0%J0J0nnk0NJ5L5L5J5J5J0J0L0M0Nk0k0nJ0J5J0J0NNNj0j5k0j0
2053A30NNK5L0L0L5J0%j0j0j5j0NNj0nNL0K5J0j5j0N%j0nnn%%%j5l0j0%K5J5K0J0J0J0J5n
2050B90k0l5l5k0k5NNK0K0%%%Nnj0NNJ0j0l5j0nK0L0L0J5J0J0M0M5K0NJ1o%j0j0NNj0j0j0
2047C45j0J0K5NNj0nK6K0nk6l0j5nnNL0K5Oj1l5k5k0j5j5k0%J0J0NN%%%J0%Nn%J0k5k5%j0
2044B40l0j5J0NNK0L5L0N%K0%j5m0l5l0l5j0j5n%%%%%%%%J0j0%%%%NNL0L5K0J0NL0L5K0K5
2041C60N%j0J5J0L1Nk0k1k0j0j0j0j5nn%K0J5J5nk0j0j5j0j5%nk0k5k0k0nj0%j0j0k5k0j5
2038I0nL5J5n%k0N%K0M0K0NNK0K0K5J5nJ5J5J5K5nj0J0J0j0j0N%nk5m0l5k0%J0K0%l5l5l5
2035A40j5j5l0l0k5nnnnnj5j0k0j5J0M5M5K0k0k0j5NK0K0M0M0L0K5J0j0k5k0j5NJ5J5J5J5
2033A90%%NJ0J0J5NNJ0J0L0%NNK0K0J0J5j0J0K6K0nk6k5j5nk5k0j0j0j0j5%%nj5j0j5j5k0
2030A65k0j5nk5k0N%K0J0%J5J0NJ5J5L0K0K0K0K5K0j5j5%%%K5M0L5K1%j0j6j0j0NNJ0J6j1
2027C80k5%NN%NL1K0J0l0m6n0n5l0l5k5j0K0K5%%%nj0NJ0J0j5j5NK0K5K0M5L5Nj0l0m0l5k0
2025A95NN%%nnj0nnj0%n%J0K0K5K0K5J5nj0%%Nnnn%%%%%%%n%nk5l0%L5L5K0%%K0%n%%J5nn
2021B95j0nnnnnj0k5%%%j0nnj0J0j0J0M5K5K5nnJ5L5J5%%K0L1J0j0j0%%%%nj1j5%%%nnnnj5
2018C30j5j0j5k0j0%k5k0k5n%%nk0k0l0l5j0NK5K0J0J0NJ0%k0%nNJ0j5NK0K0J0J5J0%nnJ5
2015B10M0%J0nJ5J0j0j0j0nnn%j0j5n%j0j0j0J0J0L0M5M5K5J0k5j5l0l0j5k0l0k5k0k5%L5
2012A50J5nnJ5K0K5%%J0K5K0K5Nj0NK5J5J5K0K1K0j0%k1nJ6%%k1j0n%%%J0nnj0k0m5l0k5j0
2009B15J0J0J0%%Nnj0nNJ0k5k5k5j0K0J5K0K0J5K0J5J5N%J0M0K5Nk0k5%%%N%%j0nN%nnj5%
2006C10J5j0nj5NJ0j5j5j0j0l0nj0j0%%j0l0m5j5%J5J0Nn%J0J0J0J0j5NK5J0j0%%K5K5Nj5
2003B25%J5L0J0k5k5k5%%K0K0K0K0K5Nn%j0NJ0J0K0K0%k0J0J0J0J0n%NOonNOJ0Nn%NN%Nl6
2000C80n5m5m0l0k5%K0J0J0j0nnnJ0J0J5%j0n%%%%N%j0l0j5j5j0NJ0Nk5k0%Nj0nk5nn%J5n
1997H5j5j5nJ5NN%K0J0j0nnK0J5N%j0J0K5K0%l0j0NK0J5j0J0%J0%NNNj5j5nj0k5k5j5J5K5
1994A25Nn%K5L0Nj5l0k5l0%%J0NNJ0%J5J0Nj5j5k0J5J5%j0k0%J5J5%nJ0j0nj0NNJ5%j5j5k0
1991H0%NNnnJ0J0%k0j5j5nJ5K5M0K5%l5l0k0nj0j0k0j5j0j0J0K5J0L5K5Nl0l0nJ5K5K5J0J0
1988A15J0J0j0l5m0k0%%K0M0J0J5nnk0l5l0j0K0J5L0K5%k0k0%J5J5%%nK0J5n%l0j0j5l0k5
1986Ek0%K0Nj0nj0K0%NnnJ0J0J5J5j0%J0J5J5J5%%j0k0L0K0J5J5j5j0j5j0%NN%NNNN%NL0K5
1983A85K0L0NJ0k0k0n%NNJ0Nk5k0j5k0j5j0NM0N5L5%l0m5j5J5L0J5nk0k0J0J0j0j0n%%%j0
1980A70j0N%NNK0K0J0J0J0J0N%k0k0nj0j0nJ0L0K0nk5k5nnnK0M5M0j0j0l0l0k0j5j5j5L0L5
1977B05L5Nj0l0k0k0NL0L5%j0m0n5n0n0k0%K0J0J0j0j0k5k5nj0K5L0NNJ0J0K5L0%%j0j0%n
1974H0n%%NN%j0j0J0J0K5L0k0k0l5%K0K5NNk0k0NJ0j0j0j0j0NNj5k0NJ0J0J0%nN%J0J0nk0
1971F0l0%K0L5K5nk0J0K0K0nnk5k5NN%%nnNJ0%n%%%%%NJ0J0J0J0NNJ5J5J5K0J0J0K5L0J0J0
1968C00k0k0%K5J5k0j0j0%nJ0j5%%J0j0j5j5J5J5j5J0Nj5j0j5NK5K0L0j5l0o0m5k5k0k0J0
1966H5%NJ5J0J0j5n%J5J0K0nnK0J5J0%%nl0l0nk0k0k0k5J0L0NJ0K0K0J0J5j5j0k0%K0K5K5
1963A75N%j0NNK5%j0j0%L0K5N%j0k0k0j0J0K0K5J0J0k0k5k5n%%%J0j5l0k5%%%j0j0j0j0k0
1960F5%%%nnnj0J0%j0j0j5j0nJ5N%j5j0j0j0j0J0K0J5J0J0k0j5j5j5j0J0J5L5K5J0NNK0K5
1957A05NNK0M0J0nl0nnj0%K0K0K0K5%nk5NN%J0k0NJ0J0nj0J0J0NNnnNN%%N%N%%NN%NK5L0J0
1954C15J0j0k0k0k5%%%n%j0j0k5k0j5j5j0k5l0j0J0J0%%%%J0J0K5L0J5%j0nNNj5l5k0k0N%
1951I5J5J5Nnj0J0nnj0J5%nj0j0NNj0j0j5N%%j0n%%n%n%j0j0J0NJ5J5K0K5K5K5J5J5NJ0NN
1948B25L5L0%j5l5j5J5L5J5%j5k0%%j0J0n%n%j0%k0j0l5l0j5K0K5%k0m5l5j0%J5J0J0n%NN
1945A00J0J0N%NJ0%NNNK0K0K5K0J5J5L0K5nnn%%%nnk0k0j0nl0k5j5NJ5J5L0J0j5l0m5nnnj0
1942A35j0l0k5%J5Nj5j0nK5j0k0%NK0K5NNNK0J5L0J5nnJ5J0J0J0J0j5nj0j5j0j0NJ0J0j0j0
1939A85K0J5Nj5j5%%%%NNk0m5k5j0J5J5J5K0%k5nj5j5k0k0j0nNK5L5L5J5k0k5k5nJ5L0M0J5
1936A95%j0nnnJ0N%n%%nnj5j5j5j5n%nn%K5J0N%%NJ0K5M5K5K5K0%j5j5j5k0nk5k5%J5J5K5
1933B25M0L0L0K0J0%j0k0k0j0j0k5%j0nNJ0J5K0%l5j5k0j5j5l5l0j5%J5M0K5L0nk5k5%J5J0
1930A95J5j0l0l0k0nJ0L5K5L0L0J5Nj5nj0%%l0l0m5l5k0J0L0L0K0K0K0j0j0J0L0N%NJ0J0%
1928B55%J0J0J5J0J0j0k5k0%j5nk0k5nj0NJ5J0J5J0J5j0nnNK0NNnnJ5J0Nj0%%J0J0j0j0j5
1925B55K0%Nk0j0j5j0l0m5k5l5k5nNJ0%nnK0NN%L0L0J5K5K5J5J0%%j0l0l5j5%%J0j0nJ5N%
1922A70J5nj0j0%K0L5K0j0k0k5%L5N0K5K5Nj0l5l0k0%%J0nk5k0j5nJ5K5K0L0NnnnnJ0L5J5
1919C00nj0j0K0K0J5K0J5J5K1j0l6l5j0%%m0k5nJ0J0%k0nnK0K0%NNJ0J5J5Nk0nnnj0j0nN%
1916B70Nj5l5l0j5%NNnJ0j5k0l0l5NK5J5J0J5J5J5J0J0K0K5%n%K5K5Nk5k5%n%k0j5j5k0%%
1913A85j5j0j0nnk0j0J0%%j5k0nj0nj5m0j5j0J5n%j0%J0L5N5N0L0J0Nk0nJ5J5J5j0j0j0J0
1911A80K5L0J0nj0NK0J5%k5l5l5j5j0%J0NNJ5K0J0J5NJ0NJ0k0k0j0j0j5J0%NJ5J0L0L0%%%
1908B85Nj5l0n0k5%K5%j5l0j0j0J0J0J5K5Nj0J0J0NNJ0J5J5n%%k0k0%J5J5k5l5m0%nnj5k0
1905I5%k0j0nJ5N0M0K0nj0%%J0J5%Nj0J5J0J5Nk0%%%K0%nk0j5n%j0j0j5NJ5J0M0K0j5j5%n
1902B10NJ0%nn%J0J0j0j0j0J0Nj0n%nn%j0%nJ5J5NJ0K0J5K0j0%%nn%nnnj5j5j5j5k5nK0J5
1899A90K0J5J0J0j0j0k5k0j0J0Nnm0m0k5k5j0J0K0K0J5J5NN%%J0j0j0j5J0J0K0K0L0J0j0n
1896A90j0nk5k0NK5K0Nk0k0nJ5J5J0%%NNK0%k0n0n5k0NK5NNJ5J5L5J0J0J5k0j5j0j0%k0j5
1894A15j0NNJ5J5J5J5NNnnnj0J0j5j5J0j0j0nJ0Nj0j5J0J0J0J0J0N0K0j0%j0%j0nJ0j5j5n
1891A75%nj0j0j0nj0n%%j5j5k5nNj0N%%%%nNJ0nnJ5K0K5N%%%%J5J0L0J0n%%NNNJ5J5nj0NN
1887B25nk0j0n%%J5J5J0N%NNK5J0j0k5l0nnj5j0nJ5J5n%n%K0K0nk0k0%n%j0J5Nnn%N%%%j5
1884A70k0%K0Nj5l5k5j0J5L5K0%j0j0J0J0%%n%NJ0%nn%j0%k0J0L0K5J0j5%K0L0NNj5j0j5j0
1881B00j0j0j0J0NJ0N%%NJ0K5Nj5j0nK0Nj5%nNNNJ0j0n%%N%k0%J0Nn%J5J0K5K5%j0k0k0J0
1878B60K5NJ0nk0l0j0NK5nj5l0K0K0J5J0j0j5j0k5k5j0J0J0J5nl5k0NK0K0j0nk5k5j0J5J5
1875A60K0j0nnj0j0j0n%NJ0J0J5nn%nJ0NJ5%%n%%j5j5N%j0j5NK0J0J5j0j0K5K5K0J0j0j0J0
1872B25j5NK0K5Nj0j0j5j5%L5N0N5K5Nnj0j0N%Nj5NJ5K1%l1l0l5j5j5k5k0l0k5k0nN%NNj0
1870A50j0k0j5%%NJ0k0k0l0%J5K0J5nnn%%N%n%NJ0nnK0M0J5J5J0J0J0J5K5M5K5k0n0l0NK0
1867B45J5j0J0J0K0nk0j5k0k5nl0j5j5j0nJ0J5J0J0nn%nJ5J0J5j0NNK0K0J0J0j0j0k0k5j0
1864A80j0nj0J0L0N0L5J0j5j5k0j5j0%nk0j5N%J5nj0k0j5J5J5nk0%M0M0M0NNj5j5j5k0k0%
1861A95%%%%%j0J5n%K0K5M5L0%k0l0l0l0nk5k5l5l5J5J5NNN%J5J0J5J5%N%K0K0nj5j5j0nn
1858A70j0j5j5l0k5j5j0J5L5K5Nj0j5k0l5l0l0k0N%K0L5L0K5j0l5l5k0n%K0K5L0%%J5J5nn
1856G5%NJ0NJ0NJ5J5J0J5NJ0J5%j0J0J5J5j0nk5k0k5nN%NK5NNj5j0k0j5nK0%l0l5j5K0K5K5
1853A25K5J5nk0m0m0%Nj5j5j0j0j0j0NJ5J5K0K5K0K5NN%l5l5k0J0%J0J0%NnJ5K0nl5k5k0K0
1850D0K5K5NJ0J5J0K5K5Nj5j0nNj5j5J0J0J0N%N%NK0J5J5n%J0J5%Nn%j5j5nnj0j0nj0nnj0
1847A50nnj0j5j5nnK0K0Nj0j0nnj0J0K5M5M5J5J5nnj0nm0l5j5j5nj0K5L0J5J5j0n%N%Nj5j0
1844A60%%%%%%%%NNK5L0J0L0K5j0l0j0nj0%%l0k0j5K0J5j0%K0J0j0k0%NK5L0K5k0j5l0l0%
1841A75%NNnj0L0K5K5j5l0k5l0k0%%%%k0k0j5k0%NNJ5J5J0L5L0L0L0NJ0j0j5j5j0j5j0m0l5
1838I5j5j0K5K0J0Nn%j0j0nK5M0K0n%NNK5K0%%k5k5j5k0nnn%n%nj0j0J5NN%J0J5nJ0NJ5J0
1835A90nJ0J0%J0J0j0nnnj5nnn%k0j0nj0j5j5J0K0L5L5K0J0j5j5k0J0L0J0NN%j0j0j5j5%%
1832A85J0nj5k0J5J0K5K0%%J5L0L5J5j5j5%NJ5J0%%j5j5k0nNj0k5m5j0j0J0NJ0J0NN%nNNN
1829B25j0k5l0l0k5k0m0l5nj5j5%K5Nj0j0J0K0K5NNJ5K0K5NNj5j0nnnnnj0NL0K0J0J5NJ0j5
1826A40m0l5j5j0K0J5K0J5nj5k0j5j5%J0J0j0%NJ0J0%nK0M0M0K0j0j0J0Nj5j0%%j0j0%%j0
1824A30nj0J0K5K5L5J5J0j0j0j0%%j0j0NNJ0%J5J0N%j0J5K0%j0k5l0l0k0k0l0l5m0k5J0NL0
1821D0N%NK5K0K0j0k0%J0K0%%nnJ0J0j0%j5NNNJ0J0J0J0j0nK0K0K5N%%J0J0J5NNNJ0K0j0n
1818B75J5K0J0k0k5nj0j0nj0n%k0j5j5j0j0j0K0J5%%J0J5J5nk0k0k0k0%L5K0J0j0k5j0%K0
1815A80M0L0J0J0%J0%%%k0k5k0NNK0J0J0j5j0nl0m0k5nJ5L0NNNJ5K0K0J0%J0J5nnnnnJ0j0
1812B60J0Nnk0nj5%K0K0K0K5K0L0Nk5m5l5j5nnnj0NNk0k0k0%K0K0K0K5J0J0k0j5j0J5%j5l0
1809B05l0j5k0%K0K5Nn%NN%j0J0NN%NN%NJ5j0%k0j5j0j0j5j5j0K0K0J5J0nJ5J5L0K0K0j0j0
1807B70%nJ5J0J5nj0l5m5k5%K5K5j0k0j5%n%%%Nj5l5j5j0j0nJ0Nj0J0L5O5M5J0K0K0nnJ0M5
1804C55K0K6J0K0J5J0J0J0nk0l0k5n%k1j5k0j5n%J5L5%l5m5l0%nnj0k0k0NNNNK0J5J0J0J5
1801B85J0NJ0J0J5J0J5NN%k5l5j5n%l5l0NNJ5J5J0L0J0j5m0l5j5j5%NJ5J5N%K5K5J5J5k5k0
1798B70j0nnnnnK0K0J5j0j0K0Nk0k0k0J0NJ5J5NNk0k5k0k0k5k0NNK5K0j5j5j5j5K5K5K0K5
1795B50n%j0nn%j0%J0J5L0L0j0j0k5k5k5l0j5J0L5L0J0Nnnl0l0j0j0K5N5M5K5k0k5nJ0K0K0
1793C10%%j0j5k0%%nJ0N%%k0k0%L5M5J0%j0J0J0nk0m0n0m5n0k0NL0L0K0%nnk5k5j5J0NJ0J5
1790A55J5L5K0%NNj0j0j0%%j5j0%%NJ0J0j0nJ0J5%k0j5k0%%%J0J0%N%%J0J0J0J0N%NJ5J5j0
1787B55j0nNN%NNj5l0l0j5j5NNK0K5NJ0%%%%J0J0J5K0J0J0k5k5k0k5j5Nj0nK5M0M5K0nk5%
1784B80K0J5K0j0l0m5k5j0%J5nl0n0l5nJ0K5%%j0nj0%J0NK5Nj0nj5n%Nj5j5j0J0NJ0NN%N%
1781A30K0K0J5%%J0J0J0J0j0k5k5n%J0K5L0Nl0k5k5k5k0j0j0%L0K0K5J5K0J5K0J5N%n%%J5
1778B60j0NNj0l0j5j5%n%%j5k0j0j5%nJ0J0J5J5J0J0J5J0nj0nj0nnk0NK0J5L0J5j5m0n0m5
1775I0k5J0L0J5K5M5N0N0K5L0K0nk5k0j0j0j5NJ0J0N%N%J0J5J0J0J0J0NJ1J0j0k6j5k5n%k5
1773C00J0j5j5j0j0Nnj5k0k0NNj0j5j0j0J5J5N%nJ5K0n%%j5j0k0k5%J5NJ0nnN%J0%J5J5K0
1770B45N%k0l5l0n%J0NNNnnN%%j0k0%j0J5J5L5K0%k0j5k0j5K0K0K5L0nl0j0k0nnk5k0j5j0
1767A05k5nj0j5j0NK0M5L0J5nl5m0k0NJ5J0J5k0k0k0%K5L0K0K5%NJ0J5%%J5J0nn%%J5nj5N
1764A85J0J0%%n%J0NJ0j0%J5NJ0nnNk0%%Nj0k5NNk0k0k0j0j0j5j0j0J0K5K5L5K0%%nj0j5j5
1761A55j5j5k0%NN%%NNN%L0K0L5J5Nj5k0j5nK0%%k0NJ0J0J0%%k0NN%%%NN%nnNN%j5l0k5nL0
1757A70L5K0j0nJ5J5N%%%k0m0j5k0%K0J5J0K0J0NN%nNL0Nj5k5k5%%k0j5j0J0J5J0J5J5J0j0
1755B25k0k0j5J0J5J5K5K5J0J0j5l0m0j5NK0K0J5NNj0l5l0j5%K0%k0K5K0J0k0l5nK5K0K0%
1752B20j0j0j0n%NN%j0n%%J5K0%%NJ0K0J0%%j0K0J0J0k0j5nnnnk0j0j0j0%nj0j5nnJ5K0j0
1749A70nj5%J0J5K0%%%J0J0%J0j0j0%%K0%j0j0k5l0%K5L0J0n%J0J5Nj5l0n5k5%J5K0L0%%N
1746A85%%%j5j0j5nj0nj0l0l0nK5L0L5K5L0J0K0NJ0j5l0j5k0j0j0j0j0%N%K0M0M0J5j5l5l0
1743A60l0%L0K5Nj0j0j0NNJ0J5J0J0K0Nk0j5k0k0k0j5%K0K0Nj5k0%K0K5K0K0%j5j5NK5J5J0
1740B50%l0l5j5%%nk0l0j0%K0NNNJ0NJ0j0j0j0j0K0K0K0K5K0j5%j0K0K0J5K0%k0k5%%nk0k0
1738A90j5j5nn%K0K0K5Nj5k0k5k5k0nnJ5J5K0K5J0K0K5J0NJ0j0j0k5j0J5J0j0j5nJ5Nj5j0
1735A95J0%%%K0K5J0nnnnN%J0nj0j5K0N%k0j5j0J0J0K0J5nnK0J5NJ0j0%j0nnk0j5J0J5j0k5
1732B25l0l0l0j0K5M0M5K5L0K0J0NNn%J0NNJ0nnj0k0j0j5k0j0j5j5j0nNNnj0N%NN%j5j5J0
1729B05NN%NK5K5K0K0NNnnl0k0k5k0j0j0k5k0l0j5%K5K5K5K5K0%k0l5k0j0J0K0J0Nj5m0l0
1726A00m5k5%L5M0K0N%j0j0nK0K5NNJ0J5J0J0J0j0j0j0J0J0j0J5J5K0K0K5K0K0nJ0%Nj5%%
1724C25N%nJ5J5j0l5m0k5%%%J5J5K5K0J0nj0n%%nnJ0k0j0k0J0Nnj0j5%J5J0j0j0%%N%nl0k5
1721A95k5j5j5k0k5%nK0M0M5K0J0j5j0j0J0L5K5Nj0j0nn%nj5j0l5l0k0k5k5J5L0L5J0j0j0
1718A40j0NNK0J5j0l5j0NJ0J0%%%%j5j5j5j5j0N%K0K5K5L5L5J5%l0l0j5k0%nnnj5j5k0%K0
1715I5K0L0J0nnj5%J5J5J0nl5k5J0K5L0J5j5m0j5%NNNL0L5K0J0j0k0j5nJ0%%j5k0j5j0NL0
1712A60J5J5J5J5Nk0j5j0K5M5L5%k5k5m0l0j5J0J5J0j5k0j0NK0%%K0L0K5L0L0M5K5J5L6K5
1710D46L0J5%j0nj5l0n1l0j5J0K5%nl0k0nj0nj5j0j5j0j5NJ5%%%NNj0j0j0j5K5Nj0m0k5j0
1707A60%%k0k0nj0J0NK0K0M0K5J0j0j0j0N%j5j5nnK5Nnnk0%J5J5J5J5n%K0K5Nj0j5j0j5j0
1704B15j0J5J5j0l0k5l0l0j0NK5%%nj0l0k5l0%J0K0J5J0J0%NK5K5J0j5l0Nj0j0nj0J0J0K0
1701A25K0K0K0NJ0j0j0k0l5j5k0K0J5L0L0M0K0j0j0j0nJ5J0J0j5l5j5nnJ0J5%nj0NK0J0j0
1699B05j0j0j5nj0j0nj5k0%%K0J5M0L0L5J5j0n%nK0K0J0%k0j5%N%j5j0k0J0J0nnnnnnJ0L0
1696B45N%J0Nj0j0j0J0K0%j5j5j0nj0J5j0nn%nnJ5J0J5nNJ0j0j5j0NJ5nj5j5j5j0%Nj5k0j0
1693A30J0K5NJ0J0j0j0l0l0m5k0N%K5K0K0K0L0L0K0K0J0J5nnJ0J5%k0l5l5k0J5L0L5NNn%k0
1690B30k0%NJ0J0J0J0N%j0n%NJ0J5j5j5k0nnnj5j5j0n%NJ0NK0K0Nj5nn%%nnj5NL0L0L5%k0
1687B60k5k0J0L0K5K0nN%l0k5n0l0k0j5nJ5K0nn%Nj5J0J0K0J5J5nk0l5j0j0nj0K5M0K5%j5
1684A90m0m0m5J5M5M5M5L5M0Nj0j0J5j0l5m5m0k5nJ0M0L0L5%k0j0nj5l5l0k0J0L0K0%j0J5
1682A75L0M5K5Nj0j5j5j5nnJ0J0%J0Nj5j0%K0j0j0j0J0J0NL5K0K0NNJ0J0J5J5K6J0nJ5J5J0
1679D46%k5k0%J5J0nj0%K0L0L0L0L5L0L5J0j0NK0L5J5k0j5j5k0k0k0j0j5j5%%%l0j0J0NNN
1676E31K5L0M5M5N0M5M6M5M0J5L0L0j0n5o5m0m6m0n5n5j5j5m0m0k5nNNNNJ0NJ5K0K5L0Nj5
1674E86j0j0j5l5m0m0l0l6m5l0k5%J0J5Nj0nJ5J0NnJ5J0nNJ0J0J0%K0J6j0k1j5k5k0k0k0k0
1671B50k0k5k5j5Nj0j5k0k0J0J0NL0K0K5NNnnK0J0nnJ0NJ0J0nk5l0j0J5J5k5k5k0k5j0J5J5
1668A45J5NNJ0J0nl0l5k0NK0Nnj0j0J0K5J5J5nk5J0NNJ0j0j0J0J0K5Nj5n%NNN%NN%j0nk0%
1665A70%nk5nK0K5J5Nj5l5l5j5nK0J5nnnK0K0K0K0J0K5J5%k5k5k0J0J0NNk0nJ5J0J5nl0k5
1663A60J0J5%%nN%%nNN%%n%J0J0j0nj0nj5j0%J0k0k5j0K0L5J0K5K0J0Nl5l5k0J0j0%j0%K5
1660A55L0L5L5N%nnJ5J5%%j0j0j0j0j5k0K0K0L0L0J0J5k0l0j0J5N%%Nj0j0k5k5l0l5nnJ0K0
1657A80J0J5J0J0K0J5J0J0j0j5N%n%NJ0J0k5nnNJ0NK5K0k0k0k5%NK0K0j0j5k0k0k5k5nj0K0
1654A80J5K0K0j0j0K0J0J5J0j0J5K5%j0j5k5m5m5k0j0j5nJ0K0K5NNK5NJ0J0J0l5m0j5K5K0
1652A90J5J5J5%j0J0j0%k5k0j0J0J5L5L0L5L0L0K5%j0nk0l5m0k0j5%%%nnj0j0N%J0J5j0k5
1649B00j0NJ0J0l0nJ0J5%%j0nj0j0NNNNj0j0J0Nnj0j0j0%j5nJ0K0Nj0j5j5k0j0L0K5Nnk0j5
1646A15%J5L5M5K5J0J5J0NnJ0J0J5J0J0j0nk0k0NK5L5K0%k0%j0%%k5n0k0k5nnK0J5N%nnJ0
1643B35Nn%j0j5j5%j5k0nn%nj5J0J0J0j0n%K0K5N0L0L5J5%j0j0k5k5k5k0k5j0K5M0K5%j0n
1640B45%l0J0K5L0L0L5L5K1nnoj0m0m5l0%Nj5j0n%k0k0j0J5M5K5%Nk0%j0k5k5nK0K5J0Nnj0
1637B35N%%NnnNNnn%J0j0%%%J5J5j0nNNJ0J0j0j0nL0L0%j0j0n%j0j0k0j5%%%k0k0j0NK5L5
1634B50L0%%J0J0K0J5J0j0k0k0%K0nj0nk5%%J0j5j5%%%%K5J5J0J0NJ5J5J0j5%Nnn%nNNk5l0
1631B85l5j5j0J0M0M0L0Nk0k0NJ0%j5j0%J0Nj0j5j0j0%J0%j0k0NK0K0NNK0K0NJ0n%j0j0j0
1628C25J5J5K0j0j0k0k0%J0L0N1L5M0K5nk0m5m0k6j5k0k0j5j0J0L0L5L1J0nj0onj0nj0J0N
1626C70Nn%NNJ1onj0NN%j0j0j5K0J5nn%nnk5m0k5NK5J0J0j0l0l5l5j5J0K0K0K5K5J5%NJ5K5
1623C55K5%%j0n%nn%J5K1J0J0K0K0NNJ5J0j0l0l0NK5M5L5L5J5j0j5k0j5%J0J0K0K0K0J5J0
1620F21J0L0L0J5J5J0L0K1J5L0J0%%K0J5J5nj0j0k0k5m0k1j0j0K0K6J0J5j0K0K5K5M5K0L5
1618I67L5M0M0K0L0%j5m5m0j5K0K0K0%N%NJ5J0%Nj0J0L5N1N5P5O0M0J0J5L5O1O0L5J0J0J5
1615A684J5K5L0K5K5J5J5L5N0O1O0O5Q5J00R6J10J15J26J45J35J51J75J96K35K51K91L25L66
1613E007M16M67N26N56O02O72P52Q52R27J018J118J223J363J519J690J834J960K041K020J935
1612B8498J754J464J083O17J75k61n71p87q57q17p07n27l00j5K55N32P87J072J374J674K020
1610C6463K412K847L263L625L880M000L900L574K978K135J108k5j083j965k591k908k957k783
1609E5873k431j950j403q53k95K25P47J243J730K251K782L343L915M452M842N048M978M597
1608H9094L860K742J313l20k006l489m616n329n615n524n178m622l945l194k486j850j273
1607D7562p42k36K66P67J248J700K120K502K732K822K667K286J629P37l51j479k562l418m011
1605E6239m301m321m115l765l324k822k316j860j453j088p37m21j46P6K85N02O76Q02Q83Q62
1604B9656P42M96J40k80p52j213j635j935k125k181k150k071j924j750j564j374j208j032
1603G840q98p67o61n62m86m16l61l16k60k31k01j80j60j41j30j15j01j00j00q0q6q0q5q0q1
1601A162q0q0p5o0m0k5nj5l1m5m5j5k0k5k5l5m0j0j0m5m0m1j5NJ0%%NNN%j5k5m0m0k5J0J5
1598B50K5J0J0%%j5j5j5j0nj0k0k0j0NNnj5j5J0J0j0%J0J0%N%Nj5l5l0NNJ0J0L0M5N0L5J5
1596C15j0j5l0l5l5l5l0m0j5NJ0J0j0nnJ0j0j0nJ0L5L0L0Nj0l5n0l0k5nnnNJ5M0M0%k0k0%
1593F5j5j5j5NJ5J5%%J5J5NNNNnnN%%%J0j0%K0NN%%j0j5%k0j5j5k0J0NJ0NNJ5J5NNnnNNnj0
1590I5NNJ0J0J5J0NN%K5K5L0%m5m5k5k0k5j5J0K0J0%%J0J0J0J0k0j5l5j5nL0L5L0J5J0nj0
1587A60%l0j5k0j0j5k0k0j5j0k0j0j5j5J0K5L0L5K5K5L5L5K0nk0k0J0J0j0l0l5j0J0J0%nN
1584I5J0K0%%%j0j0j0j0j0nj0j0j0j0J0J5j0nn%K5nk5k5j5N%j5NJ0J0J5K0K0J5j0k5l0%nN
1581A0K0L5J5n%%J0j5j0%J5J0J0j0nj5J0J0Nnj0j0nj5j5%nJ0j0j5J0%%%%NJ0J0L0L0NnK0N
1578A30Nj5m0k0l0nJ0K5%n%NNNNnk0k5k5J0K5L0J0j5j0k0j0%K0J0j0j0j0J5J0N%j0j0K5K5
1576H0nk5k5NL0N%nNK0J0J0%%j0j0k0%J0J0J5L5J5%k0j5j0nJ5j0j5j5%K0nnn%%K0K5J5NNK0
1573A70K0J5%k5k0j5j5%%J0nk0k5j5%nn%L0L5L0L0L5J5J5nk0k5%%%k5k5l0l0n%K0K0NNJ0J0
1570A60J0J0k0k0l5j5n%%nj5m0k0nJ0J0J5J5K5L0J5nj5j0%K0N%j0j0j0%nk0k5k5j5K0K5K5
1567F5J0j5nK0K0K0NNj0J5nJ0NNj5J0K0K5%k0k0%K0J5J0j0n0m5l5j0j0j0nnn%nnJ0L0L5K0
1564I0J0j0nK0L5L0J0j0k5k0%j0J0J0K5K5Nl0k0%j0j5j5J5K5L0L0J0nk0k5k0k0j5k0j5j0N
1561F5K0Nn%J0J0J0j0N%NJ0%nNN%J0NN%n%j5m5m5%L5L5Nj5j5N%nj0nnk5l0k5J0K5NNJ0K5N
1558G0%%j5k0j5%K0K0K5Nj5j0nj0nn%K5J0j0j5J5L0L0%k0j5NK5K0%Nk0k5%n%j5k0nNNJ5%n
1555G5k0k5j0nnj5k0k0%K0K5K0J5J5J0nnj5j5j5k0j5NK0L0K5K0nnnJ0K0K0n%j0j0j5j5NNN
1552F5K5K0nj0nj5J0K5K5J5K0nnj5j0%K5K5K5J5J0j0j0j0j0j0j0k0k0l5l5%K0N0N0K0j5k0
1550A70%J5J0J0j0J0J0J0Nj5j5j5j5nJ5N%k5k0k5k5%nK0J0J5nj0nNNnnNJ0j0J0%%%%J5J0j0
1547A40j0nnJ0J0%%j5k0j0J0j0j0j0NK0N5L0M0J0k0nn%L0K0n%j5%%j5j0j5j5j5NJ5nj5j5j5
1544A35j0%%j0k5l5j5%K0L0K5L5L5L0%k0j5NJ0j5j5n%J0j0j0j5K0J5%NJ0K0J5nNNK0K5J5J5
1541C00NNNJ0j0j5j0nN%j0j0j5j5k0j5%%nJ5L5P5M5K6K5K0J0NJ0K0M0N%%%%l5l0l5m0N%J0
1538D06J0K0K0J5J5J5K0K5K0L0K0K5K0K5K0K0J5j0j5k0k5m0m0m5m5k5k0j0j0k0k0n%L0L5N
1536D61Nj5j5%nK0K5J0N%%%Nl0l0l0l6j0NK6j1l5m0j5j0j0j0k0k0l0k5j0K0K0K0J5J5%NJ5
1533B65J5k5k0l5l0%%j0l0l5nJ5J0j0j5N%NNj0nN%J5nnn%%%%%%%%%%K0J5L0L5Nl0l0j5j0j0
1530A05k0nNNK5K0M5K0K0j5j5k0l5l5l5m0j5k0NK5L0L0K5J0J0NJ0J0j0j5j0j0k0j5nnJ0J5
1527H5J0J5J5NL0%%%j0j0nnnnnnnj0%j0%nj0J5J0%k5nK0J0K5K5K5Nnnk5k0l5m0j5%%nJ5K0
1524F0J5%k5k5j5j5%nNJ0j0k5nL5M5M5K5j5j5j0j0J5K5K5J5nj5j0j0nN%nk0j5J0J0j0j5j5
1521D5%%NJ0J0j0N%J0N%Nj5NNNK0%NNk0NJ5J5nk5l0j0J0NK5M0K0K0nnj0j0j0j0J0J0%NNNk5
1518A40k0m0k0%J5L0J0nnk5l0k0J0K5L5NNN%j0J0J0N%j5nnJ0J0NJ0j0nj0l5l0j0J0L0J0J5
1515A05NK5K5%j5j5k5k0k0J5L0J0j5j0j0nNL0J5Nk5k5k5j0j0nNK5L0L0K5J0j5l0l0k0j0Nn
1513E5nj0j0J0K5J5J5K5K0K5J0nnk0k0k0m5k5nL0L0J5%%J5J5L5N0M5K0j5m5m5k5k5j5NK0%
1510A40j0nnnnj0j5k0nNK5K5J0%j5j5k5k5j5j0k5%J5L0L5J0j0j5j0%J0NNJ0n%nnj0n%%J5K5
1507I0K5J0k0k0k0j5%%%nJ5NK5K0J0J0n%%NNN%%j5j0j5k0nJ0NNj0k5l0j5J0J0NJ0%%j5NJ0
1504E0J5nj0J0N%n%J0J5K0J0J0nnk0l0k5j0j0J0L0J0nnNJ0%%%nNJ0NJ0nnK0n%%%j0%j0k0j5
1501E0j0J5K0K0j0k0j5j0J0L5K0K0j0j0J0J5K0nj5j5%j0j5j5k0%J5nj5j5nJ5%k5%%%%j0j5
1498eNNNJ0nJ5NNJ0NNj0j0NK5L0J5%k0j0j0nJ5J0K0K5K0%j0%%NN%j0j0j0j0NNj5k0k0nL0L0
1495A30K0nN%J5J5Nj0k5k0k5k5k0l0j0j5%%%%%NK5J0nk0j5NK0K0J5K0%j5k5nK0J5J5J0J0N
1492A15j0j5nnn%%J0NL0L0K0j0j0%%%k0k5l0j0K0J5J5J5J5j0j0nj0j5J0J5K0%%Nj5k5m5l0
1489C0k5nn%NJ5J5K0J5J0J0%%nJ5NNj5%J0J5J5nl0m5k5nk0j5j0K0J5J0J0J0J0J0N%J5J0K0
1486A10%nnnJ0%Nj5j0j5j0%%k0k0nL0L0L0J5J5K5J0J0j0k5k5m0k0n%J0J5nk0j0NJ0NK0L0L5
1483A50%j5j0nn%%Nj5l0l0k0N%K0K5L0J5%j0l0m5l0%J5M0L5L5%k5l0%j0%%%%K0K0J0J0k0k0
1481H5j5j0k0k0j0nNJ0K0K5L0J5nnj5k0%%%NNN%K5Nj5j0j5j0j0k0NK5M5K5K5Nj5k0k0j0j0
1478H5j0NnJ0J0Nj0nJ0J5j5k0j5%NJ0j0n%K5L0Nnj0j0j0j0j0k5k5%nL0L0L0K5J5nk5l0j5J5
1475H0K0%j0j0NK0K0N%%J5J5NN%%j0j0k0j5NNnk0j5J0n%j0j0j5NJ5L0L0J5nnk5k5j5j0k0N
1472E0%%K0M5K5J5n%n%nK0J0j0j0k0K5K5J5J5J0J0nj0k0m0l0nK0K0K5J0j0j5l0j0J0NK0K0
1469A85L0L0J5K0k0l5l5j0NJ0J0j5j0j0j5j5j0J0J0J5%j5j0%%K5J5j0k0Nk0N%%NNnJ5K0J5
1466A95j0n%k0k0k5k0k5j0j0%K5J5nJ0NJ5J5j0nl0k0m0k0j5NM5M0M0K0NN%Nj5j0J0J5J0J0
1464A75j5j0j0j0j5k0m0k5n%J5nnK0nnJ5J0L0L0L0J5nnj5j5%%J0NnnNNJ5K0Nk0l5l0m0j5J5
1461F0J5K0K0J0J0K5K0j0j0j0NK0%l0j0J0J5%k0m5m5m0k5J0N%nJ0J0%%J5K0J5%J0J0K5NN%
1458A20N%NJ0Nj0k0k0%nj5j0j0j5%%J0NJ0J0%Nk0k0NK0J5nj5j0nnn%L0L5L0L0k0l5l5m0%n
1455B5J5J0J0J5j0j0k5%J5J5J0L5K0J5J0j0j5k5k5%NNJ0k0j0J0J5J0L5L5K0j0l0k5k5k5j0
1452F5J0J0nl0l0j0nNJ0j0n%%K5L0NJ0J0L0J5K0J5J5K0%nl0k5k5j5N%%k0k0nK0K5K5J0j5%
1450A25%k5m5l5j0J0%j0j5j0j5J5J5Nk0nnJ5J5M0M0L0K5J0%j0j0k0k0m0n5m0nK5K5J5K0J5
1447E0J0Nj5l0k5j0J5K0J5NJ0J0NNNj5j0j0j0j0J0L0K5L0J0j0j5j5j0%NNK0J5J0J5j5j5j5
1444A00nj0nj0j5j5nJ5K5NNNJ5J0J5K0%k0j5%J5J5J5J0J0NNk0l5l5j5j5N%%%j0nnJ0L0N0J5
1441A60J5J5J5%k5k5m0k0k0k0k5k0k5%%%K0L5K5K0%k5k0J5L5N0K0k0l5m5k5J5K5M0L5J0j5
1439A45j5nJ0nj0j0j0nj0j0N%j5j5k5k0j5j5J5J5K0K5K0K5L0K5K5L0K5NJ0j0l5n0m5m0j5N
1436E5NNj5k0nj0N%J0J5j0j0j5k0K0J5J5J5NN%NK0K5j5n%J0K0K5J0J0j0j5l5l5j5J0K5K5n
1433A15%l0k5J0M5L0J5%%j0j5j5j5l0l5%%J0J5J0NN%NNNN%%J0J0%%j0nnj0N%nnnn%Nj0j0K0
1430H5K0K0J5%j0%%L5L0K0j0l5m0nnJ0J0k5l0NNK5K0nnk0k5j5k0nnK0K0K5K0k0k5j0j0NJ0
1427G5J5K0K0K0NNNNj0j0j0j0%N%N%J0J5J5nnnnnnj5j5N%NJ5nnnnJ5J0j0nj5j5nnj0j0j0n
1424F0J5K5NJ0%%j0nnnJ5J0k5k5J0Nn%%%%%l5m0m0j0L5L5K5K5J0J0j5j5N%n%%%K5K0M0NnJ5
1421A60%%j0n%n%%j0nNL0J0k0l5j0j0j5k0J0N0N0K5%k5k5J5J0%J0l0k0j5j0%J0j0%j0j0%J0
1418I5%NN%K5j0k5j0J0J0k0k5NNJ0J5nnj0j5K0J5J0J0nnj0%J0J0%%%%k0k0j5k0k0j5%%L0N0
1415H5L5Nk0k0j0j0k5l0nnJ0K0L5L5K5K5L0K5j0j0%%%%j0j0n%%nk0k0J0J0NJ0nnJ0NNJ0k5
1412A45k0%M0M5J5k0l0k5%J5J5N%j0nnnj0j5l0k5j0K0K5%%j5j5j0K0K0J5K0k0j5k0NJ5J0N
1410A30J0%Nj0m0m5k0J0J0J0J0L5L5%j5k0%%nj0j0j0j0NNK5K0NNJ5J0J0j5k0m0k0j5j0j0N
1407C5J0K5K5K5K0J0J5j0nj0j0j5j0j0%%k0nJ5K0nj0n%%j5J0nnnnNJ0j0nk0J0%Nj5j0J5J5
1404F0K5%%j0j0NJ5K0Nj5J0NJ5nm5l5k5K5L5L5%nj0j0j0%nnJ0NNJ0j0j0J0L0NN%%J0J5%nk0
1401A25k0l5l0l0k5%J5K5K5K0nj0j5%nk5%NK5K0%nn%%NNK5J0j0nj5j0NK5L0L5K0j0l0m0k5
1398F5%K5K5NJ0%j5l0k5l0j0j5j5nK0NNnJ0J0J0%NJ0J0NNJ0J0%%J5J5NJ0NNnk5j5K5L5K0N
1395A90j0k5k5k0k0j0j0J5K0L5L0%%nj0j0j0m5m0k5K5L0L5NNJ0J5J0j0l5l0k0k5j0k0j0j5
1392a5nJ5K5K5K0K0%k0j5%J5K5Nj5j5NNJ0%k5k0k0J5J5%k0j0nJ5K0NNj0NK0K0J0J0Nj5l5l0
1390D0k0j5k0j0j0j0%NJ0J5K0J5%n%J5K0Nj0nnJ5J0N%j5k0NJ5J5j5J0%Nnnnj0l0nN%N%J5L5
1386F5M0K5Nj5j0J0%l5l0j5%%J5J0%%j0NJ5J0J0%j0j0j0j0NNJ0%J5J5K0%J0J0%%%k0j0nN%
1383A15k0k0%%%nj0j0%J5K5K5%%J5L0K0nk5l5l5j5NNnj0%J5J0%nnJ0J0J0J0J0j0m0l0%K0K0
1380H5K0J5K5K5j0l0k0%j0nj5k0j5k0%J5L0J5%nNK5J5N%K0L5J5j5j5j0%j0j0j0nj0%nJ5J5
1378A40K0K5%j5k0j0%J0J0%k5k0k0j5k0m5m0nL0L0J0K0J5J0J5J0K0K0K5K0nnNj0k0l5m0k5
1375F0NJ0Nj0l0j5j5J0J0J0%%%NL0L5L0K0nk0j5k0j5l0j5j0%%%%NNnnK0K0L0J0nl0k0%J0J0
1372G5nnNN%NL0J0j0j0%n%%j0j0j0J0NJ0j5j5j0j5nJ5J0J0nk5k0j5NK5J0J0k0k0k5J0%NK0
1369B0K5J5J0J0NNj5k5k0k5j0%K5M0Nnnk0k0j5j5j0j0J5J0K0K0L0L0J5%j0%j0J0nnk0%K5K5
1366A15%%j0j0k5k5K0J5J5J0j5K5J5K0%J0NNJ5J5%Nj0J0K0%j5l0m0l5j0J0%%nn%NJ5J0Nj5
1364A15j5j5J0K5K0j5l0l0l0j5%j0J5J5J0j0NN%K0J5K0%j0l0k5l0k5j0J5K0M0K0K0J0J0J0
1361A20J0nj0j0j5NK5NNn%%N%Nnnnnj0j0j0%NN%j5k0j5K0J5J0J0J5L5L5L5J5j0j0n%N%%Nk5
1358A95l5l0nnl0l0k5nJ0J0J0J0J5K0J5n%%j0nj5k0nNM0L5L0j5k0k0%%nnJ5J0J0NJ5%k0j0
1355A30J0j0Nj5nnnnn%l0nnJ5NK0K0j0J0J0J0J5J0J0nk5%%%%k0k5k5nK0J0K5K0J0J0J0J5L5
1352B20K0Nj5j5j0l5n5m5n0k5NK0M0M5K5%%%n%k0j5J0%%nk5n%K0L5J0J5J0j0j5m5m0k5nJ5
1349C0L5N0N5K0nk0l0k5j0j5k0nJ0J5K0Nj0nNL0L5K0k0k0j5j0nJ0NJ0j5%J5J0J5nk0j5N%J0
1346A40k0l0NJ5K0L0L5M0L5K0j0k0%J5J5nk5k5l0nJ5K5K0K0K0J5j5k0k5k0j0nnk5k5k0N%k0
1344A30k0k5NK5J5K5K0K0%K0L5M0L0nl5l5m5k0j5j0j5j5j0nj5k0NN%nNK0%j5J0J5K5L5K5K5
1341B25K5nk5m0l5l0%J0%Nnj0j0nj5k0%%%nnnnj0nJ0L5N5M0K5nk5k0k0k0k0%K0Nj5j0j0Nj5
1338F5j0j5k0j5j0J0K5L0L0L5K5nj5j5nJ5K5L0L5J5J0J0k0j5j0j0Nj5k0k0n%%K0J0J0j0nN
1335A70J0Nj0k5%%K0K0Nj5k0k5j0NK0L5M0Nj0k0j5j5j0n%NJ0J0J0Nj0j0j0J5K5J0j0j0J5K5
1333B35Nnj0NNJ0Nn%%%j5j5%K5L0L0L5J5K0K1M0L5J0J5nm0o6o5o0l5l0j0%K0J5%j5j0j0J0
1330A90%j5j5j0%J0NNJ0N%Nj0l0m5m5j5NL0L5L0J5J0NJ0Nnj0k0j5NN%k5k5k0%K0J5%k0l0j5
1327E0j0nJ5J0NJ0J0K5K0J5%j5nNL0J0J0%k0k0j5nnnk5j0j0%J0J0J5J0NJ0NK0J5J0k0j0j5
1324A30J5L0J5nj5k0j5j0N%J5J0%NNNJ0N%%nj0J0Nj0nk5%%k0j0j0j0j0j0j5%nk0k0N%%NJ0
1321C5K5N5N0K5nk5m5m0k0j5j0J0L0J0J0j0nJ0nk5k5j5j0%NJ0M0K0K0J5j0J5J5L0J0%%n%N
1318A75NJ5J5Nk0j5NK0K0%NJ5j0%k0j0j0j0%j5j5j5j0n%%%j5j5j0NNJ0%%%%J5J5j0k5k5j0
1315F5J0K0J0j0k0%%%nnK0K0K0J5K0K5J0J5NNk5k0j5j0nnnn%nj5j5%NN%j0j5NJ0j0j0j5k0
1312D0j0k0nNK5K5K0K0K0%nj0NN%%J0nnj0J0J0J5J0j0j0NNj5l5n0k5nL0M0K5%%%%%NNNnnj5
1309I5j5j5j5nk5j5j0%%%NNj5j0K5J5J5j5j5NJ0%%NK5J0J0J5J0J5J5k0k0k5%K5%k0m5l5nL0
1306A0L0L5J0j0j0l5j0J5J5J5K0J5L5L0J0j5j5k0k5k5k0k5k0J0M5M0K0k0k0k0k0NK5%%j5j0
1304E0j0nJ5L5L5J5%j5l0l0nnNj5l0k5k0nJ0J0K0J5K0K0J0L0M0M5J5%l0l5k5k0k5k5N%NNL0
1301H0L5J5nk5k0l5j5%J0%%j5NNNNNj0nj0j0NNK0%j0N%%%K0%%N%J0nNNn%%nj0j5N%NN%k5l5
1298@l5l0NL5L5J5nk0k5NNNN%nNJ0N%J5M0K5K5J0k0j5Nnk5k5l0NNL0J0%K0L5L5K0%n%nk5j0
1294A25j0j0%J0J0Nnj0nk5k0%K0L0L0J0n%%J5j0k5k5l0j0%J5J5%j5j5nnn%J5J5%%N%k0nJ0
1291G0J0%%k0k0k5NK5L0K0K0J5nj0j5j5j0j5j0NNnk5k5l0nnJ0%J0J0nn%%J5K0K0K0%nj0nn
1288C5J5J5%j5j0%J0j0nnj0%J0J5L5K5K5J0j0nj0j0nj0nj0j0nnj0j0nJ5K0nj0j0NNJ0j5J0
1286E5J0J0j0l5l0j5K5J5J5J0J0NJ0j0j0j5k0j0L0L5M5J0j0k0k5J0%J0k0j0%K0Nj5j5NNnJ5
1283H0J5J5j0nJ0J0%k0l0j0J0J5Nk0k5l0%K0K0K5K0K0K0%j0j5j5j0l0l0nj0%%%%nnj0nK0J5
1280B0M0J5K0J5%Nj0%nk5j0n%%j0%Nj5j0j0K0K0L0L5K5Nl0m5k0%N%NN%%%nN%K0L5K0nk0k0
1277A05%nn%K0J5J0j5k0k0k0k5nnnnNL0L0L0J0j5n%J5%%k5j0nj5nNNJ0NNK0J0nk5k5l5j5%
1274A5%j0j5j5j5N%K5K0K0K5Nj0nJ5L5L5%l0m5m5j0K0L5L0J5J5J0J0j5j5nJ5%l0NK5K5%j0
1271A30j5l5l5k5NK5K0j0j0NK0K0%%%j5j5J0M5K0Nj5%Nj0n%j0j0%%J5j0NK0J0j0k5j0k0j5
1268F0j0j5NK5L5L0M0L5%j0k5l0j0l5l0%%j0j0J0J0K0j0j0nj0j0j0nj0J0L0J0nl0k0j5j5N
1266a5K5K0K0NNnn%k0j5N%%J5J5J0l0j5%J5J0L0L0J5j0NNJ5N%%nj5j5Nnnj5j5nj0j0nj0j0
1263A5j0j0J5J0%NnJ0K5Nj0nJ0L0J0j5J0J0Nj5k5nJ5j0j0j5j5j0J5K0%k0%J0M0J5nn%J5K5
1260A25N%%n%j5l5l0l5l0NK5L0K0%N%J0NNNK5%J0%k0k0nnnk0j5j5K0J0J5K0J0J0J0m0l5l5
1257EnnNNK5L0L5L5%k0k5nN%L0J0nnnnj5j5k5k5k0l0k0k5%J5J0K0%%L5L0L0L5nnj0%nnNj5
1254F5J5J5J0J5j0l0k5j0NJ0NJ0J0NK5j0k0k5m0j5k0k0k0l5k5NM0M0K5J0NJ0J0J0NJ0NNnJ5
1251G5J0J5nl0nj0J0Nn%j5j5%%j0j0%K5J0J0NJ5J5J0j5j5J0N%%j0j0J5J0j5j0l0j0NK0K0K5
1248I5%%nnk0k5j0K0K5J0%nj5j0N%%NJ0J0nnj5k0j0j5NL0J5J5nnJ5L0L0J5%j0%j0K5K0J0j0
1245A85k0k5k5k5k5%nnK0J5K5Nj5j0j0j0%K0J5nnl0k5j0J0NJ0Nn%k5k5k5J0K5K5K5L0N%l0
1242G5k5l0j0%%j0J0J5J5%NL0K5J0k5j0J0J5nj0n%NJ0nk5k5J0J0%%j0j5k5NK5%J0NN%j0nJ5
1239F0M0NNNJ0NJ5%K0nJ0J5J0j0l5k0j5%k5k5k5J0K5K0J0%nj0l0n0k0NK5M0J5nnj0J0K0K0
1237A05J0J5%%j5j5k5k5k0j0k5k0k0%J0J0J0Nn%k0k0%NJ0j0j5j5J0NJ0j0NNJ0%J0K0K5L0K5
1234F5K0J5J5K5L0J5l5l5l5j5J0J0L5K0nj0j0j0j5j5j0j5j5J5J0K0K5NNNN%%NJ0J0Nj5j0n
1231A25j0%J0N%nj0j0J0nnk0k0l5l5m0nJ0L0N0K5n%j0nk0%NNnK0K5K5%k5%J0%N%%%%%%n%J0
1228I5Nj0j0J0J0k0k0%nn%%K0%%NJ0J5%j5j0k5nJ5L0M0K0J0J5nl0k5l0%M0K5j0k0j5J0nn%
1225A05J0N%k0NNn%j0j0j0j0%nj0j0k0%J0J5NJ0j0%nk5k5%J5J5J5K0NJ0NK5K5L0nn%K0K0%
1222A90k0k5k0j5l0n%N%%j5nj0nNJ0Nn%%J0J5J0N%%K5NNj0k0l0j5nnk5nj0%%nnnnJ0L0Nj5
1219B0j0NK0J5J5J5%n%%J5J5J0j0j5j5j0j0%%NNK0K0M0K0J0j0j0J0%%j5j0%NNj5k0k0j5j5
1216F5nnj5j0NL0K5nnn%%n%%nL0L5%l0l0j0NK5M5L0N%NNj5j5j0j5j5NJ5K0J0J0J0nk5k5m0
1213H5j5nK0Nj0j0nnk0j0nj5j0%N%%%J5Nj5j0j5%K0J5J5k5k5J0J0nj0%%%%J5L0J5nK0K0K0
1210A05Nnnnl0l5%j0%nnJ5J5K0K0%nj0%J5L0M0K5j5k0j0j5l0nJ5K0J0NJ0%%J0J5J5Nj5k0k0
1207A30j5j5l0nk0k0nnJ5J0j0J0J5j0nj0nj0N%j0j5nJ5J5J0K0J0NN%nJ0J0nnNNK0%nj0NJ0
1204A05J0j0k0j5%nnj0j5j0J0J5J0J0%%%k0k0k0K0K0K5K5K5K5K0Nnm0l0j5j0k5l5l0j5j5%
1201d5nJ5J5K5K5J0J0J0NL0L0J0j5k0n%%j0j5NNj0j0l0nJ0N%j0NN%k0%K0K0nJ0K5N5L5%j5
1198A65l5l5n%j0k5nJ5L0L0J5J0J5nj5j5%nj0nJ5j0j0j5N%j0j0j5NNj0j5j0%K0NJ0J0K5K5
1195A30%%%nj0l5l5k5j0J5L5L5K0j0l5k5k5j0J0L0K5J5j0n%%L0K5K5j0l0nnnnj0j0nj0J5J0
1193H5NK5J5K5J5j0k0k5k5k5%j5m0k5j5%K0K0J0j0k0k0NL5O0M0K0%nk0nnJ0J0J0j5%N%J0%
1190A25k0%%NN%j0K0N0M0K0Nj5%k0nj0j0j0j0j5j0j0%Nj0j0%nJ5J0%NNK0J5nk5k0j5j0%K5
1187A25K5J0j0k5l0l0j5j5j0J0L0K5J0j0j0nk5l0j5nJ0J0K0J5nk0k5j0J5J0J0nj5nNL0J5j5
1184D0l0k0k5k5%J5L5L0M5K5NJ0%%j0k0%Nj5j0k0k0%K0K5Nk0k5%%K0K0NNNNNj0N%%Nj0J0%
1181H5%J5J5J5K0J0j0k0j5J0Nj5j0%j0j0nj0nJ0M0J5j5k0k5%k0%J5L0K5J0nnnn%n%NN%l0k5
1178F0j5J5Nnj0j0j0%%nj0%K0K5M5L0L5K0j0j5j5j5j5l0nk0j5j0J5K5K5K0K5%Nnj0k5n0m5
1175B0l0j0j0%%NJ0%%NJ0K5K5J0Nj0J0L0L0nnj0j5nnnnK5L0K5L0j5j5j0j0k5k0k0k5nj0N%
1173C0nn%nK5K5j0l0j5K5L0L0M5L0J5k5k0k5nnj5j5k0k0k0j5n%%nj5k0NNJ0J0J5J0NN%NL0
1170E5K5J5K0J0J0%%N%j5k0J0J5J0J0j0j0nnNNJ5J5j0j0j0j0J0J5NJ0j0j0j0%%NJ0J0j5j0
1167A30NNnn%%j0j5nnj0j0L0K0%Nj5j0K5L0K0l0l5k0j5Nj5l0k0N%%j5NNj0k0nK5K0L0Nn%j5
1164D5K0K0%J0%%K0J5J5J0j0J5J0J0NNNnk0j5NJ0j5k5k5k5nJ5J5K5%%%k0k0l0l0l5k0J0L0
1161A5L5L5J0j0k0j5j0j0j0j0J0NJ5J0K0K0M0K5nnj5j5k0k0nJ5%k0j5%K5M5M5K5nk0l5l5j5
1158H0k0j0J0K5K5Nj5k5%L0L5K5K0Nk0l5j0k5k0j5J0J5L5J0nj0j0J0J0%j0k0j5NNj0j0nj0
1156F0nj0nj0j5Nj0n%%J5K0j0nJ5J5L0J0%%k0k5NNJ0j0%K0Nj0m0m0j0NK0K0J0nNNL0J5J0N
1153A05K0J0J5J5Nj5k0k0j0j5j5j0n%nnNK0L5%l0k5j5J0J5J5L5L0J0nk5k5j5J0M0M0Nj0%%
1150A70%N%%j5l0k5J0K5L0%%%J0j5j0k5n%%Nj5j5NnnnnNNJ0J5J0NJ0Nj0j5%n%j5k0%%%j5j0
1147F0%%j0j0J5J0K0K0L0L0J5j0j0j0j0j0n%nk5m5m0j5K0L5J0K0J5J0J0nnj0j0J5J5nnNNJ5
1144A30J0Nj5j5j5nL5J0J0k0j5j0J0%%%J5L5N5N0M0NJ0K5K0M1L5L0L0K5L5N0P0R6J25J45J51
1141A203J50J45J46J00K0p5j41j85k01j85j65j31j00n5m0m0l5l6k0k0k5m5n0n0k5J5L0J0j5
1139A80j5nK0%Nn%NJ0J0j5j0j0NNj0j0k0k0nJ5nj0k0nnj0K0J5K5J0n%j5j0NNj5j0j5J0J0J0
1136A15j0nJ0N%%J0Nj0nk5%NN%Nj0j0NNnnj0j5j5j5J0J0J0L5K0K5%%Nj5l5k0K5K5K0j5j5k0
1133I5j0j0%K0M0M0J5nj0j5l5l5l0NK0K5K0%k5k0k5k5NJ0NNN%J0%J0J0%Nk0j5nK0K0j0j5j0
1131F5%K0K0K0J5K0K0nnk0j0J0J0J0k5k0k0k0%%J0J0K0K5J0j0n%K5%j0j0j0j0j5k0j0j0j5
1128F0j0j0nK5K0J0J0J5nj5k0j0NJ5j0k0k0NK0J5K0J0J0J5J5%n%k0N%nnl0j0NJ0Nj0nj0j0
1125F0NJ0J0%nNJ0%nNNK0Nnn%%J5K5N%J0J0nk5j5j0k5k0k0NJ0J0%NJ5J0NNNj0j5J5J0K0k0
1122A30k0nnnJ5J0N%k5l5m5l5n%K0L5L5J5l0n0l5j5J0L0K5L5M0K0K5j0%nnj5%J0NK0%j0%j5
1119A15j5j0J0n%nk5j5k0%K5M0M5L0J0k0j0k5l0j5j5k5k0j5%K5K0J0J0%%J5J0%k0k0k5J0L5
1116G5L0J0j0j0j0NK0K0J0J0N%n%J5K0Nj5j5NNj0j0%%%nnj5j0%J5nnn%J0j0%%j0j0J0%K0k0
1113A05j5J5%%%Nn%NNNj0nK0J5K0Nk5l5m0j0J0K0K0K0%j5j5NNJ5nj5j5%J5J5J5J0K0J0j0j5
1110A45j5k0m5k5J0L0L5NJ0%%K0K0J0j0l0k5l0nj0J5J5K0J0J0N%%nJ5J5J5nj0l0j5N%n%J5
1108A40L0NNNJ0L0%%j0j5J5J0j0k0j5k0J0%J5nk0j5j0J0%k0j0k0%J5n%%j0%%%%%%%%%%j5N
1104H5J0j0j5j5k0N%j5NNK5K0J5K5J0%nj0j0nj0j0j0j0NK0%k0k5j0K0J5K0K0J0J0j0j5k5k0
1102E5j5K0K5J5nJ0K5NNJ0J0j5k0%J5J0k5m0k0%J0K0L0Nj5j0J0Nn%nnk0k0n%nnj0k5j5NJ5
1099B0Nj5%J0NJ0J0J5L0K5J0NK0Nj5k5nJ5Nk0k5k0J0J0J0%%%%J0J0NJ0J0J0J5nk0l0k5j0J0
1096H5J5J5J0K0K0%l5j5%J5J5j5j5k0j5n%k0k0j5J0K0K5K0N%Nnnl5l0%K5L0J5N%%%%%%%J0
1093A15%nk5l5j0%K0K0K5K0K0Nk0k5nj5k0nj0J5K0L0L0J5%k0j5j0j0%J0nnj0Nn%J0j0%%K0
1090A15L5J0NK0%j0m0l5j5%NJ5K0L0K5K0J5k0k5nnk0j0n%j0j5j5J0%%K0J5L0K5Nj0j0j5j5
1087A40j5k0k0j0j0%%K5K5NJ0J0J0NNnk5k5k5nL0L5K0k0j5k0n%j5k0j0j0J0K5M5L0J5nnnn
1085A50j0j5j0J0%N%nJ5K0Nj5j0J0J5J5J5%k0l5k5k0j0j0j0K0M5J0j0nJ5K0Nj5J0J0J5J5%
1082B00%k0k5l0l5k5nj0J5L0L5L0J5K0%j5l0m5m5l0NK5%j5j5nnJ0J0NNNNL5K0j0nNNJ5J5%
1079A40NJ5nJ5J5j5l5m0j0J0J5J0J0%%%%J0K5n%j0j0K0nj0j0j0j0%n%%j0j0k0j5J5J5L0Nj5
1076A05j0%K0K5K5K0%j5j0k0k5k0k5j0NK5K5J0k5l5k0J5J5L0K5J5n%nJ0J0%%j5NJ5J0J0N%
1073A85%nj0J5J0J0J5nj0nnnnj5k0%%%J0j0k5k0j5N%J5j0k0j5j5NK0L0K0K0K5%k0j5j5j5j0
1071I5J0K0K5%j0j5%K0N5N0K0k5l0k0k0j5j5N%%Nj0nk0k0NNnk5j5NK5NJ0NJ5J5K0%Nk0j0J0
1068A50J5nj5j0nnj0j0%k0k0NK0K0J5%l0l5k0j0%K0K5%J0%K0K5NNNj5nJ0%%nnnnnnj0%J0J0
1064A15J0J0J0J5J0J0NJ0NJ0nj0J0K0J5nl0k0j5j0k0J0Nj5j5k0k0j5j0NL0L5L0%NNj0l0l0
1062A00l5%nN%nnN%NNnnJ5J0NNJ0J0K0K0Nj0j0j5k5k5J0L0K5N%%%%j5j0nJ5K5j0j0j0J0J5
1059A50j0%%NL5L0L0NJ0J0J5nk5k0k0Nj0j0nnK5K0J0J0%%nnm5m0l0k5j5k0j0NK5K5J0J0%J0
1056A40J0j0l0l5j0%J5J0L0L0L0K5J0j0j0j0%%J5K0NNNNnm0n0l0%%J5J0%%nn%K0L0N%j5l0
1053A40j0%nJ0N%j5l0j0J0NN%j0%j0%K5K5L5L5M0J5j0nj0j0j5NK0J5L0J5m5n5m5k5nnNN%n
1050A20NJ0j0nJ5L5M0K5%j5n5l5j5%j0%J0J0Nj0k5%NK5J5%%K0K0Nnj0k0NK0J5J5J0j0k5l5
1047A45j5NK5J0nk0j5n%J0J0J5nj5j5n%j5j0%J5J5%%k0k0%%%j0J5J5K0K5L5J5%j5nk0j5nK5
1044A65K0K0j0j0%nnnk0%K0nk0k0%nj0nk0j5%%N%J0J5N%J0J5NNK0J0J0K5J5nj0J0NN%nNJ0
1041B35j0j0nn%nj0j0NJ0j0j0j5%%%j5j5m0l5j5J0J5L5L5L5K5K0J0Nj5k0j5k0nl0m0l5k0J0
1038D0K0%%nj5k0nnj5k0j0J0L0K5L5K0%%K0J5N%NNnnk0l5l0k5j0NJ5J5L0J0N%L0L0K0n%k0
1035A40%%J5nj5j0%%j0j0nj0nj0nnJ0L0L5L5J0j0k5k0j5j0j0j0M0N5O0K5j5j5k0j5l0m0k0
1033A10%NJ0J5J5nl0k5j0K0J5K0K0J0NNk0%%K0%j0nJ5J5j0nj0K5N0M0K0%nj0j0nl0o0n5k5
1030A05%K0K5K5%%NNn%N%NNj5k0l0k5J0J0J5j0nJ5K5L0%k5k0j0J0K5nj0nnJ5J5NJ5K0K0J0
1027B50J0j5j0%%%%j5j0k0j5l5l0nJ5K0K0NNJ0NL0K0J5k0k5j0%%j0j0j0j5nn%j0Nj0nnJ5K0
1024A50K0J5J5J5nk5l0l0k0K0L5L5J0j0j5j5nnJ0NNN%Nn%j0n%NJ5%j0j0k0%J0NJ0K0L5J0k0
1021B15j5k0k0%J5K0nnJ0K5Nm0m5k5%L0L5L5L0J5J0J0J0j0l0l5l0nJ5K0%k0%K0J5J5j0J0%
1019B45%%NJ0j0m5l0l5j0J0K0J5j0j5J5J0J5n%nj0nNJ0Nj5k0K0K0%nk5%N%%NJ0%NJ0J5n%%
1015B05%j0k5l5l5nL0M0M0J5J5J0NnnJ0NJ0j0j0NNJ0j5l5k0k5l0k5k5j0nJ5J5J0K5K0%%J0
1013A70J0Nj0n%J0J0j0j0nj0%Nnk5j5j0K0J5J5J0j0j0J5J0J5J5NK0K0%N%%NNJ0n%j0nj0n%
1010B35%nk5j0J5J5J5NN%NJ5K0%k0k5k0l0k5l0k5j0J5J5J5%j5k0l0j0j5j0j5J5L5K0K5J0j5
1007A25NJ0K0K0J5%j0l0k5n%NNN%j5NN%Nj0j5%%l0l0J0J0J5J0J0J0K0NJ5J0K5K0K0%j0k5k0
1004A80m5k5k5NNN%NK0K0K5K5K0Nk5m5m5k0%J0N%NK0K5L0N%NN%j0j0k5k5j5NK0K5j5j5J0K5
1001A65J5J5j5j0j0NK0L0%NNNj0j5j0j0k5l0nK5K5Nj5k0%L0J0nj0j0j0j0j0nK0K0J0j0nj0
999A50j0j0J0J0L0L0J5K0%k0j0J0K0Nj0j5nJ5NN%l0k0k0j5j0k0j5k0k0nJ5NNj0%J0J0K0J5
996A40%k0%nJ5K0nK0NNJ5nJ0J0NNj0j0J0%nn%%%%n%%%j0j0J0N%NnnnnnJ5J5K0nk5k5l0j0j0
992A10k0%K0K0%j5k0j0j0J5K5Nj0nNN%%%nNNN%J5J5n%nnJ5J5J5K0Nk5j5k0NNk0k5%j0J0%j0
989A05j0J5J5j0j0l0k0j0J5J0k0k0k0%J0K0K0NJ0J0J0K0K5J5k0nK0K0J5nj0%NJ0J0K0K5j0
987B30nj0nk5l0m0m5j0K5L0L5L5J0%k5m5l0%nnj0nnJ0J0%j0K0K0K5L0J0J5%%%nJ5J0J0J0j0
984B25j5j5j0J0J0%j0%nN%%j0%%%Nj0j5J0J0Nj5nJ5NNnnj5j5j5l0l5l5n%n%K0K5J0J0%K0J0
981A25J5J0J0J0J0J5%nk0l5l0k0k0k5k5nK0J0K0J5J5J0N%NJ5K0K5K0Nj0j0nj0J5J5nj0j5j0
978A50j0N%K5L0K5K5%NNj5l5j5NK5%l0k5%J5K0K0J5J0j5j5j5J0J0J0J0N%%K0K0%k0l5k0nN
975B15%j5k0%%NNnj0j5NnJ0J0NJ0J0%%K0J5%N%%N%NNj0nnnj0j0%%k0j5nnNk0nnj5NJ5K0L0
972B00J5nnk5l0j0J0J0j0nJ5K5L0K5K0J5nj5j0%%%%%%n%%%n%k0m0m0k0nnNNJ5K0K0J5J0nk0
968A70%K5L0K0nk5nn%N%nl0l5j5j0j5nK0K0M5J0nk0k5%j0%n%J5K5NJ5nJ5J5J5nk0j5%%nj0
965A70nJ0K0J5K0K0J0j0k0k5k0k0n%nn%nn%K0K0L5L5%%nj0k5k5%J5J0k5o5m5j0NNJ0K0J5J0
962A30K0J5J5J5J5NJ0k0j5N%nnnj0%%%%nnNNK5L0k5k0j5j5J0NK0K5L5L5J5j5k0k0NJ0NNj5
960B50j5j5K5M5M5L5M1J0J0J0J5J5J5L0O0P0O5N5N6O5O5O0O0O0O6K5L5J5K0K5j5l5l5m5l6
957A152n0n0m0m5n0n0l5m0l6l5m0m0o5o5p5n6l5j0j0%nnk0k0nl0l5l5l0l5j0K0L5L5J0nnn
955A80%%j5j5J0NJ5J5NN%NN%NNNNNN%NNN%Nnk5k0j5NJ0%J0J0J5nj0k0%J0K5L0J0j0k5l0k5
951B00l0l0j5k0J0J0K5L0%j0%nJ5J0j0j0j0J0K5L0J5nj5k0nj0nj0%K0K5L0K5Nj0j0j5NJ0J0
949B65J5J0J0%j0J5J5J5L0L6L0K5K0nk5k5j5NJ0j5J0J0%k5l1l0nJ0nk5k5k0K0%j0j0%%J0j0
946B70j0j0nJ0L5J0j5l5k5%J0j0m0l0nK0K5K5J0j0k0k0j0j0J0J0%nk5j0J0L0J5K5NNJ5NK5
943B75K0J0n%%%j0NNJ0nnl0k0k0nK0%k0k0j5k0k0j5J0J0NJ0J0J0J0J0J0J5nNJ0NJ0%J0J0j0
940B70%K0K0%J0j0j0j0k0%j5j0j0j0%%J0K5K5K5nnk0k0nk5k5k5j0j0j0J0J5J5J0J5%%K5Nk0
937B25j0j0nnJ0J0J0nk5j0n%J5n%k5nK0nj5j0j0J0J5J5N%NN%j5l0l0j0K0L0J0%%K0K0J0nJ0
934B25J5%nj5j5n%j0j0j0nNJ0%%j5NL0K5K0%j0j5j0j5%nnnj0j5N%NNnnnnNN%%%%%n%%L0L0
931B15K0%nJ5K5L0K0%l0n0m5j0%%N%J5J0K5K0J0j0l0l0j5j5N%K0L5N0J5k0k0j0j0k0%K0J5
928B50K5j0k0k5NK0NJ0J0Nnk5j0J0K0K0J5J0J5%k5k5l5j5%nnj0J0J0Nj5k0j5j0j0K5K0M0J5
926B60K0K0%k0k0J5K0K0%k0j0j0j0j0J0J5J0J0J5K0%%NNj5l0m5k5J0J0J5J5j5j5nj0J5K0%
923B70%%%NNNNk0%NNn%j5J0NL0J5%J5J5K5Nj5j5j0n%J0l0k0l5k5%J0K0K5L0L5J0N%%k5k5n
920C15%n%j0%n%n%J0J0J0J5%%j0j5j0j5NNK0K0K5L1K0j5l6l5j5j0j5j0j5j5J0NK0K0L5L5%
917C70%j0j0k5k5J0NL0L0J0k0l0l5j5J5J5K0J0J0J0J0nnnK5L6J5%n%%n%%nk5k6j5k0%j0%n
914C20J5K0k0k0%NK0J5K5K1nn%oOJ0n%n%J5nnj1%%%%nj0nj0L6L5L5J5J5nk0%j0J0j0j0nn%
911D36nJ5j0j5NJ0K0J0K0NJ0K0K0j0l5k0%J5K0J5K0J0nnk5j5j5NNNJ0K5K5J5J5J5J5J0Nnn
908F31%%J0n%N%%k5n%K0M0M0K5K0nnj0nJ0nj0j5j0j0j5J0K5K5NJ0L1J5J5J5%%j0j0%%%nnJ0
905H07L0L5J0J5J5J0J0j0k0k0j5j0k5J0K0J5K0J5L0J0K0K0K0%%Nnj0J5J5L0K5L0L0M1L5L0
902A253K0NNJ5M0L5K0%Nnj0%j0J0K5M5M0L5M1L0L5M5M5M0K5K0K5N0N0N1L0J5M0O5O0M5L0J0
900B280M5O6P0N5O0N5O0N6O0N5P5Q5Q0J01J00J00R6J00Q0O5O0R1J05J45J41J45J45J56J55
898D887J91K40K56K35K41K61K85K91L11L61L91M26M36M51M92N41N82O31O77P32Q12R27J018
896A5675J143J263J419J559J714J870K050K221K416K652K938L323L765M306M918N604O371
895F5207P099P770Q376R069R910J1049J2637J4788J7360J9966K2087K3376K3505K2082J8628
894B92909J2883N143l789j2643k0117k5210k7621k7696k6077k3481k0442j7410j4633j2277
893G9539j0306q673p303o141n133m296l585k982k492k135j825j579j364j188j052r93r37r08
892A6647q77q42p82p22o47o16n72n51n51n72n76n82n71n52n01m61m36m06l71l26k91k56k40
890D346k11k15j81j65j46j45j50j56j60j36j10r0p0o5o1o0p0p0o0o0o6p0o5o0n5l5m0p6q0
888A418q0l0j0k5k0l5l5k1k5j5l0l0l0l0k5m5m0l5j0J0NJ0j0m0o1n5n0n5m0%J5L0K5K0j0k0
886F21k0k0k5k5l5k0j0J5L0K0K0k5k0j5j0N%NNNJ0%%j5j0k0k5j5k0l6NJ6K0J0Nn%l0m6m5m0
883B60k0nJ5J0J0j0J0%nnk0k0nK0J5J5j5l0j0J0N%j5j5j0J0L0Nk5k5%L5L0Nnj0l0l5j5N%j0
880A50l0j0nJ0J0j5NK5L0K5%k0j5j0J0K0K0Nj5j0j0K5L0J0J0NNL0J5%k0j5j5j5%J5K0K0j0
877B80nl0l0l0k5%NN%j0j0k0j5k0k0j0K0K5K5n%j0j5%%k0k0%%J5J5J5J5K5L0NJ0%%%NNJ0n
874B10nnn%%j5j5%NJ0Nk0k0%n%%j5k0NNJ5j5j0j0%%J0K0j0%J0NJ0k5l0j0N%k0k5j5K0K5N%
871G0%J5J0K0K0NJ0j5k0k5k5%NL0K5J5K0J0J0j0j0l0k5%NN%l5l0l0k5j0j5K5J5L5J0j0nJ5
869E5J5NNn%%NJ5K0nk5j0j0J5J0K0nnnj0j0J0K0k0NN%j0nnnl0k5NK5%NJ5J5M0K0%%j5k5j0
865I0J0nnk5j5j0j5J5J0k0k0%K0K0nnnJ0J0%%nj0nnnnj5NJ0J0J0J5J0J5J0J5nnnn%NK5K0j5
862A20m5m5j0K0K0%Nn%NN%N%%k0k5%J5K0%j5k5k0k0J0K5M5M0K5K0j0j5l0l0J0NK5K5nj0nj0
859A00j5j0%nL5L0L5%nnj5j0j0k0%j0K5K0L5L0j5j5k0k5j0j0K0%j5n0l5nL5N0M5J0k5n0l0
857F0m0j0j5J5J0M5N0M5M5%%l0l0k5l0j5j5J0J5J5J5%%j0nnnnnK5K5J0k5n0m5k5J0%%N%J0
854B0J0N%K0J5J0N%%K0K5%J0j5j0k5k5J5J5%NNk0l0NNJ0J5J5%nk0k0%nK0K5K5K0j5j0j5k0
851H5j0j5N%J0j5nnNN%K5L0L0Nk5l0nn%j0nj5j5j5NK0L5J0J0NN%nnj0J5J0j0j5l0k5%K0M0
848A00K5J5K0J0Nj0j5j0J5Nj0l0l0j5NNj0l0l0%K0K5K5J0J0J5J5Nk0l0k5J0L0K0K0NJ0n%k5
845A30%J0J0%J0j5j0nK0L5J0j5j5j5k0j0NL5M0K0K5Nj0j5k0k5l0j0J0J5j0j5J0J5nl0k5m0
843F5j5NNJ0J5K0%%%NNJ0NNJ0J5K0K5J0J0J0k0j0k0j5%j5k0k0j5%J0N%%%%j0j0Nj5k0j0N%
840F0k0j5%NK0M5L5K0%K5J0J0j0l0l0l5k5k5j0j5NJ0J5L5L0J5NNNN%k0j0k0j5j5J5L0K0K0
837A50NNJ0J0J5J5K0j5l5j5j5j0j0nk0m0j5J0J5J5N%NN%K5J5J5NJ0K0K0k0j5nj0J5nj5k0k5
834A15k5nL0K0nnl5nK0K0M0L0J0nm0m5m5l0nNK5L5L0Nj0nK0M0J5nk5j5NK5J5J0%j0J5nj0j0
831A85k5n%j5j0j0J0L0K5J5J5J0J5Nj5NJ5L5L0L5O1N0N0M5M0M5M5L5J5J5L1O0O5O0O0O0M5
829A132M6M5N0K5K5Nj0nl0p0p6n5m0n0n5q0q0n6n5n5l0l0k0j5m0m5l5l1k5k5j5j0l5l5l0j0
826A80NJ0J0J0%j0j0j5%NK0NNJ0j5j0%%%%j5%NNj0n%%J5K0%l5k0j0J5J5J5%j5l5l5j5%K0%
823A15%nj0J0J0nnj0NJ0Nj5j0%K0K5L0%k0j0K0L5Nj0l0j0J0K5L0L0J5j0j5j0j0nnnl0l5l5
820A00k0k0%j0K0K0NJ0%%J0J5%%nj0j0j0j0j5n%J0K5L5L5%J0k5k0j0K5M5K0J0k0k5l0nK5K5
818A95J5%k0l0l0j5J0J5J0K0K0Nj5k0k0j5N%%j5m0j0NK5K0N%J0J0J5J5J5K0J0k0l0l5k0k5
815H5k5%NJ5J5K0K5K0J0nj0j0l0l5j0NJ0Nj0j0nJ5L5J0nnj5%J5L5J5J5j0nNJ0NN%nk5m5l0
812H5l0nnj0j0NJ0J5n%nNL0J5%J5J5J5J0n%j5j5j5j5%nn%N%K0%nj0%nl0l0nK5L5L0NN%nNJ0
809A25J0j0j0j5J0J0j5j0%%%j5j5j0j5j5nnJ5j0J0L0K5K5n%NNNNNJ0%nN%%k0k0%N%%nJ0L0
805A40NNJ0NJ0J0%%J0nk0k0nL0L5J5Nl5l5k0nn%K5K5K5L0J0%%N%j5k0k0j5m0l5l0j5K0J5K5
803A20%k5l0k5j0J0J5K0K5N%%k0l0j5J0K5K5M0N0L5J0j0j0j0J0J0j0nnJ0%%j5j5%nNNnk5k0
800A40j5K5L0j0nN%J5nj0%j0%%Nnj0NNn%n%j5j5nj0j5j5j5%j0nj5%K0J5M0K0Nj5%%NNj0j0
796A05j0nN%N%j5%K0L5L0NN%j0k0k0%%j5k0j0j0%j0nk0%K0J5K5K5J0k0l5l5nJ0K0J5K0Nj0
794A00J0K0K0nnj5k0j0J0L0nk5k5j5K0L0J0NJ0K0%%%J5nnK0J0j5l0l0k5%K5K0K0J5J0K0K0
791B25k0k0%nj0j0k0%nj5j5j5NK5K0J5J5J0J5K5L0j5j0j0j0j0j0nj0j0J0K5K0J0J5J0J0j0
788B50%k0k0k5%nj0l5j5%nnj0j5k0nnnJ0NL0K0%k0l0k5k5nK0K5K0J0J0nnK0K0K5K5Nj0k0k0
785A30j5j5j0J5J5L5M0N0K5J0k5l0m5k5l0j0j0J0%%j5j5J0J0K0J5J5J5nnnnnnnnk5k0k5nJ0
783F5J0J5J5%NNNJ0J0%%k5%%k5k0k0nnJ5J5J5J5K0K0K0%%%%%%n%nK0K0K5%j0j0j5k0k0j0%
779A30%%%nk5j0j5%%j0j0j0j0J0NJ0J0NJ0nJ5L0K0Nk0%K0J0K0j0%J0NJ0nj0J5L0L5J0j0j0
777B50l5l0j5NNNj5j5j5NK5NNN%Nj5nL0L0nl0l5l5j5nK0J5K0nk0l5l5l5l5j0j0J5J5J5K0J0
774E0K5M0M0K0Nj0%j0nNNj5k0l5j5%K5J5nJ0NL0K0J5j0k5k0k0J0%%k5k5k0%J5M0K5Nn%%NN
771A50%NN%%j0j0%nj0j0n%N%L0K5K0K0J0J0NNNj5N%%Nj0nnnk5n%nnnj0j0j0j0nj0J0N%j5J0
767A25NK0k0j0j5N%J5J5NJ0j5j0l5j5NJ0K5K5L0L0%%j0J5K5K0J5%j0k5j0j0N%J5J5NJ0N%K0
764B90K0NNNNJ5K0J0k0l0k5k0j5J5K0K5nj0%J0J0nj0NNnnj5j5nJ5J5J0J0J0NNj5l5l5l5n%
761B25j0j5nJ5J5J0Nj5k5k0k5k5m5k5nJ5J0J5j0nK0J5J5J5J5j0%%j0j5k0nNJ0L0L5L0L5%j0
759B35l0k5%j0nl0j5j5%K5J0j5nj0N%nnj0j5NNj0l0k5NK0K5K0K0J5K5NJ0J5J0J5J0J0J0nk0
756B15J0J0J0j5l5j0NNj5j0j5j0n%j5j0l0l5NK0K0K0J0NJ0J0K0K5J0J0%k0j0nNJ5%nnk5nn
753A55Nj5%NNJ0j0j0NK0K0N%k0J5J5%nj5j5j0j5nJ5L0L0K5%k5l0k5k0J0NNJ0j0j0%%NNJ5J0
750A85K5Nk0j5l0k5%J5K0%nnj0j0n%NJ0K0K5K5Nk0k0l0l0nJ5J5J5%n%%%%%%%%%%K0%%nk5%
747A40j0j0%n%l0k5j0J0L0%%nj0%K0K0NJ0J0J5J0N%%NnnN%%j5l0l0k0j5j0j5NL5O5O0M0L5
744B75M0M0L0J6NJ0nK0J5L5L5M0O5O5P0N6N5N5R0J30J66J85J96K10K26K06J65P5m0j50k41
742B140k61k35k16k05j76j55j21j10q0p0m5l0j5nj0k1m0m5k0nnl0l5j0j0j5k0j5j0j0J5M0
739A70M5L0J0nnj5j5%Nk0k0m0j5nnJ5K0L0Nj5m0l5%NJ5J0J0NJ0nnJ5J0J0j5k0nn%J0j5j0j0
737A05NNJ5J5%%J5J5J0Nn%NN%J0k0k0j5k0k5k0k5n%%%%j5j0%K5K0%NK5K5L0J0j0j0l0k0k0
734H0j5j5k5k0nK0L0L0K5K0J5J0NN%j5j0nNJ0j5nj5K0NNj0j5j5j5%%J5%k5j5j0%nnnnnnj5
730Ek0%K0J5nnj5j5J0L0L0J0NJ5J5nnj0nnnj0nJ5K0J5j0%K5K0%nnnk0j5j5%nJ5J0J0j5nj0
727F5J0L0M0L5L0J0nnnj0%Nn%j5m0n0l0k0nK5K0K0K5j0j0j0J0J0J0K5%nn%J0j0%j5J0%nnj0
724A15j0J5NN%k5k0k0nJ0j0j5k5%nn%%J0J5K0K0K5K5J5J0%k0k0k5k0j5j0j0J0J0J5M0L0J0
722A45j5nnJ5NJ0nn%%nn%nN%%%J5K0j5j0%%J0J0nj0nK0K5J0j5j5j0nJ0J0J5J5j0k5k5%J0J5
719A65K0K5K0nk0j5k0k0k0j5k0k0j0j0NNK0J0Nj5n%J5J0J0%NNNJ0%%NN%k5k0k0J0J5NJ0NJ0
716A40J5J5N%n%%n0m5k5%J5K0K5K0K5Nj0j5j5k5j0%%k0k0j0NK5K0J0J0J0J0J0L0K0J0k5k5
713A45j5%n%J0j0k5k5l5j0n%NNK0K0J5J5K5%nj0%K5J0J0j0j0j5j0j5j5K0L5N5O5N0K5J5j0
710C40j0J0J5J0K6K5L5N5O0M0K5NNm5p0p0n5o1l5l5k0k0l0l0k0k0l0j0j0J0J0J0NJ0%NJ0J0
708A50NNJ0%nJ5K5J5j5l5j5NNNK0K5J0J0L5L0J5nk0j5k5j5j0j5k5k5l0n%%J5L5L0L0j0l5k0
705A70k5l0k5nL0K5J5%k0j0%J5M0N%NK5K5NNJ0J5J0J5J0O0O1R0Q5J15J11J10J10J21J00P0
702A343No0r5j16j40j20j21r0r5n0n0j0j6l5l5l0l5j0j5k0k5k0l0j0j5J0J0%%%%J0J5j0j5
700A25k0J5M0O5N5N5N6Q5M5K0j0l0m5m0o1o0o5p0l0%J0J0k0j5k5k5nK0M0K0j5k0%%%J0k0k0
697G5k0k0j5j0N%L5K5O5O5L0%j0J0J0NNN%J0n%J0J0O0N6P5P5M5M0J5J0j5j5m0m0m0l5k5k0
695D31m0n6o5q0o0k0%%NL5K5L0K0K0L5L0J5J0L5M1L5M0J5%k5n5m1m5m5n0n0l0j0j5j0j0k0
692I5k0nn%n%%%n%%nj0%K5%Nnn%%%k0j0n%Nk5k0k0%K0L5K0J0%NN%%%J0nnJ5%N%%NJ0nnJ0J0
688A05J0J5j0j0NJ0j0%j0nNNNJ0nnl0j5NL0K5%j5k0nnNNK0%j0nj0nj0K0K0Nk5k0nnnJ0M5N5
685A70M0K0j5j5l5j5j5Nj0k5j0j5n%j0J5J5j0J0NNJ0j0j5%n%%j0j0l5l0k0j5%J0J5J5J0J5
682C0J0J5nJ0J5K0J5J5NJ5Nj0m0m0nK5K0%nK0J0J0k5m5k5NL5L5M0M0J5K0%nnl0m0k5k0%%N
680A10Nj5nnJ0Nj0j5l0j5J0J0M0K5J0nj0K5L5J0nk5m5k5NNJ5J5K0K0N%l0k5l0j0nnJ5J5K0
677A15N%n%nj5k0l5k0%%%%K0K0j0%J5K0J0J0J0NK0K0K0j5k5j5j5j0nJ5K5K5K5%nj0J0N%J0
674A95K5L0K5K5%%j0l0m5m5m0k5%%n%k5k0j0J0J0J5L5K5K5j0j5j0j0J0%j5NN%%%%Nnj0j0k5
671H0k5k5k5nnj5J0J0J0L0J0%nj0j0%j5k0k5N%%nNK5%J0NNK5K0L0L5%j0k0j0%%J5J5M0M0J0
668B05l5o5m0nJ0K5%j0j0j5j5nJ0K5L0Nj0%K0K5K5j0j0j5NK0j0j0nn%%nJ5J5nk5k5nJ0J5J5
665A35j5j5J0J0Nj0nj0nl0l0l5j5J5K5M0M0K5J0n%NNj0k5l0j0K0J5J0Nk0k0k0k5k5k0j5j5
662c5%M0N5N5M0Nj0j0J0J0nk5l0l5k5%J0Nnj0NNJ5nj0j0J5J0Nj5k5k5j0nNJ0J5L0L5L0%k5
660I0l0k5%J5J5J5J0J0%%%%k5j5k0NJ0Nnn%NJ5K0J5j0j0j0%%j5j5k5%j0J5K5K5L0L0K5%k0
657A40m0k0%NK0%%K0J5J0j0j0j5j0j5j5J0J0J5J0J0L5L0L0J0j0m0n0l0%K0j0l5l5nJ0J0%n
654E5J0J0%Nk5k5k5l0%J5K5K5nl0nnNNNJ0j0j0j0j0n%K0J0J0J0j5j5nj0nK0NNj0j0j0nNJ0
651a5J0N%n%j0J5J0NJ0n%%nJ0J0NJ0J0N%NJ5J0J0J0NNJ0NK0%j0j0J0Nnj0nJ0J0J0J0J0j0n
648A70j0j0k5k0j5j5j5NK0K0K5nk5k5l5j0J0J0J0J5J0J5j5j0j0K0L0L5L5K0j0k5j0%j0k5l0
645I5j0%%NN%nJ5K0%%NJ0Nj5j5%J5K0j0m0l0NJ0J0j5j5%NN%K0nj5%K0J0%%j0j5nnnnK5K5J5
642A25J5%K0L0J0J0nk5l0k0%j5j0k0%J0J0NNNj5l0k5j5j5K0K0K5K0j5j5k5nJ0L0J0J0J0J5
639A30NNj5l0k5k0%nj0j0k0j0N%%K0J0J0NNK5J0nnK0L5K0K0J0j0%J0j0nj5j0NNj0l0j5k0K0
636I5J5L0L0J5j5m0l0nJ0J0nj0j0%%%%K5K0N%NNNNJ0nj5m0m5j5%K5J0J5n%%nj0j5k5l0NNJ0
633C0N%nJ0J0nnj0j5K5K5M0L5j0j5NNj0j0j5NK5j0j0nj5j5j5L5L0J0%l0L0K0%%k0k0nnk0k0
630E5j5j0J0J0N%%%J0J0K0J5nnN%J5J0NN%NN%N%J0J0l0k5n%j0%m0m5j0J5K5K0J0N%%%%nn%
627G5%%nNJ0j0j5J0J0J5j5j0J5NJ0j0nJ0J0J0J0nnJ5K0J0k0j0J0%%nj0nnj0j0j5k0%%J0J0
624H0N%NJ0NJ0J5J5NJ0K5L0%%l0k5l0l0J0J0J0J0k5k0NNJ0J0k5k5k5k0l5NJ0N0M0M0%Nm0m0
621F5l5l5j5K0NNJ0J0J0J0J0NK5K5J5K0j0l5l0NNJ0J5k0j5J0J0K0j0j0N%J0J0nj0j0nL5L5
619A60L5L0J0k0l5k0j0j5l0l5k0j5NJ0j0j0%%%%J0K0%NJ5J5J0%J0NJ0j0l0NJ0J5J0K0J0j0
616A50j0L0K5j0k0k0nj0%nk5k5%%K0J5K0K0J0j5j0nJ0J5k5k5m5n0j5j5K5L0J0J5nnJ0NK0J5
613A00K5K5%Nj5j0J0N%nj0nN%nj0j0j0%%NNl0k5k5k0%Nnj0K0K5J0J0%NK0K0%Nnj0K5K0J0J0
610A60k5k5j5j0%%NNJ0k0k0j0J0K0n%k0k5j0j0nj0NNJ0J0j0j0K0J0K0J5j0nNJ0NNNj5j0%j5
607E0j5%N%%J0J0L0J0%n%%%%NN%j0%NJ5J5J5J0N%J0J0J5j0J0K0%NNK0K5Nnj0k5m5n0n5m0j5
604C0nJ5K0K5K0K0nl0nJ0K0j0j0j0j0l5m0k5j0%J0J0NNJ5J0J5nK0J5K0%NNL0NJ0J0J0J0j0
601A60l0l5l5j0NJ0nl0nJ0NJ5nj0J0J5J5Nk0nj0J0NJ0J0j0j0nn%%K5K5k5k0j5J0J5n%%%%J0
598G5J0j0j0N%%NJ0J0%%J0J0%%%%k0l5j0j0j0j0j5j5NL0N0N0L5J5%NNnk0k0nK5J0J0k5k5%
595A30Nnnn%n%k0j0%%K0nj0l0l5j5%K5J5J5K0K0NNnnj0j0k0k5%K5L0L0nnnnNNj0j5NJ0j5N
592I5j0J0%%%n%nJ0N%j5%%%%j0nN%%j0%nj0j0%%K5M5K0L0nn%k0m5n0l0j0%NnJ0K5M0L0L0j5
589A15m5m5j5J0J0J0J0J0NJ0J5nk5k5nK0K0K5K0%n%k5k5j5NJ0n%n%N%N%J0J5L0L0%%k5l0l5
586E5l5nnJ0j5%%nnNNJ5K0J5J5%k0k0k5k0J5L5L0J5k0m0l5k5J0M0M0J0nNJ5K5K5Nj5%j0%j0
583I5k5j0%%j0j5%k0k5k5j5K0K0K0n%J5K0nJ5K5K0J5nnK0J0K0%j5l5l5m0k0j0j5%k0j5%J0
580d5K5J5j0j5j5nJ5L0M5L0J5%%J0j0j5j0k0k5l0l0nJ5L0L5L0Nn%J5J0%nNJ0J0K0%j5J0NJ5
577A40%j5j5j5k0j0j5j0l0nj0J0j0l0j0%NK5K5K5NK0J5nnj5k0k5%J5L5J0K0J0K0J5%nnnj0
574A05nnJ0j0j0j0%%J0J5J5j0j0nK5J5%nk0j5j5j5n%NN%%nNNNNN%NnJ5J0nnnJ5J0K0K0J0k5
571A45l0k5%K5j0nj5k0j5J0K5N%NJ0J0%%J0NJ5J0Nj0NNj5j5j5j5nJ0K0J0J0n%NNL0NNj0j0
568A70%%%nN%j0k5l0l0NK5N%J0K5L5J5NNk5k5n%j0k0k5n%NJ0J0NK5J5j5m0l5j5NJ0J0J5J0
565A05NNj0%k0J0%J0%K0K5L0Nj0l0l0nnJ5J0K0K0%k5j0J0J5%%NJ5j0j5j5N%j5j0%nj0nj0j0
562H0Nj0j0nnnJ0J0J0N%nj5k0l0nJ0M0K0K5nk5k0nJ5J5J5K0j0l5l0l0j5k0nJ5M0M0M0K0%N
559A30j0j0j5j0%%j5l5m0j0K5M5M5K5L0J0n%%J5K5nl0k5l0m5n5k5%J0J5J5NNK5K5K5k5k5N
556F5K0M0L5Nj5k0j5NJ0J0J0j0j5l5l0l5nK0K0nn%J5K0J0j5NNNK0J0%NJ0nnj5Nj0nj0nN%j0
553H5j0nn%%j5k0j0J0J5J5%NK5K5J5j5l0l5j5Nn%k5k0nK0L5M0nk5nK0K0J0j5k0%%NJ0l0j0
550C5J0J5J5Nj5j5j0J0%%NNNJ0J0J0%NN%%Nk5l0k5l0nj0K5M0L5J0%NN%%%J0J0nn%K0J0nj5
547A25j0j0j0k0j5nnK5K0K0J5n%k0j5j0nj0nk0%J0J0J0j0j0J5NJ0%%%%J0J0NJ0%%NNJ5j0j0
544A20j5nnJ0J0k0l0nJ5K0J5NJ0k0k5j0K5K5K5J5nl0l0nJ5L5L5L0j0k5l0l0l5%K0J5J5%k0
541A05j0j5j5j0j5j0j5j0j0j0J0L0L5L0K5%J0J5J0J0k5k0l0j5NK5M0L5%k0j5J0%k5nj0NJ0
539A25NJ0%j0j5l5k5nj0j0nnJ0NnnNNJ5J0Nj5N%J0J0J0J5n%%nJ0J0J0J0Nj5j0j0NK5Nj0k0
536A05k5j5J0K0K0J5K0K0j0l0l0l5j0l0nj0J5NL0J5nnnJ5J0%%%%%%NJ0%N%%j0nl0NK5Nk5l0
533D0j0NL5L5K0%J0J0J5j5k5k5k0j5j0j0N%N%nn%K0NL0J5nJ5J5J5J5N%j5j5k5j0%NNNN%NN
530A35J5j0J0j0j0Nj5Nj0nJ5J5J5k5%nNL0K5%n%N%K0%j0%j0nnnk0NJ0J0j0l5nj0nJ5%Nj0J0
526A30J0nnJ0J0%%nK0K0%k0k5k5j0%k0k0k0k0%%n%nnNNNNJ0K5L0L5Nk0j0j0j0J0j0%k0j0N
523F0NJ0NJ5K0J0j0j0j0J5L5K5J0j0j0j0nl0k0j5j5j5k0NNK0J5J0J0J0J0J0NJ0j0nnJ5J5%
521A50NN%nn%K5%nj0j0nnj0J5j5J0K0K5K5NJ0J0j0j5j0NJ0J0NJ0nj0l0l5j0K0L0L0j5j0j0
518A95j0k0k0l0l0k0%J5J0J5j0%Nn%NNK0Nn%n%J0J0%NN%%nnJ0%%n%%k0k0%%%k5k0%nnnj0j0
514B5n%J0NNJ0M0K5%k0j0nJ0J0j0j0n%K0%l0j0NK5J0K0J0L5L0J0nk0k5%J0K0J5%j5k0NNk5
511A45m0l5j0%N%K0L0J5Nj0l0k5k5k5NJ0J0J0J0L0M0K5%NN%j5j5%K5L5J5j0k5l5l0k5k5k0
509D5nK0K0L0J5%k5k5k5j0k0J0L0J0J5%%K0K0K5NN%nnj5j5j0nj0j0nJ0J5K0L0J0%nN%k5l0
506A10l0j5nnN%J0K5L0K0J0j5j0J0%nn%%%j5j5nK0K5J0j0l0m0k0nn%K0J5K0%%j5j0j0nl5l0
503a0j5L5M5L0nnJ0NJ0NJ0j0j0J0J0J0Nj5J0NN%N%j0j0j0j0j0j0j0j0J5J0K0Nm5l5k5%J5K0
500D0K0K5K0K0K0K5J0j0%k5%nJ0j5j0j5NJ0NJ0nk0l0k5%J5L5L5L0%j5k0j5k0l0k0NK5L0NN
497A25J0nk5l0j5k0%NNj0l0nK5L5L0J5J5j0m5o0k5K5M0J5%j5j0k0j5%%%k0NNj0nNK5K5Nk0
494B0j5k0k5n%K0M0M5J0%%nj0nj0nnj0j5j0j0%NJ0J0j5j0j5j5K5K5%N%%K0K5K0K0j0nj5j5
491E0nnK0K5M5M0L0n%nK0J5J0k0m0m5nj0%J0%%j0j0k0k0nj0l5l0k0J0K5Nj0%J0J0%N%Nj5j0
488@j5j5N%J0J0K0K0J5J5J0J5J5J5j5j5%%%N%J0nnj0%%J0nnj0j0j0nj0nJ0J0%%j0j0J5J0K5
485H5j0%%%J0%NN%N%J5J5%j5nnnnj0j0nnJ0NJ0NJ5J5%NJ5J5j0nJ5J5J0nk0%K5J0J0J0nn%j0
482A95nnJ0J0j5k0k0j5j0nnj0k0k5nJ0%%nnNNK0K0K5%J0j0j0l0k5l0j0j0j5NJ5K0K5K5NJ0
479A05J0J5K0K0J0N%J0j0%l0n0k0NK0K0K0K0%k0k5l0j0j0%K0K0%k0k0j5k0l5%K5L0K0NJ0n
476I0J0J5J0J5%%nJ5J0J5Nj5nK0K0M5L5L5J0j0%K0J5J0K5K6J5k0m1k0j0j0k0k0l0k5%nj5k0
474A90l0j0n%N%%%%%J5nj0k5k5k5j0n%Nj0j5j5j5%J5K5K0K5%j0j0j0J0J0nnnnJ0NNj0nj5N
470F0%%J0J0j0nj5j0J0L5J0K0%k5nnN%j5j0j0J0K0K5J0k0k5J0L0K5N%J0J0%%K0J5j0n%%j0
468A70j5nJ5J0J0N%n%j5k0j5m0l5j0NNJ0j0NNJ5j0j0nJ0J5J0j5%%%%%%j5j5k5nk5k5j0j0N
465d5NN%J5J0N%J0K5L0K5J0j5j5j5j0%j5j0k0k0j0J0K5K5K0K0J0j0%K0L0K0Nj5k5k5j5j0n
462D5nK0J0K5Nj5J0K5K0K0k0n0n0k5j0NN%j5j5%J0NJ5J5J0J5K5K5J5nnn%nk5j0%nJ0J5j0k5
459E0l0k5NL0L0N%n%k0l0j5%J0J5J5%j5j0n%NJ5J5NNJ0NK0J5J5j0j0j5j5NK5L0K5K0J0k0l0
456A30k5k0k0j5k0k0J5L0J0%%N%N%NNNK5M0K0%k0k5k5j5NJ0K5J5nl5l0k5l0j5m0k0j5%%K5
453d5N0N5L5%%n%n%NNj5l0l0%J0J0nk0j5j5j0k0j5J0J5J0J0NNNNk0%K5L0J5j5k0J0J0%j0n
450B5nNJ0nj0%NJ0NnnNNM0M5K5L0NJ0K0j5k0k5j5j0j0j0nnj5j5j0k0%nj0j0j0nk5k5NJ0j0
447d5L0K5J0%nL0L0K5nk0%nj0k0k0%J0M0M0J5J5l0l0j5j0K0K5K5K0O0N5K0k0m0m0j5j5k0j0
444A20n%j0j0nj0%Nj5j0NJ0J0J5j5j0j5j5%NNJ0J0J0nnj0j5nK5M5J5nk0l0k5nnK0K0K5%m5
442F0n0k0J0J0J5%nj5j5nnj5Nn%J5J5L5K0%k0%nnn%n%j5nK0K0J0%%J0J5K0J0k0l5k0%%%J0
438C0J0j0k5k0K0Nj0j5K0K5j0NNJ0K0k0%J0J0J0J0nnj5j5j0j5J0K5J5K0%NN%K0J5nnj5k0n
436H0nJ5nl0j5%K0J0j0k5nK0K0K5K0J0J5J0J5J5L0J5%j0j5nj0NN%J0j0j0j5nN%Nk0l0l0k0
433G5j5k0j5N%J0Nj5J0NNJ5J5n%%nJ5J0J5J5nnNNNJ0j0nj0j0k0k0nJ5nn%%%%%%%%j5j0k0N
429B5J0k0k0%%%k0k0%%K0J0Nj5j5j5K0M0%NJ5J5J5J0J0J5n%j0j5j5Nnnk0NJ0J0%%N%NNNJ0
426G5%J0%J0J5J5J0j0l0k5j5j5j0j0J0K5%j5nJ5L0%j5j0nj0J0J0K5K0%j0k0NK5K5J0%nk5%
423A10Nn%j0j0j0j0nj0nj0nnJ0J5J5J5j0nNJ0NNj0k0k0nJ0K0K0J0nk5k0j0nj5k0j5k0NK5M0
420C5K5Nnj0j0J0NJ5Nj5j0j5J5J0j0k5k5n%J5%j5nnNNJ0Nn%NK0J0nNNNJ0%N%nN%%nj0J5%j0
417E5k5j0k0k0k0J5L5L5L0K5J5%nnNnk0m5l0nJ0K5M0K5J0j0%K5L5J5Nnj5k5k0nJ0j0l0j5n
414F5J5N%j0k0j5J5K0K0nk0m0k5NK0J0J0J0Nj0l0k0l0%%%L0J5J0%%%%j0j0nNK5K5j0l0l5k0
411c5K0L5M0J0J0j5%Nn%J0J0K5K5j0j0k0k0j0j5%L0L5K5K0j0nk5k5j0J0J0j0j0j0j0nj0j0
409D0j0j0nn%K0J5K0nJ0N%k0nJ5L0N%J5L5J0Nj5j0k0k5k5j5j5l0n%J5K0K0%k0j5NNNj5j5j5
406eNK5NL5J0nnl0j0nnNj0k0j5J0M0M0L0Nj0j5l0j5J0J0j0j0j0%%%Nj5j5j0j0%%nnj0j0j0
403f5J0M0L5N0L5J0j0k0k5NJ0%j5N%NN%nj0j5J5J5NNn%k0%NJ0L0Nj5j0j5K0L0J0j5%J5K0K0
400A70%j0j5j5j0J0NJ0j0l0l0j0j5j0j0%nNJ0%J0nnk0j5k5k5l5l0j0j0%K0L5L0L5L5J0J5J0
397F0N%%nJ5J5j5nnnj0j0j0j0%K0J5K0K0K0K5j0k5l0k5j0j0J0J0%J5J0J0j5j5nj0J0%j5j5
394B0j5%K0K0J5K0J5%j0j0Nj5k5k5k5nj5K0J0nk0j5NL0K5K5K0K0J5K0Nk0j0k0J0nj5j5j0j0
391C0NNk0NNk0N%nnj0j5nJ5J5K0J5J5K5K5K5%nj0N%%Nj0j0j0j0j5J0K5J0k0k5k5j0NK5J5n
388G5j5j0k0k0j5j5J0J0K0L0J5%nk5j5J0J0j0%Nn%j5NJ5j0J5K0K0K5%k5k0k0nnJ5J5L0J5j0
386I5j5j5l5k5k0J0J5J0J0J0NNJ0NJ0J5%l0l0j0j0K0K0L5nk0k5j5J0K5K5J5K0NNj0j5nj0N
383I0Nk0j5nK5L5nj5k0%j0nK5J5%j0j0j5k0nnNk5k0%nJ0NN%%J0J0J0J0K0K0K5J5J0Nk0l0m5
380E0m5j0j0J5K0K5K0M0L0L0nk0k0j5j0nnnj0j0k0K0J5%%%NJ5J0%%j0j0j0nN%m5n0l5nJ5M0
377eL5K0k5k0l0J0NK5K5J0J5n%N%%%Nj0k0k0k5J5J0K5K0K0K0%%k0j5m0k5k0J0J5K0j0j0J5
374B5J5J5J5j0nJ0J0NN%nJ5J5j0j0J5J0K0nl5l0l5l0J0J0%%J0J5NNJ0NJ0j5%nNk0nJ0%N%k0
371C5J0J5%j0m5l0k0J0L0K0J5%%%J0K0%J5J0j0n%n%%n%%k0nnK0j0nj5NJ5J0J0j0J0NJ0J0N
368I0NJ0NNJ5J5nj0j0NNJ0J0k0j5%%j5l5n5j5%NJ0J0nnJ0NNJ0NNJ0N%%J0J0%j0NN%%j0Nnk5
365E0k5k0j0J5L0K5J0nj0j0k0j5NJ0Nj5k0k0j5j5nn%N%NN%J0%J0J5J0J0J0J0K0NN%NJ0j0k5
362D0m5m0nJ5K0%NNK0%j0J5J5J5K0N%Nnnk0k0nnj5j5j5J0J0K5J0J0%nK5K0K0j5k0j5j5m0j0
359a5%K0J0NNN%%j0J5J0K5K5%l0m5n0m5j0K0M0J5%J0J0%%k5j0K0J5L0J5J0K0%k0l0j5j0n%
356Ek5k5j5j0J5%%K0K0K5NJ0J0N%NN%%N%J0J0j5k0%%%%j5NJ5J5J0J5J0j5j5nNJ0k5k0nJ5L0
353G0k0k5nn%j5NJ0J0%%j5%K0J0%%%NK0J0nnN%J5L0K5J0%%NNj5j0N%j0nj0J0J0J5j0J5J5j0
350A60j0j0j5k0m0k5%%%nK5J5L0NNJ0J0J0K0K0%l5l5l0l5j0J0K5M5K0%J0J0J0J5K0K0Nk0k0
347A90j0J0J5j0j0j5k0k0l5j0j5j0j0K5L5L5K0K0%j5k0k5k0k0nJ0K5K5J0J0J0J5%j5l0nNJ0
344A50%J0J0J5Nj0l0l5l0nNN%%NK0K5L0%j5l0m5m5j0K5N5L0Nj5j0j5j0j0j5NNn%NK0K0K0n
341A30k5l5l5l0l0k0j5NK5K0K0J0K0K0K5k0%J0NJ5%nnj0j0nj0%Nj5j5k5n%J0%Nj0j5j0J0L5
339B0L5M0K0J0nj5j0k0j5nK0Nj5l0j5nnk0%L0L5NJ0Nj0k0k5j5J0K0K5J0j0j5l5k5k5nJ5J5
336a5K0K0M5L5J5nnnnnnnnk0%j0j0nj0nj0nJ0%%nnNJ0NNNNJ0J5n%J5J5K0j5k5NK0K0Nj5l0
333G5l0j5k0j5j5NNj5k0k5nn%L0L0J5k0l0nJ0NL0K0K5J0k5k0j0J0K5K5J5J5J5nk0j5nn%%J5
330E5J0nk0k0J0J5nj0j0NNj0j0j0j5j0k0%j0N%J0J0NNL0M5M0K5NNk0k5k0j5j0NL0L0%k0j5
327G0NJ0j0j0j0NK5L0%l0l0j5J0K5K5J5j0nL0K0%j5j5n%%k5k0%NJ0j0l5l5j5NJ0Nj5k0j5N
324c5K5L0J5n%L0L0K5J0nk5k0j0J0L0NNj0j5j0j0NNNj5k0m0k5j0k0NN%L5N0N0K5J0J0nj0j0
321A20nn%j5k0j0J0J0j0l5k0NK5K5%nn%J0%J0J5K0nk0k5%J5J5N%nj0J5%j5N%%j5j5j5j0j0
318C0NJ5K0%Nj5j5k5j5k5k5%nN%L0K5K0j0%NJ0J5J0nnJ0K0M0J0j0l0l0j0J0NJ0J0J0nn%Nj5
315G5j0k0n%%%%nJ5K0Nnnj5k5nnJ5J0K0J5J0j0j5k5j5j5j5NK0K0J0J0NNnj0k0k5j0j5NNK0
312A0K0%k0j5NJ0J0k5j0nK0J5K0K0K0%N%%j0j0%n%nj0j5NK0K0j5j5J5L0M5L0J0k0j5j0j0n
309A10n%%j5k0k0k5NNJ5J5J0J0J0J0%nk5k0k0j5n%j0k0K0J5nnNN%nNJ0nnk5k0j0j5J5J0L5
306A0M0J5K0J5J5j0k0l5NJ0J0NN%%%nJ0J5J0N%%n%J0N%nk0k0j0j0j0j0NNJ0k5l0l5j0j0K0
303b5K5N%%j0k0k5l0J0J0NJ0J0M5M5K0Nj5J0NNJ0Nj5j0j0J5%j5j5J0J5J5K5%l0n5m0NK5Nj0
300A5nnnJ5K0K0NJ5K5M0K0J0J0j0j0j0j0%j0j0j5NN%NnnnJ0L0L0%l5l0j5K0j0k0k5j5NK5L0
297A05M0K0j0j5j0l0k5j0j0j0k5%K5K0J0J0J5nl5l5k0NJ0J0%J0J0J0NJ0%j0j5m0l5nJ5K0J5
295B0j0nnNJ0K0J5J5J0J0J0Nj5j0j5nnk0%%K0J5J5J0NK0J0J0j0j5j0l0k5%J5J5J0%n%NJ0J0
292A05K0%j0l0m5m5l0j5K5K0L0L0N%J5J0N%%NJ0J0%nj5j5N%K5K0L5J5j0k5j5j5j0j0%J5Nj0
289A05l0l5%nJ0J5J0J5%NNj5l0l5nJ5K5J5J5J5NNJ0j0j0j0j0j0%nN%nj0%n%nNNJ0NJ5J5J0
286A05j0j5j5%K0J0j0j0j0j5j5nK0%Nj5j0k0%J0J0j0j0nNL0Nnk5l5j5NM0M0K5k0k0NK5K0N
283I0j0j0nK0K5Nk0j5%%nj0j5Nnj0%%J0K0L0L0Nk5l5j0NNj0j5j0j0j0n%NNj0%%%K5J0j0%%
280D0J5J5%%j0nn%%%j0j0nJ5NNj5j0%%N%k0%%J0NNj0NN%%NNJ0%%j0%nK0J0nl0k5l0nn%j0j5
276f0j0J5L5L0M5M0L0N%Nj5j5k5k5k5j0%nk0k0%j0N%N%%NNNNK0K5K5J0nk0k0%K0NJ0J0L0M5
273A50M5L0j0l0l0k5nj5N%Nj0nk0k0nK0K0%k0k0n%%%j5j5%%J0j0j0j0%%NJ0J0J0%%nn%K0N
270E5Nnn%k0j5%NJ0J0NK0J5J5%nk5j5k0J0K5L0J0l0l0j0NK5K0K0k0m5m0nJ5J5J5%%%k0l0j0
267b0NK5M0L5M5K5J5K0J5K0%j5%%J0J0j5j0l5l5l0l0k0nj0Nn%%nj0NJ0J0k0j0j0j0NNnj0j0
264a5N%%nj0%NK5K5J5nj5j5nj0k0%J5L0L0%N%%%k0k5%L0L5M0J0J0K5K5J5k0n0n0m0m5l0k0
261e5%K0K0J0K0nj5k0k0nJ0J5K0K0NJ0J5L5J5%J0J0j5l5l0j5J5J0j0j5j0j5J0K5%NNNNJ0n
259E5J5J5J5Nj0j0j0J0L0J0k0l0j5j5k0nj0L0K5J0NNk0j0K0K5K5Nk0n%k0l5l0j0nJ5J5J0N
256E0%J0Nj0j0k5nnK0M5N0M5L0nj0NJ0j0j0k5k5k5k0j0j0nN%%J0J0%nj0NJ0NnK0J0k0%j0J5
253A00J0n%J0j0j0j0k0j5j0%k0k0k5%%%j5j5%%NNJ0J5NJ0J0NNNj0%NNJ0j5k5l0NK0K5K0L0
250F0%%k0k0nk0k5nj0K0K5K0K0J5NNnk0j5j0k0nJ5K5M0K5L5L0Nk5l5m0l5m5l5l0j0L0L5K5
247@L5L0L0J0J0J0J5Nk0k0j0j0NN%k0k5k0NNk0l5j5%J5J0K0K5J0K5K0K0J5Nnn%%N%j0j5N%
244A10NNJ0j0nj5NJ5nj0k0J5J5%%%Nn%J0N%n%K0J5%%nk5l5m5l5k5l0J0L0M0K0j5l0l0k5nK0
241b5J0J0J0NJ5J5J0J5%%NN%%N%j0j0j0j0k0j5j5J0NK5K0J0J5K0L0Nj5k5j5j0j0j0k0k0j0
238eJ0J5J5nnJ5J0J0J0nj5%nJ0Nj0J0%%%N%%j0j5NNnnnnJ0j5NK0J5%%%n%k0k0j0nj0j0NNM5
235D0M0J5j5k5l0nj0NNnn%nnnj0J0J0Nj0j5k0k5l0j0L5O5M5J0nl0j0n%%L5L5L0J5nnj5j0%
232H5nj0j0J5J0K0%J0j0k5k0J0J5nnj0j0%nJ0J0NJ0%%%%%%%J0Nj0j0nJ0J0%%%%j0j5nn%nj0
229D5j5j5k0%nNk0j0j5J5M0M0K0NJ0j0l0k5NL0J0j0j0%K0K0J5K0J5Nk0l5j5J5J5%J0k0k0l0
226C5l0k0%L0L0K0NN%K0%j0j0%%%Nj0nnj0%j0nnnn%K0J0J5%k0j5j0NJ0%Nk0j0nj0k5j0NL0
223eJ5j5l0l5J0M0N0M5L5j0m0l5%%nk0j5K0L5L5K5K0J5n%k5nJ5J5J0nnj5k0k0j5k0J0J5K0
220H5K5L0%k5j0nN%J5J0K0K5K5Nj0j5J0N%k0k5k0nnk5k0l0k5m5l5%L0L5L5K0j0l0j0%nnnj5
217b0j5j5K0M5M5J5J0K0K0nk5k0k0j5j0nn%%j0j0NNJ0J5J0J0J0K0K0%nj0j0J0J5J0k0k0j0
214F5J0nnnJ5%k5%%J0N%nN%J5J5j5j0j0k0J0K0K5K5Nj0j0j5k5k5l0nJ0J0J0j0j0j0NJ0nk0
211ej0%j0J5J0J0J0L5M5L0J0j0nj0%%J5J0J0J0j0k5m0l5j0K5K0%%J0J5j0NJ0%Nj5k0k5nK5
209H0M5K0Nk0%%nNNj0j0l0j0K0J5j5j0j0J0J0j5j5n%j0nnnnnnj0j0%nJ0j0%nnnJ5j0j0Nn%
205b5%%%%nJ5K0J5K5K5J0j5k0k5j5k5nK0J5K0J0J0%%%j5k5nNJ0%j0j0NNJ5nJ5K5NK5K5K0n
202A30k5l0%Nk0k5nj0nnJ5L5L0J5nn%nn%%%j0j0%%%%j0j5nK5J5K0nk5k5%K0J5%k5m0l5NL5
199A5O5M5J5k0k5%j0j0j0nN%J0j5nJ5%Nl5l5j5NJ5J0K0K0j5j0j5j0NNJ0J0J0J0L5L0Nk0k5
197H5k0l5l0j0j0L0L0J0J0j5j0K0K0J0K0j0j0j0nJ5J5L0L0%l5m0k0K0K0J0J0N%K0K0nnl0l0
194A00l0k5j5j5nn%%J0J5NNj0j0m0m0k0J0K0%nj0J0J0NN%NJ5J5NNJ0NJ0J0k0k0k5k5J0J0K0
191eK5%NK0K0J0J5j5j5k0J0K5%j5m0k5j0K0J5j0nnnK0K5j0n%%J5K0%N%Nk5k5J0L0M5L0Nj5
188A25n0m0m5k5j0L0M0M0J0j5j5k0k0k5j5J0K0K0K5K0L0%j5Nn%NJ0L0J0Nj0j5l5k5k0%K0L0
185H0K5J0J0%j0j0J0J0J0nk5j0j5j0j0%%j0j0%%%%j0j0%%nnj5j0j5%K5K5L0K5L0K5J5k0k0
183A05l0j5j5j5j5NK0L0L0NJ0k5l0k0%J0j0j0nNNj0j0%Nnnn%%%j0J0%%%%NL0J0J5%%K0K0J0
179A15j0J5J5J0Nj0j5%nJ0j0j5k0%j0j5%%nj5j0J0J0%%j0J0NNJ0J5J0j5k5nK0K5J0j0k0j5
177F0k0j5NNn%NN%%j0J0J0J0%k0NNN%n%%NJ0Nnj0nj0k0k0Nk0k0j5L5L0M0K0j0j0nnJ5J0N%
173G5j0%J0K5J0J5nk5nJ5J5j0NNK0Nk5m5l5k0J0J5n%%K0%%J5K0J5J0j5k0k5l0j0J0%J0L0L0
170A00M0M0Nl0m0n0k0nnnJ0J0%j5l0l0j5NK0K0%N%%nn%K0J5K0NJ0j0k0j0%J0J0%%k0K0J5J0
167G5%k0k0j5nM5K5J0nnNJ0J5J5nk5j5%J0j5j5nj0J5L5L0nk0k5k0j5j5%L5K0%j0j0%%%%%J0
164G5j0nj5j5j5j0K0K5K5K0%%nk0l0l0l5nJ5J0%NJ0K0%J0%J0Nl0l0j5NK0K0Nnnj5NJ0K0J5
162E5J0%%J0J0NJ0N%j0m5l0k5%J5NJ5K0NJ0K0L0Nn%J5M5L0K0Nj5l0m5l0m5l0m0m0l5k0%J5
159h5Nj5k0%L5N5N5P5M5K5J0nk5k0j0j5j5k0j5k0j5nj0J5J0j0j0J0NJ0J0j0nN%NNnnK0K0N
156H5N%NK0j0j5l0%%j5j0n%j5j0k5nj0%J0%NJ0J0J0%NJ0NJ0J0J0%j0J5L5J5l0m5l5%J0NNN
153C0NN%%J0NNj5j5%J0nj5j0J0J5%NJ5J5J5j0k5k5j5NK5K5K0J5J5J5J0K0NNj5j5nnnnj5k0
150H5j5J0L0L0j0l0l0NK5L0NN%nj0n%K0K0%nk5j5j5j5k0j5k0j0J0K0M5L0N%%j0j5k5k5l5j5
147EK0M0N5K0k5k5k5k5k0%L5L0J5k0m5m0k5k5%n%K5L5J0K5K5NJ0j0J0K5K5J5K0K0j0j5j5k5
144A15k5k5%J0J0J0j0j5J0J0J0j0j0J0J0nj0j0j0k5l0%N0O5M5%k0nnNj5nnj0nj0j0j5N%k5
141E0NNK5L0NJ0J5J5j0k5k0l0j5k0l0j0J5J5J0J0NK5J5J0J5J5K5K0j0l0l0j0j5J0%m0k0%N
139D0j0k0J0K5K0J0l0m0l5nK5L0L0L0L0K0%l5l0l5l0l0j0K5K0J5J5K5K0J5k5k5k5J0J5J5j0
136E0j5%L0J0%k0%K0J5nj0NJ5J0NNJ0NJ0J0k0j5l5l0j0J5K0K0%k5k0nJ5L5L0J5%%%%J0NNj0
133A50m5m0l5%J0K5L5L0J0j0j5m5k0k0%nnj0j0J0%%nj0J0NJ0NJ5J0%NJ0J0J0J0J0J0K0Nk0
130A20j5NK0K0%j0j5nnJ0J0J0J0nj0j5k0k0k0k0k0k0k0j0%J0J0NN%Nnj0%K0J0J0J0k5%K0K0
128F0J5j5%J5L0J0j0j5k0j5%Nj0nnNK0%J0%nj0j0j0j5j5j5k0%nnj0n%%j0j0J0%K0K0NJ0J0
125ENNj0l5l5k5k5j0j0J0J0J5K0J0K0K5%%j5j5nj5nj0j0J0L0M5L5K0nk0j0%J0J5NJ0J0nK0
122G0nK0J0j0k0NNK0L0J5K5J5nk5k0n%j0n%n%%j0%NNJ0k0%J5NK5L0J5K0j0nj0l0l0nj0j0k0
119G5j0j5j5NK0K5K0Nj5m0k5NNJ0j5nK0Nj5k5k5l0nNNK0K0K0n%K0J0J5K0j5j0nJ0J5N%J0j5
116H0nj0NNJ0NNk0%L0N5L5%j5j0j0nj0N%%%nnk5k0l0k5j0J0K5K0J0Nj0j0n%%J0%%J0j0J0J0
113A05Nj0nj0J0J0j0j0nJ5K5K0K0J0L5L0K5nj0j0k5k5j5k0j0k5k0k0j5j0l0k5k0nK5K0K5K5
110F5J5L5K0K5nk5k0k0j5j5j5j5k0%J0J0J5j0N%j5j5%%K0K0J5%k5k0j0J5L5L0L0J0k0j5%j5
107H0j0j0nj0m0k5nL0M5M0K0%j0j0j5j0J0J0J5nj0J0J0j0k0j5l0j0J0L5L0J5nj0j5j5k5k0
105B0J5L0K5N%k5l0l0nK5M0M5J5nk0k5k0k0%J0%k0k0NJ5J5J0J0%j0%%NJ0N%%%NNnk0l0k5j5
102a0j5k0j5j0K5N5P5O5L0NJ0%Nk0n0l0l0k0nN%J5J0L0Nk5k0j0K0J0J5N%j0j0j0J0J0%j0j5
99G0j0J5K0K5K0K0%Nj5j5j0j5k5k5nnJ0j0NK5n%NK5NN%nK5n%Nn%n%j5j5j0K0K0J5%nn%J5L0
96A75%Nj0j0J5J0nnl5k5j5NJ5nnnj0k0j0j5J0K5L0K5NN%Nj5j5k0k0NN%j0j5j0J0J0nj0J0J0
93H5NNJ0j5j5j0n%%%J5J0K5K0K5N%j5l0j5nK0K0J5K0K0J0J0j0j0j0j0j0j0nnj5l0%L5L0nl0
90A25j0J0J5j0n%%%%K0K5Nj5k0%j0%J0NJ5K0j5l5k0k0j5NK5M5M0K5J0k0j0j0j5j5k5k5j0j0
87H5nnj0nN%j0j5k0k5k0n%K5K0K5%NJ0L0J0J0J0J0NJ0nnk0NNJ0%%%%%%%Nj5j5j0%J0NJ0NK0
84A45J5J5nk0k0l0l0%%NK5M0M0J5%%K5Nk5m5m0m0k0N%J5K0%J0j0l0j5j0%%%J0j0k5nK0M5M0
81A15K5L0L0%k0k0j0j5j0j5k5k0n%NJ0NK5nk5j0n%k0l0nk0%J5J5K0%NNJ0L0K5K0%k5l0NK5
78A05K5%%%Nj5j5K0J5Nl0k0J5j0j0nj0j5j5nJ5J0%j5j5j0J5J0J0NJ0J0j0nj0J0NJ0J0%k0j0
75F5%J5J0j5j0J0J0j0nnk0j5j5J5j0j5j0J0N%k5m0m5l0NK0M5K5L0K0K0K0K0K0%j0j0k5k0%
72C0%%NJ0L0K5Nk0l5l0n%Nnk0j0j5J0J0%Nj0j0%J5J5J5j5%K5K0J0NNNJ0J0NJ0j5Nk0j5j0j0
69D5j0nj5j0NN%N%j5%nK0K5nk0J0K5M5J5j5k0j5J0L0NNj0nnnn%n%%J0j0nj0J0NN%nn%%N%n
66G5%J0J0J0J0J0j0k0nK0K0K0%j0%j0nj0nnn%k0j5j5%%%%j5j5j0NJ0J5nnNNK5NNj5j5NJ5J5
62H0%nNNn%%NJ0NNk0N%NNN%J0%j5NJ0J0%k0%nNJ0J5J5Nk5m0%K0K5NJ0Nj0%NNJ0j0j0j0nj0
59A15nj5j5nnj0j0j5j5J0k5k0%J0J0j0k5n%J5nNK5K5L0%k0l0l5j0NNL0K0K0j0nnnJ0J5K0K5
56I0%k5k0nK0M5K5J5nj5j5j0Nj0l0k0N%NNNNnnJ0K5N%j0J5J5K0j0j0j0J5%k0k0k0k5k0j5k0
53a5j0J0K0K5K0J5%%%%J0NK5K5L5J5j0nk5l0k5j0%%j0j0k0k0j0K5L5L5K0j5l0k0j5K0L5J0
50A05j5j5%%NK5K0N%k0NJ0NNk0j5j0j0j5j0j5j0J0L0M0K0%j5n%k0m0l0j0%K0K0K5J0K0K0n
47A20j5j5%Nj5j0j0j0j5j5j0%NJ0nK0%J5J0%nj0nj0j5l0j0K5NNnJ5K5J0N%J0%NL0NJ0NN%k0
44A15j5n%k0j5nj5j0j0j5Nj0j5j0nJ5J0K0K5K0Nnj5j5j0J5J5K5J5K0Nj0l5j5nJ0J5nj0k0j5
42B5Nj0k5k0NJ5J0NJ0J0K0J5nj5l5j5j0%K5K5Nj0k0j0j5j5NJ0J0%N%NNJ0J0j5k0k0k0N%K0
39b0K5K5K5Nj0j5N%NNNNNJ0J0K0nnj0k5l0j5J0NK0J5K0%k0j5k0n%nJ5J0Nj0nJ5NN%%NJ0J0
35H5J0%nnj0j0J0%Nj5j0%Nj0j0%%nn%nNK0%%%NJ0J0j0J0J5K0nnj5j0j0nj0J5M0M0K0nnn%J0
32A60%Nk5k0nj0j0k0j0j5nnNK0J0J0J0j5j5j5J0j0j5j5%j0k5l0k5nJ5J5K0J5NJ0J5J5K0K0
29G5%NNNNJ0%N%NJ0J5k0k5j0J0%%k0%%%j0j0j0J0NN%nj0j5NK5K5K5%%l5l0l0%J0J0J5J0L0
26I5K0N%Nj0l5l0l0j0%l0j5NJ5K0j0j0J0J0K5j0j5NK0K0%k0k0nK0K0NNn%j0nnK0J5%nj0nJ5
23F0%k0%N%%J0J0K5K5%k0l5k0N%J5J0J5K0%%j0nNK5%N%%NNJ5J0j5l0n0k0%%j0j0n%nnj5k0
20b5j0nNJ0L5L5L0NnJ0M0L5J0k0n0l5k5%J0J0%%%%NJ0%NN%%nNJ0j0k0n0n0k0%L0K5J0J5n%
17B0NNJ0J5J5J5%%j0%k5k0nnj5j5NL5L5J5%j5j5k0%nNNj0nJ0J0j5j5J0K5L0L5NNL0K5NNj5
14A70j5k5l0k0%%K0K0J5nk0l5k0J5L5K0Nk0k5%%%Nnj0NNj0%nnK0nj5j0J5nnj0j0%n%J0J0%
10E5NNJ5N%NNJ5J5NNK5%NNK0K0nk5l0l5l5l5j5K0L5L0NNNNnj0NN%j5k0k0j5j0%%k0l5n0l0
7h5nJ5M0M0L5M0J5j0k0j5j0nj0j0J0J0J5j0%nJ5J5NN%%J0J0J0n%K5J0j0k0k5l0l5k5n%Nk0
4c0k0nJ0M0M0M0M0J5nl5l5j5%K5K5J5nnK0J0J5j0n%NNNj0j0j0l5j0j0j5j0nJ5K5L0NNj0j0
1H5k5l0j5NJ5J5J5K5J5%j0j0n%n%NN%%nj0NK5nnj0J5J0K0%k0k5nJ0K5N%nnj0j0%K0J0J0%k0
-2A05k5%J5J0%%nnJ0j0%%NJ0nj0%nJ0L0K0K5%k0j0J0N%%NNj0l5l0k0Nj5j5l0k5%%J0L5K5L0
-5I5%j5j5%J0%j5j5nK0J0J5J0NL0L5J5k0j0n%%k5k5N%J5j0k5k0k5k5nJ5L0K5J0J0%l0k0nJ5
-8E5L0M0J0j0l5k0J5K5L0J0J5n%k5k0m0l5j0K0M5L0%NNj5j5NL5L5L5K0k0k0k5nj0j0NJ0J0
-11A70N%%k5k0j5%j0J0%k0j0j5NJ0J0NJ5%j5%J0L0n%j5l5l5j5N%%J5J0%j0j0J0L0J0J0j5l0
-14F0nnNN%NJ0J0NNJ0J0J5K0L5M0K5%j5l5n0l0j5%K0K0J5j0k5%J0J5nk0j0J0L5J5Nk0NNJ5
-17A85K0nnj5k0NJ0j5l0l0l5k0k5%K0J0Nj0NJ5J0J0%%J0K0%%J5K0K0%%nnj0j0j0j0Nk0%%J0
-20A15K5L0J0nnj0J5Nl0k5j0%J0j5l5k5l0j0J0J0L5L0L5K0%j5j0k0j5j0j0l5j5%K0%k0nn%
-22A0NJ5K0J0J5j0l0k5j5j0l0k0k0%%%K0L0N5N5J5N%nk5j0j5j0J0nJ5Nj5J0NN%nj0j5%%Nj5
-25B0j5l0%%%nnj0j5%K0K5%k5NK5K0K0K0Nj5j0NK0K0J0k0k0k0nn%k0j5j0J0J0NJ0j0j0nJ5
-28eJ5J0K0%nK0%%k0k0k5nnnJ0NJ5%j0j0J0K5K0Nj5l5l0j0%K0L5N0L5%j0j0j5j0NNj0k0k0
-31A0%%%%NNNJ0NJ0j0%nj5k5k0j0k0NNL0K5NJ5J0K0K5K0%j5j0n%%%%nj0j0k0j5%%j0k0%nj5
-34c5j5j5NJ5J0%%J0J0J0J0j5j5%J5J0nk0NNK5K0K0J5K5K5Nl0l0k0k0m5m5k5NK0J5J0j5%J5
-37d5J5K0%%J5j0j5j5K0J0K0%N%J0J0NNNNj0nn%%%J0J0J0J5J5K0J0nk5l0m0k0nNK0J5J5nk5
-40C0k0%%j0j0j5J0Nj5k0%NNj5j0NNNj0j0NN%j0j5%n%nK0L5L5L0K0%k0l5l0k0K0L5K5nj5k0
-43a5K5K5K0%k0k0l0l0%L0M5K5n%j0K5L0K0N%k0k0l5l5j5J0j0%j0nNj0j5J0N%J0j0N%L0L5
-46D5K5J0j5j5k0j5j0J5L0K5Nj5k5k0j5J0J5%nnJ0J0j0j5j0j5nnNK5K5K5Nj0k5k5k0%K0J5
-49B0J5n%nNj0k0nJ0K5J5J5%l0j0J0K0%%%NN%Nj0J0J0K0j5j5%Nk0k0j0j0j0j0NJ0nnk5nJ0
-52b5NK5%k0k0j5NNNk5%%J5K0K0L5L0J0j0j0J0K0J5j5j5k0k5%j0J0K5J5J0J0J0J0NK0nk0k0
-55H0nK0J5n%%J0J5k0j5k0j5k0j0k5j0J0J0K0K0J0j0Nk0k0j5j0j0%J0L5N5M0K5nnl5m0k5j0
-57C0J0J5J0J5%Nj0j0j5Nnj0%J0J0K5K0%j0n%%nK0j0j0j0j0J5nj0j5k0%%%k0k0nK0K0K5J5
-60F5K5L5M0K0Nj0k5k0j5k5k5j5j5j0nnJ0J5J5k0j5j5j5j0j5nJ0NNJ5K0L0L5J5j5k5NJ0J0
-63H5K0K5nl0m5k0NJ0L0L0%m0l5k0j0j5k0%nnj5j5NJ0K5M5L0L0J5nnK0j0%NJ0J0k0m0m0j0
-66@J0J5J5J0J0j0j0j5j5%k0k0%nj0j0K0J0J0j0j5J5K0J0L5K0K0J0J0J5j0k0k0j5j5n%%%J0
-69D0J0J0%NJ0%J0j5j0%nn%NJ0%j5NN%Nl5l0m5k0J0L0L5L5NJ0nnj5j5J0K0L5M0L0J5j0l0l5
-72I5l5m0l5l0NK0K0NNn%%K0J5J5j0nj5j0n%nj0k0%J0j5j5j0nnnj0J5J0J0L5K0K5J0J0J0J5
-74H0NN%J5K0nj5j0j5j5j5j5j5j5NJ0%%k0nJ5J0J5nj0j5j5j5nK0NJ0nnK0Nj0NnJ5j0m0k0k0
-77f5NJ0NK0K0K5nk0k5k5NK0K0nj0nJ5L5L5L5J0J5%k0j0j0%%nk0j0l0nK0J5J5l0n0nn%%%n
-80d0J5L0L0NNNj0%%%j5j5j0J5J5J0%j5j0j0J5K0%Nn%J0NJ0j5J0NK0K0%%J0J5J0k5l5l0k5
-83B5k0l5%K0K0J5nj5k0l5j0NJ0J5nNNJ5J5%%J5j0%%NJ0nK0Nj0nj0NK5NN%n%%NNn%nnN%nj0
-87D0k5m0m5nK5M5K5L0J0NNNK0K5nnj5J0J5k0k5k0NK5NN%Nnj0K0J0J0j5j0nj0j0%n%n%j5j0
-90D0nj0J0%%J0J0K0%%%J0J0%l0j0N%%N%%k5l0j0J0NJ5K0j5j5J0J0%%n%j5l0n%j5j5NK5K0
-93EJ0J5J5J5J0L0L0J5%nnj5m0l0k5j5J0%K0K0K5Nl0j5k0l0l0j0J0K0K0K5J0k0k5k0%K0J5
-96A0K0K0Nj0l0k5nK0L0L0K0K0J0J0%%k0m0k5k0j0J0j0j0j0j0K5K5M5K0K0J5J0j5nnJ0K5j0
-98A40k5m0m5j5J5K0J5%nk0j5j5J0nk0j5NJ5J0%nNJ0Nj0j0J5J0J0j0j0%NN%J0J0j0nn%%nJ0
-101C5J0Nl0j0j0J0NJ0N%k0j0J0J0J5N%N%K0Nn%K0%NNj0K0J0j0K0K0%j5k5k5j0J0Nj0k5k0
-104C0NK5K5K5J0J0nj0J5J0J0J5k5m0k0k0j0j5k5nJ5nj0l0k5nK0K0K5Nj0j0nnJ5J5J0J5J0
-107E0j5j5j0NL5L0%k0nJ0J5j0l0j0j0j0J5J5K0Nk5j0J0J5J0%N%NJ0K0%j5n%%L0J0NnnN%n
-110A20nj0j0%%K0nj5j0l0n%J0K0K5%j0l5l0l0j0%%%%J5N%nNJ0K0K0K0K5NN%n%nNNj0%j0j0
-113H5NNj5j5nJ5NNNN%n%K5%k0l0k5m5m0j0J0L0J0J0j5k0%L0L0J5%NJ0J0J0J0J0%Nnk5j5%
-116F0%%nj0J0N%%%%j0j0j0j5%NJ0J0K0K0NNj5j0l0k5nK0N0M5K0j0k5k0j5j0j5j5NK5J0k0
-119E0l5l5k5k0K0J5J5j0j5J5J5M0K5K5n%j5j5nnk0j5j0j0%%k5k5nj0K5K0L5M0K5K0k0k0l5
-122Em0j0j0K0K0K0K0K5J5j5j5j5j5%%l0k5nnK0J5K0K5J0k5k0%J0J0K5K5J0J0l0l0j5j5J5
-124@J5J0J5j0l5m0k5J5J0J0J0L0K5L0K5M0K5%k0k0k5j0j0J0K5J5K0k0j5j0k5l0k5k0%J5N
-127A0%k5l5nL0J0J5J0K5K5j0j5k5j5j5NJ0J5J0J0L0L5%n%%j0j0NJ0NNNNk5n0l5j0%K5K5N
-130D0J0%L0K5N%%%J5J5j0nj0%j0l0n0k0N%nj0nj0j0j0%Nj0j0J5K0K0N%%j5k0%%j5j5nnnn
-133h0%%nn%%J0J5J0%nNK0J5NNNJ0J5K0J0j0j5j5%%%nj0j5nnNJ0j5j5J0J0K0K0K0K0%k0k0
-136A5k0j5j5K0K0K5K0J5J0nnj5j5nj0K0J5J0nl0k5l5l0nJ5M5M5K0NnnNj5j5j0j5j0j5j5k0
-139e5nNJ0NNJ0NnJ5J5J5Nj5nNJ5J5nn%%l5j0%K0J5J0%nnK0J0%J0%nnj5j5J0J0%NN%J5nN%
-142F5J5J0%%%nK5%n%j0%NNj0nk5%NNNJ0j5j5n%n%nn%nN%J0J0%nJ0J0Nk0j5j5k5k0j5NK0K5
-145B0NNNK5J5J0K5K0K5j0l0l0J0K5%j5l5l0J0L0L0J5%NNj0l0j0%K0K0nnk0%NN%%%J5J5L0
-148A65J5nn%%j0j5N%j0j5j5j5j0nj5j0j0j5%NNK0J5L0J0l0m5m5l0nNL0L0L5NJ0J0J5Nl0j0
-151F5NNJ0nj0N%%NK5K0K5Nnk5l0nn%%%k5n0m0k5nJ5K0K5L0L0J5nj5j5J0L5L0%j5j0NJ0J5
-154A20nk0NK5Nj0nNK5K0%l5l0n0m5l0nK5K5L5J5%k0j0j0J0J0NJ0k0k0k0j5k0j5J0J5J5J0
-157Ennj5j0j0j0l0NJ0Nj0j0%J5N%K5K5L5J5J0J0%J5J0NJ0NJ0J0j0nnj0J0J0j0k0l5j0nnj5
-160A5j0k0j5nj0%%J0J0j5j5J0J0K0K5L0J0J0Nj5k0m5m5j5%K0K0J0J5J5NNNNK5K5Nk0k5j5
-162B0%J0Nj5j5J0L5J5J5j5nn%j5J0%Nj0nj5j5NNj0nj5%K5K5K5%j5j5j5k0N%N%J0J0N%j0j0
-165A5J5L5L0J0%j0l0k5k0nJ5J0J5J0K0J5Nk0%K0J5n%%NL0J0J0J0j0j5j5j0nJ5j0k5k0%J0
-168I5J0j0k0%K0n%n%nNNnj0j0J0%%%%J0j0j5j5k5k5l0j0K0M5L0J5%n%%K5K5J0nk5k0k0k0
-171C0j0NL0nj5j5%%%%K0K0%k0j0NJ5K0j0j5nL0L0J5k0k0nn%%K0J5nl0l0j5J0K5K0%k0k5N
-174C5%N%j0j0J0NJ5J5J5J5nk5k0n%%NN%%N%%%%k0m0m0m5j0%K5K5K5J5n%NJ5J0%K5J0J0nK0
-177G5K5nj5j5n%%%nnj0nNj0k0J0J5L5L5L0J0k0k0k0k0j0k5k5N%K0J0K0K0%NJ0J0J5J0nnn
-180A15nJ5J0j5k0j5j0NJ0NJ0j5j5j5j0J0N%nnnnn%N%%n%nj0NJ0j0nN%J0J0J0NJ0NJ0J0J0
-183A10J5%%l0l0j5k5k0l0k0k5J5J5NNK5K5M5M5J0J0nj0J0NJ0Nk0k0k5NJ5J0n%j0j5j0j0n
-186E5nJ5J5K0J5%nnj0J0J0Nk5m5m5j5j5NNJ0J5L0K5J5k0l5j5J0J0%Nk5k5j0j5%NJ5K0K5K5
-189E0NNK5L5K0nk0k5nj0j0nl0k5nn%NNNj5j0L5L5L0L5J0J0nnk5l0nnj0j5k0k5NN%NJ5J5J5
-192E5k5k5k5nnJ5K0K5L5J0k5l0k5NNK5K5NNnj0j5j5j5j5nj0K0K5M5N0K5j0l5l5k0j5%N%%
-195C0%n%nNNnn%%%N%N%%n%n%k0j5J0J0%NJ0J0M0L5j0j0k0k5J5J0J0k5k0NJ0J0nnN%J0%%%
-198F0J0J0N%N%N%k0k5k0k5N%%%n%%nn%j0j5l0m0%%%%J0NM0M0J0k0j0j0k5k0j0L0K5K0K0J5
-201B0J5J5nnk0j5%M0K5L0j5j0l0l0j0j0K5L0K0K0n%j0j0j5k0j0nnnk5k0J5J5J0J0j5%J0L0
-204C5L0J5j0j0k0k5l0l0j0%K5K5L5J0%nJ5J0J0J5%N%K0Nj0l0n5j5k0j0j5j5NJ5K0J5J5Nj5
-207EN%j0j0k0k5J0NJ5j0%K5J5J0J0j0nn%%nnj5NJ0J0J0j0j0J0K5J0k0j0J0L5K5nj5NNNj0
-210F5j0%n%%j0j0nJ0J5J5j0l0nK0J0j5j5%J5%j0n%%%%nj0N%K5N%%%K0J5j0nj0NJ0nj0j5j5
-213B0J0J0K0%j5j5k0%nj0n0k5nK0L0K0K0J5K0K0L5K0k0m5m0k0N%%J5J0J0NN%J0J0NNNj0n
-216F0j0j0J0NN%nnj0j0NNJ5J5J0j0nJ5J5J0J0NJ0k0l5j5J5L0J5j0nnN%%%j0nj5k5j5j0j5
-219A0nj0J5J0J5K0K0NNk5k0NN0O5M5L0J0j0k5l0l5m0m0k5j0J0j5%%K0J5Nl0k5J0J0J0l5j0
-221eJ0NJ0J0NJ0L0K5Nj5nj0N%nJ0j5j5J0J0j5j0k0k0%K5J0N%%NNNNNJ0J0Nj5J0J0J5%%n%
-224A15j0j0J0J0nnJ0j5%%n%%j0%k0l0j0N%%n%%n%%N%K0Nj5k5%J0K0J5J5nk5m5m5k0k0j0K0
-228h0L0N5L0L0K0%%k5m0j5nL0N0N0J5j5l5l5j5l5k0J0K5J0N%K5K0J0NN%N%j5l0n5l5nn%n
-230d0%Nj0j0J0J5K5K5J0%K0K5L0J0k0k0nJ5J0j5nj0nnj0nj0j0nnJ0%J0J0nnnnJ0J0%%%%K0
-234F0J5K0J5J5J0K5K0Nj0k5J5K0%j5j5k0j5l5j0K5K5J0J0l0l0k5l0nj0K5K0L0J0J5J0%k0
-236A05k5k0j0J0J5j0%%NN%k0j0j0l0k0%%K0K0K0J5Nj5l0j0j5K5J0%%N%K0NJ0nn%N%NNJ0J0
-239I5j5%%%K0n%%%K5K0Nk5n0k0%K0Nj5l0k5J5L0K5%NK5K5J0n%j0j0j0nnnnj0nk0j5j5nn%
-242A0NN%%%NNL5L5K5J0j5k0nj0%%j0nk0%%Nj5k0j5NL0K0K5K5L0Nnk0k5%nk5l0j5K0K0j0j5
-245C5j5K0K0NJ0NJ0J0K5%%j0k5k0N%j0l5k0nK0K0J5J5%k0j0j0NK5J5nnj0J0N%%nnNN%%j0
-248F5k5k0%%nk5l0nK0L0L0K0K0NNj0j5l0l5k0nn%J0J0j0j0J5J5J0j0k0k5k0l0J0%J0%J0%
-251g0nnJ5J5J5J5nJ0K0J5J5nk5k5j5j5NM0M5N0L0j5l0l0%K0J0J0K0K0J5nk0l0k5k0NNnn%
-254D0nNNNJ0nJ0M0K0j0j0k0k0j5k0j0NJ0j5k5k5j5J5M0M0K0nj5k5NJ0k5k0k0J0%NnnN%NN
-257en%J5M0P0J5%k5j5j5j5k0J0K5L0Nk5k0%nk0l5m0k0nnK0M0L5J5n%L0L0K5%j0j0k0k0k0
-260D5nJ5K0K0J0j0j0j5j0j0J5K0%k0j5j0j0N%nnnnnnnnk0j5N%K5K5J5K0J5K5K0K0%%l0n0
-263E0m0k5j0NN%%%K5J0nnJ0K5J5j5l5l5%J5K5L0%%l0k5k5%K0K5M0J5NNk0k5k5k5k5k5j0J0
-265g0J5K0J0J0j0l0nj0J0%J5L0K0K0J0NK0L5L0J5k0m0l5%J5J0j0l5j5j0Nk0k0k0k5j0J0N
-268g5NJ0j5j5%NK5M0L0L0J0j0N%N%NJ0j0n%%J0j0l0k5j5%J5M5N5L5%k0J5J0nj5k0%NNJ0J0
-271A25nk0k0j5%K0J0j0k0j5nJ5NJ5j5l5j5J5J0nj5j5J0J5J5J5NK5J5j0l0n0j0j0NJ0%k0j5
-274b5NJ5J5nj5j0J0K0%j0J0K5K5J5K0NJ0J0J0NNj0nl0l5l0nNNN%j5j5%K0K0K0NJ0nk0m0j5
-277Ej0nNJ0J0J5K0%j0l0j5j0NNK0%n%j5j5NL0L5%j5j5j0J0J0NJ5J0j0j0j5j5nK5M5J0j5l5
-280C5k5%J0K5J5%j0j5j5j0%K0J0nj0j0NJ0nnj0j0%J5J5J0K5J0j0m0k5K0M5M5L0L0%k0l5l5
-282H0j5%K5K0j0j5%n%%nj0m0l5l5j0%K5L5L5K0K5%j0j5j5k0k0j0nNJ0J0j0%%NL0K0NNJ0K5
-285A05K0%j5nnk0k0nJ0K0K0%%k0j0k0k5j5%K0K0nnJ0NK5%nnj0nJ0J5K0%l0k0l5j0NN%nj0
-288El0k5k5nK0M5M5M0M5J5nj5NJ5K0j0m0m0m0j0NK5K5L0J5j5j0j0J0NN%%%nNJ0j5l0l5l0
-291eJ0J0J5j0%%J5J5J0NJ5nl5l0j5%J5J0K0j0NNj0j0%nNj0j5j0j0nJ5K0K5J5L0L0J0%k0j5
-294H0NJ5nk5m0k0J0J0Nk0j0J5NJ0nj0%K0K5L0L0%J0Nnk5k5k0%nN%J0%j0nk0j0J0K0Nnn%j5
-297D0j0J0L0L5K0j0n%J5NJ0j0j0j0j0k5l0j5k0j5k0j0J0J5%nnJ0J0J0%%%J0NJ0j0N%K5K0
-300G5K0J0J0%%Nj0j0%N%k0j0j5NJ0k0k0nK0J0NNJ0%j5k0m0nj0J0K5K5%nj0j0j0j0j0%%L5
-303C0L0K5j0j5j0J0L5L5L0J0nk0%NJ0j5j5j0nj0l0j5k0nnj0j0J0L0J5J5nj0K0K0nnj5%J5
-305I5J0K0j0k0j0k0%%j0NNk5l5m5k0NNJ5J0NN%l5k0k5K5K0NJ0%K0K0J5NNJ0K0J5K5J0j0k5
-308G5j5j0nj5j5j5j5NNJ0L0K5J5%%K0K5n%nJ5NJ5j5j5nnj0j0j0j0%J0%J0j0%%K0K5Nj0j0
-311A05J0NNNnj0%J5K5Nj5j5j0j5j5j5%nk0k5j5%J0J0%%%%NNnn%%%%%%nnj0j5k0l5k0%j0j0
-314a00%M0J5K0J0K0n%nJ5J0NNJ0K5%k0%J5K5M5K0%%J5J5K5K0j0j0l5l0n5k5k0NN%%%%%NN
-317F0%%k0k5k5k5%%%%j0j0%%n%K5K5L5L5K5K0J0Nl5l5l0J0K0%NNj5j0j5j0NNL0L0L5K5N%
-320A45k0k0J5J5k5k5m0m0j0j0K0J0j5j5j0nj0j0j0j0%nNJ0nnJ0%K0K0N%J5J0J0J5nnj5j5
-323eJ0Nj5k0l0l5k0J0K0K0K5K0J0J0J0J0j0j0j0n%N%%J5J0%nj0j5j5K0L0L5K5%%nNJ0j0j0
-326G5NNk0j5k0j5k0%K0M0N0M5K5j0k5k0J0L5Nj0j5j5J0%%j5k0k0j0J0L0L0K0%k0k0k0k5k0
-329F0l0%K0K5Nj5j0l5l0k0k5NNK0K0J0J5K0%NNJ5J5N%J0J5nk0k0j5j0nk0j5j0J5n%NNJ0j5
-332Ej5j5%%k0j5nnK5K0J0j0j0K0J5J5J0j5nj0j0nnnNNnnN%%%L0K5K0K5J0J5L0L0K0J5j0k5
-335A60j0nJ0J0j5k5m0j5k0k5k0k0j0j0%Nk0%%%J0NNN%n%K0L0K0k0k0l0NJ5J5J5J0j0k5J0
-337EJ0%%j0K5J5J5J5K0NNk5l0k0nJ5nk0%N%k5k0%K0M0K0n%j0j5m5m5k5J5NJ0NM0N5K5J5j0
-340G0l0l5k0nN%J0%%j0nJ5J5nnnnnJ0J5%j5nJ5L5nj5j0j5J5J0j0%nNNN%nnJ0J0Nj5j0j0N
-343EK5%NNj0j5j0J5J5nnnj0J0j5j0N%n%%j5k0NK5Nl0k0%K5K5J5K0K0J5K0J5nj0j0J0nj0%
-346G0Nj0%nnNNj0j0k0nJ0%%nNJ0NJ0n%%%j5j0nj0%%nnJ5J5J5nj0K0K0K0nk5l0k0k5k5nj0
-350e5J0L5K0K0K0K5J0nk0j5nJ0J5J5L5J0j0%k0k0j5NJ0J5nk5j0J0NNn%%%%%%%n%NNj0J5n
-353G0%j5j5l0nJ0L5J5%j0j0NJ0nn%nn%%J5NN%nnj0J5J5nnJ0Nj0j0nJ0%nnn%j0J0j0n%n%n
-356B5nj5N%%%j5j0j0j0J0K0J5%m5l0j0J0L0J0J5j0l0k5nJ5J5Nj0j5J0j0j0j0J0NN%l0nj0
-359a15J5M0L5M5L0K5J0j0k0j5nnj0j5k0k5j0J0J5J0J5L0K5K0K0%k0l0j5J0J0N%%J0NNJ0j0
-362G5l5k5NK5K0NNnnj5j5j5j5j5N%NJ5nNNJ0%%%k0k5j5%j0j0%L5K5L0j0j0j0j0j0nj0nk5
-365e5k5j0K0L5M0K5%%%%%nn%n%Nj0n%%J0j0j0m0l0l0NK0K5L0J0Nj5%K5K0J0nj5NK5K5N%j0
-368F0nN%Nj0j5%J0NJ0Nnnj0J5J0K5J5J5J0j0nnNj5nk0j0J0%j0j0j5%nj5%%%J0J5K0K0nnJ5
-371A00J0L5M0K0nk5k5j0J0j0l0l5j5%%J0J5%J0k0j5%%%%J5Nk0k5k0k0l0%K0K0j0j0nJ5J5
-374A0%nj0nnNNK0K0%nJ0J0K5%k0j5k0k0k0k0j5k0NK5L0K5K0K0J5K0J5nl0m5n0l0%J5K0K0
-376eK5%nk0nnJ0NNJ0J5J0K0j0%%J5J5J5J0%%j0j0j5j0j0j5j0j5%n%nNNnnnJ0K5K0J5K0NN
-380I5J0J0k0j0k0NN%nnJ0L5J5j0n5n0k0J5J5NJ5K0K0K5J0%j0j0J5J5j0j0k0J0NJ0NNnnNj5
-382A00n%j0%k0NNJ0j0l0k5k0%K0K5K5Nj0l0l0j5j0nnJ0NJ0K5L5J0%nJ5J0%NN%j0j0j5j0j0
-385D0j0j0j0%%J0J0J0%NNJ0J0n%K5N%%j0%nk5nnj0nNNL0L0L0L0J5nj5j5k0j5%%l0l0l0N%
-388B0%j0j5%nJ5J5NNnJ0J5J5K5%nJ0K5K0Nj5%J5J5J0J0Nj5m0l5m0m5nK5M5L0J0j0j5%NJ0
-391A05j0j5j5N%%%%nJ0j0%%n%J5M0J5nl0l0j5%%%K0K5Nj5%%K0K0K5NNNK0Nk0l5l5k0k0nJ0
-394F5J0%n%nj0l5k5nnk0m0j5J5K0%%K0J0J0NJ5J5NNJ0J0J0N%%j5k0nnj0nj5j5j0%n%j5j5
-398g0j0K5J5n%nJ5J0K0J5J0k5NNJ0J0J0J0%k0k0J5K0%l5l5J5J0J5K0%%k5k0j0nNJ0K0L5L5
-400G5J0k0j5j0nJ0J0J0J5nl0m0j0J5K0%Nj5j5j0j0N%%n%%%%%%j0j0NN%Nj0nJ0J5n%%%NJ0
-404@J0J0%%j0j5K0J5K0nj0j0NJ0nnk0k0j5k0NL0K5N%nj5NNL0NJ0nj0nnK0J5J0J0%%%%n%n
-407G5%K0K0%j5l5k5l0l5J0J0J5%J0J0J0J0j0K0J0nJ0NNNj0j5nl0l0l0j5J0K0J5J0n%K0L0
-409E5Nk0k0%j0%k5j0j0NNNN%K0%%%%j0j0j0J5J5K0J5J5nj0l0k5m0k0%%L0N0L5Nj5k0%J0%
-412B0J0K0L5L0nj5j5j5j5j0nJ0J0J0J0%NNk0l0l0nJ5K5K5%J0J5J5J0nk5k5j0j0k0%J0J5N
-415E0k0J0J5%%NN%%k5k0j0j0j5k0nJ5J0J5J5M0L0nj5l0nnN%%nnJ0%n%nJ5J5j5j0nj0J0J0
-418C0nnnnNNj0nj5J0J0K0J0J5J0j0j5k0nn%%J0J0J5J5K0K5%l0l0l5nj0J5J0K0nn%%%j0J0
-421C0NNNj5j0%J0J0%nN%N%N%nnJ0NNNn%k5nJ0J5NN%j5j0j0J5J5j5j5nJ5J0j0k0%K0K0%j0
[truncated: 8,803,629 more chars]
