# Supplementary material for: Discovery of RNA-binding fragments using biolayer interferometry
Source: RSC Med Chem. 2025 Sep 19;16(11):5629–40. doi: 10.1039/d5md00673b (PMC12483148; doi:10.1039/d5md00673b)
Supplement: MD-016-D5MD00673B-s002 [file MD-016-D5MD00673B-s002.zip › NMR_assay_data/NMR_analysis_of_BLI_hits.xlsx]

## Sheet: BLI Hits (FMN)
ID										CSP		T2								waterLOGSY					Quantification
publication ID	plate ID	RSL-ID	OTAVA ID	SMILES	Molecular weight [g/mol]	MolPort ID	IUPAC name	Date	analysed signal [ppm]	CSP [Hz]	+ FMN CSP [Hz]	Reference 5 ms	Reference 200 ms	Target 5 ms	Target 200 ms	+ FMN 5 ms	+ FMN 200 ms	T2 decay [%]	+FMN T2 decay [%]	Reference	Target	+FMN	LOGSY factor	+FMN LOGSY factor	CSP	CSP + FMN	T2	T2 + FMN	WLOGSY	WLOGSY + FMN	Binding?		competitive?	binding behaviour
1		RSL-023		O=C1NC(C2CNCCC2)=NC(c2cccs2)=C1	261.348	Molport-011-311-292	2-(piperidin-3-yl)-6-(thiophen-2-yl)-3,4-dihydropyrimidin-4-one	20250604	7.85	20.08	6.75	19.17	16.92	21.94	3.59	26.04	11.68	81.4613	49.1813	4906.33	-11545.3	940.146	3.35314	0.808381	1	1	1	0	1	0	1	1	1	competitive binder
29	C1C4	RSL-0129	1121255	O=C1COC2=CC=CN=C2N1	150.137	Molport-001-770-703	2H,3H,4H-pyrido[3,2-b][1,4]oxazin-3-one	20240717	7.9	2.87	1.91	1.77624	1.73436	1.41258	0.55055	1.63075	0.990345	60.0841	37.8041	9.83006	-0.943066	5.88347	1.09594	0.401482	0	0	1	0	1	0	1	1	1	competitive binder
22	AA1C8	RSL-0126	1200751	FC1=CC2=C(C=C1)NC(C)=C2C(O)=O	193.177	Molport-008-490-940	5-fluoro-2-methyl-1H-indole-3-carboxylic acid	20240718	7.68	2.89	10.42	1.97653	1.94548	0.400645	0.040741	0.622509	0.439563	89.6689	28.2615	11.4557	-13.0035	4.99626	2.13511	0.563863	0	1	1	0	1	0	1	1	1	competitive binder
25	AA2F10/15	RSL-0131	1762597	O=C(C1=CC2=C(C=C1)NC=N2)NCC3=CC=CN3	240.266	Molport-008-973-222	N-[(1H-pyrrol-2-yl)methyl]-1H-1,3-benzodiazole-5-carboxamide	20240606	8.35	3.2	2.74	10.5625	8.43292	2.8274	0.639499	4.72892	3.46124	71.6703	8.3234	33.0506	-15.2153	15.6642	1.46036	0.526054	0	0	1	0	1	0	1	1	1	competitive binder
24	AA1D9	RSL-0130	1880478	O=C1N(C2=CC=CC=C2O1)C3CCNC3	240.69	Molport-019-922-312	3-(pyrrolidin-3-yl)-2,3-dihydro-1,3-benzoxazol-2-one hydrochloride	20240718	7.26	7.33	2.34	2.49532	2.35836	0.442943	0.00932464	2.02574	1.42479	97.7726	25.5811	7.41638	-4.65135	3.84146	1.62717	0.48203	1	0	1	0	1	0	1	1	1	competitive binder
23	AA1C11	RSL-0127	1901600	ClC1=CC(N2)=C(C=C1)OC(C)(C)C2=O	211.65	Molport-008-424-157	6-chloro-2,2-dimethyl-3,4-dihydro-2H-1,4-benzoxazin-3-one	20240718	7.03	4.08	4.46	9.70597	8.59602	0.731911	0.175224	1.32349	0.988844	72.9681	15.6377	19.6042	-2.50922	5.47084	1.12799	0.720935	0	0	1	0	1	0	1	1	1	competitive binder
2	A1B2	RSL-0128	7020410137	C12=CC=CC=C1N=C(C3CCNCC3)O2	202.257	Molport-000-679-746	2-(piperidin-4-yl)-1,3-benzoxazole	20250722	7.71	6.78	4.4	1.78191	1.64236	0.554943	0.0262158	1.92693	1.3277	94.8745	25.2431	5.97348	-2.55073	5.47746	1.42701	0.083037	1	0	1	0	1	0	1	1	1	competitive binder
9	A1F6	RSL-0132	7020610180	COC1=CC=C2C(OC3(CC2=O)CCNCC3)=C1	283.75	Molport-008-640-980	7-methoxy-3,4-dihydrospiro[1-benzopyran-2,4'-piperidin]-4-one hydrochloride	20240723	7.8	8.53	8.72	10.8304	10.057	0.439993	0.00777229	4.80815	2.99506	98.0977	32.9184	17.8007	-15.1945	4.8771	1.85359	0.726016	1	1	1	0	1	0	1	1	1	competitive binder
35	E1B8/6	RSL-0149	111070102	Clc1nc2SC=Cn2c1	158.6	Molport-000-146-707	6-chloroimidazo[2,1-b][1,3]thiazole	20240604	7.7	2.07	1.6	18.6742	17.9523	23.8115	13.3426	26.5329	17.3136	41.7125	32.1227	13.9818	9.50676	12.1948	0.320062	0.127809	0	0	0	0	0	0	0	1	0	non-binder
31	C1F3/22	RSL-0165	1119684	CC1=CC2=C(N=CN=C2N3CCNCC3)S1	234.32	Molport-004-968-039	1-{6-methylthieno[2,3-d]pyrimidin-4-yl}piperazine	20240813	8.4	22.45	18.5	11.8012	8.22059	0.0757725	0.000942197	4.11225	1.14873	98.2149	59.8984	24.5887	-12.5035	-12.7154	1.50851	1.51712	1	1	1	0	1	1	1	0	0	non-competitive binder
11	A1F9	RSL-0195	1059746	Cl.Fc1ccccc1C1(N)CCCC1	215.7	Molport-008-440-451	1-(2-fluorophenyl)cyclopentan-1-amine hydrochloride	20240717	7.53	2.2		1.33551	1.18467	1.01914	0.459836			49.135		4.32409	2.69758		0.376151		0	0	0	0	0	0	0	1	0	nonbinder
3	A1C2	RSL-0187	1087258	O(CC(O)=O)c1c2NC(=O)CCc2ccc1	221.212	Molport-003-756-231	2-[(2-oxo-1,2,3,4-tetrahydroquinolin-8-yl)oxy]acetic acid	20240717	7.04	0.47		7.8234	6.40448	6.75921	4.23174			23.5223		14.3403	11.9189		0.168853		0	0	0	0	0	0	0	1	0	nonbinder
15	A1G4	RSL-0198	1088043	s1cc(nc1Cc1ccccc1)C(O)=O	219.26	Molport-001-758-628	2-benzyl-1,3-thiazole-4-carboxylic acid	20240717	7.87	0.09		19.9803	17.016	15.6457	10.8078			18.8877		48.5318	31.3852		0.353306		0	0	0	0	0	0	0	1	0	nonbinder
12	A1F10	RSL-0190	1133683	O=C(N1CCN(CC1)C)c1ccc(N)cc1	219.288	Molport-002-344-538	4-(4-methylpiperazine-1-carbonyl)aniline	20240718	7.31	0.81		21.8315	19.0653	18.6846	13.5582			16.9082		23.7895	15.3219		0.355939		0	0	0	0	0	0	0	1	0	nonbinder
10	A1F7	RSL-0194	1134976	Clc1cc(N)ccc1C(=O)N(C)C	198.65	Molport-004-305-861	4-amino-2-chloro-N,N-dimethylbenzamide	20240718	7.12	0.23		5.58022	4.87808	6.64346	5.70727			1.72648		14.0714	13.4996		0.0406356		0	0	0	0	0	0	0	1	0	nonbinder
13	A1F11	RSL-0191	1178789	o1c2c(cc1CC(O)=O)cccc2	176.171	Molport-003-824-104	2-(1-benzofuran-2-yl)acetic acid	20240718	7.62	0.44		1.8587	1.8151	2.14337	1.69456			19.0404		8.14294	7.34404		0.0981095		0	0	0	0	0	0	0	1	0	nonbinder
8	A1F4	RSL-0193	1183245	O=C(N)Cc1c2c([nH]c1)cccc2	174.203	Molport-001-759-343	2-(1H-indol-3-yl)acetamide	20240718	7.63	1.31		1.4505	1.31004	2.19965	1.58535			20.1997		6.27753	7.32676		0.167141		0	0	0	0	0	0	0	1	0	nonbinder
20	AA1B5	RSL-0202	1202782	O(C)c1cc2c(cc1OC)CCC2(O)CN	223.272	Molport-004-968-082	1-(aminomethyl)-5,6-dimethoxy-2,3-dihydro-1H-inden-1-ol	20240718	7.03	3.32	3.94	54.7994	42.4796	26.5111	7.47849	38.3144	27.51	63.61	7.37591	40.2141	8.96598	26.2892	0.777044	0.346269	0	0	1	0	0	0	0	1	0	nonbinder
19	A1G11	RSL-0196	1368496	O=C1Nc2c(cccc2)C12CCCC2	187.242	Molport-008-546-405	1',2'-dihydrospiro[cyclopentane-1,3'-indol]-2'-one	20240718	7.37	1.97		3.05286	2.87926	2.09576	1.15693			41.4682		5.93223	3.54839		0.401846		0	0	0	0	0	0	0	1	0	nonbinder
26	AA3C8	RSL-0203	1433901	O=C1Nc2c(N(C(=O)c3ccccc3)C(C1)C)cccc2	280.327	Molport-001-808-780	5-benzoyl-4-methyl-2,3,4,5-tetrahydro-1H-1,5-benzodiazepin-2-one	20240718	7.15	1.1		9.77023	8.15433	15.599	8.9392			31.3377		17.4145	16.2863		0.0647851		0	0	0	0	0	0	0	1	0	nonbinder
33	D1D10		125160275	O=C1N(N=C(C1)C)c1ccccc1	174.203	Molport-000-182-197	3-methyl-1-phenyl-4,5-dihydro-1H-pyrazol-5-on	20240718	7.53	0.32		82.877	75.9776	69.5344	57.5032			9.79289		52.4142	49.2624		0.0601326		0	0	0	0	0	0	0	1	0	nonbinder
5	A1E2	RSL-0189	7019040579	OC(=O)c1cc2nc(C)c(nc2cc1)C	202.213	Molport-000-142-810	2,3-dimethylquinoxaline-6-carboxylic acid	20250722	8.39	0.07		7.55505	6.32945	4.96153	3.14291			24.3885		29.9741	8.09612		0.729896		0	0	0	0	0	0	0	1	0	nonbinder
6	A1F2	RSL-0192	7020410077	Fc1cc(ccc1F)C(=O)C	156.132	Molport-000-141-689	1-(3,4-difluorophenyl)ethan-1-on	20250722	7.92	2.4		167.905	154.315	162.541	128.565			13.9372		3.83305	1.43606		0.625348		0	0	0	0	0	0	0	1	0	nonbinder
15	A1G2	RSL-0197	7020410080	O=C(Nc1cc(ccc1C)C)CC#N	188.23	Molport-000-465-490	2-cyano-N-(2,5-dimethylphenyl)acetamide	20250722	7.24	1.41		2.7548	2.52062	2.17157	1.49113			24.9545		7.63812	5.78769		0.242262		0	0	0	0	0	0	0	1	0	nonbinder
4	A1D3	RSL-0188	7020710008	O1c2cc(N)ccc2N(C)C(=O)C1C	192.218	Molport-003-791-344	7-amino-2,4-dimethyl-3,4-dihydro-2H-1,4-benzoxazin-3-one	20240723	7.03	2.8	4.72	9.60492	8.99431	3.33126	1.57507	8.42152	7.38401	49.5086	6.36727	20726.4	3392.27	14346.2	0.836331	0.30783	0	0	0	0	0	0	0	1	0	nonbinder
36	G1C4	RSL-0201	7112901142	O=C(Nc1cc(ccc1C)C)C	163.22	Molport-001-817-620	N-(2,5-dimethylphenyl)acetamide	20240723	7.22	0.56		4.29678	3.74362	2.34492	2.03278			0.502147		7.73085	8.07905		0.0450403		0	0	0	0	0	0	0	1	0	nonbinder
34	D1F8	RSL-0200	7114830019	S(=O)(=O)(Nc1ccccc1)c1ccccc1	257.32	Molport-000-183-743	N-cyclohexyl-2-fluorobenzene-1-sulfonamide	20240723	7.88	0.77		1.46834	1.35752	1.58821	1.12344			23.4893		3.33157	3.67841		0.104107		0	0	0	0	0	0	0	1	0	nonbinder
