# Supplementary material for: Discovery of RNA-binding fragments using biolayer interferometry
Source: RSC Med Chem. 2025 Sep 19;16(11):5629–40. doi: 10.1039/d5md00673b (PMC12483148; doi:10.1039/d5md00673b)
Supplement: MD-016-D5MD00673B-s002 [file MD-016-D5MD00673B-s002.zip › NMR_assay_data/26_AA3C8_1433901.jdx]

##TITLE=	20240718 AA3C8 1433901 26
##JCAMP-DX=	6.0	$$ MestReNova 14.2.0-26256
##DATA TYPE=	LINK
##BLOCK_ID=	1
##BLOCKS=	13   
##ORIGIN=	Mestrelab Research S.L.
##OWNER=	jan-ake
##$MNOVA/LINK_BLOCK_TYPE=	DOCUMENT
##TITLE=	(1) 20240718 AA3C8 only.10.fid


(2)  #
##JCAMP-DX=	6.0	$$ MestReNova 14.2.0-26256
##DATA TYPE=	LINK
##BLOCK_ID=	2
##BLOCKS=	2    
##ORIGIN=	Mestrelab Research S.L.
##OWNER=	jan-ake
##$MNOVA/LINK_BLOCK_TYPE=	PAGE
##TITLE=	 #
##JCAMP-DX=	6.0	$$ MestReNova 14.2.0-26256
##DATA TYPE=	LINK
##BLOCK_ID=	3
##BLOCKS=	1    
##ORIGIN=	Mestrelab Research S.L.
##OWNER=	jan-ake
##$MNOVA/LINK_BLOCK_TYPE=	ITEM	$$ Molecule
##$MNOVA/ITEM/POLYGON=	(XY..XY)
5323.74,5836.63
5853.55,5836.63
5853.55,6410.55
5323.74,6410.55
5323.74,5836.63
##$MNOVA/ITEM/Z=	1
##$MNOVA/ITEM/ANGLE=	0
##TITLE=	
##JCAMP-CS=	3.7	$$ MestReNova 14.2.0-26256
##ORIGIN=	Mestrelab Research S.L.
##OWNER=	jan-ake
##BLOCK_ID=	4
##NAMES=	
##ATOMLIST=	
$$ AN	AS	NH
	1	C	1
	2	C	 
	3	C	 
	4	C	1
	5	C	1
	6	C	1
	7	N	 
	8	C	1
	9	C	2
	10	C	 
	11	N	1
	12	C	 
	13	O	 
	14	C	 
	15	C	1
	16	C	1
	17	C	1
	18	C	1
	19	C	1
	20	C	3
	21	O	 
##BONDLIST=	
$$ AN1	AN2	BT
	1	2	D
	2	3	S
	3	4	D
	4	5	S
	5	6	D
	1	6	S
	2	7	S
	7	8	S
	8	9	S
	9	10	S
	10	11	S
	11	3	S
	7	12	S
	12	13	D
	12	14	S
	14	15	D
	15	16	S
	16	17	D
	17	18	S
	18	19	D
	19	14	S
	8	20	S
	10	21	D
##MAXRASTER=	32768
##XY_RASTER=	
$$ AN	X	Y	Z
	1	-5951	-31913	0
	2	-5673	-31753	0
	3	-5673	-31432	0
	4	-5951	-31272	0
	5	-6229	-31432	0
	6	-6229	-31753	0
	7	-5423	-31953	0
	8	-5110	-31882	0
	9	-4971	-31593	0
	10	-5110	-31304	0
	11	-5423	-31232	0
	12	-5494	-32266	0
	13	-5259	-32484	0
	14	-5801	-32360	0
	15	-6036	-32142	0
	16	-6342	-32237	0
	17	-6414	-32549	0
	18	-6178	-32768	0
	19	-5872	-32673	0
	20	-4910	-32132	0
	21	-4910	-31053	0
##END=	
##END=	
##TITLE=	20240718 AA3C8 only.10.fid

##JCAMP-DX=	6.0	$$ MestReNova 14.2.0-26256
##DATA TYPE=	LINK
##BLOCK_ID=	5
##BLOCKS=	1    
##ORIGIN=	Mestrelab Research S.L.
##OWNER=	jan-ake
##$MNOVA/LINK_BLOCK_TYPE=	ITEM	$$ NMR Spectrum
##$MNOVA/ITEM/POLYGON=	(XY..XY)
5321,5835
8722,5835
8722,8208
5321,8208
5321,5835
##$MNOVA/ITEM/Z=	0
##$MNOVA/ITEM/ANGLE=	0
##TITLE=	20240718 AA3C8 only.10.fid
##JCAMP-DX=	6.0	$$ MestReNova 14.2.0-26256
##BLOCK_ID=	6
##DATA TYPE=	NMR SPECTRUM
##DATA CLASS=	XYDATA
##NUMDIM=	1
##ORIGIN=	Bruker BioSpin GmbH
##OWNER=	nmr
##.OBSERVE FREQUENCY=	600.07281942800000252
##.OBSERVE NUCLEUS=	^1H
##.SOLVENT NAME=	H2O+D2O+DMSO
##.PULSE SEQUENCE=	noesygppr1d
##LONGDATE=	2024/07/18 19:03:22.000
##.ACQUISITIONMODE=	SIMULTANEOUS (DQD)
##$ORIGINAL FORMAT=	Bruker XWIN-NMR
##$MNOVA/SCALES_VERSION=	9
##$PARAMETER FILE=	(acqus, ASCII, /Volumes/jahus0271/20240718%20AA3C8%20only/10/acqus, 0)
$$ ##TITLE= Parameter file, TopSpin 4.3.0
$$ ##JCAMPDX= 5.0
$$ ##DATATYPE= Parameter Values
$$ ##NPOINTS= 12	$$ modification sequence number
$$ ##ORIGIN= Bruker BioSpin GmbH
$$ ##OWNER= nmr
$$ $$ 2024-07-18 19:00:21.027 +0200  nmr@CZC7319KW6
$$ $$ C:/Bruker/nmrdata/jahus0271/20240718 AA3C8 only/10/acqus
$$ $$ process C:\Bruker\TopSpin4.3.0\prog\mod\xwish3.exe
$$ ##$ACQT0= -5.13750935499377
$$ ##$AMP= (0..31)
$$ 100 100 100 100 100 100 100 100 100 100 100 100 100 100 100 100 100 100
$$ 100 100 100 100 100 100 100 100 100 100 100 100 100 100
$$ ##$AMPCOIL= (0..32)
$$ -1 0 0 0 0 0 0 0 0 0 0 0 0 0 0 0 0 0 0 0 0 0 0 0 0 0 0 0 0 0 0 0 0
$$ ##$AQSEQ= 0
$$ ##$AQ_mod= 3
$$ ##$AUNM= <au_zg pcal=1>
$$ ##$AUTOPOS= <Barcode: 3003141390>
$$ ##$BF1= 600.07
$$ ##$BF2= 600.07
$$ ##$BF3= 600.07
$$ ##$BF4= 600.07
$$ ##$BF5= 600.07
$$ ##$BF6= 600.07
$$ ##$BF7= 600.07
$$ ##$BF8= 600.07
$$ ##$BWFAC= (0..63)
$$ 0 0 0 0 0 0 0 0 0 0 0 0 0 0 0 0 0 0 0 0 0 0 0 0 0 0 0 0 0 0 0 0 0 0 0 0
$$ 0 0 0 0 0 0 0 0 0 0 0 0 0 0 0 0 0 0 0 0 0 0 0 0 0 0 0 0
$$ ##$BYTORDA= 0
$$ ##$CHANFCU= (0..24)
$$ 0 1 0 0 0 0 0 0 0 0 0 0 0 0 0 0 0 0 0 0 0 0 0 0 0
$$ ##$CHANREC= (0..24)
$$ 0 1 0 0 0 0 0 0 0 0 0 0 0 0 0 0 0 0 0 0 0 0 0 0 0
$$ ##$CHEMSTR= <none>
$$ ##$CNST= (0..63)
$$ 1 1 1 1 1 1 1 1 1 1 1 1 1 1 1 1 1 1 1 1 1 1 1 1 1 1 1 1 1 1 1 1 1 1 1 1
$$ 1 1 1 1 1 1 1 1 1 1 1 1 1 1 1 1 1 1 1 1 1 1 1 1 1 1 1 1
$$ ##$CPDPRG= (0..8)
$$ <> <> <> <> <> <> <> <> <>
$$ ##$D= (0..63)
$$ 0 2 0 0 0 0 0 0 0.01 0 0 0 2e-05 0 0 0 0.0002 0 0 0 0 0 0 0 0 0 0 0 0 0
$$ 0 0 0 0 0 0 0 0 0 0 0 0 0 0 0 0 0 0 0 0 0 0 0 0 0 0 0 0 0 0 0 0 0 0
$$ ##$DATE= 1721322202
$$ ##$DATE_START= 1721321995
$$ ##$DE= 41.31909
$$ ##$DE1= 4.5
$$ ##$DE2= 2
$$ ##$DEADC= 0.5
$$ ##$DECBNUC= <off>
$$ ##$DECIM= 1120
$$ ##$DECNUC= <off>
$$ ##$DECSTAT= 4
$$ ##$DEPA= 4.5
$$ ##$DERX= 1.5
$$ ##$DIGMOD= 3
$$ ##$DIGTYP= 17
$$ ##$DR= 32
$$ ##$DS= 2
$$ ##$DSPFIRM= 4
$$ ##$DSPFVS= 21
$$ ##$DTYPA= 2
$$ ##$EXP= <NOESYGPPR1D>
$$ ##$ExpStatus= 4
$$ ##$FCUCHAN= (0..9)
$$ 0 1 0 0 0 0 0 0 0 0
$$ ##$FILCOR= 0.9566
$$ ##$FL1= 0
$$ ##$FL2= 0
$$ ##$FL3= 0
$$ ##$FL4= 0
$$ ##$FN_INDIRECT= (0..7)
$$ 0 0 0 0 0 0 0 0
$$ ##$FOV= 0
$$ ##$FQ1LIST= <>
$$ ##$FQ2LIST= <>
$$ ##$FQ3LIST= <>
$$ ##$FQ4LIST= <>
$$ ##$FQ5LIST= <>
$$ ##$FQ6LIST= <>
$$ ##$FQ7LIST= <>
$$ ##$FQ8LIST= <>
$$ ##$FS= (0..7)
$$ 83 83 83 83 83 83 83 83
$$ ##$FTLPGN= 0
$$ ##$FW= 2.4e+08
$$ ##$FnILOOP= 0
$$ ##$FnMODE= 0
$$ ##$FnTYPE= 0
$$ ##$GPNAM= (0..31)
$$ <> <SMSQ10.100> <SMSQ10.100> <> <> <> <> <> <> <> <> <> <> <> <> <> <>
$$ <> <> <> <> <> <> <> <> <> <> <> <> <> <> <>
$$ ##$GPX= (0..31)
$$ 0 0 0 0 0 0 0 0 0 0 0 0 0 0 0 0 0 0 0 0 0 0 0 0 0 0 0 0 0 0 0 0
$$ ##$GPY= (0..31)
$$ 0 0 0 0 0 0 0 0 0 0 0 0 0 0 0 0 0 0 0 0 0 0 0 0 0 0 0 0 0 0 0 0
$$ ##$GPZ= (0..31)
$$ 0 50 -10 0 0 0 0 0 0 0 0 0 0 0 0 0 0 0 0 0 0 0 0 0 0 0 0 0 0 0 0 0
$$ ##$GRPDLY= 76
$$ ##$HDDUTY= 20
$$ ##$HDRATE= 1
$$ ##$HGAIN= (0..3)
$$ 0 0 0 0
$$ ##$HOLDER= 544
$$ ##$HPMOD= (0..32)
$$ 0 0 0 0 0 0 0 0 0 0 0 0 0 0 0 0 0 0 0 0 0 0 0 0 0 0 0 0 0 0 0 0 0
$$ ##$HPPRGN= 0
$$ ##$IN= (0..63)
$$ 0 0 0 0 0 0 0 0 0 0 0 0 0 0 0 0 0 0 0 0 0 0 0 0 0 0 0 0 0 0 0 0 0 0 0 0
$$ 0 0 0 0 0 0 0 0 0 0 0 0 0 0 0 0 0 0 0 0 0 0 0 0 0 0 0 0
$$ ##$INF= (0..7)
$$ 0 0 0 0 0 0 0 0
$$ ##$INP= (0..63)
$$ 0 0 0 0 0 0 0 0 0 0 0 0 0 0 0 0 0 0 0 0 0 0 0 0 0 0 0 0 0 0 0 0 0 0 0 0
$$ 0 0 0 0 0 0 0 0 0 0 0 0 0 0 0 0 0 0 0 0 0 0 0 0 0 0 0 0
$$ ##$INSTRUM= <CAB AV4 600 MHZ BASIC>
$$ ##$INTEGFAC= (0..63)
$$ 0 0 0 0 0 0 0 0 0 0 0 0 0 0 0 0 0 0 0 0 0 0 0 0 0 0 0 0 0 0 0 0 0 0 0 0
$$ 0 0 0 0 0 0 0 0 0 0 0 0 0 0 0 0 0 0 0 0 0 0 0 0 0 0 0 0
$$ ##$L= (0..31)
$$ 1 1 1 1 1 1 1 1 1 1 1 1 1 1 1 1 1 1 1 1 1 1 1 1 1 1 1 1 1 1 1 1
$$ ##$LFILTER= 100
$$ ##$LGAIN= -5
$$ ##$LINPSTP= 0
$$ ##$LOCKED= yes
$$ ##$LOCKFLD= -6304
$$ ##$LOCKGN= 129.386413574219
$$ ##$LOCKPOW= -18
$$ ##$LOCKPPM= 4.69999980926514
$$ ##$LOCNUC= <2H>
$$ ##$LOCPHAS= 279.9934
$$ ##$LOCSHFT= yes
$$ ##$LOCSW= 0
$$ ##$LTIME= 0.349999994039536
$$ ##$MASR= 4200
$$ ##$MULEXPNO= (0..15)
$$ 0 0 0 0 0 0 0 0 0 0 0 0 0 0 0 0
$$ ##$NBL= 1
$$ ##$NC= 0
$$ ##$NLOGCH= 4
$$ ##$NOVFLW= 0
$$ ##$NS= 32
$$ ##$NUC1= <1H>
$$ ##$NUC2= <off>
$$ ##$NUC3= <off>
$$ ##$NUC4= <off>
$$ ##$NUC5= <off>
$$ ##$NUC6= <off>
$$ ##$NUC7= <off>
$$ ##$NUC8= <off>
$$ ##$NUCLEUS= <off>
$$ ##$NUSLIST= <automatic>
$$ ##$NusAMOUNT= 100
$$ ##$NusFPNZ= no
$$ ##$NusJSP= 0
$$ ##$NusSEED= 54321
$$ ##$NusSPTYPE= 0
$$ ##$NusT2= 1
$$ ##$NusTD= 0
$$ ##$O1= 2819.5
$$ ##$O2= 2819.428
$$ ##$O3= 2819.428
$$ ##$O4= 2819.428
$$ ##$O5= 2819.428
$$ ##$O6= 2819.428
$$ ##$O7= 2819.428
$$ ##$O8= 2819.428
$$ ##$OVERFLW= 0
$$ ##$P= (0..63)
$$ 8.07 8.07 16.14 0 0 16.5 25 50 20000 0 0 80000 80000 1000 0 0 1000 2500
$$ 100000 600 0 0 0 0 0 180 100000 8.07 0 1000 0 0 20000 0 0 0 0 0 0 0 2000
$$ 0 0 0 200 0 80000 46600 10000 30000 66000 0 3300 0 4000 0 0 0 0 0 0 0 0
$$ 0
$$ ##$PACOIL= (0..32)
$$ 1 5 0 3 4 2 0 0 0 0 0 0 0 0 0 0 0 0 0 0 0 0 0 0 0 0 0 0 0 0 0 0 0
$$ ##$PAPS= 0
$$ ##$PARMODE= 0
$$ ##$PCPD= (0..9)
$$ 0 70 0 0 0 0 0 0 0 0
$$ ##$PEXSEL= (0..9)
$$ 1 1 1 1 1 1 1 1 1 1
$$ ##$PHCOR= (0..31)
$$ 0 0 0 0 0 0 0 0 0 0 0 0 0 0 0 0 0 0 0 0 0 0 0 0 0 0 0 0 0 0 0 0
$$ ##$PHLIST= <>
$$ ##$PH_ref= 0
$$ ##$PL= (0..63)
$$ 120 120 120 120 120 120 120 120 120 120 120 120 120 120 120 120 120 120
$$ 120 120 120 120 120 120 120 120 120 120 120 120 120 120 120 120 120 120
$$ 120 120 120 120 120 120 120 120 120 120 120 120 120 120 120 120 120 120
$$ 120 120 120 120 120 120 120 120 120 120
$$ ##$PLSTEP= 0.1
$$ ##$PLSTRT= -6
$$ ##$PLW= (0..63)
$$ 0 6.4045 0 0 0 0 0 0 0 1.6686e-05 0.66744 0.0515 0 0 0 0 0 0 6.4045 0.085133
$$ 0 0 0 0 0 0 0 0.0515 0 0.66744 0 0 6.6744e-07 0 0 0 0 0 0 0 0 0 0 0 0 0
$$ 0 0 0 0 0 0 0 0 0 0 0 0 0 0 0 0 0 0
$$ ##$PLWMAX= (0..7)
$$ 104.7619 0 0 0 0 0 0 0
$$ ##$PQPHASE= 0
$$ ##$PQSCALE= 1
$$ ##$PR= 1
$$ ##$PRECHAN= (0..32)
$$ -1 2 3 0 4 -1 5 -1 1 -1 -1 -1 -1 -1 -1 -1 -1 -1 -1 -1 -1 -1 -1 -1 -1 -1
$$ -1 -1 -1 -1 -1 -1 -1
$$ ##$PROBHD= <Z151284_0002 (CP QCI 600S3 H/P/C-N-D-05 Z)>
$$ ##$PROBINPUTS= (0..15)
$$ <1H> <31P> <13C> <15N> <2H> <> <> <> <> <> <> <> <> <> <> <>
$$ ##$PULPROG= <noesygppr1d>
$$ ##$PW= 0
$$ ##$PYNM= <>
$$ ##$ProjAngle= 0
$$ ##$QNP= 0
$$ ##$RECCHAN= (0..9)
$$ 0 1 0 0 0 0 0 0 0 0
$$ ##$RECPH= 0
$$ ##$RECPRE= (0..24)
$$ -1 0 -1 -1 -1 -1 -1 -1 -1 -1 -1 -1 -1 -1 -1 -1 -1 -1 -1 -1 -1 -1 -1 -1
$$ -1
$$ ##$RECPRFX= (0..32)
$$ 1 0 1 0 1 1 0 0 0 0 0 0 0 0 0 0 0 0 0 0 0 0 0 0 0 0 0 0 0 0 0 0 0
$$ ##$RG= 101
$$ ##$RO= 0
$$ ##$RSEL= (0..24)
$$ 0 1 0 0 0 0 0 0 0 0 0 0 0 0 0 0 0 0 0 0 0 0 0 0 0
$$ ##$SAMPLEID= <>
$$ ##$SFO1= 600.072819428
$$ ##$SFO2= 600.072819428
$$ ##$SFO3= 600.072819428
$$ ##$SFO4= 600.072819428
$$ ##$SFO5= 600.072819428
$$ ##$SFO6= 600.072819428
$$ ##$SFO7= 600.072819428
$$ ##$SFO8= 600.072819428
$$ ##$SHAPPR= (0..15)
$$ 1 1 1 1 1 1 1 1 1 1 1 1 1 1 1 1
$$ ##$SOLVENT= <H2O+D2O+DMSO>
$$ ##$SOLVOLD= <off>
$$ ##$SP= (0..63)
$$ 120 120 120 120 120 120 120 120 120 120 120 120 120 120 120 120 120 120
$$ 120 120 120 120 120 120 120 120 120 120 120 120 120 120 120 120 120 120
$$ 120 120 120 120 120 120 120 120 120 120 120 120 120 120 120 120 120 120
$$ 120 120 120 120 120 120 120 120 120 120
$$ ##$SPECTR= 0
$$ ##$SPINCNT= 0
$$ ##$SPNAM= (0..63)
$$ <> <Gaus1_270.1000> <Gaus1_180r.1000> <> <> <Sinc1.1000> <Squa100.1000>
$$ <> <Squa100.1000> <> <Sinc1.1000> <Sinc1.1000> <> <> <> <> <> <> <> <Sinc1.1000>
$$ <Sinc1.1000> <Sinc1.1000> <Sinc1.1000> <> <> <> <> <> <> <Crp60,20,20.10>
$$ <Bip720,50,20.1> <> <> <Sinc1.1000> <Rsnob.1000> <Gaus1_180r.1000> <Gaus1_180r.1000>
$$ <Crp_psyche.20> <> <> <Gaus1_180i.1000> <Squa100.1000> <> <> <> <> <Reburp.1000>
$$ <> <> <> <> <> <> <> <> <> <> <> <> <> <> <> <> <>
$$ ##$SPOAL= (0..63)
$$ 0.5 1 0.5 0.5 0.5 0.5 0.5 0.5 0.5 0.5 0.5 0.5 0.5 0.5 0.5 0.5 0.5 0.5 0.5
$$ 1 1 1 1 0.5 0.5 0.5 0.5 0.5 0.5 0.5 0.5 0.5 0.5 0.5 0.5 0.5 0.5 0.5 0.5
$$ 0.5 0.5 0.5 0.5 0.5 0.5 0.5 0.5 0.5 0.5 0.5 0.5 0.5 0.5 0.5 0.5 0.5 0.5
$$ 0.5 0.5 0.5 0.5 0.5 0.5 0.5
$$ ##$SPOFFS= (0..63)
$$ 0 0 0 0 0 0 0 0 0 0 0 0 0 0 0 0 0 0 0 0 0 0 0 0 0 0 0 0 0 0 0 0 0 0 0 0
$$ 0 0 0 0 0 0 0 0 0 0 0 0 0 0 0 0 0 0 0 0 0 0 0 0 0 0 0 0
$$ ##$SPPEX= (0..63)
$$ 0 0 0 0 0 0 0 0 0 0 0 0 0 0 0 0 0 0 0 0 0 0 0 0 0 0 0 0 0 0 0 0 0 0 0 0
$$ 0 0 0 0 0 0 0 0 0 0 0 0 0 0 0 0 0 0 0 0 0 0 0 0 0 0 0 0
$$ ##$SPW= (0..63)
$$ 0 3.463e-06 1.5391e-06 0 0 0.0012029 1.6686e-05 0 4.1715e-08 0 0.0012029
$$ 0.0012029 0 0 0 0 0 0 0 2.456801e-06 3.819017e-06 1.78321e-06 9.616706e-06
$$ 0 0 0 0 0 0 0.015934 0.66744 0 0 7.5178e-05 1.6826e-05 1.5391e-06 9.8503e-05
$$ 5.5028e-05 0 0 2.2613e-06 4.1715e-08 0 0 0 0 0.023103 0 0 0 0 0 0 0 0 0
$$ 0 0 0 0 0 0 0 0
$$ ##$SUBNAM= (0..9)
$$ <> <> <> <> <> <> <> <> <> <>
$$ ##$SW= 29.758293125432
$$ ##$SWIBOX= (0..32)
$$ 0 3 0 0 0 0 0 0 0 0 0 0 0 0 0 0 0 0 0 0 0 0 0 0 0 0 0 0 0 0 0 0 0
$$ ##$SW_h= 17857.1428571429
$$ ##$SWfinal= 0
$$ ##$SigLockShift= 0
$$ ##$TD= 142856
$$ ##$TD0= 1
$$ ##$TD_INDIRECT= (0..7)
$$ 0 0 0 0 0 0 0 0
$$ ##$TDav= 1
$$ ##$TE= 298
$$ ##$TE1= 299.7156
$$ ##$TE2= 0
$$ ##$TE3= 0
$$ ##$TE4= 0
$$ ##$TEG= 300
$$ ##$TE_MAGNET= 0
$$ ##$TE_PIDX= 1
$$ ##$TE_RAW= 299.7156
$$ ##$TE_STAB= (0..9)
$$ 2 2 0 0 0 0 0 0 0 0
$$ ##$TOTROT= (0..63)
$$ 0 0 0 0 0 0 0 0 0 0 0 0 0 0 0 0 0 0 0 0 0 0 0 0 0 0 0 0 0 0 0 0 0 0 0 0
$$ 0 0 0 0 0 0 0 0 0 0 0 0 0 0 0 0 0 0 0 0 0 0 0 0 0 0 0 0
$$ ##$TUBE_TYPE= <>
$$ ##$USERA1= <>
$$ ##$USERA10= <>
$$ ##$USERA2= <>
$$ ##$USERA3= <>
$$ ##$USERA4= <>
$$ ##$USERA5= <>
$$ ##$USERA6= <>
$$ ##$USERA7= <>
$$ ##$USERA8= <>
$$ ##$USERA9= <>
$$ ##$UUID= <eb65dabf-de1a-4a59-ab0f-d6c2b406b6ba>
$$ ##$V9= 5
$$ ##$VALIDCODE= -1
$$ ##$VALIST= <>
$$ ##$VCLIST= <>
$$ ##$VDLIST= <>
$$ ##$VPLIST= <>
$$ ##$VTLIST= <>
$$ ##$WAVEMAKER= (0..7)
$$ <> <> <> <> <> <> <> <>
$$ ##$WBST= 1024
$$ ##$WBSW= (0..7)
$$ 8 10 10 10 10 10 10 10
$$ ##$XL= 0
$$ ##$YL= 0
$$ ##$YMAX_a= 3358810940.60156
$$ ##$YMIN_a= -5055869695.34375
$$ ##$ZGOPTNS= <-DFLAG_BLK>
$$ ##$scaledByNS= no
$$ ##$scaledByRG= no
$$ ##$shimCoilTempK= 300.15
$$ ##END=
$$ 
##$PARAMETER FILE=	(audita.txt, ASCII, /Volumes/jahus0271/20240718%20AA3C8%20only/10/audita.txt, 0)
$$ ##TITLE= Audit trail, TopSpin 4.3.0
$$ ##JCAMPDX= 5.01
$$ ##ORIGIN= Bruker BioSpin GmbH
$$ ##OWNER= root
$$ $$ /root/.topspin-BladeEpu/local_acqu/20240718 AA3C8 only/10/audita.txt
$$ ##AUDIT TRAIL=  $$ (NUMBER, WHEN, WHO, WHERE, PROCESS, VERSION, WHAT)
$$ (   1,<2024-07-18T16:59:55.012+0000>,<CZC7319KW6\nmr>,<CZC7319KW6>,<go4>,<TopSpin 4.3.0>,
$$       <acquisition in progress>)
$$ $$ C:/Bruker/nmrdata/jahus0271/20240718 AA3C8 only/10/audita.txt
$$ (   2,<2024-07-18T17:03:22.433+0000>,<CZC7319KW6\nmr>,<CZC7319KW6>,<go4>,<TopSpin 4.3.0>,
$$       <created by zg on 'CAB AV4 600 MHZ BASIC' (CZC7319KW6) by user 'CZC7319KW6\nmr'
$$        on data set with UUID '27ff97de-4527-11ef-b259-001395264de6'
$$        started at 2024-07-18 16:59:55.012 +0000, POWCHK enabled, PULCHK disabled,
$$        completed at 2024-07-18 17:03:22.432 +0000
$$        configuration hash MD5:
$$        2C CE AA 86 5E 77 A0 E6 62 B9 BC D1 C3 42 5A 88
$$        double data hash MD5: 142856
$$        8B 71 77 DD 13 63 FA D0 DF B9 B7 FF 23 5D 77 FF>)
$$ (   3,<2024-07-18T19:00:20.730+0200>,<nmr>,<CZC7319KW6>,<xwish3>,<TopSpin 4.3.0>,
$$       <ICON-NMR User ID: jahus0271
$$        double data hash MD5: 142856
$$        8B 71 77 DD 13 63 FA D0 DF B9 B7 FF 23 5D 77 FF>)
$$ ##END=
$$ 
$$ $$ hash MD5
$$ $$ 6F 2A 95 69 14 FC 40 C6 F5 7A 7C 86 50 AD A1 5A
$$ 
##$PARAMETER FILE=	(auditp.txt, ASCII, /Volumes/jahus0271/20240718%20AA3C8%20only/10/pdata/1/auditp.txt, 0)
$$ ##TITLE= Audit trail, TopSpin 4.3.0
$$ ##JCAMPDX= 5.01
$$ ##ORIGIN= Bruker BioSpin GmbH
$$ ##OWNER= nmr
$$ $$ C:/Bruker/nmrdata/jahus0271/20240718 AA3C8 only/10/pdata/1/auditp.txt
$$ ##AUDIT TRAIL=  $$ (NUMBER, WHEN, WHO, WHERE, PROCESS, VERSION, WHAT)
$$ (   1,<2024-07-18T16:59:55.012+0000>,<CZC7319KW6\nmr>,<CZC7319KW6>,<go4>,<TopSpin 4.3.0>,
$$       <acquisition in progress>)
$$ $$ C:/Bruker/nmrdata/jahus0271/20240718 AA3C8 only/10/audita.txt
$$ (   2,<2024-07-18T17:03:22.433+0000>,<CZC7319KW6\nmr>,<CZC7319KW6>,<go4>,<TopSpin 4.3.0>,
$$       <created by zg on 'CAB AV4 600 MHZ BASIC' (CZC7319KW6) by user 'CZC7319KW6\nmr'
$$        on data set with UUID '27ff97de-4527-11ef-b259-001395264de6'
$$        started at 2024-07-18 16:59:55.012 +0000, POWCHK enabled, PULCHK disabled,
$$        completed at 2024-07-18 17:03:22.432 +0000
$$        configuration hash MD5:
$$        2C CE AA 86 5E 77 A0 E6 62 B9 BC D1 C3 42 5A 88
$$        double data hash MD5: 142856
$$        8B 71 77 DD 13 63 FA D0 DF B9 B7 FF 23 5D 77 FF>)
$$ (   3,<2024-07-18T19:00:20.730+0200>,<nmr>,<CZC7319KW6>,<xwish3>,<TopSpin 4.3.0>,
$$       <ICON-NMR User ID: jahus0271
$$        double data hash MD5: 142856
$$        8B 71 77 DD 13 63 FA D0 DF B9 B7 FF 23 5D 77 FF>)
$$ (   4,<2024-07-18T19:00:22.074+0200>,<nmr/jahus0271>,<CZC7319KW6>,<proc1d>,<TopSpin 4.3.0>,
$$       <Start of raw data processing
$$        efp LB = 0.3 FT_mod = 6 PKNL = 1 PHC0 = 0 PHC1 = 0 SI = 128K 
$$        data hash MD5: 128K
$$        00 84 E3 1C 4B 03 2F 42 5C 18 13 2D 91 0C B6 04>)
$$ (   5,<2024-07-18T19:00:22.965+0200>,<nmr/jahus0271>,<CZC7319KW6>,<proc1d>,<TopSpin 4.3.0>,
$$       <pk PHC0 = 54.89868 PHC1 = 0 
$$        data hash MD5: 128K
$$        C6 9D 92 29 BB 76 9B 9F D9 B9 C6 64 20 EA 6A 8F>)
$$ (   6,<2024-07-18T19:00:23.590+0200>,<nmr/jahus0271>,<CZC7319KW6>,<xwish3>,<TopSpin 4.3.0>,
$$       <ICON-NMR User ID: jahus0271
$$        data hash MD5: 128K
$$        C6 9D 92 29 BB 76 9B 9F D9 B9 C6 64 20 EA 6A 8F>)
$$ ##END=
$$ 
$$ $$ hash MD5
$$ $$ A7 13 E9 0B 14 8A F4 EC D1 F0 5D 33 50 FF 0F F6
$$ 
##$PARAMETER FILE=	(datafile, ASCII, /Volumes/jahus0271/20240718%20AA3C8%20only/10/fid, 0)
$$ 
##$PARAMETER FILE=	(format.temp, ASCII, /Volumes/jahus0271/20240718%20AA3C8%20only/10/format.temp, 0)
$$ EDIT_PAR COMMAND FILE
$$ 
$$ DI_MODE         LONG
$$ ED_ENTRY        ACQU
$$ ORDER           FILE
$$ 
$$ 
$$ HEADER		"F2 - Acquisition Parameters"
$$ T_NAME		Date_
$$ 		TYPE	R64
$$ 		CLASS	ACQU
$$ 		SUBRANGE 0.0 50000000
$$ 		REL	"Date_=itodate(DATE)"
$$ 		INV_REL	"DATE=datetoi(Date_,DATE)"
$$ 		FORMAT	"%14.0f"
$$ 		TEXT	" "
$$ END
$$ T_NAME		Time
$$ 		TYPE	R32
$$ 		CLASS	ACQU
$$ 		SUBRANGE 0.0 1000000
$$ 		REL	"Time=itotime(DATE)"
$$ 		INV_REL	"DATE=timetoi(Time,DATE)"
$$ 		FORMAT	"%14.2f h"
$$ 		TEXT	" "
$$ END
$$ NAME		INSTRUM
$$ 		TEXT	" "
$$ END
$$ NAME		PROBHD
$$ 		FORMAT	"%14.14s"
$$ 		TEXT	" "
$$ END
$$ NAME		PULPROG
$$ 		TEXT	" "
$$ END
$$ NAME		TD
$$ 		TEXT	" "
$$ END
$$ NAME		SOLVENT
$$ 		TEXT	" "
$$ END
$$ NAME		NS
$$ 		TEXT	" "
$$ END
$$ NAME		DS
$$ 		TEXT	" "
$$ END
$$ T_NAME		SWH
$$ 		TYPE	R64
$$ 		CLASS	ACQU
$$ 		SUBRANGE 0.0 1e8
$$ 		REL	"SWH=SW*SFO1"
$$ 		INV_REL "SW=SWH/SFO1"
$$ 		UNIT	"Hz"
$$ 		FORMAT	"%14.3f Hz"
$$ 		TEXT	" "
$$ END
$$ T_NAME          FIDRES
$$                 TYPE    R32
$$                 CLASS   ACQU
$$                 SUBRANGE 0.0 100000
$$                 REL     "FIDRES=2*SW*SFO1/TD"
$$                 INV_REL "TD = nextpow(2*SW*SFO1/FIDRES)"
$$ 		UNIT	"Hz"
$$ 		FORMAT	"%14.6f Hz"
$$ 		TEXT	" "
$$ END
$$ T_NAME          AQ
$$ 		TYPE	R32
$$ 		CLASS	ACQU
$$ 		SUBRANGE 0.0 1000
$$ 		REL	"AQ=aqcalc(SW,SFO1,TD,DIGTYP)"
$$ 		INV_REL	"TD=tdcalc(SW,SFO1,1.0e6*AQ,DIGTYP)"
$$ 		UNIT	"sec"
$$ 		FORMAT	"%14.7f sec"
$$ 		TEXT	" "
$$ END
$$ NAME		RG
$$ 		TEXT	" "
$$ END
$$ T_NAME          DW
$$ 		TYPE	R32
$$ 		CLASS	ACQU
$$ 		SUBRANGE 0.0 1000000
$$ 		REL	"DW=1/(2*SW*SFO1)"
$$ 		INV_REL	"SW=1000000/(2*(0.005+DW)*SFO1)"
$$ 		UNIT	"usec"
$$ 		FORMAT	"%14.3lf usec"
$$ 		TEXT	" "
$$ END
$$ NAME		DE
$$ 		FORMAT	"%14.2f usec"
$$ 		TEXT	" "
$$ END
$$ NAME		TE
$$ 		FORMAT	"%14.1f K"
$$ 		TEXT	" "
$$ END
$$ T_NAME		D1
$$ TYPE	R32
$$ CLASS	ACQU
$$ SUBRANGE 0.0 1e38
$$ REL	"D1=D[1]"
$$ INV_REL	"D[1]=D1"
$$ UNIT	"sec"
$$ FORMAT	"%14.8f sec"
$$ TEXT	" "
$$ END
$$ T_NAME		D8
$$ TYPE	R32
$$ CLASS	ACQU
$$ SUBRANGE 0.0 1e38
$$ REL	"D8=D[8]"
$$ INV_REL	"D[8]=D8"
$$ UNIT	"sec"
$$ FORMAT	"%14.8f sec"
$$ TEXT	" "
$$ END
$$ T_NAME		D12
$$ TYPE	R32
$$ CLASS	ACQU
$$ SUBRANGE 0.0 1e38
$$ REL	"D12=D[12]"
$$ INV_REL	"D[12]=D12"
$$ UNIT	"sec"
$$ FORMAT	"%14.8f sec"
$$ TEXT	" "
$$ END
$$ T_NAME		D16
$$ TYPE	R32
$$ CLASS	ACQU
$$ SUBRANGE 0.0 1e38
$$ REL	"D16=D[16]"
$$ INV_REL	"D[16]=D16"
$$ UNIT	"sec"
$$ FORMAT	"%14.8f sec"
$$ TEXT	" "
$$ END
$$ NAME		TD0
$$ TEXT	" "
$$ END
$$ NAME		ZGOPTNS
$$ TEXT	" "
$$ END
$$ NAME		SFO1
$$ FORMAT	"%14.7f MHz"
$$ TEXT	" "
$$ END
$$ NAME		NUC1
$$ NONEDIT
$$ TEXT	" "
$$ END
$$ T_NAME		P0
$$ TYPE	R32
$$ CLASS	ACQU
$$ SUBRANGE 0.0 1.0e10
$$ REL	"P0=P[0]"
$$ INV_REL	"P[0]=P0"
$$ UNIT	"usec"
$$ FORMAT	"%14.2f usec"
$$ TEXT	" "
$$ END
$$ T_NAME		P1
$$ TYPE	R32
$$ CLASS	ACQU
$$ SUBRANGE 0.0 1.0e10
$$ REL	"P1=P[1]"
$$ INV_REL	"P[1]=P1"
$$ UNIT	"usec"
$$ FORMAT	"%14.2f usec"
$$ TEXT	" "
$$ END
$$ T_NAME		PLW1
$$ TYPE	R32
$$ CLASS	ACQU
$$ REL	"PLW1=PLW[1]"
$$ INV_REL	"PLW[1]=PLW1"
$$ UNIT	"W"
$$ FORMAT	"%14.8f W"
$$ TEXT	"power PLW1 "
$$ END
$$ T_NAME		PLW9
$$ TYPE	R32
$$ CLASS	ACQU
$$ REL	"PLW9=PLW[9]"
$$ INV_REL	"PLW[9]=PLW9"
$$ UNIT	"W"
$$ FORMAT	"%14.8f W"
$$ TEXT	"power PLW9 "
$$ END
$$ NAME		GPNAM[1]
$$ TEXT	" "
$$ END
$$ T_NAME		GPZ1
$$ TYPE	R32
$$ CLASS	ACQU
$$ SUBRANGE -100.0 100.0
$$ REL	"GPZ1=GPZ[1]"
$$ INV_REL	"GPZ[1]=GPZ1"
$$ UNIT	"%"
$$ FORMAT	"%14.2f %"
$$ TEXT	" "
$$ END
$$ NAME		GPNAM[2]
$$ TEXT	" "
$$ END
$$ T_NAME		GPZ2
$$ TYPE	R32
$$ CLASS	ACQU
$$ SUBRANGE -100.0 100.0
$$ REL	"GPZ2=GPZ[2]"
$$ INV_REL	"GPZ[2]=GPZ2"
$$ UNIT	"%"
$$ FORMAT	"%14.2f %"
$$ TEXT	" "
$$ END
$$ T_NAME		P16
$$ TYPE	R32
$$ CLASS	ACQU
$$ SUBRANGE 0.0 1.0e10
$$ REL	"P16=P[16]"
$$ INV_REL	"P[16]=P16"
$$ UNIT	"usec"
$$ FORMAT	"%14.2f usec"
$$ TEXT	" "
$$ END
$$ 
##$PARAMETER FILE=	(procs, ASCII, /Volumes/jahus0271/20240718%20AA3C8%20only/10/pdata/1/procs, 0)
$$ ##TITLE= Parameter file, TopSpin 4.3.0
$$ ##JCAMPDX= 5.0
$$ ##DATATYPE= Parameter Values
$$ ##NPOINTS= 6	$$ modification sequence number
$$ ##ORIGIN= Bruker BioSpin GmbH
$$ ##OWNER= nmr
$$ $$ 2024-07-18 19:00:23.059 +0200  nmr@CZC7319KW6
$$ $$ C:/Bruker/nmrdata/jahus0271/20240718 AA3C8 only/10/pdata/1/procs
$$ $$ process C:\Bruker\TopSpin4.3.0\prog\mod\sref.exe
$$ ##$ABSF1= 0
$$ ##$ABSF2= 0
$$ ##$ABSG= 0
$$ ##$ABSL= 0
$$ ##$ALPHA= 0
$$ ##$AQORDER= 0
$$ ##$ASSFAC= 0
$$ ##$ASSFACI= 0
$$ ##$ASSFACX= 0
$$ ##$ASSWID= 0
$$ ##$AUNMP= <proc_plasma_noesy>
$$ ##$AXLEFT= 0
$$ ##$AXNAME= <>
$$ ##$AXNUC= <1H>
$$ ##$AXRIGHT= 0
$$ ##$AXTYPE= 0
$$ ##$AXUNIT= <>
$$ ##$AZFE= 0.1
$$ ##$AZFW= 0.1
$$ ##$BCFW= 0
$$ ##$BC_mod= 0
$$ ##$BYTORDP= 0
$$ ##$COROFFS= 0
$$ ##$CY= 100
$$ ##$DATMOD= 1
$$ ##$DC= 0
$$ ##$DFILT= <>
$$ ##$DTYPP= 0
$$ ##$ERETIC= no
$$ ##$F1P= 12
$$ ##$F2P= -0.5
$$ ##$FCOR= 1
$$ ##$FTSIZE= 131072
$$ ##$FT_mod= 6
$$ ##$GAMMA= 0
$$ ##$GB= 0
$$ ##$INTBC= 1
$$ ##$INTSCL= 1
$$ ##$ISEN= 128
$$ ##$LB= 0.3
$$ ##$LEV0= 0
$$ ##$LPBIN= 0
$$ ##$MAXI= 10000
$$ ##$MC2= 0
$$ ##$MEAN= 0
$$ ##$ME_mod= 0
$$ ##$MI= 0
$$ ##$MddCEXP= no
$$ ##$MddCT_SP= no
$$ ##$MddF180= no
$$ ##$MddLAMBDA= 0
$$ ##$MddMEMORY= 0
$$ ##$MddMERGE= 0
$$ ##$MddNCOMP= 0
$$ ##$MddNITER= 0
$$ ##$MddNOISE= 0
$$ ##$MddPHASE= 0
$$ ##$MddSEED= 0
$$ ##$MddSRSIZE= 0
$$ ##$Mdd_CsALG= 0
$$ ##$Mdd_CsLAMBDA= 0
$$ ##$Mdd_CsNITER= 0
$$ ##$Mdd_CsNORM= 0
$$ ##$Mdd_CsVE= no
$$ ##$Mdd_CsZF= 0
$$ ##$Mdd_LrLAMBDA= 0
$$ ##$Mdd_LrNITER= 0
$$ ##$Mdd_LrRANK= 0
$$ ##$Mdd_LrZF= 0
$$ ##$Mdd_mod= 0
$$ ##$NCOEF= 0
$$ ##$NC_proc= 16
$$ ##$NLEV= 6
$$ ##$NOISF1= 7.934625
$$ ##$NOISF2= 7.601621
$$ ##$NSP= 0
$$ ##$NTH_PI= 0
$$ ##$NZP= 0
$$ ##$OFFSET= 19.57771
$$ ##$PC= 1
$$ ##$PHC0= 54.89868
$$ ##$PHC1= 0
$$ ##$PH_mod= 1
$$ ##$PKNL= yes
$$ ##$PPARMOD= 0
$$ ##$PPDIAG= 0
$$ ##$PPIPTYP= 0
$$ ##$PPMPNUM= 100
$$ ##$PPRESOL= 1
$$ ##$PSCAL= 4
$$ ##$PSIGN= 0
$$ ##$PYNMP= <proc.py>
$$ ##$RDF1= 0
$$ ##$RDF2= 0
$$ ##$RDFWHM= 0
$$ ##$RDINT= 0
$$ ##$RDPOS= 0
$$ ##$REVERSE= no
$$ ##$SF= 600.07
$$ ##$SI= 131072
$$ ##$SIGF1= 9
$$ ##$SIGF2= 5
$$ ##$SINO= 0
$$ ##$SIOLD= 131072
$$ ##$SPECTYP= <PROTON>
$$ ##$SREF_mod= 1
$$ ##$SREGLST= <1H.H2O+D2O>
$$ ##$SSB= 0
$$ ##$STSI= 131072
$$ ##$STSR= 0
$$ ##$SW_p= 17857.1428571429
$$ ##$SYMM= 0
$$ ##$S_DEV= 0
$$ ##$TDeff= 142856
$$ ##$TDoff= 0
$$ ##$TI= <>
$$ ##$TILT= no
$$ ##$TM1= 0
$$ ##$TM2= 0
$$ ##$TOPLEV= 0
$$ ##$USERP1= <>
$$ ##$USERP10= <>
$$ ##$USERP2= <>
$$ ##$USERP3= <>
$$ ##$USERP4= <>
$$ ##$USERP5= <>
$$ ##$USERP6= <>
$$ ##$USERP7= <>
$$ ##$USERP8= <>
$$ ##$USERP9= <>
$$ ##$WDW= 1
$$ ##$XDIM= 0
$$ ##$YMAX_p= 14245223
$$ ##$YMIN_p= -342597806
$$ ##END=
$$ 
##$PARAMETER FILE=	(title, ASCII, /Volumes/jahus0271/20240718%20AA3C8%20only/10/pdata/1/title, 0)
$$ 
$$ 
##$PARAMETER FILE=	(uxnmr.par, ASCII, /Volumes/jahus0271/20240718%20AA3C8%20only/10/uxnmr.par, 0)
$$ ##TITLE= Parameter file, TopSpin 4.3.0
$$ ##JCAMPDX= 5.0
$$ ##DATATYPE= Parameter Values
$$ ##NPOINTS= 1	$$ modification sequence number
$$ ##ORIGIN= Bruker BioSpin GmbH
$$ ##OWNER= root
$$ $$ 2024-06-17 07:41:48.056 +0000  root@BladeEpu
$$ $$ /opt/topspin/conf/instr/spect/uxnmr.par
$$ $$ process /opt/topspin/prog/mod/cfserver
$$ ##$ACBTAT= (0..64)
$$ 0 66 66 66 72 50 0 0 0 0 0 0 0 0 0 0 0 0 0 0 0 0 0 0 0 0 0 0 0 0 0 0 0
$$ 0 0 0 0 0 0 0 0 0 0 0 0 0 0 0 0 0 0 0 0 0 0 0 0 0 0 0 0 0 0 0 0
$$ ##$ACBTBLK= (0..64)
$$ 0 35 36 34 33 41 0 0 0 0 0 0 0 0 0 0 0 0 0 0 0 0 0 0 0 0 0 0 0 0 0 0 0
$$ 0 0 0 0 0 0 0 0 0 0 0 0 0 0 0 0 0 0 0 0 0 0 0 0 0 0 0 0 0 0 0 0
$$ ##$ACBTCTL= (0..64)
$$ 0 6 6 6 6 6 0 0 0 0 0 0 0 0 0 0 0 0 0 0 0 0 0 0 0 0 0 0 0 0 0 0 0 0 0 0
$$ 0 0 0 0 0 0 0 0 0 0 0 0 0 0 0 0 0 0 0 0 0 0 0 0 0 0 0 0 0
$$ ##$ACBTDI= (0..64)
$$ 0 -1062706419 -1062706419 -1062706420 -1062706420 -1062706415 0 0 0 0 0
$$ 0 0 0 0 0 0 0 0 0 0 0 0 0 0 0 0 0 0 0 0 0 0 0 0 0 0 0 0 0 0 0 0 0 0 0 0
$$ 0 0 0 0 0 0 0 0 0 0 0 0 0 0 0 0 0 0
$$ ##$ACBTDM= (0..64)
$$ 0 10 10 10 25 10 0 0 0 0 0 0 0 0 0 0 0 0 0 0 0 0 0 0 0 0 0 0 0 0 0 0 0
$$ 0 0 0 0 0 0 0 0 0 0 0 0 0 0 0 0 0 0 0 0 0 0 0 0 0 0 0 0 0 0 0 0
$$ ##$ACBTFHI= (0..64)
$$ 0 600 600 600 600 93 0 0 0 0 0 0 0 0 0 0 0 0 0 0 0 0 0 0 0 0 0 0 0 0 0
$$ 0 0 0 0 0 0 0 0 0 0 0 0 0 0 0 0 0 0 0 0 0 0 0 0 0 0 0 0 0 0 0 0 0 0
$$ ##$ACBTFL= (0..64)
$$ 0 248 248 248 248 8 0 0 0 0 0 0 0 0 0 0 0 0 0 0 0 0 0 0 0 0 0 0 0 0 0 0
$$ 0 0 0 0 0 0 0 0 0 0 0 0 0 0 0 0 0 0 0 0 0 0 0 0 0 0 0 0 0 0 0 0 0
$$ ##$ACBTFLO= (0..64)
$$ 0 15 15 15 180 91 0 0 0 0 0 0 0 0 0 0 0 0 0 0 0 0 0 0 0 0 0 0 0 0 0 0 0
$$ 0 0 0 0 0 0 0 0 0 0 0 0 0 0 0 0 0 0 0 0 0 0 0 0 0 0 0 0 0 0 0 0
$$ ##$ACBTINP= (0..64)
$$ 0 3 4 2 1 9 0 0 0 0 0 0 0 0 0 0 0 0 0 0 0 0 0 0 0 0 0 0 0 0 0 0 0 0 0 0
$$ 0 0 0 0 0 0 0 0 0 0 0 0 0 0 0 0 0 0 0 0 0 0 0 0 0 0 0 0 0
$$ ##$ACBTOUT= (0..64)
$$ 0 0 0 0 3 1 0 0 0 0 0 0 0 0 0 0 0 0 0 0 0 0 0 0 0 0 0 0 0 0 0 0 0 0 0 0
$$ 0 0 0 0 0 0 0 0 0 0 0 0 0 0 0 0 0 0 0 0 0 0 0 0 0 0 0 0 0
$$ ##$ACBTPO= (0..64)
$$ 0 500000 500000 500000 100000 5000 0 0 0 0 0 0 0 0 0 0 0 0 0 0 0 0 0 0
$$ 0 0 0 0 0 0 0 0 0 0 0 0 0 0 0 0 0 0 0 0 0 0 0 0 0 0 0 0 0 0 0 0 0 0 0 0
$$ 0 0 0 0 0
$$ ##$ACBTPW= (0..64)
$$ 0 100 100 100 100 1000 0 0 0 0 0 0 0 0 0 0 0 0 0 0 0 0 0 0 0 0 0 0 0 0
$$ 0 0 0 0 0 0 0 0 0 0 0 0 0 0 0 0 0 0 0 0 0 0 0 0 0 0 0 0 0 0 0 0 0 0 0
$$ ##$ACBTSB= (0..64)
$$ 0 16419 16460 8227 8260 0 0 0 0 0 0 0 0 0 0 0 0 0 0 0 0 0 0 0 0 0 0 0 0
$$ 0 0 0 0 0 0 0 0 0 0 0 0 0 0 0 0 0 0 0 0 0 0 0 0 0 0 0 0 0 0 0 0 0 0 0 0
$$ ##$ACBTSDT= (0..64)
$$ 0 2 2 2 2 2 0 0 0 0 0 0 0 0 0 0 0 0 0 0 0 0 0 0 0 0 0 0 0 0 0 0 0 0 0 0
$$ 0 0 0 0 0 0 0 0 0 0 0 0 0 0 0 0 0 0 0 0 0 0 0 0 0 0 0 0 0
$$ ##$AMPDFLT= no
$$ ##$AdmCrpWbWiring= (0..1)
$$ 0 0
$$ ##$AppEth= <no>
$$ ##$AppPort= <no>
$$ ##$BACSAIR= yes
$$ ##$BACSCAP= 0
$$ ##$BACSDEL= 10
$$ ##$BACSOPT= <>
$$ ##$BFREQ= 600.07
$$ ##$BGAETH= (0..9)
$$ <no> <no> <no> <no> <no> <no> <no> <no> <no> <no>
$$ ##$BIRDS= yes
$$ ##$BMPC= 0
$$ ##$BMPCTY= <no>
$$ ##$BPSUTY= <no>
$$ ##$BSAETH= (0..9)
$$ <no> <no> <no> <no> <no> <no> <no> <no> <no> <no>
$$ ##$BSMS= 2
$$ ##$BSMS19FLock= no
$$ ##$BSMSETH= <192.168.99.17>
$$ ##$BgaChFac2= (0..9)
$$ 0 0 0 0 0 0 0 0 0 0
$$ ##$BgaChMap= (0..9)
$$ 0 0 0 0 0 0 0 0 0 0
$$ ##$BgaChMaxv= (0..9)
$$ 0 0 0 0 0 0 0 0 0 0
$$ ##$BgaChRouting= (0..63)
$$ 0 0 0 0 0 0 0 0 0 0 0 0 0 0 0 0 0 0 0 0 0 0 0 0 0 0 0 0 0 0 0 0 0 0 0 0
$$ 0 0 0 0 0 0 0 0 0 0 0 0 0 0 0 0 0 0 0 0 0 0 0 0 0 0 0 0
$$ ##$BgaChShimMap= (0..9)
$$ 0 0 0 0 0 0 0 0 0 0
$$ ##$BgaChShimMaxv= (0..9)
$$ 0 0 0 0 0 0 0 0 0 0
$$ ##$BlaEth= (0..31)
$$ <192.168.99.13> <192.168.99.12> <192.168.99.17> <no> <no> <no> <no> <no>
$$ <no> <no> <no> <no> <no> <no> <no> <no> <no> <no> <no> <no> <no> <no> <no>
$$ <no> <no> <no> <no> <no> <no> <no> <no> <no>
$$ ##$BlaHpLpViaTTL= (0..31)
$$ 0 0 0 0 0 0 0 0 0 0 0 0 0 0 0 0 0 0 0 0 0 0 0 0 0 0 0 0 0 0 0 0
$$ ##$BlaNam= (0..31)
$$ <AV4 BLA2BB500 15-600> <AV4 BLABBH500/100 200-600> <BSMS/2 LOCK TRANSCEIVER 600>
$$ <> <> <> <> <> <> <> <> <> <> <> <> <> <> <> <> <> <> <> <> <> <> <> <>
$$ <> <> <> <> <>
$$ ##$BlaPN= (0..31)
$$ <W152248> <W144061> <Z109890> <> <> <> <> <> <> <> <> <> <> <> <> <> <>
$$ <> <> <> <> <> <> <> <> <> <> <> <> <> <> <>
$$ ##$BlaSN= (0..31)
$$ <000029> <000075> <01053> <> <> <> <> <> <> <> <> <> <> <> <> <> <> <>
$$ <> <> <> <> <> <> <> <> <> <> <> <> <> <>
$$ ##$BmpcEth= <no>
$$ ##$BmpcFw= <no>
$$ ##$BmpcPn= <no>
$$ ##$BmpcPort= <no>
$$ ##$BmpcSn= <no>
$$ ##$BmuEth= <no>
$$ ##$BmuFw= <no>
$$ ##$BmuPn= <no>
$$ ##$BmuSn= <no>
$$ ##$BnlEth= <no>
$$ ##$BnlFw= <no>
$$ ##$BnlPn= <no>
$$ ##$BnlSn= <no>
$$ ##$BpduEth= (0..7)
$$ <no> <no> <no> <no> <no> <no> <no> <no>
$$ ##$BsaChMap1= (0..9)
$$ 0 0 0 0 0 0 0 0 0 0
$$ ##$BsaChMap2= (0..9)
$$ 0 0 0 0 0 0 0 0 0 0
$$ ##$BsaChShimMaxv= (0..9)
$$ 0 0 0 0 0 0 0 0 0 0
$$ ##$BsmsAuxEth= <no>
$$ ##$BsmsLockNuclei= (0..15)
$$ <2H> <no> <no> <no> <no> <no> <no> <no> <no> <no> <no> <no> <no> <no> <no>
$$ <no>
$$ ##$CSW1= (0..31)
$$ 3 4 2 1 9 0 0 0 0 0 0 0 0 0 0 0 0 0 0 0 0 0 0 0 0 0 0 0 0 0 0 0
$$ ##$CSW2= (0..31)
$$ 0 0 0 0 0 0 0 0 0 0 0 0 0 0 0 0 0 0 0 0 0 0 0 0 0 0 0 0 0 0 0 0
$$ ##$CSWNUM= (0..15)
$$ 2 2 1 0 0 0 0 0 0 0 0 0 0 0 0 0
$$ ##$CmrEth= <no>
$$ ##$CmrPartNo= <no>
$$ ##$CmrPort= <no>
$$ ##$CmrSerNo= <no>
$$ ##$CmrType= -1
$$ ##$ConsolePnSn= <H03128OB/8058>
$$ ##$CryoCoolUnitEth= <192.168.98.2>
$$ ##$CryoCoolUnitFw= <20220413>
$$ ##$CryoCoolUnitPn= <Z161936>
$$ ##$CryoCoolUnitSn= <00049>
$$ ##$CryoProAccPnSn= <>
$$ ##$Ctb1Eth= <no>
$$ ##$CustRegisterNo= <>
$$ ##$DATSTAT= no
$$ ##$DPPFAC= 1
$$ ##$DateTimeCreated= <2024-06-17T07:41:48+0000>
$$ ##$Description= <CAB AV4 600 MHZ BASIC>
$$ ##$DrxFiltGrpDel= (0..23)
$$ <68,36,20,9,5,3,2> <68,36,20,9,5,3,2> <68,36,20,9,5,3,2> <68,36,20,9,5,3,2>
$$ <> <> <> <> <> <> <> <> <> <> <> <> <> <> <> <> <> <> <> <>
$$ ##$EcuType= 1
$$ ##$EpuMacAddress= <00:13:95:26:4d:e6>
$$ ##$FCubeDrxDevice= (0..23)
$$ </dev/bbu/drx3.5> </dev/bbu/drx4.5> </dev/bbu/drx5.5> </dev/bbu/drx6.5>
$$ <> <> <> <> <> <> <> <> <> <> <> <> <> <> <> <> <> <> <> <>
$$ ##$FCubeEth= (0..23)
$$ <192.168.180.14> <192.168.180.18> <192.168.180.22> <192.168.180.26> <no>
$$ <no> <no> <no> <no> <no> <no> <no> <no> <no> <no> <no> <no> <no> <no> <no>
$$ <no> <no> <no> <no>
$$ ##$FCubeRtdDevice= (0..23)
$$ </dev/bbu/rtd3.4> </dev/bbu/rtd4.4> </dev/bbu/rtd5.4> </dev/bbu/rtd6.4>
$$ <> <> <> <> <> <> <> <> <> <> <> <> <> <> <> <> <> <> <> <>
$$ ##$FCubeSeqDevice= (0..23)
$$ <> <> <> <> <> <> <> <> <> <> <> <> <> <> <> <> <> <> <> <> <> <> <> <>
$$ ##$FUNCMOD= <>
$$ ##$FuncModBisDat= (0..7)
$$ 0 0 0 0 0 0 0 0
$$ ##$FuncModFRange= (0..7)
$$ <> <> <> <> <> <> <> <>
$$ ##$FuncModPN= (0..7)
$$ <> <> <> <> <> <> <> <>
$$ ##$FuncModSN= (0..7)
$$ <> <> <> <> <> <> <> <>
$$ ##$GCUTYPE= 20
$$ ##$GCubeEth= <192.168.180.38>
$$ ##$GCubeFpfAddr= (0..9)
$$ -1 -1 -1 -1 -1 -1 -1 -1 -1 -1
$$ ##$GCubeProcDevice= (0..1)
$$ </dev/bbu/gproc9.7> <no>
$$ ##$GCubeRtdDevice= (0..1)
$$ </dev/bbu/rtd9.4> <no>
$$ ##$GCubeSeqDevice= (0..1)
$$ <> <>
$$ ##$GCubeSpfAddr= (0..63)
$$ -1 -1 -1 -1 -1 -1 -1 -1 -1 -1 -1 -1 -1 -1 -1 -1 -1 -1 -1 -1 -1 -1 -1 -1
$$ -1 -1 -1 -1 -1 -1 -1 -1 -1 -1 -1 -1 -1 -1 -1 -1 -1 -1 -1 -1 -1 -1 -1 -1
$$ -1 -1 -1 -1 -1 -1 -1 -1 -1 -1 -1 -1 -1 -1 -1 -1
$$ ##$GRADRES= 1
$$ ##$Gctu2Eth= <no>
$$ ##$GcubeSaCtrEth= <no>
$$ ##$GradAmpMaxCurX= (0..10)
$$ 0 0 0 0 0 0 0 0 0 0 0
$$ ##$GradAmpMaxCurY= (0..10)
$$ 0 0 0 0 0 0 0 0 0 0 0
$$ ##$GradAmpMaxCurZ= (0..10)
$$ 9.99999904632568 0 0 0 0 0 0 0 0 0 0
$$ ##$GradAmpName= (0..9)
$$ <GAB in BSMS> <> <> <> <> <> <> <> <> <>
$$ ##$GradAmpPN= (0..9)
$$ <> <> <> <> <> <> <> <> <> <>
$$ ##$GradAmpSN= (0..9)
$$ <> <> <> <> <> <> <> <> <> <>
$$ ##$GradAmpType= (0..10)
$$ 2 0 0 0 0 0 0 0 0 0 0
$$ ##$GradPowClkTime= (0..9)
$$ 0 0 0 0 0 0 0 0 0 0
$$ ##$GradPowIcw= (0..9)
$$ 0 0 0 0 0 0 0 0 0 0
$$ ##$GradPowImax= (0..9)
$$ 0 0 0 0 0 0 0 0 0 0
$$ ##$GradPowType= (0..9)
$$ 0 0 0 0 0 0 0 0 0 0
$$ ##$GradPowVmax= (0..9)
$$ 0 0 0 0 0 0 0 0 0 0
$$ ##$HpprCoverType= 2
$$ ##$LDUETH= <no>
$$ ##$LOCKCONF= <DLM>
$$ ##$LOCSWID= 0
$$ ##$LOCSWIF= 0
$$ ##$Location= <>
$$ ##$LtMasEth= <no>
$$ ##$LtMasType= 0
$$ ##$MAS= 0
$$ ##$MASETIME= 10
$$ ##$MASITIME= 10
$$ ##$MAS_CT= 5
$$ ##$MAS_SG= 0
$$ ##$MAS_TO= 0
$$ ##$MagnCoilPnSn= <BZH 425'600'70H>
$$ ##$MagnDewarPnSn= <D325'54-9636>
$$ ##$MagnetPolarity= 1
$$ ##$MasEth= <no>
$$ ##$MwscuEth= <no>
$$ ##$MwscuPort= <no>
$$ ##$NAMPD= (0..32)
$$ <> <HPLNA 19F1H> <2H> <XBB19F 2HP> <13C> <15N> <31P> <> <> <> <> <> <>
$$ <> <> <> <> <> <> <> <> <> <> <> <> <> <> <> <> <> <> <> <>
$$ ##$NFCU= 4
$$ ##$NRCU= 4
$$ ##$NSGU= 4
$$ ##$NumActDetuneCtr= 0
$$ ##$NumVpu= 0
$$ ##$OrderNo= <10254970>
$$ ##$POWCHK= yes
$$ ##$PRAMD1= (0..7)
$$ 6 0 0 1610612736 0 0 0 0
$$ ##$PRAMD10= (0..7)
$$ 0 0 0 0 0 0 0 0
$$ ##$PRAMD11= (0..7)
$$ 0 0 0 0 0 0 0 0
$$ ##$PRAMD12= (0..7)
$$ 0 0 0 0 0 0 0 0
$$ ##$PRAMD13= (0..7)
$$ 0 0 0 0 0 0 0 0
$$ ##$PRAMD14= (0..7)
$$ 0 0 0 0 0 0 0 0
$$ ##$PRAMD15= (0..7)
$$ 0 0 0 0 0 0 0 0
$$ ##$PRAMD16= (0..7)
$$ 0 0 0 0 0 0 0 0
$$ ##$PRAMD17= (0..7)
$$ 0 0 0 0 0 0 0 0
$$ ##$PRAMD18= (0..7)
$$ 0 0 0 0 0 0 0 0
$$ ##$PRAMD19= (0..7)
$$ 0 0 0 0 0 0 0 0
$$ ##$PRAMD2= (0..7)
$$ 0 1048576 0 536870912 0 1048576 0 536870912
$$ ##$PRAMD20= (0..7)
$$ 0 0 0 0 0 0 0 0
$$ ##$PRAMD21= (0..7)
$$ 0 0 0 0 0 0 0 0
$$ ##$PRAMD22= (0..7)
$$ 0 0 0 0 0 0 0 0
$$ ##$PRAMD23= (0..7)
$$ 0 0 0 0 0 0 0 0
$$ ##$PRAMD24= (0..7)
$$ 0 0 0 0 0 0 0 0
$$ ##$PRAMD25= (0..7)
$$ 0 0 0 0 0 0 0 0
$$ ##$PRAMD26= (0..7)
$$ 0 0 0 0 0 0 0 0
$$ ##$PRAMD27= (0..7)
$$ 0 0 0 0 0 0 0 0
$$ ##$PRAMD28= (0..7)
$$ 0 0 0 0 0 0 0 0
$$ ##$PRAMD29= (0..7)
$$ 0 0 0 0 0 0 0 0
$$ ##$PRAMD3= (0..7)
$$ 2147483644 2147483647 2147483647 603979775 0 0 0 0
$$ ##$PRAMD30= (0..7)
$$ 0 0 0 0 0 0 0 0
$$ ##$PRAMD31= (0..7)
$$ 0 0 0 0 0 0 0 0
$$ ##$PRAMD32= (0..7)
$$ 0 0 0 0 0 0 0 0
$$ ##$PRAMD4= (0..7)
$$ 16777216 0 0 536870912 0 0 0 0
$$ ##$PRAMD5= (0..7)
$$ 0 0 4 536870912 0 0 0 0
$$ ##$PRAMD6= (0..7)
$$ 64 0 0 536870912 0 0 0 0
$$ ##$PRAMD7= (0..7)
$$ 0 0 0 0 0 0 0 0
$$ ##$PRAMD8= (0..7)
$$ 0 0 0 0 0 0 0 0
$$ ##$PRAMD9= (0..7)
$$ 0 0 0 0 0 0 0 0
$$ ##$PRAMLED= (0..1)
$$ 0 0
$$ ##$PRAMPTP= 1
$$ ##$PREEMPTYPE= 0
$$ ##$PREREC= (0..31)
$$ 1 1 2 2 3 4 0 0 0 0 0 0 0 0 0 0 0 0 0 0 0 0 0 0 0 0 0 0 0 0 0 0
$$ ##$PTSFMX= (0..23)
$$ 1290 1290 1290 1290 0 0 0 0 0 0 0 0 0 0 0 0 0 0 0 0 0 0 0 0
$$ ##$PULCHK= no
$$ ##$PduEth= (0..7)
$$ <192.168.99.99> <no> <no> <no> <no> <no> <no> <no>
$$ ##$PramDutyCycPerc= (0..31)
$$ 4 2 2 2 2 2 0 0 0 0 0 0 0 0 0 0 0 0 0 0 0 0 0 0 0 0 0 0 0 0 0 0
$$ ##$PramPPowNucW1= (0..127)
$$ <> <> <> <> <> <> <> <> <> <> <> <> <> <> <> <> <> <> <> <> <> <> <> <>
$$ <> <> <> <> <> <> <> <> <> <> <> <> <> <> <> <> <> <> <> <> <> <> <> <>
$$ <> <> <> <> <> <> <> <> <> <> <> <> <> <> <> <> <> <> <> <> <> <> <> <>
$$ <> <> <> <> <> <> <> <> <> <> <> <> <> <> <> <> <> <> <> <> <> <> <> <>
$$ <> <> <> <> <> <> <> <> <> <> <> <> <> <> <> <> <> <> <> <> <> <> <> <>
$$ <> <> <> <> <> <> <> <>
$$ ##$PramPPowNucW10= (0..127)
$$ <> <> <> <> <> <> <> <> <> <> <> <> <> <> <> <> <> <> <> <> <> <> <> <>
$$ <> <> <> <> <> <> <> <> <> <> <> <> <> <> <> <> <> <> <> <> <> <> <> <>
$$ <> <> <> <> <> <> <> <> <> <> <> <> <> <> <> <> <> <> <> <> <> <> <> <>
$$ <> <> <> <> <> <> <> <> <> <> <> <> <> <> <> <> <> <> <> <> <> <> <> <>
$$ <> <> <> <> <> <> <> <> <> <> <> <> <> <> <> <> <> <> <> <> <> <> <> <>
$$ <> <> <> <> <> <> <> <>
$$ ##$PramPPowNucW11= (0..127)
$$ <> <> <> <> <> <> <> <> <> <> <> <> <> <> <> <> <> <> <> <> <> <> <> <>
$$ <> <> <> <> <> <> <> <> <> <> <> <> <> <> <> <> <> <> <> <> <> <> <> <>
$$ <> <> <> <> <> <> <> <> <> <> <> <> <> <> <> <> <> <> <> <> <> <> <> <>
$$ <> <> <> <> <> <> <> <> <> <> <> <> <> <> <> <> <> <> <> <> <> <> <> <>
$$ <> <> <> <> <> <> <> <> <> <> <> <> <> <> <> <> <> <> <> <> <> <> <> <>
$$ <> <> <> <> <> <> <> <>
$$ ##$PramPPowNucW12= (0..127)
$$ <> <> <> <> <> <> <> <> <> <> <> <> <> <> <> <> <> <> <> <> <> <> <> <>
$$ <> <> <> <> <> <> <> <> <> <> <> <> <> <> <> <> <> <> <> <> <> <> <> <>
$$ <> <> <> <> <> <> <> <> <> <> <> <> <> <> <> <> <> <> <> <> <> <> <> <>
$$ <> <> <> <> <> <> <> <> <> <> <> <> <> <> <> <> <> <> <> <> <> <> <> <>
$$ <> <> <> <> <> <> <> <> <> <> <> <> <> <> <> <> <> <> <> <> <> <> <> <>
$$ <> <> <> <> <> <> <> <>
$$ ##$PramPPowNucW13= (0..127)
$$ <> <> <> <> <> <> <> <> <> <> <> <> <> <> <> <> <> <> <> <> <> <> <> <>
$$ <> <> <> <> <> <> <> <> <> <> <> <> <> <> <> <> <> <> <> <> <> <> <> <>
$$ <> <> <> <> <> <> <> <> <> <> <> <> <> <> <> <> <> <> <> <> <> <> <> <>
$$ <> <> <> <> <> <> <> <> <> <> <> <> <> <> <> <> <> <> <> <> <> <> <> <>
$$ <> <> <> <> <> <> <> <> <> <> <> <> <> <> <> <> <> <> <> <> <> <> <> <>
$$ <> <> <> <> <> <> <> <>
$$ ##$PramPPowNucW14= (0..127)
$$ <> <> <> <> <> <> <> <> <> <> <> <> <> <> <> <> <> <> <> <> <> <> <> <>
$$ <> <> <> <> <> <> <> <> <> <> <> <> <> <> <> <> <> <> <> <> <> <> <> <>
$$ <> <> <> <> <> <> <> <> <> <> <> <> <> <> <> <> <> <> <> <> <> <> <> <>
$$ <> <> <> <> <> <> <> <> <> <> <> <> <> <> <> <> <> <> <> <> <> <> <> <>
$$ <> <> <> <> <> <> <> <> <> <> <> <> <> <> <> <> <> <> <> <> <> <> <> <>
$$ <> <> <> <> <> <> <> <>
$$ ##$PramPPowNucW15= (0..127)
$$ <> <> <> <> <> <> <> <> <> <> <> <> <> <> <> <> <> <> <> <> <> <> <> <>
$$ <> <> <> <> <> <> <> <> <> <> <> <> <> <> <> <> <> <> <> <> <> <> <> <>
$$ <> <> <> <> <> <> <> <> <> <> <> <> <> <> <> <> <> <> <> <> <> <> <> <>
$$ <> <> <> <> <> <> <> <> <> <> <> <> <> <> <> <> <> <> <> <> <> <> <> <>
$$ <> <> <> <> <> <> <> <> <> <> <> <> <> <> <> <> <> <> <> <> <> <> <> <>
$$ <> <> <> <> <> <> <> <>
$$ ##$PramPPowNucW16= (0..127)
$$ <> <> <> <> <> <> <> <> <> <> <> <> <> <> <> <> <> <> <> <> <> <> <> <>
$$ <> <> <> <> <> <> <> <> <> <> <> <> <> <> <> <> <> <> <> <> <> <> <> <>
$$ <> <> <> <> <> <> <> <> <> <> <> <> <> <> <> <> <> <> <> <> <> <> <> <>
$$ <> <> <> <> <> <> <> <> <> <> <> <> <> <> <> <> <> <> <> <> <> <> <> <>
$$ <> <> <> <> <> <> <> <> <> <> <> <> <> <> <> <> <> <> <> <> <> <> <> <>
$$ <> <> <> <> <> <> <> <>
$$ ##$PramPPowNucW17= (0..127)
$$ <> <> <> <> <> <> <> <> <> <> <> <> <> <> <> <> <> <> <> <> <> <> <> <>
$$ <> <> <> <> <> <> <> <> <> <> <> <> <> <> <> <> <> <> <> <> <> <> <> <>
$$ <> <> <> <> <> <> <> <> <> <> <> <> <> <> <> <> <> <> <> <> <> <> <> <>
$$ <> <> <> <> <> <> <> <> <> <> <> <> <> <> <> <> <> <> <> <> <> <> <> <>
$$ <> <> <> <> <> <> <> <> <> <> <> <> <> <> <> <> <> <> <> <> <> <> <> <>
$$ <> <> <> <> <> <> <> <>
$$ ##$PramPPowNucW18= (0..127)
$$ <> <> <> <> <> <> <> <> <> <> <> <> <> <> <> <> <> <> <> <> <> <> <> <>
$$ <> <> <> <> <> <> <> <> <> <> <> <> <> <> <> <> <> <> <> <> <> <> <> <>
$$ <> <> <> <> <> <> <> <> <> <> <> <> <> <> <> <> <> <> <> <> <> <> <> <>
$$ <> <> <> <> <> <> <> <> <> <> <> <> <> <> <> <> <> <> <> <> <> <> <> <>
$$ <> <> <> <> <> <> <> <> <> <> <> <> <> <> <> <> <> <> <> <> <> <> <> <>
$$ <> <> <> <> <> <> <> <>
$$ ##$PramPPowNucW19= (0..127)
$$ <> <> <> <> <> <> <> <> <> <> <> <> <> <> <> <> <> <> <> <> <> <> <> <>
$$ <> <> <> <> <> <> <> <> <> <> <> <> <> <> <> <> <> <> <> <> <> <> <> <>
$$ <> <> <> <> <> <> <> <> <> <> <> <> <> <> <> <> <> <> <> <> <> <> <> <>
$$ <> <> <> <> <> <> <> <> <> <> <> <> <> <> <> <> <> <> <> <> <> <> <> <>
$$ <> <> <> <> <> <> <> <> <> <> <> <> <> <> <> <> <> <> <> <> <> <> <> <>
$$ <> <> <> <> <> <> <> <>
$$ ##$PramPPowNucW2= (0..127)
$$ <> <> <> <> <> <> <> <> <> <> <> <> <> <> <> <> <> <> <> <> <> <> <> <>
$$ <> <> <> <> <> <> <> <> <> <> <> <> <> <> <> <> <> <> <> <> <> <> <> <>
$$ <> <> <> <> <> <> <> <> <> <> <> <> <> <> <> <> <> <> <> <> <> <> <> <>
$$ <> <> <> <> <> <> <> <> <> <> <> <> <> <> <> <> <> <> <> <> <> <> <> <>
$$ <> <> <> <> <> <> <> <> <> <> <> <> <> <> <> <> <> <> <> <> <> <> <> <>
$$ <> <> <> <> <> <> <> <>
$$ ##$PramPPowNucW20= (0..127)
$$ <> <> <> <> <> <> <> <> <> <> <> <> <> <> <> <> <> <> <> <> <> <> <> <>
$$ <> <> <> <> <> <> <> <> <> <> <> <> <> <> <> <> <> <> <> <> <> <> <> <>
$$ <> <> <> <> <> <> <> <> <> <> <> <> <> <> <> <> <> <> <> <> <> <> <> <>
$$ <> <> <> <> <> <> <> <> <> <> <> <> <> <> <> <> <> <> <> <> <> <> <> <>
$$ <> <> <> <> <> <> <> <> <> <> <> <> <> <> <> <> <> <> <> <> <> <> <> <>
$$ <> <> <> <> <> <> <> <>
$$ ##$PramPPowNucW21= (0..127)
$$ <> <> <> <> <> <> <> <> <> <> <> <> <> <> <> <> <> <> <> <> <> <> <> <>
$$ <> <> <> <> <> <> <> <> <> <> <> <> <> <> <> <> <> <> <> <> <> <> <> <>
$$ <> <> <> <> <> <> <> <> <> <> <> <> <> <> <> <> <> <> <> <> <> <> <> <>
$$ <> <> <> <> <> <> <> <> <> <> <> <> <> <> <> <> <> <> <> <> <> <> <> <>
$$ <> <> <> <> <> <> <> <> <> <> <> <> <> <> <> <> <> <> <> <> <> <> <> <>
$$ <> <> <> <> <> <> <> <>
$$ ##$PramPPowNucW22= (0..127)
$$ <> <> <> <> <> <> <> <> <> <> <> <> <> <> <> <> <> <> <> <> <> <> <> <>
$$ <> <> <> <> <> <> <> <> <> <> <> <> <> <> <> <> <> <> <> <> <> <> <> <>
$$ <> <> <> <> <> <> <> <> <> <> <> <> <> <> <> <> <> <> <> <> <> <> <> <>
$$ <> <> <> <> <> <> <> <> <> <> <> <> <> <> <> <> <> <> <> <> <> <> <> <>
$$ <> <> <> <> <> <> <> <> <> <> <> <> <> <> <> <> <> <> <> <> <> <> <> <>
$$ <> <> <> <> <> <> <> <>
$$ ##$PramPPowNucW23= (0..127)
$$ <> <> <> <> <> <> <> <> <> <> <> <> <> <> <> <> <> <> <> <> <> <> <> <>
$$ <> <> <> <> <> <> <> <> <> <> <> <> <> <> <> <> <> <> <> <> <> <> <> <>
$$ <> <> <> <> <> <> <> <> <> <> <> <> <> <> <> <> <> <> <> <> <> <> <> <>
$$ <> <> <> <> <> <> <> <> <> <> <> <> <> <> <> <> <> <> <> <> <> <> <> <>
$$ <> <> <> <> <> <> <> <> <> <> <> <> <> <> <> <> <> <> <> <> <> <> <> <>
$$ <> <> <> <> <> <> <> <>
$$ ##$PramPPowNucW24= (0..127)
$$ <> <> <> <> <> <> <> <> <> <> <> <> <> <> <> <> <> <> <> <> <> <> <> <>
$$ <> <> <> <> <> <> <> <> <> <> <> <> <> <> <> <> <> <> <> <> <> <> <> <>
$$ <> <> <> <> <> <> <> <> <> <> <> <> <> <> <> <> <> <> <> <> <> <> <> <>
$$ <> <> <> <> <> <> <> <> <> <> <> <> <> <> <> <> <> <> <> <> <> <> <> <>
$$ <> <> <> <> <> <> <> <> <> <> <> <> <> <> <> <> <> <> <> <> <> <> <> <>
$$ <> <> <> <> <> <> <> <>
$$ ##$PramPPowNucW25= (0..127)
$$ <> <> <> <> <> <> <> <> <> <> <> <> <> <> <> <> <> <> <> <> <> <> <> <>
$$ <> <> <> <> <> <> <> <> <> <> <> <> <> <> <> <> <> <> <> <> <> <> <> <>
$$ <> <> <> <> <> <> <> <> <> <> <> <> <> <> <> <> <> <> <> <> <> <> <> <>
$$ <> <> <> <> <> <> <> <> <> <> <> <> <> <> <> <> <> <> <> <> <> <> <> <>
$$ <> <> <> <> <> <> <> <> <> <> <> <> <> <> <> <> <> <> <> <> <> <> <> <>
$$ <> <> <> <> <> <> <> <>
$$ ##$PramPPowNucW26= (0..127)
$$ <> <> <> <> <> <> <> <> <> <> <> <> <> <> <> <> <> <> <> <> <> <> <> <>
$$ <> <> <> <> <> <> <> <> <> <> <> <> <> <> <> <> <> <> <> <> <> <> <> <>
$$ <> <> <> <> <> <> <> <> <> <> <> <> <> <> <> <> <> <> <> <> <> <> <> <>
$$ <> <> <> <> <> <> <> <> <> <> <> <> <> <> <> <> <> <> <> <> <> <> <> <>
$$ <> <> <> <> <> <> <> <> <> <> <> <> <> <> <> <> <> <> <> <> <> <> <> <>
$$ <> <> <> <> <> <> <> <>
$$ ##$PramPPowNucW27= (0..127)
$$ <> <> <> <> <> <> <> <> <> <> <> <> <> <> <> <> <> <> <> <> <> <> <> <>
$$ <> <> <> <> <> <> <> <> <> <> <> <> <> <> <> <> <> <> <> <> <> <> <> <>
$$ <> <> <> <> <> <> <> <> <> <> <> <> <> <> <> <> <> <> <> <> <> <> <> <>
$$ <> <> <> <> <> <> <> <> <> <> <> <> <> <> <> <> <> <> <> <> <> <> <> <>
$$ <> <> <> <> <> <> <> <> <> <> <> <> <> <> <> <> <> <> <> <> <> <> <> <>
$$ <> <> <> <> <> <> <> <>
$$ ##$PramPPowNucW28= (0..127)
$$ <> <> <> <> <> <> <> <> <> <> <> <> <> <> <> <> <> <> <> <> <> <> <> <>
$$ <> <> <> <> <> <> <> <> <> <> <> <> <> <> <> <> <> <> <> <> <> <> <> <>
$$ <> <> <> <> <> <> <> <> <> <> <> <> <> <> <> <> <> <> <> <> <> <> <> <>
$$ <> <> <> <> <> <> <> <> <> <> <> <> <> <> <> <> <> <> <> <> <> <> <> <>
$$ <> <> <> <> <> <> <> <> <> <> <> <> <> <> <> <> <> <> <> <> <> <> <> <>
$$ <> <> <> <> <> <> <> <>
$$ ##$PramPPowNucW29= (0..127)
$$ <> <> <> <> <> <> <> <> <> <> <> <> <> <> <> <> <> <> <> <> <> <> <> <>
$$ <> <> <> <> <> <> <> <> <> <> <> <> <> <> <> <> <> <> <> <> <> <> <> <>
$$ <> <> <> <> <> <> <> <> <> <> <> <> <> <> <> <> <> <> <> <> <> <> <> <>
$$ <> <> <> <> <> <> <> <> <> <> <> <> <> <> <> <> <> <> <> <> <> <> <> <>
$$ <> <> <> <> <> <> <> <> <> <> <> <> <> <> <> <> <> <> <> <> <> <> <> <>
$$ <> <> <> <> <> <> <> <>
$$ ##$PramPPowNucW3= (0..127)
$$ <> <> <> <> <> <> <> <> <> <> <> <> <> <> <> <> <> <> <> <> <> <> <> <>
$$ <> <> <> <> <> <> <> <> <> <> <> <> <> <> <> <> <> <> <> <> <> <> <> <>
$$ <> <> <> <> <> <> <> <> <> <> <> <> <> <> <> <> <> <> <> <> <> <> <> <>
$$ <> <> <> <> <> <> <> <> <> <> <> <> <> <> <> <> <> <> <> <> <> <> <> <>
$$ <> <> <> <> <> <> <> <> <> <> <> <> <> <> <> <> <> <> <> <> <> <> <> <>
$$ <> <> <> <> <> <> <> <>
$$ ##$PramPPowNucW30= (0..127)
$$ <> <> <> <> <> <> <> <> <> <> <> <> <> <> <> <> <> <> <> <> <> <> <> <>
$$ <> <> <> <> <> <> <> <> <> <> <> <> <> <> <> <> <> <> <> <> <> <> <> <>
$$ <> <> <> <> <> <> <> <> <> <> <> <> <> <> <> <> <> <> <> <> <> <> <> <>
$$ <> <> <> <> <> <> <> <> <> <> <> <> <> <> <> <> <> <> <> <> <> <> <> <>
$$ <> <> <> <> <> <> <> <> <> <> <> <> <> <> <> <> <> <> <> <> <> <> <> <>
$$ <> <> <> <> <> <> <> <>
$$ ##$PramPPowNucW31= (0..127)
$$ <> <> <> <> <> <> <> <> <> <> <> <> <> <> <> <> <> <> <> <> <> <> <> <>
$$ <> <> <> <> <> <> <> <> <> <> <> <> <> <> <> <> <> <> <> <> <> <> <> <>
$$ <> <> <> <> <> <> <> <> <> <> <> <> <> <> <> <> <> <> <> <> <> <> <> <>
$$ <> <> <> <> <> <> <> <> <> <> <> <> <> <> <> <> <> <> <> <> <> <> <> <>
$$ <> <> <> <> <> <> <> <> <> <> <> <> <> <> <> <> <> <> <> <> <> <> <> <>
$$ <> <> <> <> <> <> <> <>
$$ ##$PramPPowNucW32= (0..127)
$$ <> <> <> <> <> <> <> <> <> <> <> <> <> <> <> <> <> <> <> <> <> <> <> <>
$$ <> <> <> <> <> <> <> <> <> <> <> <> <> <> <> <> <> <> <> <> <> <> <> <>
$$ <> <> <> <> <> <> <> <> <> <> <> <> <> <> <> <> <> <> <> <> <> <> <> <>
$$ <> <> <> <> <> <> <> <> <> <> <> <> <> <> <> <> <> <> <> <> <> <> <> <>
$$ <> <> <> <> <> <> <> <> <> <> <> <> <> <> <> <> <> <> <> <> <> <> <> <>
$$ <> <> <> <> <> <> <> <>
$$ ##$PramPPowNucW4= (0..127)
$$ <> <> <> <> <> <> <> <> <> <> <> <> <> <> <> <> <> <> <> <> <> <> <> <>
$$ <> <> <> <> <> <> <> <> <> <> <> <> <> <> <> <> <> <> <> <> <> <> <> <>
$$ <> <> <> <> <> <> <> <> <> <> <> <> <> <> <> <> <> <> <> <> <> <> <> <>
$$ <> <> <> <> <> <> <> <> <> <> <> <> <> <> <> <> <> <> <> <> <> <> <> <>
$$ <> <> <> <> <> <> <> <> <> <> <> <> <> <> <> <> <> <> <> <> <> <> <> <>
$$ <> <> <> <> <> <> <> <>
$$ ##$PramPPowNucW5= (0..127)
$$ <> <> <> <> <> <> <> <> <> <> <> <> <> <> <> <> <> <> <> <> <> <> <> <>
$$ <> <> <> <> <> <> <> <> <> <> <> <> <> <> <> <> <> <> <> <> <> <> <> <>
$$ <> <> <> <> <> <> <> <> <> <> <> <> <> <> <> <> <> <> <> <> <> <> <> <>
$$ <> <> <> <> <> <> <> <> <> <> <> <> <> <> <> <> <> <> <> <> <> <> <> <>
$$ <> <> <> <> <> <> <> <> <> <> <> <> <> <> <> <> <> <> <> <> <> <> <> <>
$$ <> <> <> <> <> <> <> <>
$$ ##$PramPPowNucW6= (0..127)
$$ <> <> <> <> <> <> <> <> <> <> <> <> <> <> <> <> <> <> <> <> <> <> <> <>
$$ <> <> <> <> <> <> <> <> <> <> <> <> <> <> <> <> <> <> <> <> <> <> <> <>
$$ <> <> <> <> <> <> <> <> <> <> <> <> <> <> <> <> <> <> <> <> <> <> <> <>
$$ <> <> <> <> <> <> <> <> <> <> <> <> <> <> <> <> <> <> <> <> <> <> <> <>
$$ <> <> <> <> <> <> <> <> <> <> <> <> <> <> <> <> <> <> <> <> <> <> <> <>
$$ <> <> <> <> <> <> <> <>
$$ ##$PramPPowNucW7= (0..127)
$$ <> <> <> <> <> <> <> <> <> <> <> <> <> <> <> <> <> <> <> <> <> <> <> <>
$$ <> <> <> <> <> <> <> <> <> <> <> <> <> <> <> <> <> <> <> <> <> <> <> <>
$$ <> <> <> <> <> <> <> <> <> <> <> <> <> <> <> <> <> <> <> <> <> <> <> <>
$$ <> <> <> <> <> <> <> <> <> <> <> <> <> <> <> <> <> <> <> <> <> <> <> <>
$$ <> <> <> <> <> <> <> <> <> <> <> <> <> <> <> <> <> <> <> <> <> <> <> <>
$$ <> <> <> <> <> <> <> <>
$$ ##$PramPPowNucW8= (0..127)
$$ <> <> <> <> <> <> <> <> <> <> <> <> <> <> <> <> <> <> <> <> <> <> <> <>
$$ <> <> <> <> <> <> <> <> <> <> <> <> <> <> <> <> <> <> <> <> <> <> <> <>
$$ <> <> <> <> <> <> <> <> <> <> <> <> <> <> <> <> <> <> <> <> <> <> <> <>
$$ <> <> <> <> <> <> <> <> <> <> <> <> <> <> <> <> <> <> <> <> <> <> <> <>
$$ <> <> <> <> <> <> <> <> <> <> <> <> <> <> <> <> <> <> <> <> <> <> <> <>
$$ <> <> <> <> <> <> <> <>
$$ ##$PramPPowNucW9= (0..127)
$$ <> <> <> <> <> <> <> <> <> <> <> <> <> <> <> <> <> <> <> <> <> <> <> <>
$$ <> <> <> <> <> <> <> <> <> <> <> <> <> <> <> <> <> <> <> <> <> <> <> <>
$$ <> <> <> <> <> <> <> <> <> <> <> <> <> <> <> <> <> <> <> <> <> <> <> <>
$$ <> <> <> <> <> <> <> <> <> <> <> <> <> <> <> <> <> <> <> <> <> <> <> <>
$$ <> <> <> <> <> <> <> <> <> <> <> <> <> <> <> <> <> <> <> <> <> <> <> <>
$$ <> <> <> <> <> <> <> <>
$$ ##$PramPeakPowerW= (0..31)
$$ 4000 500 500 500 500 500 0 0 0 0 0 0 0 0 0 0 0 0 0 0 0 0 0 0 0 0 0 0 0
$$ 0 0 0
$$ ##$PramPowerSwitch= (0..31)
$$ 0 0 0 0 0 0 0 0 0 0 0 0 0 0 0 0 0 0 0 0 0 0 0 0 0 0 0 0 0 0 0 0
$$ ##$PramPulWidthMs= (0..31)
$$ 10 0.1 0.1 0.1 0.1 0.1 0 0 0 0 0 0 0 0 0 0 0 0 0 0 0 0 0 0 0 0 0 0 0 0
$$ 0 0
$$ ##$PreampModBisDat= (0..31)
$$ 20170630 20170802 20170802 20170720 20170720 20170802 0 0 0 0 0 0 0 0 0
$$ 0 0 0 0 0 0 0 0 0 0 0 0 0 0 0 0 0
$$ ##$PreampModMulAtm= (0..31)
$$ 0 0 0 0 0 0 0 0 0 0 0 0 0 0 0 0 0 0 0 0 0 0 0 0 0 0 0 0 0 0 0 0
$$ ##$PreampModPN= (0..31)
$$ <Z103205> <Z003473> <Z105186> <Z003524> <Z003530> <Z102449> <> <> <> <>
$$ <> <> <> <> <> <> <> <> <> <> <> <> <> <> <> <> <> <> <> <> <> <>
$$ ##$PreampModSN= (0..31)
$$ <00894> <01641> <00245> <01174> <01055> <00231> <> <> <> <> <> <> <> <>
$$ <> <> <> <> <> <> <> <> <> <> <> <> <> <> <> <> <> <>
$$ ##$ProdigyEth= <no>
$$ ##$ProdigyFw= <no>
$$ ##$ProdigyPn= <no>
$$ ##$ProdigySn= <no>
$$ ##$RGTYPE= (0..31)
$$ 9 9 9 9 0 0 0 0 0 0 0 0 0 0 0 0 0 0 0 0 0 0 0 0 0 0 0 0 0 0 0 0
$$ ##$RG_max= (0..31)
$$ 101 101 101 101 -1 -1 -1 -1 -1 -1 -1 -1 -1 -1 -1 -1 -1 -1 -1 -1 -1 -1 -1
$$ -1 -1 -1 -1 -1 -1 -1 -1 -1
$$ ##$RG_min= (0..31)
$$ 0.25 0.25 0.25 0.25 -1 -1 -1 -1 -1 -1 -1 -1 -1 -1 -1 -1 -1 -1 -1 -1 -1
$$ -1 -1 -1 -1 -1 -1 -1 -1 -1 -1 -1
$$ ##$RG_tab1= (0..127)
$$ 0.25 0.28 0.32 0.35 0.4 0.44 0.5 0.56 0.64 0.7 0.8 0.89 1 1.12 1.28 1.4
$$ 1.6 1.78 2 2.25 2.56 2.8 3.2 3.56 4 4.5 5 5.6 6.35 7.12 8 9 10 11.3 12.7
$$ 14.2 16 18 20.2 22.6 25.4 28.5 32 36 40.3 45.2 50.8 57 64 71.8 80.6 90.5
$$ 101 -1 -1 -1 -1 -1 -1 -1 -1 -1 -1 -1 -1 -1 -1 -1 -1 -1 -1 -1 -1 -1 -1 -1
$$ -1 -1 -1 -1 -1 -1 -1 -1 -1 -1 -1 -1 -1 -1 -1 -1 -1 -1 -1 -1 -1 -1 -1 -1
$$ -1 -1 -1 -1 -1 -1 -1 -1 -1 -1 -1 -1 -1 -1 -1 -1 -1 -1 -1 -1 -1 -1 -1 -1
$$ -1 -1 -1 -1
$$ ##$RG_tab10= (0..127)
$$ -1 -1 -1 -1 -1 -1 -1 -1 -1 -1 -1 -1 -1 -1 -1 -1 -1 -1 -1 -1 -1 -1 -1 -1
$$ -1 -1 -1 -1 -1 -1 -1 -1 -1 -1 -1 -1 -1 -1 -1 -1 -1 -1 -1 -1 -1 -1 -1 -1
$$ -1 -1 -1 -1 -1 -1 -1 -1 -1 -1 -1 -1 -1 -1 -1 -1 -1 -1 -1 -1 -1 -1 -1 -1
$$ -1 -1 -1 -1 -1 -1 -1 -1 -1 -1 -1 -1 -1 -1 -1 -1 -1 -1 -1 -1 -1 -1 -1 -1
$$ -1 -1 -1 -1 -1 -1 -1 -1 -1 -1 -1 -1 -1 -1 -1 -1 -1 -1 -1 -1 -1 -1 -1 -1
$$ -1 -1 -1 -1 -1 -1 -1 -1
$$ ##$RG_tab11= (0..127)
$$ -1 -1 -1 -1 -1 -1 -1 -1 -1 -1 -1 -1 -1 -1 -1 -1 -1 -1 -1 -1 -1 -1 -1 -1
$$ -1 -1 -1 -1 -1 -1 -1 -1 -1 -1 -1 -1 -1 -1 -1 -1 -1 -1 -1 -1 -1 -1 -1 -1
$$ -1 -1 -1 -1 -1 -1 -1 -1 -1 -1 -1 -1 -1 -1 -1 -1 -1 -1 -1 -1 -1 -1 -1 -1
$$ -1 -1 -1 -1 -1 -1 -1 -1 -1 -1 -1 -1 -1 -1 -1 -1 -1 -1 -1 -1 -1 -1 -1 -1
$$ -1 -1 -1 -1 -1 -1 -1 -1 -1 -1 -1 -1 -1 -1 -1 -1 -1 -1 -1 -1 -1 -1 -1 -1
$$ -1 -1 -1 -1 -1 -1 -1 -1
$$ ##$RG_tab12= (0..127)
$$ -1 -1 -1 -1 -1 -1 -1 -1 -1 -1 -1 -1 -1 -1 -1 -1 -1 -1 -1 -1 -1 -1 -1 -1
$$ -1 -1 -1 -1 -1 -1 -1 -1 -1 -1 -1 -1 -1 -1 -1 -1 -1 -1 -1 -1 -1 -1 -1 -1
$$ -1 -1 -1 -1 -1 -1 -1 -1 -1 -1 -1 -1 -1 -1 -1 -1 -1 -1 -1 -1 -1 -1 -1 -1
$$ -1 -1 -1 -1 -1 -1 -1 -1 -1 -1 -1 -1 -1 -1 -1 -1 -1 -1 -1 -1 -1 -1 -1 -1
$$ -1 -1 -1 -1 -1 -1 -1 -1 -1 -1 -1 -1 -1 -1 -1 -1 -1 -1 -1 -1 -1 -1 -1 -1
$$ -1 -1 -1 -1 -1 -1 -1 -1
$$ ##$RG_tab13= (0..127)
$$ -1 -1 -1 -1 -1 -1 -1 -1 -1 -1 -1 -1 -1 -1 -1 -1 -1 -1 -1 -1 -1 -1 -1 -1
$$ -1 -1 -1 -1 -1 -1 -1 -1 -1 -1 -1 -1 -1 -1 -1 -1 -1 -1 -1 -1 -1 -1 -1 -1
$$ -1 -1 -1 -1 -1 -1 -1 -1 -1 -1 -1 -1 -1 -1 -1 -1 -1 -1 -1 -1 -1 -1 -1 -1
$$ -1 -1 -1 -1 -1 -1 -1 -1 -1 -1 -1 -1 -1 -1 -1 -1 -1 -1 -1 -1 -1 -1 -1 -1
$$ -1 -1 -1 -1 -1 -1 -1 -1 -1 -1 -1 -1 -1 -1 -1 -1 -1 -1 -1 -1 -1 -1 -1 -1
$$ -1 -1 -1 -1 -1 -1 -1 -1
$$ ##$RG_tab14= (0..127)
$$ -1 -1 -1 -1 -1 -1 -1 -1 -1 -1 -1 -1 -1 -1 -1 -1 -1 -1 -1 -1 -1 -1 -1 -1
$$ -1 -1 -1 -1 -1 -1 -1 -1 -1 -1 -1 -1 -1 -1 -1 -1 -1 -1 -1 -1 -1 -1 -1 -1
$$ -1 -1 -1 -1 -1 -1 -1 -1 -1 -1 -1 -1 -1 -1 -1 -1 -1 -1 -1 -1 -1 -1 -1 -1
$$ -1 -1 -1 -1 -1 -1 -1 -1 -1 -1 -1 -1 -1 -1 -1 -1 -1 -1 -1 -1 -1 -1 -1 -1
$$ -1 -1 -1 -1 -1 -1 -1 -1 -1 -1 -1 -1 -1 -1 -1 -1 -1 -1 -1 -1 -1 -1 -1 -1
$$ -1 -1 -1 -1 -1 -1 -1 -1
$$ ##$RG_tab15= (0..127)
$$ -1 -1 -1 -1 -1 -1 -1 -1 -1 -1 -1 -1 -1 -1 -1 -1 -1 -1 -1 -1 -1 -1 -1 -1
$$ -1 -1 -1 -1 -1 -1 -1 -1 -1 -1 -1 -1 -1 -1 -1 -1 -1 -1 -1 -1 -1 -1 -1 -1
$$ -1 -1 -1 -1 -1 -1 -1 -1 -1 -1 -1 -1 -1 -1 -1 -1 -1 -1 -1 -1 -1 -1 -1 -1
$$ -1 -1 -1 -1 -1 -1 -1 -1 -1 -1 -1 -1 -1 -1 -1 -1 -1 -1 -1 -1 -1 -1 -1 -1
$$ -1 -1 -1 -1 -1 -1 -1 -1 -1 -1 -1 -1 -1 -1 -1 -1 -1 -1 -1 -1 -1 -1 -1 -1
$$ -1 -1 -1 -1 -1 -1 -1 -1
$$ ##$RG_tab16= (0..127)
$$ -1 -1 -1 -1 -1 -1 -1 -1 -1 -1 -1 -1 -1 -1 -1 -1 -1 -1 -1 -1 -1 -1 -1 -1
$$ -1 -1 -1 -1 -1 -1 -1 -1 -1 -1 -1 -1 -1 -1 -1 -1 -1 -1 -1 -1 -1 -1 -1 -1
$$ -1 -1 -1 -1 -1 -1 -1 -1 -1 -1 -1 -1 -1 -1 -1 -1 -1 -1 -1 -1 -1 -1 -1 -1
$$ -1 -1 -1 -1 -1 -1 -1 -1 -1 -1 -1 -1 -1 -1 -1 -1 -1 -1 -1 -1 -1 -1 -1 -1
$$ -1 -1 -1 -1 -1 -1 -1 -1 -1 -1 -1 -1 -1 -1 -1 -1 -1 -1 -1 -1 -1 -1 -1 -1
$$ -1 -1 -1 -1 -1 -1 -1 -1
$$ ##$RG_tab17= (0..127)
$$ -1 -1 -1 -1 -1 -1 -1 -1 -1 -1 -1 -1 -1 -1 -1 -1 -1 -1 -1 -1 -1 -1 -1 -1
$$ -1 -1 -1 -1 -1 -1 -1 -1 -1 -1 -1 -1 -1 -1 -1 -1 -1 -1 -1 -1 -1 -1 -1 -1
$$ -1 -1 -1 -1 -1 -1 -1 -1 -1 -1 -1 -1 -1 -1 -1 -1 -1 -1 -1 -1 -1 -1 -1 -1
$$ -1 -1 -1 -1 -1 -1 -1 -1 -1 -1 -1 -1 -1 -1 -1 -1 -1 -1 -1 -1 -1 -1 -1 -1
$$ -1 -1 -1 -1 -1 -1 -1 -1 -1 -1 -1 -1 -1 -1 -1 -1 -1 -1 -1 -1 -1 -1 -1 -1
$$ -1 -1 -1 -1 -1 -1 -1 -1
$$ ##$RG_tab18= (0..127)
$$ -1 -1 -1 -1 -1 -1 -1 -1 -1 -1 -1 -1 -1 -1 -1 -1 -1 -1 -1 -1 -1 -1 -1 -1
$$ -1 -1 -1 -1 -1 -1 -1 -1 -1 -1 -1 -1 -1 -1 -1 -1 -1 -1 -1 -1 -1 -1 -1 -1
$$ -1 -1 -1 -1 -1 -1 -1 -1 -1 -1 -1 -1 -1 -1 -1 -1 -1 -1 -1 -1 -1 -1 -1 -1
$$ -1 -1 -1 -1 -1 -1 -1 -1 -1 -1 -1 -1 -1 -1 -1 -1 -1 -1 -1 -1 -1 -1 -1 -1
$$ -1 -1 -1 -1 -1 -1 -1 -1 -1 -1 -1 -1 -1 -1 -1 -1 -1 -1 -1 -1 -1 -1 -1 -1
$$ -1 -1 -1 -1 -1 -1 -1 -1
$$ ##$RG_tab19= (0..127)
$$ -1 -1 -1 -1 -1 -1 -1 -1 -1 -1 -1 -1 -1 -1 -1 -1 -1 -1 -1 -1 -1 -1 -1 -1
$$ -1 -1 -1 -1 -1 -1 -1 -1 -1 -1 -1 -1 -1 -1 -1 -1 -1 -1 -1 -1 -1 -1 -1 -1
$$ -1 -1 -1 -1 -1 -1 -1 -1 -1 -1 -1 -1 -1 -1 -1 -1 -1 -1 -1 -1 -1 -1 -1 -1
$$ -1 -1 -1 -1 -1 -1 -1 -1 -1 -1 -1 -1 -1 -1 -1 -1 -1 -1 -1 -1 -1 -1 -1 -1
$$ -1 -1 -1 -1 -1 -1 -1 -1 -1 -1 -1 -1 -1 -1 -1 -1 -1 -1 -1 -1 -1 -1 -1 -1
$$ -1 -1 -1 -1 -1 -1 -1 -1
$$ ##$RG_tab2= (0..127)
$$ 0.25 0.28 0.32 0.35 0.4 0.44 0.5 0.56 0.64 0.7 0.8 0.89 1 1.12 1.28 1.4
$$ 1.6 1.78 2 2.25 2.56 2.8 3.2 3.56 4 4.5 5 5.6 6.35 7.12 8 9 10 11.3 12.7
$$ 14.2 16 18 20.2 22.6 25.4 28.5 32 36 40.3 45.2 50.8 57 64 71.8 80.6 90.5
$$ 101 -1 -1 -1 -1 -1 -1 -1 -1 -1 -1 -1 -1 -1 -1 -1 -1 -1 -1 -1 -1 -1 -1 -1
$$ -1 -1 -1 -1 -1 -1 -1 -1 -1 -1 -1 -1 -1 -1 -1 -1 -1 -1 -1 -1 -1 -1 -1 -1
$$ -1 -1 -1 -1 -1 -1 -1 -1 -1 -1 -1 -1 -1 -1 -1 -1 -1 -1 -1 -1 -1 -1 -1 -1
$$ -1 -1 -1 -1
$$ ##$RG_tab20= (0..127)
$$ -1 -1 -1 -1 -1 -1 -1 -1 -1 -1 -1 -1 -1 -1 -1 -1 -1 -1 -1 -1 -1 -1 -1 -1
$$ -1 -1 -1 -1 -1 -1 -1 -1 -1 -1 -1 -1 -1 -1 -1 -1 -1 -1 -1 -1 -1 -1 -1 -1
$$ -1 -1 -1 -1 -1 -1 -1 -1 -1 -1 -1 -1 -1 -1 -1 -1 -1 -1 -1 -1 -1 -1 -1 -1
$$ -1 -1 -1 -1 -1 -1 -1 -1 -1 -1 -1 -1 -1 -1 -1 -1 -1 -1 -1 -1 -1 -1 -1 -1
$$ -1 -1 -1 -1 -1 -1 -1 -1 -1 -1 -1 -1 -1 -1 -1 -1 -1 -1 -1 -1 -1 -1 -1 -1
$$ -1 -1 -1 -1 -1 -1 -1 -1
$$ ##$RG_tab21= (0..127)
$$ -1 -1 -1 -1 -1 -1 -1 -1 -1 -1 -1 -1 -1 -1 -1 -1 -1 -1 -1 -1 -1 -1 -1 -1
$$ -1 -1 -1 -1 -1 -1 -1 -1 -1 -1 -1 -1 -1 -1 -1 -1 -1 -1 -1 -1 -1 -1 -1 -1
$$ -1 -1 -1 -1 -1 -1 -1 -1 -1 -1 -1 -1 -1 -1 -1 -1 -1 -1 -1 -1 -1 -1 -1 -1
$$ -1 -1 -1 -1 -1 -1 -1 -1 -1 -1 -1 -1 -1 -1 -1 -1 -1 -1 -1 -1 -1 -1 -1 -1
$$ -1 -1 -1 -1 -1 -1 -1 -1 -1 -1 -1 -1 -1 -1 -1 -1 -1 -1 -1 -1 -1 -1 -1 -1
$$ -1 -1 -1 -1 -1 -1 -1 -1
$$ ##$RG_tab22= (0..127)
$$ -1 -1 -1 -1 -1 -1 -1 -1 -1 -1 -1 -1 -1 -1 -1 -1 -1 -1 -1 -1 -1 -1 -1 -1
$$ -1 -1 -1 -1 -1 -1 -1 -1 -1 -1 -1 -1 -1 -1 -1 -1 -1 -1 -1 -1 -1 -1 -1 -1
$$ -1 -1 -1 -1 -1 -1 -1 -1 -1 -1 -1 -1 -1 -1 -1 -1 -1 -1 -1 -1 -1 -1 -1 -1
$$ -1 -1 -1 -1 -1 -1 -1 -1 -1 -1 -1 -1 -1 -1 -1 -1 -1 -1 -1 -1 -1 -1 -1 -1
$$ -1 -1 -1 -1 -1 -1 -1 -1 -1 -1 -1 -1 -1 -1 -1 -1 -1 -1 -1 -1 -1 -1 -1 -1
$$ -1 -1 -1 -1 -1 -1 -1 -1
$$ ##$RG_tab23= (0..127)
$$ -1 -1 -1 -1 -1 -1 -1 -1 -1 -1 -1 -1 -1 -1 -1 -1 -1 -1 -1 -1 -1 -1 -1 -1
$$ -1 -1 -1 -1 -1 -1 -1 -1 -1 -1 -1 -1 -1 -1 -1 -1 -1 -1 -1 -1 -1 -1 -1 -1
$$ -1 -1 -1 -1 -1 -1 -1 -1 -1 -1 -1 -1 -1 -1 -1 -1 -1 -1 -1 -1 -1 -1 -1 -1
$$ -1 -1 -1 -1 -1 -1 -1 -1 -1 -1 -1 -1 -1 -1 -1 -1 -1 -1 -1 -1 -1 -1 -1 -1
$$ -1 -1 -1 -1 -1 -1 -1 -1 -1 -1 -1 -1 -1 -1 -1 -1 -1 -1 -1 -1 -1 -1 -1 -1
$$ -1 -1 -1 -1 -1 -1 -1 -1
$$ ##$RG_tab24= (0..127)
$$ -1 -1 -1 -1 -1 -1 -1 -1 -1 -1 -1 -1 -1 -1 -1 -1 -1 -1 -1 -1 -1 -1 -1 -1
$$ -1 -1 -1 -1 -1 -1 -1 -1 -1 -1 -1 -1 -1 -1 -1 -1 -1 -1 -1 -1 -1 -1 -1 -1
$$ -1 -1 -1 -1 -1 -1 -1 -1 -1 -1 -1 -1 -1 -1 -1 -1 -1 -1 -1 -1 -1 -1 -1 -1
$$ -1 -1 -1 -1 -1 -1 -1 -1 -1 -1 -1 -1 -1 -1 -1 -1 -1 -1 -1 -1 -1 -1 -1 -1
$$ -1 -1 -1 -1 -1 -1 -1 -1 -1 -1 -1 -1 -1 -1 -1 -1 -1 -1 -1 -1 -1 -1 -1 -1
$$ -1 -1 -1 -1 -1 -1 -1 -1
$$ ##$RG_tab3= (0..127)
$$ 0.25 0.28 0.32 0.35 0.4 0.44 0.5 0.56 0.64 0.7 0.8 0.89 1 1.12 1.28 1.4
$$ 1.6 1.78 2 2.25 2.56 2.8 3.2 3.56 4 4.5 5 5.6 6.35 7.12 8 9 10 11.3 12.7
$$ 14.2 16 18 20.2 22.6 25.4 28.5 32 36 40.3 45.2 50.8 57 64 71.8 80.6 90.5
$$ 101 -1 -1 -1 -1 -1 -1 -1 -1 -1 -1 -1 -1 -1 -1 -1 -1 -1 -1 -1 -1 -1 -1 -1
$$ -1 -1 -1 -1 -1 -1 -1 -1 -1 -1 -1 -1 -1 -1 -1 -1 -1 -1 -1 -1 -1 -1 -1 -1
$$ -1 -1 -1 -1 -1 -1 -1 -1 -1 -1 -1 -1 -1 -1 -1 -1 -1 -1 -1 -1 -1 -1 -1 -1
$$ -1 -1 -1 -1
$$ ##$RG_tab4= (0..127)
$$ 0.25 0.28 0.32 0.35 0.4 0.44 0.5 0.56 0.64 0.7 0.8 0.89 1 1.12 1.28 1.4
$$ 1.6 1.78 2 2.25 2.56 2.8 3.2 3.56 4 4.5 5 5.6 6.35 7.12 8 9 10 11.3 12.7
$$ 14.2 16 18 20.2 22.6 25.4 28.5 32 36 40.3 45.2 50.8 57 64 71.8 80.6 90.5
$$ 101 -1 -1 -1 -1 -1 -1 -1 -1 -1 -1 -1 -1 -1 -1 -1 -1 -1 -1 -1 -1 -1 -1 -1
$$ -1 -1 -1 -1 -1 -1 -1 -1 -1 -1 -1 -1 -1 -1 -1 -1 -1 -1 -1 -1 -1 -1 -1 -1
$$ -1 -1 -1 -1 -1 -1 -1 -1 -1 -1 -1 -1 -1 -1 -1 -1 -1 -1 -1 -1 -1 -1 -1 -1
$$ -1 -1 -1 -1
$$ ##$RG_tab5= (0..127)
$$ -1 -1 -1 -1 -1 -1 -1 -1 -1 -1 -1 -1 -1 -1 -1 -1 -1 -1 -1 -1 -1 -1 -1 -1
$$ -1 -1 -1 -1 -1 -1 -1 -1 -1 -1 -1 -1 -1 -1 -1 -1 -1 -1 -1 -1 -1 -1 -1 -1
$$ -1 -1 -1 -1 -1 -1 -1 -1 -1 -1 -1 -1 -1 -1 -1 -1 -1 -1 -1 -1 -1 -1 -1 -1
$$ -1 -1 -1 -1 -1 -1 -1 -1 -1 -1 -1 -1 -1 -1 -1 -1 -1 -1 -1 -1 -1 -1 -1 -1
$$ -1 -1 -1 -1 -1 -1 -1 -1 -1 -1 -1 -1 -1 -1 -1 -1 -1 -1 -1 -1 -1 -1 -1 -1
$$ -1 -1 -1 -1 -1 -1 -1 -1
$$ ##$RG_tab6= (0..127)
$$ -1 -1 -1 -1 -1 -1 -1 -1 -1 -1 -1 -1 -1 -1 -1 -1 -1 -1 -1 -1 -1 -1 -1 -1
$$ -1 -1 -1 -1 -1 -1 -1 -1 -1 -1 -1 -1 -1 -1 -1 -1 -1 -1 -1 -1 -1 -1 -1 -1
$$ -1 -1 -1 -1 -1 -1 -1 -1 -1 -1 -1 -1 -1 -1 -1 -1 -1 -1 -1 -1 -1 -1 -1 -1
$$ -1 -1 -1 -1 -1 -1 -1 -1 -1 -1 -1 -1 -1 -1 -1 -1 -1 -1 -1 -1 -1 -1 -1 -1
$$ -1 -1 -1 -1 -1 -1 -1 -1 -1 -1 -1 -1 -1 -1 -1 -1 -1 -1 -1 -1 -1 -1 -1 -1
$$ -1 -1 -1 -1 -1 -1 -1 -1
$$ ##$RG_tab7= (0..127)
$$ -1 -1 -1 -1 -1 -1 -1 -1 -1 -1 -1 -1 -1 -1 -1 -1 -1 -1 -1 -1 -1 -1 -1 -1
$$ -1 -1 -1 -1 -1 -1 -1 -1 -1 -1 -1 -1 -1 -1 -1 -1 -1 -1 -1 -1 -1 -1 -1 -1
$$ -1 -1 -1 -1 -1 -1 -1 -1 -1 -1 -1 -1 -1 -1 -1 -1 -1 -1 -1 -1 -1 -1 -1 -1
$$ -1 -1 -1 -1 -1 -1 -1 -1 -1 -1 -1 -1 -1 -1 -1 -1 -1 -1 -1 -1 -1 -1 -1 -1
$$ -1 -1 -1 -1 -1 -1 -1 -1 -1 -1 -1 -1 -1 -1 -1 -1 -1 -1 -1 -1 -1 -1 -1 -1
$$ -1 -1 -1 -1 -1 -1 -1 -1
$$ ##$RG_tab8= (0..127)
$$ -1 -1 -1 -1 -1 -1 -1 -1 -1 -1 -1 -1 -1 -1 -1 -1 -1 -1 -1 -1 -1 -1 -1 -1
$$ -1 -1 -1 -1 -1 -1 -1 -1 -1 -1 -1 -1 -1 -1 -1 -1 -1 -1 -1 -1 -1 -1 -1 -1
$$ -1 -1 -1 -1 -1 -1 -1 -1 -1 -1 -1 -1 -1 -1 -1 -1 -1 -1 -1 -1 -1 -1 -1 -1
$$ -1 -1 -1 -1 -1 -1 -1 -1 -1 -1 -1 -1 -1 -1 -1 -1 -1 -1 -1 -1 -1 -1 -1 -1
$$ -1 -1 -1 -1 -1 -1 -1 -1 -1 -1 -1 -1 -1 -1 -1 -1 -1 -1 -1 -1 -1 -1 -1 -1
$$ -1 -1 -1 -1 -1 -1 -1 -1
$$ ##$RG_tab9= (0..127)
$$ -1 -1 -1 -1 -1 -1 -1 -1 -1 -1 -1 -1 -1 -1 -1 -1 -1 -1 -1 -1 -1 -1 -1 -1
$$ -1 -1 -1 -1 -1 -1 -1 -1 -1 -1 -1 -1 -1 -1 -1 -1 -1 -1 -1 -1 -1 -1 -1 -1
$$ -1 -1 -1 -1 -1 -1 -1 -1 -1 -1 -1 -1 -1 -1 -1 -1 -1 -1 -1 -1 -1 -1 -1 -1
$$ -1 -1 -1 -1 -1 -1 -1 -1 -1 -1 -1 -1 -1 -1 -1 -1 -1 -1 -1 -1 -1 -1 -1 -1
$$ -1 -1 -1 -1 -1 -1 -1 -1 -1 -1 -1 -1 -1 -1 -1 -1 -1 -1 -1 -1 -1 -1 -1 -1
$$ -1 -1 -1 -1 -1 -1 -1 -1
$$ ##$RXFMAX= (0..23)
$$ 1290 1290 1290 1290 -1 -1 -1 -1 -1 -1 -1 -1 -1 -1 -1 -1 -1 -1 -1 -1 -1
$$ -1 -1 -1
$$ ##$RXFMIN= (0..23)
$$ 5 5 5 5 -1 -1 -1 -1 -1 -1 -1 -1 -1 -1 -1 -1 -1 -1 -1 -1 -1 -1 -1 -1
$$ ##$RheoNmrEth= <no>
$$ ##$SGUC1= (0..23)
$$ 34 33 17 18 0 0 0 0 0 0 0 0 0 0 0 0 0 0 0 0 0 0 0 0
$$ ##$SGUC2= (0..23)
$$ 49 0 0 0 0 0 0 0 0 0 0 0 0 0 0 0 0 0 0 0 0 0 0 0
$$ ##$SLCBCONF= <SHNV>
$$ ##$SPECTR= 13
$$ ##$SYNCTRIG= 0
$$ ##$SamChgEth= (0..3)
$$ <192.168.98.3> <no> <no> <no>
$$ ##$SamChgPort= (0..3)
$$ <80> <no> <no> <no>
$$ ##$SamChgProtocol= (0..3)
$$ <CORBA> <> <> <>
$$ ##$ServiceNo= <>
$$ ##$Sgu10PowerLevel= (0..7)
$$ 0 0 0 0 0 0 0 0
$$ ##$Sgu11PowerLevel= (0..7)
$$ 0 0 0 0 0 0 0 0
$$ ##$Sgu12PowerLevel= (0..7)
$$ 0 0 0 0 0 0 0 0
$$ ##$Sgu13PowerLevel= (0..7)
$$ 0 0 0 0 0 0 0 0
$$ ##$Sgu14PowerLevel= (0..7)
$$ 0 0 0 0 0 0 0 0
$$ ##$Sgu15PowerLevel= (0..7)
$$ 0 0 0 0 0 0 0 0
$$ ##$Sgu16PowerLevel= (0..7)
$$ 0 0 0 0 0 0 0 0
$$ ##$Sgu17PowerLevel= (0..7)
$$ 0 0 0 0 0 0 0 0
$$ ##$Sgu18PowerLevel= (0..7)
$$ 0 0 0 0 0 0 0 0
$$ ##$Sgu19PowerLevel= (0..7)
$$ 0 0 0 0 0 0 0 0
$$ ##$Sgu1PowerLevels= (0..7)
$$ 90 74 58 42 26 10 0 0
$$ ##$Sgu20PowerLevel= (0..7)
$$ 0 0 0 0 0 0 0 0
$$ ##$Sgu21PowerLevel= (0..7)
$$ 0 0 0 0 0 0 0 0
$$ ##$Sgu22PowerLevel= (0..7)
$$ 0 0 0 0 0 0 0 0
$$ ##$Sgu23PowerLevel= (0..7)
$$ 0 0 0 0 0 0 0 0
$$ ##$Sgu24PowerLevel= (0..7)
$$ 0 0 0 0 0 0 0 0
$$ ##$Sgu2PowerLevels= (0..7)
$$ 90 74 58 42 26 10 0 0
$$ ##$Sgu3PowerLevels= (0..7)
$$ 90 74 58 42 26 10 0 0
$$ ##$Sgu4PowerLevels= (0..7)
$$ 90 74 58 42 26 10 0 0
$$ ##$Sgu5PowerLevels= (0..7)
$$ 0 0 0 0 0 0 0 0
$$ ##$Sgu6PowerLevels= (0..7)
$$ 0 0 0 0 0 0 0 0
$$ ##$Sgu7PowerLevels= (0..7)
$$ 0 0 0 0 0 0 0 0
$$ ##$Sgu8PowerLevels= (0..7)
$$ 0 0 0 0 0 0 0 0
$$ ##$Sgu9PowerLevels= (0..7)
$$ 0 0 0 0 0 0 0 0
$$ ##$SguType= 4
$$ ##$ShimMaxVal= 130000
$$ ##$ShimPow1Ch2Sh= (0..38)
$$ 1 2 3 21 4 4 27 27 4 4 63 26 26 25 7 7 20 20 31 31 0 0 0 0 0 0 0 0 0 0
$$ 0 0 0 0 0 0 0 0 0
$$ ##$ShimPow1Imax= (0..38)
$$ 1 1 1 1 1 1 1 1 1 1 1 1 1 1 1 1 1 1 1 1 0 0 0 0 0 0 0 0 0 0 0 0 0 0 0 0
$$ 0 0 0
$$ ##$ShimPow1NChan= 20
$$ ##$ShimPow1TotIMax= 6
$$ ##$ShimPow1Vmax= (0..38)
$$ 20 20 20 20 20 20 20 20 20 20 20 20 20 20 20 20 20 20 20 20 0 0 0 0 0 0
$$ 0 0 0 0 0 0 0 0 0 0 0 0 0
$$ ##$ShimPow2Ch2Sh= (0..38)
$$ 15 15 33 33 35 35 25 8 38 38 23 8 14 14 36 36 32 32 23 63 0 0 0 0 0 0 0
$$ 0 0 0 0 0 0 0 0 0 0 0 0
$$ ##$ShimPow2Imax= (0..38)
$$ 1 1 1 1 1 1 1 1 1 1 1 1 1 1 1 1 1 1 1 1 0 0 0 0 0 0 0 0 0 0 0 0 0 0 0 0
$$ 0 0 0
$$ ##$ShimPow2NChan= 20
$$ ##$ShimPow2TotIMax= 6
$$ ##$ShimPow2Vmax= (0..38)
$$ 20 20 20 20 20 20 20 20 20 20 20 20 20 20 20 20 20 20 20 20 0 0 0 0 0 0
$$ 0 0 0 0 0 0 0 0 0 0 0 0 0
$$ ##$ShimPow3Ch2Sh= (0..38)
$$ 0 0 0 0 0 0 0 0 0 0 0 0 0 0 0 0 0 0 0 0 0 0 0 0 0 0 0 0 0 0 0 0 0 0 0 0
$$ 0 0 0
$$ ##$ShimPow3Imax= (0..38)
$$ 0 0 0 0 0 0 0 0 0 0 0 0 0 0 0 0 0 0 0 0 0 0 0 0 0 0 0 0 0 0 0 0 0 0 0 0
$$ 0 0 0
$$ ##$ShimPow3NChan= 0
$$ ##$ShimPow3TotIMax= 0
$$ ##$ShimPow3Vmax= (0..38)
$$ 0 0 0 0 0 0 0 0 0 0 0 0 0 0 0 0 0 0 0 0 0 0 0 0 0 0 0 0 0 0 0 0 0 0 0 0
$$ 0 0 0
$$ ##$ShimPow4Ch2Sh= (0..38)
$$ 0 0 0 0 0 0 0 0 0 0 0 0 0 0 0 0 0 0 0 0 0 0 0 0 0 0 0 0 0 0 0 0 0 0 0 0
$$ 0 0 0
$$ ##$ShimPow4Imax= (0..38)
$$ 0 0 0 0 0 0 0 0 0 0 0 0 0 0 0 0 0 0 0 0 0 0 0 0 0 0 0 0 0 0 0 0 0 0 0 0
$$ 0 0 0
$$ ##$ShimPow4NChan= 0
$$ ##$ShimPow4TotIMax= 0
$$ ##$ShimPow4Vmax= (0..38)
$$ 0 0 0 0 0 0 0 0 0 0 0 0 0 0 0 0 0 0 0 0 0 0 0 0 0 0 0 0 0 0 0 0 0 0 0 0
$$ 0 0 0
$$ ##$ShimPow5Ch2Sh= (0..38)
$$ 0 0 0 0 0 0 0 0 0 0 0 0 0 0 0 0 0 0 0 0 0 0 0 0 0 0 0 0 0 0 0 0 0 0 0 0
$$ 0 0 0
$$ ##$ShimPow5Imax= (0..38)
$$ 0 0 0 0 0 0 0 0 0 0 0 0 0 0 0 0 0 0 0 0 0 0 0 0 0 0 0 0 0 0 0 0 0 0 0 0
$$ 0 0 0
$$ ##$ShimPow5NChan= 0
$$ ##$ShimPow5TotIMax= 0
$$ ##$ShimPow5Vmax= (0..38)
$$ 0 0 0 0 0 0 0 0 0 0 0 0 0 0 0 0 0 0 0 0 0 0 0 0 0 0 0 0 0 0 0 0 0 0 0 0
$$ 0 0 0
$$ ##$ShimPow6Ch2Sh= (0..38)
$$ 0 0 0 0 0 0 0 0 0 0 0 0 0 0 0 0 0 0 0 0 0 0 0 0 0 0 0 0 0 0 0 0 0 0 0 0
$$ 0 0 0
$$ ##$ShimPow6Imax= (0..38)
$$ 0 0 0 0 0 0 0 0 0 0 0 0 0 0 0 0 0 0 0 0 0 0 0 0 0 0 0 0 0 0 0 0 0 0 0 0
$$ 0 0 0
$$ ##$ShimPow6NChan= 0
$$ ##$ShimPow6TotIMax= 0
$$ ##$ShimPow6Vmax= (0..38)
$$ 0 0 0 0 0 0 0 0 0 0 0 0 0 0 0 0 0 0 0 0 0 0 0 0 0 0 0 0 0 0 0 0 0 0 0 0
$$ 0 0 0
$$ ##$ShimPow7Ch2Sh= (0..38)
$$ 0 0 0 0 0 0 0 0 0 0 0 0 0 0 0 0 0 0 0 0 0 0 0 0 0 0 0 0 0 0 0 0 0 0 0 0
$$ 0 0 0
$$ ##$ShimPow7Imax= (0..38)
$$ 0 0 0 0 0 0 0 0 0 0 0 0 0 0 0 0 0 0 0 0 0 0 0 0 0 0 0 0 0 0 0 0 0 0 0 0
$$ 0 0 0
$$ ##$ShimPow7NChan= 0
$$ ##$ShimPow7TotIMax= 0
$$ ##$ShimPow7Vmax= (0..38)
$$ 0 0 0 0 0 0 0 0 0 0 0 0 0 0 0 0 0 0 0 0 0 0 0 0 0 0 0 0 0 0 0 0 0 0 0 0
$$ 0 0 0
$$ ##$ShimPow8Ch2Sh= (0..38)
$$ 0 0 0 0 0 0 0 0 0 0 0 0 0 0 0 0 0 0 0 0 0 0 0 0 0 0 0 0 0 0 0 0 0 0 0 0
$$ 0 0 0
$$ ##$ShimPow8Imax= (0..38)
$$ 0 0 0 0 0 0 0 0 0 0 0 0 0 0 0 0 0 0 0 0 0 0 0 0 0 0 0 0 0 0 0 0 0 0 0 0
$$ 0 0 0
$$ ##$ShimPow8NChan= 0
$$ ##$ShimPow8TotIMax= 0
$$ ##$ShimPow8Vmax= (0..38)
$$ 0 0 0 0 0 0 0 0 0 0 0 0 0 0 0 0 0 0 0 0 0 0 0 0 0 0 0 0 0 0 0 0 0 0 0 0
$$ 0 0 0
$$ ##$ShimPowMaxUA= (0..63)
$$ 130000 130000 130000 130000 130000 130000 130000 130000 130000 130000 130000
$$ 130000 130000 130000 130000 130000 130000 130000 130000 130000 130000 130000
$$ 130000 130000 130000 130000 130000 130000 130000 130000 130000 130000 130000
$$ 130000 130000 130000 130000 130000 130000 130000 0 0 0 0 0 0 0 0 0 0 0
$$ 0 0 0 0 0 0 0 0 0 0 0 0 0
$$ ##$ShimPowMaxUG= (0..63)
$$ 1000000 1000000 1000000 1000000 1000000 1000000 1000000 1000000 1000000
$$ 1000000 1000000 1000000 1000000 1000000 1000000 1000000 1000000 1000000
$$ 1000000 1000000 1000000 1000000 1000000 1000000 1000000 1000000 1000000
$$ 1000000 1000000 1000000 1000000 1000000 1000000 1000000 1000000 1000000
$$ 1000000 1000000 1000000 0 0 0 0 0 0 0 0 0 0 0 0 0 0 0 0 0 0 0 0 0 0 0 0
$$ 0
$$ ##$ShimPowNum= 2
$$ ##$ShimPowRcbType= 3
$$ ##$ShimPowRes= (0..63)
$$ 1e-20 1e-20 1e-20 1e-20 1e-20 1e-20 1e-20 1e-20 1e-20 1e-20 1e-20 1e-20
$$ 1e-20 1e-20 1e-20 1e-20 1e-20 1e-20 1e-20 1e-20 1e-20 1e-20 1e-20 1e-20
$$ 1e-20 1e-20 1e-20 1e-20 1e-20 1e-20 1e-20 1e-20 1e-20 1e-20 1e-20 1e-20
$$ 1e-20 1e-20 1e-20 1e-20 0 0 0 0 0 0 0 0 0 0 0 0 0 0 0 0 0 0 0 0 0 0 0 0
$$ ##$ShimPowRng0= (0..63)
$$ 1 1 1 1 1 1 1 1 1 1 1 1 1 1 1 1 1 1 1 1 1 1 1 1 1 1 1 1 1 1 1 1 1 1 1 1
$$ 1 1 1 1 0 0 0 0 0 0 0 0 0 0 0 0 0 0 0 0 0 0 0 0 0 0 0 0
$$ ##$ShimPowRng1= (0..63)
$$ 1 1 1 1 1 1 1 1 1 1 1 1 1 1 1 1 1 1 1 1 1 1 1 1 1 1 1 1 1 1 1 1 1 1 1 1
$$ 1 1 1 1 0 0 0 0 0 0 0 0 0 0 0 0 0 0 0 0 0 0 0 0 0 0 0 0
$$ ##$ShimPowRng2= (0..63)
$$ 1 1 1 1 1 1 1 1 1 1 1 1 1 1 1 1 1 1 1 1 1 1 1 1 1 1 1 1 1 1 1 1 1 1 1 1
$$ 1 1 1 1 0 0 0 0 0 0 0 0 0 0 0 0 0 0 0 0 0 0 0 0 0 0 0 0
$$ ##$ShimPowRng3= (0..63)
$$ 1 1 1 1 1 1 1 1 1 1 1 1 1 1 1 1 1 1 1 1 1 1 1 1 1 1 1 1 1 1 1 1 1 1 1 1
$$ 1 1 1 1 0 0 0 0 0 0 0 0 0 0 0 0 0 0 0 0 0 0 0 0 0 0 0 0
$$ ##$ShimPowType1= 8
$$ ##$ShimPowType2= 8
$$ ##$ShimPowType3= 0
$$ ##$ShimPowType4= 0
$$ ##$ShimPowType5= 0
$$ ##$ShimPowType6= 0
$$ ##$ShimPowType7= 0
$$ ##$ShimPowType8= 0
$$ ##$ShimSysActGrad= (0..63)
$$ 1 2 3 4 13 5 7 11 10 9 6 8 12 18 19 20 21 15 22 23 24 14 25 16 26 17 27
$$ 28 31 32 33 34 35 36 37 38 0 0 0 0 0 0 0 0 0 0 0 0 0 0 0 0 0 0 0 0 0 0
$$ 0 0 0 0 0 0
$$ ##$ShimSysAngle= <>
$$ ##$ShimSysFunc= (0..63)
$$ 1 2 3 4 5 6 7 8 9 10 0 37 38 35 16 15 14 13 12 11 28 27 26 25 24 23 36
$$ 22 30 29 20 21 34 33 32 31 17 18 19 0 0 0 0 0 0 0 0 0 0 0 0 0 0 0 0 0 0
$$ 0 0 0 0 0 0 0
$$ ##$ShimSysMatId= <292722ca.dat>
$$ ##$ShimSysMatrix= 1
$$ ##$ShimSysMinMaxUG= 130000
$$ ##$ShimSysOffset= <58>
$$ ##$ShimSysType= 4
$$ ##$ShimUnit= 3
$$ ##$SpectrOsVersion= <4.3.180.20230524>
$$ ##$TCubeEth= <192.168.180.38>
$$ ##$TCubeSeqDevice= <>
$$ ##$TopSpinVersion= <TopSpin 4.3.0>
$$ ##$TrxFreqFormula= (0..23)
$$ <TrxFreqFormula(2.0,600070000.000000,'TRX',Trx(1.0,'TRX 1200.1',2,5.000000,1290.000000))>
$$ <TrxFreqFormula(2.0,600070000.000000,'TRX',Trx(1.0,'TRX 1200.2',1,5.000000,1290.000000))>
$$ <TrxFreqFormula(2.0,600070000.000000,'TRX',Trx(1.0,'TRX 1200.3',1,5.000000,1290.000000))>
$$ <TrxFreqFormula(2.0,600070000.000000,'TRX',Trx(1.0,'TRX 1200.4',1,5.000000,1290.000000))>
$$ <> <> <> <> <> <> <> <> <> <> <> <> <> <> <> <> <> <> <> <>
$$ ##$TrxPN= (0..23)
$$ <Z148391> <Z148391> <Z148391> <Z148391> <> <> <> <> <> <> <> <> <> <> <>
$$ <> <> <> <> <> <> <> <> <>
$$ ##$TrxSN= (0..23)
$$ <02476> <00643> <00644> <00645> <> <> <> <> <> <> <> <> <> <> <> <> <>
$$ <> <> <> <> <> <> <>
$$ ##$VCubeEth= (0..23)
$$ <no> <no> <no> <no> <no> <no> <no> <no> <no> <no> <no> <no> <no> <no> <no>
$$ <no> <no> <no> <no> <no> <no> <no> <no> <no>
$$ ##$VTU= 2
$$ ##$VTUETH= <192.168.99.17>
$$ ##$ValueLine= no
$$ ##$VpuPN= (0..23)
$$ <no> <no> <no> <no> <no> <no> <no> <no> <no> <no> <no> <no> <no> <no> <no>
$$ <no> <no> <no> <no> <no> <no> <no> <no> <no>
$$ ##$VpuSN= (0..23)
$$ <no> <no> <no> <no> <no> <no> <no> <no> <no> <no> <no> <no> <no> <no> <no>
$$ <no> <no> <no> <no> <no> <no> <no> <no> <no>
$$ ##$WBREFAM= (0..31)
$$ 100.4 100 100 100 100 100 100 100 100 100 100 100 100 100 100 100 100 100
$$ 100 100 100 100 100 100 100 100 100 100 100 100 100 100
$$ ##$WBREFLM= (0..31)
$$ 1 0 0 0 0 0 0 0 0 0 0 0 0 0 0 0 0 0 0 0 0 0 0 0 0 0 0 0 0 0 0 0
$$ ##$WBREFPH= (0..31)
$$ 0.15 0 0 0 0 0 0 0 0 0 0 0 0 0 0 0 0 0 0 0 0 0 0 0 0 0 0 0 0 0 0 0
$$ ##$WBSGU= (0..31)
$$ 1 1 2 2 4 8 0 0 0 0 0 0 0 0 0 0 0 0 0 0 0 0 0 0 0 0 0 0 0 0 0 0
$$ ##END=
$$ 
##$DECIM=	1120
##$DSPFVS=	21
##XUNITS=	HZ
##YUNITS=	ARBITRARY UNITS
##FIRSTX=	11794.324708418544105
##LASTX=	-6062.7500291303258564
##DELTAX=	-0.068119594029018029624
##XFACTOR=	1
##YFACTOR=	1.5958787022811702361
##FIRSTY=	80
##MINY=	-85649456
##MAXY=	3561312
##NPOINTS=	262144
##XYDATA=	(X++(Y..Y))
11794E0j0nnj0nnnnk0%%j5Nj5j0nJ5N%J0J0%J5N%J0nN%N%Nnn%nk5j5%K0J5J0K0NNj0nn%n%
11791A5n%nn%NNK0%k0%k5n%j0%j0%nNnk0%K5M0L0K0%nk5l5j0J5J0J5K0N%j0nj5k0l0k0k5k0
11788a05NL0K5NJ0J0J0%NN%J0%J0%j0%j0j0Nj5j0%%J0%%J0%NN%%%N%N%%J0NNJ0%J0NNj0j0
11784D0j0j0%j5k0%J0%J5%%J5NNNj0Nn%%j0%J5nJ0%%NN%nj0nj0j0j0j0n%%J0n%NnJ0%j0J0
11781@j0j5j0nJ5L0L0J5j5l0l0j0J0NJ0NNj0j0j0j0J0NJ0NJ0J0NNJ0J5J0J0j0nj0j0%%NN%
11778D0%%%Nj5%nnnnj0%j0%j0nnnn%%%nnNn%NNNNNNJ0%j0j0nj5NJ5NJ5J5%J0J5%J0J5Nnnj0
11775D0%%j5nn%%n%%%Nnj0N%n%%%n%%n%J0j0%%%j0j0%nNJ5K5K0J0nk5k0k0J0L5K5NNj0k5l5
11771b0k0nN%%J0%%NNK0J5j5j0nJ5N%j5%j0nnj0j0nNJ5J0NJ0J5NJ0Nn%%%%nNnnNnj0J0nn%
11768@%%n%N%%k0k0J5K5L0j0k0%J0nj5k0NK0J5J0nnnnnnnnJ0NNJ0j0j5j5j0nNNn%%%%%%%N
11764c5K0K0nk0%K0%J0J0%NN%n%n%%%j0j0l5l0j5J5K5L0J5Nj0j0Nj5N%j0%%%n%%Nnk0nj5j0
11761h0J0NNJ0NNj0J0J0nNNn%%%%%%%j0Nn%%%%%j0NNK5K5K0Nj5l0k0J0J0j5j5j0j0%J5NNN
11757c0J0J0%J0%NJ0NNJ0%nj5j0j0nj5j5%nJ5%NJ5%NNNNJ5%%J5J0%j0j0j0nNk0j0nj5%j0j0
11754e0nj0nj0j0NNj0J0nnNNJ0J0J0J0J0NJ5nnj0%J0j5n%J5J5%K5J0J0K0Nnk5k0nj5k0j5j0
11751e5%J5NNJ0NnK0K0J0K0J5n%%j0j0k5l0nK0L0L0K0J0j0n%k5k0k5j5j5nJ5Nj0J0K0L5J5
11748F0k0l0l0%J5NJ0k0k0j5j5nNJ0nN%NNk0j5j5k0K0L0K0K5J0nJ0Nj5nk0nJ0NNJ0J0%J0N
11746A5J0NnJ5%%n%%n%%j0k0j0j0j0k0j5nJ0J5K0NNj5j5l0j5%J0L0J5J5j0%NJ5%K0NJ0NJ0
11743D0%k0j0%j5nNk0nK0N%NNNNj0j5%k0j0j0k0nN%NNNN%NJ5nNNNJ0j0J5NnN%NN%Nn%n%n%
11739@n%nj0nnnnnnJ0K5M5K5J5j0m0k5j5NJ5J0NN%%%j0%nj5Nnj0Nn%%%n%%NJ0J5N%K0J0%%
11735D0k0k0j0nj5k0n%J0NNJ0%J5%nj0j5%K0L0K0K5J5%J0Nj0j5k0%%nnNn%Nnj0Nn%%nn%j0
11732@N%j0Nj0%nNJ0NNJ0J0NN%nJ0j0nN%%j0N%j0J0J0%j0k5nK0J5j5j0J0Nn%%%%nN%j0J0%
11729B0%%%%%%NnNNnnJ0%%j0NK5J0%k5k0j0NNj5nj0j0NK0J0J0J0J0J5J0j5Nj0n%j0j0%%NN
11725C0%%NN%Nj5j0%j0%j0nj5j0j5j5J0NNJ0L0K5L0K5K5Nj0k5j0%nnj0nj0nn%nnj5j5j0J5
11722a5J5j0l0k0k0%j0j0J0J0J0J0J0J5J0J0N%J0j0j0k5j5k0%%j0NK5L0M0K5j5j0j5j5j0j5
11720d5nk0j0J0%j0%%%%NNNNJ0%J5nJ0%NNNNNNNJ0%J0%k5k0n%k5j5nK0K0J0L0K0J0nk0j5j0
11717a0k5nJ0K0K5N%nn%j0k5j5k0j5j5k0j5J0J5J0J0J0J0K0Nn%n%n%j0%NNJ0J0%J0J5n%%%
11713a0%nn%%J0J0NJ0NJ0J0NJ0n%Nj5k0J0K0J0j5n%J0j0nJ0nj0%j0j0%Nj5j0Nj5%Nj5nnN%
11710c5%N%%%%%%J5j5NNj0J0Nj0%%n%%%J0NJ0NJ0J0J0Nnk0nj5j5nk0nNL0J0K0j0k0j0k0j5
11707f5nK0J5J0nN%N%nNK0Nn%j0NL0L0L0J5%%Nj0k0k0l5j0j0%J0n%J0NNnJ0K0K0J0l0nNK0
11704G0NJ0j5j0l0k0k0j0NJ5J0j0%NNNNN%%N%NN%k0nNL0%j0J0j0%nn%j0%%j0j0k0k0j0nk0
11701g5k5%J0J0K5NK0J0J5J5%%Nn%%%%j5l0k5j5J0J0J5J0J0%%J0NN%J0j0k0k0%K0K0J5K5J0
11698E0%J0J0nJ5J0%j0k5j5k0j0k0l0%%NJ5%%J5NNN%%%J0j0nJ0Nn%%NnnNK0Nk0k0k5%nJ0J5
11695eNj0l0k0%J0Nj0%NK0J5j0%J5NNJ5%k0k5l0k0%%j0J0J5K0K0J5J5K0J5J0nk5k0j0k0nn
11692d0j0j0L0J0%J0J0J0%nj5j5nn%Nn%nJ5j0j5%k0%J5L0K5K0nj0Nk0%j0nn%%N%j0J5n%NN
11688a5NNj0j5J0L0J0nN%J0NNN%N%%l0n0l5l5j0J0%n%%N%J0J5J5J5L5L0J0j0j0j0j5j5j0k0
11685f0j0j5J5K0J5J5K0%%j5l0l0nJ0K0K0K0K0%k0j5j0J0N%J5J5J0J0j5l0k5k0K0K0K0K0K0
11683D0%%N%%j5k0%j0j0k0%%%%%J5K0K0K0K5K0L0J5l0n5m0m0k0j5k5j5nNn%J0Nnk0nNL5L0
11680e5L5K0K5L5K0Nk0l5l0j5k5k0J0K0J5J0K5J5K0J5nl0k0j5j0j5%J5K0J0j0k0j0NJ0K0J5
11677C0J5nnnJ0J0j0%NnJ0j0%%j0%nn%j0j5k0nj0k0k0%%NJ0%NJ0NNNNJ0%j0k0%L5M5L0K0%
11674H0l5k5nNJ0%j0j5j5j0NJ5j0nnj0%j0%n%J5%NJ5%%J0%n%n%%%%nnJ0K5K5L0j0k0j0nnj0
11671A0k0%%k5nj0j0j0j0j0j0j0J0K0J0J5K5J0J0K0k0m0m0k0J0J0J0J0J0J0J0J5J0NJ0J0J0
11668B0J0j5l0j5NNk0nnnnK0M0L0L0K0k0k5k5k5nj0j5J0K5L0J0k0k0j5j5k0NK5L0J5K0%nN
11666C5Nj0k0j0%nn%K0J0NNJ0L0j0%nn%j0%nnnnnn%j0%nn%%nj0N%n%nNj0n%%nN%%Nnk0%K0
11662d0K5Nj5j5NN%J0j0nj5%J0J0K5NJ0K0L0L0Nnk5l5l0NJ5K0%%nN%N%NNNN%j5%j0j0%k0j0
11659@%%J0%J0L0J5nj0nn%nj5%nj0%j5%j0nnj0nNNNNJ5%j0K0%j5nnJ0j5j0NnK0J5%K0%J5J0
11655D0%%j0J0%nNnj5j0j5j5j0j5j5j0K0J5J5K0K0J5L0NnnNj5k5nNNj5j5nL5NN%k0%nNK0%
11652D0%%Nnnnnnnn%J0J0J0Nj0l5k0k0j0nnj0NK5J0J0NN%%N%N%nnJ0j5n%j0Nj0j0nj0%K5J0
11649b5J0K5K0K5K0Nk0j0j0J0NnK0K0K5%j5k0k0%%k0j0j5j5%NN%%N%N%%N%N%%Nj5j5j5k0%
11646c0l0j5n%J0NNJ0%K0%%J0J5%k0nK0K0%nn%%%%%nK5J0NJ5%%J5J0%k5n0m0k5nNNJ0%k0N
11642f5N%NJ0J0J0NJ0J0J0J0J0J5J5J0nnj0nJ5J0J0J0j0l0k5k0nj0nnj0j0nn%N%N%N%%Nj0
11639d0j0NnnNj0j0J0J0n%%J0n%%%N%%%Nj0J0%%%%%%J0NNJ0NNJ0NNJ0NNJ0NNNj5k5j0k5m0
11636e0l5j5NJ5NNK0J0J0K5N%J0%N%N%Nj0j0j0j0j0j0nj0nJ5M5K5%k5k5%j0k0%j5%K0%J5K0
11633a0J5K5J5j5J0J0j5k5j0j0l0nJ5%%NNJ0NNNNN%l5j5j5%N%NJ5L0L5J0j0%%k0k5k5nL0L0
11630B5J0%Nk5k0k5k0%NK5M0L0J0k0k0J0L0L0J0%k0k0j0j0j5j5j0nNN%N%N%%n%nJ0j5%%nn
11627a0k0N%j5j0%%K0NJ0NJ5NJ0%j0nn%j0j0%J5nNJ5J0%J0NJ5%NJ5%J0J0%J0j5j5NK0Nj5k5
11624F0j0J0%nj0NNj5j0%Nj5%j0%j0Nj0n%j0%nn%J0J5n%J0J0%j0%k0k5j5K0K0M0M0L5J5%j5
11621I5k5j5k0j0NNj5k0j5NK0%n%N%%NN%J5%J0J0N%J5j5k5j5k0j0k5j5k0j0%j0%nn%j0J0M0
11618f0L0J0nj0j0n%NN%J0%%J0%NnJ0%%%%J0N%J5J0%J0Nj5%J0j5l5k0J0J0K0%j0j0%NnJ0n
11614ej5Nj5%j0nnNNnJ5J0%%J0J0%%J0K5K5nk0j0N%n%j0n%nJ5nJ0N%NN%%j0NNj0nNJ0K0%j0
11611E0k0j0J0L0K5J5%%J0J0K5Nk0nnk0nj5k0%j0%Nj5nNnnj0j0j0j0l0j5j0%K5K5nk0nNK0
11608b0K0J0%%J0J0%J0Nnj0Nj5n%j0nNNj0J0K0NNj0l5l5%J0%j5k5k0j0K0L0K0L0K5K5nl0j0
11605ENK5nj0j0%NJ5J0J0K0%j0K0M0Nm5l5j5%%j0%J0J0%J5%NJ0j5j5%k0j0j5nj5k5N%k5%n
11602g5%j0l0j5L5N0L0K0nk0NNnk5j0N%j0j5%J0M5L5K0%k0%Nn%j0l5k5j5J0J5%J5L5%m0n0
11599h0l0%L0K0%%%%NJ5K0%%j5K5L5NJ0J5%j5k0l5j5J0NJ5%j5nk0nj5j0%k0j0nj0j0%J5J0
11596a00%NJ5NNJ0%%J0J0%NNJ0J0J0J5J0J0J5J0J0J0J0J0j0j5k0l5l0k0%K0L0L0K0Nj5l0l5
11594ej5j0%nK5L0K0Nl0l0l0k5%NJ5J0J0J0J0J0J0L0M5J5j5l0l0j5K0L0J0j5k5k5k5m0j5J0
11591f5L0K5K0J0j0NN%J0nJ0N%%J0%nj0N%j0%%j0J0j0%%%%nNnN%%N%%j0l0k5K0M0L5J0nk0
11588D0j5j5k0k0NK5L0Nj5k0k0nNK0K0%j0%L0L0J5nk0j5%nj5l5l0j0J5K5J0%%K5K5NNj0l0
11585B0k5nNL0J5K0K0K0K0K0%%l0l0l5l0j0J0M5K5J5%%J5J5nk5m0m0k5nK5J5NJ5J0J0J0%%
11582H0nk5l5j5%J0K0NNk0l0n0l5nK5M5N0N5L0j5l0m0m0l5j5J0L0K0J0Nj0j0J0J0n%%nK5L5
11579E5M0J5Nj5k0%j0n0m0j0L0K0Nj5J0L5Nnk0k0j0J0K5K0K0K5N%J0%k0k0l0j0%n%%%NNNj0
11577D0J5N%%NnJ0%%J0nl5l0k0nL5L0K0j5j5nNJ0j0nnnN%%NN%N%n%j0%j0%nn%J0%NNJ0NN%
11573E0nK5L0K5Nk0l0k0j0k0j0%L0K5J0Nj0m0l5k0nJ0J0J0J0J0J0%j5nj0j0nk0%K5L0L5K5
11570I0Nn%%j0k5l5j0J0Nj5l0k5n%%NNJ0%J0NNJ0%NN%%%J5n%J0nNJ0j0J5n%nnnn%nn%N%%N
11567B0%j0J0%nn%nn%%%J5nJ5J5%NNNj5%j0%nj5%J5nNNJ0%NN%N%Nn%%%NJ5j5l0l0j5J0N%n
11563ej5Nnnn%j0nnnNK0J0J5J5K0K5J0j0l0k0k0NK5K0Nk0k5l5j0j0J5J5%%J5NNnj0%j0nnn
11560d5n%L0J0J0K0J0K5%k0m0m0k5J0NnK0K0NJ5K0j0%nn%K0J0J0j0nj0nk0j5NK0J5k0j0NK0
11557A0NK0J0J5J5J0J5j0k0k0j0j0k5k0j0J0NJ0J0j0K0J0NNJ0NNJ0NNNk5m0l5k5nK0J0N%J0
11554@J0%k0j0J5K0nl0l5l0j5nK5M0M5J5j0j0j5NL0K5%j0j5%%nj5J0%J5K0NJ0J0J0J0nk5k0
11552D0j0J5L0L5J0%j5j5%j0j0j0j0nnj0nnj0nn%J0%NNNN%N%N%%N%N%J0K0j0k5k0l5k0nj5
11548e0j0nNJ5J5NNNnJ0J0nJ0%j5j0j0j5J0K5K5J5Nj5Nnnn%nN%%%nNJ0j0k0j5j5k0%L0J0J0
11545a0J0%%J0J5nj0K0J0nk0j0K0Nj5j5%K0J0J0k0%K0K0J0%k0j0j5j5%J0J0%%J0%J0%J0k0
11542D0j0k0j5j5j0l0nJ0%nK0K0M5N5K0k0l5m0j5nN%N%%%nJ0j0J0nNJ5J5%k0n0m0l0%K0K0
11540g0%J0J5J0J0K5K5K5K0L0J0j0m0n0j5J5%NN%NnK0J0%J0J0J0Nnj0%j0j0nNj5k0nk0j0N
11537a5NJ0%j0j5j5j0K0J5K5J5j5j5nk5j5j5j5j0%K0J5NJ0J0%J0K5N%k5j5%J0J0j0%K0Nnn
11534eJ5J0nn%K0K0%%j0%%%%%nJ0j0nnnnnnnnj0nj0nJ0J5L0L0K5Nj5k0k0j5k0k0%nn%K0J5
11531eJ5K0nnj0nnj0nn%J0%%J0j0m0n0j5J5M0K0J0%j5j5%J0J5nJ5L5L0J0Nj5k0%J5nJ0J0L0
11528H0J5nj0j0j0j0j0j0j0k5nJ5%NJ0J0j0N%j5k0k0k0%%J0nN%j0J5K5L0L0K5n%j0%nn%j0
11525D0%nn%%J0%NNNN%%k0nnk0%nj5j5nj5nj0j0j0j0K0j0nJ5J0%%NK0J0J0J5K0J0J5J5nj0
11522D5nj0Nj5j5Nj0j5j5%n%NL0K5L0Nj0k0l5m0j5NJ5K0J0J0J5J5J0%nn%Nj0j0NJ0J5K0Nj5
11519E5j5j5k5k5l5k0J5L5L5J5K0NNj0j5NJ0%k5j5j0j0j0k0nj5j0%J0L5L5N0J5NK0nj5nnk0
11516D0k5j0NK5J5%k5l5m5k5NNNNJ0K0%J0J0nnnk0j5j5nJ0%%J0L0L0K0Nj0j0J0Nj0j0j5%J5
11513@%j0%j0j0j0%J0J0nNNK0Nj0J0J0J5nj0%J0%NN%%NN%nNNNj0j5l0j5%K0L0L0J5Nj0k0j0
11510E0%%j0j5j5nj5j0%J0J0NJ5L5K5J0j0l0j0NK0K0Nk0k0m0l0l0j0L0K5J5%j5j5j0J0L0J0
11507B0%%J0J0%nJ5K0%j0k5j5%K0K0nk0k0j5j0j0NN%j5j5NL5M0L0J5j0k5l5l0k0nn%J5K5J0
11504Enj0j0k5j0j0k0nNJ5K5NJ0L0K0nk5j0%K0J5Nj5k5j0%J0%j0j5NJ0J0j0NK0K0Nj0J0L0
11502E0K5Nj5j5k0j5k0k5k5j5%J5J0Nj0l0j0nj5nNK5L5K0J0nnj0%J5J5J5nj5j0J0NNk0k0n
11499e0%J0%Nj0k0%J5K0nj0NJ5J5k0%%k0j5%nj0NK5K0NK5%K5J0NJ0Nk5l0nK0N%j0j0n%j0n
11496b0%J5J5K0J0nk0j0j5j0k0K0M0M0K0%k0j5NK5K5%k0k5m5l0NL0L0nk5j5j5j5k0j5j5%J0
11493g0%Nn%NnnNnNNK5L0%k0nl0nJ5K5L0J0j0j0j0j0%J5nK0K0L0L0K0k0j5j0k5k0j0j0k5j0
11490d5N%nn%%j0J0J0nJ5K0J0nnNNj5l5l5k0j5K0K5L5K0%K5K5K0K5Nj0k5J0K0%k0k0j5k5l0
11487c5j0NJ5NJ0J0J0NNJ0NNJ0j5j0j5j0k5k5k5J0K5J0j0j5j5NJ5J0NNNNNN%J0k0l5k5k0j0
11484a10J0L0L5J5j5nJ0%%J0j0Nj0j0%nj0nnNN%NJ5n%J5nJ0N%NNJ5nnnnnj5N%j0nK0J5%NJ5
11481A0K0nk0m0m5k0J5NJ0J5K5j0k0k5nJ0L0J5n%%n%n%NJ5L0L5J0J0j0k5m0m0k5j5J0K0K5
11478d5K5K0J5J5J5J5j0n%j0nJ5J5%%J5J0%J0nJ0%j0k0j0j5nJ5NNj0j5k5nnn%j0k5k5k0k0
11476a00NK5J5J5J5J5J5J5%j0k0%%j5nj0%J0j0J0J0j0nJ5Nj0nNNn%%%N%%k0k0k0j0%K0J0J0
11473e0K0%K0Nnj0j0nj0nj0nJ0L0K5J5j0j0k0nJ5J5K0J0%nj5NJ5NJ5J0j5k5l0j0nJ0NNK0K5
11470D0J5k5n0m0j5J5J5Nj5k5l0j0J0L0M0K0K5L5L0J0K0K0j0m0m5m5k0j5NK0L0K5K0L5J0j5
11467G5nJ0%n%%j5%k0%J0NK0Nj5N%j0l0l5%K5L0J5%j5j0%K0L0L0J0J0%j5j5j0J0K0j5k5n%
11464H5j0n%j0j0j0nj0nj0j0nnj0j0%j0nnj5j5%J0L0L0J0j0j0j0j0j0%J5K5K5L5K5J0j0l0
11462D5j0nK5K0J5%n%j5m0n0k5M5O5M0j0k5j5j5j0nnj0%j0nnj5j5j5j5K0J5J5K0nl5l0j0%
11459h0K5K0J0%K5M0O0L0j0l0m0k5l0j5%k0j0nJ5J5K0J5K0L0J0L0J0j0N%j5j0l0m0nJ0NnK0
11456C5J5%NJ0J5n%J0J0nJ0NNJ0J0%j5l5k5k5l0l5m0k5J0J5J5J0K0J5J0K5J0K0K0J0k0%%k0
11453D0l0k5%NJ0%j0J0K5nk0m0j5NK5K5J0%J0%J0J0NNnk5j0j0j0Nj0%Nj0j0NNNK0nl0j5n%
11450e0nnK0L5L5L0J0k5l5l0j5j5%J0J0%%J5NJ0nk0k5%J5N%j0k0j0NK5J5%nj5j5%J0NJ5nN
11448c0NNJ0%J0J0%%J5N%K0%nJ5J5%j5nJ5K5J0%NNj5j5j0j5j0%j0j0%j0%j5%n%%nn%nn%j0
11444c0%%j0k0K0j0J0J0n%J0N%J0J0J0J0J0J0NNK0j0l0l5j5j0j5j5J0J0%j0l0j0J5K5NNNJ5
11441b0k0j0K0L0K0J5nnJ5J0J0J5k0j0nJ5J5J0j0l5j0Nk0%j0j0j0j0J0%NNk0%J0NL0Nj5k5
11439b0l0j0K0K0j0nnnn%nnJ0J0J0J0NNK5nnnnnj0nnnK5N0M5K5%k0l0l5l5l0nJ5K0K0K0K0
11436E0%j5nj0j0nnj0k0%j5j0NJ0J0J0K0L5M0J5nj5k0%j0k5k0nJ0L5L0J5%%Nn%%Nnn%Nj0m5
11433B5l5J5L0J5j0l0m0l5k5J0J0k0l0J0K0%j0j5NK5J0J0L0J0K5K0J5j0j0j0j0nj0k0%%j0
11430e0%%NJ5%j0k5NK0L0K5K5K5K5L0K0L0K5nk0j0j0k0j0k0j0nk5j0j0j5Nj0nNj5n%nnnnN
11427a5j5%nj0J5n%N%%%%%J5nk5nNK5J0J0j0l0k0nJ5K0j5j5J0L0K0J0n%nJ5K5M0J5k5l0l5
11424Em0k0j5j0J5J5K0J5J0L0L5J0m0m0m0m0l5j0J0L5L0M0J0j0J0J0NNNNJ0%j0nnj0j0nnj0
11422c0Nj5J0j5j0l0l0j0K5M0L5L0K5%nk5j0NNK5J5J0%j0j0%Nj5nnnn%%N%%%N%%N%Nj5j5J5
11418EJ5J0J0J0NJ0J0J0J0k5k0l0j5%K5K5NJ0nnJ0K0J5j5j5j0j0k5l0j5J5M0K0Nk0j5%%K0
11416E0J0J0J0NJ0Nj0j0j0j0j0%j5%%j5nnNK0J5%K0J0%K0%k0k0%j0j0k0nN%J0%NNNNnnnnN
11413C5j0j5J0K0J0K0K0%k0k5k5k0k0%K0K0%NK0J5Nj5l0k0j5nK5K0J0J5K0k0m0k5k5k5nj0
11410h0k0J5K5J5K5K0K0K5J5k0l0j5NL5L5J0l0l0j0nnk0nK5M0K0%l5k5%K0J0m0m0j0J5J5K5
11407eK5J5n%Nn%%k5k5%J5K0K5J5nnJ0j5j0%%j0Nnn%j0%Nj0nnJ0j0k0k0j5k5j5J5L0L0L0L5
11404C5M0K0nm0l5j5nJ5K5K5K0%k0k5k0k5k0k0j0n%nJ0M0M0J5NJ5NJ0j0j0j5j0NK0K0%j5j5
11402D0k5j5j0j0J0L0M0K0K0J0j5k5k0j5n%%%%J0J0%j0k0j5j0nj0Nj0n%j0%%NnJ0J0j0%J0
11399b0NNJ0NJ0N%J5nk0j0j0j0j0j5nnK5J0J0J5J0NK0%j0%%nN%%nJ5J5nNk0k0n%j0%%nnj0
11395b0J0K0L0L0K0j0l0k0j5Nj0j0%%j0Nj0nj0%j0NK5J0J0Nn%N%%k5m0k0k0NK5K0%J5J5%%
11393a0%NJ5j0nJ5%J0NNJ0J0NNk0k5nnnj0L5L5J5%j0j0%N%%l0l5m5k0%K0K0%%%%nk0k5NK5
11389e0K0%%K0L5L5%j0j5j5J0%Nj5k0NNNNJ0NNJ0J0NK5L0J0j5j5j0j5nj0nnj0%j0nnj0j0j0
11386a0l5m0m5l0%L5L5M0N5L5nl0j5%J0J0nn%nn%nnJ0K5J5J5K0K0L0J0j5l5l0j5j0j0k5NL0
11384B0L0%k0j5j5k5j0NJ5J0J5j0l0k0j0NnNN%J0%J0j0k0k0nJ5M0M0J5K0M0L5K0l0m5m5k0
11381@j0K0J0NJ0n%J0K5K5nk0j5j0nJ5J0J0NJ5J0j0%NnJ0j0NNl0l0%j0k0k0j0j0nNk0%j0j0
11378g0%J0K0K0J0J0J5K5N%nJ0j0k0k0k0k0j0%K0L5M0K5%j5nJ0NK5K5N%%j0nnj0nj0j5%%k0
11375D0j0nNk0k0J0%K0K0%j0nJ5L0K5%j5k0k0k0k0j5k5k0m0nNJ0J0J0NJ0nJ5J0%J5%k0nj5
11372f0j0nk0k0nJ0J0J0J0K0%%K0J5Nk0k0j0J0%nnNJ0K5M0L0j0j5nNJ5j0j0J0%j0J0j0%%n
11369ENn%N%NNNNNN%NNNN%J0%j0j5%k0k0nj0j0nNnNL5L5L0L5nl0l0nK5J0j0j5j0Nnnnnnnj0
11366A0j0%j0k0Nj0nNNK0%NJ5K0%j5j0j0j5nj5k0%j0NNj0NnnN%NJ5nNJ0%J0NNJ0NJ0NK0%k5
11363El5j5J5L0K0J0NNK0K0%%j0%j0m0k5j5J0NJ0nj0j0J0%n%n%%J5K0J5K0nn%nNNJ0%k0l5
11360@k5k5k0%j0j0K5K5K0L0J0nJ0%j5j5j5j5n%%%m0j5nL5N5M0L0K5K5Nj5k0j0k0j5j5k0j5
11357a5k5j0J0NNJ5NJ0J5NNn%%Nn%%Nn%%J0j0%NN%N%j5k0J0K5J5J5j0k5j0NJ5J0j5nJ0J0N
11354E5nj0J0k0j0j0k0k5nj5k0nJ5J0%nJ0J0%NNNNNN%J0NJ5J0J0J0J0J0J0k0j0nk5j0j0k0
11351b0nj5nj0j0j5nj5nJ0%NJ0K0J0J0nnJ0L0L5K5K0J5nNN%k0k5nNNnnj5N%J0J0l0k5nNK5
11348B0J0K0k0k0l0j0nnK0L5M5J0%l0k5j0j0k5k0j5NK5J0J5J0K0J0J5J5J0K0J0J5J0K5Nk5
11345A30l0l0k5k5l0l5j5J5N0M5K0J0nj5j5j5j5NL0L0L0L0L5j5j0j0j0j5j0j5j0j5j5k0k0
11343A0j5j5j5j5j0J0n%%%%%%nJ5j0%N%%%%%%%Nj5J0K0nNJ5nK0J0%Nnn%%%%%k0j5NL0Nj5n
11339a0N%Nj0J0J0j0%Nj5j5j5k0K0J5J5K0%%J0nl0j0NL0J0NJ5NK0NK0Nnl0k0j0k0j5j5k0J0
11336c0K0K5NK0J5K5J0Nn%%j0J0Nn%%J0j0j0J5J0nm0k5NJ0j0k0k0j0K5J0K0K0j5j0j5j5m0
11334c0m5j5Nnj0%j0%J0%J0J5nnJ5K0nNJ0%J0K0j0J0nj0J0n%%nj0j5j0j0k0j5J0K5O0L5%l5
11331a0l0l0nJ5J5NJ0NK5%K0NN%%%%%J0nnK0J0%j0l5k5k0NK5L0NNj0%%j0nnnNK5NK0J0NK0
11328I5%k5k0k5k5nj0Nk0%nj5%K0K0L0J5n%l5m5j0K0K0j0k5j0NL0M0M0K5j5j0j0k0j0J0K5
11325D5N0N5L5j0m5n0m5k0nJ0j0l0m0nL5K5nj0NK5J5Nj0l0l0j0J5K5L0J5nk0j5nnJ5J0%nJ0
11322A5J0n%J0J0%k0j0K0K0J0J0%k0%nnnk5k5NNK0%j5j0K0K0j0j5nNJ5j0j0J0%nn%NnnNNn
11319@j0J5N%N%N%j0j5j5j0j5j5j0j5%J5%J0L5K5%k0j0K0K5J0J5J0nJ5Nj0%nn%Nj0j5k5j5
11316a5j5J0M0L5J5%j5j0nk5k0k0J5K0Nnk0j0J5J5j0nN%nn%%%nnNnj0Nn%nJ0J0nNN%J0j0J0
11313@%%%%%Nn%J0j0l0l5m0k5j5Nj5NK0L0L0L0J5J5K5J0%n%%nJ5J0%k0j0k0nNK0K0J0J0J5
11310F5K0Nj0nk5l0k5%K5M0K0j0k0k5nnNj0j0%%nj0Nj0%%J0J5%NJ0J0Nk5j0j0k5j5j5k5j0
11307a00NJ0NJ0J0%NJ5N%nJ0L0J5j0j0N%NNj0k5k5j0j0Nn%J5K0K5J0J0j0nJ0n%%%%k5j5nJ0
11304c5K5L5Nj0nnj5nj0j5nJ0K0K5Nk0k0%K0J0%NNJ0J0NJ0N%%%NN%%j0k0j0j5k0j0j5j5N%
11301d0nNK0k0nJ0K0nj0l0k0nnJ0N%nJ0J0j0%J0J0NJ0J0nK0J5%NK0J5Nj5k5k0k0k0J0%j0J0
11298d0K0K0J0NN%NJ0nJ0%%%nNJ5K5L0Nnk0j5j5j5j5j5j5nj5k0nj5j0j0j0j0J0J0j0%J0M0
11295d0L0K0%%J5J0NJ0J0k0j5j5k0k0j5j5k0j0n%j0NK5J5J0J5J5K0J0%l0k0j0%%n%%%n%Nj5
11292g0j0nNK0NJ5J0k5nnNK0J0J5N%%NN%NNj0J0Nn%J0nNnnNj0nNn%k0k0%K0K5J0k0l0j5%K0
11289c0L0K0K0nj5j5NJ0j5l5j0J0J0j0nnnn%nnJ5J5J0J5K5Nj5k0%J5K5K5K5K0J0nJ5J0j0l0
11286I0m0k0j0j0k0j0K0M0L5L5J5J5J0j0j5j5k0Nnj0k5k5J0J0j0j0j0j0%NNNN%L0M0K0%j5
11283A05l5%%j0%%%k0j5k5J0K0K5J5nnJ5NNJ5%j0nJ5J0J0j0l0l0j0j0j0nj5j0j0j0j5j5l0
11281i0l5j5J0L0N0N0L0J5J0J5L0K0j5l0l0k5%NN%J5K0K0J5K0%m0n0m5k5J5L5%NNNNJ0j0j0
11278B0J5J5J5nk0j0j0j5j0j5j0j5j5J0%NNNNJ0Nj5k0%Nj5j5J0M5O0M0K0%%k0j5%nnn%nnl5
11275El5l0l0k0%J5%j0j0k0j5j0L0M5K5M0M0%k0j5j0J0NJ0J0j0nj0nj0nj0nj0nj5%K0K5L5
11272@J0J0n%Nn%J0j5%k5k5nJ5J5J5K0nn%j0%j0J0j5n%%nn%j0%J5nNNnk5k5nK0K0Nk0m0m0
11269a35k0NJ0J0J0J0J0J5J5J0%%N%%N%%%K0K5nJ0J5J5J0%%J0j0nJ5n%%n%%l0j0J0J0NN%N
11266C5NJ0%J0%%N%N%%%j5j5j0k0j5j5j0k0NN%J0%NN%%nj5NK5K5K5L0%%nk5l0j5nJ5Nk0j0
11263b0%nnk0NL0J0N%%nl0l5j0K0J5NJ0M0N0L5K5nj5k5k5%L5L5J5%nj0j0J5N%j0nk0Nj0j0
11260H0j0nk5k0l0j5NJ5NJ0K0K0J0K0J5k0%%nk0j5nj5j0k0nj0j0Nj5j5Nj0nJ0J0NK0%J5J5
11257@%J0J0%J0NNJ0%NJ0%k5l0k0NK5L0L0J5Nj0j0%j5%N%%K0K5%k5l0k0nNNj0k5k0k0nJ0K5
11254@J5Nj0j0J0J0J0N%J0J5nj0l5l0j0nnj0NK0M5L0K5J0j0n%j0j5l5%J0%%J0J0J0J0J0J0
11251H0J0J5N%K0J0k5n5l0j0J0L0L5J0nj0j0nj5%K0J5NJ0J0K0%%J5nJ0J0nN%nk5l0j0Nj5k0
11248G0k5m5m5j5J0L5J5j0nK5M0M5J5j0k0j5j5k0j5l0j0NK0K0N%j5j0%j0nnnj5j0J0L0M0%
11246C0%j5j0j0NJ0K5NJ0K0Nk0m0l0%K5K0%nnnnj0nnnNK5J5J0M0L0J0j0k0%nj5j5j0k0n%%
11243B0%%%NN%k0j5J0K0K0nj5nj0NNj5Nj0j0%K0J5J0j0k5NL0J0Nj0k0k0k5k5j5J0L5M0J5k5
11240A0m0l0j0K0L5J5%nJ0K5K0J0j0j0j5j0j0nj0j0j5j5K0K0J0j0N%j5j0k0j0nk0k0nK0L0
11237f0J5L0K0K0K0K0L5%j0j5j0nJ0J0N%nN%%Nnj5k0j5j5l0nj5k0n%nnNn%%j5%K0L0J0%J0
11234a0NnJ0%%J0nN%%J5%J0nk0j0j0j5J0K0J0Nj5l0m5m0k5j0%%nK0K0%j0%nJ5K0K0J0%nn%
11231g0J0K0J5J5NNJ0%j0j5k0j0J5J5J5K0NK5J5J0Nj0j0l0l5l5%K0%%j5j5k0j0NNK0K5J0L0
11228A5K5J5J5K0J5nk0m0l0k5j0J5NNj0j5nK0J5L0K0Nj0k0n0l5l0j5%K0K0%%j0j5NK0K0K0
11226b0K0K5J5NL0K0nk0k5J0%j0k0j0j0j5j0J0j0k0j5j5k5%K5K0%k0k0%J0K0K0K0K0J0%k0
11223a0%%J5J5%nj5j0nnj0j5nj0j0K0L0%j5j5%K0K5J5nnk0j5n%J5K5L0K5L0K5Nnk0m0l0k0
11220@nj5%J0J0%k0m0k0j0J0K5J0nk0k0%J0K0L0J0Nj0j5J0K0Nk0j5%NN%Nnj0J0%nNj0%%nn
11217e0J0j0nNn%n%J0%%J5L0K0Nj0k0NJ5L0L0%j0%Nj0k0k5j0k0j5nj5NnnJ0j5j0NJ5J5J0J5
11214a5K5%J0K0Nj5nn%j0Nj5J0nj0NJ0j0j0J0j0l0k0j5%K5K5NNK0J5J0J5J5J0J0%nNj0nnn
11211E5nJ0J0j0l0k5n%NN%j5k0j0%nj0J0NNJ0%J0NNJ5nJ0J0nJ5J5n%%%n%n%%%%%%l0j0J5J5
11208C0NNNNj0j5%k0m0l5k0NJ0L5M0M0%k0j5NJ0J0J0J0J0Nk5l0k5k5j0K0K0J0J5J5NNK0K5
11205H5K0j5k5k5k0%j0j0%J5NJ0%J0J5nnj0nj0j0j0j0nk5%j0j5J0L5K0K0J0J5J5J0nj0Nj5
11203D5j5J0nn%j0%nJ0L0K0K0J5J0j0n0n5n5k5nL0N0L0J0j0k0j0k0j0j0m0o0l0%NL0L0K5L0
11200e0L0J0nN%N%N%j5j5j5j5%L0K5NNN%J0NN%%%l0k5n%%J5n%K5NJ0K0Nk5l0%j0nnJ0J5J5
11197A0J0%nNK0K0nk5l0k0%J5L5L5L0L5L0J0k0n0m0m0l0j5j5j0NJ5J5K5K5K5K5%k0j5j0k0
11194B0m0m0k0J0J0J0NL5L0%j5l0nj5N%nk5k0%K0M5J5%k0nJ5L0J5nk5nj5j5nK0K5K5K5J0%
11191F0%J0%J5K5j0l0m0m0l5NJ0NJ0NJ0J0NJ0L0K5J0K0%l0k5n%%%nn%nj5j5j5j0k0NNJ0K0
11188@j5l5l0j0K5J5%j0j5K0L0J0nnJ5K0NJ5K0J0J5J5J5j0j0j0j0j0j0j0j0j0j0nj0j5N%j0
11186c0l0j0M0N0L5M0M5L0J0l0n5l5j0K0J0n%N%%K0j5%NNNnN%l5n5n0k5J5L0M0J0j0j0j5n
11183a0J0K0K0K5J5J0j0j5l0j5NL5L5J0j5k0%j5nJ0K5K5J0j5k5k0k0%Nj0NJ0J0NJ0K5L5J5
11180A50k5m0j5nK0K5%J5K0J5Nk0l5m5m5k0J0J0L0L5J5j0l0j5j5j5j0j5j0j0j0j0j5J5J0J5
11178b5J0J5J0J0J5J0j5J0j0j0k5k5j0j0K0J5nm0l0NJ0J5M5M0K0j0nl0%%k5nj0j0j0j5nJ5
11175f5J5J0J0Nj5nn%J0J0nj0k5%M0L5K0%j5m0l5l0j0k5j5J5K5K0K0K5K0K0K0L5L5K5nn0o0
11173@l5J0K5K0%%%%j0nNj0%L0K0%j0l5m0j0J5nnJ5M0K5Nj5k0l0k5NL0K5J0NJ0J5Nk0k0j0
11170A0J0%j0j0%j0nK0J5NnJ5M5M0J0k5k5l0nn%K0K5%j5l0l5j5NJ5K0Nj5l5n%Nj0nk0l0%K0
11167f0M0M0K0j5j5j5j5k0j0k0j0K5L0L5K0Nj5J0j0j5nj0j5j0j5j0j0K5L5M0K0k0l0j5l0l5
11164h0nJ5K0J5J5J5J5K5K5M0J0l5k5%K0%%%%NNNNj5k5k0j0NK5J0J5N%NNk0j5j5k0%nn%j5
11161el0l0j5J0J0J0J0NJ5K0nNk0l0J0K0K0K0K5n%j0%Nj0l5m0nL0J0J0NJ0K0%%%%%NN%Nj5
11158C0k0J0L0%j0J0j0%%j0%J0j0n%k0l5m5j0L0N0J0j0l5m0j5J0j0nj0nJ0J5%K0M5N5K0NJ5
11156G0J5J0J5J0J0J0J0k0l5l5j5j0nj0j0k5k5l0k5NN%NM0J5Nk0j0nj5%K0J5K0K0M0L5j0m0
11153C0n0m5l0NJ0J0nK0K0K5K5K0J5L0L5J0j0nj5j0j0j0j0j5%k0j0j0k0nj0j5%%n%n%%%J5
11150d5J5J5J5J0K0K0J0%%%%j5NNnj0%Nj5%nj5J0j0%j0%nn%j0N%N%K0J5%k5j0Nnnj5%Nj5j5
11147e5K0J5j0NNNNj0J0NNj0J0NN%K0NNK0%k5k5k0k0l5j5K0K0K0K5J5%J0J0j0m0l0j0NJ0%
11144c5J5K0%J0J0j5j5k0j0K0J5J5K0J0J0%j5k5%J0K0J0j0j0J0J0nnJ0j0j0Nk0nnj5%%%N%
11141eJ5J5J0k0k5l0J0%j0k0j0k0J0J0J0J0NJ0J0NJ0NK0nj0j0k0%J5J5K0J5K5%l5l0l0j0j0
11139e5NK0J5K0J5J0nnJ0%%j0J0N%N%NNJ0nj0j5NNk5k5%J5L5L0J0nnj0J0J0J0J0NJ0nnl5l5
11135C5m0k5j0J0J0J5j0n%J5NJ0NJ0nK0%J0%J0K0K5Nk0k0NNk0l5j5%%K0%j5j0J5J0Nj5l0k5
11133c5nj0NK5J0J0J0J5J0J0j0l5k5j0J5L5K5K5j0l0k5j0J0L0L0J0nj5j0j0%K0NNj0j5j5j0
11130A0%nn%nnNj5%%nn%nn%n%%nk5j5J0J5K5N%L0%%J5L0K5J0j5j0%J0K0j0Nnj0%j0%%j0%n
11127C5nnnnj5NJ5J5j5j5nJ0J0j0j0nj5j0%j5j5nNj0j0NNj0J0j0nnJ0L0K0J0%j0J0%%J0%%
11124a0J0n%N%NN%%Nn%Nj0J0nj0J0NNJ0NL0J5%k0J0J0j0l0l5%J5j0l0m0j0K0O0N0K0%l0j5
11121C5n%nNNnnnNj5j0%%j0nJ0J0nnj5%K0K0J0%l0n%NK0nNJ0j0J0%%J0j5%%j0k5k0%J5Nj5
11117b5j0NnnNnj5NJ5J5L0J0j0nj5nj0j0j5nnj5j5%K0L0M0K0%k0j5n%J5K5J5j0l5m0k5j5N
11114h5K0%J0J0N%%Nnnj5l0j0J0L5K5J5J0J0J5%%j0NNj0N%J0K5J0K0J5J5J5J5j0j0j0j5j0
11112H5j5j0j0j0j5j0j5j0j0j0j5%N%%j0j0%J5K5K5nj0%J0J0L0%j5nj0nnnn%nj5Nj0%nnN%
11109d0%%K0K5K5J5k0m0m0k0nJ0j0J0J0%J0J0%K0NJ0n%J0K0M0J0Nj0k5k0%nnk0l0%nNJ0nN
11106c0%NNnJ0nJ0j0NJ0nnJ0NnN%%%NN%%J0n%NJ0nnNnl0k0j5NK0K0N%%j5m0k0J0M0L5J5k0
11102A0l5k5%J0J0NnJ0J0%j5nj0j0j0nj5nJ5K5J5K0K0Nk0m5l0k0j0%L0M0L0%%%J0j0%n%j0
11100b5%j5l0k5n0k5j0%J0NJ0J0K5L5L0L0L0J5K0L0%k0nj0k0k0l5n%K0K5L0K0Nk0k0j5J0%
11097A0j0nJ5%%j0j0nK0L0J5Nj5j5j5j0J0K0K0J0K0Nl0k0%nnnnn%nnj5j5j5j5J5J5K0K0J0
11094B0J0NJ5j0j0%k0k0k5NJ0nk0j0j0%nk0J0K0L0L5K5%k0NK0J5K0Nl0m0l5%J0J5NJ5J0NN
11091C5NJ0j0j0%K0K5J0j5l5j5%%J5nj0nn%nj0NK0K0L0K0j5l0l0j5%k0nnNK0J0J0K0K0K0K0
11088I5n%%%j0k0k0j0k0j5j5j5J0J5J0J0nl0l0j0nnn%NK5J5J5J0J0J0J0K0%j0l0nJ5K0nl5
11086a0j0J5L0Nj5k5k5J5nj5j5k0%K0K0J5j0NNJ5K0J5K0nk5j0j5nK0%J0NNJ0Nnnnj0%j0nn
11083@NN%NN%J0%%NNNN%%NJ0j0j0J0n%%%%n%nj0j5nJ0M5K5%k0k5nNNNNJ0nl0n0n0l5K0J0j0
11079h0k0nJ0%N%K0K5NNK0K0NJ0J0J0J0K0%NJ5j0nnj0%j0k0NNj0%Nn%nNJ0j0j0J0%nnNNj0
11076B0j5NNj5%n%N%%%%N%%%j5J0%nn%J5NNJ0NJ0K0nj5%j0j5j5nnj5nJ5NNNNJ5n%j5k0%j5
11072c5j5k0%J5M0K5nnJ0K5M0K5Nj5l5j5j0%J5N%nk5j0j0NN%%nn%%n%NJ0J0J0NJ0NJ0nk5k0
11069A0j0j0k0j0k0%nj0NJ5L5K0K5M5K0%k0j0%nnnnnnj0%j0%%%%%%N%%NJ0NN%J5J0%nnnj0
11066D0nn%j0j0nNk0%nnj0NNNNk0j0NK5K0J0j0k0%J0%NN%%%%%%%J0J0j5j0k5j5j0K5M0Nk0
11063Ek0j5NNJ5N%k0k0j5j5%NNJ0J0J0J0J5J0J0j5k0j0k0k0j0%l0l0k5NK0L5M0L5N%NJ5K0
11060A5J5K0Nj0%%n%nnj5NK0J5j0l5k0%J0J0%n%n%%N%nN%n%%J0j0j0j0j5j0j5j0j0j5NNN%
11057h0NNNNK0K0K0K5K0K5K0K0J5J5K0J5k5k0l0k0l5l5l0l0j0K0J0%j0%j0nJ5J0J5J5NNJ0
11054B0J0NNJ0J0j5j5k0j0l0m0j5J5L0M0L0J0k5j5%%j0l0j0J0J0J0J5Nj5j5%L0K0J0j0k0k0
11051b0j0J0M5L0Nj5nNN%J0J0n%J0j0n%k0Nj5j5NJ0%J0J0%J5NNJ0n%NJ0n%J0j0j0%j0j5nj0
11048D0j0J0%j0j5l5j5%J5J5J0j5k0j0J0%nNj0j0Nk5k5%J5K0J0j0%%J0L0j0l0k0nJ5j5j5k0
11046a20nJ0L5L0K0%NJ5%%L0K5%j5l0k0k0j0NK5L0J5N%K0J5J0K5%j0l5l5j0J0L0K0J5N%%%
11043I0j0l0k5j0k0k5k0j5NK5J5J5J5J5K0J0k0m0l5k0NJ5%K0J0%J5N%J5NJ0NNJ5Nk0j0%k5
11040A5k0k0k5k0J0K5K5J0K0L0L0J0nl5n0n0k5NK5K0J0nJ0%j0j0j5j0%J5J0NNL0K0Nl0n0j5
11037f0%NNJ0Nnj5j5%%J0J0J0%K0J5%j5k5NK0J5Nnl5j0J0J0K0%J0%J0j5j5K0K0J0nN%%nj5
11034A0J0Nj5j0NNNnk0l0j0%K0L5L5L0j0j5Nj0j0m0l0j0K0M5K0J5J0J0N%k0j5j0NJ0j5l5l5
11032d0j0J0J5K5J0%%%%N%N%j0j0J0J0L0K0nl5j5NK0Nj5j0NNK0J0%l0j5NJ0J0nn%%nn%%j5
11029Ej5k5nL0J5K0L0K5J5J5K0J0j0%%j0j5j5j5j5j0j0j0m0m0k0J5J5K0n%J5J0j0l5j5J0%
11026e0j0J0K0L0L0L0J5j0k0n%%j0nnj0%%j0nnJ5J5J5J5nnj0n%K5J5NNj0%%j5N%j0Nnn%Nj0
11023C5%%n%%%j0%J0j0k0l0j0%L0K0%k0l0j0J0J5Nk0j0%NK5J5J5K0K0%l5m5l0J0%l5k0L0M5
11020c0K0Nj5%J0%J0J0J0%nJ5nNJ0%j0%%j0nnnnnnnnJ5J5K5Nj0nnn%K0K5%J0J0J0NNJ0NNJ0
11017A30Nl5l0l5l5%J5K0K0K0K5j5l0l0j0nj0nnnj0K0L5L0nj0l5k0%J0J0nJ5NNNNJ0J0j0J0
11014F0N%%%%%NJ0%k0m0m5n%J5J5J0J5J5J5J5K0k0k0j5j5l0j0J0K5J5J0%nNJ0J0J0J0j5N%
11011G0n%n%j0k5j5k0j5k0k5j0J5J5J5J5J5J5K5NJ0K5K5J0k5l0l5k0nN%NK0K0K5K0%K0J0%
11008A20nj5%k0k0k0k0j5n%J0n%J5J5%J5NJ0J0NJ5K5nnj0j0j0nj5j5n%%j0k5j0%K5L0Nj0k0
11005B5k5%k0l0k5j0J5K0K0J0NK5L0L0J5j5l0l0l0k5%K0L5K0%%K0N%nk0j5j5%NJ0n%N%N%j0
11002A0j0Nj5l0l0j5n%j0NK5J0J0K0%l0j5j0nj0%K0L0J0k0nJ5K0Nj5%%j0%J0J5J5J5NJ0NN
11000C0nj5k0%j0NJ0nk0k0k0j0j0J5J0%NNNNK5K5L5J5J5%nJ5%j0nNj0%%nj5j0j0K0K5J5nl5
10997D0o5n0k5nJ5K0J0K0J0NJ5%J0J0K0%%J0K0K0K5nnl5j0%j0j0j5%j0j0j0%K5N0K5nk0k0
10994D0j5j5k0j0nNnNJ0n%NJ0nnJ0j0j5k0%K0M0L5K0K0j0l0l0j5j0k0nJ0J0J5J5%K0J5N%j0
10991E0k0Nnj0j0nN%NNNNnJ5j0j5nj0%K0%K0L0K0L5J5j0k5k0j5k0%j5%J0NK5%j5k0k0k0j5
10988a5k0k0j5j0j0j0j0j0nj5%L0M5M5L5J5%%J5%j5j0%J5L5J5nl0l0j0J0J5NNJ5J5j5m0k0
10985@j5Nj0l0k0J0K0K5NNNJ0nJ5J0%k0l5l5j5J5L5L5J5nJ5J5nj5k0j0k5k5j0k0k0J0%%J0
10983h0%NNNNNNNNNNNNJ0j0J5J5j0J5%nJ0%nK5J0%k0%J0J0%J0NNNk0l5j0K0K5Nj0NJ5J5n%
10979H0k0j0l5l5%L0L0L0K0Nnj0j0j0j0j0nJ5K0j0j0j5l0nK0L0N0J0%J5J0n%k0j0j0l0j0J0
10977F0J5Nj0nnj0j5k5nJ0Nk0l0k0j0K5L5M0K5K0Nnl5m0l5j0J5NnnNJ0n%N%%j0j5j5j0NK0
10974c5M0M5M0J0j0l0l0k0k5k5nJ5N%Nj0k0k0k0k0%K5M0N5L5J5j0k0l0j0NK0NJ5nj0nn%j0
10971@nnJ0K0K5Nk0j5j5k0%J0%%NN%N%%NnJ5j0j0J0J0j5j0Nj0%j5%N%k0m0j5j5j0J0%J0L0
10968g0K5J5K0K0J0%nnnn%j0%j0%%j0%nn%K0L0K0L0J5K0nm5n5l0j0J0J5J5K5J5%%J0j0j0k0
10965@k5nNL5M5%j5%j5nJ0NJ5%J0J0J0%j5j5k0k0l0m0j5NK5NnL0L0L0J0j0j0nj0j0j5j0j0
10962b5j5J0J5J5J0J0J0J0J5n%%nj5j0nJ0J5%j5l0%%n%J0K0L5L5J5%j0l0k5j0J0nk5l0j0J5
10959a5L5J5NJ0J0L0J5J5Nj0j5Nj0n%j0nnnj0j0%j5%%%Nn%NnNJ5J0K0J0k5m0l5k5NN%NK0n
10956e%J5nk0j0j0j0j0j5j0NNJ0nJ5L5K0K5%J0NN%J0J5nj0nnj0j0%%j5k0j5J0K0K5J0j0j5
10953B0k5j5J0J5J5J0J5J5NJ0J0J0NJ0NJ5k0m5l5k5NK5J0J0nm0k5j5NJ5NJ5K0J5K0J5J0j0
10951H0%%k5k0k5k0j0NNj0j5j5J0K0nnj0%K0%J0J0J5j5l0%L0N0L0nnNj0%N%J0nj0k5l0m0k0
10948e0j0%K0K5j0k0nJ5K0J5K0%j0%nj0j0nj0j5nj0nK5N0N0K5J5%J0Nj0j0nj5nj0j0j0NJ5
10945F0%J5NNNJ0J0Nj5l0k5nNnj0l0j5k0nJ0%%j0j0j0j0%j5j0nN%nJ0K5K0K5K0L0K5L5K0J0
10942A20J0J0%j5l5k5k5m0j0l0k0l0nJ0K0J5K0K0J0J0j0j5NJ5J5K0J0j5j0k5l5l0nJ0J5J5
10940c0J0J0J5J5J0J5J5nk0%j5nK5J0Nnnj0n%j0j5N%N%J0nJ0J0j0nj0j0nj0j0nnj0j0K0K5
10937eJ5%NNJ0J5K0Nnnnnm0l0j0k0k0%J5K5J0J5Nj5n%J0J5J0nj0m0k5n%%%J0J0N%J5NJ5K5
10934A5K5L0K5J0NnJ5%j0l0m0l0k5k0%J0J5j0nk5nJ0K0J0j5l0j5NJ5J0J0NK5K0Nnk5j5J5K5
10931A5J0j5j0j5%%K0K5J0%nn%%L0K5J5l0k0k0k0j0k5j0nnnNJ5K0J0J5K5K0J5Nj0J0nj5N%
10928F5j5j0l5l0j5nN%%nNN%NK0K0Nj0%J5L0L0J0j5k5nJ0N%NNNNj5k0j0k0nNnN%nJ0j0J0J0
10925C0K0%j0nnj0%%L0L5L5K5Nj0J0%j0k0m0j5%J5J0L0L0J0k0m5l5l0j5j5k0nj5j5j5j0%J0
10922g0nJ0nk5k5%K0L0M0K0nj5j0j0nnj0%K5M0L0L0J5j5k5l0k0J0J0J5J0%%J0%NJ0%nk5k5
10919enK0K5L5J0%nn%nn%nk5j0l0j5K0K0K0K0J5NJ5J0nj5nj5nj0j0j0j0j0j0j0nj0j0%%j0
10917e0j0Nj0NK0L5K5K0J0%k0l0j0J0J5K5K0K0L0L5J5j0l0l0j0nk0%J5Nnj5%J5K0%k0k5k0
10914B5j0nJ0%j5l5k0K0K5K5K0NnN%%n%%nnj5l5m0l0j0K0%j0nn%n%nNK0J0J0J5J0J0J0%%%
10911b0%%%NnnJ5J0%NJ0J0Nj5j5J5J5J0j0j0NNnnN%%nJ0J0L0L0J5j0k5j0j5k5%j5j5%J5NJ0
10908C0j0j0j0j0l0l0l0k5%%%NK0K0K0K0L0L0M0K0%j5j5nNj0j0J0%j0nnJ0j5j5J0j0nnnnJ5
10905eN%J0%%J0NNJ5n%J0J0%j0k0%J0K0J5j5l0j0K0M5K5j0l0k5j5n%n%Nn%%j5J0nn%nnnj0
10902b0n%j5%j5j0nNNNN%NnNK0Nj5k5j5nJ5Nl0l0j0J5M0L0K0J5J0J0J0Nk5l5l5k0NL0K5J0
10899b0%NN%%j5J5L5K0J0%nk0l0l0j0%K0K0J0K0J5K5J0k0k5k0k0j5nj0j0nj0j0j0J5K0J5K0
10896a0K0J5J0K5J0J5NJ5J0%j0k0l0l5j5J5L0L0K0Nj0j0NJ0K0%nj5j5nnJ5NNk0j0N%j5k0n
10893C5nnj0nj0%j0j0nj5%J0%J0NNJ0NNN%J5j0k5nk0k0J0L0J5J5nl5k0k0j0j0k0%K0L0L5K5
10890A0J5J0J5J0k0l0l5j5J5L0K5K0J0K5Nj0l0l0J5K0J5j0k5nk0j5nJ5L0L0L0L5L0L0M0K5
10888B55k5m0l5l5j0j0j0j0j0j0j0j0J0%J0NN%K0j0j5j5l5l5k0%K0K0J5K0J5J5nk0j5j5j0
10885@nj0j0j0nj0j0K0L5L5J0%l5k5j0%NNNN%NNj0nj0n%j5j0%%J0NNNNJ5%NK5J5J5J0J0K5
10882I5N%j5nj0k0%%k0NJ0J0N%J0NN%j0nnK0J0j0k5k5j0J0K0%Nnl0%nnj0j0%k0NN%J0%%J0
10879@%J0n%%nN%N%k0j0NK5K0%j0n%%K0K0Nl0l0l0k5%N%J0k0%%%K0J0J0J0J0J0J0nl0j5k0
10876e0k5nL0L0K0nk0k5l0j0%K5NJ0K0L5L0L0J0J0n%nnj0l5l5j0J0J5J5J0j0k5j5k0j0Nn%
10873e0%%k0J0Nj5nn%j0%nNJ0J0NJ0NK0%%j0K0L0K5K5J0k5l5m0j5k0J5J0K0J0J0%J0Nj5j0
10870a0j0j0k0J0K5K5K0%J5Nnj5nj0J0%j5j5j5%K0K5L0%j5NJ5nk5k0m0j5nJ0J5j0nJ5k0j0
10867e5NL0J0j0j0k0%%j0%Nj0n%J0K0J0J5L5L0J0j0j0k0k5m0l0k5j0j0J0J5NK0J0L0J5J5J0
10865A0j0%NJ5K5L0J0N%Nnj0k0k0j0j0J0J0nNJ0NNnnm0m0k0%J5L5L5M0K0%nJ0J0j0j0l0k0
10862D0j0nJ5NNnk0j5j0K0L0%NK0K5k0l0k5k5k0k5NL0L0J0j5j5j0j5j5j0k5nJ5J0J5J5J5J0
10859@J5J5%NN%%NNNnJ5N%J5nnJ5K0K0%k0l5j5k0l0k0k5%J5L0J0N%J0NJ0Nj5j0j5j5J0J0J0
10856C0J0J0J0J0J0%k5k0%j5j0k5nN%j0J0J0nj0J0j5j5k5nNK5J0K5K5L0K5K5K0Nj5k0%N%N
10853A00k5m5l0l0%%j5NJ5J5J5J5%l0k0%J0K0J5K0J5%%J5j5j5nk0j0nj5%j0j0k0%%nn%%n%
10851g5nK5K0K5K0%nK0M5M0%l5m5l5j5%K5J0NK0Nk0j5l0j0J0K0K0NNj0%j0nN%nnNNj0nj5J0
10848a0M0J0j0%NNj0k5J5%j5nnnnnnnj0NN0N5N0Nk0j5j0j5j5%%%%j0J0Nnj0NNj0%nNnk5j0
10844@k0j5j5K5M5M0J0nNNj5k0j5j5J0J0k0l5j5%Nj5j5j0j0j5K5M0L0K5K5%j5l5l5k0J0J0
10842d0J5J5J5J5J5K0J5K0J0L5L5J0k0m5l0l5l0l0%K0K0K0K0K0j5j5j0j0l5l5nJ5NNJ0NJ0
10839A5J0%K0n%nn%%j0NNj0%Nj5J0%%%%n%%%%n%nNj0j0J0nnNNJ0NnK0J5nk5j0K0J5L0J0j5
10836F5k0nnnj0nnj0j0K0J5K5M0K0j0l5m0l0j5J5L0J5nj5j0j0N%j0Nj0j0%K0J5NL0K5L5J5
10833A25j5j0%j0nnk0J0k0k0Nj5j0nj5j5nJ0J0j0l0k0nNNJ5J0%j0k0nJ5K0K0%k5k0J5K0%l0
10830f0l0%J5J5J5Nj0j0NK0L5K5Nl0l5k5j5j0NJ0L0M0L0NJ0nnk0NK0K0Nj5m0k5k0j5%j0nJ0
10828e5NK0%NJ5J0N%N%nJ0n%%nnk0NJ5L5K5K5%N%%j5j5k0k0j5k0j5k0k0%K0M0M0K0j5j5k0
10825@j5nJ0NNJ0J0%nNK5K0%k0k0j0J0J5M0L0%nn%k0l0l0j0J5J5nNJ0j0J5Nj0j5J0n%%nj0
10822B5j0J0NL0J0j5j5k0k5nl0j0j0k5k5k5J0K5K5L5J5nnnJ5NNN%K0j0j0Nnnn%%nj0nJ0L0
10819@J0nNNj5l0k0k0k5k0l0j0nK0J0J0%J5K5j0J0J0J0J0J0NJ0NJ0J0J0J0j0j0j0j5k5k5l5
10816a10k0J0L0K0K0J0J5J5J0%nj5%J0nj0J5j0l0k0j5J0K5L0NNn%%nj0j5%nj0j0nnJ0%%%N
10813f5nNJ0j0nNnl0l0nL0L5L5L5K0L0j0k0j0NJ5J5NJ0NNk5j5NK5J5nj0j5nJ5N%NNNNj0nn
10810F0nnK0%k5k5%K5K5%NN%j5nj0j0k0%k0nnJ0%%N%N%J0K5L5%l0m5n0k5J0L0M0M0L5K5%j0
10807A00l0j5j5l0k5k0l0k0%%nJ0M0O5L5nk5l0j0j0K0K0K0K0K0Nk5l0l0nn%K0K0j5k5j5NJ5
10804eNJ5J5K0Nj5k0k0j5Nj0%%J5K5K0J0j0l0l0j0NJ5J0J0J0j0j0J0J5J0NK0L5J5l0m5%L5
10802G0K0Nj0k5j5j5k0k0k0k0J0%j0j5m0j0J5J0NNJ5%K0N%K0%NJ0%%NJ0%j0n%j5j0%k0%J0
10799d0J0J0J0j0%K0J5K0J5%k5n%J0J5Nj0%n%nnN%J0J5%J0J0NJ0k0%%k0nnk0%J0J5K5N%K5
10796A00J0J0nk0m0m5nJ5K0nnNNj0%%nN%%j0J0Nn%%Nn%%%%%%%j0%j0%nj0NK0L0M0J0j0m0l5
10792A5k5k0j5NK0%j5j5NNNj0l5l0j5%J5%n%n%%%%%%%%n%nN%J5J0NJ5%%K0%K0J0k0j0j5J0
10789f5K5K0J0Nj5N%J0K5J5J5J0J5K5J0K0J0k0k0k5k0nK0K0%k5l5m5k0NK0J0J5%N%%k0j5J5
10786@J5NJ0%k0%J0N%NK0J0J0J0J0K0Nnj5nj0k0%j0j0nj5k0%j0j5%j5nJ0nNN%j0J0%%J0j0
10783c0%J0%%nNJ0nk5nJ5K0%J0K5K0Nj5k5k0k5%J0%nnj5%L0L0J0j5k0j5j0k0j0%j0%J0K0J0
10780d0J5K5L0%j5k0k0j5k0j0K0J0%NNJ0%K0%K5Nj0j0k0l0k5J0J5L0N%NNn%nnn%nnj0k0j5
10777g0j5J5K0J0K5K5L0K5K5j0l0k0j5k5k0k0k0J0J5J0J0NnN%nNJ0j0j0%k0%J5nj0j5j5j0
10775i0J0K5K5K0j0l0nJ5%Nj0NJ0j0J5J5J0J0nj0K5K0K0j0k0j5NJ0j0j5k0j5k0j5NK0J5J5
10772a0NNJ0J0j0j5%j5k0%K0Nj5k0NK5L0J0NNk0k0%K5J5J0K5M5K5nm0m5k5n%%j0l5j0J0NN
10769b0J0NJ5%J0J0n%j0l5k0l0%J0K0J0K0J5l5l0k0J0K5K5nn%%K5K5K0K0K0K0j0m0k0k0J0
10766B0NK0%j0l5l0j0n%n%J0K5K5J0%j0j5%nj0%j0nn%K0K5J5J0l0l0k0J0K0%k0j0j0J0nnN
10764e5J0nj0J0K0K0K5K0nk0nj5k5j5k0j5K0L5L0K0J0NJ0NJ0J0NN%%J0n%%Nnj0j5nj5j0j0
10761B0k0nNN%NJ5nNJ0nnnnJ5Nnj5l5l0k0J5L5L5L5L5K0%nj0j0k0nL0M5K0J0K0J5%l5l5l0
10758I5j5NJ5J5%j0l5l5l5j0K0K5J0N%%J5j0k0n%nnk0k0m0m0k0J5L0L0NJ0NNJ0j5NL0K5J0
10755D5j0j5j0%J0J5Nk0k0k5j0NK5L5L0J0l0k0j5J5Nnk0nnj5k0%j5j0NK0K5%nJ0J5K0J5%k0
10752A5k5k0j5%NK5K5K0K5Nj0l0l0l0%K0J5%n%%J0N%J5J5nJ0J0J0J0J0J0J0J0J0J0%k5j0j5
10749H0j0j0j5j5NN%N%NJ0nj0j0nk0Nj5k5NL0L0L0K5K0nl0k0l0j5J5L0J5J5K5N%j0j0j0l0
10747F0k5m5n0l0k0NJ5NNJ0J0K0K0K0K5%%N%%n%%n%%%k0k0l0j5NJ5K0N%K0K0%K5NK0J0m0m5
10744el0j5j0nJ5L0L5J0N%j0k5k5j0J5K5J0K5K5J0K5J5%j5Nj0j5Nnnk0j0J0K0J5Nj0j0j0n
10741E5nj0j0j0nn%%N%N%N%nnnnnj0%j0k5k5k5k5k0%K0K0L0K5K5L0j0k5k5nNJ0NJ0j5j0J0
10738d0L0J0j0l5l0j5j0j0j0NK5J5J5J5J5K0J0N%%Nk0k0NK5K0J0nn%nNK5K0%nj0j5j5k0j5
10735a5j0nj0j0j5NK0L0%J0j0K0%J0NNNNNN%NNNnj0j0nJ5J0J0J5j0k5j5j5l0nj5k0J0L0J5
10732EJ5%%n%%n%%J0J5nj0k0j5NK0K5Nj0k0j5NJ5L5L5J5Nj5l0j5j5%J0nnJ0%nn%%n%nnj0j0
10729enj0j0j0j0%j0j0%L0K0L0L0J0NJ0NJ0J0J0J0k5k0k5k0k0k0k5k0NJ0K0%%K0J0N%%NK5
10726C5M5K0%k0m0l0k5J0K5K0Nj5l0k0nJ5K0L0J0l0j0NJ5J0j0j0%J0J0nj5j5j5Nnj0j0%%j5
10723d5%j5%j0%%%n%n%%j0NJ0j0j0J0J5j0k0j0K0M0L0J0nj5nj0nj0nnJ5J5L0J0%k0%K0J5%
10720A5nJ0nN%%n%nk5k5nJ5M0L0K0J0k0j5Nj0j0nn%%%%Nnj0J5NJ5J0J0j0j0Nk0%nn%nn%%k0
10717b0j5j0J0L5K0J0j0j0NJ5J0K0J0J0k0m0o0k5j0NL0L5N%J5NJ0%J0J5nj0j0j0j0j0j0j0
10714b0j0j5N%nJ5M0L5K0%j0j0NNJ5nl0l5k0J0%K0J5K5J0j5j5k5n%K5K5%J0j0NNj0J0%n%N
10711F0J0j0NN%%%N%%N%%%nj0nnJ5L0K0K0K0nj5l0l5j5%J5NJ0J5nj0l0l0j0nn%%J0L0J5J5
10708H0%k0j0j5j0j5j0j0j0J0J0j0k0NJ0J0k0j5%K0L5J5k0k0l5j5nJ5L0L0K0Nj5j0K0K0K0
10706G0%nj0j0j5%k0j0j0k0nn%%%k0j0NNJ5Nj0l0j0nNJ5NK0M0M0K0%l0m0l5k0NK0J0j0l0j0
10703i0NK0Nj0j0j0K0K0K5K5K5K5j0%j0nn%j0%nnnn%%%%%%n%J5J5K5J0j0k0k5j0n%%j0k0k0
10700g0l0j0J5%NJ5J5%%K0L0K0%j5K5K0N%%%j5k0l0j0%%j0%%K5J5J0j5nM0K5nk0k0J5J5K0
10697F0%%k5m0k5k0n%nj0j0%%j0j0%J0K0K5NK0J5J5J5nj0%j5j0%Nj5nJ0K5L5M0J0J0J0nn%
10694A00nj5%%j0j0j0k0j0j0j5j5j0%j0K0J5k0j5K0J5K0j0j0j5j5nJ0Nn%j0%j0%%nn%Nnn%
10691f5J0j0j5nnj0j0J5K5M0L0J5nj5k0k0k5k0%J5K0L0L5Nj0l5l5k5l0k5j5J0K0K0L0J5nj0
10688h0K5L5M0K0J0J0K0Nnj0j5n%j0%nk0k5k0k5NK0J0J0nj0nj0J0J5J0J5J0J0J5J5n%%nJ0
10686F0j0nNJ0NNJ0j0j5j5j0K0K0K5J5j5l5l5j5J0L0L0J0j5l0l0j5J0J5J5J0j0l0m0l5k0N
10683h0J0L0K0K5K5J5Nk0k0%NJ0NJ0J0j5N%j0J0j0N%j0%n%n%n%j0j0NNK0j0l0k0j0k0j5j5
10680a00k0k0j5J0J5%K0K0%%K0L0J0k0nN%J0%Nj5j5J0K0L0L0K5nnJ0j0nNj0Nj0j0j0nj0j0
10677b0j0j0%nnnJ5J5NK0J0j5l5l0J0K5K5Nnnnnj5%L0K5J0J0nj0k0j0k0j0%n%nJ0nj5J0L0
10674b0K0L0K5Nk0n%j5%j0nnj0%j0NJ5%J5NJ0J5nnnj0nj0nj0j0%%j0%J0j5j5J0J0%K0%%K0
10671A0NNJ0NNJ0J0NJ0Nnn%j0%nnnk0k0l0j0NJ0K5%j5j5j5k0J0K5J5J5n%J0j0%%%%%%nn%%
10668a0n%n%%%%%%%j5j0j5j0J0J0J0NK5K0L0K0j5l0l0j5%nNnnNn%NNNNj0j0%K5L5L0K0j5l5
10665B0m5k5J0K0M0K0NJ5%nj5k0%K5M5M5K5%k5j5m0l0k0j0J0N%J0NJ5nj0l5k5k0%J0%J0NN
10662@NN%N%N%NnJ0%%%NnJ0J0j0j0j0%k0%j0k0%%J0J0%Nj5%L0N0M5K5j0nNNj0nk0k0j0j0k5
10659B5nk0nJ5nJ0nJ0%%%%J0j0k0j0j5j5j5K0N5L5nm0n0l5k0j0j5j5j5J0K0L5L5K0nnK0J0
10656a0J5J5J0%k0l0m5k5j0K0M0K0%l0j5nK0M0K5J0j5l5j5%J0J0nn%j0Nn%%j0J5K5M0M0K5
10653I5J5j0k0j5j5k0k0k0k0k0J0J0j0K5J5%J5Nnnnnj0Nj5%J0J5J5J0J0J5J0J0Nl5k5nN%j0
10651A0J0L0K0%l5n5m0l0J0K0%j0k0j0K0M0L5J0J5L0L0j0j0j0j0j0j0nnj0j0nj0K0K0K0K5
10648F0J5J5K0K0J5nj0l5k5k0%J0Nj0%nJ0j0j0J5n%%%%%%%nn%nn%nnnj5k5%NL0L0J0j5k5m0
10645c0j0K0n%K0K5K5Nj5j5k0nJ5J0K0K0J5k5l0k5k5nJ0%N%%%NNnj0J0n%Nj0%%n%%nn%J5J5
10642a0NJ5L0J0J0nJ5%k5l5m0nNj0nJ5J5%%J5J5nJ0j0nNk0l0J0K0%l5k5nj0k0j5j0NK5J0J5
10639g5K5NJ5K0J0J5J5J5nj0%j0K0K0K0K0L5J5l0n0m0l0NNnnNj0N%%NN%nJ0%N%NN%NNj0%j0
10636B0%j5%Nj5j5nj0j0j5nNk0k0j5J5K0Nj0j0NK0J5NK5K5NJ5K0%j5j0nnnj5nJ5N%K0J0NJ5
10633E0%j0j0%k0j0j0j0j0%nn%%%%%nNM0M0K0nk5l0l5j5%K0J0N%J5J0K0K0J0k0k0k0j0j5J5
10630a0j0k5k0NM0K0J5J0K0NJ0K0J5J5j0nnj5%j5nn%Nj0NNnj0N%k0m0n0l5%L0O0M5J5J0j0
10627E0k0nj5j0j5k5k0j5nNnNJ0%%J0K5K0L0K0j5l0k5k0%NK5M0J5k5n0m0%K0L0L0L0K0%k0
10624C0l0k5nJ0L5L0J0j0k5k0%%k0%NJ5%%%%n%n%j5j5%J0K5J5%j5j5%K0K0J0%k0j5%n%%k0
10621c0j0%K5J5%j0j5N%J0%nNJ0n%J0N%k0j0J0K5J5NNk0%nJ5J5N%j0J0J5J5J0k0l0k0J0NN
10618D0j0k0k0j0j0j0j0%Nj0k5j0%J0L5L5J0nj5J0L0J0K0J0J5K5%k0k0k0k5j5k5l0j5N%%N
10615f0%%J0nNJ0J0J0J0L0J5j5l0k0K0J5K5K0J5nl0m0k0J0J5%NJ5NJ0NNJ0%J5nk0m0m5k5N
10613f5J5K0%%j5nj5k0l0nJ5L0K0J5L5K5%j5j5k0k0j0J0J0K5J5K0j0j5nk0j0j0j0j0k0K0%
10610g0j0J0%j5J5K0J0NK5L5L0%%nj0j0j0j5nj0j5k5j0j0k0l0%J0K0L0L5M5K0%k0j0nj5j5
10607b5j5j0J5K0K5J0J0J0K0%nK0J5j0J0nk5l5n5j0%%%NJ5nNJ0NNj0j0j0j0k0nnj5nL0K0N
10604c5J5J0K5Nk0j0%l0j0j0k0nj5%J5K5L5J5%j5n%J0j0nnj5NJ0K0k5l5k5n%J0K0J0K0K0J0
10602b0K5K5J0NN%J0J0%k0l5l0j5NJ0K0K0K5K0%k0nnj5%Nj5k5nJ0K0j0j5j0K0J0J0nk5j0J0
10599a0J0nj0K0%NJ0nJ5%j5J5nnJ0j0j0J0%j0nnnn%j0%K0%J0NNJ5%j5%j0j5nj0nk0j5l0l0
10596a20k0NJ5%J5J0K5K5Nnj5k5nJ0%NJ0NNNJ0J5J5K5J0J0K5K0J0j0j5k5j0nk5k0nNNnJ0N
10593eN%J0n%Nnj0Nn%J5K5Nl0%K0K0j0j0j0k0j0%k0%j5j5%L0N0L5K0Nj0Nnj0k5j5J0J0K0K0
10590H0K0Nnj5k5k5j5nj5k0%NNJ0J0N%nJ0K0K0K5J5j0n0l0k5k0nj0j0%J5NJ0J0%%J0L0J0j0
10587B0j0l0nJ5J5K0j5j5j5j0k0nJ5K0%%j0K0J5K0j5l0%K5K5J0j0%%K0Nj5k5%%n%%NN%NN%
10584C0Nnk0%k0j5nk0%NNK0nNJ0NNK0%j5k5k0j0%J0J0Nj0j0nj0%K0NN%NNJ0j0J5J5j0J0%J0
10581B0%NNN%N%%NN%J5J5J0J0j0l0j5j5NK5K0J5n%nn%%nnk0k0l5j0J0L0J5K0%k0k5%%n%%%
10578A0%J0j0%%nn%%n%nj0J0j5j5J0nnNNNNNNNNJ0L0J5J5nk5j0k0j0j5j5j5j5j0j0j0k0%K5
10575h5K0J5%J0NK0J5K0K0k0l5l5k0k0k0k0j5%K5K5NL0O0N0L5J0j5%%nnj0%NK0J0J5%l0j0
10572G0j0%J5NJ0j0%Nj0j5k0k0k0nJ5L0M0K0%l0l0j0K5NNN%NNj0nNj5j5%%j5nnnj0nnj0%N
10569a5NJ0%NJ0J5%j0j0%k0j5nK0K5L0L0J5j5l5k5j0NJ5nj0j5j5j0nJ5K5J5nj5k0k5n%K0K5
10566eJ0nJ5K0J5J5j0l5k0k0%%j0NK0J5K0J0j0j5j5k0k0k0l5j0J5L0L5N0M5L0J5Nk0k0k0k0
10563D0%nn%%nNj0j0%nnNK5J5J0nJ0Nn%NJ5j0nJ5J0%k0j0j0k0j0j5k0j0nJ5J0%j0j0j0j0J0
10560c5J0j0l0k0nK5L5K5NNj0nk0%J5J5nj0j5j0j0%L0K5nk0%%j0l0j5k0nK0K0J5NK0L5M0J5
10557G0K0NNJ5nJ5J5j0k5k5nn%nnnnj0J0%nJ5J0j0J0%NN%J0%N%N%j5%j0k5k5nJ5J5%j0j0j0
10554B0j0NJ5j0%j0%nnl0m0l5k5%NNNJ5L0K5NJ0K0K0J0K0J0%NJ0%nJ0%Nj5j0j0j0j0j0j0j0
10551a0NL0K0J5K0J5K5J0j0k0k0j0j0J0J0nk5l5l5k5NK0K0J0%j5k0NL0L5L0L5K0k0m5m5k5
10549el0nj0j0J0L0N0L0L0J0J0%J0Nk5m0l5nj0j0k0j0j5j5j0j0j5nj0nn%K0J5J0J0NJ0J0j0
10546e0j0k0%J0J0J0J0nnJ0L5L0J5%j5NK0J5N%%j0l0k0nK5L0J5nj5j0n%%nNj0k0m0m5j5n%
10543i5NJ0J0J0J0J0J0J5J5J0J5J5nn%j0j5Nj0j0Nj5nn%%N%N%%%J0NnJ0J5%%J5NJ5K0Nnnn
10540F0j0j5j5j0k0J0NNNNNNNj5k0j0k0NJ5J0NJ5%J0J0nj0j5l0m5k5j5J0L0%j5k5k0NJ0NN
10537a00j0J0j0N%%%nnj5NK0L0L5K0J5J5K0J5J0K0K5Nk5l0l5k5k0%K5L0L5J0l5m5n0m0k0N
10534a15J5K0n%J0J0J5J0%j0j0%j0%j0nJ0J5K0J0L5L5J0j5j5k0j0J0j0k0k0j0J0L0Nl5j5n
10532g0J0L5K0NK0J5J5K0J0K0J0nN%%N%Nj0%j5n%j0j0%nnJ0j0%%%nnj0j5%J5J0k0l0k0%J5
10529eN%nn%j0NnnNnj5J0%k5j5%j0j0j0nj5j5J5L0J0j0j0J0L0K0%k0j5nK0L5K0K0K5K0%k0
10526D0nnk0k0k5k0%%n%J0J0%J5L5K0%k0NJ5j0j5l0%J5nj0%K0NJ0N%J0J5L5L5J0k5n5k5K0
10523C5L0L0J0k0k5k0m0j0NK5K0J5n%%nnnj0nNj5j0%%k0nj0nj0k0NJ0J5J0J0J5J5J0J5N%j0
10520C0J0%%N%%N%%%%N%nj0j0j0nj0nj0J0J0K5%k0j5k5k0j0nk0%J0L0K0K0J0nj5k0%j0L0K0
10517A0J0k0k0k5k5k0k5J5K5K5K0%NN%%%%j0J0L0L0L0K5J5j0l0k5l5l0l0l0j0J5N%K0K0K0
10514a0K0J0J5nl0l0j0J5J5nn%j0J0j0%N%K5K0%j0j0K0M0K0%j5k5%j5nK5NJ0nk0j5j5NK0J5
10511D5N%k0j0j0J0K0K0%K0Nj5k0l0j0NJ5K0N%j5j0%J5J5K0J5J5J5K5J0j0j5j5j0j0j0j0j0
10509G0k0%K0K0L5K0nk5j5j5k5j0k0k0k0j5NNNM0L0K5Nnk5k0j0%%j0k0l0k0j0J0K5NJ0j0j5
10506c5NJ0J0NNNNJ0j0j5j5j0j5nj0j0%NK0L0K5L0J0j0nNNnj0Nn%nj5j5%nj0k0%K0j0J0J0
10503a0NJ0J5%j0k0%K5J5nj0j5N%N%k5nJ0J0J5k0j5J0Nj5j0%L5J0%j5%J5J5%%nn%nn%nj5%
10500a0j5nj0j0j0j0NNJ5n%J0NN%nJ0j0%%%%J0NJ0J0L5J5J0k0k5k0k5k0k5nK0M5L0K0L5K0
10497I0k5m5m0l0%j0nNk0J0j0%NK5K0J0J5J5K0J5NJ0J0J0J0%K0%J0J0J0%%k0m0m0l5j5k0N
10494b5K0K0J5K5J0j5j0%%j0%nj0j5nj5j0j0j0j0J0NJ0N%J0K0j0k5l0k5l0k0%K0L0M0N0M0
10492D0J0j5l5l0k0%Nj5k0l0k0%J5N0N0M5K0j0k5k5j0NK5J5J5J5J5K0J0nk5k0nk5j0j0k0j0
10489c0J5nJ0nNJ0%j0K0K0j0%K0J0nJ5%NJ0NJ0%J0Nj5nnj0%%j5k5k5l5k0NK5J5J0j5j0J5K0
10486A5L0J0nj5k0n%N%j5k0NL5M5L5J0k0k5%J5J5n%J0K5NNj0J0%k0l0l5j0%nJ5L5K5K0j0j5
10483A05nk0nJ0N%j0J5NnNj5Nj0j5j5nNL5J5J0j0j0J0K0K0L0L0K0k0l0l0j0j5nj0%j5j5%J0
10481H0k5k5l0m0k0nJ5J5NNK0K5%n%K5L0J0j0j0J5K5J5j5j0k0k0m0l0k0J5J5J5J0n%N%J0J0
10478C5%k0k5nJ5K0%j5k5l0j0K0L0K0J0nk5j5J5K0J0nnNK0Nnnk5j5k0NNJ5J5J0j0%J5J5%%
10475D0%k0J0Nj5n%%j0nnnnnnNNNJ0NNNNj0j0j0j0J0M5L5J5J5j5nJ0j5N%nj5J0j0nNj5k0J0
10472C5J5Nj5l0%%%%%K0J0J0J0J0K5%l0k5l0l0J0J0J0J0NN%N%N%NJ0J0J0J0J5%K0Nnj0%j0
10469A00k0J0j0j0nl0k0j0j5k0k5j0K0J5K0K0K0K0K0J5j5k0j0l0j0k0k5n%NJ5n%J5J0nNNN
10466@NNNJ5%j0NM5L5J0j5j0NN%%%k5l0l0k5l0j0nK5L0M0N0K5J5nnJ0nl0k0j0k0k0l0n%K0
10463A0K0%j5k0k5j5J0J0K5Nj5NNj5l0j0nK0%NN%J0NnJ5J5K0J5J5K0J5J5J5k5n5m5l0j0%j0
10460e0%J0K0K0M5L5K0nk5k5j0j5J0J0nJ0%%j0j5%nn%j0k5j5%K0%j5k0NK0J0K0K0NK0J5J0
10458G0L5L5J0k5l5m0k0K0K5nj0k0%NN%NJ5J0%J5NJ5Nk0j0nk0k5%j5j5j0k0k0nn%K0M0K5j0
10455B5j0nj5k5k0j0NK0J5J0K0%K0J0j5k5l0j5J0J0NK0K0K0K0K0j0j5j5j0%nNj0nNj0NJ0%
10452B5NJ0%J0NN%%NNj0J0Nnj5j5j5j5j5j5k0j0%K0K5%j5NK5K0J0nj0J5%%J0nk5k0l5j5J0
10449d0L0K5J5J5J5K0J5n%nnnnnn%j0%nnj0nnnnj0nJ5j0j0J0K0nj5nK5J0nk5J0K0Nj5k0nJ5
10446A0%k0j5J0%nK0J5nj0nJ5L0%j0j0%K0L0K5K5K0Nk0m0nJ0L0J0%k0k5nj0j5j5j0j5j5j0
10443a0j5m5k0j0NK5J0J0j0J5J5J0J0J5J5Nj5k0%J0K5J0%nk0nJ5L0L5J5J5K5J0nk0k0nj0%
10441I0%j0nn%j0nnj0nnnnj0nn%j0j0%nnnnnnj0nNj0j0L0K0%K0L0K0j0m0k0%K0%l0j5n%J0
10437e0J5NJ0J0NJ0J0J5J0J0k0k0k0k0j0nj0%NK0K0J0J5K0L0J0%%N%nJ0J5j0k5k5l0l0%%%
10434b0N%%J0j0j5j5j5j0NK5K5J0NJ5J5NJ5J0J0J0j0k5k0j0J0K5J0K0j0j0nnj0nj0nNNJ0%
10432D0J0NNN%j5j5n%j5k5N%k0j5%J0J0J5J0J5J0K0Nk0k0k5j0J0K5L0J0N%%Nn%J0j0N%%Nj0
10429F0nn%j0%j0%j0j0j0j0K5K5K0L0NNJ0Nk5l0l0k0%K0K5%k0j5k5j5%L0J5NK0J0J0K0%k0
10426G0j5nj0j0j0j0j0j0k0%NNJ5N%nj0NL5K5K0L0K0j0l5k0NJ0K5L0K5Nj0k5j0nNJ0%k5l5
10423F0l0NK0NJ0J0j5j0NJ0K0J0K0%J0K0nk5k0j0l0l5j0J0J0nj0j5%NNnk0j5k0NK0J0J0J0
10420A0J0J5J0J5J0J0%j0K0K0K0nj5nJ5Nnj5m5l0k0j0J5nJ0K0K5J5L0K5J5nNJ5nk5m5n0k5
10418A5nk5l5j0J0L0K5J5J5nj5j5j0k0j0N%nnN%nk0j0j5j5J0K5K0K0J5L5L0J5j0k5l0j0j0
10415b0nk0%nj0nj0%J5K0L5L5L0J0j0nn%j0j0j0k0%j0j0m0m0k0J0K0J5J0J5j0n%K5M0K0j0
10412A0k0k5j0NK0L0%l0l0n0k0J0J5K5Nj0%J5L0K0%k0k0k5%K0M5L5K5nk0j5%J5NNnj0NJ0K5
10409F0J5J5J0j0%%j0K0Nnj5l5l0k5NK0J0J0J5NJ5NK0%k0k5m0n%J0%k0k0%J0J0J5N%j5j5%
10407a0K0K5K0K5K0k0nJ5J0J0%j0k0l0j0K5Nj5j5k0j0J5N%k5nJ5J5J0j5%Nj0J0j0NN%%NnJ0
10404D0%%%k5j5j0J5K5K0J5j0k5k5j5j0J0J0nj5j5J5J5K5%%j5j5nJ0L0NnN%J0NNJ0J0NJ0J0
10401I5j0NNj0j5J0nnnnj0l5l5k0%J0%K5L0L5%k0l5k5k0%J0k5j5%j0j0%J0J0%%J0J0%J0%J0
10398c0N%J5J0nJ0j0j5J0Nj5%Nj5j0L0L0J5nNJ5%k0j0%%j5j5%%j0nnnnj0%%j0j5Nj0j0Nj5
10395a00J0NJ0N%J0NNJ0%j0K0%%%%L5L5Nj5j5j5nk0j0J5%nN%%%J0J0J0J0J0NJ0N%k5j5j0%
10392@J0J0%J0L0K5J0nk0k0j0k0l0k0k0j0%%nJ0K5K0J0J0j0j0J0NJ0NJ0J0J0NJ0%%Nnnj0m0
10389A0n0l0J0L0K0J0nNN%J5j0J5J0nJ5nl0m0m5l0J0L0K5J0J0k0j5Nnj5%j0J0L0L0J0J0j0
10386@j0J0%k0m0m5k5K0N0O5M0J5%j0j0%J0j0j0J0Nnj0J0Nnj0J0NnJ0j0%Nnnj0%K0J0J5J5
10383H5j0j5j5j0j5NM0L0J5%J0J0j5k5j5k5l0k5NK0NL5O5N5J5k0m0m5k5j0k0k0nnNj0%%j5
10381a5NK0K0J0L0K0nk5l0k0%j5j0NNJ5%%%j0Nn%n%n%%%%%%%J0J0%K5K0%J5J0nnNj5nnNj5
10377D0j0j0j0j0j0j5j0j0J5J5J5J0Nj5j0NJ5K0J5J5%k5j5j5N%N%N%N%J5J5J0J5K0NJ5J5n
10375A30j0j0nnj0j0j0j5m0k5k5k5nJ0L0L0J5K0K0%m0l0j0%%%Nk5m0l0l0J5L0K0K0K0J5M0
10372B0NNJ0NNk0k0NK5L5%l5n0m0j5nK0K0nJ0J0%K5NJ0K0J5K0K0j5j5k5n%N%Nk0j5k0j5NN
10369a0NNNNJ0nk0m5m0k0j5J0L5M0L0L0j0j0J5J5K0Nnj0j0j0nj0j0nj0j0j0j0nj0j5%J0L0
10366d0K0K0K0K0K0K5%k0nj0j0nj0j0J0j0nJ0%n%%n%J0j0j0J0%%NNM0L5J5%l0k5j5j0k5nN
10363EK5Nj5l0k0%J0L0L0K5nj0k0k0k0j5k0J5J5J5J0J0J0J5J5J0J0Nk5j0nnK0L0K0%k0m5m5
10361@l5nNJ0j5j5NNJ5%j0j0k0k0l0j0J0J0%j5j5k5nK5L5L0J0K0J0J0%j0k0j0J0L0J0K0K0
10358B0J5%k5j0j0j0%nnnnj5NM0M0J0k0k0k0k0k5NL0NJ5K0J0J5J5J0j0%N%Nj5J5J0J0K0Nj5
10355I0k0k5j5nnnnNj5j0NK0J5K0J0nk5l0l0j0L0M0M0L5J5nj5j5j5j0k0k0NK0L0M0M0J0k0
10353A45l5l0k0j0%%%%%%J0j0j5l0m5j0J0K5K5J0J0%%J0K0K5nk0j0j5k0j0nK0L5M5K5J5Nk5
10350A20n0n5l0j0nNJ5j0J0N%J0nj5k0%j5j0%k0nnJ0K0K5J5%k0k0nnJ5L0J0k0k5k0%J5L5N
10347b5NK0L0L0%k5l5l0j0nJ5%k0k0l0j5NJ5Nj0k0k5nJ0K5K5J0NJ5K0L0L5K5J0j0j0k0m0l0
10344e0k5nJ0K0L0J0%%nj0%j5nnk0%%K0J0NNj0j0NJ0j5j5J0J0%NJ0j0k0k0%L0M0L0L5J5j0
10342F0%%j0l0k5j5J0J0K0Nnj0j0j0%j5k0NJ0NJ0J0J5N%K0NnN%%NJ0nk5k5%J0NNNN%Nj0N%
10338C0%%%j0j0j5nJ5K5K0K0J5Nnl5k0nNNNNj0j5l0j5NJ5L5L0J5j5k0k0l0k0J0J0K0Nnj0n
10336ennNj0J0K0K0K0K0j0k0k0%nJ0J0%j5j0k5n%NJ0%NJ5K5%NK0J5%J0j0%nn%nnj5l0k5k0
10332c0j0Nn%j0%%K5L0J5j0j0NJ5J0Nj0j5j0j0j0NNj0j0J0j0%J0nN%j5j5k0j0%J0L0L5L0N
10330C0j5j5nJ5J0%K0j0J0Nk5l0k0l0k0NL0K5J0J0NNJ0J0J0J0NNnJ5N%J5nj5k0l0j0j0J5K5
10327D0K5J5K0j0l0n0k5J5L5L5%k0k0%NNN%%%%%N%%NJ0NJ0j5l5k0J0M0L5J0j0k5nk0j5j0j0
10324A0j0j0nnk0%J0NJ5M0K0Nn5m5j5J0NK5J0J5Nk0nj0J0J0L0J5nk5l0NK5K5%N%%J0%nJ5J0
10321G0j0nJ5J5K5J0l5k0nJ5L0Nj5k5k0l0j0nnNj5J0K0NN%NN%J5nj5j5k0j0J5L5L0J5Nl0k0
10318D0nJ5K5K5J0j0k5j5k0k5j5j5k5j0J0%%NJ0J0J0NJ0J0J0nn%j0%nnn%NJ0nk5j0K0K0NN
10315B0J0J0J0J0J0J0nNJ0j0%%%%J5J5J0K0%K0L0nj5k0k0k0n0l5k5J0K5J0%%J5L0J0nnj0k0
10312F0%j0j0k0nJ5K0J0K5J0K5L0%l5l5l5l5j5J5M0M5J0j5o0m0J0K5K5J0n%%nk5l5m5m5m0
10310a40k0NK5L0K5K5L0J5nJ0NJ5L5L5J0nj5j5nj5j5j0j0nJ5%l0l0k0NK5K5J5%k0nnJ5L0M0
10307F5K5Nnj0%k5l0k0nJ0J0J0J5nl0k0j0NNk0%j0j0nNJ0j0N%N%J0K0J0K0J0J0L0%k0l0l5
10304a5j5J0J0K0NNNNNNJ0nJ0K0%K5Nk5k5k5l0%j0j0N%K5K0J0k0%%k0l0l0NNj0nk5k5j0K5
10301a00N0K5K5K5K5K5NNJ5nj0j5j0j0k0nj5j0NK5L0Nk0k0k5k0j0j0j0j0J5M0L5K0j0k5k5
10299a0nn%J5nnJ5nJ5%NNNj0n%K0K5Nj0j5k0k0k0k0J5K0J5J5J0k0%nK5M5L5L0j0m0k0k5k5
10296B0k0l5j5J0L0L0J0k0j5k5j0NK0K5Nnnnn%n%nNnj0NJ0K0J0J0K0NK5%j0j0j0j0j5j0j5
10293@j0nnnnj0%j0nnj0j0j0J0J0J0NM0M0Nj5%Nk0k0%%K0K0NNJ0J0n%n%%n%nj0j0j0j0k0n
10290c5NL0L0K5nl0m0m0k0%J0N%J5L0K5L5K0Nk0nj0%j5nnj5%%j0k0j0NNj0j5NL0L5J5nk5m0
10287e0l0k0j5k0J0K0L5K0L0Nj5j0J5K0K0NJ0%k5j5J5NnnK0K5j0k5l0nJ5K5K5K0%j0j0j0j0
10284B0nJ5%J0%J0J5nk0k0nK0Nnk0k0J0J5J5k0l0k5j0%K0M0K0k0m0k0%%%k0k0nNJ0NJ5J0K0
10281c0K0J0J0K5J5J5J0nJ0L0Nj5l0m0l5k5%Nj5k0k0j0J0L0J0K5J5K0K5J5nNJ0j0nJ0J5j0
10279G0j5j5J5K5j0k0NJ5%j5j0%nnj5NJ0J5L0%j5j5l0j0j0k5j5j0NN%J0J0j0J0%%J0%N%j5
10276b0j0%J5J0NK5K0L0M5J0nk5k0j0%j5k0NJ0J0J0J5nnn%J5J5K5Nnk5j0j5j5k0j0j5j5nk0
10273b5nK0K0K0K5J5K0%nJ5%j0l0m0l5j5K5M5M0J0Nnk5k5j0J0j0j0J0j0l0l5nNnj0J0K0K0
10270a0K5K5J0%j0K0K0K5K5K5j5k5k0k0%J5%J0N%J5%k0l0l5j0J5K5J5K0K0j0%J0j0m5l5k0
10268A0j0j0nnnj0j5%J0nNNJ5nnJ0K5NJ0K0NK5K0%NN%%%NN%k0k5j5k5l0j0l0j5J0J0J0J5N
10265a0J5K5%j0J5n%J0j0%%NNj0m5l5j0%J0%K0L0L0L5K5K5Nj0j5nJ5K5nk5k0%j0k0l0m0l0
10262e0j5NK5K5J0k0%%K5L5J0%%J0NNK0nj5nnk0j0j0nj5NK0J5NK0NJ0J5%j5j0nnj0nnj0J0
10259D0%nNnN%%K5L5j0m0m0j5J0J0nj0k0j0J0L0L0K0%J5J5j0nnj0nn%nNK5K5%%j0j0%%K0K5
10256A25nj5j0nk5nk0k0nnj5nj0j0%j5nL0L0M0K0K0k0j5k0nJ0K0M0K0j0k0nnJ5J0%j5l5l5
10253B0j5J0J5J0J5J5J0j5k5k5j5j5k5k0J0K0K5K5K0J0%J5K5K0J5j5k0j0k0l0l5j5J5N%NN
10251A0NJ0NJ0NJ0NJ0J5N%K0nk5j0j0J0L0K0J0j0m0o5n0l5%n%nn%K5L5K5J5J5NJ0j0j5%%j5
10248ENK0L0%k0j0nk5l0k0J0K0Nj5j5NK0N5L5K0Nnk0l0l5k0n%J5K5K5NNj5k0k0j0%K5J5J0
10245D0nj5k0j0j0j5k5%J0N%J5L0K0%j0nJ0n%J0j0nN%K0J5Nnnk0%K0L0K5J5Nk0j0nl0m0m0
10242c0k5%K0J0J0L5L0M0K5Nnj5k0m0m0j5J5K0J0j5k5j5N%j0j5%K5L0K5NJ0K0Nj5j0J0n%n
10239E0%%%%%n%n%%n%nJ0J0NJ0j5j0j0j0%K0K0%nj0nj0%K0K0nj5k5k5k0%J5NNJ0NJ0Nk5k0
10236a0k0k0k5j5l0j0K5N0M5L0J0j5n%j0j0j0j0NK0J0J0N%K0nk0l0l5k0%J0%NJ5L0L0J5%N
10233D0%%j5k0l5%J5J5J0K5K5J0K0J0%k5j5j0nJ5K0j0k0j0k0j5N%NNNK0NK0K0NJ5J0nj5j5
10231H5nj0j0k0%J0K0K0J0nk5j0k0k0nk0j0j5j0j5j5NJ5K0%K0J0NK0nnNj0%K0J0k5n5m0J0
10228g0K5L0M0L5%k0k0nK5J0j0j5j5nNJ0nj5k0NL0J0J0NJ5Nk0j0nj5l5k5k0J0L0L0J0%nnj0
10225a0%nj5NJ5J0J5J5j0nK0M0J5%J0J0J0J5J0J5l0l0k0l5n0m5k0%%J5J5NJ5J5K5J0j5%K5
10222D0M0J0NK0Nj0j0j0j0j0j5nj0j5%%j5Nj0j0Nj5Nj0nnnnnNNN%N%nNL0nk5k0nnNj0NK5N
10219b5J5L5L5Nj5k0k5l0j5M0N5N5L5Nj0j0NNj0j0%NnJ0nnJ0%%%n%n%%n%n%%n%n%nnl0k5n
10216C0k5j5k0j5nJ0j0J0L5J5%j5k5J0K0M0J5nJ5Nk0k0l0j5N%l5l5k0j0J0L0L0L0L0L0nl5
10213A0k0j0J0L5M0J0j5k5l5j0%j0nNJ0K0L0%k0l0%K5L0J5nk5k0k5k5k0%nnNJ5K0L0J0l0l0
10211e0nJ5J5n%J0K5M0K5L0N0K0nm5n5l5j5nJ0J5NK0K0J5L0J0j0j5j0j0%%%%k0j5j0k5l0j5
10208b5%K5L0L0J0k0nnj0nNJ0J0J0J0j0%%%%%%nnNj0Nj0J0j0j0j0K0%k0k5%K0L5K0nk5j0N
10205C5L5Nj5nj0j0nJ0N0K5%nj0NnnNj0%%J0j0%%J0j0%%nN%nNnn%J0K0L5K5j0k0k0j0j0k0
10202H0k0j5j0k0k0n%L0L0K0j0l0nJ5L5J0j5k5n%j0l0k0j5NK0K0J0J5NJ0Nnj5j0j0k5k0l0
10199f0k0J5L5K0K0K0NJ5J0J0J5J5Nj0k5l0j0NK0J5J0%j5k0Nnj5j0nj0n%j0j0nnj0Nn%%J0
10196c0n%NNJ0NJ0J0J0J5%NK0J0J0j0l0k0k0NL5K5N%%J0j0j5k0k5j0nNJ5j0n%K0L0J0j5k0
10193B5j5j5k5j0k0J0K0J5J5j0k5j5j0j0K0J0%k0%K5K0J5%%J0J5%J0J0NJ0K0%j5%j0j0nj0
10191C0j0nj5%nj5j0nnj0nJ0%%J5nnJ0NnNNN%N%nj5j0j0nk0k0nK0K0%k0j5%J5L0L5L5N0L0
10188A00j5l5l0j5nN%%n%J0nnj0%j0j0nnj0%J0J0NnJ5nJ0J0%NN%J0J0%%J0K0nm0l5l0j5j5
10184h0k0J0K5L5L0K5Nj5NK5K5J0j0k0k0j5j5k5j0J0K5K0K0J5J0k5k0j5l0l0j5J0J5%j5nK0
10182d5L5M0j0l0k0j5J5L0L0J0nnj0j0J0J5J5J0j0j5j0j5j0j0j0j0%K5J0J0J0J0J0J0K0Nj0
10179G0m5k5nN%%%%%J0nnJ0%%%NnNJ0nk0nj0j5j0j5k0nJ5J0J5J0K0NJ5J0N%N%%NJ5j0l0l5
10176b5k5%j5%J5L0M0K0nnJ0j5%n%j0j5N%k0%nn%J5j0nJ0J5nl0k0NL0L0J5%J0j0k5k0j0J0
10173b5K5L5J0nj0nnj0nnj0NnNK5J0l0m0n0j5NK0M0K5J0%%%N%Nk5j5NL0K0J0L0Nk5m0k0nN
10170b0j0m5l5k0K0L5L5J0j5n%%%J0j0nn%j0Nnk0J0K0K0J0L0J5J5L0J0J5J5J5J5Nj5n%nJ5
10167A25J5nk0m0m5k0%%J0nnJ0nJ0K0K0L0J5nk5j5j5k0j5%Nj5j5J5L5K0j0m0k0j0%J0K0J5
10165B5j0m0k5nL0M5K5J5K0K5M5M0J0l5m5k5n%%K0%k0l0k0%L0L0J5nJ0Nj5j0k0nj0nJ0J0J5
10162I5k0m0m0%J5L0L0%%n%%nJ0j0j5k0k5k0K0K0K0K0K0L0L5J5nn%K5K5J0j5k0l5l5l5m0j0
10159B0j0j0j0k5l0m0k0NJ0J0NK5L0M0J5J0J5J0J0j0j0j0j0k0j5l0j0K0K0J0L0Nj0j0J0nn
10157A0%%j5j0j5j0l0l5nJ5J5K0J5J5K0K0K0K0K0J5J5K0k0k0j0l0n5n5l0NNJ0J5M0M0J5%n
10154B5nnn%%%N%J5j0J0%nJ5j0J0%%%%%Nj0j5m0j0J0J0%J0%NNJ0J0NnJ5J0%nJ0K5j5j0Nj5
10151E0nNNnk5k5j5nK0J0j0k0j0%%j0J0nn%%K0NNK0K0NJ5J0j0j5k5j0nk5k0nNJ0J0J0J0J0
10148@J0NNJ0%k0l0k0J0L0J0J0nj5l0m0l5nJ0N%k0nJ5N%NJ5K0L5L5L5J5nj0nJ0J0%nn%nnn
10145C5n%j0%n%%%%%NNnJ5L5L5J5j0l0k0k0k0k0k0k0j5j0K5M0K5K5K0nj5k0J0K0K5J0%%j0
10142H5l0k5j0%J0NNNN%J0%k5k0%J5K0L0J0k0m0l0k0j0J5J0nJ0%%NN%%Nnj0%nk0N%j5NJ0n
10139b5J5NNNNNN%J0K0j0J0NN%j0J0%%%%j0j0%k0j0nk0%%NNNJ5n%J5NJ0NJ0NNNNK5K0%l0l0
10136F0k0l0k0%J0J5%j0j0j5j0nnnnJ0J5K5%J0j0j0N%j0n%%%%nJ0j0%Nj0%j5NK5K5L0K5Nj5
10133E5n%nn%nNJ0K0%nj0k0%J5K0L0J0j0k0j0j0j0%%j0k5k5NK5%j5n%%nnNK5M0N0K0%J0Nn
10129A40%j0j5%nj0k0%K0M0Nk5j5NK5L5%j0j0%%nnn%k5k0nK0nk0l5%J0nJ0J0j0%Nj0j0Nk0
10126C0j5Nj5nnJ5nJ0N0L0j0l5l0j0l0k0%J0%J0J0k0n%nnn%%K0K5Nk0%K0L0L5Nk0j0k5nK0
10124C0K5Nk0nnNj5%%j0nj0nj0nnj0%J0nJ5M0M5K0j0j5l0l5k0N%K0nnJ5N%K0nnJ5nj0%j0l0
10120b0k0%K5n%j0NL5K0%k0l0j0L5N0N%nJ0K5J5j0k5%J0NNj0j0nj0k5l0l5j5j5nk0%K5K5L0
10118a0K0j0n%j0%j0k5J0L0K0%k0NK0J0J0N%NNJ0nnJ0K0%%J5%J0J5%l0j0l0k0J0J0K0%J0j0
10115G0j0%%j0%nK5K5L0K0j5k5k5j5j5j0j5j0%J5NN%k0j0j0j0j0j0j0j5j0k0nNNK0j0%k0k0
10112a10%K0L5L5K0L0J0j5k0nJ0j0J0K5M5J5k0k5k0l0k0%%nNNn%%%J5J0NJ0%K0%j0J0%%%n
10109C5J0j0J5J0NJ5%K0J5%nj0j0nj5%k0%%j0j5NJ0K0%K5K5J0K0K0j5j0nk0l5k5%K0j0k0j5
10106B5j5nNj0%%nJ0nl0k0NK0K5Nj0l0j5nK5L0J0nNN%J5%NJ5%%J5n%J0j0nN%%j5nj0j0j0j0
10103@j5n%%%NJ5J0J0k0j0nNL0J0nnJ0%%%NN%J5nj0j0J5K5L0J0%k0%j0n%j5%j0j0NNN%nJ0
10100F0J0j0%J0j0J0n%NnNj0j0Nnnn%n%n%J5K5J0K0K0J5K5J0k0l0l0l0k5j5l5j5%J5J5%%j0
10097a0%nNK5L5%l0j0J0M0L0K0K0%j5k5k0k0m0k5j0j5j0j0K0K5K5N%nJ0K0J5J0nj0%j0J0K5
10094G5K5J0j0k0j0j5k5j0k5j5J0nnJ0J0J0nK5NNK0%%N%%NnN%j5j0j5j0nk0k0%j5%nnJ0N%
10091c5j5j0K0L5L0K0%j0j0k0j5l0j0%K0K0%j0k0j5j5%J0K0K5K5K5nj0nnj0j0%%%nj0N%nN
10088b0j0nnJ0j0j0NNNnJ5K5K0j0j0%J5J0NK0K5%j5j0%NK5J0J0nj5%NnJ0K0K5nl5j0J5%nn
10085I0%nnJ0%%J0J0j0J5%nj0k0NK0K5L0K0k0l0k5k0k0k5k5j5j0nNM5L5K5nk0k5j0N%%%k0
10082B0j5m0k5nNJ5J5J0K0J0L0K0J5%%J0j0j5j0%k0%K0J0%j0k0%k0%J5NJ0J0J0K0Nnl5j5k0
10079A0%K5J5%Nj5nj0nnn%%%K0K5L5J5nj0j5k5k5j5nN%n%%Nnn%n%%n%n%Nj0J0Nnj0J0Nk0k0
10076d5J0K5K5K5K5Nj0%%NK5J5J0nl0l0l5k0nJ5K5J0%j0j5k0j5k0k0j0nNL5M0Nj5nJ0NNNN
10073B0NN%NNJ0%j0K0%Nnj0nn%j0k0NJ0Nnj5k5n%K5L0K0L5K0K0J0j0k5j5%j0n%K0J5%j0l0
10070G0l0k0%nn%nn%nn%nnJ0J0%J5J5%J0N%j5j5%nj5nj0J0K0J0J5J5J0J5J5j0j0j0j0j0j0
10067C0k0%J5K0K5K0%%J0nl5k5j5j0k0%J5L0J0nj0j5l0j5l0j0J0K5L0N%k0j0j5n%j0%K0L0
10064a0M0J5J0nNNk0k0j5k0j0j0nj5j5%j5j0NNNJ0%J0%J0J0J0K5Nj0J0J0K5K0%k5k0j0Nnn
10061eN%nNM0J5nk5k0J0nj0j0j0Nk0j5%k0nK5M5L5L0J0%NNNNJ0%k0j0%NJ5J0j0l0l5k5k5n
10058c0NJ0K0L5K5Nj0NNnk5j0%nnNJ5J5nk5j5nNJ0NK5K0%j5m5l5k0nN%%J5J0K5N%j0%j0Nj0
10055a5NK5L0J0j0j0%J5J0k5l5k0K0J5K5J5J0nnNK0L5Nj0nN%nN%j0j0%j5k5Nnk0%n%nj0%%
10052A0j0k0j5j5k0%L0K0J0J0NnJ5J0%J0Nj0J0nn%%j0J0Nn%NJ0n%J0j0n%j0n%k0NNj0J0nn
10049@J0j0J0K0K5K0K5J5nJ0%%NN%k0m0m0k0%%N%nJ0Nn%%%%J0j0J0j0%Nn%J0j0nNJ5J0%j0
10046C5k5j5J5L0K0n%j5j0j5J0K5%k0j0nnj0k0NK5J0K0K0Nn%N%K0K0%j0l0k0k0NN%NJ0nN%
10043E0K0%j0l0k5j5NJ5J5n%J5NJ0%J0Nj5j0%%j5j0%%j5j0%nnj5NJ0J0%J5K0%J0J0Nj0J0j0
10040D0j0J0nnN%%N%%%Nn%nnnnj0%J0nj0k0k5k0%J5J0nJ0%J0NJ0%Nj5j0Nj0nnnJ0J5J0J5J5
10036B0J0J5J0n%nnj0Nj5NNK0J0J0k5l0nJ5K5K0%j5j5k0k0k0%J5NNNJ0NNK5K5M0J5k0m0l5
10034D0k0l0nNK0K0nj0j0%%j5J0j0k5nJ0L0J0j0k0J0NNJ0%N%NJ0%j0J5nk0j0j0k0k0k5J5K0
10031d0J0nk5nJ5J0nN%NN%%%%J5J5J0j0l0nK0K0K0%j5l5k5%NNj5j5NNNnj5J0K0M0L5K5K5%
10028H0k5k5k0NK0M0L5K0nj5%J0J0nnJ0%%j0nnj0j0nnj0j0j5j0j5j0j5nj5NK0J0J0J5J0J5
10025F0J0nnj0nnj0nnNN%NN%NNJ0J0J0J5J0J5J0J5j0J0Nn%N%%k0j5j5k0nNj5l0m0l5K0M0L5
10022E5K5%j0k0k0l0j0J0J0NJ5J5%%J5Nl0j5%j0NN%%%nJ0Nj5%%j5J0nn%nn%nnn%%k0j5%j0
10019g0j5nj0%K0NNK0J5K5M0N5L5J5NNNk0m0n5m0l0k5j0J5NNNK0K5Nn%nnn%%nn%n%k5j0k0
10015h0j0J0L0L0J5J0NJ0%J0J0%J0K0J0K0J0k0k5k0k5%K0J0NNnnk5k5nNK5K0J0nl0l0l0k0
10013f0nNK0K0Nj5j5j5k0K0L0K5K0J0n%NNL5K0J5Nj5j5%%j5nnj0nnj0nnk0NK5L0J5j5J0L0
10010I0J5J5%%J0j0j5k0k0k0j0k0l0nK5K0J5L0J0%J0%j0k0k0j0NJ5nj5k5j0J0K5j0J0NnK0
10007E0nnJ5Nj0J0n%%%%nk0j0j0k0%k0j0K5n%K0K0%J0J0nNNNnJ0J0nm0n0k0K0M5O0L5J0%n
10004A15Nj0j0%j0j0J0j0nNn%Nj0J0J0J0J0J0%K0%%%nnj5k5k0k0l5l5j5J5L0L0J0J0j0k5j5
10001A0j5J0L0K0K0Nj0k0J0J0J0nk5k5nJ0L0nn%nj5k0k0j5nNnNJ5NJ5J0k0l5k5k5NM0K0K0
9998@J5nJ0%J0L0K0J0Nj0%%j0nnj5nj0nj0j0j5k5%J5L0L5J5nk0j5n%J0J0Nj5%j0j0%j5%j0
9995a5k5j5k5j5J5K0K0K0J0NJ5NJ0NK0%NNj0j5l5j0%J0J5nk0l0k0j0%%K5K5K5J5nk5%k0j0
9993d0L5K0NJ5J5K0NN%j0J0j0j0j5l5m0l0nJ5L0L0K0NJ5nnJ0L0J0nj5l0l0k0%J5J5J0K0J0
9990F0J5j5k0nNNj0j5l0l5j5J5J5nL0M0M5J5k0j0j5j0k0k0k5k5k0J0K0K0J0nj0nj0j0j0nn
9987g0%nNL0L5J5nn%NK0K5J0NJ0J0n%%nJ0j0N%j5j5%J0L0J0j0l0k5%NJ0j0nnj0j5j5j5j5j0
9984e0J5L5M0K0K5N%k0m5l0NK0L0J5nj0j0J0J0nnj0%%L0K5Nl0n0k5NK0K5%N%%%%%%J0j5j5
9981C0k0k0k5K0K0J5K0J5j5j0J5n%%%J0nnJ0%N%%%j5j0nNNnk0j5NL5M0J0J5J0J0k0l0k0l0
9978B0j0l5l5j0j0j0Nj5k0J0%j5J0J0nK0J5nJ0J0%NJ5j0%J0%NJ5J0J0J0J0J5J0J5j5j0j5j0
9976A0j0j0j0j0j0j0nJ5M0N5L5j0k5l0k0n%J5NNJ5J0J5J5j0n%j5l0j0l0k0%J5J5%%j0nnj0
9973d0%k0%J0j0NnJ0nnJ0%%%NN%%J0K5K5L5K5j0k5k5j0j0k0k0j5nk5k5%J0K0K5J0nk0k0nK5
9970g0M0M0K5Nk5j0nj0%J0j0%%j0NK0K5%%J5Nl0m0l5j0NJ0J5%l0j5%K0K5NJ0K0J0J5J5K5L0
9967I5J5k0%j5j0nJ5NNj5j5k0j0%j5j0%J0J5K0Nj0k5k5j0NJ5K0J0%K0%J0J0NNJ0%%%%%%Nn
9964I0%j5%j5nnj5n%j0%nJ5K0k0k0k0j5%Nm0l0j0J5J5K0%%%%J0L0J0J0j0nnj0%K5Nk0%nnn
9961b5nnK0nJ0J0J0NNJ0NNk0m0k0%K5K5K5K5K0K0Nk5nnNNJ0NNJ0NNj0j0j0j0j0j0k0%J0N%
9958E5j5k5k0NL0K0Nj0l0k0NJ0J0NNJ0J0%J5NJ0%j5nnnj0%j5n%k0%nj0nj0%N%%N%%Nj0J5j0
9954b0J0J0J5n%k0J5K5M0N0K0%nj5k0j5J0L5J0l5m5l0k0%j0l0l0j5nJ0j0NL5J0NNJ0J0%J0
9952A0N%J0J0%j5j0j5j5j0j0j0j0k5j5J5K5L0L0K0L5M0L0J5k0l0j0Nj5l0l0j0J5J5J5Nj0k0
9949B0j0K0K5%n%%j0j5k0nJ0K5K5J0k0k5l5j5NJ0J0J0K0M0L0L0j0k0k0j0j5j5l0%K0J5K0K0
9946H5NK0NJ0j0l5k0j5j5%k0%J0J0J0J0%k0j0j0j0j0k0j0L0J0%k0nnNK0K5K5Nj5l0k0NJ0J5
9944A5J5%j0NK0J0Nj5l5j5NK0K0nj5nJ5K5K0Nk0l0k5j5%NK0J5K0L0J0%j5k0%nk0j0n%N%%%
9941B0%%%nnl0k5k5NK5M0K0J0k0l0j0J0J0j0J0L0L0N%%%%nj0nnj0nj0%NK5J5J5L5L0M0L0n
9938A95l0n0m5l0j5Nj0%nJ5K0J5J5%%J0J0J5J5J0J0J0J0nk5l0%%%NNnnj0%j0j5k5l0l5nK0
9935@L5L5K0K0Nn%k0k0k5k5%nj5l0j5NNN%J0Nnk0J5K0J5j0j5k5%K0K0K0j5nJ0%j5nj0J5J5
9932A0J0J0K0J0J5J5J5J0K0N%k0m0m5l5j0%J0J0j0%%NN%Nnnn%nnnnJ5J5L0%l0l0m0k0NJ0K0
9929d5%J0J0J0J0J5J5J5J5J5J5J5J5%j0Nj0j0J0j0%j0%j0j0j0l5j5L0K0J0j0k0j5j5j0k0%
9926c0NJ0nnJ0N%j0J0Nn%NnNNnN%%N%NJ0J0K0%j0nnj0%J0J5nj0j5k5%%J0J5%%J5J0Nn%%%J5
9923E5K5j0k0k5j0J0J5J5Nj0k5l5nJ0j5k0j0K0L0K0NJ0J5K0J0K5J0n%nn%nn%nn%j0j0J0K0
9920I0L0J0J0nj0k0j0NK5K0nk0%%j5l0k0j0NJ0j0nNnN%J0%J0J0%NNnnj0j0%j0j5%%k0nj0J0
9917A0J5K0N%%%%j0l0l0j0J0%J0%%J0%J0L0K5K5L0j0k5k5j0k0k0j0J0J5Nl0k0j0j0J5J0n%
9914b0%%k0j5nk0k5nK5J5j0k0j0j5nj0k5NJ5J5K0K0%%nnJ0j0nNL0L0M0K0j0n0l0k5nJ0j0J0
9911i0K0J5M0NK0K5J5K0Nj5j0nk0k0j0NL0L0Nl5k0k5NJ0J0J0NNnk5l5l5j5j5J5J5J0j5j0N
9908h0NN%NNJ0NN%nL0N0J0k0m5l0%n%%J5K0J5J5K0J5J5K0J5J5K0J0%k0j0j0j5j0j5j0NN%N
9905F5J5nNNj5m0k5k5k0NJ5L0M0K5K5Nl0l0j5J0M0%nnk0j5l5l5k0%K5K0L5L5J0J5nk5j5j5
9903B5j5k0j5j5%K5J5J0%K5K0Nnn%nnnn%%%n%J0j0%%n%%nn%nnK0K0L0Nk0j5k0k5J5J0%J5M5
9899H0K5Nk0k0j0NNJ0NNJ0j0l0m0m0j5NK0K5J5J5J5K0J5J5K0J5%k0nj0j0j0k5nJ0Nj5l5nn
9896A5nnnJ0%%NNj0J0J0NNJ0NJ0NJ0j0j0j0j0%k0nj0NJ0NNNNJ0%N%%%J0nj0J0Nn%%%%J0nj0
9893E5NNj0j0N%%%J0J5nk0l5m0k0K0M5N5M5J5j5l0m0m0l0k0J0K0NK5J0%%%%J0nnJ0%n%%%%
9890C5J0nk5j0NK0J5nk0j0K0J5nk0nJ5%%%%%%j0K0K0K5Nk5m5l0j5K5L0J5k0k5k0k0%%L5L5
9887C0L0L0L0L5%j5nnj5k5k0k0j0J0%%k0j5j5j5J5L0K5J5K5K5J0k0k5j5j0NK5K0nl5m0%K5
9884E5K5L0L5L5L0k0m0k5k5k0Nj0nJ0J5J5J0%nj5%K5Nk0k0j0nk5l0l0l0k0%M0M0K5nk0N%j5
9882A0l0j0K0L0L0L0K0%j0nj0j0j0j5J0L0N0J0N%k0j5k0k0k0k0n%NJ0l0k5N%N%%N%%J5J5K0
9879E0K0NL0J5J0%l0j5j5j5j5k0j5NJ0%J5NNNJ0n%Nj0k0k0J5J5J5L5K0%%K0L0K5%k0m0m0k5
9876F0k0l0j0J0L0K0K0K0%k5k5k0k0j5k0k0k0k0j5J0N0L5K0J5%l0k5j0J0K0J5L0N%n%j0k5
9873Ek5J0%J0J0NL0M0L5J5J5j0l0k5k5k5%%k5k5k5j0J0L5L5K0%k5m5k0nK0J5K0K0K0K0j0j5
9870D5NK5K0%j0j0j5j0k0j0nk5k5nK0K0L0J0j0j0j0j0nJ5NNNNNN%nj0l0m0j5%%J5J5J0K0J0
9868A0K0J5J5%%NnnNj0J0J0NK0%NJ5J0J0nj0nj0nj0nnj5nnj0%j0j5%J0J0NK0J0J0J5NNj5k0
9864G5NJ0J0j0l0j5nNJ5%J0nk0k5k0%K0K5Nl0k5J0L5L0J5nk0j0j0%J5J0Nj5j5%k0j5j5k0j0
9862d0j0k0k0j0J0J0%J0NNK0nJ5K0%K0K0NJ5J0NN%%J0%J0Nk5j0nK5K0j0j0j0j0j0J5K5M0K0
9859A50k0j5N%%%%%%n%k0j0j0j5j0j0j0%%%%%Nn%J0j5n%j5Nnn%nj5J0j0nj5%M0M0J5nj0nn
9855C0j0%K0K0%j0l0k0k0j0j0j5%L5L0Nj5J0J5L5L0K0K0J5J5%l0k0nk0j5k0j5%k0j5nj5j0
9853c0j0j0NNNNNNJ0%j5j5k0j5nl0k0nJ0K5K0K0K0K0K0K0%k0%j0nnk0NJ0NJ0J0K0%J0J0J0
9850E0J0J0NJ0J0NJ0%j5nj0nnj5%J0N%J0J5nJ0J0j5k5nk5j5j5j5j5%J0%NNNNNJ5K0L0J0%%
9847I0j0l0l5m0NM0L5K5J0J0j5j0j5j0j5nnk0nNK5M0N0K0j0%J0%k5m5l0k0j0%%K0%k0j0%%
9844@K0%%%%%%%NnJ0J0nNNN%j0j0j5j5j0j0k0nj0NNn%%j0J0J5%NK0%K0NN%k0j0j0j5j0nk0
9841g0%%nN%j0j0%K5J5j0k5%J0nJ0%J5J5%NK0NJ5%%K5N0K0%m0o0j0J0J0j0j5%K5L0L0J0k0
9838F0k0j0J0J0n%NJ5n%NK0j5l0l0m0k0nNNNL0M0J0k0j5j5l5nNK0J5J0M0L5Nj0nJ0n%Nnn%
9835F5j0k0nk0k0nj5j0j0%j0%J5J0J5J0M0L0J5k0j5k0k0k0%K5NJ0J0J0%K0K0K5nk0J0Nj5K5
9832A05L5K0l0m0j0J0Nnj0k5j0k5j0k0j5k0J5J0J5J5J0J0K5%%j5%j0l5k5%K0J5K0J5K0j0k5
9829B5j5k0nJ5j5J0L0J5nk5nJ5%NNj0J5nj5j0j0j5j0j0j0j0j0J5J5j0k0j0J0L0L5L0L5L5N
9827A00j5l0n5l0k0NJ5K0nJ5%NJ0J5%%J0J0%j0l0k5j5j0Nj0NJ5L0K0K0nk5l0%J5K0J5K0n%
9824E0%%%%NN%NN%J0J0J5J0J5J0J0J0j0k0k0j5j5j0j5j5j0NK5L0J5J0J0J0%k5nj0k0nj0j5
9821D5J0j0j0J0n%J0j5N%%%J0j0%%nJ0n%%Nj0J0NJ0J0J0nJ5J0Nj0nj0j0j0nk0nJ0l0j0nj5
9818b0j0k0nL5J0j0j0J0J0J0N%%%%J0J5j0%l5%J5J5J5%j0j0%NN%%N%N%n%%K0J5j0j5j5Nnj0
9815A0j0N%j0l0j5K0Nk5k0nJ5J0%NNNNJ0J0j0%%nn%nnNNJ0%%J5N%NNJ0%%J0J5nnnk0%nj0n
9811a0j0NJ5%K0NNJ0J0%%%%%NN%k0%%J0K0K0nm0j5%Nk0nj0k0%K5L5M0K0j0j0Nk0j5l0l0k0
9808c0J5J5J0J5J5j0j5j5k5k5%J5N%j0J0J0%nJ5J5L5L5J5j0j5j5j0j0nj0nk0k0j0J0L0L5J5
9806E0j0j0J0L5L0M5K0Nk5k5nk0j5j5j0j5j5NNJ0%%K0J0l0l0l0j5NL0L0K5L0nnNj0l0k5l5
9803a0k0J5J5K0J5J5J5J5J0K0%l0m0k0k0J5L5J5nj0j0%J0%Nk0j5k0j5k5j0l5j0K5K0K5K0K5
9800B0J0k0j5j0J0J0j0J5J0J0J0J0J0J0J0nnj0nnj0nj0Nj0n%k5k0%K0K0nJ0J0J0NK0%nnk5
9797B5k5m5k5n%J0J5J0J5NK0K5%j5l5m5j0J0M5M5J5NJ0J5%%k0l0NJ0K0k0j5NK0%j5j0J5%n
9795B5Nnj5J0K0K0j0j5nJ5N%J0%j0J0K5J5nj5j5NNJ5J5j0nJ0%%NN%NN%j5j5j0j0j0K0%J0J5
9792A05K0L0Nj0m0l0k0J5J5J0J5nj0nnk0j5j5j5NK5K5J0n%n%nn%nj0j0j0j5nj0k5%J0j0%J0
9789a0nNNn%j5nj0nnk0%NNJ5NNJ5J0J0J5L5M0M0J5nl0l0k0k0k0k0%n%n%K0NNNJ0J5%nk0j5
9785A0j0%J5J0%J5J0K0Nj5k5k5j0%L0K0Nnk0l0nj5j0j0j0nK5%J0%j5nnnj0nnJ0J0J5J0J5N
9782eK0Nj5nj0j5j0l5k0J5L0N0J5k0k0J0K0J0j5nJ0J0%k0m0m0k0L0L0L5L0K0J0Nn%k0k0j5
9780@j0j0j0%K0J5NJ5NK0N%nj0J0k0j5nJ0J5Nj5k5k0k0%K5K0J5K5J5j0nj0j0k5l0nJ5K5K5
9777C0K0Nn%%nn%%j0NnnNj0Nn%J0NNJ0J0%J5Nj5nj0j0%k0j0nnJ0%%%N%%N%%Nj0J0Nj0%%j0
9773A0k5l0k0nJ5NJ0%J5K5J0NnJ0j0k5l5m0j0j0nnJ0J0K0K0%J0J0J0NNJ0J0%%J0J5J5j0l0
9771@l5j5J0L0M5N0L5K0nk5j0j5j0j0j0j0k5l0j5K0K0N%k5k0nJ0L0J0J0J0J5j5k0l0nJ0K5
9768B0J5J5K0J0K0J0J0j5k0k5m0k0nNNNNNJ0J0%J0Nj5j5NJ0J0NJ5L0K0nl5l5l5m5l5j0J0%
9765g0nJ5K5J5K0J0K0J0J0K0NK0N%j0j5%nj0j0nN%nJ0nNNnj5j0j0j5j5j0k0nnNNnJ5j0nJ5
9762c0J5K5K5K0N%J0nNJ5NJ0%k5k5l0l5j5%J0J0%J0J0J5L0M5J0l0l0%k0l0l5j0N%%J5nj5N
9759d0M0M0K5J0j5j0l0nNK0j0k0j0J0L5L5J0j0k5k0j5%J0%k0j0j0J5L0J5%nk0J5J0K0J0K0
9757A00j0j0nnNJ5J0J0nnj5N%K0K0%%nj5%%j0nnnNNnj0J0Nj0n%j0%j0%j5%J5j0%J0K0K5j5
9754I0j0NNj5j5k5j5j0J0K5Nj0j0j0J5K0j0j0Nnj0%j0n%n%%%n%%%j0j0nj0j0nj5nnJ0Nnj0
9750g5j0nK0M0K0Nk5l5k0NK5J5%J0J0j0l5k5j0nJ0nJ0J0n%J0%J5K0%nj0j0nj0j0j5%L0M0M5
9748A0L0j0j0j0j0j5n%j5j5NK5M5M5K0%%k0j5N%J0%j5j5l0j0%K0Nnj5j5j5j5nNK0NNK0K0L0
9745F0L5J5j0%%j5j5j0k5nJ5J5K0J5Nj0nnk0k5j5l0k0%J5J5nl0k5n%L0L5%J5K5K5J5%nn%N
9742G5K5L5nk0m0m0k0K0L0L0K0%j0%nj5Nnj0nN%nj0Nj0nJ5nj5l0l0j0J0nn%J0K0J0N%J0Nj0
9739B0j5j5k0NK0K5J0%J5%j5l0m0nK5K5K5K5L0J0j5l5j5j0j5j5J0%NNJ0%%J5nJ0K0j0j0j0
9736C0k0j0j5j5k5nK0J0NK5J0J0K0J0j0j0k0nNJ5nK0J0J0K0%k5m0l0l5j0J0nNJ5K0J5K0Nn
9733B0nNK0M0L0K5nl0k5j5%%%%%J0J0%j5j5k0n%N%NN%nJ5%j0nnNnj0%%nn%%j0j5NK0K0%k0
9730A0J0J5NJ0j0k0j0J0K5J0j5m0j5NL0K5J5%nJ5K0J0K0J0j5k0j5k0k5nj0k5m0m0j5K0K0K0
9727d0J0j0j0j5k5j0J5L5K5K5%J0J0%j0j0nj0%K0J5J0%K0K0%j0nj0j0nl0k0j0K0J0K0J5J5
9725E0J0J5J5k0k0k0j5nK0%J0NNNN%%nn%%nnj0j5k5%j5j5j0j5n%K0M0L0J0%NNJ0%NJ5j0j0
9721E0J5K5Nnk5l0k5n0k0K0K0J0j0%k0m0m5k5J5K5K5M0M0M0M0K5J0K0K0nk5j0j0%J0J0%j0
9719A10m0l0k0j5nk0n%J5K0%k0j5%L5L0J0k0k0NNJ0NN%NNj0nnj0nnj0n%nj0J0L5L5J5j5j5
9716D5k5k5j5J5K5L0J5%%j0%Nj0nNNNJ0J0%J0J5%k5l0l5k5%j5j5%K5K5L0K0j5k5k5j5%J5N
9713@NJ5%%J0%k0Nj5j0nj0n%NN%NN%NJ5J5J5J0J5J5K0Nj5k0l0j0j0k5l0j0N%J0%k0j0l0%J5
9710g5M0L5K0%nn%J5J5J5J5k0k0j5k0%%n%%%J0nk5%K0L0K5NNj0k0j0j5k0j5j5k0j5J0NJ0J0
9707e0J0NJ0NK0K5L0J5j5l5m0m0k5nJ5K5K5%j0nJ0K0J5NJ5J5J0J0nnj5%K5J0j5k5k0%L0L0
9704G0J0J5nj0J0Nj5j0j5%Nj5nk0j5n%J0k0l5%L5K0J0%%J0L0N0%l5l0%J5Nk5%j0k0J0K0K0
9701F0K0K5J0nJ0%l0l0l0l0k0j0l0%J5L5M0K0%NJ0nk0j5j0k0k0N%j5%j0j5NJ0NK0NNJ5K5n
9698B5j5j0k0j5NNnJ0J0%%Nnk0l0%n%NnnJ0nNJ0J0NK0J5%K0J0k0j0k5nNK5J5J5J0j0j0J0n
9695B5nNnj0n%j0j5%%j5nk5k5nJ0K0J5J0L5L5J0j0%N%%%J5NNJ0J0J0%j0j5j5j0NN%J0Nj5n
9692D5nnnnn%%n%%%j5J0Nj5N%j5J0%nn%k0J0J0J0j0l0%%%%j5NK5K5L5J0j0j0m0l5j0K0M0L0
9689C0K0nj5j5N%%j0NK5%j0k0k0l0j0NJ5J0J0J0J0K0J5NK5Nk0%%%K5K5%Nj5k0NJ5K0nk5nn
9686H0J5J5l0l0k5l0k5k0nK0J5K0K0K0%N%Nj0j0j0j0k0%j0j0J0L0K0K5%%J0nk0j0k0j5j5j5
9683c5j0k0k0Nj0j0j0NJ5K0K5J5%k0j0J0K0J5K5K5K0K5K0j0l0m0l0%%%k0l5j0J5L0J5K5K0
9681C0J0j0l5l0j5%J0L0N0M0L5K0j5k5k0k0n%j0%L0K0K0K5%k0j0nk0j0k0j5nk0k5nNNNNNN
9678A0J5%J0J0J0NNJ5K0%k0%j0j0%j5k0NNNK0%nj5k0nj0k5j5j5NNnJ5K5M5M5K5Nl0n0l5j0
9675a0M0N0K0j0l0j0l0nNnnJ0K5K5Nj0k5k5j0J5J0K0J0J0L0L0N%k0m0o5m0%K0K5J5K0L0M0
9672A20K0j5k5nJ0Nj5j5j0j0k0nj5j5j5j0J5K0J5K0%nn%%k5Nk0k5l0m0j5%K0J5J5J0J0J0J0
9670b0J0j0k5l5k0NK5M5M0K0J0j0nk0k5l5j5K0L5J0J0J0J5J0nj0nnnnj0nnj0%j0k0NK5L0K0
9667C0K5J5K5Nk0j0j0j0k0k0j0nNJ0%j0nj5%%k0nnNK5K5NK5J0J5J5J5%%m0n0k5J5K5J5J0n
9664C5nj0NJ0K0NNnk0k5j5J0K0%NN%NNK0j0j5J5%j0k5k0NK0J0J0K0J0k0m0m0k0J5J5J0K0K0
9661D0J0J5J5%j5nn%j0j5NJ0K5J5J5J0%j0m0m0j0J5J5%l5m5k5nJ0%NJ5L0L0J0K0NJ5J0%k0
9658F0j0nnj0j0nnj0%j0j0nnK0K0J0nk5%j5NJ5Nj0j0NJ0n%NJ5%%J0j0nJ5L5K0N%nnj0k5k5
9655A0k5%J5NJ5L0K0j0k5k5j0%k0%nj5j5%J5L0K5%j5%Nj0k5j5NK5K5NJ5J0J5J5Nnj0m5l5l0
9652e0NJ5nk0j0K5J5J0j0k5K0N%K0NJ0NJ0nJ0J0nNJ0%J0k0k5nNK5K0%j0k0l0l0j5nJ5J5%k5
9649d5k0k0k5J0M0K0K5NNNNNNNNJ0J0J0J0j5k0L0L0nk5j0j0%k0k0NNJ0J0J0%J5NJ0%nJ0j5
9646F0%%%%%%%%J0j0NNn%n%%nJ0j0NL0L5%j5l5k5k5k5n%k5k0%K0K5J5K0L0J0j0j0j5j0%N%
9643C0%%NNNnK0M0L5K5j0k0k5nK0%k5j5j0nJ5J0nj5k0J0Nj5j0nn%nn%j0%n%n%J0J0%k0k0j0
9640c0J0K5n%nnj0nnj0j0j0nnnn%nn%%nK0K5K0K0K0K5K0K0%j5j0j0nnk0%N%nJ0M0K0j0j5j5
9637D0%K0L0J0n%J0%%%%n%j0NJ5%l0k0k0%%j5j5%%k0j0%j5nJ0K0K0J0J5J5J5J5j0k5j0k5j5
9634ej5j5j5NNJ5N%J5J5%nnj0%J0J5J5J5J5K0K0J0%k0m0m5nj0j0%k0%nj0%J5K0%J0J0J0J0
9631B0nnj0nnj0nnNK0NK0%J5J0NNNk5l5k0%%j5k0nNK5J0j0nNNJ5J0NJ0J0NJ0j5j5k0j5k0j5
9628f0J0K0M0J0NJ0Nj0k0k0n%%%n%j0J0nnJ0j0j5j5NK5J0NK0NJ0J5NK0j0k5j5j5j5j5k5n%
9625f5Nj0J0K0K0L5J5%J0J0Nj5l0n0%K0L0L0K0%j0%j0%j0%j0%j0%j0%NNnN%%NN%%Nj5k0J0
9622@K0K0Nk0j5l0j0NK5M0N5L5%l0l0j0j0k0k5j5NJ0K0%j0nj0k0%NJ0J0NNn%n%nNnJ0NJ0N
9619C0J0J0J0%K0J0J0K0NJ5K0Nj5k5k5k0j0l0l0j0K0J5K5J0j5l5k5k0nJ5K5M0K0%j0j0nj5
9616C0k0%J0K0L0J0%j5j0n%j0k0NK5L0M0K0j5m0k0l0m5m0j0j0J0NnJ0Nnj0J0L0M0K0j0k0k0
9613a0K0L0K0J0K0J5%n%nn%%n%j0Nnl0j5nK5M5M0K5%k0k5k5l0k0l5l5k0J0M5K5K0L0J5j5l0
9610E0l0nNK0K0K0J5K0j0j5j0k0j0k0j5j5j5j5k5j0NnnJ0L0N5N5L0Nj5Nj0j5J0j0j0Nj5nn
9608E0j5Nj0j0J0%%J0K0K0%k0k0nJ0Nl0k5%J5J5J5Nj0j5%L0K0%N%N%NN%j0j0j0j0j0j0j0j0
9605A0nn%L0K0K0nk0nj0J0J0nn%nj5l0l5j5J0L0M0M0M0K5Nk5k5k0J0NJ5%m0l5m5k0j0J0J5
9602c5J5j0l0j5j5nL0N0L0J0j5nnj0nJ0J0K5%k5m0m5k0NK0J5J5NK0J5J5%J0NNNNJ0NNNNNN
9599H0J0%J0j0j0j0j0j0j0j0j0NNNNNNNNk0j5N%K5Nk0k0l5k5nJ5M0M0L0J0%j5nj0k0%%k5n
9596A0%j0%J0K5NK0J0J0K0%k0k0k0k5NNnJ0J0nNNj5nNk0nnj0n%%Nnj5j0%J0L0L0J0k0%L0J5
9593F5J0J5J5j0l5l0k0K0J0%%j0k5j0Nj0%%%j0J0%%j0N%k5k0nNNnJ5M5N0K5%k5k0J0K0J5N
9590H0k0l5j0Nnnj0k0k0j0j0k0j0j5J0J5%J5K0%J5J0J5J0J5J0J0J5J5J0%k0%j5k0Nj0j0j0
9587@j5%j5j0j0j0nNJ5J5J0J0K0%K0N%N%J0%%J0%NN%J0%nJ0%j5%j0%nj5%NNNNnJ5%%K5J5J0
9584A20j0l0k5nK0K0K0N%j5k0k0j5j0j0nj0NJ5K0N%J0J5%%J0NNnl0l5%%j5j5l0k0nM0N5L5
9581G5J0N%j0k0k0j0nk5j5j0l5j0%K5L0Nk0k0j0%L0L0J5NNJ5nnnn%nnnNNJ5nk0nJ0K0%j0k0
9578@l0l5k5j0J5J5L0K0K0M5L5K0NnNJ0j0k0j5%K0J0j0j0Nj5k5l5nj5l0k0j5%K5J0J0J5NJ5
9575EN%j0k0%nn%nL0M0J5j0j0%J5J5%%Nn%K0NNnj5k0n%j5k0J0K0K0L0J0J0j0m0l0j5J0N%j0
9572B0J5N%%NN%j5j5l0j0J0K0J5J5J0j5j0J0J5J5NK5L0J5%j5J0J5j5l0n5m0k5nnj0j0%J0j0
9569d5k5l5j5nJ5L0L5N5M5L5K5N%j0k0j5NK0L0Nj5l0l0nj5k0%%n%nl0k5n%K5J5J0%N%%N%J0
9566B0j0j0%%j0l0j5J0NJ0NL0K5L0K5K0%nj0j0nm0k0N%K0J0L0NN%j0Nj5k0j0j5%L5K5NJ0K0
9563A20K0Nj5k0l0j0%%J5nNNnJ5K0K0K0K0j0l0k0j5j5j5j5j0%nj5k0k0%K5M0L0Nj0J0NNj0
9560I0l0m0j0%J5n%%%J0%j0J5NK0J0J5NK0K0Nk0l0k5k0j0%j0n%l0k0n%K0K0L0M0J0j0l0l0
9557A0l0l5l0nNn%%%J0nj0%J5L0J0%%J5L0M0K5j5k0k5j5Nk0j0j0j5j0j5j0j0NNnJ0J5L0J5
9555b5K5M0K0M5K5nj5j0j0%%k0m0l0j0K0K5K0%k0k0k0%NJ0%%%%NN%NNL0J0K0J0J5L5%l5l5
9552H0m0l0N%NN%%%%%%%%NNNJ0%J0%J0k0k0j5j5j0J0K0M5M0J0k0j5j0j0j0j0k0k0%K5L5J0
9549G0J0NJ5J5J0J5k0l5l5k0j0j0j5j0J0NJ0J0NNNNNNNNj0j0%j5nj0j5%%%N%%%N%NJ0NNNN
9545D0NNk0m0m0k0%J5N0N0M5L0nnj5k0j5k0j0J5j0J0%N%Nj5k0K5K5%%%NNJ0NNj0j0j5j5j5
9542C5k0j5k0J0L5J5K0%k0j5j0j5j0j0j0j0J0%%L5J5k0j0NNJ0J0j0J0%%L0J5nk0l0%K0K0J5
9540F5J5J0J0Nj5%nl0k5m0k0%K0J0J0nnj0nNj5nnK5L0K0L0j0k0j5j0%%N%j0J0%%j0l0k0k0
9537f0J0L0L0Nj0j0k5nNNNJ0%J0%J0J0%%J5K0J0J0K5%j0n%%K0J0Nj0m0k0k5l5j0J5J5%j0n
9534ennnj0j0nnj5%J5J5J5K0J5J5K0J5j5%%j0nnj0%J0%nJ0J5nNNNJ0J5%J5J0J0J0l0l0j0K0
9531H0M0%m0m0%K0J5NJ0%K0nj5k0l0j0J0K5K0J5%j5nnnj0nnj0nj0nl0l0nK5J0J0K5Nk5k5j0
9528c0L0N0L5NNj0j0nj0NJ5%J5J5%J5Nj5k5l0m5m0k0J5%%%n%j5%N5O0L5nk0k0k5nnk5k0%J5
9525a0L5K0K0K0K0J5%l0m0l0l5nJ0L0J5nl0nNJ0K0J5J5nnj0%J0J5J5j0k0j0k0%nnn%j0k5m0
9522g0k0%K0J5K0J5K5J0L0L0N%j5j0j0j5j0j0j0K0J5J5K0Nj0k5k0k0nJ0L5K0%j0n%NJ0nnJ0
9519F0%%nj5Nj5j0%nj5nnj0j0J0J5K0Nj0j0k5nL0J0J5L0J5NnK5L5K5Nj5k5j0j0J0J0K0%nk5
9516A10k0k0k5k0j0J5L0L0Nj5k0%L0M0O0J0nk5m0l5l5l0j0j0%K0J0J0j0l0j5J5J0K0%J5J5
9514G0J0J0%j0Nj5j5k5m0j0K0J5K5J5j0j5j5j5j0j5j5j0J0L0K0J0J0%%NJ5L0L0J0nnnn%K5
9511A25K0Nk0k5l5j0%J0J0J0nnJ0k0nN%nj0n%J5N0K5k0l5k5j0%nj5j0k0j0J5L0L0J5Nj5j0
9508F0nj5k0k5j0J0J5K0J0J0NNJ0%J0K0j0j5j5k0k0j0k0k5nJ0M0M0J5j0k5j5j5%K0NNK0%%
9506E0K0j0j5nj0j0j0j5nNNJ0%%J0J0%J0J5J0J5j0j0k5k5m0k0%J0K5J5NK5M0L0%j0l5j0J0
9503E5J5J0%nJ0J0NNJ0j5j5nJ0K0J0k0l0j5j5k0j5k0j5l0j0%K0NJ0J0J0J0J0n%nnK0J5J5K0
9500F0J5J5L0J0j5j5j0j5nj0j0L0M0K5k0l5j0j0k0%J0J0l0l0k0J0J5J0K5Nnj0%%%nn%%nj0
9497A5nj0j0nj0nj0%%%n%%J5j0k5k0NK5K5K0K0K5L0J5j0k5n%j0k5k5J5L0L0K0K0%%nj0k5k5
9494C0m0m0j5J5L5L0K5J0nnk0k5k0nK5K5NN%%Nj5j0nNj5n%nnL0L0K0%%K0K0Nk0j5l0%NNL0
9491H0K5L0K5j5k0j5k0j5k0j5k0NN%Nj5j5j5j0K0J5J5K0K5K5j0j0%K0K0%%J5K0%k0%K0K0%
9489A75k0m0k0j0J0%%k0k0k0k0%nJ0j0%%j5NJ5J5K5Nk0k5k5k5nj0%j0K0K0K0K0K0K0L0J0%
9486A00NJ5j0j5j5j0k5k5k0l5j5J0J0J0J0j0K0NNnJ5K0j0k5m5m0%J0Nk5k0J0L0L5M0J5J5J0
9483D5j5J0J0%J0NN%J0%J0%NNNN%%%J5j0j5k0m0l5m5k0j0J0L0M0K5J0n%%nn%nnnj0Nk0nnj0
9480c0nj5j5j5j0l5j0K5K0J0J0J0J5J5J0J5J0%k5k0%NNJ0J0j0J5J5nNNJ5nk0k5k0k0nK0K0
9477b5nL0L0K5K5J0NNNJ5nnJ5N%%%J0j5l5l0l0%J0K0J0nnJ0NNJ5nk0k5nK0Nj0j5k0nn%K0M0
9474G0L5J5%nJ0N%j0k5k0j5j5j5j0j5j5j0j0j0l0j5%K0K5K0K0L0J0%NNn%j0l5m5l0nJ5K5K0
9471b0K5K5%%%%nNNnJ0J0NJ0J5%J0J0%%%%%%%Nj5j5k0nnJ5K0j0k5j0J5Nj0k0nJ0N%nk0j5J5
9468A0L5K5%l0j5j5j5j5J5K5K0j0j5nNL0L0Nnj5k0nNJ0J5Nj5nJ0K5J5J0Nj5m0n0l0%K5K5L0
9465F0J5Nj0j5N%j0j0%J5K0J5J5%l0k0n%n%nJ0j0nNK0%NJ5Nk5j5nk0k0k0k0%%nN%%nNJ0K5
9462eK5J5j5%Nj5m0k5nK5K0Nj0k0%J0N%n%%n%n%%%%NN%NN%NN%NJ5j0J0NNJ0nJ5NNNNk0k0j0
9458A0k0j5J5J0j0Nnj0NJ0j0j5J5K5K5K5K5%j5j5N%k0j0%j0nj5%J5L0L5J5j5k5k0j5j0K5J0
9456D5Nj0j0j0j0%L0K0%j0k0k0k0nnj0%%k0%nNK0J0J0J0J0J0J5%%n%J0j0j0J0J0NJ5%j5l5
9453A0k5j5%K0K0%k0%K0L0L0J5J0nnk0nk0k5l0J5J0%Nk0j5k0j5NNN%%L5M5L5K5K0nj5l0l0
9450D0k0NL0L5J0K5J5j0k5nJ0nj5k0%%%j0k0J0k0%%j0j0%%j0J0j5%%NJ0K0%k0k0k5k0J0L5
9447a0K0K0nj5k0%J5K5K5J5nk0k5%J5J0j5l0k0J0L5L5J0nj5j0j0NNnl0j5%nnK0K5N5O5M5j5
9444A75n5o5n5k5j5nJ5K0%k0k0k5j5%K0J0NM0K5Nj5k0j5n%J0%nJ5M0K0j0%nj5k0l0j0NNj0
9441e0j0%%j0nJ0J5nl0j0K0J5K0J0%j0j0K0K0nj0NJ0j0%%j0NJ5J0J0K0K0%J0J0L0K0%j5j0
9439I5j0l0l0k0nJ5K5J5J5K5J0nl0l0m0l0j0J0L5L0J5J5%j5j0k0nNNJ5%j0j0k0nK0J5L0J5
9436G5j5j0k0j0J0J0k0k5k0nnJ5n%j0NJ5N%j0k0j5NK0K0nj0j0NK5L5L5%k0l5k0k5k5nK5M0
9433@L5K0nj0J0%j0Nj0j0NJ5K5L0J5k5m0n0k0k0j5nJ5L5K0J0j0j0j0nj0nK0J5nj0nk0%J0L0
9430EK5J5N%%%K0K0j5j5%J0K0nJ0%NNj5j5j5k0j5j5j5j5%K5J5Nj0k5l0j0J0J0K0J0j0J0J5
9428A5J5L0K5j0nk0k5k0k0NK5K5%%nj5%L5L5K0j0k5m0l5%K0J0Nnj5j0j0j0NJ0Nk0k5k0K0K5
9425a5L5L0M5K5j0l0j5k5k0%nj5nj5k0%%%nNJ0L0K5J5J0K0M0K5K0%k5k0%%nNj0Nn%%j0%nj0
9422G5Nj0%nnJ0j0l0j5K0J0NJ0J0J0J0N%J5K0Nj5l0m0j0NJ5N%N%k0l5m0j5J0K0K0J5J5J5J5
9419G0J5NJ0j0m0n5k5NL5K5J5L0J5j5k5j5k0k0k0l0j5NJ5J5J0J0L0J5K0%n%Nj0J0J0nk0j5
9416B5k5j0NJ5J0J0J0J0J0J0j0j5j0j0l5l0NJ0n%NnJ0nnJ0J0J0NNM0K0%j5nJ5N%j0J0J0j0
9413G0j0%j0nj0nj0n%NJ0%%J0j0J5J0%K0%NJ0K0%j0j0k5nK0%l0k5nNJ0j0%Nj0Nj0j0Nj5j5
9410b0%nnj0J5N%NN%%J5J5j5l0j5J5n%J0J5K5J0J0K0K0J0J0J0K0%k0k5k5k0nNj0Nn%%%%K5
9407E5J5J0j0k5j0k0k0nJ5L5J5nk5l5l0l0%K0K0L0M0K0%nj5J0%j0nn%%Nnj0J0J0j0j0NK0L0
9404G5J5%%J0J0k5l5m0l0nj5k0j0L0M0M0%k0l0k5nK0J0NNJ0j0J5J5%k0l0l0k0%J0K5J0n%n
9402c5NK0J5J5%J0J0nnJ0K5K0J0j5j5nJ0%NN%%J0j0J0J0nj0%j0nJ0J0K0NJ5J0j0n0n0m0m0
9399e0k0j0NJ0K5J5K0NnnJ0K5K5K0K0N%nJ0J0nN%J0%k0k5NJ5nj0k0%NNnJ0J0nJ0%j0%%j0k5
9396D5j5%K0%j0%%j0l0k0j5k0k0l0j0J5L5L0J5J0j0j0J0K0L5L5K0J0J0j5l0m5k5k0j5NN%J0
9393b0%J0J0%%J0%NJ0%NNnNJ5j0j0J5%%N%%NnJ0nN%j0j0%%j0j0NJ0NK0NJ5J0J0J5J0%J5%j5
9390A25l5m0j0%j0nNn%j5J0J0NNJ5J5%J0J0nk5j0j0k5nk0j0K5M0M0K5J0j0j0J0nk0l0k5l0
9387@j0%K0L0J5Nk0j0nj0m0l5%L0K0%j5%K0J5%NJ5L0K5J0j0l5j0J0Nj0j5j0j0j0nnj0nnj0
9384d0%NJ0NJ0J0NNNJ5nj5l0j5Nj0%j0%J5L5L0K5Nk0k5m5l0j0J5J5L0M0K0NK0J0Nj0n%j5j5
9381D5nk0j5n%k0k0%L0L5NJ0NJ0n%%n%n%%j0j0%j0J0M0L0K0J0J0J5Nj0l5k0k5%%%n%nJ0j0
9378E0k0j0j0k0k5j0j5k0K5J5J0K5J5J5J5J5K0Nnk5k5j5k0k0%J0j0K0K5M0M5K5j0l5l5j5j0
9375B0%j5NL0L0L0L0J5j0k5l0j5j5%Nj0j0j0j0N%Nnj5m5l5k0NL0K5J0K0K0K5J0Nj5j0%%j0
9373B0j0%j5l5l0j0%K0J0J0J0J0J5J5J0J0L0%k0j5j5k0k0j5k0j5J0J0J5N%K0J5NJ5NJ0J0J0
9370E0J0J5Nk0nj5j5%%j0k5k0%L0L0K0J5Nj0NJ5nj5%K0%j5j5J0K0J0nn%K0J0%k0j0%j0%nN
9367G0j5j5NK0J0j5l0j0J0Nj0n%j0N%%N%nNJ5j0nNn%k0l0k0k0nJ5%NL5N5N0L5K0J0m0o0m0
9364A0j0j0j0NJ5J5%j5%j5nK0L0L5J5j5n0m5j5K5M0L5%l0m5j5K0K0K0K5K0NNJ0%%nNj0k0n0
9361A0m0k5j0NJ0j0j0NNj0%%%nj0K5M5M0K5J0%nNJ5J0N%k0j5j0j5j0j5j5%j0Nj5%nj5NK5K5
9358EM0J5k0m0k5k5j5J0K5M5M0K5Nnj0j0%j5j5nnj5j5%K0J0k0k0K0K0J0K0K0J0nk0k0j0j0
9356A5nj0nJ5N0M5K5j0j5m0n5l5%K5J5J5J0J0J5%j0nnnn%n%K5K5%N%nl0l0k5%K0J0nJ0%j5
9353A5l5l5j5K5K0J5L0K0K5K5K0nj5%j5nj0j0nj0Nj0%%j0nNJ0L0K0J5K5J5K0K0j5k0k0k0j0
9350I0l0k5nnJ5J0nk0k5l5j5j5%K0M0L5K5%j5nj5k0%J0J0j0l5l5%M0N0J5NJ5%%%j5J0%j0n
9347D5Nnn%%nnnNnj0n%k0N%j5NJ5J0NJ5%%J5L5K0Nj5k0j5j5k0l0j5%K5K0%j5l0%J0N%%J0J0
9344A0nj5k0%L5K5J0j0l0nJ5N%k0k0NL0J0%%J5NJ0K0Nl0k0%K0nk0%k0%nn%nnnnJ5K5L0J0N
9341E5%nJ0J0L0K5J5l5l5m5k5k5NK5L5%k0k0%n%j0N%nn%NJ5K0%j0nj5%NK5L5%nk0j5j0J5K0
9338D0K0J5Nj0j0J0%nj5J0J0K0K0J0k0k5k5k0k0J0%j5nj0k0%K0K5K0K5J0j0%NN%%%nnj0nn
9335D0j0nn%%%Nn%nN%j5m0n5k5NK5K5J0M0L0J5nnn%j0J0J0j0NN%NJ5L0L0J0k0k5k0k5k0%%
9331A0j5j0nj0nj5j0j0j5j5j0j0j5J5K0K0J5K0J5K0J5J5%%J5%J0NNN%nk5m0k0%K5NnnNN%n
9328eJ5j0j0nnj0nnj0%K0J5NJ5NJ0J5%nN%%%%%nj0nnnnj0nnj0nnnnj0nnj0j0nnj0j5NJ0L0
9325h0L0J0K5K5K0K0j0j5j0j5%%j0l0k0nJ5J5j5j0NNNN%NN%K0j0nJ0%%j0N%%NNK0nJ0NJ0J0
9322D0j5Nj0%%%K0K0M0J5Nj5j5j5j5j5k0%K5K0L0Nn%j0nj0nj0j0k0%J5J5L0J0k0k5k5l0m0
9319d0m0k0%K0K0J5J5j0k5k0j5%%%%J5K5K0J5K5J5K5K0k0j0nJ5K0%j0l0nJ0J0nj0J0%nN%%
9316C0NJ0n%NJ0J5K0Nnl0k0j5k0n%J0J5J5nk5k5j5J0K0%J0j0k0k0n%J0Nj5j5NJ5J0NJ5K0%
9313A0K0J0j0%%j5Nj0nNj5nJ5J5K0K0Nk0j5J0L0M5K5%J0J0Nj5%j0j5NNk0nN%n%%%%j0j0j0
9310H0j0j0j0j0nNK0J5J0K0NK0J0k0k0k5k0k5k0k0k0nNJ0nj5K0%%j0j0nnj0j0nnK0K0K0K0
9307@L0M5J5nj5j0j0j5j5j5j5j5%%%nK0K0J5J5J5%l0k0NK0K5L5K5J5nNNNj0k0m0l0j5N%j0
9305B0n%J5J0J0J5nj0j0nJ0NJ0J0j0j5j5j0j0l0l0j0%K0J0J0J0NJ5%%k0j0j0%NnNK5J5K5K0
9302F0%k0j0j0%K0nJ5K0%j0k5k5k0NJ5J5nl5l5j0j0j0j0j0J5NnN%J0%nJ5K0K0J0j0l0m0k0
9299a10%L0L0L5J5%j5j0J0J5K0%J0N%N%%%Nn%%J0K0nl5k0%J0J0nN%%nJ0N%j0j0%j0nnj0%N
9296eK5K0J0J5J5L0Nk5j0nk5l0nj5k0%J0N%NN%J0J0NJ5Nk0k0k0k5j5%K0M0L0NnJ0nnj5k5k0
9293b0j0J5L5L5L0%j0k5k0k0k5l0l5K0N0L0K0L0L0J0j0J0%%%N%%j5j5Nj0j0%j5nJ0NNnN%N
9290G5NnN%nN%%%j5nj0j5nnj5%J0Nn%NJ0nnJ0J0nj5J5L0M0K0NJ5J0J0%k5m0l5k0NN%k5j5j0
9286A0j5j5%J0K5Nj0l0l0l0j5nJ0J0L0L0L0L0M0K5NK0J5J0%j0J0J5K5j0l5l0n%%n%j5Nj5k5
9284F0l5m0k5J0K0NK5N%NNJ0%NNNNnJ0%%NnJ0%l0k5k0%nk0NJ5NN%J0J0Nnj0j0%J5K5K0K5J5
9280A10Nk5m0m5k5%J5J0j0k0j5J0M5L0J5J0j0j0J0nnNj0J5J5NK0J0NK0%Nj0k5k5m0k5%%J0
9278B5J0J5J0%K5J0J0nl0j0k5j0k0k5j0nn%nl0j5nK0L5J5n%j0J0K0K0K0nj0j0l0k0NL0K0N
9275A5%nNJ0J0J0k0k0j5k0k5j0J5J5K5L0L5J5nk5k0j0%K5K5%nk5j0J0K0J0nk5NNNNnnnn%j0
9272B0%nNNNJ0%J0NNj0j0Nk0l5l0nK5L0N%N%K0K5Nj0nj5%%k0j0%j0J5%%N%%%J0J0%J5NNJ5
9269H0%j0j0nj0j0j0j0n%NNNNJ0%J0j0nJ0J5K0K0%k0m0m0k0%nk5m5k5j5J5L5L0K5K5NJ0%J0
9266B0nJ0J5J0J5j5l0j0%J5J5j0j5j5nnJ0K0Nn%NN%nJ0J5Nj0nJ0%k5l0m5l0%J0M5J0k0J0L0
9263EM5J0k0j0%J0J5n%%%%j0j5%Nj5j5NNK0Nk0k5j0J0L5K0nj5nnJ5%%%%%%j0Nn%J0J0%J5J5
9259G0%K0%k0j5j0k5j0k0l0n%%N%k5j5NK5M0L5Nj0%K0L0K5K0nj5j5k0%nJ5nn%%%n%%N%NNJ0
9256H0nNJ0j0j0j0j0k0%%k0j0nk0%j5j0j0nJ0J5%K0J0J0J0J0%n%n%%%nL0NK0K0%k5k0nNNJ0
9253E0%J0NNJ0nn%nJ5K0J5J5%%Nj0k0m5m0k0%J0%J0nk5j0j5N%%%K0K0L0J0%%nnK0J5nk5j5
9250C0%J0J5%n%%J0j0%%%%%Nj5Nnj0%n%nj0%K0L0J0%J0J0%nJ0j0%%%%j5j5j5k0j5j5j0k0j0
9247e0j0l0%L5L0L5L0K5K0K0K5%%%%nnnnj5l5l0j0j0J5N%%k5k0nJ0J5%K0K5%J0K0j0J0%%%
9244H0%J0nj0Nj0%j0%Nj5Nnj0%%nNnk5k0j0K5J5K0J0j0k0m5k5%NNNNJ0J0%J0K5nJ0J0j0m0
9241a0l5j5J0K5K0J5L0J5j5nj5%J5J0J5j0k0l5j5k5j5J0J0%k0j0%%%%nj0J5L0L0Nn%nnj5%
9238c5j0n%j0j5J5K0L0J5NJ0J5N%J0%j0J0J0nnj0nj5%j0k0Nj0%Nj0nN%nnJ0%%K0K5J5L0J5
9235H5NNJ5j5k5k5j5%L0J5J5%j0%nnj0j0%J0J0NJ5%k0l5k0j0K0M5L0nl5m5l0j5%j0nNK0%K5
9232ENK0J0J5n%NK5L0J0%j5nnj5%%j5nj0nNJ0K0K0J0Nj5j0k5k0j5n0m5j5J5J5J5J5K0K0K0
9229D0L0J0j0l0%K0J0nj5j5n%Nnk0k5NK0J0%j0j0j0j0nK0J5%%J0K0J0%%NNj0k0NN%k0j5N%
9226A0j5l5k0%J5NJ0j0j5NK0Nj5j5NK0J0k0j0%K5J5nj0j5%%%%NN%NN%%NL0J5NNnJ0K5J5nl5
9223D5j5k0k0j5k0j5nn%nk5nN%J5J0J5J0nJ0K0K0NNNNNNNNNJ0j5l5l0j5nK0K0K5J5nJ5K0K0
9219H0J5%%k0k0k0k0%%nj5j5nNJ0J0J0nk0k5nJ5K0J5J5K0K0j0j0nJ5J0%J0nj0k0l0j5j0K0
9217@J5j0k0nNK5J0J5J5K0nnj0j5l5l0j0Nn%J0K0K5NJ0%nJ0J5J0%j0j0J0J0K0J0nNNNJ0k0
9214I0k5j5Nnj0k0k0k5j0NL0K5NNj5j0nNk0j5Nnn%%%%j0J0J0K0J0K0J5J5J5J5%j5j5NJ5K0
9211A00j0m0m0m0k0%J0L0L5M0K5J0j0j5j5j5J5K0J5nj0j5%%%nj5k0j5k0J5L0K0K5NJ0nK0J5
9208A25n%J5J0Nk0k5k5k5l5j0k0%k0%L0L0K5K5L0J0j0j0k0NJ0J0j0l0l5m0NK5J0J0%nnnnn
9205A5Nj5NNN%NN%NN%NNNnJ0%j0j5j5j0k0j0j0j5J0K5J0K0J0J5L0Nj0J0%nj0NJ0j0%J0J0n
9202H5%NK0j0j0j0%k0j0J0M5M5K0nl5m0l0j0nNK0L0L5K5j0j0j0j5k0m0m0k0j5%J0K0K0J0%
9200D0k0k0nJ0K5L0K0J0%%j5k5k5j0NJ5K0NNNNn%%j0n%j5Nnn%j0n%nnnNJ0j0NNj0J0%%Nnn
9196A5Nj0NK0K0nk0j0NJ0K0J0J0J0J0nj0j5NK0M0M5K0n%Nj5m5m5l0%J0%%J0%nNj0k0k0k0k5
9193a5j0nj0j0J0J0J0J0J0J5K0NNK5K5nj0j0nJ5J0J0j0k5j5%%K0%J0j0j5NK0%k0k0NNJ0J5
9190G5J5Nj0nK0K0nn%%nn%n%j0j0j0j0nj0j0j0NJ0NJ0NNJ0J0nnj0%%j0nn%nn%j5Nj0%%nJ0
9187A5j0%Nj0J0%J0NNj5NJ0J0K0%nl0N%%%J0J0NNJ0J0J0Nnk5j5j0j5j5j5j5J0K0K0J0J5J5
9184G0K5Nj0j0j0j0nnj0j0j0k0K0K0%%Nj0nk0l0l0k0K0L0L0J5J5L0J0j5j5J0%L0K5nl0m0k0
9181B0NNj5j5j5j5J0J0J5%n%nnnnL0K5M5NnnJ5J0K5NJ0K5K5Nj0k5l5j0j5k0j5j5%J0%NJ5J0
9178I0J5J5J0J5J5J0j0j0%j5j0nj0j0j0%J0j5j0Nnn%j0%nn%%j0%nNj0j0N%nj0k0j0j0j5j5
9175f0j0j0%K0K0NJ5J0J0J5K0NJ0K0K0J0j0l5l0j0k0k5J0L5K5J5NnNnN%j0J0%j0Nnn%n%%J0
9172E0nJ0K0L0%k5l0k0j0K5K5J0K5J5j0%%j0l0k0%K5nj0%n%%n%j0%nj0nnj5%J5NJ0J5J0J0
9169F5J5J0j0%j5%Nj0j0Nk0nJ0L0K0k0j0J5J5%j5l5m0j5NJ0J0%nJ5K5K5%k0%J0j0J0%j0j0
9167D0NK5Nk0k0m0nJ0J5J5N%J5K0nK0N%j0j0%j0j0%j0%j5nnnj0nnNNnJ5L5K0j0nk0%K0L5N
9163I0%J0%j0k0j0k0o0m0%K0J5j5nJ0K0K5K5K5J0K0K0J0k0k0nk5j0J0nnj0N%nj5j0j0j5nk0
9161d5j5j0J0%%J0NN%J0K0%J5J5J0J0J0NK5J0j5k5nNNnj0k0k5nJ0K5J0K0K0NJ0J5J0J5J5J0
9158A55%K0K0nl0l5m5k5j5j0j0j0K0K5K0K5j0k5j5j5%N%NJ0nnJ0N%%NNK0L0%j5j5j5j5k0j0
9155C0J5L0J0nl0m0nJ5%N%N%%nj5j0j0nj5j0j0%nJ0j0k5k0J0K0K5J5J5J5L0J0L0J5j0%%j0
9152F5Nj0j0Nj0j5j0j5l5k5J5N0M0L0J5j0j5J0nnk5j5J5K5Nn%%j5k0J0L0Nj5j5J0L5M0J0j0
9149A35nj0k0nj5m0l0k0nnj5NNNJ0J0K5N5N5K5k0m0l5k5J0K5NK0Nn%%j5k5k0j5NL0K0J5j5
9147H0m0l0k0nK0J0%J5%J0NN%%%N%nJ0j0%%j0nnj5NL0K5%j5%L0K5n%n%j0nnNj0l5k0l5k5%
9143c5N%l0j0NK5L0K0%J0NNj0%nk5m0l5l5j0k0J0K5L5K0L0L0L5J5Nk0l0l0k5nnj5j5%J0L5
9141d5L0J5J0j0nNnnNnj0j0nj0j5%J5K5K5J0nk0l0j0J0L5M0M0L0J5j0j0j0j0j5nj0j5j0J5
9138D0M0K0Nnj5l0j5%j0j0%J0NNJ0%NN%%j0%%j0J0j5%nj0NJ5J0%l0k0j0N%J5J0K0J0j5%J0
9135D5L5K5Nj0%J0%k0l5j5nj0j0n%j0J0K5L0L5K5nj0j0j0j5n%k0j0nnj5j5%j0j0j0k5k5j0
9132i0%J5M0L5M0K0%%J0K0K0J0j0l0k0j5j0NNnJ0J0K0%k0k0k5k0nk0k0%J0L0K0J5N%%NnN%
9129C5NNK0K5%j0k0k5j0K0L0K5K0Nk0nj0j0j0k0m0l5l0j5NJ0%nJ5M0M5K0%nj5k0n%NJ0%j0
9126B0NnnJ0Nj0j0k0j5j5k0nJ5K5K0J0K5J0K0K0L0J0%j0k0j0j5j5%NJ0nl0l0j0J0J0nnj0j0
9123b0nnJ5K5K0j0%J0NN%NN%k0k0l0j5J0J0J0J5%%%N%N%%J0K0Nj5%J5J5%nnj0NNK0K0J5j0
9120A05J0Nnk0%%J0Nj5j5k5l5j0%nJ5L0L5J0J5K0%j0j5j5k0k0nnl0l0J0Nj0J5M0L0nl5k0J0
9117B0J5J5nNNnj5j5%L0K5Nk5j0n%Nnj5j5%J0K5K5N%j5j5j5j5j0j0NJ5NnnNJ0J0J0J5K0L5
9114A15M0J5k0n0l5l5j5j5j5j5j5J0J5J5J0N%J0NNJ0Nj0j5nj5j0nJ5J0%J0J0nj5j0J0L0L0
9112G0N%k5m0m5l5j5J5K0K0K0%k5j5nNJ5K5L0K0N%K5K0K0NnJ0j0j5k0j0j0nj0j0J0j0J0J0
9109E0J0j0nNK0J5N%j5l5n0m0J0N0M5J5J0J5J0nnj0%nnj0nJ0j0j0J0%K0J0k0m0j0J5J5%j5
9106C5j5%j0j5j5nNJ5J0J0J5J5K5M0L0nk5l0k0j5j5k0j5J0Nj0j5nj0j0j0j0J0M0M0L5J5j0
9104G0k5j0%%NnN%nNJ0j0%j0Nj5j0%Nj5%J0J0%NNK0j0j0j5J5L0J0n%%J5j0NNj5n%J0K0k0m5
9100B5l5j0n%K0L5L0K0J5k0j5k0k0K0J5J5K0J0J5J5J0J5nk0m0m0k5N%K0%nnj0K0%%%j0nnn
9098B5nnn%%%%K5K5%k5m0nJ5J5J5J5j0l0l0j0K0K0j5j5%J0%j0n%j5J0nnJ0NNJ0j5j5J0L0M0
9095D0K0j0j0nJ0K0K0K0%j0nk0%NJ0Nj0j5N%nj5NNj0j0Nn%nn%nn%%%%nk0k0%L0Nk0j0%J0%
9091a0NNj0K0N%n%j0%%j0n%NK0K0NJ5J5J5J0%j0%nj0%%j0%%%Nj0J0%n%%%%J0nj0J0J0J0%K0
9088A00K0J5%nJ5Nj5l5k0j5J0nj0%nj0n%nnl0j5k5k0k0j0K0M0L0K0J0J0J0nj5k0j0j0NJ5N
9085A5j0j0N%j0Nnj0%j0NL5M0M0L0%k0%j0nNj0%J0j0nN%K0J5NJ0J0J5Nk0k0k0k0k0k0k0k0
9082@%NnJ0%%NNJ0K0K5Nj0k0k0j0NN%NJ0%%J0K5K5L0K0j0l0k5j0nnNnj0NNj0%nj0%J0J5L0
9079A00%l0k5l5k0j0J5J5K5J5j0k5k5l5n%j0J0nnJ0%%J0j0%J0j0NJ0nj0J0K0L0L5J5%j0j5
9076C5%J5NNK0J5K0j0m0l5j0K0K0J5J5%K0J0j0m0k5l0k5k0NK5L0%nJ0K5J5J0K0NJ0k0k0%J0
9073I0L0%%%%J5nJ0%k0k0m0j0K0J5J5K0j0%j0%j5%Nj5n%nnNnj0NK5L0L5K5k5m5l5l5j5%nj0
9070@J0J5J5NNj0j0%K0J0K0J0nk5k0j0l0nk0j5NNJ0J0NNJ0J0%n%%n%J0j0nNnNn%%nN%N%%%
9067A0%NN%NNN%J5%J0L5L0J5nk5j0k0k5j5l0k0K0J5J5J0nl0l5m0nnJ0L5L5J0j0l0j5j5j0j5
9064g5k0k5l0j0J5J5K0J5J5J5K5Nj0l5k0k0nJ5J5nJ0J0NJ0K5M5M5K5%n%nnj0j0j0j0j0Nk0
9061eNJ0J0Nnj0J0J5L0nj5j5%%%%J5J5J0J0nnj0nk0j5l0j0J5K0L0J0nk0j0j0k5nj0j5N%nJ5
9058c0%%J5n%%j0Nn%Nj0N%%NN%NNj0nJ5J5L0J5j0j0%n%n%%j5NNNNNNNNNj5j5l0l0NL5P0N0
9055A20Nj5k5k5j0j0j0j5N%%N%%j0J0J5J5j5l0%%J5j0j5j0K0K5N%%%NNJ0%%J0%J0j0j0%j0
9052E0j5%Nk0j5Nj0j0%j0j5N%NN%J0%NNK0K0J5J5J0j5n%nj0k5k5k0J5M0L5J5J0j0l5l0%M5
9049F0M5J5%J0Nj0j0nj0k0%%k5nj0j5%J0J5L0%k0k0k0k0k5k5NK0J5j0j5j5K0K0L0J0nl0j5
9046b0k0%%%%L0K0%l0j0j5J0L5K5J0j5k0nJ5J5n%J0%Nn%J5j0nJ0J0nj0nj0K0K5J5k0k0j5j5
9043A0%k5nk0k0nJ0K0NK0K5N%K0K0j5l5l0l5j5nnJ0J0J0J0J5J5J0J0J5nnJ0nJ0%nJ5k0k0j5
9040a5l5l0%J5K0K0K0K5K0K5K5K0nnj0%j0nnn%%K0K0K5K5Nj5n%nn%j0%j0%k0k0NNNj5l0l0
9037A0k0k0l0l0%K0L5K5%Nj0NK0NJ0j0k5j0J0K5Nl0l0j0NNj0j5j5j5K0N0P5L5K0j0k0k0j0
9035D5J0J5J5J5J5NL0%l0m0n0l0%%j0J0L0L5J5j0k0j5j5k0n%j5J0J5J5J5J5J0J0NJ0nk0k0
9032D0%K5K0K5K0j5j5k0j5N%%%NNJ0nk5l0j0K0K0K5K5K0nnj0j0nnj5%nj0%j0%j0%j0J0J0N
9029E5J0NN%J0K5J0j0k0nJ0%%K0J0K5Nk0l0k5k0j0%%%NK5K0J0j0k0j5j5%J0%NJ5J5J0J5J0
9026A30k0m0l0k5nK0K0J0J0nnl0k0J0L0L0J0j5l0k5j0%K0k0k5%nNj5j0%j0nj0%J5L5L5J5n
9023C0k0k0j0Nn%%%%%%j0nNJ5M0J5j0k0k0nJ0Nj5j5%Nn%nn%%%%%%L0N0K5NK0K0k0k0k0k0k0
9020A0k0k0k0J0NnK0N0M5K0%%NJ0j0m0l5n0k5k0J5nnJ0j0j5J0K0J5k5k0%N%%J0NJ0J0J0NJ0
9017a5J0n%J0j0%N%%J5J0%K5J0NJ5N%%m5m0NL5J5J5nk5k5nnJ0%%J0%J0%J0%J0Nnnn%j0Nnn
9014B5N%J0NnJ0NNnnj0%j0nnnn%%j0%nj0NJ5K0J0K5M0M0K0j5l5k0%J5nl0k0%j0%%nNj0J0j0
9011C0k5j5k0k5%%n%M0L5M0L5L0J0j5k0nJ0nN%%j0%%k5k0nK0%k5k5m0k0j0K0K5J5L5J5NN%
9008F0N%l0j5j0k0j5j5k0j0k0k0j0K0K0J5K0K0K0K5J0J5%J5NnK0K0j0j5j0j5j5k0j0k5j0K5
9005eK0nk0nJ0L0N0M5L0j0m0k5k5l0k0%J0%J0j0k0j5j5j0k0k0j0K0K0L0K0%j0J0j0J0K5J5
9003C0J0L0K0K0j0%%K5L5J0nnk0k0j0NNK0%j5k0j0NJ0j0k0j0j5j5nJ0J5nl0m0k0nj0L0M0O5
9000H5M0J0%l0l5j5N%%%J0nk5j0j5k0nJ5J5j0NNNN%NNl0l5k0NL0J0J5NK0K0%nnm0l0j0K5M0
8997C5K5J5J5j0k0j0k0j5j5l0%J0J5J0K0NK0K5%nJ0J0j0k0n0n0j5NK0J0K0J0K0J0J5J0j0%
8994E5Nj0NJ0j0n%%j0Nj0J0j0J0M0L5J0j5j5k0j0%j0%nn%%j0J0nnJ0j0J0%nNl5k0j0nk5k5
8991g0j0L0J0%M0M0K5J5nnk0j0j0j5j5j0k0nk5j5j5%J0M0L5J5K0%n%K0J5%J0nnN%n%%j5k0
8988B5j0k0k5j0j5k0K0K5K0K0K0K5J5K5Nj0j0NNj0n%%k5k0%j0j5k0nK5K5K0L0J5L5K0K0j0
8986A60k0j5k0j5k0j5j5j0nnj0j0%j5nK0N%K5%J0%J0K0%k0m0m0j5NNN%%NNNN%L0K0K5K5J0
8983A00%k0l5j0NJ0J5N%%%%j0k0Nk0%nj5NJ0%J0J5L0L5J0j0j0nj5j0J0L5N0K5Nj5k0j5j5k0
8980A10j5nN%%nNNnn%j0Nj5%Nj0nnj0nK0Nj5k0nJ0N%j0j5%J5K5K0nj0%K0J5NJ0K0J0k0k0%
8976A00L0J0j0%j0j0j0n%j5j5nk0nj5j0j0j5nJ0J0nk5m0m5k5J5L5L0J5J5%J0J0%%J0K0L0K0
8974G0%j0%%%%nn%%nn%nn%nnJ0%J0Nj5j0k0j0j0j0nnK0M0L0K5J5k0j0%%j0nnnnJ0j0n%j0N
8970B0K0J5K5J5J5K5J5K0j5k0j5k0k0j5j5k0nJ5%%J0%j0J5J0J5J0J5nnnj0NN%%NNNNk0l0n
8967E5K0%k5j5%nJ5J5%%J0K0nj5j0j5j5l5l5j0J0K0K0j0j5k5j0J5L5M0K5J5j0j0%NJ5J0N%
8965H5J0J5%%J5J0j5%%%%%nj5k0k0k0j0%K0L0K0J5j5j5k5k5j5%k0l5l5j5%J0K0%nJ0K5J5K0
8962A0Nj5k5n%K0J5L0L5nk5k0%J5K5K5Nj0j5j0%Nj0%K5K0Nnj0j5%J0J0J0J0j5k5k0j5j5k0
8959@l0j0%K0J0J0j0j0nnj0%K0L0K0%J0J0nj5j0%%K0K0%k0l5k5l0nJ0K5L5K5J5K5K0%j0l5
8956E5l5%L0N5J5l0l5j5j5j5l0l0k0%K0J5%nj0j0%j0j0j0%%NN%J0%%J0K0J0J0K0K0J0J0J5
8953E5nj0%k0j5Nj0j0%NJ5%j0K0J0nn%j0%j0nn%j0%j0Nj0%%n%K5K0N%j0j0%L0M0M5K0j5l0
8950H0k0k5%%%%%%J0nk0%j0j0J5L0K0K5J0NJ5%%j5k0%NNJ0Nj0k0nj5k0j0k5j5%NJ0%J5M0M0
8947A00K0j0k0k5j0j5l0l0k0%j0%nK0L0K0K5K5K0L5J0l0o0n0l0nK5J5NJ5NnJ5Nl5j0j0J0J5
8945ENJ5K0NJ0J0J5N%J0J5nNJ0nj0%j5k5n0o0m5l0NM5N5K0nk0nJ0NJ0Nj0k0j0j5j5l0k0k0
8942a30NK0K0NJ5M0K5K0%j0j0nJ5J0K5J0j5J0%j0k0%K0L0M0J0nj5j0j5j5nN%J0NnNN%j0J0
8939H0K5M5J0j0J0%k0j5j0k0k0k0k5k0J0J0J0J0%Nj5k0l0k5NK0J5L0K5K0J0%J0Nnj0nj5j0
8936F0%k0%J5K5L0J0j0j5j5m5m5k0nJ0k5k0J0K5J5J5NK0J5J5J0K0J0J5nl0k0%%J5%J0nk0k0
8934C0j5NK5N%%NN%J5nj0j5j5j0NNNNJ5J5J5J5nk0m0m5k5nJ0NK0L0L5K0%%J5j0l5k5j5j0J0
8931A0J0j0l0l5nK0Nnj0j0K5J5K0%k0k0J5L5K0K0%J0J0J0J0k0l0j0%%j0nnj0j0nnj0j0K0n
8928b5NJ0%j5%K5K0J0l0l0%nn%NJ0nj5l5k0J0K5J5%%j5k5k0J0L5K5J5%k0N%J5K5%%J0j0J0
8925A0%NNnnj0%%j0%nNJ0NJ0k5%K0K0K0%J5J5j0nNk0j0j0k5%J5K0K5J5Nnj0N%n%%j0j0j0j0
8922C0k0m0l0k5k0nj0j5nJ0K0M5M5N0L0Nj5k0j0NL0J5J0k0k0%K0L5J5%l0k0l0k0%J0J0j5m5
8919c0k0%L0L0%%J0J5n%J0nJ5Nj5nJ0J0M5M5J0nl0l0j0%K0J5Nj0j0j0j0J0J0NNK0K0nk5m0
8916H0k0l0l0%J5NNj5j5j5j0J0L5L0J0Nk0j0j0N%N%%%J0nnK0j0J5N%NNj0j0%k0j0nNj5l0j0
8913c5K5O0L5J5%k0j0k5k5j0k0k0j0l0nj0J0M5L0J5%k0%N%%K0K0L5Nm5m0j5%J0%NNnnj0%K0
8910@N5M5L0%j5Nj0l5k0J5J0n%n%%%%Nnj0nnj0nnj0J0J5K0Nk0k0k0k0l0j0k0k0J0K0NK5K5
8907eK5M0K0J0%l0l0k0K0n%n%Nj0j5j0j5j5NNJ0NL0K5L0L0J0k0n%%%%Nk0k0k0k0NNJ0NNJ0
8904E0NNJ0%NNNNNNj0j0nj0m0k0nK0NNJ0J0J0J0NNL0J5k0j5%%J5nj0j0k5nK0%l0l0NK5K5N
8901G0%K5K0N%%%%%%%%%%j0J0K0K0nk5k0J0k0%L0L5L5%n0m5l5%J0%NNNj5m0l5NK0J0J0j0j5
8898B5j0j0j0K5K0K5K5Nj5j5k0%J0J0J0J0J0J5J0J0K0%j0j0k5nNNJ0Nnj0Nj5%j0%j0j0k0j5
8895C5j5j0j5j5j0j0J0L0L5J5j0l0k5j5NK5L0NNJ0NNNNJ0%J0NNj0j0Nj5k5k5m0j0K0K5K5K5
8892F5NNJ5n%%%n%%%%n%j5Nnnn%J5J5K0J5Nj0nnnl0k5j0%%%%NJ0NJ0nn%K5L5J5nl0k0NJ5K5
8889A15nl0k0j0j5k0j5j0NL0K5NNn%nK0K0J5J5%nn%j0j0j0j0j0j0j0j0%j0J0j5n%nnJ5J0K5
8886E0%nnj0nnj0%j0k0J0%k0j0k0j0k0J0K0K0J5NJ0%k0l0nJ5J5N%nJ0K5K0L5J5j0j0j5j5j0
8883A0j0k0j0J5nj0J5J0nnJ5J0J5K5%j5m0l5k0J0L5K5J5J0%%NNj0n%%j0j0NN%%NL0J0nj5N
8880E0J0J0%NNJ5nk0j5j5k0j0k5k5j0Nn%%NL0J5K0J0j0%J0nN%%%%j5k5n0k5nK0L0J0nNL0L0
8877C0J0j0nnnnk0l0m0j0K5K5K5K5%j0Nj0j5nJ5K5J5j0J0Nnj0%K0K5J0j5j0j0nnnj0nj0j0
8874a0N%N%J5L0K0K0J0J0J0J0n%l0m0n0k0n%nj0k5k5k0J0L0M5L5J5J5%k0l0k0NJ5J0J0J5N
8871C0J0J0Nj0j5j0j0NK0NJ5J5NJ0J5nnnnnn%j0j0j0k0nNL0L0J0%NnJ0%%j0J0L0J0J5K5%%
8868A80%%j5j5j0j0k0nj5j0nJ0N%j5j5k5j0nk0j5n%J5J0NJ0%nJ5%NJ0%nJ5N%nk5j0j5j0J5
8865A0%%%%%%NNNN%J0J0%j5j0j0j5%k0k0nNJ0K0%k0%K0L0%%N%NJ0J0Nj5J0L0L5j0l0j5k0k0
8862B0%nj5%K5NJ0J0J0%J5J0%K0nj0j5k5j0NNk5m5nJ5n%%n%%nnnnL0J0%l0k0J0M0P0M5K5J0
8859A50j0k5k5l0l0j0J0j0J0K0Nk0k5j0NJ0j5nK5J0%J0J0K0Nj5NK0M0M5K0%j0j5j5j5j5J5
8856A35nl0l5nJ0J5nk0k0J0K5K5%J0K0J0K0L0%k0nj5j5nk0nk0k5%k5nK0nj5l5m0k0nK0J0J5
8853b5K5J0k0j5j5k0NK5K0NJ0J5%J5M0K0Nk0nNn%nnj5J0NJ0NJ5j5l0l0j5%J0NNNJ0%J0nn%
8850D0nj5J0%j0J0M0L5J0nj0nnj0J0Nj0N%%%%n%n%%%nj0nj0j0k0%%k0nJ0N%k0j5J0K5J5n%
8847B0J0J0N%J0Nj5k0J0J5N%K5M0J5Nnj0k0k5j0j0j0nj0j0j0nj0NN%NJ5n%J5NJ5K5Nj0k5k5
8844C0j0j5j5k5nNNNNJ0L0L5J5%K0L0K0J5Nl0m0k5j5j0J0nNJ0nN%NNnnnnnnj5NJ0J0K0NNK0
8841A00J5Nj5nj0j5j0j0j0j0NK0K5Nj5NL0K5%%j5k0j0%j0nnj0nnj0n%j5J0N%J0J5%%J0J5J5
8838A00K0J0%j0%nNJ0K0%j0l0k5j5j0n%nj5Nj0%%%%NN%N%N%N%NNN%j0k0%J0K0Nj5k0l0%J0
8834B0K0%j0j0Nnl0l0%J5J5J5J5Nj0Nj0%%nn%j0j0%NNnk0j5K0L0L0M0J0%J5J0%j0j5%nn%j0
8831F0nnnj5Nnj0NNNNnk5j0j5NK5K0Nj0k0k0j5N%NNj0J5N%J0J5%K0L5L0j0nj0j0k5%J5K0J5
8828A00K0J0j0%%%%%nNk0J0j5nnnnnj0J0k0%nnnj5J0nn%%J0j0j5j5J5L5K0K5nk0nJ5K0%m0
8825E0%K0J5Nj0m0l5m5l0j0J0J0J0J0J5J5J0J5J5J0J5J5J0J5J5J0J0%%K0k0j5j5k0k0%K5N
8822I0J0j0l0l0j0%J5K0%J5J0J0J0nj0nj0j5Nj0j0j0NNj0l0k0J0K0J0NJ5%j5m5m5j5j0J0L0
8820e0N0K0J0K0K0NNnJ5L0J0l5n5k0l0l0k0J5J5J5J5K0%K0J0J0J0j0K0M0K5k0m0k5nJ5K5K0
8817A15J0J5J5j5j5k0j0j0n%j5k5l0%K0Nj5%j0%%Nnj0%K5L5K0%k5k5k0k0k5j5J0J0%K0J0J5
8814A5J5J0J0K0J0J5n%%n%nJ0j0%nn%l0k0%K0J0j0NN%J0J5nk0j5NM0K5J0nk0j5nNL5K0J0j0
8811A30k0%j0%nj5%%j5j0k5j5j5k0j5J5K0J5K0J5K0nk5j5nJ5J5K0K0%%n%j0k0nJ5K5%j0l0
8809E0k0m0l0J0K0J0Nn%nn%nnj0%J0j0j0J0%%%nJ0%j0J5K0K0K5K5J5K0L0J0nk0k0nNnj0N%
8805I0%%nn%nnJ0J0%k0l0l0nNJ0j0nJ0J5%j0nnL0L5M5L5Nl0k0j5J0J5k0l0l0m5l0n%%%%K5
8802a5K0NK0J0J5J5%j0j0%j5%j0nJ0NNJ0J0%%J0K0%k0m0k0j0nN%%J0nl5l0k0J0L0L0M0K5n
8799E0k0j0j0j0Nn%nn%%%K0K0J0%K5J5Nj5l0k0k0j0K5J5%J0J0j0J5J5nnJ5K5K5NJ0N%l0k5
8797I0j0K0J0nJ5%nJ0Nk0Nj0j0%Nj5j0j5j0j0j5nj0j0k5l5%K0M0M0L5J0nj5j5nNj0j0k0k0
8794a0nK5K5Nnj0J0M5L0%m0n0l0j0%NNJ0NNNNJ0K5Nj5k0j0J0N%nJ5J5%NJ0J0Nnk5k0nk0%%
8791A0K0K0J0j0l0m5l5nNK5M5M0K5Nk0j0nNK5L5%l0k5l5k5j0j5j0j0%K0J0NK0K0K0K0j5j0
8788D0j0j5%K0J0Nj0j0%k0%J0NN%J0nNK0n%J5k0m0l0k0j0j0j5nL0M0M0L0K0NNJ5K5%k0l0j0
8785G0j5k5j0j0k0l5%K0K5K0K5K0Nj0l5l5k5k0nJ0J0J5Nj0J0M5L5J0j0j0J0J0%NNJ0NJ0%j5
8782I0l0k0k0k5k0NK5NJ0J5%k5m0m0k5k5l0%K5J5%%K0J5J5Nnk0j0J5L0M0J5%k0l0k5%K5J5
8780b5J5J5J5N%%Nj0J5J5L0K0J0k0k5k5%J0Nj5k0nJ0Nk0l0k0nN%J0L0N0K0k0l5k5m5k5%J0
8777g0%NJ0%nJ0L0J5j0k0%J5j0J0L5J5j0j5J5M0M0J0j0l0l0j0j0%%nJ5L0L0K0nj0j5%%%%N
8774H5N%J0%j0%%j0j0l0l0j5Nj0j5J0L0Nj0k5%J5NNNN%J0K0L0L0K0j5k0k0j5l0k5NJ5nj5j5
8771a0nJ5L0K5J5%k0Nj0l5k0K5N0L5Nj0j5j0j0j0j0j0j5j5nj5j0j0nNJ5NJ0K0K0L0J0j5j5
8768D0j0j0j0J5%N%NN%L0L0L0L0nk5k0j0k0j0l0nN%NNK0K5K0K5j0m0k0k0%N%Nj0k5j5j5n%
8765a0nn%nn%NNj0J5J0j0%NJ5J5k0k5j0N%%K0J5L0J0N%%%j0nnj0NK0J0J0J5nNJ0%NNNnj0n
8762H5nj0nnj0J0L5K0J5J0J0k0m0%j0%nJ5J5nm0m0k0J0J0NK5K5N%nj5Nnj0%n%J0J5%%J5nJ5
8759I5K5J0K5J5j0k0j0k0j0l0k0k0j0J0j0%%k0nnk0Nk0%J5K0J0K5J5K0K5Nl0m0n0k0J0L0K0
8756A0K0%nj0N%j0j0N%Nj0J0K0k0nJ5%%nNJ5j5NNNNnJ5%%J5nj0nnj0j0nnnl0j5j0%NJ5M5M0
8753E5L5K0j0nj5%%j5j5j0j0k0j5nk0j0J5%NJ0%J5NJ0J0J0J0NJ0J0J0J0nnnn%j0Nj0k0k0%
8750B0K0%k0j5nJ0J0k0k0nn%nnJ0%%%%%%K0J5J5K0J0J5J0J5J0j0k0n5m5k0%%j0%J0J5J5%%
8747b0J0J0j0J0nnJ0Nn%J0N%k0j0NK5J5%nj5%N%NNN%J5%J0J0n%k0%k0j0nk0nJ5K0K5J0j5j5
8744B0j0j5NK5J5J0%nj5%Nj5%nn%nnnnj0%j0%%j0NNL0M0M5K5J0%k0l0l0k0J0K0L0Nj0k5k0
8741C0j5l5nJ5J0K0L0L0J5j0k5j0k0l0j0NK0K0Nk0j5%N%Nj0N%%J5%J0NJ0J0NNNk0nj0j0nj0
8738A5nnNJ5n%J0nJ0k0j0%k0k5%nk0%K5J5NL0K0J0%k0nJ5K5J5Nnj0nn%nnnnj0%j5%j0j5%j5
8734c5nK0%J5NK0NJ0J5%%j0J0j0NNj0N%%N%%%%j0j0j0nJ0J0J0J0k0l5k5k5NL5L0Nnj0nnj0
8731a0nj0%%L5K5NL0J5NL5K5%K5J5j0%%j5l0o5o5l5%J0J5NJ5K5J5K5K0J5K5J0%m0k0j5k5k0
8729C0k0k0J0J0J0J5J0J5J0J0%nnnnnn%%%%%j0k0l0nJ5M0L0K0J0j0k0J0J0J0J0J0j0j0j0j0
8726H0j0nj0nj0j0j0j0NN%NN%N%N%J0%J0%j0J5n%%%%%%%j0%j0nnnj0nJ5nnJ5L0J5%j5j0j0
8722D0J0Nnnnnnj0%j0j0%j0%%NK5K0%k0n0m0k0%J0L0L0L5L5L0J0k0j0%nj5Nj5nnk0J0J0L5
8719E5L5J5%n%nj0Nj0%%j5j5nnk0j5nL0K0j0n%J5L0j0k0j0k5j5Nn%Nk0k5j5k0%K5J0J0j0k0
8716f0l0%K5K5L0L0J5NJ5NJ0J5J0NJ0nj5J5j0NNj0j5k0k0j5nNJ0j0k5l0l5k0K0L5L0K0K0j5
8714B5k5j0k0j5J0M0L5%l0k0%%j0J0J5J5K0J0J5J5J0J5J5%k0k5n%%j0j0NK0L5M5K5%j5j5%
8711A50Nj5k0%%k0j0k5k5j0k0k0k5j5J0%%J0J0%J0%%%j5NK5L5L0K5J5%%J0J0%J0Nk0k0l5j0
8708F0%nk5m0n0k5j5%J0J0J0J0j5NK5K5K0%k0k0k0k0NK5K0K0K5K5NJ0j5l0j0NL0K5J5j0NN
8705G5N%J0%nnnnj0nnnNK0J0J0j0l0k0k0K0J5L0N%Nn%j0j0j5j5%k0j0j0J0J0J0J0J0J0J0N
8702F5Nj5j5NJ0J5k5k0nnn%j0j0Nj5j0j0j0j5K5M5M5K0NN%J0%NN%k0k0k0k0k0k0l0j0J0J0
8699d0K0J0J5J5J0J5J5J0J0J5j0l0k5j0J0L0K0K0%%N%j5l0k5j5J0J0J5J5J0K5K5J0N%n%%j5
8697A25j5nnj0j0j0k0nj5j0J0K5K5J0J0%N%j5k0j5j5k0j0k0j0%J0%J0%nJ0nj0J0%%J0nNNn
8694A0j5%K0K5J5j5l0nJ5L0M0L0K5J5%j0j0%k0m5l5k0%J0J0M5M5K5%nnj5j0j0j5%J5J0%j0
8691A10j5j5j0j5N%j0NK5K0J0%j0nnj0%j0nj0j0j5j0J5j0j0k0k5%K0K0J5nj0J0K0K5K0K5k0
8688I0j5k0j5j5nk0nJ5%J5N%J5NNnj0J0J0K0nk0m0n0j5J0NNNNJ0j5j5J0L5L5L0%j0k5j0k0
8685Ek0m5m0j0NL5M5M5L5Nj0%%k5k0k0k0NL5J5K0J0j0nNJ0NNJ0j0j0k0nK5K0J5K5L0J0l5m5
8683G0l0%%NNJ0K0%nJ5K0nj5j0j5j5%J0J5j0k5nj0k0nL0J0J5J0J0K5%j5k5l0j5J5K0K0J0j0
8680G0k0k0j0j0k0k5nj0NNj0nN%nJ5nNJ0j0nNJ5K5J0k5k0j0J0J0j0NJ5J5%K0%J0J0nj0j5%
8677A0NJ5J0Nnk0j5nK0L0K0L0%j5j5%j0j0nj0nJ0%%%%%nL0K5Nk0l0k0k0l0k0nL0K5K5J0%%
8674D0j5j5%J0%j0j5%N%%NN%%NJ5L0L0J0k0j5j0k5%%%%%%%%%nn%nN%%j5NL5K5J5NJ5J0nk0
8670I0k5%N%k0l0j0NJ0J5K0NNj5k0j5j5k5k5j5k0k0J5L0K5K0K0L0K0K0J0NJ5%J0NNJ0nNj0
8668A30%nn%j0J5Nj0j5k5j0%K0K0j5j5j0J0J0nj5k0j0nJ0K5L0L5K5k5l5m0k0%J5NJ0J0NJ0
8665I5J0j5nj5j0J5L0L0J0N%%%J0J0k5k5k5k5k5k5j0%j0%%K5J5J0NN%J0L0J0Nk0j5j0J0%%
8662H0j0j0%J5K5K0J5J0j0k5l5l0j0%nj0j0k0j0j0J0%%m0%J0J0NNnNL5J0Nk0j5J5J0j0l0j0
8659d0J0J0%j0j0NK5K5j5k5l0j0J0L5L0j0k5nK0L5J5%j0l0k5j0J5K5K5K0J0J0J5L5L0j0k5
8657A15l5k5j5j0J5NJ0nj5j0%J0J5j0j0NJ5L0Nj0j0J0K5J0J5%j0%j0k0j5k5j0K0K0K5J5%%
8654A20j0%nk0k5l0l0j5J0L0J5nk0nj0j0nn%K0M0M0K0%k0k0nNj0NJ0J0K0NJ0J5J0NJ0j5n%
8651A30j5%%j5Nj5j5%J5Nj0l0k5j0%%K0L0%j5l0j5j5k5k0J0K5K5K0J0j0k0%J0J0%nn%K0K5
8648F5J0j5j0k0%j0k0j0j0j5j0NK0NK0J5J0K0Nnj0%j0nnj0%K0J5L0J5k0k0j0k5j0J0n%%nn
8646@%J5J5J5J5J5J0K5Nj5%j0j0nj5j0nnj5j5%j5nnj5%%%%J0j0nNK5J5%j5j0NJ5J5Nn%nNn
8642A5Nnnj0k0%j5j0j0j0J5K0K0J5L5L5N0K5j5l0k5k0J0K0K5Nj5k5k0k0j0NNj0%%%%%nNnN
8640C0K0NJ0J0J0J5Nj5k0j0k0m0l0k0J0L5M0K0n%J0M0M5K5j5l5l0k0%j0j0nnj5J0NK0K0J0
8637I0k0l0k0k5NK5L5%nJ0M5M0%%l5l5l0j5j5J0K0K0L0J5nk0j5j0K5L0L0K0j0nnj0j0j0j0
8634A10j0J0%%J0N%N%j0j0j0j5nj5k0nnn%j5n%j5NL0N0N0L5J0j0l5m0m0k0j5nJ5J5J5J5%n
8631F5Nnn%Nj0n%nnj0%Nj5NJ5J0NnK0K0j0k0k0k0k0J5K0J5K0J0L0J5J5j0l0k0k0k0nj5j0N
8628A5NJ0J0%%%%%%N%k0j5%%L0L0%k0l0l0l0l5m5k0J5M5M0L0K0J5N%j0k0nJ5K0K5%%J5K0J0
8625A00k0k5k0k5k0%nj0j0%J5K0%j0nJ0J5J5J5%K0J0J0J0J0NJ0NNNNnj0l0n5m5l0J5L5K5K5
8623F0K5K5j0j0j0j0K0M0K5K5%k5j0j5k0m0m0k5NNJ5%k0k0k0k0NNj0J0%N%J0L5J0%j0j0J0
8620A0K0J5J0NJ0N%%N%k0j5NK0J0j0N%nJ0J0j0k5l5n0j5J5M0L5K5J0j0%Nj5J0J0j0k0%j0j0
8617C0j0nj5nnk5k5%J0L5K5K5N%NNK0K5j0j0j0nj0j0nj5k0%K0K0K0K0j0l0j5j5j0J5nJ0J0
8614C0L0K5J5%%n%n%nnJ0j0j0J0n%J0j5%%%%nn%%n%nl0l0k0j0J5J5J0%j0%K0%J0Nnj0J0J5
8611C5J5%k0k5NJ0%J0j0j0J0j0%Nnj0Nn%J0NNJ0J0J0NNJ0j0j0N%n%nJ0NJ0J0NNJ0J0nn%%n
8608I5%n%j0nj5j0J0k5nj0nnj0nNJ5K0Nj0k0k5nK0K5L0J5%J0j0J0%%nNJ0J0NNJ0Nj5l5l0k0
8605B5l0k0NK0J5NK0K0J5J5%nn%%%%N%N%%j0j0k0nnK0J0%nj0j5%K0M0L0K5nl5j5k0k0k0k5
8601A5j0NK0J0J5NK0K0%nl0l0j0j0k5l0j0J0K0K0J5J5K0J0K0J0%nk0k5j0NK0%nJ5K5J0J0J0
8599A20J0j0l0k0j0k0k0k0j5J0J5J0J0J0J0J0J0J5n%k0k0k5nK5L0L0nk0%K5K5%k0k0j5k5k0
8596B0k0k0j5%L0M0L0L0J5%k0j0l0m0l5nK0K0j0nk0nk0%J5nJ0K5K5%N%j0m0l5nK5K0%NJ5K0
8593B0%%J0NNnJ5J0j0nj5j0j5j0j0nj5j5%J5K5J5nJ0%%l0l5nJ0n%NL5N5O0L0nk5l0j0nj0j5
8590C0%J0%j0k0j0%L0K0nl5m5l0j0%J0K0J5L0K0K0K0K0K0K0%%j0J0j0nNj5j0%Nj5NJ0%NJ0
8587A05%NNnnnnj5Nj0nj5k0j5k0k5j5j5j5j0J0NNL0N0N0L0J5%nJ5%NJ0%j5nj0j0j0j0j0j0
8585F0%%nNj0j5%NM5Nk5nNK5J0k0j0nJ0J0j5j0%J0Nj5%j0J0j0j0NNj0nNJ5K0j0l0nJ0J0%j5
8581C5J5%nNNJ0%%J5%NNNNNNN%NJ0k0Nj5%nj0%n%k0J0%j5j5NJ5%J0NJ5%NJ5j0j0nj5j0nnj0
8578D0%J0%NK5Nn%J5J5j0l0j0J0Nj5%j5nj0m0k0%J0J0%j0J0K0NK0M5M0L0J0j0l0l5k0j0%n
8575E0%%%%%%j0Nnj0L0J0j0k0k0J0K5%j5%J0J0j0k5k5j0J0K0L0L5L5J0k5n0k0nJ0J0j5J0N
8572E0j0N%N%nnn%%j0%n%J5J5%NJ0J5%j5n%k0%n%j0m5k5J0M0L0nk0k0l0j5NL0L0L5J5J0K0
8569I0nj5j0NJ5nj5k0nJ5L5K0NnnNNK0j0j0m0l5j5J0K0K0J0%k5k0j0k5k5j5l0J0L5L0J5K0
8566D0K0J5K5L5J5l5m5l0NN%%%K0J5J5k0j5NL0J0k0k0k5k5k0%NJ5J0J0K0%J0J0J0J0J0J0n
8564A15nj0nNj5k0NK5Nj0NNj0l0m5m5j5%J0K5L0nk0k5%L0J5K5%nn%%%Nj5j0NNL0K0%k5k5%
8561B0K5K5%j5j0n%nNj0j5NJ0M5J5J0J0j0%%nk5l5k0%K0%NJ0L0N0K0J0j0j5k5k0k0k0k0k0
8558A0k0j0%K0M0K0K0J0nj0k0j5j5j5k0k0j0J0J5J5J0J5J5J0J5%J0K0nj0K0J0%Nj5%%j5N%
8555I0nnj0J0K0M0L5j0l5k5NK0%%%J0j0k5k0NK5K5J0k0k5j5%J0J0K0%J0k0l5l5%J0NK0J5J0
8552A10nk0k0n%J0J5nnj5k0nJ5K0J0j0k0j5J0K5J5%j5j0j0k5k5j0J0K0K0NN%nJ0J5K5K0K0
8550A35nj0j0nj5%j5n%j0j0%k0Nnj0%%%%nNnNK5M0M5K0k5k5j5l0l5k0nNj0k0k0nnJ0J0nL0
8547a5J5%j5j0NNnj5J0j0%%nJ0nNK0J0k0l5j0NJ0J0j0j5j5j5J5K0J5J5%NJ0J5K5J5K0%%%%
8544F0j5l5k0k0%K0J0Nn%NnJ0L0J5J5%nJ0j0%Nj0%J0j0N%J0nj0J0%j0%j0%nn%j0%%j0J0j0
8541B0j0%%nj0N%j0%n%J0N%J5n%J0J0J0K0J0NJ5K0NNJ0J0%k0l0l0k0j0Nn%j5k5k0k0%J0%J0
8537c0J5L0L0J5%%n%%n%nj5l0l5j5J0K5J5K0M5M5J5j5m0l0k0NNnN%%NJ5j0j0k0k0j0%NK0K5
8534C0K0J0l0l0k0j0NNJ5K5K5J5%k0j0nNJ0J0J0%J0K5nj5j0k5j0j5j5j0k0nNNnJ5K5K0J5n
8532D0k5%k0%M0K5Nj0k5k0j5j5J0J5j0nK5K0nj5l0k5k0%J0%NN%%J0J5nNJ0J5nJ5%nnk0NJ5
8529A0%j0l0k0k0j5NK0L5N5M0J5j0j0k5k0k5l0k0n%%n%%n%NN%NJ5K0J0j5k5nJ5J5J5J5j0k5
8526c0k0N%j5nj5j0nJ5K0J0K0nNK0K0L0%k5j5%%%%%j0j0%K0J0j0k0j0J5J5K5K5K5nj0j0k0
8523C0j5j5J5J5K0J0Nj5nn%nn%j0K0K0M5L5J0nl5n5n5n5k0J0M5M0K0Nn%%%n%nJ5J0NJ0nm0
8520B5l0j5nj0%j0J5M0K5K0J0j0nNn%%n%n%%J0J5nj0l0j5nK0J0Nk5k0nJ0J5nNNN%%NN%k0j5
8517eNK0K0j0j0j0%%N%%%%N%%%%j0k5k5j0NN%J0J0L0M0M0K0%k0k0NK5K0J0l0k5k5l0j5k0l5
8513e0j0K0K0J5K0J5J0J5J5j0j0nj0j0k5k5j0K0K0J0K5K0Nj5k0j5k5k0j5NJ0J0J0nj5k0%L0
8511b0L5L0L0Nk0nn%NnJ0J0nN%j5j5j5j5k0j5j5j5K0K0K0K0K5K0K0J5nl0nk5k0j0j5j5%K0
8508@J0J0J0J0J0J0NNJ0nk5m0m0l0j0j0k0%K5L0M0J5Nj5j5%Nk0k0J0K0J5K5K0k0k0k0j5nL0
8505a0L0%n%J0j5l0l0nj0k5j0J0J5Nj0J0%nJ5J0nj0nJ5K5L0J0%j5j5%j0j0j0j5j0j5L0L0K0
8503a0L0J0j0j5j5k0nK5M0K5N%n%l0k5nk0j5k5j0%J5J0J0J0J0J0J0J5L0L0J5j0k0k5j0J5%
8500D0%j0j0J0K0M0M0K0%l0k5m5l0nNnnk0l0j0%K0%%%%%%N%N%%NnJ0J0j0%K0J0%J0NNJ0J0
8497F0%%K0%J0J0%Nj0%n%nn%%nj0NNj5j0J0J0NNJ0J0J0NJ0nj0j0j0nj0nj0%NN%j0j0J0J0J5
8493H5j0k5l5l0j5j0%L0J5J5nJ5K0K0J0%%Nnj0N%nnnj0nnj0%nnJ5L0K0Nj0l0m0n0j0J0J0L0
8490@K5K5K5J5K0Nj0l5k0%Nn%%%%%%%%n%%n%%%%%%N%%N%J0J0K0%J0J0J5J5j0K0%NNNNNj5j0
8487A50j0j0j0K5J5j0k5m5n5k5J5L5K5K5n%j5NJ5J0nk5m0m0k5J0K0K0N%K5K5K5K5Nj5j0l0
8484H0l0k5j0J5%%N%N%NN%NN%j0j0j5j5L0L0K5K5%k5nj0k5%j5j0nn%%nn%n%n%%L0L5M5L0%
8481A40%k5m0l0k5j0%J0J0j5l0k0nJ0N%%J5j0%J0J0nj0j5j0j0J0L5L5M0M0J5j0k5j0NJ5J5
8478A15Nj0j0k5j5%j0j0%%nN%%J0n%K5M5L5J5j5l0l0k0J0J0J0j5j5%K0J0m0m0k0J0L0L0J5
8476H5Nj0k5m0j5J0L0K5J5J0j0j0j5j5k0j0%K0J5J0NJ5K0%nk0k0j0k0j0j5j5NJ5J5Nj0l5k5
8473e0j5NK0J5NJ0K0%K0J5J0%nk0nK0K0%j0n%Nj0n%NN%NnJ0Nn%j5j5nnj5k0NK0L0L0K0j0l0
8470E0j5j5%J0J5%J0NK0%k0j0NK5%j0%%k0nnk0j0nnj0j5NL0L0J5NJ0J5nk0k0j0K0K0K0J5n
8467A00k0k0j0%J0NN%NN%NNj0J5J5K0J0K0%k0m5m0k5%nj5j0K0J0%J5J5K0Nn%Nj0k5j0J5L5
8464I0L0J0j5j0%%%Nj0%Nnj0j0k0%%J5K0%l0l0k5%K0L5J5k0l0k0J5K5%j5j5%NN%J0J0%NN%
8461F0J0NN%J0J0%j0j0nj0j5%j0j0J0K0J5J0K0J0K0J0n%J0k0l0k5%K5L5J5j0l0m5l5j5nNj5
8458@j0J0J5J5L0J0%N%nJ0j0j0J0K0J0j5j5j0J0%%j0Nj0l0l5l5nK5L5L0J0j0nj0k0NNJ5L0
8455F0%j5j5k0j0k0j5NK0K0J0nj5l0%K0L0M0K0%l0k0j0J5J5J0%j5j5nnnnj0j0%j0nJ5%NN%
8452@NNJ0NnK0J0%NNj0l0l0j0J5L0K5K0%%nn%%%nNJ0J0NNJ0J5%NJ0J5N%J0K0nj5j0l0nk0j5
8449H0k0j5NJ0%J0NNNNJ0J0NN%k0j0nj5l0j0J0N0N0K5J0%k0j0nj5j5j0j0j0j0nnl0k0nJ5%
8446B0j0j5Nnn%%J5L5L0K0Nj5nnj5j5j0j0j0K0J0%%NN%N%J5j0j5j5j0k5j5j5nk5j0NL0L0J0
8443@J0J0J0NN%%K0j0J0%%J0%%K0j0NNnnj0j0Nj5j5NJ0L0L0J0k0k5k5k0l0j0k0j5NL0K5Nn
8440A5nK0L0L0K0Nj5k0j5j5j5j5J0J0j0j5j5l0j0K0L0K0L0J0nN%%NJ0nk0j5k5j0J0M0M5Nj5
8437I5k5l0j5NJ0J5%j5l0l0j5NJ0%J5Nj5k5k0j5nNL0M0K0J5J0L0M0K5NN%%%Nj0J0nl0nj5k5
8434G0j5j5k0j5nJ0nJ0N%%J0nN%NN%J0nj5j0j5j0k0nk5n%NN%%NJ0n%N%%nJ0Nnnj0J0L5L5L5
8431G0K5Nj5k0j5k0k5NK5L5K0Nj0nj0k0j5j5%Nk5j0%K0k0k5nJ5N%N%nJ0%nn%%%Nnj5%K5K0
8428A0J5%%J5nn%%j0J0j5NJ0N%J0nk0j5nNK5K0Nnk0k0j0j0%J0L5K5J0n%NJ0nk0k5j5NK0nn
8425C0j0nk0k5NJ5K0J5%%%J5K5%n%nnl5j0nK0J0%j0j0%%%%%%nnNj0j0NL0L0J5j0j0j5%j5k5
8422a0%K0K0J0nN%Nj5j0%J5L5L5J5k0l5l5k0J0K0J5J5K0K5J5j0k0k5%J5J5Nj0nN%J0%NNNn
8419A20k0l5l5k0k0%nj0J0L5M0J0J0NNJ0J0K0l0l5m5k0k5j0nj0J0J0L0L5NJ0K0j0l0m5l5J0
8416d0J5L5K5Nj0nK5K0K0K0J0NK5L0J5Nk0k5%n%%j5j5k0j0j0k0k0j0j5j0j0j5J0L0K0J5K5
8413H0K0%k0l0l5j5j0NJ0J0J5%J5K0%J5%NJ5NN%J0J0j5k0m0j5j0j0j5j0N%nj5J0%n%nnN%j0
8410c0%%%J0J5%NJ0J0NNNJ5%J0NJ0Nj0j0j0j0j0j0j5nnK5K0%k0l5k5k5j5K0J0j0J0%NNNJ0
8407b5J5%J0J0j0K0L0L5Nj0l0j0k0k0J0J0%J5Nk0k0%%J0J0nNJ0%J0NJ5J0J0J0J0K0NNNJ0n
8404A40k0n0l5l0NJ5J0NJ5J0NJ5NnN%J0nN%nJ0N%k5k0nL0N0J5k0m0l0l0l5k5NL0L0Nj0k5l0
8401b0j0J0K5J0K5M0L5J0j0j5j5j5j5j0NK0M5K5nk0l5%%j0%Nj0n%nn%%j0Nn%Nj0N%j0Nj5%
8398B0K5J5k0k0%J0J0%nJ0%NN%nJ0J0j0%J5j5J0Nj0Nnj0NJ5Nk0l0l5j5J0K0j0nK5L5K5%J5
8395I5J5%k0nnk0%%k0J0%%J0nNJ0%%J0%%NN%Nj0j0nj0nj5j5%Nj0%%%n%%J5K0K0J0J0j0k0m5
8392A5k0%J5K0J5Nnj0j5J0J0j5n%%%nn%n%nNj0nj0k0Nnj5nj0K0K0K0K0J5K0K0K0J0J0J5J0
8389A30k0m0k5k5j0nnnnj0nnNN%%J5nnJ5%%%%Nnj0J0K5J5J5K0Nj0l0l5j5j5N%J5J5J0J0j0
8386B0j0nJ5K5Nj0k0j5k5nJ5J0M0L0K0NnNnN%nJ0n%%%j5%k0l5m5k5NJ0L0J5K0K0%m0k5j0J0
8383a0K5K0J5J0j0j0J0%nn%NnJ0j0j0j0NJ0K5J0nj5l0k0j0%J5J5J5J0Nj0k5m5l0k0J5K5J0
8380c0J0J0J0nj5j5n%J5J5NNJ0K5%k5nK5L0J0%j0j5n%J0nk5J0nj5k0Nj0j0J0J0J5NNK0J0J0
8377F0M0M5N0L5%m0k5j5k0l0l5j0nj0Nj5j0%%j0j0j0K5M0L5M0K0J0j0l0n0n0k5%K0K0J5J0
8375F0%j5k5j5n%J0K0J5j5k0J0J5J5%%%J0J0K0L5Nk5k5l0k5J0K5J0J5%j0%nj5nk0j0J5%NJ0
8372E0J0nk0l5NJ5K0%J0J0K0Nk5k0j0%J5Nk0l0l5j0%J0K0j0j5j0j0j0%J5M5M0N0M0L0Nj5j0
8369A30J0J0J0J0K0nk5k5k5k0m5m0l5NK5L0J5Nj0nnJ0J0%nj0j5%j0j0j0nnNN%K0J5K5J5J0
8366G5K5%l0m0m5k5%J0K0L0J0%J0%%%NJ0%J0K5J0k0l0l5nK0J0j0k5l0j0NK0K0J5J5J0j0k0
8364B0%J0J0j0j5nK0N%NJ0J5%NJ0j0nj0n%K0J5N%%j0NNj0%%j0j0j0%J5K5J5K5K5Nl0l0j0N
8361I5nnnnNK0K0%k5m5m0m0j5%nj5k0%L5L0M0L0J5J5K0N%j5j0j0%j5j5%j5j5j0j0k0%j0j5
8358e5K0L0L5J5K0nJ0J0%J0J5nj0j5j5j0%%%%%%%%j5j5j5j5j0K0J0nnnK5L0J0NNJ0J0j0j0
8355G0J5%n%%J0NNJ0k0j0j5j5j5j5j5j5NNNNnnnnm0m0l0J0L5N5O0L5J0%N%j0m0l0k0J0J0n
8352EJ5J0j0%N%%N%J5J5K5N%%nnNNJ0nnk5l0l5m5l5nn%J5L5K0J0NNJ0K5K5J5k0m0nJ0Nnj5
8349Ej5nNJ0J0NNJ0J0J0j0%Nj0%nJ0j0nJ0J0nJ5L0K5J0J5%j5l0l0j0nNnnj0l0j0J0J0K5J5
8346E0L0L0J5%j0j5%%J0K0nk0nj5j5nnk0%%k0j5%%j5j0nj5%nj0j0Nj0NJ5M0M0K0NNK5nk0k5
8343C5k5l0J0j0nNL0L5L0L0Nnn%J0nk5n5k5j0k0j5J5J0J5J5%nNK5L5K0%k0j5j5j0J0j0k0j5
8340ej5L0J0nk5l0%K0K0J0J0J0J5NK0K5n%j0%j0m0k0nJ5L0J5j0k0k0nK0L0K0%NJ5K0J0J5J0
8337A55j0k0j5j5k5nk0j0%J0NN%J0J5nNJ0J0%k0l0m0k0K5K0J5j0k0k5NK0K0K5J5L0L0K0%k5
8334A35k0j0j5k0k5j0k0k0j0j0j5nnj0k0%J5K5L0J0J5K5J5K0N%k0n0l5k5j0J5N%NN%J0J0%
8332a0J0K0K0J0J0K0K5NnN%%n%%nN%N%%%J5j0k0k0k5k0%nNnJ0M5M0J0j0k5k5j0%%j0%J0j0
8329E0nNj0J0NnJ0nN%nnj0%m0k0J0J0J5nj0K0M5M5nl5m0k5j5K0L0J0%NJ0j0k0k0nk0k0nJ5
8326b0j0k5l5k0Nj0nj5NM5O5O0L0NN%j0j5NJ0NJ0J0j5m0l5j5NN%J0J0j0j5J0n%%%nn%j0%n
8323b5n%NNNNNNJ0%NN%Nnk5j5j0k0j0l0%nnL0L5J0nj0J0J0nnJ5N%J0%J0NN%K0%%K0L0K5J5
8319A30k0m0l5nJ5L0L0Nj0j0j0J5L0K0Nj0nj5j0j0j0J0Nk5l0%%%%%nn%J0NNJ0NNNNK0%k0k0
8316G0nn%nNNN%J0%NNnj5j0j0nj5k0%J0J5Nj0k5%J5K5L0M5K0nj5k0j5j5%K0J5N%j5nj0j0j0
8313F0%k0nnj0j0j0NJ5L5L0N%%N%j0k5nnj0nJ5%%K0J0NJ5%%J0N%nJ0N%l5l0m0k0NK0K0N%j5
8310C5nj0J0J5J0J0J0%nJ0J0nNNnj0nnnnnnj0nj5%NN%k0l5k0J5K0L0nk0k0j5nNJ0%j0n%J0
8307c5J0NJ0M0K0%nj0J5L0J5J0J0J0J0j0j5j0j5j5j0j5j5j0j5j0j5j0j5k0nJ0K5J5K0J0K5
8304C5K5J0%J5J0NJ0NJ0Nnnj0nnnnj0nnj0nnj0%j0%nn%Nj0%%j0N%j0J0j0j0NN%%Nnk5%L5K0
8301C0Nj0k5J0%NN%%J0j0%NJ0nk0k0l0j0J0J5J5J0J0K5L5%k0l0m0j5K0J0NK5L5L0J0j0nnn
8298G5nj0j0nn%NNNN%NNj0k5j5j0NK5J5J5%k5j0j0j0j5j0j0%%NN%%J0j0k0k5k5k5nK0K0nN
8295g0NnJ5K5K0K0K5Nk0j0nj0nj0j0%%%%%%j0J0nn%%%%%%J5J5%L0J0J5J5J0%%nn%%nnj0n%
8291C5j5j0j0nj0nj0j0j0j0j0j0nNJ0L0K5K5J0j5j5J0L0M0M0J5nj5j0n%%nJ0J0nj0l5k5NN
8288D0j0k0k5n%K0J0NK0NnK0J5Nk0k5%nnnN%nNnN%%Nn%Nj5J0J0j0%j0j0%%j0Nj0j5l5nK0L0
8285b0L0J0J5J5L5K5K0Nk0j5%k0k0k0k0k0k0l0j0J0J0J0NNk0l5j5%M5N5N0J0k0k0%J0%%J0
8282E0nNK0j0k5k5l0k0J5K0K0K0J5NJ0J5j0j0j0j0j0j0%j0NK0J0J0Nj0%%k5k0l0j5nnj0NN
8280e0K0K5N%%Nnj0k5NK5K0K0K5J5%j5k0l0l0%K5M0L0J5%j5j0%j0nj0j0j0j0J0n%J0j0J0N
8277C0n%j5k0N%k0nnNK0J0J5K5%K0Nj0l5l0k0J5K5K0K0K0J0J5Nk0m0m0k0%J0%J5K5K5L5J5
8274A05nj0%k0k0l0m5j0NJ0J0J0NJ5L0N0M5K5%j5NJ5Nk0l5l5j0j5n%j0%j5k5%L0J0nj5j5J5
8271C0J0NJ5J0NJ0J0%j0nn%nj0%%j0nn%nj0%N%J0nnJ0J0j0J0%j0J5j0J0NnK0K0J5K0J0j0%
8268A30%k0l0l0k0NK5K0J0k5j5%K0L0L5K5M0J0j0%Nj5k0l0j0j0k0k0j0m0l5l5l5J0L5K0K0
8265A0J0j0NN%J0nJ0J5K0J0k0l5l5k0%J0J0NJ5Nj5m0k5NL5K5J5K0K5K5J5nk5k0j5j5j0j0j0
8263a0l0l0nJ0Nj0nN%%j0J0J0K0J5J5J5J5J5J5k0k0nNJ5nk5k5nN%%j5j5nJ5K0J0k0j5j0n%
8260g0K0%j0j5J0K5M0M5K5Nj0%nk0k0%K0K0J5J5K0j0l0j0k0m0l0%J5k0l5j5NJ0K0J5J5K0K0
8257B0J0K0J0j0NNj0J0%nN%k0j5l0k0nJ5K0N%j0NJ0J5%%nn%j5Nnnnj5k5%K5L0K5K5K5K5K0
8254A30K0j5k0j5k0k0k0l0j0n%%%n%j0%J0j0j0J0%K0J5J0L5L0K0j5l5j0%NNj0k0k5nJ0J0n
8251A5N%%%nj5k0%K0L0M0J5j5j0k0j0nJ5K0j5j5j0l0j0%%N%j5k0j0j5NM0L0J5J0L0L0Nnl0
8248E5j5k0nnj0%j0%j0%NNK5K5K0%j0k5k5k5l5k0L0M5M0L5%j0%nj0%Nj5NNN%nj0%J5%l0m5
8245b5m5%K5J0J0K0K0K5K0NK5L0Nj5l0m5m0k0nK0K0J0%J0N%J0J5nj0k5k5j0%J0K5L0L0J0n
8243H5j0%Nk0k0nnj0%%K0K0NNNnJ0%%J5nl0k5l5k0J5NJ0J0K0n%J5J0%NNNj5j5N%j0j0%%NN
8239D0NNNN%%%%%%n%nj5j5k0k0j5k0j5k0NNNNNNNNNNJ0%%J0J0%K0J5J0K0K5NK5J0nj5nnj0
8236H0j0j0nNJ0nJ5J0%K0%j5j5k0j0nk5j0j5nJ0J5nk0j5J0K5M0K5%j0n%J0j5j5k0l0j0NL0
8233A5J5K0K5J0J0K5j0l5l0j5NNNNNN%J5J5L0L0J5j0j5k5j0nj0k0l0m0k5NNl5m0j5K0K5J0
8230e0K5K0K0NJ0J0%k0nnNK5K5J0%n%%l0k0k0k5j0NNnk0l0nL0L5L0nj0j5j0j0j5J0NJ0J0k0
8228d0j0M0O0M5K0Nj0j0j0j0j0m0l0%J0%nJ0j0J0%nJ0J0j0%N%nJ0nNJ0%J0J0NnJ5J0j0%N%
8225H0N%Nj5j0nj5j5%k0%NNJ5NNNJ0N%nj0l0l5l0NJ0J0K0%j0%K0J0%%nj0%K5M0N0J5%j5k0
8221A00%J0%%J5J0nl5l5l0k0j5N%NnJ0J0nN%K0K0k5k0j5j0J0J0J0NK0%NJ5K0%j5NNj5n%j0
8218E0%j5nNj5nn%j0k5k5%J5J5K0J0nJ0K5M0L0%k5j5j0k0k0k0k0J0K5J5K0j0l0k5j0NL0L0
8216D0Nj5%%k0nnk0%J0%NNJ0NNJ0j5nNK5L5Nj0j0j0j0J0J0J0j5j0J0NJ5J5J0j5n%k0nk5k5
8213EnK0K5K0K0J0nJ0%%NNnj5l5m5m0%K5M5M0K0Nj0nj0k0l0nNJ0k0k5j5NL0K5j0m0m0j0NK5
8210c0K5Nj0j0J0K5NnnJ0%N%N%NN%J5L5L0J0j0k0j5j5j0k0k0j0J5L0L0J5j0j0%k0j5%j0j5
8207B0%nNnj5J0%nj0J5J0nNNnJ5K0J5J5K5K0K0K5J5k5k5k0k5l5k5NK0J0k0l0j0NK5K5M0L0
8204A35N%k0j0j5j0j5%%j0NJ0j0nNnnn%nnNj0n%j0%Nj0j5J0J0%nJ5K5K0Nk0j5Nj0j0j0nnj0
8201@nJ5L5L5nl5l0j0J0L0K5J0%%j5J0%%j0m5m5k5J0NJ0NNJ0nJ5J0J0%J0%Nj5j5NK5L5J0k0
8198F0k0%NJ5n%n%j0%nnnJ0NJ0J0%K0NNJ0NN%k0m5m5k0J0NJ0J0J0J0J0J0nj0nnnnj0nnnj5
8195b0NL5L0L0L5J5%NNk0k0l5m0l5k0NK5M5K5%k0j0j5j5j0k0j0l0nJ5J0K0J5J5J0L0%J5J0
8192G5nj0k5nJ5J5%%J0nNNN%j0j0j0j0k0%%k5j0J0n%nn%%%J0%J0%J0%J0J5J5L0Nk5k0k0k5
8189enj0nnJ0J0NK0K5K5nnj5%nnk0J5J5k0%N%%NJ0NJ0NNNNK0%j0nl0k0NL0K0nnj0nj0NK5J5
8186I5J5%%j0J0J0J5J5j0l0n0l5j5nnj0K0%Nj5j0K0K0J0J0nJ5J0J0J0Nn%j0%l0k0nJ5L0J0
8183H0j0j0j0j0j0j0K0M0L5K0j0j0j0j0j5j5j5k0NN%NNNj5k0K0J0j5j5k5%NNK0%k0k5J0Nj5
8180b0l0l0j0%%L0L0M5N0L5%j5j5N%N%%%J0j0j0j0j0j0j0j5j0j0J5J5NK0J5J5J0J5n%%%%%
8177A00j0Nj0j0Nk0nnnj0nj0j0j0nj0nj0K0K0L0J5nJ0nNj0j5k5l0k0NL5M0L0K0J0k0l0l5k5
8174a0nn%nn%%j0NNNJ5nJ0NJ0%Nj0j5Nj5%Nj5NJ5NJ0NJ0J5%nj0%j0j0%j0nJ0J5K0J0J5J5K0
8171I0J0j0%j5n%j5nj0j0nnj5k5k5j5K5N0N5M0K5Nj5l0k0%%%N%n%%N%nN%%%%J0NnJ5K5K0%
8168A50j5j5k0j0NJ0%j5l0m0j0NK5%k5j0j0J5K0nk5j0j5k5nK0L5M0K0J0%nk5m0m0k0%J0J0
8165d0J0J0J5J5%K0%k0%j0nJ5J5nJ0NnK0NNNNJ0NNJ0n%n%j5N%nNNnJ5N%J0%j0j0j5j5j0j0
8162D0j0j0%nK0L5J0J0J0J0j5j0j5j0%k0k0%j0NnnJ0j5j0J0K0K0L0J0NN%%k0l5k5k5%K0K5
8159C0%J0J0J0J0Nk5k0Nj0nnnj0nnnN%%NN%NNj0j0k0n%k0j5%K0L0L5J5Nk5j5%NK5L5%nNNj0
8156E5n%j5Nj0%j0%NK0K5%j5l0l0k0Nj0%nn%n%NJ0NNJ0%J0NJ0NJ5%%k0NL5L0Nk0k5l5%J5J0
8152C5J5J0Nj5J0J0J5Nk0%j0nj0j0j5%NK0Nj5k5j5NM0K5nl0j0NJ0j0j0n%j0l0j0nk0%J0N%
8149e0J5J0NJ0J0j0NNK0M0J0j0nj0j5J0J0j0k0j0J0K0NNj5l5l0nJ0K0L5M0K0k5l5m0k5j0j5
8147f0k0%K0L5K5L0K0K0L0J5k0j5k0j5nJ5J5%nJ5J0%%NnNnNN%%J5NJ0%k0j5nJ0K0K0J0%m0
8144A10l0j5j5j0j5j5%J0NNJ0nk5l0k0%k0nNJ5J0J0NJ5NJ5J5%J0J0K0J0j0m0m0k5j5J0L0L5
8141B5J0nJ0K0J5J0L5K5Nj0l0k5l5k5%J5%J5K0NK0J5j5l5k5k0J0J0J0J0J0J0J0J0j0k0j5j5
8138D0k0j0k0j0J5M0L5K0%j0k0%%nNL0L5K5Nk5m5k5nn%NJ5K5Nk0k0l0j5k5j5NNJ5NJ0NJ0N
8136C5J0K5K0j0l0j5NJ0J5N%J5nl0l0m0l0K0J0K0J5J5J5J5K0k0l0l0j5NK0J5J0%%k0m0l5%
8133f0K0K5J0n%NJ5L0K0K0K0J5j5k0%%J0j0%j5nj5nj0j0j0%K5J0J0N%nL5L0K0j0l0l0j0K0
8130H0K5%k5m0m0l5l0k5%J0L0K0K0J5K5L0J5%%%%k5m0l0k5l0nJ0K0K0%j5nL0K0L0K5J5L0K0
8127A20K0J0j5k5m0l0k0nj5NN%NnJ0Nn%k0k5nj0j5k5%J0J0J5NJ0J5NK0%%J0%k0j0K0J0K5j5
8124C0nJ5%NNNNNnJ0J0%%J0nNn%Nj0j0%L0K0Nj5%NK0K0nk0k5nj5j5j5j0%J5%k5j5j5NK5Nn
8121C5%NN%J5nNNN%J0%%J0%j0%nn%nn%%j0%j0%J0j5nJ0nnJ0j0%NNL0J0J5j5k0j5j5NJ5K0N
8118G5j5l0j5k0j5%j5nJ5L5L0J5J0NK0%k0l0l0j5NNNJ0%J0nNK0%j0l5k5j0NNnN%l0m0k0K0
8115i0J0J0J0J5J0J5J0J5J5%NNNnJ0%NN%NNk0j5NL0%k0j0j5nj0j0j0J0J0J0NL0L0Nk0J5J5
8112I0NK5J0J0J0J5%%%%%%%%nj0j0nk5l0%K0%j0J0j0%%%Nj5j0j5j5J0NJ5%J0NNJ0K0Nl5o0
8109C0n5j0L0L0K5K0L5J5%nn%nnnnJ0j0%%j0J0nnJ0NJ0N%J5NJ0j0nj0nl0k0m0j5NL0J0K0%
8106G0l5j5j0%K0%J5K5L0L5K0j5m5l5k0nNj0J0%Nk5m0k0%j5j0NNNJ0K0L0L0K0%J0j0J5k0l5
8103B0l5j5l0NK5K5J5%%J5K5K5K5K0%j0k0%J5nNN%N%%J0j0l0m5m0l5N%%%%%j0J5J0nj0J0J0
8100a0nj0J5%%J0J0K0%j5%j5j0k0l5l5k0%J0NNJ0J0J0J0j0j0j0j0J5Nj0K0J5j0NJ0Nnj5J0
8097e5L5K5L5L0%j0%n%nk0J0K0%J5J5nK0J0NJ0J5nl0m0j5NK0K0%k0n0l5j0%J0J5J0j0nNJ0
8094B0%J0J0J0J0J0J0J0J0J0nk5j0j5nk0k0%NnJ0NnJ5N%J0J5NK0J0K5L5L5Nk0l0m0m0l0j0
8091C0%NNj0J5J0J0L0K5L0nl0l5l0k0j0K5J5J5J0K0K5J0J0K0J0j0m0k5n%k0k5j5NJ5J0NN%
8089H0%K0L0M0J0%k5m5m5k5J0Nj5j5%j0j0Nj5nnj5%%j0%J0J5nJ0%K0nj5k0k0k0J0K0NJ5K0
8086@L0L5J5K5Nj5k5j0J5J5j0k0j5j5k0%J5%J0J0%NNJ5%J5Nj0k0nj5nj5j5nj0j0k0%%%N%n
8083d0J0nJ5NJ5K0J0j0j0nj0J0n%k5k5k0NJ5K0J5J5K0L5L5K0j0%%%%n%j0NNJ0NJ0%k0j0j0
8080H0j5j5j5j5NNNN%N%N%%NNk0j0nk5l0Nj5j0%K5K5J0%L0K0J0%%%%J0j0%%%%%%%%NNk5k0
8076C5nK5L5nk5k5N%NNNK5J0k0k5nK0M0J0J0Nj5%%%%nn%nj0l0k0j5j5J0%%J0L5K0K0%k0j0
8073G0nnJ0%%%NN%j0J0J0j5%%%%NJ0nk5k0k0J0J5K0K0j5j0NNJ0Nnk0j0j0j5j0nk0k0k5nJ5
8070d5K5J5J5L0K0K0K5J5j0j5nk0l0l0m0k5%K5J5J0NNNNJ5L0K0K0L0J5%j5k5k5j5l0k5k0%
8068a0J5K5J5J0nk0j5n%%k0k0%j0J0%%%%%%J0nJ0L0K5K5Nk0%j0nnNJ5J5Nj0k0j0j5k0nJ5K0
8065B5J5j0%J0%J5J5%k0k0J0L0J0k0%%J0J5%J5Nk0j5%j0j0nj0nj0%j0%j0K0L5J5%nJ5K0J5
8062A15%k5k5nJ0K0J5J5j0m5k5NNJ0j5Nj0%k0N%j0J0J0J0J0J0J0J5J0%%%%%%%%j0%J0k0l5
8059D5k5NK5K0K0j0j0n%NL0K0J0j5j5m5m5l0k0j0NK5L5K0K0M0M0Nk5nj0k0m0l0k0%J0J0NN
8056B0J0NNnn%j0j0%j0%K0M5M5K0k0m0l0k5nK0J0%j0j5j0j5NNNNNN%J0%N%N%NN%%NN%%N%N
8053G0%%nk5l5j5J0Nj0j5j0j0%k0j0%nL5K0%L0J0J5J5nnj0nj5%j0j0NN%NN%nJ5NNJ0J0nJ5
8050F0K5j0nj0j0nk0%j0j0NJ0J0NNJ0J0NK0NJ0J5L0J5%%%k5l5n0j5j5%%J0J5J0J5k0l5k5k5
8047c5%%%n%%%%j0k5j5k0J0J0K0L5M0K0j5j0%K0J0J0Nj5j5Nj0nnnNK0J0J5J5J0J5Nj0l5l0
8044A5j5NK0K5%%%j0NK0J0NK0L5K0k5m5l0nNK5j0nj0nnnj0%%J0J0%J0%NNK0J5nl5l5%J0K0
8041F0%j5nnn%j5NNNNN%J0K0nnJ0j0N%%%%j0j5%j5j5nj0j0J0J0J5J0k0nK0L5%j0j0%%j0%%
8037C0NJ5%J5NJ0NNJ0j0%%n%n%nk5j0j0j0j0j0j0m0j5nK0L0K5L5K0K0M0M0K0k0m5l0l0l5%
8035B0J0L0L0J0k0j5N%%Nn%%%%nj5J0nn%%j0K0J5nl0l0m0k0NK5L0J0K0K0K0K0nnNj5j0J0j0
8031G0%NJ5J5J5J0J0K5Nj5k5k5j5j0%Nj0k5m0m5k5k0j0%M0L5J5L0K5K0Nnm0l5j0J0J0NJ5J5
8029D5%j5%k0%%J5J5NNJ0J0NK0%j5l5k0J5%j0j0%j0%nNNnl0m0K0M0J5k0k0k0%j0n%%K0J0J0
8026b0K0%K0N%nJ5j0l5j0K0J0J5J5K5NK0K0K5Nj0k0nk5l5l5nN%nn%%%j0J0K0%NK5nK0J5%J0
8023I0nJ0nj0J0J5j5k0l0l0l0m0k5J5M5M5M0J0%nNJ5K5j0l5l5j0K0K5K5K5J0J0J5Nj5l0l0
8020H0j0nN%%K0K5nl0k0k0nNj5j5k0j0%K0J5J0J0J5J0J0NN%NJ5j0NNj0j5%k5k0%j0j0%K5J5
8017E0J0J5J5J5J0K5%J5J5j0l0l0nNJ0K0%k0k5k5k0j5j5j5j5nJ5J0%j0j0Nk0nJ5M0M0J5J0
8014H0J0J0%l0l0nnj0j5NL5L5K0J0J0J5j0m5j5j5N%Nj0j5N%K5L0nj0j0l0%J0K0K5Nj0j0j5
8012F5j5j0j5j5j0K0L0L5J5Nj5nnj0J5n%%N%%n%%%j5J0n%%%NN%%NNnnnnJ0j5j5J0nnnnnn%
8008C0nNNNJ0NNJ0%K0K5L0J5j0j0j5j0l5l5l5l5%%j5J0J5J5n%j5j5J0L5K0j0k5%%K5K5NNN
8005F0l5l5k0J5L0L5%k0l0k0j5K5M0M0L0J0j5k0NNNJ0n%%%%nJ0j0nk5j0j5j5j5k5nK0K0K5
8002D0K0M0M5K0j0j0j0j0j5j0j5j5j0nK5J5%J5NJ5J0j5j5j5j5j5j5j5j5J0%J0%J0NNN%nJ0
8000G0nl5j0J0K0J0j5n%nj5j0K0K5Nk5k0nNj0J0J0K0K5J0j0k0k0j0%J0J0%k0k0K0K0J5J5j0
7997F0m0l0l5J5M0K0J0j0%J5K5J0j0nnk0k5j5%J0J0J0J0nk0k0m0m0j5K0N5M5L0K0K0L0J0j5
7994A15l5j5l0k5k0l5j5NNJ0J0J0J0J0NN%J5nNNNNj5j0nj5j5nj0j0nJ0J0%%J0nNK5J0nk0n
7991a5J5%NNNN%NNJ0%k0l0m0j5N%J0J0%J0NNNN%J0nj5j0j5nj0%j5k5k0J5L5L0K0J5N%%%nj5
7988b0k5k5j5J5L0L0J5NN%N%nn%j0%nn%J0J0%NNJ0NJ5L0L0J0J0%%J0NNJ0NNJ0J0Nj5j0j5j5
7985A40nn%K5L5K0J0j5k5k5l5k0k0k5nK0K0%k0k0j0J0K0K0J0j0j5k0%n%%j5NnnNNJ0nj5j0
7982B0NK5L0J0%%k0k0%%J0NnJ5NNNN%k0j0nj0j0k0%J0NJ0NJ0NK5nnK0NNNNJ5n%%%nNL0L0%
7979A90l0n0n0k5nL5K5J0j5j5j5j5j0k0j0k0NN%%j5k0NK0M0K0%%NNl0k5nK0J0%j0nJ0J5J0
7976D0j0k0m0j5K0L5L0%%N%j0J5NnJ0%NN%J0K0nj5j0K0K0K5J5%k0k5nj0k5m5m0k0K0M0L5J5
7973G0%nn%nn%%n%nNj0j5nj0j5j0j0j0j0J0J5J0J5J0J0K0%j0k0k5j5%%nJ0K0L5L5K5J5NNJ5
7970A30J0j0%%l0l5l0l0l0j5NL5M0O0N0J5j0j5J0NJ5J0%l0m0k0J0K0J0j0k0k0%Nj5j0%K5K0
7967A05Nnk5j0j5NJ0j0K0J0%J0NNJ0NNk0l0l0k0k0nJ5K5L5L0K5N%nj5Nnk5nj5k5k5nj0J0J0
7964C0j0l5l0NJ0%%J0L0K5K5L5K0nk5l5j5J0K5J0j0k0j0%j5%J0NK0Nj5k0j5j5NK5J0J5n%N
7961E5j5j0J0nnNJ5K5Nk0%%k0j0j0nj5j5nJ5L0K5J5%NJ0J5J5J0Nk0j5%j0j0j5nJ0K0K0J0N
7959A15%k5l0m5k0NK0%j0j5k5k5k5J0J5K0K5K0K5nj0%j0nnnnNN%NN%NNj0k5j5j0NK5K0J5J0
7956C5NK5%j0nj0j0nnNj5j0NNk0%nnnnnnnNNJ5%%J5NJ0%NJ5nj5k0J0L0L5Nj0J0J0j0l5l5j0
7952a0J0%%J5J5L0J0%%j5Nnnj5NJ5K0nl0k5nJ0L0Nj5nnJ0J5Nj5l5k0M0M0M5L0nm0m0j0J0J5
7949G5n%k0k0j0J0Nn%%J0j0j0k5k5j0NJ5J5J5K5J5K5K5N%N%nnJ0J5M5L0k0l0l5k0l5k0NK5
7947G0J5J0nnNj0%K0nj5l0%K0K0J0j0%N%NJ0%k0%J0NJ0j0l0m5k0j0k5j5NNNNK0K5L0J5%l0
7944D0l0%K0L5L0K5J0j5%%j5J0%j0j0k0k5j0NK0J5NNNk5m5m5k5%J0J0J5J0J5K5NJ0K5nk0j0
7941D0nj0j0%j5k0%K0K0Nj5k5k5J5K5K5J0j5j5j5j5n%j0%K0J5K0J5%NNL0L0K0Nj5%J0%J0j0
7938A20J0Nnj5l5k0k0k5k5k0k0%L0J0J0N%K0K0J5%nm0l0k5J0K5NNNNJ0NK0Nj0NJ0K5L5L0%
7935A50k0m5l5k0N%N%NJ0nnJ5NnnJ5%NNNNNNNj5k0k0j5nj0j0l5nJ0K5L5K5K5J0nN%NNj0J0
7932A10%%j0j5j5j0%%k0k0j0NK5L0K0J0j5m5l5m0j5%J5J5J5J5K0K0j0k0k0%J5K0J5NJ5J0k0
7929F0k0k0k0nnnnl0k0%J0L5Nj0j0NNJ0NJ0J0%J5K0%NJ5J0J5J5J0nn%j0NK5J0J5nl0j5j5j5
7926F5j5j0j5nj5k0nJ0J0J0J0J0J0J0J0Nj0n%j0%J0j5%n%nn%n%NNNJ0NNJ0J0%%K0K0K0k5l5
7923G0l0j0nj0nJ0J0K0%J0NJ5%NNK0j0k5m0l0l0k5%M5N5L5NJ0%j5j5k0j0j0nj5%J0J5NK0%
7920F0NJ5nj5j0k0j5j5m0m0j0%K5L0NNN%J0J0NJ5%k0j0J0L0K0nnj0NNJ0%%J0J0nk5k5k5k0
7917c0k0Nnj0J0J0K0%j0j0L0L0%%K0K0J0J0J5J0n%%j0%%j0Nj0%Nj0nnNnnnj0%%j0j0%K0K0
7914F0N%J5K0j0l0m0j0J5J5%k0j5%%j5nnj0nnj0J0K0J5J5J5J5J0K0J0j0J0n%N%nK5K0%l0k0
7911G0k5nnj0j0j0j0J5J0J0J0%%j0Nj5J0nnJ5J5NJ5%j5j5%%nj0k5m0k0%J5j0j5j5j5J0J0K0
7908f0L5L0J0j5k0%nNK0J0j5n%J0j0nN%K0K0%J0K0J0J0nj5j5nJ0J0K0%nN%j0J0j0nN%%J5j0
7905G5j5j5k5j0J5J5K0J0j5N%j0j5j5j0j0NNJ0NNK0K5%k0j5k5k0N%%NN%j0J5J5NJ0J0%k0j5
7902B0nK0K0%k5NJ5%J0j0j0nj0NJ5J5J0NK0K5%nk5k5j0NnN%%%%%J0NNNj5j0nk0k0k0%K5J5
7899C5j0j5j0%%N%N%%%%NnNJ0j0nJ0j0j0%j5j0%j5nJ5nNJ0K5K5K0K5L0K0Nk0l0l0m0l0j0K0
7896a0J0%%J0NN%j0%nnnnnNJ0%J0NNNNj0k5l0nJ0J5J5J0nj0nj0l0j0n%%j5m0l0%M0N5M5K0
7893A0NJ5J0J5J5K0NNj5j5%nj0Nj5j0N%nNj0%%j5j0j5j0j5j0k0%J5L0M5M0L0%l0l0j5j0%J5
7890B5%j5k0%J0%k0l0j0J5K5J0%j0j0nnnn%j0%J5L5M0J0Nj0Nnj0J0J5J0nk5j0%J0J0j0j0%
7887B0J0Nnj0Nn%Nn%%nN%%nNnn%nn%j0NnnNj0n%n%%%%%j0J0%nNJ5NJ0%J5J5%nnj0%%j0k0J0
7883a0%nJ0n%NNnnj5j5%J0L0J5K0K5J0j0k0l0l0l0l0%J0NNnJ0J5j0NN%N%NK0nk5j0J5L5L0
7880C0Nj5nNL0K0J0Nj5j5k5l5k5%J0%NN%%j5j0nJ0M0L5J0j5nj5j0J5L0J5K5%j5nnk0J0%j0
7877E0j0%K5L5K5J5nNNNj5l5j0nj5%j0%Nnj0Nn%Nj0nNj0%J5k0%Nn%%%%%%%J0j0k0j0NK5J0
7874D0J0Nj5J0J0J0J0nJ5J5%nK0NNj0k0k0j5j0k0k0nk0NNK0K0K0%k0k0j0%J0%%j0k5%J5J0
7871A0%NNJ0Nnnn%nn%nn%nn%nn%n%n%%n%nJ5J5%K5J0J0K0Nk0j5k0j5K0L0M0J5N%%%j5k5l0
7867C0nNJ0K0Nj0nj0j0%%N%%N%%%nn%j5k5NK0J5nnJ5NJ0nJ0nm0k0k0J0J5J0J0J0J0%J5%k5
7864B5j5%nJ5%NNNJ5nj5j0j5j5nj5k5%K5L0L0L0J0K0j0k5k5k0n%NK5J5J5Nk0j0nJ5J0K0%%
7861H0nn%j0nl5m0j5J5nn%K0M0L5K5j0j0j0l0l0l0NL0L0L0L5%%j0J0J0J5J5J5j0k5k0j5k0
7859F5j5k0k0%%%%K0K5J0k5m0k5nK0K5K5J0%j5j5j0k0nnj0nK5L0M0N0K5J0j5m0n0m5l0nJ0
7856c0NJ0J0J5J0J0J5n%Nj0n%%%nn%%%%j5J0NNNJ0NJ0nJ5%k0nj0nj0nj0J0NNJ0NNJ0NNJ0%
7852G0J5J0n%J0L0K0nl0l5%L0J5Nj0%%j0J0%%NnNNj0J0j0NJ5N%j5k0j0J5J5J5%J0NNj5l0m0
7849H0k5nk0j5J0K0K0J0J0J5NJ0%k0j0nj5k5j0k0k0j0%L0J5Nk0%J5J5nn%J0K5K5%j5j5%k0
7847D0l5l5j5NL0K5N%k0k0nNNJ0%Nj0j5NJ5J5J0J5J0%NJ0%J0%J0j0nNk0j0j5NNj0j5nL5M0
7844H0Nj5k0k5k5l0j5nL5K0J0j0l5k5j5NJ5J0J0J0L0K0J0J0j0%N%Nj0J0j0NJ0n%%N%%N%%j0
7841E0j0j0j0j0j0k0%nj5j5Nnj5nnNNJ0J0NJ5nJ5L0K5L5K0j0k5k5j0%nj5J0J0K0J5J5J0NN
7838I0NJ0%J5%J0J0J0NNJ0NN%j5m0m0k5nJ0%k0l5l5j5J0K5J5K0%k0j5nJ0J0J0J0%%%%J5J5
7835F0j0nk0k0NK0L0J0k0k5k0J5L0K5NJ0J5nj0j0k5nj0k0j0j5J5J5K5J0j0K0J0L0Nj5l0l5
7832C5j0k0k5%nn%j0J0j0%Nn%J0K5L5K0%j0j0j0nJ5%j0j0NnnJ5J5L0J5j0j0%%k0k0k0N%k0
7829a5k5j5NK0K0K5L0K0J0nnN%%%%%%%%%%N%j0j5K0K0J5nj0J5N%%NJ5j0J0%j0j5j5j5j5j0
7826E0j5j5J5M5L0K5nl0k5nj0k0j0j5j5j0j0j5n%%n%n%%K0K5K0K5%%NNNK5L0Nj5j0k0j0%J5
7823G5K0nj0nj5j0%%%%K0J5K0J5Nj5%nj5Nnj0J0J0J5J0J0NK5%n%nnnnNj5j0nj0nj0j0j0nj0
7820E5j0nj0j0j0nj0nj0j0j0%j0j0%k0nJ5K0K0j0j0J5K5J0J5J5J0nk0l5j0NNj0j5%L5L5J5
7817D0%NN%nJ5K0K5J5%k0nNJ0K0L0L5J5j5l5l5k5j0nnnnnn%n%j0j0%Nk0%nNNnJ0nJ0N%Nnj0
7814C0Nn%%j0NJ0J0%J0N%J0%j5%j0%j0n%j0%J0K0K5L0j0k5k0j0j0j5nJ0J5K5K5nl0j0%j0N
7811C5nJ5K5J0K5J5K0J0K0J5j5k0m0k0l5nJ0nn%j0J0j0j0NJ0J0NJ0J0J5%J5%j0nnnnnnj0J0
7808G0Nj0nNNnnJ0J0nN%J0%j0Nj5N%j0Nj0j5j5l0j0K0J0K0J0nn%n%nj0%J5J5%K0K0%K0N%j5
7805A00k0N%j5k0NNJ0J0NNk0l5k5l0k0%M0N0L0K5%j5k5k5k0NJ5J0%Nj0Nnj5J0%j0%j0%nj5
7802@Nnj0%nnnnnnnJ0J5J5J5%K0%K0J0K0j5l0nJ0%nN%%%NnnNj0n%j5j0nj0nNNJ0%%J0J0%n
7798A5Nj0%%j0%%NJ5NJ5K0NK5%k5l0%K0j0j5k0n%J0%J0J0NJ0J0k0j0K0L0J0nN%nj5nj5j0j0
7795C0nj5k0nnk0j0j0k0nK5L0L5K0J0J0%J0nl0k0j0J0K0J5J0nj5j5nnk0j0j0j0Nnnn%j0%J5
7792e5J0J5J5NK0J0J5Nj0%%%n%nJ0J0nJ5NNNNJ0J0NNj0l0l0j0j0J5K5N5N0K0k5l0l0l0l0l5
7789e%N%%l0k0nL0K0K0L5J0J0j0k0J0nnJ0j5j5k0%M0L5%j5k0k0k0k0k0J5L5K0K0%k0k0NJ0
7786B5J5j5l5k0J0L0L0J5%nK0NNk0m0j0nnj0NNNN%Nj0J5L0J5nk0k5nJ0L0M5K5j5l5%L0J0J0
7783A20%n%n%nj5%J0k0m5m5k0J0L0N%%K0J5J0J0J0Nk0l5l0k0j0J0L0L0J0%j5j5j5j0%J5K0
7781C0K0K0K5K0K5K5J5%k5j5j0j5j5j5j5%%nn%j0j0%K0J0k0k0k0%%J0K0L0J0%nK0L5J0j0k5
7778A05k5j0j0NNj0j5k0l5m0k0K0M0K5n%K0J5nnJ5J5K5K5Nk0k0j0Nnk0k5n%%%M0K5Nj0j0J0
7775H0n%n%%%%%j0NNnj5nnj5j5%j0j0N%J0%j0J5J0nnj0j0nnj0%j0j0%J5L5N%NNK0J5j0k0%
7772B0J0J0%k0J0J5K5L5J5%j0j0NJ0K0j0NJ0j0%j5j0nk0%k0nNj0%%nN%nNJ0J0%J5NNJ0k0k5
7769F0j0%J5j0k5l0%J0NN%NJ5nj5j0J0K0J0k0m0k0K5M5N0K5Nk0j0n%N%J0%%%Nnl0j0j5nJ0
7766E0K5K0J5Nj5l0k0n%J0K0K5M0J0k0l5l5k5n%J0K5L0K0J0k0k0%J5K0J0j0J0%%J0L0K0j0
7763A80m0n5n5l0j5nK0J0%J0J0K0J5J5K0k0j0k0j0nJ5NNj0j5j5j0%n%n%%%%k0k0l0j0J0L0
7760d0L5J5K0K5J5K0%%N%%K0NJ0k0l0k5k0n%%%n%n%J5J5J0J5K5NJ5J0%j5nj0l0k5l5k0K0L5
7757D5L0K0Nj0%nl0l5k0nK5Nj5k0nn%K0J0J0%k0%j0J0K0Nn%%N%nJ0%%nJ0NK0J5J5%%J0L0K0
7754A50%k0m0nN%j0k5j5%K0J0j0k5j0%j0k5m0nK0M5M0K0L0J0%j5j5nk0j5j5j5j5k5%J5J5n
7751ej5J0NNn%%n%n%Nj0NnJ0K0K0K0NK5J5J5J0j0nN%%J0nk5k5NJ0nj5k0%%NNNJ5nnK0NN%J0
7748A00nk5l5l0k0j5%L0K0%j5j5NK5L0%j0k0j5j5j5j0Nk0k5k5%J5J5J0M0L0O0M0K5nk0J0%
7745A20k0j0nj0j5J0J0j0j0l0j0J0J5Nk0J0J0K5Nj0%j0j0j5j0j0j0k5%NNK0%j0J0K5NnnJ0
7742D0L0NN%NJ5j0k0j5j5%K5K5nk5l0l0%K5K5%nnnj0Nj5j5J0K0L0K5K5Nl0m5m5j5J0nnnnn
7739c5nJ0J5K5NJ0K0J5J5nnnnn%k0J0%J0j0j5j5k0j0L0J0nj0k5J0j0NNl0j0%K0Nj5j5NJ5N
7736c0%K0K0%%K0%k0k0NK5K0K0K5J0j5j0NK5J0j0j5l0j0J5L0K0nj0j5%%%%%%j5J0%j0NnnN
7733F5J0j0k5%J5J5L0J0nk5k5k5k0%J0L0L0J5%%n%J0J0J0k0l0j0K0L0J5Nnj5nnNj0n%%nj5
7731G0j0%J5K5J0j0k5j0nJ0J0j0j5NNK0NJ0K0K0NK0J0k0k0j5k5j5k0l0j0J0j0%J0NNnNJ5j5
7728D0j0J0j5NNj0NJ0NJ5%J0J0Nnj0Nj5nn%j0k0j5k0k0%%J5j0j5j0k5%K0M0M0K0j5l0k5k0
7725e0NJ5J0J0K0L0L5J5nnj0nn%j0%M0L0j5m5m5k5j0N%J5N0N0%l0l0%NN%J5J0K0K5J0nn%n
7722A15Nj5j5N%j5j0%%nn%L0M5J5j5l0l5j0j5NJ0NNj0j0j0j0J0J5%J5K0NJ5J5nj0Nj5j0nj5
7719G0%J0NJ0NJ0j0m0m0%L0K0NNJ0J5Nj5l5l0j5nnn%N%J5L0L0J5j5j5n%J5K0NNJ5%J0J0J0
7716A50%m0o0o0m0j0j0%j0K0K5K5K0K0K0K0K0M0L5J0j5j0l0j5NJ0J0Nj5j0j5nk0k0j0J0K0
7713G0J0Nnk0%j5nK0J5Nnj5k5nNK0J5%j0j0k0j0J0K0%nn%n%j0%J0j5j0J0J0%j0K0J0%J0N%
7710F5J0N%j0k0k0j0j0k5k5j0J0K0K0J0%%Nn%N%%NnN%j0J0Nnj0nj5%K0K5K5K0K0nJ5%%j0%
7707A00K0K0j0n5n0k5j0j5k0k5%L0L0M0J5Nj0k0J0L0Nj0%NK0k0m0j5NJ5K0%k5k0k0%nNL0K0
7704C0J0J0j5j5J0J5L5L0j0l5k5NK5K5N%%%%%%%%%%k0k0k0j0J0M0L5J5J5K0K5Nnk5k0j0j5
7702A20k0j5j5NNNN%%NNk0k0j0k0j0J5N%NN%NN%%NnJ0%%%nn%Nj5%%nnNnk0%J0%j0k0J0K5K0
7698E5nj5%NK0Nj5j0%%K0J0nj5j0nJ5%k0j5J0J5J5J0J5J0k0NNNN%%J5nk0k0k0k0%n%%J0J0
7695C5K0%j0l0l5nNNJ0J0nK0NNJ0J0NNJ0J0NNnj0j0j0nj0k0%j0j0j5j0%k0k0%J0J5J0J0K0
7692@NJ5J0J0%J0NNJ0nJ5J5n%J5N%J5nj0j0%k0j0j0j0j5%%n%%%%n%k5nnk0%j0nk0%J5L0%%
7689b0J5nNN%J0N%NJ0j0J5N%%J0N%%%%n%%%%nJ5J0%nn%K0K0Nnl0%J0nN%j5j5N%K5L0K5K5n
7685A55l0j5j0nnnnnnn%j0Nj0j5%J5K5K5Nn%J0NJ0J0%J5J0%j0j0j0j0j0j0j0j0%%%%%%%%n
7682G5n%nj5NNj5j5j0k5nK0J5J5K0J5nJ0Nj5l5l0k0nJ0%Nj5k0j5j5K0J5NK0J0m0l0NK0K5L5
7679A5K0j0k5k0j0%J0K0L0K5K5NNJ5J5%k5l5k0j0j0k0j5j5l0nK0M0L5K0Nj5k0nK5M0K0j0%
7676I0J0K5J5J5J0j5j0k5n%J0j0j0l0m0k0j5nnK0L5K0L0L0J5%j5j0j0j0j0%j0%j0nj5%%%j0
7674C0k5%N%k0k0%J5K5%%J0%J0K0L5K5%j5NK0K0K0J0nk5k0j5j0j5j5nn%Nj5k5j0j0j0j0j5
7671c5nnj5j0%J0K0M0N5N5M0Nk5n0m0l5l5k0j5n%J0K5K0J0Nj0K0J0%j0j5NJ0J0J5NJ0K0%K0
7668I0J0J0%%j0j0J0Nnk0j0j0j0j5j5j0j0k0J0j0j0J0%nn%N%%K0L5J0j0nn%%k0j5%nj0%NN
7665b0%j0n%K0J0Nj5j5j0j0nK0J0j0j5%%j0%%J0K0K0J0K0J0J5K0n%NnNj0nNNL0%j0j0J0K0
7662A00J0%j0%%k0j0%J0Nj5%nn%%nNj0n%Nj0j0J0j0nnj0Nj5k0NK5K5Nl0k0k5K5N0J5nj5j5
7659B0k0k0NL0n%%%NN%NJ0J0J5J0K0M0L0K5J0j5%nk5m5l0l5l0j5NK5K0K5K0K0L5J5k0j5k5
7656A00k5j5%J5J5J0K0j0nnnnj0k5k5k5J0K5L0M0K0j0nj5k0k5j0j5j0NNK0K0j0k5l5l0nJ5
7653b0NNk5m5j0J0L0M0K0K5N%%n%nj0Nnnj0j0k0%J0J0k5l0j0%J5J5%%nNK5J5K5K5NL5L0Nj5
7650A10l5m5j0J5J5K0J5nk0j5j5nj5k0j0J0J0J0NNJ5J5Nnj0NK0J0l0n5l5%K0J0J0K0L5L0K0
7648A00%l0j5j0K0L5M0K0%j0j0%%j5%nl0nj5j5nJ0NNJ0K0J0J5j0k5k5nNJ5J0J0%j0j0%j0n
7645F5J0J5J5nk5l5j0J0K0J5J5nNJ0%nn%J0j5%%%n%%j0J0nnnnj0%k0Nnj0%K0J0J0%K0J0Nj0
7642H5j0j0j0j0j0k0%%n%%%%%%%%%%n%%%J5J5K5%%l0j5j5K5K5L0K0Nj5nnn%J0j5j0j0nJ5L0
7638I0J5Nk0j5k0j5k0k0nJ5K0J0nnJ0K0J5J5K0J0%l0l0j0j5NJ0NNj0j5k5%J5J5%k0nK0NJ0
7636E0J0J0NJ0K0nnj0j0j0j0j0nj0n%J5K0j0j5J0K5J5k0m0l0j5j5k5nJ5L0L0K0j0nj5nJ0J0
7633A5nK0J0NJ0J0%J5J0J0%J5NJ0k0l0k5k0j5NJ0J5L0J5nj5j5NJ0J5K0%j5m5l0j5NJ0%J0J5
7630D5K5M0K0J0j0J0J0nk0k5m0k0nK5L5J5Nnj0j0j0NN%J0j0J0J5j0j5l0l5j5J0%J0J0%n%%
7627C5J5M5M5J5j5j0k0j0k0j0j0j5k5nJ5J5J5J0%j5j0J0K5L0K0Nj5k5m5m0k0%%%%%J0nj5J5
7625eJ0j5%J0%J0K0%NJ5J0J0K0L5L5K0%j0%nl5l0m0k5k5nnk0%K0J5NJ0J0J0J0%%%NN%%%NJ0
7621H5NNJ5%NN%j0j0%nj5Nj5k0nnk5J5K5L0Nj5j5k5j0nNJ0nj5nj5nj0j0j0nJ0K5L0J0nj5k5
7618a5%K5L5L5K5nk0k0nnK0NNK0%%J5N%J0%nJ5J0nJ0nNNJ0%k0l5o5o0l0j0K0L0L0K5NJ0NJ0
7615H5NJ0NJ0nnn%j0%j5NNJ5K0%%K0K0%%j5nj0nnj5nJ0j5Nnk0k0l5j0NNK0nj5l0m0nNJ0K0
7612b0%J5J0J5J0%k0k5%K5L0Nj5l0j5j0K0K0J5K0K0K5K5K0K0j0l0l5n%K0L0%j0J0Nj5l0l0
7609F0nK5M0K0j0j5nj0nnJ5Nj0l0l0j0%K0NNj0k0j0%K5M5M0K0%nj0l0l0j0%J5J0J0J0NJ0J0
7607A35NJ0K0%k0k0k0J0J0J0k5m5k5j5%%nnk0k0j0K0K0K0J0J5J0J0nnnj0nnnnj0J0%n%nN%
7604B5j0J5%%N%N%N%J0%j0J5J0j0NNJ0Nj5nK0%J5%j5l0j5j5NNj0nj0nj0nj0j0L0L0K0k0l0
7601@m0k0j0%J0K5M5M5L0J5%j5j0N%Nk0j5%NNnk0l0j0NK0J0%NJ0j5j0j0j0J5K5K5J5J0Nj5
7598H0l5j5K0J5j0j5k0K0J0%%nn%%%%%%n%%%%nJ0J0NJ0NJ0J0NJ5J5J0J5nl0k5j0%J0NN%J0
7594A10%Nn%%%l0j5nK5L5K5J5J0%j5j5%nk5k0nJ0nj5l5j0J0J0J5K0N%j0nnnnnnj0%nK0J5%
7591G0K0NJ0J0%N%%%%%%%J0j5m5m5m5J0L0K0NJ0K0L5M0K5k0n0l0j0%nJ5L5K0%NN%%J0J0nn
7588A50%nnnn%j0k0k5k5k0%J5J5%nN%j0j5k5k0k0J0L0K5J5J0j0nNJ0J0J0J0j0j0j0j5J5K0
7585H0J0j5l0l0J0J0j0j0J0J0N%%%K5K0J5K5nk0j5j0%N%%N%N%%%%%%%%%nl0j5J5K5%k5k5k5
7582E%K5K0K0NNj5j5j0j0j5k5j0J0L0L0L0L0nk5l0%K0Nk0n%%J0Nk5j0k0J0M0K0K0%l0k0%L0
7579H0L0N%J5nnj5j0j0j5nj5j0J0NJ5%%nNK0K5J5j0l0l0%J5K0nk0j5j0j0j0j5j0J5J0NK0N
7577E5J5J0J0nnJ0k0%%j5NNj5nNNK5K0Nk5n5n5k0j0J0J0%nn%%j5NK0M0L5L0L5L0%k0j0j0n
7574H5n%K0L0J0nk0j5%%j5j5%j0j5n%nnJ0K0J5J5NNK0%k0l0j5k5m0k0j0J0L5K5J0J0nj5%K0
7571E0J5%%j5k0k0j0NNJ0J5L5M5M5K0Nn%Nn%%%%j0k5k5j0%J0J0%J0NNNnl0j5j5j0k0l0%nn
7568B0J0nN%N%j5k0J0K0%j0%nNL0J5N%l0k0j0NK0J5J0J0J5K5%%%J5nj0J5%%k0k5l0j0J0NJ0
7564F5J0N%nk5m0k0J0J0J5nj5K0%N%NJ0NK0%%%NK5J0nj5m0k0l0%J5K5L0K5K5J0j5n%%%%%%
7561A10%%%%j5nj0%j5nnNNNNN%J0%J0J0J0N%J5J0Nn%j5NNj5%nj5j5j5k0j0j5j5j0j5j5J0L0
7558B0M0J5nk0k5nK0M0L0J5j0j0k5l0k0J0J0L0J0nj0n%J5K5J0j5j5j0j0NK5L0J0j0j5l5%%
7555H0n%k0k0%%%N%%NJ0nn%nnJ5J5K5J0J0K0J0J5nj0k0l0m0k0%%J5L5L5J5%j5k5l0j5j5NK5
7552F0L0L5nk0k5k5nnj0j0J5J0K5K0K0K0nk5j0j5j5j0j5j5j0J0J0nN%%NN%j0J5L5K0%l0k5
7550D5l0j0J5K0%k0%L5L5K0j0j0j0j0j0j0nnj0nnnnj5j0j5j0K0K0K0K5NnJ5j0J0%nJ0Nj0%
7547F0nn%%n%%j5J0%j0%%%J0%J0%NNNj0Nj0%%j0%%k5N%k0nnj0%%L0K0J0K0K0J5K0nj0j0%j0
7543H0nj5%%j0%nn%Nnk0%K0K0J0k0m0l5l5%K0L0K0%j0%J0L0K0J5J5nk5l0j5J5%j0j5k5%K0
7540@j0l0k0j0J5K0NK5J5j0%J0N%J5j0j0j5j5j5nk0k0nK5K0K5K5K0K5K5K0j0l0k0k0nNNj0
7538A5nk0k0%J0K5K5J0%%nn%nNj0J0j0j0J0Nn%%%nj0NL0J0j5j5j0NNj0j0J0J0nm5nL0M5M0
7535H0J0j5j0j5Nnj0Nj5j5NnNNnnJ5j0J0K0K5K5K0J0k5nnnK0J0%%J0J5%n%j5Nj0nnnJ5J0J0
7531A40J5J0J5J0J0j0j0j0j5j0j0j5j0j0k0j0k0j0j5k5%L0M5M0L5%j5nj0NNNnk0l5l5k0k0
7529@%j5nJ0M0M0J0k0j0J5K5%NJ5j0j5%L5K5Nj0k5m5l5j5J0J0L5nl5k0nnnnnj0j0%%J5K0%
7526ENK0J5N%J0%NJ0nJ0%%nn%j5l5k0k0J0K0K0Nnk5k5nNK5K5Nn%k0NL5M0J0j0nJ0N%j5j5j0
7523F0j5J5K0NK5L5Nj0l0j5k0n5o0k0K0L0L0J0J0J0J0J5%%J5j0K0J0nj0j5j5j5NNj5l5k5n
7520b0J0K5j0%j0NNK5L0J0K0K0K0K0j0j0j0j0j0j0j0j0k0nnk0j0j0k0nK0K5K5j0k5k5%L5M0
7517F0M0K5J5Nk5l0NJ5%k0m0k0j5nJ0J0K0K0J0%k5j5j0j0j5k0nJ5K5K5J5%j0k0J0J5L0K5K0
7515A30nk0j5j0k0j0j5j5NN%NN%J0%nNNj0J0n%%j5j5j0j0%J0%J0K0J0K0J0j0k5j5k0nNnNM0
7512E0M5J5j5k5l0j0%J0J0J0J0J0nnJ0%nN%j0NNj0%n%n%j0j5N%k0%nj5%%j5n%k0NN%J0%%J0
7508a0J0%%J0%J0j0J5N%J5NnJ5NNJ0%J0%nJ0nN%Nj0j0%j5nj0j0%%K5K5Nj0Nj0nj5l0k0k0%
7505a0K0NJ5Nj5%%NK5J0J0K5J0j5k0nNJ0j0nnj0j0j0n%j0j5nK5K0L0J5K5K0Nj0j5l0l5k5n
7502A5J0J5L0K0K5J0%J0%n%nnJ0K0J0K0%k0j0j0k0nnj5nJ0Nnj0k0k5nj0%j0%%L0J5J5J5M5
7499A40M5J0nNNnj0%NK0J0nk5l5j5j5nJ0j0j0k0%%j5j5J0j0nnj0J0%J5%NNJ5nNj0k0J0%K0
7496I0K0%j0k0j5j5k0j5NL0J0Nj0j0N%NNnj5j0%J0J0J0J0Nj0n%Nj5%%nNN%N%nJ0J5K0J5J5
7493A30Nj0j5NK5j0k0k0j5%%j5j0j5j5j0j5j5k0%J5L5L0K0J0NNJ0j0l0j5k0k5j0l0j5nj0j5
7491i5nj0nj0j0N%j0J5K5M0K0M0L5J5%j0%Nj0k0j5%%j5nnnj0j5nj5nJ5K5L0J5J5n%J0N%J0
7488D0%j0k0j5j5NN%NJ5J0%j5l5l0K0M0L5J5j0j5%nk0NJ5NK5%J0K0K0%Nj5%%j0%nnj0j0nn
7485D0%K0J0J0%l0l0%nNNNNK5J5J5j0%j0%j0j5k0%nJ5J5%j5N%j5nJ0J5J5L0Nj5l0l5k5k5l5
7482g0j0NL5M0J5L0J5nj5j5j5k0N%J0n%K0NNL0K5L5K0j0k5k5j0k0k0k0k0%J0J0NnJ5NNJ5J0
7479F0K0J0j0k5l0n%J0%J0NNJ0NJ0K5K5J0j5m0l0k0J0L0J0K0Nnj0Nnk0nj5%j5j5nNJ0NNJ0
7476E0NNJ0NJ5K0Nnj0%j0j5J5J0j5%N%%nnJ0K0L5J5j0j5n%k5k5j0k0%k5NK0K0Nj0l0k5j0N
7473ENJ0J0J0J0%J5K0M0L5K0J0j0j5k5m0k0J0Nnk5j5j0j0nnj0j0nj0j0L5K0%j5j0nNj5%K5
7470A5K0L5K0j0k0m0k0k0k0k5J0L5K0K0J0J5J5J0l0k5j5K0N0K5nj0j0j0j5j5NJ5J5nj5l0k5
7467a0k0%nj5NNj0j0J0nNN%J0nj0J5K0K0Nk0k0J5K5J0k0k0j5NK0J5L5Nj5k0j0k5j5NL5J5J0
7465B5j0n%j5k5l0nK5O0N0L5J5J0J5NJ0n%Nj0l0k0j0k0%%k0k0%nj0%K0K0Nj0L0J5Nj0j0nj0
7462F5j0nj0j0J0NNJ0L0K0%j5nj0j0j0j5j0j5j0J0NNJ0%j0%L0L0K0nk5l0l5m5l0j0%%j0J0
7459g0K5J0J5J0%j0j5j0J0L0K5J5j5j0J0j0j5nJ5L0Nj0k0%J0%Nnj0j5nj0j0j0j0N%J0n%J0
7456c0j0K0L0M0L5L0J5nN%%%%%%nj0NJ0J0k0l0k0nJ0%k0nnJ0Nj5j5%nm0k5j5NJ5J5%J5NNJ0
7453A5%J0J5%NNnJ5%NnJ0J5nNNJ0NNNn%nnJ0j5%nJ0NNNNNN%j0m5m0j5j0j0%K0K0K0%k0k0%
7450B0J0L0K0%j0l0%%j0J0L0L0%%j5K0K0K0K5j0j5j0k0k5k0k0k0k0k0k0J5J5J5J5J5J5L5L5
7447A30J0k0l0l5k5%j5j5l0l5j5J5K5K5K5K5L0L0K5L0Nj5j5Nnnnnj0Nnnn%nnj0j0j0j0J0J0
7444F0J0J0K0%J5J0j0j0l0k5l0k0NJ0K0K5K0K0%%%nj0NNj0nJ0%%%%%%j5j0j5j0j0J0nl5j0
7441a0%K5M5L0K5Nj5nJ0%N%%n%%%j5N%j5Nj0%%j0Nj0%Nj0j0nj5%J0J0J0J0K0L0M0J0j0k5k5
7438A10j5n%n%n%%nj5NNj0k5j0nNK0Nj0l0j0J0Nj0j0j5k5nj0k0j0j5NJ0K5K5M0L0K0j0j0%
7435C0K0L0%J0%J0%NN%NN%Nn%%nJ0j0j5J5J0J0NK0L0K5J5j5k0n%Nj0j0j0j0Nj0j0J0%j0%%
7432A40k0k0j0k5j5k0k0j0j0J0Nn%Nj0J0NnN%%%%%K0%%K0J0J0%J5J0j0N%%%%%nn%j0j5NNj5
7429E0l0j0%K0n%J5K0J5J5j0j0j5j5m0l0%K0K5%%j5j5%L0M0J5j0k0k0%nNJ5K0Nnnj5N%K0J5
7426G5Nj0nnj0%%%%%%%%J0J0J0J0j0l5k5j5j5NJ0j5k0j5J5J5%NK0K0K0K5N%J0J0j0j0j5j0
7423E5NJ0NN%NJ5nj5K0L5K5J0j0j5k0l5m0j5j5j0k0j0j5k5nK0K0J5K5J5K0L5N%Nj0N%nNj0
7420H0j0j0j5j0j5j0j5j5NNNN%NnJ0J0nk5l0nK5L5K0J0J0nj5N%NN%N%N%NN%J0J0%k0k0j5N
7417D0K5K5%%j0J0J0NJ0j5j5j5j5N%j0m0m0%NJ0J0J0J5J0%J0L0M0J5k0l0n5k5NJ0J0j0%j0
7414@%%NN%N%J5j0%%%%n%%n%K0J5nj0j0J5K0K5J0j5j5j0j0J5J5%%j5k0nnnnnj0nnnnj0nn%
7411d0j5NnnNj5K0K0K0K0K0K0L0Nk5k0l0k5NJ0%J0K0K0J5j5k0k5j5K5L5K5J0J5K5J0k0l0j5
7408G0%%J5nj0%nj0J5n%J0n%%%%%%J0%j0J0nk5k0j0N%j5m0k0j0%K0J0J0j0l0j5%NJ5L0K0J5
7405A0%nk5k5nNK0J5J5NJ5K0NJ0J0J0J5NNK5j0k0k5m0j5J0J0K0%%L0NJ5NK0K5Nl0k5m5k0N
7402E0J0J0J0j0j0nj5%K0J5%%j5k0%J5NK0J0%K5J5NJ5NNJ5NJ0%J0K5J0%k5l5l5m0m0l0j5N
7399B0J0J0NJ0NK0K0j0m0l0k0k0%%J0NNJ5N%J0J0j5j0NnnnnJ0J0K0J0NJ5K0NJ5NJ0J0Nk5k5
7396I0l0m0k0nNK0J5J0K0K0K5L0J0nj5j5nNJ5J0k0m0k5j0%Nj0k0k5n%J5K5J5K0J5j0nNJ5K5
7393A10NNj5l5j0Nnn%J5K0%j5nK0K0J0%j5k0j5j0%J0j0j0%K0Nn%%j0j0nj0%Nj0k0l0l0J0%
7390d0L0L0J0J0%nj5J0J0J5nl0k0k0j5j5J0M0K5K5NNnJ5%NN%%k0k5%%nnl0j5%K0K0K5N%%j0
7387D0J5K0K5K0%j0l0l0k5j0nK0K0K0j0j5j5j0j0j0J5N%j0j0j0j0%J5NJ0J5J5K0J0J0K0J0
7385A10K0%%%Nk0m0m5j5K5L0M5K0j5j0j5j5%K0NNNNK0%j0j0j0j0j0j0j0j0J0J0J5J5nnK0J5
7382A35L0nk5k5k0j0J5nj5l5j5Nnnk5k5%K0K5K5j0nK5L0J5k5k0k0j0j0k5%K0J5K0K0%k0k5
7379A5nK0K0J5K0K0K0j5k0j5j0j0j5J0NNNJ5J0J5J5j0nnj0nnnnnnk0NJ5j0%J0J5j0NN%%%n
7376G0Nk0m5m5l5nJ5K0%NJ5L0K0K0K0K0%N%%Nj0j0Nn%nnk0k0j0J0L0L0Nk0l5m5k0J5L5L5J0
7373G0j0%%j0k5k5%K5K5J0nnJ0K0%l0k5j5k0J0L0M5K5j5m5m0k5nJ0M0M5K0nk0j0j0J0j0j5
7371B5nk0J0J0NJ0NJ0NNJ0J0NNJ0J0%J0J0k0j0Nj0%j5%J0j0Nn%%%%j0k0j5j5k0j0l0%J0J5
7368a5K0J0J5K0J5J5%%%N%N%%j0j5%k0j0nj5j0J0J5J0J0J0J0J5NJ0K0K0Nj0k5k0k0%nn%j5
7365D5NnnJ0K5K5J0%%J0nl0j5j0K0L0L0K5Nk0j5j5j5%N%%nnj0j0nnj0j0%%%%j0J0j0%J5NK0
7361H0NJ0J5%K0%j0j0%Nj0j5J0j0j0nnJ0%nj5l0j0NJ5J5j0j5j0k0%J0J0K0Nnj0j0J0K0J0J5
7359G5N%J0K5J5K0K0J0j5k0k5J5J0j5l0j5N%j0k0J0j0j0NNnj5l0j5K0K5K5J0j5j5j0nnK0K5
7356G0Nj5j5nJ0NnNn%NJ0J0J0J0K0%J5J0j0nnnnJ5nk5m0l5j0%NN%J0K0K0N%J0J0nl0k0J0J5
7353F5J0J0J5Nj5k0%J0K5K5J0nk5k0k5k5k0%J5%J0J5J0NJ5nj5j5nJ0J0%k0k0j0NK0K0J0nk5
7350D5NJ0%J0nn%%j0%Nj0n%nnNj0j0NJ0J0L0%j0nnj0nk0k5%K0J0%L0L0J0j5l5j5%NJ5NJ0K0
7347H0%k0m5m5j5NM0M0J0j0%nj5j0k0l0nJ5L5L0K5K0J5J0nm0j5nJ0J0j0%%%%%Nnj0nnj0%j0
7344A0%j0j0J5J5K0K0%k0k0j0%J0%%%k5nL0K5L0L5J0j0l0k5nj0k5k0J5K0L0L0M0L0%k5l5k5
7341G5l0k5j0k0k0K0M0L0K0nk5k0j0k5nl0j0J0J0J5J0J0J0J5NNj0%nn%j0%K0K0J5K0J5K0J5
7338A35J5K0nj5j0m0k0nK5L5Nk0k5k0k5k0Nj0k5k0j0j0NK5L5L0J0nj5k0k5l0j5J0K5J0K0J5
7336C5J5K0J5N%j0J0Nn%Nj5j0NJ0L0Nj5j5l5k0j0j0J5k0l5k5j5J0J5k0%%j0J0J0K5K0K0J5
7333C0K0K5J5j0l0k5j5J0J5J5J0NN%NN%%%J5J5j5m5k5nJ0%j0J0%nN%j0J0J0%J0NNJ0NNk0n
7330E5Nk5l0l0nJ5J5%%J5K5J0j5k5l0J0M5O0J5j0k5l5l0nk0j0NM5L0K0N%J0%%NNNJ0L0L0J0
7327A85j5j0j0j0k0k5j5k0j5J5J5j5m5l5j0%NJ5%J0J0J0J0J0%j0k0Nnj0K5M5J5NJ0J0Nj5j0
7324I0%j0nnj0%%%%n%n%nnj0nnj0%j0%J5nJ0M0J5j0j0K5L0K5K5%j0%j5m5n0l0NJ5J0J0J0%
7321F0j5nj0%K0J5NJ0nJ5%k0j5j5j5NK5NK0K0%J5J0J5j0l0m0j5j5j0j5%J5%J0NNj0J0L0Nk5
7318E0k0%n%%%J5J0%J0%J0J0j0%j0%%n%%j5J0L5L5K5Nj5k5k5l5m0j5J5J0K0J5j5j0nj5j0n
7315ej5nnJ0%%NN%%J0J5%J5J0NK5nnN%%n%Nn%%Nn%Nn%J0j0%%Nn%%%J0%%J0j0k5k0k0k0NK0
7312A0K0L0M0M5K0Nl0l0l0j0J0nj5%j0j0j0nj5%N%N%N%J0n%%%%j0Nn%J0J0J5NNK0J0J0%j0
7309I5Nnj0NJ5j5n0m5k5J5K5K5J5%NJ5J5Nnj5j0j0J0K0J5J5%j5n%nnj0nNj5n%%%J5nj5nJ0
7306E0K5J0J0J5NK0NJ5J5j5k5k0k0k0j0%J0nk5n0m0nJ5J5K5N0L0Nj5j0j0j0j0%K5J5NJ0J0
7303I5K5%J0Nj5j0k0k0NJ5L0Nnk0J0J0NJ0nnnnnnnnj5j0k5j0%l0k5%NN%J5%J0J0NJ0K0L0L5
7300A25K5%k5k0l0m0k5J5J5K0K0K0Nj5%j0j0Nn%k0k0%K0Nk0j0NNJ0J0J5K5K5J0j5n%j0%%j0
7297I0j0%j0%j0%j0%nnk0j0nj5k5nJ5K0J5j0l0l0j5NM0M0K0%j0l0%%%Nnnnnj5k0j0J5K5K5
7294eNj0l5j5J0NJ5j0j0J5O5O0L5Nl5j0NJ0J0j0k0j5j5j5NNnj0%j0nJ5K0J5Nk0J0L5K5j5k5
7291H0k0j5j5j5K0K0J5K0K0%k0j0j0l0l0j0J0J5n%NL0J0K0K5J5K0L0Nk0m0l0l0k0J0K5K5J0
7289A10j0N%N%NN%NJ5%NNNNNj5j5Nj0j0j0nJ0J5k0k0k5k5J0J0L0J5k0%nK0NJ0nnn%nn%nnn
7285G5Nj5n%nn%%%%%N%%%Nn%J5j0%N%%%%J0n%%%j0%nnnnnn%k0NNj5j5J0%NNNJ5K0%%k0%J5
7281D5L0%N%%J0J0k5k5j0%J0j5l0nJ0J0NN%k5k0%J0NJ0Nj0j5j0nj0nJ0L0L5J5NNNNK0nNJ0
7278A00J0J0J0NJ0NK0%k0l0k0k5j5Nnnk5l0nJ5%J0K0L0J0j0j5Nj5m5m5k0NK0J5NJ0K0J0J0
7276C0Nk0j5NJ5L0K5K0%m0k5j0j0%NnNJ0J0NJ0J0NNJ0j0J5nnNJ0j0k0l5l5k0j0J0K0j0%NN
7273a0%%%%NNNNNNNNNj5j0j5j5K0K0K0K0NN%J0N%J5nj5%k0%nj5k0%%nj5J0%j0Nn%%j0N%nj0
7269b0NJ0NJ0NJ5%J0J0N%N%NN%Nnj0%j0nnj0%nj5j0j0J5J0NJ5J5nNJ0k0l5l5k0nj0j5%NJ5
7266f0J5NJ0K0J0J0J0J0K0Nn%j0Nj0%nn%j5k0%j5nk0%K0L5J0j0NL0K5N%Nj0NK5J5K0J5j5m0
7263I0l5k0nJ5NNJ0K0K5L5L5%k5l0k5j0Nn%J5J5%k0j5k5j0J0K0NK0Nj0%%j5N%nj0%Nj0%nN
7260G0nk5k0J0L0L0%k0j0nJ5J0%%J5%N%k0j5nnj5j5nJ0NNJ0J0NK0%j0nnnj0%j0j0%%J0n%%
7257C5J0nl0j5k5k0%M0K0K0%j5nj0k0j0K0M0L5K5n%j5j0k0nK0L0K5K5J5%%J0nk5j0j0j0k0
7254H0nj5l0%j5k0j0k0j5j0%K0NJ0J5%K0NNNnJ0J0%%J0k0k5l0j5K0L0L0J5nj0%j5j5%j5%J0
7251E%NJ0%J5nK0NNJ0J0J0N%J5J5Nk0k5l5k5nL0N0L0J5%j5j5j5k0l0k5l5k0j0J5j0k5j5%J5
7248f0L0J0L0K0J5Nj0k5l5l5j0J5K5J5nnJ5J0%J5%j0%j0n%j0j5%K0J0J0K0M0K0K0j5k0k0l0
7245B5j5J0J0J0J0j5N%j0k0k5k5k5nnj5NJ5L5L5K0J5L5M0J0nnj0nj5j0j5j5j0k0l0%M0L0K0
7243G0j0k0k0%%NNNN%k5k5%K0L5K0Nk0k0NK5L0J0k0l0%J0%J0k0Nnj0%j0%nnJ0J5n%J0J0nj5
7240D0j5j5k0%NNNJ5M5M5J5j5j0j5j5NJ5K0Nj5nnj5j5k0m0l5k5%K0K0J0%nJ5%J0J5%NJ0J5
7237E5L0K0Nj5k5k5l5l0%L0K0j0%j0J0J5j0J0%nJ0%NNNNNNNNNN%k0l5m0j5J5J5K0K0%%%%n
7234D5nj0%L0K5K5L0J0k0l0j5K5K0Nk0m0m5m0m0j0J5nJ0K5L0K5L0%nn%nn%j0%%j5N%NN%J5
7231E5nnJ5NNj0J5N%NNJ0%nK0N%J0%%Nn%K0j5j0J5k0j5j5k0J0nk5l0nJ5%%K0K5K0K5NJ0J0
7227A45Nk0k5l5j0j0nj5%J5J5J0J5K5K5J5L0K5Nl0l0k0k0k0k5n%j5NJ0J0J0J0Nk0nj0k0l0
7225A0l5j5J0J5J5J0NN%NNNNNn%NK5K5K5j0j0J0K5K5J0m0m0k0%%N%NNNNNNNNNNNNNj0j0j0
7221A10j0k0%nj0j0J0J0j0N%N%N%nJ5n%J5j0j0%j0j0nnk0N%%%%%N%%%%%%N%%NJ0J5K5NnnN
7218A00j5k0k0l0j5J0K5K0J5J0NNJ0J5J0k0m5j0N%j0j5%j0nNNnK0J0%NN%NnJ0J0nnJ0J0j0
7215H0J0%%NN%j0nnj0nj0nj0J0J0nK0NJ0NN%j0nnnnnnNNJ0NnJ5J0%j0k5j5j5j5j5k0j5j5j0
7212e0j0j0%K0L0M0M5K0Nk5l0j5k5k5j0j0k0%NJ0%J5L0J5K5K0j0k0k5nJ0K0K5J0%n%%J0K0
7209H0J0K0NJ5L0%k0k5k5k5k5k0k0k0j0K5M5L0Nj5l0k0nnnnJ0K0K0Nj5l0m0j0J0J5NK0K5N
7206C0J5J5%nn%%J5NJ0NN%J0L0J0%k0l5m5l0j5NK0%K0K0NJ0K0%NnNJ0%nJ0j0n%j0%j0%nj5
7203F0Nnj0Nj5j5NJ0Nj0j5k0k5NL5K0J5J5K0NnJ5j0k0l0l0k0J0K0K0NJ5J0J0J5M5K5J0k5l5
7200A15l5l0m0nJ0%%J0%nJ5K5K0%k0j0j0j5j0j5j0k0j0nn%nnnK0L5N0L5Nnk0k5j5%J5j0k0
7197@j0%K5NK0K0J0K5J5k0k5k5k0J0J0J0J0J0J0%J5J0j5%%%nnNnK0J0NnnNK0L5K5j0k0k5j5
7194A20k5m5l0%j0k5nJ0%Nn%j5l0nK5M0M0J5Nj0j0NNnJ0K0J5J5K0j0l0l0j0nnnnNnj0J0J5
7192D5M0L5K0l0m0l5l5j0NNj0J0j0j0J0K0M0N0J5j0j0j5j0j0l0k0k0%%%%J0%J0J0%K0L0L0
7189A00K5Nk0k5l0j0k0k5j0J0nnJ0K5J5J5NJ0NNJ5nJ0Nnk0j0j5NL5J5K0%%%%l0k0j0L0O0M0
7186B00J0l0l5l5k0J5J0J5J0J0j0l0j5j5k5k5k0k5k5k0k5k0J0K5K0K0NNK5K5K5Nk0k0%%%%
7183B0j0nnnJ5J0K5Nj0nk0%L0L5L0L5L0J5k0k0N%%%J5%k0m0m0k0%J0J0J0nj5%J0J0nn%j0%
7180F0nnnnNN%J0j0k0k5nJ0K5K5J0nj5j5j5%nNnNL0K5Nj0l0j5j5k0k0k0j5nL0J0J0J5J5J0
7178B0J5j5j0%J5K0J0j0l5k0l0l0k0J0K5J5K0K5K5K5K5K0J0j5k5l0j0J0K5J0J5J0J5%k0j5
7175H0%J5%J5J0%%%%%%%%%nn%Nj0n%Nj0n%%nn%%n%n%%%%j0j0%K0L0%%k5j0j5j0j5l5l0k0J0
7171e0L0L0%n%nL0L0K0l0m5k5%L0K0%j0j0l0%%NNNnj0k0%K5K5K0K5N%NNNN%Nj5k0j0j5NL0
7168F0J5J5J0J0J0Nk5k0l0k0%n%%K0J5K0K0Nj5%%nn%nnk0j0j0%K0NNNNNNk0l5k5k0j0J0J5
7165eK0K5K5Nj5j0nj0j0j0J5K5M0K0%j0j0NN%Nnj0nnnnj5N%%NN%%nJ0N%j0k0k0k0%J5J5j0
7162C0j0J5N%NNnnj0nnnnj0%%j0J0nn%nK5K0%k0j0j5J0L0K5J0k5k5j0J0%%%nn%Nj0%nJ0J0
7159A0%K0NJ0NJ0k5k5m0k0NNnJ5K5K0L5J5N%J5nj5j5k0j5j5k0j5j5n%j5J0K5L0M0K0%%%%k0
7156C5k0k0k0NNNJ0%J0%NJ5K5j5k5nJ0N%%%%n%%%%%%%%%%%n%n%%nn%%%%%%%%%%j0j0j0nK5
7152a0L5L5K0J0k0%j0%j0nnnk0k5%K5K5L0K0%j0nnnnj0%%J0J5nnk0J5L5J5j5N%J0NnJ0%j5
7149A05Nk0k5k5%K0K0J5L0J5j5j5j0j5l0j5J5J5J0j0%nj5j0J5L5%%J0%nn%%j0%%n%J5J0%J0
7146A10J0NNnn%j0l0k0J0J0Nj0j5N%nj0J0J0J0K0%nj5J0M0K5j0m0o0m5k5nJ0J0K0L0NnJ0%
7143E0%j5nNj5j0L0N0M0J0j5N%l5j5NK5K0j0l0l0nnj0n%j0j5%%j0nn%J5J5%j0j5j0j5M0L5
7140D5L0M5K5J0nl0k5k5%K0M0K0j0j0k0k5l0j5k0l0l5j5%J0%J0NNNNJ0NNJ0J0NNJ0K0K0K5
7137A05J5j5k5j0l0j5nJ0l0l0k0%J0K0K5L0J5j0k0j5j0NK0J0J0J5NK0J0k0l5l5k0J5NNK0N
7135C0k5nj0J0J5J5NK0J5K0J5Nj0nN%%%%k0k0j5k5k0nj0k0j5j5j5j0J5K5K0K5K0K0K5K0Nj0
7132G5%%j0N%j0J0%J0%NNK0j5nJ0%n%%n%Nj5j5Nk0%Nj5nJ5%%J0%%J0NnnJ0%N%%k0l0k5j5%
7129a0K5K0NJ0j5j5J0NK0K5%k0m0l5k0J5N0N0K0%j0%nNj0j0Nj5j0j0j0%k0nj0%NNNj0J5nN
7126A5J5NJ5J0J0J0K0NNJ0J0%j0j0k5nK0J5L0J0j5k0j5k5k0%%j5k0%nj0nNJ0nJ0%NNNK0K0
7123H0L0K0j0l0m0l0j0%j0nnJ0J5NNnJ0%NJ0%NK0%K0NJ0J0J0J0j0N%Nn%%j0k0m0l0l5k5J0
7120b0J5K0K5K0K0%k0l0NK5%l0k5J5%j5j5J5%%J5%J0J0n%nNnj0Nj0%%%nNK5M0L5K5K0L0L0
7117B20J0k0m5m0k5j5%j5%%j5j5NJ0K5K0J0nk5%k5j5%j0j0%j5k5J0K0J5J5K0K5J5K5J5k0N
7114A25nj5%j5j0j0NNnk5l0k0NJ5K0%j0%NK5Nj5j0J0j0%j0%%j5%n%nNj0j0J0J0K5L0J0K0K5
7111A20K0J5nl0l0j0nl0k5j0%K0J5NK0NNK0%%%%N%N%j5j5j0j0NNJ0J0J5J5K0J0j5m0l5k0n
7108C5%n%%nn%%%%n%%n%k0l5l5j0NK5K0K0J0K0J0J5J5J5J5J0NN%%N%%%nl0l0l5l0nJ0K5M5
7105E0J0k0m5k5J0J5Nj0k0l0l0j5K0M0M0K0K0K0K0%j5l0J0J0%%J0j0k0j0j5J0N%J0K0nJ5N
7102F5k5k0j0%K5K0%j5%L5L0%j0k0k5nn%J0nnJ0N%j0NNn%%%%j0Nn%j0Nn%NJ0NJ0%J5J0NNn
7099I0N%nJ0%%J0j0nJ0J5K0j0k0k0k5k5k0nnj0%K5L5L0L0J0j0%%j0k0k5j0nk5l5%J0j0J0n
7096eN%J0j0k0l0l0k0K5M5L0L0K0NJ0J5nj5%j0k0%j0j0%K0J5Nj5NJ0j5n%%%%K5K0NJ5J5K0
7093A30J0k0l5nK0%j0k5j5N%NNN%%Nnj0%j5j0%j0nJ0J5J5J0nnK0L0K5Nk0j5N%NN%nn%%%j0
7090A00%j0m0m0j0J0K5J5K0nk5nj5%J5NNK0J0K5J0%l0l0%K0J5J5K0L5L5N%n%nnnnj0%%%%%
7087A60j0NJ0j0j5k0k0j0k5j5j0k5NK5K5%j0l0%K0K5J0nNj0l0m5l0nL0M5K0J0n%NK0K0nnj0
7084I0j0%k0j0NNj0%J5L0J5%m0m0nnK0K0n%n%nn%L0L0K0K0K0J5j5l5k5k0NNNNJ0NNNj5j0j5
7081H5j5j0k0j0j0j5J0Nj0k0nNNNj5j0%J5J0nk5j0%K0L5NJ0NNJ0J0J0NJ0J0J5J0k0j0K0nn
7078A00%n%%J0K0nNJ5J0%j0j5j0j5l0k0%j0j0NJ5J5Nj0j5k5k5j5%K0NJ5L5K5Nnk0k0nL5M0
7075A10K0k5m5k0nNNJ5%%nj0%nj0nnnk0k5l0j0K0L5M0K0Nj5k5j0j0NJ5NnnJ0J0K0J0j5l5j5
7072a0J0K0%k0j0%%NK5K0J0J0K0%%k0k0nJ5K0J0j0l5l5k0nJ5K0K0J5J0%NNnk0k5%J5L5L5K0
7069A20J0NNJ0%nk0k5j0%j0j0j5j5K0K5J0n%Nnnnj0%j0nn%nn%n%nnNj0%%nn%nJ5J0J5J5J0
7066G0J5J5J0j0nNj5nnn%%L0J0J0j0k5j5k0%%%%%%%%%j0%nk5l0NK5K5K5K5K5Nj5%nk5%%k0
7063E0j0j0j5j0N%NN%%j0J0L0L0k0m5l5%J5K0nnNj5k0k0NL0j0j0nnnn%nNNNJ0NNJ0%K0nNJ0
7059B0J0NNJ0NNJ5%nK0J0%j0j0j5nnj5j0j0Nn%%NnnNJ5J5K5J0K5J5J0K5%j0%nj0%Nj0k0k0
7056I0j5j5j5nL0L0L0J0j0k0j0j5j0j0j5J0Nj0nNn%nnj0%J5J5j0l0j0%j0%k0Nnj0NNL0N0K5
7053H5J0K0K0%j5j5n%j5j0nj0j0%j5nj0k0J0J0J0J0J5K0NK0J0J0J0K0%k0k5k5k0j5j5j0k0
7051@J0NNNK0J5L5J0%%n%%%k0k0m0k0NNj0j0NNK0Nnj0j5NJ0J0J0J5nj0nJ5%NN%%NJ5J0J0J5
7047A05J0J5J0J0%k5j0j5N%j5k0k0NJ0L5J0J5nn%Nk0j5j5%j0j0N%N%%NN%j0nk0NJ5J5j0m0
7044B0l0j5J0J0J0K5K0K0K0K5%j5l5l0k5nNNnJ0J0%J0J0J0M0K0K0%m0l0j0nnk0%nnnnk0%K5
7042A5K0nj0J5J5NNNNJ0Nj5l0m0j0K0K0J5J5J0J0k0m0l0k5nL5K5%%%j5NJ5J5%K5K0nk0k5n
7039C0nnn%%N%J0L0K5J0j5l0k0k0k0J0nnj0Nnnj5k0nJ5M0M5K5%%K5K0%k0k0k0k0NK0J0J0J0
7036H0J0%J5K0nJ0J0j0j0j0j0nj0j0nl5j0k5k0J5L5K5K5%%J0j0j5j5k0k0j5k0k5j5J5J0K0
7033b0Nnnnj0%j0j5%K0J0NK5J5J0K0J0N%N%%J0%%J0%J5nm0n5k5NNj0Nn%J0j0J0L0L0K5K5K0
7030A10j0k5m0j0Nnn%nn%j5j5K0L0J0%%J0NJ0J5J0nK5J0J0%K5K5J0j0%j0j0Nj5m0m5l0j0l5
7027a0j0J0K0L0Nnk0k0j0J5nj0K0%NNNNJ0NJ5J0NNJ0Nn%%n%n%%%%%J0j0%%j0l0j5j5k0%L0
7024B0L0K0K0j0k5k0k0k5k0j5j0J5L5L5K0j5j0NJ0K0%J0NNJ0j0k0j0j5nJ5NN%n%%%nn%K0K0
7021H0J5K0j5j0j0j0m0k0J0J5j5j0nj0%K5J0J0j0j0nj0%J5J0NJ0NJ0J0J0NJ0Nj0m0k0k0nJ5
7018B0NN%J0J0%j0j0j0nJ0J5K5Nk0J0L0L0Nk5nnj0j0J0k0n5l0%L5L0J0j5l0j5J0J5J5j0k0
7015@nJ5%Nj5j0J0K5L0J0nNNj0nj5k0nK5L0K5K5J0j0j0%%nn%J0J0J0J0j0m0m5j0N%J0%NN%
7012F0J0N%nJ0NnNN%nNj0%%%%k0Nnj0nnj0%k0%J0k0%nnnNJ5K0NNK0J5NN%%J0K0K0nj5l0nn
7009G0l0k0j0k5j5J0J0%K0J0NJ5%%k5j5j0j5j5j0j0nJ5J0NNJ0J0NK5K0K5J5k0m0n0n0k5nK0
7006i0K0J5K0K0J5K0K0K0J5k0k5j0l0j0K5N%J0J0J0Nj5nJ0K5K5Nnj0j5k0l0j0NK5K5J0n%j5
7003D5NNj5j0%nNj0%J0j5j0NJ5N%J5NJ0%J0%l0j5nj0j5k5nK0J0K5J0J0K5J5J0Nl0j0j0k5%
7000B0j0k0%K0J0J0J0J0J0J0%NN%%NN%j0j0j5j5j0j0k0n%j5j0%J5J0J0J0J0k5m0l0%J0K0L0
6998a0J5n%k0j0J0%%J5K5L5J5j0k0j5j5k0nj5j0%J0J0%J0K0K0J0j5l5l0j5nJ0J0%NNj0J0L0
6995@J0j0l0l0%J0K0nn%nK0K0%k0j5J0M0M0J5J5J0J5L0J5Nj5j0J0K0J5J5Nj0j0m0m0l0m5n
6992A5J5NnJ0%%J0%nN%%NN%j0j0J0L0NnNnJ0j5n%j5l0nK5K0%Nj0nnK0J5n%%%%%J0j0j0%j0
6989F0n%j0j5N%%%N%%%%j0k5l0nJ0K5K5J5j5j5nk0j0K0NNNNJ0J0j5j5j0j0%%%%n%N%j5J0n
6985b0nNj0j0J0J0%NNNNNNL0J5Nk0k0j5j0NM0N0L0J5j5m0l5j5%%nJ5L0Nj0j0n%k0k0J0J0J0
6982D0J0J0K5L0Nj0k5k0j5j0nj5%NJ5L0%k0nJ5%l0k0%K0L0J5NNJ0j5l0l5j5%j0nJ0J5%K0J5
6980D5nJ5Nj0j0j5n%%%NnJ0%%Nn%%%%J0nj0j0nK0L0J0j5k5j0J0J5nnNNnJ0nN%%NJ0nj0k5l5
6976a0nK5J0J5K0K0J0nk0k0%J5Nnj0j5%j0nnj0J0J5J5J0j5%K0K5J5j5%%NnJ0%j0Nn%%nn%J0
6973H0%%J5J0%NJ0J0n%NJ0%N%j0j5j0j0j5nj0j5nj0j0nJ0J5k0k0l0n%NK5L5L5K0%l5k5n%%
6970C0N%k0j0j5k0K5K5K0L0Nn%Nnl0k5nJ5L5K5K0nk0k0j0NJ5J5Nj5nj0j0nNj0%j0k5j5k0j5
6967d5J5L0L0Nj5l5m0nK0M0L5J5K0K5J5nNnnJ0j0nNnj0%j0nj0%j0%J0%NJ0%NNj0j5k0j0J5
6964D5%j0l5n0l5%L5K5NL0J0j0k5l0j0J5K0J5K5J0%J0N%J5J0%J0J0%K0J0%K0%j0j0nj5nj5
6961H0j5nj0j5nj5j0j0j5%j0J5J0%nJ0%NK5L0%k5k0%J5L5J0nNNk5nJ0L0J0%NNNJ0J5%nNj0
6958A30NnnNj0k0j0j0k0nk0k0nj5nNj5j5%%j5NJ5nJ5K5L0J5l0k5j5K5N0J0j5J0nnj5k0nnk5
6955b0k5nN0M0J0Nj0j0j5j0NNNNNNj0J5J0j0NNnNJ0nj5k5k0j5%L5L0Nj0k0k5nj0k5j5j5J0
6952f0J5NK0J0J0J0J0NN%N%N%Nnj0%nk0N%j0%J0%J0%J0%Nnnnj0Nj5j0%nj0nnNK0J0J0%k0j5
6949b5nK5K5J5L5N0K0j0%j5l0k5k0l0m5k5m0l0nJ5K5M5M0N0L5%l5l0nNJ0J0J0NJ0J0J0nJ0
6946H0%NN%J5nj5Nj0nNj5n%j0nj5%J0J0j5l0j5%j0j0NM0K5J0nnj0j0J5J0J0J5%%NN%%J5nk0
6943G0J0%j0nn%nj5J0nnnnnnJ0Nj5l0l0NL5L0K0K5J5j0k0k5nnN%K5K5Nj5j5NJ0J0J0J0j0n
6940H5j0nnJ5J5nNJ0NN%%J0j0l5l0l0l5nnnnNK5J5J0NN%J0J0L0L0J0nl0k5j0k5j5%K5K0N%
6937F0K0M0K0J0nnJ0J0%N%N%j0j0j0j0j0nj5%j0%j0J0J0K0nk5l5k5k0j0J0k0l0m0l5k5j0L0
6934a20N0M0K0J0K0J5n%NK5L0L0J0j5l0j5%k0k5NJ0nnJ5J0nJ0%j0j5j5j0k0nk5nN%J5n%J0
6931b0NN%NN%%J0J0nk0j0K0L5K5%Nj0j5n%J0%N%k5j0%j0j0nj0nj0%NN%NN%%NN%NnJ0J0nnK0
6928C0nJ0nJ0%J0%j0%j0j0Nj0nJ0j5n%%nn%%J0nJ5J0nNJ0n%%n%%%n%n%%%%n%%J5J5nnnJ5J5
6924E0L0L0%j5k0l5k0l0m0l0k0K5M5N0J0J0NNNNNNnN%j5nj0j0nnj0NN%N%NJ0nJ5nnJ0J0nN
6921F0%%%%nj0N%n%%N%j0J0%%J0J0J0NNJ0J0J0J0L5K5K0NNNnl0n0n0l0j0j0j0j0%k0j0%j0
6918b0nj5%%J5J5%J0J0J0J0j0J0J0j0%NJ0nj0%%j0%j0j5NK5L0nj5k5%J5L0M0Nk0j0NK5J0j5
6915I5j0J0J5j5m5l0k0J0K0J0NK5L0J0k5n0o0k5k0%NK5J0K0%K0L0L0K5nl0k5j0J0n%%n%nJ5
6912C5K5L0J0j0j0j0j5j0nj5nJ5L0L5J0j0j5nk0k0nk0n%NNNJ5%%J0NNj0J0L5J5%k0j5%NJ5
6909I5Nj0%nj0j5%k0k0%nk0N%%%%%%%%%%%%%j0J0NN%NNNN%%J0J0%%J0K0nl5k0K0J0j0j0nj0
6906A5nnj5%nnj5NJ0NJ0J0J0J0J0J0Nn%%%%%%%%%nK5K0j0k5j5N%j0j5nnj0NNN%NNJ0%k0k5
6902a5k5k0k0j0J5L5L5Nk0j0j0%%l5l5k0%K5L5N0M5L5J0k5m5n0l0l0%K0N0N5L0nNJ0J5%j0
6899F0J0%n%%%N%J0J5L0J5j0k0m5m5k0k0K0M0K0nm5m0j0J0J0J0J0j0m0l5nM0M5J5nnJ5NJ0
6897C0K0nJ0J0J0Nj0j0j0j0k0k5j5NL5K0j0j5J5J0J0J5NNNNj5l5l5j5J5L5K5K0K0%J5Nl0j0
6894H0J0J0Nj5j0%NJ5J5nm0p5q0m0K0M5M0K5N%nJ0NJ0%J0J5%NJ0%j5j5%K0L0L5K0j5k0%K0
6891A30J0k5nnj0k5k0j5k0k0j5k0J0K5J5K0K0J0J5J5J0Nj5l0j0%%j0k0j0K0J5J0j0nJ0j0J0
6888E0J0j0%NN%%NN%j0nNJ0J5%j5l0j0%nnj0nNk0j5N%j5nJ5N%%NJ5nnJ0n%N%j0J0K0K0L5J0
6885H5j5l0l0j5nj5j5%J0J0J0J0%%%j0N%%%j5k0%L0M5M5M0K0J0k5m5n5l0NJ5J5J0%J0Nnk0
6882C0nj0J5N0N0K0j0j0j5j5%k0%j5nj5j5%n%Nj0j0j0nJ0L0J5j0j0%K0NNJ0NJ5%j0j0k0n%
6879D5J0J0%j5l5k0l0%%n%J0j0%%j0%J0j5Nj0j0J0K0J0%L0L0M5J5k0l0j0J0J0%k0j5nJ0K5
6876D5L0Nj0j5j5j0k0K0%nj5J0J0j0j0j0k0%j0j5j0j0J0J5J0J5J0J5J0J5J0J0J0J0nK0K5n
6874A10j0J0J5j0l0j0NK5K5Nk0k5N%N%j0j0j0j0k0k5n%K0J5j0l5k0k0NL5L0L5Nj0j0j0j0n
6871B5k0NM0J5nl5l5nK5K0L5J5nnj0nj0j0j0j0J5J0J0J0nnNK5L0K0j5j5j5j5j0k0j5j5k0j5
6868b5J5J0J5J5J0J5J5J0nnj0j0Nj5nnj0n%j0J0M0N5L0%l0n5n0k5%%k0j5NK0M0K5J5J0j0j0
6866D0n%j5l0l5nK0K5J5N%K5L0J0NNK5J5J0j5k5j5k5k0j0j0k0k0j5j0k0nJ0J0%k0J5N0O5N0
6863A10J0nnj0k0k5nnN%%%%%%%j0nnnnnnJ0J0K0J0NK5M5K5%m0o0o0k5nK5K0J0j5j5N%nn%j0
6860b0k0l0nK5L0L5K5NNK5nj0j0j0j5j0k5k5nK0L0K0%k0j0J0K0%j0nnj0k5l5%J0J5J5J0J0
6857@J0J0J0nnNK5L5K5J5j0k5k0j5%J5N%j5k0nj5j5j5%K0L0L0K0%j5k5l0j5NK0K0K5j5l5k5
6854@n%j5l0l0j5J5j0j0j5%J5L0N0L5J0nj0nj0nj0j0k0k0nJ0K5K0K0%%n%J5J0%j0l0k0%J5
6851b5K5K0K0K0%NN%%NNNNL0J5J5%l0j0j0k0J0j0nj5k0nJ0J5J0j0k5j5k0J5J5L0L0K0%k0k0
6848G0k0k5NK0J5J5j0j0J0k0j5Nnj0J5J5J5J0J0J0J0NNj0m0m0nj0nj0J0L5J5K0K0%k5k5j0
6846D0k0nJ5j0%Nj5J0j0j0J0%NN%NN%J0J0J0%K0J0J0J0J5%K5K0%l0l5l5l0j0j0j0j0K5K5K0
6843G0K0J0k0%nnj0%j0%nn%nn%nn%J0j0n%Nj0%%Nn%n%%%J5J5nj0j0J5L0%Nj0k0l0k0NK5K0
6840C0%NK0J0J0J5J0J5J5j0k5nJ0J5nk5nK5L5K0J0nnj0N%nn%Nj0m0m5l0NK0NJ5J5J0j0nJ0
6837I0%n%%J0N%J5NNJ5%nn%j0%j0%j0j0j0j5nk0j0j0j5n%j0%Nj5%%%J5J5%NJ5J0N%j5j0j0
6833A0%j5j5%j0NJ5J5K5K0J0k0l5j0nnN%NNj0j5j0j0J0L0K5K0L0M5M5L0NNJ0N%%%%j5j5l5
6830A50o0l0k5k5l0J0K5J5J5J5J0J5J5j0nnj0j0k0j0j0j0K0%N%k5j0nJ0J0J5J0nnK0M0K0K0
6828A30N%%n%%nn%nj5j5j5k0%k5j0nk5J0K5K5J0NJ0J0j0j0j5j0j0j0j0j0nL0J0J0J5J5J0J5
6825I5j5j0nk0j5j0j0j0%NnJ0Nn%J0%j0k0J0K0J0j5k5j0Nn%n%j5NNJ0J0%J0NJ0J0%J0NJ0n
6822D5J5%J0j0j0j0j0nj5j0nNJ5NJ5J5NNJ0J0k0%nnnj0%N%%NN%J0%nNK0K0L5K5%j0l0k0nn
6819I0%%J0nj5k5l0j0%K0J5Nnj0k0%%k0j0nnJ0J0j0l0j0J0K0M0L0K0J0nk5%J0J0%%Nnk5j5
6816C0j0j0J5%N%N%NNNJ0J0nJ5NNNNJ0%j0J5J5j0j5j5k0k0nl0j5k0nj0nj0j0j0j0nK0M0M5
6813B0K0%n%nK0%J5J5k0j0J0L5M0J5k0m0l5%K0K0Nj0%%%%%%j5N%j5n%nnj0J0%%%K5J0k5l0
6810C0l5j5K0K5K5L5J5J0J5J0Nj0j0j0j0%%n%n%%%%J5K5K0K0K0j0l0m0m0j0J0%J0NN%J0nJ0
6807A05NnJ5nk5%j0k0j0j5k0nNnNNj0J0J0nN%NN%%j0J0J0nk5l0k0%j5j5J0%J0NNJ0nJ0J5n
6803eJ0%J0%nJ0J0%j5l0j5k0%J0NK5J5J0L0NK0J5nk0j0j5%nj0l0k0k5j0K5L5N0K0Nj5j5%J0
6801E0%j5j0%%J5J5L5M5K0%Nj5k5l0m0k0J0K0L0nj5k0%%k0j0nJ5K0J0K5L5L0K0k0Nj5j0j0
6798A20j0j0nk5%k0k0%%Nj5l5j0K0K0K0J0J0J0J0j5j0k5nK0K5L5J5k5m5l5l5nJ0N%NNNNNN
6795A5NNNJ0NNJ0NNJ0%K5K5%nnnnl5l0m0k0K5M0L0L0L0K0J0k0m0m5l0NL0L0L5L5%j0n%nj0
6792A40nn%L0J0J0nn%nnnn%j0j0j0j5nk5l5l0j0J5N0M5J5k0l5j0n%j0N%n%n%J5J5%%K0NN%
6789A00j0k0Nj0nj0nnK0J0%J0N%J5j0j0nj5%j0j5%NNNJ0NNJ0N%j0j0%%j0nnN%nJ0NK0J0k0
6786G0l0l0%K0K0L0%k0m0k0%J0J5K5K0K0K5NJ5J5K0%m0o0l5%j0k5%%Nj0%j0nj0J0J5K5%%%
6783B0%nNnj5J0J0j0NNnNJ0nk0l5m0j5NJ5J5NJ5K0K5J0%%n%NNj0K0K0K5nk0j0J5N%j0NJ0j5
6780F0nnj5n%j5k0%N%%%%NJ0j0nk0k0j0J0L0L5J5%%NnnN%%j0%Nj5j5l0l0j5K5L5M0K0%j5j5
6776B0%%j0j0Nn%nn%K0NNK5nJ0J0N%nNNnJ0n%J0%NNNnJ0K0J5NK5J5j5l0m5l0k5%J5K0%l0k5
6773A5k0J0K5L5J5%%K0Nj0nNNj0%%k5k5k0l0k0k5k5k0K0L0M0J5%j5j0j0j0j0%J0L5J5j5l0
6770c5j0n%j0NJ5J0J0nj5j5%nK0L5M5L0j0k0j5j5j0J0J0%%%%N%N%NNNNNNJ0%NK0J5J0k5l0
6767F5k0l0k5J0%j0J0K0J0J5nj0nnk0k0nNM0K5J5j5l5l5j5NJ0NJ0J0J0K0K0Nj5%K0K5L0J5
6765A30%j5n%nnnnj0nN%%%%%%%k0j5k5j0K0J5nk0k0k0j5j5K5O0N5L0%N%%%N%%j5j5j5j5j0
6761F0j5k5%J0L5L5K0j5j0j5j0%J0%J0j5j5j5j5%%%%J5K0J5K0%j0l0m0n0k5j5%J5J5%l0nn
6759h0J5J5J0J5n%k0J0J0J0J5nk5k5%M0L5M0NJ0J0Nnk0m0m0j0NK0J5NNJ0%J5J5J5J5J0J5K5
6756A40%NNNN%NN%k0k0j5k0k0k0k5j0%NJ5nj0%NJ5J5J0k0k0j0J0nnj0k0l0%K0K0L0K0%j0%
6753D0nnnn%%j0nNj0%j0NJ0J5J0K0NK0J5J0nnNnnnNnnK0N%K0%%J5j0j5%k0nj5j5nk0k0k0j5
6749b5n%j5J0M5M0Nj5k0j0k0j0nJ0N%NNJ0%%%%NK0L5%l0m0j0K0J5nj5nj0j0nj0nj0%k0%J5
6746e5J5L0N%J5J5K5L0Nj0j5nJ5%%%Nk0l5l0Nnk0nJ5NNNNNN%Nj0J0%nJ5j0NNN%K0K5L5J0k0
6743A00k0k0j5NL0K0K0J0K0J0J5J5J0J0J0%j5m0m0k5k0k0k5k5k5k5k0NK5J0J5K5K5K5K0NN
6741A00k0m0k0k0%%%J0%J0J5J5K0J0J0j0m0l0m0l5k5j0K0K0L5N0M5L0J0j5j5k0j5j5j0%nn
6738A0J5J5K0J0J0NJ0NNNnJ5K5Nj0l0l0j0J5J5K0j5NNnJ0J5n%%j0%j0l0j0l0m0m0j5NJ0L0
6735a0K5N%k0l0%L0L0M0K0%j5j5%J0J0J0J0K0J5J5J0J0k0%nnnnnn%k0J0J5J5L0Nj5l5l5k0
6732G0%%J0j0N%N%J0J0K0%K0nl5l0k0%L0L5J5%J0J0k0j0l0nj5k0k0j0%J5NNJ0NJ0Nn%nnnn
6729E0%nNJ0NNJ0NnK0%%NN%Nj0J0J0k5j0%%j5j5%N%j0J0L5J0j5j5nnnnj0nj0nJ0L5K0K0nk0
6726I0j0j0j0j5j5j0NNJ0N%%J5j0l0j0NK5L0J0j0j5nK0J0N%n%%j0J0J0j0l0l5NNJ5K0J0K0
6723I0%j0%nn%J0j0k0nK5L0J0nJ5%nnNj5o0k0J0L0%k0J0j0%nJ5j0j0J0%%N%%Nn%K0j5j0J5
6720E5%%N%%NJ0K0Nj0k5nJ0L0K5J0nl0j0%Nj0j5%%k0J0j0j0J0nnj0NJ5%J0%J0J0%J0Nnj0k5
6717E5l5k0nK5J5J5K0K0j0j5j0j0%K5K0%nnj0nnnn%j5%Nj5nj0j0j0L0M0M0K5K0j5m0l5k0j5
6714B0j5j5%K0J0J0J0J0J0J0J0J0NJ0nk0n0n0k5J5K0J0k5j0J0K5J0j5%%K5K0j0k0j5NK5NN
6711C5N%NNJ0J0L0N0K0%j0%l0k5nj0l0k5j5nJ5nNJ0%%NK5K0K5J5K0k0l0m0k0%K5L5K5N%nN
6708A30%NN%%j0NJ0nl5l5m5k5j5J0K0nj0j0J0%nJ5K0J0%L0L0J0m5m5m0k0NNK0L0M0J5nl0j5
6705B5j5k0j5j5k0J0J0K0J0k0%J5L5K0NNj0k0nJ5L0K0J0%n%J5K0%J0J5J5J0J0nk5m0m0k5%
6703D5J0j0k5l5%NJ0J0J0J0J0J5N%j0j5%nj0nnNNJ0nJ5%%J0Nj5j0Nj5%%j0j5%%j5j0nnj0j0
6699f0J5NnN%N%NNnJ0J0j0J0%%J0%%J0nNN%N%%%%N%nJ0%nN%%N%J0J5%J0N%J5%j5Nj0j0%n%
6696E5NJ0%J0%k0k0j0j0l0k5j0NK5K0NK0k5m5k5NL0K0K0J0J0J0J0nnJ0K5J0J5k0k0%%NNK0
6693I0M0M5M5K0k0m5m5l5j5k5k5l0%K0M0K0nj0j0J5J5J0j5%M0M0K5J0j5k0j5k0%J0J0%%n%
6690A40j0k0j0j5j5j5j5j5J0J0NJ0J0J0J0J0k0k0j0k5j5k0j5j5J0M0K5K5J5L5L0J5Nj0%%j0
6688A40%J0j5j5J0j0nnj0%j0k5k5m0k0J0J0J0J5J5K0J5J5k0k5k5k5NJ0%J0%J0%J0n%n%%nn
6685B0%J5J5J5J5J0K0J5J0%j5k0Nnj5nj0%n%%Nj0nNJ0nnJ0K0J0%nk5J0K0K0J0%NNnnNj0j0
6682A15%Nj0j5%j0j0%j5j0nnJ0%%%N%NNNJ0NK5J0J5j5k0k0nJ5J0j0k0k0%n%n%%n%j0NnnNn
6678B0j5NJ0%nJ5L0J5%j5j0J5%%%%%nJ5J0J0J0j5m0l0k0l0j0k0j5J0L0K0K0J0J0J0J0J0NK0
6676H0%j0j0j0j0j0j0j0j0J0NJ0J0J0J0NJ0%j5j5NK0M0M0K0j0j0j0j0k5%j0j0j5J0n%K0K0
6673A10Nl0m5j0J0J5%k5nj0%K0K0NJ0J0J5J5%J0J5nl0l5l5l0%K5J0J0J5J0%K5Nj0%%%%j0J0
6670I0NNNNJ5nJ0Nk5k5l5j5j5%j0nj5j5k5j0K0K5K5K0j0j0j5j0%Nk0k0%J5M0L5L0J0K0K0%
6667A20k5k5nj0k0k0nj0J0%%J5L0J5K0L0J0K0J5k0l5l0k0nn%%K0J5K0J5nnNj5j5NNk0k0j5
6665D0l5j0NJ5J0J0%nj5NJ0J5K5J0nK0K5j0j5l0j5l0k0l0l5k0NJ0nJ5J0K0K0NJ5K0J0K0j0
6662E0%j0nj0k5j0J5J5K0%k0k0%J5K5nk0nj5nj0j5%%J5NNJ0J0NJ0N%NNJ0NNNk0k0NK0%j5j5
6659B0%Nj5%nNK5K0Nj0k5k5j0J0J5J5J0j0j0nj5k0%j5j0%NN%nJ5J5j0k5k5%L0L5K0NnNL0M0
6656I0L0K0nj0k0n0o5m5J5K5K5L5K5J5J5%K5j0nj0nl0j0k0k0k5J0K5K5NnJ0nk0j0NK5J5%%
6653G0J0K0K0J0j0k5k5%J5J5J5Nj0j0k0l0j0J0J0K0Nj5k0l5l5j5NL0M0L0%j0NJ5K0Nnj5j0
6650G5j0j5K0M5L5K5N%J0nnJ0%%j0k5l0%NK0K0J0k0l0l5j5%j0j0%J5K5K0J5N%%%j0k0k0nn
6647H0k5j0j0k5nj5j0nJ5J5j0nk0k0nNK5K5Nnk0k0nJ5K0J5K5K0K0J5K0J0n%%j0nnj0J0K0J0
6645A20J0%j5j5%nj5k5%L0K0j0k5j5J0J5J0Nj0n%n%j0N%j0%%j0%%%NJ5J0J0J0J0K0%k0l5l5
6642D0k5j0J5Nn%NN%J0n%NNJ0J0Nk0nJ0K5K0J0%j5J0NJ0NNk5j0nj0j0j0j0%%J0nN%J5nl0j0
6638C0%J0nj5j0nNJ0NJ5J0NJ0J0nJ0J0j0k0l5m0j5NK5J5J5%j0%%%%nJ0%%nJ0j0%%n%%n%K0
6635C0M0M0K0j5m0l5k0J5J5NK0J5J0K0NNj0%n%nj0%J0%K0nk5m5l5l5l5j0J0K5K5J0J0K0%%
6632D0J5nnJ0N%nNnnJ0j0nNj0nnj0nnj5%Nj5j5NK0L0J5L0N0L0Nnnnj0j0k0l0%K0Nk5j0%j0
6629E0K0J0%l0nK5K0%k0k0%K0K5K5K0J0%l5l5k0nk0j0nj5nj0NJ5J0J5J0J0K5%j0l0l0j0%J0
6626A0%J0K0K5L5J5%J0N%j5j5nk5m0l0k0K0J0L0L5N%k0k0%J0K5K0K0NNJ5%j0j5j5j0j0%nn
6624G0nnnnJ0J0K0%%K0J0NNNK0n%J5NJ0N%NJ0nJ0J0nl0o0n5l0%%nN%%n%%Nj0NK5J5J0K5J5
6620A20K0J5K0nk0nj0j5nj5j0J0j0%%%%nN%%N%N%%NNJ5NJ0%k0m0n5n0j5K0M0N0M0Nl5l0j0
6617D0k5k5NL5O5N0K5%k0l5n%Nj5n%Nj0m0j5J0NK5%j5l5nNj0NNj5%%J0K0J0K0M0K5nj0J0%
6614A30k0m5j5nk5%K0M0K5L0Nk5nj0nj0j0nn%%%K5K0nk5l5m0j5J0L0J0J5K5J0j0%N%%N%NN
6611A00NN%J0J5nk0k5k5k0%nj5J0J0K0K0J0j0k0j5j5J0M0K5J5K0Nk0l0k0%j5j0NNJ0%%l0j5
6608B5j0j5j5j5j5%N%%L0K0nk5%K0K0%J0J0%J5%%%%K0K5j0l0%%%j0Nj5j5NK0J0K5J5j0j5j5
6605F0j0l0j5J5J5Nj0j5NN%NNk0j5J0L0L0J5J5L0K0%k0l0k0m5m0k5K0K5L0J5Nn%Nn%J0j0n
6602E5n%j0j0%nnj5j5j0j5J0L0K5J0J0J0NNL0K5J0k5k5%j0j5k0j0j5j5%K0K5%j5nJ0M5N0M5
6600A75K5%k0j5j0k5n5m5%L0L0J0j0k0l5j0J0K0Nj5l5m5k5J0L0L0%J0NNK0L0L5J5%j5k0l0
6597F5nK0L5L5K0Nj5%n%Nnn%Nj0j5nj5j0j0j5j5j0J5n%J5J5L0Nk5m0l0k0j5k5j0J5K0K0J5
6594C0L0J0J0%%NN%J0%J0%k0l5l0j5J0J0J0J0NJ5J0%K0%k0k5l0j5NK5M0%%NNnj0j5j5j5%J0
6591D0J0%%NN%j5k5j5j5%K0NJ0J0J0NJ0J0j5nNj0%J0j5%K0J0NJ0NJ5NNNNN%J0NNj5%%j5nn
6588A10j5%NJ0J5NJ5N%K0nk5k0%%k5k5%J0n%J0N%%J0%n%%n%%%j0%%j0J0j0j0N%J5J0N%J5K0
6585A30nj0N%j0k0j0%%J0j0k0m0l0l0j0J0J0NNNJ5%NJ5J0NJ0NK0nK0%%j0j5Nj0j0Nj5%N%N
6582D5nl0j0j5nK0L0K0J0%k0m0l0j0J0J0J5J0K5Nj5%L0L5J5NNJ5%j0n%%j0nnnj0nj0j0nnj0
6579C0nN%%NJ5%j0j5nK5L5%J0NNj0j0nj5%j5j5n%j0%nnNj0%J0J0J0J5J5J0NJ5J0nnJ0%%J0
6575A10nk5k0l0k0%J5NJ0NJ5J0J0J0J5J0J0j5j0k5nJ0K5K0J5%j0nn%j0%n%J0J5%l0m5l5l0
6573a0k0K0M0L5J5j5nJ0%K0J0J0NJ5L0j0k5k5m0k0nNNNJ0L0K5J0%N%%%J0%%N%%%N%l0m5l5
6569D0j5j5%%J5J0NJ0J0J0J0nNN%Nj0j0l0n0l5%M0M5L0%%nJ0K0K0j5l5l5j0nN%%j5k5%L0M0
6566E0K5Nj0k5k5j5N%nj0k5j0%J0j5l0j5nL0M5M5J5%j0Nj0%nj0nnj5nj0j0j0j0j0nJ5K5K0
6564a5J5K0K5J5K0J5nJ5Nj0K0J0j0nk0k5nj5k0nj5l5nJ0J0k5k5%K0K0J0J5J5J5K5J5K0%%N
6561A00%%NnNNnN%%N%%N%J0nN%%Nnj5k0%NJ0K0%l0m0k0J0NNJ0J0Nn%Nj0k5k0j5k0k5k0k0k0
6557i0NK5K5J5K0J0nJ0K0J5J0%%%n%%j5J0%j5nj0%j0j0%N%nJ0J5nj0K0NnJ5nJ0NJ0Nk0j5N
6554D0K0J0Nnj5j0NK0J5L0J5%j0j5N%j5j5%%j5nJ0Nn%%J0nnj0k0%nj0j0nj0J5j0J0J0nnJ0
6551B5NJ0K0%J0J0J0J0NNJ0%k5l0k5l0k0%j0j5j0j0nj5J0L0J5K0Nj0%%J0J0K5%k5j5k0k0N
6549c5M0L0J5J0N%J0J0J0J5J0j0nj0nl0l5j5J0M0K0J0nn%%nk5k0NJ5j0k0k0nnk0k0%J0J0K0
6546a0%K5NJ0J0%j0k0Nj5j0Nk0nj0j0j0nj0nj0K0K0K5K0K0K0K5K0Nj0nNJ5K0nl0m5m0k0k0
6543e0m0j0%K0K5J5J5K5J5nj0J5J5J5J5J0J0j5n%n%n%%j5k5k5j5%L5L5%%J5K5%j5nL0K5J5
6540A30%k5nj0NJ5K0n%j5j5NJ0J0%%J0j0j0k0l5%J0J5J5J5NNNNJ0NNNnj0j0nj0nj0j0nnj0
6537G0j0nj0nj0J0NNNNJ0NN%nn%nn%nj0nj0j0j0j0j0j0J0J0J0J0j5j5K5K5L0Nj5k0j0J5N%
6534E0J0J5J5J0J5J5l0k0k0k5k0k0J0J0NJ0J0%%J0M5M5K0j0J0J5K5%k0k5k5k0j5J0nnnj0l0
6531E0l0l5j5%K0K0J5%n%l0k0j0K0M0K5K5J0j5%%k5k0k0k0J0L0K0K0J0j0NNnJ5J0NJ5L0K0
6528A60K5K5J0l0n5m0k0NJ0j0j5j0j5%k0j5nJ0J0j5j0k5k0%K0M0L0%k0j0J0L0L0J0%j0k0%
6526F0nj0Nnj5j0j0j5%nj0j0nK5M5L5J0%Nj0l5l5j5K0K0J5J5L0K0%k0%K0J5nnk5k5j0J0J5
6523H0K0J0j5k5k5j5j5k5k5j0NJ0K0L0N5L0n%j0nnj0j0j0j0nnnn%k5k0nK5Nj0J0nJ5nNN%%
6520A5N%%%%%K0J0J0J5Nj0J0L0K5J0j5l0nNN%j0NNj5j0k5l5j0J0J0K0%j5k5l5j0K5L0K0%l0
6517A0nJ5J0%nn%j0%J0j0k5j5j5k0K0L5L0K5n%%%%%%nK5L0L5K0j5k0k5j0N%J0NnJ0J0%k0k0
6514G0l0j5j5l0k0k0%NN%%J0%%J0NNNNJ0%J0K0K0J5K0j5j5j5j5nj5j5nJ5%J0J0%k0k0%J5%
6511eJ0J0K5J0J0K5M0K5J5j0l5n0n5l5%%%%NJ0J0J0J5%K0%%%Nj0n%%%NJ5K0%k0m0m5k5NK0
6508b5NJ0j0l0k0j5J0L5K5J5J5n%J0Nn%NK0J5L5J0nk0k0j0j0k0j0j0%K0J0J0K0%%K0J0k5l5
6505C0l0k0J0K5K5J0j0j0J0J0nnJ0%NJ0nJ0NnJ0Nj0N%%nJ0nj0Nn%J0K0%l0j5nJ0Nnn%nj5N
6502D0%j0Nj0j5J0J0J0J5J5J0J0NJ5K5Nnk0nnj5l0k5n%NJ5L0L0J0%Nj0k5l5j5nJ5%J0NNNN
6499H0J0J0%NNNj5k0j5j5k0j5j5k0J5J5K0J5J5J5K0J0nl0j5j5j0nnj0J0J5J5J0J0J5J5J0j0
6496A00nnj0k5k5l0k5NJ0J0Nn%nn%%j0%J0%%J0NNNNNNNN%J0J0j0J0l0j5nj0j5j5j0K0L0K0
6493C0L0K0K5K5K5j5j0j0j0j5j0j0j5%%%Nl0nJ0J5K0K0K0K0%k5nnnJ5NNJ0NNJ0%%%nj0k5l0
6490H0j0NK5L0Nj5m0l5j5j0nnj0J5J5J5J5%n%n%%j5NL0L0J0NJ5%j0l5k5nJ5K0nnj5NJ0J5n
6487I0l0k0%J0NNNnk0k0k0NK5K0K5K0K5%j5j0nj5l5l5j5J0J0j0K0K0NJ5K0J0K0K0J0k0k0k5
6485G5k0k0j5k0j5j0J0L5N0N5L5Nn%j0j5Nk0nj0j0%%N%%%Nnk0l5l0k5k5j5%NNJ0M0M0J0l0
6482C0j5NJ0J0%k0j5j0NK5Nj0l0j5NJ5L0L0J0j0N%%%N%NJ0J0J0k5nK0K0Nj0k5j5j5%Nj5k5
6479A5nNM0L5%j0j5%%%%%%n%%%NK5L5K5nk5j5j5k0k0l0j0l0j5NK0J0J5K0NJ0K0%N%N%%J0n
6476H5j5K0J0j0NN%%N%J5j0%J0%J0j0K0K5nJ0J0J0J0j0nj0nj0j0j0nj5nNk0j5%j5nnj0k0%
6473C0nj5j0nn%%%nnnnL0K5%k0k5NK0L0J0NJ5N%j5%j0k5l0j5%j0J0L5M0K0%l0l0NK5J0J0J5
6469G5J5K5N%j0%j0j0k0l0nnJ0J0nk0k0J5K0Nk5m5j5J0J0K0J0J0J5K0N%nn%j0%nnJ0NNk0n0
6466b0k0K5L5%J0NNJ0J0J5J0%%n%%%%%%j0%j0nnnn%%%%%%J0nnJ0K0j0J0NNNj0j5j0j0j0n%
6463B5k0j5k0J0L5n%%nnnnnn%j5NJ0L0K0K0K0K0K0K0j0k0nJ5J5J5k0k5l0j0nNNL0K0J5nl0
6460I0k0j0nNJ0nj5j0k5%J5K0J5K5K5L5M0K0j0k0j0k0j5j5k0j0%NN%%%N%%N%%k0l0l0j0%J5
6457C5J0J0j5j0j0j0%J5J5%j0j5j5j0j5j5%k0j0nj5%k0%j5nK0NNK0J5J0J5J0NNNN%J0j0J5
6454EK5K0K5K5j0j0nj0j5k0j5j5n%J5M0M0K5N%%%j5k5j0J0%nnJ0n%j0j0%K0J5K0%l0k0nK5
6451H0L0L0J5j0j0n%J5J5k0m0l0k0j0J0NnJ0%%Nnnnnnnn%%K0NJ0L5K0%j0nnnn%K0J0J0k0k0
6448I0m0m0j0J0K5K5L0%k0k0nNNnNj0j0Nk0k5%K0K5J5%NJ0K0J0J5nj0%j0j5nNj5k5k0l5j5
6445c5N%K0M5M0J0j5k0nj5j0nnJ0J5nk0l0m0k0L0L0L0K5K5nl5l0j5NNnj0%j0%K0J0NK5K0%
6442D0K0J5j5j5nk5j0j5j5j0J5L0K5K5K5K0L0J5%k0%k0k0%j0j0%%%Nj5J5Nj0J5J0J5J0%K0
6440A40K5nk5l5m0k0%%nNJ0J5K0Nk0k0k0k0J0J5J5J0k0J0L0K0Nn%NnJ5J5j0k5k5j0J5%j0k5
6437D0k0j5nj0j5j0j0k0%J0K5K0K0J0K5K5J0Nn%%%nk5m0l0j0J0J5N%L0M0M0J5nl0l0l0k0j0
6434@J0K0J5J5%Nj5m0k0J0J5N%NNnNNNNNJ0J0%j0nK0K5J5nk0l0l0k0nJ5M0L5J5nk0j0n%K0
6431I0j5k0j0j5%J0J5K0N%nj0j0J5L0J0nN%nk5j0j0%J0%NNnk0j5j5J5L0M0L0K0j0l0j5nj0
6428I0j5%nj0NNj0j0NnNJ0nl0l0m0k0%K0J0NJ0J0NJ0K0N%K0NJ0J5NnNnl5k0k5nK0J0K0J0j5
6425D5k5j5j0l0k5k0j0L0L5M0J5%%j0%nj0K0L5M0K0J0nnNJ5NNNN%J0j0j0J0J0J0%k0l0k5j5
6422I0nJ0K0K0J5j0k5k5j5l0j5nj0j5J0J0J0J0J0K5K0J5%%j0%J5nJ0Nj0j5j5j5j0j5j5j0%
6420B0J0K0n%%%%%%%n%nnnn%%nj5%K5K5%J0J0%j0k0l0nK5K0K0K5J0j0nJ0n%J5j5j5j0nk0j5
6416C0j0j0k0%%Nnl0j0NK0J5J0%K0K5NJ0K0j0l0k0j5J5L0K5J5%N%%N%%%%j0Nj0l0j5J0NJ5
6413G0%%j5j5%%K0J0J5j0k0j0J5J0j0J5N%J0J5nJ0Nj0j0nj5j0j0nj0j0J0J5nl0j5J0L0J5%
6411F0nl5k0j0J0J5%nj0Nj0Nj0NNJ0J0NK5L0%j0k0J0J0J5J5K0L0J0k0l5k5l0%K5NJ0%j0%n
6408G5nnj0nJ0j0n%n%nnJ0nnJ0Nn%NJ5J0K0J0k0l0k0k5nN%NnNK5M5L0J5NJ0j0j5k5l0k0j0
6405C0k0j0%J0nJ0NJ0J0J0%K0M0L5L0%j5k0j5k0j5k0%J0%%J0nN%%%%%j0NNj0J0%%J0J0nNN
6401A15n%nnK0J0nk5j0NJ0K5nN%N%j5j0n%j5j0%n%j5J0%j0%%j0k0k0%k0j5nk0J0J0NJ5J0J0
6398A0J0J0nNJ0j0%J0j0J0K0J0K5J5J0K0L0J0k0j0k0j5j5j5j5k0k5l5l5k0L0M0M0L0K0NJ5
6396A15J5J0J0J5J0J5K0K0J0j5l0j5l0l0l0k5l5m0k0N%N%J0%J0%K0%k0l0j0K0K5M5K5%nl0
6393D0m0l5j0NK5J5%K0nj5k0NJ5N%j0nnnnn%J0J5L5%k5k0k5k5J5K0J0K0J0K0J0K0nn%j0%n
6390C5n%nn%nj0Nj0%NJ0%J0J5%%J5J0%J5%%K0%J0%j0j0%%j0%nj5j5nJ0K0%j5k0nK0L5L5M0
6387A60K0J5%nj0l0l0k0k5l0j0J0K0nl0j0nNJ5K0Nj0%K0J5n%%nn%J5L5N0J0k0N%k0l5k0l0
6384F0l0J0NNNJ0N%J0nk5l0%NM5M0J5%J5K0nj0l5l0j0NK0K5%%l0k0j0%%%%%%%%%nnnnnn%J0
6381D0L0L0J0j0l0l0j5NJ0J0%J0J0NNJ0%J0NnJ5%NNj5%j0n%j0nJ0NnJ5nJ0J5nj5k5l0nj0N
6378D0j0%L0L5J5j5l5m0m0l5%K5J5Nnnj5NK0L0L0K5J5%J0NNj0j0l0k0%K0K0nl5n0l0j0J0N
6375c5nJ5L5K0j0l0j5J0J0N%J0nnK0%NN%NNj0J5J0nj0j0%k0%j0%j0l0j0NM0Nj0j0NJ5J0J5
6372B5J5NJ5K0Nn%J0j0k0k0NK5j5%%j5%%j0NnJ0J0nj5j5NK5J0Nk0n0l0j5NJ0%nK5L5L0K5J5
6369H5j5j0nj0j0j5j0j5nJ0K0K0J0j0j5j5j0k0%J0L0J0%j0J5nj0%j5nnj5%J5J0J0j5k0%K0
6366@K0J0J0J0NJ5J0J0J0%%k0J0K0L5K0L0L0%l0k5k0j5j0J0K0Nk0m0m5n0o0m0NJ5NJ5L0L0
6363EL0L0Nn%Nk0k0k0j5nJ0%%J5n%J0nJ0J0%nJ0J5nk0j0j0j5NL0L5N%K0J5NJ0J5J0J0%j0N
6360A50j0j0J0n%l5k5nJ0K0%k5l5l0j5J5L0J0J0j0k5j0NNnj5N%j0%nn%nn%nNK0J0J0J0J5J5
6357F0J0%K0K0%K0NJ5J0j0l0j0k0k0j5nk5k5k0nJ5K0%l0k0j0j0j5%J5K5K5J5J5%%J0L0K0%
6355H0k0j0%j0j0%j0j0%k0j5J5M0K5%nnJ0J0NJ5nJ5J5%j0j0nj5nj0j0nn%n%%%j0J0K0L0L0
6352A10K0%j0k0%Nj5%nk0k5l5j5%J5NJ0J0NNJ0J5J5J5J5K0J0J5J5j5k5l0j0NJ0J0J0K5L0J5
6349A95k0j5NJ5k0m0k0%k0k5j0NK0J5NJ0J5NK0J0J0nj5j5%j0nj0j0j5j5j0J5J5%k0k5J0Nn
6346D5j5k0j0%J0J0J5J5J0nnj0%J0K5K0J5j0k0k0j0%k0j5%nk0%k0j0k0l0j0K5K5M5J0j5k0
6344c0k0j5J0K0J5J0J5J5J0J0k0k0l0j0%%N%J5J5%nl5j0%K0J5L0K0K5n%n%n%n%J0K5L5%k5
6341H0k0l0k5NNK5K5K5K0j0m0m5l5j0j0J0NK5L0j5k5j0J0%k0j0nNNNNN%K0j0%k0k0%nk5j0
6338i0j0j5j0k0nJ0L0L5L5M0K0NnNK5L0%k0m0m0k5%%N%%M0L0J0j0j0j5j0n%%%J0L0K5N%j0
6335E0j5%J0J0J5J0k0m0m0k0K0L5M0J5Nk0nj0%%J0K0L0%l0k5j5J0j0%K0K0K0K0K0K0K0K0N
6332A95k0nj0k0Nj0j5nj0j0j0J5nj5j0k0k0j0L0L5Nk5k0k5NK5K0L0%j5Nnn%%j0%nnnnnnnn
6329C0j0nNNnJ0%NN%%%Nj0j0k5l0j0j0j5j0j0J0L0L5J0NJ0%J0J0nJ5N%J5J0N%K0NN%k0%j0
6326H0k0%%k0nJ0nN%%N%nNJ0nk0nNK5J5J5J5J5NNK5K0K5J0k5l5k5%N%j5l0j5l0k5j5j0l0l0
6323g0k0%J0J0NL0L0K5K0K0K0J5nNNj0%j0nNj5j5NNn%NnJ0j0NL0J0K5K0nk0%k5l5l0m0l0n
6320d5%j0N%%nJ0%%J0n%K0J5nJ0J0J5N%%%%J0%nNJ0J5J5J0J0J0J5N%nl0n0l5nJ5K0K0J0K5
6317I5J0nk0nj5j5nnnj0j0nnnJ5J0%J0NJ5%%j0j5Nj5n%j0nJ5J0j0%J0%J0J5%J0J5J5NJ0J0
6314A10j5j5nj5k5nj0j5NJ0J0Nnj0J5J5L0J0j0k5m5k0J0M5J5j0k5l5k0%L0K5nl5l0n%K5NK0
6311@J5J5L0J0j0j5j5j0NN%J0L5L0K0N%j0o0m0j0%%j5j0%J5M0L0j0l0k0nnk0%K0Nj5l0j0%
6308e0J0K0%%nNK0%nnj0J0K5M5M5L5J0j0%j0nnJ0J5NJ5j5l0k0k0k5k5m0j5J5K0J5K5K5J0J0
6305I5K5L0J0k0j5nJ0K0j0k0j0l0nJ0J0J5J0J5NK0Nnj0j0j0j5nj0j5j5k0k0j0NK5J0K0NnJ5
6303I5nk0%J0NJ5nk5m0m0k5NJ0%J0J0NNJ0K0%k0l5l5k0%J0N%n%NnNL0K5J0NNNNJ0%J0NNJ0
6299G0%J0J0%j0K0L0K0nk5j5%K5K0j0k0%J0J5n%k0j5nK0J5J5j5k5m0k5j5%%J5J5K0J5K0Nj0
6297A10k0k5n%J0J5J5j0k5j5n%J5K0J0%j0NJ0NJ0j0j5nj5j5nj0j0j0%%j0n%%nj5NNK0K0K0
6294E0j0j0%J5J5N%J5J5%%%%%j5k0%K5J0J0j0nnNJ5nj0j0j5nJ0L0K5J5%Nnl0l5j5J0NNJ0K0
6291A10j0j0l0k5j5%NnJ0K0Nj0%K0L0%j5J0N%J5J0%m0m0m0m0nJ5J0j0j0J5nJ0%%J0J0NJ0N
6288B0J0NJ0j0j0nj0j5%j0j0nJ0J0j0J0%%NJ5K0J5J5K0J0J5J5L0K0J0k0l0l0k0%%nNnj5nn
6285E0J5J5nk5k5k0N%k0%%J0nj0J0NnN%J5n%J0J0%%J0J0%%J0%NNj0%%nn%nj5j5l0l5l0%K0
6282f0M0K0L0K0L0NJ0NJ0j5k0j5k0k0j5k0j5j0nnnJ5L5L5J0J0j0j0%%nj5J0NJ0J0J0NJ0J5
6279H5NNj0nNn%n%j5j0j5j5j0j5j5j0j0j0j5%K0K5K5K5K0K5M0J0nj0nnk0k0k0j5N%%%J0J0
6276E0NNj0j0k0nJ0%J0J0%J5K0%l5k5nJ5K0L0J5nj0l5m0m5j0J5K0K0J0J0J5J0nj0j5%NJ5J0
6273E0Nnj5j5nj0j0nj5j0nk0%%j0%%nnNj0J5J0J0J0%K0J0%J5nnNJ0j0J0nN%%NN%nNJ0j5%n
6270A0n%n%j0k0j0j0k0nj5j0J0K0J5J5K0J0K0J0J0J0K0%J0J5NJ0J5N%j5j5j5J0K0Nj5j0%N
6267I0j0j0Nnj0k0%L0J0j5l5n0l5j5NnJ0L0K0J0J0J5J0J5J0K0NJ5j0nJ5j0j0nK0J5J0j0l5
6264G5j5nnJ5%Nm0l5j5j0k0nNL0K0J5K0K0K0J5nj0nj0m0k0nJ5K0Nnj0m0k0J5M5L0J0j5j5J0
6262D0J0J0J0%%%%%%K0k0k5nk0k0J0K5J5J0j0j0j0j0J0J0J0J0NNj0J0J0j0%NNnj5J0n%n%%
6259F0%%Nn%J5n%K0K0%j0l0j0k5k5j0J0L0L0Nnk5nJ5N%NnJ0%j0%j5Nj0nNj0j5j5K0L0J0J5
6256G5nj0nnj0%j0nnj0%J0NN%NnJ0K0J0j0l0k5N%J0K0J0j5l0k5NJ5%NJ5K0%J5J5J0J0j0%N
6252H5j5nNNj0l0j5J0J5K0Nm0o0m0NJ5K0J0K0L5L0J0nk0j0nNK0K0J5J5%m0m5k5nN%J5K0L5
6250G0%l0k0nNj0j0%L0J0j5k5nnnnj0j0j0j0j0j0k0nK0J5K0K0K0J5%nk0nJ0L5K0%nnnnK0J5
6247E5K0K5K0K0Nk5j0nNNNJ0j5j5j0j5j5k0J0%l0k5%K0J5J0J0J0K0nl5l0%%K0K5J5K0J0j0
6244I0%J0J5nk5k5l5j5%L0J0K0J5J5J5J5nnj0j0nnj0nj0nj0nk0k0j5J5K0K5j0k0%K0J5n%%
6241E0%%m0j5J5J0Nj5k0k0j0nj0j0J5K0J5J5K0J0L0Nn%j0n%j0j0Nj0Nn%j0J0Nj0%%N%%%J0
6238C0nj5l0%L0L5K5j5%J5L0%l0m0l5k5j0K0L0K5L0L5K0Nk0k5j0k0k0k0J0nnj0k0k5nK0M0
6235A0L5K0J5J5J5J5J5J0J5J5j0j5j5j0j0j5nk0j0J0%n%n%%J0J5J0J5J0%Nk5n5l5%L0M5K5
6233A20%nj5J0%j0l0k5%J5K0Nk5k5j5NNj0%J0%NNNNNj0nj0nj0j0L0L0J5K0J0K0J0k0l0n0m0
6230@l0nJ0K5K0NnJ0J0%k0l0nk0k0j5k0K0K0N0L5J5j0NNJ0%NN%%j0k0l0%J0K0J0K0J0J5K0
6227A15Nnk5k0j5k0%nj5j0nk0%%J0J5%NJ0J0%J0j0%Nj0N%n%j0j0%NJ0%k0l0j5L0M5M0L0K0
6224A20J0k5l5j5%NJ5J0NJ0k0j5NJ5L5K0j0l5m5j0J0J0J0NJ0J0J5K0Nj0n%j0l0k0l0j5J5K5
6221E5K5K0%j5n%NK5%K5%%J0nk0j0k5j5nN%nj5k5j0k5l5k5%J5K0J5n%nJ0N%N%%%L0NJ0K5L0
6218I0M0J5j5j0nNk0l0l0%J0J0j0j5j5J5L5K0%j0K5L5K0%j0l5n0l5nJ5K0Nj0l0m5k0L0L0J0
6215C0%K0M5M5J0j5j0N%j0%%J0j0J0%%%J0nj5k0k5j5%%J5K5L0J0j0j0%J5NNnk5k5j0J5J5K0
6212A30J0%j0j5l0k5%K0K0J5J5j0j0%j0l5m5l0k0j5%K0K5K0L0M5N5K5Nj0l0l0j5j0NJ0j0k5
6210F5l5m0k5%J5NNJ0J0L5M5L0J0J5K0Nl0k0%Nn%NJ0nJ0%j5j5%K0K5NK5J0nnnj0k0l0k0k5
6207G5k0nnj5j0j0j0j0%%nNK5M5K0M0J5n%J0%J0J0n%j0k0Nj0j0%j0k5j5k0j5j0J0%N%J5NJ0
6204F0NJ0J5%%j0%nj5%Nj5j5k5l0j0NJ5J0J0J0J5nK5J5%J5N%j0n%J0J5J5J5j5k5k0k0k0k0
6201A0k0j5nK0J0%%nJ0K5M0N0L0nk0k5k0k0k0%J5L0L5L0K5Nj0j0k5l0j0NJ0j0j0j5j5j0k0
6198C0j0j5j5J5J5J0j0k0nK0K0K5J0%%nNK0J5j5l0k0k0J0J5NK0N%J5%j5j5j0k0j0j5j5j0N
6196a5NNJ0J0nNNk0j0k0j0j0J5J5nk0nJ0L5J5K5L0J5j5k5k0k0j0%j0nJ5J0J5J5J0J0Nk0k5
6193A0j0J0L0K0K0%%nnnnj0k0k0j0%NJ0%nJ0%%J0J5Nj5k5k0J5K0NNj5j5%%n%%n%nJ5J5J0J5
6190D5J5J0J5J5j5k0nl0l0m0nJ0J0K5K0J0%k0k0%%K0K0J0%j0k0J0K0K0K5J5j5l0j5l0l0nN
6187b0%l0l0%K0NNJ5L0K0NK0J5%Nj0J0J0j0nJ0%Nj0J5J5K0L5J0k0l5m0k0J5J5J5J5j0l0k0
6184D0j0nNJ0nk5l0j0K5N0L5nl5m0l5j0NNN%J0J0J5J5J5J0J5K5Nj0j0k5nNJ5J5%j0%K5M0J0
6181A40j0l0m0m5k0nJ0%%Nnj0l0l0j0K5K5M0M5M5Nk0n%j0l0m5k0%J0N%nn%nn%nn%n%NJ0J0
6178b0J0J0J0J0J0j0k5k5j0K0K0L0J0J0%k0j5k5k0nJ5J5nk5nJ0K0NK5M0L0K0nj5j0j5j5K0
6176G0L5L5K0l0m0m5l0j0j0j0nK0M0L0L0J0j5NnnNj0N%%j5J0%n%%NN%J0J0j5j5l0l5m0k0%
6173d5J5NJ5J0K0K0J5J5L5%j0j5k0k5n%nm0n0k5nK0L5K0J0j0j0J0K5L5L5K5J5NJ5J0j5j0%
6170A20k0k0nnk0l0l0l0l0%L0N0M5J0nnN%%N%L0L0J0j5k0k0l0j0j5j5k0nK0K5L5K0J0J5%J5
6167A25Nj0J0K0L5J5Nj5k0k5k5k0k0k0nJ0K5Nk0l0k5nN%%Nj5k0J0K0K5J5J0K0J5J5J0%NNn
6165A35J5J0nj5k5j5k0l5j0k0k5J5K5J0j0l0k0%J0Nj5j5NL0M0L0L0L0j0%J5K0L0L5J5%k0k5
6162A90%j0j5k0nj0j0j0j0J5J5j0m0l0j0%K5%%j5k0j0%%K0N%j0J0%%N%%%N%N%J5nJ0NnJ0N
6159I5N%J0%NNJ0k5%%k0j0nj0j0%%nJ0%nN%%n%%%%%%%K0J0J0J0J0K0%k5n%nk0m0j0K5K0%%
6155G0j0J0NNJ0nk5j0j0j0j5k0nK0M0L0L0K5%j5l0j5j0j0j0nj0%K5L5J0j0j0J0J0J0J0j0j0
6153A00%j0j5%j0nJ0J0%K0nJ5J5%%j5nnk0%j0j0Nk0j5Nk0N%j5j0j5J0M5J5J0j0%J0J0%J5J0
6150I5nNNJ5%l5l0j0j5nj5NJ5J5%J0J0NNK0nk5l5j0nk0%%NN%J5nNNJ0J0NNJ0NJ0Nnk5k0j0
6147B0j5j5j5j5NK0K5L5M0L5J0j0j0k5l0m5m0j0K5M5K0%j0j0J0J0NNJ0K0K0%j0m0k5k0nL0
6144D0J0J0J0J5J5J0J0J5K5%k5m5k5J0J5J5nk0l0NJ5J5Nj0k0k0j0j0%j0l0j5J0J0nj0j5NN
6141c5K5K0J5J5K0K0J5nnnnn%Nj5j5j5%%K5%k0k0k0%j0j5j0j0j0j0J0K5K0J5J0L0J5J5Nj5
6139F0j0nnnn%k0j0nL5M0Nk0j5%NJ0L5nnJ0K5Nj0j5NJ0j0j0NNNNJ0K5K5%j5k5l0nJ5k0k0j5
6136E5j5%J0NN%J5J5nj5k0%K0nj0nnNK0J0J0J0J0J0J0J0%K0nk5k0m0j5nnn%j0NnnNNNJ0j0
6132D0J5N%J5j0NJ0j0J0%%%nnm0k5k5j0J5Nj5n%nn%nJ0NJ0NNJ0J5n%j0nnj0nnj0J0J0J0J0
6129@K0%J0J0nnk0Nnj0j0nK5K0K5K5K0K0L0J5%j5j0j0j0j0j0j5nk5k5nj5NL0K5K0%k0%K0K0
6126A10%l0j0j0j5j5%k5k5%K0K0M0J0j5k0k0k0k5k0%K5J5j5NL5L0J0j5j0%K5L0L0K5%l0k5
6124H5l5k0J0J5n%%%N%N%%NN%nJ5j0J0J0J0J0J5J0J5J0J0j5l5k0k0l0j0k0k0k0%L5L0K5L0
6121A00M0K0NNJ5nk5l0j5m0j0J0%%K0M0M0K0k0k5k5k0NJ0J0J0j5k0k0j5nl0j5j5NNJ0NK5K5
6118G5L5J5j5k0k0j5nNJ0K5K5N%m0o0n0%J5L5K0%k0k0nJ0%j5%J0J0%%N%NJ0K0%%K0J0%Nj5
6115G0j0nnj0j0nNJ0NJ5%J0J5%%j5j0nj0j0nj0NN%J0J0%J0%j0j0k0%K0K0L0J0j0l0k5j0NJ5
6112D5NK0j0nnnNK0K0NJ0N%J0j0j0NJ5L0%k0k5k5%%NNj5k0k5m0l0nJ0L0K0nk0l0j0K5N0K5
6109E0j0J0J0j5j5k0j5k5k0J0K0K5j0k0nL0K5J5L0L5J0L5K0%Nj5J0J0j0N%j0j0j5j0j0j0j0
6107A00j0nnnnnn%nJ5L5L5J0j0n0m0k0j0j5j0j0J0J0NJ0%%%%%%%%N%N%%%%NNNK5j0%K0J5n
6103I0%j5j0nj0j0j0j0J0J0j0j0l5j5K0J0L0L0j0j5k0nL0K5K0K5j0k0k0j0J0L0L0Nj5o5n5
6101a0k5J0L0K0j5j0j0j5j0NJ5NJ0K0%nj0j0nk0j0%k0%K5M5K0k0%K5L0J5j5j5k0j0NJ5J0J0
6098F0%J0n%k0j5nJ5J0j5l5nK5L5M5L0j0l0k5k0j0k5j0%NnJ0J5L0K5K0K0Nj5l0l0j0J0j0n
6095C5NL5L5nl5l0j0nNNn%NN%k0j0k0k0N%N%nN%NJ0K5L0Nk5k0%nk5k0NK5J0k0l5m5j0K0Nn
6092i0j5k0j0k0j5J0K5L5L0%%L0J0J0J5J5J0J5J5J5nnnnnnnnJ0NJ0NNJ0J0Nj5k5l0j0NJ5%
6089B5K0M5M5J5%j0l0l5l5k0J0j0nj5j0K0L0K0j0l0l5J0L5K0K0%%nn%%n%K5K5K5K0%l5l5n
6086G5N%j0J0J0K0%j0m0l0j0J5%nJ0K5K5K0l0m5k5%J0%J0%%J0J0nNJ0nJ0nJ0j0J0Nnl0n0m0
6084e0l0J5M5M0K5J5nnJ5%N%%K0%k5k5j0nNj5nNn%Nj0NnnJ0%%l0j0%L0K0J5N%J0J5K0J0N%
6080A00nJ5%%%Nnk0k0j0j0j5k0n%%NN%%NNnnk0%J0k0j5NK0L5L5K0J0j5j5NJ0n%J0%%N%N%n
6077I5NJ0j0%%%k5j5j0j5j5j0j0j0NNj0l0j0K0K0k5l5%K5K5Nnl0l0nM0N0K5J0j0NJ5J5nl5
6074B5l5nJ5J5%%K0K0L5L0J0j0l0%K0K5Nj5k5k0m5m0%M5M5K5J0j0nk5k5nk0k0j5k0j5k0J0
6072e0L0L0J0nk5j5j5NNj0j0j0j0J5nNNNN%J0J0J0J5J0J5J0J0J5NNN%NNNNj0nj0nnnj0%j0
6068D0nJ5J5K5K0%l0m5n0n5m0k0NM5P0M0K5Nj0%%nk5m0k0j0j0nL0N0N5K5NK0J5nk5j0j5nn
6066G0%j0l5j5M0M0J5nk0j5%nNnj5Nnnj0nnj0J0Nnk0l0j5nL0M0K0%j0NNJ5L5L0J5j5j0NNJ0
6063A30NJ0J0l0l0nnnnj5k0K5K0K5%Nj5k0j5n%j0j0%k0l5k5j0K0M0M0J5j5l0l5j5K0K0J0j5
6060Ek5%J5J0%j0k0k0j0%N%NN%NNJ5J5M0L0K0j0l0m0l5nK0K0J0J5J5J0j0l5k5k0J5L0K0K0
6057E5K5Nn%K0J5Nj0j0j0j0j0j0j0j5j0%nj0J0%n%%N%J0L0L5J5%j0J0%j5j5j5k0N%J0nnJ0
6054F0%Nj0J0J5j0j5j5%nn%j0j0J0J0K0%j0nj5j0j0j0j5j0k5%NNNNnJ5NN%%%%k0j5NK0L0L0
6051C0J0J0j0l0l0j5J0J5J0J0j0nnnj0J0K5K0NJ0K0%nj0Nj5nnj0n%%J0j0k0nJ0NJ5J5nnj0
6048A5j0J5L0j0l0k0j0Nj5l0j5j0Nj0nnk5j0K0M0N5M0K0%j0k5k5nJ0J0j0j5j5%K5K5NJ0j0
6045A0j0J0J0K5K0K0J5j0l5l5k0J5K0K5L0K0J5nnk0j5j0NNJ0J5J0J5j0j0j5j0j0j0j5j0J0
6043E0J0J0N%J5K0%k0j5%NNJ0j0l5k0%J0Nk5j0NNJ0J0J0J0j0J0K0J5n%j0%Nj5j0J0nnk0k0
6040B0j0j0j0nj5J0J0j5k0j5J0J5n%%%J5K5L0J0nj0j5%%j5j5NJ5K5L5J0%J5K0j0l5l0J0J0
6037E0Nj0j5l0j0J0J0j5n%J0j0J0L5L5J0j5l0j5k5k5%j0j0j0%NK5L5K5J0nj0J0L5L0K0nnj0
6034A00J0J0k5m0n0l0nJ0K0J0%l0l0j5K5K0J0J5J5J0%%nnJ0K0L0J0k0%j5j0%J0J5%j5j5l0
6032A0l5l5j0J0J0%%%%%NJ5j0j0J0K0L5L5K0%nj5k0k0k0J5J0J5J0K0J5K5J0j0k0k0j0%l5l5
6029b0%K0J0NK5J0j5j0J5nn%%j5j5j5j5j0j5J0K5L0J0J0K5Nj0N%%J5J0%j0j0j5j5J5J5K0N
6026H5k5k0%J0J0j5%n%%NnJ0K0J0J5J0j0l0l0j5%NJ5J5Nj0j0%nn%j0%nnj0nNj5j5Nj0nJ5K0
6023eK5J0k5k5K0K0NNNNJ0NJ5Nk0nj0j5NJ0J0NNJ0J0%k0l0l0k0%K0K0%J0J0NJ5L0L0Nj0nk0
6020I0k5n%NN%NNnJ0J0n%NN%J0nk0j5k0k0%J0j0J0J0K0L0%l0l0k5l0j0J0n%nN%%j0%j0%j0
6017e0%j0%J0K0K0J5J5Nnj0j0J0K5L5K0nnk0j5k0J5M0K5j0j5nJ5J0j5k5m0l0j0j5nnj5%%%
6014f0K0L5K5%J0K0K0J0K0J5nN%nJ0j0nNNj0n%%k0k0l0k0NJ5L0J5n%J0J5nJ0%nk0j5j0j5%
6011C5j0nnj5nnJ0j0NNj0J5N%j0%K0L5K5L0L0K5J5%NNj0k0j0j5nnj0Nj0nnnk0k5l5j0J5L0
6008E0K0K0J5nNJ5%J0NNj0%nj0nnj0n%NJ0nnJ0%%%j0n%j0nNj5j5nj0j0nK0J5nj0l0m0j0J5
6005b5K5K0K5J5J5J5K0nnj0NNJ0J0J0J0J0K0%%nnnn%j5Nj0j0%k0k5k5j0K5J0J0J5J0J0Nnk0
6002A00l0j0J0J0nnj0j0j0j0k0nJ0K5L0J0j0j0j0j0%K0NNJ0J5K0Nk0k0l0j0J0J0J0J0J5J0
5999A05J0J5%J0NNj0l0n0m5m0nK5K0L5J0j0l5N%%%j5NJ0j5k0Nj5j0J0J5J0J0%K5K0Nj0J0K0
5997H0K0J5J5%l0k5k5%nj0J0J5K0J5j0j5j5j5j0j0J5J5j0k0nNL0K0J5Nk0m0m0k5Nj0j0%K0
5994c0K0%j0%%K5K5K0%k0k0j0J0K0K5K5K0j0j0k5k5j0J0L5K5K0J0j0nNNnJ0j0j5nj5j0j5j0
5991D0j0j0nn%nn%nnNNNN%NN%K0L0L0K0%j0k5J0J5J5K5J0nj5k0j0%NN%j0k0k5j0j0k5k0nn
5988a0NJ0nJ5J5%j0k0nJ0L0N%J0NJ0J5j0n0m0j5j0J0K5K0M0J5K0J5K0K0j5k0nk5j5j0k5nj0
5985A0J5N%j0j5j5j0NNJ0NN%NNk0j5k0j5J5L0K5K0K0K5K5K0J5J5K0J0k0l5m5j5NJ0%K0L0J0
5982A50J5nm0m5k0%%N%%NNNN%J0K0nk5k0NJ5%Nj5j5l0j0nK5J5L0L0J5Nj0nnj5k0nJ0K5K5N
5979A35l5n5l5j5J5J0J0K0M0L0K0nj5k0k0j5NJ0j0j0J0L0Nj5l5m0l0nnk5k0j0K0L0M0M5L0
5977H5%N%%%%nJ0J0J0K5%j5k5m0m0l0j5%K0L0L5J0J0J0j0l0j0nnk0k5%j5m0m0j0%M0M0M0J0
5974A0K0L0J0k0j0N%Nj0J0J0j0j0J0L5L0K0j5l0l5k0nj0%J5J5J0NJ0Nk0l0k0k5j0K5J0Nj5
5971@k0k0j0NNnJ0J0J0J0J5J0J0J5Nj0J0j0%Nj0n%nN%%%NnNJ5K0K0J5nk0j5j0n%Nn%%%%j0
5968D0n%j5k0k5j0K5K5J5j0nJ5J0J5Nnnnj0j0nj0%J0J0J0J0nl5k0j5%J5%J0nk5l0l0k0NJ5
5965i0L0J0%%J0%%%%j0NNnn%j0%K5nj0nn%K0M0K5J5NNj0%K0J5J5nNNj0nl0k5m0k5j5NK0%K0
5962a0J0j0%nj0j5k0k5j0NK0L5K5L0J0j0k0k0j0NK5K0K5Nk0j5%K5K0K0%j0j0%J0Nnnnnnnn
5959D0nnj5j5j5j5%L0L0%Nj5j5NJ5NJ5J5j0J0%%J0nN%%nn%%n%n%j5j0%j5%%k0J0J0j0K5NJ0
5956D0NNJ0J0J0NJ0NJ0J0j0k5k0j0k0j0k5j0J5J5J0K0K0J0NK0Nj5k5m0k5j0j5k0j0%Nj5l0
5953i0j0J0NJ5K0J5J5K0K0K0J5nk0k0nNj0j5j5j0J0L0M0J5J0J0K0J0%J5%J0NNNnk5j5j0k5
5950F5j0j0k0nJ0%%%%%NJ5K0L0J0j0j5j5j0nNn%%Nj5J5J5L0L5K0j0nnj0j5j5k0j0NK5K5Nk0
5947A10l0l0k0k5k5k0k5j5%J5L0K5J0%%j5NJ0J5J5j0%J0%NnJ0K0J5%k0NK5K5%j0k5k5j5nj0
5945B0%%k0J0L0K5K0J0J5J5nk5k0nj0j0j0j0k0l0m0k0K0J5NL0J0J5K5J0j0%nnnn%j0J5L0J5
5942G0K0Nj5m0l5l0j0n%J0%J0NNJ0J0J0NJ0NJ0%nn%%nNn%K5J0NNk0nnnJ5J5nl0k5k5l0%n%
5939d5%L5N5N5L0%nn%nnnnnnnnj0nnnnj0%j0%nNj0j0NK5K5L5J0%%%k0j5nNNl0k5j0nj0j0l0
5935d0l0NNK0L5M0J5%j0k0%Nj5j5NK5J0k5k0%J5NJ0%J0%NNJ0NNj0nNJ5L0J5k0j5NK0%j5J5
5932A00Nk0l5l0j0%%j0n%K0J5J0j0j0NNNN%NN%NJ5J0J0J0J0J0J0j0k5j0j5Nj0j5k0m0j0J0
5929a0K0%J0j0k0j5J0J5J5J5j0J0Nnnnnnnj0NJ5L5L0K0nk0j0j5j0j0%j5nj0j0j0J0J0J0J0
5927B0nl0l0l5l0NK5K5N%N%N%J0%nJ5%NnJ0J5j0N%NNK5K5j0j5k5%J0L0L0J0k0k0J5J5Nj5j5
5923E5j5k5nNL0L0J5j5J0Nj0%%%%%%%n%%%nK0K0L0J0k0k0k0k0%%N%N%%Nnj0nnnn%%l0nK0K5
5920F0J0j0nJ5j0nnnj5%nn%J0j0J5J5J0J0j5j5k0%M0M0K5j0m5n5l5%L0M5K5J0j0l0l0m5k0
5917d5j5K0%NJ5J5J5J0K0J0L0Nk5k0J0J5nnNj0l5k5L0M0J0j5j5J0M0K0Nj0j5J0nnJ0J0J0J0
5915A30k0m0l0k0j0Nn%%nn%J0NnJ5J0nJ0Nj5j0k0j0nk0j5nNK0M5N0Nl0j0%%J0J0NJ5%%J5j0
5911G5l0j5k0K0K0K5K0NnN%k0k0k0j5nJ0J0%NN%J0%%n%N%J0j0k5k5nK0nk0k0nNJ0K5nj5%K0
5908A5L0Nj5n%nn%%nn%nj0%Nj5Nn%%K0J5K5J5l0n0m0l0NM0K5K0L0J0%l0k5nL0J5%J0J5nJ0
5905E5J0NJ0%n%%j5J0%j0J0nj0NL0J5j5k0k0nnk0j5j5j5j5%N%%k0k0J5K0J5nJ0NJ0NK0%%J0
5902C0j0J0K0K0nk5%J0%N%N%%J0J0K5n%nl0n5l5k5%J5N%%Nn%Nj5%%%n%J5K5j0k0j0K0L5K5
5899C5K0L0J5j5k5k5j5J0K0K0NNj0j5NJ0%J5%j0j5j0j0j0NNj0k0k0l0j0J0K5NL0K0J5J5K0
5896I0K0K0K0J5nk0k0j0j5j5%k5j5j0j0j0j0j0J0L0K0J0j0%J0L0J5j0%J0J5K5j0n%k0%j0j0
5894I0%j0J0n%n%j0J0J5J5K5Nnk5k0j0j0j0%j5j5%nj5nJ5K0j0%J5nJ5N%NNNN%NJ0%%J5j0J0
5890A10J5nj5j0j5j0j5j5nj5j0J5J5nj5K0J0j0J5nnJ5j0J0Nn%J0J0%j0K0J0nj5j0k0nK0K0
5888H5K0K0N%J0nk5nk5j0j0j5k5%j0j5k5%J5J5J0K0K5NJ0K0J0J0%k0k0j0J0K0J5J5J0J0j0
5885A30n0m0j5nnk0NK0NK0J0N%%%%%%%%J0N%nJ0J5j0j5j5j5k0NN%%K0%j5l5k0%N0O0N0L5K0
5882A95nj0j5j5j0%%j0NNnNnk0nl0j0J0nNNNJ0J5Nj5k5k5k0l0l5%K0J0K0J0K0L0J5j0j5nJ5
5879H0J5n%k0j0j5nj5k0nL0L5M5K0NnJ0nk0nnj5NJ5%J0K5K0J0nm0m0j5J0J5J0J0j0j5J0K5
5876A30J0j0k0j5j5k0j0k0j0J0NJ0J0J0NJ0J0j0j0j5j0J5J0j5l5l0NK5K0j0j0nJ5L0%%%%n
5874E5K0K0nnn%nn%%NJ0NJ0K0%%J5nj0j0%j0j0nj0nk0j5nk5j5J0L0M0L0%nj5l0l0k0%j0J0
5870@K0L0K0j0k0NJ5NNnJ0%%K5L5%k0%K5K0%j5j5j0k0k0j0k5nJ5L5L0K0k0k0k0k0j5j5k0j0
5868@%J0NNj0J0%nNn%%%j5k0%%k0j0j0NJ0nk0l0j0J0K0K5K5K0M0K0L0M0J5Nk0Nk0l0m5n5k5
5865e0NK5J0J5K5NJ5K0k0j5j0k0nJ5N%j0j0k0n%K0nJ5K5J0L5%k5n0l5l5k0j0J0L0K0K0J0K5
5862A5nk0k5%NL0K0K0J0J5NJ5J0k5j0Nj0NnnJ0j0j0NN%J5nnJ5%NJ5K0L0J0Nj5l0m5l0j5nn
5859A0NNk5l5j5NK0J0%K0L0K5K0n%j5nJ0NnJ0nnNJ5j0j0J5n%%nNnj5J0J0J0K0%k0m5m5k0%
5856c0J0J0%J0NNJ0%J5NNnk0%k0%J0K5K5L5K5J0j0k0k0j5j5j0N%n%%n%n%%nNJ0NNNNJ0NK5
5853A00K0L0J5%j5j5nNN%%j5j5k0j5nj0j0%%k0%j0%NnJ0J0K5L5Nnk0j5j5j0j5k5nJ5J0J5J5
5850E0j0nnj0NNNNk0nk5j0J0J0K0%nnj0j0%N%%N%%%%%J0j0j0J0%%%%%nJ0j0%N%J0%J0%%NN
5846C0%Nj5l5j5L0L0M0j0j0j0j0j0j0nn%%j0J0J5J5M0%j0nj5j0j0j0j0j0NNj0J0L0L5N5J5
5843A35j0j0j0j0j5j0j0j0j5j0j0j0%K0NJ0NNNNNNNN%n%nj5j5nJ5K0J5nk0NJ0NJ0j5j5j0j5
5840C5k5%j5j5NK5J0J5nj0nn%NN%NN%NnN%nj0k5l0j0J0J0J5J0J0J0K0NJ0K0K0Nk0m0l5k5k0
5837d0N%j5nnj0%J0J5K5Nj5NK5L0J0NnK0K0L0%j0k0Nnj0k5k5l0k0j5nK0K0L0K0%j5k5l0j5
5834d5%J5L0K5K0Nj0nNj0Nn%%N%Nj5k5j0k0%J0J0%j0nNK0K0K0j0j5nK0J5nNnj0%%J0J0L0K0
5831A00%j0k5j0j0nK0J0%j0j5n%Nnn%n%m0k0NK0K0nj0nJ5J0%j0n%Nj0nn%j0%%j0%nnj0%J0
5828d0%nJ5%%J0nj5j0k0j0J0K5J5K0NNNNNNJ0%nnJ0j0j0N%j0J5J5J5J0J0J5J5J0j0k0k0j0
5825E0l0j0j0k5j5%j5nN%j5j5k5k5NL5L0K0K5L0%j0%j0n%%nJ0L0M0M0L0%k0j0j5%j5%j0nn
5822E0nk5j0J0J5J0j5j0J0%%NNN%N%NN%J0nJ0%Nj0k0nj5k0j0nk0n%%nj0NnnJ5NJ0J0%J5NJ0
5819B0J5K0J5j0j0nK0L0N%k0j5n%j0NnJ0J5n%j0NK0K5J0j5l0j0J5J0j0j0N%j0Nj0%%%J5K0
5816I5%j5l0k0k0%J0J0%%J0J5nN%N%J0nJ5nl0j5%J0%%j0k5k0j5K0J0Nj0j0NK5L0L0K5Nj5%
5813I0nl5l0l0l0nJ0j5J5L0K5L5K5j0k0k0j0nNJ5n%NN%%NnNN%%Nj5j0J5L5J5nJ5nk5m0j0J5
5810D0j0l0k0k0NNNNNNJ0nJ5%NN%J0%NJ5%J0J0NNJ0Nnj0j0j0k0%j0j0J0%J0NN%%J0J0Nl0l0
5807A5nj0%nk0NL0L0J5%%J5J5Nk0l5m0j5NJ5%NNNNJ0NNNN%NL5K0%k0k5nJ0L0K5J0k0k0j5%
5803H0k0%%k0j5nJ0J5NJ5L0Nl5m5n5k5K0L0J5j0nJ0M0K5j5m5l0%J5L0j0nnnK0J5j0k5j5J5
5801eNj0J0j0n%%nj0NJ0j5j0J0%J0J0%J0N%J5J5%NJ5k0j0J0L5M0J0j0j0J0J5K0Nk5m0l5l0
5798B0j0J0%%K0L0L0K0%j0k0N%j0n%K0L5M5J0k5l5l5l0k5%j5j5J0J5J0J0nj0j0nn%j0Nj0%
5795En%j0J0Nn%%Nn%%j0J0Nnn%J0nNNk0j0j0k0l0k0nK0NJ0K0M0L0J0NNNK0J5J0%%%nn%Nj0
5792G5%%%nnNnnJ0j0%%k0j0nJ0J5J0j0l0l5j5J0L0K5J5%NNJ0j5j0k0%j5j0K0K0J5K0K5J0j5
5789I5l0k0nJ0J0j5k0j5j5nJ0J0%J0K0L0Nk5k0j0nk0l0%K0J5%K0NJ5K0K5Nnk5l0l5l5k0%L0
5786c0O0M5K5J5J5%j0k0k0k5l5j0%J5NJ0J0J0J0J0J0NJ0Nj0m0k5k0n%J0j0l0j0K0Nnl0k5n
5783g0K5K5K0L0L0%l5k5J5L5L5J5%j0%j0%j0%j0j0k0l0nj0k5l0%j0nj5%L0K0M0K0%K0L0nl0
5780B5k0nJ0J5%j0j0j0J0N%j0NNj0k5l5m5k5K0J5K0K0K0J5nk0nJ0J5K5J0%%K0NK5K0Nnk5k5
5778C0j0J0%NJ5%J0NNnj5j5nj0j0j0j0K0L0L5K0K0Nj0k0j0K0J0%j0k0k0j0J0nN%k5l5m0k0
5775f0%J0NNJ0%J0NJ5L0K0K0J0n%J0NK5L5%k5k5k0l0NM5L0J5J0%J5%k0k0j0l0j5k0j0k5j0
5772A0j0j0nj0j5nj0J0J5J0J5J5J0NK0nk0%k0j0j0j0j0j0%%n%J5Nk5k5nL0L0L0J0j0j0nnj5
5769c5NJ0NK0Nnnj5NK5K5L5K0j5l0l0k0J5K5J5K5Nj5%n%nj0N%j0Nj0j0N%j0n%j0Nnnn%%J5
5766A5NJ0j0%J0J5K5%j0k0l0nNK0%k5k5Nj5j0j0j0%%%%Nnj0J0K0K0K0K5K0K0L5J0j5j5%k0
5763F0l0l0nN%j5j0nK5K0nl5m5k5%K0J5NJ5J0J5Nj5k5l0j5NJ0K0K0J0j0j5NM0J5N%j0NNnN
5760A0%%n%n%%nn%k0k0nK0K0K0K5n%%%k5l0NL0K5%k0j5N%%N%K0%J0Nk5k5NK0J5L0J0k0l0k0
5757@l0%nj0nNj5Nj0j5N%j0NK5J5J0Nj5%nNJ0j0j0m0m0j5NJ0K5K5J5%N%%%%j0J0J5K0nk0%
5754e0nJ5J5J0%j0J5L5J5%j0k0j5J0L5Nk5l5k0nJ0K5J5%%%L0K0nk0%n%J0j0%nn%%j0j0NK5
5751C0L0M0K0j5j5nk5l0k0nJ5Nj5l0j0K5L5J0j0j5Nk0l0j0J0K0J0J0%J0%K0M0J0k0n5o5m0
5748i0j5n%Nn%J0nNK0K0NK5K5J0J5K0j5j5nk5k0J0L0nl5l0J0j0j0k0k0nNJ0L0L0J5nl0k5n
5745a00nnj0J0J0K0J0J0L5L0J5j5l0l5j0J0J5%K0Nk5j0%J0J5%K5Nk0nnj0k0%L0M5L5%j0%j5
5742B5j5nnk0j0j5nk5k0nNK5L0%j0k0k0j0K0L5M0J5NN%NN%%J0%J0J0%J5N%J0j0k0k5j0nJ0
5739C0%Nj5k0k0j0j5J5J5j5l0l0l5k5%NJ0nj0nK0K5J0%nJ5J5J5K5J5%K0%k0l0l0j0J0%%K0
5737f0K5Nj0j0N%nnNNNJ0NK0nJ0J0J0NJ0N%j0k5m5m5k5%K0J0K0K5M0L5J5%j0k0k0k5j0%K0
5734a0J0J0nj5%j0k0j0k0j0%NJ0%j0j0j5nJ5L0M0M0L5J5Nj5j0%%j5k5l0m0j5NK0K5J0j0%j5
5731d0l0k0%J5K5J5J0K0N%%j5NJ0K0K0J0Nj0Nj0j0j0j0j0j0nj0j0%k0nL0J0J5j5k0J0NNNj5
5728c0k0j5j5j0%j0%NJ5K5NK0L5L0K0nj0j5l5k0NL0J5J5%%J5J5L0L0J5%j5%j5k0k0k5j5k0
5725A0%J5K5J0k5m0l5k0%J0J0%NJ0%%J0J0nJ0j0nN%n%%J0K0J5J0K5NK0J0nj5j0j0%J5NJ0%
5722I0j0nNK5L5L0K5%j5%j0nnj0nJ0J5K0Nj5%j0nj0j0j5%J0L0K5J5j0l5k0k5k0k5k5k0%K0
5720E0J5NNJ5J5N%j0j5%Nk0%j0nj5j0j0j0j0k0%J5K0K0J5K0K0L0J0j0k0j0J0J5%j5l0k0%j0
5717D0j0j5j5j0j5NJ0%J0J5nJ0J0J5K0J5K0%l0j0j0j0j0nnj0nnj0%nJ0j0k5j0J0J5N%K0K0
5714B0K5K5%Nj5j5j5j5j5j5k5nNL0L0J0k5k5k5k5%NN%Nl0k5%J0J5J5K0L0L5J0nj0%j0nN%n
5711ek5k5k5nJ5NNK5K5K0K0%nj5j5J5M0L0%k5k5%%%%NN%J0j0J5%%J5j0j0J5J5K0nk5n%n%j0
5708E0nnj0J0%J0NNNJ5nn%j5%%j0j5J0%J0K0nj0j0k0nJ0K0J0k0l5n0l0NK5J5j0J0J0J0k0k0
5705e0k5j5k0J0L5L5Nn%nNj0n%nj0K0%K0NNJ5J0J0n%%n%%%n%K0J0%J0J0NN%k0j0nNJ0J0J0
5702G0J5K0J5J5nk5k5nj5k0k5j0j5k0%L0K5Nk0j0%NJ5nk5l5j5%j0%M0M5J5j0k0k0%nnnNJ0
5699b0%NJ0%J5nJ0N%J0%NJ5nn%j5%K0Nj0k0j0%J0L5K5%nn%k0l0l0l0l0l0%J0K0J5J5K0J0K0
5696A0J5j0nj0j0nj0j5%J0J0J5J5J0J5J5J0K0J5K5J0l5l0j0NJ5J5NK0nj0%nj5j0j0j0%N%l0
5693B5n5n0k0NJ5L0L5N0K5j0l5j0K5K0J0NNJ0J5%nk0l0%L0J5k0k0k0NJ0J0%j0j0j0%j0j0%
5690@k0k0j5k0j0NL0K5K5J0K0J5K0J5L5Nk0k0k0k5k5k0k0k0j5Nj0%J0K0J0J5K5%NK5NJ5K0
5688H0%Nj0n%j0nNj0%J5J5%J0J0J0Nnnj0%%K0K5%j0j0j0k0j5nj5j5%%%%Nn%%j0%nn%j0nn%
5684@NN%%NnNNJ0%k0l5j5J0K5J5j5NNNK0L0L0K5J0nk0k5%K0J5j0k5j5j5j5j0l0%%n%Nn%N%
5681a0%K0J0NJ5NJ0NJ0k0J0j0k5k5k0k5j5j0%k5j0nj0j0J5K0L0M5L5J5Nj5j0NJ5J5N%N%Nj0
5678E0j0N%j0j0%J5Nj0k5k0k0k5k0NK0%J5K5J0L0M5L0K5%j5k5l0j0j0NJ0J0NNnNK5K5Nj5l5
5675H0l0j0NJ5K0J0nk0j5NJ5J0%j0%j0j0Nn%NNL0L0K0K0%m0n0m0nj0%%N%%%%%%%%%%%%NN%
5672C0l0m0%J5N%J0%NNK5K5K5K0j0l0l0j0j0j0nj0nnj0j0NN%NL5J0nj5j0J0%NK0M0M0K0j5
5669A00m0l0k5l0k5l5k0n%j5NL0L0L0L0%NN%J0%nJ5J5n%J5NNNJ0n%%%%nj0NJ0%l5l0j5j0j5
5666c0j0%J5J5%k0l0l0j5K0M0M0K0nk0j0j5j5j0j0k0J0L0J0J5K5Nj5l0l0k0J0K0J5nnJ5L0
5663a0K5%j5nJ5J5nl5l5j0J0NJ5%J5Nk0k0%L5L5Nj5nN%nnk0k5nJ5K5J0K5Nj0J0j0j0J0%%N
5660B5NJ0%J5%J5%k0l0m5j0J5K0J5K0J5J0J0J5l0l5m5k5j0j5nj0j0J0K5M5L0%j0k5n5j5J0
5658h5M5M0L0%j0%j5%j5%%%%N%%NNNJ0NNJ0J0Nnj0j0%j5%nj0NNj0J0M0K0j0k0k0j0%J0L0M0
5654I0K5Nn%n%j0%nnn%Nj0m0m5m5m0l0J0K0K0K5NJ0j5%Nj0k0l5j5J0NK0K5%%J0K0K5NNj0j0
5651a5Nnn%nnnNj0%nj5J0%%%NnNN%j0nj5%J0J5NK0K5K5M0J5j5k0k0k0k5k5l0k5NJ0%J0%N%
5648f5NnNJ0n%Nj0NJ5j5nJ0k0k5k0k0nNj0NJ5J5K0J0k5l0j5%nj5J0M0N0M0L0K5K5J0j0k5k5
5645@j0%K0L0J0Nk0l5l0k0j0J0K0K0J0J0K0K0J0j0j0j0j5j0j5%j5j5J0%nn%Nnnnj0nnnj5%
5642i0J0%nJ0NNnJ0J0J0J5J5NJ5J5NN%N%nNJ0j0Nj5nn%j0j5N%J5J5%K0NNJ5NNNNN%K0j0j0
5639A00j0j0j5nk0nj5nnj0%%j0j0%%j0nnj0%%j0%K0nJ5NNJ0J0J5L0L5M0J5k5m5m0k5%J0Nl0
5636a5m0l0%K5M0L0L0nk0nk0k0k5l0j5NJ0NJ5NK0J5J5M0L0J0j0k0j0j0k0n0l0j0NL5M0K5J5
5633C0J0J0J5J0L0K5Nk5l0k5k5%K0J0J0K0Nj5j0Nj0k0k5%j5nK5M0K0Nj0m0m5k5J5L5L0L0K5
5631A05nk0j5k0k0k5k0k5k5NJ5J5NJ0J5K5NNK5J0J0J5nNJ0%J0J0nNj5j5%j0j0Nj5k0%%J0J0
5628F0j5l5m0k0%nj5%J5K5L0K5J5nk0%J5J0%NN%%%NNnNNnJ0%%%NnK0J5nJ0J0%J0%j0j5l5m5
5625B5n0NL0J5J5L0Nj5l0k0k0j0L5J5J0J0J5K5%k0k0l0k0J0J0J0N%j5j0j0j0j0j0j0NN%%N
5622b5%N%J0K0K0J0k0k0j5j5K0L0K5K5NNJ0%%k0j0j0j0j0j5nJ0K5K5J5k0l5k0l0j0N%j0l0
5619f5j5nK0K5K0NN%%nn%%%%J5J0Nk0l0l0j0J5K5K5L5K0J5J5J0J0K0NJ5J0nnj0j0j5l5l0k0
5616A0j5k5k0K0O0N5K5NJ5K0K0J0j5l0j0k5k0j0j5j5j0k5j0j5nJ5%%L0J5nj5nJ0j0J0j0%n
5613ENK0K5K5K0J0j0m0l0k5k5j0%%J5L0M5K5j0k0Nk5%J0Nj0l0j0J0K0K0%Nk0j5%J0NJ0K5%
5611G0%Nj0J0J0j0%NJ0J0K0%nnk0%N%K5j5k5k5k5k5k0k0%K5J0J5j0k5l0l0J0K5M0M0L5j5j5
5608D0j5K5L0%%J0j0k0j0k0j5NNnJ0J5J5L0NJ0K5J5J5J0n%Nk0k0k0j5k5k0k0k0%K0J0J0NN
5605F0%%j0j5j5j0l0nJ5M0K0Nn%j0K0J0%nk5j0j0J5L5L0K0K0%J0N%%n%j0l0l0j0nnj0%J5%
5602F5nj5k5j0NK0J5nj0j0k0j0NL0L5L0J5j0%%%nNj0nnk0k0j0k5%K5K0J0NJ5K0NNK0J0J0%
5599A50%nn%%%nj5k0k0k0l0l0k5NL0K5NnNj0j0J0J0J0j0l0%%%%J0M0L0J0J0NnJ0%k5k0nj0
5596F0k0j0j5n%nnK5L5K0%j0J0K0M0L0K5Nj0m5n5o0l5NL0L0J0nnj0%j0%k0NJ5K0L0J0Nnj0
5593I0k5k5j0%K0K0j0k0nNNnJ0J0%%Nj0nnj0j5J5J5K0K0K0j0j5k0%nj5j5J5L5K5J5%k0n%J5
5590A10J5Nnj5j0j0n%j0NJ5J5%l0l0j5nj0j0k0nL0M5L0J5%j0k5k0j5nNJ5j0nJ0N%k0j5j5k0
5588b0j0NJ5L5L0J5nj5%K0J5%j0k0nk0j5j5k0n%J5K0%nj0j5nJ5J5J5J5%%k5l5l0%j0k0n%K0
5585g0M0N5O5M0%nj5j5nk0k0k0k0%J0J0K5L0J0nj5%nK0K0%n%%j5k0%L0K0L0J0%j0j0j5j5j5
5582I5j5k0j0%L0K5%nk0k0j0k0j5j5k0NN%%j0k0NL5K5L5L5L5%NN%NK0K5%j5k5k0j5k5k0k0
5579E0k0%K0J0J5n%J0j0%%%%j5j0j0j5%K0J5N%K0K5K5J0%k0l5m0k5j0j5n%NK5J0%J5N%K0%
5576G0J0K0%J0J0nj0j5nj0k0nk0j0j0j5j0J0K5K0J0%nn%k0k0j0k5nJ5nNK5L0L0K0J0k0nnj5
5573D5j5j5k5j0k0NK5L0J0j0j0NNJ5Nj0j0j0j0j0j5nj0%K0NNJ5%J5%%j5j5l5l5j0J5L0J5J0
5570b0%K0K0J0J5J5NNJ0nj5j0k0j0%nNL0L5K5j0j5k5%j0j5j5j5j5j5J5K0J0K0K0L0%NJ0nl0
5567G0l0m0k5n%J0%%%J0%J0%J0%J0%K0L0L5J5j0nnj0j0nnj0j5%Nk0j5NnnJ0L0L0J0nj0j0j0
5564E5k5k0j5NM0M5Nj0nn%j0nnj0nn%nn%n%nj0j5j0j5J0J0J0J0J5J0M0M5J0l0l0k0j0NJ5K0
5561G0K0J5Nj0j0%J0J5nj0j0l5m5j0NK5J0j0nk0l0j0J0J5j0j0nn%%%%%%%NJ5J5J5K0j0%k0
5558@l0k0j0J5K0J5K0M0L5J5%%j5j5%J5N%j0J5J5%nk5k0k0nnJ5K0Nj0k5m5j5j0j0nNJ5K0J0
5556@J5J5J0J0J0J5J0J5J0nk5n0m0j5J5NK0Nj0j5%K5K0J0nN%k5nJ5J5J0J0NNJ0J0K0%l0j0
5553H0j5k5j5j5l0j0J0J0J0J0J5J0J5J0j0j5j0j0j0j0k0nK0L0L0K0J0%j0J5L5K5J0j0k5l0
5550I0l0k5k0j0j5j5NNnJ0%k0k0nNL0L0J0%NNnN%NnJ0K5J5J0J5J5K0J0%k0j0nm0k0j0NL0N
5547H5j5l5j5nJ5J0k0J0J0J0J5n%J0nnJ0j5n%%nnj0j5%nj0j0nNK0NJ5K5L0J0k0k5k0l0k0%
5544b0J0J0%j5j5k0j0NNNNnj5nj0%K0J0J0J0nj0J5J5K5K0K0Nnj0NK0J5nk5n%%%l0j0j0J0K0
5541C0J5j5l5k0%J0Nj0j0%j5l0%K5L0L0J0L0J5Nk0j0nNJ0%NJ5%J0%k0k0k5k5k0k0m0nJ5L0
5539e0M0J5nnnj0J0K0J0j0l0nK5L0J0J0j0j0NNNNk0k0k0k0j0NNj0j0j0k0nJ5K5K0K0J5%%J0
5536B0L5J5nj5J5N%j5l0N%NJ5J0j0j0%J0%J0J0J0J0J0J0J0J0J0nnj0j0j0nnj0j5j5j5j5j0
5533A0j5j5k0nk5m0%J0J0J5J5%nj5NK0J0NK5L0K5J0j5j5k0k0j0%J5K0Nj5nK5K5Nj0n%%%%%
5530C0%J5K0nj5l0l0j5NK0J5J0J5J0j0k5j0K0J5K5L0%k5l5j5nj0j5NK0M0M0L5NnNK0J0j5l5
5527A10k0n%NJ0nj0k0j0%nj0nj0nj0J0J0J0J0J0J0J0J0k0k5l5j0J0NJ0J0N%NN%N%Nj0l0m0
5524b0%J0J0J0J0%NJ5j0NN%N%%J0nj0J0J0j0j5J0Nj0%%%nJ0J0NJ0J0J0J0J0NNJ0J0j0j5j5
5521A00j0J5J5J0J5nl0l0nj5j0Nj5k5nL0L0J5nNNJ0NJ0NK0J0L0Nk0l5l0l0j0%J0k0%%nnj0
5519C0j5j5j0nk0j0j0nJ0j0J5N%NN%nK5L0K0NJ0J0Nk0k0%j0j0k0%K5K5K0%k0j5NK0K5K0J5
5516A10j0j5l5m0j0J5L0L0K0J5%J0%j0j5nk0l0l5N%j0j5nj5%j5j5%K0J5J5J5NNJ0L0L0%k5
5513E5j5J0J5%j5k5k5nJ5nnk0k0%K0J5J5%K0%J5J5J5Nl0nJ5Nnj0k0nk5m0k5j5J0J0J5%nk0
5510g0nJ0K5L5%nk0nJ5J5nnnj0%J5J5J0J5j0k5l5nK0L0K5K5J0%nJ5%%%%L0L0%l0l0l0j5j0
5507A5k5j5N%%nK0K0K0%J5J0J0J0J0J0J5%j5l0j5%J0k5j5j5l0j0%K0K5n%j0j0%J5J0K5Nk0
5504B5j5j0k5nJ0nJ0L5O0N5L5K0Nj5nnj5l5n0l0k0nJ5M0L0J0l0j0j0j5j0j0NNj0j5k0l0j0
5502e0J0K0K0K0J0K0L0N%n%%nnnnNnj0l0m0j0nJ0Nj0j0J0Nn%N%%N%%%%%J0J0J0NK0K5J0j0
5498F0k5k0%J5K0K0L0J0Nk0k0%j5j0j5n%J5J5%j5k5l5j5J0N%J5J0%J0J0j0J5J0nJ0%J0%j5
5496D5n%k0j0j0j5nJ0J0J0K0J0J5NJ5Nk0k0%nj0k5NNj0J0nnN%nK0K0Nj0j5nJ5K5L5J0NN%j0
5493A00%%nJ5K0%l0k0k5k5j0j5k5%K5L0M5J5k0l5n0m5k5NJ5K5L5L0K0J0nj5k5k5l0k0l0k0
5490a10NK5L0J0%J0j0J0L0L5M5K0J0j0j0Nn%nnnnj0nj5%j0%%L0K0J0%nn%k0l5l5k0%J0%J0
5487a0J5L5K0K5%N%Nj5j5k5m0l0%L0K5J5nj0k0j5k0k0k0%%L0N0M5K0J5j0J0j5n%J0J0J0J5
5484A15nk5m5m0l0j5J0L0L0nk0j5N%j0J0J0nN%%N%NJ0J0J0J0J0J0J0J0nn%nj5J0nj0nk0k0
5481A0j0NNK5K5K5J0j5l0N%N%nnNj0j0N%j0j0%nn%j0k0NL0J5K0K5%k0nj0j0j0nj0Nk0j5NN
5478a5NJ5NJ0J0%J0nk5j0k0J0NNNJ0K5L0J0j0j5%k0j0%J0J5K0L0%l0%n%%j0%nn%J0J0nJ5n
5475G0%J0J5J0J0k0k5nJ5L0n%n%J0j0%Nj0k5k0j0j0k5k5nJ5J5J0K0Nj5n%J5K5K0K0J5j5k0
5472H0j5l0m0j5K0M0K5nj0Nj5l0k0%K0L0%%J0%NN%N%nl0j5j5NK5K0J0%%nn%j0%%K0M5K5Nj0
5469A25J5L0M5J5j0l0m5j0j0j0j0k5j0%NJ5J0k0k5k5nnJ0j0j0j0j0nk0j5j0%J0K0K5L5K0k5
5467B5m0m0nJ0K0K0J0k0k5nJ0Nnk0j0k0k0j5%K5L5L5K5J5J0%J0nJ0Nj0j0NK5L5K5L0K0%NJ5
5464A80j0j5j5j0k5m0l0l0k0nk0nnJ0J0%nJ5K0nl5j0J0K0k0k0%%K0NK5%%nj5NK5L5M0K5j0
5461I0k0j0j5j5Nnj0J0J5%J5K0%k5l5k0%%j5NJ0nJ5NNnJ5K0%J0J5M5K5%nk0j5j0k5j0k5j5
5458B0j5nJ5N%J0N%NK0n%J5J0nN%J0nnl0l5k0nK0K5J5nk5l5k0K0M5M0J5j0j5J5J5J0J0K0n
5455A25k5l0k5j0nJ0j0NNL0L5K0J0k0l5k0%J0%j0j5k5l5j5%K0K0Nk5k0%K0L0K5J0j5k5k5%
5453a0J0nJ0K5L0J0J0K0K0%l0l5j5j0j0j5nk0nK5K0J0%k5nJ5K5K0Nj0n%NNN%N%Nj5j0j5nJ0
5450D0K5K5J0K5K5%l0k5j5%j0j0nnj0j0nnj0%N%N%%J0%nJ0J0K5M0K0Nj5%j0j0%j0j0j0j0%
5447F0j5nj0%K5J0J0J5nnJ0j0k5j5j5nnj5%K0NJ5J0J5Nk0l0j0J5J5K0K5J5j0k0nJ5Nnnj5k5
5444C5k5j5K5M5L0J5nj5k0J0Nnk0j0j0nj5%K0NNJ0j0nN%n%%j5j0j0j0%K0NN%k0k0j0Nnj0k5
5441e5nJ5L5M0J0K0L0J0n%nnNj0n%%j0Nj0j0J0nnj0j5k0j0nk0j5j0K0K5K5K0J5j0%J0Nj5k0
5438B0NK5K0M0J0J0j0j0Nnj0J0j0j5n%k0l0l0J0K0j0%K0L0K0j5k0nj0K0J0%j0j5j5j0j0j0
5435@J0L0J5nl0k5j5J0K0J5J5L0M0Nk0l0m0j5%NNNn%%%j0J0%nN%%N%NJ0nj5j0j0j0NJ0NJ0
5432B0%%%%%%%%l0k0m0j5J0K5K0J5J5j0%J0%NN%NN%NnJ0J0%k0%j5nj0j0j0j0k5l5m0k0K0L5
5429a05L5K0J0%NJ0NJ0nJ5%%%NJ0n%Nj0nj0j0NK0NJ0Nj5Nj5k0j0j0J0K5K5J0k0j0k0j0j5k5
5426g0NK5K0NNJ0%l0l0l5k0nJ0%%J5%nJ5J5%%J0J0%%K0K0K5%j5j0%%j5NK0J0J0%%%nJ0nnN
5423B0%j0%%%j0Nj0k5k0l0j5NJ0NJ5K0J5L0N%k5j5j0%J0NNNNNNJ0J0J5%nj0nj5l0k0%J0J5
5420b5J5J0j0nnj0nNJ5K5nnj0j0j0%Nnk5k0NK0K0NN%Nk5k5k5k0NJ0NJ0J0J5J0J0nj0k0NJ5
5417e0K0L0J0nj5l0NL5L0M0K5nj5k5%J5NJ0J5NJ5K5%j0%j0j0%j0k0Nj5l5l0j5j0K5J5%j0j0
5414@j5nK0%J0J0NnJ0j0nNNnNNN%nk5j5j5J5J0J0J0J5J5J0J0Nj5nnnnnnJ0NJ0N%%j0l0l5m5
5411f0k5NJ5J5J5J5J0J0NNJ0J0NNj0j5j0j5j0j5j5j0J0J0K0Nj0J0J5K0J0K0Nl5k0%J0L0J0
5408E0J5J5K0%L0L0Nm0l5k0k0n0m5k5j0J0J0J0J0NK5%K0J0nJ0N%J0NNNj5%nnnNj5nNJ0j0l5
5405b0k0J0K5K5J0J0nNK5J5J0%K0J5N%K0K0j0k5m5m5k5j5K0J5%j5NnnnnnnNNNNK0K0%n%J5
5402G0M0M0Nl0k0n%l0j0j5j5j5j5j5nj0k0%j0j0j0j0J0L0K0K0K0J5K0K0NNNl0k0k0J5J5%%
5399D0NNNNNN%%n%%n%%%%Nj0%%J0j0j5J0%%nn%%nnnnJ5J5J5J5NK5J0J0nl0j5k0NK5%K0NNn
5396A15k5l0l0j0J0J0J5J5J0j0j0k5%j5j0j0j0l0k5nK5K5J5K0K5%NJ5%nJ5%N%k5nj0k0nj0
5393@j0nnJ0j0%%%%J0J0J0J0%K0K0%NN%%K0K5K5J5j5l0l0k0J0N%J0M5K0nj5j0k0j0k0m0k0
5390A0J0NNJ0nJ5K5K5Nk5l5k5J0J0nn%nj5k0k0j5j5j0K0L5L5K0j0j0J5J5J5J5j0k5k5j0%L5
5387D5K0J0nk0k0j0%nj5%L0J0k0k0NJ0NJ0NNNN%%k5m5j5j5j0j5J5K0K0J5M0L5J0j0j0nj5j0
5384C0j0j0j5j5nJ5%NN%NNNN%J0NNNN%NN%NN%NJ0J5J0J0j0l5l5j0K0J5j0k5l0j0K0J5J5%J0
5381E0NNJ0NNJ0j0m0m5j5k0l0nK0M5M0K5J5J5J5J0j0l0k5k0J5J0J0J0%j0j0%K0J0L0J0k5k5
5378G0NK0M5J0k5m5m0l5m0l5j0J5%N%N%N%N%Nk0l0l5n%J0J0J0J0J0J0J0J5M0L0K5J0%J0%l0
5375D0k5k5l0j0J0%nNL0K0J5NK0K0Nj5k0j0J0J5Nj0k5k5%J0NJ0%nJ0J5nNJ5j0NNnnJ0n%J5
5372G0J0%K0K0%J0J5%k5j0nj5j0j5nj0%j0l0l0l0%J0%j0j0%J5j5j0J0J5K0J5K0J0K0K0J0J5
5370H5nk0l0m0k0%J0K0K0J0%J0K0K0J0nj5k0j0j0j5k5%J5N%K0L5J5Nj0n%nnnnj0nNNN%NNJ0
5367G0nNK0%k0k0j0NK5J0K0j0%%J0K0%j0j0nnj0j0j0nnj0nnj0nNj5j0j0nj0l0j5j0%K5K0%
5364d0k0k5nK0L0L0J5nJ0M0K5J0nnJ0%%%%n%%N%Nk0k0k0j5k5k0l0j0J0L0M0J0j5nj0j0%K0
5361@K0%%J5NJ0nnJ0K5%j5NM0M0K5j5j5nnj0j0j0j0%j5J5K5K5J5nk0j0j5j5j0j0j5j5j0j0
5358B0j0K0L5L5K0%nj5%J0nnk5l5j0J0J0%J0L0K0%l0j0K0J0j0m0m0k5K0L5K0Nj5j0NNK0K5
5355I5N%k0nnj5nj5nJ0K5L0NnNj0J0NJ5K0%l5m5m0j0%%J0M5N5K0%j5NJ0nk5l5n5l0k5%%J0
5352b5K5Nj5J0K5K5%Nj0j5j0j0j5%j0j5NK5K5K5L0%j0%j0j0%%nJ0K0J5J0nk5k0j0j0%K0L0
5349H0J0nj5k0k0k0%K5K5K0L0J5Nnk5m0k0nk0j0nJ0J0nJ0%NNnJ0%NK0J0Nj0l0j5NJ0Nnj0l0
5346@j0j0k0nj5k0nj5k5nj0j5nJ0M0O0N0K5Nj5nJ0N%J5J5J5J0%j0J0k0k5l0k0nJ5J5%l0j5
5344c5J0J5J0J0nnJ0nNNnJ5J5%j0j5nJ0L0J5N%j5k0l5n0j0%%%%J0j0k0K0M0M0N0M0%j5nnj5
5341G0%j0j0%j0%j0j0%nnJ0NJ5%%k0j5nK0K0K5J5j5j0j5j0k0j0j0j5nK0J0%NNJ0J0%J0J5n
5338E0j5k5l0j5K5L0%j0nn%nj5%nn%J5J5%J0N%J5J0J0j5k5%J5J5L0M0L0J0nj5nj5j0%J5NJ0
5335A30j0j5k0nJ0J5J0J5k0k0l0j5nJ5N%%J0J0%k0k0j0k0l0j0j0l0J0J0%J5NJ0NNJ5J5K0J5
5332E5j5j0K0M0M0%k5k5nJ5Nnj0j5l0%J0K5J5J5%%J0j5l5n0m5j0L5L0J0j0j0j0%J5J5nnk0
5329@j0j5J0Nj0j5k0n%J0J0J0J0K5L5%j0l5l5j0J0L0L0J0%k0j0j0%J5%J0nJ0J0%NNJ0%%J0
5326F0J0%%%j0J0Nn%%nj5nnj0nj5%J0%nJ5N%NNNJ0%J0J0%J0%%%%n%n%%%nN%j0J0%%%%J0nj0
5323G5J0J0j0%k0j5%%J0K0%j0j0j0j0J0L5K5J0j5l5l0k0k0%nj0N%%Nj0j5%J5N0K5%m0j0K0
5320C0K5J5NnNnk5l5n0j0%NNJ0j5j5j0j5%J0J5L0M0L0%j0%%%%%%n%%%N%l5j5K5J0Nn%%N%%
5316B0%J5%nJ5L0K0j5j0%J0J0%%J0%%NJ5J5%j5k5l5j0%j0%%%%%%K0K5L5Nnl5l0j5j0Nn%n%
5313B5j0N%J0K0%l0m0n0k0K5M0M0K5%k0j0j0%J0J0j0j0k0l0%K0L5L5K5n%n%n%Nj0k5k0J5J5
5310C0%j0%%nN%nJ0J0J5%j5k5l5j0NJ5J5J0%K0K0%J0J0J0J0NJ5K0%k0nj0j5k0%j0k0%Nj0N
5307C0NnNn%NN%j0j0J0NK5Nj5m5k5%J5nj5j5NK5%j0n%NJ0%J5J5%J0J0%%%%k0k0j5k5J5M5L5
5304E5J5%nnnj5j0k0j0J0L0K5J0n%%j0J0j0%%%%j0J0j0N%n%%nn%%j5NL0L0K5L0Nj5%nj5j5
5301A00k5nj5j5k5n%k0j0L0K0Nnk5nJ0%%%%%nJ5K0J5J5j0k5k0j0J5K0K0J5j0m5l0k0n%n%J5
5298b5K0J5K0%nj0NK5J0j0j5k0k0j0J0K5L5L0%l0nNK0J5nnj5nNNNj0J0J0j0k0j0NNJ0J5j0
5295F5l0k5j0J0J0K0J0j0k5l5%J0J0J0%j5j5%Nnk0k0J0J0k0%J5K5M0K0j0l0k0j0J0K0K0J0
5293C0%J0NNk5j5%j0j5j0nnN%%NNnN%%J5j0%J0j0J0J5%%K0J0NJ0NJ0j0%N%nJ0j0nj5j0j0J0
5289C0J0NN%k0k0nk5k0L5N0N0Nl0l5k5j0j0k0j5j5k0nJ5J5K0J0Nnl0m5j0J5J0nJ0L0K5J5%
5287a0%J0j0j0j0j0j0J5K5K0K0J5%NJ0NNJ0%nnj0nj5%j0j0N%J0nnJ0N%%n%%j5J0Nj0%%n%N
5283B5nj5J0J0n%J0NnJ5n%j0j0%nnj0nNJ0%J0J5nK0%k0l0l0j5L0L0nj0NNNNNN%J0j0NJ0j0
5280C5nJ0%%J0K0%K0J0J0K5%j5m0m0k0J0K0K0J5nk0Nj5m0k0%J0J0j0nNNn%Nn%J0j0j0J0j0
5277a0NJ5J0K0J0j0k5j5k0%%k5J5L5M0N0L0%k0j5j0%k0j5nJ0L0L0J5nj5j5nJ0NJ0J0j0j0k5
5275G5nJ0J5k0l5l0k0J0J0NN%NJ0%nJ0%nk5n0j5j5k5nJ0K0%K5M0L0J0j5J0j0%%k0J0j0%%K0
5272B0NJ0K5L0J0k0k0nnk0k0j0j0k0%N%N%%%NnNn%J0j0j5J0K5J0j0k0k0nJ5K0Nn%N%NnNJ5
5268A5n%J5N%J0%j5j5j0j5J0K5K5J0j5l0k0k0%J5J0NK0J0NK0J5J0J0J0nm0k5j5n%j0NL5N0
5266I0M0M0Nk0j5NJ0nk5l5j0l0nNNNJ0%j0%J0J5J0J0j5l5%%j5J0nJ5%J0j0j5j5j0n%%nK5L5
5263G0M0J5j5m5m5n0l0j5nK0J5J0NK0Nj5j0NnJ0J0%J0%%J0%%%nJ5j0j0J5L0M0M5L0%k0nnn
5260A25n%n%n%nl5l0m0k5J0J5J0J0J0%NN%NN%j0nj0j0N%%l0k5nJ0J5%j0j5%K0J5nk0nJ5J5
5257en%j5k0%K0%k5k0J0J5J5J0J0J0J0J0K0K0%k0NJ5NJ0j5j0j0j0%k0k0%j0nnnj0%nj0N%n
5254f0J0J0nnJ0J0J5J5J0%K0K5%j0j5j0j0j5j0j5j0J5%J5J0%nJ0K5L5K5%%j0Nj5l0k0j5K0
5251B5L0J0j0nNnj0j0%j5n%j5N%nNNnnNJ0%J0%k0l0l0k0j5J5%%K5L5L5K5K5J0nk0l0j0nk5
5248b0k0%%j0J0M0K0K5J0nNNnJ0Nnj0k5l0j0nnk5m0k5J5%j5j0%%j0j0J0K5L5K0NK5N%J5NN
5245A0J0%J0Nnj0j0j0%j5nj0j5j5k0j0J0K5J5K0L0L0L0L5K5%l0l0k5j0%K5K0%k0k0%%nNnn
5242C0%nk5k5k5k0j0J5K5M0M5L5K0%k0l0l0k0l0j0J0J5L0K0J0Nk0l0l0k0NL0K0J5NnnN%%N
5239B5nj0n%j0k5J0j0j0%%%nj5j0K0%nnNM5M0K5nj5%K0J0NJ5n%J0K0J0k5k5j0NNj0j0NNj0
5236E0%%j0J0J0%%J0N%N%J0j0l5l5%L0K0Nj5l0l0j0%J5J5%J0J0J0J0J0J0%J0J0j0nNj5l0l0
5233EnJ0L0L5J0%j5j0nNJ0J0Nj0j5j0j0j0%j0nn%k0J0J5J5K0K0nnJ0j0j0l5l0j0NJ0J0J0n
5230Ej0Nk0k5k5%K0J0%NJ0K0%NK0%Nj0J0J0nj0J5NJ0%J0J0NJ5%k0l0j0L5K5K0l0n0k0J0J0
5227C0k5nnj5%j5nK0L5J5j0J5Nj5j5j0k0nj5j0j0k0NK5L0J5%NJ0J0%J0%j5j5k0j0k0j5k5j0
5225a00NJ5J5J0K5J0j0l0j0J0Nn%K0J5Nj5nK0L5nnNj0l0k0J0K0K5K5%k0j5%K5L0J0j0Nn%N
5222E5N%j0%j0%j0nNj0j5NK0M0J5NJ0J0%j0j0%%j0j0%J5J5J5J5k0k0l0nn%%%%%%%%nn%%nj5
5218B0NL0K5nnj0L0K5nj0nk0%j0j0j0nk0%j0j0j0j0j0j0NN%NNJ0j0J5%j5k0Nnj0j0nJ0J0J5
5215c0J0NJ0J0NK0K5nl0l0nK0J5J0Nj5j5n%%%%nn%%%j5J0NJ0J0J0nnNK5K0j5l5l0k0%j0j0
5212f0j0j5J5L5K5%nnJ0J0NJ0NJ0NN%j5nj0K0J5j0l0n5l5NL0M0L0%%%J0J5K5J0j0j5j5j0%
5209C0j0l5l0j0j0N%J5K5K5K5J0K0K0%j0j5%%j5%nj5%nj5%j0j5%Nj0nNn%n%NJ0NJ0M0K0Nj5
5206D0l5k5j0K0j0nj5l0k0nK5L0%NJ0%nNN%j5%J5J0k0k0J0L0K5L0L5K0K0NNj5l0j0J5K0J5
5204A25Nk0l0j0J0%j0j5nj5j5k0nnk0j5J5J0j0%Nj0J0NJ0NJ0NNK0nk0k0k0k0k0%K5K5Nj5n
5201c5nJ0J0M0M5K5%k0j5m0l5j5NJ0J0J0J0j0nnj0%%J0j0l0j0J5J5NNK0%j0j0K5K5Nj5%%j0
5198A0J0%%J0J0J0J0J0J0J5J0k0k0k0k0k0k0k0k0J0NJ0J0J0J0NJ0J5J5J5J0%k5m5m0j5NJ0
5195d0j5%nK0M0K0%k0NnJ0N%Nk0nnj0j0nnJ0J0J0J0J0J0J0J0nk0k5nJ5J5J5K0%%%%%%%nNN
5192E5N%NN%Nj5k0l0j0J5J0J5J0J0k0k5k0k5%J0K5K5K0J5nk0%%J0%%N%N%%NJ5nNJ0nJ5J5j0
5189A05%n%%nn%nj0j0j0j0j0j5j0j0%%j0k0l0%K5L5L0J0K5J5%k0k0%Nj0j5k0k5nK0L5K5%J0
5186F0j5j5%K0L0%J0%J0k5k5k0k0l0%K5K5J0%nJ5K0K5M0J0k5o5n5l0J0L0K0J5J5j0%%nnk0
5183B0%%j5nj0%%nNJ0j0j0J0Nj0n%J5J0%j5%nL0M5J0J0K0Nnk0nj5l0l5k5l5k5k0l0k0J5L0
5180a15L0J5J0J0J0NL5L0J0k5l0k0j0nn%n%Nnj0J0K0M0L5K0j5n0m0k0j5J5M0M0J5j5%k5m0
5178e5m5k5J0K5%j5%J0N%J0%J0J0j0J0%%J0J0J0%j0l0nJ5K5J5NNJ5M5K5Nj0j5k5j5Nnk5k0
5175c0j0J0J5NK0J0J0NJ5L0%k0k5j5j0%J5nj5%j5J0Nnk0k0nK0L0J0nNNJ5J5K0J5J0K5K0J0
5172A50j0k5j0k0j5j5k0j0nNnNJ0K5L0J0k0k0k5j5%K0J5NNnj5k5m0k0NNK0J5J5j5m5m0l0k0
5169a30%J0%J0K0L0L0N0O0L0%l0k0nj5j5j0k5j5j5k5j5J0L0M0M0K0%%j0j0nNK0J0J0j5l5l0
5167@k0j0J5J0nJ0%J0%j0j0k0nL5K0L0L0NNK0nj0j5j0j0k0k5j5k0j0J0nNj0j0nj5%j0k0%J0
5164h0J0%J5J5%K0%J0%NNJ0%%J0Nn%NK0j5%J0J0J0J0J0j0j0j0j0J0K0NK0j5m0k0k5j5Nj0%
5161b5NK0K0J0j5k5k5j0J5K5K5J0j0k5l5nj0NL0L0J0%j0k0k5j5NK0K0K0L0J5k0j0k0j5K0J5
5158C0K0J5nl0l5nNK5J5J5J5J5K0J5n%Nj0k5k0j5l0k0nj5j5J0M0K0K5%k0j5nj0%J5J5L0L0
5156I5%nk0l0k0k0NK0J0J5L0L0J0j0j0nnj0j0nj5%k5k5nJ5J5nk0l0k0k0k5j5nnK0M0O0N0L0
5153H0%k0k5l5j0NK5K5N%%%nj0j5nj5k0nnk0nJ0nJ0NJ5Nj5k5j0NK0NNj0k0nn%nj0%j5%L0L0
5150d0K0M0K0Nk0k5j0K5N5L5J5j0nNJ0j0k0n0m0k0l5l5k0%J0L5K5%%%j0J0J0j0J5n%%nnj0
5147e0j0nnj0j0J0NNJ0L0L0j0j0j0j0J5J0%n%%%NN%NNNNj0j0j0j0%Nj5j5k5%K0L5J0K0Nj5
5144enj0NJ5J5%nj0nJ5J0%J0%J0N%J5J0NNJ0J0Nnj0j0j0j0nk0N%%J0%nJ5%Nnj0%j0j0Nnnk0
5140Ek0NL0NN%k5N%%%%%%nn%j0l0l5l0j5K0L5J5j0j0%K0K0%nnk0%j0j0j0nNJ0J0NJ5%j0K0
5137d0L0J0%k0k5nJ0L0M0%j0J0L0M0J5k0m5k0K0M0J0J0k0l5n0m5m5m5k5J0L0L5K0K5L5J5N
5135B0%j5j5l5j5K0J0K5NJ0K0%Nj0J5J5K0L5J0m0l5m0m0%%%%J0nj5j5k0J5M0M0J5j5m0m5j0
5132h0NK5L0J0j0%N%N%%NN%%%NN%J0L5L0J0j0j0j0j0n%%nn%Nj5%%%%%%%nN%J0nj5j0l0nNL0
5128A0L0Nj0j5j0j0j5j5K0K0N%%Nj0%j0%j0%nnj0j0j0j0j0j0k0%K0J0K0J0K0J5J5J5%NJ0j0
5125C0k0j5j5k0J0L5L0J5j0j0j0j0%%N%N%%NNJ0NNJ0NNJ0k0j5j5k0j5j5k0j5J5J0J5J5L0K0
5123E0K0%k5k5%J5J5j5l5%J0K0J0j0%K0K0%k0k5k0k5%J0K5M5L5J5%j5j5k0j0k5j5NJ0L5K0
5120H0J5Nj0j5j5NNk0k0j0J0J5NNJ5J0N%J5Nj0m5m5k5J0J5K5L0J0nk5j0l0%%nJ0J0K5J5N%
5117F0J5Nk5m5l0%M0L0J0%%j5J0k0k5k5k0n%n%J5K0J5K0%%%N%%%%K0J5J0K0Nj5%nJ5J5J0J0
5114A30j0k5l0j0j5k0k5j0NK0J5J5K5K5K0k0l0j0J0J0k0k5n%k0k5j5J0J0%NJ0j5j0J0L5J5
5111C0%j0j0%Nj0J5j0nNj0j0%j0%%%%%j0J0J0j0j0N%j0Nj0nNJ0%J0J0nJ5J5nj0j5j5j0j0k0
5108g0k0nK5L0J0J0j5J5M0K0J5j5j0J0Nj5nNJ5Nj0k5l0%N%K0%j0nj0J5%%j0j0j0j0k0%%k0
5106h0nJ5%%N%N%K0J5J5K0nnj0J0NK5K0J0nk5j5j5k0k0j5k0j0J5nnJ0j5nnNj5j5NK5K0j0j0
5103i0J0NK0%J0J0NJ0J0J0J0N%%n%%%%%J0J0J5J5K0K0%NK5K0%k0k0%J5J5J0k5n0n5n0l5j5
5100h0j0J5J5K0J5K0J5L0J0%nnnnnNj0j0J5%%%%N%%n%n%%%%NN%K0%J0NN%Nj5J0L0Nj5j0j0
5096G0J0%%k0k0%K0L0Nj5j0%J5NNj0j0nj0k0k5j0NM0L0J5nk0k0k5k0nK0J0%l0m5n5k0J5L5
5093g0K0K5K0Nk0j5l0j0J5L0M0J0J0J0J5J5J0j5m0m5k5NJ0j0%J0NNJ0%%%n%n%%%%K0J5J0J5
5090D0J0K0NNNNNnJ0J0j0j0j0k0m5m5l0%j0%J0K0L0K5K5K0nk0j5%%k5k0j5J0J5J5K0J5Nnj0
5088B5J0NK0K0%nk5k5j5nn%j0j5NNj5%%%%n%n%J0NJ0NJ0NJ5Nk0N%j0%L0J0J5Nj0J0j0l0k5
5084el5l0j5%J5K5M5K5K5J0j0l0k0j0%nN%j0Nn%%nNj0nNnnJ0J0%k0nNK5L5J0J0J0J0j0j0j5
5081B5j5j0j5j0j5j0j0k0%K0K0L0J0j0k0l0j0NK0K0NJ0j5n%Nj0n%NNJ0%j0nNJ5K0%j0k5k0
5078e0nNNJ5J0%K5NJ5J0J5j0k0j0j5nk0j0j0%K0K0%%%J5J5J0Nk5m5l5nNnj0J5K0K5K5L5K0
5076E5k0k0n%N%Nk0k0NJ0J0%j0k0j5j0j0Nj5k5NJ0K0N0M0L0%Nj5%%K0J0nj5j0k5k0k5k0J0
5073c0K5K5Nk0l5l5j5J0K5J5K0K0J5K5J0j0j0l0%%NNNJ5K0K0J5nk5j5j0j0j0nj0J0J5J0J0
5070E0J0NNJ0NN%J0L0K0NN%k0m5m0k5l0j0K0K0K0j0j0j5j5j0J5J0K5L5J0J5J0K5Nnnj0nk0
5067I5k5k0k0%%n%J0J5J0J0J0J0K0%k5l0m5k0L0K5K5L0nnnnnnj0%j0%j0%nnj5NK0K0K5K0%
5064A05k0k0%L5L0L0L5L0L5K5L0L0L0Nj5m0o5n5n0l5j0Nnl0k0nn%%k0k0k0j0j0%J0L5K5%k0
5062B0j5k0j5j0NnK0M0O0N0J5N%j0k0l0%%j0nnj0j0nnnnk0n%J0Nj5n%K0K0L5K5J5%j5l5l5
5059C0k5nJ0nN%%k0k0k0k0J0K5K5J0J5%%J5%NN%K0nl0k0n%j0j5n%J0j0NJ0Nj0l0l0j0J5J5
5056f0j0j0K0M0N5L0K0K5%j0j0J0J0j5j0J0J0K5K0NJ0j5j0j5j5k5k5%NK5J0J0k0j5nj0j0J5
5053F5J0J5N%j5j0%nj5l0k0j0J5j5m0l0l5%NK0K0%j0j0%K0J5J5K0K0L0L0K0j0j0j5j5%NK0
5050E5K0NJ0J0NNNnk0j5n%J0l0l0l0l0nk0j5%K0j0k5k5J5M5M0K0nj0nj0nnj0j0J0J0J0J0J0
5047a0J0J0J0%%%Nj0J0J0j0NJ0NNnnJ5J5%%k0j5%nj0j0%nj5Nnnnnj5J0j0%L0M0M0L0J0nN%
5044A10j5k0j5j5NL0L0%k0j5k5k0nnj0nnnnj0J5J0J5J0NJ5L0nk0l0l5k0%K5K5%k0k0J0J0%
5041@j0j5%NNJ5%J0NNJ0j0k0j0k0k0nj5j5NNNNNNNNK0K0K0J5%%%%nk0k0nL0K0L0K0J5J0k5
5038H0k0%L0L0%k0l5k5l0l5j5J0%l0m0k5nL0N0N0L0J0K0J0J0Nk0j5%J0J0k5m5k0j0nNL0M0
5036D0M0L5n%Nj0j5j5k5j0%J0nJ0J5K0J5J5%n%nj0j0nj5m5n5n0m0%L0K5J5J0K5L0J0%NNnN
5033C5Nj0J0%nJ0j0nNNnn%%nj0NnnJ0J0J0J0k0m0l0k0j0%J5J5K0J0k0m0m5j5J0K0NNJ0NNN
5030f5%J0NNNNNNJ5%%J0J0%NNNNnNN%K5M5Nj5j5j0k5nJ0K0J0K0J0J0J0J5J5%l0l5k5l0l0l0
5027b0J0L0K5J5j0j0j0j0l0k5NJ5J5NNJ0J5NJ5N%j5j0j0Nk0j0%J5NK0J0%j0J0j0l5j5NK0N
5024B0j0%Nj5j5j5j0%L0P0M0nl5k0k0m0l5nJ0J0J5J5J0j0l0m0%J0L0L5J0J0n%%j0k5j5k0n
5021f5J5J0%NJ0NNJ5K0J0K0%j0n%nj5k0nnj5j0j0j0J0%%%%%%%J5J5%J0J0J0NNj0j0%L0J0j5
5018B5k5J0J5NK0NNJ5Nk0l5l5k0j0nNk0j0%L0L0K5Nl0k5n%j0NK0L0L5K0nj5j0j0k0l5l5k0
5015i0%J0J0NNJ0J5nJ0J0NJ0J0N%J5%j5j5NL0L5Nj0j5%%j5nj0j5%NJ5NNK5Nk5k5j0J0L0M0
5012H0J0J0J5Nl0m0m5k5NJ5J0J0J5NJ0NK5Nl5o0n5k5%%NNJ0NL0N5M0L5Nj5n%%J0K0%%k5nj0
5009G0j0J5N%%NN%NNJ0%j0m0m0m5k5NJ5L5K0J0n%j5j5NNK5K5J5K5K0%j5l5o0o0j5K0K0%NK0
5006@J0K0J0K0j0j0%j0k0%%j5j0n%j0%n%nNJ5M0N5L5K0%k0j5nJ0NNj5%nj0%%j5m0n0l5j5j5
5003i0NK0M5J0k5l0j5j0NK5M5M5K5Nj0%%J0j0k0l0%L0L5L0K5%j5l5m0k0%J0J5L5K0J5j5k5
5000F5m5l0j0J0J0NNJ5j0j5j0j5j0j0j5j0j5Nnnj0j0L0L5K5K0K0K5Nk0j5%j0k0j5j0j5j0n
4998g0k0j5%L5K0%k0j0j0%J0NNK0L0L0K0j0nj0nj0nnnl5l0J0NJ5K0K0J5Nj0j5NK5M5K0J0n
4995G5j5l0o0m0l0k0j5NNNNNJ0%J0nnj0%j0nnnNJ0%J0NNNNNNJ5nJ0N%J0nk0nj5k0%j5nNK5
4991a00K0M0M0J0nj5%K0K5K5M5K5j5m5m0k0nJ5L0Nl5o0k0%%J0%J5NJ0L5L5J0j5l0j5k0l0l5
4989h5j5%K0L0L5J5J5NJ0K0%l0n5k0J0J5J0J5J5J0NNk0l5j5NJ5j0j0j0j0J0NJ0NJ0J0J0J0
4986A0n%n%%%nn%j0j5N%K0J0J5J5K0J5J5J0j0j0J0%K0J5J5J0J0%K0J0k0m5l0l0j0k5k0j5j5
4983c0k0k0NN%%J0%J5%nj0J0J5Nnl5m0l5nL0N0M0J0j5j5NJ5K0%nnnn%%K0K0J0nl5l5j5j0j0
4980h0j0k0k5NK5M5K5NnnJ0J5K0Nj0l0m5m5k5nJ0K5M5N0K5J0J5J0J0%k0j0j0nnj0nnj0j0%
4977d0nk0k0%J5K0L0J5nJ0J0j0%J0%%j0%%j0l0k0%K0NNJ0NJ0NJ0J0%%%%%%%%nk0k0%K0M5L5
4974G5K5%j5k0%nj5k0%K0K0K0K0nm0l5j5N%N%L0K0%k5nnnj0nj0j0n%NNNN%J0NNL5K5J5nk0
4971H0j0j0k0nJ0k5l5k5NJ0NJ0%J0K0%NJ5%j5j5%J0K0j0l5k5%K0K0Nj0j0NJ5Nj0l5n%%nK0
4968a5K5J5K5M0K0k5m5m5l0NM0J0nNNj5j0nj5J0L0L0J0J0j0%%%nn%NJ0j5m5m0j5%J5K5K5J5
4965C0L0J0N%J5j0nNj5nnj0%Nj0J0j0k0j5k5k0NnNn%Nj0J0N%J0%j0j5nk0l0j0J5J5%nNj0k0
4962a10%L0K5NNNNJ5j0%J0NNnNnk5k0nJ0K5J5J5Nj0Nnn%nNn%J0nj5J5Nj0j0%j5%%j0j5%J0
4959e5NJ5Nnj5j5%L5N0N5L5%k5j5j5%k0k0%j0j5j0j0%N%N%J0%Nn%K5L0K0N%K0j0j5%k0nj0
4956C0k0%K0K0L0J0%%%%j5l5l0k0nJ5NNj0j5j0j5j0j0j0j0j0j0J0L0L5M0J5%k0j0l0j0%%%
4953d0%%%%%j0NJ0j5NNn%J5j0NNNNK0L0M5K0J5j0l0k5k5l0j0NK5K5K5j5j5j5j0j0k5l0j0J0
4950f0J5K0nj0J5J5L0J5N%J0Nj5j0j0j0j0j0N%nk5k0%J5L0J5K0K0K0J5nk5k5j0nj0j0J0%J0
4947A0%NNNNNNNNnk5k5nJ5J5J5J5j0nNj5k5l0m0j5K5L0K5K5L5J5nl0j5j0J0L0K0K0%k0nj0
4944E5nj0k0k5k0k0NK0K5L5L5K5J0j0k0l0j5N%k5l5k5%%%%n%k0NJ5J0j0k0k5%J0K5K0%nj0
4941e5nJ5NNN%K0j0j0k5l0n%K5J0J0K0NNJ5L0L0J0j5k0n%L0L5M0J0j5l0k0j0%%%%%j0l0k5
4939Ej5%%%%%%j0%K0%%j0k0J0K0L0J0%J0NNnj0NNj0Nn%N%%K0K0nk5k0j0nJ0J5%j0l5j5j0%
4935b0J0j0nnj0%NnJ0J0j0j5K0L5M0K0K0K0J0j0k0j0j0nj0j0j5j0j0nj5j0nJ5J0J0J0J0NK0
4933E5N%K0J0Nnj0j0j0k0%j0j0J5J0J5J0j0j0nj0nnnj0nnnnJ5K0K5J0j5l5m0j0%%%%%NNNj5
4929d0J0L0L0K0K5J5j0k0k0j0J0nnk0k0k0%NN%nn%J0J0J0J0%K0K0nnnnj0nnj5N%%J5nj0J5
4926A5J5j0j5k0j5k0j0J0J0j0J0J5J5J0j0j0nj0N%NNJ0L5L0J0nl0j5j5l0nnk5l0j0J0L5L5
4924b5M0L5J0nnj0nnj0j0nj0nJ0k0j0%nn%NN%NN%NN%%NN%NNn%n%%n%nj5k5l0j0L0K5Nj0l0
4920g0k0k0l0j0%k0NK0K5L5J5%j0j5nJ0j0nN%n%%nj0nnK0L5K5K5J5NK0Nj5nj0j0%J0NnJ0%
4917@J0%nj5j5nj0j0j0j0j0j5j5j0J0L0K0J5J5K0K0J5nk5j5j0%J0NNNNJ0%%%J0j0j5j5%K0
4914@K5%nl0k0%J0J0%NNNj5j5j5j0J0M0L0J5Nk0j5%N%k5k5k0%K0K5J5%J0NJ0J0%K0n%%%NN
4911G0j0j0%%j5m0m0k0%N%J0%J0NNJ0J0nn%j0J0j0n%n%j0Nn%nn%n%n%%j5N%%%N%%N%%%%%N
4907f5%%N%K0J0J0J0J5J0J5%%j0J5%%J5j0j5k0nK5%j5j0nnnn%j5%nnNN%J0N%J0%nnj0n%%J0
4904b5K5M0K0nnj0k0j0k0k0j0J0K5K5J0K0K0j0k5k5j0NK5J5J0j5k0k0j5k5%K5L5K5%n%%J0
4901E0J5nj0j5k0j0j5j5j5j5NJ0%J0K0nNJ0J0J0J5%N%j0k0k5k5J0J5%J0K5M0J5j0j5k0j0%
4899B0j0%%%J0j0J0nN%j5nj0j0%k0j5%J5%J0J0J0J0nK0J5nJ5%J0N%J5NnJ0nk0m0k5l0j0J0
4896d0n%J5K0L0J0%J0J5nl0j5n%k0nK0K0J5nnJ5Nj0J0j0NNj0J0%%j0J0%nn%J0j0k0l5l5nn
4893g0%j5k0J5M0L5Nj5nJ0K0K0NJ5J5NK0j0j5j0j0j5nnk0j0%k0%%k0j5%K0L0Nj5NK0K5Nk0
4890@m0%J0J0%J0NNK0K0J0%l5l0n%%J0%j5J5J0j0j5j0j5j0nJ5NNK0L5K5K5nk0j0j0%J5NNn
4887D0k0j0j0%J0%J0L5M5N5L0nj0j0j0k0%Nk5k0nj0j5k0nk5%NN%K0K0L0%j5j0nj0j0j5j5j0
4884@j0NN%J0j0j0NJ5K0Nk0k0j0j0k5l0J5M5M0J5nj5j5j0NN%%NN%%K5K5J5L0K5K0L0J5j0%
4881A85j0nj0nj0nk0l0k0k5k5k0k0k0j0%K0L0L0J0Nnj0l0k5k0k5k0l5j5K0K5L0J5NNL0M0K0
4878E0j0l5l5j5NK0J0K0%nJ5J0k0n0m5k0J5J5J5J5J5j0%nnj0%J5J5J0J5L5M0L5L5%k0m0m5
4876C5j5nj5j0k0n0m0k0%K0J0J0J0J0J5NnNNnl0j0J0J5N%%k5nNn%%J0J0%K0K0J0j0l0l5j0
4873a15J5J0K5K5J5J5K5K5J5%j0k5k5j5%K5K5%j0nK5K5%j5l0k0nNJ0%%%%nk5l0nK5L0%J0J0
4870B0nl5m0j0%J5J5J0J5Nj5l5m0k0J5L5L0J0j5j5m0l5j5K0M0M5K5%%J0j0k0j5k0k0J5K0L0
4867c0J0l5j0k0k5nJ0N%%NnJ5J0L0L0J0j5j5k0j5%n%%n%j0J0L5L5L0M0K5Nk0k5j5j5k0m0k5
4864g0J0L0L0%%%NN%%Nj5j0j0j5j5j0j0j0NK5K0J5J5K0J5J5NnNnj0J0Nj0j5k0k0k0k0J0L0
4861a0L5K5%j0j0%J0J5nj0j0j0j0k0k0j5NL0L5Nj5nJ5L5J5Nj0j0%%nj0N%NnNNj0nNK5Nl5n5
4858a0l5nnnK0M0L5K0nj0nj5j0j5j5j5N%J5n%%k0k5l5k5%J5J5L0L5N0L0%nk5k0NK0L5K0nk5
4855E0l0k0k0j5k0nK0K0K0L0Nj5l0l5j5J5J5K0%j0j0l0j0J5J5%k0j0nJ5J0J0J0nk5j5j5%L0
4853f0J5J5J0J0J5J5%K0K0%NN%J0J5nNNj0l0l0nn%K0K0J5%j5l5k0k0nK5J0NK0%nl0k5j0nn
4850d0j0J0J0K0K5J0j5J0nnk5k5j0K5K5%j0m0k5j0J5J0K0%J0J5J0J5J0J5j5j0j0j0k0%j0j0
4847e0%K0K0%J0J5J5J0nnj0%%j0j0%%k0k0%j5j5j0j0J0J0J5J0J5J0J0J0J0nn%L0J0j0k0%J0
4844B0NNj0J0J0nnJ0%%%NN%NK5K5Nj0%j0nj0k5l5l5k0%J5K5L0K0%J0nJ0K5K0J5k0k0k0j0j0
4841D5nk0j0l0k5j5k0k5j5k5NK0J0J5NK0J0J0J0J0J5NJ0J0J0J0J5J5K5Nj0k5j0k0j5nj0j5
4839b0J0J0J0J0%j5%j5nnj5nK0K0K0J5j5l5l0k0NK0J5NJ0K0J5NNJ0J5%J0%%J0L0J0j0k0j0
4836H0%m0n0m5l5l5j5NNJ0NK5K5j0k0nK0J0%J0J0%J0J0J0nJ5J0%J0NNJ0J0%j0nj0j0j0j0j0
4833b5j0J0J0NJ5J5NNJ5n%J0j0k5l5n0n0l0%L5N5O0M0J0J5J5J0k5k5nn%nnJ0M5L5K0%k5l5
4830G0m0l0m5l0j5%nnJ0J0J0J0%k0j5%J5J0J5J5J5J5J5J5%k0%K0M0%k0j0%%k0k0k5k5%%%%
4827f0%%%NJ0%j5%L0L0NJ0NJ0%J0nk5l0k0NK0M0L0Nj0j0l5l0j5%N%NJ0nnJ0J0j0%Nj0J0%n
4824b0J5nj0J0J0j0%J0%%%%J0nN%%%N%%%J5j0k0Nnj5j0nj0nj5J5J0j0N%%NN%nNJ0nnJ0J0N
4821e%J0J5%NN%nn%nnnnK5K5J0%k0NL0L0j0k5l0j0j5j5k0j5j5j0j0j0NL5L0J0%NN%%%%%J0
4818B0nk5l0l5j5j0%J0%nJ5L0J5%j0k5J0K0%Nn%%%nN%nNnNNJ5J0J0n%NK5K0Nk0j5%%Nnnj0
4814@j0j0j0nj5nJ5J5NK0J5J5K0Nn%nnj5NNk0nn%j0nK0%k5l5%K0K5Nj0%%%NnNNnN%%%nNj0
4811a0N%n%%%%%nnNNJ0%J0J0%NJ0j0j0j0j0j0j0j5j0J0NJ5%%K0J0%%j5k0%%k0nj0NK0J5J0
4808a0NnJ0L0J5%j5l0%%nn%nJ0j0n%NnNJ0NJ0J0J0NJ0%%j0NnNn%nj0j0j0k0k0j0%J0nk0l5
4804a00j0J0K5J5J5K5N0L0j0k0k0j0j0%nn%nj0NJ0L0L0J0%j5j0j0j5j0j0j5L0K0%j5nJ5%%
4802A0j5k5k0k0k0k5l0j5K0K5K5K0J0%J0N%NK0nnJ0%%%%%%%K0K0%J0J0K0%Nnn%%n%%j0%%j0
4798C0J0j0j0J0nJ0N%%J0%Nnk0j5j5nj5k0j0J0j0j0J0Nn%%%J5%J0L0K0Nj5NK0J0J0J0NNJ0
4795I0j0l5k5k0k0k5l0j5K0K5K0K0%k0k0%j0n%j5J0J5NJ5J0j0k5l0NL5K5J0J0n%%N%j0J0J0
4793A0%NN%J0J0%j0nj5nj0j0j5%n%j5J0L0L0M0K0nk0k5%%%K0nj0NNj0%%n%nj5%j5l0k5%J0
4789e0J5%j0j0l0nJ0J0L0J0%k0k0%K0K5NnJ5L0J0J0J0J0j0j5nj5j5nj0j0j5J0j0NNj0nNJ0
4787c0K0%K5K0NK0J0k0k0j0k5j0k5j5j5j5j5nL0Nj5j0N%K0J0J0K0NJ5J0%NnJ0%%N%NJ0J0J0
4784E0J0NJ0J0j5j0j0k0j0j5nk0j5%j5nJ5J0J0J0K0J0K0J5J5J0L0Nn%j0%k0l0k5j5j0%%%n
4781eNnn%j5nj0NK0J0J0J5nNJ0NNJ0%j0j0k0nj0j5j0j5N%j0J0L5L0M0K5%l0j5j5%J0Nn%nn
4778C0%j0%nnj0nnj0J0J0K0%J5nk5l5k5j5j0%J5J5L0%nJ0K5L5%j5j0%K5K0%m0k5nK5K5Nn%
4775D5Nj0J0J0j0l0l0l0k5nK0K0%j5k5l5j0K5K5K5K5L0L5%l0k0j0%%l0l5j5J5L5J0Nj5l0n0
4772a20m0nJ5J5J5K0K0J5K0J5J0NnK0J5L5K0K5j5l0k0k0j0NNj0j5n%k5k5l0nJ5J5K5J0K5%
4769a5%J0nk0%k0nNJ0K0%l0l0k5nNNL0M0L0J0%Nnnnn%%n%nNn%nj5j5%NJ0J0J0N%J0%j5j5j5
4766d5j5nNNnN%N%j0%%nj0%Nj0%J5NJ0J0NNJ0j0j5k0%%J0J5%j0j0%k0nnk0%J0N%J5L0K0%j5
4763d5j0nnnJ0L5K5K0%j0j5%NK0nl5l0k0J0J0K0M0L5K5J0k5m0l5j0NK5J0%j0j5nnnj5%Nnn
4760e0J0K0K0K0K0%j5%j0j0nnj0J0j0N%%%nNJ0nN%nk5k0j0K5M5L5K5K0%k5k5k0%J0K5nl0k5
4757ej5%%n%J0J0J0k5m0k0NK0N%J0Nn%j0NJ5J0J5J5J0j0k5l5l0k0j5NL0K5J5M0L5J5%j0nn
4754C0nnj0j0%j0j5%j5nj0j0j0n%%%%N%j0J0%j0n%nn%nNJ0NNnnNK0L5J5j5k0k0j0J5K5K0N
4751a5nnJ5K0J0j5j0nj5j0j0j0j5j0J0J5J5J0J0J0J5J5j0j0nj0Nk0j5nJ0J5j5l5j5j0%J0J5
4748g5J5J0K0J5J5K5J0k0l5l0k5j0%K5M0M5M0L0j5m0l0nJ0j0k0j0j5nJ0L0M5%l5j5j0%J5N
4745@Nj0k0j5j5NL0K5Nj0j5j5j0j5j0k0nNNJ0%J5NNJ0n%n%Nnj5J0%j0NnNnj0NJ0N%J0J0%K0
4742a0nj5nj5j0j0j0j5j0%J0J0%NJ0%NNj0j0NNJ0j0nk5%K5K5N0L0%l5l0NK0K5n%%%j5j5j5
4739c5j5K0J5K0J5J0J0J0NJ0j5l5m0k5j0k0k0%%%%%nnj0J0k0%%%K5J0J5J0J5J5J0%k0nnj0
4736g0j0nj0NN%NJ0%NNK0M0K5L0nj0J0j5k0j5k0k0k0k5NK5M5N0J5%%N%%j5j5j0j0J0K5L0J0
4733H5j5j0j0j0j5j0j5j0%%%Nn%%%K0L0nk5%%J5J5J0J0J0Nnj0k0%J0K5K5Nnk5k0j0n%j0NK5
4730F0L5L0L0NnN%j5k5k0k0j0l0l5nNJ5J5NJ0K0K0Nnl0k5n%J0%J0NNJ0%Nj5j5Nk0%%k0%%j5
4727eNj0k5nJ0L0J0%j5m5m0k0NJ0J5J0J5J5J5J5J5J0%N%K0j0J0Nnj0nnj5%j0nNn%N%%%NJ0
4724A0J5J5J5%K0K5%l0n0m5l5J0K5K5J0NN%NNNnJ0J0nnJ0J0nN%%NN%%%J5j0nj0nnl0nnJ0j0
4721A0j0J5L5L5J5Nj5l0l0j0J0k0k5k5k0J0%%J5J5K5K5K0K5L5J0j5l0k5l0l0NNNNJ0N%J0N
4718D0j5nnnnnnNNNNNNnJ0J0k0nNj0%%j0%j0Nj0Nj0%n%J0J5j0J0NNNnj0Nj5%j0j5N%n%nJ0
4714c0j0%NnJ5J0%%j5%K5K5%k0k5l0j5J0K0%%%%J0%%J0Nj0n%NnNnk0j0k0j5nk5j5j5nJ0j0
4711a60NnNJ0nnnL0M0K0%J5J5NNNNJ0%K0n%j0j5%j0nj0n%%%%nNJ0j0j0nj5nnj5j5%n%n%%%
4708a30%%NJ0%J5NNK0%%%J0j0%N%%K0K0NL0j0k0k0j0%K0K0%k0k0m0nJ0J5J0J5J5J0J5J5j0
4705@j0j0j0j0j0j0nJ5J5J5K0k0j5j5k0NNNNj0k0j5j5j0j0j0j0j0nnj0%L5J5K0J5J5L0J0%
4702d0%J0j0j0J5n%j5j5j0j5k5%k5n%J0%J0J0%J0NJ0NJ0J0j5NJ0J0L0J0k0k0j0J0%Nj0nj0
4699h0j0nnk0NL0L0K5L5L0J0nl0l0k0j0%J0J0J5J5%J0K0j0m5m5j0M0L5L0K5J0%k0k0nJ5K0
4697E0L0J0j5l5j0%L0K0j0l0l0J0L0J0j5k5j0k0k0j0k0j5%n%%nNJ0nj5%J5L0J5%%J0J0j0%
4694b0%NnnNnj5%j0j5%j5%J5J0J5J5NK0K0NNj0%nj0%Nj5NNNN%NJ5n%%%NnNn%j0k5k5j0J5M0
4690A5L5J5J5%J0J0nk0k0nj0k0j0j0k0nj0j5J0NL5M0M5L0J5%j5k0j5j5j5k0l0j0J5J5K0J0
4688E0j0%J0j5m5l0l0j5nj0J5L5N0L0%j0k0j5NK0J5j0nk0j0Nn%NNJ0NNJ0%J0j5j5k0j0NK5
4685@K5N%k0k5NNNJ0J0nn%%%J5Nk0l5n%J0%j5k0%n%Nj0%%nNJ5K5K5K0J0Nnm0m5j5%%j5%J5
4682g0L5J5J0%j0j5nJ0K5J5%k0j0%%j0J0j5j5j0j5j0j0k0nK0M0M0K0J0j0k0J5L5L5J0nj0k0
4679D0k5nJ0J0J5Nj0l0j0J0J0J5j5k5l5m0j0%J5K0J0J5J0j0nNK0M5M5K0nnnnk0k0k0k0j5j5
4676c0j5k0l5k5nJ0K0K5K5K0Nnj0J0NK5K0J5K5M0L5K5j5k5m0m0l0j5%K0K0K0N%j0nj5%K0%
4674E0k0k0k0j0J0%J0k0j0%j0j0j0nnj0k0%L0L0K0L0L5J5L0K5Nk5m5k0Nj0k5m0k0%J0Nj0N
4671e0%j0%j5J5L0J5J5j0%Nnj0k0k0%Nj5nJ5J5nk0j5J5L5K0Nj0%nJ5J5%k5k5l5k0j0%J0L5
4668f5L0K0nj0k0k5l0k0j0%j5J0J0K0K0J5nnJ5M0K5j5k0k5nJ5nJ0K5J5j0j0j0J5J5K0K0%N
4665C5J5J5J5K5J5j5k5l5j0nj5k0%NJ0J5N%nj0%%nj0%J0L0J5J5J5j5l0l0m0k0nJ0%%N%j0j5
4662f5k5nL0K0K0L0Nk0k0NNJ5K5%l5m0j5J5J5J5J5J5J0j5%%%%nNj0J0%nN%J0nj5k5NK5Nk0
4659b0j0%K0J0J0J5J5J0J0J0Nl0j0j5m0l0nJ0J5J0%K0J0J0K5Nj0nj0j0j0nj0j0NNK0%nJ5N
4657B5NJ5nk0l5k0%nj5n%%%j0NNj0%J5NJ0NNJ0NJ0J0K0%k5l0l0k5J5J5J5J0L0J0j0k5l5k0
4654h0J0J0j0j5j5j0J0J0J5J0J0J5J0J0j0j5j0j5j0j0k5N%K0J0J0J0J5J5Nj0k5l0j0K0J5K0
4651d5K0nnnnJ5J5j0l5%J0%N%nJ0j0J5nnJ5%%%N%k0%j0k5%L0L0J0K0J0J5j5l0l0j0nJ5K0%
4648b0nj0j5%J0L0L0J0%N%%nk0j0j0j5j0nj5j5K5N%J0%NNJ0NNJ0%j0l5n0m0j0L5M0J5nJ5n
4645d0n0n0j0L0M0L0%j0%%%%%nj5J0K0J5J5K0J0j0nNJ0NNNj5j0j5j5j5j5j5j5K0J5K0J5J5
4642eJ5K0Nnl0m0l0l0j0%K5%j5j0%J5NK0NJ0J5nl5n0m0k5J5L0K0K0L0M5K5NNJ5K5L0J0%j0
4639G0k0%j5nj0j0k0k0l0nK5N0N0K5%k0j5nj0j5j5nJ5nK5%j0j0j0j0j5j5j5j5j5j5j5j5NJ0
4637a10J0J0J5L5L0K0J0J0j0j0k0j5nL0L0K0NNNj0k0k5J0NNNj5j0K0J5J5K0J5J5J0%k5l0l0
4634C5j5j5NNJ5%j0j0j5j0j0j5j0k0nNnnJ0nNNnj5k5k0j5NK0K0Nj0k0k5nnJ0J0nNK5K0J0J0
4631g5K0J5J5J5K0K5J0j0N%nj5j5j5j5j5j0j5j5n%n%K0M0N5L5J5k0m5l0nN%%J5K5K5J5%%%
4628F0%k0l0l0j0%M0K5J0J0%J0%J0%%NJ0nnNNnj5J0K5J0j0j5l0k5k5k0k5%K5M0L0NNnN%j0
4625F0J0J0K0L0Nnk0%k0l0k5m5k0%NNN%J0N%%J0NNNNJ5nj0%J0J5K5J0j0j5j0Nl0k0k0j0j5
4622c5j5%K0K0%j5%j5%J0L0K0K5J0nj0J0J0j5m5m5j5J5K0J5j0l5l0j5J5L5J5K5K5J0L0J5k0
4620E0nnk0l0l0nJ0J0%NJ0j5j5J5M5M5J5j5j5j5l0l0j5NNNNK0J5K0J5%n%nj5k5l5n%J5J5J0
4617@J0K5J5K0j0m5l5j5k0nj0j0J0J0J5Nj0%nn%j0%nNNN%J0%J0%J0%%J0L0M0N0K0k0n5m5l0
4614c0j5k5l0nK5J0K5K0K0K0L5J0k0k0k0j5k5j5l0j0N%J0NK0L0K5K5J0n%J0J0%%J0%J0%Nn
4611G0k0k0nnK0K0%j0j0j0j0j0%Nj5k5k0k0k5j0K0J0%J5J5M0K5L0K0%j5m0m5l0j5J5L0M5M0
4608F0L0J0%k5k5k0%j0j5j5k0j5j0k0l5NK0L0L5K0nk5k0j0k0nnK0L0J0j0j5NJ0nJ5L0L0J5
4606D5j5k0k0l5j5j0NJ5M0N0K0%j0k5k0k5j5j0J0L5L0L0J0j0Nnk5m0n0l5%J0K0K5M5L5%l0
4603A5m5l0m0k0nJ5K5K5J5nj5%K0J5N%K0NJ0j0l5l0j5J0J0%J5J5%k0l0%J0J0%NNNN%J5J5%
4600a0J0J0NJ0J5%J0J0j5l5k0k5j5l0m0j0J5L0K0K0J0NJ0J0J0%k5k0nK0J5n%J5J5nj5k0j0
4597d0k0nJ5%%NN%Nnj0%K0M0L0K0j0NJ0%J0J5K0J0K0%nj0NK0%%K0J0%K0%j0j5j5k0nk5k0n
4594H5J0K5K5J0j5j0j0k0j0Nj0Nj0nNj0j0%nn%j0j0NN%NNNN%J0J5K0K5J0j0k0j5j5nN%%%%
4591H0%%%k0k0%K0K0K5K0nj0j0j0nj5%j0j0J0n%n%%%%nn%%%J0%k0%M0O0M0nk5j0J0J5NK0%
4588A80k5nj0%j5j5NL5M0L5M0J0%J0%j5j5j5j5j5k0k0j5k5j0l0j0j0j5k0%NNJ5NJ5M0L0J5
4585A65nl0l0j0nn%j0nNnnj0nK0L5L5K0%k0j0Nj0nj0j0nj0k0j0k0j5N%NNJ0j0j0J0K0K0K0
4582I0K0nnnn%nn%j0J0%%j0k5l5%K0M0M0K0Nn%%%nNn%%%%NNJ0%j0l5m0j0K5K5L0K5K5J0k0
4579A70k5k0k0k0k0n%nnNNNNNN%J0NJ5K5Nl5k0%J5J0j0j0NL0J5j0k0j5j0j5j0%J0J0%J0K5
4576A15J0K0J5J0K5J0j5k0nk5j5j5j5j5n%%%n%%%j0NJ0j0%%%nJ0J0J0J0nnJ0K0L0J0%k0j0
4573A30NJ5K0%NN%J0%%J0K0J0J5J0J5J5NK5K0K0K5K1nk1k0l5l5j5nK0K0J5K5K0J0J0J6Nj0
4571C96l1l0j0j0j0j0nnj0j0n%nNnj0J0n%NJ0J0N%K0NJ0J0NJ0NJ0J0J0NJ1J0K0Nk5nJ0M0N0
4568D96J0J0j0NJ5K0L0L5K5J5NK0L0J5K5K5J6%%j0j1L1K0L5M0K0J0J5%nj5J0K5J5J5K0J0J5
4565A027J5%k0nj0j0nk0%j0Nj0%K0J0nl0k0k0n%j5j5j5k0nn%j0j5%%j5%j5k6NJ0Nj5l0l0j5
4562F81nnNj0l0k0j0k0j0j0j0k0j5j0%J0N%NNNNJ0J0J0J0J0NJ5%Nj5k0%M0M0L0nk5j0J0J5
4559F81J5J0J0K0K0J0J1K0J5J5J0K0K0K0J5K0nk5j0j0k0k0k5k0j0k6l0j0J5J0J0J5J6J0J5
4557H12J0nj0j0j0NNj0k1n0l5nj5k5m5k5j0k0j0j5J5J0J0nl5l0j0K0L0nnj0%%k0j0j0j0j0
4554D36j0nJ0J5J0J5NK0K0%NNNNK0K5L5J0nk5k0j0K0M0K0L5K0J0NK0Nj5j0Nn%J0j0j0k0l0
4551F56j0K0%J5J5j0j0nj0k5k0k0k5k5j0nJ0J5nl0m5m5j5%%N%N%%J0nN%k0j0j0j1j0k0j0N
4549C50j5j0Nnj0j0%Nj5j0%j0%nn%%nN%%J0j0j0j5j0j5J5%%J5K0K5K0K5%k0k0%J0%J0%%NJ0
4545C30nNnk5l5k0nj0j5nj0J0K0L0Nnj0nJ0N%nJ0J0j0nNNn%%%%J0nN%nk0l5nM0J5J0J0Nj5
4542B75l5l5k5j0J0%NK0J5Nj0k0k5nN%J0%l0l0m0k0nNJ5nj0%K5K5J0N%J5NNJ0%k5j0J5K0J5
4539A75nm0l0j5j0j0j0NK5J5J0K0J5J0K0J0%NNnk5j5j0k0j5j5k0J5J5J5J5K0J5j0k5m0m0%
4537E0%NNJ0%%J0%NK5J0j0l0l0j0J5J5J0nj0J0%%N%%NN%%%J0%j0Nj5NnnnnNJ0%J0J0%%J5J5
4533A30J0%K0K0%J5J5j5j5%k0k0J5N0O0M0%k0k0j5l5k5k5j0j0j0nJ0L5K5J5J0j0n%K0K5nl0
4531B20k0k0NK5J0J0K0Nj5j5k5j0K5K5K5K5K5%j0l5k0J0L5L0K0K5K6K0NNJ0%k0j0j5j6j5N
4528C65L1L5nk0j5j6l0l5j5K0L0J0j5j5NNJ0J0j0j0%j5Nk0k5J0J5K0j0k5NNN%J0NNJ0NJ0k0
4525C30m0k5nj5j5NK5J0J5%NN%%NN%NNNN%J0NNnn%nn%nn%j0%j0L0L0K5K6L0NNL0J0J5K5J0
4522E36%J5J0N%J5J5%nJ5J0nNNNN%j5J0K0J0K5%k5%J0L0K5%K0K5nnj0j0j0j5nj0j5nnj5Nj5
4519F46%j5NJ0K0K0J5K5L5K6nl1l0nJ0K0K0J6nNnj6k5j0J0J5K0Oj1J1K0K0nk5k6J6L0K5K0
4516H52NJ0K0L0J5nk0n5m5k0%J0Nnj0J0K0J0j0j5nj0k1l5m5n5n5m0l0j0k5j0K0L5L0L0NNJ0
4513E96J0j0j5j0j0%NK0K0K5nj0l0k5l0j0J5K0%J0k0l0l0m0k5n%%%n%%%K0J5K5J5%j0k0NJ5
4511D76L0K0L0NNNN%J0%J0K0K5J5L0K0K0K0K0J1ok5l5j0j5k0j0%%j5m0n5k0NNK0K5J0nk0l5
4508E31j5%J0nk5l0%Nj0k5j0NNnk0J5%j0j0%j0nonnnNJ0K1nj6l0k5k5%nj0N%j0n%k5k5m0k0
4505A70J0J0J0J5%nN%j5J0%%%J5NNNJ0NNNNN%J0NnJ0L0L0L0L6j0j0nj1j0j0j0j0j0j0j0j0
4502C05%%n%%n%NnK0J0NJ0J0NJ0j0j0j0j0%k0nj0%n%%n%n%J0NJ5%l0k5m0k5NNNNK5K0J0k0
4498B40k0NJ0N%nNj0j0j0j5j0j5j0j0j5K5K0K0K0K0K0L5J0%%%nj5k0n5n0k5NL0M0NNNNL5M0
4496C05K5n%J5K5N1M0K0%k0m0k5k1j0N%NNnJ5%J1j6%Nj5%n%%k5%J5K0L1J0%k0m6l5k0n%k5
4493B65l5m0l0%K5J0K0J5%k0l0%NnNNj0l0j0%%j0nnnnnJ5J0NNJ0NNJ0NNJ0NNJ0NNJ0J5Nj0
4489B40K0%NNnk0m5j0j0%k0l0NK5J5%N%NN%J0%j0K0J0nNj0nN%j0k0NL0J5j0l0l5j5J5K5J0
4486A90j0k5j5NN%k5k0%K5M0J0%J0Nj5j0j0j0j5%j0j0k0nJ0K5K5J5Nk5k5j0J0K0J0nnk0%J0
4484A30K0K0L5K0Nj0k5j5k5k5k0k5k5k0K0L0K0L0nk5j5j0NK0J0J0j5l5l5k0j5%nj5nnj0j0
4481d0J0J0%K0J0NNJ0Nj0J0nk0K0%j0NnnJ0n%J0nJ5L0K5J5%l0k0j0j0J0%n%NJ0nj5%J5K5K0
4478A00nnJ5%j0j5NK0Nj5k5J0%%J0nNNnl0n0n5k5J0L0L0J5nj5j5nJ5M0K0L0J5%%J5L0K0J0
4475A70k0k5k5j5%J5J5L0J0nj0nnk0NNk0j5nj0J5K0Nj0k5m0l5l0j0J0NNJ0J0J0J5J0j5%J0
4472C0L0K5J0j5m0k0j0%K5K5K0J0Nk0k0k5j5%K0K0%j0NK5J0J5J0%m0nj0J0J0nnnnj5NNj0N
4469D5K5J5J5j0j0J0M0N0K0l0k5j5J0J5J5%j5nnl0k5nK0K5%nn%k5m0k0j5%J5J5%NN%j0NNj0
4467E0%%n%nj0nnj0nj0nJ0J5J5J0J0J0K5Nnn%nnnn%%%NNJ0J5J5k0n0n0k0nJ0NJ5J0J0J5K0
4463E0%Nj5j0nJ5K0K0J5J0K5J5J5j5j5k0k0K0nk0m0k5nK0K5J0J0%k0j5j5NNk5l5nK5L0K0K0
4461G0L0J0%K0nj5k0l0j5%nJ5K0K0nk0l5j5%%j0k0nj0j5j0j0k0%J0J0J0J0J5J5J0J0J0J0J0
4458D0J0J0NJ0J0N%J0%NNNNj0j0j0j5%j5k0%NnnN%%%%%J0%J0NNnJ5J0NJ0J0J0J0J0J0j5k5
4455A15l0j5j0l0l0j0Nn%N%N%%J0J0K0%NN%l0m0j5%J5J5J5L0J0J0K5J0J5J5j0k5m0k5j5k0
4452a0k0nK5J0%K5Nj0l0j5NK0L5M5J0k5m5k5nl0j0K0L0K5K5NNK0nk0nnk0l5l0j0J5J5K0j0
4449a0l0%J0NN%n%n%%j0%J0%nJ5J0nnJ0K5%j5l0nNj0%J5nK0%%K0J0NJ5K5J5K0L0J0K5J5l0
4446A50m0m5l0j5Nj0%%j5j5Nnnj0%%K0J0J0NJ5J0J0J5NJ0J5J5J0%K0%k5nj0k0%j0j0nnj0%
4443D0j0%j0%NNNNJ0%J0Nn%%n%n%%j0nk5NM0M5K0j0j0j0j5j5J0%NNJ5L5K0K5nj0%k0m0o5l0
4440E%j0l5j5j5nnj0%J5J5J5J5NNK0nj0j0%k0j5%K0M0K0%J0J0nnk0NNk0j0Nnj0%nnnnnn%j0
4437f0%j0%%j0%%nn%%%nK5L0L0L0J5L5M0J5nj0nnj0nk5J0J0j0NNj0j0NJ5J0j0k0l0l5j0j0
4434b5Nnj5nnNK5K5Nk5j5nK5M0L5L5J0nj5j0j0j0j0j0j0nK5N0L0%k5k5j0Nj0l0l5n0k0nN%
4431g0J0K5K5K5J0nk0m0m5j5%K0K0%%J0J0J0J0J0J0K0%J0L0K0J0j5k5l0j0%J0NNK0J5n%J5
4428G5K0nk0k0NNJ5K0N%j0nnJ5J5NN%%NNNNj0k0j0k0k0%k0j0%J5%J0J0%J5NJ0L5K5J5j0k5
4425A35j5k0j0k0j0j0nJ5%NJ5K0%j0j0j0l0n0l5nL0K0K0Nnj0j0nNK0j5j5J0NJ5Nj0nk0%J0
4422@J0NJ0J5N%K0J5%J0j0J0n%Nj0J0%NJ0%K5K5nj5j0%j5%j0j0j0j0%%j0J0J5N%j0nNL0M0
4419A50K5K5J0%%nJ5K0%k0NJ5J0l0m5l5j0NK5L0Nj5%n%n%%NNJ0M0L0L5%j0nj5nnj0j5%j5n
4416B10J0Nn%NN%k0j5j5j0NL5K5K0L0L5M5K6j1k5j0J5K5L1j0j0NK0J5J0%J5NJ0J5%NJ0J0N
4413E21NJ0K5K5%k0k5k5l0l0J0J0J0J0%nNj0J0j0j0NJ0n%J0j5j5k0j0k5k0k6k0NL0K6NJ0%
4411D21%J0K5K0%k0m0l1m0l0l0j0NL0K5K0K5K6nk6k0%J0J5L1Nl1j5l5j5J5K0K0J0%%j0J0O
4408C91o%J1J5L0K0K5J5K5K0K0J0j0NN%J0%J0j0J5N%J0K0J0K0NJ5K0J0%K0J0J0%K1J0J5J5
4405H17J5M5O0L5L0K5M0O5P1O5P5Q5R0Q1J00J00J10R6J15J20J56J90K16J90K26K40K51K61
4403C970K30J76Q5k5r5j46k05k71k86k65k16j65j21r0o0k0K5O0P5P6R5J40J61J45J65J81K00
4401C819J96J60R6L0m1j10j55k31k65k81k46k25k06j85j61j40j36j05p0m0j5k0l0nNL0N0P0
4400A789P5P5Q1Q5Q5J20J46J35J51J10J10J10P1K5J0J0J0J5L5O5J05J31J45J75J91K11K40
4398D511K36K10J71J10L5k5p5j00q6n0k0NN5J11J70K46L21L70M32M66M66M16L11J75J5j00
4396H376j70k16j95j41q0k5M0R0J31J70J30M6o1j35k11k20k01j45j05m5NN5Q5J05J01N5J5
4394G454n0j01j25j45j46j30r0j0M0P0R0R5Q1%q1j65k31k85l21l26l26l01k60j91r5m0j0J0
4392D411K5P0Q5Q6N0L5K5K5K0M0M5R0J31J75K01K45L11L66L86L71L61L41L21L05L16L36L56
4390I529L66L51L21K45J31%j26k40l31l61l86l66l46l46l11k80k46j95j66j25r5n1K1J05K05
4389G303K71L36L56L71L36K25O0j40l46m81n62o06n97n46m96m16l61k86k31j75j15p6n5NP5
4387C849J36J60J91K35K71L06L21K85K21J60O0j0j40k71l71m41m51m46m11l51k76k40k06j75
4385B406j26q0l5j0L0K0M0L0Q1J10J35J41J40J75J96K35K56K61K30K21J60J06M0%l0p6q5o0
4383D511m0NQ0J71K35K66L21L56L56L00K26J45J5j00k30l06l51l86m06l91l21k41j90j56r5
4382C774l0J0K5M5N0N1k0j11j75k31k60k76l06l06k75k31k01j80j45j16q5r0r5o1n5l0k0k5
4380F31k0k0k5l0l0l0n0n1j0j0%j5j5%%j0nnNNK5j0NJ0J0Nj0j0j0j5Nk0k0N%%%%%N%Nj5j5
4377B65nk0j0j0j5j0k5j0j0k0j0J5M0M0n%nnJ0j0j5J0%%j5k0l0l0j0L0NJ0j0j0L5J5j5j0n
4374A35nk0k0j0Nk0k0j5J5J5K0J0J0NNnnj0nJ5K0nl5l0j0J5J5Nj5k0J0%nJ5j0nJ5%%%NnJ0
4371G0%%%NN%NN%NN%%N%%K5%j0j0K5K0nk5NNNJ0k0%%k0%j0j5Nnn%n%%j0N%J0K0nJ0J0NJ0n
4368A25nnnnnnnnnnnnnnnJ0J5J5J0L5L5Nj5j0j0j0j0l0l0j5K5j0nn%%%j5NK0%%K0NJ0NJ0%
4364A10%%%%%j5J0nnn%nn%nK5K0K5K5J5nl0m0j0j0k0j0%nj5l0k0nJ5L0K5%j5%J0J0NJ0NJ0
4361I0J0%j5l5k5k5k0%K5L5J0%%J0J0NNJ0k0j5j5k0J0L5K5J5NJ0NNK5K5M0J0k0m0k5l5j5n
4359I0k0nK5M0L0L0J0J5J5J0j0k0j0j5j5j5j5j5k0l0l5k0J0K0J0J0%%nnK5J5NL0K0K0K0K0
4356B15N%%%k0k0l0j0%%%%nnj0%nnNnnJ5N0M0K0%l0l0j0J5J0n%Nn%J5Nk0m0l5j5NJ5K0J5K5
4353A70N0M0L5L0J0%%%%nn%%n%%n%%%%j5j5j0j0%J0J5nk0k5l0j5L0N0M0M0K0K1K0K0K0K0K0
4350D96K0L0J5J5L0N0M0K0%NK0L6N5Q0O0M0L0K0N0P6J20J30J21J35J25J36J30J80J71J85J66
4348B787J45J30J11J15J10J51J65J86K15K71L41L91M26M51N11N72O11O47O52O11N37M41L51
4346A0928K50J21k0j51k50l06l36l71m16m36m26l51l11l11l11l21k80k76k46k20j86j45j25
4344E504j21j10j30j76k20k66k86k80k66k61k70k51k21j80j61j60j50j26r0r5p5m0l1j0nn
4343A518l0k5j5k0%%k0k0k0J0L0L0L0L0N6N5N5N5L0L0M0O0P1R5J05J35J71J65J71J70J86K10
4341C358K21K55K71L26L96M31M36M56M77M96M91M91M87M61M56M41M46M51M32M36M16M16M46
4339A2993M61M86M97N21N66O12O57O46O62O72O31N67M46L01J15p0k51l91n31o42p32q07q67
4337A6542r12r63r87r63r17q52p77o62n46m82m51l91l21l05l16l11l21l21l51l66l50l31l11
4336D035k91k76k60k26j75j61j35j25r1o0o0n5o0l0l0n0j1%OJ0J0NK5J0K0L5P0O0M5O0N6N5
4334B406O0Q0R5J41J70J91K15K11K35K81L21L51L81M06M46M51M76N07N36N56N62N41N37N86
4332A0742O27O67O96O92O67O36N92N61N32M86M36L91L46L06K61K35K56L01L76M51N01N01M71
4330B1730L76K56P5j15l16m86o42p92r57j088j188j263j299j283j218j118j008q92p87p02
4329G283o16n32n01m81m66m32m06l61l15k66k31j80j81j55j40j21j15j05r0p6n5l0l0j0j5
4327A373k0j0j0j0j0k0%j0j5nl0j5j5k5nk1k0J0J0J0OK5K0K5j0j5K0O0P5O0O5O6P0O5Q5R5
4325A874J31J45J65J81K15K31K41K65K91L26L66M31M46M61M77N01N06M71M01L26K61K10J51
4323I073Q0L0nl5r0j36j40j20r0m6nM6N5N5K0l5r0j56j95k31k86l31l70m12m66n01n26n27
4321D566n06m71m06l66l41l01k46k00j75j41j30j00q6p0p5p0q5o1m0j5l5k0%NJ5nk5l0l0k5
4319E31l5k0k0l5n6m0l0%Nnj0J0J0%%NNj5m5m5k0j5j5k0k0%K5L0J0j0%N%NN%%j0%nn%j0%%
4316A60J0nJ0K5L0%l0m0m0l0j0j0%nnJ0NNJ0k5j0J5L0N%nJ0J0%NNj0j5k0j0nk0k0n%NJ5L0
4313G5M5K0%nn%%%nn%n%nj0%Nj5%nN%nN%%J0j0k0j0k0j0J0K0K0J0%k0j0j0%K0J0%Nnj0%K5
4310I5J5k0k0%J5NNJ0%NNj0nk0%K0J0j5l0k5nK0K5%%%%j0J0NK5M0J5Nk0k0J0%j0j5Nj5nj0
4307I0nnj0j0%j5nK0%%K5L5K5Nj5nnJ5J5NK0Nj5k5j5K0K0L0J0%l0n0l0k0J0J0%%J0NN%NK5
4304A50K0L5J5%%%%J0j0%%j0k5l5nJ5J0J0J5NNNNj5j5j5j0NNJ0NJ0NJ0NL5L5K5L5L5J1ok5
4301C60j0j0NJ0J5J5J6J5L0L5L5L0L5L5K0M0M0K5M6L0K5M5K5M0L5L5K5M5Q6J00R5Q5R0P6O0
4299A684O5J00J21J45J55J71J80J91J70J76J90J71J80K11J85J76J50J50J61J95K41K76L05
4297E749L51M16M97N76O52P12P92Q87R82J033J048J027R68Q67P47O02M26K75J71Q0K0j0o5
4296A8803r5q1o5%Q6J80K31K20J36j1j80l66n76p62q83q97q62q07p27o17n06l86l46l26l46
4294A0817l66l76l86m01m01l81l76l50l46l06k91l01l15l41l61l76l66l66l56l31k91k65k26
4292B942j95j66j25j31j05r0o0m5l0n0k6k0%J5L6M0L0K5N0L0M0O0R0R6J10R0J21J50J85J96
4290C263K25K56K76K71K60K41K25J81J50Q5O1Q0P0Q0J01J55K00K46L01L91M91N62N91O32O61
4289A0055O57O42O01N72N81N62N36M71L76K56J20m0k25m22n66o67p22o96o52n82m76l16j75
4287I890k5J40K66L11L16L00K16P0j05l01m76o22o97p26p17o87o32n61m86m32l86l85l66l46
4285C559l21k91k71k45k31k05j61j45j41j20q5j00j06r0o0l5m0m0m0l0m6k0j0k0j5l0l5l5
4284E91k5k0m5l5k5k5k0l6j5NNL0j0k5k5l0k5l0l0%K5J0K0L0Nnj5j5n%nNnk0k0k5j5%J5%N
4281A95NNJ0%nj0j0nnj5nj0nj0j5%k0%%k0nj0j5j0j0j5%k0l0k5l0k0K0M0L5K5nk5nj5k0nj5
4278h0j0%%NnnJ5%%NNJ0L0N0K0J0k0k0j5j5k0k0k0l0j0J0L0K0K0J0L0K0J5Nj0nnJ0j0j0NN
4275B0K0J0J0%%J0K0K5nk0j5l0j5J0J0Nj0k5k0j0nnj0NNK5K5K0j5l5k0j0J5K0K5J0J0J0J0
4272G0nnNj5k0k0%J5n%%n%%J0nk0j0J0K0%j0%%NN%J0J0nJ5nj0l0j5k5j0nK0L0J5nj0J5J5j0
4269B0nJ5NJ0j5l5k5k0NNJ0j0k0j5k0Nj0j0NN%NN%NN%%j0J0NK5M0L0K0%k5m5m5m5l5NK0K0
4266a10%NNj0j0J0L0L0L0L0j0k0j0j5N%NN%NN%N%%%J5j0j5J5K0nNJ0J0NJ0Nl0l0l0l5N%%%
4263g0L0K5L5K0%k5m5m0k0%K5J5j0j0J0J0K0J5Nj0k0l0l0j5K5N0J0l0m0k0%%%%NNJ0L5K5K0
4260b0K0J5K0J5%%l0l0j5L5N0L0J0j5k0j5l0J0K0K5J5nNNj0k5k0j5k0j5k0j5nJ0J5nNNJ5n
4258a0j0J0j0%j5j5J0Nnj0K5K5K0K0%%J0NJ0NJ0NNNJ0J0j0j0l5j5J0K5K0%j0j0J5J5%nj5k0
4255G0nJ5NJ0k5k5%%%%nnn%J0NNk0l0nJ5J5NJ0J0J0J0J0J0J0j0j0j5j5j0j0j0j0k0NNJ0M5
4252E5J0nk5l0N%%%j5j0nK0M0L0K5nj5j0j0j5k5l5nJ5J5K5J5NJ0K0%j0nnj0k0j0K0K0NJ5K5
4249A05K5K0j5j5j5j0%j5%nnj0nnnnnn%n%Nj0nNNn%NJ5L0J0L0J0%NNk0m5l5l0%J0J5%NJ0%
4246D0J5nj0%j0%%j0%j0k0j0K0J0J0j5k5j0NJ0j5j0J5K5L5K5L0M0J5j5n0m0k0k0Nj0nNK0K0
4243C5NJ0J0J0Nnk0%j5j5%%j0j0nnj0%NJ0n%NN%J0K0NK5J0J0K0J0j5j5j0k5j5j5j0k0j5nn
4240d0j5k5l0%J0J0nN%%J0J0%%%%%J0j0%%J0nnJ0j0NNnnNNnN%%Nj5j0%J0L0J0j5j5j0%K0L0
4237b0K5Nj0J0K0L0NNnj5k5l5l5k0N%J0%NN%k5k5%L0K5K0L0Nl0k0%j0j5j0j5j5k0j5k0J0L5
4234a05L0J5J5K5J5K0j5k5k0k0nnnj0%j0nnJ0NNJ0nnnK5K5j0l0j5J0J5J0K0K5L0L0K5K5J0
4231A00k0l5l5j5NNNNNJ0j5j0j0j0j0j0nj0j0J0K5L5K5J5J0%j5k5m0l0l0%K0L0L0J0%k0m0
4228e0m0k5j0%J5K5K5J0j0nN%J5%J5J5%J0J0NK0J0J0J0J0J5J0%%%%n%nnK0K0j0l5l5k0k5l5
4225d0k5nJ5K5K0J5K5J0Nj0n%j5l5k5j5%J5N5M0J0nl0m0j5J0L0NNNJ5nNNN%%NnNJ0Nl0l0k0
4222a0%j0nnK5J5%K0%%K0K0K0j5k5%NN%NJ5J0NK5J5K0j0k5j0NK5J0%j0j0j5%NK0L5N0L5J0
4219B70%n%%j0%%nNK0L0NJ5K0J5K0N6O5N0P0Q5J01J00R0Q5R1J10J35J81J90J81J85K11K05
4217B571J91J40J10M5np0j20j81j70j35r1p5n0l5NL5Q0R1J20J05Q0O5K6j6o5j10j45j76j95
4215B025k06k00j71j25j15j06r0r0o5m0k0k0m1m0n0o0l5j0J0n%j5k0j5k0k0k0j5J5K0%j0l5
4213D11k0NJ0M0N5N5L0J0%k5j5%k0NL0L5M0J5nK0M0O1N5N0P5Q5P0R1J05J20J20J11J25J45
4211A929J56J85K06K40K71L01L21L31K95K76K86K71K65K86L11L51L91M41M56M51M16L61K51
4209I048J25l0j40k21k81l20l16l06k61k20j61p5K5J15K11K51K45K01J20j0j50k76m21m96
4207F657n57n71n67n36m91m62m31l61k85k36j85j66j40j21j00p0l0n0n0m5n1n0l5l0j0l0j0
4206I87J5J0J5J5j0nnj0Nj5Nnj5NK0M5N5O1M0O5O5L0J0J5K0M5N5Q1J05J05J00J06J10J50J91
4203B466K45K61K51K65K61K81L11L91M41M66N16N82O26O22N51M82L56J95L0j00k16k85k91
4202H707k11j35q0k0O5J90L26M51N47N61N22M36L56K55J56M0n5r1o0%P6J45K20K81L21L11
4200A3314K81K25J71N5p1j85k51l46m21n01n46n57n26m86m31l46k51j50n6O1J70L06M01M66
4198A0326M86N17N21M76M11L31J96R0m5j81k85l86n02o16p17p87q07q22q33p97p21o47n82
4197D626n06m51m06l31k86k45k26j90j51j25j10j16j10q0o5m0k6m0n0m0m5m0m0m5m0j5k5k1
4195G61k0n%J0j5l5m0n0k5%L5K0J5J5%K0%k0%K5L5M5O6Q5J00J10J11J10J15J26J45J70J81
4192B090J90J96K10K46K56K55K51K56K05J46Q0M0J5m5j10j51j90k36k51k50k31k10k01j65
4191B396j21q0n0j5NK0M0O0R1J00J05Q5N5K0J1j1m0o5q0j00j21j30j40j56j65j81j80j65j56
4189A032j40j15r6q0m5o5o5m1k0k0m5l5k0l5l0%nnnn%nnNnj0J0j0nNk0%l0o5m5k0%NJ5K0K0
4186B0%%nnj0nn%nnnn%nJ0J5J0J0J0J0J5J0j5j5k0j0k5nnk0k0%K0L0J0%NNNj5NK5L0J5nk0
4183C0nNJ0K0J5J5nnk0j0k0k0nk5l0%J5J5J5K5Nnm0l0j0%K5J0Nj0k0k0j0NJ5J5J5J5%j0j0
4180c5l5k0J0J0nk5m0%J0NN%NN%J0J0NNJ0J0%J5NNNJ0j5j5j0j0J5L5L5J5nj5k0nnNj0NJ5J0
4177Ennk0J5L0L0J0k0m0n0k0j5l0j0NK5J5J5J5%K0%NJ5J0Nnk0nj5j0j5j0j5Nnj0NNj0j0J0
4174a00J0NNJ0J0J0NJ0n%nnl0j0%J5J5J0nj5K0%nJ5%j5n%j0%j0%nNNn%%Nnnn%nnnnj0L0K5
4171f5%j5j0%j0nJ0L5L0J5nk0k0j0l0k0l5k0J0K5M5N5M5K5Nk0k5j5k0k0k0nj0j0%J5J0NK0
4168f0L0L0J5j0k5j0k0NNN%j0k5j5j5j0j0k0%J0NJ0NNj0j5l0j5j5J0M0L0K0j0nj5k0%NJ5J0
4165a10J5J5j0nn%j0J5N%NNNNNnj0Nnj0l0k5k5k5nJ5M5L0K0J0j5l0l0k0k0l0%J5J5nJ0Nnk0
4162b10J0L0L0%j0%K0J5J0j0j5l5k5J0%k0k0l0%nJ0M5L5J5nnJ0J5J0J5NJ5J0J0%j5k5NK0n
4160i0k0k0j0%j0nnj0j0nj0J5%nJ0n%NJ5J0J5N%%J5K5K0K0nj5j0NJ5K0%j0j0%nnnn%%nNK0
4156f0J5j5j5nnn%j0nnnJ5K0J5J5K0J5J5J5N%j0l0l0l0%K5L0L5J0J5k0k0k0k0nj0nnnnnnj0
4153a00J0%%J0nj0J5k0j0k0j0k0j0j5j5j0J5%%N%J0nnJ5J5j0J0NNNJ5J5J5J5J5J5J5K0%%%
4151b0%%%%%N%%%Nj0%%J0J0j0l5m0j5NK5%nj0NJ0j0NNnnNj5j0J0J0M0K5N%k5l5l5l0n%K0J5
4147a05Nj0nnnnJ0%%%%J0%%%j0J0J5%j5%%J5j5l0k0j0nJ0%n%%J0n%NJ0J5J5J0j0k5k5j0NK5
4144a50%K0K0j0nj5%%K0L5K5j0j0l0%J5N%NN%%nk5k5j0J0J5K5NNJ5J0Nnk0j5nJ0J5J0J0K0
4141c5Nk0k5k5k0k0N%n%%J0J0%J5K5K5L0K0J5%k0l0k0j0nJ0n%%%N%nJ0j0NnnNj0%nj5j0j0
4138a20j5j5j0j5j0J0J5J0J0K5NJ5J5j0%%j0%nn%NNJ0N%NK0nnJ0J0j0%N%Nn%n%j5j5nJ5M0
4135d0K5Nk0j0l5j5NJ0J0J5NNk0j5%J0J0j5l5l5j0L5N0L5J5K5K5J5%k5l5k5%J5L0K0%nnj0
4132A0j5k5l0j0J5K0K0n%nnNJ5L5N0K5%k0l0l0l0k0nnj0%nnnn%nk0k0nL0M0M5K0nj0%K0L0
4129E0J0nk5j0%J5Nk0k5NK0L0j0j0nN%J0%nk0k0nK0nk5l0j0J5J0j0nJ0%nNNNNj5k0J5K5J0
4126a0j0k5j0nn%nj5%L0L0L0J0nJ0NJ0nj5nNNnk5k5k5l0NJ0J5%k0k5k5k0nn%n%K0nk0l0j0
4123b10J5K0J5J0J0J5J5J5J5J5n%%%%%%%K0L0L5J5k0k0k0k0j0%j0%J0N%k0k0NJ0L0J0J0%j0
4120d0j0J0J5j5l0k0%L5L5L0K0j0j0k5k5j0j0%%%J0K5J5K0%j0%j0n%%j0nJ0Nnk0j0NK0K5N
4117En%J0NJ5%%k0k0%nk0j5j0%nnnNj0j0J0NJ5K0NJ0J5J0J5Nj5n%k0k0nNK0j0l0m5k5%nk5
4114a60j0j0%J5J5J0j0k0j5%J0J0NnnJ0J0K0K0J5K5J0J0K0L0nj5k0l0j0J5J5%NnJ0J5nj0l5
4112g5m0j0J5K0K0K5K0K5L0K5%l0n0k5j0nj5J0L0L0K5K5K0j0j0j0j0j0j5j5j0j0%N%NJ5nn
4109b5J5j0j0j0j0%j5nnj5NNj5n%nnK5M0M0K0j5j0j5j5k0k0k0k0N%%%K5K0K0K0L0J0j5j0%
4106a5J5K0%%K0J5n%nnnn%j0%%%%%%%%%%NJ5nNJ0%Nnl0k0j5nnj5l0k5j5NM0N0N5K0nn%Nj5
4103D0n0m0j5j5J0J0NNK0N%K0%NJ0nk5l0l0l0j0j0j0j0j0j0j0n%%%NJ0L0K5J0j5k5m0nJ0%
4100a80K0NnnnnNK5K5Nj5k0J5L5K5J0j0j0j5J0J5J0K5J0nnJ0K0J0J0NJ5K5%j5j0j5j0k5nj5
4097d0j0j0j0nnj0nj5%J0K5K5J5j5j0k0j0%j0j5%%j5nnNn%J0l0j0NK0K0nj0j5%N%%j0nnj0
4094a80%j0nnJ0K0J5J5J0J5K0Nk0m0l0k5j0J5J0j0%J0%N%N%J0%K0K0N%K5K0NJ5K0M0%k0k0
4091d0l0k0j5NJ5J5K0K0J5k5m0k0%J0L0M0L0J0k0l5l0k5nJ0J5j0%%j5Nnnnnnj5j0nj0j0j5
4088a80nnNJ5j0%J0j0J0%j0nn%j0j5%K5K0%k0k0NK5K0J5K0L0Nj5j5k0k0J5J5J5J5J5J5K5N
4085d0%nnnnnNj0n%n%k0k5%K0K5J0j5j5NN%J5nK0K0%l0k5l0k5j0K0%J0NN%J0NN%NK5K0%k0
4082g0m0n0k0nN%J0%J0NNNJ5K0J5j5m0m0l0NJ0L5M0M0J0J5Nj5j0j0J0L0nk0j0j5j0j0j0j0
4079a45N%NN%NJ5j0k0k0k0k5NL0K0J0NJ0NNNJ0NNN%N%Nnj0J0K0L0%j5k5l0l0k5%%N%%%J0j0
4076a50K0J0J0K0K0%K0J0%j0Nj0j5J0j0nNNN%NN%NNj0%%%%J0k0l0m5m0l5j0K0L0M5N5L5K5
4073a0Nj5m0m0k0%nnNj0Nj0NJ5K0J0K0Nj0k5m0k0J0L0M0J5NNJ0Nk0j0n%k0j5%J5Nnnk5nJ5
4070a15J5%j5nj0%j0j0%J0NK0N%K0K0%k0j5J0K5nn%j0%j0%j0%nNj0n0n5l5NN0M5K0J0%%NN
4067a20j0%nNM5N5L0%j0J0%j0%k0j0%j5nj5%j5l0j0k0J0L0K0K0J5J5K5Nj0nK5L0%l0m0n5m5
4064a40%L0M5nk5j0j5j0nj5%NJ0NJ0J5NNJ0%nnNj0%j0N%%J0n%J0J0j0k5j5l0j5nnK5M0J5n
4061a10NJ0%J5NN%j0j0Nnj0%nj0J0Nj0%NNnN%NNnNJ0nj5k0l5j0K5J0K0K0J0N%J5J0NJ0Nj5
4058d5nj0k0j0j0j5nNK5L0Nj5k0j5k0j0%K0M5J0J0J0J0%j5nj0nj0%j0nJ0%%NN%%Nnj0%%%j0
4055i0N%%J0nNN%NN%%NN%j0J0K0J5nl0k5j0NL0M5K5Nnj0k0k0j0j0n%nj0%j0%j0J0J0j0k5j5
4052a20NL0N%J0nJ5%J0Nn%j0J0J0K0K0J0k0l0l0k0NNJ5nj0j0k0j0K0J5J5j0j0NK5L5NJ0J0
4049@NJ5%j5l0k5k0%J0%nk0k0k5j5%nNj0j0Nj0%%nJ0L5M0J0nj0j0nJ0J0%K0J5N%K0J0k0%%
4046d0%nNnk5j0%K0Nj5j0%J0j0j0J0%%j0J0n%Nn%N%Nk5%J0K0J0nj0J5%%J0nN%NNj0j0j0j0
4043h0nj0j0n%J0%J0%J0%J0J0K5K5J0k0l5k5l0k0%k0j0NJ0NN%l0j5j0k0j0j0k0nJ5%%NN%N
4040b25NNN%N%J5nNNN%NN%NJ0J0J0J0NJ0J0J0K5M0J5j0k0%j0j0l5k5J0Nj5j0j5j5k0k0k5k0
4037b45J0J0J5J0%%%%k0nnJ5M5M0J5k0l5l0%K0K5J5Nn%J0K0K0K5J5K0j0l0k5j5nnl0k5nK0
4034a60K0j0j5N%%%%%L0L0K0Nl0l0j5k0NNNNk0j5k5nN%NNNNNNNNK0J0K5NK0J5J5J0J0j0%%
4031e0%n%%n%J0j5%%%n%%nnJ0j0%%%%%%j5j5NNK0%k0k0j5j5%J5%N%NNNj5K0%k0j0j0nj0j0
4027a75j0nj0k0%j0j0j0nJ5K0J5J5%nK0L5L5J5NNJ0J0%k0m0m0k5j5j0NNnnJ0J0nj0k0j5j0
4024b50j5j0NL5M5L0J0J0nn%j0Nj0n%K0M5L5L0NnNnk5k5m0k0%NN%J0%%J0NNJ0n%j5j5nj5n
4021a60j0j0J0J0J0J0J5J0J5Nnj0j5nJ0L5L5J0j0j0nj5m0m0m0m0k0J0M0M0K5Nj5j5k0k0nN
4019b10J0L0J5J5%k0nj0NJ5%J5J0J0Nj5k0j0K0K0%%nNNnN%Nj0j0%K0J0j0l0j5J0Nj5nJ0N0
4016a00L5Nj5l5j0%L5K0J5j5l5k5j5J5K5L0J0Nj5%nnj0j0nJ0J0j0j0k0k5%L0K0Nk5l0%%%n
4013a55%N%%K5K5j5j5j5%K0Nj0l0k5m5m0j0L0M5L5K5J5J0J5%nJ5N%NNj0j5nj5k0%j5j0%N%
4010a65NK0K5%k5k0%%j5j0NM5L5Nn%%J0nN%J0NnJ5N%NNNnj0J0J0j0%%Nnj5J5Nn%%%J0NN%N
4006b5N%K0Nk5k0k5nNJ0K5M0O0N0J5%j5j0nj0l5n0l5NK0K0L0K5J5%j0j5j5j0k0k5k5k0k5k5
4004a00k0k5NJ0NJ0NJ0NN%nn%Nj0j5J0nnnnnnnn%nNj0j0J0nnj0j0nnNM5K0K0NN%NK5K5Nl0
4000g0l0nn%j5j5j0j5J0J0J0J5NJ0NJ0NNk0m0k0j5nJ0j0%K0J5K0J5J0j0j0Nn%j0%%j0%J0N
3997a25%nk5j5j0NL0L5%j0j0k0j0J0K0J0k0l5k5j0J0K0%k0k0l5k5k5NL0N0M0M0K0%J5J0j0
3995a05j0nj0NM0L5J0%J0%%%NJ5j0j0N%nj0%%j0nn%%j5NnnJ5NJ0J0J0J0J5Nl5n0m5m0l5k0
3992b25j5K0K5J5nNJ0J5J5J0%nj0%J5J0nk5k0%NJ0nn%j0K0n%K0J0%J0Nn%nn%nn%j5j5%NK5
3989a40%j0k5l5m0j5%j5l5l5j5nNJ5K0L5J5Nnj0J5K5K0L0J0J0%j0NNj0l0k0%K0K5K5K0%j5
3986a65k5k5k0j5k0J0K0K0J0k0j5nJ0NNJ0J5Nj0l0j0NK0K0L5K0K5nk0k0nNNNJ0NNNNNNNNJ0
3983a00J0J5Nj5l0k5j5%J0NNNJ0%J0%nn%%nj5J0K5K0L5K0NNNNj5l5k5k0l0NK0K0nk5k5nj5
3980a65j5j0j0k0k0J5L5K0%j0%k0J0J0J5%N%%J5J5J0J5J5J0J0J5Nj5nnnnnnN%NN%NN%%j0%
3977h0nnnnnj5%Nj5j0%j0nN%%NJ0j0%%Nk0m0m0k0%j0m5j5%L5L5J0J0%K0J0K0J5J5J5J5K0J5
3974i5j5j0l0%%NNNnj0j5nK0L0K0K5J0J0J5J0j5n%j5k0k0NJ5L0J0J0nNNj0m5m5k0%K0K0M0
3971g0L5K0nm0l0j5nJ0J0%J0%k5l0l0k5j0nJ5J0J5NJ0NNNJ0NnJ5%j0j0%%j0j5N%J0J0%J5n
3968a20%J0J0J5nl0%%%NnK0J0%J0NJ5%j0k0j0j5l0j0NM0L5K5K0L0%l0j5nj5Nj5%j0%nj0j0
3965a10NnnNj0j0NN%J0%NN%J0nk5j0j5j5j0j0j0j5j5J5L5K0j0j0J5J5nnK0NNNNJ0J5J0J5J0
3962e0J0K0Nj0j5k0%k0j0j5j5Nj0j5J0nnNj0j0%%K5J5J5%k5%J5J5%j5j5NL0K5Nl0k5k5%J0
3959a30Nj0nk0%j0j0%j5n%%nn%nnJ5J0J0J5J0J0J0J5n%%%%%%%nj0nj0%j5k5J0K0J0%k0%J5
3956a65NNnk0%k0j0nj5j0Nj0nNj0Nj0%J0J0J0J0NJ5K0%K0%J0K0%K0J5Nj5j0k5nNJ0j0K0K0
3953a00%K0J0j5k5k0k0%nj0%j5%Nj5nNnnNnj0NJ0%nJ0NNNNk0j0j0k0j0j0j5j0k0NK5K5J0%
3950b30J0NJ0N%j5k5j0J5J5nk5j0j5nj0j5%nNK0M0M0Nk0k0j5%J0J5L5L0L5L0%k0j5nnj5j0
3947a70j0%K0J0J0J5J0J0J5j0n%nj0%j0nJ5J0K0Nk5l0%K0L0L0L0L0K0J0k0l0%j5j0nk0nj0
3944h5j5j0j0j0j5l5l0%J0%j0%nn%Nnj0k0l0nK0K0K5K0J0nj0J0M5M0J0n%K0NJ0NNJ0%%%Nn
3941e0j5J5nnj0j5j5j0j0j5j5j0nj5j0%j0j0nj5nj5%k0l5k5NJ0%%%%L0K0nk0NJ5NJ5nJ5J0
3938b30%nnnnnnnnK5M0M0K0nnj0nj0j0j0j0j0j0j0j0K0J5J5K0L0Nl5n5l0j5K0J5J5J0J0J0
3936b00J0NNJ0NJ0NJ0J0J0J0J5nj0Nj5n0m0k0%J0J0J0J0J0J0J0J0J0J0%K5%%%%%%J5j0j0J0
3933a00nn%nn%j0nj0nj0nj5%nn%nn%n%n%j5J0nj0J0j5NNN%NN%Nnnnnn%%nJ5L0M5M0K5J0k0
3929i0m0%K0%k5k0J5L0K0K0%j0j0nN%NJ5K0K5J0j5k0l0j0j0J0NnnJ5%%%K0J5N%K0K0%%%Nn
3926@nNNnj0%K0L0L0J0Nnj0j0j0j5J0N%K0J5K5L5J0l5n0n0l0k5k0k5k0J0j0j0J0Nj5n%J5K0
3923h0J5J5%NN%j0k5k5j0K0K5%j5j0NJ5K0J0Nnj5k0nJ0Nn%j0l0j5nnj5j0j0j0j0j0j0j0j0
3920b30%n%n%%%nNK0K0J0J0K0J5J5%J0NNNNJ0Nn%%nn%%nnj0j0nJ0J5J0J5L0L5M0K0j0k0j5
3917eJ0K0nj0l0k5j5m0%j0J5NN%J0J5%nJ5%J0%%%NJ5%k0n0l5j5J0%j5k0J5L5L5Nk0%nj0k0
3914a30k5j5%J0J5J5J5NK0J0k0k5m0j5NK0K5L0N%nK0J5J5J0j0l5k0k0k5j0K0J5L5J5nl0k0
3911a30j0%J0j5j0j0j0%nnk5m5k5%K0L0L0K0Nj0nk5l0k5k0nNJ0K5L0J0j0J0J0j5k0j0J0J5
3909b25J5%%J0J0Nk0l0k5nnk0%L0K0J0J0J0J0J0%J5NJ0j0l0j0k5k5j0k5j5J5NNJ5K0%J5J0
3906b25J0J0NJ0K0%J0J0N%%Nj0l0k0j0J5M0K5K5K5%k0j5j5nj0j0NJ0J5%NJ0NNj5j5nk5k0l0
3903b10k5k5k5k5k5k5J5L0K0K5J0L5J5K0K0k0%%nnJ0j0%n%n%%n%%N%N%N%%K0NJ5J5%K0K5n
3900a05nj0j0j0nj0j0nj0J0%%j0J0J0j5Nj0nn%nn%k5k5j0K5K5Nl0k5j0J0%%%%%%j0J5%%j5
3897b70j5j5j5k0NK0K0M0M0M0L5K5NJ5J5nj0nnJ0L0J5j5l0k0J0N%%n%j5j5k0k0NJ0nK0J5K5
3894a00K5K0J0j5l0m0m0k0j0j0%j0k0NK5L0K5K5J5%NJ0NNJ0NNNJ5nj5l5l5j5J0K5K0J5Nj0
3891i0j5k0k5nJ5K0%nNj0J0j0nNn%Nj0j0j0%j5j0nk0nj0l5l0j0J0L0L0J5Nk0j5NK5M0M0K5
3889a10J5j5m0l0%K5K5%%J0J5nJ0%J0Nj0j0j5%k0n%k0%J0N%%NJ0n%nNj5k0k0l5j0%K0L0L0
3886a60K0Nj5m0l0j5J0L0K5%k0j5k0k0J5J5j0nj0j0J5n%J0%N%NK0J5K0K0j5j5j5j5nJ5J5%
3883a80k5%J5K0%j5nj0j0nn%J5N0M5K0J0%J5nk0k0NK0%Nj0k5k0k5l0k0J0NNJ0J0NNJ0nk0j0
3880a85j5J5J5J0J0J0k0k0NNj0j0NNj0n%n%nn%nn%j0nnnn%nn%%K5M5K5K5NNnn%nn%j5NK0K0
3877a20L5J5%k0nj0K0J5K0K0K0J5K5J0j0l0k0j5k0k0k0k0J5J0J5J5J0J0J5J0j5l0l0n0l5j5
3874a90K5K0NNnJ0NNJ5n%%%n%n%%%NJ5nNNN%%j0nnnnnnj0J0%%%%j0J0L5L5J0nj0j0j0j0nJ0
3871i0%%J0nN%j0j0j0j0j0j0j0j0%%N%%%%%J5J5J5J0nnnnl5n0m5l0j0J5J0n%j5j5%L5K5J5
3867b25J0J5j0l0k5nL0N0M0L0K0J0%nN%nj0j5%k0%K0J5%nk0k5n%Nj5m0k5nJ0%j0nj0nj0j0
3865b80%j0j5%%j0%NNNNNnJ0j5l5k0k5%J5J0J0%NN%NNnJ5%NNJ0N%J0NNNNNNNJ0%nJ5%%J5j0
3861b20J0%J5L0L5J0nj5k0%%n%n%%%nN%j0J0K5K5%l0j0j0K0L0Nnj0NK5J5nl0l0j0K0K0K0J0
3858i0j5l0l0j0J5K0K5K5K5K0j5k5j5k0nJ5J0%NJ5NNJ5K5K0K0K5J0J0K0K5%m0o0n0l0j0NK0
3855f5nk5k5k0Nnnj5%j0j0%Nnk0k5NL0L0M0K0Nj5l5k0NJ5j5j0j5j5nJ0N%%%J0%J0L0K0J0%
3852a10k0k0nnK0%J0Nnj0k5l0j5K0K0%j0j0%J5n%J5J5J0%j0J5J0j5m0%j0Nj5nj0j0nJ0J0J0
3849b00J0K5K5K0K0%m0l0j0J0L0K0J5nk0j0j0k0j0l0j0K0J5J5K0NNJ0J0j5j0j5j0NNJ0%l0
3847a80k0m0k0k5k5k5k0j0K0K0%J5L0K5K5K0K5K5K5j0nj0j0j0j0j0nJ5K0K0K0J5K0K0J5K0
3844d0M0L0L0NNk0m5m5m5j5%NK5J0J0j5l5k5k5j5Nj0nn%nnK0J5J5K0NNNJ0J5Nk5l0l0l5k5
3842b20%K0J5L0J0J5J0J0J0%k0nnj5j5nj5j0j0k0%%%NNk0%%J0M0K0J0k0j0NL5L5j5nJ0NK5
3839h5NNj0k5k0NK5%%j0k0k0J0K0NJ0nNNnnnnj0Nj5%K0%%K5N0N0J5J0j0k0l0nNJ5K0Nj0%j5
3836a5nj0j0%j0%J0%%J0%J0%j0j0k0%j0k0j5j0K0J0J5j0l0%L0J0J5j5k0j5m5k0nJ5K5J0j5
3833a40k0%J0N%J5K0J0K0l0l0m0k0j0J5N%j0k0k0j0K0L0K0L0J0J5k5l0%%%%%n%nj5k5l0j0
3830b70K0K0J0L0M0K5k0l5l5%L0J5j5j5NNJ0j5j5J0%nNn%%n%%j5j5%K0L0K0K5K0J0NK0K0N
3827f5K5Nj0N%j0k0n0m0l0%NJ0nK0N0N0J5Nl0l0nK5%K5J0nl0j5j5j5j5l0nnNj0NJ0j0j0J0
3824a80%%Nn%%J0j0j0%nn%j0j0%%J5%J5%J0NNj0j5k0nJ0K5K5J0%j5j5%NJ5%J5%l0k5%nNJ0
3821a90%J0%nJ0J5nnJ0J0NJ0NNNJ0NNJ0J0NNNJ5%j0j5k0nj0k0k0nk0j0j5k0Nnk0k0j5NJ0L5
3818b25L5L0%k0k5j5NJ5K5K5L0J0%k0j5nj0j5j0j0%J5J0NnK0%J0Nj5%nn%nnJ5J5J0J5N%J0
3815a00L0K0%j0l0j0J0Nj0k0k0k0k0NK0J0J0%%j0k0k5J5K0L0%%n%j0k5l0m0k5NK0M5M5L0K0
3812i0K0J5%NJ0K0L5L5J0nl5l0j0l0k0l0j5NK0K0J0J0K0K0Nj5l0k5k5j5l5l0j5j5j0k0nJ5
3810b30K5L5J0j5nJ5K5K0J0j0%%%J0n%k5m5m0j5%nj5nj0j5%nNJ0j0J0%%J0K5L0L0K5%k0nj0
3807a95j0j5j0j0j0j0j0j0j0nNj5l0k5j0L0L5K5nj0J5K0K0K0nnJ0j0m0j0J0K0j5j5j0j0nj0
3804c15k0NM0P0P0M0Nj5j0nNJ0NNk0m0n0k0J0%NNk0n0l5k5K0K5J0L0L0J5K0K0nk5nj5k5j0
3802b65Nl0l5k0j5l6j5%K0M1K5K0L5J5K5%k0l5j0Nj0nNj5k0J0n%Nj0J0nnJ0K5M0N0K5k5l0
3799b40l5j5J0L5L5J5nJ0M5M0J5K0J5J5K0K0K0K0j0%%j0j0Nn%%%%%%nJ0j0m0n5o0l0NK5J0
3796a40K0J5NJ0J0J0J0J0Nnk0j5nj0j5j0j5j0NNj0%%n%NK0K0J0J0K0K0J0k0%nk0%j5j0%nJ5
3793a00%J0N5L5j0l0l0k0NJ5j0k0j5j5j0j0j0j0j0j0j0j0NNJ0J0nJ5J0%%j0j0%j5N%j0k0%
3790b20K0L0L0K0J0l0nnj5%nj5j0n%J0J0%nJ5%J0J0L0K5J5nnk0l0k0%K0K0J0%%Nj0k0j5j5
3788a65j5j5nk0k0J0J5K5J5nNJ0%j5j0nj5%j0j0%N%%J0n%Nj5j0j0j5j5j0j0j0K5L5K5L5L0
3785a60L0M0K0J0j5n%nn%j0NJ5J0J0J5NJ0J0J0J0K0%j0m0l0k5N%%NnJ0nNJ5NK0%k0l5k5k5
3782a35k5Nnk0nnj5nJ5J5L0J0k0k0l5j0n%%%N%j0J0J5J0K0J0K0J5J5J5nj0J0J5K5K0%k0k0
3779i0%L0L5J5K0Nj5j0j0j0j0L0K5L5K0nnnnnnnnj0j5j0j5k0%k0j0nnJ0j5k0k5%K0K0%j0l0
3776a30l0j0J0J0K0j0j0j0%%%%j0j5j0j0j5j0j0j0j0%J0j5n%%nn%nn%%%%k0k0nK0L0Nj0l5
3773c25l0%K0J5NJ0j5j5%nj5NK5K5K0L0K0L0Nk0j5k0nJ0K0L5K5L0J0J0J0J0N%%NJ0nNNn%n
3770h0%Nnk0J5K0K0K0K5J0L0L0Nnk0j0j5k5l0k0J0J0K0j0k0j5%NJ5Nk0l0k0l5l0j5J0J0j0
3768a70k0k0%J0j0k0j5%J0J0Nnj0NJ0%J5nJ0J0j0J5K0%NK0NNJ0NK0J5k0m0j0j0%J0J0J5nn
3765a35%J0J5%j0%%j0nnNj5%J5nJ0%NN%nnnnj0%j5Nj0NNnnJ0%%%J5N%J0NJ0Nj0NNj0%k0nK5
3761a20K0L0Nj0k0j0nJ0L0K5Nj0j0k0j0k0j0j0j0j0j0j0j0j0j0j0j0nj0j0nj0j0n%j5nn%j5
3758c15j0j5j0j5J0L0K0J5J0j0nNL0L0M0K5N%%J0%%N%NJ0J5%nj5j5j0j5j5k0j0j0J5J5L0K5
3756a45Nj0j0nJ5J5%nK5N0L0J0k5m0j5NNJ5L0M0M5L0J5j0k5j5k0%Nj0J0Nj0%%k0n0m0k0J5
3753a05K0NK5K5NK0J5N%N%J0J0J5L5M0K0%l0n5n0l0j0NNNJ0j5j0j5j0%k0j0j0j0j0j0j0j0
3750a40nnj0nnj0nk0k0k0k0k0k0j5k0%K0K0nnnJ0L0L5L0J0j0k0k0%%j0j0J0J0K5Nnn%nJ5M5
3747a75L5L0%k0j5j0j0j5%J0NN%J0J5nk0l0l0k0%J5J5%%j5k0%J0J0J0J5J0J0J5J0nJ5J0nJ0
3744a30NNJ0nJ0J0nNNJ5nk5j5%l5k5j0k0k0j0j0j0j0nnj0nnNJ0L0M5K0%j5nJ0%%j0%Nj0nk0
3741b40j0j0j5j5nj5K0L5K5L0K0L0M0J0J0%NNNN%J0j5NNj5k5j5NJ5K0J5J5K0K0J5K5J0nk5
3739A0j0j5nJ5N%%j5j5%K0N0M5K5j0j5j5j0k5j0nk0%K0J0J0J0J0J5NJ0j0j0Nj0l0l0j0K5M0
3736F0L0L0nk5j0j0k0%j5nj0j0nj0n%Nj0n%nN%j0nNnn%nk0k0j0k5l0j0j5k5j5%%j0j5%nj0
3733b55J5K0K0J0J5J5K0J0J5L0Nk0k5%K5J5K0%nj0l0j0J5J5Nj0k5m0k5k0j5Nn%%%Nnj0J0J0
3730b10%J0NNNJ0Nj5n%k5j0nj5j0NNN%%J0J0j0%j0nnnnj0%%J5NJ0J0NJ0J0n%%%%%j5J0K5J0
3727a80J0L0J0K0K5NNj5j0%j0j0nnnNJ0nk0l5m0k0J0%J0J0K0L0M0J5nj0j0j0nj0j0n%%NNn
3724a65NJ0j0nj5j0j0k5nj0j5j5j0j5j0nk0j5j0NJ5J0k0j5nJ0K5Nn%%J5j0J0Nj0N%nj0NK0
3721c05L5M0L0K0nnj0nnk0m0k5k5j5%k0NNL0K5NNj0%%J0J0J0J0nk0k0%J5J5nk0k5%%K5L0K0
3718b40J0J0NL0L5%Nj5j5NJ5NJ0J5nk0k0nJ0K5K5J5%J0J0%j5j5j5j5nnj0nnK0L5L5J5nnNN
3715f5N%Nk5k0j5l5l0n0j5N%%j0J0K0J0%j0j0j0J0L0J0k5l5j5K0M0K0%j5l0l0j0NK0J5J0%
3712b20j0%j0NN%NN%%N%K5%k0k5k0J0L5K5K5K0nk0k5%j0%l0l0l0j5J0J5J0L0L0%l0m5m0j0
3709c35J0j5j5j5j5J5nnk6l0%J0J0J0k0%j0J0k0j0NK5N1M0L5J0j5%%nn%nNJ0%J0NNNNNj0J5
3706b65j0l0l0m0k1%K1J0J5K0K0j5l5k0NJ0J0NNK0L5K0L0K5L0nnnnNK0K0NJ5J5%K5L5J5L0
3704b0K5NJ0nk0k0%L0L5M0K0%k0k0%nk0nk0j0j5k5l0k5k5l0k5k5k5k0j0k5j0K5K5L0J5nj5
3701b15j0j0l5l0%J0%k5k0nk0nj5j6%%%%%%J1j1%N%O%%%NK5K0K0K5K0K0K0J5J5j0k5m0k0N
3698b90M0O0M5K0L0L5%j0%j0nnj0nNK0J0J0%%%%n%n%j0j0j5j5j0j0j0j5NJ0J0NNJ0J5%j5k0
3695a40l0j0J0j0N%k5m5l5k5j0J5N%j0l0m5nJ0J5K5Nnj0j5nj0j0j1j0%J5O%J0%%NL5K0nk0
3692c40j5%j0j0j0j1k5NJ5L6L5K5%J5J5NNK0NJ5NJ5K5%J0J5NK0J5NJ0J0k0nK5K5Nk0%j0%n
3689i5n%K0L5L5K0nj5j0j0l5l5m0l0nJ0N%%J0%J0%NN%NNnNJ0nN%k0j0%k5l5l0nJ5J0L0L0J5
3686a35K5%k5l0m0k5nJ5K0K0j0l0k5k5k0l0l5k0l1l0%J5J0NJ0J1NN%k1j0n%J5J1J0L0L0L0
3684b85L0nj5nj0NK0K0Nj0nnj0N%nJ0NnnJ0n%J0j0k5nnJ0K5J5k0k5k5NJ0J0NK5J0K0K0J0J5
3681a85K0L0K5M0K5nj5%j5%J0J0%k0%J0K5%k0j5%%k0nnj0%%nj0NJ0j0l0NK5J0K0j5nJ0J0%
3678a00k0j0J0K0k0j5j5%NJ5J5Nj0nnK0J5nJ5NnK0N%%NM5J5j0k0j5%%k0j5nj0j0J0J5J0J5
3675e0K0NNK0J5%j5l0k0j0nJ5%J5J5%K0%J5J5l0k5k5k5j5%%j0J5M5N5Nl0l0m0k5j5nj0nJ0
3672a30NJ0J0nk5k5m0k0k0%K0L5K0nnJ5K0j0k0l0nK5K5%%J0j0l0m5k5j0j0j0J5L5L0L5L0L0
3669a10K0%j0j0l0j5nK0L5K0L5K0nl5m0nJ5J0K5J0NK0J5J0J5J5J5J5j5j5J5K0J0J0%k0m0n5
3667c5k5l0j0nj0n%NJ5nk5l0l0k5%J5J0NJ5%J0NNk0j0j0nnj0nn%L0K5K5%NK5%%%%%%K0j5j5
3664a20m0m0j5l5l0k5l0j0j0nj0J5J0%K0L5L0J0J5K0%k0k0j0N%%n%n%J5J5J5J5J5J5K5NK0
3661a30K5K0K0K0K0K5K0J0J0J0J0J0NJ0J0NJ0j5l5nnnnj0j0j0j0j0j0j0j0%%Nnj0J0n%nnj0
3658f5%Nj5n%m0o0n0l5j5K0N0K5j5l0k5k0k0k0l0j5Nj0%n%n%%J5K0J5K0J5K0J5J5L0%J0K0
3655a80J0J5J5J0K0K0J5J5K0K0K0K0%%j0NJ0nj0J0nJ5J5nNJ5%J0J0J0NNj0l5k5k0k5k5k0k0
3652h0%%NK5L0J5%j5nNK0J5J0%NJ0j0K0%%K0NNj5k5%J5J5J0%J0%J0J0J0%k0m0l0l0NK5K0J0
3649F0j0k0j0k0l0l5l5l0l5k5l0l0k0l5l0k0j0%%j0l1k0J0J5%k0nj0%j0j0%J0J0J5NNJ5K6
3647c70n%%j0%%on%%nJ6K0j0k1NL6M0K0%j0J0%J5L5K5K5nJ0M5L5J0nk5k0%%j5k5%M0N0L5N
3644f0NJ5%%j5k5k0n%K5J0J0K0M0L0J0j5k5k0j5Nj0k0j5j5nj5k0n%j0j0NK0J0%l0m0j0J5J5
3641a70j0j0k0%%j0%%j0Nn%nj0j5%j0j0nj0J5%j0J5K5J0%%k0j0J0L5N0K5j5l5k0%J0J0J0J5
3638a75L5L0K0Nnj0%J0J5j0k0k0k5k0k0k0k0k0k0%K0M0K0J0NnJ5L5K5J5J5nj5j5k0j0J5L5
3636i0M5M0L5J5J5J0J0J0K0J0k0l0l0j0%%%K0K5K5J0nj5j5nnnj0j0m5l5j5l5k0l0l0k0k0%
3633b10%J5Nk0l0l0k5k0l5l5k1m0k0J0K0L0L6M0M0K0%j0NJ0j0j0NJ0j0l5j0%J0J5%j0l0l5
3630c75j6%J6j6j5j0j0k0nJ0K5K0NnnnJ5L1K0J0J5K0J0NJ0L0M0N0K5J0NnnJ0j0l0j0%J5J5
3628a30J0K0J0K0K0J5J5%%%%%N%%j0nj0j0j0j0j0nj5j0j5j5J5J5K5M0J5Nj5l0k0%%J0K5M5
3625a0M0L0nnJ0j0l0j0j0k5k5j0J0K0K5L5L0K5J5J0J5N%j0nj0k5l0k0l0k0J0%k0j5l5k0l0
3622a30j0N%j0k5k0%J5K0nj0j0K0K5K5J5j5l0k0k0NK5K0NNj0l5m0l5m0m5k5j5J5%%L0M5M5
3619b30L0%j5j5l5n0l0nJ5K0J0J0K5K0J5K0J5Nk5k0%%J0J5nnl5k5j0%NJ0M0L0K0%j5nnnj0
3617b30J0K0NJ5K0NNK0J0K5J5k0k0%K0L5Nj0%%n%J0n%Nj0J0%%N%j0j0nK0J5J0%k5o0l5k0j5
3614a95nj0J5J5J0J0J0J0j5l5m5j0n%nn%%j5NJ0j0%n%nJ0j0%K0J0NJ0NJ0J0j5j5j0k0j0j5
3611b95j5j5%%n%l0n1m5l0nnJ5L5L0J0%NL1K5M0K0L5L0J5M0N5O0N0L5J5%k0l5k5k5nj0J0J5
3608d5nj0%K0J0J0J0J0k0k5nJ5J5nl5l5l5l5k0j5k0j5k0j5k0j5j0j0j5n%k0k6%J1%nm1k0j0
3605d56%J0%K0J0J0J0J1J0J0L0M0Nnl5k5j0j0j0j1J1J0%j6k5l0j5k5l0j0NK5L0J0k0J5J5J5
3603d31%J5M1L5J5%K0N%j0j0n%J0J5K5L5L0J0j0nK5N5N5K5K5L0K5%%%%n%J0j0j5j5j0k0j5
3600e5j5j5j5NNj0j5j5k5NK0J5J5%nJ0J0J5J0n%%%n%J0j0k0j0j5j5nnj0l0k5j0K0Nj5k5j0
3597b40K0K0%k0j5j0NnnJ5Nj0k5k0n%J0K0M0M0J5j0j5k0nJ5M0L5K0Nj0j0J0%J0J0NNJ5%J5
3594e0J0J0K0%J0J5NK0J0K0J5J5J5K0J5J5Nk0nnj0j0%j5j5j0nk5k0m0l0l5k5m0m0k5j0N%n
3592b15J0%NNN%J0%nj0nj5nj0j0nj5j0k0nNJ0nJ5M0L0M0L5K5K0nj5l5l5l0l5k0j5j5j5j5j0
3589c25j0j5k0nj0k1j5j0j0k0l0l0nNK0L0K5K5L0K6M0K0J0K0M5M5M0J5K5L5K0M0L0L0L5K5
3586A10K0M0L0K0L0K0K5L0K5K5nj5j0j0j0j0k0%l0l5k0m0l0l0k0m0j0%j0j0nnk0%K0K0J5n
3584D0j0%J5L5J5NJ0k0%J5N%j0k5k5j0k0k0j0k5l5l5j5J0j5l0l5j0%n%nj0j0NJ5nj0NM0N5
3581a25L5J0J5nnnnJ5L5L5J0J0J0J0J0J0J0j0m0m0k0%J0%n%nK0K0l0o5m5l0k0k0k0%J5%j0
3578b25l0k5m5n0j0NNnk6j5j5j0nj5%j0j0j0nj0J5J0j0%%J5j0j5j0j5j5k0nnk0j0J5M0M0K0
3575d91K0K0K0NJ0J0J0k5nJ0L1K0j0l1%nn%nJ5J5J6J5J5J5J5J5J5%NJ0NNJ5nj0l5m0m5m1n
3573d26NK5J1J5%K5J0J5K5Nl5l0l6k5j0NNnN%K0j0%J5J1%J0L0L0J0K0K0K0J0L0nk0l0j5%%
3570b70j0j0%Nj0k0J0nj0%j5j0j0j5%j5j1%j0j0%k0%J0k5l0j5k0k5j5J0M5L0Nj0j0%K0J0N
3567d51K0M6K5j5l6k5%K0L1M0N5M0N0J5J0NK0L0L0%k0k0j5j0J5J0J0J0J5J5J0K0J0%NN%%N
3565b5N%nnj0nnj0Nj5k0k0j0l0l0j0k0k5j5l0k5j0nK5J5%j0l0j5k0l0j1k0k5j0j5k0j0K0J5
3562d61L0J0J0K6K5Nj0nK5M0M5M5L5K5%K0NJ0j0k0k0j0j0k0k0j0%J5NNNJ0NN%%%l0n0l5J5
3559b90K5M5K5J5K0K0M0M0K0j0nj0nj0j0j0nj0nk0%J0J0k0m0j5l5l5m5n5m1m0j5NNj0j5%%
3556d76nN%nNj0%%nN%J0NNNNJ0%nNJ0nj0J0NnNJ0%J0%NnJ0J5Oj1m0m0j0K0J0nnJ0K0L0J0%
3553c96%j0nj0nnj0j5%%J5J5%J5NnJ5L1K0k0j0NN%J0K0%j0%K5K5j5j5%%j0J0j0%%j0%NnJ0
3550c35%nK0j5j5%j0j5nj1%j5l0k5%J5K0%k0l0l5j5J0J5J5NNJ0nk5j0j5nK0M0N0M1J5nj0j6
3547c91k0k5j0nj0j5%J0J0NJ5M5M6K0nNL0M5K5j0nj0j0j0nj0n%NNNN%%J0J5nJ0J0j0nNK0J5
3544b05%k5m0l5k0J0Nnj0J0J5Nj5l0j5%J0J0Nnk0l0l6l0j0J5L0J5n%j5l0l0j0J5K5K5L0K6
3541c70Nk0j6nL1M0L0L0J0k0m0n0p1n5l5k5k0k5k0k0nJ0nNJ5J5J5J5J0nk0m0l5j5NJ0J5K0
3539f36K5J5K5L5L0K0K0%%K0M0M1N5L0J0J0J0J0J5J5K0J0J0K0K5NJ0j0nN%nJ0j0NJ5NJ0Nj5
3536a00NL0L5L5J5%NK0M5K0j0k0k0j0j0k0k5nK5K5J5L0K5nk5k0k0k5k5k0k5j5j0NJ5j0l5m0
3534a45k5nj0k5l0m5m0l5NL0L0Nj0l5l0j5j6%%j0%%%NnN%n%j0J0j5l0m0l5m0j0%j0nJ5J0J0
3531e56J5Nj0n%%nK0M0L0K0Nj5k0j0k0k0j0%%j0K0J0K0J0Nj5j0%%j5j5NJ5K0K0J5K0J5K0K1
3528c85j1nnj0nnk0NJ0j0j0J5n%%%NJ0J0J0NJ0OJ0%j0%j1%nj0%Nk0%nn%j0%%%%NN%j0J5NJ5
3524d11NJ0J1J0nJ5K5Nj5l5k6k0J0J5%k0k0nJ5J0k5l0j5nk5%k0j0j0k0J0K5K0J0K0J5K0J5
3522d51L5L6L5L0N5O0K5NK0K0K0K0K0J0J0K0M0L0J0j0j0J5%%%K0NJ0k0m0l0l0nnj0nnnnj0
3519i0NNJ0nk0m0k5l5l0nK0O0L0j0k5k5l0m0k5K5M0M0M0M0K5L0Nk5j0%nj0J5L0K5K0j5k0l0
3516e5j0J5J5j5l0j0J0%%%j0j5Nnj5nj0N%k0n0j0j0k0nJ0J5J0K0J0J0J0J0L5L5J0j5k0k0k5
3514a50j5K5M0L0L0J0k0j5%Nj0%%nNj5N%j5nj0nnj0nK5K0K0K0J5nk5l5k0J5n%nnn%%K5J0J0
3511h0J0J5J0J5nk5j0j5J0NJ0J0J5M0M0J5J0k0j5Nj0J0J0j0N%%%Nk0n0m5k0k5k0k5k0j5NK5
3508a60L0J0k0k0%%n%nj0K0M0N0N0K0%j5Nj5NJ5J5K0J5%%N%m0k0J0J0nk0k0%NJ0K0%j0j0J0
3505a0L5J0k5nnnnnnk0Nj5j0Nk0j5%j0k5j5j0j5j0j5j0m0l5j5J5J5J5K0J5%%nn%%%n%nj0N
3502b35M0L0j0m0n0j0J5%j0k0k5j0N%J5nk5j0j5j5j0k1k0j0K0L1L0J5nk0k6n%J1%J0J0L0J5
3499c20K0K0J5K0K0K0NJ5J5%j5k5NK5J0k5k0j5k0n0o0l1nk0k0j0Nn%%%j0NJ5K5NL1J0%J0J0
3497c45%J5K0nk0k5k5k1l0k0NK0J5K0J1K0J0j0k6m0l0k0NK0L0L0%k0k0j5k0k5j5k5l0j5J0
3494e71J5NJ5J0J0K0%K0K5L0J0nl0k0j0J0J5J0J5J0J0J5J6%j0j1Nj0%Nj0j0%%nn%j0%J0%K0
3491d06%nK0OJ0NNJ0NJ0NJ0Nnj0j0j0%k0%j0j1Nj0%n%nnnnk0%nj0%j5m0l5k5j0NK5M5M5L5
3488d31J5J5%Nnn%J0nnJ0j0J0Nj0j0k0l0nK0K0K5K1J0J0%J5J5Nk0k5j5J5K0M0M0L0%j5j5j0
3485b80J0NNNnk5k0k0%nNK0L5K5K0NJ5J5J0J5K0J0%J5J0J0%J5NJ0NNJ0NnK0%NK0%NJ0J0j5
3482Em5n0l0j0nn%k5k0nj0N%%%%%%k0m5k0%%nJ0M5M5J5%%J5N%j5k5k0k0k5k0NK0M5K5L0K0
3479a30L0%k0k0%%k0j0nj5%j5nJ5J5J0K0j0nnj0j0l0m0%%K5K5Nj0l5k0j5l0J0K0M0N0K5J0
3476a60J0j0j0j0j0l0k0%K5K0K0N%J0J5J0J0k0l5l0l0k0l5l5j5%K0J0J0NK0nj0nJ0L5L5L5
3474a85J5%l0l0m0l5nJ0K0K0J0%%n%n%%%J0L0K0J0%j5nj0k0l5l0k5j5l0l6j5NK5K1J0nJ0%
3471c60N%%NNnJ0J0nj0j0k0j0NK5M0K5J0Nj5m0l5nNK0L0J5N%Nn%%J5K0J0L0J0nnJ0J0nJ5j0
3468b00k0l0l5k0j5l5l0k1NK6J5J5J5J5J5J0L0L0K0%j5NL0L5L0Nj5k0NNN%j5j5j0k5j5j0j5
3465b45j5k0k0J0K5K0J5j0l0j5j0NNk0%%k0NK5NJ5%K0K0%NJ0J5nk0%j0j5J5K0M0L5Nl5n0n0
3462b75l0k0K0J0%k0nj0j5l0l6j5nnnnl0l0l0k5nK0K0%J0NJ0NJ0NNJ0J0NJ0J0J5L1J0j0l1
3460d16j0J0J5N1J5k0m1m0k5NJ0l0l0k5%Nj0J0nN%%Nn%%nn%nn%%Nj0%%n%NNNN%NJ5n%j5j5
3456e51N%J5K0NNK0J5%j0l0k0j5nJ5NNK5L0K0L0L1L0L5L0J0J5J5J0K5M0L5L0K5L5N0J0k0l0
3454d0l5k5N%J5nnNNj0l0j0NJ5J0nk0j5j0%j0%j0j0j0j0j0j0j0j0N%N%N%%%J5k0k0J0%k0%
3451b60j0k0k5k5k5k0k6l5j0nJ5J0%K0%J0J0%K6J5NJ5J0K0J0j5j5j0k0j0j5j6j5nj0j0j0N
3448d41Nj5j5l0%J5J5K5L5J5%n%Nj0K6L5K5L0K0NJ5J5J0J5J5J0%nn%Nj5nNJ0K0J0K0K0NJ5
3445a00K0%N%N%%N%j5m0m0j0%NNNj5Nnj0nnnnj0j0j5nl0k0n%J5Nnk5k0%J0J0J5L0L0K0j0n
3442b25nj0J0J0J0J5L0L0L0L0j0k5k5j0nJ5L5M0O0N5K5%k0j0%NK0L0L5J5Nj0%j0k0l5j0J5
3439I0N0M5J5K0%%NNk0k0k0k0%nn%J5K0J5K0NNNNj0k0j0j5k5k5k5l0%j0j0%K0%J0J5j0nj0
3436G0j0j5nj0j0nj0j5nj0l0k5j0NJ5J0J0J0nJ0nl0l0m0k0K0M0K0L5J5k0j0J0%n%%k5m0m0
3434a60k5nj0k0%%j5k0NJ0%J0J0j0j0K0K5nk0k5%K0K0K0K5K0K0K0K0nk0k0nNK0J0J0Nk0nn
3431a10k5k5k5k5%j0%nk5k5k0k5k5k0m1j0j5j5k0l5m5k5n%j5j0J0L0K5%%nJ0J0J0J5NJ0J0
3428d71J0nj0nnL0K5K5L1J0J5J5J0J5J0J0J0J0Nl0k5nj0j0nJ0J0J5J0%K0K0%NJ0J0Nj5j0%
3425b60L0M0K0j0j5J5J0J5J5K0K5L5J5nj0j0j0j5j5k0k0J0K0K0J0K0K0J5K0n%%%%K5K5%j0
3423B0k5j5k0j5k5l0j0j0NNj0l0l0k0m0l0j0K0K0j0nnj0n%j0%NNJ5%%J0NNNj0k5n0m0l6j0
3420d16J0n%n%%%%NK0K6J5K5L0J5K0K5J0J5J0J0J5J0J5J0J0NNJ0NJ0NNJ0j5j0J0j0NJ0j0l5
3417a30j0J5J5%j5j0%N%j0J0%%%Nj0j0j0j0j0j0j0j0k0k0j5k5l0j5NK0K5K0j0k0k0k5k0k5
3415c80j1j0Nk0nnj0j0J0J0K0%k0k0k0k5k0N%k0%K5K0%N%j0J5L0L5L1L0%l0l6%L6%m1m5j5
3412d76K0n%J0j5j0J0J5J5J0J5J5J6J5J0J0J5J0J0J0J0J0J0%N%Nk0j5J5K0%j0%n%n%Nj5J0
3409b80J0j0j5J0Nj0nj0nnk0%Nk0N%NN%%%Nj0k5k0j6k0j5k0k0j0j0j5j5j0j5j5j0j0j0j0j0
3406f16nj0j5%J0%nJ5K5K5j0j0NN%J0J0K0%j0nJ0K5M0%%J0L0N0L1J5NM0K5K0M0K0%J0J5J5
3403a60NK5%%NN%nNJ0j0j5k5k5k0k0k5k5j5j5nj5j0j0j5j0j0j6%%j5%j0j0%NJ5J5J1J0J0J0
3400c55J5J0L0K5J5K0K5K5K0j0j0J0K5L0J0j5nJ5L0L0K0J5L0K0K0K0NJ0J5J0J0J5J0nnj0%
3398A20j5Nj0nNk5nj0j0nj5nj5j5j0j5j5j5j0k0nnj0nnj0%j5l5k0l0l0k5l0k5l0j0j6j0j0
3395d16J0L1K0K0J0%%J0%J0J0%%%K5L5O5N0M0M0L0L0M0O0N0K0%J0J0J0J0J0J0NJ0%k0m0m5
3393A60k0j0k0nJ5J0%l0k5j0nj0%%J0NNj0k0j0j0j0J0Nnl0l0m0k5NK0J5J5K0L5J0j5k0k0m0
3390h0m0n0l0k0k0k5j5%K0%j0%n%%K0M5K5J5J5n%j0%nj5%Nj5j0j0J0K5J0J0%j5j0NNj0k0k5
3387b35NJ5J5%%J0NJ0J5%NN%%J0%N%n%nn%nn%k0j5nJ0J5Nj5k5j0%K0L5%l5m0k0j0nj5l0l5
3384c55k5n%Nj6k0J0L1N0M0L5L5M0M0L0N%J0nj0j0k0nK5J5J0L0L5L0K0NJ0j0l0m0j0%nnj5
3381g5n%j5k5j5j5l0n0n5o0m6j5j5k5nK5K0%k0k5j5j5k5k0J5L0M5K0k5l5j0J0NNJ5J5J0%K0
3378d06L1L0M0K5J0j0%%%%nNj0k0k5nn%K0L5L0Nnk0%%%K5K5J0n%k5k0k5k0%NnJ0J0j0NNNJ0
3375b80J0J0K0L0M0J5J5nj5K0L5L0L5M0J0K0K5J5k0l5m0j5J0K0K5Nj0k0k0j0J0J0J0J0J5N
3373B0j5l5k5k5l0k5j5%%J5N%l0l0j5nj0j0nn%%k0J5%j0NJ0J0NNJ0%J5J5K0K5J0K5K0J0K5
3370d5K5K0K5K0L5J5K5K0N%%%N%j0J0J5J5L0J0j5j5k0j0%J0J5nk0l0j0%%%k5l5k5nj0k0k0
3367b0l5m5n0m0j0J5%nj0nj5k0l0k0k5k0j5k0j5j1k5k0j0j0N%n%%n%nj5nnk0%j0j0J5N%K0
3364d96NN%J0K0J5j0k5J0NJ0%k0NK0K5K0J0Oj1k0j5k5j0NJ5L0L6K5K0%j5k5j6j0NK6K5K5n
3361c25j0j0j0j0l1l0%Nnk5k5%J0K5J5K0K1J5K5J5j0%nnn%j0%j0j0j1j0j5%j5nK0L6K0L0L0
3359c05J5L0K5K5K0%k0nNK0K0NNJ0Nk0l0k5k5k0j5j5k0j5j5k0j5J0K0J5J0j5m0k6k5k5J0L0
3356d16M1L0Nj0l5k1NL6L0K0%J0J0NK0J5J5J5J5J5J5nj5j0j0%k0k0%%%j5m0m0l6m0nK0K5K6
3353c65K0K0%k0k0l1l0m0k5J5J0J0J5j5j5j5j5nJ0J0nl0l0m5k0%%%%J5J5J0J5K5K0J0nNNj5
3351e16m0j5%j5j0J0NnJ5K5K5K5K5NJ0NNk5l0k5k5j0J0%nK0K0L0J0j0j5j0j5k0k5%nk5k5n
3348f31J5K0K0M0M0L0j0j5k0%L5N5O1M5K5nnj0NL5L0K0K5J5j0j0k0j0k0j0j5k5nNNN%j5k0
3345c25j0k5k5j1j5k0j5Nj0n%j0Nj0k0nJ0%k0k0%J0J5j5l0j0j0j0j0nJ0K0NK0K0NJ0J5J0n
3342d81nNK5nj5%K5K5%j0%K0K0%K1J5J0K0NK0K5%nnn%k0NJ0k0k5k0%K0Nnk0j5j6k0k5j0j5
3340d66k5j5k0NNNNJ0NNNJ5%j0K0K0J0k0N%j5m0m0k5k0l0k0%j0j5N%j5%j0K0nNJ0%J0%J0K0
3337f06K0%%k0j0J5M0L5K0J0J0K0K5K5K0J1%J0NNNJ5nj5m1m0k0%%NN%%NN%NN%J0J0J0J0J1
3334c85J0NNJ0nl1l0j0j5j0j0k0k0k5k0nj0k5k5l0j0J5J0J5%j0j0j0J0NK5K5K0Nk0j0j5j5
3331f16j0j5j5k0j0K0K5J0L0M0L5K0nNJ0J0NN%J0%%nn%j0NNj0nnJ5L5K0J5n%%N%%j0j5%J5
3328d21K0J0nk0j5NNK0%J6J5nJ5J0NJ0%j5nj0j0j0%j6nk5k5nnk5k5%K0M0M0K0%Nn%J1NNJ0
3325c65J0%J0J0J5L5K0L0K0L0L5J5%j5j0nj5nnj0j0nnj0j5Nj0j0j5j5nk5j5j0k0j0J5K5L5
3322c00J0j5k5k0k5k1k0l0j0%nJ0nNK5J5J5Nj5%n%nj0NK5J1J5K0J5J5J5J5NK0J5J0J0J5nl0
3319b50j0J0J0j0nJ5%%J0nnJ5%K5J5NJ5J0K5%k0l0l0k0%K0J5J0j5J0Nj5Nn%nk0k0k0k0j5k0
3317c20k0k0NJ0j0K0%J0K0nk5%J5K5N%j0J0J0nNN%J0j0J5J5NJ5J0%K5K0%m0l5l0m0l0nJ5K0
3314c15%nj0nJ0j0j0NK5%NK0J5NJ0J0L0K5j5j0k5l5l5k0j0J5j5J0J0j0j0J0M0L5K0k0l5l0
3311c25j5J0nk5nk0%J5L0N0K0k0k5m0k0nj6j0nnk0%L0%k0k0k0N%j5nj0j5%%NN%%NN%j0l0k0
3308e46k0k0k0k0k0j5%Nk0n0m0J0L0M0K0nj0k0k0k0k0J5N0M0K5K5L5N0J5k0m0l5k5nJ5K0n
3306f01%n%n%nj0J0NJ5K5Nj0nL0L5%j0J0j0%NN%j0j0K5K5K0n%J5J0%K0%%K0J0%%k0k0j0%k0
3302d66k5%nJ0%%Nnk0K0L0J0j0k0K0J5J0j0l5k0j5%K5L0L0nk5k0k0NM0N0N6L5Nj0J0nj0J0
3300c10J0j0j5NK5L5J5NJ5Nj0j0j0k0nj5j0j0j5%%j0l0k6OK0nn%n%nJ0j0j1l0k5j5k5k5j5
3297e31k5k0k5k5k0J0L0NK5J0%J5nJ0J0%J0nj5j0%j0Nj0l0k5k5n0p6n5k0J5L0L0J6L0K0%k0
3294g31k0%K0J5J0K5K5J0J5K5NnnJ0Nj0N%j0j0j5j0j0j0j0j0NNJ0J0NNJ0NnK0j0j5k5k0%L0
3291f56L0L5J5k0l0k0j0j0n%n%%%%%%%%N%N%%J5J5K0J0K0J0K0J0j0j0j0j0j0j0nj0n%%%%%
3288f26j5NM0L0%nnJ5L5J5K0J5J0j0k0%J0M0L0K5j0j0J5J1NK5L0L0Nj5%J5K5K5J5%J5J0l0
3286b30l0l0k5%K5J5NK0J0J0J5n%%nNnnNnNNnN%NnJ0J5K0N%K5K0NJ0K0M0N0M0M0L0Nnk0j0
3282H0J5J5%j0l0j5nNJ0Nj0j0%%j0%n%nnnk0l0k0k5k5k5k5k0k5j5k5j5k0j5l0j0J5J5K0J0
3280b65J0K0L0%k0j5j0l0j5j5k5j5k0l6l0k0%J5%J5J0NNJ5K6L0%j0NK0J5J0NJ0J5Nnj5j0n
3277b95j5nj0nk0%J5L0L0M0M5K5nl0l0j0%n%%%j0j5NJ5J0j0l0j5k0j0J0nnj0l0k0j1K1L0K0
3274c25%j0j0nk5l1l0n0k0j0k0j0j5k0nnj5k5%Nj5%n%%j0%Nj5%%j5l0l5j0j0k1j0j5J0K5K1
3271g56J5Nj0k0k1l0k5nJ0M0M6K5%j0J0J0j0J0K5K0J0J5J5K5J0j0%Nj5J0K5J5K0M0O0N0N1
3269c45L5NJ5L0J0%J0J0K0K0J0%nJ5L5M5M0K0K0N%N%%Nj0Nj0%%k5m0m0j5%j5j0k0k5nnJ0J0
3266a90nj5k0k0k0l0m5o1n0m5j0J0K5J5nk0nj0NJ0K0%j0j0l0l5k5%K0M0M0M0J0nNJ5K6NN%
3263c75J5J5L0L5K0L0K0M0K0NJ5%K0J0J0J0J0J0J0J0NK0N%K0%k5nj0k0%k0nNj0J0nj0J0Nn
3260g5%NK0K0L0L0J0j5l0j0NJ0%k0j0j0m0m0l5m5k0J0%k0l5l5l5m0j6k0j5j5j5%j0j0nj0N
3258d86k0k0l0j5N%j0l0l0%J0%k0%L0K0Nk5m0n0n0j5J0L0L0K5%J0K0J5J5J5J5L0L0K5K5M0
3255d36K0K0L6K0J0n%K5K5J5k5m5m0j6J1Nnol0k0k5k0k0l0j0K0L0K5Nnk5l5n0o0o0l0j5k0
3252g66k1l0j0l0j5j5N%j0J0j0j0Nj5j5j5j5j5j5j5j5nnnnn%j0nNj0%%n%j0Nj0k5j5j0NK5
3250a102K0J0K0K0K0K0K0K0K0K0K5K5K5L0K0L6L5K0J5J5M0L5J5%K5N5O0O1L0K0K0%NJ5K5L0
3247b30J5%N%K0M0M5L0J5%K0L0L0K0k0l5k5l0l0k5l0l0k5l5m0k0%J0J5%k5m0l0l1j0K0NO%
3244c85%%o%%nJ1J5M5M0K5k0m0m5k0k1k0j5k0j5k0k0j5j5k0j0k0j0k0j0k0j0k0j0k0j0k0j5
3242g61j6K1%%K0NJ0%J5K0J5K5J0L0J0K0K0nk0j0j0nj5j0j0nnj5N%j5j0%J0NJ5%J0J0J5Nk0
3239f36j5%J0K5N5O5P0P1N5M5M0K5L0K0nk0k0j0Nj5k0j0k0j0j0j5nnj5j0j0k5l1l0k5l0k0
3236d96l0l0k0l0l0k0k0l0k0l0l1k5l5k5l0l0l0l0%J0N%j0n%K0J0J0nl0j5%NJ0J0K0K0NK0
3234i12J5K5J0K5L0L6K5K5L0L5K0J0J0%J5L0N5O0L0nn%j0j0%j5nK5K5J0%k0%L0L1J5nl1l0
3231d26k0%j0j0j0k0nk0j5j0k0nJ5J5L5%k0j5k5k0NNnJ5%%J0%%K0J0J0J0J5J0J0K5K5M1J5
3228c65K0L0L5J5j0k0k0j5nk5j5j0k1nK0K6L0%j5NJ5J5%j0NNNNJ0J5j5l0j5J5N5O5O0M0K0
3226h5N%%%%j0j0j0j0j0j0j0j0j0j0j5j0j5j0j0j5n%%nn%%nj0%Nj5l0n0m6l5%L0NJ5L1K5J5
3223c35%j0j0J5L5M0Nnj5nj0%J5K0J5nl0l5j5J5%%k5k5nJ0%k5m1l5k5%J5J5J0K0J0j0l0l5
3220d91j0J0J5J0J5K5L0J6nl1l0%J5J5%l0l0k0j0j0J0J0j0k0j5J0J0J0J0J0NJ0J0nnNj5j5
3217e01NnnJ0L0J5J5K0J5K6J0j0l1k0k0k0k0k5k0j5j5k5nk0j0j0j5k0NK0M0M0K0%j0k5k0j0
3215f06%j0k5k5n%J5J0NJ5%J0J0nj0nj0j5Nj0j0J0J5J5J0J5J5J5J5L0N0N5K5J1J0J0J0j0j5
3212c80j6j0j0j5j5j0L0K5L1K5L0L0K5L0J0J5J0J0J0J0NJ0J0j0l0l5m5k5j0NK0K0%%NN%l0
3210b70l0l5l5l6j5Nnn%%J5j0k0j5j0l0j5k0j5k0NK5J5J5j5j0j5j0j0j0j0j5NJ0nJ5N%J5%
3207e56K0K5K0K0%k5j0nj0j0j0nj5j0j5j0J0j0k5l5m0j0nj0NL0K0J5J5K0K0K0J5J5K0J5J5
3204d96K0J5J5J0J5J0J5NJ1J0J0%Nl0l1k0nj5j0%NNNN%J0%l0l5m0k5nNj0Nnk0l0%NNk5k5l0
3201f96j5nK5M0L5K0%nNJ0j0k0k0J5J5J5L0L0J5J0Nnk0j5NL0L5M0L0%k5k0k0k0k0%K0NJ0N
3199d66J5K0Nj5k5k0k0J5J5J0K0J0j5%nk0j0j5j5j0k0k0j5nj5l0l0j0K0M5L0nk5m0m5l5%N
3196g21nk0%j0j5k1%K1K5%j0k1k5nK0K6nk1j0k5j5NK5K5%j0j0j0j0J5L0K1K0j0k5j1j5k0j5
3193h32k5nJ0K0nk0nJ5J0%%J0J0%nJ5J0%L6N0M5M0M0M0K0%nJ5L0J5j0nl0l0l5k5j0j0nj5k0
3191f66l5k5nJ5nj0n%j0k0k1j0k0j5NK5K5J6nk6l5k5k5j0K0K0K5J5%J5K6K0K0nnj0nnj0%j1
3188g77ON%%J5nNNj0%j0noj0nnNN%NNON%%%%%NnJ0nl1nJ5nk0j0K0M1N0M0Nnn%j5J0%J0J0%
3184f56j0j0k0j0%k5j5j0j0j1j0j0%K0L1N0M5K5J5J5J0NNN%j5l5m5m0k5j0N%nn%j0J0%j0k1
3181g77k0k0k0j0nj0j0j0nj5%%L0J0J5K0J0J0K5N%J6nJ0NnK0K0J0NK5K0J0K5J5j0K0J0%NJ0
3179e71NJ0J0L0K0K0J0L0K5J0j0k0j5j0l0nnk5k5k0k0k0j0NNj0j5l0l5j0nJ5K0%k5k0l5j5
3176g71NJ0NNK0J0nk5l1%OK0J5j0j0J5N%NNJ0J5J5J5J0J5K0J0nNnNNnj0J0%%%%%%%%%J0K0
3173e86nj5j0K0K0NNj0k0k0n%J0%NJ0nl5j0J5K5L0%k0j0j0n%K0K5K0%NJ5J0K5NNNNnk0m0l0
3170e76k5j5J0J0j0nNJ0j0j0j0k0nJ0L0K0K0J0J0J5Nj5l0k0k0NK5J5J5J5J5K0J0nj5k0nJ5
3167e26%j0l5m5l5j5%%J0J0L5K5J0%nnm0m5l5j0J5L5L0Nj0n%J0K0J5J0j0k5m0l5l0j5J0J0
3165g26%j5nj0K0K0J0K5J0K0K5J0%%j0J0%j0%%J0J5J0J0j0l5k5j5J0L0K0J5NnN%k5k5k0k5
3162f81J0J0J5J0j0J0J0j0k0j5j5k0nJ5NnNNJ0%j5Nk0%j0j0nn%%j0J0J0j0nN%j0%j0%nnno
3159g77j5k5%J0j0nk5k5j5NJ5nj0k0%NNJ5nj5l5l0k0nj0nj0%j0j0%%k0j5%J5L5K5L0K0M5O0
3156h37P1O0P0P0O5M0M0M1M0K0K0K0K0N0N0N0N5L0L5L0L0J0J5J5J0k0k0k5k0l5l5k5m0l5l5
3154a70l0l0l0j5k0k0k0k0k0k1k0nNK5J6%j0j1NJ6j0k1nNn%nJ0nJ0j0j5NJ5K6J5nk1k5j0J0
3151d16M1N0M5L0K5J5J0J0J5M5O5N5N0O0M0L0L0L5N5Q0P6P0N5O0O5N5N6N5R0R0Q0N6L5L5L5
3148A283L5L5L5J0%l5p0p0q1o0p5q0o5q5q6r0r5q0p1m0n0l0m0n5q0p5o5k0j5j5k0nJ0Nk0k5
3146a85k0k0%%n%j0k5k5j5J0J0%J5L0K5L5K0L0J0K5J5J0L0K0K0K5K5M0K0M0O0M5N0Q0Q1Q5
3143E51Q0J15J36J30J25J16J00J05J16J40J60J61J40J20J06R0R0O5L5j0k0l0m5p0q0p5r6j00
3142B155j40j56j60j61j55j35j16j20j30j36j20q0o0n0o1o0n5m0m0m5m0k0k5l0j0k0k5k0k0
3140g5k0j5j5k0k5j0J5L0%N%%J0J0K0M0M0L5J0nNJ5J5NM0N0N0M0L5N5P6R0J00J10J01P5R0
3137I82J10J21J15J40J71J80J96K05J96J75J46J20R5Q0N5O6N5L0Nj5o0j01j05j00j10j36j50
3135B466j71j65j35j26j40j75j71j40j41j45j20q6q0p5p5m5m0l5n6o0n5o0o5n5m0m0m0l5k5
3133a30j0J5L0K0Nj0n%J5J0%NNJ0NNJ0J0NNJ0J0J0K0M0M0L0M0N0Q0Q6P0O0O5O5O5O6Q5J20
3131A012J45J41J25J25J16J35J35J46J25J00Q6P0M0K0Nj5j5l0n0p5q6j00q0j00j26j45j76
3129A528j75j70j71j70j61j45j10o1o0r0j00r0r5p5n5l5k5j0k5l0m0n6l5m0m5l5j5NK0L5J5
3127e16k0n0l0nJ5K0K0K0L5J0nj0j0nNJ0J0NL0N0M1M0N5N5O0O0M0M0M0M0M5O5R0R5Q6M5M5
3124E21N5O0P0O0O6O0M5L5L0K5Nj0m0q0r5j01p5p5p0n5q1p0o0p0p0o5o5o0o0p5n0p0o1n0n5
3122e31o5m0m0o0o1m0j5Nj5%nj0nj0m0o0o0m0k0j5l0nK0L0K5K5NNJ0NNJ0J0NJ5M0M0M5L0%
3119h37k0k0%J5K0L0N1N5K0J0J0K5K5J0K0J5K0J5K0J5K5J0j0m0l0j5k5l0k5k5k0%%j5j5%j0
3117g26j0j0k0l1%j0k5k0nj0J0%%%%%%Nj5j0Nj0j0Nj5k0k0k0k5l0j5k0k5nJ0%%%%%%nj0j5
3114a102nNk0k0%j0k1k0j0k0j0j5j5k0j5nJ0J5J5j0l5k5k0L0N5L5J5k5%NL5L0J1K5J5J5K5
3111a082%j5Nj0nnj0%J5J5J0K0NJ5K5Nj0k5k5j0J0K0%K5K5NJ5K0K0J0J0K5K5K0J5K5j5l5k0
3108h82k5j5j5j5j5NNNJ0j5%%j5j5j5J0%%J0K0N0M5K5NNL0M6N0K5K5J0K0J5K5M0L5K0nk0j0
3106e26j5k5j0NK0L0J5j0l0k5J5K0J0nNN%%K0NJ0J0J0J0NK0L0L6J0j0l1k0k0k5j0j5k0k0k0
3103e46j5j5k0nnj5j0j0nj5j5nNk0j0nj0nk0k0k1j5k0j5k0j5j0j0j0j0j0j0j0j0j0j0j0j0
3100i92j0j0j0j0nj0k0%j0j5j0j0k5l1l0l0j0j0j0j0n%k0k5nJ0L5L5L5L5J6J5J0j5n%J0L0
3098a112K0J5%nJ0j0%%%%%%%%k5k0k0k6k0k0%K5L6M0%J0l0k0%J5K5J0L5O5P0L0K5K5K5M5M6
3095g36K5J5nj5j5j5k0K0J5j5l6k5k0j0nj0l5m5k0%%j5j5k0j5j5j0j5j5j0j0k5nj0k0%k1%
3092a173J1J0%NJ0K5M5N5M0K0j0l0n0o0n5j6J6J5K0J0J0%J0J5j5J0nk5m0k1m0l0l5m5k5Nn
3090a348n%J0j0Nn%N%%NNNNNj0k5o0m5k5n%J5L0K5J5%j0%%nnnnJ0%NN%J0nJ0J5NK0NJ0J5K0
3087a313%%nj5Nn%j0NNK5L5N5M5J1K0M0J0%l0k0j0nj1nj5k5k5nNK0J5J0Nj0j0%Nj5%nk0nj5
3084a263j0k0nk5nN%%NN%J5nk0%j0j0j0j0j0j0k0j0j5k0nk0l5J0L0M5N0L0nm0m5n5n5l1j5
3081a589J5Nk0%nNK5J6J0%j0j1%j0l0j5j5j0J0K0J5J0nk5l5k0nJ0K5J5%j5l0nn%nNJ0J0NN
3078a649NJ5%j5j5j5j5k0j5j5k0%j0%nj5Nnnk0k0k5k0k0k0k0k1j5k0k0j0j0J0%%%j5nK0O0
3075a965M6L0j0%%j0%j5n%j6J1J5J0J0%K5J5%J5nnNJ0%j0J0J5j0%J0nNN%NNNNNNNNJ0%%J0
3072a759%NN%J0J0J5Nnj5j5n%J5J5%k0l0l0j5K0L5K0L0L0K0j0nn%j0Nnj0%j0J5J5NJ5K0%K5
3069a614Nj0%Nj5%nn%%%nN%%nNK0%J0J0J0J0J0J0K6nJ0K0J0J0J0J0NNJ0NJ0NnJ5J5j5k0K0
3066a418%j0N%NK5L0NJ0L0L0J0k5j5%K0K5K5K5L0J0J0J1J0J0J0J0J0k0k0k1k0%n%%J5K1L0
3063a132J0j0j5j0j6k5k5j0K5K5L1K0%j0j0j0j6j5j0j5j5l0k5k5k5l5k0k5k5j5j0%k0j0nk0
3061a523%N%J0%J0%J0%%%%%%%%%%nn%nnnnK0J5J5J5nn%nJ0M0L0J5%j5nnnnJ5K0J5K5J0k5m5
3058a393k5j0k5l0j0L5N0K0NJ0J5J5J5J5K0%%j5j5l5k5%K0Nj0j5k0nnnnJ5M5L5K0n%J0j0k5
3055a338%%J0K5J0j0k5j5%J5L5K0J0Nj5j0%j0nj0j0nj0%J0J0%nJ5%J0nJ0J5j0%J0J5nnnj0
3052a283nj0j0Nk0j5j0j5j5j5%%K0K0J5nl0m5n0l5k5k0NJ5M0M0K0J5k0m5l0j0J0J0J0J0%j0
3049a488l0l6j5J0NJ1NNnj0NK0J0NK5K0K5nk5l5j5nnj0nj1j0%j5%j0k0l0l5j5k0%nj5j0j5
3047a754k5j0K0J0L0NNj0j0%nnnnNK0J0J0J5J0J0J0J5J0J5J0J5J0J5J0K1J5L0M0N5L5K0%k0
3044a373nnk0k0n%k0m0k5J0%nk0k6nnj5j0nj0j0nj0%K0J5%nj0k5NL0L5M1K5%k0j0j5k1k5l0
3041a619k0NJ5%J5j0k0j0j5j0j5j5j0j0j0j0nj5j0j0j0J0J0j5l0l0j5J0J0Nnj5J0J5K0K0K0
3039a769J0J0J5Nk5m5m0l0NJ5NNJ0NNJ0J0J0J5J0J0J0J5J0j5j5l0l0j5NK5K5NNNNNNJ0NJ5
3036a709J0J0J0K0%NJ5nk0j0j5j0j0j5j0nJ5NNNNNNnnnnj5l5k5k0k0nj5j5K0K0J5K0%k0j0
3033a819j0K0K5K0K5K5K0L5J5nnnnnj0J0L5Nl0k5%j0l0j5j5j0J5%%NN%%k0l5m0j5j0j0j0n
3030a884L0Nk0l0j0Nn%j0j0Nj5J0NNJ0%J0J5n%%%nj5j5N%%Nk0m1l5j5j0J5j0j5J0J0K0K5n
3027a985k0m0l5k5J0K0J5J5K0NNj0J0K0K0%k0k0k0%%%k0k0nj5k0j5j5k0j0j5j5l5j5nJ5j5
3025b260j5j0j5k0k6j0l0k0k0k0k0J0NNNNJ0NNNj5%nNj0nnJ5J0J0J5J0J0NJ5K0nNJ1L0K0K0
3022b255L0N5M0L0Nl0k0%j0j0k0k5m0k5j5NJ5L5NK0K0Nj5l5l0k0K0K5L5J0J5J5J0nNnNJ0j0
3019b155Nn%NnNn%n%nj0k5m5k5j5k0j5NJ0J0J0%J5NJ0NnnnJ0j0%%j0j0k0nJ5L0K0K0J0%J5
3016b200Nk5k5j0%nnk0m6o0n5l0nnj5k0l5k5k5j0%NJ0J5NJ5NK0Nnj0j0j0k0N%j5l0k0J0J0
3013b631n%J5K0nk5m0k0nK5J0J0J5J5K0J5j5k0j5j5%NNNJ0nnJ0J0nk0l0m0k1%J0%%%%%%%O
3010b716NnN%%J0J0j0k1j5n%J5nj0l5l0l0j0j0Nj0j0NJ5J5K0J0nk5k5j0k0l5l0k5k0l0l0k5
3007c087l1k5k5l0m0k0k0l5nJ0%Nj0J0N%J5L0L5K0J5L5L0K1K0L5L0K5K5K5K5K5L5K5%j5j0
3005b852k5l5nj5l0k0j5k0k0k0k0j5j0j6j0j5j5k0nk5l5l0l0k5j5J5K0J0j0l0m0j0j0j0j5
3003c423J5J0J0J0J0J0K0NJ5L0K0K0K0K5L5J0J0L0M6O0N0L0NnNK0N5M5J5nk5m0l0j0J0K0J0
3000b862k0m0m0j0J0j0NJ5K0nl0j5%L0L0%J0J0%%J0J0%J0N%J0j0k5j5j5k0k0j0k0k0nj5j0
2997c042k0j0%k0k1k0k5j5n%%%nNj0J0M0N1M5M0J5NJ5Nj0j0j5nNK5K0J0J0K0J5J5NK5J0J5
2995b827J5J0J5J5J5J5K0K1J5J5K0J5J5J5J5J0M0L5Nj5n%nj5l0l0%J5N%%NN%J0%k0k0k5k5
2992b651k0k5j5l1k0k0k5j5l5j5j0l5j5J5Nj0j0NNj0l0m5l5l5m1l5m5l0j5nk0%k0nj5j0l5
2989c353m0l5l5j5NNj5k1j5k0k0J5J5J5J5j0j0k5nK0j0n0o5o0o5n0p1p0n5o0p0p5q1n0l0k0
2987d411j5k5j0nj5j5nnNL0N0K5J0L0J5K0K5M6P0R5R0J05Q6M0M0M0L0J0nJ0nj5j5k0k0j5%
2984c729k0nJ5NJ0J0NNJ0%K5L0K0L0M0L5M6L0j5l0j6k5k0k5l5j5%j0k5n0m0j0k5k5k0%%j5
2982c839k5k1k0k0J5L6L0J5L0K5L0L0K0L5L0K0j0j5nj5j0j0j5n%%K0N5L5L5J0j5Nj5j5NJ5
2979c559NJ0J5J0K0J6K0j5k1%k5m0k5%J5L0N6N0L5J5K0J0K0K0J0K0J5nk0%k0m0n0m0m5j1j0
2977c514j0j0j5j0j0j5NJ0k0l5k0NNk0l0k5k0l0l0nJ0L0M0M5K5j0l0k5k5l0j0j0j0j0j0nk0
2974c839%NJ0J0J0J0J0J0J0M0M5M5L5M5M5M1M0R0R5R5Q6R5R0R5R1O0N0O5M5K5L5O5P1O0L0
2972b185%k5nJ0NNL0N0M0M0M5J5j0nk0j5k0k0k0k5k5k0m0o0o0m6m5o0n0m5m5k0l5l0nK0J0
2969b666NJ0K0K0J5n%n%J0L5J5K5N0L5M0M5M6N0N0M5N0N0N0N0O1N5R5J00P0M1L0J0K5K5K0
2967a428K0J0nnN%k5%k0k0m0k5l1J0L6K0K0J0j0NN%nn%L0j0m0o6p5j00j20j36j60j86j80j60
2964b681j31j00p5q5j06j20j35j01q5p5o5q5q1p0q0p5p5n6o0p0nJ0J0nJ0L5J5K5M5L6L5M5
2962d155N0N0O0M0M0O1M5M5M5J0nj0J0J0J5J5J5J5M0O5L0L1L0L0%k0l0%K5K5J0M0N5O0M0N
2960c208k0k0k0k0n0o5n5n6l5m0l5l5l5l5l5l5l5l5l6l5k5%%k5l0l5%J5K0J5L0J5J5L0K5K1
2957c869J5J5J5J5J5J5J5J5n%%nn%%%k0%j0j5j0j0j0j0l6l0l5l5l0l5k0m0o0l5j5j0l0l6l5
2955d331l0k0k0l0j0k0k0k0k0j0J0%%N%N%J5J5K0J0M0M0Nj0NJ0%J0NnJ0%J0K0J0J5NK1J0J0
2952d240K5J0J0K0K0J0L0J0j0NK5L0K0NNJ5L5K0L0L0J0%j0l5l5l0j5J0Nj0j0%J0j0%NJ5K0
2949c975L0J0j0nnnj5%%j5NJ0%J0J0%%J0K0K5%j5j0J0K0J0k0m0m5k5k5m5k0m5l5m5o1o5p5
2947d431o5n0l0k0m0n6m0l5l5m5k5nJ5N%J0NJ0%J5%J0N%J0J5%J0L5L0J0L6J5K5K5k5l5l1k0
2944d702l0k5k0l5l5m0l0m5k5m0m6k5l0l0NJ0Nj0k0k0j0nnj0j5nnj5NK5J5N%NJ0K5K5J0nk0
2941e158l0k0j5%j5m0l5j5NJ5K0%k5m0m0l0%J0%NL0M0K5Nl5m0j0K5L5K0J5%k5k5nj0J0K0K0
2939e313J0J5J5J5K0J0K0J0J5J5J0K0J0j5j5k0j0j5j5j5j5J0K0K0J0J0K0K0J0j5l0k5k0j5
2936e233l0k5j5k5k5k0k0l0k1j5k5m5m0l5m5l5m5m5l5j6l0k5k0j0NNK5J5nk0l0n5o0m0j0l0
2934f110m0l5k5j1j0j0j0k0%%k0j0nj0nNNK0%%K0K0%%J5K0%k0NK1K0K0J0NJ5K0J0NJ5K0j0
2931f080nJ5K5K0J5L0L5L5N0K0nj0j5nM0N6N5M0K0J0%L0N0M5L0Nj0j0j0j0j0j0j0j0k0m0k0
2928e654l5n0n5m6k0k0l5n0o0p0n5l0nj5j6j5j0J0%K1%j6j0j5j0l0m5m0l5k0j0k0j5j5j5n
2926f511k0l5n6m5n0o0r5r0o1l0j0m0%K0L0L5K0nj5k5o0p0n5l5j0%nn%m0n0m1m0l0j5k0l0
2924g549m0m0o5q6r0q0q0n5l5k5n1p5r5q0o5n6m5l0nJ0J0nN%nj0j0j0j0j0j5nNJ5J0J0k0l0
2921h712k5k5l0m0n0l0l1m5l5l0m0j0nj5k5n5p5p1m5k0j5j0k0l0l0j5N%%NJ0n%Nn%nnl5o0
2918i624o5l1k0j0nk0j0l0n0o5n5m0j5%%L0N5N0N0M0M0N5P1Q5R5J00J26J20R5P5Q1P0P0Q5
2916h647J00J06J10J00J01J10J00J10J41J55J41J50J55J51J45J25J16J15P5J5l5o5r5q6n0
2914f657%K0NnL0P1Q0M5J0J0k0j5n5q5j21j60k06k60k86l21l46l51l16k85k51k20j81j85j66
2912a0221j40j26j20j20j05r6r0p5m0m5n0m6k5NN1N5N0O0O5O5L5J5K0Nnj0%j0l5n5j05j45
2910a1238j81k05k36k71k80k66k41k35k36k41k50k76k81k80k51k36k20j86j80j56j35j25j46
2908a6352j45j35j51j50j35j21r0o5m5l0l0nJ5L0N0P0N5J5L5P5Q6P0N5M5L5K5k5m5j00j41
2906a7104j85k01k05k01k05k11k05k11k05j86j65j36j35j45j61j65j81j90j65j71j45j16k0
2905b1014N1R5J40J91K15K61K96L66L91M06M16M51M86N06N07N26N36N72N91O02O22O16N97
2903a1574N96O07O16O12N96N77N01M11L26K21J20L0m5p5j26j60j85k01k20k16k01j90j91j65
2902h336j65j66k00k26k41k90l11l21l36l51l51l40l36l56l21k76k40k26j95j41j05q0o0o1
2900a4031o5p5q5q5q1q0q0q5n0k0%nJ0M5L0Nnj0l0l0k6k0m0m5o5r5j15j21j50j86k05k01k20
2898a6216k26k35k31k51k30j86j50j56j65j65j81j60j46j30j35j46j15o5n5n0q1j00p0k0J5
2896a9650J5M0P0R5Q6R5J40J61J60J45J26Q5O0O0L5L6N0O0L5j0l5p0j26k10k56k61k50k21
2894a9535j80j36j00p5r0o5m1j0L0R1J90K56K61J55K5j00k11k66k80k76k81k50k36k51l00
2892b1675l51l91m16m16m21m02l96l60l21l06k91k91k90k91k81k65k56k86l06k75l21l76m26
2891b9410m56m82n16n21n17n31n31n12m61l91l56l06j95o0J0n0j91k41j50NJ91L35M02L55
2889c4579K81K16J70J25J21J85K21K30K61K86L11L46M21M76N26O12P42Q32Q87R73J017R88
2888b4352R22Q67Q02P42O82O27N66M71L96L31K21P0j20l01m76n97o31o77p67q72r68j068j158
2886b5290j203j268j313j299j203j108j077j053j058j093j098j102j058j028r77r08q17p12
2885d4665n96m46k86j55k5J00J75K41K61K55K46K40K41K36K30J61Q5l0j00r6q5n5j5O0J15
2883d3908J96K81L25L21K91K91K40J81J20Q5O6P0J05J25R6P0P0P5O0N0M6J0l6m0n5q0o0n0
2881d1055n5o6m0L0M6K5J0Nj5m6r5j50k11k40k16k35l11l76m31m82n21o01p22p52p22p37r42
2880d8905j284j544j679j790j935k100k226k301k321k366k506k687k848k992l128l219l213
2878h9044l173l083k988k887k777k642k406k171j955j729j479j208r08o16k91nK31M01N31
2877a18199N31N02N31N31N37N66O37O72O86P07O92P17P97R52J113J183J173J158J048Q87O67
2876a01912L56j5l06m16m21m16m41n12p42j037j253j279j213r82o17j50L31Q07J128J147P42
2874a07201L0q97j955l008l779m206m121l363j855L66L098N995Q507R895R650P610L860r33
2873h2307n689r174j0482r098n108P06P064J2757J6969J9240J9776J9334J8739J8682J9525
2872C0934K1360K3802K6127K7616K7641K5882K2352J7646J2547P770L775P72j564l915o823
2871B35922j0587j5279k0598k6038l1004l5261l8675m1251m3215m4901m6435m7788m8981m9868
2870b63959n0064m9307m7718m5377m2404l9061l5797l2719k9737k6779k3831k0864j7997j5555
2869g41169j3850j2858j2598j3154j4397j6197j8758k2337k6819l1837l7121m2545m7933n3418
2868a104991n9077o4762p0145p5219p9986q4337q8378r2634r7426j02804j08871j15863j23714
2867b268207j32321j41715j52172j63937j77497j93173k10898k31186k55538k84533l16480
2866d527657l50322l87533m28910m72176n16265n65562o25852o96895p71402q40129q96670
2866a1079373r42144r88135j051820j144390j263078j390876j500294j562908j567285j530998
2865b4021301j490259j475315j497670j555181j639929j741636j851171j961540k060919k126981
2864d1421902k135067k072874j944028j758810j525089j245287r17443n38598j10053L60463
2864e3308688Q60998J377298J892294K385926K837854L229494L544858L771658L902475L934938
2863b5570895L871382L719230L490293L199062K861456K494430K115218J739897J382727J055893
2862C58693P68535N25970L29880J79081O9409n083n0897p4341q1640p8533o9499n7879m6099
2861A767597l5732k7300k0899j6402j3520j1845j1254j1645j2497j3315j4016j4678j4988
2861A549506j4663j3680j2167j0271q276o427m647k852j178K10J394K416L128L534L780L970
2859A493777M026L980L790L203K075N92j013k677m506o492q667j1024j3470j5875j8242k0443
2858A409034k2202k3295k3767k3741k3330k2849k2558k2563k2789k3219k3827k4443k4849
2857A105602k5014k4829k4147k2879k1210j9435j7796j6562j5861j5656j5820j6202j6513
2857H53678j6482j6026j5204j4117j2898j1745j0833j0242r910r820r821r655r248q598p564
2856F81515o151m512k982j715r07o72j098k055l353m803o161p288q126q603q712q462q025
2854E97890p410o581n635m797m146l609l163k868k782k913l233l694m216m798n494o251o933
2853E19367p429p735p830p745p494p103o507n835n224m717m296l965l750l609l554l574l745
2852D25255m056m451m807n033n204n414n684n835n820n680n559n454n364n314n218n139n118
2851C36105n173n259n318n444n635n775n800n800n830n764n615n374n168n038n033n103n199
2850B43777n293n489n820o221o547o753o787o662o447o181n895n574n194m757m271l770l273
2849A48843k752k241j830j554j393j238j133j093j093j158j348j595j769j920k085k256k346
2847A20039k361k346k281k161j990j795j544j298j053q32o06m72l55k71k31l11m86o11p27
2846I8308q57j038j253j494j670j754j750j689j634j544j444j388j339j298j309j323j308
2845G4216j264j233j203j133j002q73p16n97n21m72m46m01l56l00j96k00l31m72n26m91m76
2844F1007n12o11p77r78j178j273j278j249j213j193j153j073r62q77q42q43q87r72j058j148
2842D0930j233j324j388j469j524j564j559j509j419j263j088r47q52o82n26m21l36k06n0
2841B1570P5J61K50K86K71K25K16K30K56K86L81M26N21O97Q47R33R17Q07O82O26O27O27O01
2839C2518N52M86L61J80J0j15k21l45m52n51o57p47p82q07q12p77o77n96n77n56m91m01l21
2838B4222k46k20k41k41j80j40j41j65j96k60l61m31m77n46o07o51p37q17q73q92q77q57q37
2836A3229p62o32m71l01j90j46j45k11l06m31n41n97o26n97n26m56m16l86l71l91l96l51k96
2835C684k16j40l0M5J05J51J80J91J70J71J90K11J85J40Q1L0Nk0k5l0l6%J1k6o0o5r5j35j66
2833D506j75j66j60j41j10o5l5K0K0M0L5N0P1Q5O5Nk5l5n0q6j15j50k11k76k75k81k91l11
2831A939l00k96k91k50k36j86j40j45j45j40j25j11r0o5k0J5J0j5nJ0L0M5L5J5K5L0K6K5M5
2829c10Q0R0Q0N0N0R0J25J25R1M5K5J5J0%l0q0j31j95j95j65j55j76j95k21k21k30k21k00
2827a849k06k10j91j65j61j40j35j36j35j40j36j30j00l0M5P5J15J86K45L01L66M26N06N37
2825a062N76O06O36O67P02O97O56O27O02O06N67N11M86M66M72M56M36M06L71L41L01K35J81
2824A0542J00L0Nk5q0j31j50j70k16k46k70l06l31l26l21l05k71k21j95j66j70j50j46j40
2822F341j36j45j75j91j80j51j15q0o0j0J5O0R5J15J21J35J35J56J70J46J15P5Q0J01J00J15
2820F832J05J06R5M5K0%n5p0r6j30j65j96k40l01l31l41l46l61l56l10l06k81k86k60k31j90
2818B351j36j05q0n5m1j5j5NL0L6L0J5j5k0j0%K0Nk0n1n0k5nJ5M5M6O0N0M0P0P0O5L6K0j5
2816B351p6j50j80j86j70j31j15j20j81k00k21k25k01k10k20k01j90k01j95j86j65j45j21
2815a639r5n5k0%%J0K0P5J45J86K00K21K21K45K56K85K75K76K46K30K21J85J61J20J10R1P5
2813B045M5K5K0N0P0P6J10J35J35J41J70J96J90J81J60J25R1P5P5N0K0L0K5M1K0J0M0K0K5
2811D396J5nNNK5K0K0K0L5nj0l0n0n0m5k0n%%N%N%%k5m6l5l5l5l5l5l5l0j5k0k5j5l0k5k6
2808C864k0k0n0p0r5j00q1m0j0j0m0n5n0n0m0k5%%j6J0n%%%K1K5J0L0O5P0N0N0L0K5J0k5n0
2805C408n5n5n5n0n0n1m5k5%j0j0j0J0%j0k0k0k0k0l0m0m0k5j5k0nk6n0p5o5o0n0l5o1l0k0
2803B265j5nk5n5n0n0o0q1p5q5q0o0n5p1n0m0k5k5l5m0k5k0m0l0j1j5l0k5j5l0j5nnn%nn%
2800A002nk5k0k0k5k5k0j0L0J0j0k0j0K5M5M0K5L5L0L0L0M5O6P0P5O5O0J5j0nL0N1N5N5O5
2798A749M5NNJ5L5N5N6L0N0M5J5%J0J0K0J5K0J5K0K0J5J5L0K5K6K5K5K5K5K5NJ0NN%J5%J0
2795B521K5M0L5L0Nn%NK5N6M5L0%j0nnl0l5l1l0nJ0%%K5M1L5K5nk5nk0l6k5l0l0k0%%k0%K5
2793B606J5%%j5nj0j5j5j5j5nk5%k5l5m0l0j0l6j5K6N0M0J5j0j0J0J5K0J0J5L0K5J5N%N%k0
2790B551k0k5j0J5L0L0K0K5J5K0K0L5M1L5M0L0J5K0K5J0nNNNK0J5J5J0J5K0Nj0k0j5j5j0J0
2787B972Nj0%j5m0n5m5k0k0j5l0k6j0j0NNK0K6J5J5%K0M5K5Nj0%%%%%L0J5J5%NJ5nm0m0m0
2785B807m0l5k1k0l0j5N%j5j5j0j5j5J0J0k0l5%L5N0N5N1L5K0K5J5K0K0K0M0M0%%k0j5j5k0
2782B902k0k0j0l0m0m0o1k5j0N%%k0k0l0n0o0m0k5%%%J0j0j5j5j5j5%%%%J5j0j5K0M5M5M0
2779B486M5K5Nj0%j0J5L5M0J0j0%%k0k0k5k0k5k0J5J5j0j0j0nj5%Nj5l0k5J0J0j0j0j0nk5
2777B376k0j0%K0%k0l1k0K0K6M5O5P0O5M0L5K5L6K0Nj0k1J6J0J0J0J5J0J0J5J0%nk0k5NK5
2774B802N0N0J0j0j5J5M0M5J5j0nn%J5J5%j5nj0l0j5J5M0M0K0j5n0n5n5m5k5%Nk5k5j0j5k6
2772B711k5j5j0l0j0k0j0k0k5k5l0m5l5nK0K0j5l5k0k0%J5%J5J5L5K5K5K0K0J5K0M0M0J0n
2769B646j0j5%k0j0j5nk0l0j5k0l0l5m5n1l5NJ0K0%%K1L5N0J5j5k5j0L0M5L0NJ0K0K5L5L5
2767B631J5j0j5k0NL5L5K0M6P0P0M0J5J5M0K0%J5J5J0L5N1P0N0K0Nj5n0r5j41j80j91j35j00
2764B376o1r0q5p5r5j01j20j25j01j10j10j30j56j55j16q0o5o5m0l5Nn%%%NNNNK5K5K5K5L5
2762F16L0L5L5J5J0K5%%J1NNJ0L5K0K5L5N0N0L5J0L0M5Q1P5Q0Q0P5Q6Q0Q0R0Q0Q6R0P0M0J5
2760B240K0L5K0J0J1K0%j0%j0%%%nol0m5m5m0j5k0l5l0j0J0K5K5%k0m5l5l5m1l5n5o0p0m5
2757A674m5k0%NJ5L0L0J0%J5L5M0K5J5J5L0O0P1P5O0M5N0M5M5O1P0Q0N0L5M0O1N5K0L5M5O5
2755B942N5L5K5L0L1L0K0%NJ0NNJ5L5L5N0O5O5N1K0NJ5K0L0K5J0k5k0j0%%nj5k5m6o0o0m0
2752C328l0j5J0K5K0K0%%j0k0k0%L0M0K0j5m0m5l5m0m5l0l0j6j5k5l5nJ5N%NJ5K5L1K0J0%
2749C148%n%%NL0J0K0L0L5L5L0K0J5j0k5k5nk0k0k0k0k0k0k0k5j0l1j0N%nj5l0k0k5j5k5l0
2747B932j0J0M0L0K0J0K5M0N1M0%%%J0j0j0k5nj0k0%j0oj0nJ5J1j6k5k5l5j0J0L0K0%l0m0
2744B992k0NK5K0J0K5J5J5J0K1J5L5N0N5L0M5L0Nj5k0k0NK5K5K5K5K5L0K6K5L0M5P0N0N5L5
2742C824J0K5K6J5J5K5Nl0n6m0m0l5k0k0l5r0j06r5j00j10j06j15j00o5o0o1o5n0n0o0m5j5
2740B376%L5L5L5%j5k0%J0NNJ0J5J0J5J5J0J0J5nj0j0j0l5n0m0m5k5l6k5l5nj0k0%NNNNJ0
2737B235NNJ0%J0%J0NJ0NJ0j0NK5M1K0j5k0m1m5k5NM0M0K1Nj5l1k5%K0M6M0K5j0m0k5K0L5
2734B391K5%J0J0K0J0J5J5k5j5K5N5M0K5L0M0M0K1nnj1NL6M0K0NJ5J5%%nJ0K0M5L5K5J0j5
2732B972nN%j5j0%N%l0m0k0nj5j5k0k0k0k0k0k1k0j5k5Nnj5%j0j0%k0nK0L0J5n%J5%nnNn%
2729B651%%j5j0j5j0j5j0j5j0%K0NJ5L5K5%j0J0K0J0K0J0J1J0J5J5K0NK5K0J0J0K0L0L0L5
2726B967L0K0NJ0J0K5K0L6J5j0j0j0j1%%nnj0l0k0k0l5l5l5l0l5l5l0l5l1l0m0k0N%%Nj0j0
2723B606j5j0%k0j0j0NNnJ5%NN%L5L5L0L0J0j0%%%%%%j0J0%%j0%j0nJ5J0J0J1J0J5k0m1l5
2720B651l0n0k5k5nK5K0%l0k5nj5m0l0k5k5k0k6k5k0nK5K0L1N%nk1k0%%j0j0j5j5nk5k5nk0
2718B175j5j5k0J0J0J0NJ0J0K0Nj0nJ5M5L5K0%k0n%j5l0m0l5nJ0L5L5L0J0%%n%%N%%%%n%K0
2715B290%j0j0N%l0m5k0k5k0k5NJ0K0%k0j0%%Nl5n0n0l0NL0O5M0J5Nj5k5l0k0l0l0k6l5k0
2712A884k5k0k0k0l5k0j0j0l5l0j0L0L0N0N5L5K0J5J5J5K5OJ5J5%k0j0j1l5n0m0m0k5nK0K0
2710A779N%%%J5j0nJ5%%%%J0J0J0J0J0J0J0Nnnnj0j5k0j0J0L0K5J0j0%J5K5K5j0j0j5j0%N
2707A894j0k0k5J0L0K0J0NNJ0J6K0L0J5nJ0L0L0M0J0J0NJ5K0K0J5nl0k0j5l0j0k0k0N%J0%
2704B075NNNnj0m0k5k0j0%j5%L0K5K5K5J0k5nn%k0l0l0l6m0j0%Nj5j0%j0%nnj0j0j0nj0j0
2701A784nj0k0%%k0k5j5j0%K0L0Nk0k5k5nJ5M0L5K0j0j0%%j5j0k5k0j0NK5J5J5K5K5K5K5%
2699A829nk5m0p0p0m5k6j5NJ0j0J6L0J5j0m1l0k0NNNJ5nj5l0l0j5j5J0J0K0L0K0%j0j0j0K0
2696A498L0K6Nj1%ONNN%NJ0%nJ0K0j5NJ0%NNJ0NNj0j0K0K0NNNNk0nNL0Nj5m0l5j5k0j5j6%
2693A538K6K0Nj5k0l1nL0N1N0L5Nj0%%%J0%NN%NNK0K5K5K0NN%%J0J0J0J0j5l5k0k0k0k0j5
2690A704j5k0j5k0j5k0k0l1j0j0j0k5k5nJ5K5M5K1K5J5%%%j0l0k1l0J0N%%J5K1Nk6l0l0NJ0
2687A503K5K6K0nk1m5m5j0%%nnK5K5K0Nl5l0l0%M0K0J5nj5j5j0NJ0j5j0nJ0L5K0%nnJ0J0j0
2685A498j0j0j0nK5%%j0k5n%j0%%%%%K5K0J0L5K0L1K0L0J0K0k0k0k0%K0K0J5J0nj0%j5k5k5
2682A584j5j0l1j0j0k5l0nJ5L5L5J5%k0nnj0j0k0%n%j5l0k0l0nJ5%%j5j5n%nnJ5J5K5J0%j5
2679A393m0m0j0NL0K5K0nj5k5NNK5K5j0j0k5l0k0k0j5J0NNNNNj5j5NNN%k0l5j0J5K0nnnj0
2676A233N%N%NN%%K0K0K0J5J5K0J5K0n%%l5n0n0k5J0K5K5J0j0l0l5N%%%%%%j5%J5N5L5J5N
2673A343J0J0j0j0nn%nK5K5L0j0k5k0j0K0J5J0J0j5j5k0k5j5j5%L0K5J0J0L0L0J5K0J5K0K0
2671A518%j0l0l0j0%K0K5M5N1K5J5%K0%n%j5Nnnn%NJ5K0%nl0nJ0M0N5L0Nk0k0k0k0k0j0k0
2668A619j0j5j5%k0l6k5J0K0J0j0k5j5NNj5j5nnnnj5j5k0nnk0k0nJ0K5L0Nk0n0n5k0%J5NN
2665A293K0%J0J0K0L0L0K0%j5nnj0Nj0NK0L5M0J5nj5k0n%J0NJ0J0M0M1J0%nj5%J0nJ5nj5j5
2662A554k6j0%%j0NK0J5K1K0J0K5K5J5NL0L0%j0k0l0j0J0K0NK0J5L0K0K0J0nJ0n%%nNK5K0
2659A854nl5k0J5%j5l0k0%J0J0nj0j5nNn%nnNnj0Nn%k5j0nk5j5j0k0j0J0L0L0J0K5K5K0K0
2656A759J0J0J0J0L0J5J5nm0l5k0J0J0j5l5m0k5nK0L0L5J0j5j5NK0Nj5nJ5Nn%j0j0N%J5j0
2654A739j5j5J0K0M0L5NnJ0L5M0J0j5nnj5l5m5k5nJ0%%J5nk0J5M0K5%k0l0l0l0j5J5J5Nn0
2651A699n5o0l6j0k0k5nj0%n%N%%%N%NJ0K0J0J5K6%j5l1j5k0m0o0n5j0K5L0K0J5%nJ0K0K5
2648A463Nl5l5j0J5%%j0J0J5K0K5Nnk5m0%%%%Nl0m0l0l5l5l0%J5K5K0M0J5j5k0j0J0K5Nj5
2646A298l0m0nJ5J5J5nj5j5nJ5NNNNNN%%%%J0j0%N%NJ0j0j0k0j5j5l5l1l0l0k5%NL5L0J5j5
2643A142k0J0J0NJ0K6K0K0K0nk5j5j5K0M0L0L0L0L0K5L0NN%%J0nN%N%N%j0j0%J5L5K0j0j0
2640A478k0%%k0l0l5l5l5j0J5K0j5k0k0l0j5%nj0NK0K0L0J5j0j0%J5J5K0k5k0nj0j0l5m5l1
2637A152%nk5k0k5k5%nj5Nnj0nnN%N%N%NNJ0L5K0K0j5l0n5o0k0%J0J0j0j0l0l0nJ0N%k0j5
2634H57j5j5k0nK0K5L5L5J5J5k5k0k0k0%L0J0J0J5nj5j5%K0M0O0M5K5%NK5K0K5K6K0J5K0J5
2632A253k0k0k0k5o%j0%nnnnnnj0nnj0nnnJ0J5nl0%J0L0J5NJ5J0J0K1NK0NJ5J0J0J5NJ5J0
2629A293k0j0%k0k0nj5j0j0k1l0nJ0nm0p5q5o0k0NK0Nj0l5m0j5j6n%J0nk0j5j0k0j0m0m0j5
2626E96J0L0J0j5k5j0%NJ5L0J0j0k0nJ5%NN%%NnNN%nj5k0%J0NK0nk0m0m5k0K5L5L5K5L0J0
2623F81K0K0NJ0K0L1L0J5nk0j5nK0L5n%J5K0L0J0NNJ0J0J5J0%J5K5nj0k0k0j0NL0J5J0J0n
2620A007N%NN%%%j0j0%j0k5j5K0M0M0J0j5l5j5%J0nj0NK0L5J5NM0L5J5K6K5L0K5K0L0K5K5
2618A368K0K5Nk0j0%%J0K5nk0k0l5j0J0K0K5%j5l0m0k0J0K5K5J0j0J0%j0%j5nj0j0nj5nnk5
2615A248k0j0j5k0j0k6k5m0m5k0n%%nn%j5N%j5n%%n%%n%%%nnj0%K0J0K0J5NL0K5Nj5l5l5j5
2612I72J5L5K0K5J5J0L0L0K1nk6k0j5Nj0%j0j0j0nj0nk0%%%J0j0%%j0J0J0j5N%k0k0%K0M0
2609A052J5NJ0K0K0K0K6J0J0J0NK0NJ0J5j0%j0%nnnnj5j5k1j0l0l0k0%J0nk5n0l0j0j0%j5
2606I37j5%J0%j0nnJ0NK0nJ0J0J0J0%%%N%N%%k0k0k0k0k0K0M0M0J0k5nj0j5j5j0J0K5Nj0k0
2603I32k5nJ5J5Nj5j5NL0K5L0K5J0nN%N%N%%J0J5n%J5N%j0j0j5j5j0j5j0j5j5Nnnj0nnnj5
2600I22k0%k5m5l5j5K0K5J0k0k0k0%J0J0J0Nj5j0l1j0J0J0J6J5%K0K5%K0J5j5j0j5j5j0j5
2598G97j0j6nj0%j0nnnnj0J5N%%NN%J5J6J5k1m0m0k0%N%NNNNNNNN%%NN%%NN%N%N%NJ0J6J0
2594G87J0NK0J5%%j0k0Nj5nj0j1n%nnNK6K5Nj0j0%j0j0J5L5L5L0J5Nk0j0j0k0l5j5J5Nnj0
2591H07NNj0nnj0nNNNl1l5j5%NJ5K0J5J6J5nk6k5j0j0%j5nK0NNNNK0%j5NNJ6k1k0NK5K1%%
2588G87j0J0NNJ0j0j0j6j0nj0l0J0NNJ0NK0%OJ0K0NNK0NJ5K0Nj5%Nk0%nj5%J0NJ0Nj0j0nk0
2585H17l0k1k5k5j5NM5L1J5NJ5Nk5k0j1l0nNNj0%%%%%%n%j0l0k0k0n%j5J0K0L0L5K0K5L1J5
2582H12L0N0M0J5nl0m0l0l5l0k1NK1N%J0%NNJ5nk5m6l0l0j5J0n%%J0J5%j0j5j0j5%nn%L0J5
2579F86j0k0l0k0nK5L5J5k0n0k5K0M5K5j5l0k5j5J0K5J5J5J5K0K5J0j5k0%L5L0Nk0k0l0m0
2577F46n0k5J0K5K0K0L0L0L0K5%nj5NNJ5J1J0j6j5K1L0L5J5nk0k5l0l6l0l5l0%J5J0%%J0N
2574F86%%NK5K0%l0j0k0j5k0J5J0J5J5L0L0L6L0L0L0M0K0L5K5L0L0L0L0L0L1J0L0K0J5K0K0
2572A298K0K0j0%J0j5l0k0%K0K0%k0l0j0%%j0k0l0l1k5l0k5k5l0j5N%j5Nj0n%nNnNj0J0n%
2569I87nk0Nk0j5%k0n%j0j0%j5%nnnj0nj0%j0n%NNNJ0k0n%L0K5J0j0j5nK0%Nnk0j0nk0%j5
2566H02j5NNJ0%NNNNj0j0j5j0%k1k0%Nj0%%%%%%J0K0K6J0K0J5K5J0j0l0l5j0J0J0J5J0k0l0
2563G82k1k5%K0%J5Oj6nnk0l0k5k0j0n%j0k5%L0L5K5K5NJ0j0j5j0j5l0l0k5nL0K5Nj5nj0J0
2560F36J0J5M0L5K0%j5k0%J0NJ0J0%j0Nj5k0k5k5k0j0K0J0nNJ0J0%nnnnnnnn%K0K0%J0J0J0
2557G16NJ5nj5j0j0K0M0M1L5K0%k0j0J5K0K0J5K0J0j0j0NJ5K0J5J5K0k0m5m5n0m0o1k5j5j0
2554F81k5k0N%%J5J0NJ0J0J0J5nK0K0%J5J1J0J0J0nN%j0nnK0J5%k5k0on%nj0nk0%K5K6L0J5
2551H22j5l0j6k5k0k0l0j5k0k5l0j5NJ5NJ5J5J0J0J5nj0j0%J0K5NK5J5J0K5J0K0J6NK5J0J5
2549H42K0J0J0j0%N%%N%j0j0nj0j5k5j0J0J5K0j0k5l0j1K6J5Nj0j0N%n%%n%nnon%nNJ1NNJ5
2546H02nJ0J0j0nnj0K0J0j0l0k1j0j5j5%J0nJ0J0J0K6%k1k0l0j5J0NJ0J0NJ0NJ0K6NNK5J5
2543H32J0J5J5J5J5J5J5%L0K0%J0nnNNJ0j5j0N%k0m0n0k0j0J0K0L0J0nj0j5k0j0j5j5j0j5
2540G97k0j1nk0J0L1J5K0J5K0K0J0K0j0nJ5j0J0Nn%k5k0nj0k0j5j0%K0K0%nj0k5o1p0m0%K0
2537F46J5J5L0%k0l0l5j5nJ5M5M5L0Nj5k0%J0%J0%%J0%K5M6M0K5L0K5K5K5NJ0NNj0k0j0J5
2535I77K5%j0l0l5j0NK0j0k0j0j0%N%%J0j0N%j5j5nk5k0nj5k0nk6k0nk0j5j0k0l0k0k5k5k5
2532E36k0k5j5j5J0L0M5J5J0K5NNj0j5NK5Nj5k5%K0J0%k0l0k0k5l0j5K0J0L0Nj5k0j0J0%%
2529D96j0Nn%J0NNJ0J0NNJ0NN%J0L0K0nk0J0K5K5J5j0%K5M0K0%J5J0K1J0K0Nj0l0k1k0j5J0
2526G36nn%J0Nnk0l0l0k5l5j5J5J0k0l0k5k5l0k0%K0J0NJ5%k0l5l5k0NK5K0J0L0K5L0K5L0
2524E96L0L0K5J5J5K0J0NK5K6NnJ5J0nJ5nNJ0n%%n%%Nj0l0l1k0m0m0k0m0k5n%j0%Nnj5J0K5
2521E86L0K5K5L0K0K5K5K1j0k6l5k0nk0j0J0%l0l5j0j0k0%j0k0j5nj0j5j5j0j5j5j5j5j5j6
2518C75j0j5NK0K1NNk1l0n0l0K0N0O1J5j5nJ0J0NK0%NK0K5%j5J5L0M0J5J5K0K0NJ5M5N5N6
2516H12L5j0l0k5m6n5k0NK0L0NN%k0K0K5J5k0j5J0NJ0J0NO%J0J0k0%on%j0%j0k0k0j0nk5k0
2513F46%k5n%k0k0Nj5j0%k0%j0l0l0NJ0j0k0k5j0j0k1j0j5n%j0%K5L6L0K5J0J0nJ5K5j0k0
2510D86l0j0K0J0%k0m0l6k0J5L1K0K0K5Nk0l0m1m0j5NJ0NJ0Nk5k5%K5J0NJ0J5J6J0K0J0%j0
2507D26%nNK5J0J5J5J5J5J0nl0j0j5l0j0k5j5K5J5nl0nJ5J0n%N%N%N%%j0j5k6%j0k0j0j5j5
2504C05j0k5nJ5J5K0K0j0j5j5j0j5j0j0j5j0j0j0j5j0j0j0nnK0K0%k0nK5L0K5K5L5K0K0M0
2502C85L6K5K0%K0J0%K5J0J0J0J0K5%J0J5NJ5Nk0%j0J0k0j0%Nk0j5%L0nk5k0NN%J0J0%%Nj0
2499E61l0k0j5j5k5l0j0K0J0J0K0J5J0J5J0J5j0k5l0l0k5nJ0%%%%J0%%NNNnJ0N%NNJ5L0M0
2496E56J5J0M0L0J5J0j0J5nnJ5%%J5J5K5J5nJ5L6K0K0L0N5N5L0J0J0L0K0%J0J0j5l0k0k0k0
2493I97j0j5k0j0k0k0j5%%k5m0k5k0onj5k5j5j5k0j5j5k0j5j5k0j5j0k5k0j0k0j5j5k0k0j0
2491C96nk6k5nL0L1%j1k5k5j5j5j0j5J5M0N6N5K0%nJ5K0%J0J0J0J5J5J0J0J5J5J0K0%K0J0
2488F66J0J5J5J0nnnnnnNj5j0j0j5j5j0j5k5%K0J5L5J0J0J0K5L0K5L1Nj5j6j5m0l0l0NK0K0
2486F91j5k0k0j5%n%%j0l0k0k0k0k0k5k0k0j5k0k1j0nJ5L1L5J5j0nj5j0j0j0j6j0k5%nn%%
2483C35J5J5nk5j5j0j5j0k5nnl0j0j0j0j0nJ5J0%j0l0l0j0L0K0K5K5N0M5N0N1M0K0J5M0N5
2480E86L0M0N0M0M1M5M0K0J5J5K0K0J5L0Nj5j5NL0J5K0K5M5M0OoJ1J5J5J0J5J0j0%%n%%%m0
2478A183l6l5m0l5n5m0k0%nk5n0o0n6m0m0j0J0%nj5k0k0k0nJ0n%k0k0k0k0NNJ5nj5j5j5j5
2475D46k5k5k1k5k5k5k5k0NK5K0J0k0j0j5j0nK5N0M5J0j5n%%J0nJ0K6M5N0K5J0K0K0J0K0J0
2472F16NK5K0J0j5k5l0j5NL0K0K0J0nj5%K5L0Nj0n0m0j5j5j0k0p5o0k5J5Nl1l5k0nj0nj0l5
2470B65m5m0m0k0%j0j0J0J0J5N%J0Nn%NNnj5%k5l5k5NN0O0M0K0J0J5L0L0Nk0j5NK5L5L5K1
2467D06Nk0j6j0nNk5m5k0L0L0J5k5n0l5m0m0j0J0K0K5J0nNJ5j0NM0O5N5L1J0nNJ0J5J5J0L0
2464E06O0N0L0K0nNJ0k0k0j5j5j0j0l0o0p0n1j0J5K6K0Nl0k6j0j5k5k0nNNK0J5nl0l0nK0K0
2462C15j0%nnj5j5k0j0NK5K0J0j5k0l0j5J5J0J0J5K0K5K5K5K5K1K5K5L0K0L0K5K5L0K5K5L0
2459F96L0L5L1L0L0L0L0j0nNk0Nj0j0%NK0J0J0J5J0%K5J0J0J0J0J5J0J5J0j0j0j0j0j0j0j5
2457I77j5K0J0k0l0m0k0K0%j0k0l0l5l6l5j5j5%j0l5m5m0k0j5j5j0j5k5nj5j5j0k0k0k6l0
2454C35j0J0L0L6J5j0J0j0%%nNnk6k0k0k0l0j0k5k0%%J0K5L0K5Nk0nJ5NNNnJ5n%%j0NJ5K0
2451C65K6J0nj1k0%K0K1L0J5Nj0j0NJ5J5K0J0j0l0l5j0J0j5nN%nJ0nj5k1k0k0nnj0nj5%j0
2448B85nNK0K0%nn%j5k5j5l0k0%K0K0%k0j0k0j0%NJ5j0k0k0k5k5J0J0NJ5J0j0NN%NnJ0K0L5
2445B25L5J5J5N%K0L0M6L5M0K5K5%j5NJ5L0L0K5L0NN%%j0l5k5k0k0J0J5nk0k5nnnnj0j5l0
2443D36%J5J5L0NNj5Nj0m0m0k1%%%L1M0L5K0J5%%k0k0%J5K0NL0K0J5N%k0NJ5L5M5N5N6M5K0
2440H52nNJ5NJ0J0J0NJ0J0N%n%nl5j5J0NNl0l0k5k0j6l0nNNJ0J0J1J0J0J0j0j0%K0K5Nnj5
2437H17j0Nj0%%j0n%K0J5K0K0J0k0l0m5l1m0l0j0%nnl0k0%NJ0nnn%k0%%k0j0nj0n%K0L0N0
2434F36N0M5N%K0L1J0k6OJ5J5%nk5j1j0k0j0j0k0k0l0l5j5j5l5l5j5j0j0nnj0nj5%K0J5NL0
2431E06J5J5K0J5nl0k0j0NNk0m0l0j0J0J0L0Nj0m0n6m0k0k0j0%nn%K5J5J0j0nj5%nnj5NK0
2428B85L5K5L0K6K5K5K5J5%%J0%j5k5NK0K0K5J5K0J0%j0l0l5j5J0K5J5Nn%J0J5K5J0%%J0K5
2426F31K5L0K0j5l5l0k0%J5%J0NJ0J5NnnJ0K5J5J5%k5k0%K0J5j5k5j5J0nj5j0nk5j0K0L5L0
2423F81%j0Nj0k0%K0K0J0j5j5j0NK5L5L0J0J0nJ1J5J0N%k0j0j1l0l5m0k5%%%%%NJ5j0k0l5
2420E91l5k0%NN%%%J5j0j5m0m0k0l0l1l0k5j0J0K0M0J1J0J5J0%nj0%Nj0j5NNk1k0Nj5j0j5
2417C25nnK0Nk5k0j5NK0L0J5N%%l0%J0K0K0N%k0k0k0j5j5nNj5j0nNj5nNj0%j0%%nJ0K0K0J0
2414B85J5J5K0J5%%%%J5J0nnj5j5K0K0%N%%J1J5%K5J5%J5J0%nj0l0j0nJ0L5K5J0%%%j5nnj0
2411D56j0k0nnk0j1j0j0%J0j5j0N%nk0nj0j0J0J0NJ0%n%%j0%%nJ0J0%J5L0K6Nj5NNNNK0M5
2408D86N0J5%k5j5nk0j0%L0N0K5J0j5n0n5m0nJ5K5K0K5J5%j0l0j0K0J5nj0k0j5j5k0k5k1k0
2406C60k5j5l0j0%K0J5J0J0J0J5J5NJ1NJ0NJ5K0%m0o1k0J0J5j0j0J5L0L6M5K0%%nl0k0k5n
2403C91K5M0L5K0nnn%j5j0nj0j0nn%nnnn%J5J5L0J0k0k0j0Nn%J5M0L5J0%NNj5k5k0j5NJ5J0
2400E01j0l5j0J0K0M0L5L0L5L0K0Nk5l0j0J5J5J0j5j5j0J0%%%nn%K0M0M0J0nl0j5k0j0J0%
2397F46nnj0j0nNK0K0%%%J0J5J0k5m0l5l0j0n%j0j5j5j0j5j0%k0NK0NNNj5l0J0K0%k0l0j0
2394D16J0%j0nn%%j5J0J0K5K5L0Nk0j5%NK0J0K0L0NNJ0j0J0J0%%NJ0J0J5N%j5l0k0l5k5K0
2391E16N0M0M0N0L5Nj0Nj0l0m0l5l0l0k0k0k0j0Nj0Nj0nnj0nj0j5%J5Nj5l0nL5L0%n%j0%j0
2389D36%Nj5n1n0k5NK5L5K0J6n%%%%%%nNK0K5N%j0nnnj5k1%K1K0L0J0j0j0j0j5K0K5K0K0N
2386E11NNNL0K5K5K0Nj5nnJ5J5J0J5n%nnl0m0n0k5%n%%k0k0k0k0l1l0m5j5L0K5M1K0n%%%n
2383D01%n%%k6j0j0J0NJ0J0L1L0K5L0NJ0%k0m0k0J0NK0J5K0K0%%%%J0L0K0K0j0j0j0j0K0N0
2380F36N0K0j0j0j0j0j0j0j0j0nnj0j0NNnk5k0j0K0K5J0j0%%%k0nj0J0J0J5J0j0%nn%j5Nj0
2377E61%J5%NJ0%NNNJ0J5nl0m5l5m0k0nnk0nj0k0oj0k0l0nNK5K0N%l5l0j0k0k0k0k0NNJ0N
2374B45J0NNNK0nJ0NJ0NJ0NJ5J0J0J5J6J0J0J5%N%J0N%NNj5j0%k0j5nj1j0k0l0l5j5k5l0l0
2371A90j5%J0NNK0n%J5Nj0nNK5J5j0k0%J0%J0%%J0%J5K5J5L0J0K5K6K0J0J5K0J0NK5J5J0j0
2368E26k0j0j5m5l0nJ5%K0NJ0J5J0J0J5%nJ0j5%Nj5NL0K0M0J0nk5l0j0J5J5J0K0Nj5j0NnK0
2365E76K0nj5l0l0j5j5k0nj5k0J0M0L0K0nJ5J0%K0J0J0j0l0j0k5l5j5K5M5L5%l0n5m5nJ0J0
2363D51j5k0k0j6j5j0k0j0k0j0k0j0j5k0j0k0k0l5l5k0m0k0k0l5m5k5%N%l0k5nl5j5J5J5j0
2360a80nnj0%%nn%%nnK0J5J5J5J5K0J5J5K0K5K5K0K0K5J5L0K5NK0K0K0J5J5K0J5J5J5J0L0
2358C15NJ5K0%%NK5L6K5%k5k0j6k0k0k5k5k0k0l0l0k5l5nJ5N%k5k5j5k5NL5M0Nk5l0l0l0N
2355C5N%NJ0J5J5Nj0l0k0j5J0L0K5J5J5L0L0J0J0K5J5J5L0K5J5J0j0J0L5L6J5J5J5J5nk0j0
2352D21j0l6l0%%J0k0l0k0j0j5j0j0n%n%j0NnnK5K0K0K5K0K0K5K6%NN%J0%%J5J0L0K5K0K5
2349E41J5L0J5nk0k0j0%nj0l0n0m5nnk6l0l0k5k0nK5J5k0l5m0k0n%n%l5l5l0l5j0J5K5M0M0
2347A50K5N%%%n%n%nnK0K0K0K0K0J5K0K0NNNNNNNN%j0J5J5L6J0Nk0%nNK5nN%%nl0j6j5k0j5
2343C30j5k0Nnj5J5K0Nnk5j5nj5nJ0K5K0J5J5NNJ0L0L1K5L0nl0j5j0j5n%J5%k1n0n5l5j5l0
2340B00l0j5j5k5j0NK5J5J5J0NJ5%NJ0J5%NJ0J0nnk0k0nj5j0j5j0nk0j0j0n%Nj0j0NNj0%n
2338G5n%Nj0%%j0%n%j5Nj0%k0j0k5nj0J5N%%J0NN%j5nL0K5J0nk0%K0NNK0L0M0J5L0L0K0L0
2334B65M0J0K0L0L1K0K5K5K0K0M0%j0j0k0%j0%Nj5j0J0nnnk5j0j0l0l6l0l0l5j0k5k5k5k0
2332A60k5k0l0j0j5l0n0n0o0m0nJ5NNj0nNK0L5L5%%K0K5K0K0L0J5K0K0J5n%Nn%nn%n%nJ0J0
2329A10NJ0K5K0M0O5P5M6L0L0L0K5L0nk0NJ5L0%NN%K0J5J5J5J5j0l0l0m5m0m5m0j0J5K0K0
2326D61K0J5%k5k5k0j0%NNJ0Nk5k5k6k0nK5J0NK1NJ0J0%NnJ0L0J0K0L0K5L5L5K5J0k0m5l5
2324E56j0NnNJ5M0N5M0M0L0J1nl6m0l5m0j0j0J0J0%j5m0o0k5J0L0K0NJ5J0%j0nK5N0L5J5J0
2321F96k0k0m0m0k0%J5K0nj0l0l0j5k0k5k0k0k0k1J6L5K0%nj5nj5k1nNl0k0%j0%J0j0k0k0
2318B85k5k0J0NnJ5%J0J0%J0J0J0J0K0M0L1K5M5K0K0L5K0nJ5J0j5j5j5j0l5l5k0K0K0J0k0
2316D86j0nJ0J0nnnk0%J0J0J0J0j0k0j0j0l0%K0J5Nk0j0nNk0k1J1K5K5J0k0l0l1l0l5k5j0
2313B75l0j0NJ5K0Nj5j0j5j0j5j5j0j5%N%%%%N%nL0K0%J0J5J5Nnk5j5j0k0j0l0j0Nnk0J5J5
2310A60K0J5J5J0NNJ0%J0NNJ0K5K5NnNj0NK0K0K0K1K5K0nj5k0nJ5K0Nk0k5k1l0j0NK0K0Nj0
2307C75l0l0n0j5k5nk0k5nNK0K5Nnnnj0j0j0k0nj0k0j0j0j5%j0nnk0l5l0j5J0L0L0L0L0M0
2305A40K0J0%%NNNJ0NJ0L0L5O0L5J5j0k5k5j0n%%nk0k0j0K0L0J0j0l0k5j0j0%Nnj0Nn%K0K0
2302B60K0K0L5J0J5K5J6n%J0J0%J0NNJ0J0NJ0NJ0J0J5J5J0K0nk5k5nnN%%%%J0nN%%NN%J0n
2298E21j5j0j0j5j5j0j0j5k0nj1k0j5j5nk0l5l5m0l5l0j5NJ5j0k0j5j5J0N%J5L0L5M0K5%N
2296B45Nnk0l0l0k0nJ5J5%nnn%j5l0l5j0J0K0K5J0%nNj0n%n%nnj0Nj5j0j5j5j5j0j5j0J5K5
2293C0J5K5K5J0K0K0nk5j5j5%J0N%j0k0k5j0k0j5k5nNJ5J5Nj0l0k0k0nJ5K0nk5k5j0l5m0k0
2290b00%K5L0K5K5Nj0J0Nnk0j5l0nJ0L0L5J5nJ5L0M0K5Nnnj0NNK5K5K0K0K5NJ0NJ0nNK0M0
2287B35M0K0NnnNnNNK5M0K6K0j5k6l5k5k5nnK5N%j0j0%%K0K0%%j0%K0L0K6K5J0j5l6n0m0l5
2284B50m5l5J0K5J0N%NNnJ0J5j0k0k5l0k0j5%K0L0J5%J0J0J5J5J5J5j0k5k0j0j5j5k0nK5O0
2282B40O0K5J5j5%%Nnj0NJ0J0%J5L0N1M0L0L0Nk5j0nN%%%%%%%%J0j0k5n0m6l0l0j0j0k5k5
2279B55j5J0J0N%j5j0j5j5j0j5K0K0K0J5%%%%%%%%j0nnnnj0k5m5m0l0j0J0NJ0j5j0J0Nj5j0
2276F0%n%nL5L5L0L5K5NJ0K0J0%NNJ0NNNJ5J0J5J5J0J0J5J6j1nj5%L6M0M5L0K0J5K5J0j0k0
2273E56j0j5k0NK5L0NJ0J0N%%%%%%%%%%J0nj0J0J0j5k5k5k5k5k0N%k0j0j5j5j0J5L5K5K5K0
2270E36K5K0K0nl0k0j5%n%%J0J0%j5k5k0NK5K0J0k5k5j0j0NN%j0nn%%J0j0j5j5j0k0n1k0%
2267C35NK5K0J6L5J0J0J0J5nj0j0nj0j5j0j0j0j6j0j0NK6J5k6l0l0J0N%J5K5K6j0l6l0j0%
2265C15k0j0j0L0K5M0J5j0k5m5l0nK5N0M6L0j0k6k5j0J5K0K1%j5k1l5l5m0j5J5K5L0Nk5l5
2262B60m5n%NL0L5M0L5L6J5k1n0j5L0L0J1onk5j0k5j0J5j0k0j5j0N%j0J0K0K0K0K0K0L1K0
2260D26K5nk0k0j0%N%N%%%N%%%%NJ0K0L0M0J5nj0k0j0k5m0l6k0J0J0J6j0k1j5l5l5k0nj0J0
2257B60J5K0Nj0j0NNj0j0NNj5%nnn%j0K0J0K5N%nK0M0J0%j0k0N%%%nnnnnnnnn%j0%j0nnnN
2253B65J0k0k5l0nJ0n%n%nJ0J0j5nK0M5J0j0l5l0k5%K5L5K5%j0%J0J5K0J5K0J5J0j0%%k0m0
2250B75l5k0%J0K0%%%%%j0j5nJ5J5Nj0k5k0j0J0NJ5J0%j0%J0NN%N%%K0K0L0J0k5m0l0l5NJ0
2247B10NNJ0J0%J5K0Nj5m0m5l0j5n%K0J5N%NN%J5nNNj0j0nnl5k0%J0K0J0J5K0J0K0K5J0nn
2244B45nj0L0M0L0L5Nn%%J0L1K0K0K0J0K0J5NK0K0NJ0J0j0l0l5j0J0J0N%nJ0%J0nNJ5nJ0%
2242E56%J0J0nNNnJ0J0j0nJ0J5J0%j0j0j5NL0L0%k0l0J0nn%K0Nk0k0k5j0N%J5%j5k5j0%%j0
2239E06l5m0l5m1l0l5m0k5j5J5L0L0Nk0j5k5k0nJ0L0L0L0K5J0j0NL0N1L0K0K0nJ0NJ0NNJ0
2236E26%J0%%%%j0j5nJ5J5k0l0n0m0j1J1K5K5K5NN%N%%j0%NK0L5J0j0j0j0%NK0Nj0j0NJ5j5
2233E31l5n0l5k0k1nNj0j0%Nj0%nNJ0NNJ5L6M0Nj5j5j0k5k1j0J5J6J0j5k1k0nj0j0j0j0j0
2230B95j0j0nj0k0%%j0j0NK0L5K5L0J5%NJ0J5%J1J0N%J0%j5j6k0j0Nnj0J5J5K1K5J5nk0k6
2227C85l0l0%K5L5L1%j5j6l0k5k5l0j0nj0j0J0J0J5J0%nj5J0J0%j5j0N%k0l5m0k0m0k5nK0
2225A00J0J0NNK5nk0k0k0k5%%n%j0k0j0J5K5J0k0l5m5m0l0k0%J5NJ0K0J5K0K0J5K0J5J5K0
2222G0J0nn%J0M0L5K5%j5%J5K0%nn%K0L0M0J5j0N%%N%k0k0k5k0J0%%J0NN%J0nnj0Nnnl5m0
2219A50%J5NNNNNNj0j0%k0nj0k0%J5J0J5J0J0J5J0J5j0j0J0k0nnj0%%J0%J0%J0%J0j0%j0%
2216A90j0%j0%%%%%%%j0J0%%N%N%N%NNN%%l0%L0M5Nj5j5j5NK0J5k0j5k0j5NL0J0K0J0J0J0
2213B70J0J0j5l0l5k5k5k0k5k5k0l0k0k5k5j5NL0J0j0j0J0J5K5%J5J5NJ5K5M5M0K5nj5j0j0
2210A75%K0%J0J5NnK0K0NK0J0j0%nj0k5k5l5j5NN%k0m0j0J0NnK0M0O0M5J0nj5j5j5j5j5j5
2207B00nNL0J0nN%%K0K0NK0M0L0L1L5L0L5L0J0J0J5J5j0j0nnNK0J5J0NNJ0%K0j5l5n0l5k5
2205D86j0J0K5J5J0%j0k0k0j5l5m0k1J0%j5k5k0k0%K0K5K5K1K5K5K0L0L0J5nnnj0J0J5K5%
2202E66k0j5k0j5J0L0M0Nl0l5j0j5K5J5nl0m0l5j0J5NJ5J0J5K5%k5j5%L0J5J5J0K0L0nj5l0
2199E26k5k5nj0j0nJ0J0J0J0K5J5L0J0%%%%n%n%K5M5L5L0Nk0l0k5j0J0L5M0K0nJ0Nk0m0k0
2197F46l5l5l0n0k5k0j0j0k0l6l5nJ0Nnl0l5l5j5j0nk0j5k0k0nnJ0J5L0K0%k5m0j5j5j0j0
2194I0j0l0l0j0J5K0K5L0L0Nj5j0nJ0J0J0J0%j5k0%L0K5J5%%J5K0K0L0J5j5j5k0j5nJ5N%J0
2191B40%J0NK0M0K5L0L1L0L0L0N5N0M5O0Q6P0P0M5N0J0k5m5m0m0l5n0l6l5n0l0nl0k5nNL0
2189F16K0J5K0J5K0K0j0j0j0j0j0j0j0j5J0J0K0%j5m0l0l0j5j5l0j0%%%%K0K0K0K0%%%%j5
2186E61N%j0J0j5j5NJ5%k5k5NNj5j5k0k5k5k0nok5m5m0j5N%j0j5j5j5%%K0M0K5K0J0J0%M0
2183C75N6N0P5P0O0K5%%J5J5nl0m5n0m5m5m5m0l5j6%J1Nj6j0J0nn%nN%j0J0%%j0J5K1K0NL5
2180D61J5K0L0J0%K0L0j0k5k5j5l5j0J5L5L0L0L0K0k0k0k5k5l0k5l0l5k0j1j0k5k5n0l0j0
2178B35J5K5L0J0J0%K0M0K1L0J0%%%%J5J5%m0m0%J0J5K5J0J0J0K0%j0nJ5K5L5J0NNnj5m0k0
2175D96NK5L0J0j0NNj0j5k0j0k5nJ5K0M5L5J5%j0k5k0l0k0j0J0%%k0k0j5j5j0K5NJ0NJ0J0
2173D91NNJ0J5%%K0J0Nl5k5k0n%j5l0m0l6k0j5l5j5nJ0k0n5n0l0j5J5L0K0K0L0j0k0m0k0N
2170A35%j5k5%nk0nK5M5L5J0j0N%N%%NJ0J0J5%K5N%K0J5J0K0J0k0m0l5k0NNJ0NK5L0K5L0n
2167C40nj5NJ5J5nk5nL5M1M0N0K5J5K0j0j0l0l0k0k0k0k1%OJ5%m1m0m0l5l0k5NJ0J0j0k0j5
2164A75%%J0L0Nj0k0k0%NNNN%j0J5K0%J5J0J0J0J0J0Nj0nn%nj5NK0%J5J0J0J5J0J5K0%J5J6
2161C96%K5J0J0NJ0J0NNJ0NNJ5J5J0J5J0J5J0J0J5J5k0j5l0j0J0J5nnl5l5k0j5j5j5k0k0k1
2159C70k0N%j0J0%j0%%nn%%%%N%NNj0J5L0L1L0L5J0J5K0NNK0K0%k0m0m0k0j0%nnnn%%J0L0
2156D66M0%nj0j5j0%k5nk0j0j0j6j0n%nn%%j0%%k0j0K5L5K6%NJ0J5nj0NNNN%j0K5L0K5nk5
2152D76k0%n%%n%nn%%%nK0K0J5K0j0l5k5j5%J5K0%%j0nnk0l1l5k0l5o0n5m0j0%j0%K0%k0l5
2149H5k5j0%Nnnj5l0j0j0j0j0%%%%%%N%L5L0L5L0L5J0j0k0NK0J0J0L0L0%j5l0j0j0l0%%%%
2146A20J0J5K5%j0k0j5j5k5k5%L0J0nj5j0j5nNJ5J5%nj5k0l0k5k0j5%J0J0J5nk5m0m0k0%J0
2144a30NNJ0NNJ0J0NJ5j0%Nj0k5k0j5nnnnn%nnK0M0L0L0K0N5P5P0P5N5L0K5L0L1L0L0K0J5
2141E11K0K0K0K0J5K0J0NNNj5j0j5j5k0j0k0j5j5k0k0j0%J5J5j0k5m5n1k5j5J0nnk0k0k5k0
2138B40%NJ0nnk5k5l5m5j5L0M0M0Nk0j0NL0K0J5n%nnk0j5j5k0%N%Nj0j0j0j0l0l0k5l0NJ5
2135D5nJ5K5J0j0NJ5L0%l0k5k5k5k5k0%j0j0J0J0J0J0J0J0NNJ0NnJ5L5L0J5nj0L0L0K0J5N
2133B20J0J0j0j0j5nL0M5M5K5K5K6%j6l0j0n%j0j5k5%%%j0J0J0j0%%j0m0l5k0l0n0l0j0J0
2130G0%l0k5k5l0nJ5M0L5J5K0%n%n%nnnn%j5%K5nJ5J0J0N%J0L5J0l0k0%%%%NN%%J0%nJ0L5
2127A60L5M5L0K5N0M0L1J0K0K5NJ0L0N5M5J5J5K5L5K5j5k0j0j0j5j0j5j0l5n5n0l5NJ5J5J0
2124D96NK5L0J0nNJ0nnj0k5m0j5%%j5j5j5j5%%%%N%N%j5j0j6j0j0j0k0%%J0J5%k5k0j5l5m5
2121B20m5l5k0%nk5m0k0j5nl0j5j5j5j5nK0M0M0K0K5K0K0L0L0L0L0L0K5K5K5L0J0j0j0k0n
2119C20J0K5L6J5NNM0K0J0J0%nnnNj5n%l0k5k6l0l0k5l0k5j5j0j0j5j5j0k0nJ5J5J5J0J0j0
2116B00k5l0j0K5J0NK5L0K5K5n%nn%n%nj5j5j5j5m0m0j5K0K0%Nj5J0NNJ0%nn%nnJ0j5j5k0
2113A00k0j5l0j0k0k0J5J0%K5L0L0n%K0M0M0J5n%j0%j0nnnj5Nnj0%%K0J5K0%k5k0J0M0O5N0
2110C15%NN%N%k0m0m0k0N%j5j0j5j0J5L0K0K0NN%%J5nnJ5nnnnNj0j0Nj0j0nj0k0%j5j0NNl0
2107A50k5j0j0j0j0k5k0j0l0l0j0l0j5%J0J5nj5nK0J5J0j0n%n%%%%%%%%N%%%%%%nk0%J5M5
2104b0L5K5n%%J0K5M0M5M0NJ0NN%j0j0nj5k0nnk0NNnJ5nNJ0nNj0j0%%J5nk0j5j0J5K5nNN%
2101A50j0%K5L5nnJ5K0L5J5NNM0L5K0nj5K5L6J5j5k5j1k5nJ0J0nj5k0j5j5k0j5j5k0J5J5J0
2098B75K5J5J0K0J0k0k0j5k0j0j0j0j0j0nnj0k0j5J0M5K0K0j0l0NN%%%%J0j5l5m0l5m0k5k0
2095D0%K0j0k5k5nNNJ5nk0l5l0l0NNJ0%k0k0j5k0N%%%M0L0L5L0L5J0j0j0nJ5K5K5J0J5J5J0
2092A20L5L0L5L0K5L5L0L0K6L0J0J0%J0k0l0m1k0%%j0l0j5j5%n%n%n%nn%m0l5k0j5k0k0J5
2090A15J5J5J5J0J5K5NJ0J0J0J0J0J0NJ0N%J0%NN%Nnnn%j0nNj5nnnnnnj0%j0J0J0nj5k0j5
2087A95j5J0K0J0K0j0l0m0%M0M0K0k0j0nl0l0k5l0k0%%%NL0K5L0J0J0%%J0nj0nk5%K5L0J0
2084B30k0j0J0J0K0%%J0nJ5J0J5J0J0J0J0J0J0nk5l0j0j0j0j5K0J5K0J5J5K0J5J5K6NJ0J0
2081D26j0l1k0k0k0k5k5k0n%%nn%%nJ0j5%%k0k0k0k5j0l0l0j0nj0%nnj0%j0j0k0l0l5k5NL0
2078f5J5NNJ0Nk5k0k0k0l0k0J0L0L5J5L0K5K0NJ0J0J0NNJ0J5%k5k0l0nN%%%K0M0L5J5NNNN
2075A30k0j5nnn%k0%K5K5L0J5Nj0k0%NN%nnnN%j0J5%%N%NNj0K0%%J0NNK0J5J5J5J5J0J5j0
2072B75%nnJ0K0K5M0L6K5%k5k6j5j0l0j0Nnj0j5l0k5k0nK0J0N%J5J5nk5m5m0l0k5nNNk0k0
2069F0%K0K0j0k5nJ5J5%nj0K5J0nnj5%j5k0%nj5j0NNj0%%j0NJ0K0J5K0NNJ0M0L5K5J0nK5K0
2066B50J0L0J0n%NN%%NJ5L0K0K1%k1%k0%%Nnk0m0l0l0m5l0k0J0j0%j5Nj5k0nk0nJ5J0%L0K5
2063A45K0K5J5k0l5j0Nnk0l5l0j0J5L5M5M0K0Nj5k0%Nj5k5j0k5k0j0k0j5j5k5nL0nj5nn%N
2061eN%NNNNK0K5K5K0j0k5j5j5J5K0K0K0J0K0L0NnN%nNnj0J0J0J5NK5NJ5K0Nnk0j5j0%nnl0
2058A90l5j5J0J0%%j0k0l0nnJ0j0j0j0nl0k5j0J5j5j5k5nM0N0M5M0J5j5l5l0nJ0K0K5J5K0
2055A50k0l5k0%K0M5K0j0k5k5nNK5L5L5K5Nj0j5k0l0j5J5k0m5k0j0N%%nN%nNNj0J5K0J5nj5
2052H5nK0J5%j5%J0J5J5J0nk5j5nJ5J0J0K0K0NNj0n%L0M0M0K5%j0%j0j0j5nk5j0j0k5nJ0K5
2049B15L0Nj5k0k5j5J5L0K0K0j0k5j5j5J5N5M0K0J0j5Nj0j0%nn%j0j5%J0n%NN%%NK0K0J5K5
2046C70N1M0Nj0J0J5k5l0m6j5%J0J0%j5j5%%%%J0J5NK1J0J0%K0K5%NK0J0J0K0Nj0nj0j0j0
2044D96j0j0j0j0j0j0nk0%j0j6%k0k5nj5j5j5j5k0k0l0m5m5j0L5M0%l5k5nJ5K0J0nk5j0%L5
2041A55M0M5L5J5j0nj0j0J0J0k5k5j5%J5k5nnj0nK5K0%k5J0J0NJ0nnnnj0%j0nnj0nnj0%k0
2038A30%K0j0J0J0k0j0K5K5K5NJ5J5J5K0K5J0%Nn%%%N%nK5J0NNJ0J0NK6K0j0j5k6j0K6K5%
2035D16k0j1%j5k5j0J0K5nj5l5l0k0%K0K0Nj5l0l5m0m5l5nJ0%N%%NNj0J5%N%NN%NN%%J5nn
2032A65J5%%%%j0J5J0j0j0k0J5L0%j0%%NNnj5j5%L5L0N0N5K5%k5k5k0l0j0%K5L5L0J0N%%N
2029C60%%j0k5%L5L1L0L5K5J5%l0k5k0k5k1k0nn%%%%J5K0K6L0%j5j5l1k0k0l5j5k5l0j5j5
2026B00k0j5j5k0k0j0J5%NJ0J0J0NJ0nnnj0%j0nnJ0N%J5nJ5J0%K5L0J5L5K0K5M0J5k0k5l5
2024B95j5NJ0K0nk5k0j5k5J0L5L0J5%%%%J5K5K5J6nj6k0%nj5j0j0j0J0j0NNj0%%%nnnn%nn
2021B75%NN%NN%Nj5k5k0J5L5L5J5nnj5%J0J0k0k0NJ0J5k0k0l0j0%J5L0J0j5n%J0NNnj5l5m5
2018B00l0k0k0l0J0K0NJ5J5NJ5J0J5J0K0J0NK0K0NNn%%%%j5J5NJ0K0%j5k5k5k0k5k5l5k0j5
2015A30%%j5%N%%J0j0%NNL0Nj0k5%L0J0J0k5k5J0J5K5L0K0%nn%J0j0j0J0NnJ0nk5l0m5j5%
2012A10NNJ0J0%J0NN%J0%J0%K0%l0k0%J0K0K0L0J5J5%NJ0%J0J5%j5%j0j0K0nj0j0l0J0K5J5
2009B80NNN%NNNN%NNNK5L0L1K5Nj5n%j5Nj0%j0%j1%n%n%%nn%%n%n%%j0%%j0j0nj0%j5%%%%
2005B95%%%%nnk5k5%NK0K5Nk5k5k5k5k0Nnj0%J0J0%k0l0m0j5%J5NNJ0NJ5%NNnJ5J0n%J0%j0
2002A55n%n%n%nJ0K5M0N0J5%NNJ0NNJ0%J0%%j5nj0nnj0nn%%nj0NNj0j0%%nm5k0%K0M0K0nk0
1998B25nJ5J5K5J0j0k5j5K0Nj0l0k0j0nNJ0j0j5k5J0j0nNnl5n0m0j5J0NnJ5K5J5K0J0NNJ0
1996A20NNJ0J0J0J5J5J5L5K5J5j0j5k0j5k0k0k0k0k0j5N%j5n%j0%k0%j0j0l5k5nJ0K5Nj5k0
1993b0nj0K0N%%%nN%j5J5J0%J0J0J0NJ0J0%J5K0%J0J0%K0n%J0j0N%nJ0j5k0nk0j5j0k0j0K5
1990D5M0L5L0J5J5J0J5J5J5K5Nj5j0k0j5k5j0j5j5NN%J0NJ5J0J0J0NNJ0J5Nk0l0k5k0nK0N0
1987B20M5M0K5Nj0%%j0l5l0j0K0K0J5nj5NJ5L0J5j5k5j5j5j5nJ0%k0j0j0Nj5%j0%j0%j0J0
1984A90NJ0N%J5NNJ0nj0J0J0j0Nnnj0k0nnj5j0j0J5J5J5J5J5J5K5NNnNnk0j5NK0Nj0nN%%%
1981B65%j0j0j0nl0l0j0J5L0J5%j0%NK5J5%j5j0j0j0nj0nNNJ0NNJ0NJ0N%NNj5j5j5j5nNJ0
1978B10nk5l5l5k5j0j0j0nj0j0j0j0N%%%%N%%NNJ0J0%J0J5nk0l0l0k0j5%%j5%j5j0nJ5L5K5
1975a5K0Nj5k5J5K5M5M5L0K0J0K5Nk0l5m0k0k0l0j0K5L5L5K0n%J5%J0%K5Nj0k0%K0K0NN%N
1973B05NNK0nk0NJ5K5N%NNNJ0NN%j5j5%j0nj5%NJ5K0%NK5K0Nl0l0NK0J0j0j5j5%NK5M5J5L0
1969C85J6nj1k5k5j0l0j0k0k5j0k0j0k0j0k0k0j0%%nNJ0j0j0J0J0J0%K0K0%%K0NnNnj0j0J5
1967A95J0k0k0NK0L0%j5j5j0%J0M0K0N%n%j0Nj5%nj5%%j5k5NJ5%K0Nk5k5l5k0NNNNJ0nj0J0
1964A35NnnN%j0nnnnnnJ5J0K5NNK5J0J0J0J0J5N%J5NNJ0j5k0k0m5k0nJ0J0J0J0J0J5J5J0J5
1961B55%NN%l0l0l0l0%J5J5%nj5j5nj5j0%k0j0j0j0j0NJ0J5%j0%J0K0J5Nk5m0nK0M0L5K5N
1958A75j5NJ5K0%%j0j0j5nK5M5L5L0Nj5nnnnj5NJ0NJ0J0NJ0J0J0NN%NNNN%nnk0%Nj5k0Nnj0
1954B85Nj5%nnnj5j5j5j5k5nk0j5j0nnj0j5Nnj0nnK0L0K0J5Nnn%nnNnj0N%%NL0L0J5nj0nk0
1951A75l5l0n0l0k0nJ5J5J5J5J5K0K0J5nj5j5%j0j0j0j0NJ0J0J0%J5J0NNJ0J0NNJ0J0%j0j0
1948A60j0j0K0K0K0K5NNNNNNNN%%%%Nn%%k5k0k5k5nnnnj0m0l0j5J5L0J5K0j0k5k0j5nJ0j0
1945F0J0nj5nnj0nnn%J0nJ5N%NJ0K5L5L0L0K5L0L5K5nj0%j5l0k0NJ0NJ0J5%nj0K0K5J0nj5
1942B75j5j0N%j0j0nj0j0j0j0j0j0k0%%k0j0nj5%J0K5K5J0nj5k0nNK0K0Nnj0%j0j0J0%j0n
1940A35%j0NK0K5K0K5J0%J0nk0k0l0j5K0K5K5K0NnJ0%j0J0n%nk0l0l5k0NJ5K5K0j0k0k5NK0
1937A70K0J0j0j0k0%NNnl5l0j0J0J0J0nj0k0J0L0K5J0K5J0K5J0%j0l0m0%L0K5Nnnnnj0n%j0
1934A65NNNNJ0%NJ0NJ5L0%J5J0J5J5j0NnnNj0j0J0j0%nn%nn%k0l5l0k5m0k0k5l0k0%k0%K0
1931B0M0M0j0k5k0nJ5NJ5L5N0L0nj5k0%NJ0nj5%J5L0J0nnJ5J0J0nj0j0%L0N0M5K0Nnj0j0j0
1928C15j0%K0J5%nj0j5nj5nNk0nnj0nJ0nNNnJ0N%j0%Nnj0N%n%j0J0K0K5K0nk0k5l0m5j5n%
1925A70%%%%nN%n%%%nJ5j0nJ0%%%K5J5J0J0J5J5J0K0K5L0J0%k0k0nK0K0J0n%%l5l5l5k0k5
1922B05%K5K5nj0J0J5Nj5j5j5j5k0%%%nn%%%nn%nn%nn%j0j5%%j5j0%NNJ0Nnj5k5%J5K5J5J5
1918A50%k0k5nnnnnnnnn%%j0J0%%%N%NNL0K5Nj5m0l0j0%J5K0K0K0K0Nk0j0%j0j0j0j0J0N%
1915H5J5J0%NNJ0NJ5J0%J5J0J0K0M0M0K0nnNj0k0k0m0l5l5j0J0L0K0Nj0%K5K5Nj5j5%J0J0
1912B40%%j0%N%nNM0J0j5j5NJ5J0J0%J0NNj0l0k5j0J5J0K0Nj0j0nj0k0n%k0j5nj5nk0j0j0
1909A30j0%%%NN%%%N%N%k0k0j0k0k0j0k0j5J5K0NK5M0K0J5J5J0Nj5l0k0k0%%nnJ0K0J0J0J0
1906A40J0J0J0K0NJ5NJ0J0%J5J0NNj0%%%%%nnNj0N%nNn%J5%NNN%J0J0J0K0%nj0j0j0k0m0l0
1903B00k0nNNNnn%nj5k0nJ0L5J0j5j5k5J0K0Nj0j5j5j0%J0K0L0M5M0J5j5k5l0j5nJ0J0%J5
1900B25NJ0J5Nj0k0j0j0k0nj5j0%J5J0NJ5N%J5Nj0N%n%%%k0j5k5j0NK5J0K0%NN%K0K5L0J5
1897C10k5l5l0l0l5j5J0L0L0M0L0%%N%%k5k0k0J0K0nk5m0l5k5k5l5k0nK5L0N0K5Nk0k5j0J0
1895A25J5K5K5j0j0k0k0k0k0nJ5NNNNJ0Nj5NNj5%%j0%K0%nK0J5%J0J0nj0%j0j0%j5NNNNNN
1892A55NJ0NnK0K0%n%NK5J5%l0k0j0nnnJ5J0K0NNj5j0%K0L5L5K0k0l5l0k5j5Nnj0nnnn%J5
1889A75K0%k5j5k5k0j0NK5L0L0J5NNN%K0K0K0%j0l0m0k5k5j0nnj0L0N0N0J0%k0l0l5k0%nJ0
1886A60j0N%%%j5k0j0k0j0J0K0L5L0K0NJ0n%n%%nnnNj0j5NJ5J0J5J0NK0K0%n%j0%j0nnnNN
1883B35nJ0L0L0nk0k0%K5K0%N%%J0J0J0J0k0j5m5m5m5n%J0J0%j0l0m0j0J0K5L0J0j5l0n0k5
1880E5nJ5NJ5K0L5M0L0%k0l5n%K0K0M0L0L0J5K0nk5%nNj0nnj0%nj5%j5nnk0%Nj5j0%%j0j0
1877A60%k0l0k5k5j5j5J0M0N0L0L0J5%j5j5nJ0J0NJ0NJ0J0J0NNJ0NNJ5NNk0j0nk0j5j5k0n
1874A85NNNNJ0%J0Nj0nk0N%k0j5NJ0J0K5Nj0k0k0k0l0k5k5l0l0k0j0K0K0K5K5K0NNJ0Nn%N
1871A15nj0N%nnnj0%K0L0L0K5J0%nJ0NNJ0%j0j0%K0K0K0%m0j5J0%j0nj0j0nK0K0K0J5L5J5
1868C00nl5k5j5k5k0nK0%J0NNK0%NJ0NJ0J5%J5NJ0J0J0J0nnj0nnj0j0nnj0nnnj0nnn%n%J0
1865B30j0j0J0%K0J0J0NJ0J0J0%%%nn%J0j0j5%nj0nnnj0NNNNJ0%nJ5n%J0j0k0k0k0k0k5k0
1862A40k0k5nj0K0L0L5M0J5K0NNl0k5k0k0N%J0J0L0L0J0%J0nNNNNnnj0%K0Nj5k0k5k0j0%n
1859A85nk0l0l0j0%K0%Nk0j5k0l0l0j0%J5NJ0J0nnJ0nNNnJ0%%J0j0J5N%J5J5J0K0%K5K0N%
1856A70j0j0%j0j0Nj5K0M0L5K0Nj0j0%nnj0j0nnj0nnnn%nnnnj0nj0j0nj0nnk0j5J0K0J0j5
1853F0nNL0M5M0L0Nk0j0nj0nj0nnj0j0nJ5K0%K5K0NK0J5J5J0J5J5j0J0J5K0K5Nk0m0l5j0J5
1850B65%%j5j0j0j0j0j0n%J5J5NJ5%NJ0J5J0j0k5l5k0NL0J0%j0j0J0nnJ0J0j0k0l5l5k0j0
1847A10J0Nj5k5J5%j0j5NJ5J5J5J5J5J5J0J5J0%nJ0J0nJ0nnJ0J0n%%%%%J0%k5l5k0K0J5nj0
1844A80nn%nn%nnj0%J0J0j0k5%J5J0%%NNNn%%%n%NnnJ0NN%NN%%k0Nj5j0%j0j0%j0%K0K0J5
1841A65nk0j0J0nnNNK0K0L0J5nk0m0m0k0nJ5J0J0J0K0J0J0K0K0%NJ5%k0j0nj0J0Nj0k0m0l5
1838A05k5j0J5N%NK5N0M5J5k0m0k5k5nj5j5J5L0K0K5NJ0j0l5l0k5j0j0J0N%k0k5k5j0nJ0J5
1835B5J5J0Nj5%nJ0J0j0j0j0J0K0M0L5J0%%J5J5j0l0k0j5NK0%NN%K5K5j0j0j0NNj5k5k0nK0
1833A15K0K0J5j0NNK5K0K0nj0j0j0J0Nj5j0l0m0%J5K0K0K0M5K0N%%%n%Nj5%%j0%j5N%J0nk5
1830B10k0k0J5J5nn%n%%%Nk5nNNJ5J5nk5l0%K0J0n%n%k0n%k0j5n%k0J5L0J5K5K0J5J5K5K0
1826B55K0%k0NJ0J0Nj0j0nj0nn%j0l0j0J5N%j0nnJ0%J0NK5K5%j5l0j5nJ5Nj5k0k5nnj0j0%
1823A30j5nj0NN%J0j0j0NJ5L0J5nj0j0%K0J0L5K0Nj0nJ5K0K0j5k0k0k0j5k0k0j5NJ0%J0J0
1821A60K5J5j5k5%NK5K0j0nj0nnnnK5K5K5K0J5%j5l0j5j5j0J5%%%%N%N%n%j0%k5k5%K0K0K0
1818B10K0j0%%%%k0k0l0j0J0L5L5J0nk0j5j0j5j5j5j0nK0K0nj5l0k5j5nJ5J0NJ5M0K0L0j0
1815A90k0k0j0k0j0k0j5J0J0J0NJ0J0J0J0NNNNNN%J0k0l5l5k0NK5J0J5J5%m0l5j5J0L5L0J5
1812A50%j0j0%%k0m0l5j5%J0J0NK0L0K5J0%%%K0J5N%%j5k5l5j5J0N%%J5K5K5K0%Nj5l0j5j5
1809A10%K0J0J0J0j5n%%%k0J0L0L0L0L0L0K5Nj5k5n0n0k5k0n%k0k0k0k0k0nK5J0J0NNJ0nN
1807H0NnJ0K0J0K0J0nnj0%J5K5K5J5%k0k5%j5k0l0j0J0K0Nj5k0nK0L5J5j0nJ0K5NJ0j0j0n
1804A65K5K0K0%NJ5J0NJ0J0NNj0j5l5k0NK0K0nj0j0J0L0L0J0j5k5k5j5j0NK0J5J0J5nj0j0
1801B65%J0J5J5%%J5K5J0%%nnj5l0j0j5j0j0n%nnnn%nN%%Nnj0nK0Nk0j0l5j5k0j0%%K0K0j0
1798A60%NK0K0J0nJ0J5NK0J5nj0nK0K5K5J0nn%k0j0nl0j0j5%Nk0k0j0k0j5j5%Nn%J5J5%%%
1795A70%j0%J0J5%j5j0K0L5J5%nJ5K0K5K5K5J5nk0k0j0j0j0j0j0nNnj0k5nK0K0%j5NK0J0n
1792B65%%j5nnnN%j0%K0J5J0j0nNK0J0j0j0j5j5nJ0K5L0J0j0l0l5j0%J0J0%j0j0j0j5nnJ5
1789B10J5NNN%Nj5j0%nN%k0j0nNJ5J0J0nj0k5j0nJ0K0J0NJ0L0K5K5L0L0nk0j5%J5NJ0K0J0
1786C85%nj0l0j5k0nNNj0nk5k0j0J0L5L5K5J5%%k0l5m0n5m0k5J0nj0j0%j0nNj0%NJ5K0nk5
1783A20nNNnJ5K0K5J0j0j0k5%nJ0K0j0j5j0j5j5NJ0J5Nk0NK5N0M0K0Nnj0j0NK5Nk5l0k5%J0
1781B05nJ0N%N%J0J0NNJ0NJ0Nj5j0j5j0%NN%J5%j5l0j0%j0nNJ0K0%m5k5k0j0k0j5NK0L5J5
1778A60j0l0k5nnNM0N0L5J5%%%%j0NNj0k0j5k0j5j0%k5k5nK5L5M0L0nj5Nj0j0l0l0J0%K5K5
1775A80J5%NJ0j0j0j0j0%NnJ0%NN%nj0%J5L0Nj5j5NJ0J0J0L0L0Nl0l5k0N%nj0K5K5K5j0l5
1772B30m0k0%j0j5nJ0%N%%J5j0j5j5k0k0%NN%NNK0K5M5K0%%j0J5%%J5J0Nj5k5nJ5J5%n%%j5
1769B20J0%%%%n%J5nNNNNN%Nj5j0nj5m0l5j5%%J0nN%NNK0J5L0J0j0j0k5%j0j0nnnnj0%n%J0
1765A35n%%nJ0J5J5L0Nj0J0%j0%k5j5j0j5j5k0nJ5K0K5K0L5M0L0j5l0l0k5%%%%k5j5%J0J5
1762A55%%%%%%%NK0K0L0J0J0J5J0J0J5J0J5J0j0j5Nk0k0%j0j5j0j0j0j0j5j0k0%N%NNj0k0
1760A50j0j0k0%NJ0J5K0nk5k5j0%Nj5j0j0j0NK5L5L0K5K0j0j5k0k5k0k0NM0K5J0nk5nJ0J0
1757A50J0k0k0%K0K5K5%k0m5m0j0J5%NNL0L0J0J0J0J0J0J0J0NNK5K0%k0nj0j5j0nnn%k0NN
1754B00j5%%j5J0L0K5M0K0j0j0j0j0j5j0j0j0%J5J5%J0NK0nj5k0l0j0n%%%J0K5K5J0%%j5J0
1751B55N%NJ0%J0%J0j0j0j0j0nj0k0%K5K0M0K0%J0NN%Nk5m0l5%L5N0L0Nj0l0m5l0m0l5l5%
1748A45L0J5k0k0NK5L0J5nk0%K0J0NNj0%%j0NNj0j0%%j0%nnnN%J5nk5k5j5l5l5j5L0M0J5j5
1745A20%N%J5j0J5J5j0NJ0J5K0K0J5K0K0L0J0k5k5%K5J5J0K0Nk5l0nK5K0K0K0K0J6J5J0J0
1743D36%j0j5NJ0NK0%j0l5k1k0k0j5k0j5k0j5j5j5nJ5J0NNJ0NNnk5k0j0nL0K0J0J0J5J5J0
1740C25j0k5k0j0%K0K5%J0j5Nj0k0k5NK0J5%nK0K0j0l5l0nJ5J0%nnnnj0%nnNK0J5Nj0j0J0
1737B65M0L5Nk0n0l5j0J5J5nnj0nn%%j0nnk0%K0L0L0J5%J0%%j5k0j5j5l0k5l5k0nJ0J5nNJ0
1734A50%J0L5K0j0nj5NNj0Nj0j5J0nj0nn%j0k0J0L0L5M5K5nj0j0j0j5j5%L0J5nj5j5K0Nk0
1731B15k0k0j0nJ0J0nnk0NJ5%j5k5NL5L0L0J0%%j0nj0nnj5%j5N%j0J0nN%%nN%%J0j0NNJ0K5
1728B25J5j5m0l5k0Nnj5nj0j0%j0%J0K0J0K0%NJ5L0K0Nj0k0j5NM0L5L5J0nNJ5j5l0k5k0j5
1726B05j5j5j5k0k0j0j0j0j5nJ0J5K5L0N5L5K0Nj5l5m0j5j0j5k0nJ0L0K5J5%j0k0Nnj0nnJ5
1723A55J5J0K0L5J5%J0K5J0nk0nn%J5M0K5K0Nnn%j5k0k5k0J5N%l0k5NNK0K5NJ0J5%%k0k5n
1720B75j0k0j5j0J0J0J0J0NJ5J0N%k0j5j0%k5k0nJ0K5nk0k5%J5K0J5J5NJ5nk5k0j0j0J0J0
1717B20K5L0K5Nj0j0J0J5J5K0n%J5%nn%%nn%%nk5m0j5j0%k0l5k0NL0j0j5nj0%J5K0%k5l0n
1714A35J5NNNN%k0l0l0l0k0%J5J5%%K0NK0J5J5J5J5nk5l5j0%J0J5K5K0K0NNJ5NnJ5J5%%J0
1711B55nNJ0nN%%%N%%%N%%%J5nk5l0l5k0J5L0M0Nj5k0l0j5nj0j0%NJ5J5J5%nJ5j0nJ5j0J0
1708B20%%J0j0m5o0m0k5j0NK5L0K5N%K5Nk0k0NNk0j0nN%NNJ5J5%nnNK5L5L5J5J0%j5k0j0N
1705B15J5j5k5j0j5j5%J5K5L0L0K5J0J5K5Nk5l5m0k0j0Nn%%nN%j0%J0K0L0J5%j5k0j0j0k0
1703A90nJ5J5nk5k5J0J0J0J0K5L5J5j0k5l0j5%j0j0j5j5j5j0%L0L5%nj0k0nJ5N%J5L5L0M0
1700B85K5NnN%j0nj5%J0%j5j5k5k0%J0J5j5l0n%%N%%%J5j0k5k5l5k0J0%%J0NNj0J0K0K0K5
1697A95K0K0J5L0J0j5j0j0j5j5N%k0nnnnnJ5J5nj5j0J0L0NJ0NNJ0NJ0J0nnNj5n%nnJ0NJ0J0
1694B85j0j0l0l0j5%K0K5j5j5j5j5J0J0NJ0J0J0NJ0nnnj0%j0nnj0l0l0j0J0J5J5J0%N%N%N
1691A85nJ0%j0%%nn%n%n%%%n%n%j5k0NK0K0K0j0l5l5%%%%J0K5M0K0nk0k5nj0l0k0j0K0J5k5
1688H0k0%K5K0K0j5j0J0J0J0N%%j0N%nj5J0K5L0Nj0j0J0K5L0%%k5k0j5j5j0J0N%N%%J0N%n
1685A70%nnnnj0N%%N%%%N%N%%N%N%Nk0%j0j0nj0nnJ0L0L5L5L0J5j5l0k0%NNJ5J5J0J5nnnn
1681B45NK0J5J0J0J5K5%nnj0nNK0K5NJ6J5K0J5NK0L5%j5k0%l0k0j0k1j5N%NNOJ5nJ5M5N5N5
1678E71M5M5K0j5%J5J0J0J5%%k0n0p0l0J0J0nnj0j0%nnnNJ0NNK5K5L0K0M5M5M1M0L0K5J0k5
1676H57m0m6m5m5l0k5l0l0k0k5k5k0nn%%K0K0K0K0J0K5K0J0J5%l5l5m0n0m0m6l5%j0k5NK5
1673C40K5N%j0Nj0j0%%j0%J5NNNNNJ0j0j0j0j0k0%j0j5n%J0j0l5j0J0J5%NJ0nj0j5k0nN%n
1670B35J0K0j0k5l5k5j0l0j0J5K5L0K0J5K5K5J0J5j0l0m0m5k5NM5M0K0%j0k5j5J0K5Nk0j0
1667B20%nn%j0n%%j0NJ5J5Nj0n%k0k0k0J0K0Nj5nnK5L5L5K0j0m5n5nK0K0nk5k0j0J5L0L0N
1665B20k0k0k0j0k0j0J0M0L0K0J5j0l5l0k0NNj5k0NK5L0%j5nnnnnnNNNN%%%NK0K0nk0%nNK5
1661A95L5K0J0J5J0L0K5J5%%Nj5%%%nnj5k0%nj5k0%NJ0J0NJ0J0NJ0j0k5k5nNK0J5J5%%%%k0
1658B95k0k5k0k5k5m0k0j0j0j0nNJ5%J5J0J0J0Nj5j5nk5m0k5j0NJ5K0J0j0NNK0K5K5J5J5K5
1656A95K0J5%k0l5k0j5n%K0J5NNK0%K0J0NJ5J0k0k5k5k0%%n%%N%NN%j0J5J5K0K5J0%k5k0n
1653B05K5K5L0K0j0l0j5k0j0%j0nnj0nnnNNn%%%%NK5K0%nn%j5j5k0k0j5%K5K0N%j0j0%J5J0
1650A90K0J0j5%nj5j0%K0K5K0%J0J0j0j0j0j0j0J0%j0%%%nNJ0NNJ0%K0nJ0nN%%%J0nj5j5j5
1646B25j5J0K5K0J0j5k0k5j5%%%NL5M0M0L5J0j5k5m0j5N%j5j0j0%j5k0j0j0k0j5j0k0j0J0
1644A20K0L0Nnk5j5j0%J0J0%NNJ5Nk0k0J0K5L0L0K5L0Nj0J0nl0l0l5l0nNNnnl0k0j0J0J5J0
1641A25K0L0L5J5k0n%j5NJ0M0L5J0j5k5%K5K0NJ0J5j0j0%j5j0%j5%nN%%K0j0nJ5%nj5NM5K5
1638C35j0m5k0%J5L0%%j0%K0nnK0L0K0j0j0j0Nn%Nnl0m5m0j0J0NK5J5J0K0J5nk5m0j0j0j5
1635B15nNNJ0NNJ0%J0J5%%J5NNNJ0j0j0nj5%j0k5J0NNNJ0J0J0NNNnJ0n%Nj0J0nnj0%K0K0j0
1632C25k5j5%K5K5J0k0n0l5J5L0K5J5j0l5l0j5n%%%J0j0%Nn%%j0NN%%j0NM0P5L0J0L1J5%n
1629D21n%NK5K0Nk0l5m1k0NK5J6J5Nn%Nj0N%nJ0J5j5m1l0j5%K5j0NJ5j5k0k0J0K5K0j0k5l5
1626C00nj0j0nJ5J0J5J5%K5J5J0%%n%n%%%j0j0%j5j5%nj5k0k0l5j0J5L0K5J5J5NnJ5L5K5%
1623C85k0j5j0J5L0L1NK0K0nj0j5nJ5L5J5K5L0K0K0K5N%%%%k0k5nj5j5nk0%J5%J0nJ5J0%j0
1620E46nj0nJ0J0J5J5L0M5M5L0K0%%J5M6M5O0M0%k0j0nj5k0k0j5k0j5j5k0K0L5L0K5Nj0j0
1618H72J0K0M0K5L5N5P0Q1M5%j0%j5k5l0k6k5k0J0%j5Nj0nNK5N6M5L5L0M5O0Q5P5O1L0K5K5
1615A689J5K0K0%k0j0nL0M5L5L5O0N6N5O0P0R5J16J25J15J16J10J25J40J81K10K36K41K50
1613D215K86L36L71L86M06M86N67O41P22P77Q52Q93R87J058J158J283J444J609J810J990K135
1612B4412K191K151K000J719J304Q47L41j11m96p57r02r18q32o56m42j50J30M06O82R58J233
1610C3110J529J844K201K637L083L544L950M251M346M171L639K798J679M46p62j825k616l098
1609F4927l254l138k812k321j754j153n62K0N42J012J489J980K497L067L710M341M908N334
1608G8833N509N328M718L644K176L96j454l178m547n484n955o011n725n183m497l734k968
1607E1868k241j554r37l76J20N87J073J564K035K491K888L123L123K842K226J318J71j098
1606F9223k316l344m105m517m642m512m185l710l168k632k115j645j208q62n46k56J5K51M96
1604B6222P07R07J003J002R23P17L86q1n66j083j559j930k165k306k341k261k101j900j699
1603A1875j474j268j073r17p92o87n81n07m16l56k90k76k36k25j91j70j51j20j00j06j00j00
1602A739j00q0p1q0p5p0q5p6p5l5m0l5l5m0l5m6k5%%%Nj5k0l0j0k0o0m0l0k0nNL0M0K0nk5
1599E56l0l0l0l5k5k1m0j0NNK0%nn%K0K1J5Nl1m0l5l0j0%%%%%%%%%Nj5J0nk5j0j0j0j5k5%
1596A70%NJ5nNJ0nJ5j0j0j0j0j0nk0%%%N%NN%%K0%J5J0J5J0J0J0j0nnj0nnnn%%j0J5J0j0%
1593A95N%k0k0%j0j0j0j5J5j0k0J5L5Nnk0j5NL0L5J0J0J0Nnnnnk0Nnj0%%N%n%%%J5%l0l0m0
1590H5k5J0NJ5%J0J0%J5NNL5J5j5j0nJ5%NJ5J0nm0m0nJ0J5N%NNNNJ5nj0j0j5j5K0J5L5Nk5
1587A70l0m0k0J0J5J5K0%J0%Nnk5j5j0nK0NJ0NNJ0N%%n%%%%nJ5J5J5J5L5L5Nj5nj5nk0l0%
1584A90j0k5j5nj5nj5J0L0M0N0M5K5nk0k0l5j5j5j0nj5j5nj0j0j0%nnK5L5M0J5j5k0j5j5j5
1581A35J5J0j0j0k0k0j0N%nJ0J0J0L0nj5%j0j0nnj0nK0L0J5L0L5K5j0j0j0n%j0l5j5%K0Nk5
1578A45k0NJ0J0%K0NJ0J5NNJ0%J0J0%NNNj0Nnn0k5J0L0L5J5nk0k0NL0K5j0nNj5l0k5J5J0J0
1575B30J0J0J5J0J0J5J5%nn%%%nnJ0J5J0J0L5L1j0nj1j5j0j0K0J5K1K0J5K0K0J5j5J0K0M0
1573E46O0O0O0O1O0O5P0O0P0Q6J05J25J15J46J60J76J80J81J70J91K00K11K40K56K61K75K71
1571D461K61K20J56P0k0r0j41k05k61l16l41l36l20k71k61k60k61k26j70j51j30q5p5q0q1
1569A087j05r0o5n6l0l0k5l0l0k5k5l0j0nnj0nnj0j0j5j5k0j5nJ0N%NNN%Nj5m0m1m0k0J0J0
1566C15J0NNJ0%J0K5nj5j0j5j5J5j0k5m0k0K0L0L5NN%N%J0J5nnk5k5j0j0k0l0nJ0j0NNNK0
1563B65M0O0L1L0L5K5nm0l5j0NNJ0Nnk0J5L5J0j0NNj5k5NL5N0L5nk5j5K0L0M0K0K0L0J0%N
1561F71M5L5M6M0M5M0N0M5M5M5N0N1M5O0Q5J05R1J00J15J20J16J20J40J56J70K01K15K41K66
1559C554K80L01L41L71M01M41M76N32N61N52N21N11M87M81M46M01L36K71J95J40Q1M0n5j31
1557A1534k25l26m31n47o06o47o67o66o47o22n86n57n11m51l91l26k81k60k36j95j66j35j16
1556A939j00j05j15j21j10q0q5n5l6k5l5l0j5nk5m5p0p5n1l0k0k0j5NJ0j0k0k0j5k5k0nnk5
1553E41l5l0%Nj5k0k0k0j5j6l0j0J0j0j0N%nj0J0J0L0L1J5j5k6l0j5j0NNnn%%%%J0nJ5J0n
1550C40%J5J0L1K0J5K5J5K5K0j0j0j0n%j5j0%nJ5J0NNNJ5%nj5j5nK0K0K0K5L0J5J5L5L0J0
1548F86K0K5M6M5M0J5NL0N5N5N0O0N1O0O0Q5P5P5Q6P5P0R0J16J40J85K01K10K21K26K75L01
1546C734L21L21L46L51L71M11M46M91N21N22M86M51L91L26K26R0m5k01l51m51n41n97o32o31
1544F356o02n56m96m62m11l91l46k80k51k46k10j66j50j30j11j00o0p5q0q1n0m0k0l0l0l0
1542I52l0j5j5j5j5k0j5j5j5j0j6j5j0j5j5k0n%%%%l5n5m5m0j5J0Nj0nJ5%%k0j0J0L0O0O0
1539F46L5J5J0J0%K0K0L1L0J5k5l6l0l5l0l0m0k0J0J5J0J5K0J0J5J5K0K0K0K1J5J5M0O0M5
1537I52K0k0m0n5l0k0l0m1o0m0k5k5k0k5k0NK5NK0M0K5M5L0J0K0J5J6J0J5J5J5j5j0j0k0%
1535G77k1j5nj0k0j5j0nk0j5nJ5L5M0J0K0L6K5K5J0K0J5J5J5J5K0J5L0L0L0L0L0L5J6M5P0
1532A283Q0O5Q5J06J30J25J11J20J40J76K10K21K35K21K36K40K71L16L31L35L46L96M21M27
1531F627M26M31M11L71L06K15J15Nj30k25k96l61m31m97n26n21n02m71m26l76l36k95k81k66
1529B967k30j96j70j56j35j15r6o5n0o0n5o5n1n0o0k5J0nj5k5j0Nnl0l0j0K5L0K5K5L5M0O0
1527A513P6J00R0Q5Q1J00J10J30J26J50J71J75K01K30K56K75K66K71L06L36L50L76M06M52
1525F632N06N31M97M66L96L26K50J36L5r6k20l56m41n27n56n92n91n61n42m96m56l96l31k76
1523C338k41k25k31k05j91j70j46j35j10j05r1p0p5r0q0p1n5l5%j5k5m5l5l5l0m0m6k5m5l5
1521F36j5nJ0k0j5Nk0%J0L0K5J0nk5j5j5k5j0K5L0J0j5k0k0l5l5NM0N5M0K0J5N%K0M0O1M0
1519H37M5N5P0N0L5K5O1Q0J00J00J01J00J20J25J41J65J51J60J90K41K46K70K61K66K65K61
1517D521K51K10J41P0no0j21k00k41k95l01l06k96l06l00k61k26k15j96j75j41j10r5r0q5
1515A168p1n5l5k0k5k0k0l0n5m0j0K0K0Nk0l0j6nJ6J0nNJ0K5K0K5K5M0M5N5L5J5K0K0J5K5
1513A162K1J5L0N5R0R0J11J25J30J31J30J35J61J90J91J65J65J91K11K05J91J60J35J21O5
1511D376Nn0j01j55k06k50k81k76k70k51k26j90j65j61j50j56j40j20j06p0n0n5o5n5m5m1
1509G46k5m5n0o0o0o0l0k0j6j5%J0%j0%nn%%n%nj0%%nj0l0k5l0nJ0J0nj5j5n%%nnK0J5Nj0
1506B30j5nj0NM0K0K0j0k0j5j5j0nNK0J5K0%k0%K5M0K5Nj5k5k0l0nJ5L0%l5k0j0j0%J0K0L0
1504B80J5Nj5j0NJ5J5J5j0J0%j0k5nk5j5j5l0nJ5J0J0K0K5M0L5K5%k0j0%J0M6L5K0%j0nn%
1501D36j0k0NJ5L0Nk5l0j0j1J1K0L5L5K0%j5%j5j5j5j5j5j5j6j0j5k0%J5L0K1K5K5K0J5j0
1498D81nJ0k0n5m6l0k5k5l5k0%j5j5%j0j5j5j0K0%J0J5nNJ5K0J0j5m5m5m0j5j0J0J0n%J0J5
1496A10J0K5Nnn%j0j0j5j5j0%J0J5nNj0nNj5NJ0j5k0j5J5J0%j0nnK0K0J0nj5%K0L0L0K0nn
1493A70k0NK0K5K0Nk0k0k5j5NK0K0J5N%%K0J0J0NNk0l5m0j5%%K0J0J0K0J0K0K5%J0nN%N%N
1490B85%j5k0l0j0K0K0K0K0j0k5k5j0nN%%J5J5J0J5J0J5J0J5K0J5J5j5l5n0l0NJ5NJ5J5K0
1487C20J5j5k0j5%%J5Nj0j0NNJ0J0NJ5%k0l0l0k5l5k0k5%K5K5J0L0J5K0j0k5k0j0nNNNNnJ0
1484B30%j0nj5%j5j0%j5%%%%NnnN%%Nn%%%%nnj0j0%j5nj0NNnNJ0%J0nj0k5nJ0J5%k0k0j0%
1481F0J0K0N%N%nnj0nj5k0j5J5K0J0nk5J5N%J0j0j0%j5nL0J0J0K0L0M5J5l0m0l5l5j0Nn%K5
1478F5M5M0L0L0J5NNj5NK5K5%k0j5j0nj5nj5k0%j0j0nj5k0%J0NNJ0NNNNL0M0J5nk5j0j5k0
1475A70j0%J0j0n%j5NL5L5J5j0k0j0j5k5k0l5m0k0J5%J0J5j5j0j0j5%J5J0NK5K5K5K0Nj0k0
1472A25k0k5J0J5K5J0nl0k5J0L0L0J0j0k5k5j0%K0J0J5%K5K0J0l0l0NK5J5nk0j0l0l0%L5J5
1470A30nk5k0NK5J0J5J5J0J0J5j5k0j0k0k5nj5k0J0NJ0J0J0NJ0N%%%%%%%%j0nj0j0nj0k0%
1467E0%%NN%NJ5nk5k0nK0%%k0j5j0%J5J5%NN%J0J0J0J0J0J0J0J0N%%%K5K0%k0o0n0k0%L0K5
1464G5L0K5Nj5nn%j0nnNNNNJ0%J0NNJ0j0J5J5nNJ0nnnn%nn%j0j0%K0L5J5j0l0j5j0nk0j5j5
1460H0k5nNn%J0%%J0j0J0nj5J0J5%j5j0J0nk5l0k0K0M5M5J0%k0j0%%%%%n%nK0J5J5K0L0K5
1457A85J0j5k5j5j5l0m5l0j0K5L5K0K0J0J0J0NJ0j0j0j0j0j5%J0L0M0J0%j0l0j5NJ0j0j0j5
1455A15j5J5J0J5J0J0J5J0J0nk0%k0%j5j5j0%k0j5Nk5n%k0%K0J0NK0%J0J0nnnj0%j0%j0K0
1452H0K0J0K0K0J5J5K0%k0k0%j0j5j0j0nj0j5%J0%nk0j5nJ0L0K0J0j0nJ0%NJ0%NJ0n%j0j0
1449A20%j0nj0n%K0J5N%K0K0%j0J0NK5L5K5nk0m0k5j0k0%k5l5k5k0J0K0L0K5j0%J5Nj0j0l0
1446H0m0j5%NNnj0J0%%J0n%nK0J5L0J5%j5nnnj0j0nj5nNJ0NNJ0NNJ0j0nnj0J0J0j5j0k5nK0
1443D5J5J0nnJ0j0%K0J0M0L0%k0l0nJ5L0K5Nnk0l5l5k5n%J5J5N%nJ0j0k5j0nK5M5L5K0%NN
1440A80k0j5n%Nj5%%j0%j5j5j0j5k0nk5%K5L0L0L0J0Nk5k5nj0j0nnj0k0%J0J5NK0K5L5M0K0
1437B00k0l0l5k5NK0NK0J5L5L5J5j0j0j0j0j5j0j5j0j0j5k5%M0N5J5j0j0nj0j5NNJ0nj5%%
1435A60K0L0L0%nj5k5l0j5%j5j5%J5Nk0k0j0%%nn%j5NK0L5L5K0nj0k0%NJ5NJ5J5J0J0J0j0
1432B20k0k5nk0k0j0k0%%N%N%nNNnJ0%j0J0Nnj0j5j0j5k0nj5j5J0n%J0J5K5%k0k0j0J0K0K5
1429G5M0L5L0NnNNnNJ0j0J0j0j0J0nn%nj5j0k0j0j0k0k0n%%%%%%%%NNNNNNNJ0j0nNj5nnNj0
1425G0j0j0k0%K5K5M0J5j5l5l5j5K5M5N0K0nl0l0j0k0k5k0k5J0NNNNNNJ0nJ5NNNNNN%j5nj0
1422G0j5Nj0j0NNJ0J0nJ5J0N%N%%N%N%j0j0nj0J5J0j0l0k5j0J5L0J0j5%nK0K5K0J5J0j0l0
1420A10l0%K5J0J0J0J0J0J0NJ0J0NNJ0J0%J0j5j5%Nj5nnl0j0k5k0NL0K5NJ0K0J0J5l0k5l0
1417A30k5j0N%j0%%n%n%nnJ0j5%n%nNj0nNnnJ5J0J0J0J0J5J0J0j0%%j0%j0%j0j0%j5%nj0k0
1414C0%K0K0J0j0j0%J5L5J0%%J5J0NnJ5K5L5J0k0l5l0j5k0%%n%j0N%nn%%j0nn%nJ0NJ0J0J0
1410A10NJ0NJ0K0J0k0j5%J5K5J5NJ5NN%NK5K0j0m0m0j0j5j5j5%nj0%J0j5n%NNNNNNNNnnj0
1407A20%J0j5j0N%nN%j5NJ0j0J5L0K5J0j0l0j0k0j5N%j0Nj0j0NJ0J5K5Nk5k0m0j0J0K0J0K0
1404A00J5J5J0K0nnj0l5l5l5nK0J5J0nn%nK0K0NNJ0NNJ0J0J0j5j5j0j0k0%l0%K0L5L5K0j0
1402A60j0j5nJ0K5J5K0Nj5k5m0k5j0k0j5K5J5K0K0J5J0K0J0l0k5l0k0%J0J5%NJ0J5%k0l5l0
1399E5k0NK0J0J0%nn%Nnj0N%J5K0%J0J0%J5J5J5j0l0j5J5NnJ5M0N0J0j0l0j0NK5J0k0k0nJ0
1396A95N%%%j0NL0J0j5k0K0J5Nnk0NNJ5M5L0k0l0k5NK0L0NnJ0nJ0n%NJ0nl5l0%K0M0K5%j5
1393C20k0l0l0k0nnJ5J5J0J5J0K0K0J0nj0nj0j0nnj0nNn%%%%%J0K5M0%l5l5nNn%K0J5J0J0
1390C15J0J0%j0%nk0J0Nk0%nnnNj5j0%J5J0%j0k0j5J5K5M5K5Nj0j0k0k5j0%J0J5%%J0K0nj5
1387C15k0k0j5k0k0j0k0nK0J0%J5%K0%%J0j0J5%%J0%j0nj0nnj0j5%%%N%nJ0NnNnn%j0k0nJ5
1384B00L0K5nk0j0j0J5L5K5j0l5k5j5%nj5Nn%%k5k5%K5O5M5J0j5l0k5NK0L0L5N0K0j5l0k5
1381B95k0k5l0%K0N0N0K0%j0l0k5j5N%J5K5K5%k5l0%nnnN%NN%NN%J5J5J5Nj0m0l0j5%%%%N
1378B65nj0NJ5Nj0m5k0k5NK0Nnj5NJ5j0j0J5Nn%J0%%N%J0%j0J5J0j0NN%J0%J0%NNNj5j0j0
1375B40j5%j5k0%k0j0J5L5K5J5j5j5K0K5J5nj5l0l0k0nK0N%L0J0J0%m0l0nJ5K0K0K0J5%%%
1372B65nNn%%nJ0J0nNNN%k5l0l0k0%K0J0J0k0l0k0k5nNk5n0k5NK0K5J5J0nnnJ5J5n%j0%K5
1369A25L0J5k0j5nJ5J5j0J0j0j0Nj0%nnN%J0%m0l0m0l5nJ0NnN%J0%NK5K5NNK5K5J0j5J5J0
1366A50j0j0J0J0j0k0k0k0k0NJ5K5Nj5j0nJ5K5%nk5l0nJ5J0%j0k0NJ0K0K0J0Nj0j0Nn%nn%
1364I0%%nnj0K0L0L0J5nnNL5K5J5nk0k0nnnnnnnj5NJ0nJ0%nJ5%%nnj0nnnnj0J0NJ0NJ0J0J0
1360A80N%%%%n%%%j0j0j5j5%j0J5J5K0J5nk0k5nJ5K5NnNN%%%NJ5%k0l0k5j0%Nk0k0j0J0J0
1357I0J0J0J0J0J0NN%k0j5j0n%nnK0J5K0J0j5l0k0k5%J5J0J0J5J5K0J5J5K0J5J5j0n%j5m0
1354A60k5%K5J5K0N%J0L0N0L0nl0k5j0nNJ0j0j5k5k5j5%K0K0%nnnnj0%Nj5j5NK0K5nnNK0J0
1351B30k0%nn%%%%%NL5L5K5nk0nnj5l0k0j0j5j5%%NN%%N%nl0k0j0NK0L5N0J0j0%N%NN%NJ0
1348B50NNNNNJ0k0j5k0k0k0k0j5k5k0%j0j5%k0nj0%K5L5K5J5%k0k0k0K0K0J5j5nJ5K5%k5k0
1345A20%NJ5J0J0j5j5j0j0j5j0j5j0J5L5K0K5NNN%J0J5NJ0L0Nj5l5m0k5j0J0K5M0K5%j0k5
1342A85k5j5NK0%K0K0NK5%j0n0m5j5K0K5%j5l0k5nJ5J5J5J0j5nj0Nk0nJ5n%J5j0%Nj0j0nj0
1340H0%K0J0Nj0k5l0j0%%%%n%NK5N5N0K0j0l0l0k0J0j0k0l0l0k5nj5j5J5M5L0K0K0j0%J0L0
1337A20J5nj5k5l0l0k0%J0%J0J5nJ5NNJ5%J5J5J0J0J5nnnnj5j0J0L0J0j0%J0%j0nn%nj5%J5
1334A25k0j5J0L0N0N0L0j0m0l0k0NL5K0J0%nj5J0%J5M0M0K0NJ0J5K0J1j1k5j5nK0%nnnnK0
1331C60K0nl0l5l5l5l5%%%%n%J0j0j0NNj0n%n%J0J0J5J0J0J0NJ0Nk0m5m0k0k5j5k0k5nL0O0
1328A40N0J5n%%nNj0%%j5N%j0%j0%j0j5NJ0nk5m0k0%j0j0J0K5NL0J0K0K5NNNJ0nk0k0NL0K0
1325B00%k0l0j0N%nJ0j5j5J0%j0j0NnnnnNj0j0J0%J5K0%J5J0J0J0%j5%j0l5k0%J0K0j0%J0
1322A20J5%NJ0%NN%nJ0N%%NnJ0J0nN%%n%n%%n%j5j0nj5k0nj0j5j0k0j0j0j0K0M5L5K0NNK0
1319A70%K0K0NnJ0J0nk5m5m5k0NL5K0J5J0nl0m0j0%%j5NJ5%J5L5J5nj5nj5j0j0k0m0m0k0K0
1316@N0M0K0J0%%J0j0J0NnJ0j5n%%j0j0NK5J0J5K5j5k5k0k0%NnNJ0n%%K0J0%K5M5K5Nj5k5
1313B00%j0k0k0j0k0j5NJ0K0%%K0J5n%j5j5%j0j0k5NNNJ0NNNNNJ0n%k0n0j0J5J5nnj0%J0j0
1310H0j0J0K0L5L0K5j0j5j0j5%%%%%k0j5l0k0J5K0L0J5%J5%J0J0j0l0k5nJ0%j0j5k0n%K0M0
1307A20K5J5j0j5m0k5j0nNj5NNJ5J0nN%K0NNK0NJ5NJ5%j5j5%L0Nj5l5j0J0%%k5k0nK0K5J0
1304A30j5j5j0j5k5%J0L0K5J0nl0k0j0%K0K5%Nj0j5%nj5j0j0j0j0j0j0%%J0j0N%nNK0J5J0
1302E5L0J5J5K0J0j5l5l5n0k5%K0K0J0J5J0J0%j0%j0k0%NNj5k5j0K5K5%k0k0%NJ0nk0nNNK0
1299A5J0j0k5j0n%J5nn%j0L0K0L0K0J5L5M0%k0l0m0k5J0NJ0J0%J0%NJ5j0J0NNJ0%J5J5%J0
1296A70N%%%%k0k0k0k0k0k0j5k0NL5K0J0J0j0j0%%j0%nn%%%nnJ0j0j0NNj0%%n%NJ0NNJ0NN
1293H0J0J0J5J5J0nnj5nj5l5l5j5%K5K5%J0NJ0NJ0J0J0Nj5j0j5j5j5j5j0j5j5k0k0j5K0K0
1290a5J5K0L0J0j5k5%J0%NK5M0M0K0Nj5nn%%n%%n%%k0j5k0j5j0k0k0j0k5l5j0K0O0L0j5k5
1287@%J5N0M0nl0k5j0%%%Nj0J0%%NJ5J0J0J0NJ5J0j0NNj0K5K0j5k0%K5K5nk0l5l0k5k0nk0
1284A0j0L0K5Nk0k0%Nk0l0l0j0K5M0M5N0M5j0k5k0j0j5%%j0%j0nnNN%J0nNJ0%%NJ0n%N%%K5
1281A00K0nk5nK0N%J0nnJ0K5J5nk5j0J0J0j0Nj0j0J0j0n%j5j0%nj0NN%J0K0K5K5K0J0J0J0
1278B10Nl0l0l5l0K0K0J5K0n%%j0k0m0k5l0NJ5NJ0J0J0J0J0NJ0J5NnNJ5j0j5j5NK5J5nj5n
1275A40K5J5nj5l0j0j0J0J5nk0l0j0NNK0K5J0j0j5l5l5l0m0j5nJ0K5nnK0J5M0M0K0K0NJ0N
1273A50J0NNJ0%l5m0m0l5j0J0j0J0J5J5K0K0nnJ0j0j0J0%nK5J0Nk5k5NK0J5k0n%J0J0nk5l0
1270E0j0nnnnNK5M0K5L0J0j0j5j0%k0nj5k0nJ0K5NK0J5J5K0J0j0k5k0k0k0j5k5j0NJ0NJ0J5
1267G5NJ0J0%%%%J0nN%nk5nk0nk0k0%NJ0J5J0%K0J5N%%J0%%%nJ0J0N%j5k5j0J0K0j0k0k5j0
1264C5n%j5k5k0J0K5K5K5J0%NNJ5J0J5J0NJ0NK0nj5l0%J5%l0k0nNK5K5J0j5j5k0j0NK5K5%
1261A35k0j5j0j0%k0NNk0j5j0J0K5M0J5NJ0J0K0j0j0m0m0m5k5NNK0L0L5Nk0nnJ0NNNj5l5l5
1258@j5NK5K0J0J5K0J5J5J0nJ0Nj0J5J0n%j0k0%nj0j5%L0L0L0L0L0K0j5k5k0nNNJ5nj0j5l0
1255A50k0j0%k0k0j0k0j0%NJ5L0L0nk5l0nNK0K0%k0k0j0J0J5n%%N%J0K0K0Nnk5k5j0Nj0j0
1252E0NNj0%nJ5%nK0N%J0NJ5N%J5J5NJ0J0k0j5j5k0j0j0L5L5J5nj0j5j0j0nK0J0n%J0nJ0J5
1249A65nj0j0nj0nj0nj0nJ0NN%NN%j0l0k5j5%K0J5N%j5j5%j0j0j0j0K0L0L5J5j0j0Nj5k5n
1247E0j5j5k0j0k5nK0L0K0K0J0k5nnj5J0Nj5nNNnK0N0M0L0J0nNNj5j0j0j5NJ0J0Nj5j5l0n
1244H0j0l0j5j5j5j0j5j0K0K0K0K0K0%J0J5j0j0nj0%nj0NJ5J5J5J5K0nj5l0k5nNN%K0J0J0
1241I0j0j0nnNNK0L0J0j0l0l0k5k5%K0J5nJ0J0%n%%k5%K0%k0%L5L5K0%J0J5j5j5j5j5j5j5
1238E5j5j5%J5J0NNJ0K0%%L0J0J5J5J0J5J5j0j0j0j0j0j0nj0nK0NNJ0NNJ0j0j0j0j0j0j0j0
1235A10nk0J0Nj0n%n%%%NNj0J0J0j0%j0j5%nj0j0j0N%N%%NN%%k0j0K0L0J0j5l0k5j0%K0K0
1232D0K0K0K0Nj5l5l5j0J0L0J0Nj5k0Nnj5m5l0J5L5L0K0K5K5K0K5J5K0nk5k0J0J0J0j0Nn%
1230A40%%j0NNJ0NJ0NJ0J0N%k0j5nnk0j5nNnj0J0%n%Nj0J5J0nJ0NNNNJ5J0NJ0J0J0J0nk5j0
1226A80j5j5j0k0j0Nj5n%nnnnNj5nnnj0j5%L0K5J0j5n%K5K5K0j0j5j5%%n%j5j0k0j0nk0l0
1223a5NJ5n%K0K0nJ0J0n%%%nn%%J0NJ0NJ0NK5j0nnj0j0j5%j0j0NJ0NNNNK0nn%%%k0k0NK0K5
1220I0%J0J5L5L0J0j0%%n%k5k0nJ5J5nj5j5%%%%j0NNj0%%%%j0k5k0j0nJ0J0L0L5L5%k0k5k5
1217I0k0J0J5K5L0J5J0nJ0%%%%nk0k5k0k0k0j0k5nNK5L0L5M5K0J0l0m5m5k5nJ0K0L0J0J5L0
1214A65K5J5j0j5j0j0j0j5j0j0j5J0j5%nnnnn%%nNnj5J0K0J0K0J5j5k0k5nNn%NnNN%j0nnj0
1211D0nnk0%K0%NJ5%K0J5%%J0N%J0%%J0k0k0j5j5k0j5k5j0J0N%K0L0M5M5L0J0%k0l5l5k5j0
1208E0J5K5J0j0j0nJ5J5%nnnnn%j0%%NnJ0J0J0j0j0J0J0j0l0j0%J0j0k0j0K0K0K0%nn%%%%
1205G0%%%%J0J0%J0K0%J0J0J0J0K5Nj0nj0nnk0j0j0K0K5J5K5nk5j0j0m5m5n0l5l0j0NK0L0
1202a0N0N0K0nl0k5j0%%%%NJ0J0NJ0J0J0J0J5J5L0J0k0l5l5k0NN%J0n%k5k0l0l0j0J0L5L0
1199D5N%j0J0%n%n%%j0nj5%J0L5K5K0NNj0m0k0nL0L0nm5l5j0k0k0nJ5L5K5J0k5l0j0NJ5J5
1196A0%%J5NJ0J0J0%%N%N%j0J5J5K0J5K0NK5K5NNNk0l5l5k0nJ0nNj0NK5J0nj5k5n%J0j0j0
1193H0j0nj5%%k0j0%j0nnk0j0j5j0j0j0j0nJ0K0M0M5K5N%k0nk5nNK5K0J0Nj0j5J0K0L5L5K0
1191A60J0NJ5%j0%K0J0%Nj5m0m0j5NNk0l0j5NK5K0j0n%%%Nn%n%%%n%J0K5J0K0J0j5Nn%n%%
1187A30j5j5k0j0k0%K0M5J0k5m0j5j5%J0J5J5J0K0NJ5j0l0l0j0nJ5J0%%n%K0NnK5M5L0K0K0
1185B15J5j0l0l5j0j5j0j0k5j5%K0J0%k0j0j0J0%n%n%%j0k0k0%J0K5J5K0K0%%K0K0L0J0k0
1182A60j0%nK0J0Nj5j0j0j0nj5nj5j5%j0J0Nn%NN%NNNJ0J5%%J0%k0j0nj0nk0%%j0n%j0Nnn
1179D0nnj0%NK0J5J0J0J5J5J0k5j5k0k0n%K5L0M0K0Nj0j5k0j5j5j0NNnj0j0nj0%J5J5%L0K5
1176A25Nk0l0l0m0l0NJ5J0NJ5%J0J0J0NJ5%j0j5k5%J5K0J5j5j5NJ5L0J0k0j0%J0J0j0j0j5
1173F5j5J0L0K0J0J0K5L0K5%j0k0j0nN%j5nj0%j0j5%%%Nn%%J0j0l0m5m0l0%M0L0J0J0%K0n
1170G5J0M0K5K0Nj0Nj0k0j5k0k0k5j0J0K0%j0%%J0L0L5L5L0K5J0k5l0l0j0J0J0J0%k0m0m0
1168H0j0K0%j0j5NJ5n%J0K0j0k5k5%K0J0Nj5l5k5k0j0K0J0j0j0j5NL0L0K5n%NK5K0J0J5J0
1165A45K0Nj0l0l0n0m0m0j0J5L5L0K0J0nnnnnnj0nN%nJ0J0L0K5J0Nj5k0Nnj5nnNL0K0NNnj0
1162A05NNNJ0NNJ0J0NJ0J0J0J0%j5nnk0j5%K5M5K5J0%j5j5%J0J0nj0k0j0n%j0j5%j5j0%k0
1159A20j0m0l0j0K5K5J0J0L0L0J0j0nJ5j0j0k0n%k0j5%j0nj5%%nJ0M5L5J5L0L0nk5j5j5k0
1156A40k5l5j0%J5K0L5L5Nnk5k5k5%n%%%NnN%%J0k0j0%nnj5%J0J0J0J0J5%J0J0J0J0%j5l5
1153A00nJ5K0J0%NNJ0J0NNj0j0%j5j5nj0j0%J0J0nl0n0m0l5NM0L0J0%J0J0nnJ0K0j0k0j0J0
1150F0K5Nj0%nj5k5NL0J0nNNJ5%J0J0j0j0nj0j5%j0j0nj0nnnj0j0%K5K5L5J5nl0k5j0NNJ0
1147E0NNNNNJ5J5Nj0k0j0J0L0K5nk0%J5J0nj0J0J0j0j0N%%%j5j5j5j0J0K5J5K0J0J0J5J0L5
1144B20L0J5k0k5j0J0L0J0nk5%NK0nm0l0j0J5K0j0n%J5N%%NK0M0L0L0K5N%K6M5N0L5L0N0O5
1142F66R0J06J05J35J71J90K01J55P0n0j30k11k15k01j90j71j45j30j01o0n5l0n%NnnNNnj5
1140A80k0k0k0j5k5j0k0l0k0K0K5J5%nJ5J0NNJ0K0J0J0J0%l5k0j5j0J0J0j0k0j5k0j5%L0K0
1137F0J0K0J0L0Nj5j0%k0m5k5%J0K0%NJ5J0J0J5N%j0nnj0%k0NJ0NNN%k0j5nJ0L0J5J5Nk5k0
1134H0j0j0l0j5j5%K5J5J0NN%NN%NNJ0L0K0K0K0J5J5K0J0j0l0n0m5k5j0%Nj0j0N%nJ0j0nn
1131D5j5%j5nnnJ0L5L5J0Nj5j0nn%nnj0l0m0nL0L0L0L5J0J0nj0j0j0K5K0L0J5j0j0N%NN%%
1128A60%Nj5j5j5k0nk5l0%K0K0nj0j5J0J0K0J0%j5j5j0j0j5K5K5K5K0%K0K0K0K5k0j5k0j5
1125A45j5k0j5j5%nJ0j0%%%%%%%%%%j0NK0%J5J5J0J0J0J0%k5j0j5j0j0j5j0NNNNNNNNj5j0
1122H0j0j0j0j5j5j0J5N%K0L0L0J0k0m0j5%J0K0j0l0l5J0L0Nj0k5%K0K5J0J0J0J0J0J5J0J0
1120A40J0j0NNj0J0Nnk0l0l0k5k5k0k5k5j0J0L5M5J5J5L0%Nj0n%j5Nj0nN%%%N%N%%n%%n%%
1117F0%K5K5K0K0%l0k0n%J5J0NJ0NJ0J0k5l5m0k0k0nK5K0Nl0nK0K0j0k0%J0J0J0J5NJ0%J5
1114A15J5%k5l5m0k0nJ5%nNj0J5nj0K0K0K5K5K5K5nk0l5j5%NJ0j0%j0%J0J0NJ0NJ0J0J0J5
1111A55L0L0J5l5m5n5l0j5j0k5%J5K5K5K0M0K0k5m0k5J0K0Nk0j0J5L0M0Nj5j0%%k0k0j0j0
1108H0nj0NL0J5N%m0l0j5NnnNn%%%J0J5J0J0J5NK0Nk0l0l0k0J0J0K5NNK5J0j5k5nK5K0J0J0
1105A30NNJ0J0J0J0J0j0NN%%N%n%nnnn%nk0k0j5k0k0k0k0k0J5J0J5J0J0J0J0J0Nj5nnj5Nj0
1102F0j0K5K0J0L0K0J5K0K0%l0k0nj5k0j0j5NNnJ0N%J5%j0J0%%j0j0j0K0K5K5j5j0K0K0J0
1100A95nnn%nj5%Nj5j0nNj5j5NnnJ5N0M0K5nnnj0k0k0k0k0j5NL5L5K5NK0K0k5k5j0l0%J0%
1097A80N%N%N%N%NK5L0nk5k0l0NK5n%k0k0j0NK0k0NN%%%NNNNNN%Nj5%nnnnj0j0l0l0nNK5K5
1093A40J0j0j5j0j0k5nj5j5J5J5nnk0j5J0K5L5Nj5j5j5%J0J5J5K0nn%nK0J5%%Nj0l5m0J0M0
1090A10M0K0%j0k0k0k0k0nJ5n%J5j0NNNK5J0J5nk0l0l0j0j0K0M0K5K5%k5%%%%n%nnj0J0j0
1087A10J0%%j0J0nJ5K0%k5k5k0k5%NJ0%j0J5N%%%%%%%%%NN%J0J0nNJ0%n%nK0k0nJ0J5NJ5J0
1084A60%K0J5%NK0J0k0m0nK5K0nj5nj0j0%Nj0l5j0%J5L0L5K0NJ0nk0l5l0NK0J5%k0j5nNNj0
1081A40k0j5NK0L0J0%J5%j5k0l0j0j0k5l0j0J5J0%K0J5J0J0J0j0k0k5nJ0K0K5J0%NN%NN%N
1078A55j0j5j0j0%%j0k5k5%NK5J5%j5j0L0K5NJ0j0%K0L0K0j5l5k5nj5j5%n%n%%%%%J0J0J0
1075A10J0J5J0J5NJ5%j0K0N%%J0nk0j0j0j0j0j0nj5NNk0J0j0j0%%k0%j5nj0j0j0N%nJ0NnJ0
1072D0j0k0k0k0k0K5N0M5L0%J0%Nj5k0j0k0J0J0J0J5J0J0NJ5Nj0Nn%%j0J0nJ0nJ0L0K5Nl0
1070A70n0l5n%k0k0NL5M0K5Nj0nj5j0j0%J0%%NN%Nk0k5l0k0j0%%nK0L5L0K5K5J0k0k0%J0J0
1067A40nj0j5j5j5j0%K0M5L5%l0j0k0nK5L0J5nj0J0K0j0l0l0k0%k0nJ0J0J5Nj0j0K5L0Nn%
1064A50%%NN%l0m0n0k0K0M0L0L5K0Nk0k5j5NK5M0K0NK5J0j0%J0j5k5m0l0l0k0nj5j0nNNj0
1061D5N%nNNK5J5NK0J0J0K0j0j5j5j0j5j5%L5O5M5Nk0j0j5j5j5nJ0j0NNn%%%%%%%%%%%%%%
1058A55%n%nK5K5Nk5%K0J5%k0m0l0l0nJ5%%J0J5NK0%k0nnNNNNJ0NN%Nj5j5NJ0J5k5k0J0L5
1055A65M0Nj0nj5j0%j5j5%%k0%j0k5k0k5k0J0L5K5K0j0l0j5k0nJ0%%NK0K5Nj0Nj0nNj0nN%
1052G0n%nK0K0J5K0nk5j5j0J5L5L0J5Nk0nnj5j0k0n%J5NJ0nnj0%%j0j5NJ0%J0NJ5%%J0%j5
1049A25j5%nj0j5%K0K5L0J5k0k5j5J0Nnk0l5k5J0L0J5NNK0K5j0nnj0j0j0nj0NJ0K0NNM0M0
1046B10%j0l0l0j0NK5J0J5J5J5J5J5nj0nnj0j0%j0%J0K0nk5k0l5k0%J5%J0%J0J0%l5n5o0k5
1043a5%K0K5%%%%%K0J5J5J5K5%j5j5j0J0n%J0NK5NnK5J0J0nk0k5%K0K0K0K0nk5j5j5j0j5j5
1040A00j0j0%%K5L0J0j0j0%%j0N%nn%%%J5K0L5L0%k0l0NJ5j0k5k5%J5L5N0M5J0j5k0k0k0k0
1037A80k0k0k0j0J0%%j5J0%nj5k0%L0K5K0L0K0J0k0%nj0nj0j0j0J0J0K0Nj5l5l5j5J5N0M5
1035A95L5L0J5j0j5k5l0j5k0j5k5j0j0J0NN%K0K0%J0Nnk0k5k5%J5nk0k0%J0J0J0J0J5J0J5
1032A50NJ5nnJ0nNJ0j0N%N%%%%%J0NnJ0J5n%J0Nj0k0k0m0k0nJ0K0J5N%k0%K5L5J0j0%N%NK0
1029B30j0k0%%Nk5k5nK0J5Nj5k0nNJ5j0j0NNj5%n%%K0K0K5K0K5J0k5l5k5j5j5N%%%NJ5J0%
1026A80K0J5NJ0J5nk0nj5nj5l0NK5N0K5nj0J0L5N0J5nm0l5l0j0j0Nnj0j0%nnj0%%%nN%nNn
1023A75N%%%nJ0j0NK0%K0NNJ5K0%k0j0j5k0k5n%l0l0j0%K0J0L0L0J0K5Nk0l5k5j0NNNJ0%J5
1020A80NJ5J0NnNNj0%Nn%NNnJ0J5J5Nj0j0%K0L0L5K0%j0l0k0nJ0Nj0l0j5nn%nNJ0%k0l0l0
1017A60j0J0K0J0J0J5J5%nJ5N%N%%l0k0j0%J0%NJ5K0K5J0nk0j0k0k0k0l5j0J5K5L5J0k0m0
1014A60k5k5j5J5J0n%NJ5n%J0N%N%j0N%n%%j0j0j0j0j0j0k0%J0J0NJ5J0J0J0J5j5%%j5nn%
1011A05j0nJ0nN%%n%K0J5j0k0j0K0Nn%%%%%%%%NNNNNNNNNNNN%NJ5j0j0nj5j0nj0nj0k0k5J0
1007G5J5J0J5K0M0M0Nnj0j0j0j5m0k0nNL0K0%j0j0%N%N%%%%nnnn%nnnN%NN%NJ5nk5k0NJ0K0
1004A35K5K0K0%l0k5nNNNN%n%%%%j5J0J0k5n%%j0j0Nn%%%j0J0%%K0K5K5K0%k0j0j0j0nj0n
1001A30j0j0j5%n%%%j0J0Nj0%N%%%N%%K0J5K0J5%l0j5j0%K0J5Nj0l0l0j0j0%j0%j0%nnNK5
998F0K5J0J5K0K5NNj5j0%j0%j0n%N%%nJ0nJ0n%J5j0%N%%n%nn%nn%NNJ0NNJ0NN%nj0%Nj0j5
994A25N%j0j5%%j0j0nJ5J5L0%j5j5k0k0%nn%%j0%%j0%j0%%%J0L5L5J0nn%%l0m0j0%L0K0M0
991A20L0L0%%%j5l5j0j0j5j0nK0NNK5K5%j5nK0NN%J0%NNNNNJ5%J0J0k5k5%nNNj0m0l0nJ0J5
988A35N%j0k0NK5L0%nJ0K0J5K5j0k5k5nj0nnj0nnnJ0N%j5l5%K0L0K5nnnj0J0J0j0j0J0J0j0
985A50nnk0Nnj0j0j0J5nNNj0J0J5j0N%%%%%%%%j0%nnj0nnNN%k0m0j5NK0L0Nj5j0j0nJ5J5N
981G0J0J0N%J5J0NK0J5K0K0L5J5J0NNj0m0l5l0j5k0k0k0%j0j0nnj0j0j0j5nK0J0J5L5O0K5
978A65N%j0J5j0j5k0j5j5k0k0K5K5K0K0K5K0K5K0k0k0j5j5j5j5j5j5J0NNJ0NJ0NJ0%k0k0%
976A30j0j5j5j0l0l0j0J0L0K0%j0nJ5K0K0L0K5K5L0J0nj5j5m0k0%K5NN%J0Nnj0k5l0k0nK0
973A10K0K5J5%j0J0L0L0J0k0j5l0nj0k0nJ0j0nNNn%%nnnnj0%j5%J5J5K5J0j5l0k0k5NJ0NN
970I0J0NJ5NnnK5N0M5J5%n%k5l0l0k5k0k5k0nN%%%N%%nJ0J0j0J0nN%L0L0J0nk5j5k5j5j5%
967F0J0k0%%j0%J0%J0J0j0%K0J5NnK0M0M5K0nNJ0Nnk0%%J0j0l0l5nK0K0M0K0J0j0k0k0nnl0
964A60j0j5j5j5j5j0K0K5K5K0L0L0%j5k5k5l0k0nNJ5j0k0j5J0K5M0J5K0Nk0j0k0j5j5J0nn
961A20J0K5K5J0%J0%NN%NNj0nnj0Nj5n%j0NNj0J0j0nNN%nJ0%n%%J0J5k5l0n0l5NL5K5J0J0
958A40j0J0NNM0K0nk5l0nnnnN%nJ0nNJ0nn%j0Nnn%nnNj0NNj0Nnj0J0%j0%%NnnJ5NnNNN%Nj0
954A20j0%j0%%j0NNJ0NNNJ0Nj0k0k0%J5J5J0j0m5o0l0NK0K5J5L0L5J0j5j0k0NJ5J0J0Nnj5
952A05l0j5J0K5K5J5J5nJ5K0J5J5%j5nj0j0j0Nj5k0%k0j0K0L0L0K0Nnj5k5l0l5NJ0J0J5NJ5
949A55J5J0%K0K0nl0l0l0j5j0NJ5%j0j0j5nJ0J0K0L0L0K0k0j5k0k0%nnNJ0j5nNN%K0nNJ0N
946A55N%j0%nk5k0%K0J5Nnj0j0%J5J0%j5NK0J5Nnn%NK5K0L0K0J0nj5k0k0K0N%k0l5k0j0%N
943A55k0k0j0NNNJ0NNJ0NJ5%j0j0NNj5%nj0nnj0j5n%j5nNn%%%j0NNJ0K0%%J5J0NJ0J5K5%k0
940A60k0k0k0%j0%j0K0J0K0J0l0n0m0m0nJ5J5nK0L0K5K5%k0j0nNNNNNNNNnj0Nj0j5Nnj0j0
937E0j0j0j0%k0k0NNJ5NK0NJ0J0NK0%j0l0nNJ0j0l0j0K0L0K0J0nk0j5nnj5j5%L0M5L5J5nj0
934A10j0%j0nnj0nnJ5J5J0J5j0j0j0j0J0J0J0J0N%%%k0j5NK5J5n%J5J0N%J5J0%j0J5%N%NN
931B00J0%K0NNJ0Nnk5k0j0j5k0j0k0j5nj0j5j0j0nj0j5J0J5J0M0K0nj5j0j0j0nNJ0J0J0J0
928A20L0L5J5j0j0j0j0%nJ5j5k0k0k5j5J5K0L0J5nJ0%%NK0J5J0K0J0J0J0j5m5n0j5NJ5K0N
925A80%%%Nj0k5k5j0J0K5K0J0J0j0%%NJ0J5%%k0k0nN%%N%%J5j0%%n%nnnnNnl0m5l5nL0N0N0
922A70L0%%NNnJ0K5%k5k5j5J0J0j5l0k0J0K0K0K0J0j0j0k5l5j0J5L0K0K0Nk0%j0nj0%j5j0
919A40j0j5j0j5j0%j5k5nK0K5J5J5nj5J0%%Nj0J0Nnn%%%j0NNnnK5K5nj0k5k0j0k0nJ5L5K5
916A20J0j0%%j0j0Nj0j0j5%L0N0Nnk0%j0j0nNJ0j0l0j0J0K0Nnk0j5j5NnnJ5L0L0K0%k0j5%
913A05%j0Nnj0N%nK0L5L5K0Nj0m0n0m5j5NJ5K0J5J5K0J0J0J0J0J0J0K0%nJ0Nj0J0n%Nj0J0
910B20j0%Nn%n%nNn%%%nnnnj0%j0%j0nNj0J0%nn%%j5%j0NJ0j5j0j5J0K0L0L0J0nNJ0nj5j0
907A70j5%nj0j0nnj0j0nnj0J0NJ5N%J5K0j0%l0l0%J5L5K0K5L5K0Nj5l0k0%J0J0J0%j5nJ5J0
904B05n%nj5N%j0%j0J0J0%J5NNJ0J0j0j0j0j0j0j0nj0nj0%j0nnj0nK0NJ5Nj5k5l0j0NJ5%J5
901A05L5K0%j0%k0%j5k0nj0j5J0J5J0J5J5J0J0J5%N%%%%J0j0j0NNj0k0J0%j0%%j0%K0J0j0
898A50k0j0J0J0j0%nj0NL0J5J5%k5k0nK0L5K0nk5l5k0k0nNL0K0J0K0K0K0K0%nn%j0%nnk0n
895A85nk0nj5k5%N%J0NJ0N%J0J5NJ0J0NJ5K0%j0k0j5j5j0k0j0k0J5%%J5NNJ5nj5j5l0j0J5
892A15J5J5J5K0J0K0K0nn%n%NJ0%k5j5nk5j5nj0j0j0j0nnk0N%j0J5K0nl0k5%K5K5J5Nj0nJ0
889A05J0nj0%%%%%%%N%%%%%%%%%%%%nj0nnnnj5NJ0J0K0NNK0K0%k0l0l0k0K0J5J0K5L0K0j0
886A60j0j0NJ5J5J0nk0j5nj0Nj0nK0K0nNJ0J5Nj0nj0nj0j0%j0nJ0J0%nJ0J0%nJ0%%J0n%%n
883A65nj0j0j0j0j0j0%%m0m0l5j5L0N0L5J5nj5J0K0L0Nk5%J0L0M0Nj0j5j0J0%%j0N%nj0j0
880A50j0j0%K0M5N5L0J5j0j5l5k5j0K0J5Nj0j0j0k0l5%J5%k5l0NK0J5J0Nnj0N%nj5NJ5K0j0
877A70l0j0J5%Nj0NNnnJ0J0%l5j5J0K0M0J5k5m0j0J0J5j0j5J0%j0nNnNK0K0j0l0J0N%J0N%
874A50%NNJ5J5%K0NJ0J5nn%nl5k0nK0L5J0k0n0l5nJ5J5J0j5j5J0j0Nj0NJ5%J5J0L0M0J0k0
871B30l0k0J0K0j0j5j5nn%nnL0J0k0k0k0j5j0k5k5j0k0k0K5M0L0L5L0J0j0k5j0k0l5nJ0J0
869I0K0%%J5NJ0j5j5j5j0%nj0J0%j0%%%K0NNJ5NNNJ0k0%j0Nj0j5NN%J5%NJ0NN%j0J0j0l0k0
865H0NJ5Nj5Nn%%n%NJ0NJ0J0N%J5j0k5j5j5k0j0j0k5NJ0J0J0J5L5K5K5K5K5%k5k5k0k0k5j0
862G5J0%%%%N%j0NNj0%%nNnJ0NNnJ0J0%j5j5k0nNL0NK0L5J5j5j5NJ0NNnk5l5NJ5L5K5L0n%
859B00%nNL0K5Nnnnnj0nJ5M0L5%K0K0%%N%J5L1L0J5%j5j0j0k0k6k5k0k0k0l0j5%%%%%%%Nn
856B40%n%nnnnK5K5%j5J0J5%K5j0nnnj0n%j0j0j0k5%J5K0K0K0%%j0N%nNj0j0j5j0j0NNJ0N
853B45N%J5nk0k5k0k5k0J5O5N5O0M0J1J0J0J5nK0M0K0Nj5l5n0k6J6L5K0l0m1o0m0k0%Nj0j0
850B50NJ5NNK0J5j0l5l0l0NK5K0nk5j5k0j5NnnNK0K0J0j0%%j0l5k0NJ5J5J0J0J5J0J5J5NN
847B75j0l0m5k5j0j5k0%J0%NN%J5nj0K0K0j5NJ0%J0%%J5nNNJ5n%K5K0%k0%K5K5%k0j5%j0j0
844B40nnJ0L5M0J5j0%nj0%J0%%j5k0k0j5j5j5j5j5j5j5j5k0J5J5J0J5K0NK0J0J0K0J0J5J5
841C00NK5Nj0nj5nnj5j5%j5j0j0j5j0j5j0j0J0J0NJ0J0J0J0J0NJ0%Nnm0m0nNL0K5J0nk0k0
839B00%%J0NJ0j5j0j5j0nj0nn%j0k0J0L5L0L0L0L0Nj5j0J0J0J5J5NJ0J5Nnk0j5j0j5j5j0j5
836B45NNNN%NNNj5j5k0nnJ0J0%k0k5k5j5J0L5L0J5n%J0j0nNn%nk5k0nk0j0k0j5Nj0j0J0K0
833A30J0nk0l0l0j5J5M5M0K0%nnj0n%j5k0NnJ0J5j0NNNNNJ0NNK0%%J5Nnj0J0n%Nnj0J0j5J0
830A85K0J5K0K0NK0K5%nk5l0%%NJ0%nk0j5j0%j0Nj0j0%j0%J0j0n%NnnNn%Nnj0j0nJ5K0J0j0
826A80k0k0J0J0J0%nNj0%%j0J0K5L0%j5nL0K0%%N%%%%J0j0j0nnj0nnk0NJ0J0%K0K5L0J0k0
823B80J0M5L0J0k5m5l5l5%J5J0Nj5j0j0j0nn%%nnJ0j5k5k0k0k5k5nJ5L0O0O0K0k0j5j5k0k0
821A70j5NL0L0K0%J0J0k0m0k5k5j0J5J5j0%nk0NK0%J5J5nnnnNK5K5Nnnnn%nJ0j5l0j0K0K0
818B00n%%nj0j0K0M0NNNN%k0l0NK5nl5k0j5%nj5nj0j0j0K0%nK5L5K5j0j0%J0J0nN%Nn%%%%
814B00j0J0%n%%j0NNn%%nNnNNj0%NJ0J5%K0J5J0NJ5k0l0l0k0j0J5K0j0j5j0k0j0j0j5j0j0
811I5j0K0M0M5J5Nk0l5%K5NJ5J5L5L0K0J0nj0J0K0J5K5J0J6Nj6m0k5k0l5j5J0K0%K0K0J0J0
809C35J5J5j0%J0N%N%j0j0%j5j5%j0j0j0j0nj0j0nj0j0j5j0j5j5j0j5j5j0J0L5K0K0K5K0K0
806B80K0NJ0J0Nj5j0j0k0j5l5l5j5L0N5N0L5L0K1K0K5Nk5j5%NK0J5J0J0J5K0N%N%%NnJ0j0
803E11nl0l0%J0J0K0J0K0K0J5J5%nNnj0J0j0NNj0N%J0N0L0K0Nj0n%J0K0J0K0J0J5J5J5ONN
800G87%NNNNK5M0L0M0L5K5M0L0K5K5L5J6K0L0K5K5K5K5K5K5L5J5L5K0L5M6M0M0O0Q0Q0O0O6
798A985Q5O0Q0J26J10J15J25J31J35J40J26J55J86J55J76K35K56K30K56K91L16L30L56L91
796F551M47N06N66O12O87P57Q27Q82R62J053J138J203J278J349J474J624J749J855J965K101
795B9586K160K151K080J885J599J183O87J30m66j048j564j965k281k451k521k477k376k246
793B2066k065j885j674j484j313j163j028r02p87p12o42n61m92m36l66k95k61k56k35j96j55
792E158j21j00j10j05p6n5p5o0l5l0l5l5k0k5l1j5O1R0P0Q0J20J26J10J30J56J40J41J65K06
790E825K55L11L36L66M01M26M76N26N87O52P06P93Q62R57J043J123J208J273J359J448J579
789B2512J715J855J980K045K100K091K010J825J539J103N71j0o37j233j719k111k406k567
787C0663k606k562k421k256k060j840j634j454j308j163j043r17q07p07o02n16m56m06l51
786E554l21l26k96k70k21k00j96j65j46j35j20j31j25j15j06j00j15j51j35r5o5q1p5q5p0
784A709o5q0q6o0m0k5m0l0m0l0l5l6l0l5k5l5m5k0l0l5l0l0m0k1k0n%J5%k5m5n0j5Nj0j0j0
782E96j5j5j0nk5j0j5j0j0j5j0k0%j5j5%Nn%L5J5%k5m0l6j0J5NJ0L1K5J5%k5nJ0Nnj0k0%J0
779D06J0%%n%nj0%j1nnnn%NN%%NN%j0j0j0j0l0l0k5k5k5l0%L0M0M0K5j0l0l5k0j0j0K0L0J5
776B65nj0j0%%K5K0%j0k5l0j0J0J5J0J5k0k0k0j0j5J0N%%L0L5nk5k5l0k5J5L0K5K0K5%j0l5
773B15nK0J0%nJ0J0n%j5nj0j0nj0nj5nJ0k0j5N%j0%K0J5%J5J0NJ5K0NJ0K0NJ5J5J0Nj0j0%
770C05nnj0nK0j0k0l0j0j0j0j0J0%Nl0k5j0J0J0%j0j0%nnJ0j5j5nj5j5J5%%K0L0K5K5L0j0
767B20k5k5j0%NNNNNnJ0J5nnJ0J0%NJ0j5j5J5K5J0j0NNj0J0J0n%N%NJ5K5K5J5nk0nj5nJ0J0
764C15n%J0nJ0%%%%%%%N%nnnNnj0Nj5%%k0j0n%j0nK0J5nJ0J0J0Nnj0%j5j5%j0n%NnJ0Nn%N
761B65nj0j0j0j0j0j0nNJ0K0%j5k5l0k0j0%%j5j0%j5%K0K0K0K0j0j5j0j5j0%%j0J5J5K0J0
758A60%%J0j0%Nj5J5J5n%K0%J0NNJ0j5NNj0J0j0%L0NJ5K0NK0K0J0%%m5m0j5j5k5j0j0J5%%
755A90NN%Nj5%%j5j0%nj0N%N%%NN%J0K0L0N%n%nnk0k0nNL0K0J0j0l0k5j5%%j0%J0j0%N%%%
751A55%N%nJ0K0K0K0K0K0J5K5J0Nj5m0m0l0j5j0J0%%J5%J0K5K0J5%%j0NJ0nJ5%j5j5k0j0J5
749B35J0nnK0L0%k5n%J0J5%N%%nnNJ5Nk5m5m0k5nnJ5K0K0J0nN%%N%%NnNnn%%%n%NJ0%J0J0
745B50%%J0M0L5K0j5l5%K0K0nj5k0%K0L0K0L1K5NJ0K5L5M0L0M0O5O5O1O5N5N5P0Q5J21J35
742A393J45J91K00K26K31J90J25L1q1j55k01k40k66k56k40k01j60j10p6o0n0n0n0m0j5NK0
741E06NnnJ5Nk5l0l0j0%%%J0J5n%J5NJ0NNNNJ0%J0%%j0nnnnj5%M0M5N0L0K0NNJ5K5K0K0K5
737G71L6M0K0J5j5k0J5M0N0M0J0j0J0J0J0J0L0N0M0L6L0K5L0L0L0K5K0L5K5K0L0K5nj0nj5
735A478l5n5m0m5n0l5n6m0j0j0k0%%k0k5Nk0l5l0k0j5l5l5j0j0%%%j0%Nj0j0j5k1j0j5j0j5
732G21j0j0NL0N6N0L0J0j0k5k0k0k5k6j0J0M1L5L0J0K0N0N0K0J0j0J0K0M0K5L0K5L1J0k0j5
730A168NL0N0M0L5K0K5J5K0J5K5L0J0k5m5l0l0l5l0m0l0j5l5k1k0k0k5k5k0j0j0Nj5n0n5n5
727H52m5k0Nnj0j1j0nj5j0l0o0p0n0j0J5n%J0Nl0l0l5l0l1k0k0j0k5j5J0K0L5nk0k0%NJ0J0
725C30J0n%n%j5N%nnn%nJ5K0J0K0%J0nJ0K6N0M0K5%l0nJ0L0%k5k5j5Nnnj0nnj0k0j0k1j5n
722C55%j5k5l0j0NJ5Nj5j0%%n%%%%Nnj0j0j0j0j0nj5j0J0n%NJ0nN%%%nn%%nnJ0%NNJ0%nJ5
718B30j0k0j0j0k0nnk0%K0j0K0L0K5nj5%%%n%%j0%J0K0K0J0l0l0l0l0nJ5%Nnk5j5j0J0L0J0
715A30K0J0j0%%K0K0K0J0j0m0m0j0j0j0%j0j5%j0nnj5k0%K0K0J0K5K5Nk5k0NK5K5J0%J5%N
712A65L5K0nk0k0k0k0k5J0J0J0J0J5J5J5J5J5J5J0J5J0J0J0NNJ0K0%%J5NNK0n%K1O0O0O0O5
710F41O5N0L1J0j0m1q0j00q0q5j06o5m0k5NJ5NJ0J5%nj0k0%J0L0L5J0j5j0k0j5nJ0J0nNJ0
707B30j0J5J5j0j0J5J0%k0m0j5%k0%nj5j0j0K0%j0l5j0J0NnNj0%%J0J0NJ0J0NJ0J0%%%%%%
704A60j0J0K5K5J5L5K5K0L0K5J5K1J0L0L5M5O0P0R0J16J40J55J31Q5M0Nm5j05j36j55j30j11
702G26j15r5q0p6o5m5m0k0k0j0nnj5l5l5j5j5J5J0%J0NK5L0K0k0l5j5J5K5Nnnk5%NJ5nj5J5
699A05J0j0%NJ0nN%NNj0%%j0j0%nnJ5K5L0J0%k0k0%J5J5J5J5J0j0j5NK5J5K0K0J0n%%NNj0
696B65J5K5M0L0M1M5L0K5N0N0N0M0%l5p0n5m5o5n1o0n5j5j5j5j5l5j5%j0l0j0J5J5Nj5%n%
693A25k5j0j0j5j5j5j5J5J5%l0k5nK0J5j5k0nNNj5k0J0J0K0J5J5K0J0K0J5N%%%j0k5k5j0N
691C5J5K0%j0k5l0j0j0J0N%nNN%K0K0K5J0%k0k0%j0nNK0M0N0K0j5k5j0j0k5k0nL0L0NN%%n
688A15k0l0Nj0%NK5L0J5j5%%k0j0%j0j0j0nNK0J5J5J0K0J0J0J5nnJ0%%J0nk0j0l0j0j5j5k5
685E5n%K5J5J0j5j5j5j5nnK0M0L0J0NNJ0L0K5J5k0l0k5k5l0j5l5j5J0NJ5N%%%nk5j0%K0%J0
682E0NNK0K0%%k0j0K0J5Nj0nN%J0J5nj0j0NL5M0K0%%J5K5K5J5k0j5k0j5j5k5k5j0N%%NJ0n
679A50NNj0j0nn%j5Nj0k0nJ5K0K5Nj0%j0%%j0j5k5nK5K5L0K0%nnJ5J0j0k5j5j0NL0J5K0n%
676A95%%n%%%j0j0%k0nnj0j0j0j5j5j0%Nj5k0k0J5M0M0K5K5J5%NNj0J5K5J0%k0j0j0j0j5%
673A65k0j5j0%k0nK5M0%k0k0%%J5J5L0J5%j5k5nK0nnj0Nj5j0nj0j0j0nk0%%nJ5j0%NN%J0N
670I5nK0NNJ0Nnnn%nn%nj0k5k0J5J5nk5l0J0NNNJ5j0J0NN%NNNN%J0n%j5J0J0%j5j0K0K5%l0
667I0l0nK0K0nk0l0l5N%j0J5j0j0nj0K0L5K5K0K0K0J5K0n%%%k5%j5j0j5j0j0j0n%J0K5L5K0
664A40j0j0j0j0nj0k5k5j5NM0L5J0nNK0L0L0K0%nj0J5J5Nj5k0j5j0l0j5k0j5k0nn%%nnnnK0
661F0K0k0j5j5%J0J0%%n%NK0Nj5l5nM5M5M5M0j0l0k0nNk0k5%k0j0j0NJ0j5k0k0J0K5J0J5%
658G0K0J5J0J5J0N%N%nN%%J0NnJ5J0%NJ0j0k0k0j0j5j5j0k0k0j0j0k0j0j5k0n%K5J5J0K0J0
655E0J0K5j0NNnj0NNnj0nj5n%%%L0M5K5Nj0j0l5l0k0K0L5K5K5NNJ5%j0k0j0j0%J0J0%%Nnl0
652A10k0l0NK0J5%nJ5J0N%J0L5Nj5j5nJ0NNk0k0j5j5J0K0J0K0%NJ5nj5j0j0k0NJ5%J5NJ0J5
649A75%nj5j0j0nj5nj0j0nj0nK0J0NK0K0K5L0J0nj0k0%N%J0%J0%j0J5N%nk0l5j5J0K0nK0J0
646A90Nj5l0j5k5nJ5j0NJ5j0k0K0K0J0j0k5nJ0%%%l0l0nj5k5j0k5%J5NJ0j0J5J5%%J0K0nk0
643C5j0J5L0K0%j5n%NNNJ5L0K5J0J5j0j0k0k0nK5L0K5K5%k5j0nJ5J5j0NNj0%N%%%n%%j0J0
640B00nl5m0j0NJ0j0nJ0J5N%%J0j5j5%k0nj0j5nNK0J0J5%j0j5%k0l0k5k0j5J0L5L5K5NNn%
637I0J5J5%nn%j0j5Nk0NJ0L0M0Nj0nj5m0m0nK5N0K0%Nj5k0k0j0%J0NK5K5K0NJ0J5%j5nnj5
634A55%Nj5j5Nnj0J0J0K5Nm0j0l0k5k5j0J0K5L5L5N5K0j0nj0nj0j0j0j0NNNNJ0%NNj0j5j5
631A40j0j0j0k0nN%NNnJ5NNk5nK5K5K0j0nJ5%n%n%%%n%%N%j0J0%%j0j0j0j0nj0nj0J0M0L0
628A60J5NNJ5j0k0m0l0k5j0K5K0nnK0%N%N%%L0K0%k0NJ0K0%j0j5j0j5nk0j0j5J5J0J5J5%K0
625A70J0J0Nk0nj0nnnnk0k0J0L0J0j5n%%nnnn%nnk5m0l5k5J5N0M0K0J0N%J0J5nNJ0NNJ0NN
622A80J0NNk0l5l5k0%K0J5Nj5nj0nl5l0%K0J0%NNJ0J0NNJ0j5n%%nn%nn%%j5J0nnj5l0k0k0
619c0l0k0NK5M0K0M0L0%j0%nj5j5j5j5NJ0j0K0K0%%K0j0j0J0k0n0l5nM0N0L0J0%j0%Nj5nn
616E0j0j0NNJ0%j5K0N%NNJ0J0j0K0J0%j0nNj5j0Nj5n%k5k0%J5M0K0K5K0nJ0J0k0m0m0k0j0
613B0Nn%%n%%N%NNNN%J0J0J5J5J5%NJ0L0J0Nk0k5j0N%j0nj0j0j0j0j0j0j0j0j0j5j0K5L0L0
610G0K5N%NNJ0L0M0Nj5nnk0j5nnj5%N%N%%NNj0nNj0J5N5M0K0j0k5k5j0k0k5j5k0nJ5%NNJ0
606A20j0J5nj0j0nnj0j5NnJ0N%J0%NNj0j0nj0j0nj0j0%%%%j0J0%nJ5%nJ5NNJ0%%nn%%j0j0
603D0%L0K0j0nj5J0K0J5NK0NJ0k5m5k5nJ0J0M0N0J5%l0k0j5j5J0NJ5%%k0l0%%K0L5Nj0l0k0
600G0nnk0k0%k0j0J0L0L0J5K5K5K0K5%nn%%n%nnnj0j0nnj0nnK0NNJ0%J0%J0%j5m5o0m0J0K0
597B0K0K0j0k5n%J5K0N%NN%J0%J0n%n%%nJ0j0j5%j0nJ5L5K5K0J5nJ0J0NNNN%j0%nNJ0%k0m0
594A30j5J5J0nk5k0%NNl0l0J0J5k5k0nL5J0K0%K0K0%nnj0l5n0m5j0L5N5L5J0NJ0j0%%L0Nk5
591A10k0j0J0%nN%N%NNJ5%l5j5J0K0j0nj0nNNNNJ0NNNnj0Nj5l0k0k0l0K0L0L5J5%j0nj0nj0
588E0j0j0j0j0Nj5l0j5NK0L0K0L0K0%%%%%%%%NJ5K5%j5k0k0k0j5n%j5J5J0J0J5%n%%%%n%J0
584F5NnJ5N%NNj0j0j0j0j0j0j0j0NJ0NJ0%J0J5nk5m0m0k0k0%K0M0K0%%K0%j5j5%J0%J0%%J0
581B0NNJ5%K5%l0j0j5k5l5k5%J5N0L0J5nk0j5j0J0J5K0J5K0Nj5j0NNK0K5Nj5k0l0j0J5J0J0
579G0J5J5nk5j0L0J0%l0l0%N0N0J0J0NNJ0j0k0k0m0k0J0Nj0j5%J5J5%j0j0%%N%%N%%NNJ0N
576A05nj0nL0L5J0k5m5k0nNJ0J0Nnj0NK0Nj5k5j0%%nj0nj0j0j0J0M0M0J0j5nnnk0NK5%j5l0
573D5k5l0k0NM5M0K0nNNNNnJ0%%%J5J5%J0%K0%j5nnk0%j5k0%%NJ0nJ0%%J0n%n%J0j0j0J0%
569A00j0%%%%J0nj5%K0M0J0n%J0K0nk0l0m5j5J0NN%J0%%J0J0%NJ0nJ5NN%J0n%%j0%%%j0j0
566A20k0j0k0nk0k5nK5J0L0J0%k0j5nNJ5K5L5J5%j5m0l5k5j0J5M0K5Nj0j0j0k0%J5L0L0K0
563A50J0N%J0NNNN%j0j5N%j5j0%%j5nnnj0j0nj0m5l5j0J5L0N0L5L0nl0l0k0j5N%%J0k0j5n
560C0nk5J0L0K0nk5j0J0J5J5J5J5J0j5J0J5J0J0%%%Nj0J0n%%%l5l5nJ5L5L5K0J0k0m0k0%%
557I0J0%K0J5J5J0J0J5J0nk5l5l0nnk5m5k5NJ0Nj0%%j0N%J0nnJ0%%J0J5K5%nNJ0L0J0Nj5l0
554G0j0j5NJ0j0j0nj0nj0nnJ5J5K0J5J5J5NK0K0%nl0k5j0%K0K0nNJ0NJ5J5%%%J0j0k0j5k5
551I5j5NK5K0J0j0l0k5j5%K0J5%nj0j0j0J0J0j0K0NN%J0%j5nnNK5K5Nl5l0nK5M5L5K5nj5n
548A80%k0k0%k0j0J0J0K0%j0m0l5j5j0n%nj5Nj5NJ0j0%J0nNJ0nK0N%K0J0J0J5NJ5NNK0NJ0
545A70J0J0Nj0j0NNj5j0Nn%NnnNnnj5k5l0m5j5NL0K0N%J5L0K0%j5k5k5k0k5k0NK5NK0K0%K0
542A10J0nn%j0j5k0%K5K5K0J0%NNN%j0k0k0j0%J5K0%k0l5k5k5j0J0L0L0J0J5J5J0nnNj5%n
539A15n%j0J5J5j0%J0%Nnk5k5%J0L0K0K5K5L0%J0%nk5m0k5nK5L5J5j0k5l0l0j5j0NJ5L0K0
537A55K5%k0j0nj0nj0j0j0%nnJ0K0K0Nk5l0l5k5NJ5J0J0J0J0%K0j0j5nj0j5NnnnnnnJ0nN%
534D0J0%j0J5K0K0N%k0l0j0K0M0K5J0j0j5j5j5j0k5nK5M0L0J5nnnnnnj5n%j5J0N%J0N%N%n
531A15k5j5j5l0m0j5J5K5L0L0L0M0K5M0L0k0j0l0j0j0k0l0nnnNj0k0k0%K0K5K5J0k0NK5K0
528A60Nnk0j0j0l5k5j0J0J0nj5j5j5k0j0J5L5K0J0l5l5l5k0J0J5J0K0J0K0J5J5K0J0j0nJ5
525I0%nJ5j0j0nj5%J5K5M0J0%K0K0%k0l0l5j5K0K0%j5nK5J5%nnj0nNj5j0%n%J0K5L5J0%j5
522A65%j5j0nN%j0k0k5nNK5J5%j0j5%%%nNj0j0N%J5J0%NNK0nn%j0%l0k0j0K0M0L0J5nNNNN
519A80%n%nNK5M0M0j0n5n0j5%%j0J0%NNNnK0%Nj5j0j0K0NJ0j0l0j5NNj5k5k5J0NK0J0J5J5
516A50j0k5k5nL5L0J0J5Nj0l0l5j5Nnnnj0nnj5j5j0j5j5j0k5nJ0J0J0NJ0J0J0J0%n%%%%%%
513B0nn%nNL0K0M5N5L5K5%j0j0j5j0nJ0%%NN%%j0k0j0j5j5j0k0j0k5l5j5J5K0J0J0K0Nj5k0
510E0%L0K0K0L0Nn%n%nNnj0n%j5j0nj0j0J5J0nK0J0NJ0J0nnNj0l0k5nL0L5J5nnnnj0NJ0J5
507A55J5J0j5j5k0k0NJ5J0NNJ5J5%nj0j5nj0j0nj0NNJ0NNL0J5j5k0NJ5L0K5Nnn%%%n%%j5J0
504B10j0%j0%J0J5j5k0l0j0j5k5j0J0J0j0m0l5j5NJ0J0J0J0j5k0j0J0M5M0K0%k5k0nJ5K5J5
501A30%%j0j0J0J5%N%%k0k5NJ5J5j0j5j5nK0nk0k5j0J5J0j0nnj0%nnn%%%N%%%%nn%nj0NNj5
498@%J0K0M0N0J5N%nn%nnj0%j0nnj0%j0nnnNJ0J0J0J0J0J0J0J0J0J0Nj0l5k5j5j0j0j0j0%
495D0%l5n5l0NL0L0J5n%J0n%J0j0nN%%NJ5%J5J5%J5N%j0nnJ0J5nl0j5j0K0L5K0j0j0J5J5j0
492I0J0%%NN%J5n%J5J0nK0nl5l0n0k5nK0J0J0nn%n%K0L5M0K0j0m0m0j5j5j0j5N%K0K0N0L0
489A30nj0k0n%NNk0j0nn%%%J0J0Nj5m0k0nL0M5K5NNNJ0j0j0j0%nnj0%j0m0l0k5nJ5n%J5N0
486D5N0L0J0j0j5k0J0M0L5Nj0l0j0j0j0j0j5j5j0j5N%NNnJ5%NnK0J0NNJ0J5Nk5%%k0j5%j5
483F5nK5N5O0N5K5J5j5j5nj0l0l0k0k0k0k0%%j0J0K0L5L5K0K5Nj0nnj5l5m5m5k0%%J5J5J0
480A10J5nnnnk5k0l0j5NL5M0L5K0J0nk5m0l0j5j0nJ5N%N%%%Nnj0NL0L0%k5j0nj0nj0j5nj0
477A5NL5L0N%l0m0k5j5NL5L5L5L0J0J5NK0M0K5J5J0%J5J0J0J0J0J0K0K0Nk0j5k0k0k5k0k5
474B25k5j0%Nj5j5j5l0j0j0J0J0K5J5Nk0l5m5m5m0j0nJ0K5K5K5J0k5j5K0L0L0j0k5j5J0K0
472H0j0j0j0j0j5nnn%L0L0%j5l0j5l0l0k0M0M0J5n%NJ0nnJ0n%J0j0%nn%j0%nnJ0%%J0J0%J0
469D0%J0N%J5j0J5J5nNJ0K0%j0j5J5L5Nj0k5j5%j0j0nNj0%%nK0N0M0J5l5k0%k0l5m0k0NN%
466C0NN%J5nJ0K0NJ5J0J0J0J0K0Nj5l0j5N%j0J0NNNj0n%K0Nj5l5m5l5k5k0%J0J0J5J5J0J5
463C5J5J5nJ0nNJ0nN%J0K5L5%k0l0m0j5nJ0%%nNJ0j0%k0j0j0j0j0j0j0%K0J0NJ5J0J0J0J0
460F0J0J5J0J0J0nK0J0j0k0l5k5k0%nn%j5N%j0%n%%n%K0J5J5K0K0J0nk5k5nJ0K0%NN%NNJ5
457I5nj0Nj0Nnnj0NK5M0M5K0Nj0l0n0m0m0k0k0J0K0%K0J0%J0%j5j0j0k0n%nnk0k5J0J5K0K0
454A0K0K0K5J5J0l0m0m5k5k5j5%M0L5J5%j0j5%%J0n%J5J5%J0J0J0J0%j0nL0K5J0%k0k0l0n
451C5nJ5J5J0J5nj0j0nnj0j5NJ0NNJ0nj5j5nJ5J5J5J5j0k5k5nNJ5NJ5K0%J5J0j0k0k0j0%N
448D5NNJ0K5J5J5j0k5j5j5j5Nnj0%j0%j0NNNN%J0%Nn%%j0j0J0K5K5J5j0j5j5l5j0%J5J0n%
445C0J0J0j0k5j5j0nK0L0K5Nn%J0NJ0NJ0%K0nj5j0k0j0NNJ0Nj5k0%K5J5nj5j0J0J0J0J0J0
442A10J0J5Nj0j0j0nj0j5j0j0L0L0K0j5l5nJ0J0j5k0j5j5NN%J0%j5nnnj0nnNNNNL0K0J0L5
439A25K5j0k0k0%nnnk0k0k5j0J0M0L0J5J0n%%%%%%%J0J0n%J0N%j0l0l0j5n%Nj5nj5k5nJ0L0
436C0K5NJ0J0J0J0NJ0NJ0nn%%nnK0M0J5nj0l0m0m0j5Nj5j0j0K5L0K0K0%j5j5k0k0N%%%N%%
433E0%%%NNj0J0J0nnJ0%%J0nN%J0j0j0J0L5K5Nj0n%nnj0k0k0j0NNJ0%NK0J0J0nl0l5%K5M5
430A25L5L5K5J0j5m0l5j0%NJ5%l0k5m0l5j5NJ5J5J0j0J0J5%K0NJ0J0Nj5j0j0j5j5j0j5nJ0
427C0J0NJ5J0J0J5N%%%nNnnN%K5L0%J0K5J5J0j0l0j5k5l0j0l0k0J5n%J0K0K0K0K0J5%l5m0
424H0%%j0l0k0J0Nj5k5nK5L5K0k0k5j5J5L5L0K0%%J0j0j5n%J0NNk0l0j0%nnJ0J0J0J0J0J0
421A00J5Nnj5j0j0nNj0k5l5k0j0K0J5J5K0J0J0%NNNN%NNnn%%%%%%K0NJ0Nj5l5l5j5%%j0nn
418A0k0%K0J0K0J0K0J0J5J5%j5nj0j0nnj0k0j5k5j0J0K0J0K0K0K0K0K0j0k0nj5k0j0nj5k5
415en%k5nJ0%n%Nj0J0J0NK0NNJ5J0J5J0J0J0J5NJ0K5%k5j0j5k0k0j5k5n%J5J0J0J5NK0N%N
412I0NN%NN%j0nj5j0J0k5nnj0N%%%n%%nNnNJ5K0M5L0L5j0k5j0j0N%j0%j0j0%NN%k5k5k5nJ5
409D5L5L5J5j0k5l5l5k5J0L5K5j5m5l5k0%nK0M5L5K0j0j5nNK5L0J0j5j5j0j0nK0J0NnJ5J5
406A15nj5nj5j5J5L5K5J5%j5j5%J0J0J0J5j5l0k5j5NN%J0%J0%Nnnn%j0%nnj0j0j0j0J0N%K0
403G5K5M0J5l0l5k0j0J0j0J0J0K0N0K5Nj5k5j0NK0%j5j5n%j5nnj5nNk0nJ0%Nj0NJ5j0k0Nj5
400D0nj5nj5%%J0NNNNJ0%J5J0K0NK0NJ0J5%k0%j0j0nnn%J0K0K5J5j5k0l5l5k0J5J5J5Nj5k5
397D0l0j0%K0%k0j0nJ0J5J5NJ0J0J5NJ5Nk0l0l0j5%J0K5J0%k0j5J0J5J5J5K0J5J5J0j5n%K5
394A25L5K0k0l0k5l0k5j0%%nJ5K0K0J0Nnj0NNj0%%j5j0%j5j5nk0%%%j5NNnn%NN%NJ5nJ0%%
391C0nn%k0j0j5K0L5L5J0nJ0NnJ0K0NK0J0j5k0j0k0l0nJ5J0K0k0j0J0%%J0nN%N%nj0%j5k5
388C0k0nJ5J0j0j0J0K5K0%j5m0l0j0K5J5J0J0K0j0nj5NJ0J0J5J0J5K5%k0m0k0nJ0J5K0J0K0
385A00K5J5L0J0%J0N%j5k0j0k0nj5k0nJ5K0K0K0K0Nj0k5%%%nn%j5%nj0%j0%J5J0%%J0J5nn
382A40nnnnnnnj0j5j0J5L0Nl0k0j0nj5%Nnj5j5j5j5%L0N5N0L0nm0l5l0j0%%%%J0NL0L0K5J0
379A35j5j0k0nK5K0J5J5nnm0m0j5NL0L0J0J0J0J0%k0l0l0nj0NJ0L0K5nk0k5nj5j5j0j5NJ0
377D0J5nj0l0%K0J5K0K0K0K0Nj0l0l5l5j0j0J0L0L0Nj0l5l0j5NNJ5%j0j5j0j5NNNNK0nnK0
374A0L0K5M0K5k0j0k0j5j5j0k0j0j5j5k0%J0M0K0K5Nj5j5Nn%%%%Nj0J0NN%J5J0%%J0J0j0j0
371G0J0n%n%nk5k0j0J0%%J5K0J5L0J5j5j0j0j5k5k0k5k5nJ5K5M0J5j5%NK0K0%k0j5j0j5j0
368B0j0j5k0nj0%%j0nN%nn%K0M0L0J0J0%%K0J5%J0J0%J5nk0nj0j5nj5nj0Nj5N%j0n%J0J5J0
365D5J5J5Nnl0l0k0nK0J5K0J0K5J0NJ5%k0l0k5k0nK0J0NNJ5NJ0%%J0nk5l0l0k5nNL5L0J0k0
362C0j5NK0L0j0l0j5nnk0J5L5K5K0%k0j0n%J0nk0k5j5J0J0L0J5Nk0l0k0NJ0nk0nJ5M5L5K0
359I0K0%k0l5k5j0%Nj0Nj0%nj0Nj0%NNK0%NJ5J5Nl5m0l0J5L0K0J5J0Nnj0k5j0nnj0NK5J5J5
356D0J5J5NK0K0j0J0J0nJ5J0%N%Nn%NJ0j0k0j5k5k0l5m0k5J0K0K0N%NK5K5%%j0j5%%k0nnj0
353B0nj0nj0nNj0k0j0K0K0K0NnnNJ5J0J0j5j0%k0k0l0l5j5J0K5K5J0NN%%NN%%%%nn%n%nNN
350b0nNJ0nN%NNJ0NNNNJ0J0K0J5J5J5J5K0J5n%%j0J0j5nNj0%Nj0j0J0J0j0l5j5j0J5nk0j5
346D5j0nK0%J0%J0NN%nn%nn%%%J0K0nNJ0NNNj0l0j5J0Nj5l0k5nJ0NJ5L5L5J5N%%%%NnNJ5j0
343A30nJ5%%J5nk0j0k0j0k0j0k5nK5L5L5K5J0k0l0m0k0NL5M0L0L0Nj0k0j5j5J0%nk5k0%%N
340A00j0J5j0j0J0j0k5k0j5j5k0j5k0NJ0%J0n%NK5N%J0N0N0L0%%%%NN%nJ0j0k5m0m0k0%K0
337E0K0%%k0j5nJ0L0J5K5Nn%%j0%k0l0m0k0%J5L0K5K0NnJ0K0K0J0NJ5NJ5J0J0J0j0l0k0k0
334A30j0J0%%J0K0%j5k5l0nJ5nk5k0j0K0NNK0J0J5J5J0l0l0l5k5nJ5j0J0J0J0K0Nnj0j0nJ0
332E5J0NJ0K0nNJ0K5K0nk5k5k5l5k0NJ5J0J0J0J5J0J0Nj5j0n%j0nnk0k5k5k0k0j0J0M0N0M0
329H0J5NJ0nnNNj0j5NJ5J5K5Nj5%nk0k0l0k0k5l5j0L5N0K5NNj0Nj0nnn%nnj0k0J5L5L0J5j5
326A00j0nJ0J5j0%J0nNJ0%%NN%%J0J0nnJ5%NJ0nj5j0k0j0k0j0j0k0l0j5l0k0J0L0L5J0%J0
323E0NNnJ5%NNj0%Nk5j0J0nL0Nnk5k0%J0J0%j5j0nJ0J0L0L0M0J0nj5J0J0J0Nk5m0m5k0j0N
320C0%%J5L5L5J5%j0%j0k0j5j0k5k0j0J0K5%%n%J0nN%%%%%j5J0nnNn%%n%nnJ0Nk0l0l5j5N
317f0J0J0J0%K0J0J0K0%NJ5J0J0k0nK5J0K0j0j0j5k5nJ0%nj0j0j0nnk0J0J0K0M0Nj5nk0nJ0
314C0NNJ0J5NJ0J0k0l0k0k5j0J5K0M0M0J0Nj5%J0L0J5nk0%K0J0Nnj0k5k5J0J0%k0j0%%J5J5
311A20%j0l0l0j5%NJ5%nJ5J5j0J0j0%%J0j0nN%%j0%J0j0N%NNJ0L5L5K5j0Nj5%nj0%j5k0%J0
308A20J0nj5l5nK0NJ5%j0j0k0nJ0N%%%%%%%%J0%%k0l0j0NJ5J0%J5%j5k5m5%NJ0J5J0J0J0J0
305F0J0%k5k0j0nk0k0j0J0J0J0J0NJ5%J5NnN%%%N%N%%%%%J5j0j0j5j0j0j0j5k5%K5K5J0L0
301E0M0K5NK0K0Nj5k0l0j0%K0J0j0j0K0%%%Nnj0j0j0j0nj0nJ0L0L0J0j0j5j0j0nj0nnJ0J5
299I5J5J0J0NNNj5j0j5j5j5j5k0j5Nj0j5k5k0%L0K0NNJ5n%%k0J0Nj5nNnn%K5K5J5nj5nNn%
295D0J5Nnj5j0NK5L0M5J0J0j5k0k0k0k5k0k5l0j5%J0%NK0j0NJ5%%J0nj5j5NK5NJ0%k0j0k0
293b0J0K5K0NnnJ0%%J0N0N0K5J5J5J5%j0l0m0l0l5k5k0J0J5J5J0J5J0Nj0j0%NN%NN%NNj0k0
290I0k0j0j0k0j0j5J5J5J5J5J5J5J5J0J5nJ0N%J0N%%k0j5nj0k0j0j0%J0NNJ0nJ5%n%n%j0N
287I5n%%j0%nNnj5J0Nj5j0Nn%%j0nk0k0nK0J5J0K5L0L0Nj0nnk5l0j0j5j5j0%J0J5K5L0j0j5
284E5k5j0k5k5j0nNL0M0L5J5%J0K0K5nm0k0j0j0k5j5nnj5j0nj5%J0L5L0N0M0L0J0k5l5m0j0
281E0%J5K5K0J5Nk0%nj0n%j0j0j0j5nnk0j0j0nnj5Nnj0%j0J0%%J0K0L0L0K0NNK0M0L0nj5k0
278A30j0j5nk0NJ0%J0J0%NJ0J0%NNJ0NK0nl0k0k0l5k0k5k0k0J5L0K5K0%j0nn%j0j0%J5J0K0
275H5J0nj0Nj0nJ5N%NNJ0%%%%%j0l0k0j5%NNNN%%NJ0%NNnJ0J5j0%%NnnN%j0%k0k0%j0j5j5
271@nJ5L0L0J5nl5l0nNJ5J0K0nj5%j0J0J0J0J0J0J0%J0K0j0j0J5J5j0l5k5j0%%nnnj5%K0K5
268F5Nk5j5%j0j5nj0nnJ5L5L0K0%k0nnJ0J0J0J0J0nj5j5k5%L0L0K0j5j5j5nk0l0l0j0J0J5
266Ej0j5k0k0k0J0L0L0J0J0L0K0J5J5j0%J0K0K0%k0l0l0j0nn%%n%j5j0j0J5J0J5J0%%N%N%
263E0%%%NJ5j0NN%N%N%%%%N%%%j0J0J5K0K0K0NJ0J5%l5l5m0l0j0J5J5%l0j0J5L5K0NJ5J5j5
259A20j5j5j5j0J0%%%%%%K0K0L0J5j5j5nj5k0k0l0j0%%nNNN%J0%NNNNJ0J0NNJ0NN%j0%j0n
256I5%L0K5K0%J0J0nj0j5%nn%j0j0l0l5j0nJ0J0%%J0%J0j0k5j5j0NL0L5L5K5j0j5k5k0j0%
253H0NJ5%%J0J0J0NNj0k0k5j0J0K0J5J5K0%%J5K5Nj5l5l0k0NL0L5K0%j0k0k0j0k5k5j5NJ5
251H5K5J5%Nj0nj0nk0l5l5k0nJ5K0K0J0k0l5l5k0J5L5K0J0NJ5L0K0nj5j0NNJ0Nj5k0j0k0%
248B0%%%%%%nL0L0K5L0Nj5j0%%j0nnnnnn%nn%%n%nnJ0NnN%j0J0%%N%N%%Nj5J0Nj0%%%%j5j5
244C5l0nL0K5J5L5M5L0%j0k0%nJ5J0J5J0J5k0k0k0k0j0j5k5%%NNNnl0l0l0k0J0L5L5L0Nj5
241H0k0j0j5J5K0J0j0%NN%J0%j5n%J0L0J5j5l0nJ5%%%N%N%J5J5NJ0J0J0J0nk5j5j0k0j0j0
238H0k0j0N%nj0%J0j5j5j5j0k0nJ0NNJ5L5M0J0j0l0k0j5NJ0J0NNJ0NNK0nnJ5J0%nJ5NnnNj5
235A00k5k5j0k0j5j5j5J5K0K5J0Nj0%%%%j0NN%nJ0J0n%J0nn%%nn%%%NN%NN%J0j0%nnj0%%n
231C5nn%K5L0K0j0k5n%Nnj5%Nk0N%N%%NnN%%J0n%NnNJ0%J5%J0NJ0%nk0j5j5k0j0j0k0J0J5
228A5J5J0j5nJ5L5K0J0nk5j5j0J0K5J0Nnj5j5%%K0%%%NnNJ0nk0k0l0j0J0L0L0K0J5NJ5Nj5
225A25k5k0k0l5j5%j0j0J0K0L5K0J5J0j0j0%%j5nJ0%N%%J5j0%K0%Nj5m0l5j5%%NNJ0L0K0K0
222I0%N%%K0K0K0K0N%NNj0k5l5l5m0l5k0NJ5nj5j0L0K5M0K0n%j0nn%nn%nn%k0NNk0j5Nj0n
219eJ0NJ0J0%K0J0NN%NNK0L0%k0k5nJ0J5K5Nk0j5j5j5nJ5K0K0J0j0j0j5k5%NK5J5J5%j5n%
216A10j0nnj0%nn%j5N%j0%%J0j0%NN%j0J0J0K5K5K0J0k0k5j0Nj0%k0k0n%J0N%J0%J0Nn%j0
213G0%J0j0j0Nn%j0%Nnnn%%nNnnJ0j0%%j0Nn%%%J0K5K5J0L0J0K0K0nn%j0j0%j0%J0K0K0J5
209A95n%nnk5k5k5k5nJ5J0%j0k0l0m0l0k0J0J0K0K0NnJ5L5J0%j0Nn%nnNj0nj5nj5j0nk0%L0
206@L0K5L5J0j5n%%j0j5%Nk0nnNN%%K0j0%J0nnj0nj0%k0NJ0J0j0j0j0k5NK5M0K5Nk0k0j5N
203B5K0K0K0K5J5Nk0j0j0nj0k0%K5K0L0J5%k5nj0nK0J5nj0l0k0k0j0NJ0j5j0J0%j0j0NNj0
200B0NK5J0K0J0J5K5Nnk0k0nj0k0j0j5J0J0J0J0NJ0NJ0J5J5Nj5k5j0K5K5Nj0k0J0nn%nN%J0
197A20nk5j5NK5K0J5j5k5j5%NK0nN%%J0nnJ0nj5nnj0%j0nj5k0K0K0L0K0nk0k5%K0L0NnJ0n
194A25nj0nj5%j5j0n%%%NNj0nNK5J5j5k5nJ5%%NNNNNNJ0%%%n%n%%nnk0nj5k5Nk0j0J0NJ0N
191C0J0NJ0NJ0NJ0NJ0NNJ0j5k5k0k0k0k0l5nK0NK0J5J0K5J0J5J5nJ0%%NN%nj5l0l0k0%M0K0
188G0nj5k0j0K5J5%%K0K5Nl0k5nK0K5K0%NJ0J0J0K0%J0%nJ5j0J0Nnj0k5k5j0nN%nJ0%J0%k5
185A10l0k5k5k5j5%L0M0L0%nNJ0J5%J5Nk5m0j0j0j5nNNJ0J0J5J5L0M0M0J0k0n0l0j5l5k0j0
182C0j0j0j0%K5J0J5J5NJ5J5%j0%j0j0Nnj0J0n%N%%nN%%%%%%J0nk5k5nK0j0k0j0j0%J0%J0
179A0K5J0N%j5nK0N0K0J0Nnj0j0nk0k5l0j0J0J5J5J0J5nnnnj5k0m0nJ0N%K0M0L5J5%k0k0%
176G0%nk5l0%%NN%J0J0J5NJ0nj0k0j0NL0L0J5%k5k0nnnnJ5J5J0J5nnnj0k0k5j0K5K5J5J0n
173H5k0j0nNK0J0%j0k5k0k0k0l0NK5M0M0J0%nNNNNj0n%J5K5J0j0j5j0nJ5J0nj5k5l5l5l0k0
170e0J0K0NJ5J0K5J5NK5J0j0J0%%NJ5j0NJ5J0%k0l0k5k5k0k5j5l0j0%K0L0K5K5L0K5NJ0J0
167A10J0%%n%k0k0k0k0nnnnnnnnJ0J0NJ0J0N%J5J5%k5k0j0%Nj0j5%J5L5K0J0nNj0nnj0Nj5
164D0j5N%NN%NN%J0nJ0N%J0%%J0%NN%NNNNj0N%nj0NnnN%j5l5m0k0NNJ0J5J5J0K0J0K0J5j5
161A00j0%k0j0j0nj0nJ5J5nNJ0K0n%K5NJ0NJ0J0%K5%k0m5k5k5l0k5J0L0K0J5%k0j5j0N%%N
158D5nl0j5j5J5M5L5J5nk5k0j0nJ5K0n%J5J0NN%K0j0%J0K0j0k0%j0j5j5j0j0j5J5J0J0J5j0
155F5J0J5J5K0%k5k0nn%n%K0J0NK0%J0J0k0m5l5l0NK5L0L0J5J5j0l0m0l5j5%L0K0K0%j0j0
152E0j0j0j5j5NK5K0nnj0l0l5j0J0K5K5K5L0nk0nj0j0j0j0j0%K0NNJ0J0J0J0J0J5%K5K0L5
149A65J5k0m0k0j0j5k0k5k0k0j0NL0L0K5%J5J5J5J5J0J5nl0k0k0m0m0m5l0NL0K0J5J5K0K0
147E0J5Nj0%%%K0J0NJ0NJ0J0%%j5NJ0j0j0J0k0%%k0nnj0j0N%N%J0nnJ0J0%K0%J0J0NJ0n%j0
143A20%%nj0NJ0J0J0J0j0j5j0j5j0k0k5l5l0nK0L0J5j0k5j5J0N%k5k0j0NK5nnJ0k0%%K0M0
141B0L0J0J0nnnj5%j0j0j0j0J0%NNNN%J0%j0j0%j0nnnN%J0%%NNNN%NN%J0J0%k0%J5K5L0J5
137A25nj0l5nNn%%k0j5j5%J0J5J5K5%k5j0NJ5K0%N%Nnn%j0%nn%j5NNj5%%nn%l5l5%%%j0J0
134c0K5L5M0K0%%nn%j0j0nNk0j0%NJ0J0NJ0%K0%%J0%l0k0j5NK0j0j0%j5j0Nj0%j0j0J0J0K0
131C0K0Nk5k0nK0K0J5J0%j0k0%K0K0%%%N%N%%%%J0nNK0J0Nj5l0k0k0J0N%J0%k5k0nJ5K0%L0
128I0J5%j0nj0j0J0L0M0J5j5j5j5k0nk5m0m0k0K0L0K5J0J0K5K0L0K0j0%j0%j0%j0%j0nNk0
125I0%%%nl5j0NN%k0j0nNJ0J0J0NJ0J0J0n%NK5J5nl0k0m0j5j0nJ0J5J0J5j0nj0nj0j0nnJ0
122@K0J5J5NK5J5J5K0%J5J5j0l0l0j0j0j5j5j0j0j0%k0j0j5J5M0L0%%nJ0J0NJ0K0%J0N%k5
119I0k0%j5j5k0nJ0nNNnJ0J5nj5J5n%%%j0NNj0j0N%j0n%J5NJ0J0j5l5k0k0nN%%K0K0L0J0J0
116E0%j0J0K5J5%k0j5NJ0K0%nnNK0J5%k0l0k5k5l0J5L5L0K0J0%J5Nk0j0j5j5J0K5K5J0%k0
113A10j5nj0j0j0j0j0j0k0%nJ5J5NJ0L5L0J5j0l0k0k0k0nk0nNNJ5Nj5Nj5n%j0j0%%NNNnJ5
110EJ5%k0J0K5L0K5L0K0k0l0j5J5K5nj0j0nJ0%%k0l0j0NJ5K0J5J0j0k5k5j0K0L0J5%j0k5k5
107C5l5j5J5K0J0K0Nj0j5J0K0L0L0K0j5j5j0k0J0J0J0Nj5m0k5k5l0j0K0K5K5J0L0J0nj5k0
105E0%%J0%J5J5K0L0J0n0o0m0l0nNK0M0L0K0%J0J0Nj0j0k0k0j0k5l5j5J0L0K0L5M0K0Nk0j5
102H5l0j5j0J0L0K0K0K5K5k0j0j0k0%K0J0NJ5N%J5Nj5%nj5NNk0%%j5Nj0%j0%nnnn%%j5NL0
99A00M0L0L5Nj0j0%j5j5k0j5j5k0k5j0K0K5j5l0l0%K5J0K0K0K0J5K0K0K0J5J5Nj0l5k5k0%
96A40J5J0nk0j5j5j5NN%Nj0J0K5L0nk5l5j5NL0J0NJ0Nj0l0k5j5J0K5L0Nn%n%j0%nnj0j5j5
93G0j0k0%K0K0L0K5L0L0j0nj0j0K0K0K0K0%l0l0%k0k5j5k0%%nJ0N%NN%NN%J0J0J0J0J0J5J0
90B05J0nnNj5k5l0nK5L0J0k0l0j0j0J0J5NJ0%j5k5j0J0J5J5nj5l0m5k0J5J0J0NNJ0J0J0J0
88A30J0J5J5J5J5k0k5l5j5NNNNNNNJ0%J0j0J0J0k5n0n0j5K5L5L5K5L0K0nnJ0J0j5N%%%j0j5
85A75j0j0j0j0j0j0%N%NJ5J0j0j0J5J0j5k5j5J0nj0%j5j0nnj0k0NJ0%J0NK0K0J0j0j5nK0K0
82A20J0nnJ0%%NnnJ0%%N%J0nk5m0m0k5nK5M0M0J5nk5k5J0M0M5M0K5nnl0l0k5%J0K0NNj0j5
79A55j5j0k0nnj5k5j5NK0L0NNJ0%J0K0K0%j0nNk0k0j5k5j0J0K5K0J5J0NNJ0j0k0j0j0j0J0
76A20nNNn%%%j0%j5nnnnNK0K0J0j5k5j0k5k5k0k0k5j0j0K5K0K0%%j5k0j0NL0N0N5M5K5K0%
73A95j5l0m0m0k0j5k0k0%K5L5K5nk0j5k0nk5j5NK5K5K0J5J0j0j5%j0j0%K0J0N%%j0NNj0%%
70E5j5%j0j0nnk0NK5M0M0K5K5NJ5J5j5l5l5j0j0%nnl0j0%J5K5L0nnj0%j0m0k5j0K5K0J0%N
67E5NK0%%J5j0j0j0nj0j0j5%NJ5K0Nj0nj0n%%N%J5K0j0%k0j5K0J5K0J5J5K0NNNNJ5j0k5l0
64A10l5k0l5k0J5L5M0J5k5m0l0l5NK0J0J5NJ0J5N%J5NJ0nk5j0j0j0K0J0%j0%nnj0%k0NJ0K0
61D5J5J0J0J0j0j0k0j0K0L5J0l5n0l0J0K5K5J0%%%%j0nJ5L0NN%J0%%%%J0J5Nj5k5j5NK0J0
58A20J0J0J0k5k5m0j5J0K5J5J5nnk5l0k5nJ0K5M0L5K5K0J0J0Nj5j5nJ0J0j0k0nJ5%k0k5k5
56I0l0k0j0nj5k0j0J0J5NJ0J0K5K5K5K0j5l0k5j5nJ5J0%%J0NNJ0NNJ0J0NJ0Nk0k0k0k0NK5
53I0J5N%j0NK0K5L0nl0l0j0%J5j0j5j0j5%%n%n%%nnNj5J0%j0j0%K5K5%j0NK0J5Nj5l0k5k0
50B5j5K0M0K5J5j5%%%%%%J5J5J5J5n%j0nj5l0l5j5j0%j0%j0J0%%%%%%j0J0%%K0K0K0K0nj0
47H5nj0nj0nnNK0J5J0J5J5J5J0j5j5j5j5k0j5j5j5%%%%J0nj0J0J0J0J0J0nj0k0NK5K5L0K5
44A45K0%%J5K0j0J0J0j5j5j0k0nj0j0j0%j5k0%K0J5%%NJ0j0l0k0NJ0J0J0J0j0n%K0K0%nj0
41A25nj0j0%J0j0j0N%j0nk0k0nL5K0J0J0J5Nk0k0j0%j0%K0K5%j5%J5J0N%j0j5NNNj0j5k5j0
38F0%K0nj0nnnJ5N%J0%J0%%nj0%nj0Nj0nK0NNJ0%J0J0k0J0Nj0n%%nj0nj0nNJ5K5%j0j0%j5
34F5J5L0M0J0k0k0j0l0l5l5n0l0K0N0M5K5J0%%k5l5l0%K5K5L0NNK5J5J0j0NJ5J5NJ0J0K0%
32B00k0k5k5k0nJ5NNNNNN%%j5J0nn%n%nn%%nn%%k0k0%%k0k0%K5K5K0K5Nk0j0nnnj5%Nj5nn
28E0%N%N%%NNnnJ0j0nnJ0j0j0J0nn%%%%k0%Nj5nnnnJ5J5J0K0L5L5%%nn%nnj0%j0nnj0%j0%
24E0k0NK5K0K0K5M0M0K5j0j0nnj0k0nj5j0j0nnj0j0j0j0j0J0Nj0l5l0%nNJ0L0K5J5j0j0k0
22E0nNNNJ0J0NNJ0nnJ0J5M0J5j5j5j5j5j5j5k0k0k0j5k5l0l0k0L5N5N0L5%l0k5j0J0nN%NK5
19E0K5N%nn%nnj5NK0J0J0K0J0J0K0Nj5k0k5j5J5L5J5K5J0nNNk5l0l5k0NL0K0J0%j0%j0j5N
16A10%k0j5l5m0j0K0M0L0L0J5j5j5J5%nj0N%%n%%n%%j0j0j0j5j0j0k0%%%J5nnJ0N%N%J0j0
13C0NN%%J0J0J0J0j0j0%k0l0l0j0NJ5J0J0J5N%NN%NN%J0NNJ0k5k5l0k0%%%N%N%%NK0J5J0J0
9E0J0K0%k0k0l0j0%K0J0J0K0J0K0J5J5K0J5J5k0k5k5J0K0k0m0k0NNNN%%%%K0j0j0j5m0k0%
6eK5J5nj0j0NN%%J0N%J5j0J5J5nNNNJ0%J0NN%%J5n%J0N%k0j0NK0M0J0j5k5k0j0NNj5nnj5%
3H0j5nj0j5%j0n%%%NJ0nNNj0J5nJ0%%J0nnnj0nnnnn%J0J0Nnk0j0j5n%j0NJ5M0M0J0%n%j0k5
-1D0k0%K0NNJ0%K0%J0J0NN%NJ0nK0nj5j0J5Nk5k5%K0J0nj5l5l5k0%J0L0K0J0j5l5k0k0%K0
-4@K0J0%J0K0K0J0%nNj0K0J0j0k0j0J0K0J5K5K0%j5k5j0j0k5k5j5k0j5%J0J0%k5j5J0M0L0
-6F0J0k0%%J0%J0K5%l5l0%j0j0n%%nNj0NJ0j5Nj0k0J0nj5%j0%%NnnJ0J0nj5nJ5L0L5M5K5j0
-9H0m0l0l0m0l0nJ5L5M5L0K5J5%k5l5l0%K5K0Nk0k0l0j0J0J0K0%j0%J0M0J0j0k5l5j5k0j0
-12g5J0K5K0L0K0%j0%j0l0j0k0k0NL5N5M0K5j0k0k5k5nN%NnNN%%J0%J5J5K0J5nnNj0l5l5m0
-15c0k5j5J0%nNL5K5J0J0nN%nnj0NNK0J0J5J5Nj5k5k5nN%J0%nJ5J5K5%k0%J5J5%J0NNNj0k5
-18G0j5j5k0j5k5j0%J0J0%J0N%J0N%NnNN%N%N%N%%J0n%nn%j0%%j0%n%nl5k5%L0N0M0L0K0%
-22A20nn%k5l0nK0K5N%nnl0l5l5l0k5l5k0NK5J5NK0J0J5J5K0NNK0K0%l0m0m0j0J0L0K5K0N
-25C0Nj0j0nj5NJ5J5%j5k5l0j0j0%nN%J0NNJ0J0J0J0n%K5N5M5K0%%j5l5l5j5J0nnJ0J5j5l5
-28A5k5J0K5%nj0Nnnnnn%nNJ0j0NN%%NNJ0NNNNJ0%N%NL5J5j0j5k0k0k0k0k0k0j5k0j0j0L0
-31f0L0K0%J0J5J0L5L0J5k5k0k0k0%L0L0%%%j0J0J0J0J0J0J0j0m0l5nK0NNNNJ5nj5j5l0nJ5
-34D0J5J5J5J0n%NN%%Nj5j5nk0l5l5nJ5J5nJ0J0NJ0K0%k5k0k0k5j0j0J5M0J0nnJ5NNNJ0J0
-37E0J5J5J0j0j0K0L5J5j0l0l5j0j0j0n%NN%NNN%Nnj0NNnj0J0j0nnj0nnnn%K0K0Nj5k5k0k0
-40c5NJ0NNj0k0J0L5J5J0nl5l0j0%L0M0K0Nnm0nM5M0L0Nk0k0NJ0j0J5nk0j0nj5nnj0k0k5N
-43b0L0L0M0M5K5j0l0n5o5k0nK0L0%NJ0%k0l0m0j0K0L5L5K5NJ0J0NK0J5%l5l5m0nJ0NK0J5
-46D5Nj0k5nk5j0N%n%nj0J0K0K0K5K0j0j0j0j0%J5J0J0nnJ0K0K5J5j0k5%J5%Nj5j0j5j5j0
-48C0j5j5j0j0j0NJ5L0K0nk5k0NJ5M0K0K5nk0j0%Nj5j0%nnJ0NL0K5J5%k5l5j0J5L0J0j0j0
-51H0j0j0%%n%Nj0j0J0NJ5j5l5nNnnj5k5l0j0K0L0L0K0nn%nk5l0NK0K5%%K0J0J5K0Nj0j5j5
-54D0j0j0j5j5j0J0J0J0NJ0J0J0J0NNNNJ0J0k0l5m0k5NJ0K0L0L0K0J5j0k5m0k0J0L5L5L0M0
-57A60J0j5k5m0k0nnJ0%%NNNNk0k5NK0Nj5j5nK0NNK0j0%J5J5K5%k0l5j5j0NNj0nj0j0%k0k0
-60a0NJ0J5k0l0k0n%J5nJ0J5L0N0M5Nl0k0j0%Nk0nj0k0NJ5J0NJ0J0NJ0%%nnJ5j5%%%j0j5N
-63D0nj0j5%%j5j5%j0%%j0k0NL0M0J5k0l5k5j0%nnJ0J5J0J0K0nk0k0nJ5M0L5K0%nl0k0%L5
-66C5M0J5j0j0m0k5j5NJ0J0J5L0%j0j5j5K0M5L0J5%k0k0l0m5m5k0j5J0J5L0L0K0%%%%j0l0
-69@k0j5NK5K0NJ0j5n%NJ0nK0J0%J0J0NNNNJ0NNNnk0j5j0k5%j0k0j0%%j0Nnj5NJ5NJ0J0K0
-72D0K5J5j0j5%K0K5j0l0m5k5nJ5%NN%NNj5j5k5nJ5J5K0K0j0%n%NK0K5N%k0k0l0%K0M0M0K0
-75A20K0n%j0j0j0nk5k5m0j0J0J0nJ5J5nJ0NNNN%NNk0j5k5k0J0NN%%%NN%NNJ0NNNNJ0NJ5J5
-78A15J5J5N%l5l5%%%%%n%n%j0j5Nj0nnnj5j0k5nNNNNJ0K0K5Nj5j5l0nJ0L5K0K0%k0j0j0k0
-81A0j5k5j0J0J5K5%N%j5J0L0L0J0J5j5j0NK5K0%j0j0j0j5k5%J0K0K0J5NNK0nj0%NK0J0J5
-84A80k0m5l5k0%K5J5J0nj0n%j5k5%K0J5nk0l0k5k5NNJ0%J0NNNJ5J5NK0K0NJ5J0j5l5m0k0
-87B0k0l5l5k0J0K0J0K0K0%J5J5J5nnj5l0k0%J5M0Nj0k5%J5J5nnN%nJ0j0%%N%NNNNNNj0J0
-90D0J5j0N%%%J0J0%m0l0nNJ0J0k0%j0L0J0k0j0j0j0J0L0J5nj0J0J5nJ0NNNNJ0j5j0nk0j0
-93B0j0j0j0nnj0nnj0nnJ0J5%K5NJ0K0%nk0j5j5%NN%M5M5K0%%j0J0j5%nnnk0k5k5k5nnnnJ5
-96d0J5J5J5J5J0K5Nj0k5k5nJ0M5M0K0%%J0j0l0j0k0k0NK5J0J0%nnnn%nnJ0J5J5J0K0K0j0
-99A30m0m0l0k0j0j0j0NK0J5J5J5J5nk5k5nJ5K5K5J5%k0j5%%K0J0J0j0nj5%j0J0J5J5L5K5
-102A40Nj5l0l0j0J0J5Nj0nJ0K0K0J5j5k5j5j5j0j0j0j0%j5nj0j0J0%j0k0k0k0k0K0M5M0K0
-105C5J0n%%j0k0%J0J5Nj0l0k5l0j0J5J0J5K5%J5NNJ0K5L0L0K0J0%J5nl0n0m5l5%K0J0NJ0
-107D5J0NJ0J0%j0K0Nn%J0J0j0NN%NJ0nm0o5o0m0NL0K5J0J0n%%k0k0j5k0%NJ5L0L0L0J0j5
-110B0k0j0J0K0nnj5%J5j0nJ5J0%nJ0K0NNJ5J0J5J0J5J0J5J5J0nl0k5nNK5K5Nj5j0k0j0NL5
-113A50K5J0%%J0nk0J0%j0k5nJ0%k0%K0K0NN%J0m0l0m0l0j0J0j0%nNJ0nnJ0%NL0M5M5L0%j5
-116A90j0%J5J5K0K0%nn%j0l0l0j0J0J0K0%k5m0m0k5j0k0l0%K0NJ0K0K5L0J5j5l0l5m0k5%
-119a0J5J5NNJ0J0NNJ0%J0J0j0Nn%%j0NJ5nk5k0k0%nj5NN%%N%N%J5J5J0J5nJ0J0K5K5K0%k0
-122A40nNJ0K0%j0l5m0m5l0j0NNJ0K0NJ5J0J5J5%j0Nj0j0N%j0j0j0j5j5j0k0nj5nJ5%%J0%
-125a0J0%j0j0nJ5L0J0j0l0j0j0NL0n%%nn%nnJ0j0n%N%nJ5%%nJ5J0J5J0J5K5NNK5NN%NNNN
-128A40Nnnn%nn%nk0k0j5k0%%%NL5L5M5L0j5l0k0k5j5Nj0j0J0J0K0Nj5j5j5k0j5j5J0K5K0
-131G5K5J0%m0m0m0m0k0k0J0L5K5L0NN%nNj0%nnnnj0nnj0j0nn%K0NJ0J0J0NJ5NK0J0K0J0J0
-134I0J0J0J5Nl0k5j5%j0nj0N%nn%nNj0n%j0J0K0J0J5j0k5j5j5J5K5K0K0L5K5%j0NK0K0J0
-137A80nj5j0j0j0j0%j5nJ0%%j0J0%%j0%Nj5%%J0nl5j0J0K0%j0j0%%%%J0%%%NnJ0Nn%NNnn
-140H0j0j5nj5%Nk0k0j0J5K5%%%%j5k0k5j5J0K5K5J5J0NJ5%%k0k0%NnN%l5j0J0K0K0J5nl0
-143A0l0nL0J0j0k5k0j0J0L5K5K0NN%Nnk0j5j5j0j5K5L0K0K5L5J0nk0k5nN%%J0J0K5L0Nm0
-146A10l5j5J0%NJ5%j5j0j0j0k5j0j5k5nJ5%%j0k0k5nL0J5NL5N0K0l0k0J0M0L5J5j5m5l5k0
-149A0J0NJ0NJ0%%N%NnJ0nj0j0nNJ0M0N5M5K5J0j5j0k0j5j5k0m0l5k0k0nj0nNK0K0J0%nj0
-152C5%nj0nnj0%%j0l0l5j0K0K5K0J5K5J0j0NnJ0nnJ0J0L5K5J5Nl0j0j0m0l0%J0J0nN%NN%
-155C0J0NnNNJ0j0j0J5%n%%J5J5J0J5J5J0J0J5nk5j5j0k0j0j0k0k0j0k0j5M0N0K5j0l0k0J5
-157D5J5K0L5K5K5J0j5J0j0%%j0%J5Nl0l0%j0%j5nj0j0nj0nj0j0%Nj0J5K0L0j0k0l5l5%J0
-160a0J0K0L0J0%J0%J0k0j0k0j5N%%%NNj0J0%j5%j0nnnnJ0J0NJ5K0Nk0l0k5j5k0j5J0K5K0
-163b0K0K5L0L5K0nj5k0nNNNNN%%NNj5m5m0%L0K5Nnk0k5nL5N0K5j0j0N%nnj0%j0N%N%%%NN
-166I0%%%%%%%%k0l0l0j5NK5M5O0M0j0m0m5m5k0NJ5NJ0J0J0J5J0%K0%%j5k0j5k0%NNNNJ0N
-169G5J0NJ0nNJ0nj5k0NK5K0Nnj0%J0NNNJ0j5l5k0j0N%k0k0l0j5NJ5K0%n%k0k5j5K0L0L5%
-172D5j5nn%j0J0j0j5nJ0J0k5j5NJ5Nk5k0%J5K5K0K5n%m0l0l0j0J0K0L0K0%NJ0j0j5J5J5J0
-175C0K0J5J5J0J5J5Nk5m0k0NK5J0J0%j0nnNNnk0nJ0J0nnJ0J0nl0m5k0NL0K5J5J0J0%nk0n
-178D5%nnJ5K0J0j0k5j5k0k5NK5M0K5Nk5l5k5j0j0k0j0NN%NL0K0Nk0l0l0l0m0k0j5NK0J0K0
-181a10%K5L5K0L0L0NJ0J5%%J0J0nl5k0%j0k5k0NK0K5M5K5NnJ0Nnn%J0j0%j5j0nj0n%j5j0
-184B0j0%J0K5Nj0k0k0%%j5j0nk0%NNJ0J0n%NL0K0K5K5K0%j5nj0nj0nj0j0nj5nnk0j5nJ0L0
-187@L0J5j5j0j0J5K5J0j0l5l5j5j0nJ5J5NK0NJ0%J0J5%NJ0J0J0K0%j0NK0J0J0k0k5m5m0m0
-190c5j0J5K0%J5J5J0J5K0J0%n%%%%n%n%NnnNJ0j0j5j5%L0K0Nj5k0k5j5k0k0j0J5K5M0L5N
-193H0j5nNNNNnk5n0m0%L0L0%J0%%J0K5M5M0K5Nj0j0%k0l0l0k0j0NNj0%%%%J0%j0J5N%%Nn
-196G0J0J0nj0J5%%%nNj0j0NNj0nJ0nJ0nNJ0nj5%j0j0j0nnj0k0%%j5j5%j0j0%%%NK5M5L0L5
-199I0J0nN%j0k0k0j5nnj0nK0Nj0k5j5%Nk0j0%j0j0NJ0NJ0NN%J0L0J0j0m0l0nJ5J0J5Nj5j0
-202c5j5%J0J0j0k5j0J5M0L0L5L5L5Nk0k0k0K0%n%%%%J5K5Nl0m5m0j0J0K0J0j5J0K5L5K0%
-205A10%NJ5j0l5m0k0Nj0k0m5k5%%J5K0J5K0%%nnJ5K5k0%J0NK0nj0j0k0nNJ0J5K0Nk5l5%L0
-208B0K5j5j5j5k0nj5k0nJ5K0J0K5K0J0K5J0%N%%%%nNNj5j0%NJ0nk0l0j5%K0J0j0k0j5N%%
-211a0NK5J5Nk5j5%J5K5%N%N%NN%%N%%J5nk5l0k0%nj5%%%%%%J5nj0j0J0M0N0N0L5J0nk0l5
-214A05k5nn%nn%%%Nj0n%%j0l0m0k0J0K0L0K0J0nn%%NK5K5K5J5nj5j5j0j5j0nj0nj0nj0n%
-217E%nJ0j0J0nNNNNNJ0%J0Nj5j0j0j5J0NJ0J0J0J5K5L5J5j0k0l0j0nnj0j0nj0nNK5K0J0J0
-220I0j0k5k0k0j0NK5K5%nk5NK0K5%l0l5m5k0%J5J5N%j0n%k0J0L5K5K0NJ0J5J0J5J0J0L0K5
-223A70J0j0k5Nnk0j5nnj5k5%K0K0%N%Nj0j0j5nj0j0j0nnK0J0%J0NJ0N%j0n%nj0Nj0nJ0J0
-226G0%%J0nJ0J0K0K5Nj0k0k0j0NK0J0J0J0J5J0J0Nj0j0%j0%k0%J0nj5j5NK0j5k5l0nnl0j0
-229A0k0j0j5k5j5K0K5M0%j0j0j0NNj0nN%n%%J5K0K5j0j5l0NJ5L5M5J5j5l0j0%nn%J5J5j0
-232E0k5j5J5Nj0%nNj0j0Nnn%nj5NL0K0K5K5L0K0Nj5l0l0j0j5J0NK0%nj5j0j0k5k5k0J0M0
-235A0K5nj0%L0K0NNj5j5%J5nnj5l0j5NJ0%k0j5%K5L5K5L0Nj0j0Nk0l5l0k0nnj5%K0%J0J5
-238eJ0J0J0J0Nj5%nj0%%j0NN%J0%NNNnj0nnj5nK0M0L0J0NNj0k0k5nk0k0j0k0J0K5K5J0j0
-241C0J0n%n%Nn%L0L0%K0K0J5J5%k0j0j5k0k0%nj0l0NL5M0K0j0m5j5%J0J0Nj5j0J0%J0J0%
-243I0J0J0NN%nj5Nnj0Nj5nn%j5nJ0J0K0M0K5J0k0l0k0nj0j0j5k5nNJ0NNJ5J5J0J5J0nl5l5
-246D0k5nk5j0%%%N%%j0J0%%%%J0J0K0NNK0J0J0%j0j0%j0%j0%nnj0%j0%j5NNNJ5nJ0J0%J0
-250D0%%j5k5j0J0N0L0J0j0%nj5k0l0j0%J0J0nnJ0J0j0J0j5j5l0l0l0NNj0j0NJ5Nnj0J0K0
-253f0K0K0K0K0J5L5Nk0k5k0k0%K0J0NK0K0K5J5nJ0%%j0j0j0j0j0j0j0j0%%%%j5j5NNK0J5
-255D5nl5j5%J0J0J0J0NJ0J0J0J0NJ0nj0NJ0j0%%%nnnn%nnj5k5k0J0L5J0k5n0l0NK5K0%%%
-258a0%J0J0J0J0K5N%K0%%J0j0%%J0j0j0nk0%j5j0k0nK5J0j5k5l0j0J0K5J0J5%K0M0L0Nj5
-261I0l0m0k5nK0NNK0M0K5Nk0k0m0o0m0j0J5J5j0%J5nJ0J5J5K0J5J5K0J5J5nnj0j0nj0nj0
-264C0nJ5NnNNNNj0j0nj5%K5J5%%j5j5%J5L0L5J0n%nn%nj5NNNJ0%j0m0k0l0%%nnK0J5J5K0
-267G0J0J0J0N%j5j5n%nn%NNj0j5K0K5j5k5l0j0J5K0K5Nn%k0j0J0L5J5nl0l5k0k0j0J0J5N
-270A0l0k5l0k0NK0K5K5K0L0j0nnnn%%%NK5K0J5NJ0NNJ5j5l0m5o0l5k5%L5L0J5J5L0K5NJ0
-273F0nnJ0j5nj0k0NK0K5L0J5j5j0j0k0j5j0j5j0%J5NJ0J0J0NJ0%%NnnJ0n%Nnj5J5%nnNJ0
-276G0nJ5%j5j5j0k0l0k5l5k0J0K5L5L5J5nj5l5l0k0%J5nj5nnnK0L0M5M0L0J5J5j0nnj0j0
-279F0j5k5m0k5j0NK0%%j0J0%%NNK0K0L5J5%NJ5j0j0k5k5j0NK0J0J0Nl0j0nJ0L0K0K0J5%%
-282A10J5N%NNNk5n0l0%J0J5%Nj5j5k5k0nJ0K5L0J5%k0k5j5nNN%N%NNN%N%j0k0l5l0nL0L5
-285EK5%k0j0K0K5J5K0J0Nn%J5J5%j0j5j0j0k0nj0j5k5j5j5k5NK0K0J0NJ5J0J5J0J0J5Nj0
-287G5k5k5j5%%%NK0L5L0K5J0j5j0Nn%%nNnn%%k5j5nnk0nj5j0J0%n%%Nj0j0j5j5j0NL5K0J0
-291B0J0J0%J0J5nJ0Nk0l5l0k5NN%J0J5%J0J0J0N%J5J0NNJ0J0%J0J0l0k5k5k5nK0J0%%J0J5
-294E5nj5nj0j5k5j0J0K0L0L5Nnj5k0k5j5nNnnJ0K0J5NK0J0J0J0J0nJ0nNN%%%k0k0%j0j0j0
-297C0j5J0%%M0L5K0j0%J0nj5j5nj0j0nk5l0m0j5NK5K5J0j0J0%%%%Nnnk0j5nJ5K5J5K5J5%
-299F0J0J0j0j0l0l0k0J5L0K5L5J0N%j0nj0j0J0J0J0J0NNN%j0m0k5k5k0%j0j0nj0nj0%K5J0
-302a5J0J0J0J5J0NJ0NNM0J5nnj0j0NNJ5J5%J5J5j0n5l5%K5J0J0J5%NJ0J5%k5k5l0j0J0J0
-305H0%j5k0NJ5J5J5K0n%j0%k0l5l5k0J5L0Nk0j0J0K0K0J0%K0nk0l5m0j5NK5J5J5%%n%%%%
-308C0%%%%NJ0n%NNJ0NJ0N%J0%%j0k0o0n0l0j5NJ0J5J5J0K0J5J5J5J0J0J0J5L0L0J0k5k5k0
-311G0m0k0K0J5J5K0J0J0K5Nl0l0J0J0j0k5l5%%%NNj5j5Nk0l0NK5K5j0k5k5n%%%NK0K5k0n5
-314h0m0nNK0J5n%J5NJ0J0NN%NNj5NM0L5L5K0%j5j5k0k5j0NJ0J0NNJ0K0nj5l0k5k5J5J0%K0
-317A5L5L0L5L5j0j0j0j5j0j5j0j0j0j0k5%J5J0J5J5J0K0K0J0j5l0nL0L0nj5l0j5j5k0j0k0
-319A0%L5L0J5K0K0J0%%J0j0j0j0%k0j0j0j0j0%%%%%%n%L5L5Nj0J5K5J5K0N%%%J0%k5m5l0
-322A10k0j5l5k0j0K5K0NNJ0%k0nJ0L5%k5k0n%k0j0nj0%j0%L0Nj5k5%%j0J0j0%nnK0K5K0J5
-325D5L0J5K0K0k0m5l5k0%K5J5J0NNJ0NnJ0K0j0k0k0k0k5J0J5J0J0J5NK0Nnj0j0nNJ0J0J0
-328A10J0J0J0NNk0nnnnk0%J5j0nJ0%%J5nj5j0j5j0j5j5j0j0j0nnnnnn%j0J5N%nJ5%%%%%%
-331a0J0J0%j5j5nJ5L0%NN%%nj0%L5J0nl0l0nJ5J0nj0j0%NK5J5J0J5J5J5J0N%N%k0j5%K5J5
-334A15J5j0m0k0NNJ0J0%K0nk5k0k5k5%nK5L0M0K0J0j0k0%NJ0Nj5%nnnj5Nj0nnj0NNNN%J5
-337H5NNnnJ5L5J5k0k0j5j5j0l0l0k0NK5K0J0k5l5j0%L0L5%n%%nJ5J5K5Nnnk0NNJ5J0J0NN
-340A20J0NNJ0NN%N%N%%%Nj5j0nk5j0j0j0j0k0k0j5j5%J0j0J5NJ0J0J0k0k0k0k0j5%J5L0L0
-343D0%%%J0J5J5J0J0J5K5%k0l0j5nJ5j0l0l0l5k0j0K0L0K0J0J0J5J5J0J5nj0j0n%%%N%%%
-346G0%j0k0j5nj0k0k0%%%%%j0l0k5nJ5M5M5J5%N%nJ0NJ0Nj0K0J0%NnJ0nj5k0k0j0J0M0L0
-349I0K0J0j0l5l0j0N%nj0%nnN%%NN%%NN%J5nJ5NJ0Nk0j5K0J5%n%%%j0j0%J0j5n%%%J0nN%
-353F0j0J0%k0nj0m5k5nK0L0J5nj0J5J5J0J5nj0%j5n%j5nJ0%NNj0J5J0n%%J0nnNNnj0%Nj5
-356A5n%nn%K0K0J0j0NJ5K0K0J0j0k0j5%J0J0N%%N%l0k5%%K0K5%j0k5k0j5J5J0J0J5K0NNK5
-359A20%NJ5%nJ5J5nk0j5k5j0l0j0j0k5nNL0L5L0J5J5%k0j0k0j5j5k0j5j5k5k5k0k0nK0L0
-361c5nl0l0j5K0J5J0K0J5J5K0K0J5K0J5K0K0%%J0j0k0j5J5K0j0j0j0j0Nj5nnNN%NN%NNj0
-364G0nnj0j0nNk0j0%nnj0%k0J0J0L0K0K5L0J5L0J5%k0k0%j5j5j0j5j0j0j0j0%J5K0nj0m0
-367@j0K5L5L5J5%l0k5nj0J5J5J0J5J0J0K5%k0k0j0J0J0Nk5k0%K5K5%J0J5J5NNK0J0Nnk0j0
-370A60nk5%nk0j0Nnn%j0nnNNj5l5m5j0J5%k0%J5N%j5NK0nNNnNN%NNNNJ0%J0J0%%J0J5n%J5
-373I5NNnk0j0j0j5j0j0j0nJ0NNJ0nN%K0%nnl5nK0NNj0j0Nj0NnnNN%NN%%J0%NN%J0nj0J5J5
-377G5J0j5k0%K0Nj5k0j0J0K5L0%j5j0%%%%j0l0j5j5l0j0%%nNL0M0M0K0j5j0J5J0%K0K0J0
-380A40k0k5j5j0%J0K0K0j0l0%J0J0%%j0J5J0%l5n5n5l5nJ0K0L0K5K5L0K0J0K5J5j5j5j0k0
-382H0j0nj5%J0J0NK0J5J5K5J0j5j5j5j5%j0nn%nnnj5l0k5j5%K0J0J0K0K0K5J5j0j5k0nnn
-385D0%%j0%%nn%%%%%j5J0K5L0L0K5J5%J5Nk0k0l0j5NJ5%J5J0nnk5l0k0NJ5J0%NNNJ0NNJ0
-388A10j0j0Nn%nnj0j0j0j0k0%k0nN%K0nJ0J0nJ5nj5nK0L5Nk0k0NN%N%%n%L0K5nj5j5J0K5
-391A05J0NNN%j5j5j5j5NJ5J5%nk0m0o0n0j5J5nj0nJ0J0J0J5K5%j0k0j5J5N0M0%l0l5nK0J5
-394En%j0NNL0K5N%k0j0j0j0NK5M5L5K0%nj5j5l5%%NJ5j0k0j0j5j5nn%nn%n%NNNJ0%J0NNn
-398C5n%nNj0j0NNNNJ0NNJ0Nn%%n%n%%NJ0NJ0J0NJ0Nnj0Nk0%j0nj0Nk0nnj0nNk0%%%n%n%%
-401a0Nj0j0J0%n%NnnJ5M0J5nJ0J0Nj5j0nNj5nnnnJ0j5j0J0J0j5nJ5M5K5J5%K5K5J0j5k5m0
-404G0m0j5j5%J5J5NK0K0J0J0K5J0K0L0%k0j0k0j5NNnJ5K5K0nj5nn%j0j5n%j5j5j0j5j5nk0
-407B5j5j0J0J0J5NJ0J0J5Nj0%%j5j5%Nj5%J5NJ0NNJ5NJ0J0J5Nj0j0Nk0l5k0k5k5j0K0J5%
-410A5k5NK0K0j5k0k0j0K0L0M0J5J0NK0%j0j0j0n%J5K0%j0nj5%%Nj5k0k5k5j0K0J0nk5k5k5
-413f0%K0K0K0K0nk5j0j0J0J0j0%j0%j0nnj0nnnnn%j5NL0K5L0L0%j5j5%J0K5N0M5J5j5k0k0
-416H0k0%j0j0J0%j0J5%%J5j0NN%%NN%%nnj0nj0nj0nN%J0%NNNN%%%%%N%Nj0j0j0K5J5J5j5
-419H0j5j5j0NNNN%k0k0%K0K0%NN%%NNNnJ0NN%%%%N%N%%K5J5Nj0k5k0k0%%%nnk0nJ5L0J0k0
-423H0l0nN%%K0K0K0K0NNk0l5j5%j0j0j5j0j5j0NN%J0J5nnJ5%nn%J0j0j0NNk0j0%J0J0J0J0
-426D0K5K5J5k0k5l0l5k5k0NK5K0J0NNNNJ0NNJ0NNJ0nn%nnnn%NNNNk0l5l0k0NL0J0K0J5J5
-429F0K0J0%k0j5nj5nj5j5K0%%J5NJ0J5nj0j0j5j5l0l0j0J0J0J0J5J0N%J0K5K5%j0k0k5j5
-432a0NK5L0K0K0%nj5m0k5j0J0J0j0k5j0J0J5J0nnNK5K5K0K5NJ0%J0k0l0m0j5NJ0J5Nj0j5
-434B5nj0NK5J0J5J5J0K5N%%%nj0NJ0j0j0J0Nj0%%%n%k0k0l5m0k5j0%J0NJ5M0K0J0J0K5K5
-437A10NK0J5%nn%k5k5l5j5%J0NJ0NJ0K0nk5k5k5k5k0k0j5k0k5nK0M0L0K0j0l0k5nNM0N5L5
-440F5J5j0k0nJ0%j5k0j0J0%J5K0%j0j0k5%K5M0L5L0nl5l0nn%%%%%%%%n%%j0j5j0j0j0j5j5
[truncated: 6,526,010 more chars]
